# Supplementary material for: De novo species identification using 16S rRNA gene nanopore sequencing
Source: PeerJ. 2020 Oct 21;8:e10029. doi: 10.7717/peerj.10029 (PMC7585375; doi:10.7717/peerj.10029)
Supplement: Supplemental Information 2 — Contains raw reads. [file peerj-08-10029-s002.zip › pass_fastq_runid_2c9cf7bc05858273f10e7d7ec552fc0bd742dc3e_194.fastq]

@d028c3c1-f397-46b8-920c-4178a87b63ff ch=427 read=78143 start_time=2019-12-13T04:12:38Z barcode=BC01 runid=2c9cf7bc05858273f10e7d7ec552fc0bd742dc3e
CTCCTACAGGGAGGCAGCAGTAGGAATTTTTTTCGGCAATGGAAACCCACGACCGAAACAACGCCGCGTGAAGGAAGAAGGTTTTGGATTGTAAACTGTTATAAAGGAAGAACAGCGGCTACAGGGAAATGGTAGCCAGTGACAGTACTTATTAAGCCACGGCTAACCTACGTGCCAGCAGCCCGCGGTAATACGTAGGTGGCAAGCGTTATCCAGGTGTGGGCGTAAAGAGGGGCAGGCGGCAGCAGGGTCTGTGGTGAAAGCCTGAAGCAACTTCCAGTAAACCATAGAAACCAGGCAGCTAGGTGCAGGAGGATCGTAGATTCCATGTGGCGGTGAAATGCGTAGATATATGGAGGGACACACCAGTGGCGAAGGCGACGATCTGGCCTGCAACTGACGCTCAGTCGAAAGCGTGGGGAGCAAATGGGGATTAGATACCTAGTAGTCACGCCGTAAACATTAATTACTAAGTGTTGGATGTCAAGTTCAGTGCTGCAGTTAACGCAATAGAAGTACTCCGCCTGGAAGTGAGTACGTTCGCAGGAGAATGGAAACTCAAAGGAATTGACGGAGGCCCACTGAAGCGGTGGAGCATGTGGTTTTAATTGAAGCAACGCGAAAGAACCTTACGAGTCTTGACATACTCATAAAGGCTCCAGGATGGAGATAGCTATATGAGGATACAGGTGGTGCATGGTTGTCGTCGAAATGTATCTCGTGAGATGTTGGGTTAAGTCCCGCAACAGGCGCAGCCCTTATCGTTAGTTACCATCATTAGGGTTGGGGACTCTGGCAGGACTGCCAGTGACAAGCTGGAGGAAGGCAGGGATGACGTCAAATCATCATGCCCCTTATGACCCTGGGCTACACGTGCTACAATGGATGGTGCAGAGGAAGCCCAGAAGCCGCGGTGAAACAAAACCCACAAAACCATTCTCCAGTTCGGATTGTAGTCTGCAACTCGACTACATGAAGTTGGAATCGCTAGTAATCATGGCGAATCAGCATGTCGCCAGTAGATACGTTCTCAGGCCTTGTACACCATACGTCACACAAAGTTGACCCTAGCACCCAGAGCCGGTGGCCTAGCAAGAAGGAGCTGTCTAAGGTGGGATTGATGATTGGGGTGAAGTCGTAACAAAGGTAACCGG
+
&',--05+/7-(,0+(*)*/1),&+(34576/+/052261+'-*$.6+''%(/3.,,'0.+-*--%)+,+.*(.(*'+*/*56.'5)*9*+,9:+**'***,86+.-05008/'/-21/025-0(&'.,0././235'44540%&()'-.)-051'*)))0))(-%&&'(401,.*)*))+50&$&&%,+/-)0./..--*4/08588290./)'.(-*-.850-/4:4(()0/50+33--6../2&'.1.0.//)+,&(,.+.23+-*)),,&$'&(%-./7*240.,&(-1,4219.,+**)*'()&%0)&*+-44(1%).-811..*('$$)0+(11((56979622-0+/4,(*)*0/-.&++)+.6.,*+.*/1720/.-0''-1.++,,%/+-+,*-+/*,.5&**''-*+)1.(',,1<</.&(,&2+./88949)**52311(++.1,.152,$)'+%-&%(01/0253;4:3857216-359./454024)/.7/811+9++)'&(%&%(+3:13643+,(''&&&*+244;4*,,--+(*//.)+.+12878-01,303.-***%++,1+$'&%(&(+)/15+)))%-&'+.3;;-)&(&&(+%**)2++/,1*(%+1+2+',%%)+,00./20.).)*,1/6..4.,1++-21361/00+(*)%(+((('%)&-(+(/+-,-*-,5:92/5*/1555&((&%(+(+,*++73-2/5717-3/.27.(+-7*(*.','*.-&')%++&')(.86500,,1./6346254/)-()*',6323431-/,)+237634:00020228+134-*-'('+++(3:3685688745982315425-:92,12./--/7/151101--+-)1498593;44977'..1793/01)0*/.)'%+()1;35+/-009'13:7,.*'(,/:;:/6506..1''.,:779.00-.38:97524+./6224767455.7--2(0+325*)*+*31:23))(.-**6-6*+,(,+/2+-&$',%'/)%'&*1,-/&7622-*))(('.)$%%*(,,*+(*&%%%)++&)''$($(&++*&&&)-2+1,-0,2-)&(*)'(&%*%*+0'--0.*0-3091-11111.(.*%.,(*,-/,-//56:81:1*0.6879(6
@76b21723-3227-459c-afd5-18b3831ff2f3 ch=342 read=51472 start_time=2019-12-13T04:12:51Z barcode=BC01 runid=2c9cf7bc05858273f10e7d7ec552fc0bd742dc3e
CCGGTTACCTTATTTACGACTTCCACCCCAATCATCAATCCCACAACCAGACCAGCTCCTTCCTTGCGGTTAGGCCACCGGCTTCGGGTGTTATCAACTCGTGGTGTGACAGACTGGCGGTGTTACAAAGGCCAGAGCAATATTCACCGCGACATGCTGATTCGCGATTACTAGCGATTCCAACTTCATGTAGTCGAGTTGCAGACTACAATCCGAACTGAGAATGGTTTTATGGGTTTTGCTTCACCTCGCGGCTTCGCTTCCCTCTGCACCATCCATTGTAGCACGTGTGTAGCCCAGGTCATAAAGGGGCATGATGATTTGACGTCATCCCCGCCTTCCTCCAGCTTGTCACTGGCAGTCTCGCTAGAGTCCCCAGCTTAATGTTAACTAACGATAGGGGTTGCGCTCGTTGCGGGAACAGCAACATCTCACGACGAGCTGACGGCAACCATGCACCACCTGTATCTCAGCATAGCTGCCTCCTCTCCATCTCTGGAACCTTTATGATATGTCAAGACCTGGTAAGGTTCTTCGCGTTACTTCGAATTAAACCACATGCTCCACCAGCGTGCGGGCCCCAATCAATTCCTTTGAGTTTTCATTCTTGCAGGCAATACTACTCAGGCGGAGTACTTATTGCGTTAACTGCAGCACTGAACTTTGACATCCAACACTTAGTACTCATCGTTTACGGCGTGGACTACTAGGGTATCTAATCCTATTTGCTCCCCACGCTTTCCGGGACTGAGCGTCAGTTGCAGGCCAGATCGTCGCCTTCGCCACTGGTGTTCCTCCATATATCTACGCATTTCACCGCGCCGATTCCACGATCCTCTCCTGCCTCTAAGCTGCCTGGTTTCTATGGCACTGAAGTTAAGCTTCAGGCTTTCACCACAGACCTTGCCGCCTGCTCCTCTTGCTTAATAATTCCGGATAACGCTTGCCACCTACATTACCGCGGCTGCTGGCACGTAGTTAGCCGTGGCTTTCATAATAAAGTACCGTCCTCGGCTTCACCATTTCCTGCCAGCCGCCGTTCTTCCTTGCTTATAACAGAAGTTTACAATCAAAACCTTCTTCCTTCACGCCTTGGCGTTGCTCGGTCAGGGTTTCCCCATTGCCGAAATTCCCTTTCCGTAGGAG
+
4:1/5/.6022)09*&-4367:8))+53+,/,/&'*9:096'()%$%$*)00,,/2148-/8-*,,,6959'/839147.70062(7,--/60120.///'5+7066451'*%$&()(*+')(+&&('&%&&(&((+-5/1/64104:26674*5..0///98135-8,'&+)+,//47/+0),,(.-.,0005565343&.'1.,*)'+5))1*,79730,/105;.;;;288;9,99:14642.40252/2103:4/0//-2)(0***'-30746--3***-,*-..24...,+3-*-3224549(27;338:2221.3;400467789178-*-1+2+4)5*-$'')).:65132-,,-*',../('&*1-89/*&(,)-+++('&'(',1.///(,13,-411188857;043/'%+)5%/())06754*''&&(.0,../0-(&+'')-('*)+6015/+,+..3/(%()--())&)&'''(*+,6+-939131+$(&%&')-30,*+(+879228;806+-*+,6:9:<755400%+/.6,+,1,;<9950.%*'(,46,.,$%&(,+0+4+336*$(+-/7093-0991,+6893.,79061./'/1-.320351102+/-+(''$(/005/07,,+2.9/8789./1126687-24+*,01/0.4/0,),($*-.5675:;479+)*4431114376-''%+,++-.867;37,,(25,*003:81-/,..<72438311..,-,,17+-22+-,/.5+((**+-013/5,4+.1;178;;;;;2:-1230./55655.5597:<;656+(('*&*)-41/,++-040//.35//2+.1)))')+-7:88:094312-.)&+6501./0<12%-/7/%8:67<8223.*.*+-804.),.+08,*''),+(-'$&(%)&%((0/0/111:967--0-)/4.28-*)'(,.17,,0---3562910132,.12-((,*-/.,+0,(%(,0-3:5.457410.()++/+-).,16/5<53843'*()*9/2<.0;0092$##$&&(((--.((-**.:4--.56,*.)$%&',*04392:601-.'$$)*122;78854555476.2;-47:.12:77-*-',(&''&$'(-,*-'2'+$
@a72a4259-a0ff-4bba-8ee1-88e806d6d61e ch=73 read=65961 start_time=2019-12-13T04:12:48Z barcode=BC01 runid=2c9cf7bc05858273f10e7d7ec552fc0bd742dc3e
CTCCTGCGGGGAGGCAGCAGTGGGGAATATTGCACAATGGGCGCAAGCCTGATGCAGCCATGCCGCGTGTATGAAGAAGGCCTTCGGGTTCATGTTTCAGCGGGGAGGAAGGTAAAGTTATACGCTTTGCTCATTGACGTTACCCGCAGAAAAAGCTAACTCCCGTGCCAGCAGCCGCGGCCAGCCACGGAGGGTGAAAGCGTTAATCAGGTACTGGGCGTAAAGAAAGCGCACGCGACGGTTAAGTCAGATGTGAAATCCCCGGGCTCAACCTGGGAACTGCATCTGATACTGGCAGAAAACGAGTCTCGTAGAGGTAGAATTCCAGGTGTAGCGAATTTGAAGTAGAGATCTGGAGGAATACCGGTGAAAGGCGGCCCCCCTGGACGAACTGACGCTCAGGTGCGGCGTGGGGAGCAAACAGGTTAGATACCCTGGTGGTCACACGCCGTAAACGATGTCGGCAGGTTGTGCCGCCCGGGCGCGGCTTCCGGAGCTAACGCGTTAAGTCAGCGCCTGGGAATACGGCCGCAAGGAAGGTTAAAACTCAAAATGAATTGACGAGGGGCCCGCACAAGCGGTGGAGCGTAATGGTTTAATTCGATGCAACGCGAAGAACCTTACCTGGTCTTGACATCCACGGGATTTTCAGAGATGAGAATGTGCCTTCGGGAACCGTGAGACAGGTGCTGCATGGCTGTCGTCAGCTCGTGTTTGGCCGAAATGTTGGGTTAAGTCCCGCAGTACAACCCTTATCCTTTGTTGCCAGCGGTCCGGCCGAGAGACTCAAGGGAGACTGCCAGTGATAAACTGGAGGAAGGTGGGATGACGTCAAGTCATCACGTACCAACCAGGGGCTACTACGTGCTACATTAAGCGCGCTAAAGAAGCGACCTCGCGAGCAAGCGGACCTCATAAAAAGTGCGTCGTAGTCCGGATTAGGTCTGCAACTCGACTCAGCAGTCGGAATCGCTAATAATCGTGGATCCAGAATGCCACGGTGAATACGTTCGGGCCTTGTACACCGCCGTCACCATGGGAGTGGGTTGCAAAAGAAGTAGGTAACAACCTTCCGGGGAGGCGCTTACCACTTTGTGATTCGCGGTAGGGTGAAGTCGTAACAAGGTAACCGGAAGATGGAGGCGACAGGCAAGTAGGTTAACTTACAAAGACACCGACAACTTTTCTTCGCGCCAACTTATTGTGGCTTTACCACC
+
()/1.&2/27-(+0+.57.24,77+),**,,(*&%(&(00)'*.09-390//5041-/0/336;55653424558--/-029565.6617'$$#$'0**-,/.5)),3+,-,*//&&)&&$&*'(/***125.8///97/:--2++2+*0,'%&$'-+)+*.2+,/08.///,,/1'*)(&&)(+*&+*/.+)&&%))*+,.13/3.1)-','+.7841-,-2,'+*(&&()$-'('$&(*,*/-,,2-345,*%/1)*645)/48323,201038101.1//000,*',*.+3-,,$+/3-/0-.///4552,%)+))(-,/.2')3521-),+&&%+*)')+%&$%%%//329.),,(:4012/31,0.(+3.1364776*+04./*(()(+***,-7/04221*+*--;87,+,/2;.3./+'7+14883:/.-3+((,*)*)-1476::;6612324.1&*%,(*.+.657&'&$*0-&&&(%&(*+*-+,)+412/.0,3.4.380&*.)44-0/&(%(/4/43501.2*/**,2/8,97)245/:8.,-3172887,$05///3+&(%%$%)//***-$'****)+144;92/6/-,-.-,++2..)(,+063414*265337747102479700++)&*8;010.,.012.*/0.2889;8783;9283:695+1)02*1.36956466;90(..-90----056669'0)-)'+10-4/:.474:54317.)'(&%#$)-)-1*-30340080,0;-.90.108-4*/)3/('')(+12,-(*-)')00644521/./-0670663.*'&'(+,*/1,-64977998478775%2*-*2-&)3*()/1815/+(*+)(),31,(('(&')+.-,/*.*%(((+-135473/,.&(260319677430/2:930,.2445458-6-6,,,)/,$'')***:-8--+--.*,%*+/044(0-104421*)'+*./396,718&(,/5369/-.084./64164344(0/./-*'&')'*0)32++.--++0.0,'&)+503///465,%()'*'*((+')(-.0261%+46('-63551802/%,130-0377;6'*+0/-*.,/-+4--.+(/400)+(,.72625/0-/.&*%'*)766.387.&&'(:5471.)*(**15)-.-),))+:,+*,3-+/0:6.-%+(*''())))%'&%'),)&&'$%"
@38c06bbf-2bca-4c48-98ed-0ff02a6b397f ch=427 read=78209 start_time=2019-12-13T04:13:01Z barcode=BC01 runid=2c9cf7bc05858273f10e7d7ec552fc0bd742dc3e
CCAGTTACCTTGTTACGACTTCACCCCAATCATCAATCCCGCAGACAGCTCAGCCTACCGCGCGGCGGTTAGGCCACCGGCGGGTGTTATCAATCATTGGTGTGACGGGCGGTGTGTAGGCCCGGGGAACGTATTCACCGCGACATGCTTTGCAGTTCAGCGATTATAGCGATTCCAACCTTCACGTAAGCCAGTCAGGTTGCAGACTACAATCGAACTAGGAATGGTTTGGGTTTTGTACCTCGCGGCTTCGCCCTCTGCACCATCCACCATTGTAGCGTGTGTAGCCCAGGTCTGCAAGGGGCATGATGATTTGATCATCCGCACCTTCCTCCAGCTTGTCGCAGCAGTCGCTGGGGATCCCCAGCAACTTAATGATGATGACAACGATAGGGTTGCGCTCGTTGCGGGACAGCAACGCATCTCGACACGGCTGACGACAGCCATGCACCACCTAATATCTCATATGCTATCTCTCCATCTCTGGGCCTTTATGAGTACGTCAAGACTAGTAAGGTTCTTCGCGTTGCCTTCGAATTAAACCACATGCTCCACCGCTTGTGCAGGCCCCAAATCAATTCCTTTGAGTTTCATTCTTGCAGACGATACTACTCCAGGCCCGGAGTACTTATTGCGTTAACTGCAGCACTGAACTTGACATCCAACGCAGGTACTCATCGTTTACGGCGTGTGGACTACTAAATTATCTAATCACATTTGCTCCCCACGCTTTCCGGGACTGGGCGTCAGTTGCGGAGCCGGTCGTCGCCTTCGCCACTGGTATCTCCATATATCTACGCATTTTCACCCGCTACACATGATTTCACGTCCTCTCCTGCGCTCTGGCTGCCTGGCTATGACTTGCTGGAGTTAAGCTTCGAGCTTTCACCACAGACCCTTGCTGCCGCCCTGCTCCTCTTTGCGCCCGGCCGTTTAGGATAACGCTTGCCACCTGCGTATTACCGCTGCTGGCGCATCGTTAGCCGTAGCTTTCAATAAAGTACCGTCATCGGCTACCGACACCATATGTAGCCGCCGTTCATCCTTTATAGCAGAAGTTTACAATCCGAAAACCTTCTTCCTTCGCGGCGTTGTATCGGTCAGGGGGTTTCCCCATTTGAGATTCCCTGCTGCTGCCTCCCGTAG
+
,2%)+*''$'$$+&$(++0.6*'-.2)*+2339717*42)#'$&+,(113+*)+%%$'($%$%'.*/7/6+)4-9-.-+))'042.3-+,))$$&(,,4,3152-.-301510--()&),,7(*+-*$%-$($&&'%*(&'.&)$&$&$$$#(((.*)$&&'&,.-*+-///49.'-%)&',)')(*+($%&)*--%'%+.',$)%'(%(,*),)*33/&'+*-,419<;*81231&%'#&)12*'.(&'%''.//'*+)((1-:65+(),(+2***//(+'())'*//))-100.00-.*372+%(+*-.,/9'%'&%,-46-/&-4/604,/%'$%&*+.3*+''(*,5,*)(%,+*$)/88.+&*(%&&&5*++++)*0-...50//*.),+0+,+*-236/:+(+.'&%'$((**%&&))+('%'%%'%-.01354:5+6;1400+.4..-&(+-.0666+.$#$%'*-.3668:57854121((0-4,%'$'$,'++321.-..%%*)-*+,57777.+*,*-*',-11)/)7(55/.200.34678'(,))**++--0'-&,00.$$&,559596,47-*',4:8+129.1/,.(*,/,*,'++*+-1)*213'')-&)*+*4+%0((+,,342131+())%*)&'-('%**9209)4)1(.(+--.7776./%%)5()+.))*''*01566451'+%.)**,,3/-$%&(-,+/5:46-*--..;:2.,82..,((.1.01)/14,.(.$'0.-)''%(,')-+/424945331*'(*,45/1022534*0,0*-9:02389'(01(,&,))+*(0+&$'%(%'',+,()*/-111+-((('('%&%&$%&&&%)&%'&()&'++'%%&)*((&%&*-)*,1-*,*+87:/.1*+-028+-0)+'))+***/3-,3-30(&%$#'*2+)*108::80-/0,3-)0++'+(3+.3+.+***+011,)&&#%#&(--)),%*$$$*-,*&&(,2/%/%*534/*')%&%&#*(&&'(-2)%&(%%((/5369005)'(,,)7+)*-*1-+*'(/72,/-613+(.31)-/*5411-1,**%%'%''/-&''*-+640%/016..9108;4026)'*&)08/70*).0))%%)+(0-('%&(
@115f5a0f-3437-436d-8690-da53c73eba3d ch=157 read=53628 start_time=2019-12-13T04:13:00Z barcode=BC01 runid=2c9cf7bc05858273f10e7d7ec552fc0bd742dc3e
CCGGTTACCCGACTTCACCCCAATCATCAATCCCACCTTAGACAGCTCCTTCCCTTGCGGTTAGGCCACCGGCTTCGGGTGTTATCAACTCTCGTGGTGTGACGGGCGGGTGTGTACAAGGCCGGGGCAATATTCACCGCGACCGTAATGCTGATTCGCGATTACTAGCGATTCAACTTCATGTAGTCGAGTTGCAGACTACAATCCGAACTGAGAATGGTTTTATGGGTTTTGCTTCACCTCGCGGCTTCGCTTCCCCTCTGCACCATCCATTTGTAGCATTAGCCCAGGTCATAAGGGGCGCTGATGATTTGACGTCATCCCGCCTTCCTCAGCTTGTCACTGGCGGTCTCGCTAAGTCCCCAACAATGATGGTAGCTAACGATGGTTACTCGTTGCGGGACTTAACCATCCTCACGACACGAGCTGACGACAACCATGCACCCTGTATCTCGCCTGCTTCTCTCTCCATCTCTGGAGCCTTTATGAGTATCTGTCAGGACTAGTAAAGGTTCTTCGCGTTACTTCAGGTAAACCATGCTCCACCGCTTGTGCGGGCCCCGATCAATTCGGGTTTCATTCTTGCGGGCAATGCCTACTCAGGCGGGTACTTATTGCGTTAACTGCAGCGCACTGAACTTTGACATCCAACACTTAGTACTCATGGTTTGGCATTATTGGACTACTAGGGTATCTAATCCTATTTGCTCCCCAGCGCGGACTGAGCGTCAGTTGCAGGCAGATCATTCTTCGCCACTGGTGTTCCTCCATATGGCCTACGCATTTCACCGCTACACATGGAATTCCACGATCTCTCCTGCACTCCTAGCTGCCTGGTTTCTATGGCTTACTGAAGTTAAGCTTCGAGCTTTCACCACAGACCCTTGCTGCCGCCTGCTCCCTCTTTACGCCCAATAATTCCGGATAACGCGCTTGCCACCTACACGGTAATACCGCGGCTGCTGGCACGTAGTTATGCATTGGCTTTTCTAATAAAGTACCGTCACTCGGCTGCCATTTCCTGTAACCGTTCTTCCTTTATAACAGAAGTTTACAATCGAAAACCTTCTTCCTTCACGCGGCGTTGCTCGGTCAGGGTTTCCCCATTGCCGAAAATTCCCTACTGCTGCCTCCCGTAACAATATCAGCACCAACAGAAGGTTAACACAAAGACACCGACGAAAAGCAATAGCTGGCACCAGCAATGCGGCAATGGCGCGGG
+
30*,2.+20-))+2/,(.14(3,0100-)1(,5+(2-.4./06223,.)+*34(,-,.2+3+('.)/,.+.+)02,+40001634.2*--4.1/6277986774-(*+3*+*0.1/05:.714(.1,+);--.;756;6874/((*%''(*335726+..145231++*'&1-.*+().+-76667884261:.1,12877627/2**4510./-093348;;-89:;5/8;2,/394026664520.10/*+00070*-/-0145355897;:0&'$*0'/('&+*+)-310)/.1.8912'%+,/-+)/630139823132+-895944+/*-014112132/4/*42/-.2140-,,222&,%&&3),-/.(/$(,-.651/-'((*#(()*06/.+711/./.+'$'%&')*)++,.-/-,4033146'/1)8/23(/.,1'(*426669///,+)+,&+*,.-2934888988//076<:241101/3'+'..*48-**%**,0&*++88985,/.*4&)+6:%)$-*;6.,()).059./9-11703&525*456*(-/02:7:0&(-*;345:5.'),-0,,4',-(/,)),,.*+48&+&'%')(%),+/-5+.&&&'*'..(,(1/77..::5....12+1*0),,0.-+++*)&(&%&&')20%/'',0/3075'--,+)'0+./328438--+9-,122:3($$%#$(,(*,,.02326165:32+,)&$''//%/&%%'(&)+,.11,)))441-28,/.0$%''(*86835;82*--/3/./--3448-.+4--*-./0.)*'),,,.&''.))&-.014:5688:80*&''&((*+.:462/5/6/*-,3,($'&&*)(-/4,/--0/7+.9/007841935+**-2-+55:822232//2.389/:.4.77411+*(()1(*3)260.3+..*%),/,-979796630,/*'%+),%28-/''+%0&-&..8:-//07,270-126;9;:56772:44,5736;;7620+(',0,191.1,+.572212.'%*(',;4+10866306:8091;117992:4/10.2//-;-++./1<9;3887/<1/985*..+033/99:/093.&%'((+-++/+06*+)($'+,/-/12&22052928--6.03.9.4+1/0,-0/+53268)-*,)#$,'*)02/-5//08446/60*-(+(*-%&$&$&%#$
@5b2614f3-a648-4001-a3e3-1c0ec7597cca ch=357 read=91321 start_time=2019-12-13T04:12:58Z barcode=BC01 runid=2c9cf7bc05858273f10e7d7ec552fc0bd742dc3e
CCGGGTTACCTTGTTGCGACTTCACACAGTCATGGATGCAAAGTGGTAAGCGCCCTCCCGGTTGGCTTCTACGCTTCTTTGCAACCCACTCCCATGGTGTGACGGGCGGTGTGTGCAGGCCGGGAACGTATTCACCGTGGCATTCTGATCGATTGCAGCGTTGAGCTTCGCCAGGTCGAGTTGCAGACTCAATCGGACTACGACGCACTTTATGAGGTCGCTTGCTCTCATAGTCCTTCTCTTTGTATGCGCCATTGTAGCGCGTGTGTAGCCCTGGTCGTAAGGGCCATGATGACCTTGACGTCATCCCCACCATCCAGTTTATCACTGGCAGTCTCCTTTGAGTTCCCGGCCGGACCGCTGGCAGCAAAGGATAAGGGTTGCGCTCGTTGCGGGACTTAACCAACATTTCACAGCACGGGCTGACGACAGCCATGCAACACCTGTCTCACAGTTCCCAGAGAGCGCAAATCCATCTCCTGGAAAGTTTGGATGTCAAGACCAGGTAAGGTTCTTCGCGTTATCGAATTAAACCGGCTCCTGCGCTTGTGCGGGCCCGTCAATTCATTTGGGGTTTTAACGCGCGTATACAGGCAGTCGACTTAACGCGTTAGCTCCGGAAGCCACGCCTGCGAGGGCACAACCCTCAAGTCGACATCGTTTACGGCGTGGGCTACCAGGGTATCTAATCCTGTTTGCTCCCCGCTTTCGCACCTGAGCGTCAGTCTTCGTCAGGGGCCGCCTTCGCCACCGGTATTCCTCCAGATCTCTACGCATTTCACCGCGCTACACCAGATTCTACCCCCCCTCTACGAGGACTCCAAGCTTTGCCAATTATCAGATGCAGTTCCCAGAGTTGGGCCCAGGGTTTTGTCTGACAACAAACCGCCTGCGTGCATACAGTAATTCCGTTAACGCTTGCACCCTCCGTATTACCGCGGCTGCTGAGCACGGGTTAGCCGGTGCTTCTTCTGCGGGTAACGTCAATGAGCAAGGTATTAACTGCTCCTTCCTCCCGCTGAAAGTGCTTTCCAGCCGAGGCCTTCTTCATACACGCGGCATGGCTGCATCAGGCTTGCGCCGATTGGTACAATATTTCCCCTGCTCCGTAG
+
3+((++5-5221./4)**'/3:3(-$'()11%$%(')'&((((*-6((%$%')5-)/,'&*),&%%'+''&)(*,2-6;9,+-%,-.+,/191'*+-((''(0(4620866533$,%-++.&0/4139:868534:9;9<989<982200'&+(')(*''*(%$&(+13&&'(-++,,2253-1/14859-;/7)3-1,*+,)+(*$').*'('+.+4601.4))'****)''+*&+++525:.+,0521459&''))'//+.12463+**66313787+-.(,127:6/....1(&(**-55576818:+'(&$+07/11;6/01898761,144477236..077563%4054:220)()0+)*'),4(+,**8/(/0-704399977:-0*300**&*(-(-,3+14))$$%%'),*-6745(5568678<6;./.0-45;63/--/-2'37;32+'()&&()')%)()('',-/1213-.-(')5+(*(.44:334669(-.1./,12:969746413&*.'*,1.4::2/))*&,)$$'$&*(,.13/60+3.+,0(4,71%&*))(0-+/.&'()(('&&&%&%&(*0.+11./2...1/.,+,-31+--4*6,25(35')**('$$'&.1.+&',*/2*,2()&'(*(**,652;+)*/)'%&('$''&*3//'&&')'&'*(+/1/75+((+491/(,*9;-*0+0,%(*35466,010.-+(+/&*07/.47685957:<629-5012331/.+*+/61//-(-.//6;63368+-'+,,-&'$&',7.8647123742***+/$$(.+2//(.(%+-3+)24'&***,4*,/<:;/88;01+)*()++'(-50)).3*59/'$&%%$'.19587&4935;300/.,+)&(-446779;35013433,-++'(&/665692651:/-,-215112624%+*/1--*,52246*30+-26/46589:8;:2285/11/63317971)1+007/+'1(,.46+75.,23*)4,.-1-..'&'%$&&($+%'&*)+41:548/,/.,%,(*-4/11030114345005569.5163($)$&%*''&&&%.2(77+''')'-2++.(
@2d629975-86b9-4ec3-8b2b-c9509a335e0e ch=115 read=94565 start_time=2019-12-13T04:12:56Z barcode=BC01 runid=2c9cf7bc05858273f10e7d7ec552fc0bd742dc3e
TTCAGTACTTCGTTCAGTTACGTATTGCAGGTTCCCGGCCGGACCGCTGGCAACAAAGGATAAGGAGTTGCGCTCGTTGCGGGACTTAACCCAACATTTCACAACACGAACTGACGGCAGCCATTACAGCACCTGTCTCACAGTTTCGAGGCACATTCTCATCTCTGAAAACTTCCGTGGATGTCAAGACCAGGTAAGGTTCTTCGCGTTGCATCAGATTAAACCACATGCTCCACCGCTTGTGCGGGCCCCGTCAATTCGGTAGGTTTTAACCTGCGGCCGTACTCCCCAGACGGTGACTTAACGCGTTAGCTCCGGAAGCCACGCCTCAAAGGGCACAACCTCCCAAGTCGGCATCGTTTACGGCGTGGCTACCAGAGGTATCTAATCCTGTTCCCCACTGCTTTCGCACCTGAGCGTCAGTCTTCGTCAGGGGGCCGCCTTCGCCACCGGTATTCCTCCCAGATCTCTACGCATTTCACCGCGCTACGCAGATTCTACCCCTCTACGAGGACTCAAACGCGGTATCAGATGCAGTTCCCAGGTTGAGGCCCGGGGAGTTTCATCCTGACTTAACAAACCGCCTGCGGTAAGCGCACGCCCAGTAATTCCGATTAACGCTTGCACCCTCCGTATTACCGCGGCTGCTGGCAGGTTAGCCAGTCGCGCTTCTTCTGCGGGTAACGTCAATGAGTAAAGGTATTAACTTCTCCTTCCTCCCCGCTGAAAGTGCTACAGCCCGAGGCCTTCTTCGCATATACACGCGGCATGAAAACGCATCGGGCTTGCGCCCGAGCAATATTCCCCTGCTGCCTCCCGTAG
+
(##&$(&'(0-'(,0++-412.4+-+(,&*05:,,(((,*,0/83133/;1/'410(.)2,9..+'*3903/241,/4.0*98615/5-20)/40,5:++.//+1-0))//0123.-00017-8.,)$'&'5+3/10--,/&0.7(,*(,0((,/2:3+.046861,-296/222-)+3089-,,1+334;728/17)3-96:<9-3'*-,,565))/103<;:;.--.*1225273,--0.1,,(-(/40+124+5-:-*%-$(-.69/0-,&%'*(()*)*-1.679,'/*00.+,,-2-.'+*-,,5-,-2.,..*.&*/$''-12427+/9/---7913+*,*+--/.)(..8998;9--,830,*%(*-270,&'',*+.*-8::93131,7:1)-&&&033.(,+17+-+'4257-5..1/-46.,-06;4/746;8<9687,.7'5205;,740)(*+13511)*,460499056:.2*/021&/+*./1/-'4:92+3466*%1.0362/.)+-/(3*+*5*+.433188<584-.607/)+,170+-/+%(/44.,+,*,-1033531('*)/-35.-*)&)('()%(%*(42++132,8:362,2-2-0&(6+236080,/2,++/106<534423783/)&$+/-2..06,4,%%'$)0/78<988823+,,41357182.(+%+0,*(+&)-0*().),38.70/+073*)./1/62(/'*.*,-'/6))'+*78.187<-()$&'((*&,*,,1,(*)*21/.-/./2&31/.3(+')(')#$&(*+.7706/+),.-,04+66)):/.
@d7209c27-cd63-4ca2-b73b-bc3a93912abe ch=414 read=52372 start_time=2019-12-13T04:13:09Z barcode=BC01 runid=2c9cf7bc05858273f10e7d7ec552fc0bd742dc3e
CTCCTACGGGAGGCAGCAGTAGAATTTCGGCAATGGGGAAACCCTGACCGAGCAACGCCGCGTGAAGGAAGAAGGTTCGGATTGTAAACTTCTGTTATAAAGGAAAGAACAGCGGCTACAGGAAATGGTATTATGGTGGCAATACTTTTATTAAGCCACGGCTAACTACGTGCCAGCAGCCGCGGTAATACGTAAGGTGTAAGCGTTATCAGAATTATTGAATGCCAAAAGAGGGAGCAGGCGGCAGCAAGGGTCTGTGGTGAAAGCCTGAAGCTTAACTTCAGTAAGCCATAGAAACCAGGCAGCTAGGTGGGAGAGGATCGTGGAATTCCATGTGTGGCGGTGAAATGCGTAGATATAGCGGAGAACACGCAGTGGCAGAGGCGACGATGCAATACCGACTCAGTCGAAAGCGTGGGGGGAGCAAAATGGGATTAGATACCCACAAAGTAGTCCACGCCGTAAACGATGAGGTACTAAGTGTTGGATGTCAAAGTTCAGTGCTGCAGTTAACGCAATAAATTACTCCGCCTGAGTAGTACACGTTCGCAAGAATGAAACTCCAAAGGAATTGACGGGGGCCCGCACAAGCGGTGGAGCACGTGGTTTAATTCGAAGCAACGCGAAGGAACCTTACCAGGTCTGACATACTCATAAAGGCTCCAGAGATGGAGATGGCTATATGAGATACGGGTGGTGCATGGTTGTCGTCAGCTCGTGTCGTGAGATGTTGGGTTAAGTCCCGCAACGAGCGCAACCCTTATCGTTAGTTACCATCATTAAGTTGGGGACTCTGGCAGAGACTGCCAGTGACAAGCTGGAGGCGGGGATGACGTCCATCATCATGCCTTATGACCTGGGCTACACGTGCTACAATGGATGGTGCAGAGGGAAGCGAAGCCGCGGTGAAGCAAAACCCATAAGAAAAACCATTCTCAGTTCGGATTGTAGTCTCGCAGCTCGACTACATGAAGTTGGAATCGCTAGTAATCGCGAATCAGCGTAATGCGGTGATCGTTCTCGGAGCCTTGTACACACCGTCACACCACGAGTTGATAACACCCGTGATTGGCCTAACCGCAAGGAAGGAGCTGTCTAAGGTGGGATTGATGATGATTGGAATTGAGAGAAATCGTAACAAAGGTAACCGG
+
,,13.-.)651/2111,'(&'&)),4**19152043+&).+-410249867556;948;10/045800,3),3)/.8)*0*7++,56-..0.2*4+++580-0+5.'/0,)**//.+-..,+(+*&+)(&*&$''*+'('(')/*-/4/,002)&(*%&%()')-'*.//347<5451+1,(),--3/..211-(0,/,%'((,,/.**,&,.,0,+53%$&&(&'2.2)&'(3.&+,88:3-3,*+-(%0,6../650+,***,(+/-02-+*,)/*./9103259/8:43312:432105/---./2.*+5.---/8787*9-/*2,9-:4-++(&'((')2(*/0*01333195/+%**'+'+'*)'+%)*/1+)&'&'+*+,:10')$$%&&&&%'&*(.+,/2&(-+),,13/474)'(*0<:5,&7.,7+--86)55-&(&')'*)**6-+-358045;971.,(%(%&'75877854*/()*66603*')31.256759:661:03/,.+)).)')''+02967973.0004975')+1-,%),)+17517:0/29)41.+,%&),-.0)09:0.7)(2/13-,.-5365+,+*-/64.4:9,3574*1*))790&-,'+').02547116+,()&))*86.--,)&(()'(('41+)*(*(683100.&2357855..06++--824262.03-,().-/.09211107676886999479625(++.-3,.,24+*1-45,).*,/1'584.51226-2*)--.8<9:975966+/,/9;6/5587160)'(,0199:911112677,---7-+'&'35/0245601.+,,.788*2+30(.,+)+.1./3-,,+.),--135233623923222667.+,4./1-.,1.+7:341/*-.4(./;<74;1--.*'()),+050-8/.1(*-::20.9-**((12**$&%&).30&-0../0'')'*2-0176889:-4.4+,-000/624312)/+&(*-,2)(((%+0935800'*76/7.--00...5/+123030-.+,,*5'*-.0-*10().)%-)0*0*+/00*'*+3+,,-,('(*7465627,5-/1.+-*))%*+-108051'&*&(($'$*)-*++/9:737-.00986+5/
@7bee6d07-634d-4a1e-b684-6e4a72288943 ch=19 read=37300 start_time=2019-12-13T04:13:19Z barcode=BC01 runid=2c9cf7bc05858273f10e7d7ec552fc0bd742dc3e
CTCCTACAGGGAGGCAGTGGGAGAAATGTCATGCAATGGGGCGCAAGCCCTGATGCAGCCATGCCGCGTGTATGAAGAAGGCCTTCAGGTTTATAAAATTACTTTCAGCGGGGAGAGAGGAGTAAAGTTAAATACCTTGCTCATTGACGTTACCTGGAAAACACCAGCTAACTCCATTACCCAGCAGCCGCGGTAATACGGAAGTGCAGGCGTTAATCGGAATTACTGGGCATCGCAAAGCGCGCGGGCAGTTTGTTAAGTCAGATGTGAAATCCCCAGGCTCAACCTGAGACTACTGATACTGGACAGAAGCTTGAGTCTCGTAGAGGGTAGAATTCAGGTGTGGCGGTGGGAAATACGTAGAAGTCTGGGAGGAATGCCAGTGGCGAAGGCGGCCCCTGGACGAAGACGGCGCTCAGGTGCGAAGCGTAGAGGAGCAAACAAGTTAGATACCTGGTAGTCCACGCCCGTAAACGATCTCGACTTGGAGGTTGTGCCTCGAGGCGTAGCTTCCAGGAGCTAACGCGTTAAGTCGACCGCCTGGGAGTGCTGGCCGCAAGAGTTAAAGAGCTCAAATGAATTGACGAGGGAGCCCGCACAAGCAGTGGAGCATCGTTTAATTCGATGCAACGCGTAGACCTTACCTGGTCTCCAGCATCCACGGTTTTCAGAGATGAGAATGTGCCTTCGAGGAACCACCGTGAGACAGTGCTGCATGGCTATCGTCAGCTCGTATTTATGAAATGTTAGGTTAAGTCCCGCAGCAGAGCTGCAACCCTTATCGCCTGTTACCCCAGCGGTCGGCCAGGAACTCAAAGGAGACTGCCAGTGATAAACTGGAGAGGAAGGTGGGGATGACGTCAAGTCATCATGGCCCTTACGACCAGGGCTACACGTGCTACAGTAAGCATGGGGACTTGACTTCGCGAGAGCAAGCCGGACCTCATAAAAGTGCGTCGCTAGTCGGATTGGAGTCTGCAACTCGACTCCATGAAGTCGGAATCGCTAGTAATCGTGGATCAGAATGCCACGGTAGAATGCATTCCCAGGCCTTATACACACCGCCAATCACACCATGGGAGTGGTTGCAAAAGAAGTAGGTAACCTTAACCTTCGGAGGCGCTTACCGCTTTGTGATTCACTTGGCTAGGGTGAAGTCGTAACAAAGAGTAACCGG
+
-163//2-/50(+--,.-*.)(%(,*,.32),%1'--31(()+,/4-28-+*)-./1)())+&67*+,-,,*+,0.)++*0.8665)11.6++/09:1--++27.,(,(%04'''''&*-'))-.*(*//;*+,6407)+./+1.,-0'./,-/(+-,.+','/*'*,,-0.//6%/)(+/+())*-01.1(.-/0..2/5.+,+,-115455939//%+++..3335-(($('#&).*)**.'*(/,**/)1,)/00+-00.46944148+)854*,/667+/)5*--,-(42'4.-0218642+.($&&*)/*,'**,07(3',&,-1,/.)/)/.(*4-*&&)*&/,-))))%'%/.23.,+),.1750+--'),&,*&(,,--*+1*3)((146,+-528('(()0#%$')/2(,,-++)(+')-0))%0'&+,9:486,0.4//1655;,.955/04-&()-7,,079-'&&'%)+,-,3,(,&)'60--/96*-%*.2,..)./4/0'%))'+,26:300.1.0+&(,*&-.+.*((+*'%&'&&'+,+*,./,%(/655.&*$*467:50(&,/00.0*&2/*$'4:.+-)--+%'$+-+7.0*%)%'/65152<.,+.-757522-1$())1/5/./*')+(%(%%*0223*'+,+3:;.4,,+-.11/..2016%.&&%'(%/*+/./&)+357-0.,(.)+-1//.-/0..'33+33)'*,-.5028+%(()-,*,6:+1014162/72*'*+&3,+')('$*,0/:527445*+'*(5+'2/.(''&-4*3*2/6,39/7//:.5,.*(+,17878,+,+-0-+),14.+)&)&()).-+494.0355,32,&&))573*()./6-+(&')*9:.1--,+-,%',-/550-,))'$$$&''-/)'')++((&+-&****&*+32&'&)*24655708.+&&&%((,6'$(*//3,5,00.*))*+'(./)30-+*-46932+))''',31445)-/+%+(--/.4(.14532375785+/+0++((*,&-&-*1,*(-+.1+.%''**,,-1'*%*',/)*,/6+)*((%'(*+'2'-,65)&**%($)&&+)*%%%-)54441(2(+,-*,1-,30,*.+++7567:4*')+021612,+*&)*$$%'(6979:/(%))-240.6
@c1ed5b1b-83bb-4781-9a3e-665d7e9382cf ch=134 read=47620 start_time=2019-12-13T04:13:18Z barcode=BC01 runid=2c9cf7bc05858273f10e7d7ec552fc0bd742dc3e
CCGGTTACTATTTACGACTTCACCCCAATCATCAATCCCACCTTAGACAGCTCCTTCCTTGCGGTTAGGCCACCGGCTTCAGGTGTTAACTCTCGTGGTGTGACGGGCGGTGTGTACAAGGCCGAGAACGTATTCACCGCGACATGCTGATTCGCGTTACTAGCGATTCCAACTTCATGTAGTCGGTGCAGACTACAATCCGAACTGAGAATGGTTTTATGGGTTTTGCTTCACCTCGCGGCTTCAGCTTCCCTCTACTCCATTTGTAGCACGTGTGGCCAGGTCGCAAAGGGGCATGATGGTTGACGTCATCCCGCCTTCCTCCAGCTTGTCACTGGCAGTCTCTTCGAGTCCCCAACAATGATGGTAACTAACGATAAGGGTTGCGCTCGTTGCGGGATAACCCAACATCACGACACGAGCTGACGACAACCATGCACCACCTGTATCTCATATAGCTATCTCTCCATCTCTGGGCAGGTATGTCAAGAGACCTGGTAAAGGTTCTTCGCGTTACTTCAGATTAAACCACATGCTCCACCGCTTGTGCGGGCCCCATCAATTCCTTTGAGTTTCATTCTTTGAACATTACTACTCAGGCGAATTACTTATTGCGTTAGCTGCAGCACTGAACTTTGACATCCAGCACTTAGTACTCATCGTTTACGGCGTGGACTACTGGGGTATCCTAATCTATTTACTCCCCACGCTTTCCGGGACTGAGCGTCGGTTGCGGGCCAGATCGTCGCCTTCGCCACTGGTGTTCCTCCATATATCTACGCATTTCACCGCTACACATGGGATTCCACGATCCTCTCCTGCACTCTGGCCTTACTGGTTTCTATGGCTTACTGAAGTTAAGCTTCAGGCTTTCCCTAGACCCTTGCTGCCGCCTGCTCCACTCTTTACGCCCAATAATTCCGGATAACGCGCTTGCCACCTACATTACCGCGGCTGCTGGCACGTAGTTAGCAATGACTTTTTTCTAATAAAGTACCGTCACTCGGCTACCATTTCCTGTAGCCACCGTTCTTCCTTTATAACGAAGTTTACAATCCAGCCTTCTTCGCTTGCGCAGCGTTGCTCGGTCAGGGTTTCCCCATTGCCGAAATTCCCTACTGCTGCCTCCCGTAGGG
+
81..21()%%)4/+.379::651:8--+13943.9.-21*+*,,..,0*+-.293/5,.,,-49/:-/796/04.2--,,&57422.1)**,)10549655579530..0+-/2.-5264455--.1877:9:<:99/-./010+-595124/+,+)3/./102347702+/./**)*064520,(+())1210*.30-2'(62/)'&('*)/83;:2-/.:8.;;3)//81'(+.1414/+'*'$%'+3.90---('&.+*3;30-/1301110,*)((),8,+%%)-)(3677%%,),+&5*''*-019.;;,+466668)4)+.-3/--1+00.3/-.22//&()(*//189*1*1-6...6672'%-,0669615.-474;443547518-0/:4-(*--+(+1-476+0102042-6788743'37;:<7901.15.0,&&%'(-38/32446:88731/-195:87566*'&#%)(*2-1.'(&(*+18119889+2-0:32;80/..)'+242&%1024<5:2),0657989005,-1-,.14(-*-77/%01869;745:-,,56<;8698,+-(&'&%&6*$*,+,./(/+-)'(*))).0+2/..-6.,$''&&%+,)1/--4116...9563/0%.*)/+++4/46766764:6-,.312578+(5)*1&32,/008')8;851-.3-&-/833*)*,,/40/'59:7965/.0;9:)606..&0+/-*,0349999;565325:)455878:59:,0'(+24/453375646<4.*-0*+,(()'(1/3'*(5-300.0127354788850/./+).-&%&#%(05-87-.45+5/-92225;215902-./89338765+-,'&'(8:;130,,-./:4:;/.-..1*,-+22,(*).-)1..87:63,4/5979711)+0.,8.,3-'&&&*81390.-4145:52,)&*+8795/-(&''((**.4:6<-7428(.,*$)(2659/..+*(*)-08878<<5334-,.4.*/2161+&)+,0560118,*.,*422*,.886*('*)/526:4(),3-/+-,1752922292:782464,7-/8;5218+,(%--..6-71,+-/-----2*3:-*/'+(&
@37af0645-6a51-484e-937c-854a0cd7e51d ch=33 read=59896 start_time=2019-12-13T04:13:18Z barcode=BC01 runid=2c9cf7bc05858273f10e7d7ec552fc0bd742dc3e
CCGGTTACCTTGTTGACTTCACCCCAGTCATGAATCACAAAGTGGTAGCGCCCTCGAAGGTTAAGCTACCTACTTCTTTGCAACCCACTCCCATGGTGTGACGGGCGGTGTCTAAGGCCAGGAACGTATTCACCGTGGCATTCTGATCCGTTACTAGCGTTGACTTCATGGAGTCGAGTTGCAGACTCAATCGGACTACGACGCACTTTATGAGGTCGCTTGCTCTCATGGTCCTTCTCTTTGTATGCGCCATTGTAGCACGTGTTAGCCCTGGTCGTAGGCCATGATGACTGACGTCATCCCCACCTTCCTCCAGTTTATCACTGGCAGTCTCCTTTGAGTTCCCGGCCGGACCGCTGGCAACAAAGGATAAGGGTTGCGCTCGTTGCGGGACTTAACCCAACATTCACAACACGAGCTGACGACAGCCATGCAGCACCTGTCTCACGGTTCCCGAAGGCACATTCTCATCTGAAAACTTCCGTGGATGTCAAAGACCAGGTAAGGTTCTTCGCGTTGCATCGAATTAAACCACATGCTCCACCGCTTGTGCGGGCCCCGTCAATTCATTTTGAGTTTTAACCTTGCGGCCGTACTCCCCAGGCGGTCGACTTAACGCGTTAGCTCGGAAGCCACGCCTCAAGGGCTGTACCAAGTCTGACATCGTTTACGGCGTGGACTACCCAGAATTAATCCTGTTTGCTCCCCACGCTTTCGCACCTGACGTCAGTCGATCTTCGTCCAGGGGCCGCCTTCGCCACCGGTATTCCTCCAGATCTCTACGCATTTCACCGCTACGCAGATTCTACCCCCCTCTACGAGACTCAAGCTTGCCAATTATCAGTGCAGTTCCCAGGTTGAGCCGAAGGATTTCACATCTGGCTTAACAAACCGCCTGCGTGCGCTTACGCCCAGTAATTCCGATTAACGCTTGCACCCTCCATTATTACCGCGGCTGCTGGCTGGGTTAGCCAGTGCTTCTTCTGCGGGTAACGTCAATGAGCAAAGGTATTAACTACTCCCTTCCCCGCTGAAAGTACTTTACAGCCAGGCCTTCTTCATACGCGGCATGGCTGCATCAGGCTTACGCCCATTGTGCAATATTCCCCACTGCGCCTCCCGTAGGGAG
+
2/'219+.)%)'**''+/-,)4/0)/098)*,+5222336)()+'))(*-1<955#&(,+1-&&%'--46/0116+04-*,//-72&'(89+%*+)(($(+0&'')(-.%('-/7-.7.&/*///143,411151516344300..05&))3,/,,**+)')*-7987--2+-11/12.800*-30242;6:*5.972.4462/&+/44.111-0/0.-1-(#%&*,&(&)+.'(,-0,37)'&)'',138*/+))+,-,...())().-'%(855.'&,*-502-.-((%'(*:7:::2:/3,+.80:8203(+-6;;12378/;..+443383150,.*7)0('.-1.7:9777445:51*-05(0.::43//''8-1,0354+2*--7+4-/.1,03*4.:/8.+**6,.,6(&12./067+90/1:177858978;567887,.197922((),+*.+//0:533()*((-53,,32,*)+/;::98312+-21;468657,72968;83742912189./---)751956243404.-6//,,*+-45/4147430267:9<8*.97,(&,/79-268070..1//012--*089-138*1((*10,-,2.54542710018+-0-+25/124;57(.,/++*'%#'(/,13/(*+145655:8.1/:222:7656449(),)),(,(1100.3<935490/+$*(++85,)--5:321-46830/'$%)+7;7'+5('59:15711202-/3:-.+*,,,2;/330,*)0122977745/4::-0392572-'*&%)9-86576985/+144652.-.272800/4/052+.1-..('(&**01;611.16393106,*(()($.22+))++)$(('$$6+4:9.4;38;89;:9940+-)&*+,.++-1598531--/00/1./+'%'&.07568)4((5--9;32.6/008806+(),*.*)):-,98467944:3234'/103::677091.,.(29-/101)1*+*-'-,-9,10713.-/68160+-+-041+--&0+%'(/64999<945254509321050015569(5:626,-,.89/02-..0.4/11,888,'+-)*'*+./7,,,,0/'''
@bb956db9-a087-4b51-b401-b699c197b7b1 ch=341 read=52273 start_time=2019-12-13T04:13:18Z barcode=BC01 runid=2c9cf7bc05858273f10e7d7ec552fc0bd742dc3e
CGGTTACCTTGTTGTACGACTTCACCCCAGTCATGAATCACAAGTGTGGCGCCTCCCGAAGGTTAAGCTACCTACTTCTTTGCCAACCCACTCCCATGGTGTGACGGGCGGTGTGTACAAGGCCCGAGACGTATTCGTGGCATTCGATCCACGATTACTAGCGTTCCGACTTCCATGGAGTCGAGTTGCAGACTCAATCCGGACACGACGCACTTTATGAGTCCGCTTGCTCGCGAGTCGCTTCTCTTTATGCGCCATTGCTTAGCACGTGTGTAGCCCTGGTCGTAAGGCCGTGACTTGACGTCATCCCACCTTCCTCAGTTTATCACTGGCGGTCTCCTTTGAGTTCCCGGCCGGACCACGCTGGCAACCGGATGCAGGGGTTGCTGTCGTTGCGGGACTTAGCAACATTTCTGTAACACAGCAGGCTGACGGCAACCATGCAGCACCTGTCTCACGGTTCCCGAAGGCACATTCTCATCTCCTGAAAACTTCCGTGGATGTCAAAAGGGCCAGGTAAGGTTCTTCGCGTTGCATCGAATTAAACCACATGCTCCACCGCTTATTGCGGGCCCCGTCAATTCATTTGAGTTTAACCTTGCGGCCGTGGCTCCCCAGGCGGTCGATAACGCGTTAACTCGGAAGCCACGCCTCAAGGCACAACCTCAAGTCGGCATCGTTTGCGGCGTGGTTACCGGGAATTATCTAATCCTGTTTGCTCCCCACTTTCGCACCCTGAGCGTCAATTTCGTCCAGGGGCCGCCTTCGCCACGGTATTCCTCAGATCTCACGCATTTCACCGCTACACCTGGAATTCCCCCCCTCTACGAGACTCAAGCTTGCCAGTGTCAGATGCAGTTCCCAGGTTGGGCCAGGGTTTCACATCTGATGACAACAAACCGCCTGCGTGCACTTTACGCCAGTAATTCCGATTAACAGCTTGCACCCTCCGTATTACCGCGGCTGCTGTGGCTGGAGTTAGCCAGTCACTTCTTCTGCGGGTAACGTCAATGAGCAAGGTATTAACTTTACTCCTTCCTCCCCGCTGAAAATTACTTTACAACCCGAAGAGGCCTTCTTCATACACGCGGCATGGCTTGCATCAGGCTTGCGCCCATTGTGCAATATTCCCCACTGCGCCTCCCGTAG
+
4(-0-)2.//&/*&(%).,02921/22*+,./')),45301-)%$%&(('&)/+130+,43,5*/)*+,/33+')+3*,/*&-(1**91')*68-'4-/4/02686955-(.$("$%*27,.6/)+013342.*.$&.*5+1251.0674/10016,//,-00.05'()5490,-143..//-+44;281-5547/;/7&6+//&(+.-)+&(06.,2/,,-/,)''&'(+,').(*++(-/0/4.60*&)%()29688-,+-&('$%',-001//-:.-1::97531++*&('(()*/.//00--+.5,*324<:456024;3/03464140-688,.0*03,--33102(1041:50-%-)36.5/.40+&)'&$&$+15*,)&'$$&,)37-,+5,+-/(*#)(0,2/73+&%&)(,&)()-*-3321420&11&,0.246784337.14563043:;<055+*,-1-.1/1:43658999232/661+,-/2/17;;:89862/+(+&)%&+/).()).844:444401--+.2,+10105-58454501116149-/09&4()+13//986,-.113<859:5-**5:9-83121.,..70-,(,,+5.,)&./6+5/.-/%,12350700)112)-++)/5./02921.)-6+-00616-5(*(+,2.21263372'*+20&+(((++07&1)'(,+)+*,4:57:87144+,,1;-*#*+584/3225)')*46,)'&%--./,..2)001(1-,195<9:;;-5+750705./5+,/5,*(*/13/09+0&*&%'3*-(262604-6),*00341,/2-,,(,).0025-//764:444776.011/2116:4:2.2646-/714**(+*;30044574/+-,(..33(*0/,(0-0/3123/%+/02-3-13,,331793/--11+&+'%))3*..2;5652+0,,5/09798;::7551,-+'%**%%0''(41/55%#(5+::<:666336019868203/0+.21-200.24)()+12+/.24(//..,95,)208187,..%&',)'),*35'',**'+*1.)0)+/.-,'*'++1.1+()&$$$$')-/3)06./6(*+,3**,1,((+)5.//2179/*.,---3553;./,*'
@9cafedcd-4e86-4224-a57b-024d313b4b1f ch=42 read=63209 start_time=2019-12-13T04:13:15Z barcode=BC01 runid=2c9cf7bc05858273f10e7d7ec552fc0bd742dc3e
CCAGTTACCTTGTTACGACTTCACCCCAATCTGACCTACCTTCGGCCGCTGCCTCGCTTGCAGTTGGACTTCGAAAGATTATTGCCAACTCATGGTGTGACGGGCGGTGTGTACAAGACCGGGAACGTATTCACCGCGACATTCTGATTCGCGATTACTAGTAACTCAGCTTCATGTAGGCGAGTTTCAGCCTACAATCGAACTGAACTGGTTTTTTTAAGTTTGGCTCCACCTCCACGGTATTGCATCTCTCTGTACCAGCCATTGTAGCGTGTGGTAGCCCTACATAAGGGGCATGATGATTTGACGTCATCCCCACCTTCCTCCTGGTTAACCAGGCAGTCTCGCTAGAGTCCTCAACAATGAGTAGTAACTAACGACAAAGAGGGGTTGCTTCACGCTCGTTTGCGGGACTTAACCAACATCTCACGACACGAGCTGAGCGGCAACCATGCACCACCCTGTCACCTTGTCCCCGAAGGATTTCCTCGATTAAAGAGTAATGCAAAGGGATGTCAGAGTGTAAGGTAAGGTTCTTCGCGTTGCTTCGGGTAAACCACATGCTCCGCTACTTGTGCGGGTCCCCGTCAATTCCTTTGAGTTTTAATCTTGCGACCGTACTCCCAGGCGGAATACTTGAAATGCGTTAGCGGCAGCTTTGGAGGTGTTGAAACCCCACACCTGGTATTCATCGTTTACGGCGTGGACTACCAGGGTATCTAATCCTGTTTGCTCCCCACGCTTTCGAGCCTCCCATCAGTTACAGTCCAGAATTCGCCTTCGCCACTGGGTGGTTCTTCCTAATCTCTACGCATTTCCGCCGCTACACTAGGAATTCCACTCTCCTCTCCTGCACTCTAGATAACCAGTTTGGAATTACAGCACTAGAAGTTGAGCCCGGGTATTTCACATCCCACTTAATCATCCGCCACACGCTCCCTTTACTTAGTAAATCCGGATAACGCTCGCCACCACATTATTACCGCGGCTGCTGTGGCACGTAGTTAGCCGTGGCTTCCTCACGCTTAGGTACCGTCGTTATCTTCCCCAAGGAATAAGGCTTTACGATCCGAAAACCTTCATCACTCACGCGGCGTTGCTCGGTCAGGGTTTCCCATTGCCGAAAATTCCCTACTGCTGCCTCCCG
+
5,&*-9.4407-.8/33899+*(+(+%0(*,+++53,-6;897-*39,13,1853((0(./&*)...-.072,*.')$,&'-0+1/5..-/*225446818).2156.11.,*,39/09:)5.3.-566832/42673211287110:;:686323*-/&0/220/1))+2875663+*-.0./.;750666--+10/122;:543-09999015<962966:;091225/18)0*),497426233620/.,266-))'(+20/9/0-/0//3114--)*--'())&+5*4.,-3612212076,-24336+840)+0/2/3/(/0--4.7-.+&$.3123688:1555%&'(363.1('+5--'*++-/-/-,+/-/0442)'%*--/17+(#$'%++1.2+*+&').2:3/2*.&,'%&)+..-.'*,.//1*',/((&)&+$)*'5:6:1/.27027*+01323+/+(*688*)(('&$+5*7535035:3;.&&''',&';;:+5<75899;1&&'*332'--.01)1-126:3(.*-4./272/+('-986;-,-../01:545/,3-,-37166.-69/-.-,4.561/586452<<+092537001467(/*,+28,+274636200((%%*+*)*5051/-1084&-*&'&*)')*+-9:66<45:1)&)*160&.346<:8:944:2/0-91119.++**08/3/-,+-.//6236734;6+0-5;:,+0332:80--2082.'+((.-.020245-6('&)$))&'0./00+49,---410*(,6-7;/,+/9551+,%0,//5;.5-,00+,*),..)&''))-3.5/013101.//33454./000,-7/7-2/10/<72-2)+'%&$*)(,((%'((.+'(/7/*+,(,)+04-,//-57-&%')/5086:;8788''%%%1,76,,7,$(''))-35+*4523200/,*,-1495-/+'*&%'),+,394426446:71(*2.-.++(*++*#*,.-./+0/1))+&)%)))'0*,-89665%2402503.1.',)),(.'*+(*(,.)(+*+22,+,*05088<9898121.*,+*5--.8;787930//+5;45;8146(*./960/+/.18.4,*$'(()/0272-((*
@6104d1e8-f3b9-4902-9e8b-f2e40ce57393 ch=100 read=116100 start_time=2019-12-13T04:13:13Z barcode=BC01 runid=2c9cf7bc05858273f10e7d7ec552fc0bd742dc3e
CTCCTACGGGAGGCAGCGGTAGGGAATATTGCACAATGGAAACCTGATGCAGCAACGCCGCGTGGTGATGAAAGGTTTTTTCGGATCGTAAGCTCTGTCTTTGGGAGAGATAATGACGGTACCCAAGGAGGAAGCCGGCCTAACTTCCACGATGCCAGCAGCCGCGATATGCATGGAGTGGCGAGCGTTATCGGATTTACTGGGCGTAAAGGGAGCGTAGGCGGATGATTAAGTGGGATGTGAAATACCCGGGCTCAGCAGGTGCTGCATTCCAAACTGGTTATCTACAGAGTGCAGGAGAGTGGAATTTCTAGTGTAGCGGTGAAATGCGTAGAGATTGGGAAGAACACCAGTGAAGAGCGACTCTGGACTGTAACTGACGCTGAGGCTCAAAGCGTGGGAGCGAACAGGATTACTCTACCCTGGTGGTCCACGCCGTAAACGATGAATACTAGGTGTGGGGGTTTCAACTCCGTGCCGCCGCTAACGCATTAAAGTATTCCGCCTGGGAATACGGTCGCAAGATTAAAACTCAAAGGGAATTGACGGGGACCCGCACCTGGTATGGAGCATGTGGTTTAATTCGAAGCAACGCCACCACTACATCCTTGCATTACTCTTAATCGAAATCCTTCGGGGACAAGGTGACAGGTGGTGCATGGTTGTCGTCAGCTCATTAGTCGTGAGATGTTGGAGTTAAGTCCGCAACGAGCGCAACCCTTGTCGTTAGTTACTACCATTAAGTTGAGGACTCTAGCGAGACTGCCTGGGTTAACCAGGAGGAAGGTGGGGATGACGTCAAATCATCATGCCTTATGTGTAGGGCTACACGTGCTACAATGGCTGGTACAGAGAGATGCAATACCGTGAAGTGGAGCCAAGCTTTAAAACCAGTCTCAGTTCGGATTAGGCTGAAACTCGCCTACATGAAGCTGGAGTTACTATGTCCTTGAATCAGAATGTCGCGGTGAATACGTTCCCGGGTCTTGTACACACACCGCCCGTCACACCATGAGAGTTGGCAATACCCGAAGTCCGTGAGCTAACCGCAAGGAGGCAGCGGCCGGAAAGGTAGGGTGGTGGGGTGAGAAGTCGTAACAAGGTAACCGG
+
*,-*%'(+52+-..333*41/)61,2,-.3,*+--:1-)(*,)*,.1724103121/21,+-.,-,,,//55*.8/0769,5,518960:1)+/6-0465;:49,)'*)2/06//(.+'($*-*,.+1,0+**(22*,-)*2+),))''*)(*&)'(**(*/-)))&/2(')$'%(%''*+++4/0361///07/08/-/289,'&1*.-'--%*+2,*,..99952012/.**+8578*.,1641+02,+1420-'%'&317122878956)52*6786341122235*++/1626/)*%&'*.'&%%%%&%'+*))+--628067.-2782/))&/(+1)1+)-45,1,*&%%%&'%*,66533326-++**51-,-.08888066456,-*''*28;9,-//26711/*6)&(%%'(,450/30'.01-+.,2.--4;50/-//484/2.*+./.0,9:-)-3++''()/614760.28/4.0../4,3,3/,+0/2830(,2180*&'&&..756365.+*6)676*-/05:-,()'*-40/1.194//:1()&(((&.+**),&&*/1--.4,-&)*230$**&*/%%$$$%)&$%##$)*+($$%'-/0-,+*/.1/450/.1,14,/,'/3+.100/3+++,%+)+1:98889764:44711334445)3**%,,22-..25/8.,'%*-811,-/0)+098*(0-09181;11000:/910.45.1459<64831+0,*(-1-1211(((*,/159:99640+-202/733/,/.*,/.0/7:6520111457;0//9:989.0+)+-0053567884432,.)*/97652723:89995430/-,+-/;9-;,++139/.,)&-(/((.402(*((,,783.7:89876),.66(+$3(%*,*++/9-,241/1-(.00)$%')1+0()+*&((('%(('&**/8688227765534,-,)(1538.-1--,,6989291211./-./36)088*+.+-*2424.*)()64/40164+04*(+,.-14672/2000404&&%%)/,0-**'%((),+&,+&/)-.22,,%(')21**+*%('&*+%.'%#.2-02094;/9
@674f782b-a74b-4728-974c-07fa8341ba7a ch=46 read=71215 start_time=2019-12-13T04:13:30Z barcode=BC01 runid=2c9cf7bc05858273f10e7d7ec552fc0bd742dc3e
CTCCTGCAGGAGGCAGCAGTGGGAATGTGTGCACAATGGGCGCAAGCCTGATGCAGCCATGCCGCGTGTATGAAAGAAGAAGGCCTTCGGGTTGTAAAGTACTTTCAGCGGGGAGGAGGCAGGTTAATACCTTTTGCTCGTGAAAGCGTTACCGCAGAAAAAAGCACCAATAGTGCAGCGGCCGCGGTAATACGGAGGAGGTGCAAGCGTTAATCGGAATTACTGGGCGTAAAGCGCGCGCGGAGCGGTTTTGTTAAGTCAGATGCTTGGCGGGCTCAACCTGGGGCCATCTGATACTGGCAAGCTTGAGTCTCGTAGAGGGGGGTAGAATTCCAGGTGTAGCGGTGAAATGCGTAGAGATCTGGAGGAATACCGGTGGCGAAGGCGGCCCTGGACGAACTGACGCTCAGGTGCGAAAGCGTGGGAACAAAGCAGGATTAGATACCCTGGTAGTCGCCGTAAACGATGTCGACGGAGGTTGTGCCTTGAGGCGTGGCTTCCGGAGCTAACGCGTTCAGTCGACCGCCTGGGAGTACGGCCGCAGATTAAAACTCAAATGAATTGACGGGGGCCCGCACAGGCGGTGGGCATGGTTTAATTGGTACAGCGAAGAACCTTACGTGAGCATCACGGGGAAGTTTTCCAGAGATGAGAATGTGCCTTCGGGAACCGTGAGACGGAAGGTGCTGCATGGCTGTCGTCAGCTCGTGTTGTGAAATGTTGGGTTTAGTCCCACAGCAGGCACAAACGCTATCCTTTGTTGCCAGCGGTCGGCCGGGAGGAACTCGGGGCACCGGTGATAAACTGGAGGAAGGTGGGGATGACGTCAAGTCATCATGGCCCTTACGACCAGGGCTACACGTGCTGTGGCGCATACAAAGAGAAGCGACCTCGCGAAAGCGGACCTCGCAAAAAGTGCGTCGTGAGTTGGAGTCTGCAACTCGACTCCGCGGTCGGAATCGCTGGCTAATCACGATAGTCAGAATGCCACGGTGAATACGTTCCCCGGCCCTTGCGCACACCGCCCGTCACACCATGGGAGTGGGTTGCAAAAAGAAGTGGGCGGCTTAACCTTCGGGAGGGGCGCTTACCACTTTGTGATTCATGACTGGGGTGAAGTCGTAACAAAGGTAGCCGGAAGATAGAGCGACAGGCAAGTGGTTGCTTACAAAGGCTGCCGACAATAACTCTTCAGCACCAGCAATACGTAACC
+
)(,('$*%(-(+.,-0+$+*')%/(*&,$())(--51/40,,.13,67651340-+1/2558:44552434567*'*-&(+,0.64440;869,%'21*--11:8.+-,/68+(+*$&&$$*'($+%%'2,.0.),.25-/*+&%&,+/+%,*$*)+.31-)($&&)%'$$%(&'))*+'()*'(+)))7+(*)-*-*%)*),-/436611/1-/.71/10-/4888968./-('63'/*-)($''(4-99-)0/'-*-.''&*%$&&'(',15178.23846;/(*(#%'**+123.3,,*)$%&$%$,)*),/.9*)+*064+)+*0/23/+-0951/---290*+/-)+,+***++-/0/34.15-6,+.1*.-4.-.-+*3/1/455'1,,+*++()(',+024248520'(/.*.12--*'+((/1%/./2'0.,.021:<61220/1.0(*-/22:931)+(57.**)*)0)14--*,'',++/82778/.1-,(0,.-/,7.--2123%&)+-47440/)**/&'&%()/468-00'$+/(58/99:9<;968637224+11,,+0+'*(+(*),2441.)()2101;3+%/,(')%'$%&(,.(,)+&&'()%(&&),3)+().1/)***+8;3.&'-$*',+.*-40/0.111,-*/01/7:5966689*,&&*//5899941/6123::55702,++)),,6-.-099223;59453*&&'&-*(*-*4,2-+%*/4,1%')*+-&++('60/874435:5-5/7.-3*&+,('*(*&).)+*..(/+++,.:86681,2,'*/-248;7.99897660,-0-,-,+02/5:(&%$&()695:87.,))&(*0./*'))20,-)&&()*'&(&(+&**(**(*')++(+),/:0.+*+')066,,01.-*(((')'*$,*+()*,74701/005-203(%%&)*(&(%$'(''&&)$&/++)%&&$,&',.41.525:6*,*-*+-126979/82/*(0/9+*+((%**,--5..10-4610-.2),+3+))*-9441-/-67.)'-,*,'0)'()&&(-*01337/;.)//08//1/2,.4+3.53-+*-7::710010475-+.+3,,,**/635:*.(**.0/.*/+)0/()&(&'(()-53/)(*',+1**+%&)46*(%&%%++*(..0+,)).)-6:/+.--1-(/-..-//'+&&#
@576be493-1974-4791-894e-57e550f2cddd ch=140 read=53631 start_time=2019-12-13T04:13:30Z barcode=BC01 runid=2c9cf7bc05858273f10e7d7ec552fc0bd742dc3e
CCGGTTACCTTGTTACGACTTCACCCCAGTTATTGATTCCACCTTCGACGACTTCTTCCAAAGGTTGAATGGTCGGCTTCGGGCGTCTCCAACTCCGTGGTGTGACGGGCGGTGTGTGCAAGACCAGGGCGCATTCACCCGCAGCATTCTGATCTGCGTTGCTGTCAACTCCAGCTTCATGTAGGCGAGTTTCGGCTAATCCGAACTGAGTAACTTTAAGGGATTAGCTCCACCTTTACGGCAGCGGCCCGCCTGTACTACCCATTTGTAGCACGTGTAGCCTAAGCATAAGGGGCATGATGATTGACGTCATCCCACCTTCCTCCAGGTTATCCCTGGCAGTCTCTCCTAGAGTGCCAGCAATGATGGCAACTAAAGAGACAAGGAGTTGCGCTCGTTGCGGGGACTTAACCCAACATCTCACGACACGGTGACGACAGCTTCATGCACCACCTGTCACCAATGTCCCCAGAGAACTCTCCGATTAAGGAGATGTCATTGGGATGTCAAGCAAATTAAGGTTCTTCGCGTTGCTGAATTAAACCACATGCTCCACCCGCTTGTGCGGGCCCCGTCAATTCATTTGAGTTTTAAACCTTGCGGCCGTACTCCCCAGGCGTTAAGCTTAACGCGTGCTCGGAAGCCACGCCTCAAGGGCCAACCTCAAGTCGACATCGTTTACGGCGTGGACTACCAGGGTATCCTGAGGAAATCTGTTTGCTCCCCACGCTTTCGCACCTGAGCATAAGTCTTCGTCCAGGGGCCGCCTTCGCCACCGGTATTCCTCCAGATCTCTACGCATTTCACCTTTACACCTGGAATTCTACCCCTCACGAGACTCGGCTTGCCAGTATCGATGCAGTTCCCAGGTTGAGCCGGGGATTTCACATCTGACTTAACAAACCGCCTGCGTTAACGCCCGGTAATTCCGATTAACGTACCCTCCGTATTACCGCGGCTGCTGGCACGGAGTTAGCCGGTGCTTCTTCTGCGGGTAACGTCAATGAGCAAAGGTATTAACTTCTCCTTCCTCCCGCTGAAAGTACTTTTACAACCCGAAGGCCTTCTTCATACACGCGGCATGGCTGCATCAGGCTTGCGCCCATTGTGCAATATTCCCCTGCTGCCTCCCGTAGGAG
+
61).,706736,/.&)/&./72-801*(+941.4003;2*+265867646579;8745*1,))(&$&(4;39:836..20*688414.3'7).,9.,(%-0/0/344740&110032'/-.**+8'0*&)(015:3,27+*5./466<:74441+*))()#%(')%&$'),**,/3;:561746743000<71)++'*,43(*59870)$%&$(),*),)35-/3.0284/**'%)')42520'-.,6-*$,),.80..-/;5,15+,1010&'')&$')//(*:56.,04*5:/.::0//.*4/*+410/--3/-).4/<:854-2+2-30/270,/93*-7442/0*+**)*+103(())3--.1/92.'-,-3(&'*,76),*')64.757671/5./(04314271.12+,(025631-00-2*,*(&()-633-%&%'&%)$&%)62582/33.1*,,'(1235*%%'+(/*+00/)+,6.1+846334348-8/479:;-3)1,%'*)),+*,*..:88;-''&'(%&'(**3)56625,*,..2236-17+)*++'-,3)615:8//56,5/;2-3954//29:))&$*)*,+-2404*-+,,1--*&/1.))(&%&)++72.-,)+%')/)3*/(-12669;::6..0-,349/701+3-467483783482)++**/-/00/1.37,81-0-+1/(((&%.+++2*,.<2+-1/:5+,523.230+*$'0*./*2%*(+-5415329/.*033*896784::89;321)0-.075405'()41.,'+/49:59<;300*')(&,,380/.*&-),%%0:70-.,-//4311*%%&')*16%./023''(),089<8;401423-(133'34)(2:-(%'&)70.,+--2036861:068,,*+(%$&('*0)'&*476/7-+*<+5+.*$'*/*+::.0547-27360:000:14/-,/31(*721047063)*0104;6648451,.20-,-*20/-344;./0//.5)+').-,18-9:8.9:.*982,2)&,%')//(')-*-()),+1-456:78;8141/+1/.-+)'')))+-6677)56.50-/4291&).(*0/03../4194-)*+0.-6/-6*+215',&
@fe0317d7-eb36-4ee3-9246-70a9fa444294 ch=69 read=59225 start_time=2019-12-13T04:13:33Z barcode=BC01 runid=2c9cf7bc05858273f10e7d7ec552fc0bd742dc3e
CGGGAGGCAGCAGTGGGAAAATATTGCTGGTGGCGCAAAGCCTGATCATGCCGCGTGTATGAAGAAGGCCTTCCAGGTTGTAAAAAAGTACTTTCAGCAGAGGAAGGGTAAAGTTAATACCTTTGCTCATTGACGTTACCCGCAGAAAGAAGCACCGAGCTAACTCCGTGCCAGCAGCCATGATGATAATACGGAGGTGCAAGCGTTAATCAGGAATTACTGGGCGTAAAGCGCGCAGGCAGTTTGTTAAGTCAGATGTAAATCCCCGGGCTCAACCTGGGAACTGCATCTGATACTGGCAAGCTTGAGTCTCGTAGAGGGGAGTAGAATTCAGGTGTAGCGGTGAAATGCGTAGAGATCTGGAGGAATACCGGTGGCGAAGGCGGCCTGGACGAAGACTGACGCTCAGGTGCGAAAGCGTATAAGGGAACAAGCAGGATTAGATACCCTGGTAGTCCGCCAGCAAACGATATCGACTTGGAGGTTGTGCCCGCTTGAGGCGTGGCTTCCGGGAGCTAACGCGTTAAGTCGACCGCCTGGGAATACGGCCACCAGGTTAAAACTCAAATGAATTGACAGGGCCCGCACAAGCGGTGGAGCATGTGGTTTAATTCGATGCAGCAGACTACCTGGTCTTGGGCATCACGGAAGTTTTCAGAGATGAGAATGTGCCTTCGGGAACCGTGAGACGGAGTGCTGCATGGCTGTCGTCAGCTCGTGTTGTGAAATGTTGGGTTGATCCGCAACGAGGCGCAGCCCTTATCGCTTGTTGCTAGCGGTCCGGCCGGGAACTCCAAGGGAGACTGCCAGTGATAAACTGGAGGAAAGGTGGGGATGACGTCAAGTCATCATGGCCCCTTGACCAGGGCTACACACGTGCTACAATGGCGCATACAGAGAAGCGACACCTCGAGAGCAAGCGGACCTCATAAGAGTGCGTCGTAGTCCCGGATTGGAGTCTGGCGCTCGACTCCATGAAGTCGGAATCGCTAGTAATCATGGATCAGAGTACACGGTGAATACGTTCCCCAGGCCTTGGTACACACCGCCCGTCACACACCATGGGAGTGGGTTGCAAAAGAGTAGGTAGCAACCTTCAGGCGCTTACCACTTTGTGATTCATGACTGGGGTGGAAGTCGCTAACAAGGTAACCGGAAGATAGGGCACGACAGGCAAGTAGGTTAACACGAGAACACCGACAACACCGTA
+
4&51(,1,74622-21)+)/(*,08/0-.&&&'&',+6214851&/,-/08968653323331)*-*/.8/.4)%+))-(+,3923++,,,43.,*)%%*%,+,/-3-..881-9/:.211-62-.34458302317107++/.043()-.++*5+)%)*013003968575..,*+5/*')((&&*+3..046-/((*2174630/0-,.(*))*.,,.8892555633-/)*%+$'*'&02:401;26,/943451()--*7780&172223233-),)''0-)-02363465703/-/-%(()*+.01153.6('.150()+.-/2//1)*951.,,+(+**28-+,-...--,-4346.,7,030268.11-/-,-1031''#&(0/32...+-+,,))*-,6-28865/-43-./.&%%')-*+)+1/)2626..6,,./04;))36744+4*$$&'((-10))%014565/3/104040702*56+'.-1-(0-+993:65/9-+/)'%+)..-.761;1/./0.)27.4//0.-'%$$'&*4/&,),.-*/1;;35879<10/131103+&)0*(*'$(-.181237549),-,4-1077;:5;6<1000,+,&&$%%(&&(((+--*(&&)**/0-*,*.+2,.8884,*)'',+&/(2,,4(/0041/:0409;583(.23.-(**.-*)$$).60447777/(,-.5341360122;84358+50,,(&,.)(*+*1+(*(*%,)'.6318540'(,++,812**+--5,3.6.732:9486/7)-'(-)'&(/.025/0000053-+363/00,4&-&(&35*///1466843/34578+((*14/&'%%(-:409870/,+*+,*)044/3595.9.,,-+///*+&(-),-51+,3-)%$&''*.)'')0+,223122-('((*))*+,.5637,(/2,2.0+(+,-,/(()/-/366344*,.21./1.92857,./147282216562460+&%%#%$('10016/(,)1).,,(%./4/-,(&*%(%&'-.056++22.0.-+.64957/+))'-*+5377:8,%''*',*)+'))0-&&*&'*651102,06'2262,+'(,/980/-/.346,,1))))*0($&6*42/))*.7246614./6/+)+(',,24535560-,/.+*.*%&&((%'&%(/3/-+(/')&'&$$%
@47a57e4e-fb61-4304-bdd0-f70abca89994 ch=75 read=70640 start_time=2019-12-13T04:13:49Z barcode=BC01 runid=2c9cf7bc05858273f10e7d7ec552fc0bd742dc3e
CCGGTTACCTTATTTTTGACTTCACCCCAGTCATACAAAGTGGTAGCGCCCTCCCGAAGGTTAAGCTACCTACTTCTTTTGCAACCCCACTCCCATGGTGCTTGACGGGCGGTGTGTACAAGGCCCGGGAACGTATTCACCGTGGCATTCTGATCGATTACTAGCGATTCCGACTTCATGAGTCGAGTTGCCAGACTCAATCGGACTACGACGCACTTTACAACAGAGTCCGCTTGCTCTCGCGAGGTCGCTTCCTTTGTATGCGCCATTGTATGCGATAGTAGCCCTGGTCATGGGGCCATGATGACGACGTCATCCCTTCCCCTCAGTTTATCACTGGCAGTCGCTGAGTTCCCGGCGGACCGCTGGCAACAAAGGATAAGGGTTGCGCTCGTGCGGGACTTAATAACATTTCACAGCACGAGCTGACTTTGACGGCCATGCAGCACCTGTCATCACGGTTCCCGGTATTCTCTCATCTCTGAAAACTTCCGTGGATGTCAAGACCCAGGTAAGGTTCTTCGCGTTGCATCAGATTAAACCGGCGCTCCACCGCTTGTGCGGGCCCGTCAATTCATTTGAGTTTTAACCTTGCGGCCCGTACTCCCCAGGCGGTCGACTTAACGCGTTAGCTCCAGGAAAGCCCGCCTCAAGGGCTTTAACCTCCAAGTCGACATCGTTTACGGCGTGGACTACCAGGGTATCTAATCCTGTTTGCTCCCCACGCTTTCGCACCTGGTGATCAGTCTTCATCCAGGGCCGCCTTCGCCACCGGTATTCCTCCAGATCTCTACGCATTTCCTGCTTCACCTGGAATTCTGCCCCTCTGCAGGACTCAAGCTTGCCGGTATCGGATGCAGTTCCCAGGTTGGCCAGAGGTTTACATCTGACAACCGACCGCCTGCGTGCGCTTGCGCCCAGTAATTCCGATTAACGCTTGCACCCTCCGTATTACCGCGGCTGCTGGCGCAGGTTAGCCAGTGCTTCTTCTGCGGAGATAACGTCAATGAGCAAAGGTATTAACTTCTCCCTTCCTCCCCGCTGAAAGTACTTTACAACCCGAAGGCCTTCTTCATACGCAGCATGGCTGCATCGGGCTTGCGCCCATTGGTACCAATATTCCCCACTGCTGCCTCCCGTAGGAG
+
30--2-')+*/&,.+,'*+54:706+)'''11$$$%(-*&)(%+-+,/1/&'+-*)-1.50910&*).06.,67;87;:9-4583<:+*/.17.+22821-/,-,00/4,/1422++/22,3-3/)*44543354320.00.*')*+:<78445+)'*)-/244..+:2061-15;711/.+/0*'.,0($&'(06650;15*5,*1%&*+,++',03-)%)),('&.//-,,/1),./--+*,1-4--&%')&&&'*))*/./-11*.6.//2'1-$($&()+49703;;;8::8:7,75822.,**+566999),''&/440*+-)--7-.127:810-*,-,&%&+')+302,*--/3687890;000(126*40833(/0-./.0/./-*(%%&/61-7-0($'-)-482-140&301.',+,-()*+)+*-)()),,-0007676/-)*%')$()2/831*)'$&+.+/&+.2663/+&)23.01739458:786880)/$.*(',*+,)/./337<76:141..278++*3):;;8.(%%%-.11*++%),+..,517-7;.)467;8<815972011;<2.43//0-...64+,822/467,-3::697/.'*+*2'++-./9,**,+)+.,,*)&)+(%)()+44)-('&'(,/.0-.+0-1664565796082+-+,*+*34122/0*%/,&+,531)+)+'('24+(..12/+&)()('.,+-)/752(%%$')+-224;/)./.*414/989:9<:9::/472:68:;:741(**/00134+433(-5,2)&%%$-%%)-.20/00303%53/**.*%.&*1/4690,,.07107.10108&,,--6-66;59,+3:4;+*-)%*%,2*1,#$()3**,))3/*)028/24-/12387,+0,)(((''&''*-6860+,3114.%%'%'),-60/29-31/811;503-)')+,1(&%(&,+/-,,57,0/..33,,3/3971/('&-,2112.40..599:7(*',)+-0.)*.((,6+523,(-3.+24211/)*)),02.)+,+17.+,2,31:4;87<2/1/*&*#)1567:8733224'65,4,*+*47,%+0)(/**3/5/2181862-41.-**,/-26(*-.50-+
@e05489df-ba62-454d-b883-97bbde7a6d96 ch=106 read=89285 start_time=2019-12-13T04:13:47Z barcode=BC01 runid=2c9cf7bc05858273f10e7d7ec552fc0bd742dc3e
CCTTGTTACGACTTCACCCCAGTCATGAATCACAGAGTGGTAGCGCCCTCCCGAAGGTTAAGCTACCTACTTCTTTGCAACCCTCCCACATGGTGTGACGGGCGGTGTGTACAAGGCGGGAACGTATTCACCATTGGCATTCTGATCCACGATTACTGCTCCGACTTCATGGAGTCGAGTTGCAGACTCAATCCGGACTACGACGCACTTTATGAGGTCCGCTTGCTCTCGCGGTGCTTCTGTTTCTTATGCGCCATTGCAGCACGTGTGTAGCCCTGGTCGTAAGGGCCATGATGACTTGACGTCATCCCACCTTCCTCCAGTTTATCTGGCAGTCTCGCTGGGTTTGACCGGACCGCTGGCAACAAAGGGATAAGGGTTGCGCTCGTTGCGGGACTTAGCAACATCTCACGACACGAGCTGACGACAACCATGCACCACCTGTATCTCATATGGCTATCTCTCCATCTCGGGCAGCTGTAATTATGTCAAGACCTGGTAAGGTTCTTCGCGCTGCTTCGAATTAAACCATGCTCCACCGCTTGTGCGGTCGTCAATTCCTTTGAGTTCATTCGTTGCAGACGTACTACTCAGGCAGATACTTATTGCGTTAACTGCAGCACTGAACTTTGACATCCAACACTTAAGGTACTCATCGTTTACGGCGTGGACTACTAGGGTATCTAATCTGTGTTGCTCCCACGCTTTCAGGACGGCGTAAAGTTGCAAGGCCAGATCGTCGCCTTCTTCACTGAATTGTTCCTCCATATATCTGCGCATTTCACCGCTACATGGAATTCCACGATCCTCTCCTGCACTCTAGCTGCCTGGTTTCTATGGCTTACTGAAGTTAAGCTTCGGGCTTTCACCACAGACCCTTGCTGCCGCCTGCTCCCTCTTTACGCCCAATAGTTCGGATAACGCTTGCCACTTACGTATTACCGCGGCTGCTGGCACGTAGTTATGCTCTAATAAAGTACCGTCCTCGGCTACCATTTCTGTAGCCGCCGTTCTTCCTTTATAACCGGTTTCGATCGAAAACCTTCTTCCTTCACGCGGCGAGGCGTTAACCGGTCCAGGAGTTTCCCCATTGCCGAAAATTCCTACTGCTGCCTCCCGTAG
+
/7/9*//*,/067<7719:4-037133373/.//&')*-79.-.-/7/.30-,.236.5/1(-+*,0($((3+6<5-2/5.:0)-3,'+(-.62335684;2128122/36777021*160:43:87.--5+%9'2*1/3;6323251*-.0/7-*)&&)/,,%+191-1.'&(*2%%)3-+-&&3/.1-:.8)6,786658+72-*+1:831-.2016*)+-3-00/*)''*2.++*0).'*1*(*4.0/98:;:6<34/30,-**)+&'(&2/(&36341633.78267750--+*///066689,95-',3/7.5115121</,.:8570-/0005%%*(.,,.'((/1,82:67687:06'-16+*2100//+3,2,,-./532472/*1710/.(%*(+-,4467/2321%-)&1230001/86/13/1,,&+2+.0,,-,,,--.211&433..--.321)/0-()'%)$#*0-/.'(((*769/+-12;/2--,**/1;88:8..,/1367;610.,/.6*.(&'01239563005/1465).*%(+/294<85.:8/.45;+.82.&3++,&&5735/32//12.5+4%)*)'+././3/0.711-+,+-*.-)/3541/300/1445/+2/,++0*0(%$-*-.446750:,'(%,+1899555444..)+,-//,-/+('$)%++$++15/(,,,3:,,,26+'%+')+-,))-53.0'//26233650/+%&%%&'(-.*-230//302:22,/8//5643/,%))--2:/--9/443/2)+,*1*3.33-/,.//7*.+//+,-*++-,-05666:63,)81114539133/01--*,.:/3(1083(1424;800/2+,,+2;<050-,2/2936:-,,+23-(--76-.+5.*.6-//;/2-10/1(0,+-*,86,//1/0.4..-*+4,123235342/-%))-+&/($&%&*''(-*.62.-37:89/())(''&').',+&&'')),103999:;94:/,*/++)1'.'&)*.-%$'(+,,676194934:555;8352--,))((*3,0*%%%&+,30*+/)$*+5-3:9-'.')/--+-+-(1/4++.-/1988860:0-,()
@e244d334-157f-4bb2-a0a1-c46f633697c7 ch=168 read=90975 start_time=2019-12-13T04:14:05Z barcode=BC01 runid=2c9cf7bc05858273f10e7d7ec552fc0bd742dc3e
CTCCTACTGGTAGCAGTGGGAATATTGCACAATGGGCGCAAGCCTGATGCAAAGCCATGCCGCGTGTATGAAGAAGGCCTTCCGGGTTGTAAGTACTTTCAGCGGGGAGGAAGGGAGTAAGTTAATACCTTTGCTCATTGACGTTACCCGCAGAAACACCAGCTAACTCGTGTCAGCAGCCGCAGTAATACGGAGAGTGCAAGAAGCGTTAATCAGGATTACTGGGCATGCAAAGAAGCGCGCAGTTTGTTAAGTCAGATGTAAATCCCCGGGCTCAACCTGGGAACTGCATCTGATGCCTGGCAAAGCGAGTCTCGTAGGGGTAGAATTCCAGGTGTAGCGGTGAAATGCATGAGATCTGGAGGAATACTGAGTGGCGAAGGCGGCCTGGACAGACTGACGCTCCAGGTGCGAAAGCCGTGAGACAAACAGGATTAAGATGCCCTGGTAGTCCGCCGTAAACGATGTCGACTTGGAGGTTGTGCCCGCCCGAGGCGTGGCTTCCGGAGCTAACGCGTTAAGTCGACCGCCTGGAATACGGCCGCAAGGTTAAAACTCAAATGGAATTGACGGGAGGCCCGCACAGGCGGTGGAGCGTAATGGTTTAATTCGATGCAGCAGAAGAACCTTACCTGGTCGCCGGCATCCACGGAAGTTTTCAGAGATGAAGATGTGCCTTCCAGGAACCGTGGGGACAGGTGCTGCATGGCTGTCGTCAGCTCGTGTTGTGAATGTTGGGTTAAGTCCGCAACAGGCGCAACCTTATCGCTTGTCGCCAGCGGTCGGCCGGGAACTCAAAGGGACTGCCAGTGATAAACTGGAGGAGGAAGGTGGGATGACGTCAAGTCATCATGGCCTTGACCAAGGGCTACCACGTGCTACAATGGCGCATACAAAGGAAGCGACCTCGCGAGCAGGCCTCATAAAGTGCGTCGTAGTCCCGGATTGGAGTCACCAGCTCGACTCCATGAGAGTCAGGATCGCTAGTAATCGTGGATCAGAATGCCGCGGTGAATACGTTCCCGGGCATGTACACCGCCCGTCACACCATGGGAGTGGGTTGCCAAAGAAGTGGTAACAACCTTCGGGAGGGCGCTTACCACTTTGTGATTCATGGCTGGGAGTGAAGTGTAACAAGGTAACCGG
+
(+,0+'&%&+,-+/(02')'*,1%2&'(-./8641+*)/22'-430)($$&'($*.167874/.///77879,,),-36695)4;84:115-,-1,;;,.,**)39+&,*+-+-*)*++2-1*,%%'*.+--)558557456041/1;5020%,''(&(0//2/,''',)*++)(-/1,9:*-(,,0-+,.)1,*$(++-.*'**+/,:-5-43&4+)*2,0/:64.(+(.27.'(+*+*+()&(',+(-+1,.14-033-,('*&)30)+106692+58313/0112/0-,----2'/$$&'&+1.&**'*,.1444**0-')((2*3,3/.431.)(**062..64/00&+&),.17251,),')*')$%$%(21.)(&*((&..7+/987**3.--./1461)+2897)())(&'%'$&$)%01;76%810310-,05&6;303;;:8976-+,-24:834442461(+,'+)')*,-,-329.''%&&%/+-+,.)()'/),+'+.070227-7,8-1573,682+'*14(32-4.73/-./,20051:664824<;1962020./-,53$+*/2(&.%$&&('(*+*0(+-'*$$+(11;549606)+.,*+'($'(,..55321/160/&'%%&(+,.0.01,--0+.+-;;602--./2-0*&*-,-/1.,+,&)65/51736())*.0,314141336628)(&((67,))**446,+,++/)4**/-3866876/-90(+3)6)2/+&(+&1,27541&(1/013033+013;52,1/0(88294590:,**.(31-2'%(.-.0..0+-03-+)&,,).-//*26.18111115/033333,--*,(%$')3:1.'1(()&)'%'',,06123;2+/-),-..358(('(*))+--845/-,)%&%%%%(+,'.*+,&/*-/.7568528((-,))(')%*.)&*&%&..+/.25886542%(,.0,2/./0),,&,)-++,888;98:30394*.'%*063.-84+4/3511-.-(%')&))*-/5419++/20336;581/+(%*&/47701'1:/'(0'*&.'*,-)*.21-,&4,,+-./1609008))*+)%.+/19.01/3/**-*&'(0/1..-*/*0-(-,()+14(,
@f99a9fa9-37b8-4d48-984b-e444c09e02a5 ch=70 read=64809 start_time=2019-12-13T04:14:17Z barcode=BC01 runid=2c9cf7bc05858273f10e7d7ec552fc0bd742dc3e
CCGGTTACCTTGTTACGACTTCACCCCGATCTGAATCACAAAGTGGTAAGCGCCCTCCGAGTTGGCTACCTACTTCTTTTGCAACCCACTCCCATGATTGTGACGGGCGGTGTGCTACGGGAACGTATTCACCGTGGCATTCTGATCCGATTACTAGCGATTCCATTTCATGGAGTCGGGGACTCAATCCAGTTCGACGCACTTTATGAGTCCGCTTGCTCTCGCGAGGTCGCTTCTCTTTGTATGCGCCATTGTAGCGTGTGTAGCCCTGGTCTGGGGCCATGATGACTGACGTCATCCACCTTCCTCCAGTTTATCACTGGCGGTCTAGCTGAGTTCCAGCCCGGACCGCTGGCAGCAAAGGATAGGGTTGCGTTGCGGGACTTAACAACATTCACAGCACAGTGACAGCCATGCACCTGTCGTTTGACACATTCTCATCTCTGAAAACTTCCGTGGATGTCAAGACCAGGTAGGTTCTTCGCGGTACATCGGGTAAACCATGCTCCACCGCTTGACCCCATTTGAGTTTTAACCTTGCGGCCGTACTCCCCAGGCAGTCGAGCTTAACATAGCTCCGGAAACCGCCTCAAGGGCACAACCTCAAGTCGACATCGTTTACGGCGTGGGCTACCAGAGGGTATCTAATCTGTTTGCTCCCCACGCTTTCGCACCCTGAGCGTCAGTCTTCGTCAGGGGCCACCTTCACCACCGGTATTCCTCAATCTCTACGCATTTCACCTTTACACCTGGAATTCTACCCCTCTGAGACTCCGGCTTGCCGGTATCAGATGCGGACTGGGTGGGCGGATTTCACATCTGACTTAACAAACCGCCTGCGTGCGCTTTACGCCCAGTAATTTCCGTTTTCCTCCGTATTACCGCGGCTGCTGGCACGGAGTTGGCGGTGCTTCTTCTGCGGGTAACGTCCAATGAGCAAGGTATTAACTTTACTCCCTTCCTCCCCGCTTCAGTACTTTACAACCCAGCCTTCATGCACGCGGCATGGCTGCGTAGGCTTGCGCCCGATGATGTATTCCCCGCACTTGCCTCCCGTAGGAG
+
974130.9/9/.18.0015690-000)()1204,9000359..-04134021472*3)&'()-)./02870)-*0,3;<.)-51:9.()*/2/&''$,+-,/2405700.')'%%%$'*+9797699:<9779437333;<823353/()+6--/42344;;89)(),,+/0.(+,/,(3(4215/:07*(-/00*&/%/&)-23,/-)+*/)),27///0/2'*&&))--/-*0()*.<:2332268:<94:2//2303665...881/3;;964063/;8711/.*''()645)&'(-,0115,&'**-.29.-.;9::2;1),+)($'''('/442/,,/7)3/265222,-++&--7/+6,75,-).,*)'&.-+-1-*)('*%+)0.49:/-10-/+)(%%&%*/*/*%&%&'02304-(&..,+.//238559576444//8:.-7.89789<;85771.035</5...214656;:320-,+04480.(**977:8--115:458-**)($048.-6;5.0+5<<-114-5-,*).60*/-,.-57.)/7+$(*)+'%(-,3++',,*-/.,)-')'+1&,*3535(6.-./2636.1+/+0255636863::/0387682.*00-49/.'(('/*,-,,80/)*/;**10523++..14;;736-2:20132669:56656<:479)333++)(-7.<0(0906<38667:363307.0176'21317<:025/)/0./0432431212/**.7-,'*&((87565(((+/2.09+73679256948-7.-**.-'&)*'(+)0:6/04455433120220/433959<:99898:3/..&&-+*''(.67:.;0/,)'-))'&'-,0/1/5%/91207112:350,)+%*$&,)'&*(/,,-:/89<89::78-)%%,,.3&-%),3254.-//.033/-052%//4&,5;66/3:5.).,1-**400572-0/416(%$$$)(+,-$,%)(*/51226;9:3/+(%*378;58/98+)((&$&$'&-0935*#(#(---062*9/./00,*(
@bf3a62c1-0f07-4824-997e-b8d091bc7aad ch=115 read=94754 start_time=2019-12-13T04:14:15Z barcode=BC01 runid=2c9cf7bc05858273f10e7d7ec552fc0bd742dc3e
CTCCTACGGGAGGCAGCAGTAAGGGAATTTTCGGCAATGGGGAAACCCTGACCGAGCAACGCCACGTGAAGGAGGAAGGTTTTCGGATTGCTACAATATAAGGAAGAACAGCGGCTACAGGAAATGGTATGGTATTACTATTAGAAAGCCACGGCTAACTACGTATAGCCGCAGTAATACGTAGAGTGGCAAGCGATTATCCAGAATTATTGGGCGTAAAAGAGGGAGCAGGCGGCAGCAAGGGTCTGTGGTAGAAAGCCTGAAACCTTCAGTAAGCCATAGAAACCAAGGCAGCTAGAGAGGTGCAGGGAGAGGATCGTGGAATTCCATGTGTAGCGGTGAAATGCGTAGATATATGGAGGAACACCAGTGGCAGAGGCGATCTGGCCTGCAACTGACGCTCAGTCCAGCGAAAGCGTAGAGGGCAAATGGGGATTAGATACCCTAGTAGTCCACGCCGTAAACGATGAGTACTAAGTGTTGGATGTCAAAGTTCAGTGCTGCAGTTAACGCAATAAGTACTACTCCGCGCCTGAGTAGTAGAACAGAATGAAACTCAAAGAATTGACGAGGGCCCGCACAAGCGGTGGAGCATGGTTTAATTCGAAGCAACGCGGGAACCTTGCAAGTCTTGACATACTCATAAAGGCTCAGAGATGGAAGATGGCTATATGAGATACAGGTGGTGCATGGTTGTCGTCAGCTCGTGTCGTGAGATGTTGGGTTAGAAGTCCCGCAGCAGGCGCAACCCATATCGTTAGTTACCATCATTAAGTTGGGACTCTAGCAGAGACTGCCAGTGACAAGCTGGAGGAAGGCTGAGGGATGACGTCAAATCATCATGCCCCTTATGACCTGGGCTACGTGCTACAATGGATGGTACAGAGAGCCGAAGCCGCGGTGAAGCAAAGCCATAAAACCATTCTCAGTTCGGATTGTAGTCTGCAGCTCGACTACATGAAGTTGGAATCGCTAGTAATCGCGAAGATCTGGCATGTCGCGATGAATACGTTCTCGGGCCTTGTACACCCGTCACACCACGAGTTGATAACGCGAGCCGGTGGCCTAACCGCAAGGAAGGAGCTGTCTAAAGGTGGGATTGATGATTGGGGTGAAGTCGTAACAAGGTAACCAG
+
))1/,-'*+&%(*)%&&')).,+4*/*354202;54:4374)).0,5,+-.6412/12:2013'.-/4483-,1+0/..17,+.-/).()(($&($,.42//1/1.277)0/%/.0-0*/0.46008/*&'**)('%&+(,,,$))*-/4+,,/.0684521(%##%&)(&'%(*/90//362,%&(',(.0))'&,,202(()-(/1).,*//--05;/(&'-0)(+0*+86.4/-.)2*.4400.(,*,(&$(,0,/91+,*%(%'',),046%)**)20.84.03+)0-.'('(%(&%(-.0/+17,'+&0-+98,2&/),0/38595/-%#%%-,,3+,.)()*.//9973+/290//+2025:44/3..(((*.,/4431.-/3+)-*0.32+.'*)6*-/2+&''&'''(('''&%*&(-4<:4-*1*,160.1568;').,3)./1.'*+181539-2+*+*+(+$,*,./1.7/9/:8-++*7-+/7-//042110-+7,0)1),0/.2+)*,/'$()05))&,)&&''()''&%'&%((/41-38.-:99;+)'*)-21.+&0.(,4+&)&*+1(0&**51(./*++++::383<7,+2),0640+).+).//1-'-/1-15.6-..563544%$*4.)-,+4)),//993.&')7.8756758875552615203413368,-76*,684/+-..966778780/0.073:12/400&*((*3++'.,+2'&558:7.182).,253340-3/,5:788724-/)-.558.0863(&'%((+./8:9;131/,$''&)*76/**''('(#&&*28-12252017;7/119879)293*/-.,-*07-)-((&(*(*-3,-4.;//;86/*(#%&'(&'&*(&)/+-631,'%*)4-/0;7/02,*.592243:;787.20,+,,*10-.273-%%,-+12/.(-/1373/./,-90818665474664:43+.-*+&/*,(0),-7553.,++,+063,3148//5,366.7+**20&.3002676359-2001.5,,,,-+$($$%37+11436-,,&-*,-/).-+0,)'((1/11+08*0/43;;742/+,)'-+-05-.+1*+*,,13.658+6/4:7;/-
@6658c6c2-fbe2-4bef-bddf-ee805be06f73 ch=235 read=98614 start_time=2019-12-13T04:14:14Z barcode=BC01 runid=2c9cf7bc05858273f10e7d7ec552fc0bd742dc3e
CTCCTACGGAGGCAGCAGTGGGAATGTGCACAATGGTACAAGCCTGATGCATACATGCCGCGTGTATGAAAGAGGCCTTCGGGTTTATGCAAAGTACTTTCGGCGGGAGGAAGGGGTAAAGTTAATACCTTTGCTCATTGACGTTACCCGCAGAAAAAGCACCGGCTAACTCCATTGCCAGCGGCCGCGGTAATACAGAGGTGCAAGCGTTAATCGGAATTACTGGGCGTAAAGCGCACGCAGGCAGTTTTGTTAAGTCAGATGTGAAATCCCGGGCTCCAACCTAGGGAACTGCATCTGATACTGGCAAACTTGAGTCTCGTAGAGGGTAAATTCCAGGTGTAGCGGTGAAGTAGAGATCTGGAGGAATACCGGTGAAAGGCAGCCCCTGGACAGACTGACGCTCGAGTGCGAAAGCGTGAAACAAACAGGATTAAGATACCCTGGTAGTCCCGCCGTAAACGATATCGACTTGGAGGTTGTGCCCAGCGCCAGAGGCGTGGCTTCCGGAGCTAACGCGTTAAGTCGACCGCCTGGAAGTACGGCCGCAGGTTAAAACTCAAATGAATTGACGGGGGCCCGCACAAGCGGTGGAGCATGTGGTTTAATTCGATGCAGCGCGAAGAACCTTACCTGGTCTTGACATCACGGAAGTTTTTCAGAGATGAGAATGTGCCTTCGGGGCAAATGAACCAGGTGCTGCATGGCTGTCGTCAGCTCGTGTTGTGAAATGTTGGGTTAAGTCCCGCAACGAGCGCAACCGCGCTCCTTTGTTGCCAGCGGTCGGCCGAGACTCAAAGAGACTGCCAGTGATAAACTGGAGGAATTGGGGATGACGTCAAGTCATCATGGCCACTTGACCAGGGCTACACGATGCTACAATGGCGCATACAAGAGAAGCGACCTCGCGAGGTTAAACGGACCTCATAAGTGCGTCGTAGTCCAGTTGGAGTCTGCAACTGCGACTCCATGATCAGAATCGCTGTAATCGTGGATCAGAATGCCACGGTGAATACGTTCCAGGCCTTGTACACACCGCCCGTCACACCATGGGGTGGGTTGCAAAGAAGTAGGTAGCTTAACCTTCAGGAGGCGCTTACCCTTTGTGATTCATGACTGGGGTGAAGTCGTAGCTAAGGTAACCGG
+
0530,'%+((,3--34324*-(-,629300+/,+-%#&*/5&33///0.+,+(*.07:7+,*)')*,674,%))1-86/6)56)5)$,%'.3.+1022:;3)3/086)+0-1,782-2:5./90:.,0,.3.+457357516349529502..30+/)')+95452+4+*)8.&.'%791/1'4562..-,7-.,62-)0,'$&-1+--3+0(')(/)),++-35779878;7/0.1.1055796+52;;((3/7.6652566/*%+*+,/2.'',3/9(0*37/%.,&''0//1-,,)),13314204;2+/+&(*+//1-1,+%././0*2*-5,,492/,&,*/140+,'))'*)43,**)(/--40126/7--)(&)+3&)36,(-/856''.-,-(+*++1%%()'&).41)*02)'+'(.1*,).*&)5*-*.167;124960%-(,(')7149;75445343%&(%'+0+).-7&+'*0*$#$#'%%)&+0*,-01.1/5&,(,*-22:2-,/-615+./-05..351,*&'%((*.13543))7+:0;;54686992.1-0/22438;3+/7+&($$%(').303/(,,/+**+.:;.4-.-'&&,-9405.12/*+/33,0,(/1-+.0134211+(,*,/1)/)+<<<+91.-..012/18201,12.+.++,$+(($'&&*+1-2888879955/-+-,13--5,.024:;376333-11013;2664:6+)++9.+.159,,+2042,,($('+*30*41+.58..)'.0/6.//300'.0-05*-)*(*./559;565.../7768;5/+,&%(&05;8.,../485)''+-0:856-3+*$%'%)*.;677665+*&(&(++1++/575,9-,.654552(,'++&&%&(0-0))'&)(&'.4&618402///788-34534436-762.',*2*.*,1131*)($#$%%+4255+,,//0'*-,,.%**(().780;4:6661.09510)'*((/./85-0-.,7,$/)2%'&&$%&'(01701711245612:5843'&)&,&.*-./5.&'''+*-,*&%'))./,0.;7)3,)1+*.-3,+0/'(22-.27730*+33202)*0()&**+/&1$'&$(((*0288929
@3b296585-5560-4cda-be56-b781af300dc3 ch=70 read=64807 start_time=2019-12-13T04:14:13Z barcode=BC01 runid=2c9cf7bc05858273f10e7d7ec552fc0bd742dc3e
CTCCTGCAGGGAGGCAGCAGTGGGGAGAATATTGCACAATGGGCGCAAGCCTGATGCAACCATGCCGCGTGTATGAAGAAGGCCTTCGGGTTGTACTTTCAGCGGGGAGGAAGGGAGTAAAGTTAATACCTTTGCTCATTGACGTTACCCGCAGAAAAGCGCACCAGCTAACTCCGTGCCAGCAGCCGCGGTAATACGGAGGGTGCAAGCGTTAATCGGAATTACTGGGCGTGCAAAGCGCACGCAGGCGGTTTGTTAAGTCAGATGTATGTGAAATCCCCGGGCTCAGCCTGAGACTGCATCTGATACTGGCAAGCTTGAGTCTCGTAGAGGGGTAGAATTCCAGGTGTAGCGGTGGGAAATGCGTAGAGATCTGGAGGAATACCGGTGGCGAAGGCGGCCCCTGTGGACGAAGACTGACGCGCTCAGAGTGCGAAAGCGGGAGCAAACGGATTGAACACAGTCGCCGTAAGCGATGTCGACTTGGAGGTTGCCAGGGCGTGGCTTCCGGGGCTAACGCGTTAAGTCGACCGCCTGGGAGTACGGCCGCAGGTTAAAACTCAAATGAATTGACGGGGGCCCGCACAAGCGGTGGAGCATGTGGTTTAATTCGATGCAACGCGAAGAACCTTACCTGGTCTTGAAGCATCCACGGAAGTTTTCAGAGATGAGAATGTGCCTTCGGGAACCGTGGACAGGTGCTGCATGGCTGTCGTCAACTCGTGCTGTGAAATGTTGGGTTAAGTCCGCAACGAGCGCAACCCTTATCCTTTGTTGCCAGCGGTCCGGCCGGGAACTCAAAGGGAGCTGCCGGTGATAAACTGGAGGAAGGTGGGGATGACGTCAAGTCATCATGGCCCACCCGACCAAGGGCTACACACGTGCTACAATGGCGCATACAAAGAAGCGACCTCGCGAGAGCAAGCGGACCTCATAAAGGTGCGTCGTGGTCAGTTGAGTCTGCAACTCGACTCCATGAAGTCGGAATCGCTAGTAATCGTGGATCAGAATGCCACGGTGAATACGTTCCCGGGCCTTGTACACCGCCCGTCACACCATGGGAGTGGGTTGCAAAAGAAGTAGGTAACCCAACCTTCCGGGAGGGGCGCTTACCACTTTGTGATTCATGACTGGGGTGAAGTCGTAACAAAGGTAACCGGAAGAGCGACGAGCCGTAGAGTTAACACAAAGACACCGACAACTTTCTTCAGCACCAGCAATACATGTATCGTACTTCGGGTCGGGTGCGTGACTGCTGCAATACGTAGCGCGGG
+
)(/.-%0$*,,%'**-01./11:4((&(,+*3,(()*.5/.80.'+48-6;886.&',)4,7759:542-)/.201-(+*,*1:90:*9)''%%((-.+++,*-49-*,4,5-4.(*),10++2180418-86.-230140024271.6+(+*).,)*&'%((),+++*4.--6668979102104537.,*)**&,*0,01++$$('')/091913+/0-11155;7)(%'%+)-6*+/.$,$'%%*255:<800712,/8+,.6.,''$**062/-8;4-964732'1,**',-09886575678.8223/17*,-40.-.,)+113.'0.1+(*2%3(.0**24256/3,4,,-&&+',*./9:-,,++4449/)1(.+-/:070-11*),+-4025260*'%)-1-+(*.+,320220/)0382,%*,16--78--/9-&(+9<84)5'&%$$%&$$$&)()-04898&,++++;0/,))*0-878/1+)*'*0+,.202..01+,660/-/81120.9/6-15122817:759*)')*6.229/33)6/:0:9/,)+-987576554442/;9025.,-.306.20:462///463%',8;;598;50010222.+)),0)/7/2,/*,5/3+.)&('&(',8780./29170/:;:02.-./12200843778:87:6;:8171/1678:59:;::::99:9:767887895'55668443644317.,-/(0+5+5.))/1./248))//263026.)--1+')630040273364:1:,7/72587-7-682:-)))%%(848+)'()4556--'(,(0,+5253-163-60(0,-3+5-78687/.)*-0,%,('*).+-'5:962-,**',,,/452328/,-,,..1+0/7)%(*(+3477996600/..20-(),;98973.0.7*+*+-:.--,-*415#0&4)%&()3553635.,)-25856445013&.'&'1111,,+0,++,)+2+-5***45672+01442151-246801/-446.1.,-+++,203;8/13)1/28/013*((),523:65465-&)/*+/5975*1*%&(,.557(32('-11701508/1/&,251.0494:3101264432.-(+-+,:45666,0'-+..,17+,&&%$()0,2%)%-555'-%0395744514)&***06/76-/)+.4.190**,0:;95926/'-'0*%%%%$.*,.8001)+1,/*))*(+''&$%&()0352145)+%'#&%#$
@490e5616-49d8-420e-9d0c-a3872a8da9fb ch=116 read=103795 start_time=2019-12-13T04:14:21Z barcode=BC01 runid=2c9cf7bc05858273f10e7d7ec552fc0bd742dc3e
CTCCCGGGGGGGGCAGCGGTAGAAATTTTCGGCAATGGAAACCCTGACCGAGCAACGCCGCCGATGAAGGAAGAAGGTTTTTTTTTCGGTTGTAAACTTCTGTTATAAAGGAAGAACGGCGGCTACAGAAATGAAGCGTAGTGACAGTACTTTATTGATAAACCACGGCTAACTACGTGCCAGCAGCCGCGGTAATACGTAGGTGGCAAGCGTTATCCGGGGTATTGGGCGTAAAGAGGGGCAGGCGGCAGGGTCTGTGTTGAAAGCCTGAAAGCAACTTCAGTAAGCCATAGAAACCAGGCAGCTAGAGTGCAGGAGGATCGTGGAATTCCATGTGTAGCGGTGAAATGCGTAGATATATGGAGGAACACCGGTGGCGAAGGCGACGATCTGGCCTGCAACTGACGCTCAGTCCCGCAGCGTGGGGAACAATAAGTTAAGATACCCTAGTAGTCCACGCCGTAAACGATGAGTACTAGAAGTGTTTGAGGATGTCAAAGTTAGTGCTGCAGTTAACGCAATAAGTACTCCGCCTGAGTAATACGTTCGCAGAATGAAACTCAAAGGAATTGACGAAGGGCCCGCACAAGCGGTGGAGCATGTGGTTTTAATTCGAAACGCGAAGAACCTTACCAGGTCTTGACATACTCATAAAGGCTCAGAGATACGGAAGATAGCTATATGAGATACAGGTGGTGCATGGTTGTCGTCGGCTGTGACGTGCCGGATGTTGAGTTAAGTCCCGCAACGAGGCGCAACCCGCCTATCGTTGGTGCACCATCATTAAGTTGGGGACTCTGGCAAGAGACTGCCGGTGCCGAAGCTGGAGGAAGGCGGGAAGTGACGATCGAATCATCTGGCATGCCCCTTATGACCTGGGCTACACGTGCTACAATGGATGGTGCAGAGGAAGCGAAGCCGCGAGGTGAAGCGCAAAAGTAAAACCATTCTCAGTTCGGATTGTAGTCTGCAACTCGGCTACATGAAGTTGGAATCGCTAGTAATCGCGAATCAGCATGTCGCGGTGAATACGTTCTCGGGCCTTGTACACACCGCCGTCACACCGCGAGTTATTAACACCCGAAGCCGGTGGCTAACCGCAAGGAAGGAGCTGTCTAAGGTGGGATTGATGATTGGGGTGAAGTCGCTAAGGTAACCGG
+
//0+)').)*)..*+41&00-.(',(.6735;71:0.))**26-.0136-'()-/2./9&&&))-..0.,--&**+641465652,/)'-*&*150.10,-+/,+-;<1.2/9.02+/(%&&%(())'%(.&)*&&')*(-2232$*-,,-1.'**&((.2(,-.-2*,(/,00463745-*')$%)+**)*,4222866746322010,-11;716'44*'++/09:98788;,)(+10.-.486+3,*'3110544.0/,/,/*.42,&%$%'()(-,6-/046%79/05/-79+81055+',,'+&+)--0751/+*,--45-)-+.25++)('&%)).32338/00867655756145/-2*.6235:&.,,4///1/527:81100-,++/044463222000/1**+/)$$)(22779-0*(*)+.&(-)--4-(,44/8(&&+,2131)*-/1:689<851121--/..22'),&('(.()''+0/10-.1+-&.#)*54232)-1:5:6718/01*),+-0/**0710,,*4)+%73/:-)+()*22114(/.14:-++30313242('))(03))*.0/7567:898455740++/161(4.5961/+*(&(()-(31-*,)'1,$/'+&,(')-/*,,,,()+95/8658)'()+4(+.+,'&.-)%&',,)*,'&$'#$$-,-5910001:85;43488.++*+*()*-(,(*()*/.47:4-36:654706*+.106($)&'))))++'#$$''01.6-'*)%('+7333,-0431454;<545565/4/(,'(-11679()%&$,&%))&(121+)((,,0/0(+%'&)+.,))*-')...160('('+,).3.,/723265825:784,+))(,.851-6-)-('(4650/-*)./)-'((./)+20+*)'%-,.3**'),-.($%&778.5616..-*1175(1).1,*)-.237978..-*(-)+,-0226-0./0357830-),.14233768;993)45668:.3+2/11:637547111)1+,1-2001211.29.66+.001/-3%'+.*+4*.+3+3117*))($)+3969:544:52-01+5*0-)*)+./7520,'/'9+:1*6('(...322-6311+2//)('((4*415:888:
@5fe52c29-54cf-4550-876a-ec8c9f0e6354 ch=83 read=74801 start_time=2019-12-13T04:14:34Z barcode=BC01 runid=2c9cf7bc05858273f10e7d7ec552fc0bd742dc3e
CTCCTACGGGAGGCAGCAGTGGGGAATATTGCACAATGGGGAAACCTTGATGCAGCAACGCCGCGTGAGTGATGAAGGTTTTCGGATCGTAAGCTCTGTCTTTGGGAATGGTACCCAAGGAGAAGCCACGACTAACTACGGCGCAGCAGCCACTGTTATTGTGTATTAATACGTAGGTGGCGAGCGTTATCCAGTTACTGGGCGTAAAAGGGGCGTAGGCGGGTGAATTAAGTGGGATGTGAAATACCGGGCTCCCAACTTGGGTGCTGCATTCCAAACTGGTTATCACAGAGTGCAGGAGAGGAGGTGGAATTCCTAGTGTGGCAGGTGCGTAGAGATTAGGAGGAAGAACACCAGTGGCGAAAGGCGACTCTGGATATAGCTGACGCTGGGCTCAGCGTGGGGTAGCAGGATTCAATACCCTGGTAGTCCACGCCGTAAACTGATGAATGCCCCAGGTGTGGGGTTTCAACACCTCCGTGCCGCCGCTAACGCATTAAGTATTCCGCCAGAATTGCGGTCGCAGATTAAAACTCAAAGGAATTGACGGGGACCCGCACAATGTGAACTGGACAATTCGAAGCAACGCGAAGAACCTTACTACACTTGATCCCTTGCATTACTCTTAATCAATCCTTCGGGAACCAGGTGACAGGTGGTGCATGGTTGTCGTCGCTCGTGTCGTGAGATGTTGGGTTAAGTCCGCAACAGGCGCAACCCTTGTCGTTAGTTACTACCATTAAGTTGAGGACTCTAGCGAGACTGCCTGGGTGCTCCAGGAGGAAGGTGGGGATGACGTCAAATCATCATGCCCCTTATGTGTAGGGCTACACACGTGCTACAAGCTGCATTACAGAGAGATGCAATACCGTGATTGGAGCCAAGCAAAACAGTCTCGGAACGGATTGGCGACGAGCTCGCTCGCATGAAGCTGGAGTTACTGGTAATCGCCGAATCAAGTATGCACTTGGTGAATACGTTCCAGGTCTTGTACACACCGCCCGTCACACCATGAGTTGGCAATACCGAAGTCCGTGACTAACCGCAAAGAGCAGCGGCCGAAGGTAGAGGTCAGCGGTGGGGTAAGAGAATCGCTAACAAAGGTAACCGGAAGGAG
+
)(-'%'--76./1014678968;0-52629-,,.2:4483)*.*((**)+,.72*..6..3:/3./+)&'()*,,--2-51//1;7:9210')+1998955:8.1-''%&%%%))'*+,*(&&))+1&(--4.2,).%&)/*+0,,*'+4-&*%$'(&.0++')%((,))&+)+,+00241&&23008002)(*3/+.+/+**6.:6/)(2//.32)&&&&*%&&'&'$-&'&'035:873088133:*1+--;()+(&'&+4,.,999998420)2/./,*36,./((+/01222*3/),+0+))()01818+9.()555.%,*&*%$$%%.+-,*+25/70+(.*/,)/-67;190://-+0)+*-.2,,-,+(%&)*,)+,/34())(,-)+,&**-1./-(&%%&&/+(0(#,+),3:3/07667::0021:;455;21**+113;7'.(&$'..-035;940<:,+%**-1+.13568858:++(/+1/252683/225:52)+)(('(*)(,/622.1)),3-42+&+'.-8,.*3.5/64-/'5-2/5-()((**''''(,+0/()')4.67-+.(,0,/+*--3/07331/*&%$&#&(%&&(*6,2/.0108444.5+1*++./.8:*97-/)&'&&)**,-1*'(()4894222129</26.62*+-0(2+,*(..21670626;95:61*178045.9()*,+98:6;-+,+-95161..9000/22,2./(+*40.265651(%()%'()*.+-2//0(,#$&.)*-,*-/.3/*-,373/434/(--,<0/0776276:1---234475/)+.110..-+(++,031.-,&&%(')%,*(+1.*)))+1/129569:9+-(*(,,&(/5,1%))/-**))&#$%)0)(&(.)-0,*(('('(%(,-&('(%((,.-0*--7.)+2400,*((,,-.//)).303/)+,,/++%)'&./85293+0)-)1('-:980;///201-2:43;1./1/4-00)')*)(4)1-*.+./9//60.21))0/13376802470))+0045-454225,2*-,&+&,-,,.&22348+)%'&,&)&)*-()4.67:)0--86934)1*)''&
@9b15d529-63c3-44f0-9a68-eb1581b70cc9 ch=178 read=74626 start_time=2019-12-13T04:14:33Z barcode=BC01 runid=2c9cf7bc05858273f10e7d7ec552fc0bd742dc3e
CTCCTACAGGGGAGGCAGCAGTGGGAATGTGCACAATGGGGAAACCTTATGCAGCAACGCCGCGTGATGATGAAGGTTTCGGATCGTAAAGCTCTGTCTTTAGGGAAGATGACGGTACCCAAGGAGGAAGCCACGGCTAACTACGTGCCAGCAGCCGCGGTAATACGTAGGTGGCGAGCGTTATCCCGGATTTACTGGGCGTAAAGGGGCGTAGGCGGATGATGATTAAGTGGGATGTGAAATACCCAGAGCTCAGCAGGTGCTGCATTCCCAAACTGGATTTATCTAGAGTGCAGGAGAGGAGAGTGGAATTCCTAGTGTAGCGGTGAAATGCGTAGAGATTAGGAAGAACACCAGTGGCGAAGGCTGACTCTGGACTATGGCTGACGCTGAGGCTCAGCGTGGGGGAGCAAACAGGATTAGAATGCCTGGTAGTCCCGCCGCCATGGAAACGATGAATACTAGGTGTAGGGGGGTTTCAACACCTCGTGCCGCCGCTAACGCATTGAGTATTCCGCCTGGGGTACGGTCGCAGATTAAAACTCAAAGGAATTCGTGGGGACCCGCGTGTAGACGTAATGGTTTTAATTCGAGCAACGCGAAGAACCTTACCTACATGACATCCCTTGCATTACTCTTAATCGAGGAAATCCTTCGGGGACAAGGTGACAGGTGGTGCATGGTTGTCGTCAGCTCGTGTCGTGAGATGTTGGGTTAAGTCCGCAACAGGCGCAGCACTTGTCGTTAGTTACTACCATTAAAGTTGGGGACTCTGCTTGAGACTGCCTGGGTTAACCAGGAGGAAGAGGTGGGGATGACGTCAAATCATCATGCCCCTTATGTGTAGGGCTACACGTGCTACAATGGCTGGTACAGAGGTACAATACCGCGAGGTGGGTAAACTTTAAAACCAGTCTCAGTTCGGATTGTAGGCTGAAACTCGCCACCATGAAGCTGGGTTTAGTAATCCCTTGAATCAAGAATGTCATGATGCATTCAGGTCTTGTACCGCCCGTCACACCATGAGAGTTGGCAATGCCGAGAGTCCGTGGAAAGCTAACCGCAAAGGAGGCAGCGGCCGAGAAGGTAGGAGTCAGCGATTGGGAGTAGAGAAGTCGTAACAAAGGTAACCGG
+
%(-2+-/-12/)%-.,*00/0:57/+--'1&'('+920+*(%'(14,83340-../.3032/*,,'&,**,.,6//0:,+19674&&(21,-.031573;9+/.((()'),#+$%-')0,,*)+',,(-&((&),/..0733*0)/*.5,.3100))+&.+.*,)30212411:3*)45.9--,9,+,+'71,*-.074//27;-,.../3835755;68-,***0173./8<;85.-&%+(*&-+,++,/14+($&$-085435568941++/.--..*35/./42*,&()*+)+/++(..(')%,),+*1*0+*.)-..%(&$'4))-)(002.1//--14,-(++(,24388435170**/(/)$%&&(,,2800/'2(''('((*.-.',(()()&'*45::7-'++/9820-2//5))*1728:20'//2282'(.1$&'%)%&))'**//*+,+*61078630&/,596*6:**2+(%,3.133787128,/')0---'((&'%&)8:780/.&'*($+&,,1//+.(+*3,0-(,),8/6-0,.*3)&'$%)6836;7333863.1)412/501139<+798:7)*+1225+).01+,0/121.151//0/.03333:*3.,,+0.+,./,90907,(,+)-*'+/)1.-7:2/4/+,,)(,.,-1/*311257.5-7)--7.-*))+.,037:893.,03678,352:3/030)*.00710361--%+$'*'-/971;0//3/.-.7777;2920/5.,50--/.*'$(&++4157989421')3/506+6/,4,-+((()++-.'-.7663767:923+++*+(+&'(+.,--0*(+(3.011*(*))367443-+'*/0487770,*)&&$(+3-)+,'*,+*,-084'+270/50)+/5,279:997.1498251330216887/28,,67*('&0*1,)**)(-'(%('$&)--6.2.(+--05442(&)')%,-,,'(*'.%*33%1.-,.2')),)-.20.03)))1+3330,'&+(,+./74%70')%(--2310.')($&'))$)+,,/3)**'('%%+*()*)'(%()*2.10,()*/-111'7)151&)*/+.)))(+00666048(-*40707/6
@03afc38f-6265-4093-9914-05058a6bf89f ch=66 read=71723 start_time=2019-12-13T04:14:46Z barcode=BC01 runid=2c9cf7bc05858273f10e7d7ec552fc0bd742dc3e
CTCCTACGGGGAGGCAGCAGTAGAATTTTTTCGGCAATGGAAACCTGACCGAGCAACGCCGCGTGAAGGAAGAAGGTTTTCGGATTGTAAACTTCTGTTATAAAGGAAGAACGGCGGCTACAAGAAATGGTAGCCGGTGGCAGTACTTTATTAGAAAGCCACGGCTAACTACACGTGCCAGCAGCCGCGGTAATACGTAGGTGGCAAGCGTTATCAGGTGTGGGCGTAAAGAGGCAGGCGGCAGCAGGGTCTGTGGTGAAAGCTTGAAGCTTAACTTCCAGTAAGCCATAGAAACCAGGCAGCTAGAGTGCAGGAGAGGATCGTGGAATTCCATGTGTAGCGGTGAAATGCTTAGATATGGAGGAACACACCAGTGGCGAAAGGCGACGATCTGGCCTGCAACTGACGCTCAGTCCAAAGCGTGGGGAGCAAATAGGATTAGATACCCCAGTAGTCCCACGCCGTAAACGATGAGCAAGTGTTGGATGTCAAGTTCGAGGTGCTGCAGTTAACGCAATAAATTACTCCGCCTGAGTAGTAGAACCGCAGAATGAAACTCAAAGGGAATTGACGGGGGGCCCGCACAAGCGGTGGAGCATGTGGTTTAATTTGAAGCAGCACTGAAAGGAAGACCTTACCAGGTCTTGACATACTCATAAAGAGCTCCAGAGATGGAGAGATAGCTATATGAGATTGGAGTGGTGCATGGTTGTCGTCGCTCGTGTCGTGAGATGTTGAGTTAAGTCCGCAACGAGCGCAACCCTTATCGTTAGTTACCATCATTAAGTTGGGGACTCTAGCGAGACTGCCAGTGACAAGCTGGAGGAAGGCGGGGATGACGTCATCATGCCTTATGACCTGGGCTACACGTGCTACAATGGATGTGGTTGGGGGAGGCGAAGCCGCGGTGAAGCAAAACCCATAAAACCATTCTCAGTTCGGATTGTGATCTGCAGCTCGAGCTACATGAAGTTGGAATCGCTAGTAATCGCGAATCAGCATGTCGCGGTGAATACGTTCTCGGGCCTTGTACACACCGCCCGTCACACACCACGAGTTGATAACCTGCGAAGCGGTGGCCTAACCGCAGGAAGGAGCTGTCTAAGGTGGGATTGATGATTAGGGGTGAAGTCGCTAACAAAGGTAACCGG
+
')-0./1,01*'-3/122+)&&'()*4;;<+:5;83;31/',-(7(*,8/,+*+.**#&'&//3337*1/2*,/++./*62,0+/0,./7,01536321..14-+-*4+/87(6/20//44/*%,++0070//2.(1,,)0+**$)(,/-.90*++*(+1+.-.4457340/&)-.28-/(*+&61,-*-*.7213764-0..40393433:713(/1../41522147(&$.*++6:.-.,,68*793-/154()4./6.***4-&.))(**()+/-0(+-//,90888*'/*.-+/%5$,-22,,0142&0-*+).424,+-/**(/+;:36333---,200,.54-+,3.1249786.+.*(42//*,537011-+-..,109;0//.1)+.:.:9:6711134::7:-,,7'(*((12788:+(+,68,)'28006//01*72/''+202-22*$,*57564620.')./'/1..-34;4:5:475'2(+:.((''((2215743/0),)-+3--,*+*),.49-1763)),*+,()&$$%',+),8867996789</,0*00528693/587108,*++.*+)-.040.',+02-*,01;8&$1)&&)*'*0&+'(((*.,)*&(()*709/03+5--,:3239865665,./3.&%*/,,/))-/0186(&'')975211-++)++$(&)*'()*2212356162//7558((0/%,%(+-21,,/27/3-%02636+-57.35/1-,+/2778/92074530/:/--1-.2695,,/.'((,%/03-321.''')*,/..(1.)/200123.../.+7.,649059:-3-)(-.,,)%(+/&/,',.10318369855..***.1885.5--5;0/-(,0/%'&)..-/50,/+-15,*)3.414---4)&,5,,534)'.87:;679/778901/0/*.%&-/3*0+%+./+&(+++,--0/4-/0919:88755'4.1*++11215.0+*--3445,/+..'(1+(,+/2.-0/487.7-,-20,002633661330/,.*08/3/0102,,'*&((%%(&'(*,254385923::;848.502-()*+5188719+6,370.81/001076&-20***,-))*(&(/,13-'-,+5;:<7-
@580727c4-c067-4447-9fc4-d81f7fab00ce ch=32 read=55847 start_time=2019-12-13T04:14:45Z barcode=BC01 runid=2c9cf7bc05858273f10e7d7ec552fc0bd742dc3e
CTCCTCAGGGAGGCAGCAGTGGGGAATATTGCACAATGGGCGCAAACCTGATGCAGCCAATACCCGCGTGTATAGAAGAAGGCCTTCCGGGTTGTAAAGTACTTTCAGCGGGGAGGAAGGGGTAAAGTTAATACCTTTATGTTGACGTTACCCGCAGAAGAAACAGCTAACTCCAGCAGCCGCGGTAATACGGAAGTGCAGGCGTTAATCGGAATTACTGGGCGTAAAGCGCACGCAGGCGGTTTGTTAAGTCAGATCATGAAATCCCCGGGCTCAACCTGAGAGACTGCATCCTGACACTGTAACTTGGAGTCTCGGCGTAGAGGTGAATTCCAGGTGTAGCGGTGGGAAATGCGTAGAGATCTGGAGGAATACCGGTGGCGAAGGCAGCCCTGGACAGACTTGACGCTCAGGCGCAGCGATAAGGAGCAAACAGAAGTTAGATACCCTGGTAGTCACGCCGTAAACGATGTCGACTTGCACCCTCCGTATTACCGCGGCTGCTGGCACGAGGTTAGCCGGTGCTTCTTCTGTAACGTCAATGAGCAAAAGGTATTAACTACTCCTTCCTCCCCGCTGAAAGTGCTACAACCCGAAGGCCTTCTTCATACACGCGGCATGGCTGCATCAGGCTTACGCCCATTGTGCAATATTCCCCACTGCACTCCCGTAG
+
+)0(*'&+41(,4..23*+,-8;-+1.+1/./123:77;73.0/95/8222522+%'%*&)(75+,52767765005**0-219861)-7/27*-38*((),4;2*)**/8:/'*,).*23('+)'(*,/;0572894-/.0:/-/12513;101.,3,&('$%$%*(.,,).(((///85*+''%'3,+.2.+(*))/.*.,+.,2,*/,./-.-.//9;6855882-./.(/.+3(3,,36:6.6/8.139-+-,$%)+6:50074),21017,--+(%$&&(*4456460(+,0/..-'')''''*&'&*001/2218-.%*'&%',)2*/-1662*,133:64/++.*++2631/--.166;.,7,3;75641+0/1.,++,2//026-*1627&(-)$$+&+'(*/31541)%)&'%'2*+&$&*6715*+)''2---771998//38/100.12398:::%/,*++391-+.,'**,1*)(**/.30/8<5,4,+,5555+*(*'%(*11..18(80008087;3*+$+,./03,801/8:776/(.*++.*)','+*.4*07011::.*//3161,+%)'&)57185,+4.2-+1635:5*.+,*30.&&'%%),050*())*67423)/./4.%',+1.1/901017:;0.0('($(*27.-336
@7cbea56a-2a6a-4e5d-b8cb-64c288d8a059 ch=28 read=42207 start_time=2019-12-13T04:14:39Z barcode=BC01 runid=2c9cf7bc05858273f10e7d7ec552fc0bd742dc3e
CCGGTTACCTTGTTTTGACACCCAATCATCAATCCCACCTTAGACGGCTCCCTTCCCTTGCGGTTAGGCCACCGGCTTCGGGTGTTATCGCTCTCGTGGTGTGACGGGCGGTGTGTACAAGGCTTCCGAGAACTTCACCGCGACATGCTGATTCGATTACTAGCGATTCCAACTTCATGTAGTCGAGTTGCAATTTACAATCGAACTGAGAATGGTTTATGGGTTTTGCTTCACCTCGCGGCTTCGCTTCCCTCTGCACCATCCATTTAGCAGCACGTGTAGCCCAGGTCATAAGGGGCATGATGATTTGACGTCATCCCCGCCCAGCTTCCTCCAACTTGTCACTGGCAGTCTCGCTAAGTCCCCAACAATGATGGTAACCAACGATAAGGGTTGCGCTCGTTGCGGGACTTAACCCAACATCTCACGACACGAGCTGACGGCAACCATGCACCACCTGTATCTCATATGGCTATCTCCATCTGGAGCCTTTGTAATTATGTCAGAACCTGGTAAGGTTCTTCGCGTTGCTTCGAATTAAACCACATGCTCCACCGCTTGCGGGCCTCAATTCGCTTTGAGTTTCATTCTTGCGAACATACTATAGGCAGGTACTTATTGCGTTAACTGCAGCACTGAACTTTGACATCAACACTTAGTACTCATCGTTTTACGGCGTGGACTACTAGGGTATCTAATCCTATTGCTCCCCACGCTTTCGCACCTGAGCGTCAGTCGATCCCAGGGGCCGCCTTCGCCACCGGTATTCCTCCAGATCTCTACGCACTGCCGCTACACCTGGAATTCTACCCCCCCTCTGAGACTCAAGCTTGCCGGTATCAGATGCAGTTCCCAGGTTGAGCCAGGATTTCACATCTGACTTAACGAACCGCCTGCGTGCGCTTTACGCCCGGTAATTCCGATTAACGCACCCTCCGTATTACCTGCGCGGCTGCTGAGTTAGCCGGTGCTTCTTCTGCGGGTAACGTCAATGAGCAAAGGTATTAACTGCTCCCTTCCTCCCCGCTGAAATTACTTTACAACCGAAGGCCTTCTTCATACACGCGGCATGGCTGCATCAGGCTTGCGCCACATTGTGCGGCTCTTCCCCACTGCTGCCTCCCGTAGGAG
+
2+1(4:+-606++)%#)#'&.30+41:..,6-088+*/,,0,-07&/-+.3).266*+3+-/:6:1789/.6-00-/14)661.20/.3'''((((*/,5334795:966:500+,,0/'&&$$&'&(+...+/*--8:34-*)))+777524//-/4--+'(*/*,-'%*').413836../.)'00905+&$%(')1729(,.--+,./50557:;.32;/58:2-.6:658:88745426<70224-5-+/-)+),3777873;($')**--///++'((.*(0,.,)'-7)590.-/,*,,,-63--167784169-,.-+**,/484/3)'%(-+./;86400/015469655/+++,53(+&&(6+-.,1..)+/'-*30101.5600866578950:011;6/,.,/--0)-)10145-)*,-805+'-./0355+6641655/0%(''-+0/+.028:*3,*)+,,03333<9:62-4&).2.71()*-+000-020(&1/00+3124,50:754'&((3,*+708%'/00+65.6..01122190/*('((%$''%&(*-,531.%$&+*,'2490--2<5340*$%-*)*&()*'$'',&'((().0+2/.0-6-3-12/-+,,*00148//3++-850,,**&)+*),,(-//579.879.)+).,./15334668255../0710;003+)1-&)/1:;/),*+,43.*,*./02202,..23--'+*.7)(,08049/3/4/..5-*5*(--.;;34/2*,,30//02,3)*&$&#*3555/1)1+**'0(3+8./00/987-()((,/..-2),'*+4.19(00/05')02.1-3357.**06.7++*2-&+/)090.+*+1243.,0-2-,%('*,)/51999:991-/6+)10.5.&+,4367:84629+*(''+176-0838424/.)'((+,121,,-+.&+*5,(,6-5.+,90::<::893631.300176:65.6852),)2*1.))).(,,2:3,51*,+371*7/.,+')(&(04+)*+%,+&(*+-7:7;78;;8820*-,./85997:8855355&&/5290004-&($)'#&#&'(./33,0782.21..*,-60.8/+++.,)+
@037fcd3d-289d-4422-97b6-2e4dc6ffe5ba ch=137 read=68346 start_time=2019-12-13T04:14:56Z barcode=BC01 runid=2c9cf7bc05858273f10e7d7ec552fc0bd742dc3e
TTGGTATTACTTCGTTTCGGTTACGTATTGCTGGTGCTGAAAGTTGTCAGTGTCTTTGTGTTAACCTGCGCAATGTCTATCTTCCACGGTTACCTTGTTACGACTTCACCCCAGTCATGAATCACAAAGTGGTAAGCGCCCTCCCGAAGGTTAAGCTACCTACTTCTTTGCAACCCACTCCCATGGTGTGACGGGCGGTGTGTACAAGGCCCGGGAACGTATTCACCGTGGCATTCTGATCCACGATTACTAGCGATTCCGACTTCATGGAGTCGAGTTGCAGACTCAATCGGACCACGACGCACTTTATGAGGTCCGCTTGCTCTCCTTGAGTCGCTTCTCTTTGTATGCGCCATTGTAGCACGTGTAGCCCTGGTCGTAAGGGCCATGATGACTTGACGTCATCCCCACCTTCCTCCAGTTTATCACTGGCAGTCTCCTTTGAGTTCCCAGCCCGGACCGCTGGCAACAAAGGATAGAGGTTGCCTTTCGTTGCGGGACTTAACATTTCACAACGAGCTGACGACAGCCGTACAGCACCTGTCTCACGGTTCCCGAAGGCGCATTCTCATCTCTGAAACTTCCGTGGATGTCAAGACCAGGTAAGGTTCTTCGCGCTTTGCATCGAATTAAACCACATGCTCCACCGCTTGTGCAGGCCCCGTCGAATTCATTTGAGTTTTAACCTTGCAGCCGTACTCCCCAGGCGGTCGGCAACGCGTTAGCTCCGGAAGCCACGCCTCAAGGGGCACAACCTCAAGTCGACATCGTTTACAGCGTGGACTACCAGGGTATCTAATCCTGTTTGCTCCCCACGCTTTCGCACCTGAGCGTCAGTCTTCGTCCAGGGGCCGCCTTCATACCGGTATTCCTCCAGATCTCTGCATTTCACCGCACCTGGAATTCTACCTCTACGAGACTCCAAGCTTGCCAGTATCAGATGCGGTTCAGGTTGGGCCGAAGTTTCACATCTGAAACAACAAACCGCCTGCGCTACGCCCAGTAATTCCGATTAACGCTTGCACCCTCCGTATTACCGCGGCTGCTGTTTGGGTTGGCAGTGCTTCATGCGGGTAGCGATCAATGAGCAAAGGTATTAACTGCTCCTTCCCTCCCCGCTGAAAGTATTTTACAGCCGAAGGCTTCTTCATACGCGGCATGGCTGCATCGAGCTTTGCGCCCATTGTGCAATATTCCCCACTGCTGCCCCGTAGGAG
+
$$,&*&+&')68530:-.&8291327.9.--88754-+*+.,))50-1(0/-1./23/03/5/5/7)&)$%%*+(/.,.23684/%'+4/:00012-/-))+*56;:/:53,((+--3.-20426693/.,30,0-./240.2/++.336/908-11056*).1:0982.23/0;2)+,750)1068565774:83/9432*)'(*23668-+77.652550:/-/95869555;6./.3/,(''(,+,-.)345559060*/061545,'))*2)25:25%&+--7);-6*4+-&&')..-,'*04,),.)0,+.*$&.-+,0103(,))*444.126042092&)),.28:;565*)$,,(*----++,8/).6:8.//*-383913-,*)()),,.4632//.7;0-478:5742.12184-.0+44170*.11275*57/.148*4*&+40)4<67.2823202849;+2-2.,%%-*09451590.63:340<:5514231218).$(*55/,-540,))&)*$'%%#$&'.-012+-1165/24:59433*0.+.4(///955878412'(%&$(+,/8..1;99322112654/59732,3.916;.,+))(.($&(*90+,/,1<;;:0,../1.07-.9*.-6031.%*'04.((+,%,(-0+-282,,+5;:-5631200-,/4139110-43-+062.52.'%()5//.,.+**,-/00*/*'140122625(+)5+()&.2.*))*(+(++*).2573291*-,000.33.*/-.4131,0/5543766234.:5)+.,57-)/.-5:.,**(--+-+0747345658<8749')/+*&&&(-01-,$%(0327521413-3*'&2..-*''*',/;288910,//-2/-.,--'',.'-7450013357'4),+,.-01+,//354223111:6/5)+-0,,(22,*,2.-:5.+/134-,&%$%%+&16:7<78:853))&$(/.52+,148:8/6.-2+1+++/3.()'+.*+6724/4/'/3/109465.*(('%()&%&(&(%3.//9++(,+3+.&'%,0/())/)./5567;*3.21/5./*1&,,3/)1/2++27:6+074123,-+2/9*((-&0,$&)('&+1/5;43+(,*,1857251-./1/45&$((+,)*3/79.$+4,-+1-90001876.'*,,02,347-+,19-'*
@4cce277f-d0d2-4672-8912-bf599625edee ch=461 read=51371 start_time=2019-12-13T04:14:56Z barcode=BC01 runid=2c9cf7bc05858273f10e7d7ec552fc0bd742dc3e
CCGGTTACCTTGGTGACTTCACTTTAATCGCTGACCCTACCTTCGGCCGCTGCCTCATGCGGTTAGCTCACGGACTTCGGGTATTGCCAACTCTCATGGTGTGACGGGCGGTGTGTACAAGACCAGGGTACCCGCGACATTCTGATTCGCGATTACCTAGTAACTCCAGCTTCATGTAGGCGGTTTCAGCCTACAATCCGAACTGAGACTGGTTTTAAGTTTGGCTCCACCTCGCGGTATTGCATCTCTGTGCCAGCCATTGTAGCACGTGTGTAGCCCTACACACATAAGGGGCGTGATGATTTGACGTCATCCCCTTCACCATCTGGTCCCGAAAGCCCAGGCGGATCTCACTAGAGTCCTCAACTTAATGGTGGCTAACGATAGGGGTTGCGCTCGTTGCGGGACAACCCAACATCTCGACACGAGCTGACGACAACCATGCACCACCTGTCTGCTTGCCCGCGGCCCCGAGGGATTTCCTCGATTAAGAGTAATGCAGGGATGTCAAGTGTAGGTAAGGTTCTTCGCGTTGCTTCAGATTAAACCACATGCTCCGCTACTTGTGCGGGTCCCGTCAATTCCTTTGAGTTTTAATCTTGCGACCGTACTCCCCAGGCGGAATGCCAATGCGTTAGCGGCGGCACAGTGTTGAAAACCCCCACACCTAGTATTCATCGTTTACAGCGTGGACTACCAAATTATCTAATCCCTGTTTGCTCCCCCACGCTTTTCAGAGCCTCAGCGTCAGTTACGTCCAGAAGTCGCCTTCGCCACTTTGAAGATTGTTCTTCCTAATCTCTACGCATTTCACCGCTACTAGAATTCCACTCTCTCTCCTGCACTCCTAGATAACCAGTTTGGAATGCAGCGCAAGTTGAGCCCGGGTACATTTCATCCCACTTAATCATCCGCCTGCTCCTTGCGCCCAGTAAAATCCGGATAACGCTCGCCACCTACGTATTACCGCGGCTGCTGGCGTAGTTAGCCGTGGCTTCCTCCTTGAGTGCCGTCATTATCTTCCCCAAAGACAGAGCTTTACGATCCGAAAACCTTCATCACTCGCGGCGTTGCTGCATCAGGGTTCCCCCATTTGGCAATATTCCCTACCCCACTGCTGCCTCCGTAGG
+
,.523;11**(0&-,01562&+''$),45*)1++,8*)+-*'&%$$/0,43/01,.&.+/'5,7,,-//002413:;8,2+--/80191&0/.--.459860/021976186653456532329)('#$$)*,(*(((,/85420101*.1042*(+,'.02)--112/03;455334577145<60,,/0&),-83:--(&.$()+-;:;33;</0,+2/(/63699./:/647272.2-,()+-02201'-5.//8305,,+--),./12.-../9+)&*)+))-+-&,05/,/0,,,/.7:2./0-.17*8.0(&(($&&#&'$$),10'&&(,(*,*$,*1+/+..25-..'*+/.31,,.&,.30:455*$#&(46.,'$'*04)1.+,*226245-++3*543(,&&--96989773706+(0/0233547849;7:7112;-00*+,+*)(&%&(*(')0-1+++''+*'$*70.0/../1,1/'%')+..--((17-33:97.0575625-,)1+2:23:947103)./95))+/,1;3761/255:28/+.3..,1+,,1*77/0;4,17798;91/10,+/6<<8-82*')%&*+5600+,.-694,1:;78674*.**1/1-028545494(21.1%+)*+5-+-97+999/)+*/5-+/535:8877-15-*,'./0159788033/0,2---1,12-13)+157-,334765+()(*-5:.-&+,-17.3012115201*'%&*+&(('&'+,35:510,4,%(('''*-))7.09<689/++-8///3.-23528<;3378015-*'&('(,+7,&),+-.,,(06*,8,102')+2452+31'43:70/,//&1*./+/+++.910037(0/+'$#$+61.0/61.&,.-.2010995-//*(+,71.9+,419-)*/1::,264685;8;8667:9<:23/&())*-05-131+6---56722/.*%((&().4247:78:6-..)*(($(+%577980:20157589;,06**/1,*),+2:;0213-7*(/35-7979999;12-,(*+/053<232/.,.0+-0+4228:64)10()'(+//15,3,(&&**+,%)),53342,5:*,00+
@7b9037df-2171-46ec-9243-c5d50d60ce1c ch=437 read=86596 start_time=2019-12-13T04:14:50Z barcode=BC01 runid=2c9cf7bc05858273f10e7d7ec552fc0bd742dc3e
CTACGGGAGGCAGCGGTAGGAATTTTTACCGGCAATAGAAACCCTGACCGAGCAACGCCGCGTGAAGAAGTTTTCAGTTGTAAACTTCTGTTATAAAAGGAAGAACAGCGGCTACAGGAAATGGTAGCCGAGTGACAGTGCCTATTAAAGCCACGGCTAACTACGTGCAGCAGCCGCGGTAATACGTAGGTGGCATTATCAGGAATTATTGGGCGTAAAGAGGGCAGGCGGCAGGGTCTGTGGTACGAAGCCTGAAGCTTAACTTCCAGTAAGCCATAGAAACCAGGCGGCTGGAGTGCAGGGAGGAGGAGGATCGTGGAATTCCGTAATGGCAGTGAAATGCGTAGATATATGGAGGAACACCAGTGGCAGAAGGCGACGATCTGGCCTGCAACTGACGGCGCTCAGTCCAAGCGTAGGGCAAATAGGATTAAGATGCCCTGAAGTAGTCCACGCCGTAAACGATGAGTACTAAGTGTTGGATGTCAAAGTTCCAGTGCAGTTAACGCAATAAGTACTCCGCCTGGAAGTAGTACGTTCGCAAGAATAGAGCTCAAAGGAATTGGCAGGGCCCGCACAGGCGGTGGAGCGTAATGGTTTAATTCAGCGGAAAACAGCGCGAAGAACCTTACCAGATCTTGACATACTCCCATAAAAGGCTCAGGGATGGAGAGATGGCTATATGAGATACAGGTGGTGCGCATGGTTGTCGTCAGCTCATTGTCGTGAGGTGTTGAGTTAAGTCCCGCAGCAGGCGCAAGCCCTTATCGTTGAATTACCATCATTAAGTTAGGGACTCTGGCAGGGCCTGCCAGTGACAAGCTGGAGGAAGGCGGGGATGACGTCAAGTCATCATGCCCCGCGCCATGACCTGGGCGTGCTACAATGGATGGGTGCAGAGGAAGTGACCGCACGGTGAAGCAAAACCCATCAAAACCATTCTCAGTTCAGTTGTAGTCTGCAACTCGACTACATGAAGTTGGAATCGCTAGTAATCGCGAATCAGCATGTCGCGGTGAATACGTTCTCGGGCCTTATACACACCGCCCGTCACACCACGAGAGTTGATAACGCACTGACCGGTGGCCTAACCGCAAAGGGAAGGGGCTGTCACTAAGGTGGGATTGATGATTGGGGTGAAGTCGTAACAAGGTAACCGG
+
-/.-%4.*.0*+.++..-)()*-465)&(&(1.-/.&+%())*'$$&())&*'..-.7:01130*+&%&+*8800$.&2+015-.,2+.(/.,-:96*++-,*-3.'--+4...20/027304:.)-1.($&(+*(',0.2&()523)($%&()0..-1501-1-*&(((*,-42-/(*),.-.7.4,4+&'&&'+/-,/'),%$)&%)*)14/00290'(+-3/1376/)(')/4./0541-*(().1*-021&.'&%%'$&+,/))*,5917:661./53/86072,1--),(*),2)('*&/,*/.)/3201/00-8,4+1-&/&$(.**&00.*(-&(143*+23/-)*.5./0,4016-',)2,,&'*))*()))**+++0,303742*112*-$'%#$('&$)/+*'$&).'0*((/8<7110--3,&%((&*+('$%%&-.644.'*)04-,3782.-.&,$.(*+73/434;5;65+++(3+*,.0++-2220-9/0-00-3-,/,'**++55,//+).&$$((*0+/-487/.0''*'+)))(./831*++))+*.))&*,./6)&')*+),12:878),-(.(&(037;0-(/+,+&-,+++,))-&,*.)++(/1,/+.)+)'(&*,-3.//552202*(&*)66-*..0<02-'+67-,*)&21+66,/1/30/44347(*+-%26/.&&%-&/3;)-5532%3223.50026250.-3./.6'$/2535/06-'%)'(**+.-13*2+070/3../++1&&'0*17;688035%&,.7,.',(111-(**'03+-2+,10+...340%%&);1/5.++),+(1602721---/-.%,-9:8./)0&-(%''**)),-90326430/132*65:775432,%'%0(-'''%%%$'%-2*/&&),*+*2%*,<<8496**',266.66,6---,4451%-'2*,*(0/.)0+).16502+++*+,0.-07+/-/1303413221./*.,,413)***,/.002.42/.51./11:2130/++),*%)'*),,0713:4/22)-)-1-/,**%&*('%)+*/&)$%$'%494:5861,**(+,'*+/)'(+'+*/0+*/&--&)*/1+1-+410603233208054-,-,2,..1258877/20'+-/,-
@74365480-223d-49a2-a578-c7ab9562a58f ch=149 read=52014 start_time=2019-12-13T04:14:49Z barcode=BC01 runid=2c9cf7bc05858273f10e7d7ec552fc0bd742dc3e
CTCTACGGGAGGCAGCAATGGGAATTTTTCGGCAATGGGGAAACCCTGACCGAGCAACGCCGCGTGAAGGAAGAAGGTTTTTCAGTTAGAAACTTCTGTTATAAGGAAGAACGGCAGCTACAGGAAATGGTAGCCAGTGACGGCACTTTATTAAGCCACGGCTAACTACGTGCCAGCAGCCATGATAATACGTAAGGTGTAGCCCGTTATCCGGAATTATTAGGCGTAAAAGAGAGGGAGCAGAGCGGCTTAGCAAAGGGTCATATGGTAGAAAGCCTAGAGAAAGCAGCAGTAAAGCCATACGAGAGCCAGGCAGCTAGAGTGCAGGAGAGGATCGTGGAATCCATGTAGCGGTGAAATGCGTAATGAATATATGGAGGAACACCGGTGGCGAAGGCGACGATGTGCAGCGCTGACGCTCAGTCGAAAGTAAGAACAAATAGGATTAAGATACCCTGGTAGTCCACGCCGTAAACGATGAGTACTAAGTGTTGGATGTCAAAGTTCAGTGCTGCAGTTAACGCAATAAGTACTCCGCCTGAGTAGTGCGTTCGCAAGAATGAAACTCAAAAGGAATTGACGGGGAGCCCGCACAAGCGGTGGAGCATGTGGTTTAATTCGAAGCAACGCGAAGAACCACCAGGTCTTGACATACTCATAAAAGGCTCAGAGATGGAGAGATAGCTATATGAGATACAGGTGGTGCATGGTTGTCGTCAGCTCGTGTCGTGAGATGTTGGAGTTAAGTCCCGCAACGAGCGCAACCCTTATCGTTAGTTACCATCATTGTTGGGGACTCTGGCAGGAACTGCCAGTGACAAGCTGGAGGAAGGCGGGGATGACGTCAAATCATCATACTTACTTATGACCCTGGAGCTACGTGCTACAATGGATGGTGCAGAGGGAAGCGAAGCCGCGAGGTGAAGCAAAACCATAAAACCATTCTCGAGTTCGGATTGTAGTCTGCAACTCGACTACATGAAGTTGAATCGCTGAAAAGTAATCGCGAATCAGCATGTCGCGGTGAATACGTTTCTCGGGCCTTGTACGCACCGCCCGTCACACCACGAGTTTGATAACACGAAGCCGGTGGCTAACCGCAAGGAAGGAGCTGTCTAAGGTGGGATTGATGATTGGGGTGAAATCGCAGGTAACCGG
+
/.1-./+25,-4/.12.(1*,(*)/4;:418;68;853*'(+,141..27-,,*+00/-07--+0.'+*+*))1,/82;;;,;1-6+(%(('(+607,7-''),*.-('1))%41*020231-((*)..+++(,($),--/(%'()076-0.+)%()./11232/-,,.10.-/,)/.,0-((()+1)*&+''*(+'&*%%%),+(,1/100-3,/00*+*(36235394+%(''(,*(+*-)'*,15''&&&,4:/*0,+,%*'.-0/&&-/0+-00''*(+,*%()&&%%&(3,)*.('$&''&)%--.2:8-+*+*+*++-4454('*18/000:9428264)+)&$(,,01-,.-)3430&')'(/302146910/04/-0*(0)*++,-1-20680/)+%%%*(&*'(**1//001.0-0(*-)%%'+)*10$$)./*4'3-1.,0::8;+,'767796))+01:569<35/,/,,*/.0/37()-207+//+55655/077-/18::::782503012.6./3+.22239355..&&(+,3+113:80.4.(,755285,,2/:7).,-*1)*+6/67/('19-)+,/163/5//740//-.*+&.2:6191744.5-./7645.-4+,,)$&(((+%+*/3../3.,...553:5(*,*+3)()*+::/-++*/.3233/0///537223',++.430045456:33545603333&3./42412069627/+%(293807/6*+01+4*++.15.((++(.454723/*,75647783.1(()16:22356+0,*()(**,8665-,3.025.+--41(*)*,-84+085463798775:2013:845.//0((&'*,--64,-7.**)(''%'011/34:57;78523668,*/20*0/00/1-/7561&,+1-00(-284-35./1;;/2879;879,-,19:4-,6-3447;;998694433331../0,.(*/,+-42424..,/.*&()1/0)/+)0.4*,05579:9:7;71(5..6053),32'596102+**,*//16023*,6432.22/1-*108&'*((*+',$$'(-2243/.)''((''(.)*&(',*))*0101-.8(0+9<</-3*,,.+2,.37/('((''&$%%(,.155:.2
@64e04788-4c28-474e-9786-4ce0d062fd96 ch=325 read=53503 start_time=2019-12-13T04:15:02Z barcode=BC01 runid=2c9cf7bc05858273f10e7d7ec552fc0bd742dc3e
CTCCTACGGGAGGCAGCAGTAGGGAATTTTCAGCAATGGGGAAACCCTGACCGAACCTTGCCGCGTGAAGAAAGGTTTTTCGGATTGTAAACTTCTGTTATAAAAGAGAAGAACGGCTACAGGAAATGGTAGCCGGTGACGATACTTTGATAGAAAGCCACGGCTAACTACGTGCCAGCAGCCGCGGTATGCAATAGGTGGCAAAGCGTTATCCAGGGTATTGGGCGTAAAGAGGGGCAGGCGGCAGGGTCTGTGGGTGAAAGCCTGAAGCAACTTCGGTAAGCCATAGAAACCAGGCGGCTAGGTGCAGGAGGATCATTATTCCATGTGTAGCGGTGAAATGCGTATAGATATATGGAGAACACCAGTGGCGAAGGCGACGATCTGGCCTGCAACTGGCGCTCAGTCCCGAAAGCGTGGGGAACAAATAAGTTAGATACCCTAGTAGTCACGCCGTAAACGATGGTACTAGTGTTGGATGTCAAAGTTCAGTGCTGCAGTTAACGCAATAAAATTACTCCGCCTGAGTAGTACGTTCGCAGAGTGAAACTCAAAGGAATTGACGGGGGGCCCGCACAAGCGGTGGAGCATGTGGTTTAATTCGAAGCAACGCGAAACCTTACCAGGTCTTGACATACTCATAAGAGCTCAGAATGGAGAATAGCTATATGAGAGACCACAGGTGGTGCATGGTTGTCGTCAGCTCGTGTCGTGAGATGTTGGGTTAAGTCCGCAACGAGCACAGCCACTTATCGTTAGTTACCATCATTAAGTTGGGGACTCTGGCGAGACTGCCAGTGACAAGCTGGAGGAAGGCCCCGGGGATGACGTCATCATGCCCCTTATGACCTGGGCTACGTGCTGCAATGGATGGGTACAAGGAAGCGGAAAGCCGCGGTGAAGCAAACCCATAAAACCATTCTCAGTTCGGATTGTAGTCTGCAACTCGACTACATGAAGTTGGAATCGCTGGTAATCGCAGCGAATCAGCATGTCGCGTGAATACGTTCTCGGGCGTACACACCGCCCGTCACCACGAGAGTTGATAACACCCGAAACCGGTATTAATCGCAAGGAAGAGGCATCTGGTGGGATTGATGATTGGGGTGAAGTCGTAACAAGGTAACCGG
+
2344013-87)+0.,/0,../'1+.319:92%20230'/(''.-,9.+-04--)$%"$&)/5000(*()$++(1+36421-&.)1+'&)1))+('+(1,,,6:6(&(&+-,552*.(''(%''((*(+4++,3,((),14*),++040)*-)(-2.,0922/621/3-/.03559<6692/0*('*)+,2-5(%'&,+*.*'.50)-.*:--,-)1,&((,+((,()-041)))2/1-0/6-*)+%072-//..+,()+.:705864--)++-)+2-%312745:540001//2**051834/*+-.5(7+(.-))-'/('(,*6,/440-'+,-14-1/-*+-121'*%5255236,),')2269010032005)2,3411),-60-+,+./69664:30/12-/0-1-)*0/)+,5213**'+.;74-'-(6*+1140:),+05122614678/.,475+&.-)+*,-(('))(-/3;99:54,-/:6,1511101%15+-&*)..2.-70*.+*+(.-)-622)()*,2./00;7311*&'(((-*$&'33,'&))1227:72657*/6*+/1222//.3331',-0/-'+0483.8/;8/1)*+5,5.*,$&&&'(++-2(-+*%-++/20616676512)(+,/8/,(*,40,*&-*-((('*/-(&$&(*77*.(/638::::69509--/8789,5521*/-02631/-/476:3)11431*.42*,035,++*%+*+3.'*4.524/5//,5106;:99*4')&'./)18103310&+*()1/6889;)3.--+050348-+4+273/6*+'+,:50--/,+,+(/**541870,1*,,/1832-'''&(&'&&(%-,6/053335))()'&*&('*/.*+/-+1634142+3,')78),80,01:9.2989;6//*,787571.2./))334570(..,*+)),--3.0/*1-0+,'*/22.&,)/,--))$'',.326///0089825/(+-4-(,-68447-('(%''*+-018--6/0,.-/-.2..*)'**&&-041),+((-3'12/('&&'()./.01,(')(&%'%&&,*)%-')::003-003&5'5/8,--**'))&(%%%'*)812-7-3-
@4544af6d-c7f5-44ee-a8be-91b31e553549 ch=322 read=46064 start_time=2019-12-13T04:14:59Z barcode=BC01 runid=2c9cf7bc05858273f10e7d7ec552fc0bd742dc3e
CCCGCCTTGTACGACTTCACCCCAATCATCAATCCCACCTTAGACAGCTCCTTCCTTGCGGATAGGCCACCGGCAGGGTGTTATCAACTCTCGTGGTGTGACGGGCGGTGTGTTACTGGAAGGCCGGAAACGTATTCACCGCGACATGCTGATTCGCGATTACTGCGATTCCAATATTGGTCAGGTTGCCAGACTACAATCCCGACTTCGAGAATGGTTTTATGGGTTTTGCTTCACCTCGCGGCTTCCTTCCCTCTGCACCATCCATTGGCATTATTGTATGGCCCAGGTCATAGGGGGGGGGCATGATGATTTGACGTCATCCCGCCTTCCTCCAGCTTGTCACTGGCAGTCTCGCTAGAGTCCCCAACTTAATGATGGTAACTGATAAGGGTTGCGCTCGTTGCGGGACTTAACAACATCTCACGACACGAGCTGACGACAACCATGCACCACCTGTATCTCATGGCTATCTCTCCATCTCTGGAGCCTTTATAGAGTATGTCAAGACCTGGTAAGTTCTTCGCGTTAACTTCGAATTAAACCATGCTCCACGCTTGTGCAGGCCCGTCAATTCCTTTGAGTTTCATTCTTGCAGACGCACCTCAGGCAGGTACTTATTGCGTTAACTGCAGCACTGAACTTTGACATCCAACGCCAGGTACTCATCGTTTACGGCGTGGACTACTAGAATTATCTAATCCTATTTATCCCCACGCTTTTCCGGGACTGAGCGTCAGTTGCAAGCCAGATCGTCGCCTTCGCCACTGGTGTTCCTCCATATATTCCGCATTTCACCGCTGGAATTCCCACGATCCTCTCTCCTGCACTCTAGCTGCCTGGTTTCTATGGCTTACTGAAGTTTAAGCTTCAGGCTTTCACCACAGACCCTTGCTGCCGCCCTGCTCCTCTTTACGCCCAATAATAATTCCGGATAACTTGCCACCTACGTATTACCGCGGCTGCTGGCGTAGTTAGCCGTGGCTTTCTAATAAAGAAATTACCGTCGCTCGGCTACCATTTCTGTAGCCGCCGTTCTTCCTTTATAACGAAGTTTACAATCCGAAAACCTTCTTCCTTCACGCGGCGTTGCTCGGTCAGGGTTTCCCCATTGCCGAAAATTCCTACTGCTGCCTCCGTAGGAG
+
.,)$+*.1/./45''(''(255(00/2572.7/-5..29/8../8/6562.38471:*-.7+()/54:--1--+'42)+,6210/-,-.20235887654566;:657111-*%#%'.1-++-..+-%(),,134;568<4877834../.,514**)(+*((&'&++0-,&.%%$%%)+.2'+061)5.$+(++*+/52/1'&(*))%')*.0/5-29<4(*(3,3:3,')0/9674,+'''/,-/.'+4/:5./)))*+1,128+4(&'('0.+.+'*&'')(.'*(/+1001*4924/46/888/////9<50136699/:8++698<6544..&*,.*/1&,*()*'0/,)-0130++.,142(/((*-,3,,-/28/7.,+,-.30,7642**)*.295;45/80/'((/+-*.,+0.353555303212356622*+355<7842(27/4.++((%$'+/0,/001730324;67857.0:0-04164./,+&)--0)0446+-8:86)(,$)&*)*/.48/7/($*074+(/,04;6/7,,(.'+(%(+*0*(&(*/2/35-),6798:3&',-.*14;4112966;56*+62-/*,.-1(20.&+,-,-2/+2,++-.5261448(&'$'%(-0*-:,+.543/-0,-()%%'))*100123-42.,1-<00089451).-+%+',2-00312255011;2,+((+)'+*-.8;,-(36:,+*('&))45/31:01+&&)(*,666367358/5102<7785032571/-,/-0/2*+))'&**5<:./1:04/($,'19.8,*,,,/360/00285245&'),//.343672351::,///+:109788514/,7)+**,-6/(,423:;.-0.+/.7663*(.+22674145**+++.--0/97./,-()10..1,).338*8/6/*%'(''.5+0822567426.,-)))/7655.7+-*,*62/,+/.-/,)(&)))'*1/5;,&)%$)',8;8/7&+-2+)(++35-6:64111&.1646;6:8536-,-351012,%()*3<:036:88,+/010.21539<9469/&*)+/4112422995:9:*85,,8.18;0-1:79:73:;91902+,.4-,%),2066,/(+)*(
@7b38dfb4-2667-4107-95c0-ae352fdd9266 ch=98 read=89389 start_time=2019-12-13T04:15:10Z barcode=BC01 runid=2c9cf7bc05858273f10e7d7ec552fc0bd742dc3e
CCGGTTACCTTATTTACGGCTTCACCCCAGTCATGAATCACAAAGTGGTAGCGCCCTCCCGAAGGGATTAAGCTACCTACTTCTTTTGCAACCACTCCCCACGTAGTGTGACGGGCGGGTGTGTGGGCCAGGAACGTATTCACCGTGGCATTCTGATCCACGATTACTGGCGATTCCGACTTCGGTCAGGTTGAACTCAATCCGGACTACGGCGCACTTTATGAGGTCGCTTGCTCTCGCGAGGTCGCTTCTCTTTGTATGCGCCATTTGTAGCACGTGTGTAGCCCTGGTCGTAAGGGCCATGATGACTTGACGTCATCCCCACCTTCCTCCAGTTTATCACTGGCAGTCTCCTTTGAGTTCCCGGCCGGACCGCTGGCAACAAGGATAAGGGTTGCGCTCGTTGCGGGACTTAACCCAACATTTCACAACACGAGCTGATGGCAGGCCATGCAGCACCTGTCTCACGGTTCCCGAGGCACATTCTCATCTCTATGAAACTTCCGTGGATGTCAAGACCAGGTAAAGGTTCTTCGCGTTGCATCCGAATTAAACCACATGCTCCACCGCTTGTACGGGCAATGTTCATTTTGAGTTTTAACCTTGCGGCCGTACTCCCCAGGCGGGTCGACTTAACGCGTTAGCTCCGGAAACCACGCCTCAAAGGGCACAACCTCGATCGACATCGTTTGGTGGACTACCAGGGTATCAATCCTGTTTGCGCTCCCCACGCTTTCGCACCTGAGCGTCAGTCTTCGTCAGGGGCCGCCTTCGCCACCGGTGATCCAGATCTCTACGCATTTCCACCATACACCTGGAATTCTACCCCCCCCCTCACAGCGAGGACTCAAGCTTTGCCAGTATCGGATGCAGTTCCAGGTTGGGCCAGGGGATTTCACATCTGACTTAACAAACCGCCACCGTGCAGCACACGCCCAGTAATTCCGATTAACAGCACACCCTCCAGCTATTACCGCGGCTGCTGGCGCGGGTTAGCCAGTGCTTCTTCTGCGGGTAACGATCAATGAGCAAAGTGATAACTGCTCCCTTCCTCCCCGCTTCAGAAGTGCGCTACAACCCGAGGCCTTCTTCATACACGCGGCGCCAAAACGCATCGGGCTTGCTGCGCCCATTGGTACCAATATTCCCCGCTTTAACGCCTCCCGTAGGAACAATATCAGCACCAACAGAAGGTTAACACCGAGGAACACCGTGCTTTCTTCAGCGCAGCAATGCACGTAACT
+
65+'2,*3211--56,+0)-2969-:;7,247%*)*8/,+-,+)%+''+((*+.37-3*)(,.-5+,2.20.0157911259-9;;.5-0&3+))-60-*%'%)%&'%$%&+,<985:/../2+'.1.9*075955:83:102:7855124:6122151*,,/51440(1/019<86403))%($((()./.$&,128.;/5*/.+*)&'&$%%'&),32.,-,1.0.%'/*./00-1/30..3-/(*/.76.48-)11246346/53+'('*+&++*,//-..86+,7999+5/6)549:5533..,+&&*,-.05995:;,/473743-2*++/9(()6.*+)-+.25555*.*((12654:6*5-2/88;::98/9/.+4-*4;6851/0**4171233229.+(100''(0,/4-,(233:9314041.1.19751..-+*%&&-+3-'*(*-.672+,**)(+*57.51*(*+./%/15<789540.(%$##'+,)183;799<99568.,./1;*0/-25(122:558548745.001**(((.&69:4;32)3.2350,17-.3.,-(')%##%%&$%*&'*49--.,4;<-120---)),602'+),+488/-/53+041423225170-1)*.0-.+,%,(.0-07,./5:8154*+75/.0-102,-$&223746881-.')&%''%%&&+0+,+&*(+(+,*20()-40'&',,/79.*-*+096+4613932201+100/00395829'*6:-:988;7;:9:,'.&*()'(),'()4.+*)),/1546;52*'/3()),(04/0,*+2-8--0/51/371('&%('()+')../67741034++06..0007-:90+0..8-7.+-16011-1.'))(,#30--*.-.630&--11400496<576'(*(''%%''&''++-4+%$++5-8/..//..-(&%'%)',65*.'%'*+,.1.4<54261224,5**'.',)+-*'&2&**/27/,/(%%$%)-()*(/,)+./:443936+%)$$%))-+,*,+4:.5663(185,&+*.+&%)'(-'($$))+,//1'')+,343934:86512-/)0+42+.)(++''')**-*0+('&%&)%,,0;1-39,,1-0)2,.-./744.$%%%%'&'%'-./8/./*6,+*,-'00762,.,/2168/-1*/,'1/61*20,(0**)()0(%&$&(.0-332)*-()$('2+,'/'**&&%$"
@56d53973-07a7-4a0a-8fc5-bab39fb74469 ch=81 read=64487 start_time=2019-12-13T04:15:09Z barcode=BC01 runid=2c9cf7bc05858273f10e7d7ec552fc0bd742dc3e
CTCCTACGGGGAGGCAGCAGTGAGGGAATATTGCACAATGGGCGCAAGCCTGATGCAACCATGCCGCGTGTATGTAGAAGGCCTTCGGGTTGTAAAGTACTTTCGGCGAGGAGGAAGGGAGTAAAAGTTAATACCTTTGCTCGTGACGTTACCCACAGAAGAAAGCACCGGCTGCTCCAGTGCAGCGGTAATACGGAGGGTGGCGTAATCAATTGCCGGGCGTAAGCGCACGCAGGCGGTTGTTAAGTCAGATGTGAAATCCCCGGGCTCCAACCTGGGAACTGCATCTGACAGCAGGTCTCGTAGAGGGTAGAATTCGTTGTAGCGGTGAAATGCGTAGAATCTGGAGGAATACCGGAGGCAGCCCCTGGACGGAGCGACTCGGAATGCAGCGTGGGAGCAAACAGGATTAGATACCCTGGTAGTCCACGCCGTAAACGGTATCGGCTTGGAGGTTGTGCCGCTTGAGCGTGGCTTCCGGAGCTAACGCGTTAAGTCAGACGCCTGGAAGTACGGCCCGCAAGGTTAAAACTCAAATGATTGACGGGGGCCGCACAAGCGGTGGAGCATGTGGTTTAATTCGATGCAGCGCGAAAGAGCCTTACCTGGTCTTGACATCCACAGAACTTTCCAGAGATAGTTGGTGCCTTCGGGAACTGTGGAGACGGAGTGCTGCATGGCTGTCGTCAATGTTGGTTTCGAGATCCGCAACGAGCGCAACCCTTATCCTTGTAGTCCGGCCGGGAACTCAAAGGAGACTGCCAGTGATAAACTGGAGGAAGGTGGGGATATTCAAGTCATCATAGTACCGACCAGGGCTACACGCTACAATGGCGCATACAAGAAAGCGACCTCGCGAGCAAGCGGGCCTCATAAAAAAAGTGCGTCGTAGTCCGGATTGGAGTCTGCAACTCGACTCCATGAAGTCGGAATCGCTGGCCAATCGGCCAGATCAGAAGTGCCACGGTGAATACGTTCGGGCATGTACACCGCCCGTCACACCATGGGAGTGGGTTGCAAAAGTAGGTAACTTAACCTTCGGGAGGGCGCTTACCACTTTGTGATTCATGACTGGGGTGAAGTCGTAACAAGGTAACCGG
+
,0//..1348.)+7..5.---+)+0*-,/*/))**-/54611('*-1&.50001/05/8:8916--//344461/,'(()*+&'-(+,0(/('+/').+*,1+)'+++%--(,0,.).)&('),),)*1210.3309/-/34(3,,+-.1./8.&(&&+*&)*'&'%+'&'(*+-/+.$')(+&')&,+/8///1/+,*%))+)&)%*')&%++(/,15311//+()++**(.((/.*+-3'(*/(.+-,35856.18-,.45,*0+,/0*2,2:8788,00112011.('%%&*&*-..-412+-)11**)&,'0+-(&)(()-./5/,/4.+.071-'&(*/24/-.(,**/0913,,-(().24+)0538,(($'%&'11&-+,+%3,-...545..01:'5.6/+7*,+7666:-,04331541-/03:8599+/+34&3*,&'(,-0.160934.12().)+(552724,),**.-*++.5.**,+0,/''&$$%%)')*)+,)'#)'()'/.,)3+/,304288101217-.'/09489.578-.3'*&)/6-628555)++14,+&,)79787;0-+-/0.*.(+*,2)'+)1708-.1569:2911.1210/,--135.26.0'(*())+&,/92737998;0.6-4-,/.02(')..(3&')763+,*+,;698:2+)*)**)1+((,1)$%'('13+)--1.,,),+/0+05-.800/,++(%(,-0&8):..1-0,,683:4+*&&)5211,*00//35:).,-///2.-0*+*/0,*)$$'&,.+,5387-0..001656992240++)*%%%(*.336349535667540&*+(**53556723421756%&''%%%')&&,185:5,0106559587638-33.5.3,*+,/36/5---0.-003937858133+8.:26221(''%,*+-.)**$,-.02'*(&)553.12;85484252489'-.2%&&(,/35881<401655.37784,,('))021/*(+)+(%+-,50-,+&'/2176;8(63*.3223516/17*--84./228;9784365.&')(-/3-/25789765.4.0,00/-
@d84cb500-327e-45fa-9d34-4e6f00080b70 ch=97 read=89784 start_time=2019-12-13T04:15:10Z barcode=BC01 runid=2c9cf7bc05858273f10e7d7ec552fc0bd742dc3e
CCGGTTACCTTGTTACGACTTCACCCCAGTCGCCAGATCTGAAGTGGTAAAGCGCCCTCCCGAGTTAAGGCTACCTACTTCTTTTGCAGCCCATGGTGTGACGGGCGGTGTGTACAAGGCCCGGGAACGTATTCACCGTGGCATTCCTGATCCACGATTACGCGATTCCGACTTCGCCCAGGTCGAGTTGCAGACTCAATCCGGACTACGACGCTTTATGAGGAGTCCGCTTGCTCTCGCGAGGTCGCTATATTTGTATGCGCCATTTAGCGTGTGTGTAGCCTGGTCGTAAGGGCCATGATGACGACGTCATCCCCACCTTCCTCCGTTTATGCTGGCAGTCTCCTTTGAGTTCCCGGCGGACCGCCGGCAACAAAGGATAAGGGTTACGCGCTCGTTGGGATAGCAACATTTCACAGCACGAGCTGACGACAGCCGCTTCGCCTGTCTCGGTTTGAGAACAATCCATCTCTGGGAAAGTTCTGTGGATGTCAAGACCAGGTGGAGTTCTTCGCGTTGCATCGGGTGAAACCACATGCTCCACCGCTTGTGCGGGCCCCAAATCAATTCATTTGAGTTTAACGCGTGCGTAGCAATGCGTAACCCCGCA
+
11')-+*.-./(01%+,.2586+2,.'))76&&%'%33610.4,-/9847-(*''/++(/)%&(&.-'**.+)+,*&,/9053.)&++&+4.'''*0300132::82:10.-1-267-055-(0+,)'&+).:312;453310348'(,::9,+,-,8,*)'(+.4851/,)&)(%%%%%)'').-23:56231659/;3/107/4*$%'(*)*)*($'#&)*'),,.-,,,*+..0545**+3.-,-2+0(.8-*.---089<86:,'*,+1/0-.--/043*+5:814/*-277:4,++*(*'&(,-*-90947+*0.39742/&''.*%%#()+8.+-0/18/-55.+15;2:/,))*,&%%%.*6962,1+5),*-/.,))*,,%(,..1244/7/,1/,)*.*%,02;/1(-&&((),+--'/$1-(-./32,*+&,',13-//20'+)+%&%(%$+-42365441..05'(,()*45..*-636,//15554;,0++(+&)4846<94631511166/0(($'*(+3,226340/6-.5+.,.,.+2)-&654+(*()+'8+</3:<6.,/058.3-&&&'$*,/.3.0,,),*,/&((&%#%&
