# Supplementary material for: De novo species identification using 16S rRNA gene nanopore sequencing
Source: PeerJ. 2020 Oct 21;8:e10029. doi: 10.7717/peerj.10029 (PMC7585375; doi:10.7717/peerj.10029)
Supplement: Supplemental Information 2 — Contains raw reads. [file peerj-08-10029-s002.zip › pass_fastq_runid_2c9cf7bc05858273f10e7d7ec552fc0bd742dc3e_195.fastq]

@855e5a85-6b05-44e2-b5f6-bc9219abb9c4 ch=10 read=28429 start_time=2019-12-13T04:14:09Z barcode=BC01 runid=2c9cf7bc05858273f10e7d7ec552fc0bd742dc3e
CCAGTTTACCTTGTTACGACTTCACCCCAATCATCAATCCCACCTTAGACAGCTCCTTCCTTGCGGTTGGGCCACCGGCTTCGGGTTATCAACTCTCGTGGTGTGACGGGCCAGTTATTATTGCAGGCCAGGCGTATTCACCGCGACATGCTGATTCGCGATTACTAGCGATTCCAACTTCATGTAGTCAGTTGCAGACTACAATCCGAACTGAGAATGGTTTTATGGGTTTTGCTTCCGCGGCTTCGCTCCCCTCTGCACCATCCATTGTAGCACGTGTGTAGCCAGGTCATAAGGGCATGATGATTTGACGTCATCCCCGCCTTCCTCCAACTTGTCACTGGCAGTCTCGCTAGAGTCCCAACAATGATGGTAACTAACGATAAGGGTTGCGCTCGTTGCGGACTTAACAACATCTCACGACACAGGCTGACGACAACCATGCACCACCTGTATCTCATATGGCTATCTCTCCATCTCTGGGGCCTTTATGAGTATGTCAAGACCTGGTAAGGTTCTTCGCGTTGCTTCAGATTAAACCATGCTCCACCGCTTGTGCGGGCCCAAATCAATTCCTTTGAGTTTCACTCTTGCGGGCAATACTACTCAGGCCGATACTTGTGGGTAACTGCAGCACTGAACTGACATCCAACACTTAGTACTCATCGTTTTACGGCGTGGACTACTGGGGTATCTAATCCTATTTGCTCCCCGCGCTTTCGGGACTGACGTCAGTTACTGCCAGATCGTCGCCTTCGCCACTGGGTGTTCCTCCATATATCTACGCATTTCACCGCTACATGGAATTCCACGATCCTCTCTGCCTCCTGGCTGCCTGGTTTCATGGCTTACTGAAGTTAAGCTTCAGGCTTTCACCACAGACCTTGCTGCCGCCTGCTCCCTCTTTACGCCCAATAATTCCGGATAACGCTTGCCACCTACGTATTACCGCGGCTGCTGGCACGTAGTTAGCCGTGGCTTCTAATAAAGTACCGTCACTCGGCTTCACCATTTCCTGTGACGCCGTTCTTCCCCTTTATAACAGAAGTTTACAATCCGAAAACCTTCTTCCTTCACGCGGCGTTGCTCGGTCAGGGTTTTCCCCCATTGCCGAAAATTCCTGCTTTGCCACTCCCGTGCG
+
60)//9-,1131..4)))).295,760)202879032.34((.,.-,+186788888;6,5,(,0-0-&198823/0/-265)0(**,/,2-++.+,36:9863227*.41(&(-+)*2*.+&.,*-/-%('1/446;7--*)*,77899:;:9/:.,.1013.+,,+,,)1.2(2&(05121022376%/19687:776,61721/+*&(('*).93329;;,122<:.;:7-0171'')-502::674/;8,+746728;9;::636('),/.01//1'%%'0,+/11/,,0.-/2036341-,160+*)+-.14.74*(516969/7+1,0,7-..36212/,043286786(+..4:.,(1.8/*,21/,/.-254422420,2//814399:97;44/6*&(%1'&*1+-,,++&((&)%&%'1011100)./1/17:22235/13,,0/22794821,73340///-3901687614,(%&&)**,*((*.8411,*),.;:9:,7.//1<21:613-1.+-585''.0/1;7232-/222:337*)(*)-5542003,+/,-.&4)9,,,7+-.05<1/)///.4&-+02428626823442692)*)(('1)*$%&&)*,+./-),,+-.///,2+-178352*.++.-+++-/68799/85/&#')+)&,(4*46156&440./1120720/,-0;7//+285)(***2:5-.:92/-&')024+878)(##('++244796//)('))3725784'),411.*-7-3,--872020309<103574-++,(+,-0+3.5+**,312-++,0')*)*-.-'.//-673491:0*&)%(()-())*321171+)*/:5/8;64;61023+.+,23+)(%%&'.:128+,./071,,33-,5321/+2+05:34224453-0/-2.,22,/3///)1+-8239301001::9880)-,,,2/;0/04-01-)+..-05-1:1,2264455.01--,)'))(.2(66&,%(&'%%.--22375:3:2.).35//.02'$)&)1;:-0/6751/2791435316<;78<5.1.+/-,+1/*(,-,821)171+12+.6<:+'*0-/90*233,,+('&)..++63&)(54((-$&(
@87b56b9f-09c3-40b7-ad0c-a0d4c94e98be ch=478 read=50831 start_time=2019-12-13T04:13:58Z barcode=BC01 runid=2c9cf7bc05858273f10e7d7ec552fc0bd742dc3e
CTCTACGGGGAGGCAGCAGTGGGGAATATTGTGCACAATGGGCGCAAGCCTGATGCAGCCATGCCGCGTGTATGAAGAAGGCCTTCCGGGTTAATAAAAGTACTTTCAGCGGGGAGGAAGGGAGTAAAGTTAATACCTTTGCTCATTGACGTTACCCGCAGAAAAGCACCGGCTAACTCCGTGCCAGCCGCGGTAATACGGAAGTGCAAGCGTTAATCGGAATTACTGGGCGTAAAGCGCACGCAGGCGGTTTGTTAAGTCAGATGTGAAATCCCCGGGCTCAACCTGGAACTGCATCTGATACTACAGCAGGTCTCTCGTAGAGGGTAGAATTCCAGATGTAGCGGTGAAATGCGGCGTAGAGATCTGGAGGAGGAATACCGGTGGCGAAGGCGGCCCCTGGACGAAGACTGACGCTCAGGTGCAGCGTGGGGAGCAAACGGGATTGGAAATACCCTGGTAGTCCACGCCGTAAACGATGTCGACTTTGGAGGTTGTGCCCCATGAGGCGTGGCTTCCGGAGCTAACGCGTTAAGTCGACCGCCACCAGAATTACGGCCGAGTTAAAACTCAAATGGGAATTGACGGGGGCCCGCACAACGGTGGAGCATGTGGTTTTAATTCGATGCAGCGCGAAGAACCTTACCAGTCTTGACATCCACGGAAGTTTCAGAGATGAGAATGTGCCTTCGGGAACCGTGAGACAGGTGCTGCATGGCTGTCGTCAGCTCGTGTTGTGAAATGTTGGGTTAGAGTCCGCAACGAAGCGCAACCCTTATCCTTTGTTGCCAGCGGTCCGGCCGGGAACTCAAAGAGACTGCCAGTGATAAACTGGAGGAAGGTGGGGATGACGTCAAGTCATCATGGCCCCACCCACGACCAGAATACGATGCTATTATGGCGCATACAAAGGAAGCGACCTCGCGAGAGCAAGCGGACCTCATAAAGTGCGTCGTAGTCGGATTGGAGTCTGCAACTCGACTCCATGAAGTCGGAATCGCTAGTAATCGTGGATCAGAATGCCACGGTGAATACGTTCCCGGGCCTTACACACCGCCCGTCACGTAGGAGGTGGGTTGCAAAGAGTAGGTAGCTTAACCTTCGGGGAGGGCGCTTACCACTTTGTGATTCATGACTGGGGTGAAGTCGTAACAAAGGTAACCGG
+
,*,**,,7:'(/0./230/4))4)+++)5*)+.../5:6/70.'*-.),405,4+.,',1.99:978897887458*+0+//9414'2/0.2)+((06,+,*+,'0*(,,(.5,*0+.**,('&+*540/9-1+-/442*'()*%2'))3./400:322-.-0)*%)*5.)-,*3,'')()105.-++))**-*1,,,:7/1''(,-5635.5)7(&*+,+,5,-/37964,...+((*-&-$/)*49/97;--1/20/6:/023-)*-80-534.-265643212,1--///22210**+-.61.))%(&*(*)///101.+'/-/,4-/,0**&)+(1+.13.30/-591/125'(,0.0,++-.9:2-/+'00/512795:6271))3)2.-+1:81-0889++*))/00115556.31./)&'(+55<8((+,57(/$3.+7+'+0%-)219+)10//274.+..18244:810/-,.-,+-08)42,//1;++*1.-,()*,.1.11/9.*+/(53),0,.966660:18.69365901/$()*&&%&&'*8*,&$&+*93<:33345:8/('*),*/*+-1114,.73..,**'(+)*).%*,,1+,-.8<;*6:7;65576;/--,,,.3*+326)*'&$%)5223/./1222.0-1*6,.973/*)+-90/+,431934:8;90<:1836355,.01%+(*+994343-7476773/40110033-5-,,437800/82;4943.,+,1.()415'&'$$&)176<5-411333:603<66.---3664)6+4)'-..5//77:')&('33,21130/00::8212/,/-,+,++(-0-/256968861.10132-/)/340($+-,'*+1.9/+(&&&()()%''.(2,'(.,.003'810(+%(('(-./61:810,*'(+18.1/0,++,3'(2972579897455529'-'2,1+-//18580/.////189:89605/.//83633311*%))/,.-10::89/,,3357/),'0.0698,73307''(-47+4+&&,/.0;:3;50-/))%)&*+&''(-725;8879/(),-,.,*/$(%%0+-2-70.99.+,5-11-6,,51$*')(*,438;77823221-.(&'(('*978:9677*,5-0:7646
@91557cf0-aa32-4b03-82af-e78c6012080b ch=228 read=96249 start_time=2019-12-13T04:13:33Z barcode=BC01 runid=2c9cf7bc05858273f10e7d7ec552fc0bd742dc3e
CTCCTACGGGGAGGCAGCAGTGAGAATATTGCACAATGGGCGCAAGCCTGATGCAACCAGCCGCGTGTATGAAGAAGGCCTTCGGGTTGTAGCAAAGTACTTTCAGCAGGGAGAAGGAGTGGATGAACGCCTTTGCTCATTGATTACCCGCAAACACCGGCTAACTCGTGCCAGCAGCCGCGGTAATACGGAGGTGTAAGCGTTGTCGGAATTACTGGGCGTAAAGCGCGGACGGTTCATTAAGTCAGATGTGAAATCCCGGGCTCAACCTGGGAACCATCTGATACTGGCAGAAAGCGAGTCCTCGTAGGAGGATAAATTCCAGGTGTAGCGGTGTCTGTAGAGATCTGGAGGAATACGGTGGCAGAAGGCGGCCCCCTGGACGAACTGACGCTCAGGTGCAGCGTGGGAGCAAACAGGTTAGATACAATTTAGTCCACGCGTAAACGATGTCGACTTGGAGGTTGTTGCCCGCCAAGGCGTGGCTTCCGGGCTAACGCGTTAAGTCGACCGCCTGGGGGTACGGCCGCAAGGTTAAACTCAAATGAATTGACAGGGGCCCGCACAAGCGGTGGGCATGTGGATAATTCGATGCAGCGCGAAAGGCCTTACCTGGTCTTGACATCCACGGGAAGTTTTCAGAGATGAGAATGTGGCGGAACAGGGCAACATGGCTGTCGTCAGCTCGTGTTGTGAAATGTTAGGTTAAGTCCATGAAACTGGCGCAACCCTTATCCTTTATTGCCAGCGGTCGGCCAGGAACTCAAAAGGGGAACTGCCAGTGATAAACTGGAAGGTGGGGATGACGTCAGGATACATCATAAGCCCGCGCCTGACCGGGGCTACACGTGCTACAATGGCGCATACAAAGAGAAGCGACCTCGCGAGGAGCAGGCTTGGACCTCTAAAGTGCGTCGTAGTCGGATTGGAGTCTGCTGCAACTCGACTCATGAAGTCGGAATCGCTATTAATCGTGGATCCAGAAGAATGCCACGGTGAATACGTTCCCGGGCCTTGGCACACACCGCCCGTCACCAGCAAATTGGGTTGCAAGAAATGGAAGTAGCGACAACCTTCGGAGGCGCTTGTACTTTGTCATGACTGGTGAAGTCTAACAAGTAACCAGAAGATAGAGCGACAGTTAAATGGGGTTGCTGGAACACCGACAACTTTCTTCGCGCCAGCAATGCGGCGAAAAAAAAAAGA
+
'*-'&&-(07,).23145+0++*-)6//190..11:97:876494-3566687-.%-&*'())'110210.0-',+,./35:5)7753*''((+71*)*,/372/0/*/7((*'.)(&%&&)&'*,*)$''.1**7893:)*'*(0271*.++*()270'/--0-.0**-5:515-104/0./)/))&5532,*'%')$&'(*''&)*01/10.0065255576('**)*(%)+.43.&-+1.125+,.9870.760-0,)385663/455791&&&**-40--,--12350%*('&'&'&*.211'0%*'%+.)64,3,53)+223-+*-*+*)%&%%((%$'%++-342.,&))&&(%$-&,)./00/6-2/05:8+).5.2(%.)'-+220.+*,2240')+29872)*+/637%(+)0)*.*&&''(-,)+.14),-0*.68+/../.98/,-,01305.3*+()'.0)$$#%%()'(,,+)%%))/3/213:3//,-22227879:9..-)*/43+**01420/41.05075:;/887;921.1.*()'&*+%%',*'**+1713203.-''$%%$''$%'(5910),-+.&+&),.7)(06729+185504--3./1117.$(),)01108;70)(+),.,-),02'&%%#%''')&+&%&%$%%*'/.-++,,.-,+,-877428*.++2-)*27+066;531432)()*'&)&(*+-37733,-6257--2-$.1.05,,,'13.+*,%'/'4*-998;4)(,(+($(/.),-024566;15,/),).1/19;425422211(,+)*,..01+))'&-,)&,/12*.063(2*()+''%'&),65-115/492./..0815,'('*)))+%**),,.'&))&)('()'%$5+3872/-025++++*/15757.8)0*01/3,./.-*-,.8585521+*&$%)*070/2&*(,002/*%)'.*453:41/./-)).-,55400%')++-+397464591)).560+,(+&%'**--5/079,*))%'$&$$'&'((/,*.,%+(*%*()-+''&'&(%&$$$*)+4365'-%)+*6*3)&$'**43&-00//./+.1)*.)')+).*(+-()--2-//15*+.,&&'+20,%)'(,,*+-/*&*'$%%'$)'.+-5242/)(47,-77.'(&/403-1-,).'&'&'&)036931-$%
@257e0c99-e299-46e4-bf92-e34447449702 ch=499 read=73846 start_time=2019-12-13T04:13:21Z barcode=BC01 runid=2c9cf7bc05858273f10e7d7ec552fc0bd742dc3e
CTCCACCACAGAGGCAGCGGTGAGGGAATATTTATTGCACAATGAAACAGAAGCCTGATGCCATGCCGCGTGTAAGAAGAAGGCCCGCTGGGTTCATAGAGTACTTTCCAGCGGGGAGAATTAAAGTTAATACCTTTGCTCGTGGCGGTATTTACCCGCAGAAGAAGCACCAATATCCGTGCCCCAGCAGCCGCAGTAATACAGAGGAATTACAAGCGTTAATCAGGTTACTGGGCGTAAAGCGCGCGCGGCGGTTTGTTAAGTCGGATGTAAATCCGGGCTCAATGGGAACTGCATCTGATGCTGGCAGGCTTGATCATCGTAAAGAGGTAGAATTCCAGGTGCTTAGCTGATGCGTAGAGATCGGAGGAATACCGGTGGCGAAAGGCAGCCCCTGGACGAAGACGACGCTCGTGCAGAAGCGTAGAACCAAACAGGATTAAATTCTGGTGATCCACGCCGTAAACGTGTCGACTTGGAGGTTGGCGTAGGCTGGCCCCGGAGCTAACGCGATTGATCGACCGCCTGGGGTACAGCCGCAAAGGTTAAAACTCAAATGGATTGGCAGGGGCCTGAAATTGGGTATGTAGTTTAGTTCGATGCAGCTTGCAGAAAGAACCTTACCTGGTCTTGACATCCACGGAGTTTTCCGGATGAATGTGCAGCCCCAGGGACGTAGGACAGAGTGCGTAAAACAACGTGATAATCGTGTTAGAATGTTAGGTTCAAAGTCCACCTTAGGCGCAACCCATATCGCTGTGCCTTCTGGTCCGGCCAGGAACTCAAGGGGACTGCCAGTGATAAATGCGGTGGGATGACGTCAAAGTCATCAATTTGCCGACCAGGGCTACCGTACTACAATGAAAGCGCATACCAAAGGAAGCGACCTCACTTGAGGGAACAAAGCGGACCTCATAAAGTGCGTCATGGTCGGATTAGGTCGGCTCGACTCCATGAAATTCGGAATCCGCTAGTAATCGTGGATCAAGAATGCCACGGTAGATACGTTCCCGGGCCTTATACACACCGCCCGTCACACCGCTAAAGTGGGATTTATAAAAGTAAGGTAGCTTAACCCAGCCGGAACGCTGCTTGATTCTGGCTAGAAGTCGCGCAAGGTAACCGG
+
,,2+'*)'*'''(*)&)('''&$.1)+0-)-,*%--**+,,,-)&'%))$(&%)/,,%%$$%+,/53,..3.-+&%+,$)*)-//'#&*,121-%%#%&()+,,38,+)*&'%..('&'&(&00.-.202.+---43-057%.(-*-0.'(,)&(.-%&&'.*'+*'($&*+,+(+.-*+**/)(%)**003')%(),'-&+).*+((#,&%&%%&%)//.3/2')&*1.1573)(#'(,.***-&(&''&,)/177,0:03).40:34)*--.,,0(-2122)&%$)*%%,0,../0/03711*,&%$''%$#%$'(%)*,1--&)$(%)%%'(-//,*.',&$&%%%%#%$+).**)(&&%'(&-)-).,,,..(',,9.1.0&))/%,.02+&&-)'(**()'&%&')++-(%%($)(''22,.'('(.021+41+0.,/,.*,)%(2-.046+,-/2&($%$%&($)+,,*+++*())-,+'&($(')&%,&-'&&)(*+0--1/.+,(-(+,41,%'&%''#$&&%(%('*0/0248(,')*(-(+))/)(*('(+.(+))%(&'%%%#$&%#)%,.-)*+)+',)0*%'*0%%'(&(*%)()*+**3/((*323.5(+0'),.))%&&'(*57,/&,&');9+*)(,-*,&(',/1,,(501*'*/*),&+&',*+()%&*)-*((*(%%$$#%%$'))&*-)1%*)$%(.,-00%,*+*(,/..156(+'&&'+41/33./81)-,02%%)%)'*)+((#'&((*+0-.&*'(($%%((+210%,+'+,)++(-./0)(&#&&%&)-*,-%-..+03,)4442)'&%&'&+,-+7+,(0*..&*&$%%&'%')*)&&''%%(*&('*(--(&&&'$(()+977%(%%($+)(&&(020-/.3+)))-.*34-**)*'+/$'$%(**5%6)''&'(&%&&)(&.-2+$%''&(')*.506/1)(++*(0/7/,%()523-/,&'()&)'&'*)'%&1.(,)..+'')-+.-/+%(*,,//13/152+0.''&*)%$%,,+&)&))$10(%%+++'$'&$''*+''''3(3-(%$'%''%$%#$&$$%$'&06/&/*/%&%%$%'$$$$$)''%'%'),/,
@288ca83e-400c-4178-b1f2-e70cf7aa8583 ch=147 read=63538 start_time=2019-12-13T04:13:13Z barcode=BC01 runid=2c9cf7bc05858273f10e7d7ec552fc0bd742dc3e
TGGTTACCTTGTTGACTTCACTGATCATGAATCACAAAGTGGTAGCGCCCTCCCGAAGGATTAAGCTACCTTCGCTGCAACCCACTCCCATGGTGTGACGGGCGGTGTGTACAAGGCCGGAACGTATTCACCGTGGCATTCCTGATCCACGATTACTAGCGATTCCGACTTCATGGAGTCGAGTTGCAGACTCAATCGGACTACGACGCGCACTTTATTGAGGAGTCCGCTTGCTCTCGCGAGTCGCTTCTCTTTGTATGCGCCATTGTAGCACGTGGTGTAGCCCTGGTCAATGAGGCCATGATGGCTTGACGTCATCCCCGCAGCCTATGTTTATCACTGGCAGTCTCCTTTGAGTTCCCGGCCGGACCGCTGTGGCAACAAAGGATAAGGTTGCGCTCGTTGCGGGACTTAACCCAACATTTCACAACACAGGCTGACGGCAGCCATGCAGCTTCCTGTCTCACGGTTCCCGGAAGGCACATTCTCATCTCTAGAAGAGCTTCCCGTGGATGTCAAAGACCAAGGTAAAGGTTCTTCGCGTTGCATCGAATTAAACCACATGCTCCACCCGCTTGTGCGGGCCCCGTCAATTCATTTGAGTTTAACCTTGCGACGCATGCTCCCCAGGCAGTCGACTTAACGCGTTAGCTCCGGAAGCCACGCCTCAAGGGCACAACCTCCAAGTCGACATCGTTTACGGCGTGGACTACCAGGGTATCTAATCCTGTTTGCTCCCCACGCTTTCGCACCTGAGCTCAGTCTTCGTCAGGGGCCGCCTTCGCCACCGGTATTCCTCAACCTACGCATTTCACCGCTACACCTGGAATTCTACCCCTCTACGAGACTCAAACTTGCCGGTATCAGATGCAGTTCCCAGGTCAGGCCAGGGGATTTCATCTGACTTAACAAACCGCCTGCGTGCGCTGCGCCCAGTAATTCCGATTAACGCTTACCCTCCGTATTACCGCGGCTGCTGGCTGGAGTTAGCCGGTGCTTCTTCTGCGGGTAACGTCAATGAGCAAAGGTATTAACTTTACTCCCTTCCTCCCGCTGAAAGTACTTTGGCAAGAGGCGCCTTCATACACGCGGCATGGCTGCATCAGGCTTGCGCCCGTGGCCTGCAATATTCCCCACTGCTGCCTCCCGTAGGAG
+
(('(/&-,6-)+*'&,08324**-67+-+-/.-,.43+**+.(*'((/6.-.+').+0,(0/)*(,((('$(#)'&'(++25+')*45*'++'+),.6959:7&0.-,))**29-02))'(,1/768;7458,+,+,+22:'(+88/-(*).-5-///232066340,+*(*$*&)$%'+/245<50'+05;;3;04+8/84223/.--*,'-06.$,&)(.+%++.-,./711287/*),*./0-/.6.305:1-/022456:*8*%''()/.02,()'&')07.,2*.'(&((*,568.+*)++&..01369:::.7*0(#)$&(%$$%%+10+-15:8/2-,-00,--/530/35/1()&-+005899682,)&)&(%)2:,0.;:2-/-.-02147864:22(981*,++)-,*,.-0/;0--,0.-,0&*,./4555&0/.8012'3#%%(++((+:998/2112.0-*,(,+()&%*,/<9551311//+),)$*&*0115,+/1:99/2/,74,,16-).-04:,+01;99<:477/80//44*,+1*765/7+,.,*./5+*0,)(((&,%&%)-+0650*-2-4/9748<:4336:8142--/,)+$*)-,.&,*-57-+03.&*)-0./*4,;-221210//00+*+',&(+.3147652*/1-*+-195837*3,.033-10//--2-+-5653889666458*3,%+,/4*+28311,1:-*--199,+--,48--&&',1112-,(),2368;9889109:22968:8<:8;<56:(4102:150/'/#&(&,/4/5;10*-3035.1*,+*,/112/1+)2871/141.---,//3'('''')38,*+,/6+-0989878:572//627(4,6(%*0+/)17,/-)*1//-.33636/108090,,,*.01,*-(+2/70-.3417:.*)(4)5-22.4/(49713936-5.%*(&).0/158813+&+0),/2--/4.89000;09<::9:1711+6,,.81910)3338')&+%)**'()*'$'(7:/-;82-48+*80/44/---,)+'%'*)'$&/,2.-(+464765-0--'.+,-.3/./214526643726/72,$'%,(+*+/0:5547613/$)))+--,6-.:..187//'
@9e6673b2-f60d-46a8-b8e7-17fcdce1ed47 ch=185 read=99381 start_time=2019-12-13T04:13:04Z barcode=BC01 runid=2c9cf7bc05858273f10e7d7ec552fc0bd742dc3e
CTACAGGGAGGCAGCAGTAAGGTACACACTTTCGGCAATGGGGAAACCCTGACCGAAACAACGCCGCGTGAAGAAGGTTTTCGGTTGCAGCTTCTGTTATAAAAGGAAGAACGAGCTACAGAATGGTAGCCAGTGACAATACTTTATTAAGAAAGCCACGGCTAACTACGTACCAGCAGCCACTTGCGTGTGGTGGCAAGCGTTATCCAGGGTGGGCGTAAAGAGGGCAGGCGGCAGCAAAGGGTCTGTGGTGAAAGCTAGTACTTCAGTAAACCATAGAAACCAGGCAGCTAGAGTGCAGGAAGGATCATTAAAATTCCATGTAGCGGTGAAATGGCGAATGTATGGAGAGAGGAACACCAGTGAAGGCGACGATCTGGCCTGCAACTGACGCTCAGTCGAAAGCGTGGGAGCAAATAGGATTAGATACCCTAGTAGTCCACGCCGTAAACGATGAGTACTAAGTGTTGGATCATCAAAGTTCCAGTGCTGCAGTTAACGCAATAAATTACTCCCGCCTGAGTAGTACGTTCGCAAGAATGAAACTCAAAGGAATTGACGGGGCCGCACAAGCGGTGGAGCATATGTAGTTTAATTCGAAGCAACGCGAAAGAGGAACCTTACAGGTCTTGACATACTCATAAAGGCTCAGAGATGGAGAGATAGCTATATGAGATACAGGTGGTGCATGGTTGTCGTCAGCTCGTGTCGTGAGATGTTGATTAAGTCCCGCAACGAGGCGCGAAGCCCTTATCGTTAGAGATTTACCATCATTAAGTTGGGGACTCTGGCAGAGACTGCCAGTGACAAGCGGAGGAAGGCGAGGGATGACGTCAAATCATCCTTGCCTTATGACCTGGGCTGCACACGTGCTACAATGCGATGGTGCAGAGGAAGCGAAGCCGCAGGGTGAAACAAAACCCATAAAACCATTCTCAGCGGATTCAGATTGTAGTCTGCAACTCGACTACATGAAGTTGGAATCGCTAGTAATCGCGAATCAGCATGTCGCGGTGAATACGTTCTCGGAGCCTTGTACACACCGCCGTCACACCACGAGTTGATAGCTTACGAAGCCGGTGGCCTAACCGCAAAGGAAAGGCTGTCTAAGGTGTAACAAGGCCGG
+
+(*,(,0()()%..43'*'%)')()(*%)&)-*0164<65*'''+*,;2---3/0-2,*,/0/591.+-*))$*)(3-:/*+,,48,*'&'+6.753944086*)*.&%*4.&$.-434+,'+'0674447%)*,.-&,)*.173+0.6,%&((),/-1-7,++2-11215&53105+.15$)$#%&'&%&(4///.49/13/70.1**()$&(445675:4'(+-,,*.313:4,1'*/)(02/.,(*,131/2-()%(#-%'),1//13:-8912.-1:77:524/.)(()'+,01975,*(,8+-6')+)*,/-7..+0.,),,,650+50+-)&('*(%&&)/..))(')1+4657;.4-*)'*+8790../--.+573.124/.-+*(+,1-+*+&*/,*,17.02,-/1<7:37/,5./.11,18+*,-0/0560)-/18489:3-,),()/-+'))-)-3494737%$,4,9+0,3.**-9221129623/--&&)-)03/3-+('36(*5771-..-)4---5.-+,1.*-0/4+65-/,39-,/.13511.+13//8*,,1-/355;77:,,++3*)('$-1:83211'(/-*-21434216'&'))/..'&$#%'',,.032346/----11/83+5305('('*5551,,(..'366673411148695584/5/./34,3:433;88/,-..:7988928774530/-)&+604/106-+./17,)%(&&&$)(&.6,28534+7+)#)%$/'$%.10.,(*-32)+.,-42-25411,+&'%**,*+,0+//006.('%(-)0--.-/1(&(.50580,()%-.**%#'*&(%%,('%$%'(-8770/02*,,-+200353/-.&'%%'(+011/002+0+*('+%(+),458&,0-++**.(.8;3-0.*&),1,-489<642(+')*'-***,*(2$'%'//)+/+*.12347634455.8.-759497967622102/0.755;3-&)*,743425*,+**741523;768,5',784802/4.304:17/*..*.+/3,.,++(*$%)*$&&((-%%&)/0'$)-)-%%,4330117(0-/0&/,++14402:063,')(+16*7.7.3
@c4c3ec5a-c6b9-4374-8c0d-fd1d91c3737d ch=81 read=64226 start_time=2019-12-13T04:12:17Z barcode=BC01 runid=2c9cf7bc05858273f10e7d7ec552fc0bd742dc3e
CTCTACGGAGGCAGCAGTGGGAATATTGCACAATGGGCGCAAACTGGTGCAACCATGCCGCGTGTAGAAGGCCTTCCGGGTTGTAAAGTACTTTAAGCGGGGAGGAAGGGAATAAAGTTAATACCTTTGCTCATTGACGTTACCCGCAGAAGAAGAAACACCGGCTAACTCCGTGCCAGCAACCGCGGTAATACGGAGAGTGCAAGCGTTAATCGGAATTACTGGGCGTAAAGCGCACTGAAGGCAGTTTTGTTAAGTCAGATGTAATCCCCAGGCTCAACCTGGGAACTGCATCTGATACTGGCAACGAGTCTCGTAGAGGTAAATTCCAGGTGTAGCGGTGAAATGCGTAGAGATCTGGAGGAATACCGGTGGCGAGCGGCCCCTGGACGAACTGACGCTCAGGTGCGCAAACGTGGGGAGCAAACAAGTTAAAGATACCCTGGTAGTCCGCCGTAAACGATGTCGACTTGGAGGTTTATTGCCCTTGAGGCGTGGCTTCCGGGCTAACGTTAAGTCGACCGCCTGAAGATACGGCCGCAAAGGTTAAAAACTCAAAATGAATTGACGCACAAGCGGTGGAGCATGTGGTTTAATTCGATGCAACGCAGAAAAGACCTTACCTGAGTCTTGACATCCACAGAACTTTCCAGAGATGGATTGGTGCCTTCAGAACTGTGAGACAGGTGCTGCATGGCTGTCGTCAGCTCGTGTTGTGAAATGTTGGGTTAGGTCCGCAACGAGCGCAACCCTTATCCTTTGTTGCCAGCGGTCCGGCCGGGAACTCAAAGGGAGACTGCCAGTGATAAACTGGAGGAAGGTGGGGATGACGTCAAGTCATCATGGCCCCGCTTGACCAGGGCTACCGATGCTACAATAAGCGCCACAAGAGAAGCGACCTCGCGAGCAAGCGGACCTCATGGTGCGTCGTAGTCCGGATTGGAGTCTGCAACTCGACTCCATGAAGTCCGGAATCGCTAGTAATCGTGGATCAGAATGCCACGGTGAATACGTTCAGGCCTTGTACACCGCCCGTCACACCATGGGAGTGGAGTTGCAAAGAAGTAGGTAGCTTAACCTTCCGGGAGGGCGCTTACCACTTTGTGATTCATGACTGGGGTGA
+
&*+'),'/)/744.4*/-)-*),-*3-,**.-843911-./3,'&'%,+/.)141558623,,))&$-++0-5435)7:,/-%*)*)%,)&&%%&))2/23*',.0,+,(%)*.71//02/-/8.79--99:8790.0,0.-7:0-0..3-(+-%,+&)358340003/114++&,++020(/,-/01,8./.:6+*&%),-251.02/;,8-0,72415,0/.32000473),+.02..))(,)+1.9<-'./0,.1255696*),&(68+)15453.2151531,.-0022552.././2.-*,,.-&(')*/55-,(1,00.1.-3+,764/,+,--3/+/2*)-765//*(*-.5861.*-++068093+/)()((.1,*'&&+2(+))-(../++++,38::83,/05'437+'1-*,/1<09913/9.8.,.0'29**6965241,'*08:;;7.,,,%)(()*0---(++--%$.'%('&$$('211369;76-7+),*(+,-,.)+12.87589569930'+($)))&&('()/5.-2.;*3.*',,*(045/1%&)'&%%%()2356518125//0/+(+++3::496:0./00;:7947))354)(-+')((,-(-)('',0--/313.()..37//22.(+*--/21/'/+,51868590(.'+)/120(,13204//-/,-.00,*(*38881,+,,033023.0-.49+..8(263:),('+*%(.*.+,..'-24,8.0756703;0-4<394002(--/)3+41/65-5/2935,*+*)(,.1,30)*,,/57857871.3-,6/23/79,0125999:251889:7*+*0305*&)**,..61.&%%&#&'&++0/.(*.1,)(%%&'%')61**'*())74576745--,-08111;52855,+',2-0456366707**.-04/2---.035/3022644449784/7..,'/.),/4-0,%%'+**,888:979--0988::/,,,++,90011391,,/2031/,)*)./53<6221./,.87:87.)%)*+(*5;4557,(++)*&+%'%&&*)7,79607')4.)(.'2+,,/-27'*+*)()+.2;5+)*&))/3.()).
@440dbc9f-6e12-4bf4-9d7c-b728c5878309 ch=478 read=50704 start_time=2019-12-13T04:12:08Z barcode=BC01 runid=2c9cf7bc05858273f10e7d7ec552fc0bd742dc3e
CCAGTTACCTTGTTACGACTTCACCCCAGTCATGAATCCACAAAGTGGTAAGCGCCACTCCCGAAAGGATTAAGCTACCACTTCTTTGCAACCCACTCCCCATGGTGTGACGGGCGGTGTGTACAAGGCCGGGAACGTATTCACCGTGGCATTCTGATCCACGATTGCTTGATTCGACTTCATGGAGTCGAGTTGCAGACTCAATCGGACTACGACGCACTTTATGAGGTCGCTTGCTCGCGGAGTCGCTTCTCTTTGTATGCGCCATTGTAGCGTGTGTAGCCCTGGTCGTAGGGGCCATGATGACTGACGTCATCCCCACGCTCTCCTCGGTTATCACTGGCAGTCTCCTTTAAGCCGGACCGCTGGCAACAAAGGATAAGGAGGTTGCGCTCGTTGCGGGACTTAACCCAACATTTCACAACACGAGCTGACGACAATGTCATGCAGCACCTGTCTCACGGTTCCCGAAACATTCTCATCATCTGAAAACTTCCGTGGATGTCAGACCGGGTAAGGTTCTTCGCGTTGCATCGAATTAAGTACATGCTCCACCGCTTGTGCGAACCCCGTCAATTCATTTGAGTTTAACCTTGCGGCCGTACTCTGAGGCGGTCGACTTAACGCCGTTAGCTCCGGAAGCCACCTCAAGGGCACAACCTCCAAGTCGACGCATCGTTTACGGCGTGGACTACCAGGGTATCTAATCCTGTTGCTCACGCTTTCGCACCTGAGCGTCAGTCTTCGTCAGGGGCCGCCTTCGCCACCGGTATTCCTCCAGATCTCTACGCATTTCACCGCTACACCTGGAATTCTACCCTCTGCGAGACTCCAAGCTTGCCGGTATCAGTGCAGTTCCCAGGTTGGTTGAGCCCGGGGATTCTGACTTAACAAACCGCCTGCGTGCGCTGCGCCCGGTAATTCCGATTAACGCTTGCACCCTCCGTATTACCGCGGCTGCTGGCACGGGGATTAGCCGGTGCTTCTTCTGCGGGTAACGTCAATGAGCAAAGGTATTAACTGCCCTTCCTCCCGCTGAAATTGCTTTACAACCCGAAGGCCTTCTTCATACACGCGGCATGGCTGCATCGAACTTGCGCCCATTGTGCAATATTCCCCACTGCCTCCCGTGGG
+
3.%+18./428'1-)+3256971395,*128())+4762/11:302/70-,)+*-2+--/(''--(&,%/320///-//*+8.60;9,.40:6.*--044-*1167/.0-0&31.-0+%*'&'++.103/,736:859050-,173837344;8512/3)&(*'&&%&(',-:774/34<479:6..-/*)02/+/)),25.-.+/)2,7822.(///.//89012877790.01*,,.-4/'&*+2/1270++-99/1133477:.:--,3.3+-10++.01:001543(6%.6055::8330/,-...444547/74(%'%&&)'-0*.'/17*,242000/-6:567422)$$)2119385100,1+,/25;*2-99.,-0+.2090.),,-,3.*+)762.,+-*,*',*5,18+-3449714))1227565-0/'&$&'*)+1+.//260.5779687;9985/(,'&%)08788.,+%)+//28:1.100+,.378946.4/.08+5.+1.).1;7892+.--4.../0+%(+(%%#$'*+/.0/61,2.,-03/0280)'/+/--*-.--6656;://-7:;-91-2+(&*&4,1/---,%%'-)4130/*+'%%,+,,*,.25-'+,.+2+0-'00()+*4/-)-+++,197935'3)234970''&(+*.90*-283244:64*(*,(3,*+-/2)-'*87227<.3/+'*(+19/.36).*'(167799.-.,.60123'+36/672/5,5-022/8300123:0.-..**/22387.76942:/+*.0*,/.002/+,0'%+'%&&,0,(6.%3/)-/228*,&&''3+,7)-+++1&+))-356013-)*.,6+()---017)+))'%-)')*)*+/2328;9:;35:4767673.-/,.+00*&0/397341++-8/:6735-.--/8/.16).)/*)-/*,-0-,,-+0+*),.0.+'.../07.(,$'+)03;2../03*).4323/0-//0/00;--2.00727296292/75-*16-*8()+'$'##%.-,&/16584,*115223936721323/433484&6173446467'&%)0()*/17++08.-*-*//2307::2)--*,**.;3./+69
@177afdcd-b44b-47d4-9b77-d696ecf264de ch=37 read=62774 start_time=2019-12-13T04:11:50Z barcode=BC01 runid=2c9cf7bc05858273f10e7d7ec552fc0bd742dc3e
CCGGTGACTGCTTCGTTCAGTTACACGTATTGCTGGTGCTGAAGAAATTTGTCGTGTCTTTGTGTTAACCTGCGCCTCATCATCTACGGTTTTATTTACGACTTCACTGATCATAGATCACCAAAGTGGTAGCGCCCTCTCGAAGGTTAAGCTACTTCGCGCAGCCACTCCCATGGTGTGACGGGCGGGCTGTGTATTACCAGGAACGTATTCACCGTGGCATTCTGATCCCACGATTACTAGCCGATTCCGACTTCATGTAGGTCGAGTTACCCAGACTGTTGATTTACGGCGCTGCGCACTTTATGGTCACTTTGCTCCTCGCGGGTCAGCTATATCTTTGTATGCGCGTAGCACGGTATGTGGCCTGGTCGTAGGGCCATGATGACTTGACGTCATCCCCACCTTCCTCCAGTTTATCTGGCAGTCTCCTATTTGGTCCCCGGCCGGACCGCGGCAACAAAGGATAAGGAGTTTGCGCTCGTTGCGGGACTTAACCCAACATTTCTAGCGAGCTGACGACAGCCATTACAGCACCTGTCACGGTTCCCGAAGGCACATTCTCATCTCTGAAAACTTCCGTGGATGTCAAGATAACCAGGTAAGGTTCTTCGCGTTGCATCAGACCATGCTCCACCCGCTGTGCGGGCCCCCGTCAATTCGACGAGTTTTTAACCTTGCGGCCGTACTCCCCGGGCGGTCGACTTAACGCGTTAGCTCCGGAAAAGCCACGCCTCAAGGGCACAACCTCCAAGTCGACATCGTTTACGGCGTGGTTCTGGGTATCTAATCCTGTTTGCTCCCCCACGCTTTCGCACGCCTGAGCGTCAATGTCTTCGTCCAGGGCCGCCAGCACCGGTATTCCTCCAGATCTACGCATTCACCCGCTACACCTGGAATTCTACCCCCCTCTACGGAGACTCAAGCTTGCCAGTATCAGATGCAGTTCCAGGTTGGGCGGAGTTCACACATCTGACTTAACAAACCGCCTGCTGCGCCCAGTAATAATTCCGATTAACGCCTCCGTATTACCGCGGCTGCTGGCGCAGCGGCTGAGCCAGTGCTGGCCTTCTGCGGGTAACGTCAATGAGCAAAGGTATTAACTTCTCCCCTTCCTCCCCCCGCTGAAATGCACAACCCGAAGGCCTTCTTCCTTTTACGCAGCATGGCTGCATCAGGCTTGCGCCCATTATTACCAATGATATTCCCCACTGCTGCCTCCCGTAGG
+
#%(%(&'&%%)/./)+30(00*''&())%,&$(+.*).....3+.-&20)'($%'(*((+,,0/7.-,.3/**%(%&&$&'+-*$$'())'$&%*2)(//-0/02(+'''-4+)&&((+'/(36512,-,+)/11:,,,)*005)4-730$(&&&)+%%$#%%&+-*,,3,)$')+441565**)(,(''&&&&%%'+&*($*2/0-**('0.+-5.*,-++8/,'*,-81(%)))/+*+-,*.'+-34.1((*)*.%&$$')0/1-*+0,%,('%+'%&&(*)%(/'%*(3--+#$%$&(),30,01410%+&&)(-,+'&*++))(')&*+&$(%)*.5..133.*'%&%$**(,(%%#&$+((*+(/:87031'0649.)((*)*-+/-.0-*)*),04.+**,/.-/.)*,4<:633$(,.-141,.*&$*-(+(+(37)+).+/426-)%)&&+&0/8-*-443/++(*-6(&+**,4/7.,(06:1,-,/*,'%*(,+57/+&&')*.29862221-,(.0/4-**)++&,/.-01+.0669)2,&&))0/+6159/,/037632+./.(,3-37-199883+*(%)0/3:2*(4//55,0082.2*(*+-2+,-02&(),,0,,/005.22)'('()(..5..654++76152;10)&'),.:<8,27//-0+*-)+)*-*/020+*&.15.1++((),-,0,)''%*(.0/4*.*.3/.(-.')%')*/+,.75/,+0,.,/0,/*/05''-+.272;80-2&(%()-)-*(,0*,.4221727873496*,/1;86+%,(,.88610*,&-304/4+**$&%%$''-1/5.9(%474+)$&&$$'*5302-,.9-2+.(((/005'/+-(,4,-78()21),,.337.8-8-98681852-.012530,-/17854./16102)--01/%')+(-*01-5/*,+2,+,/1&+%)*1**+)(+*-5..--0402+13/5012/+,%$%%&*(('+,-)(+,:31-*2('%%$**,/85:42724;57/1.10241/-'.+)*&&%**,159)7.)'/#''(((%$"&&)51083115486647883+)0*+.+1)),3-01.-,.260/+.774-((3)*+&##$%&/.1/-+,2,30478680.'-/0)*-*,&+-.:680-,,-.4'11/41%.,47-%'($')).,01.&)*%(*/58/(*+))(*,3.271*022-
@d3868790-29fc-45f4-9f7a-d9ceafbed85f ch=239 read=82883 start_time=2019-12-13T04:11:40Z barcode=BC01 runid=2c9cf7bc05858273f10e7d7ec552fc0bd742dc3e
CTCTACGGGAGGCAGCAGTGAGAATATTGCACAATGGGCGCAAGCCTGATACAGCCATACGCGTGTGAAGAAGGCCTTCCGGGTTATAAAGTACTTTCAGCGGGAAGGGAGTAAAGAGTTAATACCTTTGCTCATTGACGTTACCCGCAGAAGCTGGCTAACTCCCGTGTAACTTAGCCGCGGTAATACGGAGGTGCAAGCGTTAATCCGGAATTACTGGGCGTAAAGCGCACGCAGGCGGTTGTTAAGTCAGACAGAAATCCCCAGGCTCAACCTGGGAACTGCATCTGATACTGGCAAGCGAGTCTCGTAGAGGGGGGTAGAATTCCAGGTGTAGCGGTGAAATGCGTAGGGATCTGGAGGAATGCACAGAAGTGGCGAAGGCGGCCCCTGGACGAAGACTGACGCTCAGGTGCGAAAGCGTGGGGGGGAGCAAACGGGATTACCAGATACCCTGGTAGTCCACACATAAACGATAATCGACTTGGAGGTTGTGCCCATGAGGCGTGGCTTCGGAACTAACGCGTTAGAATTGACCGCCTGGGAGTACAGCCGCAAGGTTAAAACTCGAAATGAATTATTGAGGGCCCGCACAAGCAGTGGAGCGTAATGGTTTAATTCGATGCAACGCGAAGAACCTGGTCTTGACGGCATCCACGGAAGTTTTCAGGGCGAGAATGTGCCTTCGGGAACCGTAGGACAGGTGCTGCATGAAACATCGTCAGCTCGTGTTGTGAAATGTTGGGTTAAGTCCCGCAGCTTGACGCAACCCTTATCCTTTGTTACCCCAGCGGTCGGCCGGGAACTTAAAGGGACTGCCAGTGATAAACTGGAGGAAGGTGGGGATGACGTCAAGTCATCTTGGCCCTTACGACCAGGGCTACGTACTTTACAATGGCGCATACAAAGCGACCTCGCGAGAGCAAGCGGACCTCATAAAAGTGCGTCATGCAGTTAGGTCTGGCTCGACTCATGAAGTCGGAATCGCTAGTAATCGTGGATCAGAATGCCACGGTGAATACGTTCCGGGCCTTGTACACACCGCCCGTCACACCATGGGAATTGGAGTTTGCAAAAGAAGTAGGTAGCTTAACCTTCGGGAGGCGCCACTTTGTGATTATGACTGGGGTGAAGTCGTAACAAAAGGTAACCGG
+
,.5022-6,)*+*00*''&'%),.-005-,+.263*-('*,2:/4930,,(+&&&%&(*--/++)*'+.(,+)**,*+)*)32/2((-7+*0-(+2**%)*+.1*-)-***+.7*')(,+4-435;2;9/088/9/..3009229-)*)&)($&&%%'-*1++,0*&+'#''&$$''1*((&&+5-..8-2.*,+32673523505-2,+0+1-2,/0;:9;576:6*-./34.31.93/+',(-956/171+*(%&,4+)906)'.*++1/6190,7+2++///,-3...,)-,+-,2.**--/..,-+47-++*))*',)),)*)0)(5364/...3;62/30,-4335675.---6,)+)(72+-('&$&%)*/32-.'/,2///;3--57::63712./,,+,.13118333),.+&&)1+*+(-0(()+2/)+&:9-1.('%*+0/,59**210-2020(,).))/7580/,'*+,6330/1+(+*/,%/'*8($$%$0.-/-4,+04/*/*&)214000/171)*()$'(2-*-)&%*)&&&&+*/16/3-2)6-81;7133,)$%%%$&*3-%%%)$260/71%+)+,+*-%+-(.&)-',*'(276920447/../2/30..2.06*()*+)-01234/,&('()04/-,)0)3,+6;0)(*0**)(()+*&.)+930-+4977984401317124785544010,*(**/357955656-,)+)*((+0-/03;0/,.00.,2.2/+,)'%##+#(%4)2.5*)*-.2++2+)19%/-,+,./.63,*))%&+,*--,1+95*-1+-0.,:-001000;;99:3/0,,4-5-,.46587785756/('%#&&+',+290.0'&)*482.++*'%)&(+-.1-,21:4.30..(**.10)'(+,0(''%(**(%(*89()0+*/043)).32-+2--,,---*'$*,,&+)))*'(()*++325*,+*1*+-.93967*,('%&*)/07887.-/+.15675.,.*2137;7%3+&+)'-3,3-....30+,'*-',6.,376655;3424+%$)%')#'68*+7631,%&((**---+()*+5-3211,,2-***(%*('(+*+)2//25,1124/+/,)))*0-.1/41-),33(/,26:0,-+
@45b93b27-c258-402e-84f8-386add62d076 ch=404 read=56329 start_time=2019-12-13T04:11:22Z barcode=BC01 runid=2c9cf7bc05858273f10e7d7ec552fc0bd742dc3e
CCGGTTACCTTGTTACGACTTCACCTAATCATCAATCCCACCTTAGACAGCTCCTTCCTTTTGGTTAGGCCACCGGCTTCGGGTGTTATCAACTCGTGGTGTGACGGGCGGTGTGCAAGGCCCGAGAACGTATTCACCGCGACACTGATTCGCGATTACTAGCGATTCCAACTTCATGTAGTCGAGTTGCAGACTACAATCCGAACTGAGAATGGTTTTATGGGTTTTGCTTCGCAAACCGCTTCCCTCGCCATCCATTTAGCACGTGTGTAGCCCAGGTCATAAGGGGCATGATGATTTGACGTCATCCCGCCTTCCTCAACTTGTCACTGGCAGTCGCTAGAGTCCCCAACTTAATGATGGTAACTAACGATAGGGTTGCGCTCGTTGCGGGACTTAACCCAGCATCTCGACACGGACTGGCGACAACCATTTTACTTATCTCATATGGCTATCTCTCCATCTCTAGACCTTTATATGAGTATGTCAAGACCTGGTAAGGTTCTTCGCGTTACTTCGAATTAAACCACATGCTCCGCCGCTTGTGCGGGCCCCGTCAGATTTCCTTTGAGTTTCATTCTTGCGAACGTACTTCTCAGGCGAATTACTTATTGCGTTAACGCAGCACTGAACTTTGACATCAACACTTAGTACTCATCGTTTACGGCGTGGACTACTAGGAGTATCTAATCCTATTTGCTCTCCACGCTTTCCGGGACTGAGCAGTTGCAGGCCAGATCGTCGCCTTCGCCACCGGTATTCCTCCAGATCTCTACGCATTTCACCGCTACACCTGGAATTCTACCCCCCTCTACGAGACTCAAACTGCCGGTATCAGATGCAGTTCAGGTTGAGCCGAGGTTTCATCTGACTTAACAAACCGCCTGCGTGCGCTTTACGCTTAGTAATTCCGATTAACTTGCACCCTCCGTATTGCGCGGCTGCTGGCGCAGGTTAGCCAGTGCTTCTTCTGCGGGTAACGTCAATGAGCAAAGGTATTGCTTTACTCCTTCACCCCGCTGAAGAGTACTTTACAACCCGAAGGCCTTCTTCATACACGCGGCATGGCTGCATCGGGCTTGCGCCCATTGTACCAATATTCCCCACTGCTGCCTCCCG
+
32,(*0(+426+1-,-326695302//74541-/0*23,+30/5/001,-00589::5.686+3+41268;00.++(+2--31/.100040/114.00115566716:748,++&*/8-9.7('),4531442<4249/0.-.,/20004/-074340.0//0/.60/+)'*+.2245560//-055;8979710222;07(%(8731,&,0.4/9;;-2321/145,+,.*)#%$$$&/)/061<4.-$%&'(:77/.&'(+(*-/24//11.<3*.3110237.8:6-2,++,+,04*)*97888+:9,)898545*2-5-/1---),103/)-..-22/.-.-/76+1+*3)5,,,-/584--./42577721//1.(('((348:/2381,+/*4+2,()'-064/.+--36-''.+/%--15564/&%#$'$'+),.5574400'01242///,3936410-&*&(5,8;*)'(.'),--(0029-.68/0--06*1,93584.200.&,1.:((./,0;:6;52240001537;3111+//4))-252''()'((11+46177--15;;76:;020//)))*)(%%))*+..074-'*+*)*/1,/5())(+0-*$&%&')224;;.83.*,,./6245.+0,*),)+*31998/;9-+6..-75946556504/&&).7414:26./+65--01.--'$)(+08-5*057//5,$%%%307./.36/80..211988:768659<78;.6224;71..'(*011131-0-/&-89546920211147..0,11222/31877255513-)/+-.6-4'(&'/5),,-.6-,---9)77.9(*-4.(%10%%&'**50.+),*-0304150/6:8;2768::91/-((10*$/(%'&(*673:;/+),./-)*(&)))+21-/6*2*1,+,883:0..-.1-)(/-06/7-..6)0-(*5/56634040433295313.9220787;,,+)''%$&-//)--13,4+')./-+320+-&'&,$)*))'(+&-4*+2-2-97+789;87243*0.-1/.&2,-*++-,-/&76,2-),42<60,8,-'1'.-/0/;0960(,+-+&((&'(3(%
@e2b51bcb-40a6-4076-b0b4-877ded848026 ch=7 read=46222 start_time=2019-12-13T04:11:14Z barcode=BC01 runid=2c9cf7bc05858273f10e7d7ec552fc0bd742dc3e
CTCTACGGGAGGCAGCAGTGGGGAATATTGCACAATGGGCGCAAGCCTGATGCTGCTCATGCCGCGTGTATGAAGAAATGGTTGAAGTACTTTCAGCGGGGAGAGGAGTAAAAGTTAATACCTTTGCTCATTGACGTTACCCGCAGAAGAAGCACCGGCTAACTCCGTGCCAGCAGCCATAGGTAATACGGAGGTGCAAGCGTTAATCAACGGAATTACTGGGCGTAAAGCGCACGCGGGCGGTTTGTTAAGTCAGATGTGAAATCCCCGGGCTCAACCTGAGACTGCATCTGATACTTTGGCAGAAAACTTGAGTCTCGTGAAATTGCAAATTCCAGGTGTAGCGGTGAAATGCGTAGAATCTGGAGGAGAATACCACCGGTGGCGAAGGCGGCCCCTGGACGAAGACGACGCTCAGGTGCAGCGTGGGGAGCAAACGGTTAGATACCCTGGTAGTCCACGCCGTAAACGATATCGACTTGGAGGTTGTGCCCTTGAGGCGTGGCGGAACTAACGCGTTAAGTCGACCGCGCAAATTACGGCCGCAAGGTTAAAAAACTCAAATGAATTGACGGGGGGCCCGCACAAGCGGTGAGCATGTGGTTTAATTCGATGCAACGCGAAGAACCTGGTGCGACATCCACGGAAGTTTTTTCAGAGATGAGAATGTGCCTTCGGGAACCGTGAGACAGGTGCTGCATGAAAACAATCGTCAGCTCGTGTTGTGAAATGTTGGGTTGGGTCCGCAACGAAGCGCAACCCTTATCGCTGTTGTTGCCAGCGGTCGGTAGGAGAATAAAGGGAGACGCCAGTGATAAACTGGAGAAGGTGGGGATGACGTGGTCATGTCGCAAGCGCCCGACCAGGGCTACACGTGCTACAATGGCGCATGCAAAGGAAAGCGACCTCGCGAGAGCAAGCGGACCTCATAAAGTGCGTCGTAGTCCGGATTGGAGTCTGCAACTCGACTCCATGAAGTCGGAATCGCTAGTAATCGTGGATCAGAATGCCACGGTAGATACATTCCAGGCCTTGTACACACCGCCCGTCACACCATGAAATTAGGTTGCAAAAGTAGGTAACTTAACCTTCGGGAGGGCGCTTACCACTTTGTGATTCATGACTGGGGTGAAGTCGTAATGAAGTAACCGGAAGATAGAGCGACGAATAGGTTAACACAAAGGAAGCAATATGCGTAGCTAC
+
++2&)++51.151,-,+*0%.'*'*++3.+',,5<99;53/06;.2;6320.,+*)-/001::9:996855-.,',0((')&($$'#)(,-461.23,37,(%'+*%'(287++-7/7.24084-+016.00.,0,5--1;.-1,+1+%++*,76603//.4-../,./30+(%%'-+((&%(&(,,.2-13///2598675292911+*),/*0.3.22:;:865741--10+.,-&-,&&,+232/;07-2:678:62-26,)-33((1768923//*+'*-1///--:4.//+)+'*-)(%&/573-,.)(*+--546'((%&'#%'(,*4-,-/83535551;1'''('*,263+)*+.98:/-0+*(2,,/.)/1.4,((('+(+-33-875*./75812.,)&)(*+/02)676,*))).4+13*),-19-5)+-+*(//46;'(3//.3521(*,/,)*+0.-,+*(+,2,,.,)+%''.4/4.58*-,,)09.083820,/+(+0,-,00.814.264-.(&'$%%%&'(**9/:2,+8,**-699:15+1293*()%&*0128:3213/)+/,(,-.+''(+.))'),120,.51:/377;4000.188617.03'&((*''3/&%+'-344412+,%&)(269<-8,+++,012//742558;:49-;;08/2-/00456+2.237767563-11*(%$((--,+--.878,1,&(*+6:/./:290/-%+.+/-.14.6)')*,022439..(%**&+'(+0(+0-.7/014;71''$%.+'')+(-56)1)(+/,(/.,+(%'*2;933330+)).41/7;545414-,'),.+.*))&&(&$(&*(('*+5/+51110.'),,053/3171,900045%117+''(+**++./31:3542+++/.91881.3//6252:6..8:78736-640'6:-3.,*)+-.2/5,+./02.233802*')((3,0(514544,.,/../:::8222(+-98863)/.74204)(+&)+-*%011/,1*.,.,-,07.,3-).0.0/66560%&((+%2415')-60)&)*(.*20+*+/.282:3,;,(31,1133515://)47,-49:;97777875365/.-.&*+)*/-+&%&$%0582234;4756++-0197.+%&+*+/+6+21+34((&&(,*0,+))&*(&'#$##$
@b602e906-a349-4b25-9380-9c37f1da3714 ch=92 read=73326 start_time=2019-12-13T04:10:17Z barcode=BC01 runid=2c9cf7bc05858273f10e7d7ec552fc0bd742dc3e
CTCCTACGGGGGAGGCAGCAGTGGGGAATATTGCACAATGGGGCGCAAGCCTGATACTGCAGCCATGCCGCGTGTATGAAGAAGGCCTTCGGAACGCAAATTTCTGGCAGGGGAGGAAGGGAGTAAAAGTTAATACCTTTGCTCCATTTGGGCATTACCCGCAGAGAAAAACACCGGCTAACTCCGTGCCAGCAATAGCCGCTGACAATACGGAAGTGCAAGCGTTAATCAGGTGCGGGCGTAAAGCTTTTAGAGCGTTTCTTCAAGTCAGATGTAAGAAATCCCGGGGCTCAACCTGGGAACTGCATCTGATACTGGCAAGCTTGAGATCTCGTAGAGGGGTAGAATTCAGGTGCTTGGCGAAATTCCAGAAATGCGTAGAGATCTGGAGAGGTACCGGTGGCGAAGGCGGCTGGACAGACTGACGCTCAGGTGCGAAAGCGTGGGGAGCAAACGGGATTAGATACCTGGTAGTCCGTAAACGATATCGACTTGGAGGTTGTGCCCTTGAGGCGTGGCCCCAGACTAGCGCGTTAAGTCGACCGCCTGGGAGTACGGCCGCAAGGTTAAAACTCAAATGGTGTGAGGGGCCCGCACAAGCGGTGGAGCATGTGGTTTAATTCCGTGCAACGCGAAGACCTTACTGGTCTTGAGCATCCACGGAGTTTCAGAGATGAGAATGTGCCTTCGGAACCGTGAGACAGGGTGCTGCATGGCTGTCGTCGGCTCGTGGCTGTGAAATGTGGAGTTAAGTCCTTGAAACAAGCACTTATCCCAGCCTATTTACTTGACGTTGGCAGACTCAAAGGGGGGCTGCAGTGATAAACTGGAGGGAAGGTGGGAGATGACATCAAGTCATCATGGCCCACTCCCCGACCAGGGCTACTACGTGCTACAATGGCGCGCTCCTGAAGCGGCCTCGCGAGAGCAAGCGGACCTCATAAAGTGCGTCGTAGTCCCGGATTGGGTCTGCGCTCGACTCCATGAAGTCAGGAATCGCTGTGTCGTGGATCAGAATGCGGTGATACGTTCCCAGGCCTTGTACACACCGCCCGTCACACCGTAAAGGAGTGGGTTTGCGAAAGTAGGTAAAGCAACTTCTTCGGGAGGCGCTTACTTTGTGATTCATGACTGGGGTGAAGTCGTAACAAAGGTAACCCGG
+
/+0+%&((582*(-1*+../09,01),+*)))*)*-.66540(*.049033.--/()#&)*,3440099.04443-/102))))./8855(-$#$$'*($$$%%$&'+%(050*-1+-*20&*,179,,-323202+-/(%$%$#%&((&('-$+$"(*&%''*))+00.()&)''')*02/347573892.,%$%&$).%,+*,**1,(*',)$)(,-3901-1/5/62'+*)(+(,32*,/3.&%$&''()%)0,'3,+-1$//236---/-,2(%),+(/4+(*-)*/-/*.+,%()-,+-&)))-+++3/5,3--.+((.**)&%*)++*,**',+/+.-*++/-821/.)%($'('')(()+'&'%'')&%(+-..--.88672((%)&%&)(*+2-5*)*)%*'(&'&',()&)-+%)'44568+/10233/2+,,270.2&'*,9;+3(94).())4465:**232236'()/25..+0()+((.0.3-+-..41135:2-50./1,0,4**#$%&),,++#'&)(,-.-/241*1+)+'*)0'&%&%/%114/4671549/;9+-.76:+*.(('()%(/4*45,),,//+))*444.*,,03..*//6937686''*&,'**()),+&),*'()+1)13,/*,'%(3371(*)+&')933--+((),.0273,6-.96:4*-&.,7570.52++(*)+-/:76)&'&%%%+0565&,.13-3''$-),,-14-)*%(#*192)$&%$#"$*/+,/2*-*+-(*+0+'$#%%&&/4,)**)(%&%'$&%%$'%105/7)/,+++'($')*+-/144<:998.+,,'+)-++'-+),*'.)0-/1,3-38676)+*+04-%'$)+*)--0++/5722--$%(&&)+,+/18347601$$%)&&&,'&'0(2843,+.-,,,--1()*-+,667444;1/0/54664376.90-04*1-**'''$$%%')*('('-7-1-9-,,3&/'1620%&))+**)*&$&((-)((,(&)%'&(&((.+0+2.*%0346.9...21,+,5-130*-./2023%-)+&')$'(+533::/*',**&').*)+/(')-/&%%$152'5,)-+',-4+&)-+++2257<866423-+--(*+..*+.*-34248(.),3/63*2+
@b0d17381-342f-4ae1-b806-ea4ead9dc2d2 ch=70 read=64394 start_time=2019-12-13T04:09:49Z barcode=BC01 runid=2c9cf7bc05858273f10e7d7ec552fc0bd742dc3e
CCGGTTACCTTGTTACGGCTTACTAATCATCAATCCACCTTGAAAGCTCCTTCCCTTGCGGTTAGGCCACCGGCTTCGGGTGTTATCAGCTCTCGTGGTGTGACGGGCGGTGTGTACAAGGCCGGGGCTTTGGCTATTCACCGCGACATGCTGATCCGCGATTACTAGCGATTCCAACTTCATGTAGTCGAGTTGCAGACTACAATCCGAACTGAGAATGGTTTATGGGTTTGTACCTCGCGGCTTCGCTTCCCTCTGCACCATCCATTGGCACGGTAGCCAGGTCATAAGGGGCGATGATTTGACGTCATCCCGCCTTCCTCAACTTGTCACTGGCAGTCTCGCTTCAGAGTCCCAATAATGATGGTAACTAACGATAAGAGGTTGCGCTCGTTTGCGGGACTTAATAACATCTCGACACGAGCTGACGACAACCATGCACCACCTGTATCTCATATAGCTATCTCTCCATCTCTGGAGCCTTTATGAGTATGTCAAGACCTGGTAAGGTTCTTCATTGCTTCGAATTAAACCATGCTCCACCGCTTGTGCAGGCCCCGTCAATTCCTTTGAGTTTCATTCTTGCGAACGTACTCAGGCAGTACTTGTGCGTTAACTGCGCTTTGAACTTTGACATCAACACTTAGTACTCATCGTTTACGGCGTGGACTACTAGGGTATCTAATCACATTTGCTCCCCACGCTTTTCGGGACTGAGCGTCAGTTGCAGGCCAGATCGTCGCCTTCGCCACTGGTGTTCCTCCATATATCTACGCATTTCACCGCTACACGTAAAGATTCCACGATCCTCTCCTGCGCTCCTGGCTGCCTGGTTTCTATGGCTTACTGAAGTTAAGCTTCGGGCTTTCACCACAGACCCTTGCTGCCGCCTGCTCCTCTTTACGCCCAATAATTCCGGATAACGCTTGCCACCTACGTATTACCGCGGCTGCTGGCGCGTACCGGTTAGCCGTGGCTTTCTAATAAAGTACCGTCACTCGGCTGCACCATTTCCTGCACCGTTCTCGCTATAACAGAGTTTACAATCCGAGCTTCTTCCTTCACGCGGCGTTGCTCGGTCGGTTTCCCCATTGCCGAAAATTCCCTGCTGCCTCCCGTAG
+
.4-.17.083:-1---.4.,1-,*.44502308/1/(*'%%%&%&&+11293:5*-5+..3.6,18:9466361113*3.,&*-*-.0%.-.,,.79;754000*360+&*$)%''257080/,-,&'&./''%+.38838;47668./((),-/0)&,.167-.-+,-0331/**')((*&*)+,0231166/+,'.24/025;19**420.,,--41259<3-18;54:-&%%)0/56230,.8/24573;4024210135877(,)(%('*,&(&&',)-33/0014*24+*(%%*$,0&'./036655;4,4:9<9849(.*0,,.8687:;5001.-+)*/((*()*).2++'%(+&%%*273210/1542/2,(&%,)23-/39:9529)*0/8852.5-1*-4/832/,%&(,3,(10'-$,+-)4+:+%0'+*/0/2054455756(-+/+6533324348;8777,(,*(*2)((*)31-../.5687/.*0.,31305,7.:545'&).)+-6/4404.5:94762+,,,5-.2,+.,*,.1%/-195+*33&5*700.74.'10;:538801403,+02).()-335:8(',''/)&,.03///.+.2/%()+0+18579<22267:*0..)4(&).*1698;:25;2,),+)+1252341/.*020,.//,1.-,&&(,/().+473($'')-,-(%*45+)*)*28344033:22-+-*1,0299796377,56-.2+,**0./4;6924813/101-)'++..5;95.38467,0&)*,/+*+04954-0.011/..0'))+,&%(**)*/.1229-.67;4/0/126447454./,-.:10+-02.'2672;4/&')*-*/09<031++./1:789733328-02;301,,(%.3/357753547:;9:4415/074483241411:248+.-9.//88//+((&)%$%(/-5))(4+5352..1*+,1-04('-+172/6',-.,//.+-*/1(.8234+))$-605.'&*&'.(+0,/(&()1;-&-183/(('$'+4.8::76<8+3044:7427+-/2.92,(6'902:<4*)7+,6//7440./-.++,+,.2/28)+2(-
@37b98cac-4d2f-47f5-a6f8-a38f68bce6c5 ch=447 read=35260 start_time=2019-12-13T04:09:09Z barcode=BC01 runid=2c9cf7bc05858273f10e7d7ec552fc0bd742dc3e
CCGGTTGCCGTGACTTCCCCACCCCAATCGCTGACCCTGCAGCCGACCACTTCTGCCTCCTTGCAGTTAGCTCACGGACTTCAGGTATTGCCAGCTCTCATGGGTGGGACGGTGTACAAGACCAGGAACGTATTCACGCGATTTCTGATTCGCGATTACCGTGCTCCAGCTTCATGTAGGCGAGTTTCAGCCTACAATCAGACTAGGAACTGGTTTTTTAAGTTTGGCTCCCACCTCACGGTGTGCATCTCTCTGTACCAGCCATTGTAGCGTGTAGCCTACATAAAGGGGCATGATGAGTTTGACGTCATCCCCACCTTCCTCTAGTTAGCAGGCAGTCTCGCTAAGTCCTCCAACTTAATGGTAGTAACTAACGCGACAAAGGGTTGCGCTCGTTGCGGGACTTAACTAACACCCATCTCACGACACGAGCTGACGACAGCCATGCCACCCTGTCACCTTGTCCCCAGAGGATTTCCTCGGTGTTAAGAGTAATGCAGGATGTCAAGTGTGCGGGTAAGGTTCTTCGCGTTACTTCGAATTAAACCACATGCTCCATTTCACTTGTGCGGGTCACATCCGTTCCTTTGAGTTTTAATCTTGCGACCGTACCCCGAATGCGATCCTTTAATGCATTTAGCGGCGGCGCAGAGGTGTTGAAACCCCACACCTAGTATTCATCGTTTACGGCGGCGTGGACTACCAGGGTATCTAATCCTGTTTGCTCCCCACGCTTTCGAGCCTCAGCGTCAGTTACAGTCAGAGAGTCGCCTTCGCCACTGGGTGATTTCTTCTAATCTCTACGCATTTCCACCGCTACACTAGAATTCCACTCTCCTCTCCTGCACTCTAGATAACCAGTTTTGGATACCTTTTAAGTTGAGCCAGGTATTTCATCCCTTAATCATCCGCCTACGCTCCTTTACGCCCAGTAAATCCGGATAACGCTCGCCACCTACGTATTACCGCGGCTGCTGGCGTAGTTAGCCGTGGCTTCCTCGCTGGGTACCGTCATTCCCCAGAATGGGCTTTACGATCAAAACCTTCATCACTCACGCGGCGTTGCTGCATCCAGGGTTTCCCCGTTGTGCAATATTCCCCCTGCTGCCTCCCGTAG
+
-)*'./&%%%#%%'*+52.,%+%((,..4+,.-..8.-&,'%'&&&,-$+,+')*02241.0./-.4,*+-/0/117/5797&,',%+)+831(.--+,%%%'%(+-/&./544402351246+50/301656:0%%&&%&2,*,'(+357''-,/-)+'&%%(),**(+-1.*-+-,,764321;80./14.134;55$&.$&(,&%//3'741::;42942;7.1*).1'&0.14*.*.0'1*+-57864321-).++)-(*02)''*,)-+'%&+*&$&%$*0(,14.226-,///55;/-./-06662:6,(-)()))+)(&-4,-&/(+.94455375343'%&)+'+).%)(*,1+))'%'),2///7311/*)-4+/+**9)-0026/1.+(*.4,+,&.))()''$&')),/((%*+/0,2&%.014-0+,+/'81/+))&&-0))/15.20/2//1+,('''(+&/870941/.-(*.,/((('*()&)(+/)-$)+,(),(+&&*,'%)%.*693282,..0/%,-2-'**8*9:636,+-..10-+%))('%'(*)--1-97,,')&(+'$-51.482/.,383((1..4-,,1-/7-/*+*)(%$$&&))%*0--3--+,+.(,-&%,,'32-7,(-)/))///26*)4,.981'**../.)*,4<;86942:-)*/5+.'&(-/7710-0/)*,*/./5-099890/19.+1/673**-+,0:/,1047987112229572;110115-+,-*-124:;9<:9:;11225'''*,58..1,()4...2,-.5650;2/*%)+'*4-0)+-+*'+'41/)+,/-/0,-+-2211./.*(%'+..'0../6:;,22,**+%%''&-/,3.((+),%+,/+)4./.++-*''4.8826,*.4;878567/'%'%%(--63+*-1890031650/+,)002+22--+&&)(+*+))*,'.-6566452/.))*43:334616/332334-/'')+1()*-6554&-*058*('(&$$*'+-/'&&')*,,84+,'&%)'(*&(.+%((*17340;0+*)(&.0'(1635<2/65*&+5-/-.7,--86/831+))+**.2.-85*+,+
@1c76d450-1426-4f14-b299-f2bb60a42115 ch=171 read=91993 start_time=2019-12-13T04:08:52Z barcode=BC01 runid=2c9cf7bc05858273f10e7d7ec552fc0bd742dc3e
CCGGTTACACCTTTGTTGACCTTTACGATGCATGAATCACAAAGTGGTAGGCGCCACTCGAAAGGATTAAGCTACCTACTTCTTTGCAACCTCCACATGGGGTGTGACGGGCGGTGTGTACAAGGCCAGGAACGTATTCACCGTGGCATTCTGATCCACGGAGTGCACTAGCGATTCCGACGCCTGTGGAGTCGGTACGGGCAATCCGGACTACGACGCGCGCGGGTCGCTTTACAACTCTCGGCAGTCGCTTCTCTTTGTATGCGCCATTGTGGCACGTGTGTAGCCCTGGTCGTAAGGGCCATGATGACTTGACGATCATCCCCACCTTCTCCAGTTTATCACTGGCAGTCTCCTTTGAGTTCCCGGCCGGACCGCTGGCAACAAAGGATAAGGGTTGCGCTCGTTGCGGGACTGCTTAACATTTCACAACACGAGCTGACGACAGCCATCTGGCACCTGTCTCACGGTTCCCGAGCGTACATTCTCATCTCTGAAAACTTCCGTGGATGTCAAGACCAGGTAAGGTTCTTCGCGTTGCATCAGATTAAACCACATGCTCCACCGCTTGTGCGGGCCCGTCAAAATTCATTTGAGTTTTAACCTTGCGGCCGTACTCTCCCCAGGCGGTCGATAACGCGTTAGCTCCAGGCCACGCCTCAAGGCACAACCTCCAAAGTCGACATCGTTTACGGCGTGGACTACCAGGGTATCTAATCTGTTTGCTCCCCACCTTTCGCACCTGACGTCAGTCTTCGTCCAGGGGCCGCCTTCGCCGCGGTATTCCTCGAATCTCTACGCATTTCTGCTACACCTGGAATTCTACCCCCTCTGCAGACTCAGGCTGCCGGTATCAGATGCAGTTCCCAGGTTGAGCCGAGGTTTCACATCTGACTTAACAAACCGCCGCTGCAGCAGTAATTCCGATTAACGCTTGCCTCCGTATTACCGCGGCTGCTGGCAGGTTAGCCAGTGCTTCTTCTGCAGGTAACGTCAATGAGCAAAGGTATTAACTTTACTCCTTCCTCCCGCTGAAAGTACTTCCTGGCAAGCCTTCTTCATACACGCGGCATGGCTGCATCAGGCTTGCGCCCGTTGTGCAATATTCCCCACCTTGCCTCCCGTAG
+
0')(+(()*-3*72'+(&&*,'/*%)%%,'+,-/7;80+-.46./.52.'),-.6+.+-')1(.*$(+++',.(,(((,-3/065+.14+-(*+$%%&*++*),-579,570/75531335-2/:-6&///20..,2810180403/-/6773444.**''$&(')'*,),,)'*2++-),'+%$&%')')*0&03*/33*,'**6.204424789:43+.((')+&*$'*(%%'&((*)+-''($,-.+.1026246+'#&(),,/6%1&(%'(*'.**)*))),/9/067::481/,4663'1-/00--++*-3.&,-2-5*,(+-,.-0)+(*+6:1-.1-)6(2,458805++0+,),,384)/,2.3659438545440735(3.4:81).0.6).,001/,5.-)632'&$$%%0-976;:0/117602,*+.+,.37573247120$$$''+0+-/241/106:081-('./%0-1229524330///15::546477356<::355+)*/)'(*(,%$+)49615/+,-4/.-.11%&0.4.;/..,.668;;:1/31+.+.-.,2)1*,0'(')$)).(.'&095/+./9<5*6-0-2.)&&(*1310//*,-.,.4:8.6652(&'))**)/-+,0/2(%)$&*%)',-/33-,,((*416317+,0.-05626-/-.2:6.02;7889810.-35,/1*)*0455:47-./8*++.1-+(&+&*4/+)*()'%(*22783166587,*0('078/00./,+0,--5',%-+-/:57..%&-20113-334.280-)+-003022,**))-+,/0/645.'++,2%,-321%%$$('26.:87'%$#$')'%)27180*-615*)045.&+,)912)-+/,(((''%3*56:::5**'&'/)*#$%$((+21874112400-(%%$%,+'.845613+++*+,1/0.1*)%&$+''(%'.+&*0++,***,--//%01117.+.2053567287+))(*.0-.)).+)-.39+734-33-''*)+/,)-(),+&&$$$*$&&+01846;6332-+,((-.-./1511-0.-*'/5.40&&$*13*.-++(+(/*1.5/77/$&((-+-5*39,)0&-
@7a35ebfb-cf35-468c-b397-ba72734081db ch=357 read=90701 start_time=2019-12-13T04:08:15Z barcode=BC01 runid=2c9cf7bc05858273f10e7d7ec552fc0bd742dc3e
CTCCTACAGGCAGCAGTAAAGGGGTACGATTTTCGGCAATGAAACCCTGACCGGCAACGCCGCGTGAAGGAAGAGAAGGTTTTCGGATTGTAAACTGTTATAAAGGAAGAGCGGCTACGATAGTAGCCGGTGACGTACTTTATTAAGCCACGGCTAACTACGTGCCGAAAGCAGCCATACGGTAATACGTAGGTGGCAAGCGTTATCAGGTGTGGGCGTAAAGAGGGAGCAGGCGGCGGGGTCTATGGTGGCCTGAAGCTTAACTTCAGTAAATAGGCCGGGCAGCTGGAATTGGGAAGGATCGTGGAATTCCATGTGTAGCAGTGAAATGCGTAGATGTGGAGAGGAACACGCAGTGGCGAAGCGACGATCTGGCTGCAACTGACGCTCAGTCCGAAAGCGTAGAGGCGGCTAAGTTAGATACCCTGAAGTAGTCCACGCCGTAAACGATGAGTACTAAGTGTTGGATGTCAAGTTCAGTGCTGCAGTTAACGCAATAAATTACTCCGCCCACAAGGTAAGTACGTTCGCAAAGAATGAAATCAAAGGGAATTGACGGGGGCCCGCACAGGCGGTGGAGCATGTGGTTTTGGTTGAAGCAACGCGAAGAACCTTACCAGGTCTTGACATACTCTTGAAGGCTCAGGAGGCTAGCTATATGAGATACAGGTGGTGCATGGTTGTCGTCAGCTCATTAATCGTGAGATGCTGGGTTAAGTCCGCAACAGGCGCAACCCATATCGTTAGTTACCGTAATTAGTTAGGGCTCGCGAGACTGCCAGTATTAGAGGCGGAGGGAGGCGGGATGGCGTCGTGTCATGTGCACTGGGCTGGGCTACACACGACGCAATGGATGGTGGAGGAAGCCGAAGCGCGAGGTGAGAAGCAAAACCCATCAAAACCATTCTCAGTTGGCAGCCGTAACTACCG
+
,0/(%&'%((&&$&&&*+)'.++&'&,)#0)(()17+1+))$)-),(((+-+%''((,-3976185,2*0+/'+$*'-0.:7--'-&/(#'&&$%)'(*&&&,**,)*'&)*+0+(+2.02'3,*+5)('*,0,)$%%'+''.,4.+,2.//10..5.0043767/)++,%))..8*)$$'&*0**)-,0.5--'))+()5449425%(*,/334242219,(&-+)$,+-.2(&&&&,0--.1))*)&&&*+-,'&$&)(+((,+*(()-0**('')''**)',.-*+'$(&&,''&*+2.7.-,./.021800(,(''*,*18539921334.-+*&(+3-+',--4/+0%-'*+((%%(')01/0,,24).**$$#%$*&(')),,.&30-)&)*&),.4+*(0+,($$&-&*&/)+44637,)&)&%(*706,+-35;659<9.,')*../-...,(*08;9;9:/.,.***33(),597781052818/52:689.6-,-/6-'+*'&(*).*,+***,289:80103)*052()*&&&41*)'))-/104713981)7,(*$&'%)+,+4./),-(.()+0/0-'$'),/+/+-/50/0)+5++0-0-1.04'*$()0)(%&%$&*''&&')2+3135*2*(+'$%'&*+-40.*+)+.16(+-/+646688.2.6*+2340++-/7/.0*/,00855236/,.,232951.211-//*2')..,0./-4,%)*+./,5++,.-+/*+)(,'')12(0001*)$&&'*34345:0-,*)')&%)%&'*%**&%*+++.($$&(')*+*))+/+,&&%'$%%.,,)*)*,+-,-**''&##$&'0+/39:85.+)&)(+-*-('*++.440..1+,&&(+',+56/.9/'((+88218)-*))(#')%$$&$%$#%%$$(##$%#
@e79fd0ec-a38a-4b34-b4f9-4def43b954b2 ch=14 read=41855 start_time=2019-12-13T04:17:07Z barcode=BC01 runid=2c9cf7bc05858273f10e7d7ec552fc0bd742dc3e
CTAGGTATGCTTCGTTTAGTTGCGTATTGCTTACAAACGCCTGTCGCTCTATCTTCGGTTTACCTTGTTACGACTTCGCAATCATCAATCCCGCAGCAGACAGCTCCTTCCTTGCGGTTAGGCCACCGGCTTCGGGTGTTATCGCTCGTGGTGTGACGGGCGGTGTGTACAAGGCCCGAGAACGTATTCACCGCGACATGCTGATTCGCGATTACTAGCGATTCCCAACTTCATGTAGTCGAGTTGCAGACTACAATCCGAACTGAGAATGGTTTTATGGGTTTTGCTTCACCTCGCGGCTTCGCTTCCCTCTGCACCATCCATTTAGCACGTGTGTAGCCCAGGTCATAAGGGCATGATGGTTGACGTCATCCCGCCTTCCTCCAGCTTGTCACTGCTTGATCTCGCTAAGTCCCCAACTTAATGATAACTAACGATAAGGTTGCGCTCGTTGCGGGATAACCAACATCTCGACACGAGCTGACGACAACCATACCACCTGTATCTCCTTATAGCTATCTCTCCATCTCTGGAGCCTTTAGCAAGGTAAAGACCATAGTAGGTTCTTCGCGTTGCTTCGAATTAAACCATGCTCCACCGCTTGTGCGGGCCCAAATCAATTCCTTTGAGTTTCATTCTTGCAGACGTACTACTTAGGCGAATTACTTATTGCGTTAACTGCAGCACTGAACTTTGACATCAACACTTATTGCTCATCGTTTTACAGCGTGGACTACTAGGGTATCTAATCCTATTTGCTCCCCTGCTTTCCGGGACTGAGCGTCAGTTGCAGGCCAGATCGTCGCCTTCGCCATAGTCCTCCATATATCTACGCATTTCACCGCTACACATGGAATTCCACGATCCTCTCCTGCACTCTGGCTGCCTGGTTCTATGGCTTACTGAAGTTAAGCTTCAGGCTTTCACCACAGACCCTTGCTGCCGCCTGCTCCTCTTTACGCCCAATAATTCCGGATAACGCTTGCCACCTGCGTATTACCGCGGCTGCTGGCACGTAGTTAGCCGTGGCTTTCTAATAAAAGTACCGTCACTCGGCTACCATTTCCTGTAGCCGCCGTTCTTCCTTTATAACAGAAGTTTACCGATGAAAACCTTCTTCCTTCGCGGCGTTGCTCGGTCAGGGTTTCCCCATTGCCGAAAATTCCCTACCTGCGCACTGCGTAAAGGG
+
"&&%''(*-1311.08:./.911+2.-.*((%&%''&$(+1389:99:9884-0-+'/.:/03131+-,$%++39)+$)'1.2299-8+.4-'.''&()-1%100/--105,0(()/-8(//++)1/.5/,/.*15-,-/-/3)(+/,04676447889850+-,,)-'&'.)(**''%&(()*-.2:5..0-/334444530-*2+./854710..'&((,.('(()))/)*)())/2-('*171447868688;0:,,7:7510-07380::;+--0/+699/-.6:7449,.02*1/232/20.06,,2510013023541;'%$&$('-('&$&&--)''02225.+167.99310**-0,/3576535/)&((,23546'').07001322,))*'&.403,+/))((+87,-0-.4/70/./+0,.4251///'-+....5678277.019411/*02)-,-,.-+*'(+43/234456679:7873305714:58778769)/*+.042234011-161277868;///2/:-&$$')*+-0')(.&%%'%'(''3.;98:5233.9-..:5-..,-,:096.)+//61/3/+/-1/,*)&&%%&(,/103447670.8:0,34<:6-26*0.**)+55*,)/0,&&$(.,,'$('(&)0-..8//+0-6./4131/2/3776501721/6016*5-'(/,&-('(,-7880989.(-)./.46:698565+-*+,--.159644+$%'('/,17-*$&(28.1'8:<545323879950:/.-'(-/:455997:865/2/.49510&&+(,*1855331346::9:87<;/14:401-+)++*,00,1120+-/062100.0/1-+%**,)(*+,66:8807;-425/6-,5-.07/8+0-7,.01:6068259/.(++-./78<<2/0&%&&(,,.1/,,0-5*./;723.4/+22,2/4,3+3+2899723.6./4/24/)2)*--;/0:3.00-.1524&$&+,55:53/,.0/420-/30.*,3-199,+*/2/-.-&&'*.10117739<9341.++,.20564695421('*'('-+0('-,+-6,(**'&*&(,/*+.08189:81..*,+-0/-4..04*4+)$(*.)9119;914;587105)-(2+5*((*%%$$$%#%$#&'(-*'))$
@b8c0f185-7521-49f4-b4a0-f7abd85dc325 ch=129 read=63790 start_time=2019-12-13T04:17:05Z barcode=BC01 runid=2c9cf7bc05858273f10e7d7ec552fc0bd742dc3e
CTCCTACGGGAGGCGTAGTAGAATATTGCACAATGGGCGCAAGCCTGATGTAACCATACAGCGTGTATGAAGAAGGCCTTCGGGTTGTAGTACTTTCGAGGAGGAAGGGAGTAAAGTTAATACCTTTGCTCATTGACGTTACCCGCAGAAGAAGCACAGCTAACTCCGTGCCAGCAGCCGCGGTAGCCACGGAGGTGCAAGCGTTAATCGGAATTACTGGGCGTAAAAGCGCACGCAGGCAGTTTTGTTAAGTCAGATGTAAATCCCAGGCTCAACCTGGGAACTGCATCCTGATACTGGCAAGCGAGTCTCGTAGAGGGTAGAATTCCAGGTGTAGCGGTGAAATGCGTAAGATCTGGAGAGGAATACCGGTAGCGAAAGGCAGCCCCTGGACGAACTGACTCCAGGTGCAAGCGTAAGAACAACAGGATTAGATACCCTGGTAGTCCACATAGCGTACCGACTTGGAGGTTGTGCCCTTGAGGCGTGGCTTCGGAGCTAACGCGTTAAGTCGACCGCCTGGGAAGTACGGCCGCAAGGTTAAACTCCGATGAGAAATGAATTGGTAGGGGCCGCAAGCGGTGTGGGCATATGGTTTAATTCGTGCAACGCGAAAGAACCTTACCTGGTCTTGACATCTGGAAGTTTTTCAGAAGATGAGAATGTGCCTTCGAGACCGTGAACGGTGCTGCATGGCTGTCGTCAGCTCGTGTTGTGAAATGTTGGGTTAAGTGCAACGGCGAGCTTGTACCTTTGTTACCGGCGGTCGGCGGGAACTCGAAAGGAGACTGCGGTGATAAACTGGAGGAAGGTGCAGAGGCGTCAAGTCATCATGGCCCTTGACCAGAGGGCTACACGTGCTACAGTAGCGCATACAAAGAAGCGACCTCGAGCAAGCGGACGCAAAGTGCGTGTGAGCCAGTTGGAGTCTGCAACTCGACTCCGCAAGTCCGGAATCGCTTAGTAATTGTGGATCAGAATGCCACGGTGAATACGTTCCCGAGCGCTGTACACACCGCCCGTCACACCATGGGAGGTGGGGTTGCAAAAGAAGTAGGTAGCAACCTTCGGGGCGCTTACCGCTTTGTGATTCATGACTGGGGTGAAGTCGTAACAAGGTAACCGGAAGAGATAGAGCGACGAAGGCAAATGGGAGTTAACACAAGACACCGACAACTCTTCAACAGCAATACGTGAAAAAAAAGA
+
+*/+*)-&//*,0,)('&'&(--.(/**+/01:849.-*+28+.;66520''*+.00-)''))6///0-.*&','/.65;5,8-05)*)('+)36(('#)+))),(-3,&((278248/8./022:0-1660330024/9/-:4(.*,-,&*-'((+$..,/.,-/.'.'),+,+*+0-1,*,++$&&',5/,,%'%111///,9.:.1'1*)-,+.*)--*+0.35*(.-0-.,.-03,)+-630/6978/49),0741,+/)*00,48688333-,+,)*&)111210,,++...703..*&'''')*+3255,(/2,-.*/*1+.**104,*(,+-687196,,-+--&(.77795,,&(,)4,/.--1.&-.,+2'))/)'78.)+,440-+0*/+),*,,(***&(((&)0/%+)/,)-((*37-8...978:<4..77233+''('%%&%%$$'+)++//90.+2-9/-*-/)+3//07324595473,/*(+-585220.5.+((**378234.-*)(''*,,+)--.0.1)1*2..6,..''()))%+0))&%(.)($%%*)+()'#()-*,,.3,',,)*,63,+.+/:5:464/.4542100.05)(1/3*-'&,'$%&(*6101870-#+'-()19<61111'&)('))'+5150/13182)&'&,('%(**(('(%00237775,++*5572*-.++)*'+&$$&'.2,+2.)(0,5)*$%$('++&'('&''(&$&#(&&'('-5'+/'('/+,*(+(&0(**,,6)))%(($'%&'(.&-***+69'-11.,2/.01-,($'()*+,-.4&)),-365)('%1+&%&&(-:,-),)/-/,+&'((++2'('$%$((+,,,./-1(%(()+/+/,+*)'3326'*+0()%&)1+-:464520+%%&*%.)5+)&'(+.88654-+((+356&)-*)*+)//0641-)((**...0.(().**(+-064/4-(+(1,++--&.0259)(*&,*(())++--..04/0560153436:8835/&()('774,/)+,30*$'*(++//--',-0+''-%)+**).205-.,&'/-**44.11**,+)0**+2-**,,,-258734,+*(&(*+*(+-,)%',*)*,04658)..*.0'+*''-&&+//0/./--2)+07:9623-)'3*.;-)%'$$&)4)%)(%$&'),1*(%$%
@7d58ae81-042a-4a06-bd6f-2719eae51eb0 ch=460 read=48413 start_time=2019-12-13T04:17:26Z barcode=BC01 runid=2c9cf7bc05858273f10e7d7ec552fc0bd742dc3e
CTCTGAGGAGGCAGCATTAAAGAATTTTTTTTCGGCAATGGAAACCCTGACCGAGCAACGCCGCGTGAAGGAAGAAGGTTTTCAGTTGTAAACTTCTGTTATAAGGAAGAACGGCAGCTACAGGAAATGGTAGCCGGTAATACTTTATTAAGCCACGGCAACTTCGTGCCAGCAGCCGCTGATACAATACGTAGGTGGCAAGCGTTATCCGGAATTATTGGGCGTAAAAGGGGCAGGCGGCAGCAAGGGTCTGTGGTGAAAGCCTGAAGCAACTTCAGTAAGCCATATGCAGGCAGCTAGGTGCAGGGAGAGGATCGTGATTCCATGTAGCGGTGAAATGCGTAGATATATGGAGGAACACCGGTATGGCGAAAGCGACGATCTGGCCTGCAACTGGCTGCTCAGTCGAAAGCGTGGGGGCAAATGGGATTAGATACCCTGGTAGTCCACGCCGTAAACGATGAGTACTAAGTGTTGGATATCAAAGTTCAGTGCTGCGAGTTAACGCAATAAGTACTCCGCCTGAGTGAAGTACGTTCGCAAAGGTGAAACTCAAAGGGAATTGACGGGGGCCCGCGCAAGCACGATTGGAGCATGGTTTTAATTCAAAACAGCGCGAAGAACCTTACTAAGGTCTTGACATACTCATAAAGGAAAGAGATGGAGAGATAGCTATATGAGATACAGGTGGTGCATGGTTGTCGTCAGCTCGTGTCGTGAGATGTTGGGTTGGTCACAACGAGCGCAACCCTTATCGTTAGTTACCATCATTAAGTTGGGGTCTAGCGAGACTGCCAGTGGTAAAGCTGGAGGAAGGCGGGGATGACGTCAAATCATCATGCCTGCGGCCTGGGCTACACGTGCTACAATGGATGGTGCAGAGGGAAGCGAAGCCGCGAAGGGTGAAGCAAAACCCATAAAACCATTCTCAGTTCGGATTGTAGTCTGCAACTCGACTACATGAAGTTGGAATCGCTAGTAATCACTTGAATCAGCATGTCATTGAATACGTTCTCGGGCCTTGTACACACCGCCCGTCACACGAGTTGATAACACGAAGCCGGTGGCTAACCGCAGGAAGGAGCTGTCTAAGGTGGAAGGATTGATGATTGGGGTGAAGTCGTAACAAGGTATTAACCGG
+
,(($%$)0(+3/0.7/8/351&*,*599<4;.75:89.-4-'-/,14+,38742%489202:5977662.0.1&)*-/191/5&,,+(+29312:12-3,)(/2*/-+-38436-+,-,22(.),30,1..,-06&)(&&')'*+((2-0,'*,-1.0()0''+'(+/79254-.12)*%((('()(+-1/587945643/,-,,41/0')/-*0)%+)27:310097)(-02/.0723:62502(04812)*,,/.,.)+).++++*%'(.+.61+1/0-%16.-(&$&&.3+)--.,*,,05409*')'29.1)'))+1658,4//243463..1+)'-,.027602*-31.3,(55599,(*&')//..63-/7661+..*4+4+0*02441.&%%'-.22001++1/((0-/435124:;3)55-.3,-06569-'&(*+767+,./26461++*,./1/01127773664:51+*&,-*1,+,49780.-*,/&')1725133475865610.1()394.+'*+*+*-/5-5.+*351%')&'),)+&',1.*-*'%*%%&0%*3-*/5,(-*.-2(+%*,'4(-(()*.55-4<<,89683***('(&))..24-*/*-*-()'*'-%&&+-,.27501-,+,091'+)),()*+166,***+111/--..176/11/1-110/03*)'-,84:112989023459:999734314768<55*,$($$#%()',''21.2469:*/)*-7.7..-2723<:;:/:.9/01311.'')+*.0/0/003457-)+%((.,)&++43/0-*))*(19:06:993076784/14889:431+&&('-1/21,,,-.(*+-04./00978:898978850*,/,,2-23.8//836//(&*)(((+&*-;<50;7-/3687377:;0/1-78;:8:322.0145/'(,/11453422334617-*.,.1:;99557/20312,)),'*6:792231,+++%(),7<00/-/62050813.4.-,.,,,,1984:412111*-.))*....1-+%)')-).74:7942-,114143.2/6++&((2214,-3+2-33%&(+).0++++-04+9933100-./0002/1,+)*',+2,4841
@94c6b487-698d-449d-afc4-ce54dee99b16 ch=380 read=98082 start_time=2019-12-13T04:17:33Z barcode=BC01 runid=2c9cf7bc05858273f10e7d7ec552fc0bd742dc3e
TTGGTAGTACTTCGTTCAGTTACGTATTACTGGCGTGCCGAAGAAGTTGTCCGGTATGCTTGTTAGCTTGCTGCCTGTCGCTCTATCTTCCAGTTACCTTGTGCGACTTGTCTCCTCTATATATAAATGCGTAGGGTTTTAGTTAAGCCATCCTTTGAAGTATACTTGAGGAGGGTGACGGGCGGTGTCAATACCTTCAGGGCCCTGTTCAACTAAGCACTCTACTCTCAGTTTACTGCCACAAATCCACCTTCGACCCTTAAAGTTTCATGGGGCTACATCACGTAGTTTTCTGGGGTAGAAAATGTAGCCCATTTCTTGCCACCTCATGGGCTACACCTTGACCTAGCAATCTTTACGTGGGTACTTGCGCTTACTTTGTAGCCAGGGTTTGCTGAAGATGGCGGTATATAGAGCTGAGCAAGAGGTGGTGAGGTTGATCAGGGTTTATCGATTACAGAACAGGCTCCTCCCAGGGATGGCAGAAGCACCGCCAGGTCAGCACGAGTTTTTAAGCTGTGGCTCGTGAGTGTTCCTGGCAGGCAGTTTTGTTGATTTAACTGTTGAGGTTTGGGGCTCAGCATAGTGGGGTATCTAATCCCAGTTTTGGGTCTTAGCTATTGTGTGTTCAGATATGTTAAACCACTTTCGTAGTCTATTTTTTTTATTGTCAGCTGGGTTTTACAACTCAAGGTGAGTTTAAGCTTTATTATTAGGGGAAGGGGTGATGCAAGCACTCCTCTTTACGCCGGCTTCTATTGACTTGGGTTAATCGTGTGACCGTTGGCTGGCACGAAATTGATAACCCTGGGGTTAGTATGACTTAGTTAAACTTTCGTTTATTGCTTCAAAGGTTAATCCTGCTGCCTCCCGTAGAG
+
&$-'*)$)$&*.-*,05++3-,--/23:20,(&(%2''$)-,'*((*3,0/*(+-('##%%%)(&$&(&$&'&),,+,&&(*,+.113,,($+.(&*++/).%()/.30./4740125/.---25:410279,0--+8;.,-6/0)&%(,-3+-8,+))'(()%317/*.+&++)--34'553051*'#(')$(&').-5764:3/./;44)4453'/).///)--/15325:0'/0,+%%%+1,,1.*/0244-.0;22038++3;7005.%,%&&%%(//(*()*.-433,1+161-+)/51:./0-3/:6-1:)(1'#&'&030/032840/--,/89;786;,,$/%)*+.8.+,%2%(')'.-1+0.1.8-,-2*&)&%%$%*67/93.19311--,1+&+/,-/74-*%)/+(**,26')*1-252-(-+*0,.13&073.3.**12035020&'0.(,***1/-/-('&,1,5/0,+%*'&)067&'((+,,,%$%$%'%,)366,.+.,,*-*3/10-1()**-.;1++/3.'&010,58:-21:3226*(%&)(**('34-78).2+32.-*..1)1416.(,*+.4562.66*-+8:2.7111.5+)*+$12)/.12075125830.255:673)*-68/+-/043/&023/0-(*).,(++&))*/3'+1-(&'(*+02.'/)+-336;8/)*+-6-)3/-44+**.*&(+01-..++&$++(+,,0/01/54,),,-2%/-.989877/-/-.&+*.16264(-(*,-141/405152/+--*,26.7'((',)62.,1-,+01),.-,)..832/:2;8/4;0.25;1.15,,,)).1)/*/,.-/-21046639,48+$*%('&
@ebc6a7a5-a132-40db-a256-54cb63161474 ch=164 read=77568 start_time=2019-12-13T04:17:32Z barcode=BC01 runid=2c9cf7bc05858273f10e7d7ec552fc0bd742dc3e
CTCCTATGGAGGCAGCAGTGGGAATATTATTGCACAATGGGCGCAAGCCTGATGCAGCCATGCGCGTGTATGAAGAAGACCTTCCGGGTTGTAAAGTACTTTCGGGGAGGAAGGGGGGAGTAAAGTTAATACCTTTGCTGCATTGACGTACCCGCAGAAGCACCGGCTAACTCCGTGGCAGCCGCGTATGCAGAGGTGCAAGCGTTAATCGGAATTACTGGGCGTAAAGCGCACGCAGGCAGTTTGTTAAGTCAGATAATAATCGAACCAACGGGAACTGCATCTGATACTGGCAAGCTTAGTCTCGTAGAGGTAGAATTCAGGTGTAGTGAAATGCGTAGAGATCTGGAGGAATACCGGTGGCGAAGGCGGCCCTGGACGAAGACTGACGCTCAGGTGCGAAAGCGTGGGAGCAAACAGGATTAGATACCCTGGTAGTCGCCGTAAACGATGTCGACTTGGAGGTTGTGCCCCGGCAGGGCGTGGCGCTTCCGGAGCTAACGCGTTAAGTCGACCTTACCAGAATACGACGCAAGGTTAAAACTCAAATGAATTGACGGGGGGGCCGCACAGGGGAAGCGGTGGAGCGTAATGGTTTAATTCGGTAACGCGAAGAACCTTACCTGGTCTTGGCTATCCACGGAAGTTTCAGAGGTGAGAATGTACTGCCTTGGGAACCGTGGGAGTGCTGCATGGCATCGTCAGCTCGTGTTGTGAAATGTTGGGTTAAGTCCGCAACGAGCGCAACCTTATCGCTGTTGCCAGCGGTCCGGCCAGGAACTCAAGGAGACTGCCAGTGATATAAACTGGGAAGAAGGTGGGGATGACGTCAAGTCATCATGGCCCCGCCGGCCAAGAATTTCCCGATGCTACAATGGCGCATACAAAGAGAAGCGACTCTGGCGAGGAAACCGGCTTGGACCTCCGCAAAGTGCGTCGTAGTCGGATTAGATCTGCAACTCGACTCCATGAAGTCAGAATCGCTAGTAATCGTGGATCAGAATGCCACGGTGAATACGTTCAGGCCTTACACCGCCCGTCACACCATGTGGGAGTGGGTTGCAAAAGAAGTAGGTAACAACCTTCGGGAGGCACTTACCACCTTGTGATTCGCGGCTGAGGGTGAAGTCGTAACAAGGTAACCA
+
(*.001223+,-+)..%4/++*(-,+40(/+''*+/:742+*$),0)./,-+/%%+$++/2-2(*-63453.05&'''%,/08/)1804/**0/)),+*,).*(/-*(+,)((00-**(*+-73*,,1,.(.'(+(&&&#''/,-,2,,)/60+-+%*)#&/08)3*))0-.21('$$%('1*,++'),%3(+'-),*02545.4/1./0+/+.,6+..14155-61%&'&(%'%&%',-.46<911:/2/43,*++$&&&#&''&%+)-(-$''$'()+-,.0*+,..9-5++7-'(((&')**368-0%-,1&'),*-1()53/)%**-39834*)*(%)*./447/.1++3,,.8,01,6-,++&+'+.-0*(1446((+%)3..++*..3029/,+)-1/,/1343/*%*1767'59107/.0527;224:746+/&,*188:,3112+255.2544/%''*1.11/:2*&$%$/44.25440&(((*&0*+-,)-*))6/40603885+1*'&$$$('%%''+*%/'))/(2/81:81.565:0/.9273702*&''.2.46)+./,-'*%*&'(,1.++'&'(+)-//75<:5353+,++*/.67-25-.-,()))08/5/.-01($%%%(11...',+-2;/0.++'++,/,-40//,,*(+,++),,.-21-0141')*/4932''&$&(/-,..,(122*1-09,'(*34207/&0-003/-,25*,.0/*&(*153--/+0--4)+30091250-2/:/2(6+90+,+4-.760+/2+//0651.+)(+224+2,()*+-)),'))',**28-0552432232-246;/--)*33/))+-(&013)(%%()%()&%%((824112/2:0.-+,2273+))(++*/,+)'(&'%(),)&,('+*$'%&'4*43/-.,)+*12+01651--1'312+1'7+)*-.0057562400./.52/1/.'(+2()'3,-574/..02128:93---,1/2/.1-(,,3331:0/3-095%*)*&*'))02844;5+-.*,).*)*(''21*)*-157:5-,64)$(&%(&-,)+()&',.156*7.*1-*&,+,-/812.--(,+./91,,2--,-%+01+,(+)(((*(%$5*/7205/.(
@ba286882-2d6a-4d99-b365-96667bed94d7 ch=293 read=82346 start_time=2019-12-13T04:17:42Z barcode=BC01 runid=2c9cf7bc05858273f10e7d7ec552fc0bd742dc3e
CCGGTTATCTTGTTACGACTTCACCCCAATCGCTGACCCTACCTTCGGCCGCTGCCTCATTTGCGGATTGGCTCACGGACTTCGGTGTTGTAGCTCTCGTAGTTGTGACGGGCGGTGTACAAGACCAGGAACGTATTTACCGCGACATTCTGATTCGCGATTACTGTCAACTCCAGCTTCATGTAGGCGAGTTTCAGCCTACAATCGAACTGAGACTGGTTTTAAAGTTGGCTCCACCTCGCGGTATTGCATCTCTGTGCCAGCCATTGTAGCACGTGTGTAGCCCTACACATAAGGGGGGCATGATGATTTAGGCGTGTCCCCCACCTTCCTCGGTTTTGTCACCGGCAGTCTCATTAGAGTGCTCAACTGAATCAGCAACTAATACGGCAAAGGTTGCACGCTCGTTGCAGGACTTAACCCAGCATCTCACGACACGAGCTGGCGGCCATACCACCTGTCACCTTGTCCCCGAAGGTTATGGTAAGAGTAGTAAAGGGATGTCAAGTGTAAAGAGTAAAGTTCTTCGCGTTGCTTCAGATTAAACCACATGCTCCGCTACTTGTGCGGGTCCCCGTCAATTCGAGACAATCCTGCGACCGTACTCCCGGAATGCTTGAAAATGCGTTAGCGGCGGCACGGAAGTGTTGAAACCCCCCACACCTAGTATTCATCGTTTACGGCGTGGACTACCAGGGTATCTGTCCTGTTTGCTCCCCGCAGCTTTCCGAATATCAGCGTCAGTTACAGTCAGAGAGCCGCCTTCGCCACTGGTGTTCTTCCTAATCTCTACGCATTTCACCGCTACACCTGGAGTCTACCTCTACGAGACTCAAGCTTGCCGGTATCGGATGCAGTTCCCAGGTTGGGCCGAAGTTTCGCATCTGACTTAACAAACCGCCTGCGTGCGCTTGCGCCAGTAATTCGATTAACGCTTGCCCTCCGTATTACCGCGGCTGCTGGCTGGGTTAGCCGGTCAGCTTCTTCTGCGGGTAACGTCAACGAGCAAGGTATTAACTTTACTCCCTTCCTCCCGCTGAAAGTACTTTACAGCCCGAAGGCCTTCTTCTTTGCGCGGCATGGCTGCATCAGGCTTGCGCCCATTGTGCAATATTCCCCTGCTGCCTCCCGTAGGAG
+
4.1-510087<-5.&+.+/0:7./20(*)++,,-,,/:0*$+&'(-0647**)'(*))&/*('()0)7-,/851+./6/5594).,*+1.+-/1.0,1,2+15+&$)$/0954110/-.10+035;/9576558114%(,0/355857:733391.&&*),+-)(%&&)1-0.0..04:9141/.(&#'+,3;772259332/4/0+-60-'(),3993742(()&(//..4.6++223957-0.*-///685311*1%391012'*/,,-.,**-.03./-).2(%'('*,,-+/363,*+,7453/+5;+%*.+)+((*460*')*(,'$-0'.,30+/01()*&.0/01/''$-%%'&'%#$'),/-+)))(()$+,&-,0,,&'+',48..8-:0,(+**,-,24+/$3024161)+(&$&)*+.3.+./.515..96330)($-(88.8-,7.1270--.*0--004,//.+*(($%(%'*-')*,*')*+,)0-)1()%*,),*(+'($$&(+1-/,901//-4124..135)),3+;;9:/****./,2))+50-3.,.1230)*-681..00804/+$&$&(+498*+((%.45918827-),./1&*,*&,-/2*,-.4/,,.0/--+**+.3'1)*.14-*1.--688-&(,-52-,/28;32.1+-/-,,364347:677463%62*1-+++'*-8621<3.04195*$($'(-7-1'(&$'*/1.0112:3191005334)')*)(3;74617035:26887015;5635'(-4/3446577988<93,..155,0.0964.'#((()+.'+.+10.1124625''&%&+/'+.+/2%*),,--65;50,,6:28/&-5**&((*0'*-0221.++*..10/3:209,2<;;:9970-,1.*++5/+,56/5---337242(()&&)*.13:67434*27-1394779917-++)10400271+*'%%).319<::9:3332493,./,/-,+(*+*),,-/62+(32,(--29):<97.88.)012.7.,($'%%('&(%/21++2.31549438,,.,'-++/.--87;8400001(22./4+22.83+,+')&)+50212211/,,20/,)(*4,-957/*-
@d91fea68-8eb7-47aa-9f35-be8ae9dde115 ch=211 read=60650 start_time=2019-12-13T04:17:41Z barcode=BC01 runid=2c9cf7bc05858273f10e7d7ec552fc0bd742dc3e
CAGGAGGCAGCGGTAGAATATTGCACAATGGAAACCCTGATGCAGCAACGCCGCGTGAGTGATGAAGGTTTTCGGATCGTAAGCTCTGTCTTTGGGAAGATAATGACGGTACCCAAGGGAGGAAGCCACGGCTAACTACATTGATGCCAACGGCCGCAGTAATACGTAGGTGGCGTTATCGGATTCTGGGCGTAAAGGGAAGGCGTAGGCGGATGATTAGATGGGATGTGAAATACCCAGCGGGCTCAACTTGGGTGCTGCATTTAAACTGGTTATCTGAAGTGCAGGAGGAGAGTGGAATTCCCTGGTGTAGCGGTGAAATGCGTAGAGATTAGGAAGAACACCAGTGGCGAGCTCTCTGGACTGTAACTGACGCTGAGGCTCAGCGTGGGGAGCAAACAGGATTAGATACCTGGTAGTCCACGCCGTAAACGATAGATACTAGGTGTGGGGGTTTCAACACCTGGTACCGCCGCTAACGCATTAAGTATTCCGCCTGCAGGAAATTTTTTGGTCGCAAGATTAAAACTCAAAGGAATTGACGGGGACCCGCACCGTGGCGGGCATGTGGTTTAATTCGAAGCAGCGCAGAAAGGACGCCTTACATGACATCCTTGCATTACTCTTAATCAGGAAATCCCTTCGGGGACGAGGTGACAGGTGGTGCATGGTTGTCGTCAGCTCGTGTCGTGAGATGTTGGGTTAAGTCCCGCAACAGGCACCAACCCTTGTCGTTAGTTACTACCATTAAGTTGAGGACTGTGAGACTGCCTGGGTTAACCAGAAGGAGGAGGAAGGTGGGGCGTAAAATCATCATGCCCCATATGTGTAGAGGGCTACACACGTGCTACAATGGCTGGTACAGAGATGCAATACCGTGAGGTGGAGCCAAACTTTAAAACCAGTCTCAGTTCGGATTGTAGGCTGAAACTCGCCTACATGAAGCTGGAGTTACTAGTAATCGCGAATCAGAATGTCGCGGTGAATACGTTCAGGTCTTGTACACACCGCCCGTCACACCATGAGAGTTGGCAATACGAAGTCGTGAACTAACCGCAAGGAGGCAGCGGCCGAAGGTAGGGTCAGCGATTGAAAGTCGTAACAAGGTAACCGGAG
+
6064,.7//02+/-**-08/9.-*%+,981,'*+06&(*/0-.0(00$-&+.+.46((&()0+(./+2/:830083990461-/289995086(0.)-,/0361/'0-6/..5,../6*)-+*.)-114.7///2//*-'-))+-%+'(&+&*3+/1&-/-2.*-.-+/))'//0/9445++'4,$%+--+*,06-)-.&%+-,154.7378,,,+.-,%&,0988:94.09/-)4+(#&%'.5456&&&'''232267688774284788-8-,,2&'(&(+7765*),)'&'$,'()).2.3('('0.,+..1885/66018992/++,/+'.134/01/*,2),-+5(((&'.--'+260432360/--+,&'(//.43**'&'00,-*%)%+.6'6*14-5./-3435:1398.-04+)*(('&)0541/,-&&0/,/40-/-..8:::/-730()*+++)%$%$(,*24*,+3,754-6-0%&&)+640-,)(&(+-)*(**-454,,%*)).,/*-003;;.000,2(/(/+2-544)39137;2,,(,%&(&%#)''*'*+-05474*5,95/*.(,*&,+,()11(-*&,,,('&')---*20.13*3,.'))'**)0+-.--)),)01++720:8*(-+',%'.*/-/0*..,-668;994:9;,//--.)--./33253&7)*,9:88<7:70;/6-/74()1157+*01'''/71;516101+5-))+*'($'*-+*553308--(,*+'&$&(-/1.,+.+.732645.-+(&)()'**'2-.5.52-,/)&')(/7/-1277/0+6/3,*--1.2..--%,)++)))'''(*123665080.44568899-,++)334.8,*--)1/'(*+-1,-193<:94:83<<719089789-00;.*2(,)(%*/201-(2.*/0%%%%'..13-4.//32,,02..024+4***+-,+4553,.6763310410++97285362(.21006(,,///-0957:90210/,/95965100080800;212-/21-3*,)**00273..*4)*)%&''&,,219/642/3//(/1-..670(/,+,0-*,.269;.3,-.67<991-+'
@b70b1d7d-883f-4ca8-8788-fa6a5a485271 ch=374 read=68832 start_time=2019-12-13T04:17:54Z barcode=BC01 runid=2c9cf7bc05858273f10e7d7ec552fc0bd742dc3e
TTGCACTTCGTTCAGTTACGTATTGCTGGTGCTGAAAGGATATCAGTCAATGGTCTTCGGTTGTCTTTCAGCGGGGAGGAAGGGGTAAAGTTAATACCTTTGCTCATTGACGTTTCCGCAGAAGAAACACCGGCTAACTCCGTGCCAGCAGCCCGCGGTAATACGAAGTGCAAGCGTTAATCGGAATTACTGGGCGTAAAGCGCACGCGAGGCAGTTTATTAAGTCAGATGTGAAATCCCGGTAACCACCAGAACTGCATCCTGAAATACTGGCAAGCGAGTCTCTCGTAGAAATTGCGGTATTCCAGGTGTAGCGGTGAAATGCGTAGAGATCTGGAGGAATACCGGTGGCGAAGGCGGCCCCCTGGATAAAGGCAGGCGCTCGGAGTGCGGCAGCGTGGGGAGCAAGCAAGTTAGATACCCTGGTAGTCCACGCCGTAAAGTGATGTCGACTTGGGTTGTGCCCTTGAGGGCGGCTTCCGGAGCTAACGCGTTAAGTCGACCGCCTGGGGGAATTACGGCCGCAAGGTTAAAACTCAAATGAATTGACGGGGGGCCCGCACAGGCGGTGGAGCATGTGGTTTAATTCGATGCAACGCGAAGAACCTTACCTGGTCTTGACATCCGCGGTTTCCAGAGATGAGAATGTGCCTTCGGGAACCGTGAGACAGGTGCTGCATGGCTGTCGTCAGCTCGTGTTGTGAAATGTTGGGTTTGGGAAGTCCGCAACAGAGCGCAACCCTTATCCTTTGTTGCCAGCGGTCGGCCGAAACCGAGGAGACTGCCGGTGATAAATTTGGAGGAAGGTGGGATGACGTCAAAGTCATCATGGCCCCGCCACGACCAGGGCTACGATGCTACTGGCGGCGCATACGAAGCGACCTCGCGAGCAAGCGGACCCTCATAAAGTGCGTCGTAGTCAGGATTAGGTCTGCAACTCGACTCCACTGAAATTCGAATCGCTAGTAATGATGGATCAGAATGATGCCACGGTAGATACGTTCCCGGGCGCTGCTTCCGCCCGTCACACCATGGGGTGGGTTACCAAAAAAGTAGGCAACGCTGGGAGGCGCTTACCACTTTGTGATTCGCGGCTGGGGTGGGGTAAGTAACAAAGGTAACCGG
+
%"$$#*,/4,,41+(/(%($0%'1./39::87)&$%%(&$'$%$####$#$$#$#$$)'.%%#$#**('$(*179-'')+*+/+)*-96.3/3.004.38.*.0.&*))*1,09+,5+-.,.,'+-'(/41-)))---/*)+--26.0,+*5-**5/:-0..+0&%#(&''+'**0111(,0%..(3-,*)(,.-.-183-/..(,+,&%).-$-16/&&&(*-.3.++-+,0263-/6()*'((1/*.1/('-,../,++5*()''(&*-.70-(&'%%')),,*0024,.(,*+('(&)&)).(*4+0'#%)*0856396//123/.--012552/50094375--&,+0/.4(/+340886,&(+&$$&')-/$((10467-+%)001)&$&&'14278-+/24:+40&+)1*)20348+*-12-252,),25;8424)&$)-./0664050-.()7.1,65(',*+,52*+)(2.0-,+*+.(*,-++*..5.55455862788881*(%%&%(*.228/217,80;81*('(-310../515/10-+*64--,+(*-.)((+-:::.,..69434:7<734243--0/,1'-,412/,)+.*1*')1,.66868567890/)(*)/3/,-**(+,3220/744527;85;199.71;8;3+2.1(/.17;:9853*+(-+//721-,,-2(2'*-(*7376.(+)-,'*-)',,(%(*+1),-35++((,3/4/,97,4444('1.//:0-+++04937216.((*%%%&$)'&&.4598/(.,+-*.*%&)(+*)-**-...287/8769670/+&*./4::$&(/,:7)%,(%&),.3*/-'(&%(+)--20')%(((%'%%&()),())&')(03.*'()),.2:466<807*//&&-.+*559997-//346)24..0()))+011050///./006+**((,+,-,((/.0301.+.(&)#%(.66761-+4/('*&*,*--330.1&%'')151)2651)()'%&%*'*59510000.1.()%((&(&)+.0(,.)1761*%'$('%&'(%&&-0-)-.+436417:&)*5,*/13590&(((,/'*)(*('*)((%%+/957;3*8,0:7:4-
@28197feb-8f1d-4415-8b1b-0dd796554662 ch=241 read=84032 start_time=2019-12-13T04:17:51Z barcode=BC01 runid=2c9cf7bc05858273f10e7d7ec552fc0bd742dc3e
CTCCTACGGGAGGCAGCATTGGGGAATATTGCACAATGGGGCGCAAGCCTGATGCAGCCATGCCGCGTGTATGAAGAAGGCCTTCGGGTTGTAAAGTACTTTCAGCGGGGAGGAAAGTAAAGTTAATACCTTTGCTCATTGACGTTACCCGCAGAAGAAACGCAAGCTAACTCCGTGCCAGCAGCCGCCTGCCGGTAATACGGAGGGTGCAAGCGTTAATCGGAATTACTGGGCGTAAAGCGCGCAGGCAGTTTGTTAAGTCTGGCGTAATGTGTATGTAATGTATCTGTAGAAATCCCCGGGCTCAACCTGAGACTGCATCTGATACTACAGCAAGCGGAGTCTCGTAGAGGGTAGAATTCCAGGTGTAGCGGTGAAATGCGTAGAGATCTGGAGGAATACCGGTGGCGAAGGCGGCCCCTGGACGAACTGACGCTCGGAGTGCGGCGGGGAGCAAACAGGATTAGATACCCTGATCCACGCCGTAAACGATGTCGACGGAGGTTTATTGCCCTTGAGGCGTGGCTTCCGGAGCTAACGCGTTAAGTCGACCGCCTGGGAAATTACGACCGCAAAGTTAAAACTCAAATGAATTGACGGGGCCCGCACAAGCGGCGGTGGAGCATGTGGTTTAATTCGATGCAACGCGAAGAACCTGAATGTGACATCCACAGAACTTTCCAGAGATGGATTGGTGCCTTCGGGAACTGTGAGACGGGTGCTGCATGGCTGTCGTCAGCTCGTGTTGTGAAATGTTGGGTTAAGTCCGCAACTGACTTAACCCTTATCTTTGTTGCCAGCGGTCCGGCCGGAACTCAAAGGGAGACTGCCAGTGATAAACTGGAGGAAGGTGGGGATGACGTCAAGTCATCATGGCCCCCCCGCCACGACCAGGAGCTACACACGTGCTACAATGGCGCATACAAGAAGAAGCGACCTCGCGAGCAAGCGGACCTCATAAAGTGCGTTGTAGTCCGGATTGGAGTCTGCAACTCGACCAAGTCGGAATCGCTAGTAATCGTGGATCAGAATGCCGCGGTGAATACGTTCCCAGGCCTTGTACACACCGCCCGTCACACCATGGGAGTGGGTTACCAAAAGAAGTAAGGTAGCTTAACCTTCGGGAGGCGCTTACCGCTTTGTATTGATTCATGACTGGGGTGGGGAGAATCGTAACAAGGTAACCGG
+
%&22,,0.87234463/()('-4*+-)*,--+.//;4351)*''*.)*<4321/1.(1556238-/697867772+,/+/-7648.;414(-/81****761*'(((03-(,0-*'('%-+'++0+--69-89--69306102-6.-5.'&/((0-&--%&#$'%$*)-*..4/,.57..-,,%72&'$%#%#'%)+*.-0.61+*(--1:;35-:+8*/03504-3-228:61,1-5/+*)*'*)585&//8//394),)($$$$&'&%'&$"$#$#%%$&%%&%&'$*%&*01-.28/+5:89:/-0)''%+.*0334442,++)),&&'&'-,)*+'%(*.(*15.)&),)/--*0+0+***2+**%/-3762.64,+/22/-.,,011:41/(/*+455052.7/)**&)((,131,(*014&%.-.--40647(.'(+*(&)()&.(((,7;13-35++++,27078''&$+/7-/08;88:<;.-.-)22/(-),)*',-($(-+.9/0.1'//.,/2711.1)3*)/(/2,(()*-5/2,//-.0;589,+*(**,)'$)%(+-*.78'/36+69433:4;:43/2/2,-,+-/--4,+-+/,+*,,(&--,24+--/60-007<<.58:0/01/73%.(%'))'&('*((-.0'.'(*347/),1328-2<54')),-..66,4,+',))30/2(2/.*)($((+-/.(3*,.9997774;7769958.-,,,148/9/..)10+*+4-2783868+-26'))$'$)))(,*/+4+))+1.33)(7.,30.,,/6/4*/0/4,-+.06468+,,,&(-05180,-,)+-,(*)+130//.1*/,+995/347977;5.,--030&('--003/)'$&'*,01494--&(+42.++()-24753010/+1//10113,,&',&*,+-32787732..))0/%.),,15660/2:1-,.2,1-,.43-7+/,&2&)'&$)*2--21..5/.*&(+'(*,4/0/322301.14225:84323/./60028,3**0,,980611/5.*$0+.07.,,121246:7:70+,,/0/2/488:7)*,-8929*/++35,$(*&+(*)+--)*,.6.162;41<:34851-5,,52(*.+*(($''*)25510..//15720.&-+)($'*+3/10/122337:8;8;
@886c491b-fbd7-4097-863a-27937cffa92e ch=20 read=40559 start_time=2019-12-13T04:18:02Z barcode=BC01 runid=2c9cf7bc05858273f10e7d7ec552fc0bd742dc3e
CTCCTACGGGAGGCAGCAGTGGGAATATTACTGGCGCAAACCTGATGCAGCCATACCGCGTGAAATTCGGACGCCAAAGTACTTTCAGCGGGGAGAAGGGTAAAGTTAATACCTTTGCTCGGCGATTACCGCAGAAGAAGCTAACTCCGTGCCAGCAGCGCGGTAATACGGAAGTGCAAGCGTTAATCAGGAATTACTGGCGTAAAGCGCGCACCAGGCGGTTTGTTAAGTCAGATGTGAAATCACCGGGCTCAACCTGGGAACTGCATCTGATACTGGCAAGCAGGTCTCGTAGAGGGTGAATTTGGAGGTGTGAGGTGAAATGCGTAGAGATCTGGAGGGAATACCGGTGGCGAAAGGCAGCCCCTGGACAACTGACGCCAGGTGCGAAAGCGTGGGGAGCAAACAGGATTAAGATGCCTGGTAGTCCACGCCGTAAACGATGTCGACTTGGAGGTTATTGCCCTTGGGGCGTGGCTTCCGGAACTAACGCATTAAAGTCGACCGCCCGATACGGCCGCAAGGTTAAAACTCGATGAATCGACGGGGGGCCCGCACAAGCGGTGGAGCGTAATGGTTTAATTGATGCAACGCGAGCCTTACCTGGTCTTGACATCCACGGAAGTTTTCAGAGATGAGAATAATGCCTTCAGAGACCGTAGAGACAGGTGCTGCATGGCTGTCGTCAGCTCGTGTTGTGAAATGTTGGGTTAAGTCCCGCAACGAGCGCAATACTTATCCTTTGTTGCCAAACGTTGGCCGGGAACTCAAAGGAGAGCTGCCAGTGATAAACTGGAGGAAGTAGGGATGACGTCAAGTCATCATGGCCCGCCTGACCAGGGCTACGTGCTACAATGGCGCATACAAAACGTACTCGCGAGAGCAAGCGGACCTCGCAAAGTGCGTCGTAGTCGGATTGGAGTCTGCAACTCGACTCCATGAAGTCGGAATCGCTAGTAATCGTGGATCCAGAATGCCACGGTGAATACGTTCCGGGCGCGCCAATCACACCATGGGAGTGGGTGCAAAGAAGTAAGGTAGCTTAACCTTCCCGGGAGAGGCACTTACCACTTTGTGATTCATGACTGGGGTGAAGTCGTAACAAGGTAACCGGAAGATAGAGGGCGACTGAGCAAGTAGGTTAACACAAAGGCACCGACAACTTTCTTCAACTGTAATACGTAGC
+
+115106/--(+*,233'03&.(**-.27'-()(%%,3-%3++65..,%%'+*+(/8)('$$&)%())'.'((((23-)**,0:<3.000:1('*((*)&,+6:-385944643;502:07-,)&-((59-0.,0-(,*)(+*1/34868996/22*$'$%&''*))(++0,&-(,,4*+//-8/7/4'.*-/.223.6/,-.62-)+/.'.*/0*/4832021,2074./9'/.2(&#++)+,99;9;9:;9673+/296,8-.554543..-,,2*200-()&)001.34921'2.*(($$((+,+')&+)'&'(+*+00-*/0843-+()/52-+)+))&0)*:979/*,-.48.*())$044*(,61.(&%&((1+-42183220-0+)(31574***15:786+0)/,.)(&,&-,(.5622.5.)+.0747786++**&,0041.0/2(+*+)(-2+13%%%*(451332413,8)3)4,05672.-).,;5,-:99:8:04-'),-000927040),,-6/:://-'$*)*35346883687++.8/0112.(()/8753),2.0041/87;7'%+('*//2400/-,+&)55:67;561.'%$%&**+72(*-0*/+,5;:/3,(&.722/2711*.+8:788,,&,)5746'),/33)-1-'-344893:99888786224588:,8,++359612/906655560402''+447))./)**&$$'('((+%'/*)00,2..1,++/--'55.850712./5*.)'+)+,259;455//11:4000/-,'&&&)+--.0779:78885136265880+8.'#&%$%'&,).,)+*./*)-52-&,()0830.*%&()82*,+&%&(*((*))'(+56-03;98978((5;5++)+,03.:+748&0&-+.(()*3499-3../2.//00/1+-3--/)/-.+1**-.%0*7,00;97618+,+*,--23021976660143559))1&2-,()''%')(**2.5689)((',0'+')+6,%+)%)++,.&*)()(9+361-2.'(3+)*$(.,*,2+,5:11-21,-069;86520201994,2/600/%)$#$*,+5/6;:59618.050,%+(*./4.&))04,)*+,),(4.6/6639.*&/,/-+,-*-&'**'+1'&$+)),*5.*-'&&$%
@74335508-695d-4bac-a4fd-a40bcec36241 ch=42 read=63740 start_time=2019-12-13T04:18:02Z barcode=BC01 runid=2c9cf7bc05858273f10e7d7ec552fc0bd742dc3e
CCGGTTACCTTGTTGCGACTTCACCCCAGTCATGAATCACAAAGTGGTAAGCGCCCTCCCGAAGGTTAAGCTACCTACTTCTTTTTTTGCAGCCGCACTCCTTGGTGCGACGGGCGGGTGTGTACAAGGCCCGGAACGCGTATTCACCGTGGCATTCTGATCCACGATTACTGGCGATTCCGACTTCGTAGGTCGAGTTGCAGACTCAATCCGGACTACGACGCACTTTATGAGGTCCGCTTGCTCGCGAGGTCGCTATATGTATGCGCCATTGTGGCACGTGTGTAGCCCTGGTCGTAAAGGGCCATGATGACTTGACGTCATCACCTTCCTCAGTTTATCACTGGCAGTCTCCTTTGAGTTCAGCCGGACCGCTGGCAACAAAGGATAGGGTTGCACCCGTTGCGGGACTTAACCAACATCTCACGATACGAGCTGGCGGCAATATTGCACCACCTGTATCTCATATGGCTATCTCTCCATCCTCTGGGTGTATGAGTATGTCAAGACCTGGTAAGGTTCTTCGCGTTACTTCGAATTAAACCACATGCTCCACCGCTTTGGCCGGGCCCCGTCGATTCGCTGGGTTTTCATTCTTGCGAACGTATTACCTACTCAGGCGAATTACTTATTTAACTGCAGCGCAGACTTTGACATCAACACTTAGTGCTCATCGTTTACGGCGTGGACTACTAGGGTATCTAATCCTATTTGCTCCCCACGCTTTCAGGACTGAGCGTCAGTTTGCCAGGCAGATCGTCGCCTTCGCCACTGGTGTTCCTCCATATATCTACGCATTTTCACCGCTACACATGGAATTCACGATCCTCTCCACTGCACTCCTAGCTGCCTGGTTTCTATGGCTTACTGAAGTTAAACTTCAGGCTTTCACCACAGACCCTTGCTGCCGCCTGCTCCCTCTTTACGCCCAATAATTCCGGATAACGCTTGCCACCTACGTATTACCGCGGCTGCTGGCGCGGCGTAGTTAGCCGTAACTTTCCTAATGCCGTCACTCGGCTACCATTTCCTGTAGCCGCCGTTTAATCCTTTATAACAGAAGTTTACAATCGAAACCTTCTTCCTTCACGCGGCGTTGCTCGGTCCAGGGTTTCCCCCATTTGCCGAAAATTCCTACTGCCTCCGTAGGG
+
410109,,,2,'4)$%''*+6,,205../240732:..-.470.,6/.37+..690/62-+04053545,0-+,(&)-0776136<3-6.-'0.&)'+))&%$'&-(,/454;9537''),+.--41048.*,/*0+()*1.70//96-'(-)'*1+&'(-3)$%.-.3),*'.134:<710'-/00--11:45,(52;13&)-*.-+;/7)2,10-&&+,/*.-/.::///(0,+00-+2(&')*+*.&*)/0054)&&&$%&)26133024/+'.,+,..377...9723:;:7*5('&*1-4:66110-,''+,-0/25913&+/+55224,.1<:2337826/.(775681.8+&$),'($&6-8;88:6495<52/118'6-210+.+(225%33+)0.,(.01+')(+%3,.(65321+'((&'*,0//*+.-0-)(1+*+--(++.6.65,,,.5517&+),)12+-579878:507+,/,-1'%$$%(-'))+--/..010/+215*5-.-8;881.++.-4(./91)+.3/6<:78/,-02334-.8--,/*'+'('*,/-74-)(&%(-*,$%((,+-55+)'**%(&(0&%11&/&))(,)*+6673666+'&*%#%-'&&&'06243----*.-+4448.-*,,,.)3-),)-*+*%.456;:,:5+(,+0./341-18432-*.+..1743:04'()90-%$&),,-+,++483/%460+-./08667.1,8-)-&%.00(*/8:7996766;6110/260)0,-771+0))*2323476843)*161-/17.//../1121*&)2*/'((+-2300021$&),/+,-1+,.23779:4370:0-*+.3950:000-)+)+621*,,(*+,5,/930./,+--679;.-0./0338#$%))**22,+..92'+**)&-,+6:76/3,4-+4*)%&'%%**)-5145(2-0734;47/;000919,*%*,4/017606.-.610)&',-2+)).+*&*.+3-$(*+80-'&+/-4<:6555++',*,-2*14('&(,-*20,.0,1'&)%&+31+,,70+(.4.2557457:7*:525441901/9223916,4((4721;618;;2.+;0-.4//8632430,&1*)*((03*-05&&
@6b69dac0-27d2-4782-a7c5-1973f243a5c0 ch=372 read=92018 start_time=2019-12-13T04:18:01Z barcode=BC01 runid=2c9cf7bc05858273f10e7d7ec552fc0bd742dc3e
CACGGGAGGCAGCGAGTAAATTTTCGGCGACCCTGACCGAGAACAGCGCCGCGTGAAGGAAGAAGGTTTTCGGTTATGAAACTGTTATAAAGGCAGCTGGGAAATGGTAGCGGTGACAGTACTTTATTAAGCCACGGCTAACTTCGCAGCAGCCGCGGTATGCGTAGGTGGCGAAGCGTTATCCACTGGGCGTAAAGGGGCGTAGGCGGATGATTAAGTGGGATGTATGAAATGCAGGCTCCAGCAGGTGCTGCATTCCAAACTGGTTATCTGGGGTGCAGGAAGGAGAGTGGAATTCCCTGGTGTAGCGGTGAAATGCGTGCATAGGAGAAGAGACACCAGTGGCGAAGGCGACTCTCTCTGGACTGTAACGACGCTGAGGCTCGAAAGCGTGGAGGGAGCAAACAGGATTAGATACCTGGTAGTCCCGCGTAAACGTGATGAATACCGTGTGGGGTTTCCAGCACCTCCGTGCGCCGCTAACGCATTAAGTATTCCGCCTGGGAGTACGGTCGCAGATTAAACTCGAAGGGTGACGGGGACCCGCACAGCATGTGGTTTAATTCGAAGCAGCACGAAGAACCTTACCTACACTTGACTTATCCCTTACATTACTCTTAATCCAGAGCGCTTCAGGGGACAAGGTGACCGTTGGTGCATGGTTGTCTCGTCCAGCTCGTGTCGTGAGATGTTGGGTTAAGTCCACCCGGCAGGCGCCCTTGTCGTTACTACCATTAAGTTGAGGACTCTGTGAAGACTATGGGTTAACCAACGGAGGAAGGTGGGATGACGTCGATCATCATGCCCCTTATGTGGGGCTACACGTGCTACAATAAGCCGGTACAGAGAGATGCAATACCGTGGTAGACCAAACTTAAAACCAGTCCTCCCCGAGTTCGGATTGTGGGCTGAAGCTGTATGAAGCTGGCAGTTACTAATGTCGCGAATCAGAATGTCGCGAATACGTTCTCCCAGGTCTTGTACACGCCCATCACCGAGTTAGCATATGCCGAAGTCCGTGAGCTAACGCCGCGAGGCAGCCGAGGCAGGGTCAGCGATTGGGGTGAAGTCATGTAAGG
+
('))30'+.1236'&'),+&'*-,.)&))(-*%&,.8:1/),),1&2.04-.*,/1003/3+,-,./681-(0(1&(&&,)&(/10.15.(,,+&*+)+.(/2*+370())(/..1.%)+')-3,*.*&'&'((+06/+.*''-&&*(*1269:531*.3+(+(),17+4*)%&&')+--('&&'./47478489,)11./.1-5.5)-).++,/42157;;36-.)+**45/+0$-'&%*&&()(33621,((').6(52)5566251110),&()()'*(&')+,+*++--1,/+-/,&&&('&$)$+*++,240--'.)2%%+(/,(+,))(*0(2&&)1-.+,)()-),*))))'(').,+(&&),-++)'%')*-(***-&)+-'(*,+($+/*(),/95/(.3+-0,-26-77-1942136/'%'&(.68-)&&',-0:8,+%((+/(77/1:7-*'+046:4/')+*,(/,&')*('$&',)3,(),/474+-6/36-)(*)+)%(*$$$&**/,;:03/''''(&,,-1,-2)().*#%#'&'(&(&#%'),83.1,*')(%'0-1*+*/0,051))(*03('(%'$$'(&&%'+25+1+&*&-.(++*.,+%(&$$&%$&%(.)/$(--.++%&(%'),-.-1*(/)./45436:3+*'+++2'&)223225881,-*',457943/011-+)-+&(4,21/1/46*,,*')&('0,8*0/15:&5'%$(&.)%(*/1-+('$%&)*+..&*(064817/-,('&1')1,1131096+.21311.')+-/74'(%*+*'%&((*(''&$%&%&&'%''(+)*/*''($&,,)('-),,/+&*34-7---:557471&-(&,,15,'&)1852752/2''1-+%&'(,.3*7,04-)%,.10)+/%((#$%#$/,,-+1'%$&+-0/*,&%$&((41193400*30275(&&&-,+*'(*%).1+$-00*.($'(,)0*/1&''(&(%'%(('&(,'),/)6-*--()+%&+*)'.#$%&&)(%&$((&'$'(*((()2((+''*-'0/'6(++,+.+0-*,0+)$%(,-3
@390b5cf8-04b3-4792-89dc-1a936b83cd8a ch=137 read=68624 start_time=2019-12-13T04:18:12Z barcode=BC01 runid=2c9cf7bc05858273f10e7d7ec552fc0bd742dc3e
CTCCTACGGGAGGCAGCGGTGGGAAATATTGCACAATGGGCGCAAACCTGATGCAGCCATGCGCGTGTATGAAGAGGCCTTCGGAGTTGTAAAGTACTTTCAGCGGGGAGGAAGGGAGTAAAAGTTAATACCTTTGCTCATTGACGTTACCCGCAGAAGAAGCACCGGCTAACTCCGTGCCAGCAGCCGCTGCGGTAATACGGAGGTGCAAGCGTTAATCGGAATTACTGGGCGTAAAGCGCACGCAGGCAGTTTTGTTAAGTCAGATGTGAAATCCCCGGGCTCAACCTGGGAACTGCATCTGTGTAAGCGAGTCTCGTAGGGGTAGAATTCAGGTGTAGCGGTGAAATGCGTAGATATGGAGGAACACCAGTGGCGAAGGCGACGATCTGGACGAACTGACGCTCAGGTGCGAAGAAAGCGTGGGAGCAGAGTTAGATACCCTGGTAGTCCACGCCGTAAACGATGTCGACTTGGAGGTTGTGCCCATGAGGCGTGGCTTCCGGAGCTAACGCGTTAAGTCGACCGCCTGGGGAATACGGCCGCAAGGTTAAAACTCAAATGAATTGACGGGGCCCGCACAAGCGGTGGAGCGCGTAATGGTTTTAATTCGATGCAACGCGAAGAACCTTACCTGGTCTTGACATCCACGGAAGTTTTCGAGATGAGAATGTGCCTTCGGGAACCGTGAGACAGGTGCTGCATGGCTGTCGTCAGCTCGTGTTGTGAAATGTTGGGTTAAGTCCGCAACAGGCGCAACCCTTATCGCTGTTGCCAGCGGTCCGGCCGGGAACTCAAAGAGGAGACTGCCAGTGATAAACTGGAGGAAGGTGGGGATGACGTCAAGTCATCATAGTACCCGACCAGGGCTACCACCCACGATGCTTTCACAATGGCGCATACAAAGAGAAGCGGCTCGCGAGCAAGCGGACCTCATAAAGTGCGTCGTAGTCCGGATTGAGTCTGCAACTCGACTCCATGAAGTCGGAATCGCGCTAGTAATCGTGGATCAGAATGCCACGGTGAATGGTGTACACCGCCCGTCACACCGCCAGGGTGGTTGCAAAAAAAGAAGTAGGTAGCAACCTTCGGGAGGGCGCTTACCACTTTGTGATTCATGACTGGGGTGAAGTCGTAACAAGGTAACCGG
+
*.0.+./)04),00-0/'+**/*(*,.0/0+*')26778,+*+13,266623..-06867/5+-.--/./212*')),1263(/%'3**,6:4///..330,22279.)*1)'+,*%'&+694/1311/020590/778%6&**824621:,.3-+/)&))(+*21*.,+--..83'*%(%)%10176-((%'',)7,-,945/1-*-130**).-9.17)3+*/*),/18:;989;82545,.*'$&/)-33;<113:4504813573.'+3+)16:/+5887:-0/4.24+/+,:884541--((,+&'''(),*,24--,5+./1042343161444556964/86/,1321577+50.-.',..139356495328/938960*2128/86*)8133337879..6/000.1&+,)',..6:,)).0)(+,2*%()--6.*+35..336*,+.33:;;1.-+**-*,206/6,*,*-6*0+-7,%-),-*)(&(().+4--,)((,,/***,0..')064269)3/+,+*'%$%#%')02+--5//002:6)-3.0770,.02222.)102-7/&*&&'(,/1:665)++*'&,$$'04/;;/298;81/0016*3.1+++(.30+-**,*(/51856545837,*+22-2--9;/0')+30//,.5//34693/5*65*--75.-&('-/+4/0//,2/1/8000323770122276446-*,.8:54/:-6141/)*)*1*,/,6,-87488:7:/0314.+)7*29/.4..3.8/7-7/76.4.1--36/:4(%*()++0336/,-/-0,,+-*8882.0,1-1038:12368:8804.*,0894/0%++*+2**.,60,3322,++(*,*(-+,/),,1))++7-.&20-///0358-)('+&%&&$+)3,//./+15'/.934644//07,,/48776575530(2-.5--&*+-)+-,*/0,-)*()-*-,0--+3(7-:43-,%$'(),.0019:::776-),8:20,+-+3/--6+'%'$%%'&)/.17(+1201-09%&%'*-')(.,90/.3753,'&(&%('+**+&*)/03.34-60*,/.+()+-*-/%*,/412445:532//000892,+/,,,65568832,1.1:::79
@1a863234-5950-4e84-85d2-317b9a900a25 ch=451 read=44227 start_time=2019-12-13T04:18:09Z barcode=BC01 runid=2c9cf7bc05858273f10e7d7ec552fc0bd742dc3e
TTGTTATGCTTTAGAGGCTGGTTACGTATTTGCTGGTTACCTTGTTACGACTTCACCCCAGTCATGAATCACAAAGTGGTAGCGCCCTCCCGAAGGTTAAGCTACCTACTTCTTTTTGCAACCCACTCCCATGGTGTGACGGGCGGTGTTATTAGTACAAGGCCGGGAACGGCGTATTCACCGTGGCATTCTGATCCTGATTACTAGCGATTCCGGCTTCATGGGTCGAGTTGCAGACTCAATCCGGACTACGACGCGCACTTTATGAGGTCGCTTATCTCGCGAGGTCGCTTCTCTTTGTATGCGCCATTGTAGCACGTGTGTAGCCCTGGTCGTAGGGCCATTGACTTGACGTCATCCCCACCTTCTCAGTTTATCACTGGCAGTCTCCTTTGAGTTCCCGGCCGGACCGCTGGCAGCAAAGGATAAGGGTTGCCGCGCGCGCTCGTTGCGGGACTTAACCAACATTTCCTGGCTTACGAGCTGACGACAGCCATGCAGCACCTGTCTCACGGTTCCCGAAGGCACATTCTCATCTCTGAAACTTCCGTGGATGTCAAGACCAGGTAAGGTTCTTCTTCGCGTTGCATCAGATTAAACCACATGCTCCACCGCTTATTGCGGGCCCCGTCAATTCATTTGAGGTTAACCTTGCGGCCATTACTCCCCAGGCGGTCGACTTAACGCGTTAGCTCCAGGAAACCTCAAGGGCACAACCTCAAGTCGACATCGTTTTGGCGTGGACTACCAGAATTATCTAATCCTGTGTTGCTCCCCACGCTTTTCGCACCTGAGCGTCAGTCTTCGTGGGGCCGCCTTCGCCACCGGTATTCCTCAGATCTACGCATTTCACCGCTACACCTGGAATTCTACCCCCCTCTACAGAGACTCAAGCTTGCCAGTATCAGATGCAGTTCCCAGGTTGGGCCCGGGGATTTCACATCTGACTTAACAAGCCGCCTGCGTGCGCTTTACGCCCAGTAATTCCGATTAACAGCCTCCGTATTACCGCGGCTGCTGGCACGGAGTTAGCCGGTGCTTCTTCTGCGGGTATTAACGTCAATGAGCAAAGGTATTAACTTTACTCCTTCCTCCCCTTTGAAAGAGTAGCACAACCCGAAGGCCTTCTTCATACGCGGCATGGCTGCATCAGGCTTGCCATTGTGCAATATTCCCCCACTGCTGCCTCCGTAG
+
%#*%&$%#&'+**(&(%'$+*07,.)*++1*(*.3340,2/160/9.0148:;9089:0//153877;9837,7--/37,.(*,59,+0,**+1-2-9.0*./5665(56:31:88/-.10.:4+,,/6,+5345642141::9594320(/*(%1-0082735+722*/)4-0054:445;210.*'/47522.2*))+.)...034445<304.,051/2,+-+,,032956115547.;,8)4,87410/-,++((&)/69241/13,1))-1&*%+4*.-,.-34./0604.//0.5475667:+.-(+.011212/+*).-1:02;8:6/3*,583,)+))(+/-,-104661:7:0/1/))'*,..081,**,++235-45535&&5'*/9:62:+,**&1/15657828,%%%**(22:181-2--6,.)'(()*((*)+467445:45,3,0))1(*+33752'''((''()(%).22350*0-)192862%1.-.6+/4675/13;88481..0/0/+-,-5*+188666//00,12639,.7956/88545885205,10).0812-,+0-./.,600055/-/2112,')'()43644/'+*)&'&#),+./5-564,+/56:;<9265.+,./17,31-3,,*'()*),+*,*978*(+6-(20-+--..322-.,)11/203($+**)(+41/.1.8/.+-37/20-)2*/04+423+*0-**,1/127:,,,+4:1'%&0.011128,8-*()%+.(*+4;9-2434,9<<112-31'*-7879:22221:3'1)033.2.2.*+,/78019/5335<6944)(,..0*12348;8.+,2+,-+.02:5809/9.//.13:96142100((&*/156/2&-,2+-6267679179;9:691;/74,-334)+-02,27:..085++)+.:000,/)7-0/3'-4/8:9:::85-&%(''',)0.*(,-/16:330-1--((%#'&)/3'/+-304:32221122570.&(,-(*08.,/0(/622494;<;;::1*%&#+(.).-*+-7331757;+,,--20-.++70,*-3;*:65.064,-7-%(*($$%*'$%&'*'15)'*)-*777<8:<987--(,*1.'.,1./,../+%-)&&)')2--810.52:4-4-18:3)')))0454:467.423
@f3edd66d-5a1b-4b70-a23c-90c7b23b4126 ch=189 read=113993 start_time=2019-12-13T04:18:09Z barcode=BC01 runid=2c9cf7bc05858273f10e7d7ec552fc0bd742dc3e
CTCCGGGAGGCAGCAGTGGGGAATATTGCACAATGGAGGCGCAAGCCTGATGCGACCATGCCGCGTGTATGAAGAAGGCCTTCGAGGTTTGTAAAAGAGTACTTTCAGCGGGGAGGAAGGGTAAAGTTAATACCTTTGCTCATTGACGTTACCCGCGGAAACACCGGCTAACTCGTGCAGCAGCGCGTGTACGGAGGAGTGCAAGCGTTAATCGGAATTACTGGGCGTAAAAGCGCACGCAGGCGGTTTGTTAAGTCAGATGTAGAAATCCCGGGCTCAACACAGGAACTGCATCTGATACTGGCAAGCGAGTCTCGTAGAGGGGCATTCCAGGTGTAGCGGTGAAATGCGTAGAGATCTGGAGGAGGAATACCGGTGGCAGGCAGCCCCTGGACGAACTGACGCTCAGGTGCAGCGTGGGGAGCAAACAGGATTGAATACCTGGTAGTCCCGCCGTAAACGATGTCGGCGGAGGTTGTGCCCTTGGGCGTGGCTTCCGGAGCTAACGCGTTAAGTCGACCGCCTGGGAGTACGGCCGCAAGGTTAAAACTCAAATGGGTGACGGGGGCCAGCCCTGACGGTGGAGCATGTGGTTTTAATTCCGATGCAACGCGAAGAACCTTACCTGGTCTTGACATCCACGGAAGTTTTCAGAGATGAGAATGTGCCTTCGGGAACCGTGAGACAGGTGCTGCATGGCTGTCGTCAGCGTGTTGTGAAATGTTGGGTTAAGTCCGCAACAGGCGCACCCATCGCTGTTGCCAGCGGTCCGGCGGGAACTCAAAGGAGACTGCCAGTGATAAACTGGAGGAAGGTGGGGATGACGTCAAGTCATCATGGCCCGCCTAGCCAGGGCTACACGTGCTACAATGGCGCATACAAAGAGAAGCGACCTCGCGAGCAAGCGGACCTCATAAGGTGCGTCGTAGTCCGGATTGGAGTCTGCAACTCGACTCCATGAAGTCGGAATCGCTAGTAATCGTGGATCAGAATGCCACGGTGAATACGTTCCGGGCCTTGTACACACCGCCCGTACCATGGGAGTGGGTTGCAAAGTAGGTAACAACCTTCGGGAGGGCGCTTACCACTTTGTGATTCATGACTGGGGTAGCGAAGTCGTAACAAGGTAACCGG
+
+/3'470(-1/-00,.32;8+*3++7.--245;867'((**-.2,0601--&(&)(1,43:;5445446735+'())1/6320&$++28..3544-&'*,,/2:8/$+''37-(0-*(01+,.<711:291567283,,131351-1/5//9<8./%&.*)+12512,++3---'%%%$)*)**((&*%(+.432,,$&'//56/661:1917%,($+'(().228889;:+,.33,3/348:401/4+).20-+-0./3655.-/.3-//,.89879444'&&)+%,,/33555.--/+)&)***-(+)*,/0022/0*&+*,(%(,,0((,'/+('(()'0))40++5+0))+*./97;533/)3,096615(*(0**%',**)021,*,42/(%))&(*1)0/71192/)((()1046)*%+21.3(-/(1.,.:8-54+,*)'*,-6)'*8689;:81.00100%+,**0,090,*1,$$%&-4+(+(/+.2/)+**()+7.313()++)()-6578202//2+'(*-.2;4-+,)+,/.61;;8666645/1'%*))70561()&%%'&('**2'4357011,-*)+2-;;-3:436)((-(2/'2.1./5,.22,0-+150/%&'*30457894.1+*)'(0;<:3-,-+,60/(*301686848--4..6297:10234+626::10*'''-/55::67.,-,*,-2/4568;:645:8;2120--/26*--/4%*))'&$*)((/1..0-/;114232451.20,%'/-/0.0:18,3-+,--656:&2/..22;51)+,2,)*/-3/'032.8789889,+*,-*/-)+'*/8,%'&$''-,*,(*21,-()')-8411170060/0344754.**(-)(*--.865795+(.06/33963244.--(+,5557976845-5*-,./1+*),,.,--..-.0.(+'2844)).**+).+-,1*-,)-,1767.459243.,+1.)1(&''((**32-///36)*1,,&&&((++*,.19,18)(('+6,0,30*++,6669*/,4/**,/622'/.11+.52.7/)(,++''(')05/04:303247;83./1686882,*+*)*.)+,6457:,2*5+-9/6.8
@63bc1ae6-8d2e-4c03-ba4c-0da2770119a5 ch=109 read=114924 start_time=2019-12-13T04:18:21Z barcode=BC01 runid=2c9cf7bc05858273f10e7d7ec552fc0bd742dc3e
CCGGTTACCTTGTTACGACTTCACCCCAGTCATGAATCACAAAGTGGTAGCGCCCTCCCGAAGGTTAAGCTACCTACTTCTTTGCAACCCACTCCATGGTGTGACGGGCGAGGTGTGTACAAGGCCGGGAACGGCGTATTCACCGTGGCATTCTGATCCGATTACTAGCGATTCCGGCTTCATGGAGTCGAGTTACCGAACTCAATCCGGACTACGACGCACTTTATGAGGTCCGCTTGCTCTCGCCGAGGTCCTTTCTTTGTAGCCCATGCGCCATTGTAGCACGTGTGTAGCCCTGGTCGTAAGGGCCATGATGACCGACGTCATCCCCACCTTCCTCAGTTTATCACTGGCAGTCTCCTTTGAGTTCCCGGCCCGGACCGCTGGCAACAAAGGATAGGGTTGCGCTCGTTGCGGGACTTAACCCAGCATTTCACAACACGAGCTGACGACAGCCATGCAGCACCTGTCTCCACGGTTCCCGAAGGCACATTCTCATCTCTGAAAACTTCCCGTGGATGTCAGAGACCAGGTAAAGGTTCTTCGCGTTGCATCGAATTAAACCACATGCTCCACCGCTTGTACGGGCTAATCAATTCATTTTGAGTTTTAACCTTGCGGCCCGTACTCCCCAGGCGAGTCGACTTAACGCGATTAGCTCGGAAAGCCACGCCTCAAAGGGCACAACCTCAAGTCGACATCGTTTGCAGCGTGGACTACCAGAATTATCTAATCCTGTTTGCTCCCCACGCTTTCGCACCTGAGCGTCAGTCTTCGTCCAGGGGCCGCCTTCGCCACCGGTATTCCTCAGATCTCTACGCATTTCACCCGCTGCACCTGGAATTCTACCCCTCTGCAGGACTCAAACTTGCCGGTATCAGATGCAGTTCCCAGGTTGGGCCAGGGTTTCACATCTGACTTAACAAACCGCCTGCGTGCGCTACGCCCAGTAATTCCGATTAACGCTTGCACCCTCCGTATTACCGCGGCTGCTGGCACGGGTTAGCCGGTGCTTCTTCTGCGGGTAACGTCAATGAGCAAAGGTATTAACTTACTCCCTTCGCACTCCCGCTGAAAGTGCACCTGGCAAGGCCTTCTTCATACGCGGCATGGCTTGCATCGGGCTTGCGCCCGATTTGTGCAATATTCCCCTGCTGCCTCCCGGTAG
+
.+,.09-.343.02+-049:<4-1--++,/43555;31,1.2+**-1///0/4:3*5/)(+3054:83.10268467:;35;6+03&12,)..58+-*-,071/0/8:41&)-//4.44634.023)2+-,.&1,//463.&),-201/.*/6+-.3,.&'*304-----279++0&2378.40*('),('*2,*/3)'01-1'+)-)-/29740211)-*)+0-,135.2*+3+--3+-,.-3&&$'%++*++(*,+781-)((*)))/.3346.47++../.3231/'(,.64,-4436-/0,((&())*,00/++%()659:8238<6+/94724-/-./<4--+,66293.36553-.3/,-06:56/'-,6/.77;;---5/54255:)4186--,/,5142454408//.:70,)(-+0.)*'-02;61/02/3/-+*('+,+00/0./0.((&''(*%/+113115-*+,165440+-61841304;30236650.()155,/70;+-3:5()#&'(%()*7807/-'('*/2::8;:9;93;343.-&%'+*/:446//001331-+2./,1,+,%1.1,)''&)+(2,9440;;...+/;<-29/1/1/0//:4./1.1.624+*135,*,--300/305140/%5&*+224'4+,)&(31546;87-8+44,++-264-+,+)*+,.-../27083((')*)/.4.10).2-(*&5-1250/6249-/4;9*/-355++,*+4701&'$.+332-1144/0113;9719)*3;:/362323:6013*,0,)&%'.),-1(('++61.(.,.&3;3+)-+,'((#$$)1/111+1++-(45/--/-&.&*0,/58+.*'('(5:&-2./-*-/388188:04.&..--,3620&+-+-:2.+*,1242-)()1/025-(($%%&(+24/-(()%((/.&'%'(1-81.,,.-.7/-,2,*,(/89046&/)-.'2507/;00088471-1+1**/+*.)',2.04:58<:::547433841./*901/655:),)+%..1.*))(+.38*485'*$&&8:++96/0)+'**.%)%%'')&(',596;9986.2&)'*)20264/..(()'+-*9857926-77.)%.)'&(')*9///8/6..)+-///1,00-(----
