# Supplementary material for: De novo species identification using 16S rRNA gene nanopore sequencing
Source: PeerJ. 2020 Oct 21;8:e10029. doi: 10.7717/peerj.10029 (PMC7585375; doi:10.7717/peerj.10029)
Supplement: Supplemental Information 2 — Contains raw reads. [file peerj-08-10029-s002.zip › pass_fastq_runid_2c9cf7bc05858273f10e7d7ec552fc0bd742dc3e_196.fastq]

@0b7467f7-52f9-4db1-b14a-125f15c526d1 ch=7 read=46715 start_time=2019-12-13T04:18:24Z barcode=BC01 runid=2c9cf7bc05858273f10e7d7ec552fc0bd742dc3e
CCGGTTACTTGTTGCGACTTTACTGATCACGAACCCCGCCGTGGTAAGCGCGCCCTCCTTGCGGTTAGGCTACCTACTTCTGGCGAGACCCGCTCCCACCATGGTGTGACGGGCGGTATTGGCCTGCAAGACAGGAACGTATTCACCGCGGCATGTGCTGATCCACCGATTACTAGCGATTCCGGCTTCACGCAGTCGAGTTGCAGACTGCGATCGGACTACGACTGGTTTATGGGATTAGCTCCCCCCCTCGCGGGTTGGCAACCCTCTGTACCAGCCATTTGTACTGACGTGTGTAGCCCCCACCTATACCAAGTGCCAGGGACTTGACGTCATCCCCACCTTCCCTCCGGTTTGTCACCGGCAGTCTCATTAAGAGTGCTCAACTGAATGTAGCAACTAATGACAAGGGTTGCGCTCGTTGCGGGACCAACCCAACATCTCACGGCGACACGAGCTGACGGCAGCCATGCAGCACCTGTGTGCAGGTTCTCTTTCGGCACGAATCCATTTCTGGAAACTTCCTGCCATGTCAAGGTGGGTAAGGTTTTCGCGTTGCATCGAATTAAAACCACATCATCCACCGCTGTGCGGGTCCCCGTCAATTCCTTTGAGTTTCAACCTTGCGGCCGTACTCCCCAGGCGGTCAACTTCGCACGTTAGCTTCGTTACTGAAAACTAATTCCCAACAACCAGTTGACATCGTTTTAGGGGCGTGGACTGCCAGGGTATCTAATCCTGTTTGCTCCCCACGCTTTCGTGCATGAGCGTCAGTACAGGTCCAGGGGATTGCCTTCGCCATCGGTGTTCCTCCGCATATCACGCATTTCCTGCTACGCGGAATTCCATCCCCTCTACCGTACTCTAGCCATGCAGTCTAAATACCCAGTTCCCAGGTTGAGCCCAGAGGTTTCACATCTGTCTTATAACCGCCTGCGCACGCTTTGCCAGGCGTTCGATTAACGCTCGCACCTACGTATTACCGCGGCTGCTGGCACGTAGTTAGCCGGTGCTTATTCTTACGGTACCGTCATGGGCCCCCTGTATTAGAAGGGCTTTTCGTTCCGTACAAAGCGGTTTACAACCCGAAGGCCTTCATCCTGCACACCCGGCATTGCTGGATCAGGCTTTTCGCCCATTGTTAATTCCCCACTGCTGCCTCCCGAGGG
+
5)*,46//16,3+''(%),/,),-.-..+/168568,+889933122-.,,(+0*,/(((+,*75:14:76343)$'$'(((/*,,3538++.*67,'*-,.4,+&*)/4,310161()*,*2+(((-0./2(*/.0/181.6/.07468<87,,(./87781.%,'')/9.015555467691055:623)3()*0(())2+5/.67877.--.&.(**&')*33685;:05,,.&-'+$)*).28<5-*+),)4-30//-0-78201324:;7548732;2(/%)+-.,-)+.((*+/7861*,5,*)(&)+$*$'(%(*76256831/++18+725**0:2931'''*.+0<94341492815568865010+'%')*151,(-..18760-/..*+,2.223712.311-+-,-6755:541:5++')&1')+2/1441.++,&'+/035.*-.,,%(*(+-,/7/7620//,04./2-/+--295:86033/+)%&$('/901515<<9970)/.,.738566;8:87+6,++,:;7/1(6+27;///7/8...645--*0+089-:5*,./56887354,)'(,,4/361/55/-1407390&&+-,+02;;6/4,-,-,-+5-8-0//.4771*/021:54/5/093+.(+,.4,/0246659&32//55)-**1,:+))1,77/7946270.16994:38*%*0790688;986+6:585/---/-.8236743;,'()0681%&&)*53-487743/0*31-+**++4+5*)+('4//+(..-9283228:-4447976<13113.10365,&)*225<;3,,-.-,--.6./,1,/.-.6980%$&$+0/3/0.-(*,065978043,&*2*)(,*+$+0:2'&+++,-*)5841,,()*)96-,+-1451/,.))*0111066730.-+/+,)+3-.6),+,*/5+./1:2;788:978325-.257273116//-9344;-;+*$+*456351+173:1.,2--7:64:/1+0/46;9:7-/05.2886)(*.%+4.../-+1,18;3.19/.32486297,.(.71)*12110.+--.-39:<::::663301%,,+.15.11..,.7-.6)121479,523;9.31%-'(&/,/89-,,---3339548+'%1-'
@ffbe0b8b-599b-4160-b4e6-a2b088d7ea7b ch=123 read=91465 start_time=2019-12-13T04:18:31Z barcode=BC01 runid=2c9cf7bc05858273f10e7d7ec552fc0bd742dc3e
CAGCAGTAGAATTTTCGGCAATGGAAACCCTGACCGAGCAACGCCGCGTGAAGGAAGAAGGTTTTCCGGATTGTAAACTTCTGTTATAAAGAAGAACGGCGGCTACAGGAAATGGTAGCGAGTGACGGTACTTTATTAAGAAAGCCACGGCTAACTACGTGCCAGCAGCCGCGGTAATACGTAGGTGGCAAAGCGTTATCAGGAATTATTGGGCGTAAAAAGAGGGCAGGCGGCAGCAAGGGGTCTGGTGAAAGCCTGAAGCAACTTCAGTAGCCATAGAACCAGGCAGCTAGAGTGCAGGAAGGGATCGTGGGTTATGTGTAGCGGTGAAATGCGTAGATATGGAGGAACACCAGTGGCGAAGGCGACGATCTGGCCTGCAACTGACGCTCAGTCCAGCGTGGGGAGCAAATAGGATTAGATACCCTAGTAGTCCACGCCGTAAACGATGAGTACTAAGTGTTGGATGTCAAAGTTCAGTGCTGCAGTTAACGCAATAAGTACTCCGCCTGAGTAGGCGTTCGCAAAGAATGGAAAACTCAAAGGTGTGAGGGCCCGCACAAGCGGTGGAGCATGGTTTTAATTCGACAGCGCGAAGAACCTGAGTCTTGACATACTCATAAAGGCTCCAGAGATGATGCTATAGCGAATACGGTGGTGCATGGTTGTCGTCAGCTCGTGTCGTGAGATGTTGGGTTAGAATCCCGCAACGAAGCGCAGCGCTATCGTTAGTTACCATCATTAAGTTGGGGACTCTGGCAGGGCTACCGGTGACAAGCTGGAGGAAGGCGGGGATGACGTCAAATTTTTTATATGACCTGGGCTACACGTGCTGCAATGGATGGTGCAGAGGAAGGCAAGCCGCGAGGTGAAGCAAAACCCATAAAACCATTCTCAGTTCGGATTGTAGTCTGCAACTCGGCTTCGCTGAGTTGGAATCGCTGGTAATCGCGAATCAGCGTATCGCGGTGAATACGTTCTCTCGGGCCTTGTACACACCGCCCGTCACACCACGTGATAACACCCAGAAGCCGGTGGCCTAACCGCAAAGGAAGAGCTGTCTGAGGTGGGATTGATGATTGGAAGTGAAGTCGTAACAAGGTAACCGG
+
.335-.1)('(+484+/:40;0/,*/*+/+)+,/90//1387470,,,,20904/5)*)*--:54-'),$6(*,9:1,,*).,110-3;,(-*)273-*061005510.+..')1--*1(*++,6++((')++.,2/-('+1//36-.-,222856685877://.,*/5+.)))+)++*)*('+'+1+.8))+243003'**$&%)&-*707788/77,*''--+--388160'*)-(-17-/-1/.-0/3.+-.$%+.'+*+(+'(((+-()-,..(0(06237.-,,-++)*)441-2*)(22//8.4*3-+(&)+/,0.1006110;:2/755325,)))-,/3+33353*.)+')&'0(//788.../-----*+,.---00.(.+0-/+0&%&'*15:8)-'13;:747.-9,*'2-2-8-)+'1+,,00+,*-/.0445-..,)(&)+535314349484:353.7516422.0642&4)*-07052438228.-,-,6;23:82(()&%&)+-360421('-.-2%22*10378;,-(2*))(18129.&*%&),)11171/&''(***/<<.385)+'-,*&+)/-07,/*-)(+')+-06234641212/114*090.3(()*+-)+'&&)++1.&%&&*30,-%.,2/319:1*4(&%+-/0/000178899/311067887,(-.7+&),*01*&0,*1''*+,--/'*''%&),*,0/1887:;87875/3+)9--27+(*02./,*)10053(-*%)),+*/+(+,6.,0)*+..1(1722722(&+00-%'&('(&$-&'(143546-03,-'(+2115338;89<:;:9987-.(((()'**&,')58921.2-0.:,01:6(21((-.64*.558<636036;9++(/+)'*+08656232302),0--'%#%&(/7/4/559..-,-42722044153.-,-)2%//15*..-/64,/*,,+),+/+363459254401,2;85</15544225/.%'(,1593-.('+++0*,0+3)(-//),543033/))(-+)'++/1-4001-4/1::0/8*,-..485-*'&)(,+*-/'*+1*060847::::2
@4b8223ef-2014-40d8-95ec-90d167911b20 ch=458 read=38735 start_time=2019-12-13T04:18:30Z barcode=BC01 runid=2c9cf7bc05858273f10e7d7ec552fc0bd742dc3e
CTCCTACGGGAGGCAGCAGTGGGAATATTGCACAATGGGGAACCTGATGCAGCAACGTGAGTGATGAAGATTTTCGGATCGTAAGCTCTGTCTTTGGGGAAGATAATGACGGTACCCAAGGGAGGAAGCCACGGCTAACTACGTGCCAGCAGCCGCGGTAATACGTAGGTGGCAGAGCGTTATCCGGATTTTTTGGGCGTAAAGGGCGTAGGCGGATGATTAAGTGGGATGTAAATACCGGGCTCCAGCAGGTGCTGCATTTCGCTGGTTATCTAGAGTGCAGGGGAGAGGAGAGTGGAATTCCCTAGTGTAGCGGTGAAATGCGTAGGGTTAGGAAGAACACCAGTGGCGAAGGCGACTCTCTGGACTGTAACTGACTGAGGCTCAGAAAGCGTGGGGAGCAAACAGGATTAGATACCCTGGTAGTCCACGCCGTAAACGATGAATACTAGGTGTGGGGGGTTTCCAGCACCTCCGTGCCGCCGCTAACGCATTAAGTATTCCGCCTGGGGTGCAGTCGCAAGATTAAACTCAAGATGACGGGGACCCGCACAAGTAGCCGGAGCATGTGGTTTAATTCGGAAACAGCGCGAAGAACCTTACCTACATGACATCCCTTGCATTACTCTTAATCGAGGGGAAATCCTTCGAAGGGACAAGGTGACAGGTGGTGCATGGTTGTCGTCAGCTCGTGTCGTGAGACGTTGGGTTAAAGTCCGCAACGAGCGCAACCCCTTGTCGTTAGTTACTACCATTAAGTTGAGACTCTGCTTGAGACTGCCTGGGTTAACCAGGAGGAAGGTGGGAAGTGACGTCAAATCATCATACCCCTTATGTGTAGGGCTACACACGTGCTACAATGGCTGGTACAGAGATGCAATACCGCGAGGTGGAGCCAAACTTTAAAACCAGTCTCAGTTCGGATTGTAGGCTGAAACTCGCTACATGAAGCTGGAGTTGCAATCGCGAATCAGAATGTCGCGGTGAATACGTTCAGGTCTTGTACACACCGCCCGTCACACCATGAGAGTTGTGGCTGAAGTCCGTGGAAGCTAACCGCAAGGCAGCGGCCGAAGGTAGGGTCAGCGATTAGGGGTAGAGAATCATAACAAAGGTAACCGG
+
((/4./4+65/163388669495'*%-)/.+-//964,,''52:'()//13/0,'(%%''))).0//-+*0895-*+3465781)+-5)),26:5358-*))+00841/2,8:8/9(-(3,*(*/*0,.1-0-70102////0537641/..6)'((()-*+-605,3,*,#$%&*)*+38/..*(+*31-**,.0877582++*-/,.)*+(+/,99.9-9../6<:87*)*,)*(24)0,--8++*.&67567:+)')6('%'-08.9//,00-.2564,*1,*&+'-,(($&)0/7.8.17((+470))+,-7/**++)-.021++'+&)141/,.7324;55222/&'*,**,,,/-+(,285645-./)&()*,-210//0%$,.(/0278;9&(&+8;57(79//7/*/278<+,8885374-)*#&$%'+/9/.-.*1,,,:9898873,2674)3917(*&+-1842*+/)0.05:/11180,-).*4*,-0266/(+)'&&&()-,39984678.-/+2:7.577520.)-1+099//63+*+.+''((-5+%,&$)(3../3278-8/760()+*+,&1-../4--5-1+,)*)&%(%)-.88654.+/-.16912100-2,,,((*,+('+*,/518/+&%+115542--))(+&,()-675/-/3.3501456.---.:98660/0//4470707687<1:*),/(),/950/.,+,1839:-....4.9//-3700-)2:80;/9-492.224431&%%%*$-,-/2284360021,05340--(++*0.*0,('')1172-/5:21269869/942--312287732,+*-2341.1/1698.4232244540/-../*((0016;5468630-*..44,0/948944874;<76//033374689715/2:00067444.15/04/1*&*)*,-++*40-*)-+$&'%&'79/.510(,/,-35884.61129402.110$))*+01%*.2'2/5;82;9*,322/192/0.,()1+%'(*'$%')((2434.)))(*.085+,,2++*&%((,*-,,.&)(-*,/*,,-555143((143.'')'*,,0154534:-06067:919
@cdf6b265-82fa-49d5-8da9-0126496871e5 ch=267 read=59602 start_time=2019-12-13T04:18:31Z barcode=BC01 runid=2c9cf7bc05858273f10e7d7ec552fc0bd742dc3e
CCAGTTACCTTGTTACGACTTCACCCCAGTCATGAATCACAAAGTGGTAAGCGCCCTCCCGAAGGTTAAGCTACCTGCTTCTTTTGCAACCCCACTCCCATGGTGTGACGGGCGGTGTGTACAAGGCCGGGGCAGTATTCACCGTGGCGTCTGATCCACGATTACTAGCGATTCCGACTTCATGGAGTCGAGTTTGCAGACTCAATCCGGACTACGGCGCACCTTATAGTCCGCTTCTCGAGGTCGCTTCTCTTTGTATGCGCCATTGCGTAGCACGTGTAGCCCTGGTCGTAAGGGCCGCGGTGACTTGACGTCATCCCACCTTCCTCCAGTTTATCACCTGGCAGTCTCCTTTGGTTCCCGGCCGGACCGCTGGCAACAAAGGATGAGGTTGCGCGCGCTCGTTGCGGGACTTAACCCAACATTTCTACAACACGAGCTGACGACAGCCATGCGGCACCTGTCTCACGGTTCCCGAAGGCACATTCTCATCTCGAAAACTTCCGTGGATGTCAAGACAGGTAAGGTTCTTCGCGTTGCATCGAATTAAACCATGCTCCACCGCTTTGTGCGGGCCCCGTCAATTCGGTGAGTTTTAACCTTGCGGCCCGTACCCCCCAGGCGGTCGACTTAACGCGTTAGCTCGGAAACCACGCCTCAGGAGCTGCCTCAAGTCGACATCGTTTACGGCGTGGACTACCGGGTATCTAATCCTGTTTGCTCCCCGCTTTCGCGCACAGGCGTCAGTCTTCGTCAGGGGCCGCCTTCGCCACCGGTATTCACTCAAAGGTCTACGCATTCACCGCTACGCTGATTCCTGCCCCTCTACGAGACTCAAGCTTGCCAGTATCAGATGCAGTTCCCAGGTTAGGCGGGGATTTCACATCTGACTTAACAAACCGCCTGCGTGCGCGCTGATTCCGATTAACGCTTGCACCCTCCGTATTACCGCGGCTGCTGGCGCAGGTTAGCCAGTGCTTCTTCTGCGGGTAACGTCAATGACAAGGTGTCTTTGCGCCCTTCCTCCCCGCTGAAAGTACTTTACAACCCGAAGGCCTTTCATACGCAGCATGGCTGCATCAAAGGCTTGCGCCCATTGTTTCAATATTCCCCTGCTGCCTCCCGTAGGG
+
-'(*31.4848,12+.168:;60-))')(764665;40(*)+1*+-540.))(),,,,2.('*+*/+&$&'*,/0-$),3/772(%+''-22.'*+2<8-137776465468557421(*-,08608,,-*).-/0149537:-+5,+%*+'(,/4-&-03391221/0004110'*66:6%0%*%'()+(*.5-'.$'&124/9.0'5,2+(%%%%%'*),,4+&*+.10.+--1$(*'&*+,+*+:,985486-.-211353451-&&%*,-&+)*----.86+,659.,1(,*/*9)()),)+&&&))64452,75+*376387+14227<1..1+.')490.///4912.('+,734.)/-/3:68.(+*+0-1&.14).4-42+2*2'&'%&*+/035031//2<7/(,)*&*%%)+*+.60.0///+,))'&&/013688,+*8+//.+%'''+,..35-,,-67;625+)((,/.(.+,4+,54993722:;109197/00;:5-330,%%$#&((3,1.:5/.3-4885822.151/202052(-+++1/23.07.,-)),,+/04-461)357.62:6..-*)+199-160405//,7-;//5691;53+)/.4.074530313121/*/++*0/0&,&2-085656:72,1/(*,.+-3142426675857785;5(--677,83/-4,4')*%,(**1*-.367359-+12384*&((000+0*/$%&'5::;:87989<:852'+-1237445/6.078365)2467<8)*+-)/)&&'('&/./,462),8.0,(*&-*+.240*)&/451-/544-,-,,34&').-8..-*'.*/0678925..+-%($$-816'//7'+/+)466-,*,/210*'&&**1,*)/348;8::682/(($%$%#--5+*+3+331.-,-*-/5:42.-27080/9<33/70119:03-%-'.,*2+,,8-15.02;2::98685;702::/,.*0,++'(&+')$(&'-*%+$(*++20+-*356,17923'()$)-.1-*1)52(&((-)+'-**,%(()'/%,+('*+*501/0003(03/28/4069*+/9,-7+-/912225+.''&///041/71.004+'
@67acc324-076c-4760-a70b-505ffbd6e7d5 ch=156 read=60218 start_time=2019-12-13T04:18:30Z barcode=BC01 runid=2c9cf7bc05858273f10e7d7ec552fc0bd742dc3e
CCAGTTACCTTGTTACGACTTCACCCCAATCGCTGACCTACCTTCGGCCGCTGCCTCGCTTGCGGTTAGCTGCAGTTCGGGTATTGCCAGCTCGCTGGTGACGGGCGGTGTGTACCAAGACCAGGAACGTATTCACCGCGACCTCTGATTCGCGATTACTAGTAACTCCAGCTTCGTAGCCAGGCGAGTTCAATACAATCCAGAGCTGAGACTGGTTTTAAGTTTGGCTCCACCTCACGGTATTGCATCTCTGTACCAGCCATTGGCACGTGTAGCCCTACACGCGGGGCGCCAGTAGATTTGGCAATCATCCCACCTTCCTCCTGGTTAACCCAGGCAGTCTCGCTAGAGTCCTCCCAACTTAATGGTAGTAACTAACGACAAGGTTTGCGCTCGTTGCGGGATGGCAACATCTCGGCGCGAGCTGGCGATAACCATGCCACCTGTCGCCTTGTCCCCGAAGGGATTTCTATGGTCAAGAATAATGCAAGGGATGTCAGGGTGTTAGGTAAGGTTCTTCGCGTTGCTTCGAATTAAACCACATGCTCCGCTTCGCGGCGTCAATTCCTTTGAACTTTAATCTTGCGACCGTACTCCCCAGGCGGAATACTTAATGGTTAGCGGCAGCACGGAGGTGTTGAAACCCCACACCCTAGTATTCATCGTTTGCAGCGTGGACTACCAGAATTATCTAATCTGTTTGCTCCCCACGCTTTCGAGCCTCAGCGTCAGTTACAGTCAGAGAGTCGCCTTCATCACTGGTGTTCTTCTAATCTCTACGCATTTCACCGCTACACTAGAATTCCGCCTCCTCTCCTGCACTCTAGATAACCAGTTTTGAATGCAGCGCAAGTTGAGCCCAGGTATTTCACATCCCACTTAATCATCCGCCTACGCTCCCTTTACGCCCAGTAAATCCGGATAACGCTCGCCACCACGTACCGCGGCTGCTGGCGCAGGTTAGCCATGGCTTCCCTCGCCCAGGTACCGTCATTATCTTCCCCAAAGATGCTTTACGATCCGAAAACTAGCTTCATCACTCACGCGCGGCGTTGCTGCATCAGGGTTTCCCCCGACATTTTGTCATTCACCGCTCCTTTCCAGCCAG
+
,)%&0,)0--0++5&,,/2273,266,)++-()**'1/2238729.56:5:988852'&&&*)-%0(&$&(),%,*52/--,-/70--+))*)%$$'%'))+)+/4/5-1212)*(-()-08%5,3046747;7.39334'-1353668:86,++3+...-,*..+*3*(('(/*+.)%'%&.331..3;,/%&'))+(/'')%(-+'%)/+00-1<<*81+.1*-3-2052384/*+,//,/1-----//./210.+(/0*2'&$%%((2+'(',4,**,*,()'--%&%&$%#%#%$,((*()*,,+(*+1)',2-96620*+05070//0+(,497854//$%&((-./180.(')(&&().++30.14360./8263/*'(*,-)&),/16153-*+31-*'--/+-.10,.'(&%&*(/0,3+++&''(/624*.2-2:9897%20.72020/)%%)-.%*0681)*/(&*$'(%'*-&%)$/++-43-67:91',&''-&%-.-14/72:9:<;9:825.0157,-,8+<;97.,-+0+)*-/'+*+,(+()*)'-796:0()-)+*))453254437343378+4+./-7;,)*-.)((/1,++(/((+((.(*+044&54/2'1+-40.2-'(,()++*(..0:()-4579;:9570.67'.-/0027:5354281-((,*+.9/410045.:4-.-468,)+-.5;945633850,.10471/12,/177:+,-/(.2249:785')((+./;:9:;8956./702*+,12/2*.8/7368.2545475.*+')0+.),1)*-.0.66.05,.,+((',0212221;;;,-*88775)6)4,2-8+*)$22/%..4.2;12/*&*()-'*,,161689654680*-&)+.9,,7-%+())('),.55220.24500.,153,-+'*)'&%))*:2/30//4421+**+)3,/)&%),,./710339*+4-1+((/-//9::;:/;///;90:78+46(*(&$',0+*++,,23.246.-&&&(*5/89:466721..)&)0.*1-++---),9,8:828)---*&$$$%')*+*.-%+'(#%)'(&&''-*+'%$&%$&
@438f60a5-8dec-4597-98aa-7aba9e642876 ch=172 read=101226 start_time=2019-12-13T04:18:29Z barcode=BC01 runid=2c9cf7bc05858273f10e7d7ec552fc0bd742dc3e
CCGGTTACCTTGTTGCGACTTCACCCCAGTCATGTGAATCACAAGAGTGGTAGCCTCCCGAAGGGTTAAGCTACCTACTTCTTTTGCAACCCCACTCCCATGGTGTGACGGGCGGATTAATGTACAAAGGCCCGGGAACGTATTCACCGTGGCATTCTGATCCGTTACTAGCGGTTCCGACTCCATGGGGTCAGTTGCGAACTCAATCCAGTTCGAGCGCTGGGTCAAAAGCATCTCGCGAGGTCGCTTCTCTTCGCCATGCGCCATTGTGGCGTCGCCTGGTCAGTAAGGATACTTGATGACTTGACATCATCACGCTTCCTCCAGTTTATCGCGGCGAATCTCCACATGAGTTTCCCGAAGCCGGACCGCTGGCAACAAGGATAAAGGGTTGCGCTCGTTTGCGGGACTTAACCTTTATTTCACAACACGAGCTGACGACAGCCGGCACCACATGCATAAGTTCCCGAGGCCATTATATCTCTGGCTTCGGATGTCGAGGCCAGGTAAGGTTCTTCGCGTTGCATCGAATTCAAGCCCACATGCTCCACCGCGCTTGGTGCATCGAATTCGAGTTTAACCTTGCGGCCCATTGCGTACTCCCCAGGCGGTCGACTTAACGCGATTAGCTCCGGGAAAAGCCACGCCTCAGGGCACAACCTCAAGTCGGCCATCGTTTACGGCGTGGTTCACCAGGGGTATCTAATCACATTTTGCTCCCCGCGCTTTCCTTTACCCTGAGCGTCAGTCTTCGTCCAGGGGCCGCCTTCGCCACCGTGCATTCCTCCAGATCTCTACGCATTTCACCGCTGCGCAGATTCTACCCCCCTCTACGAGGACTCAAGCTTGCCAGTATCAGAGATGCGGTTCCCAGGTTGAGGCCAGGGGATTTCACATCTGATGACTTAACAAACCGCCTGCGTACGCCATACGCCCGGTAATTCCGATTAACGCTTGCACCTCGTAGTATTACCCGCGGCTGCTGGCTGGGGGTAGCCGGTGCTTCTTCTGCCGGGTAACGTCAATGAAACAAAGGTATTAACTTCTCCCTTCCTCCCCACTGAAATTAACAACCCGAAGGCCTTCTTCATACGCGCGGCGCGCGCCCGAAGCTGCATCAGGGCGCGCCCATTGTTACCAATATTCACTTATGCCTCCGTAGG
+
6+&,/9(,.7-,69)1/-/326/475021,+''$'&*120$&&'%'&(()'%)2-,1'()-,.,'+2*'&(*558+),'+..7;6*13.642)%'(/3*'.)-/+''*149+)(($*'-*../.176)3828*.5022.%((/9789:78554/672,.0*1(($0+--.-.))*0)'')+./(&+.2/**,*./2.+,+),-0(5,0--012.*$$&%%&'))-,,000*)&'((,''&%(()5-/04./.2,&%%&&*,23/-(-/+''((&%$%%'**326%(%0)'(%#$$&%'''%$%'&&'2%62/)*$($((-,-+1+,./79,-0(+&*)('&)',*1%&')/)11:-/3*&')',20517/--)0+*1')*((4,70:,)5+1.6666351/6(&')-+*(*','.*',-+17.-12.)/,,)'+(--*,..21/1*&%%%*)%&%&#%%'$%(,6/4)&(*'+&$',(*(,%'$$$$$%%$''4411-*%($&),0/*+.-41<;:;:5631702/24''%+(%*,$0/+%*&.),,-2+..,.,)($(%%#$%'*$(+*2)&%-/920.-,2-,,)+00)%$%%&&,*+*0,1*,616*63520*-(+'''''%3'*+608+15'3-2.&,424479721,971/0166:55+-)+*)%*&'(6-76-')+&(*--(&('&(-&+-+**-.0*,1-.)('.53+-.,21-*+,**45-3&&%$&/9-,+**-,/44633/61241*(3:9+68$&'+*5252(,-)''*/623**-%-',*6474455636<<6446*)()+*/),(+/-1191554.32,--(&&,..780.))-*)3/&).-23-+*+(.%'%),6.9.(*()))+.)4+%161*(.02,,,./2.('$$&&+)3,1++14738;89;39051(&#$%)(-,&%$%*23;28536922/'+//.,*.0+)&'&$)*,.,/8.,004425504.*((/54,)),.4%.-)+-6/6:6331-16314653561921,/+227)/(,+.0/)(.-)*/6,-24)+-86+$.&&*(')%##%')-5'&(/(')&%+#*+(41++%)'+',((((*++/(%%&'+001004,++'**2-480*,3().*+--+-./13$'&$$#$)-,11*,'+,
@fe064e25-4538-4603-8ec3-cc64b439ea88 ch=219 read=60092 start_time=2019-12-13T04:18:38Z barcode=BC01 runid=2c9cf7bc05858273f10e7d7ec552fc0bd742dc3e
TTGTTGCTTTGTTGGTTACGTATTGCTGGTGCTGAAGAAGTTGTCGGTGTCTTTGTGTTAACCTGCGCCTTATTAAATATATTTCCGGTTACCTTGTTACAGCTTCACCCCAGTCATGAATCACAAAGTGGTAAGCGGCTTGCCCGAAGGTTAAGCTACCTACTTCTTTGCCAACCCACTCCACATGGTGTGACGGGCGGTGTGCAAGGCCGGGAACATCCCTCGTCGAACGTCTGATCGATTACTAGCGATTCCGGCTTCATGGGTGAGTTGCAGACTCAATCCGGACTACGGCACTATGAGGTCCGCTTGCTCTCGAGTCGCTTCTCTTTAGCGCGCCATTGTAGCACGTGTATAGCCCTGGTCATGGAGCCATGATGACTTGACGTCATCACCAGTTTATCACTGGCAGTCGCTGAGTTCAGCCGGACGCTGTAACAAAGGATAAGGGTTGCGCTCGTTGCGGGACTTAACCAACATTTCCTGCTGAGCTGGCGACAGCCATGCGGCACCTGTCTCACGGTTCCACGAAGGCACATTCTCATCTCTGAAAACTTCCGTGGATGTCAAGACAGGTAAAGGTTCTTCGTCAGATTAAACCACATGCTCCACCGCTTGTGCAGGCCCCGTCGAGATTCATTTGAGTTTTAACCTTGCGGCCGTACTCTCCCCGGGCGGTCGACTTAACGCCAGCTCCGGAAGCCCACGCCTCAAAGGGCACAACCTCCAGTCGGCATCGTTTACGGCGTGGACTACCAGGGTATCAATCCTGTTTGCTCCCACGCTTTCGCACCTGGGCGTCAGTCTTCGTCAGGGGCCGCCTTCGCCACCGGTATTCCTCCAGATCTCTGCGCATTTCACCGCTACGCAGATTCTACCCCCCTCTACGAAGCTCAAGCTTTACCCAGTATCAGATGCAGTTCCCAGGTTGACCGAGTTTCATCTGACTTAACAAACCGCCGTGCGCTGCGCCCAATGTTCCGATTAACGCTTGCGCCTCCCGTATTACCGCGGCTGCTGGCGCGGAGTTAGCCGGTGCCTTCTTCTGCGGGTAACGTCAATGGGCAAAGGTATTAACTTTACTCCCTTCCTCCCCGCTGAGTACTTTACAACCCGAAGGCCTTCTTCGCGCGGCAGCTGCATCAGGCTTGCGCCATTGTGCAATATTCCCCCCACTGCCCGCGCCTCCCGTAG
+
$*)'&%$$%%''&%'02.0171532249:9:::881.-*)*2/-,-6078/7;6',(+4/117**-)*$&%*)).,'((+%&*)++*/.;02251-3.(,%**-261625*)*11/2469610106+**254+'')('&#%&0-'',0++.*.*'*/-21-'004+++'&)')$0+)%++02)&)23:970018)9;812.+/%,/2.520*+'(%*()*)'%%%)&%(&)++-$%',/)++700*,+,,6:<883,56:8,0.+&+-'(*+&,&(,014-81503320*$%(&&$&*+,.-+53/)),,/&&(*--,')(*,.0303//1+%%%%&&1/202(('+.,-..))'&)3/76,,6:605/.%)9;8800/-,..0,+-*--*&'#'%)*491,,-09.8-+($)$$%))*896/%*+.575.*'$%#'(*57*6+927-0-)*)')'(-,/0.,-'831)*)-'/))'3*-2(/)'&&&'$**)6,-/+64-7;8:7,*)))15+-00-1%'%*+76-)+-*&(0--315<5675326503/653*++&'()*677*683811.(-:867)/*87:6'&$&')(*7*974,('+,,.878836935/8-.-4),/153/,16)+((.++*.7.--..9;+15/001+/2848,-**)+(013-%1652:7350.0.*$$%$%)(-/.+-0*0%*+)$-,/74644++7/-./363817%)(,,-,002697<8)-,.*-039977466(99533//,.+/,/..8+/0.74,$+),/40,(,&/,+-*558:522327<:786(*05,1-,13+-0*,6+.729677;2..,)**/1126.,-)*/2;4/'+1((-'(%')(,/7351607982-161.*+'(+131,((()'&/3*&23335)*+..08899496-/,-+*(/&''))854431*)')))0,1/788;227//--)(%%&'($$()&()0+,-,3/3/7/.0/(*%),,.8()+++3-0/)*-,,.98,8)'$*+/&)04,..-1.-)+(*-35:6756///..985552.+*((*-6)001/2300,+21)**/8,3;40.2*,,())'($*(*21*(+0,37+)--153:,;76:)%&%&+(%$&'(+,+,/+09726/0/58&(+'-,,+110214.49:,',,))*($%$&,-/7-,034
@b0f8e4a2-45f4-4ebb-9bf7-c3e1880b85e4 ch=340 read=60015 start_time=2019-12-13T04:18:51Z barcode=BC01 runid=2c9cf7bc05858273f10e7d7ec552fc0bd742dc3e
CCCGGTTACTTGTTACGACTTCACCCCAGTCATGAATCACAAAGTGGTAAGCGCCACTCGAAGGACTACCTACTTCTTTGCAACCCACTCCCATGAATTGTGACGGGCGGTGTTACCGCAAGGCCAGGAACGTATTCACCGTGGCATTCTGATCCACGATTACTAGCGATTCCGACTTCATGGAGTCGAGTTGCAGACTCCGTCCGGACTGACGCACTTTGGGGTCGCTTCGTTGGCGAGGCTATACTGTATGCGCCATTGGCCAGCACGTGTGTAGCCCTGGTCGTAAGGGCCATGATGACTGATCATCCCCACCTTCCCCTCCAGTTTATCACTGGCAGTCTCCTTTGAGTTCCAGCCGGACCGCTGGCAACAAAGGATAAAGGAGTTGCGCTCGTTGCGGACTTAACCATTTCTGGCACGAGCGCTGACGACAGCCATGCAGCACCTGTCTCACGGTTCCCGAAGGCACATTCTCATCTCTGAAAACTTCCGTGGATGTCAAGACCAGGTAAAGGTTCTTCGCGTTGCATCGAATTAAACCACATGCTCCACCGCTTGTGCGGGCCCCGTCAATTCATTTGAGTTTTAACCTTGCGGCCGGTACTCCCCGGGCGGTCGACTTAACGCGTGCTCCGGAAGCCACGCCTCAAGGGCACAGCCGCCAGGATCGACATCGTTTGCAGCGTGGACTGCCAGGTATCTGTCCTGTTTGCTCCCCACGCTTTCGCGCCTGAGCGTCAGTCGACTTCGTCCAGGGGCCGCCTTCGCCACCGGTAATTCCTCAGGTCTCTTTCGCATTTCACCGCTACGCGGATTCTACCCCTCTGCGAGACTCAAACTTGCCAGTATCGGGATGCAGTTCCCAGGTTGAGCCCGGGGAGTTTCACGTCGGCTTAATAAACCGCCTGCGTGCCTTTTGTAGTAATTCCGATTAACCTTGCACCTCCGTATTACCGCGGCTGCTGGCACGGAGTTAGCCGGTGCTTCTTCTGCGAATCAATGAGCAAAGGTATTAACTTTGCTCCTTCCTCCCCCGCTGAAAGTACTTTGCAACCCGAAGGCCTTCTTCATACACGCGGCATGTGAGACTGCATCCGGGCTTGCGCCCATTGTGCAATATTCCCCCCTGCTGCCTCCCGTGGGAG
+
)-*.61:,.,9+3.,-3)0--284971,/497:8190..1283/24743-(((1/+,.1+-.-7,873./(%*.4.2:3.28:27+&((5:1%2)$'-()*5554982*()%*,&('$'**,/24%1146704.6/..79.5093776.()*37600//34/0-)-./9:<:81/11865670/.0:62,2-+,1,,*'-)&)*,332-((()&*$'165)+2((+)*-)$&##$&()%-''+&)$$-+..03::;<.35*.,0./31320.0'+*+3-%%&22522/&,1./9-0-./,)'()+,--+71/*&,1/-320,,-/-.2;3001342060-/352+().&(+-545*&()'1/076-/2.8//2719*-.667;)+(%)5:3742141361017()%%.(+'')4.+%&%('+((++(%,.-.0*0..152313223147..001/.12;;948/*,(&'++-/3;98979655-,.433+,,,,*55:12*-,0++-/30/5312))3-;:790///-7/0066&'),+2;89-,,,.-/.1-.0112,4+(''.0-6760+,50./()+363//.1:;,160.4.-+/-/+(&((-)398)(-+/07885/---/21**)+%&'))2-*.&(*)-/60///)2890-0.'2,(.*/'2)287997971860*1&211176-45465(3(-.2..,.08-16<70105692*,-/176,*+',+*-/06788133/(&(.*')('.(*6:13:45;8;656:*3(.((&%040&)*()&)+,**1&-*,+7</..:8))-$'),*1,.;062/2.)&30(/+'((*,/36(,0/.2:%0./1:48+,1+4/4476:6-1-4,)(/,*&().+$(*94.**%,,,''&&1(%-0)1,(-11251.//))20)(()).1851,,,+0,&$()-,**).0-01''&''.-/...70-+*3(')$,-.&(,/-.-7)2/(*/50585323-.+,-192326628-,3.+))+&(212/497..7.+--7;;)+776795573-68/$,-&.)'(),..199;89765630+.(*('(()((('*$)()++-:'41*((&$''.40*1.+,0+4+)*%((+343-..0-.+)),6(+1%4(,%
@150749b0-5e24-4f59-9d7b-4443c5f5611b ch=286 read=77862 start_time=2019-12-13T04:18:49Z barcode=BC01 runid=2c9cf7bc05858273f10e7d7ec552fc0bd742dc3e
CCGGTTACCTTATTTACGACTTCACCCCAATCATCAATCCCACCTTGGAGCAGCTCCTTCCTTGCGGTTAGGCCACCGGCTTCGGGTGTTATCAACTCTCGTGGTGTGACGGGCGGTGTGTACAAGGCCGAGAACGTATTCACCGCGACATGCTTTGATTCGCGATTACTAGCGATTCCAACTTCATGTAGTCGAGTTGCAGACTACAATCCGAACTGAGAATGGTTCGGGTTTTGCTTCACCTCGCGGCTTCGCTTCCCTCTGCACCATCCATTGTGGCACGTGTGTAGCCCAGGTCATAAGGGGCATGATGATTTGGCGTCATCCCCGCCTTCCTCCAACTTGTCACTGGCAGTCTCGCTAGAGTCCCCAACAATGATGGTAACTAACGATAAGGGTTGCGCTTTCGTTGCGGGACTTAACAGCATCTCACGACGACTGACGACAACCATTACCACCTGTATCTCATATAGCTATCTCTCTCCATCTCTGGGCCTTTGCCAATTATGTCAAGACCTGTAAGGTTCTTCGCGTTGCTTCGAATTAAACCACATGCTCCACCGCTTGTGCGGGCCCAAATCAATTCCTGAGTTTCATTCTTGCGGAGCGTACTACTCAGGCGGAGTACTTATTGCGTTAACTGCAGCACTGAACTCAACGCAGGTACTCATCGTTTGGCGGCGTGGACTACTAGGGTATCTAATCCTATTTACTCCCCACGCTTTCAGGGACTGAGCGTCAGTTGCGGGCCAGATCGTCATATCGCCACTGGTGTTCCTCCATATATCCTGCGCATCTCACCGCTACGCATGGAATTCCTGATCTCTCCTGCACTCCTGGCTGCCTGGTTTCTATGGCTTACTGAAGTTAAGCTTCAGGCTTTCACCACAGACCTTGCTGCCGCCTGCTCCTCTTTACGCCCAATAATTCCGGATAGCAGCTTGCCACCTACGTATTACCGCGGCTGCTGGCACGTAGTTAGCCGTGGCTTTCTAATAAAGTACCGTCACTCGGCTACACCGAACCATAGCCGCCGTTCTTCGCTAACAGAAGTTTACAATCCGAAAACCTTCTTCCGCTTTGCGGCGTTGCTCGGTCAGGGTTTCCCCATTTGCCGAAAATTCCTACTGCTGCCTCGTAGGAG
+
6-(-*4(+/.2(05-,10...2-,579,00/14:,7-+56*-3*4*+*-(,'///0/08045824.5/5+,5/6,202-,/1/1;0/.2300337,++(*3//0,-78680;;738334648:75,*,*%')+-/&(&(**%(.123589:41.,+,-9-7*,-0/5--+*++,/402++''/21)/,./487+)/31/0%*&///22;40-,00./-*).++33,*$'/.1:;/-0,7,,.6-2'*&-+-75-+*',*+*33**)0+8788,.+)*'..+.//0743*3/9-(-522++-'-2:1/1101663393/'.&0335,77+*596<764/*0+,28222491:10-332,.2674--/+224*3-0.6-,,04:79964697322-'(,,.:/2/*)(++265+,-630/*+-//+&-0032/(+.)-+',-..//+17-41(-%$(.)281..111;;6666313236++*)+,/557/./,,,*,/7:0+*'0,*1))(+/(+,,/601/.-+32;86<:88252,0483/-/0-5:81:-,)-1346--72''.+,.38279366).0021859.'&)+/-::/-7;91910..+','.-.02234*..5'(&'')*1,-1*)+)*6252378/110199962,,(5+&)&&'(*33/*++*'7,1+*,'(++-3.376341212323667;433-,.60'-,256-*,.01;72(0:*8878806646-/.9/.%10+1.23896:9%&%+),193348:9::34--/922-/.-1'('))++-53549;65511%.-/143434+)$&(/2../.()++(**-'(0445308//86;944564:6/:.//7/5-108--/383&8817;:-129./,+,%&()'))+.3-3;65544:/2/:,'')-,).5/29;;/204051*0)).06124144445.//0:34934/50/.,0/6-,.,,,.2777897;8:./91*+,1.191*,./768823522420--&))'&'&-(('&(.2:<8:;-4*-$%)',-&&**(,2-(,.615-)-11(482;2281(&&(&%%&*.,/29..020.,-*.,/+8/1:;5//9*).6303701.4-&#*,++3,.311))+0/,-
@27eb5cec-fbf3-4666-b263-0a46c08511d8 ch=284 read=54503 start_time=2019-12-13T04:18:59Z barcode=BC01 runid=2c9cf7bc05858273f10e7d7ec552fc0bd742dc3e
CTCCTACGGGAGGCAGCAGTGGGAATATTGCACAATGGAGGGCGCAAGCCTGATGCAACCATGCCGTGTATAGAAGAAGGCCTTCGGGTTGTAAAGTACTTTTCAGCGGGAGGGAGGAGTAAAGTTAATACCTTTGCTCATTGACGTTACCCGCAGAAGAAGCACCAGCTAACTCCGTGCCAGCAGCCGCGGTAATACGGAGGGTGCAAGCGTTAATCGGAATTACTGGGCGTAAAGCGCACGCAGGCGGTTTGGTAAGTCGGATGTAGAAATCCCCGGGCTCAGCCTGGGAACTGCATCTGATACTGTAGCACCCGGATCTCGTAGAGGGGTAGAATTCAGGTGTAGCGGTGGAGATGCGTGAGATCTGGAGGAATACCACCCGGTGGCGAAGGCTGGCCCCTGGACGAAGACTGACGCTCAGGTGCGAAAGCGTGGGGAGCAAACGGGATTAGATACCCTGGTAGTCCACGCCGTAAACGATGTCGACGGGAGTTGTGCCCTTGAGGCGTGGCTTCCGGAGCTAACGCGTTAAGTCGACCGCACAAATTACGGCCACAAGGTTAAAAAAATAAATGAATTGACGGGGGCCCGCACAAGCGGTGGAGCATGTGGTTTAATTCGATGCAACGCGAAGAACCTTACCTGGTCTTGACATCCACGGAAGTTTTCGAGATGAGATGTGCCTTCGGAACCGTGAGACAGGTGCTGCATGGCTGTCGTCAACTCGTGTTGTGAAATGTTGGGTTAAGTCCCGCAACGAGCGCAGCCATATCCTTTGTTGCCAGCGGTCGGCCGGGAACTCAAGGAGACTGCCAGTAAACTGGAGGAAGGTGGGGATGACGTCAGAGTCATCATGGCCCCTTACGATGGGGCTACACGTGCTACAATGGCGCATACAAGAGAAGCGACCTCGCGAGAGCAAGCGAAGGACCTCATAAAGTGCGTCGTGGTCCGGATTGGAGTCTGCAACTCAAACTCCATGAAGTCGGAATCGCTAGTAATCGTGGATCAGAATGCCACGGTAAATACGTTCCGGGCCTTGCACACCGCCCGTCACACCATGGGAGTGGAGTTTACGCAAAAGAGTAAGGCAGCTTAACCTTCGGGGGGGCGCTTACCGCTGTGATTCATGACTGGGGAATTGAGAAGTCGTAACAAGGTAACCGG
+
*-01,/3063-02037846759.+-+61:0,,.+7-++''%%#%&.2&+4,4454-1(5,75483226656)*.-'+,,-07+/9*;466/13:4*,3-69:,,*,-0:5((/+)-(%'(.0.((./-*-9.1:.*/0.,6-+,5025/06-(+()0,&**&',.101,,+6,000+,--)(*1-+0/*0+/-+.-(.-40//,--../-.20:/4-1',,+00456;;345357,)))*%*$,(*.0074962/2//(,-(5/4,+%%,/+.198/.78612)',-,-0+&(,-13324-++-'&)&%&&('/**&.,.-.0.622)619,44+5*5+8*-0/(&%()-1---'''&&&'''()+/87:;-/8*371.,'+++.(--,+,25031%/(6:1*+/7700))$('332224371375+'&*-2+,05657'(*,6021&50.12/02717;303976471-)+(1-)+:;/10../16.,-&+.&*36/3148+*)+).,/..1/02021',((*44:04421;38/67785761-00*)+)'(2+3*#%&'4,7868998-+)*1621001442535;;5.8-(*),18685:898+//-3//066;6355:1.-.-01)0/0++5*+3,**('.515766040-/334,,,.1**).:98,'%%&,+,&).-014;7;4/8.605256+/15%($*%)+:97889676:9762(%))..2212--./35./.81;85:2,+.*2+(*,+2&$00'-*)-.%(')-+02)(4;13:3434;5/-/-,.941466:,.)2(,/.1104,*,*098993/61+5-6/3791476111024')+.4366)+&))..%$#&((*&&/610.30,-+*-4758252/30/000/11-(*&)'()634325232,+*',,/(***2*2*4434567:82449:::9:98.5*&,$5(0+--.01*)+**,.''&()797871910/.5/724//0&/-30/0373.025,*,8754''*)001;51/267;9(-334-),()())-3.163/067879;67554+,-/-,+2<-)*,-+04*&''&+)(&$%%')*2-:9889214684/42,6,+47(''$&(.056576578787-((,((,&'++-6'0%%&&&-/00:4;38
@d9f18ae3-6e0e-43ca-b77c-5f62c833fb51 ch=92 read=74105 start_time=2019-12-13T04:18:57Z barcode=BC01 runid=2c9cf7bc05858273f10e7d7ec552fc0bd742dc3e
CTCCTGCAGGGAGGCAGCAGTGGGAATATTGCACAATGGGGAAACCCTGATGCAGCAACGCCGCGTGAGTGATGAGTTTTCGGATCGTAGGCTCTGTCTTTGGGGAAGATAATGACGGTTGCAAAGGGAGAGCCACGGCTAACTACGTGCCAGCAGCCGCCTTGTGTATGCACGTAGGTGGCGAGCGTTATCCGAGTTTTGGGCGTAAAGGGCGTAGGCTAGTTAAATTAAGGATGTAGAAATACCCGGGCTCAACTTGGGTGCTGCATTCCAAACTGGTTATCTAGAGTGCAGGAGAGGAGGAGTGGAATTCCTAGTGTAGCGGTGAGATGCGTAGAGATTAGGAAGAACACCAGTGGCGAGAGGAGCGACTCTCTGGACTGTAACTGACGCTGAGGCTCGAAAGCGTGGGGAGCAAACAGGATTAGATACCCTGGTAGTCCACGCCGTAAAACGATGAATACTAGGTGTGAGTTTCAACACGCCAGTGCCGCCGCCTTGCAGTAAGTATTCCGCCTGCAGGGAGTAACGGTCGCAAGGTCACAAAACTCAAAGAGATTGACAGGGGACCCGCACAAGTAGCCGGAGCATGTGGTTTAATTCGAAGCAGCGCGAAGAACCTTACCTACACTTGACATCCCTTGCATTACTCTTAATCGAGGAAATCCCTTCGGGGACAAGGTGACAGGTGGTGCATGTGGTTGTCGTCAGCTCGTGTCATTATTGAGATGTTGGGACAGAATCCCGCAACGAGCGCAACCCTTGTCGTTAGTTACTACCATTAAGTTGAGGACTCTGGCAAGACTGCCTGGGTTAACCAGGAGGAGTGGGGATGACGTCAAATCATCATGCCCCTTATGGGGCCACGTGCTACAATGAAAGCTGGTACGAGATGCAATACCGTGAGGTGGAGCCAAACTTTAAAACCAGTCTCAGTTCGGATTGGCGGCTGAAACTCGCCTACATGAAGCTGGAGTTACTAGTAATCGCGAATCAGAATGTCGCGGTGAATACGTTCCCGGGTCTTGTACACACCGCCCGTCACACCATGAGAGTTGGCAATACCCGAAGTCCAATAAGCTAACCGCAAAGGGAGGCAGCGGCCGAAGGTAGGGTCAGCGATTGGGGTGAGATCGAACAAGGTAACCCGG
+
**552*/--&(%/0&),,)43'4,.,.+/,''%)5:+296)*/,.6/-+-/0083520/.062517/--++,--604:://)8/.6++,).*.9988136.)17**(,.+.+)*,)(&,''-)4+,1,()))-2(,-/,*//./00+(),2,-***5+--&&&*-*+-)%)').0446418001893330/3+)%(&++1,3,++664/-/+)-71/.-'%'(+&)(*('&2-01650,+25,+64./5575.+&),1.::89:;::1:9+1+3,666070/,,,,*,--0,+4-,0,0.**'$()++/)4)2*)*20.&')*25/-%$%)*778/-,+(3*(.)))+('+-0/'--460)&'%.*%'*+1--,)(-.90320'-1-.1/1/12,)1/-92)+*('*/.:9:,)+-::28--+&,)+,2557:+-056/0114'*,2216,-,,)*'+-061//.00:8954'(1902)(+'*$&)&%-&,4/-/%%&&''(%&++)(+-1:77-//+)((.0*&''%$$,1/7*.,,,/-(&*-29546845*(''',))$'#-576267,''%'+))))..'3)**+31/.04/:8495:741.-,,,-(-,.4')&..++)))&&('&)'(&1/..3+*300.0.'&''0*3+--*)*.'++'+/(/51+7:1105.++''))&-((//'%%$$&''0.8555555-./15.-,--'4('+3-.-1222;05+()+'('(05+)+/43*)//,2//6:,)-%-2,0./.472235:<383-()(4/)191552/'//22567872/--2-1,7*13,./+-'$('*/55-+**((/04;212998572.5,-*+((&).+()%'(,.895.6,*)&''*),+/++-(*,.081.8,*,9//1,)*-02&(3,445*-1,+2771;432300/1361-8--3(-((&$$%+1/,/5255+)*)*+%('),/.*+00//3,/.3,-.234.6/213-4//1626-42/.1/-00--80-'/23/6.,+22&.-.1&&)'&(**214:5740,)))5+5-196)82)(--/-6&.%*/+)**/-13-024(,0,('('&'%)*12./'++)&,,-/0/%/(%+(145+,++'&),11+,+&0)*367:+08
@cf9193c4-0213-47f3-9bcb-8c7ff532f2de ch=159 read=73155 start_time=2019-12-13T04:18:56Z barcode=BC01 runid=2c9cf7bc05858273f10e7d7ec552fc0bd742dc3e
CTCCTACAGGGGAGGCAGCAGTGGGAATGTGCACAATGGAAACCTGATGCAGCAACGCCGCGTGGTGATGAGGTTTTCCGGATCGTAAGCTCTGTCTTTGGGAAGATAATGACGGTACCCAAGGAGGAGCCACGGCTAACGTGCCAGCAGCCGCGGTATTATGCGTAAGAGTGGCGAGCGTTATCGGATTTACTGGGACATGCAAAAGGGAGCGTAGGCGGATGATTAAGTGGGATGTATGCAGGCTGCTTGGGTGCTGCATTCAAACTGGTTATCTAGAGTTAAGGAGGAGGAGGAATTAGATTCCTAGTGTAGCGGTATTACGTAGAGATTAGGAAGAACACCAGTGGCGAGCGACTCTCTGGACTGTAACGGCGCTACGGGCTCGAAAGCGTGGGGAGCAAAACAGGGTTAGATGCCACAGTAGTCCACGCCGTAAAACGATGGATGCTAGGTGTGGGGGGTTTCCAGCACCTCCGTGCCGCCGCTAACGCATTAAGTATTTATTCGCCTGGGGCGCAGTGCAGATTAAAACTCAAAGGAATTGACGGGGACCCATTACAAGTAGCGGAGCATGTGGTTTTAATTCGAAACAGCGCGAAGAACCTTACCTACACTTGACATCCTTGCATTACTCTTAATCGAAATCCCTTCGGGGACAAGGTGACAGGTGGTGCATGACGTCGTCCGTATGTCGTGAGATGTTGGGTTAAGTCCGCAACGAGCGCAACCCTTAATCGTTAGTTACTACCATAAGTTGGGGACTGCTTGAGACTGCCTGGGTTAACCAGGAGGAAGGTGGGGATGACGTCAAATCATCATGCCCCTATGTGTAGGGCTACACACGTGCTACAATGGCTGGTACAGAGAGATGCAATACTGCGGTGGAGCCAAACTTTAAAACCAGTCAGTTCCGGATTGTAGGCTGAAACTCGCCTACATGAAGCTGGAGTCACTGGTAACCAGAATCAGAATGTCGCGGTGAATACGTTCCCAGGTCTTGTACACACCATACACACACCATGAGTTGGCAATACCCGAAGTCCGTGAGCTAACCGCAAGGAGGCAGCGGCCGAAGGTAGGGTCAGCGATTGGGAAGAAGTCGTAACAAGGAACCGG
+
0174.),%+/2.)0664552488;9274&7(*)+/)('%),'17-06767736421*16-0585.,+)*)*)./2.+-'4)+,,2681/05;:96/04-&.-(&&(''()-34377725/-*1,,1'%*87*-,2.0271.,.1854.-.81*)/**&((**&,,--+'%()110()(((.3//1$,$235+++/).'-%)$$*1.))2,(+,499233+***+*/,7.795<967-)(($.$*22+%%&$(307/30000/01)46777)&$)*//..++//3.2--/-&+)&)(('-)&)3(1+++,30++*+-02-&)&%(/0*)+)&/++-/06--223:92885;,+.+,340/..-139264'12.,)&((+-'('01/65.//++-041+8-)*-0:5,.&(,107--//(3*&%&&'(0321,0135((+17///+,44*($$%'0448867637+4:/5*-$/,--+2/*.68:6;;665311(+*3+:./0')6**0,2(.31/)+*(%)(,**-+..2/09<158887,,+(0/5/4436;954:5&,'(,*''('++)+%)+21++,0/:;.13/8,),/(,&%)&(&+2.679816-07(*+-&)'*+167872811/46023.05-4-/+-*.*3/''(+18:-126*5*+,4.3)5,/620310)(&%*-.21.%'#%%-.2:9866971:1743252*+21'*,'.$&)-,20)01'&'%$'(,3--,28000134(/'$((**,3-'0/)..623276888<::<62602.4-10)0./817448:6075998897:7---65)*(-,21$&,+1,,,0.0224,++&(0378867796686731,.11/+***+;68993+*%'*+0--/)+(*29.-26/.9<4093//0)+025'.*+03.102838525*-.2071+*,-/-8---5430,.54881.,'&$$&'()*-0,-.-,/0/+5*+&'41.466832/,,50,0-(+2/1/-08'&&&')0216;71,,**++&%'')'02''((')-62300/../1/3.4.,+0)-.2.11/9241.0*2.00320/-79902029,.)'-))12698941/,/.528:8
@5e0fde15-ccd9-473c-af90-3385dbc52647 ch=478 read=51168 start_time=2019-12-13T04:19:07Z barcode=BC01 runid=2c9cf7bc05858273f10e7d7ec552fc0bd742dc3e
CCGGTTACCTTGTTACGACTTCACCCCAATCATCAATCCCACCTTAGACGGCTTCCCTTTGCGGTTAGGCCACCGGCTTCGGTGTTATCAACTCTCGTGGTGTGACGGGCGGTGTGTACAAGGCCGAGAACGTATTCACCGCGACATGCTGATTCGCGATTACTAGCGATTCCAGCATGTAGTCGAGTTGCGGGCTACAATCCGAACTGAGAATGGTTTTATGGGTTTTGCTTCACCTCGCGGCTTCGCTTCCCTCTGCATATCCATTGTAGCACGTGTGTAGCCCAGGTCATAAGGGGCATGATGATTTGACGTCCCCGCCTTCCTCCAGCTTGTCCACTGGCAGTCGCTAGAATACCCAACTTAATGATGGTAACTAACGATAAGAGGTTGCGCTCGTTGCGGGATAACTTAACATCTCCTGGCGAGCTGACGACAACCATGCACCACCACCAACATCTCATATAGCTATCTCTCCATCTCTGGGCCTTTATGAGTATGTCAAGACCTGGTAAGGTTCTTCGCGTTGCTTCGGGTAAACCACATGCTCCACCGCTTGTGCGGGCCCCCCCGTCAATTCCTTTGAGTTTCATTCTTGCGGGCAGTACTACTCAGGCGGAGTACTTATTGCGTTAACTGCAGCACTGAACTTTGACATCCAACACTTAGTACTCATCGTTTACGGCATTATTGGACTACAGACCATCTAATCCTATTTTGCTCCCCACGCTTTCGGGACTACAGACGTCAGTTGCAGGCCAGATCGTCGCCAACTCGCCACTGGTGCTCCTCCATATATCTACGCATTTCCTGCTACACATGGAATTCCACGATCCTCTCCTGCACTCTAGCTGCCTGGTTTCTATGGCTTACTGAGTTAAGCTTCAGGCTTTCACCACAGACCCTTGCTGCCGCCTGCTCCTCTTTACGCCCAATAATTCCGGATAACGCTTGCCACCTACGTATTACCGCGGCTGCTGGCGTGAAAGTTAGCCGTGGCCTCAATAAATTGCCGTCACTCGGCTACCATTTCCTGTAGCCGCCGTTCTTCCTTTATAACAGAGTTTACAATCCGAAGCCTTCCTTCACGCGGCGGCGTTGCTCGGTCGGGGTTTCCCCATTGCCGAAAATTACTGCTGCTGCCTCCCGTAGGAG
+
2**(47+./30%36')-268:8.7//+031569748232+%&%)'&(.,(**,+.9)05*)/1725,27983606.,.-*,,*-,900-6.--3023567..-,,5399538112./0353-3/1+)&+)+2648;3///+..077999:42383*2.0621086688824.)((,,313/4565416202,5,+)+'12//.-043310-0734//6;-34790/::)(,-;/01611('.4)(.&)*,./7)004-,+')..6125++'-/.243674---.50(,.//7857+688-582121,62,+/2**--,*(023:14344//+.)**++-12/)(,/00--0-))&($%+(-),,--*(&')0667952251110-)'&+,/9054778-:,**-3,.')''&%1)+,,8610,.*1&&0/',%1056778<7:66356*('$*'*$%&()87/50+,(*+33++)(+))*-182310-3088/00/.//3899-,-014355602+1.:78<:8952-)+/.2).)&%*,,1.,/449962139///4'1+.,0-.20292.,-:9:79742963404<204:<72811-)*1,'.-12/0-0-4,+,&&'**)0*(0*(*(0-2-0331/10/2334///.-+*.992.3.-().**,6.6676:988;:000/.%/%&,)/-980**$(%'()+*-.3340/&/--+*+0-799*,0/2;70-88-2/(&()%43361409+-*.-)70/09;7:2'($$*$++35<5662*,++24879;78677899897832;00(&&&*'*-/0255+2)3,4.,+-.38664888451227456::9846889;800)005106-216322656-./52%5852:,.-2//01479;121//2564059500/08124:/),015,1*+1147/23;4:-6-,-19231-3,&$%'&()/+17/.//..01,0))&'(('&*+;34494*-'*$&%,-314&()$24156/132/523067/5<2.,+(&')-0048567-3.2-/54.+0,,*())/67-.3993.')+%).-3156;6143223-,0-..511202)./)4863<-49:0+-5014/21*$%%#&*)2211-.+,*-7-/:69/--
@5b6fe2eb-13c3-4c33-9475-bba815139a9a ch=201 read=60582 start_time=2019-12-13T04:19:06Z barcode=BC01 runid=2c9cf7bc05858273f10e7d7ec552fc0bd742dc3e
CTCTACGGGAGGCAGCGGTAGAGAGATATTGCACAATGGGAAATCCTGATGCAGCAACGCCATTAGTGATGAGGTTTTCCGGATCGTAAAGCTCTGTCTTTGGGGAAGATAATGGCAGTACCAGGAGAAGCCACGGCTAACTACGTGCCAGCAGCGCAGTAATACGTAGGTGGCGAGCGTTATCGGATTTACTGGGCGTAAAGGGAGCGTAGGCGGATGATTAAGTGGGATGTAGAAATACGGGCTCAGCAGGTGCTGCATTCCAAACTGGTTATCTAGAGTGCAGGAGAAGAGTGGAATTCCTAGTGTAGCGGTGAAATGCGTAGAGATTGGGAAGAACACCAGTGGCGAGCGACTCTCTGGACTGTAACTGACGCTGAAGGGCTCGAAAGCGTGGGGAGCAAACCAGGATTAGATACCCTGGTAGTCCACGCCGTAAACGATGAATACTAGGTGTGGGGGGTTTCAACACCTCCGTGCCGCCGCTAACATTAAGTATTCCGCCTGGGGAGTACGGTCGCAAGATTAAACTCAAAGGAATTGACGGGGACCCGCACAAGTAGCGGGCATGGCGGTTTAATTCGAAGCAACGCGAAGAACCTTACCTACACTTGACATCCCTTGCATTACCTCTTAATCGAGAGAAATCCCTTCGGGACAAGGTGACAGGTGGTGCATGGTTATCGTCAGCTCGTGTCGTGAGATGTTGGGTTCAGAATCCCGCAACAGGCGCAACCCTTGTCGTTAGTTACTACCATTAAGTTGGGGACTCTTGAGACTGCCTGGGTTAACCAGGAGGAAGGTGGGGATGACGTCAAATCATCATGCTATATGTGTAGGGCTACACATTATACAATGGCTGGTACAGAGATGCAATACCGCGAGGTGGAATAGGCTTTAAAACCAGTCTCAGTTCGGATTGTAGGCTGGAAACTCGCTACATGAAGCTGGAGTTACTAGTAATCGCGAATCAGAATGTCACTTGGTGGGCACGTTCAGGTCTTGTACACACCGCCCGCATCACACCATGAGAGTTGAAAAGCAATACCCGAAGAAGTCCAAACTGAGAGCTAACCGCAAGGGAGAGCAGCGGCCGAAGGTAGAGGTCAGCGATTGGGGGTGAAGTCGTAACAAGGTAACCGG
+
+.0,-/+6+&)'(++)&)*&)$'))*,+-/*+**.5144+%(($(**-0770/./45435:+0,$)**,*',*/0::.0'7*9995754+*,10100,32,-43+.,*+*//./(+'-.*3*)+,+)')$)-''((*)2*)*'($)#$$&&&%((*-)/,0...:875),*,/.%'26111*)*-,%5,)*321547789;-*.*$((7787999;80/+.-0+'*$&*)0,,'&.1-,)-%35567+&+(0347996546/4,9814366271004.++*)02-/,+)-+(()(--1-5.+.,//887433+1/,07,++30/00*)*-+%-4,63573245%'(**''&)+092/-+'(-3197340/+(*+)'+0./,)-5,-/'&(*)*1-+(/,+-0255,+'3.,6,,*-.'/4,(+*('6,1(%(.187853//**,/(7311*+-5876*-734,06/2*++*-3.49.599:458,+,2,501251-/03;89029232/'%%)(.,8/0*0-.,)5(55325509++,(+.,+,0)+8726;5.0/1/)(('))*,)+&'(($*),7928734.*4+,*1///436..632.-)*+&(+**-4.-22.42*(+(*)3,'()+1.6+5+,)%''&),+&(52-5/*(1)*-(,-1135/10/37977487766(14571**,*/47566556635674:/2&0*%'$&''2+*(0/*3'&,.034025*.,+-7/12**,.+,.-21,304+.//))52112')&'%225648:348/38332403/+.(.-/..14:7131255011872,,--,/&(&',123973+4/*,.54+,%&'&*,-0;2099987605+***'.-/.6.+-0+*+*,*-.0'%#'&')+462;;649.77111028;955../*)&0./062)3.*24,,&)*122+.--/8:.+/-+$('*),')*65+)73643013332(-)*-0.71--%()045&245.5++,521202;088*(/-1/,0-17644-)'*.3))+1+),,,+(02+(-+&%*)+(+'&&&'&'&'*11131/+-0.-4-*+%(+00,'+,+(***,1..(2*-+++*+'0*25:8+1*('((0-018667)1-..589:
@65218818-385a-41c8-af5c-deac2babc9e2 ch=157 read=54027 start_time=2019-12-13T04:19:07Z barcode=BC01 runid=2c9cf7bc05858273f10e7d7ec552fc0bd742dc3e
CTCTTTTTTTTTTTTTTTTTTTTTTTTTTTTTTTTTTTTTTTCGGTGGCCGCCGGTTGGTGCGGTTGCTGAAGGTTTGGTGTCGCGTGCTTCCGCACTGTGCTCCATGTTCGTTGCGACTTCTTCGTCGTCGTCACGGGCTGGCTGCTGCGGACGGTGCTGGCTTCGGGTGTTATCAACTCTCATTAGTTGACGGGCAGTTGTGTACAAGGCCCGAGAACGTATTCACCGCGACATGCTGATTCGCGATTACTAGCGATTCCAACTTCATGTAGTCGAGTTGCAGACTACAATCCCGAACTGAGAATGGTTTATGGGTTTTGCTTCACCTCTTCGCTTCCCTCTGCACCATCCATTGCTTGCGATAGTAGCCCAGGTCATAAGGGGCATGATGATTTGACGATCATCCCCGCCTTCCTCAGCTTGTCACTGGCAGTCCGCTGAGTCCCCCCCCAACTTAATGATGGTAACCTTAACGATAAGGGTTGCGCGTTGCGGGACTTAACCCAACATCTCACGACACGGGCTGACGACAACCATGCACCACCTGTATCTCATATATAGCTATCTCTCCATCTCTAGACCTTTATAGATATGTCCAGAGACCTGGTAAGGTTCTTCGCGTTACTTCGAATTAAACCATGCTCCACCGCTTGTGCGGGCCCGTCAATTCCTTTGAGTTTCATTCTTGCAGACATTACTACTCCGGGCAATTACTTATTGCGTTAACTTCACCATGAACTTTGACATCAACACTTAATTTACTCATCGTTTACGGCGTGGACTACTAGAATTATCTAATCCTATTTGCTCCCCCACGCTTTCGGGACTGAGCGTCAGTTGCAGGCCAGATCGTCATCTTCGCCGCCAGACATATCTGCGCACTGCGCTGGTGCGTCCATCGCCACTTCGGTTGCGGCGCGGTTGGCTTAAGAACTTACCACCGGAACGCCTGCTGCCGCCTGCTCCCTCTTTACGCTTAATAATTCCGGATAACGCCCCTGCTGCGCACGGCTGCTGGCATGTGGTTAGCCGTGGCTTTCTAATAAAAGTACCGTCACTCGGCTACCATTTCCTGCTTAGCCGCCGTTCTTCATAACAGAAGTTTACAATCCGAAAACCTTCTTCCTTCGCGGGCGTTGCTCGGTCAGGGTTTCCCCATTGCCGAAATTCCCTACTGCTGCCTCCCGTGGGG
+
#+(+-,,/--,++)'&%##"""""#"""""%%#$$%#))(((&$%)%''*''&'&))&&%%$&%)*))+1--.,(,%&&'%&%%$%&$(*1/'%)$)-.0.1.3+%''((%%$$$$)'()*%%*$$&&&,,*''$'&+&%$$&$$#%)('((#%&&%%%%*.+4.:)2+0'-.-.803...-/-1/)'+,**72854)+.*%*(**11/0.12++&+$&/)*++5-+,0+/13/1:::::24;4141108/123122/:48(,%*/414545,.10)%**-(,%421,++/5090,+222/+/+-1125499-/+770;;6,0292867///622343181)/+*+)/,,+,:61,&$%$$')(+'%($&&%&%,*)/4584+/61154/03226;.++*)&&'+,;47+),-1/::5-&&',/-3:5626210420)),//,,/1/1/301+).(((0.-++/062,+-('(.+//(,.*+343:3,,*',7+15<:60504.32+-,.'.2--)++)*)-('7600*)+'78:4:78/3128,,2.1454412)0)%).-022330*+,499:9632&+*'0084,-%'(*),(./')(++-0.&%*..-1.1/-/24-.120),007,*0.01;8.3-,*-/28//5),.1/012-(%('&%+,-5271-.1.-&3/:.,+5-22410*,66&/**,222/4%(-).&'&+(+..-3934-5/1/&&0#$(($%%')*-2900169:,3-++/-+'+'('/045760:4+')(30.1283986534'()/-)---.5/0420/8.),..597.%+(,-93/)834,/,*-10/6(+.<2605.:/&+23480/'**3,)*.,&''$$#$$$$'%%$&$%$&)(*%%#*''$&&(*)$&%#%&%%$%&&%%&&')''&'&,(3)+'&$$$$'$%)&(+*%'$*(%$&$,---02157-/8+)*+*0-)+.1*)-+)&%,,.5::,8.,.5:::6-+)+(&%'&$%%%$%'-+012*.)(&*()'..1-'.4.114-',.,)-1-278,+-3170//+,12+4.0078(.9.05+*&)%')/9/9<::;0)(&$'022.*-()13-+,39850./44..12957;87685%,%(')00:799;,:69-77*/:.08;2+-517/,--1)-+1(&(*+*//048/88-+)(*+)
@aa9fa6b6-d031-4357-a37d-2fb45dcb2b9a ch=512 read=72845 start_time=2019-12-13T04:19:17Z barcode=BC01 runid=2c9cf7bc05858273f10e7d7ec552fc0bd742dc3e
TTTTCTGTGGTGCTGATACACTCCTACAGGGAGGCAGCAGTAGGGAATATTGCACAATGGGCACAAATGATACATATGCCGCTATTATGAAGAAGGCCTTCAGGTTTGTAAAAGTACTTTCAGCGGGAGAAGGAGTAAAGTTAATACCTTTGCTCATTGACGTTACCGCAGGCGCAGCTATCCGTGCCAGCAGCCGCGGTATGGAGGGTGCAAGCGTTAATCAGGTTACTGGGCGTAAAGCGCAGGCGGTTTGTTAAGTCAGATGTAGAAATCCCCGGGCTCAACCTGGGAACTGCATCTGACTGGCAAACTTGAGTCTCGTAGAGGGTAAATTCCAGGTGTAGCGGTGAAATGCGTAGAGATCTGGAGAGATACCGATGGCGAGCCCCTGGACAGACTGACGCTCAGGTGCGAAAGCGAAGAACAGAGCAGGGTTAGATACCTGGTAGTCCACCGTAAGCGATGTCGACTTGGAGGTTGTGCCCGCCCAGGGCGTGGCTTCCGGAGGCTAACGCGTTAAAGTCAGCCGCCTGGGGAGTACAGCCGCAAAGGTTAAAACTCAAATGGTGTGAGGGGGGCCCGCACAGAAAGGTGGAGCATGTGGTTTAATTCCGATGCAGCGCGGGGAACCTTACCTGGTCTTGGCATCCACGGAAGTTTTCAGAGATGAGAATGTGCCTTCGGGAACCGTGGAGACAGGTGCTGCATGGCTGTCGTCAGCTCGTGTTGTAAGTAGGTTAAGTCCGCAGCAGGCGCAGCCCTTATCGCTGTTGCCAGCGGTCGATCGGGAACTCAAAGGGAGACGCAGTGATAAACTGGAGAGGTGGGGATGACGTCAAGTCATCATGGCCCTTACGACCAGGGCTACACACGTGCTACAATGGCGCATACAAGAAGCGACCTCGCGAGAGCAAAACTGGCCTCATAAAGTGCGTCGTGAACCGGTTGATCTGCAACTCGGCTCCCATGAAGTCGGAATCGCTAGTAATCGTGGATCAAATTTTGGTGAATACGTTCCCGGGCCTTGCTTTACGCCGTCGCACCATGGGAGTAGGTTGCAAAGTAGGTAGCTTAACCTTCGGAGGCGCACCGCTGTGATTCATGACTGGGAGTGAAGTCGTAACAGGTAACCGG
+
&&'(&*'(%*,.01.0)&&#&*.71/3++5'%(..222*+*')1*,,-,7-,+,./61*,*('+/4+)+-034+*('%0)&&%$+&')764(,'**&'(&%'*017)*-086'+*+-/960,.//66')),.+(''-1-*)..4--2-16.)354112)'(++9+1/+-((&&((*,++..0/*/26800...61.,)&%&$%()'&%)'3/+,,,495928*+'+/-069955/,5:2*+),)-5967:;<438-0*,.(.,/')((-1))3:8*)675321021211/(*0/,..052-((),2--3')()*,/122:491-%/-.44(8+.4++9961(%)')0/0,4.**-120///12769,++(&+('0)''.15**-(04/-)-332()/-),/0,74;,-9554'')))*+%))-22+&.%1.5:6211-06)77./52,025*&))*/13&*))+-4852011321263;77183+&)'&%075-160722//'*.%'(,*,'++1,6.94,-2-''-.378200/')#((+%,0,/1-7+/-170115-.89<;52**(()(1.0/0)+0-()&*&&*.-''*)-(+,0944346:7/938/()+1410'.+.)-3(/-3,+'(*0+6950+)'-/2-,,*+(-(,*.7:8,+*)*+755458445178582*5,576:76*(%(014.81:::99::0;011::689788897874:2.)(%&%14151.)*-,+./%7244/,,,(41))/,03''4--4172.//07*1)*-/%1.20437)/('*,'++*).*,.,-/0<:;;<:+)(++-1380/03697643-,-/313+*,301&$&$$(*;;25551//.-.-012679587;/-/.-2.1(6-+%''$''(*0565/.*)&)+:9/$)&/+16113407,**04675*/)'$&&)(+('%*+9894'5552)3146*-75-4-..16354745/%'&(,+-179;9874(+)*'&%&)%&12'...---)'.110.,*%&&%&)*/5554'-,336856/((('/0192131.((&-,**)**1432305/+/&+,*))&&%$$)(),.0:6443223460%%'((.)--0,054,&**-8;:22
@fb319471-c045-43e4-a998-93b11516ef3b ch=453 read=98674 start_time=2019-12-13T04:19:16Z barcode=BC01 runid=2c9cf7bc05858273f10e7d7ec552fc0bd742dc3e
CCGGTTACCTTGTTACGGCTTCACCCCAATCATCAATCCACCTTAGACAGCTCCTTCGCGCGGTTAGGCCACCGGCTTCGGGTGGTATCAACTCGTGGTGTGACGGGCGGTGTGTACAAGGCCGAGAACGTATTCACCGCGACATGCTGATTCGCGATTACTAGCGGTCCAACTTCATGTAGTCGAGTTGCAGACTACAATCCGAGACAAGGGAATGGTTTTATGGGTTTGCCTCGCGGCTTCGCTTCCCTCCTGCACCATCCATTTAGCACGTGTGGCTGGCCCAGGTCATAAGGGGCATGATGATTTGACGTCATCCGCGCTACTCAACTTGTCACTGGCAGTCTCGCTAGAGTCCCCAACTTAATGATGGTAACTAACGATAAGGGTTGCCGCGCTCGTTGCGGGACAACCCAACATCTCCTGACACGAGCTGACGACAACCATGCCACCTGTATCTCATATAGCTATCTCTCCATCTCTGGGTGTATGAGTATGTCCAAGACCTGGTAAAGGTTCTTCGCGTTACTTCGAATTAAACCATGCTCCGCCGCTTGTGCGGGCCCAAATCAATTCGCTGAGTTTCATTCTTGCGGCCATGCTACTCAGGCAGATTACTTATTGCATTAACTGCAGCACTGAACTTTGACATCAACGCCGTTACTCATCGTTTTGGCGTGGACTACTAAGAATTATCTAATCCTATTGCTCCCCACGCTTTCCGGGACTAGGCGTCAGTTGCAGGCCAGATCGTCGCCTTCGCCACTGGTGTTCCTCCATATATCTACGCATTTCACCGCTACACATGAATTCCACGATCCTCTCCTGCACTCTAAGCTGCCTGTGGTTTCTATGGCTTACTGGAAGTTAAGCTTCAGGCTCACCACAGACCCTTGCTGCCGCCTGCTCCTCTTTACGCCCAATAATTCCGGATAACGCTTGCCACCGTATTACCGCGGCTGCTGGCGTGAATTTGTGGCGGCTTTCTAATAAGTACCGTCACTCGGCTACCATTTCCTGTAGCCGCCGTTCTTACCTTTATAACAGAAGTTTACAATCCGAAACCTTCTTCCTTCACTGGCGTTGCTCGGTCAGGTTTCCCCATTGCCGAAAATTCCCGCGCTTCTGCTGCCTCCGTAGGAG
+
27,4-;+,(+(%1+',1/11912088,/-,.75218030)--,/-//*&++,1++/+*+113739)4676*,6-8/084072.2*//761/-..+057657567-4:78;666644..-+-1,)'*1335988<7469-05698::9::::<:77867:3100.35(.,)/(,033,4**'+/0/,.4-%-$&+&&*09:.9('+&&&&'*.'))*7/:9:/12/00/93*+)*,)&(2)*8-678/83**2(*+//295998347'&(()***-*(&%#*(.3)).730.10//6:7.-0.000/3:4-/02889250)*'&&$&%),)*--,0;24636,+),()+*+4-)+.//9:-,'((&,(&&)*+50/12256--,-/(*/,.9*,&%&))+02262436,)'&((('+05544*,&'',,/1234022135298(6879/9101903748478&())'+,,99633/5:::873466+&$&%'+&*-/00-1'*(--0<915404'0+;:;87.*)((2(,/36&&,7+;<;/3+(-124.(--)(&%*,.3281/-(-/*+0,9247''4+,36<;11883/2,/*+()$)&))(),-+/09'')/'()14(1+'%&--///0/5./0-07885//26///3696630/+(*(),287::0742&&''+0,4,142232('*+01/3546;9530&/:-.+6;9../.,0;0,)3;8400((032370-2.--/3-5--,9996:;:8;7<7.+-,/04+,.358957;78898996556878<:2.01*+2%''))+&'-10/+)))44594402778700..-,%&'()6;.-),/-87--0215306.//6&-''.-1+-/315+*3-/+)-3*/./::;010..../20491...29/,/8,+3-39./50468:+(4+30051-/01-2*&*&%-()63541/2220111-.+)&%&'&2-*%%)',-++2+'%.-132(-&01566,-/1.84-%/-*7<:8530+((,*(*,,14'(%#)(-30--1+(&'+*)+0,#(*5-/,+22./7/7.48332:+')')4075<222/(0/0&+,-4,0894127322,*-46--94)'-''-())+,-)-.)0:-063)-,
@dc6e440a-a5f9-498d-b537-440aa18918b8 ch=383 read=58229 start_time=2019-12-13T04:19:16Z barcode=BC01 runid=2c9cf7bc05858273f10e7d7ec552fc0bd742dc3e
CCGGATTTACCTTTATTTACGGCTTCACTTTTAATCCCGCTGACCCTGCAACCGCTGCCTCTCCTTGCGAGGATAGCTCCACGGACTTGGGTATGCCAGCTCTCATGGTGTGACTGGGCGGGGTGTGTACAAGACCCAGGAACGTATTCACCGCGACATTCTGATTCGCGATTACTGGCTAACTCAGCTTCATGTAGGCGGTTCAATACCAATCGAATGAGACTGGTTTAAAGTTTGGCTCCACCTCACGGTATTGCATCTCTCTGTACCAGCCATTGTAGCGTGTAGCCAGCCCTACACATAAGGGGCATGATGATTTGTCATCCCACCTTCCTCCTAGTTAACCAGGCAGTCCTTCGTCCCTCAACAATGGTAGTAATAACGACAAGGGTTGCGCTCGTTGCGGGACTTAACCCAACATCTCGACACGAGCTGGCGACAACCATGCCACCTGTCACCTTGTCCCCGAGGACTATCGATTAAGAGTAATGCAAAGGGATGTCAAGTGTAAGTAAGGTTCTTCGCGTGCTTCAGATTAAACCACATGCTCCGCTACTTGTGCAGGTCCCAAATCAGATTTCCTTTGAGTTTTAATCTTGCGACCCGTACTCCCCAGGCGGAATACTTATGCGTTAGCGGCGGCTGGAGGTGTTACCTAGTATTCATCGTTTACGGCGTGGACTGCAAGGGTATCTAATCCTGTTGCTCCCCACGCTTTTCCGAGCCTCAGCGTCAGTTACAGTCAGAGAGTCGCCTTCGCCACTGGGTATTCTTCTAATCTCTACGCATTTCACCGCTTCACTAGAATTCCCACTCTCCTCTCCTGCACTCTAGATAACCAGTTTGGAGATGCAGCACCCAAGGATTCAGGCCCAGGTATTTCACATCCCACTTAATCATCCCGCCTACGCTCGCTACGCCCAGTAAATCCGGATAACGCTCGCCACCTACGTATTACCGCGGCTGCTGGCACGGCGTAGTTAGCCGTGGCGCTGCATGAATTTACCGTCATTATCTTCCCCAAGACAGGCTTTACGTTGAAACCTTCATCACTCCGCGGCGTTGCTGCATCAGGGTTTCCCCATTTGTGCAATATTCCCCACTGCTGCCTCCGTAGG
+
-*%)%.14--/35*+193../&)*4+&(''%$(/*7.)(/02/49)&$&$$',&)3+.:.-',,,/./,++1,.,2457,,-18/+.(+/*+&*'-/-$('(()*,.,,0.12417622/,..()*4448354589*(550722988:4025+.4/0*099-/19:7+,/,:.--1%&%(*--.2+-.08400-../6.)(,9)*(()--+-*4'()'(/054864441*/'-)7,.7/87855:33+,.50.00//-.,++,-1872692014,54+*--./475-(%%)+19.-,.(*,-/3).3-955//.-%0.%%'*)*/50)02231'&'&+&/.1*&)&&/3,*(**'+*''((0+,**)'&3*'11./22:6695553+'*+*-5+-*+*41680/)570-./+'(&%)&''''')+2245*'.+&+&))(32-41%$$'()2:6771+-0+1,.145+())'%$(')')(5'-*)),--11//27(-58.936+-)')-/57-./3-42;66;61./0*-080&%*/*;;579(+-/11/68011%),(&*.0&+(+-50)*)*,(((*+),+)-..-03;;7.:3/3.-/0/29)$1%*+4.0++-4+,4+5+*+0)**)*,/.(-1.52+1+&+((+')*9---0,0.348;956874;8-/-2-+,+,/00'*,+++.)(+0,07272306:)+(/92,'*()131)/+)*45988/./00851:1017728)')*&*+,/:;8<889:,/+,/'+&/86301&(-+,54411/1/4;:4574.0130/03(&%,)3-8*&*+.44/,-,--12412114++-),)+--/1<<13.),3/-**+&.4)+)(&,3-21436)('-311-82.)*,.(0.%&,&6)*+0078()01,,.&%)/))3)-/.90,+.11--0-.+)/*6.367746756:64748335*292229789809/)&)*)-012191/)/*()*-)(()$&$$&%&+(''35143&**&(,4+65;.11224,/1*)'%&&%%%$*,&,228422/-.*,)&)11004<.3611001+-7.3:108/&%02*+6252511105773+-.-00-1,,)+*3*-*
@8181c948-f3c6-4ebe-b28d-e86272cfbc31 ch=156 read=60258 start_time=2019-12-13T04:19:17Z barcode=BC01 runid=2c9cf7bc05858273f10e7d7ec552fc0bd742dc3e
CCAGGTTGCAGCTTATTTACGACTTCACCCCAGTCATGAATCACAAATTGGTAAGCTCCTCCGAGGTTAAGCTACCTACTTCTTTTGCAACCCTCCCATGGTGTGACGGGCGGTGTGTACAAGGGTATATTCTACCGTGGCATTCTGAATTCCGATTACTAGCGATTCCGACTTCGTAGGTCAGGTTGCAGACTCAATCAATCCGGACTTCACGACGCGCTTTATGAGATTCGCCCCGCTCTCGCGAGATTAAACTGCTCTTTGTAAGCGCTTCATTGGCGCGATGTGTAGCCCTGGTCGGTAAGGGCGCGATGACCGGGCGTCATCCCCGCAGCTTCCTCCAGTTTATCACTGCCGGTCTCAGCACGGTTCCCCAGGCGGATACTGGCAACAAAGGACCAGGTTACGCTCGTTGCGGGACTTAACATTTCACAACACGAGCTGACGACAGCCATGCAGCACCCTGTCTGCGTTTGAGCGTTCTCATCTCTGAAGAGCTTCGTGGATGTTAAAGACCAGGTAAGGTTCTTCGCGTTGCATCAAATTAAACCACATGCTCCACCGCTGGCGCGTTGTCAATTCATTTGAGTTTTGGCAAAGCTACCTCCGGTCGACCGCGTTAGCTCGGAAACCACGCCTCGGGGCTTTAACCTCCAAGTCGACATCGTTTTACGGCGTGGACTACCAGGGTATCTAATCCTGTTTGCTCCCCACGCTTTCGCACCCTGAGCGTCAGTCTTCGTCCAGGGGCCGCTGTACCGGTATTCCTCCGAATCTCACCGCATTCACCGCACCTGGAATTTCTGCCCTCTGCGGAGCCCAAACTTTTAGTATCAATTTACGGTTCCCAGGTCAGGCGGGGATTTCATCTGACTTAACAAACCGCCTGCGTGCGCTTTGCCAATGCCGATTAACGCTTGCACCCTCAGCATTGCACCCGCGGCTGCTGGCTGGGCCGCCAGTGCCTGCGGGTAGCGTCGGCGAGCAAGGGTAGTCGCGCCAAAACATCCCGCTGAAAGTGCTTACAACCCGAAGGCCTTCTTCATACACGCGGCGGCTGCATCCAGGCTTACTTCCGGTATTGTCTTCCCCGCCGCGCTCCGTAGG
+
)*%),.0**)%)%('.4,()((*+5+'-26,-/197878;82)0+,','.'%&'&&)+.*1)(())0/1*%'%$'.((,/6.2:;3083*/3*'06.+99::888783643-8,./443%%$&%%$$&$).,+)-3*/-4./181**&)+,+*&&*5-1,,,-,13:1/.,06--%)$(,+-(*-+)(+'-'.(-(3)*&.,-+2,+,1+*''(&&&'&(+/0.0,*+%-%&$%%'&$&*)(+'&(&(%,'.61*+.//02;9101/(,&&%*++1+,'+**+,-%(%%'&()((3585'.--&.6+,%$)%+'*,%+.+/-*/.2133*%,#$&*./.'1**.0;6.--(,++'$+*-+,/(((&$))3/*-*$$%$'&)%(&+-2774+456),(%%$'*/(-$*%&++11:01'5/..4-2.3-.83-+,-''(+*.(4456787..,.*-.%+&()+36'')++%%&&''#%%&(''*0/2,01./+&)+%'&*+.))'*/*+%*'')((-+91800+%4,66,1714754701'*)(+*-.0;689,+-/18996235,/./*)**)+1)./386:70045,*+688+&$%%&$&'&%('$'%''3++**$#&%&.-*./4,,--%/2-/0181/(*.'%%&%'&+-01+71/066885897831*%)*,,.778.,/.0700*),,01558587864;50307;80,.)+.591/2-26))+35955747967<74.:+(399,.1'%&&)+3++'*+415,/2-,(4+,.+#'+).(.,*(-*%'&,-436+')+(('$-1,(100.+)%'.3(,-(&'%$#&$*)/-*')'#%&*20;04()/454)++*%)+'&'('),*-2210/2252,08585864.//002..,-(&(((16/-+.--4.601.0+(*(/330-$#$$(%$''/.-,3&3//.5,2*))0-((**02+)'&&%&%)*,('&'),0/))(%%%)/*-02..'*%%(&**%(($'%*+53*13./,)')'''$'(+)1-'%''.*573/0*.102+,%)%'%+'(,+)*)&')''-2,4,%(%%-(((*#''%$#*((**'$*&&&#'(76+.,+(
@21c8f864-8573-4461-a86d-36e61a8d9f87 ch=461 read=51594 start_time=2019-12-13T04:19:27Z barcode=BC01 runid=2c9cf7bc05858273f10e7d7ec552fc0bd742dc3e
CTCCACACGGGAGGCAGCAGTGGGGAATATTGTGCAATGGGCGCAAGCCTGATGCAGCCATGCCGCGTGTATGAAGAAGGCCTTCGGTTGTAAAAAAAGTACTTTCAGCGGGGAGGAAGGGAGTAAAGTTAATACCTTTGCTCATTGACGTTACCGCAGAAGAAGCGCACCAGCTAACTCCGTGCCAGCAGCCGCGACAATACGGAGGGTGCAGAAAGCGTTAATCGGAATTACTGGACGTAAAAGCGCGCGAACTTTGTTAAGTCAGATGTAGAAATCAGGCTCAGCACGGGAACTGCATCTGATACTGTAACGGAGTCTCGTAGAGGGGTAGAATTCCAGGTGTAGCGGTGAAATGCGTAGAGATCTGGAGGAATACCGGTGGCGAAGAGCGGCCCCCTGGACGAAGACTGACGCTCAGGTGCAGCGTGAGGCAAGCAGAAGTTAGATACCCTGAGTAGTCCACGCCAGCAGCGATGTCGACTTGATTGTGCCCCTTGAGGCGTGGCTTCCGGAGCTAACGTTAGAGATCGACCGCCTGGGGAATACGGCCGCAAGGTTAAAAAGAAACTCAAATGAATTGGCAGGGCTGCACAAGCGGTGGAGCATCATGGTTTGAGCAGCAAAGAAGAACCTTACCTGGTCTTGGCATCCACGGAAGTTTCCAGAGATGAGAATGTGCCTTCGGGAACCGTGAGACAGGTGCTGCATGGCTGTCGTCAGCTCGTGTTGTGAAATGTTGGGTTAAGTCCGCAACGAAGCGCAACCCTTATCTTTGTTGCCAAGCGGTCCGGCCGGGAACTCAAAGGGAGACTGCCAGTGATAAACTGGAGGAAGGTGGGGATGACGTCAAAGTCTCATGTACCGACCAGGAATACACGTGCTACAATGGCGCATACAAAGAGAAGCGACCTCGCGAGAGCAAGCGGACCTCATAAAGTGCGTCAGGTAGTTGGAGTCTCTGCTCGACTCCATGAAGTGGAATCGCTGGTAATCGTGGATCCAGAATGCCACGGTGAATACGTTCGGGCCTTGTACGCCCGTCACACATGGGAGTGGGTTGCAAAAAAAGTAGGTAACTAACCTTCGGGAGGGCGCTTACCACTTGTTCCTTGACTGGGGTGAAGTGTGGCATTG
+
.0.*(((*)1-*....33'*0028,/41-6*''&&2)(-+,)%&*0(1<8656454&4554/14,-./1113452-1..1101/2&,,5)-27811-'())-3776-/01:/*',-,2,6-$()177/5/1..+-*25++45/*,/++,.02*,3(1++.2),+''*,%*)+'--1655663110/-0/10501/,('*)*.51/,/+&*)+*)/.+..3/3.1+/+0,..6.44;;6754465*'*',+20.,%(/)*2:6805:./1;953*,0,*0%)0231&(+*+%,-.-23567773///,-*)$(&**(')+2157720&1/7+,0%0)1;.+*-8-,,+/..842'/0)*0560././153:2050/8448:4:161/,,-)&()391635-,/6-7.4.,-1/0-,-.-<*+954-$''(%'&,,)('*.,,(%('/()-.2495-,'&(+9:85//**'%$'+*/134(/...012//27,1+/.-*+.,,-5-76/1+**.).*-,0,,*//,2/''&$+,67845999435*(*(*258652011.4.1'..-+%,/+,//07()-/00-/)1-+&&%%$%$').+12988/**+/.+'().*,'&&$%%$%(*+'*5-/157.7-.983576)''%&/--+)-/.)/)/9+2,***+,5/.**0//20877;8+:989886871328*-04456+223/5../5679/,--.589141/.2*./))<0::-1,/+../2),,'5**')*35..-5()(&)&(*'%*,%%%'&%()2157.6562:9.71+*(*)+-*'(&(*(-1011-///;33329.-2-1.0/3;;430112275',)'(((*%*&*'-3*,,944,%%)++*,+.397556645:96753'022+)*(,)()--.8888//,+(,-14*-0<67977(++7-*+595//'-(&%('.,/.10-.(+++,.+'.)-+)*6/6,,,-,),%&()*+,071339:91/0(**)1//1,,/-76'&2-%%',43)2.+).(#%$'&+3)(*+51-.*(+1/'(*,5/.9.107973-**+,,-+)''%1+877<95<.*06,8/.10,90'&&$%&0(&()*)/1.)/*((-*'/-+.-*&0'$
@63986817-3c89-462b-92a8-ab5a0a91543f ch=164 read=77829 start_time=2019-12-13T04:19:26Z barcode=BC01 runid=2c9cf7bc05858273f10e7d7ec552fc0bd742dc3e
CCGGTTACCTTGTTACGACTTCACCCCAGTCATGAATCACAAAGTGGTAAGCGCCCTCTCCCGAAGGTTAAGCTACCTACTTCTTTTACCCAGCCCACTCCCATGGTGTGGCGGGCGGTGTGTACAAGGCCCGAGACGTATTCACCGTGGCATTCTGATCCACGATTACTAGCGATTCCGACTTCGCCCAGGTCAGTTGCAGACTCAATCTGACGCGCACTTTATGAGGTCGCTTGCTCTCATAGTCGCTTCTCTTTGTATGCGCCATTGCTTAGCGCATTATTAGCCAGCCCTGGTCGTAAGAGCCATGATGACTTGACGTCATCCCCACCTTCCTCAGTTTATCACTGGCGTGTCGCTGAGTTCCCGGCCGGACCGCTGGCAACAAAGGATAAGGGTTGCGCTCGTTGCGGGACTTAACCCAACATTTCACAACACGAGCTGACGACAGCCATGCAGCACCTGTCTCACGGTTCCCGAAGGCATTCTCATCTCTGAAAACTTCCGTGGATGTCAAGACCAGGTAAGGTTCTTCGTTGCATCGAATTAAACCACATGCTCCACCGCTTGTGCGGGCCCCGTCAATTCATTTGGTTTAACCTTGCGACCCGTACTCGGGCGGTCGACTTAACGCGTTAGCTCCGGAAGCCACGCCTCAAAGGGCACAACCTCCCAAGTCGACATCGTTTGGCGTGGACTACCAGGGTATCTAATCCTGTTTGCTCCCCACGCTTTCGCACCTGAGCGTCAGTCTTTGCGTCCAGGGGCCGCCTTCGCCCACCGAGGCATTCCTCCAGATCTCTACGCATTTCACCGCTACACCTGGAATTCTACCCCTCTACGAGACTCAAGCTTGCCAGTATCGGATGCAGTTCCCAGGTTGAGCCCGGGGATTTCACATCTGACTTAACAAACCGCCTGCGTGCGCTTTTACGCCCAGTAATTCCGATTAACGCTTACCCCCCTCCGTATTACCGCGGCTGCTGGCGAGTTAGCCAGTGCTTCTTCGGGTAACGTCAATGAGCAAGGTATTAACTTTCTCCCTTCCTCCCGCTGAAAGTAGCACACAACCCGAAGGCCTTCTTCATACACGCGGCATGGCTGCATCAGGCTTCGCCCATTGTGCAATATTCCCCACTGCTGCCTCCCGTAG
+
430301/1418107*01347<6/785,./93221/612,025-,.-2/1+%&'::0./+63,+05/.,.2.-/018:5.12:*8;;.*6-)*-15-%((:8-$1'/()%&)*/99:72.0/3479:40004*-'...6:83;20174718213<9755761.0/-5.+'()*0149<::8,,-,*)-+)*,,./)1/823%&12/4071-*,-1.,)(#')./-/1133-6&(,2//-.--$&&*,.**4+./.56-,443-/).7559-*+*((('+(/+*50.,/5/2/84)+200&)'&&%&26/10/4-,-/12177888.;99/1395<:967,.0;82244650,**(%*+%%+&%(,4-50-23-65623.00/6/0'1,3-+4-0*',04-:3437874470029630/23,44+-+052:.*)*,40//1/6444447-4..08/5//+'0017555672)*-788.5+*-949768<8586972/,(--3-24757128;94**+,+0+,55/902).)9:96:86(*+++,:/3/3/4;-85,,,,166892592322/00658.452)*-0,51;5.0/,',373./2,++,**%//-)/+,,/&')-+75581./0.0+()**-,(*'+),-+3()2+22487648*.56/+-/3424.2)-3-//.--//0+-+&(+1128777777:.-'+(+-50107200+6;.)33184.*.*)-4,+9:56;23404643458-77-*./16)*349*15108091022*)/1*&'%$$%'+,/.--,15.1,0.10771<80+394673430512401/3.4+782..02364.45556/0--/4,.1&)/+//'34755/22239,*4703/%,4/'-0..'1571///15761.-.1201445:3781587431'''%%&&*)('&')-/7:<29///5-3*)(.*&2,3-/,/0:69122/28-.)-.67671(%(#()1+-.+&,*'+/316,,&+..789793.2./(//2-**0./51.*2/'&/-;2/9:5.77,*111/1-),*$$%%&((.*62*+6-75:9<88<9764/&-,/1:445.:.-,/-01(35+2)'"&')'2*%..+3--,1.5570*./02546:,88()8+(
@e6cb421b-9234-4216-ba2c-3488cb603d2c ch=78 read=88161 start_time=2019-12-13T04:19:25Z barcode=BC01 runid=2c9cf7bc05858273f10e7d7ec552fc0bd742dc3e
CCGGTTCACTTGTTGACTTCACCCCAGTCATGAATCACAAAGTGGTAGCGCCACTCCAGTAAGCTACCTACTTCTTTTTCAGCCGCCCACTCCCATGGTGTGACGGGCGGTGTGGCGCAAGGCCAGGAACGTATTCACCGTGGCATTCTGATCCGATTACTGGCGATTCCGACTTCATGGAGTCGAGTTGCGGAACTCAATCGGACTGACGCCTTTATGAGTCCGCTTGCTCTCGCAAAGTCGCTTCTCTTTGCTTATGCATATTGAAATGGTATTAGCCAGCCCTGATCGTAGGTGCAGTAGTGACGTCATCCCCACCTTCCTCAGTTTATCACTGGCAGTCTCCTTTAGTTCCCGGCCGGACGCGCGCCAGGATAAGGGTTGCGCTTCGTTGCGGGACTTAACCAGCATTTCACAACACGAGCTGATGACGACAGCCATGCAGCACCTGTCTCACAGTTCCAGGGGCACCAATCCATCTCTGGAGTTCTGTGGATGTCAGGTGAGTAAAGGTTCTTCGCGTTGCATCGAATTAAACCACATGCTCCCGCTTGTGCAGGCCCCAATCAAATTCATTTGAGTTTAACCTTGCGGCCCATTACTCCCCAGGCGGTCGACTTAACGCGTTAGCTCCGGAAGCCACGCCTCGAGGCTACGCCTCAAGTGACATCCTCGTTTGGCGTGGACTACCAGGGGTATCTAATCCTGTTTGCTCCCCACGCTTTCACTTTGAGCGTCAGTCTTCGTCCGGGGCGCGCTGCCACCGGTATTCCTCCAGATCTCTACGCATTTCACCGCTACACCTGGAATTCTACCCTCTACGAGACTCAAGCTTGCTGTCATCAGGTGCAGTTTCCACAGGATGCCCGAGCCAGGGGATTTCACATCCTGACTTAACAAACCGCCTGCGGCGCGCGCCTTGTCGTTCGGTGCCTTGCACCCTCCACCGTATTACTGCGCGGCTGCTTTGTACGAACCAGTGCTTCTTCTGCAGCGTCAATGAGCAAAGGTAATGCTTTATCCCTTCCTCCCGCTGAAGTACTTTGCAACCCGAAGGCCTTCTTCATACACGCGGCATGGCTGTCGACTTCGCCCGTGTGCAATATTCCCCGCCGCACTCCGGTAAG
+
65*//1**-2/2232249<:56++'(&051754742//-'(''-('(&')*3),,0*&*.07,---6;769:;7282/+$%%&%$*1-(+,/:2*+./,032444;;8391+*$&%%*(31-52$0/-3/,-.8;;679781:/,/9666563.'&)-(-,&,+)*/9/0.,/1/.),3/'((+++,-5,-)),&(.10:45,8.3/,..-+').3*0*&,')(''-'$%''''%&')'(--.1100-//76(%%%&('%$''*''$%%(%&(%+)&'%$'(07-'('23322&/%$&$&(%$''-.10.(*/490).1-045(,&),;76798983-0(++0(13/89026,67,,+0-,1,*))'('%$$((/,,&'/1-81/%(,+32330/.670,+),(10-,42590+,-142&/-,*-,)(&*+03'-%%%%'(60.-.+46*.310.)+&--,1(%(-,,,*1.02/345978523/%&-:.6658;00000,+*%&$+.27*(+.855;857742.*+,/*&)**1:7720/01/,(.*'%*+-*,+3'210++)&+*.-2)*1*(+212*+-2*))-,11-+(*6+$$%$"((1::..16/,,+,+,/-3.8.33.5..%//0.0-,+'))$'%*)))(&/-.'#%%,3/1(*%''&)+-.$&(*/57,326665100(//)*.,')+55679:::653:1+--2::/*,*+193+((()'$'.3312/0..,307/5&(()'%'*$%&$$$%5+3:89:<7.-/+*,164113%.((*2;8-136037.0*153464,2++,,790(2/01-.12265+)%&%&%'$&&#&*+459877(659.+'$%#.($$$&%$&&*42%'*,1(69:,*(,,3'((+'0,7+--0+(*()($%%'*&'(&'%('-*%&#'*2/&+&'*)11(,/14+*.+)*-,*&%%$%$%&&&)//0.*)))(%&-'$'-1*5,,,7,3665420$%'*,-4,,)'%*'**'%(#%($&'('%)-4*.46,(1,),/,*-,(*(++)*%--,49+)+)-0399;456446+-%)%(*1334/6+'&'(*%),(''15,&/'))0.2123,798/$&%#%#%%)$$$$')'
@fce8dba7-516e-43ca-849d-2fa45dc803e1 ch=161 read=86531 start_time=2019-12-13T04:19:34Z barcode=BC01 runid=2c9cf7bc05858273f10e7d7ec552fc0bd742dc3e
CTCCTACGGGAGGGGCAGCAGTAGGGAATTTTTTTCGGCAATGGGGAAACTGACCGAGCAACGCCGCGTGAAGGAAGAAGGTTTTCAGTTGTAAACTTCTGTTATAAAAGGAAGAACGGCTACGGGAAATGGTAGTGAGTGACAGTACTTTATTAAGCCGGCTAACACTACGTGCCAGCAGCCGCGGTAATACGTAGTGGCAAGCGTTATCCAGGTGTGGGCGTAAAGAGGGGCAGGCGGCAGCAGGGTCTGTGGTGAAAGCCGCAAACCTTCCAGTAAGCCATAGAAACCAGGCAGCTAAGAGTGCAGGAGAGGATCGTGGAATTCCATGTGTAGCGAATGCGTAGATATATGGGGAACACACCAGTGGCGAAGGCGACGATCTGGCCTGCAACTGACGCTCCAGTCGAAAGCGTGGGGAGCAAATAGGATTAAGATACCTAGTAGTCCACGCCGTAAACGATGAGTACTAAGTGTTGGATGTCAAAGTTCAGTGCTGCAGTTAACGCAATAAGTACTCCGCCTGAGTAGTACGTTCGCAAGAATGAAACTCAAAGGAATTGACGGGGGGCCGCACAAGCGGTGGAGCGTAATGGTTAATTCGAAGCAACGCGAAAGAACCTTACCGGAATATTGACATACTCATAAGGCTCCAGAGATGGAGAGATAGCTATATGAGATACAGGTGGTGCATGGTTGTCGTCAGCTCGTGTCGTGGATGTTGGTTAAGTCCGCAACGAGCGCAACCCTTATCGTTAGTTACCATCATTAAGTTGGGGACTCTGGCGAGACTGCCAGTGACAAGCTGGAGGAAGGCGGGGATGATCATCATGCCCCTTATGACCTGGAGCTACACACGTGCTACAATGGATGGTGCAGAGGAAGCGGCCGCGAGGTGAAGCAAAGCCCTTAAAACCATTCTCAGTTCCAGTTGTAGTCTCTGCAACTCGACTACGCGGTTGGAATCGCTAGTAATCGCGAATCAGCATGTCGCCCAGTGGAGAATACGTCTCGGGCCTGTACACACCGCCCGTCACACCACGAGAGTTGATAACACCCGAAGCCGGTGGCCTAACCAAAAGGAAGGGCTGTCTAGGTGGGATTGATGATTGGGGTGAGGTCGTAACAAAGGTAACCCGG
+
1041.04075),-.))*)+,.0/.2,)/-01241-64;629233+((-,)))&*+00+115303:31+0.(+,..-*.++0-:821')*3-..51..9.7/6../953-),+.-4,0.2.014'((,---841-%&'')+,12%/3.,,/+)-+1-130.-,-/0,',.././.20/*.,./30,2,,/:/..--&%-(,'+1*+.2932*)(.233559665-:3+().15.437905//,**),4...4(/16,)02*+6.')$+*'(*/*(')/29.72(&-,.630:68:.----6*++0212573/.).6045.81+6*8*8954230/..**%*)/8::989976122.+,'0+*,*.415617/+*-,0056/.-.-(*,2.777854444,+,+-(),56(++.&'*'')/+(..1:65-14./0/.).2*47+-)721./0'+-17487671+)--,+,-.2343556;6:66131.:./37923.----7469;9840,3,,2-*,./26/-3//.+)-)-//10258,+1,*/8211;81/4(.*))*+/210,--850*35(*),//.-30088+-.%+&&(.019)56:.))))-535/.,+0,')/-/1//28(,.++&01.34553442-*0-,--.;()+((-3310-,,0**+++33+/1213&'*/-810825102/,23//1)(,)-/0468985*1+(../.8)+(8/81084**,(,*-222.5,46++,-/760:/./8/03//47/909,9/9;<33346-.,,(-0/00146/010177814451.2+')+.,-446+*)++,06546..3**.600/34:385')*-),()&*,56:6586;55:55036024-*,,).'&&%+2/-,(.())12%,*6/%42%%%,250168:<550(+,,1+&+17031110-'*23//../744,*)&%+)$%.*2//6+*+&++.&')),55;7.-&+*2245.1()%+),'')*/,-/*./.0)112,,&.',+--0741:00//,,+-+(*))(',*.,,,451),-)'&*&).-*2.4-/),*-)%'&(/*--&-)*)(-,(',,-5:3130,-./,4039;5.-+)*),+4//016(-+,456.+)*
@2a6f726b-1636-4691-b1be-bd45685c57dc ch=343 read=51777 start_time=2019-12-13T04:19:34Z barcode=BC01 runid=2c9cf7bc05858273f10e7d7ec552fc0bd742dc3e
CCGGTTACCTTGTTACGACTTCCACCCCAATCATCAAATTCATAGACAATCCTTCGCGGTTAGGCCACCGGCTTCAGGTGTTATCAACTCTCGTGGTGTGACGGGCGGTGTGTACAAGGCCGAGAACGTATTCACCGCGACATGCTGATTCGCGATTACTAGCGTTCAACTTCATGTAGTCGAGTTGCAGACTACAATCCGAACTGAGAATGTGGTTTTATGGGTTTTGCTTCACCTCGCGGCTTCGCTTCCTCTACCATCCATTGTAGCACGTGTGTAGCCCAGGTCATAAGGGGCATGATGATTTGTCATCCCCGCCTTCATCAACTTGTCACTGGCAGTCTCGCTAGAGTCCCCAACTTAATGATGGTAACCGCGATAAGGGTTGCGCTCGTTGCCGGGACTTAACCCAACATCTCGACACAGGCGGCGAGCAACCATGCACCACCTGCTTATCTCATATAGCTATCTCTCCATCTCTGGAGCCTTTACGAGTATGTCAGACCTGGTGAGTTCTTCGCGTTACTTCGGAATTAAACCACATGCTCCACCGCTTGTGCAGGCCCCGTCAATTCCTTTGAGTTTCATTGCGAACGTACTACTCAGGCGGAGTACTTATTGCGTTAACTGCAACTTTGAACTTTGACATCAACGCCAGTACTCATCGTTTACGGCGTGGACTACTAGGGTAATAATCTATTATTTACGCTTTCGGGACTGGAAGCGTCAGTTGCAGGCCAGATCGTCGCCCTTCGCCACTGGTGTTCCTCCATATATCTACGCATTTCACCGCTACACATGGAATTCCACGGTATCTCCTGCCTCTAGCTGCCTGGTTTCTATATGGCTTACTGCGAGTTCAGCTTCAGGCTTTCACCTGAACCCTTGCTGCCGCCTGCTCCTCTTACGCCCAATAATTCCGGATAACGCTTGCCACCTACGTATTACCGCGGCTGCTGTGCGTAGTTAGCCGTGGCTTTCTAATAAAGTACCGTCACTCATTTTACCATTTTCCTGTAGCCGCCGTTCTTCCCTTTATAACAGAAGTTTACAATCCGAAAACCTTCTTCCTTCACGCGGCGTTGCTCGGTCAGGTTTCCCCTGATTGCCGGGGCCCTACTGCTGCCTCCCGTAG
+
67,52811607,..++-((((%'*,57-./99841-1',()&*(*.,-)*&'(/+-)/20;.-006.1626/,13./9++,:34-+)*+-().079800./0,;/416134432088+.1-)-.376689:<:8:3111354544766232,-/,;,,+400.**51&+)-50788:9:;95)('4'217523344;7/0,.851.*+*1,))-//;<5-55<63;;1045:568:887746/0;010/4+,*,149::;9;67921-,+'**+-1))+++1)(0...100+.8;4.//+,//./1'&)770:42*++,,1*(*))*)8..*5$.0040..0017240/(*,,099)/((/,/,-./66:/8,1%$&+,.94174-:,,-658.4--,(/98520311.3./53556/0((*(2*..*,),*'%128:<9;6647:44:10%'-,..0/%(&()*-.8765525:57864766,--/.21**('%')0(.0(),37+0))&$&..88:3011-5,--4//*,(,,;<8:;3233478794571/2/-/+,&)1,671'01,2031006:1033;52&,$'0&&.,+878733341489*)''(,)7))8../14+9**+21/)()-+,16669713499:.73,.),-1/3556993267--010023;8:9663+0./*-(),3.1**&+(+3+*,,-19852;<7898&('%%,+62728(/'-)**()214122-5,(*4-69;377/)),0372-08889:71.,--/547<:069:111(/+-/37120213/*()$&#)*430-++&&),/.0006:661281/110%')/14.)('&#(%&%'%&)-181&48278++%&'$&)96<160-.222/).-,,.1/2.,/.%(+,0,-0-/149.4.7/36311/30.42190+&-,074:06:+.-;---0+-&$&'(+168,122.-.*&*1-)'(..4:70001;882(*+/&&&&%*.5*583*0))('').+-.:/8;22*-+(+1-,-898/+,().9:145;75.-19;867797:<956<4/21106111;555;+:88069-:0/+*(%&'+))+(*'%#&&&'*-,/05258.6;3-++*
@c95ec703-df0d-4187-b339-34c17f569da3 ch=6 read=43010 start_time=2019-12-13T04:19:43Z barcode=BC01 runid=2c9cf7bc05858273f10e7d7ec552fc0bd742dc3e
CCTTGTTACGACTACCCCAGTCATGAATCACAAGTGAGTAGCGCCTCCCGAAGGTTAAGCTACCTACCGCTTCTTTTTGCAACCCGCCGCGGTATGAGACGGTTGGTGTGTACAAGGCCCGGGAACGTATTCACCGTGGCATTCTGATCCACGATTACTGGCGATTCCACCGACTTCGCGGAGTCGAGTTGCAGACTCAATCCGGACTACGACGCACTTTATGAGGGTTACGCTTGCTCTCGCGAGGTCGCTTCTCTTTGTATGCGCCATTTGTACGTGTGTAGCCCTGGTCATGAGGCCATGATGACCGGCGTCATCCCCACCTTCCTCAGTTTATCACTGGCAGTCTCCTTTGAGTTCCGGCCGGATAAACAGCGAAAACCAAAGGGATAAGGGTTGCGCTCGTTGGGACTTAACCCAACATTTCTGCTTACAGGCTGACGAGCAGCCATGCAGCACCTGTCTCACGGTTGAAGGCACATTCTCATCTCTGAAAACTTCCGTGGATGTCAGACCAGGTAAAAGGTTCTTCGCGTTGCATCAGATTAAACCACATGCTCCACCGCTTGTGCAGGCCCCAAATCAATTCATTTGGGTTTTAACCTTGCGGCCCGTACTCGGGCGGTCGACTTAGCGCGTTGGCTCAGGAAGCCACGCCTCCAGGGCACAGCGCCAAGTCGACATCGTTTACGGCGTGGACGAAATTATCAATCCTGTTTGCTCCCCACGCTTTCGCACCTGAGCGTCAGTCATCTTTGATCCAGGGGCCGCCCAGCCGCCACCGGTATTCATCAGATCTACGCATTTTCACCCACCACCTGGAATTTACCCCCCCCCCTCTACGAGACTCAGAAGCGCGGTATCAGATGCAGTTCAGGTTGGGCCGAGTTCACATCTGGCTGCTCGACCGCGCGCACGCCCAGTAATTCCGATTAACGCTTGCACCTCCGTATTACCGCGGCTGCTGGCACAGGAGTTAGCCAGTGCTTCTTCTGCGGGTAACGTCAATGAGCAAAGTATTCTTCCTCCCTTCCTCGCTGAAAGTACTTTACAACCCAGAAGGCCAGCTAGCACGCGGCATGGCTGCATCAGGCTTTGCGCCATTGTACCAATATTCCCCTGCCTCCCGTAGGAG
+
/723-,3+*)((*(+*+))*15/30.742***(&)(%&(&'&'&)),0,&(/*+7,8,-0--1/+*+'$(+5(+042,,,/(2/&$'*%&'*&$$%%&'+*)&(,-0.-&(')*2)-.1*'3013**'(*:8-5+'),.-+2411-,44.*,*),1+,-(+(*,311+&'*+%,205252-))),%%+),*-*/)--/,5./+2011/*,13400&++-'&&$$,2'($%)+-/8/10/-/'','*++*+,/194.20.,,*)'()-4229-&&&(-/.+)(*,.60-7:75'()&1309/1001,,)'$'%%'654;28.*,4509/.1)*-<:334*+)')(&)+/01''/+-*,-125+/20-11)')&'&++(()-+*.04,)8165-.-))++)+/127/13..3.//+/%--.-.-(+5+'%$$##)*+*5634*-+&&(/(/,($#++)**2,'%'))/)-/5170).(+('+,37956300,+*%)+.,),,.+'-/787331*+,-5&,(&%((&(41;79;7/0+/)+-235'&,/-3<;720006*221-)2.1.3.-.41',/40/*%()),/517/&**'())/*'$)&/&$%%&&&))('(')(((),)410))%&'%(%)()*+/%212)$'&$))/3*/.0420()17-,&&*%**)/+,+0/,%)+.21285-..40120'%&$$%%)'((+)/.876/3:.)/02.0.')**,,*2)**12-.*-1049134+%,*,/&*++0($//)')'%(('($).'))$*-+-,.044%-2()220/)-2719;:,4.17.)+*)-.056/5)1)(*1504,256-,/.*-**,--/6)&**%)-.*41777%43556(207,+,4*5*0*7)(%**6-,*,.3,0*)-$$((),2.%$%$$'&*(48,+.1.01945///6.0-)&&$%(%)'())+111503;603./.8986.-&)%,(%'2..*-9-33*),-)1,+&'-&-.-176+**,(,,*34572--)-(%%(&++/5/,05-,0)+*4084,,''))'$()(-.*(&%')),(&$%%$$$%('--737141/-./013+43.13('-+,.(2-,+'*$)%&#*'.5-)'')+'4:.)758-*,
@b6c42e1d-f554-4919-9468-a1e5f87c7675 ch=155 read=68355 start_time=2019-12-13T04:19:42Z barcode=BC01 runid=2c9cf7bc05858273f10e7d7ec552fc0bd742dc3e
CTCCCTGCAGGAGGAGGCAGCAGTGAGGAATATTGCACAATAGGCGCAAGCCTGATACAGCCATGCCGCGTGTATGAAGAAACTGGTGTAAAGTACTTTCAGCAGGGAGGAAGGGAGTAAAGTTAATACCTTTGCTCTGTTGACGTTACCCTGCAGAAGAAACACCGGCTAACTCCGTGCCAGCAGCCACTTGTTGGTAATACGGAGGTGCAAGCGGTGAAATCCGGAGATTACTGGGCGTAAGCGCACGCAGGCGGTTTGTTTAAGTCCAGATGTGAAATCCCCAGGCTCAACCTGGGAACTGCATCTGATCTGGCAGCTGGAGTCGTAGAGGGTAAATTCCAGGTGTAGCAGGTGAAATGAGATCTGGAGGAATACCGGTGTGAAAGGCAGCCCCCTGGACGGGCGACGCTCAGGTGCGAAGCGTGGGGAGCAAACGGGATTAGATACCCTGGTAGTCCACGCCGTAAACGATGTCGACTTGGAGGTTGTGCCCTTGAGGCGTGGCTTCCGGAGCTAACGCGTTAAAGTCGACCGCCTGAGGAGTACGGCCGCAAGGTTAAAACTCAAATGGATGACAGGGGCCCGCACAAGCGGTATATGGTTTAACTAATTCGGTACAGCAGCCTGGTCTTGACATCCACAGAACTTTCCAGAGATGGATTGGTGCCTTCGGGAACTGTGAGACAGGTGCTGCATGGCTGTCGTCAGCTCGTGTTGTGAAATGTTGGAGTTAAGTCCGCAACGAGCGCAACCCTTATCCTTGTTGCCTTGGTCGGGAACTCAAAGAGGGCTGCCAGTGATAAACTGGAGGAAGGTGAGGTGTGACGTCAAGTCATCATGGCCTGCCAGAAGGGCTACACGTGCTACAATGGCGCATACAAAGAAGCGACTCTTGAGCAAGCGGACTATAAAGTGCGTCGTAGTCCCGGATTGAGTCTGCAACTCGACTCCATGAAGTCGAATCGCTAGTAATCGTGGATGCAGTGCCGCAGTGAATACGTTCCCGGGCCTTGTACACACCGCCCGTCACACCATGGGAGTGGGTTGCAAAAGAAGTAGGTAAGCAATAACCTTCAGGAGGAGCGCTTACCTTTGTGATTCATGACTGGGGTGAAGTCGTAACAGGTAACCGGAAAGGAGCGACAGGCAAGTAGGTTAACACGGGGCACCGGCTTCTTCCAGCACCAGCAATACGTGAAAAAAAAAAAAAGA
+
%,+4'('2-44+-0'-0)(('&(()).*+---6/..24494(12/+,1/(*0-,-.'+(%'*21,540022001.(*.&*)%&'%(),-3:3+-,).1()&(,%*5*+.3)7+60()+.764.8+8+./9187%&&*&&,3..10,3+,4+(&%'&,*&-,'(+,4,5,*0)))40,/484-./.130,-.-&*'*&)/62/314004(../+'*()-*+11*-/00)%'1../696245499/1+,+--5115/.+01-'/8/02./1,..5521+/2.,313+&/;876)(,546;5456100//30,%((()*()&&'('&&%&)$*)(+0./1&4'5.*,780/)%,-+''&&''%%%&'*-.0:8,+*(,))--)2//%'(,**0,%//8990,1:89)'',('*-124*0331+()*'+.559:+*+--9.*'5**130158799+*-23,**&((0.32+(+02/2%(*521&)(*.+-.+./+--8/('()&-)+188:89.7*5--*/+1-++2-6-8,(')*0)7;679--%+(&&'(+.-8-+,-*,*,*(8:2258+96.-)&)&&'&259-92+)+)-)&'%*&%'))1.57:-+%'%/+36,*%*')'&'&(.),&.0115233784,+-*--4*4:+0+,*+,,-34./1/919999<7*87,56/-(,-3..*//889;::799<:989989:/23565784<4337:9454;-2&(3643034/.0269)&/-$*&))8566445,,1*-4-/))(.(')&**(.,-7-8((%+*'(65620.-,))-1/266/,0,0/+.-+,-+%%'(),3772,,./58758431-((%')*,*,0+*'((')+-/-+(-934581./0/013:)')(&+,2-)%##&'+-/;+221--%$&),-),/13:9%2()+7+(.4,/2-)**+24:/7///54356989-**(),''40503,((&)43428:98.-+%(+$')(+*13./5.*/)2.5+&*,/03/4..,*+*+.5*77**7410/03070.''))0553813297,%(((+,,0,+*(*+.&+1.55:4(31--*&((*+*,'*(&*-)..12:6366668264....1*/0434962+/*,121)0*0)(-&*+:::036442$,%0,.,7-4,+'&((,,14)'%#$&*,.)*,555<872821-3/0#,&(0/.12370,)%%
@128ab231-a147-40c5-9129-7e75a4d3530f ch=318 read=88188 start_time=2019-12-13T04:19:53Z barcode=BC01 runid=2c9cf7bc05858273f10e7d7ec552fc0bd742dc3e
CTCCTGAGGAGGCAGCAGTGGGAATCTTCGCAATGGACGAAAGTCTGACGGAACAACGCCGCGTGAGTGATGACGGCCTTCGGTTTGTAAGCTCACCATTAATCAGGACGGAATGGTTCTTGTGCAAATAGTGCGAGAGTTTATTGGTACCGGAATAGAAAGCCACGGCTAACTGCGATGCCAGCAGCGCGGTAATACACGTAGGTGGCAAGCGTTGTCCGGAATTATTGGGCGTAAAGCGCGCGCAGGCGGATTGGTCAGTCTGTCTTAAGTTTGGGGCTTAACCCCGTGATGGGATGAAACTTTAATCTTCAAATTATCAGCGGAAAGTAGATTCCTAGTGTGGCGGAGTGAAGTACGTAGATATTAGGAAGAACACCAGTGGCGAAGAGCGACTTTCTGGACGAAACTGACGCCGAGGCGCGAAAGCCAGGGAGCGAACGGGATTAGATACCCCGGTAGTCCTGGCCGTAAACGATGGGTGGTACTAGGTGTAGGGTATCAGGCCCTTCTGTGCCGGGTTAACGCAATGAAGTACCGCCTGGGAGTACGACCGCAGGTTGAAACTCAAAGGAATTGACGGGGGGGCCCGCACAAGCGGTGGAGTATGGTGGTTTAATTCGACGCAACGCGAAAGACCTTACGGAGTCTTTGACGTGGACAGAACTAGAGATGGTTCCTCTTCTTTGAGCCAGAAAACGGGTGGTGCACGGTTGTCGTCAGCTCGTGTCGTGAGATGTTGGGTTAAGTCACGCAGCAGGCGCAACCCTATCTTATGTTGCCAGCACTTCGGGTAGAACTCATGAGAGCTGCCGCAGACAATGCGGAGAGGAAGGCGGGGATGACGTCAAATCATCATGCCTTATGACCTGGGCTACACACGTACTACAATGGGGTTAATAGACGGAAGCGAAACCGCGAGGTGGGCAAACCGAAACACTCTCTCAGTTCGGATCGTAGGCTGCAGCTCGCCACGTGAAGTCGGAATCGCTAAGCCATCGCAGGTCAGCATACTGCCGCGGTGGGCGTTCCCGGGCCTTGTACACACCGCCCGTCACCACGGAAGTCGGAAGTGTGCCCAAAGCGGTGGGGTAACCTTGAGGCCAGCCGTCTAAGGTAAAGTCGATGATTGGGTGAAGTCGTAACAAGGTAACCGG
+
,43)%$%++)+0)(**,*6*1.)+-87:2&,(1-/856*,0,'-/0766*(*)*653158/,-1/()((,--89384312/(2-:-1991--++&'))/-.-.0187310&3*-;;:<.8-)-&+(./0-194-)(*$(+6''&%,(31372:.91*(/0,*040032122/--'++$(&+**-,,,-,-*,,,1,)+')*.116-()(-1-/--5000'*,.*..-/3332.+,-31,,+*+*0136;7)2-3/10100121.-0002+)&&,)--46+6-5,/;8-+912329672%%,%'&&%*))*%(%)'*%,*22('')-,,('''%-+.,')+10.+%00/+$'*%,)(*.1324256013/3540--++.06144-3,*+/)*,.27.*25,/8984+04,+455-*1*)*,,0,-(,/,*59/11+'+-*$,+'30)1..+./%3+-+,341403&%+')(-.599531347-+&'++,/,4687740+'((,)$*(,/(',&'&*252(/+.5/).,-/31'))&&%()&46768/+.,()-78:'/,,80;2/;801:77..)'+/.343/268;4-04'$%%&),-/.4122((,+.-''..2:7182:5015375+1..-//+*-/+/*$*'+%&().2-..0*+).'**,1204,(**,-,6484431-3').)(''**+),472.'8./9;830003;9:999668477883:448664+-,0*1.*010943.2.&)(+0%2*+--,,)$+--&',--722*27,.,'**,2454,2.,%(),-,/*-+,*+--545--/-1797<888920.*+)+-.60-+850768:839-86-0/8877**)'*/0/2562511--.61/),&+)--+..3/360))11/,()10(...+-'(51.84++(+%'%(,//96:2**2.)+//.,,*/-28::8;7685812//.1.,',,-,+'&(),0.3./,(,**/.&&&'%$%$*+2,,,,-,3/%1%%$&&)+.-.,52492733+12-(223100*)'(+./4;54;5132.0+*.....+,4*/)'$)$&&+4-,47.,)-,.67-.316+&%'&',*./(2,2+)&'(.--2;5*09111119779-))2,+,84349979/83286:44
@7a6739c8-7923-43c3-8f39-4f341e62277e ch=83 read=75397 start_time=2019-12-13T04:20:06Z barcode=BC01 runid=2c9cf7bc05858273f10e7d7ec552fc0bd742dc3e
TCATTGTTCGGGTACATGCTGGTGCCGAAGGGTTGTTATCCGGTGTGCGTATTCCGCGCTGCGATATTGCTCCTACAGGGAGGCAGCAGTGAGAATATTGCACAATGGGCGCAAGCCTGATGCAACCATGCCGCGTGTATGCGAAGAAGGCCTTCCGGGTTGTAAAAAAAAATTACTTTCAGCGCGCGGGGGGGAGGAAGGGAGTAAGTTAATACGCTCATTGACGTTACCCGCAGAAGAAGCACCAGCTAACTCCGTGCCAGCAATGCGGTAATACGGAGGGTCTGGCAATTGTCGGGTGCGGGCGTGGCGCACGCAGGCAGGTTTTGGTCAGTGGTCATGAAATCTGAACCAAACTGGGGCTTCATCCAATCACTGGCGCTTAGAATCTGCGTAGAGATTGCCAGAATTCCAGGTGTAGCGGTGAAATGCGTGAAAGTCTGGAGGAATACCGGTGGCGAAACGGCCCTGGACAGACGACGCTCAGGTGCCCGGTGAAACAGGATTAGATACCCTGGTAGTCCACGCCAGCAAAATTAATGACGGTTTGTGCGCAGGCGTGGCTGGAGCTAACGCGTTAAGTCGACACCTGGGAGTACGGCCACGGGTTAAAGCACCAAATGAATTGACGGGGGGCCCGCACAAGCGGTGGGCATAATGGCTAATTCGATACAGCTTGCGCGAAGACGCCGCCTGGTCGCCGACATCCCACGGAAGTTTTCAGGGATGAGAATGTGCCTTCGGGAACCACCGTGAGACCCAGGTGCTGCGCATTAATTAAGCTCATTATTCGTGATGTTGGTTCGAATTCACCGGCGAACAAGCCATATCCGCACCTGTTGCCCAGCAGTCCCGACCCGGGAACTCAAAGTTCGCCGTTAAAGAGCTGGAGAAGATTGGGGATGACGTCAAGTCATCATGGCCCACTTCCCGACAGAGGGCTACACGTGCTACAATGGCGCATACAAAGAGAGAAGCGACCTCGCGAGAGCAAGCGGACCTCATAAAGTGCGTGTGATCGGAGTTGGTCTGGCTCAGGCGCTCCATGAAGTCAGGTCGTAGTAATCAAAGGCAGTTCAAGTTGGTAGAATGGATTCCGAACGCTTGTACACACCGCCCGTCGCACCGGGTAGGTTTAAAAGAAGTAAGGTAACCAAAACGGAGGCGGCTTACGCGCAGCTGATTCGCCGGCTAGGGTGAAGTCAGCAGGTATGG
+
###%%$&(%'*&&$$%&$##&&'#%&'+()/(,'%+(%&($%',')%'&*%().'&'%$$$$&,-/03.//0((),%),(%)213.43140'*+00207,,,/6<88:784958-69////+*'&'*),'05/0.+)+,,+()*1'(-+00619.-2:010/.19924/-'&+(%(,49,-*)$#$))*-10,++-3-4(3*&'*+.,.827+&%(((,,(.//04170-7/-/+*-)%,)'((+-'%++/.-//.-./660'-'$'*,&(),(*-83.+--),)%)'*%$/'&(+&1)))('+)'&&&'&%)(+')'(,+%.1,31'%&(*%+/*&*&#%&)-('*#%',''*+*+%(('%%&)*'-1'1(,1+,+,0-'%&$'&'*+)(%)'(('')$'$'*&(&/*1--))0220.)/.1.0-.4/*.-/')++')-.3:41/+.1079586356+*-)%+-.57**6876&',+***4447-065''##&*&),3&,(27/51,,.//5<1167542264,--00*$$%%$$$#'&$%%')0+2+($%&$%$'*).4.+)'&'(%)*')*-..3.**+,.///,32.-('%%*)/,---%+%.,+'%((%'$(&'-4-.2/2/1131.356/.:/---0.226444/.,,,.+0,(-,'*61;8-,,*+-,/1-+*&%&%&*),')+&+.)1,-,$%$%$%(,,6'')04-6/-;<9.(06+036645874124:498/;60-1*%((04421290,*1/4,++$%$$%#"&$*&6,&,*1&&($))%&&%'(&('%**,*&%%(%'%(%$&'%('(&($''&(++,,*+%'*++)2(*,'*'-%1.02+-$14&)/.-.*)''&%%%()&)%&%%&+*&''*+,/+')()%)'&.63.4568852,1)-5688*(&))*+$(&'*-*)05''&,+/.--*$'()56565393+''*+002508(%&(((**),.4-,-,$*&&'&(*9;,34:52534417;4/35432+)%%34%*$&+2+)''$$%)',(,++&((1822,4-++0'*.10'$#%%)/)%%&'%&*$*))'(%&%$%%%%&(/))&&*/.+())1*(($$%'((+,.0*.-&'((%($&&*(&$#+))+)(47*'*+))/(.'&(&)'.+'&%(+(,/,%&$%$&*++%($$$$()081021-+11&/,(,*0.(*&&$'$&(&(%(.
@3bf4a853-e344-4ada-95f1-24538adc4bf3 ch=396 read=55059 start_time=2019-12-13T04:20:00Z barcode=BC01 runid=2c9cf7bc05858273f10e7d7ec552fc0bd742dc3e
CTCCACCACAGGAGGCAGCAGTAGGAAATTTTTTCGGCAATGGAAACCCTGACCGAGCAACGCCGCGTGAAGGAAGAAAGGTTTTCCAGTTGTAAGCAATTTATAAAGGAAGAACGGCGGCTACAGGAAATGGTAGCCGAGTGACGATACTTTATTAGAAGCCACGGCTAACTACGTGCCAGCCGCGGTAATACGTGGTGGCGAATTATCGGAATTATTGGGCGTAAAGAAGGGAGCAGGCGGCAGCAGGGTCTGTAGTGAAAGCCTGAAGCTTAGCCAGTAAGCCATAGAAACCAGGCAGCTAGAGTGCGAGGAGAGGATCGTGGAATTCCATGTGGCGGTGAAATGCGTAGATATATGGAGAACACCAGTGAAGGCGGCGATCTGGCCGCAACTGACGCTCAGTCGAAAGCGTGGGGAGCAAATAGGATTAGATACCCTAGTAGTCCACGCCGTAAGCGATGAGTACCTAAGTGTTGGATGGCTAAAGGAAGTTCAGTGCTGCAGTTAACGCAATAATTACTCCGCCTGAGTAATTACGCGTTCGCAGAATGAAACTCAAAGGGAATTGACGGGGGCCCGCACAAGCGGTGGAGCATGTGGTTTAATTCGAAGCAACGCGAAGAACCTGGAGTCTTGACATACTCATGGCTCCAGGAAGTGGAGAGGAATGGCATATGAGATACAGGTGGTGCATGGTTGTCGTCAGCTCGTGTCGTGAGATGTTGGAGTTAAGTCCCGCAACGAGCGCGACCCTTATCGTTAGTTACCATCATTAAGTTGGGGACTCTAGCAGAACTGCGGTATTAAGCTGGAGAAGGCGGGGATGACGTCAAATCATCATGCCCCTTATGACCTGGAGCTACGCGTGCTACAATGGATGGTGCAGAGGAAGCGAAGCCGCAGGTGAAGCAAAACCCATAAAACCATTCTCAGTTCGGATTGTAGTCTGCAACTCGACTGCATGAAGTTGGAATCGCTAGTAATCGCGAATCAGCATGTCGCGGTGAATACGTTCTCGGGCGCGTACACACCACCCGTCACACCACGAGTTGATAGCACCCGGCCGGTGGCCTAACCGCAAGGAAGGAAGAGCTGTCTAAGGTGGGATTGATGGTTGGGAGAAGTCGTAACAAGGTAACCGGAAGATAGAGGCGACGAGCCGTGGGGATTTAACACAAAGACACCGACAACTTTCTTCAGCGCAGCAATACGTGAAAAAAAAAGA
+
,04-).*&'%+/)+/,765334.-(&'*(17:<-5.92832-((+').)'*+16343.5-.,49&&&())4/13.*/-'.+1944.-((++)+*)#$%')**'*/-(,,-,*/41%7/6//.41/-*+-+-.0+++5,.*++*,)&%'(()),(.--$))(/1./-2,,.416685978.,,-'&(),.-1.'-*)))')'&''&+(()8-/.-1/20727676078+'(&',-)-.+-667:83/2(,2)+,110*/1.-11,/3-/&'&&&%&&($&$/+8)6932/.182223/615434/')*+42)%,+)'')5211(,))/(7)48.0+,(('+4/10:5/.1',)+580.&*/1./*+)(*0-2*))()*(('&+$&%)''&&&)**+,+-2/0./0871)+-)(+,8647,)*.:<:9/28*//*(/,,/4),,+000561+/.085546/.../-,')&)%&*.,.0417365(&$',+(,.+1/00/(*-677474334232-01-..1-0..026-075/*'+)%-&&'&**48:461+%$%*15314858,)-'-(///-139:6,371*-+,)*(++2048//+',*+/85<:79769''(*+43503/18/1),*'%'$%*332/.//300**%$&(&.5'**&($&&),**))')+*(%%),.3/+)2012(1(+/713677038:127998+1/.//024445302-19;<:.,,0:07.03.*()4472.24345/37./3-.0-;-..3833658847972-0.-17+02544(//&,(0300,)32,..0-+/0520/(,.43)/41,0)*+137898133:802///+*+1.0,-,7*-/')+600')+//16435426;::782120-*,'))*.))/%-/-.*--0-01)-0<<82;70158;:6::9<767-33;736.6/--,+--0881800022.*%)*,*)((&0+7-:8978947403//-4++938,*,+-/278;26888;9.7002.-0)//-,-+,-+.0---$(./.150235.,.,%()(&'))#&%''()*-45:6616'*271,()))+-.+)*'('$)+3046//,2.239:551---293610/)&()()4.129457).*,0123:483551.+-01794('11,./)(*($-.',/,.147*+./.,,*,-11+0:./68.%&'%*('-/51(-*(%*(.4670-)$%
@c98f8431-f3d9-4d0e-a280-b4ec80435662 ch=420 read=97381 start_time=2019-12-13T04:20:11Z barcode=BC01 runid=2c9cf7bc05858273f10e7d7ec552fc0bd742dc3e
CCAGTTACCTTATTTACGACTTCACCCCAATCAATCAATCCAACCAAGACCCAGCTCCTTCCTTGCGAAGTTGGGTATTACCGGCTACAAAGATTATTGCTTATCAACTCTCTCATTAGTGCTTGGCGGGCGGGTGTAGTACCAAAGAGGCCGGGGCAGTATTCCGCCGCGACATGCTGATTCGCGATTACTAGCGATTCCAACTTCGTAGTCAGGTTGCAGACTACAATCCGAATGAGAATGGTTTTATGGGTTTTGCTTCACCTCGCGGCTTGCTTCCCTCTGCACCATCCATTGCTTAGCGCGTGTGGCCAGGTCATAAGGGCATGATGATTTGACGTCATCCCGCCTTCCTCCCAACTGTCACTGCTTAGTCTCGCTTCGTCCCCAACTTAATGATGAAATTGACTAACGATAAAGGGTTGCGCTCGTTGCGGGACTTAACCCAACATCTCACGACGCAGGCTGGCGAGCAAGCCATACCACCTGTATCTCCATGCGCCAAAGCGGCTATCTCCATCTCTGGGCCTTTGCCATTATATCAAGACCTAGTAAGGTTCTTCGCGTTACTTCAGAATTCGATATGCTCCACCCGCTTGTGCGGGCTTAAATCGATTCCTTTGAGTTTCATTTCTTGCGGGCAGTACTCTCAGGCAGATTACTTATTGCGTTAACTGCAGCACTGAACTTTGACATCAACGCCAGAGTACTCATCGTTTGCAGCGTGGACTACTAGAATTATCTAATCCTATTTGCTCCCGCTTTCAGGACTGAAGGCGTCAGTTGCAGGCCAGATCGTCACTTCTTCGCCACTGGTGTTCCTCCATATATCTACGCGTTTCACCGCTACACGCTGATTCCGATCCTCTCCTGCCTCTATGCCTGGTTTCTATGGCTTACTGGAAGTTAAACTGAACTCACCTGAATATGCTGCCGCCTGCTCTTTGCGCCCAATGAATTTCCGGATAACGCTTTACCTACGTATTACCGCTGGCTGCTGGCTGTAGTTAGCCGTGGCTTTCAATAAAATTACCGTCACTCGGCTACCGTTTCCTGTATGACCGCCGTTCTTCCGCTTTATAACAGAGTTTACAGTCGAAACCTTCTTCGCTTCGCGCTGGCGTTGCTCAGTCGGTTCCCCGGTGCCGAAAGTTCACTGCTGCCTCCCGAGGG
+
''&)2/%-3,7+-4.$'(&,/42.666)0**+-'''*(+,*)'+)0().,+&&(')77-2+*),)++*+),-()&&''&%)&'$$+$%)/)&&-+%-(%'''*,-.))),,*')(-+.*4+)**(&&'+(((((*''%&&&,(,0*&)()3,*/+)',%+)(0+%$++)+00266699:85:1-,0023/++&''+-354'/)+,.,')*+--'+)-/**&.))+**(+--.&&-&()++---/-76.-13;139:.*,1.1+/602('*0,**#(+/,00,/2..+121225,00(&%%'(.+*031/&&$$%(')((((&/15,+***+.'06()(0(+-2-96*(.26951)*(&)-(&%,,12+*(-)()./,0'**-&$%'01+1*(')*/'('&'-)%)%$%)*00/*&)*1-*-'(('(%&-/.41-+*31+'(&'$-''*+/.0/),'*+%)%'&*.,()/,,&&(()%+3&&%-(+.,&$(()+-2+(%$'',*/,)&$%,()*./')./**&%%'(&%%$',(()(,+'%$&%+)+,+,*'&'().,8;75852631/--6/6+'&&'0((%&'(&*+6,*2/+'*,)*,---0-&$$)+..+*)2-5.-23-',-:64/49))1,)+$4)3-)2,,/+-/+4./&)('&&'3),0://+3-5-22/-)*+$*(''41353,-/1.1%)%%(&&&&'*+,/0/82./2(&)&,,-.290/,-153,,,+2,10.31400-*.8*),+7,'%'*1,+%3:7775,-)*++-/.63:0.()%%&$+551/53%+&().20&'*+-/41+(+733.2)%+1124/&'*,/06<8-03716620*,%&$'%,%(''(+/((0+-6420--.,((&(0-.1+84/.+,++(+*)*/0*''(++/+)(+/.'+(,',/*+'+'%&&+,231,.-('')),41%,.-53.5320126)0034330'.'%##"$(&#$'$-)+.+11*,),-1+*++,,(#').//2*'(,+4%&$$%%#(*,-6/'),*11120)'*+(.-,(/204;92-,'%#&#'%((-1*+042.3+%&,+.,,.&,)(+*06.''&*.0(+0-+83:4553%&2'*%'$%'+-4-4-))01(251-./+071)(&+(,4,,.()+()%&&&&('+1.3-)+&.-.
@e4942cbf-36e9-4cb0-84a0-00fca72557d3 ch=46 read=71958 start_time=2019-12-13T04:20:13Z barcode=BC01 runid=2c9cf7bc05858273f10e7d7ec552fc0bd742dc3e
CTCCTACGGGGGCAGCAGTGGGAATATTGCACAATGGAAACCCTGATGCAGCAACGCCGCGTGATGAAGGTTTTCGGATCGTAAGCTCTGTCTTTGGGAAGATGTGAGCGGTACAGGAGGAAGCCACGGTAACTACGTGCCGTGACACCTGGTAATACGTAGGTGGCGAGCGTTATCGGATTTACTGGGCGTAAAGGGAGCGTAGGCGGATGATTAAGTGGGATGTAAATGCACGGGCTCAACTTGGGTGCTGCATTCCAAACTGGTTATCTAGAGTGCAGGAGAGGAGAGTGGAATTCTAGTGTAGCGGTGAAATGCGTAGAGATTAGGAAGAACACCAGTGGCAGAGAGCGACTCTCTGGACTGTAACTGACGCTGAGGCTCGAAGCGTGAGGAGCAAACAGGATTAGATACCCTGGTAGTCCACGCCGTAAACGATGAATACTAGGTGTGGGGGGTTTCAACACCTCCCGTGCCTTAACTAACGCATTAAGTATTCCGCCTGGGAGTACGGTCGCAAGATTAAAACTCAAAAGGAATTGACGGGGACCCGCACAAGTAGCCGGAGCATGTGGTTTAATTCGAAGCAACGCAGAACCGCCACCTACACTTGACATCCCTTGCATTATAACAATCAGAAATCCTTCGGGGACAAAGGTGACAGGTGGTGCATGGTTGTCGTCAGCTCGTGTCGTGAGATGTTGGGTTAAGTCCGCAACGAGAGCGCAACCCTTGTCGTTAGTTACTACCATTAAGTTGAGGACTCTAGCAGGACTGCCTGGGTTAACCAGGAGGAAGGTGGGGATGACGTCAAATCATCATGCCCCTTATGTGTAGGAGCTACACACGTGCTACAATGGCTGGTACAGAGAGAATGCAATACCGTGAGGTGGAGCCAAACTTTAAAACCAGTCTCAGTTCGGATTGTAGGCTGAAACTCGCCTACATGACTGGAAGTTACTAGTCGCGAATCAGAATGTCGCGGTGATACGTTCCCGGGTCTTTCGCCCGTCACACCATGAGAGTTGTATGCAAAGTCCGTGAGCTAACCGCAAAGGAGGCAGCGGCCGAAGGTAGAGGTCAGCGATTGGGGTGAAGTGCGTAACAAGGTAACCGG
+
,10)'(*'3;6..-(.,,-&-(.*-/52,+),.340*..*27-./8776.25283/49*%(%''.+.-*-.;722(-)--))/+()+77687/77/87++*,-***))*((&$)&'+),+*,*-.(*((&)/22242+))&%#&$&$&%$)*+/*)')(),*0+/&%&&+10040/3'0*760-121320../'%23/(--/2/111/8.2923230166;:6973,.1,((')(1//.6),()(26776585668;274:6788408-,,*++,-/05.78,-(,(%(%')-/6-3,/((+4(.)*-*-,23;634784.*)%).,)+)*,''*+-+1*++/5.&&&)*,-065522+/5:566556.2'(+-+*,+./416/+.--123,&*,&*,04)*(30,41//87739*+397+224,+,,1-/24400/+-18;9675001-+,+2996+8;72.+/.0425*++*)(&#$+(,-5233441611.235:9:4563.5,)',/06;87+..2,0-7-;:86774;7'1+3021/03.1:634:.**',+/,,*)/)'+'$).0.-03593+3-5...4-/-4/-.+++-.,$'%&*,*)*')**+,/5,01)((')(.)'(*&*).-.+)//*)0&'(*(-3.6062(,*)+--+-.0289889:9967/.)(),*,-/6642448:88589419.875961,266024874+'&*+(7*//;728333220,**5-,+*.2,0:3..,6--.44663*%%%%')+.6788643()*($('$)-*1-,4+31044&)*8898799:2225874760<5+.//.231,0,/*)-/10..)--/247572911:8652001-+*))('*+*303-.-1),%$(('*-+./424400840;<:0;98:9892666:/1)8(()+/01161<6018'(%%&'%%'%*,1-('&-/+.,)%('2651;34775832-+,,.%,'*'+,27093..11/*,0)'&++&&+,)0.074*)'*((..*&)+.5/-/*,4601//-/237440118)*)&%),00427660-/*1-.-(,+./-.1,&5'022-+*--))%(*,-7,56+61398;.8
@e0dfa3f6-8ab2-4160-b045-4ebd864f3deb ch=168 read=91676 start_time=2019-12-13T04:20:11Z barcode=BC01 runid=2c9cf7bc05858273f10e7d7ec552fc0bd742dc3e
CGGCTTTACAGTCAGAATCACAAAGTGGTAAGCGCGCCCTCCCGAAGGTTAAATACCCTACTTCTTTTTGCAGCCCTCCCATGGTGTGACGGGCGGTGTGTACAAGGCCGGGAACGTATTCACGCCGCAGCATTCTGGTTGCGATTATAGCGTTCGACTTCATGGAGTCGAGTTGCGGACTCAATCCGGACTTAGACGTACTTTGTAGAGATTCGCTCCAGCTCGCACTATCGCTTCCCTCTATGCGCCATTGTAGCGTGTGTGTAGTTATTTTCCTCGTAAGGGCCATGGTAATGACATCCCCACCTTCCTCCGGTTTATCACCGGCCAGTCTCAACTGAGTTCCCGACCTAATCGCTGGCAACAAGGGATAAAGGGTTGCGCTCGTTGGGACTTAACCCAACATTTCACAACACAGGCTGACGACAGCCATGCAGCACCTGTCTCCAGAGCTCCCGAAGGCGCAATCCATCTCTGGAAAGTTCTCTGGATGTATCAGGTAAAATTGTTAAGAGTTCTTCGCGTTGCATCAATTGACCACATGCTCCACCCGCTTTGGGCCCCGTCAATTCATTTGGAGTTTTAACCTTGCGTACATGCTCCCCAGGCGGTCGATTTATCCACCGTTAGCTTCACGGGCGCCAAACTTAAGCTCAACCCCAAATCGACATCGTTTACAGCGTGGACTACCAGGGTATCTAATCCTGTTTGCTCCCGCTTTCCGCGCGAGCGTCAGTACATTTCCCAAAGGAACTGCCAGCCACCTTCGGTATTCCTCCACATCTCTACGCATTTCCTGCGCTACACGTGGAGATTCTACCCTCCTAAAGTACTCTAGCGACCCGGTATGAAATGCAATTCCAGAGTTAAGCCCGGGGCTTTCACACCTCATAGAAGTCACCGCCTGCGTGCCTTGCCAGTTATTCCACGATTAACGCTCTGCCCTCCGTATTACCGCGGCTGCTGGCACGGAATTTAGCCAGTGCTTCTTCTGTGAACAACGTCAATCACCTGATCTGATAAACTAAATTACCTTCCTCGCTGAAAGAACTTTACAGCCCGAAGGCCTTCTTCATTCACGCGGCATGGCTGCGTCAGGTTCACCCCATTGCGCAATATTCCCCGCTGCGCATACGTAG
+
(''(+2(&'%)/((%%%+,./.4)&,&'(),,./1239,+-+*)+0+0+801)'(+4)'%..7749:7/+-+2/:+*.5'$'(+--,0/0&-,0.5--,,/155100/-)51498,514.)'(&,0%,--354:.&0,07.0/010)&&&'*&-.++,/70,1)/((*,+,,.+),+86737)6.06-3+&%$''..-1)0/6.)(%&&),.4/4452,))))-&*)..235(+0,.1+(//+/&0-0+*1+(,)+.//30)'&%$'')())+,/'),1,6,((%,)&&(&*')*++**)+6:2+-3.688*..+.299.//22,'()&%&+)''%#$&)*14-20)+)/.-/812.678;14)06.'5.43./)),+,6-31676311(*--*.)0(7/),)022:50-.251-/()....-.-.--./:.752-+,(1313,1))'(&%$%')''&''+*5598;9::5864334.3,+))0202+/873--%+.)*((*)&&+*(,1+,&%+2:87832714903377.-0*&&'*%&(11807,)12-$'&%#&''0641*.3&.+8/+099-*%&-8;5-944+-)*)*),+-+//089.,4585;:9998;5...*%*))+5.+*',&(,*0*))*.566.2-0)()),0&.)&%++++--'//052272'./33335941,+.2+..-.,..*-20131/2;3+*)0/*')*+'''',(++/.2473&&(()*)7-.52+3,+-&''()''%%%%)1.2;6,6///46,**&'(*7786878574794/&%%''0/++$&(..*'&'8,1**/72*/,),/.*,).01('()*,05*+++,43*+,)$,+'2.4-('%&*5,/*.0)(,*'++,/.),)-2+/.3)'('$.,+,.(-0,*-'%&)*&2*+51319/2:2/***/..0-+)*))%$),1/6516132/58./+1,..600.,)+'+&%++'')---55.12<38;41).+*,*021233*2'&'02,&&.+&#')%(&'*)0*.'&*''/*,+/%&'&'1*((+''(&$&'%24))*3,42949512,'*0))+()(-)&').-//1-,,$,&+&$$(162//7,,).061).*.2-%#$&$%#$%&&)(*)/
@6db21653-0f39-4f21-90ab-7af7ecfbc3d1 ch=481 read=72218 start_time=2019-12-13T04:20:23Z barcode=BC01 runid=2c9cf7bc05858273f10e7d7ec552fc0bd742dc3e
CTGCATGCTTCGTTCAGTTACGTATTGCTCCTACTTGCCTGTCGCTCTATCTTCCGGTTACCTTGTTACGACTTCACCCCAATCATCAATCACATAGACAGCTCCTTTAAGACAGGCCGGCTTCGGGTGTATCAGCTCTCTCGTGGTGTGACGGGCGGTGTGTACAAGGCCGGGGCAATATTCGACATGCTGATTCGCGATTACTAGCGATTTTCGCTTCATATGGTCAGTTGCGTTGATGAGCTGAACGGGACGGCACCTCGCGGCTTCAGCTTCCCTCTGCACCATCCATTGTAGCGCATTAGCGCAGGTCATAGGGGCGTGAACGACGTCATCCCGCCTTCATAAACTTGTCGCCAGCGGTCTCGCTAGAGTCCCCAGCAATGATGACTAACGATAAGGAGTTTGCGCTGTTGCGGAACAACCTAACATCTCGACACAGGCTGACGACAACCATGCACCACCCTGTATCTCATATAGCTCATCTCATCTGGGGCGCGGGCGCCTTCGAAGACCTGGTAAGGTTCTTCGCGTTGCTGAATTAAACCACATGCTCCACCGCTTTGTGCGGGCCCCCCGTCAATTCCTTTGAGTTTCATTCTTGCAGACGTACTACTCAGGTGTATTGCGTTAACTGCAGCACTGAACTTTGACATCAACCTTAGTACTCATCGTTTGCAGCGGCGTGGACTACTGAATTGTCAATCCTATTTGCTCCCACGCTTTCAGGACTGAAGCGTCAGTTGTTATGACCAGATCCTCATCACCAACCATACTGGTGTTCCTCCATATATCTGCATTTCACCGCTACGTAGATTCCACGATCTCTCGCCACTCAGCTGCCTGGTTTCTATGGCTTACTGAAGTTAAGCTTCAGGCTTTCCTACAGACCTTTGCTGCCACCTGCTCCCTCTTTACATACCGGCATTTGGACGCTTTTGCCACCTACGTATTACCGCGGCTGCTGGCGTAGTTAGCCGTGGCACAATAAATTGCCGTCACTCGGCACCATTTCCTGTAGCAGCGCGTTTCATCGCTATAACCAGAGCATTCGAGCCTTCTTCCTTCCGCAGCGTTGCTCGGTCCAGGGTTTCCCCATTGCCGAAATTCCCTACTGCTGCCTCCCGTAGAAC
+
#&$&'(+--.3+-1,(+,5-/-3,0/,,+1,)*123/1843478:;42+34903.&./;/0:6;409-./,66;4,6:8,4.....+1*&(%($&&(,41664.&(,&&%'#%%*,-.&'&$%%+0*)&*&'('%((+)++246484455572;:6350/-,-.188,54/.93,+/01.241//1/3/3//..3/+00005./.+.,+','%$'$&7*9,+$')'&.(+*8,+&%%%#'$$%$#&$$$$')%%%$&%,-22,+)*(+*($%(,*/0)*22/.+/0-309,/3))*+-',#+$#%$$&%)+-.&&'(.-'&%%'%%%))23894,6/*&-+0*,#$&,)%%'())$)()()'()/040.21.-.,08:-0')+,),%(&'''..+*+,26.-%*43'&*())-(*,3/8(5426,1,/73242**'()24/3/,%'(/0/-,&2.//0.,/1,05)),/3431210./*((%&%&'&)'''%&*%$$$$*)'&%%&%%'&(***.,''')(),45;88;1+')&(''(),-0,4<;:;110-+,&+/)*+%')'')&')+,*-2785(&+,233:1+*1.+)/(9/119;528.1''1.(,(+&$(+-'+%&%$$'&&'((1+.,/13/1212438;5645--.926)+-)).+-,-.00.55.72.&&$)'+*),99:7//)((%%$)%#&%+0*+/,,.:/+,-4:0*/,,-20/'2+***(%%&&*+,)/05-+.''$$%#&&*),%&''((%)%&$&)..01////25.4,*-8*/-/05-%%)*.890139265+,&'&(.+50.'(*+,.))''%'(%('/$(*226:56;9<83112,0('(&*-(+))*9*)&(,/+%7:86-)+(#$&)-+34/94/0100/%-.(&(',6)*,11(%'&''-++**'(*&)*).,'''''*./%..//32430,).,*1242/-,)+--0257.9++-6-2/)(#$*)(-,&+'$,0/33%&(*.***3,$'//*(%$#$%((,-+*,(-*&%(*$%)(,,+2(%%&$%%%&#%%$''*4./710022,'+*,.+1,(*1+/,+/'(4101<4/69+%,*+4+*+(*).,1)(%('')')).*+*''*+,(+)
@5da7c6ae-68f1-4455-97ce-f17ecb2e93ab ch=146 read=70505 start_time=2019-12-13T04:20:20Z barcode=BC01 runid=2c9cf7bc05858273f10e7d7ec552fc0bd742dc3e
CCGGTTACCTTGTTACGACTTCACCCCTTCAGCCCACCGTGGTCGCCTGCCTCTCTTGCGAGTTGGCGCAACGCCTTCAGGTGAACCCAACTCCCCATGGTGTGACGGGCGGTGTGTACAGGAGCCTGGGAACGTAGTATTCACCGCGGCATGCTGATCCGCGATTACTAGCGATTCCGCGCTGGCTATACCGAGTTGCAGAACAATCCAGCTGGGGCTGGCTTTGGAGATTAGCGCTCTCGCGAGTTTGCTGCCCTGTCACCGCCATTGTAGCGTGTGTAGCCCAGCGCGTATTAAGGGCCATGAGGACTTGACGTCATCCCCACCTTCCTCCGGCATCACCGGCGGTTCCTTTAGAGTCCCCAAATGATGGTGGCTTCAAAGGCGGGGTTGCGCTCGTTGCGGGACTTAACAACATCTCACGACACGAGCTGACGACAGCCATACAGCACCTGTGTTCCAGTCCCGAGAGGAAAGGAGATCCATCTCTGGAAATCGTCGAGGACATGTCAAACTGTAGTGGTAAGGTTCTGCGCGTTGCTTCGATTAAACCACATGCTCCACCGCTTGTGCGACCCCGATCAATTCCTTTGAGTTTTAATCTTGCGACCGTACTCCCCAGGCGGATAACTTAATGCGTTAAGCGCCACCCAAGCACCAAGTGCCCGGACGTAGTTATCATACCGTTTACGGCGTGGACTACCAGGGTATCTAATCCTGTTTGCTCCCCGCTTTCGCACCTCCAGCGTCAATACCAGTCCAGTGAGCCGCCTTCGCCACTGGTGTTCTTCGAATATCTACGAATTTCCACCTCTACACTCGGAATTCCCTCACCTCTCCTGGATTCAAGCGATGCAGTCTCAAAGGCAGTTCTAGGTTGAGCTCAGGCTTTCACCTCTGACTTACAAAGCCGCCTGCGTGCTTTTACGCCCAGTAATTCCGAACAACGCTAGCTCCTCCGTATTACCGCGGCTGCTGGCACGGAGTTAGCCGGAACTTATTCTCCCGGTACTGTCATTTATCATCCCGGGTAAAAGGCTTCCACAACCCTAAGGCTTTCATCACTCACGCGGCATTGCTGGATCAGGCTTTCGCCCATTTTGTCCAATATTCCCCTGCTGCCTCCCGTAG
+
,0---,,:051.28-34669;7+50))&3+%*054+-0/51689565/.0().-,1---.&)0+''(+5326./+*.-,+5,,.59/,+*+/012.,/12623267545*-/(+,0)('%%+$%(&((-*/-3.,+%,+154484//,0.-..293565-,./-90./603.--9-74.-)))+($%&'*+4-,0.:2./*)/06;:7.*,,)/35+*%0,0/30-2,))-'('($-*,(.-3)),+9+''')01,)/1407701;,980.//,+..,-,)/.70**.//43+'(-+-887;6.--0.1,-/,+9788989)/+'/48;89367311133468586597;/*+/+,*+.+443)-.4,+,-0-+%-..--/52,1+,,-),606687;59.,*'383+-)4)+()-12./.+///10/+'3-4555303+,.915'/+--,45/132530+(+-8.(%$&&(&)*&,+)*,.2:86/.-..-0/,00/19)')/,0780/1*6()%%%$&(%(*)+,0099:676666/--1.//-.30<950.)+--.-5/+.*%'+),*(''#%&)('(,0394851091/310:<./.,(%''),*/2)*&))7.,'&1:45:42,)%##.)1,+''&-*')+/0&,+,+0-.13371...92,/6/,%(*++823/$%#&-+/9:2/00-.12887467;2/(%+',,579752112:0&&*-81-'+.7/../-/3./(,+.-21-51324**++1,-.,)./67:::=;:;:44643.1352*/+(*155433*,'-*1:61((4,2/)(+(+,.*.0)3,17*-/./6045433532921-2&.-/002416446+:1-///06,+*&.2241,352:)-930:6.04710/-.,1-*,-1/+.6346''+**-++.2,-//29/,+-1,5+9--56:5,40000236682441223:.48)+,.-/4826,*(**(&(4../11,+*)()).7<738,(+2.,-,*./-61)*436.;3*23/-,)))''('(&'(+081;,*11-7-09;-9::566/-.+*/7/01:9:9;;669-66/58(,+*)'%*+,-+/.//1+.63822*----+./,48)+960
@b895cc95-6704-4864-9463-427643129dd6 ch=444 read=102844 start_time=2019-12-13T04:20:39Z barcode=BC01 runid=2c9cf7bc05858273f10e7d7ec552fc0bd742dc3e
CTCCACGGGGAGGCAGCAGTGGGAATGTGCAATGGGGAAACCTGATGCAGCAACGCCGCGTGAGTGATGAAGGTTGGATCGTAAAGCTCTGTCTTTGGGGAAGATAATGACGAGGTACCAAGGAGGAAGCCACGGCTGGCACTACGTGCCAGCAGCCATGGTAATACGTAGGTGGCGAGCGTTATCCAGTTACCCCAGGCGTAAAAGGGGCGTAGGCGGATGATTAAAGTGGGATGTGAAATGCCCGGGCTCAGCGGGTGCTGCATTCCCAAACCTGGTTATCTAGAGTGCAGGAGAGAGTAAATTCCTAGTGTGGCAATTGAAATGCGTAGAGATTAGGAGAACACCAGTGGCGAAGGCGACTCTCTGGACTGTAACTGACGCTGGGCTCCAGCGTGGGAGCAAACAGTTAGATACCCTGGTAGTCCACGCCGTAAACGATAGATACTAGGTGTAGGAGGTTTCAACACCTCCGTGCCGCCGCTAACATGATTAAGTATTCCGCCTAGGGGTACGGTCGCAAATTAAAACTCAAAGGAATTGGCAGGGACCCACTGAAGTAGCGGAGCATGTGGTTTAATTCGAGCAACGCGAAGAGCCTTACCTACACTTGACACATCCCTTGCATTACTTAATCGAGGAAATCCCTTCGGGGACAAGGTGACAGGTGGTGCATGGTTGTCGTCGACTCGTGTCGTGAGATGTTAAGGTTAAAGTCCCGCAACAGGCGCAACCCTTGTCGTTAGTTACTACCATTAAGTTGGGGACTCTAGCGAGACTGCCTGGGTTAGCCAGGAGGAAGGTGGGGATGACGTCAAATCATCATGCGCACTTATGTGTAGGGCTACACACGTGCTACAATGGCTGGTACAGAGAGATGCACCGTGAGGTGGAGGCCAAACTTTGGAAAACCAGTCTCGAGTTCAGGATTGCCGGCTGAAACTCGCCTACATGAAGCTGGAGTTACTAGTAATCGCGAATCAGAATGTCGCCAGTGAATACGTTCCGGGTCTTGTACACACCGCCCGTCACACCATGAGTTGGCAATACCAGAAGTCAGTGAGCTAACCGCAAGGAGGCAGCCTTGGCCGAAGGTAGGGTCAGCGATTGGGAGTGAAATCGTAACTCTGGAGTAACCGG
+
,-1'$'+/:)'/-(%,+*./196(/,**(++-//0-)%*-.1.++.--5(-+,,.062122'%%%&***/*1'-(%'/020.471+,-16572271*37+,/-.2-*)($)'&+('%,5+.--)0-)1)**&(+*.,'&%'.0032735301+)*5++)*%*(*)'++-+,.+273%'/0--9,,++(,+5'-&&$'27527897-(..++()('+-+*-++()-.77/1.5403/+*)*)($02*&05467,)**37555854257.1*-2*-0((''(*+1220/3445,4)('&'&%)%'1).2/()350,&-,(&3(*,0,*02153.-+,///5-0)*3-/57%,+-/-')1*236971.-(,298664301//////11.,7210'(+/13),,+*04;54'('0+,5589;--3999889724457-/,53-,'+''10()%%,0(('%,+%(,.31,)&++..-23/203436743+.))%(*$2)3-.023441*.74+-*(&-+.,3-.&'+'((2+88-*+1.:-/+''-')%&$*0,0.6+%'%$''%(&&$&+)$*)-)'*,389/:2:0%%'*,44..-+.&%$,))()+2.1223473,/*((,/;-0/..33,%(((2055.-&%')),-7406/-177696/..+.66$&$*)83789:6.8;.26-,'&%''/,-/032832./0*1+.*263779)*2.7,)-/)0*+32'/013:-1*%(4042/-2300357:.8.8,1-4**1.(-((($&%''*-8896:444*/'(%&%&)*(,+)+-+,.0653772/.//2;6113:(%'$%&)%'+*1123,)*/,),/4/+*'(%1'),3-7--7:9449767/-,,+,()&(%11577-/*+/6%))-+32322/0-'/--4.3566687&%)/13(+0%5'&%#)*-./*72,.965521,120.0-.145**+1)(....165/**-,:5/3/044-)&%,($+.//<:7:2423&*33..,2,.-/(-,/6305-'*--.//63523/0150//8.',*%%(+**-%(*++/41399:303*1--*-))')$%%(-)3*-.*'&(%&,+.+--//27396&+*%&)'+5+&&()+)'(+%&'04/1.4
@e7af8b0f-95cb-478e-afa5-e73ee251989e ch=142 read=88108 start_time=2019-12-13T04:20:41Z barcode=BC01 runid=2c9cf7bc05858273f10e7d7ec552fc0bd742dc3e
CCGGTACCTTGTTAGACTTCACCCCAGTCACTGAATCACAGAGTGGTAAAGGCGCCCTCCCGAAGGTTAAGCTACCTACTTCTTTTGCAACCCACTCCCATGGTGTGACGGGCGGTGTGTACAAGGCCCGGGAACGTATTCACCGTGGCATTCTGATCCACGATTACTAGCGATTCCGACTTCATGGAGTCAGGTTGAACTCAATCGGACTTCGACGCACTTTATGAGGTCGCTTGCTCTCGCGGTCGCTTCTCTTTTGTATGCGCCGGTGTAGCGCGATATTAGCCAGCCCTGGTCGTAGGGCCATGATGACTTGACGTCATCCCCACCTTCAGTTTATCACTGTGATCTCGCTGAGTTCGGCCGGACCCGCTGGCAACAAAAGGATAAGGGTTGCGCTCGTTGCGGGACAACCCAACATTTCACAACTTACAGGCTGACGACAGCCATGCAGCACCTGTCTCACAGTTCAGCGCAAATCCATCTCTGGAAAGTTCTGGATGTCAAGACCAGGTAAAGGTTCTTCGCGCTGCATCCAGATTAAAAACCACATGCTCCACCCGCTTGTGCGGGCCCCGTCAATTCGACGAGTTTTAGCCTTGTGTGCTCCCCGGGCGGATCGACAACGCGTTAAGCTCGACCGCCTCAGGCACAACCTCGACATCGTTTGTGTGGACTACCAGAATATCAATCCTGTTTGCTCCCCACGCTTTCACGCACCTGAGGCGTCAGTCTTCGTCCAGGGGCCGCCTTCACTTCACCGGTATTCCTCCAGATCTACGCATTTCACCGCTACGCAAATTCTACCCCTCTACGAGACTCAAACGCCGGTATCAGATGCGGTTGGTTGGGCGAGTTTCACATCTGACTTAACCGACCGCCTGCGTGCGCACGCCCAGTAATTCCGATTAACACAGCTTGCACCACTCCGTATTACCACTTGGCTGCTGGCACGGAGTTAGCCGGTGCTTCTTCTGGAGGTAAAACGTCAATGAACCAGGTATTAACTGCTCCCTTCCTCCGCTGAAAGTGCTACAACCGAAGGCCTTCTTCATACGCGGCATGGCTGCTCGGGCTTGCGCCCATTGTGCAATATTCCCCACTGCACTCGTGGG
+
.)+-,+,103/-1(+-67:2-0./+,/85&)$)*,*,),/,(****-,-*&&).,52/,)(),4,6.834&))%065469;74;;4062+/:4&'(8;),:8741*,17599423/.0,/-0555807+(2*613&0&)*+#&)-.5:87958*+*30*),,/*:((*.,-,-10740.1+.,+,.-*+,+'1)02(*4567-2.-+3,('(&(,+%+&(+1,-0120312',-/,,-/,4-/*,,,%'+/65*5;;.%$'),/.02'&,''&'()*)(,'4('&+*()-5*)-942*.//3885)()*,*,((*-,.+)+9,:86..-'',&'*+9952100/0)($('&&$%-*)37/0(*+/6873:,-*,,-)*&+/51(-051-)/0()1/2889880;00-5-,),*4-)+.122:.,)*,*('&*+%'*+,/&.325346731**&)*,/65432-,+,(.,**'(21359)*/2-.188683/0%(--(')02675/,-,-/(%'')*5(.,4:649503//3-..+.'&'.,0,65,*+*)(')'((+*&,**'+,,)))*&&$()/*$0)(&*&&)'**'-34-(((+/.0,,',+0/1282&0572.()(((&(6..--,.0'$%%%&$)*'*035*/)(',-1)+),+,*-/2084,*)),29610+(*%(&.-0,+(3-/12,54)'-*.0*,$)&'+6-)$'&+),1,,+(*-,+-12212961.7''242+,-'-/-//%+%),))+.7-/2848.7()*50(&#'&--3;+*'.,-.2(*#&$%1*1.($,0,)*+--12/41/0212()+-,22433413874.3(9'*,4821*+&$%*9,+))).//-+)((/++)*+00056+-../'&%%#('.2*)%&))(:-+*)/)'$$$%%++/+)*)./%&(65,0-1)%*.%'$#,'+,77/9,+#+(,&(0,**3-'52126854-,'&%$&&'&./)*+)*(5-,+&,%()+,.1+.'&+').06'3;).+13&,*(**%'*&'+(*.'.+(&%(&%$%*&)+../,.')('&'(,50*('%'&)''*0+/+72)&+,()&*.61-/1,++*%(($%#$%(&)&&%
@48f9b591-363a-42e8-9b2c-70831c90b26a ch=27 read=40475 start_time=2019-12-13T04:20:39Z barcode=BC01 runid=2c9cf7bc05858273f10e7d7ec552fc0bd742dc3e
TTGGTGTACTTCGTTCGGTTTACGTATTATGGGTACGAAGTTGTCGGTGTCTTTGTGTTAACCTGCGCACTGCGTAAGCTCTATCTTCCCGGTTACCTTGTTACGGCTTCACCCCAGTCATGAATCACAAAGTGGTAAGCGCCCTCCCGAGTTAAGCTGCTTCTTTTGCAACCCACTCCCCATGGTGTGACGGGCGGTGTGTACAAGGCCCGGGAACGTATTCATTGGCATTCTGATCCACGATTACTAGCGATTCCACCCGACTTCATGGAGTCGAGTTGCAGACTCAATCAGTTCTGACGCACTTTATGAGGTCGCTTTGCTCTCGCGGAGTCGCTTCTCTTTGTATGCGCCATTGTAACGTGTGTAGCCAGGTCATAAGGGCATGATGATTTGACGTCATCCCCGCCTTCCTCCAGCTTGTCACTGGCAGTCTCGGTCCCAACTTAATGATGGTAACTAACGGTAAAGGGTTGCGCTCGTTGCGGGATAACAACATCTGACACGAGCTGACGACAACCATGCACCACCTGTATCTCATATAGCTATCTCTCCGTCTCTGGAGCCTTTATGAGTATGCCAAGACCTGGTAAAGGTTCTTCGCGTTGCTTCGAATTAAACCACATGCTCCACCGCTTGTGCAGGCCCCATCAGTGCCGGTTCATTTCTTGCGAACGTACTACTCAGGCGGAGTACTTATTGCGTTAACTGCAGCGCTGAACTTTGACATCCAATACTTAGTACTCATCGTTTGCGGCGTGGACTACTAGGGTATCTAATCCCATTGCTCCCCACGCTTTCAGGACTGAAGGCGTCAGTTGCAGGCCAGATCGTCGCCTTCGCCACTGGGTGTTCCTCCATATATCTACGCATTTCACCGCTACTGCATGGAATTCACGATCCTCTCCTGCACTCTAGCTGCCTGGTTTCTATGGCTTACCGAAGTTAAGCTTCAGGCTTTCACCACAGACCCTTGTTGCCCTTCCTCTTGCGCTAATAATTCCGGATAACGCTTGCCACCTACGTATTACCGCGGCTGCTGGCACGTATTGGTTAGCCGTGGCTCTAATAGTACCGTCACTCGGCTACCATTTCCTGTAGCCGCCGTTCTTTGCTTATAGCAGAGTTTACAATCAAAGGCAATGGCTTCCTTCACGCGGCGTTTGTCGGTCAGGGTTCCCCATTGCCGAAAATTCCTGCCCTCCATGGGAG
+
%%0(,'-(/1:645:/+*071./-1+/5&)&'$'$#%((')5---/6/,156<:10/())&15011//'*&(**,+++-/1-*,-108/(1,6-*2328+00-.+%+4,82/,-'''(((*)+1242438/+0.3/2((*-,84,-'()*+-04.+,)'&-**19:+/4*+,:5),,/43*-01-3+(*,//9:75:5544354742106*,.+/**66.5+*%)'-+//096..1797-..-53210&((.23952'),)*13788997.(()*&&246,4./3729):+6'+-9,,//4/0'-19;562+00*/'*/4)*214-0))+'$%+,)0516612:/'-,42648;909-*()+)++..+++*''-:88442-/:95/0/022-:0-+1389::0476.,.33744-/+**+6-,.9135484043/,%)&(--))&&$$1)+++/373//+,26++&*47'1*+,1+.'&&)5/9/..87/&)%)(1--,+$%'*('$')//21-+)/575:33(,(.0//3-.-/2788.212(41112276028'0553140,)164;:12,,+.0+*-11515583(&1-6*-53:721+*,,1,&*5-5%&,..0;999/00023348/04')*1-377'41744-*-+$%)')%()-62-07*+7--+.&'+,/.23//02198;)1&'*,)0-(2,++209.4.114)2/'.126:23;:234++,'*,%&')*(-.+/126::/596+.'5122:;797787(741/0488887)(&#&'&)1256,)//01:54$0-&&'&)''%%'78.94;12+,/.80//332:8***)..24;430.2)+,4273.1845789888220124<;/++-,./,(&$'(.//2/20-$&(,.120128971/..-1,++/108;763167/0.2**((+'/:04.,.5/8+00:65391421.-.5/2/052;-05-32)+.)(-+2.),)%(&&)-6112734/4033575-,2,,79(4756527.5.,15**,1,..0-5,*%*+,)&+'-07.-/7,))%().*.-,'++.2545/**,+7---48:03<2366720/0/169788,40)$&(*)*++,(%()198,-))-.)20,++,+*'*+-+-++;64542/210.9)%&$',,0'8742-*142,-3-2:439510))'$#%&%()+$,%6-,+
@aa764c98-4b6a-4e6d-b656-ee6f8699110b ch=468 read=52149 start_time=2019-12-13T04:20:51Z barcode=BC01 runid=2c9cf7bc05858273f10e7d7ec552fc0bd742dc3e
CCGGTTACCTTGTTACGGCTTCACTGGTCGCGGATCACAAAGTGGTAAGCGCCACCCTCCCGAAGGTTAAGCTACCTACTTCTTTACCAACCCCTCCCATGTGGTGTGACGGGCGGTGTGTACAAGGCCGGGAACGTATTCACCGTGGCGGTTCAGTCCACGATTACTGGCGATTCCGACTTCATGAGTCGGTTTGCAGACTCAATCCGGACTTCGACGCACTTTATGAAGTCCGCTTGCTCTCGCGAGGAGTCGCTTCTGTACGCCATGCGCCATTGTAGCACGTGGTAGCCCTGGTGTGGGGCGTGACAATGTCACGCTATCCGGAACATCACTGTAGTCTCCTTTGAGTTCCCGTGGACGCTGGCAACAAAGGATAAGGGTTGCGCTCGTTGGGACAGCAACATTTCACAACACGAGCTGACGACAGCCATGCAGCACCCTGTCTCACGGTTCCCGAAGAGCACATTCTCATCTCTGAAAACTTCCGTGGATGTCAAGACCAGGTAAAGGTTCTTCGCGTTGCATCGAATTAAAACCATGCTCCACCCGCTTATGCGGAGCCCCGTCAATTCATTTGAGTTTAACCTTGCGGCCGTACTCCCCAGGCAGTCGGCTTAACGCGTTAGCTCCGGAAGCCACGCCTCAGGGCACGACCTCCAAGTCGACATCGTTTACGGCGTGGACTACCAGGAGTATCTAATCCTGTTTGCTCCCACGCTCTCGCACCTGAGCGTCAGTCTTCGTCAGGGGCCGCCTTCGCCACAGTATTCCTCCAGTCTCTACGCATTTCGCCGCTACACCTGGAATTACCCCCTCTACGAGACTCAAGCTTGCGGTATCAGATGCAGTTCCCAGGTTGGGCCCAGGAGTTTCATCTGACTTAACAAACCGCCTGCGTGCGCTTGCATGATAATTCCGATTAACGCGCACCCTCCGTATTACCGCGGCTGCTGGCTGCAGGTTAGCCGGTGCTTCCTCTGCGGAGGTAACGTCAATGAGCAAAGGTAATTAACTACTCCCTTCCTCCCCGCTGAAAGTGCTTTACGAAGGCCTTCTTCGCTTTTGCCCGGCATGGCTGCATCAGGCTTGCGCCCATTGATGCAATATTCCCCTGCTGCCTCCCGTAGGAG
+
551,6,,8849-28-0.(..99).&&'31&&)'21/*-*15,,,12+-'((2+%'+*(04-)*,(-,720-//5786&56:07:8,(+)),82*)38-),-*086655687;;91:0//-048:83233)52,12784150//514.+)($&%&$&*+1&**021,+)&*)-.57650/--..)**'()*%-+/,*+(&)(-4):.3./1.-+)-),.(,&),11*+'(+.130++1,,-/0/5*))(+(&)*+./310)''%'$%%&(**'-631<0-,/.+///,),0-09.+/93)%'--((%$&%%'&'&'&%'&&'$)+'*,+((++*%)()&'(33145)16)*.881,(&$)-&+%&&(1++3/0:/0/::50,0--3(.(.+7644,,/,-'$(',*'/67/0-/(*'-)(+,,,+--.+*,:-4548342129'').333,/19770))(-2,+/03857;7566875654005,*0-89011989681,/,+6<20.-0:2+11<:9<:233-8.//12'&,/+3;;+01/+*0126,13,)+,+&(),+.()-//*,.4287<95.75,,05<;,30,*+++(%$#)$%(*+28/+125)2161,1..1)($'%'*1(**1*4(1*)1811/0341/)64413225927(4+00046727938<:.318222:;798080,6+()*,4544:546450<7./05:2*01423,1/3036431376765667898.25,0:;.3855/5+)#(&%(&-/07634/2)+&*%*1,+,,-.5:867;967:3313:6672-(&(/899/,-++,)*,-3993.,-.0/0&,,054(17765555<040+-617)-142)'-)$)+3**/./,+&*+.0,*,4-7<69;9::38520.0-$&&*')+097;842*0(1)+)*&'$),./1604.31/43225<78568190--.+/0/40.02,,1')1.131455610()+(2..-.-342266959'/(../11//,-)-,8;.3;824.;7/,99645'(*&*.+'&(%)*,/2:9;66:1&'%%&''&+*),4104/.0.///0-8;75912-68-%)-+'0.018331:,4+*(12/,,2,-:2.-7-,.%
@8c95a80b-0977-41b5-accf-d44d1e70fad5 ch=101 read=107789 start_time=2019-12-13T04:21:02Z barcode=BC01 runid=2c9cf7bc05858273f10e7d7ec552fc0bd742dc3e
CCGGTTATGACTTCACCCCAGTCGTGAATCACAAAGGTAAGCGCCACTCCCGAAGGTTAAGCTACCTAAACTTCTTTTTGCAGCCCACTCCCATGGTGTGACGGGCGGTGTGTACAAGGCCGGGAACGTATTCACCGTGGCATTCTGATCCACGATTACTGCGATTCCGACTTCATGGAGTCGAGTTGCAGACTCCAATCCGGACTACGACGCGCGCTTTATGAGGTCCGCTTGCTCTCGCGAGGTCGCTTCTCTTTGTATGCGCCATTGTAGCACGATGTGTAGCCTGGTCGTAAGGGCCATGATGACTTGACGTCATCCACCTTCCCTCCAGTTTATCACTGGCAGTCTCCTTTGAGTTCCCGGCCGGACCGCTGGCAACAAAGGATAAGGGTTACTCGTTGCGGGACTTAACCCAACATTTCACAACACGACTGGCGGCAATGAAAATGCCTTTCCTGTCTCACGGTTCCCCGAGCACATTCTCATCTCTGAAAACTTCCGTGGATGTCAAGACCAGGTAAGGTTCTTCGCGTTGCATCGAATTAAACCACATGCTCCACCGCTTGTGCGGAGCCCCGTCAATTCATTTGAGTTTTAACCTTGCGGCCAGCCTCCCCCAGGCAGTCGACTTAACGCGTTAGCTCCGGGCTCCACGCTTATAAAGGGCACAACCTCAAGTCGACATCGTTTACGGCGTGGACTACCAGGGTATCTAATCCCTGTTTGCTCCCCGCTTTCGCACCTGAGCGTCAGTCTTCGTCAGGGCCGCCTTCGCCACCGGTATTCCTCCATCTCTGCGCATTTCACCGCTACACCTGGAATTCTACCCCCCCTCTACGAGACTCCGGCTTGCCGGTATCAGATGCAGTTCCAAGGTTGAGCCCGGGGAGTTTCACATCTGATGACCGCCTGCGTGCGCTTACGCCCAGTAATTCCGATTAACGCTTGCACCCTCCGTATTACCGCTGGCTGCTGGCACAGGAGTTAGCCGGTGCTTCTTCTGCGGGTAACGTCAATGAGCAAAGGTATTAACTTTACTCCTTCCTCCCGCTGAAGAGTACTTTACAACCCGAAGGCCTTCTTCATACGCGGCATGGCTGCATCCGGAAACTGCGCCCGATGTACCAATATTCCCTGCGCTCCCGTGGG
+
.1-1.*'#((67<9-345++-784;85971/1-1&,'(*/../30*++6-)).41-2,4)+-,*./-('$'((%18:9-/55(64,*...:4/.,9--.8:;5;:65821102468:,841+::596,2028334838230)**+*-.-/'&'-,1/+''%%$')123//38:7.2*(%''(/./4101()2114)7,93-3/.-0))01/.-)(%*,-2/**')$).-,02:234316/.0,+'*/)-338853:0'&)+/;9;<:3;10,.-)*+*,-43---3/,.7871521,4679::10/,+-.3/136779.;8)+61;29,-/5/.1<+)+8)-./62236655/252++-5434(/4/3.9364678491/135:+1-:.6,-,%'*&(,-13502+2651414,*+',,522:/,-/77.(((*321/0/'.3-)$,.-.+)1'(3),((*0064.2/666744*--.,**,/75463-,*(*00995024.3./5;:;9::/0,-/;7/8,02042:617213:1;--.82+(+).2<831'')1-/00814,''%&''(*),%'490*(/0)/-8041991/05:<1280+***+/*-(%#&*+-596.+058-5250-*((/*)'',+7-//69'),'%%+($(%*)+...5*+&&$((091812,7/56454/122-:)(*081229;8774351.*'+**)*/-238./342+&'(5:3)%*(72/+.-2702/7:87877878<9457,-,+)9458496-13/.**+)+331())))''(('$*)*23:.-+30337//*,1,.6452/)*%*/4:;5-344131/41356&%)+3:2/8'3/318),,/01.8746(,',)(3.-006.*02,$*&1.)*-020))&#$&)6159667588.--2-%.+*-*'),366;24/1597<:94:200.398468,2,.5049,-&.+1234,7)(%+&/+%)050/27.86012:29<:8864.'')&-.33/:0/,0649(1,0*+)%%&)+(&,,31*/..)59+*.3***&%$'''+.-*)+',%&(+2*3,77;66;87+()&&+//480:11/2--1&'$-0((5571:80,')'.&.+/,23377.)''($(*34(*/+%'
@1ad80b49-f8fb-4461-86ac-1923993a469a ch=421 read=110105 start_time=2019-12-13T04:21:02Z barcode=BC01 runid=2c9cf7bc05858273f10e7d7ec552fc0bd742dc3e
CCGGTTACCTTGTTACGACTTCACCCCAGTCATGAATCCACCAAAGAGTGGTAAGCGCCCTCCCGAAGGTTAAGCTACCTACTTCTTTGCAACCCACTCCCATGGTGTGACGGGCGGTGTGTACAAGGCCCGGAACATTCACCGTGGCATTCTGATCCGGTTACTAGCGATTCCGGCTGTGGAGTCGAGTTTTGGGCTCAATCCGAGGACTACGACACTTTATGAGGTCGCTTGCTCTCGCGAGGTCGCTTCTCTTTGTATGCGCCATTGGCACGTGTGGCGGCCTGGTCGTAAAGGGCCATGATGACAGCGTCATCCCCACCTTCCTCAGTTGCTATCACTGGCAGTCTCCTTTGAGTTCCCACGGCCGGACCGCTGGCAACAAAGGATAAGGGTTGCGCTGTTGCGGGACTTAACCCAACATTCTGGCTTACGAGCTGGCAACAGCCATCAACACCTGTCTCACGGTTCCCGAGCCACATTCTCATCTCTGAAAACTTCCGTGGATGTCAAGACCAGGTAAGGTTCTTCGCGTTGCATCGAATTAAACCATACTCCACCGCTTGTGCGGGCCCCGTCCATTTGAGTTTTAACCTTGCGGCCGGCCTCCCCAGGCAGTCGACTTAGCGCGTTAGCTCCGGAAGCCACGCCTCAAGGGCACAACCTCCAAGTCGACATCGTTTACGGCGTGGACTACCAGGGGTATCCTAATCCTGTTTGCTCCCCACGCTTTCGCACCTGAGCGTCAGTCTTCCGTCCAGGGGCCGCCTTCGCCACCGGTATTCCTCCAGATCTCTACGCATTTCCGCGCGCTTCGCGATTTACCTCTACGAGACTCAAGCTTGCCAGTATCAGATGCAGTTCCCAGGTTGAGCCCAGGATTTCACATCTGACTTAACAAACCGCCTGCGTGCGCTGCGCCCAGTAATTCCGATTAACGCTTGCACCCTCGTATTACCGCGGCTGCTGGCACAGGTTAGCCGGTCTTCTTCTTCTGCGGGTAACGTCAATGAGCAAAGGTATTAACTTTACTCCTTCCTCCCCGCTGAAAGTACAACCCGAAGGCCTTTAATACGCGGCATGTGGCTGCATCGGGCTTGCGCCATTGTGTAATATTCCCCACTGCCTCCCGTAGAGG
+
65*-21(+348/24'../358765;91*,/0&%$%.+4)&(&++,&'(+0803-)*,8:02-1)(()+))6+1,0048;93547-5;/+,4+4:0*,..;4138+3-..74/26010-*-*/+-*6,6/7(.--++&+*436830(157859+-.734,,(*(*)**-+'34.%(%&)/0&(%')0.,/++($./,+.+0352*'%,3-24125*0*.-/3$*+'.*(+.113-.0106122%*(,,/,,**,/088+++./158<22-(((',.-)/&(&('..)-519.-3+&.203885/.+)%'%&*.28:;18;5,2927.6.2-*1/'%((-6464/:100989:1551./273294(+*4-30:89:4818002645;-3/9965,.*(303,,'((4/43;841903+()&,00)25/,*('$$()..540525(&/--1*'((*,,./7433-','*/75824)(%()%$(./820338987010698-4.2,02871101;+6106))16+41(,0:87<955.4.,-307)'-,+1;59:7416672/410507/0.1,.*64/((+/*+4::11+9<=-8:7735,*,,3+($%%'-98.-/78/8954/-2,*()),,--,+,..2/0+2&+4%'&))*./6+86/./-7,5,0)8,7931020391951*-*6...6824,/39080,*1/,4)'/757676198,/-753-)+)*//40*++100&%',-35000.-3/3-/2,,008239018/8./1;77;6:98:<83.5+-,9886542522-36(/-'(()('''%$%(&.+'$'**31341.32477/--+1--39'.../6-.08789:;;1;.)//80/.6.6((*)%01+,,31//'),122222890543476889974*)%$&'440.12446770,-/4/30,,1+*,&.6612/7003039453921..01,+''%+(/+,+54*0,(&').405:899931411154660:101+-93*,.0/041.+*10(+,0/-1235256--9972/*$&#$&,/9**/400/,')$-)/)*(*)70....-713/0/00%75103.//66*0-))((*5111.786,$(&&),'79*(;4+(**
@d0cb01aa-3cbf-4968-9ce1-9df2bdbb8c89 ch=338 read=50168 start_time=2019-12-13T04:21:02Z barcode=BC01 runid=2c9cf7bc05858273f10e7d7ec552fc0bd742dc3e
CCGGTTACCTTGTTACGACTTCACCCCAGTCGCTAAGCCCACCGTGGTCGCCTGCCTCTTGCGAGTTAGCGCAGCGCCTTCAGGTTAGACAACTCCCATGAATTGTGACGGGCGGTACAAGGCCTGGGAACGTATTCACCGCGGCATGCTGATCCGCGATTACTAGCGATTCCCGCCTTCATGCTCTCGAGTTGCAGAGAACAATCCGAACTGAGACGGCTTTTGGAGATAGCGCACTCTCGCGGTTTGCTGCCCACTGTCTACCGCCATTGTAGCGTGTGGCGGCTGGCGCGTAAGGGCCATGTGACGTCATCCCCACCTTCCTCCGGCTTATCACCGGCGGTTCCTTTAGAGTCCCCAACTAAATGATGGCAACTAAAGGCGAGGTTGCGCTCATTGCGGGACTTAACCCAACATCTCACGACACGAGCTGACGGCAACCGGCCAGCACCTGTGTTCCAGTCCCCGAGGAAAGAGATCATCTGAAATCGATCCGGACATGTCAAACGCTTTGGTAAGGTTCTGCGCGTTGCTTCGAATTAAACCACATGCTCCACCGCTTATTGCAGGCCCCGTCAGTTGCTGAGTTTTAATCTTGCGACCGGCCCAGGCGGATAACCCAATGCGTTAGCTGCGCCACCCAAGCACCAAGTGCCCGGACAGTTATCATCGTTTACGGCGTGGACTACCAGGGTATCCGTATGTTTGCTCCCCACGCTTTCGCACCTCAGCGTCAATACCAGTCCAGTGAGCCGCCTTCGCCGCTGGTGTTCTTCTCGAATATCTACGAATTTCCCGCACCTCTACACTCGGAACTCCACTCACCTCTCTGGATTCAAGCGATGCGGTCTCAAAGGCAGTTCTGGAGTTGAGCTCCGAAGCTCACCTCGACTTACAAGCCGCCTGCGTGCGCTTTACGCCCAATGTGTTCCGAACAACGCTGGCTCCTCCATATTACCGCGGCTGCTGGCGCGGGTTAGCCGGAGCTTATTCTCCGGTACTGTCATTATCATCGGGTAAAGAGCTTTACAACCCTAAGGCCTTCATCACTCACGCGGCATTGCTGGATCCGGAAACATACATTAATATTCCCCACTGCTGCCTCCGTAGGAG
+
2..--:+//7/&4.&'+,/9<85:150+,16&&3&(%+.+(.2/88:99689/-/-*)))'///2-8-,+((&''&)''+.+('(&%%.1+1./23+%)(&(&-()**0)+($)&%$&)/2.4:88872822:98<424:4:7:8899992212-.1//12.0222477:38:,-5;58122./00.536.8/,,&'*.11/9<85+,15644/1402/--273/7+-+/*/.,.),.0)./-,*-,,+/0//44*--0//%(8;574+44,,-,-$0&''*()&&$%'--5340.)06-622',(),78:::,590+398:880072820:00,./2(,,08/4956;3/+.0.4/*&(&/02;;8666.-&-1/-.+(),*,(,1+9164678+65330;60,0+1,-5,./98965/,*)))*2025345'3*/10%,/'%%$$%++34/-348.:,,-3:88-*)+.'*,&*)-/,&&&%%%'%(,*)+-2352245.464941..2.2.')*11643-'(*)'.*4-..83..7182;408,-//1323++8+,,2,&2))-391966*'),+),'&%/)+32;<406,*.+'*/.1.%$&&%+5:87;9-7*,)(0,,.63,-)%'):;999122//4)509./,/0.91+-4-6-0.7111577549:./-81019;88656:2963/*++%$'$()0:1,.-/89+*--.6;97362673643743253244<543540134443989;9<:::6&/1/1/1441))&&%),747875+4(*)/6,6/)%'$*++420-()*,(.-/-/72+,,/,/0,,+*+,7028/0+)+-0556&6,,---9.0-++.8<7552'+/:-&*,.2'&,*&*,//154132.4.-./2&/90490%1...2/,..,'-,3/.****)(*/+-**./,44/16,50/07,.6',(,('-2+0.4.223.:-,&2(.+*8*++:*1&'*-8/2<544/0063677780:/*,-*.8'*1044+''*)+-0+*-.282,-(*&(&(+-0144976-.03496553-*+/6172+.+*-*+('%*&)'*+++1/848,+,,,++,.0-48+,+**&&
@6a305cba-1c2b-458c-82ec-3f4c644b3afd ch=30 read=49861 start_time=2019-12-13T04:21:01Z barcode=BC01 runid=2c9cf7bc05858273f10e7d7ec552fc0bd742dc3e
CTCCTAGGGGGCAGCAGTGGGGAATGTGTGCACAATGGGGAAACCCTGATGCAGCAACGCCGCGTGAGTGATGAAGGTTTTCGGATCGTAAAGCTCTGTCTTTGGGAAGATAATGACGGTACCCAAGGAGGAAGCCACGGCCTTCGCTACGTACCAGCAGCCACTGATAGCCTACGTGAGTGGCGGCGTTATCCGGATTTACTGGGCGTAAAGGGCGTAGGCGGATGATTAAGTGGGATATGAAATACCCGGGCTCAACTTGGGTGCTGCATTCCAAACTGGTTATCTAAGAGTGCAGGAGAGGAGAGTGGAATTCCTAGTGTAGCGGTGAAATGCGTAGAGATTAGGAAGAACACCAGTGGCGAGAGCTCTCTGGACTGTAACTGACGCTGAGCTCGAAAGCGTGGAGGCAAAGCAAGTTAGATGCCTGGTAGTCCACGCCGTAAGCGATGAATACTAGGTGTAGGGGTTTCAACACCTCCGTGCCGCCGCCTTCAACGCATTAAGTATTCCGCCTGGGAGTACGGTCGCAAGATTAAAACTCAAAGGGTGGCGGGGACCCGCACAAGTAGCCAGGCATGTGGTTTAATTCGAAACAGCGGGAACCTTACCACTTGACATCCTTGCATTGCCTCTTAATCGAGGAAATCCCTTCGGGGACAGGGCAGGTGGTGCATGGTTGTCGTCAGCTCGTGTCGTGAGATGTTGGGTTAAGTCCGCAACGAAGGCGCAACCATATCGTTAGTTACTACCATTAAGTTGGACTGTGAGACTGCCTGGGTTAACCAGGAGGGAAAGGTGGGGATGACGTCAAATCATCATGCCCCTTATGTGTAGGGCTACACACGTGCTACAATGGCTGGTACAGAGAGATGCAATACCGTGAGTGGAGCCAAACAAAACCAGTCTCAGTTCGGATTGTAGGCTGAAACTCGCCTACATGAAGCTGGAGTTACTAGTAATCGCGAATCAGGCTGTCGCGGTGAATACGTTCAGGTCTTGTACGCACCGCCCGTCACACCATGAGAGTTGGCCACCCGAAGTCCGTGAGCTAACCGCAAGGAGCAGCGGCCGAAGGTAGGGTCAGCGATTGGGGGGTGAAGAATCGTAACAAGGTAACCGG
+
--6-,*++.*,)3333173;8(.++(-)*)'(*/:557/()0-/8++,/513-56535348('))*'()'))).4+6/;;27+:198/,/1))*+,..5.77/-3166--.081/%,+/*,+4++(0,).+-,*6/.-5.-&&+&$')&*)-'56,,0-,.,'&(',-+*+*'$))(&%)*-1+(.,159.-.)(/*143/0445513586,,4/2%+%+*((+,/0,*//)-/.775+%((,2.,(02).,)((),*(&',241,,&(+-01/,4;89:;98:556*,*)),--4481.*(-2*)&()0122201-..7620--.080,/3,*-246*()('6)%,*.2,08768867210)()%(&*/3651497875138/.--,,././//27)+,'(*,./(%(.-17*'/0&-(3,(.1)46+-31++232.//2:78*,%-((-..811/1).)**1'+*-4-85300+*1,,:9.027757;,-4/5/.'/./11701-203;9559;953)&&*(34::9/0,**,,//:;-30010*((&-+2-*0783/23)**/0-++&&%$$,3232-'*.19:796:4)**('(&'&+',.1,/*'''&&**./84472)200)6)$')()6+5*,-+()()+,).5)7<8/5;53,$*&$$'-3125777789253//1(-+,).07897662555479416+33320-,(1(&(0453,0)-+-01)+(%'&+,.410+5,++0*/+)'400/*.(*(-)+%()/14677;6793/8/3.1323,,/*)-,*2+0793/16673236;...98750+,89-*:311433567856.-,*&*+,7775-:,,)*)(),()*1.-++*,.10.:.--300,,--45-,3,8/,++7;517-06867-2167&1$5'&%$()()--9..09883'$((),'&&)004--.6,%%)-.1722+527;88140..--118.7-,+80084587'-78.8-+-/0&,*.5)199/061.-.1,32210-4-,*&&$())''*))351422-.-.%2/0155++%''**5/732//0*1-0/0,**+(.-&3(,&&*/*.+,*'(+,-259:973')*/:7:+7
@d0a05a32-32b3-42c7-978e-4c1707227437 ch=122 read=87686 start_time=2019-12-13T04:21:00Z barcode=BC01 runid=2c9cf7bc05858273f10e7d7ec552fc0bd742dc3e
CGATTTACCTTGGTACGACTTCACCCCAATCATCAATCCCACAGCAGACAGCTCCTTCCCTTTGCGGTTAGGCCACCGGCTTCGGGTGTTATCAGCGTGGTGTGACGGGCGGCGTGTACAAGGCCCGGGAACGTATTCACCGCGACATGCTGATTCGCGATTACTGGCGATTCCAGCTTCATGTAGTCGAGTTGCGGACTGAAATCCGAACTGAATGGTTTATGGGTTTTGCTTCACCTCGCGGCTTCGCTTCCCTCTGCCATCCATTTGTGGCACGTGTAGCCCCGGAGTCATAAAGGGGCATGATGATTTGACGTCATCCCACCTTCCCTCCAGCTTGTCACTGGCAGTCTCGCTAGAGTCCCCAACTTAATGATGGTAACTAACGATAGGGTTGCGCTCGTTGCGGGACAACCCAACATCTCATTTTGAGCTGACGGCAACCATGCGCCTGTACCTCATATAGCTATCTCTCTCCATCTCGACCTTTATGAGTATGTCAGAGACCTGGTAAGGTTCTTCGCGTTGCTTCGGAATTAAACCACATGCTCCACCGCTTGTGCGGCCCAAATCAATTCCTTTGAGTTTCATTCTTGCAGACTATTCTCCAGGCAGATGCCCATGCCGTTAACTGCAGCACTGAACTTTGGTATCAACATGATGCTCATCGTTTACGGCGTGGACTACTGGGGTATCTAATCCTATTTGCTCCCCACGCTTTCCGGGACTGAGCGTCAGTTGCAGGCCAGATGCGTCGCCTTCGCCACTGGTGTTCCTCCATATATCTACGCATTTCACCGCTACATGCGATTCTGATCCTCTCCTGCACTCTAGCTGCCTGGTTTCTATGGCTTACTGGTAAGCTTCAGGCTTTCTACAGACCCTTGCTGCCGCCTGCTCCCCTCTTTACGCCCAATAATTCCGGATAACGCTTGCCGCCTACGTATTACCGCGGCTGCTGGCACGTAGTTAGCCGTGGCTTTCAATAAAGTACCGTCGCTCGGCTACCATTTCCTGTAGCCCGCCGTTTAATCCTTTATAACAGAAGTTTACAATCCGAAACCTTCTTCCTTCACGCGGCGTTGCTCGGTCAGGGTTTCCCCCATTGCCGAAAATTCCCCTTCTGCTGCCTCCCGGAG
+
'*+-;-*..4+.$((*+167/.-/44.-/-/38657/96.(('%,-,0.)--.264808-,2/()*3,.0166:127141262+3441/50/0,*,-04).,-,388;44*2/0187989/)(-,((,'()31468;,&*(%((-.3477:88::4.-,*3-002*2///:0:''&-0217772..//1/,.-,-(,%)%#'(''*,)*-,)''%&&*+5:,108/4:;-+45;768;72.-01-.5+++3-6:4-00-/-.046055,+.'+*)+*+*+(+.00('-%'(++-56-*453.&%'%+.-0</..1/,+)*28+'7066:4-(-&'#(+*-.2,/--0,/4964-().*)+--/)'%+*)+*1+,+,,22204--.60-)*'*.+021--.,/035+,.4(**'*+4,0,-,-,)'$&(+*,0././/52,1/7.5//+*%'%&$%(1345+-//20117470.//.26/---+*&))+--,52&')+8455*%'*.0:728/,(,,09358402-2,%,465)-)()(26,9/---2.6658226,-/+-'%$)',/-')(*+'.)5.0,4//*/2;952/.(*%-/+-+)&%,0,)-&&(..),33*0/*'-')*+,02115585540/0/33-21,0*,.14)2-())()%,.0886031+%('0.-008*33367+6-(//0/(',-,-,)*6/./2154-%)'(16-+'9;:5564455683$'25,.'*(-'(+30&))*2033073345(*+)&*(*:17003242658998742,060-*,2.1,++(+*%()(2)(()+)0-/,.311+**+/&&)/0/37,-3.:5-0.,.(%')(+154-**#'(/*&.--0760--1289:<271.--//6489222/61.+-,36/-4,+&%*1*,557)1*3+62-.+).)&.0$*,+)/)2**4.38/0,4...00./+(*,40040-,05.27:42:9.7--70))(%0112-$'*,/5//,59%.:8)0011446:+099/44&&&'+'',++,.(0)+-0,/:6+02:984/36/.:8<8:<:31:*$(&(2:635-+,+,47991413.;,18::0,26339.21/)10415//28100/.967..*(*%&
@2206039c-c1ea-4ea1-af07-b6ba1aeb7c71 ch=398 read=52470 start_time=2019-12-13T04:21:09Z barcode=BC01 runid=2c9cf7bc05858273f10e7d7ec552fc0bd742dc3e
CCGGTTACCTTGTTACGACTTCACCCCAATCATCGACTTAGACGGCTGGCTCGAAGGTTACCCCACCGGCACAGGCACTTCCGACTTTCGTGGTGTGACGGGCGGTGTGTAAGGCCCGGGAACGTATTCACCGCAGTATGCTGACCTGCGATTACTAGCGATTCCGACTTCACGTAGGCGAGTTGCAGCCTACGATCCGAACTGAGAGAGTGTTTCTCAGGTTTGCTCCACCTCGCGGTATTGCTTCCGTCTATTAACTCCCCATTGTAGTACGTGTAGCCCCAGGTCATAGGGCGCTGATGGTTGACGTCATCCCGCCTTCCTCCACATTGTCTGCGGCAGTCTCTCATGAGTTCCCACCCAAAGTGCTGGCAACATAAGATAGGGGGTTGCGCTCGTTGCGGGACTTAACCCAACATCTCACGACACGAGCTGACGACAACCGTGCACCACCTGTTTCTGGCTTCCGAAGAAGAGGAACTATCTCGTTCTGTTGCATCAATGTCAGGAACCTGGTAAGGTTCTTCGCGTTGCGTCGAAGATTAAACCACATGCTCCACCGCTTGTGCGGGCCCGTCAATTTGAGTTTCAACCTTGCGGTGTACTCCCCAGGCGGGGTATATTGCGATTAACTCCGGCACAGAAGGGGTCGATACACTCTACACCTAGTACCCATCGTTTACGGCCAGGACTACCGGGGTATCTAATCCCGTTCGCTCCTGGCTTTCGCGCCTCAGCGTCAGTTTTTTTTCGTCAGTCCTTCGCCACTGAATTGTTCTTCCTAATATCTACGCATTTCACCGCTACACTAAGATTCCACTTTCCTCTCCGATACTCCTGGGTGGCGGTTTTCCATCATCACGGGGTTAAGCCCCGAACTTTTAAGACAGACTGACCAATCCGCCTGCGCGCTACGCCCAATAATTCCGGACAACGCTTGCCACCTACGTATTACCGCGGCTGCTGACGCATCGTTGGCCATGCTCTATTCAGTACCGTCAATCCAGCTAACTTATTTGCAGAAGGCCTTTCGTCCCGATTAACAGGCTTTACAACCCGAAGGCCGTCATCACTCACGCGGCGTTGCTCCGTCAGACTTTCGTCCGTGCGGAAGATTCCCCACTGCTGCCTCCCGTAG
+
86-50:./-3+&.5').249;8+61/'-,01-2)&$&%%()--.)((.+*,-')0*,-,'/899,-/6.+')&15-%+',./2225<:0(9+5-3)((0-,()-/13300+%((),+)6566536884105337,*1-.188///6-12/(/0.//123533;05./356/&')-01/1/.-/1../1441,../32/(&0./0.)))(+,04<;569*924;9+/23826;89-/133/.0%(*2/9,.2-.,/-6.,04.(*1/,-*2/26+0'%'(,.0)'**++++)/782%''()/15390//.027-530(/97;5734,*+*-5&)),-30:3221...-10601163681'4(+,..,+*,./7,0(,(*+3/24.*202)/,.,(&(*25;,./96/(%&0)/1/-0-01/..%'*2235015566/67685*13*+4,*.1,4:8/:<2,*,.*/.*-*+.*+)&()*&--235520)*5673),(+,19+.,+-2+%(.'7<:98853(2.:981/,-+-0//133++.(-,6/8060,//1.//00*,.))+,*.5317/40)%'&&%'()+/15;;4111/0/-/97,()*,*:;:-.075-62'&&+'*.,++'5(0./01314001/+(&+/12-,)(-+,)+**'%()-2-)''$*3/,.15389+,','0)0587988:0,+%-&'(4/51.7-,1:3&),3)(,201661*+./335,./(''')32:5<:83+..,'%&',*227;;/420'&+)(7<8818((2:44599365621<;..29+.,&--..0,()1221)*271/0,,*/,*+.-02/,*(/).)/,,-678,1(%(+++/1526;9-997+677.//40.682,1,.020--+++373:296.18654-,'(,-2+.)%/++45715-0,-.152/./0/2-*4,.*.)0,-71./+,+/.27691-*&(%&%''(*+*-&*()+),.564'+1+-6556593,+&$&%()'(,*/5.*-('/*/706194//049.*+4.4.6225-33,*(*$-()(/(0*896777872440.0/0+55041/155989:487/4;6+5:95%6),(-'&&%,+*-25*00047433//40.142
@251ddd9d-07d8-47f6-93cd-67a358c4a5fb ch=324 read=60487 start_time=2019-12-13T04:21:10Z barcode=BC01 runid=2c9cf7bc05858273f10e7d7ec552fc0bd742dc3e
CCGGTTACCTTGTTACGACTTCACCCCAATCATCAATCCCACCTTGGAGCAGCTCCTTCCTTGCGGTTAGGCCACCGGCTTCGGTGTTATCAACTCTCGTGGTGTGGCGGGCGGTGTACAAGGCCGGAGACGTATTCACCGCGACATGCTGATTCGCGATTACTAGCGATTCCAACTTCATGTAGTCGAGTTGCAGACTACAATCGAACTGAGAATGGTTTTATGGGTTTTGCTTCCTCGCGGCTTCGCTTCCCTCCTGCACCATCCATTGCACGTGTGTAGCCCAGGTCATAAGGGGCATGATGATTTGACGTCATCCCGCCTTCCTCCAGCTTGTCACTGGCAGTCTCGCTAGAGTCTAACCAATGATGGTAACTAACGATAAGGGTTGCGCTCGTTGCGGGACTTAACCCAACATCTCACGACACGAGCTGACGACAACCATGCACCACCTGTATCTCATATAGCTATCTCTCCATCTCTGGAGCCTTTATGAGTTATGTCAAGACCTGGTAAGGTTCTTCGCGTTGCTTCGAATTAAACCACATGCTCCACCGCTTGTGCAGGCCCAAATCAATTCCTTTGAGTTTCATTCGCACGAACGTACTACTCAGGCGGAGTACTTATTGCGTTAACTGCGGCACTGAATTTTTTGACATCAACACTTATGCTCATCGTTTACGGCGTGGACTGCTAGATATCTAATCTATTTGCTCCCCACGCTTCGAGCCTCAGCGTCAGTTACAGTCAGAGAGTCGCCTTCGCCACTGGTGTTCTTCTAATCTCTACGCATTTCACCGCTACACTGAATTCCACTCTCCTCTCTAGATAGCCAGTTTGGGTCACGGCACCCAAGTTGAGCCTGAATTTCACATCCCACTTAATCATCCGCCTACGCTCGCTACGCCCAGTAAATCCGGATAACGCTCGCCACCTACGTATTACCGCGGCTGCTGGCGCGTAGTTAGCCGTGGCTTCATCATGGTACCGTCATTATCTTCCCCAAAGACAAGGCTTTTACGATCCGAAAACCTTCATCACTCACGCGGCGCTGCTGCATCAGGGGTTTCCCCATTGTGCAATATTCCCCCGCTTGCTCCGTAGGAG
+
42-42:03-6,(4-*+..2466.677,1526343050-84,-,,..2+,-)'(+/7584$+%(*8;.9+.7:;78/4-*,.*/**(*./1314...,-1:9;9:34300940.0,*++.12..+.+-*)-98987<4469.1110566788454213:889534)45748:0+/+-1667997/.///2-5-,,-.133386:47-.71/.,,12/881<<3/86722;;31566-'',-75945:7433:+5//0&'&''+59;;7,1-++&)),,/'&()+-+'+*+,**,0)421-0++,,+34;8001677:93<9+-67:7661)+'),-+01.23161115555-/30/1101%'&&%-5/1166:9835*/)'),,1-02104265552106/2+55-&('/',*).0.0/3,,)/225140./+/3+54402233287878;79:75013313+22--)+,/..1128:5452/-,-')4237-)++()'()**2458468;61.013+31:78;86806.-.894&'+0*.442/,''2.**+*'030/5.++&&&.025/*/0/117390-/962249;322661#%&'(*++272/+*(+-0499&*%&+*+,6,/3//,4-3,,&)-(2/--100/36:77*,../.1(2+''*%%$$+/12.3*+.9)0-94548:565&//'(*+(//*))*.*(-81-/3076-()&%&,(+)'-)&*-,0004+/.:16277:,++*)+-/6;;9<:8:9',*+.158.),*,(*3776754667-7<+(+90((,',,10'(0.615-..003/,,+,-&'(*&'/,304:5*3*+'$%)1-+*&&++-,210+4/.(&'/0;2*1/17*($','//-/5:.)-53-.10468((4+-./:,)*+261-42376:9:8/,148:9118156-4-,7,/93/7...:::9.-'*).(.0.--226;::4472(,-)++0''+7777/3601284989/,1**,-.'()'(395-3121/**057.7969:,+0%(*+-100+6.-.545633-1.&-1/0-915890,44.148/:,*+/*9:1'#&)&&*(.8,0)-&('
@5784b44a-d84d-48ff-92d8-cb2ce79251f3 ch=320 read=58948 start_time=2019-12-13T04:21:09Z barcode=BC01 runid=2c9cf7bc05858273f10e7d7ec552fc0bd742dc3e
CTCCTACGGAGCAGTAGGGTACCGGCAATGGAAACTGACCGAGAGCAACGCCGCGTGAAGAAGAAGGTTTTCCGGATTATGGAAACTTTTGTTATAAAGGAAGAACAGCGGCTACGAAATGGTAGCCAGTGACGGTACTTTATTAATACGGCTAACCGTGCCAGCAGCCGCCTTGGTAATACGTAGGTGGCAAGCGTTATCAGGTGTGGGCGTAAAGAGGAGCAGGCGGCAGCAAGGGTCTGTGGTGAAAGCCTGAAGCAACTTCGATGAAGCCATAGAAACCAGGCAGCTAGAGTGCGAGGAGAGGATCGGTAGATTCCATGTGTAGCGGTGAAATGCGTAGATATGGAGGAACACCAGAGTGGCGAAGAGCGACGATCTGGCCTGCCGCAACTGACGCTCAGTCAGAAAGCGTGGGAGCAAATAGGATTAGATACCCTAGTAGTCCCGCCGTAAACGATGTACTAAGTGTTGGATGTCAAAGTTTCCCGGTGCTGCGGATAACGCAATAAGTACTCCGCCTGAGTAGTACGTTCGCAAGAATGAAACTCAAAGGAATTGACGGGGCCCGCACAAGCGGTGGAGCATGGTTTAATTCGAAGCAACGCGGGGAACCTTACCAGGTCTTGACATACTCGTAGGCTCCAGAGATGGAGAGATGTGGCTATATGAGATACAGGTGGTGCATGGTTGTCGTCAGCTCGTGTCTAAAGAGTGAGATGTTGAGACAGATCCCGCAACGAGCGCAACCCTTATCGTTAGTTACCATCATTGAAGTTGGGGGACTCTGGCAGAGACGCTGCCGGTGACAAGCTGGAGGAGAGGCGGGGATGACGTCAAATCATCATGCCCCTTATGGCCTGGGCTACACACGTGCTACAATGGATGGTGCAGAGGAAGCGAAGCCGCCGGTGAAGCAAAACCCATAAAACCATTCTCAGTTCGGACTGTAGTCTGCAACTCGACTACATGAAGTTGGAATCGCTAGTAGTAATCATGGCGAATCAGCATGTCGCGGTGAATACGTTCTCGAGGCCTTGTACACCGCCCGTCACACCACGGGAGTTGATAACGCGAAGCCGGTAGCTAATAACTTAAAAGGAAGGAGCTGTCTAGGTGGGATTGATGATTGGGGTGAAGTCGTAACAAAAGGTAACCGAAGATAGAGCGACGAGCAAGTAGAGTTAACAAAGGCTGCAACAAAAAAGA
+
.-//'+/,+%%$$%()()&('+'**'-)),*$(*'-.%03.,+)-.49656;5634210*)+')/*1+6))+*/.),3-0*&(%$%050++3.,*963'0*3,,1/(.-'+))*,&$(2((&))(1,()*,0828/(**),(-'1,(*-+2/./1'('(*1-,*(&).,*,&$#,(,52339773*2,-5013-1-7/004(0/+)1+7789*:6*&&,*),/(,*)*2+)+,0.274-/043+--*+3--0985,*&&'/)*4)%',$.*)/405/-05.-3/4785*10,'))+,,%%,*(()-625.++,),2.813/.-.,-0.0,//+-1,*88:998:5-53,233/5607/''()+-41*,**&,.29.,,-/++()%&%,-*)($(*3432566-./3'%),+*-1544-))+:;;3'/1*./*),.//9.*$(/*+*2++(-/449<6/(%*%%')-.4./-+4/5.73./.94//;7/8.-0;77232*/&+(&()+/724426111284571.++-.496754;71321)*/,-(71+2864-*+.,2+'''+14/,20(+&/1+*,+'/%(($*-11.37*/9.:7./,+-92825)&(&**0334,4/),',(+**,6.,)**.044)7-16(),%&&*0..+'(%&'),3/2/-'**)-*-36.04007977361139//5682&1114(''&&(*+*&'((**.,//8.0$1$#%&(.23,+1117&&4633656:428/549/<0.-4./88:7+.,(++)+4&035-///+&%'&%'&())%*.35;'2/)((*)('*0.*-)(%&(*/'688+-456358656110331363;9,092.+'.8-4/)*,320/+.01598385:5588980110,+((*+/,-(&/%%('+'---.-923074,.4,%'(14*0114:999056<8+7*+)*-+-41/,**'-165811..%&%',--702+/+-+.-&%%%()0.-,%&'-,11909(*,0177889553.0/+%+*4;666'&0)83292../.2951<8001+-&,+',/63''(*)*)0'($(&*,)/3432,21/10,-)($$(**)*,+.%*$')/-00.1(50,75.0+*+,,'/(/87,)()'%&*+8555,70,.8/897643;)*+63221/44'',444'-&&(**2.*+*,+'''(%&%&)),'&'%$$
