# Supplementary material for: De novo species identification using 16S rRNA gene nanopore sequencing
Source: PeerJ. 2020 Oct 21;8:e10029. doi: 10.7717/peerj.10029 (PMC7585375; doi:10.7717/peerj.10029)
Supplement: Supplemental Information 2 — Contains raw reads. [file peerj-08-10029-s002.zip › pass_fastq_runid_2c9cf7bc05858273f10e7d7ec552fc0bd742dc3e_197.fastq]

@b297f365-e126-4246-afd8-189be83e824b ch=320 read=58956 start_time=2019-12-13T04:21:19Z barcode=BC01 runid=2c9cf7bc05858273f10e7d7ec552fc0bd742dc3e
CTTCTACGGGAGGCAGCAGTGGGGAATATTGCAATGGGCGCAAGCCTGATGCAGCCATGCCGCGTGTATGAAAGAGGCCTTCCGGGTTAATAAAGTACTTTCAGCGGGAGGAAGGGAGTAAAGTTATACCTTTATGCGTGACGGCGTTACCCGCAGAAGAAGCACCAGCTAACTCCGTGCCAGCAGCGCGGTATGCAAGAGGAGTGCAAGAAGCGTTAGTAGATTACTGGGCGTAAAGCGCACGCAGGCAGTTTGTTAAGTCAGATCTTGAAATCCCAGGCTCAACCTGGGGCATCTGATACTGGCAAGCAAAGGTCTCGTAGAGTTAGAATTCAGGTGTAGCGTGAAATGCGTAGAGATCTGGAGGAGTGCCGGTGGCGAAAGGCGGCCCCTGGACGAAGACTGACGCTCAGGTGCAGCGTGGGGAGCAAACAGGTTGAATGCCACAGTAGTCACGCCGTAAACGATGCGACTTGGAGGTTGTGCCCGCTTGAGGCATGGCTTCCGGAGCTAACGCGTTAAAGTCGACCGCCTGGGAATACGGCCGCAAGGTTAAAACTCAAATGAATTGACGAGGCCCGCGCACAAGCGGTGGGCATATGGTTTGCATTGATGCAACGCGAAGAACCTTGCAGGTCTTGACATCCACGGAAGTTTTCCAGAGATGAGAATGTGCCTTCGGGCCGTGAGACTGTTGCTGCATGGCTGTCGTCAGCTCGTGTTGTGAAATGTTGGAGTTAAGTCCGCAACAGGCTGTACTTATCGCTGTTGCCAGCGGTCCGGCCGGGAACTCAAAGGAGACTGCCAGTGATAAACTGGAGAAGGTGGGGATGACGTCGGTATCATGGCCCTGCGACCAGGGCTACGATGCTACAATGGCGCATACAAGAAGCGACCTCGCGAGAGCAAGCGGACCTCATAAAGTACGTCGTAGTCGGATTGGAGTCACCGCAACTCGACTCGCCAGAAGTCGGAATCGTAATCGTGAAAGGATCAAGGTGCCACGATGAATACGTTCCCAGGCGCACACCGCCCGTCACACCATGGGAATTAAGGTTGCAAAGAAGTAGGTAACCTTCGGGAGGGCGCTTACCACTTTGTGATTCATGACTGGGGTGAAGTCGTAACAAGGTAACCGG
+
+.0..25)15*,1//22+47596'++'&,'&*210596/**++(10/0006/-,1-14.6903-02767779'%)/-79643+/9829-1)2-('))'16((%(*/88))0)/(0/%)*284,4,0+1334;,*+%20.-%&((*)+4001,')%(/0(--'(-.6).,.,5-//213-2/%//(0.*)(''+&&&&(%'('&(),+.)%)&'0/*,$$'',.,60325987594;4./5856110054(--86,.;/5,20&**)'&%$,./*-65)/655832251--+&)*+,0./0008-3+-.%('-*)-+-.057.-))((*)*/+.1+/70-((((+++-22/-4/3.--+,01+5.,*((%'%)&(++-42316(2.-/'0*,'(-5363/0..-./018777,0532)*)*+6.,.,'*.2<9942.+-'(*%$,+$%%*,*320+,,/7.08::6006(%(*(*)++().-8'-*08.%'($&%-(-$*)1./.0*0,(+,317../.2.:4*+977,/,*.;98/*.))44'116-3/5*5.:1;;6.47,41&%'++3-232+5134*&)%*(++0,,.,**+(&',+.1452(#%&,)'),+0-2/+**.-&&++$$$#&$((&(+//123440-/*3,5,263*3+++--.0554294444485:+*-*)2242',%.**+((++--*+-6//099210),-.379705.)(+)()0/;//%(5-1+-*1,),.(4.0.-(-)(*--221*(/'-))/1,*1084/10603'76.747059**(&*',2*3-+++*.03<678840+)'.)),250/68984-.%/,016*)&'('&%"&').*-),3-//,**+*22//220,2/+.002111')(()014999643,+((+-.&*,7333787449.,++..05%0&2/6)0'6(*(&()/((($&)'+-003467././''&(.0'0-/.-%'%&,-'&&*(&'+115.''%(&()&'%%*./95/0*,-0/(&)&*$$$&'-5-5:..6331/07.0),()%**('2,19...80&')(*,.(%%$&',2/*61/.4*2,,0/-59,-13,*-,.5<776,&)'()(&+*+/--/)((00:6+404;95;3
@11a768a0-4fe5-4f41-a238-fbcf1c03f58a ch=202 read=63359 start_time=2019-12-13T04:21:20Z barcode=BC01 runid=2c9cf7bc05858273f10e7d7ec552fc0bd742dc3e
TGGTACTTCGTTCAGTTGCATGTTGCTGGTGCTGAAAGTTGTCGGGTAATCTTTTAATGTTAGCCTGCTGCCTGTCGCTCTTTATCTTGGGTTACGTTGACTTCCACTAATCATCGATCCCACCTTAGACAGCTCCTTCCTTGCGGTTACTGACCCACCGGCTTCGGGTGTTATCAACTCTCGTGGTGTGACGGAGCGGTGTGTACAAGGCCGGGGCAATATTCACCGCGACATGCTGGTCGCGGTTACTAACGGGACGCTTCATGTAGTCGAGGTTGCGGGCCTGATCCAGACGAATGGTTTTATGGGTTTCCTTCACCTCGCGGCTTCGCTTCCTCTGCCATCATTGCGCATTGGCCCAGGTCATAAGGGCATGATGATTTGACGTCATGCCTTCCCATCTGGCAATGCTGGCGGAATACGCTAGAGTCCCCAATAATGATGGTAACTAACGATAGGGGACGGCATAGGACAGCAACATCTCACGACACGAGCTGACGACAACCATGCACCACCTGTATCAGCTCTCTCCATCTCTGGGCCTTTAGCAATTATGTCAAGACCTAGTAGGTTCTTCGCGTTGCTTTGAATTAAACCATGCTCCACCGCGTGCAGGCCCCGTCAATTCCTTTGAGTTTCATTCTTGCGAACGATACTTACTCAGGCGAATTGCTTGTTGCGTTAACTGCAGCACTGGAACTTTGTCAACACTTAGTACTCATCGTTTACGGCGTGGACTACTAGGGTATCTAATCCTATTGCTCCCCACGCTTTTTCCGGGACTGAGCGTCGGTTGCAGGCCAGATCGTCGCCTTCGCCACTGGTTCCTCCCATATATCTACGCATTTCACCGCTTCACATGGGTGCGATCCTCTCCTGCGCTCCTAGCTGCCTGGTTTTCGCGGCTTACTGAGAGTTAAACTGGGCTTTCGCACGGTGCCCTTGCCGCATATCCCTCTTTGCTATAATTCCGGTAACGCTTGCCACCACCACGTATTACCGCGGCTGCTGGCACGCCGGTAGCTTTCTAATAAATTATTACCGTCATAAAACACCATTTCCTGCCACAGCCGCCGTTCTTCCTTTATAACGAAGTTTACAATCGAAAACCTTCTTCCTTCGCGCGGGCGTTGCTCGGTCGGTTCCCCATTGCCGAAAATTCCTACTGCTGCCTCCGCCAGGAG
+
$'$&$'))%(/-0').*('&&%'&%&$&)5376,,,+(.8,-*,2+,/,+)*050)-+),*&'*.)$')(-1-/55233)'&(&/*+(',')/'()(&&%)+,1)'('*0,--.)$()/7++103/,*1(())*83692'))*+++)3(&&))11,,6801,-,*(/.*)*'()8/3-..,.,0//-22023..%(*7;8655347::0:56250*)+%*-777)-022.)&-.4791&/.)-08.6)-(+(,).)''&&(1/2300*4/1($/*/7),)2(*'$$%',((,//014483;:;1-.)6/390(*-74057+.,-//./7.)(+(,)&'%$)-*+/(*()(%&$.%&&&'&(1762++)*,1/+0933443488**+..1'&$&$%&),*%((%()*(,(&'((0.&+$%&%((+..++,*,('$)$$*/+-15765793+0+(,602(,.)%&'$$$$#%$)*1.30)233542.0443*,(*25.012/(,,((*'(&(&.--06+,%(%%$$%''')'+)(+**)((,&-/.60+%%((*(&'(,2)/.-/))(((*)/,8538-'(%,&#&))(&&(+)'*%&%%'(),/0)/+&'((%'%)''*+&$),(*,*)$)+%'&(295/2491230/(%$%$%&$($$$&+,'669,')*'#%&%$)2/002230.-01*.-+-0256/+/--)++*+*&&)&&'-(&+)),387;7&*'--.887363,--&495456876:33&($00)+/0/3/')&*+5:02.//961+)*)++005&/27,)&/)'((+/33066+/0/40--/$,,-'*'.++/4--.0.,/.3561300:)-.3/&,.+(()++*'&('+,/23/..-*),,*$)'(+)&))'')'''&)/0++'(&&%('%'&%'&&+)7,-'*,(03018+*#%#&(((%''&(*(05)+&&%*-1,+1,60'((',-24-8,'+---+)*)('++',)$'&%'),)+*&'***,)(())156+%*&&%&$&$#%,02,-/2/.-'+(%-'%)(*,+''$')'&'*+++48.*(%%%$('.262/32488723/.40,+...%&&(195--.7,-',..-,1/3/38671;6(.(&&%%(,2-,-77596(*&)(/8:4,-804125<;88167+,10+,**,401+%&$#,&)&
@df079b74-24c8-495b-a08d-dd42543bbb73 ch=33 read=60530 start_time=2019-12-13T04:21:19Z barcode=BC01 runid=2c9cf7bc05858273f10e7d7ec552fc0bd742dc3e
TTGTTATGCTAGTTTCAGTTACATGTGCTGGTGCTGAAGAAAGTTGTCAGGTACTCTTTGTTGTTTAACGCTGCAGGTGCTGATGTTAACCACGGGGAGCAGTGGGGAATATTGCACAATGGGCGCAAACTGGTAAACCATGCCGCGCAATATGAAGAAGGCCTTCGGGTTCGTGCTCCAGCGGGGAGGGAGTAAAGTTGTACCTTTGCTCATTGACGTTACCCGCAGAAAGCCTCAGCTAACTCCATTTTAGCGGCAGCCGCGAGGAAGCATGCAGGAGGTGCAAGCGTTAATCAGTTACTGGGGCGTAAAGCGCACGCAGGCGGTTTGTTAAAGTCCAGATGTGATACGAGCTCCAACTGGGAACTGCATCTGTCTGTAACAGAGTCGTAGAGGTGGAATTCCAGGTGTAGCGGGTGAAATGCGTAGAGATCTGGAGGGAATACCGGTGTGAAGGCAGCCCTGGACGGGCTGACGCTCAGGTGCGAAAGCGTGGGGGGGTAAACAGGATTAGATACCCTGGTAGTCCACGCATGGCGATAAACTGGAGTTTGCCAGGCGTGGCTTCCGGAGCTAGCGTTAAGTCGACGCCTGGGGGGTAGCGCAAAGGTTAAAACTCAAATGAATTGACAGAATTTTGGCGGTGGAGCATGGTTTTAATTCGGTACAGCAGGAACCGCCACTAGTCTTGTCACAGAAGTTTTCAGAGATGAGAATGTGCGCTTCAGGAACCGTGAAAGTTAAGGTGCACATGGCTGTCGTGGCTCGTGTTTGTGAAATGTTGAGTTGAAGTCCGCAACAGGCAAACACTTACCGCGTGCCCGGCGGTCCGGCCGGGAACTCAAAGGGCACCAGTGATAAACTGGGAGGAAGGTGGGGTAGGCGTCAAGTCATCATAGTACGCCACGACCAGAACTGCACACCGCGATCTTTACAATGGCGCATACAAAAGAAGAAGCGACCTGAGCAAGCGGACCCTCATAAAGTGCGTCGTAGTCCCGGATTGGGTCTGTCCGACTCCGCTGAAGTCAGAATCACTAGTAATCGTGGATCAGGAATGCCGACAGACCACATGGCCTGTACACCGCCCGTCACCATGGGGAGTGGGTTGCAAAAGAAGTAGGTAAAGCAAAAGCATGCCTTCGGGAGGGCGCTTACCACTTTGTGATTCATGACTGGGGTGAAGTCGTAACAAAGGTAACCGG
+
"4105//*.'%(+76612280,()&),.450/+,+.0/&)/*),+)(*).2+$&(*/2+'(&%)*&3++(('''%'((04-+'*%0*%$%)#)&/.)%%'('/)./)+,+,4/**+-6:7*-)(&*/,&,,25+*.*,659639,'&#%&+,3340(+-,2-.,-(*12.-'''$%)+'$&%$(*'&'+.''((-(),*%(+,80:5)+./33722365:038-)*+$(&%(+*)*'(-,-.*,2,%,(&##%(*/*)'-&&%(()&'%$',1/1-'++..+*0/4,-,212/1/(((2*.--4.++3/66.)*)-',-0,.0+,0.7313:0:,,08%$'*+&%%'&&*&&*,+0'2*-,&1102340-*+&#%&&%'&)+1(*'&')&()*((&((&(++0+*',()(*'+*-1*)&)3.*+,.*31,,..12;30,--)1,7;;9;07%(*,+.++*041*,364-))(&*+/1336+10,,-,/31-/00+''&,*'#')**-,-(2,'&2++-00/195/1451(*+,%(*,,($$%&%%)-,%'&'$'15%'*''/01,,0,).+'(**+&/07:63363'%$&)+)*-..*&(%-..266+37323:9...//9;55%..*)&&%%%$&''''--(*--5-.*(***.<<.2:7:6)2.,*('$%'&-()($)($&%%*+&''%&((*',(-+.592-2*+,01/0,.38/.**%&(*'$()+4076)%-*%)'/(&+)**($%%&+.-222/()&*+/31012:-01/0-0.*2+*%(-('*,((.,&)014$&&('(&)&(&$#$%$%%$%')%&$(/:77+/*.*'&(**1275;,)*('(.-*+,+456<78746**.../,&(&*,)'$+,)'**,3-065-.$$%%%#)%*+$')./;43%%*)&*()')(%*'')***&(,+8-'.,,/+-.,198)').%((*+835&&%%%(,6)+--))+*,.+-183'-)+,02594506-(02,3/*''%%$$'1)(+6874+,-*-,*+1(*(2/4)*((,1170.()*633/(*&.(*24/$##&('+*%)%$&&'%&$''*)+3*58*(,--11.2**-)&((,/&+,./1:4+%),(*%*)&$&%%&'++(%%$##'-+75.8-(*0,++-0.-03176984445897010010-13---.400335667/9)0).+.,756
@22395b99-4614-45c5-bb7b-4210bafa1ac9 ch=20 read=40712 start_time=2019-12-13T04:21:28Z barcode=BC01 runid=2c9cf7bc05858273f10e7d7ec552fc0bd742dc3e
CGCTCCTACGGGAGGCAGCAGTGGGGAGAATATTGCACAATGGGCGCAAACTACAGTGCAACCATGCCGCGTGTATGAAGAAGGCCTTCCGGGTTCCTTAAAGTACTTTCAGCGAGGGAGGAAGGGAGTAAAGTTAATACCTTTGCTCATTGACATTACCACAGAAAAACACCGGCTAACTCCGTGCCAGCAGCCGCACTTGTACGGAGGTGCAAGCGTTAATCCAAGGAATTACTGGGCGAAAGCGCAGGCAGTTTGATGCAGTCAGATGTGAAATCCCGGGCTCAACCTGGGAACTGCATCTGTGATACTGGCAAGCGAGTCTCGTAGAGGGGGGTAGAATTCCAGGTGTAGCGGTGAAATGCGTAGAGATCTGGAGGAATACCGGTGGCGAAGGCGGCCCCTGGACTGACGCTCAGGTGCGAAAGCGTGGGGAGCAGCAGAGTTGGCCTGGTAGTCCACGCCGTAAGCTTGATGTCGACTTGGAGGTTGGCCCTTGCCCGCTTGGGGGGCGTGGCTTCCGGAGCTAACGCGTTAAGTCGACCGCCTGGAGAATGCGGCGCAAGGTTGAAACTCAAATGAATTGACGGTACACAAGCGGTGGAGCATGTGGTTTAATTCGATGCAACGCGAAGAACCACCTGGTCTTGACATCCACGGAAGTTTTCAGAGATGAGATATGCTTCAGGAACCGTGAGACAGGTGCTGCATGGCGTCGTCAGCTCGTGTTGTGAAATGTTGGGTTAAGTCCCGCAACAGGCGCAACCCTTATCCTTTGCTGGCGGGCCGACGGGAACTCAAAGGAGACTGCCAGTGATAAACTGGGAAGGTGGGGACGACGTCAAGTCATCGCCAGCGCCACGACCAGGAATACACACGTGATGCTACAATGGCGCATACAAGAGAAGCGACCTCGCGAGAGCAAAGCGGACCCTCATAAAAGTGCGTGTGAAAGTCCGGATTGAGTCTGCAACTCGACTCCATGAAGTCGGAATCGCTAGTAATCGTGGATCAGAAGAATGCCACGGTGAATACGTTCCCGGAGCGCCTTGCACACCGCCCGTCACACCATGGATGGAGTTTACCAAAAGTAGGTAGCTTAACCTTCGGGAGGCGCTTTACCACTTTGTGATTCATGACTGAGGTGAAGTCGCTACGATAACCGG
+
%$$&)-)*.),/,20.032/34365&)%&*++0-*(-/08860.)(*+4)0'%&('33-1*:.99585.103/0+./14.,4+2.9/29.(67)('$&'10)((+./;6-(&('%//),00+)'/-%()/3/)).-1,-1-15,+544*6,,,7&6.*2+%))).)(-,'**2+1-,+8/.1''+-0:7564356*,'&+)(*03.-),('*247-/*/+0+24)(&%'/)4,-.23940'&((')'+*+2.-239-)&(%%('+-++380-&+.2+111*3778..(5+.+)((+3.....,($))+,,.,4-.66/2)%))+-.//-(&*/176+/.*-+-+2**363.))***()('+0)(25766324579:92++&++.263:05+((*,*0,-+/83*&)''&-+.21356/.1243&))(*/**(.*&''+((/,.$&)'('-1*,0/*,.*,+-15:9::3&)'%(*0*/100-(*++'-*/-,'(('(*).70&%'$*)).1)*/0093305,'+&%*(,--,112:37-50145779:/.3*('.)*+,(,.23'4,80)-8-..845'''()/1/,'()(),+./5250.1-5*..-1&**3279292;/.---954424,.7,.)+)&)45464*.('%*,10*))-3)0*+4;42+)'(*)(('%&&))+032,7*2*795721365).,.023+(%'&%%%()457-)//00612;4435850/176;:8;871618)*+708++42/3/21;7-5445.36)'(%%&(''$&$'#*%.0-1.//8<-0/()+296::644/.-081..-5)-),'.,47/+),'2355.'),/497'%$$&('.+')*+87)/)*'*+,*,&'&)((.175464:54:71436585/(('**(),/1733.-*+'($*(2+)./<176,(/.67:5.*+/1/.+.,)((*,*,/0)7&*'*+31/02334+''),34+-2+,..1-6/312,.-+.7.5001;:986:))+.,14347.,-)*'')&(''(9351)2+'))$$##$''%+)04/0950031/.//-2-)&+*/'&)5.&0&2,+)%**-50.(('&2),(+10*1(%*1-*)(&#%,*-+01-(-++052&&,*.0-)%(+,*.+,-%$$##$%//:3899
@626ffdb5-aeb5-4a34-ad2d-a9f03df8dca0 ch=107 read=95395 start_time=2019-12-13T04:21:31Z barcode=BC01 runid=2c9cf7bc05858273f10e7d7ec552fc0bd742dc3e
CTCCTACGGGGAGGCAGTGAGAATTTTCGGCAATGGGAAACCCTGACCGAGCAACGCCGCGTGAAGGAAGAAAGGTTTTTCCGGATTGTAAACTTCTGTTATAAAGGAAGAACAGCGGCTACAGGAAATGGTAGCCAGTGACGATACTTTATTAGAAAGCCACGGCTAACTACGTGCCAGCAGCCGCGGTAATACGTAGGTGGCAAAAGCGTTATCCGGAATTGTGGGCGTAAAAGGGGAGCAGGCAGCAGCAAAGGGTCTGTGGTGAAAGCCCTGAAGCTTAGCTTCAGTAAGCCATAGAAACCAGGCAGCTAGAGTGCGGGGGGGAGAGATCGATGGAATTCCATGTGTAGCGGTGAAATGCGTAGATATGGAGAAGTACCAGTGGCGAAGGCGACGATCCTGGCCTGCAGCAGCCTCCGGTCAGCGTGGGGAGCAAATGGGATTAGATGCCCTGGTAGTCCACGCCGTAAACGATGAGTACTAAGTGTTGGATGTCAAAGTTTTAGTGCTGCAGTTAACGCAATAAGTACTCCGCCTGAGTAGTACGTTCACGGGAATGAAACTCAAAGGAATTGACGGGGCCCGCACAAACGTGGGCGTAATGGTTTAATTCGAAGCAACGCGAAGGACCTTACCAGGTCTTGACGCTCATAAAAGGCTCAGGATGGAGAGATAGCTATATGAGATACAGGTGCATGGTTGTCGTCAAGCTCGTGTCGTGAGATGTTGGGTTAAGTCCGCAACGAGCGCAACCCCTTATCGTTAGTTACCATCATTAGAAGTTGGGGACTCTAGCGAGACTGCCAGTGACAAGCTGGAGGAAGGCGGGGATGACGTCAATCATCATGCCCCTTATGACCTGGGCTACACACGTGCTACAATGGATGGTGCAGAGGGAAGCGAAGCCGCGAAGGTGAAATGGAAACCCATAAAACCATTCTCAGTTCGGATTGTAGTCTGCAACTCGGCTACATGAAGTTGGAATCGCTAGTAATCGCAGATGCAGCATGTCGCAGTGAATACATTCTCGGGCCTTGTACACACCGCCCATTTTACCACGAGTTATTAACATACCCGAAGCCGGTGGCCTAACCGCAGGAAGGCTGTCTAAAGGTGGGATTGATGATTGGGGGTGAAGTCATGGCGCAAAATTTAACCGGG
+
'(-1-02(.1,'-*''&'&(&)'.6:4.6<161056*)102:511287573569726;8:8;84916/7))/-+/-::8*8(++/04-/297223-0--2/009*.-0/,01-(-+-.-,*+**),,+,-4211/1'*'),1')*()36/-09/)-12-26--..-.25455506+-3222(')/,.4.-81218151/50/7+01.)+,2071-2.*/%%',&,)633584;4(+-4.%((+-1,')*'(&*/'+15./+'*.5,,61)+59)-90+'(,*+&*29/,-.1.,3--..-38,5+&('+%%&++),005,(*-//-+))''+,.0-0$%()-70:7867501112:81/51+-2::9894020++(*(&''**123595,,/+-/1610000,**+,8+/+%%%#'&*)0*'-4*)'''*%')*%(+69/.*7:.01,,64&6:.,('(&,0/0,.-4978::,4/-.+-'('*)+649/2/2/2989/82&,369)&')+2387,/214142069662)2&(+,6+-25-+++%221432.,&,,42*0.,*80-178<*.)&(,)(($+26.05+)-+137%1+*)1(-%2'(*/,3::56231)+,(+21201--4'&*/515109'.0/,*+)(($&%*',*13+.,*+,+*-.366+****751344543()*+/57)'$.'*()*./3./.386/(),665533434404-296<59/505--/5-12537-+2.2/0%277+-:111322.-.4028898/:0.)))*+3.36413200)*)**0+/32-/+,-099772446/,1.)2.62+7934868727748)//88*.%0-)&)-+//27556.+/330,+'*,)+,.-23734824,2.126,+*0+,-+./-.)/95,+-+,0(**'&$'*,1-.9-,029<56:09<256'1,:2'1&0--.+)+)*,,,',,1')*11555264/718/4001575678877403(**+$-+/033166-,%')(*--.1'3:654&2543330021//+/70.43).76-''.#$(.-2*'+%,')'$$.))(.2-18275560(*12540244+0+..,-6562080+3/036115)+,/-815753)('*'&'2,/+/*()05-&)*'-12:06*
@29b0f7fa-bfe4-4a5c-a395-6e3501b25d34 ch=357 read=92517 start_time=2019-12-13T04:21:30Z barcode=BC01 runid=2c9cf7bc05858273f10e7d7ec552fc0bd742dc3e
CCGGTTACTGTTACGGCCTTCCGCTTTGGTCGCGTTAAAGTGGTGGCGCCATCGAAGGATAAGCTACCTACCGCTTCTTTTGCAGCCACTCCATGTGGTGTGACGGTGTGTACAAAGTGGGAACGCGTATTCACCGTGGCATTCTGATCGATTACTAGCGATTCCGACTTCATGGAGTCAGAGTTGCGAACTCAATCCGGACTACGACGCGCTGTAAGTTAAAACATCGCGAGGTCGCTTCTCTTTGTATGCGCCGTGCGCGCAGTGTGTAGCCCTGGTTATGCATGATGACTTGACGTCATCACCTTCCTCAGTTTATCGCACTGGCAGTCTCAACTGAGTTCCCAGCCGGACCGGGGTGCATCGTTGCTGGGGAACCAGCCCCAACATTTCACCAACACAGCCAGGCTGACGTAGCCATGCAGCACCTATCTCGTTTACGAAAGGCACATTCTCATCTCTGAAAACTTCGTGGATGTCAGACCAGGCAAGTTCTTAAAGGTTATCAGATTATTCACATGCTCCACCGCTTATTGCGTTTGTCAATTCATTTGGTTGCAACGAATAAAGACCGCCTGGAGCGCAACCTCCAAGTCGACATGGTTTGCGGCGGACTGCCAGGGGTATCTAATCCGCAGCATGCCGCTGCTTTCGTCAGTCTTCGTCGGGGAACGCCTTCGCCACCGGTATTCCTCCAGATCTCTACGCATTTCACCGCTTCACCTGGAATTCTACCCCTCCTGCGAGACTCAAACGCCAGTATCGGTGCGGTTCCAGAGTTGTTGGGGATTTTGCATCTGACTTAACAAACCGCCTGCGTGCGCTTTACGCGCTAATTCCGATTAACAGCTTGCACCTCCGTATTATTACCGCGTGCTGCGGCACGGGGTTAGCCGGTCTTCTTCTGCGGGTAACGTCAATGTGCGACAAGGTGTGCTCCTTCCTCCCCGCTGATGCTTTACAACCCGAAGGCCTTCGCCTTCGCTGCGCGGCATCAGGCTTGCGCCGTGTACATCCTTCCCCTGCTGCCTCG
+
/.'-1.$'$%-3%'(#%&'),+*)*.-))-(&$$%$*.0.-,((%(''+,%&*'(',*'**+%))((&'(*+&'&*%%%%$$'((,.$()/4+**+-3))%)#()0-..'+')-5+.*(*10-,+++22+5+*,83,2++*276222*.%&',)(()++/(/1//+,+,**&(&*(%(,+,'+,101'%,-/4.6/2+3721%&'&%&&())*&%%%&('*..(''(+(+()+/0/&&)*.33,82*+,./0457,/*()*++%'*'+&%$'/-(()+'%%()+$'***,*)''')-.889/1(,.398802((+1+*-,$&$(*,5*%'*&-),')%**/3033+)*.7.9&$$%&,'%$&$%%'))'&$'()'&()&'$+'(%)&))-3-+(+(0-0.,)''%$&''(*''%$$$&,,,+*((+%/.,(,*'&%%'(&&',+'+*,%*&(,+(*,66-)(()+0,*-+,,57;95./.())+*&('(&%(+2(+*%''%&'''(*)*-3(&&))'('+**-//),*'&'$$'&%()&-+(,1/-140)+*()+'+$$*()%%%%'(&%%$%'**(*+%)($,.*1&'-*,*0243/502*-,1&&&&%%/5123'.)()*(&)+22004/-(&&%()()%)&%''%'))()))*&*+++/,+++(11.%&((+&(,)++/(-2(*+&,1-.,.+)+03630'$**,+160/.23*++.*'(*'%&*(0825)66,)*,&$$&'%,,444-1,-.0-'(+)-0/,.&'''+((&%(%'+&%#$$,5-)/7/&$'%(+((++*,+*(&)*$)%''$$$&()*)+-/-)+(($$%$%,*)&)+,/(,%&$'(('*'-3*,3'-'*)'/,+2-*')*'(((*)*('))..)/.--2.+2+,(++686335386305-,/252*)&&%''2/*))($+&)+-2*41-+/+,(%%*&'&%&,+&%'')+)))+/,/.++/&%'++13&'%&$&%&%&%&1&)')),%(*0)&&%%#%%&%#)'1,,(&%&$#()&*&
@8bd8f20e-74c4-4f5b-a2fb-0e7d2e517117 ch=20 read=40714 start_time=2019-12-13T04:21:34Z barcode=BC01 runid=2c9cf7bc05858273f10e7d7ec552fc0bd742dc3e
CCAGTTTACCTTGTTTGACTTCACCCCAGTCATGGACAAAGTGGTAAGCGCCCTCCCGAAGGTTAAGCTACCTGCGCGCTGCAACCCACTCCCATGGTGTGACGGGCGGTGTGTACAAGGCCGGGAACGTATTCACCGTGGCATTCTGATCCGATTACTAGCGATTCGACTTCATGGAGTCGAGTTGCGAACTCAATCCACGACGCTGCTTGAGGTCCGCTTGCTCTCGCGGGTCGCTTCTCTTGTATGCGCCATTGTAGCGTGTGCAGCCCTGGCGTAAGGGCCGGTGACTTGACGTCATCCCCACCTTCCTCAGTTTATCACTGGCAGTCTCCTTTGAGTTCCCGGCCGGACCGCTGGCAACAAAGGATAAGGGTTGCGCTCGTTGCGGGACTTAACCCAACATTTCACAACACGAGGCTGACGACAGCCGGCAATACGGACTGGCATTCTCATCTGAAACTTCCGTGGATGTCAAGACCAGGTAAGGTTCTTCGCGGTGCATCGAATTAAACCACATGCTCCACCAGCATTGCGGGCCCAAATCAATTCATTTGAGCTTTAACCTTGCGGCCGTACTCCCCAGGCGGTCGACTTAACGCGTTAGCTCGGAAGCCACGCCTCAAGGGCACAACCTCCAAGTCGACATCGCTTACGGCGTGGACTACCAGGGTATCTAATCCTGTTTATACGCTTTCCTTTCAGGCGTCAGTCTTCGTCCGGGGGCCGCCTTCGCCACCGGTATTCCTCCACCCAGATCTCTACGCGACACGCTACGCAGATTCTACCCCCCCCCCTCACACGAGGACTCAAACACCGGTATCAGATGCAGTTCCCAGGTTGAGCCAGAGTTTCCTTTATCTGACTTAACAAACCGCCTGCGTGCGCTTACGCCCAGTAATTCCGATTAACGCTTGCACCCACTCCGTATTTACCGCGGCTTGTTTGAAACGGGTTAGCCGGTGCTTCTTCTTGCGGGTGGCGATCAATGGTGAATTAACTTTACTCCCCTTCACTCCCGCTGAAGTGCTGGGCCTTCTTCATACGGCGACATCGGAACTTGCGCCCGGTATTACCAATATTCCTTACCACCGCCTCCATTAG
+
02,./:('2.4.'471)./2;42524-+,00**)&&$()((+,123)*,,::2,12-+,.,3,8'&+02657/-,**&&)+-1*67-(.-270*21777568949975',$)&+*01-851.)/*0+/.*,24114;7454003;:755,0(&&-0,/2345648--&**,2.*/.0)**-**2*3+0+)4/052425/+,/(*&&&$&'')).3/45/,..+-430410-)-),,.,2))'+-')0225579-5-)(')+)3*,(,-.0:+,1'&''&&0/320+&+))()**+3446613;9)*505:04,-+)00*(21153/60..22242-5,++4506-&'(,1,6083/02.:0/+547(2/1/2'*,..1/.+,,-,..&'+66.).)2)51,,)--18*./0///*+)),(/03442++*)2'%%'%%&#&','&'((&$(%$)*-//+*'((%&(*.,.2:55--,-*,/4<56530.--27/5*)&&%&'$$'*.-1*5+;:789//,,+-.3/,0+&'*)--+,48708,/5+,,495<624:0,*-,,10+4-*2)))4622-/,.+126,,09251/1*)),,,-+++)1)'(**9+1*.*+/&*&*,,/*,,6.)')+*+.+0,2&)++41-(-/1,((#&(,))/,8.8973:10-+/-/0124145421:.&'&)&*-1./%%(''''2111/'-//1542640*344.18331031236.1707334<70,/+&(%&'%*)*5266621'$'&($(,)*&)'-/6<578936120964/))&&#)(()+0.33-,%%$*'%$2')*../11;687;.5,)+,/-,+-5.)('(*/)*$%&%)/43.+*-+2.5665/1+134110/./+&(&$'''&$'$-**.70**(/5/2-),0***',/,&+,60*'%()&'/,***''$$%%('&**()',+-)))1-.7-,,8,54601(((+,')'&')+-)-'*,+*'%&'(+*(+02',-24/,.3.))).3*)43,/2)*))((,()/0803.,&&$&&%)%%&'(/&''&&)&%(/23..'.''*$&%'%%%%%&%&(%&%&/6/,,--3&.'()
@6cb582f5-3b2a-479e-8a3f-27cbb533ac95 ch=444 read=103006 start_time=2019-12-13T04:21:36Z barcode=BC01 runid=2c9cf7bc05858273f10e7d7ec552fc0bd742dc3e
GTTGTTGTACTTCGTTCAGTTACGTATTGCTGGTGCTGAAGAAGAGTTGTCGGTGTCTTTGTTAACCTGCGCCGGTCGCTCTATCGCCCGGTTACCTTGTTACGACTTCACCCAATCGCTATTCTGTCGGCCATGCCTCCTTGCGAGGTTAGCTCACGGACTTCGGGTATTGCCAACTCTCATGGTGTATGACGGGCGAGGGTGGTAGTACCAAAGACCAGGAACGTATTCACCCGCGACATTTCTGATTCGCGATTACTAAGTAACTCAGCTTCATGTAGGCGAGTTTCAGCCTGAAATCGAACTGGACTGGTTTAAGTTTGGCTCCACCTCACATTGTTACATCTCTCTGTACCAGCCATTGTAGCACGTGTGTAGCCCTGCACATAGGGGCATGATGATTTGACGTCATCCCACCTTCCTCCCTGGATTAACCCAGGCAGTCGCTAGAGTCCTCAACAATGGTAGTAACCCAACGATAGGGTTGCGCTCGTTGCGGGACAACCCAACATCTCTTTGAGCTGACGGCAACCATGCACCACCTGTCACCTTGTCCCGAAGGATTTCCTCGATTAAGAGTAATGCAAGGGATGTCAAAGTGTAGGTAAGGTTCTTCGCGTTGCTTCGAATTAAAACCACATGCTCCGCTACTTGTGCGGTCCCCGTCAATTCCTTTGAGTTTTAATCTTGCGACCATTGCTCCCCAGGCGGGCCACTTAATGCGTTAGCGGCAGCACCGGGAAGTGTTGAAACCCCGCACCTGAGTATTCATCGTTTACGGCGTGGACTACCAGGAGTATCTAATCCTGTTTGCTCCCCACCTTTCAGGCCTCAGCGTCAGTTACAGTCAGAGGTCGCCTTCGCCAGGTGATGTACCACCAATCTACGCATTTACCGCTGCACTAGAATTCCTCTCCTCTCCTGCACTCTAGATAACCAGTTTGGAATGCAGCACCCAAGTTGAGCCCAGATTATTTCACATCCCACTTAATCATCCGCCTACGCTCCTTTACGCCCAGTAAATCGGATAACGCTCGCCACCTACGTATTACCGCGGCTGCTGGCACGTAGTTAGCCGTGGCTTCCTCATAGGTACCGTCATTATCTTCCCCAAAGAGACCAGAGGCTTTACGATCCGAAAGCCTTCATCACTCACGCGGCGTTGCTGCGTGGGGTTTTCCCCTTGTCTTCCCCGCTGCTTGCACTCCGTGGG
+
#*:-2.((#&'-+-063-/0/+--21392114752221-/)*)',+0/-,2-4445(277/.0*/.80-,.017:79,557/14*$&&'*,3-)1,1,,,()+8/9995(*)'),*+&&0*,40,*/(%$2+&'%+3-4001.++()(.--006/./)0,00974721-01//./+*,/,+(0,441*%&((7399-,''&%*&'&&#.%))-2.(-08026-8119997301/*(..431(5/0-00:99321/43231,&()344/4*-0598.21437862+/.:./-*('%$(,)(,&).000)/22238;;.815;01.2420*-,,-*,''.$(.,-.4486522+0&.5///701:.*+--,/0.1+**,-/83**.,+.0--46+*-5335558;60013*(%'196,/49:75397*,05((',)/*))07;7:21',*1,,--/124.&'*6-665////01'%-0/+))'&+-+8/21778456+'+.0714-.,(-+0//0.(-+(($&*.1154/6456;43/.-0704:3883234.2//18-&()'&&-/*+%),535+6)&&*,.758084*681988-2-*)0./,.))&(&.-230.)%&,/6()5<5'%%*%266+26000057.6*&)+'*,./,'%(*)054-0/3292:5+,1.(&,.:<30941621/.++-)/(%**99:.+3570.'&))(+'-)0.155*)*)*-*'*+&.',)'(+,)))'%).).98.(.+,0-++,--2:-+.0,08+(+)310/44214316&40&()/0103859:263;4/261477).-.89-%'-.49.-+--56'(4.+.')07(()+.+)(+-+51411%'(**$-"&&*)$%%-/,--'+11(),,(.3**+*+'-0,%()4,.+*-,-').40--.523//--*0.1-18.128+2,77765*332052+3*,4,*-6/+$)$.('-:6,*,,)2/(%).,23263236*-01045583039/*//180..3/*('+267;8;8679:89;400('+)./0702846/;0/.)*-0,(+,.04640.0217/))-(.1/106/08444:5893:31188/99;-24,))),8311+,+5.97+-01312*,(,$,11/31671313.0023;7429-//00+.'48/4:;)62-&'%%&$*)*+-*),+(()'**%'*7965&4*
@04efa63a-8d91-4ad2-89d9-b3a2ccf883ef ch=167 read=99753 start_time=2019-12-13T04:21:45Z barcode=BC01 runid=2c9cf7bc05858273f10e7d7ec552fc0bd742dc3e
CTCTACGGGGAGGCAGCAGTGGGAATATTGCACAATGGGCGCAAGCCTGATGCAGCCATGCCGCGTGTATGAAGAAGGCCTTCGGGTTGTAAAAGTACTGGCGGAGGAAGGGGTAAAGTTAATACCTTTGCTCGTGACGTTACCCGCAGAAAACACCAGCTAACTCCGTGCCAGCAACCGCGGTAATACGGAAGTGCAAGCGTTAATCGGAATTACTGGGCGTAAAGCGCACCCAGGCGGTTGTTAAGTCAGATGTAGAAATCCCCGGGCTCAACCTGGGAACTGCATCTGATACTGTAGCAGGAGTCTCTCGTAGGGGTAAGAACTCCAGGTGTAGCGGTGAAGTATTAGAGATCTGGAGGAATACCGGTGGCGAAACGGCCCCTGGACGAACTGACGCTCAGGTGCGGCGTGGGAGCAAACAGGATTAGATACCCTGGTAGTCCACGCCGTAAACGATATCGACTTGGAGGTTGTGCCCTTGAGCTGGAGCTAGCGATTAGAATCGACCGCCTGGGAAACCACGGCCGCAAGGTTAAAACTCAAATGAATTGACGAGGGGGCCCGCACAGGCAGTGGAGCATGTGGTTTGAATTCGATGCAACGCGAAGAACCTTACCTGGTCTTGACATCCACGGAAGTTTTCAGAGATGAGAATGTGCCTTCGGGAACCGTGAGACAGGTGCTGCATGGCTGTCGTCAGCTCGTGTTGCGAAATGGTATTGGGTTAAGTCGCAACGAGCGCAACCCTTATCCTTTGTTGCCAGCGGTCGGCCGGGAACTCAAAGGAGACTGCCAGTGATAAACTGGAGGAAGGTAGGGATGATAAAGTCATCATGGCCCTTGACCAGGGCTACGATGCTGTGGCGCATACAAGAGAAGCGACCTGCGAGAGCAAGCGGACCTCGCAAAGTGCGTCGTAGTCCGGATTGGGTGCAACTCGACTCCATGAAGTCGGAATCGCTAGTAATCGTGGATCAGAATGCACGGTGAATACGTTCCCGGGCCTTGTACACACCGCCCGTCACACCATAGAATTAGGTTGCAAAGTAGGTAGCTTAACCTTCGGGAGGGGCGCTTACCGCTTTGTGATTCATGACTAGGGTGAAGTCGTAACAAGGTAACCGG
+
(+0&(*.48.+,/-./000941-*21/13.-./0;2062/,0*6)2:4002020&.1/1105,-,0/2.045.(*+)30720.*111:)-2;6*&)&&+('%**&,(*.*0+'')0,,-6/9/..('*()001///-010<31:3''%$,*,2))**'%+*.-,.5*+1556&,,-*0513+.,5***0+,.%'',-20.0--/1.,-',+)0),/12;::8.690)+),%.(+)-21'+03),717.79323/,,+&-0),178--31235,/01+.,)-535995872./11250$'$)''*&)*,,/)649,4+3+//('+++.1--3984''))07,+,+%('(()*..125490.6.596/15,2*)'''-+&-..131-+0433($()$'&('%%(&'*&('+((-99:5'),/;7:)::406..17466,-1994625/-.12;648;4-+*--:8990808../0.401-98(()+401.-*)%%%&$&%(**'%&&(+458934720.(),'%$$*%1320238,5263648-/55;20.3292858/&/025+/3,).././41*/229-/./60-.13;2&-(..1,/457:7934548,.769691352,.0/030/1577..023,3+,7;7..*++,+63013-)001514/%/(5,8;91.',,/''0.8::9946520./24676/000067336-(&(.)(&')'2*-433554153%.**7*'/,*2255:.5..,6,.4-%17&)-++/261/206//.+.)+47/:)2-*+11647500/..179::;;/-4-03,//(202/0/.(+.-),/6:4,+,)*(&%$')--4-12/*))(&*).+')(/035/.5*6+')&)*))030-*+)(()))+53*+,(()+45)*/:1/./0/076699-7'-)03)'-)'%&((.0143235833../,-/)0(55:440,**,2//2966967-')0.---.(44248667145.*-.325*+)$*-,(,*-315<823.-++/5,1(*('+*)177;4645/+),1--.$&#$-)/0084*:8.*/1./4230.01%+62--557:;9760,+')).)*).+)*.)*)509:/824;:789
@1bb232a1-7965-441f-84ac-62774c743cfa ch=196 read=58755 start_time=2019-12-13T04:22:00Z barcode=BC01 runid=2c9cf7bc05858273f10e7d7ec552fc0bd742dc3e
CTCCTACGGAGGCAGCAGTGGGAATATTGCACAATGGGCGCAAGCCTGATACGCTTAATACCGCGTGTATGAAGGCCTTCAGGTTAATAAAGTACTTTCAGCGGGAAGGGAGTAAAGTTAATACCTTTGCTCATTGACGTTACCCGCAGAAGAAGCACCAGCTATCCGTGCCAGCAGCCACTTGCCAGACCGTACGGAAGTGCAAGCGTTAATCAGGAATTGCAGGCGTAAAAGCGCACGCAGGCAGTTTGTTAAGTCAGATGTAAATCCCGGGCTCAACCTGGGAACTGCATCTGATACTGGCAAACTGAGTCAGCGTAGAGGGGGGTAGAATTCAGGTGTAGCGGTGAATGCGTAGAGATCTGGAGAATACCGGTGGCGGCGGCCCCTGGACGGGCAACCAGGTGCGGCGTGGGGAGCAAACAGGATTAAGATACTGGTAGTCCGCCAGCAACGATGTCCGGCTGGAGGTTGTGCCCCTTGAGGCGTGGCCGGAGCTAACGTTAAGCCGACCGCAGAATTACGTACGCAGGTTCGTAAATAGTTGACAGGGGGCCCGCACAAACTGGTGGAGCATGGTTTTAATTCGATGCAACGCGAAGAACCTTACCTGAATGCCCGGCATCCACCGTTTCCAGAGATGGATTGGTGCCTTGAACTGTGAGACAGGTGCTGCATGGCTGTCGTCAGCTCGTGTTGTGGAGAGAAATGTTGGGTTAAAGTCCCGCAACGAGAGCGCAACCCTTATCCTTTGTTGCCAGCGGTCGGCCGGGAACTCAAAGGGAGACTGCCAGTGACAAACTGGAGGAAGGTGGGGATGACGTCAAGTCATCATGGCCCGCCACGACCAGGGCTACGATGCTACAATGGCGCATACAAAGCGACCTCGCGAGCAAGCGGACCTCATAAAGTGCGTCGTAGTCCGGATTGGAGTCTGCAACTCGACTCCATGAAGTCGAATCTTTGTAATCTCGTGGATCAAGAATGCCACGGTGAATACGTTCAGGCCTTACCGCACCGCCCGTCACACCATGGGAATTGGGTTGCAAAAGAAGTAGGTAGCTTAACCTTCGGGAGGGCGCTTACCGCTGTGATTCATGACTGGGGTGAAGTCGTAACAAGGTAACCGG
+
-.2'(+5.4*+--012,/0(,'-+-*/0'+++06461.(#%())/710+*&*#$%#,(.+48*.42232&'+*'32/,.0)-7.9,0'3/)&*(*.</+-..8;-,'*.+&((32,%-.,1127,33))566*-,,%0/033393,---1-'))%'&,-),-++),0-14844650-21&*(&$%&$'&)&$(+////(,,1031-/,2-4-.1$,'.)/(&%%,*''*.3/((*00%-).+.24,324**1.5.-.3/11,(&%'+&)*)()''+/2-644292153787453//14578150/.%)(''*,-)()(*1++,.40+'))1)2,0/&('/%%%')0;-).0*./75,*)()./4;80-)/*,/2/:725*+(%'&++0+&,0.,)'%'$%%.)268.*+)),8*52'''*66/5,**%/,-+*-**)&'(*&&+14*-7%%%&&')''#''&'&(&)*&(%*)$-(-/-&'))('(-,+0(*')*+),10-+*&+16&+2-11+&&%%(&*'()+'$&%(&0).)%##&+1.''*7556+.581-/6+()&'')&-#'&-,,+))20.3*04&&&%&*---)0...-/+.1*,-.*'#&(.(.(,-))(('&)+//('+(&&)++,++**-044.110)++,,,'&&,+.0,')+,5$1),0471/,-,--:997780(*,-9785490/-&&&)%/,2,//5'141.44()-23)*236/,+%%&(%),92;/1/../%%()*15-/7433560.'/*1,24-504766-1/,(.*03315&2..+().+368-*4+-6-2-%-6..266,*121&*+-/140+-258-'('%''+-0',,)++()&&'*,''(*0/05.-.-.-((+'#%''7547541/(*15*34:33202222:.++47886377622..1)2-0,(%**434,&(''(',,(,&*(+*++1)'(**1.&%%).--,/,++.,-.+)%&&()0/$/&/.,+33'.+,22%-*)&(&#'&#&&-,25930--,-,160204+&&)'+44331111/*$(''+)2++,%'&'.*.+*+.+3+(-1/0--./*,)$&*()./02/.-.))%%-('+*0/--.'+*2101,7-2:8926
@dfddc4ba-0ee4-4e98-8510-886d6cfbd087 ch=43 read=67123 start_time=2019-12-13T04:22:01Z barcode=BC01 runid=2c9cf7bc05858273f10e7d7ec552fc0bd742dc3e
CCGGTTACCTTGTTACGACTTCTTAATCGCTGTGACCCTACCTTCGGCAACTGCCTCATTGCAGTTAGCTCACGGACTTCGGGTATTACCCAACTCTCATGGTGTGACGGGCGGTGTGTACACAGAACCAACGTATTCACCGCGACATTCGATTCGCGATTACTAGTAACTCAGCTTCATGTAGGCGAGGGTTTCAGCCTACAATCGAACTGAGACGGTTTTAAAGTTTGGCTCCACCTCGCGGTATTGCATCTCTCTGTACCAGCCATTGTAGCACGTGTGTAGCCCTACACATAGAGGGGGCATGATGATTTGACGTCATCCCACAACTTCCTCCTGGTTAACCAGAGCAGTCTCGCTAGAGTCCTCAACAATGGTAGTAACTAACGACAAGGTTGCGCTCGTTGCGGGACTTAGTAACATCTCGACACGGAGGCGACGACAACCATTACCACCTGTCACCCCGCCCCAGAAGGATTTCCTCGATTAAAGAGTATGCAGGGATGTCAAGTGTAGGTAAAGGTTCTTCGCGTTGCTTCGAATTAAACCACATGCTCCGCTGCGCGTGCGGGTCCCGTCAATTCCTTTGAGTTTAATCTTGCGACCACTCCCAGGCGGAATACTTAATGCGTTAGCGGCGGCACGGAGGTGTTGAAACCCCCCACGCCTGGTATTCATCGTTTTGCGAAGCGTGGACTACCAGGGTATCTAATCCTGTTTACTCCCCGCTTTCGAGCCTCAGCGTCAGTTACAGTCCAGAGAGTCGCCTTCGCCACTGAAATTGTTTCTTCCTAATCTCTACGCATTTCACCCCGCTACTTCAGAATTCACTCTCTCTCCTGCACTCTAAGATAACCAGTTTGGAATGCAGCACCCAAGTTGAGCCGGGTATTTCACATCCCGCCAATCATCCGCCTACGCTCCCTTTGCGCCAGTAAATCCGGATAACGCGCTCGCCACTGGTACGCGGCTGCTGGCACGTAGTTAGCCGTGGCTTTCCTCCCGCGGGTACCGTGTTATCTTCCCCAAAGACGAGCTTTACGATCCGAAAACCTTCATCACTCCGCGCGGCGTTGCTGCATCAGGGTTCCCCATTGTGCAATATTCCCCACGCCTCCCGTAG
+
-).-1-+0,0.,/5&)--,''%#$+-341))&'''(-*'-/98:7/*'%$&*%+(**)-0/3.141./36011/599::9,2200/7(1/++(,-2021457+-2878-41//*.-1.)(*%%&'&.+-**)),-184,/-%+105+631(%/4-*,*,.73221//29613(%+0914740-0.,+**7.3660..30.0.23+2')08642431+)6<;.182*+6*/3298735957594,,).'&'*,840-(,-/%3:0.0501;0,*())+,5.,%$%&.40*+504(',&&*110+3430111069+++6380//.'+(++)*1-1-+1.((3183610+)),/'388370.-,,.44271--')(30/3/),,,4212979998:286916778865:43.6931+-&((+00131./,-0,.,-(*+)/*-4)9717:*5*'15.1904++&)()'$(*+''&.)'*$0502955.//1.5.**))*(*()(,*238986)(*(&&)-,/0(174;54;979633&./42,(*-)6997/+*(,&/,2.(*,$&&(,-.1,83.640(,-.5421$%&&'&*093,44547234..&('112.&18:8:997'$##(+01481;/0038230/*,,'&+))*11-/9103997*)-&(()*4367;;:;:0933*'*'&%)+.55:765-0+,,&%,*.1.6../++,2:7*/+562*./3:413668::0(///9:/29312*618),)))&*,9133062473)+0&,-'&/)-9+,8:0-,1945589894867<933/7.+*+&)*-*)'('**.,(**--,((*.34-.+,-30..,-00+,0&1,4,,115115,./,,-*,1/.822)8,'4/0/9;62120/;5((**/2044666*07/2556248*(.(%,&(&%$,,'.)15.5.,*&(')')(-579&'%$%*)*&&**''(-+3+*'0165845002738,)')**20/0+(%(&/*++::,,(.+*.9:4476+.5,,15**++-60*,,070**/59438595678*464'%++3,86473-,)*+-.4(36-5-38:/(+2*.,/16/,-*+10'#&$(++04*''$(
@d9ad1f5b-fdbb-4f88-9ec6-4979cdcfc1fc ch=503 read=86125 start_time=2019-12-13T04:22:07Z barcode=BC01 runid=2c9cf7bc05858273f10e7d7ec552fc0bd742dc3e
TTGGTATACTTCGTTCAGTTACGTATTGCTTGTTAACCTTTCTATTTGGTGCTGATATTGCTCCTGCAGGAGGCAGCAGTAGGGAATTTTCGGCAATGGAAACCCTGACCGAGGCAACGCCGCGTGAAGGAAGAGTTTTCCAGTTGTAAACTTCTGTTATAAAGGAAGAACGGCTACAGGAAATGGTAGCCGGTGACGTACTTTATTAGAAAGCCACGGCTAACTACGTACCAGCAGCCGCGGTAATACGTAAGGTGGCAAGCGTTATCAGGTTATTGGGCGTAAAGAGGGGCAGGCGGCGGCAAGGGTCTGGTGAAAGCCTGGAAACCTTCAGTAAGCCATAGAAACCAGGCGGCCTAGGAGGGTGCGGGAGAGGATCGTGGAATTCCATGTGGCGGTGAAATGCGTAGATATGTGGAGGAACACACCGGTGGCGAAGGCGACGATCTGGCCTGCAACTGACGCTCAGTCAGAAAGCGTGGGGAGCAAATGGATTAGATACCCTAGTAGTCCACGCCGTAAACGATGAAGTACTAAGTGTTGGATGTATCAAGTTCAGTGCTGCAGTTAACGCAATAAATTACTCCCGCCACGATGAAATACGTTCGCAAGAATGAAACTCAAAGGAATTGACGGGGAGCCCGCACAAGCGGTGGAGCATGTGGTTTAATTCGGAAACAACGCGAAGAACCTACCAGGTCTTGGCTATACTCATAAAGGCTCAGAGATGGAGAGATAGCTATATGAGATACAGGTGGTGCATGGTTGTCGTCGAAACCGTGTCGTGAGATGTTGGAGTTAGAAGTCCCGCAACGGGCGCAGCCCTTCGTTAGTTACCATCATTAAGTTGGGGACTCTGGCAAGGACTGCCAGTGACAAGAAGCTGGAGAAGGCGGGGATGACGTCAAATCATCATGCCCTTGACTGGAATACACGTGCGCAATGGATGGTGCAGAGGGAAGCGAAGCCGCGAGGTGAAGCAAAACCCATAAAACCATTCTCAGTTCGGATTGTAGTCTGCAACTCGACTACATGAGTTGGAATCGCTAGTAATCACGCCCAGATCAGCATGTCACCCAGTGAATACGTTCTCGGGCCTTGTACACACCGCCGTCACACCACGAGTTGATAACACCCGAAGCCGGTGGCTGCCGCAAGGAAGAGCTATCTAAGTGGGATTATGATTGGGGTAGAAGTCGTAACAAAGG
+
$#&&,*+',+21//85,216./.6215,,.0)4,8,,,.4--.$()%*30978000-00..2265-6443-/3.)(&&*--+(%-'49::-*0+.-,.+%).),2//053+'*(*/3-*,6,.04316.4)/(&*296/0*&*)5%'.6,-1200)0+)+40,-)))(2..$++/0723*-,,/05522370,((('&%&(.41+2-.&*,+*-.+**()(*-/226'6'+5/10//4004-8-//-+0../'2)*41/27345.:/.0,/./)&,)&)2*1149.*(+//4.006+-*(('&+*)-//./12-%(+)'.288*,.),,.3/.*..1-01,/-.,.*35589.*,2'-,*+',,((),%./*+&/.)/0../101414;742,)((-983068013:8659850&,/6/03+41-0+-,,+**+()).+0.207..-,,,8.:0862*---,)%'(-*+..'%(,+)*16.'2-$+-:<:9/9+-2((63/49-+(985774-/2357,.194/-+/..+*-+012**+,)2,5//+)&+.-1()04*+.78:::6735/).,..3/00+.+),-30+'(&$')()&$&(%(.*375&))0'*+++%(+(.-04*.*//31404/19,&+86,(,,.-/.1,2244)%)+0,./24;80708/(**(&,-42/,*--(&,(&'&,3'+**,-3-(&$&'+.02'(+4.)2,020.-./282,,++-2040001-4556665+)/+)58:9:8988+*&&#$'((*'%'%&-+/2(2)(.066893)'*-41(*+*+-4+(+2(*&*'%"$''.2))'&(71/)-/,046776471+))-%.5/-/654,2/-+,1/5378;-////08/&'((*68/+,'&*+)-6:8.4//-**127013584)+&(&%%%&'*,21.%')*&)'(&($),3.0;::431,+,+*,2-+1*/').*/646.+-/2-4.).:;:74:2041;;32989;567+2/:3.1-21100630%&*,+023745-,,,,+.*+6-4/746-//.,-185-%+&()''&)+**+,,6233%.*)'*/++444658<540&..+&*($)),,-,15-4.(-/.213-+-,/+.*%&*,()(/-*'*0,-.'*)*3)'&')%,*.---,*&+,1*3332*-.4;980;000,7+1284/)(-))+1'')0/+-++-
@68d3cbc5-e91c-444a-8783-afd8c7eefc5c ch=2 read=24976 start_time=2019-12-13T04:22:07Z barcode=BC01 runid=2c9cf7bc05858273f10e7d7ec552fc0bd742dc3e
CTGTTGTGCTTCGTTCAGTTGCATTGCTGACGCTGACAGCCATGCAGCACCGCAATGCTCGACCACGGGCACCGTCATCTCTGGAAGTTCTTGGATGTCCAAGGCGGTAGGTTCTTCGCGTTGCATCAGAATTGACCAGCATCACGCTTGTGGGCCCCGTCAATTCATTTGAGTTTTAGCCTTGCGGCCGTACTCCCCCCAGGCGGTCCGATTTATCACGCGATTAGCTACGGGCGCCAAACTTAAAGCTCAACCCCCCCAAATCGACATCGTTTTACAGCGTGGACTACCAGGGTAATACAATCGCCCACGCTTTCTGCGCAGGCGTCGGTATTCCCAGGGGCTGCCTTCGCCTTCGGTATTCCTCCGCATCTCTACGCATTTGCCGCACGTGGAATTCTGCCTCCTAAAGTGCTCCTAGCGACCCCGGTATGAAATGCAATTCCCAGGTTAAGCCCGGGGCTTTCACACCTCCGCCAAGTCACCGCCATGCCCGCTTTACGCCCAGTTGTCGATTAACGCTCGCACCCTCCGTATTACCGCGGCTGCTTTGTACGGAGTTAGCGGTGCTTCTTCCTGTAGTTAAACGTCAATGCTAGTCTATTAAACTAAATGCCTTCCTCCGCTACCGAAGAACTTTACAACCCGAAGGCCTTCAGCATTCACGCGGCGCATGGCTGCGTCAGGAGGTTACCCATTGCGTATTTACCTGCTGCCTCCCG
+
$6348+)%'(/)*,4)$&0%#$$&2.2.11.+,,..-..:/46*+)+,'/*%()-))'$$&$'%%())&&"'&'('$'+0//26.6-.1*'',-75./4'1())$)''%'./:876-(&(+,,-212+'(&*'$&&*($%#%'%'&&&&('',*/84.,),)5,<511740+*3:;-/&4,2+)'/,2:195566/961*+-56+,/1*(*085-*+)*&*('.*,+-1993:99/6-31805.761+--484:45:;0)16710-*/004519<--../104680)$#'&)16.,0))'#,%%%"%)(%.,*0:8)''((+)178886%0.&/936..*483//35509-)*+).0)3+++72//1,%+*00444232-%,*&&((&&&((-1/,-+5-7//-,.0(+0(()%*+/))%../.601'(&'(+,173.-2778749,*,003(&',-*)31*+*41.*-)35260(+)%&'*,*,/*-*&)*27,$%('&%)*+.)((--)*/,,/6/66788:.0.286/3:-/101).31126300**&(.$$'+2*,.6&2(.(''*.32812%'%'&(,(&&&(,+,*-+&)(&'+0/-16(671.298,1267944//+)+113:.-/*,5/196)---.7+)*&'&('&)%%%)).23(-*/-+/,/*+*('$)*,+3%,1'*&/*$)+&%*%'*))-/4/&&&&$&*(..-.:8,
@e771a92a-e804-46ba-9a50-f9c3bd42c09e ch=475 read=55867 start_time=2019-12-13T04:22:09Z barcode=BC01 runid=2c9cf7bc05858273f10e7d7ec552fc0bd742dc3e
CCGGTTACCTTGTTACGACTTCACCCCAATCTGACCCTACAGCCAGCCCGCTGCCTCCTTGCGGATTGGCGCTCACCCGGACTTCGGGTATTGCCAGCTCTCATGGTGTGACGGGCGGTGTGTATAAAGACCAGGAACGTATTCACCGCGACATTCTGATTCGCGATTACTGGTAACTCCAGCTTCATGTAGGCGGTTCAGCCTACAATCGAACTGAGACTGGTTTTTTTTTTGGCTCCACATCACGGTGTTATCTCTCTGTACCAGCCATTGTAGCACGTGTGTAGCCCTACATAAGGGGCATGATGATTTGACGTCATCCCCACCATCCCTCAGTTAACCCAGGCAGTCTCGCTAAGTCCTCAACTTAATGGTAGTAACTAACGACAGGGGTTGCGCTCGTTGCGGGACAACTTAACATCTCACGACACGGGCTGACGACAACCATGCCACCTGTCACCTTGCTTGTCCCCGAAAGTTTCCTCGATTAAGAGTAATGCAAAGGGATGTCAAGTGTAGGTAAAGGTTCTTCGCGTTATGAATTAAACCACATGCTCCGCTACTTGTGCAGGGTCCCCGTCAATTCCTTTGAGTTTTAATCTTTGCGACCATGCTCCCCAGGCGGAATACCTTAATGCGTTAGCGGCGGCACGGAGGTGTTGAAACCCCCCACCTATTCATCGTTTGGCGTGGACTACTGTTATCTAATCCTGTTTGCTCCCCACGCTTTCGAGCCTCAGCGTCGATTACAGTCAGAGAGTCGCCTTCGCCACTGGTGTTCTTCCTAATCTCTGCGCATTTCACCGCTACACTAGAATTCCACTCTCCTCTCCTGCACTCCTAGATAACCAGTTTGGAATGCAGCGCTTAAGTTCAGGCCCGGGTATTTCGCATCCCGCCAATCATCCGCCTACGCTCCCTTTGCGCCCGGTAAATCCGGTTAACGCTCGCCACCTACGTATTACCGCGGCTGCTGGCACGTAGTTAGCCGTGGCTTCCTCCTTGGGTACCGTCATTATCTTCCCCAAAGACAGGCTTTACGATCCGAAAACCTTCATCACTCACGCGGCGTTGCTGCATCAGGGTTTCCCCATTGTGCAATGTTCCCCACTGCTGCCTCCGTAGGG
+
2/-019/166721900/124<8+4,-&2*+*&'(/7,*()'(,/).17*,77.5---&+()+05'.)(,*'*),(-((*1.13:4+20,**,*813(/-.(**44978898:5:7455*,**%%%).)&0-/'68,8-.799<97::7212109:870-.9.665/7203-(//320111*.//864677567+)*).-%+34./22;/6-0411..,*&**.006798:<<3-9088,&($'*+-)'*$/,'(-156-8-*-3+366;279,-%..*+,,.21+++34+''+**03,4701:2/..-.7;.+-61*))',59-,+/(*'2(%%%'+')$0)))-39677202)%'1,.0286713,-+.663832376:111:265:2,77/2,**'(.0649/2(/+*(')&$$*)'(+*42'+.037:)-444344878/.-5)1&+,+2:2432/.-*(%&0()+,)*'(+***+00*,+1.*100+'()*.+/)(/2*(*5*4+*,(&*'+1'../4:)/.04.08/-)*/2$'%&+/*/:57813201225223-,,/-/101-.4)+-33)'*.18791,/993314:<1/10+46-+,-462%,(**868&)%&)*,,/-)*(%&,*/02544-,.&01(0.**)3*/20125+(4-(2;16('+3*,/2,7:8307+-)-,1061.1****,-.05./6./431-41-1-4::-)-.-2;9./0237350-22372,3610.00/*)++*+,)'*-,0:9;;)2211416;34/2++/40011/'+*--2;94123-/6-.,-0++*+-.0)(+110.--./1500+**+,))&*5./2.3475;5.266431--,((.-/,)-,'&'+4,*274212:<4,--.-,+(**/5187;-5--:2-.+,.07*.2)$5-48-)(.+1++/-*'''4,2/-46579336/.//0518/073-5.,-86766/&)*,-.0/..5/49,)(),0&&+&'%&*-)*11/09-9/.-1..39:/)4+*,,0(4.-::..2234410773177:7687+,,*&*+,1656/;0//33556&11/+65,06+*57*,1/2-,$0,*20-(+,-041/1+29+-23'&
@21084a11-02a6-4259-83c0-bfbccd40c322 ch=357 read=92599 start_time=2019-12-13T04:22:07Z barcode=BC01 runid=2c9cf7bc05858273f10e7d7ec552fc0bd742dc3e
CTCCTACGGGGAGGCAGCAATGGGGAATATTGCACAATGGGAAACAGTGCAACAACGCCGCGTGAGTGATGAAAGTTTTTCGGATCGTAGAAGCTCTGTCTTTGGGGAAGATAGCCAGCAGTGCAAGGAGGAAGCCACGGCTAACTACGTACCAGCAACCACTGATGATAATACGTAGGTGGCTGACGTTATCGGATTTACTGGGCGTAAAGGGGCGTAGGCGGATGATTAGGTGGGATGTAAATGCGGGGCTCAACTGGGTGCTGCATTCCAAACTGGTTATCTAGAGTGCAGGAGAGGAGGTGGAATTCCTAGTGTAGCGGTGAAATGCGTAGAGATTAGGAAGAACACCAGTGGCGAAGGCGACTCTGGACTGTAACTGACATGAGGCTCAGCGAAAGCGTGGGGAGCAAACGGGATTAGATACCCTGGTAGTCCACGCCGTAAACGATGTGAATACTAGGTGTGGGGGACTTCAACACCTCCGTGCCGCCGCTAACGCATTAAGTATTCGCCTGGGGAGTACGGTCGCAAGATTAAAACTCCAAAGGAATTGACGGGGACCCGCACAAGTAGCGGAACGTAATGGTTTAGTCGAAGCAACGCGAAGAACCTTACCTACCTTGACATCGCTTACTGCACTCTTAATCGAAATCCTTCGGGGACAAGGTGACAGGTGGTGCATGGTTGTCGTCAGCTCGTGTCGTGAGATGTTGGTTAAGTCCACAACGACAACACTTATCCGTTAGTTACTACCATTAAGTTGAGGACTCTAGCGAGACTGCCTGCAGGTTAGCAGGAGGAAGGTAGAGCGTCAAATCATCATGCCTTATGTGTAGGCTACGTGCTACAATGGCTGGTACAGAGAGATGCAATACCGTGAGTGGAGCCAAACTTAAAAGCCAGTCTCAGTTCGGATTGTAGGCTGAAACTCGCCTACATGAAGCTGGAGTTACTAGTAATCGCCGAATCAGAATGTCGCGGTGGGCCGTTCAGGTCTTGTACACCGCCCGTCACACCATGAGAGTTGGCAATGCGAAGTCCGTGAGCTAACCGCAAGGAGGCAGCGGCCGAAGGTAGGAGTCAGCGGTGGGGTGAAGTCGTAACAAAGGCCGG
+
/.4,*'+%/60&)/))-..%/%,/+*/+)/*),./09/,*(&+'%%$,,.*%,4:556;5748/++**./-,7,,,9;9+,)2/<:13/%)('*+0.+)&'--(,1,('&,*+%%$%#%#+*$,'',))-,'2)+/(*--,.27353/+.%/+,%(*%)&$&$&&)&'*)+*&/%1$,%&)()$)$++://-9*-+.84,+182444690+'5351155674+,-294;4,)%'+2*.5),/6:.23++.--./.-,-,47.24:5556/5-850/01013001-,*+./11*37..,++((**)(-)1(6+,-71.'$)(,)(*+78447163)*'%*(.12()(*2-227,4557*),)+2/13,+,)(357699885554/'(*+4752-$%$&(+/-.475,2+%*-13,+'4.,.(('.,58:+,1872553-'*.0531575..,+'&&&**,-.+/4334584/,%%-'++*.468399-/22-*/+$('(+.%,&).40.3/555),.''1+&&&&%2+9682952-+0-095(1.5'73-/-*-2.**&*&5.78:0***,-*))'-.1,)$*)-+-.24196,(.,*2+*)4*,+4+,2,.34*.++59301&-)+,7610&*+-)*+')%%%')+/40.')('),-*/+*39-983-)+),88///00/((-011344012/46./18867466-:0228:80:--+4+**02.&0-0-*''(%)$'$$()+%&+0&),2.0-16;66787.4.)((3.1654+((()+258767,($&*-)2&&%',/)--,+,**&'&+0756590,+,-,0/)32&,//--'$%+),(%)*,1687567449753.*,/00*,*,-2:73821380-,'+(,400.;0::.1,1882&27662002-14;75:416..)+.+,-)46-/9332--./0-7-,-:980(*701055402.0*-)*3.-//-.(+32,')&**'+&,.&-,,(4.-,,1),)-')('..*'-1*++1648/.*)+-7&+'.31&0%'*+246/2,,*)*)%%&&-.,(*%%%%#0*)+4+(('&()*-'&()+/0/0300.-'&&)('002304017+*+,.2-
@112cda59-5777-4d2e-84ba-c6c756c14729 ch=369 read=70285 start_time=2019-12-13T04:22:07Z barcode=BC01 runid=2c9cf7bc05858273f10e7d7ec552fc0bd742dc3e
CCGGTTACCTTGTTACGACTTCACCCCAGTCATGAATCACAAAGTGGTAAGCGCCCTCCCGAAGGTTAAGCTACCTACTTCTTTTGCAACCACTCCCATGGTGTGACGGGCGGTGTGTACAAGGCCGGGAACGTATTCACCGTGGCATTCTGATCCACGATTACTAGCGATTCCACGACTTCATGGAGTCGGTTGCAGACGCTCAATCCGGACTACGACGCACTTTATGAGGTCCGCTTGCTCCTTGAGTCGCTTCTCTTTGTATGCGCCATTACCAGCGTGTGTAGCCCTGGTCGTGGGCCATGATGACTTGACGTCATCCCACCTTCCTCCAGTTTATCACTGGCAGTCTCCTGAGTTCCGGCCCGGACCGCTGGCAACAAGGATAAGGGTTGCGCTCGTTGCGGGACTTAACCAGCCCATTTCACAACACAGGCTGACGGCAGCCATGCAGCACCTGTCTCACGGTTCCCCGAAGGCACATTCTCTCAGCTCTCTGAAAACTTCCGTGGATGTAAGACCAGGTAGGTTCTTCGCGTTGCATCGAATTAAACCACATGCTCTCCACCGCTTGTGCGGGCCCCGTCAATTCGGTGAGTTTTAACCTTGCGGCCGTACTCCCCAGGCGGTCGACTTAACGCGTTAGCTCCGGAAGCCACGCCTCCAAAGGGCACAACCTCCAAGTCGACATCGTTTACGGCGTGGACTACCGGGGTATCTAATCCTCATTTGCTCCCCACGCTTTCGCACCTGAGCGTCAGTCTTCGTCCAGAGGGGGCCGCCTTCTTCGCCACCGGTATTCCTCGAATCTCTACGCATTTCACCGCTACACCTGGAATTCTACCCCCCCCCTCTACGAGACTCAAGCTTGCCAGTATCAGATGCAGTTCCCAGGTTGAGCCCGGGGATTTCATCTGACTTAACAAACCGCCTGCGTGCGCTTTACGCCCAGTAATTTCCGATTAACGCTTGCACCCTCCGTATTACCGCGGCTGCTGGCTGGAGGTTAGCCGGTGCTTCTTCTGCGGGTAACGTCAATGAGCAAAGGTATTAGCACTCCCTTCCTCCCCGCTGGAAAGTACTTTACAACCCGAAGGCCTTCTTCATACACGCGGCATGGCTGCATCAGGCTTGCGCCCATTATTCAATATTCCCCACTGCTGCCTCCCGTAGGAG
+
78*.60-2547)1.%&+,0267,:77-//210100;87486;3120332***+99:-450+-5120:6;%3337;779:<.743*),*,))*,-2/.,./874-,./4;9223*-.02463(2-6.*/*.*,8887<766;6/9..-998*+,46'(*//1:111/12217742&'),99;96853*,.,.*/.,0&($%%((.4.--*5;697221225-*,08934642665-*'1&%()*#&$&(/.0,004.211;600346:987+)+$$%#&+%%))(-,0345,,7:8%')/.047/...-,*)()+746670473*/92:34/2()+8;9,00&5.-,*'/02*+%$&&/084/)0.)()2&'&&&++30504/3*2*,-)*1.-/,05430+,/,-3<:3*+(+&($%%(()(,2++,,.-.(*))5720.1119001;0;99666458577630./098;,3:4(-,***(,-0:10.()((%(&'&$$'*,**.-,,,33<44.***+.691-30'(&)((+4.4518-))*-2'(*6,99797-0-//%+.333.470/3/+/.2)43/;5)&,-/84:3'%*+-00<<6.999.8..-159+-.00/9:1+3986;96/++*-.5./.--6.-..1,/*2,+4:5667948(40-375,*+,62:+4-+.226557110/496.0-4//06:888788%3/),+-.56:76.,'$&))-.-298+)1--0:0-*,)00*+*13//0./00/5--,5*).&./55,21,063/-*.-*,-+03.70.1:4905%',.-888677977<:658:6897989:84),)3*87.776164:4**+*,/206651:-/,-5117;46667;027:78788<47++05070.,96,-.4-(-://0),520.//4159:46;58;8876760,+.00)-*-*'(*-./38*50-,3)/'()040+,',31137&0''*,./,+-2.1142611/70))*0///694;:---<.:<;9994/,+/896885854/,588(-&+*,2-+,*++48+1466.437.-/45+.41-.00240**-)/5.,,/.2.57:672-%,'(')'//7414)'$+),224'34-6.'''+2/+,2(+*('**,0/4;;11265776462/:.,0.0+*&
@7be8bd97-ae1a-4f8f-bb4e-9767cf66ee55 ch=42 read=64086 start_time=2019-12-13T04:22:07Z barcode=BC01 runid=2c9cf7bc05858273f10e7d7ec552fc0bd742dc3e
CCGGTTACCTTATTTACGACTTCACCCCAATCACTGACCCTACCTTGTGCTTTGCCTCCTTTGCGGTTAGCTCTACGGACTTCGGGTATTGCCAACTCTCATGGTGTGACGGGCGGTGTGTACAAGACCGGGAACGTTGGTTGCGTTGCAGTAACTCCAGCTTCAGCCAGGCGAGTTTCAGCTACAATCGAACTGAGACTGGTTTTAAAATTGCTCCACCTCGCGGTATTGCATCTCTCTGTACCAGCCATTGTAGCACGTGTGTAGCCCTACATAAGGGCATGATGATTTGACGTCATCCCCACCTTCCTCCTGATTAGCAGGCAGTCCTTTAAGAGTCCTCAATGGTAGTAACTAACGACAAGGGTTGCGCTCGTTGCAGGACTTAACCCAACATCTCACGACACGGAAGCTGGCGACAACCATGCACCACCTGTCACCTTGTCCCCGAAGGAGTTTCCTCGATTAAAGAGTAATGCAAGGGACGTCAAGTGTAGGTAAGGTTCTTCGCGCGTTGCTTCAGATTAAACCACATGCTCCCGCTACTTGTGCGGGTCCCGTCAATTCCTTTGAGTTTTAATCTTGCGACCGTACTCCCAGGCGGAATACTTAATGCGTTAGCGGCGACTTTGGAGGTGTTGAACCCCCCACCGTATTTCATCGTTTTACGGCGTGGACTACCAGGGTATCTAATCCTGTTTGCTCCCCACGCTTTCGAGCCTCAGCGTCGAGTTACAGTCCAGAGAGTCGCCCTCGCCACTGGTGTTCTTCCTAATCTACGCATTTCACCCGCTACACTAGATTCCTCCTCTCCTGCACTCTAGATAACCAGTTTTGGAATGCAGCACCCAAGTTGAGCCTGGGTATTTCACATCCATAATCATCCGCCACGCTCCCTTTACGCCCAGTAAATCCGGATAACGCTCGCCACCTGCAGTATTACCGCGGCTGCTGGCACGTAGTTAGCCGTGGCTTCCTCCTTAGATTTACCGTCATTATCTTCCCCAAAGACAGAGCTTTACGATCCAAAACCTTCATCACTCACGCGGCGTTTGCTGCATCAGGGTTTCCCCCATTTGTGCAATATTCCCCACTGCTGCCTCCCGTAG
+
+))*2+)-(+)%/5*)*,146641.4:5+702%,--./81)+.2-.+&%'(*/,.,.30%0/.,+**2...40(%,29/-*-0&3/.-6108/3+-,...+3396986685925,40110/02-''-/-*-($#$$%,((&''&&&)$(#'&**-,3/++/08-,*-&*-2/2.1+7-*)'*'123;59,,53,//66679/5<<*01)#($&),/7+-8/7&%)*,.-6./0;641/+025,0/--5452;.+).--3444,/&)))3+%(.,.3./9:.35331//1;20/7669:,;62*,-2.53886/'($-**+,-/651606*%*'),++./06./+5+)/..142.-'*-33/.1*056,9//.33686<44)8746481,22*-*.)%-/+%'))++,(0$&'&((&(.255'6;5:84450/7///1379,8,,+547.&&(&(&(/7/.')-/09/31*'',+0//.5-(,3.554688102*('*(+++)0.868.-)+(,,34).225+*,.0/<981,,-.+.-)8/.,3/-..+.21074-2)'%+.+81:6-483+,--;<1,2.*0+&$&#(')-,//7;5*01349393---*3/1./*1,***,(((%()+&-*$))*00,'*())102-)*+)+)(3+01::709:0*+,1/-11967768:/9966567,/74576*37+(+)09:.,,,,4;:/-(2/9860*1016)*(,7-0.1/9**+**')),+123.2393&0/3,.07:9580/-/7/**)*)303;32,01++6616,/-(%).+40+-,77101230++,/)++32...10136;,4485525&%%$(&&+,(,'%&.6:89;110.;-*')*,01&**/-0179:-3*$'()-37(/,&$0('%%&&,,12/0222296:60467366/.*%$$($$',1/37122:8889.6,+(.-1143820/2-0.73382+*(()*),)-+'%-7176056-038/99:0/:20352112/2:9-///0.))*)(,1.,***;/652,./13;:096((3322/12,6;03;9.799/+/1+).-458445:.97,)0/./0004-28,,*$&
@0aca484b-ee40-4fa5-b952-0d9d45d0813b ch=366 read=78185 start_time=2019-12-13T04:22:20Z barcode=BC01 runid=2c9cf7bc05858273f10e7d7ec552fc0bd742dc3e
CTCTACGGGGAGGCAGCAGTGGGGAATATTGCACAATGGGGAAACCCTGATGCAAAGCAACGCCGCGTGAGTGATGAAGGTTTTCGGATCGTAAAGCCCTGTATCTTTGGGGAAGATAATGACGGTACCCAAGGAGGAAGCCACGGCTAACCGTGCCAGCAGCCGCGGTAATACGTAGGTGGCGAGAGCGTTATCGGATTTACTGGGCGTAAAAGGGGCGTAGGCGGATTAAGTGGAATGAAATACCCGGGCTCAGCAGGTGCTGCATTCAAACTGGTTATCTGAAGTGCAGGGAGAGGAATTAAAATTCCTAGTGGCGTGATACGTAGTTGGAAGGCACCAGTGGCGAAGAGCGTATATAAGACCATAGCGGAATAAGCGTGGGGGCAAACGGGATTGATACTGGTAGTCACCGTAAACGATGAATACCTAGGTGTGGGGGGTTTCCAACGCGCCGTACCGCCGCTAACGCATTAAAGTATTCCGCCTGGGGTACGCGGTCGCAAGATTAAAACTCAAAGGAATTGACGGGGACCCACTGAAGTAGCGGAGCATGTGGTTTAATTCGAAGCAACGCGAAGAACCTTACTACATGACATCCCTTGCATTACTCTTAATCGAGGGAAATCCTTCGGGGACAAGGTGACGGAAGGGTGCATGGTTGTCGTCAGCTCGTGTCGTGAGATGTTGGGTTAAGTCCCGCAACGAAGCGCAACCCTTATCGTTAGTTACTACCATTAAGTTGAGGACTCTAGCAGAGACTGCCTGGGTTAACCAGGAGGAAGATTAGGATGATAGATGTGTTGCCCCTTATGTGTAGGGCTACGTGCTACAATGGCTGGTACAGAGATGCAATACCGTGAGGGCCAAACTTTAAAACCAGTCTCGGACAGTTGAAACGAGCTGCTATGAGCTGGAGTTACTAGTGCTTGAATCAAGTGTCGCGAGTGAATACGTTCCCGGGTCTTACATACACCGCGTCGTCACACCATGAGGTTGGCAATACCCGAAGTCCGTGACCTAACCGCAGGAGGCAGCGGCGGGGACTGCTTGATTGGGAGTGAATCGTAACAAGGTAACCGG
+
.15(*,(49*(.-00331//0*2),+-(4+('**0362/.')+&)0,(+3410)++*,2.4237'&&&&&('()-+,(,./::7/0:443-.07)*6:4.--%./+24)24,(,/21/5,-.1-66311,,'1).0+0,+,,(*'(,*,((&*,1641-214560.0.,2--(..0+1*).--)*(%,/067555'-%-'%$''*204574:8,*3*+--5639*')(+-34+-/(,)'%&)*(+11(*0545.)',*/6335654*47204&248180001)'(+%,*'%0-&&'%(&&'((/.-1.,,&&&(&'%$%$%'((*-(%('$/&-))*('30/1.0/.-.,&%),)&%(&&%$%)&#'%$&&'++,''%&'-+'.2)'(,0&+%3-,.)'&+',**0301)+#&'**2720/&(+277+3')+&),((*174/**2,2++))')$&'&)$.6246(('+.3+3*5742''-.6:975421,-'&%%%(-.1,+(-/.--7,8;:267893)-'&+/0101019824:+#+%&+(()+,/(+*%+/31226196595;6),,)*8.411100,*1.()%$'&(-((&'*--5))-**,635/...041701&&).(./+*-'(./&07/./27(0-014.4,)+-'++547864933478855667776676:9967987;7;556102608,-0--61,-+,-14058-1.,-54393109000-54.8/-&+*4+*.3,.42,%*+-)*.09974510,+/-3,4415.*/(/**$+'&+0)%()%%%(*%)%+(&/10*-3/00220)+06.102,*,,+)-11.284257547++**+8883;20/4/,*&(('''063326107;19;787736)+$%%&(('(1'-,,%))'&%$'()*+79:,+1,*,-(()$'*).09561&'*+1356)%'(+6:80524/60++11/.-,$(%&&((+*&'&&&%*./1238**2.0+)(,(*2/.)3.(',*+3430/-*,*('%)2.11)5**//,,),%#&,./),1-++0,*1*+*+&$((+('*,0/112/0.,7;7968
@490739dc-a6db-47bd-81f1-385743774aea ch=469 read=51684 start_time=2019-12-13T04:22:19Z barcode=BC01 runid=2c9cf7bc05858273f10e7d7ec552fc0bd742dc3e
CTCACGGGAGGCAGCAGTGAGATAATGTGCACAATGGGGAAACCCTGATACGGCAACGCCGCGTAGTGAGTTTTCGGATCGTAAGCTCTGTCTTTGGGGAAGATAATGACAGGCTGGTACAGGAAGGAAGCCGGCTAACTACGTGCCAGCAACCACTTGCGGCGTAGTGGCGGGCGTTATCAATTTACTGGGTAAAAGGGCGTAGGCGGATGATTAAAGTGGGATGTAAATACCCGGGCTCAACTTGGGTGCTGCATTCCAAACTGGAGTGCAGGAGGAGGAGAGTGAATTCCTGGTGTGGCGGTGTGCGTAGATATGGAGGAACACACCAGTGGCGAAGGCGACGTCTGGCCTGTGGCGCTCAGTCCCGAAGCGTGGGGCAAATGATTAGATACAGTCCACGCCGTATGATGAGTACTAAGTGTTGGATGTCAAGTTCAGTGCTGCGGTTAACGCAATAAATTACTCCGCCTAGTACGTTCCCGCAGAATGAAACTCAAAGGAATTGACGGGGAGCCCGCACACAAGCGGTGGAGCATGTGGTTTAATTCGAAGCAGCGCGAAGAACCTGAGTCTTGACATACTCGCAAGGCTCGAGATGGAGACCTTATATGAAAGATACAGGTGCGTGGTTGTTGTCCGTCAATAAGTGAGATGTTGGGTTAAGTCCGCAACGAGCGCAACCCTTATCGTTAGTTACCATCATTAAGTTGAGACTCTGGCAGACTGCCAGTGACAAGCTGGAGAAGGCGAAATCATCATGTGTACCCCTTATGACCTGGGCTACACTGCTACAATGGATGGTGCAGAGAGGCGGCCGCGAGGTGAAACAAAACCCATAAAACCATTCTCAGTTCCGGATATGGTGCTCGACTACATGAAGTTGGAATGTCGCGAATCAGCATGTCGCCAGTGAGCCACGTTCGAGCCTTGTACACACCGCCATCTTGTGTGGCA
+
*)+()'52)(+*,+-&)****+*-'(&)(,*.-0/---(&)'+-))//1%0%().&)$),.0++()(+(**987217/39366,*,--325.2/'&-1**)'.*,/-,-0$&&'$'''(--,/(&,'/)(,1%+,..5200655.2.*)**&.,&%$#%%%$*'*)+')6-*,,.,,4*)*''.3*'('&'$%&)+,,226,+**&2,3,0/.2000*'(',42682/48/)3-&-.2759.3,,,'.-+..,))$)04,00%'%%%&)+(,%00-+'&,)'&'&+(&--*.))&+/,-',,.7/+&'+0/((%'&)+1.60.3,)+'+1+.//20(('--20--+)'**,,)&%#$'''))2.025'''(*'+++0-'*(07:--*62)**'%$+0140(**--$*%%&)*(&(((-.6.02018495;47610+,9804686736'.-/-,/&1(.,26'-*+/(,($(4.%%'),)-/,*&$%'&)*)(.6--2969.'&'%)')'&&&+-$'/6(%'$$$&(.+./81/**-/),&*,405+).,0+(1,$(*')()*//-4+*(&%%$(%*(*)0*,-134.10/*'&'+'*-',*)))()%&&&()*-+,'(,623*3455554/,0-(*,))+*))(%%'&&$&)(+*,)2*0-317'*(.47)+.51'&'))-.113*)0,/.)00$')*)18046-2210*-1.+-4343+(((((0.659*$&%#$$')(,-.6+(,-(1-'(*)+./+.00--',+0//*/323478840,))()'%&%&...0/9/.+'$'*)+/,+')(%)(*.15,1***,*+)4-+.88-372,-/51/,//29324045--&**.2(+-.,'%'(,*-(&%'*%''&.*&&$$%)+/**122-0'(*24010*)'%+**((**%$$0''$&%,%&&$'(**,+.5*+)$&'%&$$$#$$$$
@6a012982-402e-4d7a-a0cf-c0dff62c474a ch=10 read=28777 start_time=2019-12-13T04:22:29Z barcode=BC01 runid=2c9cf7bc05858273f10e7d7ec552fc0bd742dc3e
CTCCTACGGGAGGCAGCAGTAGAATATTGCACAATGGGGGAACCCTGATGCAGCAACGCCGCGTGGTGATAGAAGGTTCCGGATCGTAAGCTCTGTCTTTGGGGAAGATAATGACGGTACCCAAGGAGGAAGCCACGGCTAACTACGTGCCAACAGCCGCGGTAATACATGGCGAGCGTTATCCAGCGGATTTACTGGGCGTAAAGGGAGCGTAGGCGGATGATAGAGTGGGATGTGAAATACGGGCTCAACTTGGGTGCTGCATTCCAAACTGGTTATCAGAGTGCAGGAGAGGAGAGTGGAATTCCTAGTGTAGCGGTGAAATGCGTAGAGATTAGGAAGAACACCAGTGGCGAAGGCGACTCTCTGGACTGTAACTGACGCTGAGGCTCAGCGTGGGGGAGCAAACAGGATTGATACCCTGGTGATCCGCCGTAAACGATGAATACTAGGTGTGGGGGTTTCAACACCTCCGTGCCGCCGCTAACGCATTAAGTATTCCGCCTGGGGAGTACGGTCGCAAGATTAAAACTCAAGGAATTGACGGGGACCCGCACAAGTAGCGGAGCATGTGGTTTAATTCGAAGCAACGCGAAGAACCTTACCTACACTTGACATCCCATGCATTACTCTTAATCGAGGAAATCCCTTCGGACAAGGTGACAGGTGGTGCATGGTTGTCGTCAGCTCGTGTCGTGAGATGTTGGGTTAAGTCCGCAACGAGCGCAACCCTTGTCGTTGGATTACTACCATTAAGTTGAGGGACTCTGGCAGAGACTGCCTGGGTTAACCAGGAGGAAGGTGGGGATGACGTCAAATCATCATGCCCCCCCTTATGTGTGAGAGATACACACGTGCTACAATGGCTGGTACAGAGAGATGCAATACCGCGAGGTGGAGCCAAACTTTAAAACCAGTCTCAGTTCGGATTGTAGGCTGAAACTCGCCTACATGACTGGAGTTACACTGGTAATCATGAATCAGAATGTCGCGGTGAATACGTTCCCGGGTCTTGTACACCGCCCGTCACACCATGAGTTGGCAATACCCGAAGTCCGTGAGCTAATACCGCAAGGAGGCAGCGGCCGAAGGTAGGGTCGATTGGGGTGAAGTCGTAACAGGTAACCGG
+
00211565;;*+15155&,+)*3/,&,&'(.00;54:94,+85;,,,-11131325415:0110*%&'(*'&/*//33*(5*998033+//19987*,*((35-,.-0.%$&(%()31-5/,,1).())('*-82051004846696886:3)21162501..1500*)),(-+,66.6.,-1%#%%+/**66++*+(43,.22+*1/&*+-./17989.-*++)$%%(4;87764.081.-5(,,((/).+()+4454776703:,0.6/772-.8-0+%&')*88651-,+23()((*/0+1/.2.+*889/-./5<93386.01883)+$&0++10.,+.728:;8906/.,-,(./3520,*()08698868:5310-)*..*4812*$&'(4496/,)*-15'/,-5-.'&(&%5931*-,&&)2)%'&)(/97..--.2:4211/27654./23*/863-/+*+0/36)3,11.31+-(,**')),0,)&')505-+1621+3-%''*61922-1+))'/+/3<62/3.-(-(-./978-'16+39/,,,-+((-01447.0-.1-),-199/94;3,/+)+/*.,.+**&&%%%'()380..())*+*/2/71-%*&*)0,,,1117282-*('&)**)/8/341++*,48(6-556,-()3;:98660''%',6496.'/./32/045911.1578;+42+60**-/+(0++-+,1259585;749566/8,&&&*4.2368<61711-30+'+7,1013.1(()()+.0699<956+*30//,,33031-7/263::1,%*+,3685:4457-5+/151202-*.424476-%&%(*.11//-,./0562223,,**'*+021640+))*,87/<.,%+)%*)+-0,07((-17;00163/99857*46659457:8161/7//-7//...:..::9:;7441/-,,-*-%(.,*)&'))%'%)+.%')+646.,1-,/2438'4--6--59105--)%3:9869510//0543::/088622*%$'',-0+//...(01&&),)458563.'+$)*++-2/03:*.*))*-3/////.-/,4//-,(&(%&//*,3+**-0*+/456:6,+0.134909
@4afd7e75-b36c-4896-8b4e-254b20479fc3 ch=447 read=36334 start_time=2019-12-13T04:22:30Z barcode=BC01 runid=2c9cf7bc05858273f10e7d7ec552fc0bd742dc3e
CTCCTGCAGGGGAGGCAGCAGTGGAATATTACTTTGTGGGCGCAAACTGTTAAGCCATGCCGCGATATTATGAAGAAAGGCCTTCAGGTTGTAAAATTACTTTCAGCGGGGAGGAAAGGGAGTAAAGTTAATACAGCTGCTCATTGACATTGCCTACCCGCAGAAAAGCAAGTACGCTCATGCCAGCAGCGCGGTAATACCAGAGGGTGCACAAGCGTTAAATCGGAATTAGGCGTAAAAGCACGGTTTTAATTAAGTCAGATGTAAAATCCCCAGGCTCAACCTAGAACTGCATCTGATGCTTAAACAGGTCTCGTAGAGGGGTAGAATTCAAGTGCTTGGTGAAATGCGTAGGATCTGGAGGAATGCCACCGGTGGCGAAGGCAGCTGGACGAAGACTGACGCTCAGGTGCGAAAGCGTAGGGGAGCAAACAGGGATTAGATACCCTGGTAGTCACGCCGTAAACTGATATCGACTTGGAGGTTGTGCCCATGAGGCGTGGCTGGAGCTAACGCGTTAAGTCGACCGCCTGGGAAATTACGGCCGCAGGAGTTAAAACTCAAATGAATTGACAGGGCCCGCACAAGCGGCGAGAAGTGGGCATGTGGTTTAATTCGATGCAACACTTGAAAGGACCTTACAGCGCCAGTGACATCCACCGGGAGACAGAGATGAGAATGTGCCTTCGGGAACCGTGAGACAGGTGCGCTGCACTTGGCTGTCGTCAGCTCGTGTTGTAAGAATGTTAGGTTAAGTCCGCGGCAGGCACAACCCTTATCGCTGTTGCCAGCGGTCGGCCGGGCTCAAAGGGAGACTGCCAGTAAACTGGAAGAGGTGGGGATGACGTCAAGTCATGCGGCACCGACCAGGGCTACTACACGTGCTGTGGCTGGCATACGAAGCGACCTCGCGAGGAGCAAGCGGACCTCATAAAGTGCGTCGTGAGTCAGTTGGAGTCTGCAACTCGACTCCATGAAGTCAGATCGCTAGTAATCGTGGATCAAGTGCCACGGTGAATACGTTCCCGGGCCTTGTACACCGCCCGTCACCATGGGGTAGGTTGCAAAAGAAGTAGGTAGCTTTAACCTTCGGGAGGGCGCTTACCGCTTTGTGATTCGCGAAGGCTGGGGTGAAGTCGCTAACAAAGGTAACCGGG
+
,../*&,+*)*'%)/))**)+,.1)2/&0)$%%%%')*/)(%%(('&&')(&&&''%%%/1''(&&$/''(*/0&**))417532++5/9,)-5.&)&')294.(&'',/*&**),))/+&()-0/+2-2-/-,*$(**+.1&5')&+'.*%,.+*,51),/.12,'#$&$%'%%#$&&(*/,2+)././-.*/-,,*'+'$()(('((*)*,*),,,*+2)()%.(*-,'&(%(-/43'%%$%)+.11))),+1334:447:51/1.1+,55,)01113.3/0.'*'**,)+,,0.*)+'%%#)+((&-(**/046..%-01(,++),/-4,+*,'$%%*%1(%&%&$**))'-,01795+-1*31(-'%*,'0,1+*(+4'0*&)*'))('')-+--.-,/1357138751&(*'(-.6-5'.)(),:;91(24-,///+1138:0-/34421/'))-/-133*)$&'+****-/040/(+)..'((,)($''')-'((+)('**(+-()*,,,-.707,0./.+/88;858/)-(''(*.3/5,-**'%'-4197)+,50:;60''.')'/&+,-,7+()+,,,%-,+&&%&'&((,.)*+.),*019.'.*6/((,,-0/-&&&%'+.**)*-&'%$%$'*$%&&((++-069.+.&1*&'%$#&&()*40-,0/07543-))()04.40623,+-/732510+'*/.1/')'/*22286.-,(()*257/5/.,-&'*3/277,-2114-((/(''(*,-(+*''-*//-*--/0$%.&.3(+*)*.(4/.(..0',-*.3)-*)),)115806('(''20+,2+))&'&%'&*+2*778957734052%-*%)-,%+%*,363157542,(%(&()/(/*'&'('%'%'''*&%))&,.69:7843+'(&&(*/9(*+:79:97&$160(0-1075)2)()*,'-(807*,,+*,+/3250.+/68745-3+((,,1623,-,*/107222;::5560.).)+(',.433-92.8349000*24523/(,(,%'(&01-++,,0.37'2.(*,,72:455;:+&,)'*)*(((%%%(*++-+,1.)60)-3*,-,1.,3/&+/1-,03439/'$%'''305*0.*,&%*%&,($%)%-11',),.*04*40
@05c9fd39-2c1d-4f8c-8955-bca552fa39ec ch=480 read=57891 start_time=2019-12-13T04:22:28Z barcode=BC01 runid=2c9cf7bc05858273f10e7d7ec552fc0bd742dc3e
CTCCTACGGGGAGGCAGCGGTGGGGAATATTGCACAATGGGCGCAAGCCTGATGCTTCATGCCGCGTGTATGAAGAAGGCCTTCGGGTTGTAAAGTACTTTCAGCGGGAGGAAGGGAGTAAAGTTATGCTGCTCATTGACGTTACCCGCAGAAAAAAGCACCAGCTGCTCGTGCCAGCAGCCGCAGTAATACGGAGGAGTGCAAGCGTTAATCAGAATTACTGGGCGTAAAAGCGCACGCAGGCAGTTTGTTAAGTCAGATGTGAAATCCCAGGCTCAGCCTGGGAACTGCATCTGATACTGGCAAGCGAGTCTCGTAGAGGGGTAGAATTCCAGGTGTAGCGGTGAAATGCGTAGAGATCTGGAGGGAATACCGGTGGCGAAGGCGGCCCCCTGGACGAAGACTGACGCTCAGGTGCGAAAGCGTGGGGAGCAAACAGGGGTTAGATACCCTGGTAGTCCACGCCGTAAACGATGTCGGCTTGGAGTTGTGCCCGCTTGAGGCGTGGCTTCCGGAGCTAGCGCGTTAAGTCGACCGCCTGGGGAAGTACGGCCGCAAAGGTTAAAACTCAAATGAATTGACGGGGGCCCGCACAAGCGGTGGAGCATGTGGTTTAATTCGATGCAACGCGAAAGACACTTACCTGTGCTGACATCCACAGAACTTTCCAGAGATGGATTGTTGCCTTCGGGAACTGTGGGACAGGTGCTGCATGGCTGTCGTCAGCTCATTGGCAGGAAATGTTGGGTTAAGTCCGCAACGAAGCCTGTACTTATCCTTTGTTGCCAGCGGTCCGGCCGGGGAACTCAAGGGAGACTGCCAGTGATAAACTGGAGGAAGGTGGGGATGGCGTCAAGTCATCATGGCCCTTGACCAGGGCTACACGTGCTACAATGGCGCATACAAGAGAGAAGCGACCTCGCGAGCAAGCGGACCTCATAAAGTGCGTCGTAGTCCGGATTGGAGTCACCGCTCGACTCCATGAAGTCGGAATCGCTAGTAATCGTGGATCAGAATGCCACGGTGAATACGTTCCCGGGCCTTACCGCCCGTCACACCATGGGAGTGGGTTGCAAAAGAAGTAGGTAGCAACCTTCAAAGGGAGGGCGCTTACACTTTGCTGATTCATGACTGGGGTGAAGTCGTAACAAAGGTAACCGGAAGATAGAGCGACAGGCAAGTGGTTAACACAAAGACACCGACAACTAACTTTCTTCAGAGCAATACGTAGCA
+
+,2+%'(&63*&*/--*/'40'06,,50/07.,,/0:74:7-+//94797552/)&(%(*%2*''..75+1/1/**,*1/74863995<..28/+1.+/1.-033,0)'/,14,6-(**.6*)(&''$,))*0.(.(*$))1-.082---,3393(+&'*4/%)(&&*01)+04;7./--7.&(%&,-1,,,(.+,+'+-/587250:17053)+-*0-0118;:878199,+,(+(,*/+03/&21;950:1:05;-/2:64--2/)04'$,**-,+(5-88:92520./..-+*,./.3/2..0%('),.7:9770.'--3--/,),++8-+394/+*,,091-38,+*+,+../,--//60+20).-*,3.+7+-75,1,))*,-0788-*/636,'%'%%&()1/22/-.6198205.-.:9476()..1:05,*/(')++.7768<4039:998834558;938:00*)-.460+--/-*%%(-+,-+40&&*&*(-1+.-16..,0(.))++./-/051060&&)+,38*-352598*'$)&*,0.1('-/5)/2-36;;6//-*7+'&%0193.317;:.,.*(.-/.*102011.*-./.+*+11;827481*+,/86'1&++,0*(*.****-180-,))+-/2570*$%%1*.,09-.&'')*-54/'.&)(,*/+,20)64075750((0.0-06999/.-*,09896::5550-///&2*,)+$*(,,0-1061:14,3-)*-)%.1.2''''(%#%$')***+.0.75+10+*+%'(+34607495*06*06//,&&%()'*+4436:,.,**/05,245;..4*1+2.,58307301.*-'&(.33:7,-+..,&%&&+785/264/-,+,.043-./09709111.--+6/'())'**'(*),(&*)*++.,32)+1;75731**3:325796887::9/9+.++9/7-++*,)%)(*+51*2,2+&%%)*)+,%1,0/3201.-/17344;9;8711(*21,1)'**.//062,0,.6,+),6,5)/'$&)'//)*+)(,+.40545-))*1654702185*&).*,'0,++)+*--)(/&(*(,/1*-41./-5*&(')170/%*+34<94,+(((,01./.,)(-.3568610(,*-/658080://87./.0.1-)*-+0+((+.0/4/4864;5016.820402)*$)')-21/2;91/+.*193035*(()%
@784d1c17-5a7b-44ba-be08-eb839e9cf061 ch=454 read=55281 start_time=2019-12-13T04:22:39Z barcode=BC01 runid=2c9cf7bc05858273f10e7d7ec552fc0bd742dc3e
CCGGTTACCTTGTTGCGACTTCACCCCAGTCATGAATCACAAAGTGGTAAGCGCCCTCCCGAAGGTTAAGCTACCTCGCTTCAGCACGCCTTACTCCCATGGTATGACGGGCGGTGTGTACAAGGCCGGAACGTATTCACCATGGCATTCGATCCGATTACTAGCGATTCCGACTTCATGGAGTCGAGTTGCAGACTCAATCCGGACTACGACGCACTTTATGGTCCGCTTGCTCTCGCAGGTCAGCTTCTCTTTGTATGCGCCATTGTAGCACGTGTAGTAGCCTGGTCGTGGGGCCATGATGACTTGGTAAATCATCCCCACCTTCCTCCAGTTTATCACTGGTCTCCTTTGGAGGTTCCCGGCCGGACCGCTGGCAACAAAGGATAAGGGTTGCGCTCGTTGCCTTAACAACATTTCACAGCACGAGCTGACGACAGCCATGCAGCGCGCATCTCACAGTTCCCGAAGGCGCAATCCATCTCTGGAAAGTCCTGTGGATGTCAAGACCAGGTAAGTTCTTCGCGTTGCATCGAATTAAACCACATACTCCACCGCTTGTGCGGGCCCCCCCCGTCAATTCGATTTTGAGTTTAACCTTGCGTATTACTCCCCAGGCCCGGTCGACTTAACGCGATTAGCTCAGGAAGCCACGCCTCAAGGGCACAGCCCTCAAGTCGACATCGTTTACGGCGTGGACTACCAGGGTATCTAATCCTGTTTTGCTCCCCACGCTTTCACTTTTCAGAGCGTCAGTCTTCGTCAGGGGCCGCCTTCGCCACCGGTATTCGCGAATCTCTACGCATTTCACCGCTACACCCGAGATTCTACCCCCCTCTACGAGACTCAAGCTTGCCAGTATCAGATGCAGTTCAGGTTGGGCCAGAGTTTCACATCTGACTTAACAAGCCGCCTGCGTGCGCTTTACGCCAGTAATTCCGATTAACGCTTGCACCTCCGTATTACCGCGGCTGCTGGCTGGAGTTAGCCGGTGCTTCTTCTGCGAGTAACGTCAATGAGCAAGGTATTAACGCCACCTTCACTCCCCGCTGAAATTTTACAACCCAGAGGCCTTCTTCATACACGCGGCATGGCTGCATCGGAAACTGCGCCCATTGTGCAATATTCCCCACTGCTGCCTCCCAGTAGGG
+
.4.4-:00595024(.,-./91,188,./3:6987:310.34,++/9-7.)+.8;:.//)',6/51866*4*(,*)(')'(%%','+&+&&$$()7:,*44976:778397344+-,&'(*076:730-.--,1,/00158&628515/-'()*-')+7-010,,./1;57//1536-/..%&'*202/912-1226/*/+2)2-60+)+)+312+/09;77-()-0.0181311/2.6*--,--.1183514;2,))*()7;;345+*+,,)+..//(&&'()1*-786&4(2678:/1..100304-+''+'&*-+.11+).7.328.0+,/8;7//0-11.)')0:6.8+)%$'(.401*.05.6969847320+-/+1:-,9-866-,*+8+.59::756,+'''+%+,.0+-3--''*(/...,+144545200/11*+*2/02./,.+13))&''1258./+-2.22.52:5:;02846),-2+%,)++,-/196986:+5062:,0525-.-947;756618...12,(')%/16.3--+.0/04,+3,.,/.)0..,+,.32+*()(.058:6;1('/160+(-186-8.-2-**')'))'+,3:9-/0-3,*+3131/,,-*)'$$'&0,*,002.&)&(&),-/16;832,0780010'27+,/,*(*+6351463398..20//77960//*+)+,'(+/./064864.799+''(544+-.,)+)*+()**+*%$(&'+78978877;6679..7:039/294.,,4.$()-1155:4.+'&-,0495110223<30&&''*203+62+'%')-3-//20477+*,*,/+'/+/:940+--1*+-$-..:84..-++*).*''/52:5'-5.,.'*+8,+,.-./.,,)-523-.1)0314;7789758/+/1**1++''%(.:7<92346:6;73305,-(.4034&1(('(395316224:/8,)%*,()15+)&+(2,-.0/3:<9442)$''+*,)*30:3445677*521/+,')%'&%*),93-./-676(*,/-/0*03*'34.61')*'')/24:35;611.+'*'''**,.,-+*04136)/&&%$/%(.3:2(5-'-*-*2/008.:4.%**,787684.-*&(-,,''
@a165db59-bc8c-4d6f-93b8-52cd8eb84b79 ch=73 read=66803 start_time=2019-12-13T04:22:38Z barcode=BC01 runid=2c9cf7bc05858273f10e7d7ec552fc0bd742dc3e
CAGGGAGGCAGCAGCAAGGAATTTTTTTTTCGGCAATGGAAACCCTGACCGAGCAACGCCGCGGCGGAAGAAGGTTTTCGGATTGTAAACTTCTGTTATAAAGGAAGAACAGCGGCTACAGGGAAATGGTAGCCAGTGACGGTACTATTAAGCCACGGCTAACTACGTGCCAACAGCCGCCTAATGCAGCTGGGTAATGGCGTTATCCGGAATTATTGGGCGTAAAGAGGGAGCTGAGCTGGCAGCAAAAGGGTCTGTGAAAGCGAGCTTAACTGTTAATACGCGAAACGGCAGCTAGAGTGCAGGAGAGGATCGTGGGTGGCATGTGTAGCGGTGAAATGTAGATATATGGAGAACACCAGCGGCAGAAGGCGATCTGGCCTGCAACTGACGCTCAGTCCCGAAAGCGTGGAGAGGCAAATAGGATTAGATACCCTGGTAGTCCACGCCGTAAACGATGAGTACTAAGTGTTGGATGTCAAAGTTCAGTGCGCAGTTAACGCAATAAATTGCCACCACCAGGTAGTACGTTCGCAAGAATGAAACTCAAAGGAATTGACGGTGTACACAGCGGTGGGCATGTGGTTTTGAATTGAAGCAACGCGAAGAACCTTACCAGGTCTTGACATGCTCATAAGGCTCAGAGATGGAGAGATAGCTATATGAGACCACGGGTGGTGCATGGTTGTCGTCGAAGCTCGTGTCGTGAGATGTTGGTTAAAGTCCCGCAACAGGCACAGCCCATATCGTTATAAATCATTAAGTTGGGGACTCTGGCAGAGACTGCCAGTGACAAGCTGGAGAAGGCGAGGGACGACGTCAAATCATCATACCCCTTATGGCCTGGAGCTACACGTGCTACAATGGATGGTGCAGAGGGAAAAGCAGCCGCGGGTGAAACAAAACCCATAAAACCATTCTCAGTTCGGATTGTAGTGCAACTCATTTCACATGGAAGTTGGAATCGCTAGTAATCGCGAATCAGCATGTCGCGAAGTGAATACGTTTTCGGGCCTTGTACACCGCCAAATCACCACGAGTTGATAACGCGAAACGGTGGCTAACCGCAAGGAAAGACTGTCTAGGTGGGATTGATGATTGGGGTGAAGTCGTAACAAAGGTAACCGGAGAGG
+
/&/6,(,/*618,5+0(+*,+129::941+22:80;0/,',.+/.()..++.(-5)/(+()(+'$(()-'+,-+/95/7))(/603590**((0.33114:++',*).,2'1/033/13.0+'*.,).))(*6,(*)*.4(580.1(++.)')+,.-1..075415310(',-+*+6-&'$&(')&4('&*&1-,%')*1//,;//.1,3''+)$+&8951012:.)(+0-*+,()+/4&4)+&)(&*+**.,../.+**+'(''(%&*+2+*%(%*//+(%$$')0+.)*),-/.&&*))34790,++00,.0.9+/'%%&%&()+*)(&'))-+*(''&()-9977,-,,*))*./69'3/,00**.,*//04631'*%&%'*/233320'+-/.43.)&(,52,-0.+($&&./+)0,.-56,1-(&0,,-1('&&*&)*.3.002:46:;29*(,%%,-,.*-+),4685.,-&-.3:3-0:60//-*&(,.15676325510(*'&%/'#+(#%#&(',+//135861/./1(*77+04)'+,.8/'+'*,.-445//$%"&%(,,179:8(+0'/&')/39:*')$($$,,(.0/15635:1133-0+*/2'*&)%()'*+.)&)'),,---0047))$((,-6+())++.%%&(*77640/)*')')+)',6,.233:9<6542.-'*)%)*/242342544-06672450438--+1))(/0//(,3-%/.'33+$'&(&'++'('%((+,4907+.,/05,,0/1''/.%%%'+,../:-..22115,-/7--,)))-+)(+/6.*.+2272398-217834%13.)*/*,-),,,+,%'(4..*,+./76648:98888+)0))),+-0),-.)%&%)*014-%&,-.0),+096460++165+''*+7088,14:60.+2-/*(/212+***,)+-''#%&/.))()(4(',()3-..$+-/4000//..+.)+,.40.-,,,(&''(00-++('%$%%()'**')%%$'%*'%(&&'(*+.01.1-+*),')//--&($'(&%&-+-11*+10*%*&'-./7')*--341-.(0/152+0/*)*)$/)159-)(*()*..5**))2+-.,6524/5.'&**
@b585a9c3-a793-4534-af02-d3d74cec890e ch=5 read=36223 start_time=2019-12-13T04:22:42Z barcode=BC01 runid=2c9cf7bc05858273f10e7d7ec552fc0bd742dc3e
TTGGTAGCGTTCGGTACGTATTGCTGAGTGCGCAGAGAGAAGTTATCCCGGGTAATACTGTTAACCTGGCGCAATAATACCATCTTCCCGGTGCAATTACGGCTACCCCAGTCATGAATCCACCAAAGTGAAGTAGCGCCCTCCCGAAGGTTAAAGCTACTTCTTTTCCACTCCCGCTTAGTGCTGACGGGCGGGTGTATGCAGGCCAGGAACGTGATACCGTGGCATTCTGATCCACGATTACTAAGCGATTCCGACTTCAGCGGAGTCAGGTTGCAGACTCAATCGGACTACGACGCACTTCGCAAAGTCCCTTGCTCTCGCAGGTCGCTTCTCTTTATGCGCCATTTGGCACGTGTATTAGCCCATAGTCATAAGGCCATGATGACGACATCATCCCGCGCTATCAGTTATCATGGCGGTCGCCCAGGTTCCCGGCCGGACCGCTGGCAACAAAGGGATAAAGGGGTTGCTCGTTGCGGAACCAGCTGGCATTCCACAGCACGAGCGGACGGCAGCCATGCAGCACCTGTCTCCACGGACCGGGAAGCAATCCATCGTGTGGATGCTCAAGACCAGGTGAGTTCTTGCATTGCATCAGATTCGACAGCTGCTCCACCGCGTACGGGCCAAATCAATTCGGTTTGAGTTTCCCAACCTTGCGGCCCGTACTCCCAGGCCCAGTCGACTTAGCATGATTAGCTCCGGAAGCCACGCCTCAAGGCACAACCTCCAGTCGACATCATTTGCGGCGTGGACTGGGTATCTAAATCCATATTTGCTCCGCGCTTTTCGCACCTGGGCGTCAGTCTTCGTCCAGGGGCCGCCTTACCGCCATTATTCCGCCGGAGATCTCTCTACGCATTCCACACTTTACACCGCAGGTTTCCCCCTCTACGAGATCAAACACCAGTATCAGATGCAGTTCCCAGGTTACAGGCCCGAGGTTTTACATCTGGCCAACAAACCGCCTGCGTGCGCCTTACCGCCTTACAGTAATTCAGGTGCTTTGCCCGCCCTCCGTATTACCGCCCGGCTGCTGCGCTTTGGGGTTAGCCAGTCCTTCTTCACCAAGGATAACGTCAATGGAAGCAAAATTATTAACTTCTCCCTTCCTCCCCGCTGAAGTACTTTTGTGAAGGGCGCTAACTGCATGGCATGGCTGCATCAGGCTTGCGCCCGTTGCCGTATTCCTGCTGCCTCCCG
+
%$+&&$%'+.5,('($%%-%'))-.'%')))#&&&'&'&%&*+2(./&'./.+1*)%&(#,+)(-)&&%&$'''%'$$$&%(+/1/0+'(0)((('.*)(&'&'$*.1)()/124207550+0(,,+(**%&&&')*,47++-)%')+(,(4.6.#'$#&(1+..*&)+'++/-&%$##&&.'&*-.126-,0,+'&&#'$''++0($.-+30+-%&+$')*-(1/.0632//2..')*,04,*(&$&%0/45/,,++*'('((%*%()+++116/1,0.423/9*.)8/96/.0.(''#%+)(%%-0*+*1*&&)(,-1-/,.%***+'())(*')*&#$%'+/8340'&&&%-*/)+&'&'(50*$(&.31&&&&*/01$%&&&'''%%&-234-:7+&*$&('+-&)+0,-2%'%*).(+)%'&%#*/742/*+)3.1857834/0+$&-..6/(40..880/--''%&%&('',*&*('&'&&%&&&')+.6-)%)(%+'('&/12:50(++)%)($(#%&*+-00/+-,.-.*-(+&'(&&)'%%(.3./'%%%$&$&(,,.(((-17/13;101/('.29.4,$$$))+-,-140.11.01,+#%##$+('%)$$$'%&)&'$$#$&*,118.3-&&))*,/213*(*())/*2,,)++//+$('*,/+('++-)')2381,'&&+"+$&'*,+().-/*/--.(*/+/*,+0-0)0*)*(/*+.04&%%&'4,0)().08,('&%&%((0+/-''$'),,,,-,*.'#&%(+)&-.07)*((*+-,)%%#'&%&,&###$$'.)(*,**.'(-,/)/1--*&%#&%%(%%*))881+&+'.+(&*,,))''(%&')&47/(&)#&()%$%$)'&%#''&+&*.-2-./+('&$&%(*&(**&,())2.-.%,)&"(%(19.93,/5/9(&)./13))('((1)&&))1/+(%$$1,/386/;04:/..$/&&$''&''+-%%$&&&(,+0246.-#*&)$%)*&%''&#+08034,-1'*(+)')(()/)*'&&&'((()&&''(3,/$&&$''+'/,1-/+&*(+)*(()(--'+)*%&&%'%&)-10(+(((%$#%,*-+/,&'.-2+.560())$((%&$''+,&%%''%*('')&))%%%$%%%(('#&%'&'%((*4$(%$#%'++29-)01+&&$(),531,,0///(*/+('
@e24e1cff-81ae-4f8a-89a9-68df79ddfcb7 ch=266 read=57590 start_time=2019-12-13T04:22:48Z barcode=BC01 runid=2c9cf7bc05858273f10e7d7ec552fc0bd742dc3e
CTCCTACGGGGAGGCAGCGGTGGGGAATATTGCACAGGGGAAACCTTGATGCAGCAACGCCGCGTGAGTGATGAAGGTTTCGGATCGTAAAGCTCTGTCTTTGGGAGAAGATAATGACGGTACCCAAGGAGAGGAAGCCACGGCTAACTACGTGCCAGCAGCGCGGTAATGCGGCGTAGGTGGCGAGGCATTATCCGGATTTACGGCGGGCGTAGAGGGCGGCAGGCGGATGATTAAGTGGGATGTGCGGAAGCAACTTGGGTGCTGCATTCCAAACTGGTTATCTAGAGTGCAGGAGAGGAGGTGGAATTCCTAGTGTGGTGAAATGCGTAGAGATTAGGAAGAACACCAGTGAAAGAGCGACTCTCTGGACTGTAACTGACGCTGAGGCTCGAAGCGTGGGGGCAAACAGGATTTAGATACTCTGTTGGTCCACGCCGTAAACGATGAATACTAGGTGTGGTTTCAGCACCTCCGTGCCGCCGCTAACGCATTAAGTATTCCGCCTGGGAGTACGGTCGCGAATTAAAACTCGAGAATTGACGGGGACCCGCACAAGTATGGAACTGGTTTAATTCGAAACGGCGCGAAGAACCTTACCTACACTTGACATCCGCCCGTACTGCCAATCGAAATCCCTTCGGGGACAAGGTGACAGGTGGTGCATGGTTGTCGTCAGCTCGTGTCGATGAGATGTTGGGTTGGTCCGCAACGAGCTTAGCCCTTTAATCGTTAGTTACTACCATTAAGTTGGTCTAACCAGGAGGGAAGGCGAGGAGTTGACGTCAAATCATCATACCTTATGACCTGGAACACGTGCTACAATGGATGGTGCAGAGGGAAGCGAAGCCGCGAGGTGAAACAAAATTATAAACCATTCTCAGTTCGGATTGTAGTCTGCAACTCGACTACATGAGACGGTCGCTTCGTAATCGCGTCCAACATGTCATAGTGAATACACGTTCTCGAGGTGTACACACCGCCCGTCACACCACGAGTTGATAACTTGCGAAGCCGGTGGCCTAACCGCAAGGAAGGGAGCTGTCTAAGGTGGGATTGATGATTGGGGTGAAGTCGTAACAAGGTAACCCGG
+
--343+2)(/)'-)-255&7:536.-///7/+,*)&+*+)).+03.4(%.67223264/0/(),.))'))-.+/,.+28+-36356436/+)*+235585<<390)%*,.1324..'--6-+.,-,-31/+(+**3++.*-0748776601.,.0;1--*)+')(*2+('%('%'*.0/7005+*)+++$%/)),(/,&1/)$*&+&+.33)--&%+-*(%(')+636:676/60;0247:5+,)(%&)(++$(($%%$,15/-+/)-,26.09:<2252/700164++-.//051/+(,+()*(*,**1-2(),1/+**//--2237622+*+*);148506+,7679:6740./*(&))//2110,/46/21)3,-,110,+*&'(-321/++-),-78880/.,6+1/(0%6*((.186620&())),03223/47467583235,+0035:4250-*'/(/-3*%,,3:476+3).257:/0/2101873804%/*-474),/,)-)'&*+53:75++('.*1,:;13/0%&&$',+010.,7739:4,,,/./*.%(),1,.9983;83:3;4,*.))(**%$(+))+).4-5,.600///10//2334)$'''%+%''&''+323-+.,(-;+7<9069+0353+20/03/.53399898:8960+13340/+..647787*%&&',/--.20675*(''*+(-033/+%%$$(&35+./&())+,04')+0./433:4286811&)%$####.035+)1-%/)/25'$**'++5236799:;4002:;43&/,&+/02*88102.)('(%/*.,,-,2++812934566,*-0+*/*++,0,.4+,*')',(//&*/86*'&'&,3.7905:/79,*37-1.-3-'.&'02478/://.//1436692.(#$'+),'()&&(((*+,-//+,.2+002572&',*0+,8:33'*)/2754/&)$,&**-,/03;71;4.0310./.&('(*)0*+-1,)*%$)$&+*-21633:2-)+5/7.107/3/--.&%'(5589631)/,254.4,+,--+;+9:83,,+3..,(&(0.*&,,,.112)26
@dbc32c86-6bad-466e-8b61-9c8f125971e1 ch=375 read=116335 start_time=2019-12-13T04:22:58Z barcode=BC01 runid=2c9cf7bc05858273f10e7d7ec552fc0bd742dc3e
CCGGTTACCTTGTTACGACTTCACCCCAGTCATGAATCACAAGTGGTAAGCGCCCTCGAAGGTTAAGCTACTTCTTTTGCAACCACTCCCATGGTGTGACGGGCGGTGTGTACAAGGCCGGAACGTATTCACCGTGGCATTCCTGATCCACGATTACTAGCGATTCCGACTTCATGGGTGAGTTGCAGACTCAATCCGGACTACGACGCGCTTTATGAGGGTCCGCTTGCTCGCGAGGAGTCGCTTCTCTTTGTATGCGCCATTGTAGCGATGTAGCCCTGGTCGTAAGGGCCATGATGACTGACGTCATCCCCACCTTCCTCAGTTTATCACTGGCAGTCTCCTTTGAGTTCCCCGGCCGGACCGCTGGCAACAAGGATAAGGAGGTTGCGCTCGTTGCGGGACTTAACCCAACATTTCACAACACGAGCTGACGACAGCCATTACGGCACCTGTCACGGTTCCCGAAGGCATTTCTCATCTCTGAAAACTTCCGTGGATGTCAAGACCAGGTAAGGTTCTTCGCGTTGCATCGAATTAAACCACATGCTCCACCGCTTGTGCGGGCCCGTCAATTCGTTTGGTTTAACCTTGCGTACGTACTCCCCAGGCGGTCGACTTAACGCGTTAGCTCCGGAAGCCACGCCTCAGGGCACAACCTCAAGTCGACATCGTTTACGGCGTGGACTGCCAGGGTATCTGTCCTGTTTGCTCCCCACGCTTTCCGCACCTGAGCGTCAGTCTTCGTCAGGGGCCGCCTTCGCCACCGGTATTCCTCCCAGGTCATTTCCGCTACACCTGGAATTCCTGCCCCTCTACGAGACTCGGCACCAATTATCAGATGCAGTTCCAGAGTTGGGCGGGATTTCACATCTGATGACTTAACAAACCGCCTGCGTGCGCTTTACGCCCAGTAATTCCGATTAACACTTGCACCCTCCATTGTTTCGCGGCTGCTGGCACGGGTTAGCCGGTGCTTCTTCTGCGAGGTAACGTCAATGAGCAAAAGGTATTAACTGCTCACTTTCGCACTCCCGCTGAAAGTGCACAGCCCGAAGGCCTTCTTCATACACGCGGCATGGCTGCATCGGGCTTGCGCCCATTGGTGCAATATTCCCCACTGCCTCCCGTAGGAG
+
87201;**3340/2&()(.306,0283,037481210/-2,+%,)7-4+))(-/--/*..),)31/%(&$(,3/4<<7388889+,31;3/24,/,-/573;:435-014//./70*4))'1+.3:94:323:2-2,++858')-9723*-//00+,/-,-(+53432367:7&4)6.,,*..743,.37880:/;/7/2-,&&,3432)./58342-+5))-'(*2/,,,.(+,,.*'+,0/29287/9;.-86110/684773/0.,,%(*.-.19/097::1420/37192.--.,0'((,.678969,4-,.45766*.)+0<.-,723123,%*++1220:500580/))&')4,6:03,+++/74323,5*91:35/6,.10:463254.6.-%/-6/3353'2/(-.033:++((*&)*/.*,,.0+--+-//;/-0-')'''$+.42)*'*,7:;/8,*)+/13,13))/0/421)((',9616959555<;:58788359<85:.5.0/:;:9<;8:968-/.+/$*(,,/:49;000+,,,/.+4-)(1(*+(4*7177.+015:5;1*.1-*-0901.-'%%)'''&')+.0.436+++.1.7888830314188/2-*(++6*0,)0%+5243478.*,5***,5112240,+-/,*3/3875<.*-3756689571&/)),(&.-44*&).3.-950&&+.882),+)37+(..316831)%*13434666;870:'/30++3348582++)&1.0...:<85//2)+&%()%%*5*'&'',.(152405,6.7')$056-*6414.(,.0'&$%&%-*)',)*-8/-0650,//*5+*,%'24003/&)*$41**/-/421(()&((*)5,87998;4681175441,()(%'*1.90&.251868-++0,+.*%*,-*+(/60046/0.*.7-&%$+')*667.5+(+(,*+62227+7.-,,-./81110.(+-,+)+,--&6.1&,3292')&)&%(&'',&)*.#&'+'&$&'*(273*..:42')&&&#&'&)5+),.06164;44;/11//%.-.--)')+600/3,02286427,,*15-*12-'+),,../25/37)$&&&/5.183,.053..
@d68da57d-57e1-4849-a841-75c6883454d7 ch=211 read=61018 start_time=2019-12-13T04:22:58Z barcode=BC01 runid=2c9cf7bc05858273f10e7d7ec552fc0bd742dc3e
CGGTTACCTTGTTACGACTTGTCTCCTCTATACTTAAATGCGTAGGGGTTTTAGTTAAATGTCCTTTGAAGTATACTTGAGGAGGGTGACGGGCGGTGTGTACGCTTCCGGACTGTTCAACTAAGCACTCTGCTCTCGGTTGCTGCTAAATCCACCTTCGACCCTTAAGACACTTAAGGGCTATCAGTTTTCTGGGGTAGAAAATGTGGCCCATTTCTTGCCGCCTCATGGGCTGCACCTTGACCTAACGTCTTTACGTGGGTACTTGCGCTTACTTGTAGCCTTCACCAGGTTTGCTGAAGATGGCGGTATATAGGCTGAGCAAGAGGTGGTGAGGTTGATCAGGACATCGATTACAGAACCTCCTCTAAGAGGTATGAAGCACGCCAGGTCTGCTGAGTTTAAGCTGTGGCTCGTAGTGTTCTGGCGAGCAGTTTTGTTGGTTAACTGTTATTGTTGAGGTTTAGGGCTAAGCATGGTGGGGTATCTAATCCCAGTTTGGGTCTTAGCTATTGTGTTCAGATATGTTAAAGCCACTTTCGTAGTCTGGCTTTTATTGTCAACTGGGTTTTACAACTCAGGTGAGTTTAGCTTTATTGGGGAGGGTGATCTAAAACCTCTTTACGCCGGCTTCTATTGACTTGGGTTAATCGTGTGACCGCGGCTGGCACGAAATTGACAACCCACAAGTTAGTATAGCTTAGTTAAACTTTCGTTTATTGCTAATCGCTGCTGCCTCCCGTAGGAG
+
5)++:*,53:1.9...460;/0037102641+'&%,,.*+5(2*-250-;<4.85;5<61122218:4,5)++4/0+*'&+-*,3+./36347/530./*/*-).*-0%(&$$'%+2.-,./18(2%')+1-//0+1$-+9+.,+%(/72.28689693113;/3/-&&(('%&$2)/39777-,**,650(&*41,+**057/.-2*-46..1;8005138,283867-600.&-.0308256:3365212148,.19983+))0)*-1201/./4*,+--6.;5337&.0+74.075/7/0,6--383125-,0+-)--126)('2)/47/-)+*/0..15)3511132113;274.01*'++402/&%%&'%*(--)2*,%-(.5+/'+&$%+.--)+5./.12238393345869989;83-5-,-54010;<31675&29)3+-&/*'.1%01''--+20-3264/0(%%()&160470225645;26:.,.2<96;91.0--(-.12-)*',1/,//111/535;7.3:6/79/.9;8857,(%'/67,&/(),5782221*,9:+('-1.11+)(+*335:1-,./7/,/0+48(&24,-.2750265+.'(**65*-25.7-+06/3+0,))+./6;16/6-././3/.-/.-.17344:5452.+)'*)&)*0-9.$%+(()1-02766'((6/..24:9-4:7-1593)/++)--3-1/6667869;1;62,32/,+*
@767cecab-c971-4a12-9a57-f2cfaa76154c ch=504 read=83714 start_time=2019-12-13T04:22:57Z barcode=BC01 runid=2c9cf7bc05858273f10e7d7ec552fc0bd742dc3e
CTCCTACGGGGAGGCAGCAGTGGGAATATTGCACAATGGGGAAACCCTGATGCAGCAACGCCGCGTGAGCGATGAAGGTTCCGGATCAGCCAAAGCTCTGTCTTTGGGAAGATGTGGTACGCAGGAGGAAGCCACGGCTAACTACATTGCCAGCAGCCGCGGTATACCACGTAGGCGGCAGGCGTTGTATCCAGTTTACTGGGCGTAAAGGGGGGGCGTAGGCGGATGATTAAGTGGGATGTGAAATACCCGGGCTCAACTTGGGTGCTGCATTCCAAACTGGTTATCAGAGTGCAGGAGAGAGTGGAATTCCTAGTGTAGCGGTGAAATGCGTAGAGATTGGGAAAAGAACACACCAGTGGCGAAGGCGACTCTCTGAACTGTAACTGACGCTGAGGCTCGAAAGCGTGGGGGGGGCAAGTTAGATACCCATGGTAGTCCACGCCGTAAACGATGAATACTAGGTGTGGGGGTTTCAACACCTCCGTGCCGCCGCTAACGCATTAGGAAGTATTCCACCTGAGAGTACGGTCGCAGGAATTAAAACTCAAAGGGACTGACGGGGACCCGCACAAGTAGCGGGCAATGGTTTAATTCCGAGCAACGCCAGAAAGAACCACCTACACTTGACATCCTTGCATTACTCTTAATCGAGGAAATCCTTCGGGACAAGGTGACAGGTGGTGCATGGTTGTCGTCAGCTCGTGTCATTGAGATGTTGCGTTTAAAGTCCCGCAACGAGCGCAACCCTTGTCGTTAGTTACTACCATTAAGTTGAGGGACTCTGCTTAGACTGCCTGGGTTAACCAGGAGGAAGGTGGGGATGACGTCAAAATCATCATGCCCTTATGTGTAGGGCTACACGTAACGGGTACAGAAGTGCAATACCGTGGGGTGGAGCCAAACTTTAAAACCATCAGTTCGGATTGTAGGAAAACTCGCCTACATGAAGCTGGAGTTGCTAGTGTCACTTGAATCAGAATGTCGCCAGTGAATACGTTCCCAGGTCTTGTACACACCGCCCGTCCCGCACCATGAGAGTTGGCAATACCCGAAGTCCGTGAGCTAACCGCAAAGGCAGCGGCGAAGGTAGGGTCAGCGATTGGGGTGAAGTCGTAACAAGACAACCGG
+
,--2*+.,21)&,++.01-176;3+2/09+((&)29754.*&)'/3'&''.--)&'))(),/,//34432,+./262446,'3-..)%%%%11.*,-.641.47,',)''&(+'*)-*%)$(')-*-&(+*.4.00.2)*--,(-&2)*29-/22-24+,%%#$%%&&')+1.*.017.%&(),6,%)&),.),+7'%&(.323457:3**-,2*+..3866-.,)+0025.+011;;870.+)35+*11,,.0.1/.+*0+//2)*,998567213:9888.7-,-7'+%()1005/(&''(),1./--,,(*,550,)*(+*&*,+,(.2552//-,0+&4+-52*(%%&&),.3%0+*50+)2+3-595430,01-600,+.746664.012036223+/,))-148),,*(,)558-6,-+54'95.&*)221567502159039:40.)*(&33242(8843459:9..900),1246136*.144/16(3/0,+(+*)/--)*)'+,4;8:,04-*(%%&(+,-.+,*1,(&-(1)088**,559,*),$%',%.'-62,.2*&)'+*/,.(*)('$&'%,-5/5868543&&)&)-()')'$%+,()/40+&)/.--''))+'/005-/1//,4))),-1539372.''))*)11*71-01,46939....)/**+,6(+,55221-/4511-++-.5:96)$((',55607-**-*4.(*)(,,3**/0*5--&-()/47:-3-,,-).+)%)*+-2689'4))$+*2)*+7-6532.*%&&(*54999:418,,,4,.++..*+3-5254038/1-./0053)+2/*,245,&$**'03---.-20200)(''%'$'$#&(2-,.3,))&('&((,.**,*/0'51+1812/8*3-03784;:7.8.+)*)-:8,0)8,-,$-&))),,-9799534474+3,,/56%(24'//+),%***)0))-0/1-/399877..&$)..2+&')&)-582&-/-.19.200-.,.52372/.-*'%&&+(-+,,,',*/%*)**0138)**+')+93852..0264;242.')('$*')%&(*/+/21+.++-,*/)'+)03.'*+,4(,,'*(,(/-(&&&**6*5
@a17f7d2c-a48a-4eb1-a523-d96caf4631f1 ch=266 read=57594 start_time=2019-12-13T04:22:55Z barcode=BC01 runid=2c9cf7bc05858273f10e7d7ec552fc0bd742dc3e
CTCCTACAGGAGGCAGCAGTGGGGGGAATATTGCACAATGGGGGAAACCCTGATGCAGCAACGCCGCGTGCGTGAGTGATGAAGGTTTTCGGATCGTAAAGCTCTGTCTTTGGGAAAGTGTGGTACCCAAGGAGGGAAGCCACGGCTAACTACGTGCCAGCGGCGCGGTAATACGTAGGTGGCGAGCGTTATCCGGTTACTGGGCGTAAAGGGAGTAGGCGGATGATTAAATGGGATGTGAAATGCAGGCTCAACTTGGGTGCTGCATTCCAAACTGGTTATCTAGGGTGCAGGAGAGGAGAGTGGAACTCTAGTCTTAGCGGTGAAATGCGTAGAGACTAGGAAGAACACCAGTGGCGAGCGACTCTCTGGACTGTAACTGACGCTGACTCGAAAGCGTGGGGAGCAAACAGGATTAGATACCCTGGTAGTCCACGCCGTAAACGATGAATACCGTGTAGGGGTTTCAACACCTCCGTGCCGCCGCTAACGCATTAAGTATTCCGCCTGGGAATTTTTGGTCGCGAATTAAAACTCAAAGGGTGTGGGGACCCACTGCGTAGCGGAGCATGTGGTTTAATTCAGTGCGCGAAGGCCCGCACTATGACATCCCTTGCATTACTCTTAATCAAATCCCTTCGGGACAAGGTGACAGGTGGTGCATGAAAGTTTGTCGTCAGCTCGTGTCGTGAGATGTTGGGTTAAGTCCCGCAACAGAGCGCAACGCTGTCGTTAGTTACTACCATTAAGTTGAGGACTCTGGCAGAGACCACTGGGTTAACCAGGAGGAAGGTGGGGATGACGTCAAATCATCATACCTTATGTGGGGCTACGTGCTACAATGGCTGGTACAGAGAGAGATGCAATACCGCGAGGAATTGGGCTAAACTTTAAAGCGGTCAGTTCGGATTGTAGGCTGAAACTCGCCTACATGAAGCTGGAGTTACTGGTAATCGCGAATCAGAATGTCGCGGTGAATACGTTCGGGTCTTGTACACACCGCCCGTCACACCATGAGAGTTAGCAATACCCGAAGTCCGTGAGCTAACCGCAAAGGAGGCAGCGGCCGAAGGTAGGGTCAGCGATTGAAGGGTAGAGATCGTAACAAAGGTAACCGGAAGATAGAGCGAGCGACCAGTGGGATTAACACAAAGACACCGACAACTTTCTTCCAGAGCAATACGTAACACCGCA
+
&*41026'61+.-))+,.044693-).620910-./-;1191,'&*)*9/-./877/01056258++,'(*,,0-,+*,,,+'*,0;:/6-7.,%&&'2.-,--..547;:/60.-%&$$#'*.,032./*+'+)*+0-.2%'%%$'*1-00558558./0')&'--2.4--(//06764,2,))+*-874/-1(/+7*./,0*,)/+..)4*'&))8:102/-121834-,*375,*&',55.%2'(,/001/*+..851235333509-63*..12082226..0++-1/76.-,-2,+)+-010+&%)*)--%('#&$.1++)..**++)3---.13,24.4)*33412'/.5:/-*+*9662/-''--*+*+-13/0111543+'&(*)*27./36(-+,%-.69-7/37.2/++./409//0876637/--.4:9894*+('*-5.-%($)'*-%+44/,958-603272221436/.32---:-5010),11*0/2:8:88;512.&(.+*+&3+77((')+2+2:;03878;-..*),(+171.07*&)'%#&&&*+28../)/,+.57<<3:7;-'$$&'(,,./-*.3'$$$$&&)*+-363:5+7*++02..132313--,*&(*9/-/0*2).563-30167%/,-/987820)&''*-32028562*(()/89897373/-//056/335:053/82()22.3&&%*.-4,)&$%)&)000;/-.500257;/5/60*-.0%..12652%,*))'('*%$)*..(+/,)++*01.3/+0.513::,.15666674:61//3/')'.-).1**%&*54,*)*'*,1/++*&($&()/)),050.-+**+-/1569,+-+)0,,),&&)(05**$,20*.0))--%'&)))$()5-1.)4))&*+11210;32::99:10/-++(+(),/3,)6..-2(411/22...10/00018869:712*))4,:8:2422%46627211761304;52:3,.1044585100*)*0+%)-220/46*'(2*+50.1,.23*-322/138(..-,0+,.0/703+-,,-+)',-+-/0/12381-0,,&'%&'(%()234:61:4(3,6,2.)-.7/08-)(-)('&$''(&&)+.44*0,1623306--+02575560...84.17,/--/4.6/..8)&'%$%&&$&%
@d8c4a896-ac46-44ec-9d3b-9bb8a2d233ab ch=468 read=52295 start_time=2019-12-13T04:23:36Z barcode=BC01 runid=2c9cf7bc05858273f10e7d7ec552fc0bd742dc3e
CCGGTTACCTTGTTACGACTTCACTGATCATGAATCACAAAGTGGTAAGCGCGCCCTCCCGGAGTTAAGCTACCTACTTCTTTTGCAACCCACTCCCATGGTGTGACGGGCGGTGTGTACAAAGGCCGGGAACGCTGTGGCATTTCTGATCGATTACTAGCGATTCCGACTTCATGGAGTCGAGTTGCGGGCACTCAATCCGGACGACACTTTATGAGGAGTCCGCTTGCTCTCGCGAAAGAGGTCGCTTCTCTTTGTAATGCGCCATTGCTTAGCGTGTAGCCCTGTGGTCGTAGGGCCATGATATTGACGTCATCCCCACCTTCCTCCAGTTTATCACTGGCAGTCTCCTTTTGAGTTCCAGCCGGACCGCTGGCAACAAAGGATAAGGAGTTGCGCTCGTTGCGGGACTTGTAACATTTCACAACACGGTGACGACAGCCATGCAACACCTGTCTCACGGTTCCCGAAGGCATTCTCATCTGAAAACTTCCGTGGATGTCAAGACAGGTAAAGGTTCTTCGCGTTGCATCGAATTAAACCACATGCTCCACCGCGCTTATTGCGGGCCCCGATCAATTCATTTGAGTTTTAACTGACCATTACTCCCCAGGCGGTCGACTTAACATGATTAGCTCCGGAAGCCACGCCTCAAGGGCACAGCCTCAGTCGACATCGTTTACGGCGTGGACTACCAGGAGTATCTAATCCTGTTTGCTCCCCACGCTTTCGCACCTGAGCGTCAGTCTTCGTCAGGGGCCGCCTTCGCCACCAGTATTCCTCCAGATCTCTACGCATTTCACCGCTACACCTGGAATTCTACCCCCCTCTGCGAGACTCCAGAAGCACCCGGTATCAGATGCAGTTCCCAGGTTGAGCCCGGGGATTTCACATCTGACTTAACAAACCGCCTGCGTGCGCTTTACGCCCAGTAATTCCGATTAACGCTTGCACCTCCATTACCGCGGCTGCTGGCTGGGGAGTTAGCCGGATGCTTCTTCTGCGGGTAAACGTCAATGAGCAAAGGTATGCTTTACTCCCTTCTCCGCTGAAAGTACTTTGCAACCCGAAGGCCTTCTTCATACACGCGGCATGGCTGCATCAGGCTTGCGCCATTGTGCAATATTCCCCACTGCGCCTCCGTAG
+
220213-260:/.1%*.+45;67*((''.(()(2531204+())*2,.)+*-+32*(*3+))%+/534-01/2+**/0:43<:.012'38,*--.:3*-0**72268688754688447589)5848*8,3''###$$%'%%(+)*-,,,1+.24222...//7:4.-'11812354....'%--7/)+**)%,,4+:14./3-.&()%+).;11/-,-&)*++%(/---..,,,//--&$%,+.-+-7/442,87((-+,.847;350-(,''&+(/.00.07,++().02-.1(1048,+..-+*'()944699189-,.-*.-/1253.55/+//8:97;633557831:;40/04;01*,-/,6-3634658763,7;+0.9-8.).',-:-0),07636-,*/6-./.&%*000182,()16212/1,..5575001607*402334:430000+-.375290(((*212480.1120+*,141-/8/8558<88577442/0%.0)25)(41<:9<:7909///0680%/'2+:76<33---,,39-4,*(&(-,*0,,-*0+251++)--097<98:<:0,.44<-3*)%%$3/'0'$*2045,,.55,22645329221'((*(+*,-.2..*-*$154555:89762910'*-&.1-,%&.1.1.01103:5.0/:1128;996689271''(+2879:::8574;901-875+,0+*1;*/(($)*)*%2447968967<8549%'33,2789:8:778:&1++./12898,4()*7753.-+003+/4/,.:12.2,--2:33-)*,,)*.0396701+*&''),/157%*'+(%*)/3--1,/260/02139::91<0+-0-80-2762,67-&-/+(..133'')%&'3-547,3728;9;:7;995***)(00160,)0&1)8-1/0393;77/8.--,1/,3)%,'(6<9.6---99::986652*%(/1../+'*(,-/0737<99:9.01,,6/.1336:8768:3;,+)'()#&&((+/.29-0,/*/7*-5102+)+&)+1,'01.462--8)6-66;26<9,+,)&*+--8/00473-,---;*4:67936/72&'1,./408122/965.%')),**((18,/11
@228922d0-d8d7-4abe-be87-9ec47c59fcae ch=387 read=83295 start_time=2019-12-13T04:23:29Z barcode=BC01 runid=2c9cf7bc05858273f10e7d7ec552fc0bd742dc3e
CCGGTTGCTTGTTACGACTTCACCCCAATCAGCTGACCCTGCAACTGGCCGCTGCCTCCTTGCGAGTTAGCTCACGGTTGGGTATTGCCAACTCTCATGGTGTGACGGGCGGTGTGTACAAAGACCGGGAACGTATTCACCGCGACATTTCTGATTCGCGATTACTAAGTAACTCCAAGCTTCATGTAGGCGAGAGTTTCAGCCTACAATCCGAACTTCAAGAGACTGGTTTTAAAGTTTGGCTCCACCTCGCGGTATTGCATCTCCTCTGTACCAGCCATTTGTAGCGCGTGTGTAGCCCTACCACATAAGGGGCATGATGATTTGACGTCATCCCCACCTTCCTCCTGGATTGGCAGGGCAGTCGCTAGAGTCCTCAATGGTAGTAACTAACGACAAGGGTTGCGCTCGTTGCGGGACTTAACCCATCTCACGACACGACTGACGACAACCACGCACCACCTGTCACCTTGTCCCCGAAGGTTTCCTCGATTAAGGTAATGCAAAGGGATGTCAGAAGTGTGGTAAGGTTCTTCGCGTTGCTTCAGATTAAAACCACATGCTCCGCTAGCATTGCGGGTCCCCGTCAATTCCTTTGATTTTAATCTTGCAGCCATTACTCCCCAGGCGGAATATGGCCGTTGGCGGCGGCACGGAGGTGTTAGAACCCACACACCTAGTATTCATCGTTTACGGCGTGGACTGGAGGGTATCTAATCCTGTTTTGCTCCCCACGCTTTCGAGCCTCAGCGTCAGTTACAGTCAGAGAGTCGCCTTCGCCACTGGTGTTCTTCTAATCTCTACGCATTTCACCTTACACTGGAATTCCACTCTCCTCTCTGCACTCCTAGATAACAGTTTGGATGGCAGTTTGGGCCCGGTGTTGCATCCCGCCATCATCACCACACTCCCTTTACGCCCAGTAATCCGGATATTGCTCGCCACCTACGTATTACGCGGCTGCTGGCACGTAGTTAGCCGTGACACCATCGCCAGGTACCGTCATTATCTTCCCCAAAGACCAGAGGCTTTACGATCCGAAGACCTTCATCACTCACGCGGCGTTGCTGCGTCAGGGTTTCCCCATTGTGCAATATTCCCCACTGCTGCCTCCTAGGAAC
+
2,()-)&(0++0/%(,237;7+752+-2,0()*.-,/;70*2(%&%&(23.1,*''..&&&),,*,*,-+/0656,+'((+)(&-**5.7,--211+.035543364:9631-,+((',-6)(*2--0,01/2997;5266.,+*')-7*+(-+0..-,-,9+.-/.(*,/6111--&(),44+*''&(++)()'++82/+++(#%'(3(*/(%+&()+-+()+,444,4<;.082,-5/+-**0,*0023','-,+,,*+-.4821/--,*%+.*-.///80*))+,()1343,-//05/+'(&')0+5+,.3.-24-.21*49*++4(///(/12+',7572,.,3-,2)4(%')%(/.-+/48&'+*)./23556.;5040---./--211167-1*3,//+,,.0663;32-63+)+++&&%%(+,11),/12)),+*,-.3235846-)+*-*-7.88556679909///35&%(''$+3-121213240.(--0433465)./2/4...,&((+,3118325)3.:5362*,,/*(&3*4&)./-+/94:2../200224)))'$&$*((*.56/776.445'-(701.7/*()87,2+0-+1,/,-/5+0.,/01586*/7:54+2.-/-410-,)'0),..2725661*2++,05%&-*+1*&()**2-,,.,,/006997270-..41/.183,*&('0/)./0647;27832.<9,(-+0*+)(++.1;8521588580134./-/-://,/34+)('&)),-96566/13,025999::95/1)*/0,,+3/4342:<;,00*&%%%&)*,,0+3,35,-./..))*,,-*.,..2()',3.3*,$)'*%')('%#$#+)+&'--//&-+*'&)$(),-4/''&)''&$&$&'&(')(07*,1/,./-64&,-.3(1+7-77&)%'*/0/6967:521&1(,0-./3-;0009443/)1.0/.1*&()%%*)&*(,2/00(.((///'.-,,5)13-0496202-,61/.--+*(.*2250..-/1,,---*+-8596756-205)**)+/./07/0155.56/8702</073--1.*,-1.5---17592$('(***2&(+*'&&('&)
@e728ea8d-9945-41ef-a59d-eb965a70b373 ch=329 read=45528 start_time=2019-12-13T04:23:46Z barcode=BC01 runid=2c9cf7bc05858273f10e7d7ec552fc0bd742dc3e
CTCTACGGGAGGCAGCAGAGGGAAAATATTGCACAATGGGGGAAACCTTGATGCAGCAACGCCGCTATTGATGATAAAGAAGGTTTTCGGATCGTAAAGCTCTGTCTTTAGAAGATAACCCGGTACCCAAGGAGGAAGCCACGGCTAACTACGTGCCAGCAGCCGCGGTAATACGTATGGTGGCGAGCGTTATCGGATTTACTGGGCGTAAAGGGCATGGGCGGATGATTAAGTGGGATGTAGAATACCCAGCAGGCTCCAACGGGTGCTGCATTCCAAACTGGTTATCTAGAGTGCAGGAGAGGAGAGTGAATTCCTAGTGTAGCGGTGAAATGCGTAGAGATTAGGAAGAACACACCAGTGGCGAGCGACTCTCTGGTTGTAACTGACGCTGAGGCTCGAAAGCGTGGGGAACGGCAGGATTAGATACCCTGGTAGTCCACGCCGTAAACGATGAATAGGTGTGGGAGTTTCAACACCTCCGTGCCGCCGCTAACGCATTAGTATTCCGTCACCAGGGGTACGGTCGCAAAGATTAAAACTCAAAGGAATTGACGGGGACCCGCACAAGTAGCCAGGCATGTGGTTTAATTCGAAGCAACGCGAAGGGCGCACTACACTTGACACCCCTTAAATTACTCTTAATCGAAATCCCTTCGGGGACAAGGTGACAGGAGTGGTGCATGGTTGTCGTCGAGCTCGTGTCGTGAGATGTTGGGTTAAGTCCCGCAACGAGCGCAACCCTTGTCGTTAGTTCACCATTAAGTTGAGGACTCTAGCGAGACTGCCTGGGATTGTGCTCCAGGAGGAAGGTGGGGATAATTAAAATGCCATACCCCTTATGTGTAGGGCTACGCGTGCTACAATGGCTGGTACAGAGAGATGCAATACCGTGAGGTGGAGCCAAACTTAAAACCAGTCTCAGTTCGGATTGTAGGCTGGCTTCATACCATGAAGCTAAGGTTACTAGTAATCGCGAATCAGAATGTCGCGGTGAATACGTTCGAGGTCTTGTACACACCGCCCGTCACCATGAGAGTTGGCAATGCCAGTCCGTGAGCTAACCGCAAGGAGAGCAGCGGCCGAAGGTAGGGTCAGCGGTGGGGTAAGTCATGCTAAGGTAACCGG
+
*,.*,.'55+031)*)&(')+'('+))+6/./-.31/24/+&&+)'%((+,88783720/.031//+/.,,,,,,*/*'++,0064.2287;93445.,023767528'$*&'&-(*'(-.'(%%*'*)',+*,*).((/*+*8./,1*,,/05%68+,,+(3*#%%(**/,01)'&&*/)1,,&'**-/9/.//1*25,*.17445)+*,)*231(-%*1433246+5+7,3616026(&$%+5.+3-(&'&$((++.'*%)%4174763314/4-34344404.,++/,+--.87772/('/)&(&((&%(-)4,)+5876121173-/0.,2663.+%'&-&(140--18/.-(,1+/1/5*(*-+431.,,)-/,(0(/.4//333/..-'('%%%$,+))/011//)*,-+-($(*%/,.-15549*+/(5,-.80,2288457:8.-++&&)(*+/554282(+5;0/,3,,/416812/4:478/.,.3/+,%+$$%&%(*,*../&0'',*)&&'425)'&&(4-**,4,8952445;1*,*,0.333*/96336+$&(*,-))()0*$(*++2./263;7*4/7/0/0+-.-0--)-++)'*&*')'(*)&.,./2,/+(%%'&'$)'&))*..020-(&&)&&4//64-3984431,('(%+')(%()09977063-58-/765/*'').1533343:97479803*.30960-.24))11870/2/010012+(*&(*'1,++16&%'((*.:/2.5+*+3.363+'$$'*+15027:41/*&6(%)'(+/('17/.0+-+---/1-(%&%(%)*0--)%%$&%/.-(,*)*/2//,1*&(+++$)'),99893<33:99/8.-/2/+**+-976/6.,.0-.-*',*1/**/,8;:.-,1;;719588:9:16897*3$.($)&,0-,1('//2/4111+,%%%&',*(**.624.-*+()+.+/**458+.//.)...008254;8.4130/)$-*1-,.'*(*%'%()*-00-./.15./.-)+,284701.,(*()+66657/,)014633/-0+3//.&*1(32,1/3.05.51-(-0-//341/3*.0)&'('()%*'&((**-34:6:67
@2532c1cc-1add-4d50-b3e8-5b7c7b6c1cdf ch=381 read=86617 start_time=2019-12-13T04:23:41Z barcode=BC01 runid=2c9cf7bc05858273f10e7d7ec552fc0bd742dc3e
CCCGGATTTACCTTGTTACGGCTTCACCCAATCATCAATACCTTAGACAGCTCCTTCCTTGCGGTTAGGCCACCGGCTTCCGGGTGTTATCAGCTCTCATTGGTGTGACGGGCGGTGTGTACCAGGCCAGGCAATATTCACCGCGACATGCTGATTCGCGATTACTAGCGATTCCAACTGTAGTCAGTACCAGACTACAATCCGAACTGAGAATGGTTTTATGGGTTTTGCTTCCTTACCTCATGGCTTCGCTTCCCTCCTGCACCATCCATTGTAGCACGTATTGTAGCCCAGGTCATAAGAGGGGCATGATGATTTGACGTCATCCCGCCTTCCTCCAGCTTGTCTGGCAGTCGCTAGAGTCCCCAACTTAATGATGGTAACCTAACGCGATAAGGGAGTTTGCGCTCGTTGCGGGACTTAAGCAACATCTCACGACACGAGCTGACAACCATGCACCACCTGTATCATATAGCTATCTCTCCATCTCTGGAGCCTTAGGTATGTCAAGACCTGGTAAAGGTTTTCGCTTCGAATTAAACCACATGCTCCACCGCTTGTGCAGGCCCCGTCAATTCCTTTGAGTTTCATTCTTGCGAACGTACTACTCAGGCGAATTACTTATTGCGTTAACTGCAGCGCACTGAACTTTGACATCAACACTTAGGTACTCATCGTTTGCGGCGTGGACTACTAGGGTATCTAATCTATTTGCTCCCCACGCTTTCGGGACTGAGCGTCAGTTTAGGCCAGATCGTCGCCTTCGCCACTGAATTGTTCTCCATATATCTACGCATTTCACCGCTACACATGGAATTCCACGATCCTCTCCTGCACTCTAGCTGCCTGGTTTCTATGGCTTACTGAAGTTAAGCTGGGCTTTCCACCACAGACCCTTGCCGCCTGCTCCTCTTTACGCCCAATGAATTCCGGATAACGCTTGCCACCTACGTATTACCGCGGCTGCTGGCACGTAGTTAGCCGTGGCTCTAATAAAGTACCGTCACTCGGCTACCTGCACCATAGCAGCCGCCGTTTAATCCTTTATAACAGAGTTTACGATCGAAGCCTTCTTCCTTCACGCGGCGTTGCTCGGTCAGGGTTTCCCCCATTGCGAAAATTCCCTACTGCTGCCTCCCGTAGGAG
+
1.'*(%/.,*/7190/9/1.%.2170164.41669-.%&$*(0--.73-3448:9;3**,+,./7/-3663/13.6,*/+(*5,2),4-,('%(*100(5),-712.272;:878//2),,./)++4-%,9.7...:;99:<570-1342021108/+-++/0,.**))*-771)1&&'$&()32)*'%0'&+6453.4.-/,,2942,&,%,(042;<308681379/,-2-,%&%%-3-*$%)-/01,&)2,3;,),''(--/61;5/245(%%&&%)&)%'*%-).,30++710-128&%(010,.2-..-&12)*441-.3+21*'-,,3./),2(&&&'(,+%'**)++*,--)*()*3/0*/'(&'/--,-.-0,(*.)&*-)'))*--1'3,(-76)(//067507/0)878.7-6-)/*'+/035.%(*,/.0/.1000035646.)')',837:50//00-123.45885222/562398..5.%&&#$$&'),,41.-()*./;437426'1'8:9+)(&+)6+-.3.5;:73/,,--..5..50/0/6+4/0%.*.79,+31354;7318;2--4;2,4:<52722--46.1240../0,100+*+1*))5+(/*+--0/0//00/.*)%'$)*0041/41,,/-16)2*%&&%(+()'.02321.57.)1).+,,/0+%)$&('0-(,/864/'.0/,08,).+499/0--+79)2*18,++**&)./3+-,.'%*++.,-223+.-7:3040034.200&&,''57324;8:99982.'.*-,-4:3478578740/./-),(,6.*%().-1../32+)&'$+*43'((,)+-1484<6446353/08/11.)((+*+)()*26831:42/.4.0339/19-0+*+)(,*%$(),.)*95-+,),*(-/.)'(,13.6152%&)()+.+16*//&&.+--,9./9354768987.0)%*+6692.+)**&''&&+'(*1-/:/.00:;9:9../.-/.,&+($$&%*3.-*'('.07245,0/%%$',//42,..94/&((/58+))+*0&*(%'*)-,3;4,07.&,)*-5./2-,+-/1:23/835.:+0:93+',()))'*(.+,/4+'&,.,-..-7,2.'(.&,*(&
@30db3144-fcb6-4706-9dc0-9c0f844143ca ch=294 read=79453 start_time=2019-12-13T04:23:54Z barcode=BC01 runid=2c9cf7bc05858273f10e7d7ec552fc0bd742dc3e
CTCCTACGAGGAGGCAGCAATGGGAATTTTCGGCAATGGGGAAACCCTGACCGAGCAACGCCGCGTGAAGAAGGTTTTCAGTTAGCAAACTTCTGTTATAAAAGGAAGAACAGCGGCTACAGAAGTGGTAGCCGAGTGACGTACTGATAGAGGCCACGGCTAACTACGTGCCAGCAGCCGCGGTAATACGTAGAGTGGCAAAGCGTTATCCGGAATTATTGGGCGTAAAGAGAGAGCAGGCGGCAGCAAGGGGTCTATGGTGAAAGCCTGAGGCTTAACTTCAGTAAGCCATAGAAACCAGGCGGCTAGAGTGCAGGAGAGGATCATTAGGAATTCCATGTAGCGGTGAAAGTGCGTAGATATATGGAGAGGAACACCAGTGGCAGAAGGCGACGATCTGGCCTGCAACTGACGCTCATCCCAGCGTGGGGAGCAAATAGGATTAGATATACCTAGTAGTCCACGCCGTAAACGATGAGTACTAAGTGTTGGATGTCAAGTTCCAGTGCTGCAGTTAACGCAATAAATTACTCCGCCTGAGTAGTACGTTCGCAAGAATGAAACTCAAAGGAATTGACGGGGCCCGCACAAACGGTGGAGCATGTGGTTTAATTCGAAGCAACGCGAAGAACCTTACCAGGTCTTGACATGGCTCCAGAGATGGAGAGATAGCTATATGAGATACAGGTGGTGCATGGTTGTCGTCAGCTCGTGTCGTGAGATGTTGGGTTAGAATCCCGCAGCGAGCGCAACCCCTTGTCGTTACCATCATTAAGTTGGGGACTCTGGCAGGGCTGCCGGTAGCAAGCTGGAGGAAGGCGGGGATGACGTCAAATCATCATGCCCCTTATGACCTGGAGCTACACGTGCTACAATGGATGGTGCAGAGGAAGCGAAGCCGCGAGGTGAAGCAAAACCCATCAAAACCATTCTCAGTTCGGATTGGCAGTCTGCAACTCGACTACATGAAGTTGGAATCGCTAGTAATCATGAATCCAGCATGTCGCAGTGGGCGTTCTCTCGGGCCTTGTACACACCGCCCGTCACGCAAGGTGACACTTTGAAGCCGGTGGCTAACCGCAGGAAGAGCTGTCTAAGGTGGGACTGATGATTGGGGGGTGAGAATCGTAACAAGGTAACCGCCGG
+
,,/2005.*,,%))(')(,%'')'*)*399,,/0)4(..,((..-4,--88732.,,(,*.0'('&&&'%,,,,.+&%*$,(3&&&-0'/2:2,3++*/394',*13048.(.+0.//65+)/,%)&,,,-2.%&(*,,-(*((+%'-)'*1-7611/24(*102033632/0(00,09-0+1,00007130))++0//16,,-01601..*,&%('(4,//855337,*),*)+,-&+*)+3,+,-03)555,/.)./512.16-/750,''')'(%',+4*))/,/1537..%)1(-949,*))'&()++11)24-,&*4.07'9)&(%-'5,7;3.,&&*.,2-+*,()'&&&&)'+-1.*,.2/*%('+//559010083%&-++4.881///--,*.-('+/41122)%''('+.-+'&')+&+*0'.24<62138/2/,*++(%%,-**&3-.070))),**2/.,**(**)*++233-,,++1-/4455257-109*+,<;;8::1/:,6,*'--/./.'+)&'),,03641/./,+-+--./.)*.3,/764+23,/488,,+314477/03/'',*)-*0/1&/*//20+-,,-%(*17<;4;8:7,+,*,052/1..6-/76838415)*$*'*(+//)(%&%+,+++++-70-+**)1)***,56352336556313/1:999::784,+,+67.+,,,4888785888599779/514-('(++/8/).+*,&'0207-)-2++/-*+)%.**0635660:/2-2./&1/12520*2../,*&&((++)''()-*()*10-20).+0..87*///032444;101999665397+,21.-/70/&+&*//+-'(')*,,$%'*(*3-.672/00.,-*()*-&**)28333)**/)/,$(0962-7/')'%%(*(-55:424*/303)6,+3&,)*.013/-*,+,.204413)+),-,43938:79455/4.9...%$+-3/4'&)/.645414&-0,3*1)*6*+-/3(666517/--..015;75;7015*+$,&)),&'&%$((*'(-4/38156252/1258/.,,(,())*,46952-2).+.5,.00/////70/+*)+',)'&'&&34889633.504901+/026
@88ff5f6d-4933-4c64-a969-e444592e01e7 ch=7 read=47058 start_time=2019-12-13T04:24:11Z barcode=BC01 runid=2c9cf7bc05858273f10e7d7ec552fc0bd742dc3e
CCTTGTTGCGACTTCACCCCAATCATCAATCCCACCTTAGACGAAACAGCTACCGGCGAGTTTAGGCCACCGGCTTCGGTGTTGTCCAACTCTCGTGGTGTGACGGGCGGTGTGTACAAGGCCCAGGGCAATATTCGCGAACGCTGATTCGCGATTACTAGCGATTCCAACTTCATGTAGTCGAGTTGCAGACTACAATCCGAACTGAGAATGGTTTATGGGTTTTGCTTCACCTGTGGCTTCGCTTCCCTCTGCACCATCCATTGTAGCGTGTATAGCCCAGGTCATAAGGGCATGATGATTGACGTCATCCCATAACTTCCTCCAGCTTGTCACTGGCAGTCTCTCGCTAGAGTCCCACAACTTAATGATGGTAACTAACGATAAGGGTTGCGCTCGTTGCGGGACTTAACCCAACATCACGACACGAGCTGACAACCATTATTACCACCTGTATCTCATGGCTATCTCTCCATCTCTGGAGCCTTTATGAGTGTCAAGACCTGGTGTTAAAGGTTCGCGTTGCTTCGAATTAAACCACATGCTCCACCGCTTGTGCGGGCCCCAAATCAATTCGCTGAGTTTTCATTCTTGCGAACGTCACCACTCAGGCAGATACTTATTGCGTTAACTGCAGCACTGAACTTTGACATCCAACACTTAGTACTCATCGTTTACGGCGTGGACTACTAGGGTATCTAATCCTATTTGCTCCCACGCTTTCCGGGACTGAGCGTCAGTTACCTTGAGCCAGATCGTCGCCTTCGCCACTGGTGTTCCTCCATATATCTACGCATTTCACCGCTACACGTATTCACGATCCTCTCCTGCACTCCTAGCTGCCTGGTTTCTATGGCTTACTGAAGTTAAGCTTCAGGCTTTCACCACAGACCCTTGCTGCCGCCTGCTCCTCTTTGCCTTAATAATTCCGGATAACTTGCCACCTACGTATTACCGCGGCTGCTGGCTGCGTAGTTAGCCGTAATAATAAAGTGATACCGTCACTCGGCTACCATTTCCTGTAGCCGCCGTTCTTCCTTTATAACCAGAAGTTTCATCCGAAAACCTTCTTCCTTCACGCGGCGTTACTCGGTTAGGGTTTCCCCATTGCCGAAAATTCCCTACTGCTGCTTCCGTAGAACAATATCAGCACCAACGATGCGTAACCCCGCA
+
/1+1(.-%+4347:2,-/-(/)25//1/8+/,*%,+.5./+2**(*'&%&$#'.',*)(*07*(2631-22-7-+/,(.*(--%)0'6',-*&()+194:93331::7766330&'%&&*,-6($*,+4,*035;.%'('()&&*(*.95*+2135..**+-316;0/0..183/221%,+*+*016/113/--(0,837++3::9//.-62205:-*.3<+7:9,)+.5/**(+%$()*4:7*-06.;1.**&-)285570.31,0.,--,/1','.55()1610+*1-02-*')*..-'1+,-:9:;;.;6,%&'$&.--(),,)*+021/+%(&')(-041/.)/00//'(*+1-(&*-++,.,1,-.4071*&-.073-,,.,/,++7+./546/3/+&+1331/2/-/,(+)+-++)+-//.//39:770/1+$%&''%')&)0(,0//2144*)&&$**/03310-2959/4/622//25286,-.-,))*+,03479-,&(%*)+,',',)''.0.9))*1-014060733/+'%2+785.,1,,+4*-.77310.''&%%)-4287:5+...'0-;97-:;<34301-+1.&)&&,-'))-*+0/&(&)(/07-5/..80:190782../+.0142.1.1.,+,+-&5(*$(&%'&+(+./06885:8/-.2,-33/-%0+-/-')%0)+,78;843/+0/.)-+281*4/-2;,+,2<:54014686:8-718&.%$$*+..0.++*&)-.(+)-.-/6:31120*,.;6:626%/&(*89:::7734;8/,/2)+,,+..(.+/8.+,,--3-+,135)++(**/-.-/00/9:0294:7.((,.465;1453%'.*5/0,/5:3/24000,-),-*,-.01;.5,'($%'('))('*-5:,.-/(%)&()+/++-,/...1.)($&')'./'*1(')&-*+403-)).//0579874(&%))-0/9/.-/-,&%%)*-193+-'%+(.01,,&')-*+,..3726<8300/*-15958:77-)%'-*)++)2080-&((+),3($+,2('.48-/2121:<828;8141/*/.-33--232;5820240;4.7:0*01.4*(.103./00+),,1100))&%-+-.,,'*(*,..89../--62,'$%'$)&'&''%%%$$%
@a5a450cf-d344-44a7-b286-4a3a7c2e9f6c ch=87 read=96450 start_time=2019-12-13T04:24:15Z barcode=BC01 runid=2c9cf7bc05858273f10e7d7ec552fc0bd742dc3e
TTGTTATACTTCGTTCAGTTACGTATTGCTGGGTGAAAGTTGTGGTGTCTTTGTATTGCTTTTCTGTTAGTGCTGATATTGCTCCTGGGAGGCAGCAGTAGAAATTTTCAGCGAAACCCTGACCGAGCAACGCCGCGTGAAGAAGGTTTTCGGATTGTAAACTTCTGTTATAAAGGAAGAACGGCGGCTACACAGGAAATGGTAGCCGGTGACCAGTACTGCTGATATTAAATACGGCTAACTACGTGCCAGCAGCCGCGGTAATACGTAGGTGGCAAGCGTTATCCGGAATTATTGGGCGTAAAAGAGGGCAGGCGGCGGCAAGGGTCTGTGGTGAAAGCCTGAAGCTTAACTTCAGTAAGCCATGAAACCAGGCAGCTAAGAGTGCAGGAGGTGGAATTCCATGTGTAGCGGTGAGAATGCGTATTAGATATATGGAGGAACACCAGTGGCGAAGGCGACGATCTGTAATATACAACTGACGCTCGGTCGAAAGCGTGGGGAGCAAATAGGGTTAGATACCCTAGTAGTCCACGCCGTAAACGATATGAGTACTAAGTGTTGGATGTCAAGGTTCAGTGCTGCAGTTAACGCAATAAGTACTCCCGCCTGAGTAGTACATTCGCAGAGATAAAACTCAAAGGAATTGACGGGGAGCCCGCACAAGCGATTGGAGCATGTGGTTTAATTCGAAGCAACGCAGAACCTGAATGTGACATGCTCATAAGGCTCAGAGATGGAGAGATAGCTATATGAGATACAGGTGGTGCATGGTTGTCGTCAGCTCGCGTGAGATGTTGGGTTAAGTCCACGGCAGGCGCAACCCTTATCGTTAATTTATCATTAAGTTGGGGACTCTGGCAGAGACTGCCAGTGACAAGCTGGAGGAAGGCGGGGATGACGATCAAATCATCATGCCCCTTATGACCTGGAGCTACGTGCTACAATGGGTGCAGAGGAAGCGAAACCGAGGTGAGGCAAAACCCATAAAACCATTCTCAGTTCGGATTGTAGTCTGCAACTCGACTACATGAAGTTGGAATCGCTAGTAATCGCGAATCAGCATGTCGCGGTGAATACGTTCTCGGGCCTTGTACACCGCCGTCACACCACGAGTTGATAACACTGAAGCCGGTGGCCTAGCCGCAAGGAAAGGAGCTGTCTAAGGTGGGATTGATGATTGGGGTGAAATATTTCGACCGG
+
&-%3(%(-00:4/3:.465-++',+/0/2370*'&*.*(9/('))(.3106/(/-./()*/.3-1,18$+*'.0368,3)')+5*%',.+,/./63---,,*&,'.540')(%%&/(+-.-430140424,*-1))(&('(&+*))/774.*4'1.&()21.12/0./3/14;,4-13.064-5-,/..30-.%)*(++*/1,-033,010),%%$'#&%$*))))+)*23.--.0.-,144556-+)--*-///62240;.3//.955/2./7:8892412;616.:01719-4.57-++,581'&&--*))-1/4:9%40,+,3410.++*/1*,.,$*,.,.-*('))&'))+(*-26(15,*()30,'$''$%()*-())-----)(&(&(*,,/,:-7*.)***)0/1721.'-/-3442**(&&1223047933112136922/2,*)+/).-0462152.+'(&''&%%)$'&%&+(*),%1+5&*+'(/03,150*./1;;7(-501--'++.1;.--121274/'+)0:5756'2-21..-++-,,122,3+/+*(.*8880/&.09905879665-02423268-:,*1(0)*-86)+5/+'&).,0311.+/7*+%&#%+)&.72,.3.0)**+*1*+,9452,%&55*(++/.+,00%6'5)),,02/-04.70002:6*/.&+908,+*)('&&##&..13147.,%-*+)++5*6,16()*--;:8,*)),-,,+*/0-3677999;321017,+,--2-8---8125,222445645522341;0631222+/02&/%042/33/23259(((),8/30.,*)$%',,4554+-0-57.1/332/4.*'%,35799;2443468;3666300/.3/66+-76/333.-''(8;91216610+250*-9320235'()'),++,((.24444;8)1**,4/-&*(*'&(--1&+)%%.)'(*-+88;95,5*$&'.42+)*1.,,2/1568.7/15.,'/23477415631.0014.1,1--.:/70868..0*1*7,+,7843903+--)/.1403.64225424.420/548::979322-*,3-45*,...13501,,,*5.000.-(('&(..07475&-/,()&1./5//(-,5',,(+,158768:,648;:007.344,6*+,,&-+((%&&(+(**%)+,.
@aab1c348-99f3-4d8d-bb66-5b758127d57d ch=329 read=45548 start_time=2019-12-13T04:24:14Z barcode=BC01 runid=2c9cf7bc05858273f10e7d7ec552fc0bd742dc3e
CACCACAGGAGGCAGCAGTGAGAATATTGCACAATGGAAACCCTGATGCAGCAACGCCGCGTAGTGATGAAGGTTTTCGGATCGTAAAGCTCTGTCTTTAGGAAGAATAATGGCGGTACGCAGGGAGGAAGCCACGGCTAACTTTACGTGCCAGCAGCCGCAGTAATACGTAGGTGGCGAGCGTTATCCGGATTTACACTGGGCGTAAAGAATAGGCGGATGATTAGAATGGGATGTGAAATACCGGAGCTCCAGCAGGTGCTTATTCCAAACTGGTTATCTAAGTGCGGGAGAGGAAGTGGAATTCCTAGTGTAGCGGCGGTGAAATGCGTAGAGATTAGGAGAAGAACACCAGTGGCGGGCGACTCTGGACTGTAACTGACGCTGGGCTCCGAAAGCGTGGGGAGCAAACAGGATACCTGAAAGGTAGTCCGCCGTGAAACGATGAATACTAGGTGTGGGGGTTTCAACACCTCCGTGCCGCCGCTAACGCATTAAAGTATTCCGCCTGGAGTACGGTCGCAAAGATTAAAACTCAAAGGAATTGACAGGGACCCGCAAGTAGCGGAGCATGGTTTAATTCGAAGCAACGCGAAAGAACCTTACCTACATGACATCCTTGCATTACTCTTAATCGAGGAAATCCCTTCGGGGACAAAGGTGACGAGGGTGCATGGTTGTCGTCAGCTCGTGTCGTGAGATGTTGGGTTAAGTCCCGCAACGAGCGCAACCCTTGGTATCGTTAGTTATTACTACCATTAAGTTGAGGACTCTAGCAGAGACTGCCTGGATTAACCAGAGGAGGAAGGTGGGGATGACGTCAAATCATCTGCCTTATGTGGGGCTACACACGTGCGCAATGGCTGGTACCAAGAGAGATGATCACAATGCCGCGAGGTGGGCAAGCAAAACCAGTCTCAGTTCGGATTGTAGGCTGAAACTCGCCTACATGAAGGCTGGGAGGTTCACTAATGAAATCGCGAATCAGAATGTCGCAGTGAATAGATTCCGGGTCTTGTACACACCGCCCGTCACCATGAGAGCTGGCATGAAGTCCGTGAGCTAACCGCAGGAGGCAGCGGCGAAGGTAGAGTCAGCGATTGAAATAGTCATGTAAGGTAACCGG
+
(%')'(%+,&'+((//.+-+%*&*(%-)$&#&,2/+)(()/4+(0/1..&&'*00/48.---)//.,,*,4+2360-4163553400,'(+57641051()+(*'*.1('*,'*+,*'+-1--3''*),+*16&+*0-/-,'%(&&(./0485,52*36**()+.7//054./.--..///31262.3(,)+05+)))++.4898/;7.'%'+((,,-,,/:8591*)(+-6149874174.,.'))#&*+1(%&''./+*),(&3.5/.3*112816/.0*-%,*-3&41,)&,(&((),+6+6+56,+.752-00++(0111/30*+0860(%&%)&$0+*(,,-.7665802453,''(+01233459656424812343221.(*)-,)%%&'),.0226*++/08(5.3524248--&')%*'(+0/3)-1./,')%)%&+,-;7032(/,1-,.461-0:711/..1854003221./3..-.0-+-)+-52)&,(,9783351.&&%((--765%&*/+*,/.-:7/.148;3*+)*/-313&1:8.8-($&&&'('((+/'*+-06,:;:.9573-.-(,.(.+-+*.*''+'&&'(.*$%()+.///..'()*+/4/)..,4-0-/.&&((,,,+0402:943835252((-'))+)$)20,/0265624/01286*,-/295.454713-/2408,/2350*+*2/+(-,+2&&,--43605)*),%''+,+5'%$.''.*(*()*)'+13**'5+*-4130.*&&(''()&('')4161)//+*+/,+'',',/-/--.(.4105578755,-(+.1-)($()$%%''*'+/+.,,,)*)+,02/$)(0)(+%)-42'2%*)()))))*($&%$(+0/1285.-*,),*(%&'(#'(78.1206675713567+0&1+**&(')+.69.-,,%*%&%'(&'%'$''%%+*'(%++*))))&&$'''%/,..,3.5,,--.35948&44--3,(&%--1(.686031//352203/-01,,-/-.+/23,+*,,-5-+&(&()'(,2*,,/-2%&)+.*+'0,(+')(+,26/+(()((),%)*-('*,*+1*&'&%*(-/)'%$%(+-,355)+'
@fd0d38d4-d644-4d95-aca8-0db7fcde7c3c ch=212 read=55186 start_time=2019-12-13T04:24:12Z barcode=BC01 runid=2c9cf7bc05858273f10e7d7ec552fc0bd742dc3e
CAGGAGGCAGCAGTGGGAATTTTTTCAGCAATGGGGAAACTGACCGAGCAACACCGCGTGAAGGAAGAAGGTTTTCGGATTGCCAAGCTTCTATTTATAAAGGAAGACAGCGGCTACAGGAAATGGTAGCCGGTGACACAGTCACTTTATTAAGCCACGGCTAACTTCGTGCCAGCAGCCTGGTAATGCATGGGTGGCAGCGTTATCAGGTGTGGGCGTAAGGAGCAGGCAGCAGGGTCTGTGGTGAAAGCCTGAAGCTTAACTTCCAGTGAGCCATAGAAACCAGGCAGCTAGAGTGCAGGAAGGGATCGCGGAATTCCATGTGTGGTGAAATGCGTAGATATATGGAGACACCAGTGTGGCGAAGGCGACGATCTGGCCTCTGGCGCTCAGTCCAGCTGGGGAGCAAATAGGATTAGATACCCTAGTAGTCCCGCCGTAAACGTGAGTACTAAGTGTTGGATGTCAAAGTTCCAGTGCTGCAGTTAACCTGCAATGATACTCCGCCTAGGTAAGTACGTTCGCAGATGAAACTCAAAGGAATTGACGGGGGGGGGCCCGCACAAGCGGTGGAGCATGTGGTTTAATTCGAAGCAACGCGAGACTATACAGGTCTTGACATACTCATAAAGGCTCCAGAGATGGAGAATGGCTATATGAGATACAGGTGGTGCATGGTTGTCGTCAGCTCGTGTCGTGAGATGTTAGGTTAAGTCTGCAGCGGGCACCAGCCCTTATCGTTAGTTACCATCATTAAGTTGGGACTCTGGCAGGACTGCCAGTGAGCAAGCTGGAGGAAGAGGATGACGTCAAATCATCGCCCCTTATGACGCAGGCTACACGTGCCACAATGGACTGGCGCAGAGGAAGCGAAGCCGCGAGGTGAAAACAAAACCGCCAAAACCATTCTCAGTTCGGTTGTAGTCTACAGCTCGGCTACATGAAGTTGGAATCGCTAGTAATCGCGAATCAGCATGTCGCAGTGAATACGTTCCTCGGGCCTTGTACTACCGCCCGTCACCACGAGTTGATAACACCCGAAGCCGGTGGCTAACCGCAAGAAGGGACTATCTAAGGTGGGATTTGAGTGATTGGGGTGGAGTCGTAACAGGTAACCGGAAGGTGAGGCGACATTTAAATGGAAGTTGCTACAAAGACACCATAACTTTCTTCCAGCACCAGCAATGCAATAACGCA
+
3%05+,1,&$#$$+&.)1)37979+0'-.-11*'%&&*'&*'$$(..23565%,-+--/..6+0)-&+*,+097-20,'3'#%%,(&')346/193-(./(+(.)&'.,/0.81-,-,-*+21)).)'(*&)&)**+&%%')&&')/,*-834/5/)++0,-+,%%(%)/.42/.0&(.)'&)(+))(/%,%..,-)('&(316//0#-(+$/%6451.7)--',/-48.',,&+44--//.),()+20+-405--))(+..-060--/39:84:11-*06/04.,23/./..////.2451/*)10845.00,/,2,38*.*))&&($%&'&))422()11+.&+.+,+,6623&'''&).-))0)0/114/-/.(*,/70''(%%$((-.0*0($&(&%(5/*--,1'&&%($3'**101/3+,-/4336//)').,-/45--//,.//--3/.2.6.2+.-&(',43-11:&(*0--*-131403--$#$%)4.*%(&(45/&'''%'**-'%(&,,.31')%%)(+)0-./6-4),+&(*+,*/**,-0110+06+(*&*'**.0977:.00'-''&-.77-5293,++()/--,51(-(&$%'%)')(*+20.$(%*+126..65**-*+0(**,-./80.+'(/)7521..-*&+,2*/)*.138722021,72+,58771235838445,314557,4+)+,*,1,.,,))*%&'&(')$'#(%26.,0.065/://.:2385693585+1-408645540'.-(,2310,.'$'&&)%*+''()0-+,(**)&,,335467679;:24145%&'(&&(()*((#&%-0,/01,.**+/--.1:40/)$))('(+(-)/,)2,+%,'(/512/-././,+0*)4;;858%$$.7981;1;;487*/388/.10-/0/51/)%**.,,)++-/356-1-,.:.5-5/1./.($''&'(%'*.83)'''*345747(.0**505723201)/,2/.+-*%)(*$&,/+/4/,,/(*0---*-*1.,+/00.041,,4-/1.,(-(+&))0*.-.(((*'0++)-&*)///)(+&,,(0,*%%$&*032126-)($'$((%*&/+,.622;7;5:700&($$&)*11,&)*'((&(%'$$)*,)+-,,16++0000-'''%'070/46/))+.,5,/'10+-$&&%&'$($%#
