# Supplementary material for: De novo species identification using 16S rRNA gene nanopore sequencing
Source: PeerJ. 2020 Oct 21;8:e10029. doi: 10.7717/peerj.10029 (PMC7585375; doi:10.7717/peerj.10029)
Supplement: Supplemental Information 2 — Contains raw reads. [file peerj-08-10029-s002.zip › pass_fastq_runid_2c9cf7bc05858273f10e7d7ec552fc0bd742dc3e_198.fastq]

@4f78ada4-7758-4955-9f1a-38c35447c61b ch=103 read=112014 start_time=2019-12-13T04:24:23Z barcode=BC01 runid=2c9cf7bc05858273f10e7d7ec552fc0bd742dc3e
CGGTTACCTTGTGCGACTTCACCCCAGTCTTGAATCACAAAGAGTGGTAAGCGCCATCCCGGAAAGGTTAAGCTACCGCTTCTTTTGCAACCCCACTCCCCGTGGTGTGACGGGCGGTGTGTACAAGGCCCGGAACGTATTCACCGTGGCATTCTGATCCTGATTACTGGCGATTCCGACGTCATGGAGTCCGAGTTGCAGACTCAATCCGGACTGGCGCGCTATGAGTCCGCTTGCTCTCGCGGTCGCTTCTCTTTATGCGCCATTGTAGCGTAGCTGGTCGTAAAGGGCCGCGGTAACCCGACACACCTTCCTCCAGTTTATCATGGCAGTCTCCTTTGAGTTCCAGCCGGACCGCTGGCAGCAAAGGATAAAGGAGTTGCGCTCGTTGCGGGACTTAACCCAGCATTTCACAGCACGAGCTGACGACAGCCATGCAGCGCCTGTCTCACGGTTCCCGAAGGCACATTCTCATCTCTGAAAACTTCCATGGATGTCAAGACCAGGTAAAGGTTCTTCGCGTTGCATCGGAATTAAACCCACATGCTCCACAGCGTGCGGGCCCCATCAATTCATTTGAGTTTTAACCTTGCAGCCCGTACTCCCCAGGCGGTCGACAGCATGGGTGGCTCCGGAAGCCGCACCTCGAAGGCGCAACCTCCAGAGTCGACGTCGTTTACGGCGTGGACTACCAGGGTATCTAATCTGTGTTTGCTCCCCACGCTTTTGCGCGCAGGCGTCAGTCTTCGTCAGGGGCCGCCTTCGCCACGGTATTCCTCGTCTCACTGCGCATTTCACCGCTACACCTGGAATTCTACCTCTACGAGACTCAAACGCCGAAATTATCAGATGCAGTTCCCAGGTTAGGCCCAGTTTACCATCTGAAGCTTAACAAACCGCCTGCGTGCTTTACGCCCAGTAGTTCCGATTAACGCTTGCACCCTCCATGTACCGCGGCTGCTGGCACGGAGTTAGCCGGTGCTTCTTCTGCGGGTAACGTCAATGAGCAAAGGTGTATTGTCCTTCCTCCCGCTGAAAGTGCTTTACAACCCGAAGGCCTTCTTCATACACGCGGCATGGCTGCATCGGGCTTGCGCCCGGTACTACAATATTCCCCACTGCTGCCTCCGTAGG
+
0'--2.3170--&''',.6-*-/0+((..(+()520/3..+'&')&)(+,+-036%*+*))*-1(-',.()(+,'*'$&2*,/442+0/,3.0,&(&.*'%(*-)-+..57357-,')&'%''*2,-218&.-*/,(+,.20/58582:112;8+-.+1)$()1*(()()+*(3--()//163*++(''(-')'++54679899-5,,207568*,%)'+%%/(*-,.-300125001530')&,././:/231.+(%&*+(-5078-*,)+&($'))+4362663,*2449&'0*0.)*&$(.)(*&-51725)+.-0,;/**92/)3.+,2117+),&&',0+5,(+/7-749;458473/&1)2*/,6585++/'--*'*'*-/,/501)885.2-7,,84,*2.051-0//(,'(&&11..'+*(,-.73775,+++&9700357312/7;92('()&**+()+09,+0166201+-+/,/2/0/*)-.+,22445647;124236*+5.8.2.)),,.633465&/-*2,896.:)*.-,+++3/&)%'((*&.+2+(++'&*1)2.7247;80,-/:<../6-5,+*('+)(&52425/-($2,*),,*,(*'&+&%('$)*/.0-+/.,,&,2+.-/255%)((-()03.3606-%'%%).,(-'.00.65)+,)'+-.63876992:6./007215/2021)//)'/09/41$)('*,(%$&**&($(.14620011388124,536+24*.*%&,*-*&(*++/1;843,(()-+%&'''%'*/<73120()/'**,.**+,+08..+34&,,$''%2-247/641(&%&((',+0.3)*+0/0588<2:--0908'(,71&%*'3*%(()*+*)*&$%$%0)(%',.1232,./%.&''*((/*01**+/,&143../2:393../,*+)/41./3(($'(/4-.*1,33927+(#)-,')2,++3.&3/-.4337;300-*2/,+/0010(..+*,*.:--*)'%%+(#)36*-.&%,3/(62-/.((-(+**('&*$/+)'+,,+3/(,-/874.*,&)(),5001/811041454;87/8-.,8/&%$')'$%&,4/1154785-13--*,.0+68+/05/
@b1b810e2-49dd-47bb-b5b6-4fe93362f394 ch=442 read=77464 start_time=2019-12-13T04:24:22Z barcode=BC01 runid=2c9cf7bc05858273f10e7d7ec552fc0bd742dc3e
TTGGTACTTCGTTCAGTTACGTATTGCTGGTGCTGAAGAGTTGTCGGGTATAGCCTTTCTGTTGGTGCTGATATTGCTCCTACGGGGCAGCAGTGGGAATGTGCAATGGAAACCACAGTGCAGCAACGCCGCGTAAGGTGATAGAGGTTTTTCCGGATCGTAAAGCTCTGTCTTTGGGGAGAGATAATGACGGTACCCAGGGAGAGGAAGCCACGGCTAACTTACGTACCAGCAGCCGCGGTAACGTAGGTGGCAGGCATTATCGGATTTACTGGGCGTAAAGGGGCGTAGGCCGGATGATTAAGTGGGATGTGAAATACCCGGGCTCCAGCTTGGGTGCTGCATTTCCAAGCTGTTTATCAGAGTGCAGGAGAGGAGTGGAATTCCTAGTGTAGCGGTGAAATGCCGTAGAGATTAGGAAGAACACTGGCGAAGGCGACTCTCTGGACTGTAACTGGCCGCTTTAGAGGCTCCAGAAAGCGTGGGAACCAAACCAAAGAAGTTAGATACCCTGGTAATAGTCCACGCCGTAAACGTGAATACCACTGGTGGCTGGGGGTTTCAACACCTCCGTGCCGCCGCCCAGCATTAAGTGATATTCCGCCACAAATTACGGTCGCAAGATTGAAACTCAAAGGAATTGACAGGGACCCGCACAAGTAGCCAGACGTAGTTCAATTCAGGCAACGCGAGAACCTTACCTACACTTGACATCCCTTGCATTACTCTTAATCGAAATCAACTGGGGACAAGGTGACCGTTAGGAGTTGCGTTTAACGTCAAGCTCGTGTCGTGAGATGTTGGGTTAAGTCCGCAACAGAGCGCAACCCTTCATTACGTTCTACCATTCGTTAGAGGACTCTAGCGGGGCCTGGGTTAGCTCGGGAGGTGGGGATGACGTCAAATCATCCCATGCCCCATATGTAGCGGGCTGCACGTACTTTCTAATGGCTGAGTACAGAGATGCAATACCGTGAGAATTGGGCCAAACTTTAAAACCAGTCTCAGTTCGGATTGTAGGCTGAAACTCGCCTACATACGGCTGAGTTACTAGTAATCGCAGATCAGAATGTCATGATGGGCCGTTCCGGAGTCTTGTACACACCGCCCGTCACGCCACTTAAGAGTTAGCAATACCCAGGGGATCCGTGAGCTAACGCAAAGGGAGGCAGCGGCCAGTGAGGTCAGCGGTGGGAGTGAAGTCGCTTTCAGGTAACCAG
+
$'*&&$%&%-)+4/)+//./32.05*,.,/./099**'('.9-.+*-$##$#$&&(-+*51.+-*')**,-.&0-&(,25*+/(/3-$%(+),.+3+)'&#+$'%&*-)(,+,.(),+0444*1.&/.29473-))*',+00&)))3/:63./+/-/44,,/0**+-6658707:)06')),,.++'())()2*)'*'$*9'((')(&)'))*,2743-*'&%(*06/5:780/.402(&$('/.01./.,1/.)672'.3//0%1$-1.-1357/(&*08(0/*'(**2632'4-976.5.2,-./:89:*.(',1-+75-+35743,.%&'&,31013235,57*.--0(**+-7/020'*),-//+4/,*')(&()+0,,,.-.,-040'&))2311/5/.*,))*7//,)/0003,/*'..&'$%&%')*,3/210./-1159120'./..*,(.,&&&&&((&,-*+5)'%))*'+)-(1,+%,&26/5&-*+&(((/+''20.3930.)'**-./243(*,/725590/)()&-,$(&&&%**1('#&)0760+6,-.'.-16,-2-069:888()&(&*+(*+/-(*'$((*3-4-03(&($'&(')+32/()'%%#0&#*0-,-589+-+)+000./(087-+/*(**-+(&&$''&%)%'%'$&%%'1,:74&&'))(/,.-/(+312-/..5,++*,-.+,,,051(2***)1)')-./401-($')()+)&*('*3/076-.+))).,'))&))'+.1),-19*&#%%('$$)+./*,+787975367529,'+-4+-))0,'*,.2++)*').376;3,2,'+&$$'-(*'(+(&()(''*%'(+2,133)(()&&+(*&%%-,1,.$)&*')(&&&+).54.266988710,,,/--'*).-*+0/')0/(($$$)&**&$'%&+.*++00../6100+('&)(+2/--,,/0108//0;964+%&%(&.4,-)57/0.7)(025.:857436236;617346/0.,,(*,+14-/8-/12.-/.'.&&$#'&))32224)*,771**$'/-95-,+,.0-%$$$(.,'()(,(%%&($')/50/032%1039086-+42()%&)%&'%.'('*,0(-*,,**;1.%.0)(%&8:340&$%%(&+)+,/()(($'&%%(+/,1*%'('$*&(*525-'/(17)++&**')-%$$$%$'(**-976&-
@9b9bea24-f736-4283-8eca-49e959779fed ch=400 read=55836 start_time=2019-12-13T04:24:32Z barcode=BC01 runid=2c9cf7bc05858273f10e7d7ec552fc0bd742dc3e
CTCCTACGGGAGGCAGCGGTAGGGAATTTTTTTTTCGGCAGTGGGGAAACCCTGACCGAGCAACGCCGCGTGAAGGAAGAAGGTTTTCAGTTGTAAACTTCTGTTGCATAAAGGAAGAACGGCGGCTACAGGAAATGGTAGCCGGTGACGGTACTGTATTAAGCCACGGCTAACTACGTGCCAGCAGCCGCGATACGTAGGTGGCAAGCGTTATCCGGAATTATTGGGCGTAAAGAGGGCAGGCGGCAAGGGTCTGTGGTGAAAGCCTGAAGCAACCTCAGTAAGCCATAGAAACCAGGCAGCTAGAGTGCAGGAAGGATCGTGGGAATTCATGTGGCGGTGGAAATGCGTAGATATATGGAGGAACACCAGTGGCGAAAGTCTGGCCTGCAACTGACGCTCAGTCAGAAAGCGTGGGGAGCAAATGGGATTAGATACCCTAGTAGTCCACGCCGTAAACGATGGAAGTACCTAAGTGTTGGATGTCAAAGTTCAGTGCTGCAGTTAACGCAATAAGTACTCCGCCTGAGTAATACGTTCGCAAAGATATGAAACTCAAAGGAATTGACGGGGCCCGCACAAGCGGTGAGCATGTGGTTTAATTCGAAGCAACGCGAAAGAACCTTACCAGGTCTTGACATACTCGCAAAGGCTCCAGAGATGGAGAGATAGCTATATGAGATACAGGTGAAGATTGCATGGTTGTCGTCCAGCTCGTGTCGTGAGATGTTGGAGTTAAGTCCGCAACGAGCGCAACCCTTATCGTTAGTTACCATCGATAAGTTGGGGACTCTAGCGAGACTACCGAGTGACAAGCTGGAGGAAGGCCGCGGGGATGACGTCAAATCATCATGCCCCTTATGACCTGGGCTACACGTGCTACAATGGATGGTGCAGAGGAAGCCAGGCCGCAGCGAGGTGAAAGCAAAACCCATAAAACCATTCTCAGTTCGGATTGTAGTCTGCAACTCGACTACATGATTGGAATCGCTAGTAATCGCGAATCAGCATGTCGCGGTGAATACGTTCTCGGGCCTTGTATACACCGCCCGTCACACCACGAGTTATTAACGCGAAGCCGGTGGCTAACCGCGGAAGGAGCTGTCTAAGGTGGGATTGATGATTGGGGGGTGAAGTCGTAACAAGGTAACCGGAG
+
'*1,+*0.74*.3)/31)00/03&'&)'$%*)-1,3489*88792+(2318&')54822&1455103--.0231..,+&+++-086,-*,.3*-.3.-1305/,'$&%&/7/,0.:14896:,.**((+*-/*00+-5.--4,)-+-./++.,/01.(),.+(*+).0/0/15231323*-,++/1134/('*()537.3.--102135669544&(/$$'('0+58:54165/+).23.&99/3--,-+61//++.-//.-/3(+1-++,')+)3223+'+*0+2836+)05/06*+4.(,++0-)--34)20()).+.0/421&++.73//,+)(('*.*()1/),-.-++12331462/81,82249.663:+*-+%'*0/7173645691211013230436%%)+)(+.0248-),,,*/*13-('()),.,9:+,%5540,4*(*.1445;;61.-.**-,+,)-1.130220:354;5896;7+.7-(,,,10013335342-./812.,--..68/13.0'((-'**537;94.01)(+6/-,*1.&),36/)(%%,),,(,*6-96,-//0,0',,20,%++(/*)(.-2),,.44+0.(+2,-+)*,3-$(+/$%%&)4%,'()+912288.345()1;/054/8)**'&+013,+**-43732222667155/4-/0/(((&'-0,--20.19-.3100*&'(*745445*+)++,,2.4*($(010-(*/&'+126+**,-3416:,.,,0253832/;119.5+*&++*),+15;707752(,,-.0346187*#$%'+-14-014,)2**')))&)*(07449778&12,..**,-./01/9-+0:7,++5,1.0+11+,%)(-.54561523:9:94678/.(-*+.').'),0434'+((%+/+..1)%)*194/,()+/6:84368;960*-40804+-+&&).26862600/7042-01235-34+01437.0/-)/--.1((+.840.-./366866*0234:3*/.39334/&).')(''&(*,--3,.4*(--+.-0620+++&+'+%,&1%3*-.(*74*+'+(+,'('&*(+*,).(++03531000426:/-30,++*'*2,5667()(0+)+/0562.+&&)%&&*&3-1*
@e4bc0003-2f28-43c5-bab4-1f15787ace2e ch=76 read=65187 start_time=2019-12-13T04:24:45Z barcode=BC01 runid=2c9cf7bc05858273f10e7d7ec552fc0bd742dc3e
CCCGTTACGCGGTACGACTTCACAGTCATAATCACAAAATTAGTAAGCGCCCTCCCGAAGGTTAAGCTACTTCTTTTGCAACCCACTCCATGGTGTGACGGGCGGTGTGTGTACAAGGCCAGGAACAATATTCACCGTGGCATTCTGATCACGATTACTAGCGATTCCGACTTCATGGAGTCGAGTTGCAGACTCCAATCCGGGCTGACGCGCATGAGGTCCGCTTGCCTCTCGCAGGTCCTTCTCTTTGTATGCGCCATTGTAGCACGTGTGTAGCCCAGCCCTGGTCGTAGGGCCATGATGACTTGACGTCATCCTCCCTCAGTTTATCACTGGCAGTCTCCTTTGAGTTCAGCGGACCGCTGGCAACAAAGGATAAAGGGTTGCGCTCGTTGCGGACTTAACCCAACACTTCACAACACGAGCTGACAGCCATGCAGCACCTGTCTCACGGTTCCCGAAGGCACATTCTCATCTCTGAAAACTTCCGGTGGATGTCGAGACCAGGTAAAGGTTCTTCGCGTTGCATCGAATTAAACCATGCTCCACCCGCTTGTGGGCCCAAATCAATTCCGTTTGAGTTTAACCCTTGCGGCCATGCTCCCCAGGCGGTCAGGCTTAACGCGTTAGCTCCGCAAAACCACGCCTCAAAGGGCACAACCAAGTCGGCATCGTTTACGGCGTGGACTACCAGGTATCTAATCTGTTTGCTCCCACGCTTTCGCACCTGGTCTTCGTCAGGGCCGCCTTCGCCACCGGTATTCCTCAGATCTCTACGCATTTCACCGCTTCACCTGAATTCACCCCCCTCTGCGAGACTCAAGCGCGGTATCAGATGCAGTTCCCAGGTTTGGGCCAGGGGATTTCATCTGACTTAACAAACCGCCTGCGTGCGCTTTACGCCCAGTAATTCCGATTGGCACCCTCCGTATTACCGGCTGCTGGCACGGAGTTAAGCCGGTGCTTCGCTGCGGGTAACGATCAATGAGCAAGGTATTAACTACTCCCTTCCTCCCGCTGAAAGTGCTTTACAGCCGAAAGGCCTTCTTCATACACGCGGCATGAAACATCAGGCACGCCCATTGTCCTTAATATTCCCCACTGCTGCCTCCCGTAGG
+
09)*.2&*)*(#)&''*581/,-*,/1)-&++,)0+0-'-+&,1*')++5/)++21+.40616.*'&'$)'923::2(32-36.(,-1*')/32643443;76651/+*/)/*--//+3,'+-(,,'*-/1;,()0)4'68798543352)*+/08/+0/0121382//24531*).*')*1*),34+4/15551,20/8)20&-,'()2+&'%'(&,1-34,-.2)(,+,+.,,0*40-+0917.89.),*-.1376+5)(('(*()))*%&',--62*%-0+*2700-0-(,0,.''(&)%)'(()+3.+++,0-'-4*+6+.1<52356932.+*,29784256-(/534(),/74988:9:;96*649*4/743.).530:-248686694218/*0233./+,*.,.130331(/(-*+/2++(+)#$%)*%-%--,0-)+08-/),+,5-10/+.204210/181056671/,.-5:3/3/1&+(*2449/-'&((,48'**+/4)043:6.0+**11634-87++0115<697*+.001+*5++)**,&&&&&,1*(+/-0/85845'2730127:0,.-0)+)'')'-)&)',,-%%''.62'345$&../3/2,)-11:656/1%%&$%,//3680440124(*-&'((-&,)0.456.2,)+)))27()+,*((,11-+),/%,((+*-&'),-,./99()+-84-21/24//01/21+',/46;788.)+),)925:6;826;67415114;9636*+-003872212.6;9445/'))+''-0./'4/5.+//247/)..&&)(*+,,6,.+/-1&+),.:,047292563:;5)0+3*+)')2)&/2,/)59412.0----.033396+0/+/53350.../*+)(&-,0-*($()-.7981,,((((&.043484665+),()/.257722,),(+&'-*)''*&((4,3491*'$&&'*(,,1-,&*+)(),-1887)0,-10/-)-),,.:3-498208.).51//1'.&--51+*,+/2*,1+/3+.0518:5332.'-++30.*(+***('()$''(&0/18/$()$&(&$$)-./0139:.%)++11667.09.-01/'
@6ce933f4-d9a4-4603-8e07-bc749de78042 ch=433 read=89494 start_time=2019-12-13T04:24:53Z barcode=BC01 runid=2c9cf7bc05858273f10e7d7ec552fc0bd742dc3e
TTGTTTGTTCCAGTTACGTATTGCCAGTGCTGAAGAAAGTTGTCAGTGTCTTTGTGTTAACTTTCCCGAAAGTGCTGATATTGCTCCTACAGGGAGGCAGCAGTGGGGAATATTGCACAATGGGCACCATAGGCCTGATGCAACCATGCCGCGTGTATGAAGAGAGCCTTCGGGTTGTAAAAGTACTTTCAGCGGGGAGGAAGGGTAAAGTTAATACCTTTGTCATTGACGTTGCCGCAGAAGAAGCACCGGCTAACTCCGTGCCAGCAGCCGCGGTAATACAGAGGTGCAAGCGTTAATCGGAATTACTGGAAAAACAAGCGCACGCAGGCGGTTTGTTAAGTCAGATGTAAATCCCGGGCTCAACCAGAGACTGCATCTGATACTGGCAACGGAGGTCTCGTAGAGGGGTGAGTCCAGGTGTAGCGGTGAAATGCGTAGAATCTGTGAGCTTCGGTGGCGAAGGCGGCCCCTGGACGAAGACTGACGCTCAGGTGCGAAAGCGTGGGGAGCAAACAGGATTAGATACCCTGGTAGTCCACGCCGTAAACGATGTCGACGGAGGTTGTGCCTTGAGGCGTGGCTTCCGGAGCTAACGCGTTGGTCGAGCCGCCTGGAGTACGGCCGCAGGTTAAAGAGCTCGAAATGAATTGACGGGGGCCCGCACAAGCGGTGGAGCATGTGGTTTAATTCGATGCAACGCGAAGAACCTTACCTGGTCTTGACATCACGGAAGTTTTCAGAACGTGTGCCTTCGGGAACAGAGACAGGTGCATGGCTGTCGTCAGCTCGTGTTGTGAAATGTTGGGTTAAGTCCGCAGCGAAGGCGCAACCCTTATCCTTTGTTGCCTTGGTCCGGCCACGGGAACTCAAAGGAGACTGCCAGTGATAAACTGGAGGTGGGGATGACATTCAGTCATCATGGCCCGCCACGACCAGGGCTACACACGTGCTGGCCGGCATACCGAGAGCGGCCTCGCGAGCAAGCGGACTATCATAAAGTGCGTCGTAGTCCGGATTGGAGTCTGCAACTCGACTCCATGAAGTCGGAATCGCTAGTAATCGTGGATCCAGAATGCCACGGTGAATGATTCCCCGGGCCTTGTACACACCGCCCGTCACACCATGGGAGTGGGTTACAAAAGAAATAGGTAACTTAACCTTCGGGAGGAACGCTTACCACTTTGTGATTCATGACTGGGGTGAAGTCGTAACAAGGTAACCGG
+
%$#&%'%+/.&(',2',)0)0*&*(()3+-0962(,0*),./.*&().53292-./+4'+%(,++**)*-,,-56412100/--.32213,21*(,.,%%$#&)+,6-).(((/)))-3:44:50/-*))$)**,*.06300*/13-)+(),,.00450.0(($&)57216*8339136:8,,/-,*17)(,++18+(/((&''$''+.)*1-1,-1-78-&*+'-*()+,-2%+)()*,..(+,')21000-.2633464658:1010.37)(('$-,,)2'('++3236:/4+*+(,())3,2+7,0/63*&(+&$&&%&,.(2,5,/57-5354*-5/7163&(+)''(,/)--)&3655**&'$&)%('-)*../0,**/,--31*/(').*)*(((*(*'*$022(&%%$%*'(275/(&)().)*)51.14450-)+*++(%&#*)+'()1+*-*'&(,.11,57.*.09550-2/-,-.'),..6.2:9/.*+))&')-8671%*-28(6)9:030+*10,2:1178645592*,.19210//*+---0114--2)0.1/31'0*/-,*26-688:2101&3)+*.,,20,,++&'$$#$&(16219265)%+),*516&*'*+/50:.%'#&()%%**(,-253766'583),+&$%%'+,-119337323440./71::293:/-.//;5743332833:7140/4;8755639334461%'*+)-+08;:63,%$%&'$)*/6407'47152+&&(*6)0(%$%%(+:77876561+-..7674/:.**)()&(;<9:74:2+-,21)+0(1,'/)2.)-,'11/07556/,560/6**%$%,-2/*/.03'()32/4129/6)+)%*&+-/1-(((&,.35&22-*(()008:0-1402%+*#*'+,693//,&,10&(()*.12502444+**())*+*-)''''&&&))+*,%%'$&''()(//302+++*.:1567..#$)112398.299997*1.656&++&5)+''&'*767020/('&'(03.041-.-,),(+.1201-+-.401%,%)--5(*,053492-/*53204-,,4.044((..2.--(+++**),36699.1/,.-.225+4.*%',:147%2684*&+2++,(+*+,+'*/03:9<;4<5--*-*)-/,0.06+-///-1147;711,))(*.-+),*2+,-3787833)0+185758
@5d98ab76-4678-41fa-af67-35f8811f8f3f ch=476 read=40714 start_time=2019-12-13T04:25:00Z barcode=BC01 runid=2c9cf7bc05858273f10e7d7ec552fc0bd742dc3e
CCTCCTACGGGGAGGCAGCAGTGGGGAATATTGCACAATGGGGAGACTTTCCCTGATGCAGCAACGCGTGAGTGATGAAGGTTTTCGGATCGTAAAGCTCTGTCTTTTGGGGAGATAATGACCCAGTGCCAAAGGAGGGAAGCCACGGCTAACGTGCCAGCAGCCGCGGTAATACGTAGGTGGCAGAGCGTTATCGATTTACTGGGCGTAAAGGGAGCGTAGGCGGATGATTAGTGGGATGTAGAAATAGGGCTCAGCAGGTGCTGCATTCCAAACTGTGGTTATCTAGAGTGCAGGAGAGGAGGTGGGGCCTAGTGTGGTGAAATGCGTAGAGATTGAGGAGAAGAACACCAGTGGCGAAGGCGACTCTGGACTGTAACTGACTGAGGAAACAAAGCATTAGGAGCAAACAGGATTAGATACCCTGGTAGTCCACGCCATAAACGATGAATACTAGGTGTGGGGTTTCAACACACTCCGTGCCGCCACGCTTCGCGCATTAAGTATTCCGCCTGGGTTTGGTCATAAGATTAAAACTCAAAGGAATTGACGGGACCCGCACAAGTAGCGGAGCATATTGGTTTTAATTCGAAGCAACACTTGAAGGAACCTTTCACTTGACACATCCAGCGTACTCTTAATCGAAATCAGCTAGGGGACAAGGTGACAGGTGGTGCATGGTTGTCGTCAGCTCGTGTCGTGAGATGTTGGGTTAAGTCCCGCAGCAAGCGCAACCCTTGTCGTTAGTTACCACCATTAAGTTGAGGACTCTGCTTGAGACTGCCTGGGGTTAACCAGGAGGAAGGTGGGATGACGTCAAATCATCATGCCCCTTATGTGGCAAGACTACACGTGCTACAATGGCTGGTACAGAGATGCAATACCGCAGGGCAAACTTTAAGAAACCAGTCTCAGTTCGGATTGTAGGCTGAAACTCGCCTACATGAAGCTGGAGTTACTAGTAATCGCGAATCAGAATGTCGCGGTGAATACGTTCCCGGGTCTTGTACACACCGCCCGTCACGCCATGAGAGTTGGCAATGCGAAGTCCGTGAGTAACCGCAAAGGAGGCAACGGCCGAAGGTAGGAGTCAGCGGTGGGAGTGAAAGTCATGCTTTAAGGTAACCGG
+
)3+0.)(-**5.'.-(/,-%(()15/&.,(,0+*+,797585,%'%%&,'-0)&'(*'&)&*(((&''.**,,+,///./3,989-'4.31/2.5))+-55673:8;+498'*+,-+-*,%0+&&&($-)*0'+(&+*(**+.-++/',,(')*-/1,')**569/*++*/7.-.574251/4+$%&*,,/1*-.,%161&)&(11+)+,1**2.$')//0170.8/*,%(')+42::74,&$$*/,((&&&)*.*(,)-2688:775749162%,,-(,33943461*)('*0..*&''+,)+-+*,)&)**()''$&)43397534-.&(**+/,'%-)+%++*/50146/01-+)*).-3./...1)*-*,+751.--*%(*,.+*%%&'$(&%&%-''/''+/6704.24,-8-.0,,-6-,187/1372(*&('&&+024-+-+0.--9:4/0024(2.2+:*/,-0+.%()4715786*-)$&$%(&$$&'(,3.8-/234:57/1,('(%%$#2857---,')-+8;:5-346:.***)1*,)(+3--.1*&('*-/*)&*)-/'**,0&0(6,9;<+686:60/0-2231%)&$%,+))(/*((&%&%%*)**)**,*2*##%&(',(+1.30750+%*'((*)*)(.12.430+'$&(*%,'*.4+,.440/0-+-4223+**,-8:962222489:85:5:74859-072&&'&$&&))+.20+-1,)0-//366)*',&)2*0614943//8,,-1-.4'&%&((+--,*++,6,.,)%0)*/+/-/2-2003/6,(21,45896887:/./889994080*.,,-0*,.-12+&*-*+*,().995607//::502-.//.)+*889987689/2)+'&-)30*-/'-)&,0+40/.8856014:3+/*5(&$%*))*/,25./5-/0.+-+,)+)+,85./(,..../*).866.2)*/-/467:86786.4.,,2:4+1/./41.-572-.*'*+,,,+-5/9;;157,,&.*))('((*/2(+)-,-%4%&+)*-325/*(%',)4%/%4.,2*+/01%1105-*+,+-)),*%'(10441&4'31)&+*,*'$*+%/$#%&((-*0,.3163:
@0996e314-99d4-4825-826b-f977d21f7523 ch=88 read=119780 start_time=2019-12-13T04:25:03Z barcode=BC01 runid=2c9cf7bc05858273f10e7d7ec552fc0bd742dc3e
CTCCTACAGGAGGCAGCAGTGGGAATGGTAATTGCACAATGGAAACCCTGATGCAGCAACGCCGCGTAGTCGATGAAGGTTTCGGATCGTAAAGCTCTGTCTTTAGGGGAAGATAATGGCGGTACTTGAAGGAGAGGAAGCCACGGCTAACTACGTGCCAGCAGCCGCGGTAATACGTAGGTGGCAGGCGTTATCGGATTTACTGGGCGTAAAGGGCGTAGGCGGTGATTGGGATGTGAAATGCCGGGCTCAGCGGGTGCTGCATTCCAAACTGGATTTATCTAGAGTGCAGGAGAGAGGAGAGTGGAATTCCCTGGTGCTTGGCGGTGAAATGCGTAGAGATTAGGAAGAACACACCGAGTGGCGAAAGCGACTCTCTGGACTGTAACTGACGCTGAGGCTCGAAAGCGTAGGAGCAAACGGATTAGATACCTGGTAGTCCACGCCGTAAACGATAGATACTAGAGTGTAGAGGTTTTCCAACGCCTCCCGTGCCGCCGCTAACTTGCAGTAGAAGTATTCCGCCCTGGGAGTACGGTCGCGCAAGATTAAAACTCAAAAGGGGTGGCGGGGACCCGCACCGTTAGCAGACATGTGGTTTAATTCGAAGCAACGCGAAGAACCTTACTACACTTGACATCCTTGCATTACTCTTAATCGAGAAATCCCCTTCCCGAGGACAAGGTGACAGAGTGGTGCATGGTTAATCGTCGAAAATAAATGGCCGTGAGATGTTGGGTTGAGATCCGCAGCAGGCACAGCCATGTCGTTAGTTACTACCATTAAGTTGAGGACTCTTGAGACTGCCTGGGTTAACCAGGAGGAGGAAGGTGGGGATGACGTCAAATCATCATACCCCTTATGTAGGGCTACACGTGCTACAATGGCTGGTACAGAGAGATGATGCAATACCGTGAGGTGGAATGACACAAAACCAGTCTCAGTTCAGTTGTAGGCTGAAGCTGCCTACATGAAGCTGGAATTACTAATCGCCGAATCAGAATGTTGGGCACGTTCAGGTCTTATACACACCCGTCACACCATGAGAGTTGGCAATACCCGAAGTCCGTGAGCTAACCGCAAAGAGGCAGCGGCCGAAGAGTGAGGTCAGCGGTGGGGAGTGAAATCGTAACAAAGGTAACCGG
+
,+/1/*,&2*(0+,-/,,,+(((+-.)'''''&*)%,,/2/***'-1)'()+)+)&&07537902341/)&'()&).+5)8/+*61794-66)'*+25+0*-5)%).+*+0+0135.**(&-**('&)-6)1-,&),-3.1--,60./3725344659;4.41034.2*5//70%1..,((',;76245-.*,,6)*)/2/'*()/26.013+*1.33680862300-4+'/8266/(+800+0,+50/01*++'/(*.0333892;/:857773'1+-.855,,)**.()-,))&'&,+()&('&+)&4*69/,+41/(+'&*/,+/+(-,)12871,*))/-*1.32&',-*+)/5%'(,.73)++'&++.-,-.,17;465+442112-3../,(12/25')2-),.3072-/0096*++)2+/-10(10+/8:8764.,.11321675/()+,,6710/*,%'),--1%,-432+-&.(-%082094+.342349,,*1*)(**,$&),#('&)00821,30()+2*)&,+0.:84.1&')((*.)::6,/,+',0'(,+(&)%&&(1.*.2)%&%&%$)*%))%+()*0.0,1395-94:7*+0,.34744-0.)+1+)&(%%&'))*..2234.5&%$#%(00%()'**,.//()&),/(*.-++.++)&$,).0500--.55((&)227866795644./--,,,&+'+.+--('%&+*/10102294:38528$('%)6,()-%.&2+)$)),18&,(**..7///9/13,592582-,3),$/*-.+)('(*746688977:,4,6(82'+/,-*(*((*)+*'0522734655854,*/096))%+-0*+/-)(&%'.++-)+&()(()''&,./05457-%(,,++*)',,++-1.40/.4;88/)+()-*1--20///.::209-+321523717-.00./45355-20%(+'(&%&.-.-(+%(('+%&1)/0-'$)')/((/:550/.6.-,,+,(&%'%087$+**)-*%'&'((().-(.52101634/,*'*3455,6--)11,)*/-.10+-*)+/+-2074055,+(,,('%&&&(+*.-($''&&-1.+++,1(8*61''&*%-'%*,2.'&$),)/+-203018
@0c291b47-6789-4d41-adb4-2e4df7c89c82 ch=491 read=79740 start_time=2019-12-13T04:25:19Z barcode=BC01 runid=2c9cf7bc05858273f10e7d7ec552fc0bd742dc3e
CTCTAGGGGCAGTGGGAATATTGCACAATGAGCAAGCCTGGTGTACCCATGATATGAAGAAGGCCTTCAGGTTATAAAGTACTTTCAGGGAGGAAGGGAGTAAAGAGTTAATACCTCGTGACGATTACCCGCAGAAGCACCAGCTAACTCCGTACAGCAGCCATGATAGCCGGGGTGCAAGACGTTAATCGATTACTGGGCGTAAAGCGCACGCAGGCAGTTTGTTAAGTCCAGATGTAGAATCCCCAGGCTCAACTGGGAACTGCATCTGATGCTGGCAAAAACGGAGTCTCTCGTATCAGAGGGTAAATTCCAGGTGTAGCGGTGAAATGCGTAGAGATCTGGAGGGAATACCGGTGGCGAAGGCGGCCCCTGGACGAAGATGGCTCAGGTGCGAAAGCGTAGAGAGGAGCAAACCAGGATTAGATACCCTGAGCAGGTGCCGTAAACATTAACCGACTTGGAGTTTGTGCCCTTGAGGCGTAGTGGAGCTAACGCGTTAAGTCGACCGCCTGGGGAGAATACAGCCGCAAGGTTGAGCTCAAATGAATTGGCGGGAGCACTGAAGGCAGTGGGCATGGTTTAGTTAGTGCAGCCGCAGAAGGCCCTTACCTCGTGCCGAAGCATCCACGGGATTTTCAGAGATGAATGTGCAGCCCGGGAACCGTGAGGACAGGTACTGCATGGCTGTCGTCAGCTCGTGTTGTCGGCTTGGGTTAAGTCACCCAACTTGGGCGCAACCCTTATCCTTTGTTGCCAAGCGGTCCGGCCAGGAACTCAAAGGGAGACTGCCAGTGATAAACTGGAGGAAGGTGGGATGACGTCAGATCATCATGGCCCATACGACCAGGGCTACTACGATGCTACAATGGCGCACGAAACTGACCTCCCGAGGCAAACGGACCTCATAAAGAGGTCGTCGTAGTCCCGGATTTTGATCCTGCAACTCGACTCCATGAAGTCGGAATCGCTAGTAATCGTGGATCAGAATGCCACGGTAGATACACATTCCAGACGCCCCTTTACACCGCCCGTCACACCATGGGAGTGGGTTGCAAAGAAGTAGAGTAGCTTAACCTTCCGGAGGCTTCCCTTTGCTGATTCACTTGGCTAGGGTGAAGTCGTAACAAAGGTAACCGG
+
&)*+&)'%%%&&/397.6.'-,*+--/2.)&$()'$('$((&#%$+**%%'%$%((30*+-*017/.,%/515-2470,/+*,&%$#'2)&.)*'*.*'*+01*)%)0;.:.*,.,+&4)(,,,/,./81*+*(*(%&)1,&)%'.,.0/&%)$(')*/,49*+,-)()/(%&(+(*-*&&%'&(..0+*)(,5/1020*)),,63)+(*(*)/'+)*%-+.))2-8/+,6''&&)"'%%**'053(&3777-.%*()/0&$&+,-320+&%(%$%%&%&*)*')%(%&*)****&%$$%+)'/-)/0,2/05-+-.,)%#''$,/-.610.,**())((-.130(+*,-426:57:4/42.,*,*(()18+'*4;88-,)**#'&'&2(*+0./('))''+,*))(&.*'()7:5-)&37+/0,,33319+-,'&&&'$($)(+-37+.()(&%%'..033.)())5.+/*18.,1(&),(,-(++(+'*/,4-,+0,.738+/.,.07-37:954)%$&))02+.77,.34-**'&(&))+290/0)+--),*'1,'('),++&$(,+*,--.$'$&$**0))%%%%(&&'(&)$$&&(+)+%&'&&%#)('$%%%&'&'''*778/-.-,,&*8:31('&(,4122/420.%'())&24106,(*%&'*56-.-($'((3,,,))+*.1-.233520%-'&%$%$'**,*,-*-8,0*))$'$%('(%$*/*+.35'59307223+).--7733710+1.10-'),,4&241544659,+0.%+*145540,1--.24'-+)++10,,*.+.8849746444.$(./077),.5340&*%&(+.604752-+)$%'&$)*4000/820/-()&&&&'&(.0(,)'*'&'&+*,-:)3-423879)+..))#(''&)+.585317,'./(.''&*+./,-./1*,++('*,17220//,,,-/+,.610/*),.76603174361+++--1,,,573'&64./-+*/26*$+()'(('$&&&'+247-66,%++))(,*&(%,*('(*)*.9+.68.'+(()++'(*&*,.0241;525()+')%&('-)'*3*%)**/4<0*')&+'01).0))*.+)),++.4/55(-'(,04224
@ebee5e59-3c7d-4dce-b11a-a8a0375c9a27 ch=278 read=43142 start_time=2019-12-13T04:25:20Z barcode=BC01 runid=2c9cf7bc05858273f10e7d7ec552fc0bd742dc3e
CTCCTGCAGGAGGAGGCAGCAGTGGGAATATTGCACAATGGGGGGGAACCTGATGCAGCAACGCCGCGTGGAGTGATGAAGGTTTTTCGGATCGTAAGCTCTGTCTTTGGGGAGATAATGGCCCAGTACCCAAAGGAGGAAATACGGCTAACTACGTGCCAGCAGCCGCGGTAATACGTAGGTGGCAGGCGTTATCGGATTTACTGGGCATGCAAAGGTAGGCGGATGATTAAATTAGGATGTAGAATACGGAGCTCCAGCTTGGGTGCTGCATTTCCAGAGCTGGATTTATCCTAGGTGCAGGAGAGGGAGAGTGGAATTCCTAGTGGCGGTGAAATGCACGTAGAGATTAGGAAGGAACTGCACCCAGTGGCGAAGGCGACTCTGGACGGTAACTGACGCTGAGGCTCGAAGCGTGGGGAGCAAACAGAGTTAGATGCCTGTTAGTCCACGCCGTAAACGATGAATACTAGGTTATTGGGGGTTTCCAGCATCGTGCCGCTAACGCATTAGAGAGTATTCCGCCGCAAAATTCTCGCGAGATTAAAACTCAAAGGTGTGGGGTTACAAATGTGGAGCATGGTTTAATTCAGAGCAGCGCGAAGAACCTTACCTACCTTGACATCCCTTGCATTATAATCGAGAAATCCCTTCCAGGGACAAGGTGACAGGTGGTGCATGGTTGTCGTCCAGCTCGTGTCGTGAGGATGTTGGAGTTAAGCCCGCGACAGGCCTAGCCCTTGTCGTTAGTTACTACCATTAGGGTTAGGGACTCTGCTTGAGACTGCCTGGAGTTAACAGGAGGAAATTAGGGATGACGTCAAATCATCATGCCCCTTATATGTGGGGCTACACACGTGCTACAATGGCTGGTAGAGATGCAATGCCGCGAGTGGAGAATGGAAAACTTCAAAACCAGTCTCAGTTCGGATTGTAGGCTGAAACTCTCGCTGGAAACTGGAGTTACTAGTAATCACTTGAATCAGAATGTCGCGAGGTGAATACGTTCCAGGTCTTGCTACACCGCCAAATCACACCGCGAGTTAGCATGCCAGAAGTCCGTAAGGCCAACCGCAAAGGAGGCAGCGGCCGAAGGTAGAGGTCAGCGATTAGGAGTGAGAATCGTAACAAAGAGTAACCGG
+
%$'*)+133/+,,&/,*+*+(+,,/*0*)(+)'(**1/1-/+*---+.07(*-432/,-1/0135((*.-'&''*+,%&**1,976+6'0-:6,1'%(*32/'3,372'2.)'')1*))+&*''',-//74*3(2+)/*+13,.120.--))()+0664.--+'&+''(--**&)$.'1$.,+/0.(++,/282/3(0)04(%'.0/+%&'%%*+$(%%%-/02;43/*0/52(0**15+.*()),-1%6',&&$'*(&&'$&*66424210-/6*-+*$)%1264,055114)(&'%(&*',..-*-.*,&%#'$&%+-6-1-,'(&%&&.,/(&&()-%((0/.--+0/,00)(,(('($$&%()*)/0.8/,***+*33...--85.',/49540+*+,/0+65/01**(((0079;/,/+-;824&&+*3+,/1%35,./7--0660355611043-*+/(&.0.1-,/*/*%,))0/**.;/.&'%*%*,)0&*)(*))((&'%,'*(,%%%''372**1)%'(((')('*0&&&*)).+2:8445.1/(+(&&&&+2'(($&)*(***,,)++15635:92:3;5'''''*')&()+2./53*.*&*)%#+)(,+-25455,/../-8,(')-2400'&'*&-3(1*+('-420673/2,,-.'*(),++0011,322)/0(*('(1377/1/11.03*).-/218+/'(,8+1(*++(+337.-+-&(&'*52+2012/576/40*)**02,5/((-&1('+0-++-42(('&'&+,6366731-))2834/)(.)+'(+),-(/-,,687868757/,--./+-,-4.&)&&'$-,+&0)()*121,&(+,04),0475+2.--0)&%'()7301)'&+*+-,+.-0/,'&%$(0+23-)(*%-11529403122(.+8.,3+1201,65631-62012*+()(%'%%$'()*((*5/0/3.0-0.+(*.*/1989622931233/*&%(,*,9/*.(1).'$)+,*/-&%'&'(+*-/1%&)''(*)07))+)*+-(+)+-*/+$('('**011((*('%'%,1)4+6-+4)+.,+**,)+-++)'()*,+''--/00+$4)),'&)***%'+*/%*%%$)-)(%)+0757,:
@9425d333-cfa7-4122-afee-d1e299cd7ecc ch=387 read=83478 start_time=2019-12-13T04:25:32Z barcode=BC01 runid=2c9cf7bc05858273f10e7d7ec552fc0bd742dc3e
CTCCTACAGGAGGCAGCAGTGGGAATATTGCACAATGGGCGCAAGCCTGATGCAGCCATGCCGCGTGTATGAAGGCCTTCGGGTTGTAAAGTACTTTCAGCGGGGAGGAAGGGGAGTAAAAAGTTAATACGCTGCTCATTGACGTTACCCATGAAAGAAACACCGGCTAACTCCGTGCCAGCAGCCGCGGTAATACGGAGGTGCAAGCGTTAATCGGAATTACTGGGCGTAAAGCGCGCAGGCAGTTTGTTAAGTCAGATGTAAAATCCCCGGGCTCAACCTGGGAACTGCATCTGATGCACTGGCAACGGAAGTCTCGTAGAGGGTAGAATTCCAGGTGTGGCGGTGAAATGCGTAGAGATGCAAATACCACCGGCGGCGAAGGCGACCCCCTGGACGAAGACTGACGCTCGAACAGCGTGGGGAAACAGGATTAGATACCTGGTATTGGTACACCGTAAACGTGTCGGCAGGTTGTGCCCTTGAGGCGTGGCCTTCCGGAAAACTAACGCGTTAAGTCGACCGCCTGGGAGTACAGCCGCAGTTAAAACCAAATGGTGACGGGGGGCCCCGCACAAGCGGTGGAGCATGGTTTAATTCGATGCAACGCGAAGGAACCTTACACCTGGTCTTGACATCCACGGGAAGTTTTCAGAGATGAGAATGTGCCTTCGGACAGTGGACAGGTGCTGCATGGCTGTCGTCAGCTCGTGTTGTGAAATGTTGGGTTAAGTCCCGCAGGCGCAGCCTTATCGCTGTTGCCAGCGGTCCGGCCGAAGAACTCGGAGACTACCAGTGATAAACTGGAGGAAGGTGGGGATGACGTCAGTCATCATGGCCCATACGACCAGAGGGCTACGTGCTACAATGGCGCATACAAAGAGAAGCGACCTCGCGAGCAAGCGGACCTCATAGAAGTGCGTCGTAGTCCGGATTGGAGTCTGCAACTCGAGCTCCATGAAGTCGGAATCATAGTAATCGTAGATCCAGAATGCCACGGTAGATACGTTCCAGGCCTTATACACACCGCCCGTCACACCATGGGGTGTTGGTTTGCAAAAGTAGGTAACAACCTTCGGGAGGGCGCTTACCACTTTGTGATTCATGACTGGGGTGAAGTCGTAACAAGGTAACCGGAAGATAAGAGCGACGAGCCGTAGAGTTAACACAAAGACACCGACAACTTTCTTCAGCGCTTAATGCGGCGGCA
+
-,30+).,0,'))&.57/6:4;71:/../,+'+246932/'*).)41-/,1.('#$$.447:4545575+,,-).+968629429,*2:-)--+2;-.'*))/4+)-+.4+6:3(**,47.+,+.+.)+*'(,*453+11--3132-26*$$%'-($()&'&**%&.//111495687:12/.-2/)((&*+)(&()+)02,028124-4-8-863937-:-..5886*-//.11,,%*$%,+%,068,1:25000//09862;;**755.)577977/73127,2--)**().(&(+%)$'',0/2*)&)''&'.,.+-+*'.1,--&1)7,-.&-4/.($**/100.92--31.)&%+))%&&'(',-+&.//1/+,,.01+.-&&-85-,-.76:5/3),,.-,)')()&#%$%&&'1+'*%%('(+/1,:./,5100:./31(+-,-/,/)18424<:/+)+.4/$-'+.32/0-26,,,+),-+19470..///1+,()))*1/,*)(-)(++.-237;67:422*%$##$$'/)''%'-+373'&).8:0*)''%-&*./6+1.6)&&%('-+-2/.8-*)(+,/83810215.....:*0(&(')1&(,,-/.0*+),2242441.+(*-/70/316).2-1<<:11/.-.065/.60*4&-3582+,,('&')-.4-2433388877/0...17578334.-)+(-,),*16+*13;8;51101+./4+%+%$%&'))+0%((%')'*+*/--8:3555;14,../2(&$&+)*;.,0&)*05'58*.+&*,/8411.0((*)0,1+)2/*,+1+0+*,'(*0465&%'*07-$'$%'*083+*+0++%%(''*,/.04<21,**+,///0/*&(&(+*')'(-4748311239+5)825897((-$)(+-/54554875821.4'4+8-122248.8--,/-%%*+/($&..1///+3,3-1(,)(+,1/315()&(*&*&+++(-((+,*'&'04792560'&169544//,0-,*/**2372..,-+02,+(,.*())*)*&*)$,'-,*&)*2,+-&+&,*/*13/;1,00,,,627.05(/.75/0367964/.+-,,(,+).+/***+114454)2,19744737./06'()--,'('(+)%'''*&)/7/0-0246-.0258610423.,21.23,(*+--1011749.*($$&(
@3ba4caee-d4e5-4080-b618-426328fc78a8 ch=137 read=69285 start_time=2019-12-13T04:25:39Z barcode=BC01 runid=2c9cf7bc05858273f10e7d7ec552fc0bd742dc3e
CTCCTGGGAGGCAGCAGTAGGGAATTTTCGGCAATGGGAAACCCTGACCGAGCAACCGCGTGGGGAAAGAAGGTTTTCAGTTGTAAACTGTTATAAAGGAAAGAACAGCGGCTACAGGAAATGGTAGCCGAGTGACGAATACTTTATTAAGAAAGCCACGGCTAGCTAACTACGTGCCAGCAGCCGCGGTAATACGTAGGTGGCAAGCGTTATCGGAATTATTGGGCGTAAAGAGGGAGCAGGCGGCAGCAAGGTCTGTGGTGAAAGCCTGAAGCTTCAGTAAACCGCAAAGAAACCAGGCAGCTGGGGGGTGCAGGAGGCGTGGAATTCCATGTGTAGCGGTGAAATGCGTAGATATGGAGGAACACCAGTGGCGAAAGGCGACGATCACAATACAGCGACGCTCAGTCGAAAGCGTGAGGAGCAAATAGAAGTTAAGATACCTAGTAGTCCACGCCGTAAACGGTAGTACTAAGTGTTGGATGTCAAAGGTTCCAGTGCTGCAGTTAACGCAATAAATTACTCCGCCACCAGATGTAGTGCACGTTCGCAAGAATATTAAACTCAAAGGAATTGACGGAGACCCCGCACAAGCGGTGGAGCATGGTTTAATTCGGAAACAACGCGAAAATTACCGGAATATTGACATACTCGCATAAAAATCCAGAGATGGAGAGATAGCTATATGAGATACGGAGTGGTGCATGGTTGTCGTCCAGCTCGTGTCGTGAGATGTTGGGTTAAGTCCCGCAACGAGGCGCAACCCTTATCGTTAGTTACCATCATTAAGTTGGGGACTCTAGCGGACTGCCAGTGACAAGCTGGAGAAGGCAGGATGACGTCAAATCATCATGCCCCTTATGACCTGGGCTACGTGCTACAATGGATGGTGCAGAGGAAGCGAAGCCGCGAGGTGAAACAAAACCCATAAAACCATTCTCGAAAGTTCGGATTGTAGTCTGCAACTCGACTACATGAAGTTGGAATCATGGTAATCGCGAATCAGCATGTCGCGGTAAGAATACGTTCTCGGGCCTTGTACACACCGCCCGTCACACCACGAGTTGATAACACCCGAAGCCGGTGGCCCCTGGCCGCAAGGAAGGAAGCTGTCTAAGGTGGGATTGATGATTGGGGTGATGGCCAACAAGGTAACCAG
+
-26+,))+)/5.../+/1/-,&+)+46/-.477;75-&*+(.2))*26556461**((026--)'+3'&*+*/,;:94%)(*#'&&$&,(0/,.2:/./*2**.07*55&2/-,/(/(+/3,9980///**,+2.3(%#%$'&$(')-0)$)))'.+',-(,##$),0-+,+,255;51-/..280-.(),+))+,.0.0/+3/33*+//954/%-'*-.,-33:9;894:-'(*-.$+,/3:64:3/0+*&++,-000.3+')+0,1:73/&%%&')(-/28+6:'.'(+$+-+...0:-,**+')0.1++)/-.*()0/128020312:46.3.2-0-10/.*0.)*..-0,01&&),*22)5557:,22162/.4*0,:9:98793*0,/-%)'$'$%&*+-+%%,0'*,-*,..2,3/++/1<;77(%&''0*,*/:88;**)133240$')3:67:;/2(%+'#'%%&'&%+%-.'-0557837+(++01-,.1/.',//05*8))*216212-.0-../301-$)%'&%$$%&&-$,%,,24:481/''&&&)&*.9-,8)7-(+&).)-.7-/%*&316-)+/204+11668-***(,,,,;8,501.*''))&4.421./4(+*)%'1%1(')$.-+***)$*(*+,333850))'*'(+,.461-**)//432333.0..,.--.(+%&'1;65545285:44101/'(*+-144366692,',01/8.555:78314,))-066,()'($-*.-4**,/4748660:2/2226846:61006.680225/(%''*)))/)-,-.0/.1,('()241/(0032%*4.658814561-,,8778:0:31%)((.6577553())-+&'*+--/09788.1)3-6620,*'''&''2,+1754//.//,,/&)2592+/.+,09;63793;10,%(('*16825*3,+,77:9776/)//1.+,(&&(,618/13638978'.&+,*.,-+.,*2./+*,,.57834251,)()*+0113951434::600'(&&()-/611:,.33-/,-5+-,,0.8/-+,,('+.***4./8.0..462+()(%(+)-.2)1-+,)'&%'(56512-2.24;:/17,.00/17/660,*),*1/30,*-,,0.1779.*
@f7365d0a-6ab2-4023-b1d9-ce1f077e3bdf ch=216 read=61045 start_time=2019-12-13T04:25:38Z barcode=BC01 runid=2c9cf7bc05858273f10e7d7ec552fc0bd742dc3e
CCGGTTGCCTTTATTTTTTGACTTCACCCCAATCCCGCTGACCTTCGGCCGCTGCCTCATGCGGTTAGCTCACGGACTTCGGTGTGCCAAGCTCTCATGGTGTGACGGGCGGTGTGTACAAGACCGGGAACGTATTCACCGCGACCTTACCATTCTGATTCGCGTTGCCGTAACTCCAGCTTCATGGCAAGGCGGGGAGTTTCAAAGCCCTACCAATCCGGAACTAGGACTGGGTTTAAAGTTTGGCTCCACCTCACGGTATTGCATCTCTCTGTACCAGCCATTTAGCACGTGTGTAGCCCTACGCAAGGGCATGATGATTTGACGTCATCCCCACCTTCCTCCTCAGTTAACCCGGGCAGTCTCGCTGAAGTCCTCAACTTAATGGTAGTAACTAACGTAGAGTTGCGCTCGTTGCGGGACTTAACCCAACATCTCACGACACGAGCTGACGACAACCATGCCACCTGTCACCTTGTCCCCGAAATTTCCTCGATTAAAGAGTAATGCAAGGGATGTCAAGTGTAGGTAAAGGTTCTTCTTCGGAATTAAACCCATGCTCCGCTACTTGTGCAGGTCCCAAATCCTTTGAGTTTAATCTTGCGACCATTACTCCCCAGGCGGAATGCCAATGCGTTAGCGGCACGGAGATATTTTAGAGCCACACTACAGTATTCATCGTTTACGGCGTGGACTACCAGGGTATCTAATCCTGTTGCATCCCACGCTTTCCGAGCCTCAGCGTCAGTTACAGTCAGAGTCCTTCGCCACTGGTGTTCTTCCTAATCTCTACGCATTTCACGCTACACTAGAATTCCCTCTCCTCTCCTGCACTCTAGATAACCAGTTTGGAATGCAGCACCAGTTGCAGGCAGGTATTTCACATCCCCTTAATCATCGCCTACGCTCCTTTACGCTAGTAAATCCGGATAACGCTCGCCACCACGTACTACCGCGGCTGCTGGCGTAGTTAGCCGTGAAAGCACCATATCATAGATTGCCGTCATTATCTTCCCCAAGAGACAGGCTTTACGATCCGAAAACCTTCATCACTCCACGCAGCGTCGCTGCATCAGGGTTTCCCCATTGTGCAATATTCCCCCCTGCTGCCTCCCGTAG
+
/-*'5,%,3-56(*4001*,)**2,,-%%%**,61,).--,62*,5/222*-)*,3/.%-'*%/.2+,-///2271628+,(-+0,3,/)))*)(((,+31686674;9:687,*(')5440466)+).*/2447;6155+-*('###%&(),5+.5777,)()(''--)+-3/1//-./4:4%*'%$'$-+(%..*&(//+'&')(*1*''(++/91-(()+,,'&+&),,4)&'%-.').9)*-566735:9855/11)/,*+/00665478:39;558741:&%&'$,+*/12/011:3.*+)))-,04,3,,,,+46<7123779::135/(+3397611&&&(+3+1)53,'/2*(***2-)**'&+,.2577/;12/8..310+-//666884'+&($**0(,3769/6/-.3;74&%$,%*&&+-011-*,%(*./..*&'-33434286:7;3/')%&/-88886853822322'&''').--.-0-26.47))(./.10)///(15+102831)*,/0(.+16)016;8740+0+--0+/-195*('')/0474017,115.,+0%035723%''*/),9.++/995*2,,/1-03899)4&$*,.)'(*.475:4;5.30,30+.'(,//++-+)232&&%*%*12/('&%,*%&%&'%%'(,-.;7798-54-&-)30238:852&*)*/,'+-.347;09-,+(&#&()..-$-*00940)*,69:-/((+.:9+5/4+,*-.1((+,*,')+79::(01/.0,3:-3,.()*1+,054*1/117<:50/+0/.51321/,1,131,,446323.34/05(+,/,,+4,+&(+,00;8295;97-,,,+40%,-)()%&)0$)-2.284.++,,2./**--4.0/),(+-./2/463/393/2..*&(*1:4/0737217;7--8,066301&*(+($)'+1...1,22/-3..-31248.00-,.1''''(&)*%%$'.&.$)%+('.8899041..394:97*+*%'*+5+&%)+02()+1.4,+355/786:888-%)+4/+/-.+.//9967846/5,'-/,,:-56:0*-1'1*+,:0/078396,')''*(+110;1/0/1
@299dd253-d48d-4ef8-a64e-cb4411e738c0 ch=18 read=25169 start_time=2019-12-13T04:25:50Z barcode=BC01 runid=2c9cf7bc05858273f10e7d7ec552fc0bd742dc3e
CCAGTTATGTACGACTTCCACACCCCAGTCATGAATCCACAAGTGAGTAACGCCACTCCCGGAAGGTTAAGCTACCTACTTCTTTGCAGCCCCACTCCTTGGTGTGACGGGCGGTGTGTACAAGGCCGGGGTGTATTCGTGGCATTCCTGATCCACGATTACTGCGCGGATTCCGACTTCCTTAGGTCAGGTTGCAGACTCAATCAGTTCCTGACGCACTTTAGAGTCCGCTTTATACTCAGAGTCCTTCTCTTTATACGCCATTGCTTGGCACGTGTATGGCCCTGGTCACAAGCCAGAAGTGCATGATGGCTTGACGTCATCACGCCTCCAGTTTATCGCTGCTTGAGTCTCCTTTGGAGTTTCAGCGGACCGCTGGCAGCAAAGGATAAAGGTTGCCGCTCGTTGCGGGACCAGCAACATTTCACAGCACAGGCTGACGGCAATACATGCAGCACCTATCTCACAGTTCCCGAAGGCGTTCTCATCTCTGAAACTTCCGTGGATCAAGACCAGGTAAGGTTCTTCGCGTTGCATCGGAATTAAACCACATGCTCCACCGCTTGTGCAGGCCCAAATCAGATTAAATTTGAGTTTCAACCTTGCGGCCCGTACTCCCCAGGCCAGTCGACCAACACATTAATCCGGAAGCCCGCCTCGAGACAGCCTCCAAGTCGACATCGTTTGGCGTGGATTTCTGGGATTATCAATCCTGTTTGCTCCCCACGCTTTCCGCGCACCTGGAGCGTCAGTCTTCCATCCGAGGCCCGCCTTCGCCACCGGTATTCCTCAGATCTCTACGCATTTCACGCTGCACCGTTCACCCTCTGCAGGACTCAAGCACCCAGTATCAGATGCAGTTCCCAGGTTGGGCCAGGGTTTCACATCTGACTTAACCGACCGCGCCATTGCGCTTGTACGCCCAGTAGTTCCGGTCTTGCACCCTCCATATTACCGCGGCAGGTGGCCAGATTAGCTTCTTCTGCGGGCAAATCAGTGACAAAGGTATGCTTACTCGCTGCTCCCGCTTCAAGTGCTTTTAGCCGAAGGCTTCTTCGCTGCGGCATGGCTGCATCGGGCTTGCGCCCATTGTGCAATATTCCCCACCGCTTGCCTCCCTGG
+
)'$(+0%)((%(*(.2/2'$'(,..)('03(.(*100-%%%&%%'$$$%#&),1*,,3('))'()..756(++).3.%./50390)+/*/17.)(%'&%*+,+'$&',-46/.2.-/+/247:)5.+(..)%&('-)'%&%&)(00/%#%%00-&*)+.0))*$%%%*&&6../-)/263(+,$-()*,5.3-,.--//,5.8-3(*,4.(),..,,%)-,&%&%++-&$%&('&('((&$%$()/()1-3.5:**+,034;50-*'+%(')'0*1),%&'*,-()3621&%(,'+.+),**,&')*+,*(%(('''(%./000&)&)*+.--/3<.--)$%'&$%%'&)+-/3,*.-+-&'44(,$*/+80&'((**,,.-216)+**&%$%(+%,&*&%(0113:./&73+)%'%)(',+03532-/$)&*'.26/0145450+(&(*-(-+--(/*'$)(&&$'$22:063((((*)(,4-0425-+($$**(**,(((-/5+,&'*,/322501'$&*-:88:3..,).,-.11'**&+)*+/16*-(-*//39124&%'&''(*$10)3-$&))++$$1+%&%+-0/124;::616,5,+*/-3-++&&)(,)%$%(%,)$*,))(/))&-*)%(&'%',)0,+1()*+)*23/%%&%'(&.1/3)1)+,,..1*02319*&((,.(/&3.*('%*0/4+-.4,7.0322./-(+*867+%(&&44***%&%'%+-**+$*.066233445.+%*-))&0--/,*.2-4/36<57.(,--8733/2++-0052-)..//5:',#'%)))-%)(&))+%*+*%*)%)%*/-/56-.(+%1/-&,1//3+77979275<-74((.190;968)-**+2,((*--/'(%'**121/,004,/$((*,0/0/*-&#%$(+/1-&)))&030))$)%&%#&%,4.,16)4(--+3624354/10/*())%&&+)$%'-5.6;540*+0-&(),*,)$(),./6+--+)/((*)#&*.&&((**1-)&()*&(&&&$'0-*'(&.)),/.-()+')2*$$&%'..+-0/54300,.+'0,()*%''*34*0,++-409110+.(*)$%&%&%$'++)/1,)+/
@6d5ae675-a1f6-4944-8edf-b74772543327 ch=188 read=106412 start_time=2019-12-13T04:25:51Z barcode=BC01 runid=2c9cf7bc05858273f10e7d7ec552fc0bd742dc3e
CTCCTACGGGAGGCAGCAGTGAGGAATATTGCAATGGGCGCAAGCCTGATGCAGCCACGCCGCGTGTATGAAAGAAGGCCTTCGGGTGTAAAAGTACTTTCAGCGGGGAGGAAGGGGAAAAGTTAATACCTTTGCTCATTGACGTTACCCGCAGAAGAAACACCAGCTAACCGTGCCAGCGGCGCGGTAATGGAGGTCTACGTTAATCGGAATTACTGGGCGTAAGCGCACCCAGGCGGTTTGTTAAGTCAGATGTGAAATCCCCGGGCTCAACCTGGGAACTGCATCTGATACTGGCAAGCGAGTCTCGTAGAGGGGTAGAATTCCAGGTGTAGCGAAATGCGTAGAATCTGGAGGAATACCGGTGGCGAAAGCGGCCCCTGGACGGGCTGACGCTCAGATGCAGCGTGGGAGCAAACAGGGGATTAGATACCCTGGTGGTCCACGCCGTAAACGATGTCGACTTGGAGGTTGTGCCCTTGATGGCTTCCGGAGCTTCTTGCCGTTAAGTCGACCGCCTGGGAAGTACAGCCGCAGGTTAAAACTCAAATGAATTGACGGGGGCCCGCACAAGCGGTGGGCATGTGGTTTAATTCGATGCAACGCGAAGAACCTTACCTGGTCTTGACATCCACGGAAGTTTTCAGAGATGAGAATGTGCCTTCAGGGGCAAAGTGAGACGGGTGGGCTGCATGGCTGTCGTCAGCTCGTGTTGTGAAATGTTGGGTTAAGTCCCGCAACGAGCGCAACCCTTATCCTTTGTTGCCGGTCCGGCCGGGAACTCAAGGGACCGGTAAACTGGAGGAAGGTGGGGATGACGTCAAGTCATCGTGGCCCTTACGACCAGGGAGCTACACACGTGCTACAATGGCGCATACAAAGAGAAACGCGACCTCGCGAGAGCAAGCGGACCTCATAAAGTGCGTCGTAGTCCGGATTGGAGTCTGCAACTCGACTCCATGAAGTCGGGAATCGCTAGTAATCGTGGATCCAGAATGCCGCAGTGAATACGTTCCCAGGCGCGCGCACCGCCCGTCACACCATGGGAGTGGGTTGCAAAAGTAGGTAGCTTAACCTTCCGGGGCGCTTACGCGCATGATTCATGACTGTTGAAGTCGTAACAAAGGTAACCGGAAGATAGAGCGACAGACGATAGGTTAACACAGACACCGACAACTTTCTTCGCCTGTAATACGTAATA
+
*.0)).229.(-+-3&700+-&2,-10,/+'*--,,787322,)++,,,4+41&//-/+/.)+./1534-27/'*/.2154:4/9//(.090*&/+,.4<101229:((,.*4-/1+$(.1+/342016.47.-897/32126191.95+,8.-4-%//*+56:)6611&'(&*/49/0,,'(&')))%%))+(/%(&$$&%*;,;-1$-)(.-,/230+*-.9:.*()%*&''(-*)10:2.7.6/449/-.0//.244,289.-64105,52:57:5/2./6752/*)+34477862.%('(+.11548..'/184*+))),1-0.185/'%&#&&&*'*::7210259::0./-,2,/:715-4,,+,1)+-7/5<70,17780)')*+,,,-,/(*%*34,*+('*(*&(+2<9815.)((1,--7778;-,5..'./6--167;9:982/.,,)+-/6686954662902,85&'$$##%,,25/..0,--/5,1-,/,-0;12+5657:<9:6/.2.-*(+*/+02-)+*38134:;;59:6;;10.32429:8;<7(90,'+*--,-1+//10-+.-,,.35<;0:8;32011:8975.,-+)021.--+2:68:9446235969-.250-0*-<<23,++++7540283343885:/&).0(1',,''*+/46*/2%&)&+-+-*'+''(234033',,-156-8,+*55;:546;7677062,--*,)-1793262'21+37.-./07&&3()34/1/.253-.2250<:89861)%-3''$$%('+12269/-3-.6-9/1:;6465581//30044052'1*,25-(,+,-/3;-/3)$&,+++))'(+,-+'%+,31(5633445562)&)%)+'(*)*./312('('%)%*32+.2:35866442;4111223;8:5,-&0'-%4'*)()+..2/1),-6311118383.6...)3'+(''))*++-.821-949445(,-/820,)%%$%&'+436954130+$,-*-.+(%((.7-9:(,71/0.0700-2.)()*/,-80/0:0'&(%&('('*0,6-/.27/(46+*&$(*+'+*,+,')'*0)(%('+,+-*0*,0,./2576558)4-79;979808.067+,.7125(&&'&&+&'//736/,,&&.14687777523842492&'&&'&*1/)1+%+,"*
@4b13b89e-78e6-4e88-97ff-312ba9ce7d78 ch=181 read=104397 start_time=2019-12-13T04:26:00Z barcode=BC01 runid=2c9cf7bc05858273f10e7d7ec552fc0bd742dc3e
CCGAGTTACCTTGTTACGACTTCGCCCCAATCATCAATCCACGAACCCAGCGGCTCTTCCTTGCGGTTAGGCCACCGGCTTCGGGTGTTATCAGCTCTCGTGGTGTGACGGGCGGTGTGTACAAGGCCGAACGTATTCACCGCGACATGCTGATTCGCGATTACTAGCGTTCCCAGCTTCATGTAGTCGAGTTGCAGACTACAATCCGAGCGAGAATGGTTTTATGGTTTGCTTCACCTCGCGGCTTCGCTTCCCTCTGCACCATCCATTGTAGCGTGTAAGCCCAGGTCATAAGGGGCATGATGATTTGACGTCATCCCGCCTTCCTCCAACTTGTCACTGGCAGTCTCGCTGAAGTCTCAACAATGATGGTAACTAACGATAAAGGGTTGCGCTCGTTGCGGGACTTAACCCAACATCTCACGACACAGGCTGACGGCAACCATGCACCACCTGTCTCATATGGCTATCTCTCCATCTCTGGAGCCTTCGCCAGGTATGTCAAGACTATAAATGGTTCTTCGCGTTGCTTCGAATTAAACCACATGCTCCACCGCTTGTGCGGGGCCCCAAATCAATTCCTTTGAGTTTCATTCTTGCGGGCAATACTATCAGGCAAAGACCTTGTTAACTGGCACTTCGAACTTTGACATCCAACACTTAGTACTCATCGTTTGCAGCGTATGGACTACCTGGGGTATCCTAATCTATTTGCTCCCCACGCTTTCAGGACTGAGCGTCAGTTGCAGGCCAGATCGTCGCCTTCATACTGGTGTTTCCTCCATATATCTACGCATTTCGCACTTTACGCCGGAATTCCACGATCCTCTCACCGCTCGCTGCGGTTATGAAGCTTTACTGAAGTTAAACTTCAGGCTTTCACCACAGACCCTTGCTGCCGCCTGCTCCTCTTTACTTAATAATTTCCGGATGCGCCCCTTACCTACGTATTACCGCGGCTGCGGCGTAGTTAGCCGTGGCTTTCTAATAAAGTATTACCGTCACTCGGCTGCCATTTTCCTGCCAGCCGCCGTTCTTCCTTTATAGCGAAGTTTACAATCCGAAACCTTCTTCAGCTTCACGCGGCGTTGCTCGGTCAGGGTTTCCCCATTGCGAAAATTCCCTGCTGCTGCTGCCTCCCGTAAAG
+
.'),./5,-,,-)1,**-*0.0&&+22.-/-03127:15/+-*.063,))*&&%(),677.9-.,,,,-2:9;89;.3+,30194,*++)+,+&)+.-00251610057.8;:9:8762/.*,7*630*%,)*0/030046343366632521+3.+/5446+++$,+),,0,&(#',40.011000321/4/*((+/01//14*/)(')+%&()/.21,1<5-438*7/)*/.2.1905323622:4234356,+--()'.+5686100%$%'+&*&%&'(+33)+1..--0.075/535//00007/*)/479919-0)12878://(,)+.../36906-+,010.''('''&%))))+(')1.023/1//,*+5,533255+(+.,5./--/217956-98/)''-'+(&.417320/+./.2+.$'..&)%--*3333734//018//,-/3468254/0,--2.,,+)0637:998:91000-3(''$+&*),)'()(((*%&%&(($$%''0,.6334328+.-7-*)1022;29;332468873//1*.-/.+*)(,,*-)**%&(.3'1*50.)--++25<;529:,1.),.268,4,+,0)//*,)(,.&&&%%%%')&%$$%&''$&'(&&%)-172+*,.15*2+2,,-.'*.+224490-06-$('+.*+$%*,114(/+'''(%3(+,))1804..08.*,.18:7(*,.5::6*8:55534566::4-7,%+&'+/633360-.1/11,3.$%',011-*%'%''),3/0042550*.-.039,*''$%&%$%'&'%+(1,3.43.//048-,,*,$&&$%(&%%%%&%$('&(&'&#$(--)-213/+5,.)&*2,6&351172*&'))*./51:*4++,74788:;9,,+,2*--50())).,*4.3:*3+-*$(%&&*..+*,),0*)+'+*4,,9<8121-)+$(())-+1290./7-3/0)%'&$%,-,.6.++%)*)26566+,-*,(')#(*',8;3510/(&$&(,)),)+212720.4.+-%'#%&((0;2/139,.&$*(&.2.734//%%')40./+('')-2/)(*((0,5'0911;/187.)//+-+,1,+&(14*'$''&')),..16*48+'0+*+*
@7a39efe2-b028-44d3-bcbc-6745981f11db ch=39 read=71188 start_time=2019-12-13T04:25:58Z barcode=BC01 runid=2c9cf7bc05858273f10e7d7ec552fc0bd742dc3e
CTCCTACGGGGAGGCAGCAGTGGGAATATTGCTGATGGGCGCAAACCTGATGCAGCCATGCCGCGTGTATGAAGAAGGCCTTCACGGGTTGTAAGATACTTTCAGCGGGAGGAAAGATAAAGTTAATACCTTTGCTCATTGACGTTACCGCAGAAAAGCACAATAACTTTCCATTGCCAGCAGCCGCGGTAATACGGAGGAGTGCAGAAGCGTTAATCGGAATTACTGGGCGTAAAGCGCACGCAGGCAGTTTGTTAAGTCAGATGTGAAATCCCCGGCTCAACCTGGGAACTGCATCGATACTGGCAACAGTCTCGTAGAGGGTGGTAGGTGTAGCGGTGAAATGCGCGGGAATCTGGAGGAATACCGGTGGCGAAGGCGGCTGGACGAAGACGGCGCTCAGGTGCAACGTGGGAGCAAACAGGATTAAGGCCTGGTAGTCCACGCCGTAAACGATATCGACTTGGAGGTTGTGCCTTGAGGCGCTGGCTTCCGGAGCTAGCGCGTTAAGTCGACCGCCTGGGAATACGTAGGTTAAAACTCAAATGAATTGACAGGGGCCGCACAAGCGGTAGACATGTGGTTTAATTCGATGCAACGCGAAGAACCTTACCTGGTCTTGACATCCACCGGAGTTTTCAGAGATGAGAATGTGCCTTCGGGAACCGTGAGACAGGTGCTGCATGGCTGTCATCAGCTCGTGTTGTGAAATGTTGGGTTAAGTCCGCAACGAGCACAGCCCTTATCCTTTGTTGCCAGCGGTCCGGCCGGGAACTCAAAGGAGACTATGAAGTGATAAGCTGGAGGAAGGTGGGGATGACGTCAAGTCATCATGGCCACCCGACCAGGAGCTACACGTGCTACAATGGCGCATACAAAGAGAAGCAGCGACCTCGCGAGAGCAGCGGACCTCATAAAGTGCGTCGTAGTCCGGATTGGAGTCTGCAACTCGGCTCATGAAGTCGGAATCGCTGGTAATCGTGGATCAGAATGCCACGGTGAATATTCCGGGCCTTGTACACACCGCCCGTCACACCATCAGGAGTGGGTTAAAGAAGTAGGTAGCGGCGTCGGGAGGCGCTTGCCACTTTGTGATTCATGACTGGGGTGGTAACAAGGTAACCGG
+
%%')+4605:*)1.,,(,*+2),(*-)-240-'),0,7+*&&*0&-+./-1).*$'()+&77+/88466541/&,**+50/5+(,07525*-(''%''*/83.(+('.)'/)04)*&-09,*.,0,,.2;0;4,,11(8*,*762/-.)%'*&***+$'%+),()*+*02-5$.&&46243*,11''%''(1,-,%-*)($(')+)%*(()+--3-17,.1,6,/0::;54/1.5/+-.//20547;9)35;8,.0.1169**,-)&&+4/)166*)*',/,*21239.425/-,&)%%&,*2665.-''&(,.07782/,)%%))**%+,,+*,--185306**+/+*((,()*.231..*+/,26-5/,40/*.-))((%(&(*./****(10-1,1.3)+33331'544.-2**-/:/5&98,3*+&(%)(&(++)*/0.*-/39557;/--+,',-2/,--//1///7-,,4.-7./.1-)$%).-/-0,)+(%+*,'+,-+1-9.345635)*/425,(*'&020*')--:/<:2032/956-7-9-858&274+22+--0-*(+/.+&('.'.)+'/3:9/659/..0055220-(*,(/20-4-+071,'))).+*,111-&*&(($&(.8-4-,,--1//,0730526;:<;/;:196898755622-4002946564767465'*,&)-.099718..-/1/*0-1+/25479)+60,0419*%+(%)*%.00.2004.33,*+2*-60,,.-,/(7+65,57)31262:-/.-/*)'%%#'#*-+///8(../4//2/6062/5963245767632.14241-,.'3)%''%*0/7///(&'))*'+-,..)%%-*03521331,038,))()+()&)+,03.384***&&$(+/54:963-,('-/)-3256584678:0+,,+:,6.+,,.48030./-/))'/*-,./-./'(),/0433'0+1.-/66710/2.-/9637.-.08543**)'*1%*,+-(*+),-1*,+.23283.-.()),*&)%%*0&'&(+--)),.%(*'(*,'%&(&*..&(*&/)(.5/20/+%0/*+12/),.13:455/012110()(''%&().,3/5:9976
@be076b9a-b00c-45ad-adaa-43d58842cdc9 ch=112 read=111357 start_time=2019-12-13T04:26:07Z barcode=BC01 runid=2c9cf7bc05858273f10e7d7ec552fc0bd742dc3e
CTCCTACGGGGAGGCAGCAGTGGGAATATTGCACAATGGGCGCAAGCCTGATGCAGCCATGCCGCGTGTATAGAAGAAGGCCTTCGGGTTTGTAAAGTACTTTCAGCGGGGAGGAAGGAGTAAAGTTAATACCTTTGCTCGTGGCGGTACCAGAAGAAACACCAGCTAACTCCGTGCCAGCAGCCACTTGGTAATACGGAAGTGCAAGCGTTAATCAAAAGATTACTGGGCGTAAAAGCGCACGCAGGCAGTTTATTAAGTCAGATGTAAAATCCCCAGGCTCAACGCAGGAGCTGCATCTGATACTGGCAAGCGAGGAGTCTCGTAGAGGTAGAATTCCAGGTGTAGCGGTAGATGCGTGAGATCTGGAGGAATACCGGTGGCAGAAGGCGGCCCCTGGACGGGCAGGCGCTCAGGTGCGAAAGCGTGGGGAACAAGAGCAGGTTAAAGATACCTGGTAGTCCACGCCGTAAACGATGAAGCTTGGAGGTTGTACCCTTGAGGCCGTGGCTTCCGGAGCTAACGCGTTAAAGTCGACCGCCCACCAAGAATGCAGCCGCAGGTTAAAACTCAAATGAATTGACGAGGGGGCCCGCACAGGCGGTGGAGCATGTGGTTTAATTCGATTACAACGCGAGGCCTTACCTGATCTTCAGCATCCACAGAACTTTCAGAGATGGATTGGTGCCTTCAGGGAACTGGCAAGAGACAGGTGCTGCATGGCTGTCGTCAGCTCGTGTTGTGAAATGTTGGGTTAAGTCCGCAACGAGGCGCAACCCTTATCCTTTGTTGCCAGCGGTCCGGCCGGGAACTCCAAGGGAGACTGCCAGTGATAAACTGGAAGGTGGGAACGGTAATCAGATCATCATGGCCCGCCCGACCAGGGCTACACACGTGCTACAATGGCGCATACAAAGAGAAGCGACCTCGCGAGAGCAAGCCGGACCTCGCAAAGTGCGTCATGTAGTCCGGATTGAGTCTGCCAACTCGGCTCCATGATCGGAATCGCTAGTAATCGTGGATCAGAATGCCACGGTAGATACGTTCCCGGGCCTTATACACCGCCGTCACACCATGGGGTAGGTTGCAAAGAAGTGGTAGCTTAACCTTCAGGGCGCTTACCGCTTTGTGATTCCTTGACTGGGAATTGAAGTCGTAACAAAGGTAACCGG
+
+.20)&0&29.+05.)-***++7513,&++,,./4:4064/(+*2)02.+-00-/$()..(2.(')++-00((/*&(*)++'&%'')0.7,+,-0''%)&,6/0-+.$-1)&))+*-/(**-83+0-0---/,-/)(127(0(/(((*)/()'-*&,+&)22,*)*)-1.//914/7500+**6,%)'%(&.-6//006.++)+,08*+*.(*'-,09.*),,401/15.,%',76.(,++))$)()36(.255(/605,39558:40-)+.()9:4+/777,0(&#+%)*&&*-/0008/.0100113/23'))+'()+.1,-/7-+(,,+,+004+0(,)/-.*)+).*+''''(.)'(''),,/1,*4)++,02/,-+,,,(*1+192000;5-*3757+--/%&**,..1&.*,*-*-*,*/77611)'**.,*+-,1/.,6.7)'%$'.+72)*,/477(-*,.*,1821/-,()%$'/)6.-,-07./'01),4/-05,*)*4832..&)(')---2.+)&)&.1.-532569157&$*&*&(%'''*)/5,%%(-,274;:)67843720+112135-&/,)0'38)(-((('(++44-2&),053+.,2996:5;3+'2))-2(1&.&$-*&&))*/0-+(*()(&$$&)*7+(*'1(1)*92-*'(*,242*5),''')$$#&#+9.+3046&&')%%(,-*0+4.05411,2++,2686680123567322../064.*3,'+-2-3*011+(+))+(',')(*,)/60-2002,,20(10)()*-0597/**)+)&.//72-8*(&+62(+/18552-00/214;;9:5--)*2/.3((+())'./.0**'+,/53+0.038,')%%'-.8%/.'&%$'%(&)*0.14/1181/../5345683)*,)).)+2'576:27//'%(+,,(,+-/34656))4;7,1)-,.223/+'**+',*'.1-++-,-,-&-+/,0'4.//82/(%,++/0-.52433/209110704314)*&('&-,+-2954276561/1/,+(+)-&(&&*)-+//++-),/,/-/735271'('.,/4+,194'(+&)#%#&&&&&4)/,021$.(+),.40.54'+.,*+625693.10-.345;5.+/*)/2-./1142749+-1.388;08
@6104c942-3794-4309-8b4e-cb739a294352 ch=209 read=62846 start_time=2019-12-13T04:26:25Z barcode=BC01 runid=2c9cf7bc05858273f10e7d7ec552fc0bd742dc3e
CTCCTACGGGGAGGCAGCAGTAGGGAATATTGCACAATGGAGCAAGCCTGATGCAGCCATGCCGCGTGTATGAAGGCCTTCCGGGTTGTAAAGTACTTTCAGCGGGGAGGAAGGGAGTAGTTAATACGCTGCTCATTGACGTTACCCGCAGAAGCAATAACTCCGTGCCAACAGCCGCAGTAGCCGGAGAGGTGCAAAAGCGTTAATCAGATACTGGGCGTAAAAGCGCACATGAGCAGTTTTGTTAAAGTCAGATGTAGAGAATCCCCAGGCTCAACTGGGGAACTGCATCTGATACTGGCAACTTGAGTCTCGTAGAGGGGTAGAATTCAGGTGTAGCGGTGAAATGCGTAGAGATCTGGAGGAATACCTGCCGGTGGCGAAGCGGCCCCTGGACAAAGACTGACACTCAGGTGCGTGGGGAGCAAGCAGAGTTAGATACCCTGGTAGTCCCACGCCGTAAACGATGTCGACTTGGAGGTTGTGCCCTTGAGGCGTGGCTTCCGGAGCTAGCGCGTTAAGTCGACCGCCTGCAGGGTACGGCCGCAAGGTTAAAACTCAAATGAATTGACGGGGCCCGCACAGGCAGTGGAGCATGTGGTTAATTCGATGCAACATGAAGAACCTTACCTGGTCTTGACATCCACGGAAGTTTTCAGAGATGAGGAATGTGCCTTCAGGAACCGTGGACAAGGTGCTGCATGGCTGTCGTCAGCTCGTGTTGTGAATGTTGGGTTAAGTCCCGCAACAGGCGCAACCCATATCCTTTGTGCCAGCGGTCCGGCCGGGAACTCAAAGGACTGCCAGTGATAAACTGGAGGAAGGTAGGGATGACGTCAAGTCATCATGGCCCTTACGACCAGGGGCTACACGATGCTACAATGGCGCATACAAAGAGAAGCGGCCTCGCGAGAACAACGGACCTCATAAAAGTGCGTCCGTAGTCGGTTGAGTCTGCAACTCGACTCCATGAAGTCCGGAATCGCTAGTAATCGTAGATCAGAATGCCACGGTGAATACGTTCCGGGCCTTGTACACACCGCCCGTCACACCATGGGAGTGGGTTGCAAAGAAGTAGGTAACTTAACCTTCGGGAGGGCGCTTACCACTTCGTGATTCATGACTGGGGTGAAGTCGTAACAAGGTAACCGG
+
/-2,)+1,/3/'*/..00+(/&/4-)1,&4('(,+30//)('+,/*-71336652)373967801/1276.-,+'-*89;1*,3017/+03(*2.//372+..+39-*//,+,3*&'))*-11-,/7--3//24+12103.4.)21+)3*(*'$&))-17111202-/(,'.,-12.0'++(%)&))2,&+**-309,+*.-333335%'*)(/0:;69896;4+(.*)''(0/06830:;<,66;0;--17,//2//,**%)&&+290*0986/.)1(,43*.211222231,,-$+$&*.2*(&&'&)*..0455,*,01,(*,,--1-')-,/1/0/0:6.57.-3499/.++-353873+*&'('()#%&.)2/.-+)+))+--0:3+',.3515+-//..-.$'*/.2&%&&'8785)(&,13+4++$)*1++3444;')484++,00*',+04/-*0,(*(('004/+1+2,6450;-..6:,0,-.15146/83313*/,.',-..//0/.504.766418674,)&')(((-.0922.33323141::6429,98761527267479517)+-,0-&-/$//00*..67424.26*6372*+-184&.)(,.81360-..*2722246572223/4('*-**-,.-*&$%&)*,-3,0+,+--8-0:+:9&60302/+1-308.,,/224/.-,,,5456:96763432466*6*()+-0*/19163172/,+/1*)102:+.:4+2*++20(.+/0(&.&&,,-.,,,3977-8-70'.-../35+3(.-)*:9:70230222;:443,*2,/403+.'/.3347911133.17895'*()--'%$'(*2311/1+&(#%&&&)**'(&'*,1+'(((.-0,344)()'))((,%*+02331*')&(/+*,7//578773:4**101),-)*-2766(+(,&%()*0,2-0../203048-.00,+*,'1+,3-/''&%%-/,,,25%'25660165586&/173()8400,/71/083806-*.23220295.53))+/0/7:1549-*)+/8051/224/)*/)'&+3,/2&#%,*262960;0,16/3124416;'1/3/1247::5/-,++&',32+'*.++,.4.6016(6-0;7;17
@b5c3d37e-c197-4e5f-b874-fbc7d2d0d5f4 ch=425 read=55143 start_time=2019-12-13T04:26:25Z barcode=BC01 runid=2c9cf7bc05858273f10e7d7ec552fc0bd742dc3e
CCGGTTACCTTGTTGCGACTTCACCCCAGTCATATGAATCCACAAAGTGGTAAGCGCCCTCGAAGGTTAAGCTACCTACTTCTTTGAAAGCCCCGCTCCATGGTGTGACGGGCGGTGTGTACAAGGCCCGGGGCAATGTTCACCGTAGCATTCTGATCACGATTATAGCGATTCGACTTCATGGAGTCGAGTTGCCAGACTCAATCCAGTTCTGACGCGCTTTATGAGGTCCACTTGCTCTCGCGAGGTCGCTTCTCTTTGTATGCGCCATTGCTTAGCACGTGGTAGCCCTGGTCGTAAGGGCCATGATGACTGACGTCATCCCACCTTCCCTCCAGTTTATCACTGGCAGTCTCCTTTAGTTCCAGCCGGACCGCTGGCAACAAAGGATAAAGGGTTGCGCTCGTTTGGGGACTTAACCCAACGTTTCACAACACGGGCTGACGACAGCCATGCAGCACCCTGTCACGGTTCGAAGGCACATTTCTCATCTCTAAGAAACTTCCGTGGATGTCAAGACCAGGTAAGGTTCTTCGCGTTGCATCAGATTAAACCACATGCTCCACCGCTGTGCGGGGCCCCGTCAATTCATTTGAGTTTTTTTAACCTTGCGGCCCGTACTCCCCGGGCGGTCGACTTAACGCGTTAGCTCCGGAAGCCACGCCTCAAGGGCAACCTCCAAGTCGACATCGTTTGGCGTGGACTACCGGGTATCTAATCCTGTTTGCTCCCCACGCTTTCGCACCTGAGCGTCAGTCTTCGTCAAGGGGGGCCGCCTTCGCCACCGGTATTCCTCGAATCTCTACGCATTTCACCCGCTACCTGGAATTCTACCCCCCTCTGCAGGACTCAAGCTTGCCAGTATCGGATGCAGTTCCCAGGTTGGGCCGGGGAGTCCCTACATCTGACTTAACAAACCGCCTGCGTGCGCTTGCTTACGCCAAGCCAATTCCGATTAGCGCTTGCCCTCCGTATTACCGCGGCTGCTGGCACGGTTAGCCGGATATATAGCTTCTTCTGCGGTAAGCGTCAATGGAAGCAAAGGTATTAACTTCTCCCTTCCTCCCCGCTAGAAAGTGCTTTACAACCCGAAGGCCTTCTTCATACACGCGTAAGCATCAGGCTTATACATTTGTTACCAATATTCCCCACTGCTGCTGCCTCCGTAGGAG
+
0,&,0/-1.0-%.2',**24;5106:-*,62-/)+.0237,)++-*)),2/,.,0128/-2''*),%3+-'++.04.',-2(+'%',-)&/4.&%'*10(.-411./04./,)+*()*)++.5:0:07*)2.+,((*$-73563(+%'(+893(()),()*-9-('&()++.66434354(*/.*+,-.*(.,$'&'(/5685;545/47943402-,(+-.3..)),1-4($')-*-0102('$(&'+,',.2/7077.&('*-.36:220-&($&'/.1//,((*,-/,(*-.-%+&''++****)+,-&-*)),,5591161)-1.4.5,,.)+-1;3-14)+(,-,*01428'''%$&,,.-)+0.-6/15-/+3,,54.58,/388:;*,)),2-/332.,''$()4,-,-0/1.(&$()%/9.,,-,'0./(+,++,)*,+-..08030/(())/4,.**+(+/8864)*%()(',-,:4//778-,+*('$*'&-/111.28;::5890566280)1'$%'+3;95;846+3+))/10-),-.0;946)(+*-..3.+02++&&)(()+)',11(%)-499;6-4:90336369</'.'&%%%()(''%('+%*)053+&365.5101-/-002010,-*)()*11/,,+'-1.0115163-)%#&&(6720+)./631*.)/1//0/*..016;688676(2(*-55-5.-.)-),7,(++7770(,)+-1-.),+02*+')(/././&(##))*/),*(025-44/.0*2-.0944:.7658<27-.$%./010(%(*.+.9.,$(-)(2.*0*+107.8010)3/778-.0)$.',4,135'%').0.30-)/+-+(*-**-,,8;4:.,.409.3525&/.+$&'*-($#%()431-*((1098:658'('&&'&.+-+*.*&$&$&(-0*'+$$%/+4:*41*0'('('*,,(2401-))-/641180-*2,./.+.*(&()('***.''-*++,.(''(,81674367)+&'+%*(*+4.-+*(*$)&(*),)--430+*-'(*2-,2.22/98/)*+''*,)%($&),*'*+&.**),3/5398<6583-,-.),+'&$&&$)/02-1.++)$%%&&/4)&3'%)%+)0)125551+-.//32+$%**+05,-43,++
@486d324a-ff9e-4fce-a101-c1087228875e ch=35 read=68908 start_time=2019-12-13T04:26:45Z barcode=BC01 runid=2c9cf7bc05858273f10e7d7ec552fc0bd742dc3e
CTCCTACGAAGGAGGCAGCATTTGAATATTGCACAATGGGCGCAAGCCTGATGCAACCATGCCGCGTGTATGAAGAAGGCCTTCCGGGTTGTAAAGTACTTTCAGCGGGGAGGAAGGGTAAAGTTAATACCTTGCTCATTGACGTTACCAGAAAAACACCAGCTAACTCCGTGCCAGCAGCCGCGCGGTAATACGGAGGGTGCAAGCGTACAATCGGAATTACTGGGCGTAAGCGCACGCAGGCGGTTGGTAAGTCAGATGTGAAATCCCCAGGGCTCAACCTGGGAACTGCATCTGATACTGGCAAAGCCAGGTCTCGTAGAGGGTAGAATTCCAGGTGTGAGGTGGAAATGCGTAGAGATCTGGAGGAATACCGGGTGGCGAAGGCGGCCCCCTGGACGAACTGACGCTCAGGTGCGAAAGCGTGGGAGCAAACAGAGTTAGATACCTTGGTAGTCCACGCCGTAAACGATGTCGACTTGGAGGTTGTGCCCCTTGAGGCGTGGCTTCCGGAGCTAACGCGCGTTAGTCGAACCGCCTGGGGAGTACGGCCTGGGTTAAAACTCAAATGAATTGACAGGGGGGCCCGCACAAGCGGTGGAGCATGTGGTTTAATTCGATGCAACGCGAAAGACACTTACTGAATGCTTGACATCCACGGAAGTTTTCAGAGATGAGAATGCCTTCGGGAACCGTGAGGACAGGTGCTGCATGGCTGTCGTCAACTCGTGTTGTCGTCGTGGGTTTAAGTCCCGCAACGAGGGCGCAACCCTTATCGCTGTTGCCAGCGGTCCGGCCGGGAACTCAAAGGGAGACTGCCAGTGATAAACTGGAGGAGTGGGGATGACGTCAAGTCATCATGGCCCTTACGACCAGGGCTACTACGATGCTACAATGGCGCATACAAAGGAAAGCGGCCTCGCGAGGAATCAAAGCGGACCTCGCAAAGTGCGTCGTAGTCCGGATTGAGTCTGCAACTCCTCGACTCCATGAAGTCGGAATCGCTAGTAATCGTGGATCAGAATGCCACGGTGAATACGTTCGGGCCTTGTACACACCGCCCGTCACACCATGGGAGTGGGTTGCAAAGAAGTAGGTAGCTTAACCTTCGGGGAGGACGCTTACCGCTTTGTGATTCATGACTGGGGTGAAGTCGTAACAAAGTGCCCGG
+
++-4./1-,*,+'+..0(*$)*(&'))&.0-+---921337087;/6;776944/(/10649:4410122471/)+()*89770'0:859-*281+-052831*+,&250'+2.-,,)+*78-/4242)0/1.(+-.)2--.2)..',)'&20-(%%&)),%*).3.,*4-.-.-,/2122)(,,011////.101/)*(+,125++*($'*-99)/*(1+.038;671+.('(-003114-1+***-*.,.3/46-.28780070-/:6/$..'(+4788:5201'&+144366501122908/,3)%,&%*++,*.47(/&.24.02)2+5/.-3671++%&'((&(*))*872.***+./0;0,1-'-./35(,'+,8.,,4,3,&0-5831-0585)(2/22334314(,6666,/3.+/2730-+,-9;273/)+..-*00+,(''-/256556(-27740).,---00;:5.*-)1)0/43;.1/960%*&(+-+*,+040/-0+.,-,.13920301.2//,.,-.$37'1678;8*&'()-+.9*&&+3255:5.-+*-7/)*)).+/01(5083,(,6+*0-1,4-44<77;433.1-...4;8/341.+-.-:61/./00:/**,'&&%#&$%%*,&#&$((45880//-4,5.-6<7,'((+,10/.,,-'(,486,89-98;84*(,*564597///--/--8443576872,317/1+..&'#%&&%&,4-03/',)--7(()/5//&*+1,*.-'37/,.//7((/+//.65/./'3./+.,6/7;8.7115/7,(-,,/0321-0'113334/()),6/0)%&&(-59.6522022+*+..122%')+00)(+%$)+6921*)+)%'%%'&(*+36135;65.----31542+()'))(,+50508511**&%%%%.20.55:78657((.53.2674765,-,,,,1,,:,+&)*,5::05.,,&','(+455/,)()'*.28586923-(,-2:332:9;9894/-./.55./0732133)3.5.1&-45314//..,.*05,5:,,..,-,666987.))*,31.,))+31&('&(*)4-+))**5,6:675)02)(1202.+,+)/-&+30,+++)-/-/03344576--,4/+*,&'*/(,2&&)&,0'0%
@3b94627b-0edd-4f9b-b1b5-59b7541e4017 ch=94 read=98861 start_time=2019-12-13T04:26:46Z barcode=BC01 runid=2c9cf7bc05858273f10e7d7ec552fc0bd742dc3e
CCCTACGGGAGGCAGCAGTGAGAATATTGCACAATGGGCGCAAGCCTGATGCAACCATGCCGCGTGTATGAAAGAAGGCCTTCGGGTTGTAAGTACTTTCAGCGGGGAGGAAGGGAGTAAAGTTAATACCTTTGCTCATTGACGTTACCCGCAGAAGAAAACACCAGCTAACTCCGTGCCAGCAGCCGCGGTAATACGGAGGTGCAAGCGTTAATCGGAATTACTGAAAAGCGCACGCAGGCGGTTTGCTAAGTCAGATGTGAAATCCCCAGGCTCCAGCCTGGGAACTGCATCTGATACTGGCGAGCTTGAGTCGTAGAGGGGTGGAATTCCAGGTGTAGCGGTGAAATGCGTAGAGATCACGGAGGAATACCGGTGGCGGAGGCGGCCCCACGGACAGACTGACGCTCGGAGTGCGAAAGCGTGGGGAGCAAACAGGATTAGATACACGCCGTAAACGATGTCGACTTGGAGGCTGTGCCCGCCAGGCGTGGCTTCCGGAGCTAACGCGCGTTAAGTCGACCGCCTGGGGAAGTACGGCCGCAAGGTTAAAAACTCGATGAATTGACGGGGGCCCGCACAAGCGGTGGGCATGTGGTTTAATTCGATGCAACGCGAAGAACCTTACCTGAATGTGACATCCACGGAAGTTTCAGAGATGAGAATGTGCCTTCGGGAACCGTGAGACCTTGGAGTGCTGCATGGCTGTCGTCATCGTGTTGTGAAATGTTGGGTTAAGTCCGCAACGAGCGCAACCCTTATCCTTTGTTGCCAGCGGTCCGGCCGAGAACTCAAAGGAGACTGCCAGTGATAAACTGGAGGAAGGTGGGGATGACGTCAAGTCATCATGGCCCTTGACCAGGGCTACCACACGTGCTACAATGGCGCATACAAAGAGAAGCGACCTCGCGAGCAAGCGGACTATCATAAAGTGCGTAGTCCGGATTGGGTCTTGGCTCCGACTCCATGAAGTCGGAATCGCTAGTAATCGTGGATCAGAATGCCACGGTGAATACGCTCGGGCCTTGTACACACCGCCCCGTCACGCGGGGAGTGGTTGCAAAATGGGTAACAACTTCGGGCGCTTACCACTCTGTGATTCGCAGGCTGGTGAAGTCGTAACAAAGGTAACCGG
+
8:-,&'%)*$*,)(+*'-)+)&)2.-0.+,+-2//.023*+08,093/0*()+%.2+*+1923311545688*%**+0187;82;95;3/68+,..4::3022156+)--,)+-)'))/68--6/7/37.57+*778*2++,:/50./7+&+,+/,',,''()*/*,./-6//0516346.)--,//03/71.-++,02+,.+.2:611016161204432323,*&)+,).01+1/2/085(2/31)+156159//00(-+--3+/761&06894,,-/728:7+4-+....9/,+,')-(-/.++(&&)'))+*+2*%2--)-/.+.021++79742+/.-71+1/**01971))*,-.'&2301,(*+,39;;242/.4&&//566571%'0:42$+&(&(*//536,,&&*01*03+*1239::+)//2:,7&78231.,25(0&'&.**+8944.)*))*5893914,/4124862;5&)&(04*+)&*-*)*'*1--/176410*+(*23748842594792,+-)'&')+-.50,)*2)2-/4,4-..*('$%(((',(+%*,5;9/47--1+1-2..4..42,-,/**,2372*/788111+133/....1+-1.7.:..:6/'&)(,'&*24872403(%+,:48.--,,.,--/830115989:3:9-104368333*$$%+,),./7;43444;9:986333.+247.5/--/(*0((1-6-**528),31)+,/+*%*('0056<8280/2',.)(18459503+1+.-1121+&**-+6.28*0*(()5589:435-+..75220.)++-100.-35121/22*(*+,22214225,*/1%%%'*0;79986-+))%'&))02876/40.27755..+,,.(%&%(*(*,06578530/.,3;18094.(&).112:2-))(*(05;,'/8+02.0&'%%%%%'%*%$,+,33*,**2))++2/201321..0/71108742-2('*557:8-/-53/.,%$)(*7:.46:/5---30--).3.*04,)-.&'&)(.71)**)*'++--73)-)+)&))+(,''*)),')))-*+17(++,,/.++4,+),*+1.*04)(%%'')&-)&)-2)-./178;39
@e7dd3c40-d757-486c-b7c0-a77acade7a56 ch=211 read=61304 start_time=2019-12-13T04:26:56Z barcode=BC01 runid=2c9cf7bc05858273f10e7d7ec552fc0bd742dc3e
CTCCTACAGGAGGCAGTAAAGGGAATTTTCGGCAATGGGGAAACCCTGACCGAGCAGCACCGCGTGAAGGAAGAAGGTTTTCAGTTTGTAAAACTTCTGTTATAAAAGAGGAGAAAAGAACAGCAGCTACAGGAAATGGTAGCCGAGTGACGGTGCTATTAGAAGCCACGTAACTACGTGCCAGCAGCCGCGGTAATACGTAGCGTTATCGGAATTATTGGGCGTAAAGAGGGGAGCAGGCGGCAGCGGGTCTGTGGTGAAAGCCTGAAGCTTAACTTCAGTAAGCCATAGAAACCAGGCAGCTAGAGTGCAGGAGAGGATCGTAGATTCCATGTGGGCGGTGAAATGCGTAGATATATGGAGAGGAACACCAGTGGCAGTCTGGCCTGCAACTGACGCTCAGTCAGCGTGGGAGCAAATGGGATTAGATACCTAGTATTCATAATGAAACGTGGAAGTACTAAGAATTGTTGGATGTCAAGTTCAGTGCTGCAGTTAACGCAATAAGTACTCCGCCTGGTAGTTACGTTCGCAGAATGAAACAATTGACGGGGGGCCGCACAAGCGGTGGTATGGTTTTAATTCAGAAACTGACGCGAAGAACCTTACCGGAGTCTTGACATCTCATAAAGGCTCAGAGATGGAGATAGCTATATGAGATACGGGTGGTGCATGGTTTGTCGTCAGCTCGTGTCTCGTGAAGATGTTGGGTTAAGTCCGCAATGAGCGCAACCTTATCGTTAGTTACTACCATTAAGTTGAGGACTCGCTTGAGACTGCCTGGACAACCAGGAGGAAGGTGGGGATGACGTCAAATCATGTGCCCCTTATGTGTGGGCTACACGTGCTACAATGGCTGGTACAGAGATGCAATACCGCGAGGTGGGCAAACTGAAACCAGTTCAGTTGAAGCGAAACTCGCTACATGAGCTGGAGTTACTAGTAATCGCGAATCAGAATGTCGCGGTGAATACGTTCCGGGTCTTGTACACCGCCCGTCACACCATGAGAGTTGCTTAATACCAGTCCGTGAGCTAACCGCAAGGAGCTTGGCGGCCGAAGGTAGGGTCAGCGATTGGGGTGAGAATCGTAAAGTAACGG
+
+/1402413/)(*))$(')+(0)+*08;811977;531.').,-;2/./10...32'/)-3/156716/3/-&++*/,9530,,/5)%$%)+(,.515)63,/187+$'*)(('+3.'+30&-+&)+-/721,*21,071./41**++,11.)+))0*.-+%*)%.0-,')*0,,+-01421/-///4.13/30//.,12,&()*.9423'-&&()&**07...+28+&&+-4+(.,&573)21($#'+,34321141/044-198340*))(2+,12-,++3;4;;24/-5:-2:402,'')+3./1247,0.&)&,4,,-))%)0*7432)(&(&))*262191./<::98::85.042/,)'(+,,26+$&#&&%%'-/44:4:311371330./00333/*'&'+-7;6+/00:95&,1*3/0)./368)'''%$()&%',*(+6,,,.1.&%&''-,(2%*&0(&2++&'*&-*13-.22(),443777455544465;651-..+)+'&,'%).+)%(),.01;40-,+.12426+)-3.6/+,,*46.+.2&),-263.))%&((+.-/4:;,26160)')+%))$%'(--01),++).0/2:'0%%*+.-0///,&(-3937)-5168-.*,,:93000.-11034597/31658*.0')69892:7562'%+,..4-10/239641+,*/-(*'3358;79769650+4/),51.%%/-+/3,1.06445090/.34//0.07.-4-3+.11&68354.&'%%,)//4666;5/*&%)+*/-/+(-.-)-)()070376244568974323)*%)+0.,710/0-),552*,*))%%$&*(),510711/)*,0.,+**,890;0/08410**)00/(()4+**%)1,(-.1488),,-***&%)+.2/06)+'&),,+*(*02-)(3,++0',*0+,,).*+6-/.,,1.,476;7;8,).*&+-584''30.+2++)*++29517/,*,&*(06510,,%*(.(((),&(%4'((+,//0+')()+425+-.-()$$"$%+)*+,4---5*4-0.++,-0132.;0744)))$&(*)65770+')15643
@df62dcd3-aa2c-4fbe-b0f2-d1abd13ce3ed ch=365 read=89387 start_time=2019-12-13T04:26:55Z barcode=BC01 runid=2c9cf7bc05858273f10e7d7ec552fc0bd742dc3e
CCCGGTTACCTTGTTACGACTTTACCCCAGTCATGAATCACAAAGTGGTAAGCGACGCCACTCCCGAAGGTTAAGCTACCTACTTCTTTTGCAACCCACTCCCATGGTGTGACGGGCGGTGTACAAGGCCCGGGAACGTATTCACCGTGGCATTCTGATCCACGATTACTAGCGATTCCGACTTCATGGGTCAGGTTGCAGACTCCAATCGGACTACGACGCACTTTATGAGGTCGCTTGCTCTCGCGAGGAGTCGCTTCTCTTTGTATGCGCCATTTGTAGCACGTGTGTAGCCCTGGTCGTAAAGAGGGCCGTGATGATGACATCCCCACCTTCCTCAGTTTATCACTGGCAGTCTCCTTTGAGTTCCCGGCCGGACCGCTGGCAACAAAGGATAAGGAGTTGCGCTCGTTGCGGGACTTAACCCAACATTTCACAACACGAGCTGACGACAGCCATGCAGCACCTGTCTCACGGTTCCCGAAGGCACATTCTCATCTCTGAAAACTTCCGTGGATGTCCAGAGACCGGTAAGGTTCTTCGCGTTGCATCAGATTAAACCACATGCTCCACCGCTTGTGCGGGCCCCGTCAATTCATTTGAGTTTTAACCTTGCGGCCGTACTCCCCAGGCAGTCGACTTAACGCCTGATTAGCTCGGAAGCCACGCCTCAAGGGCTGTGAAGTCGACATCGTTTACGGCGTGGACTACCAGGAATTATCTAATCCTGTTTGCTCCCCACGCTTTCGCACCTGAGCGTCAGTCTTCGTCCAGGGGCCGCCTTCGCCGCCGGTATTCCTCCGATCTCTACGCATTTCACCGCTACACCTGGAATTCTACCCCCCTCTACGAGACTCAAACGCAGTATCAGATGCAGTTCCAGGTTGAGCCCGGGGATTTCATCTGACTTAACAAACCGCCTGCGTGCGCTTGCCGCCCAGTAATTCCGATTAACGCCCTCCGTATTACCGCGGCTGCTGGGAAGGTTAGCCAGTGCTTCTTCTGCGGGTAACGTCAATGGGCAAGGTATTAGCTTTACTCCTTCCTCCCCGCCAGTACTTTACAACCCGAAGGCCTTCTTCATACACGCGGCATGGCTGCATCAGGCTTGCGCCCATTGTTACTCCCAATATTCCCCACTGCTGCCTCCGTAGG
+
:.()+)1)/3-50-7''+.-/,*)107+)+;:7:88;1/..2:2,1364-*)))$)-/6+04..(''&*61;88%'(*.2)$*)5,2;<;275/595$%&2:3+2574/+,-07:98'/,*+(+415161/-285:7684340.05166;77769*+,192./010;.-/12555:;95445968142/-,.&)-0+'.&-)))+%0+,1*9.:73130361-03::33/,34.+%%'&%&)*.0+-+&,)',.5.1272754;7.,-///469,96)*--,+)*-211,)-02:-.39993542))(,,83785001-,'++.1)34-*/375;8606,-/:,+,;886473049877/-65512494:1/736/85887995;23/35;-/.4416/6'-/9.2,/06609-*,78436350++)*.-0-:1,,,2,.,2,&/166788887*6927/5)1001;66571/,-+65;22-+,0.0.,0/2:.),-/2540.012+006/7225;::679'+(*+.8-,/+.,,0/67066371-1///37('*.*,,12<//./4543.-4///.3-//5480180'&*+-94<938;9./10;<21667391,0,3,&))-+1::.-3840476332082:201'#&*+,,,-26*/+.+/3130284745)-)122-(%)()*18858876:4./.97674487889;/3(*+,2/24647246336<6,0258:../,--850/1.12./-69:;:3---00443/,)-49,:6/0/+00121')3*/035<:44,&%&+,11489:;1:;1--06025--(+42745351.+)/165../24562--,-/1+.0-./(*--124301./*12942()/.9///03/*030%13*-22331+0/+1,+7:65849;:;;9881/,4,*)((+1,+*0038;502-5.0-.)+.*')**5,1.-7;1./40+,+')+()*,,*,,+33(13002:29;77.8*,*/-8878,8+,-'*)+5*7,/..-&*/31*,-492:8,+-,,'$$#%$'$,653,)+*11.,,4,5.95<:9762*+-'++./7123495,,,,+)%1+,16,...54'.+%+&$&%+-*+1/24/6450&(*)+*+.0-4:8905/
@1f53fccc-8747-4523-b9f4-00289b52013c ch=19 read=37763 start_time=2019-12-13T04:27:00Z barcode=BC01 runid=2c9cf7bc05858273f10e7d7ec552fc0bd742dc3e
CCGGTTGCGGCTACCCCGATCGCAGATCACAGAACAGTGGCGCCCTCCAGAAGGTTAAGCTACCTCGCTCTTTTTGTACTCGGCGGTACTGACGGGCGAGTTAATAGCCTGCAAGGCCGGGGCATGTTCACCGTGGCATTTCCTGATCCGTTACTAGCGATTCGGCTTCGTGGTCGGGTTGCGGAGACTCCGGTCGGACCGACGCGCGGGGAGTCCAGCATCTCGAAGGTCTTCGCACAGCGTGCCGTTGGCGTGGCTTCAGTCGTAGGCCATGATGATGACGTCATCCCACCTTCCTCCAGTTTATCATGGTGTCTCGTACGGTTCCCCGGCCGGACCGCTGGCGGCCGGATAAAGAGTTTGCGCTTTCGTTGGAACAACCATTTCCAGCAGGCGGCGACGTGGCTATCTCACGGTTCCGGGGCGTCTCACAGAAACTTCCGTGGATTATTCAGGATTCCAGGTAAGGTTCTTCGCGTTGCATCAGATTAAACCGCTCGCGTTGTCGTTGTTGAGTTTTAGCGCGTATACCCAGGCAGTCGACTTAGCGTTGGCTCCAGGAAGCCGCCTCAAGGGCACAACCTCCAGTCGACATCGTTTGGCGTGGACTACCAGAATTATCTAATCCTGGTATACGCTTCGCGCAGGCGTCAGTCTTCTGCGTCCAGAGTTACGCCCATTACGCCACCGGTATTCCTCCAGATCTCTACGCATTTCCGCCGTTCTACGGGACTCAAACGCATTATCGGTGCGGTTCCCAGGTTAGCAGGCGGGGATTTCACATCTGACTTAACCGACCGCCTGCGTGCGTGAAGTTCGTTAGCGGCGCCTCCGTATTACCGCTGGCTGCCAGCGCAGGTTGGTGATTGCTTCTTCTGCGGGCAAATCAATGAGCCAAAGGTAATTAACTTTACTCCTTCACTCCCCGCTGAAGTACTTTACAACATTGCTTTACGCGGCATGGCTGCATCGGAAACGCGCCCATTGTGCAATATTCCCTGCGCCAGGCGGGAACCAATGCAACGGCAGAAGGTTAACACAAAGGGCTGGCTCTTCCAGCGCAGCCGTAGCTACCA
+
+)(','%&%$%%%,55($%,,'(&(--*'&&('&%%'%(''()))',,'%)(*(1+-)&(&$&*(.()($')+-('))%'&$'&+/,&%&('0'/(&(%((,2)(&%&'%%+-//+,%+-2*0&)$&0+-/61/&,+&)-(/*(),+1+%(*('((+,0/0*('%*-*'%$&)***2'.*'&+-'''+)-%%#,*(0'&$&$&&&&'&)((&((-+&'(&'$%%&'+*01*(.*$'$&%&&&&'*''''''(%%%'#$$%&(,+'#$*)37//..*(&&(232487+32)&+(),-'))))+,86,.*%$&)*','+,&&')*1-.,--'%*5/2979933-/'&&&+*0+,,19+(',)40((%%&,'%(+&'(%&&*))'$'-'&%$#&$(()+/--&&$$%%%()./-0(*+57/:,%()-&%&%&'%&((*'&+*0'&$',1*'*',++%,'(%'*'&(%*)4)70:6550.0-4.-.333--,7*/,%&$##%%%$%%&$'.+-3'-3,*)34,&&&$%$&))'&(-/&++'$%')'((,*%'')(*$%((.0%--*,(-)#')*-,,,2-,'*-0/6-3&%$**+'-,*+)-*'','(&(.)(+')++*-+.,,++,/6.41,/%&$$#%#$((/')%%#+'('+-.4()))%$$%')6))*%(&'%),,2+%(%#%%'+)/5+6/./10''1+++31-+*..20100:'(%$%**/&'$#%'/++0./-5401/()+,//'.+**+)-/-+()*))-)*()-.))+/,+45,++(+..&)&)/+,*($%*)2049423+&$$$$&''(),''+)%&%&$%$(').4.402/'*'%%%.*'&$&$$&&$(&-**+&&''&+'#%).54;423760.-,/),*.*))&++'*,)((,('-***'*+'%)*46+30&&&,1/,)00,4+))+*1.('*,'&$$##%(*($(()*0.+,-/-(()()0(*+*%&%)'262')2','),+)'(+(,'$$%#&(#'('%+*,*/)/()&*$#&()/&()+'+))(&&&)+1,&*%%$%$$('%&*&'((&&$$%$$%)'(%#$$$
@1e0d7b81-e12b-4a74-b544-bd23c222b788 ch=55 read=76825 start_time=2019-12-13T04:27:14Z barcode=BC01 runid=2c9cf7bc05858273f10e7d7ec552fc0bd742dc3e
TTCATGCTTCGTTCAGTTACGTATTGCTTGTGTACAAGGCCCGGGAACGTATTCACCGTGGCATTCTGTTTGATTACTAGCGTTCCAGGGCTTCATGGAGTCGAGTTGCAGACTCAATCGGACTACGACGCACTTTATGAGGTGCTTGCTCTCGAGGAGTCGCTTCTCTTTGTATGCGCCATTGCCCAGCGTGTGTAGCCCTGGTCATGGGGCCATGATGACTTGACGTCATCCCCACCTTCCTCAGTTTATCACTGGCAGTCTCCTTTGAGTCCCCAGCCGGACCGCTGGCAAAGGGATAAGGGTTGCGCGTTGCGGGACTAACCAACATTTCACAGCGAGCTGACGACAGCCATGCAGCACCTGTCTCACGGTTCCCGAAGGCACATTCTCATCTCTGAAAACTGCGTGGATGTCAAGAGACCAGGTAAGGTTCTTCGCGTTGAATTAAAACCACATGCTCCACCGCTTGTGCGGGCCCCGATCAATTCATTTGAGTTTTAACCTTGCGGCCCGTATTACTCCCCAGGCGGTCGACTTAACGCGATTAGCTCCGGAAGCCACGCCTCAAGGGCACAACCTCCAAGTCGACATCGTTTACGGCGTGGACTACCAGGTGTCAATCCTGTTTGCTCCCCACGCTTTCGCACCTGAGCGTCAGTCTTCGTCCAGGGCCGCCTTCGCCACCGGTATTCCTCGAATCTCTACGCATTTTCACCGCTACACCTGGAATTCTACCCCCCTCTACGGACTCAAGCTTGCCAGTATCAGATGCAGTTCCCAGGTTGGGCCGGATTTCACATCTGACTTAACAAACCGCCTGCGTGCGCTTGCCCAGTAATTCCGATTAACGCTTGCACCCTCCGTATTACCGCGGCTGCTGGCACGGAGTTAATGATGCTTCTTCTGCGGGTGACGTCAATGAGCAAGGTATTAACTACTCCCTTCCTCCCGCTGAAATTGCTGCAACCCGAAGGCCTTCTTCATACGCGGGCATGGCTGCATCGGGCTTGCGCCATTGTGCAATATTCCCCACTGCTGCCTACCGGTAG
+
&"'$+%+-2.)*26+438*2/0//1.,2,++/()21+-*,,,+2/232,002;412626271*0-&+(-0**,/002132,),50)'+(&,.54-/2-***,.22340126777.,/*0-815+(&(*6/0),/63--+'5('&)+++,00(*)&))&)***+:+8832;4./11,--/6//0/.1.++.**//*,,..8.,1:84(3(-474;64//0-*.*20349:912.884'237:78.7(*,8)*,3510+10258868((0++-..2882+/141855612''$%*9+-14-0,,*0/..*(*((*))(+150*$(&,**/746:5.))*)-++.668975,41/480507/0///;33685526)14;1:.,+).3,+.-/:2488:8/1-%'-2,(,'+,.;<;;8872*'*+,;9-,,,-*)+1421;535141)&+*-/;:2;<45/101124,.4-240/222/.,.66/'&*,287:8.6:.**0-9;+**.+/60-5,.85-/*/*&),/47/-.2)/55522.0.+.))++*1*%*1./)*-(1)+52435859.,.0+(),6524,/-+((**0,0/16.7</*+(++.49944444;1''*&()&.(*)))-70+-.336*(+**.3-,'((.0.+*253785135536561,,0890:6896:6468025,-,,0;9444)*-++.//1225/887,.*,0./001045/23.0*2,--2/2.2-03732,--268).*11734;535442&)+/36557:/0'(*+*10-+6+'*%,.*()),/04210/13435699<79:8775722.++'',1/)*+,3.6-2--01++)$&.)++,-6615;0528-+3.270;1119414,&,(,$&0,-%&''(&,2069<:767*1--%.00/2.744210*()*'&*('%&)%)*8:.397...;3*-7+-((&('(,%*.)11*()+/,164835;778-0+,+.'(*+.866./-..+57310),)-,&*/..13,1,0,3/92)&+++///185463($)&*
@a748b2ae-3cd8-4518-8454-62ae4b79d352 ch=465 read=30131 start_time=2019-12-13T04:27:13Z barcode=BC01 runid=2c9cf7bc05858273f10e7d7ec552fc0bd742dc3e
TTGGTATGCTTCGTTCAGGTGCGTTGTCGTGCTCTTTATTATTGCTTCTGTTGGTGCTGATATTGCTCCTACAGGAGGCAGCAGTAGGGAATATTGCACAATGCAGGGAAACCACAGTGCAACGCCGCGTGAGTGATGAAGGTTTTCGGATCGTAAAGCTCTGTCTTTGGGGAAGATGTGGCGGTACCAGAAGCCACGACTACTACGTGCCAGCAGCCGCGCGGTAATACGTAGGTGGCGAGCGTTATCGGATTTACTGGGCGTAAAAAGGGAATGAGCGGATGATTAAGTGGGATGTAAATGCCCGGGCTCAACTTGGGTGCTGTTTCCAAACTGGTTATCTAGAGTGCAGGGGAGAGGAGAGTGGAATTCCCTAGTGTAGCGGTGAAATGCGTAGAGATTAGGAAGAACACCGGTGGCGAAGGCGACTCTCTGGACTGTAACTGACGGCGCTGGCTCGAAAGCGTGGGGGGGGCAAACAGGATTAGATACCTGGTAGTCCCGCCGTAAACGATGAATACTAGGTGTAGGGGTTTCCAACACCTCGTGCCGCCGCTAGCCAAGTATTCCGCCTCAAATTACGGTCGCAAGATTAAAACTCAAAGATTGACGGGGACCCGCACCGTGGCGGAGCATGTGGTTAATTCGAAGCAACGCGAAGAACCTTACCTACCGCCGACATCACTTGCGTACTCTTAGTGAGAGAGCCCCTCGGGGACAAGGTGACAGGTGGTGCATGGTTGTCGTCAGCTCGTGTCGTGAGATGTTGGGTTAAGTCCTGGCAGAGCGCAACCCTTGTCGTTAGTTACTACCATTAAGTTGAGGACTCTGCTTGAGACTGCCTGGGTTAACCAGGAGGAAGGTGGGGATGACGTCAATCATCATGCCTGTAATGTGGGGCTACGCGTGGCTGGTACAGAGAGATGCAATACCGTGAGGTGGGCCAAACTTTAAAAACCAGTCTCAGTTCGGATTGTAGTATACATCGAAGCTGGAGTTACTAGTAATCGCGGAGTAGAATGTCGCGGTGAATACGTTCCCGGGTCTTGTACACACCGCCCGTCACACCATGAGTTGGCAACGAAGTCCGTGAGCTAACCGCAAAGAGCAGCGGCCGAAGGTAGGGTCAGCGATTGGGGTGAAGTCGTAACAAGGTAACCCGG
+
%)1',*+%+091018,&)&&&"%$%%&%&&%$)),0/(1)',*&&,+,.21/*243653421.3--*2-(%.(0.(-4--00+..&,2'.-,040++*+-7.)%$*-)%)(.-&'')./+'')'-334798..-,-10695/1:8.1-:285//19/.0119663/68196,'(&*)&&')(&.4/30,*(*&*4+--)33,')+-.-/4;252,.12)+,*2.+:-.-867/5+,/81--1/-9.-*2&)$37-,-43,+,03178/**.-%&('(05+219721++&'%)+876441.0+)11(&)))//-''%&+745,*&&(.-/(77655775845431))-135/2&,-*+*//*,&()*-0/2106')--5)'%(&(+-(+6,,659853&%++0566/5./54248,6/8-,,,0-//56455524690.*)'())(-**-+*,301()+1%''()-/35+'''(**--:05)30'*),(-+).3/02111193()-+1368(1446507.))(%+-/26/078/1<.5'3'3,0-)2+/465.08)*'&$%#/,,.03;::330+(+'+).).2:25'&,/+./:.<98123-.()$/)++-+'2-(,2/+++2),*,%%).%'(+,-')-7//023.(+,&+56646(+,)+56822./,((($#&%%&),-/%'-''+'+(,,,2/)&+(''&'&(&,1/+--.8-342/-.--23.-/,,,,4/7926.9.//514,,.126878979632.33.:07649430.3,&&-+++*.117747;519110*/,-,35011/15)++2,,1-,(//01311*%&%&&,135869512,-1.))0+./-4*2-0761597038763/,29,4676234552--*(/**'0-*.,-)(()+./+..*&&),-+*)+-97344003;11,*+,(.),266;4//60.;97.;:98:755&-)//)8,2613--))'(()+)&*+)+4./%(/;/0-0--/61207,,)&&)./4579977/402*9/.20544&(/1//1/71110//-/923;422540/0925330,.(+)(%(&(--03313(&354354)*-23))%)',1(,(''+-(&)+)).)*+5365-2.04610+-+*-73378935)2*4752+-:
@4ba0ab8e-ebe1-4501-9479-f99b0543b37e ch=401 read=38327 start_time=2019-12-13T04:27:11Z barcode=BC01 runid=2c9cf7bc05858273f10e7d7ec552fc0bd742dc3e
CTCCTACGGGAGGCAGCAGTGGGGAATATGCACAATGGGGGAAACCCTGATGCAGCAACGCCGCGTGAAGTGATGAAGGTTCGGATCGTAAAGCTCTGTCTTTGGGAAGATAATGACGGTACCCAGGAGGAAGCCGCGGCTAACTACGTGCCAGCAGCCGCGGTAATACCGTAGGTGGCAGGCGTTATCCGGATTTACTGGGCGTAAAGGGGCGTAGGCGGATGATTAAGTGGGATGTAGAAATACCAGCGCTCCAGCGGGTGCTGCATTCCAAACTGGTTATCTAGAGTGCGGGAGAGGAGGTGGAATTCCTAGTGTAGCGGTGAAATGCGTAGAGATTAGGAAGAACACCGGTGGCGAAAGGCGACTCTGGACTGTAACGGCGAGGCTCCAGCGTAAGAGCAAACAGGATTAGATGCCACCGTCCACGCCGTAAACGATGAATACCAGGTGTGGGGGTTTCAACACCTCCGATACCCGCCGCTAACGCATTAAATCCCGCCTGAAATTGCGGTCGCAAGATTAAAACTCAAAGGAATTGACGGGGACCCGCACAAATGGCGGAGCATGTGGTTTTAATTCTTACTTGACATCCCGCTTGCATTGCGCAATCGAGGAAATCCTTCCGGGACAAAGGTGACAGGCGGGGTACATGGTTGTCGTCAGCTCGTGTCGTGAGATGTTGGGTTAAGTCCCGCAACGGCCTGGCAATCGTTAGTTACTACCATTAAGTTGAGGACTCTGCGCGAAGACTGCCTGGGTTAACCAGGAGGAAGGTGGGGATGACGTCAAATCATCATGCCTTATGTGTAGGGCTACACACGTGCTACAATGGCTGGGTACAGAGATGCAATACCGTGAAGTTGGGCAAACTTTAAAAACCAGTCTCAGTTCGGATTGTGAGCTGGAAACTCGCCACTACATGAAGCTGGAGTTACTGGTAATCGCGAATCAGAATGTCGCGGTGAATACACGTTCCCGGGTCTTGTACCGCCCGTCACACCATGAGAGTTGTGCAGAAGTCCGTGAGCTAACTGCAGGAGGCGGCGAAGAAGGTAGAGGGTCAGCGATTGAGGGTGAGAAGTCGTAACAAGGTAACGGAAGATAGAGCGACGAGCAATGGGTTCGCTTACAAACTGGCCGCTTTCTTCAGCACCAGCAATCATCAACGCGGCA
+
--21014077+.60/65+04/.63+41++&'%)-5/--3/(+43293,--40411227424;075/*(&''(,-,-4*3,/-19265-,-,%$%&342535;9'4,-*+-+*2,,,2285318/+..*,,(-%*.'++)**))).&*,/36:2140-06)*))(:+,++,,*,1:6451%&7776;6641/0-.60-/6;;995165--61-4583.5/.4210,3+5-447;:8760(%-0')%1)'')'+)7&*$(&3)*+:740-.//+-3:687-+/-.10-()*('%&+-**(.-),../,2+2+9,,,-2,(&,)0++*.61,-/00410--/1)1/.0,..-+26'6232/./5+119898765779:88898#%#"#''.(..%(&&')&&'&')20')',/*,2+)+-&.-'*&'(),)+,.:264.'*'&)+373*-&%/-*,.+-04.0:13286212-/%%$'&/.')470.105/+-&*&*(''*.'#*'&(%&''(&,.969551/**0-.:5+*-,+.+(+)/0533605;1-/2,++./21,)+%%))&')51-(*,/9<-3/4'$$#$'*(+,97290)%%%$$%%)'$%##+025*'(')-+',.+-1'*305227)--0121)+(&(2-'&%()1/13-%)&'*---)))'%&&'%&'''+24190.,*5-7,300*+.02/--,(+,,-(-+,-1600/900/*-2--1./,24+()*(61.+))**&&))-766321120-4,-***,2.1++)*'-(,.'&'$"#%'45;800036+,,,)(&'.00.013/2.420+,&'*/*)+%'*1.155353&'(-+*++,035*6*++510++%&$+'+&)'55-.1(.4754185/.../-02;630,:,/-(&)()6,)//)-2''%%(--1.1018/229:,-02..0*3/8//0000&./834054344+4(--65<911&(*169*(,232006.)(*''19534845349.-)*'%''&%&$,$&''*%(-+,1(')'-,**')).3*1-),6/-+/**))&'%&&.2501+(,+'/'+$01*0/1&&(')//62.'/4)3.4/5*4+.0140-)'.,01&&+*($&%'$.+%$$$##$)+'&#%$&%'(-37.275+,-,.2.+2/*)&%('('$#$#$%&
