# Supplementary material for: De novo species identification using 16S rRNA gene nanopore sequencing
Source: PeerJ. 2020 Oct 21;8:e10029. doi: 10.7717/peerj.10029 (PMC7585375; doi:10.7717/peerj.10029)
Supplement: Supplemental Information 2 — Contains raw reads. [file peerj-08-10029-s002.zip › pass_fastq_runid_2c9cf7bc05858273f10e7d7ec552fc0bd742dc3e_199.fastq]

@42a52877-a16d-42c3-b488-7f7e4cd4037b ch=37 read=64724 start_time=2019-12-13T04:27:22Z barcode=BC01 runid=2c9cf7bc05858273f10e7d7ec552fc0bd742dc3e
CCGGTTACCTTGGTATTTACGACTTCACCCCAGTCATGGATACAAAGTGGTAAGCGCCCTCCGAAGGTTAAAGCTACTTCTTTGCAGCCTCCCCGTAGTTGTGACGGGCGGTGTGTACAAGGCAGGAACGTATTCACCATTGGCATTCTGATCCACGATTACTAGCGATTCCGACTTCATGGAGTCGAGTTGCGGGCCAATCCGGACTTCACGACGCACTTTATGAGGTCCGCTTGCTCTCGCGAGTCCGCTTCTCTTTGTATGCGCCATTGTAGCACGTGTGTAGCCCTGGTCGTAAGGGCCATGATGATGACGTCATCCCCACCTTCCTCCAGTTTACACTGGCAGTCTCCTTTGAGTTCCCGGCCGGATGGCAGCAACAAAGGATAAGGAGTTGCGCTCGTTGCGGAAACAGCAACATTTCACAACACGAGCTGACGACAACCATACAGCACCTGTCTCACAGTTCCCGAAGGCACCAATCCATCTCTGGAAAGTTCTGTGGATGTCAAGACCAGGTAAGGTTCTTCGCGTTGCATCGAATTAAACCACATGCTCCACCGCTTGTGCGGGCCCCGTCAATTCATTTGGTTTTAACCTTGCGGCCGTACTTACTCCCCAGGCAGTCCCGACTTAACGCGATTAGCTCCGGAAGCCACGCCTCAGGGCGGGCACAACCTCAAGTCGACATCGTTTACGGCGTGGACTACCAGAATTATCTAATCCTGTTTGCTCCCACGCTTTCGCACCTGAGCGTCAGTCACAGTCAGAGTCGCCTTCATGCTGGTATTTCTTCTAATCTCTACGCATTTCACCGCTACGCAAATTCCTCTCCTCCACTCTAGATAACCAGTTTGGAGATACAGCACCCAAAGTTGAGCCTGGGTATTTCACATCCCACTTAATCATCCGCCTACGCTCCTTTACGCCCAGTAAATCCGGATAACGCTCGCCACCTACGTATTACCGCGGCTGCTGGCACGTAGTTAGCCGTGGCTTCATCATGGGTACCGTCATTATCTTCCCCAAAGACAGGCTTTTACGATCCGAAAACCTTCATCACTCACGCGGCGTTGCTGCATCAGGGTTTCCCCATTGTGCAATATTCCCCACTGCTTCCGTAGGG
+
:7/171-/)-(+$)(-0/*,/15741,231*)),-','-(&)..60//0732/./009*.-0+-1).+6-4*&*),04854;+)(*$-*(*35)+-*+1-.-23549934710/.1.03&($&$+.,2/*--.:/-.,%-%9(-,:;134051/+,,-10+)*(*/008;40/.296:044+))+,**)2*()%,*3,0.92-24.,(-'%&,/444(.,1,+-7313233-*4+)*5502+-2+.-0&&'4.7621:2-///1336;79:.,-/.+--.,0(&,/0;/--1/..706&149:66111,+*,.57810-/69.,/80827,5+)*2:)&(*+1/.,%&377843;.,,78908**)-*392-')%$().0237,-7/:66(.&)18,1,+,'*%.+0,*.,&)&#*')),06**+-10.)-/10023543084)6;54*1-*,-.527887323/349486++3.365190:0677974323-26--.6-,'()*)40645433616-9788/96;99;9781622398;-*.1.4;:4511'1.351*',)*)--*,/2*+/082'#)+0:4<7/47/.'+45)031-4,*+&23600./1./00,241*+-2/27.*(+,,2-/'-)'**-.+./41./,.-'/3.003:2,)',*')*+*')073816*5.775131344388(,)44658976..4921&)'*-/3)*9335646<802/79/+/-.0;512737:5424/-..)03415)*7,'&(((+),,/42+.*1/03+&/8*,9-8*,967789773653:03((&'*537'.,)3):..-/,01.0*$)*/+,.782:3<.94<839.,.4&,(++(,+)*-,(.+)*054.&(,++,73/.11-31*&*,-0166590)-31,*,,.292-73,041;7./48;302648/+022/244--.++5-2314/22*-+()+6.0087460*/-/.447,..13879/./.+-/&)%+-./267984/;///91/88+394/-)'0**.66.(/-.0.,'+.+'*/*1+:::4775'-)*-*+-1<01100%*%&.6*9;059:-*5:-12.4...8/667/&&&%%&('),-/2,'
@e0872455-5cd9-408e-aa48-48784ad180f3 ch=105 read=69574 start_time=2019-12-13T04:27:25Z barcode=BC01 runid=2c9cf7bc05858273f10e7d7ec552fc0bd742dc3e
CCGGATTTACCTTGGTGACTTCACACAATCATCAATCCACAGCCAGACTCCTTCCCCTTGCGGTTAGGCCACCGGCTTCGGGTATCAACTCTCGTGGTGTGACGGGCGGTGTACAAGGCCGGGGAACGTATTCGCACGACATGCTGATTCCGCGATTACTAGCGATTCCAGCTTCATGTAGTCGAGTTGCAGACTACAATCCGAACTAAGGGAATGGTTTACATAGGTTTTGCTTCACCTCTGCTGGCCCTTCCCTCTACACCATCCATTTGTAGCGTATGTAGCGGAGTCATAAGGGCACTTGATAGTTTGACGTCATCGCCTTCCTCCAGCTTGTCACTGGCAGTCTCGCTAGAGTCCCCAGCAATGATGGTAACTAACGGTAAGGGTTGCGCTCGTTTGCGGGACTTAACATCGGCACGAGCTGGCGACAGCCGTACACCACCTGTATCTCATATGGCTATCTCTCCATCTCTGGGTCTTTATGGGTATGGACCTGGTAAGGTCCTTCGCGTTGCTTCAGATTAAACCACATGCTCCACCGCTGTACGGGCCCAAATCAATTCCTTTGAGTTTCGATTTCTTGCAGACGTACTACTCAGGCCAGATACTTATTGCGTTAACTGCAGCGCACTGAACTTTGACATCCAGCGCCAAAGGTACTCATCGTTTTACGGCGGCGTGGACTGGGTATCAATCCTATTGCTCCCCACGCTTTCAGGACTGAGCGTCAGTTACGCAGGCAAGATCGTCATATCGCCACTGGTGTTCCTCCATGCTCGCATTTCACCGCTACATGGGATTCGATCCTCTCCTGCCTCTTTAATGCCTGGTTTCTATGGCTTACTGAAGTTAAACTTCAGGCTTTCACCACAGACCCTTGCTGCCGCCTGCTCCTCTTTACGCCCAATGAATTCCGGATAACGCTTGCACCCTCTACGTATTACCGCGGCTGCTGGGGTTAGCCGGTGCTTCTTCTGCGGGTAACGTCAGTGAGCAAAGGTATTAACTGCTCCCTTCCTCCCCGCTGAAGAGGTACTTTACAACCGAGGGCCTTCTTCATACGCGGCGAAACGCATCGAACTGCGCCCATTTGGTACCAATATTCCCCTGCGCCTCCTAGGG
+
2'+,%6-+*0.0..-/++-2:1*+%(-+-.71,2,+4/,-*&'&'*(27765.420(((*+()+.&,258,./1-,141'*&'&)9/&/--&'+0.+*+**-0%)/2*2)**'*44426,-,0*(+,-637:3%+$***.77899966663232*5)+,+''&)*-0/..&'','()+/6798.*+01.234757789;922,)..,++-2+&)3'5081$%'(%1,.;:.+2393147,.&%#$&%+&''-+0+*/)(+(,628564573*+*')&(%*)-.,3&'&+-6516,)+*(%$%%+&,')2:,*+32.-+*0+/1676/,/)&)+4...2)***-,.57856447.,+-,053-+))+-,-287;722.//6/+'+,.*..+7.-.3/33-7,'(%-/1+-,.,1&'(&&)%&&&///1111-5327:,5-.(,4-061-++/1683533/99783/0//4;84/,)+//)%%(()'(%*+('(&&'&%$%$*))))(-/14(*+(+*():,6/-+2-1:838*,++-10..),2)'%(+*,&-.-+*,1.-./6-80()*&&#++6,*&'24.*4,,,$'312.**)%(*.+-4)0$%%*(--2&--(+,(1+)).16362(.$))('0/-18++.007%)$(%)&*%'(*))%)+3263614*%&(*'+*,.828**&%())-00'4(,-+)/-(*3486,'+*,/931%7:5022-*-.073,4(&&&&#)%((,*,37064%'&)+07;656.-2-09:02/-,.*,,-0227;;1)+2+/-)*%(&)%(6+3,/31/--,14++-'('''%'.//595-4.6*(%%'&+,1-,-:180,9-4,))**-)183391-+0.-/,/06:,/,*,234:05:.-.-04-+-1(&''--*/600.,/,.)0.4/2+,%)-(,,+.760+%'((+/.2/262-1-+*)%&'-*),/.)02),+&*,8.5;43-+*0-,,-4454*',**(-14+,()'/+-)(0$)+26+6;85.63.,)/0411-'*(*%'&%%&&,'/(+%*)*,11955;6+1'*')((&$(*'&%&%/0)(')((*248+'',(&&')0(1++,2,782)&%&$&&(..)(.0/
@a87810d2-65bb-4033-a4c6-0648f170d46c ch=104 read=120437 start_time=2019-12-13T04:27:24Z barcode=BC01 runid=2c9cf7bc05858273f10e7d7ec552fc0bd742dc3e
CCGGTACCTTGTTACGGCTTCACACCCCAGTCATGAATCACAAAGTGGTAAGCGCCCTCCCGAAGGTTAAGCTACCCTGCGCTTCTTTGCAGCCCACTCCCATGGTGCTGACGGGCGGTGTGTACAAGGCCGGGAACGTATTCACCGTGGCATTCCTGATCCACGATTACCTAGCGATTCCGACTTCATGGAGTCAGGTTGCAGACTCAATCCGGACTACGACGCACTTTATAGGGGTCGCTTGCTCTCGCGAGGAGTCGCTTCTCTTTGTACGCCATTGTAGCGCGTGTGGCCCCTGGTCGTAAAGGGCCATGATGACGACGTCATCCCCACCTTCCTCCAGTTTATCACTGGCGGCGGTCTCCTTTGAGTTCCCGGCCGGACCGCTGGCGAAAGCAAAGGATAAAGGAGTTGCGCTCGTTGGGACTTAACCCAACATTTCACAACACAGGCGGCAAAATGCGGCACCTGTCTCACGAAGTTCCCGAAGGCGCATTCTCATCTCTGAAAACTTCCGTGGATGTCAAGACCAGGTAAGGTTCTTCGTTGCGTCGTTCGGCCGTATACCGCTTGTACAGGCCCAAATCAATTCGACAGGACACAGCAACGCGGCCGTACTCCCCAGGCGGTCGACTTAACGCGATTATCCGGAAGCCACGCCTCAAAGGGCACAACCTCAAGTCGACATCGTTTACGGCGTGGACTGCCAGATTATCTAATCCTGTTTGCTCCCCACGCTTTTCGCGCACCTGAGCGTCAGTCTTCGTCAGGGGCCGCCTTCGCCACCGGTATTCCTCGAATCTCGCCGCATTTCACGCTACCTGGAATTCCTGCCCCCCCCTCCACGGACAAGGCATGATATCAGATGCGGTTCCCAGGTTAGGCCAGGGATTTCATCTGACTTAACAAACCGCCTGCGTGCGCTTACGCCCAGTAATTCGATTAGCAGCTTGCGCCCTCCGTATTTTACGCGGCTGCTGTTTTGGAGTTAGCCGGTGCTTCTTCTGCGGGTAACGTCAATGAGCAAAGGTATTAACTTCTCCCTTCCTCCCGCTGATACTTCCACCAACCCGAGGCCTTCTTCATACACGCAGCATGGCTGCATCAGGCTTGCGCCCATTTATTTTAATATTCCCTGCTGCCTCCCGTAGAG
+
:9.632509/,0-(***+14/+,&+**'((./.100464&/,5+**3511/(*+:854001+*+)/.669-31.47)($(#&9,,98-*41)0.-'+)74,)/07//'**+-+585/6*++*-*+48,,0',/(2-.784242$&)))()(%434&'*3462)++,.:-/(('+*//07/0,',*''%)'(%'((&'*.-,,&*'..3+5.4)3+767+.-'.'(%,,6:20%)13%*/*+-2.//13401*)++%()/.0:086.78-,3-0-0712,('()--+,,+,+-+.-))-2+-076**.2176%$*+,+*&%',.27::053('2013.5+-..05<.--;58714,*(&)-**-0&&)&)-0/201*1444/846;432-,*()((%(*1,+/*-22)1**,68*2-.14.49,)0+))'.(,'&,--+78+'$#(%&$'$()&'%$%*)))(.&(($%%%$-/..'*&(+)-740,,//-505714:32558623,()06/23:77588;980431/1,&')')),0.73;91..(&(&(&*)*.'#&%+,**(((+*%'+(*)$'%,+..*',+*-%&+5(&$$#*+&&%&)#(%&'(('&&&()(-,387/)155-810/.,+.1510,(%+*01/.*2+2)*&+-257/2*,&363.+-/.65/0+/*-4200034/74($/-80018;764)--')++.-/303:887865;6./,020/+,)(88-)2&&%''.1-./453651121.6.--3,,461.6+/73:78::100(---:15/+.$&-10..&'&%((,37-(.+-/-.%$%'''3-1..&0-0.530.,+((*'*&%,,'')%%'$&%&''()+,-*52247,*1213(*.57),/-*.90*)+*--.//334334+,60685456652+&(&#&.-/)&'+/,5,.&%*'$%&&%),,,,+/3*,85*+'))(%#$$$+2/2263-'(0)(($&/((',((-23467437/+,-.2*-*)(.052420/1/01(,%/))916**-'(+)%%&)').3+&)--+0*,++&(%,%+&-1-*,,2188<9886++)/'-*-%//,*)++*/0/.145;+/*(+2/:++.82+.323-2.-.2/3+*000..+)00(*635*%
@d3d44c5f-298e-4a72-9e14-559b98842392 ch=9 read=23028 start_time=2019-12-13T04:27:42Z barcode=BC01 runid=2c9cf7bc05858273f10e7d7ec552fc0bd742dc3e
CCCGATTTACCTTTGTTACGACTTCACCCCAGTCGCGGATCACAGAGAGTGGTAAGCGCCCTCCCGGATTGGCTACAAACTGGCACTGCAGCCTCCCAGCGGTGCTGACGGGCGGTGTGTACAAGGCCGGGGAACGTATTCACCGTGGCGTTCTGATCCACGATTACTAGCGATTCCGACTTCCGCCCAGATCGGTTGCAGACTTCAATCCGGACTACGACGCGCTATGAAGTCCGCTTGCTCTCACGCGGTCGCTTCTCTTTGTATGCGCCATTTGTAGCACGTGTGTAGCCCTGGTCGTAAGGGCCATGATGACTTGACGTCGTATTTTATCTCTCTTTGGCATTCTCATCGCCTGTCAAATGCTAACTCGGCTCCATGGCATTATCTGATCAACATACCACCGGTGAACTTCGTCCCAAACGCTGTACACCTGCCTACCAGGTAAGGATTCACCGAAAGGCGTTGCGCTAACTTTCGCAGAAGGCAGGGCGACCACGGTGGAAACTGGCGGCTGGGGTGAAGTCGTAACAAGGTAACCCGGTGACGAGCAAGTAGGTTAACACAAAGACGCCGACAACTTTTCTTCCAGCGCACCAGCAATACGTAACGGCA
+
/,)'$+(-+.-/65,/5&./1480/.0493*--.&-('&&%%&)%)%&''-/30*))*,3..,.+',$5+%(+**-(($)%&&&$%&*,-%.0*..*%&'%+'(%$'*2,225/9///547-8,/,6//56+...55458525804/8/+/70,.140,%)**/1,,-*--107976414200(%''%&,%+))*/.(.'''()(*(.,4.:/74421556--*,)#(%&)*/.*++3.,,22/,'*))*0+,,.-1,.+38/(('**4458181(('&(+'++,.011.019-/79:96/0'18:54((&'+((***,-8456*0(/.0'%'%)'*(++(&&%$%'&,,'')&'''%(*+6,*%&$&%%'))()))$'&$%$$%*((($%'))%#$%'&*1+0-*++*+-+((')**)(()''&'&#'&(%)*)'+)$#&(&,0.*')%%(4.*1-%(-(-16312..--)&)()*-.-+)')()52+.,3,/773)+-..0+'%#(&)),,--0+770--.--23%.%%$+0(226.7/''$$%$%))66+)()*11280*+'.,2+*,5-383660&1.:<3.6:/((*(%''+7+34020+0'+(*&$$$$
@4e502e6b-ef2c-40e4-aa26-f5d4f67231c6 ch=492 read=92538 start_time=2019-12-13T04:27:42Z barcode=BC01 runid=2c9cf7bc05858273f10e7d7ec552fc0bd742dc3e
CTCCTACAGGAGGCAGCAGTGGGAATATTGCACAATGGGCGCAAGCCTGAGTGCAGCCATGCCGCGTGTATGAAGAAGGCCTTCCGGGTTTATAAAGAGTACTTTCAGCGGGAGGAAGGGTAAAGAAGTTAATACCTTTGCTCATTGACGTTACCCGCAGAAAAAAATACCAGCTAACTCCGTACCCAGCCGCGGTAATGCCAGAGGTGCAAGCGCTAATCAGGTTACTGGGCGTAAAAGCGCACGCAGGCAGTTTGTTAAAGTCAGATGTAAATCCCAGGCTCAACCTGGGAACTGCATCTGATACTGGCAAGCAGGTCTCGTAGGGGTGGGAATTCCAGGTGTAGCGGTGTGCGTAGGATCTGGAGGGTGCCGGTGGCGAAGGCGGCCCCCCCCCTGGACGAAGACCCCGGCGCTCCAGGTGCGAAAGCGTGGGGAGCAAACAGGATTAGATACACAGTCCACGCCGTAAAAAACGATGTCGACTTGGAGGTTGTGCCCTTGAGGCTGGGCTAACGCGATTAAGTCGACCGCCTGGGGAATGCAGCCGCAGGTTAAAACTCAAATGGGTATTGAGGGCCCGCACAAGCGGTGGAGCATGTAAGTTTAGTTCGATGCAGCGCGAAGAACCTTACAGGTCTTGACATGCAGGAAGTTTTCGGATGAGAATGTGCCTTCGGGAACCGTAAGGACAGGTGCTGCGTGGCTGTCGTCAGCTCGTGTTGTGAAGTGTTGGGTTAAGTCCCGCAACGAAGCGCAGCCTTATCGCTGTTGCCAGCGGTCCGGCCGGGAACTCAAAGGAGACTGCCAGTGATAAACTGGAGGAAGGTGGGGATGACGTCAAGTCATCACTTGGCCCCTTACGACCAGGGCTACACGTGCTACAATGGCGCATGCAAGAAGCTGACCTCGCGAGAGCAAGCGGACCTCATAAAGTGCGTCGTAGTCGGTTAGGTCTGCAACTCGACTCCATGAAGTCAGAATCCTTAGTAATCGTGGATCAGAACACGGTGAATACGTTCCCGGGCCTTATACACCGCCCGTCACACCGTAGAGGTAGGTTGCAAAGAATAAGTAAACAACCTTCAGGAGGCGCTTACCACTTTGTGATTCGCGGCTGGGAGTGAAGTCGTAACAGATGACCGG
+
*,.))+1&//*,1./(2**,152-31-3.+**+385(42,%//7.20))($($(($'(,,)1+***)'+)+97-+,)),,)*&('**4+7)(./44&&'()*-:9-)*,&0/(*/,--5,*,3,&&&%(*-*.,;<-7;+,77245124351-.2-.2-'*14763.)-/8...--2/0/0+1&/&%%'(+,.*+*2,-$7,%'',)-.*+-+0/033:37)*(+1.448978--12-+&&*-,.)+,023)14::)283;20-.',+,(%&&'(*-)%.535:3614.084053./.-,4+*,0)3.6--0+))$*&''2467+.(+'&)4,*,1..()207-)()(/4*(&((65/,1146-1.+0/(*&+*033482/.3.4.3040511146+-/7371.5*)-45+&+**0/1')/801/%()(*+11)1/.,--/9/,',-&.++(+,.-%$%)+)1'*.2982:38.5(..)++430'+$$()()*-:/0*7-%%$%$+*&%'*)+(,))&&((--,)%*-.67659:9782&%&($()346/--+1,6,/'',-0-4263*$+#(((%/7,43.*,)/'+(+07447*24..*($$'02(')/41+--,),%+*3/06..0/((%%'%'(*,766540.(-+))(''1:96/--),,,+*(**,*-/.++(44601/-,.,./39033225876(*+(&'$-2461--/0940,.,**(''$*)5-(265176+-070.02.3-*('+-02'32(0/1,&&('+''-6//2.521,13/3)/-1,/9760.*-',+/6466(*)))1282467.+-,),(.,/6;547:786853))*+,50*)-(0)52.)*)%%'(593/671.-(&('),0++./440410244%+.(&'%$&&)*-205(,,%'&()88+/.812657---84+.56588)2**+-%,'0%()(-2843510/,./22933.+&''+(-.,,-%'('%&*('+*+43545.+-1,*+$*./1;:/800-93-*1+*$)%%(+--/1,89,'72,0,/1''(')%'+'.127/203+%'&'-*%&&*&)04365<9)70+-3../5.-2.%(*)('/.14:5&'+(.,+0,'(*-*1,,.212761+-'&&'&+)
@367326e4-9d2d-4e65-9862-f2bfc7f8fdb0 ch=268 read=60696 start_time=2019-12-13T04:27:57Z barcode=BC01 runid=2c9cf7bc05858273f10e7d7ec552fc0bd742dc3e
ACGGTGTACTTCGTTCGGTTACGTATTGCTGGTGCTGAAGAGTTGTCGGTGTCTTTGTGTTAGCCTGCGCTCATCTTCCGGTTCCTTATTACGGCTTCACCCCAATCATCAATCCCACCTTAGACAGCTCCTTCGCGGTTAGGCCACCGGCTTCTAAGATTGTTATCAACTCCCGTGGTGTGACGGGCGGTGTGTACAAGGCCCGAGAACGTATTCACCGCGACATGCTGATTCGCGATTACTAGCGATTCCAACTTCAGCCAGTCGAGTTGCGGGCTAATCGAACTGAGAATGGTTTATGGGTTTTGCTTCACCTCGCGGCTTCGCTTCCCTCATGCACCATCCATTGTAGCACGTGTGTAGCCCAGGTCATAGGGGCATGATGATTTGACGTCATCCCCGCCTTCCTCCAACTTGTCGCGGTCTCGCTAGAGTCCCAACTTAATGATGGTAACTAACGATAAGGAGTTGCGCTCGTTGCGGGAAGCTTAGCAACATCTCACGACACGAGCTGACGACAACCATGCACCACCTGTATCTCATATAGCTATCTCCATCTCACAGACCTTTATAGGTATGTCAAGACCTGGTAAGGTTCTTCGCGTTGCTTCGAATTAAACCATGCTCCACCCGCTTGTGCGGGCCCCGTCAATTCCTTTGAGTTTCATTCTTGCGGGCAATACTCTCAGGCGGAGTACTTATTGCGTTAACTGCAGCTGCTGAACTTTGACATCAACGCAGGTACTCATCGTTTACGGCGTGGACTACTAAGATTATCTAATCCTATTTACTCCCCACGCTTTCAGGACTGACGTCAGTTAGGCCAGATCGTCGCCTTCGCCACTGGTGTTCCTCCATATATCTACGCATTTCACCCACTACGCGATTCCCGATCCTCTCCTGCACTCTGGCTGCCTGGTTTCTATGGCTTACTGAAGTTAAACTGTTTCCTACGGTACTTGCTGCCGCCTGCTCCTCTTTACGCCCAATAATTCCGGATAGCATACCTACGTATTACCGCGGCTGCTGGCGTAGTTAGCCGTGGCTTTCTAATAAAAGTACCGTCACTCGGCTACCATTTCCTGTAGCCGCCGTTTATCCTTTATAACAGAAGTTTAATCGAAAACCTTCTTCCTTCACGCGGCGTTGCTCGGTCAGGAGTTTCCCCATTGCCGAAAATTCCCTACTCCTGCCTCCCGTG
+
"'-',%*&*2,4-+30).060114-6-,,229667:70,(+(+6/./.:14747;:45.4,-&74,(+(*(2/./7/1&,(0480,+%)%$&&&(,-,(..0(1-557887:5.82*+**+,.342565678:1''&+'11500,*...5*(-(&*,+'-))/822304/,0.*,57:422014+756.934410,)('+*,1)))*,/..444;6102,-/77575/01/2/,')(--6/10..--.1403-'),+)%')-,04922.8.)/*2,,*+./3)+523-**-/,.34;:034:1688./0292/1:5635')(--50123092,.$)%%&-,8:8854:32*00..223860/08.5'*/+)%%&-08548:4444/4;2/058887059:-,196<9761-/)-20.14+.&..0444343,-/.0/*-,-0001000989888635785//4)4/',09,-**,1.4:11,5.**%''%+%6-'0340+*&()23452+4442'30-2517716,-,1-+10./-+.0**&('0&113457651464-,'($().,+/2.102-.,-,--+.-.06/*'(&%0)66749545608,++8,(++2,4<627/-04550-72-+--0+/-6)5-668/**.-(374039,,,56;;:7:;6/:/0(463.43+,-'*-.293*)&'),)1,*500083938140+&'(%'*1240+'(')+966/)*)'+&)(&&*-,+..-/75'++-**--945310.1&$&4,546*0,+0.-+33+(**950-+.+,096-26;44+('(--6,/2/'*1.1/01::8:920.-1++.9.2432146<8545+*-232669332332;/0/51%%*&&(%$&%/*/-*'#*,))+,,./.-+,,.')(''348463396.0475;44600./#$((/./(1241;..((%(&*($&%&&)1047/06---.24/22;:00.,+),,*/67210405*($'$&)+3/./(.(*734841130124.4**)+%.19*++6,7(2/,/6)(*/,+5:31548*'*+(,-/,600,06-.:487//((*2-459205)(()0*2+*)245-.--(+0(*2**),3:8/82:99:::1;71212.8431:...0&899+30&*-60/480-040)''(028.,91+(+,.68/2872/;3++)
@033b7b97-3743-429c-b2d2-171dc5fa2c37 ch=229 read=102184 start_time=2019-12-13T04:28:02Z barcode=BC01 runid=2c9cf7bc05858273f10e7d7ec552fc0bd742dc3e
CCGGTTACCTTGTTACGACTTCCACCCCAGTCATGGATCACAAAGTGGTAAGCGCCCTCCCGAAGGTTAAGCTACCTACTTCTTTGCAACCCCTCCCATGGTGTGACGGGCGAGGTGTGTACAAGGCCGGGAACGCGTATTCACCGGCATTCCTGATCCGATTACTAGCGATTCCGACTTCATGGAGTCGAGTTGCAGACTCAATCCGGACTACGACGCACTTTATGAGGTCGCTTGCTCTCGCGAGGAGTCGCTTCTCTTTGTATGCGCCATTGTAGCCCAGCACGTGTGTAGCCCTGGTCGTAAGGGCCATTGGCTTGACGTCATCCCCACCTCCCTCAGTTTATCACTGGCAGTCTCCTTTGAGTTCCCGGCCGGACCGCTGGCAACAAAGGATAAGGGTTGCGCTCGTTGCGGGACTTAATAACATTTCACAACACGGAGCTGACGGCAGCCATGCAGCACCTGTCTCACGGTTCCCGAGCACATTCTCATCTCTGAAAACTTCCGTGGATGTCAAGACCAGGTAAGGTTCTTCGCGTTGCATCAGATTAAACCATGCTCCACCGCTTGTGCGGGCCCGTCAATTCATTTGAGTTTTAACCTTGCGGCCATGCTCCCCAGGCCCGGTCGACTTAACGCGTTAGCTCCGGCCACGCCTCAAGGGCGCAACCTCAGGCATCGTTTACGGCGTGGACTACCAGGGTATCTAATCCTGTTTGCTCCCCGCGCTTTTCGCACCTGAGCGTCAGTCTTCGTCCAGGGGCCGCCTTCGCCACCGGTATTCCTCCAGATCTCTACGCATTTTACCGCTACACTAGATTCTACCCCCCCTCTACGGACTCAAACTTGCCAGTATCCAGATGCAGTTCCCAGGTTGAGCCAGGGGATTTCACATCTGACTTAACAAACCGCCTGCGTGCGCTTTTACGCCCAGTAATTCCGATTAACGCTTACCCTCCGTATTACCGCGGCTGCTGGCACAGGTTAGCGGTGCTTTCTGCGGGTAACGTCAATGAGCAAAGGTAATGCTACTCCCTTCCTCCCCGCTGAAAGGTTTTACAACCAGAGGCCTTCTTCATACACGCGGCATGGCTGCATCAGGCTTGCGCCCATTGTGCAATATTCCCCTGCTGCCTCCCGTAGGAG
+
37494;56.9-)25-/0-2/3-*&//,&**09899:10.,,.*)(''*3.,*,,::5.6+))-0'*/*/.$'&,-40-.-7+/75+(2())--,088)-2)/,./694;:--)).*+-'-239;2:68(:555/-**/518//03.-./3;0)*-0.6)((01--.*++,-8<974000:0363.%%'-'&02;/31535362;83)3039645825/1(&&''&))/0*//,.01,-,-+1-.-&-+%)*4/2291818:.(5,/-019:*4.$%%&''''*,'+.45634//09/.17:,--*&-5757-3*,%,05256779:::)6*(.7-68+*-*0/:1./38993;3+3:98:&&+-,+-69482*3/0.52677885:53+758+109928.0.-7.0/56771:0(.0823442*$(-,329.1/,1')&-*)%),-3-4411/.13%&$&()+-16*,876536299238,)%/,&112;312-25864031..13488/0682222734443:4284+,-8/:96:97897<55589))-.0-1+3/6/.5547120-+6**,00'0*44($**+7584(-2,,)*-791.74.6.,-*2742.%'(453.,.310,,5/4***7+8,967,8+**001,('384768;::7(*..-*--1-11.'$$(&+.8188++1///:9;59889:18,'-+,.,6,.7501/6(%),1:2('.-0.582/-0,6.--46879911257;:15//,071.0524:5<999.+3+-/./;<910/.../2112/0324.773,(/6222--+-/2004626072256-(%'(&+(**,9931/'),-.8.04123--05;6::8:<3;.*,0-4)**5-%+4..(.2''')*//--.---1114:65:246423'1&($%..1+&-*10**,0387:50-,0--.61-1,&10*,7$((()4,-3./-60119:16.-.&+,2(''**.*&((//,-25+7634:97805,*+/158:,0/,-,-)).'+.::*4<83*675-,/5/-)('&&+2.*)1+2+$%*+0/708/0;58930'*&')(*&))/.1/2.14,8:779/7739.$'*$('((.**++)0+*,**6,.8,8;/+7366-,
@bc81ebd1-e1b1-4f87-9a0c-6724e9da20d2 ch=454 read=55626 start_time=2019-12-13T04:28:23Z barcode=BC01 runid=2c9cf7bc05858273f10e7d7ec552fc0bd742dc3e
CCGATTTACCTTGTTACGACCACCCCAGTCATGAATCACAAAGTGGTAAGCGCCCTCGAAGGTTAAGCTACCTACTTCTTTTGCAACCACTCCCCATGGTGTGACGGGCGGTGTGTACAAGGCCAGGAACGTATTCACCGTGGCATTCTGATCCACGATTACTATGATTCCGACTTCATGGGTCGAGTTGCGGAGCCTCAATCCGGACTACGACGCACTTTATGAGGTCCGCTTGCTCTCGCGAGTCCTTCTCTTTGTATGCGCCATTGTAGCACGTGTGTAGCCCTGGTCGTAAGGGCCATGATGACGACGTCATCCCCACCTTCCTCAGTTTATCACTGGCAGTCTCCTTTGAGTTCCGGCCGGACCCGCTGGCGGGATAAGGTTGCTTCGTTGCCGGGACTGGCAACATTTCACAACCACGAGCTGACGACAGCCATGCAGCACCTGTCTCACGGTTCCCGAAGGCGCATTCTCATCTCTGAAAACTTCCGTGGATGTCAAGACCAGGTAAGGTTCTTCGCGTTGCATCGAATTAAAACCACATGCTCCCACCGCTTGTGGGCCCCGATGAATTCATTTTGAGTTTTAACCTTGCGGCCGTACTCCCCAGGCGGTCGACTTAACGCGTTAGCTCCGGAAGCCCGCCTCGGGGCTGTAACCTCAAGTCGACATCGTTTGCGGCGTGGACTACCAGGTATCTAATCCTGTTTGCTCCCCACGCTTTCGCACCCTGAGCGTCGGTCTTCGTGGCCGCCTTCGCCCACTTCGACCAATTCCTCCAGATCTCTACGCATTTCACCGCTACACCGCAGATTCTACCCCCCTCCTACGAGATAAAACTTGCCAGTATCAGATGCAGTTCCCAGGTTGACCCGGGGATTTCACATCTGATAACAAACCGCCTGCGTGCGCTTACGCCCAATGAATTCCGATTAACGCTTGCACCCTCCGTACGCGGCTGCTGGCTGGGTTAGCCGGTGCTTCTTCTGCGGGTAACGTCAATGAGCAAAGGTATTAACTTTACTCCCTTCCTCCCGCTGAAAGGTACTTTACAACCCGAAGGCCTTCTTCATACACGCTGACATGGCTGCATCAGGCTTGCGCCCGGTATTGCAATATTCCCCACTGCTGCTCCAGG
+
0(($-9+).*),,,(&)-.21/3-0,(,21$$''114-1-0+)+15020-//081/1''&).-424.00*-)%$''2*.792,76815'())38.(.0433/0/0-8866;5552467:9-+6/)/63860367:754:335956769-./55+*+++4,,,1,&((,5-2//0441-1-,00/*'*'6-/(+&$)&',.9//*//1860/301,.*.28;663317+1/-.10---.24'*&'(*/*)6+97386&,*0/225;-;,*)&+,,3334771224<629:76*-*'-.7084,,-,*.-))24576.;69-+,1.8440.&))2*)):6714-.+77655,*03--25/5*).141:.71)(/,0-+',5.51(4423(**/0038+,(*-70(%#$%*6007:/.,+-'*%$&,,7665430'2/*-.,/,1'./.52331000/21823.***,2,5.'+-.4-'%%+/010/.7971490//13999488330248)00-,(4+;;;:<7331&($$%++'$%/(-29-81+*)+),-71)*1/++).(')**.41)%''$)+.:/.870+1133<<6097030/-/''''+*,+268*,4:8.830.-+0+3+000-00,.4/5(+,)/),4(*.623&56/+&&&,2/703)5,466/21,.80;0&++223:8.*'*%&##'%)/10/08198733<6,035985-.'*),8/--'-1)(--88696)5-.(++-)&%+,.08395241)$&&%&&%%$%&1+,.-0--*--03,)&)),*37/*,81()1%)'--(+,+1/80,'-4:99-*4-..54/-)%((+('(*,.8+33269+,.0'7346;.)'(/-.)'$+/'*+12,.6-**+,420-''*/,)()-5,.0.-46676--,3,/./+)*'*(++.2.***5.0,.)(*,+,-07++0)()(((*-/-10,,+)%$$-.01./23***&(*-45:4446372/..8/,,+00554498)/,+(0--('(.'&-.1<11;76-:90)67541/'*),2085*+-(1,+&(0(.06954664)*(+&+'))+',,,,/.1-/001'9965:03,1/'((.&-').0711237040*-,+($$%%((+*%
@76e5b63c-e579-47b5-9a5d-8e3caab0b922 ch=451 read=44701 start_time=2019-12-13T04:28:22Z barcode=BC01 runid=2c9cf7bc05858273f10e7d7ec552fc0bd742dc3e
CCGGTTACCTTGTTACGACTTCACCCCAATCATCAATCCCACAGATAGCTCCTTCCTTGCGGTTAGGCACCGGCTTCGGGTGTTATCAACTCGTGGTGTGACGGGCGGTGTGTACAAGGCCCGGAACGTATTCACCGCGACATGCTGATTCGCGATTACTAGCGATTCAACTTTATGTAGTCGAGTTGCATTACAATCCGAACTGAAATGGTTTTATGGGTTTTGCTTCACCTCGCGGCTTCGCTTCCTCTGCACCATCCATTGTAGCACGTGTGTAGCCCAGGTCATAAGGGGCATGATGATTTGACGTCATCCCGCCTTCCTCAACTTGTCACTGGCAGTCTCGCTAAATTCCCCAGCTAATGATGGTAACTAACGATAGGGTTGCGCGTTGCGGGACTTAACCAACATCTCACGACACGAGCTGACGACAACCATACCACCTGTATCTCCTTGCGCTATCTCTCCATCTCTGGAGCCTTTATGAGTATGTCAAGGACCTGGTGGAGTTCTTCGCGTTACTTCGAATTAAACCATGCTCCACCGCTTGTACGGGCCCGTCAATGAATTCCTTTGAGTTTCATTCTTGCGAACGTACTACTCCAGGCAGATTACTTATTGCGTTAGCTGCAGCACTGAACTTTGACATCCAACACTTAGTACTCATCGTTTTGCAGCGTGGACTACTAGAATCTAATCCTATTTGCCCACGCTTTCGGGACTGAGCGTCGGTTGAGCCAGATCGTCGCCAACCGCCATAGTGTTCCTCCATATATCCTACGCATTTCACCGCTACATGGAATTCCGATCTCTCCTGCGCTCCTGGCTGCCTGGTTTCTATGGCTTACTGAAGTTAGCTTCAGGCTTTCACCACAGACCCTTGCTGCCGCCTGCTCCCTCTTTACGCCCAATAATTCCGGATAACGCTTGCCACCTACGTATTACGCGGCTGCTGGCACGTAGTTAGCCGTGGCTCTAATAAAGTACCGTCACTCGGCTACCACCCATTTCCCGCAAAGCGCCGTTCTTCTTTATAACAGAGTTTACAATCGAAAACCTTCTTCCTTCACGCAGCGTTGCTCGGTCAGGGTTTATTGCCGAAAATTCCCTGCTGCTGCCTCCCGTAGAAC
+
341-4,+3-3.+36&.01599:1963,,'-',)(*4+/7-*.,+-),.3454,63113013:51$,))&)+.1,.2.--1+*,/+/.5*))*%0)2.475550/3+0-+,100.0)8)1:3(+,)(,))+0:5.3525,+)),1243154/+54.4/-,0.+/11795(4+0:</0/4-13445968-1(#*,.9;951/3951++*)(-/9;;+232;.779/'*.:1589975303,-1-'(-&--1272324:9;;:60:+*+00+-23361,---80),10+((*(-3732680000/5:2..16899,;8.,2444633-0+*3,,.856459533457:2//0/)+(356,.+,//62-,-)*.*-,579911/.').0:3.-**,5351;722.,1*1,+/97661.*/113263,2000248735)48,/+1++3.14--0446(/'#&(*.-4554-3946875661.-465<;00*)*()('(),(((*3/1+/.'&%'8;118..0./.+-;06,')/+2<:9;80123511;21.2.,.%/*+*33'%.,/-,)3)6-70186/)33:763592/7./+,112753300.21)*54(&(*))*0,34:3513,*%&)'(.///262,42398000630'2--+&(',,103677:91753,()%)''+,2-2/+,,,$'%('44;5541+2/*%%&'%)(,/:95.:/,,++,-..56'-6-.'+,1/.56:897/6-,%$('*5,,&-/,/0.1*-900///2+'))*5946;;76::32-+,&'*,*)-5+,'(+208/180++%*(.*,'/.0/351503:.,/..10/4;466/2-(*%&&+/15,.95099-)./+-&&88<151/05469112203-41)*3-97)-''&%.,/09:91//21:96/--0-,17.14-.6(1*+4//.--/-.17929.+--.30:..-560*+%%&$%)0-.5.&(**55+-*/03/911089138+%+4.44.*203)+/9:;49:/.+,%(-*,*1.%%,)09(((.4..&+202/459694;9034&*+.*,/+//-,.4)8-5/373.57+-423.*-77;5:2;0.055459568,69.-206())
@ef2616b3-a57d-4447-ba83-39a163e61276 ch=115 read=96670 start_time=2019-12-13T04:28:22Z barcode=BC01 runid=2c9cf7bc05858273f10e7d7ec552fc0bd742dc3e
CTCCTACGGAGGCAGCAGTGGGGAATATTGCACAATGGGCGCAAACCCTGATAAAACCATGCCGCGTGTATGAAGAAGGCCTTCGGGTTGTAAAAAAATTACTTTCAGCGGGGGGAGGAAGGGGTAAAGTTAATACCTTTGCTTGGCCGTTACCCGCAGAAGAAACACCAGCTAACTCCGTGCCAGCAGCCGCGGTAATACGGAGGTGCAAGCGTTAATCAGATTACTGGGTAAAGCGCGCAGGCGGTTTTGTTAAGTCAGATGTAGAAATCCCCGGAGCTCAACCTGGGGCTGCATCTGATACTGGCAGAAGCGCGTCTCGTAGGGGGGGTAGAATTCAGGTGTAGCGGTGAAATGCGTAGAGATCTGGAGGAATACCGGTGAGCAGCCCCCCTGGACGAAGACTGACGCTCAGGTGCAGCGTGGGGAGCAAACAGGATTAGATACCCTGATCCGCGCCGTAAACGATGTCGACTTGGAGGTTGTGCCCTTGAGGCGTGGCTTCCGGAGCCTAACGTTAAGTCGACCGCCTGGGGGGGTACGACGCAAAGGTTAAAACTCAAATGAATTGACGGGGGGAGCCCGCACAGAAGCGGTGGAGCGTAATGGTTTAATTCGATGCAACGCGAAGAACCTTACCTGAATGTGGCATCCACAGGAAGTTTTTCAGAGAAACATGCATGAAAAAAAAAGA
+
/-0+(')&/')),,.-+-+)33(.+),..(-++.1/.2+)&&/3,89''*)*&)'&)+,-,5434+3++,-+.1')**.-6384(0'.'$*()2,-+**+'+.22,+-..4754'&,-/+06.),.884081803628:0*$*%*%(+,//%***)0,,0+&,/'),---/-./2.016*613;210..3112201473+..610.+656513-0-0./0'-().'*'')%&05.+,')))(.0-'/.69-)3-/---2(-1/)(&%-0*+,471,0*-/88/-/0-+32+,)*-.01$&'+,833412(+*()'$(%(+123/0'/.0,&)%&+(2+4**331.--,,+-*(-2.-,,**-../38473-/,,4127808.,))+&0325:8,+/758+,)++-//./1423..4780-.//9.482)-.0;53322-4-+*+)).1&&)&).)%&'.*133;-4,*../66506/50)*(60+.+56'&-,,/6,-..865400)0&(-''..-,&)/1).6628:+02443582+'#$()&,(/05((%---0+1)*7736-..180/'0*)/41+(*,73(*%%&$)+))),1780010/('+.03:;1:351)*+)(&%(),*-2)+147/80074-()+'&'%'(.,&'*$4,/5/-7:923.,****'&+&%)&')()/27921-%$
@be8a1e86-1b03-4254-a1de-609785064551 ch=38 read=80053 start_time=2019-12-13T04:28:32Z barcode=BC01 runid=2c9cf7bc05858273f10e7d7ec552fc0bd742dc3e
CCGATTTACCTTGTTACGGCTTCACCCCAATCATCAATCCCACCTTAGACAGCTCCTTCCCTTGCGGTTAGGCCACCGGCTTCGGGTGTTATCAACTCGTGGTGCTGACGGGCGGTGTGTACAAGAGGAACGTATTCACCGCGACATGCTGATTCGCGATTACTAGCGATTCCAACTCATGTAGTCGAGGTTGCAGACTACAATCCAGACTGAGAATGGTTTTATGGGTTTTGCTTCACCTCGCGGCTTCGCTTCCCTCTGCACCATCCATTTGTAGCACGTGTGTAGCCCAGGTCATAAGGGCATGATGATTTGACGTCATCCCCGCCTTCCTCCAGCTTGTCACTGGCAGTCTCGCTAAGAGTCCCAACTTAATGATGGTAACTAACGATAAAGGGTTGCGCTCGTTGCGGGACTTAACCCAACATCTCACGACACGAGCTGACGACAACCATGCACCACCTGTATCTCCTTATAGCTATCTCTCCATCTCTGGAGCCTTTGCCAGTGTCAGAGACCTGGTAAAGGTTCTTCGCGTTGCTTCAGGTGAAACCACATGCTCCACACCGCTGTGCGGGCCCGTCAATTCCTTTGAGTTTCATTCTTGCGAACGTACTACTCAGGCGGAGTACTTATTGCGCTGCAGCACTGAACTTTGACATCCAACACTTGAGTACTCATCGTTTTGGCGTGGACTACTAGGGTATCTAATCCTATTTGCTCCCCACGCTTTTCAGGACTGAGCGTCAGTTGCAGGCCAGATCGTCGCCTTCGCCACTGGTGTTCACTCATATATCTACGCATTTCACCGCTTCGCGGGTTCGATCCTCTCCTGCACTCTAGCTGCCTGGTTTCTATGGCTTACTGAAGTTAAGCTTCCAGGCTTTCACCACAGACCCTTGCTGCCGCCTGCTCCTCTTTACGCCCAATAATTCCGGATAACGCTTGCCACCTACGTATTACCGCGGCTGCTGGCACGTAGTTAGCCGTGGCTCTAATAAAGTACCGTCGCTCGGCTGGCCCGCCGTTCTTCCCTTTACGCCAACAGAAGTTTACAATCCGAAAACCTTCTTCCTTCACGCGGCGTTGCTCGGTCAGGGTTTCCCCATTGCCGAAAATTCCCTACTGCCTTGCCTCCCGTAGAAC
+
+1-%.9,-1040.18/,(',565):88'8)+-45021.9:)&-(+++/.2./01188294(.*,.0,1.&.5650351744:5*..,+1-,-070+)++,7/-,&''*65;;98;84400.,-%(((''-,/746;7167.11.,-224421170,-.-60+1401/../3.,,%,*63462-011,)--,215487997979870((4//,*)),(*.:36-)-.;61;:++/0;255:741/02044/-./5-7/,0.)*(,4179:3372&%&(**220/0++-/-9,)-821,-01*05.551110//62,,22569:.+),&,)++)'((*)+/.8011&00.2-,/71/.((0''%%))060+,+-0/4//-./84554138487782(16/3:15321215:/-*5*1,7,1)00),)+()()**+,+,(2348786.44586.46+6)+-07/3333444576)/+,.$$%0'+-7626'()453348()+((-*'%#$%$%()'&''2/66,3*-2*-5.9876647/9/-,374-1).$()%(.-.-2/11190/-./)'%()+,2-039+(+.-45;6.060-004;5-/19.7.-.32785515-,,,,278745--/++//)8-++(+,-1.//-.526:/.3+++:962.0,1)+*-&&)*+167699852.((-01,-6,-3//0)1/+++,+*+0199/-42*)-)792+%(((382*2'880/++(276896/40..166554433312869;1:101721012-/409(+,014589::9231229<1.,2*'*3()&%((%-..(+.-0+-*/62230001+*+1/,2614:597-+''&('*)$*&((,(,+1**,-5/-,3;41:1.,.,).+.09<0-0)**-08/27+***,3)*75-'/-/1,/.')0+,3*3+78/42--0//8.*1/4359:1:00863241.()).6('$'')%,-30027490.-+),.712-(*()9981+&)),&%%%%'(2*+/656885067*0;-'%#$'-)4+((**,62*/698930/035/559349213;73402//+'(*'*044:69).10)7+388/,4.-872-:99-052-*(++&)'$%',22/:1/.),++/
@32eecd2b-ca65-4535-baab-8e305ccf9447 ch=326 read=87445 start_time=2019-12-13T04:28:32Z barcode=BC01 runid=2c9cf7bc05858273f10e7d7ec552fc0bd742dc3e
CCGGTTACCTTGTTACGACTTCACCTAGTCATGAATCACAAAGTGGTAGCGCCACTCGGATGGCTACTTCTTTTGCAACCCACTCCCATGGTGTGACGGGCGGTATTAGCCTGCAAGGCCCGGGGCAATATTCCACCGTGGCATTCTGATCCACGTTACTAGCGATTCCGACTTCATGGAGTCGAGTTGCAATTCAATCCGGACTACGACGCACTTTATGAGGTCCGCTTGCTCTCGCGGAGTCGCTTCTACTCTTTGTATGCGCCATTTGTAGCACGTGTGTAGCCCTGGTCATGGGGCCATGATGACTTGACGTCATCCCCACCTTCCCTCCAGTTTATCACTGGCAGTCTCCTTTGAGTTCCCGGCCGGACCGCTGGCAACAAAGGATAAGGGTTGCGCTCGTTGCGGGACTTAATGACATTTCACAACACGAGCTGACGACAGCCATTACTAACCACCTGTCTCACGGTTCCCGAAGGCACATTCTCATCTCTGAAAACTTCCGTGGATGTCAAGACCAGGTAAGGTTCTTCGCGTTGCATCGAATTAAACCACATGCTCCACCGCTTGTGCAGGCCCCGTCAATTCATTTGAGTTTTAACCTTGCGGCCGTACTCTCCCAGGCGGTCGACTTAACGCGTTAGCTCCGGAAGCCACGCCTCCAAGGGCACAACCTCAAGTCGACATCGTTTACGGCGTGGACTACCAGGGTATCTAATCCTGTTTGCTCCCACGCTTTCGCACCTGAGCGTCGGTCTTCGTCAGGGGGCCGCCTTCGCCACCGGTATTCCTCCAGATCTCTACGCATTTCCACCTTCCACCTGGAATTCTACCCCCCCTCTACGAGACTCAAGCTTGCCGAGGTATCAGATGCAGTTCCCAGGTTGAGCCGGGGAGTTTCGCATCTCTGACTTAACAAACCGCCTGCGTGCGCTTACGCCCAGTAATTCCGATTAACGCTTGCACCCTCCGTATTACCGCGGCTGCTGGCACGGAGTTAGCCGATTGCTTCTTCTGCGGGTAACGTCAATGGCAAAGGTATTAACTTTACTCCCTTCGCGCTGAAAGAGGTACTTTACAACCCGAAGGCCTTCTTCATACACGCGGCATGGCTGCATCGGGCTTGCGCCCATTGATGCTTAATATTCCCCACTGCTGCCTCCCGTAGG
+
46,.1.+6919/-7*..,4575+06(&(/+++*+3-/./525/.,5-,-0+/0'+.0)'%'##%&&'-5209;,152%1;2/00090$1(56230013;97680%+'%$%&%%(+2/718'/0&$,&%&(-1/((-+.317335:7-,,,0+**()*'()(&%),-21./&01922220+,,,..-/1.0''%'**3-..,1-853255851'-+/5-/0*5,+02../1-.1324-*,'%(+/1414+.&***07-,2653779:3::+,,+,.-.0//1(*0225+,5;94'-'&*144)&&%(()&)()+4-.,--.7:.**'&(.21*2**+82,*214825&'&.-88964;71/03907),,002<8::1//21111229.//771.03.05.1048:607.**56301.3,'',,1173-,..31.167877661///+056.5(&'&&$'+)-4677765/12:5180/+,1.61/332;138631..),-398.14(+./8;:1'22/855//+.1/25-74;99;95780;00099+*-/+9925:/2/13403-+..*+,.,000%10//6,(+10311-,/673321<;30:4522*..&05-2++))%-.5-.2/-5574844344/.,+,2/,017+2,0.(/.-4365-/'/.'4,++,86513//3*.47685670:90,21446798914125321/10276696788387,'-*/4+'.*+,1+++/.3:244699:8/8-(,;0879)*10622735:;<;673),4,:8::;66/3)*+....15476852;-:426.+,*-,.467/5/5.4*,.33651-/13/33-54448(.*,,2.03(')*)099467877385<04**07/6.,,4.')('$'*7,-(,/.+)(),--0-4+).5-4;666++-(2/..***')*+30.-1/0.1/6,*00/.+)*+/++%-/+*0**+/1848;775:67546),%%'-+()5+**/,)(/'(*3239<99::9;50298/0*,)*''(+6-*-+..1/.(*0(&)*9:-496-6/012.-(&(((*)+-1)&--349/--2/5185;57<:57()%&%(*2-%*)('$$&(*3)98679155.;3),,'%*$%'%/,-)1.16;5),/--0+-0*29()9080
@de0a103f-5e4f-4a72-8607-d066b74ca773 ch=281 read=58087 start_time=2019-12-13T04:28:30Z barcode=BC01 runid=2c9cf7bc05858273f10e7d7ec552fc0bd742dc3e
CCGGTTACCTTGGTACGACTTCACCCCAGTCATGAATCACAAGTGGTAAGCGCCCTCCCGAGTTAAGCTACCTGCTTCTTTGCAACCTCATGGTGTGACGGGCCGGTGTCAGCCGCAAAGGCCGGGAACGTATTCACCGTGGCATTCTGATCCACGATTACTAGCGATTCCGACTTCACGGAGTCGAGTTGCCGAACTCAATCCGGACTACGACGCGCTTTATGAAGTTTTACTCTCGCGAGGTCGCTTCTCTTTGTATGCGCCATTTGTAGCGTGTGTGTAGCCCTGGTCGTAAGGGCCATGATGACTTGACGTCATCCCACCTTCCCTCAGTTTATCACTGGCAGTCTCAGCACGGTTCCCGGCCGGACCGCTGGCAACAAAGGGGATAAAGGGTTGCGCTCGTTGCGGGACTTAACCCAACATTTCACAGCACGAGCTGACGACAGCCATGCAGCACCTGTCTCCACGGTTCCCGAAGGCGCATTTCTCATCTCTGAAAACTTCCGTGGATGTCAAGACCAGGTAAGGTTCTTCGCGTTGCATCAATTAAACCACGGCACTCCCACCGCTTGTGCGGGCTTAAATCAATTCATTTGAGTTTTAACCTTGCGGCCGTATTATAGGCAGTCAGGCAACGCGTTAGCTCCGGAAGCCGCCTCAGGGCACAACCTCCAGAGTCGACATCGTTTACGGCGTGGACTACCAGGTATCTAATCCTGTTTGCTCCCACGCTTTCGCACTGAAATCAGTCTTCGTCGAGGGGCCGCCTTCGCCACATTCACTCCAGATCTCGCATTTCGCACTTCACCTGGAATTCTACCCCCCCTCTACGAGACTCAAGCTTGCCGGTATCAGATGCAGTTCCCAGGTTGAGCCAGGGGATTTCATCGACTTAACAAACCGTGCGCTTTACGCCCAGTAATTCCGATTAACGCTTGCACCCTCAAACATTGCGGCTGCTGGCACAGGTTAGCCAGTGCTTCTTCTGCGAAAGGAGTGATCAACGAGCAAAGGTATTAGCACTCCCCTTCCTCCCCGCTGAAAGTGCTGGCCGAAGGCCTTCTTCATACACGCGGCATGGCTGCATCGAATTGCGCCCATTGTCCGCAATATTCCCTGCTGCCTCCGTG
+
5.+,5.-5.+(.&+)11,*)0)(.67**,14354384....0(*-1,('%)(00)'+1+&&)*93/.00854-&*/0,,89.,-&0*+/&'*3-02667,/.2'/*..-$#&'*'),00+-./(78096796340-.211//,*-4778:;;2-003494246555489*55.1/6-'),+(+,,-+/-9&3(((+1+).**1.72773&&*,,.+%)/20,.,4,*0.0)$(()*./())'(,+(+1/6756<:5032214854::*-10,0(,,*)*),+-25/.2:96)0(&,261::900/-)'''')9778:.590*119393(*2),.8+*()'**.40*,0349,(**+,4/1+2,)+34378:88974822/658(,04,)979(-*)3-+,110616111.87,'&%'#(&&-,5207++)''$'(,+-2121/1002/28963'-))+*/7-/25*-+()2348-.()(()*)%''(12/.311/,+&())./+.30./2488877835+,2:302-.(*+2:869735/2+'*+,8(/)5/;809/.%%%#))-1&&8-*,.7*.,1,(*'%$&')*,7:9;835:*+*1/9;5*7.3.*)).237,.*,(&(%'00+785'%&'''*+-+-+,&+*5+,)(+%,-'*6661'00*/24190.2')%'(+,0.1-0434:/-0-90/09:676053&/000233372785.9;-+/.:2-)-*)7.+-'&$''$'&&&((+,)4,1)*+''+43/09*+9243())$%$'&-&()/..+.01**%''078.%)$(-,-+10&(-/-0,+(%+06791-03524-).-215(,)-.8459&(.**+226558/11156,+.+/-,,635'+3,,(44+-+''-+/.313-('%%&(),1-,,0/,./-1/-/1476810,'-,)+,+,.0,-*/4,-+'%###'$%%)+,-/.0,/)%*&*//2..03'23239:78<8433*),)))'''',,+*&-/0255:/)1,+0)*$'#'&-<4.,9411,3-.+46-.-'%'%$$'),'&))*3197;78<8660/*/-0+5./0774453.12&('('*,3184-00-+.&%)+,/0-0/.)&&'$&,-128.-'
@93f84c47-8a85-4365-9e9e-d8d5e9c1e892 ch=456 read=64785 start_time=2019-12-13T04:28:32Z barcode=BC01 runid=2c9cf7bc05858273f10e7d7ec552fc0bd742dc3e
CTCCCTACGGAGGCAGCAGTGAGAGATGTATGTACAATGGGGGAACCCTGATTGCAACGCCGTAGTGATAGAGGGTTTTCGAGATCAATAAAGCTCTGTCTTTGGGGAAGATAGCCAGCCCGGTACACCCGGGGAGGAAGCCACGTGCTACGTGCCAGCAGCCGCCCCACAGTCCATA
+
')55*&'))+'+-+/--%/*+)+((-0',')%%$(*:84263*,:69*'((/(%+-//.)(&&%'(*,2&%))*1+:75*((&)-+'%')*.()+07576188-26**--131-,.)),(((0'&'$''&(14'&)%%)).+((%'%',,.,./3.+*)$)0+)+*+($$%$&$&#$%
@a1ffbdb3-ce48-4d52-ab16-87fed9ef11df ch=322 read=46831 start_time=2019-12-13T04:28:43Z barcode=BC01 runid=2c9cf7bc05858273f10e7d7ec552fc0bd742dc3e
CCGGTTACCTTGTTACGACTTCGCAGTCATGAATCACAAAGTGGTAAGCGCCCTCCCGAAGGTTAAGCTACCTACGCCTGGCACGCAACCCACTCCCATGGTGTGACGGGCGGTGTGTACAAGGCCCAGGAACGTATTCACCGTGGCGCATTCTGATCCACGATTACTAGCGATTCCGACTTCATGGAGTCGAGTTGCGAACTCCGGACTACGACGCACTTTATGAGGTCCGCTTGCTCTCATGAGGTCGCTTCTCTTTGTATGCGCCATTGTAGCGTGTAGCCCTGGTCGTAAGGGCCATGATGATGACGTCATCCCCACCTTCCTCCAGTTTATCACTGGCGGTCTCCTTTGAGTTCCCGGCCGGACGCTGGCAACAAGGATAAGGTTGCGCTCGTTGCGGGACTTAACAACATTTCACAACACGAGCTGACGACAATACATTGCAGCACCTGTCTCACGGTTCCCGAGAGCGCATTCTCATCTCTGAAAACTTCCGTGGATGTCAAGACCAGGTAGGTTCTTCGCGTTGCATCGAATTAAACCACATGCTCCACCGCTTGTACGGCCCCGATCAATTCATTTGAGTTTTAACCTTGCGGCCGTACTCCCCAGGCGGTCGACTTAACGCGTTAGCTCAGGCCACGCCTCAAGGCACAACCTCAAGTCGACGCATCGTTTACGGCGTGGACTACCAGGGTATCTAATCTGTTCGCTCCCCACGCTTTCGCACCTGAGCGTCAGTCTTCGTCCGAAGTCGCCTTCGCCACCAGTATTCCTCAGATCTCTACGCATTTCGCACTACACCTGAGTTGCCCCCTCTACCCGAGGACTCAAGCTTGCCGGTATCAGATGCAGTTCCAGGTTGGGCCAGAGTTTCATCTGACAACAAACCGCCTGCGTGCGCTTGCCAGTAATTCCGATTAACGCTTGCACCCTCCGTATTACCGCGGCTGCTGGCACGGGGTTAACCGGTGCTTCTTCTGCGGAGTAACGTCAAATGAAACCAAGGTATTAACTTTACTCCCTTCCTCCCCGCTGAAAGTACTTTACCCAGCCCGAAGGCCTTCTTCATACACGCGGCATGGCTGCATCGGGCTTGCGCCCGGTATTAATATTCCCCACTGCTGCCTCCCGTAG
+
0/130;03362-15)1337725241441$%''/22-2/,*)++614/++,.;**.2.*-0072:79,/4332,(+),+'&**+,,--+29-),*094-09:6656696876/60.-,.,297562;)&46/41-/'()))391190.'++24512/345234457333234334717+,49<98871*+*,*(,0.*,&'+(')')832...15600,/09;312)/))02../-++*+*+#%(&/(*%').1760370.424./.58599*+//0-0.0).1:)(*,*8-/1**.84:4422.,**)..256714'.-0376:7-+/))-292//422+/)((-..970/622/48:/70+.///2-0((&*+0,+,2*-/:93..2).00,/./013,*,573/0/.(.&,,52:-*)*++0/0.-/--./17524))$*)2+(*&()&+,,,./.-*..66:70*((&&')&-12:31236766///882/425<47:;9:48966558<25-,'(.0:89<867-4+('$$&%&+,2/<9:;24,31333.-4,)'('*,&++*(00+%&(1)70;8369521,8;;-5.43-5-.-75501010/9;6,2/7%*)/2565857432/13./1/9%)%%%&*.0715-)/4)+0/01748,('(*54.')+-675:6--/663379332245*5,+.,,/,-4-//./:001.875+*/.01:6522+14+**87010-/../81891*''+))((+(%%*+0-,./+//4654&-2-*,.,+&'*2.00.:;/&+$*+)-,352/(&,,$+25.4-11*-('*&++557;01-//1),1*.1--0'-$(%*&01-5+)*/11+)*()%'$'+:,-+))+++()''(-.172366/-%-&(('(&%%$%'+/88:90./5/4:40-.+*++.3/,1.,((+/+/2,/27578862-+****-&)%%$&$()+&)-2/095668)2$'(276225)4(**+-(-')*-,-./404/1::33256+2;1)*)37.*772-3/*,(+21+*.&&'&..)(*(0+787:55<77846,200.8223784,+)('.'::425(**+,()&+&)))/-.17/0--'01457446/0()*+)+
@a89bf736-b21f-4f94-bcab-ea3718e8f11a ch=364 read=97686 start_time=2019-12-13T04:28:52Z barcode=BC01 runid=2c9cf7bc05858273f10e7d7ec552fc0bd742dc3e
CCGGTTACCTTGTTACGACTTCACCCCAGTCATAGAATCACAAAGTGGTAGCGCCTCGAAGGTTAAGCTACCTACTTCTTTTTGCAACCCTCCCGTAGTGTGACGGGCGGTGTGTACAAGGCCAGGAACGTATTCACCGTGGCATTCTGATCCACGATTACTAGCGTTTCGACTTCATGGGTCGAGTTGCGAACTCAATCCGGACTACGACGCACTTTATGAGGTCGCTTGCTCTCGCGAGGTCGCTTCTCTTTGTATGTGCGCCATTGTAGCACGTGTGTAGCCTGGTCGTAAGGGCCATGACTTGACATCATCCCCACCTTCCTCCAGTTTAGCCGCTGGCGGTCTCCTTTGAGTTCCCGGCCGGACCGCTGGCAACGGATAAGGGTTGCGCTCGTTGCGGGACTTAACCCAGCATTTCCTGGCAGGCTGACGGCAGCCATGCAGCACCTGTCTCACGGTTTGAGAAGGCACATTTCTCATCTGAAAACTTCCGTGGATGTCAAGACCAGGTAAGGTTCTTCGCGTTGCATCGAATTAAACCACATGCTCCACCCGCTTATTGCGGGCCCGTCAATTCATTTGAGTTTTAACCTTGCGGCCGTACTCCCCAGGCGGTCGACTTAACGCGTTAGCTCAGGAAGCCACGCCTCAAGGCACAACCTCCAAGTCGACATCGTTTACGGCGTGGACTACCGGAGTATCTGATCCTGTTTGCTCCCACGCTTTCGCACCTGAGCGTCAGTCTTCGTCCGGGCCGCCTTCGCCACCGGTATTCCTCCAGATCTCTGCGCGTTTCACCGCTACACCTGGAGATTCTACCCCTCTACGAGACTCAAGCTTGCCAGTATCAGGGTAGTTTCCCAGGTTGGGCGGGATTCACATCTGACAACAAACCGCCTGCGTGCGTACCCGCCCAATCAATTTCGATTAACGCTTGCACCCTCCGTATTACCGCGGCTGCTGGCGCAGGTTAGCCGGTGCTTCTTCTGCGGGTAACGTCAATGAGCAAAGGTATTAACTTTACTCCCTTCCTCCCGCTGAAGAAGTACTTTACAACCCGAAGGCCTTCTTCCTTGCCCGGCATGGCTGCATCAGGCTTTACGCCCATTGTACATAATATTTCCCCCACTGCTGCCCTCCGTAGGGG
+
/1+2,:00:/:.,8...&2294516;6-136/0++/5233455.-+//()'()/6,2256211916/44468+**+0-.6:0*-.0*0/*'00-,2/5:987998664.240/..-3560919'162355869<888;8:,:-,.81*,.421--,164338615034),'%.2885830()+*&+.-/0&&6668/92,+.5-/.))..1+,$)+13&,**,4.--/5//---).,-/%.++,0450-/.164),'++.268981/3)'',.*,-.06/..-47+.:;:36&&0502'(&(%*0,-,.-.08079:-+14493/-/3,/2;2.$('&+//42.0---02/9,*+6564:.+-0.-818577113/*'-,//001,2,.8332424,3.--36.*('(0+05+)&'#+0*0+*.0/''0446574250.180741*/0.21666/-,)*),$%%&&&'&'+)(,/0910274465+02/*01937678<;;69:67559:369713-6/;9:=64514101773(%**.4:5;7///,-/-5+&-&)%%&&%.**+28549.)085:8<808;8+-+078(5,37.3--,646,4-,,178./295&13244/20303766.;...77%,*+/(183433815+1,-+'(-)&(*.)9.4585165778396%*-54898:920)**+3()-,-5001645203;/,.1390),...530,//98///)20.0669::<:871&(,&44.296<::;:243././28960.(*,2311*)&(&((.77.),(&(,(+./2/12,)(4+4,*0:7-*,)+-/033244250133396'*,),/(/-'&%&*;6521+.4241217*02(*-))1458))((&.(+)-*3479799873,($#*+,*.3*)%0$'(%/221559574.-6,,,-/73,04*0%)()183/00--17,:)'$*&/2/6//07*0,%'--:8<87341420.331321411-1127++-*.050.+250.1019,/780/26**33/.1()(+,+),,('+,.40'$%+-62989.,/-%'&$&%%&,-/0475523434333.02(%.-/65)/*($#%&&1755/;/089:,&,,,1.+-()',0+-/-2.(
@6b88daff-81ba-4645-a857-aded1ff57209 ch=460 read=49062 start_time=2019-12-13T04:28:44Z barcode=BC01 runid=2c9cf7bc05858273f10e7d7ec552fc0bd742dc3e
CCGGTTACTTGTTACGACTTCACCCCAATCATCAATCCACCTTAGACAGCTCCTTCCTTGCGGTTAGGCCACCGGCTGGGTGTTATCAACTCTCGTGGTGTGACGGGCGGTGTGTACAAGGCCCGAGAACGTATTCACCGCATTTATGCTGATTCGCGATTACTAGCGATTCCAACTTCATGTAGTCGGTTGCAGACTACAATCCGAACTGAGAATGGTTTATGGGTTTGCTTCTCGCGGCTTCCGCTTCCCTCTGCACCATCCATTGTAGCATTAGTAGCCTTCGCCAAGGGGCATGATGATTTGACGTCATCCGCCTTCCTGTGTCACTGGCGGTCGCTAGAGTCCCCAACTTAATGATGGTAACTAACGATAAGGGTTGCGCTCGTTGCGGGACTTAATAACATCTCGTACGAGCTGACGACAACCATGCACCACCTGTATCATATGGCTATCTCCATCTCTGGAGCCTTTATGGTATGTCAAGACCTGTAGTAAGGTTCTTCGCGTTGCTTCGAATTAAACCACATGCTCCACCCGCTTGTGCGGGCCCCGTCAATTCGCTGAGGTTCCATTCTTGCGAACGTACTACTCAGGCAGATTACTTATTGCGTTAACTGCAGCACTGAACTTTGACATCAACACTCATCGTTTACGGCGTGGACTACTGGGGTATCTAATCCTATTTGCTCCCCACGCTTTCGGGACTGAGCGTCAGTTGCAGGCCAGATCGTCGCCAGCCTTCGCCACTGGTGTTCCTCCATATATCCTACGCATTTCACCGCTACATGGAATTCCACGATCCTCCTGCACTCTGGCTGCCTGGTTTCTATGGCTTACTGAAGTTAAGCTTCAGGCTTTCACCACAGACCCTTGCTGCCGCCTGCTCCTCTTTACGCGCCCAATAATTCCGGATAACGCTTGCCACCTACGTATTACCGCGGCTGCTGGCACGTAGTTAGCCGTGGCTTTCTAATAAAGTACCGTCACTCGGCTACCATTTCACTGGCCGCCGTTTCTTCCCTTTATAACGAAGTTTACGATCGAAAACCTTCTTCCTTCACGCGGCGTTGCTCGGTCAGGGTTTCCCCCATTGCCGAAAATTCCTACCGCTGCCCCTCCGTAG
+
301/0:,-.7,08/0,+-1011421)3-3479759/65),*-*+,7523443-6584-501198:67:::698.4/..3*...:33100+*+,-454900/./:6;:757743+506894/2'')()+'+.027<402-*+&'(&(+56964584664222*-+*,.//9-:+-)+-11%0%%'+-0-1/8-4-0599944502(*8976/...657::<<266</3:7,/5,-+1*042../,'%(4+79+-86677788990/26*)+.0&/'%'0)+,3/4.&%%,+.38.-.3////0:<6336899:8<4)+55726.)+'+-&,+/1.+120-/4/*+00463..7/1;+;+--8494481/0:,---5//2/,869887624<*-.4-42626.+-1.773//*&&)*,2555/531.1'706730.09068555400'*-31:989322238888579/,.795<.)(-)+23678(/+,4:643-32+'/-299:<8-/.+5,,,;1(*)+.-;:98,,,-09987034*(((&&-*,'74297-)0349594%%/&'-)))(+-05.6/,.&&,0.,***)(,+*/-,%)(((()1///723/411/..-/-.2049::;54883335-5)-*',+55854185,+.0/289;686-55+64-0.03.30/,/.,+7.-/319;.(,00.921*;825.*)'(09:*87;131261201266568//0&$&&(++.:;:;::4,-1958447686652.)(*/0549<;,/58*-:67..1-7,8+6,*++.2)2127880+,,-((+*+..923:7<9000238416/1/++,'-,0)),/7,+./+,.+,(0-,-.7698++-++0,-748:820/-1...70,.03+41),1+/2:/4-7.;02./02/8014+.2-.33603204:63050027,:+)$)%)%%(5//185362/1:9445926961567;896*/10.5/,*4.,8;;4&$'(**-158*.35/5531)-73./-/++)2++6:+-/1/.*.47/176;78:6,-9-,+&+*-,126-./0.:47+/1/,:)6:;:,-1<893+/22**003'&'$%'-()30'%+()614
@1ce77529-eaf5-4391-adde-cb3df7906f3f ch=500 read=98956 start_time=2019-12-13T04:28:59Z barcode=BC01 runid=2c9cf7bc05858273f10e7d7ec552fc0bd742dc3e
TTCATTGCTTCCGTTCAGTTACGTATTGCTGAATTACTGAAAGTTGTCAATTATCTTTGTATTGCTTTTCTGTTGGTGCTGATATTGCTCCTAGGAGGCAGCAGTGGGGAATATTGCACAATGGGGAAACCCTGATGCAGCAACGCCGCGTGAGTGATGAAGGTTTTCGGATCCGTAAAGCTCTATCTTTGGGAGAGGAATGTGGCCCAGGTACCCAAAGGAGGAAGCCACGGCTAACTACGTGCCAGCAGCCATATGATGGCCACGTAGAGTGGCGAGCGTTATCCAGTTTACTGGGCATCAAAGGGCGTAAGGCGGATGATTAAGTGGGATGTAGAATACGGGCTCTTGCTTGGGTGCTGCATTTCCAAACTGGTTATCTAGAGTGCAGGAGGTGGAATTCCTAGTGCTTAGCGGTGAAGTGCATGAGATTAGGAAGAACACACACCAGTGGCGAAGAGCGACTCTCTGGACTATGGCTGACGCTGAGGCTCCGAAAGCGTGGGAGCAAACAGGATTAGATACCCCTGGTAGTCCATATGGAAACGATGAATGCTAGGTGTGGGGGGAGTTTCTTACCTCCAAAGTGCCGCCGCTAGCATTAAGTATTCCGCCTGGGAGTACGGTCGCAAGATTAAAACTCAAAGGAATTGGTAGGGACCCGCACAAGTAGCGGGCAATGTGGTTTTGAATTCAGAGCAGCGAAGGCCTTACCTACATGACATCCTTGCATTACTCTTAATCCGAGGAAATCCCTCAGGGACAAAGGTGACAGGTGGTGCATGGATTTGTCGTCAGCTCGTGTCGTGGGGATGTTGGGTTAAGTCCCGCAGCAGGCGCAGCCCTTGTCGTTAGTTACTACCATTAAGTTGAGGACTCCTGGCCGAGACTGCCTGGGTTGGCCAGGAGGAAGGTAGGGATGACAATCAAATCATCATGCCCTTATATGTGTAGGGCTACGTGCTACAATGGCTGGTACAGAGGATGCAATACCGTGAGGTGGAGCCAGAGCACAAAACCAGTCTCAGGGTTTCAGTTGTAGGCTGAAACTCGCCTGCATGAAGCTACTGGAGTTACTAAGTAATCGTCAGAATGTCGCGGTGAATACGTTCCCGGGTCTTGTACACCGCCCGTCACACCATGAGGTTGCCACGAGTCCGTGGGAGGCTAACCGCAAAGGAGGCAGCGGCCGAAGGTAAGGTCCAGCGGTGGGAGTGAAGTCGTAACAAGGTAACCCGG
+
%%()',$$(/*++547,,1-('&-*-5/20/-*1)%%0+*/+').)./+,*,,.,78-#0'2*''+-05+,-/3(-0.01432%0(#$(+(%&')&1.,,//.46269*2:2.23--,..52*'&'(*(,:,,-66422/0353,-0*+/1.*++*-..06/.271/1)5-24.-+54.*/02614165(+++()(,++,,$(&,***%&%*%'%$(((*(',())).1,.//3'*-2623/2/4/.(,'&'(()%()+*'%*(&(&/&)''((''&'/2/421/9)*,182039/1*'))*./)++,--30,0.1-//111;181146;:770-,)))+*2&*../)%%&&'&'4543652.()3..)/-*+/-72:55521,)**.02/+')''(,*)3)8,))810&($$&&(.)+)($()**+''((-.-1-,((),,.-+,*-0,.-2/-+-/+%),454420,/26-10/)'$%&,,.-/1-$,,'(,)%)()%%(*%40)+02825))+&*()&/.3-44.+-1201432-).1/%+*()'%'%'-,&/,)3.-.688:71,&(,4*&&%'2625,&&%()/05/28263/(,*(-0)(''*/06-0:866'&&&'4/873'0-()(++059620317++-'&*')&%$*-4.46&&'+,0((((,+'.-*,&'(..5/0-$$)*161&%*&(*&)(,/+(-1-1137.01-)'((+78*/+)++11%(**0.0,/0%&$*)'&('.74*,&*23372/%/),-67.0/.01)*-44+5$/.-+-2)-2+44440635737,'1*(.,/7,44.:,5/617-%)(',*)*+,/.+28*0)%)5+7++',,(*++/1).,-)*,,*'20,/,1&(..0+()00372655&540*'&)(011/1/-,+.,).2)**+*+(),01972217666,05,*,'*'+&.))*-5224.0(),1200,8-+212101124/**)(/-25:2147362+-/,.4*)(*-%(&*.+11*&-21/4600(*,&&'%%&*(0*..32131+1,+-21683++))+%'&&&$%%'-'(,.+/,/.-.+('*((+51.41101./05/*&))%+)+061,+26.+-*(&+,+-.-083*.1..,051++*,),&%%%#%&'',-4-3(-(%(,).3446'3*.'3-**++*'+(,--&(/)--/'.&)+''+,-.0(&(%%*(()&&/,.,+'*-).+.898).4
@ee20f0b8-5b3c-4e06-81a5-efa2e75f3229 ch=2 read=25206 start_time=2019-12-13T04:29:17Z barcode=BC01 runid=2c9cf7bc05858273f10e7d7ec552fc0bd742dc3e
CGTTTACCTTGTTGCGACTTGCGCCCCGTCGTCGTCCCACGTAGACAGCTCGGCGCCCCTTGCGGTTAAAGGCCACCGGCTTCGGGTGTTATCAACTCTCGTGGTGTGACGGGCCGAGGTGTGTACCATAAGGCCAGTATTCACCGCGAGCATGCTGATTCGCGATTACTGGCGTTCCAGCTTCATGTAGTCGAGGTTTGCAGACTACAATCCGAACTGAGAATGGTTTATGGGTTTTGCTTCACCTCGCGGCTTCTTCCCTCTGCACCATCATTGTAGCGTGTGTAGCCCAGGTCATAAAGAGGGGCATGATGATTTGACATTAAGCGTCTCGCGCTTCCTCCAGCTTGTCACTGGCAGTCTCGCTAGAGTCCCCAACTTAATGGTGGTAACTAACGATAAGGACGCTCGTTGCGGGGCTTAATAACTTTATCTCTGACACGGCTGACGACAATATACCACCTGTATCTCATATAGCTATCTCTCATCTGGAATAGTATGTCAAGACCTGGTGAGTTCTTCGCGTTGCTTCGAATTAAACCACATGCTCCACCGCTTGTGCGGCAATCGAATTCCTTTGAGTTTCATTCTTGCGAACGTACTACTCAGGCGGAGTACTTTATTGCGTTAACCGCAGCACTGAACTTTGACATCCAACACTTAGTATCATCGTTTACGGCGTGGACTGCTAGGGTATCTGAAATATTGCTCCCCACGCTTTTGGGACACGAAGGCGTAGTTGCAGGCAGATCGTCTTATGCATGCTGGTGTTCTCATATATCGCCATTTCACCGCTACGCCCAGATTCCACGATCCTCTCCTGCACTCTAGCTGCCTGGTTTCTGAAGAGCACTGAAGTTAAGCCGAAACTTCACCACAGACCCTTGCTGCCGCCTGCTCCCTCTTTGCGCCCAATAATTCCGGATAACGCTTGCCACCTACGTATTACCGCGGCTGCTGGCGTAGTTAGCCGTGGCTTTCAATAAATTACCGTCCTCGGCTACCATTTCAGCCGCCGTTCTTCCTTTATAACAGAAGTTTACAATCGACATTACCTTCCTTCACGCGGCGTTGCTCGGTCAGGGGTTTCCCCATTGTCGAAAATTCCCTACTGCTGCCTCCCGTAGG
+
(&*'&#%',0'22)+,+)&%$&$'))%$'$$'&$%'/-()%'')/7-0/11%))%+/-')))+-''&&*'//0;24412-+/-)755.2/..312,+*))++3,,*((,37876&+$++,-0*&&)%&%,//32--))'/---5;-/.*%'./468:7140++.'/(%%%&&$'%''('$+-4.%1%')-./)%-*,3+,--.255,88<93-+0731.0-/82308;/+.8;9,5:;)+.:646856--+-&'%')3.6+-5553347577++2,''(*)+..&(*+.70'.)+,928.((%+07515744..+14***+&+',,&)%*&&'&('()-,+*++)'('*+-1-30+6+*+21/51,/%((,).88)2,+-)3*,.')*+*,+,*1***%&(&*.'&%)*/27930/63+)*-,/%(*(.75,/-,*&*+.11&,-,+('&%'5/,..).42474123565.-+*)&%%+,-05202)+++//)&&%%)).056657201(&&)&&*+968;6122-/(+,.3''-1,3:621*,,,-//25138./+2((&'((#&+,2+2-8/723::*%*399339<18001/-77/.+*))*-./7;:*&(%)')+.**11*.,+040/*(*(-.+01229117865781:'4)1$*'&&)+)((*.11497),'+,,-0:576)/-,.+*.//2*'(''*)(,),.-684,/0+065++00()$%&)''$$%((..:12)3/'$(-/310-'&&%#%%(&+,*++*+65,-)/55(('$%$%,0510-,++*.0)''(%).)40+(((,...--),(%&)'-/23.2332797999:5('&('&%)-,44130,6-2,&))'))%&-/+&(+(*-.359.-3-/0337(*+--.0)7+)(22+'+),**(&)./534+)4//000../4./1'+,-,0+2-/;45:6030//49/:--)-'../,+,-,0/41055-+/*.2(.*+37453)+,*,((',/.5973*+/006:555-*/,/.6..,7/0*)/++1;.+,.)10-'.&%&&)106997;7,/.//99942.../*1+*&*026-:2/7;9,,7-//-14.&'+/:,**21.././5303)+.,/+
@1e7c62f1-68a1-458c-a182-093a57f4ddfa ch=111 read=107477 start_time=2019-12-13T04:29:19Z barcode=BC01 runid=2c9cf7bc05858273f10e7d7ec552fc0bd742dc3e
CTCCTACAGGAGGCAGCGGTAAAGGGAATTTTCGGCAATGGGGAAACCCTGACCGAGCAGCAACGCCGCGTCGAAGGAAGAAGGTTTCAGTTATGACTGTTATAAAGGAAGAACTGGCGGCTACAGGAAATGGTAGCCGAGTGACTGACACTTTGATAGAAAGCCACGGCTAACCACGTGCCAGCAGCGCGGTACGTAGGTGGCAAGCGTTATCCGGAATTATTGGGCGTAAAGAGGGCAGGCGGCAGCAACGGGGTCTGTGGTGAAAGCCTGAAGCAACTTCAATGCCACAGAAACCAGGCAATAGAGTGCAGGAAGAGTCATTGAATTCCATGTGTAGCGGTGAAGCCGTAGATATGGAGGAACACGCAGTGGCGAAGGCGACGATCTGGCCTGCAACTGACGCTCAGTCCCGAAAGCGTGGGGACAAACTGGTTAGATACCCTGGTAGTCCGCACCGTAAGCGATGAGTACTAGTGGATGTCAAGTTCAGTGCTGCAGTTAACGCAATGATGCACTCCGCCTGATGAGCGTTGCAAGAATGAAACTCAAAGGAATTGACGGGGGCCCGCACAAGCGGTGGAGCATGGTTTAATTCAGAAGCAACGCGAAAAAACCTGAATCTTGACGCTCTCATAAAGGCTCCAGAGATGGAGAATGGCTATATGAAGTTACAGGGTGGTGCATGGTTGTCGTCAGCTCGTGTCGTGAGATGTTGGAGTTAAAGTCACGTACGAGCGCAGCCCTTATCGTTAGTTACCATCATTAAGTTGGGGACTCTGGCAGAGACTGCCAGTGACAAGCTGGAGGAAGGCGGGGATGACGTCAAATCATCATGCCTTATAGCGCAGGCTACGTCTGCAATGGATGGTGCAGAGGGAAGCGAAGCCGCGGGTGAAGCAAAACCCATAAAACCATTCTCCAGTTCGGATTGTAGTCTGCAACTCGGCTACATGAAGTTGGGATCGCTAGTAATCGCGAATCAGCATGTCGCGTTGATACGTTCTCAGGCCTTGTACCGCCCGTCACACGAGTTGATAACACTTGCCCGAAGCCGGTGGCAGCCTAACCGCAAGGAAGGAGCTGTCTAGGTGGGATTGATGATTGGGGTGAAGTCGTAACAAAGGTAACCGGAAGATGGGAGGCGACGGAAAACGGTTAACACAAGACACCGACAACTTTCTTCAGCACCAGCAATACGTAACACGCACC
+
..0,&(-&440233021*433)(*1+-0/;;:0/<616112-('-.+9+**,4/./+-,'*+4...911+.%'*3,41,'-*).+7*+(0-7-))((('.+()-1-/2-6+/.-,*+,*10144.)/)0.+02('&'+''((*31%'&#&()(,&',*&*++,/+*+)#%)1525,.-.395./+*+2*'(%''*))2)2,/8223/00071/2+-2$%+&'1+9:;:8:9;/*'.***'37849-+(())**39510/.0,3/./87-0525.+'(&%'(-*'&(#%&%()+/60.8-/230('%((+,/12/-++&**/4(.(&..3/363200.(&**014.%&&,*/00..+**(,)/,062)*$,'+-686/,,*+))((*,-0-4.4/010/010.%-''))*-/7)'&*-(*/-*(*-')*,/(%%')++&(.,165(',5576653*/$15488756-)-)*(,(-)*$%,834*//0+*-58,.36664.*%''-%/,2/3*&%)'+'*+160395-'&'%%%&(($%(++1642,10&%&./(),(,0/555/67+*,7/*-+0277958642'*,12*-.;94535-$&**%**%)'&&'+,+,%)'((()**(&($%###((.+/06.00..8'%(&*0190.-/-66:7/2+')'')*-5)-&02(-5764415/)46,/1584,++,066310***(2//,0,.+'),618*+1.%&'('&&%').-.%0-&(+)./51:-,,0*0331,%0-0.)+,79<8577650./(()+&''$(0)/-+*)++')*,.,/,)))+')))'))--24135:1-.-/263*0+&'&$$%#$)#312)$&$&&&((*/,*'$),42589-)13)(+)-),,)/512*(***/,)*.15303.'(+78./,03:70:+),834-6135$/&'34344-.//,%$$$&')2-.,,/:28'3434563342522/2.-6354377602++)((&')))---6,)(%%%&'&*%$%,)53::2..+*'++-*+'%&),.,)(&%%'*)&*++23321'-'$&-&&(-.4/668)3-0&'%'(1*/.,+).,.51(***++,.-4(.4//./1..010215*.),)0394;).*,,55&.-(()+4(((&,-.(''*).320002+(/027585/2++/63+,/*)**+8-233.9.),''(&($'$%"%"
@5a9d210b-98ec-4501-bf1b-e936b27186b2 ch=389 read=55064 start_time=2019-12-13T04:29:29Z barcode=BC01 runid=2c9cf7bc05858273f10e7d7ec552fc0bd742dc3e
CCGGTTACCTTGTTGCGACTTCACCCCAATCATCAATCCCACGTAGACAGCTCCTTCCTTGCGGTTAGGCCACCGGCTCGGGTGTTATCAACTCTCGTGGTGTGACGGGCGGTGTGTGTGTACAAGGCTTAATTGTGTTATTCACCGCGACATGCTGATTCGCGATTACTGGCGATTCCAACTTCATGTAGTCGAGTTGCAGACTACAATCCGAACTGAGAATGGTTTTATGGGTTTTGCTTCACCTCGCGGCTTCGCTTCCTCTGCACCATCCATTGTAGCGTGTGTAGCCCAGGTCATAAAGAGGGGCATGATGATTTGACGTCATCCCGCCTTCCTCCAGCTTGTCACTGGCAGTCTCGCTGGAGTCCCCAACTTAATGATGGTAACTAACGATAAGGAGTTGCGCTCGTTGCGGGACTTAACCCAACATCTCACGGCACAGGCTGACGACAACCATGCACCACCTGTATCTCATATAGCTATCTCTCCATCTCTGGAGCCTTTATGAGTATGTCAAAGACCTGGTAAGGTTCTTCGCGTTGCTTCGAATTAAACCACATGCTCCACCGCTTGTGCAGGCCCGATCAATTCCTTTGAGTTTCATTCTTGCAGACGTACTACTCGAACATTGCGTTAACTGCAGCGCACTGAACTTTGACATCCAACACTTAGTACTCATCGTTTGGCGTGGACTACTAGAATTATCTAATCTATTTGCTCCCACGCTTTCGGGACGGAAGCGTCAGTTGCAGGCCAGATCGTCGCCTTCGCCACTGGTGTTCCTCCATATATACGCATTTCACCGCTACATGGGGAATTCCACGATCCTCTCCTGCACTCTAGCTGCCTGGTTTCTATGGCTTACTGAAGTTAAGCTTCAGGCTTCACCACAGACCCTTGCTGCCGCCTGCTCCTCTTTACGCCCAATAATTCCGGATAACGCTTGCCACCTACGTATTACCGCGGCTGCTGGCGTAGTTAGCCGTGAAAACTCTAATAAAGTACCGTCACTCGGCTACCATTTCCTGTAGCCGCCGTTCTTCTACGCTTTATAACAGAAGTTTACAATCCGAAAACCTTCTTCCCTTCACGCGGCGTTGCTCGGTCAGTTCCCCATTGCCGAAAATTCCTACTGCTGCCTCCCGTAGGAG
+
85,-37',5.:..8&0/**,8,,+**),*,.800.7,13'%&(1*2*.-.//36553-//*,/84:&420%$)**()(/)3.,+4...36..,.*105653464453:;84.,&+(*')*1.41.,1'$#$%%%)-&1.&,3./67.//.3245:993440.14125/02&1///851,1,-.6/24.--./923515.//97998929-2)(0850/')$$%)*.1:5,02<239:3/24-++4-495+6,+28/..2,57),1/+&,3199:72:/.(/.//60,+'().+*095/*++-++*.-4./+-,/11-48-+-2688;/<2.*26294651.-%,0.+/4-1-3---663,5012%/--'2/+'.+)*(0*++6866623..032334/303(*6.(,./0554;244;:/+,++))(',1/-,*()'*,***+++6///-..+0438;76-,(--/08-.1/1175'2/022222335548988820,/.(*+((**)/*($('*+6)-)*&31:654626*1.713<845518/0/4.*++-+5<8:1-./413462172---0*.,0%6+64(%('(786;644;:4323<;847:12501+)56+3/23//12)+620512261.0-+-24001&,&(*+*((-1,++3130*0--+*0)),1.4666:7411,(*('+*6060/01/-''.-.34/41/2*)/4+$,-.6/+../.950*:81/(('&%+-6744:3)2**22;21177597424/3477;63457-14974355.*-.0100.325;//+/1/4-/0-+16,&('2-;,*)+*,+6//,.3446-...-()*+3::5668;:01/36:85:232030,5,8*/06:7)89-36+.0717579:<,9,++7264149/..-+.+-/80-/)('&-,24-770-122-0%+(+-+*,+&*(.,12625547;725222:90:,,)'(173002615.(&%%'+,,-7/3<7*-179790-../0600).-)):07111,--3//1:5;:64-()$)&'*1,./532,,'+*+59/-0/-0+*.8<85;9<::0;9+5<-*+()&.*+1-++03-82+'*)0299.*0/+0/&'1302-6/*)+(%'.')/+23')625)*(
@75228300-1549-4a0c-896d-7002e38a4f55 ch=346 read=53770 start_time=2019-12-13T04:29:39Z barcode=BC01 runid=2c9cf7bc05858273f10e7d7ec552fc0bd742dc3e
CCGGTTACCTTATTACGACTTCACCCCAGTCATGAATCACAAAATTAGTGAAGCGCCCTCCGAAGTTAAGCTACCTGCTTCTTTTTTGCAACCCTCCCATGGTGAAGCGACGGGCGGTGTGTACAAGGCCCGGGAACGTATTCACCGTGGCATTCTGATCCACGATTACTAGCGATTCCAGCTTCATGGAGTCGAGTTGCAGACTCAATCCGGACTACGGTACTTTATGAGGTCCGCTTGCTCTCATGAGTCGCTTCTCTTTGTATGCGCCATTGTAGCGTGTGTAGCCCTGGTCGTAAGGCCATGATGACTTGACGTCATCCCCACCTTCCTCAGTTTATCACTGGCAGTCTCCTTTGAGTTCCAGCCGGACCGCTGGCAACAAAGGATAAGGGTTGCGCTCCGTTGCGGGACTTAACCCAGCTTGTTCACAACACGAGCTGACGACAGCCATGCAGCACCTGTCTCACGGTTCCCGAAGGCACATTCTCATCTGAAACTTCCGTGGATGTCAAGACCAGGTAAGGTTCTTCGCGTTGCATCGAATTAAACCACATGCTCCACCGCTTGTGCGGGCCCGTCATTTGAGTTTAACCTTGCGGCCGGCCTCCCCAGGCGGTCGACTTAACGCGTTAGCTCCGGAAGCCACGCCTCAAGGGCACAACCTCCAGGCGATCGGCATCGTTTTACGGCGTGGACTACCCAGGGTATCTAATCCTGTTTGCTCCCCTTTCGCACCTGAGCGTCAGTCTTCGTCCAGGGGCCGCCTTCGCCACCGGTATTCCTCAGATCTCTACATTTCACCGCTACACCGATTCTACCCCTCTACGAGACTCAAACGCCAGTATCAGATGCAGTTCCGGACGGCCCGGGGTTTCACATCTGACTTAAACAGGCCCTTACCGCGTGCGCTACGCCCAGTAATTCCGATTAACGCTTGCACCCTCCGGCTATTACCGCGGCTGCTGGCGGAGTTAGCCGGTGCTTCTTCTGCGAATTAACGTCGTGAGCAAAGGTATTAACTTTACTCCCTTCCTCCCCGCTGAAGTACTTTACAACCCGAAGGCCTTCTTCATACACGCGGCGTAAACGCATCGAGCGCCCATTGTGCAATATTTACTGCTGCCTCCCGTAGGAG
+
24&2.:-.030&.4&()%-/72-5..)-.066768:770122-&(('&,&&&&&+,30(4(&(&',/41+//-1-&$'++331839,)*+40;3),98,02,((&%(&+*,/89;93.*,*,-.-50.//&)/',&+./--3/'),(*.400/3.++-024-/-..5-013430,9:2,,'+,9/::91-./3/.20736%(.2451:11.142653,/)&#)).//14,3+**('**+,,,-+/*)('**--/09-.++0&#%$'/056,'*)&))()()+/41-+,.,)),..--0)+(%')*/1210+.))*0-127817:0*317:9947-.0<;0226:8562.023.64.62-)04;-1+-.76;7240336962210:.,0::27,.)+-),+-/-.,38-4-:82+()2)82++#'%&%07()/.11,221444666773/.121607/10//713466/./+4:930*(,***/(*(-27:9.44.+03-,-80:888998/7621566:668613+2.:::<908*+6110771//5.7<::<271,,--77008--0,+.65064590(-125</..47;<06-.-0.--,,*-')))/62)(26:08221771807.-,*+1//14.).)*,(+30776:47,-)*&$$$*3,1/--*)&&*#()%'*&&)*+12(&,)33378:662/2*((,+(,*/153;3436506*'-)1)+&(1**-.+03-//5:3//,*,//78749+,//8/271./)())-314:2;888<470/()000/2*)+)+6.--27/00--&+&('*/*((-//)(*%%(*,0126724%,(*(%),-2358::4978967'/++)//35))*0*183.*..1431.)&''*&)&'%&%#'%$&$&(,**,$%))0//7())2156740..031601.6*,-23:50..-(&'()-,/62//(%'&+(,'&.4*,.70019297014949;8645+''0('&+++,.$&&0.18,+,,,,5-.+.65,.,1:*6<90-432-*,,,-*(+%+21+&%**020*.-..654:77;7:933&/.0/6/,++*%&'**.3)&%+)-30-03+/+.+.2,29))+64781/2,/6)+;69,-)
@44f0d845-5460-49d3-8865-252c6b0db9a9 ch=165 read=110567 start_time=2019-12-13T04:29:32Z barcode=BC01 runid=2c9cf7bc05858273f10e7d7ec552fc0bd742dc3e
CAGAGCGGCAGTGGGGAGATATTGCACAATGGGCGCAAGCCTGATGCAGCCATGCCGCGTGTATGAAGAAGGCCTTCGGTTGTAAGTACTTTCAGCGGGAGGAAGGGGTAAAGTTAATACCTTTGCTCATTGACGTTACCCGCAGAAGAAGCACCGGCTAACTCCCGTGCCAGCAGCCGCGGTAATACGGAGGTGCAAGCGTTAATCGGAATTACTGGGCGTAAAGCGCGCAGGCGGTTTGTTAAGTCAGATGAAATCCCCGGGCTCAACCTGGGAACTGCATCTGATACTGGCAACTTGATCTCGTAGGGGTAAATTCCAGATTGTAGCGGTGAAATGCGTAGAGATCTGGAGGAATACCGGTGGCGAAGGCATTTACGGACGAAGACGACGCTCAGGTGCGAAAGCGTGGGAACGGCAGGTTGGAATGCCTGGTAGTCCACGCATGAAAGCGATGTCGACTTGGAGGTTGTGCCCTTGAGGCGTGGCTTCGAATGGTGGTGGAAACGCCTGGGAAGTACGGCAAAGGTTAAAACTCAAATATGACGCAAGCGGTGGGAGCATGTGGTTTAATTCAGTGATGCAACGCGAAGACTGCCACCTGGTCTTGACATCACGAGTTTTCAGGATGGTGTGCCTTCGGGAACCGTGAGACAGGTGCTGCGTGGCTGTCGTCAGCTCGTGTTGTGAAATGTTGGGTTAAGTCCGCAGCAGGCGCAGCCCTTATCCTTACTGCCAGCGGTCCGGCGAACTCAAAAGGAGACTGCCGGTGATAAACTGGAGGAAGGTGGGGATGACGTCAAGTCATCGCAAAGCCACTTACGACCAGGGGCACACGATGCTACAATGGCGCATACAAAGAGAAGCGACTTCCCGCGAGAGCAAGCGGACCTCATAAAGTGCGTCATGGTTGGATTGGTCTGCAACTCGACTCCCGTAAGTCGGAATCGCTAGTAATCGTGGATCCAGAATGCCACAGTGAATACGTTCCCGGGCCTTGTACACCGCCCGTCACACACCATGGGAGTGGGTTGCAAAAGAAGTAGGTAAGCAACCTTCGGGGCGCTTACCACTTTGTGATTCATGACTGGGGTAGAAGTCGTAACAAGGTAACCGG
+
&%)%(((32-580*)('),-'3+))&,.;1396/..0--4.4435+')(,33633)*-/431/1644+*,+.-5430**&)').,%'),.77*&))/41)).*+,14.,+1*()''&'#%%&+**/04/90//642922:+*,.+/*&+(%'%-+(''',*1.31+)0),40,12,420+,&(352130/0)''(+0*&)003120:280/11-..30422*43+',*,**&+.-)12<2.0714.14/.23016-+525),03,,*0+303699.3/.,--/24000//251/.6..5..054788-1,3+/0)8+8.-++&/'&&%)*5;4/0/2,.062/*)&'()+6:.-,)111313---+'(+,)()%$$#$(*043,/+(*.&().003/220-,&*.*&+-//&('%,$.,$-*'.'))-*%/&&-7686496-/'&$##)*($'.//.6510072%,*,0.9*,&,3,,.,/+0-99185212'%%$%%$&&(('(&&&$(1,.54-,())4/1,.1**,-./;;63999;.,,$'#%###&&,+.+(,*'*-.0&0(2-;7/64:4%)''',-;170/0,/'($()-*(&.*447/.+*)'+232*,+'(*,;230/)&(('('-*.2-21-5/.+.3031/027'-)++)))*&*(.-//41.++'*,-85952:1104:-,,7..274:6//26.*,-$,%'./.,0&51/-1/./+*.$$$&*2(*-2:.1)-()('/,373;3*),(,**(*20++'%''/0&+,81.,)(**.,*,0/,08993//*1,5701+)*)('&*($&'&#$&(22/03-&'$$%&&%(+3/0051/-.,'**/(427,((&,(')4'&%&*++'))''&&)59254853532&&18.++&()+8%2'&*%(*%)&($**..6/5/01464564(*2,3-10*.0.-../*'*0.8122;:,,+)')&%%**6-()%--1/:5695665()/143').&-),*.+,47.-420/..3496789/,+,1;74;22261)%('&'(01./,(((1-02:5(876-2324/39+*.3++4577:3(&($(*$.82-&')(((7*1-0.**',*/37947
@2c0fcde0-cedb-43c7-9e92-f78e77e4a21d ch=223 read=57518 start_time=2019-12-13T04:29:47Z barcode=BC01 runid=2c9cf7bc05858273f10e7d7ec552fc0bd742dc3e
CTCCTACAGGGCAGCAGTGGGGAATGTGCACAATGGGCGCAAACCTGATGCAACCATGCCGCGTGTATGAAGGCCTTCGGGTTGTAAAATTACTTTCAGCGGGGAGGAAGGGTAAAAGTTAATACCTTTGCTCATTGACGTTACCCGCAGAAGAAGCGTAACTCCGTGCCAGCAGCCGCGGTAATACAGAGGAGTGCAAGCGTTAATCGGAATTACTGGGCGTAAAGCGCACGCAGGCAGTTTATTAAGTCGAATGTAATCCCGGGCTCAACCTGGGAACTGCATCTGATACTGGCAACTTGAGTCTCGTAGAGGGGTAGAATTCAGGTGTAGCGGTGAAATGCGTAGAGATCTGGAGGAATACCGGTGGCGAAGGCAGCCCCTGGACGAAGACGACGCTCCAGGTGCGAAAGCGTGGGGAGCAAACAGGATTAGATACCCTGGTAGTCCACGCCGTAAACGATGTCGACTTGGAGGTTGTATCCTTGAGGCGTGGCTTCCCGGAGCTAACGCGTTAAGTCGACCGCCTGGGAGTACGGCCGCAAGGTTAAAACTCAAATGAATTGACGGGGGCCCGCGCAAGCGGTGGAGCATGTGGTTTAATTCGATGCAACGCGAAGAACCTTACCTGAGTCTTGACATCCACGGAATTTTCAGAGATGAGGAATGTGCCTTCGGGAACCGTGAGACTAAGGTGCTGCGCAGGCTGTCGTCAGCTCGTGTTGTGAAATGTTGGGTTAAGTCCGCAGCAGGCGCAACCCTTATCGCTGTTGCCAGCGGTCCGGCCGGGAACTCAAAGGGAGACTGCCAGTGATAAGCTGGAGGAAGGTGGGGATGACGTCAAGTCATCGCTGGCCCTTACGACCAGGGCTACTACACGTGCTACAATGGCGCATACAAGAGAAGCGACCTCGCGAGGAGCAAGCGGACCTCATAAAGTGCGTCGTGAACCGGTTGGAGTCTGCAGCTCTGACTCCATGGAAGTCGGAATCGCTAGTAATCCTCGTGGATCAGAATGCCACGGTGAATACGTTCGGGCCTTGTACACACCGCCCGTCACACCATGGGAGTGGGTTGCAAAAGTAGAGTAGCTTAACCCAACCTTCGGGAGGGCGCTTACCACTTTGTGATTCATGACTGGGGTGAAGTCGTAACAAGGTAACCGG
+
-/,,,/0*4.*--36059/88,)2+,43113373444/-/.93660//0198+4655-64/--/,+)))+)(0/6554'6144(*),0'0((+2:93)-++25+)+**))40*+54)'&5+4,/37/97..55+0.*)+-1344:3/10/2/++,(('()(*,200/+.*(',+-71//&)*+//--%/+*($))..17,+*)2/603-61/*-+,05952%)),-))--(.,01266'6.0+%'(&'((4/.70/+,2,70+&47345/2/*+)-/).0256574-+),'+,*2+/3)/+)'*+,/7474-+)+,0+-(2)2,70(.+++.//083/+0-**,..))*)*121::/-***))+/-84/,+()+()*%(175+,.:56-/-,+,)(,/62:)*69875-,2)'(88657+)+/1<895/6*.4)).*37;,,8997898/-//2:78:;&.*'+'*%(*)+0./+/)3-'(%)*#$#($.+'0//755828033//00391-.-.23/,/0049:032-,3,('+,3*55:(/,*('3+3;;7543-94),.804,,/+.691.41))$+)-022:44+***'1(-/12;:68796,,/.060634//1-.53/4.),))*$&*,-20-1+./4-2.+#%&)5+7-%%),-6,.(-,-36+690-.+31619:66-,-,.%+,*..23534(($((+22762294568779.9--,00+2+,/9/8.32310./,&)',/.0897:837;4/7336*)5/.90072+/.711-142501+5*+78,:+2+,(-,.4+42(00,/0-().35/-++.-0/.6;;437879:851/+028:7(('&*)0+))&&)+9;589934+-*'(&)*0148792;1(5.-,*,-/1,''&*('(103:9:280/**)),.;'6+129:763242612/1121,4++,05+)',,(')+0.1,+&,*-%'*6899233+((((-+63526101./143111/00667637./0:8570.0,,*+,21353430(),15843475--+,12098/041101148-9+*(((+),8/262-)'''(%&()'(*'/&*)'*+0/2:5*;1.1/+-/545249%*%)+)+/47;96870761'0-*.).)***,/5-3/(++06-,0.
@d4b82f1b-f229-49c9-aab0-215a4c07b1ee ch=124 read=99366 start_time=2019-12-13T04:29:47Z barcode=BC01 runid=2c9cf7bc05858273f10e7d7ec552fc0bd742dc3e
CCGGTTACCTTGTTACATTCACCCCAGTCATGAATCACAAAGTGGTAGCGCCTCCCGAAGGTTAAGCTACCTACTTCTTTTGCAACCCCTCCCCATGTGTGTGACGGGCGGTGTGTACGAGGCCAGGAACGGCGTATTCACCGTGGCATTCTGATCCACGATTACTAGCGATTCCGACTTCATGGGATCGAGTTGCAGACTCAATCGGACTACGACGCACTTTATGAGGTCCGCTGCTCTGCGAGATCGCTTCTCTTTGTATGCGCCATTGTAGCGTGTGTAGCCCTGGTCGTAAGGGCCGCGGTGACTTGACGTCATCCCACCTTCCCCTCCAGTTTATCACTGGCGGTCTCCTTTGAGTTCCCGGCCGGACCGCTGGCAACAAAGAGTTAAGGGTTGCGCTCGTTGCGGGACTTAACTTCAACATTTCACAACACGGGCACGACGACAGCCATGCAGCACCTGTCTCACAGTTCCCGAAGGCACCAATCCATCTCTGGAAAGTTCTGTGGATGTCAAGACCAGGTAAGGTTCTTCGCGTTGCATCGAATTAAACCATGCTCCACCGCTTGTTGCGGGCCCAAATCAATTCATTTGAGTTTTAACCTTGCGGCCGTACTCCCCAGGGCGGTCGACTTAACGCGTTAGCTCCGGAAAACCACGCCTCAAAGGGCACAACCCAAGTCGACATCGTTTACGGCGTGGACTACCAGGGTATCTAATCCTGTTTGCTCCCCACGCTTTCGCACCTGAGCGTCGGGAAGTCTTCGTCCAGGGGCCGCCTTCGCCACCGGTATTCCTCAGATCTCTACGCATTTCACCGCTTTACACCTGGAATTCTACCCCTCTACGGGGCAGCTTGCCAGTATCAGATGCAGTTCCCAAGGTTGAGCCAGGAGTTTCACATCTGACAACAAACCGCCTGCGTGCCTTTACGCCCAGTAATTCCGATTAACGCTTGCACCCTCCGTATTACCGCGGCTGCTGTGCAGGTTAGCCGGTCTTCTTCTGCGGGTAACGTCAATGAGCAAGGTATTAACTTTACTCCCTTCCTCCCGCTGAAGAAGTACTTTACAGCCCAGGCCTTCCTTCATACGCGGCATGGCTGCATCAGGCTTGCGCCCATTGTGCAATATTCCCCATGCTGCCTCCCGTAGGAG
+
11*,-+(*(*/-05+)$$)'(,26/+.:968889::5355-*+-,.017256-1*'),5-75;97-100481*12:42:;01787-93*)50:0*+--.+,+.16/1531-+/0/145/,-,*.)25,1,*.*-/13:667;*6,6/02/5*,0/.*(((/0601,,+++43:.***/3:6**.1'&+-+*-/-(0$&+235,:,9*9495-1/.073013;9245+76/50)(/-.//+./++&&*,+0333736:4,--.-89;;47521/-0))+)(')*081,-4465820,)-.4%%'$*)-,.0..1.454.:6,,585503+)*,'(*6;7111(/+,7427777:4180--24865+(*062;;;53422:7211'0.&&(--.0)./-42667892730./825425+&'%%)*+83-6/+())%)(+/2/,%&)&01-9404:+6./-00-26123442-./18-:3,)+4*7-'0,2215904730/17188./6///47;::38862469<98:756'-+985:74791:-..20'&+-+<<95<3689::;898/0.4)),./16205,)+*+/+90<949:85330;<20;5030.-41815/..,545)((+0..92211-5-3,.*+*01//152/322:4)/8*-/196778*.5-**+2.0/-.4*+++*233443;4+-.3./19;58658:5-.(0/4888;585330:/,00178-+.0.497,,-,18040+0677(+(%#,')0<6579&'-)/+434:5::989-)0()$3$+,.0,1+,.31//1/23628<;224/)-003**+/503-5.503113;:4,0104*(.&)$&'-+%5,+)/,/1,+,-,00059.0(,,,4,4,+,+4'+(%**33--5569.++,)257;:9;36;711,0%+%(+(()466*)11377;881306//,,-00..)/,*(/0),)-.,24*+.-,.994*&$(&*-01-.22123.,339<::::75657;867759666766/))-(3*0*+,50*/017(7;70.29,-7:1..')()*,1174,-/(53)).43734.%*.71*++(,3<9998,(*))+.5%38242-/,33''/2+,*.-.346:197.%'%(('+/-29/*2)/*-(
@1f179930-06f6-4309-acbb-87675dbd56d4 ch=87 read=97334 start_time=2019-12-13T04:29:56Z barcode=BC01 runid=2c9cf7bc05858273f10e7d7ec552fc0bd742dc3e
CTCCTACGGGAGGCAGCAGTAAGGAATATTGCACAATGGCTTTTAAACCTGATGCCAGCCATGCCGCGTGTATGAAGAAGGCCTTCGGGTTGTAAAGTACTTTCAGCGGGGAGGAAGGGGTAAAGTTAATACCTTTGCTCATTGACGTTACCCGCAGAAGAAACACCAACTAACTCCGTGCCAACATGCGCAGTAATACAGGTAAGCGTTAATCGGAATTACTGGGCGCTAAAAGCGCACGCAGGCGGTTTTGTTAAGTCAGATGTAAGAATCCCAGGCTCAACCTGGGAACTGCATCTGATACTGGCAAGCTTGAGTCTCTCGTAGAGGGGGGTGAATTCCAGGTGTAGCGGTGAAATGCGTAGAGATCCTGGAGGAATACCGGTGGCGAAGGCAGCCCTGGACGGGCCTGACCTCAGGTGCGAAAGCGTGGGGAGCAAACAGGTTAGATACCCTGGTAGTCACGCCGTAAACGATGTCGACTTGGAGGTTGTGCCCTTGAGGCGTGGCTTCCGGAGCCTAACGTTAAGTCGACCGCCTGGGAATACAGCCGCAGGTTAAAACTCAAATGAATTGACAGGGGGCCCACAAGCAGTGGAGCATGTGGTTTAATTCGGTAGCATGAAGAACCTTACCTGGTCTTGACATCCACGGGATTTTCAAGAGATGAGAATGTGCTGGGAACCGTGAGACAGGTACTGCATGGCTGTAGCTCGTGTTGTGAAATGTTGGGTTAAAGTCCACAACAGAGCGCAGCCTTATCATTAGTTGCTACATTCAGTTGAGCACTCAATGAGACTGCCAGTGGAAACCGGAGGAAGGGTGGGGATGACGTCAGTCCTCCTTGGCCCTTAGGTGGGGCTACACGTCATACAATGGCTGAGTACAGAGGGTTGCCAACCCGCGAGGGAGCTAATCCCATAAAACCAGTCGTAGTCCGGATCGCAGTCTGCAACTCGACTGCGTGAAGTCGGAATCGCTAGTAATCGCGGATCCAGCATGCCGCGGTGAATACGTTCCCGGGTGTACACACCGCTCGACAGGGCAAGGGTCTCGCCAAGTAGGTAGCCCAACCGCAGAGGCTACCACGGCGGGGTTCACCATTACAGGGTGAAGTCGTAACAAGGTAACCGG
+
*.03-/2)80,,-./14-)-&&0(0.0.810-./.;301&$%'(.4'5:--((&&%'&,2020.,'',//2-2-25),-,*085:2*5439*,095*1.*+35+(**,-5-'+*)*,-)&*-52.2,&%&(58,99,-9:94;30353/((&%%++,-,%*('+*('+',-.5000557,9+,&0./10+-+-/-8///0.+'**,,)2'0)-.*/1.0/.0/2:82'%(.7:0,.0-(,$,',06)61:;-.2:53-/8),..-*/,&')(,+)$/4223,5.:03922/01-0114---.-6060/68200.-())),.*044-)&(+/12)&&-(-*+()0952+-.0.84-+..'%$(*0,--..0++2913(2)+035'100,+&('+-7,218+(.749.*%()#&$)/-1),9764''*)(/-6056)+*03;,8,+*,.--8818;5,.76(0/2+,07879:;631.1%23-%)&%5+/.3,5...07)**,/79564.90001.-0..5.--'-,,3/0.2378:968<964,'*+*-(-8-512)7+9584.26:3;7750416145&09;7//2('(+&1/,/.3,+,-32-,*-49:297:,-&''&*%$(+-*,-*)*+*-2028886:566:995-0**,&29951+(')-003421:4)'%%$,4:199:482')+0/4.//6678463:52/(%)+-6-3+,5/2557;121;.74.7+:,,-6.',0.5((()),.,'1('()*81/3.-.82336767;;46/9.*-3011,''))/127845(+*-+)--)/<92/4/0--+'**28757564.--()02742+/..-,2***&.1118:6-3/.,-'/00.-1132.6101'))+3/,'+0+26.37690:4+.-,-+('&),.7/490.024585/-,./8:7708)+)324'1,15971-1(,,61/13/726626/./'.-/.01554451311(),52/7'')*$/)41+0(,*78:9)-%*.6-,*.,//01202039/535/&&&,*'*$$(-4172365:0)(,$0*+*..70--,'&'&-$'&$((,4++*++)752320-.-'3)++2.,*+)/+(*/-*+3020)0*3:8;7;
@d1d6e17e-9f4f-45ac-8dd7-5fef6666a777 ch=38 read=80246 start_time=2019-12-13T04:29:56Z barcode=BC01 runid=2c9cf7bc05858273f10e7d7ec552fc0bd742dc3e
CTGGTTACCTTGTTACGGCTTCACCCCAGTCATGAATCACAAAGTGGTAGCGCCCTCGAAGTTAAGCTACCTACTTCTTTTGCAACCCTCCCATGTGGTGTGACGGGCGGTGTGTACAAGGCCCGGGAACGTAAATTACCGGCATTCTGATCACGACTACTAGCGATTCCGACTTCATGGAGTCGAGTTGCAGACTCAATCCAGTTCTGACACTATGAGTCCGCTTGCTCCCGCGAGTCGCTTCTCTTTGTATGCGCCATTTGTAGCACGTGGTAGCCCTGGTCGTAAGGGCCATGATGACTTGACGTCATCCCACCTTCCTCAGTTTATCACTGGCAGTCTCGCTGAGTTCCCGGCCCGGATATTGCGCTGGCAGCAAAGGATAAAAGGGTTGCGCTCGTTGCGGGACTCCAGCAACATTTCACAACACACGAGCTGACGACAGCCATGCAGCACCTGTCTCACAGTTCCCGAGCACATTCTCATCTCTGAAAACTTCCGTGGATGTCAAGACCAGGTAAGGTTCTTCGCGTTGCATCAGATTAAAACCACATGCTCCACCGCTTGTGCGGGCCCCGTCAATTCATTTGGGTTAACCTTGCGGCCGTACTCCCAGGCGGTCGGCTTAACGCGTTAGCTCCGGGAAACCACGCCTCGAGGGCACAACCTCAAGTCGACATCGTTTTACGGCGTGGACTACCAGGGGTATCTAATCCTGTTTGCTCCCCACGCTTTCGCACCTGAGCGTCAGTCATCTTCGTCAGAGGCCGCCCAGCCTTAATACCAGTATTCCTCCAGATCCTCTACGCATTTCACCGCTACACCGCGATTCTACCCTCACGGACTCAAGCGCCGAGTATCAGTGCAGTTCCCAGGTTGGGCGGGGATTTCACATCTGACTTAACAAACCGCCTGCGTGCGCGCCGCCCGTAATTCCGATTAACGCCCTCCGTATTACCGCGGCTGGCAGGTTAGCCAGTTCTTCTTCTGCGGGTAACGTCAATGGAGCAAAGGTATTAACTTTACTCCCTTCCTCCCCGCTGGAAAGTGCTTTACAGCCAGGCCTTCTTCATACACGCGGCATGGCTGCATCAGGCTTGCGCCCATTGTGCAATATTCCCACTGCTGCCTCCCGTAGGAG
+
855012.17392/9./+-*+3-,0,,)))86.30197301/1)&+),,-/2127,,.%%&'+0-)+,.98:8379;8044)%')$,-*'.0*++('+1.1/0131:83/723302./1.3+61*09735.'&$'%)$',/.0//498-/141'*-/3668951//-0538669:<:*,--))+3)(+.1*./1467233121%*((%#()2$++(+*(.+02/*3+)*/392,4*$(()')(4*2,-1*'/.10003973:+())**),,+2*)')+8/.9;:6*+)).370936000.+++-,.34446082.%++,505-2()+:4/1544.3--*343/,)**-(+.868+.+2*,,4,$%&(&*'()(++%*.38+---.5<5/'2/-2,..35;88;434:80*,)'(%1)1/84<82243*)'''*.,.--.10248768:59440.//0966543423%347892,.+.&(*/84/00,++*(&'/22-1148-08;::578+/-03<448337-85:8788/3134//155&&*','9;989++//23358,49+/.3)0+0*66-97/*563467/+-53+(%%'(,0,8..*0*,+'/+/,50,'-.0,4.)'%),013254/1.-./-:(()+',&0.))$%&%&&&)2+)*+9821-2)6.865.4356177;,0/&111:9:621)($$.853233889;9;;471:+,2,50-)(*+,/771,1-2;12213.-,)('&%))699407()%0-+.'**''#&#&'&&')*++,,,7:7501&&$,--,,-38:5867<;548;05823'/(%%+**5.-./7/*,*0(*,3785-&&%-*'&(+'*%$'+%)&24:7:4030516275+*)'%3.,('(),8/23/304159::7<6;9876/(&'%%%%((*,(),&-,5-6+*-7-))&&((*/3)*+/1--++,.)(&(&(&/72:110:'0-,)+4+28225589644:97811/./,(+./;,.1.00/4-)+.'#()7;)4954.2:5();99,/31+*'&%'%$%&(/,(,45:7:66<9:643,/01-,*)),522..-./%8665936,;9+&)2-/.+/-,,224;/(+)&'&&*.(,8.-236.,,
@77093b3a-bd3d-4c6f-a8d7-0c02dbe27d40 ch=491 read=80417 start_time=2019-12-13T04:29:50Z barcode=BC01 runid=2c9cf7bc05858273f10e7d7ec552fc0bd742dc3e
CTCCTACAGGGAGGCAGCAGTGGGGAATGTGCACAATGGGCTCAAGCCTGATCCGCTGTATACATGCGTGTATAGAAGAGACCTTCGGGTTTAGTAAGTACTTTCAGCAGGGGAGAGGAGTAAAGTTAATGCGCCATTGACGCTACCGAAGCACCAGCTAACTCCGTGCCAGCAGCCCGCAGTAATACGGAAGGAGTACAAGCGTTAATCGGAATTACTGGGTATAAACACCCAGGCAGTTTTATTAAGTCAGATGTGAAATCCCCAGGCTCAACCCATAGAGACTGCATCTGATACTGGCAGGCTTGGAGTCTCGTAGAGGTAGGAATTCCAGGTGCTTGGCGGTGAAGTGCGTAGAGATCTGGAGGAATGCAAGTGGCGAAGGCGGCCCCTGGACCAGACGGCGCTCAGGTGCAGAAAGCGTGGGAGCAAACAGGGATTAAGATGCCTGGTAGTCCACGCCGTAAACGATGTCGCTTGGAGGTTGGCGCCCTTGAGGCGTGGCTTCAGGCTAACGTTAAGTCGACTAGCCGCCTGGGGGGAGTACAGCCGCAAAGGTTAAAACTCAAATGGGTGTAGGGGCCCGCACAAGCGGTGGAGCATGTGGTTTTAATTCGATGCAACGCGAAGAACCTTACCTGAATCTTGACATCCCACAGAACCAGAGATGGATTGGTGCCTTCCGGGAACTGTGAGACAGGTGCTGCATGGCTGTCGTCAGCTCGTGTTGTGTGAAGAATGTTGGGTTAAGTCCCGCAGCAAGCGCAACCCATATCCTTTGTTGCCAACCCAGTCCGGCCGGGAACTCAAAGGAGACTGCCAGTGATAAACTGGAGGAAGGTGGATGACGTCAGAGTCATCCTTGGCCCCTTGACCAGGGCTACGTGCTACAATAAGCATACAAAGAGAAGCGACCTCACTTGAGCAAGCGGACCTCATAAAGTGCGTCGTAGTCCCGAGTTGGAGTCTGCAGCTCGACTCCACGAAGTCGGAATCGCTAGTAATCGTGGATCAGAATGCCACGGTAGATTTTACGTTCCCGGGCCCCTTGTACACACCGCCCAGTACACCATGGGAGTGGGTTGCAAAGAAGTAGGTAGCTTAACCTTCGGGAGGCGCTTACCACTTTGTGATTCATGACTGGGAGTGAAGTCGTAACAGGAAGTAACCCGG
+
-..1,'/+28*'.2,)-/-/1-,70.64-,*)'(+/033)'%&,*&.-)+&))($'*(**)$%')*-*+,1+)&&))''%&37574-35/9*&$$'&'**+-15*'()#,35,'+&*.*,..8.(,;06)''$&*(-**(*&),+/+$%(%'35:-.,+,)-.25*7,...&,*,15($%&))0-.-0*1,.(*%&'*02*,-/2415//-5.2/6/337-%$#$(((((++)*.1341350((-0-0-67446800%&))'-75*&,--37-%18*(2,+(+)04234510.02-,,,&&'&%$$$*($%(23748..'+),,1(/'0&/''.+**&(&,)+000-%&%'%#'$++&()667:6.25-5(&(%',+*.'(()&)(&(087..98310-0.1%+(*..3359663/$('()0286;8+.14634*/)($4%')-06&78,,/0(+.-)'*+05+-0/.,'(++,/(,,033.12.2.*&'*,+,31117/*+.40-+/()1/-0&+(+-10-2400(%'%*0,/1(()52/)&'&'-&..2-136(2+120664-27,3-00.',)('))))*0)&()*45/.'/+0-%-..1.--,29;-6:6:3-,.&//'+()+,1*++..4..7:7&%$')/1/0297:3*+-(*)*(&&(&*,778./0(0,,..6,.(*66.54687,+-,0+.2589963-*)/-/,00124.23252756;1-($$&'&**+625+345546+,24+&+&&&$&'*%,-0080%.)*.'%%*,82/3,1%,%&%//434678(25&&,(1*9(4+-..17427.-+)))/685545*&(),*,+.(),-.1430-&'(*-,/1'((.*:9.%&'&(,53322/''(%(*.0/,3+)&)',/100:2+'&&&(')*+.85/&((&'(,*.2(,,.--20/,)*+)(/.4566031214-**#'-**)**,*((**&-.*++,-1**,*,+)*+%0&*+-%'%&$&)/00552.0000./75474,3283,*$)(&$#&'*/,.*%/+.1,((/(++0++)1*)+,($&'&**.5-0%1,+)-'/)46,/.6.%)(%'%&()*01/52629694*:8.-2.-304/18%*+-*)2047:5)+,,/4.//&((+-+(*+25401'&('&&)3472)(-
@9d7f53bf-e128-4afb-bb68-f9d29ebc2faf ch=153 read=71378 start_time=2019-12-13T04:29:58Z barcode=BC01 runid=2c9cf7bc05858273f10e7d7ec552fc0bd742dc3e
CGGTTACCTTGTTGACTTCGCAATCATCAATCCACATAGACATCGCTTCCTTGCCGGTTAGGCCACCGGCTTCGGGTGTTATCAACTCTCGTGGTGTGACGGGCGGTGTGTACAAAGGCCAGAACGTATTCACCGCGACATGCTGATTCGCGATTACCTGCGCGATTCCCAACTTCATGTAGATCGCGGAGCCACAATCCGAACTGGGGAGAATGGTATGGGTTTTGCTTCACCTGGGCTTCGCTTCCTCTGCGCATCCATTGTAGCACGTGTGTAGCCAGGTCATGAGGCATGATGGTTGACGTCATCCCGCCTTCCTCAACTTGTCGCTGGCAGTCTCGCTAAGTCCCCAACTTAATGATGGTAACTAACGATAAGGAGTTGCGCTCGTTGCGGACTTAACCCAACATCTCACGACACGAGCTGGCAGCCGCCACCCTGTATCTCGTATAGCTATCTCTCCATCCCTGGAGCCTTTATAGAGTATGCCAAGACCTGGTAAAGGTTCGCCAGAACGCTGGAATTAAAACCACATGCTCCACCGCTTGTGCGGGCCCGTCAATTGCTGGGTTTCATTCTTGCGGGCGTGATACTGCTCAGGCAGATACTTATTGCGTTAACTGCAGCGCGACTTTGACATCAACGCCGTGCTCATCGTTTGCGGCGTGGATACTAGAATTATCTAATCTGGCGTACTCACGCTTTCGGGACTGGGCGGAAATCAGTTGCAGGCCAGATCGTCGCCTTCGCCACTGGTGTTCCTCCGCTATATCTACGCATTTCACCGCTACATGGGATTCCGGTCACTCTCCTGCACTCTAGCTGCCTGGTTCCTATGGCTACTGAAGTTAAGCAGGCACCACAGACCACTTAACGCCTGCTCCTCTTGCGCCCAATAATTCCGGATAGCAACGCCACCTACGTATTACCCGCGGCTGCTGGCGTAGTTAGCCCGTGGCTTTCTAATAAGTACCGTCGCTCGGCACCACCATTTCCCATAGCAGCCGCCGTTTATTTGCTATAACAGAAGTTTAATCCGAAAACCTTCTTCCTTCACGCGGTGCTCGGTCAGGAGTTTCCCCATTGCCGAAAATTCCCTACTGCTGCCTCCCGTAG
+
4(3+8.3315,--..158-&-',)1),,(('&&%)'+%&0-,&-%(+(*'*''-'0)6-%&)&(*/4.6/047)0)*+49405++.11233676555678/6802.,,.-01109+1*4++*,(.+1-00+*./,,--318786867+-)++,0/*.''&'&&+'1,-,+,)*-))'(.4/,&+,&0'.(%21/02;91()272*%%,0())/.+-//,)9'99:*21293+/''%$&$%+)./22.4.01,+&**04:436*(&*)(*)(%'&'&(.+&+()*&&1/58.)0..21(14***&,/,0)(+%),153/0.,'.2:331'--022267522224,,$)-990,.*+'0())-0.630,*,+4/1010-.-')29-44334.50/035,'&'(&*-*.--.-+(+*--,./2*)--()%%().1'&'$(()((*(('%&%+*+003453/00.3:655;.,25,.191:9-,))&(*-.(+'3,3477332/,+()/-3+$%'%'$$$%%'()+(,+.99,:4.0.158899.//('%%(*46'/+/3+(/0)$-&%%&*.+*.72/79//74720+*('%&*&,*)--1./64%+*)(-..*-/*,//6/0*+'-+.+'(&#%%(&&'+'01(-,*,+)/$*+,+36759,'*)-..45050/--)+'&-(()103953)-&)&'$((,%*',-97.*88236+&+''&&%'&'&-27/-0*/*7-+,/0/754*)*)(/17&)(),*,,:32325%%'(+7755.446,5:90(+-+/(%($%%'%&,*.())*%&)),-330//+),..-15786332+0//&&%*'%$(%*-++*(.+0(%''*)(',+(*++/4/&'/'&$&&%%''-/550-1+&('*(&+2-/-48*32<3:,+0*'*''%&.3.1577659.68*+33:866*+.+()+)-/5,//4)',)5/061*(.,+.1(()19142*--.*%'$&')25*/:85.*$*%&%(),1.29235(#**($&)+.514&&'%&-0*)-/-)(*1643:5954;31/52.+)')+'%#%(*,*.*++$(4;.-34+)33351*196,4242*)+-/0--+/,+28)+5-/
@b612ba49-c22d-431d-8ba0-8e8faf6a4b2e ch=189 read=116066 start_time=2019-12-13T04:29:58Z barcode=BC01 runid=2c9cf7bc05858273f10e7d7ec552fc0bd742dc3e
CTCCTACAGGGAGGCGGCAGGGTCTGTGGTGAAAGCCTGAAGCTTAACTTCGGTAAGCCATGAGAAACCAGGCAGCTAGAGTGCAGGAGAGGATCGTGGAATTCCATGTGTAGCGGTGAAATGCGTAGATATGGAGGAACACCAGTGGCAGAAGGCGACGATCAGCACACGCTGACGCTCAGTCCCGAAAGCGTGGGGCAAATGGGATTGAATACCTAGTGGTCCACGCCGTAAACGATGAGTACTAAGTGTTGGATGTCAAAGTTCAGTGCTGCAGTTAACGCAATAAAGTACTCCGCCTGAGTATTACGTTCTACATAAGAATGAAACTCTCAAAGGAGATTGACGGGGTACACAAGCGGTGGAGCATGGGTTCCAATTCGAAACAGCGCGAAGAACCTTACCAGGTCTTGACACTCATAAAAGGCTCAGAGATGGAGAGATAGCTATATGAGATTACAGGTGGTGCATGGTTGTCGTCGGCTCGTGTCGTGAGATGTTGGGTTAAGTCCCGCAACGAGCGCAACCCTTATCGTTAGTTACCATCATTAGGTTAGGGACTCTAGCGGTGCAGTGACAAGCTGGAGGAAGGCAGGGATGACGTCAAATCATCATGCCTTATGACCCTGGAGCTACACACGTGCTACAATGGATGGTGCAGAGGAAGCAGAAGTCGCGAGTGAAGCAAAACCCATAAAACCATTCTCAGTTCGGATCTGCAACTCGACGAAGTTGGAATCGCTAGTAATCGCGAATCAGCATGTCGCGAGTGAATACGTTCTCGGGCCTTGTACACACCGCCCGTCCACACCACGAGAGTTGATAACGCGAAGCCGGTGGCCTAACCGCAAGGAAAGGAGCTGTCGAGGTGGGATTGATGATTGGGGTAAGAAGTCGTAACAAGGCAACCGG
+
+,45-,1&27+*261)11+105-325/3,-,.+*)0621*+())(+%(+)),./4;,2:22**',17/5445411111/..-.408-,.(,72493:5,7+6,69..-,+'()*+4/,.22.23998777--(((/,+++-57.-+,.+&'/+061334.,3,((($&%&'+*-)('()3,4511+)+'(')+-+*+)*-:;6&+1+.-'(9737:-/37,(),++,.;:758;:/0+,-(*++985))*04<:<::8882;-.4::64958899865;.7---39461+&0(,.1978:7/'))))((*437-%&&$$')).45.68,,-0*2+4,.-('+.6033+55.)%+()/6465977://0()(&$(())-1.94+10((*%+*.,-3'*40.-,+.5)'%'%,&'$'$))1+/+/,,,4235))*-.5610..,31.2212757,)&%,()+0142.*.&,0329-7,./656)'-016:89:+:.//99657%,0.15/.,2.)&***2+*(((-.20:6+3./.*1,,,0:1088::.3/(,0.3%)./)+*+)&'%'(%$&%%'%&'020126*)2)..,0-(,33.55444467;0-/22332'01',2/*-00,((+')+5//-,')++))'''.1.6...88776:402-.,**,+.,)-..0-).+0,8'.-:;52;3/26;<:8:6;<59;357:8&'#)&1561101//%$)-++061/0/0312.--.1733*,-.97301228333/-(%'(00;0//,+/.-*(+&)+++)&)+,-,5763;())%'&*.08.1.-,))-.--+0,-+/&(/)-735/14/0+,+2---15(**1*&*$)).(+(%#..&'-,+.,-./1+2+)-/'(&(%)()*/.03752.+4)-7/)40
@73894c77-efef-438a-8b00-008cce227fcd ch=195 read=56286 start_time=2019-12-13T04:29:55Z barcode=BC01 runid=2c9cf7bc05858273f10e7d7ec552fc0bd742dc3e
CTCCTACGGGAGGCAGCAGTGGGGAATATTGCACAATGGAAATCCCTGATGCAGCAACGCCGCGTGAGTGATGAAGGTTTTCGGATCGTAAAGCTCTGTCTTTGGGAAGATAATGACGGTACCCAAGGAGGAAGCCACGGCTAACTACGTGCCAGCAGCCACTTGGTAATACGTAGGTGGCGAGCGTTATCCAGTTTACTGGGCGTAAAGGGGCGTAGGCGGATGAAGTGGGATGTGAAATACCCGAATCGCTTGGAGTGCCATTCCAAACTGTGAACATCTAGAGTGCAGGAGAGGAGGTGGAATTCCTAGTGTAGCGGTGAAATGCGTAGAGATTAGGAAGAACACACCAGTGGCAGAGGTGACTCTGGACTGTAACTGACGCTGAGGCTCGAAGCGTGGGGAGCAAACAGGATTCAGATACCTGGTAGTCACGCCGTAAACGATGAATACTAGGTGTGGGGGGTTTCCAACACCTCCGTGCCGCCGCTAACGCATTAAGTATTCCGCCTGGGAATTACGGTCGCAAGATTAAAACTCAAAGATTGACGGGGACCCGCACAAGTAGCGGGCATGGGACAATTCGAAGCAGCACTTGAAGAGTGCCTACCTTGACATCCCTTGCATTACTCTTAATCGAGGAAATCCCTTCGGGGACAAAGGTGACGATTGGTGCATAGTTGTCGTCAGCTCGTGTCGTGAGATGCACTGGGTTAAGTCCCGCAACGAAGCGCAGCCCTTGTCGTTAGTTACTACCATTAAGTTGGGGACTCTATGGCAGAGACTGCCTGGGTTAACCAGGAGGAAGGTGGGGATGACGTCAAATCATCCTTATGTGGCCAAGGGCTACACACGTGCTACAATGGCTGGTACAGAGATGCAATGCCGCGAGTGGAGCCAAACTTAAAACCAGTTCGGATTGTAGGCTGAAACTCGCCTACATGAGCTGGAGTTACTAGTAATCGCGAATCAGAATGTCGCGGTGAATACGTTCGGGTCTTGTACACCGCCCGTCACACCATGAGAGTTGGCAATACCCGGAAGTCCGTGGGCTAACCGCAAAGGAGGCAGCGGCCGAAGGTAGAGGTCAGCGATTGGGGTAGTCGTAACAAGGTAACCGG
+
))/+**3077-,3..0133869:.)1--01-,-,/61.'()'#&)&)*1556324050/1;2559,*)(')+,23-0273+32:444+,.0*(()4545.17/-41.3/2-5-*))++)''+0*0-23-.-+,*34--/1//26025558012*()%(-.'(+&(',,)*+767534/10-(&*+.28/.+%$,'52,-47+*.166:-*,,+..488::9942)&&('(/1247+((-**,44**%%&%#%(*8/%(*1/-,/6-0*16320(+&,),.0'*&')+*'%.,),&.-*./.-/1+5,0/&%(4**(,+5870)+.(-174-(*))24035650-22/2,7467819/'*%*($),-.12+.444/12/--..60445/13425&'(')+)*//+&,.464301+(5'%&),423:)+77.634'*-..-.1,(((',')(()33%.+*(+)/990+.8*1'1'1//31//()*.3/29-/*-%*$&'*;/6'+()-64-.)$%%(&&*(*,/256(.*,-1.7-;99+.--3,*'/60584:;4003/'('*./+,,-.-/(&&'*('&)*46:4.))'*/'0)+*))/-)$)*))'$#'%&(('*,234/+/-.'0))./.023476+)&$)*'(,<21/-/:;/4748&0,-..-+'*(5+:4554'706,--13*%%&'953/43/1/0-/0+($'(--)+5661515''+-*3&&%(*3,/%0.'&(#'++732,:...657;64:2,),*-'62-0105/*)+,+*')*229:<825))..2.111.*/--1,2039;57:9998998;.//8++%'*,-013.+'+%34+9851/*&(*+78750700298877224/..//8866:545543/&('..((,58;:.4-5-5)+,''249+0)3(&,%(&&&'*5.-.1020/-+++(*(*0./,*.7320-$,,,++$$&&).023476466/3-2.1/:3)0-.31*21//0:22./.013284...,,*-4030/*'*-*+(,(1*'00()(%'&&+,-40-++((1/30657*32)+,''**.5./+,'*+,&&%***,%)'')0-261.))(*,5675.44-11294:2+
@11240880-139b-43c3-bc87-0db5907ae0a8 ch=219 read=61792 start_time=2019-12-13T04:30:07Z barcode=BC01 runid=2c9cf7bc05858273f10e7d7ec552fc0bd742dc3e
CTCTGGGGAGGCAGCAGTGGGGAATATGTATTGCACAATGGGGGGGTCCTGATGCAGCAACGCCGCGTGAGTGATGAAGGTTTTCGGATCGTAAAGCTCTCTGTCTTTGGGAAGATAATGACGGTACCCAAGGAGGCCACGGCTAACTACGTGCCAGCAGCCCGCCTTGCGGTAATACGTAGGTGGCGAGCGTTATCGGATTTACTGGGCGTAAAGGGGCGTAGGCGGATGATTAAGTGGGATGTGAAATACCCGGGCTCCAGCAGGTGCTGCATTCCAAACTGGTTATCTAGAGTGCAGAGAGGAGAGTGGAATTCCTAGTGTAGCGGTGAAATGTAGAGATTAGGAAGAACACCAGTGGCGAAGGCGACTCTCTGGACTGTAACTGACGCTGAGGCTCGAAAGCGTGGGAGCAAACAGTTAAGATACCTGGTAGTCCACGCCGTAAACGATGAATACTAGGTGGGGTTTCAACACCTCCGTTACCGCCACTTCTTGCATTAAGTATTCCGCCTGGGAGTACGGTCGCAGATTAAAACTCAAAGGAATTGACGGGGACCCGCACAAGTAGCGGAGCATGTGGTTTAATTCGAAGCAGCGCGAAGAACCTTACCTACATGACATCCTTGCATTACTCTTAATCGAAATCCCCTTCGGGGACAAGGTGGCAGGTGGTGCATGGTTGTCGTCAGCTCATCGTGAGATGTTGGGTTAAGTCCTGTGAGCGCAACACTTGTCGTTAGTTACTACCATTAAGTTGAGGACTCTGGCAGAGACTGCACGGTTGGCCTCAGGAGGAAGGTGGGGATGACGTCAAATCATCATGCCCCTTATGTGTAGGGCTACACGTGCTACAATGGCTGGTACAGAGGTACGAAATGCCGCGAGGTGAAGCCAAACTTAAAAACCAGTCTCAGTTCGGATTGTAGAGCGAAACTCGCCTACATATGAGAGTTAGGTTACTAGTAATCGCGAATCAGGAAATGTCGCGGTGGAATACGTTCCCGGTCTTGTACACACCGCCGTCACACCATGAGAGTTGGCAATACCCGAGAGTCCGTGAGCTAACCGCAAAGGAGGCAGCGGCGAAGGTAGGAACCCGTGATTGGGGTGAAGTCGTAACAAGGTAACCGGAAGATAGAGCGGCGAGCCAGTACGTTAACACAAAGACACCGACAACTTTCTTCAGCACCAGCAATGCGTAATA
+
-1-'/58))130.22/143')()+(')%)%)+++,..523/('%'%',2,-0:8930337535:300/(%())/0+.,+-3:9:.29582',.7*+/012(27823;8.66+4,446763.1(212/7-/0,*)&%%&')),,-.)*+)*,,0210/-,.26/')'&''(././9///47513.+-*'$*+05;412*,(010,.158462424*.0.+-3:98;86;89613+0++,6:9::6-(.3,*+60+069819'''+$34-),0/0/66,7/8222806-00/.+(**)1433+,)0,)+%((001/31-++-1660//.*&-&&)%'$',)++)1/0683.*('*,49.24/-*)()(-.1/.-,--1396.,+*+-,)06523430765-0'())'(+649-**,;<40(,(1'/,14159*+464685225575*1&-+((),/172*1.*.*&'/2-2862/(/0275.('*+&.4/16&..0.-1+'&((.-+,+.-23**)&%**(()*+/1/0**)(+-0054.2363;.1/.618124/0:6.29-''%(')(*&+/+/&*+/.*)/31<;398;6.0++-213/2..5.,3/+0,,5:5330/0277,2&(&'))3+*+541.1-,(&*'&*.00+/441496465///-3942.501998::;197:55678/----8064-4-..568*;%266:74.330%%&'(-.,.0-.#'&&((-4/900/:32257:1711''*)()+6.334+***(()))00--%&'*$%&$*%*&&'(((.+/,106;;11665/.///<;5547758,2:4+.///49751,*%&&&(&(*,31-&*2--672206.12+*'+')()%))((,96672.*++,,610;2;;24/2:55457:861/2+,1;7691/8-*'&'(-*,*),65.-.+*,//&')*'(*.0('*'5***,*,2-,0')*098853*/'+*.04++.01.(.,018512&%%(2*+)0+*,-,-+/2.10.//))'(+..-/-,-0/)-+*1.-/9*()'))+62*-5560-,),+*-+6(/0)+/.-.-.&%'))*+*(+'&().((&))+(,./(**,.,-7310-.-0/8118292-5-,560/)-,,'((''($&&*+9/.5./-+-18/-296:8,/105/1:62325**-'-+*+,2;2.20('&#$
@4c7f9bfd-a308-4e87-98a5-dd09ecb4b7f6 ch=126 read=115600 start_time=2019-12-13T04:30:07Z barcode=BC01 runid=2c9cf7bc05858273f10e7d7ec552fc0bd742dc3e
CCGGTTACCTTGTTACGACTTCACCCCAGTCGCCAGATCACAAAGTGGTAGCGCCCTCCCGAAGAGTTAAGCTACCTACTTCTTTGCAACCCACTCCATGGTGTGACGGGCGGTGTGTACAAGGCCGGGAACCGTATTCACCGTGGCATTCTGATCTTACGATTACTGGCGATTCCGGCTTCATGGAGTCGAGTTGCAGACTCCAATCCGGACTACGACGCACTTTATGAGGTCCGCTTGCTCTCGCAGGTCTTCTCGTACGCCATTGTAGCACGTGTGTAGCCCTGGTGGCGGGGCCATGATGACTTGACGTCATCCCACCTTCCTCCAGTTTATCACTGGCAGTCTCCTTTGAGTTCCCGGCCGGACCGCTGGCAACAAAGGATAAGGGTTGCGCGCTCGTTGCGGGACTTGTAGCATTTCACAACACGAGCTGACGACAGCCATGCAGCGCACCTGTCTCACCCGGTTCCCGAAGGCACATTCTCATCTCTGAAAACTTCCGTGGATGTCAAGACCAGGTAAGGTTCTTCGCGTTGCATCGAATTAAACCACATGCTCCACGCTTGTGCGGGCCCATTCATTTGAGTTTTAACCTTGCGGGCCGTACTCCCCAGGCAGTCGACTTAACGCGTTAGCTCCGGAAGCCACGCCTCAGGCACAACCTCCAATTCGACATCGTTTGCAGCGTGGACTACCAGGAGTATCTAATCATTTTGCTCCCCACGCTTTCGCACCTGAGCGTCAGTCTTCGTCAGGGGCCGCCTTCGCCACCGGTATTCCTCAGATCTCTGCGCATTTCACCGCTACACCTGAATTCTACCCCCTCTACGAGACTCAAGCTTGCCAGTATCAGATGCAGTTCCCAGGGGTGGGCCAGGGTTTCACATCTGACTTAACAAACCGCCTGCGTGCGCTTTTACGCCCAGTAATTCCGATTAACGCTTGCACCCTCCGTATTACCGCGGCTGCTGGCGCAGGAGGTTAGCCGGTGCTTCTTCTGCGGGTAACGTCAATGAGCAAAGGTATAACTTTACTCCTTCCTCCCGCTGAAAGTGCCTGGCCAAGGCCTTCTTCATACACGGCATGGCTGCATCAGGCTTGCGCCCATTACCAATATTCCCGCTGCTGCCTCCGTAGGAG
+
66&+34*-/5/-20*-,*,.;..465..-01%&&**124.24:..-0-,--.1395017.)(*()+*4..+,,/0741657-8<9-5/*09/++,85'*0124645618://.-**(/&1000020.97854,*'(.0.+/.2/4///8;9-,,+(')%%'&(((,)$&*-+9--$&$(*0..6/-)((2-,*2,,-'-),+4(9+985578981.)'&))'**(/.24315/171-//$&()+3//)*40305('&#%%*+08-73-.,+**+-.34.*+*,44,3,)(''((5/87/0,,.+))+/.2565572343-065;48.3-*+3:4,/18:93:2.177560.61,,.25491.7325:5-./125850/.-4*1-::76*..-8.-**),03458554;7/--0**)&+.,5-+)+00124,*-*-./31,53268593+-')%+,19679772.2'')7461*)*,0/52/332;545895.22+/99.44938456;79-.-,*004:801*--(,4;35:86871;11198&*)0-2;7:10//:3124-%-+,/0-/28061090,07245;943/4:<,26/-/-+*10)/2/6..*.32+(+++%..12608.2..-./,3.-.24032/3+08/135:771,/+*.205716).(**+,235985275).+'1135;5787897:2()*//.,+50:+/68*)+,19:2,/,,)79+*-&.../+**,,76565898307-.8:23801212/+-)&/*00//461+,/*+.1110,$+,034<;7089*-41.(,2.,%2*5,3129:87/6624311.'(2/4%+/6)-2+01038--,-,..39947/&+20)'%**,+)0,+&5/..112.'*,0345449<994'*/,35,0,+*/1995*4-,/,+,1-2/5371+3,4,43.5.,,/193169,0061758401//19807,*$($/-$().2//03/12--*))/33756,73/08:69828467899;*1**'()'')-*'--3:2<:71630*-05592..$(%%%)/+*)/.2;:<74/-,,1*&(**--+0../67677&973280548:2+*-&&-+3-009-2'$'++014562686834',%
@af64e154-39a6-4bc2-ae9c-86fcd038b663 ch=390 read=58417 start_time=2019-12-13T04:30:05Z barcode=BC01 runid=2c9cf7bc05858273f10e7d7ec552fc0bd742dc3e
CTCCTACGGGAGGCAGCAGTAGGGGTACACAAGCAATGGGAAACCTGACCAAGCAACGCCGCGTGAAGAAGGTTTTCAGTTGTAAACTTCTGTTATAAAAGGAAGAACGGCGGCTACAGGAAATGGTAGTGAGTGACAGTACTTTATTAAAGCCGCGGCTGACTTCGTGCCAGCAGCCGCGGTAATACGTAGGTGGCAAGCGTTATCAGGGTATTAGGCGTAAGAGGGCAGGCGGCAGCAAGGGTCGTGGTGGCCTGAAGCTTAACTTCCAGTAAGCCGAAACCAGGCAGCTAAGAGTGCAGGGAGAGGATCGTGGAATTCCATGTGTAGCGGTGAAATGGTAGATATGGAGACACCAGTGGCGAAGGCGACAGTCGTACTGCAACTGACGCTCCAGTCGAAAGCGTGGGGAGCAAATGGGATTAGATACCTAGTAGTCCACGCCGTAAACATTAATTACTAAGTGTTGGATGTCAAAGTTCAGTGCTGCAGTTAACGCAATAAAGTACTCCGCCTGAAGTAGTACGTTCGCAGAATGAAACTCAAAGAAAGGAATTGACGGGGGGGCCCGCACAAGCGGTGGGCAATGTGGTTTAATTCGAAGCAACGCGAAAGAACCGCCAGATCTTGACATACTCATAAAGGCTCAGAGATGGAAGATGGCTATATGAGATACAGGTGGTGCATGGTTGTCGTCAGCTCGTGTCGTGAGATGTTGGGCTAAGTCCGCAACGAGCGCAACCCTTTATCGTTAGTTACCATCATTAAGTTAAGGGGACTCTAGCGAGACTGCCAGTGACAAGCTGGAGGAAGGCGGGGATGACGTCAAATCATCATGCCCCTTATGACCTGGGCTACACGTGCTACAATGGATGGTGCAGAGGCAGAAGCCGCGAGGTGAAACCGAAGCCATAAACCATTCTCAGTTCGGATTGTAGTCTGCAAACTCGACTACATGAAGTTGGAATCGCTAGTAATCACTTGAATCAGCATGTCGCGGTGAATACGTTCTCAGGCCTTGTACACACCATACGTCACACCACGAGTTGATAACACCCAGAAAGCCGGTGGCCTAACCGCAAGGAAGGCGTATACAAAGGTGGGATTATGATTGGGGTGAAGTCATGCTCACGGTAGCGG
+
).52/.3,24+-6,,),&+2.,10)('(&(*)%,'(,,3))/,21/00200''+88867;./4-.+,$*)*/-842/+1,9.11;577;8:63500/98)-,-('1.-+3,--,,//%.(+-()'*+&$&'()+,,.&(-*()'&%)&(&*%)8,1151231)+')(2397-))')1-3348/6-.(0//1/3.**(04..0/8335&+'$,'+.%.412245((.,++)-3,-.+$&'))&/60.'*-''(%+4/604,*)*('')+,-*)*5.330++*0.452711.../'((..*''++.&+'-0089466,4,4,6;.--,+/-/0.62/.1'*&%##&-)&&''%&'()+-)/3162-.2-0-+'+''+1%)$)'+440....212-5'(*08%&(.+,/2(,1+%-.:<:3*.1*2,-)33/39)&-55532-./388/11650)./0//0,.0443570<09.2**$-,)+68958:79856-.-50(/-*&$%*,,$/(*+./-/.1.+&&()*)*//4:42462297/(6.+8721,)'+*')+/03323.,*-644/6)(,),-006.6122/.))),..7291575;4,+-(,.'.$&$&.-&&()&$.'++&++9532555012(&'(+)014/6(''++78832135)5677701634550510202911234(-6/*-6677+443654134162,1+/.6./058235-031+,,(-''-.&2(1,0)%'&)*4/500-:117<7:90810&/,00,/37,76764/-...66434573433243)(*,61.50*4091)072/75685588<222999671/92.,0*)+)02..--02,,'*&*-842338228-1*0/24.-(+)+)).)+379954121-12',&$,*&10&',6,187:<869.2499-0+0/,+,.7743.00)(.0547600.-&(&&,-*//6231/.*')+*,,$*))/296910223672-/)--433)$%&6:557*897526,/0142026,/*,,--+/-0-(*+,.2/**+-*-'-,(&&-)'&'1,6-3424/0:893+6+'()+*.%$%(*./07*,./-22.)($%&$,5+23+,+/2$**$%$%((&'((('.017
@b7814c34-e08f-464c-aa66-e66cbae8c50d ch=30 read=50386 start_time=2019-12-13T04:30:08Z barcode=BC01 runid=2c9cf7bc05858273f10e7d7ec552fc0bd742dc3e
CTCCTACGGGAGGCAGTGGGAATATTGCACAATAGGCGCAAGCCTGGTCATCATGCCGCGTGTATGAAGAAGGCCTTCGGGTTGTAAAAAGTACTTTCAGCTGGCGGGGAGGAAGGGAGTAAAGTTAATGCCTTTGCTCGTGGCGATTTACCGCAGAAGAAGCTTCAGCCTAACTCATTGTAGCCGCGGTAATACAGGAGGTGCAAGCGTTAATCGGAATTACTGGGCGTAAAGAAAGCGCAGGCAGTTTTGTTAAGTCAGATCGAAATCCCGAATCCCAACCTGGGAACTGTCCGATGCCAGCACGGAGTCTCGTAGAGGGAGTAGAATTCCAGGTGTAGCGGTGAAATGCGTAGAGATCTGGAGGAATACCGGTGAGAGAGCATTTGGACCCCGGGCAGCGCTCAGGTGCGAAAGCGTGGGGACAACAGGATTAGATACCCTGGTGAGTCCACGCCGTAAGCGATGTCGACTTGGAGGTTGTGCACTGAGGCGTAGCTACCGGAGCTAACGCGTTAAGTCGACCGCCTGGGAGTGCAGCCGCAGGGTTAAAACTCAAATGAATTGACGGGGGGGCCCACACCAAGCGGTGGAGCATGGTTTAATTCGATGCAACGCGAAGAACCTTACCTGGTCTTGACATCCACGGAAGTTTTCAGAGATGAGAATGTGCCTTCCAGGGAACCGTGGGGTGGTGCTGCATGGCTGTCGTCAGCTCTGTGAAATGTTGGAGTTAAGTCCCGCAACAGGCGCAACCAGCAATAGGTGAATTACTACCATTGATTGAGGACTCTACTTGAGACTGCCTGGGTTAACCAGGAGGAAGGTGGGAGGGATGACGTCAAATCATCATACCTGTGTGGTAGGAGCTACACATGCTACAATGGCTGGGTACAGAGATGCAATACCGCGAAAGTGGGGTAAAACTTTAAAACCAGTCTCAGTTCGGATTGTGAAGGCAAAACTCGCCTACATGAAGGCTGGAGTTACTGATAATCGCGAATCAGAATGTCACTTGGTGAATGCAATTCCCGGGTCTTGTACACCGCCCGTCACACCACTTGAGAGTTGGCAATACCCGAAGTCCGTGGGCAGCTAACCGCAAAGAAGGAGGCAGCGGCCGGAAAGTTCAGCGGTGATTGGGGAGTGAGAATCGTAACAAGGTAGCCGG
+
*-2-)-0+8.-0++./6.82-31'7***23/81%,0..0281683.&)%%$*)**0.&(',).,/054')*,+45585*6137+/187/,+-/-49((#%$&+,-).4,)0-)/)./'*+.34,2/3/2'21/70.155&.+-*&'4--,25(.,+0/&(*))11/'*.'&*+,,2$(('$$$&%#%%$,(*)(0)11./20//,.(,-/,1-+-./2,5,./:::88.,06/),10'*),)23200784*&-+,(,,1.,,*%$&*0***&'$#&,)'()-6245.)+-##%)%&(-(&$%%'%'''')+434566,+*1.'))(,)+++,,,1600,../2967062/-,*/&&(*/57398113-2026547.+(&'(''(#$##&4,7--'%*&+&&*%*+/&-/22/(-+'()43533,(+.26-,0),,+,.2(263+0.-&&)+3102145-048(0/0/-3310.202/.02/:2*)*#&$'$1,*+*&*,$&()-,)**-0'+(()/6651420/4:.2:423/(%)(2-'.0-125;989499++*,-5:6-5-0,///*.6:7/*35,%('+*-*,-,5/,.(,*/2225<9:766,*+,&677614'),'-)/3-0..5/024)*&&&-.30((++,))'-36,73../007-))3*,*(+((,')$(.)022987.,+)#&'$#&'*++++41,'1113+*(+(.0//3/3:4-8-*+%'.))*,,*2-(+./50-++&,,(0)&$%(((%(%+&%&0,/01459+0*-%-0--/62341,%%'&)*/310,+,)*2*-*%$&+).2-+-,+***%)*'+2-76554-)+,723-+,,,5021-')'*('#((-+00-)*$&&+*,,/+3-,&&&(,'--/1.*,-,8674:4++&*+*+(('').,*%,257.073/641'+.0335802302'.&3'(*&'&&$&%*16-/5232,*-++'(&&%,-.1)(-0**($''/735-5/1:55./28322+&((&/011043)1%'--0+*(...-30000...-/5:6.++))(-/&&&&'()),/..,*5:5,81,*/5146927(-),$$&,+343.122&&+,,0(+0*****1-1''++)&+-/)+*/())(.*2.,.$(+))((,.//336-32(--(+,6/.
@b0b78d48-4ffa-40c3-8b83-a6c293bc99b7 ch=347 read=56740 start_time=2019-12-13T04:30:17Z barcode=BC01 runid=2c9cf7bc05858273f10e7d7ec552fc0bd742dc3e
CCGGTTACCTTGTTACGACTTCACCCCAGTCATGAATCACAAAGTGGTAAGCGCCCTCCCGGTTAAGCTACCTACTTCTTTTGCAACCCTCCCATGGTGTGACGGGCGGTGTGTACAAGGCCAGGAACGCGTATTCACCGTGGCATTCTGATCCACGATTACTAGCGATTCCGACTTCATGGAGTCGAGTTGCAGACTCAATCCGGACTACGACGCACTTTTGAGAGTCCGCTTGCTCTCGCGAGGAGTCGCTTCTCTTTGTATGCGCCATTTAGCACGTGTGTAGCCCTGGTCGTAAGGGGCCATGATGACTTGACGTCATCCCCACCTTCCTCCAGTTTATCACTGGCGATTCTCCTTTGAGTTCCCGGCCGGACCCTTTGGCAACAAAGGGATAAGGGTTGCGCTCGTTGCGGGACTTAACCCAACATTTCACAACACGAGCTGACGGCAACCATGCAGCACCTGTCTCACGGTTCCCGAAGGCACATTCTCATCTCTGAAAACTTCCGTGGATGTCAAGACCAGGTAAGGTTCTTCGCGTTGCATCAGATGCATGCTCCACCGCCTGTGCGGGCCCGTCAATTCATTTGAGTTTTAACCTTGCGGTATGCTCCCCAGGCGGTCGACTTAACGCGTTAGCTCCGGAAGCCACTCAGGCACAACCTCCAAGTCGACATCGTTTACGGCGTGGACTACCAGGGTATCTAATCCTGTTTGCTCCCCACGCTTTCGCACCTGAGCGTCAGTCTTCTTCGTCCAGGGCCGCCTTCGCCACCGGTATTCCTCAGATCTCTACGCATTTCCACCGCTACACCTGGAATTCTACCCCCCCTCTACGAGACTCAAGCTTGCCAGTATCAGATGCAGTTCCCAGGTTGAGCCCGGGGATTTCACATCTGACTTAACAAACCTGCGTGCGCTTTACGCCCAGTAATTCCGATTAACGCTTGCACCCTCCATTACGCGGCTGCTGGCACGGAGTTAGCCAGTGCTTCTTCTGCGGGTAACGTCAATGAGCAAAGGTATTAACTTTTCTCCTTCCTCCCCGCTGAAAGTGCTACAACCCGAAGGCCTTCTTCATACACGCGGCATGGCTGCATCAGGCCTGCGCCCATTGTGCAATATTCCCCACTGCTGCTCGTAGGAG
+
42-117,/218./5/01688<8.995.+-0:8;969755445.)./960,''(.8-,0+*(*012,,--667,-.7;+8;;,563-46.(15-)./77557894<9/22-/3.0146/0+6+*44/4/,/0257<655;4819110:7/.//66.////7/0+*,-./6;377466;66784..//22226&3'*,68-7-,0+0..../01(414--+41.&%&%,,-))+/2../202()+*+)&)*,-1535856<7+--/141496/0'&'/./20/)$%''34-(-5176523'3895;3411-,,)2*++9667768*1*(/0397/01,+-2<0465122041*&2()+7++4.//3874.*,++'8+571%&.++/)*(/14**640633.52.7//-/1003:176:...173609/22853;-,+-.).+,)*65556850/0*7/0/&/%---17578754,.-6797:9.2)0.435049.-1122441,.::0/616:00/10366612-.187484.+/10::9<87884802132&-()',.//656801:1;;985))',059+,3126163.+3*(&+/;;3,9/3/+)(*&$$$$,-.36-+.06).-'(&%&+1//-,()))&,-00../.)1*$&$/'35/-13361,0)4,.00/6747:86<8--10/0;9950/-/2.451/+++**1298/,8;0*,+0:;0,1//1910-/-17'),.36643440/)/+:783;,)9;:48585593.1''.3&&.),52+,/''5554664657/8;*/((081453436;774333/3.0646697//14,4+'*196:+7+217358./002911232;769;11)+-.+/-*2-5('//*%//.+(+,-/222245667787*'''+++2//*0-)(0003*('*/.9;753,7,6+7(+./,-/1954+*(+'&0&)%-+/26.8,*$'/3*,15000:-66/00<091.,,+2751156///-35784984++,//083-+334*,,66)8:0-264/.14413.-.('(&(+),+)*/326465:22*((()0*.,,*4-014:9887676/678;75657<:153*)&$'*+1/8/22.+.0//1+-).(*'0')&
@b5db0863-9a5f-4e28-b4ad-de49d33ec390 ch=271 read=69527 start_time=2019-12-13T04:30:17Z barcode=BC01 runid=2c9cf7bc05858273f10e7d7ec552fc0bd742dc3e
CCGGTTACCTTGTTACGACTTCACCCCAATCGCTGACCCTACCTTCGTACTGCCTCCTTGCGGTTAGCTCACGGACTTCGGGTATTGCCAGCTCATGGTGTGACGGGCGGTGTGTACAAGACCGGGAACGTATTCACCGCATTCTGATTCGCGATTACTGGTAACTCCAGCTTCGTAGGCGAGTTCAGCCTACAATCCGAACTGAACTGGGTTTAAGTTTGGCTCCACCTCACGGTATTGCATCTCTGTACCAGCCATTTGTAGCATTGGCCCTACATGGGGCATGATGATTTGACGTCATCCCACCTTCCTCTGGTTAACCCAGGCAGTCTCGCTAGAGTCACTCAACTATGTTGTAACTAACGACAAGGGTTGCGCTCGTTGCGGGACTCTTAGCATCTCACGACACGAGCTGACGACAACCATGCACCACCTGTCACCTTGCTTGTCCCCGAAGAGTTCACTCGATTAAAGAGTAATGCAAGGGATGTCAAGTGTAGAGTAGGTTCTTCGCGTTGCTTCGAATTAAACCACATGTCCGCTGTGCGGAGTCCCCGTCAATTCCTTTGAGTTTTAATCTTGCGACCGTACTCCCCAGGCCGAATATGAAATGCGTTAGCGGCGCTTTGGGGGTATTGAGTACACCTAGTATTCATCGTTTACGGCGTGGGCTACCAGGTATCTAATCCTGTTGCTCTGGCGCAAGGCCTCAACGTCGGTTACAGTCAGAAAGTCGCCTTCGCCGCGGTGTTCTTCCTATCTCTACGCATTTCACCGCTACACTAGGAATTTCACTCTCCTCCTGCACTCTAGATAACCAGTTTAGATGCAGCGCAGAAGTTGAGCCCGGGTATTTCACATCTCCTTAATCATCCACCTACGCTCCTTTACGCCGAAGTAAATCGGATAACGCTCGCCTACGTATTACCGCGGCTGCTGGCGTAGTTAGCCGTAGCTTCCTCCTTGGGTACCGTCATTTGCTCTTCCCCAAGACCAGAGCTTGCCGATCAAAAGCCAGCCATCACTCGCGGCGTTGCTGCATCGGGTTTCCCATTGTTACCACTGCTGCCTCCCGTAGAACAATATCGCTTTCCAACGAAGCAACACAAAGACGCGACAGCTGCTGGCTGCCAACCAAACCGCCGCCCCCTACCACC
+
46-2.6+176:/14./279:<:50..'-&(*('***0:/./554830-*(,.5864%***.(/.6111/.,-4954345*-))%(')343'114/56:752/-%**/*4:432,.)*-)'157-:73631677<5232***/-681,1.*+/0+4-(&)(..4...21&+-/4(&&')310).4;/+1230.3-650'(274+,&&*)+/,-10,0/3;6-0),-3+04.0/21743/801073000,19::87:9.33*)+',,%+'($++(&((%$(-39083222157<60.0.0/,*+,+&+*-10415(*6160*01/-.23005:99*)*-*-032*,..2*')$&'&,&()./04877.-+)-//+7067997737)+'1*+('$'%%#$$&(///00.1**,*.2332557896.*/**+./2/212567/6--*'')(%))49-*,-)'(,0(&++41-8,6,,')(+,220-+,*524577850+0,),*()*,)0,;54;804409(/0;5-/,8+;;78;11/+)'*2&''%))*.1'*(+053)-9844.2-',972/787*.6.+5($&&(::-.+,*787-0153/*&2+&%%-''(./0/2---00**%&('*.23).$),')%'%'(+.*,-1264339;66<-*+..5567*('*-/-).()(.,-.6244..39+/))$$$&#&%&&(+0.-/',,88&,7--+.///&&*)'*+-39;59;8::)/-1/13;8851,*.()-22.3474,:8--48/.//0.4.*.(/(-53*%'))&())-/+..'****+*,95446%1,75.243.-&..*+,%'()1///27('-+&,(*760.02454;***4*2346:.'4..,*'&*-))-'%*'&%&((%(*0*(*/96;:*,''-,*1.+)++-07;79;95463348-8*+))+2-7'$'0,32//04/022'/'16.//7:**,$(+)$$'%0(170,02-.6'))***+)$*&&$2.-/,'$%(%#&,-11),-2*--800/;,1110/*')+(*)(()*)*2'++(*,+,+5532//*17,,82.').,1-./5('')+)(5+1%'(%&(3)*(,2/**-.010/*%'%$&'')'(&*'-'0*')%((%&)'*-/*''&&&#%"
