# Supplementary material for: De novo species identification using 16S rRNA gene nanopore sequencing
Source: PeerJ. 2020 Oct 21;8:e10029. doi: 10.7717/peerj.10029 (PMC7585375; doi:10.7717/peerj.10029)
Supplement: Supplemental Information 2 — Contains raw reads. [file peerj-08-10029-s002.zip › pass_fastq_runid_2c9cf7bc05858273f10e7d7ec552fc0bd742dc3e_2.fastq]

@35ad8526-ad2b-465d-97a3-abef293888e0 ch=207 read=3690 start_time=2019-12-12T18:39:33Z barcode=BC01 runid=2c9cf7bc05858273f10e7d7ec552fc0bd742dc3e
CCGTTTACATACGACTTCACCCCAATCCGCTGACCCTACCTTCGGCCGCTGCCTCCTTGCGAGTTAGCTCACGGACTGGTGTTGCCAACTCTCATGGTGTGACGGGCGGTGCGTACAAGACCGAGACGTATTCACCGCAACATTCTGGTGGATGGAATTACTAGTAACTTCAGCTTCATGTAGGCAGTTTCAGCCTACAATCGAACTAAGACTGGTTTTAAGTTTGAAATGCACCACAGTATTGCATCTCTGTACCAGCCATTGTAGCACGTGTGTAGCCCTACACATAGGGCATGATGATTTGACGTCATCCCACCTTCCTCTGGTTAACCCAGGCAGTCTCGCTAAGTCCTCAGCAATGGTAGTAACTAACAGACAGAGGTTGCGCTCGTTGCGGGACTTAGCCTTTCTCACGACACAGGCTGACGACAACCATGCACCACCTGTCACCTTGTCCCCAGTTTCCTCGATGCAGAGTAATGCAGGGATGTCAAGTGTAGGTAGGTTCTTCGCGTTGCTTCGAATTAAACCACATGCTACTTGTGCGGGTCCCCGTCAATTCCTTTGAGTTTTAATCTTTGCGACCGTACTCCCCAGGCGGAATGCCCAATGCGTTAGCGGCGGCACGGAGGTGTTGAAACCCCGCCTAGTATTCATCGTTTACGGCGTGGATCACCAGGAATTATCTAATCCTGTTTGCTCCCCACGCTTTCGAGCCTCAGCGTCAGTTACAGTCAGAGTCGCCTTCGCCACTGGTGTTCGCTGCAATCTCTACGCATTTCACCGCTACGCACTAGAATTTCACTCTCCTCTCCTGCACTCTAGATAACCAGTTTTGGCACCCAAGTTCAGGCCGGGTATTTCACGTCCCATAATCATCCGCCTACGCTCCTTTACGCCCAATAAATCCGGATAACGCTCGCCACCTACGTATTGCGCGGCTGCTGGCGTAGTTAGCCGTGGCCTTTCGCTGTAAGATTTTGTCATTATCTTCCCCAAAGACAGAGCTTTACGATTAAAGGCCTTTATCACTCACGCGGCGTTGCCATCAGGGTTTCCCCCATTTGGTAATTCCCCTGCTGCCTCCGTG
+
41*,62--05547456;560952+2.8)'(-,--6+&)+....-,2/)+5558434-4..(%(5.,*,/,/02+)''&&%#&)&-27210/.($'((822.//098767/0,/+)*(1-336(%'()*0-2/-.5/.3/111283,1('%*()%*+&0+./0./*0)**)*&&'*/+%+'(+-4-%*+2/02*+)'++/868&&0+/0(&0222-5<<,52(+73(+())()&))')%&0,-.,-0,++*+/245;758;4/1+,*,.$..+,)'(-./60+*++)-.-,,7-6542/-,/850148:::8396.199;:9666.6180(/'$&0593565751465'&')2141&1/6/(+*%)-21///(&$$,(*)),+.0**(,-0-1/**'2,.)'&('*&%(*(,0.365728*18545424581.1;.8-,,2/27:4433%+*-.0036:)%&(/-/,--,--%%)')')'(,$*''/758//.5-(,+,')+.2245.++**(())/*+.16-2-4+/0*&&&''+),0../4.214&/3+588-/0537590().,.025<<6.6.*5.&%&++.9/6+0/2::,25694856-%*&&1544664:31118/)0.,/,/*,'(*5;.,70.9/)&+3/&,434;768866;400-/+,,04+(%'/+02**'1))+8669368.13</---2::1)-*-0963&&+/0-2+.00175/9.++-.57'&*,+02/5.4,-4347553(*,2($%,&+,2-/066(423/4;:2167/3503%1''-*)'(+1('&()+,-,-./0(+),*.//())/.2&3/2)'((&(2+,)-+++(*0++-.4))21,,-99+&')+70-(**3,.2631/4202434481+22/14/5),)+4:8630011:8:72476:;<349004/3**(%),,365666170,&#%*.7323-382-,%*2)+'*('(&&#(-5:9*.2&*312232367.-;4137-,(--/8.(*/&+$))(',*''/1/15145403232;64500.**4535;52;7+4;;,+.8*0410-0/342,**+%'*&&)3,*(
@89a3f68e-641a-4521-bbb7-48d09a363170 ch=469 read=3291 start_time=2019-12-12T18:39:39Z barcode=BC01 runid=2c9cf7bc05858273f10e7d7ec552fc0bd742dc3e
CACGGAGGCAGCAGTGGGAATATTATTGCACAATGGGCGCAAGCCTGATGCAACCATGCCGCATTAATGAAGAAGCCTTCGGGTTGTAAAGTACTTTCAGCGGGAGGAAGGGAGTAAAAGTTAATACCTTTGCTCGTGACGTTACCCGCAGAAACACCAGCTAACTCCGTGCCAGCAGCCGCGGTAATACGGAGGTGCAAGTTAATCGGAATTACTGGGCGTAAAGCGCACGCAGGCGGTTTGTTAAGTCAGTCCCAGGCTCAACCTGGGAACTGCATCTGATACTGGCAAGCTTGAGTCTCGTAGAGGGGTAAATTCAGGTGTAGCGGTGAAATGCGTAGAGATCTGGAGGAATACCGGTGGCAGAAAGGCGGCCCCTGGACGAAGACGACGCTCAGGTGGCGTGGGAGCAAACAGGATTAGATACCCTGGTAGTCCACGCCGTAAACGATGTCGACTTGGGTTGTGCCCTTGAGGCGTGGCTTCCGGAGCTAACGCGTTAAGTCGACCGCCTGCTGGGAGTACGGCCGCAAGGTTAAAACTCAAATGAATTGACGAGGGGCCCACTGGCGGTGGAGCGTAATGGTTTAATTCGATGCAGCATGAAGAACCTTACCTGGTCTTGACATCGGAAGTTTTCAGAGATGAGAATGTACCTTCGGGAACCGTGGAATTAGTGCTGCATGGCTGTCGTCAGCTCGTGTTGTGAAATGTTGGGTTAAGTCCGCAACGAGCGCAGCCCATATCCCTTTGTTGCCAACGGTCCGGCCGGGGAACTCCAAAGGAGACTGCCAGTGATAAACTGGAGAAGGTGGGGATGACGTCAGGTATCATATTACCCGACCAGGGCTACACGTGCCACAATGGCGCATACAAAGAGAAGCGACCTCGCGAGAGCAAGCGGACCTCGCAAAGTGCGTCATGGTCGGATTGGAGTCTGCAACTCCTGACTCCATGAAGTCAGAATCGCCTAGTAATCGTGGATCAGAATGCCACAGTGAATACGTTCTCCCGGAGCCTTGCGCACACACCGCCCGTCACACCATGGGAGTGGTTGCAAAAGAAGTAGGTAACTTAATCGGGAGGCGCTTACCACTTTGTGGTTCATGACTGGGGTAGTCGTAACAAGGTAACCGG
+
&%(,1'*-/43552825.',)),,(1-*)--1;4384/%,05*7:877865.+.3.4*5)&&#)%')--.-(,)'--2:3-44/7-)*14+-.00;;734417/+0---*.*%'(27;-,23/2/013/62,-17&2(*((.)(40-+/*&-'&%(/7))'()-((-)&)-53104246337-/-,0../79/11-.23/)))3,35(2-+..-/0::75&%&'')()*%*'2./63+./37(*-2.+/1'''*4.%053553230.,',('*,-//143234-+)'))++%%$$'$&),+,01+/%328,--50618(*2.+*$..28864;4//48:0.+(+234</-/+*2,3:;7;07--$$+-*.213+5<4,+.771./,',+'),4556473)+%%'-&)%&&'3:5728:-/0-*338:<//4843243/+,-03348;910.//::74-/,).++5-2/38)('()/7005221230///-/122:6211255736764677794)%$#(&%%'',.4/2'/-./2/3,4760689;51.21402451&/65*72*%.(*,+-7897-./&,*)*024:93:08-+,..44%1(&+0.,26783823950**,.82370//4,4.-2<;53++))()'++'0)*-.45255.;86566/1+*'''&'-%$&&#'')*((')15370'*+))'('+.)))..*),0;370706-1/6&%)-1.(*('*/+.1-*%*'*-8*,80-.6001.&22906(7)6.+,/',/..5):6*/,*)-27892',,+-.8;:43341)(..301::,/45798982+,++0+$%#$$$)*(&)+512764--.),*-&%#%)/722;98672./0/+()'*+(-.45:88792..')-22)13:67678'&4:1246:997(1&-+0(4)1.0,*+,,66768834'$(*+//7-,*+(&-1*0(3.1,.%'',+1,-+'.,18831*,43(0*()%-..9;723+.*(&31(*)'(/*(*)+(('))*-/731:+.1521(-1+-./,))**-,7.14;7*'+0**),1/./(%%*$('+54+).0/...,03*/1271/399;65555:777:5+''(*2665654/6/1:9767
@0d621e89-4f68-4df4-9883-02305ff51aa4 ch=135 read=3812 start_time=2019-12-12T18:39:39Z barcode=BC01 runid=2c9cf7bc05858273f10e7d7ec552fc0bd742dc3e
CTCTACGGGAGGCAGCAGTGGGGAATGTGCACAATGGGCGCAAGCCTGATGCAACCATGCCGCGTGTATGAAGAAGACCTTCCAGGTTAATAAGTACTTTCAGCGGGAGGAAGGGGTAAAGTTAATACCTTTGCTCGGTGACGTTACCCGCAGAAGCACCTCAGCTAACTCCGTGCCAGCAACGGTAATACGGAGGTGCAAGCGTTAATCCGGAATTACTGGGCGTAAAGCGCGCATAGGCGGTTTGTTAAGTCAGATGTAGAGGCCCGGGCTCAACCTGGGAACTGCATCTGATACTGGCAAACTTGAGTCTCTCGTAGGGGGGTAGAATTCAGGTGTAGCGGTGAAATGCGTAGAGATCTGGAGGAATACCGGTGGCGAAGGCGGCCCCCCTGGACGAACTGACGCTCAGGTGCGAAAGCGTGGGGAGCAAACGGGATTAAAATACCCTGGTAGTCCACGCCTGCGTAAACGATGTCGACTTGGAGTTGTGCCCGCTTGAGGCGTAGCTTCCGGAGCTAACGCGTTAAAGTCGACCACCGCCTGGGAATACGACCGCAAGGTTAAAACTCAAATGAATTGACGGGGGCCCGCACAAGCGGTGGAGCATGTGGTTTAATTCGGTGATGCAACGCGAAAGAACCTTACCTGGTCTTGACATCGGAAGTTTTCGATTGAGAATGTGCCTTCGGGAACCGTAGGACAGGTGCTGCATGGCTGTCGTCAGCTCGTGTTGTGAAATGTTGGGTTAGGTCCCGCAACGAGCGCAACCCTTATCCTTGTTGCCAGCGGTCCGGCCGGGAACTCAAAGGGAGACTGCCAGTGATAAACTGGAGGAAGGTGGGGATGACGACCAGTCATCGCTGGCCCCGCGACCAGGGCTACACACGTGCTACAATGGCGCATACAAAGAGAAGCGACCTCGCGAGAGCAAGCGGACCTCATAAGTGCGTCGTAGTCCAGTTAGGTCTGCAACTCTGACTCCATGAAGTCGGAATCGCTAGTAATCGTGAATCAAACACGGTAGAATACGTTCCAGGCCTTGTACACACCGCCCGTCACACCATGGGAATTGGGTTGCAAAAGAAGTGAGTAGCTTAACCTTCGGGAGGGCGCTTACCACTTTGTGATTCATGACTGGGGTGAAGTCGTAACAAGGTAACCGG
+
/88422,9:./80-21//6-68-.30*-)(,,4844;91,0/2%13/.7:882*151651(),..378998:'**'$7:768(&1,/-%&'-3*,*++*.*),,1:4)+/),*/,)(-770/6/5/33048..871+-0--0*.,-27,)+*%)'$%#&&&)&(-+1.-.6504236/,*)%)+213:44564.,)(+8:926,3,9,.:+'-*-///0-499745463,/,)$'&&&'+++39;:-0425037*+,003))(&%&'&-676561-3&(&0+$&1+*++,73345+3.0/.38'-0,*+53.---/34.,'228)+0&.).0,'(+)*($*'+'.(%*-*00)''&'')3444*)2)...2480533931/1*-*+,/.668-'.340.//('(+,6668/47887**,*)*00876)+(-1;+7&;:.1/,&))++,50,-5110485(../5%%&)+194/,-0&.243.+,,.&*/8032:9,'($$('16+-6*331.1+(-)+2)+-+),,/305-,15414/'-//5:990+)%'226774.445263;7<;72891:0/.0425157&202+-8++444597948229////652376;:572+,'*&'*./:7775,+40'',3,,))).74/31./0/./+0%0++1+)6:7/%&,*)*%+--36783722+76697:96.0,*,)23789<88862933399681,-.0:9:457*((+/6--0<6:2910,91041,-/)/*)42560919.0-,,4+,3+.934:2121983/3030&12,6257/7'5.+'++43'55+..+,-/8****+..-+/+.,0475/1661/'%$%%..-1.(''*)0-7)#&%'72*9:85---)))++8788474;549613.1)+.3*'*%()()98242..-,')'()0:.01;555330130*0497874666,9*$+18,+2++-78/*(('#'&()68460:0//7%+&./0554410700046-+++.*3-)*,-5+)&),,+.,/54,%2164(*&'(-+,).533;7/174534:772-&&%)'/545:36495(%')&)''&'(')+)4,8:7;8.7-(,,)+*,.+'-+*/1983341552.886853662-.(+(*5103895//----0616
@b2f330a9-14e4-4e2f-b019-59687af2f695 ch=374 read=3681 start_time=2019-12-12T18:40:00Z barcode=BC01 runid=2c9cf7bc05858273f10e7d7ec552fc0bd742dc3e
CTCCTACGGGAGGCAGCAATTAGAATATTGCACAATGGGCGCAAGCCTGATGCAGCCATGCCGCGTGTATGAAGAAGGCCTTCGGGTTGTAAAAAGTACTTTCAGCGGGGAGGAAGGTAAGGTTAATACCTTTGCTCATTGACGTTACCCGCAGAAGAAGCACCGGCTAACTCCGTGCCAGCAGCCGCGGTAATACCAGCGGAAGTGCAGCGTTAATCGGAATTACTGGGCGTAAAGCGCACGCAGGCGGTTTGTTATCAGATCGAAATCCCCGGGCTCAACCTGGGAACTGCATCTGATACTGGCAAGCTTGAGTCTCTCGTAGAGGGGTAGGAATTCAGGTGTAGCGGTGAAATGCGTAGAGATCTGGAGGAATACCGGTGGCGAGCGGCCCCCTGGACGAAGACTGACGCTCAGGTGCGAAAGCGTGGGGAGCAAACAGAATTAAAGATACCCTGGTAGTCCACGCCGTAAACGATCGACTTGGAGGTTATTGCCCAGCAGAGGCGTGGCCTTCCAGGAGCTAACATGATTAAGTCGACCGCCTGGGAAATTACGGCCGCAAAGGTTAAAACTCAAATGAATTGACGGGGCCCGCACAAGCGGTGGAGCATGTGGTTTTAATTCGATGCAACGCGAAGAACCTGGTCTTGACATCCACGGAAGTTTTTCAGAGATGAGAATGTGCCTTCGAGACCGTGAGACTTGGGTGCTGCAAAACATCGTCAGCTCGTGTTGTGAAATGTTGGGTTAAGTCCCGCAACGAGCGCAACCCTTATCGCTTTGTTGCCAGCGGTCCGGCCGGGAACTCAAAGGGAGACTGCCAGTGATAAACTGGAGGAAAGGTGGGGATGACGATCAAGTCATCATGGCCCGCCGACAGGGCTACGTGCTACAATGGCGCATACAAAGAGAAACGCTGACCTCGCGAGAGCAAGCGGACCTCATAAAGTGCGTCGTAGTCGGATTGGAGTCTGCAACTCGACTCCATGAAGTCGGAATCGCTAATAATCGTGCGGTCAGTACCACAGTGAATACGTTCCCAGGCATACACCGCCCGTCACACCGTAGGAGTGGAGTTTGCAAAAAAAATTACGTGGCTAACCCAGCCAGGAGGGGCGCTTACCGCTACTGTGGATTCATGACTGGGGTGAAGTCGTAACAAGGTAACCGG
+
//0.--0,:.(*,)/4520-3*)*(&),-+,,-8/0:484042828;7643/30'02034640-*+././22-)+*))/886:):86;76287.((*)),06-,013:8)(,+*)(&').)+//.../20+4/,-24'-**)(&+2.090111(**'*((0-5/.-+-,6//17/56882.-),1/.-,,-090,.-)(',)(%('&('(),+90;16104,4,-/6:<7;877;.,--2-7373486'724'$'$$&3-134(&&*++-40,*3157:998669;73.-.(+--4200233+-+)),(((')%***04/6521''+25)-.+'+(++6)*516/5663:4-/-+*13:91/,+,./491/*')('/0..,)*,(((+.*13864-*3738211.--.//27777357664---**+,/*.-'(&*06+4)*+')''''%0068:/-/8556795)/,2:4578420+/)11+-)**/0318'*/+/8+)))'(&2+7270-,&+*5+'+''.1+,83),-0/321+,/(*+0132+17+*+'+++-14350379*/507798565::;3//)&*$'$.+7:7073..0224122984-(()+((*-30;;*24790./00;817551/2)*(/)(3646.9///8,2,(++**,*)1;<-320/-.33334;665555363*(,3.322-%,+,(*$+&2&''#&'()%(++-582*.//364.5.--0/37.41:1:776760.95**0/16&&60,*,'/3.)./10**-..-0933-.&)-//0315256<2221:59;,...+/128788./--,/04,221/+2,+1+(/+.79316,+'&%'((./04975$(&(+,&#''&'2-/433))*'(0161027,1-++010/357*))(),)-*)),.0778522(('%(:9170;4653201/94,.472326767/5)0*2-:0022235554123/2268645/1/./4)4*2-016/1%,.623'.%%(&(%'',,30/.(.1007736,.+35-(0*-%'&)*,-66:5300..)1*%($()$(())$((5+//.*/04-+((&$''&%')).'-%%%&*)',.))6942..*,**)%%'%'+%,&)(*7-0/..//17301,2,,+33541202'2((0(-/+
@da183382-3f5d-4328-81d7-67c9e49c8f97 ch=338 read=3126 start_time=2019-12-12T18:40:07Z barcode=BC01 runid=2c9cf7bc05858273f10e7d7ec552fc0bd742dc3e
CTCCTACGGGAGGCAGCAGTGGGAATATTGCACAATGGGCGCAAGCCTGATGCAGCCATGCCGCGTGTATGAGAAGAAGGCCTTCCGGGTTGCCAAAGTACTTTCAGGGGAGGAAGGGGTAAAGTTAATACGCCTTTGCTCGTGACGTTACCCGCGAAAGCACCGGCTAACTCCGTGCCAGCAGCCCTTGCCCGGTAATACGGAGGTGCAAGCGTTAATCGGAATTACTGGGCGTAAAGCGCACGCAGGCAGTTTGTTAAAGTCAGATGTGAAATCCAGGCTCAACCTGGGAACTGCATCTGATGCTGGCAAAGCAGGAGTCTCGTAGAGGGTAAATTCCAGGTGTAGCGGTGAAATGCGTAGAGATCTGGAGGAATACCGGGTGGCGAAGGCGGCCCCTGGACGAAGACTGACGCTCAGGTGCGAAAGCGTAGAGACAAACAAGTTAGATACCCTGGTAGTCCACGCCGTAAACGATGTCGACTTGGAGGTTTGTGCCCTTGAGGCGTGGCTTCCGGAGCTAACGCGTTAAGTCGACCGCCTGGAAGATACGGCCGCAAGGTTAAAACTCAAATGAATTGACGGGGGCCCGCACAAGCGGTGGAGCGTAATGGTTTAATTCGATGCAGCGCGAAGAACCTTACCTGGTCTTGGCTGACATCCACAGGAAGTTTTCAGAGATGAGAATGTGCCTTCCGGGAACCGTGAGACTGGAGTGCTGCATGGCTGTCGTCAGCTCGTGTTGTGAAATGTTGGGTTAAGTCCCGCAACAGGCATAGCCCTTATCCTTTGTTGCCCGGCGGTCGGCCGGGAACTCAAAGGAGACTGCCAGTGATAAACTGGAGGAAGGTGGGGATGACGTCAAGTCATCGCAGCCCTTGACCAGGGCTACTACACGTGCTACAATGGCGCATACAAAGAGAAGCGACCTCGCGAGCAAGCGGACCTCGCAAAAAAAAGTGCGTCGTAGTCCCGGATTGAGTCTGCAACTCGACTCCATGAAGTCGGAATCGCTAGTAATCGTGGATCAAGAGTGCCACGGTGAATACGTTCGGGCCTTGTACACACCGCCCGTCACACCATGGGAGTGGGTTGCAAAAGAAGTAGGTAAGCAACCTTCGGGAGGGCGCTTACCGCGCATGATTCATGACTGAAGAGTCGTAACAAGAGTAACCGG
+
002)*-62:723435772795:...-)6))*----+.2-,(,6:58;98788..(3-7626,0188786//,'*'&-)*2-6062.)59682('07/-11.39/0%+54,).,20.52-11:6-201.,&('.-381,99:21/)+.69176))/&)-'')20-),*+(%'&/409*4-)+.).41*),*0*(*,,43/,/./*)''(-02+,-4*8)*-+,0+0,122;;99770.,'&/047584793,44<9,7,9-,-:;12)('('371*0(%++,-403240.*-/-,-....0.,-1(3649409,',$'+&/-./1024)&,-*-'%-(/-,%---.*&/+.5).*61+,0::70/-..22:8/18-61-98.2++/4-,..,.,..24-'*041220611/11112213*-:8850010++..$*&)+1/-)(($('6+.1749:0-.7886260.-/05036;402(),58.-*)(2,+*/-8+-1.91&%%&&27+,222/../'0(+,-./,-,.,-822.37/23314101(.(()+(**:370646*82;6;8-1.1,970/+,,/-*-&-8://:+*,(0),+./7790---'1,0-077<955561(',-.0',*2005/.71,0,-5;7887+7'+%$$++3556/*)*.300,157063/.---/.,.185967;699*,92/39:58704*.#%'*-22:;76244:7:8::667000006731700,)+3./2<23.,-*&'(),(''-,7&+/,'#&%*011:3430-8.+.7-4-)++*''1)*.,/(21-456027+),+,/298::/32/001947761)-.)605/.5:6+,//11484.,,,,-:2)%&)+%&%'*.4/2533.*)%%'&('/04//001769757455879+((&*(()635600..--,+2:241/'-2/3)*4:95921,--01115353414(),+(.+(%',,30-/.-.278667813/7///8+5))**-0*(+,31112489:93/)*,45595&+,.--332/55706%(24/-2++**,.02:6350/165535:1654,)'*(/1271.065)%*)'+-+/)-,')+734392'75-+5-00141/48-3,,'./58<9810.0./-0&)*+,*,-4-7/%'(,/23323
@747a863d-8908-49e3-9596-f3ab12dc621e ch=463 read=3770 start_time=2019-12-12T18:40:15Z barcode=BC01 runid=2c9cf7bc05858273f10e7d7ec552fc0bd742dc3e
CCGGTTACCTTGTTACGACTTCACCCCAATCGCTGACCCTACCTTCGTCCGCTGCCTCCTTGCGGTTAGCTCACGGACTTCGGGTATTGCCAACTCTCATGGTGTGACGGGCGGTGTGTACAAGACCGGGAACGTATTCACCACGCGACATTCTGATTCACGATTACTAGTAACTCAACTTCATGTAGGCGAGTTTCAGCCTACAATCCGAACTGAGACTGGTTTTGGGATTTGGCTCCACACCTCACGGTATTGCATCTCTCTGTACCCAGCCATTGTGGCACGTGTGCCCTACATAAGGGGCATGATGATTTGACGTCATCCCCACCTTCCTCCTGGTTAGCAGGCAGTCTCGCTAGAGTCCTCAACAATGGTAGTAACTAACGACAAGGGTTGCGCTCGTTGCCGGGACCAACCAACATCTCGACACGAGCTGACGACAGCCATGCACCACCTGTCACCTTGTCACGAAGGGAGTTTCCTCGATTAAAGAGTAATGCAAGGGATGTCAAGTGTAGGTGGAGTTCTTCGCGTTACTTCGAATTAAACCACATGCTCCGCTACTTGTGGAGTCCCCGTCAATTCGCTGAGTTTAATCTTGCGACCGTACTCCCCAGGCGGAATGCTTAATGCGTTAGCGGCGGCACGAGGTGTTAAACCCCACACCTAGTATTCATCGTTTACGGCGTGGACTACCAGGGTATCTGTCACCTGTTTGCTCCCCCGCGCTTTCGAGCCTCAGCGTCAGTTACAGTCAGAGAGTCGCCTTCGCCACTGGTGTTCTTCCTAATCTCCTACGCATTTCACCGCTACACTAAGTCCCTCTCCTCCTCCTGCACTCCTAGATAACCAGTTTGGAATGCAGCACCCAAGTTGAGCCAGGTGTTCATCACTTAATCATCCGCCTGCATCCTTTACGCCCAGTAAATCCGGATAACGCTCTCGCCACCGTATTACCGCGGCTGCTGGCATGTAGTTAGCCGTGGCTTCCTCATGGGTACCGTCATTATCTTCCCCAAAGACAGAGCTTTACGATCAAAAAAAAAACCCAGTCATCACTCACGCGGCGTTGCCGCATCAGGGATTTCCCCATTGTGCAATATTCCCCTGCTTTTGCCTCCGTAG
+
4115/;./53:*0.,-5/78;7.5,-)//12)**+)0;-++45778263..4453--14/5-.-0/1(//-.+-25155862640/02/3:17/.--..2498675462687/8/-/0236:9327:);:2964977;635/(-'*,./678/+*'5,,'((%,&',..-.1+..-(&*1837876//*+.'.18+0&+-.&+/2:51''.-2/0135338.8;:.%%)%20-02379*'(*/.5510&).)0,..451210/68;291(*'&)))5**%**-542+)&').%()%&'.*47417822.,)1:52442773/98:-14;8<954//..3*0,%-'(-55796796000.-/005431'+'4)(.+*)++1..0900//3-,/2-7+*'++3+8,+-'0,2-+%'''')++-/143/11361-5651/,+,06&7;47/.)-1&),),/047,8,+**#'*+0.)(&$(104)*/104/5/,*...3/0/:84,55277;;80./4531++(((,8;4565+.+-.%*0/4%&-1-3<6685545473830.0'),*)+.,+-+.79+*/24858,%$(()-0:546.*-.)*,(1+&,(+/-451+20018670-)(&/,0/1+,('''+0,+6.,.('(100063995<:0'0-.61/0788:87976/9-&)-0/057;976269060112/2000.%'&(*+96-.2/885,%-)+062,224499:66878:361;/21068-,.-(++*+948;:8:;-2336238;6730)*/8.130))-/8;98;:625403614..//4&/+2--..3)*3()78534+,*0')+6:747481/590/-5../1---..4,,())/&(*3-&,-'$(.,&'+',,3/8/6366-%,-,&.,,-&(**)33/9.))+./0/12546040/.263'++/-',(#')+515841511199690/$-*..3/:...3-116+)-(&()$)&&%,&23350-02.0/10/77./8114731/416:4174244&(*,+)*/,',/)(#))-/24664./011900/7135/0.45.,+)$-4,349.*0/,-,01910-./31-.-*,+-.,.3-23**'(
@a5dc9b9c-c7e3-4f00-821e-787973cbc315 ch=496 read=3692 start_time=2019-12-12T18:40:44Z barcode=BC01 runid=2c9cf7bc05858273f10e7d7ec552fc0bd742dc3e
CTCCTACAGGAGGCAGCAGTGAGAATATTGCACAATGGGCGCAAGCCTGATGTAGCCATGCCGCGTGTATGAAGAAGGCCTTCCGGAGTTATGCAAAAAAATTACTTTCAGCGGGAGGAAGGGAGTAAAGTTAATACCTTTGCTCGTGACGTTACCCGCAGAAGAAACACCGGCTAACTCCGTGCCAGCAGCCGCGGTAATACGGAGAAGTGCAAGCGTTAATCCGGAATTACTGGGCGTAAAGCGCCACGCAGGCGGTTTTGTTAGTCAGATGTGAAATCCCCGGGCTCAACCTGGGAACATCTGATACTGGCAAAGCTTGAGTCTCGTAGAGGGGTAGAATTCAGGTGTAGCGGTGAAATGCGTAGAAGTCTGGAGGAGAGTACCGGTGGCGAAGGCAGCCCCTGGACGAAGACTGACGCTCAGGTGCAGCGTGGGAACAAACAGGGGATTAGATACGCAGTCCACGCCGTAAACGATGTCGACTTGGAGGTTGTGCCCATGAGGCGTGAGCCCGGAGCTAACGCGTTAAGTCGACCGCCTGGGAATACGGCCGCAAGGTTAAAACTCAAATGAATTGAAGGCGGGGGCCCGCACAAGCGGTGGAGCATGGTTTAATTCGATGCAACGCGAAAGAACCTTACCTGGTCTTGACATCACGGAAGTTTTCAGAGATGAGAATGTGCCTTCGGGAACCGTGAGACAGGTGCTGCATGGCTGTCGTCAGCTCGTGTCGTGAAATGTTGGGTTATCCGCAGCAGAGCGCAACCCCTTATCCTTTGTTGCCAGCGGTCCGGCCGGGAACTCAAAGAGACTGCCAGTGATAAACTGGAGGAAGGTGGGGATGACGTCAAGTCATCATGTACCCACGACCAGGGCTACACGTGCTACAATGGCGCATACAAGAAGCGACCTCGCGAGCAAGCGGACCTCATGAAGTGCGTCTCGTAGTCCCGGATTGGAGTCTGCAACTCGACTCCATGAAGTCGGAATCGCTAGTAATCGTGGATCAGAATGCCACGGTGAATACGTTCGGGCGCCTTTTACCGCCCGTCACACCATGGGAGTGGGTTGCAAAAGAAGTAGAGTAGCTTAACCTTCGGGAGGGCGCTTACCACTTTGTGATTCGACTGGGGTGAAGTCGTAACAATTAACCGGAAGATAGAGCGACAGGCAAGTAGGTTAACACAAAGGCGGCAAGCACGCA
+
0//.,&-%4-)0--489330.&%+()+1-++(-.632:43-36:/195110.*)%&(+0/9958696715+3,(,.+//6678-//%+.2,-%%+*/+(&%'&(')).+*./.6/(+,,2+63%'(.:3-0200,(,+-5,*6772742342:/09,,0+*2+&*0/)426*..+,5.10.,/560,...2998212,2/..66/,(+(+/1675.//-7/6/3/(*+(-(()77<:;99:53-/.4*%+/0.-0.&0,::-'0-$,/0+--1+(')52*.490+05.01.4261588)()''96-,&%''1-,23)%'(()(**,55.5)+&-..4,1,3*/*9)+8666222124,*03,-3948(*+,,1250,/+*((#'%))*+0)1.0/7/51(,673-.0864*.+))+,,-98987%)&.))()((*((*(,,-;07*+1,-&0(*)43+.#$$&)).-.12711.5((()+*56643.4)1(('.,(-+570%0(*,046/)&%'&&*+))*009554001.,,226667685,-'%*('102/2-*(++,.0:3<:6.778:;21$%)&()''(((1:9*33)(-,.*((*/8230,/.+--,2;;.6890--/1563001/.6*%*(.).,+394/).2294035.-*+00/0-0;<21++),-/650/733677752/'0+/,177987748*4541133299898768836613442//')*+4+3,++/15+'1/6'**+(*,)0)))*,/43/42/*..--3'&22-.<78976816.4-7.54+87+511869+)')(+2/09222-.02<::;71-,-.4072268-126688996*+,-4,+''('(,6,'+*+.;04877***((*-17760:0/2:757880*/+%(''(--4/6875-*-'-6)64;07/00,,$--.3,./12&(0846.7('-5-5/4.+,++/622200367686:53207///36564544.-.02911188::4:)()00791-/,3424:930*+1-&(,+&)((+*%+0832870//--,.5488;6++-'1.3-),()1-$*+(+-31220-..0313:8;80;1+,.+,,+0-+68+,*13,,-.351,(-./(/++*.,+*)(+0613--/..26,1/1/56/-.*,)).'(/3)+(,./6171601.28.*'-'',,%%&#&%%$
@afa98cd4-7a60-4d25-b310-3ea1581bc40d ch=188 read=4135 start_time=2019-12-12T18:40:49Z barcode=BC01 runid=2c9cf7bc05858273f10e7d7ec552fc0bd742dc3e
CCGGTTACGCGGAAAAAAACTTCACCCCCCAATCGCTGACCCTACCTTCGGCCCGCTGCCTCAGCAGTTAGCTCACGGACTTCGGGTATTGCCAGCATCTCATGGTGCTGACGGGCGGTAATGTACAAGACCAGGAACGTATTCACCGCGATGACATTCTGAAGTTCGCGATTACTAGTAACTCCAGCTTCATGTAGGCGAGTTTCAGCCTACAATCCGAACTTGAGACTGGTTTAAGTTGCTGGCTCCACCTCACGGTATTGCATCTCTCTGTACCAGCCATTGGCATTTTAGCCCTCACATAAAGAAGTGATCATCCCCACACCTTCCTCCCTGGATTAGGCAGTCTCGCTAAGTCCTCAACAATGGTAGTATTAACTAACGACAGGGTTGCGCTCGTTGCGGGACAGCATCTCACGACACACGAATGACGACAACCATGCACCACCTGTCACCTTGTCGAAGTTTCCTCGATTAAAATGAGGATATCCAGGGTGTAGGTAAGGTTCTTCGTTTGCTGAATTAAACCATGCTCCGCTACTTGTGCGGGTCCCCGTCAATTCCTTTGAGTTTTAATCTTTTGACCGTACTCCCCAGGCTGAATACTTAATGTCACGATTGCAGCAGCGGCGCGGAGGTGTTGAAGCCCCACTAGTAATTCTGCATCGTTTACGGCGTGGACTACCAGGGTATCTAATCCTGTTGTTTGCTCCCCGCTTTCGAGCCTCAGCGTCAGTTACAGTCCAGAAAGTCGCCTTCGCCACTGGTGTTCTTCCTAATCTCTACTTCACCGCTACACTAGAATTCCGCTCCACTCTCCTGCACTCTAGATAACCAGTTTTGGAATGCAGCACCCAAGTTAGGCCAGATTATTTCATCCCTTAAATCATCCGCCTACGCTCCCTTACGCCCAGTAAATCCGGATGTTAACGCTCGCCACCTACACATTATTACCGCGGCTGCTGGCGTGATTGTCCCTCCTTTGGGTACCGTCATTATCTTCCCCAAAGGAATAAGAGGCTTTACGATCGAAACCTTCATCACTCCACGGCGTTGCTGCATCGGGGTTTCCCCATTTGTGCAATATTCCCCACTGCTGCCTCCGGGG
+
82-/7/$%$#$)(&()21-*,6-56/479*3.59679///:1,(*%$%(/.43++777372'#$&$++4-02985689457:6,/,1-13,4*)&&#(+'(+/+*+)*-*,3/67,,)&&(),64676/03--*)&&(%(*+;2+/.(/)%&')/29;73)((&-./+.013;553&/+0*,-4.---5;+'(&&&)1+*)1.;60.2383375;.7(',.*)%*+/0051+2/--0(0*$$$$''101+.0/5//0..-80//533100231+()(%%&&&'&%&%$&&%%))/30(,*.&$-4+'%%$$&&)+,0:44)(+)+/.515).1(*&&'$%().--./16:3223''(+757*0)3,,-)*++,*'&/,.,.0421,,///,*'(&'02306--.-++()%*).--.(),+/--)-,+&&-(2.+((%+)-++2123.2225/.'+&('+*4'(*+0;(8:895*2/*('%%%$(-()+./,-'+&&&1,/32/0-32:99--(%'%$')+,+6*;::;<9411026/3522250501*1029881,,4196:82/880/,8;<*8.,*+35-*,37-0..-:87*),+,$'%('&#$$1'+*,(%(((,'%%&'*(**+*(&+/8/.6./.7+,)'/43+*,+%&&&%+*0*&')+955:;232:7325530/*.,/3866777019647542.).01)-.3;4*((&&'1+*,3304/32124*001.15416()&(0/-16-3:19213;:<;78665::9./*&*/4663)''%)++69332).),6.*+).,6,%&&)+&++-.35/20...-40,0210-4-/*;<<281:89:555-4:-03,3)'*,+1&,%.&$-1,/0.0+(%&+52234<<;78.*)(&1.4:*./(++0,*((+-/6++33716%%&+(,(./56:9545-,+'(('/..6/1:3402.+*)*.*)**)$(&&$**)'0((()&,0./0833(#10013713,*)+,+***-*,((%),+26/*11207-076+:5;88::///.+$(*/-0-3--.04244*9:54<,58;-.34/&/((*))*80687./1,+*++0:4-'&('+
@fab6e299-ab4c-4012-9c82-bc0edf5735b9 ch=146 read=3589 start_time=2019-12-12T18:40:51Z barcode=BC01 runid=2c9cf7bc05858273f10e7d7ec552fc0bd742dc3e
CCGGTTACCTTATTTGCGACTTCACCCCAATCATCAATCCCACCTTAGACAGCTCCTTCCTTGCGGTTAGGTACCGGCCCTACATGGTGTTATCAACTCTCGTGGTGTGACGGGTGGTGTACAAGGCCGGGAACGCGTATTCACCGCGACATGCTGATTCCCTTGATACTAGCGATTCCAACTTCATGTGTAGTCGAGTTGCAGACTACAATCGAACTGAGAATGGTTTTATGGGTTTTGCTTCACCTCGCGGCTTCCTTCCCTCTGCACCATCCATTGTAGCGTGTGTAGCCCAGGTCATAAGGGCATGATGATTTGACGTCATCCCACGCCTTCCTCCAGCTTGTCACTGGCAGTCTCGCTAAGTCCCCAACTTAATGATGTGGCAACTAACGATAAGGGTTGCTCGTTGCGGGACTTAACCCAACATCTCACGACACGAGCTGGCGACAACCATGCACCACCCGTATCTCATATAGCTATCTCTCCATCTCTGGAGCTATGAGTATGTAAAGACCTGTTCTTCGCGTTGCTTCGAATTAAACCACATGCTCCACCGCTTGTGCGGGCCCCCGTCAATTCCTTTGAGTTTCATTCTTGCAAACGTACTACTCAGGCGAATTACTTATTGCGTTAACTGCAGCACTGAACTTTGATGACATCAACACTTAGCGAAATTGCCTCATCGTTTACGGCGTGGACTACTGAGATTATCTAATCTGCTTTGCTCCCCACGCTTTCGGGACTGAGCGTCAGTTGCAGAGCCAGACCGTCGCCTTCGCCACTGGTGTTCCTCCATATATCTACGCATTTCACCGCTACACATGGAATTGTGATCCTCCTGCACTCCTGGCTGCCTGGTTTCTATGGCTTACTGAAGTTAAGCTTCAGGCTTTCACCACAGACCCTTGCTGCCGCCTGCTCCCTCTTTACGCTTAATAATTCCGGATAACGCTTGCCTCCTACGTATTACCGCGGCTGCTGGCGCGGCGGTAGCCGTGGCTCAATAAAATTACCGTCACTCGCTACCATTCCCTGTAGCCATACGTTCTTCCTTTATAACAAGTTTACAATCCGAAACCTTCTTCCTTCGCAGCGTTGGCTCGGTCAGGGTTTCCCCATTGCCGAAATTCCCTACTGCTGCCTCCCGTAAAG
+
54).04+/*5*)97/&/2359<:9/:95-8133/06;199)+5313--1*+*,,58+79/./+.8949+)+%+,3.6(/+&&+''*.*,.3(,7/9-++)+-//20.',%(,/&((,,*++,.,/,2-*((*(.&'%((+9656912*+.,0/58976;*)$'%&)-,022/254:31.0-/295..,-,559:96664:24.21566829.1'(,.'&**.41329;;,8839+3;;013560,.2)))*/1.260),30://75311191445,7---/--()/-+(+-,83**4211345,660,10/32-6;+)()&'+,-:6-%,+08;;<93/1,,++*.01676.1**034,6227/--.257(0+***2.10020**,**00257333/2'.55,/+,+.040..19736442/14/.',,,421)+--.+,'&*+-.(.*(01*3;7:7511-%)*,*27974:6888555555221/483468776.+)+**/2-/0//0-'++-250+'),*3:92./)2%'(*,%&0,2/:/66-,,-.//4;579/,1,+,47/43/998)(4455570//56.(,1:;369;42:134830.2.5/...//363-2-4.-+0-+1:-.*:-:-:::.,--,7779;71:6.)++,/90:)2+%)'%&%%$&'%-(()&()(.:81;70/+6--.795++))+,')$&,+341/90.)&#(,((111::6),-+)('-+7,0/.'%%&)894423//*(%'-//00183358:8494338/3376568;6743604244::889896:<8077:671--+-')'+'%+'%**+*0+)+-+22')()'*)44548924/8;/-.+0+&%%$'*1*),)*5.4+13:5&5941:9.-/0,//3:;<232//0,48+/;711.-6,+./71,-&&'%,+*.108.6080:.3.,)2*(49326+,424+4/(*)')+2.//7840-()('%(%&$%(-+),))),1+*26*'(/+48676'..0&#&'*1.6;+8+/,(()1+''%'+.72-52/-30,),&*()()5:-01;950*12(3;4934471*7213*38481/$'(4.53:/253-7-29;304:06.(+2//.13.**-/.1-,-5)5:*(-)'''
@307b40bf-f43d-4789-9206-22e64ba0a2a6 ch=461 read=3388 start_time=2019-12-12T18:40:54Z barcode=BC01 runid=2c9cf7bc05858273f10e7d7ec552fc0bd742dc3e
CTCCTACGGGGAGGCAGCAGTGGGGAATATTGCACAATGGAAACCCTGATGCAGCAACGCCGCGTGAGTGATGAAGGTTTTCCGGATCGTAAAGCTCTGGCTGGGGAGAGATAATGAAGCCCGGTACCCAGGAGGGAAGCCACGGCTAACTACGTGCCGCGTACGATACGTAGGTGGCGAGCGTTATCGGATTTACTGGGCGTAAAGGGGCGTAGGCGGATGATTAAGTGGGATGTGAAATACTTGCTCAACTTGGGTGCTGCATTCCAAGCTGGTTATCTAGGTGCAGGAGAGGAGAGTGGAATTCCTAGTGTAGCGGTGAAATGCGTAGAAGTTAGGAAGGGAACACCAGTGGCGAAGGCGACTCTCTGTGGACTGTAACTGACGCTGAGGAGGCTCAGCGTGGGGTAAACAGGATTAGATACCCTGGTAGTCCCACGCCGTAAACGATGAATGCTAGGTGTGGGGGTTTCAAGCACCTCCGTGCCGCCGCTAACGCATTAGAGTATTCCGCCTGCAGAATTGCGGTCGCAAGATTAAAACTCAAAGGAATTGACGGGACCCGCACAAGTAGCGGAGCATGTGGTTTTAATTCGAAGCAACGCGAAAGGAACCTACACTTGACATCCCTTGCGTACTCTTAATCGAGGAAATCCCTTCGGGGACAAGGTGACAGGTGGTGCATAGTTTGTCGTCAGCTCGTGTCGTGAGATGTTGGGTTAAGTCCGCAACAGGCGCAGCCCTTGTCGTTAGTTACTACCATTAAGTTTGAGGGACTCTGGCAGAGACTGCCTGGGTTAACCAGGAGGAAGGTGGGATGACGATCAAATCATCATGCCCACATGTGTAGGGCTACACGTGCTACAATGGCTGGTGCAGAGATGCTGCAATACCAGTTGGAGCCAAACTTTAAAACCAGTCTCAGTTCAGTTTGTAGGCTGAAACTCGCCTACATGAAGCTGGAGTTACTAGTAATCGTCAGAATGTTGCGGTGAATACGTTCCCGGGTCTTGTACACACCGCCCGTCACACCATGGGGTTGGCAATACCCGAAGTCCGTGAGCTAACCGCAAGGAGGCAGCGGCCGAAGGTAGGGTCAGCGGTGGGGTGAAGTTGTAACAAGGTAACCGGAAGATAGAGCGACAGGCAGAGTAGGTTAACACAAAGACACCGGCAGCGGCA
+
,02/.15035-*-5,*22157/99,*,*'0**,..0203+,/)09(((+**,().01001:5557'&''',++/62/190+/)1+885*+,0+),/9/8,+'&)41)'+,/++)+*,('-.+'-*+-6.).)'**)+)*09/42845/2..-225422-++('&$$'):88441/873..352;32-9).*387/029:6764450-0+&'(,-.488<:::24334-62674765.-72-&(#$%&,..2*+-/988:::44154/')&,-/3)+1(*13*++*+1.0.&,*.0((&%+',/'7)6)&&&*'%%)*/721068/0097/*+((-423.3,-*&(+,658256391/.3-508:7655./-(-3.013561////2101--*(%,+)/''&'(425''%+:5829:-0.*(+++-5-*0.3*---9//146:65888/*(,,18/++%'/23332865*26+-()&)*,3.76-/14856:4653.101.6/.*)'')3637/17-.'&%(%+()+5:88041001241<<26988:+-*'.-2304+,2-09/+*-0/(((&-.,/*%+*+)'*,79;,79780+,))+3'1.//.0(&*'%-)(,...2:2669646.*3/0'0(*)*5,0-00)'&&',.*,714:74;:5414-,.+,-0,334664/.15,73:3/0564522011136778:8/0//+5-2943720-.62-.3(6&'125:3)59'))+,75291/-5./06:<70;0+),/*&&*68.577110-.()+,-8776552+1-5,5607/)2/67151,054488.-%)*9;:.449868/71-$&'+&-()+0676664-/*+/6524191252364/(//-.,*++))+)/+,'7)'&)'/**+345;633:64<<989877735-77;7*-/5*&('+-,.0/;401544976579090//:96*,50..-*),(&*+&+.60.5415:461:766;99:88:51,,52642610,++,,1854:8/145768771+',1,2+((,0/.15-+-1//29783/-/),1/4-/37(,''(*)*,'+6,44814430'2,2../.&5(774-+.-*-122::383*-/.-338947455&((*+046,-135''(+-887:596787:2,/67:**%($'%$%''
@9c60f9dd-11b0-4d06-9ea4-ee83854f855c ch=228 read=3608 start_time=2019-12-12T18:41:04Z barcode=BC01 runid=2c9cf7bc05858273f10e7d7ec552fc0bd742dc3e
TTGTTGCTTCGTTCAGTTACGTATTGCTGGGTGCTGAAGAAGAAGAGAGTTGTCCTAATTAATCTTTAATGTGTTAACCTACTTGCCTGTCGCTCTGTATCTTCCGGTTACCTTATTTACGACTTTCACTGATCATGAATCTAGAGTAAGCGCCCTCCCGAGGTTAAGCCGCTTCTTTTTTGCAACCCCTCCCATGGGTGACAGACTGATTAACAAGGCCCAGGAACGTATTCACCACCGTGGCATTCTGATCCACGATTACTAGCGATTCCGACTTCATGGGTGGAGTTGCAGACACAATCGGACTACGACGCACTTTATGGTCCGCTTGCTCCCGCGAGGTCGCTATAACTGTATGCGCCATTGGCAGCACGTGTGCTTCCCTGGTCGTAAGGGCCATGATGACTTGGCGTCATCCCCACCTTCCTCCAGTTTATCACTGGCAGTCATCTCCTTTATGAGTTCCCAGCCGGACCGCTGGCAACAAAGGGTGCAAGAGGTTGCGCTTCGTTGCGGACTTAACCCAACATTTCACAACACGAGCTGACGACAGCCATGCAGCACCTGTCTCACAGTTCCCGAAGGCACCAATCCATCTCTGGAAGTTCCGTGGATGTCAAGACCGATGAGTTCTTCGCGTTGCATCGAATTAAACCCGCTCCACCGCTTGTGCAGGCCCAAATCAATTCATTTTGAGTTTAACCTTGCGGGCCGTACTCCCCAGGCGGTCGACTTAACGCGTTGTTAGCTCCGGAAGAAAGCCACGCCTCCAAGGGCGCAACCTCCAAGTCGACATCGTTTACGGCGTGGACTACCAGGGTATCTAATCCTGTTGCTCCCGCTTTTTTTTCGCACCTGGGCAAATCAGTCTTCTTCGTCAGGGGCCGCCTTCGCCACCGGTATTCCTCAGATCTCTACGCATTTCACCGCTACACCGTTCTACCCCTGCGGACTCCAAACGCAGTATCCAGATGCAGTTCCAGTTGGGCCAGGATTTCACATCACATTATTAACAAACCGCCTGCGTGCGCTTTACGCCCAGTAATTCCGATTAACGCTTGCACCCTCCATATTACCACGGCTGCTGGCACGAGTTAGCCAGTGCTGCCTTCTGCGGGTAACGTCAATGAGCAAGGTATTAACTTTACTCCCCTTCCTCCCCGCTGAAGTACTTTACAACCAGGCCTTCTTCATACACGCGGCAAACGCGTCGGGCTTTGCGCCCGGTATTTTAATATTCCCGCTGCTGCGCTCCGTGGGAG
+
%)'*&%&&'&(-74*72:./,/,.2.*&+.*-.4:804(**%(*'+%&)3:33.-&'&-'(%*)69-/0,+,--6.6/1,*+*--66578433323*1-237964(030.2+3,%37'$%(/.3;21')+')0513..73+&(&%&%(*(*--9-,/5-+,2*2-2)(.($%'&'&-538+3/3)73,()*73138:,*,,2$*(-#%%)',01561702-%27//,*,,02+)(&(/01611245744124.*%'*01:420..//1:<8/,,,365,,)*(('+)+/600*-+('(*13529688779640/%*.-0+..54580,1-*,.3://:/-*-+../3-/./-*,%*/-.01:204&''&*--0010)%$&',,')-7669.5(22569/0//2/-*-*,+2/+/7/7'/*,.61850+-)+/4<82236884:31,,)%'(*.1394*''&/086:-&+3/3889798546.4.09;-(()&&*+.*).,20,++)(%*)/.,+/8/(+)-'-,'--3.2:313455826(%*123689*32.11/,'(()+)584445-,,,,3:<782/07285/2.0+),&&*215453+.'*//3,-1;:9162124.5,)*.)&,+6/5/)&(')2*+,((&''1+**,()&#$%,,*3/.*7))*),&0452,(**.729710,/494,,0398(3(0*+()*('*+*141-.,0.).01201200,0,2-,*(((''+.-/01-40/.-'+//&/8'.13.--(0-/9.-(-1519/8*-,013845,5574;:-2183348:222.394550/.,.,+,.165/7.+-+84-%)+27.;63+-%%#'(&''**(()(+342/,..+4458.(..2*,++694:5469351410/3:6542-...**+,+0+0007<439:017-.&,(%&(&(%)+('#%%(*)*00(-,*-+.')0,..+++-//2&02,-'&%-5'425(()&%,70.-0122&%''&'*).-.19/3.%&$$#(-/3622159312/+-+*.-20354)+0413/)((%*+.1:2228%,**/./-%()/**+-)-(&#%'&+-2.++-&(&'&%%'),62443*-*+-/+(++1,+*'+.15-6/..300+-1.&*+003+.493.1;8-*/1&'*(((,10/+./.($$$$&'(/-278132*&)()+&%%&%$%&%+7040035*&/+/0''#*$(&$*-8011629-'(*$%#((%''0+,.*4+%&
@7af4dd5b-04d6-4563-9d64-7aefb6249593 ch=242 read=3957 start_time=2019-12-12T18:41:06Z barcode=BC01 runid=2c9cf7bc05858273f10e7d7ec552fc0bd742dc3e
CCGGTACCTTATTTGCGACTTCACCACAGTCATGAATCACAAAGTGAGTAGCCCTTCCCCTCCCGAGTTAAGCTACCTACTTCTTTTTGCAACCACTCCCATGGTGTGGTGACGGGCGGTGTGTACAAGGCCGGGGTAATATTCACCGTGGCATTCTGATCACGATTACTAGCGATTCCGACTTCATGGAGTTGCAGACTCAATCCGGACTACGACACTTTATGAGTCCGCTTGCTCTCGCGAGTCGCTTCTCTTTGTATGCGCCATTGTAGCACGTGTGTAGCCCTGGTCGTAAGGGCCATGATATTGACGTCATCCCACCTTCCTCCAGTTTATCACTGGCAGTCTCCTTCAGGTTCCAGCCGGACCGCTGGCAACAAAGGATAAAGGTTGCCCCTTTCGTTGCGGGACAACCCAACATTCACAACACGGCTGACGACAGCCATCGGCACCCTGTCTCACGGTTCCCGAGGCACATTCTCATCTCAGAAAACTTCCGTGGATGTCAAGACCAGGTAAGGTTCTTCGCGTTGCATCGAGATTAAACCACATGCTTTCCACCGCGTGCGGGCCCCGTCAATTCATTTGAGTTTAACCTTGCGGCCGTACTCCCCAGGCGGTCGACTTAACGCGTTAGCTCGGAATACGCCTCAAGGGCACAACCTCCAGTCGACATCGTTTACGGCGTGGACTACCAGAGTGTATCTAATCCTGTTTGCTCCCCACGCTTTCGCACCCTGAGCGTCAGTCATCTTCGTCCAGGGGCCGCCTTCGCCACCAATTCCTCGAATCTCTGCGCATTTCACCGCTACACAACACCTGGAATTCTACCCCCCCTCTACGAGACTCAAACGCCAGTATCAGATGCCAGTTCCCAGGTTGAGGCCGGGGATTTCACATCTGACTTAACAAACCGCCTGCGTGCGCTTTACGCCCAGTAATTCCGATTAACCTTTGCGCCACTCCGTATTACGCGGCTGCTGGCTGAGTTAGCCGGTGCTCCTTCACCCACGGGTAACGTCAATGAGCAAAGGTATTAACTTTACTCCCTTCCTCCCCGCTGAAAGTGCTACAGCGAAGGCCTTCTTCCATACGCGCGGCATGGCTGCATCGGGCTTGCGCCCATTTACCCAATATTCCCCACTGCTGCCTCCGTGGGAG
+
02-(1',126%12'%$&+)+,,(+'&(.1799:98:732328+-.,%'(,/.+,,-21///,+('%*)75:-11044,)+)..16;;1+42:23')*1;602:60.)()+-/65:;576./00256796:59(4.(%%)&),0/2795858536;622242)+0157300-..,(0//-,.17:6*-.)&()0,0*0/558655/)2.496,+++*%,)/,**.*-./-+-/4//-4,5''&'(+.,.8/9986:4,-+./78:<91;0/-00'+.--.,')+-41..678,1,&'(&068//-/,-//039767-82*'245822+,-./4<.,-9.71050(,33,+$)'(%)+3/2)$)0)3369:45.5..863:<*1+955:)+*(4**()%%+(+.342218'-')()('..-/2.,&(11,$%'&%%((./4:1.67400%%&&(/()+3/02134:8569)&&.',++-057687861.&)09:824936567;::78:566624*/4401,4.:89<4..+3/-/25/.+%(0.2<;;;/.(,()-)+/6+--''&+,6-3.774,.-.2:8;625962206;9,30.1-,,415559555-/33-29.,,+,85/4/4..,*().'-0.3))/(')*.4:63,).420/-3:1920,'(()4.112377<:010534789331,-2.,%(($'&),32;53323/;8,,/.19/'*+)0;-+,.,39*,.4789:9254+$++.69408(*1:8406401,1+**+(/''$',2800),3/..+-0202-5;/--/1((0((%%(((,0534',+-7+*),/02862,00*1/+.,053442-02&%&&)**157842.,04;53((-))&$%(*12()*'$2660./)/2%(*-/,2,.('++,59<99978680/.40)/41:60/4575<.)(*--,,.+'6*()&**%(&..&++,4..).+3223;:95/--(031//48+-/(--2(,+*#%((%*)./,/7867700000576<5+5-+-.-,)+52'//48-614)+76:../85/4**+15222/+,)*0-31569/**1'*41,'***49725396.-,--6,:7424),,37-%(-))01-00010359:0'./.2-./215620%5+-&
@01f48532-a6cb-4c42-84c1-c60cfa0b13b6 ch=502 read=4151 start_time=2019-12-12T18:41:13Z barcode=BC01 runid=2c9cf7bc05858273f10e7d7ec552fc0bd742dc3e
TTGTTATTGCTTCGTTCAGTTACGTATTGCTTTAATTGCTGAAAGTTGTCGGTGTCTTTGTGTTAACCTGCGCGCCTGCTCTATCTTCCCAGTTACCTTGGTACGACTTCACCCCAATCATCGACTTTACCTTGGGCGGCTGGCTCCCGAAGGTTACCCCACCGGCTTTGGGCGCATTCCGACTTTCTGGTGGCCGGGGCGGTGTGTACAAGGCGGAACAATGCTCACCGCAGTATGCTGACCTGCGATTTACTAGCGATTCCGACTTCACGGCGAGTTGCGGCCTACGATCCGAACTGAAGGTGTTTCGGGTTTGCTCACTCGCGGTTTCGCTTCCGTCTATTAACTCCATTGTGGTACGTGTAGCCGTCGCAGGGGCATGATGATTTGACGTCTCCCCGCCTTCCTCCCATTGTCTGCGGCGGTCTCATGAGTTCCCACCCCAGTGCTGGCAACGCCAGATAGAGTTTGCGCTCGTTTGCAGGACTTAACCCAACATCTCACGGCCACGAAAGGCTGACAGCCATTACTGCCTGTTTTCTGGCTTCGAAGAGACTATCTCTAGTTCTGTCCATCAATGTCAAGACCTGGTAAGGTTCTTCGCGTTGCGTCGAATTAAACCACATACTCCACCACTTGTGCAGGCCCGTCAATTCCTTTGAGTTTCAACCTTGCGGTCGTATACAGGCGAGTACTTATTGCGTTAACTCCGCTTTGAAGGGTCGATACCTCCTACACCTAGTGCCCATCGTTTGCAGCCAGGACTACCGGGGTATCTAATCCGTTCGCTCCCCTGGCTTTCGCGCCTCAGCGTCAGTTTTCGTCAGAGAAGTCGCCTTCGCCACGTTGTGCTTCCTAATATCTACGCATTTCACCGCTACATAGAATTCCGCTTTCACTCTCCGATACTCTGGGTTGTAGTTTCCATCCCATCACGGGGTTAAGCCCCAGGCTTTACCCCAAGACAGACTGACCAATCCGCCTGCGCGCACGCCCAATAATTCCGGACAACGCTTGCCACTACGTATTACGGCTGCTGGCACGTAGTTAATGGCGGCTTCTGTTCCGGTGCCGTCAAATCCTCGCACTATTTGCACAAGAACCATTCGTCCCGATTAACAGGCTTTACAACCCGAAGGCCGTCATCACTCACGCGGCGTTGCGTCAGACTTTTCGTCCATTGCGGAAGATTCCCCACTGCCTCCGTGGG
+
+7+7-%.(&-265.45/+.20..1614-+))+(*)20//3)+*('-70.--4/.,+'(,+../411170++''#'%#&))7555553720',./(*$)&,*.+021/0-($/03*1/,-+,+3).55-#+&&&/,..)+)**0.-3(&'-3-,+4(-36/*,4//-29;4731-,$&')'%))13)()*-&'*)*-8:43-2,,1/0363500.*1/44%%,'+,-,24/0)0434/,+*)1-)(''$5*''*,,.////;/4.-23810+.)**'22;,+'+5+-&)+,/1'$$'(,('(+,/+2+,+.99.90)*(*$%&&$(..3;8*$&7)75..0.+*)%$&*,)&-*(&'*4161-*(&)/1054%&'-460,43.*))*.641232.*+*20+*++.1.2,/+%&(/--*,/006/)/-,**(*,/48458)*2/2+$()',(+,,-,.)(%')+9*/%*)2+*//11214.)$#$2.101,1*)((*(**,-.+%(+)1&&'))'&&+/))&$$%(/+1-**((,11*997*+--5./.3+.-*)**/////0//$'-5/4577:966/5.(--,+,24664///1*2-::9:311//2/0../+//2.2<;71/-0002255/0-%('**)')$-+/1(&)*,43:3-0420/01::2286/3-('+)/.%%#$#'$242'#('&,(,),../005.4-/1,+%$$$&(%.1),,-/2)-+**)%&('.,*)$'%+7-.::71;7'-)214+.6/,*(0)//1+,,/31181.''-401290;6.)1621:73,-),,++.12120./1:9121/5*)*'))+,3/484;804-))&%&%)%(2/0+*063-0/,*+*,*/4)+-/2/.2.0&&(('+*1-.',-,4/&').++*+-0,-..0'3010(%$)-;+585.33-*00(/$25117*+*/./&%($')(&$*++',,+/3653---.-9/7/22,-211.&'$%$+(*(%0**9:9/8.(/8/4.+%'),+39.+%((&&(/'%'*+1.,,*-,)%+*+--.7,,*/,*&'$(*.,-5;63384435&0442400642&)(,1-290-//..'(/75:+/8--3152,-.7..0&(()+3.&)))*,,')0,1-5530011.232-1013<:/6+'(,-2(+/*4;:-75345)0+(+,+/0*--7322-&&'#'*+1.--3//
@ef0ed11f-bd76-4129-bc13-f26a34fa1644 ch=211 read=3584 start_time=2019-12-12T18:41:13Z barcode=BC01 runid=2c9cf7bc05858273f10e7d7ec552fc0bd742dc3e
CTCCTGCAGGAGGCAGCAGTGGGGAATATTGCACAATGGGGGAAACCCTGATGCAGCAACGCCGCGTGAGTGAAGGTTTTCGGATCGTAAAAGCTCTGTCTTTGGGGAGAGATAATGACGGTACCCAAGGAGAGGAAGCCACGGCTAACTACGTGCCAGCAGCCACTTGTTATGCGTAGGTGGCGAAGCGATTATCGGATTTACTGGGCAAAGGGCGTAGGCGGATGATTAAGTGGGATGTGAAATGCAGGCTCAACTTGGTGCATTCCAAACTGGTTATCTAGAGTGCAGGAGAGAATTGGAATTCCTAGTGTAGCGGTGAAATGCGTAGAGATTAGGAAGAACACCAGTGGCGAAGGCGACTCTCTGGACTGTAGCAGCTGGGCTCGAAAGCGTAGGAGCAAACGGGATTAGTCCTGGTAGTCCGCCGTAAACGATGAATACTGGGTGTAGGGGTTTCAACACCTCGTGCCGCCGCTAACGCGTAAGTATTCCGCCTGGGGAATTGCGGTCGCAGATTAAAACTCAAAGGAATTGACGGGGACCCGCACCGTGAACATGTGGTTTAATTCGAAGCAACGCGAAAGACCTTACCTACTTGTCGCATTACTCTTAATCGAAATCCTTCGGGGACAAGGTGACGGAGTGGTGCATGGTTGTCGTCAGCTCGTGTCGTGAGATGTTGGGTTAAGTCACCGAAGGCGCCAGCCCTTGTCGTTAGTTACTACCATTAAGTTGAGGACTCCTGGCAGAGACTGCCTGGGTTAACCAGGAGGAAGGTGGGGATGACGTCAAATCATGCCCCTTATGTGTAGGGCTACACGTGCTACAATGGCTGGTACAGAGATGCAATACCGCGGGTGGGCAAACTTTAAAAACCAGTCTCAGTTCGGATTGTGGCTGAAACTCGCCTACATGAAGCTGGAGTTACTAGTAATCGCGAATCAGAATGTCGCGGTGAATGCGTTCGGGTCTTGTACACACCGCCCGTCACACCATGAGAGTTGGCAATACCCGAAGTCAGTAGCTAACCACAAGGAAGGCAGCGGCCGAAGGTAGGGTCAGCGATTGGGAGTGAGAATCGTAACAAAGGTAACCGG
+
)--,)()&-/-)-..1)*')*.0**0,,+1+++,0::86-*'*//07))')/0456611002:32(3%((*1/7)5,798.1612229276+)*-.95804;;-7:)'(,-.1/&./057:9027--..2-+%+)*,*.*'+0.-+*'*-+,+1165-.0-013&-)*'*.-+,.%-'1,)(.&)&&),1.18022$)$31*&(&)*'$+,)+/-55985.36<::9.9.:.664;9/0+-()2/027/.///3'1),+/)&'&&3//-13010544633121,+./0;6:/-,*(&%(%1(1///2.()+564.21/83.092/67747&(%'*/-.928570++,2034,,*))0'/-751111.379531'(%''$')(.'--41'*)'''*-+*&&*+9;65(;9222,'&)+*/7:77686022126:84.+,,-:6021(0,.15&276-093/-7/23935...642655876742/)/,4,301;52/14,+++(&%.)&,/88811'(/+03<;.588:8,.,..2*)*()26-/06/&)''$%'&'+-%.)),43<901,/-+-++.72634238&&./+/*)4)('$$$$(*%.&(0.//0/:253621-,*382:,,27.9984341346)($&)1655563.//7/36655001258999:895536887;3*-+3+0%,%%)%%&&'))'*(,(09.21018-:.--5:34327;66<7,-+6,,-312/9'(/40*((**24226528102131:*85,+&))-5*+6;02/11679999///43%(,1-+200398347886410,-(*/54695<5466677537.--++.//::714512+-3/32..+86/3:/-;:5+5:599763,-/3:.5'1*+$*,+.5,3)./8755.*(,,1.4-./6-,*8/,+/-./0622.0-.6393206224:8;9<:86<2-1.034).57649033.,-*4;85<9451/.'*8493.+)+-,+,(,2.*/5+,-6.-/*((&&'+,64.%,*)*+%*+1+*)+,3/1./1*1/310()*2,22+7,30/&(&'(%((***,01.17)-*-175111
@20859340-73bd-4f2c-894c-aa771d0d3fec ch=477 read=3760 start_time=2019-12-12T18:41:17Z barcode=BC01 runid=2c9cf7bc05858273f10e7d7ec552fc0bd742dc3e
CTCCTGCAGGAGGCAGCAGTGGGAATATTGCACAATGGGCGCAAGCCTGATGCGCCATGCCGCGTGTATGAAGAAGGCGGGGTTATAAAGTACTTTCAGCGGGGAGGAAGGTAGGTGTACCTTTGCTCATTGACGTTACCCGCAGAAAAGCGCAGCTAGCTCAGCAGCCGCGGTAATACGGAGGTGCAAGCGTTAATCGGAATTACTGGGCGTAAAGCGCACGCAGGCGGAACATTAAGTCAGATGTGAAATCCCCGGGCTCAACCTGGAACTGCATCTGATACTTTGTAAACGAGTCGTAGGGGTAGAATTCCAGGTGTAGCGGTGAAATGCGTAGAGATCTGGAGGAATACCACGGTGGCGAAGGCGGCCCCCTGGACGAAGACTGACGCTCCAGGTGCGAAAGCGTGGGAGCAAACGGATTAGAATGCCCTGGTAGTCCACGCCGTAAGCGATGTCGACAGGTTGTGCCCCGCTTGAGGTGGCTTCCGGAGCTAACGCGTTAAGTCGACCGCCTGAGTACGACCGCAAGGTTAAAACTCAAATGAATTGACGGGGGCCCGCACAAGCGGTGGGCATGTCGGTTTAATTCGATGCGCGAACCTTACCTGGTCTTGACATCCACAGGCTTTCCAGAGATGAGAATGTGCCTTCGGGAACCGTGAGACAGGTGCTGCATGGCTGTCGATAGCTCGTGTTGTGAAATGTTGGGTTAAGTCCCGCAACAGGCGCAACCCTTATCGCTGTTGCCAGCGGTCGATACAGAACTCAAAGGGGCGCAGTGATAAACTGGAGGAAGGTGGGATGACGTCAAGTCATCATGGCCCGCCGACCAGGGCCACACGATGCACAATGGCGCATACAAAGAGAAGCGACACCTCGCGAGCAAGCGGACCTCATAAATTCGTCATGGTCCGGATTGATCTGCAACTCGACTCCATGAAGTCGAATCGCTGGTAATCGTGGATCAGAATGCCACGGTGAATACGTTCAGGCTGTACACACCGCCCGTCACACCATGGGGTGGGTTGCAAAAGAGTAGGTAACTTAACCTTCGGGAGGCGCTTACACTTTGTGATTCTTGACTGGGAGTGAAGTCGTAACAAGGTAACCGG
+
'+12)(.%62+,-**)+++/,3*-))),.,+,..;:9/0/%335,/6.00.,)#$)*.4541335577623.)+)**(')-*2,%,.4,..-//18/,00/7:,*-3,(*)$&*+*&%'*/+71-/77637202.7//58,)+).-),,(+%4&)())$**4,26./27061:2/;0001/,*'''+.-+43/9-8-2(/-+6*+-242./142:2,-1402--%)%&+0*/-+-6++,-5125:20(*./)-37/+00/1;*2-927:54/'(,,,0++-0./*)-,(*-&*****,()%0./-002131400//610-.../8223;8445531*)%-.01:1/2+*($$&&$'+--4661/1,0&-).087.,0875/-0*,*+,+'%,)/'(9;983+0,')).4&*3(-.2523,3(0*'))0,&36-/3:;9884')+3597688(/-..+23-,+%++*3(+.-0,+&')'*&)&&)-+/*/,',-0117:645/3.3)*+-2;::9:94*.$.(('%,&')//.0-6522*,*(+-*)/1528379/6;80+8-+,/31203/&5(*,.10-($--581339:1.''&&%#&%%200423855798452.1356*%&#)'#&,)+&&(-/0078-,:--81.3/953;;2856787-+19267::;:9941+,)+*./10.**+,/8868;1223482102,1459741337'()/(0&'11295)13('(%*+)*4-06.2.++,/7,*($%%)%)&3),7+92),&%$&'%.2//01;:989.,4*+0,4-7:5/&+-.23476367833+/.427/$(&&'++,053//)+*,+),,)&(+5006101114475,*)()0*+04-$&,*3,-)*''(-+0*3/12/-*(-(.,21151)(&')-()+',%&$018363+3678:8::979414//0,+334,,((/'*+./-737315,'.**24-,+(()+4:98959;9')--&((,+*++1:51;0/.,+/.05./.).&++424540684*%'&(*-/+)&(%%&$&%*+-(31'(/,3180+/**,/-*..1342.52234581&()+..,.5/1070152579:9788
@f2951d77-e523-45b0-acf7-36a56c2b1a4c ch=148 read=4138 start_time=2019-12-12T18:41:37Z barcode=BC01 runid=2c9cf7bc05858273f10e7d7ec552fc0bd742dc3e
CCGGTTTACCTTGTTACGGCTTCACCCCAGTCGCCAGATCACAAAGTGGTAAAGCGCCACTCCAGAAGGTTAAGCTACCTACTTCTTTTGCAACCCACTCCCATGGTGTGACGGGCGGTGTGTACAAGGCCCGGGAACTATTCACCCGTGGCATTCTGATCCACGATTACTAGCGATTCGACTTCATGGGTGAGTTGCAGACTCAATCCGGACTACGACGCACTTTATGAGGTCTTGCTCTCGCGAGGTCGCTTCTCTTTGTATGCGCCATTGTGGCACGTGTGTAGCCCTGGTCATAGGGCCATGATGACTTGACGTCATCCCCACCTTCCTCCAGTTTATCACTGGCAGTCTCCTTTGAGTTCCCGGCTGTTCCAGCGGCAAGGATAAGGGTTGCGCTCGTTGCCGGGACTTAACCCAACATTTCACAACACAGGCTGACGACAGCCATGCAGCACCTGTCTCCACGGTTCCCGAAGGGCACATTCTCATCTGAAAACCGTGGATTATAAGACCAGGTAAGGTTCTTCGCGTTGCATCGGGTAAACCACATGCTCCACCGCTTATTGCAGGCCCCGTCAATTCATTTTGAGTTTTAGCTGCGGCCCGTACTCCCCAGGCGGTCGACTTAACGCGTTAGCTCCGGAAGCCACGCCTCAGGGCCTGCCTCAAGTCGACATCGTTTACGGCGTGGACTACCAGGGTATCTAATCCTGTTTGCTCCCCCACGCTTTCGCACCTGAGCGTCAGTCTTCGTCCAGGGGCCGCCTTCGCCACGGTAATTCCTCCAGATCACGCATTTCACCGCTACACCTGGGTCTACCCCCCTCTACGAGACTCAAGCTTGCCAGTATCAGATGCAGTTCCAGAGTTGAGCCAGGATTTTCCGCATCTGACTTAACAAACCGCCTGCGTGCGCGCACGCCCAGTAATTCCGATTAACGCTTGCACCCTCCGTATTACCGCGGCTGCTGGCACGGAGTTAGCCGGTCGCGCTTCTTCTGCGGTAATCCAGCCAAACCCAGGAATTATTAACTTTACTCGCTTCCTCCCGCTGAAAGTGCTGGCAAAGGCCTTCTTCATACACGCGGCATGGCTGCATCAGGCTTGCGCCCATTGTGCAATATTCCCCTGCGCGCTCCGTAGGAG
+
21(029)+2201*/+'*-1+)/*&)070*,97+,&&&766697;3./18058,)//15%),.2&'--.12151)**-395.56:74::2+/22482),*1;3*1/.5--.0119:35600..//2:64702(*12.4/''(-%$+)'*%$-2689:655/5++**,00./2211555,3*,78;81149/.,-/+8,--575473<53(0,24.''*.10/*,+47./31.44205//0414*)-**)./-007/-+33,)((//88;<+7-'&$')&)-+,---144:/,1888&2)16985.,,,,,*,..0298987438;105816,/.20235<9/0//#&&0-),-.25/260,-17:46,,)'%%$%$&(&1*5+.),+/078(.**6./)-33,9+'#')44/-0-/(+)'/-7-69*(--31)%%#&&&***-.140001+/+,111018.046303-//,7+.&*&)+*-204424;79:110/+/89,4/)',($.&&''.)3190.4+(&)),;9:<;89515/0089/+'&+53891*.53783-+20-,+.'.+,.%0,057++138554/-145-6319;;)(*'$'(.108)+9000.44,+29;5760-,)&(.8153/2,**75302/10-272232;42.050,$$$%')2*-,0377746554;903492215:343,/.,5/*..310..242224=836829::--0-//961150581478;:9924776<:83:,-017007,-/(+214;--',*&&'''$*-&'+1.%$&'234:7-+*1,14561410,+%*(..36:8:3/4212+,/02430/&+,.,18(+0,-35675142/7:-.*+().('%(+&&)&((56+/'$'&-.4213356957;:6<052)(%((00--$%'---/)))-/59:540+5,/'(&(('$(',43124/'*.0.4;517111666.-)%(),%&,9../-)(&$%%$'+205858730)'%$$'&&%#$0212())(),,-.*+...*)+,$)*.%),)+%'17.+7773/)))$&+%*,+.)-509:<78<8560-)-+/2;5123:5())():'/7//+%++.76-.6+*'*.40.33365***+)*%*+1,*+/01),
@2fee4047-1309-4829-885c-0dcf05fb1139 ch=334 read=4225 start_time=2019-12-12T18:41:41Z barcode=BC01 runid=2c9cf7bc05858273f10e7d7ec552fc0bd742dc3e
CTCCTACGGAGGCGGTAGAATTTTTTTCGGCAATGGGGAAACCCTGACCGAGCAACGCCGCGTGAAGGAAGAAGGTTTTCGGATTGTAAACTTCTGTTATAAAGGAAGAACGGCGGCTACAGGAAATGGTAGCCAGTGACAATACTTTATTAAAGCCACGGCTAACTACGTGCCAGCAGCCGCGGTATGCAATAGGTGGCAAGCGTTATCCGGAGATATTGGGCGTAAGAGGGCAGGCGGCAGCAAGGGTCTGTGGTGAAAGCCTGGAAGCCTTCGGTAAGCCATAGAAACCAGGCGGCTAGAGTGTAGGAGGATCGTGGAATTCCATGTGTGAAATGCGTAGATAATATATGGAAGACACCAGTGGCAGAAAACGACGATCTGGCCTGCAATGACGCTCAGTCCAGCGTAGAACAAATAGGATTGGATACCCTAGTAGTCCACGCCGTAAACGATAGTACTGGTGATTAAGTTCCAGTGCTGCAGTTAACGCAATAAGTACTCCGCCTGAGTGGTACGCGTTCATAAGGTGAAACTCAAAGATTGTTGAGGGCCCACACAAGCGGTGGAGCATGTGGTTTAATTCGAAGCAGCGCGAAGAACACCGGAGTCTTGACATACTCATAAAGAGGCTCCAGAGATGGAGAGAGATAGCTATATGAGATACAGGTGGTGCATAGTTTGTCGTCAGCTGTCGTGAGATGTTGGGTGAAGTCCGCAACAGGCGCAACCCTTATCGTTAGTTACCATCATTAAGTTGGGACTCTGGGGCTGCCAGTGACAAGCTGGAGGAAGGCGGGGATGACGTCAAATCATCATGCCTTATGACCTGGAGCTACACGTGCTACAATGGATGGTGCAGAGGAAGCGAAGCCGCGGTGAAGCAAACCCATAAAACCATTCTCAGTTCGGATTGTAGTCTGCAACTCGACTACATGAAGTTGGAATCGCTAGTAATCGCGAATCAGCATGTCGCGGTGAATACGTTCTCGGGCCTTGTACACACCGCCCGTCACACCACGAGAGTTGATAACACCTGCCAGAAGCCCGGTGGCCTAACCCAAGGAAGGGCTGTCTAAGGTGGGATTGATGATTGGGAGGTGAAGTCGCAAATTGGCAG
+
-222-+01/((*+*2*0'.+126992,22;83;422,'+3+.8.))*7+0,1349846:797:8693,0,&)*(/19325(8,05*./9200:093821069,...1+.40173464467',,01,,.,+'+.&&(..--'&)%.044-5-4,/)+/4517//.4022876/.2+,011565.3--0**'&%&(,/-/,*-3,222:32/),-'($)(-3-3/.--50+,3/))*28106//.,-&24//087161-+/2/.0546(-(&%$$&',..37,8601/.-671:9160)+-10-&*+03-0*'*+01:2:6+5+4*74220,*)&*+))12-,%&(++(+,-.343.&(+18:8110/61//186,17890/,+),'/1./133&$)'&('+++--''')*1+.)'-*960-10+2-2,2..4:()*0213366'*),.)0291.,),&..02211-)&)&%$()(('(14444887345454982611548.../943833%'*$+6//*()167-'(,%&*+488455*-'&&/(&(,,(*+())'(+,127/501210+//52.*,31<<719/*+1.,-/&)(((-,(()(()-((&$''4**(-/21333,0-3/)&+)*+9***,--562,*)'*-/0/1212852*+,-/89-6--7;88888.608/,/447/*)'**-/)/+((,761;/1,)''**,,/(+/.5$(/0265214**++,8/7/*(-1-.1..012222010+74,/.*))/.+3/'2100000569122364,/.41942584/123:999899--.::7847+(+-/0/5849/&'%%((),,-055325757;::98756)-(*))*(.)--*(575/*'*-0*+0:+.7,)23;;938667227.34933.(0*+)**,-232//11435685545428+0,0+0-/8302+**-++,,0.0510-...125535.9877:868369226,:08+0)%(*,-.+1:087+-31)/,/7/3/+*()6++++.(2+,-%%&,%$(&(-3(3,-5,8-&&%&$#%'((0/)'&*+.323./,).+60,/02332*3+576),%,(,2.++$')'&&%'$%&'
@2c6cc767-c407-46b3-b1fa-926ca1f6e0a1 ch=72 read=2799 start_time=2019-12-12T18:41:50Z barcode=BC01 runid=2c9cf7bc05858273f10e7d7ec552fc0bd742dc3e
CTCCACGGGAGGCAGCAGTAGGGAATTTTCGGCAATGGAAACCCTGACCGAGCAACGCCGCGTGAAGGTTTCGGATTGTAAACTTCTGTTATAAAGGAAGAACGGCGGCTACAGAAATGGTAGCCAGTGACAGTACTTTATTAAGCCACGGCCTAACTACGTGCCCGGCAGCCGCGGTAATACGTAGGTAGGCGTTATCCAGGTGTGGGCGTAAAGGGCAGGCGGCAGCAGGGTCTGTGGTGAAAGCCTGAAGCCTTCAGTAAGCCATAGAAACCAGGCAGCTACAGAGTGCAGGAGGGATCGTGGAATTCCATGTGTAGCGGTGAAATGCGTAGATATATGGAGGAACACCAGTGTGGCGAAGGCGACGATCTGGCCTGCAACTGACGCTCAGTCCAGCGTGGGGAGCAAATAGGATTAGATACCTAGTAGTCCCACGCCGTAAACGATGAGTACTAAGTGTTGGATGTCAAAGTTCAGTGCTGCAGTTAACGCAATAAATTACTCCCGCCTGAGTAGTACGTTCGCAAGAATGAAACTCAAAGATTATTGAGGGAACCCGCACAAGCGGTGGAGCATGGTTTAATTCGAAGCAACGCGAGAACCTTACCAGATGTTGACATACTCATAAAGGCTCCAGGATGGAGAGATAGCTATATGAGATACAGGTGGTGCATGGTTGTCGTCAGCTCGTGTCTCATTGAGATGTTGGGTTTGAAGTCCGCAACGAGCGCAACCCTTATCGTTAGTTACCATCATTAAGTTGGGGACTCTAGCGAGACTGCCAGTGACAAGCTGGAGGAAGGCAGGGATGACGTCAAATCATCATGCCCCTTATGACCTGGGCTACACATTGCCACAATGGATGGTGCAGAGGAAGCGAAAGCCGCGAGGTATAAAACCCGTAAAACCATTCTCAGTTCGGATTGTAGTCTGCAACTCGACTACATGAAGTTGGAATCGCTAGTAATCGCGAATCAGCATGTCGCAGTGAATACGTTCTCGGGCCTTGTACACACCGCCGTCACACCACGAGTTGATAACACCCGAGACCGGTGGCCTAACCGCAAGGAAGGAGCTGTCTAAGGTGGGATTGATGATTGGGGGGTGAAGTCGTAACAAGGTAACCGG
+
//-*%''26-075233+02.-(%(.*6:713;:672.()&%&())*556565756858<7:9()-*'/,80.19129./12,+0403-1000993+.*.-077(643852.1+*(/...21,--8*.,+(*(&*'((%'(/-5.*.,'*)+*&&&&)*'+.0+70)&00.,1/1200--60/167-9--&%')++-,+4)+)$.%+':932.94*'*,003757:5.32)6:7.54540.1.-66/2;801)&&%&+()/045/2800'&)*'.714/601.,)&+,,--14.5/+(19468655+3*4+;91/,/,*,224734/43-/1+++(+310&)+,*,./7278:6650.+21**((*657100003,-,8+025576655./0026-9'&%&((097)++-.:;4647--4+-0588;(*+7547-4*,/35;367;91)(/$*$,)..64-.42:393:37.33))4:988:69689+./2/23406000')'%%'(3/%%-,/,*(+*.13857:96835..4,+1.&/0247*')-+')+,$00)&$$%((*/./4/04:867-,/+-0.09:589;7-5''*611./(&%'))%'')1-)-(,%.0-025627881--60-5309(**&&+9-**)(43,4111207787995:.9..+/5()*65415./1780&---613//.''%4)*,66776;44)+'&%)'(*26342/5'&767:4&59/.0-.495;5.5.-6:555-0/100/8/9:424432-+**,.03788;05/..//65667422.+/+1.,6831325888987.-.::8784/7/-,601258889952-----'*(#&''(*3-0;882778-0++,-*.+,*-*''.133*&/)*(+.07266,,2.79/0026<772*1/8:7/-2,()+/43,))(%+-756762301,3,+1200-00403607,9++,$')-869..///88979&2317210526:747,/77190//23+0*5.,7/,:832.04/3+*+).---677.19,+-320)2054,1+*%(*.,/05**+*-)()*6778226130,41,0/0111+6,851,%%,)+-(+339:;99/*.*7-:-89
@de5c9563-33ec-454c-ad39-34a8399a4cd2 ch=33 read=4040 start_time=2019-12-12T18:41:54Z barcode=BC01 runid=2c9cf7bc05858273f10e7d7ec552fc0bd742dc3e
CTCCTACGGGAGGCAGCAGTAGAATTTTCGGCAATGGGGAAACCCTGACCGAGCAACGCCGCGTGAAGGAAGAAGGTTTTCAGGATTGTAAACTTCTGTTATATAAAGGAGAACAGCGGCTACAAGAATGGTATGATGACAGTACTATTAAGCCACGGCTAACTACGTGCCAGCAGCCGCGGTAATACGTAGGTGGCAAGCGTTATCCAGAATTATTGGGCGTAAAAGAGGCAGGCGGCAGCAAAGGGTCTGTGGTGAGAAAGCCTGAAGCAACTTCAGTAAGCCATAGAAACCAGGCAGCTAGAGTGCAGGAGGATCGTGAATTCCATGTGTAGCGGTGAAATGCGTAGATATGGAGACACCAGTGGCGAAGGCGACGATCTGTGCAACTGACGCTCAGTCCCGAAAGCGTGGGGAGCAAATAGAAGATACCTAGTAGTCCACGCCCGTAACCCGGTAGTGCAGTGTTGGATGTCAAAGTTCAGTGCTGCAGTTAACGCAATAAGTACTCCGCCACAAGGTAGTACGTTCGCAAGATGAAACTCGAAGGAATTGACGGGGGCCCGCAGAAGCGGTGGAGCATGTGGTTTAATTCAGGAAGCAACGCGAAGAGGAATACCTGGAGTCTTGACGCCTCATAAAGGCTCCAGAGATGGAGAGATGGCTATATGAGATACAGGTGGTGCATGGTTGTCGTCGGCTCGTGTCGTGAGGATGTTGGGTTAAGTCCCGCAACAGGCCTGTACTTATCGTTAGTTACCATCATTAAGTTGGGGACTCTAGCGGACGCTGCGAGTGACAAGCTGGAGGAAGGCGGGGATGACGTCAAATCATCATGCCCCTTATGACCTGGGCTACACACGTGCTACAATGGATGGTGCAAGAGGAAGCCGCGAGGTGAAACAAAACCCATAAAACCACTCAGTTCAGTTGTGGTCTACGCTCGACTGCATGAAGTTGGAATCGCTGGTAATCGCGAATCAGCGTCGCGGTGAATACGTTCTCGGGCCTTGTACACACCGCCCGTCACACCACGGAAGTTGATAACACCCGAAGCCGGTGGCCTAACCGCAAGGAAGGCTGTCTAGGTGGGATTGATGATTGGGGTGAAGTCGTAACAAGGTAACCGG
+
&),-*-/.23-.30162.//..%+'5;;/7;768431,'(-,-:+,,+3+%%,-/8779;5636578364/,0./6/;74/%10.23/15:3145475*0('(*153*1'%'-++/.,4,+,-1()+2+-75+%&$(('(&$''--%),-(&'*.,3..,/5.-.1,7)2.-+,**(+*-+9.0111;9807..3933601437212('1)--3-.52:9766;98(%%,***01549,(**/4'233.-+*.()2)*%-(.*-45*+'&&(((+()'(+39(0414312:5397031.../,1//034*4+)*-,1923.+/121843.60-./01876-/.**;98*)%&%)*+(('(*,3+/-11*&*+&('+-.0/*+&'%$(&()0,.//09:.0/7(''+/+(.-0.10'&'&15;23%'&&)0,59*)&)$)(,-*,/38)-8757)()(*%''&%&)),/704056697921378./17988:77.9-0))*,/-(*%,)-.5++6.+,+')*+-114858;62.0'%.72/97/17*)(%()*233132.75+39-*+%$')'(5:56:/10)0)*-/6<:085:6++&,)'(1251)'-)&'()((%$+,..,&'))--+)*&%()+*23;2-5-,8,***+-77.,+*(11+56522133311-*-)+-.13.279:82932183--&(&*+5877624.-,,-8466'584;58391:),25.5((**)*+/*%*()+5234/-1//6.-/.-79663361:9*//653+*()*().-+()%&(*..978-///0.1,--//4)::049778197895112/2$'%*.0+-54487:;757,.2//))&)+733+)-3646911177707(()'&&&'/21***2,231:+2/.,)28*'((,*'*("'(-03699(+--),&-.-+*..-//*+1,%++,/8/-51524:33//-,.,130023-*-+60/0*/'),/52+*875876;5354:85-.,*+.,**&,2//8,-.0,.+05.0-+*))/2-*)+,,(/)*)/--49673454'*57744-5+-,,.,,+,-.3+**/-8;2-:,,-222;67495-01//.0'/$$%%(/1.401..0
@d07846ca-74e5-4353-a924-d3621f4306da ch=198 read=4571 start_time=2019-12-12T18:42:01Z barcode=BC01 runid=2c9cf7bc05858273f10e7d7ec552fc0bd742dc3e
CCGGTTACCTTGTTACACGACTTCACCCCAGTCGCTAAGCCCACCGTGGTCGCCTGCCTCTCTTGCGAGTTAGCGCAACGCCTTCAGGTGAACCAACTCCGTGGTGTGACGGGCGGTGTGTACAAGGCCTGGGAACGTATTCACCGGCATGCTGATCCGCGATTACTATCGCCTTCATGCTCTCGGAAGTTGCAGAGAACAATCCGAACTTCAGAGACGGCTTTTGGAGATGGCACTCTCGCGAGTTTGCTGCCCTGTCACCGCCATTTAATAGCACGTGTGTAGCCCAGCGTAAGGGCCATGAGGACTTGACGTCATCCCCACCTTCCCTCGGCTTTATCACCGGCGGTTCCTTTAGAGTCCCCAACTAAATGATGGTAATAAGGCGAGGTTGCGCTCGTTGCGGGACCAACCCAACATCTCACGACACGAGCTGACGGCAGCCATGCAGCACCTGTGTTCCAGTCCCCGAAGGGAAGAGATCCATCTCTGGAAATCGTCCGGACATGTCAAACGCTGGTAAGGTTCTGCGCGTTGCTTCGAATTAATACATGCTCCACCGCTTGTGCAGGCCCCGTCAATTCCTTTGAGTTTTAATCTTTACGACCGTACTCCCCAGGCGGATAACTTAATGCGTTAAGCGCTGCCACCCAAGCACCAAATGCCCGGACAGCTGGTTATCATCGTTTGGCGTGGACTACCAGGGGTATCTAATCCTGTTTGCTCCCCACGCTTTCGCGCCTCAGCGTCAATACCAGTCCAGTGAGCCGCCTTCGCCACTGGTGTTCGAATATCTGCAATTTCACCTCTACATCGGAATTCCACTCACCTCTCTGGATTCAACGATGCAGTCTCAAAGGCAGTTCTGGAGTTGAGCTCAGGCTTTCACCCTCTGACTTACAAAGCTGCCTACGTGCGCTGCGCCCAGTAATTCCGAACAACGCTAGCTCCCTCCGTATTACCGCGGCTGCTGGCACGGAGTTAGCCGAAGACTTATTCTCCCGGTACTGTCATTATCATCCCGGGTGAGCTTTACAACCCTAAGGCCTTCATCACTCCACGCGGCATTGCTGGATCCGGGCTTTCGCCCATTGTCCAATATTCCCCACTGCGCACTCCGTAGGAG
+
360739,//16+/+&%%'*(13961637-+-7712446,.;6.0638:8::9;;851(*+-114/0/3122,+-./451/2::56++5.))1,.+2.01:3584743348521,01*,2/24732+3/:88:2082/579<1.,-+-.450*+-.261-..0.8((''(+*0:4<52+*&().1*('&)/5-03.113725720,,380.*))''+//260.551-,+*)*&%%#('+*+.32.43<933//03*,35.-40.6:-.2*'&)(+..00124/+**-5*((*+-,&-0,00**%$+,((((,-36:::924:0+.:3939)+/-/+,1&')778:.96/96;:95;;2.001.9;*/+-/7<;-,,,783/.*,2+97/(//,,*,+,36.6/..39.**%'&*+*-)46895/,.-,003%'6989684+-.%6/-.4555877944626802/0.977.32400))(*)**,7/,-4/.,))*('*+350-02.0014581772+-223/1//23<89880*,-.13396)*)7(54%&*+/6886,+7.3/6/+0,.+433:6+(*+.30844/6.($%).5,12/-27-(*,-29+.--+;;9-..20/97/6-)+).-.)-*0,(%%%'+'-.-.28,+*&(&.(-*&(&,,(+82/.+./&1,96887::926.-,013595*),/2(-375+-4912/.2833390,-/.67.-/005;:0--&*.0/../.37353169/8946*00.,024/1:3<99;;169:;1+*.''0:78877-)')&91/38751.--+.%+&0(4+1+),01.415+*+*-.-7041/,,+-016665454;-06178:<968.,-/<///:5;*.:75<9552:1-0()*,1.-.8993567672//-/.32.,(,*+12).17:8;0**28;:7721/+%-,14**45,/,6,-586958765644,+'-+3'*+3//05)%'')+*7+0-+*:+)&32301///*10/047037+13-+((+-+,)%&,)62,+2:/:6:5;653...,3'')01/7//0;2479:761).9:98;3/(/2.-79107)4+343+7:9.()%%)&*)2468'/)/+++
@16d321fe-b874-4a9f-b674-7ff304226a06 ch=417 read=3690 start_time=2019-12-12T18:42:12Z barcode=BC01 runid=2c9cf7bc05858273f10e7d7ec552fc0bd742dc3e
CCGGTTACCTTGTTACGGCTTCACCCCATGAATCACAAGTGGTAGCGCTTTTCCCGAGTTAAGCTACCTACTTCTTTACGCCCACTCCCCATGGTGTGACGGGCGGTGTGTACAAGGCCGGGAACGTATTCACCGTGGCATTCTGATCACACGATTACTAGCGATTCCGACTTCATGGAGTCGAGTTGCAGACTCCATCCGGACTACGACGCACTTTATGAGGTCACGCTTGCTCTCGCGAGGTCGCTTCTCTTTGTATGCGCCATTGTAGCACGTGTGTAGCCCTGGTCATGGGGCCATGATGACTTGACGTCATCCCCGCGCTCCTCCAGTTTATCACTGGCAGTCTCCTTTGAGTTCCCGGCCGGACCGCTGGCAACAAAGGATAAGGGTTGCGCTCGTTGCGGGACTTAACCCATTTCACAACACAGGCTGACGACAGCCGTAATGCAGCACCTGTCTCACGATTCCCGAAGGCACATTCTCATCTCTGAAAACTTCCGTGGATGTCAAGACCAGGTAAGGTTCTTCGCGTTGCATCGAACTAAACCCTGCTCCACCGCTTGTGCGGGCCCCGTCAGATTGTTTGAGTTTTTTTAACCTTGCGGCCGTACTCCCCAGGCGGTCGACTTAACGCGTTAGCTCCGGAAAGCCACGCCTCAAAGGGCACAACCTCCAAGTCGACATCGTTTGGCGTGGACTACCAGGGTATCTAATCCTGTTTGCTCCCCACGCTTTCTTTTACAGGCGTCAGTCTTCGTCAGGGGGCCGCCTTCGCCACCGGTATTCCTCCAGATCTCTACGCATTTCACCACCTGGAATTCTACCCCCCTCTACGAGAGACTCAAGCTTGCCAGTATCGATGCAGTTCCCAGGTTGGGCCGGGGATTTCACATCTGACAATAAAACCTGCGTGCGCTTTACGCCCAGTAATTCCGATTAACGCTTGCACCCTCCGTACCGCGGCTGCTGGCTGGAGTTAGCCAGTGCTTCTTCTGCGGGTAACGTCAATGAGCAAAGGTAACTTTACTCCCTTCCTCCCCGCTGAAAGTACTTTACAGCCAAAGGCCTTCTTCATACACGCGGCATGGCTGCATCAGGCTTGCGCCCATTGTGCAATATTCCCCACTGCTGCCTCCGTAGGAG
+
).+--;35331*)2'+.)01:2,993*&(*(+*3(0,-'**++)(((+&)+,,.--.0.9-4-6666921146045*%(%'.,%(*2)''$+(+2-./881432,-.*+.313*:+263-030.1/5-2/-'),/1-1/.072-.'-+)*)+-/2913,,+.129<998289<:+.0/)**00463800'(***-',*.014141*)-12.2*./70+-/'10*,&*+11;-310..&%('*()&'),1278.95,-541224;)8+(%(**(./0310.-+//-,2;;:432686..***,/.+++.-0587860635($&$&(./+,.-.2<90468;9594)01118(.**)),34:+(+3/-254775686:71.229-517670(/..+,,/278779785<964120.,0,)-2++/136746+.7976663*44.3,%'%',),-0111;:855430466:806/,.9,4/((&.67798987774/54+,6/;:888<;;788,-+./;./5*/,--784385584/8-./31**,./9;:28**)/-25(+1+.1/2215(2,/66/)*+'#'5)*495243:238=80115,-(')+,180200.3;;.03::9;://..1527244214/-.-2*7,4.()+.121593317+/7.-(,375951,1/1879985887/:'(&$&(-:498545..(&.(+-88;89:374:4+-,0893*.0-,,)&'&&$&'(*788:;6779:<:894%.6:;3063696;8889.-3*1079;7630+,+/11034344:99<;.-.6)0()(,1'4+4437368:3-45670/.-.2206,2-30822.+-,+/+)*+-2156:49,*6;491)/63)797+69++222462++(*+')()')3-,67852000//-.141--)-'+(,+))+0508254350028<8732*1,)-56/3/1280://.30&)+70006+3349:<98<7566414-055349/80//667<*1(-)'',0/)+,/80/::2/337-.177/73-+*++,*$%%(****)+3/43413;98865.3/..3./28;9:34334.887390442;81162**,01//115874-.)')'%*/-1603683+*
@ee19ec1a-3621-4d0d-8e9b-18d58b2220e8 ch=409 read=4156 start_time=2019-12-12T18:42:39Z barcode=BC01 runid=2c9cf7bc05858273f10e7d7ec552fc0bd742dc3e
TGCTGGTGGGCACGAAGAAAGTTGTCGGTGTCTTTGTGTTAACCGTTATGTTGAGACTGATGTTATACAGGGAGGCAGCAGTGGGAATATTGCACAATGGGCGCAAACCTGATGCAGCCATGCCGCGTGTATGAAAGAAGGCCTTCGGTTTGTAAAAAAGTACTCGGCGGGGAGGAGGTAAAGTTAATACGCTTTGCTCGTGACGTTACCGCGAAGAAACACCGGCTAACTCCGTGCCAGCAGCCGCGGTAATGCACGGAGGTGCAAGCGTTAATCGGAATTACTGGGCGTAAAGGTCGTAGAGGGGTAGAATTCAGGTGTAGCGGTGAAATGCGTAAGAGATCTGGAGGAATACCGGTAGCGGGCAGCCCCTGGACGGGCGGCGCTCAGGTGCAGCGGCGTGGGGAGCAAACGGGATTAAGATACCCTGGTAGTCCACGCCGTAAGCGATGTCGACGGAGGTTGTGCCCCTTGAGGCGTAGCTTCAGGAGCGCGTTAAGTCGACCGCCTGATACAGCCGCAAGGTTAAAACTCAAATGAATTGACGAGGGCCGCACAAGCGGTAATTGGGCATGTGGTTTAATTCGATGCAACGCGAAAGACATACCGGGTCTTGACATCCACGGAAGTTTTCAGAGATGAGAGTGTACCTTCAGGAATGAGACCCAGGTGCTGCATGGCTGTCGTCAGCTCGTGTTGTGAAATCATTTGGGTTAAGTCCGCAACGAGCGCAACCTTATCCTTTGTTGCCAGCGGTCGGCCGGGAACTCGGAGACTGCCAGTGATAAACTGGAGGAAGGTGGGGATGACGTCAAGTCATCATGGCCCCACCGACCAGGGCTACGATGCTACAATGGCGCATACAAAGAGAAGCGTTACCTCGCGAGAGCAAGCGGACCTCATAAAGTGCGTCGTAGTCCGGATTGGAGTCTGCAACTCGACTCCATGAAGTCGGAATCGCTAGTAATCGTGGATCAGAATGCCACAGTAGACGTTCCAGACGCCACAAATCACACCATGGGGTGGGTTGCAAAAGAAGTAGGTAAGCAACCTTCGGGAGGGCGCTTACCACTTTGTGATTCATGACTGGGAGTGAAGTCGTAACAAGGTAACCGGAAGATAGGCGACAGGCAGAAGTAGGATTGCTACAAAGACGCAAACAACTCTTCAGCACCAACAATACGTAAAGA
+
;///442-+''$')+,(**/+.4/12.:54554:5023.8-5-:64:554490.&(($&&(%5,+,-.)13+'-4-23733528/-0,,2/--,-.50.62+*/19&3733343+&(*'.++2955234456855+&*,+/99962+1,7*+6666+*'&)''+'&((+59((,'')(+2;8.2020-).&&()*)//1%2'+/636+0,(),-0,,/-*+0-2.--//+,--,.388//+)*4-3407/143)+*+.3+-(**.4346-9+8),/'-+'+),-158233&'%$%()*.55.(,04-/-,+)+*/*.031/011040--80,-.-./*'((*./34641*.++/0,(&+$2))''%$&-4;3*/675,0,-,(,'+*5217332(.')&&'2).2-&),5;.30<.*8)(&)+/.1:)*79.-+++3%)+06456:).----7-,&('2,-/37*)'...'++,+04035,++0-.('&%#%%&)+320.131115/55.-..(4,.0626/0,6/76;9*4356:6.*,././111--1.-2*+,-.5/.*)'&'),/*'(&)'),48<;8839.--/.74-312011&&*-/0+-&)(%-$*(('++22--/13-2+,7:23,.%&((')%(%*)*&,--1-,./...1,.2.,*'+),*..--314/.,,00144,-.146734;323572-('(0,)/57976/.41(*..6*(.0,+/'))+-/02*+/((/3.**)')****)8.7)86-5/'''(%()54648.-*))*/76.---)/-**,,+396)*8557744-'())+,,50-,2+2.%(,)+.530,,,(%)''/02301.4//;534577964+'($'&&*&'''-3.0/--)(%(*98674;63754+*/5:18782337:8916)-.--4+-),,113/4,-.611201436//**)*+83856/0+-+--5//063/..-6)+8:583.,&++(),)'*.8)((+,+.+&(),*+++-*/1'1('*)*.654:35-78-%'(%+))4/,'%'%%('*61-6*'35,65181/79,,/9-,--%)'-$*&&'//90(((,,.---1146747(6,5;5:+5-0/012..258700631&())+(02*3+&&.&*/5()'(%*)04-2((.*-15((*+-23(53;233'&(&%$$
@bbc9b99a-dabb-4aa5-9160-ae7afb1d68da ch=255 read=4949 start_time=2019-12-12T18:42:43Z barcode=BC01 runid=2c9cf7bc05858273f10e7d7ec552fc0bd742dc3e
TATTTGCGACTTCACCCCAGTCATGAATCACAAAGTGGTAAGCGCCACTCGAAGGTTAAGCTACCTACTTCTTTTGCAACCCACTCCCACATGGTGTGACGGGCGGTGTGTACAGGCCAGGGCAGTTCACCGTGGCATTCTGATCCCGCGATTTTACGATTCCGACCTTCGCCAGGTCGAGTTGCCGAACTCAGTATCCGGTTTCGACGCTGCGGTCGCTTTGCTCTCGCGAGTCGCTTCTCTTTGTATGCGCCATTGCTTAGCGCGTGGCCTGGTCGTAAAGTCATGATGACTTGACGTCATCCCCACCTTCCCTCCAGTTTATCACTGGCAGTCTCCTTTGAGTTCCCGGCCGGACCGCTGGCGGCAGGATGGTTTGTCAGGCGGGACTTAGCAACATTTCACAACACGAGCTGACGACAGCCATGCAGCACCTGTCACGGTTCCCGAAGGCATTCTCATCTCTGAAAGTAAAAGCGGATGTCAAGACTGGGTAAAGGTTCTTCGCGTTGCATCGAATTAAACCACATGCTCCACCGCGGTGCGGGCCCAATCAATTCGCGAGTTTTAACCTTGCGGCCATTACTCCCCAGGCAGTCGACTTAACGCGTTGCTCGGAAGCCACGCCTCAAGGGCGGCTTTCAAGTCGACATCGTTTACGGCGTGGACTACCCAGAAATTGTCTAATCCTGTTTTGCTCAACGCTTCCTGAGCGTCAGTCTTCGTCCAGAGAGTCGCCTTCGCCACCGGTATTCCTCCAGATCTCTACGCATTTCACCGCTACACCTGGAATTCTACCCCCCCCCCCTCTACGAGACTCAAGCTTGCCAGTATCGGAGATGCAGTTCCCAGGTTGGGCCAGGGATTTCACATCTGACAACAGAGCGCCGCCGTGCGCTTGCCGCCCAGTAATTCCGATTAACGCTTGCACCCTCCGTATTACCGCGGCTGCTGTTTGAGTTAGCCGGTGCTTCTTCTGCGGGTAACGTCAATGAGCCATATTAACTTTGCTCCCTTCCTCCCGCTGAAAGTACTTTTCGCCCGAAGACCTTCATACGCGGCATGGCTGCATCAGGCACTTGTTGTGCAATATTCCCCACTGCTGCCTCCCGTAGG
+
2*,72*-125762,476+,.397775:553878.,-/++(*)*,0/'()/'(-/3/65-),,134-')*5,-12/*,,/41+%'(47**((33.-,-.275872+'&*,+0')%-''&%,.)*$',-,+-615383118301.,6-('.,,05,)$$%/+1,/+-0')14&%$%&*+-*)--9*5**,9601+%,%)/.'.++'&&$%$$'%%'(+%$&-4*),-,540.*(1-2,/18/0/.881177898:<897.'(&'()(%%&''-&%.6-.-5.0)((&$'''('&(+)*,86876748;10588:.6,*.1125<000;011443,57768.0750059;39(-)0+6:311./-,3()%%$'')'('&(%#&'&&%%&13/('%*$/(-+11;3347782+-*,78753.*',3(7914/2123.54-*-,&*)117681'&''()((775424410/&)*(&'*-/'%&,-,7369725,**&,01-9))+19:8;868.:/..666&+*//1<74:.+-*,--6+*2++(((&(-,03./*./04,.,5)$$%%*0;<12;7040./2950$(&').4680)-03-01244/0-/))*$)&$'(+,)-+-*053542656+').&(%'%%'&(&+.26765.43.374/00/..24;965.0(&%'(0,+-(*--.9/0753599-01()$&&&&%&+++015967663777;95.8(()-,(+,.26/3/.*-,+0:-3/01;6304(**888889895737;8..28*++**%-&%%(1(5-4437276345:5.,.0002.(0-125*.)-00079(**+/;0-($&(08188<094,/21,-101.$-,.'.45,,.00/1011540*')&+***%,,0178/--.+061271',/*,-8/1''*.-5.3/3/++-/69588(+*+303514*:,,-96/&(/+**5*+,06&42+-6778<8323112339646624122/3.&*).*2,..10(.0.5+/613+34*)-,%',(%&('043*%$()(')*($)''(%&(,.,,)+((+-0///112+&+(($'%%$&)',+-.;222;0;8,(../80002,2;++06:1
@61f781dd-ee46-4db5-b3ea-0e325d9073a6 ch=485 read=4379 start_time=2019-12-12T18:42:44Z barcode=BC01 runid=2c9cf7bc05858273f10e7d7ec552fc0bd742dc3e
CTCCTGGGAGGCAGCGGTAAAGGGAATTTTTTCGGCAATGGAAACCCTGACCGAGCAACGCCGCGTGAAGAAGGTTTTCGGATTGTAAACTTCTGTTATAAAGGAAGAACAGCGGCTACAGGAAATGGTAGCCGGGCGGTACTTTATTAAATACGGCTTCTTCTACGTGCCAGCAGCCGCGGTAATACGTAGGTGGCAAGCGTTATCAGGTGTGGGCGTAAAGGGGAGCGGGCGGCAGCAAGGGTCTGTGGTGAAAGCCTGAAGCTAACTTCAGTAAGCCATAGAAACCAGGCGGCTAAGAGTGCAGGAAGGGATCGTGGAATTCCGTAGCGGTGAAATGCGTATTGAATATATGGAGGAACACCAGTGGCGAGAGGCGACGATCTGACCTGCAACTGACGCTCAGTCGAAAGCGTGGGGAGCAAATAGGATTAGATACCTAGTAGTCCCGCCGTAAACGATGAGTACTAAGTGTTGGATGTCAAAGTTCAGTGCTGCAGTTAACGCAATAAGTACTCGCCTGGTAGTACGTTCGCAGGAGAAATGAAACTCAAAGGAATTGACGGGGGCCCGCACGAGCGGTGGAGCATGGTTTAATTCGAAGCAACGCGAAGAACCTTACCAGGTCTTGACATACTCGCAAAGGCTCAGAGATGGAGAGATGGCTATGAGATACAGGTGGTGCATGGTTGTCGTCAGCTCGTGTCGTGAGATGTTGGGTTAAGTCCGCAACGAGCGCAACCCTTATCGTTAGTTACCATCATTAAGTTGGGGACTCTGGCAGAGACTGCCAGTGACAAGCTGGAGGAAGGCGAAATGACGTCAAATCATCATGCCCCTTATGACCTGGGCTACACGTGCTACAATGGATGGTGCAGAGGGAAGCGAAGCCGCGAGGTGGAGCAAAACCCATAAACCATTCTCAGTTCGGATTGTAGTCTGCAGCTCGACTACATGAAGTTGGAATCGCTAGTAATCGCGAATCAGCATGTCGCGGTGAATACGTTCTGGGCCTTGTACACCGCCCGTCACACCACGAGAGTTGATAACGCAGAAGCCGGTGGCCTAACCGCAAGGAAGGCTGTCTAAGGTGGGATTGATGATTGGGGTGAGTCGTAACAAAGGTAACCGG
+
')-*(*/.()-+30,(+*3+((+**-.0<<;-97:35411)).),:*,,+36..)+,1/+1.-/7)*&(&+-*.1;971(0&3,.,.75535//,.5/233(.)1+/010'-,'*''**).,)02.0772206&)*&&''%(-/0+606/((&-%++')(+1+'(,+2/56.,)')0.481+**('(**+/3.-02/23476696672788596:10.,19,)-7,&)*&1,('&&'**,,07/./5211832/6201:91.+&($''+-0..0124.7:5510152.5).-3&6314,*)-//;683,'',,766,72,4+7,89-2133263*41*)2361&(&&(5334/351/.&-)+369.1-3-,+*'&-++-/3222241(.8/344.....2351603/9&&(,'*39857*+,-:;:1(.6+0,,+4546:(*,--('4-()1/21/(-.''.'(')+,-143788<899:9:7584.3;8*--*+.126/:/9/8531'/-&%('))2(*21.('),7883695--/,2+**+(((*-845626/+,)-/6556*4;;.25))++('%'(+002821*)*.(:;:-:8:0*1*%*0'0(*),0,074.1.-584,1+$*++-4473778+-.:5/8456-+'*,568/,+),0-8.../+/32,-0032/25++,+,42320/2667.03365857621/0-/3758/311;/-)+.,.0047..1106679;608132254114;61:12224330,3.9;<548986/71+*'(+87755/3354501-.040-5..5195/00,*--72/34;7111;:7:53<;.+;221477330766--,,*2488777:68;566:9902+(*0/*2,/,0/.3:::2/,/-050-02<<81;7,.29878365/23-68;84/-12013375461.%-,42///,,/004*)6.7/797950/.-.142425**845-/0007787:7646480%,,042',0..,,.*-.102526:95897525/..-)(('1,,-*1((#*$$+*$/62833.3+(+)2/345'/)*'()')254337/836;0/6/11342927794(()$$&*.048,/),-3577900
@a66b6f06-b1ef-4225-9a1b-9e1b1ea21551 ch=419 read=4977 start_time=2019-12-12T18:43:08Z barcode=BC01 runid=2c9cf7bc05858273f10e7d7ec552fc0bd742dc3e
CTCCTGCGGGGCAGCAGTGGGGAATATTGCACAATATGGGCGCAAGCCTGATGCAGCCATGCGCGTGTATGAAGAAGGCCTTCAGCGGGTTGTAAAGTACTTTCAGCGGGGAGGAAGGGAGTAAAGTTAATACCTTTGCTCATTGACGTTACCCGCAGAAAACACCGGCTAACTCCGTGCCAGCAGCGCGGTAATACCCGGAGGTGCAAGCGTTAATCGGAATTACACTGGGCGTAAAGAAGCGCGCAGGCGGTTTGTTAAGTCAGATGGCCAAGAAATCCCCGGGCTCAACCTGGGAACTGCATCTGATGGCAAGCTTGAGTCTCGAGGGTAAATTCAGGTGTGGCGGTGAAATGCGTAGAGATCTGGAGGAATACCGGTGAGAGCGGCCCCTGGACGAAGACTGACGCTCAGGTGCAGCGTGGGAATAAACAGGATTAAATACCCTGGTAGTCCACGCCGTAAACGATGTCGACTTGGAGGGTTGTGCCCTTGAGGCGTGGCTTCCGGAGCTAACGCGTTAAGTCGACCGCCTGGGAATGCAGCCGCAAGGTTAAAACTCAAATGAATTGACGGGGCCACAAGCGGTGGGCGTAATGGTTTAATTCGATGCAACGCGAAGAACCTTACCTGGGCTCCTTGACATCGGAAGTTTTCAGAGATGAGGGATGTGCCTTCGGGAACCGTGAGACAGGTGCTGCATATTTTGTCGTCAGCTCGTGATGTTGGGTTAAGTCCCGCAACGAGCGCAACCCCTTATCCTTTGTGCCAACGGTCCGGCCACAGGAACTCAAAGAACTGCCAGTGATAAACTGGAGGAAGGGCGGGAATGACGTCAAGTCATCATGGCCTCGACGGGCTACGTGCTACAATGGCGCATACAAGAGGAGCGACCTCGCGAAACAAGCGGACCTCGCAAAGTGCGTCGTAGTCGGATTGGAGTCTGCAACTCGGCTTCCGGAACCGGAATCGCTGGTAATCTCGTGAATCGAACACCACGGTGAATACGTTCCCGAGGCCTTGTACACACCGCCCGTCACACCGTAAATTGGGTTGCAAAGAAGTAGGTAAGCAACCTTCGGAGGGCGCTTACCACTTTGTGATTCATGACTGGGTAGGAGAGTCATGCTCTGCAAAGG
+
*/-0.%1-3,(*)00./7/37+/32*..+)1.5*)'&'0+)'+54&16564:88/%/3/776+/.,.502570),+,.175/0'*(*.2*8&,&%&$&(-/660,/./03().,,-)1-')).85-.3*/)*,/.4,,456,6--%0,/.,.64)--,/-(1(.3-(,--15/.0636699201.,.,--7-/1/+33,*/,1/+153.5719141,,',)'1('($',0450.,181+)'*.)-(,*.,-*-./4,2;89149,-062,0(*+#*..+.8:1&59849)7**-392.30311/1-&')*'--()&),./-.0./0*'12,*((**3-)+510,%,,38:53:++,:::5.../064:314,...283.0.-)&&*+/1495+)..472.5.//440.+.-6.28,)($')9882-%*$)0--*55+2*,**'.084+,3,32660),-4;9:;:22000'2654120*,(12)/-.0146&',,-2:467+4++07+8*,,-2385533+9*6*84....-1/044.&('()()8.455+*2,53:;919:7<9830103/+.+55+-%%'+(-,+1,.-)*(.***-58:948377-,-,./5/--139/-6/103-/5.2'%$(*--2//15-2'))*(-52*+.+,)*/-*,3.+-%3&).4--*76/72:8:7.100/27778:8684%(*0-.2761.**+-40/---)/.+/42663153:+,.2,3*,/2.238.41--3124116)'**-+,'),40/)1.24&'%.1*3/3969(*$(-0,1/*/+('($%$%&-.+/-./+.)'('''*,-56555,)*12385/2(-&'$&&-.''$%$%&''*-84112.030*.-.0/5(&')*()*211978280..3-/81239606,-&'182-01212423570:,6.21')%)/...0-+-,0)%'(()&&&&%&.)/()),1/+&'(-,-,')++*%)(&('(%',/*-&&+-6:814*./6/+(%2*803.,-/0)1.4964;004431-05*2($$&((.4/+**0:-'+.**&/0,3''+4455676%0&*-,44635./.((02((6688:866224444/*(*,)%''+5.1/,//*''*0.01
@28b445ed-fd7b-4713-8481-16485e5e8c4d ch=6 read=3943 start_time=2019-12-12T18:43:09Z barcode=BC01 runid=2c9cf7bc05858273f10e7d7ec552fc0bd742dc3e
CCGGTTACCTTGTTACGACTTCACCCCAATCATCAATCCACGTAGACAGCTCCTTCCTTGCGGTTAGGCCACCGGCTACCGAAGATTATTTATCAACTCTCGTGGTGTAGATTATTATTTACCAAAGGCCCGGGGAACGTATTCACCACGACACATGCTGATTCGCGATTACTAGCGATTCCAACTTCATGTAGTCGAGTTGCAGACTACAATCCGAACTGAGAATGGTTTTATGGGTTTTGCTTCACCTCGCGGCTTCGCTTCCCTCTGCACCATCCATTGTAGCACGTGTGTAGCCCAGGTCACAAGGGGCATGATGGTTGACGTCATCCCCGCCTTCCCCTCCAACTTGTCACTGGCAGTCTCGCTAAGTCCCCAACTTAATGATGGTAACTAACGATAAGGGTTGCGCTCGTTGCGGGACTTAACCAACATCGACGCTGACGACAACCATGTGCACCACCTGTATCTCATATGGCTATCTCTCCATCTCTGGAGCCTTTATGGAGTATGTCGAGAGACCTGGTAAGGTTCTTCGCGTTGCTTCGAATTAAACCATGCTCCACCGCTTGTGCGGGCCCCGTCAATTCCTTTGAGGTTTCATTCTTGCAGACGTGCCTACTCAGGCGGAGTACTTATTGCGTTAACTGCAGCACTGAACTTTGACATCAACACTTAGGTACTCATCGTTTACGGCGTGGACTACTAGGGTATCTAATCTATTTGCTCCCCACGCTTTCGGGACTGAGCGTCAGTTGCAGGCCAGATCGTCGCCTTCGCCACTGGTGTTCCTCCATATATCTACGCATTTCACCGCTACACATGGAGATTCCACGATCCTCCTGCATAGCTGCCTGGTTTCTATATGAAACACTGAAGTTAAGCTTCAGGCTCACCACAGACCCTTGCTGCCGCCTGCTCCCTCTTTACGCCCAATAATTCCGGATAACGCTTGCCACCTACGTATTACCGCGGCTGCTGGCACGTAGTTAGCCGTGGCTTTCTAATAAGGTACCGTCACTCGGCTACCATTTCCTGTAGCCGCCGTTCTTCCTTTATAACGAAGTTTACAATCGAAAACCTTCTTCCTTCACGCGGCGTTGCTCGGTCAGGGTTTCCCCCATTGCCGAAAATTCCTACTGCTGCCTCCCGTAGAG
+
3+1-391370;/.800/122941888*-2/3399/9//1()$)'(.4/234486733)1*+.414*189.)3%&&%$(+/*0-))./+187-.003.../1--.5*,&$'#%*(.*&)'%%0*.63-200+254+(../420.-)0*&((&%'&'///:88:;96-.-1),/+++./6;-8+1+33:/+'')//242344:2434933344;93((-755//./9677:;;.89:<4279/,.31.,6.47432525;.--9-281-/51222:5889068)*+-..12201.***/*)+*1+,%&(*)175170/,,0-/5*)-348;74;9,+1332610*+10*+.11/*+%*(111,,3304005-(),.9;0,.+3-5.44599;9873228++++,*.02/;8:7677622,'/472,*+2-12*02355/*-+)+-.8:8:6&5846,/0./3913815677898).-,)))./.122,7:4453*056.-.5.78--*&&$')*/12%(')+,.0..5345,86;99<:::1:1*054/+-.1.2<6/54..2334/00*+01./2603.886.//3587;450;6-(*,/<6316:315//')0511'2)('()+*+48'/+',(,.40.9/0,0,0)'.%&%))*344650/5/..:9:13**&*)-%,,*0178798/89/****+,46:998877*/(%)(++)-///2)66)'++,23/',)+,775*890061-...15/.7-(*-/71900,.,+,0,-),+((9<98882'*-;676667.888770.03537<75357333/-*,)+..)$(2125*+.044323.011'&&(.878:7792<;110+'''(*''',0142/303+++101'1321//2-./0770;5,8/00598018043116)(+02-+1-77.--,35530(3,02'$'%'))&,3-.9.34.5/09458.-+3.323352.'.+.3162+*,5-6/0,-0/)&,.-/7/..28;792../2*5-//574:;7874+'*%*3.0514:32;3639;6.2++&',+5<5023866+,8;7397:679:9/00'))+(..-2-)'*,/6/0-+*5-;428982)-2-07-,.30.+5,((01.,,+,0,:8++:80-,
@629fba95-7b74-45d2-a64e-3215e1e6505a ch=429 read=4845 start_time=2019-12-12T18:43:09Z barcode=BC01 runid=2c9cf7bc05858273f10e7d7ec552fc0bd742dc3e
CTGGATTTACCTTGTTACGACTTCACAGTCATGAATCCTACCAGTGGTAGCGCACCGAAGGTTAAGCTGCCTACTTCTTTTGCAACCACTCCCATGGTGTGACGGGCGGTGTGTACAAGGCCGGGAACATTCACCGTGGCATTCTGATCCACGATTACTAGCGATTCCGACTTCATGGAGTCGAGTTGCAGACTCAATCCAGACTACGACGCTATGAGGTCCGCTTGCTCTCGCGAGGTCGCTTCTCTTTAGCATGCGCCATTGTAGCACGTGGTGTAGCCCTGGTGTAGAGGCCATGATGACTGACGTCATCCCCACCTTCCTCAGTTTATCACTGGCAGTCTCCTTTGAGTTCCCGGCCGGATAGCTGGCAGCAAAGGATAAGGTTGCGCGTTGCGGGACTTGGCAACGCTGACACGAGCTGACGACAGCCATGCGGCACCTGTCTCACGGTTCCCGAAGGCACATTCTCATCTCTGAAAACTTCCCGTGGATGTCAGTTAGGTAAAGGTTCTTCGCGTTGCATCGGAGTGCAAACCACATGCTCCGCAGCATGCGGAGCCCATCAATTCATTTTGAGTTTTAACCTTCGCGTATACAGGCGGTCGACTTAACGCGATTAGCTCGGAAACCACTTGGGCGCTCAAATTGACATCGTTTACGGCGTGGACTACCAGGGTATCTAATCCTGTTTGCTCCCCACGCTTTCTACGCACCTGAGCCAGTCTTCGTCGGGGGCCGCCTTCGCCACCGGTATTCCTCAGATCTCTACGCATTTCACCGCTACTAGATTCTACCCCCCCTCTACGAGACTCAGAAGCTTGCCAGTATCAGATGCAGTTCCCAGGTTGAGCCCGGGGATTCACATCTGACAACAAACCGCCTGCGTGCGCTTGCGCCCAGTAATTCCGATTAACCTTTGCACCCTCCGTATTACCACTTTGGCTGCTGGCGGAGTTAGCCGGTGCTTCTTCTGCGGGTAACGTCAATGAGCAAGGTAATTACTCCCTTCCTCCCCGCTGAAAGTACTTTACAACCTGAAGGCCTTCTTCATACGCGTAGCTGCATCAGGCTTGCGCCCGGTATTACCCAATATTATTCCCCTGCTGCTCCCGTAGGAG
+
867://:8.1675/16./0/6650.0).375874608/,*/,()'&,)%*+%(&(3++0(*(414(,+%17.--*/*,68307736:--,07/*31)1)**.70565733./.1/7474074()+&%%(1+223;4;:<:6:95-/,,,((-,639-+++.4335)1,()30133584../013-5-'+&&+(+,+9320'+)+3+,.((%''233,*-/12-,-7+121073//('%)+/00816256-%()*236:9;3:1--%''%(*+,&''*)*,65029620&&$.301/.,,-,*(&()1-233/943,+-+*-04*2()+;;1675562822264.0,25/.,3680,(.410,0*''(++811-,0/9-*2,25++,.-''&%&)-)')21.,+,&'(&&&#$$'%-)+%%3665-1/(/1/473:.72:787:75514214497924-+,/-1-)+-.786403-/+/')375.214;./989..,-*&'&$#'**,2*+5-;:750..-./*+./3.))%*##..504-,--/0176.+)(*&1-2/.%'.1''*+*81;1$'(&$((.4<<.2),&%%%%$'))+-0-214/:44//,./4130+*',+&'()/(5*4,,3,*)*./)*&%%)(6-2,**-,16/4:-(*0,,-68821.)/)((*&0*,069<7:9032;8.135870*.-,/9/+&%*+-,390-,$'(,//22;3456*(57,5<67;7<::<<79;9;99888/15*)-12253051435<;.12716+'*$&*46.3-*4458973,1(((%%-+0373&*,$(/,.0:-/0/08557645.14919.,1919/.019**())$0,0,-,--+)(*+//598/5.4749:8::1/+*,&*+20+()*.58;42-).2.4/&&2)(-,17,*3,+6.6.,50%*)/)0,3448.9*)''$'/8.,-/(,.)07989<8877+*(',;;9991610+440-'+(%+*&&))56+134880<9.*998392,+&-352*,.-4123-4+2097766;8*'(*'(*''',+234540+5146/2/;7,*%'%&%%'&$/()*,*'+'*--*++-,*+(.7)*.+1.**
@eba2bf73-b10a-4864-8f90-ed78ea6cb9ed ch=118 read=3746 start_time=2019-12-12T18:43:11Z barcode=BC01 runid=2c9cf7bc05858273f10e7d7ec552fc0bd742dc3e
CTCTACGGGGAGGCCTTGATAGGAATTTTTTCGGCAATGCGGAAACCTGATGAAACGCCGCGTGAAGGAAGAAGGTTTTTCGGATTGTAAACTTCTGTTATAAAGGAAGAACGGCGGCTACGAGTAGTAGCCAGGTGACGGTGCACTGATAAGCCACGGCTAACTACGTGCCAGCAGCCGCGGTAATACGTAGGTGGCAAGCGTTATCCGGAATCATTGGGCGTAAAAGAGGAGCAGGCGGCAGCAAGGGTCTGTGGTGAAAGCCTGAAGCAACTTCAGTAAGCCATAGAAACCAGGCAGCTAGGTGCAGGAGAGGATCATTGAATTCCATGTGTAGCGGTGAAATGCGTAGATATATGGAGAATTTACACCAGTGGCAGAAGGCGACGATCTGGCCTGCAACTGACGCTCAGTCAGCGTGGGGGGAGCAAATGGGATTAAGATACCCTGAAAGGTCCACGCCGTAAACGATGATGCAGTGTTGGATATCAAAGTTCAGTGCTGCAGTTAACGCAATAAATTACTCCGCCTATGAGTAGTACGTTCGCAAGAATGAAACTCAAAGGAATTGACGGGGCCCGCACAAGCGTTGGAGCATGTGGTTTTAATTCCGAAGCAACGCGAAAGAACTGCTACCAGGTCTTGACATACTCATAAAGGCTCGAGATGGAGGAATGGCTATATGAGATACAGAGTGCATGGTTGTCGTCATCGTGTCGTGAGATGTTAGGTTAGAATCCCACAGCAGGCGCAACCCTTATCGTTAGTTACCATCATTAAGTTGCAGGACTCTAGCGAGTTGCCAGTGACAAGCTGGAGGAAGGCGGGGATGACGTCAAAATCATCATGCACTTACGCGAGCTGGGCTACACGTGCTACAATGGATGGTGCAGAGGAAGCGAAGCCGCGAGGTGAAACAAAACCCATGAAACATTCAGTTTAGGACCTTAGTCTGCAACTCGACTACGCCAGAAGTTGGAATCGCTGAAGTAATCGCGAATCAATAATAGCAGTGAATACGTTCTCGGAGCCTTGTACACACCGCCCGTCACACCACGAGTTGATAACGCGAAGCCGGTGGCCTAACCACAAGGAAGGAGCTGTCTAAGGTGGGATTGATGGTGGGGTGAAGTCATGCTTTCAAGGTAACCGGAAGATAGAGCGACAGGCAAGTAGGTTAACAAAGACACCGACAACACCGCA
+
+1/+-.,88)(20-$%&''-(2,1.88;::,6394-.)'&')'-,23('(%$')%&$')%'()*(0*,,-*04.60732('3-3/6--.:755823'35(,3:*.*),,/1.)3.,5011,&%&&&2/.*/)$&*'))0*(**'$%&$'0*,&)---/--.7754566986:020006/1.2.-3')%6/321624;9974544:4.5,,.897863:3:9:88597,(*-/(..67:5595133*-*4/,/3///53,*23,+.,**.&+%%&*)/'0046%&((()+*)'18357.-,--&(*+28188-++/7169*4)*)4+7/:40//-)&+*7:757;6011775688362450+&)-(37))*093999:41-/.'),-;1000024)(&'',13-../1997:*-,.)*+'*&)*/2*&'(150/,44(2+,),.708:2+,,,)(()1+$().0/28<20/,)(%'&0.252583645%-+.56/+,++,5599:9183,*'($%.101+),*(*-3.(-6.0/((#'%)'&((-2(*)+(&+'(%'3.-.058/*-*,0/2/4072+./)&)'*+)'))('-*(+./2--//5<<,57581-).,$+0&2.2012,&)*)+&)((+,')1051901167/000')**',*+--),--131,+)**+%456885866+.5633+')(+88:/5694566240557:9995:55287+7.$(-/1)))--13&$),%1'&.2274659/./..8171-*).(++'(*(+,/+.,4*))0715510(**(%)&+)21+,..003.&)*1,.1**/-10)-4.555667707::.011:9'2&.$&$%%'&*'&'*)..&'''*)*)*,1/.26:23:0//-,-0&'&-)&%))())'/301,'(&**+.**,7:605(&&$&/+)'+()'2-2'%(+%$#(%'(--,+/*,''*/,-+*,-1))(+**-3,2//03,,+&*)%'+402*,+2.0-,('--(()*$**-69322/20--2-/%(6/)+..30.-*082/6)*+,)..0-(++-'*'%%./12%.'(-./756059661275.,-2,,)'*++%*/03222./0316;0/1+,,,.+1*42-*+'1))+'6%##%$%&'+.,/58:7-5--64620/1*+-')+3)(&'&')+)%'()12,)0.4/--*3''$$&$$$
@2982f257-25be-45fc-b418-10c26c56bc05 ch=194 read=4137 start_time=2019-12-12T18:43:15Z barcode=BC01 runid=2c9cf7bc05858273f10e7d7ec552fc0bd742dc3e
CCGGTTACCTTGTTACGACTTCACCCCAGTCGCGGATCGAAGTGGTAGCGCCCTCCCGAAGAGTTAAGCTACCTACTTCTTTTTTGCAACCCACTCCGCCGGGTGTGACGGGCGGGTGTGTACAAGGCCGGAACGTATTCACCGTGGCATTCTGATCCACGATTACCAGCTGATTCGACTTCGTAGGTCGAGTTGCAGACTCAATCAGTTCTGACACTTTATGAGGTCCGCTTGCTCTCTGAGGTCGCTTCTCTTTGTATGCGCCATTTGTAGCACGTGTGTAGCCCTGGTCGTAGGGCCATGATGACGACGTCATCCCCACCTTCCTCAGTTTATCACTGGCAGTCTCCTTTGAGTTCCCGGCGGACCGCTGGCAACAAAGGATAGGGTTGCGCTTCGTTGCGGGACTTAGCAACATTTCACAGCTTTGAGCTGACGACAGCCATGCAGCACCTGTCTCCACGGTTCCCGAAGGCACATTCTCATCTCTGAAAACTTCCGTGGATGTCAAGACCAGGTAAAGGTTCTTCGCGTTGCATCGAATTAAACCACATGCTCCACCGCTTGTGCAGGCCCCGTCAATTCATTTGAGTTTTAACCTTGCATTCCCCAGGCAGTCGACTTAACGCGTTAGCTCGGAAGCCACGCCTCAAGGCTAACCTCCAAGTCGACATCGTTTGGCGTGGACTACCAGAATTATCTGAAAATCCTGTTTGCTCCCCACGCTTTTCGCACCTGAGCGTCAGTCTTCGTCAGGGCCGCCTTCGCCACCCGGTATTCCTCAGATCTCTACGCATTTCACCGCTACTGGAATTCTACCCCCCTCTGCGAGGACTCAAGCTTGCCGGTATCGGATGCAGTTCCCAGGTTGAGCCAGGAGGATTTCACATCTGACTTAACAAACCCGCCTGCGTGCGCTTTACGCCCAATGTCCGATTAACGCTTGCACCCTCCATTATTACGCGGCTGCTGGCGCGGAGTTAGCCGGTGCTTCTTCTGCGGAAGTGATCAATGAGCAAGGTATTAACTTCTCCTTCCTCCCGCTGAAAGTACTTTTTTACAACCCGAGGCCTTCTTCATGCACGGCATGGCTTGCATCGGGCTTGCGCCGGTAATATTCCCCGCTGCTGCCTCCCGTAG
+
-+)+/+&*))0,-.(*+,00:5.777/,.33)**(22/+((()+341*,-/1.-.7/,-+&'*.01,*+*)-1+/269485517,/12)1;7+,--+&'%-+),-5552/670.2)++201/1:73.60+,+1256/1+)'.,2539445:7,+,00,)*)./4-0*$)(%)*847))..,'%%%),,22676;3,'*&,45/;3600271,/1+%((),+///0()/-,.18131/*&%+-.201()5..+)).)*-132557<7;5**+',+*.//387355962-/8;613.+3714*+*+-+/0./227794:.70+.66:98-2417;/,.467,3*)&'-/4;65:72-0.6/8.0-.1;4341331841.23:)2/84.&,/-831**0(3014///972*)''&/,130194/0..('%%%)*201/.//-223672633.67672/02563&'(5;8;175,+3/.+()%(((*,9834221038414449441*-/068-.,/3;*7976<.046999<946304//099)',-,5:232.0115::65020))'%*+),&,0,371'.11.-93/3:933/8::-4847180+%$$,/5+*022*-.0,((''+//-.&/,*)/03,0-+'.+'((*-02.(.')&+/.6.7*5-1-0((*05:,.,&*),-:8;1///681+&$)-+0.,')')/*13,00<:+-61780,/014;;,80//10.0++.2421)+*,,7668+.)++43596;757;1:4(*616+;,4,1&'.03376787988;:3/+-),+,-*/42316--/401340.60&0'%-*3235(-)++4(+3-98658.4374;488<690--2190/44900)(/5+/7.*.,-.22221136634:79;2/686688:80.)-)'%)(/.*,*++413//2403/0+0*&(%/51/30&5+,15.1(*+94/,+5')'%')-&*/4/*,0+3,')0.56<,**-,-'%)'')+*);---5458+6/%0(+)((,+,38+17('79-+222,3))(+-,263-'**+--85+*)/++**$%-(-+&'%%*''#&&'&)'')114+:575:0//0(&&%(/.04;+*+)$%&(*-*-3..92.053
@de22d8f4-9d28-47ff-899d-efe13e33214a ch=145 read=3509 start_time=2019-12-12T18:43:22Z barcode=BC01 runid=2c9cf7bc05858273f10e7d7ec552fc0bd742dc3e
CCGGTTCATGTTACGACTTCACCCCAGTCGCCAGATCACAAAGTGGTAAGCGCCCTCCCGAAGGTTAGCTACCTCGCTTCTTTACAACCCACTCATGGTGTGACGGGCGGTGTGTACAAGGCGGAACGTATTCACCGTGGCATTCTGATCCACGATTACTAGCGATTCCGACTTCATGGAGTCGGTTGCAGACTCAATCGGACTACGACACTTTATGGGGTCCGCTTGCTCTCATGAGGTCGCTTCTCTTTGTATGCGCCATTGCCCAGCACGTGTGTAGCCCTGGTCGTAAGGGCCATGATGACTTGACGTCATCCCACCTTCCTCCAGTTTATCACTGGCAGTCTCCTTTGAGTTCCCAGCCGGACCGCTGGCAGCAAAGGATAAGGAGTTGCGCGCTCGTTTGCGGGACTTAATAACATTTGCAACACGAGCTGACGACAGCCATTACAGCACCTGTCTCACGGTTCCCGAAGGCATTCATCTCTGAAAGCTTCCGTGGATGTCAAGACCAGGTAGGTTCTTCGCGTTGCATCGAATTAAACCACATGCTCCACCGCGCGGGCCCCGTCAATTCATTTTGAGTTTTAACCTTGCAGCCGTACTCCCAGGCGGTCGACTTAACGCGTTAGCTCCGGAAAGCCACGCCTCAAGGGCACAACCTCAAGTCGACATCACGTTTGCAGCGTGGACTACCAGGGTATCTAATCCTGTTTGCTCCCACGCTTTCGCACTGAGCGTCAGTCTTCGTCCAGGGGCCGCCTTCGCCACCGGTATTCCTCCAGATCTCTACGCATTTCACCGCTACACCGATTCTACCCCCCCCCTCTACGAGACTCAAGCTTGCCGGTATCGAGATGCAGTTCCCAGGTTGAGGCCGGGGATTTCATCTGACTTAACAAACCGCCTGCTGCGCTTACGCCCAGTAATTCCGATTAACGCTTGCACCCTCCGTATTACCGCGGCTGCTGGCGCGGAGTTAGCCGGTGCTTCTTCTGCGGGCAACGTCAATGAGCAAAGGTATTAACTTTACTCCCTTCCTCCCCGCTGAAAGTACTTTACAACCCGAAGGCCTTCTTCACACGCGGCATATTGGCTGCATCAGGCTTGCGCCATCGTGCAATATTCCCCACTGCTGCCTCCCGTAGGAG
+
1308371#'%+1(+.,05;6+6,/(()/70,.))/-*((-80013712*((%+)-+033+,2-//)*(*,+0+)$%',**,/,&'+/,;2.//3*+-+,+*-.86890*+')*234755.51)3*41(,(+7234:57494255-%'(-2.()+,49444../0.995/,,0285-,/+'()(/,4.),%*)/-1'+',+-;:51./,-$*)+-*,,&1/0461123//-1+0(++(,.,./090750010'&$(*7579),+*--)(**%(.213/2/2/8*,38:9713+..42978//-,++,*+-2/68:4273,.50<-.*-,++6:5135)560:0/.1/..*,82.,*2(++(&)7/7:683+*,%)*&('090).*.470+&-/8*+)*)-..*.3'))-66.,1.2.,041(0.($--+,*,+,./04665+60248112+0+44245+'''(*672.9:,64+.1214242)&(),42+01,&-.638046:9:48806475:++)*+167;98:94665:442-,$)(*-,971:5544+)),)&..*($$)0,.41)()*.42<50288+1/03:<,19105/.,&*--'*)///92,.490970.,,.5161452712%,,2/02-+&&)2/568;:94,/61//22/22/1(.,//3.645.*,,-51'*$+++,-1-,*%'''4734457416///-,.8-,--26.&,,-.8:0)+()*),&546934688;85.;)*19700:-0;7<88:;249)5323<9763-)(.//:99774656<<406:+/2--*.,+*59-)(+,0.444,,.0.-0224578943)-*/./7&10248/'&%*%(&++82:5/071,+)()6-(.2.'1.'))(+//0.314245897:2./,*,$&''&'&&**2/''$().1820+,+9,;/3/5/-,'.7.-3553/.6*//)*...06525)'%+).'+:2103:-9522545:;:;:94-&%)-1035(8/1.101;-,/,//705--3(#')27..87752:<6*-55,3-(*)()**(--,12+'(),-45455.5+))&(--2**$&$'&+,/007679489130*-,173750+)004../50132(**()*./41094.--0*+(
@8fa92d0a-0bab-498f-9067-b202c1f37b12 ch=389 read=4574 start_time=2019-12-12T18:43:23Z barcode=BC01 runid=2c9cf7bc05858273f10e7d7ec552fc0bd742dc3e
CCGGTTACCTTGTTGACTTCACCCCAATCATCAATCCCACCTTAAGACAGCTCCTTCCCTTGCGGTTAGGCCACCGGCTTCAGGTGTTATCAACTCTCGTGGTGTGACCCAGGCGGTGTGTACAAGGCCCGAACGTATTCACCGCGACATGCTGATTCGCGATTACTAGCGATTCCAGCTAGTCGAGTTGCAGACTACAATCCGAACTGAGAATGGTTTTATGGGTTTTGCTTCACCTCGCGGCTTCGCTCCTCTACCATCCATTGCCCAGCACGTGTAGCCCCAGGTCATAAGGGGCATGATGATTTGACGTCATCCCCGCCTTCCTCCAACTTGTCACTGGCAGTCTCGCTAGAGTCCCCAACTTAATGATGGTAACTAACGATAAGGGTTGCTGCGCTCGTTGCGGGACTTAACCCAACATCTCTGACACGAGCTGACGACAACCGTACTCACCTGTATCTCTTAGCTATCTCTCCATCTCTGGAGCCTTTATGAGTATGTCAAGACCTGGTAAGGTTCTTCGCGTTGCTTCAGATTAAACCACATGCTCCACCGCTTGTGCGGGCCCCGTCAATTCCTTTGAGTTTCATTCTTGCAGACGGCTACTACTCAGGCGGAGTACTGGCCGTTAACTGCAGCACTGAACTTTGACATCAACGCAGGTACTCATCGTTTACGGCGTGGACTACTAGAATTATCTAATCCTATTTGCTCACGCTTTCGGGACTGAGCGTCAGTTGCAGGCCAGATCGTCGCCTTCGCCACTGGTGTTCCTCCATATATCTACGCATTTCACCGCTACACATGGAATTCCCGATCCTCTCCCGCACTCTAGCTGCCTGGTTTCTATGGCTTACTGAAGTTAAGCTTCAGGCTCACCACAGACCCTTGCTGCCGCCTGCTCCCTCTTTACGCTTAATGAATTCCGGATAACGCTTGCCACGTATTACCGCGGCTGCTGGCGTAGTTAGCCGTGGCTTTCTAATAAAGTACCGTCACTCGGCTACCATTTCCTGTAGCCGCGTTCTTCAACATAACAGAAGTTTACAATCGAAAACCTTCTTCCTTCACGCAGCGTTGCTCGGTCAGGGTTTCCCCATTGCCGAAAATTTCCTGCTGCCTCCCGTAGGAG
+
8-)+7--8.:.(.(*+15;5.621+021700/4/-46)(-)++.'*+3-(**.5.0:9+-5)-296803995,/4/51272)271051003.3,++)*.02;7943.4)'%-,88:888261708-,/1))&*-++,-73/4-*+-9:9:;;;542;24,--0.434645865;/.,$*,*/582102400*.'(,((.8430**7760+)*,*/28::+3559/388-017:889:486./2,-700,0*/-/-*00-/:6148.&&$&',+//02---17;,*1823141/-13.+()**21-4;10137864/17:/.479<8960,-&)1.-.1010030026505.-./*,.+313)3*&%$1)-,-,-(++''+15.....&-02/9),%&$(*46358,1062,&%$-+2++*(+.21/,+,./01.0523334971412/$+'((+(,/35662.,()($')*230//..,),177047///-26-$&%&))*1/14---//63/,1-/)1-;89<;69291..261&(-,,/7.1:1113*/-.-)-++.0++.,7'-.+771*-0(2)7,8/9;40+6<:*19</8.-.&(%1&'')*,,./074486+&'&)(&&%&&')*1110148487/15-3:94;4/.4538*1.$&''-,-/446:985;8,,,---997042/25*+)--1-/01/;2.--)26,+4530422/;:/-<95421/45435153:13+.728334998::9:-5**&3-&0++(&(/2:1.2+*,02478:6734%46:68:878826(**,)*%%)-)0,+./8865178),.+---,%--.26:4470:6/'(,093180-')))).70.,+1++'36456468231268<.9-,,234:79:-,-+8/)+.46+(-'&&&*-+%0&4,4.5/551.-(*.,+//'('()*:014113---,-6-,)')*3262012(,/3//75,+04143)&*)19998//14185539<95<5553360005/0*.4,'..-/2/'/-1&&,(+2;9/.00001/8:2055::;<:4482)/0,%+('/-*3496;9:/2-)/-%480.,1:78;-/27/04,)**./755222;4.155),'
@968a4519-5282-43f3-a9e4-3a525248a592 ch=153 read=3688 start_time=2019-12-12T18:43:39Z barcode=BC01 runid=2c9cf7bc05858273f10e7d7ec552fc0bd742dc3e
CCTTGTTGCGACTTCTTTTGATGTCGTCCACCTTAGACAGCTCCTTCGCTGCGGTTAGGCCCACCGGCTTCGGGTGTTATCAACTCTCGTGGTGTGACGGGCGGTGTGTACAAGGCGGTGTATTCACCGCGACATGCTGATTCGCGATTACTGGCGATTCCAACTTCATGTAGTCGAGTTGCAGACTACAATCCGAACTGAGAATGGTTTTATGGGTTTTGCTTCACCTCGCGGCTTCGCTTCCCTCTGCACCATCCATTGTAGCACGTGTGTAGCTCAGGTCATAAGGGGGGCATGATGATTTGACGTCATCCCGCCTTCCTCCAACTTGTCACTGGCAGTCTTCGAGTCCCCAACTTAATGATGGTAACTAACGATGGGGTTGCGCTCGTTGCGGGACTTATTGGCTTATCTCACGACACGAGCTGACGACAACCATGCACCACCTGTATCTCCTTATGGCTATCTCTCTCCATCTCGACCTTTATAGGTATGTCAAGACCTGGTAAGGTTCTTCGCGTTACTTCGAATTAAACCACATGCTCCACCGCTTGTGCGGGCCCAAATCAATTCCTTTGAGTTTCATTCTTGCGAACGCGTACTGCTCAGGCAGGTACTTGTGCGTTAACTGCGGCACTGAACTTTGACATCCAACACTTGGTACTCATCGTTTGCGGCGTGGACTACTAGGGTATCTAATCCTATTTGCTCCCCACGCTTTCGGGGCTGAGCGTCAGTTGCAGGCCAGATCGTCGCCTTCGCCACTGGTGTTCCTCCATATATCTACGCATTCACCGCTACATGGAATTCCACGATCCTCTCTACCTCTAGCTGCCTGTGGTTTCATATGAAACTACTGAAGTTAAACCAGGCTTTCACCACAGACCCTTGCTGCCGCCTGCTGCTCCCTCTTTACGCCCAATAATTCGGATAACGCTTGCCGCCTACATTATTACCGCGGCTGCTGGCACGTAGTTAGCCGTGGCTTTCTAATAAAGTACCGTCGCTCGGCTGCCATTTCCTGTAGCCGCCGTTCTTCCTTTATAACAGAAGTTTTACAATCCGAAACCTTCTTCCTTCGCGGCGTTGCTCGGTCGAGGTTTCCCCATTGCCGAAAATTCCCTACCGCTGCCTCCCGTACGGGAG
+
0.-8-2;*3-(-(.'$&%%#''%(#$'*2+--,./.3/++-/44360%%')*6;6:54759)+3(,((,53*35556;7771)000146893410/35099522--.,/(,3006/,,(%**07836.-.-:98877+**9+8-12070//6+2+)+79/-/(*04123120124*(//:/702575354;320+,1.,())(3,.90<<.-65;37;6(&(52503734,,&.*((+)//1/;/*.6222389:77//6.*,+*'.)/(2**,5539,-9641236..41+--.52221(2:,,-5688:0:8+*586:98.6'-&)0-,+1),//1/.3-/*,))&*+.66,,2*/-1.322653*)&+.17-,,+%*./*0,00788336231921***'+*$$'''(**(((*+/5/5-)32+,))&(*,/0:0:4112-).*(*-.347:,,-+/*3233654100/279,+*%,+'.46/.31,4,1177965.2597202.//44;8732121.6+..:6-2.4/5<:880-++*,.8;68;,0383414.312,-(,/12/83:717<<8579<;75:9/5/()((30,+,.06/)--/./27%-'((./3'3,.001/0,088%00//105:6486///319(7+1.%*&/)74566599705,%(/0./01536546916410006031/.3+).2+)-*044,'+,,050/0:94118848-57030:0/,&()7.,,1108877050//76211/*0-18920396889899953)**.3+(,302112+,+,/+/,0-*++,2/400.1+,,&',+((*+.062&,*.*6//$&$$$)*&(%'*.-)((-8./%'()0:05:.,+-+),,065;0./*+*-46358122347463)+.760/5/35*/++/024,)8221//-,2.*36%,,)&*(/0.02122/,0,,,54-5+*$()3/617/.041/0(&%%&%'+1.296/1.47-/2'2--+1,.&00-19324011205626;98<2-53.-7700667-,+,)*.:**..52/'&18*6649449840+-'*(,&'+*(./-20/.'$330;3289--0801,+/7792-40)(/.++,.167.76,(1&(%.(&+
@ef6efa9b-85ff-4032-afdd-ddc3c5c4965d ch=2 read=2695 start_time=2019-12-12T18:43:42Z barcode=BC01 runid=2c9cf7bc05858273f10e7d7ec552fc0bd742dc3e
CCGGTTACCTTGTTACGACTTCACCCCAGTCATGAATCACAAAGTGGTAAGCGCCCGCCCGAAGGTTAAAGCTACCTACTTCTTTGCAGCCCACTCCCATGGTGTGACGGGCGGTGTGTACAAGGCCCGGGAACGTACGTATTCGCATGGCATTCTGATCCACGATTACTAGCGATTCCGACTTCATGGAGTCGGGTTGCAGACTCAATCGGACTACGACGCGCACTTTATGAGGTCGCTTGCTCTCGCGAGGTCGCTTCTCTTTGTATGCGCCATTGTAGCACGTGTGTAGCCCGATCGTAAGGGCCATGATATTGACGTCATCCACAGCCTTCCTCCAGTTTATCACTGGCGTTCCTTTGAGTTCCCGGCCGGACCGCTGGCAGCAAAGGATAAGGGTTGCGCTCGTTGCGGGACTTAACCCAACATTTCACAACACGAGCTGACGGCAGCCATGCAGCACCTGTCTCACGGTTCCCAGAGCCACGGTCTCTCTGAAACTTCGTGGATGTCAAGACGATGGGTTCTTCGCGTTGCATCAGGTAAACCACATGCTCCACCGCTTGTGCGGGGCCCAAATCAATTCATTTGAGTTTAACCCTGCGGCCGTACTCCCCAGGCGGTCGACTTAACGTTAGCTCCGGAAAACCACGCCTCAAGGGCACAACTCCAAAGTCGACATCGTTTTACGGCGTGGACTACCAGGGTGTCTAATCTGTTTGCTCCCCACGCTTTCGCACCTGAGCGTCAGTCTTCGTCAGGGGGGCCGCCTTCGCCACCGGTATTCCTCCAGATCTCTACGCATTTCACCGCTACACCTGAATTCTACCCCTCTACGGACTCAAGCTTGCCAGTATCAGATGCGTTCAGGTTGGGCCGGGGATTTCACATCTGACTTAACAAACCGCCTGCGTGCGCTTTACGCCCAGTAATTCCGATTAACGCTTGCACCCTCCGTATTACCTGGCTGGAGTTAGCCAGTGCTTCTTCTGCAGGTAACGTCGAGCAAGGTATTAGCACTCCCTTCCTCGCTGAAAGTACTTTACAACCCGAAGGCCTTCTTCATACACGCGGCATGAAAAGCGGG
+
19./0.,7334.22,-++,24/-2681/-3:235-554356/*)*-64/*)*,2-($))''*-%*+928/()*&271.**3,3;8-01).93(),1:2029;:887895;;7/9320,*,23.4153),,/&%(&%#%$$$,..()$().+,4<8777853-/.029000+-/4569620,/0:18850*,,0(004/&/&(364:,;+4*8.871.32*((&&%)+04-.*(+*(-')*++,-/22&%((+/0001040132;7/++,,+44:237/--****+-,-'))*1,&,&*0,303'32692.--,%%%'+:69::39)',$$&-.025335-34;:43433140&&(&$$&-&)23:73:3/7440987524642,+%)18(3.9/6+5882;.1//-2132--.:0405/5-..+-2-,15-.*,.4223*+5446475141(1629940111391-460.&',+,/+*'&&%'*%%('$*&&&*($$*('),-,*,05/-&/0+--,))*,-,+,/,130-.+0++,347'-$)&66;301073684-*.*%&+)')+.-20+-3.)./022:7<937:95235:/5/7;(%(*1/5004--,./)(++)31887400+*,)(),.0.304(0(.-)',41434;403',,)(*--0.-1&1/,,054053664:5;)**2.-.78;5230485691228744:5//,096/1/5;90,,%'.45128439,.17867878989<:69:11-4/*)3222618358:48:080//01-+/,--663111&1&'*151/-50///,,*,.-($..5/5,5:7.-076.-++-2561-)+)(+8')*,01+)-,++-.23)+.15*++7-)483/394+*),.354471:09/*075:3794112230/.136./132++,.0122/2+-34553./11---19767:74/40-,+((***-0++.-,'('&&)*-4:58;4211(1668:9783%'')/**)(+,)&$%#&'89*8<97.7(.+0.13,/20495,24146*,//10294;45;7.0),%)(+./,&&((+')##%#$
@0d753d2e-bd76-4e93-8249-33f8412501c5 ch=426 read=4871 start_time=2019-12-12T18:43:43Z barcode=BC01 runid=2c9cf7bc05858273f10e7d7ec552fc0bd742dc3e
CTCCTACGAAGGAGGCAGCAGTGGGAATATTGCAATGGGCGCAAACTGGTACAGCCATGCCGCGTGTATGAAGAAGGCCTTCGGGTTGTAAGTACTTTCAGCGGGGAGGAAGGGTAAAGTTAATACCTTTGCTCATTGACGTTACCCGCAGAAGAAGCCAGCTAACTCCGTGCCAGCAGCCGCGGTAATACGGAGGTGCAAGCGTTAATCAGGTTACTGGGCGTAAAGCGCACGCAGGCGGTTAAGTCAGATGTGAAATCCCGGGCTCAACCTGGGAACTGCATCCTGATACTGGCAACGAGTCTCGTAGAGGGTAGAATTCCAGGTGTAGCGAATGCGTAGAGATCTGGAGGAATACCGGTGGCGAAGGCGGCCCCCCCTGGACGAAGACTGACGCTCAGGTGCGAAAGCGTGGGGAACAAACAGGATTAGATACCCTGGTAGTCCACGCCGTAAACGATGTCGACTTGGAGGTTGTGCCCTTGAGGCGTGGCTTCCGGAGCTAACGCGTTAAGTCGACCGCCTGGGAATACGGCCGCAGGTTAAAACTCAAATGAATTGACGGGGGCCCGCACAAGCGGTGGAGCATGTGGTTTAATTCGATGCAACGCGAAGAACCTTACCTGGTCTTGACATCCACGGAAGTTTTCAGAGATGAGAATGTGCCTTCGGGAACCGTGAGACAGGTGCTGTGGCTGTCGTCAGCTCGTCGTTAATGAAATGTTGAGTTAAGTCCGCAGCAGGCGCAACCCTTATCCTTTGTTGCCAGCAGTCCGGCCGGGAACTCAAAGGAGACTGCCAGTGATAAACTGGGAGGAAGGTGGGGATGACGTCAAGACATCATGGCCCTTACGACCAGGGCTACGATGCTGAATGGCGCATACAAAGAGAAGCGACCTCGCGAGCAAGCGTTCATAAAGTGCGTCGTAGTCCGGATTGGAGTCTGCAACTCGACTCATGAAGTCGGAATCGCTAAGTAATCGTGGATCAAGAATGCCACGGTAGATACGTTCGGGCCTTGTACACACCGCCCGTCACACCATGGGGTAGGTTGCAAAAGAAGTAGGTAGCTTAACCTTCGGGAGGGCGCTTACCACTTTGTGATTCATGACTGGGGTGAAATTCGTAACAAGGTAACCGG
+
./0.&&(((+,/+,2,+0101/46-+0,)//,.027*.(($)+3/10/',$++&/4088:78877332236;.-3,3/44:3196/7/456)/+--;;-')(*.30()+))-.**,56/.:+9+/02.3.))*,-02../-9.,54**-,/5.*/*$$%$(--,,)(,5.3475403//01/011,5-,,1(,)%,,015700-1/8.22,*'*-+-3:712*)57,-,,,%,*,1)-*'+-005079./270-&)*,'53+*3766:.53;69:40002676.6)'(-.0208.-,**++./558998-+*/+0..(0*-2,+40.0+++)*&'),./02,../29:;+)2+*1215/70.621./3-4//83124:6/*6890///+0,00..02242264330-40--488:8),'-8:34,94-:---6646;701763452402/7:79:<<6/-,'-22.,,,1//04.747569*)2-)15*,/0/.3-/,0,-./47:644,3.60,065664/26249/)/,-/4;8-,-1*1.7*.)4)*99<:0,$'('+,509:5+01+(),.-1.0-7338.///422373<:5905-+*/0937311-**(,,04-.&/8:8866/9/007488-..0+1,+8;.3/.+.08200.523567;:;;5<07/:<9:511241566-,'&).3./.322,4$/.10-+'&*).,-,).4)*18,'+.724/134-02%1-/4504586<302228.49-*-0/59/-3,.//-5,3.)0.+,/62-7,/0,,035579.10--0./&+*(0,((,)/,321:;-6647868533*,3494*,,388/0/))+-4602-)*))*()+,-*''(%//228998769+')&()+,067679691,%)&&'*)'-*&*-5+,867677888817'4+,8-4+*+,01001)//-+,,,-(+002//1*0-0.1(**(%%'1735488:.1$&&&(*)+-('()+,,,3.12,(6.&2/2.)-&*.234137/3920275545723',,)((/320),)06*&+)'+.-5*+&%%#1).0.5./7+'+2067454155)/,,1*,.-3-**.1176106500+/&)&%',.2524)4)1-6.6;
@00e3ab12-068a-4ee6-a861-b68649d5e444 ch=413 read=4742 start_time=2019-12-12T18:43:46Z barcode=BC01 runid=2c9cf7bc05858273f10e7d7ec552fc0bd742dc3e
TTGGTTACCTTGTTACGACTTCACCCCAGTCATGAATCACAAAGTGGTAGCGCCCTCGAAGTTAAGCTACCTACTTCTTTTGCAGCCCACTCCCATGGTGTGACGGGCGGTGTGTACAAGGCCAGGAACGTATTCACCGTGGCATTCTGATCCACGATTACTGGCGATTCCGACTTCATGGAGTCGAGTTGCAGACTCAATCCGGACTACGACGCGCGTTGAGGTTAAGCACTCTCGCGAGGTCGCTTCTCTTTAGCCTGCGCCATTTAGCACGATATTAGCCCACGGTCGTAGGGCCATGATGACTTGACGTCATCGCACTTCCTCCAGTTTATCACTGGCGGTCTCCTTTGAGTTCCCGGCCGGACCGCTGGCAGCAAAGGATATAAGGTTTTTCGTTGCGGGACTTAACCAACATTTCTGGCACAGTGACGACAGCCATGCAGCACCTGTCTCGGTTCCCGGTACATTCTATCTCTGAAAACTTCCGTGGATGTCTTCGGGCCGGGTAGTTTAGCTAGCGTTGCATCGAATTAAACCACATGCTCCACCGCTGTGCGGGCCCCGTCAATTCATTTGAGTTTTAACCTTGCGGCCGTACTCCCCAGGCGGTCTAAAGCAACGCGTTAGCTCCGGAAAACCACGCCTCAAGGGCACAACCTCAAGTCGGCATCGTTTACGGCGTGGACTACCAGGGTATCTAATCCTGTTTGCTCCCCACGCTTTCGCACCTGAGCGTCAGTCTTCGTCCAGGGGCCGCCTTCGCCACCGAGTATTCTCAGATCTCTACGCATTTCTGCCACGCAGATTCTACCCCCCTCTACGGACTCAAGCTTGCCAGTATCAGATGCAGTTCCCAGGTTGGGCCGGGGATTTCCATCTGACAACAAACCGCCTGCATTGCGCTTTACGCCCAGTAATTCCGATTAACGCTTGCACCTCCACGTATTACCGCGGCTGCTGGCACGGGTTAGCCAGTGCTTCTTCTGCGGGTAACGTCAATGAGCAAAGGTATTAACTTTGCATCCTTCCTCCCCGCTGAAAGTGCTGGCGAAGGCCTTCTTCGCCCGCGGCATGGCTGCATCAGGCTTGCGCCCATTTGTACCAATATTCCCCACTTGCCTCCGTAGAACAATATCAGCACCAACAGAAGGTTAACGCACAAGGTACCGACAACC
+
2-020;407.6(/2',,**+**(34:./16:0033;61%,+-/*-.32/.112663.)))-175,(*))451(./.*,-,))))(350&().**(-.62..--/08;:756.//589:95:46%****.26519223843.3..03/-..232.-,*:+),1164559<891/07/74340'()+/..2.,-,23206+:.4/1220)())*+++)(%''()'(((,+%*$)+11644/**+*.(*3.56589.(%&#,(124.)*+%$&'',*',(3/.,*91&'(&-.-+)(0+1,&((.0.+,,-,-002:998*3'('1+7*-0022;8123465433'51547.29,,*89,97,(0-30:143/1+5*%,%'*3(/.20*')*(+,0-.+(*),+,.<9:-9+6)+'+*1.58*,/(2---(,.1353'5*.-.*(%*'(./::564/,,-34950*)'%%$'**&%&+*,-++010.34959788;52.,)%'%&)%*'-+&(((*3)&%%+$+.128-0/24(%1+2/;7:31/+./--75139,,''*35373786/)(+/-,2/14<971-5<<2/75.2-,+0.81./24246:..3:160,+&)++'.,+*(&&.+*,883/1+-.('-3,025;892-.5+&%%+)+109(5,653'.-/0-420$,*)*(-.82550574,*(*,07.05-2,,,4<7+/-021----)72()664695645798:5,,,,-53/7((111-$)(/54:6/,-'(('$%(),10.3,,-./.97786769<8,($('%('*%+)&+'*031435*)))(*,++-6731-016..8,,00/3023;9:9899240-)-+.-',6**.-.$1+))*).---,.(3,7<;93171)()&))+-0+00+*11.30,,.05/634//17132,,/-*+(-3'-(%&*,./2,/5-.4002;;.:*(%&*0)*/++-.(325551-'(')-1-4601::9:9/:0//668<-0,/*+++&*'''&**-43,5220-:7,*4165:512*+*++-)+0-/399;86;8''&(&(',+*./10../005-89043*-0152(0.*',&-'9')),.,26/$((()16.68*-67*0./40128.-/-06654+*/0-5041+'$&&*('+*,.77/-/*&#"
@57399b88-b37f-41d6-ac77-656e306a66d0 ch=202 read=3858 start_time=2019-12-12T18:43:48Z barcode=BC01 runid=2c9cf7bc05858273f10e7d7ec552fc0bd742dc3e
CCGGTTACCTTGTTGACTTCACCCCAATCGCTGACCCTACCTTCGGCCGCTGCCTCCTTGCGGTTAGCTCACGGACTTCGGGTATTGCCAACTCTCATGGTGTGACGGGCGTACAAGACCAGGAACGTATTCACCGCGACATTCTGATTCGCGATTACTAGTAACTCCAGCCTTCATGTAGGCGAGTTTCAGCCTACAATCCAGGTGAGACTGGTTTTAAAGTTTGGCTCCACCTCGCGGTATTGCATCTCTGTACCAGCCATTTGTAGCACGTGTGTAGCCCTACACACATAAGGGGCATGATGATTTGACGTCATCCCCACCTTCCTCCAGTTCTCACTGGCAGTCTCCTTTGAGTTCCCGGCCGGACCGCTGGCAACAAAGGATAGGGTTACTTTGGCGCTCGTTGCGGGACTTAACCAACATTTCACAACACGAGCTGACGACAGCCATGCACCACCTGTATCATATAATATCTCTCTCCATCTCTGGAGCCTTTATGAGTATGTCAGACCTGGTAAGGTTCTTCGCGTTGCTTCGAATTAAACCACATGCTCCACCGCTTGTGCGGGCCCCGTCAATTCCTTTGAGTTTCATTCTTGCAGACGTACTACTCAGGCGAATTACTTATTGCGTTAACTTTGCAGCACTGAACTTTGACATCAGCACTTAATTGCTCATCGTTTACGGCGTGGACTACTAGGGTATCTAATCCTATTTGCTCCCACGCTTTCGGGACTGAGCGTCAGTTGCAGGCCAGATCGTCGCCTTCGCCACTGGTGTTCCTCCATATATCTACGCATTTCACCGCTACACATGGAATTCCACGATCCTCTCCTGCATAGCTGCCTGGTTTCTATGGCTTACTGAAGTTAAGCCTCGAGCTCACCACAGACCCTTGCTGCCGCCTGCTCCTCTTTGCTTAATAATTCCGGATAACGCTTGCCACCTACGTATTACCGCGGCTGCTGGCACGTAGTTAGCCGTGGCTTTCAATAATAAAGGTACCGTCACTCGGCTACCATTTCCTGTAGCCGTTCTTCCTTTATAGTAAAGTTTACAATCGAAAACCTTCTTCCTTCACGCGGCGTTGCTCGGTCAGGTTTCCCCCCATTGCCGAAAATTCCCTACTGCTGCCTCCCGTAG
+
72/,41%0-0-'0&'(,4774/880,015,..2+.,((),'&(''.+0,+/-/777141/0+3,6,--87391212/1'(,+-'+*(26,)))*,0+.0.,4767972/1234810..*6&2.3.-0235;888://(()+431)**.90110)3)*+73...%+)3'''(&(1729556775*()5<7,*-3+()+,8+0(%02-00556:;83<<3.:/.1;949567:+0/,.)*,31/7/..9253348777:0/19/01(&%&()*1+-044111.4/)))+*,/1323+,')+.313442:75,,-'44526791,/38;:841-.,/.'*-./1/91117216+*0.++12-25-(21002589/-5.741712;*6,:74+,*--$('&#$((&++/06835,961.,-,',&-'&'(/1,+.0./--)+1660/.+,0-*/:/:32129,0)%$&$%%()-,1&,.54/.,,*6966432243,,///8/./50/00255/&*&*'$$++$&((6878<:8919,'+6.8(*-//1<;7922024..7++7023.5,*)+'2,4:7.-1:697:7+26,,231<;529<080./&&,+'*(*-++,/*,23(/)/+'*)3*-313/804../15&'#)((/0006-28+*,;79:/$,#'%%&%+&%(+*58897;<0.10..2177997740,3-*,..065-8,+'84*(*,22)'-+++&)&-382784),+++3-229/2'(,+5'(+00/73-.+-.-,2:112/60018:0./++988766+&../07<;0/09/4634'+)-,0,.-:/5/11251300004/*(&)*-110494587;70546//+/0)(%()-,243107544'&,-,*$&&&&'')78838233026*-9300/28)-/4,$%&(-1-98:33-/-6/-,,++0,&5.(,0.-./1/7307:540710///1-)%,,-/05/-'-0/4,9+*11)'+++2/06*,'()85772')--20-.+/4,3913855/-+,*)+/)/+**',5,*)%#*+(,.8;/22434.-07609;<88;80381)+*(0--,8/,,/0/<9:049,;83/;;;/-//,.5+,7:33095**-0/.//.38,60,*.+0
