# Supplementary material for: De novo species identification using 16S rRNA gene nanopore sequencing
Source: PeerJ. 2020 Oct 21;8:e10029. doi: 10.7717/peerj.10029 (PMC7585375; doi:10.7717/peerj.10029)
Supplement: Supplemental Information 2 — Contains raw reads. [file peerj-08-10029-s002.zip › pass_fastq_runid_2c9cf7bc05858273f10e7d7ec552fc0bd742dc3e_20.fastq]

@0f8f8bec-bc7f-43f4-8d36-422dff065978 ch=409 read=14959 start_time=2019-12-12T19:35:50Z barcode=BC01 runid=2c9cf7bc05858273f10e7d7ec552fc0bd742dc3e
CTCTACAGGAGGCAGCAGTGAGAATATTGCACAATGGGCGCAAGCCTGATGCAGCCATACCGCGTGTATGAAGGCCTTCGGGTTGCCAGAGTACTTTCAGCGGGGAGGAAGGGAGTAAAGTTAATACCTTTGCTCATTGACGTTACCCGCAGAAGAAAGCACCGGCTAACTCCGTGCCAGCAACCGCGGTAGCCACGGAGGTGCAAGCGTTAATCGGAATTACTGGGCATGCAAAGCGCACGCGAACTGGTAAGTCAGATGTGAAATCCCGGGCTCAACCTGGGAACTGCATCTGATACTGGCAGAAAGCGAGTCTCGTAGAGGGTAGAATTCCAGGTGTAGCGGTGAAATGCGTAGAGATCTGGAGGAATACCGGTGGCGAAGGCAGCCCCTGGACGAACTGACGCTCAGGTGCAGCGTGGAGCAAACAGGATTAGATACCCTGGTAGTCCACGCCGTAAACGATGTCGACTTGGAGGTTGTGCCCTTGAGGCGTGGCTTCCCGGAGCCTAACGCGTTAAGTCGACCGCCTGGGAGTACGGCCGCAAGGTTAAAACTCAAATGAATTGGCGGGGCCCGCACAAGCGGTGGAGCATGTGGTTTAATTCCGATGCAACGCGAAGAACCTGGTCTTGACATCCGGAAGTTTTTTCAGAGATGAGAATGTGCCTTCGGGAACCGTGAGACAGGTGCTGCATGGCTGTCGTCAGCTCGTGTTGAAATGTTGGGTTAAGTCCCGCAACAGGCGCAACCGCTTATCCTTTGTTGCCAGCGGTCCGGCCGGGAACTCAAAGGAGACTGCCAGTGATAAACTGGAGGAAGGTGGGGATGACGTCAAGTCATCCTTGTACTTACGACCAGGAGCTACACGTGCTACAATGGCGCATACAAAGAGCGACCTCGCGAGAGCAAACGGACCTCATAAAGTGCGTCGTAGTCCGGATTGGAGTCTGCAGCTCGACTCGATCGGAATCGCTAGTAATCGTGGATCAGAATGCCACGGTGAATACGTTCCCGGGCCTTGTACACTGCCCGTCACACCATGGGAGTGGGTTGCAAAGAAGTAGGTAACTTAACCTTCGGGAGGGCGCTTACCACTTTGTGATTCATGACTAGGGTAGAGAAGTCCGTAACAAGGTAACCAGG
+
#'(&'''//'*1,/77/22,'')*)*02+++-6;835,+&+24/2698783++(-,54+6702898756-0-++,.031*:858*(&'&(&)+-37))()).32,+/',*)3/&()0;7--7/80388/8/),38739333-8,,3:/+/+,.1*+.'(+-42-9.-,6//0603231/-/0'56-/,*,(')((+54,3+(-567/3/4/6,01%.(*+2,/058+)$()+06-,.-635453112,2'0.6.28++,0)+,094,221)15658.326255(3+,544100/.12258583/&)')'+,')),0211))'-++./004102+)-)*'%$(+.624/4-*+<983/.,,./5;,*3,,645:76:4230,,/+22.10;21*39-,((*+*+,3243503525+(&))*+*)(.06.0'30.1///1627;4/0::987,+(,)395/7;91///'23/),1(&)&+,-20/.29008,)1.)/-,.,/01+(-0+.3)*7:10.-1374.177898462,+.-('++,-701,0/-033:3;;24989;.-.()*,/,**55,*,)(*-.040205202,./38/.,/-2.09327,++0/50(0(/./4)+*-+*)333/33045520$'%((/0862+2(()-/2..,,122376,%&*,54/4194940026%)*0)**')-0.6--+/.347/011289857/068//.:47307/+)*1,''03&3,06876+&./%%('*+9))60)1-,8;..,-403)4-4,)-&/)*-.69*0(++,2,-90...,.0/986990.2),**).).25-987864///('()**$&&('%')&'(,--*'3/+',1.-*,)+0886619,0-+*..01872)$)&'.*')+,,2.++)(*,1),,+))40/,-360-445597)2(202//1+6-3*)+--)&'''66232324')-0)0*..1-.()/+/-+,7899534,-096462-3/64+*866835,:.('155211*+)*%'%%(1-.1/--,.2+-)*)'(*,,),;*-4;4'()))/060.**,'6,66367)7/-,/*30-2.,3:0.23-)+*,0:5332323'50,**((''))--+*-.0402*2,5:65/54
@2f5450e9-8faf-4181-8ca3-0f8057e5c2d1 ch=266 read=16331 start_time=2019-12-12T19:36:03Z barcode=BC01 runid=2c9cf7bc05858273f10e7d7ec552fc0bd742dc3e
CTCCTACGGGGAGGCAGCAGTGGGGAATGTGCACAATGGAAGCCTGGTGGCAACGCCGCGTGAGTGATGAAAGGTTTCGGATCGTAAAGCTCTGTCTTTGGGAAGATAGCGGTACCCAGGAGGGAAGCCACGGCTAACTACGTGCCAGCAGCCACTTGTGTACGTAGGTGGCAGGCGTTATCGGATTTACTGGGCGTAAAGGAGGCGTAGGCGGATGATTGAGTGGGATGTAAGAATACCCGGGCTCAGCAGGTGCCATTCCAAACTGGTTATCTAGAGTGCAGGAGAGGAGGGTAAAATTCCTAGTGTAGCGGTGAAATGCGTAGAATTGGAAGAACGCAGTGGTGACTCTCTGGACTGTAACTGACGCTGAGGCTCAGCGTGGGAGCAAGCAAGTTAGATACCCTGGTAGTCCACGCGCCGTAAACGATGAATACTGGATGTGGGGGGTTTCAACACCTCCGTGCCGCCGCTAACGCATTAAGTATTCCGCCTGGGGAGTACGGTCGCAAGATTAAAACTCAAAGGAATTGACGGGGACCCGCGCACAAGTAGCGGGCATGTGGTTTTAATTCGAGAAGCAACACGAAGAACCGCACCACTTGACATCCCTTGCATTACTCTTAATCGAAATCCCTTCGGGGACAAGGTGACAGGTGGTGCATGGTTGTCGTCGAAACAAATTGTCGTGAGATGTTCCAGGTTAAGTCCCGCAACGAGCGCAACCCTTGTCGTTACACCATTAAGTTGAGGACTCTGGCAGGGCTGCCTGGAGTTAGCCAGGAGGAAGGTGGGAATGACGTCAAATCATCATGCTATGTGTAGGGCTACACGTGCTACAATGGCTGTGGTACAGAGATGCTGTACCGTGAGGTGGAGCCAAACTTTAAAACCAGTCTCAGTTCGGATTGTAGTGAAACTCGCCTACATGAAGCTGCAAGGTTACTAGTAATCGCGAATCAAGTGTCGCGGTGAATACGTTCCCGGGTCTTGTACGCACCGCCCGTCACACACCATGAGAGTTGGCAATACCCGAAGTCGTGAGCTAACCGCAAGGAGGCAGCGGCCGAAGGTAGGGTCAGCGGTGGGGTGAAGTCGTAACAAGGTAACCGG
+
.24313607:))//,-//+47043(-()&,*,,02970*(%')&$&&'%$$+610582233.,,+*-.-/2(+0+:*+7:987/204+*++::79013.-2+-/)+'%%)&,)*02*'*,)04,.1/4825/:00/845365999;531/040,*0))***'%)1/./..62(&240-4.-/&0%23,,88:154),24*+)$+-,/675787;444/8*%('(4;:881.&'')+*426-06-+*/(+,+/15,,**/.7-53-569889543/1*+.202-1700*-,**,')&&).-906(*,31+&+,.77607,**2254,,'1(*)'(&*00$7&*,.($*,.-/-)-5413466685556.,-,,+/032-'((+/2:+(),78)/.&**-*%,*,-6,+/666667.***/+-548:<430,-./95).)(+$++6448:6,.510(,*,28146+.(*'%1.798974/2.2-2*((+.815137346/'&((010:89472.-./0-:;609377-,,*+0.1/2,.88109/,.*//30+)*(**(-,///,-..3<<-7:967.,%&($'/(1,.-/-*+,/+$'$'&$%4'-*44314+.,+++4+)*+,21:18,('')');118906:,.//3-4./18335568:4../-46;56764+&''&*+*&+'(,(&+()-89/5)'&)37352/,/150,.1&2+)*,,21/171-6...-6/..-/7-8-8-+6,-%240342.'&&%..*+,',-11,')/1)**.,0/,1-.))&)&,+%/36899999;4//,0366,0'(+/7762/0.-05.&)++222/0043*+,.-&(/,-2,*+*(*(%()+/4678520/0281439699-,/*-7::5:9930/0/2:8908+2,'(%'%&,-(*+.448436264+.,,-(%%'*+.3,/,).10711+3-.467,)%**32352;7656.&,(-..-*'3455391/0446479,68--650-,,,08710,*)*3/2/0092)-6/'%,(*-54-''-/0544000,0.--,/+0+/,3,*0),+/-*-(*+1,2-13042)(*,-*+/0523314-808:;9.,
@052fd6ab-2dd5-4edf-aead-e6d17c4f7c36 ch=42 read=17116 start_time=2019-12-12T19:35:59Z barcode=BC01 runid=2c9cf7bc05858273f10e7d7ec552fc0bd742dc3e
CCGGTTACCTTGTTACGACTTCACCCCAGTCATGAATCACAAAGTGGTAAGCGCCCTCGAAGGTTAAGCTGCCTACTTCTTTTGCAACCCACTCCCTTGGTGTGACGAGGCGGTGTACAAGGGCCGGAACGTATTCACCGTGGCATTCCTGATCCACGATTACTAGCGATTCCGACTTCATGGGTCAGTTGCAGACTCAATCCAGTTTACGACGCACTTTATGAGGTCCGCTTGCTCTCGCGAGGTCGCTTCTCTTTGTATGCGCCATTGCTTAGCGATAGTGTAGCCCTGGTCATTAGAGGCCATGATGACTTGACGTCATCCCACCTTCCCTCCAGTTTATCACTGGCAGTCTCAGCACAGGTTCCAGCCGGACCGCTGACAAAGGATAAGGGGTTGCGCTCGTTGCGGGACTTAACCCAACATTTCACAACACGAGCTGACGACAACCATGCAGCACCTGTCTCACGGTTCCCGAAGGCATTCTCATCTCTGAAAACTTCCGTGGATGTCAGAGACCAGGTGCAGGTTCTTCGCGTTTGCATCAGATTAAACCACATGCTCCACCGCTTGTGCGGGCCCAAATCAATTCATTTGAGTTTTAACCTTGCGGCCGTACCCCCAGGCGGTCGACTTAACGCGTTAAGCTCCGGAAGCCACGCCTCAAGGGGCACAACTTCTCAAGTCGACATCGTTTACAGCTGGACTACTGGGGTGGCAACTCCGAAAATCCTGTTTGCTCCCCACGCTTTCGCACCACAGGCGTCGAAGTCTTCGATCAGGGGGCCGCCTTCGCCACCGGTATTCCTCCAGATCTACGCATTTCACCGCTACCTGGAATTCTACCCCCCTCTACAGGACTCAAGCTTGCCAGTATCAGATGCAGTTCCCAGGTTGGCGGGCGGGGATTTCCACATCTGACTTAACAAACCGCCTGCGTGCGCTTTACGCCAGTATCGATTAACGCTTGCACCCTCCGTATTACCGCGGCTGCTGGCGCAGGTTAGCCAGTGCTTCTTCTTGCGGGTAACGTCAAGCAAAGGTATTAACTTTACTCCTTCCTCCCAGTGCTTTACAGGCGAAGGCCTTCTTCATACGCGGCGTAGAAAACATCAGGCTTACGCCGGTGTACAATATTCCCCATTGCTGCCTCCGTAGAG
+
43+0/8).448-35,-/.02923/288,3599:99;886735')+-721.)+-254)*&'*.5-802)+,&+,*-14;8199-.24-7;0+/-/-$)&()7,,01/&$02-0-,,,,68*+15,.(.+07584362038&3)9256;1-'+,/06)-..34/130/.--52451*0071553750/'&*4)0133536(8.02126/%#&(233/*-24;0)(%1+41*)*0.)')())*+,(.,+,+/808818:1,*,/0778<3:1(&,)''+(%(&%)%&&(*26,.8:8%0'&&(+1-:75//,+)(+**,32433+39+)++)//90/1*,/166-.09:<2;2118721%''&((*15/3/%++,.9/10))'&'&1;,4,+-*,)1)+/3(*)++/.8..,(751-*+,-*/*-,631;6/.3/41.0676444346302'9/79630',#%'+)/333),-779484-.3/50'-0/.1254,5,04984,-0.0/05876234-&)+079.1*+%(%097<,0**)/,-4,*//6730-3.3:896..,,,-,1,,7--.-/,*)+,63243&),-0)8.<9.9<80../;6+,.-.30/,3-4-'(&)-.-+).3))45465344563000+1*(()+:-,++.',2+.-/1.1(-'.10*.10-+,()+/)6*087798,+++/.*+)++)-54,,&(#%*-%'(+(+)('')$(,14-151118.+,.1662),*++43-))'/)$%)-511,-()(++-//,+*-/%+4::15710/-**)0,237-.,*-;975//..0..''+2326;;578;33.43-/5,6+8*66272865/-2322',2369:00+,2//55.../17155736(6535,'(6;3:*)'+//.&-+.%07*-()+43944,(&$3*3356**$')*+0121211--1)-/11(*/,+,(*.86860-1.**,.67357+*-3/-2710184646810-'*$3(/1)+16.55156:4/8))(*,,5/-3;:788-*),*.'&$/+,532*)/+&)+++'+,-/4/.%+*(*()&$%$(((**-.-263837<87+,*&'++0((%#*,-)))++*25,1-&--6/%&(%%%*-7011-6/.((,8/3465925,*,--(&
@61856ce8-fea6-4bf2-839f-cbadb7bd5ed2 ch=450 read=14756 start_time=2019-12-12T19:36:00Z barcode=BC01 runid=2c9cf7bc05858273f10e7d7ec552fc0bd742dc3e
CTCCTCGGGAGGCAGCAGTGGGAATATTGCACAATGGGGCGCAAATGATGCAGCCATACCCGCGTGTGTATGAAGAAGGCCTTCGGGTTGTAAAAGTACTTTCAGCGGGGAGGAAGGGAGTAAAAGTTAATACCTTTGCTCATTGACGTTACCCGCAGAAAACACCAGCTAACTCGTGCCAGCCGCGGTAATACGGAGGTGCAAGCGTTAATCGGAATTACTGGGCGTAAAGCGCACGCAGGCAGTTTGTTAAGTCCAGATGTGAAATCCCCGGGCTCCAACCTGGGAACTGCGTCTGATACTGGCAGAAACGGAGTCTCGTAGAGGTAGGAATTCCAGGTGTAGCGGTGAAATGCGTAGAGATCTGGAGATACCGGTGGCGAAGAGCGGCCCCTGGATTGAAGACTGACGCTCAGGTGCGAAAGCGTAGAGACAAACAGGATTAGATACCCTGGTAGTCCACGCCGTAAACGATGTCGACTTGGAGTTTGTGCCCTTGAGGCGTGGCTTCCGGAGCTAACGCGTTAAGTCGACCGCCTGGGGAATTACGGCCGCCCAAAAAACTCAAATGAATTGGCGGGGGGCCCGCACAAGCGGTGGAGCGTAATGGTTTAATTCGATGCAACGCGAAGAACCTTACCTGAGTCTTGACATCCACGGAAGTTTTTTCAGAGATGAGAATGCCTTCGGGAACCGTGGGACAGGTGCTGCATGGCTGTCGTCAGCTCGTGTTGTGAATGTTGGGTTAAGTCCGCAACGAGCGCAACCCTTATCCTTTGTTGCCAGCGGTCCGGCCGGGAACTCAAAGGAGACTGCCAGTGATAAGCTGGAGGGAAGGTGGCGTCAAGTCATCATGGCCCTGACCAGGGCTACGTGCTACAATGGCGCATACAAGAGAAGCGACCTCGCGAGAGCAAGCGGACCTCATAAAAGTGCGTCGTAGTCCGGATTGGAGTCTACCCAACTCGACTCCATGAAGTCGGAATCGCTAGTAATCGTGGATCAGAATGCCACGGTAGATACGTTCAGGCCTTGTACACACCGCCCGTCACACCATGGGAATTAAGGTTGCAAAAGTAGGTAAGCAACTGGGAGGGCGCTTACCACTTTGTGATTCATGACTGGGGTGAAGTCGTAACAAGGTAACCGG
+
-.4935,0/).51020-//(3+*+,-/.+*+,-3223-)*+.088851/)*)'.01//07*)'&'&',,/0,-.)+-+2,7/8/+/)*2(%*87*)./009<-)-,*/3(&-)-).2)((+)19/-,0//+.:/67.-322%3&'&/,0..7:+,.)*,)')%',0'---,6.*)$(%++)*,+.5/91/6/()%/(*-)-,50))03342373270413459;77365:1(*,1,/&1%(,1-/4;9,4.5.04/+,./5&&%*2)*2/1.&/11/5'2+23129.2/35565761//1/--*(&+'-0(0++(*+//0,/,-',')&1&0)1+4'(282/--.00)3+-:30035910++*1125*)*-104.,*+',**.*&&)*.,77,)/18-0)(-*(/,.../.0012/30223.20++231/'(%,.4514-1'7).(,-279*+-620207.)+0386687-0,+,+-/.,,$%',%'02''1'.,''()+.0-(((/*)),*.-*')*-;654.6-7.+,13/68235,+&(&(',+)*).*&&&$%04:89*224+:..-131,.)0+-776)72*')*+))').967-'*+(,+*)485;;488<21111;:9:55)+,(+/,,.,*273.&'*,/;0009:6++-00-/,.5;9<)./-/01/.*)&,')).283,98272973,-.-8/05688::99:0;0//87*25/-0027807/**'&')*0:-434:792654+./-3+)*+125.12,+1024((0)(9+%($&&./838'8*9/*:7.601856(/(%')./349322///01---//0/-(*'-/,+()+.202,/01:8*,-(,,'$+1285197/-+,+-.065648338423248884()'))(*--38895420,),026(-.5..&(*,)381+/12332.')*,6/1+,*9,&*&')22).+)('.//55764722/5/0/1-82935//,)'+3/00+6,/113**+/117+)+195)(41+.-,23%.4302,&+*+-103;6:;5685,++-.,1-')''-(1*262;-4-3/'$%$1),1*(.,**'&()$)/-12/7/.9302.83,-358<8763.3303&&(,+7/0.289988;*5--518'2
@8567919d-a62e-4c2e-80a8-25567de132e3 ch=410 read=15623 start_time=2019-12-12T19:36:07Z barcode=BC01 runid=2c9cf7bc05858273f10e7d7ec552fc0bd742dc3e
CTCCTACGGGAGGCAGCAGTAAAGGGAATTTTTTTTTCGGCAATGGGGAAACCCTGACCGAGCAACGCCGCGTGAAGGAAGAGGTTTTCGGATTATGAAACTTCTGTTATAAAGGAAGAACGGCGGCTACGGAAATGGTAGCCGAGTGGCAGTACTTTATTAGAAGCCACGGCCCAACTACGTGCCAGCAGCCGCATTAATACGTAGGTGGCGGCATTATCGGAGATTATTAGCGGGCGTAAAGAGGGCAGGCGGCAGCAAAGGGTCTGTGGTGAAGCCAAAACTTAACTTCAGTAAGCCGCCACGAAACCAGGCAGCTAGAGTGCAGGAAGGGATCGTGGAATTCCATGTGTAGCGGTGAAATGCATGGAATGGAGGAACACCAGTGGCGAAGGCGACGATCTGGCCTGCAACCGGCGCTCCAGTCCCGAAAGCGTGGGGAGCAAATAGGATTAAGATACCTAGTAGTCCACGCCGTAAACGATGAGTGCTAAGTGTTGGATGTCAAGAAGTTCAGTGCTGCAGTTAACGCAATAAGTACTCCGCTGAGTAGTACGTTCGCAGAATGAAACTCAAAGAGAGGAATTGACGGGGGCCCGCACAGAAGCGGTGGAGCGTAATGGTTTAATTCGGAAACAGCGCAGAAGGGGAACCTTACCAGGTCTTAAGCGTACTCATAAAGGCTCCAGAGATGGAGAGATAGCTATATGAGATACAGGTGGTGCATGGATAAATCAGCTCGTGTCGTGGATGTTGAGTTAAGTCCCGCAACGAAGCGGCGCAACCCTTATTATTGAATTACCATCATTAAGTTGGGGACTCTAGCGAGACTGCCAGTGACAAGCTGGAGAGGCGGGACTGACGTCAAATCATCATGCCCCTTATGACCTGGAATACACACGTGCTACAATGGATGGTGCAGGAAGCGAAGCCGCGAGGTGAAGCAAAACCCCATAAAACCATTCTCAGTTCGGATTGTAGTCTACAGCTCGACTACATGAAGTTGGAATCGCTGGTAATCGCGAATCAGCATGTCGCGGTGAATACGTTCTCGGGCGCTGGCCGCACACCGCCCGTCACACCGAGTTGATAGCGAAACCGGTGGCTAACCGCAGGAAGGGAGGCTGTCTAAGGTGGGATTGATGATTGGGGTGA
+
-251,/41:.',,(-..&453)'**&)),2::7287..40-.1--.('&(()3.'()*&((-1634128+++.0.6-./*'))'333-00:19111629//093540:0008.-1*1+06.'.*-,))+,(+)3,,4210146(&&&((&&&('&'(()/9/',)$&&%'+*-,(**)$%',.142/0-,.6/-.&*)6)226647571/-*(,+'-1--1(4('*-.,/.+$$&**//08;.**/0.0.9;860-&)&.2'163.-+*'%&0)*4*..%'+)(,+2))0+.*--19'28.00**)*+1/666742.222,-,.(&',((('0+..26783,3,:-:..,,,)&'''/0/07910224/-%%.+.,2*-62488345050*)+%&).1.*+-.72:3<3885./+++.//.2()*30.*'*-*)+)+%',)'%,9:;90+)%-)5++.634920),'*)-0*.-64,017610-.)'&'*4555130817/0,$)+''$*((37:56877666)+/6/6/.002231%.%)*05.3)*+,.-36596:921-*()1/1/67/27-.+((%'&&')(++).,)772.6.*-,1,)-**,25474-//.//103477;5;5:4-)-.)),+,).%'%'(+,+('.+/+*14+-/,'*'//()&))++.,.190/5326*))*+,663,**)+-,,,+57765655669606009898785%,,&&$&)(+,-044477730&.00/1+&).-2.2407*+-/&0%%((()&'*./646*(2(.1+/3,*(--,0426872:12+0.*-6,-(+,*'*+&(*,-346935542,0++,-62-*()1*+1,)&')-24530./,--5677%341,,2/-+%01**&&))*-**&'&0'-**45:66;86.*((--.+&*+*%&4)+4-/-(*),)*.')-797435.&'&.56/455;868(//71(,&*&'+(-152-10'0./000310/0*-++.706.700'&%(%&(()/-.-,0*40-45631.(()++02;99:669324%0(0++)*&((&*&+*/601,(*-.,5+2-,*0).++(($(').)(-./.0810/1.,*++)/+,))('('&&'*-,05(5,453,5..//0518054**)*
@b9700fc4-f6f2-4981-9f85-e62cbdacec91 ch=105 read=18026 start_time=2019-12-12T19:36:15Z barcode=BC01 runid=2c9cf7bc05858273f10e7d7ec552fc0bd742dc3e
CCGGTTACCTTGTTGACTTCACCCCAGTCATGAATCACAAGTGGTAAGCGCCCTCCCGAAGGTTAAGCTACCGCTTCTTTTGCAACCCACTCCCGGTGTGACGGGCGGTGTGTACAAGGCCCGGAACGTATTCACCGTGGCATTCTGATCCACGATTACTAGCGATTCCGACTTCCTTAGGTCAGGTTGCAGACTCAATCCGGACTACGACGCACTTTATAGAGGTCCGCTTGCTCTCGCGGGTCGCTTCTCTTTGCATGCGCCATTTGGCAGCGCGTGGTAGCCCTGGTCGTAGGGCCATGTATTGATCATCCCCATCTTCCTCAGTTTATCACTGGCAGTCTCCTTGCGGTTCCCGGCCGGACCGCTGGCAACAAAGGATAGGTTGCGCTCGTCGCGGGACTTAACCAACATTTCACGCTTTACGAGCTGACGACAGCCATGCAGCACCTGTCTCACGGTTCCCGAAAGGCACATTCTCATCTCTGAAAACTTCCGTGGGTGTCAAGGCCAGGTAAGGTTCTTCGCGTTGCATCGAATTAAACCACGTACTCCACCGCTTGTACGGGCCCAAATCGAATTCATTTTGAGTTTAACCTTGCGGCCGTACTCCCAGGCAGTCGACTTAACAGCGTTAGCTCCGGAAAAACCACGCCTCCAAAGGGCACAACCCTCAAGTCATCGATTTTGCAGCGTGGACTACCAGGGTATCTAATCCTGTTTACTCCCCACGCTTTCGCACCCTGAGCTTCAGTCTTCGTCAGAGGCCGCCTTTGCCACCGGTATTCCTCCAGATCTCTGCGCATTTCATCCTTCACGCACAGATTCTACCCCCCCTCTACGAGACTCAAACGCACCCGGTATCGGTCACAGTTCCCAGGTTGGGCCCGAAGTTCACATCTGACAACAAACCTGCGTGCGCTTTTACATGATAATTCCGATTAACGCTTGCACCCTCCGTATTACCGCGGCTGCTGGCGCAGGTTAGCCGGTGCTTCTTCTGCGGGTAACGTCAATGAGCAAAGGTATTAACTTTACTCCTTCCTCCCCGCTGAAATTACTTTACACAACTGATTCTTCATACACGCGGCGCTGGCTGCATCAGACTTGCGCCCATTGTGCAATATTCCCCACTGCACTGCCCCACTCCGTAG
+
53&,5-+5160'.*''15943/496,/3:79759/.---*()0983)),.54)(*/**/2/4/9**+-.3,,'++922::0(),(+74+,,2-*)'&('+*.%+1240--./37:975184')0'+++-)(.,-05-.,5112;8566;8-,-,+4,+,.%-/013822/35573$*&$,--.(*43902'(.,,6.;09*2.00++**&/*,(*(+%&(**(0()1(%')/*.-0-1,*+'.,1142.-.,/5,%%&(*-23:159(*&&()+,-('&'''(.7613::951-)(/18,+&'%)+)*+*0,89;-757475613(*+93.05445010-13224+,(#$'+,/6.)%)21.4647/3/211.1007,./*&'(+12+.06567::8:6;2-&%#,&,%5*51395/*(&%%&%$'(*4335.43(10.71751.,--/::336422/23;:5;1,('(&%)()0/1;989//-,('&)--(*0,6/++-+(*-0453.648401/+++10<:9<:47)/*((-.20/2.3-536;/2%4&010:241-+3*,-'),+'.3/14101+-..:/1043+-034:5130/,-+*,*.0+2233588-18/)---3843,1((%'(,17*+++1*/-,0+,'/3/335918'31,17-,('*'(+1.4120)+&++-%567*%,(--,:49885325/.*(/)0.118129837;-$+2069.(-,.-:80(*).7+-+,&'').15678986+.)('+'**$)&()'(1713.3.--6;;:42('*232110.0..&(5/,.0/&'0)()%,$%%(2*5,6//+/494,)32,.(&+0..../,,*.,-5','*)//(')()+-/8:2:2,/726.'/74+(*,(-/,*..06,*,)+)((+)(+&(+-+-/+('&&$$'#&&')27642/+-213,*'**+))(,20026+2.17,04((0967730/+'%*%(*+/---6(54-./9.480(&%/.)).;977212//1348<+/..*,*.(+430-/03:.:52/222.+/./.(+'-(,./*%%'(.'*%$'(++0;62212-213283&($%&*+06368&,%02./1/6<0.0;/0-3.9222277:2,.1//%'()+*,)%(*88*-2.
@d18a7cc0-7e28-44fd-a38b-4c3599c7c19b ch=323 read=15597 start_time=2019-12-12T19:36:17Z barcode=BC01 runid=2c9cf7bc05858273f10e7d7ec552fc0bd742dc3e
TTGGTACTTCGTTTCAGTTACGTATTGCTGTGCTTTGTGTTAACCTTTCTGTTGGTGCTGATATTGCTCCTACGGGAGGCAGCAGTAGGAATTTTCGGCAATGGAAACCCTGACCGAGTAACGCCGCGTGAAGGAAGAAAGTTTCCGGTTAGCAAACTTCTGTTATAAAGGAAGAACAGCTACAGGAAATGGTGGTGACCAGTACTTTATTAAGCCACGGCTAACTACGATGCCAGCAGCCGCGGTAATACGTAGGTGGCAAGCGTTATCCAGTATTGGGCGTAAAGAGGGCAGGCGGCAGCAGGGTCTGTGGTGAAAGCCTGAAGCTTAACTTCCAGTAAACCATGAAACCAGGCAGCTAAGAGTGCAGGAGGAGGGATCATTGAATTCCATGTGTAGCGGTGAAATGCGTGAATATATGGAGGAACACACCAGTGGCGAAGGCGACGATCCTGGCCTGCAACTGACGCTCAGTCCCGAAAGCGTGGGAGCAATGGGGATTAGACCCTAGTAGTCCACGCCGTAAACGATGAGTACTAAGTGTTGGATGTCAAGTTCAGTGCTGCAGTTAACAATAGAATTACTCCGCCTGAATAATTACACGTTCGCAGAATGAAACTCAAAGATTGACGGAATTGCCTGAAGCGGTGGAGCATGTGGTTTAATTCGAAGCAGCATGAAGAACCTTACCGGTCTTGACGCCTCATAAAAGGCTCCAGAGATGGAGAGATAATATATGAGATACAGGTGGTGCATGGTTGTCGTCAGCTCGTGTCGTGAGGATGTTAGGTTAAGTCCGCAACGAGCGCAACCCTTATCGTTAGTTACCATCATTAAGTTGGGACTCTGGCGAGACTGCCCATTGACAAGCTGGAGGAAGGCGGGGATGACGTCAAATCATCATACTTATGACCTGGGCTACACACGTGCTACAATGGATGGTGCAGAGGGAAGCGAAGCCGCGAGGTGAAGCAAAACCCATAAAACCATTCTCAGCTCGGATTGTAGTCTGCAACTCGACTACATGAAGTTGGAATCGCTAGTAATCGCGAATCAACTCGCCCGGTGAATACGTTCTCGGGCCTGTACACCGCCCGTCACACCACGAGTTGATAACACGAAGCCGGTGGCTAACCGCAGGAAGGGCTGTCTAAGGTGGGATTGATGATTGGGGTGAAATCCGTAACAAGGTAACCCAG
+
%&&$((539842;-1-+2-*,13012002*)%%&)-,1208.2/-.852543523436/---*.6((*.0.263::23951231150/()(32/,0*630://.).-+2*)+46:-&&$+)++49-*-00+1-,/.%,+**/6,)&)&1''('/8014867125.23:*0,05+,4,&--++,*+(-,,-2/)&))(()(&&+*,-43,3/5,%'&'(//..184/--+)/01:7664232/0+1,2.//867919/.41360114;404,#(*',+.3.---540))+11+185/,5*)+--*14,----,,(()11--/-.,2(+*0,,((()&&0/31'/,'&&(11.7213-()*+3'))0028750(*+''10,/2(6*%'0+8,2.311/'(+,25324-)'(*45253327467.-0**63--+-012022/'))*-55;:7548()0224198720//-,)+)-03-7*'(*./+,/308,(**484,34-)0*(%(*/,*-882662)*-/16139:230000*01/00++&*-8383<;6975401;:437899::.7490*0/530',(*+),+1//431.,%(.,2-,,(*+099552285:7.3/,,2)1*'&*3.320(&$&&%&&$$,((0,1050(&'*)0-.45;96;9<9.5,+,-$-%%+07/204120,-,'(,.57542%&(*/04795--21,0)))-./;90.+)(20.&(),+/42577687495599455.3/3/234889/4444686786843,+-8579%/-./0(()+'$',.)&')*48547<839543060/.0;11;9:8,6.6-420,5,)-12,''&&*,-0.)--($))*+9951113.,3+,6-4.'68-158:;8::9<///787.0*)%&%'++06/40,.00/.,(*-/36870;0/:<:;636544-+,-+-1**')('+11-.'0+,+01').790294031896-37:;77/%*+-8)6+102449:98..**+.-'()*)+10+5+*12232888777.,,+))**,./33624/00++*(&,65571*(*26356*3((###&&*,.7339223663,-0+-,++*.+,,0/-)0&'+*-1254602&'&0+2/4(4*.)-,//101*-4/515<0-2.+---(.---85102/&&&(*+-451./4-5,91('(
@1bcaf9aa-77d2-486d-9ebb-65ea4357a5ea ch=190 read=20515 start_time=2019-12-12T19:36:16Z barcode=BC01 runid=2c9cf7bc05858273f10e7d7ec552fc0bd742dc3e
CCGGTTACCTTGTTACGACTTCGCAGTCATGAATGCAAAGTGGTAAGCGCCCACTCGAGGGTTAGCTTCACTTCTTTGCACGGCCCACTCCCGTTGTGACGGGCGGTGGCCAATACAAGGCCGGGAACGTATTCACCGTGGCATTCCTGATCGATTACTAGCGATTCCGACTTCATGGAGTCGAGTTGCGAACTCAATCCGGACTACGGCCTTTTGCTGGGGATCGCTTGCTCTCACTTGAGGTCGCTTCTCTTTGTATGCGCCATTGTAGCACGTGTGTAGCCCTGGTCGTAAGGGCCATGATGACTTGACATCATCCCCACCTTCCCTCAGTTTATCACTGTGATCTCCTTTTGAGTTCAGCCGGACCGCTGGCAACAAAGGATAGGGTTGCGCTCGTTGCGGACTTAACAACATTTCACAACACGAGCTGACGACAGCGCTTTCCTGTCTCACGGTTCCCGAAAGTACATTCTCATCTCTGAAAACTTCCGTGGATGTCAAGACCAGGTAAAGGTTCTTCGCGTTGCATCGAATTAAACCACATGCTCCACCGCTTGTGCGGGCCCCCCGTCAATTCATTTGAGTTTAACCTTGCGGCCCGTACTCCCCAGGCGGTCGGCTTAACGCGTTAGCTCCGGAAGCCACGCCTCAAGGGCACAACCTCCAAGTCGACATCGTTTACGTGGACTACCAGAATTATCTAATCCTGTTTGCTCCCACGCTTTTTCCTTTTACAGGCGTCAGTCTTCGTCCGGGGGGCCGCCTTCGCCACCAGGTATTCCTCAGATCTCTACGCATTTCACCTACACCTGGAATTCTACCCCCCTCTACGAGACTCAAGCTTGCCAGTATCAGATGCAGTTCCCAGGTTGAGCCAGGGGATTTCACATCTGACTTAACAAACCGCCTGCGTGCGCTTTACGCCCAGTAATTCCGATTAACGCTTGCACCCTCCGTATTACCGCGGCTGCTGGCACGGGTTAGCCGGTGTACTTCTGCGGGTAACGTCAATGAGCAAAGGTATTGGCTTTACTCCCTTCCTCCCCGCTGAAAGTACTTTACAACCGAAGGCCTTCTTCATACACGCGGCATGGCTGCATCGAATTTGCGCCCATTGTGCAATATTCCCCACTGCTGCCTCCCGGG
+
.2,-.3(+0/3//7*..056;3%3'*-3(()),+0/244*-',-/**,-99*%(),,&0.7,5)&&&*&$')0)',(''&'%&&(+&+)8;.*5+-&++0.780/54./+**+*)-.(2-13%1*0,,/.-/83*-04403/.19,)+--0/./9..,,+)*-12:553)/-3)&))*(+,-1/51:25*+/.-0,9/3+4/69620/-*)'(*2))$(-2*'+2/352.00/24%'%'))),).-/5.5773;7124,//+,13693-,**&(,-+.*+.0/;0.1:75&-((0363:71../-0-1,+,4/7767198/,363/44))4/.0;.*+.-.0-#%&)*+8-)++&'$*+('%&6/-41273545976+759)60333()+)6+,,0434582223)%%$$#&*/.5/:,-(*-33.2-%('')*1/,%$%%$%%(&)+,14975+1*(010:0-03%-%-.13;4011201.+*.6640559;66:;:957732035;01.,,.)+1,769<8575/9///76%'(.(8:90;555555679454//3001.7'3-427:7))122:6;768;8201699+72,2,++455:+-:430565-.201&1.,,&&)(*%//1.1-++.+;)2*.7./7,0048760*0760,-086:47(3*-/.36625885::*))(*,,67133%('%-,/132.8//5535<6/2,38.(+*,02:0/,('%$#$%&,35:::-20-,2.561',/55:,670/709069;&0(%*'(*8</+,-,/0301+74962//92/0,*(()-.513/2+5,344713470.0,','(.//36++%'')*0+&',+23358801021;26/*./1.+&*2,*34/)+/6*,*,-610-+&&&0+3+,/4-*.)%(+--8.-+95..6/82,)/0128:23./.6/920-1/,,/09149:0721711701+0+--:/;-,)0%2,2,++-/-0/+%%&+,63343-*'(687892932)).39&4*,(+(*'&'('%))19,/;961877*-/7728-+,10062,+.)4-&'7)66631,/2-)+&&#'*,5:74603.-.2.07'3(/41.114;3+03'*54/4/00718:4+.*))'',**,)'&)(
@c8e6922b-f0f7-4169-a84d-a21b41d1ddf6 ch=388 read=15259 start_time=2019-12-12T19:36:26Z barcode=BC01 runid=2c9cf7bc05858273f10e7d7ec552fc0bd742dc3e
CCAGTTACCTTGATACGGCTTCACCCCAGTCATGAATCACAAGTGGTAGCGCCCTCCCGAAGAGTTAAGCTACCTACTTCTTTGCAACCCACTCCCATGAATTGACGGGCGGTATTGGTAAAGGCCGGAACGTATTCACCGTGGCATTCTGATCCACGATTACTAGCGATTCCGACTTCATGGGGTCGAGTTGCAGACTCAATCGGACTGACGCGCTATGAAAGGGTCCGCTTGCTCTCGCGAGGTCGCTTCTCTTTGTATGCGCCATTGTAGCGCGATGTGTACAAGGGTCGTAAGGGCCATGATGACTTGACGTCATCCCCACCTTCCTCCAGTTTATCATGGCAGTCGCTACCGAGTTCCAGCCGGACCGCTGGCAACAAAGGATAAGGGTTGCGCTCGTTGCCGGGACTTGGCAACATTTCTGGCAACACGAGGCACGGCGGCAGCCATGCAGCACCTGTCTCACAGTTCCGAAGACGCAATCCATCTCTGGAAAGTTCTGTGGATGTCGAGAGACCGGTAAGGTTCTTCGCGTTGCATCGAATTAAACCACTTCTCCACCGCTTGTGGGCCCCGTCAATTCATTTGAGTTTAACCTTGCGGCCGTACTCCCCAGGCAGTCAGGCTTGCGCGTTAGCTCCGGAAAACCACGCCTCAAAGGGCACAACCTCAAGTCGACATCGTTTACGGCGTGGACTACCAGGTATTTAATCCTGTTTGCTCCCCACGCTTTCGCACTGAGCGTCAGTCTTCGTCCAGGGCCGCCTTCACCGGTATTCCTCCAGATCTCTACGCATTTCCACCGCTACACCTGGAATTCTACCCCCCCTCTACGAGACTCAAGCACGCCAGTATCAGATGCAGTTCCCAGGTTGGGCCAGGAGTTTCACATCTGACTTAACAAACCGCCTGCGTGCGCTTACGCCCAGTAATTCCGATTAACGCTTGCACCCTCCACGTATTACCGCGGCTGCTGGCACGTGGCGTAGTTAGCCGTGGCTTCCTCCTTAGGTACCGTCATTATCTTCCCCAAAGACAGAGCTTTACGATCCGAAAACCTTCATCACTCACGCGGCGTTGCTGCATCAGGGTTTCCCCATTGTGCAATATTCCTGCTGCCTCCCGTAGGAG
+
1,).-:,.0*,(&('*+--.8131793*--4+3,(5.--+.+(*/30&&'((0+),4,*/,(&)0552-130380.015.4:7)-,*077-/-5;1)4./)0)*)82::3810&0(&'(),)-4234600.(++::733200,3--/:9844525//-.572///'&+,-<:8/.008556484()+5365:44(..,,1,:-0(1+,(((*,/,-2/234/+**0*.4./,/*+,.15002%*%),')31986594*./67:68;711&'$&&$,)&(),(%%')+,2(+,645(,4247&(*+-,+/.612398791;49-,.53976..+&+*9-,)+)(&-,&233)*)&'$'(/253,)*/+-3/)))+,6:53620.&.,/24(16:1;12198977:6,+/<:5202$&.(,*(*4*(%$$%('-./+'-'($',*/0021+02.336+799;;96543.,.+-2/0*()2*%.,4/:35/-0231,,//4*12:79878;::676&)'),-,))*((('/1;9:<;8819201997***/+::8.+$('1()+0&*,(,+1-,+--/5.&$++(/0812676(()3:75410020*)&,&&*)--.9:8+17604/.$&%&%)*,,*)-++-661)/++1,',3.335:9:35+.-(('(-5-0.6,')/0/))()*/3;+)+/59998:887849+,'*)*8:/7267434<3(,,.9;0,3.,-:2-$&$%''%*4356/.../537.4**378/8/55*03227-4.)143&&*'+-/144887768/48/,))1907855321-+(-'.5/54426<:.,246568451247+.&*&,*/0*-./76/.01129::<186**/1302616.0(&+*3)'')//0.,-,.23538654:/5767956.-*)+,*,-0.-++-08:<49120:-.+((/,*+.08300/')''')2/04/.11/18805,*$''$''&&*$/2:1019296835770,-+/)%310/186::,50-.58687:156/,001/..++&+)1//4211.992-40939:9566648674:896<66,,+++2(+.**61679/%(,(,,/-70770,,''.5459388''4*/),%
@e332dd09-6b45-4370-8705-400bfff9bd97 ch=459 read=14753 start_time=2019-12-12T19:36:31Z barcode=BC01 runid=2c9cf7bc05858273f10e7d7ec552fc0bd742dc3e
CCGGTTTACCTTGTTACGGCTTCACCCCAGTCATGAATCACAAAGTGGTAGCGCCACTCCCGAAGGTTAAGCTACCTACTTCTTTGCAACCCACTCCCATGGTGTGACGGGCGGTGTGTACAAGGCCGGGAACAATATTCACCGTGGCATTCTGATCCACGATTACTAGCGATTCCGACTTCGCTGGAGTCGAGTTGCGAACTCAATCCGGACTACGACGCGCTTTATGAGGTCGCTTGCTCTCGCGAGGTCGCTTCTCTTTGTATGCGCCATTGTGCACGTGTGTAGCCCTGGTCATGGGGCCATGATATTGACGTCATCCCCACCTTCCTCCAGTTTATCACTGGCAGTCTCGCTGAGTTCCAGCCCGGACCGCTGGCAACAAAGGATGAGGTTGCGCTCGTTGCGGGACTTAGCAACATTTCACAACACGAGCTGACGACCATGCAGCACCTGTCTCACGGTTCCCGAAGGCACATTCTCATCTCTGAAAACTTCCGTGAATTAATGGACCAGGTAAGGTTCTTCGCGTTGCATCGAATTAAACCACATGCTCCACCGCTTGTGCGGGCCCGTCAATTCATTTGGAGGTTTTGGCCTTGCGGCCGTACTCCCCAGGCGGGTCGACTTAACGCCGGTAGCTCCGGAACTCAAGGGCACAACCTCAAGTCGACATCGTTTACGGCGTGGACTACCAGGGTATCTAATCCTGTTTGCTCCCCACGCTTTCGCACCTGAGCGTCAGTCTTCTTCACCGTCAGGGCCGCCTTCGCCACCGGTATTCCTCCAGATCTCTACGCATTTCACCGCTATCACCTGGAATTCTACCCTCTACGAGACTCAAGCTTGCCAGTATCAGATGCAGTTCCAGGTTGAGCCAGAGTTTACCACATCTGACTTAACAAACCCGCCTGCGTGCGCTGCCACGCCCAGTAATTCCGATTAACGCTTGCACCCTCCGTATTACCGCGGCTGCGGCACGGGTTAGCCAGTGCTTCTTCTGCGGGTAACGTCCAATGAGCAAAGGTAACTGCTCCTTCACTCCCCGCTGAAAGTACTTTACAACCCGAAGGCCTTCTTCATACACGCGGCATGGCTGCATCAGGCTTGCGCCATTGTTACCAATGTCCCTGCTTACCTCCCGTGAACAATATCGCTACCAACAGAAGGTTAACACGAGACGCGAGCAACAATAGCTTGGCAATACGTAATGGCGGCA
+
3+*,4:00354732901..+.+--959,/0387755:73222800512%%&&(11%')-'(*.1(/+6*))+,87:4235:5/72,//80;8-...8*+256651157*050161-,),.,+(.(6+*/+(&'*')*0810463/30/.487777:10((((08/,-,/03257,4.-09;6'#$%)%&(*43-5-,,''88892:3//1418767643)-%',*-,0/0-2,.,3.:,-,.'/+.*&-'---06186.83/(/-/-,*/2-:/','&$)*.+/(%(*1:8/2956)*%+187;70.--%%(')*+)*+,2:81)///069+1&(+4:0.138877751401..-++*(*24/*+.24+5;9;:9;5361.3/08(1-75(()30824388967833,4))&&%)%0(-022;7/../0114..4645.2-)2924&.**+*/3,.--*,.269:801,'*+('%&))/9416686421%(/2++(+)''%(&&)$(%(%())8/2-,+)0/2;79<612//4,1128&'0/1-5-7.000145524./2.105-1-1*52282),/5:9;7+.2-*&%(--784*))))-.0)327,/44059:/14::.-),.33/5+9*,,5'.%/*/0.6+('&%'(*,),2-++-197;48,,*-/31547943:3'0*856679422137240.1/0224636::18<0())431-+.,,3;.0())/5/2164-*()(((,)**0($%((*0(*99485681998::78:14202:611-+++/223986846/6;7-138,+**+%'.213/4/4/3''-1/.26350),,**-21(.-3020(+,,692.//00/76<0/,,.0/,)-8.&,&)+8,'(''')*0-,,.6678758478+*2,.//1015/*,*1,$*')&%%$&)37;4613.:-9.**.+*+*/5/-75(1+2.-33/0-5-+)(*)($.*1'*,++16%10265;69<8733+0.,-35339'0)/.)-/+.)+'%'*(/(,.395;6*+,-9:--264-31,-*-,01)(*&0-.&'()((..304966621%,,-/6223597622123257/51.0437*,.',''*)+**(-.3*%&'(%$()(13)+0),13132440''$&+3--.,,.-*2,30/.(.,('$)&&)'%(-('$%)$$%'%*&((&)%,))&&%)$$%$#%
@083e7a3e-419c-4b73-9d24-e181c8a4589d ch=37 read=15809 start_time=2019-12-12T19:36:31Z barcode=BC01 runid=2c9cf7bc05858273f10e7d7ec552fc0bd742dc3e
CCTACAGGAGGCAGCAATGAAATTTTCACGGCAATGGGGAAACCTGACCGAGCAACGCCGTGAAGGAAGAAGGTTTTCGGATTGTAAACTTATTTATAAAAGGAAAGAACAGCGGCTACAGGAAATGGTAGCCGAGTGACGATACTTTATTAAGCCACGGCTAACTACGTGCCAGCAGCGGTAATACATAGGTGTAAGCGTTATCCGGAATTGATGGGCGTAAAGAGGGAGCAGGCGGCGGCAAGGGGTCTGTGGTGAAAGCCTGAGCTTAACTTCAGTAAGCCATGAAACCAGGCAATAGAGTGCCGAGAGGAAGAGGATCAGTAAAAGAATTCCAGAAAGCGGCGGTGAAATGCGTGAATATATGGAGAACACCTGGTGGCGAAGGCGATCTGGCCTGCAACTGACGCTCAGTCCCCGAAAGCGTGAGACAAATAAGTTAGATGCCTATTAGTCACATACGTAAACGATGAGTATAAGTGTTGGATAATCAAAGTTCAGTGCCGTTGGCATAAATTACTCCGCCTGGTATTACGTTCGCAAGAATGAAACTCAAAGATTGACGGGGGCCCGCACAAGCAGTGAACATGTGGTTTAATTCGAAGCAACGCGAAGAACCTTACCAGGTCTTGACATACTCATAAAGGCTCCAGAGATGGAGAATGGCTATATGAGACAGGTGCATGAAGTTGTCGTCAGCTCGTGTCGTGAAGATGTTGGGTTAAGTCGCAACGAGCAACCCTTATCGTTAGTTACCATCGGTAAGTTTGGGGCTGGCAGAACTACCGTGACAAACTGGAGAAGGCAGAGATGACGTCAAATCATCATGCCCCTTATGACCTGGAGCTACACGTTAATGGATGGTGCGGGAGGAAGCGAAGCCGCGGGTGAAAACAAAACCCATAAAACCATTCTCAGTTCAGTTAGCAGTCTGCAACTCGACTACATGAAGTTGGAATCGCTAATGTCCCTTGAATCAGCATGTCGCGGTGAATACGTTCTCGGCCTTGTACACCGCCAAATCACACCACGAGTTGATAACACCCGAAGCCGGCGGCCTAGCCGCAAGGAAGGAGCTGTCTAAGGTGGGATTGATGATTGAGGTGAAATCGTAACTGAGGTAACCGG
+
-+'&)%+.%')'$$$%&,%&)+*284)$',4/01..).*(/1.0./057-.(3345/353489804//)-+*+-571-(2&'+&()/*',(&28/-0096**1+3+*139+.*)****+'0+04,&+&&$*3,&&'),,1,*/&,)-/+-*.)(*,0201..1-+$%((.+((+'*%&*)+,+()%.,,&+*&(%+-(,.0:5/4-/-,-/,*)++122242:++%,0&&()%*-*.90'/-15).1+)*+.%'////21,/50441204.-*+3*&0.34,00)*'*,(,.*++.('$%%'(+%'(*++(((&&%()1*.-%%)'-1*%**-..-%&)**(().*4+)'10()--&,()1/01267-+-**((*'$&$%('&&((%&%)),-.6%%((')//.,.//*)*.20-5.2).171,--+,%('*,2.3322/9-+/3*1()))3--/-&&&'&)(+0633100%&%)(%,0,023830/0&%&(183-.73,572/*-++(%&$$%2',((+-.302981')&+0,,-.682113&)4+).-&*'+,2(''+,31306;9/37+)*..-,&+$..-,*5-6222349918295213./0960)&+)(-0-*.++38&)%+(.*+,757*000/658-1/13**&&(+/08.*('+.&.+)+-*++&&%$$.'(&&&(),3--5+,4+.5%,.)*,//265640-,.37795620355207+-.00)&(&),-6.+7++,.50/.2713;895().0,.(*&++,$$%%(&#(%')%$'*)*+//07&-/3/-+++',-&*$)*32640-33:-,-534-6,32/'(/+//577)).%'*&%&%'&/(-*&(;9:692))%'&#.-)+()*).$*'&'*&$$#'.(&/+4.(/4)+35;9/2456:848147;5&-)0''$)-22796041122/-'&**+)'*),709/744434+*)(),((**--5.2+04256786202/.040(11417..010405,--+*,*(2+&''&'/002/+-)).(/,,*0*,*1/*'-,*.00&&)()&%'+12/210++*+,+'**2877-0*-&4)81/01-./2.6/-)*-++.30,-%*$%%'%&)&+.505)2
@1eaf361f-5698-4701-af13-3a054a701095 ch=489 read=15245 start_time=2019-12-12T19:36:37Z barcode=BC01 runid=2c9cf7bc05858273f10e7d7ec552fc0bd742dc3e
TTGGTATGCTTCGTTCAGTTACGTATTGCTGTTGTCGAGGGTGTCTTTGTGTTAACCTTTTCTGTTGGTGCTGATATTGCTCCTACGGGAGGCAGCAGTAGGAATTTTCGGCAATGGGAAACCCTGACCGAGCAACGCCGCGTGAAGGAAGAAGGTTTTTCCAGTTGTAAACTTCTGTTATAAAGGAAGAACAGCGGCTACAGGAAATGGTAGCCGAGTGACGGTACTTATTAGAAAGCCACGGCTAACTACGTGCCAGCAGCCGCGGTAATACGCAGGTAATAAGCGTTATCCGGGTGTGGGCGTAAAAGGAGGGAGCAGGCGGCAGCAAGGGTCTGTGGTGAAAGCCTGGAAGCAACTTCAGTAAGCCATAGAAACCAGGCAGGTGCGAGGAGAGGATCATTGGAATTCCATGTGTAGCGGTGAAATGCGTAGATATATGGAGGAACACCAGTGGCGAGAGAGCGACGATCTGGCCTGCAACGGCGCTCAGTCAGCGTGGGGAGCAAATGGGATTAGATACCTAGTGGTCCACGCCGTAAACGATGAGTGCTAAGTGTTGGATGTCAAAGTTCAGTGCTGCAGTTAACGCAATAAGTACTCCGCCTGAGTAGTACGTTCGCAGGAATGAAACTCAAAAGGAATTGACGGGGGCCCGCACAAGCGGTGGAGCATGTGGTTTAATTCGAAGCAGCGCGAAGAACCTTACCAGGTCTTGACATACTCATAAAGGCTCGAGATGGAGAGATAGCTATAGGATACAGGTGGTGCATGGTTGTCGTCAGCTCGTGTCGTGAGATGTTGGGTTAAGTCCACCGCGAGGCGCAACCTTATCGTTAGTTACCATCATTAAAATTTGGGACTCTGCTTGAGACTGCCAGTGACAAGCTGGAGGAAGGCGGGGATGACGTCAAATCATCATGCCCCTTATGACCTGGAGCTACACACGTGCTACAATGGATATGGTGCAGAGGAGAAGCGAAGCCGCGGTGAAGCAAACCCATAAACCATTCTCAGTTCGGATTGTAGTCTGCAGCTCGACTACATGAAGTTGGAATCGCTAGTAATCGCGAATCAGCATGTCGCGGTGAATACGTTCTCGGGCCTTACGCACCGCCCGTCACACCACGAAGAGTTCTTACCCGAAGCCGGTGGCTAACCGCAAGGAAAGGAAGAAGCTGTCTAAGGTGGGATTGATGATTGGGGTGAAGTCGTAACAAGGTAACCGG
+
'#*.//))*8*31282.+7+*+24-4.-.:96<452+(-+&+%+)-60.31183640668)13349243788111*1,++016035,65,,+)*,))*+(#&')+./-+.75/;0/0)&*+-14///8654789997595659836141,)/*-4/7866*)%1*4)+/72./92:5160/0:5+0-4.1+5,44/:0007/./*30-2+-,-08,,,,,14+,('$'%')*,%*,,,/2-1.8-+--)+020706:6400(3*683:4.;///37124/&%&())+,.911//)+''$)'01/..2;3*)-().+%*+45:93:.*+*'&0/+--0,+,1/237601956'+'')+))++-'),*)&)*****.0*/7255,%,*)00-%/,*,)17565)1++**+/909--,**2/00.6/,-00,059987981.'*.1-6-./.0492580:/*)%&'&+0385110/)8);,0/01//+%%$&&()*+4'()-,,-**'++.:93'3/*6--)--(25-'-/()+.2-..0:8::;6/+%)&%))(0+.6.4-+(,+01)/7(/+,05211:8::;;091;1;13/0/-27,1--.1:,/75.&*,)05578877)(&&',..0,77-/93:4(-,,.415+4)3981092'('*(/'+((/)/(,*))&*/27997968917101.--*')/-,36493:111,)*)*):/-+-),/22-/',*,2..3$&*,/53/+*(0/066535.,'((*80243354244;4169/1566,'))*;78768786848871:0;88;695562%(%%&&'(+//70416-8222.4/.+3-+0202)&/'*)&$**&*111,++*'&(&()///146:'2/--007166840.*)),-.'790277799987;9133:75820:1--40,,-6012-*,,10+*)%&-/0..-./:::;98%')/2696,),*&((+)+(,.-1974/+(++1(+.4)--)'*/:;.;::<756%/(9/1/)*+)//69:665.(./072-+*+-//.7.04737971--.*+,.422*+++114-/03367835(,,-2084868:8691:9872/))&'(/+477),3321021.0.--(%'+'$%%%.)(('1)+4.314)*%&%5.///)/+*-'))()&+(%'(14334:+0/08/+2,,-.0538/51*))1-+-8$/%%$&&(&&+;5:)8
@c74bb22f-6463-4fc3-bb6b-2164419d82b3 ch=180 read=19846 start_time=2019-12-12T19:36:38Z barcode=BC01 runid=2c9cf7bc05858273f10e7d7ec552fc0bd742dc3e
CCGGTTACCTTGTTACGACTTCACCCCAGTCATGAATCACAAGTGTTAAGCGCCCTCCCGAAGGTTAAGCTACCTGCTTCTTTTGCAACCCTCCCATGTGGTGTAGGCGGGCGAAGGTGTGTACCGGCCGGGGAGCCGTATTCACCGTGGCATTCTGATCGTTACTGGCGTTCCGGCTTTGGAGTCGGGTTGCGAACTCAATCCGGACTACGACGCACTTTATGAGGTCCGCTTGCTCTCGCGAGGAGTCGCTTCTCTTTGTATGCGCCATTGTAGCACGTGTGTAGCCCTGGTCGTAAGGGCCATGATGACTTGACGTCATCCCACCTTCCTCCAGTTTATCACTGGCAGTCTCCTTTGAGTTCCCGGCCGGACCGCTGGCAACAAAGGATAAGGGTTGCGCTCGTTGCGGGACTTAACCCAACATTCACAACACGAGCTGACGACAGCCATGCGGCACCTGTCTCACGGTTCCCGAAGGCACATTCTCATCTCTGAAACTTCCGTGGATATCAAGACCAGGTAAGGTTCTTCGCGTTGAATTAAACCACATGCTCCACCATGCAGGCCCCATGTTCATTTGAGTTTTAACCTTGCGGCCGTACTCCCCAGGCAGTCGACTTAACGCGTTAGCTCGGAAGCCACGCCTCAAGGGCACAACCTCCAAGTCGACGCATCGTTTGCAGCGTGGACTACCAGAATTATCTAATCCTGTGTTGCTCCCCACGCTTTCGCACCTGAGCGTCAGTCTTCGTCAGGGGCCGCCTTCGCCACCGGTATTCCTCCAGATCTCTGCATTTCACCGCTACACCTGGAATTCTACCCCCTCTACGAGACTCAAACGCGGTATCAGATGCAGTTCCCAGGTTAGGCGGGGATTTCACATCTGACTTAACAAACCGCCTGCGTGCGCTTTACGCCCAGTAATTCCGATTAACGCTTGCACCCTCCGTATTACCGCGGCTGCTGGCACGGAGTTAGCCGGTCAGCTTCTTCTGCGGGTAACGTCAATGAGCAAAGGTATTAACTTTACTCCTTCGCCTCCCCGCTGAAGTACTTTACAACCCGAGGTCTTCTTCATACACGCGGCATGGCTGCATCAGGCTTACGCCCATTGTCTGTGTTCCCCTGCTGCCTCCCGTAGGG
+
02'//;35858207'-,-0151.-042*-390300800+,.2(/))21.+./:961,((*.8/517:/.//233,'&%&%,337000/.:2+09.(,+).4550(,.--:3/-'(*%*&'%'&)&$%'*+-1.#(-$&'--923485.4--+772+-.21.-+&()-3/-./)).)''(&''$%((+1**1*+'%-/488<:2).2-101144513.,26.*(()/-760..0.(*.216-+*%*+')--+/417865;5+-/1687::438+*)/0./.'(+*)%0/61-.0351850(*/)744233,+'$$)(401689455.1:6<7830+-/2:8///44122..../0/(*+)+,/+2+1+*11,209;;::23/0./,7:*,,418.-4+-/*/0136615.--89.&(&)%+*&*'306:.-*,(*(//*(,332443401371503&'('(0'(+..-+.599:32-+,2)2-1.33;869771/,$%,,.1295:666:99+465924:<3863/(-/3<96;978*6*('(),5;9:;/000-///711+$%&&'.05:81(/(,--)+151132<<6.756/:/0/984$,(.*:76+%-+.)13000138480//0/40/003)/+-&*1+//.210-+1851124:4517(6/-/..3*%(+-5.77+'*%(**.4:576304),&&*)+,376:/7)*)0*01+0-...)(,,./973./-37011297725145542*+.)+69,1,')&'*219;26647819-6,,/''',...1-.0/6<5*03:.2755.41/2,7,1,/-.0626+.00.0)&-+,36000.,/%%.)*-.01:76589;27(*0.6.()-7%(++'69-++*+.6.-++*-.3,1/./0,3825889830*-*''*(*1/)'*,086/'+%+(%$&()*2,..3;:34:38/6.+*'((/1014822*(&*&-$&6.,,.7&.-'&%'*205<5537./'',73/0.3-//5072;0(/*)/*0)--04+,/1:/95%&+).-4.+863/*&,(-04*((4.57,+'+*226;87<77753,/.0.41))*-,0++*)*08:-7*$))79,*22+*(%$&$,+17/(&$%%$&$'.6')5-,''
@4ae14d96-89a5-4a96-8dad-aa597414a845 ch=206 read=16249 start_time=2019-12-12T19:36:53Z barcode=BC01 runid=2c9cf7bc05858273f10e7d7ec552fc0bd742dc3e
CGGGAGGCAGCAGTGGGAATATTGCACAATGGGGAAACCCTGATGCAGCAACGCCGTGAGTGATGAAGGTTTTCCGGATCGTAAGCTCTGTCTTTAGAATAATGGCAATTGCAAGGAGGAAGCCATGGCTAACTACGTGCCAGCAGCCGCGGTAATACGTAGGTGGCAGGCGTTATCCGGATTTACTGGGCGTAAAGGGAGCGTAGGCGGATGATTAAGTGGGATGTGAAATACCCGGGCTCAACTTGGGTGCTGCATTCCAAACTGGTTATCTAGAGTGCAGGAGAGGAGGGAGTGGAATTCCTAGTGTAGCGGTGAAATGCGTAGAGATTAGGAAGAACACCAGTGGCGAAGGCGACTCTCTGGACCGCCAACTGACGCTGAGGCTCAGCGATGGGAGCAAACAGGATTAAGATACCCTGAAGTCCACGCGCTGTGAATACTAGGTAGGGGTTTCGCACCTCCATGCCGCCACTTCAGCATATTCATTATTCCGCCTGGGAGTAGGTCGCGGTGAAACTCGGGATGAGCGGGACCCCGCACAAGTAGCGACATGTGGTTTAATTCGAAGCAGCGCGAAAGAACCGCGCGTCATACATTATACTAATCGAAATCCCTTCGGGGACAAGGTGACAGGTGGTGCATGGTTGTCGTCAGCTCGTGTCGTGGATGTTGGGTTCATCCCGCAACGAAGCGCAACCCGCCAATCGTTAGTTACCATTAAGTTGAGGACTCTGAGACTGCTGGGTCGCCGGGAGGATAGGCGTCGTCAATGTGCCTATGTAGGGCTACACACGTGCTACAATGGCTGGTACAGAGAGATGCAATACCGTGAGGTGGAGCCAAACTTTAAAACCAGTCTCAGTTCGGATTTAGCAGGCTGAAACTCGCCCATGGCTGGGGTTACTGTGTCATAGTCAGAATGTGCTGACCAGCCGGGTCTTGTACACCGCCCGTCACACCATGAGAGTTGGCAATACCCAGAAGTCCGTGGAGCTAACCGCAAAGGAGGCAGCGGCCGAAGGTAGGGTCAGCGGTGGGAGTGAAGAAGTCGTATTTCACAAGGTAACCGG
+
&'63/1522552375:3*0-,.2-++.,8013,(%'.(*3.+,00188996:789*+'))+,-42/2/-2:6,/(...20(-,,*,/::9:77<;((('&'&'-*+(%-&%**-*,)-4*3,-7896;65150104/823<8722192(+(,-*2,,.775663443*,557392/3')*$03($%"(,)((,/4*241'('+)98:;8<:964331*+/9;7731.))71,)17./787400-,2/197733322156.4-88:;;58955311--.03404.(+).-(-))&*+/-5-7-22.-./,'()),844146.-0450/,+*-,&.2.603:6-22'.0/2-0/40620*1.,.*.28*(((&&,)*%+&/''%('22-..,,,(%'+2,*,.99.-/(3,1.*&&))(-5-*--0.///&)*+'$$%%&(,,--.+0*)$().)-5()%&%*-+.2$+&/5(43/02/+&%(%%%)*%&&((8:1/),+)*,(%%$%%$))''((&&)31,,*)+('(+$&'*6727/4($&(*-.,-&.)+(+$.'*+30;;6;7;4'*-'))&(%(((.)')--%"$$$$'($%$'%*)%&$&+.335(())'*81/68,.6-)(('/+0044(*00296:98:999:776547+//.-+0/1532-'+-+3-.585412,64*&/146))(),0/0+,,'%%$($%&-6//,2/()'((.62.30+(1517430,-,/24+---,&(%'*1*9(&(&%'%%%%(-*)('('(,+(*'%$'$(&)-*+.4100*-,)*.5324646879420/3/-,,++/1677;5+66575233-1534294;:55;92<;92;77754634787-7,39('&&%-4.0,6;--75+,)(#%%&$&(.-*-(#'&%')+1%(),//(+.94/-)&&&%&''%-.)),)++300))')&$'+0,-3566647821,(*/75751;11/9+&&*(,-33478)))*+2.893546'6,..,*.-))(-0/-1-0-(+46121464%9'84++./10,*'&&&$,'*/+)$%).-306;8;49
@a2fc94fa-351c-4464-ab40-6b8547c8a648 ch=93 read=17263 start_time=2019-12-12T19:36:59Z barcode=BC01 runid=2c9cf7bc05858273f10e7d7ec552fc0bd742dc3e
CTCCTACGGGCAGCAGTGAGAATATTACACAATGGGCGCAAGCCTGATGCAGCCATGCCGCGTGTATGAAGGCCTTCGGGTTGTAAAAAAGTACTCGGCGGGGAGGAAGGGTAAAGTTAATACCTTTGCTCATTGACGTTACCCGCAGAAGAAGCTTACCGGCTAACTCCGTGCCAGCAGCCGCGGTAATACGGAAGTGCAAGCGTTAATCGAACTGGGCGTAAGCGCACGCAGGCGGTTTGTTAAGTCAGATGTGAAATCCCCGGGCTCAACCTGGGAACTGCATCTGATACTGGCAACTTGAGTCTCGTGAGGGGGGGTAGAATTCAGGTGTAGCGGTGAAATGCGTAGAGATCTGGAGGAATACCGGTGGCGAAAGCGGCCCCTGGACGAACTGACGCTCAGGTGCGAAAGCGTGGGGGGCAAACAGGATTAGATACCTGGTAGTCCACGCCGTAAACGATGTCGACTTGGAGGTTGTGCCCTTGAGGCGTGGCTTCCGGAGCTAACGCGTTAAGTCGACCGCCTGGGGAGTACGGCCACGAGTTCAAAACTCAAATGAATTGACGGGGGGCCCGCACAAGCGGTGGAGCATGTGGTTTAATTCCGGTACAACGCGAAGAACCTTACCTGGTCTTGACATCCACAGAACTTTCCAGAGAGATGGATTGGTGCCTTCGGGAGCTGTGAGACAGGTGCTGCATGGCTATCGTCAGCTCATTGTGAGAAATGTTGGGTTAAGTCGCAACGAGCGCAACCCTTATCGCTTGTTGCCAGCGGTCCGGCCAGAACAAAGGAGACTGCCAGTGATAAGCTGGAGGAAGATTAGGATGACGTCAAGTCATGGTACCCGACCAGGGGCTACACGTGCTACAATGGCGCATACAAGAGAAGCGACCTCGCGAGAGCAAGCGGACCTCATAAAAGTGCGTCGTAGTCCGGTTAGATACGCAACTCGACTCAAGTCGGAATCGCTAGTAATCGTGGATCAGAATGCCACGGTAGATACGTTCCCGGGCCTTGTACACACCGCCCGTCACACCGTAAATTGGGTTACCCAAAGAAGTAGGTAACCCAGCAGCTGGGAGGCGCTTACCACTTTGTGATTCATGACTGGGGTGAAGTCGTAACAAAGGTAACCGG
+
&&,.,.0+/(&'11243*(&*)+)+'&&$%'(,2900-,36.1:96566./%5-76/1'())*+.143/4+,-8868/95/5-..1:78-20/()*(),,16,)/+0-34('*521,9,5-44.66,+234+0+**,)--+-4-,,)+2-)--$%%$',+&+,,151326246:;436/%39,,/-+,/-,100+&,*00615884;.8--&$$'(.6698/52(+-.//.0)).0)0.4/*/72707:/139.-+-/,,/531*552.5,-/0,.62,/-...0227000.1,9**+'%&&)(,,/2860*(*+,/1,*,-205144-*1./'*,//7403:203868/.)),55+8/,.'+%&+,014,4,++.4,+'1'4:8-*1123&%.,'***),,0+.9891015.+,37%(-,(+23<38.64-3.++/-05;119655.7((*.05347<:3322.7563,+*.-.222:.6+56&&+,,/516305//5.(10(',/.7../1.7351898:985262/66)&&()3/5.2+.+)*+*%*0/,*-4/:11.203135672:86+4+*'**-/733.0/0/)*+.0+-.05;8/+.+'&%**%+.&4,.004/096563*+*&*.1-6..-9673,+(-.45+,4+.*+)*)**+:91/200817:87:9&95-.//2222397543476--*%'2--/)28670/---4055),+(%(&)(,1.+/61:371.6')*4:0)12124/46/+3/00'&-'%+6/1;765872/0/,/+)-&%%',)).()..223.,+,+0131(/06:.,/,**$)&(01-)*/0.4211*-5.+('&'./*-42;,.--(&%&'&,,.477/4352/7//.(&)+11+*'*()12051/0361-)*%-45*)+.+,..23.898*24/0''*145215).*)0#&&%#&%*(+***)(*-+'*&(-,81744/.-)/05867699:98:2135422+,./73('.+/325838/.210/,5-..00/+1957;6451(.+..+()%$&%(/7/:'-,+.81'(+))--5/2-7/**%.),-**.(&+-)6/2+*+*(*.40/31//6.,-.-.68994)%'&')/1422-/4)(*-.8:969
@bf418e60-9ede-4ece-a4c2-7bba55a1ec0d ch=469 read=15756 start_time=2019-12-12T19:37:06Z barcode=BC01 runid=2c9cf7bc05858273f10e7d7ec552fc0bd742dc3e
CTCCTACGGGAGGCAGCAGTGGGGAATATTACTGTGGAAGACTTAAGCCTGATGCCATGCCGCGTGTATGAAGAAGGCCTTCGGGTTGTAAAGTACTTTCAGCGGGGAGGAGAGGAGTAAAGTTAATACCTTTGCTCATTGACGTTACCCGCAGAAAAATACCGGCTAACTCCGTGCCAGCAGCCACTTGACAGCCTGGAGTGCAAGCGTTAATCAGATTACTGGGCGTAAAGCGCACGCAGGCGGTTGTTAAGTCAGATGTGAAATCGGGCTCCAACCTGGGAACTGCATCTGATGCTGGCAACTTAGTCTCGTAGAGGGGTAGAATTCCAGGTGTAGCGGTGAAATGCGTAGGGTCTGGAGGAATACCGGTGGCGAAGGCGGCCCCTGGACGAAAGACTGACGCTCGGGTGCGAAGCAGGGGAGCAAACGGGATTAGATACCCTGGTAGTCCACGCCGTAAAGCGATGTCGACTTAGGTTGTGCCCTTGAGGCGTGGCTTCCGGAATAACGCGTTAAGTCGACCGCCTGGGAGTACGGCCGCAAGGTTAAAACTCAAATGAATTGACGGGGGCCCGCACAGAGCGGTGGGCATGGTTTAATTCGATGCAACGCGAAGAACCTTACCTGGTCTTGACATCCACGGGAAGTTTTCAGAGATGAGGTATGCCGGGAACCGTAGGACAGGTGCTGCATGGCTGTCGTCAGCTCGTGTTGTGAAATGTTGGGTTAAGTCCGCAACGAGGCGCAACCCTTATCGCTTTGTTGCCCAGCGGTCCGGCCGGGAACTCAAAGGGAGACTGCCGATAAACTGGAGGAAGGCGGGGATGACGTCAAGTCATCATGGCCTACGACCAGGGCTACCACGATGCTACAATGGCGCATACAAAGAGAAGCGACCTCGCGAGAACAAAGCGGACCTCATAAAAGTGCGTCGTAGTCCGGATTGGAGTCACAGCTCATTTCATGAAGTCGGAATCATGGTAATCGTGGATCAGAATGCCACGTGGAGAATACGTTCAGGCCTTGTACACACCGCCCGTCACACCATGGGAGTGGGTTGCAAAAGAGTAGGTAGCTTAACCTTCGGGAGGCGCTTACCACTTTGCGATTCGCCTTGACTGGGGTGAAGTCGTAACAAAGGTAACTTGG
+
*,01224199).605+95572+/+(+()1,&'%%''-('&&*,/42(451/(,%$()./4://000610,,+')*+209536*:54:634:,',)(+6<5155045+'1+)&&.+&()273/.6/90.1+,.0,/0/-/4002*9+)5:-*7/.41)'&"#'&&%++36213705361/.0/.30'))&(&'()*,*.(&((,592*.0/72712()+'2*/29955017;5-..+*+')(*0,-')*%))0+539*+/63-'-,))/%/4739(6-7;79;8241167993,+*+'6016.3/,.8-//337//,,*+146+--31320/,2/0.*'--495206/,-48+*(&%+%(,-+4/+61.01/0./.)())&/.(.284,.06340-2(%-+,..-,(+0%56555,2/'(/3-,/+.0284,':-,2-002658:./156(3-6))*,:9882:0'/00.,0223/2.&&/120034:-10.+0314827/./2+.+--.-3.-.23:56,0/+-7049,+04+()&)8.+25).14138:1;;87::;;:530314036),63+--((0/10.&*,(1300/+,.*.3;8587;73/22491957654)*0230801804845555*4455**,08*++++070.*+)++32'&&(&+&(+'+646;;86,,3-2-.62222/221153247879/+,,,537/7.)%'(,,-.1614..4.1--22,.131))-)6021*47)*++.6-*+.))35004()(0.6.8(5,53-48-35507:-)-0'*+-0-*&(*//995640-.**.-44(4983566878750,.1499682,2+'%'+*8+,-&')))**&)(')*/00/.3,(,++-+-/127+)('+)&')''**,)*--++)**,+).)8/897712078,+-498887988/9+0.)1+2()0,,%((%-.3)+--/).,.2.+1+14244(('(%)-,./::;565--.:779-&+(((&+%(///30257+/75.,3-/.3%.,/7419-0/0..-15.629-+++/:66<37183(%('(,)/)//,.,2+4:+29*6+(,511270.3604/8/(&()363***+,*,30.0/')*.-,-9567907<,-,00.)+',)
@f61b97e0-b225-4ebb-9655-367a24f0d6ee ch=170 read=19971 start_time=2019-12-12T19:37:12Z barcode=BC01 runid=2c9cf7bc05858273f10e7d7ec552fc0bd742dc3e
CCGGTTACCTTGTTACGACTTCACCCCAATCGCTGACCCTACGCTGGCGCTGCCTCATTGCGGTTAATGCGGACCAGGTATTGCCAACTCTCATGGTGTGACGGGCGGTGTGTACAAGACCGGGAACGTATTCACCGCGTTGATTCGCGATTACTAAAGTAACTCCAAACTGCTGGAGGCTGAGTTTAGCTACGTCAAGACTGAGACTGGTTTTAAAGTTTGGCTCCACCTCACGGTATTGCATCTCTCTGTACCAGCCATTGTAGCACGTGTAGCCCTACATAAAGGGGCATGATGATTTGACTCATCCCCACCTTCCTCTCGTTCGCCCATTCTTCAGGGAGTCCCTCAACCGTAGGTATTAACTAGCGACAGGAGTTTGCGCTCGTTGCGGGACTTAACCCAACATCTCACGACACGGCTGACGACAACCATGCACCACCTGTCCTGCCTTGTCCCCGAAGGATTTCCTCGATTAAGTGAAAATGCAAGGGATGTCAAGTGTAGTGGAGTTCTTCGCGTTGCTTCGGAATTAAACCGCATGCTCCGCTACTTGTGCGGGTCCCCGTCAATTCCTTTGAGTTTAATCTTTGCGACCGTACTCCCCAGGCGGAATGCTTAATGCGTTAGCGGCGGCGGAGGTGTTGAAACCCCCACACCTAGTATTCATCGTTTACGGCGTGGACTACCAGGGTTATCTAATCCTGTTTGCTCCCCACGCTTTCGAGCCCCTCAGCGTCAGTTACGATCCAGAGAGTCGCCTTCGCCACTGGTGTTCTTCCTAATCTCTACGCATTCCACCGCTACACTGGGAATTCCTCTCCTCTCTGCACTCTGGGCCGCCAGTTTGGAATGCAGCACCCAAGTTAGGCCGGGTATTTCACATCCACTTAATCATCCGCCTACCGCTCCTTTACGCCCGATAAGAATCCGGATGCGCTCGCCACCTACGTATTACCGCGGCTGCTGGCGTAGTTAGCCGTGGCTTCCTCGCTGGAGTACCGTCATTATCTTCCCCAAAGACAGAGCTTTACGATCCGAAAACCTTCATCACTCCGCGGCGTTTGTAAATGGGGTTTCACATTTGTGCGGCCG
+
10-)0/(,.,0'2.*,7689<93198.-/06/02.-08-)()**-01.)12.,-+*'*/,/+09,/))&%+,'*&&,3/3183390&+)*+/)0/)3,-.6849:*,+'-1233/71*,8*'.,*:31657;941,&%%&&&+-;52/.-20143-4+)*-54-3*)'%'%&))(,&().-2+*,41'''%#&&'('''00/.+***4462<</191.2:40/.0+++030/-.-/0(,,,-390/.-+64959777:9744)%$-//2010'&+-90'%*))0:*0993/272211.5:.,-.-.1.931,.0-,8-,1/(()+/%#&&&%'-(+03****'&'*.)')*2/+''%(')&&%-,././//+),--(+7;/09866650+(%(,+.+-*0(10**')++020./111&(*%++---,-01/9<8843235/02)%&('$'/-3/---784**-+-(-3/12135,7*.')'&(-.-+.,4,.5327.00(*%*''&)(&*&'781-41+..0*'+966'-,.-5.;:80&+(+%'.37324(-*2*--1)342646*'*.-618231:92118;7081063((3277;49/42579+*/;6896:0'+5+3.312335..+/-*,3..5+.1,*.*('+&.22,'$&$+2-(+-03<:898537;,.-910168262+460-.),)//168977:976<7+/.2:9/00/,6;5+++.07*.,7)-/013,315-,'$)4**)-+)+005989-+,9,-3698879;9::1-,04342142314-5:.(&--/0424265*0%/'1,0,+,**+,.--)&*(*-.,(++--%%+),1<735+1017120+0,&'&))&&(+0)&/.1&.5(+13242-((/)6/772510370+(*'&(./247('6../(&&-/.&*)(,*+'&&%&'*-/.1665:401././5/3<890:1118,6''&'%1)7,+,0+**.+-3-*+.()(+.''++/414653;11071799+((,(+-20())()'((&&++1*-)0,-//109:.,,+-''&*(,-1/'%$$&'*&*2,24+*%(%(+$$$%$'&,(&
@b82850f7-d797-425b-b684-cd919de0331b ch=9 read=7526 start_time=2019-12-12T19:37:10Z barcode=BC01 runid=2c9cf7bc05858273f10e7d7ec552fc0bd742dc3e
CTCCTACGGGGACATGGTGGGAATATTGCACAATGGGCGCAAACTCGATGCGCAGCCATGCCGCGTGTATGAAGGCCTTCGGGTTAATAAAGTACTTTCAGCGGGAGGAAGGGAGTAAAGTTAATACCTTTGCTCGGTGACGTTACCCGCAGAAGAAACACCGGCTATCCGTGCAGCAACCGCGGTAATACGGAGGGTTACAAGCGTTAATCGGAATTACTGGGCGTAAAGCGCGCAGGCGGTTGTTAAGTCAGGTAAATCGGGCTCCAACCACCAGGAACTGCATCCTGATACTGGCAAGCGGAGTCGTAGAGGGTAGAATTCCAGGTGTAGCGGTGAAATGCGTAGAGACAGAGGGAATACCGGTGGCAGGCGGCCCCCTGGACGAAGACTGACGCTCAGATTGCGGCGTGGGGAGCAAACAGGATTAAGATACCCTGGTAGTCCACGCCGTAAACGATGTCGACTTGGAGGTTTGTGCCAGCAGGCGTAGCTTCAGGCTAACGCGTTCGTCGGCCGCGCCTGAAGAGTACGGCGCAAAGGTTAAACTCAAATGAATTGACGAGGGCCGCACAAGCGGTGGAGCATGTGGTTTAATTCGATGCAACGCGAAGAACGCTACCTGAGTCGCCGAGCATCCACAGAACTTTCCAGAGATGGATTAGTGCCTTCAGGAACTGTAGGACAGGTGCTGCATGGCTGTCGTCAGCTCGTGTTGTGAAATGTTGGGTTAAGTCCACCTTGAGCACCCTTATCCTTTGTTGCCAGCGGTGGTCGTGGGAACTCGAAGACTGCCAGTGATAAACTGGAGGAAGGTGGGGATGACGTCGAAGTCATCATGGCCCACCCGACCAGGGCTACCGTGCTACAATGGCGCATACAAGAGAAGCGATACTCGAGAGTAAGCGGACCTCATAAGTGCGTCGTAGTCCGGATTGGAGTCTGCAACTCGACTCCATGAAGTCGGAGATCGCTAGTAATCGTGGATCAGAATGCCACGGTGAATAGTTCCCGGGCCTTGTACACCGCCCGTCACACCATGGGAGTGGGTTGCAAAGTGGTAAGCAACCTTCCGGGAGGGCGCTTACCACTTTGTGATTCATGACTGGGGTGAAGTCTAACAAGGTAACCGG
+
)(2+*)0+,0+&(())$'&(()-,+3.,-301-+-5/3./252+,&'&+*)&*%%&'(*360'&&'*42/%**)*17405'802-%&(16.)*'),28--.-.8.(-(0(-/))'++;8+-545115,49-,554)'+,03/2+-28+*-,,1-'.*),*.)+'*,//15*-/4(),.(0//0/2..900060.,-(/%&*-1(,.-7-9-0,00+2-0137<942343+*))+(+'-+,)+23..1/0-07$'''%)''**.2..1(6(.-&*')'*(&),*+/+.+**01124/)%)'&(')%&((++2*&,1,+*('++,:*,/4030.-,13024:2025875.+('%$-*)*'+,44:947501/'/54-21865,*/75:4382..,,,-.334++(0(*'*%&):6:9))-/3;346/6+1.-.+--,28,,,0,&,,2,$'&*-'((-,,-3535762-4-5-6.3/7,,-&*&$%(')-*.*%,1232'(&&)03-*('(/'')(()2*(3/60.-&(%&$()10)/(019)-()*+/2-026:95-**)*++.(%-/+400.-//526242,/++-/522242:94;9<0.-.+340.*+*,1')++'*,,/742*,,+"%%(((.763)..036*)55+4,*),-/264)5.'.11397<7&8775320*+*1//.3/018833341912065657/01248:-85114072../6(/+18.-*,4,',&%%&(*+(*0*+..02/08205;1380,0+/,*1/0$%'0.4/.11&&(('52*12(21238:<4664/,/,/0.-/19:131/,)%&+%..-34796-0.4/:0,..,-013)+-*''%')*0288405,/48212345-3,%(&)(''('%%((-'&(&&&/5+129420///.73),02189797551//0*7,*+'(+-2582-0.1,-.246/2/8///5-6-+/27744/0//6011:93/..--49895*()'.0--0'$'*23'(+,-2,.,+&&)),01.:2./42213869281,,,+655:.3-1-''&.))+'()6/4423&150+.52-.71:010-/276./238;997434++,.()+0.,-878873/,1/09999.
@dfc27395-1f36-4b32-b246-d27499b7df55 ch=165 read=20956 start_time=2019-12-12T19:37:16Z barcode=BC01 runid=2c9cf7bc05858273f10e7d7ec552fc0bd742dc3e
CCCGGTTTACCTTGTTGACTTCACCCCGGTCATGAATCACAAAGTGGTAGCGCCACTCCCGAAGGTTAAGCTACCTACTTCTTTTGCAGCCCTCCCATGGTGTGACGGATGTGTACAAGGCCGGGAACGTATTCACCGTGGCATTCTGATCCACGATTACTAGCGATTCCGACTTCATGTGAGTCGAGTTGCGAACTCAATCCGGACTACGACGCACTTTATGAGGTCGCTTGCTCTCGCGAAAGTCGCTTCTCTTTTCGCCATGCGCCATTGTAGCACGTGTGTAGCCCTGTCGTGTGGGGCCAGCATTGACTTGACGTCATCCCCACCTTCCTCCAGTTTATCACTGGCGGTCTCCTTTGAGTTCCCGGCCGGACCGCTGGCAGCAAAGGATAGGGTTGCGCTCGTTGCCGGACTTAACCCAGCTGTTCTGCCCACGAGCTGACGGCAATACATGCAGCACCTGTCTCACGGTTCCCGAAGGCACATTCTCATCTCCAGAAAACTTCCGTGGATATGTCGAGACCAGGTTCTTCGCGTTGCATCGAATTAAACCACATGCTCCACCGCTTGTGCGGGCCCCGTCAATTCATTTGAGTTTTAACGCGGCCGTACTCCCCCAGGCGGTCGACTTAACGCGTTAGCTCGGAAGCCGCCTCAGGGGCACAACCTCCAAGTCGACATCGCGCCCGGCGTGGACTACCAGGGTATCTAATCCCTCTGTTGCTCCCCACGCTTTCGCGCCTGAGCGTCAGTCTTCGTCCAGGGGCCGCCTTCGCCACCGGTATTCCTCGATCTCTACGCATTTCACCGCTTCCACATAAGGATTCTACCCCTCTGAGAGACTCAAGCTTTGCCAGTAATCAATTCACAGTTCCCAGGTTGAGCCCGAGGGATTTCACATCACAACAACTCGACCGCCTGCGTGCGCTTGCGCCCAGTAATTCCGATGTATGCACCCTCCGTATTACCGCGCTGGCACCGGCACAGGTTAGCCGGTGCTTCTTGCCTACTGCGGGTAACGTCAATGAGCAAAGGTATTAACTTTACTCCCTTCCTCCCCGCTGAAGTGCTTTACAACCCGAAGGCCCTTCTTCATACACGCAGCATGGCTGCATCGGGCTTACGCCCATTGTGCAATATTCCCCACTGCTGCCTCCCGTAG
+
//'('(-*',,-/,/++$*.73.223,(02610.-414,215++*-4)*'**/-%((35,*)'&*,.5.***((.$$((802881%0-(0,)',88.576-/%')6+1+-(.$+$),66626,965:8386831/70-+,4/./*),')21/)*(*.812233335;7:90../0/,--%)#++-0354923&&-)),0626276632-/+(($&%,.8422/0*/.4'(+0)-0114+-+**'-.3(+0517.644*'')+).*+&1+214+,*--)-)/+*(%&&)*)''*(&)&)).,)).*%&&)())(),./345433739-1387;54/0),,39523-**()2.'0/0180.5-+%,00./-(-2-796:86796;.0&/1;*/.87,(0,*4/-)..1/40.31.2'(0,2+.*&$%''&+1+(&%)'&))-*+.-.0,0,-)''*+-08001//75262+,+,(205352-+,.2,,.,)/+,-*+*&(%%%-02,*//85578;63(/-0*&()*3.-.43;76;978/8-,,,.5..2020:172-5145741/*.1,-2.,/55*65386-),-(3(8*,395..00;;4,,,)+.0/8*.022/;98-*16:,833010./12221,3--,448(1*2)-1'*)03,0772.,/1836/6,0,-/.,,3232/-(+(,(,***30-&*+.50694555934:461)*'()+3&*):63++.,1-:9-()')+)**0675-*/,34;7526''/68-2;6999<98;;79<7;7.1.((**())76764624.085++-7,3570,*+%%**&'&-0+-$.651(*$$$'%,+555&&&(+7/-.6*(+)((*)-*,))-'0/5+.,*++0,($070()&)*)'0760,/0-.%%')**)($''//2.380454541.-0,&&'((&'(++2/7-('(,&$%'&)%.35045-/./836:/0''%-*/&))*),&&%,*,-+'0.5982339.2-&'%($%&&*'/613:;9;918+''%(14,,4-01512,)22))+/9//802,089.,160,.%+%(,,,)0143:4,+5-305)3935:624./(,')'-2785822-./00(-,'('%)/18))4/(/+--9/..6289.),,,00..2,27*+5-4
@ce5ea538-3449-42e9-bfb3-17f65a365016 ch=425 read=17749 start_time=2019-12-12T19:37:25Z barcode=BC01 runid=2c9cf7bc05858273f10e7d7ec552fc0bd742dc3e
CCGGTTACCTTGTTGACTTCACCCAATCGCTGACCCTACCTTCGGCCGCTGCCTCCTTGCGGATTAGCTCACGGACTTCGGGTATTGCCAAGCTCTCATGGTGTGACGAGCGGTGTGTACAAGACCGGGAACGTATTCACCGCGACATTTCTGATTCGCGATTACTAGTAACTCCGGCTTCGTAGTAGGCGAGTTTCAGCCACAATCCGAACTGAGACTGGTTTTAAGTTTGGCTCCACCTCGCGTGCATCTCTCTGTACCAGCCATTGTAGCACGTGTAGCCCTACACATAAAGGGGCATGATGATTTGACGTCATCCCCACCTTCCTCCTAGTTAGCAGGCAGTCTCGCTAGAGTCCTCAACTTAATGGTAGTAACTAACGACAAAGGAGGTTGCGCTCGTTGCGGGACTTAACCTTAACATCTCGACACGAGCTGACGACAACCATGCACCACCTGTCCTTGTACGAAGAGATTTCCTCGATTAAGAGTAATGCAAGGGATGTCAGAGTGTAGGTGAGTTCTTCGCGTTGCTTCGAGATTAAACCATGCTCCGCTACTTGTGCGGGTCCCAAATCCAATTCCTTTGAGTTTTAGTCTTGCGACCGTACTCCCCAGGCGAATACTTAATGCGTTAGCGGCGGCACGGAGTGTTAGAAACCCACCTAGTATTCATCGTTTGCAGCGTGGACTACCAGGTATCGAAAATCCTGTTGCTCCCCACGCTTTCCCGAGCCCCTCCAGCGTCAGTTACAGTCAGAGAGTCGCCTTCGCCACTGGTGTTCTTCCTAATCTCTACGCATTTCACCGCTACTCTAGAATTCCTCTCCTCTCCTGCACTCCTGAATAACCAGTTTGGAATGCAGCACCGTTGAGCCCGGGTATTCACATCCCACTTAATCATCCGCCTACGCTCCTTTACGCCCAGTAAATCCGGATAACGCTTGCCACCACGTATTATTACCGCGGCTGCTGGCGTAGTTAGCCGTGGCTCACAATAAAGTACCGTCACTCGGCTACCATTTCCTGCTAGCCGCCGTTCTTTTCCTTTATAACCAGTTTACAATCCGAAAACCTTCTTCCTTCACGCGGCGTTGCTCGGTCAGGGTTTCCCCATTGCCGAAGTCCCTACTGCTGCCTCCCGTAGGAG
+
26(*//(,+*.&'&&'/1:9565---752/.,),:2-.385840445,2445;86..0,+*/(-/-.+++(*/3,28;:)630/-6/.92'')(((+(--++88746*'28673332.,-+'*'.7,97.8/.555<5-683455708;+.24'4'(*53123/02/-*/&..1.&.-/-)'(($'(172.+,)75*(*/.(),423*,4:9-,,,.599.799,(,(+64,.+--+,1++,).,1),,0232-&$$''+6114:33:*,-40),-.'&%%+8/*&(('(',-)'13-,%)+01119<62035688:19:/*/41::611.,,-02+&/&(+/+//22750-()+,.12.1/4*,+--0042...,4//17765678&4&%'/00-05654327/3.82-)'(()&&%%,'))*41666624354222)488;504:263435;///)(-0&()'&%')++%'&(*532867-...-.'(&'))-112.+91::99//))--53+0('))-250121+.006/015.,(%(,,,97433,.3347014.-+1*-,2'6,,0-,.1--2(4+2/51+42/111;;7.24050/-6478.1-/,-))((.00,(2..-2021388.8-,)+&-1/8414+)&(),67'%++((*((,1-(.016;:378-96,%,&-,.16945+',-)/))))($.)*'(+-,,3;/1*498/)*((/-+-+(-..73-+-0(*,**()),09+,+-/5,+*****83:465879;43670/1797780))49677664302/0:**(1,+,6,.33-./*4+5061436333.0652*&((+'(*&*+.*39284:81.2..50.+*$.'&'-'*-62(+.*.'--**+-+78+'&((2*+,8:+/-.910//119.)0+(*(+-*(*457873336396:94536344)*)(-/61./,/028:53230137.7*+'((2642146+(*'((+$$-))18.*-(1314-&)++,,,-/4618:;721,%'',-616;695/..++0+15,*202+(%+04,*.09951-/+5/16:<:9<:44;,**(&(-+/.4--,00:::05853;-0:;9,3404.,*&(&*1+(')+)--018170**.-2+.&
@845871a3-0275-430b-a526-e048782e82d6 ch=477 read=15460 start_time=2019-12-12T19:37:35Z barcode=BC01 runid=2c9cf7bc05858273f10e7d7ec552fc0bd742dc3e
CCGGTTACCTTGTTACGACTTCACCCCAGTCATGAATCACAAAGTGGTAGCGCCCTCCCGAAGGTTAAGCTACCTACTTCTTTGCAGCCACTCCCATGTGGTGTGACGGGCGAGTGTGTACAAGGCCGGAACGTATTCACCGTGGCATTCTGATCCACGATTACTAGCGATTCCGACTTCATGGAGTCGGTCGCAGACTCCAATCGGACTACGACGCACTTTATGAGGTCGCTTGCTCTCATGAGTCGCTTCTCTTTGTATGCGCCATTGCTTGGCACGTGTGTAGCCCTGGTCGTAAGGGCCATGATGACTTGACGTCATCCCCACCTTCCTCAGTTTATCACTGGCGAACTGAGTTCCCAGCCGGACCGCTGGCAACAAAGGATGGGGTTGCGCTCGTTGCAGGACCTAACCCAACATTCACAACACAGGCTGGCGGCAGCCATGCAGCACCTGTCTCCACGGTTCCCGAAGGCACATTCTCATCTCTGAAAACTTCCGTGGATGTCAAGACCAGGTAAGGTTCTTCGCGTTGCATCGAATTAAACCACATGCTCCACCGCTTGTGCGGCCCCGTCAATTCATTTTGAGTTTTAACCTTGCGGCCGTACTCCCCAGGCGGTCGACTTAACGCGTTAGCTCCGGAAGCCACGCCTCAGGGCACAACCTCCAAGTCGACATCGTTTTACGGCGTGGACTACCAGAATTATCTAATCCTGTTGCTCCCCACGCTTTCGCACCTGAGCGTCAGTCTTCGTCAGGGGCCGCCTTCGCCACCGGTATTCCTCCAGATCTCTACGCATTTCACCGCTACACCTGGAAGATTCTACCCCCCCTCTGCGGGACTCCAAGCTTGCCGGTATCAGATGCAGTTCCCAGGTTGAGCCAGAGGTTCACATCTGACAACAAACCGCCTGCGTGCGCTTTGCGCCCAGTAATTTCGATTAACGCACCCTCCATTACCGCGGCTGCTGTGGCACGGGTTAGCCGGTGCTTCTTCTGCGGGTAACGTCAATGAGCAAAGTGTGCTTCTCCCTTCCTCCCGCTGAAGTACTTTACAACCCGAAGGCCTTCTTCATACACGCGGCATGAAAAACGCATCGGGCTTACTGTGCAATATTCCCCACTGCTGCCTCCCGTGGGAAC
+
6-5-6.-5262018+12698;71946/*+.889840/-+/,4100154,*,+.0)))((*.4183:3.),-(154457;45;9)-.%/3(++096+-.,-30.'(-15783($%%%,+./5:;2;3+,1-31.,%''')6;587:65687**++2,*+,*2-,,520,--6.795499;7%(-+(****30005)(2313'7*/0'**.+*,02566/23;<662*43/3+-/4./.0-0('))++00308.,+.5../3578:;6-2,(')(1*+'*)()+*+*,-:1/0855141-,033:886780-.+215798875067+*161734-0.15<**+956629-+%$(,.'09;3/)',12/7548554,9,,+*.,&/.(((**,*3./-667608/0%66/12,,'10*/0227+('(*,.*+(,..+3413+(((,2*,+0*+,,4,121011))+08915:.-18150-0128647697753+/,.+-.:1;889<<;7::96898;479501-6.<9:<877514---022/3/40<;:2//.14-02-*/4/307021.*),76-*+.071:8/7;;+603/;</0:4627.-4.:/(2&./.335-197575445+.*3,2100411/627/8-/0,07-046952.,3+((*0349/5(5+./14,+%'+191:'#%-)-/-.*'&*'*-((((0-/086/9.-,-)*'#((.68+'++10;;/073370*$*(&(+/4878:7,--.+491/9111-522550390;444<82-4*+*233:88688:48;6//1627640+-4240-*'(*0,/3734765-/..&+(+.-6-/).+-*-1,.9+4//.:)+.988998/5-(',.,2*',5,%&&'+,:++,*,0/-+)(/-7744;17646978841*-()'20-3-)(,+--0(1)*,/0--*./193.04/3109:3-3.-.7741%(*)&/+1/-5,..7-80353903;898:250,*+/./01521/5548*/*./.-112,46*5;:9-78,)35+-+&)**072)0301/.+,*4,6:8<89<922-0,0.1/70//0-22/*)&(+,9&124.4')+,/3/4/..16.72.%(&&)('/7,26)*7)75///
@e3c893a7-962c-4637-8895-3064262eb192 ch=281 read=16288 start_time=2019-12-12T19:37:35Z barcode=BC01 runid=2c9cf7bc05858273f10e7d7ec552fc0bd742dc3e
CCTACGGGAGGCAGCAGTGAGAATATTGCACAATGGGCGCAAGCCTGATGCAACCATGCCGCGTGTATGAAGAAAGGCCTTCGGGTTGTAAGTACTTTCAGCGGGGAGGAAGGGAGTAAAGTTATACCTTTGCTCATTGACGTTACCCGCAGAAGAAGCACCGGCTAACTCGTGCCAGCAGCCGCGATAATACGGAGAGTGCAAGCGTTAATCGGAATTACTGGGCGTAAAGCGCACGCAGGCAGTTTGTTAAGTCAGATGTAAATCCCCGGGCTCAACCACGAGACTACATCTGATACTAATAACGAGGAGTCTCTCGTAGAGGGTAGAATTCAGGTGTAGCGGTGAAATGCGTAGAGATCTGGAGGAATACCGGTGAGCAGCCCCCTGGACGAAGACTGACGCTCAGGTGCGGCGTAAGGAGCAAGCAGTTAAAATGCCCTGGTAAAGTCCACGCCATAAAGCGATGTCGACTTGGAGTTTGTGCCGCCAGGCGTGGCTTCGGAGCTAACGCCGTTAAGTCGACCGCCTGAAATGCAGCCGCAAAGTTGACTCAAATGAATTGACGGGGTACACAAGCGGTGGAGCATGGTTTAATTCGATGCAGCACGAAGAACCTTGCCTGGTCTTGACACATCCGCAGAAGTTTTCAGAGATGAGAATGTGCCTTCGGGAACCGTGAAGTTAGGTGCTGCGCATGGTATCAATCAGCTCGTGTGTTAGGTTAAGTCCTGGCAAGGCGCAACCCTTATCGCTGTTGCCAGCGGTCGGCCGGGAACTCAAGGAGACTGCCAGTGATAAACTGGAGGAAGGTGGGACGACGTCAAGTCATCATGGCCCCTTGACCAGGGCTACACGTGCTATTGGCGCATACAAGCGACCTCGCGAGAGCAAGCGGACCTCGCAAAAGTGCGTCGTAGTCCCGGATTGGAGTCTGCAACTCGACTCCATGAAGTCGGAATCGCTAGTAATCGTGGATCCGTACCACGGTGAATGATTCAGGCCTTGTACACACCGCCCGTCACACCGCTAAGGTGGGTTTGCAAAAAGTGGTAGCTTAACCTTCGGGAGGCTTTACCGCTTTGTGATTCATGACTGGGGTGAAGTCATGGCTGGTAACCGGG
+
--'*,%24+-.-02-*+,,*++2.109**)(/2*.1-+-033,185644-)(%*)44/89,-1212/1120),0(-,68617.94490-/+''*,1:8.*--.58.,0//0*31*+-.2)*2/-***&&*))*-/+,.+--1.4-/87/20+./(*1'(*46)4/+.***521001+++*).)&'&$')*,,.+.,+%)*,-72./+5+9+983823.7-//8<:98446++-/32535.188,2486(.*,&&*,),,-'&).,()/2'',0.061-1($&&%(,-0.1123//1+')'$(%),+(')((*,.---/054)&).*-,()/+-1',.,*'(**1-,)).,),0460/.,-133.0*+0/21485591.(,*+//::80-287:4.7*++/0/12557015/'%$$%((*(,)((-18&2&(',.+*)+*590.1/0(,(''*..0/13&.171%0/./-750,('&)'%&&---.)+(&*0)+,+/430,).'/*+-.6770.00*,702,24456834620&')'%3)259/,/,'+*+&-,/4252974745258.35-,')'*.**+3:67/...+/0-4;859673/()&*+&+%1..0,'*-'(,*.6+,'+(%%''*-,.0:0),')*((.75770--./065028318352253.754151-3/,+')&&,4.01:3/*+)-.'#%*+1.11./37**(%()+5&'-,211)+.'&(*,0+,,,+,-458-00/16787203.195*0)/*-(+.5,11(.013*+&+#*&1123834312222/..21.3,/0,50.48-'+,.0110*()*.661414/4-&&)*/.3&02..''(&(+('(''1,'-.-0/-,,',%'*1504712.(*')).6,33:79967*+,70')))**+,*2.316.,-1#6)&(&'(+.57161100,2234*++,1/,/.40316-./,,.,2/008898*+%%$%')&+'2-0,)(%$095/2285+0,.,.*,,-9*79+*75,1.17)()+*)*)-2*-+))/,54-(&,*0()%'&$-)/./64.;.)-(%%*()//&*.-105556<5010.32/3/+)+,(*).%.'),.,()+168)3,
@d0e573a3-ce9a-4f68-b193-754bbb4d775a ch=291 read=19915 start_time=2019-12-12T19:37:34Z barcode=BC01 runid=2c9cf7bc05858273f10e7d7ec552fc0bd742dc3e
TCACCCCAGTCATGAATCACAAGTGGTAGCGCCCTCCCGAAGGTTAAGCTACCTACTTCTTTTGCAACCCCTCCCCATGGTGTGACGGGCGGTATTAGTATTACAGGCCCAGGAACGTATTCACCGTGGCATTCTGATCCACGATTACTAGCGATTCCGACTTCATGGAGTCGAGTTGCGAACTCAATCGGACTACGACGCACTTTATGAGGTCCGCTTGCTCTCGCGAGGTCGCTTCTCTTTGTGCGCCATTGCTTAGCCTTTTGATATTGTAGCCCTGGTCGTAAGGGCCATGATGACTTATTGACGTCATCACCTTCCTCCAGTTTATCACTGGCGATCACCTTTGAGTTCCCGGCCGGACCGCTGGCAACAAAGGATAGAGGTTGCGCTCGTTGCGGGACTTAACCCAACATTTCACAACACGAGCTGACGACAGCCATGCAGCACCTGTCTCACGGTTCCCGAAGGCACATTCTCATCTCTGAAAACTTCCGTGAATCAAGACCAGGTAAGGTTCTTCGCGTTGCATCGAATTAAACCATGCTCCACCGCTTGGTAAGGCCCAAATCAATTCATTTGAGTTTTAACTTAACGCGGCCGTACTCCCCAGGCGGTCGACTTAACGCGTTAGCTCCGGAAGCCACGCCTCCAAGGGCACAACCTCAAGTCGACATCGTTTACGGCGTGGACTACCAGAATTATCTAATCCTGTTTGCTCCCCACGCTTTCGCACCTGAGCGTCAGTCTTCGTCAGGGGCCGCCTTCGCCACCGGTATTCCTCAGATCTCTGCGCATTTCACCATACACCTGAATTCCCCCCCTCTACGAGACTCAAGCTTGCCGGTATCAGATGCAGTTCCCAGGTTGGGCCAGAGGTTTCACATCTGACTTAACAAACCGCCTGCGTGCGCTTTACGCCCAATGAATTTCCGATTAACGCTTGCCCTTCATTATTACCGCGGCTGCTGGCACGGAGTTAGCCGGTGCTTCTTCTGCGGGTAACGTCAATGGTAAAGGTATTAACTTCTCCTTCCTCCCCGCTGAAAGTACTTTACAACGAAGGCCTTCTTCATACACGCGGCATGGCTGCATCGGGCTTACGCCCATCGTGCAATATTCCCCACTGCTGCCTCCGTAGG
+
./.0.98.36878647550043-14(&(&(*37+,+-((--/21423'33224+&)()%'21()))),06,*,7;-,1689675786;:7..,')+*$))*)*,,180:)%0.320/2146467848,50.0:3,,,+55),.37;64402376:;:90-/:/:899,+*)*)'+71/0,*8668.:0418375.*/.257662:8)('(.')331,3-+*-/,413/+-.-/145940-+*)%+,:9;<:9:/)+)'')&%&&$''*&/*)'&(/1((,4284412+/1396766.-+*+(&&)+/0799;81./31727301.*12,+3234213-)(//0623:*))426/,*+/-/*2-131765:-0'.5:*1--.+)'..0835244556;6729170704-(.((,23/:5..34.+*-,.2234448-9558;57574185694675,-,-,-7,2/4++1/0-&)&-65264998994/55/06788124*+0+,211--/.8/.,.01:22;368526//.22)%%%()43/0--*-/10*+*&&&&,*1.),&**'+/0.0,70<67:<:1201;<.-2(##$$&),.7575844347:,.178/90/+,,-)4+++0,/.-,1.1-1/03*/.*--1647(6/2;3100472813(6,65601../209:+*---.4:;873+/&&+'(1),-7543676553;.*+-,9:/&+&'13-+))).51347:88921...6/469*-9;2274597;879;57:6:1.241,24,.175440*.-,'.76102.%&%('**''%+*7*-.-31//22/2.)0/244/-(+1,-9;*84441767857699<.6+)+/2/1)-1(*-%+)/9)+455996400//1115:9598;:77655573,,('%,,24/,&/(/)61+/-*+-5-0-**+*&+1,/51&0*+58/46./-0+1/1/4,*(-+6++)2)%(-)-)&*466:<8653*-+%&(),-0273.%$%/*---*.0-**,3,.0*))-,*.:9-*66-.61+.+.17/),,(/)*/*/296;66<:880/*.-2179889972/...1.;9766-10294137,2(+-85785585,*1000336:6:8-/750
@972a1658-2cce-4ad6-abeb-624364ebed4d ch=156 read=16377 start_time=2019-12-12T19:37:33Z barcode=BC01 runid=2c9cf7bc05858273f10e7d7ec552fc0bd742dc3e
TTAGTGTACTTCGTTTCAGTTACGTATTGCGCCAGGTGCTGAAGTTGTCGGTGTCTTTGTATTTAGCTTAGCACTGTTGGGGTACTGGTATGCTCCGAGGCAGCAGTAAGGGAATATTGCACAATGGGCGCAAGCCTGATGCAACCATGCCGCGTGTATGAAGAAGGCCTTCGGGTTGTAAAGTACTTTCAGCGGGGAGGAAGGGAGTAGAAGTTAATACCTTTGCTCATTGACGTGCAAGAAGCACCAGCTAACTCGTGCCAGCAGCCCGCGGTAATACGGAGGGTGCAAGCGTTAATCGGAATTACTGGGCGTAAAGCGCGCACGCAGGCGGTTCATTAAGTCGAATGTGAAATCCCCGGGCTCAACCTTCGAACTGCATCTACGATACTGGCGAAACTTGAGTCTCGTAGAGGGGTAAATTCCAGGTGTAGCGGTGAAATGCGTAGAGATCTGGAGAATACCGGTGGCGAAGGCAGCCCCCCCTGGATTGAAGACTGGCAGCTCAGGTGCAGCGTGGGAGCAAACAGGATTAGATACCCTGGTAGTCCACGCCGTAAACGATGTCGACTTGGAGGTTTGTGCTTAGCGAGCGTGGCTTCCAGGCTAGCTAACGCGTTAAGTCGACCGCCTGGGAGTACGTACAAGGTTAAAACTCAAATGAATTGACGGTACACAAGCAGTGGAGCGTAATGGTTTAATTCGATGCAACGCGAAAAGAACCTTACCTGGTCTTGACATCACGGAAGTTTTCAGAGATGAGAATGTGCCTTCCGGGAACCGTAGAGACAGGTGCTACGCATGGCTATCGTCAGCTCGTGTTGTGAAATGTTGGGTTAAGTCCCGCAGCGCAACCTTATCGCTGTTACTTGGTCCGGCCGGGAACTCAAAGGAGACTATGATGATAAGCGCTGGAGGAAGGTGGGATGACGTAAAGTCATCATGGCCCTTACGACCAGGGCTACACACGTGCTACAATGGCGCATACAAAGAAGCGACCTCGCGAGAGCAAGCGGACCTCATAAAGTGCGTCGTAGTGCCGGATTGGAGTCTGCAGCTCGACTCCATGAAGTCGGAATCGCTAGTAATCGTGGATCAAGGTACCTGGTGAATACGTTCCCGGGCCTTGTACACCGCCCGTCACACACCATGGGAGTGGGTTGCAAAAGAGTAGGTAGCTTAACCTTCGGGAGGGCGCTTACCACTTTGTGATTCATGACTGAAGTCGTAACAAAGGTAACCG
+
&%#')$*'+/52*/9,-).9---57272+(&(%%%''/0&'))&+13/-%(&*,,13*).%+*&'))*,,,+++((1,-.(((%3/,&&$'(*(,%&$*'(&(*(-+*&/.)*21)-'$%%%)-.()(%$,/6*1888895727262526(*.0/0211441&(,+-0*%+$/5//0)),55'2*,.;8+('%'-0((./**+,('$'*%*)(-.0/-/433;5-08.&(&&&'(2.),*%()&*478+/.../,*-(1)5:456232;1/2(3/-1/,-/.*0,*(&'(&'*+4/2.//)*.'.+///:;96,*/1,,,..(*&*+,&*,/,-,2%$0-4.0/7%%63,+*)2--.46.(04123505.')''%&+*+-.160*)+,.127+4+$('#&&%($)*+,3567,'+./803*1*7.,*/21)-*+,-10-,+*-**,/.+-+,.1+3*+(,-.16:597.-((('&)*$-/4645,*0/3*'&'-)&#&$'&'$')+7(,577+,+*,65:6-.//8-2,/3)0-,,1538<4256827411(++/..9:<91000-8322225-2)+0+3-,+*)&%$$'(%'&(++-*(,*0,/60-,*+-423/))4,8.1274796013.,55*,--,2&(,/.132:5;<546455:/-0/3++*%'*##''**223+1549.//)/*)*275;:596;611333472/..02/)%')&(*.,095369857454671&))0-5..8;:/.--,-32*((-,'5,-6**'&'34*042)*)*,-,0(*19111%+*+%*%&&(%00,77//101+-)--+-16;8331)(+),62((),1*)&&&&#&'&+''**,2+,3*..(&$$')4/*1/25.960:667)*'**$'%.2)&&()))+//%,'+,,-,*+*/-3017611651',%.-.43340',*(+,)*-+,-02:,0125+*(%'())27;;7;:;151//366)863*%()(')5473,(*''))*-2;375965966&%/9,.*.0::8772-,'')+-(1+3(())+//1-*/./01135:46.1---9/83867771.007:887:98778/2'+,-02,-/2**-,*,+08274-/0&*)/*,,.+-++-4700,+*)**-6.403,)))*0)1.-/4:9-%&))%*'+**+*+00.139819)'.6,2--,1*19,/.:3--357;9795534--,++4.3.*+,3)-2/2;86-
@e0ded0aa-928c-4ce7-84ee-137d2f88827b ch=321 read=14923 start_time=2019-12-12T19:37:41Z barcode=BC01 runid=2c9cf7bc05858273f10e7d7ec552fc0bd742dc3e
TTCATTGCTTCGTTCGGTTACGTATTGCTCCTGGACGAAGACTGACACTCAGGTGCGAAAGCGTGGGAACTAAGCAGGATTAGATACCCTGGTAGTCCACGCCGTAAACGATCGACTTGGAGGTTGTGCCCATGAGGCGTGGCTTCCGGAGCTAACGCGTTAAGTCGACCGCCTGGGAATACGGCCGCGGTTAAAACTCAAATGAATTGAGCGAAGGGGCCGCACAAGCGGTGGAGCATGTGGTTTAATTCGATGCAACGCGAAGAATTGCCTGGTCTTGACATCCACGGAAGTTTTTCAGAGAGATGAGAATGTGCCTTCGGGAACGCTGAGACGGTGCTGCATGGCTGTCGTCAGCTCGTGTTGTGAAATGTTGGGTTAAGTCCCGCAACGAGCACCCAACCCTTATCGCTTTACATTGCCAGCGGTCCGGCCGGGAACTCAAAGGAGACTGCCAGTGATAAACTGGAGGAAGGTGGGGATGACGTCAAGTCATCATGGCCCGCCGACCAGGGCTACACGTGCTACAATGGCGCCTGAAGCGCGACCTCGCGGAGCAAACGGACCTCATAAGTGCGTCGTAGTCCGGATTGAGTCTGCAACTCGACTCCATGAAGTCAGAATCGCTAGTAATCGTGGATCCAGAATGCCACGGTGAATACGTTCCCGGGCCTTGTACACCGCCGTCACACCATGGGAGTGGGTTGCAAAAGAAACCGTGCAAAAGCAACCTTCGGGAGGCGCTTACCACTTTGTGATTCATGACTGGGGTGAAGTCGTAACAAGGTAACCGG
+
($$$$%%+0210273,-)''*+.(.'&((5.(,;6806/.,/'(%'$(),,.621/++42+.1633.)&'%+-$'%+.(+)(&*4,471/*))&'(,613349594;53&&''',)((2)--(++*0)/,%##'%1/-187.-1)2'-)(*+.01--155866*-,**/9/3831+'*()(,*.2*&'%%''*3777659;<0.&),)+%')'%(-333./*++,,&'(-5744,+--1()*21;8777:6/.0//4.2+.+-5*-()&$'*&(277.1++++*1'',0,.++-59:-113-,--/100.072173686.3.3.5-,$&*+--.,-)*,44321118553786891111240,0.)3++0-+,4557/..,,*+.:/+-.22&%+,&2&'+.0:6.5342&'/+*&&%*7+,54*3.94/*(*,2/68185516:,-)*+,36691-,,+/02;40143,*/)/-2026:22677:99:94477400-.,,0,'"&%$%+-(,-,,*+*')01698663832))&'%%()%&&'-..2655022+*,'99'3-211411-,28+24646678981:**/,.0)&)+,/,2)%(()&'*625&+'+,,,6012410120-,137052119208')+11148314.60.06256559/2+.-+,/.1+.-1047+/1((,)*,.43:7:-))*08056&3&56)%)&%%'***'(14+)+.+-(-72&8.),,))*,*(,.$(-62+.026;8884/66567323/5./0.137168.622:3629
@0c9a1ebe-a56c-43d5-955b-49cfd1a4741d ch=364 read=21159 start_time=2019-12-12T19:37:48Z barcode=BC01 runid=2c9cf7bc05858273f10e7d7ec552fc0bd742dc3e
CCGGTTACCTTGTTACGGCTTCACCCCAGTCATATCACAAAGTGGTAAGCGCCCTCCCGAAGTTAAGCTACTCGCTTCTTTGCAACCCACTCCCATGGGTGTGACGGGCGGTGTGTACAAGGCCCAGGGAACGTAAATGCCGTGGCATTCTGATCCACGATTACTAGCGTTGGCTTTGTTGGTCGGTGCGAACTCGATAGGAACCGACGCTTTGCGCCAGGGTCCGCTTGCTCTCTTAGTCGCTTCTCTTTTGTATGCGCCATTGTAGCGCATTAATAGCCCTGGTCGTAAGGGCCATGATGACTTGATCATCCCCACCTTCCTCAGTTTATCTGGCAGTCTCCGCTGAGTTCCGGCCGGACCGCTGGCAGCAAAGGATAAGGGTTGCGCTCGTTGCGGGACTTAACCCAACATTTCACAACACAGGCTGACGACAGCCGTTACGGCACCTGTCTCCACGGTTCCCGAAGGCACATTTCTCATCTCTGAAATTGCGGTTATTAAGACCCAGGTAGTTTCTTCGCGTTGCATCGAAGATTGACCACATGCTCCACCGCTTGTGCGGGCTAAATCAATTCATTTGAGTTTTAACCTTGCGGCCGTACTCCCCAGGCGGTCGACTTAACGTTAGCTCCAGGCCACGCCTCAGGGCACAACCCACCAAGTCGACATCGTTTACGGCGTGGACTGCAGAATTATCTAATCCTGTTTTGCTCCCGCTTTCCTTTTACAGGCGTCAGTCTTCGTCCAGGGGCCGCCTTCGCCACCAGTATTCCTCCAGATCTCTACGCATTTCACCGCTACACCTGGAATTCTACCCCCCTCTGCAGGACTCAAACGCCAGGTATCAGATGCAGTTCCCCGGTTGACCAGGGGATTTCACATCCTGACTTAACAAACCGCCTGCGTGCGCTTTGCGCCAGTAATTCCGATTAACGCTTGCACCCTCCGTATTACCGCGGCTGCTGGCGGAGTTAGCCAGTGCTTCTTCGGGTATTAACGTCAATGAAAACAAAGGGTATTCGCTTTACTCCCTTCCTCCCCGCTGAAAAGTACTTTACAACCCGAGGCCTTCTTCATACACGCGGCATGGCTGCATCAGGCTACGCCCGGTAGTACTAATATTCCCCACTGCTGCCTCCCGTAG
+
79-493,6./-)28./++0176-644,*.44.0/2126480,,.12-+*+,2.,*-1*&''(/8/6(+*&*'(),/6*78.'++&070),-75+*.-4),,.012,77//3)+,-1365:.:.71)--(%--+0',+($+32.6---::8+++-87341-6.-,.+('&&%$$$$&&$,,'4*-*/,**)$(..//.+'(&&$%%&$'$&&'-'(+.(%)/++2&&'3-*+54,()'&*5/+.3/9954:9.*-034656:7380/-00..(1('$'&()8/-16660//).0,/8-,-+,+(***)*')22-79-+3+2+0,02+,,9:..-/,6.'111+,,+-96.5707'/*7/9:5/1/1/:0,+-.6:*7/7664--0,6/4385753722/951)1)+%-()-)//-7-+)+.*0/6)+.003357)3000/&/3,/()+-.5.*-,/4)'+15;6:-.)(-+1/*526:).231+*)'(*$&%'%&')+*-))*32,,29+)-0&',(5-//0((--18./052++(%&+&$)(./10.0012-,-,*+,+*.,///(((&)'(+'/)2-48<4/0+796-2533/4-..84804661757--337*8476776850.*-1--/0.,(,(''$()/4184+8+++-7553-&'0+-,012)/-./16<;,0/30116;985-3-%'%4,8650.+199766<<.-.-80-(,06,3*+('$##$%.112337/..9/662/+238.-.+,.-21788359%0001:5/.0)*+654323242346<;97::654*-(,1-.5151500&0/9;:.*50(0&-/*299-5/2.3-%))*,28458:898::2:0/',+:**$)'%.75.*59,)**+*-..322213735:63726;766+(&)&'-.-&/(((&*34-9,4+01082934416-.*-.+,362//21-43806////-&'&(&,&)0-+'''')++,1.9,)(')&'%(),,-,..-6.--037077.+,$+')1&&(+12*.,1:,.;8884:42*-0/,4/+*+/-360*-..39-+,+3.73:57<85521+,'($**01596711110,/,',+-)5-(+82-.3+,(,+./.0668-*.-+**''$%-1*+6(+
@291988ce-1983-4874-93c5-072b18c3db98 ch=44 read=16845 start_time=2019-12-12T19:37:47Z barcode=BC01 runid=2c9cf7bc05858273f10e7d7ec552fc0bd742dc3e
CGGAGGCAGCAGTGGGAATATTGCTGGGCGCAAACCTGATGCAGCCATGCCGCGTGTATGAAGAAGGCCTTTGGTAAAGTACTGGGAGGGAAGGTAAAGTTAATACGCTCGGTGGTAATTTACCGCAAGCTTTCGGCTGCTCCGTGCCAGCAGCCGCAGTAATACGGAGAATTGCAAGCGTTAATCGCGGAATTACTGGGCGTAAAGCGCGCAGGCAGTTTGTTAAGTCAGATGTAGAAATCCCGGGCTCAACCTGGGAACTGCATCTGATACTGGCAAACGGAGTCTCGTAAGAGGGTAGAATTCCAGGTGTAGCGGTGAAATGCGTAGAAGTCTGGAGGAATACCGATTGGCGAAGAGCGGCCCCCTGGGGCGAACTGACGCTCAGGTGCGAAAGCGTGGGGAGCAAACAGGATTGAATGCCCTGGTAGTCCACGCCGTAGCGATGTCGGCAGGTTGTACTTAGCAGGCGTGGCTTCCGGAGCTAACGTTAAGTCGACCGCCTGGGGAGTGCGGCCGCAAGGTTAAACTCAAATGAATTGACAGGGGCCCCGCACAGAAAGAAGTGGAGCGTGGTTTAAAATTCGTTGCTTTGAACTACCTGGTGGCAGCATCCACGGAAGTTTTTAGAGATGAGAATGTGCCTTCGGGAGCCGTGAGACAGGTGCTGCATGGCTGTCGTCAGCTCGTGTTTGTGAAATGTTGGGTTAAGTCCCGCAACGGTACCGAAGCCATCGCACATTTGCCAACGGTCCGGCCGGGAACTCAAAGGAGACTGCCAGTGATAAACTGGAGGAAGGTGGGATGACGTCAGAGTCATCATGGCCCGCCGACCAGGGCTACACACGTCTACAATGGCGCATACCAAGAAGCGGGCCTCGCGAGAGCAAGCGGACCTCATAAAGTGCACGTCGTAGTCCAGTTGGAGTCCCGGCAAACTCCATGAAGTGGAATCGCTAGTGATCGTGGATAGACCGCACGTGGAGCCACGGAGCCTTGTACACATCCACACCAGAATGGGTTTGCGAAGTAGTAGCCCAACCTTCGGGAGGCGCTTACCATACGTGATTCGCTGACTGAGGGTGAAGTCGTAACAAGGTAACGG
+
%&()-,,346302()'*'(%+%$&&()'&%,,2---.656/21%.42778856160.(+-07)*2/52.-/,*()(*)%)$'%&+*&*-*.3/2./95./8,5,&(''%)'(1*-'&$.(%&00(**+'((275%&%)%-,1/'),07--++$)'')&))('+&(+**)%%+&'+0/+,.4<2:12)*.3-1/1.03:9996574/))*-(-),26',36)*,-3.057/464.))',/-*13-)05658045541/'0)+0/0006//*++00--)(*((()%(*)%(*-1**%/0*--.11201202875----19(*+,)+,4251-.,)()+9.,4-*8342-)%)$*'*),0)',.-51684-*/1+,**(,)*,+212244,3187.,.,*+.2158,,.24;.5,70-8-++84.3:2-/./-+)2,')232(%%&%&%'$'(.(,%))(31-&)(%&&)'(,,-/,.+)+'(+,***-0,.-*126+1,+)1028:000.&'(*---//2,+3+1-8.416,/2690.+*.1/324&16//.,0(%'%$%%./)%()',*-*,,()(+)2+-2'$'%$$+,)('&$&%''%&-.+*)*&&$&(+-34)(),+(&(*;81)+)*+-.8983;313618040(41''11&0'**)*&'*0032/./20;333:87690.11221/22'&.-/8712577:3444402451)-+6((&$$''#++$('%(&$%$$%*0,)-+.&)'3,2-13180;708105/8*-*'+/069:;2230024;:4443--.,4/52133,)+..022*%(%%%',,%(')))&$'%)*4617352-+))*),(''%&)+/,%'&$'%*(**.)%'('(''(*..-''('%)$',0$**5051(-035;203+-'*)./0/+//1)(('),('%&((&%%(''&&&)$$+((''**),+2*$(*)/0,-0/)-/4*($&&''%&%(&&('%$))*-.+'(0.-0**)(&'$$(.$(',(%'$&')4.39-**$&&%&%)-%,/1),*,),0/-92+.3..315/15)*+,-//549.(&&'$'&'&',,)+,11183*0&,),,-)(%(')
@34d7b0fe-e233-41ef-93d6-73fdac622015 ch=499 read=17735 start_time=2019-12-12T19:37:43Z barcode=BC01 runid=2c9cf7bc05858273f10e7d7ec552fc0bd742dc3e
TTGTGCGTTCAGTTACATGCTGAATTACTTGCTGAAGAAGTTGTCGGTATAACAATGTTAACCTTTCTGTTGGTGCTGATATTGCTCCTACGGAGGCAGCAGTGGGAATATTGCACAATGGGCAAGCCTGATGCGCAGCCATGCCGCGTGTATGAAGAGAAGGCCTTCCGGGTTGTAAAGTACTTTCAGCGGGGAGGAAGGGTAAAGTTAATACCTTGCTCGTGGCGTTACCGCAGAAGAAGCACCGGCTAACTCCGTGCCAGCCACTTGAGGTAATGCGAAGTGCAAGCGTTAATCCAAGGAATTACTGGGCGCTAAAGCGCATGGTTCATTAGTCGATCATGAATCACAGGGTAATACAGGACATCTGATACTGTAAGCAGGTCTCGTAGAGGGTGAATTCAAGGTGTAGCGGTGGAAATGCGTAGAGATCACCAGATGCGGTGGCGGCCCCTGGACGAAGACTGACGCTCCAGATTTTGGCGGTAGAGGGAGCAAACAGGAAGTTAAGATACCCTGGTGAAGTCCACGCCGTAAACGTCAATCGACTTGGAGGTTGACGCGCGCCGAGGCGTGGCTTCCGGAGCTAACGTTAAGTCGACCGCCTGCGAAGGTACGGCCGCAGGTTAAAACTCAAATGAATTGACGAGATTTTACTGCGGCGGTGGAGCATGTGGTTTTGTAATTCGATGCAGCAGAAGAACCTTACCTGGTCTTGATCCACAGAACTTTCCAGGATGATTGATTGCCTTCGGGAACTGTGGGACAGGTGCTGCATGGCTGTCGTCGAAGCTCGTGTTGAAATGTTAGGTTGGTCCGCAACGAGCGCAACCCTTATCCGCTACCGACCAGCGGTCCGGCCAGGGGAACTCAAAGGGGAGACCGCCGGTGATAAACTGGAGGAAGGTGGGGATGACGTCAGATCATCATAGCCCTTACGACCAGAACACGTGCTACAATTGGCGCATACAAAGGAGAAACGCGACCTCGCGAGAACCAAAGCGGACCTCGCAAAGTGCGTCGTAGTCCGGATTGGTCTGCAATGACTCCATGAAGTCAGGTTTCAGTAATCGTGGATCAGAATGCCACGGTGAATACGTTCAGGCGCTTGTACACACCGCCCGTCACACCATGGGAGTGGGTGGGTTGCAAAAGAGTAGAGTAACCAACCTTCGGGAGGCGCTTACCACTTTGTGATTCATGACTGAGGGTAATCGTAACAAAAGGTAACCAAAGG
+
$&%&#%,277./5,''').1/-'%*&$&*&&(,-,0'++'+,,,)(%'%&""#%%*'++%()'(0/-2757)(,*+-00/.)5*.,2/((&(+'),+/-/+-/-11'-+.063//,0.,)&)*-2/297701,(**(),402-5.++++.(),+0.'(&'(+,41./10-4.0.'*161,,++.5.,(+++.2*&,-*)*,)()0+++1-7-*,%%''(12)+*'%'(%&(*),/-..%+($&%((+)+++4+-/5587)*&)),())%'&#%&))&#&'&&)',.21+1(*.10+-&+'&,)(1-34553-+($%,0-(')+&%%*(1(&+*)'))&&)(((),1+($&#-'''&)%&'%.+')&')20011141&&)$'()--0.11/''%*+)'()0+27+0,00.-.0-0--1+$)+&2314..-,-./++.'(&%%'*'%'&'1+456*,.77:*+.)).&(,,+,*-*)-%,'%$&'*++*)&%*-*%),89/+%+((*)-,1)(*///7*(.()%''(*2-(,-15,,06++'('*/.001,/-1/10,,(($%%('(**,+*,/+.0.3.,-+'(+(%)0.80.,/5/++22102,-*(&%&&''%&$$&%-.,,0).,-.576,+++00.-.01132'(''$%*++&)))$'%%.71/,))*//+,-3-49,'*-60:-,++*5/(-(&).')/02./.1:21)+**('$%)+%+**))(.5/5//1(+(.&*..)/*)3:747+9312037.,/-01.12513-,,+,12/036653-')'$&(./174/+&++''3.$0(%$&())*#&)++((0+-30939/31111+%&+%'&%'))'*/04101,)')%+0+,1;65048-(./,&$$''(+-)&))*+66/.+**)%'&(+)'),-),,,,**,-(+%*+*2-))&(//'%%*,+2/70(&%%$&'(*)2%%*%4&'*./1,/((0:,))&%*,(')(*)),..')('()',).3.-02/,-536/33:4-0,021.(+$324+//+,)&)(-&%(*0))*)*-.,-,3-,*6$-)'(&$($')+*+/1-3..4/)(/136.')-((('()090740%)'+&(&%&(*+*,,09074*+),%('15--+..()+)))&%'.-3/107.(%'$%%'%%(-.-(-+45182*81+01+/-1+-28/-20-'3/25968852/+(%()&-(0*/..3:236.)+,*410),.*(+
@4ca153b9-2d68-4aa8-a4d3-28332758b966 ch=313 read=15967 start_time=2019-12-12T19:37:44Z barcode=BC01 runid=2c9cf7bc05858273f10e7d7ec552fc0bd742dc3e
CTCTACGGGAGGCAGCAGTGGGGAATATTGCACAATGGGCGCAAGCCTGATGCAGCCATGCCGCGTGTATGAGGAAGGCCTTCGGGTTTGCTCAAAAGTACTTTCAGCGGGGGAGGAAGGGGTAAAGTTAATACCTTTGCTCGTACCCGCAGAAGAAATACCAGCTAACTCCCGTGCCAGCAGCCGCGGTAATACGGAGGTGCAAGCGTTAATCGGAATTACTGGGCGTAAAGCGCACGCAGGCGGTTTTGTTAAGTCAGATGTAAAGAAATCCCGGGCTCAACCTGGGAACTGCATCTGATACTGGCAAGCGGGTCCTCGTAGAGGTAGAATTCCAGGTGTAGCGGTGAAATGCGTAGAGATCTGGAGGGAATACCGGTGGCGAAAGGCAGCCCCCCTGGACGAAGACTGACGCTCAGGTTACTGAAAGCGTGGGGAGCAAACAGAGTTAGATACCCTGGTAGTCCACGCCGTAAGCGATGTCGACTTGGGATATTGCCCGCTTGAGGGCGTGTGGCTTCCGGAGCTAACGCGTTAGGCAAACCTGGGAAGTACGGCCCGCAAGGTTAAAACTCAAATGAATTGATGACGAGGGGCCCGCACAAGCGGTGGAGCGTGTGGTTAATTCGATGCAACGCGAAGAACCTTACCTGGTCTTGACGTCCACAGAACTTTCCAGGGTGGTTAGTGCCTTCGGGAACTGTAAGGACGGGTGCTGCATGGCTGTCGTCAGCTCGTGTTGTGAAATGTTGGGTTAGAGTCCCGCAACGAGCGCAACCCTTATCCTTTGTTGCCAGCGGTCGGCCGGAACTCAAGGGAGACTGCCGGTGATAGAGCTGGAGGAAGGTGGGGATGACGTCAAGTCATCATGTGGCCCTTTGACCAGGGCTACGATGTAATGGCGCATACAAGAGAAGCGACCTCGAGAACAAAGCGGACCTCATAAAGTGCGTCGTAGTCCAGTTGGAGTCTGCAATCTCGACTCCCATGAAGTCCGGAATCGCTAGTAATCGTGGATCAGAATGCCACAGTGAATACGTTCCAGGCCTTGTACACACCGCCCGTCACACCATGGGAGTGGGTTGCAAAAGAAAGTAGGTAAGCTTAACCTTCGGGAGGCGCTTACCTTTGTGATTCATGACTGGGGTGGAAGTCGTAACAAGGTAACCGG
+
%&'-+/087*/52(35246568-*3/'3-++-/2:899-+''+1).3.+)($'*-/642176/1002342.*,'**245:869-..+7-+$'(.6/'(,+/0;91.442673+),-+-,2+)*,21+*102.03185.*108+7/2:,-11-/1%+,&$%((('*)/6/*0-''02::4041-29'*()*,+)*+*2.+-+--25)+*(20403),0)3+-.4999854484*+131424.,/,&.-77/-/311.03.03752-++%+/*)231/87452--07/14/)4-..1201/,-,'+*,&%'&&'%('(0.*76801%-+..+3,4*:)*43/,&#'(/84+68++89:942&((55592,03+,3.(,*)++0*-(+1,+1/+020673**+434,,/*,-...-'&(,10.3%%(*),,+-/37:240'),/;2600*--9-*/1)/71.16.(+*,53668<7744+,+,..6:9431613)%'%-()97*''(%+%*50,()&-*2-371003,+/020-,**/+%($,$%&)2042&+'%'*+-508()+-'/-26-7541487::7/7.4.-&&()+,%.291.24..(328784:781%*+643100-5*105/($*$.-%/*+)'(('2*-0,*/6/607,2--.7%64))*,+*622:23()00+'',/-%+2)+79::-:2311631$%)+.2)62537-,,%%'''--468996788765-4-,++,''+//9083120)+--36+*1/02'(23447457/,/223()3/0/;//;1111:30+)*--')+,:031*4/'+)1/-,+&-0/01,(+'(-.0.-1*//../790/+,,-+,/**//4,31'*&'*3.1.)0)+,7)(40/.)()'&(*&(()+4///03,31,((&)'%*(+-32)()%&&+88**,7:7485623//-))$&(*914(1.2($)',.**,,/.,)(%%&-./06261+'%%&+**.'+(*/+,-/.0/04223886-..-7.097693,)%(*+29424-357))023-0,+**,*0/2:/58.+2134249.,%%(%')&-.0912254)$))'&'*+0/0-('''.+48456+95-06,,''%$(+*42.1434:3344545820&(+%-()00&)$$$)++1177782/
@773df37e-1cf7-4354-a5a6-b20e8ac19f36 ch=357 read=22352 start_time=2019-12-12T19:37:52Z barcode=BC01 runid=2c9cf7bc05858273f10e7d7ec552fc0bd742dc3e
TTGGTATACTTCGTTCCGTTACGTATTGCTTTGGTGCTGAAGAGAAGTTGTCGGTGTCTTTTGTGTTGGCTTCTGCCTGTCATCTATCTTCCGGATTTACCTTGTTACGACGCTGTCCATCAATCCACGCCGGTAAATGCTTCGCGGTTTAGATACCGGCTTCGGGTGTTATCAACTCTCGTGGTGTGACGGGCGGCGGTGTGTACCAAGGCCGAGAACGTATTCACCGCGACATGCTGATTCGCGATTATAGCGATTCCAATGTAGTCAGGTTGCAGACTACAATCCGAACTGAGAATGGTTTATGGGTTTGCTTTACCTCAGCTTCGCCTCTGCACATCATTTGCTTGGCGTGGCCCAGTCATAAGGGGCATGATGTTTGACGTCATCCCCACGCCTTCCTCCAACTTGTCTCGCGGTCTCGCTAGAGTCCCCAACCAATGATGGTAACTAACGATAAGGGTTGCTCGTTGCGGGACTCCAACAACATCTCTAAGCTTACGAGCTGACGACAACCATACCACCTGTATCTCATATGGCTGTCTCTCATCTCTGGAGCCTTTGTAAATTATGTCCAAAGACCCATAATTAAGGTTCTTCGTTGCTTCGATTAAACACATGCTCCACCGCTTGTGCAGGCCCAAATCAATTCCTTTGGGTTTCATTCTTGCGAACGTACTGTCCAGGCGGAGTACTTATTGCGTTAACGCAGCGCTGAACTTTGACATCAACGCCAGTACTCATCGTTTACGGCGTGGTTCTACTAAATTATCTAATCCTATTTGCTCCCCACGCTTTTTTCCGGGACTGAGCGTCAGTTGCAGGCCAGATCGTCGCCTTCGCCACTGGGTGTTCCTCCATATATCTACGCATTTCACCGCTACACATGGAATTCCACGATCCTCTCCTGCACTCTGGCTGCTAGTTTCCTGGCTTACTGAAGTTAAGCTTCCAGGCTTTCACCACAGACCCTTGCTGCCGCCTGCTCCCTCTTTACGCCCAATAATTCCGGATAACGCTTGCACCTACGTATTACCGCGGCTGCTTCTGGCGTAGTTAGCCGTGGCTTTCAATAAAGTACAATCACTCGGCTACCATTTCCGCAGCGCCGTTCTTCTTCCTTTATAGCGAAGTTTACAATCGAAAGCCTTCTTCTTCGCGGCGTTGCTCGGTCAGGGTTTCCCCATTGCCGAAAATTCCCTACTGCTGCCTCCCGTAGAG
+
$#+/-,+'1164/4:5((+7(+-6/2.*(('*+)'$$((+1&'%')(..//:&52440837+),()(%%&&+&%#((+))&+''%$),/601(.%10-,39)/0/3%&)*+*+/+*,(&*--9-5/$&$%$'%%''$(#(1++%&'*'0,+/&%')0-1+-21-://1)6..-6/,*+*+&3*9-:989988854.(*-+-...+1&-*5425''()2/&0*.:4*-//157957//4--584$/''*+'())*++414(+%%%./156(',-/%&&'0++(,.5+*%'0+..--119449:<:03*0-23/%%&,&%)*''$'&)/&$&)&.)&'&(%)%&(/($%''((*(((')((&*+-(),,)16+/58331)*3+,.04466-:40)$)).43978-7(,$(0)%*,#%%&(75/+-..331000265(-&*&1,/-*/354655018620/,,()),(&$%'+1(()'62+./,).,1/*55/.+(())&''(&'&',12221--/5348+)().'+-,-034522*,',$&'($(('&'&,+4*,06-()0+()%%'(+&()*,/45'0-*++/2)&%'&(&+)(,+377:843:(/2:*%'4'+,&$%&'+*,+.++1/*+-/+.26%0,.3/17501178683/;8-+/.:575:<090/0():8484.5''.+*03.++)&**+-3.0923218+,'%'#)'&),-*3.4591//3/-*()#$$&(+-.44556025-)+&2333-0-3/.(.-01.02+0478;8553++;.+-4/32,(-.01.:0;+9(,9;5223.+*,+1132:23,,')('&878587571/9102;14578'(+;<31.,(')./057200&--.680%.4/01..)-),*.)+.0.*&((--4--.1-*((*%')+2.66.+/.&+8;+-&*+/-092334932-1-1#&%'*)(+1+.6,+-//-00887:+.*(*&(,2-297000-5,,-/51,0-..,*2+-78;-6-9./7.,+)'&$''*0((&$-)+4120)'))).1+)1%&+)***(++2,*+0+2+0.,1,&*2.38/''&&&,*-)*,--/,(%++*4<46,$%&(+11//4:-.2()0.)(-..1(&(()+*-83*)-++/((+(&*),/'+)*+,,'%)**,)/+//2(41/,1:52<7267-,.801;33534385:2-,,/)+.+,,*/8,+80.')
@b20ff926-b9e3-423a-92c5-b6d1c739c9b9 ch=255 read=21848 start_time=2019-12-12T19:38:17Z barcode=BC01 runid=2c9cf7bc05858273f10e7d7ec552fc0bd742dc3e
TTGTTATGCGCTTCGTTCGGTTTGTGCGGGGTGAAAGTTGTCGGTGTCTTTCGCGCGTGGCTCTATCTTCCGGTTACCTTGTTACACTTCACCCCAATCATCAATCCACAGCAGACGGCTCGCTGCAGCACTGAGTTTAGGCCACCGGCTTCGGGTGTTAGCTCTCGTGGTGTGACGGGCGGTGTGTACAAGGCCGAGAACGTATTCACCGCGACATGCTGATTCGCGGTGCACTAGCGATTTAACTTCATGTAGTCAGGTTGCGGGCTACAATCCGAACTGAGAATGGTTTATGGGTTTTGCTTCACCTCAGCAGCTTCTTCCCTCTGCGCTCGTGACGTGTAGCCCAGGTCATAAAGGGCATGATGGTTGACGTCATCCCCGCCTTCCTCCAGCTTGTCACTGGCAGTCTCGCTAGAGTCCACAACAATGATGGTAACTAACGATAGGGTTGCGCTCGTTGCGGGACCCAGCAATAGACACGAGCTGACGACAACCATGCACCACCTGTATCTCATACTGGCTATCTCTCCCATCTCTGGAGCCTTTATGAGTATGTCAAGACCTGGTAAGGTTCTTCGCGTTGCTTCAGATTAAACCACATGCTCCACCGGCTTGCGGGCCCAAATCAATTCCTTTGAGTTTCATTCTTGCGAACGTACTACTCAGTGCTTTATTGCGTGCTTTGGCGCGAACTTTGACATCCAACACTTAGTACTCATCTCGTTTGGCATTGGACTGCTAGGGTATCTAATCCTGTTGCTCCCCGCTTTCAGGACTGGGCAATCAGTTAGGCTGGTCCCGTCGCGTTGCGCGGTGTTCCTCCATATATCACGCATTTCACCGCTACATAGATTCCACGATCCTCTCCTGCACTCTAGCTGCCTGGTTTCTATGGCCTTTACTGAAGTTAAGCTTCAGAGCTTTTTGCTTCCACAGACCCTTGCTGCCGCCTGCTCCTCTTTTTTGACAATTTCGGATAACGCTTGCCACCGCCGGCTGGCGATTTAGCCGTGGCTTTCTAATAAAGGTACCGTCACTCGGCTACCATTTCCTGTAGCCGCCTCCTTTATAAACGGTCACAATCCGAAAACCTTCTTCCTTCACGCGGCGTTGCTCGGTCAGGGTTTCCCCATTGCCGAAAATTCCTACTGCTGCCTCCGTAGGAG
+
$4*6,)*,-+('&$&,8),',+*%,'%(-,(()&())*8,+.(,,1&%%%%*(+,('$##$(()),14233(/15,0222-04/00577703*(%++234554:29.(+'()&-(*$()((''+*(((*%''$%).5'(+.2+'0,-5./43/;75/6/-+1(-144789++$((-09:8/6+))&'%(,41993,%&(,..235;825535448788:;;;:865,0))%*&*&&(-,$,*#)+35:733020136),134-,(&$&*-/4;941(&+0-+,+-30399<<478:089:+136:76783.*%($&()+'&,*6-)(%$%$%&$%$$#$%%%#$)+3-(/530./19(,/9-70////'5:+/5:9::91540,189:8'022*/14:454,-3*--/234,65760+++,-*&(,())6,+*./56190//:7:77,),()9*-088983;11,6002.'(%**%%$&&**-(&+--322.+1759<6856/5734645564453*/).+*'&%(*//0+27.,8542101*+11073/.*()(&+$(*+)*-/57040+),--97:<988871./504%%-3+3:076+1.23551%&1))''%(&&()(*,*+./-,//2.1)07,)&21931.5321810)&()%%%(')*+'$%%$$&),*1/--'*%%%%$(&'&'),305;5//032:'6*7*,-,))($)0440/&'(.0(+,8142/*../-0.+/*&-,..%+0&'*&$-/,.+2.)(&))*)(0'-+410377+-12/+/)%&(&&+(*+%&'*(('&&$%'%'&+***5,)*,-,)/221*%('*,)2++(-43463511)--+-/((),,-35/136556.-,**)(+.2478136293.22*1&&%&-/*,2908.-31/+/170+)%*,,761,&&%#')&)*+45:/32..-../+0/0002395,.43/3&%%&&'((%&(+522.-+*/-+16$'%$&-*'&$%$$'$,-(((13/4.-+,63.-,.*10)%'&$&$#'($%''.*('%(/*28650../0015&(%&)'(+)))+0(&'&&'')+7763101833<9<99::5793-//009660<0007*9-3-2-),703::6+/0+02,-114-+4.)(./..1020+47,.55+(&
@eb3d6c3e-c223-4ad9-88d7-bbcd870f2e0c ch=138 read=15708 start_time=2019-12-12T19:38:15Z barcode=BC01 runid=2c9cf7bc05858273f10e7d7ec552fc0bd742dc3e
CTCCTACGGGAGCAGCAGTGAGAATGTGCACAATGGGCGCAAGCCTGAGTGCAGCCATGCCGCGTGTGTATGAAGAAGGCCTTCGGGTTCTGTAAAGTACTTTCAGCGGGGAAGGGTAAAGTTAATACCTTTGCTCATTGACGTTACCCGCAGAAGAAACTTCCGGCTAACTCCGTGCCAGCAGCCGCGGTAATACGGAGGGGTGCAAGCGTTAATCAGGAATTACTGGAATACAAAGCGCACGCAGGCGGTTTGTTAAGTCAGATCATGCCAATCCCCGGGCTCAACCTGGGAACTGCATCTGATACTGTAAACGAGTCTCTCGTAGAGGGTAGAATTCAGGTGTAGCGGTGAAATGCGTAGAGATCTGGAGGAATACTGCCGGTGGCAGAAGGCAGCCCCTGGACGAACTGACGCTCAGGTGCGGCGGTAGAACAAACAGGATTAGATACCTAGTCCACGCCGTAAACGATGTCGACTTGGAGGTTGTGCCCTTGAGGCGTGGCTTCGGAGCTAACGCGTTAAGTCGACCGCCACAAATTACGGCCGCAAGGTTAAAACTCAAATGAATTGACGGGGGGCCCGCACTGCGCGGTGGAGCGTAATGGTTTAATTTCGATGGCGAAGAACCTTACCTGAATCTTGACATCCCACGCGGAAGTTTTCAGAGATGAGAATGCCTTCGGGAACCGTGATGAGACAGGTGCTGCATGGCTGTCGTCAGCTCGTGTTGTAACGAAATGTTGGGTTAAGTCCCGCAACGAAGCGCAACCCTTATCGCTGTTGCCAGCGGTCCGGCCGGGAACTCAAAGGGGCTGCCAGTGATAAGCGCTGGAGGAAGGTGAAATTGACGTCAAGTCATCGCCAGCCCCGACCAGGGCTACACGTGCTACAATGGCGCATACAAAGAGAAGCGACCTCGCGAGCAAGCGGACCTCATAAAGTGCGTCGTAGTCCCGGATTGAGTCTGCAACTCGACTCCGCTGAAGTCCGGAATCGCTAGTAATCGTGGATCAGAATGCCACGGTGAATACGTTCGGGCCTTGTACACACCGCCCGTCACACCATGGGAGTGGGTTGCAAAAGAAGTGGGTAACCCAACCTTCGGGAGGGCGCTTACCGCTGTGATTCGCGGCTGAGGTGAAGTCGTAGCTGGGTAACCGG
+
+032/120',$*--13,-.,&)'*'&-'(((,/-,2.,)-/2&/)&$((3011-12/25773331.-(,+/55/*.*--66-17,8721)+%,-26+2,01::6+---.*''*--+++53//516113.78--6774581++)1))40+&*()0.),-&'-+1)&)..07011..32550.1/-27-/.1.35335320-++')+68:5650;1:.7('+((/+)*''(((-''--.,.11.1,02397*/8;/*1:36087,+,+&%(%$$(3(,87*)35356243744:111080000064566577,1.((/,,+-.,*-.15,%0,.33&0)6*7(*641.///294/.7-+.665.--,,4649/,4.)7/(*%%./3:562/''0.*2/&+197/%)-78,(2,----/104/19::3*+*+--,+'-01506'54//4-,.0045*&+..2,//47205;2/'(,/08755/9/8./2/9,*)0.''()'./.0736-*.)(+)+-,1*)*/..914.54667;674&*+),(*)-+7/5-2./+3-64;92-845;:2141818280.169209/&,$(*)'*()1373*,+&3&&),*59.66/8.+-%*%,++00+188:1:11;75%&(,-7../7092*%-)+*+(*)/29,4))*..042006/0-0040&14,.-0,4'(***026,3.,')*,55608334::781)***.7:63-+(%$'(,05-+0.2766:55.4+3,'(+%+(*,,.553/2;4-5324&&.(+**492/10741+0407+6005-00/6)-.,)*+)194542233.'('-./+).+,8/33..1'-().9722-'')+696)*$$(.),+)*--.787-*++*,./46747/8.-32132.//17)'(''&$%%&/14501/+)*-;*85;456./()-4..1994788:64-4('+51121')*.03//-+,164255:)).,5/../(2/1978,,)+,20+*+*+7:89721398-3*')*.023;9*0'(,.,30211-*,/03547:,5;-,542324:56//*''))132;45674)%))&&&.,()$**),-...72,8,)+3//2632022(+1)-34695+,2442/&-1,-*3,,-+,((,*'))(/.6363
@62847f11-f297-4187-8c84-4c507aac933a ch=258 read=15333 start_time=2019-12-12T19:38:21Z barcode=BC01 runid=2c9cf7bc05858273f10e7d7ec552fc0bd742dc3e
CCAGTTACCTTGTTACGACTTCACCCCAATCATCTATCCACCTTAGGCGCTGGCTCAAATTGGTTACCTCACCGACTTCAGATTAATTTCAAACTCTCGTGGTGTGACGGGCGGTGTGTACAAGGCCCGGGAACGTATTCACCGCGACATGCTGATTCGCTAGCGATTCCAACTTCATGTAGTCGAGTTGCAGACTACAATCCAGACTGAGAATGGTTTATGGTTTTGCTTCACCTCGCGGCTTCGCTTCCCTCTGCACCATCCATTTAATAGCACGTGTAGCCCAGGTCATAAGGGGCATGATGATTTGACGTCATCCCCGCCTTCACTCCCAACTTGTCACTGGCATTCTCGCTAAGTCCCCAATAGCAATGATGGTAACTAACGATAAGGGTTGCGCTCGTTGCGGGACTTAACCAACATCTCACGACACAGGCTGACGACAACCATGCACCACCTGTATCTCATATAGCTATCTCTCCATCTCTGGAGCCTTTGTAGGTATGTGAAGACCTGGAGTTCTTCGCGTTGCTTCGAATTAAACCACATGCTCCACCGCTTGTGCGGGCCCAAATCAATTCCTTTGGTTTCATTCTTGCGAACGGTACTACTCAGGCAGAAGTACTTATTGCGTTAACTGCAGCACTGAACTTTGACATCAACACTTAAAGTACTTGCTCATCGTTTTACGGCGTGGACTACTGATTATCTAATCTATTTGCTCCCCACGCTTTTTTCAGGACTGGTGATCAGTTGCAGGCCAGATCGTCGCCTTCGCCACTGGTGTTCCTCCATATATCTACGCATTTCACCGCTACACATGATTCCACGATCCTCCTCCTGCACTCCTAGCTGCCTGGTTTCTATGGCTTACTGAAGTTAAGCTGGGCTTTCACCTGAACCCTTGCTGCCGCCTGCTCCTTTGCTTAATAATTCCGGATAACTTGTACCACCTACGTATTACCGCGGCTGCTGGCACATGTGGTGTAGCCGTAACTCTAATAAATTACCGTCACTCGGCTACCATTTCCTGTAGCCGTTCTTCCTTTATAACAGAAGTTTACAATCCGAAAACCTTCTTCCTTCACTGGCGTTATCGGTCAGGGTTTCCCCCATTGCCGAAAATTCCCTGCCTCTAGG
+
-/%,-0,074:,04+-//67;510771,21438877694-0.12./.*')+700/6+.(&$*',1'+662120+****(()*)-$&))&'574...,.046:776446)+(%%/)4.-,-/49/415/+89/90/7919.*+7020(%-//299*0.($%%$)*,;;/:.+.-.7/&.),0135,(+.3//(./02596:83.&&33/)&)',+-617/./60*32,*+3/0-0918,/,-,384/1451:0/1411016459:408'##$&+,,.0+))%(/.)&)1-65962,75/1+,()*--3:0.,,,)+/25&-,(*)'*(&%'0-(***..+-2.2-5-,$&/.22-+-*(((,0.(+%$'%&,0.+.789887654-1//-1(,.--324265747410+47/+*+..-.).-22471,.0.003+,8..-,.1.45,((',)/./7-.9,-.-/15-&*)+,/212768623)/-11679;.,,,+2.(..-5./,,,'*+*-01333+-/93+2-)+.46/126322,2,4<;9:+((+,//24/16.106.2*4-3/13.%&*,.297;84186)*)6..4:;7/700*%(1(()(++*,-0(*-/)&,)&)(*-+--3&-*-.4-/100..-*./050,+***+6/25/40)).+.)'+,++'%$)+-2983:28*().---:7:/533221'*/,//+1-,,0(/8++01388,%))+.1;291/%9+)**,('%&,.0090,1+,09100;;:6650538:858:5690'()-;85866/2023889997836;51),0/476413'&)-*61.++*+//323)*66/.2-//1*-,3454799:80;9/079452255667/4/06.''&)%)*()()*)*0*+,-+3/,6.//35;6:;9332.*+0)''%$+/.58;;2.62563/..(+.'.5/38266151/2..0+,,0222775/-(+%'%')23.)((+&)(&')**+.5,01',)%0)(*)'*((/)),*2018<:84343+*,.+5:67;1-/51,/164)%)&(/62+,.8-2*(164*52595596/4:2,0%))00+8&+,1544(+210:,4;9:.-36+.4209990,41+'(*/+/+)*&
@511a86e4-3a72-4a22-a693-5bb9a6ece525 ch=324 read=16617 start_time=2019-12-12T19:38:25Z barcode=BC01 runid=2c9cf7bc05858273f10e7d7ec552fc0bd742dc3e
CCGGTTACCTTGTTACGACTTCACCCCAGTCATGTCACAAAGTGGTAAGCGCCCTCCCGAAGGTTAAGCTACCTACCGCTTCTTTTACAGCCCACTCCCACATGGTGACGGGCGGTGTGTACAAAGGCCGGGAACGTATTCGTGGCATTCTGATCCACGATTACTAGCGATTCCGACTTCATGGAGTCGGTTGCAGACTCAATCCGGACTACGACGCACTTTATGAGTCCGCTTTGCTCTCGCGAGGTCGCTTCTCTTTGTATGCGCCATTGTAGCACGTGTGTAGCCCTGGTCATGGGGCCATGATGACTTGACGTCATCCCCACCTTCCTCAGTTTATCACTGGCAGTCTCAGCGCTGAGTTCCCGGCCGGACCGCTGGCAACAAAGGATAGGGTTGCGCTCGTTGCGGGACTTAACCCAACATTTCACAACACGGGCTGACTTGACAGCCATGCAGCACCTGTCTCACGGTTCCGAAGGCACATTCTCATCTCTGAAAACTTCCGTGGATGTCAAGACCAGGTAAAGGTTCTTCGCGTTGCACGAATTAAACCATGCTCCACCGCTTGTGCGGGCCCCGTCAATTCATTTGAGCTTTAACCTTGCGGCCGTACTCCCCAGGCGGTCGACTTAACGTTAGCTCCGGAAGCCACGCCTCAGGGCACAACCTCAAGTCGACATCGTTTACGGCGTGGACTGCCAGGGTATCTAATCCTGTTTGCTCCCCACGCTTTCGCACTGGGCGTCAGTCTTCGTCCAGGGGGGCCGCCTTCATACCCATCCAGATCTCTACGCATTTCACCCGCTACACCTGGAATTCTACCCCCCCTCTACGAGACTCAAGCTTGCCAGTATCCAGATGCAGTTCAGGTTGAGCCGGGGATTTCACATCATTAACAAACCGCCTGCGTGCGCTTACGCCCAATTCCGATTAACGCTTGCGCCTCCGTATTACCGCGGCTGCTGGCACAGGTTAGCCGGTGCTTCTTCTGCGGGTAACGTCAATGAGCAAAGGTATTAACTTTACTCCCTTCCTCCCGCTGAAAGTGCTACAACCCGAAAGGCCTTCTTCATACACGCGGCATGGCTGCATCAGGCTTGCGCCCATTTGTGCATATTCCCCACTGCCTCCCGTAGAAG
+
34423802291016'-.034:636./,''07.2%,,,.07/./.60./*+,2/-,4+()**//+3-;-23268.142-/21-457*')*+57-&,+7:*()(0/..,)+29:6431//)+&,.5,-0-2&437:77:85.2(*.:32373()+442-.,--4)-+-02443839345783(0,-*+),&++2),&&,0-7+9/73684983.411(+$(,26010&),05.,.1)')*+,/*'*)+)0.-/8/7757;:122310175356,*)./.40,,0*,257<55:;982624446:45335446383345693.724,,.1-95901+./94//2876291129723$(*--.-%*.1780,61--3160-/.9-./+008.,3-14)2.0845-/0,/.20/&560&%$,&-)(-1022;2-,--(/*1%+6433.+,*+,-,,6-:97.*)('1*''+/*,)++89;+)&)*+4/-224:50437776654;942465:/09<;:531++,1/83.745:1-17<99<9476391/-0+,3133<77:4--002:12/'&%%'))/**2*56/,,2889<3-.7400299<25040162.104/(*)--/.5,.278-:544&.,/.'*'+*+*673)-+(*(*-)/02:81,+3.,*+/4.915*3,002767998593**,.,.18630(&(,*/6+,-70(/3,35*..:9-/3398,).)**56-'(%%)#)*./720///1:9519').*026028568475&&(+-)+(+)'(....3,.2670584/,23+)/2./06321+/*1./.1400*.,,.01,30)2.431&%(+/61/8**-,./..02866,1/3-(,31:1/+4)&'(+$281)+0020*,,2-21887,*/+,,,*(*+2+1,'+*+*&),)+72/021120/,,'(+)/1031./00816;890:00-.-0*'$)&,0.30/26/4+,-70./3.37805.,-585892:2210135-+/.,,+'%&*-))/-2:,1;97+:;0,88140**/*)&&(0-78+)0/).41:7<66<954.-'*),03-*+,/3621012)0*)/'$((*+(&&(&(&&(%*,2.749,**0)1641<6/18/0.*
@0aca9b0e-1394-4f43-b4d7-edfdf0bb1075 ch=332 read=17166 start_time=2019-12-12T19:38:27Z barcode=BC01 runid=2c9cf7bc05858273f10e7d7ec552fc0bd742dc3e
CTCCTACGGGAGCAGCAGTAAAGAATTTTCGGCAATGGGGAAACCCTGACCGAGCAACGCCGCGTGAAGCAGAAGAAGGTTTTTTCCAGTTTGTAAACTTCTGTTATAAAAGGAAGAACGGCGGCTACAGGAAATGGTAGCCAGTGACGAATACTTTATTAGAAAGCCACGGCTAACTACATTGCCAGCAGCCGCGGTAATACGTAGGTGGCAAGCGTTATCGATTGTGGGCGTAAAGAGGAGCAGGCGGCAGCAAAGGGTCTGTGGTGAAAGCCTGAAGCAACTTCAGTAAGCCATAGAAACCAGGCAGCTAGAGTGCAGGAAGGGATCGTGGAATTCCATGTGTAGCGGTGAAATGCGTAGATATATGGAGGAACACCAGTGGCGAAGGCGACGATCTGGCCTGCAACTGACGCTTTCAGTCGAAAGCGTGGGAGCAAATAGAGTTAAGATACCTAGTAGTCCACGCCGTAAACGATAGTACTGAAGTGTTAGTGTCAAAGTTCAGTGCTGCAGTTAACGCAATAAATTACTCCGCCTGAGTAGTACGTTCGCAGAATGAAACTCAAAGGAATTGACGGCCCGCACAAGCGGTGGAGCATGGTTTAATTCGAAGCAACGCGAAGAACCTTACCAGTCTTGACATACTCATAAAGGCTCCAGAGATGGAGAGATAATATATGAGATACAGGTGGTGCATGGTTGTGTGTGTGTCCATTGAGATGTTGGGTTAAGTCCGCAACGAGCGCAACCTTATCGTTAGTTACCATCATTAAGTTGAGGACTCTGCTTGAGACTGCCAGTGACAAGCGGAGGAAGGCAGGGATGACGTCAAATCATCATGCCCTTATGACCTGGGCTACACACGTGCTACAATGGATGGTGCAGAGGGAAGCGAAGCCGCGAGGTGAAGCAAAACCCATAAACCATTCTCAGTTCGGATTGTAGTCTGCAACTCGACTACATGAAGTTAGAACTAGTAATCGCGAATCAGCATGTCGCGGTGGGCGTTCTCGGGCCTTGTACACACCGCCCGTCACACACGAGAGTTGATAACACCCGAAGCCGGTGGCCTAGCCGCAAGGAAGGAGCTGTCTAAGGTGGGATTGATGATTGGGGTGAAGTCGTAACTAAGGTAACCCGG
+
/02,*-2*(0&')./1//0/((&%)(9<:57;9493350*'+-132**+,4240-0*1(0)$('(),-'&%&)*&)(&.,2428,/(',&1-%'+24*/4,.,+*++4.-'(,+2)/4-.,))+,+12131151/4300014,/00-1*%''$%%'&&.,+'/0,.03./.6121865/1&1''++.'2.008.3280:1109711,.*4)(370776:766%'-*(+079989;<,*)0.'+-69;94:40033:'48810/200621/20+,22*/'&&')*.02),.04069440,.72.109;9-210/.%((43,6*(')..11:68201+6-65&,')))),+10//6;300400/./855(.3.-7.28468:7896:7307,5/99:322234:4:3886*.&+(,((+*),)*,6&)()),/455-*%,'&$*,+(&(-*'()2)27))(1-/01)'*/3;7:7802'(1**+(0)''&+1*2.&('*-66:*32<97992200030719194401/)*'*(')/35*.730,,.-546867;8525--7667;:55779-,)-*3*-./,*(,2-/).+0%+'(-*/(---3252:95589.*1.--6/63331400/-(+*,26133509001665665/0063,6669*+,..34:.-)('-*-'&'(()''(*,./1052/674667,/.2**&)$&%')-0,%/'(+//.513.2-24/31213.,.++&&20-,1'.)+0/23/8/.,:119<9;:-5,5-134-&/*+2122-*+,-.1766/1(),4777/2$&(0+**+--24.74(3346879209.*-6795:.69-+//0333.).573-,,++(*004884.7..9;62-/.184-)*-,+.,+*,-*.8620(-+,,2:/33<<7/;6-.6::/9:;<626(*.6575--8,-.06785805+,-014((*67-4-*4,%*(*))*,,2--.79449591,/.002526161**&)'*//.00225+4+')),*+,.2&22.,26421/..--'&'20//3886//2-)-+*6;121%/3+*-35/./57/1(1**(()5/66549*4-01(-+/,,,..406562+.-1/./--/,(&-/*31195:*51
@47d01b88-5f10-4a00-ae6d-dd91f1bb49cf ch=18 read=9425 start_time=2019-12-12T19:38:27Z barcode=BC01 runid=2c9cf7bc05858273f10e7d7ec552fc0bd742dc3e
TCGGTATGCTTCGTTCAGTTGCATGTTGCTGGTGCTGAAGTTGCGTCGGTGTCTTTATTGTTGGCCCTGCTTGCCTGTCGCTCTATCTTCCAGTTGCTTGTTGCAGCTTCACCCCAGTCATGAATCACCAAAGTGGTAAGCGCCCTCGAAGGTTAAGCTACCTACTTCTTTTTGCAACCCTCCCATGGTGTGACGGGCGGTGTGTTACAAGGCCGGGAACGTATTCACCCGTGGCATTCTGATCCACGATTACTAGCGATTCCGACTTCATGGAGTCGAGTTGCAGACTCAATCGGACTACGACGCACTTTATGAGTCGCTTGCTCTCATGAGTCGCTTCTCTGCTGGTATGCGCGTTTCGCGCGATGGTAGCCCTGGTCGTAAGGGCCATGACTTGACGTCATCCCACCTTCCTCAGTTTACCACCGGCGTCTCGCTAGAGTTTGGCCGGACCGCTGGCAACAAAGGATAGGGTTGCGCTCGTTGCGGGACTTAACCCAACATTTCACAACACAGCTGACGGGCAGCCATGCAGCACCTGTCTCCGGCCGAAGGCACATTCTCATCTCTGAAAACTTCCGTGGATGTCAGACCGGGTAAGGTTCTGCGCGTTGCATCGAATTAAACCACATGCTCCACCGCTTGTGCGGGCCCCCGTCAATTCATTTGAGTTTTAACGCGTTACGTACTCCCAGGCGGTCGACTTAACGCTGAATTGGCTCAGGCCACGCCTCCAAGGGCACTAACCTCCAAGTCGGCATCGTTTACGGCGTGGACTACTGGGGTATCTAATCCTGTTTTGCTCCCCACGCTTTCGCACCTGAGCGTCAGTCTTCTTCGTCCGGGGCCGCCTTCGCCCACCGGTATTCCTCCAGATCTCTACGCATTTCACCCGCTACGCCTGGAATTCTACCCCCTCTACGAGACTCAAACTTGCCAGCCAGATGCAGTTCCCAGGTTGGGCCAGAGTTTCACATCTGATAACAAACCGCCGTGCTTTACGCCCAATGAGATTCCGATTAACGCTTGCACCCCTCCGTAATTACCGCGGCTGCTGGCAGGTTAGCCAGTGCTTCTTCTGCGGGTAACGTCAATGAGCAAAGGTATTAACATCCCTTCCTCCGCTGAAAGTACTTTACAACCAAGGCCTTCTTGCATACACGCGGCATGGCTGCATCAGGCTTGCGCCCATTGTGCAATATTTCCCCACTGCTGCTTGCCTCCCGTAGGAG
+
$&5+/.,',,,.-103),-:$+&5)2+''(*'-++'(-()))&(,,-,0+-0.21*%+(&($$#*+-)*,*,,042266..2222669911*0+9'(*)((0&*$-*+30+3+)&(),+&(')432,2,4:+,,4:65.-/,42521,-1.0-853+.--10+012677<;8.12110:,,4:9+1470105796:9865-++*-((+655/71)65365/6578621;1,0,0*'-42+--(/)&(*)-.+-1++++,6:574'+,-+,0-,$&)*2/44:15*--44.--+-*4/7653346-3-..82,-'&'',&)-*,-7755((('--/.5530/++*+)+&%)1/112&.30)'(&&((*')('%&*4*,88947/(08:9;36/.+*'(*77998-80,&-+.52726--06)(*,'*&,,211-,,&'.&&%(-3-'.*7,:.21+-577015129..4.84).//4,,)+11022--+;742815+.,'.315/;2..3281)(%*.2111/+')+-/6/4)1(,//034394.3&'%'-&'+/0-,--097763400./(,--*-/37725:879---1)-49777547(4,;983856386..,/0'%+/+;;464)*&*(,036/29++0-+.32+2/*6791+.6)7+:0-6:9.-//;:0,0-&&%&%#&'*,/0186+025-:58405171810-$'&'+)&//24*+/041322.+-).',+'$#$%+./3-6+3,-.+)+,,88.93+$'-,..:8:876,.%+1/)229644941,.+072*+--4.*,&+((/3+&#%%,1/1-110471..(()(-;6609&)296/4./2/82047-,:1/1//0;8414((&++,30/*2.3+2:;-2280-15**()$+'/-'3&&(&*554,+0.+*-031135/:-($%&+*)())'+1766*049.9/+/0*1&.505,-')&.+,*+..4))'',:-6981;338/-*(+)%%((.,,,.,/,(,05.3+-/8152...0,-)/0/*.03*..(2-,01,,,--.98,,%&%*--4.-.3(44012729<9655'.,,18545:2:30))(-3*-(,*-72/.((/2*1:3'*/3,000382)*()-.))./)3*'(0/2964-0,%'%%%'$)(0.,++,077767566&,))+.+,)*60&&+(2-/081-1;*39:3'(&%&%%')')++)39++6/2(((
@1b924c72-cbbc-457d-9dc8-61310bd219b2 ch=495 read=19066 start_time=2019-12-12T19:38:31Z barcode=BC01 runid=2c9cf7bc05858273f10e7d7ec552fc0bd742dc3e
CCGGTTACGGTACGACTTCACCCCAATCACAATCCACCTTAGACAGCTCCTTCCCTTGCGGTTAGGCCACCGGCTTCGGGTGTTATCAACTCTCGTGGTGCTGACGGGCGGTGTACAAAGGCCAAGGCATGTTGCCGCGACATGCTGATTCGCGATTACTAGCGATTCCAACTTCATGTAGTCGAGTTGCAGACTACAATCCGAACTGAGAATGGTTTGTGGGAACGACACGCGGCTTCGCTTCCCTGCACCATCCATTTGTAGCACGTGTGTAGCCAGGTCATAAGGGGCATGATGATTTGACGTCATCCCGCCTTCCTCCAACTTGTCACTGGCGGTCTCGCTGGGATCCCCAACAATGATGGTAACTAACCTGGGGAGTTTGCGCTCGTTGCGGGACTTAACCCAACATCTCCTCACGACACGAGCTGGCGGCAACCATGCACCACCTGTATCTCATATAGCTATCTCTCCATCTCTGGAGACCTTAGTATGTCAAGACCTGGTAAGGTTCTTCGCGTTGCTTCGAATTAAACCACATGCTCCACCGCTTGTGCGAATTTAAATCAATTCCTTTGAGTTTCATTCTTGCAGACATTACTGCTCAGGCGAATTACTTATTGCGTTAACTGCAGCACTGAACTTTGACATCAACACCCAGGTACTCATCGTTTACGGCGTGGACTACTAAATTATCAATCCTATTTGCTCCCCACGCTTTCGGGACCGAGCGTCAGTTGCAGGCCAGATCGTCATAACGCCGCCACTGGTGTTCCTCCATATATCCTGCGCATTTCACCGCTACGTTCCACGATCCTCCTGCCTCTGGCTGCCTGGTTTCTATGGCTTACTGAAGTTAAGCTTCAGGCTTTCACCCACAGACCCTTGCTGCCGCCTGCTCCTCTTTACGCTTAATAATTCGGATAACGCTTGCCACCTACGTATTACCGCGGCTGCTGGCACGTAGTTATTACGTGGCTTTCTAATAAAGTACCGTCACTCGGCTACCATTTCCTGTAGCCGCCGTTCTTCTTATAACAGAAGTTTACGATCGAAACCTTCTTCCTTCACGCGGCGTTGCTCGGTCAGGGTTTCCCCCATTGCCGAAAATTCCCTACTGCTGCCTCCCGTAGGGAG
+
,5).+0(.$(,)*,)5676-678-+5-1,.2:885.03.5.,.1477710/,/0(,,()&20810,41,/2/50164*5++)././207.,*)*),880.(**003:87/5/0,')//./310/('('&,%,*+/''),691625/35:<:987.5.+*(%%(-6728+0&*/0.-,+102383-+0-*))**+//11402)%(9661/)+3124697)$,1-&)*$$$#%%&(-*)*)(+.11;('''',/1;::61:'),(),*,+*+,''&'**')0*%$%(*(,5--,.,/0/*270+,-236('0+*24:9;91.5'.)--6.1279.9-*(,,,+2.01%+*%(.)*(+&)*41101-8//10+/(($$$&-)&).5-)+,/3435933(93-/004/42+0316/.)*'('(*+),)0310//0&.*&,.0-11212(.0*.2-*(&-348)))('501220553586774235/*'#(&+**))*-,00*21449441004-53;:8;,))*,6&/043+0+1,39812++))%*&.6258.//3,3/3'((--,-.2./&7*901471/(/1::427915-.,(*.-&1'(+*&+'*0444/'-,.-0.6)-.,-..30404/2*,.116544.+++**556-.))'0*)*-+,.5665996197++&-,..49110'+,.(-)/),)(5.6*+):9+(-(1,,(+*+*8:-1*:8.0,-/6759:3528)2*,64953365387--0-+%)0,05212-/001696/39/32327/(*%01346<1,+/.--&&*(,:0'&')+,3-.27566456.)10.07:889/;810366;86;6770/,-/:.+*+&(-&&&%(,((&)-+%%&%223--32212.+%*+//6-75-*0,')20,(%,01/711/+<3:8;7/*-*(.715;.--(+-.403513197854-5+*'+,/2090,(&$&)*56,/.-*)./,4;-+)/09689--.-)10.,2/.8;:1400/+&%'(+68830,.&'+)-2.0%&++)-73.-(,,-'*,%.45:99680.0.*.))*2-.*1+,,(,((*'+55+9/39:80*01/43+-4642,67,)/1338988:,83))1-+*(%&
@8a310de6-f2f7-4d05-8633-564765490059 ch=198 read=16197 start_time=2019-12-12T19:38:39Z barcode=BC01 runid=2c9cf7bc05858273f10e7d7ec552fc0bd742dc3e
CTCCTACGGGAGGCAGCAGTGGGAATATTGCACAATGGGCGCAAGCCTGATCACAGCCATGCCGCGTGTATGAAGAAGGCCTTCGGGTTTATCAAAGTACTTTCAGCGGGAGGAAGGGTAAAGTTAATACCTTTGCTCATTGACGTTACCCGCAGAAGAAGCTTTCAGCTAACTCCGTGCCAGCAGCCGCGGTAATACCGCGGAGGTGCAAGCGTTAATCGGAATTACTGGGCATAAAGCGCGCAGGCGGTTTGTTAAAGTCGGATGTAAGAAATCCCCGGGCTCAACCTGGGAACTGCATCTGATATTACTGGCAAGCAGTCTCGTAGAGGGGGTAGAATTCCAGGTGTAGCGGTGAAATGCGTAGAGATCTGGAGGAATGCCGGTGGCGAAGGCGGCCCCTGGACAGACTGACGCTCAGGTGCAGCGTGGGAGCAAACAGGATTAGATACCTGGTAGTCCACGCCGTAAACGATGTCGACTTGGAGGTTGTGCCCTTGAGGCGTGGCTTCCGGAGCTAACGCGTTAAGTCGACCGCCTGGGGAGTACGGCCGCAGGTTAAAACTCAATGAATTGGCAGGGGCCCGCACAGAGCGGTGGAGCATGTGGTTAATTCGATGCAACGCGAGAACCTTACCTGGTCTTGACATCCACGGAAGTTTTCCAGAGATGGTGTGCCTTCCGGGAACCGTGAGACAGGTGCTGCATGGCTGTCGTCAGCTCGTGTTGTGAAATGTTGGGTTAAGTCCCGCAACAGGCACAACCCTTATCGCTGTTGCCAGCGGTCCGGCCGGGAACTCAAGGGGTACCAGTGATAAACTGGAGGAAGGTGGGGATGACGTCAAGTCACTTGGCCCCTTACGACCAGGGCTACCGCGATGCTACAATGGCGCGCTGAAGCGACCTCGCGAGAGCAAGCGGACCTCATAAAGTGCGTCGTAGTCCGGATTGGAGTCTGCAACTCGACTCCATGAAGTCGGAATCGCTGTAATCGTGGATCAGAATGCCACAGTGAATACGTTCCGGGCCTTGGCACACACCGCCCGTCACCATGGGAGTGGGTTGCAAAAGAAGTAGGTAAGCAACCTTCGGGAGGGCGCTTACCACTTTGTGATTCATGACTGGGGTGAAGTCATGCGTTAAGGTAACCG
+
+..)((+&07+.9-+21%2435.+))(/..-.1+;,,910.013*16/.+()'+(%*,-.1:68:7845/2181,-,-//9737'+,29+%,),8.*.,,/60,**-+4.)/(/*+-*+/;7-1102//0.4:.+02/'+..486/:,/2++3,+2+'+)')+-++(***,6//0557,70+-)+(,,)*)+)*2+)+*&+,)'+(*()+3+.20:.5.2.-1-5-4769:42'-,46..)+%&&(00(/5;3+4,9.-/54&-0530*)&)17+0.2/-58:9:365:5:;;4:8977634(((*)(%%'(*-,3-(+#*./()2-4((*.15-//.)3018))3-0,-,-/4;97693003:9/-,,,344:9.03+11)9767-3.+*,(+0.-1/<7.*5840)*,*,*-11112*-777/&../4*51,-/3<6:%00,,1,,0876:/-43%')1/)*15;::;;710...999:84835/16,8,.+30))0-(170435943041*0,+-+-1000,2.8/**53476/585998()''(2186925,..,26<:044,&(*)((-+-*.$.77+/2.,-00+('),./.4/..--.+.234:4:5;60/1223(30.+%)'+*+*'((1+..6729222660(*-/*-*(.35*-)(()**+-%'$+'()''*.+1(139<9:3*013)514/7676365878876666+./028867<5558;;53041918384,*46)&0*'.)+2/)+.)22303.0/&'-%,9(,;6353:09.1.443<9378::3,+3+&&&-2+..+-./96777/-2-/,1++/475/587:98362-06%%&$1(55.&&%$%()7*&;9,,))))'+-%()6446678-0*()&&%%+*%*//1289/.,*()%,29,/0<//5../0064.08:::979:827+,1,(+(0*/035993320//1267956/5.-+6,20875/-&&().-/2996877.+,4//21.,'-..6<:6:6747'*0)3+1**'''('*(/7-;;-,0/./.1535.(*+0646600322*&(.()*-3,0+$(*,*-.42.:3),4635.6.-57/.191/3367:89952540-+'%()/--.,/()&,&7,1957/7-,
