# Supplementary material for: De novo species identification using 16S rRNA gene nanopore sequencing
Source: PeerJ. 2020 Oct 21;8:e10029. doi: 10.7717/peerj.10029 (PMC7585375; doi:10.7717/peerj.10029)
Supplement: Supplemental Information 2 — Contains raw reads. [file peerj-08-10029-s002.zip › pass_fastq_runid_2c9cf7bc05858273f10e7d7ec552fc0bd742dc3e_200.fastq]

@2a284fa5-645b-4ef3-aa1f-498e83950fee ch=93 read=88180 start_time=2019-12-13T04:30:17Z barcode=BC01 runid=2c9cf7bc05858273f10e7d7ec552fc0bd742dc3e
CTCCTACGGGGCAGCAGTGGGGAATGTGCACAATGGGGGGAAACCTGATGCAGCAACGCCACCGCGTGAGTGATGAAAGGTTTTCGGATCGTAAAGCTCTGTCTTTGGGGAATGACGGTACCCAGGAGAGTACGACTGGCTACGTGCAGCAGCCGCGGTAATACGTAGGTGGCGGGCGTTATCAGTTTACTGGGCGTAAAGGGCGTAGGCGGATGATTAAGTGGGATGTGAAATACCCGGGCTCAACTTGGGTGCTGCATTTCCAAACTGGTTATCTAGAGTGCAGGAGAGGAAGTGGAATTCCTAGTGTAGCGGTGAAATGCGTAGAGATTAGGAAAGAACACCAGTGGCGAAGGCGACTCTGGACTGTAACTGACGCTGAGCTCAGCGTGGGAGCAAACGGGATTAAGATACCCTGGTAGTCCCGCCGTAGCGATGAATACTGGGTGTGGGGGGGTTTCAGCACACCTCCGTGATGCCGCCGCTAACGCATTAAGTATTCCGCCTGGGGAGTACGGTCGCAAGATTAAAACTCAAAGGAATTGACGGGGACCCGCACAAGTAGCAGCGGAGCATGTGGTTTAATTCGAAGCGAAAGACCTTACCTACACTTGACGTCCAGCATTACTTAATCCGAGGAAATCCCCTCGGGGACAAGGTGACAGGTGGTGCATGGTTGTCGTCAGCTCGTGTCGTGAGATGTTGGGTTAAGTCCGCAACGGGGCGCGCAACCCTTTGTCGTTAGTTACTACCATTAAGTTGAGGACTCTGGCGGACTGCTGGGTTGAACCAGGGAGGGAAGGTGGGGATGACGTCAAATCATCATACTTACTTATGTGGGGCTACACGTGCTACAATGGCTGAACGAAGTGCAATACCGTGAGGTGGAGCCAAACTTTAAAACCAGTCTCAGTTCGGATTGTAAAGGAAACAAATTTCGCCTACATGAAGCTGGAAGTTACACTAGTGTCGCGAATCAGAATGTCGCGGTGAATACGTTCGGGTCTGTACACACCGCCCGTCACACCATGAGAGTTGGCAATACCCGAAGTCGGCTAACCGCAAGGAGAGCAGCGGCCGAGTAGAGGTCAGCGATTGGGTGAAGTCATGTAACAAAGGTAACCGG
+
%'*2-.0/3/((*32**2145*+,)$('(-03;54,,/*'-5*20+-27665360-.,-3$*+*.12+)(((-..27+/,40+)0)8.66240:)+-.99782572)/.'&$$&(*695+4)('*,+&%%&'-.'1.)''(#'&'(($(''+3-1213/3/.-0..81:,0-.*-,'),*,*0(*+90-32:;989993++*-*.543966<43330;2;.68<;8844/,84,-26./6887514,1-6,*+06//-&*('*'489789:1;00.+,+,..52)54.-(*)('*+-,1-2-2-*-78872222;91330.15777/..+-*(-4*2()532355232:22.,.+/*040,-,,.3531235+())*-.0.,1+3+&))*627,(&+5:-6*6*'9'3'&*+,25--0--/1/8+((..,-)%(+-///82'.&%()+)*+1366,,14/+&&*)**-4180((*$+,77017'),220/0/+4-2(+./;74236.-*,*&(*,85;::211-'),-2<;7494::+-,-,8,*+108<40131')**((&&%%&(*-3/+,-,-++,02:9-41:2)'*%'+-0,)+,$&&)/5/1/-+,.101'.6($%(%+('%%%/-51'()+*'')&.4/+13/6:5122211./13(*/04420-,0246546:677/02378977817./.01305066572/++60*,.58&+.'+,.,424772,03-/00://+9,,,33/9,/02),.-,,28/575,&+)*//3715*).*/-+'))*).1)&+-(,0))+)261146998::;<73339810(*(&&&*+'(*)&,0-6541./')/3/,..2244/-1)+/&()&),,310199894-/),/.*&4.6;,-5;/3;;648669855.4295-4*1,*(-,((*&'$',('')()(+///000.+(+*-,0&&&-6,+')(*&(%--)*++.,1/,192299366:87797463583*01//22346.2&6613;6340-.-.6660,,**2909*1++(;0)((+)+)'&'',*10+-.0*/(*%)-,/-107.'')*-2*--/0-(0/&0'+0)(*/.,-2(3'&&%&'2+-50354408
@b460c4ab-6116-42ee-9d64-9db176b4b06f ch=330 read=49480 start_time=2019-12-13T04:30:16Z barcode=BC01 runid=2c9cf7bc05858273f10e7d7ec552fc0bd742dc3e
CTCCTGGGAGGCAGCAGTGGGGAATATTGCACAATGGGCGCAAGCCTGATGCAACCATGCCGCGTGTATGAAGAAGGCCTTCGGGTTATACAAAGAAGTACTTTCAGCGGGGAGGAAGGGAGTAAAGTTAATACCTTGCTCATTGACGTTACCCGCAGAAAAGCACCGGCTAACTCCGTGCCAGCAGCCGCGGTAATACGGAGGGTGCAAGCGTTAATCGGAATTACTGGGCGTAAAGCTTGCACCCAGGCAGTTTTGTTAAGTCAGATGTGAAATCCCGGGCTCAGCCTGGGGCTGATACTGGCGAAGCTTGGAGGAATATAAATGAGGGTAGAATTCCAGGTGTAGCGGTGAAATGCGTAGAATCTGGAGGGAATACCGGTGGCGAGCGGCCCGGACGAAGACTGACGCTCAGGTGCAGCGTGGGGAACAAGCAGGATTAGATACCCTGGTCCACGCCGTAAACGATGTCGACGGAGGTTGTGCCCGCTTGAGGCGTGGCTTCCGGAGCTAACGTTAAGTCGACCGCCTGGGAAGTACGGCCGCAAGGTTAAACTCAAAATGAATTGACGAGGGCCCGCACAAGCGGTGGAGCATGTGGTTTAATTCGATGCAACGCGAACCTTACCTGGTCTTGACGACATCCACGGAAGTTTTCAGAGATGAGAATGTGCCTTCGGGAACCGTGAGACAGGTGCTGCATGGCTGTCGTCAGCTCGTGTTGTGAAATGTTAGGTTAAGTCCGCAACGAGCGCAACCCTTATCCTTTGTTGCCAGCGGTCGGCCGGGAACTCAAAGGAGACTGCCAGTGATAAACTGGAGAAGGTGGGGATGACGTCGAGTCATCATGGCCCACTTGACCAGGGCTACGATGCTACAATGGCGCATACAAAGAGAAGCGACCTCGCGAGAGCAAAGCGGACCTCATAAAGTGCGTCGTAGTCCAGTTGAGTCTGCAACTCGACTCCATGAAGTCGGAATCGCTAGTAATCGTGGATCAGAATGCCACGGTAGACCGTTCCCGGGCCTTGTACTACACCGCCCGTCACGCGCCATGGGAGTGGAGTTTGCAAAAAGTAGGTAGCTTAACCTTCGGGAGGGCGCTTACCACTTTGTGATTCTGGCTAGGGTGAAGTCGTAACAAGGTAACCGG
+
+//'&(.0,+**+-.-24.48.,42*2***--1/.2:1.&-+,%+//014351)/5/769;11120545577()**+27292/9*5)%&%%.*.$))()+,2771)-*'-1,)0++'*0+%'(1<9-5,8+./2159+047(6'('/+1--1:5./..53,,%)+.-'.00423248367:7223134510/0*6*++:753,5)*+-0/.//0,,+)+/201.4.00;<::9,::-(,-,+-'+&%'087)30441*.211133&&.1+,'--)(250-698880%,,-.55-.**+,*947.-%/(%%&&3)3/-''*''*.2,-&/5.11'5'8+04-/7530+0/185508.,,578600//401:)*4+,201,*+')04/.0(*0-52+./-.3250.-*+,0./-7(*720%&%&(;8:7-+(/0756/',&-+++22/2:0/3*-)++./01226:610000286-*(-,.)-0-1172/&,-2/329///-1)'*&'(.&)((-25-5-7-56864:8699666++%&%()*413&0),+,/209;-27*97-,,.5060340&43/,8-..,//6+.0877+*+*653-038<;366;4-./.0::4/.*,/,327/28868:927/*')*-33471121.1,.9;;43////000//:543)-.043&83464::;856.-+,5989::9898;8::99285001137956;22-,..)+0+&-6+9,0*,04,,0)1,*..'+((',30400222:624<65;6677;29*8.3079.61195<-..*+-39998-./-,.09445952/./.5118:35:9::977(*//39:804/0*44$%%%'(9;634721+*'%'*11*3172,0/-00359/0&%&%(*)+,16/89891*)&&*/9)+18;76888774:-,(,-5555940./)(-.*)'(*3277-,.//50322+)-,//..8+5/9896441'/(6*1198876-,').26973,4+)*01/53144.+-267160,.-/$&)*++(-2701,+*'*)*++,574++,3/*,*3-.0/62-)%''*/**&)*)0,594;53<6,+1//1434033&,.'..779:;752.00',.++*7-,-7679:46:'3+.49385
@8316f1ee-c1a4-469b-9cbe-0d5bdc5ccde8 ch=201 read=61553 start_time=2019-12-13T04:30:15Z barcode=BC01 runid=2c9cf7bc05858273f10e7d7ec552fc0bd742dc3e
CCGGTTACCTTGTTACGACTTCACCCCAGTCATGAATCACAAGTGGTAGCGCCCTCCCGAAAGGATTAAGCTACCTACTTCTGGCGAGACCCACGCTCCATGGTGTGACGGGCGGTGTACAGACCGGGAACGTATTACCGCGGCATGCTGATCGCGATTACTAGCGATTCCGATACGCAGTCGAGTTGCAGACTGCGATCCGGACTACGACTGGTTTTATGGGATTAGCTCCCCTCGCTTCAGGTTGGCAACCCTCTGTACCAGCCATTGTATGACGATAGTAGCCCACCTATAAGGGCCATGAGGACTTGACGTCATCCCCACCTTCCTCCGGTTTGTCACCCGGCAGTCTCATTAGAGTGCTCAACTGAATGTAGCAACTAATGACAAGGAGTTGCCTTTCGTTGGGACTTAGCCAACATCTCATTTTGGCGACTGACGACAGCCATGCAGCACCTGTGTGCAGGTTCTCTTTCGAGCACGAATCCGCATCTCTGGAAACTTCCTGCCATGTCAAAGGTGGGTAAGGTTTTTCGCGTTGCATCGAATTAAGACCACATCATCCACCGCTTGTGCGGAGTCCCCGTCAATTCCTTTGGAGTTCAACCTTGCGGCCCGTACTCCCCGGGCAGTCCAGCTTCACGTTAAGCTTCGATTTGAAAACTAATTTAACAGCCAGTTGACATCGTTTAGGGCGTGGACTACCAGGGTATCTAATCCTGTTTGCTCCACGCTTTCGTGCATAGAGCGTCGAGAATTACAGGTCAGAGTTGCCTTCGCCATCCGGTGTTCCTCCGCATATCTACGCATTTCCTGCTACACGCGGAATTCCGTCCCCTCTACCGTACTCTGGCCATGCAGTCTGGAAATGCAGTTCCCAGGTTGAGCCCGGGAGTTTCACATCTGTCTTACATAACCGCCTGCGCACGCTTTACGCCCAGTAATTCCGATTAACGCTCGCACCCTACGTATTACCGCGGCTGCTGGCACGTAGTTAGCCGGTGCTTATTCTTTACGGGTACCGTCATGGGCCCCTGTATTAGAGGCTTTTTTTTTCGTTCCGTACAAAAGCGGTTACAACCGAAGGCCTTCATCCTGCACGCGGCATTGCTGGATCAGGCTTTTCGCCCGTGTCAAAATTCCCCACTGCGCTCCCGTAGG
+
6/0./9-/050-/8+..13831/38;3.368&&))3-.,.)+()/50,*+,-6''.2*((1+)*&/+07-/.-.31)37;665850-)$,1,&)),/4.',15641.23-)/-37223)-4,.49%:9/944794;139594755667/...0-,-+:*,-5.0344838*)''%.+224794217///988333+*)+0/03-,(')..04822981,29:9/21)*,,1741*1&'/)-,0910,))-,/91124//-.8.&-3+.3*+1-,,*((+%+++)-10*6;66521*'&%%$&')/410:.,,/.126.;78/-187888+,)-/540,-+*/2+172339754&(,-+//1139703/00498650.1.-/-./,-.,4-1.(,.9-0*(/*),*().+,(&%&%+'.,.---/,%'()%+*(+(-/3232+101280.&,*,13::76745234063;3321;:5-.00-1-/863-&(*0164..-+/+(.)5767796947,34*,3.)4,*())-*6:;6....-9..---%$$(&&&#&-)()*+;:;93/270,4.,.983+&)+024-+.2498;6-+/,,)'(,4+)'-**-*)*,32,,0-*,.17-'&(&%,1/'+)-3:*$('*,2'((+2,+%2(((-593.0*++,)+/*/'3+415/++,.3449<;-58/,-,.7757156/*%&.,.4.0;77877271,.-4*%(()598--++/&$$&&$*87-*(''&'()+26937-+,-.108657447;803(),42/:0301,)++0247;7851-0850('())&-)..0/(.)/-/$$()10.)43/68//)--++&#$'*+3607.,'&$1&'(21'005783/28180&.6.(())%).8*)*'(+3./2/4/++)-,60;134-++),,..*01,*/.53/-014569.5/.20215444403(32(),0,-,,5,/3))+204677480*001380:-+'-(1-242913:304/*,*-)')-:568,/,3*66.'))0,03.,)(()).6078:8/33814-+,.4:02-((*(0,)(,%/'(++-40-59889:2230'-+-073/04,-2:<:;;58;72;<23.;9-*0,236<:655515-$&'(*&)-25),912*
@323d224a-171f-40f2-89e6-5d2afe7fc09e ch=248 read=72770 start_time=2019-12-13T04:30:15Z barcode=BC01 runid=2c9cf7bc05858273f10e7d7ec552fc0bd742dc3e
CCGGTTACCTTGTTGCGACTTCACCCCAATCATCAATCCCTTAGACAGCTCCTTCGCGCGGTTAGGCCCACCGGCTTCAGGTGTTATCAACTCTCTGGTGGTGACGGGCGGGTGTGTACAAGGCGGGGCAATATTCTGCAGCATGCTGGTTAGGTGCCAGCCGTTCCAGCTATGTAGTCGAGTTGCGGGCCTACATTCAGACTGAGAATGGTTTTATGGGTTTGCTTCACCTCGGCTTCGCTTCCTCTGCACCATGCGCGCGTGTGGCCCAGGTCATGGGCGCGTAAATGGGTTGGTATCCCCACTTTTCCTCCAGCTTACATCACTGGCAGTCTGCTTCAGAATTACAACTTAATGATGGTAACTAACGATAGGGGTTGCTCGTTGCGGAACAACCCAACATCGACTGAGCTGACGACAACCGCCACCACCTGTATCGCCGTATGTCCATCTCTACTGGGCGCGCGGTATGTCGAGATACCAGTTCTTCGCGTTATTCAGATTAAACCATGCTCCCACCGCTTGTGCGGGCCCCGTCAATTCCTTTGAGTTTCATTCTTGCGAACGTATACTCAGGCAGATACTTATTGCGTTAACTGCAGCACTGAACTTTGACATCCAACGCCTTGGTACTCATCGTTTACGGCGTGGACTACTGGGTATCTAATCCTATTTGCTCCCCACGCTTTCGGGACTGAGCGTCAGTTGGCCAGATCGTCGCCTTCGCCGCAATTGTTCCTCCATATATCTACGCATTTCACCGCTACACGCCCAGAATTCCGATCCTCCTCCTGCCTCCTGGCTGCATGGTTTCTATATGGCTACTGGTTAAGCTGGGCTTTCACCACAGACCCTTGCTGCCGCCTGCTCCTCTTTACGCTAATAATTCCGGATAACGCTTGCCACCTACGTATTACCGGCTGCTGGCGTAGTTAGCCGTAATGGCTTTCAATAAAATTACCGTCGCTCCGGCTACCATTTCCCTGTAGCGCCGTTCTTCCTTTATAATGAGAGTTTACAATCGAAGCCTTCTTCCTTCACGCACCCCGGCGTTGCTCCGAGTCAGGGTTCCCCATTGCCGAAAAGTCTGCTGCCTCCGTAGG
+
6+*--6--+-1(16,00'2370.,662+40226659)/*'&,)+11156652244,*)+-128%'.32+,11.4/175&/5)(*,--7100.-,'(*''+('&'((-14,*%((.,/2131/-)(,*))2/0166-(()%&,-.333..+,&(&)'(')&)&%)30/++,)*+*)*(+,.,,3,*+,4+1+&$%%)+%&&1230++,0.781:;0,.-744;;,13:3013/-)&%%)%%'6.72(,700).,%$$$%(())((&(&*.,(+***''&0*.))')%'&&+0(+&)%%',/75*%'%&-1/46/6,-+.*('&*/'/44;5.483.+(&(%%)$%&$&(+'***/*&&&&'/,0344333+',-,.2()$&&'*324,-,4-.+%%((',*.***'$*&))00(0$*(*,5056&'&&,1+5:3*'%&$#$#%&$%#$&*+02--.)'+--('&&$$'%)),+*(&%)&''&%%'(1-*.)*,,--(/23'(*2*99212.*+..10+(.3+,0/-0'.)0/+10)(+./5171*,.-,'-/80026:51400&%.1)'&&(,/2//,,%,))'++4--601-8.2.0219+33-0231/-14/--2-/:,9,3'(&$$&(('2265980792(*+-+,*-2///,&$))&/)+-4386422.44-*.,175,$.)),8,..;:4.,((+,136('-(&%,'*-566185*+(*)*+68',%.(2+156834725477883.412-2<9207948:42)/-,/*')+,,2+,()+3603*-5942/)+.1,)320,*$)-75;9*%$%&&$&&'',,,*,778,642562065.-00,-++)87,-3/0278:899733248/219-++1.+(('),/51/313:,(+*+.4(05,.5..34649512,+**,..)*,,''%&*0-,+'&&%%'+/))*++.6.07.&/(%4743-%%')()*'(%''(,:9*60..3101/16/26,1712.79.+.&$$&&&)/72*.-)3+))%#-/5989<;88;4-/),+.-.-+.--2+&&')'&&*+-.56230+7:7,.601)).02,&/(((,./0:210/1+.&
@23e2d065-881e-4148-85e4-a41c2fa8b1ea ch=334 read=87576 start_time=2019-12-13T04:30:23Z barcode=BC01 runid=2c9cf7bc05858273f10e7d7ec552fc0bd742dc3e
CTCCTACGGAGGCAGCAGTAAGGGAATTTTCGGCGATGGAAACCCTGACCGAAACAGCGCCGCGTGAAGGAAGAAGGTTTTCGGATTGTAAACTGTTACTCACAAAGGAAGAGCATTGTGCAGGAAATGGTAGCCAGTGACGGTACTTTAATTAGAAAGCCACACGGCCTTCAACTACGTGTAGCAGCCGCGGTAATGCGTAGGTGGCAAGCGTTATCAGGTGTGGGCGTAAAGAGGAGCGGAGCGGCAGGGTCTGTGTTGAAGCGCAAACGCTCAGTAAGCCATAGAAACCAGGCAGCTGATGCAGGAGAGGATCGTGGAATTCCATGTGTAGCGGTGAAATGCGTGTAGATATATGGAGGAACACCAGTGGCGAAGGCGACGATCTGGCCTGCAACTGACGCTCGAAAAGCGTGGGGAGCAAATGAGTTAGATACCCTAGTAGTCCACGCCGTAAACGATGAGTACTAAGTGTTGGATGTCAAGTTCAGTGCTGCAGTTGCGCAATAAATTACTCCGCCTGAGTAGTACGTTCGCAGAATGAAACTCAAAGGAGGAATTGACGGGGGCCCGCACAAGCGGTGGAGCATGTGGTTTAATTCGAGCAACGCGAGACCTTACCAGATGTGACATACTCATAAAAGGCCCAGAGATGGAGATGGCTATATGAGATACAGGTGGTGCATGGACCGTCAGCTCGTGTCGTGAGATGTTGGGTTAAGTCCGCAACGAGCGCAGCCTTATCGTTAGTTACCATCATTAAGTTGGGGACTCTGGCGAGACTGCCAGTGACAAGCTGGAGGAAGGCGGGGATGACGTCAAATCATCATGCCCTTATGACCTGGGCTACACACGTGCTACAATGGATGGTGCAGAGAGCCCGAAGCCGCGAGGTGAAGCAAAACCCATAAAACCATTCTCAGTTCGGATTGTAGTCTGCAACTCGACTACATGAGATTGGAATCGCTAATCGCGAATCAGCATGTCGCAGTGAATACGTTCTCAGGCCTTGTACACCGCCGTCACACCACGAGTTATTAACACCCGAAGCCGGTGGCCTAACCGCAAGGAAGAGCTGTCTAGGTGGGACTGATGATTGGGGTGAAGTCGTAACAAGGTAACCGG
+
&'*-,11(/**,-1386584(**'%&***-)*'.*&(0-(,,/7+,-12.*,.(),+,+2:*++-.+-+.*.*.-./.86//,1*0+&&&'$&&$('$&(&(&$&&+*,.),).%*')&'*$-****+-.,)',)%'()+/'13.--/+,,./,*-,(-/1//'+*2+/+1++3-11532,$%(++-/01-5--684)3*1+//0161//-.2482,*%-(*$+#'.-323:+&&1+(,-)*$(,0('%'(+,,.+*+*,*02+,%().,)##%'(+-8;068/,0*2/&396593)-,%*',+3307+,)-613:4:6*4)5*8:40./,)*++2;445<5323*)'*,.68650351-4,)5247:-6-3-,+-./1155/./005496:6998/////+)*%*(&(4**,48952,**02;;0.*%*5--23(45+*(+,-897-+//2976995,+++,-....-,*(+409170413202*,7100/2101./+0(%($$#$)'.)-+*,/.6/0322+./)+.//37;711.,.5532;502:1;0----+0072:381*89055'%)''')'(.502/*.-2422488;8.63:8)('&,,,,.-*'-4,/,,/7.23744/2377033437276-&&%%%$&'*23:0/--+)56477131--43-&+,//097:977/-%%&'*1+44367;9::9865/5997<4:78<:44586-/113.-1346.1/)*1,006/<//-712;9::88:97/8/27<806761+/+&(*+.4224,,,,.6781111302-,0,72+(162888:8::;<://0:948,7.)../04168-/:5312///),0-2684/:/.7:6503335-,((%&*.,),2./51.--0//+1.+,2:;/5<705/7;21;46:/00,0137,3*4++,98::9701-./97442/./1.-)&/,6/32,-,+)+(*,/0341./-,021232*3*,/47;9560-6002)+67/5-%,+,*,()44+0/...16++*(*'*'()%$%%(-+')+)09798124+,6;8901/202/+)'(,48323,,-+3;8333/001-5/0-21**%'&'31245659/814:9:.-
@3184ab23-e7e9-4db0-a4d0-9f88573f3646 ch=333 read=52342 start_time=2019-12-13T04:30:24Z barcode=BC01 runid=2c9cf7bc05858273f10e7d7ec552fc0bd742dc3e
CCGGTTACCCTTGTTGTACGGCTTCACTGATCGCCAGATCACAGAAGAGTGGTGGCGCCACTCCCGAAAAGGTTAAGCTACCTGAACCTGGCACGCAGCCCACTCCCATGGTGTGACGGGCGGTGTGTACAAGGCCGAACATGCCTCACCGTGGCATTCTGATCCACGATTACTGGCGATTCCGACCTCTCATGAGTCGGTTGCAGACTCAATCCAGGTTTGCCTTTATGAGTCGCTTGCTCCTTGAGTCGCTTCTCTTTGTATGCGCCATTGTAGCGTGTGTGAGCCCTGGTCGTAGGGCCATGATGACAGGCGTCATCCCCACCTTCCTCAGTTTATCACTGGCAGTCTCGCTGAGTTCCCGGCGGACCGCAGCAACAAAGGATAAGAGGTTGCATCGTTGCGGGACTTAGCAACATTTCACAACACAGAGCTGACGACAGCCATGCAGCACCTGTCTCACGGTTTCCCGAAAGGCACATTCTCATCTCTGAAAACTTCCGTGGATGTCAAGACCAGGTAAAGGTTCTTCGCGTTGCATCGAATTAAACCACATGCTCCACCGCTTGTGCGGGCCCCGTCAACGAGTTTTAACCTTGCAGCCGTATCCCCAGGCAGTCGACTTAACGCGTTAGCTCGAAGCCACGCCTCAAGGGCACAACCTCCAGTCGGCATCGTTTGGCGTGGACTACCAGGGTATCTAATCCTGTTTTGCTCCCCACGCTTTCGCACCTGAGCGTCAGTCTTCGTCCAGGGCCGCCTTCGCCACCGGTATTCCTCCAGATCTCTACGCATTTCACCGCTACACCTGGGATTCTACCCCTCTACGAGACTCAAACTTGCCAGTGTCAGATGCAGTTCCCAGAGTTGGGCCAGGGATTTCACATCTGACAACAAACCGCCTGCGTGCGCTTACGCCCAGTAATTCCGGTGCGCACCTCCATGCCGCGCGGCTGCTGGCTGGAGTTAGCCAGTGCTTCTTCTGCGGGTGGCGATCAATGAGCAAAGGTATTAGCTTTCTCCCTTCCTCCCCGCTGAAAGTACTTTCCAGCCAGGCCTTCTTCATACGCGGCATAACGCATCAGGCTTACGCCCGGTATTTTAATCAATGACTACTGCTGCCCGTAGGAAC
+
37.102)1.&&)*59/,+*.(,134..*+-2.%&%%%70/%&'&()%&)))-('+()/0%&(46,),-%)+0/-.(%&,,4.*'&*)*,')%+,,.,*06.*,))'&(.,4304446,351-3.,,),-1781-8,.(6,&3+15*/1895836335<9811110*,++-4-00(1/003525228/,+&)&&'&())2,5'(*'*'(&&(*),)$/'/(+*..,42).+))*,)++2,.13&%%(')''()/-5552;701440.)(*&(*+*.-/)/31/,-..59/16;:9.2-1,35-**)*4///(''4/68:/:67.-075;89.6()+9+*,((,/-2.-/7989%&0,,-0-*()(*2*500,)$$))-&/28++-/056(',),)&(%*//60-/.876,1+)%(')%$'*,((++(+*,'((+.1433.))*),3075521223:6788./+-'36;,076)*)(+/+++-2826844443,*.22)*0+4//99<:8-02+4/375737027)*/.848<8464.6+,--7((---4:97.,--:2/.//-192417-1/7*($&&'%$-*%%%+))/89*17105/.+)*62&,(),59.*.)*%*750&101/4+)*,,1*&++.'%-'+30210512/+287,/01876-9+)*43+%')+('&&#)(/237;797287-12,---0+10/14.+),()-/32880*/-/0;:1--,060/+&+6780-0/-45236''367,846:4:8.-()-4(2137<:22/))*243368674658;0.,41,,2,-*/60353*//**).131-0/'/,+0167:/*&),0+,7&/.%-/+,,0'+(00613-,*&*/4,('-(%+62),-)(//121*+-'082:744937,+))),./,(,($(.,2')(0),-70.4'&%$%)',5.0..1,22+,&&(**+55540*((+'),,)&)&%*2))1427;74/2&-)'(**+&*,/60204339).*,(.'$#$'))'**5+24432/93.'///-1))**,/0)''&%0)&(1-43:56;7/*,.*,1-+$'(,+*++.2*08.5,&),0/**(*'(-1+.,)%*()$%#$$(''.0.,0/+)((&'%)
@99aab79e-28ea-4db3-868f-e4b104e672a9 ch=87 read=97461 start_time=2019-12-13T04:30:45Z barcode=BC01 runid=2c9cf7bc05858273f10e7d7ec552fc0bd742dc3e
CTCCTACGGGGAGGCAGCAGTGAATATTGCACAATGGGCGCAAATATGATGCAACCATGCCGCGTGTATGAAGAAGGCCTTCCAGGTTGTAAAATTACTTTCAGCGAAGGGGAGGAAGGGAATTAAAGTTAATACCTTTGCTCATTGACGTTACCCGCAGAAGAAGCACCGGCTAACTCCGTGCCAGCAGCCGCGGTAATGCAGAGGAGTGCAAGCGTTAATCGGAATTACTGGAGGCGTAAAGCGCACGCAGGCAGTTTGTTAAGTCAGATGTAAAGTCCCGGGCTCAACCTGGGAACTGCATCTGATACTGTAGCAGGTCTCGTAGAGGTAGAATTCCAGGTGTAGCGGTGAAATGCGTAGAGATCTGGGAGGAATACCGGTGCTTGAAGGCCCCTGGACGAACTGACGCTCCAGGTGCAGCGTGGGGAGCAAACAGGATTAGGTACCCTGGTAGTCCCGTAAACGATGTCGACTTGGAGGTTGTGCCCTTGAGGCGTAGCTTCCGGAGCTAACGCGTTAAGTCGACCGCCTGGGGAGTACACGGCCGCAAGGTTAAAACTCAAATGAATTGACGGGGGGGCCACAGAAGCGGTGGAGCGTAATGGTTTTAATTCATTTTAACGCGAAGAACCTTACCTGGTCTTGACATCCTGGGAACTTTCCAGAGATGGATTGGTGCCTTCGGGAACTGTGAAACTGGGTGCTGCATGGCTGTCGTCGCTCGTGTTGGCGTGGGTTAAGTCCGCGAGCGCAACCCATATCGCTTTGTTGCCAGCGGTCCGGCCGGGAACTCAAGGGAGACTGCCAGTGATAAACTGAAGGTGGGGATGACGTCAAGTCATCATGGCCCTTACGACCAGAACACGTGCTACAATGGCGCATACAAGAGAAGCGACCTCTCGCGAGCAAGCGGACCTCATAAAAGTGCGTCCTTAGTCCCGGATTGGAGTCTACCCAGCTCGACTCCATGAAGTCGGAATCGCTAGTAATCGTGGATCAGAATGCCACGAATACGTTCGGAGCCTTGTACACACCGCCATCACACCATGGGGAGTGGGTTGCAAAAGTAGGTAAGCTTAACCCAACAGCCTTCGGGAGGGCGCCCCACCACTTTGTGATTCATGACTGGGGGTGAAGTCGTAACAAGGTAACCGG
+
-..30-3190()154243--1.&3'+/1*)*+2<842)'(+59-(%(+.25/2(4/54279++)+&-*4030+,,+319802(&-(/4(*-:72,3-00;;3+,-+*/)34,'/,,-*0*('.)31+-*3220044274-0340911062/://9/,,.+,,')+$,.36-5++*4,0260--2+'*+*'.&&&)++3+,(80/,0-'-.251''(+5;6:13,0-/.2.128/(&)&--12-+++0*/))'/,+4/8;9+5.7+/.3,-/*(&,)'$*-75,889792*/)(',),)+00.008-*+/&.31./+/(**,,01,0&*&*)*'1'5)6+2.09740-102541+--+,8661/.*++--,2+(0,*21/46090.(*,+0/.20:6((.4,/'%0*.//05607'(9;770&.,()'-5++/11:/4%99-2/(+)+(+9-.-+**-(/)*)67<230//02655222/2.001;./)193,5,*),.0/,0//10+/--./,2/..420:05*04207:1763282')%((*&&&+383043+4..5::;5788;;4/0-4-0,0(+-485*-*%&-%'),-+3117/31*/(+,-3.:;.18756'(//0-1/-,*/0,.6-.))+/81566,*()&01050+,7+,)+17/1)+),-/.8.,<,61-,073820:6161141()*''$$&+*55787696;65076,)+'')4355-3*(&**+04/836145/()**,,)7+-0:.(**./().00.17687322/5-/&+'-/.:702125*)).*(*--1011-,,+++/873*)'&)++*,/.542/0./.0-,./,3/+/...1.(())*1374+&%&%'(-+.+*+012082*0&(-/2+'(%('()325975260/++()-3*-*.028460)574,+,/4.44%()+-9//+++&/+++)*++-'+'()'+*--..58:452/1--0+12326.0--%'+.,32:8:77721)1-2:-,-,/23362423$($(3-0+(%%&(**-1,.-')-(-.5979,41+$())-*+**,080&%''*1/0'%&'&)%,%&'(-'&')+52+6*'.2+,)-*.)).0+,-73,.0/33//25675.(3+'(3,5,--663./*'*%&$$%,)1
@b22dbbc6-5ac3-45b6-bb13-9d9308b96f46 ch=3 read=30917 start_time=2019-12-13T04:31:02Z barcode=BC01 runid=2c9cf7bc05858273f10e7d7ec552fc0bd742dc3e
CTCCTGCAGAGCGGCAGTGGGGAATATTGCACAATGGACACAAAGCCTGATGCAACCATGCCGCGTGTATGAAAGCCTTCGGGTTGTAAAGTACTTTCAGCGGGGAGGAAGGGGTAAAAGTTAATACCTTTGCTCATTGACGTTACCCGCAGAAGAAGCACCGGCTAACTCCGTGCCAGCAGCCGCGGTATGCAGAGTGCAAGCGTTAATCGGAATTACTGGGCGTAAAGCGCACGCAGGCAGTTTGTTAAGTCAGATGTAGAAATCCGGGCTCAGCCTGGGAACTGCAGTACTGGCGAAAGCGAGTCTCGTAGGGGTAGAATTCCAGGTGTAGCGGTGAAATGCGTAGAGATCTGGAGGAATACCGGTGGCGAAGGCAGCCCCCGGACGAACTGACGCTCAGGTGCGGCGTGGGAGCAAACAGGATTAGATACCCTGGTAGTCCACGCCGTAAACGATGTCGACTTGGAGGTTGTGCCCTTGAGGCGTGGCTTCCGGAGCTAACGCGTTAAGTCGACCGCCTGGGAGTACGGCCGCAGGTTAAAACTCAAATGAATTGACGGGGGCCCGCACAAGCGGTGGAGCATGTGGTTTAATTCGATGCAACGCGAAGAACCTTACCTGGTCTTGACATCACGGAAGTTTCAGAGATGAGGAGAATGTGCCTTCGGGAACCGTGAGACAGGTGCTGCATGGCTGTCGTCAGCTCGTGTTGTGAAATGTTGGGTTAAGTCCGCAACGAAGCGCAACCCTTATCGCTTTGTTGCCAGCGGTGACCGGGAACTCAAAGGGAGACTGCCAGTGATGATAAACTGGAAGGTGGGGATGACGTCAAGTCATCATGGCCCTTACGACCAGGAGCTACGATACAATGGCGCATACAAGAGAAGCGACCAGATCGTGTCATCAATGGTCAGTCCGGGCCTTGTACACCGCCCGTCACACCATGGGAGTAGGTTGCAAAGTAGGTAGCTTAACCTTCCGGGAGGCGCTTACCACTTTGTGATTCATGACCCAGGGTAGAAGTGCAAAGGTAACCGG
+
/276*+--)&,/0:6145493'.++)1*''*+6;78:642/3/''+30001.-)'..98475++,+.1+,'&(+'(--1,)5,,3,++1.',*+/592-/0069-)+)**'/-((.99/+,010**2,/78//32005.+.-15)0/*&++,/0'+*(-.6/2.-,22///5012:75574168432234,*/+(%()1177022/8.7.3$1(),//029975%)'(')*11-0/137;9534;1/092305879:;872/'*,(*(&183581&2/-(-,/+))$$(&')1-+()&)-(')(&('*/3+)(,.5,/*.'/)6,/.2;8823012624087/05965.+*(()+/0,17/875:181/8:5*,*(+..31;8:,+307)',*()+0,10225:64*(((+;921)(//8-1-40-3..-/2-/8)+287-668,+-23;98:9'0('*&(11562817-/00611-89+*/,,-4+486:8713,,+--.55:4443/:09/34,-230/0-06-+))*..96.$&&*6,;5;:5.799:66638472/4&261,062+0./.2-.(3770./.3/-*,23<9687;0//0/93.31.-2.,5876460373(*//044386.-,-36*5*+7:71,,,./3&3')(,+,,.0299874<;4:9677.&3.4'-+)%&%&,-06:87698460+,./9732/9.008;944.5,.+-545./05-.//7,+')+776)89/.3.00))54..0810;343,+()'0,,031633938'/,)%()55898..-)&('&(9:+825-,'---4:7257678755,)++3/2111478;4.-+++059/50&)+'&'%#((22;6372---,)543()'**)#$$##$%%$####$#$$$&%$%$###$',**541**,,0,,+-/04;4222/.(+/1744-)*)%(+-5'(,-)&()/0.-.,/-9-79782+/8/&(2/0338138-.29/++*+.961/0+-%%')(%*$%,(&'''-2++-,2:69/7
@51781ad1-2d04-4839-818c-26aec4b6e080 ch=55 read=77303 start_time=2019-12-13T04:31:01Z barcode=BC01 runid=2c9cf7bc05858273f10e7d7ec552fc0bd742dc3e
CCGATTTACCTTATTTACGACTTCACCCCAGTCATGAATCACAAAGTGGTAAGCGCCCTCCCGAAGGTTAAACTGCCTACTTCTTTGCAACCCACTCCCCATGGTGTGACGGGCGGGTGTGTACAAGGCCCGGGAACGTATTCACCGTGGCATTCTGATCACGATTACTAGCGATTCGATCATGGGTGAGTTGCAGACTCAATCCGGACTACGACGCACTTTATGAGGTCCGCTTGCTCTCGCGGGTCGCTTCTCTTTGTATGCGCCATTGTAGCACGTGTGTAGCCCTGGTCGTAAGGGCCATGATGACTTGACATCATCCCCACCTTCCTCAGTTTATCGCTGTAGTCTCCCTTTGAGTTCAGCCGGGGCCGCTGGCAGCAAGGATAAGGAGTTGCGCTCGTTGCGGGACTTATTAACATTTCACAACACGAGCTGACGACGCCATGCAACCTGTCTCACGGTTCCGAAGGCACATTCTCTCATCTCTGAAAACTTCCGTGGATGTCAAGACCAGGCAGGTTCTTCGCGTTGCATCGAATTAAACCATGCTCCACCCGGCGTGCGGGCCAAATCAATTCATTTTGAGTTTAACCTTGCAGCCCGTACTTGGGCGGTCGACTTAACGCGTTAGCTCCGGAAGCCACGCCTCAAGGGCGCAACCTCCAAGTCGACATCGTTTACGGCGTGGACTACCAGGGTATCTAATCCTGTTTGCTCCCCACGCTTTCGCACCCACAGGCGTCAGTCTTCGTCCAGGGGCCGCAACTTCACCGGTATTCCTCCAGATCTCTACGCATTTCACCGCTTCACCTGGAATTCTACCCCCCCTCTACGAGACTCAAACTTGCCGAGCATCAGATGCAGTTTAGGTTGAGCCGAAGTTTCATCTGACTTAACAAACCGCCTGCCGTGCGCTTACGCCCAGTAATGAATTCCGATTAACGCTTGCACCCTCCGTATTACCGCGGCTGCTGGCACGGAGTTAGCCGGTGCTTCTTCTGCGGGTAACGTCCAATAAGGCAAAGGTATTACTGCTCCCTTCACTCCCCGCTGAAAGTACTTTACAACCGAAGGCCTTCTTCATACGCGGCATGGCTGCATCAGGCTTAGCCCATTGTCCTGTATTCCCCTGCTCGTAGAAG
+
5**%40')3425((7-&&'(,,53(/(-(,-02$%%'/44-0/03,-/8864.0,/150-.-+,2/10.4,%++.02*%'',-44.&)*%+8-)*)652+-//)3*+,477;67*31--/+/45863673*29.3+)%,00:21293:4:445;77223.'*,*1-)-,%,-/0625)%)%),)/,*&')1/24-.22331:5525769868877,-'*.490.-.,4001-1140002,3362900-*+++*/(+/+*../.08:<347-.-.-*-/310''*+4.&%%','&*-6*528922.-.-.2496552676.;64,03;7<9958121<-+*.&**)'(*36373'*(&(*,.0+$(+--62)-+*+)/+)&**.**-,-1(,/$*./-./3455-2-,'30/,1,/$'-//0.;50/234514.(-4521.-'.%'*+,%'((*+,/4313.1295;,+)+/)0)&),01.-+)-,/0455%'/33,/614246;7757948580,'-''&.,&.$&(%(**+4+-,03%'-,2-;.3---/000,*6/+'-1-0'.*3+/++-0,.-84<:80<;107/9;0/007.9-.+058,&1$%&'*),0'545464253/2-.)+,*%,--/.,-*&)1.125982))/2..'-/2.4,2+2**--.37778325-''&'''/)/036565/63-./4752713926281)--132('(((1/)+((&*)&'*+51//-2.2388<9116))218,7,&($%$%&(+08*,.-/;29/0*)(,..-0/)-+/,7<*-),*%(-).(*117-2+5-..46468:70553.0+$+5548'*&*+1,.5(&%$%(*-.2:53/0/8412627.**5*&','+7+,1+-..,---/.**,*,,351+')&()9.,()'%)*15*'+,-())*.,;-13132120*,/.,+&-52035*/*(/,/:4417234:723,%'-,')2+)'-&(+6011;.-4-/0958++1;:849*5.1(*'0-68)*.)'*'$$&$-..50.76.///;7,+673-4*+,-/540+--/4+&'.'-*())&&&*'*)-*.-0/+//74321215(*5+3)'%03-'.2.03)%%'(+/386+((*),)*+1*&'
@b655ddb3-7f7e-4be6-a689-999c35249e8e ch=231 read=64408 start_time=2019-12-13T04:31:04Z barcode=BC01 runid=2c9cf7bc05858273f10e7d7ec552fc0bd742dc3e
CCGGTTACCTTGTTGCGGCTTCGCCCCAATCGCTGACCTGGCCTTTTTCGCGGTTGGACTTCAGGTGTTGCCAGCTCTCTTCATGGTGTGACGGGCGGTGTGTAAGACCGGAACGTATTCCACCCGCGACGACCTGATTCGCGATTTACCTAGTAACTCCAGCTGTATAGGCGGAACCGGCCTGAAATCCAGGCCGGGCTGGTTTTAAAAGTTTGGCTCCACCTCACGGTATTGCATCTCTGTACCAGCCATTGTAGCGCGATGTGGCAAGCCCTGCATAAGGGGAGCGCATGATGGTTGACGTCATCCCCACCTTCCTCCTGGTTAGCCGGGCGATACCGCTGAAGTCCTCAACAATGGTAGTGCTTAACGACAAAGAGGTTGCGCTCGTGCGGGGCTTAACATCTCACGGCAGGCGGCGTAACCATGCACCACCTGTCGCGCGTCCCGAGAAATTTCCTCAATTAAGAATGCAGGGATGTCAAGTCAGTGGAAGTTCTTCGCGTACTTCGAATTAAACCACACATGCTCCGCTGCTTGTACGGGTCCCAATCAACGTTTAATCACATTACGTACTCCCAGGCGGAATACTTAATGCGTTAGCGGCAGCTGGAGGTATTGAAACCCCCCCCACACCTAGTCATCGTTTGGCGTAGGACTACCAGGGTATCTAATCCTGTTTGCTCCCCGCGCTTGTTCCTCAGCGTCAGTTACGATCAGAGTCGCCTTCATACTGAGTGTTCTTCCTAATCTCTACGCATTTCACCGCTTCACCTGAAATTCACTCCTCTCCTCCTAGATAACCAGTTTGGAATGCAGCACCCAAAGTTGAGCCAGATTATTTCCATCCCACTTAATCCCATCTTCGCTCCCTTTACGCCCGAAATGCAAATCCGGATAACCGCCACCTACATTACCGCGGCTGCTGGCGTGATTGGCAATGGCTTCCACTCATGGGTACCGTCATTATCTTCCCCAGACAGGCTTACGATCAAAAGAAACCTTCATGCGCCACGGCGTTGCTGCATCAGGTTTACATTGTGCATATTCCCACTGCCCTCCCTGAGGG
+
0,1,49(2*0+%01''&(&&)'(,/4+2536/0,($$$%%'*&%)(&&$%&)/)0+4,00/.)--'%&%(.--&++-+)(&&#%&*),+**,*3.+040/+%(%&*)./'())+./,.0-,,29,,5542,,,1033798..-%4,)'-/+-))-30.2+**++)))+./1-)&%&'%,&+'%$,))'3,')%%#)($$%))+4-'-5:,*,91,10.//)+**,.1-4/0(1-//,,,,,44-61-/23,3-,+-/.'--$((,'&%%%'01)%#(&'/3-56,),-*,%%%%+-/+*'&*(014,567-/1.5.8.64312-.*%'*&'**'('(',)'','*+++/30..&((.*,-*%&(%#$$+%)*-/4:0*$/*/7,*'(&+-.+.)32)')&'$$&--,-)*+&($)%'&'&)(++-0*,$'&-5+/*(%')%(')&*)('&'%*)*)5-/*+*&**+.(%%'&%&)*443639/1+&($%&+*(+&)//,,/+'$(&'*-10*+-0-29933,.-+('&&,20))'$'()*,',.,'+'%%(-,++&'((+(&.(($%#,&$&%)(+,/8-+.0.2;5;0&+2*3--+///9+.+%,+$&&'++'*)*$*0&'32*387;03.(+(+'%&$'&./6)/,()0+,)&,-,-,'/(+,)(/-/-)).+0,,,02'%$'*''%#'')+)&&')&'*0/2006(*-+&%&'))$&%'-.25510-+-'/-'&&++-66692,-06211-/,314159:/,05+.373.3('&&%$&+,&')31,3(*&%)--10312528095:8.*'('%*'(()*.)+.,*6.(%-.&'(%/('1:.0(((;3($*).,9.-'(&'&'++&+*.4),+$$()0/(&(*&&$#).,..4161,-(')&()+/1,'&'+**/700-5.,**,'$%%%&%,*&'%%$(/431922+(()(**-((*4/37916323973710(''+)+(&),-&'(),,'(+(%-/.346,+'&$$#&%$()0.32822111022(64()&$%).0%*%%$%'-+0-)#''(*&%'*,*(''(/-
@5094ce76-3337-4ca5-aed4-767c597a17ff ch=61 read=96474 start_time=2019-12-13T04:31:10Z barcode=BC01 runid=2c9cf7bc05858273f10e7d7ec552fc0bd742dc3e
CTCCTGCAGGAGGTACGAGTGGGAATAATGCACAATGGGCGCAAACTGTTATACATGCCGCGTGTATGAAAGAAGAAGGCCTTCCGGGTTGTAAAAAGTACTTTCAGCGGGGAGGAAGGGAGTAAGTTAATACCTTTATCATTGACGTTACCTGCAGAAGAAGCACCGGCTAACTCCGTGCCAGCAGCCGCTTGGTATTACGGAGGTGCAAGCGTTAATCAGATTACTGGGCGTAAAAAAGCGCACGCAGGCAGTTTATTAAGTCAGTGCGCAGAAATCCCGGGCTCAACCTGGGAACTGCATCTGATACTGTAAGCGGAGTCTCGTAGAGGGTAGAATTCCAGGTGTAGCGATACGTAGGATCTGGAGATACCGGTGGCGAAGGCGGCCCCTGGACGAAGACTGACGCTCAGGTGCGAAAGCGTGGGGAGCAAACGGGGATTAGATACCCTGGTAGTCCACGCCAGAATGTCGACTTGGAGGTTGTGCCCTTGAGGCGTGGCTTCCGGAGCTAACGCGTTAAGTCGACCGCCTGGGAATTACGGCCGCAAGGTTAAAACTCAAATAGATTGACGGGGGGCCCGCACAGAGGCAGTGGAGCATGTGGTTTAATTCGATGCAACGCGAAGAACCTTACCTGGTCTTGACATCCACAGGGAACTTTCCAGAGATGGATTGATTGCCTTCGGGAACTGTATGAGACAGGTGCTGCATGTCGTCAGCTCGTGAAATGTTGGGTTAAAGTCCCGCAACGAGCGCAACCCATATCCTTTGTTGCCAGCGGTCGGCCGGGAACTCAAAGGAGACTGCCAGTGATAAACTGGAGGGAAGGTGGGGATGACGTCAGGTCATCATGGCCCTTACGACCAGGGCTACACGTGCTACAATGGCGCAGCATACAAAGAGCGACCTCGCGAGAGCAAGCGGACTCATAAAGGGTGCGTCGTAGTCCCGGTTAGGTCTGCAACTCGGCTCCATGAAGTCGGAATCGCTAGTAATCGTGGATCAAGGAATGCCACGGTGAATGCACGTTCCCAGGCCTTGTACACACCGCCCGTCACATGGGAATTAGGTTGCAAAAGTAGGTAACAACCTTCAGGAGGCGCTTACCACTTTGTGATTCATGACTGAGGTGAAGTCGTAACAAGGTAACCGG
+
&+/1+),,0-(((')-)))(+(())('%(%&')-72-110069:066+3*(($%(+5835761-1../-3)&'+')+,/096/8'-67/8*++8:3,),,+09-('))+07,(.(,+,7.')+,+)(++/+03)+,'#),)/,.)/-/+'*&$$('+3(&-)%)1331/.,,/+)/.((()622///3,%')(%$.,)0/0/2-).*-.98881/3/4081./.5.129200/266:-,*0012/2/3-+,+&23<7+42+..//%%&'&&%%&,50)23+(05987/*-%$*420767555-/(&','(&&'*)%'(+'())*,.09,'-*)**+(.)0,')0910+-/+)(*%1,+%'&%)+:5,*++337.6-,)'%'(,+21(34;:.)/79;***&*./.---0,7*-800/))--+003799/)+11:/5'-*($8(*+4535;(*7;:47714)*(')('')++02//,/,1++0-/:02*5/''(*+572.0072201,2+*))3261...5675152124348:4.*)'&)&)*1.50/0/164:3979.0097;,+$))-.*++))/48-/4-)**-*'&+*)%-..8*-.,711.70:45:791*,//:998571/1/,422710575,200-2.+16683..+.2).4,-1++'&')+,;85%4).%5('1;575-;9573441*,-,1///+1066664).%+03760///0,**)-5*-19&.3261,*',,3**,135))()+4/209/'3-/0***)*25240///5;61(0-136403/18.0(.*'*),/0691/,+&),,')),*-21(.1/64286()+/(12210'+-/-0/,.052:-++$%)*69.156.++*''*,2/0)(''(&+*+*%+,/63766'''((//2768110))&(*8:'51,*%'.++15.''))+//45-3.5/9-'))*,%&)*+-,,,&0()(&--8635-5-,-70557460/0*//.7--+/06749(-*(++229/$.&0//094*,'+),7-5*%370,.-*,1.+--0651:7,.-+,(,'0)*(,*%15+'%*(61*&-+2.-0&)()(0/92,12*23,-.3.-34-.-70.100/9.01/-+**&'&(*2,*+..336*11(+02:34(.
@d2ead5d7-b147-41ec-9e3a-5cb8bd302041 ch=145 read=66560 start_time=2019-12-13T04:31:08Z barcode=BC01 runid=2c9cf7bc05858273f10e7d7ec552fc0bd742dc3e
CTCCTACGGGAGGCAGCAGTGGGAATATTGCACAATGGGGAAACCCTGATGCAGCAACGCCACGCGGCGTGAGTGATGAAGGTTTTCGGATGTAAAGCTGTCTTTGGGGAAGATAATGACAGTACCCAGGAGGAAGCCACGGCTAACTACGTGCCAGCGCGGTAATACGTAGGTGGCAGGCGTTATCGGACTTACTGGGCGTAAAGGGGCGTAGGCGGATGATTAAGTGGGATGTGAAATGCCGGGCTCAACGGGTGCTGCGTTGAAGCTGGTTATCTCTAGAGTGCAGGAGAGGAGTGGAATTCCTAGTGCTTGGCGGTGAAATGCGTAGAATTGGAAGAGAACACCAGTGGCGAGAGCGACTCTGGACTGTAACTGACGCTGAGGCTCAGCGTGGGGAGCAAACAGGATTAAGATGCCTGGTAGTCCGCCGTAAACGATGTGAATACTAGGTGGGGTTTCCAGCACCTCCGTGCCGCCGCTAACGTGAGTATTCCGCCTGGAACGGTCGCAGATTAAAACTCAAAGGTGAAGGGACCCGCACAGTAGCGGGCATATGTGGTTTAATTCGAAGCAACGCGAAGAACCTTACCTACACTTGACATCCTTGCATTACTCTTAATCGAGGAAATCCCTTCGGGGACAAGGTGACGAGTGGTGCATGGTTGTCATCAGCGTGTCGTGAGATGTTGGGTTAAGTCCTGGCAGGCACCAACCCTTGTCGTTAGTTACTACCATTAAGTTGAGGACTCTGGCAGAGATTGCCTGGGTTAACCAGGAGGAAGGTGGGGATGACGTCAAATCATCATGCCCCTTATGTGTAGGGCTACACACGATGCTACAATGGCTGGTACAGAGAGATCGCAATGCCACGAGGTGGAGCCAAACTGCAAAACCAGTCTCGAAGTTCGGATTGTAGGCTGAAACTCGCCTTAGTACAGAGTTACTGAAAGTAATCGCGAATCAAATGTCATTACGTTCCGGGTCTTGCTACACCGCCGTCACCATGAGAGTTGGCAATACCCGGGGAGTCCGTATGAGCTAACCGCGAGCTTGTGGCCGAAGGTAGGGTCAGCGGTGGGGTGAGAGAAGTCATAAAGGTAACCGG
+
*-10+,61:8005//25344+.)+*+(0,,,*./8777.&)+)&*()+.010+/116:99:'*'((&&)*))'+*-.--0/-/5+)/4:,+%''+'%)*+/-57/,31+'&'(*&(''''&('$*(')-1)+),)(-,*--/-,.((($')+26;,''$&%('+()+//0,./.091),86365204)3,/-(&(()3-((*,1*)0,+,-6/1.,5:27320703.10;80/.+*+541,47*531/6)&,&230112./%,($'*$**//-.*+,('(%(&(%+,(530*&*)&)'//204005+*132&)%**00702/48-./896-(%.'6*-/)&''))-7-*-87:5.,*),-////288:554+-&(&%')/-++)),6022.011:327.)/01:27.5.)3))**,.%38/2:70230)&+'$'%%#$(+,,/*(/.(-.+/4/,023.;16&)%222548:27775247,..1..*'('&)+082)*0/++,(,++7--(,+,+8+3::-//073%)%&$&)&2+*/.,)*))&%)%'&**))*/(*())-19:.8386'&'&*31411118128701-)+.')+((%$)#,*06/+0../520/.,*.)/-7-,,(*-*(.;-.<8*9:5-,/&%$/(+,&%()1;:6667--42-/307.*)*&)*138:65244578,685:781552+*.**&')$+(,),.+-.'.321:1.020/2/233294813/-+0.1124*+&%&(&)$)&(++*,0.,3,3/912/,/.),*0,180*(*+*+,11*-)/025'$)+*20+()&))+*,))*%)%&())))('**.0--,7..97652,.02/,()')+($**.-)(&$'((.+.370*1'2-%)'%'*122-/11381/%'''.44)1+.1.0079997082,,,$%$&&$%$%&'+,.,8(((&),*()0000%&*.1./.((('($'*%$(%'-1+)554.5,)'%').08'')(')(*(&%'''&*18292363'06+++3+(*,23/2&(,*/.+/78,,)''&'),)&%')-,.))/-/464336,25214)1,++,++(,-(-/(,))*&+''+,*1,
@36a145a2-f05c-4dee-936c-b8dc1398cdb4 ch=320 read=59503 start_time=2019-12-13T04:31:12Z barcode=BC01 runid=2c9cf7bc05858273f10e7d7ec552fc0bd742dc3e
CCGGTTACCTTGTTGCGACTTCACCCAATCATCAGTACACCTTAGACAGCTCCTTCCTTGCGGATTTAGGCCCACCGGCTTCAGGTGGTTATCAACTCTCATTAAATTGTGACGGGCGAATGGCCACAAGGCCCGAGAACGTATTCACCGCGACATGCTGATTCGCGATTACTAGCGATTCCAACTTCATGTAGTCGAGTTGCAGACTACAATCCGAACTGAGAATGGTTTGTAGGTTTTCTTCACCTCGCGGGCTTCGCTTCCCTCTGCACCATCCGATTTGTAGCACGTGTGTAGCCCAGGTCATAGGGGCATGATGATTTGACGTCATCCCTTCTTCCTCAACTGTCACTGGCAGTCTCGCTAGAGTCCCCAACTTAATGATGGTAACTAACGATAAGGGTTGCGCTCGTTGCGGGACTTAACCCAACATCTCACGACACGAGCTGACGTGACAACCATGCACCACCTGTATCTCATATAGCTATCTCTCCATCTCTGGAGCCGCTTTATGAGTATGTCAAGACCTGGTAAGGTTCTTCGTTGCTTCGAATTCAAACACATGCTCCACCGCTTATTGCGGGCCCCGTCAATTCAGCACGAGTTTCATTCTTTTGCGAACGTACTACTCAGGCAGATACTTGTGCGTTAACTTTCAGCGCGGGCTTTGACATCCAACTTGCTTAGTACTCATCGTTTACGGCGTGGACTGCTAAATTATCTAATCCTATTTGCTCCCCCACGCTTTTCGGGACTGAGCGTCAGTTGCAGGCCAGATCGTCGCCTTCGCCACTGAATTGTTCCTCCATATATCTACGCATTTCACCGCTACATAGATTTCACGATCCTCCTGCACTCCTGGCTGCCTGGTTCTATGGCTTACTGAAGTTAAGCTTCAGGCTTTCCTGAACCCTTGCTGCCGCCTATCCCTCTTCCAATAATTCCGGATAGCAGCTTGCCACCTACGTATTACCGCGGCTGCTGGCACGTAGTTAGCCGTGGCTTTCAATAAAGTGCCGTCACTCGGCTGCACCATTTCCTGTAGCCATGATTCTTCGCTTATAACAGAAGTTTACAATCCGAAACCTTCTTCCTTCGCAGCGTTGCTCGGTCAGGGTTTCCCCCATTGCCGAAAATTCCCCTACTGCTGCCTCCGGCGTAGGAGCAATATCAGCACCAACAGAAGAGTTAACAAGACGACAACTCTTCAGCTACCAGCAATACGTAATA
+
23/.2/,/*)*&$$#&)%'''%#'(&2078665)#(&'(*4/5-,((&'(/1-/23%$%%'(*&2.&'+./2((/+%)(),+(.10.'/&)),..,-1-/*3+/(+*,)'((.(16/,&)*'&%%$'-0-.1/')%*&%(&'*+81,0.)+//53667897171-0565:1)-(').149/0--,044,3-00-694344:788:977285916''-22,+(&-**73772))&,--31,*,8/78;77,-)*)+((--/60:6*+5////582762)')&)'+),,+.0035/,.0--.))245343).50+1,,---75:3/-25666458&%$&1728.8(/+.-11-/1040127714687-)(*,+32/*-+*-1213346:97++%.+,,,-1(05/,5*++//11342//6,*()$*(0)(*,/348/.$'*/013/*0/00,,'&',*/*29250/-/8,,1(&/+,-4,,)+,.55444433.3964/0*.39/006+-29935,*,,,8356,'/)1&%&,*,3*5.920/-'(,*,0:3*%&*'%%'')*..03788:34.,+5)%/(*,.7/.11)+-142698)'(%%')14<887:<77/1,+,)(21*-%+,*+/21346&)))(*/.)0-1+7+0*)'++)%++&)&&''&**+-0218+1'&&%%(%%(**)(-/17757<+((**,,15976/).+)(/-8/42007023-'1.''0-5884-$,''&''&2,2+,*40//1/00/,7-,-%,*,51/033+5612*0+))4,4655'(*+*4788056),032566/313,061+*-4,06,,%%$)*)3,-&()106101%$%'%*+-+)&126//0,,57:1252.*(**,-0,.**/0*'%&(0,+34,06'*'%%),**&'(')'(.5065-%-34,+0**&&*2.07604.3/19()+(,/03158).*'$)(*'('(-,+--43546531-&,*/2546/./5-505//70').,06(')&+,)00',/2,60/(+(+0.4;20/,)''-15'(&%,/(-5,)(&'(*737''0)*1:-+,0:67.*/2'3-49031504(+'(%-.,4.-,7505120+/*,76.69;/,*:,-3.094546805((&*&'*,,/8,3+)%&*..2&+$)./.+33.%.-.70./.,-))&+-++)*+/+-0*-.2.-0-14*&&&%*/6+.//73234'&&#$
@ea7e04ca-6594-42d8-b87d-f69c0acbe94c ch=8 read=50049 start_time=2019-12-13T04:31:40Z barcode=BC01 runid=2c9cf7bc05858273f10e7d7ec552fc0bd742dc3e
CTCCTACGGGAGGCAGCAGTGGGGAATATTGCACAATGGGCGCAAGCCTGATGCAACCATGCCGCGTATGAAGGCCTTCGGGTTGTAAAAAGTACTTTCGGGGAGAGGGTAAAGTTAATACCTTTAACAATTTGACGTTACCCGCAGAAGAAGCACCGGCCCCTGGCACTCCGTGCCAGCAGCCGCTGATAATACAGAGGTGCAAGCGTTAATCAGATTACTGGGCGTACAAAGCGCACGCGGCGGTTTGTTAAGTCAGATGTGAAATCCCCGGGCTCAACCTGGGAACTGCATCTGATACTGGCAAGCAGGTCGTAGGGGTAGAATTCCAGGTGTAGCGGTGAAATGCGTAGAGATCATGGAGAGGAATGCCAGTGGCGAGAGCGGCCCCTGGACGAAGACTGACGCTCCAGGTGCGAAAGCGTGGGGAGCAAACAGGATTAAGATACCCTGGTAGTCCACGCCGTAAACGATGTCGACTTGGAGGTTGTGCCTTGAGGCGTGGCTTCCGGAGCTATGCACCTGGTGACCGCAAGGTTAAAACTCAAATGAATTGACGGGGGCCCGCACAGGCAGTGGAGCATATGGTTTAATTCGATGCAACGCGAAAGGGGAACCTTACCTGGTCTTGACATCCACGGAAGTTTTCAGAGATGAGATGTGCCTTCGAAGACCGTGAGACAGGTGCTGCATGGCTGTCGTCAGCTCGTGTTGTGAAATGTTGAGTTACGCAGCGAAGCAACCCTTATCAGCCTGTTGCCAGCGCGGTCCGGCCGAGACTCAAAGGGAGACTGCCAGTGATAAGCTGGAGGAGGTGGGGATGACGTCAAGTCATCATGGCCCCTTGACCAGGGCTACACGTGCTACAACTTGGCGCATACAAAGAGAAGCGACCTCGCGAGGCAAGCGGACCTCGCAAAGTGCGTCGTAGTCCGGATTAGGTCTGCAACTCGAACTCCACATGAAGTCGGAATCCGCTAGTAATCGTGGATCCAGAATGCCACGGTGAATACGTTCCGGGCCTTATACACCGCCCGTCACCAGCAGAATTGGGTTGCAAAGAAGTAGGTAAGCTTAACCTTCGGGAAGGGCGCTTACCTTTGTGATTCATGACTGGGGTGAAGTCGTAACAAGGTAACCGGAAGATAGAGCGGCAGGCCGTAGGATTGCACACACAAGGAACACCGACAACTCTTCCAGCGCCAGCAATACGTAACCGCA
+
.,/*($*%,,&+,,,63112134',*).8.**+.5<97<764788/7;:9776/.'1-55,67+,')+++,-+-+7061/7020)/388,''**+19++(.11**',)&*+71--3/3.,.+)-&(&()',.*,/97.:..7)*+-.4.+*1))*11011**(&%#($,(677948;0130(6:.2//+007202)+&)%&%*+806040502/()++,/04:942+.(%,//**./(+(&()-)439/&-406,173211(.%--('3+,&&2/77:/40*)(*'.)+322225,,,,+3361,/0$)$()+/+++164,(*&*,-.5)+0.//-,.+6-..$'1(+684/.*))+,%'*/(*%*,*1.%4/&-)++)(+&&+++-185.+1658011.,-..'/),,1(*2511/+,..*,-/.-2++(4(956.-*&5+7-/1827:1.0523/-3+'))324/;:,**)*,.-1/,..2,,-+++'&$$$##'%-1,./.3../*),-(*,$$$##"$#(+'%%'+3/50,(2'8+:6&3487:,,+-4-5,))'/7:*-2*&.%&'&,,*/005-12/1/2147<:2:7;612213451/-%'('*+/(+)0030.5964+-..2/228991-../,0,-7<.10-,-.,-)'())625...2+)'(%%(+./.--71788777989:8:88789435./028554/9//-130.-2.,&+0*&'$('%)&&%#(')*-((1+00##%''&17-041''$%,822')&'('$-,024072(2*(+-3456613301+)&&)2373+*()*..694++/1:7:9730777:9-0*/-6.$&'(+0<33984530+.,)-553/5+%&%0(/.0454796++-),*)*5248674..*''.36*+/964945))2;95767746041-.-+*.%.)%-))))(()&(('&($&)0/'()+)))&%(','&&,('(+*-219222;;<:6:(*/396593,/.8721:1&2/231*1780(-((*'0(/,31:*.2411.**+(-&')'(2,61,./6/'(*'))-313+))**7.53574-4,(((-0**)-++2-/5/.43334/,,+,,-2970.+'%%'64689:85./0/84:-7))),*.//003&4,+15358(/*%0+--.+)***2-(+.+/484,%$&$&+,.40)'(+'---'*,6/014')&&%%%#
@1ee7769d-f82d-48a3-9cf4-2ed0b965046f ch=66 read=73419 start_time=2019-12-13T04:31:56Z barcode=BC01 runid=2c9cf7bc05858273f10e7d7ec552fc0bd742dc3e
CAGGTTGCCTTGTACGACTTCACCCCAATCATCAATCCCACCTTAGACGGCTCCTTCCCTTGCGGTTGGACCACCGGCTTCGGGTGTTATCAACTCTCGTGGTGTGACGGGCGGTGTGTACAAGGCCGGGAACAGCGTATTCACCGCGACATGCTGATTCGCGATTGCTAGCGATTCCAACTTCATGTAGTCGAGTTGCAGACTACAATCCGAACTAGAGAATGGTTTTATGGGTTTTGCTTCACCTCGCGGCTTCACGCTTCCTCTGCACCATCCATTGTAGCACGTGTAGCCCAGGTCATAAGGGGCATGATGATTTGACGTCATCCCGCCTTCCTCCAGCTTGTCGCTGGCAGTCTCGCTAGAGTCCCCAACTTAATGATGGTAACTAACGATAGGGGTTGCAGCTCGTTGCGGGACAACTTAACATCTCACGACACGAGCTGACGATAGCCATGCACCACCTGTATCGCGCTATCTCTCCATCTCTGGAGCCTTTGTAAGGTATGTCAAAGAGACGCCTGAGGTAAGGTTCTTCGCGTTGCTTCGATTAAACCACATGCTCCACCGCTTATTGCAGGCCCCGTCAAATTCCTTTGAGTTTCATTCTTTGAACATTACTACTCAGGCAATTACTTATTGCGTTAACTGCAGCACTGAACTTTGACATCCAACGCCAGGTACTCGCTTCGTTTACGGCGTGGACCCTACTAGAATTATCTAATCTATTATTTACTCCCACGCTTTCCGGGACTGAGCGTCAGTTGCAGGCCAGATCGTCGCCTTCGCCACTGGTGTTCCTCCATATATCTACGCATTTCCACCGCTACGTAGATTCCGATCCTCTCCTGCACTCTAGCTGCACCATGGTTTCTATAAACACTGAAGTTAAGCAGGCTTTCACCACAGACCCTTGCTGCCGCCTGCTCCCTCTTGCCCAATAATTCCGGATAGCGCTTGCCACCTGCATTATTACCGCGGCTGCTGGCACGTAGTTAGCCGTGGCAATAAAGTACCGTCACTCGGCTACCATTTTCCTGTAAGCGCGATTCTTCTGCCTATAACAGAGGTTTACAATCCGAAAACCTTCTTCCTTCACGCGGCGTTGCTCGATCAGGGGTTTCCCCATTGCCGAAAATTCCCCTGCTGCTGCCTCCCGTAGAGG
+
+'-,0+%)&&&%)'*.359;9-::3).,.//3/24019)-891900,),.-.573:17--4033:39(2*4:3831/,/14)3)'#')&333810/,0035955689;7;:5.3-./,048864333*,(*(1+./.299<7158074899;:88885:52,,*7)'+,,+,,/364,-'*..0(.)*-/10-&)(803+4).-,-8580/-0:30+'%*+1.4/:;;.897;34::-*,3954/800-716++)(&(%'0.5803844475;:88.51,+./-***)'(&(-/.-/645./-*,//,+),+,-,)/5(),2469,)67(')*).-21222&(#$(..(4/120*374-3224,()+,-99,.,+++.,++,.-800522286210'*34,*,)'((**:,.6-,*100/0)'%%*%+,/012(+,4//..,1248610.&)&/-990112967:4-''.-&&$%'./26667867855-//%'1,(+(%((0(001626621)&&)*,',2+-'%&',*+/9<7898688/8(--5.+'1':;699().-./06;869-/,1&0),,')',35,&()%'/,3/0055-)03::2372-%&#(%&&%&&''.,.020122&&%'&(01//5..-*5-4.01:606+005484289//2061+2./*-((-13,&-0.0.0.,/4/,,+...1397)-&&'350(+'.(*+9)+9.4**%,'.2+'1/391,/.0*94*)68;5953)1012:142:22.05294449:8::9:9575/36867998594:431812167998.85736<51*)12-1,**%)%**(5,1-.005..169765&('(,'.0124.)$')490;80-'()/(+,006-2/-635%3)+4,+*++002+,,.23:505,..23;8:<;22.19-,0,)%&'(,1-8:::5,4157,)-,+11-39134-$)&-*):,-02/.2///77722.()).-342..11.+(%$&&*/5.)*'-+(*6%*-55:53.4:72;9*3-'&%&'&),/,&3,315)&%((*+203+(''/,1:6/12361((.263.86;56;72-73-.,.-911.7,--0$%'''246+1;.18<4,.<360//06570:40))$&&&(,-0;-9;.+;7/*('
@b30161d7-6748-4cee-a647-bce63872bfcf ch=32 read=57006 start_time=2019-12-13T04:31:49Z barcode=BC01 runid=2c9cf7bc05858273f10e7d7ec552fc0bd742dc3e
CGCCATCGGTACTTCCGTTCAGTTACACGTATTGCTGTGCTGAAAGTTGTCAGTCAATGCTTTGTGTTAACCTGCGCGCATAGCTCTATCTTTCCGTTACCTTATTTACGGCCCAGTCATGAGATCACAAAGTGGTAAGCGCCCTCCCGAAGGTTAAAGCTACCTGCGCTGTTTTGCAACCCACTCCCATGTGGTGTGACGGGCGGTGTGTACAAGGCCTGGGAACGTATTCACCGTGGCATTCTGATCCACGATTACTAGCGATTCAACTTCATGGAGTCGAGTTGCAGACTCAATCCGGACTACGACGCACTTTATGAGGTCCGCTTGCTCTCAGTGCTTCTCTTTGTATGCGCCATTGTAGCACGTGTTAGCCCTGGTCGTAAGGGCCATGATGACTTGACGTCTGTCCCCACCTTCCCTCCAGTTTATCACTGGCAGTCTCCTTTTGAGTTCCCATTTGGACCGCTGGCAACAAAGGATAAAGGGGTTGCCTTTCGTTGCGGGACTTAACCCAGCATTTCACAACACGAGCTGACGGCAGCCATTCAGCACCTGTCTCACAGTTCCCGAAGGCACCAATCCATCTCTGGAAAGTTCTGTGGATGTCAAGACCAGGTAAGGTTCTTCTTCGTTGCATCCCGATTAAACCACATGCTCCACCGCTTGTGCGGGCCCCGTCAATTCATTTGAGTTTTAACCTTGCGGCCCGTACTCTCCCCAGGCGGTCGACTTAACGCGCGTTAGCTCCGGAAGCCACGCCTCAAAGGGCTGTCAAGTCGACATCGTTTTGGCGTGAATTTCCAGGAGGGTATACCTAATCCTGTTTGCTCCCCACGCCCTTTTACAGGCGTCAGTCTTCGTCCGGGGGGCCGCTTCGCCGCCGGTATTCTCAGATCTCTACGCATTTCCTGCCGCTACACCTGGAGTTCTACCCCTCTACAGGACTCAAACTTGCCAGTATCAGATGCAGTTCCCAGGTTGGGCCAGGGGATTTCACATCTGACTTAACAAACCGCCTGCATTGCATGTGAATTCCGATTAACGCTTGCACCCTCGTATTACCGCGGCTCTGCTGGCGGGTTAGCCGGTGCTTCTTCTGCAGGTAGCGATCAATGAGCAAGGTATTAGCTTTGCTCCCTTCCTCCCCGCTGAAGTACTTTACAGCCCAGGCCTTCTTCATACACACGCGGCATGGCTGCATCGGGCTTTACGCCCATTTATTACCAATATTCCCCACTGCTTGCCTCCGTAG
+
'',($%%&&*',,7+*,349,+1,)+*.-1-4.,'((%&)((*06*/221,'*)',(*%$'*/)2+-,+-06+)*)*$)''(/3593333+6-/-),.')/.3.452,''&)&(&017**+(*,31/0183//,32+%&''.6+*/+((,1*2,9.5*)*+,/4+')&'4#-49-.+-(28.)+-191,/012*+)++/27;:+,*&)*)+*.673750--.-(4/099:10,:1-.59434;934494.,-,*6+*+,+,,-0513(')(,++.23112411,2,(+/33428+:424.6**(%&*,200+.08:002+0**-)()-6,//.()$))/22:/2,22/-1//158:;180,*&))(*+-22&&(,...18980611-7847+0--0,(-+2.00894((*301,-192:16-+1+,.495./167.7,,(1113;9-98+,-.1:473*-403428859634,-*(09)2.8.67)+*3,31,/&',++538213;853303-/*)*'/35:80101,/+.('5010*.0&,+-8-).)(*'+,1855652102.17826/++-,/.*4*02799/4:::135/.,+-6960-+336,..,/./.7006/29'0,:8/0..)(((*%&*+4&$%*,-1;923-*,,,167.-9/.+/.+-00(2..:5+(333:5<839;8--.277,.5/-4.),6375//+**(-*/29*.3994;83/+*1,8,/--(')*+..031/*,+*%+1.535:7736-,,0.+))///)+./..,.725/-**4/-,''%'&$&&&1-*.1***.&)%&,74742125(&)*975,*(&(&')1+(%'&*+0/15.0288;8408((.461'%('(0-/-,+&-,/5.+*/,+.)(/11263,3021-920+*)0-01/---6:88-*'./'*)/3+,,---1$)3,-.7+4+*'*)/5(+.-.4-/09574..9,70,.112.7.8/(*3,.%20)()(*+2+,.*2+5-3/*.-1+,,'()$.&&(%'+)%(',934+)-+-,.,+/+,-//82/10330**0,)-/+*)+,1226+&&+,0///6623.+,3.::<9741(3-.,-11(++-&%&&&--3,1+)-)'%')*)&+,09,4:853175/-:8,1-()&+45)(*-(.0'%*,*52784:---,.-,(+(*,3,,-/**-,0//0'+**-.&$-*1/,'01*$'*%.(3-34357446')***'&),,(,2+.3-
@28909701-fb8f-440d-ad71-cba7519ac8d6 ch=401 read=38508 start_time=2019-12-13T04:32:08Z barcode=BC01 runid=2c9cf7bc05858273f10e7d7ec552fc0bd742dc3e
CTCCTACGGGAGGCAGCAATGGGAATTTTTTCGGCAATGGAAACTGAGCAACGCCGCGTGAAGGAAGAAAGGTTTTCAGTTGTAAACTTCTGTTATAAGGAAGAACGGCGGCTACAGGAAATGATGGCCAGTGACGATACTTTATTAGAAAGCCACGGCTAACTACGTGCCAGCAGCCGCGGTAATACGTAGGTGGCAAGCGTTATCCGGAATTATTGGGCGTAAAGAGGAGCAGGCGGCGGCAAAGGGTCTGTGGTGAAAGCCTGAAGCAACTGGTAAAGCCATAGAAACCAGGCAGCTAGAGTGCAGAGAGGATCGTGGAATTCCATGTGTAGCGGTGAAATGCGTAGATATATGGAGAACACCAGTGTGGCGAGAGCGATGATCTGGCCTGCAACTGACGCTCCAGTCCAGCGTGGGAGCAAATAGGATTAGATACCGGTAGTCCACGCCGTAAACGATGAGTACTAAGTGTTGGATGTCAAAAGTTCAGGTGCTGCAGTTAACGCAATAAGTACTCCGCCACAGGTAGTACGTTCGCAAGAATGAAACTCAAAGGAATTGATGAGGGCCCACTGAAGCGGTGGAGCATGTGGTTTAATTCGAAGCGAAGAACCTTACCAGATCTTGACATACTCATAAAGGCAGAGATGGAGAGATAGCTATATGAGATACAGGAATTGGTGCATGGTTGTCGTCAGCTCGTGTCGTGAGATGTTGGGTTAAGTCCGCAACAGGCGCAACCCACTTATCGTTAGTTACCATCCATTAAGTTAGGGACTCTAGCGGGCTGCGGTAACAAGCTGGAGGCAGGGATGACGACCAATCATCGTACTTGCTGGCCTGGAGCTACACACGTACTACAATGGATGGTGCAGAGAAGCGAAGCCGCGAGGTGAAGCAAAACCCGCAAATATTCTCTGGCGGTTCGGATTGTAGTCTGCAACTCTCCGACATGAAGTTGGAATCGCTGGTAATCGCGAATCCCAATGTCGCGTAGACCGTTCTCGGGCCTTGTACACACCGCCCGTCACACCACGAGTTGATAACACCCGAAGCCGGTGGCCTAACCGCAAGGAAGGCTGTCTAAAAGGTGGGGTTGATGATTGGGGTGAAGTCGTAACTAAGGTAACCGG
+
.+--,/3034*,1,+.+-)+14.'+(3896+/*305<63**,''$&'-143415;676*,-'(*)+%++(,07;752+,0.,.892019575462359(2,.**-,(3-1/.+-.&+).2-*,)+',1($())*&%&%&&'(+)-5.&)()(+-(*(''(/*,&&('(1310//,-04.230092327/2+*/-+722:786371/0+4+4-1-//51:787.79,''0-(,.,,33586'3215*.,3---0/1-0-/83./51/0.*)*'($&+/11)&./..-*38/0-+),/00120,/*+/5**&(%-,33)))*,0*0,&&'(')'('),/70..7,))121215434266.,,'+,-3:5553+,/-+((%()*$'')*,,4-6.98812../0.+.-.++.21)*&'*,47'*%*79850/-(6--),*--)%,*/2663-//14257;:5.),.++,-176,302/7.5-4777289-)*5/**&*)+/,//2/2/0,&*)*(,2.1-221)')(%%%()+'*--.47:63513*-,-(/6++31+7+**++)0,,(&&04/.7)%'%%*((..5//-*-.,3.,,./5(,',)((/2$)*)-(-/1+2,).1()$((5.,*+,,,111,,-3-%$&('.-/:96-'''('($')232433/.../++*(&*&7*935642967...,/1**++209875*4*+,0054:1,)(0..+..0-3335((,..1/./8,%(,,01334;10/41398.1''3230+1,(15/-221+'(('(&(,,-(*&&%&),(.01,+*'''6953*...*&$%((*+355,2**+*)'$%('+,11%&'(%)))')''$)())&'%'++-67799**'(%)'/,,00274,++,+))-.(.09-*'.)$%%'%''+413,$'*%''((8*8-160128:986713+.-'*()*.,)*/2.,9/4-/,*,,+()'+,,-+-++638('(%&&+*-,*('*/+/+*5667*+).-3---3100/391/;8213))$(%%'*+/,.*,+-))$*'(&%')(..2,%--1&(..73743--,,+/+,342232*(.+2-01',+**,.415,///),++****.-(('-.(.+8<897:
@32562eb7-c83a-4985-979b-0b5a930f6b69 ch=182 read=115635 start_time=2019-12-13T04:32:07Z barcode=BC01 runid=2c9cf7bc05858273f10e7d7ec552fc0bd742dc3e
CCGGTTACCTTGTTACGACTTCACCCCAGTCATGAATCACAAAGTGGTAGCGCCCTCCCGAAGGTTAAGCTACCTGCTTCTTTGCAACCCACTCCCGTGGTGCGACCGGGCGGTGTGTGGCCGAGACGTATTCACCGTGGCATTCTGATCCACGATTACTAGCGATTCCGACTTCATGGAGTCGAGTTGCAGACTCCAATCCGGACTACGACGCACTTTATGAGGTCGCTTGCTCTCGCGGGTCGCTTCTCTTTGTATGCGCCATTTGCTTAGCGTGTATTAGCCAGCCCTGGTCGTAAGGGCCATGATGATGACGTCATCCCACCTTCCTCCAGTTTATCACTGGCAGTCTCCTTTGAGTTCCCGGCCGGACCGCTGGCAACAAAGGATAAAGGAGTTGCGCTCGTTGCGGGACAACAACATTTCACAACACGAGCTGGCGGCAACCATGCAGCACCTGTCTCACGGTTCCAGAAGGCATTCTCATCTCTGAAAACTTCCGTGGATGTAAGACCAGGTAGGTTCTTCGCGTTGCATCGAATTAAACCACAGCGCTCACCGCTTGTGCGGGCCCGTCAATTCATTTTGGCAGAGTTTTAACCTTGCGTAATACCGGCCTCCCCAGGCCAGTCGACTTTCAACGCCGTTAGCTCCGGAAGCCACGCCTCAAAGGGCACAACTTCAAGTCGACATCGTTTACGGCTGTGGACTACCAAATTATCTAATCCTGTTTGCTCCCCACGCTTTCGCACCTGAGCGTCAGTCTTCGTCAGGGGCCGCCTTCGCCACCGGTATTCCTCAGATCTCTACGCATTTCACCGCTACACCTGGAATTCTACCCCCCTCTACGAGGACTCCAAACGCCGGTATCAGATGCAGTTCCCAGAGTTGGGCCAGGGATTTCACATCTGACTTAACTCGACCACTTACTGCGTGCGCTTTACGCCCAGTAATTCCGATTAACGCTTGCACCCCTCCGTATTTCCCGCGGCTGCTGCAACGGGTTAGCCGGTGCTTCTTCTGCTGAGGTAACGTCAATGAAACGAAAGGTATTAGCTTTGCTCCTTCCTCCCCGCTGAAATTGCGCACAGCCAGAGGCCTTCTTCATACACGCGGCATGGCTGCATCGGGCTTCGCCCCATTGTGCAATATTCCCCTGCTGCCTCCCGTAG
+
5/,5/901151.18021144:0--22.(*/524007553620++*)'%#$&--4-/33.)(+,0,1/-*,./881'1-41378/1.0/:3,/.10&%'(''(%')*&.56216545,&''*(+&/1.)3-/:556;6:2:3/267)**,/)'**+4.3/0.01989/1(''45:7455&&'(.,'(*+),336819):+8/0.5.4+&*22436131::00.+/2+1),,4,/251.)/&'+)*),2.87.79.+1/00/019.96)&%(%&&+))-20%*%)1,.-/:5139:9+1+(*./,1**'()*()(+,9::9.7:7,2774:022//12<:449792,,'$&*+886093--47925+'..03:6:;56655*'+'.8*7.998;)-+'(1,*--/67060--*/.2))&((1-278),'&'$('+*.0/.1,3)140).52866544/56*,./*+&(.75/8-*)-*''''+4/.2014-*+),200-183:678:97,,+*)*-:6581-'1.847<;88080--/01))*2-68-5/*+%%&%%$()-501-3,-*/+6-6:,+25689<:-088*)+,&)&(2::,3716/5+,)+''*()))'+,)189,+4617./02/.*,-)(*-1++,*+.*%1////1+4),/--,/51247+*15+&%(('%(**2*.0377399,54))+',+',*.5///3473)/+3-1452933664291+.02:8.,0,-*77+(,,89,.86653627435:16::0689-8767:7<989:34+()(*;<;979//487663-55845:8,&*+)/4.0105000*+.5/114/6671(,,&,'%.-2445','%&(+*-00338./3:89.831,1)()'(6,*(.26-24-+/32+(,,.3.--,3.7*)(.(*1,#'&''(()--.56--.5/-.*3.)&+/176;6731/7,/+**1(%(%,-,,039562,;--7)*,0734223&($%+(2/3.,,5318*)**):;<8/.)$)&2).58333/6/.,-3*2$,'&(.-,2.+*+/0('0.48*8971/68.,:9/41&-&%&$&'**%5/()+,./64988:7')'*%-))-)($*'*++,-,.3)-0213((1/62'+/')-2-9/.-2492*)01876:079(+/+(
@38814710-cd17-4fb5-8cc0-7a5e1750ff62 ch=58 read=79858 start_time=2019-12-13T04:32:18Z barcode=BC01 runid=2c9cf7bc05858273f10e7d7ec552fc0bd742dc3e
TTGTTATGCTTCGTTCAGTTGCATATGGTGCTTAGAAAGAAGTTTATTGGTATGTGCAATGTTTAACCTTTCATACCTTTATTGCTCCTGCGGGAGGCACGGCAGTGGGAATGGCTGCTGGCCGGAACAAACCTGGTAAGCCGTGAAGGGCGCTGGGACAAAGTACTTTCAGCGGGAGGAAGGGAGTAAAGGTTAATACCTTGCTCATTGACGTTACCCGCAGGAAAGCACCGGTAACCGGTGCCAGCAGCCGCTGATGGCTTACGGAGGTTGCAGCGTTAATCTGGAATTACCCTGGGAGCAGAAGCGCACGCAGGCGGTTTGTTAGTCAGATATGATCACGGGCTCAACCTGGGGACTGCATCGTGCTGGCAAGCTGGAAGTCGTAGAGGGGTAGAATTCGGTCGTAGCGGTGAATGCGTAGAGATCTGGGAGAAGGGAATACCGGTACAGGCGGCCCCTGGACCCGAAGACGGCTCGGGTGCGGCGTGGGAGCAAACAGGATTAAATTACCCGCCATGAAAGCGATCGACTTGGGGTTTTGCCGGGGCTGTTTGAATAGCACGTTGATCGACGCACAGGGAGGCGGCCGCAGGTTAAAGCTCCATTGATTGACGGGGCCCCGCTGGCGATGGGTGTATGGTTCCATTCGATTACAACCGCCCAGAAAGAGACGCCTGGTCTTGGCCGGTTGCTGGGACGGATGGCTGGACGACGTTGGCTGTCGTCAGCTCGTGTTGTTGTGAGGGAAATGTTGGGTTTAAGTCCATAGCAGGCGCAACCCACTTATCGCTGTTGCCAACTTGGTCCGGCCGGGAACTCAAAGGAGACTGCCAGTGATAAACTGGAGGAAGGTGCGGGGATGACGTCCGTCATCATGGCCGACCAGGGCTACCACGTGCTAATACGGCGCATACAAAGAGAAGCGACTCAAGGTGGCGGACCTGCTTAAAGTACGTCAGGTAAGTTGGGTCAGCCGACTCATGAAGTTGGAATCGCTAGTAATCGGCCGGATCAAAGGAATGCCGCGGTGAATACGTTCGAGCCTTGACCGCACCGTGCGGTTGCAAAAGAAGTAGGTAACAACTTACTTCGGGAGGGCGCTTTACCACTTTGCTGATTCGCGGCGGTGATGTAACAAAGAGTAACCGG
+
$6*1/++'+(+.+/47/.3.$%#$#%$%'$$&$%%+,)&+(()0'$*%'%()0&%#%&$'&,1)+..+28'$#$#%%)+(#'%"$&*)%$')-+'('*&(&('&(++0.)+()$(%&''+&%#(%*(+,+))'%'%'%&$&#$$%&&(&&(()--2'$$')&&'',1;,,&++%16.11*2,2+'))28-'*07-:-,.,.7*-01&.()%'%'&$+43,/'(%+(&&'$,&)&%%$'%'''&))%**'),.*+&''+)+)+)&-+,()*(0''%&&*1+2+++$-*0-1..-,'(,2'&%'*%)('(*+&)&+)+-+(*),($''%&)'&(&,$$$&(&&(&-435615160*+,&%*,,,,*(%&$)--1-+,'&#'('&%&'%(*(',,*(((,--,(''(((%''+,*.**')&$-''())()+.++4)(()&,,(-,4279/*'&%$))%*%&(-*,.6-:)('.+*,)*&(&)%'(%$&(+,-**./+,/4<:8065+-'&'$'%$)'%$*,&-$-+'(++**)+%)$$%,0'+*++*/-064))'&&&$&%%%(&*)0--.+++''$*%&$&$,))$%&%%$.0(*%*-',&))&'(*(#%#'#)$&$$&+./.+)'%%%&(')%(,,'%$)'1066,&#((-('),$%'1)-)'))''&+2(&%(&2*..,.,)%(&'$%#''&'&%$',/'&*-+('$%%()'&(%%&&%&())1661.40135745559+,,(&(&-.(%)-,229,*))3866-+5,%%(&/)*20.12'.0,$%'*.//++,%/5)++./($$))86,1-5-8<6251285:.+.(*--24491)+%(),1+/,**')*,(,&&$&*,1/)1222*+1*+22034(&&%)),-&+&+-.+.(*+')++()'''+'3'3//0333048*'*',*((-'**.)%'&*-3/04()&%&&$$,+(*$%)),,&%&%$$'+,('#%&%%-*)2402$&&&'(*7/5/734++*&*1/70,,()%'))02+1+,*(,)*.)''&+''%%''//456'$$$$$$$$%'&('&%&%&#'+*-),,68)&)+)))*'(,).(0&%%$')0,*2+%(,-+,++*&&,,'))*'%$%(*885+('%$',&)('%$')223((%()2802,/
@71858bef-8f48-49e9-bc12-9720cf7b42fb ch=387 read=83973 start_time=2019-12-13T04:32:16Z barcode=BC01 runid=2c9cf7bc05858273f10e7d7ec552fc0bd742dc3e
CTCCTACGGGAGGCAGCAGTAGGAATTTTCGGCAATGGAAACCCTGACCGAGCAACGCCGCGTGAAGGAAGAAGGTTTTCCGGATTGTAAACTTCTGTTATAAAGGAAAGAACGGCAGCTACAGGAAATGGTAGCCAGTGACGGTACTTTATTAAATACGGCTAACTACGTGCCAGCAGCCGCGGTAATACGTAGGTGGCAAAGCGTTATCCAGGAATTATTGGGCGTAAAGAGGGAGCAGGCGGCAGCAAGGGTCTGTGGTGAAAGCTGAAGCAACTTCAGTAAGCCATAGAAACCAGGCAGCTAGAGTGCAGGGAGAGGATCGTGGAATTCCATGTGTAGCGGTGAAATGCGTATTAGATATATGGAGGAACACCAGTGGCGAGCGACGATCTGGCCTGCAACTGACGCTCAGTCGAAAGCGTGGGGAGCAAATAGGATTAAGATACCCTAATGGCCGTCCACGCCGTAAACGATGAGTACTAAGTGTTGGATGTCAAAGTTCAGTGCAGTTAACGCAATAAGTACTCCGCCTGAGTAATTACACGTTCGCAAGAATGAAACTCAAAGGAATTGACGGGGGCCCGCACAAGCAGTGGAGCATGTGGTTTAATTCGAAGCAACGCGAAGAACCTTACCAGGTCTTGACATACTCATAGGCTCCAGAGATGGAGAGATAGCTATATGAGTTGGGTGGTCATGGTTGTCGTCAGCTCGTGTCGTGAGATGTTGGGTTAAGTCCACAACGAGCGCAACCTTATCGTTAGTTACCATCATTAAGTTGGGGACTCTAGCGGGACTGCCAGTGACAAGCTGGAGGAAGGGGCGAGGATGACGTCAAATCATCATGCCCCTTATGACCTGGGCTACACACGTGCTACAATGGATGGTGCAGAGGGAAGCCCGAAGCCGCGAGGTGAAACAAAACCCATAAAACCATTCTCAGTTCGGATTGTAGTCTGCAACTCGACTTCTATGAAGTTGATCGCTAATGTCGCGAATCAGCATGTCGCCCAGTGAATACGTTCTCAGGCCTTGTACACACCGCCCGTCCACCACGAGTTGATAACACGAAGCCGGTGGCTAACCGCAAAGGAAGGAAGGCTATCTAAGAGTGGGATTGATGATTGGGGTGAAGTCGTAACAAGGTAACCGG
+
,/03.-3(4623722342351.+(,-;;947;87;75-*/,1;+,-58:776758414<2368769//-)%**'*(6-,0'***/3/247/229310.41348+1)21()374(52&210.0*.,*/1..,+++.41450,)(%))),+**-3*.)''*,.,,2624231469;768425804.0+/-,.:78252159239)).22;816+&*(*).,-0239996,82,)',/)'--'495/6.+---'06011765173.-0*%&&)-)'(%%&&,'()+-+,9;67.--4.2526552///-,&()21173*(((-5-/7195/3/5/29-,*+*,*---73-(,3((+')%*'(*:998367.+2.+8249/...04+((((27/..--366570135.0.0//%&(+.156%)+*)(545:9')+.3:;1,570801'')./4:,+.))&,(()*(*(+,/7223::000/($&'(11*,-546;8:8:8:730/*+7621--/,+371*0116745&%((+../+/54-(%%&%'&')-/.//-%%*&%**+858623144)*))),,002)/67+.5,%&$&-5.0/1131*./710*,.10',.536(*/,-16433009.0443,1))2'0(+,4844577456630'%.+-1-+*,-.::/-++)210564.-*(%)'()04+,40-+,./629/02-.1,23320420535.+,--128/62.607-2.,#&(&-$$*-2/2*31+40/1003-+1--5;254*1726-5.43;815862//1&+2266577,*1-.0-'(+,652-&&'*,)(((&11*6464588:<0//99822(,-+*.124889;659123.-++),/168816161/211699::6-)11&/)+/)()-/+-4/6/)(%*'*-)*/;:85<9133860*--6245-***/./7,3-$)''045--+)*-80*.4/..)*'*+)3%*%)*&%%&)%%'++410*))&)013952,-1*&(,.7;76556<876&,12707./053404:449-&*'((/5/0,,-)0++*-*(&,%&,(*5.47516)*53/++/1**-,0)()))/+.(12+8.)%')09/.2))**+,41)-**(%'+'(6024457*)%%,3/256
@cc1404cb-e01f-40c5-83bd-f6829f7974b6 ch=491 read=80781 start_time=2019-12-13T04:32:11Z barcode=BC01 runid=2c9cf7bc05858273f10e7d7ec552fc0bd742dc3e
TTGGTATGCTTCGTTCCAGACACGTATTGCTCCATTGTGGCGCGTGTAGCCCCTACACATAAGGGGGGCATGATGATTTGACGTCATCCCACCTTCCTCCTAGTTAGGCAGTCTCTCGCTAGAGTCCTCCAACTTAATGGTAAGTAAACTAGCGACCAAGGGTTGCCGCTCGTTGCGGGACTTAACCCAACATCTCACGACGCAGGCTGGCAACAACCATGCACCACATGCCTTGTCACGAAGGGATTTCCTCGATTAAAGAGTAATGCAAAGGGATGTCAAAGTATGGAATGGAGGTTCTTCGCGTTGCTTCGAATTAAACCATGCTCCGCTACTTGTGCAGGGTACATCCTTTGGGTTTTAATCTTTTGCGACCGTACTCCCCAGGCGGAATGCCAATGCGTTAGCGGCGGCACCGGGTGTTGAAACCCCCCGCACCTAGTATTCATCGTTTGGCGTGGACTACCAGAATTATCTAATCCTGTTTTGCTCCCACGCTTTCCGAGCTCAACGTCAGTTACAGTCAGAGTCGCCTTCGCCTGGTGTTCTTCCCTGAATCTCTGCATTCCACCCGCTACACTGGAATTCCCTCTCCTCTCTGCCTCTAGATAACCAGTTTGGGTTGGCACCCAAGTTAGGCCGGGTATTTCATCCCTTAATCATCCGCCTACGCTCCTTTACGCCCAGTAAATCGGATAACGCTCGCCACCTACGTATTACCGCGCTGGCACGTAGTTAGCCGTGGCTTCCTCCTTAGGTGCCGTCATTATCTTCCCAAAGACAGAGCTTACGATCGAAACCTTCATCGCTCACGCTGGCGTTGCTGCATCAGGGAGTTCCCCATTGTGCAATGTCCCCTGCTGCCTCCCGTAGG
+
#'..-()'*+.0),40&&)&&')',(+.+-447+6*$$''+,:861+**+,++(')))-)1,**63/*6370.0006;,+'*$&''*/30*495;75.2-)$&'((+86564/+,)//.-+%)+,3606'0*.-6/8..1//+)'*+'%&'$((+.',))-*/-'+*)--705/)+)24.,0+1*0.)*'('..-/.24)-&*%'+))0+1,&*(/-9/-+%'*)&''($,&*)&(*#&&+(,**&(.0054523/7.0+)()+,(.+/0/'*-+,.-.0-4+(($'&(&('*2.-//336;778635%/1.3'(+0-1621900/.03:76/---+)**4,4/((%'((1*),++,(*35)1600.54.*//110&-*,.398.,/..(203+((&)/./0010-./+4,+4../1*)+*.230-4(,1526(&(+050-/306:326)(.)&*(+)419355456.-**+-,./031,3.,.)1.-*-.14.+/./0:5/()*'2((,((*,15536//./32.*+*))+6.7;85310.,-)243516/)%#.1'//.)()&..(+$&0..-3**'++((-'3*18-+../511-2(**(*0--.5**%+,-.-87,-%')&*-%5&**(*,/)-.6.)+&)'56)-(&+,%&&3(,-**-6+/945645387-8.*,+.))(*-0/+*/*9/6842./.028.-3-+$*&.--9358)'%$*)(($,*01344//1207201375122--+(,*.+-5578.:-,-66167/+2+))'/,*('&%$%*+4)$+-)69282/./(11.*+'(&+,//.9/.&*/235.03*&-56+9;7,1:.2286:4+1*031+*)&&*+.29*,:41-
@6450c683-8d1c-4f6d-bed4-6b45a2380478 ch=84 read=72394 start_time=2019-12-13T04:32:28Z barcode=BC01 runid=2c9cf7bc05858273f10e7d7ec552fc0bd742dc3e
TCGGTGTACTTCGTTCAGTTACGTATTGCTGGTGCTGAAGAAGTTGTCGGTGTCTTTGTGTTAACCTACTTGCATCGCTCTTTATCTTCCGGTTACCTTGTTACGACTTCACCCCAGTCATGAATCACAAAGTGGTAAGCGCCACTCCCGAAGGTTAAGCTACCTACTTCTTTTGAAAACCCACTCCATGGTGTGACGGGCGGTGTGTACAAGGCCGGGAACGTATTCACCGTGGCATTCTGATCGATTACTAGCGATTCCGACTTCATGGGTGCCAGACTCGCTCAATCCGGACCACGACGCACTTTATGAGGTCCGCTTGCTCTCGCGAGGTCGCTTCTCTTTGTATGCGCCATTGTAGCGCGTGTGTAGCCCTGGTCGTAAGGGCCATGATGACTTGACGTCATCCCCACCTTCCCTCAGTTTATCACTGGCAGTCTCCTTTGAGTTCCAGCCCGGACCGCTGGCAGTAACAAAGGATAAGGGTTGCGCTCGTTGCGGGACTTAACCCAACATTCACAACACGAGCTGACGACCATGCAACACCTGTCTCACGGTTCCCGAAGGCACATTCTCATCTCTGAAAACTTCCCGTGGATGTCAAGACCAGGTAAGGTTCTTCACGTTGAATTAAACCATGCTCCACCGCTTGTTGATCGGTATTTGAGTTTTTTTTAACCTTGCGGCCGTACTCCCACAGGCAGATGGCGACTTAACGCGTTAGCTCCGGAAAGCCACGCCTCAAGGGCACAACCTCCAAGTCGACATCGTTTGCGGCGTGGACTACCGGGGTATCTAATCCTGTTTGCTCCCCACGCTTTCGCACCTGAGCGTCAGTCTTCGTCCAGGGGCCGCCTTCGCCACCGGTATTCCTCCAGATCTCTACGCATTTCACCGCTACACCTGGAATTCACCACCCCCCTCACGAGACTCAAGCTTGCCGGTATCAGATGCAGTTCCCAGGTTGAGCCCGGGGATTTCCCACATCTGACCAACAAACCGCCTGCGTGCTTGCAGTAATTCCGATTAACGCTTGCACCCTCCGTATTACCGCGGCTGCTGGCGCAGGTTAGCCGGTGCTTCTTCTGCGGTAACGTCAATGAGCAAAGGTATTAACTTTGCCTTCCTCCCGCTGAAAGTACTTTACAACCCGAAGAAGGCCTTCTTCATACACGCGGCGAAAACTGCATCGGGCTTGCGCCCATTGATGTAATATTCCCCACTGCTGCCTCCCGTAGG
+
#%-&)'-+.3/0,-59/012//-0*-,*,53,+,-/564('()+...3'3,.678;9133/9/8.7.&)&%&(%,1665*((+)21+/-(.-69(+-)2+./()()*-2/.774,-,;:3644:40--06,*)//-.-,./3<'()/+(&-+)*-5/2,1145;6356:7295,&'+,)(/1+,-340379966,.4489553311157789/148&5543302369556200)1//1;952123**.*')*)(+-.+0/4+&/00/)++/*.'()(,48250516'8,/4/7/86--//2+,')/67000//-.28312/,-,,.2131*'+15/0+5+-.6<9+.,-+78:;528/*),+)*-./.*&$'.-+*1488(1(%28:9;8500-,+-.2//0-,++,-13)(/33879,0634087+,1::94;4248705'%*&')*342.*)16--528;653,1-'+'**/090119-3*'-3/;353523003.&.56-)'&-+)-(+.-1140/037534--3565/.(&*++5(3'$&')1-/3111/2-98552-,03*-*1227<8898:7731108:94748/',-.45213456799;949.5,3.:::921*-+/*+6/405<;:94//0,0*(0.-*0%%%$$&(&(-+&,0/0+02041<21/3;39091208753/..,4,)&-)+23%(%'&-(-+--4.9055619.(,..34./-('-.,103;66411:,+*+4504/3)8-6872(+-124278%'&-,-06;599688&9520239/40.362-6</-58829,%()*/700.0/5936523789,0-,.42672+%-6:8070262;6589-0:1:3/27153/)+-198/0(&,03-5;;759:04800028::3.+/)('+((117:8/,,$')*/.289/5((''$30)0-066223501239<6:2-.4/:00021+-46/,0;24('$&*-4+*)&$6+98;846/25346693127+11359:9;8723321,30-0.(*).47137'5/-6.-2-++0+,--1-+)$(%))--,,38&31126;68<7531.3*,5858/5.-,'++17++'*),-1+)/0/,24*485.7:/+99*1-)(0+2/77..0439.+,(&,)/4/77<79<:9854.2/*.*'(*,+&$'')-.<,76336,332;5(1,*$$$%(*(').036,),-,022564/8.-076*
@b394433b-cda3-4940-83ae-7097504acdae ch=162 read=99975 start_time=2019-12-13T04:32:27Z barcode=BC01 runid=2c9cf7bc05858273f10e7d7ec552fc0bd742dc3e
CTCCTACGGGGAGGCAGCGGTAGAATATTGCACAATGGGCGCAAGCCTGATGCAACCATGCGCGTGTATGAAGAAGACCTTCCAGTTTGTAAAGAGTACTTTCAGCGGGAGGAAGGGGTAAAGTTAATACCTTTGCTCGTGACGTTACCCGCAGAGAAACACCAGCCCAACTCCATTGCCAGCAGCCGCGGTAATGCAGAGGGTGCAAGCGTTAATCAGGTGCACAGATAAAGCGCGCAGGCGGTTTATTAAGTCAGATGTAGAATCCCCGGGCTCAACCTGGGAACTGCATCTGATACTGGCAACGAAAGGAGTCTCGTAGAGGGTAGAATTCCAGGTGTAGCGGTGAAATGCGTAGAGATCTGGAGGAATGCAATTGGCGAAGGCAGCCCCCTGGACGAAGACGACGCTCGGGTGCAGCGTGGGGAGCAAACAGGATTAGATACCCTGGTAGTCCACGCCGTAAACGATGTCGACGGAGGTTGTGCCCGCTGAGGCGTGGCTTCCGGAGCTAACGCGTTAAGTCAGCCGCCTGGGGAAGTACGACCTGAGTTGAAACTCAAATGTCGTTGGCAGGGGGCCCGCACAATGATTGGAGCATGTGGTTTAATTCGATGCAACGCGAAGAACCTTACCTGGTCTTGACATCCACGGAAGTTTTCCAGGATGAAATGTGCCTTCGGGAACCGTGAGACAGGTGCTGCATGGCTGTCGTCAGCTCGTGTTGTGAAATGTTAGGTTAAGTCCCGCAGCAGGCGCAACCCACTTATCGCTGTTGCCAGCGGTGGCCGGCCGGGAACTCCAAAGGAGACTGCCAGTGATAAGCTGGAGGAAGGTGGGGATGACGTCGAAGTCATCATGGCCCTTACGACCAGGGCTACACGTGCTACAATGGCGCATACAAAGAGAAGCGACCTCACATGAGCAAGCGGACCTCATAAAGTGCGTAGTCCGGATTGGAGTCTGCAACTCGACTCCATAAGTCGGAATCGCCAGTAATCGTGGATCAGAATGCCACGAGTAGATACGTTCAGGCCTTGTACACACCGCCCGTCACACACCATGGGAGTAGGTTGCAAAGAAGTAGAGTAGCTTAACCTTCGGGAGGGCGCTTACCGCTTTGTGATTCATGACTGAGGTGAAGTCGTAACAAGGTAACCGGAAATGGGGCGACAGGCAGTAGAGTTACTAGGAGCACCGACAACTTTCTTCCAGCACCAGCAATGCGTAACTGGG
+
-/20-%0,15*+12..0.,--$-&-*/74.,)-.92/3++$&*)$-+2434/-*',.2312+*.0/223369..4+&161.3)$-.1/*1.8)'&$(*02:1.'')(./(&,**,+*'&(03*--1*/',33;5/154(6/36080/3:5%%%%*&)*%&&**&'+&%),,.38)4)'50+,.-056.3-64473'.$-)*+&()6660/.-33806+,64--%%*-332.&')(+'+%'2.(.295'..,-/))%('.(*&#+))-44+(3789:4034-)13+3-600000201102.6-,00,+/.*&+%(),-.217)(.4-/*/&/)0.,-264-$#(').***-**/04631..0278;0-2-'0)$($$)'(()*.1-6-%.59;6,,0745''-(,(,-17899(*+'(&(&'*77:8++(,000.'34+3..'./78;4/48730124254521043,/-.-+-0/-,(/,+,-.-0+54,%)#)$2/1883955,0++,++/.46.--*-+($*,/+,//06:4045,*(&*')(%-($0/,0.&0-&)+-,24/+('*-*,%+$.2881.9.*,'(&'$'#*$2,),-33.112/:6276:/--.-:8,6+3/03-..02/41174070)0,,+3554),.10,0,/8:20''+/+4.0('++2%02286,882248472--14)*-222721-0//++*-5.+&')*0358282,(&(,..11;+133910,-56))-.%5'(-*+.-%30('*.0../)*+*+.*+-(*(,*'($%'),.1067.6949&74,*/&)+34621),,()*,))+,9:-,4,54:769:+/2416'97-..+-.197/*,*.0.++'&+,9;5;:786//+-,/+,,),-52*.,/735245:))))++(*5030,*'*%%---*09)2%)+097644150,.17+0)+.+*,-+3.1/+*,..--'&()*37699875/-*'',5.763**%%%')-.049467770.(+*.4*)+&#&(%%6/-.,15.+.23.(,*-+/-//06,0//+-.''')12888-95(**+066<6.47,',*)*.,*))*+*-+8,89684)60)-52-/24537/%,//2.0578;80//'2..%-***+3,-.0-,./*-,2/356;0.-1,*,-05-/-/(0+(*'(**$'-3'(&'(''%)%&)+,1/1-.66229++*../18.///72''%#&&%'$##
@7f9ba0f8-5b2f-488e-bfd7-eb59e9ccc9d1 ch=201 read=61705 start_time=2019-12-13T04:32:35Z barcode=BC01 runid=2c9cf7bc05858273f10e7d7ec552fc0bd742dc3e
TTGGTAATACTTCGTTCAGTTACGTATTGCTGGTGCTGAAGAAGTTGTCAGTGTCTTTGTGTTAGCCTGCGCGCAGCTCGCTCTATCTTCCGGTTACCTTGTTACGGCTTCACCCCAGTCATGAATCATACCGTGGTAAACGCCCTCCAAGGTTAAGCTATCTGCTTCTGGGTTTTAATACTCCCATGGTGTGACGGGCGGTGTGTACAAGGCCCGGGAACGTATTCACCGCAACATTCTGATTTGCGATTACTAGCGATTCATTCATGGAGTCCGAGGTTGAACTCCAATCCGGACTTAGACGTACTTGTGAGATTCGCTCAGCTCGCACTATCGCTTCCCTCTGTATACGCCATTGTGGCGTGTAGCCCTACTCGTAGGGGCCATTGACTTGACGTCATCCCACCTTCCTCCGGTTTATCACCGGCAGTCTCCTTTGAGTTCCCGACCTAATCGCTGGCAACAAAGGATAAGGGGTTGCCTTTCGTTGCGGGACTTAACCCAACATTTCCTGAGCTGACGACGACCATGCAGCACCTGTCTCAGAGCTCCAGAAGGCACCAATCCATCTCTGGAAGTTCTCTGGATGTCAGAGTAGGTGGTTCTTCGCGTTGCATCAGATTAAACCACATGCTCCACCGCTTGTGCGGGCCCCGACCAATTCATTTGAGTTTTTAACCTTGCGGCCGTACTCCCCGGGCGTCGATTTATCATCGGGCGCCAAACTTAAAGCTCAACCCCCAAATCGACATCGTTTACAGCGTATGGACTACCAGGGTATCTAATCCTGTTTGCTCCCCACGCTTTCGCATGAGCGTCAGTATATTCCCAAGGGGCTGCCTTCGCCTTCGGTATTCCTCGCATCTCTACGCATTTCCACCGCTACGTGGAATTCTACCCTCCTAAGTCTCTAGCGACCCAGTAAATGCAATTCCCGGGTTAAAGCCCGGGGCTTTTCACGCCTCACTTAAGTCACCGCCTGCGTGCCCAGCCTTGATTATTCCGATTAACGCTCGCACCCTCCATTATTACCGCGGCTGCTGGCGCAGGTTAGCCGGTGCTTCTTCTGTAGTTAACGTCAATCACCTAGTCTATTAAACTAAATGCCTTCCTCGCTACCGAAGAACTTTACAACCCGAGGCCTTCACATTCACGCGGCGTAACACTCAGGGTTCACCCCCATTTGCGCAATATTCCCCTGCTGCCTCCCGTAG
+
$&)())),,5644/478,-/2+-/5304.-+.-&)*8976++/,.5001&10'024:6..),**$4/.,,++')(%%('**,,334356,1461801373177,.-,////(*+/2+.022840:674716;88191287279:*.0(4')&1*24.333412&007/,++%(),('&&'++-6.+-0421,,/24<;8*4102,267:;103.(++()-.4666;5./8-101,(0+-+0-;7.,,-,4,--420244781%')-/340++*,''((,.7./:8/8(9))7(4*8554225857/('%&(/.,/8//*-)3(+/47350466762222090./0----,.,-,,/92),))')(+,)-2.*+,/0/0((2363,(-'))+,2.011356.3(,(269755+-*2,7;0/012570421/566:/33,+./4+*(((+13238554703/...1/0*013.,')),),924))1'&(,,+*,77001030,5)-+61/:31/$'),,-0026/4*(*103&1$&)-/1025788/.//0,8)'&++&'&+-50:253235776+))+'-377689<::/.-.)&(*+(4'',.3.)---.306/0*26%&(*.-6235-/,/2134:571*()&$+)*))+*1/,'$%$1,2:303<:-,,0:<9*5-+&(*)*&*3-0...,998.&-*-//0/)57,-/6./'*/)+*+**%%*.519-,.0,3+27;;*3810015657865:0.***+*.%(,314616304343110*.4./511/:4*.-3582*--12:6,()'(,-,/222*/0249::7:0-,+22+,-,.5096776564'/,,.326*,&()-.,+,/447-8:-/0-293998856./-),,563493*0-(,,%&&*,-/114.421$)%'..*+.)(,1--(*/4',/1*'*-/,264'%&(++%($*+).(),,1--./03<388555*4(,,&&$'&%%'&05+,,%&(*,,..*)++)$$$)-.//,&1()3616;64755595+/&$#($,/02,+-2.65),.4/463,-,-/1/45769/4/./1371&478203/),2.2/0)+&45585424687-0('+,*,.0/22+-/3/7,(',*03/20**+065&-+0,50+)(),'*-/+.-))2&%/9:3*,.6)+335061.0+593,+,.51.+)--((.,1
@e65c6fd7-5130-4db7-8823-869081788591 ch=67 read=75900 start_time=2019-12-13T04:32:45Z barcode=BC01 runid=2c9cf7bc05858273f10e7d7ec552fc0bd742dc3e
CTCCTACAGGGAGGCAGCAGTAGAATTTTCGGCAATGGGGGAAACCCTGACCGAAGGCAGCGCCGCGTGAAGGAAGAAGGTTTTCGGATTGTAAACTTCTGTTATAAAGGAAGAGCAGCGGCTACAGGAAATGGTAATGACGTACTATTAGAAGCCACGGCTTCAACTTCCCCGTGCCAGCAGCCCTTGCAGTAATACGTAGGTGGCAAAGCGTTATCCGGAATTATTGGGCGTAAAAGGGGGGCAGGCGGCAGCAAGGGTCTGTGGTAGAAAGCCTGAAACGCTTCAGTAAGCCATAGAAACCAGGCAGCTAGAGTGCAGGAGAGGATCGTGGAATTCATGTGTAGCGGTGAAATGCGTATAGATATATGGAGGAACACACACCGGTGGCAGAAGGCGACGATCTGGCCTGCAGCTAACTGACGCTCCAGTCAGCGTGGGGGGGGGGCAAATAGAAGTTAGATACCCTAGTAGTCCACGCCGTAAACGATGAGTACTAAGTGTTGGATGTCAAAGTTCCAGTGCTGCAGTTAACGCAATAAGTGATTACTCCTTACAAGTGGTACGTTCGCAAGAATGTGAAACTCAAAGGAATTGACGGGGGGGCCGCACAAGCGGTGGAGCATGTGGTTTAATTCGAAGCAACGCGAAGAACCTTACCAGGTCTTGACATACTCATAAAAGGCTCAGAGATGGAGAGGAATGGCTATATGAGATACAGGTGGTGCATGGTTGTCGTCAGCTCGTGTCGTGAGATGTTAGGTTAAGTCCCGCAGCAGGCGCAACCCTTATCGTTAGTTACCATCATTAAGTTGGGGACTCTGGCAGAGACTGCCAGTGACAAGCTGGAGGAAGGCGGGGATGACGTCAAATCATCATGCCCCTTATGACCTGGGCTACACGTGCTACAATGGATGGTGCAGAGGGAAGCGGCCGCGAGGTGAAGCAAACCCATAAAACCATTCTCAGTTCGGATTGTAGTCTGCAACTCGACTACATGAAGTTGGAATCGCTAGTAATCGCGAATCAGCATGTCGCGGTGAATACGTTCTCGGGCCTTGTACACACCGCCCGTCACACCACGAGTTGATAACACCCGAAGCCGGTGGCCTAACCGCAAGAAGGAAGCTGTCTAAAGGTGGGATTGATGATTGGGGTGCCGAAGTCGTAACAAGGTAACCGG
+
,-//,,-&-2+*.2+2550351))+*47430:45;96682(+4-4:+++-3//((&.)-&*)06/422-..*02-&+++0,8002(/(2./2382113033/50014)*')(%'&(',)/,,,:901*,0*+402-../.-&*(),&,1/$*()5---05+)2',.+./1..)(/),4+,-/,71''%%%$%)()*+623-/,+/41/6+*.*+1,++)*/-,.1,/110-(''/42*)+20)()&-**.30(/1.+/44-0/.,&(&%%+-*-.53/(5,+(+-3,))*39055---,1864;2360/../.+),+.8350'''/2/245;:-:,4,3*+*+)..11574./:1//5785+0/23663513*---41/0-/,29(/,///%'.+.24887/...-0+25/),&))$-*214777809*+,*,&&(+,,,21.)16)*,-;9920*()+1139776:((%'()*+12),-39879:01/+0))()*/1193886<6;6:49866425/:))*956447102.0)*(*1,,/.')$','(%)1+*-+0*+(+(+-0367<1(-+,(+2,+)).5647:21)+**-2/1.-,+')051/7*,+/.,/0/5698111(-()-.58;-;8;4-3-,-86644-+*(/01.-((.),'-*.+.-,.78777432163*.6126++,./18.,*(*&)*'*(()+./0&(*+/71.+.+56/..--(73:0011///1045.--..0443/35661*(//600.,56,+51'3&'21/212393.7255551/+2+.395:960</5*7+0:;538641(+)()'+,03410,-**,-2.--.8.)2-&'(+(&2841:889735.90129:715)0/-)-2/015:;35503440(*,--.,*.2:6:<::866321+'.-'(,%%'(,4281.03/004'+'*,'/*)/099.08.5:313*/1710.*8+&-*.320/41,00235550111.7/.1705/336433(111,,,)*1131.1&*())+,0,*)*,5367814452.'+/592;2205)*+6366;54677778:03///.1,-.0862/3-)+7+.6525/7/6.085:340++(*'&*'&))221568*2527<:+1+)+33318/./()(((++2,,-((&$%(/+004;39/9
@3108ae54-80a2-4f90-ad47-10473aed4dc8 ch=58 read=79900 start_time=2019-12-13T04:32:46Z barcode=BC01 runid=2c9cf7bc05858273f10e7d7ec552fc0bd742dc3e
CCGGTTACCTTGTTACGACTTCACCTGATCGTCACCGTGGTAGCCACTCCCGAAGAGTTAAGCTACCGCTGGCACAGCCCGCTCGACTGGTGGCTTGCTGACGGGCGGGTGTGTACAGGCCGGGGCGGCAAATCACGTGGCGTTCTGATCCACGATTGCCTGAAGTTTAACTTCGTAGGTCAGGTTGGGCACCAATCCGGACTACGACGCCCTTTGTAAGAGAGTCGCTTGCTCTCGCGAGGTCGCTTCTCTTTGTATGCGCCATTTGGCACGTGTGTAGCCCACCGTCGTAAAGGGCCATGATGACTTGACATCAATGCAACACCTCCAGTTTATCACTGGCAGTCTCCTTTGAGTTCCCGGCGGACCGCTTGAAAACCGGGATAAGGGTTGCGCGCTCGTTGCGGGACTTAACCCAACATTTCACAACACGAGCTGGCGGCCAGCCATGCAGCACCTGTCTCGCGGTTCCCGAAGGCACATTCTCATCTCTGAAAACTGCATTGGATGTCAAGACCAGGTAAGGTTCTTCGCGTTGCATCCGGAATTAAACCACATGCTCCACCCGCTTGTGGGCCCGTCAATTCATTTGAGTTTTGGCATGGCCGTACTTCAAGCGGCCGACTTAACGCGTTGGCTCCGGAAGCGCCTCAAGGCTGTATCCAAGTCGACATCGTTTTGTGGACTGCAGAATTATCTAATCCTGTTCCCCGCTTTCGCACCTGGGCGTCAGTCTTCGTCAGGGCCGCCTTCTGCCGGTATTCCTCCAGATCTCTACGCATTTCACTGCCTGGAATTCACCCCTCTGCGGGGCTCAAACGCAGTATCAGATGCAGTTCACGGTTGAGCCAGGGATTTCTATCCTGACTGCTTCGACCGCCTGCGTGCGCTTTACAATTCCGATTAACGCTTGCACCCTCCGTATTACCGGCTGCTGGCTGGAGGTTAGCCAGTGCTTCTTCTGCGGGTAACGTCAATGAGCAAAGGTGTTAACTTTACTCCCTTCACTCCCCGCTTCGTGCTTACCCACAGCCAGAGCCTTCTTATACCGCAGCGTGGCATCCCATTTGCGCCCATTGTGCAGATATTCCCCTGCTGCCTCCCGTACCG
+
70+(0/).-8.-19///&1372)1'%%$*+*((%*%&'%*'%(--%''30)).5.&*1--)'(%#$&%&)'$$#%&%*/0+--3%%'.-,+'%%(-,,-++.,541.+&,#%$(''&*1/+(*+%.(&%*-))'%()*,.,(+630../38132155$0'(%&%(&)$(*,,5-'($*$%'&(-)**/10+''0+(3,++*),()*%%%+((*75%,&(&&&$').$'+*)*/0/4--/-*1-0,/04276096,-//+,+26024,++))+.-23-+&&+/)$&%()/734+).565;6++++)**'),(,*'(.(($/,,.*+/'***(.:3-2547667*&(+-)*$'(').04939.**)(0,'&&$$$&/36201'03*4/-07219)(&'%(*/.3602/9932+-'&'(%-'.-1:7/,---2..((0//1,1.,(,+,084*)*((-.02-.11*.(.&4894:+))**0.+2/1:.*+,.102,)'2-'(&%(%.'6*;:/25/3576:*0+$-+'*96:881-0-.1((),,*+&,'-304/7/)()2/.0+-+14*),,+-)'&))1)%+,-67:5(-+(*%..9;)(*)$%&((*,.**)&(+-,.-106245340-.,--.3&00/7)/,+.,,,/02660/()&$%$&,'0).//.(&),,*7.)$''49755&3(&)'1.232448524('&%)30)&(*93/(*#*,,-340&'($'012;:78:)0-*+.(*5-5*&#*+*+++8;1/+0-)).--27:796837;,+$%%%+1),*0)1+.(070-,0,*&(,.')+-(203(3&++//0')&((1'4630#'*2-6&&03:)(/+*170.**-/''(('(&%(*/-4482580132641,/-02',*1-654/0/3.1---,-+//3;536:367)5$&'((-.03./-)&+.()).2,-.9.57..+1*).-+%*(./5797532+7+-.6:37+,*/'),()'))+'+--8/-6/)**524*(+,()%*$%%%%,+&&)(&-,&'%(2446-,)&&%))'(&+++*$''(+-&#$%&'$&%*.*)0/)(&,'/3687+0/+&((///02-5:**3'.$'
@63d3acd4-a3fb-47fc-bcaa-e46719fb5d29 ch=267 read=60766 start_time=2019-12-13T04:32:45Z barcode=BC01 runid=2c9cf7bc05858273f10e7d7ec552fc0bd742dc3e
CTCTACGGGAGGCAGCGGTAAAGGGAATTTTTTTTCGGCAATGGGGAAACCCTGACCGAGCAACGCCGCGTGAAGGAAGAAGGTTTTCCAGTTGTAAACTTCTGTTATAAAGGAAGAACGGCGGCTACAAATGGTAGCCGGTGACGGACACTTTGATAGAAAGCCACGGCTAACTACGTGCCAGCAGCCACGGTAATACGTAGGTGGCAAGCGTTATCCGGAATTATTAATAAAGAGAGAGAGCAGGCGGCAGCAGGGTCTGTGGTGAAAGCCTGAAACGCTTCAGTAAGCCGCCAAAGAAACCAGGCAGCTAGGGTACAGGGAGAGGATCGTGGAATTCCATGTGTAGCGGTGAAATGCGTAGATATATGGAGGAACACCAGTGGCAGAAAGGCGACGATCTGGCCTGCAACGGCAGTCAGCGTGGGAGCAAATAGGATTAGATACCTGTGAGTCCCACGCCGTAAACGATGAGTACTAAGGTGTTGGATGTCAAAGTTCAGTGCTGCAGTTAACGCAATTACTCCCGCCTATGAGTAGTACGTTCGCAGAATGAAACTCAAAGGAATTGACGGGGGGCCGCACAAGCGGTGGAGCATGTGGTTTTAATTCGGGAAACGCGAAGAACCTTACCAGGTCTTGACATACTCATAAAAGGCTCCAGAGATGGAGAGATAGCTATATGAGATACAGGTGGTGCATGGTTGTCGTCAGCTCGTGTCGTGGATGTTGGGTTAAGTCCGCAACAGGCGCAACCCTTATCGTTAGTTACCATCATTAAGTTAGGGACTCTAGCGAGACTGCCAGTGACAAGCTGGAGGAAGGCGGGGATGACGTCAAATCATGTACCCCTTATGACCTGGAGCTACGTGCTACAATGGATGGTGCAGAAGGAAGCGAAGCCGCGGTGAAGCAAAACCCATAAAACCATTCTCAGTTCGGATTGTAATCTGCAACTCGACTACATGAAGTTGGAATCGCTAGTAATCGCGGAGATCAGCATGTCGCGGTAGTGAATACGTTCTCAGGCCTTGTACACACCGCCCGTCACACCACGAGTTGATAACACCCGAAGCCGGTGGCCTAACCGCAGGAAAGGCTGTCTAGGTGGGATTGATGAGATTGAAGTCGTAACAAGGTAACCGG
+
.346993::/081+34&42.0'+1,,247:9;42,./654;3451,&./05,%%&211224476435*(*(*+84131*-,(+/92+0''))9,-.;7129100(0-016)')*--081&1+'*+*((%%1')80.-0.,''),--*$$%&(*)%(+(&),**,-+,/,+)-+*,143555-+,)(+6,22284/+))+)/12...7129576,;++,/50%%)%&6*/)+-3,()*))()%**58:518410601140230/.21206801862*+&'%'''%'%***'*,&&'.5-(-67.8-)(&$$',*+.('&+'28,)*&',./7462+5)8+88-,+++*)+--;:/26.+,./01..---*12.+-++2346:455/+)'&.1-,2/390//0/*,.318795+)'&$#&')'*+---/.((.1:;6&-*(+/,-11+2,)(*,+/.)1)&(-/6()(.(**&%%%(.,.2.+)),-.:.9.9666,,,)*6;718*+++-//4141435-%+#"')06*,572'&''''*,.6762;1./1.2332'45,,567+/,-./0//0159:;//2'('*(.*,00826,./(1**,41<;1197:6(1*&**(/.24:55732,/++,')./0-9/1184--'+-23970+..-/&&&&(-.4-,**)10234448576514768311..263445379;55220.)-..;68788/+/1.3+7+5987987.12.$%&'))-/./2283:3-20/0),8-30712:8::,7,1(*,-(,/)'()).('())/201)31.--,--31,-25-*0-(*+02-661-,0582..09--.9:742/210-812056:123')(1/2/111/+,0/028672,*.0--)%'('++-2.7./722*)*+03(0.880.5/)++586+5./:728+/599(2(/*)-+31/1226-++/)*(%''-.,4-+-5-+**(-*,,&)-0/././--+'+.111324558,+''%$**,/:19736:777&.51--/++..,/.1:67:8///./03,*,+0,--,,1668*81*(-1./264:525--7;:7/0,)*)-&*'()(2232-423;;45-++()&&%,'&)('()&'*7267+3/199;78
@4b4a347c-d83d-4951-99b6-8578e52f4732 ch=172 read=103299 start_time=2019-12-13T04:32:45Z barcode=BC01 runid=2c9cf7bc05858273f10e7d7ec552fc0bd742dc3e
CTCCTACGGGAGGCAGCAGTGGGGAATATTGCACAATGGGCGCAAACCTGATGCAGCCATGCCGCGTGTATGAAGAAGGCCTTCGGGTTGTAAAGTACTTTCAGCGGGGGGGAGGAGGGAGTAAAGTTAATACCTTTGCTCATTGACGTTACCCGCAGAAAAAAACACCAGTAACTCCGTGCCAGCAGCCGCGGTACGGAAGTGCAAGCGTTAATCCGGAATTACTGGGCGTAAAGCGCGCAGGCAGTTTGTTAAGTCAGATGTAATGAAATCCCGGGCTCAACCTGAGACTGCATCTGATACTGGCAAACTTGAGGTCTCGTAGAGGGTAGAATTCCAGGTGTAGCGGTGAAATGCGTAGAGATCTGGAGAATACCGGTGAAGGCGGCCCCCTGGACGAACTGACGCTCAGGTGCGAAAGCGTGGGAACAAACAGGATTAGATACCCTGGTAGTCCCACGCCGTAAACGATGTCGACTTGGAGGTTGTGCCTTGGGCGTGGCTTCCAGGTACGCGTTAAGTCGACCGCCTGGGAAGTGCGGCCGCAAGGTTAAAACTCAAATGAATTGACGGGGGCCCGCACAAGCGGTGGAGCATGTGGTTTAATTCGATGCAACGCGAAGAACCTTACCTGGTCTTGACATCCACGAGTTTTCAGAGATGAGAATGTGCCTTCGGGAACCGTGAGACAGGTGCTGCATGGCTGTGTCCAGCTCGTGTTGTGAAATGTTGGGTTAAGTCCGCAACGAGCGCAACCCTTATCCTTTGTTGCCAGCAGTCCGGCCGGGAACTCAAAGGGAGACTGCCGATGATAAACTGGAGGAAGGTGGGGATGACGTCAAGTCATCATGGCCCTTACGACCAGGGCTACACACGATGCAATGGCGCATACAAGAGAAACGCCTCGCGAGCAAGCGGACCTCATAAAGTGCGTCGTAGTCCGGATTGGGTCTGCAACTCACGACTCCATGAAGTCGAATCGCTGTGTCGTGGATCAGAATGCCACGGTGAATACGTTCCCGGGCCTTGTACACACCGCCCGTCACACCATGGGGAGTGGGTTGCAAAAGAAGTAGGTAGCAATAACCTTCGGGGCGCTTACCACTTTGTGATTCATGACTGGGGTGAAGTCGTAACAAAGGTAACCGG
+
-+5,*)70:1-40..//-.1179-,30,7-(*%).23480.'.32',/11()(&&&-01418857675612345,-1.5387;81::8;5759624//-060+11)-/31.+(,)&)*(&)*074/.6-5-,0.15-+0.0&/()+64182.5+*-,-1203*((%).)$&%&.+./85768:231,,..011(-020)-'()43865619111,/)(*1)/-0119:731,37+**()&($,**(,796*--''$()+,1400%))*+03*+31)27658+:/70/%'/,-////8.,-011-<,,77(()&''((('+..96,'/2/12),.,/-+*7:+*%')*2..,,00)*+--,++(+1239510)//46.5.-,10+24362792,*3755*).)--./*,+.+++,/05276.04899.)',88(4(83..4-/0637;1,:-..849,)*209;55+1&/.353554(/5.///0.3/-.57/,,/'.*7-',,4-7+',$&'%&++)8,6,89579738988:3')(*.-'/620+61.1170::00-1,9731.020.-7.'05(-1*',+,56594688-*+,&,&')1/76275<32121:9876*)1,)157291/8<9;9;06-,),-011/0.*()/;31-+,--:0/,-3128688524.907-886:9551/&+%*(,-76786:11.-)'')-.24464203/.,/11+-1:5;96;64/059,.075+*22371/2:4275650.6-*0:68;22/*--6/-1:3()(,*45834'/-)&))65,4*&%*)*,/517684.02-40720580/4578777/,.02488123235,(('&*,/;114.,)%&()&)&%'%+1/6*986889782.&(%(+''+-2-32700/12;.5190.301324;5/29;888898731*4,+5,1/,,*&%('&+,)$%'(566:48.6-,+3''1/600,'($(-.<;11113+-88999/2-979:<6232/1,/,,0223060/.0...081-:1/063323/**%-/)&+*./..7./037*&)*&)+-2/,'()*'-41:7;9'1-)'&)('(*&*-081-0/01:186100.-100*,+0+-/357587:(1,34;5344
@86ef25fb-d838-42f2-9906-fcb64474f9c4 ch=7 read=47635 start_time=2019-12-13T04:32:54Z barcode=BC01 runid=2c9cf7bc05858273f10e7d7ec552fc0bd742dc3e
CCGGTTACCTTGTTACGACTTCACCCCAGTCACTTGAATCACAAAGTGGTAAGCGCCACTCCCGAAGGTTAAACTACCTGCGCTTCTGCAACCCACTCCATGGTGTGACGGGCGGTGTGTACAAGGCCGGGAACGTATTCACCGTGGCCTTCTGATCCACGATTACCTGGCGATTCCGACTTCATGGGTCAGGTTTTGAACTCAATCCGGACTGACGCACTTTATGAGGTCCGCTTGCTCTCCTTGAGAGTCGCTTCTCTTTGTATGCGCGCCATTGTAGCGTGTGTAGCCCTGGTCGTAAGGGCCATGATGATGACTTGACGTCATCCCCACCTTCCTCCAGTTTATCACTGGCAGTCTCCTTTAGCAGGTTCCAGCCGGACCGCTGGCAGCAAAGGATAAGGGTTGCCTGCGCGCTTTCGTTGCGGGATAACCCAACATTTCACAACGCAGCTGACGACAGCCATGCAGCACCTGTCTCACGGTTCCAGAAGGCACGTTCTCATCTCTGAAAACTTCCGTGGATGTCAAGACCAGGTAAGGTTCTTCGCGTTGCATCAAAGATTAACCACATGCTCCACCGCTTGTGCAGGCCCCGTCAGTCGACGAGTTTTAACCTTGCGGCCGTACTCCCCAGGCGGTCGACTTAACGCGTTAATCCGGAAGCCACGCCTCAGGGGCACAACCTCCAAGTCGACATCTCGTTTACGGCGTGGACTACCAGGGTATCTAATCCTGTTTGCTCCCCACGCTTTCGCGCCTGAGCGTCAGTCTTCGTCCAGGGGCCGCCTTCGCCACCGGTATTCCTCCAGATCTCTACGCATTTCACCTGCACCTGGAATTCTACCCCCCTCTACGAGGACTCAAGCTTGCCAGTATCAGATGCAGTTCCCAGGTTGAGCCAGGGGACTTCACATCTGAAGCAACAAACCGCCTGCGTGCGCTTGCTACGCCCAGTAATTCCGATTAACGCTTGCGCCCTCCGTATTACCGCGGCTGCTGGCTGGAGTTGATCAGTGCTCCTTCTGCGGGTAACGTCAATGAGCAAAGGTATTAGCCTCCCCTCCTCCCCTTCAGAAAGTACTTTACAACCAGAGGCCTTCTTCATACACGCGGCATGGCTGCATCAGGCTTGCGCCCATTGTGCAATATTCCCCGCTGCTGCCTCCCGTAGG
+
14)(3.))'(3*2/-.768:<8-5.,)(&-1)&'(/-6410416*,0/543,*++19&)*/,+*/43749//'))'*)'&)*,-2,**+,,47/%()09.0204/00126<:737/+,+,/1211/0.,6.57438647112:13-()#'.-*+.284-..000*,''&00//4<395-56965425./0)*.12)(-/:869/;25-62..&((-+-++098233(,(*/)))30+,/0/4&''')*',44.007042,98-.8:54/.(,358:4.-..*.33/4456;20477:4.5(25784/+*))),*))))-+,/1277.<:8-2499889.0.134;4-0156436211886545:5))'()107-/*,...0-86.,-3/76(64;*0,8654*1*-+'*(&,+)*&((+,-5592116-*&+..-)-3051<4,,/268()%%'+./35041/271767456458225721/1289:/,&&**+--&(*185/3.//.-/-18811384:89:<;:725,)()-((2513(1-5557<845/3+''(*.()(&+/*5./1..2234366-.9++3,*+/-&).,85+(12207.+'(,.-7;:)'2%'&()+-5.50643,699.,05602///./.1,**)(&,/1),+,,-,0-04*-/3:99'.:7----7883/5(1+./4)(+,+.(,*+0.)+/10146:88988:03-)*(&'')..//1-79-,70968/(+,.1<;6/0%0.&&&4999672//082659')4:914878;6<99::3474:859833-1'(*876426660212;2.*-+(%'&+*(3*/)2+-/,-,862+./6.61')*0188**'&&%$)('(3/01034788694;//*,-527/'237156:-11390+00-/&&&'#%(6*14805-5/78989:32+0*$%*)0/10/,./399<.3,,-1132,+,(&)$/53323)*+.6114...3149;811)&).)*-,**)*'2.+**-83;667852.,0611151911*4249*/)0+.)*$(&*,//.-/6-65,&'+(($+++*.-,**'&()*30)('*(*13:9:<;994.&,*,04./0.60..0013(97447044186).,)-*,.3328.765,(-/3466743191,-5.-
@103ad159-aa5f-444f-a135-0296756bf562 ch=126 read=116210 start_time=2019-12-13T04:32:58Z barcode=BC01 runid=2c9cf7bc05858273f10e7d7ec552fc0bd742dc3e
CTCCTACGGGAGGCAGCAGTGAGAATATTGCAATGGGGGGAACCCCGATGCAGCAACGCCGCGTGGTGATGAAGGTTTTTCAGATCGTAAAGCTCTGTCTTTGGGGAAGATAATGACGGTACCCAAGGAGGAAGCCACGGCTAACTACGTGCCAGCGGCGCGATGTTAATACGTAGGTGGCGAGCGTTATCAGTTTACTGGGCGTAAAGGGCGTAGGCGGATGATTAAGTGGGATGTGAAATACCCGGAGCTCAACTTGGGTGCTGCATTCCAAACTGTGGATTATCTAGAGTGCAGGAGAGGAGAGTGGAATTCCTAGTGTAGCGGTGAAATGCTAGAGATTGGGAAGAAGAACACACCAGTGGCGAAACGACTCTCTGGACTGTAACGACTGAGGCTCGAAGCGTGGGGAGCAAACAGGATTAGATACCCTGGTAGTCCACGCCGTAAGCGATGAATACTAGGTGTGGGGGTTTCAACACCTCCGTGCCGCCGCTAACGCATTAAGTATTCCCGCCTGGGGAATTACGGTCCTGAATTAAACTCAAAGGAATTGACGGGGACCCGCACAAGTAGCGGAGCGTAATGGTTTAATTCGAGAGCAACGCGAAGAACCTTACCTACATGACATCCCTTGCATTACTGTAATCGAGGAAATCCTTCGGGGACAAGGTGACAGGTGGTGCATAGTTTGTCGTCAGCTCGTGTCGTGAGATGTTGCCAAGTCCCGCAACGAGCGCAACCCCTTGTCGTTAGTTACTACCATTAAGTTGAGGACTCTGGCGTGCCTGGGTTAACCAGGAGGAAGGTGGGGATGACGTCAAATCATCATGCCCATATGTGTAGGGCTACACACGTGCTACGAATGGCTGGTACAGAGAGAGATGCAATACCGCGAGGTGGAGCCAAACTTTAAAACCAGTCTCAGTTCGGATTGTAGGCTGAAAACTCGCCTACATGAAGCTGGAGTTACTAGTAATCGCGAATCAGAATGTCGCGGTGAATACGTTCCCGGGTCTTGTACACACCGCCCGTCACACCATGGGAGTGGGTTGCAAAAGTAGGTAGCTTGAACCTTCCGGGAGGGCGCTTACCGCTTTGTGATTCATGACTGGGGTGAAGTCGTAACAAAGGTAACGG
+
0+0**,6+35+**/.11,.+*&*'0,)3)&(%&+++532+,4-&&%(,-00726622&(%'),).&&(/014747-59:3*%&**5467;.*++0176.,5/-78(-,253131221+010/9/,(9-+/0*4+,/),,--)*+**,-/2357322&&'$%%(*%+)/)23:6963:2262,+--/57325%(%73*,:;<997582,-,**+8969;9<:9943743487<88-*''%'/&+/9*2-&+)53.-+,/(,'/'(*235807-73)454,/6'*(''(&**-.0/2/4,(+*/+(*)*,+.----8+-.583/-/+3---6<95242((&'(0+-2'-(%++,.42/.,.4-2,3..-0.,.,./,,+&(164877/3,*($'%(+35559,()''006;:*+0221'-&54/.3-/09*17/-/7876/:-+,,.,,-:752/0003;:942-112-4-799+.805(+,01731-,01521381344945551328/579783,+0/020,+%&+('+1852-,-*3+-,56-0076(1*/516040-38./4:2/,.//72/.+++)%'*&)&')143;:3:590,*$(%+0&1/--04*,03/,.+,2...*,)+-8956,2,*+'1))+21-.0/00,-,+-,*25,:83;:0/0..)/,01752833:950/0(20;4/0988937777687.,/./2032434+0-/1--87+,44-6%%.34/7.5:9).6///1-5))*0,+)),1/1953//4/+002265,((&'&(26655+0-*'+/,16-.8.83777<;54678:8763/-+./99,2-/3+(+(*(*,-0347777842(,.012*&''*)*-/77565677/.,)()*+0../5036:71/*.,*+.%**.9;:226.-7;,27233858&,*93,,(+7*++.321/32,*,,/*394447926100731*(/9450+++-1.//3324-93/.0/110.0095743*$*(*6260&-44305.//1/.+.524754574757;9:::-**+0722;2132*,&'.3//,+*('&//-42:1)3:2)-40,0-4/-51%-20..6789<9896566124-++(5**,213876;(4,54.-.,
@703b6e20-f9d4-481c-9dd1-613cc0b2e2bb ch=275 read=58450 start_time=2019-12-13T04:32:58Z barcode=BC01 runid=2c9cf7bc05858273f10e7d7ec552fc0bd742dc3e
CTCCTACAGGAGGCAGCAGTGGGAATATTACTGTGGGCGCAAAGCCTGGTGCAGCCATGCCGCGTGTATGAAGAGGGCCTTCAGGTTGTAAAGTACTTTCAGCGGGGAGGAAGGAGTAAAGTTAATACGCGCATCGTGGCGTTACCCGCAGAAGAAGCACCGGCTAACTCCGTGCCAGCAGCCGCGGTAATACCCGGAGGTGCAAGCGTTAATCGGAATTACTGGGCGTAAGCGCACGCGGGCGGTTTGTTAAGTCAGATCCCCGGGCTCAACCTGAGACTGCATACAATACTGGCAAGCGAGTCTCGTGGTGGGAATTCCAGGTGTAGCGGTGAAATGCGTAGAGATCTGGAGGAATACCGGTGGCGAAGGCGGCCCCTGGACGAAGACTTGACGCTCAGGTGCAGCGTGGAACCGGCGGTTAGATACCCTGGTAGTCCGCCGTAAACGATGTCGACTTGGAGGTTGTGCCCTTGAGGCGTGGCTTCCGGAGCTAACGCGTTAAGTCGACCGCCTGGGGAGTACGGCCGCAAAGGTTAAAACTCAAATGAATTGACGGGGGCCCGCACAAGCGGTGGAGCATGTGGTTTAATTCGATGCGACGCAGAAGAGCCTGGTCTTGACGTGGAAGTTTTCAGAGATGAGAATGTGCCTTCGGGAACCGTGAGACAGGTGCTGTGGCTGTGTAGCTCGTGTTGTGAAATGTTGGGTTAAGTCCCGCAACAGGCACCAGCCCTTATCCTTTGTTGCCAGCGGTCGGCCGGGAACTCAAAGGGCCAGTGATAAACTGGAGGAAGGTGGGGATGACGTCAGGGTATCATGGCCCCTTACGACCAGGGCTACGATGCTACAATGGCGCATACAAGAGCGACCTCGCGAAACGGCGGACCTGCGGTAAATGAATCCGGTTGGGTCTGCGGCAAACTCCATGAAGTCGGAATCACTGTGTCGGCGGATAGAACTACGGTGAATACGTTCCCGGGCCTTGTACACACCGCCCGTCACACCATGGAGTGGAGTTGCAAGAAGTAGGTAACAACGCTGGAGGCGCTACACTTTGTGATTCATGACTGGGGTGAAGTCGTAACAAGGTAACCGG
+
(.14003'05+,5.011,.0.56-6,,(+%)%%&%)&')*+0))351.&-,.-*/6064772/+-.033211*'+)-*66:73755:/02:0/0..387+%(',06)'+,*)-+&'(*3.+,1.2-.0/+%('*..00'42092/90--//5*&,+$)339/8/.,6.004479:;455002.,.2320:0/.+..3016,122.-//.6262431707068792.*')(%&'+.(-+-&+0-&.04112156*+7%*)*610')+//+0,),(''(+22.--+*&%')))/012//0%+)'),1361+))&*,(/*1,-..0586-,,,3983581/14799//,-.3.37113/6249.4-.151+2/*.,)-.50,*-331/,-*-*-,*,0024848:994++*-,(&'%'&($$'&,1(',,28:*+64422359/1:::;920..0.26753/0.0+01.6-2.31'%%))03./0'0+)),),))*+/-0,+,**/31/04379<:::632/)%))//35470457(4/792<:-2773;/..082819;17;93.51,,+.4500,2133---+0'*+2.-&++9;-,,,,2($/(*,+2/(,)-.,)-10.,)(*('**)*+-9;5//)*,///+%'%)*/*,+-31,710.198973435)035-,('&%'%%%(#&&()/37755:5542:/-*;/8;62713.516'(+016,.55(0%('/5++0,/12+4/14710-,'./8570101(777977879*)'%(*'../046<;;::51/0//1*))-1+,3778885(,+&$')++--/084***('+56;770/)&&'&'**23022724;73544240,&)''87530/)+(&&&&''',('$$&$$&('&&%&%$%%&$(*+**,%'&#$&'%('+0..4801132015.10/.0$'&%'$&$)'(-7-*%%+$$%$&&-2/.93-55691('*-,/''&%)((),+1:53940/4/.+/1,-)(#%&(*&'.-,-.5&)+)*-.2/2,,--,%&'((&**)''#%''+-95/257932+-+-031033-,/.-.74.3.-1/2724:5739
@49c8ff27-8632-450d-afc7-23d716a2342f ch=33 read=61506 start_time=2019-12-13T04:33:15Z barcode=BC01 runid=2c9cf7bc05858273f10e7d7ec552fc0bd742dc3e
CTCCACCACGGGGTAGCAGTAGAATTTTTTCGGCAATGGAAACCCTGACCGAGCAACGCCGCGTGAAGGAAGAAGGTTTTCAGTTGTAAACTTCTGTTATAAAGGAAAGAACGGCGGCTACAGGAAATGGTAGCCGGTGACAGTACTTTATTAAGAAAGCCACGGCTAACTACGTGCCAACAGCGCGGTAATACGTAGGTGGCGAAAGCGTTATCCGGAATTGTGGGCGTAAAGAGGGAGCAGGCGGCAGCAGGGGTCTGTGGTGAAAGCCTGAAGCTTAACTTCCAGTAAGCCATAGAAACCAGGCAGCTAGAGTGCGAGAGAGGATCGTGGAATTCCATGTGTAGCGGTGAAATGCGTAGATATATGGAGAACACCAGTGGCTGACGACGATCTGGCCTGCAACTGACGCTCAGTCCCGAAAGCGTGGGAGCAAATAGGATTAGATACCCTGAAGAAGTAGTCCACGCCGTAAACGATGAGAGTACTAAGTGTTTGGATGTCAAGTTCCAGTGCTGCAGTTAACGCAATAAGTACTCCGCCTGAGTAGTACGTTCGCAAGAATGAAACTCAAAGGGATTGACGGGGGCCCGCACGGCAGTGGAGCATGTGGTTTAATTCGAAGCAACGCGAAGAACCTTACCAGGTAACGCGCTATAAAGGCTCCAGAGATGGAGAATGGCTATATGAGATACAGGTGCATGGTTGTCGTCAGCTCGTGTCGTGAGATAGGTTAAGTCCGCAGCGAGCGCAACCCTTATCGTTAGTTACCATCATTAAGTTGGACGCGAGACTGCCAGTGACAAGCTGGAGGAAGGCAGGGATGACGTCAAATCATCCGTGCGCCGGCCTGGAGCTACACACGTGCTACAATGGATGGTGCAGAGAAGCGAAGCCGCGAGGTGAAACAAAACCCTTAAACCATTCTCAGTTCGGATTGTAGTCTGCAACTCGACTACATGAAGTTGGAATCGCTAGTAATCGCGAATCAGCATGTCGCCCGGTGAATACGTTCTCGGGCCTTGTACACACCGCCCGTCACACCACGAAAGAGTTGTGATAACACCCGAAGCCGGTGGCCTAACCGCAAGGAAGGAGCTGTATCTAAGGTGGGATTGATTGGGGTGAAGTCGTAGCGCAAGGTAACCGG
+
'&''%('()+(+'%%%%(',)'((*/667-/1<7291/,,.+13)*+55*,,.00.-+0/.6563/1-/.3+-/(0+9:6/+0-80011//.3,.-.-')+.-00-/,)1470:2231.15.20-4/-88/.+1-)-0001&&()0078103'(%,.*/05/0-2..02/001&7&)+0*--,1)*)-,-.-.103+)++/*-&+,**,07;928-*-+).-'3*8754-49+&&+/*)+-+,3-.%)'+),&/,+++()+-1.-,..)1677/3*)()*(&*+.''+.49)16),40060/)&'+)*,,-0+,--*+)%*('-(1.3,+31)4)8)85477771---/1864;7316/1.+.476/65.,,)+*+20066/**&)',..--.--+8,9-:9:6,++++69:48*)+9-*&&&(*+1+/8.'**:;:/510-7.304689;2.+)+%)&&)+646613378/4,.%&&'',++%(),-55022035++2,28:943./7/*(+//,*),+.303-,+/.0--/&.(*(2+'/0-,,&,'(*,04667)(+,(-7346894587:..+***/0062-52,18*)-*,(10'4770,,+.52&&)38:-95:3***(+.3537++.+...0,3...)-)&%$'&(&)')*-04*5...&)(+,0961,)**)+,+221--(**.5*,&-+*++45/68926:859./1335:632)-+,,+.%,/10/0..00(**&+''08521-194-412443711/7+.7490*/70904367,/(+(+-436999/0000971.//3/.+,*/*3/&29218563-++67932,-+)'$)-+,&'&&,---&''00200-.199/--./923;443-/13.-)*&('**+0&+0((),,,1).('(28;278((&/740868;000&+,4:06.03+00787410-/+-/763300/0-02,./)-)*+/*-.+)(-,,-7875:5945651/0//0()-53:9:81858;885(312170-.-,,.-29448)()+*0032**)-*)&((4*)%%&)+*)',2)'+,)*(2*9111+*3864021204/3),%)+.',%,1203-112:7361/.030680.+.1,.0)5%10(//5)305::5/4
@57f8ed2d-2339-4a59-90a3-82584d57a5fa ch=19 read=37976 start_time=2019-12-13T04:33:10Z barcode=BC01 runid=2c9cf7bc05858273f10e7d7ec552fc0bd742dc3e
CAGGGAGGCAGCAGTAAAGGAATTTTCGGCAATGGGAAACCCTGACCGAGCAACGCCGCGTGAAGGAAGGAAGAAGGTTTTCGGTTATGAAGCTTCTGTTATAAAGGAAGAACGGCGGCTACAGGAAATGGTAGCCGAGTGACACTTTATTAGAAGCCACGGCTAATACGTGCCAGCGGCGCGGTAATGCATGGAATTGGCAAAGCGTTATCCAGTTATTAGGGGCGTAAAGGGCAGGCGGCAGCAGGGTCACCATGGTGAAAGCCTGAAACCTTCAAGCCATAGAAACCAGGCAGCTAAGAGTGCAGGAGAGGATCGTGGAATTCCATGTGTAGCGGTGAAATGCGTAGATATATGGAGAGGAACACCAGTGGCGAAGGCGGCGATCTGGCCTGCAACTGACGCTCAGTCGAAGCGTAGAGGAGCAAATAGGATTAAGATGCCTAGTAGTCCACGCCGTAAACGATGAAATTACTAAGTGTTGGATGTCAAAGTTCCAGTGCTGCAGTTAACGCAATAAATTCGCTCCGCCTATGAGTAGTACGTTCGCAGGAATGAGAGCTCAAAGGTGTTGACGGGGGGCCCGCACAAGCGGTGGAGCATGTGGTTTTAATTCAGAGCAGCGCGAAGACCTTACCGGAATCATGACATAAAGGCTCCAGAGATGGAGATGGCTATATAAAGGACTGGTGGTGCATGGTTGTCGTCAGCTCGTCGTGAGATGTTAGGTTAAAGTCCGCAACGCGGCGTACCAACCCTTATCGTTAGTTACCGTCATTAGGTTAGGGACTCTGTAGGACTGCCAGTGACAAGCTGGAGGGAAGGCGGGGATGACGTCAGATCATCTCCATGCCCTTATGAGCTGGGCTACACGTGCACACAATGGATTAGTGCAGAGGAAGCCAGAAGCCGCGAGGTGAAGCAAAGGCCATAAAACCATTCTCGAGTTGGATTAGCCAGTCACAGCTCGACTACATGAAGTTGGAATCGCTAAGTAATCGCGAATCAGCATATGGTGAATACGTTCTCGGGCCTTGCCACACCGCCCGTCACACCACGAGAGTTAATGTACCCAGGAAGCCGGTGGCTAACCGCAAGGAAGGGCTATCTAAGGTGGGATTGATGGTTAGGGTGAAGTCATAACTAAAGGTAACCGGAAGATAGAGCTGACAGAGCAAGTAGGATGCTACAAAGGAACTACCGGTAGCTTTCTTAGCACCAGCAATACGTAACTGG
+
*)-4*+++(()+&,-+*&,))//::.,7:85353.')+*.8,**+02-/1136526:2/-/+*%')'(,15/+/,,0..'%(&+--*,$)*%')+(+%*+(,5<4/2.3-162*/.-600.1/*'+)(+/3,(+0+($&&&&&$&')))050**(',7/,0-,*.('(*+7.2((*1,7112*.-.1.-0100,/)*,*,+07-,0208100%$'-6-00%*.1601),0)&++('*1609*)))&,20.-''$$&%%*()*-)-66,./'*)***.,79;641.-40034+5.,00//***.013345)&(1:579692-2-3.5:5-+*()*../81)*1-++//0057876,,2,)*$,)'./513,,)'*))*.-1,-(-((-.7697;6874,*+++''''(**+9%((().2+,(**&''0750&0-,60/((-3(2:)*+41232.+,,01--3553*&.*''%('+-485,.200-,-4*3205).3;0).-1//-..+*-.-*,')&''*3)/(&$''**(,5+(''$()&''&'04:,'('*(,*-.(&)$..82.(,&&$'(*',(+1880181)*(+(()+&+)+/)((&+)..5/8;019484(&(&*203+,,&($,5111-/8&+*((*))*''%&(32*4.-1()*&()873***)+7421,&'')(',$$)'+'*.+++//.88:635/64&&&&&%))*93-1+0248',..1-0++377,.3-.)%'('($#&#'%-3.-2.1/+*1,--6243./0)--/&+-/*/44.6/,&%#&+/56546--..-0/.***+60,-/)-1/..'.5,9976886642486340(*+*-(/-)(/+,('%,-%+3*+()(*&''.$%%*(,..3/*)%*.**(,+*+'+'&&%%*&(04/0.*-.**1,(++,)''(()'',2.05/24712)$&&%,**0)'%)(..-,,,+23434.430111*-,(--8.6:67/251((*11//+.-//..)(*%(&&%&/('0+(,+33/.2&3.1--(%$#%'(..12:7,.4././0--,+,&)+-++((&%(+)%('()%,/'0/,0-*+)01.036-5-/*-,+.+,,,13(0+,32...+'*((.3)//&'&(*')/(+('&&14),'+.8290/.**00024,.)))))-&),5----.504-,.,17;*/+-.-%'05*'&'$*084,1)$%('-,*(+'**(+%*&%'%$#
