# Supplementary material for: De novo species identification using 16S rRNA gene nanopore sequencing
Source: PeerJ. 2020 Oct 21;8:e10029. doi: 10.7717/peerj.10029 (PMC7585375; doi:10.7717/peerj.10029)
Supplement: Supplemental Information 2 — Contains raw reads. [file peerj-08-10029-s002.zip › pass_fastq_runid_2c9cf7bc05858273f10e7d7ec552fc0bd742dc3e_201.fastq]

@79a0993f-c750-4ecf-8c52-26ee62057ce0 ch=275 read=58470 start_time=2019-12-13T04:33:25Z barcode=BC01 runid=2c9cf7bc05858273f10e7d7ec552fc0bd742dc3e
CTCCACGGGAGGCAGCAGTGGGGAATATTGCACAATGGGGAAACCCTGATGCAGCAACGCCGCGTGAGTGATGAAGGTTTTCCGGATCGTAAAGCTCTGTGTCTTTGGGAATGACGGTACCCAAGGAGGAAGCCACGGCTAACTACGTGCCAGCGCCGCGTGTATGCGGCGTAGGTGGCAGGCGTTATCAGTTTACTGGGCGTAAAGGGCGTAGGCGGATGATTAAGTGGGATGTGAAATACCCGGGCTCAGCAGGTGCTGCATTCCAAACTGGTTATCTAGAGTGCAGGAGAGGAGGTGGAATTCCTAGTGTAGCGGTGAAATGCGTAGAAGTTAGGAAGAACACCAGTGGCGAAACGACTCTCTGGACTGTAACTGACGCTGAGGCTCAGCGTGGGGAGCAAACAGAGTTAAGATGCCCTGGTAGTTACACGCCGTAAACGTGAATACTGGGTGTAGGGGTTTCGCGCTTACCTCCGTGCCGCCCGCTAACGCATTAAAGTATTTGCCTGGGAATTACGGTCGCAAGATTAAAACTCAAAGGAATTGACGGGGACCCGCGCACAAGTAGCGGAGCATGGTTTTAATTCGAAGCAACGCGAAGAACCTTACCTACACTTGACATCCCTTGCATTACTCTTAATCGAGGAAATCCCCTCGAGGACAAAGGTGACAGGTGGTGCATAGTTTGTCGTCAGCTCGTGTCGTGAGATGTTGGGTTAAGTCCTGTGAAGCGCGCAACCCTTGTCGTTAGTTACTACCATTAAAGTTGAGGACTCTGGCGAGACTGCCTGGGTTAACCAGGAGGAAGGTGGGGATGACGTCAAATCATCACATGCCCCTTATGTGTAGGGCTACACGCGTGCTACAATGGCTGGTACAGGATGCAATACCGGGTGGGCAAACTTTAAAACCAGTCTCAGTTCGGATTGTAGGCTGAAACTCGCCTACATGAAGCTGGAGTTACTAGTAATCGCGAATCAGAATGTCGCGGTGAATACGTTCCCGGGTCTTGTACACACCGCCCGTCACACCATGAGAGTTAGCAATACCCGAAGTCCGTGAGCCTAACCGCAGAGGCAGCGGCCGAAGGTAGAAGTCAGCGGTGGGGAGTTGAGAATCGTAACAAAGGTAACCGG
+
'),%&(-25).0)(,,&-3*.3.+3//:/.,.+0-,0,((&+-):'(-/;9/.-,0-,*/7388:/)))*01.0/1..62.,'3*121/6/0,))+1.+-',1782-1*)+---42;:.:2*+)11-./+,&'(',0+.---)'').188.**)'(.43+'&*)1./.0/086142192*+96557314&.'96-.88;61.067--/0013#&'2/8---+0/*)+0/68:;9:64<52.95.-5768/)*+*8850222456/:)9-&)'(&+4),-86000028.3*'+(-2(('(*-*--,-()),6++)--2:75311-,/10*(,)()-2.0,,*,11527,00/;1//)',*-/442,(-3/7967894444///,+),1,-,&'(+7228.*(-.0./--++4/0**,2*10**/64/.5*)(+-46:075::3-21.98,32&1&(%/%)/71/41$$%$$&%'-.+0:269:;519.,05353-2*,.5.&')%63')/0*-,)&%'&'+,842),.4+),-.8:8.819;..,+01...//.:4459.*+*--03,)*)+/./-&-%20.38<,::9;73/4...,1/002922.1120/55+**((3.4256*7*%'&&+%-('*+)6.5.54((+(+-.).13.-,+%201124(,+*,79-..--674466*70:++07550(*+*8888998:9887:81;/77/912.12+$%#$%%'(+))-0032&&(%*11493105000)48*0.01,)1,+(030564,(&%'),.4668548;0-1./.,,43-2*//08449:23015540/083.//6/())+*131*-6456620,.20,.-.()$)++84.+,,3/,1,,+6414/1///5.7--*0+'1)+-'&%%(,+-35040+)0038915&(+12+.*2/-.49:::66<6369898,,,,),/,**./71*.,++-+)-/91205++/..3425368:36472.+/(&('.4022+////17330/..+19/1673774324640/+*))7*&)'*++'4.)(-203777988./'(*5373530+,)-.502230737+7.1'&&*).-331(4*53,$).0+,%%&((,/19587/*4,39978+
@420292a0-1272-4ab2-bd0f-d47a51298ed4 ch=4 read=33918 start_time=2019-12-13T04:33:21Z barcode=BC01 runid=2c9cf7bc05858273f10e7d7ec552fc0bd742dc3e
TTCAAACCGCTGTTCAGTTACGTATTGCTGATTGCTGAAGAGATAACGGTAACCTGCGCCGAAAACCATAACGGTTTTACCTTGTACGGCTTCACACAATCGCTGACCCTACCTTCACGGCCGCTGCCTCCTTGCGGTGGCTCTGGAACTGCGTGCTGCGCCGCTCTCGCTTAGTGCGGCGGGCATATTCAGAACCGGGAACGTATTCACCGCGACATTCCTGATCCGCGATTACTAGTAACTCAGCTTCATGTAAGGTTCAGCCTACAATCCCGACGCCAGACTGGTTTTAAAGTTTGGCTCCACCTGCGTATTGCATCTCTCTGTACCAATACATTGTAGCACGTGTGTGTGGCCCTTTTCACATAAGGGGCATGATGGTTGACGTCATCACCTTCCTGGTTAACCCAGGCAGTCTCGCTAGAGTCCTCAACTTAATGGTAGTGACTAACAGCAAGGGTTGCGCTCGTTGCAGGACTTAACTAACATCTCGACACGGGCTGACGACAACCATGCACCACCGCAATGCCTTGATACGAAATTTCCTCGATTAAAGAGTAATACAGGGATGTCAGAAGTCATGAGTAAGGTTCTTCGCGTTGCTTCGAATTAAACCACATGCTCCGCTTCTGCGCAGGTCCCAAATCCAGTTCCTTTGAGTTTTAATCTTGCGATACATGCCAGGCGGTCGCTTGGCCGTTAGCGGCGGCACGGAAGTGAAACCCCCCACACCTATTATTCATCGTTTGCAGCGTGGACTACCAGAATTATCTAATCTCTCTTTGCTCCCCACGCACAGATCGCAGCGTCAGTTACAGTCCAGAGTCGCCTTCGCCACTGGTGTTCTTCCTAATCTCTACGCATTTCACCGCTACACTAGAATTCCACTCCTCTCACCACTCTAGATAACCAGTTTGGAATGCAGCACCCAAAGTTGAGGAGCGCAAATTATTTCCACATTCCGCGTATCGCCTGCAACACTTTACGCCCAATCGAAATCCGGACGCTCGCCTACGTATTACCGCGGCTGCTGGCGTAGTTGACCGTGGCTTCCTCCTTAGGTACCGTCGTTTCTTCCCAAAGACTGGGGGGAGCTTTACGATCCAGCCTTCATCACTCGCGGCGTTGCTGCATCGGGGTTTCCCCATTGTGCAATATTCCCCGCCTTGCCTCCCGTAAG
+
%$$%&&&&''&**17-/20,.00*0)''&'%-(%$%&')%%&%%%$%&$&*-.2,)($%&$'**('&$$%&(%))68-(.*,,-.3/2%-14.)(#$'*)..630/19,-,1**.*%',..2,-01/.--&&$#%()*'&&$&%#&%&'*),+-&%'%&$'$$')('(#%''(.-+-+$%*+)&#&$&$'%&'*.0(5//*.*.-5--*,0.0000&*+,&)+6786321002--.22359536*+-38723/&&#(&'%%#$''$&'-029/'+*,$%&%)*(++-/:;,7741/4:*4,009141,+,'('*+-/124+,-.2./&.),*,+.')0+&$(**.+*))).,+),21'+,.()&('*.+.7:5.''((*4,73..0-+,315,/3/12*($./43+35+*17;889889*)+,+../1101.2+)0*4,/53002201./,.-'..+,0*+513.445225/.+641&&$*$'&)&$()53636/13-,1.++))+/,,-,5.3-*(.0-65%&'(($&%&'&%'#$%'(*(110//0.013/7)''+)))*$,++34,5028)()&())%'%&')*0*3/9833'%'((3)*-31***+,.:857/.//26662*-,,'%(+,.%(().9-/2,,7/.,670((470041;<30:430.,.**,+*+3'*$#'%$'#$($%%%)&&$$(&$')*4/,-,*,0,'%&&&(2/+0110'%((,+((')*7:769938;3%,$(***,477706/0'0+/0/,,%,+--)(+*.6.).*253)$''($*'&&$%%&(''(*+,.,4-113-9**+./-1-/0.706797577-+)583547'(5:53211(,'().6..1-1),,..(-.0/(/*3,+'*.2,*-.0+,,+-/1/.-0/0016+64<:6879762,100496/5,+8-&&&($%&$%#$%.'&28(2)%&%*$&)+*))%')$%&'&+--,%&.77--),+)+,*($$%)&)+))((&')*$*))(+(+(')(+*(*,83533+,)('*+.4.+,48496:3390511//,(-00*2410-&(**&'%()&.3+*(*+&)(-0+$))*-)%'))-.)('+,5:7671.,+)(*5:77/;.-+,,+-5%00./:208;/,3:26341:1330491&#$$'%$&'(+1().))(
@60c3bd56-7e53-4934-95ad-9dd2d9b78a9d ch=177 read=124035 start_time=2019-12-13T04:33:26Z barcode=BC01 runid=2c9cf7bc05858273f10e7d7ec552fc0bd742dc3e
CTCTACGGGAACAGCAAGTAGGGAATTTTCGGCAATGCGAGGGAAACCCTGACCGAGCAACGCCGCGTGAAAGGTTTTCAGTTGTAAGCTTCTGTTATAAAGAGAACGGCGGCTACAGGAAATGGTAGCCGGTGACGATACTTTATTAGAAAGCCACGGCTAACTACGTGCCAGCAGCCGCGGTAATACGTAGGTGGCAGCGTTATCCAGGTGTGGGCGTAAGAGGGCAGGCGGCGGCAAGGGTCTGTGGTGAAAGCCTGAAGCAACTTCCAGTAAGCCATAGAAACCAGGCAGCTAGAGTGCAGGAGGATCGTGGAATTCCATGTGCGGCGGGTGGTCGTAGATATCATGGAGAGGAACACAGTGGCGAAGGCGACGATCTGACGCAACTGACGCTCAGTCCCGAAAGCGTGGGGAGCAAATAAGTTAGATACCCTAGTAGTCCACGCCTGTGAAATGAGTACTAAGTGTTGGATGTCGAGTTCAGTGCTGCAGTTAACGCAATAAGTACTCCGCCTGGATGGTTACGTTCGCAAGAATGAGAGCTCAAAGGAATTGACGGGGGGGCCCGCACAAGCGGTGGAGCATGGTTTTAATTCGAAGCAGAAGAACACTGCGGATGCGACATACTCATAAAGGCTCCAGAGATGGAGATGGCTATATGAGATACGGGTGGTGCATGGTTGTCGTCAGCTCGTGTCATTGAGATGTTGGGTTAAGTCCCGCAGCAGGCGTAACCACTTATCGTTAGTTACCATCATTAAGTTGGGGACTCTGGCAGACTGCCAGTGACAAGCTGGAAGGCAGGATGACGTCAAATCATCATGCCTTATGACCTGGGCTACGTGCTACAATGGATAGTTGGGGAAGCGAAGCCGCGAGGTGAAGCAAAACCCATAAAACCATTCTCAGTTCGGATTGTAGTCTGCAACTCGACTACATGAAGTTGGAATCGCTAATCGCGAATCAGCATGTCGCGGTGAATACGTTCTCGGGCCTTGTACCCGTCACACCACGAGTTGATAACACTGGCGGTGGCCTAACCGCAGGAAGGAGCTGTCTAGGTGGGATTGACTGATTGGGGTGAAGA
+
.77778391(&$$%%%(&)'-/(2*6;<:,8;960/(*(&+*'+-2+72-.1652389672.08247+.'''(-182./(*-,++2.%.0/.2007103;++&&*30,.++-+102%-.(20/983.246,,,,.,'$(')-+-*2.,&**'&,()*(,,,-8044941/.))*,),/80/3.,7-.&4/01-2*/)*,(..200,<-&)/-/02998563/''-6674::6554%66-'17510/0017400*1*/627)-*+'&(,+-('+1,,04837&',2*,*(+1/..--/-*.-/1/51./0..3'))0+2,6/:20-((&()()('''%%$&%%%*)%&&%$()&(')'())..-'0*8//-/*/-57.-,+(''$(&())-01/0(+*((')-.)&))-*-067991'+.2:852,),++)01/2:*+,34,--.0)-),,%'*(*-'$&%&'(.0333565954-.+*+(%*'+%'-/59:::6/9.3(+)+1/04/,-,/04824:1-%%'$%+()+3361,/--')221.&)'+.36;2,/*/34636-/0041-04,)++-13150786*))(-0212::-0:4;7'*&$$%%+,((*'%&$$%*(((&&%#$$&%(+1((+,(-.*+0*)*+,,30)(&%'&+*/66046556858(0/14:9::674104211334++,.-&*+-($(*)-399407+653946+.)(*(,.)2.-43*%&')*'(0+-.2*0)&'),+19/0.&(.//0.:.78+.-021/,('+.1125:'10-+%-0)+/.**&)2-%,4.51311222;73002215&.*(&&()*.:1788.+*+',075450:01/-+&''&(,3+)/)+0.8/0503.-,0-+2,')0::9.77+-2;;958343205*-/:42-,6-65345311,'%+--..,,01/87.7,,123-5/943.0+-,*40.2/5436356452.).-.99701.16226(+021-4%&$'***8655350,,)+,*0./.3++&&$&&&.31-/.))4365213*7-7+/&),01762/-/.9<644.+(%'-+8.0.*'++,3**
@c8b3e5f3-7353-4dfc-b68f-1f544f048686 ch=39 read=72224 start_time=2019-12-13T04:33:32Z barcode=BC01 runid=2c9cf7bc05858273f10e7d7ec552fc0bd742dc3e
CTCCTACGGGAGGCAGCAGTAGGAATGCACAATGGGCGCAAACCTGGTCGCCATACCGCGTGTGAAGAAGACGCTACGTAAAGTACTTTCAGCGGGGAGGAAGGGAGTAAAGTTAATACCTTTGCTCGGTGGCGTTACCCGCAGAAAAAGCTTCGGCTAACTCCGTGCCAGCAGCCGCGGTAATACGGAGGTGCAAGCGTTAATCGGAATTACTGGGCGTAAAGCGCACGGGCAGTTTGTTAAGTCAGATGTAAAATCCCGGGCTCAGCCTGGGAACTGCATCTGATACTGGCAACTTGAGTCTCGTAGGGGGGGTAGAATTCCAGGTGTAGCGGTGGAAATGCGTAGAGATCTGGAGGAATACGGTGGCGAAAGGCGGCCCCCTGGACGAAGACTGACGCTCAGGTGCGAAAGCGTAAGGGCAGGATTAGATACCCTGGTAGTCCACGCCGTAAACGATGTCGACTTGGAGGTTGTGCCCTTGAGGCGTAGCTTCCGGAGCTAACGCGTTAAGTCGACCGCCTGGGGAAGTACGGCCGCAAGGTTAAAACTCAAATGAATTGACGGGGCCCACTGCAAGCGGTGGAGCATGTGGTTTAATTCGATGCAACGCGAAAGGAACCTTACCTGGTCTTGACATCCACGGAAGTTTTCAGAGATGAGAATGTGCCTTCGGGAACCGTGAGACAGGTGCTGCATGGCTGTCGTCAGCTCGTGTTGTGAAATGTTGGGTTAAGTCCCGCAACGGCGCAACCCTTATCGCTGTTGCCAGCGGTCGGCCAGGAACTCGAGACTGCCAGTGATAAACTGGAGGAAGGTGAGGATGACGTCAAGTCATCATGGCCCTTGACCAGGGCTACCACACGTGCTACAATGGCGCATACAAAGAGAAGCGACCTCGCGAGCAAGCGGGCCTCGCAAAGTGCGTCATCCGGATTGGAGTCTGCAACTCGACTCCATGAAGTCGGAATCGCTAGTAATCGTGGATCAGAATGCCACGGTGGGCCACACGTTCAGGCGCTGTACACACCGCCCGTCACACCATGGGGGGGGGTGGGTTGCAAAAGGAGTAGGTAAGCTTAACCTTCGGGAGGGCGCTTACCACTTTGTGATTCATGACTGGGGGGTGAAGTCGTAACAAGGTAACCGGAAGATGAGGCGACGAGCAAATGGGGTTAACACGAGAGCACCGACAACTTTCTTCAGCACCAATACATGGCGGG
+
-/.0,-0-.1()-,/0-*./',)+'*&'%)/++,333/246*2/--%&%%('11&26674+-#%)+&)*)$.%%)(..+44*)/*,.(--&,--16+')%('.5-&((1:3.2617112/01.+777/2/.0-+0/.4:/010,,,).)%&'+*'++,.4.00/01/04/+/..8.78/8/-80*1),(,&'%'+*-.2.4*,+-././0040025333/4:.*+,'&&&-98064:4-3.2.12:,-14-,(.1**32,)1-,-4+*-3-0937776110-0(()-.;33.(-*&)*('(**012440+1/6.-/.--/-,0*,11/.+'-,262/&+3+*-1221/,,.2888201,23)*+)+1240+-2).13/508820,357+*.+'-+01113435,.9776-,0-((.-(&.+*''+,)8),)2067:++22111042*,-/80-07,+/-.*55453-1*(()(,,,*006..0/-31+)&%(**(-(.'***6180//0/615,25587857;77:2(,+$()3-41-,.30(,)129:5.774;;4022/1./04;4//1*$+'')0/,,,0/70+-,&-'*,47<;253;51011,/&,+.-04*&)-.2003-/4-+,+-+5/00806+%&+0+2,)7<;23,,,--11+.923875.1-('36183337--*.44585333+,*+,884489575-+//167216//.062.03;3,41823/,2.&',.(-(*('.1(38()1,10,---8937520438765152&0-**)*+''*()-017+551224;39991/3,+0/0-.,12,.23476700-22021)+(-.4*'*(*'0(+214301&&'&())223254940620/,*--/1)(+'**)+./059;55//,,06,..*'+3,,&'(+(*.02566-/.)),%/*./*+++0/*-&**.-0082//11,/+++,8-514,,*''(*)+,564495:/./6204(*,&//0%$$%'('()006(.10(&%$&$'&)*0613;:3./.0/67-3/,.+(%*(&-)++.:.-451))'#&*(-,,,'''++7,7;7;7)9-*-+(./7/8--1),-3+'%'$%%+,..01034,13-+)&'&((*%$$#'''(*+--,*)2.-88-,*)('&')+0880)-)*')*3-00')(&''+-113+,..(,-.1/3:0+**(*),+102)''%#$#$
@a52d217e-3c33-45a8-bb27-c35738aaa67e ch=312 read=135940 start_time=2019-12-13T04:33:36Z barcode=BC01 runid=2c9cf7bc05858273f10e7d7ec552fc0bd742dc3e
CCGGTTACCTTGACTTCACCCCAGTCATGAATCACAAAGTGGTAAGCGCCCTCCCGAAGGTTAAGCTACCTGCGCTTCTTTGCAACCCACTCCCATGGTGTGACGGGCGGTGTGTACAAGGCCGGAACGTATTCACCGTGGCATTCTGATCCACGATTACTAGCGATTCCGACTTCTGGGTAGAGGTTGCAGACTCAATCAGCTACGACGCACTTTATGAGGTCCGCTTTATCGCCAGAGTCGCTTCTCTTTGTGTGCCATTTAGCGCGTGTAGCCTGGTCGTAAGGGGCCGCCGATGACGTCATCGCGCTATCAGTTTATCACTGGCAGTCTCGCTGAGTTCCCGGCCGGACCGGCGGCAAAGGATAAAGGGTTGCCGCTCGTTGCGGGACTTAACCCAACATTTCTGTACAGGCTGACGTACAGCACCTGTCTCACGGTTCGAAGGCACATTCTCATCTCTGAAAGCTTCCGTGGATGTCAAGACCAAGGTGAGTTCTTCGCGTTGCATCAGATTAAACCACATGCTCCACCGCGTACGGGCCCCGTCAATTCATTTGAGTTTTAACCTTGCGGCCGGTATGCGGACGGTCGACTTAACGCCGTTAGCTCGGAAGCCACGCCTCAAGGGCACAACCTCAAGTCGACATCGTTTACAGCGTGGACTACCAAATTGTATCTAATCCTGTTGCTCCCCACGCTTTCGCACCCTGAGCGTGTCAGTCTTCGTCCAGGGGCCGCCTTCGCCACCGGTATTCCTCAGATCTCTACGCATTTCCGCCGCTACACCTGGAATTCCCCCCCTCTACGAGACTCAAGCACCAGTATCAGATGCAGTTCCCAGGTTGAGCCCAGGGATTTCATCTGACTTAACAAACCGCCTGCGTGCTTTACGCCCAGTAATTCCGATGGCAACGCACCCTCCGTATTACCGCGGCTGCTGGCTGTGGGAGTTAGCCAGTGCTTCTTCTGCGGGTAACGTCAATGAGCAAAAGGTATTAACTTCTCCTTCACCCCGCTTCAGAAGAGTACTTTACAACCCGAAGGCCTTCTTCATACGCGGCATGGCTGCGTCAGGCTTGCGCCCATTTGATACAATATTCCCCACTGCTGCCTCCCGTAGG
+
,3%//3032/1/,-.+))-/-''$**$&%&422./281**(1.++()).1*)+,+)+4,5/:71*-/134(&)$&7,2275-/12174+,,343.135212300.74-'+,,-,02575335),,/41131.5/.07/5.4002;2001002)++--7/101/1259;760&..6-&).(**,*))/+(*)2/2341:-+&%&(''--202(+/.,)+**12/0---+1'$''&*(')'++/(+,4.30083++&)+,0.28)')+&'()'%#%))-29::8842(..*,1'(%'').055444-/%+'*+').)+-;8-135664411362//&'/,-08:4.'()-+21('$&&)+.,-1(1.9749(++0/8+/'&+44374&*)-547271.17..,3/1720'%#&'%,6255*,%($(&1/.17135765.02::23('+).(&''1:/15355554,,-,$(1...--0-++,8812244862*-3-.05366;.,,(,('')+4,,.9.;;792.+,**++67-/0,0''#'(*(()+*)//5:7;64288-),3;;3195)0,*+0810,$$$$%%)-',(2013,+*-**(*,*(++++220&'&%%-,*.137,/(+,60,%.06.84602.113888::6288++(-..88;98876:2&','(+.0254:5452/3:+-/075+(1,-1:5,))(/,*)+&/3-,&'',,/07;:629)*.791.,%&%((('*4./2-4157;3--.)+-//38611/0.5;10&%-*0.1(+'+,*,+2+2-1.1596-'/0/554557881($&'12+(2+,15679.5124;09,*.404,(0.,)(.'+%47--*').-(*+-25273415)))++.*,))*.*)+/47-+-0/5477-(%,('(+('$*)0;8577*/-.925734.:.//21.2-%($'(*%*.3.-,2'//024849;8877&3+.184/.-5///9778<6).-...//-*++**/3+42&,--,&'((&)&*+%)$%&&+.(#%(%.2-,-///29,7./8442(.)*,*)((---*,,()/'03/.5./0/:,,03($%(%*+5/0.0025-(+**-,+-*(.<003*-)
@32f05031-f93b-478e-8326-682ca301cb70 ch=387 read=84092 start_time=2019-12-13T04:33:44Z barcode=BC01 runid=2c9cf7bc05858273f10e7d7ec552fc0bd742dc3e
CCGGTTACCTTGTTACGGCTTCACCCCAGTCATGAATCACAAAGTGGTAAGCGCCCTCCCGGATTAAGCTACCTGCTTCTTTTGCAACCCCTCCCCATGGTGTGACGGGCGAGGTGTGTACAAGGCCAGGGAACGTATTCACCATTGGCATTCTGATCCACGATTACTAGCGATTCCGACTTCATGGAGTCGAGTTGCGAAGACTCAATCCAGTTTGCGCGCCATGGTCGCTTGCTCTCGCAGGTCGCTGTACGCCATTTAGCTAGCACGTGTGTAGCCCTGGTCATGGGGCCATGATGACTTGACGTCATCCCACTTTCCTCCAGTTTATCACTGGCAGTCTCCTTTAAGTTCCCGGCCGGACCGCTGGCAACAAAGGATAAGAGGTTGCGCTCGTTGCGGGACATTAACATTTCACAACACGAGCTGACGACAGCCATTATAACACCTGTCTCACGGTTCCCGAGGCACATTCTCATCTCTGAAAACTTCCGTGGATGTCAAGACCAGGTGGAGTTCTTCGCGTTGCGTAATTTAAACCACATGCTCCACCGCTTGTGCATTTGTCCATTCATTTGAGTTTTCTTGCGGCCGTGCTCCCCGGGCGGTCGACTTAACGCGTTAGCTCACGGAAGTACGCCTCAAGGGCACAACCTCAAGTCGACATCGTTTACGGCGTGGACTACCAGGGTATCTAATCCTGTTTGCTCCCCACGCTTTCGCACCTGGGCGTCAGTCTTCGTCCAGGGGCCGCCTTCGCCACCGGTATTCCTCAGATCTCTACGCATTTCACCGCTACACCTGGGATTCTACCCCCCTCTACGAGACTCAGAAGCACCGGTATCAGATGCAGTTCCCAGGTTAGGCCCGGGGATTTCACATCCTGACTTAACTCGACGCCTGCATTACGCTTTACGCCCAGTAATTCCGATTAACGCTTGCACCCTCCACCGTATTACCGCGGCTGCTGGCTGGGTGGCGGTGCTGCTTCTTCTGCGGGTAACGTCAATGAGCAATTAACTTTACTCCCTTCCTCCCCGCTGAAAAGTACTTTACAACCCGAAGGCCTTCTTCATACACGCGGCATGGCTGCATCAGGCTTGCGCCCACATTGTGCAATATTCCCCTGCTGCCTCCCGTAGGAACAATATCAGCACCAACAGAAGGTTAACTGCGGAACCGACAGCACGCCTTGCTTCCAGCAATACGTGAAAACCCGCA
+
('-*-5*.728,05&--'-2/5-434**+-.22.,43202382/.0603.)+-::30.62'.#3*2.&+*',+($((/+*3:3+-*&/9/*).590()*)+&&()-+34--&*/+-12328970821&+')+&)')&*.,,5:'4(0+1120,))*8/+(*(.091623-0449<984*//7/*,')%'(2)%)5*($$'+)..24,:32++,/5(%')*).'#%'*')%).+(),-,/,-$,+,.()(''$),4965:**))&%'(&*,-14,--.-7,(,743*0(-2504+*+---*''&*&10/.&+)0.$%$'&*'+,((+1<;56768528/,-11060-6('&)00/5+'+1-374676768983-//0*2.///*-$()+5+.-1.6.8-+'..2/-'$%)(,+-94.,-,'//+(#)'#)%.0*/,-06-5+(#'$''/144766.-.-464('')**)+)2/4;446255.--)+1+(,104:779:66548454342+-)*.+),8;8988*.').(.')))0/)&(+.2*,+*(+,,5,-3-+0+*,22,17/*+-&'-22,.3**+,:82*$**(*..13(+$()*030(2550455410,0/40,+,/,++,-'$%,)++&%*/-02010/052-,-.41736.0.1,,.58::75::/2.84-+0,(01.2.1)/''%(')-/-1,*+58.*/0;07/'**(+.*+-.).//0,777:8430//-,)*.-*1/7,8:./5294677*01)2001:1).71/122276062757;:5058,.0*-%,&&*(%(,7+-*+.5582,0,./-/24558*%)(#$#))&12347246616457<11+-0505)*2.5'&'(*$3530,,/14(),2+,*.*')''%)&10--/&0'%(+(('%%-)'&&%%'(,314((*44441(())')$+.+*3.&((./25;44422/832256693//0++&+%&*&%'(%+.138<:89957/*,(+,87494-)+0)+)-(+')*&$)*.;0-78((-50)-/21544+%0%**14.+2,045..5.5/52:98<98710&,,.,2+,-145///..;0653/4,/-47,+++.5,-),2.01999.4,))46339-4:++:14+(&.476.05.-1/3-21/.*,),82923.%&&*('&*/-2:0)+'(&,--**'%$/('/0-74/1/+)'%'&,.&$$&
@17e25ebf-3988-426c-b259-d5668562448f ch=411 read=62325 start_time=2019-12-13T04:33:38Z barcode=BC01 runid=2c9cf7bc05858273f10e7d7ec552fc0bd742dc3e
TTGGTATACTTCGTTTCGGTGCTACGTATTGCTGGTGCTGAAGTTGTCCGGTATCTTTGTATTTAGCAGCACAAATTTGGTGCTGGTATACACGGGAGGCAGTAGAATGTGTTACAATGGAAGCAAGCCTGAGTACATACATGCCGCGTGTATAGAAGAAGGCCTTCAGGTTATAAAAAATTACTTTCCAGCAGGAGAGTAAAGTTAATACCTTTGCTCATTGTACATTTACCCGCAGAAACACCAGCTAACTCCATTACCCAGCAGCCGCGGTAATACGGAGTGCAAGCGTTAATCGGAATTTTTTCAGGCGTAAAGCGCACGCAGGTGGTTTATTAAGTCAGATGTAGAATCCCAGGCTCAGCCTAGGAACTGCATCTGATACTGTAAGTCGTATTAGAGGTAGAATTCCAGGTGTAGCGGTGGGAATGCAGCGTAGAGATCTGGAGGAATGCAGTGGCGAAGGCGGCCTGGACAGAAGATTGACGCTCCAGATTAAGAACTAAACAGAAGTTAAGATACCCTGGTAGTCCCACGCCGTAAACTGATATCGACTTGGAGGTTTATTGCCTTGGACGTAGCTGGAGCTAACGCGTTAAGTCGACCATACAAATTACGGCCGCAAGGTTAAAACTCAAATTAGATTGACGAGGCCCGCACAAGCGGTGGGTATGTGGTTTAATTCGATTACAGCGCGAAGAACCTTCACCTGAGTCTTGACATCCACGGAAGTTTCCAAGGATGAGATATGCCCGGGAACCGTAAGGACAGGTGCTGCATAACAGCCGTCAGCTCGTGTTGTAAGAATGTTAGGTTAAGTCCGCAACAGGCGCAAACACTTATCCTTTATTTGCCAGCGGTCGGCCGGGAACTCAAAGGACTGCCAGTGATAGAGGTGGGATGACGTCAAGTCGTAAGCCCTGACCAGAATTACGTGCTGCAATGGCGCACAAAGCGACCTCGCGAGGCAAAGCGGACCTCATAAAGTGCGTCATGAGTCGGATTAGAGTCTGCAGCTCGACTCCGCTGAAGTCAGGAATCGCTAGTAATCAATGGATCAGAGATACCACAGTAGATACGATTCAGGCCTTGTACACACCGCCCGTCACCATGGGAATTAGGTTGCAAAGATAGGTAAGCAACCTTCGGGAGGCCTTACCGCTGTGATTCATGGCTAGGTGGAAGTCAGCAAGGTATTAACCGG
+
%&,%(&&$%%''%(0)&%))(&&$(%(),((+&'())()())'-+)+4'&(-&,/381*3)0,$%(''%&%$)*)*+.,/-3500*))*&'&'%*)#(%$$))(-(.*&,%++*,/0/.)-,$+**)1.0,-%(%'('&),-(/+)*(/))-+)'++%((')*,)+((**2.+,963)))$&-(.5.()'&&$))&(&%(,:4,-220-','(*)&(*+%(((&$$%(/,)++(%'$%(&'()-,+((''$*+0,%0'%)&&&*)&((&#%%$,)-*$*&'%%'(201***,6,6+()3,,6,&(-.&$)'&%'%(%&'&+(*(,%(&&%-*0)'--)'*.10000)')&)'&.+('-/.120$+'('**(()-,,-,/'')-+.-&$''%%%&''')'&%&(')+),-,2'*,&,%%#+),0-'*$+)+*+&&&&)(*+),-,+-0*''(''$(#(,+)&()),--',,(%&+(&'&)+'(/*)('%()+&%%#%#'&('(%%'()'(((')*.**)-5(47(+07521251'$*(/2.3271,++*,%00.--./&-'')*/1(+-*,(&&%)#%$(&***,-)'+-/0--.)++-)'*+.+*%%$&%,*,)/'))/,3*-.3)-+5.1*''33.,*(%'&.215)*%$()&&%#'&)-1+,')(*/&$%&%(*0,6()(((/*,0+,-+)+))(*,&'+,(''%&2,1)'+,,--'+-//-(%'(-&(',81%)--)'('&&&(()*)(&')1/...-,-/-)0,,-*0//.+)*''''(($%%'(.*''*.).&-4'),('&('(-0))-+5,-*-0/%++.*$'%&%((($%$'',-.0034-%)2/%%%&$)'+*+,,,-'///1,.,)*'&*&*)()'''+*(('#&%$(&),*44//,,/2.+.,&&%$#(&&$(*16/'%%$$$'')*+,%+0.*+&%%&&&,*&%#$&&-,,)**'('(,1'$(('&&&&(&&+72/0,,+)*%())*-.*.&5()%%')001+)%')/.)))0*%#%'&+')+&,)050/$%)'%&****')+-5417)()(*2&*'$&%(('*-*-/.(/**&,%+&('$)''),.180.0*))+',+*+&)'(',((',)-'+(+)$%'&)))/(%&).+'(--+62&(('%*'&.2$&*#',,1++%('),2(,+')**+)+*'$&*+*)*%+')&.0.4
@00eaaa1b-74d3-47ab-842b-b7b7842190d6 ch=61 read=96865 start_time=2019-12-13T04:33:49Z barcode=BC01 runid=2c9cf7bc05858273f10e7d7ec552fc0bd742dc3e
CCGGATTTACCTTGTTTGACTTCCCCAGTCATGAATCACCAAAGTGGTAAGCGCCCTCGAAGGTTAAGCTACCTAAGCTTCTTTTTTTGCAACCCACTCCCATGGTGTGACGGGCGGTGTGTACAAGGCCGGGAACGTGATATTCACCGTGGCATTTCTGATCCACGATTACTAGCGATTCCGACTTCGCGCATGGAGTCCCGAGTTGCAGACTCAATCCGGACTGACGCACTTTGCGGTCCGCTTGCTCCGCGAGGTCGCTTCTCTTTGTATGCGCGGG
+
6-%+#81++405.*((&),.07((02*-/7-,**2-/-1,5:,,,15//*+-347)*2)*0340641.0.(**)''&'&&&&(,,/0,23513;+(),5:6/259754458.-1-*1420./-2891.0,(4/30/60%%-*062249*2*100+:,1.2357.)+-,2.+,,-.5001:220)..6.((()+778--+.+*+*00:01/5774/*/,000306.,++),*,,85)'(-,/4302.+,-10'(+*,+4-)*,1694290**)'%&$&$#$
@0013329a-1e37-4152-b4a8-12549accb937 ch=474 read=41718 start_time=2019-12-13T04:33:58Z barcode=BC01 runid=2c9cf7bc05858273f10e7d7ec552fc0bd742dc3e
CCGGTTACCTTGTTACGGCTTCACACAGTCATGAATCACAAAGTGTTAAGCGCCCTCCCGAGTTAAGCTACGCCCTACTTCTTTGCAGCCCACTCCATGGTGTGACGGGCGGGGTGTGTACAAGGAGAAGCCCGGGAACGTATTCACCGTGGCATTCTGATCCACGATTATAGCGATTCCGACTTCATGGAGTCGAGTTGCGGGCTTAATCCGGACTACGACGCGCTTTATGAGTCCGCTTGCTCTCATGGCGCTTCTCTTTGTATGCGCCATTGGCACGTGTAGCCCTGGTCGTAGGGCCATGATGGAAGCTTGACGTCATCCCACCTTCCTCAGTTTATCACTGGCAGTCTCCTTTGAGTTCCCGGCCGGATAGCTGGCAACAAAGGATAAAGTTGCGCTCGTTGCGGGACTTAACCCAACGTTTCACAACACGAGCTGACGACAGCCATGCAGCACCTGTCTCACGGTTCCGAAGGCACATTCTCATCTCTGAAAGCACAGGATGTCAAGACCGGGTAAGGTTCTTCGCGTTGCATCGAATTAAACCATGCTCCACCGCTTGTGCGGGCCCGTCAATTCATTTGAGTTTAACCTTGCGGCCGTACTCTGAGCGGTCGACAACGCGTTGGCGGAAGCCACGCCTCAAAGGGCACAACCTCAAGTCGACACATCGTTTACGGCGGGGCCTACCAGGTATCCAAATCTTGTTTGCTCCCCACGCTTTCGCACCTGAGCGTCAGTCTTCGTCAGGGCCGCCTTCGCCACCGGTATTCCTCAGATCTCTACGCATTTTCACCGCTTCACGCAGATTCTACCCCCCTCTACGAGACTCAAACGCGGTATCAGATGCAGTTCCAGGTTGAGCCCGGGGATTTCACATCTGACTTAACAAAACCGCCTGCGTGCGCTTACGCCCAGTAATTCCGATTAACGCTTGCACCCTCCGTATTACCGCGGCTGCTGGCACGAAGGTGTAGTGCTTCTTCTGCGGGTAGCGTCAATGAGCAAAGGTATTAACTTTACTCCTTTCCTCCCCGCTGGTAACAGCCCGAAGGCCTTCTTCATACACGCGGCAGCGAAACGCATCGGGCTTGCGCCCATTATTTTAATATTCCCCACTGCTTTTGCCTCCCGTAG
+
35,//32;928*,.&)+*+/52+,%&')162513;98/247---.080.()+450++,'&')(815(/,**(,/&&#&(**+.)&)/+.5,%''99-+086554584982-*(*+*+*,/03*((&%'&++44)4217/.112:.-.6-22:788;92+**.,&(-,.0-)-05758<82/&/404*12+()*,,+/0304'/%'%#/(,2,8.15()+))22-')50:30.')(,1*--,)++,5,$$&')(-8.23.2:107765657:65**((',-//'&&+*.+--++)(&+.3390-,)()'&%$%'')*626/.,/0*%)#*.0435,./9+++;223.**%&5686(**&)/297590)/223:1')+,-496/501:*//+,/1&+),*+'&''-17111:65'$$(&-''*/.(/8-,)*,*,,.,-:6/,)/136667.&'#%&'.,0224/.'*).0:891-')(/,/,+,.57)+-9/..*(+/,+/.0()('*6792.2257'.+,-5'0*9/9<6/5,+112199'%/-/1;800/*+113--13)).,,,+-.7-87,',-/)689/580/0,65/,-.-1,)**('),.0232-.-./,.-.2142-4.-..+-*-,/0/,0:577:910(2)05//,03/7815,2+-..,.-))/06297.).(%%,/,0((*2:'/-%&*('(()(%'('06,%(*2;:2-3.+*,+'+,+02052366886676/3,'-1(022.83493;5589/302///9;3,,,*,1/.001+535.6:;+001*')3)/&'$$((,)7/-&/39895*,.--2.2014853'-'(&'*+,7245865+3349'&12-0)(,0.'078*(,;:102239....0002-/:;01689;7455378/,--&-./4/,,/48416&&(13111'&%%%)',3-/52*/,-813.*,,4-00:93/,'-'('+)-*),',+./1+.-*)'*)()*(%&'*+,8/0089:;++9+/,0.+,.+1(,.0/-7..51-:1-'2+/)+++(+.05+)1)1+8030.4<2%%%'%,,006-%''++-'((((.0*87311.0-6<-+80(4776-:/+--3180&('%+*-+0).302,'*-%'
@90648966-f779-4385-a45d-da5c7dd9b25d ch=381 read=87630 start_time=2019-12-13T04:34:02Z barcode=BC01 runid=2c9cf7bc05858273f10e7d7ec552fc0bd742dc3e
CTCACGGGAGGCAGCAGTAGGAATTTTTTTTTTCGGCAATGGGGAAACCCTGGCGAGCAACGCCGCGTGAAGGAAGAAGGTTTTCAGTTGTAAACTTCTGTTATAAAGGAGAAGAACGGCAGCTACAGGAAATGAGCGTAGCCGGTAGTACTATTAGAAGCCACGGCCCAACTTACGTGCCAGCAGCCGCGCGGTAATACGTAGGTGGCAAGCGTTATCGGAATTATTGGGCGTAAGAGGGTGAGCGGCAGCAAGGGTCTGTGTTAGCGAAAGCCTGGAAACAACTTCCAGTGACCAGAAAGCCATAGAAATAAGGCAGCTAGGTGCAGGAGGAAGGGATCGTGGAATTCCATGTGTGTAGCGGTGAAATCGTAGATATATGGAGAACACACACCGGTGGCGAAGGCGACGATCACGGCCTGGCAGCGCTCAGTCGAAAAGCGTGGGGAGCAAATAGGATTAGATACCTAGTAGTCGCCTGGTAAACGATGGTACTAAGTGTTGGATGTCCAAAGTTCGGTGCTTGCAGTTAACGCAATAAGTGATACTCCGCCTGAGTGTTACGTTCACCAAGAATATGAAGCGCTCAAAGGAGGAATTGACGGGGGCCCGCACCTGAAGCGGTGGAGCATGTGGTTTAATTCGGAAGCAACGCCTGAAGAACCTTACCAGATATTGACATACTCATAAAGGCTCAGAGATGGAAGATAGCTATATATGAGATACAGGTGGTACATGGTTGTGTCGTCAGCTCGTGTGTCGTGAAGGATGTGTTGGGTTGAATCCCGCAACGAGCGCAACCCTTTAGCGTTGGTTCATCATTAAGTTGAAGGGACTCTAGCGAAGACGCTGCCAGTGACAAGCTGGAGGAAGGCGGGGATGACGTCGTCATCATGCCCCCTTATGACCTGGGCGCTACACGTGCTACAATGGATGTGGACTGAGGGAAACCCAGAAAGCCGCGAGGTGAAAGCAAAACCTCAAAACCATTCTCAGTTCGGATTGTAGTCTGCAACTCGACTACATGAAGTTAGGAATCGCTAGTAATCATGGCGAATCAGCATCGCGCGGTGAATTCTCGGGCCTTACACACCGCCCGTCACACCACGAGTTGATAACGCAGAAACCGGTATGGCACAACCTGAAAGGAAGAAGGCTGTCTAAGGTGGGGTTGATTGGGGAAGTCGTAAGGTAACCGGAAGATAGAGCGACAGCAGGCAAGTAAGGTGCTTTAAAGGCCACCGACAACTTTCTTAGCCTAGCAATACGTAACGCCGCG
+
(&'$&(4.'**+)-+&&&&('&%)))()'%$$$&('''(%)03*(1219/)-)*))((,+,*14.22203,*(''%('&*,61(*%((2((+2+),2)-,020/5:0*.+&*-+/5719,%*($%(%0.*.0,)&(&#$%'00)+)$%$#%))+/.%(&&-+)*.+,(&+)(+*,+.0-0/,'+().(%&$$'$$$$$&'&'-*6,/20.+(()..))()(((),*-+))(&&*,3(%,0*+*)31.84011-))4..--+&'&%%(('*((&-52-()('(&$(,*2'$%,')&&%$*)&',4442/++*$$%/0+())(++0./-,23./,'')/+213-,+)1(2,31-.+*+**+(.,.40.,.)*(+*,),-'-+/2/+)%&&&(&'(++'**.2/))*')6794212.()*%)$$#$'&(*,737*101*.35+*0035/4.(-,28.-%4.-1.0*./21.''(*(',%$'&&)(%+5%..-,*)*+,20)).+-;2/.1.*/*.50+.47%1,('*'())+.-0.0&',0,+)'*%%),-15..2(')')+)'((*33:1&*%,(%))4++()'&&&/,409*((&'(,+..-')*-11+*4*&&%,..)'('*/0,,'$')/0/10/4;9/93.,''&+$(-$-'(&%)),+..+))((2.))3-%''(/0673778421:2+---.--,-/610,((,10+...,*+(*11/345676970*(&('1(-24+*&+/4.-&&)(-)(%)')/-0*.(,)11)0+.(+**-*%)&')2*+/47612,+%,.314-(.('*/,//'&*&&-./00;/-)-+)(%*,3+-4.(&)*'%&)$/,,&(),%+,.5474&025.-.(+*.)).2231++)+,+,666667242154*&(*(*)+4('&''*''%&($(++-.5-/700::7-*$%$&&+(((,+)-)./+%&.--*/745++,+/107-,.2:8((&%#1.-*)+01962/+*-/21/(*'&'*,..302.9.-%&&%&.013052154&'&-')90.)(()*1./.,/+(&&++1.(.')(''$%-40)*&($%')&//1'*'%%'(*,3.1;/+,-+/.27**())*,%'*.34%0%%+)&32430%(&&&#$%$'%##'()',**(&'(&('%(,*.*,+.(10%('($2'*))('$&'+'-)&..01*-(.).*,/12,)*'($$&&)$(*,('%'),.*''%&''(+*'%''),.)-)++')-,*-*%%%&&$%&,*)$('*11.&&(%%%
@28e33201-6c0a-4e2f-a583-4f811e71d5cf ch=503 read=87795 start_time=2019-12-13T04:34:20Z barcode=BC01 runid=2c9cf7bc05858273f10e7d7ec552fc0bd742dc3e
CGGGAGGCAGCAATGAGAATTTTCGGCAATGGAAACCTGACCGGTAACGCCGCGTGAAGGAAGAAGGTTTCGGATTGTAAACTTCTGTTATAAAGGAAAGAACAGCGGCTACAGGAAATGGTAGCCAGTGACGGTACTTTATTAGAAAGCCGGCTAACTACGTGCCAGCAGCCGCGGTAATACGTAGGTGGCAAGCGTTATGGGCCAGTAGGCGTAAAGAGCGGAAGCGGCAGCAAGGTCTGGTGAAAGCCTGGAAGCTTAACTGGTAAGCCATAGAAACCAGGCAGCTAGAGTGCAGGAAGGATCGTGGAATTCCATGTGTAGCGGTGAAATGCGTAGATATATGGAGAGGAACACACCGGTGGCGAAGGCGACAATCTGGCCTGCAACTGACGCTCGATCCCGAAAGCGTAGAACAAATGGGATTAGATACCCTAGTAGTCCCGCGCCGTAGAAGCGATGAGTACTAAGTGTTGGATGTCAAAGTTCAGTGCTGCAGTTAACGCAATAAGTACTCCGCGCCTGAGTAGATACGTTCGCAAGAATGAAACTCAAAGGGAATTGACGGGGGCCCGCGGTGGGCATGGTTTAACTCGAAGCAACGCGAAGAACCTTACCAGGTCTTGACATACTCATAAAGGCTCAGAGATGGAGAATGGCTATATGAGATACAGGTGGTGCGTTGTCGTCAGCTCGTGTCGTGAGATGTTGGGTTAAAGTCCGCAACGAGCGCAACCCTTATGTTAGTTACCATCATTAAAGTTGGGGACTCTGGCAGGACTGCCAGTGACAGCTGGAGGAAGGCGGGGATGACGTCGTCATCATGCCCCTTATGACCCATAGGCTACACGTGCTACAATGGATGGTGCAGAGGGAAAGCGAAGCCGCCGCGAGGTGAAGCAAAACCCATAAAGAACCATTCTCAGTTCGGATTGTGATCTACCGCTCAGGCTGTAGAGTTGGAATCGCGTAATCGCGAATCCAGCATGTCGCGAGTGAATACGTTCTCGGGCCTTGTACACACCGCCCGTCACACCACGAAGTTGATAACGAAGCCGGTGGCCTAGCCGCAGGGAAAGGAGGCTGTATCTAAAAGGTGGGATTGATGAGTTGGGGTGAAGTGTAACAAGGTAACCGGAG
+
*(.+)0-*)))'&*'(('))1/,3+530:-/++0*/:'')50.113/3366,,,,-',(..-&*)).1;330//0/,./:4,+,'*(,--15:/10.4'''0-&,)&+,,)(&+'+/,,)+-.,.0'+)*./&233-7:,+700+-3.,05141/1-+1*/*.%*'(&)'*/.0--+)/70--*-(*&'+6227+5526**%(''&($+%.36657:'&''&'&&%&((,*,-,-')-((()'2((+)'.4/.'&%(),+/&)#&+04:.1;461/2922549;0/../5)*+,,-,23-,/22682.2),).*,('+),+)),,*1..)34+-/436677661571.*(/,183))%(&'&&%(&().*1173/+'()()'/-2112+/.0+-(('(%'+4)&&+-(%%&+'+(*).8:7)75/8//)//34:'(,13/1121*&-+-0*+)#)($&+*-*)).*/2-(*,+4081852344;746-2-,/4444632421*/,+4-,)'%*()+79/0*.733'')')'++227;4352.-/73-24,,572;---,++2/627.*37+1(#%'(/-6.,))+/+9;8/7/33.,1%*%%(*-.19/087908/.4)-%)(,,++0540*0,((*31',-/2$&%(4362/.&+-,.0/0533.-0//34'-),*,**()/503121.%+,-4'+&,0&5(()8:728&.,-3.+,)-300134,($(),+.&50)+/),()2,+-('+8,88.2//0*'-,,/86.355-2,,%,-456987023322&('&+,*.)-*.,+%/47-0//00/.+025773653;8-+7..,,1/($'%)+-2--(*),**(',/88:957,66332,'0-&-++(*&*,&,&$&+)-*'&&))/0,,1;<18;,,5/8.&*258459611+.-90+3*6+(+,+1-*%*'&')'&*+(%%$%%**,.0.2640%$$'+323--0-6--'()-'+%*((++%'())5/+2356745+432-2,()*+,.-05208102/..--0)+*)&)0*((((&*$&,(-2-3+*/0/+-%('$+$./(*.3)/'&(-,*-*-/23;6(,+*17.-2.,+)('(+1064-,-*$.(()-2/+**+)/76;4,'&
@f291e505-c6f3-463e-b85b-40ca79193e6b ch=221 read=49709 start_time=2019-12-13T04:34:21Z barcode=BC01 runid=2c9cf7bc05858273f10e7d7ec552fc0bd742dc3e
CTCCTACGGGAGCAGCAGTGGGAATATTGCACAATGGGCGCAAGCCTGATGCAGCCATGCCGCGTGTATGAAGAAGGCCTTCGGGTTGTAAAGTACTGCTTTCAGCGGGGAGGAAGGGGTAAAGTTAATACCTTTGCTCATTGACGTTACCCGCAGAAGAAACACCGGCTAACTCCGTGCCAGCAGCCGCGGTAATACGGAGGTGCAAGCGTTAATCGGAATTACTGGGCGTAAAGCGCACAGGCAGTTTGTTAAGTCAGATGTGAAATCCCCGGGCTCGAAACGCAGAGACTGCATCTGATACTGGCAAACGAGGTCTCGTAGAGGGGTAGAATTCCAGGTGTAGCGGTGAAATGCGTAGAGATCTGGAGGAATACCGGTGAGCGGCCCCTGGACGAACTGACGCTCAGGTGCGAAAGCGTGGGGAGCAAGCAAGTTAGATACCCTGGTAGTCCACGCCGTAAACGATGTCGACTTGGAGGTTGTGCCCGCTTGAGGCGTGGCTTCCGGGCTAACGCGTTAAGTCGACCGCCTGGGGAGTACGGCCGCAGGTTAAAACTCAAATGAATTGACGGTACCTGAAGCGGTGGAGCATGTGGTTTTAATTGTTGATGCAACGCGAAGAACCTTACCTGGTCTTGACATCCACGGAAGTTTTCAGAGATGAGGAATGTGCCTTCGGGAACCGTGAGACAGGTGCTGCATGGCTGTCGTCAGCTCGTGTTGTGAAATGGGTTAAGTCCCGCAACGAGCGCAACCCTTAGCCGACGCTTTGTTGCCAGCTGGTCCGGCCGGGAACTCAAGGGAGACTGCCAGTGATAAACTGGAGGAAGGTGGGGATGACGTCGTCATCGCCGGCACCACGACCAGGGCTACCCACGTGCTACAATGGCGCATACAAAGAGAAGCGACCTCGCGAGCAAGCGGACCTCATAAAGTGCACGTCGTAGTCCGCATTGGAGTCTGTCGACTCCCGCGGTCCGGAATCGCTAATCGTGGATGAGATACCACGGTGAATACGTTCCAGGCCTTGTACACACCGCCGAAATGCACCATGGGAAGTGGGTTGCAAAAAGTAGGTAGCTTAACCTTCGGGAGGGCGCTTACCACTTCGTGATTCATGACTGGGAGTAGGCGTAACAAGGTAACCGG
+
-45344946.&,-,0/+064:0*.,)2.,,./3:88630.015/492114234(35472673468787754/,,*,0.74150<8/9./.;5,-4*'%'-99,)*(+33,%+,-2-6/))-;6-5+6+.-71.7.+,64+(4-,./:0/1;.+,,+-($+*(+128201./0-/3968898101//47-,/--1:101380,-'+-+0)*,705054)0*--..199:8;7728***'+&&%)--),-50,.763039./0:9889<:15370,5556-(.*&,#'%%'**551.../-.-..989;967*)&%'%((556-4)'-131*..///1.,+14212/0/,)3))56,,.66/-,*+37::/-0.(4*.8826,/)*+/4/882+-4430,-,+++,-667,.5667'&&'-0488;9'(,-96-00'*(0.*1/+05+*19856776/0/0:9.7;..022145431536352438+1)/6*&+-,.,/3//,)0,-/3'2))++08311+//4,+.//59854821.2*$&),52:87&)(163-4<;046525..-'&+(+,),((&*$%&*')*.//20-/-)-()..198+*(/''+-*,.12;8402./6/.8255526:60)46/:011223'(,/-+*)-491/))*./80//(/.-01/00035,99496:8:43345)/0478:85.0072;::94+.+0//134.1/+'*,.+&*15465301/-0-04.8((/2404*40'+''#'((&)&%.)('24/-+,&++338514146-9908780.-*2-(+-.7589.5412339/6680-5*1-.934;;/564470,(&)),01,-*&(&)+/)+,.2:7647.-(+''#(&(*.//,7++453/30/%*,2(''&+(()889:8955.,)*/7-1):,57782243,,647(,,-.*3*+,,+),11724*,+)&$'-/44461(&$(%&('/)(),2/.()('(280-(%#&'./'91./+8812:663./03)'/;:624.0-/./+49667%((''&,,073557-'%*(04859%5(792,((*)0+.''('4*004;6-:2-/4/23424/06)33:88:888;851-0/.-81*-+&'((+1043,,'*,.43:47
@1be5c71a-0fcd-4a78-9a2f-6c67d60a28df ch=17 read=31062 start_time=2019-12-13T04:34:29Z barcode=BC01 runid=2c9cf7bc05858273f10e7d7ec552fc0bd742dc3e
CTCCACAGGAGGCAGCAGTAGGGAATTTTTTCGGCAATGGAAACCCTGACCGAAGCAACGCCGCGTGAAGGAGAAGAAGGTTTTCGGATTGTAAACTTCTGTTATAAAGGAAGAACTGGCAGCTACAGAAATGGTAGCCAGTGACGGTATATTAAATACGGCTAACTACGTGCCAGCAGCCGCGGTAATACGTAGGCAAGCGTTATCAGGTATTGGGCGTAAAGAGGGCAGGCGGCAGCAAGGGTCTGTGGTGAAAGCCTGAAGCAACTGGTAAAGCCATAGAAACCAGGCAGCTAAGAGTGCAGGGAGAGGATCGTGGAATTCCGTATTGGCGGTGAAATGCGTAGGTATAGCGGAGGAACACCAGTGGCGAAGGCGACGATCTGGCCTGCAACTGACGCTCAGTCCAGCGTGGGAGCAAATAGGATTAGATACCTAGTAGTCCACGCCGTAAACGATGAGTGCAGTGTTGGATGTCAAAGTTCAGTGCTGCAGTTAACGCAATAGGTACTCCGCCTGAGTAGCAGGTACGTTCGCAGAATGAAACTCAAAGGAATTGACGGGGGCCCGCACAGGCAGTGGAGCATGTGGTTTAATTCGAAGCAACGCGAAGAACCTTGCAGGTCTTGACATACTCATAAAGGCTCCAGAGATGGAGAGATGGCTATATGAATGCAGGTGGTGCATGGTTGTCGTCTGGCTGTGTCGTGAGATGTTGGGTTAAGTCCCGCAACGAGCGCAACCACTTATCGTTAGTTACCATCGTAAGTTGGGGACTCTATGGCGAGACTGCCAGTGACAAAGCTGGAGGAAGGCAGGGATGACGTCAAATCATCATGCCCCTTATGACTAGGCTACACACGTGCTACAATGGATGGTGCAGAGAGGAAATGCAGTGAAGCAAAACCCATAAAACCATTCTCAGTTCAGTTAGTCTGCAACTCGACTACATGAAGTTGGAATCGCTGTGTCGCGAATCAGCATGTCGCGGTGAATACGTTCTCGGGCCTTGTACACACCGCCGTGTGCACCGAAGTTGATAACACCCGAAGCCGAGGTAGCCTAACCGCAAGGAAAGGAGCTGTCTAAGGTGGGATTGATGATTGGGGAGTGAAGTCGTAACAAGGTAACCGG
+
.45)%'((.+/-..00/174/-,)-*0862+./.,35461)/*,1))),-5+*(%*-)-,082368755/-+%(*&++*3/95400:312)+)6545:594251027(/)-/-.+&(,).'1/.),)'''%'+1.*''%')/--/(%'&'+,.13(%&((,,,2-,'%&&()++'+---3-))'&,'+-*+05/,0'))('+,8000,'&/%('&)'%',07,(&,.2/046/&+)&)(02'43/003(*40-14*)/95.+0#&%$&(*(+-2*)45('**-73.--/2*&))+5)()//2,)/2+'*'+234;8;:+8*8*99.2/+-(-+-.1()61*+4::/4-./:64443.0))2./0.,*-,,*'(3'0,3601342+)%$&"$+//,///3/0/0-2,3%'%&(--74)).0<<5.6:/6//-88879**-024441+-/2:567;4-+)**+,/,)(,03081719)315981289.13./,/00-2.0+--,4,,&2.+*/19:414/'''('%%'%'()60296///()21/0-4/9882+/+/002//0-28.*.2)%)'(+&-1'126.---2/,(,02;7+,-,)),1,,,'.*()-4,089726+/-'(+'/,+,344489932480-3/4,.))&&&*1+**'%,+.22121,,'&'($*&,,11958:9:9566226732%)'''$((0/'8+,.1.536(553323062:/+-4/5)),,-1/./0()*+*.95,,'&,*-6*++)%)'*)+-)28---000)%%)*)(014467713300(''(&*+3,*0')(*&#&'/,7777:99:8<000;;:8:309/+,9/0/530)+.-322..')--./3/27:7:311189997/-*'&%$$$))2&'*()3+-.;;4285025:;36998<546-16:83351('+*1+0-30641/-/..&&'*)(-,,.(0)+)--&*(,/&'//913'()(++.2.1/.**-0)(*,2:4154253,+0,-/1./*09480.('(%*','&%%))3(*--+(&,')'++*072.02*(),,+++/*),--,2(2)*)')*.+0.+,1/31&6.-1-,-.-.04/53''%***++++,99:478+723679.8
@e743ce8b-7c7a-4f0e-84f2-73393d31e9eb ch=195 read=56618 start_time=2019-12-13T04:34:31Z barcode=BC01 runid=2c9cf7bc05858273f10e7d7ec552fc0bd742dc3e
CTCCTACGGGGAGGCAGCAGTAAAGGAATTTTTTTTCGGCAATGGAAACTGTTGACAACGCCATGAAGGAACAGGTTATGGCTTCTGTTATAAAAGGAAGAACGGCAGCTTCACAGGAAATGGTAGCCGAGTGACGGTACTTTATTAGAAATACGGCTAACTACACGTGCCAGCAGCCGCGGTGATAATACGTAGGTGGCAAAGCGTTATCAGGTGTGGGCGTAAAGAGGCAGGCGGGTCTGTGGTGAAAGCCTGAAGCTTAACTTCCAGTAAATACGCATAAAGCCAGGCAGCTAGAGTGCAGGAAGGATCGTGGAATTCCATGTGTAGCGGTGAAATGCGTAGATATATGGAGGAACACCAGTGGCGAAGGCGACGATCTGGCCTGCAACTGACGCTCAGTCAGCGTGGGGAGCGAAGCCAGTTGATGCCTAGTAGTCCACGCCGTAAACATTAATTACTAAGGTGATTAACCAAAGTTCAGTGCTGCAGTTAACGCAATAAGTACTCCGCCTGGTACGTTCGCAAGGAGAATGAAACTCAAAAGGAGATTGACGAGGGGCCCGCGGTGGGCATGTGGTTTTAATTCAAACAACGCGAAGAACCTTACCGAGTGTGACATACTCATAAAGGCTCCAGAGATGGAGAGAGAGATAGCGTATATGAGATACAGGTGGTGCATGGTTGTCGTGGCTCGTGTCGTGAATGTTGGTTAAGTCCCGCAACGAGCGCAACCCTTATCGTTAGTTACCATCATTAAGTTGGGGACTCTGCTTGAGACTGCCAGTGATAAGCTGGAGAAGGCGGGGGATGACGTCAAATCATCATGCCCCTTATGACCTGGGCTACACGTGCTACAATGGATGGTGCAGAGGAAGCGAAGCCGCGAGGTGAAGCAAAACCCATAAAACCATTCTCAGTTCGGGTGCCAGTCTGCAGCTCGACGCTAGAGACGGAATCGCTGGTAATCGCGAATCAGCATGTCATGATGAATACGTTCTCAGGCCTTGTACACACCGCCGTCACACCACGAGTTGATAACGCGGCCGGTGGCCTAACCGCAAGAAGGGCATCAGGTGGGTTGTCGTTAGAATTGAAGTCGTAACAAAGGTAACCGG
+
,,11+,2-36'%,*+025000/+(*+(3.5989342-1:96:5/',.&*2*,*)*00//&&%%%&((&&(,,,++02$%&&).5133/7/01:4)+-,++---&33,,*(*%%'&,'*'%)'&'%(2-)'()+9/0/,+,28/,12/$-)'')*/.-+03.-2/'(-.39:54.--1+,,.*)&'(*,-,4130*,+-1.09..243:3,4%-1*,.7:110,80('%,(().'&''$(%''+,4544::12601+0*(()++*+/-''*./2&$$&&(()*.5+-2*,751200*)*,+.-'4..-,4*24394-,..11,'''(,*)--020-04/+/0882//-,,*./0-7.,4./3813,5,+),6(3+621/0002343;36888+)++++//1/534'&&)*,05-%,+$)*&-(%''(*),$+&%$%,'(+./-/02:03,.,'&.(('%-)233(+&%&$'())/,32/07871360,).0314210.'(-9/031/-.,2924.*(&%)335<802/0*)*')-3('*('11/51+*--,+2/.-41)16.42.+')(425420(-$&(0.:;.38776*,*,--..645:3243125+3-)%)+&,*-.66'01/-//6)-.215'(()**15/-+*((((&1--&&$'(--35632'(*)/,-6:99979&,58/32)''(++668754444-1571<,)+)1,/103*)--01'',-,.0.285071116/:00.:02:26873926/15*5:776920(()++)*0156,4+..00(,.(+,./+(().4228:9**-2284656840.)11+5-,81-//-*-.6;89877,,+()+,+,))13:668445355560+/*+)()&(*(+602)),)*,18010990/71-..74+*/,-81/3++/3$*)&)$%%&*7-++--3557/&'#$$%'%(#%&)'.-1'(&(&&*(()&'*,744')+&-$-)*.0-/.-.,3827;444'213+1-*,/.++(,3-1+'-.-7265+.../07-.-/-0(-&(('((21902./747..1)((&(+$'')($((&(.'/)&%#'.*&/$%-&(,-+*,1/17537(/-2383.3.
@37e78e86-86d4-46f8-873c-bad13f3b2bee ch=329 read=46026 start_time=2019-12-13T04:34:36Z barcode=BC01 runid=2c9cf7bc05858273f10e7d7ec552fc0bd742dc3e
CTCTACGGGAGGCAGCAGTGGGAATATTGCACAATGGGCGCAAACCTGATGCAGCATACCGCGTGTATGAAGAAGGCCTTCCGGAGTTGTAAGTACTTTCAGCAGAGGAGGAAGGGAGTAAAGTTAATACCTTTGCTCAAATTGACGTTACCCGCAGAAGAAGCACCAGCTAACTCCGTGCCAGCAGCCGCGGTAATACGGAGGTGCAAGCGTTAATCGGAATTACTGGGCGTAAAGCGCACGCAGGCGGTTTGTTAAGTCGGATGTAAATCCCGGGCTCAACCTGGGAACTGCATCTGATACTGTGAGTCTCGTAGAGGGTAGAATTCCAGATTGTAGCGGTGAAATGCGTAGAGATCTGGAGGAGGAATACCGGTGAAAGCGGCCCCTGGACGAAGACGCTGACGCTCAGGTGCGAAAGCGTGGGGAGCAAACAGGATTAGATACCCCTGGTAGTCCACGCCGTAAACGATGTCGACGGAGGTTGTGCCCAGCGAGGCGTGGCTTCCGGAGCTAACGCGTTAAGTCGACCGCCGCAGGGAGTACGGCCGCAAAGGTTAAAAAAAACTCAAATGAATTGACGGGGGCCCGCACAAGCGGTGGAGCATGTGGTTTAATTCGATGCAGCGCGAAGAACCTGGTCTTGACATCCACGGAAGTTTTTCAGAAGATTGAATGTGCCTTCGGGAACCGTGGGCAGGTGCTGCATGGCTGTCGTCAGCTCGTGTTGTGAAATGTTGGGTTAAGTCCGCAACGAGCGCAACCCTTATCGCTCGTTGCCAACGGTCGGCCGGGGGCAAAGGGAGACTGCGTGATAAACTGGAGGAAGGTGGGGATGACGTCCAGTCATCATGGCCCTTACGACCAGGGGCTACACGTGCTACAATGGCGCATACAAAGAAACGACCTCGCGAGCAAGCGGACCTCATAAAGTGCGTCGTAGTCGAGTTGGAGTCTGCAACTCGACTCCATGAAGTCAGATCGCTAATCGTGGATCAGATGCCACGGTGAATACGTTCGGGCCTTGTACACCGCCCGTCACACCATGTGGGAATTGGGTTGCAAAAGAGTAGGTAGCTTAACCTTCGGGAGGGCGCTTACCTTTGTGATGACTGGGGTGAAGTCGTAACAAGGTAACCGG
+
)*,)*.*51.41.3430123;85:6*7+**'-/9468/-)+07&33233,--**//7,7:+0345667767,*1*1+3/1.'%(%'0+&&+'%)',,22,+(($'#,)(-,.++.*(++-5..-6-5,*.'')&$$$$(.&'%(%51151/:.((*)0*&**&(148%421042221124880//**-/.91:00/-%2+74220.-).')*,-1+,-'2*0/4-/03:8:42051-012&0,101260/:9<.4845*,1'0.53.38-(73,/5676:/73:58:6.513..,+-*)*-'%$$%'/+---.682/+/,*(,'-*-3.)*/&2(*)*,,570*.0+),-23*)(&+01270-.)'*))-,036-+,)()&&*((1.-*(,2%/''))*.%&++-26776+.*+,+&*+)+-17645+))/-946&21,,4--/2.197()+/-&,/)(*00485579.0/00.362-,'*),,3955,5.(&)*,-.005-6--15-+-.+*-,1/.0:60;18/78345008-''',*%'$()-.435/219--1.4.7:7:1:07759<-,-7,6++,61)35019-000324.,--,-2)./5754340-&*+-5-,,0/,-&*))*0.+/*(+''36716.//467.*0-2+1+,7<;-:10,'&'-(*)*((-./4576,.+2)2634)0)&%**+-5/-*()%$&*(,.235))*+)**&-6251270,-2;07-1.1/((/)&(2,2*+.12786581.5432&&),2274260%.-4190:,-))-.,.06(,*.'+),('(**,,19<98885./+,-*0*,::3673/20/5&)('(.:633+2.0*''$%*20;/32.*.)'*)*/,-/6&0777,6/./01620/)%*/-/02611600,-*).8.-,5//456462;2/178886/4,516'$'.-)+(*+*)()(-,/15-0/084..2.).)$%%(302--(+,8972424'+2.28501&1024:8565607'-52//5)-)+'*,+36-.730/+,)))*403*&%)%&/2/925284)&''((1,(+%'%'0.287:7*7(&-*()('+'$'&'**)+*&&&&(//010**+2-/03785857.735:8:,6
@cda8596d-322e-4f59-a437-b0dc8f026979 ch=109 read=117587 start_time=2019-12-13T04:34:42Z barcode=BC01 runid=2c9cf7bc05858273f10e7d7ec552fc0bd742dc3e
CTCCTACAGGGAGGCAGCAGTGGGAATATTGCACAATGGGCGCAAGCCTGATGCCCAGCCATGCCGCGTGTATGAAGAAGGCCTTCCGGGTTTGTAAAGTGCTGCGGGGAGGAGGAGTAAAAGTTAATGCTCATTGACGTTACCGCAGAAGAAGCACCAACTAACTCCGTGCCAGCAGCCGCAGTGTGGAGGTGCAAGCGTTAATCGGAATTACTGGGCGTAAAGCGCACGCAGGCAGTTTTGTTAAGTCAGATGTGAAATCCCGGGCTCAACCTGGGAACTGCATCTGATGCTGGCAAGCTTGAGTCTCGTAGAGGGGGGTAGAATTCCAGGTGTAGCGGTGGAAATGCGTAGAGATCTGGAGGGAGGATACCGGTGGCGAAGGCGGCCCCCCCTGGACGAACTGACGCTCAGGTGCGAAGCGTGAGAGACAAACAGGATTAGATACCCTGGTAGTCCACGCCGTAAAACGATGTCGACTTGGAGGTTGTGCGCTGAGGCGTGGCACCGGGCTAACGCGTTAAGTCGACCGCCTGAATGCAGCCGCAAAGATTTAGAAACTCAAATGAATTGACGGGGGTGCACAAGCGGTGGAGCATGGTTTAATTCGGTACGCAGAAGAACCTGGTCTGCAGCATCACAGGAAGTTTTCAGGGTGAGAATGTGCCTTCGGAACCGTGAGACAGGTGCTGCATGGCTGTCGTCAGCTCGTGTTGTGAGTATTGGGTTAAGTCCTGGCTGGCCTGTACTTATCCTTTGTTGCCTTGGTCCGGCCGAAGTCAAAGGAGACTGCCAGTGATAAACTGGAGGAAGGTGGGGATGACGTCAAGTCATCATGGCCCTTACGACCAGGGCTACACACGTGCTGCAATGGCGCAGGAGAAGCGACGCACCTCGCGAGAGCAAACGGACCTCGCAAAGTGCGTCGTAGTCCGGATTGAGTCTGCAACTCGACTCCATGAAGTCAGAGATCGCTAGTAATCGTGGATCAGAATGCCACGGTGAATACGTTCCCAGGCCTTGTACACACCGCCCGTCACACCAGGAGTGGGTTGCAAAGAAGTAGGTAGCAACCTTCGGGAGGGCGCTTACCACTTTGTGATTCATGGCTGAGGTGAAGTCGTAACAAAGAGTAACCGGAAGATAGAGAGCGACGGTATTAGGTTAACACAAGACACCGACGCTTTCTTCGCTTCCAGCAATGCATGTGAAAAAAAGA
+
,-,*(,-,19**/61/11-.234,*++'3-'())-;11<86378866920*0+)'&''**+,.65.31121+.100)*+)1/9857(58116/*-.:5-/,,&&%&'0++0)+)-&)*.30'*044))%**5082216.3--25%'&'1)(.+%'&/*/&,,,0-01/)-+,/-,*)'5)$&$(*%$'+)0-+.56/+*)4):),-%1,/-6-00:<:74122-**.0./,/'.-220599.*1,(/))/'(3-(/.284-140.76560.'5/88:2712800/./3/).+,.,&%*-%)()*,/053465/+)+,236,11,0,1,4+*7671+%**.854,+21*+28910*,)01297.+-,*+///33(+(((-'()0(,+01745:81.,-3681,-,-.-11435135323)-,'(21-'(&)+45<5:2:8114/03848;*)/532262302269759;;+61100152.,0+/)((*01/04.(($&&-.,,+,())162/)*+032---30842663/64.26,/&*+.10018/53-'(%)*('%,1,,1021+)'(*.,/,,))*)%&%))-4735..3-.*.-,32-0:75244,*)(%#&)&&,))''('&%1/*)#%&+.11/)*')*&'(,671**+,/*0.,-4..003/9.+*2)0495:2*),-/08954233//0743.33261...-0+-1092,'))()+9+476;763656*,00.+&'%&%%&()/556.07*)/2&)&$$.515-4.4,&'(&(*(2(+,%*-.5451-,-+-/1<;988:4.4/5.513893155786951*)**'*,00,--,'%$$').0:04500../+,(++,++'%++40/6302)0.,(,)')-.-%(%*-35511-,)',38)22;78:98&'-3-)+(4455364521,-/06')&'(0.-+/,+**)'+57:89311.-/$$$)*67434-1-1.,.,-1844:21063380./283()1..2027130(-02/5-&')+**'+*&.1,*//()$'%'0+))(***23-/1:,&),(*&'$%&$%,+036;6(64*+/+/,32815:622:2,,,.092.)-'(''%./-.&''&&*.-.-/4+(&)*///-/)0+*,4+*))%+./46*+'&)((-/+5.311.%'')2.6+)$*%'(22-0.*$&')++',./44)0&)($&+,.--)'$%
@8bcc4a36-fbfc-4cdd-9495-55a0bc620ed5 ch=382 read=69327 start_time=2019-12-13T04:34:50Z barcode=BC01 runid=2c9cf7bc05858273f10e7d7ec552fc0bd742dc3e
CCGGTTACCTTGTTACGACTTCACCCCAGTCGCTAAGCCCACCGTGGTCGCCTCTCTTGCGAGTTGGCGCAACGCCTTCAGGTAGACCCAACTCCCATGGTGTGACGGTGTGTACAAGGCCTGGGAACGGCATTCACCGCGGCATGCTGATCCGCGATTACTGTGATTGCCTTCATGCTCTCGAGTTGCAGAGAACAATCCGAACTGAGACGGCTTTTTTTGGAGATTAGCGCTCTCGCAGGTTGCTGCCCACTGTCACCGCCATTGCTGGCACGTGTGGCAGCCCAGCGTAAGGGCCATGAGGACTTGACGTCATCCCCACCTTCCTCCGGCTTATCACCGGCGGTTCCTTTAGAGTCCCCAACTAAATGATGGTAACTAAAGGCGGGGTTGCGCTCGTTGCGGGACCAACCCAACATCTCACGACACGAGCTGACGACAGCCATGCAGCACCTGTGTTCCAGTCCCCGAAGGAAAGTCCATCTCTGGAAATCGCCCGGACATATCGCGCTGGTAAGGTTCTGCGCGTTGGCAGGTCGCCACATGCTCCACCGCTTGTGCAGGCCCCAATCAATTCCTTTGAGTTTTAATCTTGCGACCATGCTCCCCGGAGCTGGCGGATAACCCAATGCGTTAAGCTGCGCCACCCAAGCGCAAGTGCCCGGACGGCTAGTTATCATCGTTTATGGCGTGGACTACCAGGGTATCTAATCCTGTTTGCTCCCCACGCTTTCGCATCAGCGTCAATACCAGTCAGTGAGCCGCCTTCGCCACTGGTGTTCTTCCGAATAATCTGCAATTCACCTCTACACTCCAGATTCCACTCACCTCTCCTGGATTCAAGCGATGCAGTCTCAAAGGCAGTTCAGGTTGGCTCAGGCTTTCACCTCCTGACTTACAAAGCCGCCTACCGTGCGCTTTACGCCCAGTAATTCCGAACAACGCTGGCTCCCTCCGTATTACCGCGGCTGCTGGCAGGTTAGCGGCCGGGCTTATTCTCCCAGTGTCATTATCATCGGGTAAAAGAGCTTTACAACCCTGGGCCTTCATCACTCACGCGGCATTGCTGGATCAGGCTTTCGCCCATTGTCAATATTCCCACTGCTGCCTCCGTAGGGG
+
4,+&4:),76;/30'+016842+21.(,-88/1265+061(,3/889:*%))(22+1,+,/3,2-())+009000:8<7-555'&.9/)).+-,5*+2:::71.+*,0.38268578,659719/20-&%#'(*668;796;8:::;:9882**,-259323+,,.0.)-+&('&++,/0/7(&*2.,-,/++,*,12,1*()502223961822359;5/82.-,2+*&(%''),.-4'*-/0(++,5:.-2212124605;-,)'$%)'++1223-'''&+,(&&'(')&%24253230..3/--+-.1*56909(3,.197;6954255358554053%'%(+46+..450+-0,5::.+0-//:73/,)'+)./-109203,*)5-6935/0121+6*)&6,.-)+&,)&*%,,.//0,01343422/.0/-00(10'13/1*,('))02+,0246;012/<;:0)(++,*..),.65611...-*.../3433/23557*22&(&(010.+(,70<52/*+)&*)&%(#''+*779.,,.23679238,,-.(+-/+46043.&,,2258;3--/./,/,;;2,/,,5.4..*6/$'%))/67)(*'&'&,.,4;4//(,*',2-*-0/50++--.103;607,.,34298455,6-)-726/6-..1294457:9-76++061.-128564)12-22---/742723835/9+,2/5+*'$''',/**#($&(%&''(*-.-'1.1487*+,1.23647:6<5445(0018878;:8:2+*-:05.//848313:1*.425776%525'&(2-9/9/000'+3*./01023.93722,,+,134-*145948+,,*458+($)+,.-++,5+,87588./1:/4/+-02.2-..52..6*/:64652466.+-,,&--.3(%&',24510.28:857/(+&.-133,,156866847;882:443530++%'*+/-+*&,+1%0/./.,/0-1('%%%,,76/50..56-9),776;7)(%,*-1.-1364:+(%+).*0*//56')+++.,+.6087<677;;:::+3966<<483<9*1---:);-207295*/0123239.72(+(%(++
@1cb88150-85c0-44fe-a580-99bcb271aac8 ch=413 read=97404 start_time=2019-12-13T04:34:59Z barcode=BC01 runid=2c9cf7bc05858273f10e7d7ec552fc0bd742dc3e
CCGGTTACCTTGTTACGACTTCACACAGTCATGAATCACAAAGTGGTAAGCGCCCTCCCGAGTTAAGCTACCTACTTCTTTGCAACCCACGCTCCCATGATTGTGACGGGCGGTGTGTACAGGCCCGGGAACGTATTACGTGGCATTCTGATCACACGATTGCACTAGCGATTCCGACTTCATGGGTCAGTTGCAGACTCAATCCGGACTACGACGCACTTTATGAGGTCGCTTGCTCTCGCGGGTCGCTGCTCAGCATGCGCCATTTGTAACGCATTATTGTAGCCCTGGTCGTAAGGGCCATGATGACTTGACGTCATCCCCCACCTTCCTCCAGTTTATCACTGGCGATCTCCTTTGAGTTCCCGGCGGACCGCTGGCAACAAAGGATAAGGGTTGCGCTGCGTTGCGGGACCAACCCAACGCATTTCACAACACGAGCTGACGGCAACCATGCAGCACCATCTCACGGTTCCCGAAGGCACATTCCCATCTCTGAAAACTTCCGTGGAAGTCAAGGCCAGAGTAAGGTTCTTCGCGTTGCATCGAGGTAAACCACATGCTCCACCGCTTGTACGGGCCCCATCAATTCATTTTGAGTTTTAACCTTGCAGCCGTACTCCCAGGCGGTCGACTTAACGCGTTAGCTCCGGAAGCCACGCCTCAGGGCACAACCTCAAGTCGACATCGTTTGCAGCGTGGACTACCAGAATATCTAATCCTGTTTGCTCCCCCACGCTTTCGCACCTGAGCGTCAGTCTTCGTCAGGGGCCGCCTTCGCCACCGGTATTCCTCAGATCTCTACGCATTTCACCGCTACACCTGGAATTCTACCCCCTCTACCGTCAAGCTTGCCAGTATCCAGATGCAGTTCCCAGGTTGAGCCCGGGGATTTCACATCGACAACAAACCGCCTGCGTGCGCACACGCCCAGTAATTCCGATTAACGCTTGCCTCCACGTATTACCGCGGCTGCTGGCACGGAGTTAGCCGGTGCTTCTTCTGCGAGGTAACGTCAATGAGCAAAGGTATTAACTACTCCCCTTCCTCCCGCTGAAAGTGCTACAACCGAAGGCCTTCTTCATACGCGGCATGGCTGCATCAGGCTTACGCCCATTGTGCAATATTCCCCGCACCTGCTGCCTCCCGTAG
+
61116;./.5-%1/(+/-0093'.***+./-332940('1.,%)*4/72/00353*43)&&+*620(,.44;4348:26:4&0(/,;4&)(*-14.++*'1)))1.5),3:/7-,,,-+,)/1.*)0636640.)('$'(),:/-/:2--++,&(&**%/'$%+*+..1436910*(.4071420))+-/.912((5226.930-11121022562/&*((,(/2.2../**//&'-*)*&'&(('*++,$(+*($')-.269;184+.004,&)%''%*)%$%'/8.-.1.//530-889;:200/-*(&)*+3369::0888-)-43;9521+(+270*0:29)+72*&110632;20067128,'+0197686787:95-66:'1,1.0,+.3,2)*)+&%&+05334:0+(''),)(-1+&'(+1**+,20/,.0237665875262839:38282129+.764/3-207285/.))/0(//267:11:987/2166-,9.;8463'-()*53+2(,.)('*./6,64;666616710*((+.+%.*04;68<78253231.*,-'(.*--+0-.*00*(&,036574**8:;1.01;;3,413/50,%+73,/331471+4:97;76443598:752..2/&0.414/02,184633945,5:-+/037574534.50.,,,25.:6.$,*267799898779/-(&)*23/22/24..5;**22/.452(**-0:32-/.67++-35357.6..*0./16**28+;;78:8<99:/-5.,3225;72..*)-22354/54970:20/49023,..087802/20221.:9-''**).$'))**%)-7+-914451;&)+5655,8887<8/06/8**/08+-587,.7-+)(*-,*,..9::;7;<7:;::98966))&('-+22-(,-/3506///4858/-)(&#'$)-/)*&*//92481-4-..987470-0/2'+,50*.,0*)(&(.09;846/.$/')/9:659(:..+-,.;)0-/-0./))/&++0-4,-38.+.1-)0/606()-')/('*'2--/8075;6<55;8+*+,+2064558;::878784:;74,'*(+10*.+'(#&+4054,59:.'*%)-22312473/;1.02/
@4e5795db-6310-4505-9dcf-fb4635563d7b ch=21 read=43620 start_time=2019-12-13T04:35:16Z barcode=BC01 runid=2c9cf7bc05858273f10e7d7ec552fc0bd742dc3e
CTCACAAGGCAGCAGTGGGAATGTGCTGATGGGAAACCCTGATGCAGCAACGCCGCGTGAGTGATGAAGGTTTTCGGATCAGCCAAGCTCTGTCTGGGGAAGATAATGACCCGGTGCACCCAGGGAGAGGAAGTACATTAACTACGTGCAACAGCCGCGGTAATACGTAAGGTGGCAGGCGTTATCCCGGATTTACTGGGCGTAAAGGGGCGTAGGCGGATGATTAGAGGTGGGATGTAAGAATACCCGGGAGGCTCCAACAGGTGCTGCATTCCAGACTGGATCCTAGAGTGGGGAGGAGAGTCGATTCCTGGTGGCGGCGGTGAAATGCGTAGAGATTAGGAAGAACACCGGTGGCGAAGAGCGACTCTGGACTGTAACTGACGCCCCAAGGAGGCTCCGAGAAGCGTAGAGGAGCAAACAGGATTAAGATACCTGGTAGTCCACGCCGTAAACATTAGATACTAGGTGTAGAGTTTCAACACCTCCGTGCCGCCGCTAACACCGCATTAAGTATTCCCGCCTGAAATTGCGGTCGCAGAATTAAAACTCAGAGGGATTGACGGGGACCCGCACAATGGCAGACATGTGGTTTTAGTGGAAACAGCACGAAAGGAACACCCTTGACATCCCTTGCATTACTCTTAATCGAAATCCCTTCGGGGACAAGGTGACAGGTGGTGCATGGTTGTCGTGGCTCGTGTCGTGAGATGTTAGGTTAAGTCCCTGGCAGGCGCAACCCATATCGTTAGTTACTACCATTAGAAGTTGGGGACATGAGAGACTGCCTGGAGTTAACCAGGAGGAAGATTAGGAATGACGTCAAATCGTATGCCCCCTTATGTGTAGGGCTACACGTACTACAATGGCTGGTACAGAGATGCAATACCGTGAGGTGGAGGCCAAACTTTAAAACCAGTCTCGGATTCAGTTGTAGGCTGAAACTCGCCTACATGAAGCTGGAGTTACTAGTAATCACTTAGTCAAGGATATCGCGGTGAATACGTTCCAGGTCTTGTACACACCACCCGTCACACCATGAGAGTTGGCAATACCAGGGAAGTCCGTAGAGCTAACCGCAAGGAGGCAGCGGCCCGAAGGTAGGGTCCAGCGGTGGGAATCAGCAACTAAAGGTAACCGG
+
*,(%'%$0*)'-*',))*-'++,2-,''&)(+'(+)26*('%/++*,'(%))580110-+%''(*)))'.-92+.+4-24,-2/-'++.186,(-&,4)*)*,*,/..,/5.'))%*&.-)(/5(&'&()&&$$%'$+(,*1/'.++))+()()/,*-'..,4////-3-)*0.90./63,4.*+8(&'-$50*+67:444157:*.16+2/.,6765<872,0+)&('(/-70-,-**)$&'))06+1-&&'%%(*(.&('+1345/../450*(')./0-/.7.*+*%($&+-)'++()$%%$(',*-('&',(&%),*)1/)%)/''-./.&''',,-2-+,(')(+14+1,*5+)*1+--1,*+,,+-*211(1.-,'%%&%&'%$)&)*''''(-%$(%)(%')52.,,)(+-3:+3.%-',,,+).2028/265))(**&))47252550&))))-,-.-,46664+/',.<9/.'+*,1..+&/$)2/17+..+**%((&(&(1,/)0,.:15))*)'%&(+).%--20/'('&'(1,/885/1,,*)-+')/)*++'*5536;310/,+&)$&&$.&('+'*+,,58-.&'%&)+)((%'%(&(.+&-'()$('&%&(%++1.1*0.+-'23-..+/.0036''%%%..+)0*')43,53/-.,-02),)+/3212341.30,,#(+%,/0435233.410013117)3207,*),4.''*)-+*+-*+-&2/.&'%*,*9++*8/++++/4+00-*+*)++(280%)#$%%(%,(3114540.)'*(($%$$(1---*('%,&*23(33567876051//&*'(&)+/1+(--1110)-.2412/-),'--0//-6/.474201-,2(*)*):6+0*''*--15,-*',)&)(-+,*+*+*(*14//,'(*,23/6-1.,()*+'')*'%%'%.2)*5138---./,3-**-')#)*/-//3/./+.-(''&(&++-++%(*(,,-0%2445:9/6(106&),5.+-(&$$%'*)2/)4.)%+)'''*,'&%''&*..-,,-25,15)*(&&'&+-847)('*.-12,,,/-)/)'(.,*/.(15/,(-)'(*)-.,*-''()-%.%''&(&'&0/1+(&.4,0+/094:)-
@0a599ed8-599a-4659-9963-0bf1ed48dbc7 ch=391 read=49939 start_time=2019-12-13T04:35:17Z barcode=BC01 runid=2c9cf7bc05858273f10e7d7ec552fc0bd742dc3e
CCCGGTTACCTTATTTACGACTTCACCCCAGTCGCCCAGATCACCAAAGTGTGAAAGCGCCCTCCCGAAGATTCGGCTACCCTCGCTTCTTTGCAGCCCACTCCCATGGTGCTTGACCCGGGCGGGTGTGTACAAGGCCCGGGAACGTATGCCGTGGCATTCTGATCCACGATTACTGGCGATTCCGACTTCATGGAGTCAGAGTTGCAGACTCCAATCCGGACTACGACACGCTATAGAGGTCGCGCTCTCATAAGTCCTTCTCTTTGCTTATGCGCCATTTGTAGCGCGTGTGTAGCCCTGGTCATGGGGCCAAAAGCGATGACTTGACGTCATCCCTGCCTTCCTCCAGTTTATCACTGGCATTCCTTTGAGTTCCAGCCGGGCCGCTGGCAGCAAAGGTAAAGGAGTTGCTCGTTGGGACTTAACCCAACATTTCACAGCACAGGCTGGCGGCAATACATGCAGCACCATATCTCCGCAGTTCCAGGCTACATTCTCATCTCTATAGAGAACTTCCGTGGATGTCAAGTTGGGTAAGGTTCTTCGCGTTGCATCAGATTAAAACCACATGCTCCACCCGCTGGCCGTTTACGTCGAATTCGTTTTAGAGTTTAACCTTGCGGCCGTACTCCTAGGCAGTCGACTTAACGCTGATTAGCTCAGAGCCACGCCTCAAAGGGCACAACCTCCAAGTCGGCATCGTTTACAGCGTAGTTCACCAGAATTATCTAATCCTGTGTTGCTCCCCGCTTTCCCTTTTGGCGTCAGTCTTCGTCAGGGGCCGCCTTCGCCACCAGTATTCCTCCAGATCTCTACGCATTTCACCGCTACACCTGGAATTCTACCCCTCTACGAGACTGCGGCTTGCCAATTATCAGTGCAGTTCCAGGTTGGGCCGAGGTTCCATCTGACTTAACAAACCGCCTGCGTGCGCCTGCGCCCGAAGTAGTTCCGGTGCTGCCTTGCCCCTCCGTATTACCGCGGCTGCTGGCGCGGGTTGTCCAGTGCTTCTTCTGCGGAGTAACGATCAATGGGCAAAGGTATTAACTTCTCCCTTCCTCCCCGCTGAAATTAGCACACAGCCAGAGGCCTTTATTCCTTACGCTGGCGCTGGCTGCATCAGGTGCGCCCATTGTACCAATATTCCCCACTGCTGCCTCCCGTAGGAACCC
+
--()0-8/1224+22,(./-33:4.311*-.195051+)-17*-)13,,*('&(*(&'**21010-*&)*'-*'(')*./1&&%$%3'1077--.+330',,02.%()02.(+)()4()*304(,)*%)(+/137)5-4)).)-.-*,&%$+--0.81,28*,3313.),-..5,/*)''*46;77.'.-1,$)(.(((,'(%)///00/0,*-)1/62(5-464.,002&2).0%.*)).*23'(%&%&+,***&'--+)309088)'(+&'('+/6;.46)('&(++-..(,&((--8/-0:65(0(.4250,(-($%&$)*(+*-+--/57851:-,'3-388513,+,,15/14140,**(-0/)*..+).3/6+'(-+','-,,-.,&&'',)+''&(*/)//&-/1'-)4,9*))-'&%$.'1/).00-+2(,(,,&3,2&00/+1')+)-0-*'++-$2',,()&''11301)$+'5416('/-*$%(*)/+(*-231-('&(()%+')2//.-08;5+))+*-*'+&10./0*2/946:3/0,0302247-+,-.-47/26--+.*%)-*'/,'%$$))'(&'+)$%#')'*()9+&-9:)&(%)/971+--*)(&*+/.).+--1'&%+15(*,/+)''%)%-*+*()*)&+/.2(*$&*)''(/60010(,32-%+.,1./5)6,021/'--./..5-,,,.-.-*1,/,()),-,)1))+646:764+),)+,()'33-((),:302&&,+*)$)*+++,+,*0,43-(*,+,.5.0.1,''*-)1)())*6:44/3,,+//.1*2132523970$''&'+)*'+3/02+'0+,)&+00.*0.(4*%/*')*+*0)-,(0)&$0')+7'+&(+*2150,'+,-2-655.%$&)-5*,)*/+,,/./232532.-)-2-2632++%&$&$**03-'())*,%0502+-.*'&&'%&'$&%)-.27.285;45613/82334-/(%%)'21--'%%'*+0*+,6/581,+.'/%''(%('(()/**(*+768(/'(((*((')*()+400988,5:7*)-*)*,*,/(()')'(*,-0&%),)0*%%&%''($(%$&$%%)('%$#&%%&(*-15)))+&*0.96+/101.0(6*.-46-1-.'-,+))(($&(4*+5+5/,/21)
@ca023d4d-24a6-4dd5-b7a4-af652a22a47e ch=1 read=24490 start_time=2019-12-13T04:35:21Z barcode=BC01 runid=2c9cf7bc05858273f10e7d7ec552fc0bd742dc3e
CCGGTTACCTTGTTACGACTTCACCCCAGTCATGAATCACAGGTGGTAAGCGCCTCGAAGGTTAAGCTACCTACTTCTTTTGCAACCCACTCCCATGGTGTGACGGGCGGTGTGTACAAGGCCGGGAACGTGATCACCGTGGCATTCTGATCCACGATTACTAGCGATTCCGACTTCGTAGGTCGAGTTGCAGACTCAATCGGACTACGACGCACTTTGCCAGTCCGCTTGCTCTCGCGAGGTCGCTTCTCTTTGTATGCGCCATTGTAGCACGTGTGTAGCCCTGGTCGTAAGGGCCATGATGACGGCGATCATCCCCACCTTCCTCCAGTTTATCACTGGCAGTCTCCTTTGAGTTCCAGCCGGACGCTGGCAACAAGGATAAAGGCGCTCGTTGCGGGACTTAACCCAACATTTTCTAGCACGAGCACGGCGGCAACCATGCAGCACCTGTCTCACAGTTCCGAAGCGCAATCCATCTCTGGAAAGTTGGATTATTAAGACCGGTAAGGTTCTTCGCGTTGCATCGAATTAAATCACATGCTCACCGCTTGTGCGGAGCTATCAATTCATTTGAGTTTTAACCTTGCGGCCGTACTCCCCCAGGCGGTCGACTTAACGCGTTAGCTCCGGAAAAAAAAACCACGCCTCAAGGCACAACCTCCAAGTCGACATCGTTTACGGCGTGGACTACCAGGGTATCAATCCTGTTTGCTCCCCACGCTTTCGCACCTGAGCGTCAGTCTTCGTCAGGGGCCGCCTTCGCCACCGGTATTCCTCGAATCTCTACGCGTTTCACCGCTACCTGGAATTCTACCCCTCTACGAGACTCAAGCTTGCCAGTATCAGATGCAGTTCCAGGTTGGGCAGGGATTTCATCTGACTTAACAAACCGCCTGCGTGCGCTTTGCGCCAGTAATTCCGATTAACGCTTGCACCCTCCGTATTACCGCGGCTGCTGGCATGGAGTTAGCCGGTGCTTCTTCTGCGGGTAACGTCAATGAGCAAAGGTATTAACTGCTCCCCTTCCTCCCATACAGAAATTACTTTACAACCCGGCCTTCACGCAGCTGCATCAGGCTTGCGCCATTGTGCAATATTCCCCCACTGCTGCCTCCCGTAGGAG
+
634.5.,3616126003489:31074/.168/151:1/()).0+,+,//+,++)$'$%%(0-514*+*(*+,)/28+34-'+.240<5/0418..17:971000-:37,6.230,)--,1134.7+/+-,*('()*-45888758:51225/&$&)*.-+)-*)+-.4955/*1365+2&'())+(0.4(2*-+,+.*8/3+7072----+()$&()((-,/0.7)''*%**-.*//40&)*/05::;742/3.,..2488:<841'#%())-,/041-../65-.675//0-*1118))())())(&,*%*66-;69.-/78:2700,.0196..0+-0*-+)+*+.//-6)**15/7,$+7.42**()+23336+-(3.9886*)*-,-/0057--/62/')+/+/*(*,,/203+*('&((-++.,),,00/-10'(*)/+.,+-%'*.11000')*+762*%()&&'0+5/75340.*+12/2)(((')#'%'('&)(.1/,0+,*()31/6<42210722077)(+-,47.-+*)+-/12/+-707281328/-&%(%%&+0,0-,*2650.,/9:0.52-06.-*))4&6),..666,&.+-4:6510(((1-,*((+-'+.//-*2*5-,,()('-0,--2843+*.,.-.075424)3,01350,)*++47;/34;///0787,*00./+'0/26%++,5204;0*./098.*01.5;0.51018021/3560/00/7<:656$+1,&'&&.0085337023-3//06+.,/%'/2/11.&-+*)+6*(+-8,2**+)&*,0,2225)167.&''')++03342-(&(--,07*225*'&&&0.2)55.3*)0040*)/3&,40+..+),)((+,+5,7,/1975<78:4662,+*)(-))(0(*(+*/064:231/400-/',04/433:3/161651;./.-05;7767709/-/20(,00/-3056733391,0(((+++('',*,-50:232187:&.(*+/0//,-&-,23-*054()+61%$$(+(/,+-.(,--($%('34((((,/-)$%#$#%&%-..12+2873:1003:-3/..66/30+1+3895/%((*00336387),1'-,'&
@8b867ec8-d639-47a9-87fa-49f74966a65a ch=321 read=46731 start_time=2019-12-13T04:35:28Z barcode=BC01 runid=2c9cf7bc05858273f10e7d7ec552fc0bd742dc3e
CTCCTACAGGAGGCAGCAGTAAGGAATTTTCGTAGGGGAAACCTGACCGAGCAACGCCGCGTGGAAGAAGGTTTTCGGATTATGGCTCTGGTATAAAGGAAGAACAGCGGCTACAGGAAATGGTAGCCGGTGACAGTACTTTATTAAGAAAGCCACGGCTAACTACGTGCCAGCCGCGGTAATACGTAGGTGGCAAAGCGTTATCGGAATATTGGGCGTAAAGAGGGCAGGCGGCAAGGGTCTGTGGTGAAAGCCTGAAGCAACTTCAGTAGCCATGAGCAGGCAGCTGGTGCAGGAGAGGATCGTGGAATTCCATGTGCGTTGAAATGCGTAGGTATATGGAGGAACACCAGTGGCGAAGGCGACGATCTGGCCTGGCGACAGATCCAAGCGTGGAGAACAAATAGGATTCGATACCTAGTAGTCACGCCGTAAACGTTGGTACTAAGTGTTGGATATCCAAGTTCAGTGCTGCAGTTAGCGCAATAAATTACTCCGCCTGAGTAGTACGTTCGCAAAGAATGAAACTCGGAATTGACGGGGTACACAAGCGGTGGGCGTAATGGTTTAATTTAAACGGCAGAACCTTACCAGATAACGACATACTCATAAAAGGCTCGAGATGGAGGAATAGCTATATATGAGATACAGGTGGTGCATGGTTGTAGTAAGCTCGTGTCGTGAAGTGTGGAGGTTAGAGATCCCGCAACGAAGCGCAACCATATCGTTAGATTGCCATATTCAGGTTGGGGACTCTAGCGAGACTGCCAGTAGGCAGAAGCTGGAGGAAGGCAGGGATGACGTCATGTACACTATGACTGGGCTACGATGCTACAATGGATGGTGCAGAGGAAGCGAAGCCGCGAAGGTGAAGCAAAACCCATAAACCATTCTCAGTTCGGATTGTGATCTGCGGCTCATTGCCCCGCATGAAGTTGGAATCTTCAAAGTAATCGCGGAATCAGCATGTCGCCCGGTGAATACGTTCTCGGGCCTTGCTTTTACCGCCCGTCACGCGAAGTTAATGCTGCAAAGAAGCCGGCTAAACCGCAAGGAAGGGCTGTCTAAGGTGGGATTGATGGTGGGGTGAAGTCGTAACTCTAAGGTAACCGG
+
'-03-/1&11(),.547+,/,&(')'.&#('&'%')(&)+)//*,-0)**&'40-)+-)))(()))'(%(,26-+76/.5.)*)'%'%%'*.+)(*&)-*1(,49&31,2.-.4,0++2.-.940032'+,-,0%-.,,31/*/-/(&*,+*,1,./2//07140/*+),('&))-+)(),51/225607,1)(79(),54:313(+%&&%'&/1/(),38+)$0,.,'.0-(.+,)16900/21.1/,,2/-/6.)*&#$'&(+,,(&1))*5($&'$)').5+,.,,)'(,*2-)+%+2,20')&*%'-//0,1,)'%&',-148//29:474229465,)1+'2,,050132/2,+2+4/;90//**%+$%%$%&&')*,((*/++)(*'(&&%&'$(,27-*&-$*'--.,(*)(*+,,**,')*2742653,)'&*(+)*/.,*,/585669425)*+)*671441///1,./7*//1/33013(.*'**+-(-420&*,/2/379999/0-.'(&+(*363%%%&(-,5./.0.5-*$$'&''%$%'''(,**'),0-3/:<91112-).-(&&%&$)))))++/5')((&$'+3552)/.-,-084-*6./.,++'-.0)*+&((%%'/*/02+*)%)++282221284-/00166.&'&'--2+0/3&*(+.-.)*/*-0566/'..2/(*),-.30-/2/.)(()+/,-*&'$'(*9.8-.+'/(#/+%&%'%#$)'&&)1:346542)//(&+(+,(*'$%$#'&((&)(&+*1.,2(/*/.1+44,,+-*,,---/--'($&&%(&$%(&*'&&%'(&(*-,'./:119892566750+0,*+'(&(--082515'0-2,10&-6:;627-%&),-/036855613505&+'2,*.(&14/)*))*+(%,(&*))'$&(+000,2.2./**($$*%))&(075535.%-'(0()+*+-07431&)+1008211,150---(+/-.+$$&''$&)**,5//0-&'&'''),+-).),)+&+&()$)(&*&(%&&*1****/-0+.-2*+*(,08715,2/47::+1,*+'()&'()&+)+-*,/*+,)((&$&'(%(,95869
@b945ff54-7d9b-44d5-9341-5c32fe594910 ch=309 read=94999 start_time=2019-12-13T04:35:26Z barcode=BC01 runid=2c9cf7bc05858273f10e7d7ec552fc0bd742dc3e
CCAGTTACCTTGTTACGACTTCACCCCAGTCATGAATCAGTGGTAAAAGCGCCCACTCCCAGAGTTAAGCTACCTACTTCTTTTGCAGCCACTCCCCATGGTGTGACGGGCGGGTCGTGTACAAGGCCCGGGAACGTATTCCACCGTGGCATTCTGATCACGATCACTGTGATTCCGACTTCGTAGGTCAGGTTGCAGACTCTCAATCCGGACTACGACGCACTTTGCTATGAGGTCCGCTTGCTCTCGCGAGTCGCTTCTCTTTGTATGCGCCATTGTAGCGTGTGCTTGGCCACAGGTCTAAGGGCCATGATGACTTGACGTCATCCCCACATCCCCTCCAGTTTATCACTGGCAGTCTCGCTGAGTTCCCAGCCGGACCGCTGGTAACAAAGGATAAGGGTTGCGCTCGTTGCGGGACTTAACCCAGCACTTCACAGCACAGCGGCGACAGCCATGCGGCACCTGTCTCACGGTTCCCGAAGGCACATTTCTCATCTCTGAAAACTTCCGTGGATGTCAAGACCAGGTTCTTCGCGTTGCATCCAGATTAAAGCCACATGCTCCCACCGCTTGTGCAGGCCCAAATCAATTCATTTGAGTTTTAACCTTAGGCGTATTGCTCCCCCCAGGCGGTCGACTTAACGCGTTGGCTCCGGAAGCCACGCCTCAGGGCACAACCTCCAAGTCGACATCGTTTGCGGCGTGGACTGGGGTATCTAATCCTGTTTACTCCCACGCTTGCCTGACGTCAGTCTTCGTCAGGGGCCGCCTTCATACCGGTATTCCTCCAGATCTCTACGCATTTCCGCTACACGATTTCCTCTACGAGACTCAAACTTGCCGGTATCAGATGCAGTTCCCAGAGTTGGGCGGGGATTTCACATCTGGCTTAACAAACCGCCTGCGTGCGCTTGCGCCCAGTAATTCCGATTAACGCTTGCACCTCCGTATTACCGCGGCTGCTGGCTGATTGCCAGTCACTTCTTCTGCGGAGTAACGATCAATGAGCAAAGGTATTAGCTGCTCCTTCACTCCCGCTGAAGTACTTTGGCCAGAGGCCTTCTTCATACACGCGGCAAACCGCGTCAAGGGGCTTACGCCCATTTACCAATATTCCCCACGCGCATCCGTGGGAGG
+
6+&*16*,/4.)--*,--00,+*1*4**+6100+,,-,$&*2:43:5++.22;2+.1,7+))*)/,')*,,-/2)')+3,032'$%($*'%(*1-0,+,(.,,'(,/288110+(*'0(*,00,13-6*.80///7571:-))/5,/350*1,/()*.*&(()11021+%*.6831.)/191-.&*&'*%&-10.1-,,*()*/)5-.1/4253333(1(,')(+*$&)(,4*6/,30,+/-*+//-1)%)&))*2383440591056722355326,)((,***)($%%,)82**$.,+-**,.3342-/+,.,*((+*-/2000-+8:,&($(.22.03./12<+*+9440421068666+-0765808/)$)--,0025357572121).)50*)-*)*.*6++)*)5.4/,)+23/-4,2+25)*$'$)+120.+#($&&'&(*'*%+,',0.2)/&**)+)*)/2+,+,+:7612)'))))*&()-6)-5:8::61))+13.)++*+*+098875;,3/1/3+(-,//-)'&)+,2)*,-0*%&+++04.%60++,-,..25+)-2%)*)),(+&*2/6.'*++,..+8/*-7.&&'(9;-3)+(#$&&))(.)+*()*0+368.,,1,),+,..-,.-1,,,---&***7),()($&'(--1815*+1-,,.686805+4.235542.//0,3.&(.1.26520+*'')*+-13-.,,6+-,150)+,86,&,**,(&)'%'%0.-&%%('578258-016-24.020:6&&),3-3.-/96805())-.-43-,+'''.8*4-'.1**&(($-%#*,$5404+)/++055*)()+*/7+111/4)0*1%,$54;.3+)('+190-//&+(,%)16+**,.0.1&,4-6,).;-<<4591000,.--(/)%(.0.)(*,334714..-0..+)'('%(%(+--0)+,,60481./0/079821*%*$.'$$%%(-%%*0117;87661/(',-011+/.31/..,1,0)&$/&),,&&,$(*01261'(*79++8*)-+'-%('&')(-+(&&*(,3.4./8301.,(,*,*+'&(&&&&()+,.)+404,3,'**.2,'0(&&)'./,-081)*'#&$&&(%)-0+-%/'&%(
@afd6630a-c45e-46c9-b9e0-af7df8dc9a36 ch=329 read=46076 start_time=2019-12-13T04:35:45Z barcode=BC01 runid=2c9cf7bc05858273f10e7d7ec552fc0bd742dc3e
CTCCTACGGGAGGCAGCAGTGGGGAATATTGCACAATGGGCGCAAGCCTGATGCAACCATGCCGCGTGTATGAAGAAGAAGGCCTTCGGGTTGTAAAATTGCTCGCTGGCGGGAGGAAGGGAGTAAAGTTAATACGCTGCTCATTGACGTTACCGCAGAAGAAGCACCGGCTAACTCCGTGCCAGCAGCCGCGATAATACGGAGAGTGCAAGCGTTAATCGGAATTACTGGGCGTAAAGCGCGCAGGCGTTTCATTAAGTCAGATGTGAAATCCCGGGCTCAGCAGGGCATCTGATACTGGCAAAGCTCTGAGTCTCGTAGAGGGTAAATTCCAGGTGTAGCGGTGTACGTGAGATCTGGAGGAATACCGGTGGCGAAGGCGGCCCCCTGGACGAAGATGACGCTCAGGTGCGAAAGCGTGAGGGAACAAACAGGATTAGATACCCTGGTAGTCCACGCCGTAAACTGATGTCGACTTGGAAGTTGTGCCCGCCAGGGGCGTGGCTTCCGGAGCTAACGCGTTAAGTCGACCGCCGCAGGGTACGGCCGCAAAGGTTAAAACTCAAATATGAATTGACGGGGAATTGCCTGGCAGTGGAGCATGTGGTTTAATTCGATGCAACGCGAAGAACCGCTTACCTGGTCTTGTATCCACAGAACTTTCCAGAGATGGTTAGTTGTCGGGAACTGTGTGAGACAGGTGCTGCATAACAATGCGTCAGCTCGTGTTGTGAAATGTTAAGGTTAAGTCCCCACCGCAACCCTTATCTAGCTACAATTTGCCAGCGGTCCGGCAGGAACTCAAAGGGGAACTGCCAGTGATAAACTGGAGGAAGGTGGGGATGACGTCGAAGTCATCATAGCCCACCGACCAGGGCTACCGTGCTACAATGGCGCATACAAAGAGAAGCGACCTCGCGAGAGCAAAGCGGACCTCGCCAAAGTGAAATACGTATGAGCCGGATTGGAGTCTGCAACTCGACTCCATGAAGTCAGAATCGCTGGTAATCGTGGATCAGATGCCACGGTGAATACGTTCCGGAGCGCTTGTACACACCGCCCGTCACACCATGGGAGTGGGTTGCAAAAGAAGTAGGTATTAACCTTCGGAGGGCGCTTACCGCTTTTAGCGATTATGACTGGGGTGAAGTCGTAACAAGGTAACCGGAG
+
$&***)+')+'-1-.-2+02,3-&,,-/71//.1/3.,2+*'(32,2622243.1-1.2..64/.,-,.//..(&,*&'*(0/1353'/.0.(*,0,$/&$%0)&&#*&))0/'+.,-*+)$&)+3/*--2,++3&&*&%&%)2**).,7/.47(2)(.+$+(&*+15+(+$'(+-//0445/0%++-6.&&++)+'%&()0/+&,./0::2991-1,+/+/-)7))*0--+)+.13)'''(&'%-*'')++(%,(-)+-..21/)+&)./)13.)3469/-+'(&&$%%./*++,+1+.)&(.($&$$#(%()+898:.,)-,,&'*1*61,*20/+.+,/)01+*'*(('(()00022+.-+2+,/3)-,-*(((++/.*01994,,-601)*'&&+)+-5676+.6685/-3.,//01(,+'(&$(2/2..)%-'))2236;522934345+),)331173('$''+',4212.105+),*4.2.060'+((*+,*')')/-*-+-)/%)*'*.)()*-.0,+..2589464')(**'&&%&%''%('0/+6-72:/'*)+0/,)&+,/3734)2((1.##$$$)-,///(./07*-.'+%),628417181..-&.%$&&')*5,-24-%'%&'+0()*++,-&$&*/-',+147.-82,4***)*53/+6%*/-*.2,35..*(&)'&,,.13'/-0,1.//%'%('++)(+,-7.-//023*21&+),63)&&$&$+)/247+07).,)-1'.*--84-63,+$$#%%&'))-*'&*)'%&+4/3/--.&+---(()-/*.0.*&$*(*/1'(1())0;;9999.,0(+,.+*154,4667623$()))++45%'%(-3*%(''(:..,,*-.(,('(22,'%'$%%*'++('%''/+'))+.'*.25777++,,*+)-/5,*,0:),*(&#'&)(&'&%%)&&%'%((,++&11)3'2+0+*+,012--')),(*.586362,0/07%)'-((.13&21/5.//::6645)*.6,2.*-.6655;6041381++.')+('.'+,4300'/4--.($()*,*-3262/)&('/424<23489*&))'**,+,'%%,*988;931+./)0+-,/,.-*'%$%%&&,*%/*'(+(''+.-&(*))*,-3566/++(-,3720-0)%
@745636f3-cd7b-48cf-b310-bd0a3452135a ch=42 read=65443 start_time=2019-12-13T04:35:44Z barcode=BC01 runid=2c9cf7bc05858273f10e7d7ec552fc0bd742dc3e
CTCTACGGGAGGCAGCAGTGGGAATATTGCACAATGGGCGCAAGCCTGATGCAACCATGCGCGTGTATGAAAAGGCCTTCCGGGTTTGTAAAATTACTTTCAGCAGGGGAGGAAGGGTAAAGTTAATACCTTTGCTCATTGACGTTACCGCAGAAAGAAACACCGGCTAACTCCGTGCCAGCAGCCGCGGTAATACGGAGGTGCAAGCGTTAATCGGAATTACTGGGCGTAAAGCGCGCACGCAGGCGGTTTGTGGTAGTGTGAAATCCCGGGCTCAGCCACAGAACTGCATCTGATACTGGCAAGCGGAGATATACTCGTAGAGGTAAATTCCAGGTGTAGCGGTGAAATGCGTAAATCTGGAGGGGCCACCGGTGGCAGGCGGCCCCCTGGACGAAGACTGACGCTCAGGTGCGAAAGCGTGAGGGAGCAAACAGGATTAGATACCCTGGTAGTCCCGCGCCGTAAACGATGTCGACTTGGAGGTTGTGCCCTTGAGGCGTGGCTTCCGGAACTAACGCGTTAAAGTCGACCGCCTGGGAGTACGGCCGCAAGGTTAAAACTCAAATGAATTGACGGGGGCCCGCACAAGCGGTGGAGCATGGTTTAATTCGATGCAACGCAGAAAGAACCTTACCTGGTCTTGACATCCACGGAAGTTTTTCAGAGATGAGGTATTGCCTTCAGGGAACCGTGAGACAGGTGCATGGCTGTCGTCAGCTCGTGTTGTGAAATGTTGGGTTAAGTCCCGCAACGGAAACAGCCCTTATCCTTGTTGCCAGCGGTCCGGCCAGAACTCAAAGGAGACTGCCAGTGATAAACTGGAGGAAGGTGGGATGACGTCAAGTCATCCTTGGCGCCACGACCAGAGGCTACACACGTGCTGTGGCGCATACAAAGCGCGACCTCGCGAGCAAACGGACCTCGCCAAGTGCGTCGTAGTCCGGATTGGAGTCTGCAGCTCGGCTCCATGAAGTCGGAATCGCTAGTAATCGTGGATCAGAATGCCACGGTGAATACGTTCCCGGGCCTTGTACACCGCCCGTCACACCATGGGAGTGGGTTGCAAAAGAAGTGGGTAACCTTCGGGGGCGCTTACCACTTTGTGATTCATGACTGGGGTGAAGTCGTAACAAGGTAACCGG
+
-,1+,/'-0*.-1022*12,+)+(*+6..,.00:882+*&)-.&14**)*%,,(.4./0400/1021//+))+),.6607+1774;'(*59-())%&/7.2(+(%*/-+&0.()//**,4,/04/0,.04.66..89020.-/3--'04)/,,+.(%+.&+120/..)-,+-17+,)0./--+-1/1318536100/1,--('&((++1163637104.50675/43,-,///******&0)/.-11-95:0)&&()&%%%%&(-,+251/356470%'&%&(/)5+.0000/.../0;611,/-'+*+()),)(%')*67-.'-)(+(5*521/6:991///.:/,-70-02660-+)*<;2064./35+0205,3-*'(-*6104:7-*47451-*(++*+,97999*0//.../440126+&*/,,.14;18+4/*1,3*3458<.-47220011(',0636420,&(,**-//8201+--11.2./.27*-*(%3(+-.+433-7-,+2+//09733.4.93+,87658979;899/'%'(+,0212943+2.823./,,7/62**)-.5345.6;:,/;,*/.00-1243262,-)'+++5<;099;0//0085&6+.&'+1.(-36031.4:7756+2**,88:5.-.2,0+).9<<101..--+-..+,&-&'686.6$,5-,4197;2-.+0*,24569:5;66697.,.')).020.-7.005::442<397471.*+*5**,/).+)'&$%.%-/)-.,05-,1)-2-085352975,5(1(&()()()78,-.(*-86899,100066<:6541/0*)+.31560..24779:8/02399:.0/),*)-2),,)++))',,64./++%)+-11)*+),,-222*010*&'%&*,,100.333295.%+-;59:12.2,2.-,....477678+-(+(9.5,*+*((%**'-.2.&-./3+)(0*+),(2.2144442220500.1075865-.:9893-./20--7122422./,,/0010-*''(/1722;8/18444680/--*%&(.669;175:5)&+-),'/*),.188:8*4892-3729123,,37.*/-1270/12344531)**/+,-0-013017.33645'4*
@528c1531-6411-4e12-8b22-36647d2d909b ch=157 read=55089 start_time=2019-12-13T04:35:47Z barcode=BC01 runid=2c9cf7bc05858273f10e7d7ec552fc0bd742dc3e
CCGGTGCTTGTTGCGACTTCACGGTCGCGTTCTGAAGTGGTAAGCGCCACTCCCGAAGGTTAAGCTACCTACTACTTCTTTTGCAACCCACTCCCGTAGTTGTAGTGACGGGCGGTGTACGCAAGGCCGGGAACGTATTCTGCGTGGCATTCTGATCCACGATTACTAGCGATTCCGACTTCATGGAGTCGAGTTGCAGACTCAATCGGACTACGACGCACTTTATGAGGTCCTTGCTCTCGCGGGGTCGCTCCTCTTTGTATGCGCCATTGTAGCACGTGTGTAGCCCTGGTCATGGGGCCAAAACTGACGTCATCCCACGGCTTCCTCAGTTTATCACTGGCAGTCTCCTTTGAGTTCCAGCCGGACGCTGGCAACCAAAGGATAAGAGGTTGCGCTCGGTGCGGGACTTGTAACATTTCACAACTACGAGCTGACGGCGACATGCAGCACCTGTCTCACGGTTCCGAAGGCACATTCTCATCTCTGAAAACTTCCGTGGATGTCAAGACCAGGTAAAGGTTCTTCGCGTTGCATCGAATTAAACCACATGCTCCACCGCTTGTGCGGGCCCGTCAATTCATTTTGAGTTTTAACCTTGCGGCCGTACTCCCCAGGCGGTCGACTTAACGCGTTAGCTCTCGGAAGCCACGCCTCGAAGGAACAACCTCAAGTCTGACATCGTTTGCGGCGTGGACTACCAAATTATCTATCCTGTTGCTCCCCACGCTTTCGCACCTGAGCGTCAGTCTTCGTCAGGGGCCGCCGCACCGGTATTCCTCAGATCTCTACGCATTTCACCGCCACACCTGGAATTCTACCCCTCTACGAGACTCAAGCTTGCCGGTATCAGATGCAGTTCCCGGTTGAGCCGAGTTTCATCTGATAACAAACCGCCTGCGTGCGCTTTACGCCCAGTAATTCCGATTAACGCTTGCACCCTCCCGTATTACCGCGGCTGCTGGCTGGAGTTAGCCAGTGCTTCTTCTGCGGGTAACGTCAATGAGCAAAGGTATTCACTTTGCTCCTTCCTCCCCGCTGAAGGCACTTTAGCCAAGGCCTTCTTCGCCTTACACGCGGCATGGCTGCAGGCTTGCGCTTGTTGTCGCAATATTCCCCTGCGCACTCCGTAGGAAC
+
/..--+..:..9(..368)+&&%$&)*+)+''$#&+&)*.0,&'(*+2),+,-('-/032434-300350((%%()7)7::*(/*&-4+%'(/7-&4$*-'('%'%*/22763*-+*-),*...3,/-)696:73:85.+&&)+.6:87990(*,/50)*)(.+)(-()+,.39212155962554--.0201/6*1(,--/6.6-2-729964751),&&(**)0/3/4.0+(+*-+,-.+,.*0)*,-2/1.**.78./476989<437..,0/../+.1*(+)13)*'$*&%((.--/.$&&$#*+-1/+./3:3-%&%%$%'+,).'*)4+)*1)33080/09744,*1-,-2790)*-142/-*$)+(,-3.2,77-/7,112(),,-+)-,-.-*%-**,7.0//1+(+3333:30)(,'()-/04-/0100/&+)())*$3$''-/5166776287<:51/'(0-2.%../8768676332-553(*6;4425745:1788877:;5160.5+(,+3,.8415+8,++55601-2-2<;9<55460+*/((6.-.05-103+1/63+(,-087:7-0..'&'1,:81+3-/-.*+0276144512;5+)2.8.987965//..))+*.-,),,,*,).,.')*(+,6:8,&(*'*'&&(/.3.///++,%&(1249209-%')--./12523236(%&*(()++-)*82042(*)774+-.,.1<9022/32-,+288863899999658+,67,18++&#%),/01./4<4758,+/332565/./*,994.49'(%'(*599:41214/0*370*&)*(00/4258361-./6,-4(.2005*+-87:055:0-,&)-,-$532.-//;400460-*'(--*-.1.+--&'(('.1-*+1)'*.7/('*+,03;42031:2935151,-./98162,(..0934:872:3349652002+%(*--,3.*00**(0-:;83,2.++)3:545606-,++-26'-&,(-()$(&)'#&''()*-4..:9-*://3.,..*+.-))%-*(+*0*,-:.60.)*&%$'(/2241921454*(&$$''&'&%%&&)*&.,'*'$*),+-88392+)(+'+',*37+0'/()&,
@e0c1e54c-efae-459f-9b0d-c373b6035e81 ch=266 read=58394 start_time=2019-12-13T04:35:46Z barcode=BC01 runid=2c9cf7bc05858273f10e7d7ec552fc0bd742dc3e
TTGGTATTACTTCGTTCGGTTACGTATTGCTGGTGCTGAAAGTTGTCGGTGTCTTTGGTAACCTGCCCTGTCGCTATCTTCCGGTTACCTTGTTACGACTTCACCCCAGTCATGAATCACAAAGTGGTAAGCGCCCTCCCGAAGGATAAGCTACCTACTTCTTTTAGCCCTCCATGGTGTGACGGGCGGTGTGTACAAGGCCAGGAACAGTATTCACCGTGGCATTCCGCGATGCGATTCGCGATTCGGCTTCGCTGGTGATTTGCGACCAATCCGGACTACGACGCACTTTGGAGTCTACGCGCTCTCGCGAGTCGCTTCTCTTTGTATGCGCCATTGTAGCACGTGTGTAGCCCTGGTCATGGGGCCATGATGACTTGACGTCATCCCACCGCCTCAGTTTATCACTGGCAGTCTCAGCGGTTCCCGGCCGGACCGCTGGCAACAAAGGATGAGGTTGCGCTCGTTGCGGGACTTAACCCAACATTTCACAACACGAGCTGACAGCCATGCAGCACCTGTCTCACGGTTCCCGAGGCACGATCTCATCTCTGAAAACTTCCGTGGATGTCAAGACCAGGTAGGTTCTTCGCGTTGCATCAATTAAACCGCTCCACCGGCAATTGCGAGCCCCCGTCAATTCTGTTTGAGTTTTAACCTTGCGGCCGTACTCCCCAGGCGGTCGATAACGCGTTAGCTCCGGAAGCCCGCCTCAGGGCACAACCGCCAAGTCGACATCGTTTACGGCGTGGACTACCAGAATTATCTAATCCTGTTTGCTCCCCACGCTTTCGCACCTGAGCGTCAGTCTTCGTCAGGGGATACGCCTTCGCCGCAGGTATTCGCCAGATCTCTACGCATTTCACCGCTACACCTGGAATTCTACCTCTACGAGGACTCAAACTTGCCAGTATCGAATTTTAGTTCACAGGTTGAGCCAGAGTTTCACATCTGACTTAACAAATCGCCACCGTGCGCTTTACGCCCAGTAATTCCGGTCCTTGCACCCTCCGTATTACCGCGGCTGCTGGCACGAGTTAGCCGGTGCTTCTTCTGCGGGTAACGTCAACGAGCGAGGGTGTTAACGCCCGACTTTCGCTTTCGGTACGGCGGGCGCTGGCTGGCGCGGGCGGCATTAGGGAGCGCGGTACGTGCATGTATTTTAAAACCTACCGTAGGG
+
%+.*+)()(,.,+()42+.33-/16409112:668::/30)**1,/3&2.+./594*%'&%%%'(/*+(-/498:6845-5+2+80.4616-/3-/1267;7.963..0495320735345961,,-,+/+--,3,+,5-)')&*'*'('+--150.-/5-1*&$'&--(&++%(('-&#'&+6997)-0,-.2/61%)$%'(-5/0/($*,7:4334-))4001:-%#$%')(*-.39/++-*//3+),*.2*)'(''&$*.-*()&%%.*71-/304-'(+*,02.114.++#'()$'--../0//6///+,),*-034414<+&(-.03899-)-%)(,-..+++.,),.2;5..798-4,)330897332,*&(%'(62/13,:3)'1-()+)-$)1;2.04793240/15.+)%&(&*)4,31,,1*(+))2/..04.1,31;3(3+/*$-)-+(+),-036;563<83/305+56*)&((,6,-13384-/''./$&)6++/9075/.---27-/1561+,+/,6/8-**+,.)/**,*,05422.*),-5634:8:767<::69942/127*,)('++4,6584022/3./-22&+%0*82//%()01/1,&'''%,&,+($,,567-,013513+*(,1+)**7:<-17011/--1:77(4'/,2:9,..41.40()$&&/),+*+301373//2+2),3&(,616*4;-,+*5*0*%)/.2076646235215:*,-;4336:554257/(*%,+-./-15679761:,),+577.+02.4:..0007921168869.//+**$%(,,3%,'%''**065:;899))%+(((/16,1/-,14654.&3,../::148935622/373.*,(0+62-13++*()+&*,126666*,+.-22%%.)*+./)/0/(&.821('(/445.).4/%+'+*642.,.++%'%()+2./08--.553(,/*0-0.+03++4/79/+.//6708&,&))&(*)*/1:6413.202-/03/:5;998;;0,)'-&%))('(+,'3-*,/114:6633/5-)0433798.6+$'''&(,*)&))$$(%(&$&#$&&$'$%%$#%,%&%$%%%&(&%$&&-)'$%&'&&'()))((((%$'+*'(*)*'&&$$%%#$%(%)$%$##%&-*+'%#&'(((-)*
@8294276f-dfeb-49a2-8c29-8ebe4cf2a870 ch=281 read=58536 start_time=2019-12-13T04:35:45Z barcode=BC01 runid=2c9cf7bc05858273f10e7d7ec552fc0bd742dc3e
CCGGTTACCTTATTTGACTTCACCCCAATCATCAATCCACAATAGACAGCTCCTTCCTTGCGGTTAGGCCACCGGCTTCGGGTGTTATCAGCTCTCGTGGTGTGACGGGCGGTGTACAGGCCCGAGAACGTATTCACCCGCGACATGCTGATTCGCGTTACTAGCGATTCCAACTTCATGTAGTCGAGTTGCAGACTACAATCGAACTGAATGGTTTATGGGTTTGCTTCACCTCGCGCTTCCAGCTTCCTCTGCACCATCCATTTATGCTTGCGGTGTATTGTAGCCGGTCATAAGGGGCATGATGATTTGACGTCATCCGCCTTCCTCCAGCTTGTCACTGCTTGATCTCGCTTCAGAGTCCCCAGCAATGATGGTAACTAACGATGGGGTTGCGCTCGTTGCGGGACTTAACCCAACATCTCACGACACGAGCTGACGACAACCATGCACCACCACCTTATCTCATATAGCTATCTCTCCATCTCTGGGCCTTTATGAGTATATCCAAGACCTGGTGAGTTCTTCGCGTTGCTTCGAATTAAACCACATGCTCCACCGCTTGTGCAGGCCCAAATCAATTCGCTGAGTTCATTCTTGCGAACACTGGGCAGATGCTTATTGCGTTAACTGCAGCGCGAACTTTGACGGCATCAACGCCAGGTACTCATCGTTTTACGGCGTGGACTACAGGGTATCTAATCCTGTTGCTCCCCGCTTTCAGGACTGAGCGTCAGTTGCAGGCCAGATCGATGCGCCTTCGCCACTGGTGTTCCTCCATATATCTGCGTTTCACCGCTACACATGGAATTCCACGATCACTCTCCTGCCTCCTAGCTGCCTGGTTTCTATGGCCTGCTGAAGTTAAACTTCAGGCTTTCACCTGAACCCTTGCTGCCGCCTGCTCCCTCTTTACGCTTAATAATTCCGGATAGCAACACTTACCTACGTATTGCGGCTGCTGGCACGTAGTTAATATTGGCTTTTCTAATAAGTACCGTCCGCTCGGCTACCACCATTTCCGCCAGCCGCCGTTCTTCCTTTATAACGAAGTTTACGCAATCAAAACCTTCTTCCTTCACGCGAGCGTTGCTCGGTCAGGTTCCCCGGTGAAATTCCCTGCTGCCTCCCGTAGG
+
//+.,1(**)+$,2)()*,4+(.*+&*,./0766:46+')*%&,12+%'')6/05/4+5./.5(5(*28:33504--1.'.&&%,/+./.',+,+,.25431/-,,-241-3+'&$''(+0((('++.,/336<7358**557:9:967654<40)),6--+,+05453-)(&,4,402/0/032&&/-8)-&,,*,)+*+02%)04+)(,*.19<;/6563177+.3910153500'&**+'%+-0638+../0..0.-/8-14*'('(*++,%,.')$,('&%(+&(*2.053//7;25410/-*$/:)*.554:(),*%4/57622/8//.32-03/1.,'(()&++'+)++)%(((&'//-%'$%)0*,-0//.,.+.00/+&''--+*1,,)**,,.5./0:1/)))/+/+'./12642.+--.4.43/*3344554++'*(*(&)(..256)*+,-,//.-(('($&'-()((')261031/10-+)&&(*)0+'''(41-3)(*/0.2-+,/,'),;6797)/)/)$&0*4((,*.(4+-3)+*,-./03,11/,0(,-13',-/3,%&',1&0)9.+),('+55,,67+.)(+%&(&&--).40+++,&''%(.,*+)06/3/00,**+&()+1.19)))/*)+,01353'(%'*''')++2550978***,3-008:2,-%&%.0.-/.++,5.-0*%+,),1.:1+'.-;6-$4+,5556260-1,4-.)0&)),/-1124)&*$'(-/+0-02:1..+*-./8572/6',)*,6+%&)'2953-.6000/0-/(*)(0(5)7/.*)*++$&&*+,0.,*)+('%%(1148:87.69,,%$&').2-(%&'')(-+*&'&)*2(564499+$((&++1,1()(&'%(+0-35.-,,+4)+0/7*(+,+*),/,04474/211&)$*'()$((((*-*).02(+'%)/+*+,-64.+(),..,1*-')'(*.+,*((%$$*0,06).*0-560)$)-)+(')&)'&-2-2<25*%(')(*5116119,-*)&'+))+1/-**)(05)&'$')/.2*782-3-3),50-044-2/1'$/.+,.+-;9&750+,4-20:5)&&))--.+./('&&()).4,76,'*)40
@8ddd9877-ebd8-4e70-bc84-9840505333b9 ch=216 read=61700 start_time=2019-12-13T04:35:43Z barcode=BC01 runid=2c9cf7bc05858273f10e7d7ec552fc0bd742dc3e
CCGGTTTACCTTGTTACGGCTTCACCCCAATCGACCCTACCTTCGGCCGCTGCCTCCTTGCGGTTAGCTCACGGACTTCAGGTATTGCAACTCTCATGTGGTGTGACGGGCGGGTGCGTACAAGACCCGGGAACGTATTCACCGCGACATTCTGATTCGCGATTACTAGTAACTCCAGCTTCATGTAGGCGAGTTTCAATACAATCCGAACTGAGACTGGTTTAAAGTTTGGCTCCACCTCACGGTATTGCATCTCTGTACCAGCCATTTGTAGCACGTGTAGCAGCCCTACACATAAGGGCATGATGATTTGACGTCATCCCACACCTTCCTCCTGGTTAACCCAGGCAGTCTCCTTCAGAGTCCTCCAGCAATGATGTAACTAACGGCAAAGTGCGCTCGTCGCGGGACTTATTAACATCTCACGACACGAGCTGACGACAACCATGCACCACCTGTCACCTTGTCCCCGAGGATTTCCTCGATTAAAGAGTAATGCAAAGGGATGTCAAGTGTAAGTGGAGTTCTTCGCGTTGCTTCAATTCAACCACATGCTCCGCTACTTGTGCGGGTCCCGTCAATTCCTTTGAGTTTAATCTTGCGACCATCTCCCCAGGCAGAAATACTTAATGCGTTAGCGGCGGCACGGAGTCGTTTGAAACCCCACCTAGTATTCATCGTTTACAGCGTGGACTACCAGGGTATCTAAATCTGTTTATGCCCCACCTTTCGAGCCTCAGCATGGTTACAGTCCAGAGTCGCCTTCGCCACTTCGGTGTTCCTCCTAATCTCTACGCATTCCACCTACTAGGAATTCCTCTCCTCTCCTGCACTCCCTAGATAACCAGTTTGAATGCAGCACCCAAGTTGAGCCAGGTGGTACCGCATCCCGCCAATCATCCGCCTACACTCCTTACGCCCGAGTAAATCCGGATAACGCTCGCCACCTACGTATTACCGCGGCTGCTGGCGTAGTTAGCCCGTGGCTTCCTCCTTGGGTACCGTCATTATCTTCCCCAAAGACAGAGCTTTACGATCAAAGCCTTTATCACTCACGCAGCGTTGCGCAATGTTTCCCCATTGTACTACTACCCACTGCCTCCCGAGGGAG
+
.))'11)*61+--3523.22385).12)0-*)((0:./.5,.)&&%1+/254474623))(**/572201+//5/6642*+++'0+)*((((,*2/10*/760..01711118,,,600.4451552.*41611899967,.4.-*%,+,825897<4/01166322((,,-*+,'('+071+1-*,2762120;0,,%%&))41.*'*0..+)+,.0715:8+852596.5/003*,423&(-,,%1&$',-400.))*/,/.4862:7+-.0/.0/10,')(&)*9,+,2///.01,67465333222;.,,63666-68.')&)0+275,42**-/-5./75+)0+017516'&/%'(,+*2+),+-&)/*)($('(,,,,23.''&,3(,*-.1227387('-232,/)()&0*60/--..044623.,436776629798<68,,*//.1604.,*,))*)-/**(*)+.*-94/5-.-003/8*&&)*.03256;-,55398::9357670+'+(*)*6975;867.8-&).//'0(1&--,4+)+-78661++.').,,-,/+.**.7/*146747453::3)-01('++-0:.-+-/,(*&(,57)(-.0&'++*)(),(),**/455//,+0)*1./1/'$&&%&(,*)-830:93()0--/32/.,)+55275)-&00018;898860-)0(**.('*,*)$%$'/-+*')**)%(*-952,-68;6-+(($)&')&&(+*14),(+**.-/3099681+))($&%)(.037/1**30//4,,-1-.*0//+(-.''()&)(,+//14-.--)+-,+($$&&)*.3(()+3-0$*,116;:.4<9891331/9//+(*-**116*.3*(%'%(&$)))//&$&$1/0113<:686/+)&.24-+-&*&'&%&'%'-;4131456987967,+*4+&0/.//-321724:60410045):''&((.5+*)4.**7184455402.0/33,-,6:-295/7//06+7;;+2820280-,-.1:90+*++++71*34/5*)*,+---*,+/)22/22.-$%&)&(-7+-370+/2((%%%##(%(),%*)+-,*22,(&-,,-.
@b2a85fc8-9adb-4f21-97b2-60ee8c102275 ch=476 read=41262 start_time=2019-12-13T04:36:04Z barcode=BC01 runid=2c9cf7bc05858273f10e7d7ec552fc0bd742dc3e
CTCCTACAGGGAGGCAGCGGTAAGGGAATATTGCACAATGGGCGCAAGCCTGATGCAGCCATGCGCGTGTATGAAGAAGGCCTTCCGGGTTGTAAAAGTACTTTCAGCGGGAGGAAGAGTAAAGTTAATACCTTTGCTCGGTGACGTTACCCGCAGAAGAAGCACCGGCTAACTCCGTGCCAGCAGCCGCGGTAATACGGAGGTGCAAGCGTTAATCGGAATTACTGGGCGTAAAGCGCGCAGGCGGTTGTTAAAGTCAGATGTGAAATCCCCGGGCTCAACCTGGAACTGCATCTGATACTGGCAAAAACGAGTCTCGTAGAGGGGAGTAGAATTCCAGGTGTAGCGGTGAAATGCGTAGAGATCTGGAGGAATACCGGTGAAGGCGGCCCCTGGACGAAGACTGACGCTCAGGTGCGAAAGCGTAAGAGCAACAAGTTAGAATACCGGTAGTCCCGCCGTAAACGATGTCGACTTGGAGGTTGTGCCCTTGAGGCGTGGCTTCCGGAGCTAACGCGTTAAGTCGACCGCCTGGGAAATACGGCCGCAGGTTAAAACTCAAATGAATTGACGGGGCCCGCACAAGCGGTGGAGCATGGTTTAATTCGATGCAACGCGAAGAACCTTACCTGGTCTTGACATCACGAAGTTTTCAGAGATGAGAATGTGCCTTCGGGAACCGTGAGACAGGTGCTGCATGGCTGTCGTCAGCTCGTGTTGTGAAATGTTGGGTTAAAGTCCCGCAGCGAGCGCAACCCTTATCCTTTGTTGCCAGCGGTCGGCCGGGAACTCGAGACTGCCAGTGATAAAACTGGAGGAAGGTGGGGATGACGTCAAGTCATCATGGCCCTTGACCAGGGCTACACGTGCTACAATGGCGCATACAAAGCGACCTCGCGAGAGCAAGCGGACCTCGCAAAAGTGCGTCGTAGTCCGGATTGAGTCACCGCAACTCGACTCCCATGAAGTCGGAATCATAGTAATCGTGGATCAGAATGCCACGGTGATCTTCCCGGGCCTTGTACACACCGCCCGTCACACCATGGGAGTGGGTTGCAAAGAAGTAGGTAGCTTAACCTGCCTTCAGGAGGGCGCTTACCACTTTGTGATTCATGACTGGGGTGAAGTCGTAACAAAGGTAACCGGAAGATAGAGCAGTACATGTGGCGGG
+
((01++/(07,).5.-33-22'&31*./.0060-),./45:--,.8<48;::962,,&5,9:.5*++.-33447/-0,-64:7;2/+857<,01;3+'.,-/:9.*/.-6/*-()&*#&',8/..9-9,.1)69('+,++')*'/0+6')))'.+,4+()($'*09'2-.-7.,.$'((*0*))(()++.02-.-++24--*)&0/15-0016/7//'01'5(+--15430250+('(+(,(33211.7,0*7/)*563542-)%'(+*.69//7984:(0+(&&+'/0012222833344272003-.*.,&'(),.,03*(,03+$'(*1,4-61*+1741/+../051-77102311,+*+-/0:;.06.568:3//*('(*.)/)//*&&*)00,-,)+/%+&*%*+2/,3421/+10)))(''('--.(//(*(('&%*('/%.*423/80++13101::7110(/1/-,,-02*+/15./-59,+313387,-//*)+,*12--./395673/607.7...6/56436:,*/)-331:3321,(1,6.-28,-5-&/*+/55531-/32(78((+-/326857768+00-0010;97-4*''*,-91',',+0/)(*'**(+/425899670,,**,&&)'**.<<4--**-//44-(++*1+,&$$',+*'+0378406.6'-1,-/7444430//0157891333368.8...547810,5,997/75))-30(&(%#$&&$'&(+,-4-*-)/13.60+02+)+(*,*2/3-8.5/:917110+'+,.6579.5311/21,+*+73,*&*(),'*'21/75//../64/1872*%&%034)''')51,2241+(*$&)-.0513+8,+4----+*,.,*(&43372426-,''#$&('+-6/-412,,2;7-,559799653*.%)*0$0*'&((()-(('('-./532238*.7331.-.272845-0-133844+4,-.964,.5)(+%$('-&'%&%%%).+)045,/*&&&(&)'+.*53.,34,,*-/,2,+,(()))*-9057:/''''+)+''($'%&.*.)'%+'%'+%5.)/7,74180068,43:944234:363523)+'*'+***')*.11.34:+/-25;998961../'((('&'*,/(.(###"%$$
@eabff73b-f61f-432c-8238-f78ad6c42a57 ch=42 read=65485 start_time=2019-12-13T04:36:03Z barcode=BC01 runid=2c9cf7bc05858273f10e7d7ec552fc0bd742dc3e
CTCCTACGGGGGGAGGCAGCAGTGGGGGAATATTGCACAATGGGCGCAAGCCTGATGCAACCATGCATGATGTATGAAGAAGGCCTTCGGGTTGTAAAGTACTTTCAGCGGGGGAGGGTAAAGTTAATACCTTTGCTCATTGACGTTACCAAGAAGAAACACCAGTAACTCCGTGCCAGCCGCGGTAATACGGAGGGTGCAAGCGTTAATCGGAATTACTGGGCGTAAAGCGCACGCAGGCAGTTTGTTAAGTCAGATGTGAAATCCCGAACTCCAACCTGGGAACTGCATCTGATACTGTGGCTGAGTCTCGTAGAGGGTAGAATTCCAGGTGTAGCGGTGGGAATGCGTAGAGATCTGGAGGGAATACCGGTGGCGAAGGCGGCCCCTGGACGAACTGACGCTCAGGTGCGAAAGCGTGGGAGCAAACAGGATTAGATACCCTGGTAGTCCACGCCGTAAACGATGTCGACAGGTTGTGCCCTTGAGGCGTGGCTTCCAGGAGCTAACGCGTTAAGTCGACCGCCTGGAGTACAGCCTGGGTTAAAACTCAAATGAATTGACGGGGGCCACTGGCCCGGTGGAGCATGTGGTTTAATTCCGATGCAACACTTGAAGAACCTTACGAATGCTTGACATCCACGGAAGTTTCAGAGATGAGAATGTGCCTTCGGGAACCACCGTGAGACAGGTGCTGCATGGCTGTCGTCAGCTCGTGTTGTGAAATGTTGGGTTAAAGTCCCGCAGCGAGCGCAACCCTTATCCTTTGTTGCCAGCGGTCCGGCCGGGAACTCAAAGGGAGACTGCCAGTGATAAACTGGAGGAAGGTGGGGAGAAACGTCAGTCATCATAGCCCCTTACGACCAGGGCTACACACGATACAATGGCGCATACAAAGAGAAGCGACCTCGCGAGCAAGCGGACGGCCTCATAAAGTGCGTCGTAGTCCGAGTTGGAGTCACAGCTCGACTCATGAAGTCAGGTCGCTGGTAATCGTGTCAGAATGCCACGAGTGAATACGTTCCAGGCCTTGTACCTGCCCGTCACACCATGGGGTGGGTTGCAAAGAAGTAGGTAACAACCTTCGGGAGGCGCTTACCACTTTGTGATTCATGACTGGGGTGAAGTCGTAACAAAGGTAACCGGAAGATAGAGCGACAGGCAAGTAAAAGTTGGCGAACTTTCGTGCTTTCTTCCAGCACCAGCAATACGTAACCCGCG
+
&(+((*/+34/.)&+)(-/0./019;2*,2-*5,((&(.81/651/11:-3<88831,-%.+5432+'&%($2')*//')*./188980;-6;,.5;2,,),/665+,**/10)%)*(+-3),)4.5038/78.,777*1***4,6*'+')'(**&+,%*)0)'%')6-35123,40.-0-&+(./.5.*0(+),0)-+-/0/69.3-7,116/.2.,.88;9:7556.,-.1-/)0(+26&15:4*,126-183654.)&+41,054+-,*(+'4,6.99:+6,-7444332012224*$%&&%('**,,3677*'-1,102.5//1++363212222:4/'(.-44:::41))+0017.)-)'*+126637119510/--0+*46/'(/401/)+),,,767780,53663.57)+07690--/3;+4046..4.*-084:++2:864325+-.1:-.68).)&-(3)(%'(361:2228:./40.3:76142.1//,#+*(&(/2/.)'(+5-4.689898./3,+*'(,,,'.7032)2/:2732-434:9+2-2.-+,,18;9).+$''(*,-,*2080+..+/((+.39:.7366''&)&/.&-&)()+-40022**&&%%%,.&&(((&+4453+-..,-*/<51,+++,76753:31537:8982;:2353%%'.10)3/4/25868888220:4889:884/223899151//-13-+12:48.300+&')*4())((&$&)*787;4:0-3//0*))))5601,)*+.83/+2/321;75856332)-2((,-15365---))',0*,&)(-/+,/+.,)33*'%&(&.402,+06598/.&,48/&&('(++,7+-376871+*((&((()*1139737634439,)*((-')3276794*+**(:<6:7:00%),0-//009/)+899854:34,2''''*01-*,,+%''$*,4/(-)2.00.-.-0..212'''%'*,200+1((+,/-744:2-.*(*(),5322-204*$1*-,.,*$$&*,-/:2/1344223,-)',+))*.3:-068)'-,),-.6/,&')(/11;3/9-*1//7130.1402/77..2/6;9898777332,)*/,-.3)-%%)*6++-0/923/513112/.'/,-)0)*2/3*()'$('&('$%&%$%&#$%&'&$%*.,4361/'('%%-*,/2;456322*1,%$&$
@dfda0dda-3c15-495c-9986-e333cfe84f2f ch=327 read=54161 start_time=2019-12-13T04:36:01Z barcode=BC01 runid=2c9cf7bc05858273f10e7d7ec552fc0bd742dc3e
CTCCTACGGGGAGGCAGCAGTGGGAATATTGCACAATGGGGAACCCTGATGCAGCAACGCCGCGTGAGTGATGAAGGTTTTCCGGATCGTAAAGCTCTGTCTTTGGGAAGATAATGACGGTACCCAGGAGGAAGCCACGGCTAACTACCGTGCCAGCAGCCGCGGTAATACGTAGGTGGCGAGCGTTATCCGGATTTACTGGGCGTAAAGGGGCATGGGCGGATGATTAAGTGGGATGTGAAATACCGGGCTCAACTTGGGTGCTGCATTCCAAACTGGTTGCTCTAGGTGCAGAGGAGAGTGCGATTCCTAGTGTAGCGGTGAAATGCGTGAGATTAGGAAGAACACCGGTGGCGAAGGCACGACTCTCTGGACTGTAACTGACGCTGAGGCTCGGCGTGGGGGGGCAAACAGGGATTAGATACCTGGTAGTCCACGCCGTAAACGTGGATACTAGGTGTGGGGTTTCAACACCTCGTGCCGCCGCTAACGCATTAAGTATTCCGCCTGGGAGTACGGTCGCAAGATTAAAACTCAAAGGTGGCGGGGACGCACAAGTAGCGGAGCATGTGGTTTAATTCGAAGCAACGCGAAGAACCTTACCTACATGACATCCTTGCATTACTCTTAATCGAAATCCTTCGGGGACAAGGTGACAGGTGGTGCATGGTTATCGTCAGCTCGATATTAAGGATGTTGGGTTCGTCCCACAACAAACTTGGCCAGCAATGGGTGGATTACTACCATTAAGTTGAGGACTCGCGAGACACCTGGGTTAACCAGGAGGAAGATTGGGGATGACGTCAAATCATCATGCCCCTTATGGCTGGGCTACACACGTGCTGCAATGGCTGGTACAGAGAGATGCAATACCGCCCGAGGTGGAGCCAGAGCACAAAACCAGTCACCAGTTCGGATTGTGGCTGAAACTCGCCTACATGAAGCTGGGTTACTGGTAATCGCGAATCAGAATGTCGCGGTGGAATACGTTCCGGGTCTTGTACACACCGCCCGTCACACCATGAGAGTTGGCAATACCCGAAGTCCGTGAGCTAACCGCAGGCTTGGCGGCCGAAGGCGAGGGTCTTGATTGGGGTGAAGTCGTAACAAGTAACCGG
+
+,2-,/229:*(1-,)00.676<:4:5219.,*.,15461*',19,++.6343'/1*-&595654-('(*+,0.0-3094.-(4-36617180++-.444-6:-7;5,306300//02197522*+030,-,/,/63-4-,,1511*+('*88<7/64323))&+,.-,&1-/+)&/(6+//79393321-+/,65/-45:2,/38<:0+53,*$((-339432,,-0/1287;;8955++070178*6989;0/,)*'/.,*)(*(&1+*';;:677601)*,.20/+,2976...+*()''$$'.-24.&&*%%%,,1:226:556998//++(2&+5/20146369&5/330/.0/,(%$''/1/,(,07988765/+'++,//1-''&#)&*(((**&((/(&&*,202-6/+0,++14/7:-3/..6:92-../8948:73)()43/(-*).--,&&)-)-91.(*&$+))4*+,4667:6323833550;14+///434---()0,((**03;;93743.+1-2;;047561),'''*/+28-&/%*%('(()**.()'#&%.**,02::5;6;4*'-(*+251.+-1.1111-/./3)))'&&'+532)'*%,,01,/*)1-2,,+'&&(&24.99/6933234/5231/*)++/89;;:;;817*01201(&''**')(''(%'&)-41<3:/5.)$&'0*(,-),'&&&&%$$/*)*,.6/.4)-*-%2)+-/(39.7/3&/(7+-/4246)%&()001&*(&*4247494:56/-5,0..&.&+7:/..1335261;///:::8908/3-)-%,)'$%'+4+87530+./,/+-%,181120/.41112.+*))+220:1-.2-(-(&&(+*336)(++-$)$''(/6806625/-%')-/445+.+200*)/)*3/;501836530123.6/..871(.,,+5.3/3+*+'*,*.+0,-/143.,,,1322.2325:61/.))577404-004'0.03('(&&-30235:9921((,./-.+-33227)),-*3312+))(/&'*31)-%'&$##(*-/22/--,'((''*2*-++%*(/-,+0.-.10008...1,.1&*-46879
@87f47b39-d8fa-4a52-a31f-2c96cf717c76 ch=432 read=86307 start_time=2019-12-13T04:36:03Z barcode=BC01 runid=2c9cf7bc05858273f10e7d7ec552fc0bd742dc3e
CTCCTGCAGAAGGCAGCAGTGGGGAATGTGCACAATAGGCGCAAGCCTGATGCAGCCATGCCGCGCGTATGAAGAAAGGCCTTCAGGTATAAAATTACTTTCCAGCGGGGAGGAAGAAATTAAAGTTAATACCTTTGCTCGGTGGCGATTACCCGCAGAAGAAACACCAGCTAACTCCGTGCCAGCAGCCGCGGTAATACGGAAGTGCAAGCGTTAATCAACGGAATTACTGGGCGTAAAGCGCACGCAGGCAGTTTGTTAAGTCAGATGTGAGAATCCCGGGCTCAACCTGGGAACTGCATCTGATACTGGCAAGCTTGAGTCTCGTAGAGGGTAGAATTCCAGGTGCTTAGCGGTGAAATGCGTAGAGATCTGGAGAATGATACCGGTGGCGAAGGCGGCCCCTGGACGAAGACTGACGCTCGGTGCGAAAGCGTAGAGGCAAACAAGTTAGATACCCTGGTAGTCGCCGTAAACGATATCGACTTGAAGTTGTACCCGCTTGAGGGGCGTGGCTTCCGGAGCTAACGCGTTAAAGTCGACCGCCTGGAAATGCAGCCCGCGGATTTAAAACTCAAATGAATTGGCCAGGGGCCCGCACAGAAATTGGAGCATGTGGTTTAATTCGATGCAACGCGAAGAACCTTACCTGGTCTTAGCATCCACGGGGATTTTCCAGAGATGAGAATGTACCTTCCAGGAACCGTAAGGACCCAGGTGCTGCATGGCTCATCGTCAGCTCGTGTTGTGAAATGTTAGGTTAAGTCCCGCAACGAAGCTATTATATCCTTTGTTACTGCCAGCGGTCCGGCCGGGAACTCAAAGGGACTGCCAGTGATAAACTGGAGGAAGGTGGGATGACGTCAAGTCATCATGGTCCGCCACGACCAGGGCTACTACGTACTTTAATGGCGCATACAAAGAGAAACTGACTACCTCGCGAGGCAAGCGGACCTCGCAAAGTGCGTCGTAGTCCCGGTTAGATCTGCAACTCGACTCCATGAAGTCAGGAATCGCTAGTAATCGTGGATCAAGAATGCCACGGTAGATACGTTCCCGGGCCTTATACACACCGCCCGTCACACCATGGGAGCCGGTTGCAAAGAAGTGGTAGCTTAACCTTCAGGAGGCGCTTACCACTTTGTGATTCACTTGACTGGGGTGGGGGGGGGATCGTAACAAGGTAACCGG
+
-.1*($*&&%&****11136*1.&-&%%*%'&)'&)(*-('+.0*+1,,++#&%$'(20.2/-10/0468/30*,0)),,07;5%8,,+-**('&((+570/.+)(+2.-)+(+()%&''(,61+,0410046056/044&,/3/4-'2)'41+(0++/*()*)%&*,&-.-/4..06+-350.01-234033;506/+0-..'**-.)+)+-06/6/-)'&,2.2252869:1,++-20**,,'-+.-265*2//7+-416.3:./0840**$(%**''')*(,,0*1*//3-1+-5100/0)*+23303..,/(**(*'*,/(++)++(0/+,.(5*6+,/++0.-&('')-,5(')(&*12773/---057;9/.*2.))*)*-)22)/,+())/)-+172,*2558.+&(%$')(-*,,/,6013--41-033&)%('++711'%*(/*-36579++.9866+-#&&((-742-././760,2++)')-7./)*0)%#&$'%).3+))+,40/,1),)*+-345223.4-93++874,99-14,,0(---*/*(((&%'**(//,1:82+22030/)(,2-.4-5'058,+2((),,(&,****.,-//0511273:02026/%%+-*+$)$((*3,,44727.-6*,'((,0))*,01*),/6,)&28:..)*((),91/))2,-768;49++'-3434925))(,-2'&$)%.)--,1/-&'*$&'.03781232369/80-+()45/3180/53:37-/75&&**)-&%+&'('%%',..7,*1+&3,')%&,(*+3(**,0)216+9-2--:78:,+(/,.0-020,,,--474-..30(+*-,.-&.2.777740/.3+56432*1-422%$**')+,18/244++')#%'&($)&%#,)0()&)*+**+2,(&'&')((+/++('0(')%')(')+-4--.20/644(*.791310)17275534&%)+.,('&(+8572611//1225945,3+**-(+,(+*$%%'&(*+501-6383211&&,)*/0)&+)2/$'.,.64527.*010411/*,,,20/19+00+,0+'('+4-/+3,%$(&)1,;1579+)+,''*'()%''),+02172(22.040..21-01)/08723898:6'%(&%%((,',+*++*++)*'&),/../01,,-0+/365.8
@a2fc0d56-79f1-423b-bf3e-b6891f57b517 ch=37 read=65750 start_time=2019-12-13T04:36:08Z barcode=BC01 runid=2c9cf7bc05858273f10e7d7ec552fc0bd742dc3e
CTCCTACAAGGAGGGCAGCAGTGGGGAGTATTGCACAATGGGCGCAAGCCTGATGCAGCCATGCCGCGTGTATGAAGAAGGCCTTCGGGTTGTAAGTACTTTCAGCGGGGAGGAAGGGGTAAAGTTAATACCTTTGCTCATTGACGTTGCCCGCAGAAGAAAGCTTTGCCAGCTAACTCCGTGCCAGCAGCCGCGGTAATACGGAGGGTGCAAGCGTTAATCGGAATTACTGGGCGTAAAGCGCACGCAGGCGGTTTGTTGTTAAGTCAGATGTAGAAATCCCGGGCTCAACCTGGAACTGCATCTGATACTGGCAAGCTTGAGTCTCGTAGAGGGGTAGAATTCCAGGTGTAGCGGTGAAATGCGTAGAGATCACAAGAAGAGGGAATACCGGTGGCGAGCGGCCCCTGGACGAAAGACGACGCTCAGGTGCGAAAGCGTGGGGAGCAAACGGGATTAAGATACCCTGGTAGTCCGCATACCGTAAACGATGTCGACTTGGGTTGTGCCCTTGAGGCGTGGCTTCCGGAGCTAACGCGTTAAGTCGGCCGCCTGGGATTACGGCCGCAAAGGTTAAAGAAACTCGATGAATTGACGGGGGGCCACACAAGCGGTGGAGCATAGTTTAATTCGATGCAACGCGAAGAACCTTACCTGGTCTTGACATCCACAGAACTTTCAAGAGAGATGGATTGGTGCCTTCGGGAACTGTGAGACAGGTGCTGCATGGCTGTCGTCAGCTCGTGTTGTGAAATGTTGGGTTAAGTCCCGCTTGACGCAACCCTTATCCTTTGTTGCCAGCGGTCGGCCCGGGAACTCAAAGGGGAGACTGCCAGTAAACTGGAGGAAGGTGGGGATGACGTCAAGTCATCATGGCCCCTTACGACCAGGAGCTACACGTGCTACAATGGCATACAAAGAAGCGACCTCGCGAGTAAAGCGGACCTCATAAAGTGCGTCATGGTTAGGTCACGCAGCTCGACTCCATGAAGTCGGAATCGCTAGTAATCGTGGATCAGAATGCCACGGTGAATACGTTCCAGGCCTTGTACACACCGCCCGTCACACCATGGGGAGTGGGTTGCAAAAGAAGTAGGTAAAGCAACCTTCGGGGAGGCGCACCACTTTGTGATTCATGACGCTGGGGTAGAGATCGTAACAAAAGGTAACCGG
+
+0/)%&%(%0-+,3...077797.*)%&'(0,*(/03;765,+(+3615:+-054,,&,(0/-0//25410(((++%'**1/97872:1383/50(($(*180+0/+02(&,&)()*(&)(62-.303./25-4/)*,/0070016-+&*-1*..,0-(**&%&+-,$'%('))-***1./049:437/(,*)+++..8...010+4-447988:73:2:27(3*(0+,-;9;///6092.157.4/332:75:89.+)-%*1.3.43.466/0-)&*.)+5.(2;637.83969-5+*--044310121*)(%%(('')*.'))))+,14,'+..**&.'1+21,%+%0*,*,-479-34,,67;9-++++43&%-*()((%--(-.-*-0)0,0*%&%+++,0<4-.7879529/)*-)).1444&(*-.1*11*)-.049:)(*+9<362;91/1.&%'))82--24622/5(#(##%&,/466'1..0.15/-+-*,-&&-.1039*,,+-8:6763833.5+0*)%(*59777.9-8.347*%+,(()'%)(*)/-1*6582668*-1.2220'+.1,/0+-,*.01322328;95+6.&'),0/45'56692**'+(06:02839.,,..:98958.06./86-4-,3541/1+-/,*-..70-.'*27/492/+)')'*-.148+2./19599.90.662356872010/.21965/.../9;8:9::753''('..1223.../+2++-7/667<883/82*&&&%&$.-1696:8.6,*,)+/--393331225:890/13'/5-.91082:++,/)&&+,1.1,(&,+6:443/-+',1++('+,/1100678834158.21+-*.21+*-/'%))7,&31(*,410++)*-884767)+&'(0/5,.'%)*$)1258891/-)%#*32,22:522/-%&.84+-12111&)*2.6()%'()*'**&..30*.-4824.1--,5.42304(()&$))**-006::8;,,-42*7-+-.731124/3+)(1(*1-75/7--+/..,03-.8800720.17/42'&&&%)*)02:24399,&(,())).+/4+(,/-.+,03&.0,(-&$#&'/.(,1292222282672++&)+0+41,,)*'&*+-20765:2+,//15/*0.
