# Supplementary material for: De novo species identification using 16S rRNA gene nanopore sequencing
Source: PeerJ. 2020 Oct 21;8:e10029. doi: 10.7717/peerj.10029 (PMC7585375; doi:10.7717/peerj.10029)
Supplement: Supplemental Information 2 — Contains raw reads. [file peerj-08-10029-s002.zip › pass_fastq_runid_2c9cf7bc05858273f10e7d7ec552fc0bd742dc3e_202.fastq]

@d5313002-5871-4d12-862f-d82f7cefc5b5 ch=131 read=66711 start_time=2019-12-13T04:36:15Z barcode=BC01 runid=2c9cf7bc05858273f10e7d7ec552fc0bd742dc3e
CTCCTACGGGAGGCAGCAGTAGAAATTTTCGGCAATGGGGAAACCCTGGCCGACAACGCCGCGTGAAAGGTTTTCGGATTGTAAACTTCTGTTTATAAAGGAAGAGCAGCTACAGGAAATGGTAGCCGGTGACGATTACTATTAAGAAAGCCGCGGCTAACTACGTGCCAGCGGCCGCGGTAATACGTAGGTGGCAAGCGTTATCCAGGAATTATTGGGCGTAAAAAAAGGGCAGGCGGCAGCAAGGGTCTGTGGTGAAAGCCTGAAGCTTAACTTCAGTAAGCCATAGAAACCAGGCAGCTAGAGTGCAGGAGAGGATCGTGGAAATTCCATGTGTAGCGGTGAAATGCGTAGATATGGAGGAACACCGTGGCGAAGGCGACGATCTGGCCTGCAACTGACGCTCAGTCGAAAGCGTGGGGAGCAAATGGGATTAGATACCTAGTAGTCCACGCGCCGTAAACGATGAGTACTAATTTGGATGTCAAAGTTCAGTGCTGCAGTTAACGCAATAAGTACTCGCCTGAGTAGTACACGTTCGCAGATAAACTCAAAGGAATTGACGGGGGCCCCGCACAAGCGGTGGAGCATGTGGTTTAATTCGAAGCAACGCGAAGAACCTTACCAGATCTTGACATACTCATAAAAGGCTCCAGAGATGGAGAGATAAGCTATATGAGATACAGGTGGTGCATGGTTGTAGCCAGCTCGTGTCATTGAGATGTTGAGTTAAGTCCGCAACGAGCGCAACCCTTATCGTTACCATCATTAAGTTGGGGACTCTGGCAGACTACCAGTGACAAGCTGGAGGAAGGCGGATGACGTCAAATCATGTGCCCCTTGACCTGGGCCACACACGTGCTACAATGGATGGTGCAGGAAGCGAAGCCGCGAACAAAACCCATAAACCATTCTCGGATTCGGATTGTAGTCTGCAACTCGACTACATGAAGTTGGAATCGCTAGTAATCGCGAATCAGCATGTCGCGGTGAATACGCCTCTCGGGCCTTGTACACACACCGCCCGTCACACCATGAAGTGGGTTGCAAAAGTAGGTAGCTTAACCTTCGGGAGGGCGCTTACCACTTTGTGATTCATGACTGAAGTGAAAGTCGTAACAAGGTAACCAGCGGAAGAGCGACGAGCAAATAGGTTAACACAAAGACACCGACAACTTTCTTCAGCACCAATAATACGTAACTTTACCG
+
.-4+-45)73,/34638,2/1'&),*092+*44498.-*&),0-7,(*&($&$,132341,++$&&&&/)-+'((+.)-.+-.40-/1++&+,,*//7-*)'&$'&'%*)'/1/53/03./643253*)*,,-)%*'&&*(,-.)&())')3(.+../0344..&*&)//--''&)(+)*)+--'7766150/+&,/24/9..-5*&,*%$-&(/21:9....01+/)(+'+',7;88881/-)',/(-*0/.04/.280-.83.2.*''%5'),4,+1249-56(')(/2--2/04*$$$%)')*,42*3(%)(*/+)))-/0.)+,:/0*)'((*+.02843350-.6;:847///.0+1/+70**#)'-;5/.1-528832*,.*0(-)./0500/0..),,/-156(-***30)+*.*),-7:,,&663070./212;-'+21776-,,*-+-4,3-.3/--.))'+*101.-3)4+56,1201322::24713133,-7-7,0,12866.**#&(*+/+)+*-//3650+--089/+0),-.4.*+..3+3.2262..0/251,.00,)*)-*.)+,,0.5-0014-)*01;8588;913--/1,3/1/15)/-0,1005;..,.)-+*&,*).779677:3,*5/,2+)(*+--974,%'%%(*,-/56487410/02.4/.1620122,)'&%&$%&.)+.11'($%#%**+/78:668*&*--5.3/61).2//+',,''('-1,)-+.2+6+%''),/*/211-/629;42651**-*+0055&67..512456011121-'&*'+'*6,458:7989:546/.&%$+30''&%&00**+,*%%&,*(+)+*+*/35978;9802132(+((*&(&'**+476,')*.8:70;9.0.2-%'*+:/(0(-&1-74932512167865330/-1-/674876-,/*)40809897:966030//28-0-+)+%&(-*,,+-(.03674..+,)+-,-/545-3--,1.-,+,.23-.6423778677-2)%&'(+2538,,.0-)%*',/,+$&%%4+666;9+:0+3/+/0424/16)*)+)()*-1;64324760)+''*.0*))*.056578-6078:0),)-*,,')11599&&+/*2.,*,.-7-/+,,+4)(+-.2843-2,*5:0.4/&))+++)-'',,,*.-.0*(&&%#$%$
@9a6da609-b1cc-411d-a7ea-c5ab38921ddf ch=295 read=138026 start_time=2019-12-13T04:36:23Z barcode=BC01 runid=2c9cf7bc05858273f10e7d7ec552fc0bd742dc3e
ATCATTGTACTTCGTTCCGGTTACGTGACCTGGTGCTGAAGAAGTTGCTCCGGTCTCTTTAATGTAGCGGTAGTGCTGATGTGCTCCTACGGGAGGGCAGCGAGTGGGAATATTGCACAATGGGCACCAAGCCTGATGCATACATACCGCGATGTTTAGCGAAGGCCTTCGGGTTGTAAGAAACCTTTCAGCGGGGAGGAAGGGATAAAGTTAATACGCTTTGCTCGTGACGTTACCCTGAAGAAAGCACCAGCTATGCTCCGTGCCAGCCGCGAGTAATACAGAGGTGCAAGCGTTAATCAGGAATTACTGGCGTAAAGCGCGCGCAGGCGGTTTGTTAAGTCGATGAAATCCCGGGCTCAACACCTGAACTGCATCGATACTGGCAAGCAGGAGTCCTCGTAGAGGGTAGAATTCCAGGTGTAGCGGTGAAATGCATGTAGAGATCTGGAGAGATACCGGTGGCGAAGGCGGCCCCCTGGACGAAGACGACGCTCAGGTGCGAAAGCGGTAAGTAAACCGGATTGATACCCTGAAGTAGTCCACGCCGTAAACGATATCGGCAGAGTTTATTGCCCTTGAAGCGTGGCTGGAGCTAACGCGTTAAGTCGACCGCGGTACGGTACGCAAGGTTAAAACTCAAATGACGGGGGCCCGCACAGCGGTGGAGCATGGTTTAATTCAGAGTGCAGCGCGAAGAACATACCTGGTCTTGGTATCAGGAAGTTTTCAGGGGTGAGAATGTGCCTTCCGGGAACCGTGAGACCGATTGCTGCCATGGCTGTCGTCAGCTCGTGTTGTGAAATGTTGGGTTAAGTCCCTGCTGAGCAGCCCTTATCCTTTGTTGCCAGCGGGGCCCGGCCAGAAGACTCGCGAGGGCTACCAGTGATAAACTGGAGGAAGGTGGGGATGACGTCAAGTCATGTGGCCCGCCGACCAGGGCTACCGTGCTACAATGGCGCGCCTGAAGCGACCTCGCGAACAAGCGGACGCCATAAAGTGCGTCGTAGTCCCGGATTGGAGTCAACTCGACTCCATGAAGTCGGAATCGCTAATCGTGGATCAGAATGCTACCACGGTGAATACGTTCCCGGCCTTGTACACACCACCCGTCACACCATGGGAGTGGTGCAAAAAAAGTAGGTAATAGCCTTCAGGAGGCGCTTACCGCTGATTCATGACGCTGGGGGGTGAAGTCGTAACAAGGTAACGG
+
*/+$$)$(&/0:37882,&,2*%))*#&%'')*+.0497,))(&()*&$.()+-$)(01+)%(&&$$%%(,%.+563//0+0(-/2.%)-(2-**+**(++&((,145)32*.($'&)-34/8)'%.&60.496523((''$$'(*+,('&%&%'&%%()*),)+*97/8);866.')('-2,*()0*)&))*-1*(+++*,0)'()04-+4.6../%&+,2-/56'2(*..0-+.)'&&).&)/.,/1::22/.**+.00-,+%&%%%2+./&&%'+'&$%$''((..022-0-7.5.55(,')(-)*,4/302264.*),.(.,---3.+1/71)-//(&(&'%&#('*).54-68599-%.')&$+)0-578762-/00215)&,.%,$(($'(,)*,%&'('),)*((-+4,;*+789862668;:408;1/2$,%'*)+*+/0.0-('%%&''1,430*'%%('()/-/,497.*686:-3,)*+)%+578:/,3343&'))&'(%)*'%((0.*%)'%+&&(-+.6++/'%&).031)&+.52/51633/++&()-+(+)(+1:2+-3,34(&(()&)(+&'%%)'&&(.()1-,-*'5*5,4776770)+%*'(((&$&&*-//9246:66258133-+,-,*14//.)%')++(+-2/.0*,++./-3<92:7;3-*&'/*//)3.3203-&&'%+)+1,-/0)%$&%%&&&#(&(--06;41+('*%&&('++448587502)'3-447355&%-,-''$(%$&&&+)%'(0257987675566879052,-35:1.*26-663830-,24%#%%#'%(*+&17-,//06-27+()))+3,0/).(%((),417%&-*)&)(-**($+,%+0%/.,/312327*)(1-+,(*,+-+*)...864650.*/+))$&$((.1'&$*),,8966:975)-(%%//0*0274.-,+-%))((+*(*03.-/4142+.-25/21545%%(&&)0.,/278888:8928/*04,3/2.--))')+/14887880/-+/-,,)0+0/1+&*&))306,0567,,070**('+-*./11''30/2028,/(--(306212+(''-,*-14//6110185765.((()&(()),10.()&'&**(-*'(&,*-//+11).+*)*-)'(%$&%*,055%*(*+'(,.)*'(&)(-.,.2.()*)+,''))0,'*
@b04ea828-1128-4fe7-b314-c504a8728061 ch=204 read=59874 start_time=2019-12-13T04:36:24Z barcode=BC01 runid=2c9cf7bc05858273f10e7d7ec552fc0bd742dc3e
CTCTACGGGAGGCAGCAGTAAGGGAATTTTTTTCGGCAATGGGGAAACCCTGACCAGCCGAGCAACGCCGCCGCGTGAAGGAAGAAGGTTTTCCAGTTGTAAACTTCTGTTATAAAGGAAGAACGGCGGCTACAGGAAAGTAGCCGAGTGACGGTACTTTATTAAGAAGCCACGGCTAACTACGTGCCAGCAGCCGCGCGGTAATACGTGGTGGCAAGCGTTATCCAGGTGTGGGCGTAAAAGAGGGGCAGGCGGCAGCAGGGCCTGTGGTGAAAGCCTGGTAACTTCAGTAACCACTGAAACCAGGCAGCTAAGAGTGCAGGAGAGGATCGTGGAATTCCATGTGTAGCGGTGAAATTAAGTAGATATATGGAGGAACACCAGTGGCGAAGGCGACGATCCTGGCCTGCAACTGACTCAGTCGAAAGCGTGGGGAGCAAATAGGATTAGATACCTAGTAGTCCACGCCGTAAACGATGAGTACTAAGTGTTGGATCAAAGTTCAGTGCTGCAGTTAACGCAATAAGTACTCCGCCTGAGTAATTACGTTCGCAGAATGAAACTCAAAGAAAGGAATTGACGGGGGCCCGCACCGTGGTGGAGCATGTGGTTTAATTCGAAGAAAGCG
+
+,1-)(&,.(,-+/./.2/3(*,,(+*/232+)-/9:0;0/2/().,.94)(('(&')1.0*5785214+00).).+,20--.),-*4/:611(*-.:/./:60/7.32050028*0,/))13+'+*12//04&+'))&+'&+3,-,-.-02)0,*+,0-*0-2*$()(22/00/.,-0,/133989<000/09721/)-6-2//.3+(')+.62*,)+./9100+%/()'0+753/0491*()*10,.-2;95:.*)($036.10---430252/43-*%%#$%-)1&-/,,&('(*'',0+4425//--.-''&-,03787/.+1900/),-*1)2*89+**))')*+/97-0+%(%-*('**+)-/&*-.*--)2.-.,*33/2.--'+(46822006*+1:2:2760)----/-2-2+.&),+++251482),,/9;5%1/,,3+,03/6..&0233850')).;99;;;.--.-.00//244398393303/5;7-6;2*/2167774-8-8,52+5+(,,(+.0237122,*&&)&'/(%+-.7820)&**-,(6-+8/77)&+*'*+.044112(.1+',1*$'$'$&$+/00-+)*(,)+,04<;0:87+(',%*'%'&%
@84f3323c-adcf-4b30-b3c2-063baef8224b ch=38 read=81000 start_time=2019-12-13T04:36:27Z barcode=BC01 runid=2c9cf7bc05858273f10e7d7ec552fc0bd742dc3e
CTCCACAAGGAGGCAGTGGGAATATTGCACAATGGGCGCAAGCCTGATGCGCAGCCATGCCGCGTGTATGAAGAAGGCCTTCCCGGGTTGTAAAGTACTTTCAGCGGGGAGGAAGGGAGTAAAGTTATGCAACTGCTCATTGACATTACCCGCAGAAGAAACACCGGCTAACTCCCGTGCCAGCCGCGGTAATACGGGAGTGCTGGCGTTGTCCGATTACTGGGCATGCAAAGCGCACGCAGGTAGCGGTTTGTTAAGTCAGATGTAAGAAATCCGGGCTCAACCTGGGAGACTGCATCTGATACTGGCAAGCGAGTCTCGTAGAGGGTAAATTCCAGGTGTAGCGGTGAAATGCGTAGAGATCTGGAGGAGGGAATACCGGTGGCGAAGGCGGCCCCTGGACAGACTGACGCTCCAGGTGCGAAAGCGTGGGAGCAAACAGGATTAAGATACGTGAGTACGCCGTAAACGTGTCGGCTTGGAGGTTGTGCCCTTGAGGCGTGGCTTCCAGGCTAACGCGTTAAGTCGACCGCCTGGGGAAGTGACCGCAAGGTTAAAACTCAAATGAATTGACGGGGGCCCGCACAAGCGGTGGGCATGTGGTTTAATTCGATGCAACGCGAAGAACCTGCCTGGTCTTGACATCCACGGGAAGTTTTCAGGAATGGGGAATGTGCCTTCGGGAACCGTGAGACCAGGTGCTGCATGGCTGTCGTCAGCTCGTGTTGTGAAATGTTGGGTTAAGTCCCGCAACAGGCGCAACCCCTTATCCTTTGTTGCCAGCGGTCGGCCGGGAACTCAAGGGACTGCCAGTGATAAACTGGAGGAAGGTGGGGACGACGTCAAGGTCATCATGGCCCGCACCCGACCAGGGCTACACACGATGCTACAATTAGCGCATGAAGCGACCTCGCGAACAAGCGGACCTCATAAAGTGCGTCGTAGTCCCGGATTGGAGTCTGCAACTCGACTCCATGGGGAGTCGGAATCGCTAATCGTGGTCAGAATGCCACGGTAGATACGTTCCCGGGCCTTGTACACGCACGTCACACCATGGGAGTGGGTTGCAAAGAGTAGGTAGCCCAGCTTCGGGAGGCGCTTACCGCTGTGATTCACTGACTGGGGTGAAGTCGTAGCAAGGTAACCGG
+
//15%'(%)*$),))+)+4*&('$-''(+,2:31731/153/622202,+)(&(--66'795789764555/+-,.52891:2,15514&.,2.&-&*-/,,(+03:;((0*('-3*&()278/325-1116/00666.00,'+%-,).9.**&'-,(--)(,-,()+,463-57)+777.++1/-0.7)+)))4+(($'**)&'('&(&%&'$&',+345810+&*%+*,6..//*++.*./&&&''20:2.314//36,.27+/+,),1/(/-%+:9::/00,,.66)%*335643/.),269/;.-4+()'%()**-/1..(108+1+2-/9,,4740-%0*-4.-./..4587//((-14458/.0)+/*.433680752620.6+6+8/7<7/*-+1)*(.,////11/1')8;-+*'(*,),/063.(*-9;13,2/'-)*+,.)**%$'%$$(*+0:8;:950+(*,12)+&(*3)+-/:02.73&&('*/5655.4+(,)(#.)))-4000.106+007)*-;7773*34+&''()'12/2/-,21728:53354910/.51935603:;-25-).).*,/2/7114/0/2-+,.278266820/228/6.,/...-.2//,$)23/&(%$&&'+.15/,//3'*(+,2:2.+..))))*0,(,+0523:467,893/6955-)/,-+),5756//00.32//17701/,--05/-,0--*)///+).*,23-84527173,-0(9142.$*,2-58,+-..8&','(-()13/023:48*6.4376/3128'')7/667657221///3::7681-1/07340+./3)$,-.37557(2.00:977057:1*-)-/,../11199/531,,)+*)-04+)%*$1%''().,/*+)&%''*3/5/2.+),'*(+*473721.,6;2)(''%)+0531-4+(..*8-1.%)'/074431130+000856.&(*%+,1(-*+*0+,,,**)+541(*,,.4568.+.++-((/5/1110/)(&351809343-**%(%)*,1/0.43467;/*)(--*,4*-./,('*-.16,+'.'()&,-0/*6,+/6/.-7,,99.3201/27.-%&%('00/67414.4--,&$$#%(.)0068:72:
@605c27f5-2418-42a5-a576-f9ffb86096d1 ch=23 read=72843 start_time=2019-12-13T04:36:39Z barcode=BC01 runid=2c9cf7bc05858273f10e7d7ec552fc0bd742dc3e
CCAGTTACCTTGGTACGACTTCACCCCAATCATCAATCCCACCTTAAGACAGCTCCTTCCCTTGCGGATTTAGGCCACCAGCTGGGTGCTATCAACTCGTGTGTGACGGGCGGTGTGTACAAGGCCGGAGACGTATTCACCGCGACATGCTGATTCTACGCGTGCTAGCGATTCAGCTAAATGGCAGTCGAGTTGCAGATTAATCCGAACTGAGAATGGTTTATGGGTTTGCTTCACCTCGCGGCTTCGCTTCCTCTACCATCCATTGTAGCACGTGTGTAGGTCATAAGGGGCATGATGATTTGACGTCATCCCCGCCTTCTATCCAGCTTAATCACTGGCAGTCTCACTAGAGTCCCCAACTTAATGATGGTAACTAACGATAGGTTGCGCTCGTTGCGGGACAACCCAGCATCACGACTGCAGCTGGCGACAACCATGCACCACCTGTATCTCATATGGCTATCTCTCCATCTCTGGAATAGCTATGGTATGTCAAGACCTGAGTAAGGTTCTTCGCGTTGCTTCGAATTAAACCATCACCAGCATGCGGAGGCCCCGTCAATTCCTTTGAGTTTCATTCTTGCGAACGTACTACTCAGGCGAACACTTATTGCGTTAACTGCAGCACTGAACTTTGACATCCAACGCTTAGTACTCATCGTTTTGCAGTGGATACTAGGGTATCTAATCTATTTGCTCCCCGCGCTTTCAGGACTGAGCGTCGGTTGGAGCCAGATCGTCGCCTTCGCCGCTGGTGTTCCTCCATATATCTACGCATTTCACCGCTACACATGAATTCCACGATCCTCTCCTGCCTCTAGCTGCCTGGTTTCTATGAGAAACTACTGAGTTAAGCTTCAGGCTTTCACCACAGACCCTTGCGCCTGCTCCCTCTTTACGCCCAATAGTCCGGATAACGCTGCCACCTACGTATTACCGCAGCTGCTGGCACGTAGTTAGCGTGGCTTTCTAATAAAAAATTACCGTCACTCGGCTACCATTTCCTGTAGCCGCCGTTCTTCCTTTATAGCAGAAGTTTACAATCAAAACCTTCTTCCTTCACGCGGCGTTGCTCGGTCAGGGTTTCCCCATTGCCGAAAATTCCTACTGCTGCCTCCCGTAGAATTTA
+
3+$)+,&('(()(0)*./2470,/.1-*2,1,&)*/()-)(/)/+-)*-3*)()+78985)1.()//,043-++('$('$'%'&,35568999.:+++(+300/2477;70/2/03321--+1266.)%*,/.214;7697122/1121687236,'(*(&''%&)+*12279,'#%+%''*%*&(,-.0.4290.('*3,8082.++),()')+1.489;;/99;35;4+/44356979''/7//83//-/.5+/437688:6/1:1++,,*--.-+($%()))*+1.-+4*(())/0034;))''(333/:28.,/;9:-%')--'*.1.(&.0&.+/-++./134$'*'$'((899(2++1+2+,,.02942/--205433+,-+627685554;65)5+*((,*+)$%&%''$*+(*%%&&'&'*+*-/4071;1;3333:56;02225202/145*522496665799:998878/.+%%$.*+2(),26996400731.'((0/.13;98<944410,.205-.+/+0:3)(%&+',(&&+-/38--(((063)',14:8;1)*.*()04;9868:-8.,,++0/16301112:/-/3(**&')2*-10+,-.310.355%410.0/2,,10,,,8208+0'.$)-)'+*((.*4674:5:)$)$%(%+&*),(&0/*/0/0//-+-*(0/)()+.87,$+)-.244%89323,,)*'--&8-,)&$(/+**,,-)+226669779;)34-466889704')-45367:9:79.:;/,/182100/02*.)$0,<0-(.,..1./0/1000/-...*/,,(-,(+:6;65+**''$*+,-.47634*)703,0197)*-/4964012,.++256((*)*),51..-18))83;800-39*3-52485,6/7;793++**1.'-++(/'4))902633,+***,,:+(%((+')1-*'%%+)4,499---2/:49+(%,'&7;54-%))*01//*/2)-;978743245947:571)&),.,07/./$1)(.(+2;9.22631&+/'00/0.074)+8-+-*)'---.50/17+032%1720;4/:;6.0302902,02/135*+21114,)&',8,,;7/'&+(%'
@8fa1d1ef-5e81-4dc5-bd70-78496b09c2f8 ch=444 read=105258 start_time=2019-12-13T04:36:37Z barcode=BC01 runid=2c9cf7bc05858273f10e7d7ec552fc0bd742dc3e
CTCCCACCGGGAAGGCAGCAGCAGAATATTGCACAATGAACGTGCAACCATACCCGCGTGTATGAAAGAAGGCCTTCAGGTTGTAAAGAGAGTACTTTCAGCGAAGGGAGGGTAAAGTTAATACTAGCTCGTGACGTTTACCCGCAGAAGAAGCACCGGCTAACTCTCCGTGCCAGCAGCCCGCGGTAATACGGAGGTGCAAGCGTTAATCGGAATTACTGGGCGTAAAAAAAAGCGCACGCAGGCGGTTTGTTAAGTCAGATGGCGAAATCCCAGGCTCAACCTGGGGCTGCATCTGTGCCTGGCGAAACTTGAGTCTCGTAGAGGTAGAATTCCAGATTGGCAGCGGTGAAGAGAATGCGTAGAGATCTGGGAGGCGGTGGCGAAACGGCCCGGACGAACTGACGCTCAGGTGCGTGAGGAACAAACAGTTAAGATACCCTGGTAGTCCACGCCGTAAAGCGATGTCGGCGGAGGTTGTGCCCATGAGGCGTAGCTTCCGGAGCTAACGCGTTAAATCCCGACCGCCTGAAATTACGGCCGCAAAGGTTGGCTCAAATGAGATTGACGGGGGGGTACACAGGCGTGGAGCATGTGGTTAATTCGATGCAACGCGAAAAGAGCACCTGGTCTTGACTCCACGGAAGTTTTTCAGAGATGAGAATGTACCTTCGGGAACCGTGAAACTTAGGTGCTGCATGGCTGTCATCAGCTCGTGTTGAAATGTTGGGTTAAGTCCGCAGCGGCGCAAGCCCTTATCGCTTTGTTGCCAGCGGTCAGCCGGGAACTCAAAGGGGCAGTGATAAACTGGAGGAAGGTGGGGATGACGTCAAGTCATCATGGCCCACCCGACCAGGGGCTACACGTGCTACAATGGCGCATACAGAGAAGCGACCTCGCGAGCAAACGGACCTCATAAAGTGCGTCGTAGTCGGATTTAAGTCTGCAACTCGACTCCATGAGTCGGAATCGCTAGTAGTCGTGGATCAGAATGCCGCAGTGAATACGTTCCCGGTATTACCGCCCGTCACACCATGGGGAGTGGGTTGCAAAGTAGGTAGCTTAACCTTCCGGGGCGCTTACCGCTTTGTGATTCATGACTGGGGTGAAGTCGTAACCGGGTAACCGG
+
&'/0)$'('++'$*(**)-+(/++*-,*1.--+,/1.,(')&##$(%*(,-*.84/0385776013*&()+3197:7&3428*,291')''&+),,674'00/-1+-'%+'&)(56-2.7.*&)($%&($$%($&&(*&%*-,),')2+)0-++%/(&*++,3*)*)-2*+%-+%%&&()3($&%),.++.2-1120-/084.032924/-)((*-0.1598)&&%*18/605,//2.++%''(.4*9-5/(+314/785334(*+*,./(3-*'+-02-)%/,6**+)),,...1310,5)').*&00()+,*(*+++.,3+)&&&*)+),-.4'*+%.)+1**),+0+.,-&'%'+*-.*,,-.--0-',0,''&'%+(*+++*)()&).,))1*(-.+*,),76778/35200.*)(*(*+...(-)+1-/(&)8438.+,,-./88544250('&-)$'((**651'('1)/0.5)+(0,+%*'),13.3&)+,-3',*,)+-14/./1302,')1-+)-.85750''%)&*)--727&3'2,/,1-$%#(*('.))+(*403++&'.61,''%'&'&''('&)*()+/*&%'(&('11:.-,,)/+)+'*(,3+'&$&)),/3452+)%(#(())')./,.-1:;:/0,,+++0,)%-**(6(-6585*7778,/)*+02*,2/),).02868893;33276*33++.3671.-)')..*/394753710020('*%,()*(',.)&/60*.,-+))((,(-,+5<4/42926,122-3--0/4::<,.*,))')*,,/,54+19.,5.++,'+)37-27889/00*()+.)21/33455*(+,)'*+;7478254.,)++.2/0./05404.*,+,'-2&'%''*.0001042-*)'''(&&+//2964-,,25,./0/1767:9.:+0$1*'&&)*/08333001555675,+&''*1'/+0/30./,((&%&'375:7/5++-76+5+$*&()46;88825.7.))'%$'$%),(.6-(-,%(&*-,..3.'&&)'-,-,(()*'%%&2+,,%*)..53915/)(.)$#%()))//%'//3+//2387.4/0-'',2-0,1---8476),%&04.400-(3
@fe7053a1-bc1b-4b49-8385-916e6397612c ch=492 read=93598 start_time=2019-12-13T04:36:35Z barcode=BC01 runid=2c9cf7bc05858273f10e7d7ec552fc0bd742dc3e
CGGTTACCTTGTTGCGACCACCCCAGTCGAATCACAAAGTGGTAAAGCGCCCTCCCGAGGTTAAGCTACCTACACTTCTTTTTGCAACCCCGCTCCATGGTGGTGTGACGGGCCAGTGTTATTACAAGGCCGGAACGTATTCACCGTGGCATTCGATCACGATTACTGTAGCGATTCGACTTCGCGGAGTCGGTTGCAGACTCAATCGGTTGACGCGCTTTGCGGTCCATACCTGCTCACGCGAAGTCGCCCTCTTTGTATGCGCCATTGTAGCGTGCGTAGCCCTGGTCATGCCAGAACCATGATGACGTCATCCCACCTTCCTCGGTTATCGCAGTCTCCTTTGAGTTCCCGGCCGGACCGCTGGCAAAGGATAAAGTTGCTCGTTGCGGGACTTGACAACATTTCCACAACAACACGAGCTGACGACGGCCATGCGGCACCTGTCTCACGGTTCCCAGAGAGCACATTCTCATCTGAAAACTTCGTGGATGTCAAGACCGAGTAAAGGTTCTTCGCGTTGCATCAGCGAATTAAACCACGTGCTCCACCTTGTGCGGCCCATCCAATTCATTTGAGTTTTAAACGCCCGCGTACTCACAGGCAGTCGACTTAGCAGCTCCGGAAGCCACGCCTCAGGGCACAACCTCCAAGTCTGACATCGTTTGGCGCTGGATTTCAGAATTATCTAATCCTGTTTGCTCCACGCTTTCAGCGCCTGAGCGTCCAGTCTTCGTCCAGGGGGCCGCCTTCGCCACCGGTATTCCTCCAGATCTCGCGCGTTTCACCGCTACACACCTGGAATTCTACACAAAGGACGGCTTACCGGTATCAGATGCAGTTCCCAGGTTAGGCCAGGGATTTCACATCTGACCAACAAACCGCCTGCGTGCGCTTTACGCCTTGGCCAATTCGATTAACCACGCCCTCCGTATTACCGCGGCTGCTGGCGCGGGATTGTGGTGCTTCTTCTGCAGGTAACGTGGCCGAGCAGGTATTCTTCTCGCCCTCCCCATGAAAGTGCTGGTGACCTTCGCCTGGCGCGCGCGCCAGCTGCGTCGGGCTTTGCCATTGCAATATTCCCACCTGCACTCCGTAGAACG
+
('&(&#'((.+.+$((&()*+))(%**)''(63+.*0)&,'-*1*&%&'+-*)+/*')-,.-1+*)(&))&$(%'1211788-./2)632**-036)*(&'-****+--/2('$$'*'+*&+'&&*(*-.,(+(.-/1.2;5-1.,-,3+$'-)()02(,+*/,((&%%&''*)///)*+16+''%&$$%'',06'/%&3102*7-4'4()--)((%&***'((-/*&$$#'&%#$$%$(')&&&))(%'&*)1092)++-,-+/-)1*&$$%'+,4671.+05++1+++'*))(,'())'#%&(('--0/.+*.3(&+&(*-..0&)16&')'''/01-.%&-&&'/5,73))*/,67335.-*)&&-3,,4-188..-0')*-++1.+,6701./..0.4/-38)-'&(-)(.++./)$))+--1761+&,.,./3)1-++,)(-1--*,-243/**$&%&$))-../;86*'*))..78513/2+-0;96-.-+/--4+)#').5)+/0:44:85651612250)**))(0')1**)&&%&$&),-&(&&$%$&&'&(,*&)2(5)4:4228.+'*1:9()5.-')*)%'(''*,/#&&*-8(652-')&&(%%$&%,,-./+)%%(%*+/85-(*4/.,/353:23(0+/20')))-1244:.)(*()*--)((%%$''%+*,-234;45812/;1)*,32&**)./*)')+-00+)$/2+/1((+0002,&(,)&/351+++*0,/&('*,)12,4545:-+,0)('86+)*&)/1)395-,.3''&$&&)%+&&&*+%/+*(%(#%$&%*,((((&*'$*(()++20*//1012574772*0107%)-6+)++(&54+)&((,8-,+($/'&$%',014/**+,/221//1-(-022-0+'&'*0.)&&$*#%&%%#((.4..*.---.5(''')*/-2/),.-,).&1.%-'&(&)(&&'))-3.+,+&*((''%$$%&)%(%$()((*&+&&&'&'*##%&'1.-)%''(,*&&&&))'$%$%#'$$#%$#&)(((((''&'$$&%$%&%&$)+))*)%&,+++2,+(&)*/0,/+%'&%&&#&$-*).)+%''%
@db294f0d-d443-4439-931e-f68a0dcf572c ch=179 read=97719 start_time=2019-12-13T04:36:51Z barcode=BC01 runid=2c9cf7bc05858273f10e7d7ec552fc0bd742dc3e
CTCTACAGGAGGCAGCAGTGGGGAATATTGCACAATGGAAACCACAATTAGCAACGCCGCGTGAGTGATGAAGGTTTTCGGATCAATGAAGCCCTGTCTTTGGGAAGATAATGACGGTACCCAAAGGAGGAATACGGCTAACTTCGTGCCAGCAGCCGCGGTAATACGTAGGTGGCGAGGCGTTATCGGATTTACTGGGCGTAAAGGGCGTAGGCGGATGATTCGTGGGATGTAAATGCCAGCGGGCTCAACTTGGGTGCTGCATTCCAAACTGGTTATCTAGGTGGGAGAGGAGGGTGAATTTCCTAGTGTAGCGGTGAAATGCGTAGGAATTGAAGAACACCGAGTGGCGAAGGCGACTCTGGACTGTAACTGACGCTGAGGCTCCGAAAGCGTGGGAGCAAACAGGATTAGATACCCTGGTAGTCCACGCCGTAAACGATGAATACTAGATTATTGAGGGGTTTGCCACCTCGTGCCGCCCGCTAACGCATTAAGTATTCCGCCTGGGGGGTACGGTCGCAAGATTAAAACTCGAAAAGGAATTGACGGGACCCGCACAAGTAGCGGGCATGTGGTTTAATTCGAAGCAACGCGAAGAACCTTACCTACACTTGACATCCTTGCATTACTCTTAATCAGGAAATCCCTTCGGGGACAAGGTGACAGGTGGTGGTTGTCGTCAGCTCGTGTCGTGAGATGTTGGGTTAAGTCCGCAACGAAGGCGCAACCCTTGTCGTTAGTTACTACCATTAAGTTATGAGGACTCTAGCGGGTGCCTGGGTTAGCCGGAGGAAGGTAGGATGACGTCAAATCATCATGCCCCTTATGTGTAGGGCTACACACGTGCTACAATGGCTGGTACAGAGAGATGCAATACCGTGAGGTGGAGCCAAACTTTAAAACCAGTCTCGAAAGTTCGGATTGTAGAGGCTGAAACTCTCGACTACATGAAGTTGGAATCGCTAGTAATCGCGAATCAGCATGTCGCGGTGAATACGTTCTCAGGCCTTGCACACCGCCCGTCACACCACGAGAGTTGATACCCGAAGCCGGTGGCCTAACCGCAAGGAAGAGCTGTCTAAGGTGGGATTGATAGTTGGGGTGAAGTCGTAACAAAGGTAACCGG
+
001023)42),/.+,)&(,39:--64071.--,1/-3-,1++,)**&/'%''-),*47+(*+-,/-,-/.10(0*:3+,/9591(%'%),',<9412/5:1441('%.-.3000,+995/9//4'2)*-)(*&)*01/,,'(,4-347795)3..03./).+/*+,7.0**,*321'(,)0051/-0)/(14.,.392/03/74,)/05446469+8298*2)$&*+3853-))30-*2'')/'/,*+6/0*$%)03//.//32763/9::8890721153*0+,*1-)**-.),+%%''()/)43))-4/&%'(.33--20+.28941&&&1)-'/(+73452((),&.,)++*2022/000096220-.1+',(*%&0*,28838'(,31,,14495+*-/8*3,16..6-.0686:)*/310/+2/()*.59:9924*)-((.-.))&'$-(%'-('+10//1.&)*$&(),')%*)%/-)),-02--+&/52,),,.431,00+++0-+&))41:::4961/+9*6<<6555*1++)''),+0+.104)*.9/*+./0+**'.,-,))+21//53:2637:43-4-.-%2/0115)'-+*()++4/10114122341;8-:--*1-*&(',,1/6.&')+.-).<6-7:+86*/531040118-5,,1,2*--81246781//./124::8911/10788,+42;42..2.*,57;,+'(,3041,3:112.2741900/;23038;50624.03%$&%,.12331')'&(%,)06543+/*&''#')%(*),++,%32,..,++-06:64//11065/98,,3114744346612/0-.(+./48603140-65102-.160+**)+444/:///;51//,0+-83234.2331850;<539889755)+*&((/.,8-5.-,4/-/3-0.*40,-0),*)+0,-./2.5-.294297788867080.3%&,080/--/170/0,.&02359857325577%)-+')(&'(+)/73587+,.--/18--,(*')).++*+,1'%'+$356;72130-46560401.0)+*&*+355102/&%,(+.'),,('''(/'+-())-.(-3.2-00/-&,,)*665+)
@c1e576ac-67f1-461a-ace3-4a85b60f282c ch=233 read=86660 start_time=2019-12-13T04:37:07Z barcode=BC01 runid=2c9cf7bc05858273f10e7d7ec552fc0bd742dc3e
CAGGAGGCAGCAGTGGGAATATTGCACAATGGAAACAAACTATGATGCAACCATGCCGCGTATAAGAAGAAGACCTTCAGGTTATAAAGTACTTTCTGTGAGGAGGGAAGGGTAAAGTTAATACCTTTGCTCCTTGGCATTACCCGCAAACTTACCAAGCTAACTCCGTGCCAGCAGCGCGATAATACGGAGGTTTTAAAGCGTTAATCAGATTACTGGGCGTAAAGCGCGCAGGCAGTTTGTTAAAGTCAGATGCTGGAAATCCCGGGGCTCAACCACGGGCTGCATCTGATGCCTGGCAGAAGCGAGTCTCGTAGAGAATTTAGAATTCAGGTGGTGGAAATGCGTAGAGATCCTGGAGGAGGGAATACCGAGTGGCGAGGCGGCCCCTGGACCCAGACGGCGCTCCAGGTGCGAAAGCGTAGGAGCAAACAAGTTAAGATACCCTGGTAGTCCCGCGCCGTAAACGATGTCGACTTGAGTTGTGCCCGCAGGGCGTAGCTTCCGGAGCTAACGCGTTAAGTCGACCGCCTGGGAAGTACGGCCGCAAGGTTAAAACTCAAATGGGTGAAAGGGCCCGCACTGGCCAGTGGGCATGTGAGACAATTCCGATGCAACGCAGAACCTGGTCTTGGCGGCATCCACGGGAAGTTTTTTCAGAGGATGAGAATGTACTTCAGGAACCGCCAGGGCGGAGTGCGCTGCATGGCTGTCGTCAGCTCGTGTTGTGGGAAATGTTAGGTTAAGTCCCGCAACAGAGGCGCAACCCTTATCCGCTGTTGCCAGCGGTCCGGCCGGGAACTCAAAGGGAGACTGCCAGTGATAAGCTGGAGGAAGGTGGGGATGACGTCAAGTCATCATGGCCCTTGACCAGAAGGGCTACACACATTGCTACAATGGCGCATACAAAGAGAAGCGACACCTCGCGAGCAAAAGCGGACCTCATAAGAGTGCGTCGTAGTCGGATTGAGTCTGCAGCTCGACTCCATGAAGTCGGAATCGCTGAAAGCAATCGTGGATCAGAATGCCACAGTGAATACGTTCAGGCCTTGTACACACCGCCCGTCTGCACCATGAGGAGTGGGTGCAAAATGCGGTAACCCAACCTTCGGAGGCGCTTACCCTTTGTGATTCATGACTGGGGTGGAAGATCGTAACAAAGGTAACCGGAAGATAGAGGCGACAGGCAAGTAGAGTTAACAAAGGCACCGACGAAAAAGA
+
+)-/'*-++10)+,,0)***+15)-,/.810'%%%'(,)&$#$%%2-*,&++54)36,/-202,-(+)&)+''+0-)'&'&(.%0/6/)()*-5.*%&%''--+01),(1+)+.84++*++'00-32.,/.//..0.2%(3+/1'%(*)(%%%%&%'&$$$/*0135'7)-3,&'$(')&%&')++'4-1,*&)')&,,+'++/44,)*(++.1'//)660+.-5-)(&'&'&,2))+).4)..&-)))**111.#&'((*('-2/,34-438212&#&)+*(%$$$%$'')6321-+,*)&))%(*&()*//,/+'('')(/)*&-+1.3(()*)(&(+(+-()2112/0/0.6''1-+-+'+,),-/).(%%(+,41,**(''..652*-320,+(**,('$$&&(+(-2576))(*'(..(,,'*-14/4/&+(3+'*+7)7:+,07533.76+',,20%'(/+*(*+$,..0.3()&'./*+()-2&+&*.2'(*%+)*')'-)+*++/&'&)'*+/))+-1-285992396*-&)'*'.40+,.),&0*'0+'+,/3:90,,$)'&'%()'+.*'($(#%$%%&'3-0-+((%&'%&+.+-,6/'(*11-5--+')'*+//-',3347(*%&&*,/2/-/+2)),(*2/03*1/0)(*//.'*%)(*)(%&''%-.,/04..1,+/--).(,0++''%%&(0-4-+%13576,/11447135.*%+-+)+(+.*&-002-1+-16(*40(2&.+-0/-/0/39-1-+*8+%&1(+2+&'&'&&+*02-1-0%2.4//45-/),3-',*./*1.*,++-/5*)*+96-,0+-,*+')21/235636662.246;7010212%$%'*.71+()*003+))(''(%+($&'&))5//9101113785)(*)+-*,,)('*6-1+-,,0,0811(),468:775559&'%)&()+0+1*+,/+0*8+)%%&'.'.*''',,/..24*+,/1.-.(5.646.20+*))&%+.+-+*'+))82.18:77/'(%.2*'))'*(25+%**+*.*'%&&'(),4+36,%,,%'*-.2**&%&'%''&-*1'),0-'&&%+'*0+1+',+.+066&4*.5/0/10-11(*30-/045:63.+*++(.*'''('&%$()034:869++/-.819)0+3/2832+*))-'+1.3/4/())())/4.-/(*&**((,0,+'%)('%$#&
@d5adf176-f1b9-400b-93f8-4224e1fc52fe ch=341 read=53699 start_time=2019-12-13T04:37:12Z barcode=BC01 runid=2c9cf7bc05858273f10e7d7ec552fc0bd742dc3e
CTCTACGGGAGGCAGCAGTGGGGAGAAATATTGCACAATGGGCGCAAGCCTGATGTAGCCATGCCGCGTGTATGAAAGAAGGCCTTCCGGGTTGTAAAAATTACTTTCAGCGGGGAGGAAGGGGTAAGTTAATACCTTTGCTCATTGACGTTACCCGCAGAAGAAGCACCAGCTAACTCCGTGCCAGCAGCCGCGGTAATACGGAAGTGCAAGCGTTAATCGAATTACTGGGCATGCAAAGCGCACGCAGGCGGTTTTGTTAAGTCAGATGTATAGAAATCCCCGGGCTCAACCTGGGAACTGCATCTGATACTGGCAAACGAGTCTCGTAGAGGGGTAGAATTCCAGATTAGCCCAGCGGTGGGAAATGCGTAGGGATCTGGAGGATACTGGTGGCGAAGGCGGCCCCTGGACGAACTGTCAGATGCGAAAGCATTAGGGGCAACAGGATTAGATACCCTGGTAGTCCACGCCGTAAACGATGTCGACTTGGAGGTTGTGCCCTTGAGGCGTGGCTTCCGGAGCTAACGCGTTAAGTCGACCGCCTGGGGAATACGGCCGCGGTTGAAACTCAAATGAATTGACGGGGGGCCGCACCAAGCGGTGGGTAAGTTTAATTCGATGCAACGCGAAGAACCTTACGTCTTGACATCCACAGAACTTTCCAGAGATGGATTGGTGCCTTCGGAACTGTGAGACAGGTGCTGCATGGCTGTCGTCAGCTCGTGTTGTGAAATGTTAGGGTTAAGTCCCGCAACGAGCGCAACCCTATCCTTTGTTGCCAGCGGTCGGCCGGGAACTCAAGGAGACTGCCAGTGATAAACTGGAGGAAGGTGGGGATGACGTCAAGTCATCATGGCCCCTTACGACCAGGGCTACACGTGCTGCAATGGCGCATACAAAGCGACCTCGCGAGAGCAAGCGGACCTCATAAAGTGCGTCATGGCGGATTTGAGTCTGCAACTCGACTCCATGAAGTCCGTCGCGCTAGTAATCGTGGATCAGAATGCCACGGTGGGCGCGTTCCGGGCCTTGTACACACCGCCAAATCACACCATGGAATTAGGTTGCAAAAGTAGGTAACTTAACCTTCGGAGGGCGCTTACCGCTGTGATTCATGACTGGGGTGAAGTCGTAACAAAGGCGG
+
,,*&(**64*-/.+10*,-102('&)-/*0164//1/72++$$#%,2*2:73((%$&(*+./68947662/'''+.+&)/-1297:3(276394/*4:5-(0*-/63-%-,236*(0/0--.+)**-),8.8/24,67**231(3)*)../5*)5*,1..0*&,(#&)-1+,*++3**0,+6340/,,+(6.1/,.+8+,,8..-$((()-3368/;-9-/&&..0-089<:5/1,)+.,*+)0.136,.((&--7;*(3.7.115/15:1-%$'&04+0404,*170//4-91+.*(**,33333;701100456445(-.&'()&(,.-.&,.2.,)0(2+2/&&('(.%-*/)&))1313/**-*,*(,)''*+*9848/))')4484611531,,1.7/24-86.+1680)'-*&').(-/113**32,-&5&$360'&/1/.28+6+++54+19++4881607.%+)0113294-++,)9992.2/2/3543;0106:0,4/0064012326/6'0)-*-/2022245:78147472*(.13103()&((/')/('('--+$*/+,03.53.-0/50657/+.78006(()/'.+,+/2*'*%%%$'(.1-52:4011139-.)'++-.&0))'&%%')//8444858-*-*/0741803++,+-/6.0'0+,628986,-+.-0/5443*,.3/546570/.+-,9/21862./*,+,-/341:,+*(+,++3,)(8+7430,,.81-.1.6-,-007515+%''(--+4/*28,/1++24:34*8.411-1*,6.3,0,-./3469;342//01887773)()).-3329:127566664/-,/44--),,-46,&&((*,019+.796++*''+,-//)-5..697562/,&(*'&--31/35,20-,''*-6(/1674723067:5/356466+./*)15,-7'((')+2899;7631/0//)(.105001+.23.-'),,..-5--.;:;322.,,2115-)/'35680/).,)8,)0745,-.'-*,)--.5//1,/-,.*,)-52543'),)(164:133:2)'*$*&+(')&'0,,$&+(.3)*31/1,7)%'$&&.')-.3:61../1/,351--0/..55979256+),'.2
@3f420b7f-405d-4267-9722-714fcc261f5e ch=444 read=105342 start_time=2019-12-13T04:37:19Z barcode=BC01 runid=2c9cf7bc05858273f10e7d7ec552fc0bd742dc3e
CCGGTTACCTTGTTACGGCTTCACCCCAGTCATGGATACAAAGTGGTAAGCGCCCTCCCGAAGGTTAAGCTACCTACTTCTTTTGCAGCCCTCCCATGGTGTGACGGGCGGTGTGTACAAGGCCGGGGCAACCATTCACCGTGGCATTCTGATCCGATTACTAGCGTTCGACTTCGTAGGTCAGGTGCAGACTCAATCCGGACTACGACGCACTTTATGAGGTCCGCTTGCTCGCGAGGTCGCTTCTCTTTGTATGCGCCATTGTAGCACGTGTGTAGCCCTGGTCGTGGGGCCATGATGACTTGACGTCATCCCACCTTCCCTCCAGTTTATCACTGGCAGTCTCCTTTGAGTTCCAGCCCGGACCGCTGGCAGCAAAGGATAAGGGTTGCGCTCGTTGCGGGATAGCCAACATTTCACAACACGAATGACGACAGCCATGCAGCACCTGTCTCACAGTTCCCCGAAGGCACCAATCCATCTCTGGGAAAGTTCTGGATGTCAAGAGACCGAATTAAGGTTCTTCGCGTTGCATCGAGATTAAACCACATGCTCCACACCGCTTGTGCGGGCCCCGTCAATTCATTTTGAGTTTTAACCTTGCGGCCGTACTCCCCAGGCGGTCGACTTAACGCGTTAGCTCCGGAAGCCACGCCTCAAGGGCACAACCTCCAAGTCGACATCGTTTACGGCGTGGACTACCAGGAATTATCTAATCCTGTTGCTCCCCACGCTTTCGCACCTGAGCGTCAGTCTTCGTCAGGGGCCCGCCTTCGCCACCGGTATTCCTCCAGATCTCTGCGCATTTCCACCGCTACACCTGGAATTCCTACCCCTCTACCCGAGGACTCAAACTTGCCAGTATCAGATGCAGTTCCCAGGTTGGGCCCAGGGGATTTCATCTGACTTAACAAACCGCCTCTGCGTACGCTTACGCCCAGTAATTCGTTAACGCTTGCACCCTCCGTATTACCGCGGCTGCTGGCTGGAGTTAGCCAGTGCTTCTTCTGCGGGTAACGTCAATGAGCAAAGGTATTAACTTTACTCCCTTCCTCCCCGCTGAAAGTACTTTACAACCCGAGGCCTTCTTCTTCATACACGCGGCATGGCTGCATCAGGCTTGCGCCCATTGTGCAATATTCCCCACTGCTGCACTCCCGTGGGAG
+
'*)-08/0..1)0+)+)'**3-.,/75,122-,)(/0113.+(*2623,')*8:--3)**.3)-+-1*(+,-.4,-/6:-31.&%**&-+(&*9--:8:9863344;;548...+,',-01*3+'1,+)(#'$(,9045;3916//028----3,%%+++.)'(*'*')&()2:1-*/.702)*-/,0/431-7(9,573934***+-1(,&))./()++-/20(),..+++-1,.+0-223647132.6:-.352656</8/-*-++*12330102128)&*;,+&+)/58883611.-***/.2558781;22,064578-*21/.2<8346583/+('*+.6:--5/-)05-2*%)3.(0;6::77/8.-(&26;*7-88-)()),.+.-38725311,:83*+&/)&%)'13.--.1,10976.-(*-55522777968984001(+.24.-/--4//69*)+2(),(,,3/-30/-6750.5*+1/.17-('+.2133**')*+;8-&**)((.+03/0,.+//0:1112.&%&&7)7;:6;/++/.2-3+')(-0,,-,,-.5)53,784*-286:;7./98,02.1;<+.)'#%&'(/+716977-778**057+9844/2/607/0.-2/'.23/0-,,,&/6,-+-11134+931/1/529.2-.0/343,1-.1/492,..832128215.551*+&&+),-1349053/-64,.22;7.)1.11<;0)--5;465687883376899/35.07:/2:/.1748446;-3-'&)(262+*,.--130-,(&**+33:/4'&-*%%'$')08450.)1+,'('-70-.04*6.)(&(*/055.3*308129054469.0.4/2367;14-))*/,)(6..+&(/*.&1:448--(('(**2/:78-66132('%&''/(-.017).,0+&(%'+2/5&$'()-,**5*,,.05431+&'&''*02(,'1-10*+.('$&)&(*-4446+12-/1<08:7542*.6.698646+0+++.-67)081210/*)'')&*+.9+074-,,06-,/6807*+,)).1+)+1-34,))**3019130.,0/(,,/*.+*,31,//57;000/,(*6,575763<811;2-+*,*+-783:;2.121+,)+),-.8.-0)3'(&
@f5656e35-32a0-455b-aa6a-a8f7a9f8154e ch=475 read=56707 start_time=2019-12-13T04:37:20Z barcode=BC01 runid=2c9cf7bc05858273f10e7d7ec552fc0bd742dc3e
CTCCACCGGGGAGGCAGCAGTAGAATGTGCAATGGGCGCAAGCCTGATGCATAAACCATGCCGCGTGTATGAAGAAGGCCTTCGGGTTGTAAAATTACTTTCAGCGGGGAGGAAGGGTAAAGTTAATACCTTTGCTCTGTGACGTTACCCGCAGAAGAAGCACCGGCTAACTCCGTGCCAGCAGCCGCGGTAATACGGAGGGTGCAAGCGTTAATCGGAATTACTGGGCGTAAAGCGCACGCAGGCGGTTTGTTAAGTCAGATGTAAATCCCCGGGCTCAACCTGGGAGCTGCATCTGATACTGGCAACTTGAGTCTCGTAGAGGGTAGAATTCCAGGTGTAGCGGTGAAATGCGTAGAAGTCTGGAGGAATACCGGTGGCGAAGGCGGCCCCTGGACGAAGACTGACGCTCCAGGTGCAGCGTGGGAGCAAACGGTTAAGATACCCTGTGGTAGTCACGCCGTAAACGATGATGTCGGCTGATTTGTGCCCGCTGAGGCGTGGCTTCCAGACTAACGCGTTAAGTCGGAAACCGCCTGGGGAGTACGGCCACAAAGGTTAAACTCAAATGAATTGACGGGGCCCGCACAGGCGGGCATGTGGTTTAATTCGATGCAACGCGAAGAACCTTACCTGGTCTTGACATCACAGAACTTTCCAGAGATGGATTGGTGCCTTCGGGAACTGTGAGACAGGTGCTGCATGGCTGTCGTCAGCTCGTGTTGTGAAATGTTGGGTTAAGTCCCGCAACGAGCGCAGCCCTTATCCTTTGTTGCCAGCGGTCCGGCCCGGGAACTCAAAGGGGCTACCAGTGATAAACTGGAGGAAGGTGGGGATGACGTCAAGTCATCATGGCCCACTTGACCAGGGCTACACGTGCTACAATGGCGCATACAAAGAAGCGACCTCGCGAGCAAGCGGACCTGTAAAGTGCGTCGTAGTCAGTTGGAGTCTACGCTCGACTCCATGAAGTCCGGAATCGCTAGCCAATCGTGGATCAGAATGCACGGTGAATACCGGGCCTTGTACACACCGCCCGTCACACCATGGGAGTGGGTTGCAAAGAAGTGGGTAGCAACGCTGGGGAGGGCGCTTACCACTTTGTGATTCATGACTGGGGTGAAGTCGTAACAAGGTGGCCGG
+
+00.$%'(/5.).52044'10(-%,'%2*,/;99;7/...7,163-+*#%%$'*')74549;454645.2121,+1,20997:(8318()*,+(*)),89:,(++1;:''/,,++/,-.63-2/3/2336095/08701%((+)1+(39*)*,*-+(.+*,',2+723091013(,1490')('3*&*&-*,2.-0/50-2'))754121-91906+5.306099;976,-+,-)254)*%*''+4024;:,6,9-62:)+-987,+0)*140,242272022.035-&1455545100005757307(*.)((**47881,'//153-+,/*:++44534353352,21)+/.10/+.+),13;2-34*540:001./733//,/,/,950()0635/.,).,.///3545)(2(3**-,,/6-33+*04;86/104/5,/1/6;52/(*4156-5)+-3:6778-0/*))*,57,-*(),&,3'%+256'$&%&&.1,,/(,,/03)%)'(*+/+++.-6/1/53('&'&/2.3,&&,.)''()/-728/22;(4.4713:.299<<60,,/+.)(+38315+&+%%%(+*-.-,.1/-.2.95/80:/+,.,5030-.,,-*,0--&'(,60,'**/0--+-/.*+,,36.6:-2+**-.4688-2/21:9:86;4)96.601651('(*,58:9:..($&'+1674221.),+,.1144;,.-/21./,:+5/061,-&)7*)*2-7&&01.-.$,*'*/-011561-23101-,.-5143/-02(39.0*&+,41*.+-),.'12&+,++.4<99:952.+*,+05389.39535547310247:95+0)421++)'(),;00/2*)))&+)(,/85-9,,8985856-679*&*(')001918783,-/3:.2782242,,37,,55789713..-.%-*01.+,,+)%,(*-175768325,1+++.)120:8:..-)**.+.,0:;;85852.-43.-%(.1''&,'%)*)+.//8.-./.,,+07-58+,83110/($'&2)((*/:17:667:)&*'(.&1-((&')-+%%(,/+,))231247429;147<63589;;74665852892/*-+)*6689170.')'&'3+./
@2335b0dc-2a03-4d56-9c7d-4d0336861366 ch=444 read=105344 start_time=2019-12-13T04:37:22Z barcode=BC01 runid=2c9cf7bc05858273f10e7d7ec552fc0bd742dc3e
TTGTTGTACTTCGTTCAGTTACGTATTGCTAGTGCTGAAGAAAGTTGGTGTATGTTAACCTTTCTGTTGAGTGCTGATATTGCTCCACAGAGGCAGCAGTGGGAATATTGCACAATGGGCGCAAACCCTGATGCAACCATGCCGCGTGTATAGAGAAGGCGCTGGGTTATAAAAAAATTTTTTTTTCAGCGGGGAGAAGGGAATTAAAGTTAATGCTGCTCGTGACGTTACCCGCAGAAAACACCAACTAACTCCGTGCCAGCAGCCGCGTTATTACGGAGGGTGAAAGCGTTAATCAGATTACTGGGCGTAAAGCGCACGCAGAGCAGTTTGTTAAGTCAGATGTAGAAATCCCCGGGCTCAACCTGGGAACTGCATCTGATACTGTAACGGAGTCTCGTAGAGGGGTAGAATTTGGGTGTAGCGGTGAAATGCGTAGAGATCTGGAGGAATACCACAGCGAAGGCGGCCCCCTGGACGAAGACAGCGCTCGGTGCGAAAGCGTGGGGAGACAAACAGGATTAGATACTGGTAGTCCACGCCGTAAACGATGTCGGCAGGTTGTACGCTTGAGGCGTGGCTTCCAGGAGCTAACGCGTTAAGTCGACCGCCTGGGAATACGGCCGCAAGGTTAAAACTCAAATGAATTGGCAGAGGGCCCGCACAAGCGGTGGAGCATGTGGTTTAATTCGATGCAACGCGAAGAACCCTGAATGCTTGACATCACAGAACTTTCCAGAGATGGTTGGTGCCTTCAGGAACTGTGAGACAGGTGCTGCATGGCTGTCGTCAGCTCGTGTTGTAAAATATTGGGTTAAGTCCCGCAACGAGCACAACCCTTATCTGTTGCCAGCGGTCGGCGGGAGCTCCAAAGGAGACTGCCAGTAAACTGGAGAATTAGGGGATGACGTCAAAGTCATCATGGCCACCCACGACCAGGGCTACACGTGCTACAATGGCGCATACAAAGAAGCGACCTCGCGAGAGCAAAGCGGACCTCATAAAGTGCGTCGTAGTCGGATTGGGTGCAACTCGACTCCATGAAGTCGGAATCGCTGGCGTGGATCAGAATACCGTGAATACGTTCCCGGGCCTTGTACACACCGCCCGTCACCATGGGAGATGGGTTGCAAAAGAAGTAGGTAGCTTAACCTTCGGAGGGCGCTTACCACTTTGGATTCGCTGACTGGGAGTGAAGTCGTAACAAAGGTAACCGG
+
&)'/'')4557/+.-1*-.8//'2*3-,,,$'*./3979&+1+'8+,','($('7,8,624:53;:)9'#')*54001.10--020-.%(&,.)-/2/11(+)),-*4-,+*.+5/-***'++5*38)*-46/-/(..4435,.0997876*),&((*)1()'*0/.1%))13162(-)$&(&(()*)**--5-**+())&(',+497/4+-%&&(+/258164,5627,.0'(*0++)//)-./,'12284555678:;7)8001:05))(',()*0,,()&%&(*%*66/:/:/7-+')/+.22:65,,2730122$0(*&(&'-(,+95/133303:434641+)-/(.087,)676793+4(%%01/014122330..///12'+-+*(')+1*+./0-+.+/,*&'/)08,&1432+***4420271//3470/'+*459:3.4/+1+)+2))'**),.+.,.62765,+.:88/1-//-%(-,--,*1+++('.*''00493&'&,12<9/&84,1-,,/2'1-0986636/&(*553459'/($'%*()#&$*''(*($)))((--/63122501.2)%,%'$('*)'''&-)4,.13*,23241+),(*)**-)128(-.1(/0:1;8+-/0,3/,-////0)0.+%,*)%('(*/0.'(+.0/28-00+1+&).9;:7:8;711223747433130--))(*1**,('-)-+3440&((('+(,6+-.+**,,*1*-*/-3147131%/21+,))*()-/3'51226644/3.4*-)+,6.7(+-3318/8/-)&,31-%05(2216560/26&$-(*+%$-/)-+*/51-6010-,+4//2/*./2.-')%%*(%%'(*(15,.)'**2330.(**(**368**&'&++(/+4+5124964*0.)(-.5./-**5/-++/+&'(+35*11)*())(*+6455031411:988750679(&)('/1636342..-,,(-,:++44655677--4;655399:9191425*0',+'*%(#+(%011)$().1-//./+-.284757+**'%&),03000*+&,*+41)$&%,,.153606-+-./1241212..**,+.2.*,,,/4+,((('''-(/.1/+/475*&*))+.30/.&''(5+22174-4)/2///305+04'-270.+,317$$&')..1.0'&*,....-*((&((.(++2699486
@29eb1923-cea8-4ff1-8817-4e30791aeaf9 ch=35 read=70425 start_time=2019-12-13T04:37:37Z barcode=BC01 runid=2c9cf7bc05858273f10e7d7ec552fc0bd742dc3e
CCGGATTTACCTTGTTACGACTTCACCCCAGTCATGAATCACAAAGTGGTAGCGCCACTCCCGAAGGTTAAGCTACCTACTTCTTTTTTGGCCTCCCATGGTGTGACGGGCGGTGTGTACAAGGCCGGGAACGTATTCACCCGTGGCATTCTGATTACTAGCGATTCCGACTTCATAGATTAGGTTGCAGACTCCAATCCGGACTACGACGCACTTTATGAGGTCCGCTTGCTCTCGCCAGGAGTCGCTTCTGTATGCGCCGATATTGCGCACGTGTGTAGCCCTGGTCGTAAAATTGCATGATATTTGACGTCATCCCACCTTCCTCAGTTTATCACTGGCAGTCCTTTGAGTCCCCGGCCCGGACCGCTGGCAACAAAGGATAAGGAGTTTGCGCTCGTTGCGGGACTTAACCCAACATTTCACAACACAGGCTGGCGAGCAGCCATGCAGCACCATGTCTCACAGTTCCCGAAGAGCACATTCTCATCTCTAGAAACTTCCGTGGATGTCAAGACCAGGTAAGAGGTTTCTTGCGTTGCATCAGGTAAAACCACATGCTCCACCGCCTGCGGGCCCGTCAATTCATTTGAGTTTTAACCTTGCGGCCATTACTCCCCAGGCGGTCGACTTAACGCGTTAGCTCCGGAAGCCACGCCTCAAAGGGCCACAACCTCCAAGTCGGCATCGTTTACGGCGTGGACTGCAGAATTAATCCTGTTTGCTCCCACGCGCCGCGCACCTGAACGTCAGTCTTCGTCCAGGGGCCGCCTTCGCCACCGGTATTCCTCCAGATCTCTGCGCATTTCACCGCTACACGCAGATTCTACCCTCTACGAGACTCAAGCTTGCCAGTATCAGATGCAGTTCCCAGAGTTGGGCCAGAGAGTTTCACATCTGACAACAAACCGCCTGCGTGCGCTTTACGCCCAGTAATTCCGATTAACGCTTACCCTCCGTATTACCGCGGCTGCTGGCTGGAGCTAGCCGGTCTTAGCTATTTCTGCGGGTAACGTCAATGAGCAAAGGTATTAACTTTACTCCCCTCCCCCCGCTGAAAGTGCTTTTACAACCCGAAGGCCTTCTTCATACACGCAGCATGGCTGCATCAGGCTTGCGCCATTGTGCAATATTCCCCACTGCTGCCTCCGTAG
+
,-'+%4+,+/4/9./4..**,6,62/5:3*0653665830&()))()231,.0.20,,,/())*+-.+0230455798.11:0536180,12/*,1-'/08454549799317+,,++'--,15/2)42020%/'(8212;,./5///9;975519*/,+,--.26/+)',/38/0&*%,%'(/,7./%%8618)8-/9*3-564331.1),'..9:5661333563114,-...4-,,&*-$&'''(2)'&$&&-.1//1%$'%'&%&***1../2/+*+65.-*)554339-&(%$(+*++,&((((/17789.68-)40456816/-230,0/87/6,+%6886086/*+,058/,-5*)-6+73+114/.42669+0-52+(*))+53*')(,.01481.-8844242./,(+/0-69+*)(1**)-*352*1(1+'%111592330.**),,'+(*+++,.'49:06*')-*(+-&,-.7)%''*,-''(%,*+-/.--./8;7857872,+--,+.%)(('+(-52,+*)*&*-*++.0',','.5+*(&%)0-/010%++-/100,11**,&%)*+9.993596/112<<-,-24.615.91:+6,+-1655.-.7:7:8853/2021343102.)--1(2,*0&+.,0/4968.;,020.&&).--,*,.80787/,.++/2384&+(/.,519561..+$(%'(,/.22462;2-.+..)%)(,(,-),+/)-3/+&&,,120350161/1:(*/8;/1888858446;038-/025<25+4,**323//))++0(.4:4+/..1)))(+%'(*-.1+2&,0+'33/3.).-049,.',*/+,4**1+-023498889:6997('&)-,'(/3-//+,&+,8--.022640.-++)46;7;--*$&+,.40//243,.//9/**0167;6601.9/80-(*)&-96./.+,.0835;63230027612-./2)++4334524.$%$$$&*&+3+22-/-22+.76478395548876'1(+*,.)$($&&$)*-4+,+65954*.14447+*+''-.*%$$&#/*'&'+-/2:7:98<:9844)0.1.2323696856664,0510/)*',0-28,/5.4/..46744+%'():8658355552.
@0234869a-742c-4ed5-b6b2-eb87e5f4b9dc ch=6 read=44072 start_time=2019-12-13T04:37:36Z barcode=BC01 runid=2c9cf7bc05858273f10e7d7ec552fc0bd742dc3e
CCGGTTACCTTGTTACGACTTCACTGATCATGAATCTGAAGTGGTGGCGTGAAGGTTAAAATGCCTGCTTCTTTTGCATTACTCCCGTGGTGTGACGGGCGGTGTGTACAAGGCCGGGAACGTATTCTGCGTGGCGATTTCTGATCCGATTACTAGCGATTCCGACTTCAGCGGAGTCGAGTTGCAGACTCAATCGGACTACGACGCCTTTATGAGTCCGCTTGCTCTCATAGTCGCTTCTCTTTGTATTAGCATGTTGTAGCACGTGTGTAGCCCTGGTCGTAAAGGGCCATGATGACTTGACGTCATCCCCACCTTCCTCTAGTTTATCACTGTAGTCTCCTTTGGGTTCCCAGCCGGACCGCTGGCAACAAGGATAAAGAGGTTGCTTGCTCGTTGCGGGACCAACCCAACATTTCACAACACGAGCTGACGACAGCCATTACAACTTTCACATCTCCACAGTTCCCGAAGGCACCAATCCATCTCTGGAAAGTTCTGTGGATGTCAAGACCAGGTAAGGTTCTTCGCGTTATCGAATTAAACCACATGCTCCACCGCTTGGGGCCCAAATCAATTCATTTGGAGTTTTGCCTTGCTGACCGTATTACTCCCCAGGCGGTCGACTTAACGCGTTAAGCTCCGGAAGCCGCCTCAGGGCACAACCTCAAGTCGACATCGTTTTTTTTTTGGCGTGGACTACCGAAATTATCAAATCTGTTGCTCCCGCTTTTCGCACCCACAGGCGTCAGTCTTCGTCCAGGGGCCGCCTTCGCCGCCAGTATTCATCAGATCTACGCGTTCTGCGCTACACCTGGAATTCTGCCCCCTCGGGGCTCAAGCTTGCCAGTATCAGATGCAGTTCCCAGGTTGGGCCAGGATTTCACATCTGACTTAACCGACCGCCTGCGTGCGCTGCGCCCGGTAATTCCGATTAACGCTTGCACCCTCACGTATTGGCTGTGGCTGGAGTTGGTGCTTCTTCTGCAGGTAACGTCAATGAGCAAAGGTATTAACTACTCCCTTCCTCCCCGCTGAAGTACTTTACAACCCGAAGGCCGCTTCCTCATACACGCGGCGAAAACATCAGGCTTACGCCCATTGTACCAATATTCCCCTGCTGCCTCCCGTAG
+
%,/1.9.0417+/'$)1/4112/2$%'-63611,+(&(()*'('%**(''+--.54:)5/%$#+*)$&&*%%')&&'$%$%(-06(&,)5671121.996031./-2453,1011*-/,33162,3-())()**$%((20-'((./-*+-0)**)*-*+-944436641***.-+,.0,*0'.+.,.4646*9.7/5221145550.''04111,,+31),3.-.0103$&%),012163852:4*)'&*%$&%&$%,()(+*(,)()*)/+,.7600...-/62',..6732/,+)&)+--..+/01,;81**,-,9.--,'&.0;/..0&-+)%'),334+--+++33:0.'%)2.27466240//-07768,8.76&)(&,1.+$'&%%&*--1:-0.763-&-*((&++.,08.,+./42(*-.0112242/+*%(&'.-*.-''$&%$#%%(/01,)++.1,0+&&(')3/12749638110//-.4-6/,5.,+(*,86884544489;3402+)(*,346:4200(*)0/&$(+&/2.'))+33+10/.*.7))2++&**+10%((&&(/-96237**&%-./.)$%%'&&&#&(.8)/(&$$()+---(*0408500.+(,*2-,.*)+)'*,.--//-*$)+'+0,1/)0*)&,233612++)-15331332884,64474),&&&*'.,1316.*'%%&&'(('))*,.)28)*)+)($&(-,(+,,*-0%%((''0..-**,,,1/639&'-*.*24135032'&()03*23..8,+-/&&3+,'$(*+%+/+)+*()/+/.22-0,5,4-4.-,207-'*%','/01*+%&&&$14(002691344+/,/1:/,+,2639&1+6.',1*05+-+,-0202.,+0,/,&'038/2.**.0265'(&%(%'''**+.203/+)+/5,8-,+-*+-*/764-%(*,+*+,&+,*'&,&%+.*)('''*%')*()8-605%-0104*&),(4,)'+.37++$%$'(.*)/$()6:+2726*.77.(''%'*')++..+&(*)-)*'(,).,,&(.02434)3++'+*,**%%)/+(&&()+19.4-(+,3:-*.5//)*&&%'//134/())//.02.03*-253
@707c55c9-db8c-4161-91f6-9f9af280dae4 ch=4 read=34091 start_time=2019-12-13T04:37:33Z barcode=BC01 runid=2c9cf7bc05858273f10e7d7ec552fc0bd742dc3e
CTCCTACGGGAGGCAGCAGTAAAGGGAATTTACACCGGCAATGGGGAAACCCTGACCGAGAGCAACGCCGCGTGGCTGGGTTATGGCTGTGCCAGGAAGAACATGACAGCTACAGAAATGGTAGCCGAGTGACGGCTACTTTATTAGAAAGCCACGGCTAACTACGTGCCAGCAGCCGCGGTAATACGTAGGTAATGGCGTTATCCGGAATTATTGGGCGGCGTAAAGAGGGCAGGCGGCGGCAAGGGTCTGTGGTGAAACCTGAAGCTTAACTTCAGTAAACCATGAGCTGAGGCGTAGAGTGCAGGAGAGGATCGTGGAATTCCATATTGTAGCAGGTGAAATGCGTAGATATGGAGAGGAACACCAGTGGCGAAGGCGACGATCTGGCCTGCAACTGACGCTCAGTCAGAAAGCGTGGGGAGCAAATAGGATTAAGATACCCTAGTCCACGCCGTAAACGATGAGTACTAAGTGTTGGATGTCAAAGTTCAGTGCTGCAGTTAACGCAATAGAGTACTCCACCTGAGTAAAATTTTTTTGTTCGCAAGAATGAAACTCAAAGGGAATTGACGGGGGCCGCACAAGCGGTGGAGCATGTGAAAGGTTTTAATTCGAAGCAACGCGAAGAACCTTACAGATCTTGACATACTCATAAAAGGCTCCAGAGATGGAGAGATGGCTATATATGAGATACAGGTGGTGCATAGTTGGAAATCCAGCTCGTGTCGTGAGATGTTGGGTTAAGTCCCGCAACGGGGGGCGCAACCCTTATCGTTAGTTACCATCATTAAGTTGGGGACTCTGGCGAGACTGCCAGTGACAAGCTGGAGGAAGGCGGGATGACGTCAAATCATCATTACCCCTTATGACCTGGAGCTACACGATGCCAGGTGGTGTAGTCGCAACAAACTACATGAAGTTGCAGATCGCTAGTAATCGCGAATCAGCATGTCGCACGGTGAATACATTCTCAAGGCCTTGTACACCGCCCGTCACACCACGAGAGTTGCCCCACCCGAAGCCGGTGGCCTAACCGCAGGAAGGCGCTGTCTAAAGGTGCAGGATTGATGATTGGGGTGAAGTCGTAGCACCTAAGGTAACCGG
+
.*0(#$(,44/040/2.$+-080)/,*))*'$%#&%.+,4-,/-)(%)*(<531350/+)'*,4897883*(&%$$$).*+-)*&0-.)/(*0&--*0+.81-..&2(011//'('.0)933///3)%'(+--+)'%%'+11--22$')*'+,-0.5/,,1+)7719,38311,-,2(+'))*0++,+-+8,+'%$''(*)*,-0--2----*)+/760*%%)(461(()+,,+39,4+)&*(-*,4201400/1*)-.&*''(2,*),-.)(*')'*.58&12'&''%''&&+1..-0--.023074-))-5+075;7,2+4+:/*,'.($&$$$%(),+.9412574722321/,*)'---7112967/6..'**),5690/+-/,/16246:7.-----,+)+(*,7)(+2.,-24%//(*'(,8;/,/3*2//*++.+/6(&&-/85*,,.1,/4;:8212+,(,)+,/3),23;5943*+*,-&)*53,.0+(,$$')/-1*)(0.111)))***+.)(...,$&''**)&11785--.77))*'*(1**.2,+22/7/()())1.435/262),('(+./,1329463)/1271.,%')')/4;,464:.),*')20202/,1''--/-.'+'(%((+0/./11-22.,+-55*-5127')'$(+,:.-*)%,,.6878743--,-/2744.1.,-)+*,*)(-3.+(,0+).)$&)*666.--,-7)).6-/*10(2(4)405*(',-.4,.++***,3220:6+3354283210:0-2---05956,6-57<80345.,..('.127787/1101/+-)*+0.),.)/054+7:6766755968412385.3&&0:8,+/.0--/8.42%')0(.(*(#%###$#$'$%&%'(&'&#%%$&%&$%'%()*-1**-&$&$%**.&(*%&''&'&(++%*)**/102/-0(+$'%..,-+)%%%**)*)*&,)2%'&$(')).63-97-.433120..,(*$(**$)')''*.*()0+/8,223.5,)-.1/+.*(''),)*(*.103-/7*,+/(*+,3+.7+,+,,.4,5530+-/+..(+&,-+,,%$%/*2.2.,*0
@52567baa-b47a-4e17-88b5-60029dac312d ch=14 read=43118 start_time=2019-12-13T04:37:30Z barcode=BC01 runid=2c9cf7bc05858273f10e7d7ec552fc0bd742dc3e
CTCCTACGGGGGAGGCAGCAGTGGGGAATATTGCACAATGGGCGCAAGCCTGATGCAGCCATGCCGCGTATGAAGAAGGCCTTCGGAGTTGTAAAGTACTTTCAGCGGGAGGAAGGGTAAAGTTAATACCTTGCTCATTGACGTTACCAGAAAAAACACCAGCTAACTCCGTGCCAGCAGCCGCGGTAATACGGAAGAGTGCAAGCGTTAATCGGAATTACTGGGCGTAAAGCGCACGCAGGCGGTTTTGTTAAGTCAGATGTAAATCCCAGGCTCAACCGCAGAACTGCATCTGATACTGGCAAGCTTGAGTCTCGTAGAGGGTAGAATTCCAGGTGTAGCGGTGAAATGCGTAGAGATCTGGAGGAGAATACCGGTGTGAAGGCGGCCCCTGGACGAACTGACGCTCAGGTGCAGCGTGGGGAGCAAACGGGATTAAAATACCTGGTAGTCACGCCGTAAACGATGTCGACGGAGGTTGTGCCCTTGAGGCGTAGCTTCCCGGGCTAACGCGTTAAGTCGACCGCCGCCACCAGGGAGAATACGGCCACCAAGGTTAAAACTCAAATGAATTGACGGGGGCCGCACAAGCGTGGGGCATGTGGTTTAATTCGAATGCAACGCGAAGAACCTTACCTGGTCTTGACATCACGGAAGTTTTCAGAAATGAGAATGTGCCTTCGGGACGTGGAGACAGGTGCATGGCTGTCGTCAGCTCGTGTTGTGAAATGTTGGGTTAAGTCGTCCGCAACGGTATAACCCTTATCCTTTGTTGCCAGCGGTCAGGCGAGAACTCAAAGAGGAGACTGCCAGTGATAAACTGGAGGAAGGTGGGGATGACGTCAAGTCATCATGGCCCACTTGACCAGGGCTACACGATGCTATTAGCGCATACAAAACGACCTCGCGAGAGCAAGCGGACCTCATAAAGTGCGTCGTAGTCCGGATTGGAGTCTGCAACTCGACTCCATGAAGTCGGAATCGCTGGTAATCGTGGATCAGAAGTCTGCCACGGTGAATACGTTCAGGCCTTGTACACACCGCCCGTCACACCATGGGGTGGGTTGCAAAAGAAGTAGGTAGCAACCTGCCTTCGGAGGAGCGCTTACCACTTTGTGATTCATGACTGGGGTGAAGTCATGTAAGGTAACGG
+
+..)&()+25/-+,4.-77458230*'.+./:,+*+0:2'0-)$$*/+/7+,,+)**$('*+-45/-,-)/360*+,&*)4-:9/2)+.--/153,-..184/,/-+50'*/))..,,/2)*/2.5./067:+034+1/-/2132,3-++0(.,)&%%+'&)/.,9-./336778320/0221.4.+3.--37.3&($-+(+-..1/4-8,-/)/+*+('(*,135..35/.--,(,*,(')*,55<;132935.18+,/94-+*0&+3,(102160536154/,312333//%')0025160/1&)*)%&(*-.1-521)/.+*0&3'8(6(*44/..-44/63/071,.)***(../06447+)*(,)0458;3:10'*,1-54/+685*(+13:620/-,*)',,615...+(&)+267:*))+9;39'/0)0*/0.,,(0/'-440235,/.47377;/.-,+*00-,+)/1351:3347;0002'-.30+&*+408-'/.,0-/0-,--40924552471.4/$&($%%*./*&$%''00.589%5(.)203;7;<97897:***(&.*+(.*287,12*+'-,,)*&%&)+,+),)*,.4:;-7795((*,,7673/.-.4)-563/2-/:9422//51124.0++12,1+,7;70(''(&)*,,062/7224.+&'+(%)-..+*,-6%1$&'(')3:8777865+&'()526/3//-213710450712212,.+'(1)(*4,+)%$&).658&+++,:75<:,/*%%&),/1:32%))*)%,*/+271:1'').(+,35770,/.))+/31339.,0()*+*+1882,12576795..018:7+.,1-6-%''(*,0//3--*(&(%))),%&&$'&%()+.344(5/*(((,.024441')().12*1/:518676.70')*,/32005+33/**0),.))%(*++,,+(--8644775684-3/03(0.+,1,++%'')/-+*01*466-),('*&')-,+,+5/-.9768)++'$&)1'')*.,/-.,0714;2.24*,,/.'*%('$**:63;3//50*%*)%'$'&&'#%+(*&&',1-14*+&.*%)+/-3.,35,/09511113524588834/1(),+4-..&)&(+/)0-.'1))
@d15aea67-d677-434d-91ad-3a45a2217eb0 ch=274 read=58860 start_time=2019-12-13T04:37:55Z barcode=BC01 runid=2c9cf7bc05858273f10e7d7ec552fc0bd742dc3e
CCGGTTGCACCTTGTTACGACTTCACCCCAGTCATGAATCACAAAGTGGTAGCGCCACTCCCGAAAGGTTAAGCTACCTACTTCTTTTGCAACCCGCACTCCCATGGTGTGACGGGCGGTGTGTACAAGGCCCGGGAACGTATTCACCGTGGCATTCTGATCCACGATTACTAGCAGTTAACTTCATGGAGTCGAGTTGCAGACTTCAATCGGACTGACACGCTATGAGGTCCGCTTGCTCTCGCGAGGTCGCTTCTCTTTGTATGCGCCATTGTAGCACGTGTGCCCAGCCCTGGTCGTAAGGGCCATGATGACTTGACGTCACCCCCACCTTCCTCCAGTTTATCACTGGCAGTCTCCTCTGAGTTCAGCCGGACCGCTGGCAACAAAGGATAAAGGGCTGCACGTTGCGGGACTTAACCCAACATTTCACAACACAGGCTGACGACAGCCATGCAGCACCTGTCACGAGTTCCGAAGGCACCAATCCATCTCTGGAAAGTTCTGTGGTGTCAAGACCAGGTAAGGTTCTTCGCGTTGCATCAGATTAAACCACGTGTTCCACCGCTTGTGCGGGCCCGTCAATTCATTTGAGTTTAACCTTGGCCGTACTCCCCAGGCGGTCGACCCAACGCGTTAGCTCGGAAGCCACGCCTCAAGGGCACAACCTCCAAGTCGACATCGTTTACGGCGTGGACCTGGTATCTAATCCTGTTTATCCCCACGCTTTCGCACCTGAGCGTCAGTCTTCGTCAGGGGCCGCCTTCGCCACCGGTATTCCTCCGGATCTCTACGCATTTCACCGCTACACCTGGAATTCTACCCCTCTACGGACTCAAGCTTGCCAGTATCAGATGCAGTTCCCCGGTTGAGCCCGGGGATTTCCGCATCCTGACTTAACAAACCGCCTGCGTGCGCTTTACGCCCAGTAATTCCCGATTAACGCTTGCACCCTCCGTATTACCGCGGCTGCTGGCGCAGGTTAGCCGGTGCTTCTTCTGCGGGTAACGTCAATGAGCAAAGGGTATTAACTTTACTCCTTCCTCCTCGCTGAAGTACTTTACAACCCGAAAGGCCTTCTTCATACACGCGGCATGGCTGCATCAGGCTTGCGCCCATTATTACCAATATTCCCCACGCACTCCGTAGGAG
+
27.-:,%*&*.160/6&)//26;21214.,-198:99;52)+,2.'/).-,---.5,.2/12*+3*-*-623.34/98+.650,2209-,4+23,())*(-*(%-,532+,045<:949420113228*,3/(./,0*+((%%&)+2702,//-077655613+-+018122/00+*3***+,4.024.)**,*&+,')-%&*-)())/*/1:4*''(('+'*//3.-+-,32')0)),34/2/.*((,.0,/5077327/'''*-/0/6142-*,,**,,-463//--'4;346:9808.--797:6.---,20/322255873699-+112:65426123<7567588796+34546/../0.064.*,/)5/6::8:252.0613:1)2+//5)-0928-/'(&15,--60-*,+3+/70/.664:5//1001.1+,53473788/..7/5:8/...-45506+$&&',070+()./643474:266454/,-/4*-/*+58652()+)/7+00542)*-,.0-3.738<:9:141//245(+0/417,(&%')24;<:5/03,-1-+./148+75'&)*+:6<94:;:/649<:.60'&%&'%)'2*,,07:.-2:7181/.'--++1+-0*/---456)4(7),43536;973+-1--%'+3/811/+/*,-0&20---57+++.81129;0,+'+*+*0177:864506;1--24;0...-/42/05/3:33565..,++..5<7653-*64-32036/98()**2.0--+:</870'4-36556/044778<:44582440001;895051608+881+0/0&,',+036/6).18,./(,--57-./414798530+&'&(3(&+1/+/5:/-0;/1*'()**')*-+,//12(//16256...&1*,.2055-/.44+)-.048874(*+///:05/5/---198./61755:46;00.855/01.+($)%//1.,-14/6*&'4.97;310133.0083310/&-+(01.6+*2+..0530())&#'(.3)56105835776*()%(('+,%%(*'-51+*/(**221689<9871/,0.-0/-,27:8:77609&/424802-/90,.3%*.*),,403.,346)$'(*(*.2;3724')&
@1d62bf5a-09a3-4bf1-a78a-6af328bb5378 ch=503 read=88269 start_time=2019-12-13T04:38:02Z barcode=BC01 runid=2c9cf7bc05858273f10e7d7ec552fc0bd742dc3e
CCGGTTACCTTGTTACGGCTTCACCCCAAATCATCAATCCCGCAGCAGGCAGCTCCTTCGCGCGGTTAGGCCACCGGCTTCGAGATTATCAACTCTCGTGGTGTGACGGGCGGTGTGTACAAGGCCGGAACGTATTCACCGCGACATGCTGATTCGCGATTACTAGCGATTCCAGCTTCGTATAGTCGAGTTGCAGACTGCAATCGAGAATGGTTTTATGGGTTTTGCTTCACCTCACTTGGCTTCGCTTCCCTCTGCACCATCCATTTGTAGCGCATTGTAGCCCAGGTCATAAAGGGGCATGATGGTTTTGACGTCATCCCGCCTTCCTCCAGCTTGTCACTGGCAGTCGCTAGAGTCCCCAACTTAATGATGGTAGCTAACGATAAGGGTTGCGCTCGTTGCGGGACAGCAGCATCTCCACGACGAGGCTGACCAACCATGCACCACCTGTATCTCATATGGCTATCTCCATCTCTGGGCCTTTATGAGTATGTCAAGACCTGGTAAAGGTCCTTCGCGTTACTTCAGATTAAACCATGTCCACCGCTGTGCGGGCCCCATCAGGTCAGCACGGTTTCATTCTTGCGAACGTACTACTCAGGCGAATTACTTATTGCGTTAACTTCTTTTTTTTTTTTCAGACTTTGACATCAACGCTTAGTACTCATCGTTTACGGCGGCGGACTACTAGGAGTATCTAATCCTATTGCTCCCTACGCTTTCGGGACTGAGCGTCAGTTGCAGACCAGATCGTCATAGCCTTCGCCATGGTGTTCCTCCATATATCTGCGCATTTCACCGCTACGCGTTCACGATCCTCTCCTGCACTCCTGGCTGCCTGGTTTCTATGAAACACTGAAGTTAAGCTTCAGGGGCTTTCACCGAACCCTTGCTTGCCGCCTGCTCCTCTTTTTTTACGCTTAATGAATTCCGGATAACGCTTACCACCTACGTATTACCGCGGCTGCTGGCGTAGTTAGCCGTGGCTTTTCTAATAGTACCGTCACTCGGCTACCATTTCCCGTAGCCGCCGTTCTTCCACGCGCTATAACGAAGTTTACAATCAAAGAAATAGCTATTTTATTCGCATGGCGTTGCTCGGTCAGGTTCCCCATTGCCGAAATTCCCTACTGCTGCCTCCCGTAGG
+
./-/-5/1-4-'.4*-.&1-7-*097,%))*-,-+2-,06.*,*(1)*0*$)*+1-/4/()((*2,9/*40/*..1833:8'%'#1)./22/---*-*1'++*-014*88736+,,*-13725523**),11747:3)392555849899;4100+..+0502(&&&(0184-('),.,$%%(+678(%122%.()+,,%++2/-(&&)1.292<<406)56/54*&'.,+&*3+/%(%$(&%%)&&),3-6+)),+-/8:8:30.56-,.-01&*$))(((*.1*(06420125*/9:/15/.+*)/-8:6*-/5677335*%(*/.3../((*-.4/02676320-.00*-+,$(*--7:,-,,../-+*+-(,-(*,,-4/.-)1+)/,0///4444200++'+//,**00&3-+**+%$'**3&$'(%(**,'-%58++*+(1+&*+(+((0058)-,-&-,-.0268846845.))$%$$$%'-)*-000-24/...+(**--/.'/2)+3,2.')*,.(,.70)&*5*5;754.)%*-1*//('.,/21')(,31(*(-%%&*.('(%%***710067010/0.(.112+-*%()**/-('%'()+,,0(-++-1715-%$&#&(*,/-/+)&(*(*)14/31--1667*-,%'&%(*))+026782288'(+-,0*))/,68644,21)*+,87456000-(0.&(.,3*)-..+4953)99441+%52232'216+,/2202'+()*-.3%&&#$#''+,3:+-*(+'+3354672/,.-13.'33526;..,1.01)(*%'+---()(,-0'(,-.433/&(()-+)--.15714:5:60,%''.-%(-11//,*/534%..5.&16-0-,77-%)%%&,*5''(%(+)*/5*.83*(*..(+11132.))*(&%%+*/&4(8-3/1/36150.-2.%-+*1.+'..0106/170,1---88-;),(,,2090/073733,).0/*')/-/-1.46456+-14/800+33.74)13),6223:29<::914/+*&'&'%&++-.((''',*4/*-,/12+5+&))&#%$&+*.33/*.7.-2---0-/-;/..4-..3'/.,20:;3%062271/202*..-'',./1602*,19(+:75*
@fa63b250-5d17-4aaa-aef4-24faa594a168 ch=12 read=41400 start_time=2019-12-13T04:38:02Z barcode=BC01 runid=2c9cf7bc05858273f10e7d7ec552fc0bd742dc3e
CCGGTTACCTTGATGCAACCACCCCAGTCATGAATCACAAAGTGGTAGCGCCCTCCCGAAGGTTAAGCTACCCTGCTAACGCAACCCACTCCCATGGTGTGACGGGCGAGGGTGTGTACAAGGCCCGGGAACGTATTCACCGTGGCATTCTGATCCACGATTACTAGCGATTCCGACTTCATGGAGTCGAGTTGCAGACTCCAGTCGGACTACGACGCGCTTTATGAGGTCCGCTTACTCTCGCGAGGTCGCTTCTCTTTGTATGCGCCATTGCTTAGCGCATTATTAGCCTGGTCGTAAGAACCATGATGACGACGTCATCCACCTTCCTCCATCACTGGCAGTCTCCTTTGAGTTCCCCGGCCGGACCGCTGGCAACAAAGGATAAAGAGGTTTGCGCTCGTTGCGGGACTTAACCCAGCATTTCACAACACGAGCTGACGACAGCCATGCAGCACCTGTCTCACAGTTCCCGAAGGCACCAATCCATCTCTGGAAAGTTCTGTGGATGTCAGGGCTTAGGTAAGGTTCTTCGCGTTGCATCGAATTAAAACCACATGCTCCACCGCTTGTGCGGGCCCCAAATCCAATTCATTTGAGTTTTAACCTTGCGGCCGTACTCCCCAGGCGGTGAGCAATTCGACCAGGCCGCCTCAGGGGGCACAACCTCAAGTCCACGACATCGTTTTGCGGCGTGGACTACCAGGGTATCTAATCCTGTTTGCTCCCCACGCTTTCACCTGAGCGTCAGTCTTCGTCAGGGGCCGCCTTCGCCACCGGTATTCCTCAGATCTCCGCATTTCACCGCTACACCTGAATTCTACCCCTCTACGGACTCGAGCTTGCCAGTATCAGATGCAGTTCAGGTTAAGGCCGGGGACTTCACATCTGATAACAAACCGCCTGCCGTGCGCTTTACGCCCAGTAATTCCGATTAACGCTTGCACCCTCCGTATTACCGCGGCTGCTGGCTGGGGATTAGCCGGTGCTTCTTCTGCGGGTAACGTCAATGAGCAAAGGTATTAGCTTTACTCCCTTCCTCCCGCTGAAAGAGGTACTTTACAACCCGAAGGCCTTCTTCATACACGGCATGGCTGCGGCCAGGCTTGCGCCCATTGTGCCAATATTCCCCACTGCTTTTGCCTCCCGTAGAG
+
:44512,/+4*%$%#''&*0*.01,..465533900$$.7.*,-551./005.0.65-*1).-:75(0017:**&*+&$$#''(+('%*).6.-96555677979:()'(+*,*+-/0467.759+3:03,,'(*/20+0024394-6;+,/..0'%'*)1,,+/.,.54:<975457973880-/06-+1.7.448:680.(%((,-542+/2.31/%*/593500.3075*(*'$&()*,)-'),(***+):'/+02/-1443612501/,&*&%&'$*(*1.,.+)/-)*6884/3+)'',**-,01-,+*)0126952+*189:53+0,-,7024.4,'*(*//'(-)*+349667+%111*4031((,+,./&(16*3/66&,('(+.,6*,24145619.,-984/4.4,60+('++.8)++,-%,),-+3546332(2/.161736/2000815310//113875--)+()*.','-*-/&'*61514228215;7742461.*)*%.0)$%$)+6.45.53<:8<;88/7---..-*/-*-*9:-;;)(''(66)/&&.*,-2-/17/848/3(')++1',--9338<:33/6;<,2:28.:,//8445:22/3::0-02014-%$#$$%')'%)*((,+16,0878./8;6()%%.202/2/3/4,'%(()1.296/;7-&++7879899988:974-(*,46-6--9:45073,-,236.././.:6.,25.)*.07897687799347+-,,'/.,/609-*('&/,17334/:///''--,102+.,3:(+78;636--(++$$&115,1-.251*/,()'*()98.-+.0602:26667:76897746625*,31+&(,+10%+10+*')((),653-,&)/26;::0-2.**()(,,-,,435-.//:0**122869802.9-8.0.1/++-/82.28+.39328:11262236525/,-.''%+&()/-593014345;54174:31487563)2,./445:.*,.*+4/+./75(**24*3;76-691);::2:)'&(&)&(++(%,*+,*)(+/-108,85380-//*)***0*('&&(&'&%%$%*21081245:3(+1**&**1-2330756+%'**-0.0*&.,2.;.-0/-)%
@30053cef-b56c-4eae-972c-83a40ba51ab6 ch=275 read=58750 start_time=2019-12-13T04:38:00Z barcode=BC01 runid=2c9cf7bc05858273f10e7d7ec552fc0bd742dc3e
CCGGTTACCTTGTTACGGCTTCACCCCAGTCATGAATCACAAAGTGGTAGCGCCCTCCCGAAGGTTAAGCTACCTGCTTCTTTTGCAACCACTCCCATGGTGTGACGGTGTACAAGGCGGGAACGTATTCACCGTGGCATTCTGATCCGATTGCTTGATTCAGGCTTCATGGAGTCGAGTTGCAGACTCAATCGGACTACGACGCACTTTATGAGGTCCTTGCTCATGAGTCGCTTCTCTTTGTACATGCGCTTGTAGCACGTGTGTAGCCCTGGTCGTAGGGCCATGATGACGTCCCCACCTTCCTCAGTTTATCACTGGCAGTCTCCTTTGAGTTCCCGGCCGGACCACTGGCAACAAAGGATAAAGGGTTGCGCTCGTTGGGACAGCAACATTTCACAACACAGGCGGCGGCAGCCATGCAGCACCTGTCACGGTTCCCGAAGGCACATTCTCATCTCCTGAAAACTTCCGTGGATGTCAAGACCAGGTAAGGTTCTTCGCGTTGCATCGAATTAAACCACATGCTCACCGCTTGTGCGGGCCCCGTCAATTCATTTTGAGTTTAACCTTGCGGCCGTACTCCCCAGGCAGTCGACTTAACGCGTTAGCTCGACCACGCCTCAAAGGGCACAACCTCAAGTCGACATCGTTTACGGCGTGGACTACCAGGGTATCTAATCCTGTTTGCTCCCCACGCTTTCGCACCTGAGCGTCAGTCTTCGTCAGGGCCGCCTTCGCCACCGGTATTCCTCCAGATCTCACCGCATTTCACCGCGCTACACCGGAATTCTACCCCCCTCTACGAGACTCAAGCTTGCCAGTATCAGATGCAGTTCCCAGGTTGAGCCAGGGGATTCACATCTGGTAACGACCGCCTGCGTGCGCTTTACGCCCAGTAATTCCGATTAACGCTTGCGCCTCCGTATTGCCGCGGCTGCTGGCGCACGAGTTAGCCGGTGCTTCTTCTGCGGGTATCAATGAGCAAGGTATTAACTTTACTCCCTTCCTCCCCGCTGAAAATGCTTTACAACCCGAAGGCCTTCTTCATACACGCGGCATGGCTGCATCGGGCTTGCGCCCATTGTGCAGTATTCCCCACTGCTGCCTCCGTAGGAG
+
41/52;35;3;/17'0/)229330452,.-/%'&#.34.0095/1/0.)(*+-0))-/++-1(-(1)/(.,+/-,&15:8.782**.(*&'(+08./:9;;977*-./*0/),36499):2344476394205/0041/297-.0-4'&&1)$&)')*562$+%(.70678412144661:00-30--.(/,5+9/7/////1,.(,/47332))&).*+)%(+,*).+--.1104-/+082)+*&).11&&&&&'*,-,122361.//67501788485+)42:7*)')'//,20*7*,375;84.1&(,+''65167392,-/048((4+/..449;-),5/-80-)$()3770111:.50::91*-10-64648.7-.-0,-,-,&-/54-9:+*//1.4-1&'42&.&),++')--21968635:14+*(*315//20++0,3-./-0:.077873,&'(+34/.0707589;::9...-+45;045023)0,2.6;:68913..-15')*2+3:87:0//--)*)(*0*.,3+0,3.72364--26-91;5/846,005588/611/1.,',7/**)))./0-.146)53.-.-0613/-/*-+,$(&'#'+60112:5557*-/(&'/1735/2+/+...-20/3,83*%.-21,.17/0/+6--)&%/+*)*'+-,+*)(-*'*-57;0'*,.2:65330475..-..56(-*,-31639+.47/8/.0,/..4:-1*3+-.7976-8***9742/%(**,02:84212*-(*2*+)-(&'().626580411,),-,0+*/.0695.,-/7,.3020011-32516/55;84++/,4,,+638&+20-(6/0/3567)'#,)1))))00274566232-(&'*%+*((&(,+-4/11'(*21200--/('*$*(*.623-2,$-1))+.-.59962-&&%')%*+4//09)3/+23945:2-))/+)*+17421105770-,)$%*,0)-/+%//29+1:39-583+-770,560/&/02.**,%/0-+.1.25:8:66;5-//0*0/.30.*2.)%%$&(*7&62007-2.56*$)-',*,+(,/2-434-(*,-35046+78,.72.,)
@533138f0-f634-47fc-a379-9bb1f48a5ad5 ch=21 read=43758 start_time=2019-12-13T04:38:09Z barcode=BC01 runid=2c9cf7bc05858273f10e7d7ec552fc0bd742dc3e
TTCGTACTTCGTTTCAGTTACACGTATTGCTGGGTACTGAAGAGTTGTCGGTGTCGCGGTAACCTGCCCGCACTGTCGCTCTATCACTTCCGGTTACCTTGTTGGGCTTACCCAGTCCTGAATCAAAGTGGTAGCGCCTCGAGTTAAGCTACCGCTAACGCAGCCCCTCCCCGTAGTGCTTGACGGGCGGGTGTATTTAAGGCCCGGGAACCCCGTATTCACCGTGGCGATTTGATCCACGATTACTAGCGATTCCGACTTCATGGAGTCAGGTTGCAGACTCAATCGGACTACGGCCCCGCACTTTAGAGGTCAACTGCTCTCGCGAGTCGCTGCTGGCGCCATTGTAGCGCGTGTGTAGCCCTGGTGCGTAGAGCCGCCGTGACTTGACGTCATCCCCACCTTCCCCTCAGTTTATCACTGGCAGTCTCGCTGAGTTCCCAGCCGGACCGCTTTGGCAACCAAAGGGATAAGGGTTGCGCTCGTTGGGACTTAATAACATTTCACAGCACACAGGCTGACGACAGCCATGCAGCACCTCACGGTTCCCGAGGCACATTCTCATCTCTGAAACTTCCCGTGGATGCTCAAGACCAGGTAGGTTCTTCGCGTTGCATCAGATTAAAGCCACATTACTCCACCCAGCATGCGGGCCCCGTCAATTCATTTGGTTTAACCTTGGCCGGCGCCGGCGTCGGCTTAACGCCGATTAAGCTCCAGGCCACGCCTCAAGGGCACAACTACTCCAAGTCGGCATCGTTTACGGACACCAGAATTATCTAATCCTGTTTGCTCCCCACGCTTTCGCTGGACGTCAGTCTTCGTCCAGGGCCGCCTTCGCCCGCGGTATTCCTCCGAATCTACGCATTTCCGCCGCTGCACCTGGAATTCACCCTCTACAGGACTCAAGCTCGCCGGTATCAGATGCAGTTCCCAGGTTGAGGATTTTGTCACATCTGACTTACCGACCGCCTGCGTGCGCTTCGCCGCCCGAAGTAATTCCGATTAACGCTGCACCCTCCATTATTACCGCGGCTGCTGGCATGGAGTTAGCCGGGTGCTTCAATGCAAGGTAACGTCAATGCAGGCAAAGGTGTTAACTACTCCCTTCCCGCTGAAAGTACTTTTAGCCCGAAGGCCTTCTTCAGCCACGCGGCGTGGCTGCATCAGGCTTACGCCCGTTGTGCAATATTCCCCTGCTGCCTCCCGTAGAG
+
%(,*.+4242+39''''))&*)+,241;11166*(%('&)+%',06*/0(1/010&%*%*))+//..1-%&&(*,03.421/,/*&+&)-*).-2$.*2*&-**./+0+(,/,,1186--((&*&''(&((,+'()-4--'%(,,-)%*+.-.++,($'&(',.63,+-99-'-$,-)(''()00962/.0*(*$%&%)).-53,+31-/,)'&),.01-(,.,+/.-&%0+'$$-60+-,-,7(***%%%,,5.///1431%)&)#'&''+-4-%,$.'/.1*)***-994100%2(-)%&$(('%&&)+*)*$#$)$'*,//()'$&''%&%$$&%%&&/3,.5++).+&(.++'%$$&),+*.0,'&)+'+$**5+,)()*&&'%($()/04.:21+(*,,3.2+.+5'-+8)*,2(/-,70-.1103-/02+25732.(*)-+702/&.-/2,/,/(/)10*.9/66.+/443+*-)*.0/..*(-+606./&()*).65+.20/+))''(-2653.,++,$0-706()*/.)--*()/)49;795**),*&(*/8767561-+%&)2/53,6.*,339862222,01-28-,(*$,()5337522-1-,,121(()5,33,%,.)+%-&%)+3.).+($*)%*&))2,.56)'&'*8-<3&(67-4/;:060*+'('/.'))$+%''''&%)%('(-+,*,&(%0&('%'*-)$(&*,%))04010.,7,-%(+%(''((,&0,./1.).,/8,79.$'++(.$(*()('.--.01267:6454:.('*2.0-%*&'.4--'),).25476.--,-0/460/+183/8----1...0&')/1//2<5814)(*70/'$(,-),4/.'$'&'()%'',1-+,((-)'$()'(11*3(,2+/77&)&((*&/.*/1//2)23678679<095*-+2(&'))(.2.&#,*'+(()')((((%(*)-/7-.5-,,+*-./-,''$&&&+-'&(%%&')/00/,,6+8,-''&$)%-4-+/10.5-.1%27572933/0,0+)%($,$%.*+*/0++(*(((,%&$%#'%%(*038446906/(((*-/.3,))'')(*%&.%()27+-,.,))12&'+&&('&''&#%$-+)'(+-019/7-.83%#$$#%)(,'&&'%%$$#%'*6,48538%1.35,%.3-0+0/1003471.+-+---.5,57,,52)$(
@ea733c9d-235d-4bf2-bf7d-ecb659e483c0 ch=89 read=62036 start_time=2019-12-13T04:38:26Z barcode=BC01 runid=2c9cf7bc05858273f10e7d7ec552fc0bd742dc3e
CCGGTTACCTTGTTACGACTTCACCCCAATCATCAATCCCACCTTAGACGGCTCCTTCCTTGCGGTTAGGCCACCGGCTTCGGGCGTTATCAACTCTCGTGGTGTGACGGGCGGTGTGTACAAGGCCGGGGCAATATTCACCGCGACATGCGATTCGATTACTAGCGATTCAACTTCATGTAGTCGAGTTGCAGACTACAATCCGAACTGAGAATGGTTTTATGGGTTTTGCTTCACCTCGCGGCTTCGCTTCCACTGCACCATCCATTGTAGCGTGTAGCCCAGGTCATAAGGAATGATGATTTGACGTCATCCCGCCTTCCTCAACTTGTCACTGGCAGTCTCGCTAGAGTCCCCAACTTAATGATGGTAACTAACGATAAAGGGTTGCGCTCGTTGCGGGCTTAACCCTTATCCTTTGTTGCCAATTCGATCCGGGAACTCAAAGGAGACTGCCAGTGATGTCGCTGGAGGAAGGTGAGGAATATCAATCATCGTAACCCCACTACAATGAAATTTCGCACGTGCTAATAACATGCTCCTGAAACAACCTCGCGAGCAAGCGGACGGCCTCATAAAGTATGTCGTAGTCCGGATTGGAGTCTGCAGCTCGACTCCTTAAAGTCGGAATCGCGAAAATCGTGGATCCAGAATGCCGCATTGAATACGTTCCGGGCCGCGCACCGCCGTCACACCATGGGGTAGGTTGCAAAGAAGTAGGTAACCCAACGCTTCAGGAGGCGCTTACCGCTGTGATTCGCTGACTGGGGTGAAGTCGTATTTCATTAACCGGAAGAGAAATGGGGAAACGACGACAGTAGGTTAAAGGTCCTGTATGCTTTCCACTCACG
+
4-/.0:23.6.*11+,.167:62/64,-2066986:175))0,0.--33*1-/153:30./,1-917&,'('',-2712863;:9.:...450/.,'*,-37765//00546233.0,/,.21+4//371/,),-*-421452553322122)3*)'))8211.)*-,.7,+'*/31794562441-.0.(,*,+,...62111&$%$%&)),216,886,--(,+'031-13;488933,--2.0/0,00434*---+,..+.4-73;0,+))&%'(((-1)'1854/-/'1)&*#*./1*9/+'+-3455-;9++57542%,.*,(0(%*-,..*++(144/-*+)*,//-397,.0+0,1---,.232360.35462538*.-1/9+0356546:)*.,%)**..38//2/01-.5,,8:5//()*;,/-0.)1:90:89;:5+/,+-.06677/221--*,,&%'),)1,/2.1/))'(',*-.,-.*+/..%&&%))+(#''&**,)%'&('-)(#(%'%'$%())+,/+/,%**.)&$--&)554:36010&')+;07591-',3/33/(2)%%$&'&----,+,-*,/)2,2**+,,**,+(-./65649,*)(.,,23&4/233*)'(/71+-2:9:1.-'**.45674&(%,')8;5141126))+)*'$&%&'+3')**+1.0-/5-0%1*'*&./092504,&+'(()9004+1('*,+()/+0'16,24+++0++:9,0404467/2$%'(*44242-*-),&*-&2%*,*&&%&+,2.2.-('&&*+.+1)'%'(&,&$'%$0+++6+71817)+-143221.1&'0610-(+'+%%#
@39fa1abf-50b3-4a5f-9323-57170ccb7a59 ch=104 read=122440 start_time=2019-12-13T04:38:21Z barcode=BC01 runid=2c9cf7bc05858273f10e7d7ec552fc0bd742dc3e
CTCCTACAGGAGGCAGCAGTAGGGAATTTTCGGCAATGGGGAAACCCTGACCGAGCGAAAACGCCGCGTGAAGAAGAAAGGTTTCGGATTGCCAAACTTCTGTTATGGAAGAACAGCGGCTACAGGAAATGGTAGCCGAGTGACGGTACTTTATTAGAAAGCCACGGCTAACTACGTACCCAGCAGCCGCGAGTAATACGTAGGTGGCAAGCGTTATCCAGGTGTGGGAGGCGTAAAAGAGGGCAGGCGGCAGCAAGGGTCACCAATAATTGAAAGCCACAAACCTAACTTCAGTAAGCCATAGAAACCAGGCAGCTAGAGTGCAGGGAGAGGATCGTGGAATTTATGTGGTGAAATGCGTGAATGGAGGAACACCAGTGGCAGAGGGCGACGATCTGGCCTGCAACTGACGCTCAGTCGAAGTGGGAGCAAATGGGGATTAGATGCCTAGTAGTCCACGCCGTAAACGATGAGTACTAAGTGTTGGATGTCAAAGGTTCAGTGCTGCAGTTAACGCAATAAATTACTCCGCCTGAGTAGTACGTTTCCGCAAGAATGAAACTCAAAGGAATTGACGGGGGCCCGCACAAGCGGTGGAGCATGTAGTTTAATTCAAGCAACGCGAAGAACCTTACAGGTCTTGACATACTCATAAAGGCTCCAGAATGGAGAGATGGCTATATGAGATACGAATTGGTGCATGGTTGTCAGCTCGTGTCGTGAGATGTTGGGTTGAGCCCGCAATGAGGCGCAACCCTTATCGTTAGTTACATCATTAAGTTGGGGACTCTGGCAAGTTACCAGTGACAGAAGCTGGAGGAAGGCAGGGATGACGTCAAATCATCATACATATGACCTGGAGGCTACACACGTGCTACAATGGATGGTGCAGAGGAAGCCGAAGCCGCGAGGTGAAATAAAACCCATAAAACCATTCTCAGTTCGGATTGTAGTCACAGCTCGACTACATGAAGTTGGAATCGCTGGTAATCACTTGAATCAGCATGTCGCGGTGAATACGTTCTCGGGCCTTGTACACACCGCCGTCACACCACGAGTTGATAACACGAAGCCGGTGGCCTAACCGCAAGGAAAGGCTATCTAAGGTGGGATTGGTGATTGGGGGGAAATTGAAGTCGTAACAAAGGTAACGG
+
(+04214&86+46//.30/43'-*++/32.//:4381))%%)*,18-((*.3,,&-(/23++249676931/+./*,1)--1;+,+/&0'(-1/4*-6.+-(+-+,&+*2',1+&*)2//076*,((,.,3674459'%&(*++&))).072./4-%*((,/3/./1--.6,/--*2-45,'0+**5,,,)&&'----;8901,-.4/16/13382-2)&,'/%+%*,')(()).1,('',.1+),2258/,+(+&/4,*)$%#/'(%$0&'/22/0.&'*1&,4--)((.))*-08&24125007315/3.)*--./)+-2044,5('*(+1--1-70-*())))(''')(*.9//5763&'+*,)(3,*8007813,2(''+)*-+./-/0032./2..''()&,-222.0241531(*,&&(2*(*-2;4,+&')%/+-+22(1/,+*../29.*.08888:853.,//.03&20/3+-.-9091977748*--608*-/20,.0/062402140://3&/&&'((%&0,32%'(/&(&/007(//*+/*'+1-.07933669.1.33443./*12-)/1)),,.23.1(,3.,'))&.&%'*,00-1/4/&0&)-21++(+0'*0-,,)%('(%)*/90100/)---.137++,)(-+**&.-42+**(,8+55631,-+*.2588*'%.&2(0/0002002-.0(*1441624669978982.3'-048+'%).)$&'%$$&'--000&5;4/50013260-0/.04564:43(**//7:22564-2*'.0*+1*&))/10220')*()..2,-7/7195(.1*,278:7:68:5-./11%$#&&*///249/./(''*554//'(-1123131<33;9:43666,+(-,*3+-&%)-)-657/+.-+',++%16<55:2'**6:12:89:767376,.(,)-6.-.+--&(('...0.-...)-++3+/.6,)/.4464*((-134&/&'.095/....86.-++,1235;99:1701*1+2323.6/0/521/14)**'()%''.)&'&)((.'(+-)-'*()(-/7/802/5&(3742/224*+*+%(*,+&21433,'.$)0)2+,'--+5-3470,''&%())+()')'.-338<-.5/34318
@b658c366-fc1c-47fe-95af-5f6d4bdd5a51 ch=78 read=90289 start_time=2019-12-13T04:38:19Z barcode=BC01 runid=2c9cf7bc05858273f10e7d7ec552fc0bd742dc3e
CTCTACGGGAGGCAGCAGTAGGGAATTTTCGGCAATGGGGAAACTGGCCGAGCAACGCCGCGTGAAGAAGAAGGTTTTTTTCGGATTGTAAACTTCTGTTATAAAGGAAGAACAGCGGCTGGGAAATAGTAGCCAGTGACGATGCTATTAAGAAGCCACGGCTAACTACGTGCCAGCAGCCGCGGTAATGCGTAGGTGGCAAGCGTTATCAGGTGTGGGCGTAAAGAGGCAGGCGGCAGCAGGGTCTGTAATTAGCCTGAAGCTTAACTATTAAGCCATAGAAACCAGGCAGCTAGAGTGCAGGGAGAGGATCGTGAAATTCCATGTGTAGCGGTGAAATGCGTAGATATGGAGGAGGGAACACCAGTGGCGAAGGCGACGATCTGGCTTTTTCTGGCTGACGCTCAGTCCCGAAAGCGTGGGGGGGAGCAAATGGGATTAGATGCCCTAGTAGTCCACGCCGTAAACGATGAGTACTAAGTGTTGGATGTCAAGTTCAGTGCTGCAGTTAACGCAATAAGTACTCCGCCTGAGTGGTACGTTCGCAAGAATGGGGAAACTCAAAGGAATTGACGGGGGCCCGCACAAGCGGTGGAGCATGGTTAATTCGAAGCAACGCGAAGAACCTGGAGTCTTGACATACTCATAAAGGCTCAGAGATGGAGAGATGGCTATGAAGGATACAGGTGGTGCATGGCTGTCGTCAGCTCTCGTGTCGTGAATGTTGGGTTAAGTCCCGCAACAGGCGCAGCCCATATCGTTAGTTACCATCATTAAGTTGGGGACTCTGGCAGGACCGCCAGTGACAAGCTGGAGGAAGGCAGGGATGACGTCAAATCATCATGCCTTATGGCCCTGGGCTACACACGTGCTACAATGGATGGTGCAGAGGAAGCGAAGCCGCGGTGAAGCAAAACCCATAAAACCATTCTCGGATTCTGTGATCTGCAACGACTTTACATGAGTTGGAATCGCTAGTAATCGCGAATCAGCATGTCGCGGTGAATACGTTCTCGGGCCTTGTACACCGCCGTCACACCACGAGAGTTGATACTTACCCGAAACCGGTGGCCTAACCGCAAGGAAAGGGCGCTATCCTAAGGTGGGATTGATGATTGGGGTGAAGTCGTAACAAAGGTAACCGG
+
$%'$&()2-),.*/56-00)+)%*&29<;-6<6271030)',+,+,'./030578879:799//''(--+-/.3002697,51:-3/-/;8.0..)-*3...::4.1-4*-4,&+)&*)+*)',.+*--.0216-3521'''''12.2/3)&-,'.,)*0,+,8.110207365-//.'6202+)+****5326.405:868121094-5'*,/*/,65,-+/3'&%+)*,9;704/./3.+530//1.%('+*+.3)*+)'(.-5+*-&&*-4%2646-+/009;7980----0//111705.*(*(25,4-,,**53/98:40/0..010040/102-.0:9876633.0,2.'./.032029*4,6++(+(//2345222.'&%%&*++*($%&.,3464456%5*:)&'*..)*,+%&-442(%&(9::+.-*&2+-*-/&/9)),011275**,0074.-13-*&+'(*)+,3'%++17<8;9;9:933*,69*--0-,*-+-123121439998.1001/2./30-,,-&666736:75545))41/'&&+-/,1922**())//74848;:/16,,/,1-.-029553(&&'&'$((/2396(,0%)%%*,,--2,-++*)(,%$)+-2-..543343572:1/8112,(()+99*)((&,.)343./(),.3-./95/1..7955524,(&&)-227**+,+'--.,/./14'.--+:,/3262/./61()1///+.21,-.).94./6891520/18,-5697.2/2//22.6:7-677.,'&%()/-+(,.+./12:6521131-0(()-0+'/72.//0128:8812289856-5.',//.&98.+.1((*-,++.//.355341701;9:887777.)..(1**++*'(+0/)('(*/&+.:<75;50129:31756<544+6(1)('&''&-.9885120,)+*''.03.6*)8/7/76833.).//900,/439.+('(%-,3247*786796%..095455687.0/((()*-5)5.()6/5050*+,))''0'')''$$%)-/,'')%*+49201--'-04/0/1'3*59-',(**,-%,3(&,+-(1)47/02.000.7../50-,*-+-8699877;*.,/.-,-)+
@fb1fc899-a532-481d-a7c1-8b6753973d3d ch=474 read=41869 start_time=2019-12-13T04:38:19Z barcode=BC01 runid=2c9cf7bc05858273f10e7d7ec552fc0bd742dc3e
TTATCAAATTGCTTCGTTCCGGTTACGTGCTTGTCTTTGTGTTAACCTGCCCGCCTGTCGCTCTTATCTTCGGTTACCTTTATTTGACTTCACCCCAGCCATGAATCACAAAGTGGTAGCGCCACTCGAAGGTTAAGCTACCTACTTCTTTTGCAACCCACTCCCATGAATTGTGACGGGCGGTGTGTACAAGGCCGGAACGTATTCACCGTGGCATTCTGATCCACGATTGCGATTCCGACTTCATGGAGTCGAGTTGCGGGCCTCAATCCGGACTACGACGCACTTTATGAGGTCCTTGCTCTCATGAGTCCTTCTCTTTGCTATGCGCCATTTGTAGCACGTGTGTAGACCCTGGTCGTAAAGGGCTATGATGATGACGTCATCCCACCTTCCTCCAGTTTATCACTGGCAGTCTCTTTGAGTTCCCGGCCGGACCGCTGGCAACAAAGGATAAGGGGTTGCGCTCGTTGCGGACAACCCAACATTCTGCTTACGAGCTGACGACAGCCATGCAGCACCCTGTCTCACGGTTCCAGGCACATTCTCATCTTAGAAAACTTCCGTGGATGTCAAGACCAGGTAAGGTTCTTCGCGTTGCATCGAATTAAACCACATGCTCCACCGCTTGTGCGGTAAATCAGATTTGAGTTTAACGCGCGGCCGTACTCCCAGGCGGTCGACTTAACGTTAAGCTCGGAAGCCACGCCTCAGGGCACAACCTCAAGTCGACATCGTTTACAGCGTGGACTGCCAGGGTATCTAATCCTGTTTGCTCCCCACGCTTTCGCACCTGAACGTCAGTCTTCGTCAGGGGCCGCCTTCGCCAGTATTCCTCGAATCTCTACGCATTTCACCGCTGCACCTGGAATTCTACCCCCCTCTACGAGACTCAAGCTTGCCGGTATCAGATGCAGTTCCCAGGTTGGGCCAGAGTTTCACATCTATTAACAAACCGCCTGCGTGCCTTTACGCCCAATAATTCCGATTAACGCTTGCACCCTCCGTACCGCGGCTGCTGGCACGGAGTTAGCCAGTGCTTCTTCTGCGGGTAACGTCAGTAAGGCAAAGGTATTAACTGCTCCTTCCTCCCGCTGAAGTGCTTTACAACCCGAGGCCTTCTTCATACGCGGCATGGCTGCATCAGGCTTGCGCCCATTGTACTGTCCCCTGCTGCCTCCCGTAGGAG
+
""&%%).)++%,05//320(((7,)().),-5.432892266634774,+**')*+,25+.-)))),743/)440.-+*2(#3*$',.50/(0,-'')7/1121:63++++,'*%.0/....2'+,0*+..63886.023783'33:/5;;.-**%.-+)-,06+*30&'**)*.06179879322/.///1/7731-(((#&%&*('.*,/*4-,..5+-.692-../*(%%%+-855.-+*2+&).*''(.(+./7,1(.'+2013<96-620/)'&0/0+,&),-$&'+(+*+,-,1*-,0*0'(..325,/10543;6)')(.678:<098+-7.-,%())*+*,*)(.5-,1::8235/))13-.4302/,+)+56567;:235+/46683/6(**481013(110/./394./*33/.2:;46**(,)202884,,/,+1/458,*4+/00*0-+1821+)++*+1*'+*+'--64.1-3+48-)((*)*,)'.+36.20,/..5/)+&%$(('6/+,66751/0+7804')+1)''(,723452,-%'',+3*(+*-((*.58958975556;348415/8299:7/+,+1,(+$*.-0.1.:78-7-2023520*)0.1004032.1($%(&)+,++0990139;918.)))(+-/0+-/2+15))46+.+)(+*'&$%#''1/1&((,-)0)/&(*)-,/455(*32,,-098:44.-+,/104445.0:3(+(---24./,.&,00.++--+6*-;975020:.+/.374*-/-*2;,,1/+-)()+04498%()+,;7356..+6015.464;,(-+(-/029:502%'(-,212-1/113;0*(0..0/&,+00.31/((+&'(0/4661,..-/,//0688'()+-/'65(&*)*/*,1:99266065-',+).)..8-,.&(*9.,,---0.&'(+.00379;336+,+++0/()2-+/*5/'(&)024:4701/9,3+**.-*++/6./85+.,)-33/4/00341+,,136//2*))6($%,&*,51:<:888,(01588681/.-.)+*116(0*+/-0/0/,(+*67,6*,+-64--)),+)+(*..,(,/*65'(.*4/4/6.0986523..0.-'*..--00-11*,'))&$&&/3-'2**%$%##'),,)')*1//1..8,-111,&*
@6f9b18e8-2b8a-414d-b4d6-a2ab4093f0e2 ch=349 read=53518 start_time=2019-12-13T04:38:26Z barcode=BC01 runid=2c9cf7bc05858273f10e7d7ec552fc0bd742dc3e
CTCCTACGGGAGGCAGCAGTGGGGAATATTATTGCACAATGGGCGCAAGCCTGATGCAGCCATGCCGCGTGTATGAAGAGGCCTTCAGGTTTGTAAGTACTTTCAGCGGGAGGAAGGGAGTAAAAGTTAATACCTTTGCTTATTGACGTTACCCGCAGAAAAGCGCGGCTAACTCCGTGCCAGCAGCCGCGGTAATACGGAGGTGCAAGCGTTAATCGGAATTACTGGGCATGCAAAGAAAGCGCACGCAGGCAGTTTGTTAAGTCAGATGTGAAATCCCCAGGCTCAACCTGGGAACTGCATCTGATACTGGCAAGCGGGTCTCGTGGGGGTAGAATTCCAGGTGAAATTGAAATGCGTAGAGATCTGGAATACCGGTGGCGAAGGCAGCCCCTGGACGAAAGACTGACGCTCAGGTGCGAAAGCGTGGGGAGCAAACAGGATTAAGATACCCTGGTAGTCCACGCCGTAAACGATGTCGACTTGGAGGTTGTGCCCTTGAGGGGCGTGGCTTCCGGAGCTAACGCGTTAAGTCGACCGCCTGGGGATACGGCCGCAAGGTTAAAACTCAAATGATGAATTGACGGGGGGCCCGCACAAGCGGTGGAGCGTAATGGTTTAATTCGATGCAACGCAGAAGAACCTTACCTGGTCGCCCGGCATCCACGGAAGTTTTCAGAGATGAGAATGTGCTTCGGGAACCGTGAGACCAGGTGCTGCATGGCTGTCGTCAGCTCGTGTTGTGAAATGTTGGGTTAAGGATGCAGCAGGCGCAACCCTTATCCTTTGTTGCCAGCGGTCCGGCCCACGGGAACTCGAGACTGCCAGTGATAAACTGGAGGAAGATTGGGGATGACGTCAAGTCATCGCAGCCCCGCCACGACCAGGGCTACCACGATGCTACAATGGCGCATACAAGAGAAGCGACCTCGCGAGCAAACGGACCTCATAAGTGCGTGTAGTCCGGATTGGAGTCTGCAACTCGACTCCATGGAGTCGGAATCGCTAGTAATCGTGGATCAGAATGCCACGGTGAATACCCGGGCCTTGTACACACCGCCCGTCACACCATGGGGAGTGGGTTGCAAAAAGTAGGTAACTTAACCTTCGGGAGGGCGCTTACCACTTTGTGATTCATGACTGGGGAATTGAAGTCGTAACAAGGTAACCGG
+
+/63143/33(+-.,34%,/.79,/85-4-(/,,-233;88;8857:;48;10+*)++%**-/.8769987766348*-).,--,1'+/47(&'*+$()*,-5-(*(%'(%3-09*30&(+.44()2/2/014/61(',-5.387598/:/.9-*,+-.+0.')%%'&'(.0.13320//3,/2./180141+:,-,;87.23+02:;6841606/3&0,/16296:-*%(&'))*(%*,+-.24.22535:5343/.(*,/++,.,//3-,+,51)-68.%3001726342381247/....920/-*/048433))&(*+,**,1&-5:5+2(9)9+:()232,)+%.(*+45,-352.+,,-7775/0**35/5/,3././5(0-.-294(&.1552/7)(,///007859129743+.2+**,3649/)+-3;66025*3./+,/808:*,-+,,-313/127;9:83)+*,./3:83.4.4-/31.;..,5:.,/,++4/4/17/922220/++,-727-+()1.1(-/249787896583(,)(*'/2)')/0,50559:11621;/+'+)+3317223/1661)25+*.-0/0+016995//.1614/.,.5937675+-101201-*+$%-),3/-+(')5+3)0)#&'*-11638+'*,4,2-/9;70)''-015532962.*++211:936677880523.*/2678665773:323890255566789/8.+((&))().7,888:4+))$'&)(+00/6536312:2040133.53*,.,271-//51114518(%'*3/+///'&()'7799;-640012;64453.+(,('%(&-7:2/25777773+-.0/0*%&%')--.%(('(*34;70/)))),'$'(&*+45(./6/.61-0345-:,(,$)'&(1.1878540..,0<::8;65865935,-',031.-*14/,10+1.01'(*-412/(0/0&'+4372330+)*-)8.6343340.-00//243::8:.+*//.92033:4.+(&#))*)287909/003//-07,;;-,60..,.415,)+($(*%-..8,.0980'',%.)),(''&1+27182.:0*/6322221/39/-/5.,-.26<844448887.,&$*&(42125469;98-2,+3712,/
@a3ebf21e-b7f6-45a4-b73b-1a1fd5a5447d ch=83 read=77168 start_time=2019-12-13T04:38:31Z barcode=BC01 runid=2c9cf7bc05858273f10e7d7ec552fc0bd742dc3e
CCCGGTTACGCTGGTGACTGCAGTCATGAATCACAAAGTGGTAGCGCCCTCCCGAAGGTTAAGCTACCTGCTTCTTTTGCAACCCACTCCCATGGTGTGACGGGCGGTGTGTATAGGCCGGGAACGTATTCACCGTGGCATTTCTGATCCACGATTACTAGCGGTTGGAATGAGTTGCGTTCAATCCGGACTACGACGCGCACTTTATGAGGTCCGCTTGCTCTCGCGGGGTCGCTACTCTTTGTATGCGCCATTGTAGCGTGTAGCCCTGGTCGTAAGGGCCATGATGACTGACGTCATCCCACCTTCCTCCGTTTATGCACTGGCGATTACCCTTTGAGTTCCCGGCCGGACCGCTGGCAACAAAGGATAAGGGTTGCGCTCGTTGCGGGACTTAACCCAACATTTCCCCTGGCGAAGCTGACGACAGCCATGCAGCACCTATCTCCCACGAGTTCCCAGAAATCCATCTCTGGAAAGTTCTGTGGATGTCAAGACCAGGTAAAGGTTCTTCGCGTTGCATCGAATTAAACCACATGCTCCACCGCTTGTGCAGGCCCCGATCAATTCATTTGAGGACATGCGGCCGTACTCCCCAGGCGGTCGACTTAACGCTCCGGAAACCACGCCTCAAGGGCACAACCTCCAAGTCGGCATCGTTTACGGCGAGATGCCGGGTATCTAATCCTGTTTGCTCTACGCTTCGCACCTGAGCGTCCAGAGTCTTTGATCAGGGCCGCCTTCGCCACCGGTATTCGCCAGATCGCATTTCCACCACTACACTGGAGTTACCCCCCCCCTCTACAGGGCTCAAACGCAGTATCAGATGCAGTTCCCAGGTTGAGCCCGGGGATTTCACATCTGTTAACAAACCGTGCGCTTTACGCCCAGTAATTCCGTTAACGCCCTCCGTATTACCGCGCGGCTGCTGGCACGGGTTAGCCGGTCTTCTTCTGCGGGTAACGTCAATGAGCAAAGGTATTAACTGCTCCTTCCTCCCCGCTGGTACTTTACAACCCGAGGCCTTCTTCATACACGCGGCGTAAAACGCATCCGGGCTTGCGCCCGATATTCCTTGCCTCCGTAG
+
84(272;01.,,*(&&&*412//0324239665657/'/(/+*-1128,+1.+*,0/.0/1,+017683)/.615;;00,-&392+.,89-+669878670+54-38889731&&*''',7:6:83768<525;*-3:2*-/''-.016)(+003:112,,*)%(&%%$%%(()0-+,**.,(/,1/53462-,002--'+)).6,+0-,14+/*&)-,)*,,457/,'*$,.866/./0098.03765279,1,*(%)*''%%&(*0.09:;9//-'/7954*,))+,'())*724600/,+-02323600&&&11,-)+(*+2-*'*,.,/5+-75445::-3.&.13,74889995:54676.((+'774,.0-;/328752/3.+-68172827/52+-+-05*,&)'%(,)((''*,-/*-/2225848%5232,0**)/-+.+,%1-.14921-&%'''*177965225/.3.-.786334647--./../25-88648(0-2;56<64447<23345)((,'5900/*,,*()*5;45:255:3647,-(+-.(%&*,/84;712;,*&*%##$$#$&*-.--(*)467.,288999752-++/&'(&'++.**($&%$&%-41534(3,-&-452614(-+-.01,445763;9-/1+')$)&('*(*-(*,/0018886673:8/13/((-,.240,1,1800.-/-05(&&$&''/.%&(/1*355.955:4<556;0.3,1,-165$&&(%))*$((,0)-.)**+-+*)')%')%$(%%*0677735/)*&%'''(&*-..612/1'),-.435798:'98;53(*39380-/,4))030*/+++(*+,//(%&+-12:;06-/4910/6/&)(+,&&,-08781%&(&'$%$)-7/18,0444./1./0.0212:9320,)-(2.-2--.3162.,00:<96663-.*-19798,:,,-:986(/*.-/-,('4*+.071;986243++-1.)*)+33/*/./09/+*-1.55:35;1..++&,.*1+*&'#&&$$&(++/('021).(.-77)'%)(5('%##&)++1714:8
@9471d7da-856f-46ea-947f-6501d19f3ee1 ch=34 read=64729 start_time=2019-12-13T04:38:31Z barcode=BC01 runid=2c9cf7bc05858273f10e7d7ec552fc0bd742dc3e
CCGGTTACCTTGTTACGACTTCGCAGTCGCCCGGATCTCCGCAGTGGTAAGCGCCCTCCCGAAGGTTAAGCCGCCTACTTCTTTGCAACCCTCCCATGGTGTGACCCGGGCGGTGTGTACAGGCCCGGGAACGTATTCACCGTGGCATTCTGATCCACGGTACTAGCGATTCCGACTTCATGGAGTCGGTTGCGAACTCCCAATCGGACTACGACGCACTTTATGAGGTCCGCTTGCTCTCGCGAGTCGCTTCTCTTTGTATGCGCCATTGTAGCACGTGTGTAGCCCTGGTCATGGGGCCATGATGACTTGACGTCATCCCCACCTCAGTTTATCACTGGCGAGTCTCAGCGTTCCCGGCCGGACCGCTGGCAACAAAGGATAAGGAGTTGCGCTCGTTGCGGGATAAACAACCCAACATTTCACAACACGAGCTGACGACAGCCATACGGCACCTGTCTCACAGTTCCCGAAGGCACCAATCATCTCTGGAAAGTTCGATGTCAAGACCAGGTGTTAAGGTTCTTCGCGTTGCATCGAATTAAACCACATGCTCCACCGCTTGTGCGGGCCCGATCAATTCATTTGAGTTTTAACCTTGCGGCCGTACTCCCAGGCGGTCGACTTAACGCGTTAGCTCCGGAAGCCACGCCTCAAGGGGCACAACCTCAAGTCGACATCGTTTACGGCGTGGACTACCAGGGTATCTAATCTGTTTGCTCCCCCCACGCGCACCTGAGCGTCAGTCTTCGTCAGGGGCCGCGCCCGCCACCGGTATTCATCCAGATCTCTGCATTTCACCGCTACACCTGGAATTCCTGCCCCCCCTCTACGAGACTCAAGCTTGCCAGTATCAGATGCAGTTCCCAGGTTGAGCCCGGGGATTTCACATCTGACTTAACAAACCGCCTGCGTGCGCTTTTACGCCCAGTAATTCCGATTAACGCTTGCGCCTCCGTATTACCGCGGCTGCTGGCACGGGTTAGCCGGTGCTTCTTCTGGGTGGCGATCAATGAGCAAAGGTATTAACTTCTCCTCCCCGCTGAAAGTGCCTAGCCGAAGGCCTTCTTCATACACGCGGCATGTAGCTGCATCAGGCTTGCGCCCGATGACAATATTCCCCACTGCAACCTCCCGTAG
+
;9290;0191:+0+%'(((+,*%(%((+00))-103-'.('+&)(&'$%&')..4+(0.(',3+10927+,3&,0+'/45-44+(+,.17,'+89/2787531.8''-786281113557-46-3+,830300732:001;3816000:6546720/11%3'*/2221138290168:86882,,,*)+,4.6)),,+0)(+429,:4962/11103/..741--*-'*/*%(4-345734-+,+((/,.5/6302;0-/5458189214-,-//,/0-/333445<335::8084/2,-65810)'&$&(*,9567:0968+'+*(-&(*60*,,))+,*+$&'*-14%'&&),191+111557842324;63*338,.9./9/-,&*1;-1.+1++,.++-:84$/,+*1,4,*-101/73//119856)%-1122/+),/)*+-.-50530/-%&(1-2+-.3830)''&'(,,//5/9.3)*-52369077-12+%%(./925**1:303-&(*&%,+0:89<:456/6...63+++/,9;87:43235833-,0/.+1,))$&(/-55*)'''0030/-6:;24,567.6847/5/0.848+,---333+08;7::;21,5,;.5310/80./26+,*-+(-4,-1364505+56+,'/3847.4.9056./237773</)-1956598542)07-0,)/-0066869530:0+/28/<97+',,,(/.396771399:761007176:,,9602:57***++*1,24+--0244(,0,,+-...2+)**072,-09000,,+/447+4*4*/--+.02784,/01'(),/3599/1-/15,-,&)'(99469:89.88;57.-,,1,+%06+&(),+#62-,)')+0*+.416382670-6(/558965681/-00,,0,5/+)./234;860,3+)$)&(*,+,(,1*,669609(/83101(('&)*)($(-21/1.//514/--7--.0(()('('(**))(%%&(&-/99)-/*.+-0,(*/'(,-(/00,)))&')-'(',.()*1*',+.4298;88<4%%%%'*,.+6/0/.'%')*46578'0/*2*&'(+0+''+''().012,876+$%#$&&)+%&*4,,131
@c5782efd-3c71-4dbd-9f7b-fdda74a2c0bb ch=68 read=60184 start_time=2019-12-13T04:38:28Z barcode=BC01 runid=2c9cf7bc05858273f10e7d7ec552fc0bd742dc3e
CTCTGGGAGGCAGCAGTGGGAGATATTGCACAATGGGCGCAAGCCTGATGCAACAACGCCGCGTGAGTGATGAAGGTTTTCGGATCGGCTCTGTCTTTGGGAAGATAATGACGGTACCCAAGAAGGAGGAAGCCACGGCTAACTACGTGCCAGCAGCCGCGGTAATACGTAGGTGGCGAGCGTTATCGGATTTACTGGGCGTAAAGGGGCGTAGGCGGATGATTAAAGTGGGATGTGAAATGCCGGGCTCAACTTGGAGTGCTGCATTTCCAAACTGGTTATCTAGAGTGCAGGAGAGGAGGTGGAATTCCTAGTGTAGCGGTGAAATGCGTAGAGATTAGGAAGAACACCAGTGGCGAAGGCGACTCTGGACTATAACTGACGCTGGGGCTCGAAAGCGTGAAACGACAAGTTAGATACCCTGGTAGTCCACGCCGTAAACGATGAATGCACTAGGTGTGGGGCTAACGCCTCCGTGCCGCCGCTAACGCATTAAGTATTCCGCCTGGGGGGTACGGTCCCACTTAAGATTAAAACTCGAGGTGGTTGCAGTAGCCGGGCATGTGGTTTAATTCGAAGCAACGCGAAGAACCTTACTTACCACTTGACATCCCTTGCATTACTCTTAATCAGAAATCCCAGCCCCAGGGACAAGGTGACAGGTGGTGCATGGTTGTCGTCAGCTCGTGTCGTGAGATGTTGGGTTAAGTCCCTGGCGAAGCGCAACCCTTATCGTTAGTTACTACCATTAAGTTAGGACTCTGGCGAGACTGCCTGGGTTAACCAGGAGGAAGAATTAGGGGATGACGTCAAATCATCATGCCTTATGTGTAGGGCTACACGTGCTACAATGGCTGGTACAGAGATGCAATGCCGAGGTGGAGGCCAAACTTTAAAACCAGTCTCAGTTCGGATTGTAGGCTGAAACTCGCCTACATGGAGAAGCTGGAGTTACTAGTAATCGCGAATCAGAATGTCGCGGGTAGACCGTTCCCGGGTCTTGTACACACCGCCCGTCACACCATGAGAGTTGGCAATACCCGAGTCCGTGAGAGCTAACCGCAAGGAGGCAGCGGCCGGTAGAGGTCAGCGGTGGGAGTGAAATCATGCTAAGGTAACCGG
+
-..()2/-/6-%0/-40-0)(&*(.,-,*+/)3+283/..25+-8588:895&.4+*'/2%%&+'(%&'*++16002:930-625+)))(272855;;3:2(/,/015--&+/95/.0(+,&&)*-*+)'(*33/,2.-,2,)*')*-/4.-,,(1271-++,.4/*,-.'.0+0,,*+23719/-.'-&085/1552*).246+,59431456:87<953+0.384.//:963/.)/.*)&/3(33212.-'%&)**-.087442,8,70984258,5-,,242.-//13.65,,(+.((')*-,./0.1+),544,../841182.05410*(&(.1043151,4-,...01073++*..431,,,-/:03/'0.2++++,,../&02+)-%(+*'(+)+',)&%.*0&))0*(-.06;*+021()--,))*3600+2,-,,-/0:3(-%'-..4.*/&+**+2)''#&*(0604475./8/623,.(**.61*()*4;50.312321,)&'(8140:3.%(*(*(&(.*4;<56.,&&*&'(&%$$$%$)&),*(/&*)3133917148593+/.%,2%.,(+.3*,.326/,($$'+6/.181523408-..,-/14(./-3.7.76&&(*)&*.(&)*$&''035.40.-/...12,4//9:9888133401384,()**815356573&(*))35'445965-/53'#$%+)-,,.4:442:/-+(,01/</..5./0(5;45;4,*-)%*-+-11+&))*+/34565;558-6-5+7218301204,(&+'$,33312+,+,-77830146425+32')+--2/-,263445.+.+,/20232;411//(10286.../09/;)'%%#$&''/,0%+*.6,50,-9:4<;8-9101433/2346.6*8+*)$**1121;6019792121231-)''))-.9711+;--.0672723.620:77321245687658)+-/.)*&'+4,*.4884/:00/5&1,17/370,02(+*.2)(*(''',;,5,095,64-'))//500/**()*54:36(,,1-,((&)&-)&+-((**,+('%+...34&8'1/,+-+/)').,4-((-/(+,/9::5.
@b0fe243b-f57f-416f-9f7d-88895e93110a ch=214 read=38799 start_time=2019-12-13T04:38:36Z barcode=BC01 runid=2c9cf7bc05858273f10e7d7ec552fc0bd742dc3e
CTCCACGGGAGGCAGCAGTGAAATGTGCACAATGGGAAACCTTGATGCAGCAACGCCGCACATTGAGTGATGAAGGTTTTCGGATCGTAAAGCTCTGTCTTTGGGGAGAGATAATGACGGGTACTTGGGGAGGAAGCCACGGCTAACTTCGTGCCAGCGGCCGCGGTAATACGTAGGTGGCAGAGCGTTATCAGATTTGCGGGCGTAAAGGGGCGTAGGCGGATGATTAAGTGGGATGTAGAAATACCCAGGCTCAACTTGGGTGCTGCATTTCCAAACTGGTTATCTAGAGTGCAGGAGAGGAGGTGGAATTCCTAGTGTAGCGGTGAAATGCGTAGAGATTAGGAAGAACGTGTGAAAGCACGACTCTGGACTGTAACTGACACTTTGGGGCTCAGCGTGGGGAACAAACAGGATTAACAGATACCCTGGTAGTCCACTTAAACGATGAATACTAGGTGTGGGGTTTCAGCACCTCCGTGCCGCCGCTAACGCATTAAATTATTCCATAGGAGGTACGGTCGCAGAATTAAAACTCAAAGGAATTGACGGGGACCCGCACAAGTAGCGGAGCATGTGGTTTAATTCGAAGCAACGCGAAGAACCCTACATGACATCCCTTGCATTACTCTTAATCGAAATCCCTTCGGGGACAAGGTGACAGGTGGTGCATGGTTTGTCGTCAGCTCGTGTCGTGAGATGTTAAGTCCCGCAACAGGCGCAACCCTTGTCGTTGGATTTACTACCATTAAGTTGAGGACTCTGGCGAGACTGCCTGGAGTTAACCAGAGGAAGGTGGGGATGACGTCAATCATCATGCCTTATGTGGCAGGGCTACACGTGCTGCAATGGCTGGTACAGAGATGCAATACAAATGAGGTGGAGCCAGAAAACTTAAAACCAGTCTCAGTTCGGATTGTAGGCTGGAAACTCGCCTACATGAAGCTGGGTTACTAGTAATCATGATCAGAGATCGCGAAGTGAATACGTTCCCGGGTCTTGTACCGCCCGTCACACCATGTGAGAGTTGGCAATACCCGAAGTCCGTGAAGGCTAACCGCAAGGAGTGGCGGCCGAAGGTAGGGTCAGCGATTGAAGTGAGAATCGTAACAAAGGTAACCG
+
*-4.-./;4*,2+.12*/0*(-')$0'(*33;5581'*&'%&&&(4144/4467678+)$'%)('('().0--1.3,;7701:537./-:/+,099887015.06,*'*+/-,.(*+-,.'()($#$)5,)))'(%&''(-(('0('((''+.43..*'*2+5717/0.+,-...8.-251%&&2143:642(-'-5*&%,2754343.)43-+.4658759:99+:+:,346<:7:650.0884/7++',012,,(+)4/8332410.'*4*2+3831150.9,./45.-//,-+-*()'+('(,+-,-+..3,)*/0,'(**+534164//374-++))0*(2/.1-+.*&)*,,.,(%,(+,02--./87:978921//,,&)))-''-1,0((%%'/.)0,'*+,233&98-7,.%%(),-.17/*)-0./33-&%&$(()(,..--32.6().666529810:.,$$%$))*07.1-0.(,3*..351..)0,5,&/),8:66))%0,&('+246::6+.(%$(*(69;:64841*-+,/4353++(2*,,5*'')*1/)()++02+./11.+.309:497:50'+')5,7,/./2/100)'%&',-1156503*----3/2----0.5/87'')+&+<6180,13+777/-.,-560-0025307553165(*86532./0029:98988453-...324,1.7((*-'0-,71120'3;4,1110133&(&+2*)+-.3877:70-3*,$0()),,+'1+(%**4./2-)*+$)34-)2+,-''++,+./1;;45112224608+-(-0*(%/,(,110/)*$,/34.75501*/-+'&&)),3:3*/))-;-,,,,;4)++(&+.53.-(0+*4+)$%&)%-02/,/-220.-.678876+2220/-)1.--0.-012&/3+,34//*'()*-.(&()*61*-:1302,./866.0$&-/,+(%$'(./'(')+--6*'-(*/70*&-.,-6-'&&**-..,)*+,.+.5,,&++,+*,./.-+//.*32+')-+,/)'&'&''+,'(&*+('+,((%'$)5/0833)''*))*/+'(*4,5/%4&()'*(()()'++,+,0239'0()1;4;1
@92bf5a09-43dc-41a7-b23e-a3757ad197db ch=148 read=61467 start_time=2019-12-13T04:38:35Z barcode=BC01 runid=2c9cf7bc05858273f10e7d7ec552fc0bd742dc3e
TGGTATTACTTCGTTCAGTTACGTATTGCTGGTGCTGGAAGTTGTCGGTGTCTTTATTGCTTTCTATTTGGTGCTGATATTTGCTCCACAGGAGGCAGCAGTGGGAATGTGCACAATGGGAAGCCTGATGCAGCAACGCCGCGTGAGTGATGAAGGTTTTCGGATCAGTAAGCTCTGTATCTTTGGGGAAGATATTGGCCCGGTACGCGGGAGAATACGGCTAACTACATTGCCCAGCAGCCGCGGTAATACGTAGGTGGCAGGCGTTATCAGGTTACTGGGCGTAAAGGGGCGTAGGCGGATGATTAAGTGGGATGTGAAATACCGGGCTCAGCAGGTGCTGCATTCCAGGCTGGTTTATCTAGAGTGCAGGAGGAGGTGGAATTCCCTGGAGTAGCTGGCGGTAGAATGCGTAGAGATTGGGAAGGGAACACCAGTGGCAGAGAGGCGACTCTGGACTGTAACTGGCAGGGCTCGAAAGCGTAGGAGCAAACAGGATTAGATACCTGAGTAGTCCACGCCGTAAACTGATGAATACTAGGTGGGGCTAACACCTCCGTGCCGCCGCTAACACATTAAGTATTCCGCCTGGGAATTGCGGTCGCAAGATTAAAACTCAAAGGAATTGACGGGGACCCGCACAAGTAGCGGAGCATGGTTTAATTCGAAACAACGCGAAGAACCTTACCTACCTTGACATCCCTTACATTACTCTTAATCAGGGAAGCCCTTCAGGGACAAGGTGACAGGTGGTGCATGGTTGTCGTCAGCTCGTGTCGTGAGATGTTGGGTTAAGTCCGCTTGAAGGCGCAACCCTTGTCGTTAGTTACTACCATTAAGTTGGGGACTCTTGAGACTGCCAGTGACAAGCTGGAGGAAGGCAGGGATGACGTCAAATCGTCATACCCCTTATGACCTGGGCTACGTGCTACAATGGATGGTGCAGAGGGAAGCTGAAGCCGCGAGGTGAAGCAAAACCCATAAAACCATTCTCAGTTCAGTTGTAGTCTGCAACTCTCGACTACATGAAGTTGGAATCGCTAGTAATCGCGAATCAGCATGTCGCGGTGAATACGTTCTCGGAGCCTTGTACACACCTTGCATTTCCCTGAGTTGATAACACCTGCCCGAAGCCGGTGGCCTAGCTAACCGCAAGGAAGAGGAGCTGTCTAAGGTGGGATTGATGATTGGGGTGAAGTCGTAACAAGGTAACCGG
+
%((('**%+030-641/-8-),+/%)%#)1366166)&)'')1..,*3(*,429,%+)%%*-,*/(09,3.:9:9221*-4,)+-5*(*(/.',.,(/1./3*0&-'+(1)*),/7734(*+%06''(10221-/(+*04../0,'&'()*)*1+3.;87.48350(**2,**.1200)1109:*35'(&&''($('*-,*)/+*+)*'/0'(())33021-0---(3'4)+4*((+-0012%*%)-+1-'+./3282/71%&*,-5/../$+'-7)-+--)*+-2:)14/+/-100+--7899-8,5-,-1:754*)'.451%-*)36320,&)%022010.0,44*-*-/.('/+62//4-.,+,*+'',&%*)&)'%'&%%.*3/)(0)$&'&)($)('/)'$)&%&++..)-%*$.%*/1+/(,*&(*+26-12081&'+&%).*-,2,+*),241,(*-,(*&%$*/,449)+-,*,25/4**..5640+-3+0-.-8887;*)%(),999/.//432/694.-,-.0.+*%(#&)')',)**)+,+*06/8/)-99317331104./+.294.)*'+1.)$*++(/((%)'(,-7/0-3/'&'.'286525613,*+)(.**''-39862:-))01/)()(..17+--*..*+-95;4:4'(/(+/'3%'%%(((/,'*()33/)'%(()+25+85**+'$%-&%)')043325('''&'$&),/;8-697/046/4//04),*,5844788+118+-175/&-.-:3745645434/664<2943:44.453$%$$%'&*+-*,,&/90,3001549-*1,*+1/264677/,1-*14)'++'&%&$--45746.//1.12-),-92.)+*.,3/(.3/22023.676960/,4+')%-,++,5.+*(7/0//(+++-().56464;55;8877661/*'-3,+-&*%'*.)-63++',(++/6*./:9-1;00254564567:512,-.7/%+(2,/12664010/+****%&&*-.277392.:09/8450671742.-,)+*--,,+-0/6358172:0/21/25.230/5((&+-3+3+,-21.*+)%&&&)/11)(($),-)7+()%$$$(*)()/,((0+,4-51++/+''$$%+)/0/610.4--+%)*'*(3664+,,/.-390.3--.*+)*./66.,-3-,*)$%(*/.0.4.0,.+-.
@67abe886-4445-4ad3-8d0b-960a029c7ab4 ch=339 read=70140 start_time=2019-12-13T04:38:35Z barcode=BC01 runid=2c9cf7bc05858273f10e7d7ec552fc0bd742dc3e
CCCGTTTACCTTGTTACGGCTTCACCCCAATCGCTGACCCTACCCTCGGCCGCTTTTCCCTTGCGGTTAGCTCACGGACTTCAGGTATTGCCAACTCTCATGGTGTGACGGGCGGTGTGTACAAGACCGGAACGTATTCACCGCGACATTCTGATTCGCGATTGCCTAGTAACTCCAGCTTCATGTAGGCGAGTTTCAGCCTACAATCCGAACTGAGACTGGTTTTAAAGTTTGGCTCCACCTCGCGGTATTGCATCTCTCTGTACCAGCCATTGTAGCGTGTGTAGCCCTGCATAAAGGGCATGATGATTTGACGTCATCCCCACCTTCCTCTGGTTAACCCAGGCAGTCGCTAAGAGTCCTCAACTTAATGGTAGTAACTAACGACAAGGTTGCGCTCGTTGCGGGACTTAACTAACATCTCGACACGAGCTGACAACCATGCACCACCTGTCACCTTGTCCCCGAAGGATTTCCTCGATTAAGAGTATGCAAGGGATGTCAGAAGTGTAGGTAAGGTTCTTCGCGTTGCTTCGGAATTAAACCACATGCTCCGCTGCTGTGCGGGTCACAAATCAATTCCTTTGAGTTTTAATCTTGCGACCGTATTACTCCCCAGGCGGAATATAATGCGTTAGCGGCGGCACGGAGTGTTGAAACCCCACACCTAGTGACCCGATTTACGGCGTGGATTCCAGAATTATCTAATCCTGTTGCTCCCCACGCTTTTCGAACTCAGCGTCAGTTACAGCCCAGAGTCTCGCCTTCGCCACTGGTGTTCTTCCTGAAATCTCTCTACGCGTTACCGCTACACTAGGAATTCCACTCTCCTCTCCTGCATCCTAGATAGCCAGTTTAGATGCACCCAAGTTGAGCCTGGGTATTTCACATCCCTTAATCATCCACGCCTACATCCTTTGCGCCCAGTAAATCGGATAACGCTCGCCACCTACGGTATTACCGCGGCTGCTGGCGTAGTTGGCCGGTGGCTTCCTCCTTAGGTGCTGCGTCATTATCTTCCCCAAAGACAGAGCTTTACGATCAAAACCTTCATCACTCACGCATTTGCTGCATCAGGGTTTCCCCATTTGGTACAATATTCCCCCACTGCTGCCTCCGTAGAAGACAATATCAGCACCAACCGCGGAAAGCAGTACACGTGGCACC
+
53*)(/+',..5008.1102640(-47*..00)'+,0251'''2)+0*413+++*()-/(,/,/')+--.786357:677:6,1,,()('%#,()*.++,.1988653619765843421+7433658.000..3130.,-'+.42256<:842462/132/7./22,0-)%-+9+,,22:789766.4-..10;5*%*3.--,10(...3:66444889:94<<-19+,5;6&,),-0),4.,**%&,+2/--/12521-2367;---8-557(('(*,,.0,-/0093*')')&+.%4'4065433%/5((*,+./0+0/0(.296;8046,-65:1003.*,2777980211(''*-04+0(-''(-20480/0068653751/1-'))(6+./01209/..09.,()'.(*)'&%(()'))*-576673)**)*&8089..,2/1295730.1/000/467,+%+')&+1.11001,7,/*())+.+,-35+00+/-452)**((./.01/-..22:98:5%2227-/081')+((0+;,1))*+6,---3+,//-/01275:.++%',0--*-+0,4/47//3/1::-0832/4+,-11+%&&+)&+/964./06817772'*(.-6644;,+**3,'++(*('$&'*25./842<9/&++.6,,--&'##&(',62*-)0/.0+4&)$,)+,%%/)*+4)/,,+%&&,4*+.-,27+-,.15;+1-,'&((-&325671;20--*41)+*)-++&++/2,2879:/)-39479;86945*%/((-146732..&%#&$'0715616-4402'1(7-:.'('),+/-//2-,+*$*2((*8:9+&,:-18;3*,((('&6.)+-,-5,,,0627:4/-0:4//00+7-'%,)7/4265'&)+-3-,-&'.+*55'.0.0/()-./-),*50835212798:;78:33/-'&*1,+--)//72335.4+*((&//+'%'$&$+).+126943)+)%0)*'(%&&'*4+9,**8837:9+494+.3-(*))120.--,-.).-&*/+/../7010-')()&+0/),//.349/6542:5/23.(*/&*(+*&.))*55,347/&(&&(+,1/-68),)*0(/,5*',+0,+(+%03262,''*0++*&'()--1%(,,''+%$"
@f73ef9ce-3ee4-4414-bad7-a9ff329514a1 ch=89 read=62082 start_time=2019-12-13T04:38:44Z barcode=BC01 runid=2c9cf7bc05858273f10e7d7ec552fc0bd742dc3e
CTCCGGAGGCAGCAGTGGGAATATTGCACAATGGAGACCTGATGCAGCAACGCCGCGTGAGTGATGAAGGTTTTCAGGATCGTAAAGCTCTGTCTTTGGGGAAGATGACGGTACCGGAGGAAGCCGTAACTACGTGCCAGCGTACGGTAATACGTATAGGTGGCGAGCGTTATCGGATTTACTGGGCGTAAAGGGCGTAGGCGGATGATGATTAAGTGGGATGTGAGAGAAATACGGGCTCAGCGGGTGCTGCATTCCAAACTGGTTTATCTAGAGTGCAGGAGAGGGAGGTGGAATTCCTGAGTGTAGCGGTGAAATGCGTGGGGTTAGGAAGAGCACACCGGTGGCGAAGGCGACTCTCTGGACTGTAACTGACGCTGAGGGCTCGAAAGCGTGGGAGCAAACAGGATAGATACCCTGGTAGTCCCACGCCGTAGGCTTGATGAATACCTGGGTGTGGGGTTTCAACACCTCCGTGCTGCAGTTCCTGCAGGGGAGTACGGTCGCAAAGATTAAAACTCAAAGGAATTGGGGACCCGCACACAAGTAGCGGGCATGTGGTTTAATTCAAGCCAAGCACTTGAAGAACCTGGCATGCCATTGCTCTTAATCGAAATCCTTCGAAGGGACAGGTGACAGGCGGTGCATGGTTGTCGTCAGCTCGTGTCGTGAGATGTTGGGTTGAAGTCCCGCAACAGGCGCAACCCACTTGTCGTTACTGCAGTTGAGGACTCACTTGAGACTGCCTGCGGTTAACCAAGGAGGAAGGTGGGGATGACGTCAAATCATCATGCCTTGCCGTAGCCAGGGCTACGTGCTACAATGGCTGGTACAGAGATGCAATACCGCGAGGCGGAATACTAAAACCAGTCTCAGTTCGGTTGCAGGCTGAAATACTTCCCGCTGAGCTGGAGTTACTAGTAATCGCGAATCAGAATGTCGCGGTGAATACGTTCCGGGTCTTGTACACCGCCCGTCACACCATGAGAGTTGGCAGCGCGGGAGTCCGTGGAAACTAACCGCAAAGGAGAGCAGCGGCCGAAGGCGGGTCAGCACTTGTTGAGGTGAAATCGTAACAAAGGTAACCGG
+
/,2(&*%'*,130.+/*25&3*+9.+,'0.833.''(/($'%)-/3*2253159,///+(+,,,.-+'(+1:8,0&0+,.1375:/++.56664764+13((&&'%%%*',+*-),*+/+).(+/0,2''*$''+-0300--*'/..--&'&2,)'(*,64677/.111.:000&/&241/2670(((,')()1837989::8;53)')')-113+/062..,.'&$&$),,.'0&+-.76)'*&-.,./:8757917.8689::3:-2243+/'-(**(14,*&/-)(+*(-*'+--/++&&''&$%(+175.,2+)''(%&()$)'&0,)*&)'((*(,4%43/2,)*+*+-..//0125772322366433455540/+335.9)*./)*-.23.''-19(243311,/45137,)(+'(((.,+'0.3...-%%&&&'*,,.1.+/'&&,)-23/99-/-(''&++-413%$##$%#&$%),.,(')(-31('''(849-0'**2+((+++598.-.**'((&$%#$'12/491+-%+*,/.,,+--,4,,%(&),14752/151-)%'%,,)0-)&&&).'/()'$%$($)&''%%($((*/6.801*(&(%'/'*)(&*,10253(2+/04()*&)0)++977333345778*,.('$&'13-6-)(22308,/)))%&'((79(*85'7-,55262,.4)$'&&$*5.5/-+&%$&&,0)*03../($&)'+,.1+++0.81014/4/.,/+,-2+-1-406+&+,,)%)(*-003:801/8754-,)%%$)(+)')1*(+8655.0+,/93067:8162237/'5--++++)*,../0<6/-,100,'+()&(%&*/5*1377807&-)7.+1*)%%'),&$%(+'%%%&)*.0*,-*(*.18.-,12*&((-72622,/&&%(*1*,7878:8:8:977988:77;1(001104422---.23797114210130///+()1**'(%%&',%./''''**.*)''%+,/8171432'1-++%'),+.-004)1*('$(*&().')#%%$(*'*&+,+,/2+*+024:87;),-45:7:4-
@467eb459-7917-4577-b2eb-3f623e36dd20 ch=282 read=57766 start_time=2019-12-13T04:38:41Z barcode=BC01 runid=2c9cf7bc05858273f10e7d7ec552fc0bd742dc3e
TTCGGTATGCTTCGTTCAGTTACGTAATTGCTGGTGCTGAAGAGAGTTGTCGGTGTCTTTGTGTTAACCGCCTGTCATCTATCTTCGGTTACCTTGTTACGACTTCACCCCAATCATCGAAAATCCCACCTTAGACAGCTCCTTCCTTGCGGTTAGGCCACCGGCTTCGGGTGTTATCAACTCTCGTGGTGTGACGGGCGGTGTGTACAAGGCCGGAACGTATTCACCGCGACATGCCTGATTCGCGATTACTAGCGATTCAACTTCATGTAGTCGAGTTGCAGACTACAATCCGAACTGAATGGGTTTTATGGGTTTGCTTCACCTCGCGGCTTCTTCCCTCTGCACCATCCATTGCTTAGCACGTGTAGCCCAGGTCATAAAGAGGGGCATGATGATTTGACATCATCCCCGCCTTCCCCTCCAGCTTGTCACTGCTTATCTCGCTAGAGTCCCAACTTAATGATGGTAACTAACGATGGGGTTGCGCTCGTTGCGGGACTTAACCCAACATCTCGACACAGGCTGACGACAACCATACCACCTGTATCTCATATGGCTATCTCTCCATCTCTGGAGCCTTTATGGAGTATGTCCAAAGACCTGGTAAAGGTTCTTGTACCAGCGTTGCTTCAAATTCAAACCACATGCTCCACCGCTTGTGCGGGCCCCCGTCAATTCCTTTAGCAGGTTTCATTCTTGCGGGCAGTACTACTCAGGCAGATACTTATTGCGTTAACTGCGGCACTGAACTTTGACATCAGCACTTAGTACTCATCGTTTACGGCGTGGACTACTGGGGTATCTATCCTATTATTGCTCCCCCACGCTTTCAGGACTGAGCGTCAGTTGCAGGCCGGATCGTCGCCTTCGCCGGTGTTCCTCATACATCTACGCATTTCACCGCTACACATGGAATTCCACGATCACTCTCCTGCACTCTGGCTGCCTGGTTTTGGCTTACTGAAGTTAAGCTTCAGGCTTTCACCACCAGACCCATGCTGCCGCCTGCTCCTCTTTACGCTAATAATTCCGGATAACGCTTGCCACCTACATTACCGCGGCTGCTGGCGTAGTTAGCCGTGGCTTTCAATAAGTACCGTCACTCGGCTACCATTCCTGTAGCCGCCGTTCTTCCTTTATAACAGAAGTTTACAATCCGAAACCTTCTTCCTTCACGCGGCGTTGCTCGGTGAGGGTTTCCCCAATTTGCCGAAAATTCCCTACTGCTGCCTCCGTAGGAG
+
&44143,.,//10,+5/'/2:4546/--4-0.77999:/++''&&(*9,-+***'.,/51&,*,-,+((%'%''+527774660*)(*16.1+1+)/7*//,37;1,.((%/+)(%&($+')/),,)*43887564+1/.2/268,+*)++4*9,,65;45201-096,.+++.712+2'('*(--19::978781544*0----.02863,4,(&/((&.+/<5,.))*-5533.9()+98<71354090.-*,-/-95+(.+.4/&0(*&(/21441:+0)..65469:72,)06.*())'+7./8;0356<177.$'3*1/4:78.+++*-1.48.;1*-++,02858:9254*%&##%''//)+))+-:2)-730-.-,)+'0194-*/+-.114;4.-.'/11249:.)-.0242)004.+,--7.0**+*-%''%*.031252--0037,+)('%0)*'&-.65332135.-((&),60:000899259,.-883+/+1*1,'*,,1274.+++)*%$&,01/42'4,+0:0,&)&%*.++101113-1/1/31/11,'),263440((--,-62/3,$)$%%%'-0/.2&1*%)',2,,1+18(-)06+4+%($&***.-2.,.796(%+'.%),036.*,,,,,2**6,565:3538363+7771)-3587;71/83((&%**+:.317<435111/,-*+-,4.+,-.334400+/+-./-02/004<3:4648+8889:984-,,*)*:3/,)%+)%'(+0.-..-032/94+$')*-/46:465232(3.+-//1'()/7-,/-'*+).10587-%)()0:.,'552/.00254543.;/../++,*6.89989412*%(.+364300283--0,..00005+323,26/)$)0--0-*(*'''-'(5+95--,-22&()/153,-0%)(,,-1366976:921,'&&&'0*03261-8.6-',+0/&22,-,**+1-','*)///)$&(*003:58))(().4133:0%'%&%*,.+-151/62513./,104/21+.1-&)'-2.3833,6.33590800/.282/0494;6;-02.*-7-38,31288:/--.*1,+,&.-'*-21.*((*,7078488-)0,(%*(()*()(')*)-;2**,4,3**+*.-48<65973697+0.11:4012,,./+-+*&*05-;./32-(%-,))/577;886/93+))22566446-22')&/(+$
@60de076f-c02e-4bcf-a9bd-81caa352b5fc ch=27 read=41339 start_time=2019-12-13T04:38:42Z barcode=BC01 runid=2c9cf7bc05858273f10e7d7ec552fc0bd742dc3e
CCGGTTACCTTGTTACGACTTCACCCCAATCATCAATCCCACCTTAGACAGCTCCTTCCCTTGCGGATTTAGGCCACCGGCTTCGGGTGTTATCAACTCCCGTGGTGTGACCCAGGCGGTGTGTACCAGCCCGAACGTATTATTCACCGCGACATGCTGATTCGCGATTACTAGCGATTCCAACTTCGTAGTCGAGTTGCAGACTACAATCCGAACTGAGAATGGTTTTATGGGTTTTGCTTCACCTCGCGGCTTCAGCTACCATCCATTGGCACGTGTGTAGCCCAGGTCATAAAGGGGCATGATGATTTGACGTCATCCCCGCCTTCCTCAGCTTGTCACTGGCAGTCTCGCTAGAGTCCCAACTTAATGATGGTAACTAACGATAAGGGTTGCTCGTTGCGGGACAACTAACATCTCACGACACGAGCTGACGACAACCATGCACCTGTATCTCCTTATAGCTATCTCCATCTCTGGAGCCTTTATGAGTATGTCAAGAGACCTGTTAAGGTTCTTCGCGTTACTTCAGATTAAACTGCTCCACCGCTTGTGCAGGCCCCCGTCAATTCCTTTGAGTTTCATTCTTGCGAACGTACTACTCGAGGCGAATTACTTATTGCGTTAACTGCAGCGCGACTTTGACATCAACCATAGGTACTCATCGTTTGGCGTGGACTACTAGGGTATCTAATCCCCTAATATTTGCTCCCCCCACGCTTTCAGGACTGAGCGTCAGTTGCCAGGCCAGATCGTCGCCTTCGCCGCGGGTGTTCCTCCATATATCACATTTCCACCGCTACACATAGATTCCACGATCCTCTCTGCACTCTAGCTGCCTGGTTTCTATGGCTACTGAAGTTAAGCTTCCGGGCTTTCTACACGAACCCTTGCTGCCGCCTGCTCCCTCTTTACGCCCAATGAATTCCGGATAACTTGCCACCTACGTATTACCGCGGCTGCTGGCACGTAGTTAGCCGTGTCTAACAAAGTACCGTCACTCAGCTACCATTTCCTGTAGCCGCCGTTTCTTCCTTTATAACAGAAGTTTCGTCGAAAACCTTCTTCCTTCACGCGGCGTTGCTCGGTCAGGGGACATTGCCAAAATTCCTACTGCTGCCTCCCCGTAGGAG
+
51422:*1050-07+,++/1:0/,11-.0345::6:22:2.1004/11.,,-,7685:7+-/+--1%6))(*/3+%+*',,5;3-./*)/+,+6/,*+/9++/271.%%%'%%'-41+23342214'&%**''++)+-+//+6,+)/).053654378779<:6892.7../10/-./,*(+/-052.300-7)+-3:48799321,/2++2/.5/-(()(-,,60;<3.33<676:+(*:-;8:<2:+..2+*(&%('(%+(-142+-)+%'(20/02-*+,,),+/:895377)/263+49///-,5;212616665.88-&%')-*/01-(..)/2513.4.,,660-0,+/-*,..075.1-.2,4-/076976:8779834415./,-5/1*238:-(.,-/)*'+$,+52..))&)).064..52553024611190753,3.+,467752%,(((()*-+,+,-46642414;0010.1413/,,-,0&.-'-')+,94)*%+*++0.8337677841'.324+*,+/,65&''*,46./3,/00./14'./-445'(-.+,.+4.-5:0,,2</.48:-7,,,)%).+'&))*011&&+20,)/-0.0-6.,9//,6-1-23+3*--%'%(+/560.///.++*&$&$&(&)*)*'))637*1+106+3377556(32*+/--,+3/-7/)%$()')/)$'*8.:45.)**+34./%570/.'&&))56360<-//.4534666:97:::;;8;8415')'-(*,;;95577///057.))%*35-()13+,)((')$%&*,.83/'))*,2/./)+&&(%('*1*-1224;9:53:7***,*%$'(/2.5+*6,3+'.050*'570194+&$'$&*,72;,.-*,766,+3+...,2-*)+01,,62/3.-2/'.,2:021706++'(/230-514-5...2;89<8/5/..5::940..,-,1/7///0*+$$%$'&$15)&'*,9696-/0,',,-36924;6//0+&)'.,*,..3;---0-,)22-/0730)+&',,'$$(.((033066;66;4.2/,(-*--/-.,4///7-940'...-*./5930/(0/..+.)(+/0.1212905/,,,.(4(,%
@7db3a428-c55c-46da-ba35-00476e7e9228 ch=39 read=73115 start_time=2019-12-13T04:38:39Z barcode=BC01 runid=2c9cf7bc05858273f10e7d7ec552fc0bd742dc3e
CCAGTTTACCTTGTTGCGGCTTCACCCCAATCATCAATCACATAGACAGCTCCTTTCGCGCGGTTAGGCCACCGGCTTCGGGTGTTATCAACTCATTATTGGTGTGACGGGCGAGGGTGTGTACAAGGCCCGAAGAACGTATTCTGCCGCGACATGCTGATTCGCGATTACTGGCAGTTGCTTAAGTCGAGTTGCAGACTACAATCCGAACTGAGAATGGTTTTATGGGTTTTGCTTCACCTCGCGGCCGCTTCCTCTGCACCATCCATTTGTAGCACGTATTGGCCCGGTCATAAGGGCATGATGATTTGTCATCCCGCCTTCCTCCAGCTTGTCACTGGCAGTCTCGCTAGAGTCACAACTTAATGATGGTAACTAACGATAGAGTTGCGCTCGTTGCGGGACTTAACCCAACATCTCACGACACGAGCTGACGACAACCATGCCGCATATCTCATATGGCTATCTCTCCATCTCTGGAGCCTTTAGTGTCAGAGACCTGGTAAGGTTCTTCGCGTTGCTTCGAATTAAACCACATGCTCCACCGCTTGTGCGGAGCCCCGTCAGTCGCTGAGTTTCATTCGCGCGGCGTACTACTCAGGCGAATACTTATTGCGTTAACTGCAGCACTGAACTTTGACATCAACACTTGTACTCTGCATCGTTTACGGCGTGGACTACTAGGGTGAATCTAATCTATTTGCTCCCCACGCTTTCGGGACTGACGTCAGTTGCGGGCCAGATCGTCGCCTTCGCCATGGTGTTCCTCATCTACGCATTTCACCGCTACGCTGGAATTCCACGATCCTCTCCTGCACTCTAGCTGCCTGGTTTCTATGGCTTACTGAAGTTAAAGAAACTTCAGGGGCTTTCACCACAGACCCTTGCTGCCGCCTGCTCCCTCTGCTTAATAATTCCGGATAACGCTTGCCACCTACGTATTACCGCGGCTGCTGGCGTAGTTAGCCGTGGCTTTCTAATAAAGTACCGTCACTCGGCGACCATTTCTGCCAGCCGCCGTTCTTCCTTTATAACGGAAGTTTACAGCCCGAAACCTTCTTCCTTCACGCGTTGCTCGGTCAGGAGTTTCCCCATTGCGTTCCCTACTGCTGCCTCCGTGGGCAATATCCAGCACCAACAGAAGGTTAACACAAGACACCGACAACAATGGCACCAGCAATGCGTAACCG
+
$$#(-73,0+4+()'##*&*./5.533*1+,.3776;11'*%&)+,.-,--//23')%%%%'+).&(.36./5+1*(,'+0)*(1-,,/,.())'(1.04)131-.17.27,*(.1)*+521/.150085'+%'((,,/758/1(*,9-0.-0135688070/-36329,.(+%%#%.+)(.'%$%&504432/.,/330/+--+---27410*(+0/5695:,01/8.599-./0-,+2:57564-1&&(3)58.1365342788931;-+,-+*(+,-$*&&'.+'+.-/./0+*,6,65.,-,(.4,()*-,48.).1.4/5,1/+*--4133899492-,,/./,+/**)(()),)2'&'1+11376:992//10--...*&-,7+/%#&(+4;,/03)*'+)+'.)'*,-+++**&)*,+)--)/121,21.-6,6-'($)%%'%((,/17'-(+*63232.///27551/+-05*,50.9)'&&%**+)+,,89237327)4-98893110/-*-353((*,+0:68/+,,,,008-,6.))+/,-++)-$'776-*+/)'+)''%'%++:;04861*+,+-)*)($))(*,-06:9*'.+(*3*-39//..00-)()+(++(---37..42/12577+-,*&(%&*+-540....0++.1)**300178220*--,/..+'+*(+)'/*+,00:4+.+253+(,*+-665)63.,'$#&()6-*8+'+&/-/,.-034266684220-25)'$**)/+3302*/2/$-()/1:82,,&)*3)*%$%&),(2-8,+,+/1.3//-12112&').+&1764150186;;0611&0..3,.//,8-0068-&(&''*7*-'1*0-784--/5)+.,/2</6/++0,/.+1/**,*49.((%%%%$)*&'))1(,-4-,2(*'&'((,,(-/.&2,--11.0511.3-..2+8**(+'+(3,)'%$&(1.050))*+146,**-56699/342(/.0+.6./;:,(%$%')+2/1745;87;91180.0182/./-,0;6(*)%.-('15-375;998626;-()((+..///9*71-$2-',+5-29;-*11'&%%'/5'(*43..-,-.)14)((+)(+5-,.1,**,.23535.-/.)*)2+5../1.,*./17-/)+'&%$$#()-/5001-80+/.&,+#"$
@f8e75705-c263-4b49-842b-ce5ece4ce242 ch=147 read=65626 start_time=2019-12-13T04:38:55Z barcode=BC01 runid=2c9cf7bc05858273f10e7d7ec552fc0bd742dc3e
CTACAGGAGGCAGCAGTAGGGAATTTTTCGGCAATGGAAACTGACCGAGCAACGCCGCGTGAAGGAAGAAGGTTTTTCCGGATTGTAAACTTCTGTTATAAAGGAAGAACGGCGGCTACCACAGGAAGTAGTAGCCGAGTGACGGTACTTTATTAAATACGGCTAACTACGTGCCAGCAGCCGCAGTAATACGTAGGTGGCAAGCGTTATCAGGTGTGGGCGTAAAAGAGAGGGCAGGCGGCGAGCGAGGTCTGTGGTGAAAGCCTGAAGCAGCACAGTAAAGCCATGAAGCCGGTAGCTAGAGTGCAGGAGAGGATCGTGGAATTCCATGTGTAGCGGTGAAATGCGTAGATATGGGAGGAACACCAGTGGCGAAGAGCGACGATCCTGGCCTGCAACTGACGCTCAGTCAGAAAGCGTGGGAGCAAATAGGATTAGATGCCTAGTAGTCCACGCCGTAAACGATGAGTACTAAGTGTTGGATGTCAAGTTCGATGCTGCGCAGTTAACGCAATAAGTACTCCGCCTGGTAGTACGTTCGCGAATGAAACTCAAAGGTGTGGGGGCCCGCACAAGCGGTGGAGCATAATGGTTTGAATTCGAAGCAACGCGGAGAACCTTACCGGAATATTGACATACTCATAAAAGGCTCAGAGATGGAGAGATAGCTATATGGGGTCACAGGTGGTGCATGGTTGTCGTCAGCTCGTGTCGTGAGATGTTGGGTTAAGTCCGCAACGAAGCGCAACCTTTATCGTTAGTTACCATCATTTAAGTTGGGGACTCTGGCAGAGACTGCCAGTGACAAGCTGGAGGAAGGCGGGGATGACGTCAAATCATCATGCCTTATGACCTGGGGCTACACACACGTGCTACTATAATGGATGGTGCAGAGGAAGCGAAGCGCGAGTGAAAGCAAAACCCATAAACGTTCTGGTTGGTCTGCAACTCGACTACATGAAGTTGCGATCCTTTGTGTCGCGATCAGCATGTCGCGAATACGTTCTCGGGCGCGTACACCGCCGTCACACCACGAGGTGATAACACCCGGCCGGTATGGCTAACCGCAAGGAAGGGCTGTCTAAGTGGGATTGATGATTGGGAATTGAAGTCGTAAAATTAACCGG
+
&'))&24,071351-.,.)3..51:;:.5.612:64.,2+*''*0.85687:854933366)6-113+,--3/8:;1.013-01-02:566:655/8//0:,3-28/10*&-+.0,+),&)+*.()(')%/---1.)('(,+32821.-*,),-83'''*,-++.4-435/0-.20-.-(/(-*$'*.5437541-+-%,+.6)+.+)*1.*./..40.,006286)&)(&-2.-*-87262('&%)(-2-1.%'(..*)***-84326)*&&'%)'*+-5/*,+$#&%$&)$()%'*,0/+)*,-1/14---10011'7+5+3+8+6((((())+,-60/0;53131,,+-+1/+,)(,0,1333.,,*1./-/4*+-00343471))045656600-,,/1)-00/408%%'+*''/,().')+16;137:.4/-)0/&17,*(5,025/,..397998.())--224243-(*+*+2/4.0-,(+-,1//$'-'''''())*/.,)1,./0-/0++&*,.0-141-((+*4-.-3-.&'('02)'*',,2%),)+1/((*592.9,--,0/410,6478,..*/)4-2-56,%1)2.)),.',+$1,/05+.-10968+4()*''+$,'&(+0-*++,//098+.-++,)'%+238+)(((0/.30.))),&','*)&)(-1028977130'12///145*/0018:9::8211/056/9'+.05'/,.36-/3*6&'()+852..,*-0-.44260//92272640/4++---2-8:74773,1-+&&&(+7,+-.(0123445/10/,*(('0,65(8/+),458799:;5/0*+))+&/*)+-/.132-)-).+110.-**%'+0/51+'#$$(/*(,+,,246777-.+((&(')-)+'(%%)('+,,$+3996094'(+1))$'),)(*)''%24206352333140-...&(+''.(%&))+$$,'*)*,46-+*(+0%000511'')*/-/2356201)4*0'(#%$'&,0,23)*'%&&,)$'((&#+%'(,)+&,%$&)/5.5.&%((*&',352520(&()')'&'*+*+0++*.8//41-.//.414-**)+,-23'01-/15-','4*35.5
@d2dead3c-3eeb-4c65-82e9-25ef414f1d2a ch=180 read=105604 start_time=2019-12-13T04:38:54Z barcode=BC01 runid=2c9cf7bc05858273f10e7d7ec552fc0bd742dc3e
CCGGTTACCTTGTTACGACTTCACCCCAATCATCAATCCCACCTAGACGCATCCTTCGCGCTGCGGTTAGGCCGGCTTCGGGTGTTATCAACTCTCATGGTGCGGGCAGGCGGTGTGTACAAGGCCGAGAACGTATTCACCGCGGTATGCTGATTCGCGTTACTGGCGTTCCAACTTCATGTCAGTCCGAGGTTTTAACGAATTCACAATCCAGACAGAATGGTTTTATGGGTTTTGCTTCACCTCGCGGCTTCGCTTCCCTCTGCACCATCCATTGTAGCGCATGTGTAGCGGGTCATAAAGGGGCATGATGATTTGATCATCCCCACTCTCAACTTGTCACTGCTTGATCTCGCTTCAGTCCCAATAATAATGGTGGTGGCTAACGATAAAGGGTTGCTGCGCTCCGTTGCGGGACTTAATAACATCTCACGGCGCGACTGGCGACAACCATGCACCACCTGTATCTCATATAGCTTCTCTCTCCATCTCTGGTTTGTGGTCGTAATAAAGACCTGGTAAAGGTTCTTCGGTACTTCGAATTAAACCCTCCACCAGCGGGGCCCCAATCAATTCGCTGGGGTTTCATTCTTGCGAACGCATGCTAACCAGGGCGAATTACTTATTGCGTTAACGACACGCTGAACTTTGACATCCAACGCGCCAGTACTCATGTTTGGCGTGGACTACTAGGTATCTAATCTTATTTGCTCACGCACCGGGACTGAGCGTCGGTTAGGCAGATGTGCTTCCGCCGCTGTTCCTCGCATCTACGCATTTCACGCTGCATAGGTGCAGTGCTATACTCTAGCTGCCTGGTTTCCTGCCGAAGCACTGAAGTTAAGCTTCAGGCTTTCACCTGGGCCGCGCTTGCGCCTGCTCCATAGCGCTTAATAATTCCGGATAACGCTTGCCGCACGTACGCGGCTGCTGGCACGTAGTTAGCCGTGGCTCTAATAAAATTGCCGTCACTCAAAACACCATTTCCTGTAGCCGCCGTTCTTAACGGTTTGCAATCGAAACCTTCTTCCTTCCTTTGCCGGCGTTTGCTCGGTTTCCCATTGCCGAAAATTTCCCTACCACTGCCCCTCCCATGGGAATATCAGCAGAAGGTTAACTGCGGGCGCAACCAACAAGCTGCTGTACGTAAGCGGG
+
85.279.2.1/'03*+--04954/440(/,008868,80-)/4+,,030.#&,').,()&%()+/3/5).055*--+/-&.*+%+*),,++++.--/470-+(&+*/%37324++,,*--/.2.6-)(,.62*3-10835:,+($)()*433.31.&()-)&%$&'(*502)/&*/5++*$&'&)32()'-)+.*%##&&()+/)%%+4,,-'*(&%+,/-3+5;;,3309/4;9./45<3240**')*2/382-/240:0.01///141668,7,*%'),&.$-)-*((**'+(*)''+5),1939:90/0//8;*((''5)41/*'++*%&%&),.,,0')+)('(&$)&(*').,,%&)36.+%&+.*))**)*)*''&'&(*()./63*/2/,/+++,./463)(')')'7841.4-4*/0..--*)%(*)&%%%#')-/-.04794863-001:36:3.,,++'+$'$&%#%+,/000003435540).(%&%&&%&%#%&(*&)/))+/2,1),-9+,-2:2.'(&%%&**2/(),2,34','&'-5*(&#%$%'&&&%&%)((,)3-76%%-)(.*-8-,%&)),,+-/-1*(**,)*/&&*.(*-&$'&&-)()++)3++-0/--+')')$-(+./380530.44819,1+/%+$&&'%0).15*.$,2**,8799;776312(,'&$&%$**5+('&+/+&*,(&'&&%&+,40*/04658789*50,%('%&&*)&&%()*-$%3*++,*-2*'('$%&(/0,0.1.4:9.-.,-+&)$%#*&'#%$()#$*&(%'&(+**,-,/7-/44:,)('&)'$'%%(+--+*.+-765-/.78-5910;0.,0+$&)(,)'(()*%()(*,)*,,,.$&''*++,)0-3357510.0.0)++%%,(*-2%'#&%($&%%(5010.1)4+'*'-(-08-./3.--)'+(()3,.61%,)(04+,-**-*$''$%$('%+11*'&&%+-233989:6''&$$&()'+)$(++1*%),)166;88:97673$&'('-('%%%')(&'-0*5/:3086,23.58++*'%&%%))))')'&&)%-.../.71'+&&&'000,)%$&&+-3+2,8/((%#%).0-',*,,%-'(&%#%$&&$$%$('%&&#$%#%
@ae11955d-1e63-45c7-8782-b4ee2a37f611 ch=61 read=97597 start_time=2019-12-13T04:39:03Z barcode=BC01 runid=2c9cf7bc05858273f10e7d7ec552fc0bd742dc3e
CCGGTTACCTTGTTACGACTTCACCCCAGTCATGGATCACGGTGGTAAGCGCCCTCCCGAAGGTTAAGCTACCACCGCTGCTTTTGCAGCCCACTCCCATGAATTGTGACGGGCGAGGTGTGTACAGGCCCAGAACCTTCTGTGGCATTCTGATCCACGATTACTGATTCCGACTTCATGCGTCGGAGTTTACGGACTCAATCCGGACTACGACGCACTTTATGAGGTCCACTTATCTCGCAGGAGTCGCTTCTCTCTTTGTATGCGCCATTGTAGCACGTGTGTAGCCCTGGTCGTAAGGGCCATGATGACTTGTCATCCCACCTTCCTCAGTTTATCGCACTGTAGTCTCGCTGAGTTCCCAGCCGGACCGCTGGCAACAAAGGATAAGGAGTTTGCGCTCGTTGGGACTTAACTTAACATTTCACAACACGAGCTGGCAGCCATGCAGCACCTGTCTCCACGGTTCCCGAAGGCACATTCCTCATCTCTGAAAACTTCCGTGGATGTCAAGGCCAGGTAAAGGTTCTTCGCGTTGCATCGGTGGCCGGCGCTCCGCAGCGTCAATTCATTTTGAGTTTAACCTTGCGGCCAATGCTGCAGGCGGTGACTTGTGCCCCGTTAAGCTCAGGCTTGCCTCCAAAGGGGCACAACCTCAAGTCGACATCATTTACGGCGTGGACTGCCAAATTATCTCCTGTTTGCTCCCCACGCTTTTCGCACCTGAGCGTCAGTCTTCGTCAGAGGGGCCGCCTTCGCCACCGGTATTCCTCAGATCTCTGCATTTCACCGCTACACCTGGATTGCCCCCCCCCTCCTGCAGAGACTCAAACTTGCCGGTATCGAGATGCAGTTCCCAGGTTGGGCCCGGGATTTCATCTGACTTAACAAACCGCCTGCGTACGCCCAGTAATTCCGATTCGCGCTTGCGCCTCGTATTACCGCGGCTGCTGGAAGGTTAGCCGGTGCTTCTTCTGCGGGTAACGTCAATGACAAAATTATTAACTTTACTCCCTTCCTCCCCGCTGAAAGTACTTTACAGCCAGGCCTTCTTCATACACGCGGCATGGCTGCATCAGGCTTGCGCCCATTGAAAGTACCAATATTCCCCACTGCTGCCTCCGTAGGAGCAATATCAGCACCAACAGAAGGAGTTAACGCCGACAACTTTCTTCCAGCGCACCAGCAATGGCCAGCGGG
+
4/(-03/3.:.-2902212/70,12:/--/66:9;576-/)(&%'*+0*./5870/-+((+-*5+8/+-1125$')%(,&&),-)%'&&*3/(**78.%/'%'--*)++.+34+)''')(/(*+0/47.7')'%'($&((')(*(*(/0,(++43-)*)&/((**-/2;641/44:5-,)&).4')%'12&$%'(0035-:24+202/3--344-/*,,7:.**%'()-,%***'()'.*-*-,'(),+-.6/0.((.1-+..11454:037,+./211**%2(().07/+.-./%*&()+)17-0..,((&%$$'&')/6/,288;6714,,031-20%3%'+-,&&)(',#%(%&-+534.*,/63999;0984943(459*1/00/0).&)/7))0+-.0'/)&).**.,-)('%-()(09*+,//11/1.,00,1('%&*()*$,*-./085021..(&**,163;0*+/,//)-*-52&),202./)),46702937234764'*+.-.)263/10,,(.74<746-&*++1(+((%'%&('('&&%'')*'%$#'%%,-/:8<7/099-01/4:7,426/6*+'((&)$*$'%#%#((%)%&((()(&&(***'),0+*),/1%(&%%%&),**+*54(30()+-/-/0--+*(*-64735)$'.*()-51246956/(*)*%&&)'))')+//.8-*+.603+)-,/.86-1,,'*)))&'&()*88:98;8859++(-661591264:976/'0%+%%&/43266&&,+)''%%((.62.),1-/-+,(*($&*#,'$*.323364,*,&'$($&'*2336+.))()*01*44568('(*,-9166.2*()34/1*0.24,320(--+*+)+041102360)'%*,45+*'&%$$(&'(''*+047920--60---().-()),%&)$-')-'+*(..911//0.'%%**080./*&&%#%+,9:<9633*.*+.8989.8-*+'++0,%')*50-.))-,,3.4:-5;8123,0)&)2/.0,)+*)*'$#$%(/')*/.64748;9,/+,,0//&),,0063339876*/1),.&,*58*(32&&')$)(*--2-0-12350+//-.*)*('.4*+(,+*)-+9,*-2--/.13597.,3*)/%'0%'''%3966//&(&('$%+$$#0/+-%/+/&+)&)$%%&'$'$$%
@ab3cc0f3-06d7-4b4c-a623-62e8df4395af ch=34 read=64781 start_time=2019-12-13T04:39:02Z barcode=BC01 runid=2c9cf7bc05858273f10e7d7ec552fc0bd742dc3e
CCAGTTACCTTGTTGCGACTTCACCCCAATCATCAATCCCACCTTAGACAGCTCCTTCCCTTGCGGTTAGGCCACCGGCTTCGGGTGTTATCAACTCTCGTGGTGTGACGGGCGGTATTATTGCGGCCGGGAACGTATTCCCACCGCGACATGCTGATTCGCGATTACTAGCGATTCCAACTTCATGTAGTCGAGTTGCGGGAACTACAATCCGAACTGAGAATGGTTTTATGGGTTTTGCTTCACCTCGCGGCTTCGCTTCCCTCTGCACCATCCATTGCTTGGCACGTGTGTAGGTCATAGGGGCATGATGATTGACGTACCTTCCTCCAGCTTGTCACTGGCGAGTATAGCTAGAGTCCCCAACAATGATGGTAACTAACGATAAGGTTGCGCTCGTTGCGGACAACCAATCTCACGACACGAGCTGACGGCTTAGCGCACCTGTATCTCATATGGCTATCTCTCCATCTCTGGGCCTTTATGAGTATGTCAGACCTGGTAAAGGTTCTTCGCGTTACTTCGAATTAAATACATGCTCCACCGCTTGTGCGAATTTACGTCAATTCCTTTGAGTTTCATTCTTGCGAACATTACTACTCAGGCGAATTGCCTTATTGCGTTAACGCAGCACTGAAGGACTTTGACATCAACGCAGGTACTCATCGTTTACGGCGTGGTTTTACTAGGGTATCTAATCCTATTTGCTCCCCACGCTGAGCGTCAGTTGCAGGCCAGATCGTCGCCTTCGCCGCTGGTGTTCCTCCATATATCTACGCATTTCACCGCTACACGCTGGAATTCCACGATCCTCTCCTGCACTCTAGCTGCCTGGTTTCACAACGAAAACTACTGAAGTTAAGCTTCAGGCTTTCACCACAGACCCTTGCTGCCGCCTGCTCCCTCTTTACGCCCAATAATTCCGGATAACGCTTGCCACCTACGTATTACCGCGGCTGCTGGCGCGTAGTTAGCCGTGGCTTTCAATAAAGTACCGTCACTCGGCTACCATTTCCCTGTAGCCGCCGTTCTTCGCTTTATAACGAAGTTTACAATCGAAAACCTTCTTCCTTCACGCGGCGTTGCTCGGTCAGGGTTTCATTGCCGAAAATTCCCTACTGCGCCCCGCACTCCCGTAGG
+
66(427-0*+,'12$),.39:5,675+03034:89<6/83+,,-2/0260499877.97**++,0/0.*-99/,3,/,(%'+'4-4-.9343161./),.47:9886786;9/3,.&.*'.&%$()+1,1(')/*-/0032+%)+)*)'',1565/&*-../4-6)%%'%(),+2/3'/(-1.4/2../010)')14-,&'('$',-15;:32-,/---%'$&'./5<<3.2+5.1::,456;+&)-)+(&*()084+,///9.-70.-/045489/29&%$$'%''0/,))(&%*//.-,+'251/0,+,+*/.7.,,+%$)*.120.1103371/20/5213-)&$'#&$$%/'(**+.35-.'(*.**-/46212/135122.7.-.2:112333029+0)/(''*+.',*+,.),/./-232388520,(&&%%&%'+''('')+-657&,*--6112-,,+(141/.,(%&'&%&%+-+,,,.//-./-*(*-9816,2-'+64<89<:66504).056(*,2-892')-.0/1130/15---'*-/1)$%&')'(*-/2508,,37.-.06:-*)./).4/2)*/-*1/,.000012799,/+/*&*&+0.26/00-5/.,++(+,%.'()(%((+/36/01)/2(&&$%&)())1155647286),,6142/+&*),..1),77556644:445./.:3./1856,()%'*&/,.,-0.3.9-/.607,%%5577;7053)35548-11.)/+,;9689936674897688:67<61./617951&-&'&$(&$('0))*)+.-.-2227655...-''*0129:99:7;41&&$%%')46-,''*3172.8/3.$*)-,.1703:1045712129;9.1-()%'*.,09./00.:/+.2;/--113.-2.188;62447;8:60-1-,5:3771./&+(,007<8628321280-*&)'/042:10274/2''(*+',.+390,--171350133/9687::62:.30)&((+&,+*.4047./2-%(0./*---)&),*,8501/545-,5:61:5<55<:57<4/10..000.9,,,0-978--3/-264+/.,270/9;607/0,*(+(*,*---'%&')--97-.41'
@f390c852-b6b6-4195-a7bf-b7f9a75b6565 ch=410 read=47903 start_time=2019-12-13T04:39:04Z barcode=BC01 runid=2c9cf7bc05858273f10e7d7ec552fc0bd742dc3e
CCGGTTGCCTTTACGACTTCACCCCAATCATCAATCCCACCTTAGACAGCTCCTTCCTTGCGGTTAGGCCACCGGCTTCGGGTATTATCAACTCTCGTGAATTGGCAGGCGGGCGGTGTACAAGGCCCGAGAACGTATTCACCGCGACATGCTGATTCGCGATTACTAGCGATTCCAGCCTACCGTATAGTCGAGTTGCAGACTACAATCCGAACTGAGAATGGTTTTATGGGTTTTGCTTCACCTCGCGGCCTTCGCTTCCCCTCTGCACCATCATTGCTTAGCTTGCGATGTGTAGCCCAGGTCATAAGGGGCGCATGATGATTTGACGATCATCCCCGCCTTCATCAGCTGTCACTGGCAGTCGCTAAGTCCCCAACTTAATGATGGTAATGCTGATAAAGGGTTGCTCGTTGCGGGACTCAACCAACATCTCGCGACACGAGCTGACGACAGCCATGCACCACCTGTATCTCATATAGCCTATCTCTCCATCTCTGGGGCCTTTATAGGTATGTCAAGACCTAGTAAGGTTCTTCGCGTTGCTTCGAATTAAACCATGCTCCACCGCTTGTGCGGGCCCCTCAATTCCCTTTGAGTTTCATTCTTGCGAACGTACTACTCGGACAGATACTTATTGCGCGTTAACTGCAACTGAACTTTGACATCCAACACTTAGTACTCATCGTTTACGGCGTGGACTACTAGGGTATCTAATCTATTTGCTCCCCTTTCGGGACTGAGCGTCAGTTGCAGGCCAGATCGTCATATCGCCACTGAGTGTTCCTCCATATATCTACGCATTTCACCGCTACACCTTGGAATTCCACGATCCTCTCCTGCACTCCTAGCTGCCTGGTTTCTATGGCTTACTGAAGTTAAGCTTCAGGCTTTCACCACAGACCCTTGCTGCCGCCTGCTCCCCTCTTTACGCCCAATAATTCCGGATAACGCTTGCCACCTACCACGTATTACCGCGGCTGCTGGCGCGTAGTTAGCCGTGGCTTTCTAATAAAGTACCGTCGCTCGGCTACCATTTCCTGTAGCCGCCGTTCTTTATAACAGAGTTTACAATCCGAAAACCTTCTTCCTTCACGCGGCGTTGGTCAGGGTTTCCCCATTTGCCGAAAATTCCCTACTGCGCCTCCGTAGGG
+
10*/,7%1,24+$'+'0053008:3-338732/6+18/+-&,&''0*-.0158586-+,--.606,+31/'1,0-,216(.&'%---0;/5///0545-$$'*('%$'+0.58820/,+),/,/430))&&'%&(()4<546:.254879744654:6336.9-,-643677803-*&(()&)*$+)41288-.0-8//+-2132/22,4-))4*))+)//.48:08.,02;709;4+14:410336,+-2-1113$)4:096,/350001::.4))0*%'%%%*,3--,-..0220*13)*.53312/5+46,++,+-236775:2-//1%()9.6/0,-06,3,&()+$))(*,466/80+0:96665+,+/40++((''.)+(*/,20,&*%$&',115*-63,4**'-+6;56/:6/(&&.(2+,,64-,*($&)+4.40//-.+'-.152*4;130-*05/27..325571,/-.,/-+,.1543268021/,)*230.3288.0%(++,65.0(.,//91(,-&&((-:42844885/--5.9--.1.296260+,0/.)'1,+('&'(),)0,3610.1052/5/(,750.64;8438;050//.,8438,++**01),$'&(**&(&%'&+$&'(/-7/4/3461%1,,0;179624479611'0*+/,-*/,0//*//5180%,(//-.1:212104+-1*((.-45956,*.1*(*-,,,'$(&-)7907420,1./001070/),--5/0077577++(+)*2:254.%(),925/*.8,289899978574:<71/48,/310(1$(&)'3*8-51,++,.+6../54012///2'(+%'*.26../+35..)+()**.-/,--*).21/)*+2/%.3+78-*(+,()),,46*(+(-2346,/4012071+,+,183/0217+-,./76;051829974++--,05-/1'(*+)+*+-.4,31+*3+++8657,*&(*/)040+*+1,3-1+.34-43;342()*+79888,214-3-,'/5.2884&-%'*017/2814('&('+-/0.+((('+)&).3244119;94;6<5611---+(.-,/0-*.*)'$%'03..:-/67;,65*&-(&+3+5.8.8+&%$%#%%'*).6+.2.(%
@a6f58c95-f6b8-4d24-b43e-4e10d0ac6b73 ch=252 read=108568 start_time=2019-12-13T04:39:04Z barcode=BC01 runid=2c9cf7bc05858273f10e7d7ec552fc0bd742dc3e
TGGTACTTCGTTTCCAGTTACGTATTGCTGGTGCTGAAGAAGTTGTCGGTGTGTTGCTTTCACCATTGGTGCTGATATTGCTCCTACAGGAGGCAGCAGTGGGAATATTGCAACGGGGAAACCCTGATGCAGCAACGCCGCGTGAGTGATGAAGGTTTTCGGATCGTAAAGCTCTGTCTTTGGGAAGATAATGACGGTACCCAAGGAGAAGCCACATGCTTTCATTAGCAGCCGCGGTAATACGTAGGTGAGCGTTATCAGGATTTACTGGGCGTAAAGGGGTAGTAGGCGGATGATTAGTGGGATGTAGAAATACCGGGCTCCAGCAGGTGCTGCATTCCAAACTGGTTATCGATTTCACCCGGGAGAGGAGAGTGGAATTCTAGTGTAGCGGTGAAATGCGTAGAGATTAGGAAGAACACCAGTGTGAAGAGCGACTCGGACTGTAACTGACGCTGAGGCTCAGCGTGGGGAGCAAACAGGATTAGATACCCTGGTAGTCCACGCCGTAAACGATGAATACTAGGTGTGGGGGGTTTCAGCACCTCCGTGCCGCCATAACGCATTAAGTATTCCGCCTGGGGAGTACGGTCGCAAGATTAAAACTCAAAGGAATTGACGGGGACACTTACATTAGCGGAGCATGTGGTTTAATTCGAAACAACGCGAAGAACCTTACCCTTGACATCCCTTGCATTACTCTTAATCGAGGGAAATCCCTTCGGGGACAAGGTGACAGGTGGTGCATGGTTGTCGTCAGCTGTGTCGTGAGATGTTGATTTAAGTGCAACGAAGCGGCAATCGTTAGTTACTACCATTTGAGTTGGGACGGGGCTTTGCTGGTTGACAGGAAGGTGGGGATGACGTCAAATCATCATGCCTGTGTAAGGCTACACGTGCTACAATGGCTGGGTACAGGAGTGTTACATGCTGTGAGGTGGAGCCAAACTTTAAAACCAGTCTCAGTTCGGATTGTAGGCTGAAACTCGCCTACATGAAGCTGGAGTTACTAGTAATCGCGAATCAGAATGTCGCGGTGAATACGTTCCCGGGTCTTGTACACACCTTGTCACACCATGAGAGTTGTAATACCCGGGGTCCATTCAAGCTAACCGCAAAGGAGGCAGCGGCCGAAGGTAGGGTCAGCGGTGGGAGTGAGAATCGTAACAAGGTAGTAACCGG
+
$&%()342.,)8.).*/11-0-/)0,+.6330.1015/*.-*,6//1*757965)#%%''&$%%&+-'-/-3)*+-*0-*+)/*&&-&,/(+2-*--,2327.+--+1)&(**.*('''&%')''(+.//63559879<1./.)$&')/000:581998.4967603.71**/08870560*/.*,/1-4+))(/)-++5/)0)/,+*)(.1-,,$($$&'&$&-'(),,.1:1921-0*'&)(+/./,**--407/,,$)'&022/17;;:7678<,.34/&%&-+/4.,.+-3+/)+)31975663*(.20-,4,067413/-,/*043/0-/0-51+*475238434*+*%$')'%#'%((43,-,/2,)'&*)*),.0.')*1'&#'$+,-+,3-+4512(&(&*-----+2)-8777678894/,2*(,/1770.(5099::9;444432330.,*((/)/..(-(/,,-//:,,%)+&*,&(-//7;/./01*265-%))-:77:;46**)'%$'&)*.089873-/10+491,-&,-/405612.22/4:44550(+'+*4+231515-.68331-*&'()/40///21-)(-'3::327461*-*)/02//1'17,(,%(%'&($)&')0,3'*,/50/233<;69867-*56+-51//235,11603/'.)&&53664.09.)---(3)(*-,0.3-54))+,)%'(+.9304,*06,3000*/-/68664647666410.0.,,(&((')*).-(,144764598540%/-(('$%$)()+))'''&)(&))),/80//4-,*%)&$*+()&)*('%$#$&/-)'*2.&&%('''&%&$*)..,//,475-0466779/:0014/0241151113,1&.54642-.,00422324)+**)/1,+/33/'''&''*()++'($%&)*.3.10+,//4:8,78/68:82-/0:408%)).+.2,11,,,/6:0/3;0259656.,-,--,,(*/891/250..)0,5,+,+---8744/088876/4)3)(*975811114-'255120.-23+*).)$)%,,0246751/0+(++8/+,0/-/9.+**)&/)%)$&,.',.17480201'.+&(%'%'&(',5./5,4.1.+/+,*,.+(6)2.)',,(%%()-1646243,/++,-/74:38
