# Supplementary material for: De novo species identification using 16S rRNA gene nanopore sequencing
Source: PeerJ. 2020 Oct 21;8:e10029. doi: 10.7717/peerj.10029 (PMC7585375; doi:10.7717/peerj.10029)
Supplement: Supplemental Information 2 — Contains raw reads. [file peerj-08-10029-s002.zip › pass_fastq_runid_2c9cf7bc05858273f10e7d7ec552fc0bd742dc3e_203.fastq]

@73023469-7544-44b1-94ff-a8319b0aec0f ch=69 read=60847 start_time=2019-12-13T04:39:11Z barcode=BC01 runid=2c9cf7bc05858273f10e7d7ec552fc0bd742dc3e
CCGATTTACCACCTTGTTACGACTTCACCCAGTCATGAATCACAAGTGGTAAAGCGCCCTCGAAGGTTAAGCTACCTACTTCTTTTGCAGCCTCCCATGGTGTGACGGGCGGTGTGTACAAAGGCCGGGAACGTATTCACCATGGCATTCGATCCACGATTGCTAGCGATTCCGGCTTCGCGGAGTCGGAGTTGCAGACTCAATCGGACTACGACGCACTTTATGAGTCCGCTTGCTCTCGCGAGGTCGCTTCTCTTTGTATGCGCCATTTGTAGCACGTGTGTAGCCCTGGTCATGCGGGGCCATGATGACTTGACGTCATCCCACCTTCCTCAGTTTATCTTTCAGCAGTCTCCTTTGAGTTCCCGGCCGGACCGCTGGCAACAAGGATAAGAGGTTGCGCTCGTTGCGGGATAACCCAACATTTCACAACACGAGCTGACGACAGCCATGCAGCACCTGTCTCACGGTTCCCGAAGGCACATTCTCATCTCTGAAACTTCCGTGGATGTCAAGACCAGGTAAAGGTCGCGTTTACATCAGATTAAACCACATGCTCCACCGCTTGTGCGGGCCCCAAATCAATTCATTTGAGTTTTAACCTTGCAGCCCGTACTCCCCAGACGGTCGACTTAACGCGTTAGCTCGGAAGCCACGCCTCAAGGGCACAACCTCAAGTCGACATCGTTTACGGCGTGGACTACCAGGGTATCTAATCCTGTTTGCTCCCCGCTTTCGCACCTGGGCGTCGGTCTTCGTCAGGGACCGCCTTCGCCGCAGTATTCCTCCAGATCTCTGCATTTCACCGCTCGCACCTGGAATTCTACCCCCCCTCTACGAGACTCAAGCTTGCCAGTATCAGATGCGTTCCAGGTTGGGCCAGGGATTTCATCTGACTTAACAAACCGCCTGCGTGCGCTTGCCGCCCAGTGGTGATTAACGCTTGCACCCTCACGTATTACCGCGGCTGCTGGCGCAGGTTAGCCAGTGCTTCTTCTGCGGGTAACGTCAATGAGCAAAGGTAGTGCTTGCCCTTCCTCCCCGCTGAAATTGCTACAACCCGAAGGCCTTCTTCATACACGCTTGGCATGGCTGCATCGGAGGCTTGCGCCCATTGTGCAATATTCCCCTGCTGCCTCCCGTG
+
22)&/5-*(+'++-/)15,/0278:62233,-/6-/.)-,,(/,)'+-9233('*+11'(*&)9.4/:33,0167;8589<7199-0,,(2+044-/66:9863699:96.101410.--5)5718(5544437540..4/)..2/141++-12/,--/80%+/,))0/461.)))')&(&)*&)*3*(&)6725115778/:58)8/975666645./0:6135/1220/-5,**--/.'(,*,/+--0432431;5,/2567:;;81:+,,,,,+--025411368,,.'1.*/(+'16668.0-+-*),+1/02899:8158+.8668/15,,/70+,*%''%$&('./35:10351/3-/*++)1-5.:278+-2+:./163.+4.70*)%1,15.//189/20-,1:73%)'+&&++5,38--/0/21.04188985.-(*)*+//2+.,-,*1+'(,/-/*,+6:8560-/0./002/04)+/46.0.+),/(,3.49479<99634/-.01<299-92'&$''&('(-/),.57&&-2.4;:0;0410./049789./-0&+),&.+.-,(%&)-2+9/;617;4115/;<6-847/911).17*+;2.,./.+*-+0$+.-.+)++.../1,*3-*+,0,++*'/31368;9866*7,,-.5.4++.*4)/6.-/)+6019-'*.62**-+).(',0*1.)../149:777**16,)+,.:/*(,.73..0-35+-.4,+,'&&(%(+*+*5*,+-&3/,1:1;702+&,(1045:6602.++,,''&$&)'0:50/4.+*(($((,0025262616+501320-+.+-0-$.%-282/*-.5/2766799;577.)+(*.*'&&+(20).5)$*'*%29*+)()011.,+20268&151446776852/+5++-1.//+)')%)(%(-3,8..-3-))&.10//%'*,.41.2:2819121708)'&+&,+*-'),+,11./3356<988971/.173125/90++*,28(0,/'&0'()2,4;6,8:86840--/8./0')(&'*%),//5,),3-4283<35685860(-++,+.1.-/-+*)(+++:%1$(*1/6)*)29,*44,,+.+5.-.8/78/),,))/3-2;0,3)
@83a8ed62-7c09-4e59-9b42-0468c866753c ch=14 read=43250 start_time=2019-12-13T04:39:22Z barcode=BC01 runid=2c9cf7bc05858273f10e7d7ec552fc0bd742dc3e
CTCCTACAGGGAGCGGCAGTGGGAATATTGCACAATGGGCGCAAGCCTGATGCAGCCATGCCGCGTGTATGAAGAAGGCCTTCCGGGTTGTAAAAGTACTTTCAGCGGGGAGGAAGAGTAAAAGTTAGCCTTTGCTCCATTGACGTTACCCGCAGAAGCACCGGCTAACTCCGTGCCAGCAGCCGCGGTAATACGGAGGTGCAAGCGTTAATCGGAATTACTGGGCGTAAAGCGCACGCAGGCGGTTTTGTTAAGTCAGATGTGTGAAATCCCCGGGCTCAACCTGGGAACTGCATCTGATACTGGCAAGCGAGTCTCGTAGAGGGGTAGAATTCCAGGTGTAGCGGTGAAATGCGTAGAGATCTGGAGGAATACCGGTGGCGAAGGCGGCCCCCCTGGACGAAGACTGACGCTCAGGTGCAGTAGAGGCAAACAGGATTAGATACCTGGTAGTCCACGCCGTAAAACGATGTCGCCGACTTGGAGGTTGTGCCAGAGGCGTGAGCACCGGAGCTAACATTAAGTCGACCGCCTGGGAATGCAGCCAAGGTTTAAAACTCAAATGAATTGACGGGGGCCCGCACAAGCGGTGGAGCATGTGGTTTAATTCGGTACAGCGCGAAGAACCTTGCCTGGTCTTATTGACATCCACGGAAGTTTTCAGAGATGAGAATGTGCCTTCGGGAACCGTGAGACAGGTGCTGCATGGCTGTCGTCAGCTCGTATTTGTGAAATGTTGGGTTAAGTCCGCAACGAGCGCAACCCTTATCCTTTGTTGCCAGCGGTCCGGCCGAGACTCCACGGGGAACTGCCAGTGATAAACTGGAGGAAGGTAGAGGATGACGTCAAGTCATCATGGCGCAGGGCTACACGTGCTACAATGGCGCATACAAAGGAAGCGACCTCGCGAGAACAAGCGGACCTCATAAAATTCCGTCGTAGTCGGATTGGAGTCTGCAACTCGACTCCATGAAGTCCGGAATCGCTAGTAATCGTGGATCAGGAATGCCACGGTGAATACGTTCCCAGGCCTTGTACACACCGCCCGTCACACGCCATGGGAGTGGGTTGCAAAAGAGTAGGTAGCAACCTTCGGGGGGGCGCTTACCACTTTGTGATTCATGACTGGGGTGAAGTCGTAACAAGGTAACCG
+
,,4+''.')-'&)'(0,,33,67*25-7-,,)/,71,52/)./0&057655,,,(0/;;87:010//11974/*)*,2/7314&*1307%(*35/-/442:72,..,/7.&*'*)('((.98)+0)*#&%'-((./.)*7//,5.0103;-.2*)+)%&).0*0--0.*,,'*,/250024565/1*,*..-.9(0)).-0+3.(*-+4-4,/.8/405/55:8:866781--..,.-/-398.4.450,-6.5++7*,//,('(*.94,566)'17660-&-)%&%(((*645446.-...:.8(&+-&)''''+.1467/)---)().&/)-1++6:32.+++2-56,,5,-2::51/-/26480-0-0713422:2*+'&&&'2//601554+*0467,-*%''%)*2.)*.(*)''&#',%-%*)+-9-7352-9,*)/-43;0.4/,,--3,-+27561<:*1.(,().(*..-)$$)*'*'*4&&$&$%&%,+-1-.'&&'.0-,,'+143/&**+/.01/+13./.)$(&)))&+$'*'++,--,(,77/266630-.+203/14,0995/90*,*-2,**/7121.+-',)*,316+&%.'%$+(&(*(,+1./2+,1/-5,)6;887526+$$$$&+./10*,,0+.-0;;72+**))2.,,,20+.++%%%(-71328<::634/0***+165/1232402/35334*())(%-',2-*--..4-0050546951/./-),22-*('($((*+5.2.-.9-,6--14/2:5255;81(/./1*'.2004+$'&*2*(''%*.0-.///135).'))+0',)*(+&,$/-1.01657711,14466*31++$,%*143+**&)+0365),+,*4---2330756)1,-3/2694855.--*'(&)2:2460)-**1468:-'*&*'//14535/7'.%0(('#'*($$'+1/244421/-+..,6,+,'+()-)*/4343335345;;;;;;53'4-612-'++2../77-756614,+1:8///-,/10/-08/233/0/.-*,+/73:7;0**,/997;55579,%&&'&/++.#*'%(%++4*1.(()&()-./-00(,20-+002794*2,-.52551,(-))*3158894.-)))*+42
@d3a8028a-5e36-47fb-9e77-5ffb463a6ca3 ch=179 read=98122 start_time=2019-12-13T04:39:22Z barcode=BC01 runid=2c9cf7bc05858273f10e7d7ec552fc0bd742dc3e
CTCCTACGGGGAGGCAGCAGTGGGAATATTGCAATGGGCGCAAAAGCCTGATAAAACATACCGCGTGTATGAAGAAGGCCTTCCGGGTTGTAAAGTACTTTCAGCGGGGAGGAAGAAATTAAAGTTAATACCTTTGCTCATTGACGTTACCCGCAGAAGAAGCTTACCAGCCAACTCCGTGCCAGCAGCCACTTGTTAATACGGAGGTGCAAGCGTTAATCGGAATTACTGGGCGTAAGCGCACGCGAGCAGTTTGTTAAGTCAGATGTGAAATCCCCGGGCTCAACCTGGGAACTGCATCTGATACAGCGAAACTTGAGTCTCGTAGAGGGTAGAATTCCAGGTGTAGCGGTGAAATGCGTAGAGATCTGGAGGGAATACCGGTGGCGAAGGCGGCCTGGACGAAGACTGACGCTCCGAGGTGCGAAGCGTGGGGAGCAAACAGGATTGAATACCCTGGTAGTCCCACGCCATGTCGACTTGGAGGTTGTGCCCTTGAGGCGTGGCTTCCGGAGCTAACGTTAAGTCGACCGCCTGGGGAGTACGGCCGCAAGGTTAAACTCAAATGAATTGACGGGGGCCCGCACAAGCGGTGGAGCATGTGGTTTAATTCGATGCAACGCGAAGAACCTTACCTGGTCTTGACATCACGGAAGTTTTCAGAGATGAGAATGTGTGCCTTCGGGAACCACCGTGAGACAGGTGCTGCATGGCTGTCGTCAGCTCGTGTTGTGAAATGTTGGGTTAAGTCCGCAACTTGAAGCGCAACCCTTATCTTTGTTGCCAGCGGTCCGGCCGGGAACTCAAAGGGAGCTGCCAGTGATAAACTGGAGGAAGGTGGGGATGACGTCCAGTCATCATGGCCCTTACGACCAGGAATTTTACCACGTGCTACAATGGCGCATACAAGAGGAAAGCGACCTCGCGAGAGTGGACCTCATAAAGTGCGTCGTAGTCCGGATTGGAGTCTGCAACTCGGCTCCATGAAGTCGGAATCGCTAGTAATCGTGGATCAGAATGCCACGGTGAATACGTTCCAGGCCTTGTACACACCGCCCGTCACACCATGGGAGTGGGTTGCAAAGAAGTAGGTAACAACCTTCGGGAGGCGCTTACCACTTTGTGATTCATGACTGGGGTGAAGTCGTAACAAGGTAACCGGAAGATAGAGCGACGAGCAAAATGGGATTAACACAAAGACACCGACAGCTTTCTTCCAGCACAGCAATACGTGAAAAAGCGCG
+
/35./14+5:))--(*25.--(+++/1-7.*+)+.,1/-#$%',+,-/./*,&+.)+('*-/-/1334..-20(,/+2.2/3++094391/061/23-7;//111*41('*/,0)('*&(13/-333:456-65,+343),-,-0.-3/-3,&)('*1')+(*.0*(''$(&-0.001/1011+---/4.')*''++)*((,*2-220/10-/140908-1.7-/1/,.385233144*,/0,///((-.*32;1*/)+)-.6((,-.15599+279-(2699:213,+()(..879:987,++*&(%))%**)''''(*,1*+252,',2031*2+2+/--.3/--,-.0;::7;9546741+**,-7:;0-21,*4/099.742-.(.-**'%%&%('303.&*(,*,--31670((&,'+*0&(+),07977+,,/8;/8(8-,1*'&-+.3:0-06677:162*/38:26011104/7/3-31.:12*7*%$%)(1/13300+(')*-7,,00352-,+8.--0--07/460027-()*,84957-221.,1)-2--135:821.315-/+&,13/*61*,*.-*,357879-.-'/(('1/::5:49/----/+//+)*,*&0.88-8'+11587.(*))+182'+(*)1-.794132211010/060/..)1177483:9423.',./331745'-,./04552251,(')(*,.+-..001/08/2369:1,.0)3.-/-//13,-0-4****,)'*&-(**.(()).0+32++4-+,($&,6.51-)).&.04766877'--*(%,0,22.//..34<899:0.2.,3.74299313354243&()+,/31&))..5))(&(*)1-+,)&%%(&%%'((*)*-2.+)-2-033/0//0744*(++*-+*,2578650/*''$'(/9456213-61'*5258:9593647.120272/-..0.,1,*---,.+'&'%'/03/02075768432)11+2,+,028764/,-62&-)''-+,%&74571309*&1.1+*)$*&'',-/875;4342/0+/6*0*-+&(*,4//:..,61'),++.40+,&(&+((-6429))+,*,33825:/1.73./679::88/0000891-..5./059:7997)5/495345362*)%(',-/68)(4-71(%)++&$(8.:.3216.-./18/++*.)+.574752(')./53.215/122("*&(+)#$$%$
@4ddc032d-1ff0-40ac-86e6-087bda0e0e5b ch=84 read=72993 start_time=2019-12-13T04:39:30Z barcode=BC01 runid=2c9cf7bc05858273f10e7d7ec552fc0bd742dc3e
CTCTACGGGAGGCAGCAGTGAGAATATTATTGCACAATGGAAGCAAGCCTGATGCAGCCATGCGCGTGTGAAGGCCTTCGGGTTAATAAGAGTACTTTCGGGGAGGAAGGGGTAAAGTTAATACCTTTGCTCATTGACGTTACCCGCAGAAAAAGAAGCACCGGCTAACTCCGTGCCAGCAGCCGCGGTAATACGGAGGGTGCAAGCGTTAATCGGAATTACTGGGCGTAAAGCGCACGCGAGGCGGTTTTGTTAAGTCAGATGTGAAATCCCGGGCTCAACACCAGAACTGCATCTGATACTGGCAAGCTTGAGTCTCGTAGAGGGGTAGAATTCCAGGTGTAGCGGTGAAATGCGTAGAGATCACTGGAGGAATACCGGTGGCGAAGAGCGGCCCTGGACGAAGACTGACGCTCAGGTGAAAGCGTGGGGGCAAACAGGGGATTAAGATACCCTGGTAGTCCACGCCGTACTTGATGTCGACTTGGGTTGTGCCCTTGAGGCGTGGCTTCCGGAGCCTAACGCGTTAGTCGACCGCCTGGGAAGGCCGCAGGTTAAAACTCAAATGGATTGACGGGGGGGGGCCCGCACAGGCAGTGGAGCATGGTTAATTCGATGCAACGCGAAAGAGCCTTACCTGGTCTTGACATCACGGAAGTTTTCAGAGATGAGAATGTGCCTTCGGGAACCGTGAGACAGGTGCTGCATGGCTGTCGTCAGCTCGTGTTGTGAAATGTTGGGTTAAGTCCGCAACGAGCGCAACCCTTATCCTTTGTTGCCAGCGGTCGGCCGGGAATAGAGAACTGCCAGTGATATAAACTGGAGGAAGGTGGGGATGACGTCAAGTCATCATGGCCCTTGACCCAGGGCTACACACGATGCTACAATGGCATACAAAGCGACCTCGCGAGCAAGCGGACCTCATAAGTGCGTCGTAGTCCGGATTGGAGTCTGCAACTCGGCTCATGAAGTCGGAGTCGCTAGTAATCGTGGATCAGAATGCTTACGGTGAATACGTTCCCGGGCCTTGTACACACCGCCCGTCACACCATGGGGTGGGTTGCAAGAAGTAGGTAGCTTAACCTTCGGGAGGCGCTTACCGCTTTGTGATTCATGACTGGAGGTGA
+
%'(''+/7**,2-0122/0/,,)3.-7-*4..,/0/:31(&(&'*0+08777845.&+,,//.-)))'('*.**17629,9232'&('+'%'')*+31-.8:,).,,0*+)(*-<600120.19:.8:./67468555+6+*1;2134//0/0,$()&,3681811.8001635134./-,,30.1-200+,,640-+6)./9:94545:2922-.2-/..007;---988621/,%)(+'&(&(**8:1)+5,7/%+&)*72--(*,/(03/*-+,***%+%(**0.2273432.,++,.;0;/.5+('%%*(,-0376720(&&%$,'%),,/-()36/+)(,.(2//+15-./::1/.,,/1,000,)/-)84.8711-*&$&(('%)+.:/91-.6++)*+(0*(+,-344571.,'+-)*33536:6/.6;+-&,1).(0.-)*+4289,,65436473&/047%.%'$$&')(././*/)0+((2,+*/0*(++(-+/1/5/.22/,*.,-5)*57321+1)'%()).1:878351*+%')*+',++0.:6<;70./-71)+')/),+0)+32-1.6/-42-.13002/*3787-113965272728,+++(76-600237-(),/-//,/5.182206210441+,(/'*()962/*'(+++***/711478;8;82795:7;::96967,+2./3688622300066684'(+-54412:1026:7350:.544:771,7((+42422//18779<5/6/00*),40.;11;53513.,)**,+*.''%&&(*(..-.00*,+),,*&0-50131*///9/9418:..--/459345,483981407/8)''%#%%&&1454511,,%+((+.2841541120.-/--++().8756822.-.,13*/19436431037+-353554:88720+3&,*,*--.445.6---70,.01350610/7(2')*..220//03///54:636**,4/)(%$)*-0./233%3-+7/2,/535'*+-.0545357--65-,0,++3/101,1-/.464;3-)-%*((),4/.'%&&'*,887;8/:4*/8+.70900.&,04600668;889768873(+..)+
@c2a32a16-3936-43c0-a00e-6913362cbc2e ch=33 read=61971 start_time=2019-12-13T04:39:29Z barcode=BC01 runid=2c9cf7bc05858273f10e7d7ec552fc0bd742dc3e
CCGGTTACCTTGTTACGACTTCACCCCAATCATCAATCCCACCTTAGACAGCTCCTTCTTGCGGTTAGGCCACCGGCTTCGGGTGTTATCAACTCTCGTGGTGTGACGGGCGGTGTGTACAGGCCGGGGAACGTATTCACCGCGGTATGCTGATTCGCGATTACTAACTGATTCCAACTTCATGTAGTCGAGTTGCAGACTACAATCCGAACCTGAGAATGGTTTTATGGGTTTTGGCTTCACCTCGCGGCTTCGCTTCCTCTGCACCATCCATTTGTAGCACGTGTGTAGCCCAGGTCATAAGGGGCATGATGATTTGACGTCATCCCGCCTTCCTCAACTTGTCACTGGCAGTCTCGCTAGAGTCCCCAACTTAATGATGGTAATAACGATAAGGTTGCGCTCGTTGCGGGATAACCCAACATCTCACGACGCAGGCTGACGGCAACCATGCACCACCTGTATCTCATATAGCTATCTCTCCATCTGGAGCCTTTATGGAGTATGTCCGAGAGACCCACAGGTAAAGGTTCTTCGCGTTGCTTCGAATTAAACCACATGCTCCACCGCTTGTGCGGGCCCCGTCAATTCCTTTGAGCTTCATTCTTGCGAACGTACTACTCAGGCGGAGTACTTATTGCGTTAACTGCAGCACTGAACTTTGACATCCAACACTTAGTACTCATCGTTTACGCGTGGACTACTAGAATTATCTAATCCTATTTGCTCCCCACGCTTTCAGGACTGAGCGTCAGTTGCAGGCCAGATCGTCGCCTTCGCCACTGGTGATCCATATATCTACGCATTTCACCGCTACACATGGAATTCCACGATCCTCCTCCTGCACTCTGGCTGCCTGGTTTCTATGGCTTACTGAAGTTAAGCTTCAGGCTTTCACCACAGACCCTTGCTGCCGCCTGCTCCTCTTTACGCCCAATAATTCCGGATAACGCTTTGCCACCTACGTATTACCGCGGCTGCTGGCACGTAGTTAGCCGTGGCTTTCTAATAAAGTACCGTCCTCCGGCTACCATTTCCTGCAACCGCCGTTTATCGCTTTATAACAGAAGTTTACAATCCGAAACCTTCTTCCTTCACGCGGCGGCGTTGCTCGGTCGGGTTTCCCCCCATTGCCGAAACTCCCTACTGCTGCCTCCGTAGGAG
+
79590<00738//8+.,*++7,(244),/,/548+9,09)*10/30-.-&%&(,++8,011010.5',232/51./+-0;4:4/+/-+-8-)))*-**)-(*+4112299858/.+)'')*(0,61'.(&&*%').;/--0+,'')+104:989;7460,,4,,,'$$''+922*0(*/-4165788:30/1/8/009976678<:5**10/()*.02:35296;-.039*13*'('',7..4/./574901;2012/2;,3955468:<;:80<8003//.//22/((+-+91)-,.+,--//7:4114/00/,6<7345:::;9344.179984)-)/,07.0/184351/2::7:764+()*),44),+-.4,6+,-66882/*14203+.&)*19,//0/596;23190))(+/0+.,.12661**)*)%,%%6553-/,&'186<683/(-6.5,$$''*-46'0*,&55778332-494676*;../74:5,-))&)-.1165(%'&*+-/4)'('&$*'2)'+3:8793223/6+0167251414<:9.-,'*+,.29541+,0+.055-2-452+*-02::971-51**088:727971:-.&)62&8*,00011.155-,(&+**-*&,,),'(./00125122/3654221/8..1508(6,-*)*'*0-.498688648(%&&%(,.30--(%$)%(%0')+302430*+)17+%*,,*)'&)),2;7.'9:434((&)*496728./+/-/,,),---10/2/.3224:789972+$))-//36564431.413;23)),)+.,+*((-/2114251,-.29::34*+59.02*..2109887040049;7-**.--+,.,/0.5/-30.((*/61(15-*95+(*.,-./87<.3/****-/*0300235;24983,/,02-/21143:/547597763/53*)-,).+*.001,41.66,.)/-../304+'((*+./3.,0869532265,,,404<4)1(,0/4/),-(0,22040.4962.+*&&&+028:473)*,,').4644665&%.+)/6:-/3301,)*)%('(*+7:,(,**(0.*2*((((+*/-/17.98/+303;.2-;;<.447360-04.,/92))-.0.+&(+/+4.'*.,'(&
@20a15bee-c3bd-4a6f-95d1-f48dc0d203f0 ch=162 read=101048 start_time=2019-12-13T04:39:32Z barcode=BC01 runid=2c9cf7bc05858273f10e7d7ec552fc0bd742dc3e
CTCCTACGGGAGGCAGCAGTGGGGAATGTGCACAATGGGCGCAAGCCTGATGCAGCCATGCCGCGTGTATGAAGAAGCCTTCGGGTTGTAAAGGAAGTACTTTTCCAGCGGGGAGGAAGGGAGTAAAGTTAATGCAACTGCTCGTGGCACCCGCAGAAGACACCAGCTAACTCGTACCTTAGCCGCGAGTAATACAGAGGGTGCAAACGTTAATCGGAATTACTGGGCGTAAAGCGCACGCAGGCAGTTTTGTTAAGTCAGATGTAGAAATCCCCGGGCTCAACCTGGGAGCTGCATCTGATACTGGGCAAGCGCCGGAGTCTCGTAGAGGGTGAATTCCAGGTGTAGCGGTGAAATGCGTAGAGATCTGGAGGAATACCGGTGGCGAGGCGGCCCCTGGACGAGGAACTGACGCTCAGGTGCAGCGTGCTGGGAGCAAACGGGATTGGATACCCTGGTAGTCCCGCGCCGTAAACGATATCGACTTGGAGGGTTTGTGCCCGCTTGGGGCGTGGCTGGAGCTAACGTTAAGTGACCGCCTGGGAAATACAGCCGCAAGGTAAAACTCAAATGTCAGATGACGGGGGCCCGCACAAGCGGTGGAGCATGGTTTAATTCGATGCAGCGAAGGAGCCTTACCCGGTCTTGACATCCACGGGAAGTTTTTTCCAGAGATGAGAATGTACTTGCTGGAACCGTGGGACAGTGCTGCATGGCTGTCGTCAGCTCGTGTTGTGAAATGTTGGGTTAAGTCCTGAAGCAGGCGCAACCCCTTATCCCTTTGTTGCCAGCGGTCCGGCCGGGAACTCAAAGGAGACTGCCAGTGATAAACTGGAGGAAGGTGGGATGACGTCAAAGAGTCATCATGGCCCTTACGACCAGGGCTACACAATGGCGCATACAAAGAAGCGACCTCGCGAGGAGCAAGCGGACCTCGCAAAGTGCGTGTAGTCGGATTGGAGTCGCAGCTCGGCTCCATGAAGTCAGGAATCGCTGGTAATCGTGGATCAGAATGCCACGGTGAATACGCTCAGGCCTTGTACACACCGCCCGTCACACCATGGGAGTGGAGTTGCAAAGAAGTAGGTAACAACCTTCGGGAGGGCGCTTACTTTGTGATTCATGACTGGGAATTGAAGTCGTAACAAAGGGTAACCGGAGGTGAGAGCGATGACAGGCAGAGTAAGAGTTAACACAAAGACACCGGCAGCATGTGCATGGCGGG
+
)+24//30;/-4-+.//338.68-,31*8*+--.103935.156-28--&./85+070.-82%%*'+,..).(&((&*./17+:-4.)*/6))'*'(+**06:+.)((('321*+.+-+4.)-.483..91:1,4(#$3)*65%-)(($&)-(,++,%(((*17-.-*,)*(0).)/)&&#%-(,.&$%'/3+&,&,*+/()'*-2'/*+3.0**&-,,-2,0179775365,)*,,&-$3'(-;*0+381(..8-34956882-('),/**69))1114636698671'(-9222121/02.03/53.0.**'+&*'&')+)+-5-,),,.)'&,).././7/-$$%(*-3,),-*11/-('%'*+.180)0-+857::0.+*($'&*/,)-.970).4762*,)+*)**+94,*+%,)++)()'&*('%*.,'/00/5.(93.8-(+1/++5+,39742-7-(&)(466635)*'(+&//./+/,3.-/5,*,(+/+52,%&'%,*60./,+(&(&((()'-'+)**$$%%**-5449461)+(('')%)/+57/,)%,&*2/0087:+*()%$)-02/4,071,,4*)+',-0/2+117+***'0'-.::7:632,.//20'+''-')('05.7)/4)'(()-**++.35,*,,2.10026;;7+.*+,,/.93',%()+,'()(''(*-)0-:88,35//$*&&+/0234%211286-..(-001.7//9..'*2,*029%562:/0-*/)$%)($)&+//005-/71*/0//33)(.,'28./7223281.(.-/6(77.83486;++)%(*7344.,/-,,+-.2,9;/-6-.-//-3;8897899:+2/*&*+-4276&*+.*/,),))-.3;059861***),113:1.1-+-012('&&'+,)+873*-*),+(&'3.*,0*)*'(3%%-2(0168/2044527)3+610+''(+%+(,/430.-,.'%*+*4022%2+0501'**&-,4...7;89:99834:9671(-)12-+:*),(++2'+23/-2'.&''.,3972;2(-))..1:374/,)*(/.%(37(%*.+%(*&)'+,,0,*)..++)&)30),-*+007((()1+(+(*-.42*+&)*',)&$%1+.-++/+/,1/./)**%'++0++*')-(%%&&-+,)&&)))')/+&''),*(%+/806.))).*)-/44.0''#%%$&$&$&$$$$##$$
@ad20478c-6b50-4631-bb37-5d47fe5a1738 ch=34 read=64831 start_time=2019-12-13T04:39:40Z barcode=BC01 runid=2c9cf7bc05858273f10e7d7ec552fc0bd742dc3e
CCGGTTACGACTTACACCCCAATCATCAATCCCACCTTAGACAGCTCCTTCCTTGCGGTTAGGCCACCGGCTTCCGGGTGTTATCAACTCTCATTGGTGTGACGGGCGGTGGAGCCCGAGAACGTATTCACCACGACGCTGATTCGCGATTATAGCGATTCCAGCTTCATGTAGTCGAGTTGCAGACTACAATCCGAGCTGAGAATGGTTTTATAGGTTTTGCTTCACCTCGGCTTCGCTTCCCTCTGCACCATCCATTTGTAGCACGTGTGTAGCCAGGTCATAAGGGGCATGATGATTTGACGTCATCCCGCCTTCCCTCCAACTTGTCACTGGCAGTCTCGCTAGAGTCCCCAACTTAATGATGGTAACCTTCGCGATAAAGGTTGCGCTCGTTGCGGGACAACTAACATCTCACGACACGAGCTGACGACAACCATGCACCACCTGTATCTCATATAGCTATCTCTCCATCTCTGGAGCCTTTATGAGTATGTCAAGACCTGGTAAAGGTTCTTCGCGTTGCTTCAGACTAAACCACATGCTCCACCGCTTGTGCGGGCCCAAATCAATTCCTTTGAGTTTCATTCTTGCGAACGTATTGCTACTCAGGCGGAGTACTTATTGCGTTAACTGCAGCGAACTTTGACATCAACACTTAGCGTACTCATCGTTTGCAGCGTGGACTACTGGGGTATCTAATCCTATTTGCTCCCACGCTTTCCGGGACTGAGCGTCAGTTGCAGGCCAGATCGTCGCCTTCGCCATGAATTGTTCCTCCATATATCTACGCATTTCACCGCTACGCGCCAGATTCCACGATCCTCTCCTGCACTCTAGCTGCCTGGTTTCTATGGCTTCACTGAAGTTAAGCTTCGGGCTTTCACCACAGACCCTTGCTGCCGCCTGCTCCTCTTTACGCCCAATAATTCCGGATAACGCTTGCCACCTACGTATTACCGTGGCTGCAGCGTAGTTAGCCGTGGCTTTCTAATAAAAGTACCGTCACTCGGCTACCGTTTCCTGTAGCCGCCGTTCTTCCTTTATATCAGAAGTTTACAATCCGAAACCTTCTTCCTTCGCGGCGTTGGTCAGGGTTTTCCCCATTGCCGAAAATTCCCTACTGCTGCCTCCGTAGGAG
+
54,'''$$*&(+)#&(/45)1+)*/17593/2*+/3853362,./03,5+*&&),040*4)-57:46612-/32'*03/13733182-,-.-'6(1)4,+-/24;:85**(&$&(+'(**..,'*',()'.*$&($%%$$*)072////;/440121/8//)'$',3-*1.02565433/923-214323-6-./-.*1.*('++&.&57:/66*4/5;:.23461012,'(-*/86/003-6-*-(()33:799861:,../.+(+,-0-&'(((**.9321442/16*,/1..//.5:,..97989/;6.,376173))9..-+//-045661721394144487,-/,256)--*+/,/-/047:9805*(%$#('&019*1-9<586888/50--22,,)*,+$(,-/11,,*,-3403--2012135697+9;46.../779:67422658(3..10124101008989982013-1613;2/210000745642+-29587555-/05:98<73,.',)/04.***)-0;8:9,,---2339560-.3.2..110/275(,+,,5459.--980003;745:<07///-5.5)4%*'$(.()+/*,883,(*)/,4,+21/002/4.-/7.*+),2.-341-.38770(-'()())$&,(*+*),-62;9)/-10226:764220'3/)-*//+.003**'+2-+,/073+,+.550211681210-))02;3514+,+08.9-,,221736796;878:%%'))-0.0:3-.08-4454776073534984-0302401(+'$$$-)*51**+*2325332790/+'*+-/.033388885084+('*0**1('&,--,**524.+--46*140084--05*1*,28;03/-.6177).:-0--35--86-&---5,0-/61950/2/166771-1-+4-+0.0,,-..24-0+'+&&%%%$#()())/6/-+.3187:64;:0+0-+6:9')-*,;776)0243;75388'-1222//))*2,12:1::0-,*'',,,-4550*,+*,97-.4:86+'++(/35;69;96776-1+4///40***169468:+39;7*2;874/-1/3-9/70+'*'''%%*)+5:-/76-*-
@b2c9940a-d7ca-4705-b708-80e7c45d8f52 ch=474 read=41909 start_time=2019-12-13T04:39:34Z barcode=BC01 runid=2c9cf7bc05858273f10e7d7ec552fc0bd742dc3e
CTCCTGGAGGCAGCAGTAGAATATTACACCAATGGGCGCAAAGCCTGATGCAATAATGCCGCGTGAAAGAGAGCCTTCCGAGGTTATGAAAATTACTCAGCGGGGAGGGAGGGAGTAAAGTTAATACCTTTGCTCGTGACGTTACCCGCGAAGAAGCACCGGCTAACTCCGTGCCAGCAGCCGCGGTAATACGGAGAAGTGCAAGCGTTAATCGGAATTACTGGGCGTAAAGCACGCAGGCAGTTTGTTAAGTCAGATGTAATCCCAGGCTCAACCTGGGCACTGCATCTGATACTGGCAAACGAGTCTCGTAGGGGTAAATTCCAGGTGTAGCGGTGAAATGCGTAGAGATCTGGAGGAATACCGGTGGCGAAGACGGCCCCCTGGACGAAGACGACGCTCGGGTGCGAAAGCGTGGGGAGCAAACAGGATTAGATACCCTGGTAGTCCACGCCGTAAACGATGTCGACTTGGAGGTGCGCCCGCTTGAGGCGTGGCTGAGCTAACGCGTTAAGTCGACGCCACAGAGATACGGCCGCAAGGTTAAAACTCAGATTGACGGGGGCCCGCACAAGCGGTGGAGCGTAATGGTTTAATTCGATGCAACGCGAAGAACCTGGTCGCCAGCATCCACGGAAGTTTTCAGGATGAGAATGTGCCTTCGGGAACCGTGAGACAGGTGCTGCATGGCTGTCGTCAGCTCGTGTTGTGAAATGTTGGGTTAAGTCCGCGGCAGGCGCAACCCTTATCGCTGTTGCCAGCAGTCCGGCCGGGAACTCAAAGGAGACTGCCAGTGATAAACTGGAGGAAGGTGGGGATGACGTCAAGTCATCATATTACCGACCAGGGCTACCACGTGCTACAATGGCGCATACAAAGAGAAGCGACCTCGCGAGGTAAGCGGACGCATAAAGTGCGTCGTAGTCCGGATTGGAGTCTGCAACTCGACTCCCATGAAGTCGGAATCGCTAGTAATCGTGGATCAAGAATGCCACGGTGAATACGTTCCCGGGCCTTGTACACACCGCCCGTCACACACCATAGAAGTGGGTTGCAAAGAAGTAGGTAACAACCTTCAGAGGCGCTTACCCTTTGTGATTCATGATTGGGGGTGAAGTCGTAACAAAAGGTAACCGG
+
/*2'&$(%(--/54)01)/*-+*5,&,*2&7*734-,+,.4++2755575.*%$+5121-*(''')1('')'+686-9)'%,(3.(*$-20)**'&)&%(,*05)(,-)('0*%(*1780/.1-+-9.19.*779(2,'./13.19)()((1&**()/702/0/-1,-.2365610/,+(4-0***)-122840/*&&-,118937704.3,/+3/000/376/*())054&(&*)0+0,*%42:3+/-.+*-1//031+**'*98+/120-+-/-634/0)+*++-/3../00<151/21%*'&)+.*015+-*1()*'4)2.+,12.+)+,*1-.-18/-.:72(),,0145:52/-'*)*-104133/()0*&1/8/7:8-)2759/30.-3.*+*+,.&15430+02+)+-8779,&'*7610%47-1/.,11,09,-7932-12214359567:24...,-210,,+--**+*&(*-4.&*1/2)1,((-)0+('&*-/36//0+-1725963--'*.(-,-%+*636488622-)*0-44110-,.%%/52878+,5/(-*)%+*,-.12*0..5(+,&'#&(+-299-95;6333--,&(%'%).(('*(&%'/'$('(+-/042.01,/+),37*//),,,5+*6++'5*+615/'34+3273666569248561-,*'*-.,/488.3/)*+,98992;1+$)++.108////085.-56)*&+.'&/2/13005(+'*+7*,/.40/8<455%)**&4-7319403/1777-1**,,454620/1.11496:994-0..1231(/3.3567847411*,57:4+*#%%%,)&(+)*3793,*+)&)+67:86755,0,+,6553486,))(,++.0'786940/((&'+1+/.913&',-0:7149:886.1+,.-.12+-&,(()*0),.,)//024546/*&.-00--.%/**,2/.,+,-3:34279;:846(&)'+*0/+.-1/((.,2755062.)376.6-+,444433800:31253.++&-+(+#&%%('&),0/*,/2*%**$+'%)),%*,4.1/64%+$++30**().3$$&%$,.459:9986/7-351',*3-**----53360(1+5789;/8
@6d69635b-c743-4f7a-b7ba-3fcfd13a0835 ch=395 read=57819 start_time=2019-12-13T04:39:41Z barcode=BC01 runid=2c9cf7bc05858273f10e7d7ec552fc0bd742dc3e
CCGGTTACCTTATTACGGCTTCACACAATCATCAATCCCACCTTGGGCAAAGGCTCAGCTTCCCTTGCGGTTAGGCCGCAGCTTCGGGTGTTATCAACTCTCGTGGTGTGACGGTGTGTACAAGGCCGGAGCAATATTCACGCGACATGCTGATTCCGCGATTACTAGCGATTCCAACTTCGTATAGTCGAGTTACGGGCTACAATCCGAACTAGGGAATGGTTTTATGGGGTTTTGCTTCACCTCAGCAGCCCTTCCCTCTGCACCATCCATTTATGGCACGTGGCCCCAGGTCATAAAGGGCGCGGTTGGCAATCATCCCGCCTTCCTCAATATCACTGGCAGTCTCTTCGATCCCAGCAATGGTAGTGGCTAACGATAAGGGTTGCGCTCGTTGCGGGACTTAACCCAACATCTCGAGCACGGGCTGACAGCCATGCGCCACCTGTATCCTCATATGGCTATCTCTCCATCCTCCTGGGCCTTTGTAGGTAATATCAAGACCTGGTAAAGGTTCTTCGCGTTACTTCAGATTAAACCATGCTCCACGCTTGGCAGGCCCCCGCCAGTTCCTTTGAGTTTCATTCTGCGGGCAGTACTGCTCAGGTATTGCGTTAACTGCAGCACTGAACTGACATCCCAACGCCAAAATTACTCATCGTTTGCGGCGTGGACTACTGGGAATTATCTAATCCCTGTTGCTCCCCACGCTTTCAGGACTGGGCGTCAGTTGCAGGCCAGATCATCGCCAATTCGCCACTGGTGTTCCTCCATATATCTACGCATTTCCACTTCACATGCGATTCCACGATCCTCTCCTGCCTCTAGCTGCCCTGGATTTCTATGGCTTACTGAAGTTAAACTGGGCTCTGAACCGCCTGCCGCCTGCTCCCTCTTCTTTAATAATTCCGGATAACGCTTGCCACCGCAAATATTACCGCGGCTGCTGGCGTAGTTAGCCCGTGGCTTTCTAATGAAGTGCCGTCACTCGTACCATTTCCTGCTTAGCCGCCGTTCAATAGCTATAGCAGAAGTTTACAATCCGAGCCTTCTTCCCTTCGCGGCGTTGCTCGGTCAGGGTTCCCCATTGCCGAAAATTCCCTGCGCCCGTAGG
+
4324/9./2/0).0(+,(.09322,)0()-&''(+-06&'.&.'),*+),(%''+,*))'()+'')*,-2)6*-+35)*'*(%%&(./+),0/1+4*)).-/%1-10134*)-*(()(--1680958/5)--,6001-+&)$%+.025311111;30...-5)'&&%%%+,111*.(++3)$*%-2266+),3.%-)-',+0/4:632-.10-'+2.%(*$+366,-/()+(.62-&(.50106/+*+)(+00--13:,*+&&''*0-51-+19)&*&.-$-'/),+01')/-.,+.-2+,..+('&)2.+')$&*2227(,&+.07173,((')+,0887950-342306+%$$*&%*$)(/)&*/(1)'#&%+(,))+,&*-.+401034607/,((23/'%$*)/+(+*//2434**+,-,(*)'&*(*)*23.3./*/5./76544/4++-%0))(6../7343337335),22133-)*0.,&+.)5++4-'-/+.*+160.+-,6.+-061177/32*9((,84-,+/(358.1,%(-.2-'.%)*-.-/*,..6:8,)-,,&,7.&%&%'*04;8624,*+()'($)%%(*.,$**&$&$&'+4--*0*4()()(%(*(/,-.('5)+2*((%%-2-)*(&)(%,&$)01.00,/2(%&'-,-.19441/0/'((+(2*--224:315%%%%&%&*,)+(%(()-70,%1:674.&1/%).*..8+*(*&-.,-01/)-.%&%'$+&*+780/1*)+),931115+,.00,+&#(,./3;*.)%'*-)$&',),,.051.'((-./:++(.1-.1.*)%('+-464*+.1&43++1-./4..1+011*))/370())')'*/)-.-1,,%'&%&04)-1+*+)44,)-)+%(,(+.+).5224153+/&(%&%&',-(,(#$'()-)2-+22.,.-,.1*/.1.-,0457/048+,539.1700)))&&('')(,-+--+*,+'''*/&-6.1,+*&%#)(-/*.2007)(&*'$%'(,2+2)))'(+3/**.810.)-%.51625479)884&'(..2/6,-,0,8871/2+51.0:2(,9,1950682040/)'%(#(**)12+.
@0347bd64-669e-4162-8f33-26d98922eb4c ch=99 read=103667 start_time=2019-12-13T04:39:43Z barcode=BC01 runid=2c9cf7bc05858273f10e7d7ec552fc0bd742dc3e
CTCAGTACTTCGTTCAGTTACATGTGCTGAAGTTCTCGAGGTGTGTCTTTGGTTAACCTTTCTGTTGGTGCTGATATTGCTCCTACGAGGGAGGCAGCAGTGGGAATATTGCACAATGGGCGCAAGCCTGATGCAGCTTTCATGCCGCGTGTGAAGACCTTCGGGTTGTAAAGAATTACTCGGCGGGAGGAAGGGTAAAGTTAATACCTTTGCTCATTGAGCGTTACCCGCAGAAAAGCTACCAGCTAACTCCGTGCCAGCAGCCGCGTAATACGGAGGTGCAAGCGTTAATCGGAATTACTGAATAAAAAAGCGCGCAGGCAGTTTGTTAAGTCAGATGTGAAATCCCCGGAGGAGCAACCTGGGAACTGCATCTGATACTGGCAAGCGAGTCTCGTAGGGGTAGAATTCAGGTGTAGCGGTGAAATGCGTATAGAGATCTGGAGGAATACCGGTGGCGAAGGCGGCCCCTGGACGAAGACTGACGCTCAGGTGCGAAAGCGTGGGGGAGCAAACAGGATTAGATACCCTGGTGAGACGCCGTAAGCGATGTCGACTTGGAGGTTGTGCCCTTGAGGCGTGGCTTCAGGCCTAACGCGTTAAGTCGACCGCCTGGGGAATACGGCCGCAAAGGTTAAAACTCAAATGAATTGACGGGGGGGGCCGCACAAGCGGTGGAGCATGTGGTTTTAATTCGATGCAACGCAGAAGAACCTTACCTGGTCTTGACATCCACGGAAGTTTTCAGAGATGAGAATGTGCCTTCGGGAACCGTGAGACAGGTGCTGCATGGCTGTCGTCGCTCGTGTTGTTGTGAAATGTTAGGTTAAGTCCGCAACGAGGCGCGACCCTTATCCTTGTTGCCAGCGGTCCGGCCGGGAACTCAAAGAGACTGCCAGTGATAAACTGGAGGAAGGTGGGGATGACGTCAAGTCATCATGGCCACCCGACCAGGGCTACACGTGCTACAATGGCGCATACAAAGAGAAGCGACCTCGAGAGCAAAGCGGACCTCGCAAAGTGCGTCGTAGTCCGGATTGAGTCAACTCGACTCCATGAAGTCGGAATCGCTGAAGTAATCGTGGATCAGAATGCCACGGTAGATACGTTCCCGGGCGCGCTGCCGCCCGTCACACCATGGGAGTGGGTTGCAAAAGTAGGTAGCTTAACCTTCGGGAGGGCGCTTACTTTGTGATTCATGACAGGGGTGAAGTCGTAACAAAGGTAACCGG
+
#"%($&(,,742538))-*&'#$&%%$#$'(&-.(+,*(,)(',)..29+*'&&+*+(,6.-982;*50691///,/-+,-0.*,/+('+-&)*/558557251*1.)++%&()/-.54,*),96-370000,10+-*./0-,(6960,/-,&(+&%/3294/;87;5225+%+&(*()/*&+,1:-'+,+*13,)392,+5);+,--27/,01/$+**)&*+0.-1;,++++-.)(%&'+./(*)'*'+)44/624931/..51**,)+..-40622634465134090809750.0.+-2*'%')39,/(*+/0),(+'%%,180*214118923493.(-0*(352)+2)+*''+-43736:,5**2-.00321243403/-0/&'%')),+122+/*3*,+*.../3-.8562,,+,10/,6501.--''**,-.7551.*.*)-0-/388400*)+.)--/5/<50(5-,,,.)),.//..-/.0129331''&'*)111778)(,-6901%84002-)+,39;0052,+(%(+*296896*3001001.-*.)1-00.11+./46'(+))08.06671152),(&(.48334+1,9.,12'*+:35;.30.)&()*12:7:143;*-.5:4<;956509...8/9.//9.011356*80'*%%%&+-2/.47+/+00/-.118;+8887/*,-.:8--,-(('')',()*(*3;866830.+-.373*'**-&*'+02-1+,++,11+*+/*1468:4-3(/48;89,9/,.44+678::9)..-,8112:9442&'(+4549<2/7,-+*++*-0:&7.2/01/052)+115)),)5471-28)(,+/4-+7).94396576;48,0106/;9.44475;.*%-*-0586..('(*2:86662+.,'*++-,15---,//.7699/89///-.(.-*$(((&()+,435..-.*-++./201382-50..-),/15*)+(*,()4/1---+((($*))+),/;52323)(25++338::8679860-/1&5)(&*+-0411-*)+.2603516001.+-*+3,,****(',4563;9:9672+,+,,8,+-284)'50347776''039642*)%%+,)43/+01230387977.('(/836:135;0)%'(**+((('%&%''-31)4-'*---**(&#'-(+,765780-532.$453),.(()((12+,+,7)+('+82958
@24ecf3be-98f8-41ce-925a-614d7ed7190c ch=349 read=53602 start_time=2019-12-13T04:39:53Z barcode=BC01 runid=2c9cf7bc05858273f10e7d7ec552fc0bd742dc3e
ATCGCTGGTTTAGTTTACGTATTGCGCAATTGCTGAAGAAAGTTGTCGCAGTGTCTTTTGTTGTTCAACCTACTTACCATCGCTCTCTTCCCGTTTACCGCTTGTTACGACTGCCCCAATCCTTTGGCCCTACCTTCAGCCACTGCCTCCTTGCGGTTAGCTCACGGACTTCGGGTGTGCCAACTCGCGGTGTGACGGGCGGTGTGTACAAGACCGGGGAACGTATTCACCGCGACGATTCGTTCGCGATTACCTAGCATCCAGCTTCATAGGCGAGTTTCAGCCTACAGTGATCCGAACTGAGACTGGTTTAAAGTTTGGCTCCACACCTCCGCAGTGTGCATCTCTCTGTACTGGCTGGTAGCAGCACGTGTGGCCCCTACACGCAAGGGGCGTAGGTGATTTGACGTCATCACCTTCCCTCTGGTTAACCCAGAGCGGTCTCGCTAGAGTCCTCCAGCAATGGTAGTAATGGCGACAAGGGTTGCGCTCGTTTGCGGATAACCCATCTCCGCGACACGGGCTGACAACCATGCACCACCTGTCACCTTGTCCCCGAGAAGTTTCCTCAGGTTAAAGAGTAATGCAGGGATCAGTGTAGAGTAAAGGTTCTTCGCATTGGCACGAATTAAACCACATGCTCCGCTACTTGTGCGGGTCCCCGTCAATTCCTTTGAGTTTTAATCTTGCGATGGCCTCCCCAGGCGGAATGCTTAATGCGTTAGCGGCGGCACGGAGGTGTTGAAGCCCCACACCTAGTATTCATCGTTTTACGGCGTGGTTCTGGGGTATCTAGTATATTTTGCTCCACGCTTTCGAGCCTCAGCGTGATTACAGTCCAGAGTCGCCTTCGCCACTGGTGTTCTTCTAATCTCGCATTTCACTTCACTGAATTCCTCTCCTGCACTCTAGATAACCAGTTTGGATACAGCACCCAAAGTTGGACCCGTTATTTCATCCCCTTAATCATCCGCCTGCTCCTTTACGCCTTTGATAAATCCGGATGTATCGCCACCTACATATTACGCGGCTGCTTTTAACGTAGTAGTTAGCCGTGGCTTCCTCCTTGGGTACCGTCATTATCTTCACAAGGCCAGAGCTTTACGATCCGAAACCTTCATCACTCACGCGGCGTTTGCATCAGGGTTTCCCCATTGTGCAATATTCCCCTGCTGCCTCCCGTAGGAG
+
"##$$(#()12/+11'&,)('-((*$)$$/++.76//&*++*03,+,%(%(+(+/9::,+,('++%*-.1+'')&#$$%,3--+'$$)*/0(*,3-*22&%'%$&)'&(#&*$''('+3*/&$%&'*15++,3130+')/,&)+'.0.2416.2(403+++++,-55-.+0&&'&)%-*+83(**)&&(/01412218760,0*,-469652+4+(-7++61,0/0;5/0-&&''((%-%&)'-%)+,.07+2-')%))020.+-0+(&&'1682*.03*)&(,1,/0+'&&+-1,,3:962,1237794;9292+.9..3/0/1-/)1623)'+$/3-3.024452/,+&%&'$()'((,'')(')++.0/**'()5.))()&)%'),-49+*%(#+'$('//(+$(%((+,-)-03181)(+&'-+3))(,)*&&11%03503)'+*-+-..405(-$/))((($**/-/)%',-0/.2&2.3;577877/-0('))*%%$#&$%&./14.%+-(-+.'(0.)-,*+)6:48++)1,12:288854...+-013,-+&&'),3,1-'($)%,*.,,')%,(-(*&),2/)1+''.110+')')0(*-.30574-.$.)+'(&('',.-2<;:://-.05898211&+1-./---5+*29:1-17887:4$$)%*'+3;;,4:3-3.,-11'&,).(,4:+(/*/.524/*('&+(-*0406)*)*,,0+)&,,6247445:316'3974(,./8,-+468<7567/96/'&,*../93'*7)-,2(%-*,2'%'))/),65,)++.0')*)36)*''48::6323)-**17243425')&)&'-),(*)+6792023/,(5933.1,-0,-,,'*),3(*$'(*)%)')&).-&$%%%%'(*+&&&'$&(733125012;512+,'.*33-13+14+*3-'&&),&'%'(/9+-,*-3/)'+.:0746,))/)%$%&-'&*,+./-)&)&((+567-568983&&'*/49;205/01.-)%%%'('**))**1./%$$(&(&('&-,400270836..4-1/0)***.2-./11663/8-..--)$')('&&%#'''(.1/,..133'%+(((//606792333-/+++)+,*0*(()+4*-12-81159/'(2(((,-7//03477+'')$$((),50)*%(())
@5eda8416-3f64-4c59-9b70-64437069d42e ch=394 read=43612 start_time=2019-12-13T04:39:51Z barcode=BC01 runid=2c9cf7bc05858273f10e7d7ec552fc0bd742dc3e
CTCTACGGGGAGGCGGCGGTGGGGAATGTGCACAATGGGCGCAAAATGGCAGCCATGCCGTGTATGAAAGGCCTTCCGGGTTGTAAAGTACTTTCAGCAGGGAGGAGGGTAAAGTTGAAATACCTTTGCTCATTGGCGTTACCGCAAACACCGGCTAACTCCGTTGCCAGCGTATGATAATACGGAGGGTGCAAGCGTTAATCGATTACTGGGCGTATTAAAGCGCGCAGAGCAGTTTATTAGAAGTCAGATGCCAGGAATCCCCAGGAGCTCCAACCTGGGAACTGCATCGAAATGCTGGCAAACGAGTCTCGTAGAGGGTGAGAATTCAGGTGTAGCGGGTAGAATGCGTAGATCGGAGGGAATACCGGTGGCGAAGGCGGCCCCTGGACGAAGACCCAGTGACGGCTCAGGTGCGAAAGCGTGGGAGCAAACAGAGTTAGGTACCTGGTGAGTCCACGCCGTAAACGATGTCGACTTGGAGGTTGTGCCCTTGAGGCGTAAGCTTGGAGCTAACGCGTTAAATCTCGACCGCGCCCTAGAATACGGCCGCAAGGTTAAAACTCAAATGAATTGACGGGGGCCCGCACAAGCGGTGGGCATGGTTTTGAATTCGGTGCAGCGCGAAAGGGAACCTTGCATTTCAGGCATCCACAGAACTTTCCAGAGATGGATTGGTGCCTTCGGGAACTGCAGGACAGGTGCGTGGCTGTCGCCAGCTCGTGTTGTGAATGTTAGGTTAAGTCCACCAACAGAAGCGCAACCCCTTATCAACTGTTGCCCCGGCGGTCCGGCCGGGAACTCAAGGCTGCCAGTGATAAACTGGGGAAGGTGGGGATGACTACGTCAAAGTCATCGCGGCCCTTACGACCAGGGCTACACGATACTACAATGGCACTATACAAAACCTCACGAAACAAAGCGGACCCCTCCCATAAAGAAGTGCGCATCAATAGTCCAGTTAGAGTCACCGCAACTCCAGCTCCGTAGAAGTCAGGAATCGCTAAGTAATCGTAAGATCAGAATGCCACGAGTAGATACGTTCCCAGGCCTTATACACCGCCCAAATCCACACCACATAAGAGATTAAGAGTTGCAAAGAGTAGGTAAGCAACCTTCGGAAGGCGCTTACCGCTTTGTGATTCATGATGCGGGGAATTGCGAGTCGTAACAAGTAACCGGAAGATAGAGCGGTAACGGAAACCAAATAGAGTTAACACAAAAGGAACCACCGACAAACTTTTCTTCGCCACCAGCAATACATGAAAAAGCG
+
&(+'(--27.'+5-.84+243,++%&('+)*+,5;7682.+//97,-(,-+./:/8611)*'*)+))+'&&$$'()*/8/4.'*/5/'(%&'(+(&(&%/1*(,'&+)&)'//+-,$)()*+74/93*+/,%)%*$*).4-1,'**(.('-/.20-1*..01+-((32&,.+++**--.0.,.+0+*+&**874.0(*/1/..)&+*),,+76301-).01,)),.*.,-),,)-.90*/+(&)(',-./-1$%%(''+,)-78.,.)$(+3/)1)244.6,110,**+*'&''&&$+')((+0*,((('()+*332'))''$$'((,+:*040.,**.')+,'&+)(*+&#%%%)**1*+-+-44495/-4.4.,+*'*+,0282.-1943,'%'%+('#&&),-,*+,6&,)+*)'&)'&(*5/3--%0'6/30.+*/-+-*)*0:0176/,--.((+-03+*0/&*.00.3732+1*1*)('3,$+(,6.*.+***.*+*('(**-***+/6954530704',-$&&+.6+*'-/)*&(&&%*.+.22,/23,/,1).10.061440--/404*7-0/(%#$$$%$'(&*./5212,%')+++98+(*(+0+.598-,+,*1/.3')(,'../8.()#&%$%#&'*457*&)&)'*(1;.5,&'%+.089./5.50789526&27261010)+4130,1./*)('%##$*)*/12455678110-,+'1((-:'+,-1301428&))*-1&&&(&&)+17,78((2-11'&&$%&''-11*+0,/6//*'%%&&.2,2045'+**(%'*.))*+/46952,&/-()*.6.0.,,**1//%%)/1/21'(+-69,&%'&,/))('(+,16,.23062/),**-*+,')/862.,$&(,,,.**&''33-%$%(,*+.)+$(/..+3*%,1)'&,,,*%)'&&$'(.+20*,++,.0-(,+0%+(()*#&''*,///2&'&((.)$'(&+***0%-(3314*,,-)&)-312)**+-,/+&'*+,+/(%)*+--*(5.,1..5/-*'()*+()))'+),)&))'+,((.,&*(-)((&%&&%'),,%%'(%'0,)+48,'()--/5330())/*.22/'1&+&&($'-)+/.(),,0+/03381./-%'$''..'((-+**()&$&''//.,)%*+9.9,9/3*,%&(&()'&#'*'-*-+'/+()&'''%*+2*-*)),5-))')')''.711121&',/.+*(,$$%$%,./$/*8+--.(&),,*(%%%
@4283f556-7e48-4c81-854b-333b0216ff1d ch=13 read=39713 start_time=2019-12-13T04:39:57Z barcode=BC01 runid=2c9cf7bc05858273f10e7d7ec552fc0bd742dc3e
CTCCACAAGGAGGCAGCAGTGGGGAATATTGTACAATGGAAACCCTGATGCAGCAACGCCGCGTGAGTGATGAGTTTTCGGATCGTAAAGCTCTGTCTTTGGGAAGACCCAGCGGTACCCAGGAGGAAGCCACGGCTAACTTCGTATAGCCGCGGTAATACGTAGGTGGCGAGCGTTATCCAGTTTACTGGGCGTAAAGGGCGTAGGCGGATGGTCCAAGTGGGATGTGAATACCCGGGCTCAGCAGGTGCTGCATTCCAAGAGCTGGATTATCAGAGTGCAGGAGAGGAGAGTGGAATTCCTAGTGTAGCGGTGAAATGCGTAAGTGGAAGAACACCAGTGGCGAAGAGCGACTCTCTGGACTGTAACTGACTGAGGCTCGAAAGCGTGAACCGGCGGGATTAGATACCCTGGTAGTCCACGCCGTAAACGATGAATGCGTTGTGGGGTTTCCAACACCTCCGTGCCGCCGCTAACGCATTAAGTATTCCGCCTGGGAGTACGGTCGCAAGATTAAAACTCAAAGAGATTGACGGGACCCGCACAAGTGGCGGTATGTGGTTTAATTCGAAGCAGCATGAAAAGGGCCCTTACCTACGCCCGACATCCCTTGCATTTACTTGATCGAATCCCTTCCGAGGGGACAAAAAGGTGACCAGGTGAGGGTGCATGAAGTTGTCGTCAGCTCGTGTCGTGAATGTTGGGTTAAGTCCGCAACAGGCGCAACCCTTGTCGTTAGTTACTACCATTAAGTTGAGGACTCTGGCGAGACTGCCTGGGTTAACAGGAGGAGGAAGGTGGGGATAACGTCAAATCATCATGCCTATATGTGTAGGGCTACACGTGCTACAATGGCTGGTACAGAGAGATGCAATGCCGCGAGGTGGAGCCAAACTTAAAACCAGTCTCAGGTTGGTTGTGAAACGACTCGCCCACCATGAAGCTGGAGTTACTAGTAATCGCGAATCAGAATGTCGCGGTGAATACGTTCCCGGAGTCTTGTACACACCCGTCACACCATGAGAGTTGGCAATACCCGAAGTCCGTGAAGCTAACCGCAAGGGAGAACTGGCGGCCGAAGGTAGGGTCAGCGATTGGGGTGAAGTCATAACAAGGTAACCGG
+
*-4-)(/,-,&().0/0)*-),/*'-,+3/-/438<98/),+*8')*56500/,-+-,/1,,+**($$&''''+*66,++6.64%')/.*-.3*+-,38-8:0+*(&'&%%&))50118+,+0*,.,2./7.//52.0.)++&%%#$%$(3*-).,3,-,602.7-+0&%'&*+628+/-/*..7++/1:;785679-*0*2248517,,-35/-+&1/'.'.7/5*)%'',*0/+(0/8,,&%'(+3--.82223-8,/-$(&+44-(1-*,))(*+,/;6:4)*')+)*')*+-*.+8-+*.-62*('&++,-*22-/4777/0,0/,0.141008012282)(.)%*-8720-,)(*1*..5.0+'%(*0,-+,2.14&)))&'*.+'*(--0*&+-(3--,231/6(,.361445-/2247234:57115//52*-'(+*-',(**9+9'/'32497632667668830/01-*,.0:63&.*,43/*/536/*(''-/-3671321*++1.<;63/.27)()*+.5/11,924181+*),,+%')**('%**,)--3<:2331-'))&&,'*%$(*1/)(*$++&)+).0(')$''')*+&'*3,.+''&*-(%$%$%)&&$%&*,6*09/)*&.07,+-)26,''&%'*,,(*/0.+&/+/,,,,,*.),-+,4/1.&--,2-.2/3,+/&0367:542.4.4--57+--)3%')*)1-403.///06,6-.+90/.31590723+*0+,,7826650%,*-.//32/.0.,2/0111-*4.*,/)+,+/+//08:21,)*,+455;911/23+.).&&'-,/0101.47762/)&(&(--33012.0;443320/,)**(,-978857++*)+*%*+,/2)+,//;1828282%0.-03763)))+)'+')&%%'/-(%&%)/*-+(%&)+,.10--1//*++1--/)*+,455&'/0778868;999:03-421276+.(-1/()))$',+&,)-,/./-08-,.///03:34/.*)*-.)+*.5/)0.(&,++,2+./&&($%%.2376852,81'()'(((/.+515./2+1.-*'((./0./(.,-4/(*..6/.-).26222/2//4284/
@7e80e373-2804-4e53-a7bb-b50c465f5bea ch=327 read=54381 start_time=2019-12-13T04:39:57Z barcode=BC01 runid=2c9cf7bc05858273f10e7d7ec552fc0bd742dc3e
CTCCTACGGGAGGGCAGCAGTGGGGGGGTATTGCACAATGGAAACCTGATGCAGCAACGCCGCGTGAGTGATGAGGTTTTCGGATCATGTAAAGCTCTGTCTTTGGGGAAGATAATGACGGTACCCAAGGAGAGCACGACTGCTGCAGCAGCCGCCGCGATATGCGTAGGTGGCGAGCGTTATCGGATTTACTGGGCGTAAAGGAATAGGCGGATGATTAAGTGGGATGTGAAATACCCGGAGGCTCCAACGTTGCATTTAGACTGGTTATCTAGGTGCAGGAGAGGAGAGTGCAAATTCCTAGTGTAGCGGTGAAATGCGTAGAGATTGGAAGAACACCAGTGGCGAAGGCGACTCTCTGGACTGTAACTGACGCTGAGGCTCAAAGCGTGGGAACGGCGAGTTGACCACTGACGGTCCGCCGTAAACGATGAATACTAGGTGTAGGGGGGTTTCAACACCTCCCGTGCCGCCGCTAACGCATTAAGTATTCCGCCTGTAGAGTCACAGTCGCAGATTAAACTCAAAGGAATTGACGAGGACCCGCGTGGCAGGCATGTCTGGTTTCATTCGAAGCAACGCGAAGAACCTTACCTACCAGCATCCCTTGCATTACTCTTAATCGAGGGAAATCCCTTCGGGGACAAGGTGACAGGTGGTGCATGGTTGTCGTCATCGTGTCGTGAAGCAATGCAACTGGG
+
.01,,/3,:.++0*23164163224-)&&'..-,./4;95-%)+1;(*+8762..-1/25;47884...--0(+*0+9:8.59874*+&'),*%()-.66,/2-(26)-),0/+3-..95985/41-/-/,+%'&'(&##%&'*()''('*+-&&%'((')**$/351452261/-55)6-,-7/4+,6*&(*/9:9888:)0+$%)(+1109578*+''%'('0-,30,..49247:(4+),-,08).%')$&&'%++$$%)-66-:,,,81*)*+-..01-+%..*)(''%#'*//30**'*-+)')))*,))*/()-0-0-*))/*,--2-29758:455/8.,+1+3)++,+11*/7;798724/-(,(+()++&)'&((++,((+,&.*'',(,)%&),&&$'%#%$)%'(%&)%&*6078;91.)+-1:7*/(&05154+/*/),&-/,+.+0/08.49*,;::0/:0-///..%(+1466-0565::-/61,&('&%&&'((--.&*%%(.(),0**/06+)(+)-+.,,-(2325:3-/+,-3/*-2--.%'%&''+,(&&(+'&(('(*,/,+)/,+4/2)+')+,%%&%$%,.277,/6121760.,*(.')'(&&(+(+,*)/3/386*070..26)4-//5%)*/-875425347522/-+*&''(*1133&'('%)4:*)('%''$%$
@90da330e-17aa-4eea-85e6-3e93c80c1943 ch=17 read=31227 start_time=2019-12-13T04:39:54Z barcode=BC01 runid=2c9cf7bc05858273f10e7d7ec552fc0bd742dc3e
CCGGTTACCTTATTTACGACTTCACCCCAATCATCAATCCCGCCTTAGACAGCTCCTTCCTTGCGGTTAGGCCACCGGCTACCGGGTGTTATCAACTCTCGTGGTGCTGACCCAGGCGGTTGTGTACGCAAGGCCGAACGTATTCACCGCGACATGTGCTGATTCACATGATACTATGATTCCAACTTCATGTAGTCGAGTTGCAGACTACAATCCGAACTGAGAATGGTTTTATGGGTTTTGCTTCACCTCGCAGCCGCTTCCCTCCTGCACCATCATTACAGCACGTGTACCAGCCCAGGTCATAAGGGGGGGCATGATTTGACGTCATCCCGCCTTCCTCAACTTGTCACTGGCAGTCTCGCTAAATTTTAACAATGATGGTAACTAACGATAGGGTTGCGCTCGTTGCGGGACTTAACCCAACATCTCACGACACGAGGCGGTGACAACCATTACCACCTATCTCATATAGCTTCATCTCCATCTCTGGGCCATGAGTATGTCAAGACCCTGGTAAGGTTCTTCGCGTTGCTTCAGTCGCCACATGCTCCACCCGCTTGTGCGGGCCCAAATCAATTCCTTTGAGTTTCATTTCTTGCGGGCATTCTCAGGCAGATTACTTGTGCGTTAGCACTGCAGCGCTGAACTTTGACATCCAACGCCGTACTCATCGTTTACGGCGTGAATACTAGGGTATCTAATCCTGGCCTTCACGCTTTCCGGGACTGAGCGTCAGTTGCAGGCCAGATCGTCGCCTCCACCATGGTGTTCCTCATATCTACGCGTTTGCGCGCGGAATTCCCGATCCTCTCCTGCACTCTGGCTGCCCTGGTTTCTATGGCTTACTGAAGTTAAAGCTTCAGGCTTTCACCACAGAACCCTTGCTGCCGCGCCCTCTTTACGCTAATAATTCCGGATAACGCTTGCCACCTACGTATTACCGCGGCTGCTGGCACGTGATTTAGCCGTGGCTTTCAATAAGTACGTCACTCTGGCTACATTTCCAGCCTTCGCCGTTCTTCAACTTTATAACGAAGTTTACAATCGGAAACCTTCTTCCTTCACGCGAAGCGTTGCTCGGTCGGGGTTCGTGCCGAAAATTCCCTGCTGCCTCCCGTAGGAG
+
66171901.1.$/5*'+*+-.7.*.+*'-..0++,&1(*+)(.525-+1.(+-076674)+1,.184824799,/+-)'*+.46;72.//.,/,,++++*(-)1-*'&)&('(&047(+*-(*,+()%++1094612574649<8466.164421003./0017/)()*+//),-.-17:/:.+(((+.***,-099-,-3/&(%&0/.+),5/2**/99621*18654899,01.,+1890+--2+*,4,+&'&'(%%(0+6:2+0-000,-//1,&.+*-,-+'),((('%&)(+0-)-.-2)*,1'/154.,./2201</--4341,1.61+-..)'&(,-0,./+-.')*-1+()+,12,.5-1++*&).)'(.*))*,1.251134211.,(,/,535/00215;340:644555-50*.,24--**(-/01./'(,)3+,,-/5/-*.(4&%'%&..,&,+28.401+--.+/*.-.05341.'&)*&%'&(&'./09688700256-+*./15+5.;865.)+,++&+0;6')-&'-0*'+0-12,,',((('&)'-(*+-,,//,/++-1643-('40+(..8-.07:+.16.0-2+,'&+(*-+,57&%.1**)0)%1)+,./*)++2233/.*')++9;56881/4207&7*2)'$'&&34;0/..036*)..--53'0++.2+0/-*-44)%'001/,()'%$(#&$(1:7.4/;810--(.1479&-7*%'#'(*0.1399787587736&-)$%&(4,/6'-02/13331-,)(&&''%''))*(.+-.0/+*)+,01..+05110',,/...++(*'('20-::-6356;8493320.*+,0+1('(-75--3..6+*-.,$&'&(+22))(&'#&*)01)-3,+)/2*)/-+))1-*2,0,&.).,,--))0*$05025../+,,,.+..---8011829)('((''%+-'&''))*'**+.+'0012+%(%&$(-+-/-&+)/0'/&'0+.*$%&')%,+683595551))('***,332)),*+45((.//1''0(&368;88<958:7.0.0&$%..-3/-,5,4,,,&,4'0((&($-/().2-..8,*)*,3234-58,-965&+%
@a71f1c2e-ca38-48d8-a433-d063c7f9cce7 ch=271 read=70026 start_time=2019-12-13T04:40:02Z barcode=BC01 runid=2c9cf7bc05858273f10e7d7ec552fc0bd742dc3e
CTCCTACGGGAGGCAGCAGTGAGAATGTACTGTGGGAAATTACAAATTACTATGTACCGGCTGATGAGGTTTTCGGATCGTAAAGCTCTGTCTTTAGGAAGATAATGACGGTACTAAAGGAGGAAGCCACATTAACTACGTGCCAGCAGCCGCGGTAATACGTGGTGGCGAGCGTTATCCGGATTTACTGGGCGTAAAGGGGCGTAGGCGGATGATTAAGTGGGATGTGGCCGGGCTCAACTTGCTGCATTCAAACTGGTTATCTAGAGTGCAGGAAGTGGAATTCCTAGTGTAGCGGTGAAATGCGTAGAGATTAGGAAGAACACCAGTGGCGAAAGGCGACTCTGGACTGTAACTGACGCTGAGGCTCAGCGTGAGGTAAATAAGTTGATACCCTGGTGGTAGTCCACGCCGTAAACGATGAGTACTAAGTGGATGTCAAAGTTCAGTGCTGCAGTTAGCATAATAAATTACTCCGCCCACCAGGTAGTACGTTCGCAAGAATGAAACTCAAAGGAATTGACGGGGGCCCACACAAGCAGCGGTGGAGCATGTGGTTTTAATTCGAAGCAACGCGAAGAACCTGCTGGAGTGCTGACATACTCATAAGGCTCCAGAGATGGAGAGATAGCTATATGAGATACAGGTGGTGCATGGTTGTCGTCAGCTCGTGTCATTGAGATGTTGAGTTCGCAGCAGGCACCCAACCATATCGTTAGTTACCATCATTAAGTTGGGGACTCTAGCAGAGACTGCCAGTGACAAGCTGGAGGAAGGCGGGGATGACGTCAAATCATCATGCCCCTTATGACCTGGGCTACGTGCCACAATGGATGGTGCGGGGAAGCCCGAAGCCGCGAGGTGAAGCAAAACCCATAAAACCATTCTCGGTGGTGTAGTCTGCAACTCGACTACATGAAGTTGGAATCGCTAGTAATCGCAGATGTTGCTATGCGGTGGGAATACGTTCTCCGGGCCTTGTACACACACCGCCCGTCACACCACACGAGAGTTGATAACACCCGAAGCCGGTGGCCTTCCGCAAGGGAAGAGAACTCTTCAAGGTAGGATTGATGATTGGGGTGAAGTCGTAACAAGGTACTTGGAAAGGG
+
.75-+-/+2+)+311/1).+&%'('*%-#%%$'&*&()&$$%',/'.&#%'&)'+(((%&$'&(('(.0/99801:66+$))3+).00543-32-&-..5/4-7,-,5621/.-'*/,','*')+&*+((%&%&$%'%(%.),0.+,*-.400,*-*')%-+.&.()'*+.1546:616')*).41-1247513020,+..((2/77898;9:944232033861/**,)&$(/5059+2*--,-445+3.%+((+-11/7/0/21('*,/3+.('%%,'*).//.++,54.)$)&('0)-.-),.0240.,-/4078673694236/3429-(('&()2/2----.4775755543456567/.3/,1*%&&('%$(&$')%#)$'(-)+**-1*,)&'*1.08185(+01878;:20--.,+))*-01*))++1921008.-6;:559----.46310'-%&(.,*(')&$&*9:,37,*/)&&&((),)+.06.**-+)*1,,-9;6788;*(&))-6/6846960)-(%)*,/5/0'+),),02)-.02./041<<.391-+*),('(')(,,.8221-,)&((+.&&)'($&(12305223.,'.+,-1,+*,./1;/.))(..062212/11112757'600598555769.6,,-0-2)66;:23112'.*+.1263160'*,++&)&$%$&&'%)&&(,,1'.,.1-6---5;66;8;:83:39/2436;744452&--*)*+./9982*.,'2.57012363.,*)++*+(38.435768306.+,44(#*$&'()*-.2489600-())+,+0-.+)+1;22;8::6864'+(,'3*+(&(-/*.33,,+0-//.-&&*577/81-.'$#$%,*-3100'')&')&()58:8892911/0,,+,.-/0....402-1/2'(')&*+)*,**.02-+(&$%)).)-&'$).(+-+/2.042.4(,6643.7'+*)%&%(,/5+8;,+764546.--)32))((180//132--*'(-6036416-0+(%&%&$(-)'(-*4+('&'''%&&%(('&&$-*)/)-,-..22042..)).(+-(('+',0/0'&$%%)*',*./(
@e3ccb717-b9d3-409b-b743-54d09fe0015b ch=365 read=91257 start_time=2019-12-13T04:40:00Z barcode=BC01 runid=2c9cf7bc05858273f10e7d7ec552fc0bd742dc3e
CCGGTTACCCATTTTACGGCTTCACCCCAGTCATGAATCCACAAAGTGGTAGCGCCCTCCCGAAAGTTCAGCTACTACTTCTTTGCAGCCACCCCATGGTGTGACGGGCGGTGTGTACAAGGCCCGGGAACGTATTCTGTGGCATTCTGATCCACGATTACTAGCGATTCCGACTTCATGGAGTCAGGTTGCGGGCGTCGGACTTCCGACGCACTTTATGAGGTCCGCTTGCTCTCGCGAGGTCGCTTCTCTTTATTTATCACCGCCATTGCTTAGCACGTGTGCTAGCCCGCAATAGTCGTAAGGGCCATGATGACTTGACGTCATCCCACCTTCCTCCAGTTTATCACTGGCAGTCTCGCTGAGTTCCCAGCCGGACCGCTGGCAACAAGGATAAGGGTTGCGCTCGTGCGGGACTTAACCCAACATTTCACAACACGAGCTGACGACAGCCATGCAGCACCTGTCTCACGGTTCCCGAAGGCACATTCTCATCTCTGAAAACTTCCGTGGATGTCAAGACCAGGTAAGGTTCTTCGCGTTGCATCGAATTAAACCACATGCTCCACCGCTTGTGCGGGCCCGATCAATTCATTTGAGTTTTAACCTTGCAGCCGTACTCCCCAGGCCCGGTCGACTTAACGCATTTAGCTCCGGGAAGCCCACGCCTCGGGGGCACAACCTCCAAGTCGACATCGTTTACGGTAAAGACTACCAGAATTATCTAATCATTTGCTCCCCACGCTTTCGCACCTGGTGATCTTGCTTCGTCCAGGGGCCGCCTTCGCCGCAGTATTCCTCAGATCTCGCATTTCACCGCTACGCCCACGGAATTCTACCCCCCCTCTACGAGACTCAAACGCCAATTATCAGATGCAGTTAGGTTGGGCAGGGATTTCACATCGACTTAACAAACCGCCTGCGTGCGCTTTACGCCCAGTAATTCCGATTAACGCGCTTGCACCCTCCGTATTACCGCGGCTGCTGGCTGGAGTTAGCCGGTGCTTCTTCTGCGGGTAACGTCAATGAGCAAAGGTATTAACTTTACTCCCTTCCTCCCGCTGAAAGTACTTTACAACCCGAAGGCCTTCTTCATACGCGGCATGGCTGCATCAGGCTTACGCCCATTGTGCAATATTCCCCACTGCACCCTCCCGTAGG
+
7(+,29-..*%.991,..-11;1/1687,01:8:87:64,&),0/,/271/+,,/63,4,)(,20-032)(*+**(&+/6.5:0'-.$/+%'-0.-/3&5*+,9:0311-42+,(+(,.3*3,,*-5)/+*')$&'%')*).-),41-/088412136:420./12/6633.+/112688*)())'+019)5)0+1,-3(5+/-)+')%*'+(+070-/1,3,,4:454;365635-,/**(*,1248210/81',)*(0&$'('2/0/1)%'&(*546301,))('*08+%'(+&%'+,2/0*-396:6,)*)))'&%'*64767,690)1:3565.021+59))7778;5;4339543%&-,)/891,*'+-2084592222721+1/3+7/84/+03,5(,$'&'(2/2298-&%%/'2-*+1,//:-**+0+.,.117988676.//*6.6661'...26/023..*/1969760+)-+1-)+,/965655420123987/.1-/1248/6+23.708::4:3437082:88<:9;:3:12178141616<89;/0/066769127*)'')+.6-.*-2('()*7:8<919:1/313:<:/93.1.-+(()*''(+*/674-1/50-*43344+7+6*212&-0*)*,+1+*0)+''++*%+*1870&*10)-./2637/4)4*23652747775:7/-),%%((&&(-+36/.&&*++1255:-.$)02---,('&%)'(266/11055*.'%&),+.,&(6/8672/)/8;324//.+-..88.-(-,,-7.*(+)*.8800,/.8<<85::--,&)$(*&#()-,-1036171154)*(*+)-,)-,,+.3,&((*+)%3),.:979841%*.+&)-&4,.36(1//-5;8/,')--..-,.1118:98;14:682/+,--*)&%$''+*(&*-/45;26/0151860-())(+--367429-222;525-.,425.-2,.)'*'%'9--,34,+1$%%-',1..46,2**-/4346/(0+*,349*/9/2/716.040*+--8,/7661099*.58290/1-,..+')((),-)*.-.3;9997;8*+(+(,,43342;4437755)12235)3-77,$))(+&*+.-.7438:4),-,+#&**)-:7-.630
@081bdf5b-aaa5-4d05-a039-5f4f2a9ba4cd ch=153 read=72338 start_time=2019-12-13T04:40:05Z barcode=BC01 runid=2c9cf7bc05858273f10e7d7ec552fc0bd742dc3e
CTCCACACTGCAGGAGGCAGCAGCAGGAATATTGCACAATGGGCGCAAGCCTGATGCAGCCATGCCGCGTGTATGAAGAAGGCCTTCGGGTTGTAAAAAAGTACTTTCAGCGGGAAGAGTAAAGTTAATACCTTTGCTCATTGGCGTGCCCGCAGAAGCACCAGCTAACTCGGCAGCCGCGGTAATGGAGGTGCAAAGCGTTAATCAGAATTACTGGGCGTAAAGCGCACGCAGGCAGTTTCATTAAGTCAGATGTGAAATCCCGGGCTCAACCTGGGGCTGCATCTGATGCTGTGGCTGAGTCTCGTAGAGGGGTAGAATTCCAGGTGTAGCGGTGAAGTAAGTAGCGAGATCTGGAGATACCGAGTGGCAGGCAGCCCCCCCTGGACGGAACTGACAGCTCCAGGTGCGAAAGCGTGGGAACAAACAGGATTAAGATACCCTGTTAGTCCACGCCGTAAACGATGTCGACTTAAGGTTGTGCCCAGCAGGGCGTAGCTTCGGAGCTAACGCGTTAAGTCGACCGCCTGGGAGTACGGTACAAGTTAAACTCAAATGAATTGGCAGGGGCCCGCACAAGCGGTGGAGCATGTGAACTTTAATTCCGTGCAACGCGAAAGAACCTTATAGTCTTGACGGAAGTTTTCAGAGATGAGAATGTACCTTCCGGGAACCGTGAGACAGGTGCTGCATGGCTGTCGTCAGCTCGTGTTGTGAAATGTTGAGTTAAGTCCCGCAGCAGGCGCAGCCCTTATCCTTTACATTGCCAGCGAGTCCGGCCAGGAACTCAAAGGGGAGACTGCCAGTGATAAACTGGAGGAAGGTGGGGATGACATTAAGTCATATGGCCCCTTGACAGAGACTACTACGATGCTACAATGGCGCATACAAGAGAAGCGACCTCGCGAGCAAACGGACCTCATAAAGTGCGTCATGAAGGTCCGGATTAGATCTGCAACTCGGCTCATGAAGTCGGAATCGCTAGTAATCGTGGTCAGAATGCCACAGTGAATACGTTCAGGCCTTGTACACACCGCCCGTCACACCATGGGAGTGAGTTGCAAAAGAAGTAGGTAAGCAACCTTCGGGAGGCGCTTACTGCCTTGATTCATGACTGGTGAAGTCGTAACAAGGTAACCGG
+
*.5*%'&((&.+./'*(%$&((/0)71+10106-,,/3:601-*'+59*7-,,2645,*,5-4-2,++02235655.(**).27063,7455+*/49:5.+,-/198-)++,,*''%&$*+32-.423146056-,345&.'/&)''$'(('+%%)(%&--/*()))*(()'/,,',)&),))*%$&&&)*)+306)+0-5.4.23**'&)(*,5:4775.68,()++*--..-32,./73)%)*,'')+2256.,'*0*)6.),-.,+-)-../.-+'/10112020//*'$&&'%%$&&)*((,-,-.(0.5-22*4+6*:*+.2.&*&)(4--)/*%(((&'&&&&()..00.-((**%36,$%'$**%'*(*&3-013-+(*225/(*)&'((/'%,-1('.*2)'&,))).0313*,),8:58-45.321-,.4799/,.',*+16.*.0386685*0)'(%(**'*.++(+*3-)-,.,(')('*/+-.*,10/0.-,*+,344102-4243-..0232352/-)*%'(++*'&'**&)(--3*+644+0,-11.+/'3*)+30/:,&)**($)*$252.&.0/-)''&%$-1(38241+(*321/1..-./+(.03-3*'%&*002942506*4+*8;/221),.,.,'*0-**%)&#%(*/8929796:42443,030019222013115::754..00357639/0,.,5,111,&,-91-**4,%%&'$+$',-)-+(+5+.0./2,,+&$&%+++2:+-.,).+/(-+2.'//15016-7-*0/*&++1022501111110&('+/,,*-0-02-674)*.--'4(4,121%&$'%*13.(&('*-,+'*'%'&%$&((*.,/1/.2636622433',..&(&(')*4,37454510-..54/49.-&($)$-42.458343.11.1*,).))+&/**+)..22+.'*+71&.,/%%#++*,+,1.//5+,**+0,--,0677/2843954)'$'&+,+&.)'-,..*$(*/216,,,,++).525;-///+,*12&1*1-)%*+),/4-0.95*$(&&))3,,2+)))1.-.24&76234*%''%&(,''$$&''.-('(*,*()*'*)('(**-*(++*'&&*9294-
@3095fbce-4014-4f50-ab7d-8f1e9df967d1 ch=55 read=78567 start_time=2019-12-13T04:40:03Z barcode=BC01 runid=2c9cf7bc05858273f10e7d7ec552fc0bd742dc3e
CCGGTTACCTTATTTACGGCTTCACCCCAATCATGGATCACCAAAATTGGTAAGCGCCACTCGAAGGATAGCTACCTACGCTGCGCAGCCCACTCCCATGTGGTGCTTGACGGGCGGTATGTACAGGCCAGGAACGTATTCCTGTGGCATTCCTGATCGATTACTGTGATTCGACTTCATGGAGTCGAGTTACCGAACTCAATCCGGACTACGACGCTTTATGAGGTCCGCTTGCTCTCGCGAGGTCCTTCTCTTTGCTTATGCGCCATTTAGCAGCACGTGTGTAGCCCTGGTCGTAAGGGCCACTTGATGACCTTGACGTCATCCCCACCTTCCGTTTATCTGGCAGTCTCCCTTTGAGTTCCCAGCCCGGACCGCTGGCAACAAGGATAAGGGTTGCGCTCGTTGCGGGACTTAACCCAACATTTCACAACACGAGCTGACGACAGCCATGCAGCACCCTGTCTCACGGTTTCCGAAGGCGCATTCTCATCTCCTGAAAACTTCCCGTGGATGTCAAGACCAGGTAAAGGTTCGCAGCGTTGCGTAGATTAAACCACATGCTCCACCGCTTGTGCGGGCCCCAAATCAATTCATTGGGTTTGCTTACGTATACAAGGCGGTCGGCTTAACGCGGTGATCAGCTCCGGAAACCACGCCTCCAAAGGCTTTTGGCCTCAAGTCGACATCACGTTTACAGCGTGGATACCAGAGATTATCTAATCCTGTTGCTCCCCACGCTTTCGCACCCTGAGCGTCAGTCTTCGTCCAGGGGCCGCCCAGCTACGCCACCGGTATTCCTCCAGATCTCTACGCATTTCACCGCTACCTGGAATTCTACCCCCCTCTCCTACGGAAGCTCAAACGCCAATTATCAGATGCAGTTCCCAGGTTGAGCCCGAGAGGTTCCACATCTGAAGCAACAAACCGCCTGCGTGCGCTTTACGCTTGATAATTCCGATTAGCCTTTGCACCCTCCGGTATTACCGCGGCTGCTGGCGCGGAAGGTTAGCCGGTGCTTCTTCTGCGGGTAACGTCAATGAGCAAAGGTGTGCTTTACTCCCTTCACTCCCATGAAAGTACTTTACGACTGAAGGCCTTCTTCATACGCGGCATGGCTGCATCAGGCTTGCGCCCATTGTGCAATATTCCCTGCTGCCTCCCGTGGG
+
03+-/0&-(-)).9,+,.'./81,784,($,+&&-51,,&)(+,(%)'&,/-))*,79&()0()*)(&+'&&*&)'&)-%%'$#$'((//-%'(22)+--.174-*+-+.2046516/,0.+&'()/,/'0*'#'$%&/20%%%*%%$'+2.'((+).&()2+)'&$-.070*+/3:6041/((*2)&052%4+&&97996973(4.684/.00,)*'+5.24444153+*.)()//0/'(((+,,.&(5*4178-+,/-./1679<779*)%)')*./55.-+)(),.%$&//2,,,'+-61/&'&('+.,),*,3//0,2360802'')(+--(%+5-,,2++40/04314('&)(,,/3:.2.+*00,.34563645520,204&1,05)/3//4-3+-/6226/0,::60.00,1.*-.433;3--/-60./118541**+(*-./8.736011129%*+432111-.8:(.'&%&''%'(&0:012023/2**(-,-)0180:.-19;8857945477:)4,-77+.53.,#$$%&()*&($)#))&''*(&*),,,,//55000,+.--)1.++'/40*''')*5:5;0*12//+,52$%&((&(&&&(+*'.-+'()+*))((,--('&*$&$'$'(/02/4,01)--%**02/4*73'3+%'**((',(*+0,-/6799821(*+-3-'**134689+)$,&%(((%2).085030044.52)***6:4)0**/:0.+,+/2***((+.11015:76642;'--796.9.54*((,$%'&()'.-+7-01-2++-&')/.3655(,))*/8:.,.5.20//)*380404.+%//122--/+())+1/)**&)+,-))((.*%&.)-0;/02442+,-8*2,,/-6+'%*--'&%'&)(*6*&%(+225,+,'%+4.7:9;<4562132034//271*.'%&#&$(1:6<642-4,'&*)+2)(,229520/('(,()(.0*+*0-23;:60-%*++*(*0-4-,.6)85113726:5425.730398776.2-,+-/41+('(&(&''(%$(*1;-1;4++(47.%'')-2+-,//61)(($+#&)/,0363<87;3&&&&%(/51.0-6//.222313771901-8:.-4:021041005121)&&))*23+62+)'&*'
@cd19192d-3170-469e-a22b-d0b54333ff8f ch=274 read=59024 start_time=2019-12-13T04:40:28Z barcode=BC01 runid=2c9cf7bc05858273f10e7d7ec552fc0bd742dc3e
CCGGTTGTTACGGCTTCACCCCAGTCGCCAGATCACAAAGTGGTAAGCGCCACTCGAAAGGTTAAATACCCTGCGCTTCTTTTTTTAAGCCCACTCCCATGGTGTGACGGGCGGTGTCTTCAGGCCGGAACGTATTCCGCAACCGGCATTCTGATCCACGATTACTAGCGATTCCGGCTTCATGGAGTCGAGTTGCAGACTCAATCGGACTACGACGCACTTTATGAGGTCCGCTTGCTCTCGCGAGTCGCTTCTCTTTGTATGCGCCATTGCTTAGCATTAATAGCCAGCCCCTGGTCGTAAGGGCCATGATGATGACGTCATCCCCACCTTCACTCAGTTTGTCACTGGCTTGTCTCCTTTGAGTTCCCGGGCTTGGTCCGCTGGCAACAAAGGATAAGGAGTTTGCGCTCGTTGCGGGACTTAACCCAATAACATTTCACAACACGAGCTGACGGCAACCGTACAGCACCTGTCTCACGGTTCCCGAAGGCACATTTCATCTCCTGAAAACTTCCCGTGGATGTCAAGACCAGGCAGGATATGGTATCGAATTAAACCACATGCTCCACCGCTTGTGCGGGCCCCGTCAATTCATTTGAGTTTAACCTTGCGGCCCGTACTCCCCAGGCGGTCGACTTAACGCGATTAGCTCAGAGCCACTCAAGGGCACAACCTCAAGTCTGACATCGTTTACGGCGTGGACTACCAGGGTATCTAATCCTGTTTGCTCCCCACGCTTTCGCACCCTCAGTCTTCGTCCAGGGGGCCGCCTTCGCCACCGGTATTCCTCAGATCTCTACGCATTTCACCGCTACACCTGGAATTCTACCCCCCCTGCAGAGACTCAAACGCGGTATCCAGATGCAGTTCCCAAGGTTGAGCCGGGGTTTCCTCGGCAACAATCGCCGCCATTAAGCGCGCCCAGTAATTCCGATTAACCCTCCGTATTACCGCAGCTGCTGGCTGAGTAGCCAGTGCTTCTTCTGCGGGTAACGTCAATGAGCAAAGTGCTGCGCCGCTGCTCCCCACGCTAAGTAAATTTACAGCCCGAAGGCCTTCTTCATACACGCGGCATGGCTGCATCGGAGAAACTACGCCCATTTATTTTAATATTCCCCACTGCTGCCTCCCGTAGGAG
+
8+'+,4(.-,,5,,2-.--795()-.'('*'8884968/--.4/15),01/++)+&(+'2*3-++%'(2+&$$&$'1)-41310+(+,'05,'*+3<5.2365466794885152..'*+(&++-&..*-+(*'(),+(('#(%')*%*&%%*+35+)))//:12.--./37:0)-',4961550.-.61233723/27675.8*--85941000365.//:;434/./.1700//+-./2862.+-*/.127.0-+21**/2477::05.*%%##$((*+((,&'),*,/23+*-:95,+*(())))(*),++)&(20+.01/945,03,75-),*.+-051(0/2.-,&$%&(,./4/.51('*3,..),+'%&'-,'()-/126+((+5<2-4.://./&,*6))-,//024625-:61.0+3)25,1+',0/23:72221)/(+-/4771.-,*))&*)(/%4102238766641(,-5..1,+('('++&*+,./54877-++.,.-*+.2/6(*668.1%'+244624).-/%0)$&#&$&#%%&'&,+.2;:97--+-/241)*2/2216/0+5/99/:4('-.177;5)-/)')+2::.82,3+)*.3/9),;3314492,-62,423365474832-/$-%)*225(*'$'+%'',5./6),$&+200/216343')*2256385-%(&0/159;78/16;68,')()+32;07//.-5-+-,/76,-/)-*46++2039,,-57996<4/11.%-6;;069//1010048377575270.&*-,+.00,)**/4540;:(&)-*3423332012-2*6+/.40136/*(%&$%&)/00.+)$%#$&#&'),**,/222788</6'-'*)481,335&*'-+8'0*)*+-.0&**)$),,.&*,)1)%#&%$&%%&&'&).208-,+(*%%$+,410)%''(-*,0+)$,,-67859.++%)**44;07735196753,,-2721/858782:3449936,('%&+&'&&&&',&&$)-0*%(&(%'&%&'&$&'&%&&&,1(')(&)')(-,285432,)+('+.,052;22.1011-0$$$&&(2(.0/81$,,('/476/722309;<0222,+0+,.+59')7,6,,*
@3a3c5343-e7df-48b1-9771-cd41e7ad5bb7 ch=68 read=60384 start_time=2019-12-13T04:40:23Z barcode=BC01 runid=2c9cf7bc05858273f10e7d7ec552fc0bd742dc3e
TTAGGTTCCTTGTTACGCTTCACCCCAATCGCTGACCCTGCAGCTGACGCTGCCTCCTTGCGGTTAGCTCACGGACTTCAGGGTATTGCCAGCTCTCATGGTGTGACGGGCGGTGTGTACAGGGCCAGGAACGTATTCGCCGCGACATCTGATTCGCTGATTACTAGTAACTCCAGCTTCATGTAGGCGAGTTTCGGCCCTGCAATCCGGGCTTCGAGACTGGTTTTGGTTGGCTCCACCTCGCGGCGTGCCATCTCTCTGTACCAGCCATTGTAGCACGTGTGTAGCCCTACATAAGAGCACGATGGTTATCCCCACCTTCCTCCTGGTGTAGGCAGTCTCATCAGAGTCCTCAGCAATGGTAGTAACCAACGACAAGAGACGCTCGTTGCGGGACCAACCCAACATCTCACGACACGAGCTGACGACAACCATGCACCACCTGTCGCCTTGTCCCCGAAGATTTCCTCGATTAAGAGTGATGCGAGGGATGTCAAGTGTAGGTAAAGGTTCAACAGCGTTGCTTCGAATTCGTCACAGCCGTCGCTTCCGCGTGCGGGTCCCCGTCAGATTGGCATGGAGTTTTAATCTTGCGGCCAACACTCCCCAGGCGGAATACTTAATGCGTTAGCGGCGGCACGGAGGCCCCAGAGCCCCACACCTAGTATTCGTCGTTTACGGCGTGGACTGCCAGGGTATCACAATCCTGTTTGCTCCCCGCTTTCGAGCCTCAGCGTCAGTTACAGTCAGAGTCGCCTTCGCCGCTGGGTGTTCTTCCCTAATCTCACCATTCCACCGCTTCACCTAGAATTCCACTCTCCTCCATCTTAGATAACCAGTTTGGAATGCAGCACCAAGTTGGGCCCGGGTATTTCCGCATCCCGCCAATCATCCGCCTACGCTCCGCTTCGCCCAGTAAAATCCGGATAACGCTCGCCACCTACGTATTACCGCGGCTGCTGGCACGTAGTTAGCCGTGGCTTCCTCATGGGTACCGTCATTATCTTCCCCAAGAATAGGCTTTACGATCCGAAAACCTTCATCACTCCGCGGCGTTGCTGCATCAGGGTTTCCCCGGTTGTGCAATATTCCCACCACTTGCCTCCGTAG
+
,($+0257)-(,0***'-3.844573,4160..--/;5.,/)%(%)&-+//+3634&+,++&*)+(*./1.1-848695(15)+112((')(0,2.6.333-,,--:7;76-3332-.%+*&*%25(45181.1-5++$,,((-,1567766753&(&*)5.--/),,*',*4*(*129.(,)))0721..1<12(1)0((%+*6+31'*&&'%$%(*+-75+3::,'0691:6.5/*/788-1+/-%/&+4687751*2035561006,4,(%%'(&+*))+')).48**),+(+0)&,++,,130+5,'()/:/,*++,)/.01/36-.,')(5-16955&)$&(*+.0-..+&/.62-/0..01/(&/*226:5-)$&#$$%'+.5.(/.912.*)./0)+&(*3341,..01.0'&.2/..22363138*2$&$3*655)()*$+(*,+-.88()-()%+1)+('(,,-*6-&(%((((%(%'*3.+.+,2,-(,('%(,*-7(2-:/*($%$')-2-+,2-.('&%+#$'%%'%$%$&()%*1-/++-),,.031)-33**,-)$'5('%%#%(+').9<0/;2124/*+%&'(%%$+*/77*-7:96:6:4)+'&0-789++,&'/02003/)-)-'(),-,('(+*1:6-)/'0))&,*)),(%**245'$&'))+-05-,.+-4-04+++++(+)2-6/12297+,+160+)+)1.*%%*..(+',//133.5.*.+-/7/-,--/0776:7/65/5245(*-4;88657**0.,***(*0)/71.,2.*,1,/.-)),(((,/,.&(*-33)')'%%(''+,353535)4/;7/06:840-+(&$$)/*2.&**2,((+&(%05,.*)+02/6*'))+1.0,/20,8:6176849,$'3+'')+-+*-.79+01-2258800,,-0,-2(060.101-5--23,209222406,+$,(+,.49///8-72:1143&163747,-+799:9157,/26738:+/)%*)(&&.'%&&'**,./%$(,351:9;:::;1232.).*3..00.)$$'(,8,/1./82276.($/*.//2+6**,-40+#%$#&%%%&$&*0-./4
@52670288-00fa-420e-bbc1-64fe83a4ed9c ch=177 read=124965 start_time=2019-12-13T04:40:30Z barcode=BC01 runid=2c9cf7bc05858273f10e7d7ec552fc0bd742dc3e
CTTGCTCCTACGGGAGGCAGCAGTAAGGGAATTTTCGGCAATGGAAACCCTGACCGAGCAACGCCGCGTGAAAGGAAGAAAGGTTTTCAGTTGTAAGCTTCTGTTGCAGGAAAAGTGGCGGCTACAGAAATGTTAGCCGGTGACGGCTGCTTTATTAAGAAAGCCACGGCTAACTACGTGCCAGCAGCCGCGATATGCATGGGTGGCAAGCGTTATCCGGAATTATTGGGCGTAAAGAGGGCAGGCAGCATGAGGTCTGTGGTGAAAGCCTGAAGCCAACTTCAGTAAACCATAGAAACCAGGCAGCTAGAGTGCAGGAAAGTTCGTGAATTCCATGTGTAGCGGTGAAATGCGTAGATATATGGAGGAACACCAGTGGCGAAGGCAGCTTGATCTGGCCTGCAATGACGCTCAGTCCCGAAAGCGTGGGAGACAAATAGGATTAGATACCCTAGTAGTCCACGCCGTAAACGATGGTACCTAAGTGTTGTCAAAGTTCAGTGCTGCAGTTAACGCAATAAGTACTCCGCCTGAGTAGTACGTTCGCAGGAATGAAACTCAAAGGAATTGACGGGGGTACACAAGCGGTTGGAGCATGTGGTTTAATTCGAATGCCCGCGAAGAACCACCAAAGTCTTAGCATACTCACCAAAGGCTCAGGATGGAGAGATGGCTATATGAATACAGGTGGTGCATGGTTGTCGTCAGCTCGTGTCGTGAGATGTTGGGTTAAGTCCGCAACAGAGCACCAGCCCTTATCGTTGCGTTCGCTTCATTAAGTTGGGGACTCTGGCGAGACTGCCAGTGACAAGCTGGAGGAAGGCGGGGATGACGTCAATCATCATGCCTTATGACCTGGGCTACACACGATGCTACAATGGATGGTGCAGAGGAAAGCGAAGCCGCGAGGGTAAAACCCCTCAAACCATTCTCAGTTCGGTTGCCAGTCTCTGCAACTCGGCTACATGAAGTTGGAATCGCTAATCGCGAATCAGCATGTCGCGGTGAATACGTTCTCGAGGCCTTGTACACACACCGCCCGTCACACCACGAGTTGATAACACCCGAAGCCGGTGGCTAACCGCAAGGAAGGAAGGCGCTGTCTAAGGTGGGATTGATGATTGGGGTGAAGTCGTAACAAAGGTAACCGG
+
(*'&')0-*).)15),40./,++*3*(-)*+.7952334.121--0,/3,,-358130//10.552355354*,()*',3'+(17/.113/7../9'56:34-1'%&(),/3,*''(.,+400/3*(&(,%((+),-1+,,0300,)&$(+,60.3,'%+.*-/65649554746584768:4///+8.&&((*-0/0%.%+..3:799:;84:505.6/*+./+2/27955561*%%(.)*+/56(20$'(&05356855852211)*2.02,()%('(.2.+-05:&34.,)+,7579//600--,0+,1234274.+&)%&%$)'(/.10313442++..454016620333**,+-11341..+,--1975676;-,,'&**$&%&%(&*(304/3/2061,-5424455619**))(''*+2('(%&'/0;;8+2.)-,.),/66;,(%00-..3/'*,08243;6/,(*+)*(++-36-0-*+*(/-;31398348:8776*..4452*0-5/496955569031++'**%/12699<7/-.''((&'6<747959,.*--1.777.135)'#)$&&0(+(--+)+'*)22/+/51944:4:7*))'(*1+$$%)+)'%((%4+13)*+))&&$+()(/.6)*&33/.4136))0).38*)))+/*30001*+)(2/172131.--*1424:6:544556--/13678998:62)-35392456;75/.27,+.5/*,%(+,5-*(/5,.0/14-2)&%$,*)$&&%*(2-8/,3-+06./5775.20&'))).-/5-...19:;.9:;1/402.1/-.69.--0289942302489/2(20',.../6-+'%+(5+*()%**'-,+-574934;;;:788811(+),*,(++,5//84,+(((&)(6914.((**.7/5579<998*44;86422,,.01520,')+,(,.81&+(((-0/0:..2,0),(%##%%&(*(*.1:40+-..16781,)+**-+*+0-.577:'&.61617220.(,'+,/7+;:-,886645.'))**(-*+,052*4/++/3134379/00'((.)&.,)1/27,/(*(*),,/3333/,0++8<:65-+,,,658-55.(,-3126467834:(.,0179:5:
@eaeaccdd-169c-46aa-bb81-35beb4026b0f ch=91 read=75446 start_time=2019-12-13T04:40:36Z barcode=BC01 runid=2c9cf7bc05858273f10e7d7ec552fc0bd742dc3e
CTACGGGAGGCAGCGATGAGAATATTGCACAATGGGCGCAAGCCTGATGCAACCATACCCGCGTGTATGAAGACAGCCTTCAGGTTGTAAAAGTACTTTCAGCAGAGGAGGAAGGGGTAAAGTTAATACCCAACTGCTCGTGATGTTACCCGCAGAAGAAGCACCGGCTAGCGTGCCAGCAGCCGCGGTAATACGGAAGGTGCAAGCGTTAATCAGATTACTGGGCGTAAAGCGCACGCGGAAGGCGGTTGTTAAGTCCAGATGTAAAATCCCCGGGCTCAACCTAGGAACTGCATCTGATACTGGCAACTTGAGTCTCGTAGAGGGGTAGAATTCCAGGTGTAGCGGTGAAATGCGTAGGAATCTGGAGGAATACCGGTGGCGAAGGCAGCCCCTGGACAGACGGCTCAGGTGCGGCGTAAGGGGAGCAAACGGATTAGATACCTGGTAGTCCACGCCGTAAACGATGTCGACTTGGAGGTTGTGCCAGGGCGTGGCTTCCGGAGCTAACGCGTTAAGTCGACCGCCTGGGGAGTACGGCCGCAAGGTTCAAAACTCAAATGAATTGACGGGGGCCCGCACAGAAGCAGTGGAGCATGGTTTAATTCCGAAGCAACGCGAAGACCTTACCCTACACTTGACATCCCTTGCATTACCTCTTAATCGAGGAAATCCTTCGGGGACAAGGTGACAGGTGGTGCATGGTTGTCGTCAGCTCGTGTCGTGAGATGTTGGGTTAAAGTCCGCAACGAGCGCAACCCCTTAATCGTTAGTTGCTACCATTAGGTTGGGGACTCTGCTTGAGACTGCCTGGGTTAACCAGGAGGAAGGTGGGGATGACGTCAAATCATCATACCCCTTATGTGTAGGGCTACACACGTGCTACGATGGCTGGTACAGAGATGCAATACCGTGAAGGTGGAGCCAAACTTTAAACAGTCTCAGTTCGGTTGGCAGGCTGGAAACTCTGCATACTACATGAGCTGGAGTTACTAGTAGTCGCGAATCGGAATGTCGCGGTGAATACGTTCCGGGTCTTGTACACCGCCGTCACACCGCTTGAGAGTCGGCAACCGCCCGAAGTCCGTGACTAACCGCAAGAGGCAGCAGCCGAAAGGTAGGGTCAGCGATTGGGGTGAATCGTAACAAAGGTAACCGG
+
,,02/0+'*-(%$$&(.0/&(*)*220/0003-0(&&%)/7/6<89985-/&+)..&36(+601,+&$%*,+*,'),//61,5828*',99,-4404720+-+',$+*(,+,-'1-+),74+-0305)4+'+(+./.32&-'(,(20,.80-./..1)*.**(0*',0)'',,-/346632132.,*&+4,-&2,011+0-),.569/9/5//1+*+0-34131.-)*--,/...*-../*+.-71147:+/232+3.*)*,,+&%(02(.31(%16723.1-&('-*/)+/+--+28..-+*-(++/*')&''+***+134+'-2..,0205007+.+5-/+%,,59577:9122:632'+*./2:0+.,(0.06.1,-/5/--/+//%(/38--693:+-/1&)')+.5998/&(('($&3/7-'++0:8215,5,((42-79049521064&+/298:;<:94/12482/-1,+**-+.6'.%(&$+751333401-0(0*+,/00+*())0743/4757::78:69;:,(*'(7072.*.-+/.0,)-,*,..5.*0+,-8/:047,07:2094*,+..(*)+-'.02/*-,*2(23:8-5/43&%&&(,6+743/-0*-+)+,(-5)&')(*/9/334729+2+*)*2-(+*))132338+)*(&(%('#$&(+58,233-+(%&%$*...3:98:88'120,-./45001128:99:897759:7793(//8-7*+26,(*/(5(&65596740,&$''&((55;65.-%'(.18/+5(*+,-)18826320)$%&&(-./657:99:405/2.6+0+*-5-0,%-'.75-4568877/3-./055(**075,+6.-+1-),,220/.,+,)++*-671,*$*/90108525./---:96170/09742.*,0-0/&).61;;626,)(')+)*25,%'(,5*312&*&*-+(&*'*.,)0.(#%$%%&&&,''($()**)''/*(+*)*/&$+.221)1,/)0,./35778.5/.-95.0.-21(+32..1+()')&)//48164&/,/2-,('))&%&'(/70.,+.)20*'(())*+*()()*,/.4+1/0+)('+*,/'/05,/.)).+--,./0.)10+6+(/.&%%&'*+767964:+-'02:9860
@35840e58-4bca-4a94-87d4-52ee55b2009f ch=250 read=95068 start_time=2019-12-13T04:40:40Z barcode=BC01 runid=2c9cf7bc05858273f10e7d7ec552fc0bd742dc3e
CCGGTTACCTTGTTACGACTTCACCCCAGTCATGAATCACGGGAAATTAGTGGCGCCCTCCAGAGTTAAGCTACTTCTTTTTACAGCCCCTCCCACATGGTGTGACGGGCGGATTGTGTACAAGGCCCGGGAACGTATTCACCGTGGCATTCTGATCCACACTAGCGATTCCGGCTTCGCAGGAGTCGAGTTGCAGACTCAATCCGGACTACGACGCACTTTATGAGGTCCGCTTGCTCTCGCGGTCGCTTCTCTTTGTATGCGCCATTGTAGCACGTGTGTAGCCCTGGTCGTAAGGGCCATGATGACTTGACGTCATCCCCACCTTCCCCTCAGTTTATCTGGCAGTCTCCTTTGGGTTCCAGCTGGACCGCTGGCAGCAAAGGATAAAGGGTTGCGCTCGTTGCGGGACAGCAACATTTCACAACACGAGCTGACGGCAGCCATGCAGCACCTGTCTCACGGTTCCCGAAGGCACATTCCTCATCTCTGAAAACTTCCGTAGATGTCAAGACCAGGTAAGGTTCTTGGTGCATCGAATTAAACCACATGCTCCACCGCTTGTACGGGCCCCGTCAATTCATTTTGAGTTTTAACCTTGCGGCCGTACTCCCCAGGCGGTCGACTTAACGCGTTAGCTCCGGAAGCCACGCCTCAAGGGCACAACCTCCAAGTCGACATCGTTTACGGCGTGGACTGCAGAATTATCTAATCCTGTTGCTCCCCGCTTTCGCACCTGGTGTCAGTCTTCGTCCAGGGGCCGCCTTCGCCACCGGTACTCCTCAGATCTCTACGCATTTCCTGCCGCTGCACCTGGAGATTCACCCCTCTACAGGATAAAGCACCCGAGTGTCAGATGCAGTTCCAGGGGTTGGGCCGGGGATTTCACATCTGGCAACAAACCGCCTGCGTGCTTACGCCCAGTAATTCCGATTAACGCTTGCACCCTCCGTATTACCGCGGCTGCTGGCTGGAGTTAGCCAGTGCTTCTTCTGCGGGTAACGTAAGGCAAAGGTATTAACTGCTCCCTTCCTCCCCGCTGAAAGTGCTTTACAACCCGAAGGCCTTCTTCATACGCGGCATGGCTGCATCAGGCTTTACGCCCGGTATCGCTAAATATTCCCTGCTGCCTCCGTAG
+
64186<891;0.12,.0257<723992+-.11753:,.()+('('$*$(','-//00111)&&',+8,+&&&$)'9.363)+)--)13.'()3+()*-173.(),32:65'*%,*$)&*./642+))')+)$(*,202<657;8829112;:.-,,13-.--0''(--082*..,01/)*&+'#%)*534.:.0&&8929,;/4'1,/0,&&,/85/,.57:30/+-(*60(+/,.-031600(,,,-.8.763084-/478;9;<808+)(-.+-//030+-/191/8./.(,)%.36.655/00-,/,6/./5889:.260)-3155/.*,0()-:3/012397&06502''-)+'./8,.)-.0;;9883644940+217//10371+),0,,(+(+177/;,-,+''(&&(*-*%,5&'*),'+*1546454246372+1501/+&$',14--///1'.+55;69/,/1,11)01336&)+:;:9876268114747//+../.07.--/3;1/.+(,)2/:10)-%*+77:9&**5-;<:84//*1.0*1*)./*,7+,/%,-430761(.23708/--87.0,0299-,,/+++)*+/+/+6.4,/11+-/48/54344-/1.1---0222*.-7+.,&2(*53557;:986,85/'0072:/8(5+48876757872:7.,////77;985%1$&)+3055443467:6356),.090,'*,9/0*+&,,-&*)),/1666898140().89-21+)+'+.131,,%)&%%'/.',1*,0776675656-8:+.&%&./,,.')(-4154&',1--(-854,0,'+&,4,-0,.%)&0*('&'(&10'*''&(%((+/+'',**,338311'34/*441.-.123./'&*3118:1<12/))/)0)**-'*+12,+/0316:2-,.0815+()+',-.08--32-0/31/8:45,3,/.23/.(-*-%)+1--/.,(4&()2/:<8667452/0862))*+,53:(/)-,032204/3032)36670/;:-*./.-4.*)&'('&&'(0.1/+,51627172088././+/.+(&(+756//0/1('($*+*)1139*0+,))'#'').),.1211*&)+,-37/88(-+*
@35b1153c-7118-4bc0-acb3-a848e905b599 ch=155 read=70048 start_time=2019-12-13T04:40:40Z barcode=BC01 runid=2c9cf7bc05858273f10e7d7ec552fc0bd742dc3e
TTGATTTACCTTGTTGACTTCCGCTGATCGCCAGATCACAAAATTGGTGGCGCCCTCCCGAAGGTTAAGCTACCTACTTCTTTGCAACCCTCCATGGTGTGACGGGCGGTGTGTACAAGGCCAGGAACGTATTCACCGTGGCATTCTGATCCACGATTACTAGCGATTCCGACTTCGTAGATCGAGTTGCCGGAGCTCAATCCGGACTACGACACTTTATGAGGTCCGCTTGCTCCTCGCCGAGTCGCTTCTCTTTGTATTGCGCCATTGTAGCACGTGTGTAGCCCTGAAATGCGTAGGGCCATGATGACTTGACGTCATCCCACCTTCCTCCGGTTTATCACTGGCAGTCTCCTTTGAGTTCAGCCGGACCGCTTTGTAGCAAAGGGATAAAGGGTTGCGCTCGTTGGGACTTAACAACATTTCCTGGCACAGGCTGACGGCAATATGCAGCACCCTGTCTCACGGTTCCCGAAGGCACATTCTCATCTCTGAAAACTTCCGTGGATGTCAAGACCAGGTAAGGTTCTTCGCGTTGCATCGGGTGAACCACGTGCTCACCGCTTGTGCGGGCTGTCAGGTGAGTTACACAACCTTGCGGCGTATACAGGCGGTCGACCAGCGCGTTAGCTCGAGCCACGCCTCAAGGCTGCTTCCAGTCGACATCGTTTACGGCGTGAGACTACCAGGGTATCCCAATCGCATTTTGCTCCCCACGCTTTCACTTTCGGGCGTCAGTCTTCGTCCAGGGGGCCGCCTTCGCCGCGGTATTCCTCAGATCTCTACGCATTTCACCGCTTTACACCTGGAATTTCTACCCCTCACGGACTCAAACGCGCAGTATCAGATGCAGTTCCCAGGTTGAGCCCGGGAGTTTCACATCTGACCAGCAAACCGCCTGCGTGCGGCACGCCCAGTAATTCCGTTAACGCTTGCCACCTGCCATTACCGCGGCTGCTGGCGTAGTTAGCCGTGGCTTTTCTAATAAATGCCGTCACTCCGGCTACCATTTCTATGGCCGCCGTTCTTCGCTTTATAACCGAGAAGTTTTACAATCCAGGCAGCCTTCCTTCACGCGGCGTTGCTCGGTCAGGGTTCCCCGTGCCGAGAATTCCTACGCGCACTCCCGTAG
+
)$&(/69./*.*%&#&'-/80)%%*%%*)()%((431*,*44'0'('+&%&'(3,-2/-(),()(350()*.05+&+'*).2++/,(/2*)/+$$)/('$'*0-48+-0'**&*-/45*-/.&+++/..3133/.19355;::;;:900.1.))('5/4231347589.,(%+,52/0--)*0,+/-9--6)/''*+/-5)+/+/--,*()(+#(&''$%&%*(*/0+-..,.-+,+0))('),+..00505.77(%%&''(*-57+:+(($))(/.06732./25,**,0,*&)),-/6998/0/1..-.58566440+-1..(.5/:6645**)*)&(,108745.++-.39*/0)+%+.1,()-,8:9:/'+0(*'&($..2()227*'))&+(-0,/(',.-5-,*6.-*+,,-)30/6:).&&%$'')%)1056666,51-**-02456487)+134-,%(&-.4.&((+.,0**+)-2044456352.-414-483++*-422.57++,33628872,123:::<:874,)(('.0&,+.,.99;(0(,**-,+,.((*,*+&)'11,1131%-)(,*,/.*&&&*',)*+*,113*+3323'58+2,+&'&(%%)-(-+-4,3301'(',0**.4:47)**('%#$&)+(()-./35,3451:6--/.+(%%%*.2405424-).-2)'#&$'&%'%+01,/0/;65,++)+/61.#&''&%*3-)&%$)(-.4<:709+(-3;:-,1.3737:74/$+%-)0195302%&14444.+-())-4)*&+++)''%%&&**.0--)-3.+*&071,++$((--160..+''*(+&++./7889:9:577;32++++*1,(-7/+&')$'.92.+,,/13/-./-'/,/603*0513642))&&&()(-4.*'.,012-2*.,-*.-+2,,7;01&####%.*)12))(1+/.311''()*5370+.1,//0,+252*113/)+(&$+(,-/%(**&(%'+&(-)1:1.-&)%&)(*-2-7;99<:44/57../),%&(%**).497'+/9/3&(&*))+-2/9696;0(+*,-/21/+&%(,)6,.'.5)8.187+&+%1-,*'(2,60-*''''%)&()58++2)*
@1ea927f4-c35f-4165-aee0-b2d3fb7ac495 ch=489 read=60470 start_time=2019-12-13T04:40:50Z barcode=BC01 runid=2c9cf7bc05858273f10e7d7ec552fc0bd742dc3e
TTCAGTATACTTCGTTCAGTGCATGCTGGTGCTGAAAGTTGTCAGTGTCTTTGTAATTGCTTGCTTTTCTGTGGTGCTGATGTTGCTCCTGCAGGAGGCAGCAGTAAAGGGTGCACAGTAGGAAACCCTGGCCGAGCAACGCCGCGTGAAGGAGGAGTTTTCGGATTATATGACTTCTATTATAAAAGGAAGAGACAGCGGCTACAGGGAAATGAAGTAATAGCCAGTGACGGTACTTTGTCATCACGGCTAACTACATTACCCTTGTACTGCAGTATTAATGTTCACATGGAAGTGGCAAAGCGTTATCAGGTGTGGGCGTAAAGAGACGGAGGCGGCAGCAGGGTCTGTGGTAGAAGCCTGGGCTTAACCTCAGTAAGCCATAGGAAACCAGGCAGCTAGAGTGCAGGGGAGAGGATCGTGGAATTCCATGTGTAGCGGTGAAATGCGTAGATATGGAGGAGGAACACCAGTGGCAGAAAGGCGACGATCTGGCCTGCAACTGACGCTCAGTCCCGAAAGCGTAGGGGCAAATAGGATTAAGATACCCTAGTAATTACACGCCATGAAACATTAGGTACTAGAGTGTTGGATGCTCAAAGTTCAGTGCTGCAGTTAACTTTTAATGAAGTACTCCGCCTAGGTACGTTCCGCAAGAATGAAACTTAAAGGGAATTGGCAGAAGGGGGTAGGCAGTGGAGCATGGTTTAATTCCGAGCAGCGCGAAAGAGGAACCTTACAGGTCTTACGACATACTCTTAGAACCAGAGATGGAGAGAGATGGCTATATGAGATACAGGTGGTGCATGGTTGTCGTCTGGCTCATTGTCGTGAGATGTTGGAGTTAAGTCCGCAACGAGGCGCAACCCACATATCATTGAATTTACCATCATTAAGTTAGGGGACTCTAGCGGGACTACCAGTGACAAATGGAGGGAAGGCGGGGATGACGTCAAATCATCCTTACTTGCCATGACCCTGGGCTACACACGTGCTACAATGGATGGTGCAGAGGGAAGCCAAGCCGCGAGGTGAAACCAAAACCCATAAAACCATTCTCAGTTCCAGCAGTCTGCAACTCCCGGCTACATGAAGTTGGAATCGCTAGTGATCACTTGAATCAGCATGTCTTGATGAATACGTCCTCAGGCCTTGTACACCGCCCGTCCTACAATTGATAACACCTTGAAGCCGGTAGCTAACCACCAAAGGGAAGGCTATCTAAGAGTGGGATTGATGATTAGGGAGTGAAGTCATAGCAAGGTAACCGG
+
.''%()''&)(+(*171+/2+-',&(*-12347(*+('3-(*.',+,0.33,+),)*))'&%#%).43.)*'%+,244454&,)'')05,,/*65254/*1/+0/10,-5-&&&$%()0'+''(*.81,+(06.1/320.*/4,,/1221,('&&%+0497.)3)..+*%&%''*-()%*-,./86)--,0'%%-0).,.00,11,.0*((.-+''$%*+**/07')*,(0%/.+*++)(-,,,&$&'.,,-+*-%*%/&$/*%#$&&%%%%%%&'('-++*(*%%%(%,'+(')+.0,79+,2-4/--0*,*+(.*-*()*16,(%)&)(+&+))()''-.,*21-,+-,-1/)'*(&)++,)))(+0.0514++-69-251313.,3-,6+(0+/000&.*+*,$%,)/,'**28135.10+4+7+57.2-/.+**&(-,.*/1***,-.)/+*+),).,(..&1,+-+++-/51()+0,,00697///.-10)-*,.13100&,&))-./.7*'&(*(&',/)/.))*(++)(15/-4/,*.3047')*)++'+'%'(+-05+0&.8*++,.***.-/34%&(+00;572/($*-*9/-/32,,34886-,'2)/)***)'-*1&'($&%(')'&+4.&)%%&-+.52/''('(,0,''&$&'&/51)1/'*-,2+-)*)&(+0/'$&)(')))-1'*+)+,/.;9535/4&%%'*+'*%&)+.(('))'.*'('',()'+*5,%&-*204(0-+'/+(++.'&*()*8920*)()(33-76631*--.01358+0*)))'(*+92509/00-2+&)4-/0&7'(*:48(()*-/19.0$&*3)/,00+$(+(0%&*++)*+(.-*%)%.()+(6)''&1,)'+0,..-36.$)'0&//30+,/0*(*)%-/(+,&.0/222-,/-'')4)*/+)--10%072/3666245.).,//,10*1,*/+)0-,+-'21**21.-,',)(&)),01,'0.801:40+/--68/-/1)()&'%%*')20+&&&(0,,3(.*29422:6..0889589:<765+/040'(&)+1110,)*&((83,12/////3-7.-72722968002(((-)/.)+(0,,7560,,,-//*)()%/,+5/,1(/120304888/5%-+/-.-.192+-/('&)&%(&&&)+&)%&&"#$(,)-1.0.%,-*,0-($.&56),/+/*/0(--33219,(+***'(//+,-,*/3&+-)$')'++)*.),&$(,0)1-2965+/
@17626fbe-3b50-43f0-ade6-c0f05afe4958 ch=100 read=120037 start_time=2019-12-13T04:41:01Z barcode=BC01 runid=2c9cf7bc05858273f10e7d7ec552fc0bd742dc3e
CTCCTACGGGAGGCAGCAGTAGGAATTTTCGGCAATGGAAACCCTGACCGAGCAACGCCGCGTGAAGGAAGAAGGTTTTCGGATTGTAAACTTCTGTTATAAAGGAAGAACAGCGGCTACAGAAATGGTAGCCGAGTGACGTACTTTATTAAGCCACGGCTAACTACGTGCCAGCAGCCGCGGTAATACGTAGGTGGCAAGCGTTATCCGGAATTATTGGGCGTAAAGAGGGGCAGGCGGCAGCAAGGGTCTGTGGTGAAAGTCTGAGCTTAACTTCCAGTAAGCCATAGAAACCAGGCAGCTAGAGTGCAGGAGAGGATCGTGGAATTCCATGTGTAGCGGTGAAATGCGTAGATATATGGAGGAACACCGAGGCGAAGGCGACGATCTGGCCTGCAACTGACGCTCAGTCGAAAGCGTGGGGAACGTAGGATTAGATACCTAGTAGTCCACGCCGTAAACGATGAGTACTAAGTGTTGGATGTCAAGTTCAGTGCTGCAGTTAACGCAATAAGTACTCCGCCTGGTAGTACGTTCGCAGAATGAAACTCAAAGGAATTGACGGGGGCCCGCACAAGCGATTGGAGCATGTGGTTTAATTCGAAGCAACGCGAAGAACCTTACCGGGTCTTGACATACTCATAAAGGCTCCAGAATGGAGAGAGATGGCTATATGAAGGATACAGGTGGTGCATGGTTGTCGTCAGCTCGTGTCGTGAGATGTTGGGTTAGAATCCCGCAACGAGCGCAACCCTTATCGTTAGTTACCATCATTGGTTAGGGACTCCTAGCGAGACTGCCAGTGACAGAAGCTGGAAGGCGGGGATGACGTCAAATCATCATGCCTTATGACCTGGGCTACACACGTGCTACAATGGATGGTGCAGAGGAAGCGAAGCCGCGGTGAAACAAAACCCATAAAACCCTCTCGAGGTTCGGATTATGATCTGCAACTCGACTACATGAAGTTGGAATCGCTAGTAATCGCGAACCAACATGTCGCGGTGAGTACGTTCTCAGGCCTTGTACGCACCGCCCGTCACACCACGAGTTGATAGCACCCGAAGCCGGTGGCTAACACGGGAAGGGAAGGCTGTCTAAAGGTGGGATTGATGATTGGGAGTGAAGTCGTAACAAGGTAGTAACCGG
+
+043236,61-+...13*3.4)+*-/677.*676:93+01*14*('&&&((+,638689697.-32*3/5/22(1+961,8,-5.,,.8226;88,/-,+57*2,21.251'.-&-+-.4'%).+)6970129'&()*20'')+474-3.,)&'),429///5-/+++..292120/030233-5/.,5./.+/,2:7561353:2/3*/+1-3-,151:;8678;1+(,10))*7;;87:7246'4:1/*%&(%%5+-9545-*00,-,,+&(1.31+*.'%&3.776/0:92;6:9,()((,')*+,,-*3'**07367387-1+-+0710//,,-.-12124;72135577750/+.13./3++*%*$'(2-7104(1*2873241//51727778001012226,-.7**,,+,754.2')%,*+*2-+10-*2.56:)))...15*(**57441832223('&),-208.01:3-0,-24/./+0982365898:7618070/21-+.&''((,773450,*,%'&(+67<915*)*2--/6+,60.7,-.*+,/,*+&(370+80./130-*02%7(8,-.,+,(),02;:48,6++*2-007645459.07/')&%+2(+'*.)42235,)+,+0/082*2,,.+,**.-380,*((&))'7733/+,0140/12-.)+--088:989078;678244)/11478889555/2+++-,1,*+63%&+0130/03'*('**494+59.-1-/3509'-+3,/7257*8(&')))+5/,.-2'&$.-*(/.0-/22++-+,3($)(&'663*2)53'38-357796687;90111134060,-//16:788622-//0-),,../68+:**:;7743278**()()**0+*4+,410--+-*50,.::14:4,)17:-4-**,--,())-0).+(6,*.++,.-24,,**,+..-)--.445173:0.20/043-243645/3122681&1*103736+-+*)&(+-37<977&&25607-.+-%+*07357)(.50212/)..33//**+)%+),/*(*/(.).-2346()50'(&**+4(,('&&&'122,%)3*.,95:922:0334016/42&'*((*'*17756111+.,))&*21529
@d0badf78-0149-4c29-85b2-ab62d193dff0 ch=153 read=72427 start_time=2019-12-13T04:41:00Z barcode=BC01 runid=2c9cf7bc05858273f10e7d7ec552fc0bd742dc3e
CTCCTGCAGGGAGGCAGCAGTGGGAATGTGCACAATGGGCGCAAAGCTGATGCAGCCATGCCGCGTGTATATGAAGAAGGCCTTCAGGTTGTAAAGTGCAGCGGGGAAGAGGGAGTAAAGTTAATACCTTTGCTCATTGACGTTACCCGCGGAAAGAAAGCACCGGCTAACTCCGTGCCAGCAGCCGCGGTAATGCAGTGCAAGCGTTAATCGGAATTACTGGGCGTAAAGCGCGCAGGCGGTTTGTTAAGTCAGATGTAAATCCCCGGGCTCAGCCTGGGAACTGCATCTGATGCTGGCAAACGGAGTCTCATCAGAGGTAGAATTCCAGGTGTAGCGGTGAAAATGCGTAGAGATCTGGAGGAATACCGGTGGCGAAGGCAGCCTGGACGAATGACGCTCAGGTGCAGCGTGGGAGCAAACGAGGTTGGATACCCTGGTAGTCCACGCCGTAAACGATAATCGACGGAGGTTGTGCCCTTGAGGCGTGGCCGGAGCTAACGCGTTAAAGTCGACCGCCTGGAGTATTTTCAAGGTTAGAAACTCAGAAGTGAATTGACGGGGGGCCCGCACAGAGCGGTGGGCATGAAGTTTAATTCGATGCAGCATGAAGAACCTTACCTGGTCTTGACATCCGCGGAAGTTTTTTTCAGAATGAGAATGTGCAGCCGGGAACCGTGAGACCAGATTATGCATGGCTGTCGTCGTGTTGTGAAATGTTGGGTTAAGTCCCGCAACGAAGCACAGCCCTTGTCGTTAGTTACTACCATTAGGTGAGGACTCTGCTTGAGACTGCCTGGGTTAACCAGGAGGAAGGTGGGGATGACGTCAAATCATCGCACCTGTAGTGTAGGGCTACGTGCTGCAATGGCTGGTACAGAGGATGCAATACCGTGAGGTGGAGCCAAACTTAAAACCAGTCTCAGTTCGGATTGTAGGCTGAAACTCGCCTACATGAAGCAGGAGTTACTGTAATCGCGAATCAGAATGTCGCGGTGAATGCGTTCCCCAGGTCTTATGCACCGCCCGTCACACCATGAGAGTTAGCAATACCAGAAGTCGTAGAGCTAACCGCAGGAGAGCAGCGGCCGAAGGTAGGAGTCAGCGGTGAGAGATCAGAGAAACAAAAGGTAACCGG
+
*.56+%*%*2,*,0)')*+/1'1**-1.2&'((/85/43-0428--30/.0,()(+*65+69./68552.&'*.4)('((/2164%44,+(')4,'-**$*))-++(&('*-*&''*420.7/6//5/27,+/25%5&,$%(*+*391--'0/2(&)*)&(-11)1-+--,-15(.-1/&*'('.)%&(*+*.+)+&)&)*46.1*,63924(2*0-/,.-+11-),.6-)+(,'-'-0,)*/70+/2/0,/0+,3.,)(,+).()&',-,,1%$(&(%)''*/-*++,,0/(+(..11/+,',)+&)*,/000.)*$**(*.013,2+)113.+)-,)1++-,()&'*-,4/-*,-0+1,)+*,/-/15,6--,+**.(1,.125*,660+)+%&'&%)*7.11+)&'&&)8/3,)$-&'')((-,/0'(+**0:623775684,),&'&*).61,+++,),.,'((+)/,,2///66'&(**++(*(')+)-,),-+-+*),*/-84*+//3.2,+.*((&$%&$&$$$(/1..0.*%'.*-.4'&*(().-102.--',+67+57-()))%%')/0310.((&(%$%($(-*34;7/..---*)%#'(+('-)+*'$&'''&'*,5.-/447*$(.-),*,.26:5-6/)))*),+.05/.%*%%%''07387604/'+).'%++33,,+,)-,505577662/'(+/,+$').+-08/651724-.6/&$$%'(%%%''&**%761/500/)32(+-0++*),*'+)'%&('&-60211'%$&%(*2310----.6907/3/431.*.,+0)0-,4:2125654538::164,,$&#%&&$'&$(%)(+661*)+''-+)%(*.0.9100887972+6:0769361/29352*,..36,&(+.1,(*'+/.(01023679/1232//-7/6522323.6;/.::99:86812-('$()),$(+'%'$$&&,,0/7--744--+,+/1012*422351+1/025/2(%*...-2%)%*(*.-19:-/2..,/758421//2/%-+2*+&,)')(((,857)(%(+*(++*%&$,*(&%*.+*)(.*4(,,'*,-05'+-.120/,.'$'&&&*+2*+&,13-16,&'%'+12413
@a0caca5d-a9e2-4af8-abd3-82235de6e8a7 ch=177 read=125068 start_time=2019-12-13T04:41:07Z barcode=BC01 runid=2c9cf7bc05858273f10e7d7ec552fc0bd742dc3e
CGGATTTACTGTTACGACTTCACTAATCAGCCCTACCTTTAAAGCCGCTGCCTCGCTGCGTTAGCTCACGGACTTCGGTATTGCCAGCTCTCATGGTGTGACGGGCGGTGTGTACAAGACCAGGAACGTATTCACCGCGACATTCTGATTTAGCGATTACTAGTAACTCCAGCTTCATGTAGGCGAGTTTCAGCCCTACAATCCGAACTGGACTGGTTTTAAAGAGTTTGGCTCCCACCTCACGGTATTGCATCTCTCTGTACCAGCCATTGTAGTGTGTAGCCCACATAGGGGCATGATGATTTGACGTCATCCCACCTTCCTCTGGTTAACCCAGGCAGTCTCGCTAGAGTCATAACTTAATGGTAGTAACTAACGACCAAAGGTTGCGCTCGTTGCGGGACTTAATTAACATCTCACGACACATTTGACGACAGCTTCATGCCTGTGCGTGTCCCCGAAGGTTTCACTCGTTAAGAGTAATGCAAGGGATGTCAAGTGTGATGGAGTTCTTCGCGTTGCTTCAGATTTAAACCACATGCTCCGCTTCTTGTGCAGATTTGTCAGTTCGCTGAGTTTTAATCTTGCGACCGTACTCCCAGGCGGAATCGCCATGCGTTAGCGGCGGCACGAGTGTTGAAACCCCCACACCTAGTATTGCATCTGGTATTTACGGTGTGGACTACAGGGTATCTAATCTCTTGCTCCCCGCTTTCAGGCCTCAGCGTCAGTCCAGAGAGTCGCCTTCGCCACTGGTGTTCTTCCTAATCTACGCATTTCTGCTGCACTGAATTCCACTCTCCTCTCCTGCACTCCTAGATAACCAGTTTGGAATGCAGCACCCAAGTTGAGCCGGGTATTTCATCCCACTTAATCATCCGCCTACGCTCCCTTTGCGCCCAGTAAATCCGGATAACGCTCGCCACCCACCATGTTGCGCGGCTGCTGGCGTAGTTAGCCGTGGCTTCCTCCTTAGATTGCCGTCATTATCTTCCCCGAGACGAGCTTTACGTCCGAAAACCTTCATCACTCACGCGGCGTTGCTGCATCAGGGTTTCCCCATTGTGCCAATATTCCCCTGCTGCCTCCGTAGAACGG
+
$''#..(&)''.-(**&(&(((+&'-+($(.1-*,0,*1'.3*(.414545658(()()*,/('&).+2-3.4793-3,%,)*451/10245-1.--2459:6:976:-./4547//(-.5)1.*1./977;42381255889;6/0%35(#$%)./533.*+,-'+(.,('*),)68334156.+,/9''(*4-*'.)4+*.((04224137982689,0/1()+/6,)*).75*(/131,0-80-0.--0/.,*)'))/)-2,,/,*.-(%''+-.*)&&,*'$)))+/15+/&&(),328<.,.:8988.221-1;9;7722-,+.*'$'&&'067330.()''.'%')*.&%)(''*.0,,.-)-/03,+0-*'''$-.))++1'((+0341800056+%&%&#&&3.554331*,,*)))&&))&()))-2(.+-,*)&(%$$(*))(')*03,+,3.++4,+&('%+,//,&%')-420-+)*1*'(')))')*.,,+,*(&+*0.0/1()*-3'%(+0(()63139598..-,)*-/6,-.2,).---/$)#($#%')().+*$$'&%)/7;,240+2.,-787:23-0+2.-*47;.++,,,%'$,(-/202,+-.80/7411+%)'*,71-6+)111*'*-29++,0&(-%(*+*',')#))(&)*444347/-+&'#+1/.11,(/-./**06.0-4:2)$)*:2-&&(,87-+(++7-()*-0-,*(''(0+/**+))*,),,16158;868,+,.4//.&*+-,03/)%%&+*+./,&(,,31:,-..),201002('*'*./)(*,0.2*-/.//;</433562001/045/2,4/)((0-(/-0+-710,'+7+&'((4263.2/2136/0113259+16)*63163*++,6.*277:76/50,067697+25*$('&%&)&%')*.../,,)4&('((/7,-+2,46242241422'(*%&$)(&,137852701183:8;'$&,'&'&(-+/*$%%'(((-33,,+-0/0364666./031.8227,,-01%.+*,12*54069*),:,,++*.0024.630'&%''(,-+.,*++0',*$&
@7db7bc18-63bd-4ddd-9ba2-36dae465b44b ch=53 read=88206 start_time=2019-12-13T04:41:16Z barcode=BC01 runid=2c9cf7bc05858273f10e7d7ec552fc0bd742dc3e
CTCCTACGGGAGGAGGCAGCAGTGGGGAATATTACAATGGGCGCAAGCCTGATGCAGCCATGCCGCGTGTATGAAGAAGGCCCAGCTGGGTTCTTAAAGTACTTTCAGCGGGGAGGGAGGAGTAAAGTTAATACGCACGCTCATTGTACCGCAGAAACGCAGCTATATTGCCGCTTGTACTGATAATACGGAAGTGCAAGCGTTAATCGGAATTACTGGGCGTAAAGCGCAGGCGGTTTGTTAAGTCAGATGTGAAATCCCGGGCTCAACCTGGGAACTGCATCTGATACTGGCAAGCTTGAGTCTCTCGTAGGGGTAGAATTCCAGGTGTAGCGGTGAAATGCGTAGAAGTCTGGAGGGAATACCGGTGGCGAAGGCAGCCCCTGGACGAAGACTGACGCTCAGGTGCAGCGTGGGGAGCAAACAGGATTAGATACCTGGTAGTCCACGCCGTAAACGATGTCGACTTGAGTTGCCGCTTGAGGCGTGGCTTCCGGAGCTAACGAATTAACCGCCTGGGGAATTTTGGCCGCAAGGTTAAAACTCAAATGAATTGACGGGGCCCGCACAAGCGGTGGAGCATGTGGTTTAATTCGATGCAACGCGAAGAAGAACCTTACCTGGTCTTGACATCCACGGAAGGAAGTTTCCAGAGATGAGAATGTGCCTTCGGAACCGTGAGACAGGTGCTGCATGGCTGTCATTAAAGCTCATTTGTGAAATGTTGGGTTAAGTCCGCAACGAGCGCAACCCTTGTATCCTTTGTTGCCAACCCGGTCCGGCCGGGAACTCAAAGGAGACTGCCAGAGTGATAGAAGCTGGAGGAAGGTGGGGATGACGTCAAGTCATGGCCCTTGACCAGGGCTACCGCTACAATGGCGCATACAAGAGAAGCGACCTCGCGAAGGCAAGCGGACCTCATAAAGTGCGTCTCGTAGTAGTCCGGTTGGAGTCTGCAACTCTCGACTCCATGAAGTCGGAATCGCTAGTAATCGTGGATCAGAATGCCGTTTGGTGAAATACGTTCCCGGGCCTTGCTTTACACCGCCAATGCACCATGGGAGTGGAGTTGCAAAAGTAGGTAGTAACCTTCCGGGAGGGCGCACCACTCTGTGATTCATGACTGGGGTGAAGTCGTAACAAAGGTAACCGGAAGGAGAATGGGGAAACGACAGAGCAAGTAGAGGTTAACACAAAGGCACCGACAGGT
+
-/51--.,74.0/&+/*,./347245+*,*')%%'-4223-)%,.))-/,/-00./%3/64//*'+11454555/+,+.4-52(*/233126,5+89301/-/80..00089*(+41'+-%%$-5,/.4.2&&&&&%)%%$**3+,&(*+&''$*'%&&)',.0+,$'($+/&(*.-.+&'''-00./20.*),**+664655:3:34.9070:033;;72.//2-('$&%(0457918+051-*)+123/-+&(+)')&(-3754:.2/2.799+,..-.--.(),1)0-.)*,0)*,+,+/0,+,*-2803,/**(+(/+3,0-/612///.-93-,22,.0331-,(&*+.7/,-('-+/29950.2,*,,2(/-(*29.(*.522/,,+0+%')(*,+-02710+*++-7/4:.+.03;*8101*0-(*0+,-.**0500334-.03859;<:731/./-,.+(')%(-+%'($'.+*,04-.--313212)/)),-1,1)$%%%*406*,--/.*)$$,'(',)12.4/5*9.;6;:0--+'+/+*0+2.643-*0/-82,0355:*-(1.04&*-,0-),4196071;0-,//:8072.,/-&,/)*0-,((')/0067.7.,*1238**+20'()(,.*28,+()),,.,,,*+2/05689572)5)6/:882)7-0-4*-,6655773956681&+'*+&&+,.*02)+525;5345;4:87;98356.'+.*/(&3227//.5*(($$%(.10:721;2293&.')+209-./)/-6649839+;-1//001976-/('('*+,/'+'*,-53+-..13646:;73.-,-,0002-13*/-*-0)''')0202*+-,)-.'*+(-.8119223668961')&))()--2874-1+,'''',*(20723002,-1:1139985/'(,-()+*/-;/'-'.(()+-14684:/.,('--1.20))+0/-+1*2+,,1++)'$(+/,./:::874.().-/2*&%('%./,,11,&0.00031,38903,,%%&&&)%&%&.+$&('++,.46+,*$''.+&(4;0550,'%'(+,,('))/,2012*.7/,-+'&'('1136644-*+),4310//2..32**).-,-1*1.1006*'&,+8/3)1+.&,'((++*,+(%)((.++'%)'-('%'(-*(+,4*/'*+.8-+(%')'%,*&&&$
@a43e6f76-c6fd-4199-94ce-29c293184802 ch=94 read=101168 start_time=2019-12-13T04:41:13Z barcode=BC01 runid=2c9cf7bc05858273f10e7d7ec552fc0bd742dc3e
TTGGTATTGCTTCGTTCAGTTACGTATTGCTGGTGCTGAAGAAAGTTGTCAGTGTCTTTGTGTTAACCTGCGCATCGCTCTATCTTCCGGTTACCTTGTTACGACTTCACTGTGTCGTCCCACCTTAGACAGCTCCTTCCTTGCGGTTAGGCCACCGGCTTCGGGTGTTATCAACTCTCGTGGTGTGACGGGCGGTGTACAAGGCCGAGAACGTATTCACCGCGACATGCTGATTCGCGATTACTAGCGATTCCAGCTTCATGTAGTCGAGTTGCAGACACAATCGGAGATGGTTTATGGGTTTTGCTTCACCTCGCGGCTTCGCTTCCCTCTGCACCATCCATTTGTAGCACGTGTGTAGCCCAGGTCGCCGGGGCATGATGATTTGACGTCATCCCATAGCTTCCTCCAGCTTGTCACTGGCAGTCTCGCTAGAGTCCCCAACAATGATGGTAACTAACGATAAGGGTTGCGCTCGTTGCGGGACTTAACCCAGCATCTCACGACACGAGCTGACGACAACCATGCACCACCTGTATCTCATATAGCGCTATCTCTCCATCTCTGGAGCCTTTATGAGTATGTCAAGACCTGGTAGGTTCTTCGCGTTGCTTCGAATTAAACCACATGCTCCACCGCTTGTGCGGGCCCCGTCAATTCCTTTGAGTTTCATTCTTGCGAACGTACTTTACTCGGGCAGATTACTTATTGCGTTAACTGCAGCGCGAACTTTGACATCAACACTTAATTGCTCATCGTTTACGGCGTGGACTACTAGGGTATCTAATCCTATTTGCTCCCCACGCTTTCCGGGACGTCAGTTGCAGGCCAGATCGTCATAGCCATGGTGTTCCTCCATATATCTACGCATTTCACCGCTACATGGAATTCCACGATCCTCTCTCCTGCACTCTGGCTGCCTGGTTTCTATGGCTTACTGAAGTTAAGCTTCAGGCTTTCACCACAGACCCTTGCTGCCGCCTGCTCCTCTTTACGCCCAATAATTCCGGGTAACGCTTGCCACCTACGTATTACCGCGGCTGCTGGCGCGTAGTTAGCCGTGGCTTTCAATAAAGTACCGTCACTCGGCTACCATTTCCTGTAGCCGCCGTTCTTCACGCTTTATAACAGAAGTTTACAGTCAAACCTTCTTCCTTCACGCGGCGTTGCTTGGTCCAGGGGTTCCCCGGTGCCGAAAATTCCCTACTGCCGCACTCCGTAG
+
%%/221-//0121.174(30,),)*.5...:575236631*,0,.2222:'865.(,2--1/1988783)2+.%-+345334679;58461911547//6//149:;0+(+&(&)+(*/.)%.)3-,,14-/02267983+233..3/'(475022-2-/84&78222<8808/-+,'+-116,+((*0+4812.)++*386+221,-./623548<99;<689:88:::::456214543:00'(()+35/2)-%*/6.,.,/*,-.,.28<59/1.*&**2--%*%%()-7:<;099<.66:..16=6138683220-03.+,9//:2+,))(',+)::6.56,),,03.0.0,/'$%((**(,.-.*+(,/42)0634401/93--1428:6250(*(%'-,.&(,,*..222396876653576/1**+'&)*)299..)*)5+,-0/7441./50/.-,/*//+(-'(&+-/26:02188/*)+1..2/,*144463+.//./3388441/1349747;68311170692/0.01:735,,+((&*/5521/,1646320130()526;+++*&*./32/1+2-,53,*'+)-3,7017989868)1182/202.3;:4;422412124.06*+,*,/04+/+/66//067:8:2((32*(019,.,39026,..*..(2'((*'&)*-'111%&,.)**3-+8.-.385645668017,,*152277..05791.1+(+)0*/1)-.004461:8,..3/015:866322'1-+-/055596344+51)#%'/7:/./.+28,,*4860-..7163822&')-711,-**,3+-*$()*,)1,,/-0)*./++,-0899796865<54,-:220*,&(*/5-7.46//.//5/-++*),3/47.0/0'%0275771415:2/13/5106;6780:/-606.,-,3,)6:32;2/,1*$%'&98<-9-,-64.*).1002009-13:3-30/.+-2,288070482/1662309.253796695636413;23.7.//5716.'-+--.01/0-8./,4(./)$-'+8;4*1&/1344.331/20127;36<.5--)**))3-2358--%''#&#&34.--0/3(()('-5.+2+'0-'-(/64:56;866;71202056507++)-.7-7&'077+11395+&%+),((,597/22:,((-+(.*'),.177,.3.
@3e7e1019-7440-4a05-bc56-ae5cd572c985 ch=329 read=46312 start_time=2019-12-13T04:41:08Z barcode=BC01 runid=2c9cf7bc05858273f10e7d7ec552fc0bd742dc3e
CCGGTTACTTTGTTACGACTTCGCACAGTCGCTGGCCCTACCTTCGGCCGCCCTTTGCTCGCTTGCGGTCAGCTCACGGACTTCGGGTATTGCCAACTCTCATGGTGTGACGGGCGGTGTGTACCAGGGCCAGGGAACGTATTGCCGCGACATTCTGATTCGCGATTACTAGTAACTCCAGCTTCATGTAGGCGGTTTATTGTACAATCCCGAACTGAACTGGTTTTAAGTTTGAAATACCTCGCGGCATTGCATCTCTCTGTAGCCATTGTAGCACGTGTGGCAGCCCTACACATAAAGAGGGCATGATGATTTGACGTCATCCACCTTCTCCCTGATTTAACCAGGCAGTCTCGCCTAGAGAGTCTCAACTTAATGAGTAGTAACTGACAAAGGGTTGCGCTCGTTGCGGGACTTAACTTAACATCTCACGACACGAGCGGCGGCAACCATGCACCACCTGTCACCTTGTCCCCGAAGGATTTCCTCGGTCACAGAAATGGGATGTCAAGTGTAGGTAAAGGTTCTTCGCGTTGTCGAATTAACCATGCTCCGCTACTTGTGCGGGTCCCGTCAATTTCTTTGAGTTTTAATCTTGCGACCAACCGTACTCCCCAGGCGGAATGCAATGCGTTAGCGGCGCGGTGTTTAAGCCCACCCTAGTATTCATCGTTTTGGCCACGTGGACTGCACCAGGGTATCCGTCTGTTGCTCACGCTTTAAATAGTAGTTACAGTCCAGTCGCGCTGCCCGCTGTTTCTTCCTAATCTCTACGCATTCACACTGAAATTCACTCTCCTCCTCTCCTGCACTCCTGAATTAACCAGTTTGAATGCAGCACCCAAGTTCAGTTGAGCGGGTGTTTCACATCCCGTAATCATCCGCCTACGCTCCTTTACGCCCAGTAAATCCGGATAACGCTCGCCACCTACGTATTACCGCGGCTGCTGGCGTAGTTAGCCGTGGCTTCATCATGGGTACCATCATTATCTTCCCCAAAGAGACAGAGCTTTACGATCGAAAACCTTCATCGCTCACGCGGCGTTGCTGCATCAAGGTTTCCCCATTTATTGCAATATTCCCCTGCTGCTTGCTCCCGTAGAGGCAATATCAGCACCAACAGAAAGGTTAAACACAAAGACACCGACCAACGCGGG
+
41..08+-)/0*00&***,553$*$('((,''(*&+-*)-.:9:7.202(+)%#%%$'+.+-00.1.:00-00/0034:467:62630//60214/..13425.+30--130576-2/.---),))+)',5,08-040))'*&%(()*-2558.,.*&/-.-,-)0)%'(&$)'&(*)))*++/(',.00366'208/$)'$&%&0679,()+-/)+,4186/8;;-86+/83,+,%%&+*6645074+8+++....-.1/1,,-/5137((+,,),-.3,.+((&),*().*,)*)/,*%/.2/4323654:85011145564+*0/521+05)(+%+-&(**+(',4224656*-&(+,-+(**+)+1,%%$0)0-()),..0-*%&(+36,.1*-)((+,.335844+7460401.+,+0))***+,*-..-,-*((((/*11/-,.9070/.23/28(*-1,/-,.,,/+,(+/-,&%/8-1/.-'-1+()+%*(&'$&**56885)-*-*,-213;0.12;.,30+-,,2'*&''+/*.,//1-,..42+02),0.,./-/481/-&%(*+-88-,2:71/.0;:3331/..,0130-&')*(50314/0(%),/(0,('$&)50-6020-+)*.)+)/+++./&)/$0.*%+,(%*(+.387233',-.,)&%)&*,.39521&*%*325)&&--.%%)(((/5+/*-)-+*14,((&$(&')+2.,-.+-2'(*++)+$*,-/5*%%&%*.,*505)'/0--/.345.0,56)%'%&%($&)),,&((,++,+,+(+,1**(+&,,22.*-,.+00162075--%/(&+'+-*5/*,*+(.'#')*'&+/''%,(.6),+----6/().0/0147;9:8-./-/660060(*(()'&(*.:91/1344:290-131.12---)%+).*-0.42**.--/76855553487;2/00.217530/.*+/3,-,,-/1+11.9../97.763).0)'((,'-+,,--70)*1345**-4-+33;3332(/01.1..-502/900,..--.('*-)1//35*()+'%,-+-0865723:5-,0/.,,-))+).0*,810&+),)6-/.8,(--163.3((1/%0(16+0)-)/0.%('++68117.*&)#%$#$
@2c04050e-e9b9-4b43-b8f1-309446fd363c ch=69 read=60961 start_time=2019-12-13T04:41:08Z barcode=BC01 runid=2c9cf7bc05858273f10e7d7ec552fc0bd742dc3e
CTCCTACGGAGGCAGGCAGTGGGAATATTGCTGTGGGCGCAAACCTGATGCAGCCATGCCGCGTGTATGAAGAAGGCCTTCGGGTTGTAGTACTCCAGCGGGAGGAAGGGAATTAAAGTTAATACCTTTGCTCATTGACGTTACTACCCGCGGAAAAGCACCGGCTAACTCCGTGCAGCAGCCGCGGTAATACGGAGAAGTGCAAGCGTTAATCCGGAATTACTGGGCGTAAAGCGCACGCAGGCGGTTTTGTTGAGTCAGATGTGAAATCCCGGGCTCAACCTGGGGGCGCATCTGAAATACTGGCGAAGCGCAGAGTCCCGTAGAGGTAGAATTCTTGCCGGAGTGTAGCGGTGAAATGCGTAGAGATCTGGAGGAATACCGGTGGCGAAGGCGGCCCCTGGACGAAAGACTGACGCTCAAGGTGCGAAAGCGTGGGGAGCAAACAGGATTAGATACCCTGGTAGAAAGTCCGCCGTAAACGATATCGACTTGGAGGTTGTGCCCATGGCGTGGCTTCCGGAGCTAACGCGTTAAGTCGACCGCCTGGAAATTACGGCCGCAAGGTTAAAACTCAAATGAATTGACGGGGGCCCGCACAAGCGGTGGAGCATGTGGTTTTAATTCGATGCAACGCGAAGAACCTTACCTGGTCTTAGGCATCCCACGGGAAGTTTTCAGGATGAGAATGTGCCTTCGGGAACCGTGAGGACAGGTGCTGCATGGCTGTCGTCAGCTCGTGTTGTGAAATGTTGGGTTAAGTCCGCAACAGGCGCAGCCGTCGTTAGTTACTGCCATTAAGTTGGGGACTCTGGCGAGACTGCCGCCGTTTAGCAGGAGGAGGAAGATTAGGGGATGACGTCAAATCATCATGCCCCTTATGTAGGGCTACACGTGCACAATGGCTGGGCAGAGAGAGATGCAATGCAAAGTGAGGAATTGGAACCAAACTTTAAAACCAGTCTCAGTTCGGATTGTAGGCTGGAAACTCGCCTACATGAAGCTAGATTTACTGGCTAATCCTTGAATCAGAATGTCGCGGTGGAATACGTTCCCGGAGTCTTGTACACCGCCCGTCACACACCATGAGAGTTGTATTACCCGAAGTCAATGGACTGTACCAAAGGCAGCCGAAGGTAGAGGATCAGCGATTGGGGTGAAGTCGTAACAAAACCGG
+
-.34.03/-'++,),--11439,6,.646,+()**251.24:&586669711&8081)/.()+,++)*'+*&*)*2297;7-9631)*'&'%$$''$)(,:4+,-)(''&%&+'264,2-2/211,23+*346/11//1.6-(&'&*0&$%'+*+))$&--/&,,,/2.-/('&&'()---90455:51:21243/*$$('))//-/20:0:.0))-./24289;;9634631.---(,).014;562:9-,/-''&*-+000,,,061*6;6,7687:+)/925:72'&$')20,)))+(02-5'&$)'&&''&'(+.32),63,&**(1,2,3,(*,&%**.')*./2457<92')+&./9.2'(*./56;7,'')/**1-)85271+,/.+)&))9:2)59/+(++)*,,,,./355601-0,-/'(&%*(0++.1*'+-02)3'55,02()))*58*+./0%%+,))-07*-222391-,./%3534-8-8-5573-*(&)1-$'&'$'-*1,++)+,,*)*,.06876584//1228::894*+(('%+&(**30*)+23+3+33;2&,.:658234463313/9;8219.+-,/+('*,7452+--00(--4.;;-387;/..-,.,'0./-/*(%000/0+/41.,,---((+*)+3,)(.,5')**,3983/+---,,')0-&5*,46674;18/2*))%)(-6:1569113..0+)(')),//0;-../069/8/..//8.,-2<3985:37+.47)**(0-263$+$&))&)*,3/../9.--%13-2-6--+8-&225466/+)(%&*.33.+'&*+035-)''&.+,,+(0./+,%,%#-201/.,++,2646-..86699219.--900.-(,1+//33./*,-+'*+50/5421'&(++,,***+0+)).),&0&)&%+'&*-&&,(1))'.4192-.*)+06+6..-:54734747)2&+-*+*17243'130/784742-,*+*-2..0&*&3.)&(')'$%/&'&%%&'5:750,/40261'+*//5.1/./4/.2.+)()%')*56(0',+-036;70431/--+/732**)&)*/&&'*&'08/(*21.+)$#'''12&+'**-2*,%%$'(.,,0)..1-+(+*12&//0*8+622)('**()5&.%'$%&)*)1/.
@c22af7cd-08a8-4373-90a9-444071dfac84 ch=89 read=62299 start_time=2019-12-13T04:41:19Z barcode=BC01 runid=2c9cf7bc05858273f10e7d7ec552fc0bd742dc3e
CCGGTTACCTTATTTTGACTTCACCCAATCATCAATCCCACAACCAGACAGCTCCTTCCTTGCGGTTAGGCCACCGGCTTCGGGTATCAACTCTCGTGGTGTGACGGGCGGTGTGTACAAGGCCCGAGAACGTATTCCGCCGCGACATGCTGATTCGCGATTACTGCTTGATTCCAACTTCATGTAGTCGGATTTGCCGAGGCTACAATCCGAACTGAATGGTTTTATGGGTTTTGCTTCACCTCGCAGCTTCGCTTCCCTCTGCACCATCCATTTATTGCTTTACGGTAACCAGCCCAGATCATAAGGGCATGATGATTTGACGATATCGCCTTCTCAGCTTGTCACTGGCAGTCTCGCCAGAGTCCCCAACTTAATGATGGTAACTAACGATAGGGGTTGCGCATCGTTGGGACAACCCAACATCTCACGACACGAGCTGACGACAACCATGCACCACCTGTATCTCCTTATAGCTATCTCTCCATCTCTGGAGCCTTTATAGTATGTCAAGACCTGGTAAGGTTCTTCGCGTTGCTTCGAATTAAATACATGCTCCACCGCTTGTGCGGGCCCAAATCCAATTCCTTTGAGTTTCATTCTTGCGAATACTACTCAGGCAGGTACTTTATTGCGTTAGCTGCAACTGCTAACTTTGACATCCAGCATAGTACTTTCATCGTTGCAGCGTGGACTACTAGGGTATCTAATCCTATTTGCTCCCCACGCTTTCGGGACTGAGCGTCAGTTGCAGGCCAGATCGTCGCCTTCGCCTGAATTGTTCCTCCATATATCTACGCATTTCACCGCTACACATAGATTCCACGATCTCTCCTGCACTCACAGCTGCCTGGTTTCATATGGCTTACTGAAGTTAAGCTTCGACTTTCACCAGACCTTGCTGCCGCCTGCTCCTCTTTACGCCCAATAATTTCCGGATAACGCTTGCCACCTACATTACCGCGGCTGCTGGCGCAGTAGCCGTGGCTCTAATAAAGTACCGTCACTCGGCTACCATTTCCTGTAGCCGCCTGGCCTCCTTTATATTGAAGTTTGCAATCGAAAACCTTCTTCCTTCACGCGGCGTTGCTCGGTCAGGTTTCCCCATTGCCGAAAATTCCTACTGCACTCCCCGTAGAAC
+
)**-0923546/2983./498/+./,)2+,-//29034%&&'%(&,,0/-,0124390.-0-.,,)2',344.10/1-/12'6,--7.6--,.()-42),*,++,5881.3-.114536-(-.2,+)*+0//1-1-.&'.8-,+&&./59::86841575450.,'&&&+,:/:,*'017256874475.1(9-)%.1(%'&*,+-.:*,*)+20+,2.-60:;;,579:+4::/./1;01153510'+(&&)&*)0+71--)(+,/51986416%$(&'(*,-**)')&%%%&&4-*,0261''**)-+*.1.00009951'--**$&'#'(,/+&&(&(----4775532257656))')(*+,4(&$+%%''.))))+17653011:1540/*120,.)'&'$*2/5)*))(*..11+13258884'*/02156052/-)/235./.7.733145/3565457767$$%&+,.2332020/13.-./.431&*/419521''*+)+/,*&'$&%*+4546'.);88<:9:958.//90-3,3,38920232/001,,1+%*&('),,-3.50,*2++/-1/2:3**51/.03:.,,05.2101-'0(%'''*/1,-37'*&*(+-/)&,''()+*))+*12/&-$#&)&'()+'%&+,11*,%)&)(*---+*+*+,0+2+&'(**+3483254465&+*/.1/,+-/543,63)'*):74+0-,+7://(43()'+-,-2391847-2408030/0212,+&+-*26&&)&'')/**8:9:31-&-*,/652'-')*08:5202-/31200,-&)/*7*)&'(***)+(-/*)*')*-$$&)+/39;1471:4.&*,1172/5,,*&(*&+-'%$%(*'&&),1()$&%$'&*&'&&),+.'%*+-+--26/*./('/+1.*-/+.139).)4-461+2+),)(-)%')%&)),3/2<8281006.(,1-(-('(*115)*(%'*)(/--684.1*3:774&(-277787:;54;34.&'%)*/0/37))+0,'**+21-/-)))/,,1<:%1,3+1(*143.76<76:;88;5+////:313-('**-7/0*35*9--362,22255.,437-1-+'$%&$(%&*+7<5,,-.&)*
@43e66162-7c37-4be5-92ee-b75ed7c88118 ch=493 read=130975 start_time=2019-12-13T04:41:34Z barcode=BC01 runid=2c9cf7bc05858273f10e7d7ec552fc0bd742dc3e
CTCCTACAGGAGGGCAGCAGTAGAATTTTTTCGGCAATGGAAACCTGACCGAGCAACGCCGCGTGAAGAAGGTTTTTCAGTTGTAAAACTTCTGTTATAAAGGAAAAGAACAGCGGCTACAGGAAATGGTATGAGTGACGATACTTTATTAAGCCGTAACTACGTGCCAGCAGCCATGATAATACGTAGGTGGCAAAGCGTTATCCAGAATTATTGGGCGTAAAAAGGAGGGCAGGCGGCAGCAGGGTCACAATGGTGAAGCCTGGTGCTTCCAGTAAAGCCATAGAAACCAGGCAGCTAGAGTGCAGGGAGAGGATCGTGGAATTCCATGTACGCTGGTGAAATGCGTAGATATATGGAGAGGAACACCAGTGGCGAAGAGCGACGATCTGGCCTGCAACTGACGCTCAGTCCCGAAAGCGTGGGGAGCAAATAGGATTAAGATACCTAGTAGTCCACGCCGTAAACGGTGATAATTACTAAGTGTTGGATGTCAAAGTTCAGTGCTGCAGTTAACGCAATAAATACTCCCGCGCCTGGGTAATTACGTTCGCAAGGGAGTGAAACTCAAAGGAATTGACCAGGGGGGTACACAGAGCGGTGGAGCATGGTTTAATTCAAACAGCGCGAAGCCTTACCAGGTCTTGACATACTCATAAGACTCAGAGATGGAGAGATAGCTATATGAGGATACAGGTGGTGCATGGTTGTCGTCAGCTCGTGTCGTGAGATGTTAGGTTAAGTCCCGCAACGAGCGCAACCCTTATCGTTAATTACCATCATTAAGTTGGGGACTCTGGCGAGACTGCCAGTGACAAGCTGGAGGAAGGCGGGATGACGTCAAATCATCATGCCCCTTATGACCTGGGCTACACGTGCTACAATGGATGGTGGGGGGGGGGGGGGAAGCGAAGCCGCGAGGTGAAGCAAGACCCATAAAACCATTCTCAGTTCGGATTGTAGTCTGCAACTCGACACTACATGAAGTTGGAACTGGTAATCGCGAATCCAGCATGTCGCGGTGAATACGTTCTCGGGCCTTGTACACACCGCCCGTCACACCACGAGTTGATAACACCCGAAGCCGGTGGCTAACCGCAAGGAAGGAGCTGTCTAAGGTGGGATTGATGAAGTTAGGGTGAAGTCGTAACAAAGGTAACCGG
+
.014,.0.74.+5,/++.,,0.)*+'39<<43,4*/-,0+'+.*-*+.36486998836/)&)&)'+()**20897+0)+(:,+-:7/.1:14+.0-042*/.0:/,'1/-%+(+,,-0/*'%),)*.10(&%%&(*1,&%)(+,35,4-7.)31&&%%&'*,$.#%(*,//&41%%(+,300.713747537658*)./5;828)'+'++-(3*78:8752;1))'*)0/0+/,1/0:66172-140*%%'()()''*'&-0/('.%(+0.+,/287-'//*)('*/13:6564.,..,/*/.347-8+(**28079&7)./.5.69583,'(&&((*+--:622689889985034.,+).0/93033/201/-()-'%)*9:90/000574935700-,+,.,02314.9/+*+22+-11(,-()'-89;4(22*-,))*-0+6:)+,33514+')-/1%/)-1-,(*',,*&,((+/3***,/7275;000652/046,,-'''+-.0465/3('11122&,-2,+'(%**-0*(*,)*)2)&**+11.+/+**(%%&'&,-(*930()&'&0,2-3&$0.1.-&'%*)/-++().4030()&'+*+3;:5817.&(+'((*),+.1,/021.0(*193539343543/.3'&')(10,7''*-.:57-++,..****+-7610.+.754(0..-200889*85:242303'(*/38989918200-5.9.*/95;891436)),1380///01022;607334632/(./)+59:7,6-3*1-4,79//013,*,+('324709*')//9745.1271.'-(0.56268-/....22/1&0111-*,(.20.*600.227143,+**+)+/1322024<6.9---,*'&)*,(('(('*)')*',&&)&)-./.,)'*),,('.4-37<704195.)%&'0'(*-/08239,1-++5378979-0*,-55//.,-1386261-:03+0-.-613:773:020/3%(%()715325-1*((+*-012;52/+2-+,+-'+)+*,,/6/.-+'*,-/.64,-*+-+.)+,1/0+.*(',)*.:-8()%&$(%3101.-03/8++$()**21--(/,1-57//7*+,*)'*-6/-)2*/.3./1-/.1-,-&+*,/65-*,
@722ae55a-840e-4b2b-9da7-f50db5e1ea84 ch=10 read=29555 start_time=2019-12-13T04:41:33Z barcode=BC01 runid=2c9cf7bc05858273f10e7d7ec552fc0bd742dc3e
CCTTGTTACGACTTCACCCCAATCATCGACTTTACGTAGACGGCTGGCTCCCGAAGGTTACCCACCACCGGCTTTGGGCACTCCGACTTTCGTGGTGTGACCCGGGCGGTGTGTACAGGCCCGGGAACGTATTCACCGCAATTATGCTGACCTGCGATTACTAGCGATTCCGACTTCACGTAGGCGAGTTGCGGCCTACGATCCGAACTGAAGTGTTTCTCGGGTTGCTCCACCTCGCGGTATTGCTTCCGTCTATTAACTCCCATTGTAGTGCATTAGCCCAGATCATAAGGGCATGATGATTTGACGTCATCCCCGCCTTCCTCACATTGTCTGCGGCAGTCTCTCATGAGTTCCCACCCGAAGTGCTGGCAACATAAAGGGCCAGGGGTTGCGCTCGTTGCGGAACAACCCAACATCTCACGGCACGAGCTGACGACAACCGCGCACCACCTGTTTTTCTGGCTTCGAAGAGGAACTATCTCTAGTTCTGTCACCAATGTCCAAGACCTGGTAAGGTGCCGCGTTGCGTCGAATTAAACCACATACTCCACCGCTTTGTGCGGGCCCCGTCAATTCCTTTGAGTTCAACCTTGCGGTCGTACTCCCCAGGCGGGAATTGCCCCATTGCGTTAACTCCGGCACAGAAGGGGTCGATACCTCCCACTACACCTAGTACCCATCGTTTACAGCCAGGACTACCGGGGTATCTAATCCCGTTCGCTCCTGGCTTTCGCGCCTCAGCGTCAGTTTTCGTCAGAAAGTCGCCTTCGCCACTGGTGTTCTTCCTAATATCTACGCATTTCACCGCTACACTAGAATTCACTTTCCTCTCCGATACTCTAGATTGGCAGTTTCCATCCCATCACGAAGTTTAAGCCCCGAACTTTTAAGACAGACTGACCAATCCGCCTGCATACGCTTTACGCCCAATAATTCCGGACAACGCTTGCCACCTACGTATTACCGCGGCTGCTGGCGCGTAGTTAGCCGTGGCTTTTCTATTCCGGTGCCGTCAATCCTTCTAACTATTCGCAGAAGGCCTTTCGTCCCGATTAACAGGGCACAACCCGAAGGCCGTCATCACTCACGCGGCGTTGCTCCGTCAGACTTTCGTCCATTGCGGAAGATTCCCCACTGCTTGCCTCCCGTAG
+
59/:./1*.436.3,+-19/,/297875-2203'&(**-*0,7.//9762,,+,0*,.1..97*,/,2*4+'')*+794))/,41.-,631065:787608,-,47878//,))('*-4)8,&,(0-.47344115.$%$%-&**$%%)+6;43//.301122/1678<8954677600001/806/00923/:4;350///1-**32302,*+-5;9248,'408/374*)062425263307)(&),+).0/)-.,,-+,6-*19(*(,/*/%*&%%00*)*.+)()&&.36001../.,4::+,+11274357+*79977*(('&,.0,)+.-./;/*,.--.-0.,))+,06.*(24,,04122884:335/.-.,*)-+&%'241+287:7544249136612)/1/53.4/22363,,..2330//,.-*.0172'261830.25.885629795,-,+'&)%&+)((),.3/444341-%223)%$%&$+&-*7448'+*/03;:59,3-*-+%'*&0+1,--211...,01<;::122/.//80-2/*+5,0-318*703881,07295:4(+/,)(*/:/3-7.7/..::9:(/'.-0;</,698/2,)*,.+187*).612.-3/4/342)(()***-.,232-0+-.+.3.41*$%&(),174+364195,/575:6&'&&-()/:587+7:3883-//0/04/55,'(,-*+,0.),61.45-()*,014.1466;243;<:.418))-+*-.17;96<969:+367:999;54:0+)-.++)'%%'&)')0-,-/2/1311232,/&2)1,''+6+/300+-6012,/00-,-032/3/.03;1-0)+.8..94-,+&')+4033'010*./83/::5,0*43415311/05+4,-8038221''%'%%)))(,)*%%-5./6623-3.4;282012;128/0.(%,,006845922-*+./0717---+03748/./517581,550-0*4.7*)*+.1.4997:57:595-/3/003<943)*'**-1618720/83))(--252*-(&&&'),0(*),0-/5923/.00-343(-,-,81434..13732,*+++,05./99:143)*.+0,*+5-5:9*%(%$%&%),**,7*,90/
@5742e99a-67a6-4771-b4c5-6d0502581453 ch=90 read=67082 start_time=2019-12-13T04:41:37Z barcode=BC01 runid=2c9cf7bc05858273f10e7d7ec552fc0bd742dc3e
CTCCTACGGGAGGCAGCAGTAAAGGAAATTTTCGGCAATGGAAACCTGACGAGCAACGCCGCGTGAAGGAAGAAGGTTTTCAGTTGTAAACTTCTGTTATAAAGGAAGAACGGCTACAGGAAATGGTAGCCGAGTGACGTACTTTATTAAAGCCACGGCTAACTACGTGCCAGCAGCCGCGGTAATGCAGCGTAGGTGGCAAGGCATCCGGAATTATTGGGCGTAAAGAGGGAGCGGAAGCGGCAGCAAGGTCTGTGGTGAAAGCCTGAAGCAACTTCAGTAAGCCATAGAAACCAGGCAGCAGAGTGCAGGAGAGGATCGTGGAATTCCATGTGTAGCGGTGAAATGCGTAGATATATGGGAGGAACACCAGTGGCGAAAGGCGACGATCTGGCCGCAACTGACGCTCAGTCCCGAAAGCGTGGGGAGCAAATAGGATTAGATACGGTAGTCCACGCCGTAAACGATTACTAAGTGTTGGATGTCAAAGTTCAGTGCTGCAGTTAACGCAATAAGTACTCCGCCTGTGATGAGTACGTTCGCAAGAGATAAAACTCAAAGGAATTGACGGGGGCCCGCACAAGCGGTGGAGCATGTGGTTTAATTCGAAACAGCGAAGAACCTGAGTCTTGACATACTCATAAAGGCTCCAGAGATGGAGATGGCTATATGAGATACAGGTGGTGCATGGTTGTCGTCAGCTCGTGTCGTGAGATGTTGGGTTAAGTCCCGCAACGAGAGCGCAACCCTTATCGTTAGTTACCATCATTAAGTTGGGGACTCTGGCAAGGACGCTGCCAGTGACCGTGGAGGAAGGCGGGGATGACGTCAAATCATCATGCCCCGCTATGACCTGGAGCTACGTGCTACAATGGATGGTGCAGAGGAAGCGAAGCGCGAGGTGAAGCAAAACCCATAAAACCATTCTCAGTTCGGATTGTAGTCTGCAACTCGACTACATGAAGTTGGAATCGCTAGTAATCGCGGAATCAGCATGTCGCGGTGAATACGTTCTCGGGCCTTGTACACACCGCCGTACACCACGAGTTGATAACACCCAGCCGGTGGCCTAACCGCAAGGAAGGAGCTGTCTAAGGTGGGATTGATGATTGGGGGGTGAAGTCGTAACAAGGTAACCCGG
+
+/261226<0.121243.1345*))%',(17446;70:/.-*.,/3,--6102043222825456561,--(+,)-+74*+&-)6047;233;253//++03*-**.(,+*+,)*./'/0-4.*23.-,/&&&()//1((()-31*0/-(-').--/500043456577291%///230//--1*+%/$)(--..3/-0/+)&&%$',21/,-/.,/0((('(**56())0+%''))'$++072246/.(0)4355372/,/.)*,*.00)++2+-7-%..89'.1()'+/:729,,3/,**$*$()0/670--*221226:6.,-/025'0',)*,//453*).*'(557/0.018578:)(-(,*,78;578191..8//293710+..-4)-)&)+.-.--26969104/*.*+2,)*:95:7.&(+0.5+/46,2.,,12,1$$(')+/**,.18545:55,%1'(+64112,31323:467,92047504989786(2/909///2013-%,'()35*-1.&(**,)'$')416<:3-7.&&$%*'()'0186:.,(')-/112%272/+2()+/0399778679123*.)*+1/:9/:785&&(.()(*)*/'*31/+*&%(*04.13954333584;33875:(*+-.02:3*''%(86557555514555405/.43135:97594455480110067666120*0141633386969+/.5+*+1.10,+&.-1-2+34-.4/11)--)*-,)+1*++*605+.-:19;212766381,&//12+00036440./2-)-)1*,/*1-344;;-/356756634+,.899(2$.)*+#%++0.*16./-%'(42301153132:868/0.51/,.-*.3)2*-&)++-2.-+*)/)--'(-;;12<5')+1552999;445)/.;37;,1-*,4/34968/5..-03476678282/9242)/*+,3201,6++++/0*)*))+-.,.3598969733642758<68;3887715*/0300,08351&+)))2:/2//0+4---074+2))(+-1296///)'+'4*01//-.,+(*&))/577.4*4*,4;822/,../80:.6711).+-*)*/.75956:(7-8:8<(4)
@4a4949eb-4eac-4000-b182-61d35ab51d3d ch=457 read=31454 start_time=2019-12-13T04:41:44Z barcode=BC01 runid=2c9cf7bc05858273f10e7d7ec552fc0bd742dc3e
CTCCTACGGGAGGCAGCAGTAGAATATTACTGACCCTGATGCAGCAACGCCGCGCGAGTGATGAAGGTTTTTCGGATCGTAAAGCTCTGTCTTTGGGGAAGATAATGACAGTGCAGGAGGAAGCCACGGCTAATACGTGCCAGCCGCGGTATGCGTAGGTGGCAGGCGTTATCGTTTACTGGGCGTAAAGGGAGCGTAGGCGGATGATTAAGTGGATGTGAAATGCAGGCTCAACTTGGTGCTGCATTCAAACTGGTTATCTGGGGTGCAGGAGGAAGTGGAATTCTAGTGTGGCGGTGAAATGCGTAGAGATTAGGAAGAACACCAGTGGCGAGCGACTCTCTGGACTGTAATGACGCTGAGGCTCGAAGCGTGGGGGCAACAGGTTGGGCCTGGTAGTCCACGCGTAAACGATGAATACTAGTGTGGGGTTTCAACACCTCCGATACCGCGCTTGCATTAAATTATTCCGCCTGGGAGTACGGTCGCAAGATTAAGAAACTCAAAGGTGACGGGGACCCGCACAAGTAGCGGAGCATGGTTTTAATTCGAAGCAACGCGAAGAACCTTACCTACACTTGACATCCCTTGCATTACTCTTAATCGAAATCCCTTCGGGACAAGGTGACAGGTGGTGCATAGTTTGTCTCAGCTCGTGTGTGAGATGTTGGTTAAGTCCGCAACGAAGCGCAACCCTTATCGTTAGTGCTACCATTAAGTTGGGGACTCTGGCAGGGAGCTGCCTGGGTTAACCAGGAGGAAGGTGGGGATGACGTCAAATCATCATACCCCTTATGTGAATTTCACGTGCTACAATGGCTGGTACAGAGAGGATGCAATACCGTGAGGTGGAGCCAAACTTTAAAACCAGTCTCAGTTCGGATTGTAGGCTGAAACTCGCCTGCATGAAGCTGGAGTTACTAGTAATCGCGAATCAGAATGTCGCGAATACGTTCAGGTCTTGTACACACCGCCCGTCACACCATGAGAGTTGGCAATACCAGAAGTCCGTGGAAGCTAACCGCAAGGAGGCAGCGGCCGAAGGTAGGGTCAGCGATTGGGAAGAAGTCGTAACAAGGTAACCGG
+
)-//+-3,45)+/0/1-+++&/+60.1-(%%&*(,++-12247/67;889;5534((()*13101-+09752/2:891.114*(+-176601713:0*,6,-',,,+-0%.4).-(0*)'))&-0*..4/+0+-/204375--0.)-)-*,*+046315+2,+&'54427000+(71.1499999:9:-(1-%'&(*-37:8;:::93:37/+.3-1(+')*.(%3%*---,(((+/-2.01311+35/(54012733111/*,+)(+,)+%%)*(*)(-/-0//30//10/%0.)-+'(00-24770.,+*//*4557-/62066177560.*')**0///).4:781.*-,&),++..,((&&'*+&%()+60/6*,..-0'(-*/).(*,-1341.64.*-,1146:/7/,-++/.**)))**,&*//*5/./432252/((+-++,()&)(',.)2-12*,-+02.1)*,+-/,%&&%'*3/7251,)+1.40%/),23773&.'%$&%')15-5:.-.)1-+))*,.27)-/237-29;-287960.3..-(3,,..5.,8259546821/')$$+)12408/,7//-10+,..-12/.(('%(&(4+,7&&')(127.60237./((-40/143.09:404323)*,/0&5%%%')002:.5,-(*186,.66,/5+,(('*,324458/+0%.-'+-(,.,-+*,4,-100.323-..*7431)42(*,+'$+4335+0.,/5.+*%%((','*')&''*,.*./099:9742,-,3*&0+035*-0*))(%%'')''%)-.48200.&0/655412485-,*&'+,23122/.2:530.+/).7+,-3:;82174/88.,,--0.(,,1784(-#4(()$)'$%(,2-.5612/,&/03-4.,.96-,*09,,*)$'')*2272/313/013201.&&'*2.)314980486130*01334.3/-5;8577346786421-**-5&0--91'/-'(.**./027+'$#%()5:5:6731,0'(',*1,1,//01.+-*,*)0.11+40%/(277((%'')*0/657546,8-0:2:-6
@a322ba7f-f2a7-4b7c-a1d7-1ec3aa3d65b0 ch=152 read=87215 start_time=2019-12-13T04:41:55Z barcode=BC01 runid=2c9cf7bc05858273f10e7d7ec552fc0bd742dc3e
CCGGTGCGGTACGACTTCACCCCAATCATCAATCCCACGCCAGACAGCTCCTTCCTTGCGGATTACCGTTACCAGCCAGGTGTTATCAGCTCTCGTAGTTATGACGGGCGGTGTAATACCAAGGCCGAGGAACAATATTCACCGCGATACCAGTTCGCGATTACCTAGCGATTCCAGCTTCGCGTAGTCGGAGTTGCAGACTACAATCCGAACCTGAGAATGGTTTTGAACAGCCCTCGCGGCCCAGCCCTCCTGCACTGCCATCATTGTAGCACGTATTGGCCAAGTCCATAAAGGGGCATGATGGTTGACGTATCCCCGCCTTCCTCCGAAACATCATGGCGGTCGCTAAGTCCCAACCAATGATGGTAACTAACGATAAGAGGTTGCGCTCGTTTGGGATAACAGCATCTCTGACACGGCTGACGACAGCCATGCACCATATTATCTCCATATAGCTATCTCTCCATCTCTGGAGTACATAGATGTCTCCAGAGACCTGGTAAGGTTCTTCGGCGATTTAGCTTCAGGTCGTCATATGCTCCACCGCGTAGGCCATCGAATTCCTTTGGGATTTCCCGCGATGTACGGGCGTACTTCCTCAGGCCGGAATTAGCAGCCATTCGCTGGCACCTGGGCTTTGTATAACGCCGTACTCATGTTTTAGCGCGTGGACTATAAATTATCTAATCCTAATTGCTCCCGCACCAGGACTGGCGGCATCGGTTGCAGGCCAGATCATCGCCTTCATACGCTGGTGTCCTCATATATCTGCGCATTTTCACCGCTACATGGGAGATTCGATCCTCTCTGCATCAATACGGTTTCCTGCCACAGAGTTAAACTAGGCTTTCTACAGACCATACGCTGCCGCCTGCTCCCCTCTTTGCATAATAATTCCGGATAGCAGCTTGCCCACCGCCACCGTATTACGCGAAAGCTTACTGGCGTAATGGTATTAAGCCCGGCGTGGCTTTCAATAAGTACCGTGCTCGAACACCATTTCCTGTAGCCGCCGTTCTTCCTTCTCAACGAGGAAGTTTACAATCCGAAGAACCTTCGCCCCATGGCGTTGCTCCGAGTCGGGTTTCCCCATTGCCGAAATTCCCTGCTGCCTCCGTAG
+
0+***''$,.-01.229501560.3.2,--3,-160(*%%%(*,,'-/11*0*(&()*,)+&-'%')),/(*+&(*($*('$0,*,6.'//00..4&))&&*..5160.&+**,'&))/,33)1,1(&-(*(&*'('$..-0,((&''%()),.83,./+1-*-))'--/-76,/++.44.*&''()24+'%'-4+2,1,-+%')0)))&&(.(%$&'&+)*.(95,)%(&&$'&'%0))(*12+*'/7/-0*+'+%))%-3,,.,15%&&((()*,%,'((/-&'**,)&),4/,495015404/+05+,/+,,+75-(%&)(,//+,(&-,'&%++&''+')&''%%'%)()//**'+&/..)(205/*.++.542143-(%+)+/--.0040180+*)%%&**)%-0,+)($&'(%$(),-0.3/%,.$'(')(++.+('&&&')5/3-*+/++.01220.1+.5-,1.-1,.'%$#%$'#%&)&,*,2')&&*',%#%&'),),,5///+''%%%-0&%$&'))$(%)'&&+)*'+*,.0*%-&('%$$)'*'%%)&-,2.2,,0+(*-'19.1)(&&)$&$$#''*))'(%%,))(),(0,+&'%''+)+)((%'))+,'$&&&'(#&$'%*&%&(%$##%%'*(*+(*'&'%'*).14*)(()(-.05-))$&$%(,*+))%**,/.&&$&&#%&)&%$%#+()37,,++1*+%%%(*'-4/++)*,-4,,-10,56()'%%'')%($&&'.1,,/+*-(*+1221+(,.1/5:9*+),2*-&%'''-4,&('.)0&(*-700**'(*(*-%%$#'%*.6.-&&&((%%&&&&-+1-&*&%,0*.1+*#%&%0323&)%'$'((-3,-.%$'))/,+'&0.&#&$%'&((,-21+0/2.+''&#$##$('&#+'%*(&)&'&'%##&&'''&(#$%%%&%%'%'$%%)01/%+,+&&..*+&&%''(%$%&&+1-31'/*-4)'%'('&$#$$*.)285-2///(/.3+043/9-,,+',()%))0,*).)('(0:6,/),*.+'*'%&%'$$($$(*,&#$')(*.421.7$'$'(,-5)05+056,''''*%%(**+,/0+'&'%%')(56(*,0
@12df9784-a066-4c07-abb9-38ab3d9b235f ch=27 read=41506 start_time=2019-12-13T04:41:53Z barcode=BC01 runid=2c9cf7bc05858273f10e7d7ec552fc0bd742dc3e
CTCCTACGGGAGGCAGCAGTGGGAATCTTCCGCAATGGACGAAAGTCTGACGGAACAACGCGTGGTGATGACGGCCTTCGGGTTGTAAAGCTCTGTTAATCAGGACGGAAGGCAGCTAGCACGATAGTTAGAAGGATTGACACCGGAATAAACGGCTAACTACGTGCCAGCAGCCGCGGTAATACGTAGGTGGCAAGCGTTATCCAGGGTGTGGGCATGGCGCGCAGGCGAATTGGTCAGTCTGTCTTAAAAGTTCCGGGGCAACGTGATGGGATGAGCGCGCAATCTATAGAGGTATCGGAGGAAAGTGGAATTCCCTGGTGTAGCGGTGAAATGCGTAGATATTAGGAAGAACACCAGTGGCGAAGGCGACTTTCTGGTTAAAGAGCAGCGCTGAGGCGCGAAAACCAGGGGCGAACGGGTTAGATACCCCGGTAGTCTGGCCGTAAACGATGGGTACTAGGTGTAGGAGAATTATCGGCCTTAATGCCGGAGTTAACGCAGTAAGTACCGCCTGGGGAGTACGACCGCAAGGTTGAAACTCAAAGGAATTGACGGGGCCCGCACAAGCGGTGGAATTATGTGGTTTAATTCGACGCAACGCGAAAGGACCTTACCAGGTCTTGACATTGATGGACAGAACTAGAGATAGTTCCTCTTCTTCGGAAGCCAGAAAACAGGTGGTGCACGGTTGTCGTCAGCTCGTGTCGTGAGATGTTGATTTAAGTCCCGCAACAGGCGCAACCCTATCTTATATTTGCCAGCACTTTGGGTGGGAACTCTTGAAATTGCCGCAGACAATGCGGAGGGAAGGCAGGGATGACGTCAAATCATCATGCCCCTTATGACCTGGAGCTACACGTACTACAATGTAATAGACGGAAACAATACCGCGAGGTGGAGCAAACCCGAAACACTCTCTCGAAAGTTCCGGATCGTAAGAGGCTGCAACTCGCCTACGTGAAGTCAGAGATCGCTAGTAATCACCCAGGTCAGCATACTGCGGTGAATACGTTCCCGGAGCGCTGTACACACCGCCGTCACACCACGAAAGTCGGAAGTACCCAAAGCCGGTGGGAGGTAACCTTCGAGGCCAGCCGTCTAAGGTAAAAGTCGATGATTGAGTGCGAAGTCGTAACAAGGTAACCGG
+
+00-)%,*3-(.-/-33.2769*&*+,9;34,/,700:86,06-+36334717432*))')66&)&&&+,'/&/51538+::8;5629/*.0/3-2-6.67,/8384:45.,-'&''%$&$'&'),,5,*)/1.6-15/2/./5+62554..*'-+0072+*+&.,,40,0./0,)+-,/0143:78434-%,+*/-0677(04)(.(&,(')-((#%$'&())+(+.'%''*+/.5634561/1,1.378,-1:.(-.*&%&$'%&&&)+984*''&)*,)-+51/+&%'((+(+,882+,(*+0**'%%2(3:16')*/-+&%((.3112883-4463132/,/&,1/6)+53239346/4.+++-//.',,3/5558.8*/*%(%''(*+./212/3.0*../+-//0).+.))10&+**.*,442277)'),-86900100+,5;4421312)*,/4%.-/1456-.((&-(+,;1+0,(*&(/*,..,((6,3)*+0/346736.4/),95568,**+-2637.&,*.*0/8/0:1-1223(0.,26785+279.47+(*(/,0,1(0/.+)%*-,-(*(//:7475:6212/2342/0125*%%*1131.-/(.32-10-.1&*,**018746689761.--/0,00407247<87/5-7,6(.51-.334///500875212167:/03336034453/+++*+763780:0/-/75'+(+-)-&,,,1*&+//41&.4-,-16/7.0'/0''++)))((.4,/-,*+04473+)&&'*)%%'&.1/021576:77783.10(,-+93/485156787676:7556563/,-1,,*--,,-46263,/.-*,&((202+%-22+&'+-.-,76+6+60+1.-,270,)'&$)&.*-.1:&32,),0**$'(),-,..14,)-+.'6,6671/2((((,,.121/.1;8981.102000..0/.)&'-.6551*,.552&+%%(034.-)-*/./025-9.+*5.-76424.+.2'*,''('((*+--07.38),3)/-.+)**.24/67.(()#)$%'(+/4.27(771;5++*).1.(())(&(+461//4/0.-,1+0-076(*983332.21//265.)0++,86897459,6.319588
@a663ae7d-62ee-486b-aa1b-f4b1e1b89df6 ch=98 read=93579 start_time=2019-12-13T04:41:51Z barcode=BC01 runid=2c9cf7bc05858273f10e7d7ec552fc0bd742dc3e
CCGTTTACTTATTTGCGGCTTTTGGTCAGCTACCTTCGGCCGCTGCTCTGTGCGGTTAGCTCACGGACTTCAGGTGTACCAACTCACTTGGGTGTGACGGGCGGGTAGTACAAGACCAGGAACATATTCACCGCGACATTCTGATTCGCGATTACTGGTAACTCCAGCTTCATAAGGCGAGTTTCAGCCTACAATCGAACTGATTCGGTTTTAAAGTTGGCTCCACTACCGTGTGCATCTCTCTGTACCGCCAGCCATTTGGCGCGTGTAGCCCTACACATAAGGGCGCAATGATGATTTGAGCGCATCATCCCCACCTTCCTCCTAGTTCGCCCGACTGGTCTCGCTAAAGTCCTCAACAATGGTAGTAACTATGCAGCAAAGGAGTTTGCGCTCGATTAGGACTTAACTAACTTATCTCGACACGGGCTGGCGACGCGCCACCTGTCACCGTCCCAGTTCCCCTCGATTAAGAGTAAATGCAAAGGGATGTCAAATTAAGTGAAGTTCTTCGCGTTGCTTCGAATTAAATCACATGCTCCGCTACTTGGCGCAGGTCCCGTCAATTCCTTTGAGTTTTAATCTTGCGACCCGTACTCCCCAGGCGGAATACTTAATGCGTTAGCGGCGGCACGAGTGTGGAAACCCCCACCTAGGTATTCATCGTTTACGGCGTGGTTCTACCAGGGTATCTAATCCTGTTTGCTCCACGCTTTCGAGCCTCCAGCGTCAGTTACAGTCAGAGAGTCGCCTTCGCCACAGATTGTTCTTCCCTGAAATCTCTACGCATTTCCTGCCGCTGCAGAATTCCTCTCCTCTCCTGCACTCTAGATGGTTGGTCACGGCACCAAAGTTGAGCCGGGTATTTCCATCCCATAATCCTTACGCTCCTTTACGCCCAGTAAATCCGGATTAACGCTCGCCACCTACGTATTACCGCGGCTGCTGGCTGTATGGCTTCTGCCGTCATTATCTTCCCAAGAATAGGCTTTACGATCCGAAACCTTCATCCTCACGCGGCGTTGCTGCATCAGGAGTTTCCCATTGTGCAATATTCCCCTGCTGCCTCCCGTAG
+
)*'+//&()*%17'$%%%&(**'('2*&&$%(,34860510%')$'%$$&$&)'+,,&%&&'#&*-1-,)(%'+--/,/3,')('$&&&)-'+(#'%(&052*)&'%'*'*))+,2:(/2*1---&,/)%,+)+-+0.037-//8:7231+04/02+6412.1/1,-/38)('(&+,/0-106()&%$%'*,1978*)())(&.1*)-.9<5,5+))0040/6,%(%$'&%&%)'-*,.+----)((,($%')(//1/:*'))(,,-/,(+/0*)*,$%&&+())$&$&'&)'()'&.1(**,-'&'.,++0.2*(+,)++-/15*')*1+$$%&('-%$&,*).,/103()//745-,-+6///)(&).0-+&$$%%%'-4(*)$(3;.(,(+.*,&1)%/3.//*,&''&*%%'+,0-1+-(&()./-+.*+'&&%%$)'%((+,//'(%$$$&#'&(++/0-/1.,1,./%(%+()&))+,.*'211/(,,/7(+*))$)'',)48321%%((10,-0+*%'**)+5/+))*+/22.5.++3*,..,(%%%$,,+31'%**-938/+*,31(+.87+-82317//-,-3*&0&,)(/1,*))/,1474&$%$-,,,1/,1,,-+6+/('$&()(*-3*&+-(,301*%(-*('++.1;3+-0/38*'*)20./00-3.-)-0*-//)*1523749:,2882)+*3'&(,+,-,*,/48:52)*,.009*081-0/003+')+(++5--4.50468&)%-&,+++3*/6+6-(%0'&)+.3+(13566;42-.059103$%&&'++.6,*+)-0+,().//0&''(1/.34(,+)&')'%'&)(%))*4.)0-((,4)(33001803'()<2-%*)704&$##''*15:.86+-..4+(+2793,.*((&*'202-36647:349445320-5+1:1/01./1405*)(,.('*+++60$%.,),2.80./5-**&%()(*,&'(17486,-,,-/)'..,-5475201('(%*,.0/.+5-',,+,.06/,+$(1:0-45),5.03011--0.342)))...07316)'&'&
@8d70f3e3-0302-472a-92cb-602c80c40a12 ch=493 read=131038 start_time=2019-12-13T04:41:59Z barcode=BC01 runid=2c9cf7bc05858273f10e7d7ec552fc0bd742dc3e
CCGGTTACCTTGTACGACTTCACCCCAATCATCAATCCACCTTAGACGAAGCTCCTTCCTTGCGGTTAGACCACCGGCTTCAGGTGTTATCAACTCGTGGTGTGACGGGCGGTGTGTACGGGCCGGAGCGTATTCACCGCGACGATTCGCGATTACTAGCGATTCCAACTTCATGATCGAGTTGCAGACTACAATCCAGACTGAGAATGGTTTTATGGGTTTTGCTTCACCTCACTTGGCTTCGCTTCCCTCTGCACCATCCCATTTAGCACGTGTAGCAGGTCATAAGGGGCATGATGATTTGACGTCATCCCGCCTTCCCAGCTTGTCACTGGCAGTCCTTCGATCCCCAACTTAATGATGGTAACTAACGATAAGGTTGCGCTTGCGGGACAACAACATCTCGACACGAGCTGACGACAACCATCACCTGCATCTCATATGGCTATCTCCCATCTCCTGGAGCCTTTATGAGTATGTCAAGAGACCATAGTAAGGTTCTTCGCGTTACTTCAGATTAAAACCACATGCTCCACCATGTGCGGGCCCCGATAATTCAGCACGAGTTTCGTTCTTGCGGGCAGTACTACTCAGGCCAGGTACTTATTGCGTTAACTGCAGCACTGAACTTTGACATCCAACGCCAGTACTCATCGTTTGCGGCGTGGACTACTAGAGATTATCGATATTTGCTCCCGCTTTCCGGGACTGAGCGTCAGTTGCAGGCCAGATCGTCGCTTTCGCCACTGGTGTTCCGCCATATATCTACGCATTTCACGCTACATGGAATTCACGATCTCTCCTGCCTCTAGCTGCCTGGTTTCTATGGCTTACTGAGTTAAGCTGGGCTTTCACCCTGGTTGCTGCCGCCTGCTTCCCTCTTTATTAATGAATTCCGGATAACGCTTGCCACCTGCGTATTACCGCGGCTGCTGGCGTAGTTAGCCGTGGCACATAAAGTACCGTCACTCGGCTACCATTTCCTGTAAGCCGCCGTTCTTCCTCGCTATAACAGAGTTTACAATCCGAAAACCTTCTTCTTCACGCAGTTGCTCGGTCAGGGTTTCCCCCATTGCCGAAAATTCCTGCTGCTCCCCGTAG
+
33,,/.*1...+)*/0(23;3,864'3,3334023/4-')&*(*+43++)(*+.'&,,*))*,&-0/+++''(1,-4,-0/)),+$*()+809/--/109871/02%298+4++,*+)0%-413,0$()(.03;0')2(,/442/31.&'20350..---.18.7*+(,-62&$$%(*/-/-6+,*0155889<48'*(++))(,).+0*38;.+.0/-08;,'%-&&%1.-0'(&&/+115,)+,-/1-*30133563.33*),/%#&)*53*)(%%$(+878798348:+-6-,,,,,:5,,4528891391+1,1*+%('.+3---6&01.9///2/$&,)%'*.54)/+++--3-0288:8763307/--0/**.)0-.(',)*5/7-'''(-(+,,21./-,/-0.&(22001./243/211,$&%$#$'*/04&(%&%*),-++',0--8829)+93+-34095*+*&*.,/133++')++0.&''.-./.32<;:;:.3-0,%,484''+--.9949;-.*++0289*.+#$'*././+,--)*(*&/)4-*)'$%('.2:4*-,/((+)*&.&2)$*'(,&),1.2,1%'&%*'*.+*0+-..2.5/3461/--*0.23:66950123301.2-*,*%()'+-.89863:9)-(30334-+)*',*')#'%,++,)'*.*.6.+1+4+)%*+.//-2;:7--+**156:/85934+4(,2,,-+'&)*),-60029:0-147-+2-,%%,/*-/224*)&-,6068;.*+'*4-0('*.5-7*/'*,.33/1+1(*,0)*-,%//02689:70:9,24503.-2*..,*)*341'+),662/7**)4,'(+&+(&'*+020661+,+++4-*)/*&$((1--&5)9-2703+,,5/121803,)-(&#''*042+00../2//110/2/.,)245.--2-+3*(&'+/385+/237,56.467382/'2,,6<04422/.()/512:35;9640))-'(1/00,1+()()05+.080//++)0.+..23808195/0/-#')-*+,/3:1:(*.1+74.9;:4$(-+/8.087-4**(&&.,,-.242+3453
@5c4466ab-57f6-46ee-b5cd-5ffd3cff3e93 ch=23 read=73214 start_time=2019-12-13T04:42:00Z barcode=BC01 runid=2c9cf7bc05858273f10e7d7ec552fc0bd742dc3e
CCGGTTACCTTGTTACGGCTTCACCCCAGTCATGAATCACAAAGTGGTAGCGCCCTCCCGAAGGTTAAGCTACCGCTTCTTTTTTGCAACCCACTCCATGGTGTGACGGGCGGTGTGTACAAGGCCCGGGAACGTATTCACCGTGGCATTCTGATCACGATTACTAGCGATTCCGACTTCATGGAGTCGAGTTGCAGACTCAATCCGGACTACGACGCACTTTATGAGGTCCCTTGCTCGCGAGTCGCTTCTCTTTGTATGCGCCATTGTAGCACGTGTAGCCACGGTCGTAAGGGCCATGATGACTTGACGTCATCCCCACCTTCCTCAGTTTATCACTGCTTGGTCTCCTTTGAGTTCCCGGCCGGACCGCTGGCAACAAAGGATAAGGGTTGCGCGCTCGTTGCGGGACTTAACCCAACATTTCACAACACGAGCTGACGACAGCCGCACCTGTCTCACGTTCCCGGCACATTCTCATCTCTGAAAACTTCCGTGGATGTCAAGACCAGGTAAGGTTCTTCGCGTTGCATCAGATTAAACCACATGCTCCACCGCTTGTGCGGGCCCAAATCAATTCATTTGAGTTTTAACCTTGCGGCCGTACTCCCCAGGCGGTCGACAACGTTAGCTCCGGAAATACGCCTCAAGGGCACAACCTCAAGTCGACATCGTTTTACGGCGTGGACTACCAGGGTATCTAATCCTGTTTGCTCCCCACGCTTTCGCGCACCTGAGCGTCAGTCTTCGTCAGAGGCCGCCTTCATACCGGTATTCCTCCGAATCTCTACGCATTTCACCGCTACACCTGGAATTCCTACCCCCCCCTCTACGAGACTCAAGCACCCATTATCAGATGCAGTTTCAGGTTGAGCCGGGGATTTCACATCTGACTTAACAAACCGCCTGCGTGCGCTGCGCCCAGTAATTCCGATTAACCTTGCACCCTCCATTATTGCGGCTGCTGGTACAGGTTAGCCGGTGCTTCTTCTGCGGAGGTAACGTCAATGAGCAAGGTATTAACTTTACTCCCTTCCTCCCCGCTGAAGTACTTTACAACCCAGGCCTTCTTCATACACGCGGCATGGCTGCATCCGGGCTTGCGCCCATTGCAATATTCCCCACTGCTGCCTCCCGTAGAAC
+
*+-+68,--5,,38+0-(..+**14:/235:9:86:44143:/-//4.0&()-350-30+,,.-0,5-(+++3.'*4,33.638,.11*.-))1053*+5886667838:869300.**,+'4-95*-,././94346236//73;53500&&&*+)*+-26+./)+-,.3;23./,,+,,/41*.-.*%+*6**,0059:6;0:+.,))+(*23951,06:71)+'.*(/*%'*(*./(('$((.).0616/85.&'),.257;769,)+--*-/+*)'(-1('.3,+,-13,436:4///-,,*,++-5799:1;5:-248372714+,/<8123,11-'().,01392+05-(048./,%---.00)**,//61/3203,,1.720/+))7+,*+)+.//33694<:30.,0(*'&,3/63:2//124614.065.-+*,)1---0''%--5560+*$%(*-39*)&&&+,1;756699854-+387.351,/868596997334692-***%*&&2.:<:670-2---39&'*0);:599454566324/06//2/-056--&&(*$&&)*12574,1:5/.--9:.491010-,'-6-*--.339;,-38:/:93.,&+2-..+&*,,:)6)/.(&(,-3:762.,63*./0...,0+7.776.5/452747*./*0*)*18456225045410255364773*')'$'*0,/(%*&).8:1-/)-*04023-150212245:6259+-&/+/1).95:5/026431..3<7102(&(//087857253+..-'.-./612(0-++.(&(%(')(/0516583+.)),**-/168(.%'$-*'%(-,-3**-./7,17:'0((-1;0/+4)(33,'00/,*'&)+()*''%9*87994<3582245551*)%#&)--*'%+-0.4631*5+(&&$''%'(.46/17)/+)3,((')(+.21./*&/)00//++/0.:.-,2)+480,--)1&()&-23568+935562/+*---1..,*-3-%/065(4:786.;8.*232050.-,45/(-(',-''*,.85922:31330).-/4:777572211026(1,-.0:36.:8-%)'&&*0-003074+'*(&(*).3217/**%&))2
