# Supplementary material for: De novo species identification using 16S rRNA gene nanopore sequencing
Source: PeerJ. 2020 Oct 21;8:e10029. doi: 10.7717/peerj.10029 (PMC7585375; doi:10.7717/peerj.10029)
Supplement: Supplemental Information 2 — Contains raw reads. [file peerj-08-10029-s002.zip › pass_fastq_runid_2c9cf7bc05858273f10e7d7ec552fc0bd742dc3e_204.fastq]

@cd3f385d-8f06-403b-9ffd-856e0ed9f589 ch=23 read=73226 start_time=2019-12-13T04:42:13Z barcode=BC01 runid=2c9cf7bc05858273f10e7d7ec552fc0bd742dc3e
CTCCTAGGGAGGCAGCAGTGGGGAATATTGCACAATGGGCGCAAGCCTGATACGCCATGCCCGCGTGTATGAAGGCCTTCGGGTTGTAAGTACTTTCAGCGGGAAGGGGAGTAAGAGTTAATACCTTTGCTCGTGGCGTTACCGCAGAAGAAGCTTACCAGCTAACTCCGTGCCAGCAGCCATGATAATACGGAGGTGCAAAGCGTTAATCGGAATTACTGGGCGTAAAGCGCACTGAGCGGTTTGTTAAGTCAGATGTGAAATCCCAGGCTCAACCTAGGAACTGCATCCTGATACTGGCAAAGGAGTCTCGTAGAGGGGTAGAATTCCAGGTGTAGCGGTGAAATGCGTAGAGATCTGGAGGAATACCGGTGGCGAAGAGCGGCCCCTGGTTGAAGACTGACGCTCAGGTGCAGCGTGGGGAGCAAACAGGATTAGATGCCTGGTAGTCCACGCCGTAAACGATGTGGAGTTTGTGCCCTTGAGGCGTGGCTTCCGGAGCCTAACGCGTTAAGTCGACCGCCTGGGGAATACGGCCGCAAGGTTAAAACTCAAATGAATTGACGGGGGCCCGCACAGAAGCGGTGGAGCATGGTTTAATTCGATGCATACCTGAGTCTTGGCATCCACGGAAGTTTTCAGAGATGAGAATGTGCCTTCGGGAACCGTGAGACAGGTGCTGCATGGCTGTCGTCGCTCGTGTTGTGAAATGTTGGGTTAAGTCCGCAGCAGGCGCAACCCTTATCCTTTGTTGCCAGCGGTCCGGCCGGGAACTCAAAGGAGACTGCCAGTGATAAACTGGAGGAGGTGGGGATGACGTCAAGTCATCATGGCCCGCGGAAGGGCTACGTGCTACAATGGCGCATACAAGAGCGACCTCGCGAGAGCAAGCGGACCTCATAAGGTGCGTCATGTGAGTCCCGGATTGGAGTCTACAACTCGACTCCATGAAGTCGGAATCGCTAGTAATCGTGGATCAGAGAATGCCACGGTGAATACGTTCCAGGCCTTGTACACACCGCCCGTCACACCATGGGAGTGGGTTGCAAAGTAGGTAGCTCGGGAGGGGCGCTTACCACTTTGTGATTCATGACTGGGGTGAAGTCGTAACAAAGTAACCGG
+
.+4,'(63,(-4.-4.+-.063+*3-,5.,+*-15..50/.04;4933-/,('%)2+6+09-+/3325342.2+.-1043)403:**.'')+.0250*+'(0-,/000*%&(/*&)..5-4-/1/9:.-766-.1/3032,38**+),'%&'$$$$%'/++,-()*--/*,+,,+++*(2-&%&&'+%&',*1*-.*.254,+00-;-;,5+3-./004349977-:71**+)&&%')453,352(14,((),0/24',')6.,38,%,2.15(.+0,&0.)*,7676412+,/3)0,.*(02)*'')*/),'(*,'.,3*./-/00.0'(4;4-****09634:5-,---****+1119.,3-+3/+/4*..1++&)*($)+-*53.(%&))+(,*),/122213271/558.,)*+,039-(+..8,1(+/(1,,+.0(35*+876673*+-37841482--+*%'&*%(-6,-1199*0/-')**-/17/+,+*+/*.6--2./(-&'+19-381155,.(&'.*'&'(%/+.4,)).3+32:481'0-/,70-((./239:*6:;5*41*+*+($+&)*7385:01)(*/*6:8272<94+*&)&''+130&'((+*$$&*+4.-/20,'*.872-+++,-://*+0--:79;:;:5<:27166876648+119:::76))')%))1138.((,4$,%*-+-12;50109*..,/./214(+0/18/,654.3*572+5---%%*))-42220+,-31345653063322840:1,2&''')*,51.-'$'.21667;0/2***)*,10156786:880,,/19934.1.6+%(#%$$)/+3((('(998,62:54:5..'(*-/,&'&&./389:8.-*((%+/6+10712-./..31(*0/68:9)3*)&&&)-*+,,)2*2+*++3/)/+).../*.)-5-/002,./*8-:6733+--3/1./0889969++,..7679.(*+0138;:9:+8*-'$330-(*%%%'(),0750;8..3))$.+.114)+)*3623;5)1,*&)*051//,1)+561...7--/.0,.2,..:8.0444:2.,,.22-+1()+&+')6-*'')*1+*-.5798:
@81a55906-6323-4fb2-84d1-56dfcc0fa1cc ch=165 read=112482 start_time=2019-12-13T04:42:06Z barcode=BC01 runid=2c9cf7bc05858273f10e7d7ec552fc0bd742dc3e
CCAGTTACGTATTACGACTTCACCCCAATCGCGGCCCTGCACAGCCGGCCGCTGCCTCCTTGCGAGTTAGCTCACGGACTTCAGGTATTGCCAACTCTCTCATGGGCGTGACGGGCGGTTGTGCGCAGGAACGGCAATATTCACCGCGACATTTCTGATTCGCGATTACTAGTAACTCCAGCCTTCATGTAGGGCGGTTTCCAGCCTAATCCAGACTGAGACTAGTTTTTCGTTTGGCTCCACCTCGGCATTGCATCTCTGTACCAGCCATTGCGTGGTAGCCTACGCAAAGGGCATGATGATTTGACGCCATCCCACCTTCCTGGATTGCTTAGGCAGTCTCGCTAAGAGTCCTCAACTTAATGGTAGTAACTAATAACTTGATAGGGTTTGCGCTCGTTGCGGGACTTAACCCAACTTTATCTCACGACATTTGGCGATAACCATGCACCACCTGTCACCTTGTCCCCAGAGAGGATTTCCTCGATTAAAGAGTGGTAAAGGGATGTGTAAGTGTAGGTAAGGTTCTTCGCGTTGCTTCAGATTAAACCACATGCTCCGCTACTTGTGCAGGTCCCCGTCAATTCCTTTGAGTTTAATCTTTGCGACCAACCACCGTACTCCCCCAGAGCGGAATACTTAATGCGTTAGCGGCGGCACGGAGGTGTTGAAACCCCCCACACCTAAAGTATTCATCGTTTTGGCGTGGACTGCAAGTCTAATCCTGTTTGCTCCCCACGCTTTCGAGCCTCAGCGTCAGTTACAGTCAGAGTCGCCTTCGCCACTGAAGGTGTTCTTCCTGAAATCTCTACGCATTTCACCGCTACACGGGTTTCGCCTGCTCCTGCACTCCTGTAGATAACCGGTTTGGAATGCAGCACCCAAGTTGAGCCGGGTATTTCACATCCCGCTTAATCATCCGCCTACGCTCCTTTTACGCCCAGTAAATCCGGATAACGCTCGCCACCACCGACGTACGCGGCTGGCGGCGTAGTTAGCCAGTAAGCTTCCTCCTTAGGTGCAAATCATTATCTTCCCCAAAGAGACAGAGCTTTACGATCCGAAACGCTTCATCACTCACGCGGCGTTGCCGTCGGGGTTCCCCATTGTGCAATATTCCCCGCCGCCCGTAGG
+
,.%1-7-.'/&(0'*+%,/4/*/'(%1-,,%$,--5/)%('&(,/1'*14188153+3.3*(())*'1./174112501392(000..613:2(,+*)(*'%$&'%'(()+4.8/1+),.**''$'%2-1.+,-)+)++32858815875).,%&%(&326,2366;422))+--//:,+((%&%(%'''&,/)&0-+/.%$$$%%%)7.3,'('''%#)&)0'42777-)*+54,/,-39248,,',).07,-0,++)+/135;,,,9--)((%)&''$'-*'',&(-2(-01+48541&%.8/,-47:<940-/(+1,40&&%'%+%#$%$(+644665/3,,--')(--4867-7*,+3-34950+/.2--*)()-&&%$$$%,0,051..+,*+,1:674972+2*+(',*)+))00-.-+,*(*%'$$%&''&''&)'163/)+(.1.34133323,+2.0179+('*&(()&)1330/24-:,81)&(&'(('-1)+)+'(')%&'(()//-4.,.).-6998<6011.4,,.54%'+*-.23::1/011446:123/224-2.2&2.*3971.2314/821./0/+-./(++.*1/,*/033*+%&&'**,0.0318:<,*.')-'-,-,,*-*0,536041.,,(/,+.*)+1.*3*+)22'',)(.638.&**-/,+-*)-34;73/./-593*9.,--3772)2))'+,*.9765..(.-%%(/34-&)%(.,,//,11011,*1012%&*-),(+.*&(')*+.775:579:,-+)')(%,$+124-7,)(12,,-031144404:6158;5894*&'+/*,+'&$%$$#$&%%&')&(%/+%#$'*102231*6+7*.*))*)//-,,,0++0./6-*+4'+2/.-.;00,01-6,-&+,(9,./9:95124&'*)*1/1-32)'**1/+)+/-7221153365861678699/-.%+*'%$')*-..**&#%%'''(&&)/8-,(0*&'*'%'*0046-1)/)'.(0#,%&%()'$(,0695033,-/)'(*+7*)(.+1;.(-&&1/((,'),)-011567.*'*%(-/093-3,)'')*,):84.2*591+3/,-3212112.730*'&%#%)+)-,/,
@0c6d6308-40ed-4397-8d30-4d0701664803 ch=43 read=69647 start_time=2019-12-13T04:42:16Z barcode=BC01 runid=2c9cf7bc05858273f10e7d7ec552fc0bd742dc3e
CCGGTTACCTTGTTACGACTTCACCCCAATCATCAATCCACCTTAGACAGCTCCTTCGCGCGGTTAGGCCACCGGCTTCAGGTGTTATCAACTCTCATTGGTGTGGGCGGTGTACAAAGGCCGAAACGTATTCACCACGACATGTACTGATTCGCGATTACTAGCGATTCCAACTTCATGTAGTCGAGTTGCAGACTACAATCCAGACTGAGAATGGTTTTATGGGTTTTGCTTCACCTCGCGGCTTCGCTTCCACTCTGCATCATCCATTGTAGCATTAGTAGCCCAGGTCATGGGGCATGATGATTTGACGTCATCCCGCCTTCCTCAGCTTGTCGCTGGCAGTCTCGCTAGAGTCCCAACTTAATGATGGTAACTAACGATAAGGAGTTTGCGCTCGTTGCGGGACTTAACCAACATCTCACGACACGAGCTGACGACAGCCATGCACCACCTGTATCTCATATAGCTATCTCTCATCTCTGGAGCTGCTGCGGTATGTCCAAGACCTGGTAAGGTTCTTCGCGTTGCTTCGAATTAAACCACATGCTCCACCGCTTGTGCGGGCCCGTCAATTCCTTTGAGTTTTGTTCTTGCGAACGTACTCAGGCAATTACTTATTGCGTTAACTGCAGCACTGAACTTTGACATCCAGCACTTGAGTACTCATCGTTTTGGCGTGGACTGGGTATCTAATCCTATTTGCTCCCCACGCTTTCGGGACTGAGCGTCAGTTGCAGGCCAGATCGTCGCTAACCTTCGCCATAGTGTTCCTCCATATATCTACGCATTTCACCGCTACATGGAATTCCACGATCTTCTCCCTGCCTCCTAGCTGCCTGGTTTCTATGGCTTACTGAAGTTAAGCTTCAGGCTTTCACCACAGACCTTGCTGCCGCCTGCTCCTTACGCCCAATAATTCGGACGCGCTTGCCACCTACGTATTACCCGCGGCTGCTGGCGTGGTTAGCCGTGGCTTTCTAATAAAGTACCGTCACTCGGCTACCATTTCCTGTAGCCCGCCGTTCTTCCTTTATATTGAAGTTTACAATCCGAGCCTTCTTCCTTCACGCGGCGTTGCTCGGTCAGGGTTCCCCATTGCCGAAAATTCCCTACTGTGCCTCCCGTAGGAG
+
2.*1.;/0011/28/11+5774*566)0.265;:5:36/*+')*,-03.0001*-0-&&)+)-*.)09:9348.2+,2.%5,,,*0.1.30--//0'5)6*.(&*.01&+,*,,818*2645-*)2++998<778;14222/0,)%.21+2+/+11/7/+.3022328/7*((+.+*%((,/038216695:686763047,7+'&,,)*,,/43+.7;;1455;10::0.02/.(-.1-,,,.+/1/.-1---%)070/000;::60+17/.0))()/,+('()*.&.4/.,-%,66+.2014556;4/037678+:8+(.-197446.4151/.3*.,*/+(+/0//---./0//39/--)+,615222,.3,/157:9,+-,0*'%)43)(0143767;16*920,+,31/7-00,0/..+.01628/+/.0101//47178+0()%*024/-*)'./23(.+.'42334372.,'.3310./%&'&&$%'$'%),3107',(*+,621.(*++03;89;523.2+**9,9-0.2/6<4;912230123;13:+,//,/07/0-27,(/019595)*0.-*/22-((+809/.0&&23+*&)')%34/&*+)'(4-2/:..-2664669.-,,')-&(/2.01-/6419&+&/,+/+'$%&)-/3466343-&3*+,4214*'(*,028212:17701/6,()+5<;0-1-+.</.1::2-1-,'*-.0),,;..*,,+2*,17:786()%%$$&')+*,367.*6,.87868754242478782333<82/3659946%'(.),-8..'''',-654.14)*3/,-1')*///15854/091/4465:/7/-.3-2-,.:/5+..501541/8+,*.++----4-).--657:043+(*)37-812.-'(.1/5370-,+(&',)+2/.9/,70102/1+5,+77()+10/01/,1+*),*021//681939/29.0()3.071,016:65.'(+*2,+,141*-662----2/36,-5877:.0,0,*/1//-+0,.+*/:7124:84-*)&''+0.:8::4<5-1...12-0.--0/.2.0+49134-:9.&/,+4.-/416--33*(+)'&,-/7/8:(*;69/.-
@36440bbe-6f59-42b6-a89b-5c588c3157f3 ch=168 read=94309 start_time=2019-12-13T04:42:24Z barcode=BC01 runid=2c9cf7bc05858273f10e7d7ec552fc0bd742dc3e
CCGAATTTACCTTATTTGACTTCACCCCAATATCAATCCACCTTGGGCAATCGCTTCCTTGCGGATTTTAGATGGCTGGCTTCGAGGTGTTATCAGCTCGTGGTGTGACGGGCGGGTGTGTACAAGGCCGAGCAATATTCACCGCGACGTAACGATTCCGCCTTGATTACTAATTCCAACTTCATGTAGTCGAGTTGCGGACTACAATCGAACTGAATGGTTTATAGGTTTTGCTTCACCTCAGCGGCTTTGCTTCCCTCCTGCACCATCCATTGCTTAGCGCGTGTAGCAGATCGCAGGGCATGATGGTTGACGTCATCCCCGCCTTCCCTCCAGCAATGCTGGCAGTCTCGCTAAGTCCCCAACTAATGATGGTAACTAACGATAGAAGGGTTGCGCTCGTTGGGACAACTTAACATCTCACGACACGAGAGCTGACGACAACCATGCACCACCTGTATCTCATATAGCTATCTCTCCATCTCTGGGCCTTATGAGTATGTCAGAGACCTTATAGTGAGTTCTTCGCGTTATTCAGATTAAACCGCATGCTCCACCGCTTGTGCGGGCCCGTCAATTCCTTTAGCAGGTTTATTCTTGCAGACGTACCACTCAGGCCAGATACTTATTGCGTTAACTGCAGCGCTGAACTTTGACATCCAACGCTTAAAAAGTACTCATCGTTTTACGGCGTGGACTACTGGGGTATCTAATCCTATTTGCCACCCCGCTTTCGGGACTGAAATCAGTTGCAGGCCAGATCGTCGCGCCGCCACTGGTGTTCCTCCATATATCTACGCATTTCACGCTGCGTAGATTCCACGATCCTCTCCTGCGCTCTGGCTGCCTGGTTTCTGCCAAACACTGGAAGTTAAACTGGGCTTCACCACAGACCCGCTGCCGCCTGCTCCTCTTTACGCCCAATAATTCCGGATAACTTGTACCACCTACGTATTACCGCGGCTGCTGGCACGTAGTTAGCCGTGGCTTTCTAATAAAAGATACCCGTCATCGGCTGGCTGCCATTTCCTGTAGCCCGCCGTTCTTCGCTATAACAGAGTTTTCGATCGAAACCTTCTTCCTTCCGCGGCGTTGCTCAGTCAGGGTTTCCCCCATTGCCGAAAATTCCTACTGCTGCCTCCGTAG
+
+)&%&+7,+0113(.3()*7895/*('&*.,-2128/60*,&.)%,&1*+*+%'3*7/,/-,*.(+*('%'&'%&'&'.,260*),,,./:000..,--+/48765567446-)**+,,*+(+/-/5,1,')/)(*,096027333-*(($$$&)6420'**-+*+-*''&&)58/..,,-5/.1226679-(,/0-0'411/('(*),((4710.-,23599*0(563;;4,/09166:51%('-2,-1&%(++43**2)+')'**33/0-/-*(*'*+.*,(*)(%&%%*&((*-()13333,,-,-2/,*/-35972793+.,0,/*'(,%&%(,-,'--/../040)0..0'**,049++&(%-+11103/,2,+-240458.*,*',)/7165665-/6,220*(%('(//555552./.-.-.,,*(,23765639726:30..-49379563423/1-0,*+('&(,-.0.2'(),,++*-$&$&$%'$$-+**)*/)%'),-))++-,*-&)(+:466-)*(.'%&,+&'*)*,3/54*0/424551-60-,..,./.+,&//'%/0165<7+/+'''+'-,58/()0-7.,-$)--034/;.-.75627)&(*)&+-.&1()+7/:/9.62-%-,&32438.69:-35470/-++%+,,.5.-(%*()+.-660755+-./0,+**..'%%))(-0,-.0.-08.43,&-5*'(*$)+-+%',3+-%01''&&$%())&&-4/0-0.0-3*0/,&&(+-&&)*/8355/(')-85.,3,),(*,..,'++-)/991,.'*+)(%*$*)'3-.&**-2254465),07.3662'354124,.1191,+)(&)*%&%()*,,.,,61:8521)*++0-,,-((*.(-('%/027;/33000/13.//96--++,+.0./7170-00523-&$$%)'*2(-,'&(%+),2/467-8---88.8,+#+(1/4090//5286:55:2,%.,3050(&%**34(,40+(&)0--)&$(%),(.971420222070.2;19955;9//000/.,'(+(+/+(*')*(%*)+,/02/4;83594,*)+1,.,8///5+3/5(,//-83-5991,063695/211+-./('0.,-..1923,+-00
@5cb05c70-7b4a-4f97-80ca-922b699c1eb3 ch=30 read=51124 start_time=2019-12-13T04:42:31Z barcode=BC01 runid=2c9cf7bc05858273f10e7d7ec552fc0bd742dc3e
CTCCTACGGGAGGCAGCAGTGGGAATATTGCACAATGGGCGCAAGCCTGATGCTTTAACCGCGTGTATGAAGAAGGCCTTCGGGTTGTAGCTTTCAGCGGGGAGGAAGGGTAAGTTAATACCTTTGCTCATTGACGTTACCCGCAGAAGAAGCACCGGCTAACTCCGTGCCAGCAGCCGCGGTAATACGGAGAATTTTTTTTTTTTAAGCGTTAATCCAGGAATTACTGGGCGTAAAGCGCACGCAGGCGGTTTTGTTAAGTCAGATGAAATCCCCGGGCTCAACCTGAGACTGCATCTGATACTGGCAACGAGTCTCGTAGAGGGGTAGAATTCCAGGTGTGGCGAAGTGAAATGCGTAGAGATCTGGAGGAATACCGGTGGCGAGCGGCCCTGGACCGAACTGACGCTCAGGTGCGAAAGCGTGGGGAGCAAGCAGGATTAGATACCCTGGTAGTCCACGCCGTAAACGATGTCGACGGAGGTTGTACCCCTTGAGGCGTGGCTTCGGAGCTAACGCGTTAAGTCGACCGCCTGGGAGTACGGCCGCAGGTTAAAACTCAAATGAATTGACGGGGGGCCCGCACAGAAGCGGTGGAGCATGTGGACAATTCGATGCAACGCGAAGAGACCTTACCTGGTCTTGACATCCACGGAAGTTTTCAGAGATGAGAATGTGCCTTCGGGAACCGTGAGACAGGTGCTGCATGGCTTTGTCACCGTCAGCTCGTGTTGTGAAATGTTGGTTAAGTCCCGCAGGCGCAACCCTTATCGCTGTTGCCAGCGGTCGGCCGGGAACTCAAAGGGAGGCGCTGCCAGTGATAAACTGGAGGAAGGTGGGGATGACGTCAAGTCATCATGGCCCACGCCGACCAGGGCCACGTACTACAATGGCGCATACAAGAGAAGCGACCTCGCGAGCAAGCGGACCTCATAAAGTGCGTCGTAGTCCCGGATTAGGTCTGCAACTCGGTATGAAGTCGGAATCGCTAGTAATCGTGGATCAGAATGCCACGGTAGATACGTTCAGGCCTTGTACACACCGCCCGTCACACCATGGGGTAAGGTTGCAAAAGAAGTAGGCCAGCAACCTTCGGGAGGCGCTTACCGCTTTGTGATTCATGACTGAGGTAGAATCGTAACAAAGGTAACCGG
+
,*/-+*6*67')00*54034351(**'1.*+),17449/,&/):*583.))%%&(%$#%'%**.-0(*,150021748363,9848+*'$&*13-,0*/56+)..,)02,-37,..//-/1--.,+243/,4-*.2-:.-96/2-,5*'*-'(*4.()')(,).185849,*+**,1+)+$'(+3***1+.-'**+**.-/53-,'-*'()4)0%)0'%.)**-,,.5;97870782*+..(.),/17/&1-9;/05283,-2**%%$**)(.55*+5989:633+++%*++777566-,,,+4/3-*11/1122449584/)-1/(&&%+(0(7**5741&&'(&&&)'(/.*.,10/2/.../6,040.**-+(/21663.((())/258-(154/'&&300/-**++-25986.+&)+*,01//2/)*/0:(5.98005./2.+.50,17:7733-,-03953:;'..-//180+,&-)*-+4*+$00,'(.,*/4.19096646*6)/0-3-,+/.1;77-13377;88:647/(),-1071*()&*-,.1;;5446+;:848474545'*684*/4*),.10%%()*101.+(()*.+%'%"#&+),+),2247+745..0'$&&--+.+-62458669615788.),,()**+37..,,--.564.)2++1148686+98.1.314/,..1*+-455:984713((+*)..),.+,;3344455448.-/1:85+0)1+19771.6-)(,+,22+.0&36*(0+),()6*...90/..2:1-,-../97.75684:-0.)(*'-)-.130--,+.2:<-.-0-.30+2+3-,16011145434423664:5.00/76/$*),,')-2//*(''$&'-'0/+0172*.+*.32/322*-&(+()666555./-+.,28-/1820518785840100103165537*'.6*0+&)%(+656/3///050122.3../-503--&)(&,+0/-.187)546*+)1027.--.,**+//-/+055%/202/8123543./0+.70-.1,0.37+0+./+-,(1+3/-/099,&,('*,/2+-+'))%)()),+55/12-(+-/-2,&)+/-,03889703413+,&,0--'&%().((**,3(1),728-80
@2e8b406d-a630-4cc6-8ab3-9de94183f7a7 ch=55 read=78876 start_time=2019-12-13T04:42:31Z barcode=BC01 runid=2c9cf7bc05858273f10e7d7ec552fc0bd742dc3e
CCGGTTACCTTTATTTACGACTTCACCCAATCATCAATCCACACCTTAGACAGCTCCTTCCTTGCGGTTAGGCCACCGGCTTCGGGTGTTATCAACTCTCGTGGTGTGACGGGCGAGGTGTGTACAAAGGCCCGGGGCGTATTCACCGCGACATGCTGATTCTTCGCGATTACTAGCGATTCCAACTTCATGTAGTCAGGTTGCAGGCCCCACAATCCGAACTGGGGAATGGTTTATGGGTTTTGCTTCACCTCGCGGCTTCGCTTCCCTCTACCACCATCCATTTAGCAGCATTAGCCCAGGTCATAAGGGGCATGATGATTTGACGTCATCCCATATCCTCAACTTGTCCGCTGGCAGTCTCGCTAAGTCCCCAACTTAATGATGGTAACTAACGATAAGGGTTGCGCTCGTTGCGGGACTTAACCCAACATCTCGGCACGAGCTGACGACAACCACATACTACCTGTATCTCCTTATAGCTATCTCTCCATCTCTGGAGCCTTTGAAATTATGTCAAGACCTGGTAAGGTTCTTCGCGTTGCTTCAGATTAAACCACATGCTCCACCGCTTGTGCGGGCCCAAACTCCTTTGAGTTTCATTCGCGAACGTACTACTCAGGCGGAGTACTTGTACGTTAACTGCAGCACTGAACTTTGACATCCAACGCGTGCTCATCGTTTGCGGCGTGGACTGCAGGGTATCTAATCCTATTTGCTCCCCGCGCTTTCGGGACTGAGCGTCAGTTGCAAGGCCAGATCGTCGCCTTCGCACTGGTGTTCCTCCATATCTACGCATTTCACCGCTACACGCCGGAATTCCACGATCCTCTCCTGCACTCTGGCTGCCTGAACCATGGCTTACTGAAGTTAAGCTTCAGGCTTTCACCACAGACCCTTGCTGCCGCCTGCTCCCTCTTTACGCCCAATAGTTCCGGATAACGCTTGCCACCTACGTATTACGCGGCTGCTGGCGTAGTTAGCCGTGGCTTTCTAATAAAGTACCGTCACTCGGCTACCATTTCCTGTAGCCGCCGTTCTTCCTCCCTTTATAACAGAGTTTACAATCGAAAACCTTCTTCCTTCGCAGCGTTGCTCGGTCAGGGTTTCCCCATTGCCGAAAATTCCCTACTGCTGCCTCCCGTAG
+
9-,'4.(-265*)19-+,517891(++)),,,2434:/73*,*,%$$++5314445:198629241429*6951-20,-,001.3,.(/12207..-0-../-)0)*+36/386-&'0+./245637(0/10((06/,+-+-3/04;26/00123621/.3'+/0.110+9,,),*/1155,*,.*,20+1,//121%&*+/&3%*)4/-)%&(+).+''.*(%+/-&+,-.6;;/98;.568-%%&+('.2-/('(0-087//-4-6,+541*)(7+;9320180*(%)+-*/''%'))++2.5))*(*06/-.0.12138</..;:996/39/'*&()0,3(+),-'..(()*+-,12761536643/.299+,.,./1/+++,08.)'*-,*)(+/.**31/802,0291:0-,)351.//0..)',416/.()***%'(),-&'%-469:9:0,)))%)+1270+/-0267(.,,116879:87658:45:4746.,-1&'.((%'%*'*,2683,.023/,/-+)(-.866;978801+,-13**-1-4;:8-),+++++4+%+*-*+%)&&(,5034/)*7465--54.%20;:547+(&(*-/1*+*-4.012-563.1*),+,2/,/*3,/-3))2-**+*$*(%(5-59**,9472(2,0.,',$&)-,246826&)(0+-.8;66+%&#,4/2221-.4057-+.:/-1,499-(*'(43+/(811654566257272811/&,,41118988;;8;90/+)*+119;777885114$(&**4-1.0-081.-24,/2..'.&%$*(**-30.)+,,/42042330/.*,,-/%457/13-,*..-.1/1--1/45/0.-132+%&)3.-571.80/.2-+,-575<7/6///144-49*))(+2.,..85+./2/*/6002::0011161*0//61077*+../1-.((&%'')131566.6))'&(,22--/70:8:.76+)-+2.19.-0/298991111-3*'&+)02:453155/./:.6;389502.'&,+(*./+-.(-+(%'+0/'(*0)+&.2.'1,1-25;857<3,($%')17.//0-2113(,-096098.+29+(*'/34-402:/+-01/36549,69+,;77
@c5dd1c0a-7fcd-4953-8cfa-278cca9d85b7 ch=287 read=45616 start_time=2019-12-13T04:42:42Z barcode=BC01 runid=2c9cf7bc05858273f10e7d7ec552fc0bd742dc3e
CCGGTTACCTTAGTACGACTTCACTGATCATGAATCCACGAGTGGTAGCTCCCGAAAGGATTAAGCTACCTACTTCTTTTGCAACCCCTCCCGTGGTGTGACGGGCGTGTACAAGGCCCAGGAACAGCATTCACGTGGCATTCTGATCCACGATTTACTAGCGATTCCGACTTCATGGAGTCGAGTTACGAACTCAATCCGGGCTTCTGACGCGCTTTAACCGCTTGCTCGCGAGGTCGCTATCTTTGTATCGCCATTGTAGCACGTAATACTGGTCGTAAGGGCCATGATGACCGGCGTCATCCCACCTTCCTCCAGTTTATCACTGGCAGTCTCATGAGTTCCCAGCCGGACCGCTGGCAACAAAGGATAAAGGGTTGCGCTCGTTGCGGGACAACCAACATTTCATAACACGGGCTGACGACAGCCATGCAGCACCTGTCTCACGGTTCCCGAAGGCGCATTCTCATCTCTAGAAACTTCCCGTGGATGCTCAAGACCAGGTAGGTTCTTCGCGTTGCATCAGATTAAACCACATGCTCCACCGGCTTGCGCGGGCCCCGTCAACTCATTTGGGTTTTGGCGGCCGTACTCCCCAGGCGGTCGACAACGCGGTGATTAGCTCCGGAGGCCACGCCTCGGGGCTAACCTCAGTCGGCATCGTTTACGGCGTGGACTACCAGAGATTATCTAATCCTGTTTGCTCCCCACGCTTTCGCACCTGGGCGTCAATCTTCGTCAGGGCCGCCTTCGCCACCAGTATTCTCAGATCTCTGCGCATTTCACCGCTACACGCAGATTCTACCCCTCTACGAGACTCAAAACGCGAAATTATCAGATGCAGTTCCAGGGGTTAGGCCAGGGGATTTCATCCTGAGCTTAAACAAGAGCCGCCTGCGTGCGCTTACGCCCAGTAATTCCGATTAACGCTTGCCCTCCGTATTACCGCGGCTGCTGGCGCAGGGGTTAGCCGAGTGCTTCTTCTGCGGGTAACGTCAATGAACCAATAGCACCTCCCTTCCTCCCCATGAAAGTACTTTTACAACCCGAAGGGCGCTTCTTCATACGCGGCGTGGCTGCATCGGGCTTGCGCCCATTGTGCAATATTCCCCACTGCTGCCTCCCGTAGGG
+
/*+*.--1/8.%$,&-11226/-.&'*16*)()400))*'$'&'('&%)',+&(+0&-,(,-/5,233572168:7286/.0/121,*(+*(%+&.0./047+5((%&&1.06:/:/9*'.--7.+--(.4+$(('%/0/38+,/00(*$'&()/($%)$(*-./5-2,,11,+(*0+(())6450:,0+)2,)+),;45)4-('3(&*),('%&(*)#"%*&)3*(()+-+-*/+.-**1%,+05))-)*&(-:,:-+*+,,+1')'$$$&%)),02031-0-.5.0--)('*%**.+,45-:50)/6.42((+*),7;2/.3-/.-/+,-2+)+&'++//601(&(72,6879210/-+,)-06)6-6487)0-,,8797888438/0,:8/))/,3*-//2:3/'$('**.'(.118455&42$##$$#''*/.173044+-()(32544.,-3,2.(.02535767721+'%-,02325:*,:9541/(*-746889.,,*+,308:9<9675.9.//88&&.3.4:84;222314447026(&&(*)+,.)1-*,.-++1-4-//.398/(+,78/*&''().*-,/.2780/296161)('()')(&)%%'&**+,0-10),)'&+*&)+/62,*.80)(-23:7.)'),-&-/0494;2+*,.--515230(/8/*'%-.5/21+)0))640::.-1-586.-0/.180/-/.24//&,-061&&(),.44480465,8119761//,*.-.026828*,.1221.-)$**,21<9226947.*+$(%'(+,-423./50-*0/..*(1-4781-('(*)&)(&-(229+44899173,8.&(,&))+%,(2,$+()($-1-*)'((&)+)+-.34-..)&(*30,/../113/+*'%&(++41+&'(((,2*4-+0+/))('&&&+52-30+1016+-.*),..-66+1+)&'&,*'(+6)010+%)&&&(0+6;7765(63.,%//826//*&((%(&((&((,)-,6,09890823-*,+-/,)-,,031(**))).*%&',-.*(*3/56:613((%(&.*111400.0124,74-5,)*+20..49342408/./1406/)+*)***.5*86+%2(*&'
@3eb40d41-c2ff-4a67-ac25-ed3e2e8c57ca ch=33 read=62252 start_time=2019-12-13T04:42:48Z barcode=BC01 runid=2c9cf7bc05858273f10e7d7ec552fc0bd742dc3e
CCCCTACGGGGAGGCAGCAGTGGGAATATTGCTGTGGGCGCAAGCCCTATTTTCAGCCATGCCGCGTGTATGAAAGAAGGCCTTCGGGTTGTAAAAGTACTTTCAGCGGGAGAAGAGTAAAGTTAATACCTTTGCTCGTGGCGTTACCCGCAGAAAACACCAGCCTAACTCCGTGCCAGCAGCCGCGGTAATACGGAGGTGCAAGCGTTAATCAGGTGCGGAATAAAGCGCAGGCAGTTTGTTAAATTGAATGCGAAACTCACAGGCTCAACCTGGGAACTGCATCTGATACTGGCAACGAGTCTCGTAGAGGGGTAGAATTCCAGGTGTAGCGGTGAAATGCGTAGAGATCTGGAGGAATACCGGTGGCGAAGGCGGCCCCTGGACGAACTGACGCATGGGTGCAGCGTGGGGAGCAAACAGGTTAGATACCTGGTGGTACCGTAAACGATGTCGACTTGGAGGTTGTGCCCTTGAGGCGTGGCTTCGGAGCTAACGCGTTAAGTCGACCGCCTGGGAGTACGGCCGCAAAAGGTTAAAACAAATGAATTGACGGGGGCCCGCACAAGCGGTGGAGCATGGTTTAATTCGATGCAACGAAGAACCTTACCTGGTCTTGACATCCACGGAAGTTTTCAGGGTGAAGTGTGCCTTCGGGAACCGTGAGACAGGTGCTGCATGGCTGTCGTCAGCTCGTGTTGTGAAATGTTGGGTTAAAGTCCGCAACGAGCGCAACCATCGCTTTGTTGCCGTGGTCGGCCGAGAACTCAAAGGAGACTGCCAGTGATAAACTGGAGGAAGGTGGGGATGACGTCGAGTCATCATGGCCCCTTACGACCGGGGCTACACGTGCTACAATGGCGCATACAAAGAGAAGCGACCTCGCGAAACAGCGGACCTCATAAAGTGCGTCGTAGTTGGAGTCTGCAACTCGACTCCATGAAGTCGGAATCGCTAGTAATCGTGGATCAGAATGCCACGGTGAATACGTTCGGAGCCTTGTACACACCGCCCGTCACACCATGGGAGTGGGTTGCAAAAGAAGTAGGTAGCTTAACCTTCGGGAGGGCGCTTACCTTTGTGATTCATGACTGGGGTGAAGTCGTAACAAGGTAACCGGG
+
./.*++/,/7*).4.-0/.0960,'+,(-,%(-(,)*)'#'.5,66(*)./'%&*&,/02-31../22457770(%*)--0739601('0&&)77+)/+.0::7-//-17)(*)*$(,,52+,70:133.27+(*,+,)*%)).5+/67+/,&*,-,+-24-(-()'3-,...0+/,*+,,*22.-.+-4955642/(.')*.+*-+3-6055--,-+++-%$&-15')&)'-10.2392,..00(+*)*130*)('$'('&)+*470,(()%$&.0,)-('((,12122.1-0+)*%&&&(*),4346+(-678.1'.+4+5((5764/.../:2/.86()*9730/..12195/-.-6879:9:9::6224./0.04<1--4789767-//./.-(+&-+10,$('+.6::*,444:,5)(+&4+,-815611(,.4-&7:99:;851/.+-0134052/*,(-3+--0/(&0*(-9/4,4,+/-.+3+,--7:0+(*/276-16336359;:68,(),.61243/34;2*.84;08.)++-7//,8/8055--13*+53,-.3+*/14:850'+,,.5-;:8.5.90.(*))+'((,2//6463655;66662/1--08:;7//./-.+.<;80*,($&'$%&))//388<6+:606076982428,23799:9955093439:8:9+//./34567101159..0;6:648*/('*/0+02-7($-,%.0',+')1/2/10-.8010&,-627)6/10'++6/28*8*5,010/3237142...0322491-0,,,..-699,02++)*+2%*++167734303/-)))(*,-64*7.01)((%&)*3884.8-.9:7564627/4()+')-(+446:9967,)+-+&*(+0/2767666;612:;9:8.3((*446.01-,.0.*000137998.0-2.--6295988.-.('(),+21;72210*(-/+,3.)-+3433;:895234()$'+%&'&%&(%')08.58/-324423937575,+-0956<536;5+'*,((*-2-..11221075:6)5,*/1+**+,+*+*'-2..0018/1111210,2*(%+,*+02669939+7.9;897;6
@2be321d7-583a-4598-aeff-4a625b8533b2 ch=97 read=93210 start_time=2019-12-13T04:42:46Z barcode=BC01 runid=2c9cf7bc05858273f10e7d7ec552fc0bd742dc3e
CCGGGAGGCAGCAGTGGGAATATTGCAATGGAAACCTTGATGCAGCAACGCCACGTGAGTGATGAAGGTTTTCCGGATCGTAAAGCTCTGTCTTTAGAGGAAGATGTGTGGTACCCAGGGAGGAAGCCGGCTAACTACGTGCCAGCAGCCGCGGTAGCGTAGAGTGGCAGGCGTTATGGTTACTGGGCGTAAAGGGCGTAGGCGGATGATTAAGTGGGATGTGAAATGCCCGGGCTCAGCAGGTTGTTTAAACTGGTTATCTAGAGTGCAGGAGAGGAGAGTGGAATTCCTAGTGTAGCGGTGAAATGCGTAAAGTTAGGAAGAACACCAGTGGCGAGGCGACTCTGGACTGTAACTGACGCTGGGGCTCAGCGTGGGGAGCAAACAGGGATTAGATGCCTGGTAGTCCACGCCGTATTGATAGATACTAGGTGTGGGTTTCCAACCTCCGTGCCGCCGCTAACGCATTAGAAGTATTCCGCCTGGGAGGAGTACGGTCGCAGATTAAAACTCAAAGGAATTGACGAGGGACCCGCACAGAGTAGCGGAGCATGTGGTTTAATTCGAAGCAACGCGAAGAACTATACACCGCATCCTTGCATTACTCTTAATCGAGGGAAATCCCTTCGGGGACAAAGGTGACAGGTGGTGCATGGTTGTCGTCAGCTCGTGTCGTGGATGTTGGGTTAAGAAGTCCACCCAACAGGCGCAACCAGCAATCGTTAGTTACTACCATTAAGTTGAGGACTCTGAGACTGCCTGGGTTAACCAGGAGGAAGATTAGGGATGACGTCAAATCATATGCCCTTATGTGTAGGGCTACACGTGCTACAATGGCTGGTACAGAGGGTAATACCGTGAGTGGGCAAACAAAACCAGTCTCAGTTCAGTTGTAGGCTGGAAACTCATACATGAAGCTGGAGTTACTAGTAATCGCGAATCAGGGAATGTCGCGGTGAATACGTTCAGGTCTTGTACACACCGCCCGTCACACCATGAGGAGTTGGCAATGCCGGGAGTCCGTGAGCTAACCGCAAGAGGCGGCCGAAGGTACTTAGGGTCAGCGATTAGAAGTGAAGTCGTAACAAAGGTAACCGG
+
'''.0,/4-*-+,/4192)/+)/+(((&).-%'+$&)+*+023011015230')-1*+***/000837/760-)4-:97)(,1*()+888852:7.+)--)'',,+/-)&'.'-.*+,3*(.),2-.3)++/03033518359//-+,5-$'',+(&(),&+'()242+)24090))'()7)+-0732234/*-/.-0877:99</...-62..22998732*+1/++))&&+))44/%*$-+,(')53,57775.39**,2*)(*),-&2-()%+('(&),-.1/1-1.,-797565427/,15,+-/4215,*,8-.,,())*+.6.)+0/6,+,(,525/./,+8265565-+,+*,&$&((23043)(((,65:+(*,8:/3&.7*0140.01'16(*2213783/1.17++&%)(+*&%../1002/2-**/2)0,.&+%*++17./015/29((+,(+())0,)&*&&)(,.054764060+*'%&&(:5:63')*)+,//;:5265'2,()/.60946'$-38,.4+(),..()(*+...5',.06435.3:73.7-+(,)(+*&+*-&'0)-/*&&&%&%&&&(-.3+0+)*)/1(*+.,7.9-1($-,)')+(-:,032-892344:'4*4344+1+,4:964-2%1.7.//4555689:788882,-*)-.:-,0//:.1')**02-&-$')-1&)-,.-/(.-''')*+,0360/1:12/-0.*2-&%+,7,).3*../,*&+*0785735:,0*2++.*-/.4.**+&(+&,,&(*11115767+)*%&''&+3*)2)-,.-&-03//-,,+,(,,/0*4/9..:3414.+*)))((%-+81.49451...33)&&())(,9958656877.31;6'...%%&(,/22',50,.5%%&''1.&'(&(',&(0/-.33223766('22:76-/+'(()36715,2.//;3.1,075&,412911121..,0772:6+,62///30721+)')2.-'&,++%6+%''%&)-*)***,.33746.2/*'(&''&)+/1),*--*%%&(+01.,+*,,-31)'&%&**+.--1))+++14(.004701,,
@d14e5e48-bb3d-49f0-8b73-a51e9114518b ch=387 read=84805 start_time=2019-12-13T04:42:44Z barcode=BC01 runid=2c9cf7bc05858273f10e7d7ec552fc0bd742dc3e
CTCCACAGGAGGCAGCAGTGGGAATATTGCACAATGGGCGCAAGCCTGATGCAATACATGCCGCGTGTATGAAAGGCCTTCGGGTTGTAAAGTACTTTCAGCGGGGAGGAAGGGTAAAGTTAATACCTTTGCTCATTGACGTTACCCACCAGAAGAAACACCAGCTAACCACGTACCCAGCAGCCACTTGTGTGATGCAAGCGTTAATCGGAATTACTGGGCGTAAAAGCGCACGCAGGCAGTTTGTTAAGTCAGATGTGAAATCCCCGGGCTCAACCTAGAACTGCATCTGATACTGGCAAGCTTGAGTCTCGTAGAGGGGTAGAATTCCAGGTGTAGCGGTGAAATGCGTAGAGATCTGGAGGAATACCGGTGGCGAGCGGCCCCTGGACAGACGACGCTCAGGTGCAGCGTGGGGAGCAAACAGGATTAGATACCCTGGTAGTCCACGCCGTAAACGATATCGACGGGTTGTGCCCGCGGGAGGCGTGGCTTCCGGAGCTAACGTTAAGTCGGCCGCCTGGGGAGGCCACGGCCGCAAGGTTATCAAATGAATTGACGGGGGGCCCGCACAGGCGGTGGGCATGTGGTTTTAATTCCGTGCAACGCGAAAGAACCTTACCTGGTCTTGACATCCACAGAACTTTCAGAGATGGTTAGTTGCTTCGGGAACTGTAAGACAGGTGCTGCATGGCTGTCGTCAGCTCGTGTTGTTGGCAGGTTAAGTCCCGCAACAGGCGCAACCCTTATCGCTGTTGCCAGCGGTCGGCCGGGAACTCAAGGGAGCTACCCAGTGATAAACTGGAGGAAGGTGGGATGACGTCAAGTCATCGCGTATACGACCAGGGCTACCACGACGTGCTACAATGGCGCATACAAAGAGAAGCGACCTCGAGAACAGAAACGGACCTCATAAAAGTGCGTCGTAGTCCGGATTGGAGTCTGCAACTCGACTCCATGAAGTGGAATCGCCTTTAATCGTGGATCAGAATGCCACGGTGAATACGTTCAGACTGTACACACCGCCCGTCACACCATGGGAGTGGGTTGCAAAGTGGTGGCAACCTTCGGGAGGGCGCTTACCACTTTGTGATTCATGACTGGGGTGAAGTCGTAACAAGGTAACCGG
+
+.0&'*)/3),1/-1/+-/090.0/,7.++,-1414:-*&%)8-1;/3.,'&&%&(+,.389686955,+&++)(2.7698+,*.-('-2()/,-2827*0015:.*,*()*-(&+<91423./2322:.+,-/&8'-'7-5--08/),))*..&,/(+/0/+/-(*'('+,)2)/0+(*,+-20++/)'($%%%*)/676766:6:43'1+,0.,/79863+34:6)(,-.12060/.)++196*5+:+689768:8713:9,133+&.2114,;-70./.,*%%(+-:73341377;641)()*&%'(*44/48*)*023*,(-*2+5(&140/0/001654-7.*+313-+)')./18:0/.-+'',2+/0-'%&'*+**184))/,++')-)-*/261;,-7*)(%'+-12+3)(,)0,%*,/2,5/,*42*74)**76436/.+-+-.,-6982111(15448'10/6(.()54(*+1/(0.*43494,--)2+.//..+,,+2721353&66)+()*//%&%&%$%))/10/0.6&*/)&$((0/,*'-121205(+9:4-8.+,*5,-../8684//,3./1.6<;+38374))-1298977//3*)(*''&3./42/,+&+)),37861*,&**0-1:43()*,-5'4/9*,+&$&)+-*2+4,/961%%(#%%*,-,,*+-/25:675996783344440.+/)-+,%&',1/9/5*-65++-/(-&'3427589<548657))./1,)*(%,,/636'2,50;11--)+))'*-%*,0(32(%))*,-15&+-),*20+.(+)/78348888760/-/13:5(&'$$%%(*.286-133/**%%(&%&'--0985861'1/.1557379+'(&))(/146633++((*1/$*+%)2:45965*++97*+5585885745.3)+,%8+6+++,049352114.*../5488./-,*3-6/6),%%')'&)(..5;5541055569614,100064)6--44((')*-,-32246:5051-.3--,3,565:0+++-513:6*3.(&$(($%()*'*'(+./8.*-031320/(*'&'/--,5579<98877762/1-,'(&%(32554824*3/5+:-0,
@c3d23145-ce80-42d9-baab-6d33a513181f ch=346 read=54566 start_time=2019-12-13T04:42:56Z barcode=BC01 runid=2c9cf7bc05858273f10e7d7ec552fc0bd742dc3e
CTTACGGGAGGCAGCGGTGGGTACACGGACAATGGGCGAAAGCCTGATCCAACAATGCCGCGTGCAGGATGAAGGCCTTCGGGTTGTAAACTGCTTTTGTACGGAACGAAAAAACCAGCTTCTAATACAAGGGGCCCAGCGGCCCGGGTACCGTAAGAATAGCAGCTAACTACGTGCCAGCAGCCGCGGTAATACGTAAGTGCGAGCGTTAATTACTGGGCGTAAAGCGTGCGCAGGCGGTTATGTAAGACAGATCTTATTGAAATCCCCGGGCTCAACCTGGGAACATTTGTGACTGCATGGCTGGGGTACGGTAGAGGGGATGGAATTCCGCGTGTAGCAGTGAAATGCGTAGATATGCGGAGGAACACCGATGGCGAAGGCAATCCCCTGGACCTGTACTGACGCTCATGCGCAGCGTGGGAGCAAACAGTTAGATGCCCTGAGTGTCCCGCCTAAACTGATGTCAACTGGTTGTTGGGGTGTAGTTTTCTCAGTAACCCAGAAGCTAACGCGTGAAGTTGACCGCCTGGGGAATACGGCCTGGGTTGAAACTCAAAAGGAATTGACGGGGACCCGCACAAGCGGTGGATGATGAGACGTTCGTGCAGCGCGAAAAGCCTTACCCACCTGACATGGCGGAAGTTTCCAGAGATGGATTCGTTGCTCGAAGAGAACCTGCACACAGGTGCTGCATGGCATCGTCAGCTCGTCGTGAGATGTTGGGTTAAGTCCGCAACGAGCACAACCCTTGTCATTAGTTGCTACATTCAGTTGAGCACTCTAGTAGAGACTGCCGGTGACAAACCGGAGGAAGGTGGGGATGACGTCAAGTCCTCATGGCCCCTTATAGGTGGGGCTACACGTCATACAATAGAAAAGTACAGAGGGTTGCCGCGAAGGGAGCTAATCCCATAAAACCAGTCGTAGTCGGATCGCAGTCTGCAACTCGACTGCGTGAAGTCGGAGATCGCTAGTAATCGCGGATGGCATGCCGCGAGTGAATACACCGTTCCCGGGTCTTGTACACCGCCCGTCACACCATGGGAGCAGGTCTCACCAGAAGTAGGTAGCCTAACCGCAAGGAGGCTTACCGGCGGGGTTCGTGACTGGGGTGAAGTCGTAACAAGGTAACCGG
+
%)&'(2:.,.+(%*')&#('%($%$*-8:55535:6(').+(*2,0040,2&2491(-*),...().719715)3-5699/945725655332207:/2556/:394++5986/,.'('%')'/,,,22)157.8/-'&%&(*,+-1())..,,,'+02,-&((')*-.*,,.18438200125+)*+*+4.//;696(/-/10-/.,8()&*&.07;;8867690-.-+-,+/2675663722267:565*(%,(--(.+)-60,48/)487888,0.5.356%$%%*13034554.//00740(1('(**0//..+*23-+82-4-3.1-+,+.+)-+0.)((+/1,,573-+7789887,+/*(1-/2;+(+-10//3/4,.84/69/*.77983/20.32,.-+.13711'()()+440.(+-5:/7((-,/(./0/7/''%$$%&,.''*4/1803&()./28.926695</2:232)*'%'+/3<6-53++./*5'(,&))')/0867440*+().:-//933.+*,0(*)+*14490.,466;-7:,,895:3(-,24375550,5101;/-,/1189;3<44;8(''''%'&)&.++,,)0,+0,,,.62/&371712;:01*+(+,+,-)%+()-*,6/5)()')).0,+8-/+-&(*12140&'%)0,0144/222+.6//55+,%%&()*.067/,---/03-.0,+(*/33<5:86;493198*,768+()&&,032;0./,/1.32).-2,./(2359;2.8-.&,*-000//'.,('+./88;-,()*525;:140.+3/)..--).33497872./.*+3376766--770)..//2120/4:77630,--03.01204/%&*,/+''*05.+-5(/(&+.$&&)'&+*')-/2:6/79+-4;<;7;8893257872+,+,..81141-./.612484993605/8/..5'0*)-.1/11/,-0223385+&&$%)',,4622)%'*2162.0*,0+../41/652/2.-./.-.5,::-+231325778313'./,477543*3+&&+*',+.03-,-0'*10+),/,0+''$$$$)1))&)+9;37<8896699355,*'(2*-26997:76051182928
@5aa5f9fb-6cc7-490c-9f60-c445971f2e6b ch=268 read=61742 start_time=2019-12-13T04:42:56Z barcode=BC01 runid=2c9cf7bc05858273f10e7d7ec552fc0bd742dc3e
CCGGTTACCTGTGCTGACTTCACTCCAGTCACTTGAATCACAAAGTGGTAGCGCCCTCCAGGTTCGCTACCTACTTCTTTTGCAACCCACTCCCATGGTGGCGACGGGCGGTGTACAAGGCCCGGGAACGTATTCACCGTGGCATTCTGATCCGATTGCACTAGCGATTCTGACTTCATGGAGTCGAGTTGCGGAGCTCAATCCGGACTACGACGCACTTTATGAGGTCCGCTTGCTCTCGCCGAGGTCGCTTCTCTTTGTATGCGCCATTGCTTAGCATGTGTGTAGCCCTGGTCGTAGGGGCCATGATGACTTGACGTCACCTTCCTCAGTTTATCACTGGCGGTCTCGCTGAGTTCCCGGCCGGACCGCTGGCAACAGGGATAAGAGGTTGCGCTCGTTGCGGGACTTAACCCAACATTTCACAACACGAGCTGACGACAGCCATGCAGCACCTGTCTCACGGTTCCCGAGGGCATTCTCATCTCTGAAAACTTCCGTGGATGTCAAGACCAGGTAAGGTTCTTCGCGTTGCATCGAATTAAACCACATGCTCCACCGCTTGTGCGGGCCCCAAATCAATTCCTTTGAGTTTTCATTCTTGCGAATTTATTACCTATCAGGCAGTACTTATTGCACGTTAACTGCAGCACTGAACTTTGACATCCAACACTTAGTACTCATCGTTTACGGCGTGGACTACTAGGGTATCTAATCCCTATTTGCTCCCCACGCTTTCGGGACTGAGCGTCAGTTGCAGGCCAGATCATCCTTCGCCACTGGTGTTCCTCCATATATCTACGCATTTCCACCGCTACACATGGAATTCCACGATCCTCTCCTTACTCCTAGCTGCCTGGTTTCTATGGCTTACTGAAGTTAAGCTTCAGGCTTTCACCACAGACCCTTGCTGCCGCCTGCTCCTCTTTACGCTGTTCCGGATAACGCTTGCCACCTACACGTATTACCGCGGCTGCTGGCGCGTAGTTAGCCGTGGCTTTCTAATAAAGTACCGTCACTCGGCTTCTACCATTTCCTGTAGCCGCCGTTCTTCCTTTATAACAGAAGTTTACAATCCGAAACCTTCTTCCTTCGCGCGGCGTTGCTCCGGTCAGGGTTTCCCCATTGCCGAAATTCCCTACTGCTGCCTCCCGTAGGAG
+
4*0-280)*&''&%$)+57;3../3525.1)&$$%%((./0180.//+-+*,.063.4(%(*('$&')5696078</5<<1/52'29-*--/9,,51(+(&$*478::8..,'*(1276939.-8,4.,*,)-0-*,-)*,.-/1:3*,-.-.)$-&$((*+,.3989;5..,/071996/*)*...659*4','&(3.,-*/+1.5322453444+36<:35531641-++0--.44/6.1&((.0/1+,127465;8.00.//.8;589)%*'&(4+****00143272-1897+/,(20.0303100.,+*..24),,)088:9:45378<7.,,*-/29/'010575010(-3:061'122-588699:28(*''('+/-.31+)-3.9020335278346;92*+))&/))*),)-61--+1,,+0/,----//.(.247:896:787369,/65440316:3742,*,68-38:533/45542+-**'*,299889;881//00.03<)*'*''.,::88<87983923248%&/327</6811137767.-5.1/21.164,51485,&()+-076:70/7301/8:<-869;-:,,+&-%*('%*(%-0+**$*..2)&*'(*+*20.,(*)/,7-5413.//)04473132,,,9680.1.,'')'))'&)/116761:**+00//66:697564(/,+2-./635../**)18++00388/*,*,/;22-<;661,&%&&'(5+7+)++6649446:9&8/$%$&(03,,&,(&)7;877795212148:775632;21/,59+.1--')(2/.0-2-2.)))*)-'&(**%+#$'(0()%4434796695;9345.7-*6,,*'(+)(0/5.'./04(25.17*+%&&&()09:<631-,(*-2/464-,,,6.-350,1*&''(1.0131;06..-60/6/).-.*,'**,,1/-4:67394446820-)')0/33-++3-463/(*.,'5/;/0:6).-15670,,/-9/+*0'%&+2/3;802220,)*+).03:<779/)062-0097+).*(,9:++-///+).96.6786700)/,,(+)0/98191.-0),*4*7317.1<729:*'2,+0%%240316/('*+/013459/480(2*,('%
@9d0b8242-2730-4368-ac15-85fe78330468 ch=497 read=69565 start_time=2019-12-13T04:42:55Z barcode=BC01 runid=2c9cf7bc05858273f10e7d7ec552fc0bd742dc3e
TTGTTGTAAAAGCTACCGTTCAGTTACGTGGCTGGGTGCTGAGAGAAGTTATCGGGGTATCTTTGTATTACCGCGCATCGCTCTATCTTCCGGTTACCTTGCGGCTTACCCAGTCCCATGAATCGAGGTGGCCTCCCGAAGGTTAAAACCACCTGCTTCTTTGCAGCCCTCCCATGGTGTGACGGGCCGGTGTACCAGGCCAGGACGTATTCACCGTGGCATTCTGATTACTAGCGGTTGGCTACCAGATCGAGTTGCAGACTCAATCCGGACCGGCGCCTGCGGTCGCTGCTCTCGCGAAGTCCTTCTCTTTGTATGCGCCATTGCTTGGCACGTGTAGCCGGGTCATGGGGCCATGATGGCTTGGCAATCATCCCACCTTCCTCAGTTTATCGCTGGCAGTCCTCAACAGGTTCCCGGCGGACGTAACCGAGGATAAGAGTTGCGCTCGTTGCGGGACTGCTTAACATCTCACGACGCAGGCTGGCGGCTGGCCAGCGCACCACCTGTATCTCATGGCTATCTCTCATCTGGGCCTTTATGAGTATATCCAGGACTCAGTAGTTCTTCGCGTTTGCTTCAGATTAAAACCACATGCTCCACCGCTTGTGCGGGTCCCGTCAATTCTTTTATCGCAGGCGTACTTTGAACGGAGTGCCAATGCGTTAGCTGCGGCACCGAAGGGCAACCCCGACACCTGAGTACTCATCGTTTGGCTGTGGACTGCAAATTATCTAATCCTGTTTATACACGCTTTCGTGCCTCAGCGTCAGTTACGATCCAGAGAGCCGCCCGCGGCTGGTGTTCCTCTAATATCTACGCATTTCACCGCTACACTTCCGGGTGCCTCCCGCCGCTCCAAGTCTCCCAGTTTCAGGAAGCACTGCGGTGGGCCGTAGCCTTTCCTCCTGGCAGAAGAGACCGCCTACGCCCTTGCGCCCAGTAAATCCGGATAACGCTGGCCCCTGCAATGGCCCGCGGCTGCTGGCGTAGATTGGCAGGGCTTATCCTCAAGTACCGTCGTACAGCGAGTTAGGTTTTCTGCGACCCGAGGCCTTCATCGCTGCTCTGCGCGGCGTTGCGCAAAGCCGGGCTTTCGCCCATTGTACAGTATTCCCCTGCGCCTCCCGTAGAG
+
$*-(($'&,,))()%+).074*1/6),+2(&%&&&)(-.,*%&''*'',6,.,).*(''&(*0(%%"$$$$&%'$%$(0.344,,--//+,&),2((%$%%**0()&$),''&-4**#&%&''&$$'&%'(('+.(&&')()+/+,)$&*),,*'((,')+($+)'+-('13,%'(0*-,+)*'.**&0),)(&$%%/-0)$*(+1,,//++)+,-0,2+(/9344305---+))(*-&%$%$#%$%*&,.%%)05+1&+(*)3)5*.(,(&%%%%&#%%'')(*%&%&&#%%',.(+*)&*+.**4-0++83(+,.-324:367/'*%('*'++,&%%&+(&'))-+13575,+$&%#).-)*&*')*)*+2,46.(--+,-)(*,.2;,+,/'...10+-,5),)($&$&+-6.'''&'('$&$%$%)'))//653((%-)/)*+/144/6+)+8/,'&$%'&-)+(*()-*+-+.%*&.+,((*(''&''*,-*&&&)%))(-2.26775+*&(%'(-/1/*)',),,-,0-,)''&#$$',00/&,1**,3+-($%%(&*)80671,,%(.+$',./(&*,+168+91((&(%%'%&%*+'(+'**&%(**)*0,%,7293*+,38/,-,$)')/1130+.2*%%&0*%'&+&+-.2/-1.-/*(*-)++++'..'%&+'&(''/01/./0-0)(%&(*('*+-.//.1((%$$%(+200.&&%%(***+2/188640/+/-))')&(&(-8,.*+(.10+'''&--*+1-'*-,16)'((('+0,()''))))((&)(*0/4''*%)('%,-.'/+..18+*',($$/'*((%'&%',''$*&&--'$.+%()-%5+,-/,41,(//;/,('(&%#$$()&&'&''++*/+-&.22*75/0,/-%&'*((+(%(*--.+-.)%($(&&).(-(*(&&&++22,-/3454-,.(**()-24(%%'(*)()-'&%&'/.0+,)+**')%*$.)))(%.-(%'$&(/220+-'*+18.1(#$#%#%&'$&%&$'++2.+&(%()(..'%%*,/6183.--%'$%()(*((()+3/+3,''%%+/+$+()1,+150/,56,$*/&)%)''*,32+0-)&'(%&&)-3-+.+(%(
@6e76e621-63e9-4ab2-81a5-eec4b7d63a26 ch=492 read=94444 start_time=2019-12-13T04:43:11Z barcode=BC01 runid=2c9cf7bc05858273f10e7d7ec552fc0bd742dc3e
TGGTATGCCCCGTTTCCGGTTACACGTATTGCTGAATTGCTGAAGAAAGGGATTGTCCAGTATCTTTGTATTGCTTCCTGTGGTGCTGATATTTGCTCCTGGAGGCAGCAGTGAGGAATATTGCACAATGGGGCTGCAAACCACAGTGCAGCCATGCCGCGTGTATGAAGAGGCCTTCGGGTTATCAAAGTACTTTCAGCGGGGAGGGAGTAAAGTTAATATTTGCTCATTGGCGTTACCGCAGAAGAAGCTTCCCCGGCTAACTCCATTGCCAGCAGCCACTTGTACAGCGGAGAGTGCAAGCGTTAATCAAGATTACTGGGCGTAAAGCGCACGCAGGCAGTTTGTTAAGTCAGATGTAGAAATCCCCAGGCTCAACCTGGGGAACTGCATCCTGATACTGGCAAAGCGAGTCTCGTAAAGTAGAATTCCAGGTGGCGGTGAAGTACGTAGAGATCTGGAGGAATACCGGTATGGCGAAGGCAGCCCCCTGGACGAAGACCCGGCGCTCAGGTGCAGCGTAGAGGCAAACAGGATTAAGATGCCCTGGTAGTCCACGCCGTAAACGATGTCGACTTGGAGGTTGTGCCCTTGAGGAGGCGTGGCTGGAGCTAACGCGTTAAGTCGACCGCCTGGGGAGTACGGGCCACCAAGGTTAAAGCTCAAATGAATTGACGGGGGGGCCCGCACAAACGGTGGGCGTAATGGTTTAATTCCGATGCAACGCAGAACCTTACCTGGTCTTGACATCCGCGAGTTTTCAGAGATGAGAATGTACCTTCCAGGAACCGTAGGACAGAGTGCTGCATGGCTGTCATCAGCTCGTGTTGTAAAGAATGTTGGGATTTAAGTCCGCAACCAGGCGCAACCCTTATCCTTTGTTGCCAGCGGTCCGGCCGGGAACTCAAAGGGAGACTGCCAGTGATAAACTGGAGGAAGGTGGGGATGACGTCAAGTCATCATGGCCCCGCCACGACCAGGCTACCCACACGTGCTACAGTAAGCGCATACAAAGAGAAGCGACCTCGCGAGAGCAAGCGGACCTCATAAAGTGCGTCAGCCAGTCCGGATTGAGTCTGCAACTCTCGACTCCATGAAGTCGGAATCGCTAGTAATCGTGGATCAGAATGCCACGGTGAATACGTTCAGGCCTTATACACTGCCCGTCACACACCATGGGAGTGGGTTGCCAAAATGCGGTAAGCAACCTTCAGGAGGGCGCTTACCACTTTGTGATTCCTTGACTGGGGTGAAGTCGTAACCGCAAAGGTAACCGG
+
%)-+,(%(%&('-4(.)'*5,'''(',(/,*+3-%%*&&'&'*+'+*&*(+$8))+4((%.&,'&(('(%+)%(+-3/./'',,,./112*16(*564733.+,*,,00-.--)/+/33,9.-+../116:4*(%%$+,,''%&(')(&+#%&,-031**)+(,,/2.-$&)/+,/,+,5.5-%(%.4-(+*+.:3/(**'1-('*0(%()/8*,3+3('$'()*220&/'0*10.5/04'-)+/('**%'&()()(*-0+1-,,.)'/)'+-,)--,8,%&%$$'()(*++))(')+-01/.0/20.0.,)()&*.+..-.''-,34-))+/(.*//277).69.)1:35/471.040.*%,1,*375+(47019*+,4)1,-'''/1+*))())+/1/2.3//44)(,./034..012*'#$%')+.+..,04,,+**,*&'&%(+-241.,+,.199,+,&('**,0.-,%%%)&(*2+2-'/28:8/+/755/1(,,/)&&$0022602453++*)*5/.%/)44;33-68)3'.(,.6+46))/0/.,,0-(*).,)+/4&-,-+)-..4-5,/*(,/(*(&'*,'*(,$+.')1.0..(&$)*(,,.2--,3')-.0+84557;9;994;7('$&%0(-(01&.*/0076:690(,-/177030767816,(/63/,16+**-0.3&1.1/4/'*&+')+&-05,,7-:2+)&++75-51/()+-0-/,(-3.&*,,*/-.0366-'(('+-13,0,.*))80-+-,.56+5-0++''36597942*)316--&((6695500))(**2/(-.+0,,,+,019-+(.(%-2.-3-0-0(/2/*+*-11021,)'$))(%/),-6(0.-.54/97'./-01000.1.3,6+4,)44/-///171+0+'++899980/.--1:;46660.-()*,)),8:338640+-./1.+++,-12,/.1.*&)'&(*02;022*+.0,)&(#&(,/00'+)&-''&&(+()++.0)(*)+/+-126556,)-*%&%*,4*11842543-,4::588711)((5+4/50,),*/-+)+++-*,.$,)+(*,)156635112..+'0+/+/.111,./600075523212387592,/-74&'62193612)-05,6***'2,)&&()'%...0,.*46698;4*+*(/*-6*+&,-*(((&&$()('(+312287.57-,5-0.///-02'0.21(,,/3:41160225/..)((),)(.','%%%"%*..*301849)8
@b72f2ac7-ea51-4710-a378-81881455f5fd ch=70 read=67675 start_time=2019-12-13T04:43:04Z barcode=BC01 runid=2c9cf7bc05858273f10e7d7ec552fc0bd742dc3e
CTCCTGCAGGGGAGGCAGCAGTGGGAAAATATTGCACAATGGGCGCAAGCCTGATACGCTTCATGCCGATGTATGAAGACCTTCGGGTTGTAAAAGTACTTTCAGCCCGGGGAGGAAGGGTAAAGTTAATACGCTTGCTCGTGGCGTTACCCGCAGAAAATACCCTTTCAACTCCGTGCCAGCAGCGCAGTAATACAGAGAATTTTAAGCGTTAATCGGAATTACTGGGCGTAAAGCGCACGCAGGCGGTTTGTTAAGTCAGATGTGAAATCCCCGGGCTCAACCTGGGAACTGCATCTGATACTGGCAGAAAACGAGTCTCGTAGAGGGTAGAATTCCAGGTGTAGCGGTGAAATGCGTAGAGATCTGGAGAATACCGGTGGCGAAGGCGGCCCCTGGACGAAGACCTTGACGCTCAGGTGCGAAAGCGTGGGGAGCAAACAGGATTAGATACCCTGGTAGTCCACGCCGTAAACGATGTCGACGGAGGTTGTGCCGCCGAGGCGTGGCTTCCGGAGCTAACGCGTTAAGTCGACCGCCTGGGAGGCAATACGGCCGCAAGGTTAAAACTCAAATGAATTGACGGGGGCCCGCACAGAAGTGGGCGTAATGGTTTAATTCGATGCAACGCGAAGAACCTTACCACCTGAATGTGACATCCACAGGAACTTTCAGAGGGAGTGGTTGCGGTGCGCTGCGGGAACTGTGAGACAGGTGCTGCATGGCTGTCGTCAGCTCGTGTTGTGAAATGTTGGTTAAGTCACAACGAGCGCAACCCTTATCCTTTGTTGCCAGCGGTCCGGCCAGGAACTCAAAGAGACTGCCAGTGATAAACTGGAGGAGGAAGGTGGGGATGACGTCAGAGTCATCGCCCAGCACTTGACCAGGGCTACACACGTGCACAATGGCGCATACAAAAGAGAAGCGACCTCGCGAGGCGCAAGCGGACCTCATAAAGTGCGTCGTAGTCGGTTGAGTCTGCAACTCCGACTCCATGAAGTCGGAATCATAGTAATCGTGGATCAGAATGCCACAGTGGAGAATACGTTCAGGCCTTGTACACACCGCCGTCACACCATGGGGAATTGATTTTAAAAGAAGTAGGTAACAACCTTCGGGAGGGCGCTACCGCTGTGATTCATGACTGGGGTGAAGTCGTAACAAAGGTAACCGG
+
-.23+,3&.0.-&),055623647,+(-,)&8'()+*11-,/0..2595:<8111-/&%&#'',,4,,(,-0/2'/*&&/.0--1<97;76497)'2+*,50/.,/0,,58/),-0-,,&&);/+(5++*)1&'.4-389.40/3(2,*/6.*,)%-'*&#%-(%$%%&,//034/34644*4+2324....61/+$&%%&&',.14447558474604..0.,.343.0,*-3.,.,-&*)+-*01*55<6-6,+&'*-+04651,-31*/78*+13349*7/5.,410567444,3/.12338664/%)0120200.016677)&,0+**,/224/1,.9-.--//187//54-.098.-*&*4544/*('*,,-.8.-375./1)200.2;7,(-494///-.0,.+,%*%(),3685650.1/'(*/(&,+&*,9;41-25+2-,+/0-/6((+**%'-,1,--.;98:9.4.-0/393,+(0,0/-6,-37:(,'&%3.+)')1578/1/,*),///.+.*-.2.05689::7;;5760)%&&$&((+&.10.066.6/71<;76322;:6714020*4+5::4,8,(*%*'&&%+(0586&2%%.25597,719831334948.2-./*(+/,0,*-+%)++((&'&1-.4637-(*%+&*3*,:+3*)*'&((&(.547'%(,((*'''%&-1)2,.8853-10837;:88865676746479679245552,+/.,62494//00///9.''))'+'+)%&23/4375;6180024.86/2<44;5566<9231+2-&1(4*-;/8:+*&**-2665-41-.0098:::8---(-/*,),+4;9712569727(%#%():;6-.+()#0#(((*+/:403**+10//),-/-.%&***%&&'00/-.+31(&(%((&'-'/.45/,,%(&&%'15038922:77754:60122112-0,34)*,+2((++,/89030//()&232.('(0,++3%****+&(%*+-3/01988666((*/-164.0-.32,/,+23561278)*03&&($)')).+45/0.)*.0434866640,%$'$&#69;+7;9,&*+'+*-0-,'++,+(*3.)93,--*,),&$*.'+0,+265:6420-.-)&).+-0/..1/225228)-,.020,2/
@dc5b6e2f-b0aa-44f8-88ba-25ec885b4cc1 ch=463 read=59210 start_time=2019-12-13T04:43:11Z barcode=BC01 runid=2c9cf7bc05858273f10e7d7ec552fc0bd742dc3e
CCTTGGTGACTTACTTCCCAATCATCAATCCCGCATGGGCAAAATAGCTGTGCGGTTGGTACCAAGCTGAGTGTTATCAGCTCTCGTGGTGTGACGGGCGGGTGTGTACAAAGGCCAGAACGTATTCACCGCGACATGCGGTCGCGATTACTGATTCCCAGCTTCAGCGTAGTCAGGTTGCAGACTACAATCCAGACTAGGAGATAGTTTTGGGTTTTGCTTCCTCGCGGCCAGCGCATCCATTTGCGCTGTGTAGCCAGGTCATAGGGGCGCGGTGATTTGACGTCATCCCCGCCTTATCAGCTTGTCACTTTGGCAGTCGCTAAGTCCGGCTTAATGAAGTGGTAGCTAACGATGGGAGTTGCGCTCGTTGCGGGACTTAATGGCATCTCGACGCAGGCTGGCAACAACCCATGCCTACCTATATCTCATATGGCTATCATCTGGGCCTTTGTAGGTGTATCGAGAGACCAGTAGGTTCTTGGTTACTTCGAATTAAACCACATGCTCCACCGCTTGTGCGGGCTAATCAATTCAGCACGATTTCATTCTTGCAGACGTCTCTCAGGCAGATGCTGGCCGTGCTGGCGACTTTGACATCAACGCCAGTACTCATCGTTTACGGCGTATGGACTACTGGGGTATCAATCCTGTAGCCCCACGCTTTCAGGACTGGGCTGGCATCAGTTGCAGGCCAGATCGTCATAGCCGCCACTGGGTGTTCCTCCATATCTACGCATTTCACCGCTACACGCCAGATTCCACGATCCTCTCCGCACTCTGGCTGCCTGGATTTCTATGAAACACTGAGTTAAACAGGCTTTCACCACCAGACCCTTGCCGCCTGCTCCTCTCTTGCCAATGTGAATTCCCGGATGGCGCTTTGCCACCTACGTAATATTACCGCGGCTGCTGAAACGTAGTTAGCCGTGGCGCCTCAATAAATTACCGTCACTCGGCTACCATTTTCCTGTAGCCGCCGTTCTTCCTTTATAGCAGAGTTTACAATCCGACAACCTTCTTCCTTCGCAGCGTTGCTCAGTCAGGGTTTCCCCCATTGCCGGAATTCCCTGCTGCTGCCTCCCGTAGG
+
,++0-,(&&&+&$&%&((&1-12/122631:2(.),+010')'%%$#$$#$%''-+.*'*(-),($&'%$'((21/0/,+,-.+++2/$(%*+-1,3-.%''(*,*-./13*,6-1'*('+-/237.*.3-1567,5/+*')(&(,+0/'(%'%-)-'((%*,.*%'&%'&345*+-28/3+5/35046:/:'&'51.''*%&**%20:5($1./20(&'(&')'1*(,+-(&$'%(%+-,)/3(&&&&$%'''%&*+%)-.*'(&(,/+,(&'&((*190*+3477517(/)&)'*,,+5''(-+'-.,)-***1,))/+$$)&'**)(#&#$$*'%&(#((,)&*%**'%*)&)'+.'+4:452153124((+81+''%,(%%,))*+)++&)$($*'()-/*)**)')0++6031-)-1-&-'*)(,$$$(&.-00*+&'(*,.(),/2+%&%')&$%$&-$)(')(&&&&0'&,/5*/'&$+(&*582'&%++(,(0.+,-0*0018234,(&$%&&')-+*#'(*,*-.5.%%&%%%')16008;/3.,.)*,+'('')+/&(%'$'')$%&&%&%%)&&&''()&&*)-,*//24.01)+'%$,&(*17:632:1%),***6,-07-24.30)+($&$'(1/002)&%##'()&%))'&%%.$01-&'(*++((&'),0.+3-+)),()+*+*./')+$%%#'+24943432'+*-/2*)*(%((/11'2/1-297,()+)-0*.&)%%$#%(+5/-%(*+247-/,-+$($)),*)*+*+3.'*/&6/*,)))'''$$(**,((',//)(%(+-,31.),2%*'%%&)'$&&(,3.38..-.05,,+&,(&)''/,&'()(/)8/+063,'$(%*)+*&),)-201465-.,(*,,2:11040.,,.)''&+*-01080.04)*,.($&$&$'&'%%%'$&0+.//+(,))&'(.13%)*(')%&#'&+.818;9:;629-(),,+('%(*')+/7-&*'-*($&'(),*.-5456;8-,-+*)+,*6+)),-+662%15'/0,/7::./4:-.*('**+-38+'&)*(*(((+*.5-*%%')
@fdb7b019-f941-4956-be8d-22d76c80ba2d ch=34 read=65198 start_time=2019-12-13T04:43:14Z barcode=BC01 runid=2c9cf7bc05858273f10e7d7ec552fc0bd742dc3e
CTCCTACAGGAGGCAGCAGTGGGGAATATTGCACAATGGGCGCAAAGCCTGATGCAGCAATACCGCGTGTATGAAGAAGGCCTTCGGGTTAATAAGTACTTTCAGCGGGGAGGAAGGGAGTAAAGTTAATACCTTTGTATTGACGTTACCCGCAGAAAGAAGCACCGGCTAACTCCGTTTGCTAGCCGCAGTAATACGAAAAGGAGGTGCAAGCGTTAATCAAGATTGCGGGCGTAAAAGGGCGCACGCAGGCGGTTTGTTAAGTCCAGATGTGAAATCCCCGGGCTCAACCTGGGAACTGCATCCTGATACTGGCAAGCTTGAGTCTCGTAGAGGGTAAATTCCAGGTGTAGCGGTGAAATGCGTGAGATCTGGAGGAATACCGGTGGCGAAGGCGGCCCCTGGACCGAACTGACGCTCAGGTGCGAAAGCGTGGGGAGCAAACAGGATTAGATACCCTGGTAGTCCACGCCGTAAACGATGTCGACTTGGAGGTTGTGCCCCTTGAGGCGGCTGGAGCTAACGCGTTAAGTCGACCGCCTGGGGAAGTACGTACCGCAAGGTTAAAGAAACTCAAATGAATTGACGGGGCCCGCACAAGCGGTGGAGCATGTGGTTTAATTCGATGCAACGCGAAAGAACCTTATCTGGTCTTGACATCCACAGAACTTTCCAGAGATGGATTGGTGCCTTCGGGAACTGTGAGACCCAGGTGCTGCATGGCTGTCGTCAACTCGTGTTGTGAAATGTTGAGTTAAGTCACCAACGAGCGCAACCCTTATCGCTTGTGCCAGCGGTCCCGGGAACTCAAAGGGAACTGCCAGTGATAAACTGGAGGAAGGTGGGGATGACGTCAAGTCATCATGGCCCTTACGACCAGGGCTGCACGTGCTACAATGGCCGCTATAAAATCCTATCGATCCCATTGATCGCTCGATTGAACCACTTTAGCCGATTCGCGGCTGGGGGGGTGAAGTCGTAACAAAGTAACCGGAAGATAGAGCGGCAGGCAGAAGTAGAGTTGCTAAAGACACCGACGCTGCTTCCAGCACCAGCGGCGCATGAAAAAAGA
+
*-53..0&3.'+,*,...-51(-*).0-8/-,./,:/-51/,+*-+%-,,)),01/%/$..*1:3445482230.()++109778*6305**,02,-//2990+//09;.),(,&.1(')*-75.6.0--+)%&%%#*(*--,0.01*.3+'3-,/4/%**),-:/3/.-130023(*,-(*%&&,(&'%)*/000.,/3/.$(',+(-224',.-715)*''($)'%%*10-.162-)))',)+')&(&*+.&3/8/+4-9.106'')2344+/31-.79+,6;857/86;78::,3..23/--'((01026/5.-1*)(')(,)/3576(+&/-))((2)/+)&-0.//134182.-6,+//1.&&&(*//88./6.852:8186761/-)*3,/-4961+/253&')*)%*)*',,/066321-.23-2.-.13(*+/94)2,7:./3)*2357;0/2651228.(,-/82336+-,--.97/,*-).,/030912/892%&-,,19,-*'%)-*/./35..*)*0.7-17-+4:79:9982&*%$(014411*)+,(,,-6197%'.1-09:;1.+++7/85955;/26*(,()'*+,-413712212/*,2-5+051;4.-///:7812..-.(-3674:45674875040/1897*)*./06./91-.,,+*,33807071:99767.-3,0-29671---,,**-6455999886;9:8997700)./8).(,3.238:;14+8&$*)3+.)(+&,(-14.+0/./0(33+,-,-/'(.+*.,,:+-..53*+&*+8,500529,++-(*/19:;4540/01;:44483./-2.74-195-,--,.--).+,)'+,*0..78)'.))'(.0)1,1-2&,((*3.11(1/:/+/.($%$##%$$$('%$#####&)&%$'&&$&&#$##$###"#$#%#()*('+-/),183++/)'$&*),0+()'+'))10-//3//')'$#(+*/,1,.2,*(-)+&.)061.%%&&')&&,+4%-*)-**&.+3*&&%$()$'*))('**'')%&%''(%/*.'#&)(+(#%
@2ec2f1e4-72c3-494f-8964-6fd8f95fdeb8 ch=137 read=70981 start_time=2019-12-13T04:43:26Z barcode=BC01 runid=2c9cf7bc05858273f10e7d7ec552fc0bd742dc3e
CTCCTACGGGAGGCAGCAGTGGGAATGTGCACAATGGGCGCAGCCTGATGCAACCATGCCGCGTGTATGAAAGGCCTTCCAGGTTGTAAAGTACTTTCAGCGAGGAAGGTAAAGTTAATACCTTTGCTCATTGACGTTACCGCAGAAAACACCGGCTAACTCCGTGCCAGCAGCCGCGGTAATACGGAGGGTGCAAGCGTTAATCAGGTGCGGGCGGCGTTTGGTAAGTCAAGATGCGTAGAATCCCCAGCGGGCTCGAAAGCCTGGGAACTGCATCTGATACTGGCAAGCAGGTCTCGTAGAGGGTAGAATTCAGGTGTAGCGGTGAAGTAAAGCGAGATCTGGAGGAATTACCGGTGGCGAAGCGGCCCCTGGACTGACGCTCAGGTGCGAAAGCGTGGGGAGCAAACAGTTAGATACCTGGTAGTCCACGCGCCGTAAACGATGTCGACGGAGGTTGTGCCCAGCAGGCGTGGCTTCCGGAGCTAACGCGTTAAGTCGACCGCCTGAAGGAGTACGGCCGCAAGTTCAAATGAATTGACGGGGGGCCCGCACAAGCGGTGGAGCATGCCAGGTTTAATTCGATGCAACGCGAAGAACCTTACCTGGTCTTGACATCCACGGAAGTTTCAGAGATGAGAATGTGCCTTCAGGAACCACCGTGAGACCCAGGTGCTGCATGGCTGTCATTAAGCTCGTGTTCAGCCAATGTTGTAGGTTAAGTCCCGCAACGAAGCGCAATATCCTTTGTTGCGCCAGCGGTCCGGCCGGGAACTCAAAGGGGCTGCCAGTGATAAACTGGAGGAAGGTGGGGATGACGTCAAGTCATCATGGCTGCCCGACCAGGGCTACACGTATGGCGCATACAAGAGAAGCGACCTCGCGGAAACGAAGCGGACCTCGCAAAGTGCGTCGCGGGGAGCCAGTTGGAGTCTGCAGCGACTCCGCGAAACCGAATCGCTAGTAATCGTGGATCAGATACCACGGTGAATACGTTCCAGGCCTTGTACACCGCCGTACACCATAGGAGTGGGTTGCAAAAGAAGTAGGTAGCAACCTTCGGGAGAAAACACCACTTTGCCCGATTCATGACTGGGGTGAAGTCTTAACAAAGGTAACCGG
+
'*-*&),.1.*1-,,../-14:,,,,'6)),-4:4-*%$$&)')23357561*.2/457356445512..0+,//22-4+'453804291*,0.2:3/()&(&*,***('-34(+,6,2231/70,.23*,,,.2.3/.48-00...0*'$(((')+/3...-+25661-,')-0'(+*+1.//:6.-)*+2/00.---04-4.0.2.*))('$%%+'+,3++&'))'(*'''(2(#&')'*.+.1/)$$$'-1365%'&&(,214500..0/../11013243/2,,.&)(.+,+-.01/*&.0,+,,7,8,8'*01/1.124;6*1-$(%&%'%&')*87,5,)..+-.+-25165.2'')'(-+*086.,060/)()(*-.3038676//3/*,,-147**(*57)+&&).++31075.39722010+,.0.58948:.0112129414481113;24-83,&*+*-../1076541).(*')*3)..63+84937869:97861/&')''''-.067-,.,2)+7.),2200-2)*+--3699-55,++,114244-)+)$,+41*(*''&((('.)-22022877623226./44/1,,3/8,.4525033750((*,,)*)0660,,,,-:7734:66799;6;6(77445,')+,-362250/+-3;;;63323/:01187%))&(),.1,-,1-%%&(&,---.8(%%((*0/11713*'**+.)((++'&%%$%,-%&0),03-*(,3/154740(/./3.9934//1-4(+.,(*/-36011012582112:/./,1+2,(-2,,/446,0321053243&$%$%#%)'&&)*7.-.,&%')&&$$$%&,,+/--./65**'*()),+/567+2,'%(*0),.)+.3/.14.''.4,*/.11/.'&*(('#%&%'(,4./++.//-,%$&%$++4'(()''().((,,,)/$''-,6111985435&&--%,*,..8888;9696556'(.$+$$&$()*+/3363)+''(*.*-*0*'&(06)4:36399-&*+**..60.$(&')01;:.52'&'('%$()60.32*)+(')-:;97543653/.--+0/-,)&(-+..5.+/.08863/
@83ac263a-6fa2-42b6-a271-6ba5c3f00c62 ch=12 read=41690 start_time=2019-12-13T04:43:23Z barcode=BC01 runid=2c9cf7bc05858273f10e7d7ec552fc0bd742dc3e
CTCCTGAGGGAGGCAGCAGTGAGAATATTTGCACAATGGGCGCAAGCCACAGCCATGCCGCGTGTATGAAGAAGGCCTTCCGGGTTGTAAGTACTTTCAGCGGGGAGGAAGGGTAAAGTTAATACCTTTGCTCATTGACGTTACTACCCGCAGAAGAAAGCACCGGCTAACTCCGTGTAGCAGCCGCGGTAATACGGAGGTGCAAGCGTTAATCGGAATTACTGGGCGTAAAGCGCACGCAGGCGGTTTGTTAAGTCAGATGTGAAATCCCGGGCTCAACCTGGGAACTGCATCTGATACTGGCAAGCTTGAGTCTCGTAGGGGGGGTAGAATTCCAGGTGTAGCGGTGAAATGCGTAGGGGATCTGGAGGAATACCGGTGGCGAAGGCGGCCCCTGGACGAAGACGGCTCAATGCAGCGTGGGGAGCAAACAGAGTTAGTGCGGTAGTCCACGCCGTAAACGATGTCGACTTGGGAGAGGTTGTGCCCTTGAGGCGTGGCACCGGAGCTAACGCGTTAAGTCGACCGCCTGGAAGGCTGACCCGCAGGTTAAAACTCAAATGAATTGACGGGGGCCCACTGGCGGTGGAGCATGTGGTTTAATTCGATGCAACGCGAAGAACCTTACCTGGTCTTGACATGCAGGATTTTCAGAGATGAGAATGTGCCTTCGGGAACCGTGAGGACAGGTACTGCTGGCTGTCGTCAGCTCGTGTTGTGAAATGTTGAATTTAAGTCCCGCAACAGGCGCAACCCTTATCGCTGTTGCCAGCGGTCCGGCCGGGAACTCAAAGGGAGACTGCCAGTGATAAACTGGAGGAAGGTGGGATGACGTCAAGTCATCATAGCCCGCCACGACCAGGGCTACACACGACGTGCTACAATGGCGCATACGAAGCGACCTCGCGAGCAGCGGACCTCATAAAGTGCGTCGTGGTCCGGATTAGATCTGCAACTCGACTCCATGAAGTCGGAATCGCTAGTAATCGTGGATTAGAATGCCCACGGTGAATACGTTCCCGGGCCTTGTACACCGCCCGTCACACCATGGGAGTGGGTTGCAAAAGTAGGTAACCCAACCTTCGGGAGGGCGCTTACGATTCATGACTGGGGTGAAGTCGTAACAAGGTAACCGG
+
+,/(%%%)/-),6/.33226*)(//1''/*()),,701;6.).,6&/)#'-,4735123332445790/0(*-)*-7334(9:229165.),,,,/1-.01/46'(+--.,.**.88.7+5)+&6/49/.545.4//-.(.'&)%'+5-.00-0+'+++)-+0.0400.4-,-&'*)%&'*,,1/104-,3++'1,(*+&(*786-./0:79./-,/*5*..3:<<:79282--//3405,-54)228-(/-6,26944785/+-63+28.)3654:-903/384.2.000110200123/9*(*)%)*+-+-+*++)234%,,20-33-3.40/,,/5.'(()+5:30074-/2:77)',,-.44;3./4*6,46..0./6-,+4-5,1-046-).;98,,+'&'&&%(1-())+*,+,7)+)&*%-)989.+%'-)&%+&-*-,-1361123483555+1.00.28822/5*720-'*/.400068(+)((-1)1,%''$+,/0,.115832332<34-25589987+*+(((&&%$'%1.))515152.69.15677400/30703406::-03-#,%'*)''-(0'-.542(*.8:01,,)*)*11386412+.5(+66.5.,3:53663/1-+,(($'#+'&+74,'*),+,,421-30(0&(0-29.;9-623799*)+1,&)'$*+)&'&(513468677/.00166136/.+/1.-238+)/.8425417/))1117&&3548885<0/0..1))/*-9+*'$%(*/+/2-6-5/;;-68897;0)0,+2257866&+/,.369.1130.1,+3.6/.4,0166766410+/45:5)+&*'',$'(%(+0/4-3292931,+%&%'((,-077-:-,3--**$#$$%(((0227864.-/+))&'(360041221/42.035986..&)--,1/+.1),(,+.+&)1-/.00135-'**0...2-51624454,*,-627*8,2&,*++*4)'*(&&)/,,&(.,+0.49//+,6:7/11)+1/-..-6;86785457;999:3,*),77-0+++2-''+,1753*0-(,,,,0:8*:0,14-63()&''./0:1345677786.*-11019599;9::/7,0+4-57
@b74edf8d-cd51-4622-a1dd-6addbca33365 ch=80 read=107456 start_time=2019-12-13T04:43:40Z barcode=BC01 runid=2c9cf7bc05858273f10e7d7ec552fc0bd742dc3e
CTCCTACGGGAGGCAGCAGTGGGAATATTGCACGATGGAAACCCTGATGCAGCAACGCCGTGAGAGTGATAAGGAAGGTTTTCCGGATCGTAAAAGCTCACGGTCTTTGGGGAAGATAATGACGGTACCAAGGAGGAGCCACGGCTAACTACGTGCCAGCAGCCACTTGCCGGTAATACGTAAGGTGGCGAGCGTTATCCAGTTTACTGGGGCGTAAAGGGCGTAGGCGGATGATTAAGTGAGATGGTGAAATGCAGGCTCAGCGGGTGCTGCATTCCAAACTGGTTATCTAGAGTGCAGGAGAGGGAGGTGGAATTCCCTGGATGTGGCGGTGAAATGCGTAGAGATTAGGGAGAAGAACACCGGTGGTGAAGGCGGGAAACTCTCTCTGGACTGGTAACTGACGCTGAGGCTCCAGCGTAGGGAGCAAACGGGATTAGATACCCTGAAAATTGGTCCACGCCGTAAACGATGAATAGGTGTGGGGGTTTCAACACCTCCAGTGATGCCGCCATAACGCAGTAAGTATTCCGCCTGGGAGTACGGTCGCAAGATTAAACTCAAAGGAATTGACGGGGACCCGCACAAGTAGCGGGAGCATGTGGTTTTAATTCGAAGCAGCACTTGAAAAGAACCTTACCTACACTTGACATCCTTGCATTACTCTTAATCGAAATCCTTCGGGGACAAGGTGACAGGTGAAGTTGCATGGTTCGTCGTCAGCTGTCGTGAGATGTTGGGTTAAGTCCCGCAACGAGCGCAACCCTTGTCATTAGTTACTACCATTAGAAGTTGAGGAGACTCTGGCAGGGCTGCCTGGGTTAACCAGAGGAGGAAGGTGGGGATGACGTCAAGTCGGTCATGCCCCTTATGTGTAGGGCTACACACGTGCTACAATGGCTGGTACAGAGATGCAATACCGTGAGGGTGGAGCAAACTTAAAACCAGTCTCAGTTCGGATTGTAGGCTGAAACTCGCCTACATGAAGCTGGGTTACTGGTAATCGCGAATCAGAATGTCGCGGTGAATACGTTCCCGGGTCTTGTACACACCGCCCGTCACACCATGGGAGTTGGCAGCAATACCCGGAGAAGTCCGTGAAGCTGAACCGCAAAGGAGGCAGCGGCCGAAGGTAGGGTCAGCGATTGGGGGGGTGGAGAGAATCGTAGCTAAAGGTAACCGG
+
))1(()0-96)-5--55./+))&'$'(,/--.11277.)-,+8.+*+.006561632/3,*+,&%%''++,/(-%%&,*975+'4+12225:65*''('%&&&1',5+'04--0),'*+***+)('&(&')+.*2.).4800/22(*)''')3639;870/-2*%)*),,*,+-/3+)*'%-*''(+9,*,((/3/-+1*$&08.,/352,*).)/6))'*'3054878<7753182416.,++*()'&(++*%.&(**.,)$'(623012/.,/.6,42++,2339(*-84.*...66570,(.-(&)*).0+-*/-9,*''*+*-((&''0)+-0,.2876/.--.1&+4.+)*+/01.&)(%--'-,&'(&(*&,('%&&,,,,-.388,*&&&'+-+*./513/1),+*./)''&&'&+6/)*/0;45)69-11-/5889;+-*13/&)%'%).0&*.988::<.51/0..,+)'(/./+022,+5(0)6,-/3/5(%%'()+,17115%)+((''$$)**%)(0.23//6569.))+++5/+*,,10-+3*::7+)*'-+'(1061757+08226:5.-.1-&&''+,).+$**00//04.<<2.8496+1,'*444.+.'',/,,).4-'('',4)+-)')*-)/125''&&(*1+*+...5.5.3+*+/)++*/0+595297303/001((&((())*1,..86552)&),45*&*)*1377:42,14/26.43295804-32'++)+()--%//008,2,++/&2../080/.04:,4,-&()).4+'*'',)./23,((%,+(-&'.431431806.**+&)*'))*.+'-&+4)+10247982&(''&$&&%*)///,--0/764,))&$)+&+*)'++,.+(+,/2/4:896+,+/))()*:61:00/9;797305()2.(*,4;;8121;:-8;7763/-(2+0)(.%5'+$(+---.*:..9.()'%%')0.50007480/80005716934,0-.0/20.0201--(+(-+78:807),/,*),788190.++**+,-,+//-.61/0-08485:5++/--*,+.-)%,(95++4+'+(')983/+*-$)*,--1-/449)-*&'&(*--&/02)/)()**)+&().,,0&3)'&&&*,)+-++%)&('*3.-,'('%%&''&+*,/77
@e26cde97-e728-48c8-8aa6-7fb16a6466cd ch=121 read=68564 start_time=2019-12-13T04:43:40Z barcode=BC01 runid=2c9cf7bc05858273f10e7d7ec552fc0bd742dc3e
CCGGTTACCCTTGTTACGACTTACCCCAATCATCAATCCACCTTAGACAGCTCCTTCCTTGCGGTTGGGCACCGGCTTCAGGTGTTATCAACTCGTGGTGTGACGGGCGGTGTGTACAAGGCAACGTATTCACCGCGACATGCTGATTCGCGATTACTAGCGATTCCAACTTCATGTAGTCGAGTTGCAGACTACAATCCGAACTGAGAATGGTTTTATGGGTTTTGCTTCACCTCGCGGCTTCGCTTCCCTCTGCCATCCATTTGTAGCGCGTGTGTAGCCCAAGGTCATAAGGGCATGATGATTTGACGTCATCCCGCCTTCCTCAACTTGTCACTGGCGAGTCTCTTCAAGTCCCCCAACTTAATGGTAACTAACGATAAGGGTTGCGCTCGTTGCGGGACAACTAACATCTCACGACACGAGCTGACGACAACCATCACCACCTGTATCTCATATGGCTATCTCTCCATCTCTGGGCAGCATGGTATGTCAAGACCTGGTAAGGTTCTTCCCGCTGCTTCGAATTAAGCCACATGCTCCACCCGGCAGTGCGGGCCCCGTCAATTTCCTTTGAGTTTCATTCTTGCGAACGTACTACTCGGAGCGGAGTACTTATTGCGTTAACTGCGGCACTGAACTTTGACATCAACACTTGGTACTCATCGTTTACGGCGTGGACCTACTAGATTATCTAATCCTATTTGCTCCCCACGCTTTCGGGACTGAGCGTCAGTTGCAGGCCAGATCGTCGCCTTCGCCACTGGTGTTCCTCCATATATCTACGCATTTCACCGCTACACATGGAATTCCACGATCCTCTCCTGCACTCCTAGCTGCCTGGTTTCTATGGCTTACTGAAGTTAAGCTTCCAGGCTTTCACCACAGACCCTTGCCGCCTGCTCCCCTCTTTACGCCCAATAATTTCCGGATAATGCTTGCCACCTACATATTACCGGCTGCTGGCACGTAGTTAGCCGTGGCTTTCTAATAAAGTACCGTCACTCGGCTACCATTTCCTGTAGCCACCGTTCTTCCTTTATAACAAGTTTACAAGGAAAACCTTCTTCCTTCACGCGGCGTTGCTCGGTCAGGGTTTCCCCCCATTGCCGAAAATTCCCTACTGCTGCCTCCGTAGG
+
44%10;,-8+1-,,5)',*3/7*01/)6/777:354048(+,*.),/-,---399;:,4,*+*123)32.,/4/6//81'5634.8..-1*.+.-0486+*+++/576291/-)+(*.)+&&%&'(413<989<366898988887594350-0)(*,,+++142/+,-./975856369877/9/./-1357687;3/*+1987450152213;<3179<05;;0,.251//4...*4++5:60/01/6)))'&,008:;3;9..++))&+-12/,'&(*-+*(0-2../.1396,580010/:<7,126777.86.+6:8;7938-/+0,,-957566/&&(*3.-&)%+)+,-599/,))+()%*(((%$%*+5.892-&2-,-8/424443780*-1+(''-('/('*-,41)+..0/+**-+(.&10,.32%$,'&(,546:35557857)/-/'6546510/-01/15//,1,('#$'&)('(*/467.,,--7106.,(+*1:88;++,$$&$%9):20000/3%62221922226)/*'&&%#((-8883164.'-0*/.7*50.32,(*+51-3:;859-4,0-,'6/0//.13)3''+14--,+)6*,0;..-.605.122'42-2768314::.00864+*+&*-*(.../35488739/*+..-//29+0))%/.'*$+)--239;82-/(31))010890*-1/98/2-;8333578889:).9-,,'+--*'()-.89:8965:5178)(&+./25/4-**)%'&')00-,...36://')/1566/-.,,0*,-,7-*)*+-/.')624313/--.1))+-//8885872:5/,'()'**,,-03-4-*7))%(*.2'&/2/,33--21/1*-/05///-15,/:1...0.0/-14<300-3/,./,/+41(,*0-/0/8/.)'$%(+*07300&0-31.**,/.643.4(&'0/0/+1++,16+,.,,3:5,$)-/-1*(**0855-$'),%%$((,3-3:45952/-**)'1/4562+51439-,,0021/.16+'&&'*',03,/5.5.3;:84<5,/++)4.,/.--::7:2;)*67.<93/:;;-.2:68.-232908191*(.0.0/.17057,.(+(
@c42edaeb-b6c9-41c1-9347-992f1547da9c ch=83 read=77688 start_time=2019-12-13T04:43:38Z barcode=BC01 runid=2c9cf7bc05858273f10e7d7ec552fc0bd742dc3e
TGAGTTTACCTTGTTAGACTTCACCCCAGTCATGAATCACAAAGTGGTAAAGCGCCCTCCCGAAGGTTAAGCTACCTGCTTCTTTTGCAGCCCACTCCCATGGTGTGACGGGCGGTGTACAAGGCCGGGAACGTATTCACCGTGGCATTCTGGTCGAGTTACCAGCGGTCCGACTTCTTCGGCGGTCAGTTGCGAACTCAATCTTGGACTACGACGCGCTTTGCCAGGGTCCGCTTGCTCTCGCGAGTCGCTTCTCTTTGTATGCGCCATTGTAGCGACAGCCCTGGTCGTAAGGGCCATGACCGACTGACGTCATCCCACCTTCCTCCAGTTTATCGCAGCAGTCTCGCTGAGTTCCAGCCGGACCGCTGCTTGGCAAGGATAAGGGTTGCGCTCGTTGCGGGACAACTTTAACATTTCCCACCTTTGAGCTGACGACAGCCATGCAGCACCTGTCTCACGGTTCCCGGTACATTCTCATCTCTGAAAACTTCCGTGGTCTTCGGAACCAGGTAAGGTTCTTCGCGTTGCATCAATTCAAACCCGCATGCTCCACCGCTTGTGCGGGCCCCAAATCGAATTCATTTGAGTTTTACAACGCGGCCGTACTCCCCAGGCGGTCGACTTAACGCGTTAGCTCCGAGCCACGCCTCCAGGGCACAACCACCTCCAGTCGACATGAACGAGTAGCGGACTACCAGGGTATCTAATCCTGTTTGCTCCCCACGCTTTCGCACCTGAGCGTCAGTCTTCGTCCGGGGGCCGCCTTCGCCACCGGTATTCCTCCAGATCTCTACGCATTTCCACCGCTACACCTGGAATTCTACCCCCCCTCTACGAGACTCAAGCTTGCCAGTATCAGATGCAGTTCCCAGGTTGGGGCCAGGGATTTCCATACAAACCTTAAAACCGCCTGCGTGCGCCAGCCGCCCAGTAATTCGATTAACGCACCCTCCGTATTACCACGGCTGCTGGCACGGGTTAGCCGGTGCTTCTTCTGCGGGCAAACGTAAATGAGCAAAGGTAACTGCCCTTCCTCCCCGCTGAAACTTTACAACCCGAAGGCTTCTTCATACGCGGCATGGCTGCGTCGGGCTTGCGCCCATTTATTTCAATATTCCCCACTGCTGCCTCCCGTAGG
+
'$%*-5*)0447/*8$'(,0/-+879/,.25./149,+++25,-1.4-15+)-.495-52*+02)2,459)+-,250+/,.((((%'+-+2:,*+2.1*-06876/,+*),3/18///(.534/60*(*%#('&%$%').74:5521442--&,(&#%0'$&%#'&()-*,-*+*)()0*(%%*,)/'),,(-'%-,.508*)'(*.5654688613-,./*(+(('.2-6('(5)%(-*)($&($''*&(--,/+08,,87899683/0.)%'()'&$+/1:402:652.1.,559;7310&&&)+,,.11489.:6-).++0-.--+(,.68030%)$('$()+(,&(+&),6.6+%+8127785+'&%$%%()*,)-1+,10*2,2.,../7764;45(850*,*&&'%'%'&#%'+5(&($%&%)*,-),')'-..-08066-++*(+.,/33420208;174(-('')+2556:785541/3680.1-+'**-,.,/,+(()+/6-/100&/*7879;967-2.),),-&)%'&''&'&'&+(**,.0,*0*&&'(*..4)53/12-'*..2*,(,,72/73,(*0,*%$'*+*('+(,6+012/555/.247+46/,&**(/4/2243952449%(&#&,*//5936'*-.,*&(0*.*&*-.-))(,00++'))&%&#$''&*)1733424:4./(.+2265756,143;9,/-241,)-.-0;0/2705:433022321/,+,0+)*.(-6;;207-32+.979:01807649<92.2**)000178754651</0''11%,+%*-/3/.-0,2/850:3435/-+0-.32/3148:28+/.0.17,.-,,'.)--2545591:-$++))$*/+-8+-5,+2;+2'$%$%)+,)$'%*)()(.-394785446&&$$%)))+0(*,/,4/11),/2.('&''-6412:/11-;.--$(-,-/:9.;,+'2-40610049+.+&(:/::<,)*+,,'&+/()%**0../13167,*')'(&.*,2+171)*-35-036,%%$%-/,&(+*/5,(.+-),+3*182,+),*/.3/14362++*('&)+*//5-231::,/0&%-+(*,..066-)++#)''()(+-'/5+*1*7(
@74a08b67-a150-4d02-b5fc-33759af01505 ch=105 read=71162 start_time=2019-12-13T04:43:33Z barcode=BC01 runid=2c9cf7bc05858273f10e7d7ec552fc0bd742dc3e
TTCGTGTAGCCCGTTTTCCAGTTACGTATTGCTGGTGCTGCTGAAGAGTTGTCGGTTATCTTTGTGGCACGCGCATTATTCTATCGCTGATTTACCTGTTACGACTTCCCTTCCAGTCATGAATCACAAAGTGGTAAGCGCCCTCCCGAAGGTTAAGCTACCTGCGCTTCTTTGCAGCCCACTCCATGGTGTGACGGGCGGGTGTGTACAAGGCCGGAACGTATTCACCGTGGCATTCCTGATCCACACGATTACTAGCGATTCCGACTTCATGGGTCGGAGTTGCAGACTCAATCCGGACTACGACGCACTTTATGAGGGTCCGCTTGCTCTCGAGTCGCTTCTCTCTTTAGCATGCCGCCATTTGTAGCACGTGTGTAGCCCTGGTCATGGGGCCGCGGTATTGACGTCATCCCCACCTTCTCCAGTTTATCACTGGCAGTCTCCTTTACAAGGTTCCCAGCCGGATAGCTGGCAGCAAAGTTGCGCTCGTTGCGGGACTTAACCAACATTTCACCAGCACGAGCTGACGGCAATGGCCACAGCACCATAATCACGGTTCCAGAGCGCAATCCATCTCTGGAAGTTCTGTGGATGCTCAAGACCAGGTAAGGTTCTTCGCGTTGCATCAGATTAAACCACATGCTCCACCGCTTGTGCGGGCCCAAATCGAATTCATTTTAGGTTTAACCTTGCGGCCCGTACTCCCCGGGCGGTCGACTTAGCATTAGCTCAGGAAAGCCACGCCTCAAAGGGCTTTAACCTCCAAGTCGACGTCGTTTACGGCGTGGACTGGGATTATCTAATCCTGTTGCTCCCCGCTTTCGCACCTGGGCGTCAGTCTTCGGGGGCGCCTTCGCCACCGAGTATTCCTCCAGATCTCTGCGCTTTCACCGCTGCACACAGATTCCTGCCCCTCTACGAGACTCAAGCTTGCCAGTATCGGGTGGTTTAAGTTGGGCCAGAGGTTACCGCATCTGGCTTAACAAACCGCCTGCGTGCGCTGCGCTGATAATTCCGATTAACGCTTGCACCCCTCCCGTATTACCATGGCTGCTGGCGCAGGTTAGCCGGTGCTTCTTCTGCGGTAACGTCAATGAGCAAAATTAACTTTACTCCTTCTCCCGCTGAAATTAGCACCTGGCCCGGTAGCCTTCAGCATACGCGGCGTAACTTGCATCAGGCTTACGCCCGGTGTACATGTTACCTTGCCCG
+
(53)-&'$%''**/-1-,(')6,*+.5-2...:1()''&((,,)+'$&+7&++((+&%**,++(%$&&%('(%&%'%&$''%%)*#$))+,2.)+'&'('$(,&--.+('$%(()015&&$%002)1..-*+-724,())--+)0-&')**,,2''&*,-46.,-*+./*.0,#'((+60(),..'&-21.#(&))241,4)*//*,)*/13/9.//+30/685;545:5/&...:76/,-'013-*%'')1.+,)+,.0036496/003/%&'.*+,1'(,3903.2/225.:58286650,-+,-+-%&-.(&*'&),'*//.*-(')-**(%%((.,2281533366+&$%&+())%*6139)&'$*+)2,-&*&#',-8,).87858-32.3/'&,()+),-,.&*,16,-,+')'&'$(-')+/7;,.17-*4*(%*-.-5'(*&%&-2*037.,)%,0/*3/*)()(.102&25*%)')*/*-/3,.0+)%23/,,*-')&,+7.04-*(+''&))+''2433%0,50075288,++%**&(.#'%%'*(**-/0-*'&&(+'/(2).5/02755).*-(*010-**024,305+-,-/;334210025:889700/,-,./-,#)*)2.;:6923147882.&,,((,(')+0)/.0-(*.0/1&.).;/20::6'',4:5,/-())*)'+-32+0.02511,&285485,/.--(*$%$,&+(*+3&0*0)('*/+./2;36.7*./,($$#%$&&'-)1+56552,'+,+187*+(10--/84-+$$$$)+),--293202.28)*-251*'&$%%)**&,)'(&34/25+--30(&)*,3)105.7.--6;467,$*+,;<9841)''4543/)%'%$,110058012'-&,')&',-2-+)$1/.+'(&$(&$+%/--,,(*,,+07(&0)+0%/%,(0)2++%-*6(-34:--$+*,.(**%,,,-*,&(-)6+65573:/65434,6/0&&$%'$&)'*.')+6+-++0,01-)),)))*-45,/88)*:20,(,+$(-4475-,4,*&)(+/-8-+*.'11(*3625;456/0'.'),).0160-)*)+((()*00(+0(%))76-3/,.6++50*+.)+-'$$$))$%',('')%%%'&$&+)+,,-*.+,*.+(''%$$)&()2324:537/2,2/*'&*(++,)(#'&&++.-*/51.
@6bc59803-becc-4f2b-b10a-971521546f7b ch=59 read=88534 start_time=2019-12-13T04:43:50Z barcode=BC01 runid=2c9cf7bc05858273f10e7d7ec552fc0bd742dc3e
CGGTTACCTTTGTTGTGACTTCACCCCAGTCATAAATCACAAAGTGTGCCCTCCCGAAAGGTTAAGCCACCTACTTCTTTGCAACCCCTCCCACATGGTGTGACGGGCGGTGTGTACAGGCCGGGAACGCCCCGTATTCACCGTGGCATTCTGATCCACGATTACTAGCGTTCCGACTTAATGAGTCGAGTTGCAGACTCAATCGGACTACGACGCGCACTTTATGAGGTCCGCTTTGCTCTCGCGAGGTGCTTCTCTTTGTATGCGCCATTGGCACGTGTGTAGCTGGGTCGTAAGGGCCATGATGACTGACGTCATGCACGCCTCCAGTTTATCGCTGGCTTGGCAGTCTCCTTTGAGTTCAGCCGGACCGCTGGCAACGCAAAGGACGGGAGTTTGCGCTCGTTGCGGGACAACAACATTTCACAACACGAGCTGACGACGGCCATGCAGCACCTGTTCCACAGTTCCAGAAGGCACCAATCCATCTCTGGAAAGTTCTGTGGATGTCAAGACCAGGTAAGGTTCTTCGCGTTGCATGGAATTGGCTTATGCTCCACCGCGCTTGTGCGGGCCCCGATCATCAATTCATTTGAGTTTAACGCCGTACTCCCCAGGCGAGTCGACTTAACGCGTTGAAAAGCTCCGGAAGCCACGCCTCAAGGGCACAACCTCAAGTCGACATCGTTTACGTGGGACTACCGGGAGTAATATCTAATCCTGTTTGCTACACGCTTTCGCACCTGAGCGTCAGTCTTGCTTCGTCCAGGGGCCGCCTTCGCCACCGGTATTCCTCCAGATCTCTACGCATTCACCGCCGCCTGGAATTCTACCCCCCTCTACGAGGGCTCAAAGCGCGAAATTATGGATGCAGTTGGGTTTGACCCGGGATTTCATGACAACCGAGCCGCCTGCCGTGCGCTTGCCACGCCCAGTAATTCCGATTAACGCTTGCACCCTCCGGTATTACCGCGGCTGCTGGCGGAGTTAGCCGGTGCTTCTTCTGCGAGGTAACGTCAATGAGCAGGGCATTAGCTTTACTCCTTCCTCCCCGCTGAAGTACTTTACAACCCGAAGGCCTTCTTCATACACGCGGCATGGCTGCATCGGGCTTGCGCCCATTGTTGCGAAATATTCCCCACTGCTGCCTCCGTAG
+
8).-2-0-04,*/4&,*+-1:7.977--.03./02+-,$&')'#&$(&&-+')/1*+3.,..648&)&)/0201/52/73/,4,940%')5,(''0..0/012-%.1+.0,.102246+.),%/,0-++5-/+)+-6-+(.0,1/4448:90/.11.)*+./7,-'&''))5/4-%)%$*&'&'223*,+/,,,+/.1040;-8*90:95275722),%*-2-+((((*4/3,,+/*+341-/,*(&.,0/0463866;:01,.-.040',%('))0123,*&$&((02*+..82*.68-8,-,+,+(&()):78851$*')&*&'+*+-/:/*,445.3('()**,&(+-,,')/,,&/411)+-0.825;7797;7211(-/1*++((&(,$',8,10-/.//33/00:72.2+0--043:1.-//.,*/0/52553550-&-5./-)(('/0396-4*,&&)*99:/0%()*+,,%1'0+/034775131,.-,+-74624497969987///714..--(02;872544322..$(),(%*$$$%$$$$$)+,0+./21/020)4,/&2)277*('''**0'')'&$''%)%)+0+++)%%&''%))001+,-36%$&(,*((+(/*+++,+0-.7:,*-.//11+0),10124:9.4/030.&&-,-../,-*--4586893180)),&'+0-62112&0&&&))%$'*+44:6:93/5:0'')'*')(*,6:-+2086-01,0435014.2,')112440,-/85./6.3211--1;38;8:857620*0+)*5654687856/7;/.38,,''-012-,+6,)&&)-455/)*&&))&0-+2/.)*&(*56&(&%))*'&&)*.0&3/+*.)(0)*(,5+',1$51,,'$&')$&&&%%%170472/,(*/1:.)*'$&$%)-,0,*+-04496823/:/9.-.,,+/.2;3410,-+1(-*2803/4/**).+*(&'%*01.--)/.0&)1/69<9557/&-,.09414627))&%%%&(&&).,($(,43)+,1..90/,125-*-1,2+)*+)32/)+,0064,+3/3198<88<98810+/*.**/0018::75(0.&24..0(-*.81*1.)+)(++-11.1326461)--.00026154+.)3
@3a6ba327-35c3-4360-8f03-f49594189c77 ch=116 read=107825 start_time=2019-12-13T04:43:49Z barcode=BC01 runid=2c9cf7bc05858273f10e7d7ec552fc0bd742dc3e
CTCTAGGAGGCAGTGGGAATATTGCACAATGGGAAACCTGATGCATAACGCCGCGTGAAGGTTTTCGAGATCGCTCTGTCTTTGGGGAAGATAATGACGGTACCCAAGGAGGAAGCCACGGCTATACGTGCCAGCAGCCCGCGGTAATACGTAGGTGGCGAGCGTTATCGAATTTACTGGGCGTAAAGGGGAGCGTAGGCAGTGATTAAGTGGGATGTGAAATACCCGATAACTTAGGTGCTGCATTCCAAACTGGTTATCTAGAGTGCAGGAGAGGAGAATTAAGATTCCCTGGTGTAGCGGTGAAATGCATGAGACAGGAAGAACACCAGTGGCGAGCGACTCTCTGGACTGTAACTGACGCTGAGGCTCGAAGCGTGGGGAACAAACGGTTAGATACCCTGGTAGTCACATAAGCGATGAATACTAGGTGTGGGGTTTCAGCACCTCCGTGCCGCCGCTAACGCATTAAGTATTCCGCCTGGGAGTACGGTCACAAGATTAAAACTCAAAGGAATTGACGGGGACCCGCACAGAGTAGCGGAGCATGTGGTTTAATTCGAAGCAACGCGAAGGAACACTTGACATCCTTGCATTACTCTTATCCGAGGAAATCCTTCGGGGACAAGGTGACAGGTGGTGCATGGTTGTCGTCAGCTCGTGTCGTGAGATGTTGGGTTAAGAATCCGCAACAGAGCGCAACCCTTGTCGTTAGTTACTACCATTATTAAGTTGGGGACTCTGGCGAGACTGCCTGGAGTTAACCAGGAGGAAGGTGGGGATGACGTCAAATCATCATGCCCCTTATGTGTAGGGCTACACACGTGCTACAATGGCTGGTACAGAAGATGCAATACCGTGAGGTGGAGCCAAACTTGCAAAACCAGTCTCAGTTCGGATTGTAGGCTGAAACTCGCCTACATGAGCTGGAGTTACTAGTAATCGCGAATCAAGTGTCGCGGTGAATACGTTCCCGGGTGCCTTACCGCCCGTCACACCATGAGAGTTGGCAATGCCGAAGTCCGTGAGCTAACCGCAAAGGAGGCAGCGAAGGTAGGTCAGCGGTGGGGTGAAGTCGTAGCACAAGG
+
+03()*1,*)((*0094)01,,,(*.1-8,+*')+*15*))*)+)&)16461-****(*,1-852-.+),21&').48:95::/57),+74.1-,-&3)40448*1&5)*.,*/,.6./-2/.(,+,-128;75.,,04/*,-0..'(*2232;119;61111034001&'(*51*6679787888,115*%*)64746/%%)-14220399<:.,&,+4;1/1,.+))-*,)*+(488:;7444560(49;99::3:43202+-.//5843.+(-*(()&.(,)&+,0.1-)'++)+*-.,50-04,+,2***(%&$(04-6/591115,2235/'(*+.-,***,,,103874:-+++,54551.,--,-%&')-023,+*)&428&1((11''9899<//3621/23/0,-0.'-++-/.1/%)&(094/1.44/2<:,0'--15399469::237))+1125762:33*--/0/3-08554/(&*-059:+&&).+,000;;//022:2,1)/.2./01:<4118.**.1,&('(*++77,/0196585252.66;3.+0%**$-,/--1+')%'%(+7///261+++*,+7,++/./,.(.))$*)')'',--25-086.644/6/113%&',+41454989:;8899992343377456575457781;1:85:(*$&&*1-)--15))&))6:9817(-+*+,*3*,+50--//18+2-)'-),*03.185.,0/.)0.,.147996532/'(5+0*0,14200()')/.+483477997886;722297553082-/8665864453.-,--20+,,-,4,*..4/-:00/10,0'$*'*,.23371/093331/)(/)%+*&65.++*&((.1-36456988689<8651343/-56432,;2-.647653223,,01101)&+-//6554/++-/456;893&%'$'',.,5289;,/2+--2-,),()$$#'%%'+&143466665546530-,,-7-6--10%05)+212514434-//4146/016*-+(***(-(((&%'&$+%')$%&**,-1.'+(*.'+/.0('(%&-4,6
@b16e068e-e9f8-4a9b-b7c3-cdad013216a6 ch=69 read=61153 start_time=2019-12-13T04:43:47Z barcode=BC01 runid=2c9cf7bc05858273f10e7d7ec552fc0bd742dc3e
CCGGATTACCTTGTTACGACTTCACCCCAATCATCAATCCCACCTTAGACAGCTCCTTCCTTGCGGTTGGGCCACCGGCTTCCGAATTAATTATCAACCCTCGTGGTGTGACGGGTGGTGTGTACAAAGACCCGAAGAACGTATTCCTGCGACATGCTGATTCACTGATACTAGCGATTCAACTTCATGTAGTCGAGGTTACTACAATCGAACTGAGAATGGTTTTATGGGTTTTGCTTCACCTCGCGGCTTCGCTTCCCTCTGCACCATCCACCCAGCAGCACGTGTGTAGCCCAGGTCATAAAGAGGGCTTGATGATTTGACGTCATCCCGCCTTCCTCAACTTGTCAACAGCAGTCTCGCTGAAGTCCCCAACTTAATGATGGTAACTAACGATAAGGGTTGCGCTCGTTGCGGGACTTAACTAACATCTCCTGACACGACTGGCGACAACCATCACCACCTGTATCTCATATAGCCCTATCTCTCTCCATCTCTGGAGCCTTTATGAGTATGTCAAGACCTGGTAAGGTTCTTCGCGTTGCTTCGAATTAAACCACATGCTCCACCCGGCGGGCCCCATCAATTCCTTTGAGTTTCATTCTTTGAACCCATTACTACTCAGGCCGAATTACTTATTGCGTTAACTGCAGCACTGAACTTTGACATCAACACTTAGTACTCATCGTTTTACGGCGTGGACTACTAGAATTATCTAATCCTATTTGCTCCCCGCGCTTTCCGGGACTGAGCGTCAGTTGCAGGCCAGATCGTCGCCTTCGCCTGGTGTTCCTCCATATATCTACGCATTTCACCGCTACGCCAGATTCCACGATCCTCTCCTGCACTCCTAGCTGCCCTGGTTTCTATGAGCTACTGAAGTTAAGCTTCAGGCTTCACCACAGACCCTTGCTGCCGCCTGCTCCTCTTTACGCCCAATAATTCCGGATAACGCTTACCTATTATTACCGCGGCTGCTACGGCGTAGTTAGCCGTGGCTTTCTAATAAAGTGCGTCACTCGGCTACCTTTCCTGTAGCCGCCGTTCTTCCTTTATAGCAGAAGTTTACAATCCGAGAAACCTTCTTCCTTCACGCGGCGTTGCTCAGTCAGGGTTTCCCCATTGCCGAAAATTCCCTGCTGCCTCCGTAAAG
+
26)/&8+.9:19'/4%*,)//40.,36*,*+,610/8/18,&'%(''*40...03806/0*0.1,505)*(&''.),4,-2/)(*,1-0+/2+-005/;613'.*415346757,&&.-24136618*,'.2)(*+*(+-*---,,&&(+/0579978758;5%&$%')&*)-+0/.453'1(()&(++,0/21.).-45-,.)-07.1*,58-+)(/.-4-661(((*/+05:.+-/:579;992102./:.//2-28-*73..)-31592*+*'&%$%**-2(*'(''').1+'--..0441-)%.+)+()*+,,55;1--24889+;6+*587:4:.4*0,-1'*($$&&((')49790/,()''((3<(,&&+4)7+/057:87))%()30221*&++/2+.,.07325/0-88/-''+*)$-)887761*).,+&&'(//3)0//03/('*()%&&'.*0.202579'.)+-15('),/860..)289320*+0,(&14075..*)(-),+675730//1/661,*+*99:<:88070,/7;7./.2.4;0-.--652666/'0'%%)*))&(&%$$&*+5.:0.097'&,,784/55,,3()0/3**$+&''3(+,,-.(,&'&&+''&,*-07/0/36564771000+434750392-.104,+*)$&$$)''(-,,0452868+*+,3.2369777654(+&')*,-6205-23-+1:2/22687+&**.08/.&0990+/.,')*)4,0,:,/)-0,5001::7:969...-+.1*,2,/296455902.02566(5354386/'*..470.((&&(*-**)$()/10611079012$%&('''./4.32('+*+3)*--0+(#$((*9-2,+.:(+&*,8503:3360*,2-.--35;-2+*+(,2626:667/66*+06/')(+//,2/28:<1,7<675&3'$%$$&*+,+6-+8./90142227..%'*++**-55:2025),47**(*('+,+35+*&%**/.,-///0+,$%&'++/4/./223847;68;31603/8910/(.+)1+*/96+,-8.3++.%.10065845;971:*&)))/3.//52235&87:,03/47(379--.822401814-+4+)&)*,-.1-31(*1)+)
@2d152b08-964a-46a3-848a-197885a4126e ch=116 read=107817 start_time=2019-12-13T04:43:44Z barcode=BC01 runid=2c9cf7bc05858273f10e7d7ec552fc0bd742dc3e
CCGGTACCTTATTTGCAGCTTCACTGATAGCGGCCACCGCTTCGTACTGCCTCCTTGCCGAGGTGCTCACGGACTTCGGGTATTGCCAACTCTCATGGTGCTTGACGGGCGGTGTGTACAAGACCGGGAACGTATTCACCGCGACATTCCTGGTTAAAGCGATTACTGGCACTCCAGCTTTGTAGCAGGCGAGTTTCGGCTACAATCCGAACTGAGACTGGTTTAAGTTTGGCTCCCACCTCACGGTATTGCATCTCTGTACCAGCCATTGTGGCACGTGTGTAGCCCTACGCATAAAGGGGCATGATGATTTTGACGTCATCCCACCTTCCTCTCAAGTTAAGCAGGCAGTCTCATTAGAGTCATAATATTCGGTAGCTAACGACAAGGTTGCGCTCGTTGCGGGACTTAACCTTTATCTCACGACGCGACTGGCAGCCATGCACCACCTGTCACCTTGTCCCCAGAGAGTTTCACTCGATTAAAGAGTAATGCAAAGGATGTCAAAGTGTAGAGTAAGGTTCTTCGCGTTGTGAATTAAACCACATGCTCCACTTCACTTGTGCGGGTCCCAAATCGACTTCCTTTGAGTTTTAATCTTGCGACCGTACTCGGGCGGAATACCCAATGCGTTAGCGGCGGCGCGGAGGTGTTGAAACCCCCACGCCTAGTATTCATCGTTTACGGCGTAGCTGCCAGGGGTATCTAATCCTGTTTGCTCCCCACGCGCCGAGGCCTCAGCGTCAGTTACAGTCCAGAGTCGCCTTCGCCACTGGGTGTTCTTCTAATCTCTACGCATTTCCTGCTACACTAGAATTCCACTCTCTCTCCTGCTCTAAGATAACCAGTTTGGAGTCGCAGCGCACCCAAGTTGAGCCCGAATTTCACATCCCGCTTTAATCATCCGCCTACGCTCCTTTACGCCCAGTAAAATCCGGATAACGCTCGCCACCTACGTATTACCGCGGCTGCTGGCACGTAGTTAGCCGTGGCTTCCTCCTTAGGTGCCGTCATTATCTTCCCCAAAGACCAGAGCTTTGATCGAAAGCCTTCATCACTCACGCGGCGTTGCTGCGTCGGGTTTCCCCGTTGTGCAATATTCCCCACTGCTGCCTCC
+
2504.'+-,3,/:2*)$&).80**'')*''&%&''%''$'0*61-.2266979+/+*-%($-')$(*1356:69765+0+,*1/.504(**-+.36551('0)*+6+17/08311./16755452-<87771469<212;058784702))+(.5,51%*..5;33.%&$&*-1,)+)-1,)/*)(*,376531:5)&''&((0/-6*+8:2322187:967:;-8121/,1.1,:*+/;16,0170.0)((,-3///.178;/009)5+()&,,),,./1&'*,-6+'&.%*)(,/*/442+8833431875,/,,+,-341-0*-,,2-)+**%%&(--+'(*./821++*%%'+&'&--/1(())'&&&$''%$$*+,7660572*3*2./-/477593039:/),',&&$$%('*')+,,.%)%&)&/11)('&))0302329129145/(1517222+-'%%)%&(/85/()),6.7-3)+()**03//020&5477...43/.434/-%(&4.(*1:67;2()((-)&%)*..0<792-,-116630&,,5*%'+*+,5108**/0-%')+*''&'(,.,05110752*0-123900/243*-&&()&054./*&(%(((-.//3444/-.*0-19312)/*-.-.+1')5/4968*%,$-3*'*.078689987<5,--52'.&'*+&.5+434)/,0066:67776/;:-.54;;5&)')'/++$(**+12/&//02//7//08780&'&(&&*)/1*268:<//*21-),-:6::1-/4276/-,..425:85,)''+'*0650.-1.304'03100,,),0*).(/++1)*),2*1&*.8;-4(%)(#*&**'*(+-,/0/01+,*7-')').,*(+.-/07.((*+&.8.1+/1+'--+',.03881:7-/265-&,,/99*,/0131461304798;:6574-0./-26285.0(5456985+*#'(''+./-(+,+-/40173632))(%/')$465780240127//89-35,-*-&%('*'+)$$&(*(*,*(,31;89:;7664.000/6353:--.11&.0&2+-4+092('%&%**,.4/-/,2//-,/1004037861
@88fc769a-5cf9-4cd2-9dc6-8c165e2e0838 ch=263 read=62126 start_time=2019-12-13T04:43:51Z barcode=BC01 runid=2c9cf7bc05858273f10e7d7ec552fc0bd742dc3e
CTCTACGGGAGGCAGCAGTGGGGGAATGTGCACAATGGAAACCTTGATGCAGCAACGCCGCGTAGTGATGAAAGGTTTTCGGATCATTAAAGCTGTCTTTAGGGAAGATAATGACGGTACCCAAGGAAGGAAGCCACGGCTAACTACGTGCCAGCAGCCGCGGTAATACGTGAGTGGCCAGTGTTATCAGGATTTACTGGGCGTAAAGGGCGTAGGCGGATGATTAAGTGGGATGTGAAATGCCGGGCTCAACTTGGGTGCTGCATTCCAAACTGGTTATCTAGAGTGCAGGAGAGGAGAGTGGAGATTCCTAGTGGCCCGGTGAAATGCGTAGGGTGGGAAGAACACCAGTGGCGAAGCGACTCTCTGGACTGTAACTGACGCTGGGGCTCGAAAGCGTGGGGAGCAAACAGTTAGATACCTGGTAGTCCCACGCCGTAAACGATGAATACTACTAGGTGTGGGGGTTTCAACACCTCCGTGCCACCCGCTAGCATACATTAAGTATTCCTTACAGAATTGCGGTCGCAAGATTAAAACTCAAAGGAATTGACGGGGACCCGCACAAGTGGCAGAGCATGTGGTTTTAATTCGAAGCAACGCGAAAAAGTGCCACCGCACGGCATCCTTGCATTACTCTTAATCGAGAAATCCTTCGGGGACAAGGTGACAGGTGGTGCATGGTTGTCGTCAGCTCGTGTCGTGAGATATTTGGGTTAAGTCCCTGGCGAGCGCAACCCTTGTCGTTAGTTGCACTACCATTAAGTTGAGGACTCTGGCAGAACTGCCTGGGTTAACCAGGAGGAAAGGTGGGGATGACGTCAAATCATCATATATGTGTAGGGAGCTACGTGCTACAATGGCTGGTACAGAGATGCAATACCAAGTGAGTGGAGCCAAGCAAAGCCAGTCTCGAGAAGTTCGAGTTGTAGGCTGAAACTCGCCTACATGAAGCTGGAGTTACTAGTAATCGCGAATCAGAATGTCGCGGTGAATACGTTCCCGGGTCTTGTACGCACCGCCCGTCACACCATGAGAGTTGGCAATACCCGGGGTCGTGAGCTAACCGCAAAGGCAGCGGCCGAAGGTAGGGTCAGCGGTAGGAGTAGTCGTAACAAAAGGTAACCGG
+
+11414)65,.42*21./2,493(-''#*'',-/51/,$'+&.,10/+()$$&(,($'(''+-'(+*+,,-7+/*269-3(7-1/(2)12((-0+656;5(,4+)*+1.-4../6(41+1,)',/4+(**,.-38.00+,*-+()++-0/2-'++'-..1708/0/+&+**($&)+++%'(,-15///$*'$+2+*./1;:8529-*)*.00565;88:8::44442/5095,,+*).47.+02)345400+)0)036///--002412+66457.6-,,234../12662/+,*/2-+))*,5)')1)5-'(*,)%&&)+0/-08+*,:87*,+&((24.8//84/2.&,+3(&(,.+*120..0-56:588634311/.11133*20,,6(),)')+95.4.***-0+-*+5**(.)(+,),4877906)'*+28-/80(+)+,%&-,,(*(**(,423428:6+.;04.2124545724./*&,++%(&)$,((&'()+43*,136::.:/1,(.(/('&*%*,'',1*+///;;09.-55*.*-/.10470&33,2,+(+0111()(**'+'()31-,-5-:;.2323/(/+%,775&&-1665+%/*-7(,)&)'0/54758+)*%+%+%%))'/)0)//,+'))))04,4427:.270)1+,-68,3,,79915556919.028880/000999766786566'51(05769891385,).&.&)(+,20,3;/2-'-2,8,)+6+'./22259-3/.'()+*)2:07753-.,*,)/366454483,.&$$3()0-2-((%('+*&1/0*-.12::9<711281&*'(')&2,-)*4.'+----&(/76674;44;:980/-2((+(%,))(-.(/+'&(('&**5.%'7/70'.+-2/8;9974,5()%'&(297+#&+)').3525606*.1486;64433,%%&(1.1+,/;.11/323866++00635/,-0*&(()00855472*0+0-2+-/312.90/0453325;23;4.0,))).-+*))+(-,2.3..50/1:)*+1-*,-7,-2343821+1-,%(%$%)(*.*2(+0(-+.,-,--.20101%2.(+)'%')379;7:9.(/-45;88*9
@3198451b-92a1-4cba-8b0f-8074a4539e4c ch=31 read=145638 start_time=2019-12-13T04:44:00Z barcode=BC01 runid=2c9cf7bc05858273f10e7d7ec552fc0bd742dc3e
CCGGTTACCTTGTACGACTTCACTTTAATCGCTGGCCCTACCTTCAGCCACTGCCTCCTTGCAGGATTGGCTCACGGACTTCGGATGTGCCAGCTCTCATGGTGTGACGGGCGGTGTGTACCAAGAGACCGGGAACAGCGTATTCACCCGCAACATTCTGATTCGCGATTACTAGTAATCTGGCTTCAGGCGGGGTTTCAGCCTACAATCCGAACTGAGACTGGTTTTGCAAGGATTTGGCTCCACCTCACGGTAATTGCATCTCTCTGTACCAGCCATTGTAGCCGCGTGTGTAGCCCTACGCATAAGGGGCATGATGATTTGACGTCATCCCACCTTCCTCTAGTTAGCAGGCAGTCTCGCTTCAGTCCTCAACTTAATGGTAGTAACTAATAACGACAAAGGGCGCTCGTTGCGGGACTTAATAACTTTATCTCACGACACGAGCTGACGACAACCATACCACCTGTCACTTGCTTGTCTGAAGAATTTCCTCGATTAAGAGTAGTAAAGGGATGTCAAGTGTAGGTAGGTTCTTCACCCACGTTGCTTCAGATTAAACCATGCTCCGCTACTTGACCTGCGGGTCCCAAATCAATTCCTTTGAGTTTTAATCTTGCGACCGTACTCCCCAGGCGGAATGCCAATGCGTTAGCAGCGGCGGCACGGAGGTGTTAGAGCCCCCACCCTGGTATTCATCGTTTACGGCGTGGACTGCACCAGAATTAATAATCCTGTTGCTCCCCACGCTTTCGAGCCTCGCGTCAGTTACAATCCAGGAAGTCGCCACTGTAGTGTTCTTCTAATCTCTACGCATTTCACCGCTACGCTGGGAATTCCACTCTCCTCTCCTGCACTCTAGATAACCAGTTTGGAATGCAGCACCCGTTGAGCCCAGGTATTTCACATCCACTTAATCATCCGCCTACGCTCCTTTACGCCCAGTAAATCCGGATAACGCTCATACCCACCGTATTACCGCGGCTGCTGGCGTAGTTAGCCGTGGCTTCCTCGCCAGGTACCGTCATTATCTTCCCCAAAGAGATAGGCTTTACGATCCGAAACCTTCATCCCGCGCTTTCACGCGGCGTTGCTGCATCAGGGTTTCCCCATTGTGCAATATTCCCCTGCTGCCTTAGGG
+
3,-0/:.//5/---./-1361'(*75.72,&&&&''(+'&'&&'*%(0,$)+$',*.+.,+)$*'$1&*)+-2135:789;2&)..+0%/--'+&(&&&)+/,,,234/89969640+./-40+&)+,76(2/+-/%(+1147</088)*20/1(0872459;0.-.-30-.0()*.,+))(,/,,(()200+,+(+,.-238/101714('**/,./,-311039:*$-*4'/'2971775670242/)+)+*)%,&(+--675/-+))$,-,007038&%&%%%#'(21774///9.*+1$0'&02-67+-55222227<60023889-:5-*23297824('-.1/).++.1016331%'(1&('///./++(&%1,0072235562./(*+-,-,,76+.1+)*,,22/8,-)974,0+0*(((''&'&(()()*+-014+*4331021&437151-&-,)01-/31)*%&&&'&(')$&'*('&(11/444212+1-((../.-49+-43665452&+('&$.((*)/.0447-$(('$(,*9,+,0.%&+0)1/2*4-,+/,06*+0-)*&'$$%#&'%+.-.0*')**-+5/8.*,36++--:<..90122,,-/17&.'*+6<93-/64-637310/.3002*.,(''%*(*+*//-,-,+'*%+'/*'(,%,140(%+*)((+,/0;9699317:./+322436400%*'+/2*)(++($)(-+.-,+.-*+,163.)-**09+.(*.896-''((0./.8010&.3'()&%'%')(-6)..*''''$050350),5+0232/214..:8/+//)+2)1%-*+&&(&3,44+)-/,2/.0,,..-.'-,/.**--2-1++,7:8,402.'(%&)).*&&&-&(.-0)$*(+)085-'***9+%$+'7-86)3421483154578/-53-.-/5,()*/4.,3-,28:331/04712-35+%%(&'&1**5830.2///2-2*)(()-2:55260638-*-'%,/))-*+/.-06477439023829;;*+3+''(*'*-*++68,+*,-,)'+('02150239++'*&(''))')*.18431;,*(***04,4922;-/591+).+.,40'035:,5+)(-.11/),+++.)
@8280a94d-ac59-41d0-aa38-b6eca56514d1 ch=327 read=54585 start_time=2019-12-13T04:43:55Z barcode=BC01 runid=2c9cf7bc05858273f10e7d7ec552fc0bd742dc3e
CTCCTACAGGGAGGCAGCAGTGGGAATAATGTGCACAATGGGCGCAAGCCTGATGCAGCCATGCCCAGAGTAATGAAGAAGGCCTTCCGGGTTGTAAAGGAAGTACTTTCAGCGGGGAGGAAGGGGTAGAAGTTAATACCTTTGCTCATTGACGTTACCCGCAGAAGAAGCACCAGCTACCGATGCCAGCAGCCGCGGTAATACGGAGGAGGTGCAAGCGTTAATCGGAATTACTGGGCGTAAAGCGCAGGCGGTTTGTTAAAGTCAGATGTGAAATCCCCAGGCTCAACCTGGGAACTGCATCTGATACTGGCAAACTTGAGTCTCGTAGGGAGTAGAATTCCAGGTGTAGCGGTGAAATGCGTAGAGATCTGGAGGGAATACCACAGGGTGGCGAAGGCTGGCCCCTGGACAGACTGACTGGCGCTCAGGTGCGAAAGCGTATGGGGTAGAAACAGGATTAGATACCCTGGTAGTCCCACGCGTAAACGATGTCGACTTGGAGGTTGTGCCCTTGAGGCGTGGCTTCGGAGCTAACGCGTTAAGTCGACCGCCTGGAAATTACGGCCACCAGGTTAAAACTCAAAATGAATTGACGGGGGGCCACTGCGGCGGTGGGCATGTGGTTTAATTCGATGCAACGCGAAGAACCTTACCTGGTCTTGACATCCACGGAAGTTTTCAGAGATGAATCGCCCTTCGGGAACAGCAGGACAGGTGCTGCATGGCTGTCGTCGCTCGTGTTGTGAAATGTTGGGTTAAATTCCGCAACAGGCGCAACCCTTGTCGTTAGTTACCATCATTAAGTTGACTCTGGCAGGGCTGCCAGTGACAAGCTGGAGGAAGGCGGGGATGACGTCAAATCATCGCACCCCTTATGACCTGGGCTACACACGTGCTACAATGGATGGTGCAGAGGAAGCGAAGCCGCGAGGTGAAACAAAGCCATAAAACCATTCTCAGTTCAGTTGTAGTCTGCAACTCGACTACATGAAGTTGGAATCGCTAGTAATCGCGAATCAGCATGTCGCGGTGAATACGTTCTCGGGCCTTGTACACACCGCCCGTCACACCACGAGAGTTGATAACGCAGAAACCGGTGGCTAACCGCAAGGAAGAGCTGTAGGTGGAAGTTGATGGTTAGGTGAAGTCGTAACAAGGTAACCGGAAGATAGAGAGGCGGCGGCAGTAGGTTAACACAAAGGCCACCACTCTTCAGCACCAATATGCATGGCGTT
+
+,/-$'+,.5/+500234//2/8./....+$*&&(++41073-*+-3*.85323110(.0032/*'$&'$(')()13&()*,2:21.,/5609/+53,()')&**+45.,',*-76('-(),*10(')%'&&+--0-/0.+4,('*++2-,)*)''(/8.)*+*,+&**)+46;,*(($&&'%,+.0.0//064/-2.-653257;301)++),/0../3/;/9/80323584447;786679/,+(,*.31,1565,32241/06++-13.*+60,266,)280011-0/0188.51122223711122546123(''&)&()),-0((+-*%()0,-0.22'+-4.11.//.861,+'(&../+()*-888;2020).20.4/,-+/1,-4;3/-+)1+'-.-;4+*582+*',*432.&',()--4/17775''(('(-.%&&&1,*'$/,'+2,1(/-++-0.:<0/191220:5)',)+,,/;87../--1+**.*9/33329-/33<3050,07,((/**3,6,,+*)**%(%)),07/022478403.)'%&()'+(-.05+&.)((/*:3:90/11/:83,((,//515.+399*/)$&%&#&%%))&+,*,/8887;7<97:7<10011:3)313005&'(*)&$$&(+*24749334889,--61.2..7;4/('()*2,,('&(,,,-11/71-.,$($$.*13*...-.3338:3;3214513,(*-.55(4.+*(*471-6,).4/80)&*&)*(,/-6()12395/280+-%(('7),+8106<465+2.0(,%(%#%--1)53(14+4.'643333677411147/.0+0/753:;24611112:9:6/008722',)*(+,,.//39,/:888850.*,&(#'(*,/601;7987566-.()*+/,..-5-.5681-++)+/4*.67-&-9,.5;<9899:<98:14667,+.+()*+0197-0*++33-0/,-//+.*),2*32655013-0016675:33;79/110178:17185.174.7/59433.35.,*.*,*+,-+1854;9122..,++),*+))*59333120$0#%&-))1796252)+9:;5637.0.,*+,-473859674&&'(1)))'(,/)0,&)-.-.96672937*4.8:9:9:7/---)'(&%',*+,+.22/(+--1,71803.01()+0+&(($%,.06+)*++8/.%$&%$)%''%&$""
@0999a610-2fe9-4ab3-8eb5-272a550480c2 ch=59 read=88544 start_time=2019-12-13T04:43:54Z barcode=BC01 runid=2c9cf7bc05858273f10e7d7ec552fc0bd742dc3e
CTCCTACGGGGGGGTAGCAGTGGGGAATATTGCACAATAGGCGCAAACGTGCAGCCATGCCGCGTGTGAAGAAGGCCTTCAGGTTTATGCAAAAGTACTTTCAGCGGAGGAAGGGAGTAAAGTTAATACCTTTGCTCGGTGACGTTACCCGCAGAAGAACACCAGCTAACTCCGTGCCAGCGGCCGCGGTAATACGGAGGTGCAAGCGTTAATCGGAATTACTGGGCGTAAAGCGCACGCAGGCAGTTTTGTTAAGTCGGATGTAAAAAAATCCCGGGCTCCAGCCTGGGAACTGCATCTGATACTGGCAAAAACGAGTCTCGTAGAGGGGGTGCATCCAGGTGTAGCGGTGAAATGCGTAGAGATCTGGAGGATACCGGTGAGAGCCCCTGGACGGAACTGACGCTCAGGTGCGAAAGCGTGGGGAGCAAACAGGATTAGATACCTGGTAGTCCACGCCGTAAACGATGTCGACTTGGGGTTGTGCCCTTGAGGCGTGGCTTCCGGAAGACTAACGTTAGTCTTACGCCGCAGAAGATACGGCAGGTTAAAACTCAAATGAATTGACGGGGGGGCCCGCACAAGCGGTGGAGCATGTGGTTTAATTCGATGCAACGCAGAAGAACCTTTACCTGGTCTTGACATCACAGAACTTTCCAGAGATGGATTGGTGCCTTCGAGACTGTGAGACAGATTGCTGCATGGCTGTCGTCAGCTCGTGTTGTGAAATGTTGGGTTAAGTCCCGCGAAGAGCGCAACCCTTATGCTTTGTTGCCAGCGGTCGGCGGGAACTCAAAGGGAGACTGCCAGTGATAAACTGGAGGAAGGTGGGGATGACGTCCAGATCATCGCGCTATTACTGACCAGAGGGCTACGTGCTACAATGGCGCATACAAAGAGAAGCGACCTCGCGAGAGCAAAGCGGACCTCATAAAAGTGCGTCGTAGTCGGATTGGAGTCTGCAACTCGACTCCATGAAGTCAGGAATCGCTAGTAATCGTGGATCAGAATGCCACAGTGAATACGTTCAGGCCTTGTACACCGCCCGTCACACCAAAATTAAGGTTGCAAAAGAAGTAGGTAACCTTCGGGAGGCGCTTACCACTTTGTGATTTATGACTGGGGTGAAGTCACTTAACGAGTGGCACCGG
+
/500,-/(,./.-)%(*../539:,)-+.4/,,/+5+,&131.13/((&)+//&/506477*.6875)*0(*-*-/6523')13;,,,6-963)'++*19-,/1.0*(--.,+,&%'(.21-,0.7.05211/*.02%&3%$$&*/+-71.0333)(/.-,*)&(+&(()+,.+/126302&31615/50.50.1(+*(+(/.0*/66.:/9/8122/3//278964116;96766,3/44.50/,:;:,619/)()'&(%((+.12582/,23,-77782(.$-0,0734243//001(().+((&*()-,.&2'%**.15798,()*')'('++,-*&+.1,)(,,3;3--4*)+:872''$&-/9730)).335828--+%$,+,,,*0555,'*&&+,***--;769864)-.+$)+:6;;-(-/7;17(67,2/*+44049)-4001812).+437898(-,*,-98610-3/0,)*.*,1/:)160/07+-76;4531&4*)*+*121022)*,)*)+(&(-1-&/)&&+'*1/23**&**775:800544;733373600(-1520))-6+)*-./502052460///4&+,34;:093<4303.669867&&/,+,258,41,.85373012//267,'&,+04,17,/*))+*+128)6*(*6')76:6)%)(%,)*,-./2%.'-'')645853;9879815,+,+,444435/.+*)-(&'6+6619140/91((.(('&()*121458((,&)+*-.+*3/.492155902)0+2<3250276:,(**'*+877861342555922233-,'()+..,56)*0/27737+-)&,--0/**%$$%%$$&%'*9;72'1.3,*++'*.88473933997997,868+)((+*)+9576577..,('*,00-)+,8--/,.-+148---56556369936)*&2*3*),,25:8460,2*%-+68120-3--.&,)).*-+.(''/*7,-.989887..+4029:34-152070012588()42+-1-,*/+,707:/.82/0-.+''&)).),0-72-0/68+&++**))&&'/-75;85</*0/*..4.-24/3.51-0342:700243.+.--*++101/++-,)/*&%'('&&#''')
@64bb35b3-8831-41f8-8f2c-0661d542b4d4 ch=2 read=25663 start_time=2019-12-13T04:43:55Z barcode=BC01 runid=2c9cf7bc05858273f10e7d7ec552fc0bd742dc3e
CTCGAGGCAGCAGTGGGAATATTGCACAATGGGCGCAAGCCTGATGCGCAGCCATGCCGCGTGTATGAAGAAGGCCTTCGGGTTATCAAGTACTTTCCAGCGGGAGGAAGGTAAAAGTTAATACGCAGCTGCTCATTGACGTTACCGCAGAAACGCAGGCTACTCCGTGCCAGCAGCCGCGGTAATGCACGGAGGGTGCAAGCGTTAATCGGAATTACTGGGCGTAAAGCACGCAGGCGGTTGTTAAGTCAGATGTGTGAAATCCCGGAGACAGCGCAGGAACTGCATCTGATACTGGCAAACTTGAGTCTCGTAGAGGGGTAAGAATTCCAGGTGTAGCGGTGAAATGCGTACGAATCTGGAGGAATACGGTGGCGAAGGCATTTCGGACTGGCGCTCAGGTGCGAAAGCGTGGGGAACCAAACAGGATTAGATACCTGGTAGTGCACGCCGTAAACGATGTCGACTTGGAGGTTGTGCCCCTTGAGGGGCGTGGCTGGGAATAGCGAACCGATAAACCGCCTGGAAGTACGGCCGCAAGGTTAAAATGGAAATGAATTGACAGGGGCCCGCACAAGCGGTGGAGCGTAATAGTTTTAATTCGATGCAACGCGAAGAACCTTACCTAGTCTTGACATCCACGGAAGTTTTTTCAGGATAGAATGTGCCTTCGGGAACCGTGAGACAGGTGCTGCATGGCTGTCGTCAGCTCGTGTTGTGAAATGTTGCCAGTCCGCAACGGGCGGCCGCCATCTTTGTTGCCAGCGGTCCGGCCGGGAGCCAGGGGCTGCGCAGTGATAAAGCTGGAAGTGGGGATGACGTCAAGTCATCCGCCCTTGACCAGGGGCTACACGTGCTACAATGGCGCATACAAAGAGCGACCTCGCGAGAACAAGCGGACCTCATAAAGTGCGTCGTAGTCCGGATTGAGTCTGCAACTCGACTCCATGAAGTCGGAGATCGCTAGCAATCGTGGATCAGAATGCCACAGTGAATACGTTCCCGGGCGCATTTTACCGTCACACCCTTGGGAGTGGTTGCAAAACGGGCTTAACCTTCCGGAGGCGCACCGCTTTGTGATTCATGACTGGGGTGAAGTCGTAATAACCCGG
+
+/*&$(((&()%)*05-+2.-3/*)*+5:4.40,).04+15887910..+.233514344430001143)&)*006697.9858%-+.-)+--3:51)(+)26.)/-.*-0)+89+,.707,++%'*+)(%%(0'3()+;437+4,)))%*(%(&'&,+%%'''8713362311'19112,-..)*'+&&-0,.+(*+.10/1.0/0/01+1.).)%*,2322()&()%'$+&+,.2.')*-*.937,00+33+&&$&$(0+)1.)()&#$%%&'(,&1+0,-1312.7--..,1056211*)+*+),-..5152,+*0/2,0)%.*3,3++798864443:+%'(*)+6(1$+,*(())0-,1)-2,)*,.3.60.,,',+&*-)(32-1-*(&')46,070--+*.-*)30843))%+'30'2.(3&:+-.77438)**(&&'*+.124;:9:<;4.-,),/.32/6-/***--+-/0+(%$#%$)162+)())()(*('&&&''&%%)&%%&*2,.604)%(&'&&(+*+&,.-52210375:82,(&+1*+01828105',)02,9.'*'-1403---(.)(+*/+*,)//<<,216:50122,5---1.,)'/,2/,,'((.'457371+,*..0130.,,*/08:;121,,(''$),*1114:8:8)6/38488::6856//3222/11+2++)&&+2276./01363+.,(+419/*'10*8(/,0134464:)+&''+*&#((+*++-**/2/09/.0+721-013+'((%(*(()+))))**+*&*++5487(%)&,)('',&(,,*746887811166968%$$%'*2054:3189+))&($)(()+4144:6..-.0+2/117*&)&'311.06201,(-&*++$**306967&&/7/+125777.7+0.0'7,,4.,*,--,-*+'&$%&'-*5+%)**)+()*0,(*13/,*()*././899;:::5331487,(+&-//8;98:8878&')*'(%&"$$$$%*+(*,*+'-,'&)%))%&(*1)6*).0,'$&$&%&&.)+'%'((+/((''%'$))&)-00,/268<87832231/2---,-**21-0+&,*/.(0-
@24391a96-c727-4d04-888d-be28222f4cad ch=437 read=90030 start_time=2019-12-13T04:44:00Z barcode=BC01 runid=2c9cf7bc05858273f10e7d7ec552fc0bd742dc3e
CCGGTGCCTTGTTACGTTTCACCCCAGTCATGAATCACGAGTGGTAAGCGCCCTCCCGAAGTTAAAATACCTGCTTCTTTGCAGCCCACTCCATGGTGCTTGTGACAGGCGGTGTGTATGCAAGGCCCGGGAACGTATTCACCGTAGCATTCTGATCCACGGAACGATTCCGACTTCAGGTCAGGTTGCAGACTCAATCCGGACTACGACGCACTTTATGAGGTCGCTTGCTCCATGAGGTCTTCTCTTTGCTTGGCGCCATTTGCTTAGCACGTGTAGTAGCCCTGGTCATGGGGCCATGATGATGACGTCATCCCACCTTCCTCCAGTTTATCACTGGCAGTCTCGCTGAGTTCCCGGACCGCTGGCAGCAAAGGATAAGGAGTTGCGCTCGTTGGGACCAACCCAACATTTCACAGCACGAGCTGACGACAGCCATGCAGCACCTGTCTCACGGTTCCCGAGGCACATTCTCATCTCACAGAAACTTCCGTGGATGCTCAAGACCAGGTGATTCTTCGCGTTGCATCAGATTAAACCACATGCTCCACCGCTTGTGCGGGCCAAATCAATTCATTTTGAGTTTTAACCTTGCGGCCCGTACTCCCAGGCCCAGTCGAGCTTAACGCGTGGCTCCCGACCGCCTCAAAGGGCGCAACCTCCAAGTCACGACATCGTTTACAGCGTGGACTACCAGGGTATCTAATCCTGTTGCTCCCCGCTTTCGCACCTGAGCGTCAGTCTTCGTCGAGGGCCGCCTTCGCCGCAGTATTTCCTCCCAGATCTCGCATTTCACCGCTTCACCTGGAATTCCTCTGCAGGACTCAAACGCGAAATTATCAGATGCAGTTCCCAGAGTTGGGCCGAAGTTTCACATCTGACTTAACCGCCGCGTGCGCTGCGCTAGTAATTCCGATTAACGCTTGCACCCTCGTATTACCGCCTTGGCTGCTGGCTGGGGTTAGCCGGTGCCTTCTTCTGCCCAGGTAACGTCAATGAGCAAAGGTATTAACTTCTCCCTTCCTCCCCGCTGGAAAGTACTTTTACAGCCCAGAAGGCCTTCTTCATACGCGGCGCTAACGCATCAGGCTTGCGCCATTTATTACCAATATTCCCCTGCTGCCTCCGTAGGAG
+
63+-/&+'(*(2,))+)52/*-))''$*,3343;51*('&&&2768:)/46:8302+)*,)+3.:6*%&'.'#(,4.287++,'36-',+77(+.21('&*&,,33*17/05,.,+*('$++*0+5.)-2,/,09844/-&****%447895+,,64-()),)**..68850(/*(&%***+''003/0.15675'+')+.3440.0--.+-(/17801-,+%*.'*3/..00/&&*))+')).*1.2:6-&)(%+..07,06**(*)(++%)-/2/-(%(118.-0488,2-.0151,,+,,*)%)/31335,55,'0.287631/./466*/.566-:.,-2/,.%'6./38:31+'.(*44675960%0.7*,-20+.),'),.,,,*(*,-61-.+.+*/.6.-+354:5/&+&%'()*++*',$***0/./4*+)/*-9/5-&%*+0/,/*1.4/4-(+*/+%(+-51&),-,,*&%)(24.459642448,2(&)/2733752.1+**0806;70032501122-++:):;:72,.-1-523.*-,'(-*+-(2(6-4.')))*.1.:1/.::-22+5;;-3/203///,112($(%)*,%$$&&*)&$(/021+.-123012+,&').54.((*,(+436*9,/:.-$)/3/528*7/32/%'*184775599+,&1/+,//+.*)+-*,,(--256688543300)+*-33,%)672.,.+273224542.,,-..30.-.%%)4,5521.1/--74.2)+)).0)0.+-*(((46,'((*13;9/450-.0)*')./,/.+)')&&,&%'&'+*-.5+211)0'*.,-.1//1227460217,*(&&',10&,310&'').800,./14--,*+(+)+0&*)'(+5-2)&%#&&'%''-.-213.++04/6,&'0''*).64-/+0-.4./5*,('&.*/069/:-)'+.((.,,,26-1/(+(-+676.''*%&%,*+-*++*5.*,('25/4&/&'-,3,1().*(.9.3;+**)663+-0/(+/*()'%/20,*)*()-,%&)'+)))+/,-600('(&&**)'(&&((%&&.0*78346/0.46*+7'$(%&0:/5///8,5****+*-09.82++(,(&)
@d05822f7-d798-4187-bdac-3a5b69913e67 ch=124 read=101455 start_time=2019-12-13T04:44:04Z barcode=BC01 runid=2c9cf7bc05858273f10e7d7ec552fc0bd742dc3e
CTCCTACGGGAGGCAGCAGTGGGGAATATTGCACAATGGGGAAACCCTGATGCAACAACGCCGCGTGGTGATGAAGGTTTTGGCGGATCGTAAAGCTCTGTCTTTGGGAAGATAATGACGGTACCCAGGAGGAAGCCGGCTAACTACGTGCCAGCAGCCGCGGTAATACGTAGGTGGCGAGCGTTATCGGATTTACTGGGCGTGAGCGTAGGCGGATGATTAAATTAGGATGTATGAAATACCCGGGCTCAACTTGGGTGCTGCATTCCAAACTGGTTATCTAGAGTGGAGGTGGAATTCCCTAGTGTAGCGGTGAAATGCGTAGAGATTAGGAAGAACACCAGTGGCGGCGACCTACCGGACTGTAACTGACGCTGAGGCTCGAAGCGATGGGGAGCAAACAGGATTAGATACCCTGGTAGTCCCGCCGTAAGCTTGATGAATACTGGGTGTGGGGGTTTCAAGCACTCGTGCCGCCGCTAACGCATTAAGTATTCCGCCTGGGGAATTACGGTCGCAAGATTAAAACTCAAAGGAATTGACGGGGACCGCACAGTAGCGGGCATGGTTTAAATTTAGAAGCAGAAGGTACTTACCTACATGACGGCCTTGCATTATAGCAATCGAGGAAATCCCTTCGGGGACAAGGTGACAGGTGGTATGGTTGTCGTCAGCTCGTGTCGTGAGATGTTGGGTTAGTCCGCAACGAGCGCAACCCGCTATCGTTAGTTACTACCCATTAAGTTGAGGACTCTAGCGAGACTGCCTGGGTTAACCAGGAGGAAGGTGGGGATGACGTCAAAATCATCATGCCCGTATGTGTAGGGCTACACGTGCTACAATGGCTGTTACAGAGATGCAATACCGTGAGGGGTGGGCCAAACTTTAAAACCAGTCTCAGTTCGGATTGTAGGCTGAAACTCGCCTACATGAAGCTGGAGTTACTAGTAATCGCGAATCAGAATGTCGCGGTGAATACGTTCGGGTCTTGTACACCGCCCGTCACCATGAGTTGGCAATACCCGAAGTCGATGAGCTAACCGCAAAGAGGCAACTGACCGAAGGTAGGGTCAGCGATTGGGGTGAAGTCATGGCTAAAGGTAACCCGGAG
+
+-0&%(.-5/(-,/+111.23780,56/922//,.',*',*(./-64(),8464'5273//-++0138,++*&(4*6-32.(/+/75:95636-**-343326<;/6--.+026952/2198.93,*+.,/'+/,02--++-0.0/124/45..-('//0218,0,+)313,5,+/,+0/455570+2),'4/.+/0:/1.*-(%*'+/%-347<::9,:,9/&0)(077,&($$&,2,-15:-177551,)),)-4./.3-,,-31:,976789916+,,34.-.&)&%&&(+-1,7,90)(*&1)+(++2920,5+*+.430..,,/7/57.3,.4279;565371/.*'%'&&%&&1+8972-06,..../034557566-()&&)&(188,&+*18,7-98207/.--'16()176432:0)'*)'+&(%'.***./4;5/42'8566479::+/83/(*%($&'*/038009131131+%).0885-/07:796784672((',))+/0.0%''&&--./:;013.5:+0./68898909<6469'+(()*,*+))+-.044-0:;,1(,)')'+.&*$%)''*)%'(*(+-+.2)*(&'&*)*-*'($/'&'&#''/*2)(''*()(25.1;.(26(6570200.22.+0+,&&',*--.*+,,,2////089778670)'+368<883)2&--0,),128--465;2329*&&)*+04191/130043,4,),.41-:.+)05/4543'-/./14489:;537108595;79.+4-/:/811;:4510/--436:9+/03;:2:+97/*//54440(7;7;979,,%',20+11:45/-+-+'$*.)+,.4783:223:82.,+,**&)/-0+9<;84<:1;<92835667/*-.28(6%7)--'387960;5/182242237845121986.*/,*)//460800.2&'7452/.0167722-.+.1:757.168-50/.1910+-+-04296*,.)+&*)**))+7)+675(040++/.-0&%*--/00.5/.')).(+$(%()%'%(&,2-.0+4/32,/0.+.0102229;600.2)+.-60655191-6/3.2))+1+'
@df1b1c2f-06f7-4853-905d-649064fec450 ch=103 read=115291 start_time=2019-12-13T04:44:17Z barcode=BC01 runid=2c9cf7bc05858273f10e7d7ec552fc0bd742dc3e
CGGAGGCAGCGGTAGAATGTTGCACAATGGGCGCAAGCCTGATGCAGCCATGCCGCGTGTATGAAGAAGGCCTTCCAGGTTCTTTCAGCGGGGAGGAAGGGTAAAGTTAATACCTTTGCTCGTGGCGTTACCGCAGGAAGAAGCACCGGCTAGCTCGTGCCAGCAGCGCGGTAATACGGAGGTGCAAGCGTTAATCAGATTACTGGGCGTAAAGCGCACGCAGGCAGTTTGTTAAGTCAGATGTGAAATCCCAGGCTCAGCCTGGGAACTGCATCTGATACTGGCAAGCGAGTCTCGTAGAGAGGGGTAGAATTCCAGGTGTGGCGGTGAAGTGCGTAGAGATCTGGAGGAATACCGGTGGCGAAGGCGGCCCCTGGACGAAGACGACGCTCAGGTGCGAGAGCGTGGGGAGCAAACAGGATTAGATACCCTGGTAGTCCACGCCGTAAACGATATCTCGACTTAAGGTTGTGCCCATGAGGCGTAGCTTCCGGGCTAACGCGTTGATCGACCGCGGGGAAATACGGCCGTAAAGTTAAAACTCAAATGAATTGGCAGGGGGGCCGCACAGGCGGTGGGCAATAGTTTAGTATTCCGATGCAACGCGAAGGAACCTTACCTGGTCTTGACATCACGGAAGTTTTCAGAGATGAGGAATGTGCGGCGGGAACCGTGAGACAGGTGCTGCTGGCTGTCGTCAGCTCGTGTTGTGATGTTGGGTTAAGTCCGCAACAGGCGCAAGCCACTTATCCCGCTGTTGCCAGCGGTCCGGCCGGGAACTCAAAGGAGACTGCCAGTGATAAACTGGAGGAAGGTGGGGATGACGTCAAGTCATCATGGCCCTTGACAGGGCTACACGTGCTACAATGGCGCATACAAGAGAGAAGCGACACCTCGCGAGAGCAAGAAGCGGACCTCATAAAGTGCGTCGTAGTCCGGATTGGAGTCACAGCTCGACTCCATGAAGTCGGAATCGCGCTAGTAATCGTGGATCAAGAATGCCACAGTGATACGTTCCCGGGCCTTGTACACCGCCCGTCACACCATGGGAATTGGGTTACCAAGAAGTGAAGTGAAAGCTTAACCTTCAGGAGGCGCTTACCGCTTTGTGATTCGCTGACTGGGGTGAAGTCGTAACAAAGGTAACCG
+
**.',5-&'%,()%,'/,&3,++%/21077/*),+4)-5,//.-0/+151878:6779653335.(*+..-+,/0)$'-1:,38.*&)'*/-(&*()'2+*(+430.8/9--12/70.28:1/3-,*-0.26/0,+)-,&*,(*++1,3.,,+,,8,-.1()&'&(*+5+-**0.+-+3,(,-/10(+*.5;3;12*()4)-,.2::822,5+,-//,.%--39931597+-7,0+23024*&&%)41,36/).-.0:+&)($$&),,-4333210-.../.8--'*%&&$'(),213.,))&((,)-.*,-1-5++25-,&&--,85-3,',3..-'())).//75-''*''$)&'*)(-,**)+.*(,./4/(+000,*,(+*)*++...',/10+*')&()57-.0&*(,3534//+(..0,04768+*234)))+)*,24:2-45,*)*-$/*)++(,-,&$,*/6./')&$#$&'%'$+)&++1*4,-0--))+(((+--,,2.,&.*),(11)'+*($+$&'*%%&)'*-3-//-,2867;42.+,%/*6'**.+)'00./,-*&()&***1-.,()&(*4('#*%)+1((*/.:604--.*+'*)./-0-*151/04/1/..0-1-++)*')*,1;4.,-(+)31.*+,-,/201%&&&,/064:67(&326+56450,()$'/./13301.--//9./--2''&*(%35-62/805034-&*+',((..-//('64(&-)++/0,'(7,.-)0/,*,+1,7)5+72*110124304'/,*+/18864//..003;;662.+*+++**((-0/+966635430-01066)+),+1(&%%%%&(/))(()%'*,034,,,%,(*().)(%)),)*((&*)*,01/%&.+4.1.-+(&(**&)*&,+3238*-,-092+.03023%*$'(+,+,%6*0)'')(%+')+++,./862131-*(&').*.,-%+**,&&+.6..'('+./.-++24424*'*(***+,%0)05220&2663.4,+,/.0;.58/*,-+++-4),%/(+%-('4/54(/&5/%('%%%'&()+%&(%%('6,754-,*7/-0)'),///60'**(&%,&'),-%'')(,-.03,)*)**+0'(*1006)+)++00/,
@cff65e95-5535-46dc-ba09-f1e01c4f292a ch=1 read=24813 start_time=2019-12-13T04:44:13Z barcode=BC01 runid=2c9cf7bc05858273f10e7d7ec552fc0bd742dc3e
TGCTTACTTCCGGTATTGCTTCGTTCGGTTACGTATTGCTGGTGCGCCGGTAGAAGTCGACAACGTCATTCCAACCACTACGCCTGTCGCTCTATCTTCCGGTTACCTTGTTGACTTAGTCCCAATCACGAGCCTCACCTTAGACGGCTCCATCCTGAAGAGTTAGGCCACCGGCTTCGGGTGCTGCCCTTTCATGACTTGACGGCGGTGTGTACAAGGCCGGAACGCATTCACCGCCCGGCGTTGCTGATGCGCGATTATAGCGGCTCCCGCCTTCACGGAGCCGGGTTGCAAACCGATCCGAACTGAGACCGGTTTTCGAGGATCGGCATGTCGCCATGTCGCATCCGCTGTACCGGCCATTGTAGCATGCGTGAAGCCCTGGACGTAAGGGGCATGATGATCTGACGTCATCCCCACCTTCCTCCGAGTTAACCCCGGCGGTCCCCGTGAGTTCCCACCATAACGTGCTGGCAACTTGCACGGGGCGAGGGTTACTTTCGTTGCGGACAACCCAGCATCTCACGACACGAGCTGACGACGACCATGCCACCTGTGAAGACCCGCCCCGAAGGAAACGCCATCTGGCGTCGTCGGGAACATGTCAAGTAGGTAAGGTTCTTCGCGTTGCATCGAATTAATCCATGCTCCACGCCACCGCTGTGCGGGCCCCGTCGAATTTCTTTTGAGTTTTAGCCTTGCGGCCGTACCAGGCGGGACGCTTAACGCGTTAGCTCCGACACACGGAACACGTGGAACGTGCCCCATCCAGCGTCCACCGTTTACGGCGTGGACTACCGGGGTATCTAATCCTGTTCGCTCCCCACGCTTTCGCTCCTCATCAGTGACGGCCCAGAGACCTGCCTTCGCCATCGGTGTTCTTCCCGATATCTACACATTCCACCCGTTACACCGGAATTCCAGTCTCCCCTACCGCGCCAGCCATCGTTAAGCGATGGACTTTCCGCACCGAAGGACGCGACGAGCCGCCTACGAGCCCAGCACGCCCAATAAATCCGGATAACTTGCGCCTACGTATTACCGCGGCTGCTACAGCGTAGTTAGCCGGCGCTTCAGGTACGCTCACGGGGCTTGCTCCCAAACAAAGGGTTTACAACCCGAAGGCCTCCATCCCTCACGCGGCGTCGCTGCATCAGGCTTGCGCCCATTGTGCAATATTCCCCACTGCTGCTCCGTAGGAGCAATATCAGCACCAACAGAAAGGTTAAATGACGTTGTAGGACTTCTACTGGCAGCACCGGGTGCTGAAGAAAGTTGTCGGTGTCTTTGTGTTAACCTACTTGCCTGTCGCTCTATCTTCCGGTTACCTTGTTGACTTCACCCCAGTCATGAATCACAAAGTGGTAAGCGCGCCCTCCGAAGGTTAAGCTACCTACTTCTTTGCAACCCACTCCACATGAATTGTGACGGGCGAGGTGTGTGCAAGGCCAGGGAACTGATCACCGTGGCATTCTGATCCACGATTACTAGCGATTCCGACTTCATGGAGTCAGGTTGCAGACTCCAATCCGGACTACGACGCATATGAGGTCCGCTTGCTCTCGCGAGGTCGCTTCTCTTTGCTTCATTGCTTAGCACGTGTGTAGCCCTGGTCGTAAGGGCCATGATGACTTGACGTCATCCCACCTTCCCTCAGTTTATCACTGGCAGTCTCCTTTGAGTTCCCGGCTTCATCGCTTAACAAAGGACAGGTTGCCGCTCGTTGCGGGACTTAACCCAACATTTCACAACACGAGCTGACGACAGCCATGCAGCACCTGTCTCAGAATGCAGAGCACCAATCCATCTGGAAAGTTCTCTGGATGTCAAAGAGTAGGTAAGGTTCTTCGCGTTGCATCAGGTAACCGTACTCCACCGCTTGTGCGGCCCCAAATCAATTCATTTGAGTTTTAACCTTGCGGCCATTGCTCCCGGGCGGTCGATTTATCACGTTAACTGGGCGCCAAACTTAAAGCTCAACCCCCGACATCGTTTACAGCGTGGACTCTGGGGTATCTAATCTTGTTTGCTCCCCACGCTTTCGCACATGAGCGTCAGTTACACATTCCAGAATACCTTCGCCTTCGGTATTCCTCCATCCCTACGCATTTCACCGCTACGCGTGGAATTCTACCTCCTAAAGTACTCTAGCGACCCAGTATGAAATGCAATTCCCAGGTTAGGCGGGGCTTCCGCACCTCGCCAAGTCACCTGCATTGCCCTTTACGCCAGTTATTCCGATTAACCTTTGCACCCTCCGTATTACCGCGGCTGCTGGCGCGGGTAGCCGGTGCTTCTTCTGTAGTTAACGTCAATCACCTAGTCACAATTAAACTAAATGCCTTCCTCGCTACCGAAAGAACTTACAGCAGAAATTCTTCATTCACGCGGCATGGCTGCGTCAGGGTTGCCCCATTGCTTTAATATTCCCCACTGCTGCCCGTAGGAG
+
$$).*)*+),''&+$+&%)231/244*8/9/0/02/8.0/32()%'+,/.,)')&(,-.28878787*.-&%,-.1(+'&*')/1781&',+./68:9870.7.-7,7+)&%')-4833534,/++++-+)((++**,())),/0,+)*0)%%+*%%*&%&,,/01;59'(/*+(+/-)874119)4+'&53)+++)+14,,**)(,5/22344798376&,,00//324;:5::/011/88/9/..60,*%&%'.,4+**'**,*-+92**67.3.,.320/9;69.2-(/%'*(--..--*'(,+.0-0391+59,*)%%-.889()+-//532822:796343.95.-6/12527120-.2(&')*&+'+00.5++-32128574675.56./23022..00-0+-*-23.631+(+104240/.))-/2-+-41)/53495737/-./(),23<603:787:877899/9/--(%$"&(*%3:88-'04+08*,-321-7-)$++,()+-))',/357//(*,.2/31,4.24378254046-,(++)797740,)&0/7.,,47,,*&)')--01:<3663.611288,+*-,&%%*+/3743,&),++*&-,88966321/25+-188((+4)<,..**+-10/)%''*+'-+((4+-6/-2-.73.,04%0(0:;72435-5,9;<.*+*-+.,,(.-3-5+'%'(7.2;9763428372211/6/--143334-3133855/*---01,1/.32/44-*,3.,,-,14/,1,/1:802267567;876678)1(&))2205212/.,$)))+*170.+.)*11..'%(**)-',1&++,,,-+..**&)'00:653-00--24'64+8057980112/,-0878642*./119&)69)+;10-/16,*)(-2.10149/:75.**16/.(-+,&-#$$%$/807/....994/55,/&%))-/)*(+,/077698..1211594.4((,.,)'((',+07*1-20/-,0-3328**())-.,2/(*/.2469577-,,+'((('%&$)))(()6*-.46/2/*'(&%&&''')$,-0''(&'&(,*)+0.69*406+4++,,-7.*+/(4*(&'(+--27796458325474-.0,.09664-.,,-+0,.,1&,,196224/+',*/-/01434*%'((,)'*'27/244-(-1553,,,'(-//8016,*20(/,394;92111,56-/0::76663(),2183.2555:6:76689847**01)--+.4/6)+157<;26.1,''++(&(+-*.619:9999:999:;4750005/1516*+(((,5882242,),277904/.,--26((4*+0+*((''&,//../*..)1,334.00/69*-2941.50-/.&/6.*+./0,)*34('),*,3574::.,&,+,+.,-'325).--+44(/'&'%%.*146/4.5325<832224*'%&%*(&')*+2223910*+46;68971,+,.)-226/2..8858&1'(-)'('*,-4661+)%%')//,342800-6/1/806++(')))((*15252670&(.6/*.0*%&%%(,*,.-,0*-+,.<118:77683,-583:45///.,/-1.1378:97274-0952;2**1-13<---0)*-.51$&*++8/(.-+,/4.7:3+3,,4./3+%$%$'%%.7++(&'&*1+5*0&&)55.3.+**540.+0/8,6.,+1(,,&%%*185451/+-.-.33.2003/&0&((()+49771.-.,%-('$&%&'),&3(7/687,2+('-*30--627789:8978815)''(+..0.,0/42;75:969/7+&*+,:%10-/)+(''%*+1-,2---))*-)*%%#$%&&(,-/196;7,9/))))-87-../.1.,+./.4$*&%'+81-.3521976665:0.+.'(&&+)('))*37519276/.-0--%,-3)0-51.)),/(*)+*28'%''(*0162+.'('--'*,01757545:354,')*-1-*'/,--85000--*)$%-0++-+)+('''')0.6(%'%$'%+...-.29549'2,34<;906)*+17')+/-../:82)+526622)*-030.00205246*1)',.+&,*.15/0/15259,%*,,.3(24+-/9883382,,--0-',*,9:724,+)(++3,(*%&&+(+.0).+((,%-&&28+-/+*-/38+.1:23986-*4)(&&%(+'%'$&))(,.*+62:35:675:899:59)(&#'(''#&+*(5.-.6/:;<8774-&.2251.-+3)-,%+))(.1/&%)%.$+-(+-5:411381:1406899398.13(&,)(/-,--$)%$*(((+)/7457<612223:,&*),01././3-08,2+&-..+)+1-)%$%)2,//919:7(+/-''$%(0*-06'/&
@75b8fa07-c833-4a46-b74e-9c09c0ff4a49 ch=9 read=23498 start_time=2019-12-13T04:44:14Z barcode=BC01 runid=2c9cf7bc05858273f10e7d7ec552fc0bd742dc3e
CCGGTTACCTTGTTACGGCTTCACCCCAGTCATGAATCCACCGAAGTGGTAGCGCCTTTCCCAGAAAGAGTTAAGCTACCTGCTTCTTTTGCAACCCACTTCTGTGACGGGCGGTAATGGCCTGGGCCAGAACGCGTATTCACCGTGGCATTCACCAGTCCACGATTACTAGCGATTCCGACTTCGCCAGGTCGAGTTGCAGACTCAATCGGACTACGACGCGCTGCCAGAGGTCGCCCTTCCCTCGCGAGGTCGCTTCTCTCTTTGTATGCGCCATTGTAGCACGATATTGTGGCTGGTCGTAAGGGCCATGATGACTTGACGTCATCCCACCTTCCTTCAGTTTATCACTGGCAGTCTCCTTTGGTTCCCGGCCGGACCGCTGGTAACAAGGATAAGGGTTGCGCTCGTTGCGGAACCAGCAGCATTTCACAGCACGAGGCTGACGACAGCCGTAGCACCTGTCTCACGATTTGAAGCGCAATCATCTCTGGGAAGTTCTGTGGATCTCCAAGACCGAGTGGAGTTCTTCGCGTTGCATCCAGATTAAACCACATGCCCACCGCTTGTGCGGGCCCCAAATCAATTCATTTGAGTTTTAACCTTGCGGCCCGTATTACTCCCCAGGCGGTCGACTTAACGCGTTAGCTCGGAAACCACGCCTCAAGGGGCACAACCTCCGTTGACATGTTTGGCGTGGACCTATAAGGTATCTAATCTCATTTGCTCCCCACGCTTTCGCACCTGAGCGTCAGTCTTCGTCAGGGGCCGCCTTCGGCTGGCGGTATTCCTCAGATCTCTACGCATTCACCGCTACACCAGATTCTACCCCCCCTCTACGAGACTCAAGCTTGCCAATTATCGGATGCAGTTCCCCAGGTTGAGCCCGGGGATCATCTGACTTAACGAACCGCCGTGCGCTTACGCCCAGTTCGATTAACGCTTGCACCCTCCGTATTACCGCGGCTGCTGGCTGAGTTAGCCAGTGCTTAGCTTCTTCTGCGGAGGTAACGTCAATGATGAGTATTAGCATATTCCTCCCGCTGAAAGTACTTCTAGCCCGAAGCCTTCTTCATACATGGCATGGCTGCATCGAGCACGCCCATTGTGCAATATTCCCCACTGCTGCCTCCCGTAG
+
2*,'+.&*438+.7//.&1180*3,.))(.-,/00:76-(-+'+)()**%$),'*'')(1/)%()-+$$&0+1)+-.%03/)379-433)$+*+,1+(--,))((,,2+0/0&--%%(*(&%#$)+/0$*$*))++22262.052617.,-6/,1,+-39'%&)*67102*-/336;42.,-.41)+-.1745./45957-05437.:35.1.,(%))+2..)),*)((&%+*.1'(51(-+1-)-(*)*-20-,-8-00..,2:4,/,-.,+.0.66.*()(&''%('2,&%&&&&'*/4*.-0(-6097710+*%()('++.0155241,././()/41/05:4121/(*,7/-04628.(./*))6284*4,6-856/02-7108:.53*1168*)()+8*/045502/)**.*&&#)$(&)-00;0-.-.'-$)'&))/18566662/00*%')+-7:6896-/((%%/4+)'&$'$(())1*+0,.-06**%*(.42/0+2*1((,+'(+)++'')+,*)+/:88;63442612050)(&--3.<79;2414/3-+*44...0+/-1(40-2-(&&)-517170+,3.*+,/75)+(-,*2-,-/42*(,)(&%'+))&%&*2+*.,,/.0,4.9/4/*+*%()+,%'*&&/300/0421,*&1/3/020.01-/).&''*.23.-/)**.-01-)($%##%)-1-035118/2+%$,3))**/24,%*%'/7.,())*('%%),)))*,,,303)+/'-86207010***%)'&''&&,)$)*3111(*+./,-/.202-50*+30277/.('%')543/1.011565.-0/-00+20--.+,,.-3**'''+*./1$,&('+*,865,/'&*&+),-505*+),*%,+)*//.*(&&2*-&%.65/,-((+-)'($%)-.2)'&+)3'(**)(.+-,2-1.384313,/*++*--(,(301/20.(&$'%()10..3$0.'$'%%$'-3,-1...210&(%*/7332202.,''%&%(')('')$%$%'),)1+(&-.**/*'+*+-+(%&(-+&%%$&+,3:55:7+,+,$$&))%()..220&+)(%$&$((01-'1712151;2.2-307,$(**-*)*,*05+,0+-
@5b5ff7c8-c494-479f-b931-87bbd88549b9 ch=327 read=54615 start_time=2019-12-13T04:44:29Z barcode=BC01 runid=2c9cf7bc05858273f10e7d7ec552fc0bd742dc3e
CCGGTTACCTTGTTACGACTTCACCCCAGTAATAAATCCCACCTTAGACCAGCTCCAGCTGCGCGCGGTTAGGCCACCGGCTTCAGGTGTTATCAACTCTCGTGGTGTGACGGGCCTGAGGCCGAACGGCAATTCACCGCGACATGCTGATTCGCGATTACTGTGATTCCAACTTCATGTAGTCGGGTTGCAGACTACAATTGAACTGAGAATGGTTTATGGGTTTGCTTACCTCGCGGCTTCGCTTCCCTCTGCACCATCCATTGCTTAGCACGTGTGTAGCCCAGGTCATAAGGGGCAAGATGATTTGACGTCATCCCGCCTTCCTCAGCTTGTCACGCTGGCAGTCTCGCTAAAGTCCCCAACTAATGATGGTAGCTAACGATGAGGTTGCGCTCGTTGCGGGACTTAATAACATCTCACGACACAGGCTGACGTAACCATGCACCACCTGTATCCTCATGGCTATCTCTCCATCTCTGGGCCTTTGTAAGTATGTCAGAGACCTGGCAGGTTCTTCGCGTTGCTTCGAATTAAATACACATCCACCGCTTGTGCGGGGCCCCAGATTGCTTTGGGTTTTGTTCTTGCGAACGTACTACTCAGGCAGATTACTTATTGCGTTAACTGCGGCACTGAACTTTGACATCCAACGCCAGGTACTCATCGTTTACGGCGTGGACTGCTGGGTATCAATCTATTCGCTCCCCACGCTTTCGGGACTGAGCGTCAGTTGCAGGCCAGATCGCTATTCGCCACTGGTGTTCCTCCGCTATATCTACGCATTTCACCGCTACACATGCGATTCCACGATCACTCTGCGCTCTGGCTGCTGGTTTCTATGGCTTGCTGAAGTTAAGCTTCAGGCTTTCACCACAGACCCTTGCTGCGCGCAGCCCTCTTTTGCCCAATGGTCCGGATAACGCTTGCCACCTACGTATTACCGCGGCTGCTGGCACGTAGTTGGCGTAGCTTTCTAATAAAATTACCGTCACTCGGCTACCATTTCTGCCCAGCCGCCGTTCTTCCTTTATAACAGAAATACAATCGAAAACCTTCTTCCTTCACGCTGGCGTTGCTCCGGTCAGGGTTTCCCCATTGCCGAAAATTCCCTGCTGCCGCCTCCGTAAAC
+
.+,)00(,)*'&,-+.046692,/./)#%(%%))/()40+'/+-.-/12'((*,.)(**(,+&&&)(0+314:7;129081173%3.*)3*()*'%**+,.-42:4997684../+(&(,(/5++(/++((,'+2266680./..015/0172++,*-/,,).%..1//*+&&&)**/-22465,),/5.0*32421+,&)%+199700+-.-/208<+/.5.053'$(&&1534,,+1,-0-+,/,2:-.8611/2958:92561')')*112420-(+,,141,+/.--340277/441**((&,142455530-40)'+//7.(,0)*+10//,$*&&+*)('(2426345+1+,+286*,&*+-...011))&$&',++,+*%',*-.(''(3/2392.,63-&)'+(&).,,../0-2345-0&'-122.*-,).19185-,,6-5:413,+&()2()),),-367769:2332224/*-40;4+++'*+/0568+'%'&)'&&$&$'03;7:;:89510'+/13)++,+-2+(#'()&+')(,0())0-115)*(%'%%$$'&'%'&((&().4;9,)06/.1++*+,7(++..&(*,-.79++05+*+1.(*)(+/5/5.11,'&,,/767:;449.+-5/8-,22-%&$(+'((01229882:-)*,2/&)&+)74+)(,0+22/,'&((++/9615.976-*.)*03--):832..()0657-.7,++*+.).*,.53&$&%*&&%'((+67897497344;%&(+,430*(203/0:3/.67,16/0),%&',+.07/*%&*11.%&')&%((,0213530//),41<:455879939+-(*(++.9.2*12:7*,4.091-017/2.-124'%&'&%*,-0')*$))%&&-20+%&'$,4.-114*3-15/3-+&)($/0*-7.//.090;10:8819111160,*%))1/509(3146)(-.860-/4.1:6'.(&.../3)*,44323-32');-,-)('')-080;;957($&*%&'))*-))(%&'(&',0.-,),/3..2)668:83180-/*&'.8/12:).01(0+.-'.5-.9-289.')3-(/--53000.5,**,,-(&'//06:..79()
@88597886-1da7-45d7-af07-98a4dbc391b2 ch=69 read=61189 start_time=2019-12-13T04:44:24Z barcode=BC01 runid=2c9cf7bc05858273f10e7d7ec552fc0bd742dc3e
CCGGTTACCTTGTTGCGACTTCACCCCAATCGCTGACCTTCGGCCGCTGCCTCCTTGCGGATTAGCTCACGGACTTCGGGTATTGCCAGCTCATGGTGTGACCCGGGCGGTGTGTAAGACCGGAACGTATTCACCGCGACATTTCGGTTAGTTCGCGATTACTATTGCTCAGCTTCATGTGCCGGCGAAGGTTCAGCCTACAATCCGAACTGAGACTGGTTTTAAGTTGGCTCCACCTCGCGGCATTGCATCTCTCTTTCATGCCAGCCATTTAGTAGCACGTGTGTAGCCCTGCACGCAAAGAGGGCATGATGATTTGACGTCATCCCCACCTTCCTCCTATAGTTAACAGGCAGTCTCATAGAGTCCTCAACTTAATGGTAGTAACTAACGACAAGGGTTGCGCTCGTTGCGGGACTTAACTTATCTCACGACACGAGCTGACGACAACCATGCACCACCTGTCACGCCTTGTCCCCGAAGGTTTCACTCGATTAAGAGTAATGCAAAGGGATGTCAAGTGTAGGTAAGGTTCTTCGCGTTGCTTCAGGAATTAAACCACATGCTCCGCTACTTGTGCGGGTCCCCGTCAATTCCTTTGAGTTTTAATCTTGCGACCATGCTCCCCAGGCGGAATGCTTAATGCGTTAGCGGCGGCACGGTGTTAGAGCCCCACACCTAGTATTCATCGTTTGCAGGCGTGGACTACCAGATTATCTAATCCTGTTGCTCCCCGCTTTTCGAGGCCTCAGCGTCAGTTACAGTCCAGAATTCGCCTTCGCCCGTTCTTCTAATCGCATTTCACCGCTACACCGATTCCACTCTCCTCTCCGCCTGCACTCCTGGGGTAACCCGAGTTTGGAATGCAGCACCCAGGGGTCAGGCCAGGTTATTTCACATCCCATAATCATCGCCTACGCTCCTTTACGCCCAGTAAATCCGGATAACGCTCGCCACCTACGTATTACCGCGGCTGCTGGCACGTAGTTAGCCGTGGCTTCCTCATGGAATTACCGTCGTTATCTTCCCCAAAGACAGGGCTTTACGATCCGAAACCTTCATCACTCCGCGGCGTTGCTGCATCAGGGGTTTCCCCATTGTGCAATATTTCCCACTGCTTGCCTCCCGAGGAG
+
965:2:00626(/1*.-+5622+224*6158***+*1.5862:3:(-/26645(,--.-6-/3&2030)*,5688:843--,300501&,-/(-,./.,*..&(/45-.++*-/0,*'-/8)1(01792920+/0*,347267((&(**$%-*,),--1.()+-0*&(,1+(,-8/781,(((,)*($&&)160.1461476;93,)-553.0/2554+7;<-,)+,1+2,--,+/413/10-.-06/00410-,'*/)%$))/8757:66;*&&)*21/1234/,)&.0:6+*,(,&*.3+)(.22242--+++/7,,$*$*+0/647,,354;:8,3)($('+*0-(-+-1/+///*-#$#(%')/53/2+*/)1+-2****.3422.---,05(*/42:387::8360'&)112+,+/,)'&,*/,-(*,3230'%(+11.24271-3:01///2/.-,+-41,/&''+-,-0%(%+,*,'&)00*-.0/333.1*++/.600-72.*1,++/052213434180,+-9/;86;745456123/-%'('(--0962-,+)+('+16355/-7/..32*54./.0+(,1,858941:0+(+*9<1.20,,/&)+.2:'2%-+7::,.1822:7;3&,,,0/545.5.--51<2183(,+,/+.2((.$/66.&)*+-*1)*.5<:79760;0)+$(()35,1)'+*-2'-%))*,541:-3...6/*,)./.'&'.5:-*(*()(**,+/10/1)(/6121116&*%,$*'%%)+/43676''.06,+*'')*'%%$'('++-6-05-.'*&%(+,41*-/656454,3)$&%%$%$'(/5-,,)((,249('&(852-/.225/+-,'0.+*)*-&)%%&.*(&-'')(-64.--./243++/711/14&,,*)*().30/4/'-*42+'..398+5+6+895:845887;<7781(/(**,8+.76,-.*+18.;,+#*)2296:233803464574121(.)-'#(%'5:652&-+-031.88;0/53///0*///-22.01340.+*/)),+-)+,,'&(,&%%(&)-/555411011,235,/95.6;8+,8///62;3/)6+(./')*'')*,04.5-&'%*+)*
@0b524e5f-5b77-4c98-8a89-88ec5c332307 ch=88 read=123341 start_time=2019-12-13T04:44:39Z barcode=BC01 runid=2c9cf7bc05858273f10e7d7ec552fc0bd742dc3e
CTCCTACAGGGAGGCAGCAGTAGGGAATTTTCATGTCTAGGGGAAACCCTGGCCGAAACAACGCCGCGTGAAGGAAGAAGAGTTTTCAGTTGTAAACTTCTGTTATAAAAGGAAAGAACAGCAGCTACAGGAAATGGTAGCCAGTGACCAATACTTTATTAAATACGGCTAACTACGTGCCAGCAGCCGCGGTAATACGTAGTGGCAAGCCCGTTATCGGAATTATTGGGCGTAAAGAGGCAGGCGGCAAAGGGTCTGTGGTAGAAGCCTGAAGCTTAACTGGTAAACCATGAAACCAGGCAGCTAGAGTGCAGGGAGAGGATCATTAAGATTCCATGTGTAGCGGTGGAAATGCGTAGATATATGGGAGGAACACCAGTGGCGAAGGCGACGATCTGGCCTGCAACTGGCCTCCCAGTCCCAGCGTAGAGCAAATAGGATTAAGATACCCTAGTAGTCACGCCAGCAAACGATGGTACTAAGTGTTGGATGCTCAAAGAGTTCAGTGCTGCAGTTAACGCAATAAGTACTCCGCCTGAAATAGTACGTTCGCAAGAATGAAACTCAAAGAAAGGAATTGACGAGGGGCCCGCACAGAAGCGGTGGAGCATGTGAAAGGTTTTAATTCCGGAAACGAAAGAGACAGCACCAGGTCTTGACATACTCATAAAGGCTCAGAGATGGAGAGATGGCTATAGGGCACAGGTGGTACATGGTTGTCGTCAGCTCGTGTCGTGAGATGTTGGGACAGTCCGCAACGAGGCGCAACCCTTATCGTTAGTGCCATTAAGTTGGGGACTCTGCTTGAGACTGCCAGTGACAAGCTGGAGGAAGGCAGAGGATGACGTCAAATCATCGCCCAACACTTATGACCTGGGCTACACACGTGCTACAATGGATGGTGCAGAGAAGGAGGAAGCCGCGAGGAATTGACAAAACCCATAAAGTATTCTCCAGTTCTAGTTGTAAGTCGTGCAACTCGACTACATGAAGTTGGAATCGCTAGTAATCATGAATCAGCATGTCATGATGGAGCCAGGCCTTGTACACACCGCCAAATCACACCGAGAGTTGATAACACCCAGAAGCCGGTGGCCTAACCGCAGGAAAGGCGCTGTCTAAAAGGTGGGATTGATGATTAGAGGTGAAGTCGTAACAAGGTAACGG
+
+.03//3&,9-(('')),//7//0'+)+67+'#%$&%$&*)*'+4,/7+('&/4*')&'),*'+3+,*-+.7244/)-,'')4961/%((,&'-36126/.-),++/66),+-'/'047(3-&,-,--,+,/4.-0*())5+&)*,-**('**118/+2,0/*'),),..-4/21314*-)+'+,(11)*'*+-++$-(((()')'-0,+-((,:524'.**4*(5*07963276))(,+.).4)('&(3-/6732,+*-*(&%())-8/027.,,+1)*(%)*12(*+-,)-7-37()*&%)*//..../.(*./)+*.6/49)7)*''+*608++***.(+)*3./%/1**,5768110,-./26('2/07455:.+4,70**4,4212,-,++**(.:2611.-*-%-)*1.**1,3(''(**-(*&)'/<;.,33/12/,*.3,16(),.443+.%($'$%%&(/)+&%,)*),0/1)&+(+45:68*$(+46,'()000'(+.01584-7+($'#)+--2)')()*5;75943'+()+45895561./12,/87605800949)%*(''),+//545-(-43,//)'++,+&)(++51190./.&,+,.192(-+<;./0101'*%/0%')+-(&&%&+$$&&(''(/,(+()$'+-.04453/51*2.,1**+,,34.-+&&*'*885*)'(*('$%&/.,03/*/126180//+),/)-06754343176878866801,$#&')1**./07'&-)/-20/3;40911-//6,(,&*-)+/231.8'*/5,5,+('$(%(*1002+01,/011.-')%(&*&0+*2,61%,'.0+,3121/168745474)'$%'(,%&((($'#-7),221101,+(*+3162131:2385*-(**11,-)&&)&'&%'&%03011/.''&+&&*'*<<75:/,-,2*$%')*'(--+.25-(&(+(%%(,+**)*'+*&./-.+/32658819,0.1.356867-,+).+,,*+,-3,0*,-00/01./+'*)(($$##%**-)+$&%($'&*/(.+%&&(*23120-+,**1,((+('$%))(&%*)&/3,3/-+,''.148+.2),,-&*)'%&($-+'(,-)--1/78,,-),,-,42-.)0,-')'$()'-.848.0-+/)3)2
@4c88f49c-faf4-41e1-a0ac-426ff1dbdff6 ch=10 read=29637 start_time=2019-12-13T04:44:39Z barcode=BC01 runid=2c9cf7bc05858273f10e7d7ec552fc0bd742dc3e
CGGTTACGCGACTTCACCCCAGTCATGAATCACAAAGTGGTGGCGCCACTCCCGAAGGTTAAGCTACCTGCTTCTTTGCAGCCCACTCCCATGGTGTGACGGGCGGTGTGTACAAGGCCGGGAACGTATTCACCGTGGCATTCTGATCCACGATTACTAGCGATTCCGACTTCATGGAGTCGAGTTGCAGACTCAATCGGACTACGACGCTATGAGGTCCGCTTGCTCTCATGAGTCGCTTCTCTTTGTATGCGCCATTGTAGCACGTGTGTAGCTGGTCGTAGGGCCATGACGACTTGACGTCATCCCCACCTTCCTCAATTTATCACTGGCAGTCTCCTTTGAGTTCCCGGTGGACCGCTGGCAACAAAGGATAAGGGTTGCGCTCGTTGCGGGACTTAACCCAACTTCACAGCACGAGCTGACGGCAATAGCCGCTGTCTCACGGTTCCCGAAGGCGCATTCCTCATCTCTGGCTTCCGTGGATGTCAAGACCAGGTAAAGGTTCTTCGCGTTGCATCCGAATTAAACCATGCTCCACCGCTTGTGCAGGCCCCGATCAGATTCATTTGAGTTTTAACCTTGCGGCCGGCTCCCCAGGCGGTCGACTTAACGCGTTAGCTCCGGAAGCCCGCCTCAAGGGCACAACCTCCAAGTCGACATCGTTTACGGCGTCAGACTACCAGGGTATCTAATCCTGTTTGCTCCCCACGCTTTCGCACCTGAGCGTCAGTCTTCGTCAGGGCCGCCTTCATGGTATTCCTCCAGATCTCTACGCATTTCACCGCTACCTGGAATTCCTACCCCCCTCTACGAGACTCCAAGCTTGCCAATTATCAGATGCAGTTCCCAGGTTGGGCCCGGGGATTTCACATCTGACTTAACAAGCCGCCTGCGTGCGCTTGCCGCCCAGTAATTCCGATTAACCTTGCACCTCCGTATTACCGCGGCTGCTGGCACCGGAGTTAGCCAGTGTAGCTATTCTGCAGGTAACGTCAATGAGCAAAGGTAATTAACTTTACTCCCTTCCTCCCGCTGAAAGTACTTTACAACCCGAAGGCCTTCTTCATACACGCGGCATGGCTGCATCAGGCTTGCGCCCATTGTGCAATATTCCCCTGCTGCGTAGAGGG
+
%(**2(*'&('+.20+323+,-20/0/1:11/002''&)&(.1/-01%(*.31))-(*)/7:--,,19/)--7,03-()*&37/%''35-%*)*2++-01)78/'.-0314(+2/35;44:5110+0/.8/./61336224;7733.5.+,,+/9.43/././9;873.1192888.,-,20.-.1//378319(9*3,9/,0'(,0/(()&*+)-&*,'%&&&%)--/0%&-(*+--/3142-76.///02335<.;--,02.()-.3640)01'*17723/*.312(+*+/1-13-,,-.8895935**0.373333.'-1,'(+&+)-.)*,,0-.-.60,+29;53)(%$'.((++.04941/13;+1.9926,,+.,')++312171..7800/1-+,-*,('&(,*00*212446222/27--/&$%$%$%'%#(*..022:6:+2)'**&''$')165'+.8744/))#$&4*7456;98366/2..4:64:339)2/3;78;:9::8,**+*.**/0206<80/.))122-,6+../.,1.0'4,664**'()''%)'**09.--)8<<04:35,2-,+5-5'.+*/63*'.,(.650/+/.42.,*)&(%'(/0003104/26*(*-.005(4/-*/055915(2*-.-0.20352/7.)),**+.)$1445*68164314474764583416/*,,663+),--2;;.6757:64'-0489-510320/45..52/--3-.8/('--/,*102..))*3440*'#((*..960/8:455-2/,0/4/5.4'(&0-4894/586750.,''-)6+,+5-.8;*'+0*/30/122;466:4:0+119.2-4.4)'40/).30-*+-.0222122230,,(*75463559:78'&(')-2.-34,+..-183300./,,)&*.-/(++(-3,0--7/2:034;5558927-)-+,,&&.+++52%32+))()+/7;6775(12.-45689260-+-+/9*+*,,*/-/3-.51,./2:3,346+2:.,132.8,*-*..21-.1/*.)$&*+-*05758<98830)+(,,9939500-++,-;.78625),,-8,).-*)%+,4022060,''&)%$'')6)&&'&
@7578f523-955a-455c-ac88-9b34d936a622 ch=34 read=65356 start_time=2019-12-13T04:44:37Z barcode=BC01 runid=2c9cf7bc05858273f10e7d7ec552fc0bd742dc3e
CCGGTTACCTTGTTACGACTTCACCCCAGTTATTGATTCCACCTTCGACGGCTTCCTCCAAAGGTTAGATAGTCGGCTTCAGACGTCTCAACTCCGTGGTGTGACGGGCATTGTGTACAAGACCAGGAACGCATTCACGGCATTCTGATCTGCGATTAAGTAACTCCAGCTTCATGTAGGCCCGAGTTCAGCCTACAATCCGAACTGAGTAGCTTTAAAGGGATTAGCTCCACCTTACGGCAGCAGCCCTCTGTACTACCATTGTAGCACGTGTAGCCCTAAGCATAAGGGGCATGATGATTTGACGTCATCCCACCTTCCTCCAGGTTATCCTGGCAGTCTCTCTAGAGTGCCCAACTTATGATGGCAACTAAAGACAGGTTGCGCTCGTTGCCGGGACTTAGCCAACATCTCACGACACGAGCTGGCGACAACCATGCCACCACCTGTCACCAATGTCCCCGAAGAACTCTCGATTAAGGATGTCTCATTGGGATCAAGCTTAGGTAAGGTTCTTCGCGTTGCTTCAGATTAAACCACATGCTCCCGCTGCTTGTGCGGGTCCCCGTCAATTCCTTTGAGTTTCCTCTTGCGAGCGTACTTCCCAGGCAGATTACTTAATGCGTTAGCTGCGGCGAAGGGGTAACCCCAGCACCTGGTACTCATCGTTCACAGCGTGGACTGCCAGAATTATCACAATCCTGTTTGCTCCCCACGCTCGTGCCTCAGCAGTTACAGTCCAGAAGGCCGCCTTCGCAACTGGAGTGTTCCTCCTAATATCACGCATTTCACGCTTCGCGATTCCTCTCCTCCTGCACTCAGTCTCCCGGTTTCCAGAGCTTACTACGGTTGAGCCGTAGCCTTTCACTCCTGACTTGAAAGACCGCCTACGCACCCTTTACGCCCAGTAAATCCGGATAACGCTAGCCCCTACGTATTACCGCGGCTGCTTGACGTAGTTAGCCAGGGGCTTCCTCAAATTACCGTCATTATCTTCCTTGAGGACCAAAAGAGTTTTGACCCGAAATTTCATCACTCATGCGGCGTTGCTGCATCGGGCTTTCGCCCATTTATTACCACCTGCTGCCTCCCGTAGAACAATATCAGCACCAACAGAAGGTTAACGACTTTTGACAACTTTCTTCAGCACCAGCAATACGTAGCCCCGCA
+
63.+28*,61://8/115780.)::;.22/9,-1///-/)'9*/:0.*1%%*,0..+2+:5(5,)/./1977:141/4:7$*&--./..(5,/0714:261-,--''))%,1,--(+204/117+0.00.17786.(,%012347*+,24//0,).))'-/140-//,*,044/544382/*+++.7:+))/./02/;0//-/743+-*-+--36336*-+0'.)/(+,27121110125/./1105<3/,+%.&'(,26./2,%%&'&(*.-(+-/:-,23//..13.59736..-..77;.+,87::8/880-2/./.-+-2.11710*54+00//59210/.0111343-7,,)&%$$&&&.,7//0542;50/1*++'2-/.566-9/+,--967410/$***,:844120333403+,1105'58697.7;61)&&%(1-.5-.325-7,9-1,767-)*&&%&'--133.2)('//1352/)*.3:5;**+')+(('&).30/.+1-;489412-,2//153&&/032<99;0/0/.'*(*-*+1--+(,.355:943$%'&*,-51:803910)..;:6()++6.&'&&%/0023:22,'7:8,,*2($)-1-8..-.)/++-34((&&$'(*/47.370895(,10243*1112798::7891+.,011268265013/+&'-)+,.$&/80....0<0-.,875,'+&&.**23472/()(%&+-01/4.8)&&1(+./.2595;66..)--5+$(+34:433210/5/)(*(*.148<9-,,)*+()'(')),06,//,1.0/431+&&))*882674(*)0+.(&*&()-,*+0.10-,2/.14841/.130;66.../2())(()(06++-4833751311,4;1681/4084,(/028:10/13211+*'(('&)+,)&(**152;+05120732)%(&)$()00527-)(($,530'&'+*23/1(0-.58-,,,6;56593</-*+'6*))+*).(&(',('$()16)(+)''-.34/+%.023:/0-5.319+-066889&-,0248,0/90)+.'%'-*))),,,,..),*(*;--/,10-.0)..893254376833-/2+/*/,1*-)()+*'')&*2)*831490--.'0++&-(/.-53/-&+'(&$%$
@16722b93-1c82-45f5-bd21-2638087a2f6b ch=61 read=98324 start_time=2019-12-13T04:44:35Z barcode=BC01 runid=2c9cf7bc05858273f10e7d7ec552fc0bd742dc3e
CTCCTACGGGAGGCAGCAGTAAAGGGAATTTTTCCGGCAATGCGAGGAAACCCTGACCCGAGAGCAAAACGCCGCATTGAAGGAAGAAGGTTTTCGGATTGTAAACTTCTGTTATTATAAAGAGCGGCAGCTACAGGAAATGGTAGCCAGTGACGGCTACTTTATTAAGCCACGGCTAACTACGTATAGCAGCCATACGGTAATACGTAGGTGGCAAGCGTTATCCGGAATTATTGGGCGCAAGAGGAGCAGGCAGCAGCAGGGTCTGTAATTGAAGGCCTGGCTTAACTTCAGTAAACCATAGAAACCAGGCAGCTAGAGTGCAGGAGAGGATCGTGGAATTCCATGTAGCGGTGAAATACGGCGGAGTATATGGAGAGGAACACACCAGTGGCGAAGGCGACGATCTGGCCTGCAACTGACGCTCAGTCCAGAAAAGCGTAGAGGGCAAATAGGATTGAATACCCTAGTAGTCCACGCCATGAAACGATGAGTACTAAGTGTTGGTTATTAAAGTTCAGTGCTGCAGTTAACTGTAATAAGTACTCCGCCTAGGTATTTTGATTCGCAGAATGAAACTCAAAGAAATGACGGGGGCCCGCACAAGCGGTGGGCATGGTTTAATTCGAAACAGCGCGAAAGAACCTTACGGAGTCTTGACGCGCCATAAGGCTCCAGAGATGGAGATAGCTATATGAGGATACAGGTGGTGCATAGTTGTCGTCAGCTCGTGTCGCGAGGATGTTGGAGTTAAGTCCCGCAACGGCGCAACCCACTTATCGTTAGTTACCATCATTAAGTTAGGGGACTCCTAGCAGGGCTACCAGTGACAAGCTGGAGGAAGGCGGGGATGACGTCAAATCATCATACTTGCCACTTGACCTGGGCTACACGTGCTACAATGGATGGTGCAGAGGAAGCGAAGGTGAAAATAAAACCCATAAAACCATTCTCGAGTTCGGATTGTAGTCTGCAGCTCGACTACATGAAGTTGGAATCGCTAGTAATCGCGGAGATCAGCATGTCACTTAGTGAATACGTTCTCGGGCCTTGTACACCGCCCGTCCACGAGTTGATAACACCCGAAGCCGGTGGCTAACCGCAAGGAAGGCATCTAAGGTGAGTTGATGATTGGGGAGTGAAGTCGTAACAAAGTGGCAGG
+
*-2/-*,'3+)/)+32-+**+(')/*+,/8:74*)*1*3*+)')')'),-/90-,/17,+$)%*'185,,,/*%&%(&&)2,-/+(.+-)074/3+3,4,(,/71008/1**-&&1(*+/+&'+-,3/((''%$#.(-0/+(''&%+*)****,'/.,'*(),(0)7,+/-*,)/-..71502'1%'))(''2(''$&')-,))'411.-0+*((+)'*)-4/,1*'.)+,,(0+*/''%')*&',*&''%'*)(00/021)461/**-&$.%&,322495+'%&&,()***&)027(,/+,)%--',-1,6/0+*)'*',+./11/+''00.387:3,2,4-59/2,((*+.*((,2,*(.1))(('&)+13567/.(*103211-/6///0*)(*)'+(3:9/.,)$%,//-,+.,'+-+,*,*10316'('+)((%$&(**(/*(*-::2*.5+-0))7268<(*/./.-/4-*,+..&-%,3),'',&&())**+1-0/.-''&&('%,,*+4;10/-++*,/033615//,.++,*.&-)),24*.+''*'&$&&%$%%7*5--,+/045337.15.,+$))%(*/007:4*40*)-,//56(.)'-,&%&(,98;:282:)(,,(()'*)3256.&),,'%&(*()$)0/110+,'*&)-**/1(1*,8+-*+,.65.,-..+10/-/)'(&*)*114-2,,/*)++2-&+002360/.()))-(,+1.//-,&++.349+-%'5+7,-.41**.0,,(*'(.0.40.%(-/000.20--/7349735.9/4--1-'(126-+*1('')(%-2*21%000/31340+(('0,*1(+*,-,+*25/549:8898<:3305701'*%%$'%%$+%(%12)+0&%'--(+-.086445:67;9:96856,-).0+0((++2)5(,-'/+(03.(./)).19;23:9:<842%&'9<;-4*2,++*,.//./-%./130.0.213.4--/8.4-32513327-:,,-)**&(%)/+)&(&,+2.'&&%%(*-,0..6459200,,'(*+,(),-./5098))(-''*-01/5(*/-0-)***(,,+1:*11/58.09761,30+.+++))+-/+2**/&(%%(&&(/0.07/87')%,)**++*(*)*),3/+,-.,)*&
@690925e8-e9b6-471f-98a7-239cf53e8ae8 ch=185 read=103361 start_time=2019-12-13T04:44:32Z barcode=BC01 runid=2c9cf7bc05858273f10e7d7ec552fc0bd742dc3e
CTCCTACGGGAGGCAGCAGTGGGAATATTGCACAATGGGCGCAAGCCTGATGCAGCCATGCCGCGTGTATGAAGAAGGCCTTCCGGGTTGTAAAGTACTTTCAGCGGGAGGAAGGGTAAAGTTAATACCTTTGCTCGTGGCGTTACCGCAGAAGAAACACCAGCTAACTACGATGCCAGCAGCCGCGGTAATACACGGAGTGGCAGGCGTTATCCGGATTTACTGGGCGTAAAGGGGCGTAGGCGGATGATGATTAGTGGATATGAAATACCCGGGCTCAACTTGGGTGCTGCATTTCCAGGCTGGTTATCTAGAGTGCAGGAGGGAGTGGAATTCCTAGTGTAGCGGTGAAATGCGTAGAGATTAGGAAGAACACCAATGGCGAAAGGCGACTCTCTGGACTGTAACTGACGCTGGGCTCGAAAGCGTGAAGTAGGGCAAACAGGATTAGATACCTGGTAGTCCACGCCGTAAACGATGAATACTAGGTGTGGGGTTTCAACACCTCCGTGCCGCCGCTAACGCATTAAGTATTCCGCCTGGGAATTGCGGTCGCAAGATTAAAACTCAAAGGAATTGACGGGGACCCGCACAAGTAGCGGGCATGTGGTTTTAATTCGAAACAACGCAGAAAGGACACTTACCTACGCTTGACATCCTTGCGTTACTCTTAATCGATCCTTCCCGGGGACAAGGTGACAGGTGGTGCATGGTTGTCGTCAGCTCGTGTCGTGAGATATTTGGGTTAAGTCCCGCAACAGGCGCAACCCCTTGTCGTTAGTTACTACCATTAAGTTGGGGACTCTAGCGAGACTGCCTGGGTTAACCAGGAGGAAGGTGGGGATGACGTCAAATCATCATACCTTATGTAGAGACTACGTGCTGCAATGGCTGGTACAGAGATGCAATGCACCGTGAGTGGGCCAAACTGAAGCAGTCTCAGTTTAGTTTAGGCTGGAGAGCTCCATACCACCACAAGGTTACCTGTAATCGCGAATCAGAATGTCGCGGTGAATACGTTCGGGTCTTGTACGCACCGCCCGCAAATCCGCACCATGAGGTTAGCAGCATGCCGAAGTCAACTGCAAGGGGAAGTGGCCTTTAGCCCGGCCGGAAGGTAGAGGTCAGCTTGATTGGGGTGGCGAGATCTCGTAACTCAAAAGGTAACCGG
+
.146+%+&44,07/27544658,-**062/-,.0:66;200168*35.,+,',-*,,-//76.446565512.*,-,2-5-0-,.78.5*-,54&+'),94-*,).51*.,-(()'+.77348,2-()**+-)+-0-4042009/24'*,(.($),*(+**((*+77565620124;63,+*6**.'0.3//,2(.-*')*/43--262642111+2(12.,047;96668:2)2,--07989:050/,----0,*)''2'*$()-40/'3')+02/30-)***(341*)(()*-2-5-.&'+0243:23211.-//01016*),+&*'2,8,5,/2*).21++/02665*-,)*9763**)*//-48-**042),&&$'-42+,0.*//23223/,-113:9::99001/,,,+/32.-/),,*)+/.+-+&&#))*./;*/+),&2+0*.257;018756372.037;668:5/--,,.8714)*+4544&515-;.6(/02497955899;-+4(,.2845702/00-235814//0*'+%)&+,)/&1*0-9410.2-25/.,*.(.&*')(/3155.8;507:2.,-/''%($+).//-00-*,/-7:+46383*.,&++&**+()-*'),..%'$%&*-'')%&'%*'*,01'$&((%..(+*)-).-21*,.16+6-((&4;.01/-).*.5910302:99:9;:0:.%.6568112333625340*'2.2&76(*53.71,).16/+),%,)+/3/34458/'(,*-5-7//,3/--.05:83<48/57-.7635530)+,*+/+,*+.4,*+/*31819042-/0*++))*48,1589:8987:122677.(%(&(()+-+()+*($$$&$&'%%%*+/.3:889:868,+*+&*$*&****$(,0-+**'*((&$'&$%%%%$%),--//2$/(1+&+&5,)'1,20$%%%'(+.-)+*.0*('$%$&(+*2%&&%$$$$%&(+&&2/+&*,./,)*'%('&%)-,'1&+.-%(16.2.),./,.-/5*+(&#%$%%*,'$&%)('()%,(''$&&&**%-$*)%%&%#$$$)&#(()+--('$%#$$'%'(%##%%%&$)&'())()-**&))++&&'%%))-*&*.,&)($'$&$%%'&(2,'*'%-3/('),0924*/
@ca359d96-f3b2-4b46-b8e3-c6c49656809d ch=460 read=49902 start_time=2019-12-13T04:44:30Z barcode=BC01 runid=2c9cf7bc05858273f10e7d7ec552fc0bd742dc3e
CCGGTTACGCGTTACGACTTCACCCCAGTCATGAATCACAAATTAGTAGCGCCCTCGAAGGTTAAGCTACCTACTTCTTTTTGCAACCCACTCCCATGGTGTGACGGGCGGTGTGTACGCAAGGCCCGGGAACGTATTCACCGTGGCATTCTGATCCACGATTACTAAGCGATTCCGGCTTCATGGAGTCGAGTTGCGGAACTCCAATCCGGACTACGGCCGCGCCTTATGGTCGCTTGCTCTCGCGAGGTCAGCTTCTCTTTGTATGTATGAAATTTGTAGCACGTGTGTAGCCCTGGTCGTAAGGGCCATGATGACTTGACGTCATCCCCACCTTCCTCAGTTTGGTTATCACTGGCAGTCTCCTTTCTTCCCCGGCCGGACCCGCTGGCAACAAAGGATAAAGGTTGCGCTCGTTGCGGGACTTAACCCAGCATTTCTTACGAGCTGACGACAGCCGTACAGCACCTGTCTCACGGTTCCCGAAGGCACATTCTCATCTCTGAAAACTTCCGTGGATGTCAAGACCAGGTAGGTTCTTCTAGCGTTGCATCGGAAGATTAAACCACATGCTCCACCGCTTGTGCGGGCCCGTCAATTCATTTGAGTTTTAACCTTGCGGCCGTACTCCCCAGGCGGTCGACTTAACGCGTCAGCTCCGGAAGCCACGCCTCAAGGGCACAACCTCCAAGTCGACATCGTTTGCGGCGTGGACTACCAGGGTATCTAATCCTGTTTGCTTACGCTTTCGCACCTGAGGCGTGGTCGTCCAGGGGGGCCGCCTTCGCCACCGGTATTCCTCAGATCTCTGCGCATTTCACGCTACACCTGGAGATTCTACCCCCCTCTACGAGACTCAAGCTTGCCGGTATCAGATGCAGTTCCCAGGTTGGGCCGGGGATTCACATCCTGACTTGACAAACCGCCTGCGTGCGCTGCGCCCAGTAATTCCGATTAACGCTTGCACCCTCCGTATTACCGCGGCTGCTGGCTGGAGTTGGCCGGTGCTTCTTCTGCGGGTAACGTCAATGAGCAAAGGTATTAACTTTACTCCCTTCCTCCCCGCTGAAAGTACTTTACAACCAGGCCTTCTTCATACACGCGGCATGGCTGCATCGAACTGCGCCCATTGTTACCAATATTCCCCACTGCGCACTCCCGTAGG
+
0//.30+*''*+5,01576:6.531*+.8868312/,%&(.'*'%)1*+,-1:711/14/31545154238424:;13;:5,1+-'22,*-,24)-66976776805,*/0+()$%#'$&((/.-0+.-.,+-1,&&''+5<5::;:8:<:42345,&*+416*%)$&(+-)-.2+3,228/'(,+(++/)',+8),&/0'+5/+0..3'),-.104/401*-(+&,*+,3638)*,0'(+-/-+'*%-,//(&*26240/71/123-/'(#&%%(%%%)+--+,..323/003:.-2;::670-.4/2)%%(),.,*()'*,13778,/1*'3,7.6-,.*/-1)*)-3-/3887471+02456,/2*$()*('&.*2-4309:+&')0--2./77-,9-6/;5,-..,*2.//-12/4)73//*,,-,/)+&5,0-(&&+(.*'1265355&-*).5&.%***..5:431-()(+/9879++,1/0041433;32236432+').-',.32:458<:;-05/54937.(&)$)/+8/29+&$'*,.3../5,,%*%$(*,1;59//-/.../73/34/1-/-.,0178/:3+-43:6;414;/.(*8;;-18270900-635//..-377+1553+6,-+-.9-8.+)''($#(+,0)0-*-)+.0555722--+54+))*-/--3,4-6750./.086197&*(*(&(*1,47*3+)33+76755588998839+)''&(,/00843/228;34%-*1-&&)('%)0))61767/2867;8;:998+//.098796835/.1443743/13/0<.,(,'./-.02:6622),15123828:5-/.-%,+*.-/0031,-/.-//+6112:.023./(00;210-/425.0141+22/*6.('**,0(,,,*())+,4:8:<6663/00015*)+%*-45,,46859+:(''3,0+.,,2,,,+/8423;5864846:97587799611*%,,%&*+&+.*(/1489;9:<999973.-0884673822/-108+,5.-/0..**42,..3;,5;674.:7.,78//.-',)%%&'(),(3,*+3184;68<86611(.-*+-)(,685434344('&(.*).-:6,,9*,'%'03;456/:681&*(%(%'#'(7:)+;23'
@a1da2dcd-9b7a-43cd-b04b-28fb6451a10a ch=461 read=53074 start_time=2019-12-13T04:44:37Z barcode=BC01 runid=2c9cf7bc05858273f10e7d7ec552fc0bd742dc3e
TTGGGCCTTGTTACGACTTCACCCCAATCATCAATCCACCTTAGACAGCTCCTTCCTTGGCGGTTAGGCCACGGCTTCGGGTGTTATCAACTCTCGTGGTGTGACGGGCGGTGTGTACAAGGCCCGAGAACGTATTCACCACATTGTGCACGATTCGCGATTACTAGCGATTCCAACTTCATGTAGTCGAGTTGCAGACTACAATCCGAACTGAGAATGGTTTTATGGGTTTGCCTCACCTCGCGGCTTCTTCCCTCTGCACCATCCATTTGTAGCGCGTGTGTAGCCCAGGTCATAAAAGGGGCATGATGATTTGTCATCGCCTTCCTCCAACTTGTCACTGGCAGTCTCGCTAAGTCCCAACTTAATGATGGTAATAATAACGATAAAGGGTTGCGCTCGTTGCGGGACTTAACCCAACATCTCACGACACGAGCTGACGGTAACCATGCACCACCTGTATCTCATATAGCTATCTCTCCATCTCTGGAGCCTTTATGAGTATGTCAGACCTGGTAAGGTTCTTCGCGTTAGCGATTAAACCACATGCTCCACCGCTTGTGCGGGCCCCGTCAATTCCTTTGAGTTTCATTCTTGCGAACGTACTGCTCCGGGCGAAAGTACTTATTGCGTTAACTGCAGCACTGAACTTTGACATCAGCACTTAGTACTCATCGTTTTACAGCGTGGACTACTAGGGTATCTAATCCTATTTGCTCCCCACGCTTTCGGGACTGGCGTCGAGTTACCGAGGCAGATCGTCGCCCTTCGCCACTGGTGTTCCTCCATATATCTACGCATTTCACCGCTACACATAGATTCCACGATCCTCCTCCTGCACTCTAGCTGCCTGGTTTCTATGGCTTACTGAAGTTAAGCTTCGGGCTTTCACCACAGACCTTGCTGCCGCCTGCTCCTCTTTACGCCCAGTAATTCCGGATAACGCTTACTTACCTACGTATTACCGCGGCTGCTGGCGTAGTTAGCCGTGGCTTTCAAAGTACCGTCACTCGGCTACCATTTCCTGTAGCCGCCGTTCTTCCTTTATAACAGAAGTTTACAATCCGAAAACCTTCTTCCTTCACGCGGCGTTGCTCGGTCAGGGTTTCCCCATTGCCGAAAATTCCCTACTGCTGCCTCCCGTAGGAG
+
3*''%&%&&&)($((*,7;87/86-+,+..-+,734/+0,30,*4-$%)+86584(&&$(&.//.*/972&0(.-021*/2'(*0,//-9..,*+-31:898878-5**.*(6611*315/-:6))*+-2216.200180-.#'+(,)*$')(.33,,.-1822165899:.9,*),/10/1243222/,/*;-.,324525/;..-//94-(+**0/2/7;;/897:3160-055535935%(-5)()&&,+73.102112559::265*'('*,+**.&.''*//:0*.0-,,/28.)*0:6745/0/-*35-&)-968+32621*+0*/,*.0,-18991911173-6/.-&*,(3-))-++-51522317..+&*&(+8085889'1361:2328122093311/,*),/.07(1*40/-,-/23,.)+)+20000/-').)2:7:5403-,3.*+046678+-*+'),000-..-2958,**+28'*1338.+,/-&))+21/+*,.8-3*,,*+--:78<:88709%.*'&*20;1:<413/.//31.0.((+,*,1/0302870,/4685598+3:0/34;;43:6,61-/*)4405-,.$)*,*)61+%/0/(/)*..+0:-,+,.*/233.,+*$)).80.4::4253580'1'')('*0-.232990984*,0&322298311*,,).)'.*,.55520&'&),)+617-'*),+-/:21.<:73)+%&&)**,--7%2+*'((+&(*-/.-/./+''*),5.4676:+/84:9,19,04424597:8989<;97:;62320.3,/,/12772--+-/2744(*77211)+,.-,()-0796691:51/036;437/11.0.*2-4,+,/52)78-6;4+/10*-,.,+'%()+66373485212.6,/19.+03.:/((,-37-:)8+;7845/-.0&''(*.705788.:--8;755654546331/..19/--321408-/7+('))'()3976,%(*,5966)8/35;604//,,,4.57:89;52960+21,--64.*+)'2:-+1173/*)-562+..3058596<2//,-.5606/--237;8;27720<129;5--8./7,//2-2/32+*+,/(+'*,4/1:401(5+*(
@ce2c8595-dc7e-4825-96a4-ca400389568b ch=23 read=73375 start_time=2019-12-13T04:44:41Z barcode=BC01 runid=2c9cf7bc05858273f10e7d7ec552fc0bd742dc3e
CTCTACGGGGGGAGGCAGCAGTGGGAATATTAGCACAATGGGGAAACCTGATGCAACGCCGCGTAGTGATGAAGGTTTTCGGATCGTAAAGCTCTGTCTTTGGGAAGATAATGACGGTACCCAGGAAGCCACATTAACTACGTGCCAGCAGCCGCGGTAATACGTAGGTGGCGAGCGTTATCGGATTTACTGGGCGTAAAGGGCGTAGGCGGATGGTCGTGGGATGTGAAATACTTCAACTAGGTGCTGCATTCCAAACTGGGTTATCTGGGGGTGCAGGAGAGGGGTGAATTCCTAGTGTAGCGGTGAAATGCGTAGAGATTGGGAAGAACACCGGTGGCGAAGGCGACTCTGGACTGTAACTGACGCTGAGGCTCGAAAGCGTGATGAGAGCAAACAGAGTTAGATACCCTGGTAGTCCCGCCGTAAACGATGAATACTAGGTGTGGGGAGTTTCAACGCCTCCGTGCCGCCGCTAACGCATTAGGAAGTATTCCGCCTGGGAGTACGGTCGCAAGATTAAAACTCAAAGGAATTGACGGGGACCCGCACAAGTAGCGGAGCATGTGGTTTAATTCGAAGCAGTGCCACCTACACTTGACATCCCTTGCGTGCCTCTTAATCCGAGGAAATCCTTCGGGGACAAGGTGACAGGTGGTGCATGGTTGTCGTGAAAGCTCGTGTCGTGAGATGTTGGAGGTTAAGTCCACAACAGGCACATGCCGCCTAATCAATTGATTACTACCATTGGTTGAGGACTCTGGCAGAGACTGCCTGGAGTTAACCAGGAAGGTGGGGATGACGTCAAATCATCATACTTGCTGTAGGGCTACACGTGCTACAATGGCTGGTACGGAGAAGTCTGTACCGCGAGGTGGAGCCAAACTTAAAAACCAGTCTCCAGTTCGTTGTAGGCTGAAACTCGCCTACATGTGAAGCTGGAGTTACTAGTAATCGCGAATCAGAATGTCGCGGTGGGCGTTCAGGTCTTGTACACACCGCCCGTCACACCGCCGTGGCAGCCGAAGTCCGTGAGGCTAACCGCAAGGAGGCTGGCAGCCGAAGGGCAGGGTCAGCGGTGGGGTGAAGTCGTAACTCGGGTAACCGG
+
-.0---*02*-+*/.--11*/2.)+),+*''%%((,-43536-&/-*://.-),'%'&(52455',(((**-4.5/60+.+818:8958'(,.7513//:8.7./0/33-0/110020..8/*-4)&'*(,,(&0264,+,)+&(-*,00.67.3+1-/4)((')1153432-,++,*4+-,(+&332-,.2378768/),1-.//04;:8;662$,%().7841-/,/86/,,&,'*%%($*..468555706..+',-39*43/034-1/1(+,7,7.*+'*,+(((()0.3(+*253*)))221.)&))),*+-,***0*)*+)(*+()&*'(&%('&('&),,53/00//937531251//++),,2/10.-,'*)&%%&$'&+&%(&'*+6/2,)()/2..44599-.58765443))+57598/443+,++*&,*&)&.$*&.0+$*+5*,/41,//,///2480*)'')(**+(*(,/.-*,*&')-206/291./*&''-,0+,.3440.../.::767958,*)*,050591:<38:;5//.-,('''*)-'&+,931*144:735363&(%$#$$$&,+*..('('*-3-/06038+++)*'3%)'(*13/3./)(((%''/'*9,99)580-04.//,.34-0.,26--0241237121.+)(((&)./-1.0256634280805,)-,0-33*-5.'),&0+,..$&%((,/'(&&%%&$%%.$('4+122056(*,)*(2((,4/211.(%%''(),-//.4/08(*.-(&'+&.4/4/322273--,...-./5512435(-$)')(%&&&%,13/101+-),-30/3140052242(*/&)'&&'(()()(&))&)*-.7/24**--7:9.3-1693+*-*-.0/7'(*.))%'*+*)0125...((),*-6.--*+()*,30/.0,(&);--,0.//1132934:8+*),043--(((2002*,(,.0%*-,,/8122534.48319.(./-../7-1/0.3/-1%,,()1...:86+)(+-1453/-/*),*()%%%)**%(*,)+-)*('$(*'(*5671&2%.0+.,*-'(,/.*%&&#%.,31421-+
@eec695e3-603a-4f32-9503-d71721195407 ch=108 read=110842 start_time=2019-12-13T04:44:53Z barcode=BC01 runid=2c9cf7bc05858273f10e7d7ec552fc0bd742dc3e
CCGGTTACCTTGCATTTCGCTGATCGCAGATCACAAAGTGGTAAGCGCCCTCGAAGGTTAAGCTACCTACTTCTTTTGCAACCCACTCCCATGGTGTGACGGGCGGTGTGTACCAAGGCCCGGGGCAATGATTCACCGTGGCATTCTGATCCACGGTGCGCGGGCCATGGGTCGAGTTGCGAACTCAATCCGGACCACGACGCGCTTTATGAGGTCCGCTTGCTCTCGAGAGTCGCTTCTCTTTGTAGCGTTGTAGCGTGTGTAGCCCTGGTTGTAAGGGCCATGATGACTTGACGTCGCCCCACCTTCCTCAGTTTATCACTGGCAGTCTCCTTTGAGTTCCCGGCCGGACCGCTGGCAACAAAGGATAAGAGGTTGCGCTCGTTGCGGGACCAACCCAACATTTCACAGCGAGCTGACGACAGCCATGCAGCACCTGTCTCACGTTTGAAGGCACATTCTCATCTCTAAGAAAACCGTGGATACAAGACTGGTAGGGTTTCTTCGCGTTGCATCGAATTAAACCACAACTCCACCGCTTGTGCGGGCCCCGTCAATTCATTTGAGTTTTAACGCGCGTACTCACAGGCGGTCAGGCTTGGCAACCAGGAGCCGCCTCAGGGCACAACCTCAGGTCGTCGTTACGGCGTGGACTACCAGGGTGTAATCCTGTTTGCTCCCCACGCTTTCGCACCTGAGCGTCAGATATCTTCGTCCGGGGCCGCCTTCGCCACCGGTGATCCCTCCAGATCTCTGCGCATTTCACCGCTACACCTGGAATTCTGCCCCCTCCTGCAGAGACTCAAACGCGAGTATCAGGTGGGTTTGGGTTGAGCCGGGGAGTTTCGCATCGGCAACAAACCGCTGCGTGCGCTTTACGCCCAGTAATTCCGATTAACGCTTGCGCCCTCCGTATTACCGCGGCTGCTGGCACGGGTTAGCCGGTGCTTCTTCTGCGGGTAACGTCAATGAGCAAGGTATTAACTTTACTCCCTTCCTCCCGCTGAAAGTACTTTACAACCCGAGGCCTTCTTCATACGCGGCATGGCTGCATCGGGCTTGCGCCCATTGTACCAATATTTACGCATACGTG
+
:3(/22)3-0+)&$'*'*&))*-47+0+,1/.**+*($)(((-/+,.2;6-1'),446598-0/'25.(0/30374,'-,,,81)*,970-3132/((+/+::5411(0$)$&+503/71(.60'((-*%'-+*,6:522)(*688012/7+((+(-')&&%%#$$%&-1--,/-0/912019828*:110/4090.//551-%'207.--(--065340:/01432*%'%,,2.127343170((&&('(,()()*)**-))*+242.2117,+--,632:50...--,--+,/11/&'+0),/:2::512./1<9123387463/036580551-'+33795285+3..;79:/:..15227'8-55/,,$-)+-+/4555538*&,53-/++'0&'+(+(+0+-&&&(,'(,,,0/-,,2/,-2.1/-+*+(/,+,255523,,1-(+*(*+(-.394231511/+)+%,+'$%$$',+'&$#&)(*('04-)++*.7+./4645+31+,023.3,7,<;91,,+,4-.07.1.'&&$$&&(.7306,(&*+-60:336;522.8::+553+*&(%)&)**())14,))('%*+'($%#$$'*&&'&$%)&%()).(,)$$$&)7/;15'()))()$'(-'*)0,-.171.(%,*-'%%+',+1-....0;4+040/4,&/+,/96)*-+3//,+'--11/346266581.)((*,+1+868;7;877<6701.,+,.%*)').''(,+.+.)/-.)39+,368-./+,,-415,8,4+-)(,/04.)5'(,/%'(+/.34-0)/,.''(--22,/*,%-1/6-'+-.000505*+-,$)*:/1(,./.)+.-579;:;<()'&(.1620,02*),-+-+('*283/6)()410622226++&/,,-/+()(,3-///,3/-,.'''&&$('607+**2,'51.24:58<993846)*.7998/2...637/1+5,-3-,()-41/2466)8<:6-7:1*9:90/&&'/-24,(,2428/((-2+47<79<974)//0091110822././/,3.*1+(+)03-%'+)-(/(5+4/.2(%'$&#$#'')+
@a62634ec-e534-4962-a73a-5792e185c934 ch=93 read=90169 start_time=2019-12-13T04:45:04Z barcode=BC01 runid=2c9cf7bc05858273f10e7d7ec552fc0bd742dc3e
CTCCTACGGGAGGCAGCAGTAATTTTCGGCAATGGGGGGGAAACCCTGACCGAGCAACGCCGCGTGAAGGTTTTCGGATTGTAAACTACTGTTATAAAGGAAGAACAGCGGCTACAAGGAAATGGTAGCCAGTGACAGTACTTTATTAAGCCACGGCTAACTACGTACCAGCAGCCGCGGTAATACGTAGGTGGCAGCGTTATCCGGGGTATTGGGCGTAAAGAGGAGCAGGGCGGCGGCAAAGGGTCTGTGGTGAAAGCCTGAGCTTAACTTCAGTAAGCCATAGAAACCAGGCAGCTAGAGTGCGGAGAGGATCGTGGAATTCCATGTAGCGGTGAAATGCGTAGATATGTGGAGGAACACCAGTGGCGAGCGACGATCAGCCTGCAACTGACGCTCAGTCGAAAGCGTGGGGGGCAAATAAGTTAAGATACCTAGTAGTCCACGCCGTAAACGATGGTACTAAGTGTTGGATGTCAAAGTTCCAGTGCTGCAGTTAACGCAGCGAAGTGCCTCCGCCTGAGTAGTACGTTCGCAAGAATGAAACTCAAAGATTGACGGGGGCCCGCGCACAAGCGGTGGAGCATGGTTTGAATTCGAAGCAACGCGAAGAACGCCGCCGGAATCTTGACATACTCATAAAGGCTCCAGGATGGAGAGATAGCTATATGTGAGGTACAGGTGGTGCATGGTTGCCGGAAATCGGCTCGTGAGATGTTGGGTTAAGTCCGCAACAGGCGCAACCCTTATCGTTAGTTACCATCATTAAGTTGGGGACTCTAGCGAGACTGCCAGTGACAAGCTGGAGGAAGGCGGGGATGACATCAAATCATCATGCCCCTTATGACCTGGGCTACACGTGCTACAATGGATGGTGCAGAGGGGAAGCCAGAGCCGCGAGGTGAAACAAAACCCATAAAACCATTCTCAGTTCGGATTGTAGTCTGCAACTCGACTACATGAAGTTGGAATCGCTGGTAATCCCTTGAATCAGCATGTCGCCCAGTGAATACTCAGGCCTTGTACACCGCCCGTCACACCGAGGGTTGATAACACCCGAAGCCGGTGGCCTAACCGCAAGGAAGACTGTCTAAGGTGGGATTGATGATTGGGGTAAGTCATAACAAGGTAACCGGGAAGATAGAGCCGACAGGCAAATGGGGGATTAACTACAAAGACACCGACAACTTTCTTCCTTTCAGCAATACGTAACTGCA
+
**-))/0,88/00*),+*2-/5,9;63.4229777420*(*00/9,,045/..+/4;;679*+'%&)('0,//,/)6&/++,/5+/0++'*,((*86-*.(,&,/-%.-//,++,-(*%.*+)466/0.6&//126&./+,-,--1(.+(+6231/003736*)))%7.,,-,+22/1,1+0---7++,0,)0('&''(-/-,:0)4+%/%*'48:5235;,+%,*+**&./.-3;7'402,()0/01450281,0.,'+-+.0*////**.3--..29/5512,,/951968:0.,-,,($&*)-/-*(&+*///-5/+5*6+55+-,,+.,0-+)/4.-/35555540-'+0/,4-*7223:255790--,/8982/2+)())*+*1*)),-1-002-329(*-2../9:076+,45;33)(**10/-.4,:.)-(*,-83600/486/9820434'&/(,01'+((+6061967.(/++271(+-,)(((+).8.1(*&'%$%%&(&+$(').2*/-+*%&(*(1,-.4;6.-,((0261-5)+,/'4.'#(*+-247;6./5*+,&,-/.*433534/'+,-1311;+))'&4./-2,.0&6136572/4.%),).4-+.)+&--025433555/.05.,,,*/,',45788.,++,/03210201,&,)-.)+-+.6117,,.,0-27;.0**)((()+'**+)*'(%),025:46236651.5/*,4.2*,3322687;1/20/01..,,*:.099;9.4.*&*(.%+3-,116,*))),.24878:,////4390344-).+'+&***/6.)&*,/3776;4125:95845::-../-/,7/440/1,*)'*-/6974886/04+-+-,0210+14.)**%&&&&,(*2-/,&.-*+.5.,,/)0.940++7974+*3,+48*31<548007/,,.11121.3+-04541.0010-,-,2,,+*,,)1-&2111/1*''*'*300.+.-/320+/--(,.32./,,,-(4550-1*)*++//,01..5402.+,'%)4-*-*,-0661.-+**1+.4/6/+++*&,26612-'.+.+)&)**+2-.*)*02::/01,///+3--060+'.,+/*.,3171(/+5:97,5).2-/11/./2.*-./2:889320873/(/))%+)024;-)0/.-.))*2,)06.-291%$%%-.(1/8/0/'.(%&%#%$
