# Supplementary material for: De novo species identification using 16S rRNA gene nanopore sequencing
Source: PeerJ. 2020 Oct 21;8:e10029. doi: 10.7717/peerj.10029 (PMC7585375; doi:10.7717/peerj.10029)
Supplement: Supplemental Information 2 — Contains raw reads. [file peerj-08-10029-s002.zip › pass_fastq_runid_2c9cf7bc05858273f10e7d7ec552fc0bd742dc3e_205.fastq]

@6b2aca2a-7b13-47f2-a783-8047365d8f58 ch=135 read=55826 start_time=2019-12-13T04:45:02Z barcode=BC01 runid=2c9cf7bc05858273f10e7d7ec552fc0bd742dc3e
CCGGGTTGCAGCGTTGCATTACTGCGTCCGTCAGTCACGCCGGGCAAACCAGCTGGCGCGTTTATTTTCGGCTTCCGGGTGTTATCGCTCGTGGTGTGCAGGCGGGCATTACCGCGACATGCTGATTCGCGATTACTAGCGTCAACTTCATGTAGTCCGAGTTGCAGACTACAATCCGAACTATGAGAATGGTTTTATGGGTTTTGCTTCACCTCGCGGCTTCGCTTCCTCTGCACCGTCATTTACTTAGCGTGTGGCCCGGTGTCAGGGGCATGATAGTTTGACGTCATCCCTGCCTTCCTCAACATCACTGGCAGTCTGCTTGATCCCCAGCTTAATGATGGTAACTAACGATAGAGTTGCGCTCGTTGCGGGATAACCCTACATCTCACGACACGAGCTGACGACAACCATGCACCACCTGTATCTCCTTATAGCTATCTCTCCATCTCACCAGGAGCCTTTATGAGTATGTCAAGAGACCTGGTAAGGTTCTTCGCGTTCGCCGGAATTAAACCACATGCTCCAGCGTACGGGCCCCGTCAATTCCTTTGAGTTCATTCTTGCAGACATTACTCAGGAAGCCGAATTACTTATTGCGTTAACTGCGGCACTGAACTTTGACATCAACGCTTAGTACTCATCGTTTTGCGGCGTGGACTGCTAGGTATCTAATCCTATTTGCTCCCCACGCTTTCGGGACTGAGCGTCAGTTGCGGAGCCAGATCGTCGCCTTCACCACTGGGTGTTCCTCCATATATCTCGCATTTCACCGCTACACGTAGATTCACGATCCTCCTGCACTCTAGCTGCCTGTGGTTTCTATGGCTTACTGATTAAGCTTCAGGCTTTCACCACAGACCCTTACTTAACCGCCCTGCTCCCTCTTTGCCCAATAATTCCGGATAACGCTTGCCACCTACGTATTACCGCGGCTGCTGCTGTGGCACGTAGTTAGCCGTGGCTTTCTAATAAAGTACCGTCACTCGGCTACCATTTCCTGTAGCCGCCGTTTCTTCCTTTATAACGAAGTTTTGCAATCCAACCTCCTTCCTTCACGCGGCGTTGCTCGGTCAGGGTTTCCCCATTGCCGAAAATTCCCTTCTGCTGCCTCCCGTAGGAG
+
33+5+1-&%#$#$&&%&%&(%()%(&*-'$)%&',-%(&'&,0,*+*)(&&$&&)('&$)*/(#)%$'%'&'*.,',0.-)/+))--6.'%$''%&%%)'/*.)/*)%('(1938/22564575450.-0-..5-/0*/.&')&&)*,,+0.23362(('.14162454,+,./2131+0,+'%&$'&)(,5/8<,-1%7078;0+-1:1748./*,'+*&)+$&*.2:*.2**(+*')%%()&&%'&(((''%($+-.)'(&%%'%/690.:/..-%+/7**,35888946+,0057;9836)/,02302.,0,,.0,&%%&$'',//1-%&&'/17....45(--')5910//.,%)(1/6576864:24.43-&(+/.('%+-.75/&(+/1/445999865216746:++(+(+4-09-022446:01/+)(,.163-,,)//**))++.3,'*&%)-.0.&/%-$0))'..'+(*,-/95081.*/.3<98;83/.-3)))(-(.+/.3:481*')2/522.)%&')#3-,)+10*)+0&4+8.,/4))*+,533772-**.).,,&'$$&(*&+('&(+$&*&+*),/5,2.../9/6/54.0$(%-0312,,238,+-008*1.&**),-.-../9:95836+-/-30049;67+&))(+(&%)-))-///'%$&%%)*8682-/.,1:5,+;8555/)101687/;.++'-%&4966796366374.33/*)')*./%,3588--.6'()+,00)')+*/:.-)-.**,+*&+'--/1190%'()))''))))+&*))'$+55.98*+)&,190125414/-7-/./(.4,.&*+/,(/7-.61/+-2)*('049,3+%')%'$*'+02)(),*19++)-,&(/.(0++*1-2..205-8,-+./2-38/091343406207900-1,,()*+041(*+*&)+0*2/9*&*1,319.160*'.,-04-((&3&&))'*+,,++*%.++5:451..1/00612/+(3/(+,,+(.1//.*/)+**615*%.184/')0.942,/-.46<6)+***31.5/--23*6-1'*412<-/50,'0+)13.-041,558)7;60/-)',/-17(,0&'$'$
@b346eeda-32bc-49e4-97c3-73371c249e8b ch=466 read=37394 start_time=2019-12-13T04:45:15Z barcode=BC01 runid=2c9cf7bc05858273f10e7d7ec552fc0bd742dc3e
CTCCTACGGGAGGCAGCAGTCAGGGAATATTGTGCACAATGGGGGAAACCTGATGCAGCAACGCCGCGTGGTGATGAGGTTTTCCCGGATCATGGCTCTGTCTTTGGGAAGATGTGAGGCAGTACCCAAGGAGGAAGCCACGGCCTAACTACGTGCCAGCCATGATAATGCACGTAGGTGGCAGAGCGTTATCCAGTTACTGGGCGTAAGGGGCGTAGGCGGATGATTAAGTGGGATGTGAAATGCAGGCTCAACTGGGTGCACCATTCCAAACTGATTTATCTAGAGTGCAGAGGAGAGGAGGTGGAATTCCTAGTGTAGCGGTGGAAATGCGTAAGAAGTTAGGAAGAACACCAGTGGCGAAGAGCGACTCTCTGGACTATAACTGGCCCAGCTGAGGCTCAGCGTGGGAACAAACAGGATTAGATACCTGGTAGTCCCACGCCGTAAACGATGAATGCAGGTGTAGAGGTTCAACTGCCGCCGCGCCGCTGAAAGTAATATTCCGCCTAGAATTACAGTCGCAAGATTAAAACTCAAAGGAATTGGCGAGGACCCGCACAAGTAGCGGAGCATGTGGTTTTAATTCGAAGCAACGCGAAGAACCCACCTACCGCCGGTCTTGCATTACTTAATCGAAATCCCTTCCCGGGGACAAAGGTGACAGGTGGTGCATGGTTGTCGTCAGCTCGTGTCGTGAGATGTTGGGTTAAGTCCCGCAGCAGGCGCAACCCTTGTCGTTAGTTACTACCATTAAGTTGAGGACTCTGGCAAGGACTGCCTGGGTTAACCAGGAGGAAGGTGGGGATGACGTCAAGTGTCCATGCCCCTTATGTGTAGGGCTACACGATGCTACAATGGCTGGTACACAGAGATGCAATACCGTGAGTGGAGCCAAACTTTAAAACCAGTCTCAGTTCCGGTTGTAGGCTGAAACTCGCCTACATGAAGCTAGATTACTAGTAATCGCGAATCAGAATGTTGCAGTGAGCCGTTCCCGGGTCTTGTACACTACGCCCGTCACACCATGAGGAGTTGGCAATACCCGAAGTCCGTGAGCTAACCGCAAGGAGGCAGCAGCCAGAAGGTAGGAGTCAGCGGTGGGAGTGAGAATCGTAACAAGGTAACCCGG
+
,036./3,97*+1,+(+(),&$21(-..*-,&.(().,:06784*'+,,2*+'/,/-/1096245'&')('')+,+++*,:50+/(+)+*-'***(+*/,24286.))('*,,%('',&1',+&**'//-.+0,(2../*)+)-&)4///./210,*)(,.)&)$*/60---/-,,*.,141**'((233*+-+(*.-+,86.*(%'()&.,+-+-*-6,-2-+,,,-5.486;:62-+&)0+()3(./-012--.-422-.$''',9*/440'&)*+44+,,7/../-12,,',))++01,+*)-.1-5+:.**34/++).&'',-*,-*,..0,-&())../7928227557/-.-/0,)*-(%)4577442.15:774-/&(,-.+*3+&'+-++/31***()31*1/)&/47.1+15,/4-/34517()0211202*&,),.,,130.-./11:.*)$()--0+/$+(.+)&%&&'*3/16,,*+($%&#'*(%&&%&$**3,'(%('%('+()-%()($')+*,//0<:7148,2,.++*.+0(1'&.3-39)%%%&*.()%+-,-&),10+(+3/9;1286:4*.+*,0+0.+,/0+&&))&'0.((+(&(&'%&#&&')(.)(&&$/*20)((+(-92-/2(&**2+.2)2,.,,-88041247414./033:/02576-3300001662633210.+('--05-+*-,7*,00%-%'.43-4)5/*2,'-4-7--,33.///3:162.&((...1/24453/)'.0&,(%*(,,+(/-.51/1,--+'0--3/2/-24303322330/1')%()((--15+*0--,0*)%'+211-(-++,))')+(20;12:981533436,++)(3342:112;04+(++55(+/61;/-*+(&,7,062.111713528')).0-.02303549.+,,-8:4..--+2+'&'$*)*.//33++.356+*')-,660/6425500.11-&&'*()06*(,48998:4*(*&'$'**286*+0'*)*-)'$(((')+/1,+.7/,.'*))0-..&()%&34346591,/&1*(()*%**&--0()*-,103-)$%()500*,2/51**,,-++1/0(.+1122*2+7678,,,
@a6e06b10-24bf-4369-ada8-60997973ac1b ch=182 read=118118 start_time=2019-12-13T04:45:18Z barcode=BC01 runid=2c9cf7bc05858273f10e7d7ec552fc0bd742dc3e
CTCACAGGAGGAGGCAGCAAGGGGAATATTGCACAATGGAAACCCTGATGCAGCAACGCCGTGGTGATGAAGGTTTTCCGGATAAAGCTCTATTGTCTTTGAGAAGATAATGACAGTACACCCAAAGGGAGGAAGCCACGGCTAACTACATTGCCAGCAGCCGCAGTAATACGCGTAGAGTGAGAGCGTTATCCAGTTACTGGGCGTAAAGGGGAGCGTAGGCGGATGATTAAGTGGGATGTAGAATACCCGGGCTCAACTTGGGTGCTGCATTCCAAACTGGTTATCTAGAGTGCAGGAGAGGAGAGTGGAATTCCTAGTGCTAGCGGTGAAATGCGTAGAGATTAGGAAGGACACACCAGTGAAAAGAAGACGACTCTCTGGACGCAACTGACGCTGAGGGCTCGAAAGCGTGGGAGCAAGCAAGTTAGATACCCTGGTAGTCCACGCCGTAAACGTGAATACTGGGTGTGGGGTTTCAACACCTCCCGTGCCGCCGCTAACGCATTAGAGTATTCCGCCTGGGAGTACGGTCGCAAGATTAAAACTCAAAGGAATTGACGGGGACCCGCACAAGTAGCGGAGCATGTGGTTTAATTCGAAGCAACGCGAAGAACCTTACCTATACTTGACATCCCTTGCATTACTCTTAATCCAATCCCCTTCGGGGACAAGGTGACAGGTGGTGCGTAGGTTGTCGTCAGCTCGTGTCGTGAGATGTTGGGGTTAAGTCCCGCAACAGCAGGCGCAACCCGCTGTCGTTAGTTACTACCATTAGGACTCTGGCAGAGACTGCCTGGGTTAGCAGAAGGAAGGTGGGGATGACGTCAAATCATCATACCCCTTATGTGTAGGGCTACACACGTGCTACAATGGCTGAGTACAGAGAGATGCAATGCCGCGAGGGGTGGGCAAACTTAAAACCAGTCTCAGTTCAGTTGTAGGCTGAAACTCGCCTACATGGAAGCTGGAGTTACTAGTAATCGCAGAATCAGAATGTCGCGGTGAATGCATTCCCAGGTCTTGTACACACCGCCCGTCACACCAAAGGAGTTGTACCGAAGTCAATGAGGGGCTAACCGCAAGGAGAGCAGCGGCCGAAAGGTAGGGTCAGCGATTGGGGAGTGAAGTCGCTAACAAGGTAACCGG
+
()+$%$50*-2*-/1(0*1+0,0,).,,/20*+--;76.)0-+<.01:;99233363,2,+'-)))*+)+*,+05.,2(/)2/&32+-/..'-&(,3394+(++/+.12*((&(%,,0-(+++*.)(+,'/,,1+.5--)/+,-310+)')$$*3--72/37',(+,6./-+(&()*)&'&(&&'+//83.--&'(/($$%(.00,349,-10*$,01635454;:;;44441276;98441,(.20-53',-)*4.1/)/+.8671.((()5/-+:66/...15/03872.0023262..*26,.-./2.4-5,:,,,4.(%&')./41/,%(''--3,+*)*2526402+.,/.0-190530/11*$'.)+-0102//(,37,,#&*-*)*,26712+20.-06-0,)'&'*'(,**,8:'01/,/.,*-.,26')29555254-046:769;5.%.')46563,(,-03',)),;4.*++).4196),678:12:187670//,/3+'*%((*528+.5565+*$'')')**3441.+2,277822437,.*++.-/01-5;800::--,2.+**)+,.1(-.0542451:;1:8:1,,'(-8,8/2-08-/76/8..580/.(%'&++02.43,-2-.-2:66654521,0$&&%&..+-1-&4901158,5/..0+0,-49773'.%(+-;0454560000063.12381.022205*-2)/,/++,,6*+221/&()'(./-4553;.'(+'*+45:5/21-,-.1:582..+&%()*&+*%&&)..8726117,0+)%*''**10+,+*+(-..+77421121:722151+.,.85)),+-887455,++,/1.-'***,0,-11<11;9:3./..+.+)*()*.)37:746626+)*30)*2.(*(;;6202:9/12677534136;5&//5//.68770),**/05894//00/'()'(453-+,2.014530800)5+*+*665019774415,//,3+)&**)0450(35434701211002;66<4246,,'(%%(*'*%&,*((,.6*/++*-()**,+,)),*+458'()&(,&*$(/-15274.-2-&1*+,0-/,/,)**'.*1).)&()-.,(,-&$$$$%&&+*1064766
@e124288c-1f88-405e-865c-42ee15f8c060 ch=31 read=145727 start_time=2019-12-13T04:45:27Z barcode=BC01 runid=2c9cf7bc05858273f10e7d7ec552fc0bd742dc3e
CCCTAAGGCCAGCCAGTGGGGAATGTGCACAATGGGGGAAACCTGGTACAGCAACGCCGCGTGGAGTGATGAAGGTTTTCCGGATCGTAAAGCTCTGTCTTTAGGAAGATAATGAGGTACCCAAGGAGGAAGCGTAGCTACGTGCCAGCAGCCGCGGTAATACGTAGGCAGCGTTATCAGTTTACTGGGCGTAAAGGGCGTAGGCGGATGATTAAGTGGGATGTAAATGCCCGGAGGCTCCAGCGGGTGCCATTTCCAAAACTGGTTATCTAGAGTGCAGGAGAGGAGGTGGAATTCCTAGTGTAGCGGTGAAATGCGTAGAGATTAGGAAGAACACCAGTGGCAGAAGGCTGACTCTCTGGACTGTAACTGACACTGAGGCTCGAAAGCGTGAGGGGCAAACCCAGGATTAGATACCCTGGTAGTCCACGCCGTAAACGATAGATACTAGGTGTAGGGGTTTCAAGCACCTCGTGCCGCCATGCTTGCATTCGAAGTATTCCGCCTGGGGCGGTCGCAAGATTAAAACTCAAAGGGGGGTGACGGACCGCACAAGTAGCGGAGCATGGGTTAATTCGAAGCAACGCGAAGAACCTTACCTACACTTGACATCCCTTGCATTACTCTTAATCAGGAAATCCCTTCGGGGACAAGGTGACAGGTGGTGCATGGTTGTCGTCAGCTCGTGTCGTGGATGGCAGGTTAGATCCCACAGCAGGCACAGCCTTGTCATTAGTTACTACCATTAAGTTGGGGACTCTGGCAGAGACTGCAAATTTAACCAGGAGGAAGGTAGGGATGCCGTCAAATCCTCATGCCTTATGTGGCGGGCTACACACATGCTACAATGGCTGAGGTACAGAGAGATGCAATACCGTGAGGTGGGCCAAACTTTAAAACCAGTCTCAGTTGGTTATGGCTGAAACTCGCCTACATGATGGGGTGCCTAGTGTCGCGTCAGAATGTCGCAGTGAATACGTTCCGGGTTATGCACCGCCCGTCACACCATGAGGATTGGCAATACCCGAAGTCCGTAGAGCTAACCGCAAAGGGCAGCGGCCGAAGGTAGGAGTCAGCGATTGGGGTGAAGTCATATAAGGTGACCGG
+
,2(*573--$#%/')*/231(,+-&6(*-0,3.15,*'*/*0/)&)''.-.2265-48/0121+))+.//-+.,--5-*-)2/2772466.,./85.63296*0,)*(+0&%$'#*&()13*.+.-+-+(,'&&$%#&(&*&'&&'**//-36''()&)+-(5/4')%&%&--11.,/'+,:1.022432(2.1-)-1+(5%-//-/02:-:-9/&7&+77751../+--7(0/&),-,4)())&+-,+'(')5*4,/*,,)*&.13//101-'+,32,7-,+)0,)'()(),'3*66/123/&&)(-0()+**./5::0/.,,/3'330/,054536&101'%&%''(*..00156601597974456102.0()',+06/04'*+('+-/,&./)'*-6151-,'.#0*-.25+47*,495/.037'*.06013632*',**-66663100//%140++3,3*0,-.55,+&(*0/+-0*)$(,'*+,.52/.1+,+0604&(('&++(%''*-'-+,&(1(558741774*--1..(',$&+2,,-%'&),+'+',-.5,/0)0)(**3-94:4--2*/2-6(,,02/165,/)+04))*(*/.4455-6,)'0(,*11//11/2.4/3%&)(--+-<7197/37',/57/8/238-1-,1534777.508,/./11(+,.7/1,(-/67+-(.)(&6/20)(-*91*&'(-5.'&(#$%&*((/,.-&3,+**1)(%'(+)4,2,-1.-/3-./12.))'%&(*/0+*)%')*3--.-*,/.*10+3.31+./-./'1)&*,-;813.-/+-,4/,+*,+*()%*&/+1.0/+))$&$')+-.6-/+*''&+).--**)'(++6556843596720/2/0/')-780,03)19:+::3--&*,*+,**)0+'**(&'''//*,2''&&$$$#%$#&)&'(#)'&(%%$()*,+*-*-(-,-.+&*')-)(-,.3-030-&/*0+((',*-.,371-25(2,0921.-),$1(*&%'&'$+&%($&')*9.1&+'&+,17271412&,'&''('+,-/**0+1.0,)%')3,&*),/3',42+//2-01/-&'/,*+,,11,35
@499bc48a-7a57-431b-aa3a-365360d1d31a ch=201 read=62501 start_time=2019-12-13T04:45:26Z barcode=BC01 runid=2c9cf7bc05858273f10e7d7ec552fc0bd742dc3e
CTCACGGGAGGCAGCAGTGAGGGAATATTGCGCAATGGGCGCAAGCCTGTTGGCCATGCCGCGTCAGCGAAGAAGGCCTTCCGGAGTTGTAAAAATTACTTTCAGCGAGGAGGAAGGGAGCAAAGTTAATGCGCTGCTCATTGGCGTCTACCCGCAGAAGAACACCAGCTAACTCCGTGCCAGCAGCCGCGGTAATACGGAGGTGCAAGCGTTAATCAGGAATTACTGGGCGTAAAGCGCACACGCAGGCGGTTGTTAAATTGGTGTGAAATCCCGGGCTCAACCTGGGAACTGCATCTGATACTGGCAAACTTGAGTCTCGTAGAGGGTAGAATTCCAGGTGTAGCGGTGAAATGCGTAGAGATCTGGAATACCGGTGGCGAAGGCCCCTGGACGGAGCGACGCTCAGGTGCAGCGTGGGGCAAACAGGATTGAATGCCCTGGTAGTCCACGCCGTAAACGGTGATATCGGCAGGTTGTGCCCGTGAGGGCGTGGCTTCCCGGAGCTAACGCGTTAAGTCGACCGCCGAGATACGGCCGCAAGTTAAAACTCAAATGAATTGACGGGGGGGCCCGCACAGAAGCGGTGGAGCATGTGGTTTAATTCGATGCAGCGCGAAGAACCTTACCTGGTCTTGACATCCACGGAAGTTTTCAGAGATGAATGTGCCTTCGGGAACCGTGAGACAGGTGCTGCATGGCTGTGTCGTCAGCTCGTGTTGTGAAATGTTGGGTTAAGTCCGCAACGAGCGCAACCCTTATCGCTGTTGCCAGCGGTCCGGCCGGGAACTCAAGGAGACTGCCAGTGATAAGCTGGAGGAAGGTGAGGATGACGTCAAGTCATCATGGCCCGCCACGACCAGGGCTACACGTGCTACAATGGCGCATGCGGCGACCTCGCGAGCAAGCGGACCTCATAAAAGTGCGTCATGTGAGTCCGGATGGAGTCTGCAACTCGACTCCATGAAGTCGGAATCGCTAGTAATCGTGGATCAGAATGCCACGTTGAATACGTTCCCGGGCCTTGTACACCGCCCGTCACACCATGGGGTAGGTTGCAAAAGAGTAGGTAACAGCAACCTTCGGGAGGCGCTTACCACTTTGTGATTCATGACTGGGGTGGAGAAGTCGTAACAAAGGTAACCGG
+
+)+%&'84*,2/,46103.&/.*,0/+6,**#)*3.24/+,4+8+,8--'(*$,''(%.,'*''()$%%('&*,+-3:82:-,-&(.1(*+7.-,*2*+-9.-&(&(&)+))*+,)/-%+*39311/4,*'+()%(*66*7(/&.))%)++07)-+,1.*),&(*+(%+*12/.33**-0,)++,&.*&'$&%)(),207-+-+.066*,--;0:/2'(&*(0)*+::403257:6.0/.-(&'%('(17+5.8(*3/8..,()+*&(,,1)04/(4678:554/..15090045--+&%)*%,%&'+'./'('((01117678.*/54/.+0,0.0,+2820(&&&*1-0'.0-/458,****34262/)*5999:82:2-,,(,.80-*21/11-&$%%&&/1-.)-0653.-/-..4.+,0;)7'03)-/),21139,**)-&&/46*-236+0*606'&(&'*&+.1.1,0,08-.(+)+'%'%*04/444733-1.*,-+-,+**++))10922481128+,%&&$&**20759044/-,;18911277<0.,-*.,.*(+,1733)61-(++,+&('+/-423-)+,'.%)/37<:/82;0./1180///*),,*134323/1832345691/.0/11.0.-1-,0863/0&()..0-(*/25787;7158041400%&+)5)+-8::;99887:91-,*-/997&(++034/700082;:10180804156018-+,5.6&&))&.,-.2,+1./0&'1+/--/,-46+6,0-2/66)65,435,&)'*&(..248;4783433-+.111.,++),***%/3.334;9:984.00-44#%'''&%#.)%'*-0;267776..)+)-0851501205302,,'**.-//36563.+(())2'00965821--3:4)+767752364/(&%'-+*005-(&&((20*-&+,42,34632463911//50213010-+-0/018:9:876//./-)/-'++'0')15688:0:61*213005-/,-,/436;4,--*,',+%'%*,')&-027-/-28*%'&')7--1'--$'(+./2:7+85)+2*.958358/-34-+6//0914.+))''%('*53+'*)(/03356803'0,02989),
@07c59281-9061-4fd8-8bd4-067e782da638 ch=81 read=67167 start_time=2019-12-13T04:45:34Z barcode=BC01 runid=2c9cf7bc05858273f10e7d7ec552fc0bd742dc3e
CCGGTTACCTTGTTACGACTTCACCCAGTCGCCAGATCCACAAAGTGGTAGCGCCCTCCGAAGTTCTTCTTCTTTTGCAACCCCCCCACTCCCGTAGTTGTGATGGGCGGTGTGTACAAGCGGGGCAATTCACCGTGGCATTCTGATCCACATTACTAGCGATTCGACTTCATGAGTCGAGTTGCAGACTCAATCGGACTACGACGCACTTTATGAGTCGCTTGCTCTCGCGAGTCGCTTCTCTTTGTTATGCGCCATTGTAGCACGTGTGTAGCCCTGGTCGTAAGGGCCATGATGACTTGACGTCATCCCGCATACGGTTATCACTGGCAGTCTCAACTTTAGGTTTCTACGGCCGGACCGCTGGCAACAAGGATAAGGGTTGCGCTCGTTGCGGGACTTAACCCAACATTCACAACACGAGCTGACGACAGCCGGCGGCACCTGTCTCACGGTTCCGAAGGCACGTTCTCATCTCTGAAACTTCCGTGGATGTCAAGACCAGGTAAGGTTCTTCGCGTTGCATCGATTAAACCACGTGCTCCACCCGCTTATTGCGGGCCCCGATCAATTCATTTGAGTTTTAACCTTGCGGCCGTACTCCCCAGGCAGTCGACTTAACGCGTTAGCTCGGAAGCCACGCCTCAAGGGCACAACCTCCAAAGTCGGCATCGTTTGCAGCGTGGACTACCAGGGTATCTGTTTGCTCCCCACGCTTTCGCACCACCGGCGTCAGTCTTCGTCCAGGGGCCGCCTTCGCCACCGGTATTCCTCAGATCTCTACGCATTTCACCGCTACACCTGGAATTCTACCCCCCTCTACAGAGACTCCAAGCTTGCCAGTATCAGATGCAGTTCCCAGGTTGGGCCAGGAGTTTCGCATCTGACTTAACAAACGCCTGCGTGCGCTTTACGCCAGTAATTCGATTAACGCTTGCACCCTCCGTATTACCGCGGCTGCTGGCGCAGGTTAGCCGGTGCTTCTTCTGCGGGTAACGTCAATGGGCAAGGTGTCCGGCACTGCTCGCCTCCCGCTGAAGTGCTTTACAGCCCGAAGGCCTTCTTCATACGCGGCATGGCTGCATCAGGCTTGCGCCCATTGTTACCCTTGCTGCGCTCCGCGG
+
88+/40.3309.1.)+1..4.-*62*(-00,,,,-073((+160(+&*--'(+,7),1&&(%%(,(--&#'%+*+*)*+&500/1/+$''+2/$.%,4'(&**)-0./*0-.///.-3/'()/-()'$&)-/3:215/.-5975+&)*)()''.*&(%-,1.7665067;8784)*++/4315+0(-/00.).,/05-*,&'+.0(/&*+0/''*)-,/+./3.23404-/*)005///:.41/43%+)),897:<,:+'&&'('((**-0-.-36+,6;7634//+06370-,,,,0..,.-97888.:6,%+%%&'*)-,,,;480:0-++,+,/$$&(('#&&0/**%%('-+4+/)*,+-.1;74*32.'/)+-+.0-,.,,011554821.94./030,21+.-0.36*%&'(&)+)$,.-00.-'3212/'''''&)././1100.22941*)(+)1,*()(.:5775/,.--*,-)(4746445321.55575588-23118)4.<9850./0/60100+%))/3;5;;343/-//07,05*))+*&.)+,)20651(%&)+174;66596./0/;<6,83-3,)'&&(+))+31499+)+))$',,832100,,,/-+'*+-56&)&('.0,..19670*.35-,/.54:-4,,1,+043-,--//17,&(%'+,89;77536:377421..-,/80(+--994&(&&)+*-//-10&,))$'().+,.79:868/)(/47*6/,-.)9758:13403//2:0202++.0/615*53412:30.63'')$(*--&&%(+/420/60031-/23)1&'(*+758(-)'*1,*11+,4135&668-7'36(-*)'.-.+'(304&.+&((1.-*,/052112-7.9.0-52)1:67984./)(+,+'+-27-/2-+.620007/7/0+7+*+%+0)*/5./,0--::300002554250/0(12050.164860028038334/4/-,15667909017683.+,+$*'&')+%'(&++.')(*.0,+45+0-'*),/6/***$.42..7+6.87:65;9''%)(++72(3*2--)+,.1(,654,&**0:3+00/&,%)(&$&%((&&$&(-*($*-
@7068b6c9-953a-4510-ad37-06755b01d06e ch=444 read=106558 start_time=2019-12-13T04:45:45Z barcode=BC01 runid=2c9cf7bc05858273f10e7d7ec552fc0bd742dc3e
CGGTTACCTTGTTACGACTTCACCCCAATCATCAATCCCACCTTAGACAGCTCCTTCCTTGCGGTTAGGTACCGGCTTCCGGGTGTTATCAACTCTCGTGGTGTGACGGGCGGTGTGCAAGGCCGGAACGCATTCACCACGACATGCTGATTCGCGATTACTAGCGATTCCAGCTACATGTAGTCGAGTTGCGGACTGGTAGGGCTGTTTACTACGGACGCCCTAAGCAGCACCTCTGCTGCATCCATTTGTAGCACGTGTAGCCCGGGTCATAAGGGCATGATGATTTGACGTCATCCCCGCTTAGCTTCCTCCAGCTTGTCACTGGCGAAGTCGCTGGAGTCCCCAATGGCGTTGGTAACTAACGATAAGGGTTGCGCGCTCGGGACTTAACCAACATCTCACGACTGAGCTGACGACAACCATGCACCACCTGTATCTCCTTATGGCTATCTCTCATCTCTGGAGCCTTTGTAGGTATGTCAAGAGACCTGGTAAGGTTCTTCGCGTTGCTTCGAATTAAACCACATGCTCCACCGCTTGTGCGGGCCCCGTCGAACTGGAACTAATGAACGGTATATCGTAGATGCTGCTGTTGCATTCAGCGGCGCTGAACTTTGACATCCGCCGTATAATCGTTTGCGGCGTGGATACTAGGGTATCTGAAATCCCTATTTGCTCCCCACGCTTTCCGGGACTGAGCGTCAGTTGCAGGCCAGATCGATACGCCTTCGCGCCACTGGTGTTCCTCCACGCTATATCTACGCATTTCACCGCTGCACATGGAATTCCACGATCCTCTCCTGCACTCTAGCTGCCTGGTTTCTATGGCTTACTGAAGTTAAGCTTCAGGCTTTCACCACAGACCAGCTGCTTCCTTTCCATCCATACTTTGCCTGGCAATTCCGGATGGCGCTTGCCACTTACCATTACCGCTGGCTGCTGGCGTAGTTAGCCGGCTTTCCTAATAAAATTACCGTCACTCGGCTGCACCATTTCCTGTAGCCGCCACCGTTCTTTGCTGCAACGAAGTTGCACAATCCAGCTTCTTCAGCCACGCAGCGTTGCTCGGTCCCGAGGGTTTCCCCATTGCCGAAAGTCCCTGCTGCTCCTCCCCGGTAGAAC
+
9/81713909-//*+./77<763:90/14:889-,/.1()2+10..47455557698)**,.586:(2'$'/*/4-)-.(09630522203/-,-+-1356664346-0794-,)($%*,,/51,.,-/4868:6&++&,.('*.,0887864/113-8---,---.8;0(+$&(#%#+''*/..*).,0./''%$$%%#$(()(*(()'#&$%'(*('$',)$%$#$$%%$&'(('%&$$(*/<:7:9(*((++%',/+)())93%,/..()*'289/)))),-6367+*,224513:;,)+&%)$)-526325*(''(*-.+20.4.%%&&-)),/%+*,-388*.'%%))((.-3012,+*+./0410.452:20.0-0.1*-74+.*2'4+)(//021/),*'&&*+0543324/63'353/**'(').-4466889:/70012:545971,))(,76647/--0.-5/%,&'++-33456.)*,.::938314+4-;::=;8893500144+1-1,)81.1&&(++-.2,,5/--3+..02'141:8+(.-)(/)'*('*&))$%$$%*)%*&%&&(*'$&%(%(%%')*++%&&(($$$&&)'%,*)*$&.0*,-212//%&%$##%'0-851;,'(-,,++++)%%')*-+)/,/-($+&&,.0)'(-0)(,,626+(+++/7./'498310-)*+,/0187;460-+-)*+:;40(+#$&5:6<500(-4220;<:7:;4--//&*%%()+377+02-025:;./23..1$)'*,.12/1013/---0537/2.73434/...*+,/3259462;9,*++035207(*,+,*(1*4+%.0,1+1635;7.//,*--974-&$%%&&)()(&,*+&$&(&&*&'))'#'&%$%$$',14-417:3/2,*1,*55-)$$$(&%','/5.-(+0-/-0//.--1/.2--*-))+*,6.-('00-2:2,,.+5;7990344-7.-()%'**/9/4855/./17171-0.334+,,'$&'%%%$%%&%$)'%'$%%1./,))*,2.35*($'&%'*+$*(),/-,2-,)(,(&&%+)'))'&,.4*/0*.+*-,)&,)53)&***+.25-411'&'-(-%,'
@9035c461-d3fc-43da-9c3b-888457aed9a0 ch=298 read=83372 start_time=2019-12-13T04:45:39Z barcode=BC01 runid=2c9cf7bc05858273f10e7d7ec552fc0bd742dc3e
CCGGTTACCTTGTACGACTTCACCCCAATCGCTGACCCTACCTTCTAACCGCTGCCTCGCTTGCGAGTTAGCTCACGGACTTCAGGTATTGCCAACTCTCATGGTGTGACCCGGGCGGGTGTGTACAAGACCAGGAACGTATTCTGCCGCGACATTCTGATTCGCGATTACTAAGTAACTCCAGCTTCATGTAAGGCGAGTTTCGGCCTACAATCGAACTGAGACTGGTTTTAAGTTTGGCTCCACGGTATTGCATCTCTGTACCTGCCAGCCATTGTAGCACGTGTGTAGCCCACATAAGGGGCATGATGGTTGACGTCATCCCCACCTTCCTCCTGGTTAACCCAGGCAGTCTCGCTGATCCTCAACAATGGTAGTAACTAACGGCAAGGGTTGCTCGTTGGGACTTAACCCAACATCTCACGACACGAGCTGACGGCAACCATCGCACCACCTGTCACCTTGTCACGAGTTCCTCGATTAAAGAGTAATGCGAGGATGTCAGAGTGTAGGTAAAGGTTCTTCGCGTTGCTTCGAATTAAACCACATGCTCCGCTACTTGTGCGGGTCCCGTCAGTTTACAGGTTTTAATCTTGCGACCGTACTCCCCAGAGCCGGAATGCTTAATGCGTTAGCGGCGGCACGGAGTGTTGAAACCCCCCACACCTGGTAATTGTGTTTACGGCGTGGACTACCAGGGTTATCTAATCCTGTTTGCTCCCACGCTTTCCAGGCCTCAGCGTCAGTTACAGTCAGAGTCGCCTTCGCCACTGGTGTTCTTCCTAATCTCTGCGCATTTCACCCGCTTCACTGGGAATTCCACTCTCCTCTCCTGCACTCCTAGATAACCAGTTTGGAATGCGGCACCGGTCAGGCCCGGGTATTTCACATCCGCTTAATCATCCGCCTACGCTCCTTTGCGCCCAGTAAATCCGGATAACGCGCTCGCCACCTACGTATTACCGCGGCTGCTGGCGTAGTTAGCCGTGGCTTCCTCAGCAGGTACCGTCATTATCTTCCCAAAGACAGGCTTTACGATCCGAAAGCCTTCATCACTCACGCTGGCGTTGCTGCATCAAGGTTTCCCCCGTTGTGCGTATTCCCCACTGCTGCCTCCCGTAGGAG
+
8.*+2/.4:15,.'+-*0040,683,0400&')*+/62-,-518/*-/38465345/0%&+++--*,/1//122145937581(.-,-/613:1%0./.0,..5.66434*)*16546+*)+,+,-433669(,,4+*(*,-82,,01.0053.4:0/32797.///5/3235'()-(/-.,++.475464022*211.12;90*,,*.-21<12+.100002778590;;006/470%'')06&)&+..7.//7-,,*+0-)(''(+,*).2.03/-.0/,//0.4.)+-0,*%&'(,-.78-88:866/*.+(*/.555,850*-/82;82559414,:/6.82).7,*++/:9//-*(-.7641())5+-7220/7.--2923(5/4),/*,*)&*),/(./-*)(/(0/)/114410,&)--6/40++)+-.17+15133+*'%*&131646644.1)*(''(%&'%$)3+680'$0'.,,&'&'-.-.5-*.7.20/,+%'&+))'(&('+(*.,83353/24/2,,.31**+/+64)05-/1200102--0-,1-+../09,,22,).0''''%(),-5/::2,/0,2-(+/,8:595512(%$$&&(-/3256+(+&'.7-.0/3;331.7.)0,',,'%&),15('1*+-378*(--297-2/+%2'%)*,89*.*-*++377980150/.)',*/0.-.12622394+--090+--)57).,)+277,2224--,*+23.0076,*()*,---/,4058/&,-3/1/5888-8+)+5')*-.*,))%0:2.+/2-*//4/'//')'.)4.04)-.2,+,-..14551+++0')*1453+27.31<./)-*))+()(*0*0.'(*0060).1.--.7/.,-,.3('')(1/2/)0/)%))'*,/18:.81-)11040,,35:30/5282::;533'/0.')()3.4&3+,,10-5832231040-/+)*,)(0*%(+)+--/*,..&()'&-&+,2,38888+5933459484,1**-0**0..33)0/0/3)&)('$&&+,303-+*,,%'&(')++,9300/-,,.260*/,9--599,&1))'$$%(),0.,.-(+--/4348-7:,*6(4)+'
@363d1dde-b2a6-407a-937b-b15a99a70c69 ch=126 read=118704 start_time=2019-12-13T04:45:54Z barcode=BC01 runid=2c9cf7bc05858273f10e7d7ec552fc0bd742dc3e
CCGGTTACCTTGTTGACTTCACCCCAATCATCAATCCCGCAGCAGACGAAGCTCCTTCCCTTGCGGTTAGGCCACCGGCTTCCGGGTGTTATCAACTCTCGTGGTGTGACGGGCGGTGTGTACAAGGCCGAGAACGTATTCGCGACGCTGATTCGCGATTACTAGCGATTCCAACTTCATGTAGTCGAGTTGCAGACTACAATCCGAATGAGAATGGTTTTATGGGTTTGCTTCACTTGGCTTCGCTTCCTCTGCACCATCCATTTGTATATTAGCCCAGGTCATAAGGGGCATGATGGATTTGACGTCATCCCCGCCTTCCTCCAGCTTGTCACTGGCGTCTCGCTAAGTCCCCAACAATGATGGTAACTAACGATAAGGGTTGCGCTCGTTTGCGGGACTTAACCAACATCTCACGACACGAGCTGACGACAACCATGCACCACACCTGTATCTCCTTATAGCTATCTCTCCATCTCTGGAGCCTTTATGAGTATGTCAAGACCTGGTAAGGTTCTTCGCGTTACTTCGAATTAAACCACATGCTCCACCGCTTGTGCGGGCCCCGTCAATTCCTTTGGAGTTTCATTCTTGCGAACGTACTACTCAGGCAGATTACTTATTGCGTTAACTGCAGCACTGAACTTTGACATCAACGCCGTACTCATCGTTTACGGCGTGGACTACTGGGGTATCTAATCCTATTTGCTCCCCACGCTTTCCGGGACTGAGCGTCAGTTGCAGGCAGATCGCCTTCACTGAATTGTTCCTCCATATATCTACGCATTTCCACCGCTACACATGGAATTCACGATCCTCTCCTGCACTCTGGCTGCCTGGTTTCTATGGCTTACTGAAGTTAAGCTTCAGGCTTTCACCACAGACCCTTGCTGCCGCCCGCTCCTCTTTACGCCCAATAATTTCGGATAACGCTTGCCACCTACGTATACCGCGGCTGCTGGCACGTAGTTAGCCGTGGCTTTCAATAAAGTACCGTCACTCGGCTACCATTTCTGTAGCCGCCGTTCTTCCTTTATAACGAAGTTTACAATCCGAAAACCTTCTTCCTTCACGCGGCGTTGCTCGGTCAGGGGTTCCCCATTGCCGAAAATTCCCTACTGCCGCTGCTCCG
+
0-03/:.--6.(2,'&'')((0/1(/,/027648538/'+&$'()*-**''./584183**-*,(*-6),,+')3-3/.4/5)75/0/62115/3+*++/156845488804875:.2112,-2,0.5/(&,,5/)512;,'(&$%$%%)*858/2480<0-+-,.,).,.+,*0293323423663171:*1/0-3456/;0.,$'%%*--.557,980*01/:61:;+105.$(&&3-43.+(('$-+(,/./57;8858065)&((&#,&&(*1.*,720./-&233**+31/--1)01*((+*-11.800,/06491*+,.,'*,++.:-77260*()347883'((+99)-&&)3+/066:73833497////5,74.:785774316(),,49/./00)2''$()0/-.,01--020/36/02776:6/6:4754,0,(*).3.5665717($$(.-/1551000/4535697690./69295--/0.//1401.,,/1:5374,)+3186:<:7993:21195)-./3/<9;;2211/003945:1041(0)+,1006/&&)*)7/:6//404+(*-;;99:<39211.+,4%*(+///.0,074$'+.&%'5'*41..-3,9*,.;;793+,-(+658;;2546491840.**+%)*+567/78.%.+/.1+08046200&32-004141-0*%.&-2)&.+356-+/./2;04'694+(+--.1+.438291/1/42+.(,*)*,&&).055+(+)+;<+7)*8998:9:::9:::73;6*((/-*,.,*&(')-.-/.8-$)(),/501.1853/*,,1)%176624,-02:967671811;466.-,*/8-3*-,/3*4:77<;0..3,/0069:215/0277977<856/5.,-/:0..3120-3/0347-/+3.44;:0,0.)01,1300)&+'#'(00/2222:81:0/)/,,+/02/.229:35*,**&.-.5:0,.24:767',,(+./2-42)4:7/*'()+0/49<:;9:/6--',31/32+')+)/3-*//:83+)/3424:8:876993<925/-'/.60;//.1/(+-.18612-+9;5+/:357+088.2/03,*$&$$&&&'&%()8:2
@3bd0a695-4684-44c1-a79c-1fa2f54ab2bd ch=474 read=42164 start_time=2019-12-13T04:45:49Z barcode=BC01 runid=2c9cf7bc05858273f10e7d7ec552fc0bd742dc3e
TGCCGGTATGCTTCGTTCAGTTACGTATTGCTGGTGCTGAAAGTTATCGGTGTCTTTAACCTGCTTGCCTGTCGCTCTATCTTCCCGGTTGCTTGTTGCGACTTCACCCCAATCATCAATCCCACCTTCAGACAGCTCGCTGCGGATTTAGGCCACCGGCTTCGGGTGTTATCAGCTCTCGTAGATTAGCGACGGGCGGTGTGTACAAAGGCCGAGAACGTATTCACGCGACATGCTGATTCGCGATTACTGGCGATTCCAGCTTCATGTAGTCGAGTTGCAGACTACAATCCAGGCGAGAATGGTTTTATGGAGTTTTGCTTCACCTCGCGGCTTCGCTTCCCTCCATTGTAGCACGTGTAGCGGGTCGCCACAGGGGCATGATGATTTGACGTCATCCCGCCTTCCTCCAGCTTGTCACTGGCGGTCTCGCTAGAGTCCCAGCAATGATGGTAACTAACGATAAGGGTTGCGCTCGTTGCGGGACAACCAACATCTCACGACACAGGCTGGCGACAACCATGCACCACCTGTATCTCATATAGCTTCATCTCTCTCCATCTCTGGAGCCTTTGTAATTATGTCAAGACCTGGTAAAGGTTCTTCGCGTGCTTCGAATTAAACCACATGCTCCACCGCTTGTGCGGGCCCAAATCAATTCCTTTGTTTCATTCTTGCGAACGTACTATCCAGGCGGGTACTTATTGCCGTTAACTGCAGCAGCCTGGGCATCCAGCGCCGCCATCGTTTACGGCGTGGACTACTGAATTATCAATCCCACATTGCTCCCGCTTCCGGGACTGAGCGCGTCAGTTGCAGACCAGATCGTCGCTAATACTGGTGTTCTCCATATATATCTACGCATTTCACCGCTACACGATTCCACGATCCTCTCCTGCCTCTAGCTGCCTGGTTTCTATGAAACACTGAGTTAAACTGGGCTTCACCACAGACCCTTGCTGCCGCCTGCTCCTCTTTACGCTTAATAATTCCGGATAACGCTTGCCACCACCGTATTACCGCGGCGCTGCTGGCACATGTAGTTAGCCGTGGCTTTCAATAAAGTACCGTCACTCGGCTGCAAATTCCTGTAATACGCCGTTCTTCCTTTATAAGCAGAGTTTACAATCCGAAACTTCCTTCGCGAAAGCGTTGCAACGCTCGGTCAGGGGTTCCCCCCATTGCCGAAATTCCTGCTGCCTCCGAAG
+
##$%%,,/4-015../40*-/40124002./.31/-+*+.,%)(2++1+5/(785.)**)2)$))+,08477.&)))+(*-3/52()4.,&%'%%/4)-,+--1//0894/5387/.5/,:6(&+&$$&*,24+-./*'&&&,-1&,*,*-86/-3-01/335/930)01011+*.,-)+-1#)#)'%'&(%(,411'+(-..13178(5162-(-+/0,/-,3'#&$$,,.4////058;5332.160/)&+,75965,-%+-4/46766553'$)*2'((*(*-**/3.-.&(+2'(**/.44:;<*5644%(0;;7-24;.,.5.5220/*),),-7.((&$&'$'+(&&)**0*&''%'&$'+/0%%%''*).2')/30221*39-)%&'-.2156++379<3)*+1*/-12//2*1.1/.*0*&'((+*(*(%%)'&+(2,.)'',.*(**+-/4-.--/''1319743333576333:60+)'+%,*71/0./,-.++)1*..-,.,0-'69699,.--+.3,1300224369.3/*)%''.'%+/.*)))-61330-.53/02.43.%+&+.*,-+13-,-.27/.2277,386.)'&()-(&#&*'+&'1-2.:87/-,,*,-,31.1*(*-+*.-1&2-3-+',--.03474.43-$&+/,.9:507,-++47/...-*-.+'++1')%*',,4*2+&')(,012--*&%'($(($%%,')&''%&$'%$$###$'+,.:80.0-,/76:550+-'&(&).+-,$&'-2((,(*(&+*32*&(&&*'+01%%&'&+,+'(-0,.,6(&(,,39778::6:8)'%&&''11/224747)*20*,,,.2245566846<7/.88+.4-)&&%%-2,+'()015722..5/.)'(,*(+/01041993;:/.*-)*+'(&*+-+(+368...+0)''.,.06&2,.099'.)&)&)-316;554-6.)*1;*')())%2**.501102002-5/,)1)%,2)-.#$&&(*-5/197264+'(((+*4))%('.*-)0.6/.05+/,40.68..0-47-/-+.8/:8///1.2/,$($%&',110+))%&(..177;:33:5&'.)**5+%+0+*+.93./1884-*,+*)2,4.'++)+&()'%)'')#''%'&)*1++(&#)/-/2211784,217223/0.0)*)'&&-.00743/+%))
@a5f7ffc9-1916-416a-b534-fc81d0170265 ch=438 read=91981 start_time=2019-12-13T04:46:02Z barcode=BC01 runid=2c9cf7bc05858273f10e7d7ec552fc0bd742dc3e
CTCCTACGGGAGGCAGCAGTAAGGAATTTTCGGCAATGGGAAACCACAATGACAACGCCGCGTGAAGGAAGAAGGTTTTCAGTTGTAAACTTCTGTTATAAAGGAAGAACAGCGGCTACAGGAATGAGAGTGGCCGAGTGACGGTGCCTGATAGAAAGCCACAGCTAACTACGTGCCAGCAGCCGCGGTAATACGTAGGTGGCAAGCGTTATCGGAATTATTGGGCGTAAAGAGGAGCGGCAGCAAGGGTCATATGGGTGGTAGAAGCCTGAAGCAACTTCCAGTAAGCCATAGAAACCAGGCAGCTAGAGTGCAGGGGAGAGGATCGTGAATTCCATGTAGCGGTGAAATGCGTGGATATATGGAGGAACACCAGTGGCGAAGGCGACGATCTGGCCTGCAACTGACGCTCAGTCCAGCGTGAGCCGATAGGATTAGATACCCTAGTAGTCCCACGCCATCAAGCAATGAAGTACTAAGTGGTGGATGTAAAGTTCAGTGCTGCGAGTTAACGCAATAAGTACTCCGCCTGAGTAGTACGTTCGCAAGATAGAGCTCAAAGGAATTGACAGGGGTACTGAAGCGGTGGAGCATAATGGTTTTAATTCCGAGCAACGCGAAGAGAACCTTACCGGAATCTTGACATACCCGCCAAAGGCTCAGAGATGGAGAGATAGCTATATGAGATACAGGTGGTGCATAGTTGTCGTCAGCTCGTGTCGTGAGATGTTGAGTTAAGTCCGCTTGAAGCGCAGCCCTTTATCGTTAGTTACCATCATTAAGTTGGGGACTCTAGCGAGACTGCCAGTAAGCTGGAGGAAGGCGGGGATGACGTCAAATCGTCATGCCCCTTATGACCTGGGGCTACGTGCTACAATGGATGTGGGTGCAGGGGAAGCGAAGCCGCGGAGTGAAGCAAAACCCATAAAACCATTCTCAGTTCGGATTATGGTCTGCAGCTCGACTACATGAAGTTGGAATCGCTAGTAATCGCGAGATCCAGCATATGTTGAATACGTTCCTACTCGGGCCTTACACACCGCCCGTCACACCACGAGTCGATAACACCCGAAGCCGGTAGGCCTAACCGCAAGGAAGGGCGCTGTCTAGGTGGGATTATTGATTGGGGTGAAGTCGTAACAAAAGATGGCTCCGG
+
(+24.065;5.01-*+,)1*.&(',*08::27<54,+0+&,1)--$$%&%',.51756;*))+-.30*/+(0+,+/73-.,*1,(+48967;9983;234;,0,23,07/).,+*+))+,,**)'*+&&(((021+++,-&-&')&*)*+,0.),/++35//'.0*/)*,'+,.,.(('.*+.:4363/.4.+/012,5,,0-.63435:623../-5,12729965649)&%))%(%')('+,-+*15+-*.../2&%&#%(%*,)+32,*'&%))(2*7**-08;16;468008:/651741222.,,--53)+0.+))'/-'++&%%%%-+2302.'%((-3..-46--.-3.506553570-/,'+)*2-*,-/0+&)*)+::;9556411305./.0.-.//533/0///8&&&%&*)'&,.+/)+,1*/0-*/44.;0*(15.,,/,(%'$01&/%2.$+&).,6/).),024+,())-9361,.10)+6..5758/43'%%.))$/(--/.2,*.,./0:227/)(%(*'1*-/8;:1-3)&&(&(,&/12-1,*,-0/60-0&60-$$$'&$+((-0944-+,,+308.))+09*25397+&&-+.(/.1,(')%+&+)204-/0+-...///+-,*'%+.,$%%28/'-+,/''(++::8+**'&))*/046011034745301,)+)+,/8&559&,(+,3)+,-045355782,*(,)(%&$,-010/376,*+)')(((*-+'--(,0,+5443;212868<788.4.7//40067./5651))*)&3046243%($+1-0010-+*+0.6,)/4,0*++-/3539,**#+)**-950$&%*-2254,+(+(()%,++-05465899;70-*'/'(*1-2&+.-0*+'++)0;/6''#%()12*,/;6*295.16<<:9;:;<88814456*:++5&-(-/../50(//--,+)*,&))+--72837834./2524383410/*&-30,+.0)+*+&*)+/8825.-1)*'%')*%/+,(*'%'*,-19718--./)*)1,*,*+-,0/&-/32+7.)&(/).84:5*++--)-32+),.)*(-*',-/-/.00/*)-432:0-7+'+)*(8-(--*.+*(&)--5786583'*#*()('+(13
@48867e6a-92fe-4447-8e69-16ddfaaf3a46 ch=246 read=84418 start_time=2019-12-13T04:46:06Z barcode=BC01 runid=2c9cf7bc05858273f10e7d7ec552fc0bd742dc3e
CCGGTTACCTTGTTGCGGCTTCACCCCAATCCCGCTGGCCTACCTTCGGCCCGCTACTTACCTCCTTTGCGGTTAGCTCACGGACTTCGGGTATTGCCAACTCTCCTTGGTGTGACGGGCGGTGTGTACAAGAACCAGGAACGTATTCACCGCGACATTCTGATTCATGATTACTAGTAACTCCAGCTTCATGTAGGCGAGTTTCAGCCTACAATCCGAACTGAACTGGTTTTAAAGTTTGGCTCCACCTCACGGTATTGCATCTCTGTACCAGCCATTGTAGCACGTGTGTAGCCCTACACATAGGGGGCATGATGATTTGACGTCATCCCACCTTCCTCTAGTTAACCCAGGCAGTCTCATGGAAGTCCTCAACAATAACTAACGACAAAGGGTTGCGCTCGTTGCGGGACAACTTAACATCTCACGACACGAGCTGACGACAACCATGCACCACCTGTCACCTTGTCCCCGAGGGATTTCCTCGATTAAGGTAATGCAAAGGGATGTCAAGTGTAGGTAAGGTTCTTCGCGTTGCTTCAGATTAAACCATGCTCCCGCTACTTTGTGCGGGTCCCCATCCAATTCCTTTGAGTTTTAATCTTGCGACCGTACTCCCCAGGCGGAATAGCAATGCGTTAGCGGCGGCGAGGTGTTGAAACCCCACACCTAGTGACTTCATCGTTTGGCGGACTACCGGAATTATCTAATCCTGTTTGCTCCCCACGCTTTCGAGCCTCGGCGTCAGTTACAATCAGAGAGTCGCCTTCGCCACTGGTGTTCTTCTAATCTCTACGCATTTTCACCGCTACACTGGGAATTCCACTCTCCTCTCTGCACTCCTAGATAACCAGTTTGGAATGCAGCACCCAGAGTTGAGCGGGTGTTTCACATCACTTAATCATCCGCCTACGCTCGCACGCCCAGTAAAATCCGGATAACGCTCGCCACCTACGTATTACCGCGGCTGGCACGTAGTTAGCCGTGGCTTCCTCGCAGATTTTCCGTCATTATCTTCCCCAAAGACAGGCTTTACGGTCGAAAACCTTCATCACTCACGCGGCGTTGTTGCTGCATCAGGGTTTCCCCATTGTGCAATATTCCCCACTGCTGCCTCCGTAG
+
1605,9,.537319-/*+./703/462*5+3**'*/--07)+20/0-,11:3-0/%./0)1756,/5*)124/9///7/-..857896)-*&&.**220/../-/,1-(-723778188648*+-+-*,-(%&779-1/,122958<757:46653)28434480/%%,,1...8543/0.,...'-.6/8988..4/*%)+4../0180778;84**31/.-+438905<<0.4+,/5*.+*-76/49666:799415-./33655..13/))(,%'(%'$)**-)'&)&$%&'72)**+'+,+-573-/0/.-,*+.0+))2236925:7,2-4,,)*)(%+-1/+.0++.-+*)*03+$&'()))*76,2*&++,*+.-12410/37;)3625/,-.-44+2+)*,6.)'&*$$%+,,..153,-11433/./+-///669858944())2:231%%&'&'''***575'(&./(-0;:77::5,5(/)%%(*53056:(.160868;510634458525)4.;88;702+4+))/:.*(-,15<563&*%$%*-)''0(((-+(-+,(05/:34)'-/)2-03/(*-,*-12<<6094.3.,-315;+-,-*8;9+*-470,.*)$$&+5.40-5.-.419+.+)&%*/*/08-26)0884*//51/*&&'&$'0.125,+*%*&%(0*/6586'*')/105544:5583/8:,)/-946+')+*84-.::99:993676/8#,'5)+/,-/*)*+++,.,4029556<99884/*(/%&*)&+667663-10210;;/.19245844/20'-'(,*3,/)**+*.+*,-///.+,+1)*+6919190+7,712.+-/1-,,,'/&&)%)(1./.56)00*&+:,++')./)+1*1/123;<9783-)/.011**%**+3/**,054+1277::99987887224.2)()0.103;55512-6.0,-+*,.'&+-9,++-,.51/5-4*'((*%*%)%##+')8870:001871;<+082,-.&+*),6-',+0,*'+21-468;99:51222)301032/2.').+-52223522.1+6/27:2+,50324663451475,%&(&'2-/9/88+*62
@eb873f67-e9f3-457c-8fd6-c0ef92b0cd93 ch=294 read=81402 start_time=2019-12-13T04:46:15Z barcode=BC01 runid=2c9cf7bc05858273f10e7d7ec552fc0bd742dc3e
CCGGTTACCTTGTTACGACTTCACCCCGATCATGAATCACAAAGTGGTGGCAGCGCCCTCCCGAAGGTTAAATTACCTACTTCTTTTGCAACCCACTCTCATGGTGTGACCCGGGCGGTGTGTACAGGCCCGGAACGTATTCACCGTGGCATTCTGATCGATTACTAGCGATTCCGACTTCATGGAGTCGAGTTGCAGACTCAATCGGACTACGACGCACTTTATGAGGTCGCTTGCTCTCGCCGAGATCGCTTCTCTTTGTATGCGCCATTGTAGCACGTGTAGCCCTGGTCGTAAAGGGCCATGATGACTTGGCGTCATCCCCACAACCTTCCTCCAGTTTATCACTGTAGCCTCCTTTGAGTTCCAGCGGACCGCTGGCAGCAAAGGACAGGGTTGCGCTCGTTGGGACTTAACCCAACATTTCACAACACGAGCTGACGACAGCCATTACGCTGTCTTACGGTTCCCGAGGCACATTCTCATCTCTGAAAACTTCCGTGGATGTCAAGACCAGGTGAGTTCTTCGCGTTGCATCGAATTAAACCATGCTTCACCGCTTGTGCGGGCCCCCTCAATTCATTTGAGTTTAACCTTGCGGCCGTACTCCCCAGGCAGTCGACTTAACGCGTTAGCTCAGGAAGCTTCCACGCCTCAGGGCACAACCTCCAGAGTCGACATCGTTTACGGCGTGGACTGGGGTATCTAATCCTGTTTGCTCCCCGCCGCTTTCGCGCACCTGAGCGTCAGTCTTCGTCCAGGGGGGGCCGCCTTCGCCACCAGTATTCCTCAGATCTCTACGCATTTCACCGCTACCTGGAATTCCTACCCCTCCTACGAGACTCAAGCTTGCCGAGTATCAGATGCAGTTCCCAGAGTTAGGCCAGGGATTTCGCATCTGACAACAAACCACTTATATACGTGCGCTTTACGCCCAGTAATTCCGATTAACACTTGCACCCTCCGTAACCGCGGCTGCTGGCTGGAAGGTTAGCCGGTGCTTCTTCTGCGGTGATCAATGAGCAAAGGTATTAACTTCTCCTTCACTCCCGCTGAAGTACTTTACAACGAAGGCCTTCTTCATACGCGGCATGGCTGCATCAGGCTTGCGCCCATTTATTACCAATATTCCCCACTGCTGTCCCTGGAG
+
34,31:12-7,&)0')+.2-5.*..,($%,.-/.2996*,./(('(()$&%#%'+,1-,1)%&0-072924,&(,-2.).39507:;,/1+0:2-00/,-*/.3335658(*1474*-),-0/,+--6/7+.-2:3/5+2)'&-/+/.4012<75440-%&)/+/8/4676793/,'35;5.22,)*+-+,/10,/%%/...)9,1/7/,.''1.0+,*+09<555016.+((+()%*,77-6&&('&.-/-4.-.3171''&+,7573102*((*))2)-()$%(-))+6885997.+1(-.3----*++*-'1/567761.--%&&*'''.+.-/2./1<1-0,,.23-(-.1+-$%)('(,670.**.(2166+)*..1/%112'2)*$'&,--:43+/./134*24+()('&+('-0117;3////00+.+*,+,-+.,&))(7.*/-,.)..,.4593529::4<+((1*5/3137/+)*+./032.0/)*3511377::9479-5147<-0*+()35:99<:8975901111*,+8+;:1-91/0*+/,+51/,1*(('',13/34/*%),1/1-&****'.4;;183506/+(&,00200,188*,165)436.-*(',3**().3//055%-(()$$$*()(,/1/-.,04-*%+0/.0,./,'((-34::7::45;:+0,,+++-5.,(&+.(*+742)+,-8734;4+-+/45,#&&&)/99300--).52478868:24589;968.,*0265:64/565;6;0118'0-&0236<6725')0989999:5859<;7256--5),&)(-2'5*7+-*685-)/+((10.5243603+.,1./8)&&)+66668936755621+*'$%*($'/04*-+,)1;;2)1024-***(738;776(&&&%&$$%(+021.,141*22082,,3466;795/9.5-0+,/0,.03:6.27*-+'&'%$--+-5503.*%*.(%(-*.,*,.'2/./4:38<866*-&$%$*1&(),-006:.-5.3151,*1/&'.91;8&''97/+43021)+'*/45*(*&*$&()2.;:<88;8*,)*'**0..26870..//<59;6661443;5/+8'%-(%,%3'+(((.-11'+,-0532820*..)(
@e01f4d1d-1dcb-41fd-9f69-6d4a06660368 ch=191 read=127315 start_time=2019-12-13T04:46:14Z barcode=BC01 runid=2c9cf7bc05858273f10e7d7ec552fc0bd742dc3e
CCGGTTACCTTGTTGCGGCTTCACCCCAGTCACGAACCCCGCCGTGGTAAGCGCCCTCCTTGCGAGTTAGGCTACCTGCCGCTTCTGGCAGGACCCGCTCCCCATGGTGTGACGGGCGGTGTGTACAAGACCAGACGTATTCACCGCGGCATGCTGATCCACCCGATTACTAGCGTTCCGACTTCTACGCAGTCGAGTTGCGATCCGGACTACGACTGGTTTTATGGGATTAGCTCCCCTCGCGGGTTAGCAGCAGCCCTCTGTACCAGCCATTGTACTTGATGTGTAGCCCCACCTATAAGGGCCATGAGGACTTGACGTCATCCCACCTTCCTCCGGTTTGTCACCGGCAGTCATTAAGAGTGCTCAACTGGATGTGGCAACTAATGACAAGGTTGCCTTTCGTTGCGGGACTTAGCCAACATCTCGACACGAGCTGACGACAGCCATGCAGCACCTGTGTGCAGGTTCTCTTTCGAGCACAGAATCCATCTCTGAAACTTCCTGCCGTAATCAAAGGTGGGTAAAGAGTTTTCGCGTTGCATCAGATTAAACCATCATCCACCGCTTATTACTAAAATCAATTCCTTTGAGTTTCAACCTTGCGGCCGTACTCCCCAGGCGGTCAACTTCACGCGTTAGCTTCGTTGCTAGAAAACTAATTCCCAGCAACCAGTTGACATCGTTTAGGGCGTGGACTACCAGGGTATGTAATCTGTTTGCTCCCCGCTTTCGTGCATGAGCGTCGGTACAGGTCAGGGGATTGCCGCCGCCATCCAGTGTTCCTCCGCATATCTACGCATTTCACTGCTACATAGTTCCATCCCCCTCTACCGTACTCTAGCCGTACGGTCGTACGGCTCCCAGGTTGAGCCGGGGATTTCACATCATCTTACATAACCGCCTGCGCGCTTTACGCCCAGTAATTCCGATTAACGCTCGCACCTACGTATTACCGCGGCTGCTGGCGTAGTTAGCCGGTGCTTATTCTTACGGTGCCGTCATGGGCCCCCTGTATTAGAAGGAGCTTTTCGTTCCATTACCATCGTCATTGTCAAATGCCAGCAGGTTACGAACCACC
+
1/-,+/,0428124(.'&((,&#$&%'',-+*++,51;7.)66488:990,,+/4-*,'5),-,((.,'/607/74,%+''+0/(()''%'413:/-.0538-$()57766786;:669.01/0)0021571%)))-348/.-1+04450.014555.3)$+&('.-901-.,.-/6/,+,,++'$$&&+(,.-0*/.3*)'(*3//30212541783048:,00460)0,,+2/3:;6,524.3128&'&%&)'&-2-**+'))00/67;52<...)-('$))1/.243::4./620/02*4796331124.+)+10414577044+-.5/2+/33)62<934525:+91/,-,%*).'&%**----/,010'30(&$'(-/...1/.,3.+-,/0+/+*/24139220;5504.,&-/*(--7322,++12115560////73249/4+-,-/34:22351'1)+00;5312864253220%'/*/1302442.%$/&-0323/127,1-+,0*6.+++,53/15-'%(5:;4./2//*$$#&+'(+1+;:2-0-()2268,.2'&&$$*&'+55373/1-82;71460))+,;:14..*())+*/-5-4022329++0664;922-,02011020631)+,78283026)(/-15+0887:/;.)$-,'17182;.-.,0927::,10323839487678//(%.'*%*)1/611.:**0,665/)*-87))'))*,')*++-(&%+)/.1536)*13,*2,*0+%%,-.6407+',301;55569'/+,/357564436;74(,-('%#%##%+%*(.),08;80,01.360-,,-,/)%'+**-1*&,)&+*-%44404+*/4-7)(,.,'16/+09,,()+/3034.5**)(,70:79<.-,*,*-/90+-+27+*,028/5,2+,/6.:158:703..**+,+/,)5&*/+./77776-2))'((21722385952%(''36/0.&+&-/&02101,436./964,**0017/,,0-+)('6:.)5/5))''-,&*$#$##$##%$$&$%$#$###&#&$,))+%#####%#&"
@f1c5b49c-809b-4b69-9ca2-0ecca7bee2ad ch=70 read=67987 start_time=2019-12-13T04:46:24Z barcode=BC01 runid=2c9cf7bc05858273f10e7d7ec552fc0bd742dc3e
CCGGTTACCTTGTTGCGGCTTCCGCTATTGACCTACCTTCGGCCCACTGCCTCCTTGCGGTTAGCTCACGGACTTCCGGGTATTGCCGCTCAGCGGTGACGGGCGGTGTGTACAGACCGAGACGTATTCTGCAACATTCTGATTCGCGATTACTATTAACTCAGCAGGCGAGTTTCAGCCTAATCCGGGCACGGGGCTGGTTTTGGTACCTCACGGTATTGCATCTCTGTACCAGCCATTGTAGCGATGGCATTTCACATAAGGGGGCATGATGATTTGACGTCATCGCTGCTACCTGGTTAACCAGGCAGTCTCGCTGAGTCCTCAACAATGGTAGTAGCTAACGACAGGGTTGCGCTCGTTTGCGGGACTTAACTTAACATCTCACGGCCAGGCTGACGACAGCACATGCACCACCTGTCACCTTGTCCCGAAGGGATTTCCTCGATTAAAGAGTAATGCAGGGATGTCAAGTGTAGGTAGGTTCTTCTTCGGGTAAACCACATGCTCGCTGCGGGTCACGTAATTCACTGATTTTAATCACGACCAGCCCTCTGACGGAATACTTAATGCGTTAGCGGCGGCACGGAAGTGAAACCCCTGGTATTCATCGTTTGGCGTATGGACTACCAGGGGTATCTAATCCTGTTTGCTCCCCACGCGCGAGCCTCAGCGTCCAGTTACAGTCCAGAGAGTCGCCTTCGCCACTGGTGTTTCATCTACGCATTTCACCGCTACACTAGAATTCCACTCTCCTCCTGCACTCTAGATAACCAGTTTGAATGCAGCTTAAGTTGAGCCCGGGTATTTTCATCCCCACTTAATCATCCGCCTACGCTCCTTTACGCCCAGTAAATCCGGATGCTGCCGCTCGCCACCTACGTAATACCGCGGCTGCTGGCGTAGTTAGCCGTGGCTTCCTCCTTGGGTACCGTCATTATCTTCCCAAAGACAGAGCTTTACGATCCAGCCTTCATCACTCGCGGCATTTGCTGCGTGGTTCTCTGTGCAATATTCCCTGCTGCCTCCGTAG
+
.%(%)(*3447(.*%$'%',')'#%&%)*)+/6*-18-7,*379*)23-+)/0%%'()(/'1-1283.33911**1)*-0.*.+*5+*+**$%%))&(()*-,,134551.*'&'(,.*(*.0,1(*(&#%*+,2/47632/34,'')%..'(&#'%'&,%&$$%%-/)(%(+3+&+$&&%*,,1(+11/&''/./+--0.65('%%#$$2/*,,.0)/))(*,+,--*/+151216118.+*,,+'()(&$(.,*+++*0.))45,5(()+--/5;1./.*-&&)+*--/+&#)'(,+-)*$+%%,22368.*0*+)%&11522-,&&'0+,3,*+)('('('(*+,+&+*/9-02720/23*),-720,/*+&(&$-**,))*)$'*&(&%&''&)(...++&*%(),,.-/6489./2.&)*(*..235+-/+*)&/640331.+.-/0/%%'+*()(./084683220*)+..+.*)*296;6/**'),&,*-,5-00&)*.-../%('&%*+1,,''$)(,*1/(+/.*1;;//711$(*.0/'')&&('(*+005121+-+0,1-0320,))('*'()*(/0-,'&'$#&().0'&%'(+.9.*+'',.)&))),'&&)'*,.51)/030.12578<6:8446;1,.)488.),**&((*14637236632-*+3-*-/..6(++1-,-/.(*/-46357/233-*')'%$%''%#&*,)17(*),725704'/*)&*(0-0/,.-.-/2*-..//%&(*')*;:9:8:4-45.,(2022-()(*,0,4...-94,*2,*'('&%(*-/592&*--6/665::968:321.3997075*,*12**-.29;..3570/*'&&&%%*//.1.,122461./&/,/7./)4--.66-)'')(,/72226./06119292.'&*-3.-)17,2652:320131+)-71/25**(*+7::0,,,+.&(%,-0:7.-,&,0/$'(.+)22(()$&(%+)/-1&$$%$)%)*/*.0.7-+)*-*))*(0'')((
@7392cd70-ad06-4e2d-b30a-e3f388c25e6c ch=76 read=67094 start_time=2019-12-13T04:46:44Z barcode=BC01 runid=2c9cf7bc05858273f10e7d7ec552fc0bd742dc3e
CTCCTACGGGAGGCAGCAGTGGGGAATATTGCACAATGGGCGCAAGCCTGATGCAACCATGCCGCGTGTAGAAGAGCCTTCGGGTTAATAAAAGTACTTTCAGCGGGGAGGAAGGAGGTAAAAGTTAATACCTTTGCTCGTTGACGTTTACCCGCAGAAGAAGCACCGGCTAACTCCGTGCCAGCAGCCGCGGTAATACGGAGGTGCAAGCGTTAATCAGGTACTGGGCGTAAAGCGCACGCAGGCGGTTTGTTAAGTCAGATGTGAAATCCCCGGGCTCAACCTGGGAACTGCATCTGATACTGGCAACGGAGTCTCGTAGAGGGGGTAGAATTCCAGGTGTAGCGGTGAAATGCGTAGAGATCTGGAGGAATACCGGTGGCGAAGGCGGCCCCTGGACGAAGACTGACGCTCCAGGTGCGGAAGCGTAGGGGAGCAAACAGGATTAGATACCCTGGTCCACGCCGTGATGTCGACTTGGAGGTTGTGCCCGCTTAGAGGCGTGGCTTCCGGAGCTAACGCGTTAAGTCGACCGCCTGGGGAGTACGGCCGCAGGTTAAAACTCAAATGAATTGACGGGGGCCCGCACAAGCGGTGGAGCATGGTTTAATTCGATGCAATGCGAAGAACCTTTACCTGAGATGCCCGGTATCCACGGAAGTTTCAGAGAGATGAGAATGTGCCTTCGGGAACCGTGAGACAGGTGCTGCATGGCTGTCGTCAGCTCGTGTTGTGAAATGTTGGGTTAAGTCCCGCAACAGGCACCAGCCCACTTACCCTTTGTTGCCAGCGGTCCGGCGGGAACTCAAAGAGACTGCCAGTGATAAACTGGAGGAAGGTGGGGATGACGTCAAGTCATCATGGCCCACCCACGGGAGCTACGTGCTACAATGGCATACAAAGAGAAGCGACCTCGCGAGCAAGCGGACCTCATAAAAGTGCGTCGTAGTCCGGATTGGAGTCTGCAACTCGGCTCCCATGAAGTCAGAATCGCTAGTAATCGTGGATCCAGAATGCCACGGTGAATACGTTCCGGGCCTTGTACACACCGCCCGTCACACCATGGGAGTGGGTTGCAAAGAAGTAGGTAGCTTAACCTTCGGGAGGGCGCTTACCACTTTGTGATTCATGACTGGGGTGAGAATCATGCCAAGGTAACCGG
+
.022,-0(/3+,1-,/.(-/(03+-53.4/,*/00;:::511117044--+-(0.)-/14198.//,**($2-('+.2255/:757251096*%.(),;;-'+**)3/).1,.-(%)2/2:7--/07-./22.94-.57)3))*-*/7)*06))*,,.0(+1,,&0&('+(./,.152448;305+)*4+7070.:/./,1+*&'%-*&)++517178+1(-%(*31*+())(+(6451223-,11.2.12-5091++.*),,**&+0.,/350&234885869647/.1++*,+.22/011123''/0.&%%%'(68765,&-123-,,(,--1.*+88651,1.3110:<741351'%)'&+-.7/+3/-2..26/84674/.0,.+'+2:7-+3778303.+++++0/0-2)*628*,(,)(((+-&,40''(*.2--./0&0..,2359<13/12-223459',*+//1988272824455;371190'*/+'*(/.156/5/.4.',)*&)+,+***+,8/-*..+)/1367,-23')$'%&(,2+**+,/,40;:15884:96-4,4.656,0871.:1/-/0/32737:77.1007666<:998;7223-49;877'(+'(-*)&)'(/551-&'+*+*&+(&-10,)++.)/+.8:46,-***-,865/966:9:<9:96<94668/3''*.6.024334447903./-22*+--0001/202:3/.261256;1431:/42-80*)2427'+52+3..+3:2%',*./:,(0+)-6./0/)-+0+.*/).,274;765.4*(&*)523533560/'./&'128.-.,0-31-0604868979364,/6887-/,1-4.%(''$('.2(+,)*+)+0796859)'&$(/168:-))'+*(+2243583--,--1/%*04768664,774)113566526/25.,+3+8//1&'(+-7806.//)*+*-7)+9030-,/,01-,-)+*(+-35663968314(*-25445,-3/60*)6)*-)*/-.(556040++-..0-161054-.422258253:.+++0:34;3338,')+()+++.**+0.9.897;8-:/,36055250.58/20771/16884.11.597:6.,**''&),)*&&'*0.50788,60
@00149046-d9a4-4b13-a028-47c157522875 ch=90 read=67526 start_time=2019-12-13T04:46:42Z barcode=BC01 runid=2c9cf7bc05858273f10e7d7ec552fc0bd742dc3e
CTCCTACGGGAGGCAGCAGTGGGGAATATTGCACAATGGGCGCAAGCCTGATGTAGCCATGCCGCGTGTATGAGAGCCTTCCGGGTTGTAAAGTACTTTCAGCGGGGAGGAAGGGTAAATACCTTTGCTCAGTGGCGTTACCGCAGAAGAAGCACCGGCTAACTCCGTGCCAGCAGCCGCGGTGACCGGAGGTGCAAGCGTTAATCGGAATTACTGGGCGTAAAGCGCACGCAGGCGGTTTGTTCGTCAGATGTGGAAATCCCCGGGCTCAACCTGGGAACTGCATCTGATACTGTAAACTTGAGTCTCGTAGAGGGGGTAGAATTCCAGGTGTAGCGGTGAAATGCGTAGAGATCTGGAGGAATACCGGTGGCGAGCGGCCCCTGGACGAACTGACGCTCAGGTGCAGCGATGGGAGCAAACAGAGTTAGATACCCTGTGGTAGTCACGCCGTAAACGATGTCATTGGAGGTTGTGCCCTTGAGGCGTGGCTTCCGGAGCTAACGCGTTAAGTCGACCGCCCAGAATTACGGCCGCAGGTTGGTTAAAACTCAAATGAATTGACGGGGCCCGCTGAAGCGGTGGAGCATGTGGTTAATTCGGTAGCGCGAAGAACCTTACCTGAATGTGACATCACGGAAGTTTTCAGAGATGAGAATGTGCCTTTGGGGCCGTGAGACAGGTGCTGCATGGCTGTCGTCGCTCGTGTTGTGAAATGTTGGGTTAAGTCCACCGCGAAGCGCAACCGCACCATCGCTGTTGCCAGCGGTCGGCCGGGAACTCCGAGGGGGGGGCAGTGATAGAAACTGGAGGAAGGTGGGGATGACGTCAAAGTCATCATGGCCCGCCACGACCAGGGCTACACACGATGCTACAAGCGCGTAAAGAGAAGCGACCTCGCGAGCAAGCGGACCTCATAAAGTGCGTCGTAGTCGGATTGGAGTCTGCAACTCGACTCCATGAAGTCAGATCGCTAGTAATCGTGGATCAGAATGCCACGGTAGTACGTTCCCGGGCCTTGTACGCACCGCCCGTCACACCATGGGAGTGGGTTGCAAAAAGTAGGTGGCAACCTTCGGGAGGCGCTTACCACTTTGTGATTCATATGACTGGGGTGAAGTCGTAACAAGGTAACCGG
+
-01.)(,+80*-6.*.-,-,-21**-)+532+,--:65788317:+195643/%)&/227469310.,/0,-+&%)37019,66)+'$(-6-'*&(+.0*'))-99*(-,*(*)%*'(&&$%%&)(*30/'+,477-4,)-/*,**4*(,-)+,501/,),1,/2.*..0))+-..8/212+.,,,+))',+./((-,.115/5.1&,)&+,0129:68::6;43465&2+2/03/)23;:))1%(*1/./0*(%$&*1).11(+41./0/466211-.20077776/-./*/+0&+6)*..+((),+9878-+,10,*,,,-,1-00.120.-&005;:5/4&++8981-+*+.3491*/./:569918,4,,)'02.21;8+*-647/*)012124433)+410,++,,')(++)&+24&0//)-+0..21),*)).//80./02.114;:;::2.--,,--&.&++**../),)-/*++,&0.01.31,+*/)/*(((,,6111+.//.,02.&36318-('&&)'),-205/22+7)6%'(009;731./44,/,6171791;<7,90+*$%,(),567:;021*,*&)-02(4/9-.%%$%'..2/0+,/./,,+,6.2'()'3.03672)**2).*,::32**)+,.43/.4/0764.%'%%'.(($%+)*+03.1479;:9932-66678:-,,,,169:93:/./2;:455;32/.118-260$'$&*''*+,',*'*&#%%)(,-8.0,.0:4453365;6627010;6,4113%%'(*0-,),''(&'(+,-'-/-325-*0)),++),2962555889948/**+-62()-/6:+'+.),,-/:1/25-.++&'&'&%)*,,&&$$%&&)$'&*,)*'*,)+137662-//0248<187;7:8875708/&&)*987788749*1(,,-+*,-244/3(..6245325*),1.,..&'*.0+,*)%,)-,/268;887446:998702297%..023307-'139;544-.+/&)*1964;,,140213957.-/'&*.444501084+)&((*&%%&)$$%'*-.,:0*15,1-7,,51(035931//1500/%&)/11361')+0/..0,/+6/.213049::59
@2ccd6f89-d740-4d82-9a9c-b14175ce98e2 ch=246 read=84482 start_time=2019-12-13T04:46:39Z barcode=BC01 runid=2c9cf7bc05858273f10e7d7ec552fc0bd742dc3e
CAACCTACGGGGAGGCAGCAGTGGGAATATTGCACAATGGGCTAAGCCTGATGCAGCCATGCCGCGTGTATGAAGAAGAAGGCCTTCGGACGTGAAATTACTTTCAGCGGGGAGGAAGGGAGTAAAATTAATACGCTGCTCATTGACGTTACGCAGAAAGCACCGGCTAACTCCGTGCCAGCGGCCGCGGTAATACAGGTGGCATTAATCAGGTATGGGCGAAAGCGCACGCAGGCAGTTTTGTTAGATCAGATGTGAAATCCCAGGCTCAGGCTACATCGTACTGGCAGGTCTAGTAGGGGTAGAATTCCAGGTGTAGCGGTGAAATGCGTAGAGATCTGGAGGTACCACCGGTGGCGAAGGCGGCCCCTGGCGAAGACGACGCTCGGGTGCAGCACGTGGGGAGCAAACAGGATTAGATACCCTGGTAGTCCACGCCGTAAGTGATGTCGACTTGGAGGTTGTGCCTTGAGGCGGCGGAGCTAACGCGTTAGTCAAACCGCCGCAGGAGTACGACGCGGACAGCTCGGCCAGTTGACGGGGGTACTGCAAGCGGTGGAGCGTAATGGTTTAATTCAGTGCAACGCAGAAGAACCGCCTGGTCTTGACATCCACGAGTTTTTTCAGAATGAGAATGTGCCTTCGGGAACCGTAGGACAGGTGCTGCGGCTGTCGTCAGCTCGTGTTGTGAAATGTTGGGTTAAAGTCCCGCAACAGAGCGCAACCCTTATCCTGCCAGCGGTCCGGCCGGGAACTCAAAGGAGACTGCCAGTGATAAACTGGAGGAAGGTGGGGATGACGTCAAGTCATCATGGCCCCTACGACCAGGGCTACACACGTGCTACAATGAAACATACAAAGAGAAGCGACCTCGCGAGCAGCAGGATAGCCTCATAAGTGCGTCGTAGTCCGGATTGGAGTCTGCAACTCGGCTCCATGGGGGTGGAATCATGGTAATCGTGGATCAAATTCTGCCACGGTGAATACGTTCCAGGCCTTGTACACACCGCCCGTCACACCATGGATGGGTTGCAAAGAAGTAGGTAGCTTAACCTTCGGGAGAGGCATACCACTTTGTGATTCATGACTGGGGCAAGAGTCGTAATACAATTGGCAG
+
$)*,.'')(+4/+.2,.01)+-/4.+**/:4,++,6;74/)'%*/(,68555431%(*---18,-445753+*2'*1'(/*/08784)0%%$%$)(&*'()-45-**,+24+),,,,'+'%()/3-(&0(6+-/(&1-.57.2,+)&%,(%('),(-+)%-0406,++0/0135,0*0-+*))&(('(')')3223&0(&&&%$''+-/0)(&'$$%*'%%',+*,-.*.,03-711.871*,-3'%%(,+,/400&(35,252(-123('&%&/%/100#%#&$(''$-''('&',*.,94+0*5*5+0,+202)&&))1-&%(/+,-586**')-/0482.,(%&&&&4*455452.-3)1-1%,,,('++))-,*+0)$%((.0(0,.24150)+//45:2*,./7*-)03,2/,-6626;11599576770113:573/&$++,,-.45/6/4/01.1/(0,.-.+*'),&)'')+),-127221,2+&()),846623502(.)&'&)+-%,)+),&$&),/+&&)&%(''*-:2)2/&#$&'$%*-+-..018,,,)-0--639<;3832,'(+)0/3/&+((+0)*).1,00,-**+131./100,++*&*'-:<<+7.)%,,-./.6427/(&'('*68.83989,-1/3--.443+)'((+039978.,)--656519.-*+/7*/1;264-6(8*.1/5('*526,*)*--3203:,.--.55201.*,-5::760/0.,8.122495;(0,,,26869/-.,+./0120131+)+(208504840989942402,30033'&'(-.0,$$&+/8964867600**&+,.268560/)&')'(')+-03)))'))((/./6..-/,-2-*$'%.+/%'$***92343*+25410.00360)0++;,2+)*+0/12+3,--1(1120031&'-&(-3/434-0)750:00-:4:88:34143,'%'&')16301:866140:.%198221,-.21325:33:6./01202702&*%'(-1.8&1-5+&,*(*-*))*+,..40353521;2,*'(*+))*-2,-160-1457;.-.-11++2-'%&''&()+/3/.+&*(%&&()0)0
@1dcb67d0-af16-4ae7-826d-ba5d1f9ea35b ch=33 read=62502 start_time=2019-12-13T04:46:38Z barcode=BC01 runid=2c9cf7bc05858273f10e7d7ec552fc0bd742dc3e
CTCCTACGGGGAGGCAGCAGTAGAGTATTTCGGCAATGGGGAAACCTGACCGAGCAACGCCGCGTGAAGGAAGAAGGTTTTCGGATTGTAAACTGTTATAAAGGAAGAACGGCGGCTACAGGAAATGGTAGCGGTGACGGTGCTGACTAGAAGCCACGGCTAACTACGTGCCAGCAGCCACTTGGTAATACGTAGGTGTAGCAAGCGTTATCCGGAATTATTGGGCGTAAAGAGGAGCAGGCGGCAGCAAGGGTCTGTGGTGAAAGCCTGAAGCAACTTCAGTAAGCCATGAAACCAGGCAGCTAAGTGCAGGAGAGGATCGTGGAATTCATGTGTAGCGGTGGAATGCGTAGATATATGGAGGAACATAGTGGCGAAGGCGACGATCTGGCGCAACTGACGCTCCCGAAAGCGTGGGGAGCAAATAGGATTAGATACCTAGTAGTCCACGCCGTAAACGATGAGTACTAAGTGTTGGATGTCAAAGAGTTCAGTGCTGCGGTTAATAACGCAATAAATTACTCCCGCCTGTGATGAGCCGTTCGCAAAGAATGAAACTCAAAGGAGATTGACGGGGGGCCCACACAAGCGGACGGAATATGCGATTTAATTCGAAGCAACGCGAAGAACCTTACCAGGTCTTGACATACTCATAAAGGCTCCAGAGATGGAGAGATAGCTATATGAAGACCACGAGGTGGTGCATGGTTGTCGTCAGCTCGTGTCGTGAGATGTTGGGTTAAGTCCTGGCAGGCGGCACCAGCCCTTATCGTTAGTTACCATCATTAAGTTGAGGACTCTGGCAGAGCTGCCAGTGACAAGCTGAAGGCGGGGATGACGTCAAATCATCATGCCCCTTATGACCTGGGCTACACGTGCTACAATGGATGGTGCAGAGGAAGCGAAACGCAGAAGCAAAACCGCAAAACCATTCTCAGTTCGGATCCAGCAGTCTGCAACTCGACTACATGAAGTTGGAATCGCTAGTAATCTCGCGAATCAGCATGTCGCGGTGAATACGTTCTCGGGCCTTGTACACACCGCCCGTCACACCACGAGTTGATAACACCCGAAGCCGGTGGCTAACGCAAGGAAGAACTGTCTAAGGTGGGATTGATGATTGAGGTGAAGTCGTAACAAAGGTAACCGGAAGATAGAGGCGACGAGCAAGTAGGTTAACACAAAAGACACCGACAACTTTCTTCCTTTCCAGCAATACGGCTTACCGCA
+
-0/4102-69.*/53406&454*'%($.+**.,+6++-43+)1.//(*+3:775678867:52/1.,+/+62,.2*4,9028/7,-5.116%000.:.//:1-0021583232086522'*(++++/20-..,-/125353%)%$&+*($*('45/1+-....,,,.56373/)+*.0)%%$$)(-/0119736*6**''%%((,7272220/,-.*1(&)('-2/1.5+)('-''&+*+,.'8600-0-+.--,)&((*/+,50,2:991.++)'*,.)&),39'572-%)4,/3.12,**,,0*(*,.445-((,4-58/1,,1,4,1%+$,&&'().83:;;;9885440160+()&+)**0+,)$%)*+/*)+)+/2/-*))+('(()%))-.123312.17.+,/1,-18579+*..0;86033,9.((2/+62++/21042/(-*/7489;:9000,+,--86957776<8:89753'.)'+,279*1167760+))**)%,//0233*,'&&&-//77))36321123,$$%&(+,*''+/-&).0/0/5-1787,.,*'*20435),0..*+.+&,(+14,11,%%%*$%&$%$$($)'&*.181,,)'3.2321126360/'(*(*)%&$)%//./27816540447+--*.1*))*+,655+)**,1772211-1/3---.*'*'+)*-0342455356:5679:901010.1-02485503799<5701:781441+-2.&'/.'''$'(+)/2'/(),665:535869<674*.-3,+/,,'64//22*(,(%'$&.0.240000264836797:5622&2-4466760/,4,011::582697+-17786::5451,''(%(-.0032236248230024700)1/)/+*(./$%&##%**&)6<<876&&+/-/*4-5;579,44:83+&)&*&'')-/.+'($&),*)**(*,-/213./.++)-56--+&'**-,+)*(++/619/222299:8:9;8,2+*%$&37456,043///+++/-.,/803:2.3610/1-+-+0/++)))232*20,)-+)56+,.*/+)*,/'-)0+1/6*)**0/14621./,+5:0-7*+-/-23/).2,./3-//.35467;-,-2398948)3-450/,+,6322+*./.()*,*3,8,1,--072'&1..1+*..54++21*/60(&''-'+'2180+$%#$%'$%&%&%
@7fe59803-06dd-45c9-8d63-22f4074c5a14 ch=135 read=55898 start_time=2019-12-13T04:46:54Z barcode=BC01 runid=2c9cf7bc05858273f10e7d7ec552fc0bd742dc3e
CTCCTACAGGAGGCAGCAGAAGGAATTTTCGGCAATGGGGAAACCCTGACCGAGCAACGCCGTGAAGGAAGGAAGGTTTTCGGATTGTAAACTTCTGTTATAAAGGAAGAACAGCGGCTACAGGAAATGGTAGCCGAGTGACGGTATACTTTATTAAGCCACGGCTAACTACGTGCCAGCAGCCGCGGTAATACGTAGGTGGCAAGCGTTATCGGAATTATTGGGCGTAAAGAGGAGCAGGCAGGGTCTATGGTGAAAGCCTGAAACGCTATTAAGCCATAGAAACCAGGCAGCTAAGAGTGCAGGAAGGATCGATTCCATGTGTAGCGGTGAAATGCATGAATATATGGAGGAACACCAGTGGTGAGCGACGATCTGGCCTGCAATGACGCTCAGTCGAAAGCGTATGAAGAGCAAAATAGGATTAGAATACCTAGTAGTCCACGCCGTAAACGATAGTACTAAATTGTTGGATGTCAAAGTTCAATGCTGCAGTTAACTTGTAATAGAATTACTCCGCCTGGAGTAGTACGTTCACTTAAAGAATGAAACTCAAAGGAATTGAGCGGGGCCGCACAAGCGGTGGAGCATGGTTTAATTCGAAGCAACGCGAAGGAACCTTACAAAGATCTTGACATACTCATAAAGGCTCAGAATGGAGAAGATAGCTATATGAGATACAGGTGTTTGTGGTTGTCGTCAGCTCGTGTCGTGAGATGTAGGGTTAAGTCCGCAGCAGGCACCTTACTTATCGTTAGTTACCATCATTAAGTTGGGGACTCTGGCGAGACTGCCAGTGACAAGCTGGAGGAAGGCAGGGATGACGTAAAATCATCATGCCCCTTATGACCTGGGCTACACACGTGCTGCAATGGATGGTGCAGAAGTGAAGCCGCGGTGAAGCAAAACCCATAAAACATTCTCAGTTCGGATTGTAGTCTGCAACTCGACTACATGAAGTGGAATCGCTAGTAATCATGGATCAGCATGTCATGATGAATACGTTCTCGGGCCTTGTACACACCGCCCGTCACACCACGAGTTGATAACACCCGAAGCCGGTGGCTAACCGCAAGGAAGGAGCTGTCTAAGGTGGGATTGATGATTGGGGTGAAGTCGTAACAAGGTAGCCG
+
/),/)*0(.*)/+)')'((,,*,+/5862)(/-.91.-+'&),*,)(+,4:36)26854,)%((1.,-,2.0()*(*2))%-),.1.01;92381-+0///971.7/42445'2/,3/015%/)-00.086+,.+)(--/6.-*($(%)**.)+/2116831/2/+/...4607)48//-,)9.5506.2.*(,)(3+4,1,+2/-.1373342/2-3-+3-89:8447:)'&.,'+-'+)'%*/0-.-.0111(*14.2;3204+-&$&%('/*%$'(*+*.872:879..)++0++*./04-6*('*,*//,37966510+('%'&*.(')))+),,*&&5323&(*,*/.,1213602669-*+&'***..-/2/57:64,4***//,+4-1+*.$(**,.1.&&'*(%%''+26,*-*3**1(%'-2005*)&++/132),.13.29:83112.+0$*()-)/+.01.1,-,./-2..190+&)+/6.0%23714)($$%-4/-%('(-)*,+))0742'%'-)%/(-,29.''&&-+*),6,-&*-))3*,*)*)*/.-+'*)54,-0')&*-214--+0.)-)&**+0:73/3.-())&(&&)**--.*)*,.())'),++(.,*00/01332786---6/.2148))'-,621()&&&(%++/..++.//31./'0(&&&'%$)-0140-/000&,,./8999:7978569872.,106592/61(*&%'#&$'&(('&&)0.22141:/--403:869+/,8,+/-&12.+./22*2/((//1999:.33+*,2,.013:0+/)-+2/()24/535601+7;8/675925'020,-620-,15/.0,-022..),-1252)1/:11<:612(,-5,*)(),2,*-)*,,*'+,0--/93+//+&*(,0-%*,35-7&*2:742-/2+,,165789/2./+-+*+)),--+**()/24462123223434&&373/.++-/4/0.%%($134;9982330/403211*5&,*2)*(.+20;701867670-.,..+-+++472-2*)).0/391152-/'),/2.+1+)&&&''%)*+)./,*&+(0*51/23-/..*20)/-&'(**()-/3521--'''%('.,
@e7466a38-accf-443b-93eb-5722f87f4a56 ch=83 read=77996 start_time=2019-12-13T04:46:51Z barcode=BC01 runid=2c9cf7bc05858273f10e7d7ec552fc0bd742dc3e
TAGAGTAGCCGCTTCGTTCAGTTACGTATTGCTGGTGCTGAAGACATAAGTGTGCTGTGTACTCTGGTGGTATGATGTTGCTCTAGGCAAATGAAATTTTAACAGAGAAACTGACCGTGCTTTCCATGCGAAGGTTTTCAGTTGCTGGCTTCTGTTATAAAGGAAAACCAGCTTCTGGAAACAGTGACCGAGTGACGATACTATTAAAGCCACGGCTAACTACGTGCCAACTTGGCCACTTGCTGATAATACGTAAGGTGGCGTCAGGGTGGGCGTAAAGAGGGCGGCGGCGGCAGATTCTGGTGAAAGCTGAAAGCAGCCGTCAGCCCTTTCGAAACCAGGCAGCTAAGGAGAGGATCGTGGAATTCCATGTAGCGGTGAAATGCGTGATATGGAGAACGCCACCAGTGGCAGAAGCGACGTCTGGCTACAACTGGCCGTATGCGATGAGGGAACAAATAGGATTAGATACCCTGTTCGCATGGCGTGGAAATTACTAAGTGTTGGATGTCAAAGTTCATTCGCGTTCGGCGCAATAAGTACTTCGTACGTGCGGTGAAACTCGAAATTGACGGTTACTGGCAATTGGAGCGTAATGGTTTAATTCGAAGCAACGCGAAGAAACCTTACCAGGTCTTGACATATGCGAGGCTCCAGAGATGGAGAGATGGCTATATATGAGATACAGATTGGTGTGGTTGTCGTCAGCTCATTGTCGTGAGATGTTGGGTTAAGTCCCGCAACGAGCGCAACCCATATCGTTAGTTACCATCATTAGGTTGGCGGGCCTACCGTGACAAGCTGGAGGAAGGCGGGGATGACGACATCATGCCCCTTATGACCTGGGCTACGTGCTACAATGGATGGTGCGGAGGGAAGCGAAGCCGCGAGGTGAAAACCCAGCAAAACCTATCAGTTCGGATGTAGTCTGCAACTCGACTACATGAAGTTGGAATCGCCGTAATCGCGAATCAGCATGTCGCAGTGAATACGTTTCTCAGGCGCGCACACACCGCCCGTCACACACGGGGTGATAGCACTGCGGCCGGTGGCCTAACCGCAGGAAAGGAGCTGACTAAGATTGGTTGATGAATAAGGATTGAAGTCGTAACAAGGTAACCCGG
+
#$$$%''(-'$&:*845:62/31+,.1,5,%&)%)((''%)'%$##&%&$%$&%$&$'%%$&))()')(*'%%'&%$'%%'))&$'&%%%$%%((,(03+-*+$'&$&,+)**)'(%'$&*-.*&&(%"$)($'/3/+%&(+)&&$%(%''$$$&2-018+-+-75/($&')(,&%&)'.()&%%$&',''&''*'$$(%++*2-/+.'+2(*.))+2.011545/1,.'&&$)(7-+*.&#$%%*(%%%'0.3''''$&($$'&%('$%%'((3249+&'--)'()%)*')++$'#(0-6441.+**)*-*,-(%(%%%#&''$+0.%$'(((,6.3:869.,,,))&++(('/6.47+0,,./302*(((%&**.30-/3,-++%'%&'#%&)'**/+-.-*.1-4.6/.&()&'')'.*()'(('&'*/41-/)'$$$$$$'%'()(-,&+&+46940-5+31.-55678/)'*1,(+()&*+*-/,-('*+,.2.))*/3:4844)1/0.'+(--,--'%$&&'$$%(**.-+-*%%$%$%#$%$'&($&)*')+6610+))&&(*'$#((%%$'&)('%$.&+**(+.,0)*-./9:.94;.),('*/)1-,.//%+*&,*-+).4++)++15///..&&$$$&(.,.4.-,')+::8+)*),8699970**((()0/243)-&*+-5,'/+/0;.++*,,/0000'4()+;6610-/163:220/:27.198)).048/,2/,0.3195)*-00415/,/.09<::8477.5'&%$##')'462,,''$%&%)5,.1/-,-')+*.0,4865832.-'&+-.4:5161/,631047:572..''(&(.753-2-,4:00/3/01(-*)))++)*$&)'(14400*.+)&*.,,,(($&-46.-)%%)+/1668+-(,%&'+-/)+-,-..-(+///./0909/0413/311,)%()*1,,+--'.+-,(,(,),338,.10051(+)*-'&((%+-,+,(+(++-227/17,,23+*&'$%()(%''((($&#$'#'(*24,2/1/1-.2782//0-2/7*,(%%%)+-551/*(+-*((%&#(%%)%((+*)0+-1-,-11472768(4,2/7,*.5
@9bd7db6c-626d-4f04-be27-5d711b515bfc ch=137 read=71265 start_time=2019-12-13T04:47:01Z barcode=BC01 runid=2c9cf7bc05858273f10e7d7ec552fc0bd742dc3e
CTCCTACGGGGAGGCAGCAGTGGAATATTGCACAATGGGCGCAAGCCTGATGCAGCCATGCCGCGTGTATGAAGAAGGCCTTCGGGTTGTAAAGTACTTTCAGCGGGAGGAAGGGGTAAAGTTAATACCTTTGCTCGTGGCGTTACCCGCAGAAAAGCTTCAGCTAACTCCGTGCCAGCAGCCGCGGTAATACGGAAGTGCAGCGTTAATCGGAATTACTGGGCGTAAAGCGCACGCAGGCAGTTTGTTAAAGTCAGATGTGAAATCCCGGGCTCAGCGCGAGGCATACGATACTGGCAAGCTTGAGTGCCTCGTAGGGGGGGTAAATTCAGGTGTAGCGGTGAAATGCGTAGAGATCTGGAGGAATACCGGTGGCGAAGGCGGCCCCCCTGGACAAAGACTTGACGCTCAGGTGCGAAAGCGTGGGGGGCAAACAGGATTAGATACCTGGTAGTCCACGCCGTAAACGATGTCGACTTGGAGGGTTGTGCCCTTGGTATTGGCTTCCGGAGCTAACGCGTTAAGTCGACCGCCGCAGGGAGCCACTGGCCGCAAGGTTTAAACTCCGTGTCAATTGACGGGGGGCCCGCACAAGCGGTTGAGGCATGTGGTTTTGTTCGATGCAACGCGAAGAACCTGGTCTTGACATCCACGGAAGTTTTTTCAGAGATGAGAATGTGCCTTCGGGAACCGTGAGACAGGTGCTGCATGGCTGTCGTCAGCTCGTGGTGTGAAATGTTGGGTTAAGTCCGCAACGGGGCGCAACCCTTATCCTTTGTTGCCAGCGGTCCGGCCGGGAACTCAAAGGAGACTGCCAGTAAACTGGAGGAAGGTGGGGATGACGTCAAGTCATCATATTGCCACGACCAGGGCTACGTGCTACAATGGCGCATACAAAGAGAAGCGACCTCGCGAGAGCAAGCGGACCTCATAAAGTGCGTCGTAGTCCGGATTGGAGTCTGCAACTCGACTCCATGAAGTCGGAGTCGCTGGCCAATCGTGGATCAGAATGCCGCGAATACGTTCCCGGGCATACACCGCCGCCCGTCACACCATGGGGTGGGTTGCGAAGTGGAGTAGCAACCTTCCGGGGAGGGCGCTTACCACTTTGTGATTCATGACTGGGGTGAGAATCTGGCAACAAAAGGTAACCGG
+
,,0()+7148,)01,5664563-*'*'1++.2,6,,17855718).222.4/00'-12368745553556777.-/-01:859-;7492.67++7240;:1-12091*-.,),3-)(+5723/4-+,9.89/-333&1*&--0/+43,&*'(-.*,&&&&-+12.10..3305658/2//*71.//7-/0/.32,-&('&&$)+0/;4;51%-*,00.05;7464648-,..633042135%)3;1.2:08--0643897769<2-5/+(335482(-*-((/*(()%('*))+.)('(+%'&&(&(($(,/450',*+.1/*+,'7)6++,5762446242)*)%((/562/-*-454:.,/)'-*,/-102373..2/42/62/:72)*.22-52++-+'&&''(*-/207444+-30,-1794740+*,416'2/+0--+/+((**,22259973345:44353/,(*,684661810,.7)6:02)4*%%$(&&%)+..14701&.&(-+*4,,-/+8,((*.1299-0'&+$,1+'+)*$%$*&23'2*.+3/7-168/-1(&(&()'),5033-.53-,/9.*,+//7270+2$&%'+.(,'(,-29:'%-3./-//732532/+*)*',)&+,4.0/-06783)),-4-7//3;8<,800)+-4.-')0.-00293;:.::1:25991+)))'++*)-632&()733236574()*+2/,,*)(+-09:3/..&-/26111231),0+.).,((*)5*45/2/,-.&&10--7.074+43:17(9-9742)+.+0517-)-&(,,114,%),.:5444/-/*-,-316;:201//1..42**+,/971/%$#$,.)**+,..*.-,'((&(+($'%)71.8:8932(-31*()(*,*,176722).)('(&-29+521..-.0-.19///57666543/,5).+..4-,()+-.11//446103.4,#%(*+++8&'%%*+.1/')%&).+,.99:9871---,)09)013:63512:./*'-*)#''(/0*&/+61;*,/2+,+-3)4)10(*2:+.,(&&)%%,'(#'**((+),+/40++144*+-''')/.-54//1;613567;66655752/4/*)('(**,-,1)*-//75(*)+288525
@60702bcc-fbda-4754-94d9-8049cf091f8c ch=387 read=85179 start_time=2019-12-13T04:46:55Z barcode=BC01 runid=2c9cf7bc05858273f10e7d7ec552fc0bd742dc3e
CTCCTACGGGAGGCAGCGGTAGAATATTAACTCAATGGGAAACCCTGAAGCAGCAACGCCGCGTGGAGGATGACACTTTTCAGACGTAAACTCCTTTGGTAGGAAGAACAATGGCAATTTACCCTGCCGAATAAGCACCGGCTAACTCCGTGCCAGCAGCGCGGTAATACGAGAGGTGCAAGCGTTACTCGGAATCACTGGGCGTAAAGGACGCGTAGGCGGATTATCAAGTCTCTTGTGAAATCCTATGGCTTAACCATAGAATGCTTGGGAAACTATTAATCTAGAGTGAGGGAGAGCGGGTCGATTAATTGGTGTAGGGAGTAAAATCCGTAGAGATCTGGGAATACCCATTGCGAAGGCTGCTGGAACTCAACTGACGCTAATGCGTGAAAGCGTGGGAGCAAACAGGATTAAGATACCCTGGTAGTCCGCCTAAACGATGTATACTAGTTGTTGCTAAGCTAGTCTTAGCGGTAATGCACCCTAACGGATTAAGTATACCGCCTGGGGAGTACGGTCGCAAAGGTTAAAACTCAAGGCCAGACGGGGACCCGCACAAGCGGTGGAGCATGGTTTTAATTCGAAGATACGCGAAGAACCTTACCCGGACTTGATATCTAGCAAATCATCTAGAGATAGAGAATTGTCTGCTTGCAGAAATGTTAAGACAGGTGCTGCACGGCTGTCGTCAGCTCGTGTCGTGAGATGTTGGGTTAAGTCCTGGCAGGCGCAACCCACGTCATTAGTTACTTCTAACAGTTCGGCTGAGCACTCTAATGGAACTGCCTTCGTAAGGAGGAAGGTGTGGACGACGTCAAGTCATCATAGCCCCTTATGTCGGGGCGACACGTGCTACAATGGCATATACAATGAGAAGCAATATCGCGAGATGGAGCAAATCTATAAAATATGTCCCAGTTCAGTTGGAGTCTGCAACTCGACTCCATGAAGCCGGAATCGCTAGTAATCGTATAGATCAGCCATGCTACGGTGAATACGTTCCCGGGTCTTGTACTCACCGCCCGTCACCATGGGAGTTGATTTCACTCGAAGCCGGAATACTGATTAGTTACCGTCCACGGTGGAATCAGCGACTGGGAGTGAGAGAATCGTAACTAAAGGTAACCGG
+
$')+++-&1.)+/+)+*&0-)+-41*/+,*.-01965-'(,+05012/8141233:98:;10.+&((*-++/$)%,.2101+.+,.14/%+*--.71(/3.16,4*01.*&',).)+,-,+/:30/)+/09740,-%-*+./-31/04959658/3/.,1)/*&*.//-/''(*-0-+*,.*/-4/..34,40640')%-7644895,+2,.,*+/255:58235267675765-6,&,+-91.23-'+*+)+,0/090,(%'$'&*,-,(',,++5--/.2/343-,)''&*2++(%**%-',)*',,,%8')(./36340%''0::,+2)*+''('*.+'(*3.71.72-+-2441/./,*''')17497970(-))(,+,0)*-,-23.1.**+-96:-,--:;34*10(,0*.*.326:30-11/0645-02.,5/,+,-.077/7853270/601260.//,562/+&))*4457201+.)($(+-+.*1+0*)*-//4849:4311+%(+0..1--((.-()&.+-39024+&(*+0614+7).972/9)&&$',+*-+008.,-,+01/.<<-296:0(,((+:8979753**--131028//22.9,++0126**%-,4/-/2-/8-,+*,8&&)%(%-&')3.-,1,./,,24++--3-/*-.-9:::::32%&'0(++6522/')+,5(*+336743/-3426/36761-*)-,&&%$$%)'(--**6*%'((94*7(**-%*-,*%*02576<:5;5542684545,-.-0-,4141.11448921-/).0)/+4../260/+&&&(*+,-/01:93.&+-,1.-/567-9*8:7312121,-14860:0/3923389986:65/*,+')5-,(+,(*21228:9,/01;6/0/20(%)0'+3)32;9/01;8$0'4**()*,7340(0,.))+449,-2.6-.53:9;8945620/.300-4,)((,-2.-29,/36888/:744;836/22..'(266180/0,/1208:16:3/4623178,73.-5///9<:8*+,/,8-,66689::572-/.1'(,/(-0.,/+**)+.5;7;791231+44/-+''++/%(%(')+,1.,$&-0/'2+3:9:58
@4d5c20b4-b6f4-431e-84e9-f00f8244ce8d ch=141 read=53627 start_time=2019-12-13T04:47:23Z barcode=BC01 runid=2c9cf7bc05858273f10e7d7ec552fc0bd742dc3e
CTCACTACAGGAGGCAGCAGTGAGAATAATATTGCACAATGGGGAAACCTTGATGCAGCAACGCCGCGTGGTGATGAAGGTTTCAGTAAAAGCTCTGTCTTTGGGAAGATAATGACGGTACCCAGGAGGAAGCCACGGCTAACTACGATGCCAGCAGCCGCGGTAATACGTAGGTGGCGAGCGTTATCAGATTTACTGGGCGTAAAGGGGCGTAGGCGGATGATTAAGTGGGATGTGAAATACCCGGAGGCTCAACTTGGGTGCTGCACTCCAAACTGGTTATCTAGAGTGCAGGAGAGGAGATTAAAATTCCTAGTGTAGCGGTGAAATGCGTAAGAGATTAGGAAGAACACCAGTGGCGAAGCGACTCTCTGGACTGTAACTGACGCTGAGGCTCAGCGGTAAGGAGCAAACAGGATTAGATACCCTGGTAGTCCGCCGTAAACGATACTAGGTATTGGAGTTTCAACACCTCCCGGTGCGCCGCTAACGCATTAAGTATTCCGCCTGGGGAGTAGGTCATAGATTAAAACTCAAAGGAATTGACGGGGACCCGCACAAGTAGCCGGAGCATGTGGTTTTAATTCAGGGAAAAAACAGCGCGAAGAACCTTACCTATGACATCCCTTGCATTACTCTTAATCGGGAAATCCTTCGGGGACAAGGTGACAGGTGGTGCATGGTTGGCAAATCAGCTCGTGTCGTGAGATGTTAGTTAAGTCCGCAACGAGCGCAACCCTTGTCGTTAGTTACTACCATTAAGTTGAGGACTCTGGCGAGACTGCCTGGGTTAACCAGGAGGAAGGTGGGGATGACGTCATCATGCCTTATGTGTGTAGGGCTACACGTGCTACAATAGCTGAGTACAGAGATGCAATGCCGCGAGGTGGAATGGCAGTCTCAGTTCGGTTGTAGGCTGAAACTCGCCTACATGAAGCTGGGGTTACTAGTAATCGCGAATCAGAATGTCGCCCAGTGAATACGCTCCGGGTCTTGTACACACCGCCCGTCACACCATGAGAGTTGGCAATGCCAGAGATCCCGTGAGCTAACCGCAGGAGGCAGCCGAAGAGTAGGAGTCAGCGGTGGGGTGAAGTCGTAACAAGGTAACCG
+
,,.&(),1&+-*,32012),,%%&),)+'))3/.-./,80&-*(')0.,-*'(+-;83978536;8::97+**,**.1+0/90.+*'+03(,,,,.+10/.*+0/++*./2:10(2/66328,*,4..+,+*.-**1+*()&'&)))%()540./,,-/-,/,+6//1968.-(-0:,*)*'(/3349++,011,-.89797649+05516007878/94766400/,//6-0:76)*87.+74)-2%(,200)-)1*,9660,*('%()-7)46778:3:22265/...-.-0+(*)))%&#'%(,.5/303*+/324+223:98698556981(&''&1+14020-0/,-.,,78482*,1&/231/..+.1501/479:754331242-34-,+%&&)++)()&'%)12/1//.*5+)),+-5:32332++/.1'-1/218866462680442&/'+*#*)25+,(*+59.4-(&'&&)),2'((+&&'*'))7//068:76/4:7247.%((%*'(*(((('*)*09224559-0+/,3,-.31:;1365+()+-.+***+0')-&')./54410:722:7:3*,.)&,1-+'*(),+-./4+,1.%*&'/-('***010/8-,.,./02)+,/,201,/).,,15.00,2-+,8+*+2+10./47))+-297999;809-+%%$&('(+,..3121164753366,9,-)(++5,262,.316--2202/3/;3*1,001341/296678:<.:-8,*-)*'7,64565,62,..00978:44;70;3637.1('0)2-+5/,2724878:434344*)&(%'&')+,+)(((-65332-*,,.476465:4)3562&)*,:-,+,,:978985765.*%+')41-*$'%%$&&')+,108.,,'5+305532.(&%(2/3773/3045/8/00.1//+4-*,.016:661231/,/,-*30262-.86,-3,*32355828-(/*,,,70111/102:06:/.4634455/.*)('(4/3.,,8,%-*$%'&&,/,(*0.-0/.-+++*+,'-))(%%(+,+,((%'(1)+')+++11.22-*--))++(,02503/.4+4.299:0
@5e54b0c7-27a4-40d3-bc92-905b7cc80036 ch=277 read=65490 start_time=2019-12-13T04:47:22Z barcode=BC01 runid=2c9cf7bc05858273f10e7d7ec552fc0bd742dc3e
CCACCTTGTTACACGACTTCACCCCAATCATCAATCCACCTTAGACAGCTCCTTCCTTGCGGTTGAGCCACCGGCTTCGGGTGATATCAACTCTCGTGGTGTGACGGGGCGGTGTGTACAGGGCCGAGAACATTCACCGCGACATGCTGATTCGCGATTGCTAGCGATTCCAACTTCATGTAGTCGAGTTGCAGACTACAATCCGAACTGAGAATGGTTTTATGGTTTTGCTTCACCTCGCGGCTTCGCTTCCCTCTGCACCATCCATTGTAGCACGTGTGTAGCCCAGGTCATAAGGGGGGGGCATGATGATTTGACGTCATCCCCGCCTTCCTCCAGCTTGTCACTGGCAGTCTCGCTAAGAGTCCCAACAATGATGGTAACTAGGCAGGACGCTCGTCGCGGACTTAACAACATCTGCGACACAGGCGGCGACAACCATGCACCACCTGTATCTCCTTATAGCTATCTCTCTCCATCTCTGGAGCCTTTATGAGTATGTCAAGACTGCAAGGTTCTTCGCGTTACTTCGAATTAAACCACATGCTCCACCGCGTACGGGCCCCGTCGATTTCCTTTGAGTTTCATTTCTTGCGAACGTACTACTCAGGTGAGTTACTTATTGCGTTAACTGCAGCACTGAACTTTGACATCAACACTTGGTACTCATCGTTTACGGCGTGGACTACTAGAATTATCTAATCCTATTTGCTCCCCGCTTTCCGGGACTGACGTCAGTTGCAGAGCCAGATCGTCGCCCTTCGCCACTGGTGTTCCTCCATCTACGCATTTCACCGCTGGAATTCCACGATCCTCTCCTGCACTCTGGCTGCCTGGTTTCTATGGCTTACTGAAGTTAAGCTGGGCTTTCACCACAGACCCTTGCTGCCGCCTGCCTCCCTCTTTACGCCCAATAATTCCGGATAACGCTTGCCACCTACGTATTACCGCGGCTGCTGGCGTAGTTAGCCGTGAAACTCAATAAAGTACCGTCACTCGGCTACCATTTCCTGCCCAGCCGCCGTTCTTCCTTTATAACAGAAGTTTACAATCCGAAAACCTTCTTCCTTCACGCGGCGTTGCTCGGTCAGGTTCCCCATTGCCGAAAATTCCCTACTGCTGCCTCCATCCAG
+
+)&*/02*3*)(%&''+8<97260+/.-/987*/)+1,.5471016,677988:64/7.0&6/6)('&&'/,3.,2-5+6,*)%+027.1,**)*(-*4/55666.9634.84//++,0+(0+-*(&&)'()*1+011+--08/9)*-748;723/*,-')(**033690,-,-/61$)$''*.9.*+/1,/36770,/-7-1.-'(*('&(')(9-6:9.*./.28://01:0799976414-.90788:1:-/1/-..4966:;65:63332132/231,-,.0*((+*.+200,*11400//09000018<:1011452,976.036:<53.-%(,3-/-//24019/1/0057(**,(&)+*04+-)'&(*,---,*+-,,'($$$'&%'(11669:326:0/'(-1031///21(--++')%*)(*'((&)/429(2+-*0159:7766766815111-000/6500020732352-/40//757:8.0,&&)+.1481..-&%%$%)-21<968/&))-.--334&(./11;;690-0249983)-('((*%'(2-784,//+%')/-1-*050.449:2,+3.-03.0'$(/())-0+,,1&-,'&'&*)()/,-3/./8691500/2%200199:;469:236///4)0%)'''.+)/110::/85/'0.9699::541'/,)','/.-,.'*,,.**)/8.-024;0(%(*-)5),6;5+*)&),-1+108/+,&%).4++051.13229/08546;7588:75:749.4()*0+-01647;:2///%%%$&'(.5/2--)*+,.-.774421')**,&2/343524:3<700241841://12151.;14,1/2(*,,762043132779<60:0007756:<-,+'&*1-+*/50,-2.6,.++,).2///4055;5435:/3;2.1)+,)+419,150/,4-//0.2++),,960..3/+0*%(()*-)2*04,%-&,223.-.-+6//049978<552++''(&&)3*.9/8:+-*+&')*+.023,*-))/85,.0:4.,)+497294:77<:95;7.0.-+.-+2,,,121<89./-,,3:600-3232039843538+*+1115632*(2+$&%''(
@4cbaa6d4-9b78-41d1-bcb5-1dfe53b69e01 ch=416 read=63211 start_time=2019-12-13T04:47:25Z barcode=BC01 runid=2c9cf7bc05858273f10e7d7ec552fc0bd742dc3e
CTCCTACAGGAGGCAGCAGTGGGAATATTACCAATGGGCGCAAGCCTGATGCAGCCGTACCGCGTGTATAGAAGAAGGCCTTCAGGTTATAAAGTACTTTCCAGCGGGAGGAAGGGAATTAAAAAGTTAATACCTCTGCTCATTGACGTTACCCGCGGCGCAAAGCTGCTCCGTGCCAGCAGCCGCAGTATTAATACAGGTACAAGCGTTAATCGGAATTACTGGGCGTAAAGCACGCACGCAGGCAGTTTGTTAAGTCGGTCTGAAATCCCAGGCTCAACCTGGGAACCATCTGATACCTGGCAAGCTTGAGTCTCGTAGAGGGGTAGAATTCCAGGTGTAGCGGTGAAATGCGTAGAGATCTGGAGGAATACCGGTGGCGAAGGCGGCCCCTGGACGAAGACTGACGCTCAGGGTACGAAGCGTGGGAGCAAGCAGAGTTAAGATACCCTGGTAGTCCACGCGTAGAAACGATCGACTTGGAGGTTGTGCCCCTTAGAGGCTGTGGCTTCCCGGAGCTAACGCGTTAAGTCGACCGCCTGGGAATACGCAAGGTTAAAACTCAAATGAATTGACGGGGCCCGCACAAGGCAGTGGAGCATGTGAACATTCGATGCGCCGCGAAAGAACCTTACCTGAATGTGACATCCACGGAAGTTTTCAGAGATGAGAATGTGCCTTCAGGAACCGTGGGACAGGTGCTGCATGGCTGTCGTCAGCTCGTGTTGTGAAATGTTGGGTTAAGTCCCGCAACGAGCGCAACCCTTATCGCTGTTGCCAGCGGTCCGGCCCGAGACTCAAAGGGGAGACTGCCAGTGATAAACTGGAGGAAGGTGGGGATGACGTCAAGTCATCATGGCCCCGCCCACGACCAGGGCTACCCACGTGCTACAATGGCGCATACAAGAGAAGCGACCTCGCGAGGCAAGAAGCGGACCTCATAAAGTGCGTCGTAGTCCGGATTGGAGTCTGCGCTCGACTCCATGAAGTCGGAATCGCTGGTAATCGTGGATCAGAATGCCACGGTGAATATGTTCCCGGGCCTTGTACACCGCCCGTCACACCATGAAGTGGGTTGCAAAAGAAGTAGGTAAGCTTAACCTTCGGGAGGGCGCTTACCACTTGTGATTCATATTGACACAGGGTGAAGTCGCCAACAAGGTAACCGG
+
+/16/.0.38.05422/,-)+2)-,-)/'&'%)&')-,,.88:,35+*+.)))&'%%&)0-,/11.,*&&$,+&),*//10/2(+13/('.*'%&'*,3+-*)*-/84+,(,/,1)+,-.,:4-(()4+7-048433*0/0-3/.-0+,5..6'$%&$%%+%(%$%%$'(1,,.15+/1.-(/)(**+/-+1-3./0(,+''+-))*/-:19-/.--(1')+66532369;2)+'+&*(,(//2990/48:.185827/+&((+,.47,++*).565;+30842,/-&--*-/*+.411))5,+**(()+,)+,,-2.03+*.223./-(.*1-4/1754--+*+0+*)-.*,0.2**(**0206/-2,*80-/-*)-,2.-.+2-6011:5/-68-3&'--.-/-))'+,5'13'%%&&%&&((-(5)+(,::,7-.(++0.../124:9**00/,*5+()./-2.&-*')(&)(423/3,2+,,01,-.85,$+&&(',2+(*)-412-6.'/++,+124,)+)..1.012228914723'%+()'*&'*+-2.74654147589-.-26...*//1+/6-,-%/-+,+*%-*1)&()(.*-,)&(&&*-'&*$'(+-%'&'.+'*22333/3621((+%'$%'446,,-31.1,/9;/0'''()0&'))4-)8-/853/$-*.)48+,)*(-5)+-:77688793;455:94780000127359330/3-,+350656:771/5,)&**&/%$**,01'14*+,./1)+''/6).0+*+0-25'2+41*%$&.*-67:)*'/+&,,78898%.0()*.96323/-1-*.+2-+49+111110885(*(*)')$$&&*.4+')*&$')/2:48:871+-'%%&'*4-+$%%%++-+.001-62.(')(+)),)-66826/,',+0-&'(-14;7242-)++20-.36766,/26/:'+*$/'-('()+.-.+,67444435*+'+((*4'3+3487:8.1).,-.6773668/119532(&')+/*&*)+2)5:.)(.422..2,/-./0.6167(*-,+*.3-2)%&'()-00*),193*%))'(,++*+-((%&14/3171*97+,+---,-+'*&$(2.,,/269512%%***+%'+)*)**..*)('())&)-3*40284247
@9c53d67c-6185-41f3-ae16-95958f47a886 ch=88 read=123874 start_time=2019-12-13T04:47:26Z barcode=BC01 runid=2c9cf7bc05858273f10e7d7ec552fc0bd742dc3e
CGGTTACCTTGTTACGACTTCACCCCCCCAATCCTTGACCCTACCTTCGGCCGCTGCCTCGCGCGTTGGCTCACCGGACTTCGGTGTGCCAGCTCTCATGGTGTGACGGGCGGTGTGTACAAGACCAGGAACGTATTCACCGCGACATTCTGATTCGCGATTACTAGTAACTCCAGCTTCATGTAGGCGAGAGTTTCAGCCTACAATCCGAACTGGACTGGTTTAAAGTTTGGCTCCACCTCACGGTATTGCATCTCTGTACCGTAGCACGTGTGTAGCCTACACATAAGGGGCATGATGAGTTGACGTCATCCCCACCTTCCTCCTGGATTAGCAGGCAGTCTCGCTAGAGTCCTCAACCAATGGTAGTAACTAACGACAAGGGTTGCGCTCGTTTGCGGGACTTAACCCAACATCCACGACACGGTGGCGACAACCATGCCACCTGTCACCTTGTCCCCGAAGGGTTTCCTCGATTAGAGTAATGCAAGGGATGTGTCAGAAATTAGGTAAGGATTCTTCGCGTTGCTTCGAATTAAACCACATGCTCCGCTACTTGTGCAGGTCCCCGTCAATTCAGCACGAGTTTAATCTTTGACCGTACTCCCAGGCGGAATACTTAATGCGTTAGCGGCGGCACGGAGGTGTTGAAACCCCACAAGTATTCATCGTTTACGGCGTGGACTACCAGAATTATCTAATCCTGTTTGCTCCCCACGCTTTCGAGCCTCAGCGTCGATTACAGTCCAGAGAGTCGCCTTCTGCGCCACTGGTGTTCTTCAATCTCTACGCATTTCACCGCTACGCTAGAATTCACTCTCCTCTCACGCTCTAGATAACCAGTTTGGAATGCAGCACCCAAGTTGAGCCCGGGTATTTCATCCCACTTAATCACATCCACCGCTCCTTTGCGCCCAGTAAATCCTTTCGCCACCTGCACGTATTACCGCGGCTGCTGGCGTAGTTAGCCGTAAGCTATCATGCGTGCCGTCGTATCTTCCCCAAGGCGAAGCTTTGATCAAAACCTTCTGCATCACTCGCGGCGTTGCTGCATCAGGGTTTCCCATTGTGCAATATTCCCGCTGCTGCCTCCGTAGG
+
+*-/4.2415--3,-/26:21)1.4394++1,/((&&&3/('(,(*-*/*3526898973'%())/-$'*,0)+*1/*.5.9*76-7.0;4044222,316696111+34-.7332..(/12/673)57475487980.06/3121+)0-**+3-3.15352--,(+.030141+-/087475564970/,(,/9(,1213.+03592)%&0.&'*2443/695-63.1:949415/).5.356567+5+)*++,//04-,((%'&++..,),/.)&(-+*+/*+('+(+52-)-+*--+.'-)*$)&++/1/14.'.4/611/.3)(+),,)%+%(,1.15544$%&))+,--2//+))%4,87762310/.+),00&.-/(6*6-))*,-0173,*++64//.0-++.(*&((33'$%()40*.'(,-44494'49+2(532685561+1649445490../)'$+05.*++((+'&%$&'-,0),)/,:52.,+(&&%&-)$)&)$$)&&+-*/.-488,0+,.+-053.,-1..0+15134100/2/&'-$&,((/-.(13.711'%*,)5-9..,-*,,(+))%&*)(((%*+96+4.1,39/*.24',..-)%&&-+-(,(*+),.,403:75,2-'--+-27-+.%*')&#$'&')..6603415;9,+/+)'&)((4213522%'))*324445:968/7,)/,752(%)).-89.++)4**,)-2///&'-9/1''+2)*')*%&'&&30/4/'(*)0,%'%(())+8..1()/44655.525,4:53471--0*-')+&'--1+.&()2221./**$%%)&+(&'*)-203/088-.++33/-*-.+6.),.,28541:3-)/.-%+0(*&,13,'**,-9-)&&()4,#%((--98,77(.----%,--22+-(&*()'),',1-%'$&(4036+05--'0*31.*0&&')(,6.-,42/-)%%&%&(*%(&'*-(()'*,&+'(+2/489+(%.)*('$$%0*%&'35,50%***-*(')*-5,1(+&''),//969843&++)/0')74,61,1/..6221003322(%()-+,*,0141-/01)
@19689c13-0b12-4f72-a7cc-365d273d2014 ch=93 read=90569 start_time=2019-12-13T04:47:39Z barcode=BC01 runid=2c9cf7bc05858273f10e7d7ec552fc0bd742dc3e
CTCCTGCAGGAGGCAGCAGTGGGAATATTACGCAATGGGCACAAGCCTGGTCGCTAATAATGCCGCGTGTATGAAAAGGCCTTCGGTTGTAAAGTAGCGGGGAGGGAAGGGAATTAAAGTTAATACCTTTGCTCATTGACGTTACCCGCAGAAGAAGCACCGGCTAACTCCCGTGCCAGCAGCCGCGGTAATACGGAGGGTGCAAGCGTTAATCGGAATTACTGGGCGTGAAAGCGCACGCAGGCGGTTTGTTAAGTCAGATGTAAATCTGGGCTCAACCTGGGAACTGCACTGATGCGGCAAACTTGTGAGTCTCGTAGAGGGGTAGAATTCCAGGTGTAGCGGTGAAATGCGTAGAGATCTGGAGGAATACCGGTGGCGAAGCGGCCCCTGGACGGAGCCTTGACTATCAGGTGCGAAAGCGTGGGGAACAAACAGGATTAGATACCTGGTAGTCCCACGCCGTAAACGATGTCGACGGAACGCCAGGCGTGGCTTCCGGGAAGAAGACTAACGCGTTAAGTCGACCGCCTGGGAAGTATTACGGCCGCAAGGTTAAACTCAAATGAATTGACGGTTACCTGGCAGTGGAACGTAATGGTTAATTCGATGCAACGCGAAGGGGCACTGGTCTTGACCACGGAAGTTTCAGAGATGAGAATGTGCCTTCGGAACCGTGAGACAGGTGCTGGATGGCTGTCGTCAGCTCGTGTTGTGAAATGTTAGGTTAAGTCCGCAACGAAGCGCAACCCTTATCCTTTGTTGCCAGCGGTCCCGGCCACGGGAACTCCGGGAGACTATGATGATAAACTGGAGGAAGGTGGGGATGACGTCAATTAAATCATGGCCCCTTGACCAGGGCTACACGTGCTACAATGGCGCATACAAAGCGACCTCGCGAGAGCGGACTGACCTCATAAGTGCGTCGTAGTCCGGATTGGAGTGCAACTCTCGACTCCATGAAGTCGGAATCGCTGGTAATCGTGGATCAGAATGCCACGGTAGAATACGTTCCCAGGCCTTGTACACACCGCCCATGCACCATGGGGTAAGGTTGCAAAAGTAAGAGTAGCAACCTTCGGGAGGCGCTTTCCCTTTGTGATTCATGACTGGGGTAGTCGAACAAGGTAACCGG
+
.3852/3.21+-2426756:8;7.63,7-'+&*--,.6.-',1706931%2*)(%'%%)1+'08045//0-..,,((((+(*(''(%+%((0*'(''%,21,(+2/++*-)'&+'198-3,1,.-0/+00*-55/9/-+/..3..40*.../1)))),.7:27..,5-,.:+,:85:2)*&(,.,.%,+0/-)-+.,*)')'/23+.32/2-+1*1-5282667:6431-00--.1546-.+024)++6//,;-5-44./284/+,)&($(,933:6972+*033421/-(*$&((%+'-*+((((),#&$'')*-186)&(/-**+).,2*4(%+1+-,&+*,.-+-,*),;36,')*+34.481-4*3/249415.0('*&)*'-.79))0840**)%))+)('**(+,+-0.-+')0+'**0,..&+(+/5,-,/-%/%$%&(%,.-.6646609*,014;899:6/-(($%%&%*,3),,467%--),347.+,-').(,+(')('*457/000.:09.653462054769/'*%'+,.-.08640127-61431)()-)6<73.0/+)'')&&%%0*(-3+&)*-.0%.+/-..0777497;9765/1*)**,-.--*'&(%'#'/'&$$%%'(')++*-,/463*)('',,0*,434768741,*+++,-2754*()%,+-,679;90,*)%'*-+15((+1114,0,+,++2+(-/8%2-6.*%*(-,,-0(/(('(+11537;0,,**0,1:1,/7,/1*)/+1/2*()&+*')-6503/*,%(**%,'+)&&&&)(+(,66489-*1/)3.01/65..//6751-,(&)%%'')()(*47.'**&),',03242.-)+*,066278;996423/3408/*((+04.--0..+++-)+'%&%&'+2+.)),)*&'*//22537/7,,/,3/,.%%(%''-++('(..1536$&%(+,.0092756333*503:13,14-/.3*+-;878,)+071().-64946:26*(-443/2%,'-*,,-//52'%&"%%)2*,(1+')+/14.;.-,6-(%'((%%)'%$%%&-/185&41*/.('&'&$+*)(0/*,-.510*-,0260/,(($((-++821,.,.07973.
@55f63736-a0e9-4192-a3d0-f99a139f40a0 ch=251 read=99623 start_time=2019-12-13T04:47:37Z barcode=BC01 runid=2c9cf7bc05858273f10e7d7ec552fc0bd742dc3e
CCAGTTTACCTTGTTGACTTCACCCCGATCATGAATCACAAAGTGGTAAGCGCCCTCCCGAAAGGTTAAGCTACCTACTTCTTTGCAACCCTCCCATGGTGTGACGGGCGAGGTGTGTACAAGGCCCGGAACGTATTCACCGTGGCATTCTGATCGATTACTAGCGATTCCGACTTCATGGAGTCGAGTTGCAGACTCAATCCGGACTACGACGCACTTTATAGGGTCCGCTTGCTCTCGCGAGGTCCGCTTCTCTTTAGCATCGCCATTGTAGCGCGTGTGTAGCCCTGGTCGTAAAGGGCCATGATGACTTGACGTCATCCCACCTTCCTCAGTTTATCGCTGCTTGACTCCTTTGAGTTCCCGGCCGGACCGCTGGCAGCAAAGGATAAGGGTTGCGCTCGTTGCGGGACTTAACCCAACATTTTCACAACACAGGCTGACGACAGCCATGCAGCACCTGTCTCACGGTTCCCGAGGCACATTCTCATCTCTGAAAACTTCCGTGGATGCTCAAGACCAGGTAGGTTCTTCGCGTTGCATCAGATTAAACCACATGCTCCACCGCTTGTGCGGGCCCGTCAATTCATTTGAGTTTTAACCTTGCGGCCGTACTCCCCAGGCCAGTCGACTTAACGTTAGCTCCGGAAGCCACGCCTGAGGGCAACCTCCAAGTCGACATCGTTTACGGCGTGGACTACCAGGGTATCAATCCTGTTGCTCCCCACGCTTTTCGCACCTGAGCGTCGGGGATCTTCGTCAGGGGCCGCCTTCATACCGAGTATTCCTCCAGATCTCTACGCATTTCACCGCTACACCTGGAATTCTGCCCCCCCCTCTACGAGACTCAAACGCCCAGTATCAGATGCAGTTCCCAGGTTGGGCCAGAGTTTCATCTGACTTAACAAACCGCCTGCGTGCGCACCGCCCAGTAATTCCGATTAACGCACCCTCCGTATTACCGCGGCTGCTGGCTGAGTTAGTGGTGCTTCTTCTGCCGGGTAACGTCAATGAGCAAAGTGTGCTTTACTCCCCTTCCTCCCGCTGAAGTACTTTACAACCCGAGCCTTCTTCATACACGCGGCATGGCTGCATCGGGCTTGCGCCGGTGTACCTTCCCCACTGCTGCCTCCCGTAGG
+
4/*-.7,)0/11+/.+,05;:46()%$%+-8874:43,..0.(+)..-'(+,970.,*&)/9(3.4342+../25**'(,,52.(//,22,&,53,,04/075575:8--%/*,+1/10179.715+-/*1/1878;3138375:4130.)*++-')*8.,+((*.06789+,.504323-+,-6%%*15(1&(2807)9-1.4458643502,.*-.9:..(().*/))*.0+,..-1-,-,,-11))+5/6665;1)%%&('),40520001,&+,.83/)*+07-+/434+*+.*.6707,,,-1//1/7362-455/:*.(.16779-2)*-<001(%('(&%$*#01:2451'(0667((&,0/3.))*&&'*-23.558,2/76.2(-)(8/0+(.+20:/1)970.+-.,..*./01.79,.2547716%&878877550//90664/.--,18/1389534398842-,*//--//0:3398611/+(*2/)+4-881043042%'+16787:21--)+,3/8774+,)/,+,677**,.,.:9:;787632//2,/7-0-7.0,5*-&13,'+,(8.<:1497110.62,)0--.5/1-.2.*.-.),++'*-1-)(+16/-%%%,&))))-(./.3....)03-138654&+/,//05:58'.*1462&234472;0,-987796854558;58:75341,1/0(+.37),-478--.-+197//16047.--*-2:9'.-)$*)679779/-80,.9578282%&'++'&'(,605&).(((-..57420,.*-62/&*/,/1+23395612121.,&-/70651-/26386465557+5.-(-0'$(.-123/1112899;382..//800,8-*-'**51297741.+-,4/77;;5:/.)'(+./20+*$'())46++.049;71,-*:*8,()'+0636:28/5/.5:8112./2:241,+,)+,.%*)&//'*082:;6642.'3345:631.+,+-/222:.)'()('))*'+*751,053...40(*-/03*+)--*-&0/+-&&&(/396<87<8&'((&*+,1:1126:9:/.&+%*23407-.*2+(',%)&.&,//120$'),41..**/0+)&()*
@975ec056-319c-43cf-af23-7fd9004aa004 ch=364 read=100837 start_time=2019-12-13T04:47:34Z barcode=BC01 runid=2c9cf7bc05858273f10e7d7ec552fc0bd742dc3e
CCCGGTTACCTTGTTCGACTTCACCCCAGTCATGAATCCTGGGTGGTAAAGCGCCCTCCCGAAGGTTAAGCTACCTGCTTCTTTTGCAACCCACTCGCGGGGTGTGACGGGCGGTGTGGCAGCACCAGGCCAGGAACATTCACCGTGGCATTCGATCCACGTTACCGGCGGGTTCGCTGGCGATTAGGTGCGCGAACGTCGGTTCTGACGCGCTTTATGAGGTCCGCTTGCTCTCGGGAATGCAGGCACCTCGCTGTATGTGCGCCATTGTAGCACGTGTGTAGCCCTGGTCAGCCAAGAGACCGCGATGACTTGACGTCATCCCACCTTCCTCAGTTTATCGCGGCGATCTCCTTTGAGTTCCAGAGCGGGACCGCTGGCAACAAAGGATAGGAGTTGCGCTCGTGCGGGGACTTAACCCAACATTCACAGGCTGACGACAGCCATGCAGCACCTGTCTCAGTTCGAAGGCACCAATCATCTCTGGAAAGTTCTGGGATGCTCAAGACCAGGTGTTAAAGGTTCTTCGCGTTTCATAGAATTAAACCACATGCTCCACCGCTTGTGCGGGCCCCCGTCAATTCATTTGAGTTTTAACCTTGCAGCCGTACTCCCCAGGCGGTCGACTTAACGCGTTAGCTCCGGAAGCCACGCCTCAAGGGCACAACCTCCAAGTCGACATCGTTTACGGCGTGGACTACCAGGGTATCTAATCCTGTTTGCTCCCCACGCTTTCGCGCCACAGCGTCAGTCTTCGTCAGGGGCCGCCTTCGCCACCGGTATTCCTCCAGATCTCTACGCATTTCACGCACCTGGAATTCCTACCCCCTCACGAGGACTCAAACACCAGTATCAGGTCACGGATTTCTACAGGTTGGCAGGCCCAGGGGATTTCACATCTGACTTAACAAAACCGCTGTGCGCGCCGCTTCATTCCGTTAACGCTTGCACCCTCCATGCAGCAGTTGGCAGAATGCGCCTTCTGCGGGTAACGTCAATGAGCAAAGGTAACTTTACTCCTTCCTCCCCGCTGGAAAGTACTTTACAACCCGAAGGCCTTAACCATACACGCGGCATGGCTGCATCAGGCTTGCGCCCATTCTGCAGCCTTCACCGCTGCTGCCTCCCGTAGAAGACAATCAGCACCAACGCAGAAGGTTGCAGGCACAGGCAGCTTTCTTCAGCACCAGCAATACGTAAAAAGA
+
/7)..19-/4+,%('&(,6797+546*,,04*,-,-+,&%'++/-/0+2/&(),3'(./-**,,/001**-,2/1)$&2--566*'-)*07,'%$($$$+/*+-./1607984610*&'&$$%#&#$+(.4(1-+('$)'((06%2)3.038/,13-*$''*0(*-((&'+(++,&')))(*'-)'.,,&&&&(%%'#%%'(((%%&,-.,')(+*)*1,21--+(*')+,++*)&((&'(*(%$%&$'*)-%%4,,,*)),.06:439,,'-,),/--2-*--6:2/3;;9.,).*0('+'55%&(*-..222/.1/,+.-052).387991426278++&$%(+)'&*++0--2)**6657&%)%*,(3734968808//'63:+5.52.*.$)0:/20666.2,-/67*+*'''+)-,+00160*)..27766378530.3215.43256787552.,&0/15')2+3/214.1,0)-.6636144//0543.53/..)*,0,-//96240,,/-4+.6.888:8667/5&(%%'(''*'2:94:221113349565*-0.,/.6/.*)/33*(-./57<:68;2-,-*63(&&(()-)*&(-'$'')+289-,/16(76424/5/6.2.-((,(,02.-..,/*0225569771.,2+/,-/53:.8+0,010525/35/29-()+./136;588242(31-0/0212649965470-/-/9:/.3111554,,&.(%%%'))5598:8693-,-,-5912:23:6;779<575+/002;9;13*)*111124698:39<4/%'$(',,+./.,.*/'++375/+)&#$$'*,7656-1*,$-*'+,-30%(%%%$''+#)-''%&(&),*,(++)4806(%&),1*.97.')**,**'')(4182;7,36(('%%%&%&$'%$%($#%('.*)+)&%&%&('*+./6/-)'$%#$$$$#&))())'(%%'')%&$&./102/753400.,,3.--1,137(-%)(/&'.)%''&(+--*)14.,.//('*()&)()*)%%'(..6/+*(0+7-1)%&(*3311(.))(+),-2.--+////(/8.40)*(,))$)()%%$%#&&)++%*(&*...,,-2.4-''(%&'%&*,-))+.0//092*+$&''(*')(&%&.10.+.&*')*&/.74,-,+*/.-/.+')()+*1(&+(()&#%
@06864b69-e74a-4239-880b-204b1b8a4cb1 ch=446 read=70160 start_time=2019-12-13T04:48:03Z barcode=BC01 runid=2c9cf7bc05858273f10e7d7ec552fc0bd742dc3e
CTCCTACGGGGGGGCAGCAGTAGGGAATTTTTTTCGGCAATGGGGGGAAACCCTGACCGAGCAACGCCCGCGTGAAGGAAGAAGGTTTCCGGATTGTAAACTTTCTGTTATAAAGGAAGAACGGCGGCTACGAAATGGTAGCCGAGTAATGATACTTTTATTAGAAAGCCACGGCTAACTACGTGCCAGCAGCCGCGATGTGTGGTGGCATTATCCGGAATTATTGGGCGTAAAGAGGAGCAGGCGGCAGCAAGGGTCGTGGTGAAAGCCTGAAGCAACTTCAGTAAGCCATAGAAACCAGGCAGCTAGAGTGCAGGGAGAGGATCGTGGAATTCCATGTGTAGCGATGCGTAGATATATGGAGGAACACACCAGTGGCGAGGCGACGATCTGGCCTGCAACTGACGCTCAGTCAACGTGGGGAGCAAATAAGTTGATACTGGTGCATTCACGCCGTAAACAGTATTTTCTAGTGGTTGGATATGGGTTCCGGTTGCTGCAGTTAACACCAATAAGTACTCCGCCTGGTAGTACGTTCGCAAGAATGAAACTCAAAGAAATTGACGGGGCCGCACAAGCGGTGGAGCATGTGGTTTAATTCGAAACAACGCGAAGAACCTTACCGAATATTGACATACTCATAAAGGCTCCAGAGATGGAGAGATAGCTATATGAGATACAGGTGGTGCATGGTTGTCGTCGGCTCGTGTTGTGAGATGTTGGGTTAAGTCCCGCAACGAGCGCAACCTTATCGTTAGTTACCATCATTAGTTGGGGACTCTAGCGAGACTGCCAGTGACAAGCTGGAGGAAGGCGGGGATGACGATCAATCATCATGCCTTATGACCTGGGCTACACGTGCTACAATGGATGGTGCAGAGGGAAGCGAAGCCGCGAGGTGAAACAAGCCATAAAACCATTCTCAGTTCGGTTGATCTGCAACTCGACTACATGAAGTTGGAATCGCTACCGTAAATCGCGAATCAAAGCATGTCATGATGAATGACTCTCGGGCCTTGTACACACCGCCCGTCACCACGAGAGCTGATAACACCCGAAAGCCGGTGGCTAACCGCAAGGAAGAGGAGCTGTCTAAGGTGGGATTGATGATTGGGGTAGGAAATCGTAACAAGGTAACCGG
+
(--)(','+/06+16214/332-.)'(+18:<5+346323./0691(,51190---1/..15451*-/)*21/.21165:++1+/2;,-+1.+/-%'&,.),/1*,'-/*,92*,..2(,37*84/82113+&/-(663/023***)%&&&***)134*-2//'.1**58/-..00352/-../4843,3/(18/++)*%&&%)+()')*(,'())0./)-((/329876471)'(/1+./15963:56//6+.4'''%&*.-.241/171*,'%&,-,4:2.1144.2,)(*+/2,-2.44710.,,),-/87/95*)(&/0///554,2-4/4832121,),++./.55567:865/241-5/+7435166(32.5,'(,*;:::00/-+-/3:56760/.//51212,/280+&%%'.-'(%*8:;75.*'(()++-)*'&$'#&',./.062888)($()'*0)(%('*+((,%/1..%&%(()*'&%%*(,.1388164644,2+6.87,,+(++/-(+,.,,)&..13++0)((+,*-2//0<539:65)%))+,5.10/)1*./'+)*.3.75:671.--02/234/8+2666-,).(&)7611//7125..+))1*&%*'%'&((*+,+212())2+..030)'(),,-1/+*'(-33/023.--+-14436)8-.5947889+26:*+.4/4&-25587062/.11(,274;/98333-,*21*).%))))+,+,2(-(&(+/280:/..923;675&*&$%'0*47524545222$%'))++-1/4437864.//31./-,1.65666/-./60/(+,*/,02:959256-3240/.,'),02-,+)*)*/99786956:89767/11+)/3(,.//022-29990+02/.34(+/.%-2&'*5;/2958;959-/4;6(+**(&*)21542342-0///1/44.8,-1926962,+/$('('&)'*-+,&(1.--1-+.18464%'&%'$&('%#$+,12/4754/2+,.11324:50:.-22,-.)0-,,+,/2//0096011/'(/-%/5577.0.,,41,,-0)4013)%*)%()435631)1*1,1/+//1133206.62.,$&%&&%))+///0.//714/30//
@23bc9de5-bb4a-46f8-8e88-6b33b5081549 ch=122 read=90813 start_time=2019-12-13T04:48:00Z barcode=BC01 runid=2c9cf7bc05858273f10e7d7ec552fc0bd742dc3e
CTCCTACGGGAGGCAGCAGTAGAATTTCGGCAATGGGGAAACCCTGACCGAGCAACGCCGCGTGAAGGAGGAAGGTTTTCGGATTGTAAACTTCTATTTATAAAGGAAAGAGCTACAGAATGGTAGCCAGTGACGGTACTATTAGAAGCCACGGCTAACTTCACGGTACCCAGCAGCCGCGGTAATGCAGTAGGTGGCAAGCGTTATCCCGGAATTGTGGGCGTAAAGGGGAGGCAGGCGGCAGCAAAGGGGTCTGTGGTGAAAGCCTGGAAGCAACTTCAGTAAAGCCATAGAAACCAGGCAACTAGAGTGCAGGAGGATCGTGGAATTCCATGTGTAGCGGTGAAATGCGTAGATATATGGAGGAGGGAACACCAGTGGCGAAGGCGACGATCTGACCTGCAACTGACGCTCCAGTCCCGAAAGCGTGGGAGCAAATATAGGATTAGATACCCTAGTAGTCCACGCCGTAAACGATGTACTAAGTGTTGGATGTCAAAGTTCAGTGCTGCAGTTAACGCAATAAATTACTCCGCGCCACCATAGGTAGTACGTTCGCAAGAATGAAACTCAAATGAATTGACGGGGGCCCGCACAAGCGGTAATTAGGGACATGTGGTTTAATTCGATGCAACGCGAAAGAACCTTACCTGGTCTTGACATCCACAGAACTTTCCAGGATGGTTAGATTGCCTTCGGAACTGTGAGACAGGTGCTGCATGGCTGTCGTCAGCTCGTGTTGTGAAATGTTGGGTTAAGTCCCGCAACGAGCGCAACCCTTATCCTTTGTTGCCAGCGGTCGGCCGGGAACTCAAAGGAGACTGCCAGTGATAAACTGGAGGAAGGTGGGGATAATCAAGTCATCATGGCCCTTGACCAAGGGGCTACCACGATGCTACAATGGCGCATACAAGAGAAGCGACCTCGCGAGCAAGCGGACCTCATAAAGTGCGTCGTGGTCGGATTGGAGTCTGCAACTCGACTCCGTAAAGTCGGAATCGCTAGTAATCGTGGATCAGAATGCCACGAGTAAGATACGTTCAGGCCTTGTACACACCGCCCGTCACACCGTAAGTGGGTTGCAAAGAAGTCAGGTAACAACCTTCGGAGACGCTTACCACTTTGTGATTCGCGGCTAAGGGTAAAGTCGTAACAAGGTAACCGG
+
,,21-.2'31)+--///++..*'+(01*,5*:++/+'%+*,3730026656458:;8;96756714.-+0(-,'*/84-102+1.+,086009/3(.8+*+50)/(.-'$%$$().)&()'00...80()*+.3)*+%*,(,-+&-+'4.--472-,3**1'$$%%*%-1)')*)+,,+(('')-('&'%$')++-62/-),'*)*(**(%-(',()**433-,38+')6,%(+*+-.14:5./-+.'-25'(&$#%*10512/-2822)**$('''++.&-,27-'4835.-&(+(*9:;51&/.%))+,.451***,.24&0).2.3.6:..-,,+*,,4:62/5,*+:754571110159/.*&+2)./.27:7785:62-1)/*-/0.012))&-9.541.--))('*,/&$'**(()-4+)*((%'*',1:;84101(2(0.,+0029;--',0**)++(,,0949:;61,',$$%&)-.02317272:78-64+(*0,--/.+'*,-1,;-:-1,4---(&*&%'*6.)+),-)(%'%$&$)%212345:6250.,08674;:45:.7))')++,.*-&.82+02('++./3-0/4*'&-&&,3)%&&*),.47<:476;51,2/0/.213353*)-..')')0841)/&+++-14584/0248/-4:2/()012871(6-*)0,(,9*-7,/.*/03,)'035189:9:999132;899:977200/086893:320./,+)-718244442824+*,+002379780./7103001''/)'063453%-),,-.)3-)11.312,0/)+/),-/9988&52110/680::/++*)1/120896--'(*.,(%,.19832&-/1''&(+.60'-59.120/('($$)322/2194.7624345897()&*(()31/1/.+-)(%().+-+722634.0092003543/'-'128-.)4)))'')*758492332/+*-)&(*72,/71:3:890/11125944240+.-/20.7001.+-,$&%%'%1+'-()77,476014/01634*34227-.10)-,.2,,*(*+).227/316)%*'%'%$&%&*(()3046;8*-&($/,-4.-68+43871-,.5/4,,5./0''197.02()55669::8557,2,+'/-
@0bb79e35-80fb-48ae-980b-3af60c619d9b ch=90 read=67662 start_time=2019-12-13T04:47:59Z barcode=BC01 runid=2c9cf7bc05858273f10e7d7ec552fc0bd742dc3e
CCGGTTTGTTGACTTCACCCCAATCATCGGCTTTACCTTAGACGGCCTGACGAAGGTTACCCCACCGGCTTTAGGCACTTCTTCCGACTCGTGGTGTGACGGGCGGTGTGTACAAGGCCCAGAGACGTATTCCACCTGTGCTGACCTGCGATTACCAGCGATTCCGGCTTCACGTAGGCGAGTTGCAGCCTACGATCGAACTGAGAGTGTTTCTCGGGTTTGCTCCACCTCGCGGTTTCGCTTCCGTCTATTAACTCCCATTGTAGTACGTGTGTAGCCCAGGGTCATAGGGGCATGATGATTTATTTGTCATCCCCACTTCCTCCACATTGTCTGCAGCAGTCTCTCATGAGTTCCACCCGAAGTGCTGGCAACGCAGATAGGGTTGCGCTCGTTTGCGGGACTTAACCCAACATCTCGGCACGGGCGACAGCCGTGCACCACCTGTTTTCTGGCTTCCGGCGAAGAGGAACTATCTCTAGTTCTGTCCGTAAATGTCAAGACCTGGTAAAGGTTCTTCGCGTTGCATCGGGTCCCATGCTCCACACCGCTTGTGCGGGCCCCGATCAATTCATTTGAGTTTTAACCTTGCGGCCGTACTCCCAGGCGGTCGACTTAACGCGTTAGCTCCGGAAGCCACGCCTCAAAGGGCACAACCTCCCAAGTCGACATCGTTTACGGCGTGGACTACCAGGGTATCTAGTCTGTTTGCTCCCACGCTTTCGCACCTGGGCGTCAGTCTTCGTCAGGGGCCGCCTTCGCCACGGTATTCCTCCAGATCTACGCGTTTCACCGCTGCACCCGCCAGATTCTACCTCTACGAGACTCAAGCTTGCGGTATCAGATGCAGTTCCCAGGTTGAGCCAGGGGATTTCCGCATCTGACTTAACAAACCGCCTGCGTGCGCTTTACGCCCAGTAATTCCGATTAACGCACCCTCCGTATTACCGCGGCTGCTGGCGCAGGTTAGCCGGTGCTTCTTCTGCGAGGTAACGTCAATGAGCAAAGGTGTGCTGCTCCCTTCCTCCCCGCTGAAGTGCTTTACAACCCGAAGGCCTTCTTCATACACGCGGCGCCCAGGCTGCATCGGGCTTGCGCCCATTGTGCAATATTCCCCACTGCTGCCTCCGTAGG
+
42&'-*)%,,,+/33.*/53(.0012:0--*+/+*0+6,(*'$(7&.+-%'$)),)4.*/55+%,/-/*+2-%04-&*('+/6..,,'1*)0/558888:2<3/-1,.0+-)-.5+6-:.&*$')*)-,*5..&)($$'*-37675101.1191594100/0+*(()+/8/-./18483414/7//'1090453345139:95-*+*).26*113-895<:4566./3;./-.386;)./15359454//-0/3/2061-1-(,&')*555565310-1.&'-'*%$#&()61/39344438;.',6((+91-300*#%&(*)0./'**,0/023/0%/2,12-,+'+,0334783,'+)+)*1/129:8:60+0&&,).-.21/.7654455-61),60871*+*,(22+-,,./213)(*+*+'**6162+30)1(*%*1232.02;91*,.8./2-0((&*)+*+,-/6347722/0,13;888999-2.7),,6730.45;98235:).-;;:9;544.0+*+013)&$*(')(1-0//*&'(.0+-1*/,0+*70766+)%((05374260+*.,9;;./5/.2-*,081:)6,./340(04-).--3.0/31+225/6/%.5604.,,-)1856/22/1+/)464,&*,0296.1),./2422657835;8*0363468822/*080,0)*),,-&)/42-25,*1,50,%.-/08754615-'((1368.----7;:889)/65-67425-2,-2-%/*51/5:410..-.2764+,+)&%&),+/4,/,$(',0&$%%'(/251(&+*&)%#('%1-258,+)),)-+-++,56.42435-46166.*/.1//$'&$%&'*.&2.)*$$'--/0015/6/3++44/7179759474-++394147.;4+,34686+&()0200.&+',11/0-*)-05/1;286;8886322,)-')0)7**,6,45'+142587322-%0+,-55333*71203/47-,.-'*&((%,+57*-948000.--54*0*'(-),1.(+,)22*)+)0-77.376;873'-(--/.61))'%$'&'((,(.2)988481332:6..1-.+10811041,-*)+//04448467*)136
@f180d0ab-32c5-4010-8dbd-2c9a054dc9a1 ch=14 read=43814 start_time=2019-12-13T04:48:00Z barcode=BC01 runid=2c9cf7bc05858273f10e7d7ec552fc0bd742dc3e
TTCCGTGTGCTTCCCGTTCAGTTACGTATTACGCTGGTGCTGGTTAGCCGGTGTCTTTGTGATGGCTCGCTCTATCTTCCGGTTACCTTGTTGCGGAGAAAGCTTCACCCCAGTCATGAATCACAAGGTGGTAAGCGCCCTCCATCAGGACTACCTGTTTTTGCAGCCACTCCATGGTGGTGACGGGCGGTGTGTACAAGGCCGGAACGTGATCACCGTGGCATTCTGATCCACGATTACTAGCGATTCCGACTTCGCCGGAGTCGAGTTGCAGACTCAATCCGGACTACGACGCACTTTATGGTCGCTTTGCTCTCGCGAGGTCGCTTCTCTTTGTATGCGCCATTGTAGCACGTGTGTAGCCCTGGTCGTAGGGCCATGACGATGACTTGGCGTCATCCCCACCTTCCTCAGTTTATCACTGGCGGTCTCGCTGAGTTCCCGGCCGGACCGCTGGCAACAAAGGACAGGGTTACGCTCGTTGCGGGACTTAACTAACGACCCACAACACGAGCTGACGGCAACTGTCTCACGGTTCCCGAAGGCACATTCTCATCTCTGAAACTTCCGTGGATGTCAAGACCAGGTAAGGTTCTTCGCGTTACTCAATTAAACCACATGCTCCACCGCTGTGCGGAGCCCGTCAATTCATTTGAGTTTTAACCTTGCGGCCGTACTCCCCAGGCAGTCGACTTAACGCGTTAGCTCCGGAAACCACGCCTCAAGGGCACAACCTCGAAGTCGACATCGTTTGCGTGGACTACCAGGGTATCTGTCCTGTTTGCTCCCCACGCTTTCGCACCTGAGCGTCAGTCTTCGTCGGGGGCCGCCTTCGCCACCGGTATTCCTCAGATCTCTACGCATTTTCACCGCTACGCAGATTCTACCCCTCTGCGGACTCCGGCTTTGCCGGTATCAGATGCAGTTCCCAGGTTGAGCCCGGGAGTTTCATCTGACTTAACAAACCGCCTGCGTGCGCTTTGCGCCAGTAATTCCGATTAACGCTTGCACCCTCCGTATTACCGCGGCGCAACGGCGCGGGTTAGCCAGTGCTTCTTCACCGCGGAGTAACGTCAATGAGCAATAGCTTTGCTCCTTCCTCCCCCCGCTGAAAGTGCTACAACCCAGCGAAGGCCTTCTTCGCCACGCGGCATGGCTGCATCAGGCTTACGCCATTATTATTCACTGCTGCCTCCCGTAG
+
&3-.(,&+)*'*))--.59/03300/2-2+)*)(&)*823+*'%$%(,/'414636<3.-,'+&%&''*,-.1697:962'0.-+,,..*1(%&&()%'&'$()-*$()+%()784743866141.+*++5-1-()*+0'(,3%)&$*&&&('+*)%-27:2(/)'))&(+31,-14)+',..25;9545(+,.01,1*1,,1+/+/-(&'(-,*,.,-+'(&(*+')*,*.&(+.,7-,./12659<86533821&&&'($&**-*1.8+2*.02.-).*-.04/6+(''#$',()08/-41220')2.,'*,+)*(()+)()**-,0,0.2;7.23100-2;3:30-'01/00,.1(')*/5+*-0///605698:10-*&)&*++,),(,+*+/03.160*-+*0)),.&.16(*.0(((%),/74124.-..*,63/7*.-2-989;:79535125*37',)++*+.*.)$&$&,.2+3.2,4-+%%%.&+%(*.(%$&'$).*.,/-22533464&'%$%&&(.**(-%,69-3.++*'))(/-1;6787764/&'*+(+.14:,124/-'77..-1433.1.,&*&())5:523+3)&(((&0)1/<99:22,11461+,17--''+/01/&&13)(3448674047('&,/<<+987434(')(3+.3,1/.'')(*34%(0,()+18220....61/005*3),,(.4)-)+)*+01-64,-,*2,1,.$(,*./6:8575.6+'%')46855/*18'5+'-)+,1.-...16<92330).+$,))05,-24168531264891544588484)*6:64825:6<:570+//+-0/036*/0%%10120.%.-1%.15)2376//110,.,)-7/74)52,,.23361653++'''*18,+3:386476+25556,44044))2759*)0-2(*0+&'0;401561115.5/6075.,0*.84597722-)+,(&)%%%((.-137-*,.4/39711/5++)20*../%,'*)*12.+/*)%&'''(&&%+)3301--20',2(+,6.785246,/),&+,46987040/-)'%'&'%)+,42%-0582:3534.57:0,13-4/''.&((&(+)/8)')**+*',/44:468/,,4/312/46677::67677;037628)218:+-2''%%%'('-,/1.-.5./9/-.53
