# Supplementary material for: De novo species identification using 16S rRNA gene nanopore sequencing
Source: PeerJ. 2020 Oct 21;8:e10029. doi: 10.7717/peerj.10029 (PMC7585375; doi:10.7717/peerj.10029)
Supplement: Supplemental Information 2 — Contains raw reads. [file peerj-08-10029-s002.zip › pass_fastq_runid_2c9cf7bc05858273f10e7d7ec552fc0bd742dc3e_206.fastq]

@33811468-31ef-4d7b-8d49-b290b3198684 ch=346 read=54868 start_time=2019-12-13T04:48:10Z barcode=BC01 runid=2c9cf7bc05858273f10e7d7ec552fc0bd742dc3e
CTCCTACAGGAGGCAGCAGTGGGGAATGTGCACAATGGGCGTACAAGCCTGATGCAGCCAATACCGCTGATGTATGAAGAAGACCTTCGGGTTTGTAAAGTACTTTCAGCGGGGAGGAAAGGGAGTAAAGTTAATACCAGCACAACTCATTGACGTTACCCGCGAAGCACCGGCTAACTCCGTGCCAGCAGCCATGATACGGAGGGTGCAAGCGTTAATCGAATTACTGGGCGTAAAGCGCGCAGGCGGTTTGTTCGAGGTCCGTTGACCTGCGGTAACTGGGGCTGCATGCAGGCAGGTCGGCGGGTGGTGGTGGCGGTGAAAATGCGGGCCGGGGTCTGGAGATGCCGGGCGGCATTCTGGACGGCTCGGTTGCGGCGTGGGAGCGAAACGGATTCAGTACCGGTGATCACTTGTAAACGACCAATGAAACGAGTTTGTTGCCGAGGCGTGGCTGGGCCTTCGTAGCGTTGAGTCAGGCGCGCGGGAGCAAACGCGGAACAGATATGCGGGGACGCTGGCGGTGGGCATATGGTTTGGTGGTGCGCGAAGGTACCTGAATAGCGGCATCACGGAGGTTTTCGGGGATGAGGCTCCGTACGCTGGGAACCATGGGGCTGGTGTGCTGCAATGATCGTGTTACCGGTGTTGGGTTGATCCGCGGCGACGCAACCTTATCGCGGTACCGAAAGTTAGGCAGGAGACTCGAAGGAATGCCGTGATAATACAGGGAGGGAAGTTGGGGATGGATAAGTCGTGGTATGCGACCAGAATGCGACGGCATGCGAAGGCGAGCACTCCCGCGCGAAAGACAACCCGGACCTCATAAAAGTGCGTCGTAAAGAAGTCGGATTAAAGGTCTACAACTCGACTCCATGAAGTCAGAATCCGCTAGTAATCGTGGATCAGAATGCGGGTGAATACGTTCCCAGACGCCCAATACACACCGCCAAATCACACCATAGGAGTGGAGTTGCAAAGTAGGTAACTTAACCTTCGGGAGGGCGCTTACTTTGTGATTCATGACTGGAATTGAGTCTGCTAAGGTAACCAGTGAGCGACGAGCAAATGCATTAACCTAAAGACGCGACAACTCTTCCAGCACCAGCAATGCAGCTTTACCGCA
+
)+.3001&1/'-5,*+,(+3,21,''*$0%&(+130,45+'%%'/4)47223,***&,--(+,18&'$'(-+-0)+/+',,,%/78;:/8509)-06;7--,,-50-,..-79(&+()/(-12&(*2./)(334/,-)(()(++1,++)-...0-8*(-+&$#$'(%/058-5-+,.*-3../)*'((+++7,*'&)($&'((,*&(&*-+'))+.-//0'&+*1.128..1',%%%$&%'%)&)))'.33(&&(#$%&$'$$'%$%$#$$#%%$%%$&&%),'(&&'%&#$$$$$#-)((%&#))'%(&()/%'(')1')+,(&&%%'',*()**%('%'*'%$%$(%&&&$&&&#&&$%%&%$$%$&%(%*&&)%*)+)+(+&'('('$)&+&1'&&%(%'(.3..+*'$&&&%''),-+,,-'&,))'%'&$&+2&$&'&+*'%*-'(+,0,+)-,+''(&%$$'*-*'%%()($*'+)+%*%,''$%$$$%'.&(##$#%((##&$&.)&$%$%'),+,+,,+)(%($$',+5.$'*+-/)'$&),*)%'$((#%&*'%$&%%&%(%$'+3*-/,76),,+*'*)*'%$&)-%'%$'%'+&,)%$%$$%'+,)($&'%$%&$$$$$((&&'%%&&''#''(&(&&&%)+'+%%((&%&$$'&%&$%)(*,(+%,*(*)*%#)&%&&%)*'$+)/%/*'&).--)+)))%(&'&#%$&%%&$$$&$,.-)+/&&$''%*-2))'*'%%('%-%&,%(#$'$&&''(&(%$$#$%$(&&%#''((**).++&'+$(%,.*'((*&+)&%&,(&',&,6.17)*(+-14-0/.0122()'**$'*((*))%0-/5*)))**&))*+*)(',.05....5--.,))),/-,../*,-2-..46/9682//3.//**)()*,,$2-(529,$,),(+''&)(&(+,-18123-/.()(*+,,)'&)*(+*24'*/*&'&.0)+-/.*.(')*0-03/31)7*(,-+,))%%#&/*)')()+6.33354342'%+&%'('()%&'*-'*-114('&#&''(*'+%&,258).**)//1/-&%-3-*''&'&%%/,+3-/:/*)*++,5.((.((%2%&$%&&%&%%%$
@d21db0b6-99be-4991-ab61-4aab3939276e ch=126 read=119117 start_time=2019-12-13T04:48:09Z barcode=BC01 runid=2c9cf7bc05858273f10e7d7ec552fc0bd742dc3e
CTGGTATGCTTCGTTCAGTTACGTATTGCTTCGGTGTCTTTGTGTTAACCTGCTTGCCTGTCGCTCTATCTTCCGGTTACCTTGTTTACCTTCACCCCAGTCATGAATCCTACAAAGTGGTAAGCGCCCTCCCGAAAGTTAAGCTACCTACTTCTTTGCAACCCACTCCCACATGGTGTGACGGGCGGTGTGTGTACAAGACCCGGGAACGTATTCACCGTGGCATTCTGATCCACGATTTAGCGATTCCGACTTCATGGGTCGAGTTGCAGACTCAATCCGGACTGACACTTTATGAGGGTCGCTTGCTCTCGCGAAGTCGCTTCTCTTTGTATGCGCCATTTGTAGCACGTGTGTAGCCCTGGTCGTAAGGGCCATGATGATGACGTCATCCCACCTTCCTCAGTTTATCACTGGCAGTCTCCTTTGAGTTCCCGGCCGGACCGCTGGCAACAAAGGATAAGGGACGCTCGTTGCGGGACAACCCAACATTTCACAACACGAGCTGACGACAGCCATGCAGCACCTGTCTCACGGTTTCCCGAGGCACATTCTCATCTCTGAAAACTTCCGTGGATGTCAAGACCGGAGTAAGGTTCTTCGCGTTGCATCAAATTAAAGAGCACATGCTCCACCGCTTGTGCGGGCCCAAATCGAATTCATTTTGAGGTTTTAACCTTGCGGCCAGTACTCCCCAGGCGGTCCTGACTTAACGCGTTAGCTCCGGAAGCCACCTCAAGGCACAACCTCCAAGTCGACGTTTACGGCGTGGACTACCAGGGTATCTAATCTGTTTGCTCCCCGCGCTTTCGCACCTGAGCGTCAGTCTTCGTCCAGGGGCCGCCTTCGCCGGTATTCCTCAGATCTCTAGCATTTCACCGCTACACTGGAATTCCTCTCCTCTCCTGCTCTAGATAACCAGTTTGAGATGCAGCACCCAAGTTCAGGCCGGGTATTTCATCCCTTAATCATCCGCCTACGCTCCTTTACGCCCAGTAAATCCGGATAACGCTCGCCACCTACGTATTACCGCGGCTGCTGGCGTAGTTAGCCGTGTCCTCCTTGAATTTACCGTCATTATCTTTTAAAGACAGGCTTTACGATCCGAAAACCTTCATCACTCACGCGGCGTTGCTGCATCGGGTTCCCCATTGTGCAATATTCCCCTGCTGCCTCCCGTAG
+
$),('(+&-434-13.+,5--+.1.-0,-0185;869079;14436//15+'-1/13:999:88:9:899:573/117./76/-01*%((*510768-./18422,/.2*('*)-,,21761''*+0:5132,(/2***3*0(*+.6;9788:16;8.2-*-1**-,/8/(*)2146544461::96;-/.**'*,771,)16)*1,)$*#%')7/./648792249:---42))*+.6<30,.047;00''-5:64553**++.*/*)*366829):-0,00-**&')+2/::230*14,+4-209011868+0/)%)-..112043-54-.4712053438*+++***,,,,2,,-/0;1/3432&.+/+699;975521/'(./9;:9/:7-*444;6514/36;.-/289:29,++--41'(/-.0268282)2032;::972106.4(078)4/885038*)++.2243;22/90,,,./.,.0162;62043,*()(+/-.32480934763,+-)',-.7333.%*)--/3;)08/))*(2-327;55625454220374++0)),-2700.1841013:,-&*.0,)+*57557*/0.4./-2647/7.7,+*.01(2....--+*/.*,0+-.(1,11/4*-3.//+,0.;0/:;;,/,,-0:;-473060/-3/5.%)+,/.248-&056'847'%(&),0223151211-12/,22,5&..())-/*0,.+--8957*-)0.1441'0..57+./1-.05:665339*0.,/--/+)&,-540:5./62;6*$-*.+7:-')+12/+).//3422..-1.23.*)19:2796484;588827655;53/0+*.//--&#%)*.:90.::./423353-./,-)-,'/,2///8882..,+-/.287:7;7:1:9.)',44:266-4,*,+*+4)$%*5,)420//;00/)--%''02664:;;37898:82/31-61)0.0-(')+/0++/*2-2:6;:77:;8;;10:16668.2.+3<566856111,.-+),1080,/-&,%()))/,*+)*',-(&0928;70;///,,&$&,((*)-/7066/*...011-.27437697466+/11,/132;8090,-211231+.65-8:93+39),2768646)15,&&&*++4852:1/24*
@e9a3b6e5-beec-4fef-a951-67929a506b64 ch=512 read=75892 start_time=2019-12-13T04:48:12Z barcode=BC01 runid=2c9cf7bc05858273f10e7d7ec552fc0bd742dc3e
CCGGTTTACCTTGTTGACTTCACCCCAATCATCAATCAGCAGACAGCTCCTTCCCTTGCGGTTAGGCCCACCCGGCTTCAGGTGTTATCAACTCTCGTGGTGTGACGGGCGGTGTGTACAAAGGCCGAGAACGTATTCACCGCGACATGCTGATTCGCGATTACTAGCGATTCCAACTTCATGTAGCCGAGTTGCAGACTACAATCCGAACTGAGAATGGTTTATGGGTTTTGCTTCACCCGCGGCCTTCGCTTCCCTCTGCACCATCCGTTGTAGCGTGTGTAGCCCAGGTCATAAGGGGCATGATGGTTTGACGTCATCCCCGCCTCCTCAACTTGTCACTGGCAGTCTCGCTAGAGTCCTAGCAATGATGGTAACTAACGATAAGGGTTGCGCTCGTTGCCGGGACTTAACCCAGCATCTCACGACACATTTGACGACAACCATGCACCACCTGTATCTCATATAGCTATCTCTCCATCTCTGGAGCCTTTATGAGTATGTCAAGACCTGGTAAGGTTCTTCGCGTTGCTTCAGATTAAACCACATGCTCCACCGCTTGTGCGGGCCCCGTCAATTCCTTTGGAGTTTTCATTCTTGCGGGCAATACTACTCAGGCGAATTACTTATTGCGTTAACTGCGGCACTGAACTTTGACATCAACACTTAGTACTCATCGTTTGGCGTGGACTACTAGAATTATCTAATCCTATTTGCTCCCGCGCTTTCCGGGACTGAGCGTCAGTTGCAGGCCAGATCGTCATATTCGCCACTGGTGTTCCTCCATATATCTACGCACTTCACCGCTACGCGGAGATTCCACGATCCTCTCCTGCCTCTGGCTGCCTGGACATGGCTTACTGAAGTTAAGCTTCAGGCTTTCACCACAGACCCTTGCTGCCGCCTGCTCCCTCTTTGCGCTAATAATTCCGGATAGCGCTTGCCACCTACGTATTACCGCGGCTGCTGGCTGTGGTTAGCCGTGGCTTTCTAATAAAGTACTGTCACTCGGCTACCATTTCCTGTAGCCGCCAGATTTCTTCCTTTATAACGAAGTTTACAATCCGAAAACCTTCTTCCTTCACGCGGCGTTGCTCGGTCAGGGTTTCCCCATTGCCGAAAATTCCTACTTCTTGCCTCCCGTAGTAGAG
+
97(119..1.6.,,0,-.691+,374+6233:87964%$$*,--'...695253(+**+3829(480;+,.8,2-.797-552.3000/50-+-,-.112100/-3(-6333,(-')*.39+/20/,'.1720876;3,02.,,-..5:;::::<841/,2-,.,,+,,.417)/(*,,)*+((&(,7*%.1:35.*-(*'(..-01./7795110532229;,0-9708;/-04:252:/()-('%'+..1131926561-(*/,-0*(4*'&'(,&+'*''''-+('),/0(''&&044-/30--'+15,,..121034&,--17399-/3.**4*/1368.5.,05769..4,*,--5*$%$%$3&'%,,/-'**+-4/22-0*,+-+7254566688,3(-78.'''*(+,))(23354.*,,'011029-+-58600&5/7977578343.+,+/-25,42,),-,45988/4*&).10/30-.550:0(*+('+)-)24.*++,**'-+24*1*:--9733207-/093*(,1-2<99:/-',..00-)-3-/.8.204+42,50)%*+*4043(&)-)*(,,8:/.24:30801/95406*&+(&,..-038&(+2*-./5.16010/6+,(*(-'.-2465496594216445-.+%&%%)),+15402/./8-2.-.424..*&/2.-(,,1.2166;16&)).2)'+(81'$)(+-9-/(28:4/2*&'')55*2360/*)*+/01154/.+$%%)*//6;7764/2/2*1+'*,)/012684-.',(.27467;68+++(+%+%'+2//4*+*+11865..+/-0+-/6&55763701-&%&'%%%%'&',+-.-.:14*./6.,372054+(,-+/0699<7/:--,.2637;611.1/*),.4-,.%%%+*,/2/2.-024*,&*&((&&,)%).**03865825:5-3---76/2'&%++%+.42127,014+43-('-..21)(')0577/+,./5:62.30+1;:2*,1//+,)%%'$)&21('$'),*/((+563%&/(+41',.5550//9;41:9;8725/5:,'+*+.86141//24/80/')25-9+.225,02060/.252,0/.('%&*('-+/460:5.,-%.))&'
@0a15d8f0-9e03-4211-b33d-037f22de0c06 ch=132 read=58421 start_time=2019-12-13T04:48:22Z barcode=BC01 runid=2c9cf7bc05858273f10e7d7ec552fc0bd742dc3e
TTGGTTGCTATTTACGACTTCGCAGTCATGAATCACAAGTAGTAGCGCCTCCCGAAGGTTAAGCTACCACCTACTTTCCTTTTGCAACCCCTCCCCATGGTGTGACGGGCGAGATGTGCAAGGCCCAGGAACGTATTCACCGTGGCATTCTGATCCACGGTTAGCGATTCCGACTGCTGGGTCGAGTTGCCAGACTCAATCCGGACTACGACGCGCACTTTATGAAGTCCGCTTGCTCTCGCGAGTCGCTTCTCTTTTGTATGCGCCATTGCCCAGCACGATGTGTAGCCCTGGTCGTAAGGGCCATGATGACTTGACGTCATCCCCACCCCGCTACTCGGTTATCACTGGCGTCTCGCTAGGGTTCCCGGCCGGACCGCTGGCAACAAAAGGATGAGGTTGCCTCGTTGCAGGACTTAATAACATTTCACAACACAGGCTGACGACAGCCGTATTTACCCAGCACCTGTCTCACGGTTCCCGAAGGCATTCTGTCAAAACTTCCGTGGATGTCAAAGTTCCAGGTGGATGGCTGAATTGCATGGAATCGACCATACATGCTCCACCGCTTATGCGGGCCCGTCAATTCGTTTGAGTTTAACCTTGCGGCCGTACTCCCCGGGCGGTCGACTTAACGCCCGTTAGCTCCGGAAGCCACGCCTCAGGGCGCAACCTGAAAGTCGACATCGTTTACGGCGTGGATTACCGGTATCTAATCCTGTTTTGCTCCCCACGCTTTCGCTTTTCAGGCGTGGTCTTTGTCGAGGCCGCCCGCCACCGAGGTATTCCTCAGATCTCTAAGAACTGCACTTCACACTGGAATTCTACCCCCTCACCAAGGACTCAAGCTTGCCAATTATCAGATGCGAAGTTCCCAGGACATTTGAGGTTCATCCCGGCAACAGGAAACCACTTACCTGCGCTTGCTACGCCCAGTAATTCCGATTAACGCTTGCGCCCTCCGTATTACCGCGGCTGCTGTACAGGTTAGCCGGTGCTTCTTCTGCGGTGAAATCAATGAGCAAAGGTATTAACTTCTCCTTCTCCCCGCTGGAAGTACTTTAACCGAAGGCCTTCTTGCCGCGGCGCCAAGCTTTGGGAAACTGCCTTGTGCAATATTCCCCACTGCGCCTCCGTAGGAG
+
'%%%&(%%,)(0+$(+'.0,+#&%&',041099632.)$'#%%#$%%((),+%&))2,+/./+,-+-+%-(&$%*++,.-69/-0.%146,*+511+,28/01347(45)(%%()'&%''&'(,.,%2+031()*,7223:69060/147046592%,*)($#%''*+8*)*+)*%%'-2*+-'(-02)-+(*2661210444543/..00+))'*)//77./+.(,*0.++-5,/./,/,2+&*),*+5-5460;<-275424/-+%%%$&&&',,(,***)&&%(*.7/,0886--,%0663;86000/.//0//4226;:16:.+01*++*-#%$((--:+,-15/181-/+)-)+*%')%/)&'&&)2+61180+../6.-1'-96)//::+).,*3,+,.847941'270*-',&$+4/-68-*$$**.*,))/534664261$((&,&'+(#(&&'),-11++,*(+(+.43:26+*+''))'(--+%%%&+)*+/.*+)&*104(,*()$&(')&&)'&,/)(%+*+($$*))+-/+*+)),/-360002152377;67:/*/*%)-/171/8/),0(1+:0&262*+.49*3(,(*+-,*/,6.902.3761&656,52233+,,2.3./''(,3,//1010/+/*+2,/023/4(-20.*42+,'&#(*(*****('-.17:2''--+,/(,$()%-)*'(&)*,4-,/.-+225+''*155,.0..-93-(+/574,&&%%%(*(3(*,)%'&'#+)-/&))(&05'0')%*)-.3:30+1+/0421/.+*%&//577(--4,,-%(#%+%''-),+.324.(+$$$&'**4457/)'('1$&''',+-0.-(+/04'(*)232/''+)%%$''&%%.-0/*'+***.015((&&%('%&'$%%$%()(*+-+/+%&,,/0.1,**+517:0,**3*2++&%'++-/2:51,&&(,+3.2;86483447-5$%*&(+-.--6:/77,12724;812,.4--'(&''051440/26*+7-0,402),+()-*,''$*16,*081)0)(+,''%#%%,,')2+4180:)&%$$&&+)'%%%#''%%')'+/)$$$%.()%%'$*)-/;1202.0-,)-,+,)*0,28-149/(*
@6731e691-6051-47cf-bda9-f1f9c8802b00 ch=39 read=74243 start_time=2019-12-13T04:48:19Z barcode=BC01 runid=2c9cf7bc05858273f10e7d7ec552fc0bd742dc3e
CTCCTACAGGAGGCAGCAGTGGGGAGAATATTACTGCAATGGGCGCAAACCTGATGCAGCCATGCCGCGTGTATGAAGAAAGCCTTCGGGTTATGGTATGGCGGGAGGAAGGGAGTAGAGTTAATACCTTTCGTGGCGTTACCGCAGAAGAAGCACCGGCTAACTCCGTGCCAGCAGCCGCGGTAATACGGAGGGTGCAAGCGTTAATCGGAATTACTGGGCGTAAAGCGCACGCAGGCAGTTTTGTTAAGTCAGATGAAATCCCGGGCTCAACCTGGGAACTGCATCTGATACTGGCAAACTTGAAAGGAGTCTCGTAGAGGGTAGAATTCCAGGTGTAGCGGTGAAATGCGTAGAGATCTGGAGGAATACCGGTGGCGAAAGGCAGCCCCTGGACGAACTGACGCTCAGGTGCAGCGTAAGGAGCAAACAGGATTAGATACCCTGGTAGTCCACGCCGTAAACGATAATCGGCAGGTTGTGCCCGCTGAGGCGTGGCTTCCGGAGCCTAACGCGTTAAGTCGACCGCCTGGGAAGCCAGCCGCAAGGTTAAAACTCAAATGAATTGAGCGGGGCCCGCACAGGCGGTGGAGCATGTGGTTTAATTCGATGCAACGCGAAAGAACCTTACCTGGTCTTGACATCCCACGGAAGTTTTCAGAGATGAGAATGTGCCTTCAGGAACCGTGAGACAGGTGCTGCATGGCTGTCGTCAGCTCGTGTTGTGAAATGTTGGGTTAAGTCCCGCAACAGGCGCAACCCTTATCCTTGTTGCTTGGTCCGGCCGGGAACCAAAGGAGACTGCCAGTGATAAACTGGAGAATAAGGGATGACGTCAAAAGTCATCATAGCCCTCCCCACGACCAGGGCTACACGTGCTACAATGGCGCATACAAAGAAGCGACCTCGCGAGCAAGCGGACCTCGCAAAGTGCGTCGTAGTCGGATTGGAGTCTGCAACTCGACTCCATGAAGTCAGGAATCGCTAGTAATCATGGATCAGAATGCCACGGTGAATACGTTCCCGGGCCTTGCTTACACACCGCCCGTCACACCATGGAGTGGGTTGCAAAAGAAGTAGAGTGAAAGCAACCTTCGGGAGGGGCGCACCACTTTGTGATTCATGACTAAGGTGGTCGTAACAAGGAGTGGCAG
+
).0,+*-(./),-/54643.*(-*()(.,-23-135435/-.)''*(+%'+-./.,0.'/20207:776765650--&**()146,,+,&)*)&'%###$,++8/)-,2/-4-')*/.01/8.8.001*(.,(-,3/+.-+.6*,*+2,&.))-363151110-.1514477/+,*+1-*(&''+.//94-,+)'+,:989;:1.0-+,*-2*1+,-4;:6851782))24031-&,*,,-6630,-305-11%$%%#%(-')%&&**)+0/17:78<5888,,.(*550000270,'+*'%&&'/3(((&'(.,0559+(,.).0&3(7-/1.0855,,+,/810.77114864,,,-.33;.,.*(51+322070500/3*0/:120;0/+150.('*)'*(/02/7)+752)(&')2+'55)*.0;.1-21*9,/)12338)+3:887672'*.1864:;5.,*+(&(+.%-$*(*--.-:1+%'%'&+)*5424)%'+)26,.00.-'.+/--/-0+./75898980.73*,)('$)3.2,24+307462,.//#&''%(*1+,)%((48-,/,(,,+.)2-'4346,./11.'*.297-,7;0////973101,-1,*,1-&'%&)))'./330..0.0-70*,+,)('1<<33*)(*-..,()*)'-+.87;7)401.1211'')*2-,0/69:98653823366688566668964;/-+,,1..708956;8836162//2,5()212//&)*'&%$%*+05,2(''(&0,26'2,27)813,***5/.4'),-8949+.-*)%*-()331,)%&'*(//5,468:::2:60)++28:4+)(*.76/1(-')+1226/06885-,()')-63243;65:853&&()+*)$)&&(2*0447770--/2;*54502012''.6-,;8:311+/2616.4-:0+-((,.49728210/(//060,+6-,,4,*.%(),++-+)*+.--'012159..010370296:9/.:7686505.,(331+)*($&%'(*+(270::0-5313039242-&%(&-,-:258:5(%))&()+*+)&.)'')+()&.-1.:5,-..3-'(&*/)12;2./02583+('&%%&$/'&'%('&(&'+))&+%%%+0.(.
@33d4ce73-4586-4e09-9a93-fcf477654e2d ch=123 read=95063 start_time=2019-12-13T04:48:16Z barcode=BC01 runid=2c9cf7bc05858273f10e7d7ec552fc0bd742dc3e
CTCCTACGAGGCAGCAGTGGGAATATTGCACAATGGGCGCAAGCCTGATGCGAAAGCCATGCCGCGTGTATGAAGAAGGCCTTCGGGTTGTAAGGTACTTTCAGCGGGGAGGAAGGGTAAAGTTAATACCTTTGCTCGGTGGCGTTACCCGCAAACTTTCAGCTAACTCCGTGCCAGCAGCCGCGGTAATACGGAGGTGCAAGCGTTAATCGGAATTACTGGGCATGCAAAGCGCACGCAGGCAGTTTGTTAAGTCAGATGTGAAATCCGGAGCTCAACCTGGGAACTGCATCTGATACTGTAAACTTGAGTCTCGTAGAGGGGGGGGTAAATTCCAGGTGTAGCGGTGAAATGCGGCGTAGGATCTGGAGGAATACCGGTGGCAGGCGGCCCCTGGTGAAGACTGACGCTCAGGTGCAGCGTGGGGAGCAAACAGGATTAGATACCCTGGTAGTCCACGCCGTAAGCGATGTCGACTTGGAGGTTGTGCCCTTGAGGCGTGGCTTCCGGAGCCTAACGCGTTAAGTCGACCGCCTGCAGGAAATACGGCCGCAAAGGTTAAAACTCAAATGAATTGACGGGGGCCCGCACAAGCGGTAGGGCATGTGGTTTAATTCGATGCGAAGAACCTTACCTGGTGCTTGACATCCACGGAAGTTTTCAGAGATGAGAATGTGCCTTCGGGAACCGTGAGACAGGTGCTGCATGGCTGTCGTCAGCTCGTGTTGTGAAATGTTGGGTTAGAAGTCACAACAGGCGCAGCCCTTATCCTTTGTTGCCCCAGCGGTCCGGCCGGGAACTCAAAGGAGACTGCCAGTGATAAACTGGAGGAAGGTGGGGATGACGTCAAGTCATCATGGCCCTTACGACCCAGGGCTACGTGCTACAATGGCGCATACAAGAGAAGCGACCTCGCGCGGAGCAAGCGGACCTCATAAAGTGCGTCGTAGTGGATCAAAGTCTGCAACTCGACTCCATGAAGTCGGAATCGCTGGTAATCGTGGATCAGAATGCCACGGTGAATACGTTCCCGGGCCTTGTACACACCGCCCGTCACACCATGGGAGTGGGTTGCAAAAGTAGGTAAGCAACCTTCGGGAAGGCGCTTACCGCTGTGATTCATGACTGGGGTGAAGTCGTAACAAGGTAACCGG
+
11..(,))%'')*254598</..-/70/-/,2--:;40-0/5,,4-00234%(&'&05687:70////3455*.',+/20/-./+:83;,+5+(&'&(&+5/-454:;/'+2-,,))(*5,,12/2--0/550-121%%++)-.21/05('*%&)$$%&*++-+,7033845535+++*+3,-.1,'+&'(-23//1.1389130901+)*&''(/,014;620'+&,/97,-10*/,/'/23247;4'11*%%(*%'+0,,&+.)',(2.'&)+1.4.2--2./4441112351120001)*(+&%&('*+--/2400*0,30623*362:043-,6963.(0.05/0'0)&%'&'&**/-+')-2361)*'**3376:/9.-&&++,0,83/).'$%'(%',(*+3-208121-'$)&(+4)0+'')+89(4424,20/-2547:(*1633480-(++0)(*99--+**)//1560806/15/;13-87'%+*-.0476791,,-''-()/''+&(%''*+.&))(').1166,*((().'))/0,.42679</,/277;;966//6/)),,--/&*'**,'(*''..12:607*)%(&%(+0+,/7.:02:8<423317)+4)-764-0,,+*,/,').+002550.%%))+++06<5-/(*,.:65./6//76689<80),,*4648,(,+,),+./55621017887996861101123629,/-.84.+4.4;4530')*'(-)-.,5''540.0*78.20..33281,/5*./**()./:74-101/2::080096:0.+**+67769+20-,,/201.0+&*+*.,.-078*.689:799853673:6%'&)05)(*'(((*1(%273533400167685:5387570*-,-.&'%(()*:77875//,(,('+-.7%,)/-8:994315)+*,,6876656,+.)(+.+%(*)%%-,'-,01,0001/.+,+*,..93:89//(+&#-/./*,+::79422:5-6.--(,3,+7412)/35'),27521924441103:87;.144/0-07451-,()(+654;661:0)&(%3-,69/.2,.*/62.81.+/153031.49)(1-/678;82+*&*,38:1*,+3+,.6558772,2-0:1;/7
@c186ffa3-d329-46f5-9f58-34a2b06c77a9 ch=119 read=188147 start_time=2019-12-13T04:48:15Z barcode=BC01 runid=2c9cf7bc05858273f10e7d7ec552fc0bd742dc3e
CTCCTACGGGAGGCAGCAGTAGGGAATTTTCGGCAATGGGGAAACCCTGACCGAGCAACGCCACGTGAAGGAAAGAGAGTTTTCCGGTTATAAACTTCTGTTATAAAGGAAGAACAGCGGCTACAGAATGGTAGCCGAGTGACGGTACTTTATTAAGCCACGGCTAACTACGTGCCAGCAGCCGCCTGCCAGTAATACGTAAGGTGGCAAGCGTTATCCGGAATAAGGGCGTAAAGAGGGCAGGCGGCAGCAAAGGGTCTATGGTGAAAGCCTGAAGCAACTTCAGTAAGCCATAGAAACCAGGCAGCTAGAGTGCAGGAGAGGATCGTGGAATTCCATGTGTAGCGGTGAAATGCGTAGATATATGGAGAGGAACACCAGTGGCGAAGGCGACGATCTGGCCTGCAACTGACGCTCAGTCCAGAAAGCGTAGGGAGCAAATAGGATTAGATACCTAGTAGTCCACGCCGTAAACATTAGTACTAAGTGTTGGATGTCAAAGTTCAGTGCTGCAGTTAACGCAATAAGTACTCCTTACAGGTAGTACGTTCGCAAGAATGAAACTCAAAAGGAATTGACGGGGGCCCGCACAGAGCGGTGGAGCGTAGTTTAATTCGAAGCAGCGCGAAGAACCTTACCAGGTCTTGACATACTCATAAAGGCTCAGGAGATGGAGAGATGGCTATATATGAGATACGGTGGTGCATGGTTGTCGTCAGCTCGTGTCGTGAGATGTTAGGTTAAGAAGTCCCGCAGCAGGCGCAACCCTTATCGTTAGTTACCATCATTAAGTTGGGGACTCTGGCAGACTGCCAGTGACAAAGCTGGAGGAAGGCGGGGATGGCGTCAAATCATCATGCCCCTTATGACCTGGGCTACACACGTGCTACAATGGATGTGGTGCAGAGGAAGCAGAAACCGCGAGGTAGAGAAACGAAACCCATGAAACCATTCTCGAAAGTTCGGATTGTAGTCTGCAACTCGACTGCAGCAGAAGTTGGAATCGCTAGTAATCGCGAATCAGCATGTCGCGGTGAATACGTTCTCGGGCCTTGTACACACCGCCCGTCACACCACGAGTTATTAACACCCGAAGCCGGTGGCTACGCCGCAAGGAAGAAGGCGCTGTCTAAAAGGTGGGATTGACGATTAGAAGAATTGAAGTCGTAACAAGGTAACCGG
+
-12..03-8-),--47814,/*+*(,+57113;:8;8453(+12,/-(()4-.-.4363//.''(&)(0,,,1)&*(%)+.*).'/)(-),-,'+1.**)*++-16,1-..+-41+,+&.,..10,*2+-70..2/)'*))'+(1-&*),((2+76$&(+,30/.1.02.5575793330-46&&$&'+)$((0**&/),')%$+,-+97794261++*',,+%/)'&(()*05))'-,)))-30/400/03/).5,--0'12652.1,+,0')',&'&'(-*-'*-6:'0-%%((%,-+459:+(((++)(*+54/3/++).60497:97-6-;.:80/441344384438944640.')(-/45520,%*..87457/0.-('''&+0/5964&)+''+.613546*---031./,,.8('&+*+*.10-+,*'+-3;--(53+6,+'.,'8,*()+-/51)+.27:4279/+&-'&'((+5692666:586887726,-/9568888778/159676450:.07+0-0/1%%$(*,,,-*+00535;6&()+*,/.1$(-).2/7.'*(,+*.102)-99/07)(+(,('')+54648&,(')&'9:339237(**'()&*&.(*+'&(-425+1(%*'-15844527-441+,03,06467+.**,43:-+**)2/,---0335027022201(',)2-01230:9:867012&2/22324581644558/:.-005.7,')**-/2*,5/'1&(12.--&,+*(,+-,+)-%'),-0:2::71533**6)275,----36-)*+)0-0/*13/0,.-.*-16/-2)./*6.4:9/*3.1211335.-/./.,,)-2.,+/-,,%15031//330.,(++-..')+*500762/%(1663.-,,)'&&&'&-'&138/.),(*'&)&(*&,%+.)/3-)(%*3**123;75.)*)(+.933/-..*-(//)$#'%%*+52771,,*%%&&+*++6080;8:3/-)+*3-,-)/-0727///((''(..(1201;8782292220746*)+&*./.-(.715;923543+2-+*(*'&5%,&(%'$%)'&'0+.5.02&))('('+*%-))*+)*&(&+.,,++&+(-170*,307;325343++'6'$&*'((),**))))-*'(1/7:(6/3:7:*6
@cec1567b-692f-4cac-845b-260a25cc7b1b ch=97 read=93992 start_time=2019-12-13T04:48:30Z barcode=BC01 runid=2c9cf7bc05858273f10e7d7ec552fc0bd742dc3e
CTCCTACAGGAGGCAGCAGTGGGGAGATGTGCACAATGGGAAACCTTGATGCAGCAACGCCGCGTGAGTGATGAAGGTTCCGGATCGTAAAGCTCTGTCTTTTGGGGAGAAGATAATGACGGTACCCAAGGAGGAAGCCACGGCTAACTGCATTGTAGCAGCCCATATTATGCGTAGGTGGCAGGCGTTATCAGATTTACTGGGCGTAAAGGGAGCGTAGGCGGATGATTAAATTAGGATGTGAAATACCCGGGCAACTTGGGTGCTGCATTTGGATTTATCTAGAGTTACTGCAGAAGGAGAGGGAGAGTGGAATTCCTAGTGTAGCGGTGAAGTGCGTAGAGATTAGGAGGAACACCAGTGGCGAAGGCGACTCTCTGGACTGTAACGACGCTGAGGCTCAAGCGTGGGGAGCAAACAGGATTAGATACCCTGGTAGTCCACGCCGTAAACGATGAATACTAGGTGTGGGGTTTCAACACCTCCGTGCCATAACGCATTAGGAAGTATTCCCGCCTGGGGAGTACGGTCGCAGATAAAACTCAAGGTGGCAGGGGACCCCGCACAAGTAGCGGAGCATGTGGTTTAGTCGAAGCAACCGCGAAGGAACACTTCCTTGACATCCCACATTGCATTACTCTTAATCGAGGAAATCCCTTCGAGGACAAGGTGACAGGTGGTGCATGGTTGTCGTCAGCTCATGTCGTGAGATGTTAGGTTAAGTCCGCAACAGGCGCAACCCTTGTCGTTAGTTACTACCATTAAGTTGGGGACTCTAGAGACTGCCTGGGTTAACCAGGAGGAAGGTGGGGATGACGTCAAATCATCATGCCCCTTATGTGTAGGGCTACACACGTGCTACAATGGCTGGGTACAGAGATGCAATACCGTGAGGTGGGCCAAACTTAAAACCAGTCTCAGTTCAGTTGTAGGCTGAAACTCGCCTGCTATGAAGCTAGGTTACTAGTAATCACTTGAATCAGAATGTCGCGGTGAGATACGTTCCCGGGTCTTGCTTTACCGCCCGTCACACCATGAGAGTTTGGCAATACCCGAAGTCCGTAGGCTAACCGCAAGGACTGGCCGAAGAGTAGAGGTCAGCGGTGGGGTGAAGAATCGTAACAAAGG
+
+,/.-0-*00%),)'//-05-47/&&(*,2..*.2966.*%*-'/0-*)**,.,,5++*26)&(,%(%-))+*,./2520*4-755(++0-)*-996/-01/1(47+*&&,-/0..++%+.2.-0/+,,-3)*)%$&-1,/-7..+4,-(4-//)'%(),,/8/(+%'((*3/%)%,))-.+))-./:000/))*-960235/-*+,/7-*1,%('*2/3491457513232&3)(-9175.'.5+,736.)*&(()())*1+,+2756/5.&$%%1-,+-3+**&()%$%%'+)-%),,)+&-0-()'))-/,.3.1.--02.-'-.,55-*($&$)*2,+)'&2*+2/'((((346:+,346.-.,',-85630/)+292565333-)(*357718754)')%&/.3/0-(*-/8.3-19.,7-.0435:++034-/-30&,,16548:8/*'+,4:4-+$',0//1&+,2,;01.2/-05/40*''.($'&-*./*2,)(%(%%(),6+/(%++)+0.)%'(.0+622(3/./0-76*))')&(%)&),%)+/''116.,-.110-+)*+27-*..654778:81.40-.,)++/.+**-01)*,,,&(.-+((+(*+,,61+&'%+'(*-2,*+,+/)5*)*'&-*./,-/5)082.)./.866.5-..0*-)+14)((')34291222661/1.-+0086421213870:,-63:54/46,(--+/./85(-+)01-(./07,05++0*'&$$**/255-0..*352/0,+'%%$,'14569546*)+**,/-/8-/4+2--+&-...25750.//4(*,3+5'('96/,/520...+%+0+(''&()')(/-/-,,3++774443)*+91,).,1318/,-1/-96+3**5*)+76:7+,*17:55898:754%.(.)$)'/*-168760+.+*8746,*&($').52',0%/*/,+*0,))*(*,'(+(-68/.--*33224&*(-/&&*/**6.4+210')+)+0-,$'&%(.2/1.((**1../7071*(&(22'&%$&))(-4.**,++,,03%'))+,508-1/+)'&%&.)4-/02)%'()+',(*+--/3+6),*'(++&'*/,-)+151+6/,3
@a1ce9fdb-d397-4ce0-9040-5ce84d6bfb0f ch=152 read=87981 start_time=2019-12-13T04:48:28Z barcode=BC01 runid=2c9cf7bc05858273f10e7d7ec552fc0bd742dc3e
CCCGGTATGCGCCCCGTTTCGAGATTTGCATGTGCAATTGCTGCCGTTTTGGATAATGGGATAGCTATGCTTGCTTTCTGTGGTGCTGATATTGCTCCTGCAGAAGGAGGCAGCAGTGGGAATATTGCACAATGGAAGGCAAGCCTGAGTGGCAGCCATGCCGCGTATGAAGAAGGCCCTTCCAGGTTGTAAAGAGAATGCTTTCCAGCGGGAGGGAAGGGTAAAGTTAATACCTTTATCATTGGCATTTACCCGCAGAAGAAACACCAGCTAACTCCGTGCCAGCAGCCATAGTAATACTGAGGGTGCAAACGTTAATCAGGAATTACTGGAAAATAGAAGCGCGGGCAGTTTGTTAAGTCAGATGCATAGAATCGGAGCTCAACCTGGGAACTGCATCTGATACTGGCAAGCAGAGTCTCGTAGAGGGGTAGAATTCCAGGAACGGCGGTAGAATGCGTAGAGATCTGGAGGAATACCGGTGGCAGAGGCGGCCCCTGGACAGACTGGCGCTCAGATTGCAGTAGAACCGACAAGTTAAGATGCCTGGTAGTCACGCCGTAAAGCGATATCGACTTGGAGGTTGTGCCCGCTTGGGCGTGGCCCCGGGCCCCTAGCGCGTCAGGAGATCGACCATACCAAGATGCAGCCGCAAAGGTTAAAACTCAAATGAATTGGCAGGGGGGCCCCACTTTGAAAGTGGAGCGAAATATGGTTTGAAAGATTCGATGCCGAAACGCAGAACCCTTACCTGAATGTGGCATGCGGGAAGTTTTCAAGTAAGGGAATGGTCTTGTGGGAACCGTAAGGACAGGTGCTGCATGGCTGTCATCAGCTCGTGTTGTGAGAATGTTAGGATTCAAAGTCCACAGCAGAGGCGCAGCCCTTATCGCTGTTACTTGGCGGTCCGGCCCAGGAACTCAGGACTGCCAGTGATAAACTGGAGGAAGGTGGGGATGACGTCAAGTCATCCATGGCCCTACAATGGGGCTACCACCACGTGCTACAATGCACGCCACAAGAGAAGCTGACCTCCGCGAGAGCAAGCGGACCTCGCAAAGTGCGTCATGAGTCCGGGTTAGAGTCCTGCAGCTCAGTTCCATGAAGTCAGAATCGCTAGTAATCGATAAGATCAGAATGCCACGGTAGATACGTTCCCAGGCCTTATTTTGCCAATCCCACACCATGGGAATTAAGGTTACCAAAGTAGGTAGCTTAACCTTCGGGGCTACCGCCTGTGATTCATGACTAGGGTGAAGTCATATACAGGTAACTTGG
+
%$$$%+,.+-)/10&)3<:.&(%$1++&*(.%-&(&'&($'*)*)-07:+-4')(++(,/,**(%$(*)*')&&-1+*.(-%**'.--/4,1.(*3/+,,/('))'*'(''(%&'&.,4*,*+08/-*)+02650('%&'+0'18/.++*&&&*)0531///)+&*$$$()%'&'((2*-,*(*,0/9/.1:,(%%)-()-35.1)()'%20,/0&+'(&%((-*%0./.1).,*++&+*%*)''%&,,($*-,&+'&))&-+&('*)+&21.2-,-3*,)-&$"'%&'&#$%&)+,-+71()&'%(%,**))*/-0.*.'&*(.././,-()%)(+(()(%%$%'-+'*,/51%1.,-/16.0261)%%)%(')-&(',.58,+272%/,,*+8487..+*+-.05/-)+-*,')%$()11*2)($+-,,*-+-,1*0-)'+%$#'*(+-*%()3**))'))')*54,1/*+-*,,2/**)',3,%()*-'&'-13/+,2*-(*.-+,&(')*,))(4$%$$&+(-,+)'(')-'+..1+/04459,+55,21-')'),,.093-/010%11/*+$$+)**(+:++',0*$&('+31,++&))'(%).,*())%(%,*/./.,+,''&))-')3#$#%$'&$&+-9/0/0*,+/)(*07)1-(*0853*)'%(+.0./-2.1..*,,/*$',-&&%&&)'*-&()'((*),-.,-2*',,(&(/1-')+.3+'()&-*&%%&&1.'&%%-3++'**.-(,**+'().+(&*)391,*(&&)-'-)&*((+***(&$$--1///,-*.+206(.*-/27/000393213-,-0',/22561.3++(&%',*,14'+/(3)*-,*+32**,.030.+.0*$(&)04*(*)*2&''&**$)&%$%%(/-0+11092(/3,2.()&)*.0//80.,*(((*&+'*8/),+*)+*)+,3-///+-'+.*5+57663*%)+*0+(&$%&((&-.+,+'&%%**(*(/(-+..18,)(&'&)(&(&)%&'&&%%%'+.2.2&$$))&&')31$&+.476.0$+&*'''()*-3&)'$%),)&/')*%(&(*.1/02-',+.)*/:2,'&(*-+,(&'&'11056/476:7,**,00//0202-80395/1(/3/07512,.,-))&/22**&#&())&%#,'+,/,%(,-2&&%,+($)%*)-//3%,&--'%((+'&'((((1+.,*)(',(%$%$('$&&)',-258842.%-*()-&())-(*&$%%#$%&&&)()'$#&+
@01826bfe-dca6-47e0-8471-057a3252a5a6 ch=128 read=130446 start_time=2019-12-13T04:48:24Z barcode=BC01 runid=2c9cf7bc05858273f10e7d7ec552fc0bd742dc3e
CCGGTTACGCTGACTTCACCCCAATCATCAATCCCACCTTAGGCAGCTCCTTCCTTGCGGTTGGGCCACCGGCTTCGGGTGGTATCAACTCCGTGGTGTGACAGGCGGTGTGTACAAGGCCGGGAACGTATTCACCGCGACATGCTGATTCGCGGTGCTAGCGATTCCAACTTCGTAGTAGTCGAGTTGCAGACTACAATCGAACTGAGAATGGTTTTATGGGTTTTGCTTTACCTCGGCTTCGCTTCCCTCTGTTTTCATCCATTGTAGCACGTGTGCCCAAGGTCATAAGGGGCATGATGATGATTTGACGTCATCCCGCCTTCCTCCAGCTTGTCACTGGCAGTCTCGCTAAGTCCCCAACTTAATGATGGTAACTAACGATAAAGAGTTGCGCTCGTTGCGGGACGCAACCCAGCATCTCGACACGAGCTGACGACAACCATGCACCACCTGTATCTCATATATAGCTATCTCTATCTCTGGGCCAGCACATGAGTATGTCAAGACCTGTGGGTTGCTTCGCGTTGCTTCAGATTAAACCACATGCTCCACCGCTTGTGCAGGCCCCGTCAATTCCTTTGAGTTTCATTCTTGCGGGCAATACTACTCAGGCGGAGTACTTATTACGTTAACTGCAGCACTGAACTTTGACATCCAACACTTAGTATATGGGTTTGCGGCGTGGACTACTAGAATTATCTAATCCTATTTGCTCCCCACGCTTTCCGGGACTGACGTCAGTTGCAGGCCAGATCGTCGCCTTCGCCACTGGTGTTCCTCCTATATCTACGCATTTCACCGCTACGCATGGAATTCCACGATCCTCTCCTGCACTCTAGCTGCCTGGTTTCTATGGCTTACTGAGTTAAACTTCCAGGCTTTCACCACAGACCCTTGCTGCCCTTATGCTCCCTCTTTACGCCCAATAATTCCGGATAACGCTTGCCACCTACGTATTACCGCGGCTGCTGGCGTAGTTAGCCGTGGCTTTTCAATAAAGTACCGTCACTCGGCTACCATTTCCTGTAGCCGCCGTTCTTCCTTTATAACAGAACACAATCCGAAAACCTTCTTCCTTCACGCGGCGTTGCTCGGTCAGGGGTTTCCCCATTGCCCGAAAATTCCCTACTGCTGCTTGCTCCCGTAGGAG
+
31%+1,+2%&.**+10..235+/1.021034,45)'0*.*))'%%&',.47:8507-1&-/.'199/.8//312641:4,,%*(+*-'++93+-5:886657+786+6434232589/733++(&&+-324:868;830/-.//9:918*(%$(((%&$').0/6-9()$)180,,+,./45821.//./&-)-0,*,'/4((22./+())(-35;:*)71:279:..--0'%),%&&*'-4.-.*,-40+-0-0.+'('(4:2/9.+,/.+-+*%(%&'*+(.+-.1412+49+,38110-+-)-467//144356048*.:9//'&***/.-0,.00465:76791+/--2)&%(+13++/*,.,1..-2496761146343446**&()-+-376555925+1*)&$&(+'2+($54442305478445335343%/0.)/38,-+/03462231378:,022/&(,-.255.-&')766671+()%''(+..0-/016323,('$*1/0,,2+--(,04.,.-2.*/545''///3<79;/00//212,+2-0()'*')*$-)++1+'+1&0*90.0981)/6;416:;43:-2,'&2(')(.,'()0&,764.*++,,+*%*)'*),.2/267:467465534-32**+:61:*7+0++.+'),-/1,),$.3/'(',*219:45448920%&,')*1115036,.2;2-..532/))()2:50&-46--&*#+,2355/9,0,01:00/66638722/-0..3:(3.26/35504.-**+12663,40237<;8.2:89962+/-/12213129,++,-1721*18,-5).-/300111964883;212.226239+0-.&&+37-(*)&*(*483.7--*/0-/.28:<-4.+,0-.,&*&%*+,,51*+45<935/67-13.274:83869::;;6528029118.//./3392/5..-91323,3((&((2171019571,(&')(%(-,25-*+,4:8:;21/3)6-2)5916<;9674645593645:94060/,3...464(-'''()0;72-)+372177;78::82;2+10/0401/80/.40:53%/641-9539:7+.3,1-''*00209,3*,*132241+&%&*+24--/14.*+
@f248d75b-07a0-4c1a-b888-b1e6b59a1ddf ch=8 read=51201 start_time=2019-12-13T04:48:23Z barcode=BC01 runid=2c9cf7bc05858273f10e7d7ec552fc0bd742dc3e
TTGGTATGCTTCGTTCAGTTACACGTATTGCTGAATTGCACAGAAGAAAGTTGTCAAATTATTTTATGTTAACCTTTCTATTTGGTGCTGATATTGCTCCTACAGGGCAGCAGTAGGGAATTTTTTCAGCAATGGAAATTCCTGGCCGAGAGCAGCAGCGCCGCGTGAAGGAAGAAGGTTTTCGGATTGTAAACTTCTGTTATAAAGGAAGAACGGCGGCTACAGAGTAGTATGGCCAGTGGCAGTACTTTATTATTGAAAGCCACGGCTAACTACGTGCCAGCAGCCGCGGTAATACGTAGGTGTAAGCGTTATCCGGAATTATTGGGCGTAAAGAGGGCAGGCGGCAGCAAGGGTCTGTGGTGAAAGCCTGAAGCTTAACTTCAGTAAGCCATAGAAACCAGGCAGCTAGAGTGCAGGAGAGGATCGTGGAATTCCTGTGTAGCGGTGAAATGCGTAGATATATGGAGGAACACCAGTGGCGAAAGGCATTGATCTGGCCTGCAACTGACGCTCAGTCGAAAGCGTAAGGAGCAAATAGAGGATTAAGATACCCTAGTAGTCACGCCGTAAACATTGAGTACTAAGTGTTGGATGTCAAAGTTCAGTGCTGCAGTTAACGCAATAAGTACTCCGCCTGAGTAGTACGTTCGCAAGAATGAAACTCAAAGGAATTGACGGGGGCCCGCCTGGCGGTGGAGCATGTGGTTTAATTCGAAGCAACGCGAGAACCTTACCGGAAGGTCTTAGCATACTCATAAAGGCTCCAGAGATGGAGGAATAGCTATATGAGATACAGTTGCATGGTTGTCGTCAGCTCGTGTCGTGAGATGTTGGGTTAAGTCCCGCAGCTTGAGCGCAGCCCTTATCGTTAGTTACCATCATTAAGTTGGGGACTCTGGCCCGGACTGCCAGTGACAAGCTGGAGAAGGCGGGGATGACGTCAAATCATCATGCCTTATGACCTGGGCTACACACGTGCTACAATGGATGGTGCAGAGGAGGCTTGAAAGCCGCGAGTGAAGCAAACCCATAAAACCATTCTCAGTTCCGGATTGTAGTCTGCAACTCGACTACATGAAGTTGGAATCATAGTAATCGCGAATCAGCATATCGCGGTGAATACGTTCTCGGGCCTTGGCACACCGCCCGTCACACCACGAGTTATTTATTAACACCTGCCAGAAGCCGGTGGCCTAACCGCAAGGAAGAGCTGTAAGAGTGGGATTGATGATTGGGGTGAAGTCAGCCAACAAGGTAACGG
+
'&'122/'46<736942642.,'(&-(.('()%(%*(*),-,+2+'*,+)+.+,.)&&-('++/-&.+-200//49.,6019-).235:221,.-)+00.,*.%*'*)&2,'*++(.),/.4::7/.*.0/(1(')(&%%''))1,8&''%')-'(''*,87,/---0-.-/-)*+.5/761,.1.50102:12430*(--*+61(0)21,16/'/*3+*)&&&$&&(),.-,/),**,/0/0'(+*-150&.2+.+&('&%-,+-345-.3577836417//,%('-340:/20/09498)0*+')-*,639211)).++/-.02/563687:/(',,+),5796<,*+++,(20532.*+/0-,0+*-3.1(.)'&%,%'/*4-./06,5854.,.4009438,(+++2.---./445+,*46179656,7+4+.(&)-.*)()183619500671889621+/20/3**:3499-.//92*)/*%*+$%%&(*1.-,/4/5260./11/22024425'(+,)(*0+)1)((*6:70,*))((1+++(+-06:-*,-400/2,./897/:;71'(('',-,-.5/26,3(*)()03*.56,1;:86::::79765,/,+&.-/-3.'.'*,:7/180)(**.-5/--322/215)+687+82,-75:0(*(*,//./()/1/+4+')(')--1:993-/..-,-,/4;9384;1(,+*,6.5-++)')3.+./-.8)3*($'),02-/37:7552-*,64*40/1'((*+*/./),.+40%('-.1065358,+*$*.()-785152-.21//,-,-/024433322.3568:6996;67.3011-,+'('&(%.-.,.)64+,4244/50..41-**+,-..3/0,4/28<855740)-2''(4033-36'.*'++/5,-464.(&),1-,79,15588254**+-006878+61(,.+,.6888:53..,++(*+-087492;205/..31333-)-+'))&%%()+(')-+2(&(),-/',0874951/3;<:7;8:<999*,.0:*,*$3)/07760/02.0/005354,0/0.80009/60978+,'%,*5/6/000.-,(*.-,&/338+42&'7312-/7211'//202./,,))),21392/../1.54-.-&)(($%&&(),021.0*'&,(&%,((/1,+*'(,+(,874121-+,+.('+,+0'&('%+(/7/-6,.../080546/-&(*)*,))-'1,869&2%*7887
@528af8e1-ccf6-4f1c-b5d6-b54477ea55a2 ch=468 read=53747 start_time=2019-12-13T04:48:35Z barcode=BC01 runid=2c9cf7bc05858273f10e7d7ec552fc0bd742dc3e
CCGGTATTGCCTTCGTTCAGTTGCGTATTGCTGGTGCTGAAGAAGTTGTCGGTGTCTTTGTGTTAACCTGCTTGCCTGTCACGGCTCTATCGCCGGTTACCTTGTTACGACTTCACCCCAGTCATGAATCACAAAGTGTGCAAGCGCCCTCCTTGCGGTTAGGCTACCTACATCTGGCGAGACCCGCTCCATGTGGTGTGACGGGCGGTGTGTACAAGACCCGGGAACGTATTCACCGCGGCATGCTGATCCGCGATTACTGGCGATTCCGACTTCACGCAGTCGAGTTGCAGACTGCGATCCGGACTACGACTGGTTTGCTGGGATTAGCTCCCCTCGGGTTTGGCAGCCCTCTGTACCAGCCATTGTATGACGTAATGTAGCCCCACCTATAAGGGCCATGAGGACTTGACGTCATCCCACCTTCCTCGGTTTGTCACCGGCAGTCTCGATGAGAGTGCTCAACTGAATGTAGCAACTAATGACAAAGGGGTGCATCGTTGCGGGACTTAACCCAACATCTCGACACGAGGCTGACGACAGCCATGCAGCACCTATTATTACTTGCAGGTTCTCTTTCGAGCACAGATCATCTCTGGAAACTTCCTGCCATGTCAAAGGTGGGTAAGGTTTTTTTCGCGTTGCATCGAATTAAACCACATCATCCACCGCTTGTGCGGGTCCCCGTCAATTCCTTTGAGTTTCAACCTTGCGGCCGTACTCCCCAGGGCAACTTCGCGTTAGCTTCGTTGCTAGAAACTAATTCCCAACAACAGTTGACATCGTTTTAGGGCGTGGACTACCGGAATTATCTAATCCTGTTTGCTCCCCACGCTTTCGATGCATGAGCGATCGAGTACAGGTCAGGGGATTGCCTTCGCCATCGGTGTTCCTCCGCATATCTGCGCATTTCACTGCTACGCGGAATTCCATCCCCTCTACCTGCTCTAGCCATGCAGTCACAATGCAGTTCCCAGGTTGAGCCCGAGTTTCACATCTGTCTTACATAACCGCCTGCGCGCTTTACGCCCAGTAATTCCGATTAACGCTCGCACCTACGTATTACCGCGGCTGCTGGCGTGGTCAGCCGGTGCTTATTCTTACGAGTACCGTCCTTGGGCCCCTGTATTAGAAGGGCTTTTTCGTTTCATTACAAAGCTGGTTTCGCCCAGGCCTTCATCCTGCGCGGCATTGCTGGATCAGGCTTTCATACATTGTCAAATTCCCTGCTGCCTCCGTAGGAG
+
#('%)&-'%(%'+,)*39.+1*%(+-308012;99879860+,*(.621+)(-,008;7..,21216:.&-.,/12*+0,')**,-952,+),+*-',)1.1.,-+$))&.08782894+.02((&&5:6.1/7-+,*+*(,*&')8:023/-0-22328(.601/04/+*%+.628310355:1-0089))+'+/-/2468497212*('(()755131+',2-6//6768<5346255;7774544436-++*,0,)*')42558<--.340+)&(/20200-*26<68163870...+5+0-3:53320554/01,&$(%*0*/,,-303641+2,4,-*&%(+*-4:--,204144//07/57)(&),,4(/)%--20,5660,/:764/1-36891++*3-46190+*'*+8093)(100632)/*83:7/0(*182;845553-*(+'%%'*10246'6.7638885/352'-*--,.4981/),,%*%%#))+-2/0/6-)()&+$0,(,.033722.111,+*))4450-)*/22553767457626-$*'%)%#&%$)+(189<97318601411,/%&8+7,-33323.*6-)475:457:4744+),'))*+4403/*//129<9/5+-,+6...4.'&).+6<69:345679884.01-)+)*)+,'04.767('(+)7.88--843366<:64762320/,&)'&41315,,)%+3+-.-,.*-*''$*%''.64729(1+&%.-)..13795:9+.(3*.+3/:101577+82,((18678879988/3+&('&,+1247787/4./.9.()+8/5/')*+/;5.-,-+322&%*3/+--()&*)+*4.-/(-1.+,00.48,4324<:0/.5079;:3-17+,38774.%++++.7///11118-.*.-/5.6.36560534*-/+12.,.-..'%&*+.3954.2$&%''$''-1:3-+**,+7////6/+&-*95/12121..0+7,++)+/*/316887211,./35-.16:0//7717;14..0112011226737;/.3,3--5///-,.646445110+)-0'"$&)4'7.--6-45<-6-'-(''%'+5-/9,5-3823<8.,/0.-5))*0(*+--;93/0/09,6&+,)3+/,(&#*&17/&#%%%&*3351812196/-.()%../09468;<222/7;56;96((%++24.2--9:254:/+11.-.5-89*+19,..
@8b78cf27-198e-4e4a-9a25-36d58cc8cc03 ch=151 read=67848 start_time=2019-12-13T04:48:49Z barcode=BC01 runid=2c9cf7bc05858273f10e7d7ec552fc0bd742dc3e
CCGGTTACCTTATTTACGACTTGTCTCCCCTCTATATAAATGCGTAGGGTTTTAGTTAAATGTCCTTTGAAGTATACTTGAGGAGGGGTGACAGGCCCGTGTGTACGCTTCAGGGCCCTCGACTAAACTCTACTCTCCAGTTTACTGCTAAATCCACCTTCGACCCTTAAGTTTTTTTTCACCAGGGCTATCGTAGTTTTCTGGGGTAGAAAATGCCGAAAAAAGCATTTCTTGCCACCTCATGGGCTACACCTTGACCCTAACGTCTTCCATTGGGTACTTGCGCTTACTTGCCAGCCTTCATCAGGGTTTGCTGAAGATGGTATATGGAAGCTGAGCAAGAGGTGTGGTGAAAAGGGTTGATCAGGGTTTATCGATTACAGAACAAGGCTCCTCTAGAGGGATATGAAGCACCGCCAAGGTCCTTGCAGGGATTTTAAGCTGTGGCTCGTAGTGTTCTGGCGAGAGCAGTTTTGGTGATTTAACTGTTGAGTTTAAATTTCATAGTAGGGTATCTAATCCAGTTTGGGTCTTAGCTATTGTGTGTTCAGATATGTTAAAGAAGCCACTTTCGTAGTCTATTTTGTGTGTCAACTGGAGTTTTACAACTCAGGTGAGTTTTAACTTTATTGGGGAGGGGGTGATCTAAAACACTCTTTACGCCAGCTTCTATTGACTTGGAGTTAATCGATAGCTGACCGCGGTAGCTGGCACAGAGGCCAATACGCCACCGGAGTTAGTATAAGCAGTTAAACTTTCGTTTATTGCTGGGTTAATCACTGCTGCCTCCGTAGGAG
+
+'+)9.,3*2+(07(%+2.-,/&.015.,005668652,/++7,5-014+<<1053:7;20.1423:7./+*,.15-4,'&0*',434+.*)$(%+*'%(&(),.1,-+4.&*1--7-*()&2)*6-.,13655641)*,3<4-972/3+/3,-3.06,43-03<333*$**,50<79042332+677867735874::7--+00,+'(3:;73-'%&,-254()-%(17+.0.29,,3-+(.*+&%'*-232.3./0:)*11114362%'&'.&320))'''*+,/4-+.0*++-*..286658,27/12-,::102./)7+%&0*-%+%'&'/,-.232,+.4,*)*.-0286,(,)-*)*36&,85+6/./1442912257818(.,9.6,,,42.+/6211/,&,-,/46:3211(-+--')'$'$-/*.0:;:,//00:8%7653(1%132677*,21-)%&'*,288;,-/110/5*.*,./.0+)-+;:6''&&&%%&(''%23/*+,-.7:192)-7;7,565122//25255.////388..264,-*-,-.&()'.-)*.42/-//.02++.52+((%)(.0-$+()2&'189+)-.+334/''(*.,4;;+3-,.11,-2'16*(,01/)*,55733:930(*),-850101.%%(.60541.,,+0-)*%'+,-**)*)+)*+,,,/.*,++*(,1011.((%$'&'%%(')&(%*,&(+,+)*2-.+6/&)*&&(.-:/;7/160-/8<:.5/.-*%%*)82921+.0/0225.,21'&')'*)
@078b7262-eea6-465a-90ac-c79d9b0cfac4 ch=251 read=99765 start_time=2019-12-13T04:48:46Z barcode=BC01 runid=2c9cf7bc05858273f10e7d7ec552fc0bd742dc3e
CCGGTTACCTTGTACGACTTCACCCCAGTCATGAATCACAAAGTGGTAAAGCGCCACTCCGGGTTAAGCCACCTACTTCTTTTGCAACCCACTCCCATGGTGTGACGGGCGGTGTGTGCGGGCCCGGAACGTGATTCACCGTGGCATTCTGATCCGCGATTACTAGCGATTCCGACTTCATGGAGTCGTTGCAGACTCAATCCGGACTACGACGCACTTTATGAGGTCGCTTGCTCTCGCGAGGTCGCTTCTCTTTATGCGCCATTTGTAGTAGCACGTGTGTAGCCCTGGTCGTAGGACCATGATGACTTGACGTCATCCCCACCTTCCTCCAGTTTATCACTGGCAGTCTCCCTTTGAGCTCCACAGCCGGACCATGGCAACAAAGGATAAGGGTTGCGCTCGTTGCGGGACTTAACCCAACATTTCTGGCACGAGCTGACGACAGCCATGCAGCACCCGTCTCACGGTTCCCGAAGGCACATTCTCATCTGAAAACTTCCGTGGATGTCAGGACCAGGTAGTTCTTCGCGTTGCATCAGATTAAACCATGCTCCACCCTTGTGCGGGCCCCGTCAATTCATTTGAGTTTTAACCTTGCGGCCGGCGTACTCCCCAGACGGTCGACTTAACGTTAGCTCCGGAAGCCACGCCTCAAGGGCACAACCTCCAAGTCGGCGTTTACGGCGTGGACTACCAGGGTATCTAATCCTGTTTTGCTCCCCACGCTTTCGCACCTGAGCGTCAGTCTTCGTCCAGGGGCCGCCTTCGCCACCGGTATTCCTCCAGATCTCTACATTTCACCGCTACGCCTGGAATTCTACCCCCTCTACGAGGACTCAAACGCCCAGAGGTATCAGATGCAGTTCCCAGGTTGGGCCCGGGATTTCATCGGCTTAACAAACCGCCTGCGTGCGCTTTGCATGATAGTTCCGATTAACGCTTGCACCCTCCATTACCGTGGCTGCTGGCACGGAGTTAATGATGCTTCTTCTGCGGGTAACGTCAATGAGCAAGGTATTAACTGCTCCTTCACCCGCTGAAAGTGCTACAGCCCGAAGGCCTTCTTCATACACGCGGCATGGCTGCGGAGCTGCGCCCATTTGTGCAATACTCCCCACTGCCTCCCGTAGG
+
11-0080348202&,(&+-4.-267/,.273653:85.2+--,*0.)14,*126/+,*4'()%)($%$)-,050(.52.898,020,17.+225:6'*+11.)).14;://5..4..*('/,2/(-+0,-373265112:293;323<7447.5&%',--6'..135878<03,*+080554.()*)(%-&+),/3-3(.-12/6/864-,'(),(+/8812-**.+0'*.6.111/0&')'*'()455:5972.,'*(6:;;7:4)%''(((++'..2.2/-.-..)'&**0%+%)*&0/')),,.+----2428891899-*0;28::.6'))1:*)-51662432276036*179.-0457/('%(/,/5/04&'(0,-)2,8,7062/'(-.-6/0-06837:562<:2+,*,(.&&)(++0830+*,+*.)+2000027-1.-.:19731110/:+.1851,/)3167:7,,4/4.,,-.789:863-,025,01578*/050+)***2;:99392-**(079;:9994<33254(*.5/65(54.*+/028347()..0,3'7-365,,010224133:5,-//;;/-40/03*)*),0-+)&+,3,568.+/&4393313041411/-02.115*5+0/+/201-/004,**.'%'+-46:36(.*-.00&+&*--&(+0,,,/5403459(861134989<9;:5.:95++0027:2)*+*-1,-343483..+8699,*101-,,-/.'/88/330131;5..0/38264/55-0.,+*++)'(*('+'*<852583772/-1/-23728334628842.34.4($*(./83/.&($'%#%%%'&-,56145878299<792./3383(.72)&++%)//./+**++((0/28:56805445686980,14*$*$%$%'%&,64+*)-((&**/22000095-0-(5)+7;8;0;0008732.).,(%'5*4)+,./,02;39<878769614;:79-2**,)-,-6).-*..4-03,3248,42&*++)778374-.-,*)+,)04.)*)1+765956<8./..'--12:60,1-,+-)*('$%,/0075)%(-&&'%)(.2-2,356)%('%)1,7:)*6)6/
@60b26362-2191-4bc4-9bc8-473e4ae5d9ba ch=211 read=63195 start_time=2019-12-13T04:48:43Z barcode=BC01 runid=2c9cf7bc05858273f10e7d7ec552fc0bd742dc3e
TCGGTAGCCGCCGTTCAGTTACGTATTGCTGGTGTAGCAACGCTGAAGAGAAGTTGTCGGTGTCTTTGTGTTAACCGCCTGTCGCTCTATCTTCCGGTTACCTTGTTACGACTTCACTGATCATGGACAGATCACAAAGTGGTGGCGCACTCGAAGGTTAAGCTACCTACTTCTTTTTGCAACCCCTCCCATGGTGCTGACGGGCGGTGTGCAGGCGGAACATGATACCGTGGCATTCTGATCACGGTACTGGCGATTCCGACTTGTGGAGTCGAGTTGCAGACTCAATCCGGACTACGACTTTATGAGGTCGCTTGCTCTCGCGAGTCGCTTCTCTTTGTACGCGCGCCATTTGTAGCACGTGTGTAGCCCTGGTCGTAGGGCCAGCGGTGACTGACGTCATCCCTCCAGTTTATCACTGGCAGTCTCGCGCTGAGTTCCCGGCCGGACCGCTGGCGGCAAAGGATAAAGGTTGCCTCGTTGCGGGACAACCCAACATTTCACAACACGAGCTGACGTGACAGCCATGCAGCACCTGTCTCACGGTTCCCGAGGCACATTCTCATCTAAACTGCCGTGGATGTCAAGACCGGGTAAGGTTCTTCGCGTTTGCATCAGATTAAACCACATGCTCCACGGGCCCCGATCAATTCATTTGCAGTTTTAACCTTGCGGCCATTGCTCCCCGGGCAGTCGACTTAACGCGTTAGCTCCGGAAGCCACGCCTCAAAGGGGCACAACCTCCCAAGTCGACATCGTTTTACGGCGTGGACTACCAGAATTATCTAATCCTGTTTGCTCCCACGCTTTCGCACCTGAGCGTCAGTCTTCGTCTGGGGGCCGCCTTCGCCCGCAGTGAATATCAGATCTCTGCGCATTTCCGCTACGCAGATTCCTGCCCCCCCTCGGACTCAAGCTTGCTGCCAGTATCAGATGCAGTTCCCAGGTTGAGCGGGGATTTCACATCTGACTTAACAAACCGCCTGCCGTGCGCTTTACGCCCAGTAATTCCGATTAACGCTTGCACCCTCCGTATTACCGCTGGCTGGCACGGGAGTTAGCCGGTGCTTCTTCTGCGGGTAACGTCAATGAGCAGGAATGATGCTTTGCTCCTTCCTCCCGCTGAAAGTGCTTTTTATTTGAAGGCCTTCTTCATACACGCGGCATGGCTGCATCAGGCTTGCGCCCGTTGTGCAATATTCCCCTGCTTGCCTCCCGTAGGAG
+
$'.+)(&&%&'#&,/--233+,+-1392443*,'&((.(&&%'()*0)*&',(+/..2('%#&$)00.204-1')&%)*++46257955668:66(6/;/114.,1/./108::2,+))+:4(&(,+'('116476;42-1,*&*)$)$'(-%%%)/,3-1)-./592478;528;810700-93*,40+---73.%''*6-012),(''%&**0*(&$%%$(%&+)/202382138332200'(,/,*0+1*((%/)%()-,4,%&***--1-/,4,+++*75472;.;)5,985/+&%&'(+&.%*-202/01;,//.,2.0/'**--2293:66<:/54-+,**,/.-;2*)((**$../2662424:202:87)0*2214+*('(&$$#$&)*960.+%&&'$,-,.-7,+.--*+'(',-10/3%*'(.+,56,96*.1.0/806851/2/+()()*'--:96;(0/00((''.,03/.+4.3-2,52+,/12/:.,,//+1-/(%./..,/-$'+.057:5753'--,-9201,*+)-(667,7+**0-40445:0-///.%))&%&$))+22'%((4.,,.023/***/8)73;87;711.+)($&$*2(*+2.17,5.++*..347/%%%'',564)*,0*7/:5*/3+%%%)+48-894526-0,7.6%5&%(..::3*4/.'-1665/5.9.3323393334..-**,),2/014;68*7.(49/.*,/74;4.+'-*,--/10/07/733*()(.+/.6:854.,-*)+*.--/056;667441;+)*)58.$)(&%'%()+,097727;949,0167<85576%-/7151253786/68+&/$*'%%$%$&%-+0230*$#&'(#''&))$&0+,(+)+0032&'$/--/.)'+++(*83:+/(*--'(*,--+.0/27.46:88)688883-3504/,.5$),.(18.,)+*,,***+++3-59;99:+-/))).+/232//.0*.//7-**-59987510394:600.6+,+.7657934209126.,&)&'''/+)++/*%(.***9--44%'0418;9::8503/377556,)*%%'*%))&%)*(*%%',)$((*$$$(()38/*665+3)')%&&''%$$$&%(,/-/024736;96643%0,1/7556674511024&50+,7*/197(&,+),2/2//09183/*('('&),.+/80/3+7+.*
@1082737d-6737-4cad-bd35-d3d6851139a4 ch=131 read=67590 start_time=2019-12-13T04:48:43Z barcode=BC01 runid=2c9cf7bc05858273f10e7d7ec552fc0bd742dc3e
CTCCTGCAGGAGGCAGCAGTGGGAATATTTTGGCCGGGCGCAAGCCTGATGCAGCCATGCCGCGTGTATGAAGAAGGCTTCGGGTTGTAAAGTACTTTCAGCGGGGAGGAAGGGAGTAAAGTTAATACCTTTGCTCATTGACGTTACCCGCAGAAGAAGCACCGGCTAACTCCGTGCCAGCAGCCGCGGTAATACGGAGGTGCAAGCGTTAATCAGAATTACTGGGCGTAAAGCGCACTGACGGTTTGTTAAGTCAGATGTGAAATCCCGGGCTCAACCTGAGACTGCATCTCTGATACTGGCAAGCGAGTCTCGTAGAGGGGGGGTAAATTCCAGGTGTAGCGGTGAAATGCGTAGAGATCTGGAGGAATACCGGTGGCGAAGGCGGCCCCTGAACTGACGCTCAGGTGCGAAAGCGTGGGGAGCAAACAGGATTAGATACCCTGGTAGTCCACGCCGTAAACGATGTCGACTTGGAGGTTGTGCCCTTGAGGCGTGGCTTCCGGAGCTAACGCGTTAAATTCGACCGCCTAAGAGAATACGGCCGCAAGGTTAAAACTCAAATGAATTGACGGGGGCCGCACAAGCGGCGGAGCGTGGTTTAATTCGATGCAACGCGAAGAACCTTACCTGGTCTTGACATCCACACGGAAGTTTTCAGAGATGAGAATGTGCCTTCAGGAACCAGACAAGTGCTGCATGGCTGTCGTCAGCTCGTGTTGTGAAATGTTGGGTTAAGTCCCGCAACGAGGCGCAACCCTTATCCTTTGTTGCCAGCGGTCCGGCCGGGAATGAGGGAGACTGCCAGTGATAAACTGGAGGAAGGTGGGATGACGTCAAGTCATCATGGCCCATACGACCAGGGCTACACACGTGCTACAATGGCGCATACAAAGAGAAGCGACCTCGCGAGCAAGCGGACCTCATAAAGTGCGTGTAGTCCGGATTGGAATGCGCTCGACTCCATGAAGTCGGAATCGCTAGCTATCGTGGATCAGAATGCCACGGTAGACCGTTCCCGGGCTGTACACACACCGCCCGTCACACCATGGGAGTGGGTTGCAAAGAAGTAGGTAGCTTAACCTTCGGGAGGGCGCTTACCACTTTGTGATTCATGACTGGGGTGAAGTCGTAACAAGGTAACCGG
+
**-4**/*25+.3.1488886;8+61$((%%'$%$-+,,,,01*8:785*)(&&.0180997221113.-/0%'('(,,62,96683.32*((),/;0,(--.18/*-,**+2))(',44.0/0.0*3-01--4481900.2+2,)/5+*+++0+')-*+9:;/3-++$((/0.0030-,,&%&)(,191.:10132,-+(*,/45714110132*)&+')+99<9988,7-,-/-(*(''*)/-31&*.8.657,-.2+)%((((*1,'17679230/,,(.%/11430/.&(,-./2768551,+'%&()12382-*.,-48.*,3(5+12)*08.*&'+,/754085//5:9.-,,,677:/.7.29222.9-,(,&)&)'+)++7;4-,/1/.&(%&&+,0*-:::83152..,+'*.,$&*2845&90-8-.*2167;1-2:956824-./1::;;<:11&'(..36-1-1,,.--/),.0:.,../47555'123+6(',$&**.60//-3.84)++&*&.*,2+*%%'('%('&))13;69890/162;3*)%$)/5,*0+5-989+7:30,+&'&))*+/1833/,--&3043::396<811212::;77239007752512852042-1+,-4560,-)0170810:;74--.//310/.1+)'*389<:'886*'$%'./,%*1298::787<766874882222234441/-+11+)$'-&+-,716/140*,4.*+*+*)31;1/06-/0.--')60/13+014/73912/0--',,)(&%$%-/(((0.3559&/*)),/:7669/-1-042./-1++.88976008+6:8:9011,57*&,,//57:3456/540/.(*-/0442448,5,,,788,265'''(*+)*5668896,*+*(-4(+.476966344:1/268,(+-/2.6*+//7//(3()**')/0313445347/3--,,6.112443-(&(*--1:::./.++-84/6--2/91'&*$$%%).5,,/(('%),,++)*02:64:2,-0776799:81,('(,258;785:,&(-&'(-00--+.*9-9985:.;3*,52/0**)&+2*,.:20378281+)*'/0/57,,*3+()-.6636(.'.(.5986:
@2738d514-bb32-4f34-9aa6-cba92aed4558 ch=117 read=109516 start_time=2019-12-13T04:48:43Z barcode=BC01 runid=2c9cf7bc05858273f10e7d7ec552fc0bd742dc3e
CTCCTACAGGGAGGCAGCAGTGGGGAATATTTTTTTAATGGGCGCAAACCTGATGCAGCCAATACCGCGTGTATGAAGAAGGCCTTCGGGTTGTAAAAGTACTTTCAGCGGGGAGGAAGGGAGTAAAGTTAATACCTTTGCTCATTGACGTTACCCGCAGAAGAAGCACCAGCTAACTCCGTGCCAGCAGCCACGGTAATACGGAGGTGCAAGCGTTAATCAGCAGATTACGTAAAAGCGCACGCAGGCGGTTTGTTAAAGTCAGATGTGAAATCCCCAGGCTCAGCAAGAGACTGCATCTGATACTGTGAAACTTGAGTCTCGTAGAGGGTAGAATTCCAGGTGTAGCGGTGGAAATGCGTAGAGATCTGGAGGAGATACCGGTGGCGAGCAGCCCCCTGGACGAACTGACGCTCGGAGTGCGAAAGCGTGGGGGGAGCAAACGGGATTAGATACCCTGGTGAGTCCACACCGTAAACGATATCGACTTGGAGGTTGTGCCCCTTGAGGCTGTGGCTTCCGGAGCTAACGCGTTAAGTCGACCGCGCCTGGGAAGTACGGCCGCAAGGTTAAAACTCAAATGAATTGACGAGGGGCCCACAAGCGGTGGAGCATGTGGTTTTAATTCGATGCAACGAAGGAACCTTACCTGGTCTTGACATCCACGGAAGTTTTCAGAGATGAGAATGTGCCTTCGGGAACCGTGGACAGGTGCTGCATGGCTGTCGTCAGCTCGTGTTGTGAAATGTTGGGTTAAGTCCCGCAACGAGCGCAAGCCTTATCCTTTGTTGCCAGCGGTCGGCCGGGAGCTCAAAGGAGACTGCCAGTGATAAACTGGAGGAAGGTGGGGACTGACGTCAAGTCATCGCCCAGCCCGCCACGACCAGGGCTACACGTGCTACAATGGCGCATACAAAGAGAAGCGACCTCGCGAGTAAGCGGACTACTCATAAAGTGCGTCGTAGTCCAGTTGGAGTCTCGCAGCTCGACTCCATGAAGTCGGAATCGCTAGTAATCGTGGATCAGAATGCCCACGGTGAATACGTTCCCGGGCCTTGTACACACCACCCGTCACACCATGGGAGTGGGTTGCAAAGAAGTAGGTAGCAACCTTCAGGAGGGCGCACCACTTTGTGATTCATGACTGGGGTGAAGTGTAACAAGGTAACCCGG
+
'*.,((+&)6/),70/450364::,-/1.7751/)&/,-5:40,,-7&0;9870&+*%*'*(,,04234643-&&+,'*,.)/,1,1+4&4/*,4;9)+0-.282...//68/)/0/--/,%*)057-3150/09/7:-,898618011514-,-)(,*).(%*''**031//..0.//947689/.,+*2*%&&''.6000/41-1+./50--/24/1./'&&(*)0)$*%-)95+*,.-(,&*+,22+3+**&+31;315:635544/+6.*,4;2*/8788,).,'()*($,'),-:7222230.%&)+(%%$*)/03355790-14-)+&,'.*8,*8..-(%%#**).+(0-,-115))()--/028--.('*/06:99/6,-**//'02784**4926*&/+-//06545&,'(+,0,.0*('-0:8963'&(,9;,7&99.5*'$)(12<:2153,,,-4,+,-6867;<260/1/29986.4.3,-,/.)--42*&.)+,41/,/,/1/0.1-3/*+-159643-2(4*)+//.4:..,/43781()'+*/*0265817*5,;4;;6.134;:1116775/3-(-22-10'$$&&'+,5./.',-30/,/*8<:++.*-*+-/')(%(&&')(*-05.5..940')+-0-+./35-,02.-,+-3;4,+,,+,743..7//9450.,,(13/21644%,+**,*+38943/1,9-./::88/.+..;8764;22/0/6.24;22,30771709..06.8+)41+2'*$.0)-000)))($25)+80&+'0)-.,6,2:2,&-/1*/*,(%))10248/01---08;666:./7+4,7/09:-+/-,-.,031--/2587('&$'//94)--%'*,78577422.*%('(,-82/2(,(0/2343015:-+*)*.*,.22839881')(30)-.853(&&'(,+-3-,.49875003726'()3/6,*++*&(%*)*345203459-0040-./.55811./.0235626//5;888))+,,,11++00634291-.,.52'(*1/34,1,..211202(.5,.2620/04*1*/++&+%+10<786;+'+''+*6/,-&'(.+-/61*/2-+3.+%%$'1&,(-0,,326;878875*((+/-.-))++*-0*,++2.,70:-2*
@1b64dad0-f9f6-49ba-b540-b3f1af5a2cc5 ch=113 read=82413 start_time=2019-12-13T04:49:00Z barcode=BC01 runid=2c9cf7bc05858273f10e7d7ec552fc0bd742dc3e
CTCCTACGGGAGGCAGCAGTGGGAATATTGCACAATGCGCAAGCCTGATGCAGCCATGCCGCGTGAAGAAGGCCTTCAGGTTGTAAAGTACTTTCAGCGGGAGGAAGGAGTAAAGTTAATACCTTTGCTCGTGGCGTTACCCGCAGAAGAAGCACCGGCTAACTCCGTGCCAGCAGCCTTGTGTATACGGAGGAGTGCAAGGCGTAATCAGATTACTGGGCGTAAAGCGCACGCAGGCAGTTTGTTAAGTCAGATGTAGAAATCCCCGGGCTCAACCTGGGAACTGCATCTGATACTGGTAAACGAGTCTCTCGTAGAGGGTAGAATTCCAGGTGTAGCGGTGAAATGCGTAGAGATCTGGAGGAATACCGGTGGCGAAGGCGGCTGGACGAAGACGACGCTCAGATTGCGAAAGTGTGGGGAGCAAACAGAGTTAGATACCCTGGTAGTCACGCCGTAACGATATCGACTTGGAGGTTGTGTGCCCTTGAGGCGTGGCTTCCGGAGCCTAACGCGTTAAGTCGACCGCCTGAATACGGCCGCAAGGTTAAAACTCAAATGAATTGACGGGGGCCCGCACAAGCGGTGGAGCATGTGGTTTAATTCGATGCAACGCGAAAGAACCTTACCTGGTCTTGACATCCACAGAACTTTCCAGAGATGGATTGGTGCCTTCCGGAACTGTAAGAGACAGGTGCTGCATGGCTGTCGTCAGCTCGTGTTGTGAAATGTTATAAGTCCCGCAACGAGCGCAACCCTTATCCTCTGTTGCCAGCGGTCCGGCCGGGAACTCAAAGGAGACTGCCGGTGATAAGAAGCTGGGAGAGGAAGGTGGGGATGACGTCAAGTCATCATGGCCCCTTACGACCAGGGCTACACGTGCTACAATGGCGCATGCAAAGAGAAGCGACCTCGCGAGAGCAAGCGGACCTCATAAAAGTGCGTCGTAGTCGGATTGGAGTCTGCAACTCCGGCTCCATGAAGTCGGAATCGCTAGTAATCGTGGATCAGAATGCCACGGTGAATACGTTCCCGGGCCTTGTACACACCGCCGTCACACCATGGGAGTAGGTTGCAAAAAAAGTGGTAGCTTAACCTTCGGGGTGCTTACCACTTTGTGATTCATGACTGGGGTGAAGTCGTAACGGGTAACCGG
+
,,/2/*1(2-)+.*%*)'*+,57+5-+//,+-.-7+%%%)*1(250238661'+.-00973(&(&(*&())41:946&1325&)-5...0.001+)++-1-)1/)*++(*+28612809001.8:-+6.-)++&--00.080/0--3.),+$'(++,1,.+3-..6-1676382113+*)''&&&*+4453/-')+.021)..,*)0-1.//161549:82...65./01)+*+&-46)4/6*+485304:,-0961*'/4)*41.),5112000223890+,,467765))*/,+5+'(*-&)('+-.--*.103*)-/**,/40402005853++++800-27.,*1,/++*(+4459.,/-'4.).//24372*)0)/)0**#$')*+,.,),(()1001.-,.2,-*)(('(,1268.))/4;16))()1..,5558<401:75573)+)*&$")(/.2,(*.'+,4853,,+-4++*+-2:-/.,+,0-,+/1-+,-,++/03,-00-,-.-40.-5457:8463.,+'(%4)024/368093;8;6&0-0-:--+5020102.2962+0())/11/2300,.-,&,**'&&*246153;1/-.,751514,.4+(+0.''()/522./026012852*('*(./.191.--)'(+/68,7,0',*+81/7*)1+81431.(&'.-2*126667775742,.-,234//(,+115002--/,,2+,0-*%''+,*1-&'(&*('+,67685<0100/76130.2210<000+7530262-+40(030247(-)'*,15226&5....0((02/+).0)()&+-.612*,--+6776769982134647$('+052'&&'')*/8'..&,,')%'+0147587;72764778-573(&&&(0)++,/5798-,+*+'.27376:317--054;;*/3787--*,+024.0+9,)-('+037878613%'$,-51/11/3.-.*60216-./&,--50003---**)+-:60/*(+'0.-.9668-4-,02&246737121200.05.1)$'*0/.3204(24&)+,.05;./4982,)*()'.'(*+,-3029562'4-($$$'&*.4%-15.-2335:.(()&,+1,4**+70//3,.,*,(,/0142'3/
@7d0c2cc2-e7bb-426e-83b7-d1a2acc734d5 ch=159 read=75614 start_time=2019-12-13T04:48:56Z barcode=BC01 runid=2c9cf7bc05858273f10e7d7ec552fc0bd742dc3e
CTCCTACGGGAGGCAGCAGTGGGAACTCTTGCACAATGGGCTTAAACTGTTGCATGTGTATGAAGAAGGCCTTCGGGTTAACCAAAATTACTTTCAGCGGGGAGAGGAGGTAAAGTTGTACGCTGCTCATTGGCGTTACCCGCAGAGAAGAAGCACCAGTAACTCCGTGCCAGCAGCCGCGGTAATACGGAGGGTGCAAGCGTTAATCGGAATTACTGGGCGTAAGCGCACGCGAGCGGTTTGTTAGGTCAGATGTAAAATCCCCGGGCTCAACCTGGGAACTGCATCTGATACTGGCAAGCGCGGAAGGTCTCGTAGAGGGGTAAATTCCAGGTGTAGCGGTGAAATGCGTAGAGATCTGGAGGAGTGCAGTGGCAGGCAGCCCCCTGAACGAACTGACGCTCAGGTCTGCAGCGTGGGGAGCAAACAGGATTAGAATGCCTGGCGTCCACGCCGTAAACGATGTTAATCGACTTGGAGGTTGTGCCCTTGAGGCGTGGCTGGAGCTAACGCGTTAAGTCGACCGCCTGGGGAGTACGGCCGCAAGGTTAAAACTCAAATGAATTGACGGGGCCCGCACAGAGTGGTGGAGCATGGTTTAATTCGATGCAACGCGAAGAACCTTACCTGATGTTGACATCCACGGAAGTTTTTCGAGATGAGAATGTGCCCTCAGGAGGAACCGTGAGACAGGTGCTGCATGGCTGTCGTCAGCTCGTGTTGTGAAATGTTGGGTTAAGTCCCGCAACAGGCGCAACCCTTATCGCTGTTGCCAGCGGTCCGGCCGGGGCTCAAAGGGAGACTGCCAGTGATAAACTGGAGGAAGGTGGGGATGACGTCAAGTCATCATGGCCCTTGACCAATTCTACACGTGCTACAATGGCGCATACGAAGCGACCTCGCGAGAGCAAGCGGACCTCATAAAGTGCGTCGTAGTCCGGATTGCAGTCTGCAACTCGACCATGAAGTCGAATCGCTAGTAATCGTGGATCCAGAATGCCACGTGAATACATTCACAGGCCTTGTACACACCGCCCGTCACACCATGGGAGTGGGTTGCAAAAGAAGTAGGTAACAACCTTCGGGAGGGCGCTTACCACTTTGTGATTCATGACTGGGGTGAAGTCGTAACAAGGTAACCGG
+
+-6303609+'+*)012./2072)'&,((.++,.0810/((().1(-'('&%'&&&'&335740,,,-308795.23+0+$,(//*$'$()050-+/.5:;((*()+$&(+*7/*-($&),*-13467',)2)6/13/0:3/+)((%+)$+)%)021%)'.)))-2,.39<78400340121./30/2-4*-0+.27977:0:/1//0*//,3-126:773/233(**+(*(*%%/4,79;<72;22967*4.)((),0/*-78))%$&&-0-4:67:0.'.422222433323436232-)*+(/(&))))&'+-.-,125-*/(5+23//655200134;998:;799.-*)()*.0/6-*('&&),.&67281%'..-45:63)'))2-,,)'++)2-&&*&250*')(&'')/-67*&+-9:*9)/,&1'+''%*%+$#&&#%(*/.3478359:200/.*,(*&)*6442512,5-,-(,018))////5,,.02132,)(%,396674/:07.61//525541,)+)('+,73:79/2051:6;4<<75:;:;31,(43655-,/74/90.013-&'(*/1335+---6*)/;9778:10/11;:7927-05)-1-+,(*-(((%.%-/,/17785.0,/'0*-6<:-.*+,.03326;7,435;5/1*20,.*.2197:97868/3-+-,-988617446::877/01122/*12-.2348+-+:(1414&'((&++'+/28--9:617.6741956710866</020/03:81,0+)*+0,-+.3.3/,2-(+/274774565789;-4441-/-,-+(,%,330867:99962044476393467)''(*,,'$-)*$&(')+/175788;86832310*0%%'&&*))246522(''$)54/14;86778789<324478:800,-,..4;203,(%**,-00-,/12/+'')+/.6//,*)-.4,.('%),4444::;32-,,,*2*24-((&/+.;://*,.+%$#(',('+)++.,/-3;639.0**&)(104546.)'++212863889,&*,#&$('+-'()5.54;52:-*14,5')1,,78(),6++6588:6)))$**'),**./5//.247:7+2,8.6:05-6
@e079a76a-3398-4b6c-855f-d41624bbde09 ch=346 read=54906 start_time=2019-12-13T04:48:53Z barcode=BC01 runid=2c9cf7bc05858273f10e7d7ec552fc0bd742dc3e
CCGGTTACCTTGTTACGACTTCACCCCAATCCTTTGACCCTACCTTCGGCCGCTGCCTCCTTGCGGTTAGCTCACGGACTTCGGGTGTTACTTAGCAGCTCTCATGGTGTGACGGGCGGTGTGTACAAGACCAGGAACGTATTCACCGCGACATTCTGATTCGCGATTACTAGTAACTCCAGCTTCATGTAGGCGGTTTCGGCCACAATCCGGGCAGAGACTGGTTTTAAGTTTGGCTCCCACCTCATTATTGCATCTCTGTACACCAGCCATTGTAGCACGTGTGTAGCCCCTACATAAGCATGATGATTTGACGTCATCCCCACCTTCCTCCTAGTTAACCCAGGCAGTCTCGCTAGAGTCCTCAACAATAGTAACTAACAAGGGTTGCGCTCGTTGCGGGACTTAATAACATCTCACGACACGAGGCTGACGACAACCATGCACCACCTGTCGCCTTGTCCCCGAGGGATTTCACTCGATTAAGAGTAATGCAAAGGGATGTCAAGTGTAGGTAGGTTCTTCGCGTTGCTTCGGAATTAAACCACATGCTCCGCTACTTGTGCGGGTCCCCGTCAATTCGCTTTGAGTTTTAATCTTGCGACCGTACTCCCAGGCGGAATACTTAGTAATGCGTTAGCGGCGGCACGGAGGTGTTGAAACCCCCACACCGTATTCATCGTTTACGGCGTGGACTACTGTTATCTAATCTGTTTGCTCCCGCGCTTTCGAGCCTCAGCGTCAGTTACAGTCCAGAGTCGCCTTCGCCACTGGTGTTCTTCCTAATCTCCACGCATTTCACCGCTACACTGGGAATTCCTCTCCTCTCACCACTCTAAGATAGCCAGTTTGAATGCAGCACCCAGAAGTTGAGCCCGGGTATTTCACATCCCATAATCATCCGCCTACGCTCCTTTACGCCCAGTAAATCCGGATAACGCTCGCCACCTACGTATTACCGCGGCTGCTGGCACGTAGTTAGCGTGGCTTCCTCCTTAGATTGCCGTCATTATCTTCCCAAAGACAGAGCTTTGATCCGAAACCTTCATCACTCACGCTGGCGTTGCTGCATCAGGGTTTCCCCATTGTGCAATATTCCCCGCGCCTCCCGTAGGGGAG
+
/-13/:/1130,04(02,,+-/+/87.3948)(2)),29'((/$)(%&$,*68989:87++.+-*527011213468/59<9*''($)'$&%$('($&'',)2.4562222243:;5.+.))*,)*-,*5/7*020310788/..910053567;;:::;<:88:343/.1.0,5,--0,**,.6313368::..-+8,,,,+(*+12,2)/)*-+,,,,320,8;<-68,0<.///,.,)&,-/+$(*)/2//29////.33.+-,+,5.39:+),)))**+,+('+.110'#$'(),)&(,,./321381..068892:47,),57.4+*./-&3/..%-&()*-/2898892352%&(*17722&)'0)'**,2/0.3/+,-423410)&-4012+')2/*)*)5,-.3011221(*.&-*,+)**667452352*3:16.-&,0,-()+./&+*).-/0//+('.3*).:4/%')+.*7(-*)**-5342054,0867:6992'(**../2/0*40::8<967.8-*,655-)-)/,2<:;9100032.-.&)00225123928:.643)+-030//,'(,,++.06:<(5*,*3-,-9882)/*-.36/-)4.5655.+*+(-*0050/-.-5+../63(4/./455+81409+.8+0677+&+%'''(+3;98997297,/,8667::2,.%&&)+-*+,*+1+,..1:0./+:1-$,**11)*./018871/40224071003./6*,,-0.366:5<58;;*51252459:8945-.60+/+-&-*41:<<87;9135*../0%(&%&&-**')(**)*(+(+...03++')+53*4:497<;4'9155332);4*)+)/**.(',/''(+'(#$&,))+,,2+$$(+:.00/0'&,,((,.5591)3,&-+15*&*..46/3568889;90565289440''))/05:554/0196534.2*((,+45519,&%$'(/03880/0030(*#)$%,4'.+(0.,-39-442.:90233+*.),+''()0'((('&*,/.774234422--%&,0.01--...234(4:,.:-.5;+(30*,*),*+-5-598+'+'031.804/,/.-%+&
@f13a9c7c-9593-4bd0-bdae-ade0dcad4a44 ch=460 read=50171 start_time=2019-12-13T04:49:07Z barcode=BC01 runid=2c9cf7bc05858273f10e7d7ec552fc0bd742dc3e
CGGTTACCTTGTTACGACTTCACCCAGTCATGAATCACAAGTGGTAAGCGCCCTCGAAAGTTAAGCTACCTGCTTCTTTACCCACTCCCATGGTGTGACGGGCGGTGTGTACAGGCCGGAACGTATTCTACGTGGCATTTTGATCCACGATTACTAGCGATTCCGACTTCATGGAGTCAACGGGCTTCCAATCCGGACTACGACGCACTTTATGAGGTCCGCTTGCTCTCCTTGAGGTCGCTTCTCTTTGTATGCGCCATTTGTAGCACGACGTGTGTAGCCCTGGTATGGGGCCATGATGACTTGACGTCATCCCACCTTCCTCAGTTTATCGCACTGGCAGTCTCCTTTGAGTTCCCGGCCGGACCGCTGGCAACAAAGGATAAGGGTTGCGCTCGTTGCGGGACTTAACAACATTTCACAACACGAGCTGACGACAGCCATGCAGCACCTGTCTCACGGTTCCCGAAGGGCACATTCTCATCTCTGAAAACTTCCGTGGATGTCAAGACCAGGTAAAAGGTTCTTCGCGTTGCATCGAATTAAACCACTGCTCCCACCGCTTGTGCGGGCCCCCCGTCAATTCATTTGAGTTTTAACCTTGCAGCCGTACTCCCCAGGCGGTCGACTTAACGCGTTAACTCCGGAAACCACGCCTCAGAGCGCAACCTCAAGTCGACATCGTTTGCGGCGTGGACTACCAGAATTATCAATCCTGTTGCCACGCTTTCCAGCACCTGAGCGTCAGTCTTCGTCCAGGGGCCGCCTTCGCCGCCGGTATTCCTCAGATCTCTACGCATTTCACCGCTACACCTGGAATTCTACCCCCCTCTACGAGGACTCAAGCTTGCCAGTATCAGATGCAGTTCCCAGGTTGGGCCGGGGTTTCATCTGACTTAACAAACCGCCTGCGTGCGCTACGCCCAGTAATTCCGATTAACCTTTGCACCCTCCGTATTACCGCGGCTGCTGGCTGGAGTTAGCCAGTGCTTCTTCTGCGGGTAACGATCAATGAGCAAAGGAATTAACTTTACTCCCTTCCTCCCGCTGAAAGTACTTTACAACCCGAAGGCCTTCATACACGCGGCATGGCTGCATCAGGCTCGCGCCCATTGTGCAATATTCCTCTGCTGCCTCCCGTAG
+
(')02.1151,32-.137685&/)*),27451355462862211/03122565/4'(+&),/6-+--,34/%.1;.9:6,.84*+*07/,66;4478790;9,2*(&*'(%),*306(4*6.,.-02,%&),+/..-2;</+,-1-),,62911154/-'7,611145:6767.++,+'%&(*(*''-)0-82125/1+)+(*510+./68,-,+**+1,++5.0.,,+/,+.-+*+,.*+1017,97+&++--4249207.*+&,($'&$&(./1/02275))+''%*)1686955)((().2///97788,:4,*285<::67)0.91,..(4+--:..-8987732860128502*),2,::9::89434,,&,,.'/2:92//2,-957689:334001:81,0,.(&(1--69')%$&$'&(*-2012110'2/17<972/+,,,0502220,(*+1479-*)+./5++1223;65659978442:96/273;,/:<;:47610/36;.5658;6),22;72897997;55467-&,+,1;;..''$&*022-.780021//37,//00688/,.3296<855;:2,-523*'-,010.-'0311302/367.-/79,3/.-.0.///--101)+$))5,.*/.&27233697/)''()#)083+*-*,012-,-'(7639/'*'1/019641/,/804+/.5/0.'+(04415:06:)+.+48*0(%&+,/31/05888765877;6+/5))5;;438223044689%/5.4234;:;892234435+*02421;;0/68000.-*+*,+)*(,90:7:3774.+///3)'+*4437,/,-/3,,)$*+-37)14636*98/8-'&.1.1(2-5-))'(+8-,((*)*+)*,1,,00+281582332555,-1%-))'''*/2.5;6003581..,)2../17;-/:6,4-.6007..-524-,(+'&%)-$'/,*+-/'22123<29;7776*/''*374&+-,10016:9.(,)*++*,(+/57,/-2:.3;:7):/)(544061/---970*23706-)+0-4053;4/3/0).-,-7/0.020.01456*38666')*,54'*/(0,./8223887/0-+-+**-,25(*816
@7ab30c50-0008-4cc3-bbf0-df910a56c4a4 ch=121 read=69079 start_time=2019-12-13T04:49:04Z barcode=BC01 runid=2c9cf7bc05858273f10e7d7ec552fc0bd742dc3e
CTCCTACGGGAGGCAGCAGTGGGAATATTGCACAATGGGCGCAAGCCTGATGCAGCATGCCGCGTGTATGAAGAAGGCCTTCAGGGACAAGTAACAGCGGGGAGGAAGTGAGATTAATACCCTTGCTCGTGGCGATTGCCGCGGAAAAGCGCAGCTAACTCCGTGCCAGCAGCCGCGGTAATATGGAGGTGCAAGCGTTAATCAGATTACTGGAATGCAAAGCACGCAGGCGGTTTGTTAAGTCAGATGTGAAATCCCCGGGCTCAACCTGGGAACTGCATCTGATGCGTAAGCAGGTCTCGTAGGGGGGTAAATTCAGGTGTAGCGGTGTGTGGAATCTGGAGGAATACCGGTGGCGAAGAGCGGCCCCCCCCTGGACGAAGACTGACGCTCAGGTGCAGCGTGGGGAGCAAACGGGATTAGATACCCTGGTAGTCCGCCGTAAACGTGTCGACTTGGAGGTTGTGCCCCTTGAGGCGTGGCTTCCGGAGCTAACGCGTTAAGTCGACCGCCTGGGAAGTACGGCCGCAAGGTTAAAACTCAAATGAATTGACGGGGGGCCCGCACAAGTGGGCATGTGGTTTAATTTGGTACAGCGCGAAGAACCTTACCTGGTGCAGAAGGCATCACGGTTTCAAAGTGAGAATGTGCCTTCGGGAACCGTGAGACAGGTGCATGGCTGTCGTCAGCTCGTGTTGTGAAATGTTGGGTTAAGTCCGCAACGAGCGCAACCCTTATCCTTTGTTGCCAGCGGTCCGGCCGGGAACTCAAAGGGAGACTGCCGGTAAACTGGAGGAAGGTGGGGATGACGTCAAGTCATCATGGCCCTTACGACCAGGGCTACGTGCTACAATGGCGCATACAAAGAAGCTGACCTCGCGAGAGCAAACGGACCTCATAAAGTGCGTCGTAGTCGGATTGGAGTCTGCGGCTCACGACTCCGTGATCCGGAATCGCTAGTAATCGTGGATCAGAATGCCACGGTGAATACGTTCGGGCCTTGTACACACCGCCCGTCACACAGGAGTGGGTTGCAAAAGAAGTAGGTAAGCTTAACCTTCCGGAGGGCGCTTACCACTTTGTGATTCATGACTGGGGTGAAGTCAAACAAGGTAACCGG
+
-/.6)*-/89,/54388/112<3-30/6310223;813.-*/39/2,%'),,.*&&#'&+0/2355534/.+&((*20428/)/4+$$'()))&((--,89*'-*)()'*+,,2.42444<8192114%0(0+(%,&$)'%(&)(*+)&(%*')*+.*,*/5,034:61.--7-591;2/921287/10)+0476787:5../,0408/009-%',((-23+.16*3'.+*-3:::,4.70049246851((/**-7;.'332494+6979:8/22232211)()+&0..04-/(-++*(*265/6:69)),(4+32(--,+*(*(-2--'''(('),-169//4-11057'2116/-,-*'*-+29132913**.649++-',++,-+**+,((&'&&'&()&&-0*(,./716+11*//115668<303::77080),+789;57-)(*.1401+&*')0,9-,*30-+/5223:778185425(1)...569687578761.2&'*945:778.)(#)'*+0/02554363;4973169989412/8/94821178--3+,/12*(&$,)),&+%%(/-,&$&'&%'&&$&&'*')+,2+,31223049662-&'%&''&'--30'(*)))&$)*'&(()*,3/,8019021*5:489:892.1/6+/662320.:666::779-///01*).+*..147002<4:96;78031/+/0.8.+++#%&$.5.10//0'(3,'+.(,3+0./-+3)1(7*005,2029+6)+(,'+&)+,+.),+/101423+*++-/,+/9:5598997995*.346:91+1)3)%$'%'*,991-/,*((*'/1695292179778665618+&&'%('),4577263*)($&/0)*.7125265678.,/.02235899180/-2.0'&')*(&%%$'(-$%(,0679265050'1,/10343-+*)/4/05::9444,-+512:62437346977764:4(,/2.-3000/--,0892:31161/('&+)&()3554:343:2)&)*(+)*2+*)'(+.303:849&2-*,0*51/20,38(52;512756;55843/,*..*))***,+'+**-+-,-5<::88
@a0887819-1647-4588-ba6d-cb2787785c25 ch=94 read=102328 start_time=2019-12-13T04:49:03Z barcode=BC01 runid=2c9cf7bc05858273f10e7d7ec552fc0bd742dc3e
CCGGTTACGCGACTTCACCCCAGTCATGAATCACAAGTGGTAAGCGCCCTCCCGAAGAGTTAGCTACCTACTTCTTTTGCAACCCACTCCCATGTGGTGTGACGGGCGGTGTGTACAAGGCCCAGGAGCAGTATTCACCGTGGCACTCTGATCCACGATTACTAGCGATTCCGACTTCATGGAGTCGGTTGCAGACTCAGTCCGGACTACGACACTTTATGAGTCGCTTGCTCTCATGGTCGCTACTCTTTGTATGCGCCATTGTAGCACGTGTGTAGCCCTGGTCGTAAGGGCCGCGATGACTTGACGTCATCCCACCTTCCTCAGTTTATCACTGGCAGTCTCCTTTGAGTTCCGGTAGGACGCGCAGCAGCAAGGATAAAGGATGCGCGTTGCGGGACTTAACATTTCACAGCACAGCGAGCTGACGACGTAGCGCGGCACCTGTCTCACGGTTCCCGAAGGCACATTCTCATCTCTGAAAACTTCCGTGGATGTCAAGACCAGGTAAGGTTCTTCGCGTTGCATCGAATTAAACCACATGCTCCCACCGCTTGTGCGGCCCCACGTCAATTCATTTGAGTTTTTTAACCTTGCGGCCGTACTCCCCAGGCGGTCGACTTAACGCGTTAGCTCCGGAAGCCACGCCTCAGGGCACAACCTCCAGTCGACATCGTTTACGGCGTGGACTACCAGGGTATCTAATCCTGTTTGCTCCCCACGCTTTCGCACCCTGCGTCAGTCTTCGTCCAGGGGCCGCCTTCGCCACCGGTATTCCTCCAGATCTCTACGCATTTCACCGCTACGCAAGTGCACCCCCCCTCTGCGAGACTCAGGCTTGCCAGTATCAGATGCAGTTCCCAGGTTGAGCCGGGGATTTCACATCTGACTTAACAAACCGCCTGCGTGCGCTGCCGCCCAGTAATTCCGATTAACGCTTGCACCCTCCGTATTACCGCGGCAACGGCAGTTAGCCAGTGCTTCTTCTGCGTCAACGTCAATGAGCAAAGGTGTGTAGCTTTACTCCTTCCTCCCCGCTGAAAGTACTTTACAACCCGAAGGCCTTCTTCATACACGCGGCATGTGGCTGCATCAGGCTTGCGCCCATTGTGCAATATTCCCCTGCGCCTCCGTAGG
+
11,/2/)+$%',-0:1.875)+-::7966;96/3.3+,3/.781112;4/,*++-9(%*.+*-022697679;5341*(,-6/<2+,.295+)))),4233573;:330--.)--/790:.:)$1,+%*&$),78743423/;0..33.//34*)***3/-.512245;<;81/1296430+()*+))+/&.$'+,,21350.040652443/'.*.8660$'',.02:443444&','(*+-.)...1;2/4898999<91:0/*/.+-225520102:..5;;6*0'%+2017'')*/,***.,/389:992;8,.87;3813-/1;7-0*&+()+)'*3367,022/136/9,)*))/,,-,+)'%'*+,2+*)-*.5/'&&#'%)**+/421180/'&%'%+)199.)((&(#&&$%().756043/.%%#&%'.)667881322+-'),95-81,'*(''$'*).921348978344;:62586;:..3--.1102024<868075,5360.0..034:340-/(,+2-3;521+)))&++88'&/&%&#$%+&)+'040)%')-768593&(+)*,,73<3;-3:3506000854(*).*096)+.,7)31../.0435//.+.,,,12.+/.,/+294779:85%.810012806,2*(*2271839:57<7/2/;221:922.'250,+$.-0102755--/,:6*+51971*/*-0;0.-00/,&#'&%61----2966.4'&/459/70292;;8::/0809546<0+-/+++12/0/-)/,2-+122.442,,*+$&#%))()(,.157-,-/,')++2123;(-:95;359+0///8658946+67;9;/2/606-).-.'361,1:4/03336//+(''.-1565381773333532'&,(*/,06.+//178:721047596627+'(%/55434.102;23:11.-,++*(&%'*,3./0;*8.--;-;:<854(-#&/636:42.//.467;','*&)&&'$&&)))0273*/3&)-;7-)+,,2:50/,)*+.),.-/5/+,/./2:6;45<99922'*(--0/201(.---1212;+23*+3,.13:721:1.,,+6/11;03-,(()(*/-69-310.
@acd5e3e2-d84c-4f10-903f-191b638620ac ch=165 read=113710 start_time=2019-12-13T04:49:14Z barcode=BC01 runid=2c9cf7bc05858273f10e7d7ec552fc0bd742dc3e
CTCCTACGGGAGCGGCTTGTGCAGGAGAATTTTTTCGGCAATGGAAACCTGGCCGAGCAACGCCGTGAAGGAAGAAGGTTTTCGGATTGTAACTGTTGCAAAAAGGAAGAACAGCAGCCACAGAGAAATGGTAGCCGAGTGACGGTACCTATTAAAGCCATTTAACCGTACCCAGCAGCCGCGGTAATACGTAGGTGGCAAGCGTTATCGGGTATTGGGCGTAAGAGGGAGCAGGCGGCAGCAAAGGGTCTATGGTGAAAGCCTGAAGCAACGCTTCAGTAAACCATAAAACAGGCAGCTAGGGGCAGGAGAGGATCGTGGAATTCCATGTGTAGCGGTGAAATCGTAGATATATGGAGGAACACCAGTGAAGAAGAGCTGACGATCTGGCCTGCAACTGACGCTCAGTCCCGAAAGCGTGAGGAGCAAATAGGATTAGATACCTAGTAGTCCACGCGCCGTAAACGATGAAGTACTAAGTGTTGGATGTCAAAGTGCCAAAGTTAACGCAATAAATTACTCCGCCTGAGTAATTTGCGTTCGCAAGAATGAAACTCAAAGGAATTGGCGAGGGCCCGCACAAACTGACGGTGGAGCGTATGGTTTAATTTGAAGCAACGCGAAGAGACCTTACCAGGTCTTGACATGCTCATAAGGCTCCAGGATGGAGATAGCTATATATGAGATGGGTGGTGCATAGTTTGTCGATCGCTCGTGTCGTGGATGTTGGGTTAAGTCCCGCAACGAGCGCAAGCCCTTATCGTTAGTTACCATCATTAAGTTGGGGACTCTACTTGAGACTGCCAGTGACAAGCTGGAGGAAGCGGCGGGGATGACGTCATCATGCCCACTTGACTGGAGCTACGCACGTGCTGCGGTTGGCGTGCAGAGGAAGCGAAACCGCGAGGTGAAACAAACGCAAACCATTCTCGGTTGGTTGGCAGTCTGCAACTCGTTCGCAAGTTGGAATCGCTATGCGATAGCAATCAGCATGTCGCGGTGAATGCGTTCTCGGGCCTTGTACTTACCGCCCGTCCCGCACCACGAGTTATTAACGCACGGAAGCCGGTGGCCTAACCGCAAAGGGAAGGGTATCTAAGGTGGGATTGATGATTGGGGTGAAATCAATAACAAAGGTAACCGG
+
///0.0351*&))/+&%$%*$$$,)*&*)22542*/-1..2.(''*0(,*/+2+3315741+*($'(+(*,,*'++(,,9822%0%4+1-+(''%&+'((/1-+*,,/*/4.),+&*(())+-1()07*365-015&'()-+5041/.)))3,4-(&+($%&%%%'''*&+2()//),73+,-1)+%%%''.*.0,+-*.213--9001)+)/(,,36521267*%,3.%*+369104.,--,-))/601+%)-00,,1.&++)&('$%$('%&'+'()+7:*78-,',6.-((-*',+*,,)1*&#*,'.+/603:395-0,5-::3543.*))('&('&)(&&)*,-&,()*+/..5,,0(',)&)))&%%(((&()&++1'(0346:9<998260002.,.-/.040/+)-7/+,-13'*'*$/%&'+)(*'-*.,64448112576762&+*,104/59;:40/,)+'',,052,-/0.9-1.9777594...3)+)((1+/('$'(1,.-*+,*-/,--0//,*'-(&,+%%,.37:**0-((+*/+1,+23+0,&&(',(,,/)%.-**-('(0128'.)+())1*-0//,&%(-30796+./-%*+(&*/,0//121)'&*-,./-.6+///.,0.//.4)440,,&+&1)0+/$'(&$,(((+6(21/,,,-.011,*+%,,.39974%(&)*6+(,),+,---,-(+(*,-04%2362<07023+2,-87++42,3*+)+.83/+38,---.:85<531713:7552/7/3,18-78-.0/.*''))-*-3/*+,)*,245543012;.+.+&'*+374'171///*)&)*/5657,62'"%$#&#&*+/&((.)($&&(//25'&&('**+)%'&#$%('+.)+*)%&-+(./3.*-)(%(('+/560-+.23.826923+))'+0/+4)'')+/11)/,*-))()**&)')(*2584:8851-*&&$%$%$&('0(*).//255533+('*,.-&5/522.9,775-1*$%%&&&*.60492..3*)%((0+)**)*',&)'($&$($%&''##3**20437,.1527,1/5),++)-',0+021+*,/306:3171----.45412&$&&*'')'%(5;6::*/70/6-+-)
@a1c0a19c-41d0-4042-9bbc-03606ab5a830 ch=162 read=102363 start_time=2019-12-13T04:49:22Z barcode=BC01 runid=2c9cf7bc05858273f10e7d7ec552fc0bd742dc3e
CCGGTTACCTTGTTGCAGCTTCACCTGATCATAAGATCACAAGAGTGGTAAAGCGCCCTCGGGGTTAAGCTACTTCTTTGCAACCCACTCCCATGGTGTGACGGGCGGTGTGTACAGAGGCCAGGAACTATTCACCGTGGCATTCTGATCCACGATTACTAGCGATTCAAACTTCATGGGTCAGGTTGCAGACTCAATCCGGACTACGACGCGCTGTAAGGGTCAGCGCTTCTCGCAGTCGCTTCTCTTTAGCCATTGTAGCACGTGGTAGCCCCTGGGGTCGTAAGGGGCCATGATGACTGACGTCATCCCCTCCAGTTATCACTGGCAGTCTCGCTGAGTTCCCGGCCGGACCGCTGGCAGCAAAGGAATAAAGGGTTGCGCTCGTTGCAGGGGCTGGCCAGCATTTCACAACGCAGGCTGACGGCAGCCATTACAGCACCCACCATCTCACGGTTCCCGAGAGCACATTCATCTCTGAAAACTTCCGTGGATGTCAAGACCAGGTAAAGGTTCTTCGCGTTGTCAGATTCGACCACATGCTCCACCGCTTGTGCGGGCCCGATCCAATTCATTTGGGTTTCCAGCCTTGCGGCCATCCCCCAGGCGGTCGACTTAACGCGTTAGCTCCGGAAGCCACCTCAGGGCACAACCTCCAAGTCGACATCGTTTACGGCGTGGACTACCGGGGAATTATCTAATCCTGTGTTGCTCCCCACGCTTTCGCACCTGAGCGTCAGTCTTCGTCAGGGGCCGCCTTCGCCACCAGTATTCCTCGAATCTCGCATTTCGCCGCTACACCTGGAATTCACCCCCCCCTCTACGGACTCAAACGCGCCGGTATCAGATGCAGTTCCCAGGTTGAGCCGAGTTTCACATCTGACTTAACAAAACCGCCTGCGTGCGCTGCGCCCAGTAATTCCGATTAACGCGCTTGCACCCTCCGTATTACCTGCGGCTGCTGTGGCACGGAGTTAGCCGGTGCTTCCTGCCGGGTAACGTCAATGAGCAAAGGTATTGCTTCTCCTTCACTCCCCCCGCTGAAAAGTACTTTAACCGAAGGCCTTCTTCATACACGCAGCATGGCGCTGCCGCATCAGGCTTACGCCGGTAATATTCCACTGCTGCCGTG
+
1(&+33+/27-('&$%$%),-.*+)&'+++%%((%(---,0-%&'+&**.5/()+-3))-&'+,,844%($#(++)59/)-2/5:/+.114.-2443355685::5.30.-')'%)&(*(91$044(&'%*/--1013273-0--)),02*')*-13.+)*+,126:1'()-2-5%))1++($*'+)$%()2347,:0/.14240*((*('+%(-(+%&'-*'(&&&%(++,+,*('&&'%++..30+)&$$)%&-('%(((#)%,&&&$&+3/'(**.,0/%(&$)/1305+,.00/,*')+,(*-,-6-0))-2**./+.1%)$'---/35-/%%&''./3084,41-4444/++(*'&'$'1.)-(+,,))&,0/+4+++112.6/&+(.0&&(&$(2.&',(.54-+,-40,/.+-+**%,)3-.$('('%$&)#'%+1)$)&')3/7,-2:74,)*(+(&,,&-(-1,*-2/-*,.665--,,,-29;99222/2.54;2./164(+(*-&&+..44-/)+,%)$)%%%-**(*(0(-03/.2-+++0-1/4,5+3.'$&(*)/,.81/78*1+(+/--'&&,+(*(&*118132487.+,63(55532/-.,1.*)(,+,(+,.)+''((04*,')+((/((&$'(+,,2,+++,-.-004597;8.00:5779:853),&'&%%%&/++../4732-*()$+8*,.3880'+%&%''*&($---*&,.,02/022264334'/31-194451*-)*426:.5669;96.4&'132&**2-3:/3)+2.123/.0-,,.,).,+&)/72863/021,///-135/1/,)+).1*),(*,.37:78'33;583,0-8--&*0&)#)*9++*((+/*+/317291-4/,++&))%+./26*'('$+,.3++45739;521027.5-+-+)(&')//93.19.11.7,++)*,,3/12183122/*-)*&''*(%'#'(,(+.8,..(.*(,,,056-//-&*&$*/58+/..',%$%*-((+)&,,&')8/9::+,0/35:80(+((%%$,&-*'(+)+,2(/--32,+**'*,.-/44538-+,,$/**-.1633606-&+./0'()&&)*7,0,$(*-/($,(&+&
@1b44d7bb-856c-43da-bd31-9b616710c18c ch=293 read=85326 start_time=2019-12-13T04:49:21Z barcode=BC01 runid=2c9cf7bc05858273f10e7d7ec552fc0bd742dc3e
CCGGTTACCTTGTTACGACTTCACCCCAATCGCTGACCCACCTTCGTGCTGCTTACTCAGCGCGGTTAGCTCACGGACTTACGGGTATTGCCAGCTCTCATGGTGTGACGGGCGGGTGTGTACAAGACCCGGAACGTATTCACCGCGACATTCTGATTCGCGATTACTAATATCGGCTTCGCATAGGCGGGAACAGCCTACAATCGAACTGAGACTGGTTTTAAAGTTTGGCTCCACCTCACGGTATTGCATCCTCTCTGTACCAGCCATTGTAGCACGTGTGTAGCCCTACACATAGGGGCATGATGATTTGGCAATCATCCACCTTCCTCTGGTGCAGGCAGTCTCGCTAAGTCCTCAACTTAATGGTGGTAACTAACGACAAAGGGTTGCGCTCGTTGGGACAACCAACATCACGACACGAGCGTGACGACAACCATGCACCACCTGTCACCTTGTCCCCGAGGGGATTTCCTCGATTAAGAGTAATCGCAGGGATGTCAAGTGTAGGTAAGGTTCTTCGCGTTGCCTTCGAATTCAACCACATATCCGCCCCTACTTTAGCCGGGTCCCCGTCAATTCCTTTGAGTTTTAATCTTGCGACCGCCGTACTCCCCGGAGCGGAATGCCAATGCGTTAGCGGCGGCACGGAGGTGTTGAAACCCCACACCTAGTATTCATCGTTTACGGCGTGGACTACCGGGTATCTAATCCCTGTTTGCTCCCCACGCTTTCGAGCCTCAGCGTCGGTTACGTCCAGAGTCGCTTCGCCGCTGGTGTTCTAATCTCTACGCATTTCACCGCTACACTAGAATTCCACTCTGCACTGTCCTGCACTCTAGATAACCAGTTTGAATGCAGCACCCAAAGTTGGGCGGGCATTTCATCCCGAAAATCATCCGCCTACGCGCCCTTTACGCCCGAAGCAAATCCGGATAACGCTCGCCACCTACCGTGTTACCGCGGGCTGCTGGCACATCAGTTAACCGTGGCTTCTCCTTGGGCACCGTCATTATCTTCCCCAAAGACGAGGCTTTTTACGATCAAAGCCTTCATCACTCACGCGGCGTTGCTGCATCGGTTTCCCCATTGTGCAATATTCCCCACTGCCTCCCGCCAGGAG
+
6(/*3:037281/://.%2377-633*--+-/+.+)--(%'$&&$%%&)+*+(%%*+,+&%+1+/7//.351+-00+*)&$$).+-*4,,510),++'(*/0600-/015;6/+.+)040.01582430(2,4675656;5351-..167:;9:877;62756290.-+'%$&(&+*/70$(&&-1.-(1-'&&$#&'()13;18)+9:99876577.8<:.)/-,-7))(')-3/288847213,4,,,545)*-001/0131/.12140*&'),)-,-164/..090./10-//'*.22,1202,**26*+''(++*/007.175973//-(')##&.0/)(221.$$(&$))-64410,*-,0-(46'0,,/-.11365185)+.2,;676666222)+,,)(*'%-**+++(*-.567,'(''&'+15472*2;3310.22%'(,---&)*(+012770-+,2/+%/3-2422/0/2.3'&((,&+&&*+,6:5;:;;741644,3+*-)((2736;3*-,+:)',,3/)&'+,..'-+%&%*',/3-/53)((*++&%&(&)*((-53+0288:::751:2,,,+:9*)3&')1(+-049%0404/31413-+(()+4210-(-*)-666/6-)+0.7003-*,,.++.(*--+060055+&)).--&-,&'0-7:;94;7-/0:36677887.9-'+$%%)*/38-7-((+182+1,8791)-+,-:4/-*'-335012118'+1-#')+*.*)(*'*(,-//024(223577/2+**0-.10/-346*2;7//7:*-3+-),((',*.+0,'*)'&#%#$&$)*&&(-+012+%%2-,408&76;:61;721-0/*.-+*//*0-&(%&'.0027<45404/%$+,.1)+18:9358-'12,$&/,07+(-*.0*&&+%%$&'*.3.5*/23/+.-.*0/455,*()(*++9-.-,,+//422663,+$(&,&)-192+14-+-*))+,).-+-/2*%'.+,2333511383966'*,*+--''().,892)&((,.0*31*-7594468255,&)&'+*/1060021121)+(').,25,'26+/593<32378770&'&&()'23($('+*$*%
@15627267-adc4-4f83-9c25-4455ff6297d2 ch=146 read=73350 start_time=2019-12-13T04:49:24Z barcode=BC01 runid=2c9cf7bc05858273f10e7d7ec552fc0bd742dc3e
CCAGTTTACCTTGTTACGACTTCACCCCAATCGCTGACCCTACCTTCGGCCCGCTGCCTCCTTGCGTTAGCTCACGGACTTCGGGTATTGCCAACTCTCATGGTGTGACGGGCGGTGTGTACAGGACGGGAACGTATTCACCGCGACATTCTGATTCGCGATTACTAGTAACTCAGCTTCATGTAGGCGAGTTTCAGCCTACAATCCGAACTGAGACTGGTTTAAAGTTTGGCTCCACCTCACACGGTATTGCATCTCTCTGTACCAGCCATTGCGCGTGGCCCTACGCAAGGGCATGATGATTTGACGTCATCCCACCTTCGCCCTGGTTAACCCAGAGCAGTCTCGCTAAGAGTCCTCAACTTAATGGTAGTAATAATAACGACAAGGTTGCGCTCGTTGCGGGACTTATCTCACGACACGAGCTGACGACAACCATGCACCGCCTGTCACGCGATACAGTTTCCTCGATTAAGAGTAATGCAAGGGATGTCAAGTGTAGAGTAGGTTCTTCGCGTTGCTTCGAATTGAACCATGCTCCGCTTCTTGTGCGGGTCCCCGTCAATTCGCTTTGAGTTTTAATCTTGCGACCGTACTCCCCAGGCGGAATACTTAATGCGTTAGCGGCGGCACGGTGTTGAAACCCCCGCCTAGTATTCATCGTTTACGGCGTGGACTGGGGTATCTAATCCTGTTTGCTCCCCACGCTTTCGAGCCTCAGCGTCAGTTACAGTCAGAGAGTCGCCTTCGCCACTGGTGTTCTTCCTAATCTCTACGCATTTCACCGCTACACTAGAGATTCCACTCTCCTCTCCTGCACTCTAGATAACCAGTTTGATGCAGCACCCAAGTTGAGCCTGGGTATTTCACATCCCTTAATCATCCGCCTACGCTCCTTTGCGCCCAGTAAATCCGGATAACGCTCGCCACCTACGTATTACCGCGGCTGGCACGTAGTTAGCCGTGGCTTCCTCCTTAAGGTACCGTCATTATCTTCCCCAAGACAGAGCTTTACGATCGAAAACCTTCATCACTCCGCGCGGCGTTGCTGCATCAGGGGTTTCCCCATTGTGCAATATTCCCCGCTGCTTGCTCCCGTAGG
+
1-),.90-0213)2+))+'*+0,*-,-).207.....4:,,,4479907.9-+.103837,8)('%&.'))2468694569643./,*5,-343------09;:9:8994<;88986724-7+,715&44640.33462'((()/.656::8557969655563340+--2-/2+)+-1.366699;82,,0;-,./9121-53-,1-/:8888787::78<:-91.2,+*-*34824744/3+5/54,3,,-555754354468;223;.34)'''))(%+0'%(.)2+1*89,091010//6/))-09::058/,28868)+0+*+/00/0,2,,*&*+011/-30.00*'(-.156724-*3*9-/,-,-000*+1)030,)),1(82;46388853811'86///-,(*21.253647457655,575:5+4:3:.-'.*#$$().6%.''(*+*(&''-1/123;92:.4))*+1100,8..740:8::1-.122-,'))++/+203:85503+&*3,4($'*&&,(3:5/.,),&$'5,,-+*+4639;*+44,213'.11/%'1651/2/;</29434835459;3811-2::.-28988496+.-./0//145;6663:3-/+)'&&%%,*+,621874(&(..%0133<77:96376+-*,-8:9;7-+*11---01.-)*.)*,.9++04/794'-+*.9--5658;94112146343:3/.&.2((+-,,..049394.-,*)(*-+/3<:;0;))4;76671//./23<61-02%3102/12/(('(23/+)+,-(+313312/045664400865644359;0)*,'-+,.-53..0-34236:;::7-.,2;.**'(+8,(+*0*++551*-16--/,.114,8-*0,43-(+,/8/00(7-8::70+),,565-.:/55*-)*-,251.40-,..+(+./477:644659,&&(,+102-3,'$1*/.16998.:-..99/::9-.0+-/6,)...87./0124.,/-+-14887:;3440%%((-.7425401412124%/14,4:*/::3()4+1.-4---:8906(%(((()'&'**1'(2&11
@a0b1c947-3331-4b96-87ef-b85f7ab76bee ch=463 read=59508 start_time=2019-12-13T04:49:30Z barcode=BC01 runid=2c9cf7bc05858273f10e7d7ec552fc0bd742dc3e
CTCCTGCAGGGGAGGCAGCAGTACCGAGGGAATTTTCGGCAATGGGGAAACCCTGACCGACAACGCCGCGTGAAGGAAGAAGGTTTCAGTTGTAACTTCTGTTATAAAGGAGAACTGGCGGCTACAGGAAATGGTAGCCAGTGACTAATGCTATTAAAGCCACGGTAACTACGTGCCAGCAGCCATGATAATACGTAGAGTGGCAAGCGTTATCCAGGTGTGGGCGAAGAGGAGCAGGCAGCAGGGTCTGTGGTGAAGCCTGAAGCAACTGGTAAACCATAGAGCCAGGCGGCTAAGAGTGCAGGAGGATCGTGGAATTCCGCTTGGCCGCTGGCGGTGAGATGCGTAGATATATGGAGGAACACCAGTGTGAAGGCGACGATCTGGCCTGCAACTGACATCAGTCGAAGCGTGGGGCAAATGGGATTAGATACTAGTAGTCCACGCCGTAAACATTTGGTACTAAGTGTTGGATGTCAAGTTCAGTGCTGCAGTTAACGCAATAAGTACTCCGCCTGAGTGGAAGTAGTTCGCAGATGAGAGCTCAAAGGAATTGACAGGGGCCACTGGCGGTGGAGCATGTGGTTTAATTCAGAGCAGCATGAAGAACCTTACCAGGTCAGGCATGCTCAGCAAAGGCTCGGAGATAGCTATATGAGATACAGGTGGTGCATGGTTGTCGTCAGCTCGTGTCGTGAGATGTTGATTAAGTCCTGGCAGGCTGTGCTTATCGTTAGTTACCATCCTTAAGTTAGGGACTCTGAGGACTGCCGGTGATGACAAGCTGGAGGAAGGCGGGATGACGTCCGTCATCATGCCTTATGACAGAACTACACACGTACTACACAATGGATGGTGCAGAGGAAGCGAAGCCGCGAGGGTGAAATAGAAACCCATAAAACCATTCTCAGTTCGGATTGTAGTCTGCAACTCAAACTTCATGAAGTTGGAATCGCTAGTAATCACTTGAATCAGCATGTCGCGGTAGATACGTTCTCGAGGCCCCTTACACACCGCCGTCACACCACGAGGAGTTGATAACGCGAAGCCGGTGGCCTATGCCACCAAGAAGGAAGGCTGTCTAAAGGTGGGATTGATGAAGTTGGGGTGATCGTAACAAAGGTAACCGG
+
-.342)3,247.*,1/,1-+,.-38)')*(.+2733))/.30.30*%+,008+--/0+),..'1'-.'&')()-+-,+&,+('))*(%,-5%-(*''+'*&))(+23)2+0,//.*3))'..//5&-'&)'+&3..-3-')**$'%+*0*-**-+-'-'*-//++&*//20313344/*//'65%%%%''),)*)+/*'(*/4126+,--8-,/)(*+&&&(,'(&)'&&))'(*(.4+%,,-134,,+23273/..*,.'(--),---+*%'','&*'%&'%(,''23.'100-%)%()---74+'/(*2.2/,0+4+/'$$##&%0+$%('((+2//&'((-0.0469852-/16/-)(-,088'++,('()''+.0/.000,5-8.8887540/&,(+*$&)(%')'+)*(''%'&+*/-56.3/,*6602-++431330)+*-46773&2.27.,))*-44/,1./7596:69864*.862-4'&$''+,-8151/5385.))**...+,05.+((+/&-'%&$(-95-,**-,()'($./611&((('--345(063+46),,+0..5018/0/.20/035:3/02:4&&(#(&$&%&%()''+*'((%(((*%&%#''(,.%%)'%#%(+('%$&*(+((+2(,-*,--2/*...,0,-3/.3.(-/10,3/..7376,///.,32646:96425/-3'&)0//((,,')(+&(%$$%%$()+-.//02-+0846:872'&)*--.:+/86,433.-&&+10,,00%2,+*)*1/,+)*+04..5+3.12%+-(%++4132$&(,15606/2.,+)(()'&'&()++.*-(,,+$,+*+/-12439682244460-2+*)((%&*+-4/,+*)*,)*)2*&&&(-+/63*,.4:79:/876+*)+/87.7-1+)+0165..1/700/%&$%(.*/11/4,/04/51/(%&(*122941,+1,,38371)--/.2657254/.766648653,)('%('&$*%$(),,/3+-*%(('+)./,/+-)('(20//-.%.%-%&(*..+)3+1-2'''&).$,&(&')%*('%))(,03,%(1*./-&*.-36.-+)(''.')).)''&(()(+)./6*,2-489648
@aa018657-57a7-4084-97e3-7cca38638933 ch=112 read=115745 start_time=2019-12-13T04:49:33Z barcode=BC01 runid=2c9cf7bc05858273f10e7d7ec552fc0bd742dc3e
CCACAGGAGGCATGGTAGGGAATTTTCAGCAATAGAGGAAACCCTGATGACAACGCCGCGTGAAGGAAGAAGAAAGTTTTTCGGATTATAAACTTCTGTTATAAAGGAGAAGAACAGCGGCTACAGAAATGGTAGCTGATGACGGTACTTTATTAAGCCACGGCTAACTACGTGCCAGCAGCCGCGGTAATACGTAAGGTGGCAAGCGTTATCGGAATTATTGGGCGTAAAGAGGAGCCAGGCGGCAGGGTCTGTAGTGAAAGCCTGAAGCAACTGGTAAGCCATAGAGCCAGGCAGCTAAGAGTGCAGGGAGAGGATCAGTAAATTCCATGCGCTTAGCGTGATATATGGGAACACCAGTGGCGAAGGGCGACGATCTGGCTACAACTGACGCTCAGTCCAGCAGTAGGAGCAAAATGGGATTAGAGTACCCTAGTAGTCCCGCCGTAAACTGATGAGTACTAAGTGTTGTTGGATGTCAAGTTCAGTGCTGCAGTTAACGCAATAGAATTACTCCGCCTGAGTGGTACGTTCGCAGGAATGAAACTCAAAGGAATTGACGGGGGCCGCACTGGCGGTGGGCATGTGGTTTTAATTCGAAGCAACGCGAAAGAACCTTACCAGAATCTTGAGCATACTCATAAAGGCTCCGTGGAGAGATGGCTATATGAGATACAGGTGGTGCATAGTTGTCGTCAGCTCGTGTCGTGAGATGTTGGGTTAAGTCCCGCAACGAGCGCAACCCATATCGTTAGTTACCATCATTAAGTTGGGGACTCTGGCAGGACTGCCAGTGACAAGCTGGAGGAGGGAAGGCAGGGGATGACGTCAAATCATCATGCCCCTTATGACCTGGGCTACACGTGCTACAATGGATGGTGCAGAGGAAGCCCGAAGCCGCGAGGTGAAACAAAACCCATAAAACCATTCTCAGTTCGGATTGTAGTCTGCAGCTCTCGACTACGCTTGAAGTTGGAATCGCTGAAAAGTAATCGCGAGTCAGCATGTCATGAATACGTTCTCGGGCCTTGTACACACCGCCCGTCACCACGAGAGTTGATAACACCCGAAGCCGGTGGCTAACCGCAGGAAGGAGCTGTCTAAGGTGGGATTGATGATTGGGGGGTAGAAGTCGTAACAATTAACCGG
+
-*)*)1/-*+,,,)')'+,(-,-673./+42.-$&''%),-/3*'')&(653/1.183444213*+++'++(+,)+,7<:0/*5(/+'(),3,*2(,'/--.:;4+0+(+,,/32+/.+.*'$%%%(--')'&$'&"#%+)-..33%,)+*)/112,/645,:,+-.,1*/,0'-.+,.,,1,()%).,+)'+(+)(+)*/--7802/,7.-.&/+*1+*+*'23/-+17-''+)%%,'%(+(&%%''-/+)'')&++*))((*31/(.'**)++*)/./)//100.2(.80+3-,,-.4'(&)&)+*/4.(*).6345%-,'(3)71.,,+''&$#$%#&&')+.-')-4/-.*+-0+/0.7,*)'''$(.//---)'%'&))+01.,,+*&+,5-.-4&'%%$&('/1)-,0;:+4'&)%2(+%+&-+/9(*/98876.2'%&('(.40,*../)()++./05174/3,*2/2-/)-0)1+.52,,02336601253424-7,,-&(%+&&(.28322.'&)+).//247<5++(.(0,-2497112'-*')+.03102.-88,.6(*$($'%$)(),.++/756073;;5/2/7/*(/(-.0412--6.),62324/27&('*)(-)***-/0*21.)).1*-,/.1''*,0.,*(...44557450----/1)2++2:64445038:2.--..25545),(/23844378437.0,1.4,,,+0,((,01'&,+),.+-1/*./554261,3.-50././.;03+5.'5:2/1532%00',2236658//0/.51))*+16-/,'-.'-)/22&,179/29885443;1//,-1&(*.44/)4110-8:348766-.%(*4022*14646:9:6410.-1+--,,*.,((.+*/0.1-(+-*),-'*38311:7037;;88;98:633&+052-9*3+*+((,./00)),.126678:88&&&$)+,+5.7..135./2&+)'))+,32/%&,(*+,)12-0/0/$$$&/102.19768,0.32-2(0.2*/*.5023+-,--0/+-,*-'+--%&,164*51+&(*+05232/50)+89:*0%)).-).&*,00/.)3.*,3.87//6*,.,,.2.-.480,('%&&&*)+.++.0+0-2/957
@704c262c-ea71-43fa-9629-e086f16f3084 ch=357 read=96604 start_time=2019-12-13T04:49:48Z barcode=BC01 runid=2c9cf7bc05858273f10e7d7ec552fc0bd742dc3e
ATCGCGTAGCGTTCGGTTACGTATTGCTTTCAGAGGTGCACAGAAGAGTTGTCGGTCTGTCTTGTGTTAGCCTGCGCCTGTCGCTCTATCTTCCGGTTATGTTACGACTTCACCCCAATCAGCTGGCCCTGCAGCTAAGCCGCTGCCTCCTTGCGGTTAGCTCACGGACTTCGGGTATTGCCAGCTCTCATGGTGTGACGGGCGGTGTGTACAAGACCGGGGCAATATTCACCGCGACATTCTGATTCGCGATTACTGAAGTAACTCCAGCTTCCTTGTAGGCGAGTTCAGCCACCACAATCCAGACTGAGACTGGTTTTAAAGTTTGGCTCCACCTCACGGTATTGCATCTCTGTACCAGCCATTTGCCTTAGCACGTGTGTAGCCCTACGCAAAGAATGATGATTTGACGTCATCCCCACCTTCCTCCTAGTTAACCCAGGCAGTCTCGCTAGAGTCCTCCAACTTAATGGTAGTAGCTAACGACAAGGGTTGCGCTGGTGCGGGACCTTAACATCTCACGACACGAGCTGACGACAACCATGCACCACTGCGCTTGTCCCCAGAAAGTTTCCTCGATTAAGAGTAATGCAAAGGGATGTCGTGGTGGTGGTTCTTTGCGTTGCTTCGAATTAAACCACATGCTCCGCTACTTGTGCGGGTCCCAATCCTTTGAGTTTTAATCTTGCGACCGTACTCCCCAGGCGGAATGCTTAATGCGTTAGCGGCGGCACGGAGGTGTTAGAAACCCCACCTAGTATTCATCGTTTACGGCGTGGACTACTGGGGTATCTAATCCTGTTGCTCCCCTTGAAGCCTCAAAGCGTCAGTTACAGTCCGAGAGAGTCGCCTTCGCCACTGGTGTTCTTCTAATCTCTACGCATTTCACCGCTTCACTAGAATTCCTCTCCTCCTCATACTCTAGATAACCAGTTTGGAATGCAGCACCCAAGTTGAGCCAAATTCTTCCATCCCGCCAATGTCACTTCCGCTCCTTTACGCCCGATGTAAATCCGGATAACGCTCGCACCTACGTATTACCGCGGCTGCTGGCGCAGTAATAGTTAACCGTGGCTTCATCCTTAAGGTACCGTCATTATCTTCCCCAAAGACAGAGCTTTACGATCCGAAGGCCTTCATCACTCGCGCGGCGTTGCTGCATCAGGGTTCCCCATTGTGCAATATTCCCCACTGCTGCCTCCCGTAGAG
+
%*(#%%(%%%%',9+618033801-*'(''$%(&131,+&(&(()&((/9.-2*10*+*-+.4-0-://&52*&'')'()*+&(++0./14641027*%''+3,,/269;:/846*.+33$)*,)),82.$/#&'*)*%1-17-+)'()),*,-,707())-0466:85963/745.3.-8/.',-0001599976558/69257*-.33145.-27-,8761./**,50/591587837;-/638..---46712.')'')/-./43+***3*&+((%().3.&+19/'$''%'**,.729''&--,,-0326747;<.7:0/0</11881,+03,/(10/51/4---0,.-.+759;1118/83&'&%+'&((%+/-/0+'*,/73)*+(*+0,%())+/46/64-*)+%,118/;7+,455;;9654.-0371(/()).0067.-')%'),,.++.,+.(.()()+.-/70/-++)--.710*(1,).-+4*,&&$$)1(+*3)(($%$*()*./.,),--/*+&)011100109776;64/,*.2',*(('(%&'%&+6-$&/*%')/+/.-.-02611%*(-*/+0078).9.67'0**+)'(*-*)-*)*&*'&'(*-'')1/()+*..;78732232136902/--2.-0.1-5)(/4/$$&)%$**-0*9;<*4/.-2400279:-2-10:45-,/58-93:,%*.*172443/7+..09709/),..(*,.019&&,3119.(&+1,(,/./936::2476*.+7/008;0/+'%(-2/(**/4).+,631)4.(*.4)'%$$$&$%)&'&-,*''//85394338762,''&')+,/1014.4.).1.556721130238.0953103246876;60/00),,-)((*00(1+20-(,,0+,-(),),$(&,-337:1<1;177<7592:9890-,,,4.+(()/42/3.$%$&+%,,)&')7-&#$$.0-'+,,/15,,-1156062+./-4($$($'+.23573611394225524139315410,*)-2-2042146506+()'&'((*&0-9.;-:69-,)')'&)+#$%)&0*013:98:73:2237.897&1-*)32.,,02388..0453)&)&'&..256887///1$(+51:55/:*(%&(),202++,4-7:4%'-(--13:545-::;0-00,,.--3*7:,);0/%)
@cb293c20-57e6-4160-a8ca-743bc902db1a ch=53 read=89503 start_time=2019-12-13T04:49:47Z barcode=BC01 runid=2c9cf7bc05858273f10e7d7ec552fc0bd742dc3e
CCCAGTTACCTTGTTACGACTTCACCCCAATCATCAATCCCACCTTGGCTCCTTCCCTTGCGGTTAGGCCACCGGCTGGGTATCAACTCTCGTGGTGTGACGGGCGGTGTGTACGGGCCGAACGTATTCACCGCGACATGCTGATTCGCGATTACTAGCGATTCCAACTTCATGTAGTCGAGTTGCAGACTACAATCCGAACTGAGAATGGTTTTGCGGGTTTTGCTTCACCTCGCGGCTTCGCTTTCCCTCTGCACCATCCATTGTAGCATGTGTGTAGCCCAGGTCATAAAGGGCATGATGATTTGACGTCATCCCGCCTTCCTCCAACTTGTCACTGGCAGTCTCGCTAGAGTCCCCAACAATGATGGTAACTGATAAGGGTTGCGCTCGTTGCGGGACTTAACAACATCTCACGACACGAGCTGACGACAACCATGCACCACCTGTATCTCTCATATAGCTATCTCCATCTCTAGACAACTGTAGTATGTCAAAGTAGGTTCTTCGCGTTACTTCGAATTAAACCATGCTCCACCGCTTGTGCGGGCCCAAATCAATTCCTTTGAGGTTTCATTCTTGCGAACGTACTACTCAGGCGAGTACTGTGCGTTAACTGCAGCACTGAACTTTTGACATCCAGCACTTAGTACTCATCGTTTGCGGCGTGGACTACTAGGGTATCTAATCCTATTTGCTCCCCGCTTTCCGGGACTGGGCGTCAGTTGCCAGGCCAGATCGTCGCCTTCGCCACTGGTGTTCCTCCATATATCTGCACATTTCACCGCTACGCATGGAATTCCACGATCTCTCCTGCACTCTGCTGCCTGTTTCTATGGCTTACTGAAGTTAAGCTTCGGGCTTTCACCACAGACGCCTGCTCCTCTTTACGCCCAATAATTTCCGGGGATAACGCTTGCCACCTACGTATTACCGCTTTGGCACGTAGTTAGCCGTGGCTCAATAAAGTACCGTCACTCGGCTACCATTTCCTGTAGCCGCCGTTCTTCCTTTATAACGAGAAGTTTGATCCGAAAACCTTCTTCCTTCACGCGGCGTTGCTCGGTCAGGGTTTCCCCCATTGCCGAAAATTCCCTACTGCTGCCTCCCGTAGG
+
32)&)7.-642:037-/0027/.,3/.(/-)))++2:-4-(#($$$'&()0-.4.0',.+.0:29..67;45,1()%*/),&)*35/-.-0055:7710253;:/4/-,+''&'&.)3-().(+447:5244/1024:;:22212:7551/-2(*,,,-..5/5-/,-.6148.202455341;11&-+%'+01;:3--3864/,)/0-36988-%%,6+3;93,16</(*2+42509/0-)&%+-)0:3/17621244;;;92:/'(++)..+--,)')),+)-../5:3:,/6-,55122228;800287781;:)+/4/6//-1(-*)2)-/;8::9:967:8541464,--00580,'(&.),--/72//)&),-05+-*2-*+/14546:,1,:72-0,1(''1(0)(*,+.01579611125.787;929;676-,-1,491223443300&2)+)*)++//02:7:9932)++)'&'(&)$'''(')+%()%*%),'2%+2/153/5%&-60'.*-1/<876,-.,,*,(+2*.00'2+,(01/62*/1-..649452:70**--7861:;63923/06788.-.,-151224)'$(&&*)/.54262518.-*).&(&+/7.299)+*5470*)$('(,)&+.,.11.011035%)+645966,23.,,,)*+0/04,0))*/+-,8/,.48++)&(,:/5,8:87'(*(+*(-0+30.)*(*.3/+++3730221732-,,4.35667535:3678814353633(3&.0146668<9:986-301'+/*1,84)((*+*()+-...-,-++,)'+(./,.'22/-13*)(0,,-.+''&(*9+02173'6642;;2034()(+35-.,)')*17-05;3'/(''%026773:1+/(-)$%)/:63416/1/-20.,-%-,294,(&$%-(0,*(,-22130*&)-*.,()**/0,2;1/367:9;80223./+))*1,-8:410///*)-*1.25:68:8/-3+()-.((($&('/1&$)1/))3871-0,64:;;67;4/10105782:22243221'694/<;,6::2-300910.378.9,3--,00,+7(+,++42./-.'
@f227f4ba-129f-482f-a1bb-2a4e977fa44b ch=148 read=62347 start_time=2019-12-13T04:49:46Z barcode=BC01 runid=2c9cf7bc05858273f10e7d7ec552fc0bd742dc3e
CTCCACCGGGGAGGCAGCAGTAGGAATTTTTTCGGCAATGGGGAAACCTGACCGAGAGCAACGCCGCGTGAAGGAAGAAGGTTTCAGTTGTAAACTTCTATTTATAAGGAAGAACGGCGGCTACAGGGAAATGGTAGCCGAGTGACGGTACTTTTATTAGAAAGCCACGGCTAACTACGTGCCAGCAGCCGCAATACGTAGGTGGCAAAGCGTTATCGGGATTATTGGGCGTAAAAGAGGGGCGAGGCGGCAGCAGGGGTCTGTGGTGAAAGCCTGAAACAACTTCAGTAAGCCATAGAAACCAGGCAGCTAGAGTGCAGGAGGGAGGAGGATCGTGGAATTCATGTAGCGGTGAAATGCGAATGTGGAGGAACACCAGTGGCAGAGCGACGATCAGCTACAACTGACGCTCAGTCCGAAGCGTGGGGGGCAAATAGGATTAGATACCCTAGTAGTCCACGCCGTAAACGGTGAGTACTAAGTGTTGGATGTCAAGGAAGTTCAGTGCTGCAGTTAACGCAATAAGTACTCCGCCTGGAAATCAGGCGATTCGAATGAAACTCAAAGGAATTGACGGGGCCGCAAGCGGTGGAGCATGGTTTAATTCGAAGCAGCATGAAGAACCTTACCAGGTCTTGACAGCCTCATAAAGGCTCCAGGATGGAGGATAGCTATATGAGATACAGGTGGTGCATGGTTGTCGTCAGCTCGTGTGGTAAGGATGTTGGGTTAAGTCCGCAACAGGCACAACCCTTATCGTTAGTTACCATCATTAAGTTGGGGATCTAGCGAGACTGCCGGTGACAGGCTGGAGGAAGGCGGGGATGACGTCAAATCATCATGCCCCTTATGACCTGGGCTGCACGTGCTACAATGGATGGTGCAGAGGGAAGCGAAGCCGCGGGTGAAACCAAAACGCCAAAACCATTCTCAGTTCGGATTGTAGTCTGCAACTCGACTACATGAAGTTGGAATCGCTAGTAATCGCGAATCAGCATGTCGCGAGTGAATACGTTCTCCGGGCCTTGTACACACCGCCCGTCACACCACGAGAGTTGATAACACCCGAAGCCGGTGGCCCCTGCCGCAAGGAAGGGCTGTCTAAGGTGCAGGATTGATGATTGGGGGGTGAAGTCGTAACAAAGGTAACCGG
+
++1)(+)098().1.(//+/2/0&,(32<88+,-656:5447*)0+13)*,5:1+'&(+78735;.---'%(((--,.4,+-+(*&++1,,36,,/8.0$.2**//(.-/70244&.)).+*+,+/)''*,./540-.2('()*/0(&%#%++.('+))$*)((--&()&,.5412/226786-0-*+1,,-(/-./558.9/0;925(+--921.2(-,%+(&-(789763:43'&%++(++&%2*..5/(10,&14.+.73*,545///'),-)/-%+020042(,-4;/7:13/.-13/368;-,+,+2.,//1832/).1)(++(+513-+)%&-%7()&('(*,.188618,())(',/&)*.,--,1-04;34/0+)'''('*+***)'$$%(&(+1...26/,0000,1&$()'),,+/2.-+--473'59160-),-/1;*+1(114/8/-/3:9',*70.*'(&+$*&'(.&'(//80906-,'('&&&&--79(/01335745320-+*-.(()1)-,--6;356,,&,+'(*$*%$&'*.*)'**.-6/-;::4-+**+0-55,*03++($%%%(((010.(-)),/*8;:4:9<9),+()/(/$$.29//50*0)(,-*)..././-,*#%&)&)(23,**1.6*+*)))1.*))+566655626887997:438339/,.//2929./0,+,(+**-&2''$&'$%+74797<.6/.7373286+.028//-,',)%.1/1856762;0//;239161-.0.0*--)03.('(-,.0/01239848&4.473*''+./60..%'+1-,:;1351574797625546934.633.+100025:27-+..&/),+,./--,2--61/1.+../-.'*,(+(&'$(+)0821+(+*-,3*&%24+).$%%2:;:788:;919-044:-,)9((***310**)'*,-7661*-,,,.1+..-(-,/.$(+%+)0+,,))..:6830234420')(&(&)*767957:5-4)*'$%%('(++,,.,.6/080,--+0/02)..*)()4;+,,-26+++)&(1+/42.+(&)''&($''&)+0,/+,((*../1510-,(),()/0-50-../.12*()'&$*)/701158::89;/,1.6;8585
@eee98d0d-09c5-4886-a56e-648e4e071fe1 ch=13 read=40159 start_time=2019-12-13T04:49:44Z barcode=BC01 runid=2c9cf7bc05858273f10e7d7ec552fc0bd742dc3e
ATCATGCTTCGTTCAGTTACGTATTGCTGGTGCTGAAGAAGGTTGTCGGTGTCTTTGTGTTAACCACCTACTTGCGCATCACTCTATCTTCCGGTTACCTTGTTACGACTTCACCCAATCATCGAAATCCACCTTAGACAGCTCCTTCGCGCGGTTGGGTACCGGCTTCGGGTGTTATCAACTCTCAGTGGTGGAGCGGGCGGTGTGTACCAAGGCCGGAACGTATTCACCGCGACATGTGATTCGCGATTATAGCGATTCCAGCTTCATGTAGTCGAGTTGCAGGCTACAATCCAGACGGGAATGGTTTGGGTTTTATCACCTCATGGCTTCGCTTCCCTCTGCACCATCCATTGTAGCAGCACGTGTGTAGCCCAGGGGTCATAAAGGGGCGTGATGATTTGACGTCATCCCCGCCTTCACTCAACTTGTCACTGCTTGATCGCTAGAGTCCACAACTTAATGATGGTAACTAACGATAAAGTTGCGCTCGTTGCGGGACTTAACCCAACATCTCACGACACGAGCTGACGACAACCATGCACCACCTGTATCTCCTTATAGCTATCTCTCCATCTCTGGAGCCTTTGTAGTATGTCAAGACCTGGTAGGGTTCTTCGCGTTGCTTCAGATTAAACCACGCTGCTCCACCGCTTGGCATTTAAATCAATTCAGCTTTGAGTTTCATTCTTGCAGACGTATTACTGCTCAGGCGAATTACTTATTGCGTTAGCACTGCAGCACTGAACTTTGACATCCAACGCCAGGTACTCATCGTTTACGGCGTGGACTACTAGGGTATCTAATCCTATTTGCTCCCCACGCTTTCGGGACTGAAGGCGTCAGTTGCAGGCCAGATCGTCGCCTTCGCCACTGGTGTTCACTCCATATCTACGCATTTCACCGCTGCGCAGATTCCACGATCCTCTCCTGCACTCTGGCTGCCTGGTTTCTATGGCTTACTGAAGTTAAACTGGGCTTTCACCACAGACCCTTGCCGCCTGCTCCTCTTTACGCCCAATAATAATTCGGATAACGCTTGCCACCTACGTATTACCGCGGCTGCTGGCACGTAGTTAGCCGTGGCTTTCTAATAAAGTACCGTCCGCTCGGCTACCATTTCCTGTAGCCGCCGTTCTTCCTTTATAACAGAAGTTTACAATCCGAAAACCTTCTTCCTTCACGCAGCGTTGTTACCGGTCAGGGTTTCCACCATTGCGAAAATTCCCTACTGCTGCCTCCCGTGAGGG
+
"""&'',0511388%7492330007-23::;99983/++'),,1()))0+341/33-/03;31/.&)/,&,.--'%%#$%#''*6565484427/9-.416+03'-,,08;7+0,+,/02/00%/'').&%('*)+-0.(,./7.-4-())++-4.('$)')2/1+,2/&44.,)--.8.***,-2(+.+..1&&)1196/05302,0+,**-/523-),,/2:9-8,*+0024675722123:71560*3'&$&&*,/1.))%-052466999;9/,/4/'($+,-0246:/8*%*'+')&%'%-106:)+0/;8+'&&&/315''*-))4.011:/7.-/140-052:8//49,--.0.0/*+,++.)))*)()$(*)')((+..-)--'%&%(+,/-542.014336.<45-,/4652))(3(0*,6.00,+(($%%(&,+*,44.12421(++3-./210,,,+.-04117750'/3/())0/0377846712,65,*,+/+4.+*-+34462)+,&--.++35555699:50560/-,,051481-+*./79-5---0122--+)+*.//032223/,,/*(1,')*(&'*.-./.+522*.'%''/11/))*,01/..''-6.(%')).6189)-)())),0-*0.,))&)&&%''%%$&-5/86:8(%')/.)*/181202854556+-56'+%%&(),$)*-+0::16/2+(),+,0112.9*+$(%&*&'',,-761*0-*5,*(+(*,*0'.$&$%&++11898:;271/$%(..449;575'34/2/*,-340182121,/:1-/-878-(+*,2962-86/'&+'/'.+685/8/:(*',*)())-..499840-1,+0926765656<8+--1/13499:685763<;008:-.*'))*$((*6,+*+*2.6()+866650+--0+)0/.)-'(.72:60-'**/*/+)*31&-)*-2,&(&&)5..8632683534668)(,(-'&-1+-.-3310672/3*1-(,0*,/)-//58)7/6252.-/1)05,.5144061621:<726212:9:16-(-)*+-,3,)),*%((&(+)&')-,.63-1(28434&$&*,'-'+'02+4;039674224513677,)%%(''+,++616.+/,*/62+-.922)'/621:;:;99<80164451.'++,/,())&-204.'%545.:51(%-*)490+),,*1+-*1,**00//0/00..:2..%$')%
@14d88539-3e3d-4b73-8c95-55704166391a ch=116 read=108545 start_time=2019-12-13T04:49:55Z barcode=BC01 runid=2c9cf7bc05858273f10e7d7ec552fc0bd742dc3e
CTCTACGGGGGGGCAGCAGTAGGGTACACTTCGGCAATGGAAACCCTGACCGAGCAACGCCGCGTGGAAAGGTTTTCGGATTGTAAACTTCTGTTATAAAGGAAGAACGGCGTACGGGAAATGGTGGCGGTACTCTATTAAGCCACGGCTAACTACGTGCCAGCAGCCGCGGTATGCGTAGGTGGCAAGCGTTATCGGAATTATTGGGCGTAAAGAGGGCAGGCGGCAAGGGTCATGTTGAAAGCCTGGAAGCTTAACTTCAGTAAGCCATAGAAACCAGGCAGCTAGAGTGCAGGAGAGGATCGTGGAATTCCATGTGTAGCGGTGAAATGCGTAGATATATGGAGGAGCACCAGTGGCGAAGGCGACGATCTGGCCCAACTGACGCTTAGTCAGCAGCGTGGGGCAAATAGGATTAGATACCAGTAGTCCACGCCGTAGACGATGAGTACTAAGTGTTGGATGTCAAAGTTCAGTGCTGCAGTTAACGCAATAAGTACTCCGCCTGAGTAGTACGTTCGCAAGAATGGCTTCAAAGGAATTGACTGGGGGGCCCGCACAAGCGGTGGAGCATGGTTAATTCGGGGAAGCAACGCGAACCTTACCAGGTCTTGACATACTCATAAAGGCTCCAGAGATGGAGAGATAGCTATATGAGATACAGGTGGTGCATAGTTTGTCGTCAGCTCGTGTCGTGAATGTTGGGTTAAGTCCGCAACGAGCGCAACCCTTATCGTTAGTACATCGTGGGGACTCTAGCGAGACTGCAGTGACAAGCTGGAGGAAGGCGGGGATGACGTCAAATCATCATGCCCCTTATGACCTGGGCTACACACGTGCTACAATGGATGGTGCAGAGGAAACTGAAGCCGCGAGGTGAAGCAAAACCCATAAACCGATACTCAGTTCAGTTGTAGTCTGCAACTCGACTACATGAAGTTGGAATCGCTAGTAATCGCGAATCAGCATGTCGCGGTGAATACGTTCTCGGGCCTTGTACACACCGCCCGTCACACCACGAGTGATAACACCCGAAGCCGGTGGCCTAACCGCAGGAAGGAAGGCTGTCTAAGGTGGGATTGATGATTGGGGTGAAGTCACAAATTCAACCCGG
+
**/)'*(+/,2+**+10+06'+'''*+'),4.2952:22.(/-/;/)()9,6/.3586228229)*%(''',4:7946.*;)+,9:222:47.20(+340+6-9679.4-*-&()(0(*/)(,(&$%%%''*....*1,6-37.,-47322834)312148/1/..425/9-.3*&123-0--480/+')/0;2/2%/$%(&&*2/7545515(&&000.,9;,+*''-+234/$/+*,*,+(')+')()+(*+///)+1*%.001*/200/+&-+-<67952.24.-../::43.(+*.53687;:,:+9*-1112432.30311.0;+*+;99434522(,1,+3+)0/0262561:1&&-)0-02565651516/''&'-..-'&'')-/1'))&,,.-/,*+,/9:1+.9.-7.-/3/37%().338,*+,;;702')++00)%%''))-05662:39/1004.73//955477888862323226769761.0()),+-01--&'*,656879;914/*+074+%%&+++7.-,-.21(&&%16859*:5+'+')%*)+/1436-1+*+.(67()0)()-0)-+),1160+**().02039(*+,,03.//0.+%&'-.094*53:,*)*+-.;;2+**)/83-1103/3775997956857:;8878'629*+/6457.024712.-*)+*',/6793:53:574279-/5/7)*)--5.1/:4.4123433&$,%.-0.&.%+1864//(&+.00.**'&(**53568712248///-0-0.1550/1056,,)*0+*/::9363-86-+4023264330**''()(+,-.410/0-://751.)*04.-),*(,&'$&,,*1;3/'(.())0.)+1;:2591,216620../+//2,/2--%**.)*.1677321.120,**)*,-0.51//603.138732*-)/++,..+-0-3)).2388:99/775686673663/4/.31-0,*-122414854;02586767-,-($%&'+,1011/6.++4/28534/1,*+05621+,*,/--,&%%))//66514-3.5<0-/.)**,*0.01,%''**'&&%#')&,+)*//6+.+
@47fe2040-b772-4493-bbac-c58757777328 ch=9 read=23662 start_time=2019-12-13T04:49:54Z barcode=BC01 runid=2c9cf7bc05858273f10e7d7ec552fc0bd742dc3e
TCACCCCAATCATCGGCTTTACACCTTAGACGGCTGGCTCCCGAGTTACCCCACCGGCGCTGGGCGCTTCCGACTTTCGTGGTGCGACGGGCGGTGTGTACCAAGGCAGACATTCACCGCGGTATGCTGACCTGCGATTACTGGCGATTCGACTTCACGTAGGCGAGTTGCGGCCTACGATCCGACTGAGAGAGTGTTTCTCAGGTTTGCTCCACCCTCGCGGTATTGCTTCCGTCTATTAACTCCATTGTAGTACGTGTGGCCGGGTCATAAGAGGGCTGATGATTTGACGTCATCCCGCCTTCCTCCCCATTGTCTGCGGCAGTCTCTCATAAGTTCCACCCGAAGTGCTGGCAACATAAGATAGGGGGTTGCGCTCGTTGCGGGACTTAACCCAACATCTCACGGCCACGGGCTGGCGACAGCCGTGCACCACCTGTTTTCTGGCTTCCGAAGAGGAACTATCTCTGGATTCTGTCCATCATGTCAAAGACCTGGTAGGTTCTTCGCGTTGCGTCGAATTAAACCCGTACTCCCACCGCTTGTGTAGGCCCCGTCAATTCCTTTGAGTTTCAACGCGGTCGTATCCCCAGGCGGGGTAACCTGCGTTAACTCCGGCACCAGAGGGTCGATACACTCCTACACCTAGTACCCATCGTTTGCAGCCGGACCACCGGAATTATCTAATCCCGTTCGCTCCCTGGCTTTCGCGCCTCCAGCGTCAGTTTTCGTCAGAGAGTCGCCTTCGCCACTGGTGTTCTTCATATCTGCGCATTTCACCGCTACTACTACACTTTCCTCTCCGATACTCGTTAGCGGTTTCCATCCATCACGAGGTTAAGCCCCGAACTTTTAGAACAGACTGACCAATCCCGCCTGCGCGCGCTTTACGCCATCGTTCGAGACAGCAGCATACCTACGTATTACCGCGGCTGCTGGCGTAGTTAGCCGTGGCTTTCTGTCGGTACCGTCAATCGCTATTTATTCGCAGAGGCCTTTCGTCCCGATTAACAGAGCTTCTGGCGAAGGCCGTCATCACTCACGCGGCGTTCTCCGTCAGACTTTCGTCCATTGCGGAAGATTCCCCTGCTGCCTCCCGTAG
+
602/97/.1122:;26,+++'(),*.*'*4123/0,3--16*(&(+4)23/)*1,/0)#%'*31/%+06082336;9013565*()')158543310,*#%')*0-)$&&%%(-,05325-8333637.--3-/0.)0++-0)5,,+8-1)++273-./0.6954-,3-++)01.*)-00/4)%(00++')(%+.-/73--1$20.7/./0/6,37-*834,21+2-(+9588*+833/./.,.762290/%02243/,+'())'-300%%&.)%*&'*+-/1757:2---.2370:7,,8:8977,.+''%)*)+54**'&'*(33/.,-&&'*-36/)',())-2./19-:--840)*-4)-0.246,*+/,09:::-6,,-396+$%%.+040+*,//10.+**&&%#%''&'$,(535,.%3+/3/0+,-',0.12;0+,++52280,(.*'&)*(++//-,+)('+$6*423457342+)&***/)*0.962756/02,).*'()+,5++,..*-'0'11013%&,(+*-2&&/-))-,+,-('/43899-69/+/-2/-34,+/3;**(&&)+-410%'%(/8;.,487(2.$&$#,)/-..*5*6+/06..+(((*+,+4.0334,)($&)24.-0-03-*(+./33,-26397*.+*2)*/''&$'&%$''+0,.,)./-1**(,20./031**-5/291+0112520)*-1458&50;;2184:))+&%-.44983:3*+,,.01/57:;6640(),/43(50203<92379336,/+&&&$&$'/46,001.01./,)()(()5/..).,54/0,02/*.-(/+'(-,7/9-511())3/0::311398/10////1;6;513)*287330.+-(*/5.*.*1(%#))354(((201%.&$'%&'*2,0255.0,%*,+./944355342,*'-/90-/6,---*-50*)(,4+600189:9;;99)*(()+-2445*/**'('-.+0-*+-,75..341-2)**0115+')''$''*4397::9:83653')*/,-++*0(/5657878874:82186/.31*,.006.-2/081'%%*//38792)'('*
@f359d4be-0556-4221-b39c-7b3559d2ae3b ch=33 read=62757 start_time=2019-12-13T04:50:07Z barcode=BC01 runid=2c9cf7bc05858273f10e7d7ec552fc0bd742dc3e
CTCCTACGGGAGGCAGCAGTGGGGAATGTGCACAATGGGCGCAAGCCTGGTAACCATGCCGCGTGTGAAGAAGACCTTCGGGTTGTAAAAGTACTTTCAGCGGGGAGGAAGGGAGTAAAGTTAATACCTTTGCTCATTGACGTTACCCGCAGAAGAAGCACCGGCTAACTTTCAGTACGCTTATGCGGTGGTAATACGGAGGTGCAGAAGCGTTAATCGGAATTACTGGGCGTAAAGCGCACGCAGGCAGTTTGTTAAGTCAGATGTAAATCCCGGAGCTCAACCTGGGGCTGCATGTGCGGAGTCGGTAGAATTCCAGGTGGCGGTGAAATGCGTAGAGATCTGGAGGAATACCGGTGGCGAAGGCGGCCCCCCTGGACGAAGACTGACGCTCCAGGTGCGGCGTGGGGAACCAAGCAGGATTACTTAGATACCCTGGTAGTCCACGCTGTAAACGATGATATCGACTTGGAGGTTGTGCCCTTGAGGCGTGGCTTCCGAATAACGCGTTAAGTCGACCGCTAAAGGAGTACGGCCGCAAGGTTAAAAACTCAAATGAATTGACGGGGGCCCGCACAAGCGGTGGAGCATGTGGTTTTAATTCGATGCAGCACTGAAGAACCTTACCTGGTCCTGACATCCACGGGAAGTTTCAGAGATGAGAATGTGCCTTCGGGACCGTGAGACAGGTGCTGCATGGCGCAATCGTCAGCTGTTGTGAAATGTTAGGTTAAGTCCCGCAACGAAACAGCACTTATCCTTGTTGCCAGCGGTCGGCCGGGAACTCAAAGAGAGCTGCCAGTGATAAACTGGAGGAAGGTGGGGATGACGTCAAGTCATCATGGCGCCGACCAGGGCTACACACGTACCACAATGGCGCATACAAAGAGAAGCGACCTCGCGAACAAGCGGACCTCGCAAAGTGCGTCGTAGTCCAGTTGGAGTCTGCAACTCGACTCCATAAGTCGGAATCGCTAGTAATCGTGGATCGAATACCGGTGAATACGTTCGGGCGCGCGCACCGCCCGTCACACCGTAGGAATTGGAAGGTTAAAAAGTAGGTAGCAACCTTCGGGAGGGCGCTTACCACTTTGTGATTCTTGACTGGGGTGAAGTCGTAACAAAGGTAACCAGCGGAAGATATTTTTTTGACAGGCAAAGTAGGTTAACACAAAGACACGAAACCAACTTTCTTCAGCACCAGCAATACGTAACTTTGCA
+
.+0*'$%+..),3.-332397:6)--+%.)*-2092-40.*.4:47:32+(()(,-443-/0)(%%%&*').*&,2205+;808/.,5:---..198/(***/3+(0/./-6,()),7.*--6.22633;2.00/.414460:0/7:,**),2.%.((*776).*),'&'''%&&)$'%%%$$$%'**('$((.+-0'-%'&%%&$%%),.130.-*,(2*010-/;::68698<801//(-*/0.42%5.6,.1653/37./2511,*0'+3+-/&():977723/6256445.0&%$&&&%&&&&'(&%,*-..*(5+*(&'-49-45,+44956111132.44)'('.,4::23/+,*(()),3/650486,'1)(%&'('0-0000.40:(+8:990*,+..+24*,&2,1+'+).0*-)'%('+,76189.1253+0122/0+*9-/9:.5)%%$&*+./-+,++,--.21:56659--1&&030498..8-4')'0(())**-,9/2-324077/1,,*)('&&''+'/21-.-,)--4/<:0/721.7.-,,)2,75944940/3/*,-0/20307985)....)*--4:;,/70:9203'33)2()&(/7*,41&)'(/864606'')'(-75+,//2)%&(+9875/../065/18203367594,1,/,0.602236((-.386//+,*0.*(*()'),0%.)'))0--,.33+*/1'04-:-1)+*3((+587((($'+()'(/*--.$$&&.:01:5576:56.3/5,2.&((&*+1(&%&'*+465+'((*235<:433/*-+/5.2/.47-4888:201)*)+069977/,)',,&&'**+-..-,,()$'''')&()-3/.76560/.,23)()'++')899:242,))'(/5/02,*.()-&&-5.,.//-,--0///3*%**,&-'&*-/&.('+,42,2213-,'4).0'-*-.7*,,0013:563748442$&/.20+'))(+8/-.-064&220/2.001115-381/3433//)&'%()')*+,,,/,+/-)2.),&(),,*,',,0.%).1.92,-2+3372;1280-45,+/..4-*-**+34243+++-0$),014987;+/012993'*(+/,3.046879895./1152665:3-2//,-100020-4.),/*,$%%#$#($&-0*(-031200181&.+6,//4574(%&$%&%
@6df26c1d-4688-45a9-8dab-0740d7a40e9b ch=212 read=56953 start_time=2019-12-13T04:50:04Z barcode=BC01 runid=2c9cf7bc05858273f10e7d7ec552fc0bd742dc3e
CTCACAGGAGGCAGCAGTAAGAATTTTCGGCAATGGGGAAACCCTGACCGAGCAACGCCGCGTGAAGGAAGAAGGTTTTCGGATTGTAAACTTCTGTTATAAAGGAAGAACGGCGGCTACGGAAATGGTAGCCGGTGACGTACTTTGATAAGCCACGGCTAACTACGTGCCAGCAGCCGCCCGGGTAATACGTAGGTGGCAAGCGTTATCAGATTATTGGGCGTAAAGAGGGCAGGCGGCAGCAAGGGTCTGGTGAAAGCCTGAGCAACTTCCAGTAAGCCACAGAAACCCAGGCAGCTAGAGTGCAGGAGAGGATCGTGGAATTCATGTGGCGGTGAAATGCGTAATAGATATATGGAGGGAACACCAGTGGCGAGCGAACGATCTGGCCTGCCTGACGCTCAGTCCCAAAGCGTGGGGAGCAAATAGGATTAGATACCCTAGTAGTCACGCCGTAAACTGATGAGTGATTACTAAGTGTTGGATGTCAAAAGTTCAGTGCTGCGGTTAACGCAATGAAGTACTCCGCCTGGGTAGGTACGTTCGCAAGAATGAAGCGAGGAGATTGACGGGGGCCCGCACAAGCGGTGGAGCGTAATGGTTTAATTCGAAGCAACGCGAGAAAGACCTTGCCAGGTCTTGACATACTCGCAAAGGGGCTCCAGAGATGGAGAGATGGCTATATGAGATACAGGTGGTGCATAGTTTGTCGTCAGCTCGTGTCGTGAGATGTTGGGTTAAGTCGCAACGAGCTGCTAACCCTTATCGTTAGTTACCATCATTAAGTTGGGGACTCTAGCGAGACTGCCAGTGACAAGCTGGAGGCAGGGATGACGTCAAATCATCATGCCCCTTATGACCTGGGCTACACACGTGCTACAATGGATGGTGCAGAGGAAGCGAAGCCGCGAGGTGAAACAAAACCCATAAAACCATTCTCAGTTCAGTTATGGTCTACTGTCGACTACATGAAGTTGAATCCGCTGGTAATCGCGAATCAACATGTCGCGGTGAATACGTTCTCGGAGCCTTGTACACACCGCCCGTCACACCACGAGTTGATAACACCCGAAGCCGGTGGCCTAACCGCAAGGAAGGAGCGCACATCTAAGGTGGGATTTGATGATTGGGGTGAAGTCGTAACAAGGTAACCGG
+
,*2$&%24/152/21.0531)-+-9;104;91:1083*(.2*31,,-08550.1(-*36//0/1401442./-*0/90//)0+.41349--8-831/2-02;*))+.3575,4+*,..43-,+1,,7863224&24336175148.(*/23+364637112633.,)$%',,/---7-,,)('(('''(,614-.,+2,+**(.217214'(%*&%*(2554014:,'%*0,--144-70-0655-97423/,*,.3*)+1/,+'(#''+1.-'./*-*.+''($*--,/('/000&+,,)*,+.1*14+)%+1284-.+&*'+-,&'(''+*,1.1/9:/../+($%&)05351589**5+/:5-1+*')))).//1*(*3.-/,***-5*)+(),02.2-7),/0,)&))),.**)+(')+878/&11*./,,-/'0:,,)+)(')*')+/56866&+#('2('**%',((+.*'(('&)/221(1,13.,)*4;14622221)+200,2++,)($*(#(#')05/478/(')')%%%++010$(%((*1-,))'&'&*+'$&4-75769;;1/6-+,255:471365,+++'/&')386<:26595.)')*18753/.$(*,++0525*17&*,.+1--,7-/+//0/222'*0-0,.:(''()+,91.)''..186467422+,2,-4+5..4985333'-/5++44765*+-0099678788969:67900*)/,+'''$&,&1..++&#$%*&'%&(.*.1033..154578::0:0:/39449;,13331)++'',,.5)54236675490023,,+(&)224-56761-03<8112::8946;9+-7.*((,((+3366820*%'*+778692<33;6743556*+(**,.+.&)+)4-''.)*&)*26).0:9+07*'+-6803;9:<968&)+88(//3'+,422.$(%%-+,****+./.20*-()',,..*+.*3-/512-0.4/.**&+*5454-2%)+20:88968;76822*,-,,.02./-.-0957:2035,-,/.'+*--*2,,,/,.(,*(&()'/4'222734.0689-+--+.0---&*))-*)-),+/)2+.165(/-'&-.0*.*&,.1+-1,+,//477746*5,384871
@bd1bebc2-3b37-4c3f-9fdd-b857cb475e79 ch=97 read=94218 start_time=2019-12-13T04:50:02Z barcode=BC01 runid=2c9cf7bc05858273f10e7d7ec552fc0bd742dc3e
CTCCTAGGAGGCAGCAGTGGGAATATTGCACAACAAGCCTGATGCAGCCATGCCCGCGTGTATGAAGAAGGCCTTCCGGAGTTGTAAAGTGCTTTCAGCCCGGGGAGGGAAGGGGTAAAGTTAATACCTTTGCTCATTGGCGTTACCGCAGAAAATACCGGCTAACTCCGTGCCAGCAGCCGCGGTAATACGGAAGTGCAAGCGTTAATCGGAATTACTGGGCGTAAAGCGCACGCAGGCAGTTTGTTAAGTCAGATGTGAAATCTGAGGCTCAACCTGGGGCTGCGTAGGCGCACAGCAGTCTCGTAGAGGGGTAGAATTCAGGTGTGGCGGTGAAATGCGTAGAGATCTGGAGGAATACCGGTGGCGAAGGCGGCGGACGAAGACTGACGCTCAGGTGCGAAAGCGTGGGAGCAAACAGGATTAGATACCTGGTAGTCCACGCCGTAAACGATGTCGACTTGGAGGTTATTGCCCTTGAGGCGTATGGCTTCCGGAGCTAACGCGTTAAGTCGACCGCCTGGGGAAGTACGGCCGCAAGGTTAAACTCAAATGAATTGACGGGGGCTCCGCACCAAGCGGTGGAGCATGTGGTTTAATTCGATGCAACGCGAAGAACCACCTGGTCTTGACATCCACAGAACTTTCAGAGATGGATTGGTGCCTCCAGGGAACTGTAGGACAGGTGCGCTGTGTCAGCTCGTGTTGTGAAATGTTGGGTTAAGTCCCGCAACAGAGCGCAACCCTTATCCTTTGTTGCCAGCGGTCCGGCCGGGAACTCAAAGGAGACTGCCAGTGATAAACTGGAGGAAGGTGGGGATGACGTCAAGTCGTGGCTGACCAGGGCTACTACGTGCTACAATGGCGCATACAAAGCGACCTCGCGAGAGCAAGCGGACTCATAAAGTGCGTCGTAGTCCGGATTGGAGTGTGCAACTCGACTCCCATGAAGTCGGAATCGCTAGTAATCGTGGATCAAGGAAATGCCGAGCCGAATACGTTGAGCCTTGTACACCGCCCGTCACGCATGGGAGTGGGTTGCAAAAGAAGTGCATTAGCTTAACCTTCGGGAGGGCGCTTACCGCTTTGTGATTCATGACTGGGGTGAAGTCGTAACAAAGGTAACCGG
+
,-07*)*)')2,--,%)+).),+.(/-,-,-0,+-5-3:11-00++*4+.0*48))4442.+-,-.*-,,32,3+*&0,(*5//07:1/-(-.66-*+2)+)24+(-1),*,-.,+1;5,-111//3038.,345)1)0&5010&((&((&*)%%#%',+2/0/4//29.0747..,'-6002.6-1.--94,+&)(/3:76982806/2.23//.))+.447746:3+,0,&*'(''35%35;71/:16.5877984-&(,-))&&%0)743132424*+$(&$)(**)&&$'$$$&'$)')/1580/%228/++*.-5,4'*4652'534;:6795/+-.-+)**,25481-+/+6-(0)(*+-3+(**))'%&'$&%&(*)%,0,----235./:88732/..-16)..$(+;<86.-,'+-*+.7039+*500/35/-..7<:97810,,-.281/*&&5,233/:*0-,47*+*-'13/31%%),1221.,/+...6-++/-0433167/16:8581154&,(',,-,0/6(*,,-223282*.//;.-)'+-+612)*32)*-2**+'1&0)013:88,++,03201638:174;433558,-/./*'(('&)'&044::8855122120&(),344-08//&')-.490/3,./-.16-5('.3+*,,/-'$&(,,*03&&%&&++,((,)&'&(&)&*-)+03:9,,5-)35171.-.41*)01+2%'&))/14/8:6.73/79)7://:453.-,-2-)-2425.;6-512:0;,0/,.247380/2.--/63,,,59./4,/0.-*0502778:87765377-1&&%%'))-+-4555/.#&(''-03)4-;--81-//12431(''*.*+,,+00+)(&**0(+&1)-/1'(,73.0689::3667511+/&3((*%'-),+0,,0100(1,.4*&'#)))*.04143623/%%$)..00:7565-&'%')'(*&-'&%$.*')83.1)*'&$02''/+.)0.13023-.3/.(%%$)&--(*++30/;01182*&'*''$%&,++*,..6/561730:2.,4001519003*(/.*)3235:7246462,/5/-/15.//-*+-/45--6049690:
@ab310a89-caa8-4179-89a2-a881010e2be6 ch=112 read=115811 start_time=2019-12-13T04:49:59Z barcode=BC01 runid=2c9cf7bc05858273f10e7d7ec552fc0bd742dc3e
CTCCTACGGGAGGCAGCAGTGGGAATATTGCACAATGGGCGCAAGCCTGATGCAGCCATGCCGTGTATGAAGAAGGCCTTCCGGGTTGTAAAATTACTTTCAGCGGGGAGGAGTAAAGTTAATACCTTTGCTCATTGACGTTACCCGCAGAAGAAGCACCAGCTAACTCCGTGCCAGCAGCCGCGGTAATACGGAGAGTGCAAGCGTTAATCAGGAATTACTGGGCGAAGCGCACGCAGAGCGGTTTATTAAAGTCAGATGTAAGAATCCCGGGTAAGCCTGGGAACTGCATCTGATACTGAAACGAGTCTCGTAAGGGGTGAATTCCAGGTGTAGCGGTGAAATGCGTAGAGATCTGGAGGAATACCGGTGGCGAAGGCGGCCCCTGGACGAAGACTGACGCTCAGGTGCGAAAGCGTGGGGAGCAAACAGAGTTAAGATACCCTGGTAGTCCACGCCGTAAACGATGTCGACTTAGGTTGTGCCCTTGAGGCGGCGTGGCCAGGCTAACGCGTTAAGTCGACCGCCTGGGGAGTACGGCCGCAAGGTTAAAACTCAAATGAATTGACGGGGGCCCGCACAAGCGGTGGAGCATGTGGTTTAATTCCGTGCAACGCGAAGAACCTTACCTGAGTCATGGCGGCGACATCCACGGAAGTTTTCAGAGATGAGATATTGCCTTCGGGAACCGTAGGACAGGTGCTGCATGGCTGTCGTCAGCTCGTGTTGTGGGAAATGTTGGGTTAAGTCCCGCAGCAGGCGCAACCCTTATCCTTTGTTGCCAGCAGTCCGGCCAGAGACTCAAAGGTGCCAGTGATAAACTGGAGGAAGGTGGGGATGACGTCAAGTCATCATGGCCCCGCTTACGACCAGGGCTACACACGTGCTACAATGGCGCATACAAGAGAAGCGACTCGCGAGAACAAGCGAAAGGACCTCACTTAAAGTGCGTCGTAGTCGGATTGGAGTCTGCAACTCGACTCCATGTGAAGTCAGAATCGCTAATCGTGGATCAGAATACCACAGTGGAATACGTTCCAGACGCTTGTACACACCGCCAAATCACACCATGGGAATTAGGTTGCAGAGAAATTAGAGTAGAAAGCAACTTCCCGGGAGGCGCTTACCACTTTGCTTGATTCATGACTGGGAATTGAAGTCGTAACAAGGTATGCCGG
+
122-*',$/1,.1/-11)*,%0*+-.+6-)+*(,'+%..,),45'../134570./4/4.*,*+.5564/1*+-*..618/*.5008**,6/+-,*+/71.'(),16''((&)*+57-/5+2*+-.-92-084)-**+5,8-+0;5.1+-*-(,1)*-6.).-+7.--41.1,10(&(''.--...+1+(&)&*)'%&+*,12-1-6.7/6/*(()(.5/662.(&&(('**.'-+-'(&'('30:8-594;513714860.+,',/-4+(,*)$'*&-/+,(*((+11010500/+'*()$()+*)*(((*.15&+)4,)&&+,0*2,,33.+,-.291*)-++-4954***+-1190.0++.+111-0..1/))6(3,5;2;8)+7;9:5/7-,-,,++,3472072-*'(/2./0579:*()*:;26-.%&*+-*,/653:*+4;:66.7*)*021.,28302.0,4833-.+%&-,2./.38,,*+))/-()&-(*)*)&0*),352133082/+-139975871+1+%&%''-,158/1*(..-2.112-.641.)'$'*+.(-&.19)72,&)&(,.*.,755,()*&*%*'--8637382/.2/663778//2++0131--//,.&%'*'*%&$''&&''*//.).'*$'(.<;65+*)*+,,+&*6)5)+8:756-:82428773+6-9,170009887719211,-()-23334560910.&/--*0+2*8(23194807/55++*)*().,.0304;9/9100+-6.+:/.410&+$-,2-3,4,'%&'--0-4/(+('&*/,7300/)-/.447--**)*&*&-20/799:99575/45483%(&,,67-%))'(*,-//-2420/)*&(%*),)+-'(*(++((+3433141)+''+&(+(**/),,+(,&,./(+,-3),.,.522,&)&44/(--/0/2356606*,)3,0-+-.0/11/***)($/017..*&%(-)*/,0/2140.*,2.1+5004330)+84(5-,.'/1&(+),.558532)--2(')&'*')')+/700-%&%&*,/./.6815,-+1-)-.0134+)+&('%*&'((('$%+-*&),,'&('&&.5/&&'((((*+18%,*7-*$('*,4;9761-0/,*)'$)%()**,.567680-+('&$%,+-/
@81dc8e69-edef-4538-9957-9e5333efa1c9 ch=10 read=29878 start_time=2019-12-13T04:50:16Z barcode=BC01 runid=2c9cf7bc05858273f10e7d7ec552fc0bd742dc3e
CTCCTACGGGAGGCAGCAGTGGGGAATATTGCACAATGAAACCCTGATGCAGCAACGCCGCGTGAGTGATGAGGTTTTCGGATCGTAAAGCTCTGTCTTTGGGGAAGATAATGGCGAACAGGAGGAAGCCACGGCTAACTACGTGCCAGCGCGGTAATACGTAGGTGGCGAGCGTTATCCAGTTTACTGGGCGTAAAGGGCGTAGGCGGATGATTAAGTGGGATGTAAATACCCGGGCTCAGCAGGTGCTGCATTCCAAACTGGTTACCTAGAGTGCAGGAGAGGAGAGTGGAATTCTAGTGTAGCGGTGAAATGCGTAGGGACGGACGCAGTGGCGAAGGCGACTCTCTGGACTGTAACTGACGCTGAGGCTCGAAAGCGTGGGGAGCAAACAGGGATTAGGTGCCCTGGTAGTCCACGCCGTAAACGATGAGAATACTAGGTATTGGGGTTTCCAACACCTCCGTGCCGCCATAACGCATTAAGTATTCCGCCTGGGAGTACGGTCGCAGATTAAAACTCAAAGGAATTGACGGGGACCCGCACAAGTAGCCGGAGCATGGTTTTAATTCGAAGCAACGCGAAGAGACACTACCTACATGACATCCTTGCATTACTCTTAATCGAGGAAATCCCTTCGGGGACAAGGTGACAGGTGGTGCGTAGTTTGTCGACTCGTGTCGTGAGATGTTGAGTTAAGTCCCGCAACGAGCGCAACCCTTGTCGTTAGTTACTACCATTAAGTTGAGGACTCTGCTTGAGACTGCCTGGGTTAACCAGGAGGAAGGTGGGGATGACGTCAAATCATCATGCCCTTATGTGTAGGAATACACGTGCTACAATGGCTGGTACAGGGTAATACCGCAGAGGTGGAGCCAAACTTCGCCAGTCTCAGTTCAGTTGTAGGCTGAAACTCGCCTACATGAAGCTGGAGTTACTAGTAATCGCGAATCAAGTGTCGCGGTGAATACTGCGTTCGGGTCTTTGTACACCACCGCCCGTCACACCATGAGAGTTGGCAATACCCGAAGTCCGTGAAGGCTAACCGCAAGGCAGCTGACCGGTAGGGTCGGCGATTGAGATTGAAGTCATGTTTAAAGGTAACCGG
+
,0641254;:,.4*(+*0155;;-/4/*/)%+*1/83-$*+(8').23365664632380-22.++++34/.+1-84204;672,/,0**-199996183/12)*(&*(&$(0/0/*)-,,,**,),(,/-0*4/.*),/035987)((((-0/-90,%,,,..7..62-,012181-0*&*,74-.095760-23,*.-338337:1:221.6.7.-7/676761/592..7*-45001+12'316.006569:/01;:7633091184*)()&,0*0/**&,/)*')*,/4/30/(+.9766882:831:3010,%%**'$$&'%'&($*,-5..-7.7031-..---0)3588687001115566423225+,1,)*3277:,).01<99,16**0/*()&$,81.187675641238:264;93212.+&*+'**,,,+0(*+1597)42',151204/8625886349.-*//210/507/57767;0197.)'%%**2197:00)&-+.0:97*5879,0,1-4.113..;846:21--/.)(*)-3*()(')(+-*-9;-175:4,1-+,822&&(+1+)%)5///,*+'(*--006679&''%(&-)((,-+0-1+-++(&)*'*/:2/8915:33765,4++,-,475598/.',)).3,+-.)#&)+13444540/.13+5.-'*.-1**)-/('//56+*211356855-5/001:10./6//167<82:21.3*-$6+4300.*&)(((&-2776978<,6*.&)('20,1--0*1.5:;0775798999;93215552)*)()-.06661,.1-.,.-),*+,3*+-,00.3-./74.4+*))%,*))+)&(%%'++249-,019;9.18,/16266544256,,#,&,((&+1-.47;32756862-+)++10-./4.%(+)*,101030/02330513--,)(+--28;:640.(*((-.437&-66/,1*))+.,/*+3:3895033'*).6480+*))495933,*%(/*((*')+767744.3./0,,+')-'''&$')(-*45.,++*+,-.%0./*9-,),&-&&*(&)*%($)0-/;--./032429
@8039cfed-6538-4ff6-8881-04504bf52f5c ch=212 read=56955 start_time=2019-12-13T04:50:10Z barcode=BC01 runid=2c9cf7bc05858273f10e7d7ec552fc0bd742dc3e
TAGGTTACCTTGTTGACGACCACTAATCATCAATCCCGCCTTAGACGAAGCTCCTTCCCGCTTGCGGTTGGGCCACCGGCTTCGGGTGTTATCAACTCGTGGTGTGACGGGCGGTGTGGCCTGAGCCGGAACGTATTCACCGCGACATGCTGATTCTACCGCCGATATAGCGATTCCAACTTCATGTAGTCGAGTTGCAGACTACAATCGAGCACTGAGAATGGTTTATGGGTTTTTTTGCTTCCTCGCGGCTTCGCTTCCCCTCTGCCATCCATTTGTAGCACGTGTGTAGCCCAGGTCATAAAGGGGCATGATGATTTGACGTCATCCCCGCCTTCCTCCAGCTTGTCATAGCAGTCTCGCTACCAGAGTCCCCAATAATGATGGTAACTAACGATAAGGGTTGCGCTCGTTGCGGGACTTAACCCAACATCGACACGAGCTGACGACAACCATGCACCACCTGTATCTCCTTATGGCTATCTCTCCATCTCTGGAGCCTTTATGGTATATGGGCCTAGTGAGTTCTTCGCGTTGCTTCCAATTAAACCACATGTACTCCACCGCTTGTGCAGGCCCAAATCAATTCCTTTGAGTTTCATTCTTGCGAACGTACTTCCTCGGGCGGAGTACTTGTATAACTGCAGCACTGAACTTTGACATCCAACACTTGGTATACTCATCGTTTACGGCGTGGACTACTAGGGTATCTAATCCTATTTGCTCCCCACGCTTTCGGGACTGAGCGTCAGTTGCGGGCCAGATCGTCGCCCTTCGCCACTGGTGTTCCTCCATATATCTACGCATTTCACCGCTACACATGATTCACATTCCTCTCCCTGCACTCTAGCTGCCTGGTTTCTGCGAAACTGCTGAAGTTAAACTGAGGCTTTCATACAGACCCATGCTGCCGCTTCACTCTTTACGCCAATAATTCCGGATAACGCTTGCCACCTACGTATTACCGCGCGGCTGCTGGCACGTAGTTAGCCGTGGCTTTCAATAAAGTACCGTCACTCAGCTACCATTTCCCGCAACAGCCGCCGTTCTTCCTTATAACAAGTTACAATCCGAAAACCTTCTTCCTTCACGCGGCGTTGCTCAGTCAGGGAGTTTCCCCATTGCCGAAAATTCCCTATACTGCTGCCTCCCGTAGG
+
&#*.,6,-304.,-)(((+-2/-+-526678.9.67*)5102--31((&$()832640*&(-&+,+719%,%'&&.)0,+051.1',&',,.,8.,,/+.59356/./+3.507++)+'('$$%*5,.,/03,813<789<67344345/00017+%(0-$'&(*.(*-14,)614)1(/17345323075211.6+,'(20.123/./()(,&'((+&.30567;;04263612:<7,),0../.0*,..*(+,'*,013++*,,*/..88:087+(*'*++/2100*,.0-3,&-*,,2326(,06,,1311324093,,368::9172/,077::6+-&)$)--000*)%'(%(1204+*0(*+&&%&(,21(0)(4-..6242/35,+--+.44)+.670;57676861:./.;940604--21+1/652..0)+.**./02599;94731-*+),/')-++.2457;6/877+663873.***-13476476+-+--5,''(&((.,,&'%)&&'(-/027997<:88745+22-+*&*)-2614;/1-/1)(+)+*'-40+/+&+-0%..-/+',)+--12:5,021-**-71/38;-0//0.-47+3,./81*+-(5472/%(*+(&$(*//2653&,((.03448:03:4,03;26./(+&)+)&/*($&)-1599375,''*''&(*15986660.+)+-5545917')*1;-)'*0/1*$(('16(.+88,-%&&*)(*1&10+&&')0.//02997:728;*563246.2530-./921/,-%'+23430.00111:30,-3,-1-.-.*)+'(10(+-182,./.05+,04)*+-(%()+(.4257196-)('&'(%&%$'/,6--3811&*'*)/+.49/.)&)++,7194),*+-./-&)1+1--/1/77-.066.730-16..6<8;5:40/03-2-,4.402&/*+712912-,*1-00:1:,*#&('(137-*,7.909../1)(/-1:0+,*(&$'(%&'+&./,,11.4;.41(#'&%%')/.48:589622)'(,+.,.0,')*1+.2;70,)-43+354858;:85:/),+,&-,1.900.3&',2/,.+(,0<42981*.0567.,034/929)'&%%'-,../18068+,502)
@6b3323a3-f6a1-4099-8277-784bf3a2899e ch=147 read=66741 start_time=2019-12-13T04:50:20Z barcode=BC01 runid=2c9cf7bc05858273f10e7d7ec552fc0bd742dc3e
TTGTTGCTTCGGTTCAGTTACGTATTGCTGGTGCTGAAAGTTGTCGGTGTCTTTAATGTTGCTTTCACCTGTGCTCTATCTTCCGGTTACCTTATTTACGGCTTCCCCCCAGTGTGGATCCACAAAGTGGTAAAAGCGCCCTCCGAAGGTTAAACTACCTACTTCTTTGCGGCCACTCCCATGGTGTGACGGGCGGTGTACAAGGCCAGGAACATGCCGTAGCATTCGGTCACGATTACTGGATTCCGACTTTAATGGAGTCAGAGTTGCAGACTCAATCGGACTGGCCTTTATGAGGTCCGCTTGCTCATGGTCGCTTCTCTTTGTGCGCCATTGTAGCATTATTGGCAGCCCTGGTCAGGGCCATGATGGCTTGGGCATCATCCCCACCTTCCTCAGTTTATCACTGGCAGTCTCCTTTGAGTTCGGACCGCTGGCAGCAAAGGATAAGGGTTGCGCGCTCGTTGCGGACCAACCCAACATTTCTGCTTTGAGCTGACGGCAATACGCCCTTTTCCTGTCTCACGGTTCCCGAAGGCATTCATCTCTGAAAACTTCCGTGAGATTATCAAGGCCAGGTAGGTTCTTCGCGTTGCATCCGAATTAAACCACATGCTCCACCGCTTGTGCAGGCAAATCAATTCATTTGGGTTTTAACCTTGGCCATCCCCAGGCGATCGACTTAACGCGTTAGCTCCGGAAGCCACGCCTCAAATTTAACCTCCAAGTCGACATCTGCGGCGTGGACTACCAGAATTATCTAATCCTGTTTATACACGCTTTCCTTTTACAATCAGTCTTCGTCAGGGGCCGCCTTCGCCACCGGTATTCCTCCAGATCTCTACGCATTTCACCGCGCTACGCACCTGGAATTCTACCCCCTCTACAAGACTCAGAAGCGCGCCGATATCAGATGCAGTTCCCAGGTTGAGCCTGAGGACTCATCTGGCTTAACAAGCCGCCTGCGTGCGCTGCGCCCAGTAATTCCGATTAACGCTTGCGCCTCCGTATTACCGCGGCTGCTGGCGCAGGTTAGCCGGTCTTCTTCTGCGGGTAACGTCAATGAGCAAGGTATTAACTGCTCCTTCCTCCCGCTGGAAAGTACTTTGCAACCCGAAGGCGCTACTTCGCACGCGGCATGGCTGTCAGGCTTGCGCCCATTGTCACAATATTCCCCACTGCTGCCTCCCGTAGGAG
+
%*('%%%%&%'&+')$,,../43'.0'012,%%'%&..)1172124533796;;*+,.0+$%%')(%)*&(&&*22570.3+./(+.-*381:.12-)(.*(,(*'*33*,,0,%')-/--(,,/*)*1--.0,+()*/2''*)(.4+0/3/3'.,*/2,),,3(()'%&'),.$')/;6-/0',()).0386.)')&(&'(&,-02&/.+-*&)#),,+%*)&+(&)'+'%&().+)*&%&&'.*+-(+0.((&)((&&','($(+,)+#(,+,12:360:3-))(()(+))*,%-(*./,-0/++++*(*((*+.02.0+.4.$+)+27;609***./)-.*0,*))%))1/),,('$&))-+)(&&(&%&%%(*(*&,54-94/,-154:53.2'(+91,010(*+,-&(*-.7)'(%%&,,)'))&'713-0+*'')+50*4-73//20/3-.+,&+*../9/./7,*%&$+,,,/0642)'$#%&)&'$&&+,+,,(-'(%%'%&%###$$)'((0020,-,13523(')(')*)'-1+560,/..542.091555*%''.)%+.*7.:7:020/+(1.;:9;;8903,&)121'(-.4-:725-*+)'(++23(,)'(1(-%%'$&%%%**)*,,42414:/,+.-45('%&%&')*-+&*..7*'+*%&$-'''*/0121/1.30'(+*0++/*3)-4(+,-522(&%'('*(4-45+''0135-10/+**+-90./5:445,35-'''(*(+.((*0277537)$%%'&*(++750*('%$%$&&')'(00/64669+10)&*)%+-+00-,.%&%'+5457,&&)&))343120-2364790.$')(.,4532+.+.540.-)/--,.0982/)**()*+-2127+&)(&'&),++($+,11'.*,')',707.((/..21)*0+#'%30.,+,+)+,*(''(10-,+(-1.4;.,*++-///2*/-02))/1.118+++..:29.,)0)'(&-*)080562923;/0,01777757/)0%+++8-)****+&'/)352312-10+-555552711*0364)2.+.+3'&0&-/87-814+86+)11/'(*'$(%(-5-%22/.4.(*))&)&(+&*1/;2/-/++,34776/+)&*+&))(+')*619.(--(*($%&-))-...1,(+./455450352,187,)+
@9a1b3ca2-04cf-4ff0-9a4f-cb3873211e75 ch=277 read=65658 start_time=2019-12-13T04:50:32Z barcode=BC01 runid=2c9cf7bc05858273f10e7d7ec552fc0bd742dc3e
CCGGTTACTATGACTTCACCCCAATCATCTGAAATCCCACCTTAGACAGCTCCTTCCTTGCGGTTAAGGCCACCGGCTTCGGGTGTTATCAACTCTCGTGGTGTGACGGGCGGTGTACAAGGCCGGGGAGCATTATTCACCGCGACATGCTGATTCGCGATTACTAGCGATTCCAACTTCATGTAGTCGAGTTGCAGACTACAATTGACTGAGAATGGTTTATGGGTTTGCTTCACCTCGCGGCTTCAGCTTCCCTCTGCACCATCCATTTGTAGCGTGTGTAGCCCAGGTCATAAGGGGCATGATGATTCGTATCCCGCCTTCCTCCAACCTGTCACTGGCAGTCTCGCTAGAGTCCCCAATGATGGTAACTAACGATAAAGGGTTGCGCTCGTTGCGGGACTTAATAACATCTCACGACACGAGCTGACGACAACCATGCCCCACCACCTGTATCTCATATAGCTATCTCTCCATCTCTGGAGCCTTTATGAGTATGTCAGAACCTGGTAAGGTTCTTCGCGTTGCTTCGAATTAAACCATGCTCCGCTTGTGCAGGCCCCGTCAATTCAGCACGAGTTTCATTCTTGCGGGCGACGCTACTCAGGCGAATTACTTATTGCCTTGCGTGCTGCAGCACTGAACTTTGACATCAACACTTAGTACTCATCGTTTGGCGTGGACTACTAGGGTATCTAATCCTATTTGCTCCCCACGCTTCGGGACTGAGCGTCAGTTGCCGGAAGATCGTCGCCTTCGCCACTGGTGTTCCTCATATATCTGCCGCTACACATGGAATTCCACGATCCTCTCCTGCACTCTAGCTGCCTGGTTTCTATGGCTTACTGAAGTTAAGCTTCAGGCTTTCACCACAGACCCTTGCTGCCGCCTGCTCCCTCTTGCGTAATAATTCCGGATAACGCTTGCCACCTACGTATTACCGCGGCTGCTGGCACGTGGTTAGCCGTGGCTTTCTAATAAAGTACCGTCACTCGGCTACCATTTTCCTGTAGCCGCCGTTTCCTTCCCTTTATAACAGAAGTTTACAATCCGAAAGGCCTTCTTCCTTCCGCGTACTCGGTCAGGGTTTCCCCATTGCCGAAAATTCCTGCTCCCGTAGGG
+
11.,0-'+#$&)*/3;0+12/)0/.158-(&2*--05),502/..46467:889880+0)-3:721,5/:;+--/,+273/:)')2-877-'+,+..,1241106679<;9050/.-/25,7484.1,'(+&/'(:;915;.16644345344699320003/0.//0048.5+*%,,31027656723))*--.,5266..2/-**,.110+064056;:.23845;:-.7.,,45594315103+%%''*-0,+67//.0,,,9.5:7+)(((*)3243101,5-)+7432744-8:41792221.5+&&&%'.6-+65673-(*)-),)**1/132764%066660.1-&(+,564(-.,.2535/.-.-01//.1/-*-1./88:999837:252;8753525/..+,-2641234767666765635283'0427,822*$&((,0*-/270/5)/12,231550//,1856663257+,,*+0+*.0+---,(-0(%%)&#')12./-32<8761,-.,/',10;-0.2.19.10+)++)-)%)+/)0-3%*,/65--.3274;,&$$##''+3:3.08;040/0.*&$$&%$%'(,,--159/*.-*()/+.08./0+&&'-1(),42/00&0257;44;612453:)0.*+,+'*,&-.-,25,..'.((++.3896432.+)&)$+(*+4020-++91./5/;<3-1--*'*,4948346668/0*+./+0/,-+*',297::67728338<80//8+.083..//4443521142,00//-.+.4-0+4,:.*++./2-//588332****,,-0756;67:9<;456703..30442,')2866-//78'6867<;1333-.0069943736799;77:20-/06)*/14%*))*/.8:::4063664543.7/..4+-,31606.00-/-++.2141/,/*()2131730.-30:;9:602/'&*-,69+)*-.;997(+,.+823,4430<:),*++*)*/8078276(*)*-/6*1;3-0275.-,,)+5;2357760+)'&%(,/.00378737,%%&)*'*/10:57-1--,<+1::0,03/352236768**)'()).-,1'2.)
@d522cfc6-c31c-4b5e-a9a7-0a14e3d6aabc ch=116 read=108635 start_time=2019-12-13T04:50:31Z barcode=BC01 runid=2c9cf7bc05858273f10e7d7ec552fc0bd742dc3e
CCGGTTACCTTGTTACGACTTCACCCCAATCATCAATCCCACCTTAGACAGCTCCTTCCTTGCGGTTAGGCCACCGGCTTCCTTGTTATCAACTCTCGTGGTGTGACGGGCGGTATTATTGCAGGCCGGGAACATTATTCACCGCGACATGCTGATTCGCGATTACTAGCGATTCAACTTCATGTAGTCGAGTTGCAGACTACAATCGAACTGAGAATGGTTTTATGGGTTTTGCTTCACCTCGCGGCTTCGCTTCCCTCCTGCACCATCCATTGTAGCACGTGTGCCCAGGTCATAAGGTGATGATTTGACGTCATCCCCGCCTTCCTCAACCTTGTCACTGGCAGTCTCGCTAGAGTCCCCAGCATGATGGTAACTAACGATAAGGGTTGCGCTCGTTGCGGGATAACTAACATCTCATTTTGAGCTGACGACAATATGCACCACCTGTATCTCCTTCATCTCTCTCCATCTCTGGAGCCTTTAGGTATGTCAGACCTGTTAAAGTTCTTCGCGTTGCTTCGAATTAAACCATGCTCCACCGCTTGTGCGGGCCCGTCAATTCAGCGGGTTTCATTCTTGCGAACGTACTTCTCGAGGCAGGTACTTATTGCGTTAACTGCAGCACTGAACTTTGACACCCAACACTTGAAGTACTCATCGTTTACGGCGTGGACTACTAGATCTAATCTATTGCTCCCCACACGCTTTCGGGACTGAGCGTCGGTTACCCGGAACCAGATCGTCGCCTTCGCCACTGGTGTTTCTCCATATATCTACGCATTTCACCGCTACACATGATTCCACGATCCTCTCCTGCACTCTAGCTGCCTGGTTTCTATGGCTTACTGAAGTTAAGCTTCAGGCTTTCACCACAGTGCCCTTTGCTGCCGCCTGCTCCCTCTTTACGCCCATCATTCCGATTAACGCTTGCCACCACGTATTACCGCGTGCTGGCACGTAGTTAGCCGTATTAACTCAAAGTACCGTCACTCGGCTGCATTTCCTGCTTAGCCGCCGTTCTTCCTTCAACAGAAGTTTACGTCAAAACCTTCTTCCTTCGCGACGTTGCTCGTTAGAGTTCCCCGACTGCGAAATTTCCCTGCTGCGCTCCCGTAG
+
5-0-29//1:0-8/--116640*1.3*,/.04765:227+),*0,'&2/--..07594/-0-.02/3,3541&'+(.-.2/%)&(-3/0.5-,+.(+/27:9777788940/01-4.&'&%&&***'',(-+0-5/+3;756<::888888:97)5+((53+12/10-+-/.670*,*3.589:72656/+.*.%*)+067688;38*--+*))(,.,0/79;.-01;-488,)+12166965/.183+4+*,31-7-'***+-.029;<9786-)('(().**()'**..647,)3((%$&-.314:300689::,:7-&%)004353.,()%')+,845223002:8486453')+,,560*())*+,139679667:544430,1/.,+,')2786;354;81*..,+0+++*.-0,/*%%(*(322.2,+-2/..53457006257778888,*0((,/.*)))0:7:876578-.2*/2+%(+'*34++))+38/-)*..)+4<78<;::832*-124'*),-1;9,00*,8864/14/,2,*-3/.4,04/*065379*&,,'.3/;6/'5822211-).///-*.,,./('+'.&&(*,//4,.7120535224320/214669517;;/21,71+/00*))'&&$$%#&)/.244492$&,0.029;599554/+-0(/-9,1))/8*+.827(%((,++07/2.:551240-/9:;)0:/./-+*,1*-3++-115989;:9<936:.52-./+,0'&-.3/011.1354)*(%'..,'*.*+.*)('$#%&9,:0++*+251//-04,+/,//0)%(*,*,1+.5,:/3355./--2*343532.;/7+1275+,-('))).24,+)03/2,%#&'')224858;/.//27()*05+*-*,)%&&%',+((&&.,1233503+//'))&(+031713:20),+...('&+,+)/630/27(/&&&)'%%&*21*-25:768)*.+-*''$''.72+***)-+)+26057.3/-3-0'$)#/')(#(((*2.%(),,(472-88:87:6729.'&&#%%%()*--)((%)$(+*09:,)%(*,+&*.(*,&)'&%))%&'&))-1()))+
@63196694-e0f2-4577-a977-530549c68460 ch=17 read=31555 start_time=2019-12-13T04:50:29Z barcode=BC01 runid=2c9cf7bc05858273f10e7d7ec552fc0bd742dc3e
CCGGTTGCCTTGTTACGACTTCACCCCAATCATCAATCCCACGCGGAACCAGCTCCTTCGCGCGGTTAGGCCACCGGCACCGAGGGTGTTATCAACTCGTGGTGTGACAGGCAGTTGTGTACACAAGGCCGAGAACGTATTCACCGCGACATGCTGATTCACCCACTAGCGATTCCAACTTCATGTAGTCGAGTTGCAGACTACCAATCCGAACCTGAGAATGGTTTTATGGGTTTTAACTGCCTCGCGGCTTCGCTTCCTCTGCACCATCCGGTTGTAGCACGTGTTAGCCAGCCCAGGTCATGGAGGCATGATGATTTGACGTCATCCGCCTTCCTCAGCTTGTCACTGTAGCGGTCTCGCTAGAGTCCCCAACAATGATGGTAACTATTAACGATAAGGTTGCGCTCGTTGCGGGACTTAACCCAACATCTCGACACAGGCTGTGGCTGACAACCATGCACACCTGTATCTCATATAGCTATCTCTCCATCTCTAGGGCCTTTATGAGTATGTCAAGACCAGAGTTCTTCGCGCTGCTTCGAATTAAACCACATGCTCCGCTGACGCGGGCCCAAATCCAATTCGCTGGGTTTCATTCTTGCAGACGTACTGCTCCGGGCGGAGTACTTATTGCGTTAACTGCAGCTTTGAACTTTGACATCCAACCTTAGTACTCATCGTTTACGGCGTGGACTACTAGGAGGGTATCTAATCTATTTGCTCCCCACGCTTTCGGGACTGACGTCAGTTGCCAGGCAGATCGTCGCCTTCGCCACTGGTGTTCCTCCATATATCTACGCATTTCACCGCTACGCATAGATTCCACGATCCTCTCCTGCGCTTTCAGCTGCCTGGTTTCTTATGAAGCACTGAAGTTAAGCTGAACCACCTGAACCTTGCGCCGCCTGCTCCCTCTTTACGCCCAATAATTCCGGATAACGCTTGCCACCTACGCATTACCGCGGCTGGCGTAGTTAGCCGTGGCTTTCTAATAAAGTGCCGTCACTCGGCTACCATTTCCTGTAGCCGCCGTTCTTGCCCCCCCCCTTAACAGAAGTTTACAATCCGAAACCTCCTTCCTTCACGCGGCGTTGCTCGGTCAGGGTTTCCCCATTGCCGAGAATTCTGCTTGCTCCCGTACAG
+
10*/+6&/659238+/1256973288--.10,/049-75)%&#&(),&%'(../0.153&&++-706$&377*.-,-+*/04(()%+'0+++/3-//6-234620/14'786*.01++*,./.107*6.0-&*&'.$)$$%*+36/00013768;9748/((&&$*(%'',-1.4,,&,+0/(0)'&*+-,*//920)*-0306.+*411--057.,,,,31671;;3,11;+88+%&$$)%)1/40,(*+4:+%'6*11/,$$((//6690.*-(,%$(*)-*)),&$&$$''3.*&,0///3/,%+-+87000/,41,*,.45,'),2-/89<987:2212300111.+(&+++731*22446)+//799*-')(1*,-+,'+&%'()&-+4/2210'/,)5,2.146/41+,1;40(('.(.+).//&230/))+.3&&/../*,0+,,./586<6:84+/(+00.3//.0/**,++'()$-.03277467763'14304489453/./.0-25464,,'%&%(4:443224245*3480---4-<<8::/.,+)(**)%'%&#$$(')-,/**+-*./'/)8-(&'(/,1:<437:.3))-%'20&/'+-&+-.,)79945../,,/4,31//266564549'+(&'-,49229:668:63,-&,&&-*/0556424808<;-33;87630./5,323,*%+/-0/05.7.---(07*+542::2).,11:20(3.-//+*1347295:,.'%2/2-0452.33&*-,0//3<986999899/--04,.664756464938;4479;34844).))'+%(-,*)((**92)+774-,+%).3/+$**/2362397:6))%$&%-+#(&,(+()).921$(&&'%'&(+,'&&(+(('&'%)*)-20///,4'),*3-)-2/83,3159:54.114;2;2-*/+*42+,+)((%'&(((7922,3,,*.+))%/50--284:/*'&'((%-1.8:102%22012.02-/.,.46:11:22421+*),,.195:3*+)&))+',03+%)%'(+&'()),65*,,61.3))+'(''++(.0,./.%--32;995;3442.1.-'787-;50565-2:668-,%*),.+*.-1&#&(4)*),*'+0
@086cddf8-81c2-41df-9762-3e39fb497a1d ch=473 read=35300 start_time=2019-12-13T04:50:42Z barcode=BC01 runid=2c9cf7bc05858273f10e7d7ec552fc0bd742dc3e
CTCCTAGGGGAGGCAGCAGTAGGAATTTTCGGCAATGGGGAAACCCTGACCGAGCAACGCCGCGTGAAGGAAGAAGGTTTTCGGATTGTAAACTTCTGTTGCATAAAGGAAGAACGGCGGCTACAGGAAATGGTAGCCGGTGACGGTACTTTACATTAGAAAGCCGGCTAACTACATTACCAGCAGCCGCGGTATGCAGCGTAGGTGGCAAGCGTTATCAGGAATTATTGGGCGTAAGAGGCAGGCGGCAGCAGGGTCTGTGGTGAAAGCCTGAAGGAAGCTTAACTTCAGTAAGCCATAGAAACCAGGCAGCTAGAGTGCAGGAAGGGATCGTGGAATTCCATGTGTAGCGGTGAAATGCGTATATGGAGGAACACCAGTGGCAGGCGACGATCTGGCCTGCAACTGACGCTCCGGTCAGCGTGGGGAGCAAATAGGATTAGATACCCTAGTAGTCCACGCCGTAAACGATGAGTACTAAGTGTTGGATGTCAAAGTTCCAGTGCTGCAGTTAACGCAATAAGTACTCCGCCTGGAAGTGGTACGTTCGCAGAATGAAACTCAAAGAAGGAATTGACGGGGGGCCACAAACTGATTGGAGCATGTGGTTTAATTCGAAGCAACGCGAAGAACTACCAGGTCTTGACATACTCATAGGCTCAGAGATGGAGAGATAGCTATATGAGATACAGGTGAATAGTTTGTCGTCAGCTCGTGTCGTGAGATGTTGGTTAAGTCCCGCAACAGGCGCAGCCACTTATCGTTAGTTACCATCATTAAGTTGGGGACTCTAGCGAGACTGCCACCAGTGACAAGCTGGAGGAAGGCGGGGATGACGTCAAATCATCATGCCCCTTATGACCTGGGCTACACGTGCTACAATGGATGGTGCAGAGGGAAGCGGCCGCCGCGGTGAAGCAAAACCCATAAAACCATTCAGTTCAGTTGTAGTCTGCAACTCGACTACATGAAGTTGGAATCGCTGGTAATCGCGAATCAGCGTAATGCGCGGTGAATACGTTCTCGGGCGCTGTACCCCGCCCGTCACACCGCGAAGTTGATAACACCCGAAGCCGGTGGCTAACCGCAAGGGCGCTGTCTAAGGTGGGATTGATGATTGGGGGGGTGAAGTCGTAACAAGGTAACCGG
+
*-/(*+/.3.-/511*7&6871.'.,57504;5886894)).03;2///55351132/,51357776710.-),+)1+840019*3,+,::9229..&-($%()02)---,'.42)4,*--.654/..10-31.--0+'),,,/*'&#%$%%%&&*))%+++(*+'**,2-+-./+8+(11.2..*.)))''&''&('(),0015127./4,,0,/*+,%)')(+*(.,55;:6-''&#.*./1725;3+),,)/460.,-***+,/4,0<:93,*''&'&'&*%)1,6(+,09029,/,+&-5*/2154-+)**-,1112,35.++1++-+((*&)(1--'&*-./,,,-34425;54331321./120620:7899577,1(&(.-7:100*))1+3:22551/00077962*&.-+''),29:5''*-;:50&+((01./27746*(+.2/330((+/4416497-,,,+,('$%*04*,57<8;78677592./:1(*.42*%&&&,132322222/.&((($$(%#.+++*(%%''.22343:3)(*'1:8685+12:44+'*&&(+,117562(.21(((#&*-',%)$/'3/'(%++,-014<5.4215---)+,(+(---.***)()3841754..*+*))*(+-'('&-.04((*,,888-&&'+64555462233+0326)-/++(/*&006)*5598:/025668/0//044-/1115&-(111+173./75,9&'65*.*&11%%,,./48/;//-9119465'3),&.+3&496.55530()(')-390/+&,3.21123250117/-0.*),./,/,)-8683132283//1;;67-192,+123879:5-..,*,+'(,*+,+)21:5496:9999930+,,'((&&'')'&+/-4.-+//9+-/<<96<1054;;04553:51366:))-1./268;879/0.--/*251211102-.*0++,,/,02%.+/6355:5785//%.+,0++&)),*0)$%&%&(,44..322-/&','+*,-,2)+:4,,4/0*/-,-*'('+,+*+,..,.6)''%$.1364641+,**($$'&'--+./2154/3*.-1190+/**+,-/901,+*))&0()++*.(&*-./0.3.298;,9
@84586f21-2244-4b07-a31d-12fc30973795 ch=78 read=91593 start_time=2019-12-13T04:50:42Z barcode=BC01 runid=2c9cf7bc05858273f10e7d7ec552fc0bd742dc3e
CCGATTTTACCTTGGTGCGAGCTTCGCAGTTATTGATTCCACCTTCGACGACTTCTTCCAAGGTTAGATAATCGGCTTCCGGGCGTCTCCAACTCCGTGGTGTGACGGTGTATACCAGGAACCGGAACGCATTCACCGCAGCGTTCTGATCTGCGATTACTAGTGACTCCAGCTTCGTAGGCGAGTTTCGCTACAATCAGGGCAGGTGGCTTTAGGGGTTGGCTCACACCTTACGGCTTGGCAACCCTCTGTACTACCGTTGTAGCGTGTGGCTAAGCATAAGAGGCATGATGATTGGCATCATCCCCACCTTCCTCCGGACATCCCTGTGCCCGTCTCTCGGTGCTTAGCAGCGGTAGCAACTAAAGACTAGGGGTTGCGCTCGTTGCGGGACTTAACTTATCTCACGACACGAGCGGCGACAACCATGCACCACCCTGTCACCAATCCCCGAGCTCTCGGTCAGAGTATGTTGGGATAATAAAAGCTTAGGTAAGGTTCTTCGCGTTGCTTCGGAATTAAACCACATGCTCCGCTACTTGTGCGGGTCCCGTCAGTGCTTTGAGTTTCATTCTTGCGGACGTACTACTCAGGCGGAGTAGCATTTTAGCGTTAACTGCAGCACTGAACTTTGACATCAACGCCAGGTATCATCGTTTGCAGCGTGGATTTACTAGGGTATCTAATCTATTTGCTCCCCACGCTGGGGTTGGGCGTCAGTTGCAGGCCAGATCGTCGCCTTCGCCACTGTTGTTCTCCATATATCTACCGCATTTCACCGCTGCACGGCGATTCACGATCCTCTCCTGCACTCTAGCTGCCTGGTTTCTATGGCTTACTGAAGTTAAGCTTCAGGCTTTCTCCCTGAACCCCCCCTTGCCGCCTGCTCCACTCTTGCGCCCAATAATTCGGTGCTTGCCACCTACGTATTACCGCGGCTGCTGGCGTAATGGTTGGCTTTCTAATAAAGTGCCGTCACTCGGCCGCCATTTCCTGTAGCCGCCGTTCTTCCTTTATAACAGAAGTTTACAATCGAAAACCTTCTTCCTTCACGCGGCGTTGCTCGGTCAGGGTTTTCCCCATTGCCGAAAATTCCCTACTGCTGCCTCCGTAAG
+
,*)&.1+'$(&(')%&$$%$$./9.%/')*:3/7234<97..0-657533044923/.&1+/*.0*+097:8.5-,**.),985,,('+',+-/1:0363433//0031*)&'$&%('()*-9086821222;5-/7$0'(+%-23733301-..143244*/201///+().2:6,-*,,//--1:--,,,&'&%(*&)/+*&('%()+05,)'))+,+)(+-2++%+((($),1-,0&//5/8<:212./135360,)(%#$('&(*)*./')123337-)'.+1/,,,--526-+**/38.:59/*,70801+0)(*&$)/,6.,)($)(&%'(3.-(&%(&()&'&'$'$'+'%((,&*,*3..+)(+&.4.2725455866;3.,5++/.1+,%&%%',+0-233606/+0/*-+-*,/(1:1:2/.15-44($'*-'&$)$)*76('%&&)*-+())'#('%%#($+2)15711&+*02($$$%&)*,0/*3-828<411,3,()5/4)(-'/-5<:21-'(425540/02/.+2*-*4092-3:3,34+)#%'(*,+,00<:118<.4---14-,*//14)/14378853())'$%'-/1($%''*4-7-4.51121356:<769:442(46013%%$&,++**'+/563:8&+&*'),(4#.3,%+00*1230132.7/0)*+:4,.3/:6+$)(((&).()'%')01/2*/03-00570:000:9153,/-*,..3.**+*.)',(++.)'*0014320-+.4//1.+,7,00+'($$'%(+,*4/%(),14843)2()+5.0012+4698894296<985362:50;/003)/*+620*/4-3*/75071((0.)(003/0304,)*/.2:/0,'&&%))$&'%'&"&$&'%1)+84:40/)%%&((+7:..7/44$)'*..20.-/1,,,-.4-..,+)*,0--(-&&')'&,,,2;7),-25566003.1)'%&,,*5;662010.(()(+;8;74),'''0++3.3-))((&)/.-03826)*7:8296<7:8533:5'.++,/.,4,*).,4;9:/8:267:*127/+-;..862;:825;5)+.2223+*+&'./,,/((
@278436fe-e54a-414a-99fb-f946202371ac ch=324 read=62834 start_time=2019-12-13T04:50:51Z barcode=BC01 runid=2c9cf7bc05858273f10e7d7ec552fc0bd742dc3e
CGGTTACCTTGATACGACTTCACCCCAGTCATGAATCACCAAAGTGGTAAGCGCCCTCCCGAAGGTTAAAGCTACCTACTTCTTTTGCAACCCTCCATGGTGTGACGGGCGGTGTGTACAAGGCCAGGAACGTATTCACCGTGGCATTCTGATCCACGATTACTAGCGATTCCGACTTCGGAGTCGAGTTGCGAACTCAATCCGGACTACGGCGCACTTTATGAGGTCCGCTTGCTCTAGGGTAGCCTGCTGTATGCGCCATTGTAGCGTGTGTAGCACAGGTCGTAAAGGGTGGCGTGACTTGACGTCATCCCACCTTCCTCCAAGTTTATCACTGGCGGTCCCCTTTGATTCCCGGCCGGACCGCTGGCAACAAAGGATAAAGAGGTTGCGCTCGTTGCGGGACCAACCCAGCATTTCACAACACGAGCTGACGGCAATACATGCAGCACCTGTCGGTTTCCCGAAGGCACATTCTCATCTCTGAAAACTTCCGTGGATGTCAAGACCAGGTAAGGTTCTTCGCGTTGCATCGAATTAAACCACATGCTCCACCGCTTGTACGGGCCCCGTCAATTCATTTGAGTTTGCTGCGGTAGCCGTACTCCCCAGGCCGGTCGACTTAACGCGTTAGCTCCGGAAGCCACGCCTCAAGGGCACAACCTCAAGTCGACATCGTTTACGGCGTGGACTACCAGAATTATCTAATCCTGTTTTGCTCCCCGCTTTCGCACCTGAGCGTCAGTCTTTGTCAGGGGCCGCCTTCGCCACCGGTATTCCTCAGATCTCTACGCATTTCACCGCTACGCACCGATTCCCCTCTGCACGAGACTCAAGCTTGCCAGTATCAGATGCAGTTCCCAGGTTGGGCCAGGGGATTTCACATCGGCAACAAACCGCCTGCGTGCGCTTTACGCCAGTAATTCCGATTAACGCTTGCACCCTCCGTATTACCGGCTGCTGGCACGGAGTTAGCCGGTGTTAGCTTCTTCTGCGGTAACGTCAATGAGCAAAGGCGTAACTACTCCTTCCTCCCCGCTGAAAGTACTTTACAACCCGAAGGCCTTCTTCATACACGCGGCATGGCTGTATCAGGCTTGCGCCCATTGTCGCAATATTCCCTGCTGCCTCCGTAGG
+
8(,3.&))*,+(/).157;960435/-,+,+,+2,**+0)2//*-,503*'(./8.04)(*13/61:9;-%+*,696479:-378,358-88-&.+(*/+.-12894<:98;7654438:74;7:)/-+,-8795<544;073822307)*+002(,.22811.&/./-4724,-16.,(-&*,-.1/31//'&6117(8,013538878602/0.01::1100++/1.(),)&)*''%+22+(&''(&&++431.667;,:+''&+-,/+,&%&%''($/),3/84/+*,%''&%'''&%(&)*:8.-,*0,/'+2+920-2-,)-/951/124-9.*,((%)+*/40)%0.91*,40/1689:9;2<1,/&-57(-+**7:*(%-).6)-&+)7436223://*'.'0('%#&(*8**+-11,*+*,14.-...42.5,%'---,,-/0;974//')'3-,,'(+//1.../0:5/0/5566)*-12/-.9/9565;::39586029<)4/%)'+*2;8.6../15/,,//3**+0+18&4,+,335776947:0231/2%2.2*241+*,1499<972;,+))5:1'%&(*-*($&*-*723/289*,50:(-+987,*(.)2.-,),,()++3/4103.152325;960+,6.,/1280802/.,/033739:75<7//-4-.//;111.:-,-()).+1155:4/7/-058*+-+520*&(-7/3(*+380.---8::696224'')*&)4;508699.;879;34;2;8879:625++.35598887957;66699,.,++$*#'%'&.)/-0++,+))*++11//1+,*))7.*48&..139../0/8.41:/7+((++361,5)%485-02::,*)+,)'%''3195/9<79844545742+,+&%*(**(,4597/8*%',,..2+,/(''&.5/0295951+&+(&'&*)+/0+)(++,*,391039)62*)&$#%*1*)./31414()4334407/,+&''((('%$&'('.*/12/+0012.:6-,366572*+)+17:1.4/074++)),385867<76833*/())2-*..30/&&'*-%0(&&'&'0/<8//80-*$++4000.#%'())1),4/67*,-0*
