# Supplementary material for: De novo species identification using 16S rRNA gene nanopore sequencing
Source: PeerJ. 2020 Oct 21;8:e10029. doi: 10.7717/peerj.10029 (PMC7585375; doi:10.7717/peerj.10029)
Supplement: Supplemental Information 2 — Contains raw reads. [file peerj-08-10029-s002.zip › pass_fastq_runid_2c9cf7bc05858273f10e7d7ec552fc0bd742dc3e_207.fastq]

@d45b6614-261e-4b44-af2a-fe873e18e44e ch=444 read=107425 start_time=2019-12-13T04:51:02Z barcode=BC01 runid=2c9cf7bc05858273f10e7d7ec552fc0bd742dc3e
CGGTTACCTTGTTACGACTTCACCCCAGTCATGAATCACAAAGTGGTAAGCGCCCTCCCGAGGTTAAGCTACGCTGCTTTGCAACCCCCACTCCCATGGTGTGACGGGCGGGTGTGTACAAGGCCCGGGAACGTATTCACCGTGGCATTCTGATCCACGATTACTAGCGATTCCGGCTTCATGGGTCAGTTGCAGACTCAATCCGGACTACGACGCACTTCCTTAAGTCCGCTTGCTCTCATGAGGTCGCTTCTCTTTGTACGCCATTGCTAGCGTGTGTAGCCCTGGTCGTAAGGGCCATGATGACTTGACGTCATCCCACCTTCTCAGTTTATCACTGGCAGTCTCAACTGAGTTCCCAGCCGGACCGCTGGCAACAAAGGATAAGGGTTGCCTTTCGTTGCGGGACTTAACCCAACATTTCACAACACAGGCTGACGACAGCCATGCAGCACCTGTCTCACAGTTCCCGAAGGCATTCTCATCTCTGAAAACCGTGGATGTCAAGAGACCAGGTAAAGGTTCTTCGCGTTGCATCGAATTAAACCGCATGCTCCTGCGCTTGTGCAGGCCCGTCAATTCATTTGAGTTTTAACCTTGCGGCCGTACTCCCCAGGCGGTCGACTTAACGCGATTATCGGAAGCCACGCTACTGGGGCTACAACCTCAAGTCGACATCGTTTACGGCGTGGTTTACCAGGGTATCTAATAATCCTGTTTGCTCTTACGCTTTCGCACCCTGAGCGTCAGTCTTCGTCAGGGGCCGCCTTCGCCACCGGTATTCCTCAGATCTCTACGCGACACCGCTACACCTGGAATTCTACCCCTCTGCGAGACTCAAGCTTGCCGGTATCAGATGCAGTTCCCAGGTTGGCGGGCCAGGGATTTCACATCTGACAACAAACTGCGTGCGCGCACGCCCGTGAAAATTCCGATTAACACCCTCCATTACCGCGGCTGCTGGCACGGGTGTAGTGCTTCTTCTGCGGGTAACGTCAATGAGCAAAGGTAATTAACTGCTCCTTCCTCCCCGCTGAAAGTGCTTTACAACCGAGGCCTTCTTCATACGCGGCATGGCTTGCATCGGGCTTGCGCCCATTGTGCAATATTTCCCTGCTGCCTCCCGTAGGAG
+
,+/,:,-141*+(%',+3520+47:-*019696-/244644-)-,10,)),.249.4,))('-.115$'%$&$$+).193'-*)+41+,),)1,(&(+&+)*+157;;435(),44657:54071).5839449444//1;4979718<0588692*,..12.1-1/267:<957()*8(#)(.-./&+-,'*$&204/)2,5,4153.)&,,4./#)'(##&$)',,1-/.6.+,00041+,(/&+,(*/089.65)$%$(*/4+11*''$(*&))-+-,-/:5./64526/+.56:0,+*+30--*.)*+,-9:906+*/.445)***.:7/24782.+**.1447%%%)++238/5,*,2273:/0)0,27125558*)')*+/,5217(0/(400123./&991+**/+/)(*2/168*+,.28746&-''(,02669-',7,5(0/+/.00.*20.0/0-398594'-+,.715689961/,+.1165*+,''2.-:687(+(*++37046239+126;88;101-.-%++-4&(--./;:8/+++0.0012*(+%(**.0/6&2052/))),2496,/61,/*8;<-53531901/997.4-1-825+&(&((,0.,,--2171/0*,2,*)3(-+-+25*)%&&'(((),.-113386100)0),335757746:2+.1:6665*'*(&,&)&%$0)+)())'+,/)*-23<9012+1,+-/02:84-.-56')*07:87:9::99;9549&-96./.(1036778:062.3015;6645//243641&101(&&'+012514/0,,*+3'6*3-02;:,*1.(0-,10146*0&('&(4538457:1010//12:27630490-)(&+,&/+&-/-'+81--3221'()'+-*)+**),.,,-41.&&)--41(&)(+//.1523,,/))'&'/5-+1.()(*,6//-71126+7+($)&.,1,,,..&*,1.281+++*+**086677482/+0/0:2*1*)*/'/'&-&++0/,03/17271-076/2.**(*113'-.))()+,7/98<78<7-,),)-/824645//&(*'/459;89:58196/'-/''$)*6..,;0/0'(,-4213,47-.733'*%
@6e2797c1-cdd4-46ca-aa5e-6b9a3653888f ch=53 read=89709 start_time=2019-12-13T04:51:13Z barcode=BC01 runid=2c9cf7bc05858273f10e7d7ec552fc0bd742dc3e
CTCAAGGAGGCAGCAGTAGAGGTACACCCCTGGCAATGGGAAACCCTGACCGAGCAACGTGAAGGAAGAAGGTTTTCCGGATTGTAAGCTTCTGTTGCATAAAGGAAGAACGGCGGCTACAGGAAATGGTAGCCAGTGACGGTACTGATAGAAAGCCATTAACTGCGATGCCAGCAGCCGCGGTAATACGTAGGTGGCAAGCGTTATCAGGTATTGGGCGTAAAAAGGGGCAGGCGGCAGCAGGGTCATAATGGTGAAAGCCTGAAGCTTAACTTCAGTAAGCCACATAGAGGCAGGCAGCTAGAGTGCAGGAGAGGATCGTGGAATTCCAGCATGTGGCAATGCGTAGATATATGGAGGGTACCAGTGGCGAGAGCGGCGATCTGGCCTGCAACTGACGCTCAGTCCAGCGGTAGGGAGCAAATAGGATTAGATACCCTAGTAGTCACATGACGATGAGTACTAAAGTGTTGGATGTCAAAGTTCGGTGCCGCAGTTAGCGCAATAAATTACTCCGCCTGAGTAATTACGTTCGCAAGAATGAAACTCAAAGGAATTGACGGGGGGGGCCCGCACAAGCGGTGGAGCATGGTTTAATTCGAAGCAACGCGAAGAGCCTTACCAGGTCTTGACATACTTAAGGCTCCAGAGATGGAGGGAATGGCTATATGAGATACAGGTGGTGCATGGTTTGTCGTCAGCTCATGTGAGATGTTGGGTTAAGTCCGCAACGAGGCGCAGCCCCTTATCGTTAGTTACCATCATTAAGTTGGGGACTCTGGCGAGACTGCCAGTGACAAGCTGGAGGAAGGCGGGGATGACGTCAATCATGCCCCTTATGACCTGGGCTACACACGTGCTACAATGGATGGTGCAGAGGAAGCTGACGAGGTGAGAAGCAAAACCCGCCGAAACCGTCTCCAGTTCGGATTGTAGTCATCAAACTACATGAAGTTGGAATCGCTAGTAATCGAATCAGCATGTCGCGGTGAATACGTTCTCGGGCCTTGTACGCCGCCCGTCACACCACGAGGATTGATAACACCCGAAGCCGGTGGCTAACTTTAAGGAAGGCTATCTAAGGTGGGATTGATGATTGGGGGGTGAAGTCGTAACAAAGGTAACCGG
+
123*(./(,3-.+1&.))'%''(%((,/2++-)015223*'+,.4*++3283422*)''%%'&%(,,&,,-5.;75/-,3'+-')*2&--0*,)3+$&'*/7-(()'&-))1-,03003503-,1-+,'((*3//0134/)),*,/&(4,),1-)+*'&&,))+%+-)+-2.,++(+/335172-8///834(4,0933501/50/-5),,.&,,3:9:88278/))+51/2:;32:212/.(33--&'**,143.+,-)+97,*+'')).*,1/2-069:/50,++0,+,%(,#)&-*+-.+.*0.35'1)&*&*1.87364+3*5+4-*&&$''()-)*,+,8898576.-)+370+--*,...*/-1++,'%+,.++**,-02224/123.1(..20031-..2)$)*.++%',,&)+6;;1**3*70//7779;/,+16/5+,$&&.+(0-./+*,--11/-+))*,4+6/96884;50296&0.)))&&)*,1/(.*,,/)&,,++*,+1++297.''*.(1,,/27;7,,.*'/137181/1;71+)).,1.758*,20636+291,.124..,2/.592-3154.6:;15676--7/00296522,&*$)))&&*,)/03051/033-)&'%%%%%&&/)()&),670-/.)-02/87466.-+,('&%(%.*,1:77556280;8/07761.-..341*'&%(122,-)02/3-6.365./2*+%$*)&'(&%/05,)1011.8.-+9-,6;79837675.8.239/-662/***-+3478::/+...83,.((,..*1+()+5209;64867986+1+*+79./7.*-834../;*-1-.--+*)&(,35:8674<410*-/*4,/,+*-*')&$$&%'$%'((*+(+,'+-;;502'$&$#+.)+&%'$&.')+/*,(,*.2/026-*$&%$''()4548-5.+2.7.01168:97313-(&'(/050/12277847144--8568011/.333.2,*,+-+,(+/209,,..-,+/.())'*($.'&&*+4-/.2,*,4/28645/4-()/(#%%)(.,*'('&'$(&%((+*33:101,*,,.-9-7614,',*+0+,+.&*337;+--02:;:06
@d049b512-4c78-462c-b7d1-9ac1309cb961 ch=161 read=90066 start_time=2019-12-13T04:51:11Z barcode=BC01 runid=2c9cf7bc05858273f10e7d7ec552fc0bd742dc3e
CTCCTACGGGAGGCAGCAGTGGGGAATATTGCACAATGGAAACCCTGATGCAGCAACGCCGCGTAGTGATGAAAGGTTTTTCCGGATCGTAGAGCTCTGTCTTTGGGGAAAATAATGACGGTACCCAAGGAGGAAGCCACGGCTAACTACGTGCCAGCAGCCGCGTATTATGCATGGGTGGCGAGCGTTATCCGGATTTACTGGGCGTAAAGGGAGCGTAGGCGGATGATTAAGTGGGATGTGAAATACCCGGGCTCAACTTGGGTGCTGCATTCAAACTGGTTATCAGTGCAGGAGAGAGGTGAAGGCGGGAATTCCTAGTGTAGCGGTAGAAATGCGTAGAGATTAGGAAAAGTACCAGTGGCGAAGGCGACTCTCTGGACTATAACTGACGCTGAGGCTCGAAAGCGTGGGGAGCAAACAGGATTAACCTGGTAGTCCACGCCGTAAACGTGAATACTAGGTGTGGGGGGTTTCAACACCTCCGTGCCGCCGCTAACGCATTAAGTATTCCGCCTGGGAGGTACGGTCGCAAAGATTAAAACTCAAAGGAATTGACGGGGACCCGCACAAGTAGCGGGCATGTGGTTTAATTCAGGCGACGCGAAGAATACCTACATGACATCCCTTGCATTACTCTTAATCGAGGAAATCCTGGGGACAAGGTGACAGGTGGTGCTGGTTGTCGTCAGCTCGTGCCGTGAGATGTTAGGTTAAGTCCGCAACAGGCGCAACCCTTGTCGTTAGTTACTACCACCATTAAGTTGAGGACTCTAGCGAGACTGGGTTAACCAGGAGGAAGGTAAGGGGATGACGTCAAATCATCGTGCCCCTTATGTGTAGGGCTACACACGATGCTACAATGGCTGGTACAGAGATGCAATACCGTGAGGTGGAGCCAAACTTTAAAACCAGTCTCAGTTCGGATTGTAGGCTGAAACTCGCTACATGAAGCTGGGAGTTACTAGTAATCGCGAATCAGAATGTCGCGGTGAATACGTTCCCGGGTCTTGTACACACCGCCCGTCACACCATGAGAGTTGGCAATGCCAAGAAGTCGTGAGCCCCTAACCGCAAGGGAGAACTGGCGGCCGAAGGTAAGTCCTTGATTGGGGTGAGAATCGTAACAAGG
+
--72)$*'15+,/00.01785+1+(,+-/6-+(*,--3,',,.;4/..2%*-026::88;6666**))*,,58'4-/;42,5*9.::9774-).)-./-.((1,053()()')&&(+$--0*(+1+-,+,',(('*28--//-,.+*+/106457,+)()5-)+''%(*,++-()%+*,/50/&'(**1015,4.*47+*007;8:9739-)3*')*9573767<998/7/8/567<:7643*07.-&22)28::81-.),,.88746643/34+)60117-:..-.&0/22,60.-+-&*'%&$$&%#''%&%/*+)(()2*'*-/097''.0-*+3892-($(-/,/448/*&)&.8.034:5),-*-.0+,,///0182*($)'/)./0866401-0//4*,13/2452'2,*-.:;69*:8/0+(&'(),0733610+-+04336976/-/(913/-&0+,*..6963+281.+-.+1314836332448**,2,224,4.4)(**+459.18454.()%(*6/413'()1++1-7-::,6788:-()&&+(-,5),77*/2+)+.0/+++*,,2*)),5)/+70<816160%)*+-)245205*+0&'()(22,+**-6470(+('(*.0+,+)-,.,/2**()+,.,0(%(*53555403///2(-*,1,.')&)/23.03/.1+/133788973455346,:+&.+/-50**74),--1')24/2//.:2/101;6594,5,++-+/.(),(-,*'-(1*(-7-250+(*...1++*')0304026352/3/0/1/.&$.05-:977:999,7,,-77953.064.*4//0431(64322541/')*'*,65565:517557924730)++.76-<-,-92,,*++/-1(*,22;755842;;855356577),.4201(+'&'%)('(''*'(,&'),&)*,.-5-.02:,'')($$%&(+,,,./023909**+/1235/0*2123;7*4/4/.3/*69660+)()...+09+69,+74)))+*-+,-*(+,1.)&4...2/,&%('(,-()*,46),*%(/,-+/00+3+)*&&'$'.*+/)0/35,4-00/.+%%'()1-657+**.&((,-289:86000
@0cc49c30-1ef8-407d-9d2c-e578f6163e64 ch=133 read=49941 start_time=2019-12-13T04:51:24Z barcode=BC01 runid=2c9cf7bc05858273f10e7d7ec552fc0bd742dc3e
CTGATTTACCTTGTTACGACTACCCCAATCATCAATCCCACACGCTTGGGCCGTCCTTCAGCGCGGTTAGGCCACCGGCTTCGGGTGTTATCAACTCTCGTGGTGTGACGGGTGGTGTGTACAAGGAAGGCATGTTCACGACATGCTGATTCGCGATTACTAGCGATTCCTTCATGCCGATCGAGTTGCAGACTACAATCCGAATGAGAATGGTTTATGGGTTTTGCTTCACCTCACTTACGGCCCGCTTCCCTCTGCCATCCATTGTAGCACGTGTGTGAGCCGGGTGTAAAGGGGCATGATGATTTGACGTCATCCCCGCCTTCCTCAGCTTGTCACTGGCAGTCTCGCTAGAGTCCCCAACTTAATGATGGTAACTAACGATGGGGTTGCGCTCGTTGCGGGACTTAACCCAACATCTCACGGCACGAGCTGACGACAGCCATGCACCACCTGTATCTCCCTTATAGCTATCTCTCTCCGTCTCTGGAGCCTTTGTAAGTATGTCAAGACCTGGTAGGTTCTTCGCGTTGCTTCGAATTAAGCCACGTAATACCTTTGTGCGGGCCCCGTCAATTCGCTGTTCTTGCGGAACGTACTACTCGGAAGCCGATACTTATTGCGTTAACTGCAGCACTGAACTTTGACATCCAACGCACTTGGTATAGTCGTTTACGGCGTGGACTATGGGTATCTAATCTATTTGCTCCCGCTTTCGGGACTGAGACGTCAGTTGCAGGCCAGATCGTCATACTTCGCCACTGGTGTTCCTCCATGCGTCTACGCATTTCACCGCGTGGCGGATTCCCGATCCTCCTCCTGCACTCTGGTTTCTACTGGCTTACGTAGAGTTAAGCTTCAGGCTTTCTGCGAACCCTTGCTGCCGCCTGCTCCTCTTTACGCCAATTCCGGATAACCGCGCTTGCCCACCTACGTATTACCGCGGCTGCTGGCGCGTGGTTAGCCGTGGCTTTCAATTACCGTGTTCGATTTCCATTTGTGCCGGACGCCGTTCATCCGCTATAACAGAAGTTTACAATCCGAAAGCCTTCCTTCACGCGGCGTTGTTGCTCGGTCAGGACATTGCGAAAATTCCCTGCTACTGCCTCCCGGG
+
%#))/7**1292-5.&-0+.-'132)-1/33883:236*(*)*&&+''-)(&%),,,//+)--./.2/-135-&,&().046(731+1/--3341..((+02.-+*)(*)+%(+6121-1567)*+'(()*+-++,,$'',-(025443316431+1+''%')01+2*)$$''**(%&(%).'(+1703/5566565;321())$%&&0+1,-'(+*/.9.39:-0350.,,+,*%&$$"%'$)))$)..-4,*-,-.4/788+8+''(()/01//2-)&&%/7)2*)$(,4+*,612000.-,)09,,+4454/6+)(.*13350'+-&++.3/89/567843000003563,+---/,(*&(&$2'**/1/*+'',--573(+01.)*5,/.14793;22.:5+)-()%'&&+2.0./('$'+'---,,--.1&2537-59<68..-,7018447693-6,%'%'*-,0*,09//-/*,,%+)))),0-,02,51%*&)&'(*+,,111159-)+))*73;79<62320-),3-9*+-,0//&1,'('),%%&*&&.**/(*&.-.6512391.45&&%%&04/23)''%(%&&-,.)(((*&&%&$'$&'+)-,1-.423227231-*/,)---0.28/4:3,/11/7*3*/%+$%#$/-,*($%')84:3)*.0././764.)&%,)-140*.0,/++05,*1,6/-&,.6//+45.+)((((*,/213.3)*&)(---+010(*'#%$%'-).05-*+,35789/0016**&%$&&'*+*,-0960./2'(%%&&$('&0+2))(+,970/((.1)+/(*++(%%&&20,*%&)*(*.')*)%)$'%,1)'*061%+,)(+)%$%&&'.1.&&)'+**-3/7:*)()+9/019/+-&&$&'.3*/42505'-&%***,-&.81+-1/-//0,8.-72//,0-,.'&)-('',-0*0**+25/601($&&$*'0**2,))%**&'#&$#'&$&'&%&%%$(%&(-/355.*%()(%&%%(0+,&%)''-8*(+/574+%(()#%'*41:3;94523/87717,,/,+./,3/1$.%$$#&&%%%+*+,*+23+*)*)$)(*25,/*%''%
@2c47cb8f-4975-4237-afbe-581f33b95cc0 ch=451 read=45722 start_time=2019-12-13T04:51:23Z barcode=BC01 runid=2c9cf7bc05858273f10e7d7ec552fc0bd742dc3e
CCTTGTTGACTTCACCACAATCGGTTGACCCTGGCTGACCCGCTGCCTCTTCTGCGGATAGCTCACGGACTTCGGGTATTGCCAGCTCTCAAGATTGTATGACGGGCGGTGTGGCCTACCAGGAACGTATTCACCGCGACGTTCTGATTCGCGATTACCTAGTAACTCCAGCTTCATGTAGGCGAGTTTCAGCCTACAGTCCGAACTGAGACTGGACTTAAAGTTTGCTCCACCTCGCGGTGCCATCTCTGTACCAGCCATTGTAGCGTGTGTAGCCCTACACATAAAGAGGCATGATAGTTATCATCCCACCTTCCTCCTGGTTAATAGCAGTCTCTAAGTCCTCAACAGGTAAGTAACTAACGACAAGGGTTGCGCTCGTTGCGGGACTTAACAACATCTCTGACACGAGCTGACGACAACCATGCACCACCTGTCACCTTGTCCCGAAGATTTCCTCGATTAAAGAGTAATGCAAAGGTCAAGTGTAGGTAAGGTTTGCCATTTAGCCGAATTAAACCACATGCTCCGCTACTTGTGCGATTACCGTCAATTCCCTTTGGTTTAATCTTGCGATACTCCCCAGGCGGGAATACTTAATGCGTTGCTTGGCGGCACGGTGTTGAAACTTTACACCTAGTATTCATCGTTTACGGCGTGGACTACCGGGGTATCATCACGCTTTCAAGGCCTCAACGTCAGTTACACAGTCAGAGTCGCGCCTTGCAGTATTCTTTAATCTACGCATTTCACACTGCCTTTAAAATTCCTCTCTCCTGCCTCTGACCAGCCAGTTTGATGCAGCACCGGTGGGCGGAATTATTTCACATCCGCCAATCATCCGCCACGCTCCCTTTACGCCCAGTAAATCCGGAGTAACGCTCGCCACCTACCATTACCGCGGCTGCTGGCACGTATTAGTTAGCCGTGGCTTCCTCCTTGGGTACCGTCATTATCTTCGGGCAAAGAGCTTTACGATCAAAGGCAATATCACTCCGCGGCGTTGCTGCATCAGGTTTCCCCATTGTGCAATATTCCCCACCGCGCCTCCCGTAGGAG
+
22+3)*+'&(,3/.0*'*.5.-''(''#&%&$$&'))&.81.28622+(''$$&&+1%$.,--.%(*.,66:5,,).)/,,574)1//+)(&%&1--)%%''/)*($+((()&#%$&$)2+9:897499:<966967555'59745.2-..97555--&&($%&&()5*(%)-3,).*+,,0.--.2<87/...)(,,039'(1((&&*.0111-,*.,/3---.(&')68+-5,,''(')'$%$%$'''%,&05/+1,,57+)%*+(+-0/...,8-'&'&'&%.40)'3.878642'*(,$*+8++1.)/61604--/.%-*8)-&(+.--0010.)(+,/75-.'(%'%%'&%'(&$%*)779::2294-6577222.081..7+-'%$($*)*'(),*,$$&)(+))-134334583*5;263434--4+'(*-.1/--+-323&)($%1795/210.2.2/,'')*+4+*,-.'+*)'(*&*&(((-/14/5.7('++),0&%#'')-/414;04-)(-,,.,-($%)%&*+,.2),%)$$((*-1274.44',3,.1.;8/:/-0/*'&''%)(09;.4731(0*20+)(%%/+.,**,)%&'$&(--610)*('*-.**,.)))&%'$(&)**,-.71.1342:1*,(22-2)**0-+,',3.((*((##$#%&'&'''++*/,,-+,)+,771/5/-,,/+-04++++)-**&%$%%%'$,.'(0%'((&(''&%)-0/6;6+01)*)%(#')&/,***1,)'(),+,-*&-)),(()'')(/0265<'(%&#%%%((1+)*''('(')#&+**.:-+)+*/34*,,*.,,*789+0*()(*.-9,*,(%-*02,)%(%&)+0,,(&$)-:5564445/.7-&&(**,1/4:00-6234712.+)+*2108/01522581503016-*.-)*(+(&+$'$%-0-6/.-&--0(.+$'.)()0.32)%'&(-0-/+%%%&%$&&)(),2-+/,85428./+++,-/-+4,;/.9;6'++**'/'7+/3/677,$&&')',1/65)-243,-)
@ecfb7089-d38e-4b2c-832e-8accaccbfcef ch=43 read=70676 start_time=2019-12-13T04:51:30Z barcode=BC01 runid=2c9cf7bc05858273f10e7d7ec552fc0bd742dc3e
CTCTACGGGAGGCAGCAGTAGGAATTTTTTCGGCAATGGGAAACCCTGACCGAGAACAACGCCGTGAAGGAAGAAAGTTTTCAGTTGTAAACTTCTGTTATAAAAGAGGAAAGAACAGCGGCTACAGAAATGGTAGCCAGTGACGATACTATTAAACCACGGCTAACTACGTGCCAGCAGCCGCGGTAATACGTAGGTGGCAAGCGTTATCCGGAATTGTGGGCGTAAAGAGGGGCGAAAGGCGGCAGCAAGGGTCTGTGGTGAAAGCCTGAAGCTTAACCAGTAAGCCATAGAAACCAGGCAGCTAGAGAGTGCAGGAGAGGGATCGTAAGAATTCCATGTGTAGCGGTGAAATGCGTAGATATGGAGGAACACCAGTGGCAGAGAGCGACGATCTGGCCTGCAACTGACGCTCAGTCAGCGTGGGGAGCAAATAGGATTAGATACCCTGGTAGTCCACGCCGTAAACGATGAGTACTAAGTGTTGGATCATCCAAGTTCAGTGCTGCAGTTAACGCAATAAGTACTCCGCCTGAGTAGTACGTTCGCAGAATGAAACTCAAGCAAAGGGAATTGACGGGGCCCGCACAAGCGGTGGAGCATGTGGTTTAATTCGAAGCAACGCGAAAGCCTTACCAGATCTTGACATACTCATAAAGGCTCCAGAGATGGAGATAGCTATATGAATACAGGTGGTGCATGGTTGTCGTCAGCTCGTGTCGTGAAAGTTGGGTTGGTCCGCAACGAGTAGCCCTTATCGTTAGTTACCATCGGTAAGTTGGGGACTCTGGCGAGACTGCCAGTGACAAGCTGGAGGAAGGCGGGATGACGCCGTCATGCCCCTTATGACCTGGGCTACACGTGCTACAATGGATGGTGCAGAGGAAGCGAAGCCGCGCAGGAGTGAAGCAAAACCATAAAACCATTCTCAGTTCGGATTGTAGTCTGCAACTCGACTACATGAAGTTGGAATCGCCTTAGTAATCGCGAATCAGCATGTCGCGGTGAATACGTTCTCAGGCCTTGTACACACCGCCCGTCACACCACGAGTTAATGCTGCAGAAGCCGGTGGCTAACCGCAAGGAAAGGCTATCTAAGGTGGGATTGATGATTGGTGAAGTCGTAACAAGGTAACCGG
+
--/.//'4/)/.,1..-+.+,()+18;:4*.0/)-,+2/(*,-,0.***1/-+&)%+3**)+*&(*,3/1-,'+0)++7960&+*-*,57-,-3/2)41)-150(''++,8,(030%10&10009++(.-++2-,,0.,/..&+$%*'')'+-0))(*,..,/003160/.0/4<869,+-.(+*')('*/976607*/++6956315//.,,/-.2/*0-868756:+((*0./.,*'',+706622436+510,&%&(1/+/1.(-0-.)'$$%%+&))./01204548/-,42,413760.//.0+'(++52241-,*01+224+-'(%(,-05822121-,--184+(66+,66**),*...0),+,0++.6,4.70/&%(&(*-::97775003453566956630./-.-./.**+-5+$&%'&,4<90,,/&1,,,664590,+6.,+.1513248070,++-+./--.*&%-+/01938/53%&+0'4,/09830449:9;8465443'*,1-22/4120340291'((*,.,-.,/32(-)'(-*-/89+*+(&$%-1/,.**,+...,,,902:+'(),*3/12:57-,--*-)*,/5<<.88;8,&.'*26513&*(($'&&)*,2.,(,'**(*+,-0061+**0/.41-7()**,,253,,-++45434//(%$%)-)0-3/63::8:599<039767,038677577532)()))2.:,4*-(,0()+0(5(&++0&16*-//01/60,*5-+/204/*$-22),.,7;6065400&%(./123-51-0008:9:5533-+*,+1,31*4-+-56665/'1213,523)-/.//018.07/.-*+'(+3350,33;54:551/0349-,0-)*((')*'*&'(),',.&&(+.8)+-990.4*+1871+-35835647734+6/6645689778654447712323592:2.9/80543-++(+)*&*+*,..424941+,.0:8:;53320/.611117;212,/86-8--.40.-+085362/0224250.-+-+)1+*-'&&$,#$)++-5364-620/6/*,1-).(-)%'),,*-1'*-2+2.1/)1)))+,*1++))''))'10674964(4*/:8;16
@ecf2eef0-a96d-462b-9d19-fce515925e32 ch=460 read=50307 start_time=2019-12-13T04:51:28Z barcode=BC01 runid=2c9cf7bc05858273f10e7d7ec552fc0bd742dc3e
CCGGTTACCTTGTTACGGCTTCACCCCAATCATCAATCCCACCTTAGACAGCTCCTTCCCTTGCGGTTAGGCCACCGGCTTCGGGTGTTATCAACTCTCGTGGTGTGACGGGCGGTGTACAAGGCCGGGAACGTATTCACCGACATGCTTGATTCGATTACTAGCGATTCAACTTCATGTAGTCGAGTTGCAGACTACAATCGAACTGGGAATGGTTTGTAGCTCACCTCGCGGCTTCGCTTCCCCTCTGCACCATCCATTGTAGCACGTGTGGCCAGCCCAGGTCATAAAAGAGGGGCATGATGATTTGACGTCATCCCGCCTTCCTCCAGCTTGTCACTGGCAGTCTCGCTAGAGTCCCCAACTTAATGATGGTAACTAACGATAAGGTTGCGCTCGTTGCGGGACTTAACCCAACATCTCACGACACGAGCTGACGACAACCATACCACCTGTATCTCTTATGGCTATCTCTCTCTGGGCAACTATGAGTATGTCAAGACCTGGTAAGGTTCTTCGCGTTGCTTCGAATTAAACCACATGCTCCACCGCTTGTGCGAGGCCCCCGTCAATTCCTTTTGAGTTTCATTCTTGCAGACGTACTACTCAGGCGAGTACTTGTGCGTTAACTGCAGCACTGAACTTTGACATCCAACACTTAGTACTCATCGTTTACGGCGTGGACTACTAGAATTATCTAATCTATTTGCTCCCGCTTTCGGGACTGAGCGTCAGTTGCAGGCCAGATACGTCGCCTTCGCCACTGGTGTTCCTCCATATATCTACGCATTTCACCGCTACACATAGATTCCACGATCCTCTCCTGCACTCTGGCTGCCTGGTTTCTATGGCTTACTGAAGTTAAGCTTCAGGCTTTCTACAGACCCTTGCCGCCTGTCCCTCTTTACGCCCAATAATTCCGGATAACGCTTGCCACCTACGTATTACCGCGGCTGCTGGCACGTAGTTAGCGGCTTTCTAATAAATTACCGTCACTCGGCTACCATTTCCTGTGACCGCCGTTCTTATAACAGAGTTTACAATCCGAAACCTTCTTCCTTCACGCGGCGTTGCTCGGTCAGGGTTTCCCCATTGCCGAAAATTCTACTGCTGCCTCCCGTAGGAG
+
31.0+7,-646018*..(.,0///:900155310*-',.((3/741.02./010770;6+/,*,1667/2675/2405-*/,+.**)-112253/..),.03:88789:721//0.0/+.0,-306)*&)+86:8:;+*0(%##%*+'*')*0*)%'+010504587262+1++3-6797767577051.014,--,.0977**8771(++.2145:*&($&%%/)132352/4,,4/12472993,2:3222779::/06--+.,&'+-,(&'''()/3-*-121364:0)(&,10/,5-,,,+)393,240110-57*)0713*/*+1..+2-,,;78.4.-*.20+2+.)**'(**-)$+&()'1*,,/,*%((/,,.2167-4$-+-547699:82:21,;7323540,2).-///0554789643)+4363230183437+)',,+0;/455/-(%(++32977781/.,+'(/08341'+%&)0////6578323,3,--7831-32:88<:898/9)-.80'7(:*<<892-,--44413.02.,3,,.:6)&-)1997,+/3-7/737.8;*)$$(,5109<18/--**52.8562/+,++044+'$*(*-+(&$''4/201229967667899/045256682)1,0,..3,/03451-..-/:.)+)2//07:8876232-+2/4/212*1-.0129+(*)62*%),5/,+:9670/+50/11(060--&))*1*,++$)(*634/.-**4634/60336;8950-+.17635-%../069;65883231/+/'*+.23:0)%(+/1553223++..$)'+,,*(*')&).40;95756.6..514516..648/-/167(2856;90+-.-19;=17+),.+51&$'03)*.375385272.6015932/,+)(-+--3.7.0;44:44678.7.-6;6021006;;69/&**-..5/*,***)/40)%,3+.85/616:660+,.,6.-+&4976<<4532+*(50018698130-(*$(('*,077*,.345)(34,666979498-:4&..0/;4/3/..00443429;67<009;2+02.1.,/897102''*,,/111407;),;76**%
@2c2d11fe-7c97-4188-a379-ba240951bab9 ch=274 read=59813 start_time=2019-12-13T04:51:25Z barcode=BC01 runid=2c9cf7bc05858273f10e7d7ec552fc0bd742dc3e
CTCCCTGCAGGAGGCAGCAGTGGGGAATATTGCACAATGGGCGCAAGCCTGATGCAACCATGCCGCGTGTATGAAGAAGGCCTTCGGGTTGTAAAGAGTACCGGCGGGGAGGAAGGGAGTAAAGTTAATACCTTTGCTCATTGACGTTACCGCCAGAAAAAGCACCGGCTAACTCCGTGCCAGCAGCCGCGGTAATACGTAGGTGGCGAGCGTTATCGGATTTACTGGGCGTAAAGGGGCGTGAGCGGATGATTAAGTGGGATATTATGCCGGGGCTCAGCAGGTGCTGCATTCCAAACTGGTTATCTAGAGTGCAGGGAGAGAGTGGAATTCCCTGGTAGCGGTGAAATGCGTAGAGATTAGGAGGAAGAACACCAGTGGCGAAAGAGCGACTCTGGACTGTAACTGACGCTGAATCAGCGTGGGAGCAAACGAAGTTAGATACCCTGGTAGTCCGCCGTAAACGATGAATGCAGGTGTGGGGGTTTCAACACCTCCCGTGCCGCCGCTAACGCATTAGAAATTATTCCGCCTGGGGGAGTACGGTCGCAAGATTAAACTCAAAGGAATTGACGGGGACCCGCACAAGTGGCGGAGCATGTGGTTTAATTCAGGCAACGCGAAAGAGCCTGCCTTGACATCCCTTGCATTACTCTTAATCGAGGAAATCCCTCGGGGACAAGGTGACAGGTGGTGCATGGTTGTCGTCGCTCGTGTCGTGAGATGTTGAGTTAAGTCCCGCAACCCGAGCGCAACCCTTGTCGTTAGTTACTACCATTGGTTGAGGACTCTGGCGGACTGCCTGGGTTAACCAGGAGGAAGGTGGGGATGACGTCAAATCATCATGCCCCTTATGTGTAGGGCTACACACGTGCTACAGCCAAACAGGTACAGAAGTGCAATACCGTGAGGGTGGGCTGAAACTTTAAAACCGAATACAGTTCGGATTGTAGGCTGAAACTCGCCTACATGAAGCTGGAGTTACTAGTAATCGCGAATCAGAATGTCGCGGTGAATACGTTCAGGTCTTGTACCGTCACACCGAGTTGGCAATACCCGAAGTCCGTGAGCTAACCGCAGGAAGGCAGCGGCCGAAGGGCGGGGTCAGCGGTGGGGTGAGAATCGTAACAAGGTAACCGG
+
,315*/,2'7/,0/0087166587),/+.62-,,.9;99940-/0744.)'%./0.&4564*400367343434/(*,.018657.:83;3.85,'&%&%%'&++,38'(00./*3-%&&+3/-22253231/84+*,)%*''*9659345&(%&%/+,,'%'.0605/++7.0-)&()21//+*+7,03)0+/*'&-(*(0,+/24334544943658,16.,1241/24.39.*4.,*.6('235;8753060--12;:970/2//&5)'2/*-86-*,&53768898389141:9:::616&.*,,++--05'68*'))*'((+)(*)-,1(%%&%%&(//5*.1,,33637/-+,0/89:-,*(*)+1-/8856-7,,''0*'%++-,)*+,,:78778811/.-.&&/'(()%&$%(9685*-019)5(',*/40.5547;,-344/./0-+..079;60-%)+195/2&/011*,57910:25.60..4-1.*+1073/48*)+7,71/+-,+&+&&**+4;37,055561+)''+&-.:59284121121<<856(7,,*''.,,/1/185,-33***,*''(*30//'*,121/653:606274'%)*+352,+2/)%)$$$#"((&0.027828/.201229//-,-/+/-.'*,.+.0*+68-02;:,2603,5-33842743:96656675412348/*+.174)/3/246436/5..$.&(%&%((51/233-*)()+*+0/276*(/*-.-9-,,41.-2/7<6482317'(,4.6764'2/1217971.,+/)')$'*,-5801617053+581+298999:9;84436,,+),,*'()*-...((-43,+*()+*,,,..,()%)*)&'&,&)+(+-(&%$('%(+///::%0(().))+)%%%$*4)(297/;;209'%#$#$)(,74&0%..01,,)(),/89357568534022/80126:.*/-,,2112.,,-.,.02,7/..)*1695838622;.,,+4-.$*/6.7-&'&(&*.0651)%&%',.)(&%))(-.,+,00034/29937*,43/%2(*/+*(-,.000644525,0)'%,-*(,,321&2(000,./%&'*+15678220405;9454
@fefae342-ef10-4472-a047-cb3f78c719a2 ch=33 read=62843 start_time=2019-12-13T04:51:24Z barcode=BC01 runid=2c9cf7bc05858273f10e7d7ec552fc0bd742dc3e
CCGGTTACCCGGTACGACCTCACCCCAATCGCTGACCCTACCTTCGGCCGCTGCCTCAGCGCAGTTAGCTCACAGACTTCGGGTATTGCCAACTCATGGTGTGACGGGCGGTGTGCAAGGGCCAGGAACGTATTCACCGCGACATTCCTGATTCGCGATTACTAGTATCCAGCTTCATGTAGGCGAGTTTCAGCCACACAATCCGAACTGAGACTGGTTTAAAGTTTGGCTCCACCTCACGGTATTGCATCTCTGTACCAGCCATTTGTAGCGCGTGTGTAGCCCTACATAAGGGGGGCATGATGATTTGACGTCATCCCCACCTTCCTCTCTGGACCAGCAGGCAGTCTCGCCTAGAGTCTCAACTTAATGTTATTAACTAACGACAAGGTTGCGCTTCGTTGCGGGACAGCAACATCTCACGACACGAGGCTGACGACAACCATGCACCACCTGTCACCTTGTCCCCGAAGGGATTTCACTCGATTAAGAGTAGTAAAGGGATGTCAGAAGTGTAGGTAGTTCTTCGCGTTGCTTCGAATTAAACCACATGCTCCGCTACTTGTGCGGGTCCCCATCAATTCCTTTGAGTTTTAATCTTGCGACCGTACTCCCCAGGCGGAATACTTAATGCGTTAGCGGCGGCACGGAAGTGTTGAAACCCCCCCGCACCTAAGAGTATTCATCGTTTACGGCGTGGACTACCAGGGTATCTAATCCTGTTTGCTCCCACGCTTTCGAGCCTCAGCGTTAGTTACAGTCCAGAGAGTCGCCTTCGCCGCACTGGTGTTCTTCCTAATCTCTACGCATTTCACCGCTACACTAGAATTCCACTCCTCTCCACTGCTCCTAGATAACCAGTTTGGAATGCAGCACCCAAGTTGAGCCGGGTATTTCATCTTAATCATCGCCTACGCTCCTTTACGCGGTAAATCGGATACTTTATCGCCACCTACGTATTACGGCTGCCGGCACGTAGTTAGCCGTGGCTTCCTCCTTGGTACCGTCATTATCTTCCCCAAAGACAGAGCTTTACGATCCGAAAGCCTTCATCACTCACGCGGCGTTGCTGCATCAGGGTTTCCCCGATGTGCAATATTCCCCACTGCTGCCTCCCGTAGG
+
33//3.)+#$%%)&'*.223,',692,3296875234-))54570515044750/-*&(())$.0.0*,,,,.-.00))3,4/0-,6/028+--.(-05456333,681024**&(,2'*%/,%1.11/3:240-(../36898::6',,2183+*+(-904--%.)+*.+)),00-322*/2.3313;3*+%&('(&)*753-+0613/0/22:;:199.7/+-8+5,444/'-*12.3383123./23++++*20341164276)*,&0/0010-/&'(*31,$'''%)())2,401-.++**'+3.,/1./06717:2)-0302/0.*&&)+&$&()0,*/0-14522+0,+-,,,--3,0*&'%,''+'-*+,1.//0./../1-42/8-*%'1,966744-)'(&*$,&)).--/+&'*-523'%)$%%(#)-620*,//33646;126,1464606///979/'&.,+(&2682%&'*9.9-0-((+--03)0+/65330270*++,+//'*(()27<88<:89609++,3,+0-8.;;99;3302434582365020,-17,5-+7::1/086.7-6+7;1*)-2<<+3920.7,,.166**),+99:-30;117986//20/1/0011.+++1:46/.,-)(-+-/02710;40569:/&%(),-)-(%&&+,/;63630392)++6/007:77500-,73,--8889;.7/,-0;8-/2020(,,-.;3//1/05//,00,2-,-1;11.4-5*,,21-/113;96::949(+*/237989;9986/,.92325)*,5:75<81,.0.0025.04+)-*.+3,&(,/0.1.8/%&'&*&+*+/378262;,,32*0+)).+0)..'3((,&*(*&''+*()'/))80*)+*,.-3454,4+.9445674:0*6($''('**-2/-.+2+*''(*('02049/.0*)/.3,2)'())-.98930.'+''&.-6)(,3+2+))2/9946,0-//024879942:0129/8:;--96028/,).*2:1,//005*'***'277<9:;;4440)*('+4031812/..,,.--*'/-1334-&&.),,.,6.-/71785+/-,-))-2-/:*,2-6-
@eeb8bc62-4302-48a5-b26a-cba2d4781f78 ch=500 read=102157 start_time=2019-12-13T04:51:39Z barcode=BC01 runid=2c9cf7bc05858273f10e7d7ec552fc0bd742dc3e
ATCGCTACGTTCAGTTGCATATTGCTGGTGCAGAGAAGTTATGGTATCTTGTGCTTGCTTCTGTGGTGCTGATGTGCTCCTGCAAGGCAGCGTTGGGAATATTGGACCGTGGGCAGCTGATCCAGCAATGCCGCGTGATGATAAATATAGGGTTGTAAGCTCTTACGGGATGTCATGACAATTACGGGAGAATGACCAAACTGCTCCATTGCCAGCAATGCCAGTATTAATACAGAGGAGCTAAGCGTTAATTCAGATTACTGGGCATCACAAAGCCCCGCACGTAGGCTTTGTAAGTCAGAGGAACAGAGAAACCTGGGGCTCAACTCCAGGACTACCTTTGAGACTGCATCAGCCAGATCAGGAGGTGGAGTGCGATTCCCGAGTGTAGATTAGAAATTCATGGAGTATTCGGAAGGAACACCAGTGGCGAAGGCATCCCACTGGACTGAAGTGGCGCTGGGGTGCAGCAATAAGAACAAAACAGGATTCACCTGGTAGTCCATGACGATGACTAAGCTGTCCGGGCACTTTGCAGGCTGCTTGGGGCAATAACATTCAGGATTATCCTGCTTTTAGGGAGTGCAGTCATAGATCAAAACTCAAAGAAATTGACTGAGGCCTGCACAAGCGGTGGAGCATGCTAGTTTAATTCAAACAGCAGGACACCTGGCATTTTGTGCGAGGCATCCGGACGATTTCCAAGAGATGGATCCTCTTCCAGCAGGACTGGAACACAGGTGCTGCATGGCTGCAATAAATCCCAGCTCGTGTGGGATGTTGGGTTTAAGTCTGGCAGGCGCAACCCCTCGCCTTTAGTTACCATGTTTTAGTTGGGGACTCAAGGAACCGCCGGTGTCTAAAGCCGGAGGAAGGAGGTGGGGACGTCAAGTCCTTGGCACCCACGCTGGGCTACACGTGCTGCTACAATGGCGAGTGACAGTGGGCAGCGGCTGGGAGTGCTGTCTCAAGAAGAACGTCTCAGTTCAGTTGTTCTCTGCAGCTCCAGAAGACATGAAGGCCAGGAATCGCTTCAATGTGTGGATCAGCATGCAGTGGAGCCGACCTCCCAGGAGCCTTGCCACCGCCCATCACACCATGAGGTTAGGTTCACCCCAGAAGGCGTTGCGCTAACTCCACAGGAGGCGAGAGCGACCACAGTAAGGCTTAGCGAGCTAGGGAATTGAAGTCATAATAAGGTAACCGG
+
$%$#$&%'(-4,.-3.&&#&&+0,-.-1,,-(()')($&'%))(%&*(.)$&$$$$#&)*,+,/(+&%&(*+-%,%''),''*,(/-)%)%&%%(0/*.-&,-()*-,&-*/+&%'(()*,5*)%&,3*),,(-**'()(++..*&&'&(06/:/22.(()(,'%)'/741.((./.(.-(.)'.$+*(*'$$$'&&'&%()&('/*%($#,*&%'&%#$%$&&'&)'*&&$(%'',)'()(-/()+..0(1-2()(,)(**+2/.%)$$%''&'*(*)$$#&%&%&$$$*)'**1,.03+**+%%)-,-&**''())-))*.6.0.,0+**((()&,.-.)),/6-,))'())&,(''++1(*1-,-'+'$&%%'&+4804*)%0,++%&%)%'''''*)+)1,,($*-/6.(2.3,)/--*3&%'&(1.')'+(*&$'+*$&((+%(&'&%$(%$$$&'''-())((&&#$**(&**,+62,**.+',&##.'('*)-.,0*"##&$%&((1100---./20+*,+((*-)&$#%''&$$'**(-'$%&%#%$%$$($'()#.(+,0,&%%+*,)%-,(&&%$&'(,+'&('+-.-85002413+%&$$&%'$$#)$1++83..')**'.&0/3*)'($'$'*$,,6417659-7/2%#$$'))/**(&'$'%+-1)''$%%&((,)),&+/&+-)2:*1/.,)+-/2+'.,0('&')%$$$'&.4-15-,-(*%&'.-.116///)*&%%%%*,,28.,/**)1276'*$#%(),2148140353*%(++')%&'(**&--%296,,/)+),,%$(-*%'&&''/770-/-.'-2*.1,)%)'+(,+2-00+)(%'$*((+(05&-'-,+*,(%*-,,192.,'*+,('((%$#%%%$(&'$*)-)*,)+,(0+,())+'&-+&2/70.4'%$'$+)-(*+2852())&*+))+)%&'%&.*+4).-1&(*)*'*&,/10,,-8,%2&4%,4,05+)(($))-)'%)('120/)*&('%($(*%$%)&'()&+()'&$&&&%&&$$&''&&&&/--%'('%&&()1,-$,,++,-4-+-*$('&)+(')**,.16,*'%-+-4)-+)20(+./)'%)(,+9230),+,*,--./('(,%,%'*,&%(%)*+,/5..'(*$$'&%%%''')+(,-(1-'%$)&)'*()*'*&)*-2-50/4/3+5
@21f1c918-3b0c-4682-b7a1-2eba1f719d40 ch=458 read=39938 start_time=2019-12-13T04:51:48Z barcode=BC01 runid=2c9cf7bc05858273f10e7d7ec552fc0bd742dc3e
TCACCCCAATCATCAATCCACAGCAGACAGCTCCTTCCTTGCGGTTAGGCCACCGGCTTCGGGTGTGTTATCAGCTCTCGTGGTGTGACGGGCGGTGTGTACAAAGGCCCGAGAACGTATTCACCGCGACATGCCCAGTTCGCGATTACTAGCGATTCCAACTTCATGTAGTCGAGTTGCAGACTACAATCCGAACTGAGAATGGTTTATGGGTTTGCTTCACCTCGCGGTTTGCTTCCCCTGCACCATCCATTGCTTAGCACGTGTAGCCAGGTCATAAGGGGGCATGATGATTTGACGTCATCCCCGCCTTCCTCCAGCTTGTCGCAGCGGTCTCGCTAGAGAGTCCCCAACAATGATGGTAACGCGATAAGGTTGCGCTCGTTGCGGGACCAACCCAACATCTCACGACACGAGCTGACGGCAACCATGCACCACCGCAGCTATCTCGCCTGGCTATCTCTCCATCTCTGGAGCCTTCCTTAATTATGTCAAGAGACCTGGTAAGGTTCTTCGCGTTGCTTCGAATTAAACCATGCTCCACCGCTTGTGCGGGCTATCAATTCCTTTGAGTTTTCTTGCGAACAATACTACTCAGGCGAATTACTTATTGCGTTAATGCAGCGCAGACTTTGACATCCAACACTTAGTACTCATCGTTTTACGGACTACTAGGGTATCTAATCCTATTTGCTCCCGCTTTCGGGACTGAGCGTCAGTTGCCAGGCAGATCGTCGCCTTCGCCACTGGTGTTCCTCCATATATCTACGCATTTCACCGCTACGCTGAATTCCACGGTCACTCTCCTGCACTCTCTAGCTGCCTGGTTTCTATGGCTTACTGAAGTTGGGCTTCAGGCTTTCACCACAGACCCGCCACTGCCGCCTGCTCCTCTTTACGCCCAATAATTCCGGATAACGCTTGCCACCTACGTATTACCGCGGCTGCTGGCGTTAGTTAGCCGTGGCTCTAATAAATTACCGTCACTCGGCTACCATTTCCTGTAGCCGCCGTTCTTCCTTTATAACAAGTTTACAATCCGAAAACCTTCTTCCTTCACGCGGCGTTACTCGGTCAGGGTTTCCCCGTGCCGAAAATTCCCTACTGCTGCCTCCCATAGGAG
+
33-887)1.4;9:98:094'*('&**-4555457:;98.9/0//4/-026--8,2+*2-9(5-*'/*(4/0.1&,+,*,/3797664693;:99;687653861+*4*2*(%&'(*+.02:859:.29:;9;-8/&$+,6+*++-,3+)*+,/,+1/3*/&*/4/77899758//10;,./9777689::81/')+*(+(*12339<;,3397093-/46467:7:,--.,1+'*-/-:1('&()1659:9674-'+%%%&&-.0./')'(%+.-/367:/0875+.0./00-490-+.,.44,<55+)+)/10631-(&(*.)-.$&',,&2455:2/-(()+(-3,73/+-0/6/.//7/.3.,%')*3310030+++-.326401191+,(+'3-+*()*+762&(*-/+,,,-64544,)1.90;07000/0)/+$'&(*+,.045++()')+-96333/6:,.40../7*(*,**'&*')'())*/13(*'(*+9:7//,)*(--888<:9:341)+,1+(+4.8.;52.*'(**02-/5,---+***)1/*)&'('1*67154.)%'&'+*.12.00*'3').--1-+-/-158)&(+(()2./00,,*5+6'(',(..+5,+.0379655709'6)0-(+)/)+*-01/872845'').3/3234620-.003889<82-,*/4)(/-33*(,.756/9;987652345961;1//+$32&336997998;879758;/+&+5-2891702(('%*/100(1-003;9435:.3765)&%$)1/4+()+)(//$'(,540012+*)(**0%2477/9//80;71/1315-0402207.-261)/2441&4635:53344/.,,15:*'(($()*73183----39-12:;1//-+(--+26996183876.-))+*-3/%/)*+/-3117*280127446818-*(**(,/1..*-*))%((+',-)0.'0('1310+**)(2+++%0,,5;053/--,-/;39;999006-&&()*01-5,,/1:;2.,4-,-+*.30)42:57<:85;5(/...4104+'%'(4182*.10+8,/81(%*')-),59.3827*)&/)()('/2.62*'-(*'((
@a93d724a-03db-435e-a8aa-2e5a4ab2c905 ch=491 read=83321 start_time=2019-12-13T04:51:46Z barcode=BC01 runid=2c9cf7bc05858273f10e7d7ec552fc0bd742dc3e
CTCCTGCAGGGAGGCAGTGGGGAATGCACAATGGGGAACCCACAGTGCAGCAACGCCGCGTGAGTGATGAGGTTTTCCGGATCGCTAAAGCTCTGTCTTTGGGGAGAGATGTGGTGCAAAGGGAGGGAGCCACGGCTAACCTACGTGCCAGCAGCCGCGGTAATACGTAGGTGGCGAGCGTTATCGGATTTACTGGGCGTAAAGGGCAGCCAGGCGGATGAGATTAGAGTGGGATGAAATACGGGCTCAGCAGGTGCTGCATTCCAAACTGGTTATCTAGAGTGCAGGAGAGGAGAGTGGAATTCCCTGGTGTAGCGGTGGGAATGCGTGGGGATTGGGAGAACACACCAGTGGCAGAAGGCGACTCTGGGACTGAAGCTTGCTGAGGCTCCAGCGTGGGGGCAAACAGGTTAAGATACCCTGGTAGTCCCACGCCGTAAACTGATGAATACTAGGTGTGGGGGGTTTCAACACCTCCGTGCCGCCGCTAACGCGTGCAGTATTCCGCCTGGGAGTACAGGTCGCAAGATTAAGAGCGCTCAAAGGGAATTGACAGGGACCCGCACAAGTAGCCGGAGCATGTGGTTTAATTCGAAGCAGCGCGAAGGACACCCACCTGCCAGCCTCCCTTGCATTACTCTTAATCGAAATCCCTTCGGGGACAAGGTGACAGGTGGTGCATGGTTGTCGATCAGCTCGTGTCGTAGGATGTTAGGTTAAAGTCCCGCAGCAGGCGCAACCCTTATCGTTAGTTACTACCATTAAAGTTGAGGACTCTAGCGAGACTGCAAATTTAACCAGGAGGAAGGTGGGGATGACGTCAATCATCATGCCCCTTATGTGTAGGGCTACACGTTGTGGCTGGTACAGAGATGCAATGCCCGAGGTGGAGCCAAACTTTAAAACCAGTCTCAGTTCGGATTAGGCAAACTCGCCTACATGAAGCTGGAGTTACTAGTAATCCTTGAATCAGAATGTCATGAGTAGATACGTTCGGGTCTTGTACACCGCCCGTCACGCATGAGAGTTGGCAATACCCGAGTCCGTGGAGCTAACCGCAAAGGAGGCAGCGGCCGAAGGTAGGGTCAGCGATTGAGGTGAAGTCGTAACAAAGTAACCGGAGAGATGGGAGGCGACAGGCAAGTAGGACAGCAACACAAAGAGACACCGACAACTTTCTTCGGCGCAGCAATACGTAACTGG
+
'(/1.&/((.,),.*'((*./($#$%&),076147,*2.0*((*06641.1051-2:6766(&()(&)(''),552.-1/77/$&'++'&'(76560199*36-&%''(+&%&%)$)'0'-01)+-*(+--)()(((%'''')-,3013,,-,.41&+$)*+(*).,-)+.,/.,(),/--71/0%.&151-.)).)&&(,5)-22,%'&$$)'./942,,&'*9,)&%)-796.)(.00-3'.2/560(*'13*'*,-4549/5.05345,.,,-644--+-&-1370*(1,)++*+--)+--/8+)*-.,*)**,4,+(&)(***+-&++)&/&).-,,+,-./'*1.0.4/.))+)*++17544324*%'&%&($'&'*+52/351-3%'')+3**.)*+.5+6&.'))))'*).2;53/2/00070,%++.30/78--)))/%%0-..102421116998,5;3,+%*)13-4)*+:90-703..+*(&'%*'(&&0027/+),-1484*((*-&.(-0'.)*)+/*/)*)*+*.-323)**-)+/++(+)27707:7,,+-/-+*)++&+-&&&$(((+/2;:28597*,*'))&)'++,,-*$&(-1.*-*&%)*%/+&'+00.700.31*('&,)5-2'''&'(,:+01,(073188-1,+,6605644930001172711+('((&0037,3,--,+&-334740(-446+*++/33()./%7'(*-,2.*/9.-,&-3*432119/0/(/**-230))6--'490466+*)(('0,2.-(%&%',*1,3.,1.**(()-/+1::02256766437+2907(*'73.'&')-.*)''022.430()%&('')-.1250)/+))(*87-;-+')'%&('%0*.+-62:;0-*0+,17/260/1///)+/6409,5,-)&%%,5,5898:7404610'(*675000:-*')((+*)+$&$%'0-3/,/-,*++)*,&%&()2),*.54.(0++(+**,11-/+)+*(')-./%*&))))()30'-).++*49+(--.32/2%(%'((1.+-/367'3-+++.++**))*'*())/+*0/.//144*8***-*++.'%*-2732/-.*$&)/5527.)+*.+)4,*/,10-5/354530/)-)&&(,,/2-/0.2'&)(*88;:8771+./88132*(-+$-%)*'3+,-12+%)$$$
@f6aba52e-6fd4-4a80-84d3-778edbbd0bf4 ch=267 read=62307 start_time=2019-12-13T04:51:58Z barcode=BC01 runid=2c9cf7bc05858273f10e7d7ec552fc0bd742dc3e
CTCTACGGGAGGCAGCAGTGGGGAATATTGCACAATGGGCGCAAGCCTGATGCAGCAATACCGCGTGCAGGATGAAACCTTCGGGTTGTAAACTGCTTTTGTACCCGGAACGAAAAAAGCTCCTTCTAATACGGTATGACGGTACCGTAAGAATAAGCACCGGCTAACTACGTGCCAGCAGCCATGCGGTATGCTGCAATAAGGAGTGCGAGCGTTGAAAAAGCGGAATTACTGGGCGTAAAGCGTGCGCAGGCGGTTATGTAAAGACAGATGTGAAATCCCCGGGCTCAACCTGGGAACTGCATTTGTGACTGCATGGCTAGAGTACGGTAGAGGGATGGAATTCCGCGTGTAGCAGTGAAAATGCGTAGATATGCGGAGAGGAACACCGATGGCGAGGAAGTCCCTGGGCCTGTACTGACGCTCATGCAGAAAGCGTGAGGAACCAAACAGGATTAGATACCCTGGTGATTTACGCCCTAAGCGATGTCAACTGGTTGTTGGGGAATTAGTTTTCTCAGTAACGAAGCTAACGCTGTGAAGTTGACCGCCTGGGAGTACGGCCGCAGGTTGAAACTCAAAGGCAGGGACCCGCACAAGAAGCGGTGGATGATGGTTTAATTCGATGCAACGCGAAACCTTACCACCTTTGACATGGCAGGAAGTTTCCGAGATGGATTCGTGCTCGAAGAGAACCTGCACAGGTGCTGCATGGCTGTCGTCAGCTCGTGGAAGAGATGTTGGGTTAAGTCCCGCAACGAAGCGCAACCCTTGTCATTAGTTGCTACATTCAGTTGAGCACTCTAATGAGACTGCCGGTGACAAACCGGAAGGTGGGGATGACGTCAAGTCCTCATGGCCCTTGCAGGGTGGGGCTACACGTCATACAATGGCTGGTACAGAGGTTGCCAACCCGCGAGGGAAATAATCGCAAACCAGTCACGTAGTCCGGATCGCAGTCTGCAACTCGACTGCGTAAGTCAGAATCGTAATCGCGGATCAGCATGCCGCGGTGAATACGTTCCCGGGTCTTGTACACACCGCCCGTCACACCATGGGGCGGTCTCGCCAGTAAGGTAGCCTAACCGCAAGGAGGCGCTTACCACAGCGAAGGGTTCGTGACTGGGGAATTGAAACGTAACTAAGGTAACCGG
+
-/-%'++64,//3666114179*/2-.)*)*-/.:10437269917:767865.(,)-+'/533146547:6,*.*&096:73;98;78:<;872+491+-./5('+3021(*4888+*,/14*.54181*0$1.0.2254843583621,,-.,''('//+7334622344974/,*.-03.$$$(%'(+)(,,'+'#&('),'-/75./67,7)(-243)'))/,3161448<8968481-,,-)')*'*386475224066()54578976148,+0662/8:33.4,2-*,43/0-*+..086123354354569751))*++93:32,+-2-./12010206333641245.693.57-1/''%%'(3/10+0+(*%)0.,,,/04777::-+&'&'%+.9.*1686:52/(()),4)(,-&+,2'&,+*''**+'.,*,)0-:25)48+1.,,01008++151((),((*018**-3&0-+../51611196;/28*32,+//2,23;:936-*+,-%2%)+)*/1502+)')*-5/.9442:47;::4)))'+,/:26/14(2,4/3<42675-')'($48038;922222&&,+*-1:66;70/+,-)+;:-87;43333:9773.+14,,+&&(.3'((','(+723,2,*,)')+-:00()+/04;426201239::511*+*++/5+*+**+0,--8865420652/574040121/&*&%+('((*000:2,(*5791165*,65-6&&))+/03+88-(-(+,+4--+7/..5230330-/-7(**2043.)-2,,(0,02&66)/1//57<9995-.'--,,1744520001/1.*-*(&)%+)*..'&%&'%(+)*04;63442**()*,//0183.9211312850+02+8.0929093-/*)++(),,)4--/&.+8/10111.&'&---52)2*,-./324998.8.//3454896+)&&,()-222944'5''.6384033:+,0889996746757:7681114++-101*-(%$&')-14:67;32542/,-609774,',1-112061)'&(),,.-.23./435,.)2(0(,+,+,2,,2.+,),/((,*+/0743586875(&'%$,%'0,$*,,))'**/*.-9<9959
@8827ea17-482d-48eb-948c-c2c8c83cc5ad ch=129 read=66465 start_time=2019-12-13T04:51:54Z barcode=BC01 runid=2c9cf7bc05858273f10e7d7ec552fc0bd742dc3e
CCGGTTACCTTGTTACGACTTCACCTAATCATGTCTACCTTAGACGTGACTCCTGTAAAGGTTATCCCACCGGCGGGTGTTACAGACTCTCATGGTCAGCGGCGGTGTGTACAAGGCCGGGAACGTATTCACCGCGGCGTGCTGATCCGCGATTACACTAGCGATTCCAGCTTCGTGTAGGCGGATTGCGTACAGTCCAGACGGAAGAACGGCTTTCAGAGATCCGCTTGCCTTCGCGGAGTTCGCTTCTCTCGTTGTACCGTCATTGCTTAGCGCGTATTGGCCAGATTGGGGGGCATGATGACTTGACGTCATCACCTTCCTCGGTTTGTCACCGGCGGTCTCTCTCATTAGAGTGCCCAGCAATGATGGCAGCTAATGACAAGGGTTGCGCTCGTTGCGGGACAATAACATCTCACGACACACGAGCTGACGACGACCATGCACCCTGTCTCAGCGTCCCCGAAGGCACCTATCTCTTAGGTTTGCACTGGATGTCAAGACCTGGTAAGGTTCTTCGCGTTGCTTCAGATTAAACCATGCTCCACCGCTTGTGCGGGCCCCGTCAGTTCGCGCGAGTTTCAACGAGTCGTACTCGACGGAATGCTTAATGCGTTAACTGCAGCGCACTGAGAGGCGGAAACCTCTAACACTTAGCATATAATGTTTACGGCATGGACTACCGGGGTATCAATCCTGTTCGCTACCCATGCTTTCGAGCCTCAGCGTCAGTTGCAGACCAGAGAGCCGCCTTCGCCACTGGTGTTCTGTTCCTTATATCTACGCATTCCACTACACATGGAGTTCCACTCTCCTCTTCTGCACTCAGTTCAGCGGTTTCTGATGCAGTTCTCGGTTGAGCCGAAGGCTTTCCGCATCGAACTTATTGAACCGCCTGCACTCGCTTTACGCCCAATAAATCCGGACAACGCTTGCCACCCTGCATTACCGCGGCTGCTGGCACGTGGATATGCGTGACTTTCTAAATACCTGCCGTCAAATATAAAGGCCAGTTACTGCCTCTATCTTTCTTCACTGTAGAGCTTTTACGGAAGGCGGAAACCACTTCTTCACTCACGCGCGGTGCTCATCAGACTTGCGTCCATTGTGGAAGGATTCCCTACTGCTGCCTCCCGTAGG
+
2.//00+/**.)*.'+-02750..3-.720',--(%%('(('(''&&'+/10/-'+25-,,-0-.70*%')(('%0.+(,($$%%('('&'&&)&'$$%%'(',-****3-34/0)25&40-5--212:2129*,+2...02----0**,-,8.,,%%&%''*-40.,(**163442/)-24,3(,-&)&'&'&+*9('&...,(''*)+(0++4832-----3/)*-+*/0/;602.1&*,3,+03523/')-092337;7:800-'')%$$%#'&)%(&%&'+(*'/'((456++/.---,+*)**,4689741-.**-+)),08/8:,07211//+-.+*++*/,1)4*.'+,.-93//%/.5---4)&&%&%)*2*)*,.'.433:00,.+2,4,*)*0('*,)$*0,/.11.*../,*(%&&$%&&/1.+))%%.-+.&)%)'&'&+-0-+,+,...5.&&&)''%(*)*''*)+0(0.47('*+.019;;8:653125963((.,-,26.31/.31/0++.31'(+/*/6505/-+,.0+(,,)+2,/(()(.+-2/)(),)&,6,$%()-(./:12.))&&'+0..-+*(&&*(.$#'()**.0(')'(.)&+,&(%'(%(%*,-/-)+1-/,-3--652*.4-)('$%&))*+*'%%',.7-.08702464810/2&79312.-)/.36554;766,-3/+'10019:0/**+1/4('+//:3324././8120.,,+,2648:8;969;7897862000(%.3-'-+./963)$))*/783,&%($'(-./.,%)++02)-.0)-)('%(*,,1.(&'''066/),&-(6*(#%(.'+++..(45*1./+)50,*,,*+*24)+'#'+)+*-+-*3,.94152.,22)),*,.2/159625-52+0614;4/2*2,4,3()&&*''.--.7*)'+&*)(.3--.60116+.*(%))*+*(/21,2.-&'(-23-*))%%$%'&%(0/1,+,''*%,+-.406)108-,&$''''''&)(/0338.'&$#"%&(0,398)$*&('((**%&+&&/-%(2,21843010()((((,),**+-'&($(.,0-),*+54)*++-201.)**2-32+(,-.--.-/6+10*+4-3*
@a7f468bf-29ed-4750-87d2-93e4aad36e9b ch=113 read=82694 start_time=2019-12-13T04:52:11Z barcode=BC01 runid=2c9cf7bc05858273f10e7d7ec552fc0bd742dc3e
CTCTACGGGGAGGCAGCGAGGAATTTTCGGCAATGAAACCCTGACCGAGCAACGCCGCGTGAAGGAAGAAGGTTTTCAGTTGTAAACTTCTGTTATAAAGGAAGAACAGCGGCTACAGAAATGGTAGCCGGTGACAGTACTGATAGAAATACGGCTAACTACGTGCCAGCAGCCGCGGTATTGTACGTAGGTGGCAAGCGTTATCGGAATTATTGGGCGTAAAGGGCAGGCGGCGAAAAGCAGGGTCTGTGGTGAAAGCCTGAAGCTTAACTGGTAAGCCAGCGAGTGGCGGCTGAGTGCAGGAGAGGATCGTGGAATTCCATGTGGCGGTGAAATGCGTAGATATATGGAGAACACCGGTGGCAGAAGGCGACGATCCTGGCCTGCAACTGACGCTCAGTCCAGCGTGGGGAGCAAATGGGATTAAGATACCCTAGTAGTCCACGCCGTAAACGATGAGTACTAAGTGTTGGATGTCAAAGTTCAGTGCTGCAGTTAACGCAATAAGTACTCCGCCTGAATGCGTTCGCAGAATGAAACTCAAAGGAATTGGCAGGGGCCCGCACAAGCGGTGGAGCATGTGGTTTAATTCGAAGCAACGCGAAGAACCTTACCAGATATTGACATACTCGCAAGACTCAGAGATGGAGAGATGGCTATATGAGATACAGGTGGTGCATAGTTGTCGTCAGCTCGTGTCGTGAGATGTTGGGTTAAGTCCGCAACGAGCGCAACCCTTATCGTTGGTTACATAAATTTAAAGTTGGGGACTCTGGCAGGACTGCCGGTGACAAGCTGGAGGAAGGCGGGGATGACGTCAATCATCATGCCCCTTATGACCTGGGCTACACACGTGCTACAATGGATGGTGCAGAGGGAAGCGAAGCCGCGAGAAGTGAAACCGCCCGCAAAACCATTCTCAGTTCGGATTATGATGCGACTCGACTACATGAAGTTGGAATCGCTGGTAATCGCGAATCGGCATGTCGCGGTGACGGTGCTGGGCGCGCACACACGCCCGTCACACCACGAGAGTTGATAACACCCGAAGCCGGTGGCCTAACCGCAAGGAAGGGCTGTCTAAGGTGGGATTGATGATTGGGGTGAAGTCGTAACAAGGTAACCCGG
+
'),**-)*0,(,.-,0((&&&'),48645;3531-(,,)<50//460.&),4424;4402315.-)+)//.0445,1/307.0093-04351-3-./8)-).*((1+*01)1++,0,.%).()0000:1,.-.--%(+&0,%&+$$')*'),//.,/./..0/2397413248756/1.('(#(*,0543653:13/,-128334%.&'**%,)24;88149*()*'(.224;2''(*,)+&*1/,.-,,.4/,,5003:6812+*((+&&(&))7:+12%%%%&&$&'%(''&(*(+-6)26(**,32367;74+4-8062*)(&),/74538/--49864643/%)+*(*+*75:9-)(%&&()--.515881,),('+/4::654024446.315),,:''(+-668;1(+-/:86&(+(/..('*3.38'''(,,//7,)+,/:355853,,-+*/00356103-9.3*5+#*02:5478700556465)-2-1-.-47:895/3+,,,+(-21+''&(()-85.-.(+0472;512814+)*%%()0,0&040)+()&()*(',/3;99:-//*-,*-44;4160:1++)(*3*4230.2.,-.011/20(+0-&,+*-.11)003(+,3-2666++,./;95*(((*86;:999598868730,.3/2987765'3/7-./454.1234485451331,,/).3()-.6/3/-89+.3-4)'+,++1.280*1/4556:'-)+%$'('+'(+,08604257;107654-/-%&115749,*('%&((&'(*67/,,*--52/6:45868:620,5+0/47,+*-,0)(,++,-.++3:9765320/0128:6+3+/.09::81(+-2,(,+'--*,./0-175-,+%&')*(.6).3&(('%+,7:80677;32001490(3'.)'''&((($&-.4334/.../7/8/,9/8/:5922.)-'+1224:75942(4123486,,..((')%,*''$%**1..('&'&''++-750/5,,*-+-.-)&'+2922265-%*('&(0+-6/7//-/*+44673613)1--*'),-/14532/1/0:4/7,+,//*6,,1/&'()*')8668640/'(),819).3
@e47dc66f-d9cc-4a63-ab25-831f33032f44 ch=419 read=99594 start_time=2019-12-13T04:52:08Z barcode=BC01 runid=2c9cf7bc05858273f10e7d7ec552fc0bd742dc3e
CCTACGGGAGGCAGCAGTGGGAATATTGCACAATGGGGAAACCCTGATGCAGCAACGCGTGAGTGATGAAGGTTTTCGGATCGTAAAGCTCTGTCTTTGGGAAGATAATGGCCAGTTACCCAAGGAGGAAGCCACGGCCCCAACTACGTGCCAGCAGCCGCGGTAATACGTAGGTGGCGAAGAGCGTTATCCAGTTGGGCGTAAAGGGGCGTAGGCGGATGATTAAGTGGGATGTGAAATGCGAAGGGCTCCAGCAGGTGCTGCATTCCAAACTGGTTATCTAGAGTGCAGGAGAGGAGGTGGAATTCCTGTAGTGTAGCGGTGAAATGCGTATTAGAGATTAGGAAGAACACCAGTGGCGAAGGCGACTCTGGACTGTAACTGACGCTGAGGAGGCTCGAAAGCGTGGGGAGCAAACAGGATTAGATACCCTGGTAGTCCACGCCGTAAACGATACTAGGTGTGGGGGTTTCAACACCTCCATTGCCGCCGCTAACGCATTAAGTATTCCGCCTGGGGGGTACGGTCGCAAGATTAAAAACTCAAAGGAATTGACGGGGACCCGCACAAGTAGCCCGGGCATGTGAAAGGTTTTAATTCGAGCAACGCGAAGAACCTTACTACATGACATCCCTTGCATTACTCTTAATCGAGGAGAAATCCCTTCGGGGGGACAAGGTGACAGGTGATTGCATAGTTTGTCGTCAGCTCGTGTCGTGAGATGGGTTAAAGTCCGCAGCAGGCGCAACCCTTGTCGTTAGTTACTACCATTAAGTTGAGGACTCTGGCAGGACTGCCTGGGTTAACCAGGAGGAAGGTGGGACGACGTCAAATCATCATGCCCCTTATGTGTAGGGCTACACACGTGCTACAATGGCTGGTACAGAAGATGCAATACCGTGAGTGGAGCCAAACTTTAAAACCAGTCTCAGTTCGGATTGTAGGCTGAAACTCGCCACATGAAGCTGGGTTACTAGTAATCGCGAATCAGAATGTTGCAGTGAATACGTTCCCGAGTCCCAGCGCACACCGCCCGTCACACCATGAGAGTTGGCAATACCCGAAGTCCGTGAGCTAACCGCAAGGAGGCAGCGGCCGAAGGTAGAGGTCAGCGATTGGGGGGTGAAGTCGTAACAAGGTAACCGGAAGATAAGAGAGCGACGGGCAAGTAGGTTAACACAAAGAGACACCGACAACTTTCTTCAGCGTAATGCGTAGCCGCG
+
((%&,)..'+/123310526-/,,-10*++-,9--0,('*/.6-.-0/)**+./**(')*&'&&(,--05(.+;85346546894:-,.00876+.3-&01,3.32+,))%'%%%2)%.6+2100/0)(2./8/0./0+,)/1/448585893320/31(**1,.//.877859/30.*+'&%()/7.+)*'$%('%&+/+-25,+/-,)5443966;665,1*-(&0',4/98:6/37.)/)'(%++.-6(*&,&.050120.'/22'8;::;;0:0/-5))),.0:8/1-'+&0-()()+,%%((-.(&&')*//)0.02//0.))%(-.'((,(+*+,1+15/.-/50/05168483//9/9-/*-')'')3578-7-,+22-,,++./.%,.,30(,-(*/14214*(,.8:541.2*01--.1019+-15504525+.16:666;4,++*((&$.2..439:9.0<47(0,,03148%0').5387.0,-*/./*0*+&&')0;7726:8956.+&))32;76'()-((.2+6;7012607-1-*1+4-35/78+,47,+*./,+)**,-')-/-.03323-6.).-9<247674,+),-0755.41%&0.),+(*%&'()*+1799:3-9--*/3*,,-0-2-./,)-((%+-))2;-0,*%+337-.+4,,,+,6/-)1-/%2))*3444982033465+/.,,../66*7-.,--'-32:/7)((,*'(.&3..633:687:0-0-.0/://+;-*,()+92.:-2*8,+)30/543/-1.%&1033546227527260301/*,5*2111/0/)(-,-1450:334:::9:6/;6-,:0//433586887761.&(-,277663<44:99721,2/*-((*012170//2/-+)-,/634274:711766;<8;::9:875+6-32)4&6($&'-/-.-/:0./0,*'%%(-*-+**/.-+,9//.',,/3/02:32;67612:955933'5664:42204431.)%)&)+)&**&*+--1966;43475456946,*('(2/'--/86137*),6013970..))+4-70-/1)'(&)(,+,-).-)*--*.*-2'-(*+-.3&%1(+)*33*.-.0-./+33989;*833:5;2:5;56831+*)&,1499(434+)&(&/+++5+33127*'(+,6295-0252-490-550))(*%)2.'1-,,%''&$&
@e0dbbf31-341f-4260-a7c0-4bbd34d85ab4 ch=27 read=42009 start_time=2019-12-13T04:52:06Z barcode=BC01 runid=2c9cf7bc05858273f10e7d7ec552fc0bd742dc3e
CGGGGAGGCAGCAGTTAGGGAATATTGCACAACGGGCGCAAGCCTGATGCATACATGCCGCGTGTATGAAGAAGGCCTTCGGGTTGTAAAGTACTTTCAGCGGGGAGGAAGGGTAAAAGTTAATACCTTTGCTCATTGACGTTACCCGCAGAAAAAGCTTTTCGAGCTAACTCCCGTGCCAGCAGCCGCGGTAATACGGAGGGTGCAAGCGTTAATCGGAATTACTGGGCGTAAAGCCGCACGCAGGCAGTTTGTTAAGTCAGATGTAGAAATCCCGGGCTCAACTGGGAACTGCATCTGATACTGGCAAACGGAGTCTCGTAGAGGGGGTAGAATTCCAGGTGTAGCGGTGAAATGCGTAGAGATCTGGAGGAATACCGGTGGCGAAGGCGGCCCCTGGACAGACGGCAGGTGCGAAAGCGTGGGGAACAAGAGTTAGGCCTGGTAGTCCACGCCGTAAACGATGTCGACTTGGAGGTTATTGCCCTTGAGGCGTGGCTTCCGGAGCCTAACGCGTTAAAGTCGACCGCCTGGGGAGTACGGCCGCAAGGTTAAAAACTCAAATGTAGATTGACGGGGGGCCCGCACAAGCGGTGGAGCATGGTTTAATTCGATGCAACGCGAAGAACACCTGAATCTTGACATCCACGGAAGTTTTCAGAGATGAGAATGTGCCTTCGGGAACCGTGAGGACAGGTGCTGCATGGCGTCAGCTCGTGTTGAAATGTTGGGTTAGAAGTCCGCAACGAGCGCAACCCTTATCCTTTGTTGCCAGCGGTCCGGCCGGGAACTCAAAGGGAGACTGCCAGTGATAAACTGGAGGAAGGTGGGGATGACGTCAAGTCATCATGGCCCCACCCACGACCAGGGCTACACGTGCTACAATGGCGCATACAAGAAGAAACCTCGCGAGCAAGCGGACCTCATAAAGTGCGTCGTAGTCCGGATTTAGGTCTGCAGCTCGACTCCATGAAGTCGGAATCGCTAGTAATCGTGGATCAGAATGCCACGGTAGATACGTTCCCGGAGCCTTGTACACACCGCCCGTCACACCATGATTAAGGTTGCAAAAGTAGGTAGCAACAGCTTCGGGAGGCGCTTACCACTTTGTGATTCATGATGACTGGGGTAAGTCGTAACAAGAGTAACCGG
+
++'*-&*,(')+().*().',++*5.**+-.37*:530069-064312**,(&(*+.4545577866/30*,1.203070*8239/,15,(,((-2,+-/.*37)(,**&*)))+76)*4514002907:1055,8+,&.+4-.5</,,+(.+*)($%***,*0,,0,/''(*')(+.7;00,+)5,)0*1).1-03,*)).+00299454/:09/7418/3012155),/004.%%')*+/-02432214;2-.:/2+03365823&&-3-)4.**067722((($)+0,,-(,--6,,-23:.6.-49%4(+%'*227760.%,-03+.+))/-1/-)/+-,,+,-38/.291012701***--/242/5/050(5012,20/+1+*)+*3-63,'+-25*1+,('%&,.988/,12*.,-0')()+*.)&&,320)%&%$%.'(*,02%*-0336779/....484)+))0*+,/+4(1*)39**-+)0710.*026.7--.)',)&,745651;1-*(+4648633*&%((($(*,21275**--*-.7.91/,-,355*)'#)(1/7112.+*451.7-**(-+1,2-60//)*')--,,::18/7/,)++,-%/+-../,(*(&(+))'&)'-++,767930137.7.-:;51.*,-/0442182/0,22-47%/2+117,+'')5/30%),)*--32102.,/3,(13470,-,*)-.'(/,+3903+&)(()/)%**)*')/340708:,,.,.5--3)(0812:5365:49*..,3.<3734:818.*,,%+&,2,.8/.,++,3<;88820.',1.53.::1699997984*)+,377.4113/2)%'&%%')23958543/)(&)'*/9:7111-.41/1212450'()%'%%'01.+-.)1358'+(,*4;88736:5-457776/-+-+1*3*'//((+4/41-3-(-.1656678243,0,,-4,7,*+(''&(,/8011:::8770..41388-/0:8*+/*'**18-/)*-%'78.9//.0--(.33170,+/./.07+-,+++2+0,5:-//.-)%-(+(('(-)+2&%(,1/(53'*1,2-7-+35-+-2/+0357;7-/,*)*-1228:9/-+*,-2./8443('))-15.36
@3615b78a-10c9-4b67-954c-3578dfab88d2 ch=69 read=61685 start_time=2019-12-13T04:52:19Z barcode=BC01 runid=2c9cf7bc05858273f10e7d7ec552fc0bd742dc3e
CTCCACCACGGGGAGGCAGCTTGATGGGGAATATTGCACAATGGGGGAAACCCTGATGCAACAACGCCGCGTGAGTGATGAAGGTTTTTCCGGATCGTAAAGCTCTGTCTTTAGGAAGATAATGACGGTACCCAAGGAGGAAGCCACGGCTAACTACGTGCCAACAGCCACGGTAATACGTAGAGTGGCGAGCGTTATCAACTACTGGGCGTAAAGGGGCGTAGGCGGATGATTAGAAGTGGGATGTGAAATACCCGGGCTCAACTTGGGTGCTGCATTCCAAACTGGTTATCTAGAGCGCACTTGGGAGAGAGGAGAGTGGAATTCCTAGTGTGGCGGTGAAATGCGTAGAGATTAGGAAGAACACCAGTGGCGGCATTCTAGGACCTGTAACTGACGCTGAGGCTCCCGAAAGCGTGGAACCAAAACCGGGGATTAGATACCCTGTTAGTCCACGCCGTAAACGATGAATACCACTAGGTGTGGGGTTTCAACACCTCCGTGCCGCCGCTAACGCATTAAGTATTCCGCCTGGGAGTACGGTCGCAAGATTAAAACTCAAAGGAATTGGCAGGAGGACCCGCACAAGTAGCGAACATGTGGTCTAATTCAAGGAAGCAACGCGAAGAACCTTACCTACACTTGACATCCCTTGCGGTACTCTTAATCGAAATCCCTTCGGGGACAAGGTGACAGGTGGTGCATGGTTGTCGTCAGCTCGTGTCGTGAGATGTTGGGTTAAGGGTCCGCAACGAGCGCAACCCTTGTCGTTAGTTACTACCATTAAGTTGAAGGGACTCTAGCGAGACTGCCTGCAACCAGGAGGAAGGTGGGGATGACGTCAAATCATCATGCCCTTATGGCCTTCAGGGCTACACACGTGCTACAATGGCTGGTACAGAGATGCATACCGTGAGGTGGAGCCAAACTTTAAAACCAGTCAGTTCGGATTGTAGGCTGGAAACTCGCCTACATGAAGCTGGGAGTTACTAGTAATCGCGAAGATCAGAATGTCATGGTGAATACGTTCAGGTCTTGTACACCGCCCGTCACACCATGAGGAGTTGGCAATACCCGAAGTCCGTGAGCTAACCGCAAGGAGGCAGCGGCGAAGGTAGGGTCAGCGGTGGGGTGAGAATCGTAACAAGGTAACCGG
+
-343--,-..33*%()*-.,**+),016-)0.+5-++-.+4.,443+'-019.,++00,+&+/54468./.2+(')(*,+-3+1+7;95.,3039932490-.0::9824:2&1-))'+).20017.87033,01/3+,.-1-/-$*)&-/07221403*3).%31.40/./0.7-.,7320)&)*698)),,/5;422'&%$&)124222*/1*+7*,,27:5;44;799181/'((,02;859672-5,)%4,)26899905,.-+6021742234:360967:731501/-,'+-/,.)&'&'6/,*()'+0())+,0/5.5..0,,,/+('((,31/&01),.+40-,+-/6.-3*4+0643375133,)***%'$%#&((#$&'$(')&'-.***+,42.,*-++(),(''//,4('*.0;900.(48()4-//:907;*+/+***33-&*(-.//49.,*&(+130&*(&)*/3632+198--:15(0+',*,19.28:;49<7776:64662;1/,013<8:219252,'((/.-))'')++(,..2445.,//5+*+)-..0/0(1/)*.),00*++013-,&)(&'')'/.22710.-5.60((*())&+1,2/0&'-&&*/)*)*/.)()&'(&'$((/.9-0--+'%-(()+.-4+..''*-'(:*3:4/9:2,+**)/+0271132699777:768:677763',-.:&7)+(()**76401-*,...4-)+))12,/78:1021+5.34<2/1/080-,,*....845;42631*.*)*)'/2-/64*$)))'0.210/-*)*(.-1./0*-/+..,0.69/2566:7678;3//29:9:.48)'(')'%##&'&',4312333/,.--142/4393320242,)-()**)/*&.()*0.++)-,.16.+-.,4.005319;908/())&'9<6(*$0)')%%.../'-73-0:550-/.020*)()--0)$))1*))(-1/101+3.,1&+.92249100/,-/,0/-.--.-071*+232-0)'''&'*(.53-.635341)++,-&'&4*0()5;7337,),2/14++,...420.--)+.+1.)--.23.1*-&****+-./---056697340*-,-(***,+-*'(+++6(+-60+.
@2dcf3066-e689-4ae3-b9af-a47acb0ea0ec ch=4 read=34714 start_time=2019-12-13T04:52:19Z barcode=BC01 runid=2c9cf7bc05858273f10e7d7ec552fc0bd742dc3e
CCTACGGAGGCAGCAGTGAGGAATTTTCGGCAATGGAAACCTGGCCGAGCAACGCCGCGTGAAGGAAGAAGGTTTCGGATTGTAAACTTCTGTTATAAAGGAAGAACAGCGGCTACAGGAAATGGTAGCCGGTGACGTACTTTATTAAACCACAGCTAACACTACGTGCAGCAGCCGCGGTAATACGTAGGTGGCAAGCGTTATCCAGATTGTGGGCGTAAAGGGCAGGCGGTAGCAAGGGTCTGTGGTGAAAGCCTGAAGCAACTTCCAGTAGACCATAGAAACCAGGCAGCTAGAGTGCAGGAGAGGATCGTGGAATTGTAGCGGTGAAATGCTAGATATGGAGGGAACACCAGTGTGACGACGATCTGGCTGCTAGGCATCGTCCAGCGATAAGGAGCAAATAGGATTAGATACCTAGTAGTCCACGCCGTAAAGTGATGAGTACTAAGTGTTGGATGTCAAAGTTCAGTGCTGCAGTTAACGCAATAGAAATTACTCCGCCTGGAAATCAGTACGTTCGCAGAATGGGAAACTCAAAGGAATTGACGGGGGGGCCCGCACAAGCGGTGGAGCATGTGGTTTTAATTCGAAGCGAAGAACCTTACCAGTCTTGACATACTCATAAAAGGCTCAGAGATGGAGAGATAGCTATATGAGATACAGGTGGTGCATAGTTGTCGTCAGCTCGTGTCGTGAGATGTTGGGTTAAGTCCCGCAGCAGGCGCAGCCTTATCGTTAGTTACCATCATTAAGTTGGAGACTCTGGCAGGACTGCCAGTGACAAGGAGGAAGGCAGGGATGACGTCAAATCATCATGCCCCTTATGACCTGGAGCTGCTACAATGGTGGGCAAGAGGAGAAGCAGAAGCCGCGAGGTGAAACCAAAACCCATAAAACCATTCTCAGTTCGGATTACAGCCTGCAACTCGACTACGGTGCAGATCGCTGTATCGCGAATCAGCATGTCGCGGGGTGAATACGTTCTCGGGCCTTGTACCGCCCGTCACACCACGAAGTTAATGCTGCAAGCCGGTGGTCCTAACCGCAAGGAAGGGAGGCTGTCTAAGGTGGGATTGATGATTTGGGGGTGAAGTCGTAACAAAGGTAACCCGGAAGATAGAGCGGTAGAGTGGTTAACACAAAGACACCGACAACATCTTTGGCACCAGCAATGCAATAACTACCAC
+
+-+,.'.(,)/052.+)&'&&*)-7;.,0645651)(-)**%&&2,-.)/.31013''('&%&%%+(&).+-/763/5-00,.2;455;57-2-,-96-.-,2.174*54.70..-*-.+40152/.-3.'--/0-&'&(&')(,32:)**)((),,28-&)+'(%&$$$((,(*03/4/+9,,+/)-+-,558479040/4-*.-*+),.)2-1*+.14;+-))'*/8628/*.+,(-27.6743+657293.1;9813,-+(+-6-)*,0+(&.7264,.0+.,**30111232222483:6--,.3233*00.-&*'$%+-0195./6.*++.'+1+**)+(+,+.31/44'))*)+).,01-&+('),*)+*)$'(*%'(*(-&$%)&#(*'+-++./840,02-/3-,14279))*.0199.,.+/0-1()*##')1(('((23520338:8;8:48733(**981244434533331+*%&'201&*)%+((+425+.10-))&%(%*&2+,/6<2,.+(%-'('',,),.-37+-+-./1//1).6:95-/6+,.*01514,+)+*(.-,1-,**,2<+9:7;1,'+&)&()//40-+/*-4))%'*7*))(*)01/).*33/)0159,,++,9782*+*..45444626521//13303//878999+.41,.00.--..-735579786.-//,-0,-.0847070..+))()&(/0,3-&-0,622377;563:0.013485;30+2-/,(%,43.)'''$&/067.4+)*.-5)*%%&)-))))0,%),-.001113423-*+,,-68*73/*,30.-/601+,&&%%%%'(++511*'&&'&(&'%)'(%('()(&,(&47))0*(%)%&*,.)7;;4196//355.5589<888/4286'3&+*'''),9.78342220&'&$%'+**+'*199..-)+%+.,*++338/+1-1/22,/,//)()2951435/.,.+/---/,&()*155;5012**%(,+**+(*2/0-/,%(*.-0.1457479,0'$('0*-1.1(+)*'+(%&+--.23117-4.-98-6*('---..')-55+/-+.,+,+,,846:.,1,145/).4.//0731.2).')'$(&($+,32/-(,-2(-*,.53..(+&(&($''&$(%&).,/5.8/-++'',#$('(%"#
@007dcb2b-4b26-4f47-ab35-76d129af5bdc ch=170 read=86005 start_time=2019-12-13T04:52:16Z barcode=BC01 runid=2c9cf7bc05858273f10e7d7ec552fc0bd742dc3e
CTCCTACGGGAGGCAGCAGTAGGGAATTTTCGGCAATGGGAAACCCTACAACGAGCAACGCCGCGTGAAGAAGGTTTCCGGATTGTAAACTTCTGTTTATAAAGGAAGAACGGCGGCTACAGAAATGGTAGCCGAGTGACGGTACTTTATTAAGAAAGCCACGGCTAACTACGCGTGCCAGCAGTAATACGTAGGTGGCAAGCGTTATCGGAATTATTATGGGCGTAAAGAGGGCAGGCGGCAGCAGGGTCTGTGTTGAAAGCCTGAGCTTAACTTCGGTAAGCCACCAGAAACCAGGTAGCTAGAGTGCAGGAGAGGATCGTGGAATTCCATGTGTGTAGCGGTGAAATGCGTAGATATATGGAGGAACACCAGTGGCGAAGGCGACGATCTGGCCTGCAACTGGCAGCACTCAGTCGAAAGCGTGAGGGAATAAAATAGGATTAGATACCTAGTGGTCACGCCGTAAACGATGAGTACTAAGTGTTGGATGTCAAAGTTCAGTGCAGTTAACGCAATAAATTACTCCGCCTGAGTAGTACGTTGCAGAATGGAAACTCAAAGGAATTGACGGGGGCCCGCGCACAAACGGTGGGTATGGTTAATTCGAAGCGCGCGAAGACACCGGAATCTTGACATACTCATAAAGGCTCTCCCAGGGAATGGAGAGATAGCTATATATGAGACCGGGTGCGTTGCATGGTTGTCGTCAGCTCGTGTCGTAGATGTTGGAGTTAAGTCCACCAACGAAGCGCAACCCTTATCGTTAGTTACCATCATTAAGTTGGGGACTCTTCAGCGGAGACTGCAGTGACAAGCTGGAGGAAGGCAGGATGACGTCAAATCATCATGCCCCTTATGACCTGGGCTACGTGCTACAATGGATGGGTGCAGAGGAAAGCCGAAGCCGCGAGGTGAGAAGCAAAACCGCTAAAACGAAATTCTCAGTTGGTTATGATCTGCAGCACCGACTCCATGAAGTCAGGATCTTCGGCAAATAGTAGGATCAGGCCTTGCACGGTGAATACGTTCGATTATGCTTACACCGCCAAATCCGCACCATGAGAGTTGGCAATGCCAAGTCCGTGAGCTAACCGCAAAGGAGGCAGCCGAAGGTAGGGTCAGCGATTGGGGTGAGAGAATCATGTTCTAAAGGTAACCGGAAGATGCGGAAACTGGCAAGCCGTGGGATTCACCAAGACACCGACAACAACTGTAAACAATACGTAAAAAAAGA
+
+-26/)1*94-0*)&'''-1)(*(&&*+32+7::.9*)+)&*+.2)#&'''&&''+,,,,085765/&)&))(,&90-,+-*0.*,+7423927/35/+.3/(-'/.+16/4/++-++(+&&).+./94+113-')),(1'.1026<;5261)%+*)$-1)))*((0-.0//(&)++133+*&)(-6//0756.0-,021+-..39504'+))/0-00+,/442335;+'(/34),&*)19,(++,+6//,'%++(+&&-0(+0/*)('*+.***0)&(,/9.36'%&%')-*.5116&++,'&'(*.17664-+(+1046693..,,0.4,-++&(&%%(*2:8++(+'./0-.-0220&../.5-06303,')+040('%(,,112.+-,$()0,*+./-...%)%''%+).-/06%)*('/0/*(*0,''%)48.1/,-(-4.,/829;10)($$(%&**56437<92*+/-',,),*+//1/7/9/9835422,+,3.,.401-008110--.4.-.'-((+//-).,6+*()'%-(**2.*',*/063)-0)+,203,-*(()1544*2:8+17*%'%('+12&0),,06,)-21(+6+57;.).*&)%%%&%()%#'%&-'('$(/.701165/111-+16+/2,./*-0*'*,((+,70/,,+10,11,+,**().02,*')('($$'((',.50.4,+,412/'%&'/57564)+&+,+..8/3+--833..5,)/).'0%&'%%)1/04<1*///0)/)(%/*'1-+,,,0455*5*124,,++)(.'%&&&(&*/.0/)&&(*221,,,*4,**0+1-5+&3.+0001154/2/-400557/093.-0//2*441*'#%$$&+-03.'/08259560-')*/2((-,-20(+*%-))35&(&%(&()-)-+&)033)-&$%#'''%+%$&)'*2162314.(,-')((../..)&'$(,..0368+*%(,*-/,))%&&'+'%&$&*+,)**)&)(*6+)&&$$$#''((./-+/+(0-02,)$)'%'$&'$*,026(*'$$%&,+%)%),)+--,&)3,)(',.,)4(())*/436&(//0/317/446'1,+(*+%--/-/0,0/2441...122)8)+&-/,('&&'())*()'&'$(,/''$)-2310.1+()'&(*'$&%''/,303&,++,'(+$1&)%)()*+)**1,*+)+'&%('/+)+,&&,1.%($($#)+)('$$
@a3d3e80f-2483-4784-9158-d32015bf4473 ch=107 read=99553 start_time=2019-12-13T04:52:13Z barcode=BC01 runid=2c9cf7bc05858273f10e7d7ec552fc0bd742dc3e
CCGGTTACCTTGGTACGACTGCTTTTAATCCAGCGGCTTCACCTTCGGCTGCCTCCTTGCGGTTAGCTCACGGACTTCGGGTATTGCCAGCTCTCGTGGTGTGACGGGCGTTGTGTACGAACCAGGAACGTATTCACTACCGCGTTCTGATTCGCGATTACCAGTATCCGGCTTCATGGCAGGGGTTTCCCAGCCTACAATCAGGCAGGCTGGTTTTGGATTTCATTTTACCCACGGTATTGCATCTCTGTACCAGCCATTGCTTGTACGTGTGTGGCCCAGGGCGTTTGACGTAAATACACCTCCTGGATTTAAACGGAGCGATATAACAGAGTCTCAACAGCGGTGAAAAACTAACGACAAAGGGTTGCGCTCGTTGCGGGACTTAACTTAACATCTCGGCGACTGACGCGACAACCATGCACCTGTCACTGCTTGTGTCCCGAAGTTCCTCCGGTGAAATACAGGGGATGTAAATTAAGTGGGTTCTTCGCGTTGCTTGAATTAAACCACATGCTCCGCTACTTGTGCGGGTCCCGTCAATTCTTTGAGTTTAATCTTGCGACCGTACTCCCCAGAGCGGAATACTTAATGCGTTAGCGGCGGCACGGAGGTGTTGAAACCCCACCTAGTATTCATCGTTTACGGCGTGGACTACAGGGTATCTGTCCTGTTTGCAACCACACGCTTTCAGGCCTCAGCGTCAGTTACAGTCAGAGAGTCGCCCAGCCTTCGCCATGGTGTTCTTCCTAATCTCTACGCATTTCACCGCTACACTAGAATTCCTCTCCTCTCACTCCTAGATAACGCGCTTGCTGATTTGGGCCGGCACCCAAGTTGAGCCGGGTATTTCATCCCTTAATCATCCGCCTGCAACGCTGCCCAGTAAATCGGATAACGCTCGCCACCTGCGGCTTATTACCGCGGCTGCTGGCACGTAGTTATGCGTGGCTTCCTCGCTTAGATTGCCGTCATTATCTTCCCAAGACAGAGCTTTGATCCGAAACCTTCATCACTCACGCGGCGTTGCTGCATCAGGGTTTCCATTGTGCAATATTCCCCACTGCCTCCCGTAGAG
+
**(&23$(++/((.$)++-,&.*..(&((('%&''%(+,&%)+-,+&%&$&)+)*'-,,.//-0**+*+)-39556:4),-.,+,)()(&+,)'&%&'*/)*+')*0/-('+*-*+(*+*(,,%.526105326,'('&-(&%$).*)**176277838*'%&&)(),(''+/73,-+%$#((-+-7*-&%%).,&$$&&&$$'''$&''11,266)$)&,1()%&(+)*+3,'(''0-.1,,,--.,20509.-+02/0.*&(&%%),-,*-)',%+&%$+/,)+04.-+0/2/67&%&$%&&,4.32-84-./&-%,%(*/,0&&'$%$&%&)*+-))**%%&&'%-,,5../49786885+*/1*5+--12554<*-.9:2203/1))'/**,)+*,++-1/.'(''%))456.5;5,++%(('(3.()'%&%$&(&(4*&&+))/+1,*,&(()&('$$$(%*27+),**'+')'''))%(01:85:7031/.*&&$)--5,9641*+++7354791./-*1+(-..-76-19.,./+,.;506.-039<1/0222:,1298803/1.29:,*+)*-69290',-2.3533023003273/7112796.1/009+/2,.7-(%3--),-14:737866::574611.092-/),(,63230//-./4().2,'&*-.+%'&)(-043/%&(.-2421445:7051//2439()++*+,+,(%$(-/52884-2))*3226;77;+++-,+*)(.,0.-,-5,/067058)*'**-$1(3-3-*+.26/31*&''(')*.13+)&%%%%(%%%#%%,95/.)(&%&+*-/0,+)*-(&&-0&/+.*+232.*.4+'-,4.22.;923.$$%'$&$&.-.3%&&&).(&')*-.67411129:-,/*&&((,&'&)-5&,53/3000834/0)*,+++.23.(&,-/.7.-4,'(('*)('*$-*(/4688-21./1682900+)-*++**--/-**,2('+/6)69<;;;71322350/13/,*.''1655--,.9059-,&$(,)/0226279/:65,%,0,-.).9,+0,,--
@b4e97560-7998-42e4-9e31-f57cb3fd1805 ch=476 read=42145 start_time=2019-12-13T04:52:24Z barcode=BC01 runid=2c9cf7bc05858273f10e7d7ec552fc0bd742dc3e
CTCTGCAGAGGCAGCAGTGGGAATATTGCACAATGGGAAACCCTGATGCAGCAACGCCGCGTGTCGTGTGTCCGGTTTTCGGATCGTAAAGCTCTGTCTTTGGGGAAGATAATGACGGTACGCAGGAGGAAGCCACGGCTAACTACGTGCCAGCAGCCGCGGTAATACGTAGGTGGCAGGCGTTATCCCGGATTTACTGGGCGGCAAAGGAAGGCGGATGATTAAGTGGGATGTAGAAATACCGGGCTCAGCAGGTGCTGCATTTCCAAACTGGTTATCTAGAGTGCAGGAGAGGGAGAGTGCGATTCCTAGATGTAGCGGTGAAATGCGTAAGTTAGGAAGAACACTTCCGGTGGCGAGGCGACTCTCTGGACTGTAACTGACGCTGAGGCTCGAAAGCGTGGGGGGGCAAGCGGATTAGATACCCTGGTAGTCCACGCCGTAAACGATGAATACTAGGTGTGGGGGTTTCCAACACCTCCCGTGCCGCCGCTAACGCATTAAGAGTATTCCGCCTGGGAGTACGGTCGCAAGATTAAAACTCAAAGATTGACGGGGACCCGCACAAGTAGCGGGCATGTGGTTTAATTGAAGCAACGCGAAAGAACCTTACCATGACATCCCTTGCATTACTCTTAATCCGGAAATCCCTTCGGGGACAAGGTGACAGGTGGTGCATGGTTGTCGTCAGCTCGTGTCGTGAGATGTTGGGGTTAAGTCCGCAACAGGCACCTTGTCGTTAGTTACTACCATTAAGATTTTGAGGGACTCGCCTTGGGGCTACCTGGAGTTGTGGGGGGGGAGGAAGGTGGGGATGACGTCAAATCATCATGCCTTATGTGGGGAGCTACACACGTGCTACAATGGCTGGTACGAGAGATGCATACCGTGAGGTGGAGCCAAACTTCAAAAACCAGTCTCAGTTCCGGATTGTAGGCTGAAACTCGCCTACATGAAGCTGGAGTTACTAGTAATCGCAGATCAGAATGTCGCGGTGAATACGTTCAGGTCTTGTACACACCGCCCGTCACACCATGAGAGTTGGCAATACCCGAAGTCCGTGAGCTAACCGCAAGGAGACAGCGGCCGAAGGTAGGGTGGTGGGGTGAGTGTGGCTAAAGGTAACCGG
+
*+,+*/')$*/(+24).//94130+1**-&029640&(-)(4-+,.7362/4588438-(''&&/.(**))*)++379/1,54987840+))+34872345+27,,.,/&'++,171:0','+*'/+25-5/06-/,5-,-53660*..1:726001818(4.2///9687674/81+*3012:7/6.)*+)-85/04485-))'*)&,+*++1.5<::980818*01::)(%%$$*+/*(,'*48753+-/(13956.--+0:*14392667:5;310*(*++,,/,1+*+&-4(+'$**($(/+-/*&$&%***)++575/.3/-22222)((,,13.5,.20+,+1**)(*-+)(((+(3/.-,,+,2421-+321////4&&%'),.)**''&'(,.14/..,*(*%%--04-60/.7789<833:877560+..0854762.,)./094.0/*/1633/32-,-5(5)/%5/13-15)*504758:20136123.3/4(&&&(*::9925::76,%%#%*0485-/32-,8,1;;9077+2)'(6/65729;1647-())./*$)&+*)-.++/,*,/1:7++1*$),(-73734--3(()+.++'%'&&+*03308,)-0./052---,,4*3+1%)))--*--(.42(34),-19,7///50254698:99:5:8;567774*../067699582+-45258484,+5-50586,14++'*''$$$(&'*:75:11/9/.-137%),,+%%(665&&*3:/0,)%(&$$(+2./31130/2')3+''',0-/*.*)+,),+..2-9635545684385-00::780/-')+-)('*+*&++00..,(++..0.//+;--;:88764/&%'','-))')*.5/1,,.2*,5/.03;;0.1+%,049/29778546-.21;*8*091,,+2-110.82.,,'*-45436315/0284208:6441/005//*.&'7771328888847.54%&74584677',,++50-0/1,1+3:56;84464604:4//)(&)4603,.(($8+&'-.,.468987402080-),+,-,&&&(%)-'+'-),807375;9,,+.,55-)$%&+00)'&&*7.,5-3:8958
@292d0bdc-31df-4f81-87f1-96beb2e31b77 ch=484 read=122358 start_time=2019-12-13T04:52:37Z barcode=BC01 runid=2c9cf7bc05858273f10e7d7ec552fc0bd742dc3e
CTCCTACGGGAGGCAGTGGGAATCTTCCACCAATGGACGAAAGTCTGACCGGAACAACGCCGCGTAGTGATGACGGCCTTCCGGGTTGTAAAGCTCTGTTAATCGGGACGAAAGGCCTTGCAAATGGTTAGAAGGATTGGCGGTACCGGAATAGAAAGCCACGGCTAACTACGTGCCAGCAGCCGCGCGGTATTAATACGTAGGTGGCAAGCGTTATCCGGAATTATTGGGCGTAAAGCGCGCAGGCAGTTAGTCAGTCTGTCTTAAAAGTTCAGGGCTTAACCCCGTGATGGGATGGAAACTGCCAATCTAAGGTATCGGAGAGGAAAGTGGAATTCCTAGTGTAGCGGGGTAGAAATGCGTAGATATTAGGAAGAACACCAGTGGCGAAGGCGACTTTCTGGACGAAACTGACGCTGAGGCGCGAAAGCCAGGGCGAACGGATTAGATACTCCGGTAGTCCACAATAAGCGATGGTACTAGGTGTAGGAGGTATCGACCCCTTCTGTGCGGAGTTAACGCAATAAGTACCCCGCCTGGGGGGGTACGACCGCAAGGTTGAAACTCGAAAGGAATTGACGGGGGCCCGCACAAGCGGTGGAGTATGTGGTTTAATTCGACGCAACGCGAAAGGAGACCTTACAGGTCTTGACATTGATGGACAGAACTAAGAGATAGTTCCTCTTCTTCGGGAAGCCAGAAAACAGGTGGTGCACGGTTGTCGTCAGCTCGTGTCGTGAAGGATGTTGGGTTAAGTCCCGCAACAGAGCGCAGCCCTATCTTATGTTGCCAGCACTTTGGGTGGGAACTCATGAGAACACCGCAGACAATGCGGAGGAAGGCGAGGATGACGTCAAATCATCATACTTATATGACCTGGCTACACACATTACTACAATGGGAGTTAATAGACAGAAGCAATACCGCGAGGTGGAGCAAACCGAAACGCTCTCTCAGTTCGGATCGTAGGCTGCAACTCGCCTACGTGAAGTCGGAATCGCTAAGTAATCGCAGGTCAGCATACTGCGGTGAATACGTTCCCGGGCCTTGTACACCGCCGTCACACCACGAAAGTCGGAAGTGCCCCAAAGCCGGTGGGGTAACCTTCGGGAGCCAGCCGTCTAAGGTAAAGTCGATGATTGGGGTGAAGTCGTAACAAGGTAACCGG
+
,..,+/0(35./--*)3(*))**0173/(/*+/,/::.*+4.,,5++,0'/)/'*310-165655'())+-.0-1-/-1+4)59:7:4345,'')40+0-*((+%/40*(-.(,()))*/04:8/*,,-.,.4.5-/.,&,.;6688888861'+,*$)+.-1/..37366646564-)*)$$%%(./,..(+),(-*014010-0630+))*4,((*(*,(&*()6.8442145;3-+++**524(%%''%+/-+*.,,,//161;7/),74)/55.3050544../222-8774*()+*01625474813)+&()49-1-,(,'),)%)%()+-2,4+,-4/(()%(),+(()/70/55989.00.-3(.514/08329:.3310,-++,1276.3-)&),63/)56)(%+%000322,/468.0/.*-124+*()).-,0*/)*'*)*,*/*)+./.45.))&$),3%-+)+-3,*+/+0253.,2-**-..210)300+-46666793,'(4-2+4.-3,+,*&-(+16.+,546620+&%)',))+437440505-(0/-.4)*+)&'.,-/../08;82.80,-.12613.732+)')+/-+,43<:5545.-..-3011/1,-0,$&%'))),((,0297523222'5/+,12:66,*/21/0''&*+7699;/--.034205)5,+1/172./9:70.23005164244969344889.---.25444-/-*%))//,1+*-2,;44,.-5)+50)*((%(,291&01-)/133605//2.19/..,*+(,37.-28--.+.233)*'(&%&-612128:0:0//21+-/+--,***+1,10045552:412---+,**%##)'(+664.+-**/..,,+*/--15888:852-').4,7,'+%0+$)(&02;776:4/-))&**+',-/<396*.0*'&('*+,-0).0363;45604.25334546436533.'./1.3...82521296540)()-701.7%,1/4-.00002200*0114;769558492-/*,2-4010---2-7:+/2)1,3/./,0+,+26)/))(+(/75(42-*,,012,353.-1764382;9*).1/-00156,-,//11:./262331,2.228+**+(*(&%**,+''**.-62;16
@d848794c-6fe7-447d-bd7d-f645864a05ce ch=460 read=50383 start_time=2019-12-13T04:52:42Z barcode=BC01 runid=2c9cf7bc05858273f10e7d7ec552fc0bd742dc3e
CTCCTACGGGGGTAGCAGTGGGAATAGCGCAATGGGAAACCCTGGTCAGCAACGCCGCGTGGTGATGAAGAAGGTTTTCGAATCGTAAAAGCTCTGTCTTTGGGAAGATAATGACAATTTACCCAAAGGAGGAAGCCACGGCTAACTACGTGCAGCAGCCGCGGTAATACGTAGGTGGCGAGCGTTATCCGGATTTACTGGGCGTAAAGGGGCGGATGATTAAGTGGGATGTAGAAATACCCCGGGCTCAACTTGGGTGCTGCATTCCAAACTGGTTATCTAGAGTGCAGGAGAGGAGAGTTGAATTCCTAGTGTAGCGGTGAAATGCATGCGTAGAACACCAGTGGCGAAGGTGACTCTGGACTGTAACGACGCTGAAGCTCGAAGCGTGGGGGGAGCAAACAGGTTAGATGCCTGGTAGTCCACGCCGTAAACGTGAATACTAGGTGTGGGGTTTCAACACCTCCGTGCCGCCGCTAACGCAGTAAGTATTCCGCCTGGGGAGTACGGTCGCAAGATTAAAACTCAAAGGAATTGACGGGGACCCGCACAAGTAGCGGAGCATGTGGTTTAATTCGAAGCAACGCGAAGAACCTTACCCTACATGACATCCCTTGCATTACTCTTAATCGAAATCCTTCGGGGACAAGGTGACAGGTGGTGCATGGTTGTCGTCAGCTCGTGTCGTGAGATGTTGGGTTAAGTCCCGCAACGAGCGCAACCCTTGTCGTTAGTTACTACCATTAAGTTGAGGACTCTGGCAGAGACTGCCTGGGTTAACCAGGAGGAAGGTGGGGATGACGTCAAATCCTCATGCCCTTATGTAGGGCTACACGTGCTACAATGGCTGGTACCAAGAGATGCAATACCGTGAGTGGAGCAAACTTTAAAACCAGTCTCAGTTCGGATTGGGCTGAAACTCGCCTACATGAGCTGGGAGTTACTAGTAATCGCGAATCAGAGATGTTGCGGTGAATACGTTCCCGGGTCTTGTACACACCGCCCGTCACACCATGAGAGTTGGCAATACCCGAAGTCCGTGAGCTAACCTGGGGCAACTGACGAAGGTAGGGTCAGCGATTGGGGGGGTGAAGTCGTAACAAGGCCAACCGGAAGATAGAGCGACAGGCAAGTAGGTTAACACAAAGGAGCACCGACAAAAGA
+
)+1,+-2+.42*)+(++-5.*.,1+&(%%)-;226+&((/2+)(-.+&%*12.,./***).2,+,--15+,,*01989-,,-0382.36,(*-.98964:94;1,01554541).'&,))*-;/.4(1.*)&&*(+0-,2.-,0+)''(')&'$%%&)-3.4,5.*6..**'%&*(.+*'*)..;3318*)*'35/-/1376/%'&('/3)(%&''%%%,*0+.01:;-,+)&$1*))13,1(%.6508+9+.,21+,1.**$(,,,-62(22513:,/165.-../7860-,*-0)+**.-)*),+7'(*56/%$'(3441496243&3('+++*%&%'17165,9+))''*&/)***+5:785,+(+)./54430.,(,,3*('((558:;68-&*,9:65-/-+,%%%(*-2./882335323445135:95+.+'412386393226:43+72.+/-1274552779:349-/1260'(%('*-).-.:4926,*47/('')*56965'())(,1.2::313458+-+*,/0222,4;8/8;5//-1/,**)+++'(&*0+**-)3;:-7473+.-(+5.1/3/03,,1.5.4-,,)%%'-.057716;10834/21,-/..11118/-,1*,20:50;:83552/1//27(+*,5:789:;5:4:122777,+//+/-+*,+-+++.59:<9;76:52./60**1268.,20+106252+/455312,+/0./4002*0+0',+1-17676653)*)'')+01::;;89<737385951/*-,-2.834:;653568866/5--48778:-98-(*&)(*%/0,)%()(*,,010/21822:999210)*/&&(,-4660:/..742,)*(,2*-01971.7/3861.*./64450269910)6)(%'%$&*3/-1894;54366-''),53($'+-%%%)'2.1./,0/-8/1+)(%*2113/-+23))84576519,(.053223//0-+,,58/0:1,/.-,+/52610-,,132322:5,3:))'*,-00(/))&--/4/,()*,+,-6320+-'(-)/..,+301005452817435,+,,)+',-38:9458//,*7.859041.13.)'.-08:329:3**,&0.+3..,--35+*+,)-2863.0/+(#$%
@da560ad0-93b2-4f2d-9c97-da5051b55b13 ch=348 read=62763 start_time=2019-12-13T04:52:49Z barcode=BC01 runid=2c9cf7bc05858273f10e7d7ec552fc0bd742dc3e
CTCCTGCAGGGAGGCAGCAGTAGGGAATTTTCGGCAATGGGAAACCCTGACCGAGCAACGCCGCGTGAAGGAAGAAGATTTACCGGATTGTAAACTTCTGTTATAAAGGAAAAGAACAGCAGCTACAGGAAATGGTAGCCAGTGACGAATACTTTATTAGAAGCCACGGCTAACTACGTGCCAGCAGCCGCGGTAATACGTAGGTGGCGAAGCGTTAGCAGGTGTGGGCGTAAGAGGGCAGGCGGCAGCAGGGTCTGTGGTGAGAAGCCTGAAGCAACTGTTAAGCCATAGAAACCAGGCAGCTAGAGTGCAGGAGGATCGGTAGATTCCATGTGTAGCGGTGAAATGCGTATAGCAGATATATGGGGGGGCACCAGTGAGCGACGATCTGGCCTGCAACTGACGCTCGATCCCCGAAAGCGTAAGGGGAGCAAATGGATTAGATACCCTAGTAGTCCACGCCGTAAACGATGAGTACTAAGTGTTGGATGTCAAAGTTCAGTGCTGCAGTTAACGCAATAAGTACTCCGCCTGGAAGTGGAAATTTACCCGTTCCGCAGGAATGCTCAAAGGTGACGGAAATTTGCACAAGCGGTGGAGCGTAATGGTTTAATTCGATGCAACGCGAAGAACCTTACCTGGTCTTGACATCCACGGAAGTTTTCAGAGATGAGAATGTGCCTTCGGGAACCGTGAGACTTGGAGTGCTGCATGGCTGTCGTCAGCTCGTGTTGAAATGTTGAGTTAAGTCCCGCAAGCAGAGAGCGCAACCCCTTATCCTTTGTTGCCAGCGGTCCGGCCGGAAGACTCAAAGAAGACTGCCAGTGATAAACTGGAGGAAGAGGTGGGGATGACGTCAGAAGAGTCATCATAGCCCCTTGACCAGAGGGCTACGTGCTACAATGGCGCATACAAAGAGAAGCGACCTCGCTGACAAGCGGACCTCATAAAGTGCGTCGTAGTCCGGTTAGATCACCGCAGCTCGACTCCATGAAGTCGGAATCGCTAGTAATCGTGGATCAGAATGCCACGGTAGATACGTTCCCGGGCCTTGTACACACCGCCCGTCACACCATGGGAGTGGGTTGCAAAAGTAGAGTAGCTTAACCTTCGGGAGGGCGCTTACCACTTTGTGATTCGCGGCTGGGGTGAAGTCGTAACAAGGTAACCGG
+
+,.)$%(,)2.*/1--...311,+''&,,*)0+3/)7--/*')*.1)'&*-0'&%(+10019++*)+),,1-1))*'(,/,*-5-8.43**,5.-0:18538233:,,1*41*).6.(.+'-..65','-/0.77-,,4,()*,-6*%&''*+--+/6,&*,(-1.0.7,--8/6570615;530//715/7.+8-..97670,*())%,)),)'.$'(&+()&++3676586+)1.+*-59515/*.-+*6//-*),)''&)%')*045..*)(+202*504*'%&*1101932411870100/,(.+/3+0+(-835.,$*++1192:320/-+,,--60,*04,-015-+('&+.1352()-17::0/005915+/'*(59/...++)-*8+036610/-+)*.+(#,./3)&*.-+0312&*-0,,,.1<<47:*-1,.5579;'),-0.1340+/02733496.'',)')*+,5873762928283555<8-2;9749+($&'+*1-9+21620-1,%1()*/*(0-'(()+%)*/*2*+-(',()(/09*$%%)-*.++///12*,**-(1-&%%%(($%&',+()/352/'%&'$,'&)558<:15554/%))01+3,-123)(,,*++,18620.*$%&'+0+,4*+.,,,*05<.:5.,(,-.-'*04,4/2945.)46162777($+',.,**)*+/068643387798777-)++,777362,().+,286%)+502/14,*).'('+'''''/.023539:.*50-2+&)$$)*)+4,./497655944&+*-+)+2+.:+(-,))-//30--,+./1561120++()&%''%.&+3-/0167786/'+('()+448722(*040*).+/172-'+,+,,(+&')-)-,./-19767886787,'(&'()+754733'*&&+68;087;859861.-12,-4:90.'+*329&,*(0%-(+,&'((*+*-.2747699356*0***).054841.++..40/.0/2/00.),98897-./2..+102343303.(,2181:22170313731:1.1-*,*-6,0&.+)++'1,04-/38))&)),&*+**(*(.'+$%)$%,,).5/634/5-.3+.,75-.64750('.)..(-,),+//./60334771.0..3662+
@705205c8-6437-4623-8d53-f7db27f801c2 ch=148 read=62583 start_time=2019-12-13T04:52:50Z barcode=BC01 runid=2c9cf7bc05858273f10e7d7ec552fc0bd742dc3e
CTCCTGCAGGAGGCAGCGGTGGGAATATTGCACAATGGGCGCAAGCCTGATTAGCAGCCATGCCGCGTGTATGAAAGAGGCCTTCGGGTTGTAAAAGTACTTTCAGCGGAGGAAGGGGAGTAAAGTTAATACCTTTGCTCATTGACGTTACCCGCAGAAGCCCACCAGCTAACTCCGTGCCAGCAGCGCGGTAATACGGAGGTGCAAGCGTTAATCGGAATTACTGGGCGTAAAGCGCAGGCAGTTTCTGTTAAGTCAGATCATGAAATCCCCGGGCTCAACCTGGGAACTGCATCTGATACTGGCGACTTGAGGTCTCGTAGAGGGGGTAGAATTCCAGGTGTAGCGGTGAAATGCGTAGAGATCTGGAGGAATACCGGTGCTTGAGGCGGCCCCTGGACGAACTGACGCTCAGGTGCGAAAGCGTGGGAACAGGATTCGATACCCTGGTAGTCCACGCCGTAAACGACGTCGACTTGGAGGTTGTGCCCTTGGGGCGGCGTGGCTACCGGAGCTAGCGCGTTAAGTCGACCGCCTGCAGGGTACGGCCGCAAGGTTAAAACTCAAATGAATTGACGGGGGCCCGCACAGAAGCGGTGGAGCGTAATGGTTTAATTCGATGCAACACGAAGAACCTTACCATAGTCTTGACATCCACAGAACTTTCCAGAGATGGATTGGGTGCCTTCCGGGAACTGGCAGAGACAGAGTGCTGCATGGCTGTCGTCAGCTCGTGTTGAAAATGTTGGGTTAAGTCCGCAACGAGCGCAACCCTTATCCCTTGTTGCCAGCGGTCCGGCCCGGGAACTCAAAGGAGACTGCCAGTGATAAACTGGAGGAAGGTGGGGATGACGTCAAGAAGTCATCATGGCCCACTGACAGGAGCTACGATGCTACAATGGCGCATACAAAGCGACCTCGCGAGAGCAAGCGGACCTCATAAAGTGCGTCGTAGTCCCGGATTGGAGTCTGCAACTCGACTCCATGAAGTCGGAATCCTTGTAATCGTGGATCAGAATGCCACGGTGAATACGTTCCCGGGCCTTGTACACACCATACGTCACACCATGGGAGTGGATTTACGCAAAAGAAGTAGGTAAGCTTAACCTTCGGGAGGCGCGCTTACCACTTTGTGATTCATGACTGGGAGTGAAGTCGTAACAAAGGTAACCGG
+
(()$##'&2-*.--303%1/085)31.620/,/29885-+*,//,/(%%&)%$$%#%%$&*)*/,-)-,,&(--2('*'-17487+-4+7(++62*+--//:71+0/0.+.+,,,/,*&)*/75,4+-((*-0,80+.55/03/-1-5)%)''(.+&('&*,(%1.,,+)5)*+570358542.+,-*/).0-8.-,-,+*+(--,.-./0-.,*,&1)+0-,-9:<8604//,')(,*2771+25)'/-.9/4-47235,)#($)/0)388-&55722(2+023:25536455350-.//0633((%&&%%%)),-36598-,.124,,.*/*5+33/4**)'(*+10/-,3+)+:96-,,)+455;-+0,-:6573*+-,(+((')+.*)994,+/761-))(%&)/(+-/37998-')+)*+./),)'**++/)1'#',*(.1+*04322457,.26:0630,-/03234344262/,0/.8-.,29*(&(+75*,&%(.-0/$%)/.0-.,,+'-/1505/1+-//0175783+'&+'%'&)',*...12*.+2+6990815:8-0+-00/15-*79-31+,324-')*+-0:44-)*,*//10.77;:594;0//005:.-(-+18+-66606.-.%)).0.-4-00578667777:.2:/2'(')*+2380/2+0+,*+9430(-2)2,0/.&$&&'*./0,',/-.--.22*,($$&(658/./000-,4+*-)-/()13,/009-.+.03$1+02,-123-/&0/'))**1://2,13038223/611,2)/,(&')'*.0/56'**(+017573111.1-/8+++3++3*.,,))&)02/47560324(&*++44345.1(/-8.)()''(+31)+,.**'))05400040-3//0565700*((2/180/.,+**'(*/6073:5484620485.334255570/-2)*,4/822)))+-26,3+++01'135635**)%')(30730(*))(*-./1;98956.,-8755/)-%1246;958567531**)-8.;/.-1/0/17)*,..//..)/**,&.**''-/%4+'$(&).11)'*+'*))---*'',*8+/7/801;/(-.'.0)(/*(47'*03-,75.7--%*'(+2/31%())*-)+-/24956;)0+17;9859
@6d0b7152-26bb-41ee-9973-52ab69f6b72b ch=165 read=114243 start_time=2019-12-13T04:52:50Z barcode=BC01 runid=2c9cf7bc05858273f10e7d7ec552fc0bd742dc3e
CCGGTTACGCTGTTACGACTTCACCCCAGTCATGAATCACAAAGTGGTAAGCGCCTCGAAGGTTAAGCTACCTACTTCTTTTGCAACCCCTCCCATGGTGTGACGGGCGGTGTGTACAAGGCCAGGAACAGCGTATTCACCGTGGCATTCTGATCCACGATTACTAGCGATTCCGACTTCCTTAGGTCGAGTTGCAGACTCAATCGGACTACGACGCACTTTATGAGGTCGCTTGCTCGCGGTCGCTTCTCTTTTGTATGCGCCATTTGTAGCACGATGGCCCAGCCCACCGTAGGGCCATGATGACTTGACGTCATCCCCACCTTCCTCCAGTTTATCACTGGCAGTCTCGCTGAGTTCCAGCCCGGACCGCGGCAGCAAAAGGATAAGGGTTGCGCTCGTTGCGGGACTTAACCCAACATTTCGCAACACAGCGAGCTGACGACAGCCGCACGGCGCTGTATCTCACGGTTCCCGAAGGCACATTCTCATCTCTGAAAACTTCCGTGGATCGTGAAGGGCGGTAAGGTTCTTCGCGTTGCATCAGATTAAACCACATATGCTCCACCGCTTGGGCCCCGTCATTTGTTTAACCTTGCGGCCCGTACTCCCCAGGCGGTCGACTTAACGCGTTAGCTCCAGGAAGCCACGCCTCGGGCACAACCTCCAGAAGTCGACATCGTTTACGGCGTGGACTAGGGTATCTAATCCTGTTTGCTCACACGCTTTCGCTTTCGAGCACGTCAGTCTTCATCGGGGGAGGCCTGCTGCGCCACCGGTATTTGCCTCAGATCTCTACGCATTTCACCGCTACACCAGATTCTGCACCCCCCTCTACGAGACTCAAACTTGCCAGTATCAGATGCAGTTCCCAGGTTGAGCCTGGGGATTTCTATCTGACTTAACAAACCGCCTGCGTGGCGCACGCCCAGTAATTCCGATTAACGCTTGCACCCTCCGTATTACCGCGGCTGCTGGCTGGGTTAGCCGGTGCTTCTTCTGCGGGTAACGTCAATGAGCAAAGTATTGGCACCGCCACTGTAACAGCAGAGGGGCCTTCTTCATACACGCGGCATGGCGTCGGGCTTGTTGTACAATATTCCCCACTGCTGCCTCCCGTGGAG
+
641(45(+)*0(,7-00593:32/89-(())(644;865/6+&((+67)''()36+/)*,*',)4.,0/17:20214021/+-,0+64/)),4-(*,1(*,774.653,62130115)0.83:.6/6..,-+*/45<633733696458..0164,)++3292.0),(126;72036795$*%$-1..(%31;23*-2-.5.:*/):.96204160/'())(&+*)/-,/*+-*')**,++-***+),'()+::,232335789282)($&())*)(''%'%%',061&*-.4-/4137%%$&&%&'.)**40/10*,24,,-()*,+0..-..55,.017331/*11015////),/50)').10/620+''(,/+252:1'0176'&+06/:698:221.5--,760('&.).4**&)(374,+,--012.$&)**../-/7:95-66(&&+%*(%%$$#%)*,*'(*25:284.,1*/,'002;99:7,*--.369:41434:699:1,)&)&%)))'&(-()/*20:77;858218-..,,&(,+05<877+-+))+)-.50+/.++/(*(*(53*%%'&-0,++41202+3-,,+2764*+*--:34**+30/:9651.2,2,+,,()/+-/111&0&,*).3,./3965'7-,+,68/425-1&')')2+&&)-24288*++5+.'(/)('&)0,-/25./1..400/89,,.5,..1.15;90&'&&%&))./,./001133887438&/3-,&*)-**&&'()'&$$1(.4//0;3*/++-(*222368797846<93035**)&%%(%%(4+9./)+(-19-.'((,&,,+00146)-)(&)*00'-012:6660--).19/(&&2:190/-/+))'(-&73.+%&*.../,1/50459559225+.324,+(()&,+08.&*+,.0:50--/0.13.006/1147-,/3+.43:137*+0+,,9809.*&(.-).*%*./54240969<::88693018312-3*+,)*(-2(+)%+&'%&%,(&('###$$$))))/%%&'.--465853897641+/-/142*',((''''21+-($+4,-+-31,+-..481&)+.95652*9:()8%-*(
@98b8fc3f-e1c9-4d7e-8bc6-0692040022dd ch=327 read=55077 start_time=2019-12-13T04:53:09Z barcode=BC01 runid=2c9cf7bc05858273f10e7d7ec552fc0bd742dc3e
CTCCTACAGGCAGCAGTGGGGAATATTGCTGTGGGGGGAAACCCTGATGCAGCAACGCCGCGTGGTGATGAAGGTTTTCCGGATCGTAAGCTCTGTCTTTGGGGGAAGATAATGACGGTACGCGGGAGGAAGTACGGCTAACTACGTGCCCACGGCCATGGTAATACGTAGGTGGCGAGCGTTATCGTTTACTGGGCGTAAAGGGGGGCGTAGGCGGATGATTAAGTGGGGTGTGAAATACCCGGGCTCAGCAGGTGCTGCGTTTGAAGCTGGTTATCTAGAGAGTGCAGGAGGGAGAGTGGGAATTCCCCTAGTGTAGCGGTGAAATGCGTAGAGATTGGG
+
,-/,(+*&,++4)5-3102,&)(*'/'(&'&($('.2))0,*4*))1255134454/44*)*,,)'(+/++')+28:9/)2///-.*)(&(/17896764,37,),.*-*06/.(/+)%$''))33),*((%)*1-+0116//.0.4113,%%'(/,&'('')*+.5468191173,+-00/6+-,%&-**/..31-.2.6*33:1(+,.386;67:24551900-019://.1*+53-)42+/66661,,+-,41631'%&&&&$$$&+'(/63//310.**%+*8707.**--(*)')),'+)-,6.-)**140,+,-.632365/13783+$*$($%$%
@53c6c6e1-945c-4cde-b7e3-144a73cbbc7e ch=269 read=57572 start_time=2019-12-13T04:53:04Z barcode=BC01 runid=2c9cf7bc05858273f10e7d7ec552fc0bd742dc3e
CCGGTGCAATTTGCGACTTCACCCAATCATCAATCCCACCTTAGACAGCTCCTTCCTTGCGGTTGGGCCACCGGCTTCGGGTGTTATCAGCGCTCTCGTGTGAAGTTGTGACGGGCGGTGTGTACAAGGCCGAGAACGTATTCACCGCGACATGCTGATTCGCGATTACTGAATTCCAACTTCGTAGCCAGTCGAGGTTGCGAACTACAATCCAGCGAGGAATGGTTTATGGGTTTGCTTCACCTCGCGGCTTCGCTTCCCTCTGCACCATCCATTGTAGCACGTGTGTAGCCCAGGTCATAAGTGATGATTTGACGTCATCCCCGCCTTCCTCCAACTTGTCGCACTGGCAGTCTCGCTAAAGTCCCAATAATGATGGTAACTAACATTTGATAAGGGTTGCGCTCGTTGCGGGACTTAACAACATCTCACGACACGAGCTGACGACAACCATGCACCACCTGTATCTCATATAGCTATCTCCATCTCTGGAGCCTTTATGGAATGTCAAGACCTGTGGGTTCTTCGCGTTGCTTCGGAATTAAACCACGTACTCCACCGCTTGTGCAGGCCCCCCGTCAATTCGCTTTGAGTTTCATTCTTGCGGGCATGCCACTGAGCAGGAGTACTGGCCGTTAACCGCAGCACTGAACTTTGACATCCAACACTTAGTACTCATCGTTTTACGGCGTGGACTACTGGGTATCTAATCCTGTTGCTCCCCGCTTTCGGGATTCGAGCGTCGGTTAAAGAGCCAGATCGTCGCCTTCGCCACTGGTGTTCCTCCATATAACATTTCACCGCTACATGGAATTCCACGATCCTCTCCTGCACTCTAGCTGCCTGGTTTCTATGGCTTACTGAAGTTGGCTTCGGCTTTCACCACAGACCCTTGCCGCCTGCTCCCTCTTTACGCTAATAATTCCGGATAACGCTTACCACCTACGTATTACCGCGGCTGCTGGCGTAGTTAGCCGTGGCTTTCTAATAATTACCGTCACTCGTACCATTTCCTGTAGCCGCCGTTCTTCCGCTATAGCAAGTTTACAATCCGAAAACCTTCTTCCTTCACGCGGCGTTGCTCGGTCAGGGTTCCCCATTGCCGAAAATTCCCTGCTGCCTCCCGTAGGAG
+
41.1/))%'*6.%++-/1.,(21/+5/867839075*).()')*18)12254,74,*0),9:79&,)0/&)',*,-6-*45+-.932/,*+',,/,,+)**(%&(*0-01686:9:6988734278558880..062-0,064/0-,-,,-+*)).,04;8'/,**.)'(('*2-0-1-.322),++,+'-451.,).+)+'&-23388:18)$*+%%)**.,+107,*,67328:-03;565742'&/+/18/%%'-*2*(.)+-).11354229.,),+&*++/2162208-*/422((('&&('+,(-6(+,224564216.+-73;9875+-%*/2.0226222.0*,-//+0.-.,/'(*38),'$&)')*.485320024,'*,'(-*.+.65/3/426777594,/0911002*/+/-../540130.+,-.2/35465&5..-1+012224.04.0310.)&$(')'-//41.0134:::5462./.--0.,-')&&('02('(0-33/)).++643:96857203650''(',(683,0--(($,,43/2:26190/-1&.58.5::2-2312/31'''&'('.):12/:<77:57'%$%#&$)(&)''&()+-,%%&%%$$(')*+16/*$$&$)*%'*)-612:5234508*1*/('''',/.356477482:,'-*50117:3.2122-2,+-1736970.,'09,--10,(&'*++)(10(()(%&''()*%--&)(($%'&%&'76:5797935334<;/.110568;:77642512('((,5,035;444./+*,,0+2,84/0/0316..)+///2/00222456689148:;;564724///-+---).-,$()))'()(*43+)+))+,/8::05.-//-3:2//./91.*27,+2*&$%%*/61;874301/*,('''$+,)/1467/620;01:542:22334455)*&)+0.'/11214/47,*&'--,''*+69655&&(-*(''(*.474665-..6047;789588:/%&.),.&.++()06-11931,&-/,&12.3-1655395.202/;1,/.-,210))*(22.(.*28.018459./28.7187*(),+25:087+,:85-,,
@1b17e1bc-2d69-45f9-8b2e-b6dd58c8a392 ch=444 read=107689 start_time=2019-12-13T04:53:03Z barcode=BC01 runid=2c9cf7bc05858273f10e7d7ec552fc0bd742dc3e
TCACCCCAATCATCAATCCCACCTTAGACGGCTCCTTCCTTGCGGTTAGGCCACCGAGCGCCAGATTATTTATCAGCTCTCGTGGTGCGACGGGCGGTGTGTACAAGGCCGAGAACGTATTCACCGCGACGCATGCTGATTCGCGATTATAGCGTTCCAACTTCATGTAGTCGAGTTGCAGACTACAATCCGAACTGAGAATGGTTTTATGGGTTTTGCTTCCTCGCGGCTTCGCTTCCCCTCTGCACCACCATCATTGCCCTTGGCACGTGTAGCCCAGGTGTAGGGGCATGATAGTTGACGTCATCCCGCCTTCCCTTGGCTTGTCTGGCGTCTCGCTAGAGTCCCCAACTTAATGATGGTAGCTAACGATAGGAGGTTGCGCTCGTTGCGGGATGGCAACATCTCACGGCTGACTGGCGGCAACCGCCGCACCACTGTATCTCGCCGCCGTATCCTGCCATCTCTGGGGCCAGCATGGAGTATGTCAAGACCTGGTAAGGTTCTTCGTTCGCTGAATTAAACCACATGCTCCACCGCTTGTGCGGGCCCCCCCAATCAATTCCTTTGAGTTTCATTCTTGCGACGTACTACTCGAGCAGGTACTTATTGCGTTAACTGCAGCACTGAACTTTGACATCCAACGCGGTACTTTCGTTTACGGCGTGGACTACTAGGGTATCTAATCCTATTTGCTCCCCACGCTTTCGGGACTGAGCGTCAGTTGCAGGCCAGATCGTCGCCTTCGCCACTGGTGTTCACTCCATATATCACGCATTTCACCGCTGCACATAGATTCCCACGATCCTCTCACCACTCAGCTGCCTGGTTTCTATGGCTTACTGAAGTTAAGCCAGGCTTTCACCACAGACCCGCGCTGCCACCTGCTCCCTCTTTACGCTTAATAATTCCGGATAACGCTTACCACCACGGCAATTACCGCGGCTGCTGGCACGTAGTTAGCCATTGGCTTTCAATAAAGTACCGTCGCTCGGCTACCATTTTCCTGTAGCCGCCGTTCTTCCCCTTTATAACGAAGTTTACAATCCGAAAACCTTCTTCCTTCACGCGGCATTTATCGGTGGGTTTCCCCCCGCCGAAAATTCCCTACTGCTGCCTCCCGTAG
+
9471;9/-/777;/02,05-+21-1.,,+))()+/155*)+./.8.8-188811*&%&'/-()*)6)$/-&'./+',./..+014413346*54.*3434/220/4/435,**+1049989547724346+024345556;8665321)$$%%&(0,+.&+2742543546821236+4*4/1/.-0.+6,'(550++'(..30:;;0445;.2;;6.26678+22126454/+,-/0:4*,-,**)-+(*1*00$-&%'(%&&'$&$''*))'(*4-+.63.&&/36/,.+)*,')07')*3261.283(*))*-($&$%)1251+*$$'&)++-44352+*,-078).-)-,--222634)*$%%4*-----*5+-01;./,-+/()124&882)*&'&+*0210-&')+**+%+-)-,+*322(+').%)'+*#&&'011338-.1*./%*&(*'&(+--/112225(*(+%()&)'(%%&(-%(((&'3/;4/44-*-.03-/)%')+&')*)0-304<::8/.-/.2227/0-)(*'*,*)')%),,*/-/&)+./99<5),,'($0,5677;<242/,,')&)'+-,++-++25&)&*),/1.1:11/32321445'02153679556-(&&(-,)2-2//$,-'+,570-770)20641/4;687553(/205344121/.+-/1<.+,+334,)**+6501)7220000898;:497<440.00943312()*8:152117<7666:669;7&)*260-123/+(,0529<;2566/-,$)()%(%(*,./9.*.2560.+++..13&,,-&(*-38;6699=:1412,0*1)$&$'*'+/420&,&%)+(%%&),/.+--1144&&'%&,34:01:,.-,..'),.53.10*'&,,+0.16/*3-34-&*&(),*-/(*(()+(&/)0),/4.729444895:3+/0/-4.7--,2&/&,&&&(*(,3./+'%*,-8695)1/0%&#))14'07:..0./,..528;;85832361-,02.*./54&')(0<:/43320**-385398<88<8,2,*'+(*(*%$-0'(-7-0,+541:.+,/.,(%**+.78535/61++///1589;.:9-,;1/
@2152c04f-87ae-4c89-ab95-1108ffd61371 ch=282 read=58661 start_time=2019-12-13T04:53:02Z barcode=BC01 runid=2c9cf7bc05858273f10e7d7ec552fc0bd742dc3e
CTCCTACGGGGAGGCAGCAGTGGGAATATTGCACAATGGGCGCAAACCTGATGCAGCCATGCCGCGTGTATGAAGAAGGCCTTCCGGGTTGTAAGTACTTTCAGCGGGGAGGAAGGTAAAGTTAATACCTTTGCTCATTGACGTTACCGAAAACACCAGCCAACTCCGTGCCAGCAGCCGCGGTAACTTTTCTGAAGTGCAAGCGTTAATCGGAATTACTGGGCGTAAGCGCACGCAGGCAGTTTGTTAAGTCAGATGTAATCCCCGGGCTCAACCTGGGAACTGCATCTGATACTGGCAACAGGTCTCGTAGAGGGGGTAGAATTCAGGTGTAGCGGTGAAATGCGTAGAGATCTGGAGAATACCGGTGGCGAAAGGCAGCCCCTGGACGAACTGACGCTCGGAGTGCGAAAGCGTAGAGCAAGCAGGTTAAATGCCCTGGTAGTCCACGCCGTAAACGATGTCGACAGGTTGTGCCCCTTGAGGCGTGGCTTCCAGGAGCTAACGCGTTAAGTCGACCGCCTGGGAATACGGCCGCAAGGTTAAAACTCAAATGGAATTGACGGGGGCCCGCACAGAAGCGGTGGAGCATGTGGTTTAATTCGATGCAACGCGAAGAACCTTACCTGGTCTTGACATCCACGGAAGTTTCAGAGATGAGAATGTGCCTTCGGGAACCGTGAGACAGGTGCTGCATGGCTGTCGTCAGCTCGTGTTGTGAAATGTTGGGTTAAGTCCGCAACGAGCGCAGCCCTTATCGCTGTTGCCAGCGGTCCGGCCGGGAACTCAAAGGGGCTGCCAGTGATAAACTGGAGGTGGGGATGACGTCAAGTCATCATGGCCCACTTACGACCAGGGCTACACACGTGCTACAGTAAAGCATACGAGAAGCGACTCGCGAGAGCAAGCGGACCTCGCAAAGTGCGTCGTAGTCCGGATTGGAGTCACGCAGCCGACTCCATGAAGTCGGAATCGCTATTAATCGTGGATCCAAATGCCACGGTGAATACGTTCCCGGAGCCTTGTACCACCGCCCGTCACACCATGGGAGTGGGTTGCAAAGAAGTAGGTAGCAACTGGGGCGCTTACCGCTTTGTGATTCATGACTGGGGTGAAGTCATGGCGCAAGGTAACCGG
+
../0/+/).5/)-2,&-,+-116-.,-&6()+-/50/36450436(,--./57.-'0-23360/00,03241/3**/*1.5873/19148/25)(*,-.89)'(&&,0/(+.1,,1+3;74/8.8.26.68/*464*/-,,1.7.,1,%$''(()+2)&*&/*-.2546262435.-/:-+*&(%$$%$'+*0+2,++64::143241428204.2/13255568798(+++#-%+),--+33;9,2.5,/04''%)*/(/(+/9.'/.236283:3,13'),-,.--5**,1125//,-1.'()**34114,+)-.1+//+'*)*9)+2//-,,,1:94-4/,+1)0(()()13::8///3/57*&)*/6/))6+-./)(032*)/,2331-,%(*:6754+/')*00,,//,.11.+(%+-9)..*+)-..*(#)55/19826663...6091:8/++))$,-+),(+0.7.2,13/(,10//947818226./%+(%',)-64332-9/2-3340854775002'+++,,/4/2438-1/04624-162:91*)+'-1.57)030(+3*(+,1/*)+*/4:978,//,/,(*32;8687:0../.4983+.,/3-/2253935;878871:.--008302/0(''*5/+**),/:432275697886;63::/64679952.,&(-36:;8988331..0548801112%.%+,,--30.**..),33;580062.//'1-/38665+47-.53682486492..$%%)/-3+2011074010/3*8++)+&)-.55((''(0185677/,)+'(197/588::98510479;:69877:)(+2*(),,2/*860.---//-./.3663/.')*/*)++---(*&+*)**,*&-'))*((&*,3034;75:77*+19;2577712),)405'*)'.+,0)*+,&)'+&$)''(1267-/1,7,,-05/0/0343,+*/*,-3;:;968'/..,.74,2/:656;8891/,/0+..$',()-+--/'%)))-10-.002/26*,%))(*)15)2+.23;.'(&%'))*&'%&$$&&*+.+*,+/+)0,'+.3701378:6-/.-12/)/.*,//-.2.7364-558*705:8:/-
@d749cbf6-8ae7-4367-a06d-f9ae4a8cabfd ch=108 read=112061 start_time=2019-12-13T04:53:03Z barcode=BC01 runid=2c9cf7bc05858273f10e7d7ec552fc0bd742dc3e
CTCCTACGGGGAGGCAGCAGTAGGGAATTTTCGGCAATGGGAAACCCTGACCGAGCAACGCCGCGTGAAGGAAGAAAGGTTTTCGGATTGTATGCGCTTCTGTTATAAAGGAAGAACGGCGGCTACAGGAAATGGTAGCCGGTGACGGTGCACTTTGATAGAAGCCACGGCTAACTACGTGCCAGCGGCCATGTATGCGGCGTAGGTGGCAAGCGTTATCCGGAATTATTGGGCGTAAAGGGGGGGCAGGCGGCGGCAAGGGTCTGTGGTGAAAGCCTGAAGCTTAACTTCAGTAAGCCATAGAAGGCAGGCAACAGAGTGCAGGAGGATCGGTAGATTATGTGTGAACGGTGAAATGCGTAGATATGGAGAACACACCGAAGTGGCGAAGGCGACGATCTGACCTGCAACTGACCTTCCAGTCCCGAAAGCGGTAAGGGGAGCAAATAGGTTGACCACCTAATTAGTCCACGCCGTAAACGATGAGTACTAAGTGTTGGATAAAGTTCAGTGCTGCAGTTGGCACCGTGATACTCCCGCCACAAGTGAGTACGTTCGCAAGAATGAAACTCAAAGTGTGAGGGCCCCGCACAAGCGGTGGAGCATGTGGTTTAATTCGAAGCAACGCGAAGAACCTTACAAGAATCTTGACATATAAGGCTCCAGGATGGAGAGATAGCTATATGAGATACAGGTGGTGCATGGTTGTCGTCAGCTCGTGTCGTGAGATGTTGGGTTAGAGATCCCGCAACGAGCGCAACCCTTATCGTTAGTTACCATCATTAAGTTGGGGACTCTAGCGAGACTGCCAGTGACAACAAGCTGGAGGAAGGCGGGGATGACGTCAAATCATCATGCCCCTTATGACCTGGAGCTTACACGTGCTACAATGGATGGTGCGCGAGAGGAAGCGTACCGCGAGGTGAAGCAAAACCCATAAACCATTCAGTTCGGATTGTAGTCTGCAACTCGACTACATGAAGTTGGAATCTTCAATGTCATGAATCAGCATGTCGCGGTAGATACGTTCTCGGGCCTTGTACACACCGCCCGTCACACCACGAGTTGTGCTGCGAAGCCGGTGGCCCTGGCGCCGCAAGGAAGGGCGCTGTCTTCATGGGATTGATGATTGGGGTGAAGTCATATACAAGGTGGCCGG
+
'',**,5-8:++/71%))*,+%(3-/308:.*+$5&&-**'(,+.40,+,6/54,.4-.-888:983..+-,+%,/'2*93,,1&1&/,'++.02*,/427/6///86(4+26+,2-*-,/60106+20+0..//.-/290/,.)'))'%(#'()*$$(-$&'())(+.1201/,)()+-17<0-,*,1($&%'%&%(''%&&$)')-//8;253350,2.).%%+&(7.98478466*0/300**,&*/.23+'+*)&04644566655.-(+%(++-++&(,./1.090./044&49()*)+)&'*)+/+('%(++-0+,,4.+-,356%)-'+'+%%%%%%$&$')-02/19/-1797768511-*+'*+*+,(.)()))(*/.,.1.0/3::8875*)&-(32452100/0'%+0**,19*&'-/)(*)))+()*3,'*,:<<7//*'&&%%$&0+-,)0,./2764556;998;74000(('++12675675<5000),++09976:99:99614*%((&)$%$%'***+,71-0/'(''()&&')*85897.023''-+*08413)'+&'&'&%$-2+64,*'-+-27,.)/)*82331/.+-33<8288:5-5**+;9855038/174120-.)('&$(+.3./.)-+%%&%%('.+**./33/-('$-+,,-11548/)($%$%$--.16765661/38*+177912334785887954.1460:-*1382/+&+.250*0348416634/+05+05122.,4,+-60/5/.062722/.8-78--(+-0--/--1349999+.//213+(-,%)*0-*&+()*1-'6835756778677./-010.340;2*+1.42799:6.+&&&%'(&)'*&++-/,:..:885(++,-/%&%'()'&)*,)'(*,/,'-*+)-.'+1<<82;7,.,.6-/57<:034830/,1-+-.28:::4:322;:811111831+)4-9.7923-1(&$)%((#')+75.+,--:9898:0;0,+7433.07434)8636.7,,+0/004;7-4,*++*+,1/13,(.-6*,%%*'+%',),62777747,)'(%(,3+1*2&+*.+,+,*+-(,+)($$$)40.04,--/+405283.031//,&($$$$('+)'%&(&+,
@b9a6c107-cdd1-4b7e-bc15-610b5a69f39b ch=100 read=121722 start_time=2019-12-13T04:53:01Z barcode=BC01 runid=2c9cf7bc05858273f10e7d7ec552fc0bd742dc3e
CCGGTTACCTTGTTACGACTTCACCTGATCATGAATCACAAGTGGTAGCGCCCTCCCGAAGGTTAAGCTACCTATTTTGCAACCCACTCCCATGGTGTGACGGGCGGAAGTGTACAAGGCCGGGAACTGGCGTATTCACCGTGGCATTCTGATCCACGATTACTAGCGATTCCGACTTCGTGAGTCGAGTTGCCGAACTCAATCCGGACTACGACGCACTTTATGAGGTCCGCTTGCTCTCGAGGTCGCTTCTCTTTGTATGCGCCATTTGTAGCACGTGTGTAGCCCTGGGCCGTAAGGGCCGCCGGTGACTTGACGTCATCCCCACCTTCCTCCAGTTTATCGCACGGCGTCTCCTTTGAGTTCCCGGCCGGACCGCTGGCAACAAAGGATAGGGTTACGCTCGTTGGGACTTAACCCAACATTTCACAACACGAGCTGACGACAGCCATGCAGCACACTGTCTCACGGTTCCCGAGAATCTCATCTCTGAAAACTTCCCGTGGATGTCCAAGACCAGGTAAGGTTCTTCGCGTTGCATCGAATTAAACCACATGCTCCACCGCTTTATTGCGGGCCCGTCAATTCATTTTGAGTTTTAACGGCCGTACTCCCCAGGCGGTCGACTTAGCGCGTTAGCTCCGGAAGCCACGCCTCAGGGCACAACGCAAGTCGACATCGTTTACGGCGTGGACTACCAGGGTATCTAATCCTGTTTGCTCCCCGCTTTCGCACTGAGCGTCAGTCTTCGTCAGGGCCGCCTTCGCCACGGTATTCCTCAGATCTCTACGCATTTCACGCTACACCTGGAATTCTACCCCTCTACGAGACTCAAGCTTGCCGGTATCAGATGCAGTTCCCAAGGTTGAGCCCGGGGATTTCACATCTGACTTAACAAACCGCCTGCGTGCGCGCCGCCCAGTAATTCGATTAACGCTTGCACCCTCCACCGTATTACCGCGGCTGCTGGCTGGGAGTTAATTCTTCTGCAGGTAACGTCAATGAGCAAAGGTATTAACTTTACTCCCTTCCTCCCCGCTGAAAGTACTTTACAACCCGAAGGCCTTCTTCATACACGCGGCATGGCTGCATCGAACTTGCGCCCATTGTACCAATATTCCCCACTGCTGCCTCCCGTAGGGG
+
44,,2-,5-:,*7/))+,3664..)&')+)()).82/-*.3,43((*'+/473-2-+*,/,++7/6-01165,$,369,122280$&'7:*-5052222044::73)*%%&&&%(.36-8..99,2.(.((*.0040/24(1+303577544165-.-.1313,-.3753835.067-+(%(*,-/14.:.*/')(0001/;.5'5)++,%)+,50-'+/2<3476251/)*,04...0-.*&*(+,+015147/:7./247:;<;729,,+,,+&*+,---+'(*-($(-+**151,-6741*+'*'-*(+,0.023471,+,.*%-3089754/133;7222(-%&***)*&)3--62.-257872.7300646:38405./(447+,8-26,5429(2/436--(..61*1)/'/+),,142921001-1032276877798;446:26020/-,*()'%')*+298:94/'''(&()(',/.23+,0.344-./-07*,88;51,,0)/).-0;+78328(5-<:9<:79060..123.0/5.;:4:;1/..11236-/4-/172)8)**8<8693+*+5:9<75/;;1-2+:;;.))(&'4816000-680%,77'5544*-2+*).+-,2,-,1.3&2+-4-.85778949))4+*((*&+$(+-+,267927775<:.1.1.004:286368,27-./72.*,-28./2;0,.1/:6,+,5;1+2615466088999985383017(*5838345425166(,,---:<:736))-11298998:03;70)+&&%&(.14035-*1833,2863,16664052457-)*+/823:2:8:6;(*-542/+-),,*)+-/281)4-.++283)14*)(),-05210//220:<7:726999::;97++''()*53-.12.43/..60560'(*///35<.-51%%')102,--,(0'*&+,6470*%'0*%%*&'&+.-3;8875&,*+/41./358776347:(5),-/0/'*(+-%)*/0((0*75.;81*830,-+)*(+265.10026*,07,5090;97<87724,2132....43,****-:&%%*0)+--59+#'+&.%+*4*-.71768/./,*)$&')),7():+*)+*
@2399e2d5-d1ee-4ebb-b385-b177bcbc0e7c ch=115 read=100352 start_time=2019-12-13T04:53:13Z barcode=BC01 runid=2c9cf7bc05858273f10e7d7ec552fc0bd742dc3e
CTCCTACGAAGGAGGCAGCAGTGGGAATGTGCACAATGGGCGCAAGCCTGATGCAATACATGCCGCGTGCATGAAGAAGGCCTTCGGGTTGTAAAGTACTTTCAGCGGGGAGGGAAGGTAAAGCTAATACCTTTGCTCGTGGCCGTTACCTGCCCGCAGAAGAAGCTGCAACTAACTCCGATACCCAGCAGCGGTAATACAGGAGACTAAGCGTTAATCAGATTACTGGGCGTAAAAGCGCACGCGGAAGGCGGTTCAATTAAGTCAGATGTAGAATCCCAGGCTCAACCTGGGGCATCTGATACTGGCAAACTTGAGTCTCGTAAGAGGGGGGGTAGAATTCCAGGTGTAGCGGTGAAATGCGTAGAGATCTGGAGGGAATACCGGTGTGAGAGCGGCCCCTGGATGAAGACTGACGCTCCAGGTGCGAAAGCGTGGGAGCAAACAGAGTTAGATACCCTGATCCGCCGTAAAACGATGTCGACTTTGGAGGTTGTGCCCTTGAGGCGTGGCTTCCGGAGCCTAACGCGTTAAGTCGACCGCCTGGGGAAGTACGGCCGCAAGGTTAAAACTCAAATGAATTGACGGGGCCCGCGGCGAGTGCAGGGCATGTGGTTTAATTCGATGCAACGCGAAGAACCTTACCTGGTCTTGACGCCACGGAAGTTTTCAGAGATGAGAATGTGCCTTCGGGAACCGTGAGACAGGTGCCGCGAAAGCTGTCGTCAGCTCGTGTTGTGAAATGTTGGGTTAAGTCCCGCAGGCGCAACCCCCCACTTATCCTTTGTTGCCAGCAGCGGTCGGCGGGAACTCAAGAGACTGCCAGTGATGATAAACTGGAGGAAGGTGGGGATGACGTCAAGTCATCGCCCAGCCCTTGACCAGGGCTACGTGCTACAATGGCGCATACAAAGAGAAGCGACCTCGCGAGCAAGCGGACCTCGCCAAAAAGTGCGTCGTAGTCGGATTGATGCAACTCGACTCCATGAAGTCGGAATCGCTAGTAATCGTGGATCAGAATGCACGGTAGATACGGGCCTTGTACACACCGCCCGTCACACCATGGGAGTAAGGTTGCAAAAAGTAGGTAGCTTAACCTTCCAGGGAGGGGCGCTTACCACTTTGTGATTCATGACTGGGTGAAGTCGCTAACAAAGGTAACCGGG
+
**32,-0/.00.*/.+1332296:1+0-%-'))*+7../)'&*6:16:10//.,1)&&$'('.*&((*%%()),*&)+)2/97541:+2-*,49-'(&(-692-/)+-1(&*+*-).+*,6--103:3/11-77,,./(6*0/,),4002/(24,)10-.0(-)'(&'**',.-3.,.&%&,*45/,01.,+*-*-1-*,%+($%#$%'&(*-.706/4%.,/545657211/479*111.*,**&+&%&)()626-&%.&(&()/-/461.+%--)+5,$22./7/*11./12**)+/0025.300)%/2&+,**()'%'*)2/**(*,.1-1/-,/.6/04,-151/,((&(-))(14*-0..'%&)./2261*-.))2,'6--*)-$&''%),./593-*-31$&'(&,0//-+*+*/'*7:*))%'))*.1111.&++9:.73($**0+*..'49-,)$,0,%*0/0/<7(-,,.-.3,('*++48232/0--+44'$&)$0+,*)1+*2715'*&%((%*,,+.-.817,151/4717:1//2(&')')*0616087:195;5<;15993::32+3071/*-47/,4.+*,)(')&(/1+.1)+.1*)+02;<499;62144577211139545/((('.31,*+*+))''$+.)*,/--,/2:.2'(*,-<8855;766578101.9843./3357648/1341/+()(&&#%(*0375844.44745300,&)*-.-*0+++1/332++19/,.++-3225367942)$'/,335+)0+(-0*%%(&*&)(/864-,0%+./0/386*(&('556892540-*()*01&//21+,*)))+/,1600398:78750035695--(&%)+/(%$&'99/30(()','(+120/11+3..,/.-+//6/))'**&)('+6::37.()),9075847:.1&(%,7:9/,.37666555623.5.2''%(#&'&*+-,**,76*,1.-,*,&0*--3-//*///4021998768..2;9811/,3/(&50/1(%+3.6/*,'(&(&,1,14/,/1.0/3711*1-(&)'&1+:<45.562-)*.80--&*)*-/.,.),&%07,)+2082.,0-+6,',0470146331+-,+,001.,,0.--6/'*3.34:)-+23637+5/
@160716c8-dd69-4384-b07f-c47e8d529170 ch=125 read=107178 start_time=2019-12-13T04:53:15Z barcode=BC01 runid=2c9cf7bc05858273f10e7d7ec552fc0bd742dc3e
CGGTTGCAGTACGGCTTCACCCCAGTCATAGATCCACAAGTAGTAAGCGCCCTCCCGAAGGTTAAATACCTACTTTGCAACCCCTCCCATGGTGTGACGGGCGGTGTGTACAAGGCCCAGGAACGTATTCCGTGGCATTCTGATCACGATTACTAGCGATTCCGACTTCGTGGAGTCGAGGTTGCGAACTCAATCGGACTTCTGACGCACTTTGAGTCCGCTTGCTCTCGCGAGGTCGCTTCTCTTTGCTTATTGCGCCATTTGCTTGGCACGTGTGGCAGCCCTGGTCATGCAAGGGCCAGCGGTAATGACGTCATCCACCTTCCTCCAGTTTAGTCTCATACAGGTTCGGCGGATATTGCGCTGGCAACAAGGATAAAGGTTGCGCTCGTTGGGACCAGCAACATTTCACAACACGAGCTGACGACAGCGTACGCTTCCTGTCTCACGGTTCCCGAAGGCACATTCTCATCTCTTCGGCTTCCGTGGATGTCCAAGACCAGGTAAGGTTCTTCGCGTTGCATCAGATTAAGCCATGCTCCGCTGGCATTTTGGGCAAATCAGTCATTTGAGTTTAACCTTACGGCCGTATTACTCCCCAGGCGGTCGACTTAGCGATTAGCTCCGGAAGCCACGCCTCAAGGCGCAACCTCCAAGTCGACATCGTTTACGGCGTGGACTACCAGAATAATCCTGTTTGCTCCCCCGCGCTTTCCTTTTACAGGCGTCAGTCTTCGTCAGGGGCCGCATCGCCACCGGTATTCCTCAGATCTCTACGCATTTCACCGCTACACCTGGAATTCTACCCCTACGGACTCAAACTTGCCGGTATCAGATGCAGTTCCAGAGTTGGGCCAGGGGATTTCCACATCGGCTTAACAAACCGCGTGCGCTACCGCCCAGTAATTCCGGTAACGCTTGCACCCTCCGTATTACGCGGCTGCTGGCTGGAGTTGGCGATTATAGCTTCTTCTGCGGGTAGCAATCAATGAGCAAAGTGTGCTTCTCCTTCCTCCCCGCTTCGAAGTGCTTTTACAACCCGAAGGCCTTCTTCATGCACGCGGCGGCTGCATCGGAAGCGCCCATTGTGCAATATTACCCGTAGGAG
+
/*.,4%,(%%&'&)***''/46*,,75.+&&1130,-,*&(%0/1,*-.190,//+*,3*--/6-(&(-4+(()*+'.0+220+)-4($1(()),*+-2395381/-))++/*11240&2.-(-&)'(*&#%(,1+%)(+53560''('9)(-4,012(2+,0,(004.&,)(&')))*/+5:24))13.4(1+.(3(()&'*/21+,&)*,*'&,+0&&'1)('.,,+)(+&+(+,*+/./0*3/*(*2+./'''+3-+68+)%,%*'+*0//,)&%%')/-**1494)*&&''(,*0*&$$&&(%')),,/1000.-&+00679032.1.:1**+,*)%'#$%&226+&***5-1103,-*.,2--3(3/(208323)0-./+-,0056290/-)(%(&-)'+03;71./0,1/1/10/.,),-.-++.(.)-%$##2+)/0411-0.77:17/,-0+1,-53595+,/853('&#%%&'1*7+-6:67138'.%'%$%(,2.1./34<89:813234/1*0.('*5*:/+/0+'',,3)%%$'&'#&('%-+)+$'+(**'-&%-(%)&'()&*(.)&'%*&('*&(')(&$&*+1+$115*78755/3/*&(%&0+*.607'*+),$&&%'*262-0*,-/*1376826*2*(+*-&,,+-4/:*%((++,878155268&,'&&(1-9:89,41+*+.64.&%*)-/6.4-+./*(%&''**+,+,-.::8257*10,)(&$)()*;:-(1*(*-+/976/6*+.,+)))'./1,68;,),-*,-%,*00/42222211,/3,+(&*,06669-.')+/(,0'+*+///014.126/0/+*+++2-/&-5,%,236+19.74-..-0)++0,9-988:9;652341'&*$&,),-*'*+.5396,-%((.--,/-',,/8,/9226538-+)')+-.088430/14'(*++'$&#'%%'&%(-/15:66/1,,)(+%+(*)*(.+-)./,,'(&&(%&&()'+,)-,/,654-*-+.*%))&&$&.56,,+/)1++**/+0,3,0+-065+)*'&$%)'&'&%.,//02')'%$('+0-'2-+,)2,4.,&%#&'*)0,.,+)
@4f578bbf-ae70-42a8-9e1c-6e3d55006e4b ch=15 read=51484 start_time=2019-12-13T04:53:13Z barcode=BC01 runid=2c9cf7bc05858273f10e7d7ec552fc0bd742dc3e
CTCTACAGGAGCAGCAGTGGGAGAATATTGCACAATGGGCGCAAGCCCTGCAGCCATGCCGCGTGTATGAAGAAGGCCTTCGGGTTGTAAAAGTACTTTCAGCGGGGAGGAGTACAAAGTTAATACCTTTGCTCATTGACGTTACCGCAGAAGAAGCTTCAGCTAACTCCGTGCCAGCAGCCGCGGTAATACGGAAGTGCAAGCGTTAATCCAGGTACTGGGCGTAAAGCGCACGCAGGCAGTTTGTTAAGTCAGATGTGAAATCCCCGGGCTCAACCTGGGAACTGCATCTGATACTGGCGAAGCTTGAGTCGTAGGGGTAGAATTCCAGGTGTAGCGGTGAAATGCGTAGAGATCTGGAGGAATACCACCGGTGGCGAGCGGCCCTGGACGAAGACTGACGGCGCTCAGGTGCGAAAGCGTGGGGAGCAAACAGGATGCCGATACCCTGGTAGTCACGCCGTAAACGATATCGACTTGGAGGTTGTGCCCGCTGAAGCGTGGCTGGAGCTAACGCGTTAAGTCGACCGCCTGGGGAATGCAGCCCGCAAGGTTCAAAACTCAAATGGTCGGCGGGGGCCCGCACAAGCGGTGGGCATGTGGTTTAATTCGATGCAACGCGAAGAACCCTTACCTGGTCTTGACATCCACGGAGTTTTCCAGAGATGAGAATGTGCCTTTACGGGAACCGTGAGACAGGTGCTGCATGGCTGTCGTCAGCTCGTGTTGTGTGAAATGTTGGGTTAAGTCCGCAACGGCGCAACCCTTATCCTTTGTTGCCGGTCGGCCGGGAACTCAAGGAGACTGCCAGTGATAAACTGGAAGGTGGGGATGACGTCAGAGTCATCATGGCCCTTACGACCAGGGCTACACACGTGCTACAATGGCGCATACAAGAGAAGCGGCCTCGCGAGAGCGGCGGACCTCATAAAGTGCGTCGTAGTCCGGATTCGAAGTCTGCAACTCGACTCCATGAAGTCCGGAATCGCTAGTAATCGTGGATCAAGTACCACGGTGAATACGTTCCCGGGTCTTGTACACACACCGCCCGTCACCGTAGGAGTGGGTTGCAAAGTGGTAAGCAACCTTCGGGAGGGCGCTTACCGCTTTGTGATTCATGACTGGGGTGAAGTCGTAACAAGGTAACCGG
+
+,.*+,*10(+++*+(/2,1,*&*.,+/1--.55<98;843557134&'(--+38/.,-&())-'*'*+24),*,*585622;75:24589234/,19,,',++/1*%)(%&'(-356116/5.//5.96./88.7//+2-2.-48)*)*/*&**$%$%*((-+4...21&0)-8323./...2/7,1..-53,.1/1389834.2,3*,.&')%,(*,;;8955520,++,&)&)'...-1183,-427.394565.1&)4,*.72++8868,,&3+66<-6,,--*('-*+-0/0-1-,%(*'(/+,+111''&),3)('*)-,//--/)3+)+-,2/,*19,0145411*'+236::2-0,4.0/+(/,686/9.**))+./8503:690,3,--..-+,+)'-,13+6,)(')()+*30'45**123<08,91)+','*./*..&'.425658),,344524),./1*41/&+)&,-+02.93662:5$%'&%%&',3)-*%+.,+.23942211633*,1001;89;8798)+*,)1)*08/)*)++/+-$(+.4.1823-,*'$%*'4.286/-1.*++1///.//+,.&)-40.084;838473-)))+.85450,))()/3).//06/.26730.'('(*0,1,-%('21,-***,,-/6642823564/(*&&)(60,08;670(0-/),072.003455:95'61.,2-01229::8;33,*+02.+,29.842;20,011*.013*('+3427<6/901111:1,05,1*+*840646,76/75690/.8),--9780,*)()/1810125./+//+))+%/*+,577+&''+1043+-)/-6,(+%$,02752:987610/+,-+-08791;10884744)023()((&&)*'-,-5),-**)&'$%$*+-/2443.5:/,35767654/.+.'/+*1)'$'()+,4566744657979925++(()-&+,,73802)&%(*.-/19972.0(6+2154+**,-+-9525305051)254/4//.//+*()',++0551+/-/1*0).-&)+)///7*--1*(&-30.6,0/+3.1/8)00(-,**++-6./0'*-,-+/125:5455477743***0-,-65574829*41126475
@25f72ff9-171b-4010-ad19-dd2573718508 ch=150 read=56886 start_time=2019-12-13T04:53:24Z barcode=BC01 runid=2c9cf7bc05858273f10e7d7ec552fc0bd742dc3e
CTCCTACGAGGCAGCAGTGAATATTACAATGGGCGCAAAACCTGATGCAGCCATGCCGCGTGTATGAAGAAGGCCTTCGGGTTGTAAAAGTACTTTCTAGCGGGGAGGAAGGGAGTAAAGTTAGCTACCTTTGCTCATTGACGTTACGCAGAAAAAACACCAGCTAACTCCGTGCCAGCAGCCGCGGTAATACGGAGGTGCAAGCGTTAATCGGAATTACTGGGCGTAAAGCGCACACCCAGGCGGTTTCATTAAGTCAGATGAAATCCCGGGCTCAACTAGGAACTGCATCTGATACTGGCAACTTGAGTCTCGTAGAGGGGTAGAATTCCGGGTGCTAGCCCGGTGAAATGCGTAGAGATCTGGAGGAATACAGGGCAGCGAAGGCGGCCTGGACGAACTGACGCTCCCAGGTACGAAAGCGTGGGGAGCAAACAGAATGCCTGGTGGTCCACGCCGTAAACGATGTCGACTTGGAGGTTGTGCCCTTGAGGCGTGGCTTCCGGAGCTAACGCGTTAAGTCGACCGCCTGGGAGTACAGCCGCAAAGTTAAAAAACTCCGATGAATTGACGGGGCCCGCACAAGCGGTGGAGCATAATGGTTTTAATTCGATGCAACGCGAAGAACCTTACCTGGTCTTGACATCACGGAAGTTTTCAGAGATGAGAATGTGTGCCTTCCGGGAACCGTGAGACAGGTGCTGCATGGCTGTCGTCAGCTGTGTTGTGAAATGTTGGGTTAAGTCCGCAACGAAGCGCAACTTTATCCTTTGTTGCCAGCGGTCCGGCCGGGAACTCAAAGGAGACTGCCAGTGATAAACTGGAGGAAAGTGGGGATGACGATAAAGTCATCGCCCACTGACCAGGGCAGCCACCACGTGCTACAATGGCGCATACAAAGAGAAAAACCTCGCGAAACAAAGCGGACCTCATAAATTACGTCGTAGTCCCGGATTGGAGTCTACAACTCGACTCCATGAAGTCGGAATCGCTAGTAATCGTGGGTCAAGTACCACGGTAGAGGCCGTTCCAGGCCTTGTACACCGCCCGTCACACCGTAGGGTGGGTTGCAAAAGAAGTAGGTATTGCCAGCTTAACCTTCGGGAGGCGCTTACCACTTTGTGATTCATGACTGGGGTGAAGTCATGGCACAAAGGTAACCGG
+
-1251/1,)2-,145.2./+30,.-&*,--36-+**35/*150--0-.0./00/185687400*,/68-.1.0296;3',)-/,+/9:/+,..094.%'%(&.3+),..4,5/&)*065.7.-')*,392;:/0480071/1272-.&0(*,-((0+,-59,./+--,-0515)14*,0*./6.3.-''%&&0,-*,(&33857:80:.7-2+5/.02.345832))34,/020)/'/,+),01&65:3.+1-3-*,.%'&)(*.,)180+581.--(('),)**.7.----21234122:012*+.+)*,-.0+*%'',11*,,)0-/.1,)1**('('(0*)*2020882/,+*)'*,00888/,1,&'&&($)*'$$*)*-*)')%$*1&.0'(%&''(&'-,/-1''&.10&1..53-.1;9;7)+&/17-1()*++).8**-,*364'),13713064-+,../7645,6,2)++07011254,64219222.2/--++'+)%,./30113-0.3*.0-.1;78;8:90()))'((-('()-(*+.+02))'')*)(./206.8./0/9;7491*)&()'%&'--1,*+*(,.,-205<<-9:8;70////211/0,-1*,.11,0,/86225465121/55-,+.+-.-9:734(**+-,,)*..*/.3+4//+2+)1-%'/3-/,*.15-2.24;;,,)*,765554/70+)*&(*106/.-)/4)%01,594;63-13/(+-,2&%#$&%.($'&'))-6'(0()1812,*)*/7410/606,3.-..778<3+3*.559;:3..*((,/5-+-/-*1)+0(,-)66,+*--1-*+,40.044+'%%')$%%&)):/022-%$('&**),-045/.03984:666769899*()(,1.2+/0-2&.*('+(*7.--293/6.+((,.)+*%),.12411.3+(.3,/5/5,010/25.80/.000114,*&)-(*/'.(()-0///*,*6,,-:9:2/00.&/(0+*+--+%&%,(--()*3('.649/8//-0(+2-3:.+-533136',(./)),/-1.-.544,$(*).-/+*&$.)2-+)-.+6/785;7'73.1301414.05/-040.4346:6776252063-,.*.+*'%((+,+./6+1-.799:9/
@e1d0f81a-7992-4f73-b85b-250441d244c5 ch=133 read=50048 start_time=2019-12-13T04:53:36Z barcode=BC01 runid=2c9cf7bc05858273f10e7d7ec552fc0bd742dc3e
CTCCTACAGAGGGAAGCAGCAGTGGGAATATTGCACAATGGGCACCAAGCCTGATGTAACCATGCCGCGTGTTATGAAGAAGGCCTTCGGGTTGTAAAAAGTACTTTCAGCGGGGAGGAAGAAATTAAAGTTAATACCTTTGCTCATTGACGTTACCCGCAGAAATACCAGCTAACTCCGTGCCAGCAGCGTAATACGGAAGGCGTTAATCGGAATTACTGGGCGTAAAAGCGCATTTTGGTTTGATAGAGTCAGATGTGAAATCCCGGGCTCAACCTGGACATCTGATACTGTAACCAGGTCTCGTAGGGGGTAAATTCCAGGTGTATGATGAAATGCGTAGAGATCTGGAGGAATACCGGTGGCAGCGACGATCTGGCCTGCAACTGACGCTCGGTCGAAGCGTGGGGAGCAAATGGGATTAGATACCTAGTAGTCCCACGCCGTAAACGCGATGAGTACTAAGTGTTGGATGTCAAAGTTCAGTGCTGCAGTTAACGCAATGATTCTCCGCCTGGTAGTACGTTCGCAAGAATAGAAACTCAAAGGATTGACGGGGGCCCGCGCAAGCGGTGGAGCATGTGGTTTAATTCGAAGCATAACGCGAAGGTTTCTGGAATCTTGACATACTCATAAAGGCTCCAGATGGAGAATAGCTATATGAATACAGGTGGTTTATGGTTGTCGTCAGCTCGTGTCGTGAGATGTTGAGTTAAGTCCCGCAACAGGCGCAACCCTTATCGTTAGTTACCATCATTAAGTTGGGGACTCTGGCGAGACTGCCAGTGACAAGCTGGAGGAAGGCGGGGATGACGTCAAATCATCATGCCTTATGACCTGGAATACGTGCCACAATGGATGGTGCGGGGAAGCGAAGCGCGAGGTGAAGCGAAACCCATAAAACCATTCTCGGTTCAGTTGTAGTCTGCAGCTCGACTGCGATGAGACGGATCGCTGGTAATCGCGAATCGACAATCGCGGTGAATACGTTCTCGGGCCTTGTACACCGCCCGTCACACCACGAGAGTTGATAACACCCGAAGCCGGTGAAAGAAGCAACCTGAGAGCTGGCATCTGGGATTGATGATTGGGGTGAAGTCGTAACAAAGGTAACCGGGAGATAGAGCGACGAGCAAGTGGGATTAACAGACACCGACAACTTTCTTCAGCACCAGCAATACGTGAAAAAAAAAAAAAAAGA
+
..34/(-'(%..)(%)*-)404-.),*/-/82.-),03104,,(/)8.022,**+*')%,*766786743,3)((..-)+)&'*1.44,520400.760,%-)+.886022/77((*-),&&')'*061-.8/9001/--+(/02%-((%,,)8.-90,/)',($$#%'($'&*(+).--/999,3,''&&%&1,.//0-.(,(,/502-+(),(/),,0++*(*//89+)))+$'((#'%%%%$%+%&'&(++322-,(.6,*17*,('',+.+,&%((%%#&00/00+,*(&)'&%$'-)*)+,-,(298,)-(1+031*4783+('($,+01()&&(+**&&'($&'*'()'),+/757747,*(*.6210/-+*&-10345)-,--889995;44*.*)(0..-2)&(+:;:1*23-/-((11-3:,-.4/2/5.)&++-/-/69/+'&)')*%&()664(0+-/;7:54/1207.-/9:3560+(+,..:.9-968431/),/,.52020.0,,(,..03764/40/'),)(&.3.,1.59))(#$**%-,164+.-(%)&,*3*.++.)(('-.30,.02:8052.-))(%&$$16/'(&('((&'&%$$'&$)+02/.-(+)-.1&%$('&&()-.'(5470.((,/&(()*0/121-113*4+),&$$"&(5369136577)()$('--466767447-0.+&,+52/-1/2++./('$&&'%),*04-)--.8549*'-,-/1/7713242/.7-89502341*.('(*,/,+**&-.1,--,'*,/.-2/+****)363083530+++64-129:8:39120+-..653/+&$#$'%'&(&'(2./02,,,567(+-)(**,-*+'%*1..&*(,).,)&$+0,34/',+56-3*46:656(-05:++0+))1389773+'++0*366.*(%&%&%#&*,'))2761201712/0/.5.*(%&())%))+))(+2.0/03:324/267+-'##%&-/851;5001/0.0-,-+**((-)'&)*(-(5.)(-.'-0)6(&,-(',)#'**-('''(&)**&$'&)*('-2+.0)+-//37.1+''%(*())).-0/32+*2+1863&45*,/240/223:9,+,.11++'23(1)*%&$'.*(,()*931./42-183,.,-.7..1,4+.-&-+)+-154556801-(%%%
@3ebb39a7-2bb4-455f-9e67-a1bdee6727e9 ch=327 read=55108 start_time=2019-12-13T04:53:34Z barcode=BC01 runid=2c9cf7bc05858273f10e7d7ec552fc0bd742dc3e
CTCTTAACGTACTTCGTTCAGTTACGTATTGCTGGTGCTGAAGAAGTTGTCGGTGTCTTTGTGTTGGCAACGCCTGTCATATCTTCCGGATTTACCTTGTTACGGCTTCACCCCAATCATCAATCCCACCTTAGACGGCTCCTTCCTCGCGGTTAGTACTGGCTTCAGGTGTTATCAACTCTTGGCGGTGTGACGGGCGGCGTGTACAAGGCCAGGAACGTATTCACCGCGACATTCTGATTCGCGATTACTAGTACTCCAGCTTCATGTAAGGCGAGGTTTCAGCCTACAATCCGAACCTGAACTGGTTTTTAAAGTTTGGCTCCACTCGCGGTATTGCATCTCTGTACCAATACATTGTAGCACGTGTGTGGCCCTACACATAAGGGCATGATGATTTGACGTCATCCCCACCTTCCTCCTGGATTAGCCAGAGCAGTCGCTAAGTCCTCAGCAATGGTAGTAACTTAACGACAAGGTTGCGCTCGTTGCGGGACTTAACCCAACATCTCACGACACGAGCTGACGACAACCATGCACCACCTGTCACCTTGTCCCCGAAGGGATTTCCTCGATTAAAGAGTAATGCGGGGATGTCAGAAGTGTAGGTAAGGAGTTCTTCGCGTTACTTCGGAATTAAACCACATGCTCCGCCTTTACTTGTGCTGGTCCCCAAATCGAATTCTTTGAGTTTTAATCTTGCGACCAACCGTACTCCCCAGGCGGAATACTTAATGCGTTAGCGGCGGCACCGGAGGTGTTGAAACCCCACACCCTGTAAGTATTCATCGTTTACGGCGTGGACTACCAGATTATCTAATCCTGGTTGCTCCCACGCTTTCGAACTCAGCGTCGAGTTACAGTCCGAGAGTCGCCTTCGCGCTGCGGTGATTGTACCGCAATCTGCGCGCTGCCTTTGGGAGATTTCACTCTCTGGTCGGCCGTTTGGAATGCAGCACCCAAGTTGAACCTGGGTATTTCACATCCCTTAATCATCCGCCTACGCTTGCTTTACGCCCAGTAAAAATCCGGATAACGCTCGCCGCCTACATGTATTACCGCGGCTGCTGGCACGTGGTTAGCCGTGGCTTCATCATGGGTACCGTCATTATCTTCCCCAAAGACAGGCTTTACGATCCGAAAACCTTCATCACTCACGCGGCGTTGCTGCATCAGGGTTTCCCCATTTGATGCAATATTCCCCACTGCTGCCCGTAGGAG
+
#((-*$#$#&&-172-5;)(+1,,,43.3/,/5:773/**&*&)))1232;27766,70-%0&)(*&**/--5&%$&$#'$*(1/++,)$:+0.0658-6.--3*.-//(454('(68:995:4274-1,2.++34%2/3389;:989355844)'&$&#%',.31'.-+-.4//,+(**)+&(&$'))+./27103***+,:74.0('-(570--(-/1326-,+60011..'(--+--2-&()++7'&)&$''%''5*))+45532354(5/65,.-/2**(*3/+'&(/*2-+.1.'(+)-.15215<61+)%+*/--0/,.,%%&&&'+-*'.((*,.332/,,%-'-)+,-/262++.12551300,+.05.*+-).&%-0)77128//.-)+)$'$)*-0752./*(/97;901/..//),()&.,*+&(-&+-3-.10'()-6./,$*)1,$/,*+/.-(&&3-/+.0%'+.0821+-.0169575:30(&&-'-)%'++,,-*+*,/02-0/13444)/)(%-0/;795546;547,+-,(*0,2-/0.2-((-++&(,1/1.144/9-1*+%%'),3002)38421011/*+,++71,-1/+.'+%'3<87<836557&/011'(+),0-8.15-..-*$'-)')&&()')++*(%&()2,-.0($'(*-'2(8,3180.-,1:90*:+-,7+1045+*%,.).,-,38:/*/+4/.3//3406.6.21+.&$&)122041-1&*)'*,,.11,)*'*32,'--/5(($&)(&**-92111229:.01836865.''$,'&&$'(++,&'-)+0*-5.9/3,59,'.+,//,*()&('('.//04&((/92217.8)&)&'),/539.12*+'(,,(+)')#+'$)"#$"$%**+*%%$%#$%#&%&'&%('$)&('$&$&&&%%$$&&%&$&#'*+%*1-6568,55*1/+,(''***-0400/)+)36)+-.0/70(&)-0/5:::<8990(/%$$$$&+.0,.34;2+,..6:5++0)0.21-/1-233059*37300%-)/.36.17222:7779:05,$-)+(.///.8559791/1*))*)))11003:::1+/5+.3:;0:;1,7-),+)*332872---.1)(-.-/3-5,,,99,-.0(-,+1,-.1;010.-+,/,370,;-398+)/3)(%+&*,5/1190684*-0/01/,5.))*,))%
@677722cf-7e07-41c3-bfe0-da14b2b65858 ch=117 read=110368 start_time=2019-12-13T04:53:32Z barcode=BC01 runid=2c9cf7bc05858273f10e7d7ec552fc0bd742dc3e
CGGTTACCTTGTTACATTTCACCCCAGTCATGAATCACAAAGTGGTAAGCGCCCTCCCGAAGGTTAAGCCTCACTTCTTTTGCAGCCACTCCATGGTGTGACGGGCGGTGTGTACAGGCCCCGGGAACGCGTATTCACCGTGGCATTCTGATCACGATTACTAGCGATTCCGACTTCATGGGTCGGTTGCAATTTCCAATCCGGACTACGACGCACTTTATGAGGTCCGCTTTGCTCTCGCGAGGAGTCGCTTCTCTTTGTATGCCATTTGTAGCACGTGTGTAGCCCTGGTCGTAAGGGCCATGATGACTTGACGTCATCCCCACCTTCCTCCAGTTTATCACTGGCAGTCTCCTTTGAGTTCCCGGCCGGACCGCTGGCAACAAAGGATAAGGGTTGCGCTCGTTGCGGGACTTGGCAACATTTCACAACACGAGGCGGCAGCCATGCAGCACCTGTCTCACAGTTCCCAGAGAGCGCAATCCATCTCTGGAAAGTTCTGCCGGGATGTCCAGAGACCAGGTGGGTTCTTTAGTGCATCCGAATTAAACCACATGCTCCACCGCTTGTGCGGGCCCCGTCAATTCATTTGAGTTTTAACCTTGCGGCCCGTACTCCCCGGGCGGTCGACTTAACGTTAGCTTGGAAGCCACGCCTCCAAGGGCACAACCTCCAAGTCGACATCGTTTGGCGTGGACTACCAGGGTATCTAATCCTGTTTTGCTCCCCACGCTTTCGCACCTGAGCGTCAGTCTTCGTCCAAGGGGGCCCGCCTTCGCCACCGGTATTCCTCCAGATCTCTACGCATTTCACCGCTACGCCTGGGTTTATACCCCCCTCTACGAGAGACTCCAAGCTTTGCCGGTATCAGATGCAGTTCCAGGTTGAGCCGGGGTTTTCACGTCGTATAATCAATCATTCAATCAATTAAATTATCCGCTTGCTCCGGCCAGGGGCGTATCGGCACCAGCAGAAGGTTGGCACGAGACGCCAGAGCAACTTATTTCCGGCACCCGGCAATGCGTGACCCCGCG
+
-,.241591:*2-'(&,.)+0765.-.;876206-,*).5/,0/(.&'$()110*03*(%(*-.*1-%'%&&%+-520575%,&&(*&()8;./66422114297559455144.+'.*/0'('&*&'$%$((,3.--1+-06215;670/0/'*))-.&)2*//02:935.*-/2/)-+**))'--5/2((#&*'(/-221141:832542*,&().2')((02.01..+2-%%)()*,2.+,($&(*.)0(&'(*/.+..1230/+50)(*-.---,-0..01292--*+.37/.+4688((.)-(%'(*)+23885127:,)2/254,1.,,-23.-312&)+2,)+-.254-88/-03,0*'(0,+//39;46778610.18(10837)0-*).$&$&,*-08/1+950*''%%)(/-52:5.,,-*.-2,')'&$(%,/34-5,2/01.00-.0451(('056./(%&()$(*+-0748//2543349/71,1:80**&%+2-2/,.'($'(*88%+'*&,240**,&$(&%'&*.)&/*6-;92892112/0/,''..1//7*-13163+54*).+)/,02/2750,+5;<.7968,.*(,*40+,:130059--5694930/&-/,.(*),1*%%$#-(-,&/)(,/24-6.-(03,,$))&)-+2*6...34*1.33/6-(*,++005,53128-14.,-26/05.2881835+++1+6:.(+-+192,-0048444/3-.0'*-64560.5(0*+164,)+*'161//-1/058+7688;8+)+&)&012665+11217;72)06,,+)+%+)''33,4(%$%).4.41-03&3$%&(--609(*'%%''&'3.)-./3:246835'23*0($')(++$(/++-0,+/,(''***)$&$$%%&%'$$$#$*$$#$#$#*&$$$$$$%##"'(+**'+'*&%$#).(&&%)(,*&*-,/3((-))/)1/0..''%($&)$-%*&$&&&-'&&)$#$&#%&)1)+-1-(-,&$,&++&%$(&)%$%$
@d4e97d9c-ce20-4660-8dfb-d96d6b9d6ed8 ch=75 read=74260 start_time=2019-12-13T04:53:31Z barcode=BC01 runid=2c9cf7bc05858273f10e7d7ec552fc0bd742dc3e
CCGGTTTGCCAATTTACGGCTTCACCCCAATCATCAATCCACCTTAGACAGCTCGCTTCCTTGCGGTTAGGCCACCGGCTTCCGGGTGTTATCAACTCTCTCGTGGTGTGACCGGGCGGGTGTGTACAAAGGCCGGGAATATTCACCGCGACGTAACTGATTCGCGATTGCTGGCGATTCCTTCATGTAGTCGGGGTTGAACTGGTCAGACTGAGAATGGTTTTATGGGTTTTGCTTCACCCTCGCGGCTTCGCTTCCCTCTGCACCATCCATTTAGCCAGCACGTGTAGCCCAGGTCATAAGGGCATGATAGTTTGACGTCATCCCCGCCTTCCTCCAGCTTGTCACTGTGATCGCTAGAGTCCCCAGCAATGATGGTAACTAACGATAAGGGTTGCGCTCGTTGCGGGACTTAACCCAGCATCTCGACACAGGCTGGCGACAGCATGCACCACCTGTATCTCATATAGCTATCTCTCCATCTCTGGAGCCTTTATGAGTATGTCCAAGACCTGGTAAGGTTCTTTGCGTTGCTTCCAGACAAACCACATGCTCCACCGCTTGTGCGGGCCCCGTCAATTCCTTTGGAGTTTCATTCTTGCGAACGTACTGGGTAATTGCCTATTGCGTGCTTCTTTGGCACTGAACTTTGACATCCAACGCCATTACTCATCGTTTGGCGTGGACTACTGGGGTATCTAATCCTATTTGCTCCCCACGCTTTCAGGACTGAGAAAGGCGTCAGTTGCAGGCCAGATCGTCGCCAACTAACCACTGGTGTTCCTCATATATCTACGCATTTCACCGCTACACGTGGAATTCCACGATCCTCTCCTGCACTCTAGCTGCCTGGTTTCACATATGGCTTACTGAAGTTAAGCTTCGGGCTTTCACCACAGACCCTTGCTGCCGCCTGCTCCTCTTTACGCCCAATAATTCCGGATAACGCTTGCCACCTGCGTATTACCGCGGCTGCTTTAATAGTTAGCCGTGTTTCAATAAATTACCGTCACTCAGCTGCATTCCCTGTAGCCGCCGTTCTTCGCTATAACAGAGTTTACAATCCGAAAACCTTCTTCCTTCACGCAGCGTTGCTCGGTCAGGGTTCCCCATTGCCGAAAATTCCCTACTGCTGCCTCGTAGGAG
+
2-/,-)%&%$&$3*,+/.)128-*/76'1),,0247:372()&)&$&+*00244%)00/%&$')-./.&'-29445/0+,/*'/7,*(,4.21/-//../346::873..+0')+)*//(,%)%%%*)4+/30.*-(&(&),.,-1+*,003'0'$(+006;8571)./$$&%),(%07,$%*(,0399::9*/**+*''%%'%&,-&&**((,)+//293:;.-/0:.5:<+*.:/6.56+*85181/081--0527)*)((*).5218,-69-()(+)+-/3532/(()*+*/486503+18:,0,+++%009'(*3025959+1-*,.48,3105/.,.5+/4+0-/&$%36(.--,--+10+&*$+,3-03:9:9682128666640056//+--.87678.0193250..*,(''%'+,1+0)*+57)(11(,&/015,)/,-&,(.5.28224245882--,).25640--,.46654502:-.//56.&''%'%*2.,0+-*01462,+2/1)1.0+(-+*-').+,,*)&%&%%%*,45**)+*-/5,,1,'()*-/0514-4870+28699;96297/+()0;80/9<264120'*-(++.261-%*+/*%.-,-022214**+3))(%-&)&*(.282088..3881,2.)**'',(($((,,/.5:,1,30388353466(2+(-.3355;72-../95-//543)'+'*(*(-%57421/-)%%%)+455:.51;112::57/31774.5()&**+)/+.107742347;4625+,.4344-++(,)+4+-0191//**&)',)/00221.,--3769661240./&()**+-132776896:5*(')()*+317:277503//52/+,.51%7520821+*.&&$$4:<8/6-,,,03/15/*+,01)(.3(+-,-/)1*.9040-(4-5+7+)&).*147.0:0881656<796..(,,1+)))&(')&1/9/()&%%$%(()*-,32)&$(*3*/-)*+,&./+),)-/,1''#$&&*-+/677;/2,,&'+)+*4-*(,).95-/094/*(/151276;77:1&&+,%((*(/0/3.++,-(/.0.095/2+9;2),1-36.1/,.+4,4+,.1411222724&')2**+
@b1320a98-927b-49d8-a0b4-1747e8c3af76 ch=26 read=33939 start_time=2019-12-13T04:53:44Z barcode=BC01 runid=2c9cf7bc05858273f10e7d7ec552fc0bd742dc3e
CCGGTTACCTTGTTGCGACTTCACCCCAATCATCCGTCCCACCTTAGACAGCTCCTTCCTTGCGGACCACCGGCTTCGGGTGTTATCAACTCGTGGTGTGACGGGCGGTGTGTACAAGGCCGGAACGTATTCTGCGACATGCTGATTCGATTACTAGCGATTCCAACTTCATGTAGTCGAGTTGCAGACTACAATCCGAACTGAGAATGGTTTATGGGTTTTTGCTTCACCTCGCGGCTAAGCCTCCTGCACCATCCATTTGTAGCACGTGTAGCCCAGGTCATAAGGGGCATGATGATTTGACGTCATCCCCGCTTTCCTCCAGCTTGTCACTGGCAGTCTCGCTAGAGTCCCCAACTTAATGATGGTAACTAACGATAGGGTTGCGCTCGTTGCGGGACTTAACCAACATCTCACGACACGAGCTGACGACGACCATGCACCACCTGTATCTCATATAGCTGTCTCTCCATCTCTGGAACTATGGAGTATGTCAAGACCTGAGTAAGGTTCTTCGCGTTGCTTCGAATTAAACACATGCTCCACCGCATTGCGGGCCCCGTCAATGAATTCCTTTGAGTTTCATTCTTGCAGACGGCCTCTCAGGCAATTACTTATTGCGTTAACTGCGGCGCTGAACTTTGACATCAACACTTAGTACTCATCGTTTACGGCGTGGACTACTAGAATTATCTAATCCTATTGCTCCCCACGCTTTCAGGACTGAGCGTCAGTTGCAAAAGGCCAGATCGTCGCCTTCGCCACTGAATTGTTCCACTCCATATATCTACGTTTCCTGCCGCTACGTGGAATTCCGATCCTCTCCTGCACTCTGGCTGCCTGGTTTCTATGGCTTGCAGTTAAGCTTCAGGCTTTCCTGAACCCTTGCTGCCGCCTGCTCCCTCTTTACGCCCAATAATTCCGGATAACCTTGCCACCTGCGTATTACCGCGGCTGCTGGCACGTAGTTATGCGTGGCTCTAATGCCGTCATCGGCTACCATTTCCTGTAGCCGCCGTTCTTCCTTTATAACGAAGTTTACAATCCGAAAACCTTCTTTGCTACGCGGCGTTGCTCGGTCAGGGTTTCCCCATTTGCCGAGAAAATTCCCTGCTGCTGCCTCCCGTAGGAG
+
56-216/095:324)/0/117//-11/+0/-+*+'&(,6**61120112/367731750/4/22:493'*3*523:9582...:332/3)((%*/53677998;:4/0+,,/134/+.222-/)&,46,6-,+0332501+.--+6-+*'8).-/(()+,5805..,301)0*,,1530+4*/(+(,*00245:75.((663/1,18788399-0-:/43/*,')+5+'(.+,(($&&'('&(&&(.,-.23779:936:)))(,+)*++////,51%-300/445/8;0333344228<7224588::/76+'(.7*3//1/+-./956101,/+,)//2283681///,61.',&(((1*,-34142-0345:8220/,434:21010546<373;771907+.)*)-,.--1,-//43526655667988658<7740.1:/583,*)**//'++,../.&112305902::8631,,-/1464%%&-/235-,,/2612&&'-3*3-;77<845468.2789+-,.(0,)'$&%(%+/2**3,++&'''*1875:82*,.)'$%*)31-+.51/016;:616;-7-+,-.2/-*'&+&(+.374)&%,(+,3-.500/434348805/-(14683.57/*+(**/(2-**,)'**)+1126789<;57090019;764,01&+%%-&)+635:9,,)(,0,.+362-'/-+1:+,&695341//235:65250/'&)*(13;665/-)+-'())*2258,+')''(-,2.+*&)+04.0148750'+((1/1++*-6/11./(,'1)-.4,('(,22//-7000:55441+,+,+.767()//(3282.,,1&'&(',0-*-082.48)--'(3.02;:<2481268996891.///9//+,.))0,,,&2+.:;:/8*1+;-4*-(*3.16005/(546705/05441701222/,*%()1.350,&'')'+%',+(-*)%130//$*)0../49;46;324-,/,,-4,2639;.3-1,/5600/-4&&,(.:-,+5112+*,693195:/1*%%%*)+-0-9110500273:1:%28.5<-2<<2*65**5721'/2543989**(/0/11007.39*.;57*+(
@1d490316-b445-44c2-b9c7-20a2ff91d51a ch=177 read=126574 start_time=2019-12-13T04:53:43Z barcode=BC01 runid=2c9cf7bc05858273f10e7d7ec552fc0bd742dc3e
CTCCTACGGGAGGCAGCAGTGGGAATGTGCTGGGCGCAAGCCTGATGCTGCCATGCCGCGTGTATGAAGAAGGCCTTCGGGTTAAAAATTACTTTCCAGCGGGGAGGAAGGGAGTAAAGTTAATACCTTTGCTCATTGACGTTACCCGCAGAAAAACACCGGCTAACTCCGTGCCAGCAGCCGCTGATAATACGGAGGGTGCAAGCGTTAATCGGAATTACACTGGGCGTAAAGCGCACGCAGGCGGTTTGTTAAGTCAGATGTGAAATCCCCGGGCTCAGCCTGGGAACTGCATCTGATACTGGCAACTTGAGTCTCGTAGAGGGGTAGAATTCAGGTGTAGCGGTGAAATGCGTAGAGATCTGGAGGAATACCGGTGGCGAAGCGGCCCCTGGACGAACTGACGCTCAGGTGCGAAAGCGTGGGGAGCAAGCAGGATTAGATACCCTGGTAGTCCACGCCGTAAACGATGTCGACTTGGAGGTTGTGCCCTTGAGCGTGGCTTCCGGAATAACGCGTTAAGTCGACCGCCTGGGAAATTACGGCCGCAAGGTTAAAGAAACTCAAATGAATTGACGGGGGCCCGCACAAGCGGTGGAGCATGTGGTTTAATTCGATGCAACGCGAAAGAACCTTACCTGGTCTTGACATCCACGGAAGTTTTCAGAGATGAGAATGTGCCTTCGAGACCGTGAGACAGGTGCTGCATGGCTGTCGTCAGCTCGTGTTGAAATGTTGGGTTAAGTCCGCAACGAGCGCAACCCGCCCATCGCTTTGTTGCCAGCGGTCGGCCGGGAACTCAAAGACCGGTGATAAACTGGAGGAAGGTGGGGATGACGTCAAGTCATCATGGCCCTTACGACCAGGGCTACACACGTGCTACAATGGCGCATACAAAGCGACCTCGCGAGCAAGCGGACCTCATAAAGTGCGTCGTAGTCGGATTGGAGTCTGCAACTCGGCTCCATGAAGTCGGAATCGCTAATGTCGTGGATCAAGAATGCCACGGTGAATACGTTCCAGGCCTTGTACACACCGCCCGTCACACACCATGGGAGTGGGTTGCAAAAGTAGGTAGCTTAACCTTCGGGGAGGGCGCTTACCACTTTGTGATTCATGACTGGGGTGAAGTCGTAATAAGGTAACCGG
+
-,3*&'/'56(*3--4/'./-**'('$*&)),('(#&-1+/954/-+'$$$'++-9736587766655),+-,1518109.5**.0(&))*//861*+/33;;.+..,/+63'((072-3.0...09/:3-.572150/0-00-.8)+/4.//.*+%+-2..,-312442)3+-;9751/46(+'+'*10/1;40,14+-)15446131/..0050,0,)*%'(6:6:558:610/0(/,112892.:;3,1;591-8'(%))(&',,)+),')-)()..'2957;011.)))*(0/--.01788+-)%$%%%',,/4..,*)+./-,/+2,5+:+-:6432544:6-31(**0001..,-/2067./3.60109.7.1/.(*'')%.196-+,3.-*+*))++33334268899..2+)*76677-)-00*'**77,,)+)00)3:.-0932298+/19:;9:;;.21(*,6651.,,1...,.5+.*-0)+)((**32)))$%*)(,%&%&.*,.-0,.,+--167;48;85.)+*&,()+48897:9:.14/64/&*-..2:9<;538333..,'/7:.-6.,/00012419129000/2-(+3.:7075;7/..(-466541.1)&((**)((*0-079687644577/./14-4.-9<4-+'((*4112097788897:72/03164777758%*5457;43343942,333+-),..70.-)+*).,*12;3857161))/5)*0-5&%/.)1.)25*),0-*//*),*)',3.01/..1:36*9/008-9236734++&*+&).'*+2831//.).*.1.)1)082377789986/./38:97834.4*()&&();;5756331.((')+5633132,+)((,./2455/+((+453484765087;476<77778('-9503./00/383818(.)/00+)+,4445.,**+/&.,.900/.*,13195:43..)($+%*10:9;9908(*6;8885-/,.1./79596101-$),.)((&&&*(**/3217/*/1//-//4;9:9;3-..15228467;,'%((.3/.'(&&1+232:6.22(%--5/3.5,,37*,,6101121912256510.2/*.01+/00/2&',2*31266538
@c08ee468-5ca2-4868-9105-a859cb18fe8a ch=99 read=105617 start_time=2019-12-13T04:53:54Z barcode=BC01 runid=2c9cf7bc05858273f10e7d7ec552fc0bd742dc3e
CGGTTACCTTGTTACGACTTCACCCCAATCATCAATCCCACCTTAGACAGCTCGCTTCCTTGCGGTTAAGGCCACCGGCCGAGATTGTTATCAACTCTCGTGGTGTGACGGGCGGTGTACAAGGCCGGAACGTATTCACCGCGACATGCTGATTCGCGATTACTAGCGATTCCAACTTCATGTAGTCGAGTTGCAGACTACAATCCGAACTGAGAATGGTTTTATGGGTTTTGCTTCACCTCATGACTACTTCCTCTGCACCATCCATTGCTGCGTGTTAGCCAGCCCAGGTCATAAGGAGACATGATGATTTGACGTCATCCCCGCCTTCCTCAACGTCACTGGCAGTCTCGCTAAGTCCCCAACCGGCGGTGGTAACTAACGATAAGGGTTGCGCTCGTTGCGGGACTTAACCCAACATCTCACGACACGAGCTGACGACAACCATGCACCGCCACCTGTATCTCATATAGCTATCTCTCCATCTCCTGGAGCCTTTATGAGTATCAAGACCTGGTAAGGTTCTTCGCGTTGCTTCGAATTGACCATGCTCCACCGCTTGTGCGGGCCCGTCAATTCCTTTGAGTTTCATTCTTGCGAACGTACTACTCCAGGCGAATTACTTATCGCGTTAACTGCAGCACTGAACTGACATCCAACACTTAGTACTCATCGTTTACGGCGTGGACTACTGGTATCTAATCTATTTGCTCCCCGCTTTCAGGGACTGAGCGTCAGTTGCAGGCCAGATCGTCGCCTTCGCCACTGGTGTTCCTCCATATATCTACGCATTTCACCGCCACGCCGTTCCACTCTCCCTGCACTCTAGCTGCCTGGTTTCTATGGCTTACTGGTTGGCTTCAGGCTTTCTACACAGGCCCTTGCTGCCGCCTGCTCCCTCTTTACGCCCAATAATTCCGGATAACGCTTGCCACCTACATTACCGCGGCTGCTGGCGTAGTTAGCGTGGCTTTCTAATAAAGTACCGTCACTCGTACCATTTCCTGTAGCCGCCGTTACTTTCCTTTATAACAGAAGTTTACAATCCGAAAACCTTCTTCCTTCACGCGGCGTTGCTCGGTCAGGGGTTTCCCCATTTGCCGAAATTCCCTACTGCTGCCTCCCGTAG
+
20124-0668,22).859:;8.877,.2/53228;399+-83/3,-/51236.%&)+1.00-0,./.(&-+0,-6*'&+++%&$+((8+,+3*7,/./1246;::77774;997+))*)69;0255)*)+,+1-25326534/0/026898/900/42')**/2222335710/.+04221020258788693437565466:://-.21/.'+&,)-+:;<.897722995,.1:0/7200$$+'*,%)*5-3+'((.,/71976311(&$#&')(,)((,*+,.11,.355404(.+'(((*/,.///8<:134568::-497+/3:;15,*,)&),*-0010/,000/545101*(0,,%%$%%(&')3,+.,----5/---,+'250-6,0-3/.0244216011120..''*2/221.--/102.3./33386898:;::<9600///)1/./3.0246646101,*-..5988835;.1:;93588-..5197./-+()(,-(3-399975,3+/,6:79<:79342,./71(+()%$*/4+*'*+262592/30,035*3+56)'-.,62:3'(1+0*//84''0834634367:,4).0-,-+-)398(4(2*--0./0356-4,3)-.20&-,(+-.1--))*3/19/4.20-1-+,20476676.26,).-701247343//),(((2334857320:5-/4,351(*,00,$57,672-')++-/)2/;230413,'.23327558263118<71115145789./:133:8872(2.1/6<;3467233-/(*')(,&($'+-/27*+2-'))*1./+++/.,+4-972/04263171117803-0,172148+09)+&%)*+,083<,1,*+122;69;877369)+8391./053(4+,.,2406485:8:92.2/'451564'0(0*+5:-.**+/10-4)+(++13-*,,-367,26)'+.2+-34//3::9:9223/.')+7329:1/.,---051597+7#$&(&*))64232/-'$)(*2;5-138:54138986;9<9:<;;4<2/022352.4//.45.733%+5:0.;03861+,2+-//,,(/,4-9)(*441232375/91//20
@1c35d1d2-c590-478f-9705-3b19da029e42 ch=468 read=54056 start_time=2019-12-13T04:53:52Z barcode=BC01 runid=2c9cf7bc05858273f10e7d7ec552fc0bd742dc3e
CCGGTTACTTATTTTTGACTTCACCCCAATCATCAATCCCACATGAACAGCTCCTTCCCTTGCGGTTAGGCCACCGGCTTCGGAGTGTTATCAACTCTCGTGGTGTGACGGGCGGTGTGTACAAAGGCCAGAACGGCACCGCGACATGCTGATTCGCGATTACTAGCGATTCCAGCTTCATGTAGTCGAGTTGCAGACTACGATGAACTGAGAATGGTTTTATGGGTTTTGCTTCACCTCGCGGCTTCGCTTCCTCGCACCCATTGTAGCGTGTGGCGAGTCATAAGGGGCATGATGATTTGACGTCATCCCCGCCTTCCTCCAACTTGTCACTGGCAGTCTCGCTAGAGTCCCCAACTTAATGATGGTAACTAACGATAAGGTTGCGCTCGTTGCGGGACTTAAGCCCAACATCTCACGGCACGAGCTGGCGACAACCATGCACACCACCTGCTGCTTATCTCATATAGCTATCTCTCCATCTCTGGAGCCTTTATATGTCAAGACCTGGTAAGGTTCTTCGCGTTACTTCGAATTAAACCACATGCTCCACCGCTTGTGCGGGCCCCGTCAATTCCTTTGAGTTTCATTCTTGCGAACGTACTGCTCAGGCAGGTACTTATTGCGTTAACTGCAGCACTGAACTTTGACATCCAACGCTTGAGTACTCATCGTTTTACGGCGTGGACTACTGGGGTATCTAATCCTATTTGCTCCCACGCTTTCCGGGACTGAGCGTCAGTTGCAGGGCCAGATCGTCGCCTTCATATGGTGTTCCTCCATATATCTACGCATTTCACCGCTACATGGAATTCACGATCCTCTCCTGCCTCTAGCTGCCTGGTTTCTATGGCTTACTGAAGTTAAGCTTCAGGCTTTCACCACAGACCCTTGCTGCCGCCTGCTCCCTCTTACGCCAATAATTCACCGCAACGCTTGCCACCTGCGTATTGCCGCGGCTGCTGGCGTAGTTAGCCGTGGCTTTTCTGGCAAAGTACCGTCACTCGGCTACCATTTCCTGTAGCCGCCGTTCTTCCTTTATAACGAAGTTTACAATCCGAAAACCTTCTTCCTTCGCGCTGGCGTTGCTCGGTCAGGGTTTCCCCATTGCCGAAAATTCCCTACTGCTGCCTCCCGTAGG
+
:989720/3015997+0128:63/--)*')+00-,'(-7,%&$&&(()*+/34987:3*/3+*,-*0/4;::12/1-+/---/'+,-4/-.414..+)*)/-301146938;879332//068:,0/-*()()*'$&'++'*()',/,.**)-*+',,-/0,('++077;<26-$+-/..../3374/*.+1*.)-..330,&*),20.'0(,8//1;:9.1247-4:93-.19467;89446768<0-*/*-,)($&'.3)*0,-+,+-((+'-)('#%&(+-.0*56705/....2484-/2778:/:24,/062923/-+**(0**+:421-&&)354./0372+,-,2//)/.,../0+,,.5;888665:411.0).-.7./,.-0,04(,'21,,0,1+&+*),.767785./0'/,+/13963'/*148;9<8410..))))/+&$'(&')&+*-573642-6877877758:478732830..--60*-*//368367.)0%(+(),.3;8:<7552/6%(1;5//4171<75.+**657775./+('(&**++./+/52,()+05:/5*-21+)-0:4-,0511312-*12*2+,($)*+77::)*)+)/16-01-.-+0,+(1,..44.22225.--(()3590+0,+(*+(%'%*&+,0176/9:;+,-+1.002/'$))+*&22---21033167)*.6/*,/196(*)*/<6*)/650.2)(%11351013.-+,*&&(((-//684458495'((*'.03595746965230446)84866:0.+/.15522---,0)3*/*,-/41600.39603,*,6.1233430479;:012/1/-17037595+9+6+,-,10,6;86<5002/-00478;23101:79:8:;821-13)*.*'$&'*)*++1070/&'%##+/--.+/-/6013'&&&'/,8-/:7.3.--389501+++709--.9/4582.56*'%%%%&()$%%-*/0.%'**03/0-67*1:8/)-(*,./817;7;746755166--(/-%%0')4/+.1334,+.680/31917<:86;4,.*+%4-8222.-033:77*/8,/;008:8-330752296839.6+))0.---,.6..62+-082
@703ec6e4-d5ea-45d8-9bd9-df1fa0a36bbe ch=97 read=94750 start_time=2019-12-13T04:53:53Z barcode=BC01 runid=2c9cf7bc05858273f10e7d7ec552fc0bd742dc3e
CTCCTACGGAGGCAGCAGTGAGGGAATATTGCACAATGGGCGCAAAGCCTGATGCAACCATGCCGTGTATAGAAGGCCTTCGGGTTGTAAAGTACTTTCAGCGGGAGGAAGGAGTAAAGTTAATACGCTGCTCATTGACGTTACCCGCAGAAGAAGCTTCAGCTAACTCCGTGCCAGCAGCCGCGGTAATGCAGAGGGAGTGCAAGCGTTAATCCGGAATTACTGGGCGTAAAGCGCGCAGGCAGTTTGTTAAGAATCCAGATGTAAATCCCGGAGCTCAACCTGGGAACTGCATCTGTTTAGCAGAAACTGAAGTCTCGTAGAGGGTAGGAGAATTCAGGTGTAGCGGTAGGAAATGCGTAGAGATCTGGAGGAATACCGGTGGCAGAAGGCGGCCCCTGGACGAAGACCTTGACGCTCAGGTGCGAAAGCTGATGGGGAGCAAAACGGGATTGAATACCCTGGTAGTCACGCCGTAAACGATGTCGACTTGGAGGTTGTGCCCGCTTGAGGCGTGGCTTCCGGAACTGGCAGCGTTAAGTCGGCCGCCACCGAAACCGGCCGTAAGGTTAAAACTCAAATGAATTGACGAGGGGCCGCACAAGCGGTGGAGCATGTGGTTTAATTCGATGCAACGCGAAGAACCTTACACGGTCTTGACATCCGCTTGGAAGTTTCAGAGATGAGTATTGCCTTCGGGGTCCGTGAGACGATTGCTGCATGGCTGTCGTCAGCTCGTGTTGTGAAATGTTGGGTTAAGTCCCGCAACAGGCGCAACCCTTATCCTTTGTTGCCAGCGGTCAAGCCGGGAACTCAAAGGGGAGACTGCCGAGTGATAAACTGGAGGAAGGTGGGGATGACGTCGTCATCATGGCCACCGACAAGGGCTACCACCGCGTGCTACAATGGCGCATACAAAGAGAAGCGCGACCTCGCGAACAAGCGGACCTCATAAAAGTGCGTCGTAGTCGGTTAGATCTGCAACTCGACTCCATGAAGTCAGGAATCGCTAGTAATCGTGGATCAGAATGCCACGGTAGAATACGTTCCCGGAGCCTTGTACGCACCGCCCGTCACACCATGGAATTAGGTTGCAAAAGTAAGGTAGCTTAACCTTCCGGGAGGGCGCTTACCACTTTGTGATTCATGACTGGGGGGGTGAAGTCGTAACCGG
+
*+1.(*0/-)'''%'&%'+++,)&+,1.--)-%./7411,+'+.73)/)&')(&&&$)'0.&*'('..++'$)((./50/1*)+,3++592%4(*,3+(&&'*2+&)+./))$()*-&''/*7-2/+,*)+'+-32/13.6.)5.+$))),.$)($$%%(*)*+.-..1-(*75.--,))-*()+%,/+*%(%)(+0.$&(#%%'().-8-8/01/3*--,+--,,0.+(49.*--0)&$%&$+0/61&,5.0(*-*0***43'&&&&).-)*,'(*42241114;221---/,,.)(/)$%(*+(03((('('%)*(+$&%&%*+(**2--(&+)/1(+5787122.91()),/.,,,.-./.++*,-8.-3*.''&(..7*/++&&,'+).+)15-&(-301*-*'),&&%%&+,123+47432.++'''&*)0014*&+,0..(&)/9+4,*,6/(06)*27-.*,,.0/29335<8,+**$,-..,/,1,,0//81211:+*)4)+*386760..,0+(-0+*++$&%'#%&,4/0,0/0(2-+1-#*(%&*)'+*0-71133,5168;;-4465<,,+;232222-%+10.18)+-10,.,-++18.0//211266::23670../.3-+,+,-,0*,./.+-)+')(03-+*+,04020*''$-'+))-730+++++:.,***+((69425)-0(%(().+,---,&,&%%$%)*-/877856/64,$$'(*,-4940.1:0/.24,,(*/12/321,,01+913563.4,1/((.*/1+/52)2,,4<0,-./-.((+.1*330723.,4/(/-*%**0/025'$$$$&+/600---)+*(..311696484+*)*+025293*.,))'$'('+-*))+('+%+*)-3/1'0(**+..60/5300*.+-34)&(&'+%*+..-,*)-*-/-',4803/30392/(&-71+2423156./*+.4(-')%%&*2004161211'1-1*$&..2./0&.,)0,3/3/-*+)-,./8888882.-/,%(%&'+42./.6024024/4+*,%'3...&+*,%,*255554/11,-..2-./.)+-+)1156-/)2-(&()0.31/(++-10,+,,*'+2+')1)00005+.7..*,/('(+.;734345423132-'*')*%((*+00.0&*
