# Supplementary material for: De novo species identification using 16S rRNA gene nanopore sequencing
Source: PeerJ. 2020 Oct 21;8:e10029. doi: 10.7717/peerj.10029 (PMC7585375; doi:10.7717/peerj.10029)
Supplement: Supplemental Information 2 — Contains raw reads. [file peerj-08-10029-s002.zip › pass_fastq_runid_2c9cf7bc05858273f10e7d7ec552fc0bd742dc3e_208.fastq]

@95d1aa79-c695-4e30-a97f-71502a4aecc7 ch=468 read=54054 start_time=2019-12-13T04:53:48Z barcode=BC01 runid=2c9cf7bc05858273f10e7d7ec552fc0bd742dc3e
CTCCTACGGGAGGCAGCAGGGAATATTGCACAATGGGCGCAAAGCCTGATGCAACCATGCCGCGTGTATGAAAGAAGGCCTTCCGGGTTGTAAAAGTACTTTCAGCGGGGAGGAAGGTAAAGTTAATACCTTTGCTCATTGACCGTTACCCGCAGAGGAAGCACCGGCTAACTCCGTGCCAGCAGCCGCGATAATACGGAGGTGCAAGCGTTAATCAGGATTACTGGGCGTAAAGCGCACGCAGGCGGTTTGTTAAGTCAGATGTGAAATCCCCGGGCTCAACACCAGAGACTGCATCTGATACTGGCAGCGAGTCTCGTAAGAGGGGTAAATTCCAGGTGTAGCGGTGAAATGCGTAGAGATCTGGAGGAATACCGGTGGCGAGCGGCCCCTGGACGAAGACTGACGCTCGGAGTGCAGCGTGGGGAGCAAACAGGATTAGATACCCTGGTAGTCCACGCCGTAAACGATGTCGACGGAGGTTTGGTACTTGAGGCGTGGCTTCCCGGAGCTAACGTTAAGTCGACCGCCTGGGAAATTACGGCCGCAAGGTTAAAACTCAAATGAATTGACGGGGGCCCGCACAAGCGGTGGAGCATGTGGTTTAATTCGATGCAACGCGAAAGAACCTTACCTGGTCTTGACATCCACGGGAAGTTTTCAGAGATGAGAATGTGCCTTCGGGAACCGTGAGACAGGTGCTGCATGGCTGTCGTCAGCTCGTGTTGTTGTGAAATGTTAAGGTTAAGTCCGCAACAGGCGCAACCCTTATCCTTTGTTGCCAGCGGATTTCGGCCGGGAACTCAAAGGGAACTGCCGGTAATAAACTGGAGGAAGGTGGGGATGACGTCAAGTCATCATGGCCCTTGACCAGGGCTACGATGCTACAATGGCGCATACAAAGAGAAGCGACCTCGCGAGCAAGCGGACCTCATAAGTCGTCGTAGTCCGGATTGGAGTCTGCAACTCGACTCCATGAAGTCGGAATCGCTAGTAATCGTGGATCAGAATGCCACGGTGAATACGTTCCGGGCCTTGTACACACCGCCCGTCACACCATGGGAGTGGGTTGCAAAAGAAGTAGGTGAGCTTAACCTTCGGGAGGGCGCTTACCACTTTGTGATTCATGACTGGGGTGA
+
%&*40+2&40-2//(20,,12(/.-01---13966;31./47)+5740//-/2&1421%65//4301//016'%),'*+6141),6044003:5))200093/.222:;*)0..'-))*80//9.9.111991-/24/8./&2(%(&(/6,+./--.,+3+-/80-*(),0-0..,/*,/+,1,/02&%&$&)),(./4+03+/1--114/;.7+.&),(01.0/07477276/,-/2,.+-%*+-/.5<.,/;02.39/029551475-103(+2:88,,'*'.*))%&*2-----81////39,*%($'(&()+,/121/,'-.3-246:342.-282.*+--2852052/359660//0166:2++-*5+*/,+4+8+*),/.(/1:6/(,267,1-+)0,+*)(*+-)-('*.,+',.4*)0+()/9;.8,/5+5.-+./.28*+-0...882.1139435:.9.../0:5,/+2.+.00+(*&$'$$''/5-186115-8-).+))-236878;76585556748971+''&''+*-/3710104-3170792239*;:6-2+4+11/,(692/7,-/.3230.+3.00)--4610163<;/::</.-.-93+/,*(-.),/-2,1,'-2.06430:0116771./+8+-/--7887---..364339212131342+:9/711-.42647*3++,;711112<;;:6545,,,,,668171,.1-,*)-4*)7*($.(1208.11.,010:*,74133+25--0./2%%//-,3,.1+,/*+#+2+/.,00(0.1,/8075*,,'+()226;&0,&**1;6/001.,')&)'(+)*,*568:/...+-./7:9571814,++')/85834/.-./254554.2.--7101467899(((&''&(*/03573844267;255;88877626.')'*047937.8(,+,4-2,*+*,9887:7772)11061.-0.+-2*3,146532--&*4/446577181020/896-/-5868;+*+)0.2-'0:8.4.,,241435;54;414,++*1:59570++,0602;44286*&)-),*(*.+/%&%'/+8:8;:.:-*25,/,.-4.070.7<825678;9776555667.--4
@9f9572dc-731f-4bd7-bda1-c90e95feddfb ch=63 read=104624 start_time=2019-12-13T04:54:03Z barcode=BC01 runid=2c9cf7bc05858273f10e7d7ec552fc0bd742dc3e
CTCCTACGGGAGGCAGCAGTGGGGAATATTGCACAATGGGGAAACCCTGGTGGCAACGCCGCGTGAAGTGATGAAGGTTTTCGGATCGTAAAGCTCTGTCTTTGGGGAAGAATAATGGCGGTACCCAAGGAGGAAGCCACGGCTAACTACGTGCCAGCAGCCGCAGTGCAGTAGAGTGGCAGGCGTTATCGGATTTACTGGGCGTAAAGGGCGTAGGCGGATGATTAAGTGGGATCATAATATGAAATACCCGGAAAACAGCAGGTGCTGCATTTCCAAACTGGTTATCTAGAGTGCAGGAGAGAGTGGAATTCCTAGTGTGGCGGTGAAATGCGTAGAGATTAGGAAGAACACCAGTGGCGAGAGAGCGACTCTGGACCTGTAACTGACGCTGGGAAGCTCAGCGTAGAACCAAACAGGATTAGATACCCTGGTAGTCCACGCCGTAAACGATGAATACTAGGTGTGGGGGTTTAACACCTCCGTGCCGCCGCTAACGCATTGATATTCCTTACCAGGGGAGTACGGTCGCAAGATTAAAACTCAAAGAGATTGACGGGACCCGCACAAGTGGGTGTAATGGTTTTTTAATTCGAAGCAACGCGAAGACCTTACCTATGACATCCTTGCATTTACTCTTAATCAGGAAATCCCTTCAGGGACAAGGTGACGATTGGTGCATGGTTGTATCAAAGCTCGTGTCGTGAGATGTTGGGTTAAGTCCCGCAGCTTGAAGCGCAACCCGCTATCGTTAGTTACTACCATTAAGTTGGGGACTCTGGCAGAGACTGCCTGGGTTAGCCTTAGGGGAGGAAGGTGGGGATGACGTCAAATCATCATGCCCTTGTAGGGCTACACACGTGCCAATGGCTGGTACAGAGATGCAGTACCGTGAGGTGGAGCCAAACTTCAGGAAACCAGTATCAGTTCGGATTGTAGGCTGAAACTCACGCCTACATGAAGCTGGAGTTACTAGTAATCGCGAATCAGAATGTCGCGGTGAATGCATTCAGGTCTTGCCACACACCGCCCTGCGTCACACCATGAGGAGTTGGCAATACCCGAAGTCCGTAGGCTAACCGCAAGGACAGCGGCCAGAAGGTCAGCGATTGGAGGTGAAGTCGTAACAAGGTAACCGG
+
+(1/+,3197*.83*32((*&+4./95-5.),0119766-*'+.-62,+,++++(&*,-701200.('**,--0617-94,-*5.8/+,&*%'(129998,-0*03-)+%$%&&&')++(*1)-'((&.,,,'')&*-*,+/,,))13.201.35'),+-04+/%+)&($$*$'%')+,)%&++-9--,1)0$--'%,,-,)+-546+3,***31253675670313/-23;;71+&'(/*,-++*,)+/2)*((&&%%'()(.3279:88/7;(/50942356):(((--+,..25393/**(&)+.0313*/)&&*+,)&**7;76356./0995/-,-,5.1,4-),20231)+*,/.++&()&((+,,0//.3,0'((,-2.-.,)'((()+()),.-)()*,3//07'55455(0'2*,)-.225,*/7723.3((*/2:3288)+)*---43(00&./...*44/*154*4*+-926613,3.)-723239323./*))**474*)(%$#&,/.)*)./22860%)&((*.0/80'-,2/6,)'))*---0/4745;1()')&%%(+3*&%+(.0)434:7<.8946+*(.&+-/.,)*,-'-,314.-,%&()&.104,(1/0+04(*-/-/01076'''),*)-4)062&)06+64./.-.-+&&,&+.+--221'))%&$%$)/)(+4589887(/()+.47/9,535631+.01-,.-')*+)*'()%+*(-3)&%((*52/8//.://-(24+5,6+//.%,0/)10-'%&%$&'*1331/&&%,+,0)(((&%',,+,)/+-,-0.,141.1144--.+3+)*99989-4/&%&%&+.663441/.*---/))*,*54323/*+,/-,--000/,0038+-0/-/+07//109:60--('$&&**/1(&&(,7),.52+0-1*)*'0+,-54:4240&/*0633568.5.--74-*)-4.-.+/22/22'+--7418-.72124%5%)+,&0+$304-6#&../+/*&%&(()'*)&-+'%&))++'('+41310*+&(,*5+*375+81))%%%(*/,1%'*++3959262.(,'*)*))(4(%$,),/23211.(4)0-$')&)&(&()+233/36,4/497;.0
@71db3830-7fce-445f-9a9e-bf38cc6884a5 ch=8 read=51573 start_time=2019-12-13T04:54:02Z barcode=BC01 runid=2c9cf7bc05858273f10e7d7ec552fc0bd742dc3e
CCGGTTACCTTGTTACGACTTCACCCCAATCATCAATCCCACCTTGGGCAGCTCCTTTCCTTGCGGATTAGGCCACCGGCTTCGGAATTGTTATCAGCTCTCGTGGTGTGACGGGCGGTGTGTACAAGGCCCGACGTATTCACCGCGACATGCTGATTCCCGCGATGCAGCGATTCCAACTTCATGTAGTCGAGTTGCAGACTACAATCCAGACTGAGGATGGTTTATGGGTTTTCTGCTTCACCTCATGGCTTCGCTTCCCTCTGCACCATCCATTGTAGCACGTGTGTAGCCCAGGTCATAAGGGGCATGATGATTTGACGTCATCCCCGCTTCCTCCAGCTTGTCACTGGCAGTCTCGCTAGAGTCCCCAACTAATGATGGTAACTAACGATAAAGGTTGCGCTCGTTGCGGACTTAGCAACATCTCACGACACGAGCTGACGACAACCATGCACCACCTGTATCTCATATGGCTATCTCTCTCTGGAGCCTTTATGAGTAATAATCGAGACCTGGTAAAGGTTCTTCGCGTTGCTTCGAATTAAACCATGCTCCACCGCGCTTGTGCAGGCCCAAATCCTTTTGAGTTTCATTCTTACGAACGTACTGCTCAGGCGGAGTACTTATTGCGTTAACTGCAGCACTGAACTTTGACATCAACACTTAGTACTCATCGTTTGCGGCGTGGACTACTGGTATCTAATCTATTTGCTCCCCACGCTTTCGGGACTGAGCGTCAGTTGCAGGCCAGATCGTCGCCCTTCGCCATGGTGTTCCTCCATATATCTACGCATTTCACCGCTACACATAAAAGATTCCACGATCCTCTCCTGCACTCTGGCTGCCTGGTTTCTGCCTTAAGAAACTTTACTGAAGAGTTAAGCTTCGGGCTTTCACCACAGACCCTTGCCGCCTGCTCCCTCTTTACGCCCAATAATTCCGGATAACGCTTGCCACCTACGTATTACCGCGGCTGCTGGCGGCGTAGTTAGCCGTGGCTTTCTAATAAAGTGCAAATCACTCACGGCTGCCATTTCCTGTAGCCGCCGTTCTTCAGCAACAAAGTTTACAATCCGAAAACCTTCTTCCTTCGCGGTGTTGCTCGGTCAGGGTTTCCCCCATTGCCGAAAATTCCCTACTGCTGCCTCCCGTAGAG
+
241/25/2:7;308),,.339:91:;1+1.019:.6.-5-,/+--+540+...8/29.00+2-.,7)-,+,279,15-1++.//+,)-/009342/'-*+)//379964469613/.3(,00/-0)+-.13*)*++224<756;025;:78/32669:).)$$)*)$(%&+-.770*.*+/24478831864146:34,/(10.00237'''42--/256:6.9<5(848155,,(**.2:778;7,''-*1380$(.-0:,,42511290448+61,-/0.)*,,-.0422-;-+-4665970,26.78:212107<64344249/;62)(,)820-.')-.-2-/05790:/&.31/1324431223680.('&-+/)*,-76700)+.510-*6,+.*7033778,93.-05*'%%)$-(,+35541*,/.546+%)%&*'322695;<886.&+3-1936445557*2+,(1,(+..)((((//18,.234;6(,+),,,+*'&('&*-01976;748)..08885/+-*+*$+032(',),;<:6-+()4564***&()--2,015.76950(.()0-,03+0,/175528:.41/0449968850+,,-/537./'**,--3)..,.*.4252567,330463+,)%%$()4,/1*4/%*,(%)+,-7869:398-'0,7./07:54/%,'(**,3874944,(,/*)/0007,$'%'41+/*981840)1212614484,2*5+8211679;:738.162'23++*/-/0<68444433324760.,.*,:<0038/6841-.',+(+'),/53+,,+-/.800-385*,'+'))%%(+,.8./97;1+&%%$'%()$()''&%%&()%&)&%+*3,0'(&&(-27/33/.453/00394:/,0,-,(,.,)'(.0**206+%)*-51-/+/41-3+1,2798823.5130/5,%%)'().-178,-,7000625*)&,)/06748-+-**+0,'$'%$%*.-0;3+/&5(,*+,')*,&(&.10/21/094565442-.-*,2/66-170*&+*&+2/((.4(&&))*-*)059.:;8<88<:7442./+6-1270026./01-5:62;9+79;114:043.-03-,16/*(((**-.144/-'((*-+*,
@1d19737e-7ff9-4ef4-b4c7-c2a65a346709 ch=320 read=60868 start_time=2019-12-13T04:54:00Z barcode=BC01 runid=2c9cf7bc05858273f10e7d7ec552fc0bd742dc3e
CCGTTGCTTGTTGACCCAATCATCAATCCCACCTTAGACAGCTCCTTCCTTGCGGTTAGGCCACCGGCTTCGGGTGTTATCAGCTCTCGTGGTGTGACGGGCGGTGTGTACCGAGGCCAGAACGTATTCACCGCGACATGCTGATTCGCGATTACTAGCGATTCCAACTTCCATGTAGTCGAGTTGCGGGCTACAATCCGGCTGAGAATGGTTTATGGGTTTGCTTCACCTCGCGGCTTCGCTTCCCTCTGCACCATCCATTGTAGCGCGTGTAGCCCAGGTCATAAGGGCATGATGATTTGACGTCATCCCGCCTTCCTCCGGCACCGTCATGGCAGTCTCGCTGAGTCCCCAACTTAATGATGTGGTAACTAACGATGGGGTTGCGCTCGTTGCGGGACTTAACTTAACATCTCACGACACGAGCGGCGGCAACCATGCACCACCTGTATCTCCTTATGGCTTCTCTCCATCTCTGGAGCCTTTGCCAGGTATGTCAAGACCTGGTAAGGTTCTTCGCGTTGCTTCAGATTAAACCACATGCTCCACCGCTTGTGCGGGCCCCGTCAGCACGAGTTTCATTCTTTGCGGCGTACTTCTCAGGCGGGTACTTATTGCGTTAACTGCAGCACTGAACTTTTGACATCCAACACTTAGTACTCATCGTTTACGGCGTGGACTACTAGGGTATCTAATCTATTGCTCCCCACGCTTTCGGGACTGAGCGTCAGTTGCAGGCCAGATCGTCGCCTTCGCCACTGGTGTTCCTCATATATCTACGCATTTCACCGCGCTACACGTAGATTCACGATCTCTCTGCACTCTGGCTGCCTGGTTTCTATGGCTTACTGAAGTTAAGCTTCGAGCTCTACAGACCCTTGCTGCCGCCTGCTCCTCTTTGCTTAATAATTCGGATAACGCTTGCCACCTACGTATTACCGGCTGCTGGCGTAGTTAGCCGTGGCTTTCTAATAAAATTACCGTCACTCACCATTTCCTGTAGCCGCCGTTCTTCCTTGTATAACAGAAAGTTTACAATCCGAAAACCTTCTTCCTTCACGCGGCGTTGCTCGATCCAGGAGTTTCCCCATTGCCGAAAATTCCCTACTACTTTTTGCCTCGAGGG
+
)&'('$&*%'(&'(/2/-2/7352040.++'+&&%&)8514554-.51%$%'+/3.3+-642.2.-0,.,.)563/20..10%//0,-0463453335-*,///2)-%+'(.'$,)-+*+(&0'0'*1//25034445:8:;;:9<939996:1-./.16048.(/*.11.'++//332721/80&3%((0.035:+:)(&%&'%($('+339:///;0/:7*.08045962/+''(+6/,+*.*6+(+*$''.,9996)3,&%&'(&&'(%%'(15+*/4332-4,+57-/3/122-27,*,.+-09-;7+'*),//7.24&/+,.303+%%',-*/7875-(''&$)/44*(&&&&(*'('()&'*+&$,.13/+&*&,..,605476:/70//14,(((()&%$#+,546772*./*/,/./2.(,/1&57:9;5841.2806;67777523'*$$'&)'(%&+./102342/261,-2/68.('$)&.)3..2735264754413*2-83:9<;577.:%-.<7%&-0.2;273-')21555.-6/,--.-0)1/1-73/-*,1/,1//))*/99--8:,17*)3/2110-))/&'((69635+,++01-06----7/6.533-00*.0678,/32)-.1743(.%)%',*,,82123476439/..+622338330/2412.-212641./0+(,9**+-9:3*0.-29/019:872))'()77*6-;,-)(+-41247758867:5:0%&(&,-68:99;24+.(),/65.(%,,/15<83./,&)'(/((%('.&(.*80'**-0+()(-++0),-//-300-.+)*/)7.0-012670:/0//..*./5-))(/''&())(%&*,069<.5-*)&'(*',0.04649232;*'&$#.*+358685:836,1++*)')*).3100&/')1),(*+//.%&)'''('./700131.2.+-66.)**),0,'))*23223)*---19//;700+'''),93::5785033)),'(')*96/)),,)+54),,730+,/9:/,/1418<:96;7)/,,+23/5,++-./&,4'&3.(*6:,7;<4*.117/.353:2,61*(,,,)++4220%'')1(&+)*
@77ad318c-aa01-46b4-be17-567f5c7f9653 ch=298 read=84492 start_time=2019-12-13T04:54:14Z barcode=BC01 runid=2c9cf7bc05858273f10e7d7ec552fc0bd742dc3e
CCGGTTACCTTATTTACGTTTTGACTTCACCCCAGTCATGGATCACAAAGTGGTAAGCGCCCTCCCGAGTTAAGCTACCTGCTTCTTTTGCAACCCACTCCCATGGTGTGACGGGCGGTGTGTACAAGGCCCGGGAACGTATTCACCGTGGCATTCTGATCCACGATTACTGGCAGTTCGACTTCATGGAGTCGAGTTGCAGACTCAATCGGACTACGACGCACTTTTATGAGGTCGCTTTGCTCTCATGAGGTCGCTTCTCTTTGTGTGCGCCATTGTAGCTGCGTGTGTAGCCCTGGTCGTAAGGGCCATGATGACTGACGTCATCCCCACCTTCCTCCAGTTTATCACTGGCAGTCTCCTTTGAGTTCCCAGCCGGACCGCTGGCAACAAGGATAAGGGTTGCGCTCGTTGCGGGACTTAGCAACATTCACAACACGAGCTGACGACAGCCATGCAGCACCTGTCTCACGGTTCCCGAAGGCACATTCTCTCATCTCTGAAAACTTCCGTGGATGTCAAGACCAGGTAAGGAGTTCTTCGCGTTGCATCGAATTAAACCATGCTCCACCGCTTGTGCGGGCCCGCAATTCATTTGAGTTTTTTAACCTTGCGGCCCGTACTCCCCAGGCGGTCGACTTAACGTGATTGGCTCCGGAAGCCACGCCTCAAGGGCACAACCTCAAGTCGACATCGTTTACGGCGTGGACTACCAGGGTATCTAATCCTGTTTGCTCCCCACGCTTTCGCACCTGAGCGTCAGTCTTCGTCAGGGCCGCCTTCGCCACCGGTATTCCTCCAGATCTCTACGCGCATTTCACCTTTACACCTGGAATTCTGCCCCTCTACGAGACTCAAGCTTGCCAGTATCAGATGCAGTTCCCAGGTTGAGCCCGGGGATTTCGCATCTGACTTAACAAACCATACCGTGCGTAACGCCCAGTAATTCCGATTAACGCTTGCACCCTCCGTATTACCGCGGCTGCTGGCAGGTTAGCCGGTGCTTCTTCTGCGGGTAACGTCAATGAGCAAGGTGTGCTTTACTCCCTTCCTCCCCGCTGAAAGTACTTTACAACCCGAGGCCTTCTTCATACACGCGGCATGGCTGCATCAATTGCGCCCATTGTGCAATATTCCCCACTGCTGCCTCCCGTAG
+
0+.-.:-./6.%05)'+&'+--,.15;5.9360*+-1&&'&*/0/325.--+4236.2247+.-,&&'&'904.223372'/2..,/24,2210</)*,19,.14534578:8<:752./0/1779:4384,37212/18/5/.-48.2372,49/1111..*++1/7/00282/,780+-0485',,,*),,**1*4.0+)6:;:2929.91::2/.'+)*(*-38++-.32536//08,))+,-0(*++,.+/.0//,-+05--54400009)./..(,-$%(/.+,((((+*)),246-..)15:6:5/---*+%&()66679:239,+074:0510)+-1:2-1413/12//188361.7**+67:/1)')1*2506550/.7,1,*,-(0++)((*+*8.2-01458:762:6/./)+$))/+)4://02,0/6*)12343..&*/38;896/(...5;45431+%(%)350/++,1(+('(*080.-,.09875/'(16/)052:6::<:;37757689;/27+4/&*'*6:5050*-..24549901.7-:3,560-./07514814393657*/(1.(%**5-6,'4:2,..00<<<,21,--.+-/267*(+)2-1.0,)-3+''+).-.314/,&%'&,(&-34/3-3+4*-3-103538.3,25/.2/419-9,2/55403045.26/(,*1/037999744-*&$$/+2277:432/./;3+.00-3+%*,-167-,0,01/01282210044686347*-78,1246/7436:366*6556,/)+/,+,1333:974,0(,/4:95672/6.+,/3911-/-/.33(792/0--),,,+).13,3(--306.),+,55'+,+$%))89893.,0+2)'.42(,-,,)/844.32661+)&%'-*,(,*3+%&%&*,-++($##&')-+'/0468;5/.-5-,$,&&&%'(&+22*16*//+612830,/./1422*)&/*-&*+00146011:/4;32::5,*.()00/(.%&'+(+*/)0-+-&&',)%(*79)6;.(*+0:/,55427++.+**+)$%+2.4+*),0127116;88844(0..,../0220-,,)+).)4,,,3/:0-14/0244622303;:.+11004233-79+,:8,
@29c6a231-41b8-4572-a5f7-22b6d7e75118 ch=169 read=80813 start_time=2019-12-13T04:54:07Z barcode=BC01 runid=2c9cf7bc05858273f10e7d7ec552fc0bd742dc3e
TTTTTTTTTTTTTTTTTTTTTTTTTTTTTTTTTTTTTTTTTTTTTTTTTTTTTTTTTTTTTTTTTTTTTTTTTTTTTTTTTTCGGTAATACTTCGTTCAGTTACGTATTGCTGGTGCTGAAGAAAGTTGTCGGTGTCTTTGTGTTAACTCTGTTGGTGCTGATATTGCTCCTACGGGGGGGGCAGCGGTAGAATTTTCGGCAATGGGAAACCCTGACCGAGCAACGCCGTGTGGCGGAAGAAGGTTTTCGGATTGTAAACTTCTGTTATAAAGGAAGAACAGCGGCTACGGAAATGGTAGCCGGTGACGGTACTTTATTAAGCCACGGCCAACTACGTGTAGCAGCCGCGGTAATACGTAGGTGGCAAGCGTTATCCGGAATTATTGGGCGTAGAGAGGAGCGGCGGCAGCAAGGGTCTGTGGTGAAAGCCTGAAGCTAACTTCGGTAAGCCACCATAGAAACCAGGCAGCTAGAGTGCAGGAGAGGGATCGTGGAATTCCATGTGTAGCGGTGAAGGAGCGTCTACAGCCTGCAACTGACGCTCAGTCCCGGAAGCGTGGGAGCAAATAGGATTAGATACCCTAGTAGTCCACGCCGTAAGCGATGAGTACTAAGTGTTGGATAATAAAGTTCAGTGCTGCAGTTAACGCAATAAGTACTCCGCCTGAAATCAATTACGTTCGCAAGAATGAAACTCAAAGGAATTGACGGGGGGGGAGCCCGCACAAGCGGTGGAGCATGGTTTAATTCGAAACAACATGAAGAACCTTACCAGATCTTGACATACTCATAGGCTCCAGAGATGGAGAGATAGCTATATGAGGTGGGTGGTGCATGGTTGTCGTCAGCTCGTGTCGTGAGATGTTGGGTTAAGTCCGCAACAGGCGCAACCCATATCGTTAGTTACCATCATTAAGTTGGGACTCTATGCTTGAGACTGCCAGTGACAAGCTGGAGGAAGGCGGGGATGACGTCAAATCATCATGCCTTATGACCTGGGCTACACACGTGCTACAATGGATGGTGCAGAGGAAGCGAAGCCGCGGTGAAGCAAACCCATAAAACCATTCTCGGATTCGGATTGTAGTCACCAGCTCGACTACATGAAGTTGGAATCGCTAGTAATCGCGAATCAGCATGTCGCCCGGTGAATACGTTCTCGGGCCTTGTACACACCGCCCGTCACACCACGAGAGTTGATAACACCCGAAGCCGGTGGCCTAACCGCAGGAAAGAGGCTGTCTAAAGGTGGGATTGATGATTGGGGTGAAGTCGTAACAAGGTAACCGG
+
&'%%%%&&&&&&&&&&&&&&&&&&&&&&&&&&&&&&&&''''''''''''''''''''''''''''''''''''''''($'%&'**)%(%.02534:8)),+*1010+4*-.;9/..,+00&*-*+68435(2105-8<9,2./()'(*-1.4<697:;:443(//.026234747745040110,'++0'*(*7;2008-2.-45)(,)-1((,287.+,+.121365;742'$()).)-1+4-:8630:+1,++67-,7,9:9090019+,*/.-05/)..3:77440.-//-.223486(,-/14('(*+/7;,4.6-)0,+---*&0.3//0*/+&&(*-%0*&)+,-7/-%+'(()2,-''0/,./1:42.,,0+/.0)-./8;9980/.*(2/%)')*100*&((+&23441/.00-21065.0861-*&#$'$'0*2&4379*02+)-...-.5619(+*.--001*,0348(23*(*/5,885+-.-2,2-5779651.&/*&**%$$$$$$(''.+((%(,-1144.1,000.1/2,--23../+.,-59893)-/;<<8867114++./-/7)*/9999195-/468/2/)%)*(,)*+,,47763463<-''&%&'(00*097679899897.:-4,202220/-'))))66(+)&%'$$'$'%-&)*87;8-00/+04485;94//-6-(*(+.2289()25;610'*-72,.-313022;77/-..12364<;4:1,,(*2(-,'+$%),1((-(,,+,/5)&&)'+/./98/)--.1/.+1..6+,+../0;,+))'22::887733-*&+())))1::9:;:/3501198970111389787,2+)%(10-7&*,1.30,*89*,2)4)(00.10/6;.(7.0162221.;/0:9;:849591/8/:9-444,&%$$$$&(,,-0/0.+,,,3279.///.*.,-6277-763122454467;...99845-0-+),,-,57369551//-,'*)(+,646/800:.--((481-&+*+/+,*.-,/300,),(+.*,58/,3.)++05/..39:789&/%5(5-2,.+'*)-430-2&%'*)*())/0*0)**).7262:89642'()*0+,*/.5868-(,%++-*'*+(**(&)+*-/./3,,-&2657293331..+/646<95/.++(-.---++(,-2.-+(**%*(&$,,-39899850,).+,(&'&+0.4)*%&,./464,16-*+0*2-+/*'(.332:1771+,)'((,*016355.*+-40).)
@467c9310-a1ee-45d3-aaac-e2c6da19a8c8 ch=282 read=58715 start_time=2019-12-13T04:54:08Z barcode=BC01 runid=2c9cf7bc05858273f10e7d7ec552fc0bd742dc3e
CCGGTTACCTTGTTGCGACTTCACCCCAATCGCTGACCCTACCTTCGGCCGCTGCCTCCTTGCGGTTAGCTCACCGGACTTCGGAGTATTGCCAACTCTCTTCTCATGTGACCCGGTGTGTACAAGACCGGAACGTATTCACCGCATTCTGATTCGCGATTACTAGTAGCTCAGCTTCATGTATGGCAGTTTCAGCCTACAATCGAACTGAGACCGGTTTTGGTTGGCTCCCACCTCACATTATTGCATGCCTCTCTGTACCAGCCATTTGTAGCGTGTGTAGCCCTACACATAAAGGGGCATGATGATTTGACGTCATCCCACCTTCCTCCTGGTTAGCAGGCAGTCTCGCTAGAGTCCTCAACAATGGTAGTAACTAACACGACAAGGGTTGCGCTCGTTGCGGGACTTAATAACATCTCGACACGAGCTGACGGCAACCATGCACCACCTGTCACCTTGGCTCCCCGAGGATTTCCTCAATTAAAGAGTAATGCAAAGGGATGTCAAGTGTAGGTAAGGTTCTTCGCGTTGCTTCGGAATTAAACCACATGCTCCGCCTTGTGCGGGTCCCCGTCAATTCCTTTGAGTTTTAATCTTGCGACCGTACTCCCCAGAGCGGAATACTTAATGCGTTAGCGGCGGCACGGAGGTGTTGAAACCCCACACCTAGTATTCATCGTTTACGGCGTGGACTACCCGGGGTATCTAATCCTGTTTGCTCCCACGCTTTCGAGCCTCAGCGTCGGATTACAGTCCAGTCGCCTTCATACTGGTGTTCTTCATCTCTACGCATTTCACCGCTACACTAGAATTCCACTCTCCTCGCATACAGATAACCAGTTTGGAATGCAGCACCCAGGATTCGAGCCCGGGTATTTGCATCCCACTTAATCATCCGCCTACGCTTTACGCCCAGTAAAATCCGGATAACGCTCGCCACCTACGTATTACCGCGGCTGCTGGCGCGTGGTTATGCGTGGCTTCCTTAGATTTGCCGTCATTATCTTCCCCAAAGACAGAGCTACGATCCGAAGCCTTCATCGCTCACGCGGCGTTGCTGCATCAGGGTTTCCCCCATTGTTGCAATATTCCCCACTGCTGCCTCCCGTAG
+
28/5-;+-64;,3,&(,*47<880;76*4-.+23226;0/098:;:6;988:;98875(*+)-&+1,%*-/0..(2-299;901%')..2/1-2',-4-+,')%'()*(,+4-)*/-.20.161/-352-.*/.0874:1,.,'''+-87435;523754921,*(&$$&&*)*,38920-,)').,*0-<8202492452;12+-)*'&(-.296+8<;*')*2,81463)).7.4.0'.+%+(%%')#)*++0.337.8211634:8.'()+.((--*)-019/,**+'+-93.)111-89-,++,.81,-44:::916,*1.:;:9856210/.-,..999,44666(),,)***.443/'+,3-.(''')0+*+0,+%&)/250,936:451209143/*(3713625.))0+/-.-.,.035/.,('+'1,).627;6.(,*081666520&(''&-)--021('&*)*,872556688.*-,'))*,0.,-/5',1,+1137621540+/-,24)70;/00+'*,.3)*,3/6.3.0.18+*)&&'+,34/6')'+,1206'-2.3162-.628123(&/''&.+8<6,:5-6-+)++1.-2.11.::-*.%('14051--0//21334692220:0*.+*.,/*'.*//;31:71:5.%+*.40&,.01:2'2443;9-0/70117;698628+)87.3---2.402646191,.,270*1/.1:3//-30625,////8&.%.(,.,+1/3.0133785;.+-&,),+)+0<702*(),1/-,/,234<63369,,/01-12).)1,2.,)++,)+**'#&%&%&$&*+,)152/66/1.***.0../&.*+*--*2.+%'-70')*%.$(*&$''(,.)%*.,31.//118779,(,*).3*)00/86--/10.(.10/6388940001.463492'2,0./6-1./22931.+/+-(())**04.-&(,/,(**-)+&'''(,.4.*-47::6:957964334.,2*+77,)&'&'%),,3/,)*)'/-.-*),((,.2+0./)2.043/0331.27+7;14::06::4+,8'-+).+/,/10102.$**,.1/310/4*+-),
@d4002f28-e92a-4965-9dc6-2a6151ede64b ch=400 read=57618 start_time=2019-12-13T04:54:32Z barcode=BC01 runid=2c9cf7bc05858273f10e7d7ec552fc0bd742dc3e
TCGCGGTACTTCGTTCAGTTACGTATTGCTGATTGCTGAAAGACGTGAATGATAACTGTGTTAACCTACTTGCCTGTCCTCATCTTTCCAGTTTACCTTGTTACGACTTCACCCCAATCATCAAATCCCCTTGTAGACAGCTCCTTCCTTGCGGTTGATACCACCGGCGTTGTTATCAGCTCTCGTGGTGTGACGGGCGGTGTGTACAAGGCCGAACGTATTCACCGCGACATGCTGATTCGCGATTACTAGCGATTTCCAGCTTCATGTAGTCAGTTGCAGACTACAATCCGAACTGAGCGAACATGGGTTTTGCAACTGCCTCGCGGCTTCGCCCTCATATCCATTGTGCTTGCGATGATGTGTAGCCAGGTCATAAAGGGCGCTGATGGTTGACATCATCCCCGCCTTCCTCAAGCATGCTGGCAGTCTCGCTAGAGTCTAACAATGATGGTAACTTAACGATAAGGGTTGCTCGTTGCGGGACTTAACATCCTGCGACCACGAGCTGACGACAACCATGCACCACCTGTATCTGCTGGCCTATCTCTCCATCTCTGGAGCGCTTTATAGTATGTCAAGACCGGAGTTCTTCGTTTGGCTAATTCCGTACATACTCCTGCCGCTTGTGCGGGCCCATCGGAATTCCTTTAGGTTTCATTCTTTTGAACGTACCACTCAGGCCGGTACTTGTGCGTTAACTGCGGCACTGAACTTTGACATCCAACATGAGTACTTTCATCGTTTTACGGCGTGGACTACTGAATTATCCTATTGTTAACCACGCTTTTGGGGACTGAGCGTCAGTTGCAGACAGATCGTCGCCTTCGCCACTGGTGTTCCTCATAACATATCTGCGCGATGCACCGCTACGCCAGATTCCACGATCTCTAGCTGCCTGGTTTCTATGGCTTTACTGAAGTTAAACTGGGCTTTCACCTGAACCCTTGCTGCCGCCATATGCTCCTCGCCCAATAATTCCGGATAACGCGCGCACCTACCCATTACCGCGGCTGCTGGCACGTAGTTAGCCGTGGCTTTCTAATAAGTATATCACTCGGCTACCATTTCCTGCTTAGCCGCCGTTCTTCGCTTTATAAACAGAAGTTTACAATCCAGCGCTGCTTCCTTCGCGGCGTTGCTCGGTGGGGTTTCTTAAAGATTCTGCTGCCTCAAG
+
###$#$&&+*0/046-**4*+-31'04.364(,*+4/0),(&$'+/(%'''+**-*,.7708.3.82.-0.+0..1/0)+*'()1*''(#++1,*,304-11-/1222:2-4-+&1,5655316.+14,$'%'-')2645565-4-,&&(,--))&%$(%/-'-,,2,*+0&2,*+0.%&**+-,/3:8666678;:6501&.'*(+011503//3411,7,)'+/*,/355:998858:8286.6.--2102509:(+'*%),321401.*33+,-4/0014./).*1,1+()02((%&$(,3102.9/3::.)*)''%(-3*0+,+-'&%##''&%)%&'),-)//((&&%$$%''&%%(%*%&%'+*+.300+/)-),.*+%$%&&')*2.++0069:9042/,298;6*)*%'&.13.4/.40'+-..4/01-((%(%$#%&(3+1,4060-1)*+31././46+/(/'&$%$)*-,./7-+(&$&%%'+-)&#%%%(&'))*+00003122072:2945459569.2241-($%&%'*&*+5122.2:984721-/((+').02+-%)&'*%'),.1.0')'')6<79/2++0('$#$)'.+-(&%%()+'')+%$#+-+).*',-/))''&%$))(&+&,*0,,41&(-1:/.26802/+',296/.*)&'+,.(,('%()('$&%#&%')-705/54+&,)&*+*4;4011./260:*-%2))%&))((*(./7-,((*0&#&(1...680*0.+*&$&'),+0'&(,+$&(&')*&(&&&'&$))5*3////+...54447()&((,)+/55153*2456549:65688859<.*+-%$%(%(&++,+**&')(+(($*.+22./*''%)+/.,('(,-&(&'%&.)*'))15;,8-))&)'$%%'$$)1.-8+..4($'%&'1-8:/--.,%&(024**/'+0028--,&'&%$'*,,&%$%&'-6/17680,5-3527/--,--//050.*4.*,7012'&(),+)*(3)($))-,-./+,041;69269.,,3.10,&*'$%(*/21+,**(%+)(/65,*)($'$&(*6+4;697*))(&*+3()(+.(+&'(('+;-)++-))(&)+$$'%%**&&()(%&(+)2,6*)*+)*)&12-+,(%$#&)(%&)'('*+-,-+(/&&*
@9b189173-ef45-4133-81fb-32eef0fd1d1e ch=159 read=76069 start_time=2019-12-13T04:54:30Z barcode=BC01 runid=2c9cf7bc05858273f10e7d7ec552fc0bd742dc3e
CTGATGTACTTCGTTCAGTTACGTGGTGCTGAAGAAGTTGTCGGTGTCTTTGTTAACCTGCGCGCAATAAATATCTTCTGGTTACCTTGTTGACTTCACCCCAATCGCTGACCCTACCTTCGGCCGCCTCAGCGGTTAGCTCACGGACTTCGGGTATTACCAACTCTCATGAATTGTGACGGGCGGTGTGTACAGGGAACGTATTCACCGCGACATTCTGATTCGATTACTAGTAACTCCAGCTTCATGTAGGCGGTTCAGCCTACAATCGAACTGAGACTGGTTTTTAAGTTTGGCTCCACCTCGCGGCATTGCATCTCTGTACCAGCCATTTGTAGCGCATTAGCCCTACGCCAAGAGGGCATGATGATTTGACGTCATCCCCACCTTCCTCCTGGTTAGCCCAGGCAGTCTCGCTAGAGTCCTCAACTTAATGGTAGTAACTAACGACATGGGTTGCGCTCGTTGCGGGACTTAACCCAACATCTCACGACACGGGCTGACGACAACCATGCCACCTGTCACCTTGTCCCCGAAGGATTTCGCGATTAAGAGTAATGCAAGGGATGTGTAGGTAGGACTTCGAATTAAACGTACTCCGCTACTTGTGCGGGTCCCCGTCAATTCCTTTGAGTTTTAATCTTGCGACCGTACTCCCCAGGCGGAATACTTAATGCGTTAGCGGCGGCACGGAGTGTTGAAACACACCTAGTATTCATCGTTGCAGCGTGGACTACCAGAAATTATCTAATCCTGTTTGCTCCCCACGCTTTCCGAGCCTCAGCGTCAGTTACAGTCCAGAGAGTCGCCTTCGCCACTGAATTCTTCCCTAATCTCTACGCATTTCACCGCTACACTAGAATTCCACTCTCCTCCTGCACTCTAGATAACCAGTTTGGAATGCAGCACCCAAGTTGAACTGGGTATTTCACATCTATGTCATATACGCTCCCTTTACGCCCAGTAGAATCCGGATAACGCTCGCCACCTACGTATTACCGCGGCTGCTGGCACGTAGTTAGCCGGCTTCTCATGGGTACCGTCATTATCTTCCCCAAAGACAGAGCTTTACGATCCGAAAACTTCATCACTCACGCGGCGTTGCTGCATCAGGGGTTTCCCCATTGTGCAATATTCCCCTGCTTGCTCAGTAGGAATTTTCCAACAGA
+
".*%.**'(2(*+654.34.+)((*46:;;:40&()'0,+,63;:6986<.-')--890%)&'$()*+14-),0.9;888919..+-.,0.,,08;98/9:,-/37576557<5000:7810051)*((*'()'4252156000185669:12-,(,+&/10,21023-1/%%(-*'+./2887597775525,'0--673758:9/1:789::8:67362:/.(((50023//0/0118340/2647875292,''1/2334-,+,2-7(*3452/,2377:,5<<.150391+..77946;8:03,76286568654446616<,,-9,86(*0*+-)-$+%%'05,&(.%&$)&%$-/0-05/0//.3;522588831120''1,/44674324.3*'%*+('+86.,.,&(),,1)+/.1,/.90-4/30108.--.2,../220/.(%)0..1+.565:71:.*-54/2062-12)*''&)+05.355736((+*-+-0779475;13/2++5536/.*2*,,,+*((&&''*&&.751+2+-20/('&()0876762)44')(''2141.2%0#%(3/21-4-4:43&&%**7:23911/8,1.3.93/49:,,39598;968;;77+9:;,142069-248:<4:11-.44*%''$/4263,'(),-///111,+++.+(2,//0(%(*,14)+/)'%(*,400.479<:695317%/.24368:79775:)%()',,)-9.4/.58781:0+,,3:8,)-,+)/,(*()374.1//122:633511269/()**+),.949:7<810-%)'((%+&'/,2,''2887867898987:8657:/..-,,55/(&)/,6:..-.,3323-7794420(-,75///8.518:-5.845:054.2:-3/*-++-'232841+.6,,/100-&$(%'&'($&%)*.51:,.96232581-000%-)+0+2/5::;:777989:65:3465974;453-,+044348320(.+0/05;201/+++-4.)+)0*+))(/1335+6.,-5:83;<//;6122--'%)-0.'(*&)*(&*/)%)-+:9:;8897/.)(,+.06;35386541'-558/;,,3:/)*6*-/23:5468/,),+--0+&++/$')-.*'&'&&$()4:5645
@4a7aecdf-a35d-4896-b443-f1773fb749ab ch=88 read=125291 start_time=2019-12-13T04:54:28Z barcode=BC01 runid=2c9cf7bc05858273f10e7d7ec552fc0bd742dc3e
CCAGTTACCTTGTTACGGCTCACTGATCATCAATCCCGCAGCCAGACGAAACACTTCCTTGCGGTTAGGCCACCCGGCTTCGGGTGTTATCAACTCTCATTAATGATTGTGACGGGCGGTGTGTACAAGGCCGAGAACGTATTCACCGCGACATGCTGATTCGCGATTACTGGCGATTCCAGCTTCATGTGATCAAGTTGCAGACTACAATCGAACTGAGAATGGTTTATGGGTTTTGCTTCACCTCGCGGCTTCGCTTCCCTCTACCATCCATTTGTAGCACGTGTGTAGCCCAGGTCATAAGGGGCATGATGATTTGACGTCATCGCCTTCCTCCAGCTTGTCACTGGCAGTCTCGCTTCTCTAGCAATGATGGTAACTAGCGATAAAGGGTTGCGCTCGTTGCGGGACAACCAACATCTCACAACACGAGCTGACGGCAATACATCTTTAGCACCTATCTCTACACGGTTCCCGAGGCACATTTCTCATCTCACAGAAAGCTTCCTAAATGGATGTCAAGACCAGGTAGGTTCTTCGCGTTGCATCGAATTAAACCCACATGCTCCACCGCTTGTGCGGGCCAAATCAATTCATTTGAGTTTAGCCTTGCGTATGCATGCTCCCCAGGCGGTCGACTTAACGCGCGTTAGCTCCGGAAGCCACGCCTCAAGGCACAACCTCCAAGTCGACATCGTTTGCGGCGTGGACTACCAGGGTATCTAATCCTGTTGCTCCCACGCTTTCGCACCTGAGCGTCAGTCTTCGTCCAGGGGGCCGCCTTCGCCACCGGTATTCCTCCAGTTCCTACGCATTTTCACCGCTACCTGATTCTACCCCCCACCTCTACGGGGTCAAGCTTGCCAGTATCAGATGCAGTTTCAGGTTGAGCCGGGGATTTCACATCTGGCTTAACAAACCGCCTGCGTGCGCTTGCCTTAGTAATTCCGATTAACGCTTGCACCCCTCCGTATTACCGCGGCTGCTGGCAGAGTTAACCGGTCTTCTTCTGCGGGTAACGTCAATGAAGCCAAAGGTATTAACTTCTCCCTTCCTCCCGCTGAAAGTACTTTAGCCGAGGCCTTCTTCCATACACGCGGCATGGCTGCATCGAACTACGCCCATTGTGTGCAATATTCCCTGCTGCCTCCCGTAGGAG
+
.0&+/0+0418.15',,&('-&+(%-/6599++(-.'$&&(((*-+-)++'&#'*3,,,-*,,569',765,05+1302772:31117112/'++,32(/)'%&(%,&'(+*43.+-*&(.32/(-*,,03/,')-10.568;745/+,,*00..//048;6$*(*,7,-$(&+)(406-,&+1.2)*'#$$)*98.5.+*(*,()+,;3,4)*388330175685;;2747./7;-*-071+-/.1'(***-1.'+0009.+.-+4968:8/46.$&&)--/++)('(&**1+**/*2**((/9;2128112218<+++--56752'+,,546/40++,-3/0,*)+,730373/1.+*/+-+%&%*'/)))3/9//.,,/&1+).-(&*-*15354997569032;5501+1,+*12253100211/84564443451312**'()('(%&$()/-&$*2,('&(/01::477/)&-)0-0/.8/-+.04/.($(&%+.*&,.1/)$(*(*.5,/*-607469:.1,,**2%.((*-,1-30,-344&'+4-49/68)))+2/333:.26%%&($/+-14/.**.,)+*/.71.2;:/0-7:7-,////..+'$&%*()$**/9:-/3474:81,)*+*02.---+,.-(.172)2-,2),1/035:57.3--++-.&)-*.*5+36//.-+12.65/(0.60016:5521665.'%-(*+*064+*,(15*.0.9-')(*,6430/.2311*2333422143;68920,.594/05463833/23.1717657;161-)'(+7-.+-1352167.-,05,0003/..+.5/2.629681'+0-/1***((#*--0',),&00&-//24.2740200.9*0&')1.(&436&++,'96,.*++./1.&../1845543938<87736'4.*+(&&$&%'(,-38;40./3.*6)()2+,-(*20+*63&.+,638;98282.-(&'%'%*&(1')%+)&)/)+988:6545*640244/4/31.+(*%*)+,&+'*((/,2)*1%*-7/3:85407*&&(%'+'&(&(+,)$&)'&'+)33371232/&+,-(.-,1+*%(*))++,./0)$'(+*00/;6-/:1322-2.5+.*2+3*&$)**656/95,,53++*
@cfe3136a-4838-4e1b-92d6-c63ee61b02ff ch=93 read=91578 start_time=2019-12-13T04:54:27Z barcode=BC01 runid=2c9cf7bc05858273f10e7d7ec552fc0bd742dc3e
CCGGTTACCTTGTTACGACTTCACCCCAGTCATGAATCACAAAGTGGTAGCGCCCTCCCGAAAAGGTTAAGCTACCTACGCTGGCACGCAACCCCTCCCATGGTGTGACGGGCCGGTGTGTACAGGCCAGGAACGTATTCACCGCAGCATTCTGATCCACGATTACTAGCGATTCCGACTTCATGGAGTCGAGTTGCGGGCACAATCGGACTACGACGCACTTTATGAGGTCGCTTACTCTCACTTGAGTCGCTTCTCTTTGTATGCGCCATTGTAGCACGTGTGTAGCCCCTGGTCGTAGGGCCATGATGACTTGACGTCATCCCCACCTTCCTCAGTTTATCACTGGCAGTCTCCGCTGAGTTCCCGGCGGACCGCTGGCAGGATAAGGTTGCGCTCGTTGCGGGACTTAACCCAACATTTCACAACACAGGCTGACGACAGCCATGCAGCACCTGTCTCCTGGCCAGTTCCCGAAAGGCGCAATCCATCTGGAAAGTTCTGTGGATGTCAGGAATAGGTAGGTTCTTCGCGTTGCATCGAATTAAACCACATGCTCCACCGCTTGTACGGGCCCCGTCAATTCATTTGAGTTTTAACCTTGCGGCCCGTACTCCCCAGGCGGTCGGCGCAACGCGTTAGCTCCGGAAGCCACGCCTCAAAGGGGCACAACCTCCAAGTCGACATCGTTTACGGCGTGGACTACCAGGGGTATCTAATCTGTTTGCTCCCACGCTTTCGCACCTGAGCGTCAATTTCGTCAGGGCCGCCTTCATGCCGGTATTCCTCCAGATCTACGCATTTCACCGCTACACCTGGAATTCTACCCCCCTCTACGGAGACTCAAGCTTGCCGGTATCAGATGCAGTTCCCAGGTTGAGCCGGGGATTTCATCTGATGACCAACAAATCGCACCGTGCGCCCGCACGCCCAGTAATTCGTTAACGCTTGCACCCTCCGTATTACCGCGGCTGCTGGCACGAGTTAGCCGGTGCTTCTTCTGCGGGTAACGTCAATGAGCAAAGGTAACTTTACTCCCTTCCTCCCGCTGAAAGTACTTTACAACCCGAAGGCCTTCTTCATACGCGGCATGGCTGCATCAACTGCGCCCATTGTGCAATATTCCCCGCTGCCTCCCGGGAG
+
1&.)21.3372118%((((/31+787--/3844/.4-,,-093032,-**,+,240130,,54*,0/70-'++...$#'')0).+%+(+.03:1(*-87-0:::8445920++&*..//,(%'%*639&-,,22-/*+00/07+2+122365002143+++,48110003723:152,2020/,-,&(()6644713-1.+$(),-4092/,--/43(+%&(04'())+2.0'(+(&*+,./')+,+),-0-04330,)+/*-/23545;-4-*%')**///12./1,44/)-3<;925-0353985./.,+*,*'+22644109:0*.41813.0(*-</--3*0.12/,0-,(,'''2-/38/:0,--*(0+.+*,+-'&$*(77413.2,()'(,0.8<270:7.(&'/(-(%-,/.2:1-.),()*0,+700/576921-:1897807333:367600$$&'%%'*729:4/.2(/-7285:/35+,,),--,***288856:52-+(&'')*')'0+0-33866:678180--/00*+-5.:96260/(+)()/(&*-)-1-+,&,*.37:7-+05465;648;811-59:,/5....,,0/14**4/0/2570,/163:+*+%'$*-++)*'*5//1),)()(.()00212513+9+031)),.2932+0.*,34486968:61::-023+,,.9884479(/2-(,+.0559444/6;.+//8/,&+*,4;6444+47123*010.(+-5(0,+1(-58381/5071%'$+*(.124<7338(+,405.10121.;5009:1110./16/3**(/-864705510+0/+/))%--.28640.5/.6:+73136+,/9990619.63+04160(,3+%*0/')2/..*-4+'&%&&$++61')$%')),40225.,*(#%',*-/-,,,00/42+('($($),+**+09638:25.8--68140:23399++%')**-0,,*3+504-//918;9:85*)+/0720473632/4626()$*&%'+-0-01070.676087/-88738-..),2/..56778/,-3,0,2083163%%&'',...),*7--.88741/-/-12/:/(,*&'$%*4.11:/94(#&(''*(+3.',*''
@801697f7-dda9-4794-8a1a-653fe419caf5 ch=281 read=59687 start_time=2019-12-13T04:54:37Z barcode=BC01 runid=2c9cf7bc05858273f10e7d7ec552fc0bd742dc3e
CTCCTACGGGGGGAGGCAGCAGTGGGGAATATTGCACAATGGGCGCAAGCCTGATGCAGCCATGCCCGTGTATGAAAGAAGGCCTTCGGGTTGTAAGTACTTTCAGCGGGGAGGAAGGGGTAAAGTTAATACGGCTGCTCATTGGCGTTACCCGCGAAGAAGCACCGGCTAACTCCGTGCCAGCAGCCGCGGTAATACGGGTACAAGCGTTAATCGGAATTACTGGGCGTAAAGCGCAGGCAGTTTGTTAAGTCAGATGTGAAATCCCGGAATCAACCTGGGAACTGCATCTGATACTGGCAACTTGAGTCTCGTAGGGGTAGAATTCCAGGTGTAGCGGTGAAATGCGTAGAGATCTGGAGGAATACCGGTGGCAGGCGGCCCCCCCTGGACGAACTGACGCTCAGGTGCGAAAGCGTGGGGAGCAAACAGGTTAGATACCCTGGTAGTCCGTAAACGATGTCGACAGGTTGTGCCCTTGAGGCGTGTGGCTTCCGGAGCTAACGCGTTAAGTCGACCGCCTGGGGAGTACGGCCGCAAGGTTAAAACTCAAATGGATTGACGGGGGGCCCGCACAAGCGGTGGAGCATGTGGTTTAATTCGATGCAACGCGAAAGAACCTTACCTGGTCTTGACATCACGAGTTTTCAGAGATGAGAATATTGCCTTCGGGAACCGTGAGACAGGTGCTGCATGGCTGTCGATCAGCTCGTGTTGTGAAATGTTGGGTTAAGTCCGCAACGGCACAACCCTTATCGCTGTTGCCAACGGTCCGGCCGGGGAACTCAAAGGGGGGCTGCCAGTGATAAACTGGAGGAAGGTGGGGATGACGTCAAGTCATCATAGCCCTTACGACCAGGGCTACACGTGCTACAATGGCGCATACAAAGCGACCTCACGCGAGAACAGAAGCGGACCTCGCCAAAGTGCGTCGTAGTCCGGATTGGAGTCTGGCACCAAACCATGAAGTCCCGGAATCATGGTAATCGTGGATCAACACGGTGAATACGTTCCCGGGCCTTGTACACCGCCCGAAATCACACCATGGGGTGGGTTGCAAAAGTAGTGGCGCCAACCTTCAGGCGCTTACCACTTTGTGATTCATGACTGGGGTGAAGTCATGTACAAGGTAACCGG
+
+.050-4+.932+(-,-+,+(,2+47+,,,-4/../209669431366,1830,-),.(/)*/'-(('*),-0/06((+(*))24;7-554;-+4+'&((..-6)+),44)'/+++,2,&)*<9+./1*(&''&'+-/68/1//'030;1.3&$%((-%()$()/1+70,0.--150016;57611271.**)4,--,+0)&&(05351425247*-.*/+-.338---47:4+-+.,052'01;3*4+8+11:35697-%'/,*-*-)*$$&',-5.()'&%)+844444410/./0/+%('%&)++.///0464/(/..3*2)30./+.0/.--3358523;-,,5/0+),).888;21**)'(3498;2510),1-.-001560*(.241)&,*+,,76778,68..-),,)()-40+4,+,/3;5+')(,-*&,,/09(*167,+*(()21:1****)/*)')'135:530/5+-31.16/+-')(0.103+2+('+3.2--..6/80127-14;6872.-,('&)'*''*-131*3+4-*-37/01.6451(13634-02998+.6,(*-/-+262834.*++$,&'*45<23049300003:783+*.-)+.805.4.0956456-***+67*#%''()/;733.../02/,)30+4,,7;9/:)29::;:35530..-.433232222/8122:4000*)+,,632519.,***0)+1:)1+0.1.4186,.5)((&&(+0,38//60+*(((20;0031&00841/0228.43&0*,59-;4(/-),'/.+05,--//13<326:-+3,,3)3+05;51.024.-/,.1245760+(+031,6))*+3:26435,,*%'(+/-%)**554:533*/(,.-)('44698.%)((+)'(%))(,-&+5<757-,$%%'(%+(*+12;06340,)*.'.+/++,,('*(+*/)12-%))*,07/./+'+.-.,..1)+&*10139:553-+('$(&*/-,.--/,2301/-134,-++)+-+.7363*%(,''.$+)-.26)/+(*(2368677:/'&)'&(%*'$&%/*.(+-+&.+'(+,+(/4,.482.23.22)(-/122457201/,*++(+%$#$),),)081818
@b37907ac-67a7-4412-80f6-eb5684577f76 ch=173 read=111115 start_time=2019-12-13T04:54:45Z barcode=BC01 runid=2c9cf7bc05858273f10e7d7ec552fc0bd742dc3e
CCGGTTACCTTGTTACGACTTCACCCCAATCATCAATCCCACCCTTGGAGCAGCTCCTTCCTTGCGGTTAGGCCACCGGCTTCGGGTGTTATCAACTCGTGGTGTGACGGGCGGTGTGTAGGCCGGAAACGTATTCACCGCGACATGCTGATTCACGCGATTACTAGCGATTCCAGCTTCATGTAGTCGAGTTGCAGACTTCCTGAAATCCAGACCTGAAAATGGTTTTATGGGTTTTGCTTCACCTCGCGGCTTCGCTTCCCTCCTGCACCATCCATTTGGCAGCGTGTGTGGCCCAGTCATAAAGGGGCATGATGATTTGACGTCATCCCCGCCTTCCTCCAGCTTGTCACTGGCAGTCTCGCTAGAGTCCCCAACAATGATGATGGTAGCTAACGATAAGGGTTGCGCTCGTTGCGGAACTTGGCTTAACATCTCACGACACGGTGACGACCATACCACCTGTATCTCATATAGCTATCTCTCCATCTCTGGAGCCTTTTATGGAAGTATGTCAAGACCTGGTAAGGTTCTTCGCGTTGCTTCGAATTAAACCACATGCTCCACCACATTGCGGGCCCCGTCAATTCCTTTGAGGTTTCATTCTTGCAGACATTATACTCAGGCAGGTACTTATTGCGTTAACTGCAGCACTGAACTTTGACATCCAACGCCAATTGCTCATCGTTTACGGCGTGGATACTGGGTATCTAGTCCTATTTGCTCCCCACGCTTTCGGGACTGAGCGTCAGTTGCAGGCCAGATCGTCGCCTTCGCCACTGAATTGTTCCTCCATATATCTACGCGCATTTCACCGCTACACGTAGATTCCACGATCCTCTCCTGCACTCTAGCTGCCTGGTTTCTATGGCTTACTGAAGTTAAGCTTCAGGCTTTCACCACAGACCCTTGCTGCCGCCTGCTCCCTCTTTACGCCCAATAATTCCGGATAACGCTTGCCACCTACGTATTACCGCGGCTGCTGGCGCGTAGTTAGCCGTGGCTTTCTAATAAAGTACCGTCACTCGGCTACCGCCATTTCCTGCTTAGCCGCCGTTCTTCCTTTAACCAGAAGTTTACAATCCGAAAACCTTCTTCCTTCACGCGGCGTTGCTCGGTCAGGGGTTTCCCCATTGCCGAAAATTCCCTACTGCTGCCTCCCGTAGAAC
+
663208,/080/28/1./0094*0//)4/6434339/57,*1-&)+/+*$)-*.015386.+,./'/5//4;:<//9*5..06(78624411.7)+)+*745210244-,6.183762)&&*)31.+..,8887<4048045767849::5452%.-1/.22..)*,/1)2,'&($+.5410+1,.25'',0/)0,1'+)+))(*/0**1.''(/2+**+.0-.,/8;4+0/:20::/+,-.,%,..2(,+0/284&(1157*))%&&*(,3145),(/('%%&(($&$(&('/04-(,,-*+,1)),4/,.5/01119<9434679;0;45+-067:33//++(*-,-.404.3,+,406+-032/+')*)'&$/()/,-+.+)**./-/%0033/0//+)+.(()((*+,/.60.01.**&(''$%$%-*865464130),-/+()+/2+'.3.+',-)03/1232302+,..,,++,,.)++..--255683//26,7:-++*('(&+*,-773453471.''+*,*--84:2223.9+-,:2&%-1-8;2:;222356757121*+).++**1+076,(,.14478909;1//12;8436;/60,0%&36&2(+.2003,-68.-2,+(('**4/0-+.150310/./-22259049;-124./,1,-*/)'&-&$)//6:80970)0(22255+('()-'-&&),-225565/-55,&').68-/1/-2:0-'3.)-.../143:*,+:--,-0,4.22::89:5997<756:6670&%('(938746;9:9:99982302(,/290.,2,+,**/*0130//4,10),.0021/0338247,./.-++-.05746:1:7,+-/2;65;1471'.'-,9./0397*3:91;:..38/001878++5*+/,.416<0...1-+)/-75--++'%.++'/)4-043888<:2.20-8:00:.123712403700,7000526('%((0/08/..381616*29/)++0.39()%)(7552,,12171-,-0&+.24;/4,+''+)(*7013:5;;56*.%#)&)+*()&))*/97*-0116.)-22*/00328<;78;4'*(()(+).,'(,*/,+,.,97,1;+5990-/1/2,*.3321,86,'&'''(*&)0/45*(%$'%+)
@bf020501-3684-47d7-a047-35941635d1e9 ch=324 read=63164 start_time=2019-12-13T04:54:46Z barcode=BC01 runid=2c9cf7bc05858273f10e7d7ec552fc0bd742dc3e
CCGGTTACCTTGTTACGACTTCACTGATCATGAATCTAGAAATTGGTAGCGCCCTCCCGAAGGTTAAGCTACCTACTTCTTTTGCGGCCCTCCCATGGTGTGACGGGCGGTGTGTACAAGGCCCGGGAACGTATTCACCGTGGCATTCTGATCACGATTACTAGCGGTGCGACTTCATGGAGTCGAGTTGCGAACTCAATCCGGACTACGACGCACTTTATGGGGTCCGCTTGCTCTCGCGAGTCGCTTCTCTTTGTATGCGCCATTGTAGCACGTGTGTAAGCCCTGGTCGTAAAGGGCCATGATATTGACGTCATCCCCACCTTCCTCCAGTTTATGCTGGCGGTCTCCTTTGAGTTCCGGCGGATACTGGCAGCAAGGGGATAAGGGTTGCGCTCGTTGCGGGACTTAACCCAACATTTCTGGCAGGCTGACGACAGCCATGCAGCACCTGTCTCACAGTTCCCGAAGGCGCAATCCATCTCTGGAAGGTTCTGTGGATGTCAAGACCAGGTAAGGTTCTTCGCGTTGCATCGAATTAAACCACATGCTCCACCGCGGGCCCCGTCAATTCATTTGAGTTTTAACCTTGCGGCCGTACTCCCCAGGCGGTCGACTTAACGTTAGCTCCGGAAGCCACGCCTCAGGGCACAACCTCAAGTCGACATCGTTTACGGCGTGGACTGCAAGGGTATCTAATCCTGTTTGCTCCCCACGCTTTCGCACCTGAGCGTCAGTCTTCGTCAGGGGCCGCCTTCGCCACCGGTATTCCTCAGATCTCTACGCATTTCACCGCTACACCTGGAATTCTACCCCCCTCTGAGACTCAAGCTTGCCAGTATCAGATGCAGTTCCCAGGTTGAGCCCGGGGAGTTTCACATCTGACTTAACAAACCGCCTGCGTGCGCTTTACGCCCAGTAATTCCGATTAACGCTTGCACCCTCCGTATTACCGCGGCTGCTGGCACGGGTTAGCCGGTGCTTCTTCTGCGGGTAACGTCAATGAGCAAAGGTGTGCTTTACTCCCTTCCTCCCGCTGAAAGTGCTACGAGCCTTCTTCATACACGCGGCATGGCTGCATCCAGGCTTACTTACATTTGTCGCAATATTCCCCACTGCTGCCTCCGTAGGAG
+
/2,(..',7290/9&-,+/09411&&'/7'(',*)(%('23)3*))+(*++.5**,1,)+1*1*4%()+,3495,33942:3(''&,-70,.75./8:::999:6::7694,*()+3419:+5/-6/*///96491/0928/8/./5710021'*,-/8./-%&+''(%)+127561321*,+0/61:1/1,,98897;87+41478557661.+,17,))-'52//6.,.1,-//(00-,),(,05593526;;.65658678068,--.,)(,,.(&$('&,34./9;;3560+09979850/.&&()-37889848:,.4:8<7:-4**)-3*(('&&)5/)321/64)350)5221+'*/+5./*/42962&2+*(142.201*6.4:465:9974;10/6-,+-1+(,-*-1/615.)(*'&%%.2//-..38-57;687813334:76655445079<37,().+002;3;56759965435)+&-09765238897::62-/5<7597940326,1<956&3:*,789((/-/.;699/01..//67356))',22995-12'4-:365;-,*+4;<+4933/5.-/282*/,-+8970./79191..//.70810+-/.340/11,5*-1)-.2535*(31.,--&'()0(3,3-.%%-3422;:..3++&'(//4637/-*.(((*+779776819;)+7388:.-210/83/,.(06101*/24466779<;79:+/470-0(+2-878::.07/7223:8818)*,54476577741;;0.60*+/*.+/113/203335363981-,,&)+666893.*,/644;+3234623799:7:9<06,.0829231360-'**%'-;2*)))-;65535564./791;385679:97:10/5/+0,,((&-.007:.0.,7-401(+.////34735:4674:24712/8031543,*(*+*+)-(++1%*0&&)*+-019997871170002/:00.6546++.*+.)')**)//.90,590-2:0,962296.20,+)(%&)+76;32/-'+*+(0/1295355;7756662(&2867/&(&%%')+-)'1-,*0,,-847222).-./0..1.14*-14-*+
@59665072-c8be-414e-b756-405f2a07b302 ch=32 read=58703 start_time=2019-12-13T04:55:01Z barcode=BC01 runid=2c9cf7bc05858273f10e7d7ec552fc0bd742dc3e
CTCCTACGGGAGGCAGCAGTAGGAATTTTTCGGCAATGAAACCCTGGCCGAGCAACGCCGCGTGAAGGAAGGTTTCGGATTGTAAACTTCTGTTATAAAGAACGGCTACACAGGAAATGGTAGCCAGTGACGAAAATACTTTATTAAGCCACGGCTAACTACGTGCCAGCAGCCGCGGTAATACGTAGGTGGCGGTATCAGGTGTGGGCGTAAAGAGGGCAGGCGGCAGCAAGGGTCTGTGGTGAAAGCCTGAAGCCTTCAGTGACCATAGAAACCAGGCAGCTAGAGTGCAGGAGGGATCGTGGAATTCCATGTGTAGCGGTGAAATGCGTAGATATGGAGGAACACACCAGTGGCGAAGGCGACGATCTGGCCTGCAACTGACGCTCAGTCCAGCGTGGGGAGCAAATAGGATTAGATACCCTAGTAGTCCACGCCGTAAACGATGAGTACTAAGTGTTGGATGTCAAAGTTCAGTGCTGCGAAGTTAACGCAATAAGTACTCCGCCTGAGTAGTACGTTCGCAAGAATGAAACTCAAAGGAATTGACGGGGGGCCCGCACAAGCGGTGGAGCATGTGGTTTAATTCGAAGCAACGCGAAGAACCTTACCAGGTCTTGACATACTCATACAAAGGCTCCAGGATGGAGATAGCTATATGAGATACAGGTGGTGCATGTGGTTGTCGTCAGCTCGTGTCGTGAGATGTTGGGTTAAGTCCGCAACGAGCGCAACCCTTATCGTTAGTTACCATCATTAAGTTGGGGACTCCTAGCAGGGAGACTGCCAGTGACAAGCTGGAGGAAGGCGGGGATGACGTCAAATCATCATATATGACCTGGGCTACACTCGTGCTACAATGGATGGTGCAGAGGGAAGCCCGAAGCCGCGAGGTGAAGCAAAACCCATAAAACCATTCTCGAAGTTCGGATTAGCCAGTCTGCAGCAAACTACGTAGAGTTGGAATCCTTTAGTAATCGCGAATCAGCATGTCGCGGTGAGATACGTTCTCGGGCCTTGTACCTATCGCACCACGAGTTGATGGCAAGCCGGTGGCCTAACCGCAAGGAAGGAGCTGTCTAAGGTGGGATTGATGATTGGGGTGAGAATCGTAACAAGGCTAACCGG
+
&,,++-1/8-*,-/,/0...2',(308:90(-**253.%,.)0.,.12914+./-.+/30103336-.(+)/*;/1)7*/+()-2711;16/-...95+,%%+%+*('((.-65.63.19-(+/,)+*,+,&&&'('%)*(+)0-3+*+/1.2/..3838670715,+***1525111,1,,'1+-(,((')&(+(,,6)*6633/3*(%'%&'%),213-41-/4/*0,/+/70//3512846057--78-5*'(%%(%&$+(&()'***,62/86896//.,,,(,,/1,.00.2+22.,-1*1.5.5;34.0,,+--0;101:8323427/..+)(*(,,':2--*-3'/-.65,,)*.22921111475652/+/+*+006996844-9'''+)+,-.(&+,:;:7+68/22.,..01:*-,01%,-./)+*/27898/0.&''%(**+++/,046<:;9;997692,-30-/-(*'++*,++/13233.4+*--',(*+45+/60/)+-0035959:5/,.))-514.44003--,)*'(*.../11696/,0.(+*+.545+1)+.,+,123//..5:.:8;/%.**-6/644457-++..1+',-*+-,.0;1119724,,(+,)25.*2211++/.*)+++,,;/..--2/1113/...*502374/2(%$'(,,6,//669777777873202/10351:0589.9,9.187,.2-6,+4645212881:3326/;./.:13312.'(*2-325,7850415')(00',*(%)'347790/../3.-+,-42/1,,//8519:.0588860/,33.00:'&&%'21/%260271-/68587767620)14:78;5875722*.'+,**/+*.)%'.),550*))(+)0+++2441275*+'.56.956911-*+))-1+*/(+.&$$%'023*%''$*,*%'(,-'/%+#)(,+,5701(',''(-+.+,)+..623.121987647'00--*623858:458+0).+/,('%&&$$)+(.,/7,*)(+(*)&$$$($)')4/856/7,,0124+2++,.06+)%--,,/1.+(+%(',+%-*)*1/)13.79/00/(--+,((,7247(1*(.12:28
@fc333ec7-07c1-41cc-9ab9-40b2a46f70aa ch=132 read=58885 start_time=2019-12-13T04:55:15Z barcode=BC01 runid=2c9cf7bc05858273f10e7d7ec552fc0bd742dc3e
CTCCTACGAAGGAGGCAGCAGTGAGGGAATATTGTGCGCAATGGGCGCAAGCCTGATGCAATACATGCCGCGTGTATGAAGAAGGCCTTCGGGTTATGGAGTACTTTCAGCGGGGAGGAAGGGAGTAAAGTTAACACCTTTGCTCATTGACGTTACCGCGGAAGAAGCACCGGCTAACTCCGTGCGCTTAGCAGCCGCGGTAATGCGGAGGTGCAAGCGTTAATCGGAATTACTGGGCGTAAAGCGCACGCAGGCAGTTTTGTTAAAGTCAGATCCCCGATCAACCTGGGGCATGATACTGGCAAACGAGTCTCGTAGAGGTAGAATTCAGGTGTAGCGGTGAAATGCGTAGATCTGGAGGAGTACCGGTGGCGAGGCGGCCCCTGGACGAAGACGACGCTGGGTGCGAAAGCGTGGGAGCAAACAGGATTAGATACCTGACCGCACCGTAAACGATGTCGACTTGGAGGGTTTGTACTTGAGGCGTGGCTTCCGGAGCTAACGCGCGTTAAGTCGACCGCCTGGGGAATACGGCCGCAAGGTTAAAACTCAAATGAATTGTGAGGGGGCCCGCACAAGCGGTGGAGCATGTGGTTTGGTCGATGCAACGCGAAGTGCTACAGTCTTGACATTAAGAACTTTCCAGAATGGATTATTGCCTTCGGGAACTGTGAGACAGGTGCTGCATGGCTGTCGTCAGCTCGTGTTGTGAAATGTTGGGTTAAGTCCCGCAACGAAGCGCAAACATATCGCTGTTGCCAGCGGTACGACCGGGAACTCAAAGGAGACTGCCAGTGATAAACTGGAGGAAGGTGGGGATGACGTCAAGTCATCATGGCCCCTTACGACCAGGGCTACACACGTGCTACAATGGCGCATACAAAGAGAAGCGACCTCGCGAGAGCAAGCGGACCTCATAAAGTGCGTCGTAGTCGGATTGGAGTCTGCTCGACTCCATGAAGTCGGAATCGCTAGTAATCGTGGATCAGAATGCCACGGTGAATACGTTCTGACCTTGTACACACCGCCCGTCACACACCATGGGAGTGGGTTGCAAAGTAAGGCAAGCAACCTTCGGGAGGCTACCACTTTGTGATTCATGACTGGGGCGAAGTGTATAAGGTAACCGG
+
+.///35/%'+..04/*.,*.1/+20(/,+(-,&2))#'(*(*2431426%)/*0-,%&&$%%()+.6646676789407)*0,3/4617+;342(-'''%&'+32/+**+-26-)),*-(.0'),.80++338212-,,,)-.1/5.,---.511/*),-)/#-)#'(,3091-3---/+**'($%&$'(,+,/-')()*03,%(*.',)()0/,./1194:37+4+.13167:;697/882*,,+$,(-..1.).-69+)476<5..3'&)(453&&$',())((%276-+,**,/32,1'*()&+'((*1478-0&0,//0*1+1.()3//2232272-,..*--'%'')/1781//''%&,-5692:32)%),(-..74.,267.--*),*.+114322)+/1.03/+-199;0)+/7;,6-79//5./28/63(+$%&'*%04,.7:1511/(,.11++)/*+)-*,0((&$&##&%0511226..-/*0+)))$/*720/+*--8,235338;3545/10'++,*/205/.112,3.86<;74684<72/&%(*((+%,407+.1.(('+34354;56.*++23**((,4,()+/0,-/1010./('%'&%%%$%$+5426513-+++()34,-9-1,,*%('/4.7*&%.*-4.53/;55,+5)-00246/55689;9955+8888:8551+++,003539.(&+1,+-:</0.+026.301((,499,-''((+*)(-(#$*-()0+21./,*%()*)',-)/+,0,+3,/24:*-*,./154994651223;65559111.-.++,562-.-,-,121,,/1296'*(,041*.,%$(*14+'+)())*'(&+++3783314./8)''%%'+*1*)*(*.(*477878332)(&%'/7+64,((&'*347<5,.::9:7022,/0'0'0*.,(,+,',/3.,+-24555/9/-+/*5,946/0222407111966211*(*83(33-+--..5-*'*(*21'*(.))../052314;9/<7,-840,.,06796:0,+++1,+:'',*)'(,&--&(+&),.,*-85(2*&'%$&-08+.-:0./60190+2.00333*'%'**))'))+)((&*,24779
@2a1dbd56-9c29-488f-8e12-f0b441338ea5 ch=365 read=93336 start_time=2019-12-13T04:55:24Z barcode=BC01 runid=2c9cf7bc05858273f10e7d7ec552fc0bd742dc3e
CTCCTACGGGAGGCAGCAGTGGGGAATATTGCACAATGGGCGCAAGCCTGATGCAACCATGCCGCGTGTATGAAGAAGGCCTTCGGGTTTATAAAAGTACGCGGGGAGGAAGGTAAAGTTAATACTGCGCTCATTGACGTTACCGCAGAAAAACTCCAGCTAACTCCGTGCAGCAGCCGCGGTATACGGAGGTGCAAGCGTTAATCGGAATTACTGGGCGTAAAAGCGCACGCAGGCAGTTTGTTAAGTCAGATGTGAAATCCCGGGCTCAACCTGGGAACTGCATCTGATACTGGCAAGCGAGTCTCGTAGAGGGTAGAATTCCAGGTGTAGCGGTGAAATGCGTAGAGATCTGGAGGATACCGGTGGCAGGCGGCCCCCTGGACGAGCTGACGCTCAGGTGCGAAAGCGTGGGGAGCAAGCAGAAGTTAGATACCCTGGTAGTCCACGCCGTAAACGATGTCGACTTGGAGGTTGTGCCCTTGAGGCGTGGCTTCCGGAGCTATTGCTGCGTTAAGATCGACCGCCTGGGGAGCGACGCAAGGTTAAAACTCAAATGAATTGACGGGGGCCGCACAAGCGGTAAAGACGTAAGTTTAATTCCCGATGCGAAGAACCTTGCAGTCTTGACATCCACCGGAAGTTTTCAGAGATGAGAATGTGCGGCTACAGGGAACCGTGAGACGGGTGCTGCATGGCTGTCAGCTCGTGTTGTGAAATGTTGGGTTAAGTCCCGCAACGAGCGCAACCCTTATCCTTGTTGCCAGCGGTCCGGCCGGGAACTCAAAGGAGACTGCCAGTGATAGCTGGAGGAAGGTGGGGATGACGTCAAGTCATCATAGCCCGCCCGACCAGGGCTACACGATACAATGGCGCATACAAGAGAAGCGACCTCGCGAGAGCAAGCGGACCTCATAAAAGTGCGTCGTAGTCCGGATTAGGTCTACAACTCGACTCCGGTGGAATCGCTAGTAATCGTGGATCAGAATGCCACGGTGAATACGTTCCCGGAGCCTTGTACACCGCCCGTCACACCATGGGAGGTGGGTTGCAAAAAGAAGTAGGTAGCAACTTCGGGAGGGCGCTTTACCACTTTGTGATTCATGACTGGGGAATTGAAGTCGTAACAAGGTAACCCGG
+
1740*.2+)/&((0453.0.034,.542941--,.215;2/'.16%..,++.-.0.+)12'495666598;::.+.-+1/74,4,5123((-)22*(($$%%(32+)/'-&-((0;2)*403-*'#%'%)(,0150.25/9.09)*0+/,'+'''-(%(++/-012//++-('5112126-20/*+/53-1,)(*)''*4,;,<-3+1-*,+))-/767776;.'&')2-0/13470&2-63-/:62./233496635:7/32/(2.,,8/(2:49;:081255444-,-013625//,&&'(+2404567,,/3//0*5+6+2,&-522+(*)25/+-5-*,1:91.%'+,//45/*'+**/2+1..95'(2.'128951*.760+,()+,,,+234,+42131060--379;8++*/*.)51')))/;3/02129/.5:97584+*-078778;4/..-,44564-20/+/-/3-//39((3,129/35493220+'*$&&%(&+('%(('*+0*'&*+,-.646-'''(%$%&&&*'**(/2/909884233:7260809/35/498/01*+-0,0,*.-,-/))-.,-3&./983859.*((*0/1..2+.303/0'*$*+*,,**-/35.'-&,)+0-,8;:-0,-..020+.-+*81.'&%#%%%*,,20994486768+'0559;:957885+**+(0///243953246::23253<:8;893614*)--16-,++.32239,++++1,,5+0<11;6678;97.7061/892733864+0.(),24442,*)(()((),./-1,0-,*,,393**,,*+/354136698+,()/0)%,*)'**6//550*()%''(-./093+6/-.224886)+(,*('+**-22133.-+%,(,')/95589887151+('''(.//377/:)+))7)%*&&')&45/447779:722-,(.,757753,10/4//0:89964*)(-*+,((+',/*/,)(+)*090+00%*,)))&&)++4:88;:5/0//.897957-+)'(*0.18475994,$)+'++3.+.%//.)(++.<3/++&-'*,1+.18*30;500358:845458994)(&$+()./,,,)+.2226-2-2,/.()-
@604d860d-c320-4140-9456-729494b6ea19 ch=89 read=63532 start_time=2019-12-13T04:55:38Z barcode=BC01 runid=2c9cf7bc05858273f10e7d7ec552fc0bd742dc3e
CTACGGGAGGCAGCAGTGGGAATATTGCACAATGGGCGCAAAGCCTGGTAAATACATACCGCGTATGAAGAAGGCAACGGGTTGTAAAGTACTTTCAGCGGGAAGGGTAAGTTAATGCGCTGCTCGTAGCGTGCACGAAGCACCGGCTAACTCCGTGCCAGCAGCCGCGATGGCACGGAGGGTACCAGCGTTAATCGGAATTACGGGCGTAAAGCGCACGCGGAGGCGGTTTGTTAAGTCAGATGTAAATCCCCGGGCTCCAACCTGGGAACTGCATCTGATACTGGCAACGAGTCTCGTAGAGGGTAGAATTCGGTGTAGCGGTGAAATGAGATCTGGAGGAATACCGGTGGCGAAGGCGGCCCCTGGACGAACTGACGCTCAGGTGCAGCGTGGGGGCTAAACAGAGGTTAGATACCCTGGTAGTCCACGCCGTAAACGATGTCGACGGAGGTTGTGCCCTTGAGGCGTGGCTTCCGGAGCCTAACGCGTTCAGTCGACCGCCTGGAATGCACGGCCCGCAAGGTTAAAAAACTCAAATGGTGTGAGGGCCCGCACAAGCGGTGGAGCATGTGGTTTAATTCGATGCAACGCGAGAACTACCTGGTCTTGACATCCCACGGAAGTTTTTCAGAGATGAGAATGTGCCTTCGAACCGTGAGACGGGTGCTGCATGGCTGTCGTCAGCTCGTGTTGTGAAATGTTGGGTTAAAGTCCCGCAACGAGCGCAACCCATATCCTTTGTTGCCAGCGGTCGGCCGGAACTCAAAGGGGAGACTGCCAGTGATAAACTGGAGGAAGTGGGGATGACGTCAAGTCATCGCGAAGAACACAATGGCGCATACCGAAGCGACCTCGCGAGAGCAAAGCGGACCTCATAAAGTGCGTCGTAGTCCCAGTTAGGAGTCTGCAACTCGACTCCCATGAAGTCGAATCGCTAGTAATCGTGGATCCAGAATGCCACGGTGAATACGTTCCAGACGCTTGTACACACCGCCCGTCACACCATGGGGAGTGGGTTGCAAAAAGAAGTAGGTAGCTTAACGCTTTGGGGAGGGCGCGTACCACTTTGTGATTCATGACTGGGGTGAAGTCGTAACAAAGGTAACCGG
+
'(*-*.4*.53234127,2-(+*+0.-,0/41/&))+*,/0)&/3./)(%)&&%&(+'1003''&%$-/')/+/+&&)'*419111;4(5*+,:90*-.38/'&,*+)-6,/05--%0'(.)*//-(%./*+#'$&%(+$(',*/+)*/3/014+/,0960-+(11)(*'*&,-&&01.01(+%'%)&.+/+3-24043+.&&',589868;50431+/./+1('.1)/9<6.6972.1224571)+++)1:;7,46882+3/12020/,5-.10000...4.21/0-1((&%),-/0*66,)05,)($+'0-/'/((*,024991++&&')+44:79/*--+7337-9,,563++,+322.4;4,+586-*(((+-015764(/.3++&()+9686/')'/43-*(%&//:/-00229--18756754-//39799;20--//7++&(*5,0*,+(*,27'&%&%.)+-%''(**()./)-3()6952/002**+-+/14569972,)'%$&&)**14**/-4+70835733*/+,166.&/00/)%/*'/0)%)&)%'(.,-4--&(),,'*,,44-..5:5223/00100)&%'$$&(*,6..48807+,+/.73)'.-,.,+.5:7,--*-./4543272,/*14452-'*)9.7/0188'1*/30/.-,)++**347673.00.2/11/80/0699//-;0;/6/89),.85*+4637.+(*,602/1*%''03,,87*.513:222296709.+-.+236877/,5/)%'&&((/,(*)%((04623490.,+*'+&-43.6664/..)&%)*885++/+'$$##$%.,,,6423+*&*%%))%'()+&'&'')*')&*+0)(*/941622012:.,/376876876/7.+%+*.&)*%())##)121/2),0076('++-.,+*&&)/,'')(/006..,16:838')+.3225:23)0...61*.-037(*+.-+('%&)*,+--1923:*.//,,)-0(**.4-&')-2-)*'+059/)%)+&,'+)&(%%&%4*2.**(,1340*-2.12608477.03862577:96686677-42,****'')'(.-*/7*-(++:390.
@6c0acbb1-7a2d-4061-8b52-627f4c1a0145 ch=261 read=50352 start_time=2019-12-13T04:55:35Z barcode=BC01 runid=2c9cf7bc05858273f10e7d7ec552fc0bd742dc3e
CCCGGTTACCTTGTTACGACTTCACCCAGTCATGAATCGCAAAGTGGTAAGCGCCCTCCCGAAGGTTAAGCTACCTACTTCTTTTGGCTGCTCGCGGGGTGTGACGGGCGTTGTACAAGGCCCGGGGCAATATCCACCGTGGTATTCTGATCCACGATTACTAGCGATTCCGACTTCATGGAGTCGAGTTACGGGCGCTCAATCCGGACTACGACGCACTTTGTGAGGTCCGCTTGCTCTCGCGGCGAGGTCGCTTCTCTTTGTATGCGCCATTGTAGCGTGTGGCCCTGGGTGTGGGGCCATGATGACTTGACGTCATCCCACCTTCCTCCAGTTTATGCTGGCGATCGCTGAGTTCCAGCCGGGCCGCTGGCAACCAAAGGATAAGGGTTGCGCTCGTTGCGGGACTTATTAACATTTCACAACACGAGCTGACGACAGCCGTACAGCACCTGTCTCACGGTTCCCGAAATACATTCTCTGAAAACTTCCGTGGATGTCAAGACCAGGTAAGGTTCTCCGCGTTGCATCGAATTAAACCACATGCTCCACCGCTTGTGCGGGCCCGTCAATTCGTTTGGTTTAACCTTGCGGCCGTACTCCCAGGCGGTCGACTTAACGCGTTAGCTCGGAAGCCACGCCTCAGGGCACAACCTCCAAGTCGACATCGTTTACGGCGTGGACTACCGGAATTATCTAATCCTGTTTGCTCCCCACGCTGCCTGAGCGTCAGTCTTCGTCAAGAGGCCGCCTTCGCCACCGGTATTCCTCGAATCTCTACGCATTCCTTCGCTACTGGAATTCTACCCCCTCTACGAGACTCAAACGCATTATCAAGATGCAGTTCCCAGGTTAGGCCGGGGATTTCACATCTGACAACAAACCGCCTGCGTGCGCCCAGTAATTTCCGATTAACGCTTGCACCCACTCCGTATTACCGCGGCTGCTGGCTGGAGTTAGCCAGTCTTCTTCTGCGGAGGTAACGTCAATGAGCAAGGTATTAACTTTGCTCCCTTCCTCCCCGCTGAAAGTGCTTTGGCGAAGGCCTTCTTCATACACTTGGCATGGCTGCATCGAACTGCGTGGTAATATTCCCCCTGCTGCCTCCCGTAG
+
)3-+/21-294<416.-(')-7/,1./+/28-312:9726654,.+*)%'$(/070/243+-6353569.00%+)*+67:82540&+&&'(&($$)/-&'(,))0'(21,,)$*+16:/-6-'(*(*,,&..,,.'*+018;76758655683-//)/+),/0/2522-2.+468;75774---,)'/27%-(/(+(0-3+5.8*7-763,/333).%(*,+)/%%-6,1%$&*-,,-.+..,')*,0/20,*-7.666/71+$&&&')+,*150,&)*'+,,*,(*&''.&&%&$&+',3+,,,-++)*+,.578999475,098:25//.)/0<,++*00*41.$&&$%2+)1508(((5,035353/..3,0-1&73-+5./8,.0*-+))#&++++,)*-1((&*(%%$'$))*73+,//3413444476556893/45-1-2),+(+1-.7665.13165)*))*),'',.0:55343/73.-6014016;<;9::656965.0+,-*./0::7:;46889355681//0.1<8;<6446444//-.0,,02*-/1*''*+'$+**)-+'&,0+*+*4:.:5/10-+(,.,+0+,+/7-*02:*832+,.2333366365.+---)/)5)/7'*&*((,.-43..-/2(,(,'1)/14557676619/$(,00*++-)55669'2()+))+86676211-37+%)*+-0(&,*+/(,%&$''0177224,0,&&'++&%&)+.3,0..),,21/4116334<;223''424321.1-213,*(%%%%&(&'$)-.,0//2,4;7...1313/+.-/0259,1+-&+*+,901*,335299:73**509/'',3/)6/1&66+(+*-06((%%&6+6;7/*%'&$$%%)&&&(%('&('()-++*)%0+24/&'.)*+,14-*014:5662.-..).6///333251-3/+,20)-.4%-+'%)).61/1520'*)-.0533/////6/112(0(*(-.-)/,+$00093/83/*36,**,.)*/*%&%(.2/,(&&))+258581/2.*,*,''&&.'(&(**,.99888-,*)0/2,/*-,*.)+,6/682)()+.+/5058(,:64
@b6a07678-93d0-4fce-baa9-5afeda66629c ch=39 read=75189 start_time=2019-12-13T04:55:49Z barcode=BC01 runid=2c9cf7bc05858273f10e7d7ec552fc0bd742dc3e
CCGGTTACCTTGTTACGACTTCGCAGTCATGAATCACAAGTGGTAAGCGCCCTCCCGAGGTTAAGCTACCTGCGCTTCTTTTGCAACCCACTCCCATGGTGTGACGGGCGGTGTGTACAAGGCCCGGGAACGTATTCACCGTGGCATTCTGATCCACGATTACTAGCGATTCCGACTTCATGGGTCAGTTGCGGGCTCAATCCGGACTACGACGCCTTTAGCGGTCGCTTGCTCTCGAGGTCGCTTCTCTTTGTATGCGCCATTTGTAGCGCGATAGTGGCCAGCCCTGGTCGTAGGGGCCATGACTTGACGTCATCCCCACCTTCCTCCAGTTTATCACTGGCAGTCTCCTTTGAGTTCCCGGCCGGACCGCTGGCAACAAAGGGTTGCGCTCATTGGGACTTAACAACATTTCACAACCTGACTGACGACAGCCATGCAGCACCTGTCTCACGGTTCCCGAAGGCATTCATCTCTGAAAACTTCCGTGGATGTAAAGACCAGGTAAGGTTCTTCGCGTTACATCGAATTAAACCATGCTCCACCGCTTGGTGCGGGCCCCGTCAATTCATTTGAGTTTTAACCTTTGGCCCGTACTCCCAGGCGGTCGACTTAACGCGTTAAGCTCGGAAACCACGCCTCAAAGGGCACAACCTCAAGTCGACATCGTTTACGGCGTGGACTACCAGGGTATCTAATCCTGTTTGCTCCCCACGCTTTCGCACCCACAGGCGTCAGTCTTCGTCAGGGCCGCCTTCGCTACCGGTATTCCTCCAGATCTCTACGCATTTCACCGCCTGGAATTCTACCCCTCTGCGAGACTCAAACTTGCCGGTATCAGATGCAGTTCCCAGGTTGAGCCGGGGATTTCCGCATCTGACTTAACAAACCGCCTGCGTGCGCTTTACGCCCAGTAATAATTCGATTAACGCTTGCACCTCCGTATTACCGCGGCTGCTGGCACGGAGTTAGCCGGTGCTTCCTCTGCGGGTAACGTCAATGAGCAAAATTGCTTCTCCTTCACTCCCACGCTGAAAGTGCGCACACAACCCAGGCCTTCTTCATACGCGGCATGGCTGCATCAGGCTTGCGCCCATTGTGCAATACTCCCCTGCTTGCGCCAGGGTATCAGCACAACGAAGGTTAACGCAAAGACATGACGAAAACAACCGGCACCAGCAATGCGTAACCG
+
57(.5.-7324/14&-.%.-3-%+&,//*+,*21/0,22+/3537/,..9;6/39,*)')113/+,,*..-))'(0*,230&$&'$)0+$'(6:,$4&23/,./4/64-+5-334546755860.,306//63..1..183642439;66877:3+,,+13.+/--.12524,+.56887602+)*&+2+%+*,$((++20626658765723/.&'.+%&$*'&+&(-**+00('%%(*//)*,-,.//850-1,027:;.:0((,,-,&('$)&(-$+(.)+.80,1:97.-/&*/,1:61/-+)+,.5228;/:21(&006::95/0./0;:2359:333,*+--264/46,,-51694-7042:69722.,1,++0)*&&'-,44635664470*1+.5/2),((-/193//00)+#')++032868//-8.11)/+-656:868332043:9<44+)'&'(+'-01/67874339;834659676;870-).**0.0/14455/75:799:79705(,,/1)*/202<69;3..//7712/*('%((+*-.655;92-036;8<6-0400/209;*,(1)*+%(&5/*','()36/(446257899/9.4.3326390(%''),/)-)&*'**/52538*,:4/-2171806(3-342/1/136283$'**+,89;89535:*+'$+,.202;95330092,..357--0,,.7./()&,*&%&''156782411171367,/46,657:8;856848:3942349202'))../10,%.-0)2763354+/*++'1&4*84-5940-/-%/,*2.105),&*+**27(2,/-4-03:37577/53)((-+/,),4+)23.)7783%%(,34744.5-7-.*.3-6&%$'#$'-+,,)21.+250;5)-0,('&*324+-07-%.%'))*+*0/-,.()).3(121.30/06754.,&(&+%)-6//-2(3001311')1031.64163754/800-%'().)%)%$%('((.5.95()):5+$'%&%$(+(*,)*%%$$(-.)3+(&),,31;48<:5**+(),/,,/065556554$*))++(*-/9:1.8-,%#),+%-+-3/('%'%$'($&$#'%%$&,1/0/-.-'+')(,+41.++).--(()3*&()+',++&%)(%',,,)2,'+*((-%/2++*%#$
@8731ed20-b3f5-46f8-877d-bf70874c5b53 ch=105 read=72450 start_time=2019-12-13T04:55:44Z barcode=BC01 runid=2c9cf7bc05858273f10e7d7ec552fc0bd742dc3e
TTGGTATACTTCGTTCAGTTACGTAATTGCTGAGTACTGAAAGAAAGTTATCCGAATTATCTTTGTGTGCTTACTTTCTGTTGGTGCTATATGCTCCACAAGAGGCAGCAGTAGGGAATTTTCGGCTTATTAAGAGCCTGGCCGAGCAACGCCGCGTGAAGGAAGAAGGTTTTCGGATTGTAAACTTCTGTTATAAAGGAAGAACAGCTACAGGAAATGGTAGCCAGTGACAGTGCTATTAAGCCACAGCTAACTACGTGCCAGCAGCCGCGGTAATACGTAGGTGGCAAGCGTTATCCAGGAATTATTGGGCGTAAAGAGGGAGCAGGCGGCAGCAAGGGTCTGTGGTAAGAAGCCTGAAGCTTAACTTCAGTAAGCCATAGAAACCAGGCAGCTAGAGTGCAGGAGAGGATCGTGGAATTCCATGTGTAGCGTGAGAAATGCGTAGATATGGAGGAACACCAGTGCTTGAAGGCAGTCAGCCTGCAACTGACGCTCAGTCAGCGATATAAGGAGCAAATAGGATTAAGATACCTAGTAGTCCCACGCCATCAAACGATGAGTACTAAGTGTTGGATGTCAAAGTTCAGTGCTGCAGTTAACGCAATAAAGTACTCCGCCTACAGGTAAGGTAGATTCCGCAGAATGAAACTCAAAGGAATTGACGGGGGCCCGCACAAGCCCAGTGGAGCATGTGGTTTAATTCGAAGCAGCGCAGAAGAACCACAGAATCTTGACATATGTGAGGCTCCAGGATGGAGAGATGGCTATATGAGATACAGGTGGGTGCATGGTTGTCGTCAGCTCGTGTCGTGAGATGTTGAGTTAAGTCCGCAACAGGCGCAACCCTTATCGTTAGTTACCATCATTAAGTTGGGGACTCTGGCAGACTACCCATTGACAAGCTGGAGGAAGGCGGGGAGATGACAATCAAATCATCATGCCTTATGACCTGGGCTACACACGTACTTTACAATGGATGGTGCAGGAGGAAGCAAACCGCGAGTGAAACAAAACCGCAAAACCATTCTCGATTCGGATTGCTTAGTCTGCAACTCTGACTACGCCCAAGTTGGAATCGCTAGTAATCGCGAAATCCCAGCATGTCGCGGTGAATACGTTCTCGGGCCGCTGTACACACCCGCCCGTCACACCGAGAGTTGATAACACCCAAGAGCCGGTGGCTAACCGCAGGGAAGGGCTATCTAAAGGTGGGGATTGATGATTGGGGTGAAGTCGTAACAAGGTAACCGG
+
%*-+.,-%,*32.384//4.,,+''(%&****&%(&')))-*%)0+*06%0--$('.,*//66.*0)+''(&&%*.9//,,0+336884.'(%'*/,$$)(&&+.+-23/-10*/'*(/9;8-.+'&%'.).)',%/&&/014))+2726234&&()*,2-0/5,-2-*3:6.5+3.30/13;:44821-1///695.2/4/05+(**)///0),0//33/0.-.,/00(-/07775.5.0(')+'(%&(*351,++&.%*/)*+*+0*+,-/0./,++)(%(&(&)%&')++0.--/+%++),+.)0/3,'&&).4)'(+,-+.-++0/.0,*)*+(/13.---(**'-*%*,*2544+-+((''$'*-1*+,*2(.1240--11-21,3.///*+,/0/1/.,0),)/8028'3**(***9:*,..+%#%#&&('%+..126666565,-(((1++:45960640*.++/4(*&#%('%+-6-083.,,+,1(.1.++*(%%&%'(*'+'+))&--213(+2'1+.*,.3.5,,-/0&'(+0(')',+&,(3973--0%%++)0(*327/7/6.8859)/+&(*3-368899786-8,,%.(*/2/'(+&('**.0+/5(&(#'*)-)'$%%$'7+3'%&)*).-3)/3+,907*1,,.2..//)395,./(%)'*)(''&($1179,-,*-+),2.8.195;4(*-*,.'.&+&',+))+,(#%%()&(--.*+,+,,+%&%&++)+1)*0220)/+,('()&3...0.,)**-334.0--02')*-./171710/2372355630//1095556915/'$+*2+/+./''**(*).3-+0052;519433-6-*)-,+.5-,-(+,+&,*3,6805598-3-,+4,++&,)%$'(+,30,++-3.*++)++1-(66+(+,51-,&&-1,8--.92000/10*(*))*4-0,/111/1()'++-'*)&''+1-.::661('%%&')'-*.,*-,333:52*+()+)0(),1.+,2%)+59:2976:521('*/0&2$7&&&(''*4.-+,+*+)(%)*556813..*&()/2038475121')*200*+*+-)*/'('((()+//))(++-3:967/17103*953.')*%/.102//5()26.)11*++,*'%'&'/,*+/-..*/0++)&*+/1'//.5322:6922.)'*'%(-,-/+1012;*'&+'.3,/5**+++.7//10)()40'+-*,-0337.6//(00+5
@3c9e454a-7aaf-4534-8b39-6688ee0f1731 ch=75 read=74479 start_time=2019-12-13T04:55:59Z barcode=BC01 runid=2c9cf7bc05858273f10e7d7ec552fc0bd742dc3e
CCGGTTACCTTGTTGCGACTTCACCCCAGTCGCTGACCCTACCGTGTGCCCCCCTTTCGGTTAGCGCACCGTCTTCGGTAAAACCAACTCCCATGGTGTGACGGGCGGTGTGGTACAAAGGCCCGGCGTATTCACCGTGGCGTGCTGATCCACGATTATAGCGATTCCAACTTCATGGGCTCGAGTTGCAGGCCAATCAATTTGAACGGCTTTTGAAGTTGCGAGGTCGCCCTTAGCATCCCATTGTCACCGCCATTGTAGCACGTGTGGCCAGCCGTATGGGGCCATGGAACTGACGTCATCCCCACCTTCCTCGCGGCTTATCACCGGCAGTCTCCTTAGAGTGCTCAACTAAATGGTATGCGCTGGGACGGGGTTGCGCTCGTTGCGGGACTTAACCCAACATCTCACGGCCACGAGCTGACGGCAGCGTGGCACACCTGTCTCGGTCAGCCGAACTGAAGAACTCCGTCTCTGGAGTCCGCGACCGGATGTCAAGGGCTGTGGGTTCTACGCGTTGCGTCAGATTAAACCACATGCTCCACCGCTGTGCGGGCCCGTCAATTCCTTTGAGTTTAATCATCTTGCGACCGTACTCCCCGGGCGAATGCTTAAAGCGTTAAGCTGCGCCACTGGTGAGTAAACCCACTAACGGCTGGCGTTCATCGTTTACGGCGTGGACTACCAGGGTATCTAATCCTGTTTGCTCCCACGCTTTCGTGCCTCAGCGTCAGTATCGGGCCAGTGAGCCGCCTTCGCCACTGGTGTTCTTGCCGAATATCTGCAATTTCACCTCTACATCGCGGTTCCTCACCTCTCTCCCGAACTCAAGATCTTTGGTATCAAAGGCAGTTCTGGGTTGAGCTCAAGTTTCACCCTGACTTAAAGACCGCCTACGCACCCTTTACGCCCAGTGATTCCGAGCAACATGGCCCCCTTCGTATTACCGCGGCTGCTGGCGCAGGATTAGCCAGGGCTTATTCTGCGGTACCGTCATTATCTTCCCGCACAAAGAGAGCTTTACAACCCAGGGCCTTCATCGCTCACGCGGCATGGCTGGATCAGGCTTGCGCCCGCATTGTCCAATATTCCCCACTGCGCGTG
+
/2*+3,*3709)0,%+001584107;8-47:0400/17+'&+-,.)'),1676/*7/.0625++,++*///334//(4')8;;6;,7++,:/0769756657677-)('(*%+0/128,03/8%-(&(0/2;536657.6.--25755505,.-/92/+)*--.;8340.*+7,89:94223-*5393710//(,0,*''*+%()-.+4)*493)-*).8+0**'.(-(+*')'(+./0+5+++0+34357+12+5+*'+,*'((,*&'&*)&)03*/.'&&-&,,&&(.(.(%'-.4::9236:/-2:8</0-01,9,,28112/50,30&*)*-0)'+++*.//6823.005;;9670(()*('+%(4*6.74+,,,-56688390,+7.-)(&0(2.+13/./.+.*..*1+(,0/-+-+++0+'&'(&$&''$)(()(),2590:360-00(+2*)**-'/1238977540137--..-,--72.*1),-47/(,,,+-246645;0'$*-/12822010()*+40;,9:./466/.2,(-1%&)),.005*55+(11/81:0&%,()*-2:111--&**.1)('%*7+401/2::1&474('734/7-750,-1-9-+),.2977931621/-*)-05(/6+'*+76558,,,0+.78768823:2,/-710/37324569.63.,.3676948/1/15(')1,3+),-.1810/0,-(*/2,4457(+,,/5)2,14/,1-'.43+04087687(*'+378:<809-.-0175558511+0-930),,+--).*,.-4'7162/,0/5421---054..8844+/*-12-0,**+(()/0)1,3-56<9952-+2,00+**''(+50-,43-(,,,.+/,(+'08248*)(%))+2.*2,*-149410369:-9*'%,--(-')&(+./0,(,3*,10;11:6-3-++36221)'+(('&0+//25&10/.5.+--&++/.1,-25686,65,.58+:-*(/*0.80+*(&+*..($&'')%%&-450+3:546637.4&()/1941221..680//(,4)+.,.-17,&%&0-*./,*/+/01755,%(*+,+&'%'
@136af3d9-50e4-4d18-9f4c-77d7260ad016 ch=400 read=57717 start_time=2019-12-13T04:56:05Z barcode=BC01 runid=2c9cf7bc05858273f10e7d7ec552fc0bd742dc3e
CCGGTTACCTTGTTACGACTTCACCCCAATCGCTGACCCTACCTTCGGCCGCTGCCTCCTTGCAGTTAGCTCACGGACTTCGGGCATTGCCAACTCTCATGGTGTAGCGGGCGGTGTGTACAGACAGGAACGTATTCACCGCGACATTCTGATTCGATTACTAGTAACTCCAGCTTCATGTAGGCGAGTTTCGGCCTACAATCCGAACTGAAGACTGGTTTTAAAGTTTGGCTCCACCCTCACGGTATTGCATCTCTCTGTACCAGCCATTTAGCCCAGCACGTGGCTGTGGCCCTACACATAGACATGATGATTTGACATCCCACCTTCCTCCTGGATGGCAAGGCAGTCTCGCTAGAGTCCTCAACTTAATAGTAGTAACTAACGACAAAGGGTTGCGCTCGTTGCGGGACTTAATATCTCACGACACGAGCTGACGACAACCATACCACCTGTCACCTTGTCCCGAGAGATTTCCTCGATTAAGTAATGCAAAGGGATGTCAAGTGTAGGTAAGGTTGCTTCGCGTTGCTTCGAATTAAACCACGTGCTCCGCTTCTTGTGCGGGTCCCCGTCAATTCCTTTGAGTTTTAATCTTGCGACCGTACTTGCTCCCCAGGCGGAATACTTAATGCACGTTAGCGGCGGCACGGAGGTGTTGAAACCCCCACACCCTGAAGTATTCATCGTTTACGGCGTGTTCACCAGGGTATCTAATCCTGTTTGCTCCCCACGCTTTCAGGCCTCAGCGTCAGTTACAGTCCAGAGAGTCGCCTTCGCCACTGGTGTTCTTCCTAATCTCACGCATTTCACGCTACGCTAGAATTCCACTCTCCTCTCCTGCACTCTAGATAACCAGTTTGGAATGCAGCACCCAAGTTGAGCCCGGGTATTTCATCCCTTAATCATCCACCTACGCTCCCTTTTACGCCCAGTAAATCCGGATAACGCTCATACCTACGTATTACCGCGGCTGCTGGCGCATAGTTAAGCCGTGGCTTCCTCCTTGGGTACCGTCATTATCTTCCCCAAAGACAAGAACGATCCGAAAGGCAGCTAATGCTCACGCGGCGTTGCTGGGGTTTCCCATTGTGCGAAAATATTCCCCACTTGCCTCCCGTAGG
+
231506124/7-43-15489;6/674.0727234445;0--,,',-407002221--/20334'.4.-+11./11823282-&&'*00*3710*))&'$(+2--)*++*268,:98954/0+($)&,5752%/',6.--4-//038988./.91.*),.+-02121510/4,++,1.&1(((+//4012;9-//5.+)+-601()-,+((+*)1010+.8<.3;.,2;+)*,+130/2**++.*/0-*+***+3/.--.02,394479237&%&/+)(...//34410%%$++7-)(.+*,.(+%)'(().,*09/+'%'(0;-,878<946391/2()&()-'((**,..14,+++(*.1/7//.+(($9(+*89444492114.0-126+,557;440125-9-,+&.543611/+,-/2634521/10044477799:7659)*,.51:;89::68432,+-.0*)*('&)0)***,4-4,/)&().,./2:*-32-.-166.0112+.(*'+*+0,&'2',*006;*11:1&-(8):;9:2..&0-033.+-30132/026+54379:3368+8.:421785251<<0.511-:..-4:6000*+'$()245*/4986858-*))%*.++*%(+,2+**)/+.63-2/5-/2,,/3.-95/982*&)+.3'%$)'$((54338:74:7..(-)(('()&$.))6521138569853122:72374;:-%,+*38,+'(044//,.0167'-*7.0.305)'))()-/:7;:9;:89:,130&*),:9:;0((*1+,+,$'&++2:;.--*+3,,'+,/-.21731-,,-),8452571384322,-,496<6;377;9-538709566324,4/./366710*)./(()6531,22*'*0-./::5,*0216744,99+--(&'*)+,)')+049-10226;;<95564.,+,6-23.2./8234..-6/0.3202.--,-.,1//&*697<9;3351)+.(*('.)*-99124&34124511/7./9302.4*'#$%'(.4.--1.),-'%()+21**+0,010421-9.,+)',0123-//-*90,2+-&,+0+*,;;)747')-*)18//:0-,+,&
@7a72c04d-a191-4a7a-8d1d-d91cc0cf62cd ch=275 read=59934 start_time=2019-12-13T04:56:03Z barcode=BC01 runid=2c9cf7bc05858273f10e7d7ec552fc0bd742dc3e
CTCCTACGGGAGGCAGCAGTAGGGAATTTTTTCGGCAATGGGGGAAACCCTGACCGAAACGGCGCGTGAAGGAAGAAGGTTTTCGGATTGTAAACTTCTGTTATAAAAGGAAGAACGGCTATTACAGGAAGTAGGTAGCCAGTGACGTACTATTAAGCCTACGGCTAACTACGTGCCAGCAGCCGCGGTAATACGTAGGTGGCAAGCGTTATCGGAATTATTGGGCGTAAAAGAGGGCAGGCGGCAGCAAGGGTGCAATGGTGAAAGCCTGGAAGCAACTTCAGTAAGCCATAGAAACCAGGCAGCTAGAGTGCAGAGGGAGAGGATCGTGGAATTCCATGTGTAGCGGTGAAATGCGTATAGATATATGGAGGAACACCAGTGGCGACGATCTGGCCTGCAACTGACCTTTCAGTCGAAAGCGTGGGGAGCAAATGGGATTAGATACCCTAGTAGTCCGCGTAAACGATGAGTACTAAGTGTTGAATATCAGTTCAGTGCTGCAGTTAACGCAATAAATTACTCGCCTGAGTGGTACGTTCGCAGAATGAAACTCAAATGAATTGACGGGCCGCACAAGCGGTGGAGCATGGTTTAATTCGATGCAACGCCGCCTTACCTGGTCTTGACATCCACGGAAGTTTTCAGAGATGAGAATGTGCCTTCAGGGAACCGTGAGACAGGTGCTGCATGGCTGTCGTCGCTCGTGTTGTGAAATGTTGGGTTAAGTCCCGCAACCGAGCGCAATCCTTATCCCCTTTGTTGCCAGCGGTCGGCCGGGAACTCAAAGGGAGCTGCCAGTGATAAACTGGAGGAAGGTGGGGATGACGTCAAAGTCATCATGGCCCGCCGACCAGGGCTACACGTGCTACAATGGCGCATACAAAGAGCAATACGTAACTTACCGCA
+
//2/.26270+/+*&''(,.-&('+*/:;;;2/0;.9-,1/,)&*.-09++-17,+(%#'&$'%()21.6/043+-/)00;:60+.*8)-.::5/040451400187)++,-),2+)'(%%*-*,.,*((&'%,))).3/&/0013/1))0'+/4+&)&')/-1//06/3/21425:31---4-5./,-,'))7567:6969479352.9100(,)*.-+1-5:;:8.;3-(''//-0*+21,5-%,,-1(10-)),0.385-//.,-424*)'%%'*(1,8,0127115.20-,3/,3/124-+.0--.--310*))-(')&*.)**)10)/)3)1700.0-())*31//196//17/.*)(..164777012/4,+1,(-('('(773232/.4090523--)-%,,*03..6.0&(((*-018;9,+124;85*76,1.-+2678:))))315565)-./02/)(*,)*)+-1775(4)*6/)(+'//&&(/9)+,/,*./+2522-1%&-5/-))((*,,3)+35+'''&%&'.-2;5214+-985.56.-00;--,92925/.+***0*,*,/-/438643%(),./-2;:4877/*+--:936.)%%''**+.51/(,/1;5568891+--4/7/.9<8-.--./21,)'*('((+%$($&&'(*(697:83647(203456442438566:966-)+,-52108-126;:323:6987<74-421,-,0(+$')0/2627.65(.33-7,,.;:23:447101293313230:83;67968-.*+'$*5179)/.,,.-)'))60-2*+,*+)196*,2045/+-,31.178:0.-+-07.&'''*-:7310+*%(%&'--475608)(&&(755670-,&)(-.910133.0%$$#%%%%%
@8fbeb011-a4ee-4649-9b88-cfde495be294 ch=44 read=78337 start_time=2019-12-13T04:56:17Z barcode=BC01 runid=2c9cf7bc05858273f10e7d7ec552fc0bd742dc3e
CTCCTACGGGGGCTTGGCAATTAAAATTTTGGACAATGGGCGAAAGCCTGATCCAGCAATACCGCGTGCAGGATGAAGGCCTTCGGGTTGTAAACTGCTTTGTACGGAACGAAAAAGCTCGAAAGCTATTCTAATACAGGGCCATGACGGTACCGTAAGAATAAGCACCGGCTAACTACATTGCCAGCAGCCGCGGTAATACGTAGGAGTGCGAGCGGAACAATCAGATTACTGGGCGTAAAGAAGCGTGCGCAGGCGGTTATGTAAGACAGATGTGAAATCCCCGGGCTCAACCTGGGAACTGCATTTGTGACTGCATGGCTAGAGTACGGTAGAGGGATGGAGATTCCGCGTGTAGCAGTGAAATGCGTAGATATGCGGAGGAACCGATGGCAGGCAATCCCTGGACCTGTACTGACGCTCATGCACAGCGTGGGGAGCAAACAGGATTAGATACCTGGTAGTCCACGCCTAAACGATGTCAACTGGTTGTTGGGAATTAGTTTTCTCGAGAAGTAGCAGAAGCTAACGCGTGAAGTTGACCGCCTGGGAGAATACGGCCACCAGGTTGAAACTCAAAGGAATTGACGGGGACCCGCACAAGCGGTGATGTGTCGGTTTAATTCGGTAGCGCGGCCATACCGCTGGGCCTTGGCAGGAAGTTTCCAGAGATGGATTCGTGTCGAAAGAGAACACCGCACAGGTGCTGCATGGCTGTCGTCAGCTCGTGTCGTGAGATGTTGAGTTAAGTCCACGAGCGCAACCCGTGTCATTAGTTGCTACATTCAGTTGAGCACTCTAATGGAAGGACTGCCGGTGACAAACCGGAGGAAGGTGGGGATGACGTCAAAGTCCTCATGGCCCCTTATAGGTGGTGGGGCTACGTCATACAATGGCTGGTACAGGGTTGCCAACCCGCGAGGGAGCTAATCCCATAAAACCAGTCGTAGTCCGGATCATGATCTACTGCTCGACTGCGTGAAGTCCGGGAATCACTAGTAATCGCGGATCCAGCATGCCGCGGTGAATACGTTCCAGGTCTTGCTTTGCCGTCACCGCTGGGCGGTCTATAAGTAGGTAGCCCTAACGCGAGGCTTACCACGGCGGGGTTCGTGACTGGGGTGAAGTCGTAATTTCATTAACCGGAAGATAGAGCGACAGGCAGAGTAGGTTAACACAAGGCTTGCCGGCAACTTCTTTGTACCAACAATACGTAATGAAAAAAGA
+
,...+,2,492+'&'1+76.1.+-02,5;8488:,;-,885*-1,)1923635/-**/,,+996756665:;::851+/-/2826<658+-+03980/0:8-5574;0:0,1998*)('+&).,&((((-//12003.5:8+8//176165+100-+/+.483--017621//1757-0&*('+)(+-,/25)'(')')*-*+()$1%0-64++(%'($%()'&)&+-)1.139<9:8/79+$'&*-/3344977;;768744466814102*)(+&)33,,4:0'//.79,8.807411,*1()+.:5./2239989968640,*-,-/02.**'05.55-.,$&2+1801576/222001/373.0197613222676410*'%'*.///4,&',,0:.15.)/47774566330..*,,43701.--0/,,+180+/24<79483-:-,+33359*'+/'*/15+/,-3.05.1/**$**03:9997<.0;281(,,../09<<24.+,%'$&),%-,(*'&'()5/-*,,,..*/1..6224+&&-*(&(&+,:0357)2,0)1.3.5:0.2156*)'1*3*,*))(3/62;,-/-0.&,0&./-,+((%'&-*9<;.:8:5/0*'((&&&%$'%)%)'$$.&(%%$&$'(*),2.5.0;33-,+,-/264)17*&($'))/-''((&++%(-,.-326:;8861112-8///65552.///2898989850,-//05-%.0455/.6.'*)*45444/43($*&)*(2*&+-6-.0)-014;+-0:444944331030-&&&')-()&)*)(0-119<2;<0-)/+.7)5--5:6200/..63.-)+56983*('(/4,&(.,1.3/0*)).,0,-,+,,,;'(()0**++,+/33-5'**1*:+-747295./,+)*(%%)*-1,.0/),.9;6387996/1014**-8.72++,.21.()%(/055(68::59,+/+,1&*)*,0,.)01.+.3999698:420-,./0123835161/0:95712,8*%-7-*,,$#$&%%'&*)*&($$$$%,/)))*('&&'&&'*))(+(-0*'*.,+*)'*%%$&'**&(+01*2666;9897787774,++1,+,6+2*(+-4/),31:287512-./6//11169.0765''()*--5,8,4231.+()(%$%#%%'((&(*'-2,''')))%')61(0'&'&&&(*,+,($%
@52e65ce7-1167-43c6-aaa5-da14c95c06f9 ch=142 read=89713 start_time=2019-12-13T04:56:16Z barcode=BC01 runid=2c9cf7bc05858273f10e7d7ec552fc0bd742dc3e
CTCTCACCGGAGGCAGCAGTGGGGAATATTGCACAATGGGCGCAAGCACGAGCGCGTATGCCGTGTATGAAGAAGGCCTTCGGGTTGTAAAGTACTTTCAGCGGGAGGAAGGAATTAAAGTTAATACCTTGCTCATTGACGTTACCGCAGAAGAAACACCGGCTAACTCCGTGCCAGCAGCGCGGTATGCAGAGGTGCAAGCGTTAATCGGAATTACTGGGCGTAAAGCGCACCAGAGCCGGTTTTGATGATGCGAATGCTGAAATCCAGGCTCAACCTGGGGGCTGCATCTGATACTGGCAAACTTAGTCCTCGTAGGGGTAAATTCAGGTGTAGCGGTGAAATGCGTAGAATCTGGAGGAATACCGGTGGCAGCGGCCCCACCTGGACGAACTGACGCTCAGGTGCGAAAGCGAACCAAACAGAGTTAGATACCTGGTAGTCCGCCGTAAAGCGATGTCGACTTGGAGGTTGTGCCCTTGGGGGCGTGGCTTCCGGAGCTAACGCGTTAAGTCGACCGCCTGGGAGTACGGCCGCAGAGTTAAAGCTCAAATGAATTGACGAGGGCCCACGCAAGCGGTGGAGCATGGTTTGTAATTCGATGCAACGCGAGCCTTACCTGGTCTTGACATCCACGGGAAGTTTTCGAGATGAGAATGTGCCTTCCTTCGGGAACCGTGAGACGGGTGCTGCATGGCCGTCGTCAGCTCGTGTTGTGAAATGTTGGGTTAAGTCCGCAACGAGCGCAATATATCGCTGTTGCCAGCGGTCGGCCGGGAACTCGAGGACACCGGTGATAAACTGGAGGAAGGTGGGGATGACGTCAGTCATGTGGCCCGCCACAACCAGGGCTACCGCGATGCTTCCACAATGGCGCATACAAAGAGAAGCGACCCCTCCGCGAAACAGAAAACTGGACTATCGCCAAAGTGTGCGTCGTAGTCCGGATTAGGTCTGCAACTCGACTCCGCCAGTCGGAATCGCTGGTAATCGTGGATCAGAATGCCACGGTGAATACGTTCCCGGGCCTTGTACACACCGCCCGTCACGCCATGGGGTAGGTTGAAGTAGGTAACAACCTTCGGGAGGCGTAGCACGTGATTCATGACTGGGGGTGAAGTCGTAACCGG
+
*,+')%)&,*--300/32/4/69/'-).5.$+)*,5/29583568&-%'%$%%$$%##&$*)((+1./000)-,..26*97/6653,.05.)(&+.482+11*1,).,)-'(%%(&267237894+*&$&(115*4(,%+*3/+39(+)*/+&,/+)+1/.*)*,7/540.1/1/',/(+-)),).,+'-%-*+*))+-++-42918/4%,*&-)*,),/.+16274,.()$+%(('))'(*,/+%$$+$%&%&((0/*&&#0-(*1.(+//22/525..46,,.,,,,,06,**'''',+*0/*)&'%&&))+/6+/*6.15'6(93.1/2--%**(/.+,3+))%&&(&)+/9:;;112-,)+4/566460&*,,2-,''%)-*.86310-*+**--3-0'*.)*))&)'+'*%&)&./(*-)++.7-,47505..63*)',*'*72332,%0--013:80*(&(,)+0,922045)&(,(14-*16((&$(&$)(&&((((-/5.4-/+-*+)'-1-3.*-.,&'(,,0052/1-('*1:1:4()*/*495,+,2,00,-)2/,45)%/)+/+*+*)(04(-+)++*.61(+,/3220.1,23+1(+(&'*$$%&,3/26704/.*3136($'(0(.+,,6;;+&()).000193//-/-3+-*,/:'5458853777879%46210..--.&256584220(2/.0.0309..-,83-)2*'.1/2/)*,4,-.3)2'(*))+*(%$&(..*+621856://.-65-+'-+(*'/+55-(%(%%%#$)('*))+0456360+/,**)*()/771*)(%&*)&('(&('*%((/0,+1((&*.7./002+(+*',)&($%''+-)+,98573'*'%')03)%'%(*%)/+.,+0,,'&)(,2..))/66.-&.*%%$$&/%%%.41,32(12466883616(3,*9-+1256-**&$)+1/+155'')%)(*)+,+*+215.+//27333:::634-//64051+.17688;805+,/7-,+1-0--0,000,/+1962;.+,,((%,(),+03-+%.,-)%))%('++--&)*.0,/35-3*&'&%$$&$%&*,-/479;:0.-,+,395//..0-/1%)&&&)2*
@c3202fb5-3583-4106-a137-81436b0ab8be ch=92 read=78735 start_time=2019-12-13T04:56:25Z barcode=BC01 runid=2c9cf7bc05858273f10e7d7ec552fc0bd742dc3e
CGTTTTTTTTTGTATTGCACTTCACCCCAGTCATGAATCCCGCAAAGTGGTAAGCGCCTCCCGAAGTTGGCTACCTGCACCCTTTTGCAGCCCCGCCATGGTAGCGACGGGCGGTGTATTACAAGGCCGGAACGTATTCATTGCGTAATCCTGATCGATTACTGCCGACTTCATGGAGTCAGGGTTGCAGACTCAATCGGACTACGACGCGCACTTTATGAGGTCCGCTTGCTCGCGAGGTCGCTTCTCTTTGTATGCGCCATTGTAGCGCGTATGGCCTGGTCGTAAGACCGCGATGACCTGACGTCATCCCCACCTTCCTCCAGTTTACCACTGGCAGTCTCGCTGAGTTCCAGCCGGACCGCTGGCAACAAAGGATAAAGGTTGCGCTCGTTGCAGGACAACCCAACATTTCTAACACGAATGACGACAACCGTACAGCACCTGTCTCCTGGTTCCCGAAGGCCGCATTCTCATCTCTGAAAACTTCCCGTGGATGTCAAGACCAGGTAAGGTTCTTCGCGTTGCATCGATTAAACCATGCTCCACCGCTTGTGCAGGCCCGTCAATTCGCTGAGTTTAACCTTGCGGCCGTACGCAGGCAGTCGACTTAACGCGGTGGCTCGGAAACCACGCCTCAAAGGCACAACCTCAAAGTCGACATCGTTACGGCGTGGATTTCTGGGGTATCACAATCTGTTGCTCCCCGCTTTCGCACCCTGAGCGTCAGTCTTCGTCAGAGACGCCTTCGCCACCGGTATTCCTCCAGATCTCTACGCATTTCACCGCTACACCTGGATTCTACCCCCCTCTGCAGGACTCAAACGCCGGTATCAGATGCGGTTCAGAGTTGAGCCAGAGTTCATCTGACAGCTCGGAAACCATACCACGTGCGCTTCGCCCAGTAATTCCGATTAACGCCCACCCCGTATTACCGCGGCTGCTGGCGCGAGTTAGCCGGGGTGCTTCTTCTGCGGGTAACGTCAATGAACAAGGTGTGCTACTCCCTTCCTCCCCGCTGAAAGTGCTACAACCTTCTTCATACGCGGCATGGCTGCATCAGGCTTGCGCCCGGTAATGCAATATTCCCCACTGCTGCCTCCGTAGGGGCCAATATCAGCACCAACAGAAAGGTTAACACCGGCATTTCTCGATAACTTTCTTTAGCTGTAATGATACGCA
+
(*,577;596.*.*./&,&'(1-,326,*+/1&*'(4180&#)(&'%(&+-(&(++05-2+(&+)(3)%&&'(,+%$)(,(%-88,+-.--32.%')&(+*)*+*+**17952-&$'&(((,152658*2)3-4878.-#%$%$%$#$$)***+*3(*++&%'',))(+152(%(.)+*,&(,,*426576616)7-9+304.,,-(*$%&('-.54),-000.0,)*,*'(()11-'++/.-.6.411*+*''(*-989;/5.*),/,('&)%'(*.+(--10%*('&(/4)&%%'''(%'(.0466893;8,*00/8130//+024-*.-,-+1-,+28853()/+'.2710),/2-42:87765:563678*5.:674(0-,/483788536-,)10+(**-0*,)**-6/*&'''()**$%&)+-%-0*36$.(+)'($.*++2724&%,51:41***)',*+*,)-*&*33641/-%(.20-3-77*,87:9:%27%*,/*3(+,,%%'-.5265426./*&&(),')-/.87140,,555540*'(&((%$&%&',5++23332-,''''(/09;*++'&%&)0/97(-%'$',16/)-,+.+)*//4221*%,%()/4&&+.'07,113:8836)+&))&,.0//4%3-(-.,./575,3/')-0/1154//40+''.1+52/.%$/748836.+++.'*(%'591*()+.5))*.4146521558<8636'+#,&(%*'*,+,26.22(+**028454/.0477663360312:3,+-/('0()+02.)'*-,0/.503//'*-))..--+142.//+.02&1-4483466-3+5548'(&)2.&%057+.$(++(',-,.,2$()++)+)2,07)(&+)"'(,%,,1111.46,*,-.55+4+*/16*3'$&'%&,0/*%))+647:65.4-+*-../-'')$((,)''$(-0)(),-<.574225(0,**,-,+0-1,,+0-12+1.22+*(&')0())4,-+,75-).00+3)*+''&$%&%),,6255324$,&)&-,12675556266-5855:136:7'*,+%$&%%&&)',+003,,5/-.)+28/1...&/0.*+&'%%'))++,*204150.04,(((2/52/1/*)'',0)'+,,)'$%%(,,)-1&$&'-+*,&+&%$$%%&#
@dc24ddb9-380b-4a7a-a4da-24393bdd0142 ch=21 read=44639 start_time=2019-12-13T04:56:33Z barcode=BC01 runid=2c9cf7bc05858273f10e7d7ec552fc0bd742dc3e
CTCCTGCAGGAGGCAGCCAGTGGGAATATTGCACAATGGGCGCAAACCTGATGCAATAATACCGCGTGTATGAAGAAGGCCTTTGGGTTATCGAGTACTTTCAGCGGGAGGAAGGGAATTAAAGTTAATACAACTTTGCTCGGTGACGTTACCCGCAGAAGCCGGCTAACTCCCGTGCAGCAGCCGCGGTAATGCGGAGAATTACGCAAGCGTTAATCAGATTACTGGGCCGTAAAAGCGCACGCAAGGCAGTTTGTTAAGTCAGATGTAAATCCCCAGGCTCAGCCATAGAGACTACCATCTGATACTGGCAAAGCTTGAGTCTCGTAGAGTGGGTGGAATTGTAGCGGTGAAATGCGTAGAGATCTGGAGGAATGCCGGTGAAGGCTGACCCTGGACGAAGACGACGCTCAGGTCTGGCGTAAGGAGCAAACGGGATTAAGATACCCTGGTAAGGTCCACGCCGTAAACGATCGACTTGGAGTTTGTGCCCTTAGGGCGTGGCTTCCGGAGCTAACGCGTTAAGTCGACCGCCTGGAATACGGCCGCAAGGTTAAAACTCAAATGAATTGGCGGGGTGTACACAGAAGCGGTGGAGCATGTGGTTTTAATTCGATGCAACGCGAAGAACCTTACCTGGTCTTGACATCCGCGGAAGTTTTCAGGATAAGGGAATGTACTTGGCCGAGACCGTAAGGACAGGTGCTGCATGGCGCAATCGTCAGCTCGTGTTGTGGAATGTTGGGTTAAGTCCCGCAGGTAGCCATATCATTTGTTGCCAGCGGTCGGCCAGAGACTCAAAGGACTGCCGGTGATAAACTGGAGGAAGGTGGGGATGACGTCAAGTCATCGCTGGCCCGCCCGACCAGGGCTACCACGATGCTACAATGGCGCATACAGAGAGAGCTGACCTCGCGCGAGCAAACGGACCTCATAAAGTGCGTCGTAGTCCCGGGTTGGAGTCTGCCGGCTCGACTCGGTCAGCGTAAATATTGGGATATTTTTA
+
,00.'()(.,&**,/,1)(*/15'/,5,9-))+*5+,44420058(+6000,*),%#%0*,.:6424/1.0.-0')')%,'''&,422.*)%$'&(('*/.,-,/&/1(,-//,*''&*'096/5*3((&-((())-,/13(&0))*529112'&+&$)&#&$%)'(*...31**.,+)**),6/%&''*--.')*,*)%%(&#*-.+)+-**1/3/5.,'*1*//10/+**..54-**(('(()-))*/')+80&.-2,013)/04+&))/'*22,(/522/)&.*#%&)%&)&%#'(&))%%&)',--676;1)(('*'**+),+,+()'''(')&-&%+&%((+)*,+&%.2-14331.-+,/215/+,&)()#')&**())&+*&)%*-.(.65:+-+*+/*',*/03/600,*-,*(-)(.)()-8;67'52+1-+**-6548'(/50*((')/+(*-0//27:6,(),(,,)1(&+&*-9*)*)63())%'1,*)+',(&'(&+.*+.205-*+*,316,.0/.-0/0,')'('&'*(+16466/-32526/''$$%&+'()*./(1)-27.)(*&*$%'$*'')00415--/.0//'0053)1515-((+*(++(()'-,(//2-1-+2810&*('(+(11255%*),)-,+2:2/0,,,/(-)'''+.,-)&%$+(.''&,,13-/),*104)535/,,(*(+./.&&&&)+882&%%(,+-)10+*$('*'&,.',--,*+')/3+')&%$%(#''&(()+&&*+'-7*+4///.7/,--0-((&',335(.&//*+,&./)/--.0//--052,0-.7232/,2003346786-'')*4:6*)%(((*)$)'')-+5+1/-)'&)%$&)*-+,/,428541,++''#&&%((''&&&"&(**)+)'$%'&%&+,&'.956541//12))'(,011/313701)*)*.,.))()+/','&%&$'((&%%%$$$$##$&&($####'$#######$#$
@c957e5da-bb17-4598-8904-a95a57b452c5 ch=84 read=74459 start_time=2019-12-13T04:56:32Z barcode=BC01 runid=2c9cf7bc05858273f10e7d7ec552fc0bd742dc3e
CCGGTTACCGCGTTACGACTTCACCCCAATCATCAATCCACCTTGGGCAGCTCCTTCCTTTGCGGTTAGGCCACCGGCTTCGGGTATTATCAACTCTCGTGGTGTGACGGGCGAGGTGTGTACAAGGCCGAGAACGTATTCACCGCGACATGCTGATTCGCGATTACTAGCGATTCCAACTTCATGTAGTCGAGTTGCAGACTACAATCCGAACTGAAGAATGGTTTTATGGGTTTTGCTTCACCTCGCGACTTCGCTTCCCTCTACCACCATCCATTGCAGCACATTATTGTAGCCCAGGTCATAAGGGGCATGATGATTTGACGTCATCCCCGCCTTCCTCCAGCTTGTCACTGGCAGTCTCACTAGAGTCCCCAACTTAATGATGGTAACTAACGATAAGGGTTGCGCTCGTTGCGGGATAACAACCCAACGTCACGACACGAGCTGACGACAACCATGCACCACCTGTATCTCCTTATAGCTATCTCTCCATCTCTGGAGCATAGGTAGCCAGAGACCTGGTAAAGGTTCTTCCTTCGAATTAAACCACATGCTCCACCATGTGCGGGCCCAAATCAATTCCTTTGAGTTTCATTCTTGCGAACGTACTACTCAGGCGGAGTACTTATTGCGTTAACTGCAGCACTGGAACTTTGACATCCAACACTTGGTACTCATCGTTTACGGCGTGGGCGGCTACTAGGGTATCTAATCTATTTGCTCCCCACGCTTTCGGGACTGAGCGTCAGTTGCAGGCCAGATCGTCGCCTTCGCCACTGGTGTTCCTCCATATATCTACGCATTTCACCGCTACATGAATTCCACGATCCTCTCCTGCACTCTAGCTGCCTGGTCTCTATGGCTTACTGAAGTTAAGCTTCGGGCTTTCACCTACAGACCCTTGCTGCCGCCTGCTCCTCTTTATAATAATTCCGGATAACGCTTGCCACCTACGTATTACCGCGGCTGCTGGCTGCGTAGTAGCCGTGGCTTTCTAATAAAGTACCGTCGCTCGGCTACCATTTCCTGCCCAGCCCGCCGTTTCTTCCTTTATAGCGAAGTTTACAATCCGAGCCTTCTTCCTTCACGCGGCGTTGCTCGGTCAGGGTTTCCCCCCATTGCCGAAAATTCCCTACTGCTGCCTCCCGTGAGGAG
+
12-1/:.2*%&$*'$*524485108;2.4.//1649335(*&%$&//($*+,96786,*0(*42/6.**5,9179080027,3*-%,1/03.4.-,+,/3918/.-18189.-'2-0022268:94:863&-)2+,6315,),)&%%$%&((+08+6*)(00/9.*(*&((-,/7/0*))+2-%)(0346622113/0-2154562<3.0-088410*&'&&1.58;1453..39;/24785479+-,-)+,8,62335/;5./50-*)6+97:2/15+(*++))'-***/,-/2.61+*3/.)*,0,173/11-/00.882-./433)(---6*-1214:511,.-8/,+../73:31351.01232+*++0.*'1-,/(4'''*')%&*5102866513+1.)*1-0578:77:5659-0%,(&0.45,11*%))&1444*2.)533221/)*2.4/;;88541,.-..02658://--//1787500/./3'-222/21&&&$&'())')&%(+,*,:;948566,+3-9/8;6%&4*'(/0.4;277,)+/.0/.3-.0'*(*-437353*04611.93;893;:5237;;/68:4/512))87-1522-,-/-27932+--,*-++7/..2.-)$&(.55/1))*(%-&(554/0258/101001.7.513524/44829;**,0,015)*(&((*+06*465321544807*,,:4-.35::.,-,+4;./*95.*)(%)+6295.:.-.057,0/12887::553/5689;55535457:6--0747489::9697879<;:8::46+++&*('.+3,,(*+-43922027563+.-.5.34659;8:9888743839429355251.021-,/1:8(952/4.,'*)$'*)+,57,++$&(+79365003-3,++41+%&'*,08:<0/02196:710.5-06///)+,$/)+824521/.+.0537-+$%(,-,*0-,051161,-61*&-./2:4.138966.$(+*4-,-5:<18<8774-+)'),/6))/6-5:2,$(+0.8/,++*-*(*./99,12:09,'&((''*,7874796-101-934070016,-/..58258.459:;+-6.+1//09985697)+-33122249099+-+('-*&'
@1b65d75f-6a12-4c5c-878b-18b610d42c3d ch=18 read=25961 start_time=2019-12-13T04:56:31Z barcode=BC01 runid=2c9cf7bc05858273f10e7d7ec552fc0bd742dc3e
CCCAGTTTACGCTTGATGACTGCCCCAGTCATGAATCACAAAGTGGTAAGCGCCCTCGAAGGTTAAACTACCTCGCTTCTTTTTGCAACCCACTCCGCTGGTGCGACGGGCGTGTGTACAGGCCGAGACGTGTTCACCGTGGCATTCTGATCCACGATTACTAGCGATTCGAGGCTTCATGGAGTCGAGTTGCAGACTCAATCCGGACTTCACGACGCACTTTATGAAGGTCCACGCTTGCTCTCGCGAAGGTCGCCTCTCTTTGTATGCGCCATTGTAGCACGTGTGTAGCCCTGGTCGTAAGAGTGCATGATGACGTCATCCCCGCGCTTCTCCAGTTTATCGCAGCAGTCTCCTTTGAGTTCCCAGCCGGACCGCTGGCAACAAGGATAAAGGAGGTTGCGCTCGTTGCGGGACTTAACCCAACATTTCACAACGAGCTGACGACAGCCATCAACACCTGTCTCCGGTTCCGAAGGCACATTCTCATCTCTGAAAACTTCCGTGGTCATCAAGACCAGGTAAGGTTCTTCGCGTTGCATCAGATTAAACCTACATGCTCCACCGCTTGTGCGGGCCATCAATTCATTTGAGTTTTAACCTTGGCCCGTACTCCCCGGGCAGTCGACTTAACGCGTGCTCCGGAAGCCACGCCTCAAGGCACAACCTCAAGTCGACATCGTTTGCAGCGTGGACTACCAGGGGTATCTAATCCTGTTTCCCCGCTTTCGCGCAGGCGTCAGTCTTCGTCAGGGGCCGCCTTCGCCACCAGTATTCCTCCAGATCTGCGCATTTCACCCGCTGCACCGTTCTACCCCCCTCTACAGGATCAAGCTTGCCAGTATCAGATGCAGTTCCAGAGTTGGCCAGGATTTCACATCTGACTTAACAAACCCGCACCATTACGCTTGCTGCGCCCAGTAATTCCGATTAACGCTTGCGCCTCCATTACCGCGGCTGCTGGCGCAGGTTAGCCGGTGCTTCTTCTGCGGGTAACGTCAATGAGCAAGGTATTAGCTTTCTCCTTCCTCCCCGCTGAAAGTATACCACAGCCAGAGGCCTTCTTCATACGCGGCATGGCTGCATCGGGCTTGCGCCCATTGTGCAATATTCCCCACTGCTTGCGTAGGAG
+
3/*'/26**1+.2/-(''&(+)/11)+*+-0633813&*)**)*/7975122380-3())++4558)))(-+)(%'(.$'('*(*,+'04*$((27+,--21/(*&*-0)'&(%*)1+.)(216'&(.,3762;+()/+//7213;912225(%(***1)*+.346,6-0)%'')/+51471+*,,//17/,-%+'+,-//*-()+)''+'%&+*.)+%*.4800,-(/-85.)*()./(&),,*)&(*--.3536954422;6/0234636:438,,,//-.0022+,0119/-0734/,2*''*(')'('''',.3447/936-(+&')(')*,,..::,05.-'-*'+,-55-.1)(+-6.:4*&*,)6079637629,-&-58(7,:16+,)',),3,0(*+/0.8/..880.5/1+3/*-*--,8+..1-))'$))',&))%*,/36344*',/1813420.,/20702%%',*0(**/7,,2210,-//099,+5+21210/.(%,/53./4;047-52)/0:659657.22./)+40-,0/0;;45),..011048132-**(+,5444)*&%'1+0*3,-.940.,6;:.5(*''%(%*((&0(..237/%13+&((+/,//20425635-/-0'0(,)&.1-//18463.+.*+-3524/1*0,/0399699164)()&**+4489431251,,/*-/12.+0-.,+%,,'()'(%&&)()..+-((,30/...0124320:%,/-)%%$&&(**)5:027'34407.-..),*--,)$*(,,/495*0.)'./**'('&(/./,1/301,-/-,-%-+)+*))%,-2/09/'1(*.+/-,',+23.6,)*(-2.+)),&)*%-20-(+,.0*,-./2434690350*,$((%)%%(+*+&%&&&.*+-,(,-/4+5,-+.4/0+.+.//,.%-1/3.(0*)/.*./8333650/+'+%),+433470//(*+3/3:2-,-).1./6300/07///676/-.-+.0+'((()&)+6475*+820+,.7,,/)&)%%#%%%&&),*%'')*.58;66;713(,&*)4+-/585623345'+**.2-2,6.*%'))&%-+5123-899.&)'%')(-.//0)'*#
@c4ed7d1d-344e-4722-972c-246ffa38b7e8 ch=98 read=95826 start_time=2019-12-13T04:56:46Z barcode=BC01 runid=2c9cf7bc05858273f10e7d7ec552fc0bd742dc3e
CGGTTACCTTGTGCGGCTTCACTGATCAGATCACAAAGTGGTAAGCGCCCTCGAGTTAAGCTGCCTACTTCTTTTGCAGCCCTCCCATGGTGTGACGGGCGGTGTGTACAAAGCCCGGGAACGTATTCACCGTAGCACATTCCTGATCCACGATTACTAGCGATTCCGACTTCATGGAGTCAGGTTGCGAACTCAATCGGACTACGACGCGCACTTTATGAGGTCCGCTTGCTCTCATGAGGTCGCTTCTCTTTGTATGCGCCATTGTAGCACGTGTGTAGCCCTGGTCGTAAAGGGCCATGACCGGCTGACGTCATCACCTTCCTCCAGTTTATCACTGGCAGTCTCCTTCGAGTTCAGCCGGACCGCTGGCAACAAAGGATAAAGGGTTGCGCTCGTTGCGGGACAACCCAACATTTCACAACACGAGCTGACGTACGGCACCTGTCTCACGGTTTCCCGAGCGCATTTCTCATCTCTGAAAACTTCCGTGGATGTCAAGACCAGGTAGGTTCTTCGCGTTGCATCAGATTAAACCACATGCTCCACCGCTTGTGCGGGCCCCGATCCAATTCATTTGAGTTTAACCTTGCGGCCGGCTCCCCAGGCGGTCGACTTAACGCGTTAGCTCGGGAAGCCACGCCTCAGGGGCACAACCTCAAGTCGACATCGGTTACAGCGTGGACTATGGGGTATCTAATCCTGTTGCTCCCCGCTTTCATACCTGAGCGTCAGTCTTCGTCAGGGGGCCGCCTTCATACCGGTATTCCTCAGATCTCTACGCATTTCACCGCTACACCTGGAATTCTACCCCCCCTCTACGAGGACTCAAGCACTTCCGGTATCCAGATGCAGTTCCCAGGTTGGGCCAGGGTTTCACATCTGACAACAAACCGCCTGCGTGCGCTTTTTTGCCCAGTAATTCCGATTAACGCTTGCGCCTCATTACCGCGGCTGCTGGCTGGAGTTAGCCAGTGCTTCTTCTGCGGGCCGCGTCAATGAGCAAAGGTGGCCAGCACGCTCCCTTCCTCCCCGCTGAAAGTACTTTACAACCCGAAGGCCTTCTTCATACACGCGGCATGGCTGCATCGAACGCCCATTTGTAATATTCCTGCTGCCTCCCGTAGGAG
+
'*2.9+,')'&-%'*,.120./'((*+)(*,/+.+--*+.46-((*,4730.*(1,576'.0'-+%$%%'&'().(0.(2-((,80+74642.-+--48768122.2*,5640/5-.6-+*++-46;3)+/-*(''%)*.-*'()4572,..1.9...)$$)-/6,22167985771()*/(',0:+0()765.3/-/,5.443124.,+%(%(/05241*3))1(&(/6+../.6*+*-*/.1.0333675;8/0023779;695+&%'(%,,./2&'*+50,)4897062/+)./182++))#'%''2373765.2%,-,7*&,,-,.1<0//5(5/23/-05664))0')'4-0/)),),/32:13376677889/35399:),/70;464566424.,-6-,++&-00,2/54:/.(+,*,)*)'/-3430(.)+%.+(,,(*..42,-,1/:+/))(%)'$)+.6)*&++56643.349/23610033934,0,/0)*4:66723*5/::8;967-7,**../--+7*7426/*-'**1131,27//.2+/07,+/344,'(*.*6/9:8/4874326:9.82131.0*671'$')-49,.1,'%0.610*)%1+846050.+./0&3.(-),1898:970(&+4.)+-8:6:16(/*+.**+++&*$0(&+)01%53830)%$%*-+--.2,/0.563/35),*22.)%&%&&+)(.17../3656724588;9621')133,/3+-.&',')*.60;545;9:46',,12588874656<;0-/0,/-+*%,20217-7/30+63587..02/,/+&)+/16+))$(&(')%'(-+12-)&42779478;774.15.8,-0-3)0+.*.'-'+-/240,*'-,-9949)046584542.,++,))%&&'%(,33749:8144..)*%'2(++%/4++&)++/723150/-,+-.($(.%'5,,-39/61-.00-3:4300..)'%&',+2)3*)(.127-)))&%&&%%&%&#%(..+-4-0+143-*-8;69/,-',053+/2339+&&%'-.3-/,.11/0*-)/,/.7334584711/00*'%.,16+(.1/*&((),613.(*++*,-+,6/+104*+(
@c9e744c8-ce76-487b-9adb-5a67aac273bf ch=122 read=91851 start_time=2019-12-13T04:56:43Z barcode=BC01 runid=2c9cf7bc05858273f10e7d7ec552fc0bd742dc3e
CCGGTTACGCATTGCGACTTTACTTTAATCATCAATCCCACCTTAGACAGCTCCTTCCTTGCGGTTGGGCCACCGGCTTCAGGTGTTATCAACTCTCGTGGTGTGACCCGGGCGGTGTACAAGGCCGGAACGTATTCACCGCGGTATGCTGATTCGCGATGCCTAGCGATTCCAACTTCATGTAGTCGAGTTGCAGACTACAATCCGAACTGAGAATGGTTTATGGGTTTTGCTTCCTCGCGGCTTCGCTTCCTCTGCACACCATCCATTGTAGCACGTGTAGCCCAAGGTCATGGGCATGATGATTTGACGTCATCCCCGCCTTCCTCCAACTGTCACTGGCTTGCCAGTCTCGCTAAGTCCCAACAATAGTGGTAACTAACGATAAGGGTTTTGCGCTCGTTGCGGGACTTAACCAACATCTCGACACGAGCTGACAACCATGCACCACCTGTATCTCATATGGCTATCTGCTCCATCTCTGGAGCCTTTATGAGAGTATGTCAAGACCTGGTAAAAGGTTCTTCGCGTTGCTTCGAATTAAACCACATGCTCCACCGCTTGTGCGGGCCCGTCAATTCCTTTGAGTTTCATTCTTGCGAACGTACTACTCAGGCGGAATTACTTATTGCGTTAACTGCAGCGCTGAACTTTGACATCAACACTTAGTACTCATCTCGTTTACGGCGGACTACTGAATTATCTAATCCTGGCCACTCCCCACGCTTTCGGGACTGAGCGTCAGTTGCAGGCCAGATCGTCCTTAGCCTTCGCCACTGGTGTTCCTCCATATATCTACGCATTTCACCGCTACACGTTCGATCCTCTCCTGCGCTCTTGCGCTGCCTGGTTTCTATGAAAACTTTACTGAAGTTAAGCTTCGAAGGCTTTCACCACAGACCCTTGCTGCCGCCTGCTCCCTCTTTACGCCCAATAATTCCGGATAACGCGCACCTACGTATTACCGCGGCTGCTGGCACGTAGTTATGCGTGGCTCAATAAAGTACCGTCACTCGGCTACCATTTCCTGTAGCCGCCGTTCTTCCTTTACATAACGAGTTTACAATCCGAAAACCTTCTTCCTTCGCGCGGCGTTGCTCGGTCGGGTTTCCCCATTGCCGAGAAATTCCTACTGCTGCCCCAG
+
0./,2.&&&'$**$(+*+03*&)*(%'1*03;99:/98)$-'*++.31-3422/2653.411156.**.,0')*)-+-40'.+,()/-0/3-.,-*-068::98571().,+,0+*,*%+0-,511..*+.787::413*%&(&'*))+,-+2211,,,-(0(&',.23642(*&)*--%-&(,/16-/109/0/784335,0-+)*30./--00931/9:/*0&2-3881+-493+-2.-2523;3)(%''(),.+(&*+.979:5222%%&&)+6656*&&(-.--+.-/26'0.+---.//5:<8-./+,.)*/46-.298373+.*.'($%*)')((%&&*))+(,13,01110.))050,02'5'$%0-0/*)*++*,+++.+.0)+-2.,.,//0,6,))08344353..),,66762233336.,-+)-,-*'28140001:269,-332.-*%)*+'110134*),,1,.6745405/'15.89/13/,&(+-:9::73.)-91/726:7),+:<:9<9664.6',.46)'/./1;:8:+3/14689802911900099797082*.5+4-7/%),0,'34;8618;1811131462514624681574,)'&)**)+,'..-0+...3.002(31*13485043.,-/+/0/20&&'&(*40311&)***)//-%*&*))+%%(&'*(+&2'./4154174.,%%$$%*/7:.,1407810+8711138588890133+1,2328022+,+'*$%&'%(++0/05<.688;:9:::7669-3034:9:9:9:79<43,16-12..()**,.+,-363214744.&-,)+)&'&&7-.767:6<445571%&''&(&''2/.2--394.++-640,,'&&'+(*+..+,-.35:142-../0517<00/0+:2.05<8121/()-2-(002/1.408783..)*'*2//166540--3-53;998::06,&*,-.42/+'%()-(&'%%+.-.6-(-+169:/-.--000+(0,,7;3353554367489488*.()&(-*((*+242(('(68,01;70)*/504/21414:9/0)(&&&&*),10<1128555)(,-);+087.)00.26,+&+//*220**.0.45-7:;**/
@828cb07e-ac1c-4a01-a993-591e8543b91e ch=91 read=76911 start_time=2019-12-13T04:56:39Z barcode=BC01 runid=2c9cf7bc05858273f10e7d7ec552fc0bd742dc3e
CTCCTACGGGCAGCGGTGGGGAATATTGCACAATGGGGAAACCCTGTTGCAACAACGCCGCGTGAGTGATGAAGGTTTTCGGATCGCTAAAGCTCTGTCTTTGGGAGAGATAATGACGGTACCCAAGGAGAAGCCACGGCTAACTACGTGCCAGCAGCCGCGGTATGCGTAGGTGGCGAGCTATCGGATTTACTGGGCGTAAAGGGGCGTAGGCGGATGATTAAGTGGGATGTGAAATACCCGGGCTCCAACTTGGGTGCATTTCAAACTGGTTATCTAAGAGTGCAGGAGAGGAGAGTGGAATTCCTAGTGTAGCGGTGAAATGCGTATTAGAGATTGAGGAAGAACACCAGTGGCGAAGGCGACTCTGGACTGTAACTGACGCTGAGGAGGCTCCCGAAAGCGTGGGGAGCAAACAGAGTTAAGATACCCTGGTACGCCGTAACGATAGATACTAGGTAGTAAGGGGTTTCAACACCTCCGTGCCGCCGCCTTTTATTAAGTATTCCGCCTGGGAATTTTGGTCGCAAGATTAAACTCAAAGGAATTGACGGGGACCCGCACAGAAGTAGCGGGCATGTGGTTTTAATTCAGTGACGCGAAGAACCTTACCTACACTTGACATCCCGCTGCATTACTCTTAATCAGGGAAATCCCTTCAGGGGACAAGGTGACAGGTGGTGCATGGTTGTCGTCAGCTCGTGTCGTGAAGGATGTTGGTTAAGTCCGCAACGAGCGCAACCCTTGTCGTTAGTTACTACCATTAAGTTGGGGACTCTAGCGAGACTGCCTGGGTTAACCAGGAGGAAGGTGGGGATGACGTCAAATCATCATACTTATATGTGTAAGCTACACACGTGCTACAATGGCTGGTACAGAGAATACGAGGTGGAGCCAAACTTTAAAACCAGTCTCAGTTCCGGATTGTAGGCTGAAACTCGCCTACATGAGCTGGAGTTACTAGTAATCGCGAATCAGATGTCGCGGTGAATACGTTCCCAGGCCTTGTACACACCGCCCGTCACACCATGAGTTGGCAATACCCGAAGTCCGTGAACCCAACCGCAAGGGAGGCAGCAGCCGAAGGTAGGGTCAGCGATTGGGGAGTGAGAATCTCGTAACAAAGATAACCG
+
*.02()/-6*+&20),+*11*,2//550..*.++31-')/--:.-(&&'*3&61/1028+*('$$$&)*-./6)0061-5-91,+$$&36.-/18752/1:;*1**'+)/-.500/8/6/,.6+0,/.*((,)/1,)+))*253300-/02:4.2,,.-,1-*-,,*214506,2.-,'**$)&,)/,/68**,:6477289)-.))+.3/.0846885/5/0)025;:661,%(-,),-0)(+.-28&3&&(&*.&'%&&,6./)::398369.3755(*,2332.11*+'-2*)%'))/2+6*9-**36301222:2-.,-),-42.,/,)+**/,''.*08179///5-//-/+-*/.737+10*+675:966760'-.24402)'.%()+8/-,))*('(,99;</*,/5<94-,++502,/18175&%&&)%$',1-.1-))'+((0--+,+-(/')*-%017+9;9112111958524342.17+,()(&%(*%6*144597902;561,&&('&$-'56-+.,+&(&(-4,-7/2,,+106175615:527:4/0/51'(&'(&&#'('++.&+),,;;,5515/&)&%-.)))**).23706./800.-.3220/204-&$()(2*7***00-4.2-2'*/),-+)-64,66(,1742461,0-/35-5//99989::874:112244*,--036457.2/.')+./-4)++,01-'',4',0.4''/1-2.,0.+(3-3387:6508//-16:72;27/-.+(0.75310(-..-..68874..255620.3./0,0,,1,1/08:.258998:9:<967597,0&+((')*--..,,+*,+*)*+*,+./*+++,116:99884453,,''&&&(&%)%+)6*)-*8::62;8.845.8514113/+12-)0,,12.-+,.)+7-46-.65574/-00-2*,162/*5,-,01++)'),)*,,1/1((0/-362242.(%)&(-136/0*%12274703031204:709,+-0/435:60,--+7070/71/18,)+*+,8833++),)'-/14(())*-(()**&))'-.6,./+//0)&'(++%*%%*)/78,%'('+''&((*,.5473,1,*)0-2,+(
@431d5282-e848-4e01-9194-f05d65cb35d3 ch=171 read=98755 start_time=2019-12-13T04:56:38Z barcode=BC01 runid=2c9cf7bc05858273f10e7d7ec552fc0bd742dc3e
CTCCTACGGGAGGCAGCAATGAGGAATTTTCGGCAATGGAAACCCTGACCGAGCAACGCCGCGTGAAGGAAGAAGGTTTTCGGATTGCTTCTGTTATAAAGGAAGAACGGCTACAGGAAATGGTAGCCGGTGACGATACTTTATTAAGCCACGGCTAACTACGTACCAGCGGTAATACGTAGGTGGCAAGCGTTATCCGGAATTATTGGGCGTAAAGAGGGCAGGCGGCAGCAGGGGTCATGGTAGAAAGCCTGAAGCAACTTCAGTAAGCCATAGAAACCAGGCAGCTAGAGTGCAGAGAGGGATCGTGCAAAATTCCATTATTAGCGGGTGAAATGCGTAAGATATATGGAGAGGAACACCCAGTGGCAGAGAGCGACGATCCTGGCCTGCAACTGGCCAGCTCCAGTCAAGCGTAGGAGCCAAATAGGGGATTAGATACCTAGTAGTCCACGCCGTAAACGATGAGTACTAAGTGTTGGATGTCAAAGTTCAGTGCTGCAGTTAACGCAATAAGTACTCCGCCTGAGTAGATGCGTTCGCAGAATGAAACTCAAAGGAGGAATTGACGGGGGGCCCGCACAGGTGGGCATGTGGTTTAATTCGAAGCAACGCGAAGAACCTTACCGAAAGGTCTTGACATATAAAGGCTCCAGAGAGATGGAGATAGCTATATAGAGATACCAGGTGGTGCATGGTTGTCGTCAGCTCGTGTCGTGGATGTTGGGTTAAGTCCGCAGCAGAGCGCAACCCTTATCGTTAGTTACCATCGTTAAGTTGGGGACTCTGGCAGAGACTGCCAGTGACAAGCTGGAGGAAGGCAGGGATGACGTCAAATCATCATGCCCCTTATGACCTGGGCTACACGTGCTACAATGAGTAGTGCAGAGGAAGCGAAGCCGCGAGGTGAAGCAAAACCCATAAAACCATTCTCAGTTCAGTTGTAGTCTGCAACTCGACTACATGAAGTTGGAATCGCTAGTAATCGCGAATCAGCATGTCTTGGTGAATGCGTTCTCGGGCCTTGTACACACCGCCCGTCACACCACGAGAGTTGAGAGAAACAACACGAAGCCGGTGGCCTAACCGCAAGGGAGCTGTCTAAGGTGGGATTGATGATTGGGGTGAAGTCGTAACAAGGTAACCGG
+
./1/+.1)-1+...../-(-)')%++-8:843<35722)(,/+8,/1103-))0259356++,,.//,,),+,1)+,60)2,3,0/*,//17438446;,--89221+'+)(%''**+/0-'+,,,-**((+,+('*),/2,)5,7-/67605.-,2.-.02.3(1'&&'%(+3//.4/20-**2..7:/10552/4-,0//3/-2529.,)./52*)*11.229539-),))(2.11/+/162%%))'+,*'',*))-.+.-0,/267)74//0--661888;:0+**-'')...+,)()*1,543+-$$*+)0,100$+%$'$'',-6,,)')/()/201--/2561234/(&*+&.+(/.)).,00.()*)%**3.0((*1((,3150100//,.*+&%%,+5%'(((+(&'(*(.***1)8:;1',-,-)0+,-66059,-,0/0-7(')+-31259600./++,,,5::33335<9:67--1.5,-.:97621-,.230915/2+,,2.00/1/110647:72),-+.)+,:303-+/2*+88729:126320(+'-)(-,600164997-14-(+''(')(+,*,'0(*,//1;09686-+))-1/10,+2-+.32:6;-7*%(*$'$((0(('*(-/106,+20+:''&((*,--,(*)*.,,.053,&*)*,.1*/)))-+16224997:9;777778./13488766,20+/2409)121434034*)*,)3()%)*141)38+(+,-,.,21.10/8<697%/6**+4.(3:8-3211+510/++,9997500.-..0+)*+14/0+(')(($'12/05589973321349964/..,*-+*#)(683443/125(*(*/3-*,1,,-$')&5646..(''(+&*&)+)/0(/)(&*)().$)*1-),+&&$*/4-;;9:<656),+93%/*7+-.589.,-*(011/+186667262/808056571/1-2338//)*'('(+./0-00/*,)+'/,-61155090//(765/6,,-340.)1334900.//0/82&)(%''(1.,)'(&(-+%+0,(+&'),39.00//4,-43731451..*'*+/1111.1+/--74115--./.35145)')*.+,70.0333/20.5:9;-9
