# Supplementary material for: De novo species identification using 16S rRNA gene nanopore sequencing
Source: PeerJ. 2020 Oct 21;8:e10029. doi: 10.7717/peerj.10029 (PMC7585375; doi:10.7717/peerj.10029)
Supplement: Supplemental Information 2 — Contains raw reads. [file peerj-08-10029-s002.zip › pass_fastq_runid_2c9cf7bc05858273f10e7d7ec552fc0bd742dc3e_209.fastq]

@3cf6b372-3abd-473b-9343-d913afd3cc3c ch=505 read=70278 start_time=2019-12-13T04:56:48Z barcode=BC01 runid=2c9cf7bc05858273f10e7d7ec552fc0bd742dc3e
CCGGTTGCCATTGCGACTTACAATCGCTGGCCCTACCTTCGCTGCCTCATGCGAAGTTGGCTCCACGGACTTCAGGTATTACCAGCTCTCATGGGTGGGCGGGCGTTCTTACAAGAGACCGAGACGTATTCACCGCGACATTCTGATTCGCGATTACTAGTAACTCCGGCTGCCATGGGCGAGTTTCAATACCTGCGTCCCGGAGACTGGAACTGGTTTTAAAGTTTGGCTCCACCTCACGTGCCCGTCATACCAGCCATTTATGGCACGTGGTAGCCCTACACATAAAGGGGCATGATGATTTGACATCGCCCCACCTTCCTCCTAGTTAGCAGGCAGTCTCGCTAAGTCCTCAACCAATGGTAGTAACCCGCTGTCGAGTTGCATCGTTGCGGACAACGCGCATCACGACACGAGCTGACGACAACCCATGCACCACCTGTCACGCCCTTGTCCCCGGTTTTCTCGGTCAGAGTAGTAGGGATGTCAAGTGTAAGTGGGTTCGCGTTGCTTCGAATTAAACCACATGCTCGCTTCTTGTGCGGGTCCCGTCAATTCCTTTGAGGTTTAATCTGCATTAATACTCCCCAGGCGGAATGCGCGAAAATGCGTTAAGCGGCGGCACGGTGACGTGAGAACCCCACCTAAAGTATTCATCGTTTACATTGGACTACCAGGGTATCTAATCCTATTTTGCTCCCCTTTTTTCCCGAGGCCTCAGCATCGATTTCGCGATTAATTATTCGCCGCAATTATTCTTCTAATCTCTACGCATTTCACCCGCTGCACTAGGAATTCCCACTCTCCTCTTTCACTCCTGAATAGCAGTTTGGAATGCAGCGCAGAAGTTAGAAGACGGTATTTCACATTCCGCCAATCATCCGCCTGCTCCTTGCGCCCCAGTAAATCCGGATGGCAACTCGCCCACCTGCGTATTACCGCGGCTGCTGGCGCATGAATTGGCCGTAAAGAAATCATAAGGTACCGTCATTATCTTCCCCAGAATAGGCTTCCACGATCCAAAGGCAATACTTCGCGGCGTTGCTGCATCAGGAGTTTCCCCATTGTACGAAATATTCCTGCCACTCCCGTAGAACCAATGCATCAGCGCAACAGAAAGGTTAACGCAAAGACGCAATGGCGCTCTTTAACCAGCAATGCATGTACCCGCGGG
+
*+((*)',1+-&#&(%'(%$&(0,,&((&*&31)(*&%$'%-,0560/%*')*.,,0*'**),''-',)2140).,+)'-*25,(('(()(((*',&)))(**((%&#'%$&()%')*6,'%&+1(114:0(,*'('&(+/76++,00/*,/015(('($&)(*)2-'(&'&'&$%%++)(%+0752))*%,-&%''(,)%**(%)/+-,&%$&0)7:7*0/1,.8.0/110//25+/)+(+('+'#%%$%&+0+,.5/391-/..,')&+%&&&&(,*('+)(+)/6(,)/+238333232:1+*/&11'*+-()00,+(%(*'(()**,$,&.,.%'0034/05.-*+0+-/2++&/(*/5-)(,,-/(&%($%&$&$')4,/),.204.+-/(('&&'(&(&'*&)-+/'+'%,-.0'13274-38)%+%)&*6.02.)//,1,-+%$''++++'&&%%))%))+&1%,()**+%'$'+0,.*/25/-/-,/)(($)/*73-0,06/2492%%&*'(-/0-$&'(%)()''+)'$$%'*))*)./61+056650-$()))(**/5+/5*)'&(%(%*&(&-,167-)*-*)2)//$$#$'*+*(&%.-*0)(''()(&0(-+-+&)&&&''(')*0**'$'0++,)(-23;:7872180'(%'&2+4.0%(%&1.(),/255930,*&,572(-*39/)'4757--)('$*(77/,+*,'/-*&1-&'%$%$'#$$%%'342361&)%$-(&&,*).'&&.+/..,-/-.--690-.3('*-$,*-/%('('0-10*',,-(,*(((),+'''.))'%..,&.(*-;6-&&+*&..*-(+($(&',)&%))'%&&$&&,24-)++.3,-)+.+8,0)+.0.2*%#&%/(,'#&'(-.+*,0240051545(%$&$#')*,-3++20/)214,6.+26.+-.,.88832-$&$&%$$,%%$%$*+),)$()())$''+*-+-.9784.,3/4/6+0-0))+)2&&)*)).&((*,.-.))++'%$%$$$&)'(%&(***:-*+))*+-0).,(*/63*25.&+0*)%'$&&*++..,)&$*&#%&)*'()(,(*+)/-/,,&+)/(+'.)+,,-/0)-*/+3(*$-+1)*()&%%&,,*)%&''+/&&$''$)0/41*1'+%$#&$%$&&#$
@caacace5-cd64-4b3e-85d6-114e827abf6a ch=329 read=47048 start_time=2019-12-13T04:57:01Z barcode=BC01 runid=2c9cf7bc05858273f10e7d7ec552fc0bd742dc3e
CCGGTTGCCTTTACGGCTTCACCCCAATCGCTGACCCTACCTTTAAACCGCTGCCTCCTTGCAGTTAGCTCACGGACTTCGGGTGTGCCAGCTCTCATGGTGTGACGGGCGGTGTGTACAAAGACCGGGAACGTATTCTGCGACATTCTGATTCGCGATTACTAGTAGCTCCAGCTTCGTAGCAGGCGAGTTTCAGCCTACAATCGAACAAGAGACTGGTTTTAAAGTTTGGCTCCACCTCGCGTTATTGCTCCTCTGTACCAGCCATTGTAGCACGTGTGGCCTACACATAAGAGGGCATGATGATTTGACGTCATCCCCACCTTCCTCCTGGTTAGCAGGGCGAGTCCTCGCTAGAGTCTCAAGCAATGGTAGTAACTAACGACAAAGGGTTTGCTCGTTGCGGGACTTAACCTAACATCTCACGACACGAGCTGACTGACAACCATGCACCACCTGTCACCTTGTCCCCGAAGGGATTTCCTCGATTAAAATTAATGTAAAGGGATGTCAAGTGTAGGTAAGGTTCTTCGCCGTTGCTTCGAATTAAACCATGCTCGCCACTTGTACGGAGTCCCCGTCAATTCCTTTGAGTTTTAATCTTGCGACCGTGCTCCCCAGGCGGAATGCCAATGCGTTAGCGGCACGGAAGTGGTGAAACCCCCACCTAGTATTCATCGTTTACGGCGTGGACTACCAGAATCTAATCCTACGATGTTGCTCCCTACGCTTTCGAGCCTCGCGTCAGTTACAGTCAGAAGAGTCGCCTTCGCCACTGGTGTTCTTCTAATCTCTACGCATTTCCACCCGCTACACTGAAGATTCCACTCTCCTCTCCTGCGCCTAGATAACCAGTTTGAGTCTTGCAGCACCCAAGTTGAACCTGGGTATTTGCATCCCGCCAATCATCGCCTACGCTCGCTTTGCGCCCAGTAAATCCGGATAACGCTCGCCACCTACGTATTACCGCGGCTGCTGGCGTAGTTAGCCGTGGCTTCTCATGGGTACGTCATTATCTTCCCCAGAACCAGAGCTTTACGGTCCGAAACCTTCGTCGCTCCGCGCGGCGTTGCTGCGTCAGGTTCCCCATTTGTGCAATATTCCCCTGCTGCCTCCCGTATAATGTCAGCGCAACAGAAGGTTAACGCAAAGACGCGGCAACTTTCTTCCCAGCGCAATAATGCGAAAAGCGGC
+
*/),(-%(%$&(''+',/0-%(*,'4.6601...22*)(-)+/*2841-**+*+.,0*,*+*&*),(/050*.-704243*.),%,(+40*//.-//0/1+*)')52,,,.5,,-,..3.4+*111+95161196480)*,,,433:1386886/21/12(-./-*-'+*5++(*.6.,/(($,698*&(-7--*--6-+1/6,/),/-$(&()/;;;065:*/6502<80822.-*-./.-,((-*2-&$&'&')*)*.13//4325:0.'.-+,+**(%%+)$&'&&()+)&%,0)'%'**1136;.++,-3---,.1-%)*.3-)+-40/0+1,%(&&(/.,.-.-&(+025/+'%*$,$)*%**6,.10.+.+++-/43423//&)*0,,'&&&3+6))*4:887171/)'$,2.123--'(*+-(,.15762/.'*-26063786515;2483650').-4/.1.,&(-/,0+,-96-501/2/0.1+')%,&.)%+3*+3,987873,,+(+*,-,1)3-9:8593&'$)-5)03<4+&**++20+,+((,,+$&'#&,'&)%,)'&+/.88/+-1397:82050/010<<,./,/280,*),+(*&').''%')13-2331.0,0-+-9061,,(((&%))-&%((++.,.0..451,(,+-%*+,/520345921,--72236960/(+)'&''(-),1350(%'%#$$++)*,06(*-.---::,*-)**+'%)+,22+6+'&'#*.&&*-+%*,-/7:.:958:-1*,0/./8559434:66410-0031096.)&,)&$'(,-*,)$&'$*++3.+,/0100../2.+,.$*$*(,03577;*61:4+%$($%%'))/-&,,+-*(+''-2884690-')-*$&)+06,+/+,+*,/27*.30(*&&(+()0-(%(&)*''-/3851335699353236747:6360--+,&('$')(-.93323-1---,,5,;,,-:1:25,)*&(*%)&(%)$(()9,21*-/30378,+*)2)))*'*,.6.$&('*.$%'(&)'''&%&'%/.1,))(+)*+.29(*++*).,*(-'))58-(-7,*+./)5+120(%%&'')+*)++,4.++'%%()'761/2&.()*&&**'*(*+'(&**2,+'-%-*,..*,.5536,6+*'((%+'%$()-+.&')-($$%%#
@ad67bb1b-c831-443f-927c-74c3d9f2d620 ch=277 read=66069 start_time=2019-12-13T04:56:56Z barcode=BC01 runid=2c9cf7bc05858273f10e7d7ec552fc0bd742dc3e
CTCCTGCGGGAGGCAGTGGGGAATGTACACAATGGGCGCAAACCTGATGCAACCATGCCGCGTGTATGAAGAAGGCCGCGGGTTGTAAAGTACTTTCAGCGGGGAGGAAGGGAGTAAAGTTAATACCTTTACTCATTATTACCCGCAGAAGAAACACGGCTAACTCGTGCCAGCAGCGCGGTAATACGGAGGTGCAAGCGTTAATCGGAATTACTGGGCGTAAAGCGCACGCAGGCGGTTTGTTAAGTCCAGATGTGAATGGCGGGGCTTCCATCTGATACTGGCAACTTGAGAGTCTCGTAGAGGGTAGAATTCCAGGTGTAGCGGTGAAATGCGTAGAGATCTGGAGAATACCGGTGGCGAAGGCGGCCCCCTGGACGAAACTGACGCTCAGGTGCGAAAGCGTGGGGAGCAAAACGAGTTGGAATACCCTGGTAGTCCGCGCCGTAAACGATGTCGACTTGGAGTTTTGTGCCGGTGGCTGGAGCTAGCGAGTCGACCGCCTGGGAATTACGGCCGCAAGGTTAAAACTCAAATGAATTGACGGGGGGCGCAGCGGTGGAGCATGTGGTTTAATTCGATACAACGCGAGGGCGACCCATACCTGGTCTTGACATCACAAGTTTCAGAGATGGATTGCCTTCGGGAACTGTGAGACAGGTGCTGCATGGCTGTCGTCAGCTCGTGTTGTGGGAAAATGTTGGGTTAAAGTCCGCAACGAGCGCAACCCTTATCCTTTGTTGCCAGCGGTCCGGCCGGGAACTCAAAGGGAGACTGCCGGTGATAAACTGGAAGGTGGGGATGACATCAAGTCATCATAGCTGACCAGGGCTACACACGTGCTACAATGGCACTGAGAGAAGCGACCTCGCGAGCAAACGGACCTCATAAAGTGCGTCGTAGTCGGATTGGGTCTGCAACTCGACTCATGAAGTCGGAATCGCTAGTAATCTCGTGGATCAGAATGCCTACGGTGAATACGTTCCCCGGGCCTTGTACACACCACCGCCCGTCACACCATCAGAAGTGGGTTGCAAAAGAAGTAGGTAGCTTAACCTTCGGGGAGGGCGCCACCGCTTTGTGATTTCTTGACTGGGGTGAAGTCGTAACAAGGTGACCGG
+
,.12.-1+2/(()+)+//.)'&%&'-'-+.0:404+((,/8'4:50//.,0(.,3349:7841134573,(*(**(&&&,2439222;6*0%++375,01078*',,),-20&(*387,,807024.55)&)*+)1+%)))26*.9,+4*&*)&&'+$/0.//--1),'0585/,---/4/.0711244112,45893533756580/2-5.565;:77024962333/2232354'169:.1;13018()'**')'%$#$'+*,)&$$&'*+20+*,/184*/&,)&&%&''&),,')212.*,+-+.'/(4*:--22/,)$++.'3()861033+0)**..325.,(*(),9575.8--+.4-2..0/5890+34)%)*,)2121.-/.0,.7665+20*),20587***..:4(,%$,/,&''+,+3:1-/8834532*-)67555:26102035643/30/&++60&$$&)+-+**)('()()---',((&%##%+**-)%-3+&')'*,/8180822253:530+++42;6,-.021439439:5*+(*))/+357,(+,'/(+-348:6;9<2111&84,423)&''&'(%,.('0,.5/3./+++()-476/10))).0/---/014/+2*,3;9;9,50../46341234*/+,*,-.2568;877785650+0012866;32((&/)*(*+795;74835*-/82-.6,7('*,.5696<407111))3+,1934-,*,2952,00051:7.6/0928*./('*+7881:&1-/034;8::2.,(+-/+47+1/--+&-1-'')*164'()(,%')3;115243--$&&++,15969998081&*&%)%(%'(*137784537552269%4-6,/524''09//215)+.475728'0&.)+(-.0*+/595545+64/'%%--+/0352514411-)*/---(*-15:862,'*79700$&+*00%'6427675656,(487434.//2(2.,,%/,00;311401028)*&*%'&'(,.(+/--267*&*((*),10./-.(//45499295,,+1,+''%*.2../130232*1*$''(+4449:6.-*(%*++,,20++.,+.89:84
@9250981e-8461-4c78-b955-b2dbf705065d ch=140 read=56700 start_time=2019-12-13T04:57:12Z barcode=BC01 runid=2c9cf7bc05858273f10e7d7ec552fc0bd742dc3e
ATCGTGTACTTCGTTCAGTTTACGTATTGCTGGTGCTGAAAGTTGTTAAATACTGTGTTAACCTACTTGCCTGTCGCTCTATCTTCGGTTACCTTGTTACGACTTCACCCCAGTCATGAATCACCAAAGTGGTAAGCGCCCTCTCCCGAAGGTTAAAGCTGCACCTACTTCTTTGCAACCCACTCCCATGGTGTGACGGGCGGTGTGTACAAGGCCCGGGAACGTGATGCACCAATGGCATTCCTGATCGATTACCTAGCGATTCCGACTTCATGGAGTCAGGTTGCAGACTCAATCCGGACTACGACGCACTTTATGAGGTCCGCTTGCTCGCGAGGTCGCTTCTCTTTAGCGCCATTGTAGCACGTGTGTAGCCCTGTGGTCGTAAGGGCCATGATGACTTGACGTCATCCCACCTTCCTCCAGTTTAATCACTGGCGAATCGCTTTGAGTTCCAGCCGGACCGCTGGCAGGATAAGGGTTGCGCTCGTTGCGGGACAACCCAGCATTTCACAACACGAGCTGACGGCAGCCATGCAGCACCTGTCTCACGGTTCGGGCATTCTCATCTCTGAGAAACTTCCGTGGATGTCAAGACCAGGTAAGGTTCTTCGCGTTGCATCGAATTAAACCACATGCTCCACCACGCTTGTGCGGGCCCCGTCAATTCATTTGAGTTTTAACCTTGCGGCCGTACTCGACGTCGACTTAACGCGTTAGCTCCGGAAGCCACGCCTCAAGGCACAACCTCAAGTCGACTGTCGTTTGCGGCGTGGACTACCAGGGGTATCAAAATCCTGTCCCCACGCTTTCGCACCTGAGCGTCAGTCTTCGTCCAGGGGCCGCCTTCCAGCCACCGGTATTCCTCCAGATCTCTACGCATTTCACCACTTCGCAGATTCTACCCCTCTACGAGACTCAAGCTTGCCAGTATCAGATGCAGTTCCAGGTTGAGCCAGTTCACATCTGACTTAACGAAAATGCCTGCACGTGCGCTTTACGCCCAGTAATTCCGATTAACGCTTTTTTACCCTCCCGTATTACCGCGGCTGCTGGCGCAGGTTAGCGGAGTGCTTCTTCTGCGTGGCATCAATGAGCAAAGGTATTAACTGCTCCTTCCTCCCCTTCAGAAAGTACTTTACAACCCGAAGGCCTTCTTCATACGCGGCATGGCTGCATCAGGCTTGCGCCCATTGTCAATATTCCCCACTGCTGCCTCCCGTAGGAG
+
""$#&$(&((+)'/4-*.190-014/0/*++-65670*1-(')(,&($&%(#&(*:27160770.+3,+2:766612342358964/,26/2+1*(--&'*'/0811:66-./996761:66*+',2))*480/+')+1:4--)-)()+2/62;09+&,*(*),3.'16924;9-25,8<-(-.4<31236521/11-650'1+.../+4760469*.621;97/%&.%+%-&-)1/5334<4,)**+2)+,601(*.66659:51/.4474%().)+,.)).-:/.&)/-,-*-+.'8,8850/222/.*,/780/-)*0)7+'(/+))('&'$(+402)+-6.31/8-%%('+557;3,,,+)0014524011;,*+'*0/2*+)'(*'+41.---,,--0021344516:3-3:6;362./---70%%+,,1+-)(%$$%&%(1282047/9*'*35*7.699:09'&%(*54/./5609+*&++-/0800+2,0--*/)'(%-.294.--+()(*)*2676485750$'((,/,%**+68465576356:993.&/-&&*-./534021/-%*1(*591+/78<110002.115;132/0)/+3849;53305<+.8:;.-,)+*;8;0//.728945/13/0.'%%'(+01724:6,&))*)13474;:20.8;;)*(''')().0132/-..,)()(((-655764.++'*..*-./*+,***.1,0038661,/0+,,,6/5+.(+(+-644''.//267(,(---.4:844038+**(&%)+*(,.,+0/+')&(40(--0/94/1525:0366635602437;8208*(669-72,..)))&(&.1009(.*-.<44//&&$...31102-218<:4231)/6***+(/627.0&574+*22,2/,022/3()&)-/-2:'+/,,3&*-645()0*((**,)7+*.3-%)(2,-/005-+&'*'*&+%)(14('.0*,/%&*0..-*+.*',,31,)+-/65<65.,.3/431114793)*6:0,.80-.$)*)/:52432376612+%+&*,-1---+2%&'&(--99<;871.,(*().).()+75779-*'*%'',&&')+-/,(-./-44,$%+(&',+),+(*10*),0,52(((..4/94;74:4*,)*&((1.45:;:433/28)18112.021:*)/.,*.(.+00;0:9+$')+03338099--86+')#
@2fe38de4-c536-4ea4-9b67-6ad3dd7ff42b ch=82 read=72690 start_time=2019-12-13T04:57:11Z barcode=BC01 runid=2c9cf7bc05858273f10e7d7ec552fc0bd742dc3e
CTCCTACGGGAGGCAGCAGTAGAATTTTCGGCAATGGAAACCTGACCGAGCAACGCCGCGTGAAGGAAGAGGTTTTCGGATTGTAAACTTCTGTTATAAAGAAGAACGGCGGCTACAGGAAATGGTAGCCCGAGTGACGGTACTTTATTAAGCCACGGCTAACTACGTGCCAGCGGCGCGGTAATACGTAGGTGGCAAGCGTTATCCGGAATTATTGGGCGTAAGAGGAGGCAGGCGGCAGCAGGGTCTGTGGTAAGCCTGAGCTTAACTTCAGTAAAGCCACTTAAAGCAGGCGACTAGAGTGCAGGAAGGATCGTGGAATTCCATGTGTAGCGGTGAAATGCGTATATGGAGAGGAACACCAGTGGCGAGCGACGATCTGGCCTGCAACTGACGCTCAGTCCAGCGTGGGAGCAAATAGAAGTTAGATACCCTAGTAGTCCCACGCCGTAAACGTGGAGTACTAAGTGTTGGATGTCAAAAGTTCAGTGCTGCAGTTAACATAATAGAGTACTCCGCCTGAGTAGTACGTTCGCAAGAATGAAACTCAAAGGAATTGACGGGGGGCCCGCACAAACGGTGGGCATAATGGTTTAATTCGAAGCAACGCGAAGAACCTTACCAGGTCTTGACATACTCGCCAAGGCTCAGAGATGGAGAGAGATAATATGAGATACGGGTGGTGCATGGTTGTCGTCAGCTCGTGTTGTGAAATGTTGGGTTAAGTCCGCAACGAAGCGCAACCCGTATCCTTTGTTGCCAGCGGTCCGGCCGGGAACTCAAAGGGAGACTGCCAGTGATAAACTGGAGGAAGGTGGGGATGACGCCAAGTCATCATGGCCCTTACGACCAGGGCTACGTGCTACAATGGCGCATACAAAGCGACCTCGCGAGCAAGCGGACCTCATAAAGTGCGTCGTAGTCAGTTGGAGTCTGCAACTCGACTCCATGAAGTCGGAATCGCTGGTAATCGTGGATCAGAATGCCGCGTGCGAATGCGTTGAGGCCTTGTACACACCGCCGCACACCATGGGAGTGGGTTGCAAAAGAGAAGTAGGTAGCTTAACCTTCCGGGAGGGCGCTTACCACTTTGTGATTCATGACGCTGGGGTGAAGTCGTAACAAGGTAACCGGAAGATAGAGCGGTGAGCAAGTAGGTTAACACAGACACCGACAACTTTCTTCAGCACCAGCAATACGTAACT
+
1-2.,-43;1-075365'00**&**38.33975943-.4-/8-/058/%*.899887-.-/129253.))*,.9:;-80,9+++.3+((*(.*1.,,49(&)(&/70.9/00+*,,(5*,0+)/.--.51*&&*),,4&%%&'03/,20/('(*+/1322120101.315;6-6070.0-5,0,--:843)2)/,+26.0))3../-41.3.5*0,89:54321('-5,08128::8;90/0-.732210--1,'-),02,0(),1/*)2+6*417;-%++)%*),*)&('*+)'%%'(''+,/2/4,').9353356-6-6-5946./,''('.:94363.041110-34,)*(*&1+,/0:27-2**).566:2111010+-/+-018/00//.113-..6&&&'*24:3--02;90&'&%((2,,1431;,+'9956.6-)(/.5;79097+++-*&')*7788477292/,0/;1955,02:988;9998866331)+'&/51.*+%'(),10),41,&')),-.568<967/2+,6:6-25./99<.1-3162::;24:88+02+*0,0-(%&',''&'+',*--.53;:6705/+-/..98:67468114/&)$&+5,38643701251010011324-760/.*+-/1:3,*('(*,.2.//92/,.+/3'3--499678:8959455367011128886<334878..)2+776:75/498,.2-1,(**-,,.(546++,34&&,()1822:6*319420-301295.1265(+'+.+'+)/6645)....44<;:9:1/6/170727;;67737871916/8:00/+.1.2+%$$%'+,-5/0666(()&%()-,.20-/20('$$$%()*'(,0..+.*5++'(*,'*.;637564654+((.3565/2+('($/&9()'(*-:8140./323353827222..1-202/2'(1&-/.4000976//0-,+10,7.,++'&$'('&%((*('&,)7868435200.19-,)%(&*)255730-'(*/313803369+&)%'))-.242-&('(0,36160'39/+43,7-*-)(..',)34++//325553//&(.*--%')05123679:9:<+:3:882253;2256112-&%*)+-+4100./4/838344,.+/+3737.4.**59+.;4,..-.9133193331)*('#
@0501a86b-a8bd-4184-997b-75c2db18cf0c ch=78 read=92313 start_time=2019-12-13T04:57:08Z barcode=BC01 runid=2c9cf7bc05858273f10e7d7ec552fc0bd742dc3e
TTCGGTATTGTGCGCTTCGTTCAGTTACGTATTGCTGGTGCTGAAGAAAGTTGTCAGTGTGTCTTTGTGTTAACCTGCCTGTCGCTCTATCTTCCGGTTACCTTGTTACGACTTCACCCCAATCGCTGACCCTGCAGCTGACCGCTGCCTGCTGCGGTTAGCTCCTGGACTTCGGGTAGCTCTCGTGACGTGACGGGCGGTGTGTACAAGACCAGGAACGTATTCACCGCGACATTCTGATTCGCGATTTACTAGTAACTCCAGCTCCATGTAGGCGAGTTTCAGCCTGATAGAGCTGAGACTGGTTTTAAAGAACGGCTCCACCTCGCGGTGTGCATCTCTGTACCAGCCATTGCTTAGCACGTGTAGCCCTACATAAGGGCATGATGGTTGGGCGTCATCCCCACCTTCCTCCTGTTAACCCAGGCAGTCTCGCTAAGTCCTCAACAACTTAATGGTAGTAACTAACGACAAGAGGGTTGCGCTCGTTGCGGGACGCAACTAACATCTCACGACACGAGCTGACGACAGCCATGCACCACCTGTCACCTTGTCCCCGAAGGGATTTCCTCGATTAAGAGTAATGCAAGGGATGTCAAGTGTAGGTAAGGTTCTTCGCGTTGCTTCAGATTAAACCATGCTCCGCTACTTGTGCGGGTCCCCGTCAGTCCCGCTGAGTTTAATCTTGCGACCAGCCGTACTCCCCAGGCGTTCCTTATTGCGTTAGCGGCGGCACGGAGGTGTTGAGCACACCTGGTATTCATCGTTTACGGCGTGGACTACCAGGGGTATCTAATCCTGTTTGCTCCCCCACGCTTTCGAGCCTCAGCGTCAGTTACAGTCAGAGAGTCGCCTTCGCCACTGGGTGTTCTTCCTATCTCTACGCATTTCACCGCTACTAGAATTCCACTCTCCTCTCTCCTGCACTCTAGATAACCAGTTTGGAATGCAGCACCAAAGTTGAGCCTGGGTATTTCATCCCACTTAATCATCCTTACCGCTGCCCGTAAAATCCAGTTAACGCTCGCCACCTACGTATTACCGCGGCTGCTGGCGTGGTGCCGTGGCTTCCTCCTTGGGTACCGTCATTATCTTCCCCAAAGGTAGGCTTTACGATCCAAGAAACCTTCATCACTCACGCGGCGTTGCTGCGTCAGGGTTTCCCCATTGTGCAATATTATTCCCCACTGCTGCCTCCCGAGG
+
%"%)()%'(()%'$&)2,),20%'*&%',.*.0/66;97::9:7-+04)+33335%*)))(*00:72./.7-)2+'').)245+),,+*/08676(0+3'0+,/-07'/03474.)-7:.1/45///-,-;,+&5/010/15:4687560-&'(-//4/(.417**3-)(-,6)/*)('()(&''(+'&&%),-+3867;863//,/+30774-222224578<8678023298:9:9999<8/1/*,60-./&555256/3+,+,.8/.+*,2-,+++(63,,*+)$$'*&(*'*++,275::22::.-8+&'$%'&*+.+%()03110/3&-()).5)*))*.41-349433*%)&'(.,-,,*(%*,0-*)***.)*48.04/..(*-*+('+*.28:199.+/3015++4*(*))0-2:-+08724543764--'&'*334))+.**)*-2-/6100237111526661''(+.,+4-1366882<121;:5*&((/*,/5.220,*%&*225765/32234837,'4968621430634322+--.0,./.-(''-))(%00-56898/:*9+)(--.30015,-46/96754+*)+0*3/.0+*++867;814,/2*,/80%&+/*5<87;54112020/1-..4'0+0/0/-0740.65++-+/,%$&*+159--),%$&&&,,)&'&-/(2(*)-583%1-)(#&+'%'&)'%(-1954576550,,+-.+1/.+2*)'&'')*.54(4223642.222;.)*-30128/+(.')'&0-+')*6663;4355429/+,.0:<9//.--3:2/,-131/4*),--10/83001209('()(*..5:;8;91683558:-.2;;:9700*+,05567758.58,/(*3*.,--(&**2,5.1*+,+20(-.11/3730+'**+221661216068;.2-6986,+++%4()*++/*'(')741:321/940/27.,'),,20::955)$$$$%#$%'(*'*'(043-/7&)+3245888869+).)'$*',,-81393/4000::-;*+)-*('&'*-018040.%(.**('-(*,0647:344003813*+'34**%'%'---63/00344+'($/4.999<::;;4445-3/316/+1,)&.+/&01,,4/-56898-,7-,,40400,'.+004;9,)-.--0018411*+&.*
@3ca9359f-e758-42c2-8455-1243d38efb3b ch=15 read=51753 start_time=2019-12-13T04:57:06Z barcode=BC01 runid=2c9cf7bc05858273f10e7d7ec552fc0bd742dc3e
CTCCTACGGGAGGCAGCAGCGGGGAATATTGCGCAATGGGCGCAAGCCTGATGCAATATGCCGCGTGTATGAAAAGGCCTTCAGGTATAAAAAGTAGCAGCGGGGAGGAAGGGAATTAAAGTTATTACCTTTGCTCATTGGCGTTACCCGCAGAAGAAACACCGGCTAACTCCGTGCCAACAGCCGCGGTAATACGGAGGTGCAAGCGTTAATCAGTTACTGGGCGTACGCGCAGGCAGGCAGTTTGTTAAGTCAGATATGTGAAATCCCCAGGCTCAACCTGGGAACTGCATCTGATACTGGCAAGCTTGAGGTCTCGTAGGGGGTAGAATTCCGGGTTAGCGGTGAAATGCGTAGAGATCTGGAGGAATACCGGTGGCGAAGGCGGCCCCCTGGACGAGACTTGACGCTCAGGTGCGAAAGCGTGGGAGCAAACAGGATTAGATACCGGTAGTCCACGCCGTAAACGATGTCGACTTAGGTTGTGCCCGCTTGAGGCGTGGCTTCCGGAGCTAACGCGTTAAGTCGACCGCCGCAGGAGTACGGCCGCAAGGTTAAAACTCAAAATGAATTGACGGGGGCCCGCACGAAGCGGTGGAGCATGTGGTTTAATTCGATGCAACGCGAAGAACCTTACCTGAATGCTTGACATCCACGGAAGTTTTTTCAGAGATGAGAATATTGCCTTCGGGAACCGTGAGACAGGTGCTGCATGGCGTCAGCTCGTGTTGTGAAATGTTGGGTTAAAGTCCCGCAACGAGAGCGCAACCCATATCCTTTGTTGCCAGCGGTCGGCCGGGGAACTCAAGGGAGACTGCCAGTGATAAACTGGAGGAAGAAGGTGGGGATGACGTCAAGTCATCATGGCCCATACGACCAGGGCTACACACGTGCTACAATGGCGCGCATACAAGAAGCGACCTCTTCGCGAGAGCAAGCGGACCTCATAAAAATTGCGTCGTAGTCCAGTTGGAGTCTGCAACTCACGACTCCATGAAGTCCGGAATCGCTAGTAATCGCGAATCAGCATATGCCCGGTGAATACGTTCTCGGGCATATACACACCGCCGTCACACCACGGAAGTTATTAACACCCAGAAGCCGGTGGCCTAGCCGCAAGGAAGAGGAGCTGAATAAGGTGGGATTGATGATTGGGGTGAAGTCGCTAACAAGGTAACCGGAAGGAG
+
+111,./*49+,45202+-.-12)*4.,8.)*%)*0-,4853652(2653330-.%%)(%21*-60-20468:)'&-+4281&0(&&'3:8/(&$%#%'**(13)(+(()'&%&'((:7/(-++(()0005/*-.1&2(0(/-.2./6--/)*0-)+0(*-/7*6---3///,+6+568*/,-3/385;3/7/.067.0.+,/16*,0090/+*&'0,/000:6.%/%*&(&*%*&%&*44/075'(1:56/07'(+-(*(++,66/076*(.-,,42725.-73-,++'%&'),//211.22//1&+.,**))*+)/*0-),66.-1*1,3+2+)1)+(().2950.0/,56;:-,+*)/03;0,1.,72157052-0-,+,(2,2127;6/-497/--)(,0*//0/002361000'((()-0139-*,-:;,4&8/-/2)',+,3/11,/231,.019;87:<;//-.,433)**(&)004-30/;3(,.3///9201/700/0,1.-01236100/3261555235837.'*+.,*)*+3-5181889(6-:3:;7.787;:7//.586767,490..6-(((+&(-),,0.1*(*+&-'*-57<;347-*))+,51/213446217372823;75160*).*.00795()-3-..,03;7<+3((&())),*(&))-++37643-:685:<893+2.4((1256543/20220134468999234/.-.))));.26309.2*&(*6,+0+)/+)&&*+-00(36($$'*,%&1+)+202:8:77654557/-46)+)/0635,+(%,+43059,,*((*0355450.0,*('*(-))*86329999534544799:8/1+*+)&#%%)*.31.,65742*'(%(,-35701.8..8*.,,11.()**$&&)+,.0-/*&(+(+,**'%(*.&))3./:76433970*-,(-/24,4-/-4)%,,30.*,-.2685965.')*,*)4,*4.-+**+*1211-.).1211.4/,,0**,+.*-0./'-,,.-,5.++973512810/)-%'%*%$&))**-4+65+,-'.+4343/&&+,-3++,0,5*7.*'',+(,2.)0+7,6.--8-.//-*)**,)*+'**(&&&()-+*/-::108,./1,8-1374./-5.-+'%(,0031,0.15450/,*+,+)
@477f0c75-d77e-4699-99a1-10d6c1e14c1b ch=460 read=50639 start_time=2019-12-13T04:57:18Z barcode=BC01 runid=2c9cf7bc05858273f10e7d7ec552fc0bd742dc3e
CCCGGTTACCTTGTTACGACTTCACTGAGTCATGAATCACAAAGTGGTAAGCGCCCTCCCGAAGGTTAAGCTACCTACTTCTTTTGCAACCCACTCCCATGGTGTGACCCGGGCGGTGTGTGCAAGGCCCGGGAACGGCGTATTCACCGTGGCATTCTGATCTGATTACTGGCGATTCCGGCTTCATGGAGTCGAGTTGCGAACTCAATCCGGACTACGACGCACTTTATGAGGTCCGCTTGCTCGCGGTCGCTTCTCTTTGTATGCGCCATTGTAGCACGTGTGTAGCCCTGGTCGTAGGGCCATGATGAAATGACATCCCACCTTCCTCAGTTTATCACTGGCAGTCTCCTTTGAGTTCCCGGCCGGACCGCTGGCAACAAAGGATAAGGGTTGCGCTCGTTGCGGGACTTAACCCAACTTGTTATTTCTGCTTACGAGCTGACGACAGCATGCAGCACCTGTCCCACGGTTCCGAGGCACATTCTCATCTCTGAAAACTTCCGTGGATGTGCAAGACCAGGCTAGGTTCTTCGCGTTGCATCGAATTAAACCATGCTCCACCGCTTGTGCGGGCCCGTCAATTCATTTGGGTTTAACCTTTGCGGCCATTACTCCCCAGGCGGTCGACTTAACGCGATTAGCTCGGAAGCCACGCCTCAAAGGCACAACCTCAGAGTCATCGTTTACGGCGTGGATTCTGGGTATCTAATCCTGTTTGCTCCCCACGCTTTCGCACCTGAGCGTCAGTCTTCGTCAGGGGCCACCTTCGCCACCGAGTATTCCTCCAGATCTCTACGCATTTCACCGCTACCTGAATTCTACCCCTCTACGAGACTCAAGCTTGCCGGTATCAGATGCAGTTCCCAGGTTGAGCCCGAAGTTTCACATCTGATAACAAACCGCCTGCGTGCGCTTTTACGCCCAGTAATTCCGATTAACGCTTGCGCCCTCCGTATTACCGCGGCTGCTGGCGCGGAGTTAGCCGGTGCTTCTTCTGCGGGTAACGTCAATGAGCAAAGGTAACTTGCTCCCTTCACTCCCCGCTGAAAGTACTTTACAACCCGAAGGCCTTCATACACGCGGCATGGCTGCATCAGGCTTGCGCCCATTGTCGCAATATTCCCCACTGCTGCCTCCCGTAGGAG
+
7.'.63:/3/5/-.7,**(-3;3%%&%')*./;98;875/88**35:64504/./1*)+((--4.5.9---10396444,*-0.2-,.&3.)(**055,3;:966436,,/6893:-,++*),340917*.1--+++(')//0942492828334<851/20'*+791--'+&('.7132(01:28620+,-0/.50.*+(%.+.5-;4302427,1387942,.+7;1151.2-/,++8*+/12,-/1-,%'(0++*/7/,00113234//6-+(.,++**,/42333;5/1999.22379:;751.-&()&'*00/-692*184;7414+,/<...:3760:0029889..31--.*/,/,'2/7)6&53122,6-,634;-5/9945.2.-2-0+/05457334;60((&/)53+.+(%&(.3(--((%$%&'+,+%+*+,253&,'+,&4(2.34345++-,5,)-/96://&&*(++++/8988,,,,-32.).3*+136*.8;8.),+/-(,25<475(*((00:::8926213//176%&3-6/;:364),9:87/00-/9/7889.-+4/'%)*,99<9/9;:0'039:0:2168**8767:&5&')/676*,22-.0.010/053524/-,/+,-/21)+*,(.3(+')+.3-5'2*,-.173,),'%+*(()))/172,-,810197,04**,4-.01623;32--/1:3./0938)#''')0,.-..4612-577:6+4445<:99:*.)4.02',60<:8:0-30(%'(,8;6450--.0321/2/002/3;21236.0+//+,($0,5,2)163-0241/,(,)2/8).*,3./8:18331;+/2:88446:882--...+++91*)*'),6,**-.046/++),*06.89424/.00044.).21)240:4,)*,629<76315556:4/5.*)&,10.05%0)/757:334544643.6,*--3*,-/--1-)68346:67<:977201,/0/./42810.2)1:,-),)'&,/*,/36,6;4&'(056*+03/01,+-*/067**,*06,*-(,)+-,6.)+--%-,/130003:8800--.,25151'041;2*.5.-/),.223;5:793/06/0000:6.;.,2.8(,)
@6f575813-811a-4b53-ac42-e96e14b8ac34 ch=169 read=81145 start_time=2019-12-13T04:57:11Z barcode=BC01 runid=2c9cf7bc05858273f10e7d7ec552fc0bd742dc3e
ATCGGTACTTCGTTCAGTTACGTGGTGCTGGTGCTGCTTGACCGGGGTTTGTGGCAGCACAACCTGCGCCTGTCGCTCTATCTTTGGTTACCATGGCTGCGGCTTTACCCAGTCATGAATGCAAAGTGGTAAGCGCCCTCCCGAGTTAAGCTACCATGCTTTTACAGCCTCCCATGGTGTGACCCGGGCGGTGTGTACAAGGCCGGGTATTATTCACCGTGGCATTCTGATCCACGATTACTGGCGATTCCGACTTCATGGGTCGAGTTGCAGACTCAATCCGGACTACGACATACTTTATGAGGTCGCTTGCTCTCGCGGGTCGCTTCTCTTTGTATATGCCATTTAGTAGCACGTGTAGCCCTACTCGTAAGGGCCATGATGACTTGACGTCATCCCCACCTTCCTCCAGTTTATCACTGGCAGTCTCCCTTTGAGTTCCCAGCCGAACCGCTGGCGGCAGGATAAGGAGGTTGCGCTCGTTGCGGGACTTAATAACATTTCACAACCACAGGCTGGCGACAGCCATGCAGCACCACCTGTCTCAGAGTTCCCGAAGGCACCAAAGCATCTCTCTGGATGTCCAGAGTAGGCAAGGTTCTTCGCGTTGCATCGAATTAAAATACATGCTCCACCGCTTGTGCGAACGTCCATTGTTTGAGTTTTAACCTTTGCGGCCGTACTCCCCAGGCGGTCGACTTAACGCGTTAGTAGAGCCACTCCTCCAAGGGAACAACCTCCAAGTCGACATCGTTTACAGCGTATGGACTACCAGGGTATCTAATCCTGTTTGCTCCCCCACGCTTTCGCACCTGAGCGTCAGTCTTTTGTCAGGGGCACCTTCGCCGCCAGTATTCCTCAGATCTCTACGCATTTCACCCTTTACACCTGAATTCTACCCCCCCTCTACAAGACTCCAGCCGCAGTTTCGAATGCAGTTCCCAGGAGTTGGGCGGATTTCACATCCGACTTGACAGACCGCCTGCGTGCGCTTTACGCCCAGTAATTCCGATTGCTTGCACCCTCCACGTACGCGGCTGGCACGGAGTTAGCCGGTGCTTCTTCTGCAGGTAACGTCAATGAATGGTTATTAACCTCCTCCCTTCCCTCCACTGAAAGTGCTTTACAACCCGAAGGCCTTCTTCATACGCGGCATGGCGGCATCAGGCTTGCGCCCATTGTGCAATATTCCCCTGCTTGCACTCCGTAGAACAATATCAGCACCAACAGAAAAGTTAAAGGTTACCAAACCCTGGACAAGCGGCAGGTGCTGAAGTTGTCCGGTGTCTTTGTTAACCTACTTCATAATCGCTCTATCTTCCAGTTACCTTGTTACGACTTCACTGATCATGAGTCACAAAGGGAATTGGTGAAAGCGCCCTCCGAAAGAGTTAAGCTACACCTACTTCTTTTACGGCCACTTCCCATGGTGTGACGGGCGGTGTGTACAAGGCCCGGAAACGTATTCACCATTGGCATTCTGATCGATTACTAGCGATTCCGACTTCGGCGGAGTCGAGTTGCGGGCTTCAATCGGACTACGACGCACTTTATGAGGTCCGCTGCTCTCCTTGAATCGCTTCTCTTTGTATGCGCCATTGTAGCACGTGTGTAGCCCTGGTCAATGGGGCCATGATGATGACGTCATCCCCACCTTCCTCAGTATCACTGGCAGTCTCCTTTGAGTTCAGCCGGACCGCTGGCAACAAAGGATAAGAGGTTGCCGTTGCGGGACTTAACAACATTTCACAACACGAGCTGACGACAGCCATGCAGCACCTGTCTCACGGTTCGAAGGCATTCTCATCTCTGGCTTCCGTGGATGTCAAGACCAGGTAAGGTTCTTCGCGTTGCATCAGGTAAACCACATGCTCCACCGCTTGTGCGGGCCCCGTCAATTCGTTTGAGTTTTAACCTTGCGGCCCGTACTCCCCAGGCGGTGAACGCGCGTTAGCTCCGGAAGCCACGCCTCCAGACTTAACCTCCAAGTCGACATCGTTTACGGCGTGGACCTGCAGAATTATCTAATCCTGTTTGCTCCCGCGCTTTCGCACCTGAGCGTCAGTCATCTTCGTCAGTACTTCGCCGCAGGTATTCCTCCAGATCTCTGCGCATTTCATACACCGGTTACTATCTGCAGGACTCAAGCACCGGTATCCAGATACGGTTCCAGGTTGGGCGAAGTTTCATCTGACTTAACAAACCGCCTGCGTGCGCTTGCGCTTGAAGTAATTCCGATTAACGCTTGCACCCTCCGTATTACCGCGGCTGCTGGCACAGGTTAGCCGGTGCTTCTTCTGCAGGTAACGTCAATGAGCAAAGGTATTAACTTTACTCCCTTCCTCCCGCTGAAAGTACTTTACAGCCGAAGGCCTTCTTCATACGCGGCATGAAACATCGGAGCGCGGTAATGCAATATTCCCCACTGCTGCCTCCCGTAGG
+
&($&%&%.0751423-001))*+&%(&,/.1-,++*'+%&%+)(585180+&%$&''))+,+00+)*(-644351253342.)+%)&01')*$&'(%%%$)'+,0*(-20)-/7474.98340.,,,-200)&'()5*(*)('&(*,-()+.+5,$'$#)))&%((*,-*/50*2-%)'),.5---5700/***),,/4,,(,(&)%%%)()5<52230317013<757797/-*))3-22/)*-.09;320&35;1&*%)-,2./32:23)-.//4/<03(8-996331/-55.11/-*+)*'++2)+-*((''(+-61+**,/-*.'&)+561/1.(,01986;*(%&&()*//***((.8.&%)++*+)'**0*;45),/)))),+.2499::358,+.47461*,--/089//1071230-364/90',01*+-9607-%,1515;;<77/7.,'&'*+-685120*,*-5+)&**,.,7++*2./*,(+&#'*),/7,-*)-**%(*,070+.)),%+)).-.+%'%(--4-+.2.26621511346/+,)+1,210/3-83024)+*),314<::337'.&&'*)+)0(1,559::<:4624-)+-,:--..+,/3+()*,++.,8/'*.'((,-++(+##$%'),-/4,-/))+/7;<-281++.+*.-.17*.02.316,'.5+0++*62/1131120,2*+&)'(('*/,+.2103''&.7,,-4),-8/7/2.(-.01859966;8+,),,+,$&).-/+*.1,8826../,20/793/57((,,-:::*)1-/1:6,-.)/1&'****+,6,,,049.38:1672)(&-,04378.&,*'+*+-602/0*+/10088889964<50-07&%.((+3371+(*2+0-02338:5.43-+02333467())/+'.%-*9:3,*04720192/6.'((%'5+.)-*'*$)'*&)+,/021...3.35023:;99:6888560*&(&'&.,+))()+0.8:141&3%%&/(%*(/3,)*'%$#&#%'*,+)()+++-.)(*3+**4++67237:52/+--3%-1,.02./-*+*),<..''.)('-(/101,+-6.6054,*60')-',30--'+42.-.3*:7*)'*),+118341.%%%'%(101/13864:546;45989:5860;7-.3-0).00.,4*502,)())'&(%()42(&&(&(()5-22-*++'0.0)*)*1/)/+/.781++.)&'&,40280*,0*&*+$&%$%$),-13'(-+(,/.*6)3*943.33,*.3-915)%(('##%%(,.+-/0169:9652%/-5.309/&4-(*503150-/.+*4/)*(&*+-+--4*+-)'$(&/&+%&&%')2/2&)-*')+*'').204')%$((+/+*,.:,:;;,%+%'**&''**14+/9:776344*56486542-1-2532623)-*&++&$,,040017'4''*10,8-))**-)))8-+,++,-*2831.-.12,'%%+*'*+-01103++)(&$&(('-*0+8187110),*,')*/*''%**/272+*1*+--+-''%)*10.)+7-8813:1,)')))7:;668*(')(%--.23./566;10411,&#&%).26;45212++'+,489998/:7.'-2.397*,%%)(*0-13340/1664:8+87,*,/7/&*+'4+464230/4416239(/,22))+(/,592031/3441;5/-4.5/,.7/64;2,*+0.5/13344566.,'--.2823&,--.47935540,&)*)2.,'*))'2-,3010560-/))((*,,*+45<;8166411019)5501'1+5:592101/48.0278*/*,*4168-)-1/311-*0.((*,)-41-3.364-,/6'4*9/,186+),.8<-786//3/-+-85,,610.233-%,./.2+*,00131/+.+'&(*3&(*+('/3+--.2.1%'&(')).209/6+/,46221313486;-&'('*,6593.()'1('+(/*./145:697042<,'))25)'*'*,82-14059541277.-&()$%(&272.-.$%$%'*74566)-++20041.*'+)&((+,..)%*)*14;50'&$(%')(',-(**(,+)((&---+/0+)$&$(-(-/010*'&-+%(*6752-+-+*,)*,1'()(,;61../--1+,)7+56;74;4:<93333331-,)$('($$%(''(20110/.-2/2//-,1+)*$+.0/16()-11/5;55.90/.350,($'&/.2/..7600-,-8.36:6516%-,+/04457+502+4520+'%-*,2.0(*0)',-,6+-42:,790%&+/38/01)+)*%&&)&.-'*6,4577;67;772/0.,.-,+2-$$#%&'2$(%%')-%&($$+)*/.-.4,242*)++*))),*+/.')&%*&
@8d8b767b-6ce6-4f84-a3c4-8acbd70843f2 ch=100 read=122374 start_time=2019-12-13T04:57:29Z barcode=BC01 runid=2c9cf7bc05858273f10e7d7ec552fc0bd742dc3e
ATCATTTGTGCTTCGTTCAGTTACGTATTGCTGGTGCTGAAGAAGTTGTCGGTGTCTTTGTGTTAACCTACTTGCCATCGTATCTTCCGGTTACCTTGTTACGACTTCACCCCAATCATCAATCCACCGTTAGCTCCTTCCTTTGCGGTTAGGTACGGCTTCGGGTGTTATCAACTCTCGTGGTGTGGCGGGCGGTGTGTACAAGGCCGAGAACGTATTCACGCGACATGCTGATTCGCGATTACTAGCGTTCCAACTTCATGTAGTCGAGTTGCAGACTACAATCCGAACTGAGAATGGTTTTATGGGTTTTGCTTCGCCTCGCGGCTTCGCTTCCTCTGCACCATCCATTTGTAGCACGTGTGTAGCCCAGGTCGCAGGGGCTGATGATTGGCAATCATCACCCTTTCTCCAGCTGTCACTGGCAGTCTCGCTAGAGTCACAACAATGATGGTAGCTGGCGATAAGGGTTGCGCTCGTTGCGGGACAACCCAACATCTCGGCCACGAGCTGACGACAACCATGCACCACCTGTATCACCATAGCAGCTATCTCTCCATCTCTGGGCCGCTTTTGTAATTATGTCAGAGACCCCGGTAAGGTTCTTCAGCGTTACTTCGAATTAAACCATGCTCCACCGCTTGTTTGGGCCCCGTCAATTCCTTTGAGTTTCCGTTTCTGCGAACGTACTACTCAGGCGGAGTACTTATTGCGTTAACTGCGGCACTGAACTTTGACATCAACGCAGGTACTCATCGTTTGCGGCATTTGGACTACTTTAGAATTATCTAATCCTTTGCTCCCGGGACTGAGCGTCAGTTGCAGGCCAGATGGTAGCGCCTGCCGCTGGGGTGTTCCTCCATATATCTACGCATTTCACCGCTACACATGGAATTCCACGATCCTCTCCTGCACTCTAGCTGCCTGGTTTCTATGAAGCACTGAAGTTAAGCTTCAGGCTTCACCACAGACCCCTGCTGCCGCCTGCTCCCTCTTTGCGCCCAATGTGAGCCGGACGCGCTTGCCACCTGCATTATTACCGCGGCTGCTGGCACGTAGTTAGCCGTGGCTTTCCTAATAAAGTACCGTCACTCGGCTACCATTTCCTGTAGCCGCCGTTCTTCGCGCTTTATAACAGAAGTTTACAATCCGAAAACCTTCTTCAGCCACGCGGCGTTGCTCGGTCAGGGGTTTCCCCATTGCCGAAAATTCCCTACTGCTGCCTCCCGTAGGGAG
+
"$*+*50&.'.348.1;11-:-,-676/:///8753...-*(*('18657194464/75-...-.,16-.,2)(+(%)+%-'-.455',&,9&)316,/1*./&23:74177.-0.0/.14:/02/1-113,/15728:50,1,&')),+%'%))-)3./9309332.5-0/22/,+%'(8.52.**-)-58330---./17:87385.(0(/,+347<4.1,./24525892*2)(%%,-/7-,,,+../-)(&&(,-656675675*)-07.0/510//02;:6-.5:87442496761;<4-66;.9;9+445.,%-,373/1,,322203/,/+-/--*-*/.37187*'**,,,./)1,&&)++7/+-5..$(#+30**))+/00910,1&-./-//)1+&%+&&()'%##(*+7-/..30458756,-2%'&$&%')-&)+/-0363-,'(&&%$)-5411,1/,3/07:99/77*-08.-.+,26*30235303,&0('+1065-,'-/433'/4.4-.-/837:44*)(&%,)&(%'''(('+-.,-/697210,+),'$$%&/16'$&&'*)&),.,('()&,&*(,-/0(0(*(%'&'&(*&++'*,70&*+0-1:96:9101167126./..'&%#&)(+32+*/236786&',(*&/++)+()(/'$$%&,,581-022/013(+,5(**'+)(1*)32/1-8-4-334.*,-,64668/25/--..+.)-)%&&(*('&'()-%(/5,&')'&%)+)09488('')'****10114+-970$(*'(1'(''%654241021/33/45;20/05/;01/+&%+&()&'%&&-0//*.,)),-;;:889;79898892235637;<9577+)8*+.1*,),(,+5/-**)-./7//.39,.5*--/254777797897;910+/$'.$(+,/10&(3-0'(*-0-).6/23,%')%%((5.74+)110.385890000/8,,-/7(%)+-0+1-,%))*/22*)&#$)+(1*)76/0('#(%2()3;2344527111,0*,+'0-253630,1-'--2*/5+/((0-+143'0*-:897+,0-/.-.24957;78878520/-*1588/)&')%'%&,/++1114,)+**0<:02.61/0./9:52<9;5761'%%(')++200.80,,/0/:9;-659*.504:;3,.;/5/-14253;/9*((*++21/.3.14)*2,61&+$
@8f77c952-9b9d-48aa-ab52-6444670ca3f7 ch=346 read=55426 start_time=2019-12-13T04:57:27Z barcode=BC01 runid=2c9cf7bc05858273f10e7d7ec552fc0bd742dc3e
CTGATGCTTCGTTCGGTTACGCATGTGCTGGTGCTGAAGTTCGGTGTCTTTGTGTTTATTGCCCGCTTGCCGCAATAAAGCTCTATCTTCCGGTTACCTTGTTTGACCTTCCACAATCCTTGGCTATTCAAATGCTTTGCTACTCCTTGCGGATTAGCTCACGAGCTTCGAAGATTATTGCGCCGCTCTCGCGGTGTGACGGGCGGTGTGCAGGCCAGGGCAATGTTCACGCGACATTCTGATTAAAATTACCTAGTAACTCCATTGTGTAAGGCGAGTTTCGGCCACAATCCGAACTGAGACTGGTTTAAAGTTTGGCTCCACCTCGCGGTATTATCTCTGTACCGTATTTGTAGCACGTGTTAGCCTTTCACACTAAAGGGGCATGATGATTTGGGCATGTCCCCACACTTCCTCCTCGTTAGCAGGCAGTCTCGCTAAGAGTCACTCAACTTAATGGTAGTAACTAACGGTGAGGTTGCGCTCGTTGCGGGACTTAACTAACATCTCACGACACGAGGCTGACGACAACCATGCCACACCATGCCTTGTCACGAAGGGATTTCCTCGATTAAAGAGTAATGCAAGGGATGTCAAGTGTGAGTAAGGTTCTTCGCGTTGCTTCGAATTAAACCACATGCTCCGCTATAGGTGTCATTCACTTTGAGTTTAATCTTGCGACCGACACTCCCCAGGCCAGATAGCAATGCGTTGCAGCGGCAGCACGGAGGTGTTGAAACCCCCCACACCTAGTATTCATCGTTTACGGCGTGGACTACCAGGGTATCTAATCCTGTTGCTCCCCACGCTTTCGAGCCTCAGCGTCAGTTACAGTCAGAGAGAGTCGCCCTCTCGCCACTGGTGTTCTTCCTAATCTCTACTTGTTCGCTACACTAGAATTCCACTCTCCTCTCCTGCACTCCTAGATAACCAGTTTGGAATGCAGCACCCAAAAGTTGAGCCTGGGTATTTCACATCCCACTTAATCGTCGCCTACGCAGCTCCTTTACGCTGGTAAATCAGGACCGGCAACACCCTGCAGTATTACCGCGGCTGCTTTGTTTGAAAGTTAGCGGCCTCCAGCGGAATTTACCGTCATTATCTTCCCCAAAGACAGGCTTTACGATCGAAAACCTTCATCACTCACGCGGCGTTGCTGCATCAGGGGTTTCCCATTGTGCAATATTCCCCACTGCTTGCCTCCCGTAGGAG
+
$$'$(%-.0-,+13)105+-%(',%/()*28;88/+.*)-97-41/0++,+(**+6,**2-/6/(*++''(%((+-+3+)+-42.33767-,,5.-5414')&((*+,).+'')/876')*.)*-(,--(+''&(**,',*(()52-201,5$0)++.00-,'%&$$$)')%(%+('0,+*''%').,)%&$+,+-2369996-/-+)'%&$*,/($+1.,*//&','$(&*+-./590(,&08)0)&*.-/'(.(,*4+-/.%)(%&&&').015176<42+3-,()+731)*0+)*),.303354<;,7-0/9*+095::,.:9534031(+&%''*'($%$)&'%&(4(*,+-0,1/0*1&&%.''('%%&'&(13-,58**%&*&)'%+-('+.+*1,.0*/*(+$*/63421/-&-.7/&0.034222237&(0+*&%')+$&'-*-('&3(+&./(-//3..151.$#'%+1,512189:63800/:6703/-+&(/-5/..)))*,+/24''-)4443464-.%3,34(2*')'))$)$+(.,,-.')(,)--&*,0656.24-8,7-+'&()//00640,99.4011+(%+&)%&,../031:66<858764/02,+)1-:.;<:5;32),$%)10--'&%#('('&(*.3.&'//,-.4487-8-1/-++'%(*+'.)+)2::-/4934'((&%"$(+()$'*'%%%'*-2,%,++/0*)-0,./3++23//.-/,'*+.0+#)+-/;0.0008;;./,996459324140/7761119+*'),''%27(*+3:9.+1-//9830338;78234&03/-5/-../00,-,-,*,.//5;:8//,228:10...++-8049.,,),-/,))'&#$&(')&(.---3)*(*)/*09++,,)-711-15346/114&(+(+,,)02/03.((0/60,1//0-030-54,)5.+*+13/16,1*,9/-/22.8/*)/-507/+&*)&)(%%%$'%)*0;,,5*$,&%$&&.)0-)+%+/'%#$"%#"%',70,$*%&(+.7+0.,-1)''%&+,,%%%%%((').+(*(($)**-'&&*%)(&/1,+1845+$&*+01.0///)06.+-17.73087//0/12)+184287;8462/02236523411/9,*&'(*,0.266*.5.')%$()%1()*5/,.+123+(*)'()%(-.-84,.3463*-
@d7f0adb4-0615-4fb0-ade7-554e354dad8a ch=146 read=74087 start_time=2019-12-13T04:57:25Z barcode=BC01 runid=2c9cf7bc05858273f10e7d7ec552fc0bd742dc3e
CCGGTTACCTTGTTACGGCTTCACCCCAGTCATGAATCACAAAGTGGTAAGCGCCCTCGAAGGTTAAGCTACCTACTTCTTTTGCAGCCCACTCCCGTAGTTGTGACCCGGGCGGTGTGTGGTACCGCCGGGAACGCGTGTCACCGTGGCATTCTGATCCGCGATTACTAGCGATTCCGACTTCATGCCAGGTCGAGTTGCGAACTCCAATCCGGACTGACGCGCGCCAGAGGTCGCTTGCTCTCCTTGAGGTCGCTTCTCTTTGTATGCATAGTAGCACGTGTGGCCCACGGTCGTAAGGGCATGATGACTTGACGTCATCCCCTTCCAGTTTATCACTGGCGATCTCGCTTTGATTTCCGGCCGGACCGCTGGCAACAAAGGATAAAGGGTTGCGCGCTCGTTGCGGGACTTAACCCAACATTTCAGCACGAGCTGACGACAGCCATCCGGCACCTGTCTCACGGTTCCCGAAGGCACATTCTCTCATCTCTGAAAACTGCGTGGATGTCAAGACCAGGTAAAGAGTTCTTCGCGTTGTTCTCGAATTAAACCACATGCTCCGCTGTGCGGGCCCAAATCAGTCATTTGAGTTTTAACCTTGCGTACGTACTCCCCAGACGTCGGCCAACGCTGACTCCGGAAAACCACGCCTCAAGGCACAACCTCAGAATCGACATCGTTTACGCGGCGTGGACTACCAGGGTATCTAATCCTGTCCCCGCTTTCGCACCTGAGCGTCAGTCTTCGTCCAGGGGGCCGCCTTCGCCACCGGTATTCCTCCAGATCTCTACGCGATACCGCTACACCTGGAATTCTACCCCTGCAGAGACTCAAGCTTGCCAGTATCGAGATGCAGTTCAGGTTGAGCCGGATCATGGCTTAACAAACCACCTGCCGCGCTTTACGCCCAGTAATTCCGATTAACGCACCCTCCATATTACACCGCTGGCTACAGGCACGGAGTTGGCGGTAGCTGTTTCTGCGGGTAACGTCAATGAGCAAAGGTAACTGCTTATGTCCCGGCAGTACTTTACAGCCGAAGGCCTTCTTCATACACGCGGCATGGCTGCATCGGGCTTGCGCCCATTTATTATATTCCCGCTGCCTCCCGTAAAG
+
5*,(.*+4/00*3,*+-',0/9-997-014:1523981-0-2-,,05/04,-27;*)*((1.3086601..13.$,*,'+1/($(**.92,-/140&'$*.+--336)'+17/08533/*&(&$%&'.-.,..,,.202*-+).4031*'(156002+1*$)/0/:021---..965,-/77:778250),113&&--345/.:709'6*0/)+10*(*++0*&(%'&&(%,/,/,0-7,..2/3%%$')./240204/0,3:4')((%%$%$%%&()(.+,*()(00*),.1+,1/1*-.,,)+,+,''&%%*,.''%%(*()'*&('')-3/-,($&'+%%&$//++%(--++&*-)-(+(06.5.75676/7+/-4)8)0../69++2,2.,**)&''-,6.,).58053.-$(%%+,0+,2-'%$&$&&')))*+2/'.)%('&&$$&(+,-8/632+*&*(1.9.1.+/2++'(*+.2.-,+.+023420/6/'&($(*,;;:7,-.,.2359.1.-2-)'(*5;7583.0-2-(''&()()---2;7693430//070,*/)(()+2.41-&'''(')()*7;1+*-.:<2.)(%##&)-(()'*'(**14.&)'*,)')#&&-,/..,+(./.-0*/-+',,)-+1436/*0+))*17-3)-+++*(%(*-.11/.31((&',--.11834364/4'/**,0*(.3/06*(++,/,(..742+.'/2/56599:87787887/0./)+250-23-,*+2/,++(313820*..))*&')04/-,*%(&%%$($(-*-/./*0-(%*(&5:66-530)&%+%&(*.169/.)*3,,47-,.*)*('&'**-,00,,#(',*)&),1(6))-%$&/**)4,11471.&*,)+*(&)()/-*(/+++'&(-49432+,'.*,-,,.%/62026*+')('*%'))*'/))*'(#'$%%()+%&*0-+-(,($%&&#'//-2584851/2-+&)*,,,'(+/-('$-'*&.%(&&%*$-3-+%(&%'))(,)%')+*26--21549/:1089550+&*))'-..:796.-,+),)-0264*0+22+&+-&&.-())+06,($)),.,*./*.)'&&'
@deb6a419-86b1-47e2-907b-a26dd714e6c7 ch=33 read=63363 start_time=2019-12-13T04:57:36Z barcode=BC01 runid=2c9cf7bc05858273f10e7d7ec552fc0bd742dc3e
CTCCTACGGGAGGCAGCAGTAGAAAGGGAATTTTCGGCAATGGGGAAACCCTGACGAGCAACGCCGCGTGAAGGAAGAAGGTTTTCGGATTTATGTCTGTTATAAAGGAAGAACGGCGGCTACAGGAAATGGTAGCCGGTGACGTACTATTAGAAAAGCCGGCTAACTACGTGCCAGCCGCGGTAATACGTAGGTGGCAAGCGTTATCCAGGTATTGGGCGTAAAAGGGGAGCAGGCGGCAGCAAGGGTCTGTGGTGAAAGCCTGAAACCTTCCGGTAAGCCATAGAAACCAGGCAGCTAGAGTGCGGGAGAGGATCGTGGAATTCCATGTGTAGCGGTGAAATGCGTAGATATATGGAGGAACACCAGTGGCAGAGAGCGACGATCTGGCCTGCAAAGCTGACGCTCAGTCCAGCGTGGGGAACAAATGAAGTTAGATACCTGGCGGTCGCAGCAACGATGAGTACTAAGTGTTGGATGTCAAAGTTCAGTGCTGCAGTTAACGCAATAAGTACTCCGCCTGAAGTAGTACGTTCGCAGAATGAAACTCAAAGGTGACGGGGGCCCGCACAAGCGGTGGAGCATGTGGTTTAATTCGAAGCAACGCGAACCTTACAGGTCTTGACATACTCATAAGGCTCCAGAGATGGAGAATGGCTATATGAGATACAGGTGGTGCATGGTTGTCGTCAGCTCGTGTCGTGAGATGTTGGGTTAAGTCGCAACGGGGGCGCAACCCTTATCGTTAGTTACCATCATTAAGTTGGGGACTACTTGAGACTGCCGGTGACAAGCTGGAGGAAGGCAGGATGACGTCGAATCATCATGCCCCTTATGACCTGGGCTACACGTGCTACAATGGATGGTGCAGAGGGAAGCGAAGCGCGAGGTGAAGCAAAACCCATAAAACCATTCTCAGTTCGGATTGTAGTCTGCAACTCGACTACATGAAGTTGGAATCGCTAGTAATCGCGAATCAGCATGTCGCGGGTGAATACGTTCTCGGGCCTTGTACACACCACCCGTCACACCACGAGTTGATAGCCGCGAAGCCGGTGGCCTAACCGCAAGGAAGGCGCTGTCTAAGGTGGGATTGATGTTGGGGTGAAGTCGTAACAAGGTAACCGG
+
--86136.23*/31)23-201),,)&'&)(-7<;/6:/7/..)&%(*&-:+))(*&''/07556;9:6764104)0'*/15/720/00,9.*'-*+&*(.-,-;82*1,))1831:-0-,+)/'*'*'%(/001281)-,,10485/10/8-(-1,,+3.*)*,1.,)%*,0)*'('04-2/2/2-./8876/90.81,/.013:3.3('7+,%3(88910-7;2*('1/),,17770:+$))+*)285774337353;:211-+,1****1/('-274*7<650.69/9;366+&)((/.,0013+9:+,+.2/.+)+/(.'5+89130.-,*--29,+*,.)*496*)8777*-1505833549;79-:,,')-)&*,3:.----2/30703045*(*)'*,*+6:52/4)&)668657,+,,-2*()*.+,50016,0+'&$#%++*(+(1//',+)-,)+,..3)&*)*/-4-5557955/./6602+*+++;1022.*,('.+++(&)%(*2/,-(*+&%$%&./.355;6222,,40/,700194.)(%,(*,03:8,55*(.+.,/-14:98-,,+//-,/56;815462')'&'/-1-.,,10,5,%,-,/2-,--,1/4,211-)1,*,849(())(214,****43::999689935641,//-59412234253004683/011888788'9,/05:1726;6451''(%&((%'&+)-*0%.-0/:4/6110409/-1-,-9/7600647004.89.-('$%%$&%'+/0&33***+*,+,&+,.32*&%&'0*%24.-+-./-3'((+-455/0%231+,.+,+-1956/,,*(*&(/0595352945;22286993/%+-*,-+-)-)''+()*++/-*/$$'*1.-582432-4,298<858/355..,%)'')229;999-7-**,,-24677608.-623//01/.,&,.0/029:89:58,//1656,)((()(,,543667:654/697.6.-,2221012.09214625121'))+,)2,-*+&*$$+&'*,23'-%)(6*+195:1/4./*.-*2+-01.26*-5.5.)59310,+*'$&).3*++1.--/-1*'%*).-,7<7778
@a22f46b4-76c1-4752-9c6a-170ca09d519d ch=122 read=91958 start_time=2019-12-13T04:57:51Z barcode=BC01 runid=2c9cf7bc05858273f10e7d7ec552fc0bd742dc3e
CTCTGAGGCAGCAGTAGAAATTTTCGGCAATGGGGAAGCCCTGACCGAGCAACGCCGCGTGAAGGAAAGAAGGTTCCAGTTGTAAGCGCTACCGGTATAAAGGAAGAACAGCGGCTACAGGAAGCTGGTAGCCGGTGACGGTACTTTGATGACCACGGCTAACTACGTGCCAGCAGCCGCGGTAATACGTAGGTGGCAAGAGCGCGTTATCCAGGTGTGGGCAGAGGGCAGGCGGCAAGGGTCTGTATGGTGAAAGCCTGGAAACGCTTCAGTAAGCCATAGAAACCAAGGACAGCTAGAGTGCAGGAGAGGATCGTGAATTCTATGTGTAGCGGTGAAATGCGTAGATATGGAGGAACACCAGTGGCGAGCGACGATCTGTGCAACTGACGCTCGGTCGAAAGCGTGGGGAGCAAAATGGGATTAGATACTAGTAGTCACGCCGTAAACGATGAGTACTAAGTGTTGGATGTCAAGAGTTCAGTGCTGCAGTTAGCAATAAGTACTCCGCGCCTGGGTAGTACGTTCGCAAGAATGAAACTCGAAATTGACGGGGGGGGGCCCGCGCAAGCGGTGGAGCGTAATGGTTTAATTCGAAGCAACGCGAAGAACCTTGCAGGTCTTGACATACTCGCAAAAGGCTCAGGATGGAGAATGGCTATATGAGATACAGGTGGTGCATGGTTGTCGTCAGCTCGTGTCGTGAGATGTTGGAGTTAAGTCCGCAACGAGCGCAACCCCTTATCGTTAGTTACCATCATTAAGTTGGGGACTCTGCTTGAGACTGCAGTGACAAGCTGGAGGAAGGCAGGGATGACGTCAAATCATCATACGCCTGACCTGGAGCTACGCACGTGCTGCAATGGATGGTGCAGAGGGAAGCGAAGCCGCGAGTGAAAACAAAGCCATAAAACCATTCTCAGTTCCGGATTGTAGTCTGCAACTCGACTACATGAAGTTGGAATCGCTGGTAATCGCGAATCAGCATGTCGCGGTAGACCATTCTCCGGAGCCTTGTACACACCGCCAGAAAAGTGCTTACCCGAAGCCGGTAGCCTAACCGCAAAGGAAGGAGCTGTCTAAGGTGAGTTGATGATTGGGGTGGGGAATCG
+
+,-**'((&')(*.03-(*-,792165.8..72.')($.34,++110/1359:8:<8889536./+1,&*,+010-''(3-*)57.2..5(+($(.*,04/.0*0,041*4/11//4:197/1(&(,/,--00+''*,1(())/02/&&*#*)/(*+)/./5241502+,*$$%$(+,'(),,.:///78847447/2)%'()&'),6.+0++76,,-0*)&&%()/34479-3-,-,)//..--.).073638722830+,-&+&)+2+('++''-4(*(()30+/&$/'%,,//0.-,-.165:/-,(.1-.,)'&)*1,2/,/.-)*,./2;660;800687659,)+,+),),+**17.--*'$'&&)42/...+(%%#'*-,*--0/0/1)2.2*,.--289902/'*..<;0+)00()))+.+**(&$+)303,.,0&''6;983+.1+-/-/)+()*./.,-+5-3-')&(,553-.4131/0//1.)&)*-,,,+,-3435/0,1844/-..368:8:98(+,*(()1*+81-//&'%&)*//305:992/3-15)')'-*-,-26558,//'-(**(.6;9-66;7,30%*0%,*.+-7-/3.*(&#%#,**+,6/0025,/--'(.61++/./5*-/03//+,)*0064332*,112411336766:98:9;6669/1521/%///87878756454464270)'),+1)*)**(,0.2,.2546323:9)2,--:72;11-:/1:5875595+)-,'3:6/542*''**+-1242*3)(-//620()*.0(*'))*31+04103560./00;61228710%.',+,,+.9/3/&()53/&)')+,..&#&+0/0877203345,)-.'.+-.,,4./65/+(*((.0/+.1:4*25&(0982...*6,-.+-06.--0,/0-003640/602//0438644-.//8-1/0*'(+.-44&544756/66390+%0,2234628485$$,$&(+4471'2.(+6-6-++41+.+09506&')(%%$%$%&%$,&(&(-),4361(03823:66/.24**0'-,****755412603.'&+)*)()+*1,-22+,./'()*-.-
@0c8cff8a-6d78-4492-853f-99db2039ae74 ch=151 read=68440 start_time=2019-12-13T04:57:47Z barcode=BC01 runid=2c9cf7bc05858273f10e7d7ec552fc0bd742dc3e
CTCCTACGGGAGGCAGTGGGAATATTGCACAATGGGCGCAAAGCCTGATGCAATACATGCCGCGTGTATGAAGAAGGCCTTCCGGGTTGTAAAATTACTTTCAGCGGGGAGGAAGGGAGTAAAGAAGTTAATACCTTTGCTCATTGACGTTACCCGCAGAAGAAGCACCGGCTAACTCCGTGCCAGCAACCCGCGGTAATACCGAATGCAAGCGTTAATCAGATTACTGGGCGTAAAAGCGCGCAGGCGGTTCTGTTAAAGTCAGATGTAGAAATCCCGGGCTCAACCTGGGAACTGCATCTGATACTGGCAAGCTTGAGTCTCGTAGGGGTAGAATTCCAGGTGTAGCGGTGAAATGCGTAGAGATCTGGAGAATACCGGTGGCGAAGGCAGCCCCTGTCGGACGAAGACTGACGCTCAGGTGCGAAAGCGTAAGGAGCAAACGGGATTAGATACCCTGGTAGTCCACGCCGTAAACGATGTCGGCTTGGAGGTTTATTGCCCGCCGGGCGTGGCTTCCGGAGCTAACGCGTTAAGTCGACCGCCTGGGGAGAATACGGCCTGGTTAAAACTCAAATGAATTGATTGTACACAAGGCGGTGGAGCATGTGGTTTTAATTCGATGCAACGCGAAGAACCTTACCTGGTCTTGACATCCACGGAAGTTTTTTCAGAGATGAGTAACGCGCTGGGGGCCGCTGAACCAGAGTGCTGCGACAGACATCAGTAAACAAAGTGTTTGGCGAATGTTGAGTTCGTCCACAACAGAACGGCCCTTATCCTTCGTGCCAGCGGTCGGCCGGGAACTCAAAGAGGACTGCCAGTGATAAACTGGAGGAGGACGAGATGACGTCAAGTCATCATGGCCCGCCCGACCAGGGCTACACGATATACAATGGCGCATACAAAGAGCGACCTCGCGAGAGCAAGCGGACCTCATAAAGTGCGTCGTAGTCGGATTGGAGTCTGCAACTCGACTCCATGAAGTCAGGGTGCCTAGTAATCTCGTGGATCAGGAAAATGCGGTGGAATACGTTCCAGACGCGTACACACCGCCCGTCACACCATGGGAGTGGGTTGCAAAGAAGTAGGTAGCTTAACCTTCGGGAGGGCGCTTACCACTTTGTGATTCATGACTGGGTGAAGTCGTAACAAAGGTAACCGGAAGATGAGCAACCAAACCGTAGGTTAACACAAAGGCACCGACAGCTTTCTTCAGCACCAGCCAATGCGTAACTACCA
+
/,1'&&+)3/)(+*&+,26+*,+/500-/-1-.0)%%%(25,(..)--44/1)%%%'*0164557787800+'*)(&08013)3842720194*..,-3::6/.,*/62,/404(/,&()0:0''*),8.7-11349,,776012--0+4((*11-/-,3-&++%(/10-()*+7-00835662.242&37()0+/*--,+6+')67+0,0),44-3,+,,,,+0+.18;33.-759-,-*+&)&++'%**1)0+2209+,/3''0/%*'%)/),/5/089859/83836880557566553./0/0+.''0/'(+)*(**+1789,0(2+--.145.7+)+2.0,*//1.-))+###&(/..+*,,/19.-+&,,,68599/8+)++),,(*05+%#$'(.102-/,)((&'&)'+,:169:89/082)+))$$2+,+/1;-5(89/520(/135;-.171./-2(&(-173-15(+(),(65-'+.+01-+0+3*&-)+23.&(%)*50765645-3.+....188632+.+4./032186130+-/0''%'&-.21745144488<<:799595-+)-/(*'&%$$#&%*+)')7.85,1)(,(*&'(,12.&)(*,)))+*962-&&)*/(05-/+/*/32034538423.12))+,6-7021<3<.:,++,,,)'&%$#$%'%(*+.21)-)%%%%&-*+&'))((*'&&$&'%$,)%(-%*,('$%$%$%&((*&&)+(*--./9-,-)'('&.,'''(%('('&&',(',.-11))4*+**-4./008/.).,,&1-/214.49-*%),))45890//,+-2573::61,)%/)+,014357/30./(+(*.698773712*%&%&')88328856--%''(+&++-.8)'%%&--/168:)&(&'113535/-,,*)&+2,'(*;769771138**'..936/21818'1&6(&(%&,,.,1($(*.101454'(*,20/3')1*(*.+'''(*0-./55566/,0*-/,0-,*)-$((,'*)(036464+$/'(%%%,,,,-*/6.2:0-1301018*1.3.())+266;462:,%(&%*+,3-/()('0+12758*:3*.6314040.5:,3/:5//579;0***++,-0,-+/.,,1/238403(.++19170:05//-.*(&'',$9:94901&*+)0.,-(&*.*)(+(*0/35,%)+401194()**+))#')-7-+,,)0%'%$$#%
@9167e22e-e75c-48c5-9e81-870d1d569742 ch=474 read=42631 start_time=2019-12-13T04:57:46Z barcode=BC01 runid=2c9cf7bc05858273f10e7d7ec552fc0bd742dc3e
CCGGTTACCTTGTTACGACTTCACCCCAATCATCAATCCCACAGCCAGACAGCTCCTTCCTTGCGGTTAGGCCACCGGCTTCCGGGTGTTATCAACTCTCGTGGTGTGACGGGTGTACAAGGCCGAACGTATTCACCGCGACGCATGCTGATTCGCGATTACTAGCGATTCCAGCTTCGTAGTCGAGTTGCAGACTACTGATCAGACTGAGAATGGTTTTATGGGTTTTGCTTCACCTCGCGGCTTCGCCCTCTGCACCATCCATTGTAGCGTGTGTAGCGGGTCATAAGGGGCATGATGATTTGACGTCATCCCGCCTTCCTCAACTTGTCACTGGCAGTCTCGCTGAGTCCCCAACTTAATGATGGTAACTAACGATAAGGGTTGCGCTCGTTGCGGGACTTAATAACATCTCACGACACGAGTGACGACAGCCATGCCGCCTGTATCTCATATAGCTATCTCATCTCTGGGCCTTTATGAGTATGTCAAGACCTGGTAAGGTTCTTCGCGTTGCTTCAGATTAAACCACATGCTCCACCGCTTGTGCGGGCCCAAATCCAATTCCTTTGAGTTTCATTCTTGCAGACGTACTACTCAGGCGAATTACTTGTGCGTTAACTGCAGCACTGAACTTTGACATCCAACATAGTGCTCATCGTTTACGGCGTGGACTACTAGGGTATCTAATCTATTTGCTCCCCACGCTTTCCGGGACTGAGCGTCAGTTGCAAGCCAGATCGTCGCCTTCGCCACTGGTGTTCCTCATATCTACGCATTTCACCGCTACACATGGAATTCCGCGGTCTCCTGCACTCCTGGCTGCCTGGTTTCTATGGCTTACTGAAGTTAGCTTCAGGCTTTCACCACAGACCTTGCCGCCTGCTCCCTCTTTGCCTTAATAATTCCGGATAACGCTTGCCACCTACGTGGCCACCGCGGCTGCTGGCACGTAGTTAGCCGTGGCTCTAATAAAATTACCGTCACTCGGCTACCATTTTATAGCAGCCGCCGTTCTTCCTTTATAACAGAAGTTTACAATCCGAAGGCCTTCTTCATACACGCGGCATGGCTGCATCAGGCTTGCGCCCGTGGCTGCAATATTCCCCCTGCTGCCTCCCGTAAGAG
+
0'1-39/0620.%+%',-/7;785<9/*/,//482859/,&'%$%$'((()&').58::738242:49*3316/122-*-,0)/7421120/027/..*+/26.+*&&')(*)''*(.1/1/8+,(((0227+,,-0,0..+&*./2;;:6695&'1228133/101/707-*'**0.20/.-,0/217222:,+*&&%%**/&&+*)./-/8230479,/0(1.3;;00249/(-5//.-/40382/-.2-,///.39-.0+*10***//.2.+'''&&(,*,,/236+89/-*.,-1//09/./499870580*37692--,*,)0/342-21/2/2132-1-++((%(2::0,1*.+2++*,,-553&0.0407705).3/4:776233/.3./-7/+,,-0*%)'-35671*.//3340&&&)(,1/11)1803/2,%1.46242./)(.%'&)*//20//(.30-,*,+,5277346.12237896856895)/002/62::5;4...,-(+002').-.5<6;8.....001-,/(()))-.0444-),,&('(-&.+081%$('*.44;;32:<.6/.,'(*--)$)'&,-1-/:7&4(1**()&').0,0/0--..1-12/232620-57-,5673/-'*%&'&)%*+/..&&07)&('-..559264-22'33.101484:00&$%'()/.2:5+&.,+38,04-973-//.07/597+9+++/&).4.04971*+(-3,66437020:83589::2-(,*,00/.--,/;822794540/'++-/--(,+3-&''**,-//./4+--.0./20--/4/-+)8+0,-1.861:01208/-7+&*-06/,-4.22*+*+/+,,-'-)(((,.*.920/,19**+09-%*%%&*),08250102517.0,-16,/:0/9.24/+&%*(*4,001330213.5,)+**.2190++,((%#*+0')235;7227064-/4(+/1.3./(1+&0/+(')&%%#)/')0-67<./0/+05))+735*)-+*1<:166:852./1/539290194464/),((,5./456/+(**,9')*)+)&,308+(-&)*)'.*716694773)+/03320/-:.+,30./1
@12f3e49c-0902-401a-a79f-910cb5f29122 ch=122 read=91954 start_time=2019-12-13T04:57:46Z barcode=BC01 runid=2c9cf7bc05858273f10e7d7ec552fc0bd742dc3e
CCCGTTACCTTTACGGCTTCACCCCAATCATCAATCCCACCTTAGACAGCTCCTTCGCGCGGTTAGGCCACCGGCTTCAGGTGTGCTATCAACTCTCGTGGTGTGACGGGCGGTGTGTACAGGCCCGAACGTATTCACCGCGACATGCTGATTCGCGATTACTAGCATTCAACTTCATGTAGTCGGTTGCAGACTACAATCCAGACTGAGAATGGTTTATGGGTTTTGCTTCATAACGGCTTCCTTCCCTCTGCACCATCCGATTTGCCCAGCACGTGTGTAGCCCAGGTCATAAGGGCATGATGATTGACGTCATCCACTATTCCTCCAACGTCACTGGCAGTCATGGTCCCCAACAATGATGGTAACTAATAACGATAAGGAGTTGCGCTCGTTTGGGACTTAACCCAACATCTCGACACGAGCTGACGACAACCATGCACCACCTGTATCTCATATGGCTATCTCTCCATCTCTGGAGCCTTTATGAGTATGTCAAGACCCTGGTAAAGGAGTTCTTCGCGTTGCTTCGAATTAAACCACATGCTCCACCGCTTGTGCGGGCCCGTCAATTCAGCACAGGTTTCATTCTTGCGAACGTACTCTCAGGCGGGTACTTGTGCGTTAACTGCAGCGCAGACTTTGACATCAACACTTAGTACTCATCGTTTACAGCGTGAACTACTGGGGTATCTAATCCTATTTAGCACGCTTTCGGGACTGAGCGTCAGTTGCAGGCCAGATCGTCGCCTTCGCCACTGGTGTTCCTCCATATATCTGCGCATTTCACCGCTACATAGGGTCCACGATCCTCCTGCACTCTAGCTGCCTGGTTTCTATGGCTTACTGGAAGTTAAGCTTCAGGCTTTCACCCTGAACCCTTGCCGCCTGCTCCTCTTTACGCCCAATAATTCCGGATAACGCTTGCCACCTACGTATTACCGCGGCTGCTGGCACGTAGTTAGCCGTGGCTTTCAATAAAGTACCGTCACTCGGCTACCATTTCTGTAGCCGCCGTTCTTCCTTTATAACAGAGCTTACAAATAAACCTTCTTCTTCCTTCCGCGGCGTTTGTTCTCGGTCAGGGTTTCCCCAATTGCCGAAATTCCTACTGCTGCTTGCCTCCGGCGGAG
+
1-'(++%))*34),+-/0-,*646,21013442;4.3/+/:1:.-/5/2441+,30&),/3:.9,/7:.-7,21.124'.+++.&&*)-/1*,+-,-/45:79558:/;:5/.*-,'%'*+%(-60.*)1(++/;625,,)(&'+-0367+7**'++,3*)(%'(-,04,)+*1734566787/+,.0(-,.3565264422%%14.,)((-,.47:4,/094/;<9,347.&%%&(+0.29-')2-5*),,***.,5,7&%$-+-)-*'(+--//10/&(+,.7-+/90/./88*:9701-,,(%).&'(-.5,,'(%*'$(0/+./641/)&-,06160/,30$%&&'*,+'-*1.51/0419010..1*&+*+,))'*(.&+1;-49:99549+*,.*,'(+*-.*+(+,,32236733-,22232/2035*6:6;00./424952112355/104,...0432+.384565767.,,774:8//)$)))5)25++/*26(,,02.5'*)(+9<8:<91302*)+292()-3,5<:/<43355552.*1+)''%(,$,.2-.8)%*,(82:4&%%$&&*+/9/-68;63613'&12'-))+),..21/*)$&$%''%,*++6.7-.,.0+-.++('1.).)()7)560.0*+,-*-/34776::/490*+)*()+,'''*335'23/-..414:733/-/6)&%&&(&(.170-44+0+))))()*032:11.-./6477::67678935412924320('..08049.0553655*4355:<;/458101*1&()-(),--%'')*2311143533235/555436/26081,*,--/217/0.5'('&*,1'&+283)351041+,06''''77<46-*--+68.-..38,/4:31-)/-'-4/697544+339;98.+0,*7--8.810,0,02+-/++6///976.6*+,+**+2-++3/02,3-*,.+,+)/81)1*.:997*+-/,1./,6758;952/*+)*'#*),/96604'%+.),./5&&+&(+*$$%)'*)(((+3932)2,7202./'&).70+.-,'*.+-0198:14916<6042))%.(+0((680704*(')'&''$(((-1844-+&$)&'%
@dabe2f55-8235-4e69-803a-1d3d033d3b08 ch=67 read=77950 start_time=2019-12-13T04:57:44Z barcode=BC01 runid=2c9cf7bc05858273f10e7d7ec552fc0bd742dc3e
CCGGTTACCTTGCGACTTCACCCCAGTCATGAATCACAAAGTGGTAAGCGCCCTCGTTAAGCTACCTACTTCTTTTTACCCAGCCCACTCCCATGGTGTGACGGGCGGTGTGTACAAGGCCCGGAACGTATTCACCGTGGCATTCCTGATCCGCGATTTACTGCTTGATTCGAGCTTCATGGAGTCAGTTGCAGACTCAATCGGACTACGACGCACTTTATGAGTCCGCTTGCTCGCGAGATCGCTTCTCTTTGTATGCGCCATTGTAGCACGTGTGTAGCCCTGTCGTAAGGGCCATGATGACGACGTCATCCCCACCTTCCTCAGTTTATCACTGGCAGTCTCCTTTTGAGTTCCCGGCCGGACCGCTGGCAACAAAGGATAAAGGGTTGCGCTCGTTGCGGGACAACCCAACATTTCACAACACGAGCTGACGGCAACCATGCAGCACCTGTCTGGTTCGAAGGCACATTCTCATCTCTGAAAACTTCCGTGGATGTCAAGACCAGGTAAGGTTCTTCGCGTTGCATCAGATTAAACCACATGCTCCACCGCTTGTGCGGGCTGTCAATTCGGTATTTGAGTTTTAACCTTGCGGCCCGTACTCCCCCAGGCGGTCGACTTAACGCGTTAGCTCCGGAAGCCACGCCTCCTGGGCACAACCTCCAGAAGTCGGCATCGTTTACGGCGTGGACTACCAGGGTATCTAATCCTGACTCCCCGCGCTTTCGCACCTGAGCGTCAGTCTTCGTCAGGGGTGCGCTATACCGGTATTCCTCAGATCTCTACGCATTTCACCCGCTTCACCTGGAATTCTACCCCCCCTCTACGAGACTCCGTGCCAGTGTCAGATGCAGTTCCCAGGTTGAGGCCGAAGTTTCACATCTGATAACCGACCCGCCTGCGTGCGCTTTGCGCCCAGTAATTCCGATTAACGCTTGCACCCTCCGTATTACCGCGGCTGCTGCAACGGAGTTAGCCGGTGCTTCTCTGCGGGTAACGTCGAGCAAAGGTATTAACTTTACTCCCTCCCTCCCGCTGAAAGTGCTTTACAACCCGAAGGCCTTCTTCATACACGCGGCATGGCTGCATCGGGCTTACGCCCATTGCAATATTCCCTGCTGCCTCCCGTAGAG
+
67)33:.1/10,-248897-6/1+/0599:97;76.214-++,1+)-*,-37+**'%(%&'*.034/+-.6./7;7/*1,*)(,;8-/1+:,34:;:99789.;/.1,,,,*,-3646709'-)*./,-,/2/4:911./,,/25'(+6783&./*26*(')%%))*,792'('01:69992---.')*2.03::::.3-*3+8083/5656/-),/8;48756041-,16+-10&')'('*-044735/69-)++'%'(/6-73,)++,+00101,1024;3,,,/002//111;7811-+)%(.01473/185))*$$&)2)-),.;,''%$,+0733365252/9:+./1199;8.65348676/+'('%-,2-:+709829+*1./1,*(*+..3<-57:87,2,24),%*)/6301454202257766421%),$839998))-,.304/)(*,31-(*-+3-01.2:337651,,'(*:8.,60)-/13;:9+*,)-446;469753/54::4:545757011220,0526<:98/0/10121;569,,.*(+**+2+()%).,0/:4)(-%*5/.-.4;<+/7/3-3//.)*+'&.-040978*(,/9)/.695-1.3.524-1/*-300.**&($&&%')461*&%&%#&%%&&*,03),')'+-4-(1005/62'&+.2013:;999533*131--.0+-622-,*$%(.45($&%'68/-+,'35+,(&*054//0//98307,--/*&()(((&,*/8'4468;4-04,,0554::665504952+-3/+/25.-/7/5667784758238:7/+01043241-.3.*0/59',/138(,13.3/56<2<.+-/0,)%0)10('&&-:1+)((*4.-*&&)'&&158,,15777777311133(.007-++,359:71.+9+4./)*2)'((.6833815//,()%%&*0-4332)*-//-*%'4)*(0.),*(*-1,0--../50//311,(&%'(5;,-3-0095911;/,,-2:/.17-+5;.*9556:0.-)/38:002-00.++'1+48,7..754534+2234;978753324237/95135*3-79,*2-,&+**,8071-(+.1155509,,210&+
@19421a54-a475-4ca6-beee-20f5e480a51e ch=365 read=93674 start_time=2019-12-13T04:57:57Z barcode=BC01 runid=2c9cf7bc05858273f10e7d7ec552fc0bd742dc3e
CCGGTTACCTTATTGCGGCTGCTAAATCATCAATCACAGCTCCTTCCCTTGCGGTTAGGCCACCGGCTTCGGGTGTTATCAAGCTCTCACCGTGGTGTGACGGGCGGTGTGTACCAAAGACCCGAGAACGTATTCACCGACATGCTGATTCCGCGATTACTAGCGATTCCAACTTCATGTAGTCGAGTTGCAGACTACAATCGAACTGAGAATGGTTTTATGGGTTTGCTTCACCTCGCGGCTTCCTTCCCTCTGCACCATCCATTGTAGCACGTGTAGCCCAGGTCATAAGGGGCATGATGGTTGACGTCATCCCGCCTTCCTCTGCTGTCACTGGCAGTCTCAAGATCCCCAACAATGATGGTAACTAACGCGATAAGGGTTGCGCTCGTTGCGGGACTTAACCCAACATCTCCGCGACACAAGCTGGCGACAATACATGCCACCTGTCACCTTGTCCCGAAGGGATTTCCTCGATTAAAAGAGTAGTACAGGGATGTCAAGTGGTAAAGGTTCTTCGCGTTGCTTCGAATTAAACCACATGCTCCGCTTCTTGTGCGGGTCCCCGTCAACTCCTTTGAGTTTTAATCTTTACGACCATGCTCCTGGGCGGAATGCTTTAATGCGTTAGCGGCGGCGCGGAGTGTTGAAACCCCACACCTAATATTCATCGTTTACGGCGTGGACTACAGGGTATCTAATCCTGTTTGCTCCCCACGCTTGAGCCTCAGCGTCAGTTACAGTCAGAGAGTCGCCTTCTTTGGTGTTCTAATCTCTACATTTCACCGCTACGCTAAGATTCCGCTCCTCCTGCACTCTAGATAACCAGTTTGGAATGCAGCGCAAGTTGAGCCAGGTATTTCACATCCCTTAATCATCCGCCTACGCTCCCTTTACGCCCAGTAAATCCGGATAACATACACCACCGTACGCGGCTGCTGTGGCGTAGTTAGCCGTGGCTTCACCTTGAATTGCCGTCATTATCTTCCCCAAGACAGAGCTTTACGATCCGAAAACCTTCATCGCACTCACGCGGCGTTGCTGCATCAGGGTTTCCCCATTGTGCAATATTCCCCACTGCTTGCCTCCCGTAGGAG
+
//(-1)%*''-)-2'.++()$&')/**/*/*/)''&'),-45::4<9+382408553/3/,&)'3*+767-'#)$.5*+)+*$('*&&#'&'(57)+/43/+733270//+0*/-4/(,%/6***+.12)--/71-/-)#'-.5200,(.0,,03657/.(&)*..771-1&,596787999;85422723(/,./.02:460376/.--18450::;-0129+1:/'&5&)(5516,-3,-6./,-035++30000284976.41(('..-0-3-'(-+*/&*)**11.+.482+23//11243/,0()***6)('-0260&&&$#%(*2257.9-)&*++.(%&%$+-65.+-')0+,-018838211+*')(-,)(*-1.:032413319.2+:8/.5.1,-/*1.756601&%)///0100*++,,//*4594435-),))05/32/))(*/,-/()')+&&*$25/4556740*161,&'((+(+*+-,57086621,$+$%'(1)185:331()+-53-./8,+'''0-<49;332.--.3/+-//53701/2,67-561)2391501144863108;;,+8,,.5(%1247;/7)/,/'#'03./5760+)+(',3/56-6)&()4:0./+&,*)',/01:11:74;9/%,*/70,+*)+0,,/268<<43-60/..0/.644)21),(,+(-4//52.4:/-2-476,&*+*+)*+,,*+,'//068(2-8010550%%%&&()109951-%&*-33&,(,).20024+&+)2;:4439355770/.'%'$-/8/%&&(&&)*),4/////1167,-,8,82950/--758///(.)('(,.--/3(,-/+27...11+64)*+6/88353645;34534-82(+8402.05.*+/--7)*447491/+)$$'',.('%#%$)*.(/++(+--*(,)(+-65;22380932-/1,')$&%)&'('%15436205.019.;;<,.*&++(),100;5/13462+).05/077;;::7'-'*)+&),+0,++19,/04555707;-27+//10')0*+,*&.'-9189;1()'$&*&*/4+2:.-8+6+)(
@e94d0302-46c7-433f-86a7-12ad7bed3387 ch=191 read=129572 start_time=2019-12-13T04:57:53Z barcode=BC01 runid=2c9cf7bc05858273f10e7d7ec552fc0bd742dc3e
CTCCTACGGGGAGGCAGCGGTGGGGAATATTGCAATGGGCGCAGCCTGATGCAGCCACATGCCGCGTGTATGAAGAAGGCCTTCCGGGTTGTAAAGTACTTTCTGGCAGAAGGAGGAAGGGGTAAAAGTTAATACCTTTGCTCATTGACGTTGCGAAGCACCGGCTAACTCCGTGCCAGCAGCCGCGATACGGAGGTGCAAGCGTTAATCGGAATTACTAGATAAAGCGCACGCGAGCGGTTTGTTAAGTCAGATGTAAAATCCCCGGGCTCAACCTGGGAACTGCATCTGATACTGGCAGAAAGCAGGTCTCGTAGGGGTAAATTCCAGGTGTAGCGGTGAAATGAGAGATCTGGAGATGCGGGCGGCATTTCAGACGTGGTGCGTAGAACAAAACCCAGAGTTAGATACCTGGTAGTCCCACGCCGTAAGCGATGTCGACTTAGGTTGTGCCCTTGAGGCGTGGCTTCCGGAGCTAACGCGTTAAAGTCGACCGCCTGGGCCGCAAAGGTTAAAACTCAAATGAATTGACGGGGCCGCACAAGCGGGGCATGGTTTAATTCGATGCAACGCGAAAGAACCTTACCTGGTCTTGACATCGGAAGTTTTCAGAGATGAGAATGTGCCTTCGGGAACGTGAGGAACGGTGCCTGCATGGCTGTCGTCAGCTCGTGTTGTGAAATGTTGGGTTAGAATCCCGCAACGAGCGCAACCCTTATCCTTTGTTGCCAGCGGTCGGCCGGGAACTCCAAAGGAGACTGCCAGTGATAAACTGGAGGAAGGTGGGGATGACGTCAAGTCATCATGGCCCGCCACGACCAGGGCTACCACACGTGCCACAATGGCGCATACAAAGAGAAGCATTTCTCGCGGAAACCAGCGGACCTCATAAAGTGCGTCGTAGTCCCGGTTGGAGTTAACTCGACTCCATGAAGTCCGGAATCGCTAGTAATCGTGGATCCAGAATGCCACGGTGAATACGTTCCCGGGCCTTGTACACCGCGTACCATGGGAGTGGAGTTGCAAAAGTGATAGCTTAACCTTCGGGAGGGCGCTTACCACTTTGGCGATTCATGGCTAGAGGTGAAGTCGTAACAAAGGTAACCGG
+
++22-.307:,*-92.11%27&0/-,4.-0-&/-4//:7521.&+4.477350&0,*()22;5898732022.3&&))+488;1&(--3-*-/8,-00+.(*('0*.%'(',,*,3,1-2)&,*7:,./2-0-,+))2,+-45358546/7/,+$&&&*,65330-.3/118/30533232/57'&'((+--6615/--0//71086;6819/304--/''//+(*%&&(&)),+,-/.034,*17263553223)%).6.)::5+-/***,)'.,+-67.41/.014:222229/7-,+*-/,$&',0010666-0)2+11)2+6.1./921/2104951-/(&%$%'(*31-0*&%%%'+*5*'(&$%&*&%''$$&%*/('('%#(''(199.2*)+()+620/5455;129988/91+&1,41:768(..//,1232021/130:11-58'&+,-/869:36//11(.,)*+/0712246;19.,,('%-,78:63.),/,.17+-906455///31;0.+*.,.**'*02+.*%'(')*(*-0'(&(-(,,:939-6+*+//5:7:/1/23.',12&&&'*,*2643+('&)533&-'.,.;;8.,++++543.-5..66798;94;9,.+&%&%*',**(,*'(%$$&%&'*+,:::668335677956843439:1.-5,465:3+,../6/)+305%%-027142:1*2./23+38..70297566;50+//4197.6//9)65+0-+*+.4564//.,./6960/.1*-,/-27-266++,+,2786+/+04888201603)#((%'*/1:321725231((')))./.+.,8,),++1221725'&'&'''(')**+01,/-(.-*./-+,-675956456:525./../56768/4+,+,+/(&&)0**)***/2269248280/-+//2;87&')%%()--.-/3.,-0,..1547;.-.39732:54648.9/(+.-4422')&().3,,'(%'-)*'-*'((45&(09346;2')'(%('**..4/4969728+').-00./,,29/0011,0-338:643-*)&''$0(**,,*+625427*7,/-14:6;5:
@4664d99e-0929-4c4b-be37-f423439318c0 ch=156 read=62899 start_time=2019-12-13T04:58:03Z barcode=BC01 runid=2c9cf7bc05858273f10e7d7ec552fc0bd742dc3e
CTCCTAGGGGAGGCAGCGGTGGGGAATATGTTAATGGGAGGGAAACCCTGATGCAGCAACGCCGCGTGAGTGATGAAGGTTTTCGGATCGTAAAGCTCTGTCTTTTGGGGGATGACGGTACCAAGGAGGAAGCCACGGCTAACTTGCTACGTGCCAGCAGCCGCGGTAATACGTAGGTAGCGAGCGTTATCCAGTTTACACTGGGCGTAAAAGGGGCGTAGGCGGGTGATTAAGTGGGATGTGAAATACCCGGGCTCAGCTTGGGTGCTGCATTCCAAAACTGGTTATCTAGGGAAGTGCAGGAGGAGAATTGAATTCTAGTGTAGCGGTGAAATGCGTAGAGATTGGGAAGAACACTGGTGGCGAGCGACTCTACGGACTGTAACTGACGCTGAGGCTCGAAAGCGTGGGGAGCAAGCAGGTTAAAGATACCCTGGTCCACGCCGTAAACGATGAATACTAGGTGTGGGGTTTCCAACACCTCCGTGCCGCCGCTAACGCATTAAAGTATTCCGCCTGGGGAGTGCGGCCGCAAGATAAAACTCAAAGGAATTGACGGGGACCCGCACAAGTAGCGGGCATGTGGTTTTAATTCGAGCAGCGAAGAACCTTACCTACACTTGACATCCCTTGCATTACTCTTGATATCGAAATCCCTTCGGGACAAGGTGACAAGGTGGTGCATGGTTGTCGTCAGCTCGTGTCGTGAGATGTTGGGTTAAGTCCCGCAACGAACTGCAACCGCGTCGTTAGTTACTACCATTAAGTTGGGGACTCTAGCGAAGGACTGCCTGGGTTAACCAGGAGGAAGGTGGGGATGACGTCAAATCATCATGCCCCTTATGTGTGGCAGGGCTACACACGTGCTACAACGGTACAGAGATGCAATACCGTGAGTGGAGCCAAACTTCAAAACCAGTCTCAGTTCGGATTGTAGGCTGAAACTCGCCTACATGAAGCTGGAGGTTACTAGTAATCGCGAATCAGAATGTCGCGGTGAATACGTTCCCGGGTCTTGTACCCACACCGCCCGTCACACCATGAGAGTTGGCAATACCGAAGTCCGTGACTAACCGCAAGGGAGGCAGCGGCCAGAGGTAGGGTCAGCGGTGGGGTGAAGTCGTAACAAGGTAACCGG
+
.2,4)%&,2.&-/*536,34055(,)'()'*),-039.&''%+-/19.**(+-.+00/7767;+7583111.00.,-,31:0-.*.+-,+*,51./--.-.10;7,*.+1*,-,.2'34/0*(*,.'*%')(0/+.05120/*&&$'&'*-10597773476)1*31-3--.33635-)-.(+5664;3/4,&,+6)'*%(*/334555:7*,5.*,0877895.)+((*22.043<;9987()790,57(/.1030.)+7+897747778795201;:46::,5,,,54).'(&.*,-/(63-1.)(*%*'+)///2),.520.010,1+/6,+.-/./,++*+,,78050/,.+,2,1))+%'(**476,+'$&-21/1//23100157551/-0/090186236:::8'*'-69.3.(,)5-5((+*+4:7437921,-+-))&49+)*&+11:7254334687*87/-8+0*0%2/050486889978;...6.523148391),+-11/.0805/.'((-'*&&.-,./,+*(-8610,1+9*+)'*-/-/3-+8513:6.-./.''((11*.($%*)+-04<;+787:8/.(0)&&&'.0287605/.5.,+++.13.-,+--*/,'+(+-*,1.0/(&()+.*(%*%'92.78(9214.(0++,,,+'.5162011082236023650+(-.356552143336885<174)2)2,/.87,-0+7'$%($)*-&0+$%)*.35:444930../3,/-6-,2-4-:456762-++**/))%)+,8<77<50707/7-1(%)**2-2-'294/5368699497222886730:6.-734-.-++/,*-998820/-*+,-273/*(%%&/,34-**((002291100+'(%()0/,**3091.11)-8:638567547579;:49,//,/6469899<966:89:2///0.(((+*+1.))27210.,/+*-/01+).-6./143/1103,-,((30/823.93-,4776360-+*))&+.18/54+)+-*2/174/.)(&(03.2,00.*3/,16223-+,+,-+0124+*..,0,**-/14).*.+&&')'*+/,+*+.-40.3+*//.**/*,1.),3349/:14:862/
@84b397d3-d497-4b60-a2fc-b240b5734d5a ch=110 read=128208 start_time=2019-12-13T04:58:18Z barcode=BC01 runid=2c9cf7bc05858273f10e7d7ec552fc0bd742dc3e
CTAACTATCTACGGGAGGCAGCAGTGGGAATATTGCACAATGGGCGCAAGAAGCCTGATGCAGCCATGCCGCGTGTATGAAGAAGACTTCGGGTTGTAAAAGTACTTTCAGCGGGGAGGAGGAAGGGAGTAAAGTTAATACCTTTGCTCATTGACGTTACCCGCAGAAGAAGCTCAGCTAACTCCGTGCCAGCAGCCGCGCGGTAATACGGAGGTGCAAGCGTTAATCGGAATTACTGGGCGTAAGCGCACGCAGGCAGTTTGTTAAAGTCAGATGTGAAATCCCGGGCTCAACCTGGGAACTGCATCTGATACTGGCAACGAGTCTCGTAGGGGTAGAATTCCAGGTGTAGCGGTGAAATGCGTAGAGATCTGGAGGAATACCGGTGTGAAACTGACCCCCTGGACGAACTGACGCTCAGGTGCGAAGCGTAAGTAAACAGGATTAAGATACCCTGGTAGTCCACGCCGTAAACGATGTCGACTTGGAGGTTGTACCCCTTGAGGGGCGTGGCTTCCGGAGCTAACGCGTTAAGTCGACCGCCTGGGAGTACGGCCGCAAGTTAAAACTCAAATGAATTGACGGGGGGCCCGCACAAGCGGTGGAGCATGTGGTTTAATTCGATGCAACGCGAAGAACCTTACCTGGTCTTGACATCCACGGAAGTTTTCAGAGATGAGAATGTGCCTTCGGGAACCGTGAGACAGGTGCTGCATGGCTGAATCAGCTCGTGTTGTGAAATGTTAAGGTTAAGTCCCGCAACAGGCGCAGCCCTTATCCTTTGTTGCCAGCGGTCCGGCCGGGAACTCAAAGGAGACTGCCAGTGATAAACTGGAGGAAGGTGGGGATGACGTAAAGTCATCATGGCCCTTACGACCAAGGGCTACACGTGCTACAATGGCGCATACAAAGAGAAGCTGACCTCGCGAGGAGCAAGCGGATATGCAAAAAAAGTGCGTCGTAGTCCGGATGGGGTCTGCCAGCTCGACTCCATGAAGTCCCGGATCGCTAGTAATCGTGGATCAAGAATTACGGTGAATACGTTCCCCGGGCCTTGGCACACACCGCCCGTCACACACCATGGGAGTGGGTTGCAAAGAGTAGGTAGCTTAACCTTCGGGAGGCGCTTACCACTTTGTGATTCATGGCTGGGGTGAAGTCGTAACAAAGGTAACCGG
+
$$%$$%$((''*(,0),-.32374.35-,,,$))()'(+6/+/'&%+,7%()(/;63464)(%)(0019924554936+,4())($./.1/9808/34;4((--04;72)**'*0+).+(/.)/*1)%))175+200/--.-34-+4463161/1*2./3:6+.0(**$*($&')%(*)-(().3.225;4460//1)+))',+-,,.234010,1277*../:2913$++&2*-/39;86*()%&&(*$*%**,33+/6:6+2:/9)+092248/0*+1-,/4.-6999:6536227/053655430.-./,4987./'&('(*,-657-0(4,/-.+---4*+,-++*)++4;7..**+12433--,,-32:0,4.+83/1+-+**))-20+++&+363.,/867($*0,-.03987--*,)+'))$$)*)'('-463.-/(0..(()444;51289:9:9-+,+25346;;6233-2776/7/1.)++2;46.;50')+-',6281480932-7,*+'))21811//-:.8-5622664784',&'#,&)(4.4,-0'*-5/<;64234<2//-4/-*,+-0841++2/*+,..'--'...4../,2.-*46;:7;8<8223.34,/+-''))+1/9491061+,/--/013898,,-.-)-*.883/--)**,./+-632567:736*79688:22*(3050/321**''$)'.))((&*726663-3..8/..2541226+'1-4944*,53.)+++5%'-,'+*&-.+-5//232:7/.4-),*+-0961.0+01)07023383:,1*)++0656910/../24+-,2.-),*/-00,495,-.)/-0-6-*+-598//177:..,(&*+.+0(-/8.831)*''*33034:3./+,/222/54,((&((()%(+6747+2-&)))(+1;,434+&')&*/6:87-+/079999684/+/++-04-..''(,'.'&&,,2,+.347.0/1.,,1(%)(*-,,*-*+-0845488;000.($&$'%(*')&$%,/021/60,-(&,666.7))%'*'+)18)83*)113/--',5./,3.(()-3+,:..,4-&&'()5))*20/032392/4%./*.1+/++(',0',-50+,+.3;95+,(*).0.')*)-)))(,+2115-+6-494:/4
@ba0ea8fa-1361-4eb2-b44e-5e1342b2114a ch=70 read=69113 start_time=2019-12-13T04:58:13Z barcode=BC01 runid=2c9cf7bc05858273f10e7d7ec552fc0bd742dc3e
CTCTTGGGAGGGCAGCAGTGGGAATGTGCACAATGGGAAACCCTGATGCAGCAACGCCGCGTGAGTGATGAAGGTTTTCGGATCGTAAGCTCTGTCTTTGGGAAGATAATGACGGTACCCAAGGAGGAAGCCACGGCTAACTACGTGCCAGCAGCCGCGGTAATACGTAGGTGGCGAGCGTTATCCGGATTTACTACGGGCGTAAAGGGCGTAGGCGGATGATTAAATTATAGGATGTGAAATACCCGGGCTCAGCAGGTGCCGCATTCCAAACTGTGGTTATCTAGAGTCTGCAGGAGAGGGAGGTGGAATTTCTAGTGTAGCGGTGAAATGCGTAAGTTAGGAAGAACACCAGTGGCGAAGAGCGACTCTCGGACTGTAAACGACGCTGAGGCTCGAAAGCGTGGGGCAAGCAGGATTAGATACCCTGGTAGTCCACGCCGTAAACGATGAATACTAGGTGTGGGGTTTCAACACCTCCCGTGCCGCCGCTAACGCATTAATTCGCCTGGGAGTACGGTCGCAGATTAAAACTCAAAGGAATTGACGGGGACCCGCACAAGTAGCGGGCATGTGGTTTAATTCGAAGCAACGCGAAGGAGCCTTACCTACATAGCATCCTTGCATTACTCTTAATCGAGAGGAAATCCCTTCGGGGACAAGGTGACAGGTGGTGCATGGTTGTCGTCAGCTCGTGTCGTGAGATGTTGGGTTAAGTCCGCAACGAGGCGCAACCCTTGTCGTTAGTTACTACCATTAAGTTGAGGACTCTAGCAGAGACTGCCTGGGTTAACAGGAGGAAGGTGGGGATGACGTCAAATCATCATGCCTTATGTGTAGGGCTACACGTGCTACAATAGCTGAAAGTACAGAGATGCAATACCGTGAGGTGGAACTTTAAACCAGTCTCAGTTCGGATTGGCCAGGCTGAAACTCGCCTACATGAAGCTGGAATTTTAGTAATCGCGAATCAGAATGTCGCGGTGAATACGTTCAGGTCTTGGCAACACACCGCCCGTCACACCATGAGAGTTGGCAATACCCGAAGTCCGTGAGCTAACCACCAAAGAGCAGCGGCCGAAGGTAGGGTCAGCGATTGAGGGTGAAGTCGTAACAAGGTAACGG
+
.0*-'(+3-,6/0-1301738.*-,&0(((-/9840()..28)),348330-4-..6;78894,,,,-0/1&5+4;95/291773/6/(*.454733;628/'(01526/..1.1+.-4-,+03**)(+),1-+.*,,1-*%'*1339.--,*//6/1*'+-,-1:694/2.-9/*%2345;661-.+*16,*+'&()35/0248(/.)*3::0:10::9819092.+1'%%-+6.-%%'40,-1***&%%%$)#'%.-0&*))*/491,3:511/,/,6,++640/&).&'+-,4/))%-,+((&&(('*(15-+.2:974441841-45/17961)&(2+-1,3/191129000.51&'*'&./57531.-(/(%&##+2*,-141+,-+-5/,/))*)+,.,1+-+).8+4&30(*,*/36+66)*1)0%'--2)**,99:::6623555732/1136/,(%+42/::72'1+0/-2+)*.160/7271218022)1,'&,&*(-//0*+'%*%50630+0+++/+/:;-86818*0+3235636.-6.-492...3+%%&&,,4,*+*.,3515:5-1165/40/09997.-2/*(()/--1.082-,&#$%(+-40-.---7/..3-1,6+2,++*()()**'06/110.87/0066(3,0084.6./::7988.7-6+,-.-0-/00337678792/,-.//;/;63730/,43,-57-+&'('*20438+*-(*,,10/,0-((0).:3947,.1/+).0/5666%.+(%%)'*0-+--/3/,+-))&,-(*.,//416581145+*)))/5---)++%)$))(*),++*(%+24/41/)+*,-0--/.70&/2/,-*)'&'*,*+++87423./18640),*++('&%(/+/::40/.//:3.0521-,)/++(-((,8.0,02++140-.))*,,/6/-.980+%)**0--..++,&010378-.',)1798:,9++-63340497%/10../,'%'&()+)4244;324878432/0***')-210.5743253**0---+(,*+&./3-2-&,,*0'%()**11/9/4(+/).,022--.,&))&9)+&49/3+-,+-516/1008(3+7:7/*
@65c5fb6f-18e0-4f63-83ae-fa886f9376d8 ch=178 read=79628 start_time=2019-12-13T04:58:29Z barcode=BC01 runid=2c9cf7bc05858273f10e7d7ec552fc0bd742dc3e
CTCCTACGGGAGGGCAGCAGTGGGAATATTGCGCGATGGGGGGCAGCCCTGGCGCAGCCATGCCGCGTGAATGAAGAGAGGACCTTCCGGGTTGTAAAGAAGTTCTTTCGGTAGCGAGGAAGGCATTTTAGTTTAATAGACTAGGTGATTGGCTTGATGCTACAGAAGCACCAGCTAACTCCGTGCCAGCAGCCGCGGTAATACGGAGGTGCAGGCGTTAATCGGAATAACTGGGCCGTAAAGGGCGCAGGCGGTGACTTAAGTGAGGTGTAAGAAGCCCGGGCAACCTGGGAATTGCATTTCATACTGGGTCAGCTAGGAAATGCTACTTTAGGGAATTAGAATTCCACGTGTAGCGGTGAAATGCGTAGAGATGTGGAGGAGGAATACCGAAGGCGAAGCAGCCCTTGAGATAATACTGACGCTCATGTGAAGCGTGGGGAGCAAACGGGGATTAAGATACCTGGTAGTCCACGCTGCTAAACGATGTCGATTTGGGGAGTTCAAGGCTTTAAGTTTGGCCCGTAGCTATGATAAATCGACCGCCACGGGGTACGGCCCGCAAGGTTAAAACTCAAATGAATTGACGGGGGGGGCCCGCACAGGCGGTGGAGCATGTGGTTTAACTCGATGCAACGCGAAGAACCTTACCTACTCTTGACATCCAGAGAACTTTTCCAGAGATGGATTGGTGCCTTCAGGAGCTCTGAGACAGGTGCTGCATGGCTGTCGTCAGCTCGTGTTGTGAAATGTTAGGTTAAGTCCGCAACGAAGCAACCCTTATCCTTTGTTGCCAGCGATTAGGTCAGGAATAAAGGAGACTACCGGTGATAAACCGGAGAATTAGGAGATGACGAGTCATCATGGCCCTTACAGTAGGGCTACACACGTGCTACAATGGCGTATACAGAGGAAGCGATAGTGCGAGCTGGAGCGAATCTCACAAAGTACGTCTAAGTCCGGATTGGAGTCTGCAACTCGACTCATGAAGTCGGAATCGCTAAAGTAATCGCAAATCAGAATGTTGCGGTGAATGCGTTCCCGGGCCTTGTACACACCGCCCGTCACCGTAGGGGAGTGGGTTGTACCGAAGTAGATAACTTAACCTTTTTTTGGAGGGCGTTTACCACGGTAGCATGATTCATGACTGCAGGGTGAAGTCGTAACAAAGGTAACCGG
+
,*/+)*5/24(*2*,*-,,-4194+30)4++*86222*)0-4-/+',/()-&0-00,3435133-/0767;932-*)'(((%+.043.+76782247.&'()371670+(,)&-,(&*,+/00554;;30627-..,%(')+,/30016816&&'%&+,+,(%)&,($$$2*&*+*430144/00/1,-,-,5-01/4.9/..5,3+.&(')$'1.84:4936'..../.000861++(-2*'2+*)-(15-01/,+*,+1--//-)-./-0)%))).3+++&&&)*&$%)&')--.0/17:2287874.,,-))+,%+',--+*)&%+-;:3.+&(%/&%**0-329/02324-../:75-65./687/---.:987.+0,'-.,.5270222.1*(+($)()05)))(),.+0*++//.).+-02'3)&$&+&(*-155+',.0955(45-*0/.'(*9549*+234407+$'*,/-%'-2*))*-.4540;9/*+5.)+/:5'*+2.3;;41107//,,,.-22-,**'%(+067/-.04/*-($$'*'%%'(.021**3-)-/1-6<;01444<;/01575514*'()(+2*1-,'-)*)(''*4.//*,-,0+-.408/1-+,-+.//896868/0,,464526127-+()).2./16740/..+17*6:4*2-+*+,/284),*++6567312&/5&*--211/433',(*-:-,+*+06233672881344444&0*%((*)4*)5.'),,-,1..51*-430))&&&&&)($,'(+4-+3/+2009;6880/.8-2728)*)*)',5)+0)101505-/,+*./9<1725,-*%%(&%.1%(+6654//.+4788111.42)''&&'(++/650,.-,+()+)/2522710%&&')*-/211,12+..-15843635)(8778:022''3-,(**/23.('*//55566241*.1*1..+()*+((-)'31/-(,+1),.10--0)0//0577.3-('(-844,027912//+,-,,0-32<;::<3-//101.).++,0/4.203//,/7/62&&-.,0/(1'.(+('&*+2*00'*'+-()***216/+)%&%1+453124;1+25+*2.524;4*10+/-0-&%'%&&'+81::83/-*'%/-)--131266999,52(*115:4;4.
@75adaa70-acc3-48f3-b970-eafba965e719 ch=8 read=51885 start_time=2019-12-13T04:58:26Z barcode=BC01 runid=2c9cf7bc05858273f10e7d7ec552fc0bd742dc3e
CGATTTGCTTGTTGCAGCTTCACCCCAGTCATGAGATCACAAAGGTAGCTCCAGTTAAGCTACCTAAGCTTCCTTTGCTAACCCTCCCATGGTGTGACGGGCAGTGTAGGTCGGGAACGTATTCACCGTGGCATTCTGATCACGATTACTAGCGATTCCGACTTCATGAGTCAGGTTACCCGTCAATCCCGGACTACGACGCACTTTATGAGGTCCGCTTGCTCTCGCGAGTCGCTTCTCTTTATGCGCCATTTAGCGTGTGTAGCCCTGGTCGTAAGGGCCATGATGACTTGACGTCATCCCACCTTCCTCCAGTTTATCACTGGCAGTCTCCTTTGAGTTCAGCCGGACCGCTGGCAACAAAGGATAAGGGTTGCGCTCGTTGCGGGACTTAACCAACATTTCACAACACGAGCTGACGGTATGTAGCACTGTCTCACGGTTCCCGAAGGCGCATTCTCATCTCTGAAAACTTCCGTGGATGTCAAGACCAGGTAAGGTTCTTCGCGTTGCATCGATTAAACCACATGCTCCACCGCTTGTGCGGCCCCGTCAATTCATTTTGAGTTTTAACCTTGCGGCCCGTACTCCCAGGCGGTCGACTTAACGCGTGTAGCTCCGGAAGCCACGCCTCAAAGGGCACAACCTCCAAGTCGACATCGTTTGCAGCGTGGATACCAGGGTATCTAATCCTGTTTGCTCCCCACGCTTTCGCACCTGAGCGTCAGTCTTCGTCAGGGGCCGCCTTCGCCACCGGTATTCCTCCAGATCTCTACGCATTTCACCGCTACCTGGAATTCTGCCCCTCTACAGGACTCAAGCTTGCCAGTATCAGATGCAGTTCCCGTTGGGCCAGGGGATTTTACATCTGACTTAACGAGCCGCCTGCGTGCGCTTACGCCCAGTAATTCCGATTAACGCTTGCACCCTCCGTATTACCGCGGCTGCTGGCTGAGTTAGCCGAGTGCTTCTTCTGCCGGGTAACGTCAATGAGCAAAGGTATTAACTTCTCCCTTCCTCCCCGCTGTGCCCACAACCCGAAGGCCTTCTTCATACGCGGCATGGCTGCATCAGGCTTGCGCCCATTGTCGCAATATTCCTGCTTGCCTCCCGTAG
+
*(%,-)%%%,$%(%&%%*58512)('&%44*)''''.0')*/*&'(%'))-&((,)&&(*,432+)&$%&''),11&%%.,/8-*.1.,12;:94323)30'&*)(&%%$#(+0.4:61877<6328/101./3;:0//--&'+-0801.+.0215:01-+0293'()%)*,,+123&11(%&'(4010/0650+()/1314),.71+,+-,11251/1-*(-)23-*+).),+-7.010.90,-,.9::0,2('+84656400.:40*+377161/.171;6,++*)+)***-35677047.+127:7901/12:<0..587947.++,.48,/0-++0741(*.1.72888:7371.501;-7/210-.0++6232745.51//6<82,0+/(-,--3*+8...0312)/*'224601.(&)*(*%,,+-.14797477;;:11'((&&-,/2+/5/17794-0/+1:9-44633026;:7134251,''&,1013'0+955;322-3.-.77/*+),1:756.)-123450.6.-,,(*.')*'((('&(,,-063/499*)*(3<<,493-1-(*.-04(,'(++190*427'41324011220/,*+%'(,-02*2,/2,0878679053:)47-,,+312227'6-..1-++0443/:(&)&.-*-.6/**.414.+0/028/</0974290*/,6:8+).,-04/.,/.594467:79968899<:889,,5;6-679;8<;9:/.8.*0,-.<:7.8())/00987686704;:.04:4+))+((1.6,6.96&4840,/7)7&22,444(+(+,534:%*-+.4255555+68(5)#(((+/-1,&*+(,$1+'$$&')4...)(&4*+(+%.0+15114687930/4),*260++-(/*5-41.4/6/65819/..1936;:58/7/.7;/-0/++-.-0-'$'%(,+1-2))$%(++-+'06*,,.(01-0,.145/-,./013.9*,)--.41,*50++49)4;:5+662,)),,)(*+)$*-+06*')-(*,12846;7+((*(,-812343/***+-5*2743:473194)+5//)$)'/-38055(()-')14019./.$*
@370bd0f5-ed71-4c45-9923-29fd378f16eb ch=27 read=42312 start_time=2019-12-13T04:58:23Z barcode=BC01 runid=2c9cf7bc05858273f10e7d7ec552fc0bd742dc3e
ACATTGTACTTCGTTCGGTTACGTATTGCTGGTGCTGAAGAAGTTGTCAGTGTCTTTGTGTTAACCGCCTCGCTCTATCTTCCAGTTACCTTGTTACGACTTCACCCCAATCATCAATCCCACCTTAGACAGCTCCTTCCTTGCGGTTGGGCCACCGGCTTCGGGTGTTATCAACTCTCGTGGTGTGACGGGCGGTGTGTACAAGGCCGAGAACGTATTTACCGCGACATGCTGATTCTGATGTGATTCCAACTTCATGTAGTCGGTTGCAGACTACAATCGAACTGAAATGGTTTTATGGGTTTTGCTTCACCTCGCGGCTTCAGCTTCCTCCTGCACCATCCCATTGTAGCACGTGTATGTGGGTCATAAGGGCATGATGATTTGACGTCATCCCCGCCTTCCTCAACTTGTCACTGGCAGTCCCTTCATTAACAATGATGGTAACTAACGATAAAGGGTTGCGCTCGTTGCAGGGACTTAACCCAACATCTCACGACACGGAGCTGGCGGTAACCATGCACCACCTGTATCTCATATGGCTATCTCTCATCTCTGGAGCCTTTATGAGTATGTCAAGACCTGGTAAGGTTCTTCGCGTTGCTTCGAATTAAACCACATGCTCCACCGCTGTGCGGGCAAATCAATTCCTTTGAGTTTCATTCTTGCGGAGCAGTACTATCAGGCGGAGTACTTATTGCGTTAACTGCAGCACTGAACTTTGACATCAACACTTAGTACTCATCGTTTTACAGCGTGGACTACTAGAATTATCTAATCCTATTGCTCCCCACGTTTTCCGGGACTGAGCGTCAGTTGACCAGATCGTCGCCTTCGCCACTGGTGTTCCTCCATATATCTACGCATTTCACCGCTACGCCAGGATTCCCGTCCTCTGCCGCACTCCTAGCTGCCTGGTTTCTATGGCTTACTGAAGTTAAGCTTCAGGCTTTCACCACAGACCCTTGCGCGCCTGCTCCCTCTTTGCGCTTAATAATTCCGGATAACGCTTGCTACCTACGTATTACCGCGGCTGCTGGCGTAGTTAGCCGTGGCTCTAATAAAATTGCATCACTCGGCTACCATTTCCTGTAGCCGCCGTTCTTCCTTTATAACAGAAGTTTACAATCCGAAAACCTTCTTCCTTCGCGGCGTTGCTCGGTCAGGGGTTCCCCCATTGCCGAAAATTCCCCTGCTGCTGCCTCCCGTAG
+
#-+15)**./6/2487&-/:+,+,*-.*,00,-+(((**&+-).70/0+78689498--*/..108.2**&'12322545-1'$(1/+2006(1.%-3/2050/-6:4-.+-,-32:375)+3+-...1/(/..177;:-50*,+/07%/13-*1,23-/71,75/,0/008271113410333223374:46',-&(+4/125-.07*))./0*5)/5++69/5342798:::9691+++.+(*,3-''+(')1+.2244341)+,504/328868/;./.3:97,+...2*66<0267860::.046:68::56&&)++.30*((''-,)+*)),+.)((,)*).7.,+-..,,(*)%'''',.+--22026:187444344;8004888781793,/96<23,,+++/5-//340521..03'())(*./.'''2+//33511,+.-//))/+0---,.9056879549.*(0331013.+)&&,0-3210/*./*0//)(#&&()-)'&%*)'()+%/,-1,/9.0-,00470600'5332620-%'%%&-.380./65185./,+/2/646511-.3;979854)3.69989,/-.0,/1:2'),.,:;5;;2333,111,*0,((-+//2*)%%%&'*,'-'0,/071**//<;627;,././,,)&*$%')00'*-')36&('&(*,---.6...15553748/+/0144/6-.8:111944*.,%)&'***)+.-*,,/962+++%-,/16;6984142+,)23015-1;8541(21*+0/;6+'/-1;:+-&0.'''*)',+0681.9.*$%'--6111117:6430/24,678686:8:9367*-**+104454718;;.9;;67---*,*$()'4.,-&%&)%%'(')+&+*..0*,-/13211*,0,6-/.+,+,)1*()4.6-*6,*&%',0-,39.09,,/04-.-+-/4-3,**)+)03114133)*228.)*'%$#+*,/54.3,0.48:900.13+,,'.30/236051,37..,3.//259--,++53/,,1//51.-.++,,-361$-&$&%)/-/11-5--+1113;344--/,,-4,4666/+&',*,3.,.141''.))/84+-09:3,,/775066967;:40.1)..42+5+))110215-066,47,553+*46+/7//7993:-6.)'$)*'+.-/6)3+&&%$'
@7fcd8c36-4bc2-4959-9f70-d714c383bb35 ch=97 read=95360 start_time=2019-12-13T04:58:37Z barcode=BC01 runid=2c9cf7bc05858273f10e7d7ec552fc0bd742dc3e
CTCCTACGGGAGGCAGCAGTGGGAATTTTGGACAATGGGCGAAAGCCTGATCAACAATGCCGCGTGCAGGATGAAGGCCTTCGGGTTGTAAACTGCTTTTGTACGGGACGAAAAGCTCCTTCTAATACAGGGGCCCATGACGGTACCGTAAGAATAAGCACCGGCTAACTACGTGCCAGCAGCCGCGGTAATACGTAGAGGTGCGAGCGTTAATCAGAATTACTGGGCGTAAAGAAAGCGTGCGCAGGCGGTTATGTAAGACAGATGTGAAATACGGGCTCGAGACTGCATTTGTGACTGCATGGCTAGAGTACGGTAAGGGGATGGAATTCCGCGTGTAGCAGTGAAATGCGTAGATATGCGGAGAGGAACACCGATGGCAGGCAATCCCTGGACCTGTACTGACGCTCATGCACGAAGCGAAATGAGGAGCAAACAGGATTAGATACCCTGGTAGTCCACGCCCTAAACGATGTCAACTGAAAGTTTGTTGGGAATTAGTTTTCTCAGTAACAGAAGCTAACGCGTGAAAGTTGACCGCCGCAAATTACAGCCGCAAGGTTGAAACTCAAAGGAATTGACGGGGACCACGCAAAGCGGTGGATGATGTGGTTTAATTCGATGCAGCGAAAACCTTACCTTTGACATGGCAGGAAGTTTCCGAGAGATGGATTCGTGCTCGAAGAGAACCTGCACACAGGTGCTGCATGGCGCTGTCGTCAGCTCGTGTCGTGAGATGTTGGGTTAAATTCCGCAGCAGAGCGCAACCCTTGTCGTGGATTGCTACATTCAGTTGGAGCACTCTAGTAAGGACTGCCGGTGACAAACCGGAGGAAGGAATTAGGGATGACGTCAAGTCCTCATGGCCCTTATAGGTGGGGCTACACGTCAGCACAATGGCTGGTACAGAGGGTTGCCAACCCGCGAGGAGCTAATCCCGCAAAACCAGTCGTAGTCGGATCGCAGTCTCTGCAACTCGGCTGCAGTCAGGAATCGCTAGTAATCGCGGATCAATGCTGCCGCGGTGAATACGTTCCCGGGTCTTGTACACACCATGCCCGTCACACCGTAAGGGCAGGTCTCGCCAAGTAGGTAGCCTAACCGCAAGGAGAGCGCTTACCACGGCGGGTTCGTGACTGGGGTAAAGAAATCGTAACAAATGACCGG
+
')01,.3-7.*(*+)--%/1+*'('15;;0835.8/.9:73/36,/<:98:91)23:5-52-+*)+,6;;:90.2,1.8766(72,5,-.:0.+((26:,45(6(3:881165/'(+26163+/.-,/*.25+.;3/09674833533/4'(5130/+,(,+$')+.2-112%2&)(&(,.,32/1,60/8111782/0%-/0.//00477/3./&*/*2/12485/-++--*%)*('(-*66590///+)4,(*../60643/21('$'('&$&&'..283102699:92<6,.01332313620+%&())*).+('&/./)347+2*2+0/-01584655.0110:4004421/33(,,,/2,*')+*(()+/.0.,+)$'++-8)37.)1.458678544446889:8:,+&(%&'(%%$%&&&&-)(+/8<9:)4-*0-+*0..+22./7876266,/34;')372..//,+4''(,((,,)*:-'-*.3//..0.//;;6/91%&(+-6''-,)**,%*+//0)-+((-2/,02*,'%(+)'*'$&%(,5/368.102+.:,*522:1)-)..1:8:.:<5646(,'(1,&)02978442//1.+)++38698;/-...)('(&+4922310/5/4:,*+//3452(2.--,22-+&''()+,4;64766785555345()(.6140.,+,,/10755592.-.-/,%%)/1467)%%&'538553/,+,(+1014)0//5/4)*%)&$&*(*(&(+,882828.0/--1'1+/-2/112121360))/+'%%,7.232*+%*(&--56544)')+((*-46781-)0*)*%+(%,'&/32+--.1/645--/27,,%*'.+82+1-+-(+).1,('$$%$&+-9*))*)4///-)&'))*12-),3,8:++609/;6/1+(.,&%)+1426&,&,.8;:3;0444074577//+,-,0/1432-5817//074*2443%123)+)///3000.,31633').679*-''%)&)/3-.,..15:99:28,8,)-664161+,-,*+*-0%((-7)*62'0-06).)&()+*%2-0128,;++&&())-,,..2,-2-0*-*/,.++%).-/4/-0/&+'*+-80.5(+66977467/*.,*%'***+,/-1)-5,(((.(89
@c3e09979-78ed-448a-a20b-2aa211c4ff7f ch=114 read=98321 start_time=2019-12-13T04:58:38Z barcode=BC01 runid=2c9cf7bc05858273f10e7d7ec552fc0bd742dc3e
TTGCTTATGTACTTCGTTTCCGGTTGTGTTAGCGTTAACGGAACATTCGGTGTCTGTGTTAACGCCTATATTTACGGTGCTGAATGTGCTCCTACGGGAAGCAGCAGGTGAGAACCTTATTGCTTTTGATGAAACCCGAGTAAGCAACGCCGCGTAGTGATGGTTTGGATCATACTCTGTCTTTGGGAAGATAATAGCCCGGTACCCAGGAGGAAGCCTGACTGACTGCCGCGATGAAAATACGTAGTGCTGAGCGTTATGGTTACTGGGCGTAAAGGGAGGCGTAGGCGGATGATTAAGTGGGATGTAAATGCCGGGCTCAACTTAGGTGCTGCATTTCCAAACCTGGATTTATCTAGAGTGCAGGAGAGGAGAGTGGAATTCCTGAACAGCGTGGCGGTGGAAGACGGTGCGGAAGGCGACCTGGACTATGACTTGACGCTGGTGGGAGCGAGGAAACAGGATTGAACACACAATTAGTCCACGCCGTAAACGGTGCGGACGGTTTCAGCACCTCCGTGCCGCCATAATAACGCGATAGAACTGCCGTTACGGTCAAGATTAAAACTCAAGGAATTGGCGGGGATATGCTGAGCGGGCATGTGGTTAATTCGGAAATACAACTTTTTCTACACTTGACATCACCCGTACTGTTTAATCGAAATCCCGCTTGGGGACAAGGTGGTGCATATGGTTGTCGTCAGCTCGTGTCGCGGATGTTGGGTTAAAGTCCCGCAACGAGGCGCAACCCTTGTCGTTAGTTACTACCATTAAGTTGAGGACTCTGGCGAGGACTGCCGCACGGGTGGCATGGGAGGAAGAGGTGGGGATGACGTTAAATCATCATGCCCCTTATGTGTAGGGCTACGTGCTACAATGACTGCATTACAGAAGATGCAATACCGTGAGGTGGGCCGGGCTTTGGCCGTCTCAGTTCAGGACGATACATAGGCTGGAGTTACTGGTAATCGCCGAATCAGAATGTTGCGGTGAATGCGTTTCGGGTGTACACACCGCCCGTGCTACCATGAGTTGGCATGCCGGAAGTCCGTGGCGAGCTAACCGCAAGGAGACAGCGGCCAAAGGTAGAGATCGCTTGATTGGGGAGTGAAGTCGTAACAAAGGTATTGACTACTG
+
%+((+%%%#&(,.61/)8..,(''&&().-'%%$'(,%#&&'(&%))*'1/3341+/'/*,&+%*+)'()+50',&/./14/1'(%/$(*430+4,5,*%&%$&'$*())%()((&''&*(#'+*+%&$#&'(-,0,&$&&(((.06657:-.+(&%((0/''&&'+,)()*'(+,/39953:5-1.+1,00)('&)+-&',+(,.)()*(*'&*&()('&&$&$$$%%&&,+++)+)+2(-/33(3,+*%*%%&)41+*&(%('),/:73,+26,/+*'(*.02780+-0,.0(-*9/+.05)*+'*+0+*)4)337889,0&&%'48989865.45'.)0703')50-/66../34-.03/-'(/**'*+)*%&*+0-06*8,)&%%$#&#'%')%*/+/).'$$%%%&$$&'%&%('-(+(%+41*)'&')''))*5)*#%$#$-)'%')&)))1/-0+4*.)&(/)((''*%*$%&3/1,-,29338:9'(&&$'((&$'%)*'(-,/+,.,/1-/8:;9:+$'(*/79632,*,&'%&'&&-,*.'((+)(%%'%(6+3:80+,)&$&(+,/-/+,&170/'&'$(%$$%%+,+))+()&))218573,*,-*&'%%$%$'(*+((')))*.-18787)2**&($'&$%''***%'(&(&*/.%'**+.32-.5*')%'141-))&*(/25/02763'+-.01/.-,%$+214628-/04/52)(3.7--/658('*)-++.'*+((((&('*.2013//028;/1212).,,'7833542**(%%(+)210.'$%$'(-('%&&''(/,)(%''%&''0,7:33611/*++-8311262+.*+--+,1/02770-11,,&%&$$+)'&'(+'(&''&&%,/,.++0,+4423.7.(/7575/-+-.0,,&+('&%+&'$&$%*/-.(--5.*'($%%('$'%&&(((*+**).:/2+).(/355/4()3;6850/.1039)//21102-'-,6;)-(,$&%(&-*-.3975/0*,)+%&+/,-/0+0)%&%)/(1.')('*+.-,,(&&*((++4:612512-+&'&*&.*().(84)/,-.-%'&,.%$%%('/-15/+&&((**%''(*-1128(-+/0,-,+*,++**
@bde0e25b-e9eb-41d0-895b-89d69484aa96 ch=269 read=57899 start_time=2019-12-13T04:58:36Z barcode=BC01 runid=2c9cf7bc05858273f10e7d7ec552fc0bd742dc3e
CTCCTACGGGAGGCAGCAGTGGGAATATTGCACAATGGGAAACCTGATGCAGCAACGCCATGGCGAGTGATGAAGGTTTTCGGATCGTAAAGCTCTGTGGGGAAGATAATGACGGTACGCAAGGAGGAAGCCACGGCTAATACGTGCCAGCAGCCGCGCGGTAATACGTAGTGGCGAGCGTTATCGGATTTACTGGGCGTAAAAGGCGTAGGCGGATGATTAAGTGGGATGTGAAATACCGGGCTCAACGGGTGCTGCATTCCAAACTGGTTATCTAGAGTGCAGAGGAGAGTGGAATTCCCTGGAGTGTAGCGGTGAAATGCGTAGAATTAGGAGAACACCAGTGGCGAAGGCGACTCTCTGGATATGACGCTTGAGGGCTCGAAAGCGTGGGAGCAAACAGGATTAGATACCCTGGTAGTCCACGCCGTAAACGATGAATACTAGGTGTGGGGTTTCCAACACCTCCGTGCCGCCGCTAACGCATTAAGTATTCCGCCTGGGGGGTACGGTCGCAGATTAAACTCAAAGGAATTGACGGGGACCCGCACAAGTAGCGGGGCATGTGGTTTTAATTCGAAGCAACGCGAAGAACCTTACCTACATGACATCCCTTGCATTACTCTTGGTGGAAACCAGCCGGGGACAAGGTGACAGGTGGTGCATGGTTGTCGTCAGCTCATGTCGTGAGATGTTGGGTTAAGTCCCGCAACGAGCGCAACCCTTGTCGTTAATTACTACCATTAAGTTAGAGGACTCTAGCGAGACTGCCTGCGGTTAACCAGGAGGAAGGTGGGGATGACGTCAAATCATCATGCCCCTTATGTGTAGGGCTACACGTGCTACAATGGCTGGTACAGAGAGATGCAACCGTGGGGTGGAGCAAACTTTAAAACCAGTCTCAGTTCGGATTGTAGGCTGAAGCTCGCCTACATGAAGCTGGAGTTACTAGTAATCGCGAATCAGAATATTTGCGGTGAATACGTTCCCGGGTCTTGTACACACCGCCCGTCACACCATGAGAGAGTTGGCAATACCCGAAGTCCGTGAGCTAACCACCAAAGGGACAGCGGCCGAAAGGTAGGGTCAGCGATTGGGGTGAAGTCGTAACAAGGTAACCGG
+
00421/53:7/05.-344/6+,')*-*4,*'$&(*,12(+0.08)*+5452,./..%+,%$*$#&$%'&)'%*+,50;7328;9:91127++,-///*+(25*4,.0.6/0&03:6+*')))++),'))(-0./32/-1**-86737/-.-+044-.+*&(-)2-4:87+6.253)'0167:602**(84,+12876895960&)**+/011.15138,6+5+499<:96/1)+81.+25-537/*)&&,8/--3788582/-75*11190<00/44.-...263-,.+*')).+,(+(1,))*+$(*)0.///6+*),)()3442()'*+')'(%&.-35:,76351-+/+,-11132,')/.-*)--060,,)*(.3+--0*+23-.248:2**-.9.3)(0'1-1/3508;0/5;987/67'*/2:87861-*).-.11%,'(-30201787*60/'5)445977:2426747:300-.*+,.1935-144564-3:68762,(*),/214*+*)-2/5<;65529*())(-.314-283+.6-*-+.//-+*-.(,+)))010281<<.0212.).,%*/&.,0)+,&&.-*(+(*1*,,'*'(+7868/,3--+6/*,//.6',..)(+()*'$%().52+*,*(*,.17(00019944344364014263/01/0&**/-.910.++(.+).42:69382:)+1266**57791,06+)+%0333;2)04-0147</:/:/647&%$*.(/00,$'')*-/2020.+*%()++-+.3//*(./)6365588./312678855,/0778792/2**)%%*)2,,(7897750(*,,/7356/://81002(*+74-,*+,52.,+))-.0*),02.''%%'0()7/377-*2%.*+,1-146959-4/-.27:88812...72577)3-200.++,12+(/+*+313257555.-./(:755:8,0:**.28336<8698::0/(,6810/83.--,,,.7-5;0-24/--.4/30/++*)*0+(+--21/.0((+/-01756/-./+,5/0(/.2:.,,)%(*+,-.5-113'0.3.*+-)-.+,-*.,..9.*%,+*./3567665/406::889
@316a1f5b-5205-4d81-a85f-f439db6890bd ch=327 read=55376 start_time=2019-12-13T04:58:36Z barcode=BC01 runid=2c9cf7bc05858273f10e7d7ec552fc0bd742dc3e
CTCCTACGGGGAGGGCAGCAGTGAGAATATTGCACAATGAGCAGGCTGGTACGCGTGTATGAAAGAAGGCCTTCGGGTTGTAAAATTACTTTCAGCGGGGAGGAAGGAGTAAAGTTAATACCTTTGCTCATTGACGTTACCCGCAGAAAAACACCGGCTTAACTCCGTGCCAGCAGCCGCGGTAATACGGAGGTTACAGCCCGTTAATCCGGAATTACACGGGCGTAAAAGCGCACTGACGGTTTGGTAAGTCAGATGTGAAATCCCCGGGCTCAACCTAGAACTGCACCTGATACTGGCAAGCGAGTCTCGTAGAGGTAATTCAGGTGTAGCGGTGAAATGCGTAGAGATCTGGAGGAATACCGGTGGCGAGCGGCCCCCCTGGACGAAGACTGACGCTCAGGTGCGGCGTGGGGAGCAAACAGGATTAGATACCCTGGTAGTCCACGCCGTAACGATGTCGGCAGGTTGTGCCTTGAGGCGTGGCTTCCCGGAGCTAACGCGTTAAGTGCGACCGCCTGGGAATACGGCCGCAAGGTTAAAACTCAAATGAATTGACGGGGGCGCACAAGCGGTGGAGCATGTGGTTTAATTCGATGCAACGCGAAGAACCTTACCTGGTCTTGACATCACGGAAGTTTTCGAGATGAGAATGTGCCTTCGGGAACCGTAAGGACTTGGTTGCATGGCGAACCGTCGCTCGTGTTTGTGAAATGTTGGGTTAAGTCGCAACGAGCGCAACCCTTATCCTTTGTTGCCAGCGGTCCGACCGGGAACTCAAAGGGAAGTTGCCAGTGATAAACTGGAGGAAGGTGGGGATGACGTCAGTCATCATGGCCCTTGACCAGGGCTACACGTGCTACAATGGCGCATACGAAGCGACCTCGCGAGCAAGCGGACCTCATAAAGTGCGTCGTAGTCCGGATTGGAGTCTGCAACTCGACTCCATGAAGTCGGAATCGCTAGTAATCGTGGATCAGAATGCCACGGTGAATACGTTCCAGGCCCTTGTACACACCGCCCGTCACACCATGGGAGTGGTTGCAAGTAGGTAGCAACCTTCGGAGGCGCTTACCGCTGTGATTCATGACTGAAGTCGTAACAAGGTAACCGG
+
121,+.10.6/)/1*1187.574/',+*%,)%($$&$%&'$'%%''(,.*$$%''10455++7(&((,4176:02:7240-186,*1*,.86)()().,**,.,..0$'(+-')*4)1&%&&')*(*,0/28211.7--06*',(&*,++(%$(,)-'&,.2156423460../-+14,3062/7001+7+1)''$&)'+))),152-3'(&,&-.*.%')/244529;5+.(*&'$&(.2161.,/,,)).4.1372/(,53.527/+43348324.+&+(/.145347333/-./,2.*+'('%&(()--02+*,)$)*.64*)10)%%)(--,+0://.,,,+-.-/188<84663976612*.*-'&&%(&-426/5+,6787**+%,1-,,-.821'-',,-((')*+.0'+%(/1','21)/+,,9939:51397//454),/2:7567//00/.--),,765:2329/-/--131664833.60'/--&,.-424606)/'&'%'*,.<99865/.*+,4447:57953373:8<;9:996895120422-/,246)/%*(++**+,.+(,(+0/2-**.,:349*940/-,,1-.('))-)(.2&&%$')().17081115,(%*&-(''.7:41)()**521,.*&**0,(1-'46250().%)(.-.'*)-*($'%&%$&%$$%&',-(*+-/8,07-)+(*+1+,3;6;11210-23'),16''-/++/*/6))()+0&'0++90-.5.,/-4*('*).327303/0-&*'(*)%&&(((+1').**-/4879;://6,20,*//.),+...361.(*.6:920+235'$$'(-3-/+(*+(/&(+01680/5+.18+'+-./+$)(&(645677410.0039)./3+,/110029.//46875564/,5,,0(//-+&'*,178.../03/)(*(%'$*('(1*8,;::,+*'()+1/01:88864%(+60*-)&'&+-*-//.1/*-/+&),3)&%%$#%%*+-27+374146654441400.'&)*/(3+-//()'-./+%*)/17798/8-.2+,041/66)--**-16;989..--*.,*+//2444,.$)%)*1548
@bd79973c-4942-4fe7-9350-d3e642214386 ch=76 read=68094 start_time=2019-12-13T04:58:36Z barcode=BC01 runid=2c9cf7bc05858273f10e7d7ec552fc0bd742dc3e
CCGGTTACCTTGTTACGACTTTCACCCCAATCATGACCCTACAGCCGGCCCACTGCCTCAGCACCCAGCTCACGGACTTCGGGTATTGCCAACTCTCATGGTGTGACGGGCGGTGTACAAGGCCAGGAACGTATTCACCGCGACATTCTGATTCGCGATTACTAGTAACTCCAGCTTCATGTAGGCGAGTTTCAGCCACAATCCGGAGTGAGACTGGTTTAAAGTTTGGCTCCACCTCGCGGTATTGCATCTCTCTGTACCAGCCATTGTAGCACGTGTGTAGCCCTACACGCAAGGCATGATGATTTGACGTCATCCCCACCTTCCTCCTGGTTAGCAGGCAGTCTCGCTAAAGTCCTCAACCAATGAGTAGTAACTAACGACAAGGTTGCGCTCGTTGCGGGACTTAACCAGCATCTCATTTTTTGAGCTGACGACAATTGCACCACCTGTCACCTTGTCCCCGAAGAGTTTCCTCGATTAAGAGTAATGCAAGGGATGTCAAGTGTAGGTAAGGTTCTTCGCGTTGCTTCGAATTAAACCACATGCTCCCGCTACTTGTGCGGGTCCCCGTCAATTCCTTTGAGTTTTAATCTTGCGACCGTACTCCCCAGGTAGTGCCAATGCGTTAATGACGCTTTGAGGTGTTGAAACCCCACACCTGAAGTATTCATCGTTTACGGCGTGGACTACCAGGGTATCTAATCCTGTTTGCTCCCCACGCTTTCGAGCCTCAGCGTCAGTTACAGTCAGAGAGTCGCCTTCGCCACTGGTGTTCTTCTAATCTCTACGCATTTCACCCGCTACACTAGTAATTCCACTCTCCTCTCCTGCACTCCTAGATAACCAGTTTGGAGATACGGCACCCAAGTTGAGCCTGGTGGCTTCACATCCCACTTAATCATCCGCCTACGCTCCTTTACGCCCAGTAAATCCGGATAACCTTTCGCCACCTACGTATTACCGCGGCTGCTGGCTGGTTAGCCGTGGCTTCCTCATGGGTACCGTCATTATCTTCCCAAAGACAGAGGCTTTGATCGAAAACCTTCATCACTCACGCGGCGTTGCTGCATCAGGGGTTTTCCCCCATTGTGCAATATTCCCCACTTGCTGCCTCCGTAGGAG
+
60'*0+)1514&-+#'((++/,*(*22*//1/$%'%00)('+'$+.).29+&*++-2/1*(((+.3,+/32/0.60/2:3,(%/&+),706*+)*(()127658446250,+%*(//2)-/'5,(0+/+,78:640(0.035494894234;<;872./0(++)/12531/0//0264/1113465//-.:-,%/4)'*+1+/+()'%+)*+*07767;0-:0-0;221..14.28221106557710+00221034558<665:3.:.+*-,+0/1665-.-29-++1+1$%.-/275+*)*,&+1*),/338:92;<5.289;7:.7,,-+*,*%.+,/6737-+,&&,-(()+060,-&($1(,.&(*,//1/-/062221++01/2234522025011<73--,.&/,+(.//.--(*/278-032667776/.3++&',).8126.1///7-7/.,/((&+/+,%%(,24./2112302++,,././4::+773979::3240))-.*53+11:.49-++(-8*-6:9/20000;:891/12211/9.-/43/50/.2*0-5-6:9-+-..98;743:72132;<2/61/42/05876//+10257-*-0&(,,.,-,0.346/4-,&(&*(%$&&**+,./28+/2%0871),+.3,*)%&+/2:877851:9./-9555:;898548/0*.,017021/39619<9-3309<2)++).8--+,*5./2012227-,5...36./-***(*-.3;98:97:;34434123;4777-.855799883604980488**.4*+'('$(*-46723*,,/03/,-10'(*,1304'),8:95:6;5:9=;21(*)+(,'***10*0-,0)(%)1836-''(%,,((,,,15,)+,,/0/10.4.(.5.-../6:3/3,)-/032*+-38330405193/6()52/08;43901315-5.,.-+.-9//.0-3,,))1.6../9/9-1*+14++,%+)01--/;78612401265872+4,)*+-))-3-720,/05+,6861<:<:9:;8::85633272,30,-1../120028,.:;/,5:7.)0,,-7/8.//9/:9:,**,&')1/2107:-1381/(
@f3604158-6bfe-46e6-a9f4-2144752e2db1 ch=4 read=34970 start_time=2019-12-13T04:58:32Z barcode=BC01 runid=2c9cf7bc05858273f10e7d7ec552fc0bd742dc3e
CTCCTACAGGCAGCAGTAGAATTTCGGCAATGGGGAAACCCTGACCGAGCAACGCCGCGTGAAGGAAGAAGGTTTTCGGATTGGCAAACTGTTGTAAAGGAAGAACAGCGGCTTCACAGAATGGTATGGTATTGTGCTATTAAACGGCTAACTACGTGCCAGCGGCCGCGGTATTACGTAGGTGGCAAGGCGTTATCCGGAATTATTGGGCGTAGAGGGGGCAGGCGGCAAGGGTCTGTGGTGAGAAAGCCTGAAGCTTAACTTCAGTAAAGCCATATAGAAACCAGGCAGCTAGAGTGCAGGAAGGATCGTGGAATTCCATGTGTAGCGGTGAAATGCGTAGATATGGAGGAACACCAGTGGCGAAAGGGCGACGATCTGGCCTGCAACTGACGCTCAGTCCCAGCGTGGGGAGCAAATGGGATTAGATACCTAGTAGTCCACGCCGTAAACGATGAGTACTAAGTGTTGGATGTCAAGAGTTCCAGTGCTGCAGTTAACACAAGTACTCCGCGCCTGGTAGTACGTTCGCAGAATGAAACTCAAAGGAATTGACGGGGCCCGCACAAGCGGTGGGCATGTGGTTTAATTCGGAAACAGCACTTGAAGAACCTTACCAGTCTTGACATACTCGCCACGGCTCCAGAGGTGGAGAGATAGCTATATGAGATACGGAATTGGTGCATGGTTGTCGTCAGCTCGTGTCGTGAGATGTTGGAGTTAAAGTCCGCAACGAAGCGCAGCCATATCGTTAGTTACCATCATTAAGTTGGGGACTCTGCTTGAGACTGCCAGTGACAAGCTGGAGGGAAGGCAGGGGATGACGTCAAATCATCATGCCCTGTGACCTGGGCTACGTGCTACAATGGATTGCAGAGGGAAGCCCGAAGTACGAGGTGAAACAAAACCCATAAAACCATTCTCAGTTCGGATTGTAGTCCTGCTCGACTACATGAAGTTGGAGTCGCTAGTAATCGCGAATCAGCATGTCGCGGTGAATACGTTCTCAGGCCTTGTACGCACCGCCCGTCACACCACGAGAGTTGATAACCCGAAGCCGGTATGGCCTAACCGCAAGGAAGGAGCTGTCTAAGGTAGGATTATTGATTGGGGTGAAGTCGTAACAAAGGTAACCGG
+
,.12.'/(.,*)0.%*,*)*))30*$)&(,*)2/(*/22:')*597676644401,&&',,,./.07%'+',-;4/5*7-.5,.)08')))-;2,74*+**2,-47+..,3**0('*''.+,/2,*(,')%')',*+2',03'%&&&(*-,,,*-.523-,+*).60/..))('+177992721:2.0(/134833/)...)4)'2,8662.)($&(/.+*))7;,/**+)-4./-/,**)++,'-*1,/9743*''1*-&('($$%)07))297743('69.56/0.-..11++'()-800-()*-/0903+,...:08+,***--023;53-+4*+662,,02***(&)(,*)+1,.//,64,+.)+,.12920+./02132288910/.,.*+//-2.7/,*-.00446*)+.8992*.1*+2**4276:302864052$&*,//05792,*'('&',--376:98:4:45366))'(/6;7424555455-13,3)($%+.)()*)2+*0-/53*(&(&2*,16;3-43/0945189228*0+&(&*0487+.+8./82&+%%()&'''(,10-/-++%05;;5.5,,+&),'(((+(*)**.2.18525208.++-,31004850201%%$&%&('(7(*,326267*)))+5043347257779979',%$('2)46221-+-.+,/89;023343258833/,0++56<5.(,17.9+,,89)-/14)),*-6,-$(((../2628/-,006;766,1/3+//8,04427997--,1+-,///143--.//04,)*,5/,00)./..1$(-3,10254-466;93326625,73*(&&%%**.00''%&(*+08846080/0'.&()-+')*','&*()().(%%')*,1+*23&+273.096+-/;;86:9:<88:068;:2.+0,+./470.)+-1,,&&*%&)*-+-()0%*&(+10,-,,-2711%&+.518212115567865134:7'4-(3003-665.1-)**-'+,/5.5;0.26&-+/1/0.,,*,..++)2')''&+-*/5)-/''(-.0)*665/,21*,).''%%%&3464210/+&,-'-/&(*)&-1)+24/.0/..0(%(3/3:*.,/4845)9
@dd747433-fd22-4819-b9de-d4fba755f0bb ch=281 read=59957 start_time=2019-12-13T04:58:42Z barcode=BC01 runid=2c9cf7bc05858273f10e7d7ec552fc0bd742dc3e
CTCCCTGCAGGAGGCGGCAGTGGGGAATATTGCTGTGGGCGCAAGCCTGATGCAGCCATGCCGCGTGTATGAGCCTTCCGGGTTGTAAAAGTTACTTTCAGCGAGGAGGAAGGGGAGTAAAGTTAATACCTTTGCTCGTGACGTTACCCGCAGAAGAAGCACCGGCGCTAACTCCGTGCCAGCAGCCGCGGTAATACGAAGTGCAAGCATTAATCAGGAATTACTGGGCGTAAAAGCGCACGCAGGCGGTTCGTGAAGTCAGATGTAAGAAATCCCCGGGCTCAACTGGAACTGCATCTGATACTGGCAAGCTTGAGTCTCGTAGAGAAGTGGGAATTCCAGGTGTAGTGGTGAAATGCGTAGAGATCTGGAGGAATACCGGTGGCGAAGGCGGCCCGGACGAACTGACGCTCAGGTGAAAGCGTGGGAGCAAACGGGATTAGATACCCTGGTGTAGTCCCGCCGTAAACGATGTCGACTTGAGTTTGTGCCGCGAAGCGTGGCTTCCGGAGCTAACGCGTTAAGTCGACCGCCTGGGATACGGCCGCAAGGTTAAAACTCCGTGATTGACGGGGCCGCACAAGCGGTGGAGCATGTGGTTTAATTCGATGCAACGCGAAGAACCTTACCTGAATCTTGACATCCACGGAAGTTTCCAGAGATGAGAATGCCTTCAGGAACCGTGGACAGGTGCTGCATGGCTGTCGTCAGCTCGTGTTGTAGGAAATGTTGGGTTAAGTCCCGCAGCAGGCGTAGCCCTTATCTTTATTTTGTAGCGGTCAGGCCAGGAGCTCGCTGCCAGTGATAAACTGGAGGAAGGTGGGGATGACGTCAAGTCATCATGGCCCGCCCGACCAGGGCTACACACGTGCTACAATGGCGCATACAAAGAAGCCTCGAGAGCAAGCGGACCTCATAAAGTGCGTCGTAGTCCGGATTGGAGTCTGCTCGACTCCATGATGGAATCGCTAATGTCGTGGATCAGATACCACGGTAATTACGTTCCCGGGCCTTGTACACACCGCCCGTCACACCATGGGAGTGGGTTGCAAAGAAGTGGAAGTACGAAGCAACCTTCAGGGAGGGCGCTTACCACTTTGTGATTCATGACTGGGGTGAAGTCGTAGCTGTTAACGG
+
$',0)).1+2.(,/,+4..16366*-52.23./((),2*)%'*+'5652344320331+,63135651((('(*5503+,766;--688,%*+++.8.)%*(+%1('-,/1-571&)(,76,02/2.).,-.,*115(3),.63944;6/1.,0.%)&%&&+.**(%')-3.002+/36:22..-41-.0821:3320(+*,-1.*&'%+/.7.1('(().-,-05;:962948+*+22*0-.))+*&/.7+%+&'(()-,34.+)&'%+0,,046-.56,-71-/&+0.1/266401+*,/0;533/1-)('%&)**-)-.1*)(&'()*&*(),+4+5+,-/,.-/03633485/.,//-*)(*+./:90/0-3/3:2220295204.3.5+4)''0/4,)-*+(+,2338-16,,),,'(+3697(&').+/)4++-6,,14,49/-.4/'')),-3(')2/+336+..//0;98.7))()50-+1.78)+,&&((+9375612,1.--.-2332651914,241250)4.2/3-)+,.186.--52//./1862/12,&*(*)8/0.-04+-.&(')+/)**'((.'+,441-/37<7-7044)+/36:752*'..).21+,/*/:54-//-**--017/&'))4(3*-7/4('(*++:31,.+)(+.04/%.,1-9;7.+(((./7788::886,80008823+)*+,743+7-,,%''-**+/291312:62-023((*($'&%5523*&(.'(,*-+',*&-/+,.%&%&&%&#$'&*'%,+*&*-/'(**63,.-,-1:;-2,,,/-&(('&(*261,.45751/&($''(*-,.,1--'$(&('),/'.97141,*'&'%,)))&*-(/(--0877653:-&)(%'&%))()+)*-3*2(702810,0184/27989854.-&),-/+,+.-,-,***+,37/-+.1%&&().01246())'$(%*+-/19:6,%'%&&0)')6//3'1,+,-0304/*111+-1*-10-.*-3*,+,)11/1/152543-'))/266;44/7+%))*-+*(*$'&&'+)$*+,*&%'$%,3*(-2,-.435138-0-92,-367:6*++,/66:;5/-.-*+-',&&&$&&&2*6(/
@940ef445-4091-476d-959f-c2f0ff018cd8 ch=138 read=70037 start_time=2019-12-13T04:58:53Z barcode=BC01 runid=2c9cf7bc05858273f10e7d7ec552fc0bd742dc3e
CCGGTTACCTTGTTACGACTTCACCCCAGTCATGAATCACAAAGTGGTAAGCGTCTGAAAGGTTCGGCTACCTACTTCTTTGCAGCCACTCCCATGGTGTGACGGGCGGTGTGTACAAGGCCCGGGAACGTATTCACCGTGGCATTCTGATCCACGATTACCTGGCGATTCCCGACTTCATGGAGTCAGTTGCAGACTCAATCCGGACTACGACGCACTTTATGAGGTCGCTTGCTCTCGCGAGGTCGCTTCTCTTTGTATGCGCCGTTTGTAGCGTCAATAGCCAGCCCTGGTCGTGGGCCATGACTTGACGTCATCCCCTTCCCCTCAGTTTATCACTGGCAGTCTCCTTTGAGTTCCCGGCCGGACCGCTGGCAGCAAAGGATAGGGTTGCGCTCGTTGCGGACAACCCAACATTTCTTACGAGCTGACGGCAGCCATGCAACACCTGTCTCACGGTTCCCGAGAGGCACATTCTCATCTCTGAAAACTTCCCGCGTGGATGTCAAGACCAGGTAAGGTTCTTTGCGTTGCATCAATTAAACCACATGCTCCACCGCTTGTGCGGGCCCCACGTCAATTCATTTGAGTTTTAACCTTGCGGCCGTACTCTGGGCGGTCGACTTAACGCGATTAGCTCCGGAAGCCACGCCTCAAAGGGCACAACCTCAAGTCGGCATCGTTTACGGCGTGGACTACCAGGGTATCTAATCCTGTTTGCTCCCCACGCTTTCGCACCTGAGCGTCAGTCTTCGTCCAGGGCCGCCTTCGCCACCGGTATTCCTCAGATCTCTACGCGTTTCACCGCTGCCCGCAGATTCTACCCCCTCTACGAGACTCAAGCTTGCCAGTATCAGATGCAGTTCCAGGTTGAGCCCGAGTTTCATCTGACTTAACAAACCGCCTGCGTGCGCTTTACGCCCAGTAATTCCGATTAACGCTTGCACCCTCCGTATTACCGCGGCTGCTGGCACGAGTTAGCCAGTGCTTCTTCTGCGGGTAACGTCAATGAGCAATTATTAACTTTACTCCTTCCTCCCGCTGAAATGCTTTTGCAGCGAAGGCTTCTTCATACGCGGCATGGCTGCATCAGGCTTGCGCCCATTGTGCCAATATTCCCCACTGCTTTGCCTCCGTAGG
+
/20.03+4-7-+27'0259<<95.455-24:876495100091.03:39:,/21/(*,,)('&1&&,,//673*1*1,,76/01&10$(*/;0.17482..-/*560173232005112806+09:5941666:5145384;525:7+,.830()**2800.,)2+'+4-08-./76772345..-0,62:22-.1001)9-1,3/49810.'+./).-66..,*2/.0++10,-01/3//+++,1,*+5,7771;8*+,-.256:719-,,,./)%#%&(&),-00.:2,.986)2(+0.8,*)'(-20248:::,;41*.3-86-+:,)0:+*13:;:19/--0015+,.00,03068,'---44468--/--,,+.2:/6293.(*.//(+*.,65491-*+*-)++().112.8($#$&(++*)*,,-.+,-*199-*,/*0)181/1,08475:9<580+)&'*,----4000838321...397/0116*&(()0498550.1//03),+,$%)(/-/6;2.5803...26%++/-;537*,,+,--:2-2/-107/00546.4:7*$((-.199<8.5;8,*'3;<,27../-*--737,/38++$$(.1.8763.**(/*0'&(&)(,+.1.(20,6+,4-//5;79+6)/66-'(**.204,5.660'(+,.11;.*+173459;96741:.1+)0+-/.++006553<0,..145*&(((03./-.049,.19979:79665:570:*)794//*/+,+,7;<129+02./:8646.0155400..-1%.89,,09/00'-3+',*)//52,,.9993+1-./*(2244:36),-.,/:102207-/1758(98826)*--600127,+&'(5-/10271+-./5168859<17;888732/((.12,/,3/*&((+.777401243535050++,.66009,.32825;00+8.//32-('$()(,,3--,9%20339:9:<9322362023425-2)+++.0.((-*1.-+*,/-*,-52-700*79-(86-()'%$)-35.)0*(,)(/-0/0902974/,-'''('00/6/,+0/-.'272781549:--/4/01.6,4+*0/0:5.(-,,-.,1-16097+/-8/
@7b83bd42-bf81-40b8-bfc6-967907ddfe8e ch=476 read=42543 start_time=2019-12-13T04:59:06Z barcode=BC01 runid=2c9cf7bc05858273f10e7d7ec552fc0bd742dc3e
CTCCCTACGGGGCGGCAGTAGGAATTTTCGGCAATGGGGAAACCCTGACCGAGCAACGCCGCGTGAAAAGAAGGTTTGCGGATTGTAAGCTTCTGTTATAAAGGAAGGCAGCTACAGGAAATGGTAGCCAGTGACGATACTTTATTAAGAAAGCCACGGCTAACTACGTGCCAGCAGCCGCGCATTATGCAGTAAGAATTGTAAAGCGTTATCCGGAATCATTGGGCGTAAAGAGGAGGCAGGCGGCAGCAAGGGTCTGTATGGTGAAAGCCTGAAGCAACTTCAGTAAGCCATAGAAACCAGGCAGCTAGAGTGCAGAAGAGGAGGAGGATCGTGGAATTCATGTGTAGCGGTGGAATGCGCGTAGATATATGGAGAACACCAGTGGCGAAGGCGACGATCTGGCCTGCAATGACGCTCAGTCCAGCCAGTGGGGGAGCAAATAGGATTAAGATACTGTGTAGTCCACGCCGTAAACTGGTGGTACCTTAAGTGTTGAATGTCAAAGTTCAGTGCTGCAGTTAACTTGCCAATAAATTACTCCGCCTGAGTAGTACGTTCGCAGAATGAAACTCAAAGGAATTGACGGGGGGGGCCCGCACAAGCGGTGGAGCATGTGGTTTAATTCGAAGGCAACGCGAAGAACCTTACCAGATCTTGACATACTCATAAAGGCTCTCCAGAGATGGAGAGATAGCTATATGAGATACAGGTGGTGCATGGTTGTCAGCTCGTGTCATTGTTGGGTTAAGTCCGCAACAGGCGCAACCCTTATCGTTAGTTACCATCATTAAGTTGGGGACTCTGGCGAGACTGCCAGTGACAAGCTGGAGGGAAGGCAGGATGACGTCAAATCATCGCGCCCCTTATGACCTGGAATACACGTGCTACAATGGATGGTGCAGAGGAAGCCCGAAGCCGCGAGGTGAAACAAAACCCGCAAAACCATTCTCAGTTCAGTTGCCGTCTGCAACTCGACTACATGAAGTTGGAATCGCTAGTAATCGCGAATCAGCATGTCGCGAGTGAATACGTTCTCAGGCCTTGTACACACCGTAATCACACCACGAGAGTTATTAACACCCGAAGCCGGTGGCCCTAACCGCGAAGGGACTGTCTAAAATTGATGATTGGGGGTGAAGTCGTAACAAAGGTAACCGG
+
+2+7/+,0+686,(''+/4.2-3-29;7-)51/5402.*%*,,.+&%%..+-*567601+'('%'%((,%+/)0+7)%)(2)-6+(+3(01726+4-,,5.'/)()&$%$*,**,*,,(/0--((**5-2342+*''(11490-/51,'*,)*08330711062448787241/22343,,&)(,,-*)+&%(+(')$+%.'26-,00273/1/,1.1//16829777799,(%.))(*(%+5-04+')(0.(./00220.0-3-*,2.+.757,.(*)-&&)%%%,.9-8:23103:825//-0/).0+')*-11/.0,(%,,'+*&/0,//..3210100')'(')%'&)*$&(&%(*.,,+,/37776125.,,(+--17456-9,+-1/71613122242;2;36526./17555611/6'((*'$'+*530,'-,9<<8043).-+)*+2,,+%'&&$&'(/03:;<9;:;10'(+(&././*,(2,24508.).00755/301860.-+++&)#%*4/&*(')(('(*..+*,+2219//874**)++..137<8607/163''*'./3)-+'')+/37572*+.228+69*()+-)-*.1:887+/027321249:2.3+))))(),86:783381264/2,,.1)*)+**,&')/0-000.649(-)&'.(1+((%(+-/7*)))*7&897862233489.6)1*+&65476969*((((*+,/;9840/$+%%*/')'25*.,-6*--+&)(,,+%)*'-52061346291-1//5:589,5060/20.59603455,51+)/-0'*.60444999:3748.,/*'-,-25'..++779998782013/*%$%+,,)+0.1//4722.,.(/)()''/0///58,/20048986*+)+)'-(,)*&+-,0660//-,/.'3)%',4693.'').2-3268;989./3:6.01-&#&&+448724122+*)&',0436./6;6:6:88635+../534,0..8/5)),-026:94($&'*7;827/7,(&*)167.1(%)$$&&%()&'&'(++1.16/2.,+)*-3-+/121,5-*'+,)..2-*6*7,,),568(*%'('+&&&*%32549*%),)*-.*2.-165,.1/6///'-&&%*2(.*015:;7;
@7f273738-b5c4-413e-864c-ca0987b39b8e ch=360 read=93283 start_time=2019-12-13T04:59:01Z barcode=BC01 runid=2c9cf7bc05858273f10e7d7ec552fc0bd742dc3e
CCGGTTACCTTATTTTGACTTCACCCCAATCATCAATCCCACCTTAGACAGCTCCTTCCCTTGCAGTTGGGCCACCGGCTTCGGGTGTTATCAACTCTCGTGGTGTGACGGGCGGTAGTACAAGGCCGAGAACGTATTCACCGCGACATGCTGATTCACTTGATACCAGCGATTCCAGCTTCGTAATAGTCGAGTTGCAGACTACGAGTAAGACTGAGAATGGTTTTATGGGTTTTGCTTCTCAGGCTGGCCGGTCGCAGGGGCATAGTGATTTGGTCAATACGCGCTCCAACTTGTCACTGGCAGTCTCGCTAGAGTCCCCAACCAATGATGGTGGCTAACGATAGGGTTGCGCTCGTTGCGGGACTTAACCCAACATCTCACGACACGAGCTGGCGACAACCATGCACCACCTGTATCTCATATAGCTATCTCTCCATCTCTGGAGCCTTTATGGTATGTCAAGACCTGAGTAAGGTTCTTCGCACGTTACTTCGAATTAAACCACATGCTCCACCGCTTGTAGGAGCCCAAATCAATTCCTTTGAGTTTCATTCTTGCGAACGTACTACTCCAGGCGAATTACTTGGCGTTAACTGCAGCACTGGGCTTTGACATCAACACTTAGTATGTCTGCGGCGTGGACTACTAGGGTATCCTAATCCTGTTGCTCCCCACGCTTTCCGGGACTGAGCGTCAGTTGCAGGCCAGATCGTCGCCTTCGCCACTGGTGTTCCTCCATATATCTACGCATTTCACCGCTACACGCCAGGAATTCCGTTCTCCTACGCTCCCATGCCTGGTTTCTGGCTTACTGAAGTTAGGCTTCCAGGCTTTCACCACAGACCCTTTGCTGCCGCCTGCTCCCTCTTTACGCCCAATAATTCCGGATAACGCTTGCCACCTACGTATTACCGCGGCTGCTGGCGTTGTGGTAACCTATTAAGTACCGTCACTCGGCTACCATTTCCCTTAATAGCCGCCGTTCTTCGCTATAACAGAAGTTTACAATCCGAAACCTTCTTCCTTCACGCGGCGTTGCTCGGTCCATTTCCCCGATGCCGAAAATTCCCTACTGCTGCCTCCCGTAGGAG
+
2+/.19.0-1-)4)(%)+1291.577*3/88799953.0,-0040-,-(%)/0477898(6.//&2-5&+*()*5/2/-205)61/,-412227//)((((897833586;6**('%&'*8664,5+(',.20/225<967:3536665.+++,3<3%($$()3-+%*,//37-8++$()+)/2030119944123./),--,&(%%&()*'*()++*//.0//;;/044;215:,+**(('#$&$$$$%%$))+($%%*-+&&%'$+.'&-.'&&(&-*)%)&%$&'+&3')6,--6,54-6)')-.773331,-/,588).)'$-+)**)+0(&%&)/6,--+.+643938665668:794<66/4,5)0('*/152222.0.-).2/351*,)25.1020<3.**',2-27*)))(176.54.)*.+/033305:787533-1)&,)-45,--%%'*$*+)(),261'%%'-(.)2438;9//&('1)$)162,8+1,1<;4610/102225./0+/1./-&&)#(421-2312095:64/971.34:;62:<..901+)*)(2-1,%*+/(*177.,(.(%()(&(')(+/0--30./.%-%''*/39:343758)6,)*+)')+'(%)('%*,7/118:231/02,2-*+.06((/./55,&01*-*797-*/++/6*1(39:33+,*)*999).8.,/**2+--/1:9783+.//0.,/66801.++024.379437999987:6989<7447621210.2&'&$&&').*+*%'(()-')&'&((.)'$&&(()160;3+((''(,'+./51.8,2%)'()**(/9.+2,+.20.0058870.5,+/478;98;643438*,-4***20/((,4+.73:848798343-/12-25240*('%/**7/11/.241333*,)'%),)+*-'(%'$&'&$+*$*$'%&*-),/,(''**/6.3<//6))(''&**.625:38;63-/$%0*-323(*1,)23+')+416+*0/../.707<887;2%.+-)2226,++,-143,'%(('6::,)&&*-0/29:;7708/''+.12676:,74++-(0&+$
@1fb212ae-66aa-410b-9988-154f427e3583 ch=126 read=121236 start_time=2019-12-13T04:59:13Z barcode=BC01 runid=2c9cf7bc05858273f10e7d7ec552fc0bd742dc3e
CTCCTACGGGAGGCAGCAGTGAAATGTACAATAAGCTTAAACCTGATGCTCATACCGCGTGTATGAAGAAGGCCTTCGGGTTGTAAAGTACTTTCAGCGAAGGAGTAGGACCTTTGCTCATTGACGTTACCGCAGAAGAAATACCAGCTAACTCCGTGCCAGCAACCGCGGTAATACGGGAGGTGCAAGCGTTAATCCGGAATTACTGGGCGTAAAGCGCACGCAGGCAGTTTGTTAAGTCAGATGTGAAATCCCCAGGCTCAACCTGGGAACTGCATCGATACTGGCAAGCGGAGTCTCGTAGAGGGGTAGAATTCCAGGTGTAGCGGTGAAATGCGTAGAGATCTGGAGGAATACCGGTGGCGAAGGCGGCCCCCTGGACGAAGACTGACGCTCCAGGTGCAGCGTGGGGAGCAAACGGGATTGAATGCCCTGGTAGTCCACGCCGTAAACGTCGACTTGGAGGTTGTGTGCCCTTGAGGCGTGGCTTCCGGAGCTAACGCGTTAAGTCGACCGCGCAGAATACGGCCGCAAGGTTAAAACTCAAATGAATTGACGGGGAGCCCGCACAAGCGGTGGAGCATGTGGTTTAGTCGATACGAAGAACCTTACCTGAATGCTTGACATCCACGGGAAGTTTTCAGAGATGAGAATGTGCCTTCGGGAACCGTGAGACAGGTGCTGCATGGCTGTCGTCGCTCGTGTTGTGAAAATGTTGGGTTAAAGTCCGCAACGAGCGCAACCCTTATCCTTTGTTGCCAGCGGTCGGCCGGGAACTCAAAGGGGGGCTGCCAGTGATGAAGCGCTGGAGGAAGGTGGGGATGACGTCAAGTCATCATGGCCCTTACGACCAGGGCTACACGATGCTACAATGGCGCATACAAGAGAAGCGACGCCTCGCGAGAGCAAGCGGACCTCATAGAGTGCGTCGTAGTCCCGGATTGGAGTCTGCAACTCGACTCCATGGGGTGGAATCGCGTAATCGTGGATCAGAATGCCACGGTGAATACGTTCCCGGCCTTGTACACCGCCCGTCACACCATGGGAGTGGGTTGCAAAATTGCGACAGCTTAACCTTCGGGAGGGCGCTTACCACTTTGTGATTCATGACTGGGGTGAAGTCGCTAAGGTAACCGG
+
./5/&)-,76--.0-00-/7.'('(((&(*/0'-$%%'14,09-,('%%%&$$#&++--.-//1247**.(,,,-410972;+)/3)+434358-(-%)&&(*&$&&&&$')49-+666051/.21/0-0:050/2/*,,'#&),,)--171359799:31/13579694:121..,+()(25/789:9:95;28.4(,,/*/+/0//63/185;//21.)+),/35/%-0:2,7:743594467/,),1)(755+&.244:'5,8.076*4123320)+,,,;59534.*++((+-4/3/,++$,137/3-1+0+/*+2873./114/703<9711*'&')*+-33:0.71)5.3;:4310('**.+/.-00451)).21742911///12991:)*1400*))*+335:-)--:<9:1:1./-'(1/-29002:888834-./5:7789...((-/-/-.,(*,17...(,28((-+-/3/301/-//3.00,--/4957870:.3,2222771/&&%+$&'%50178'.+/&,.409:01002::/-+2+6-01-6:,&)36+*.(/+0+.04015+--.2.*,03;9/01,+./&3/28,+(-'*6.2633/36)%&&')457786926,')*,4;5.)**+,854)-643939;150.91617:86.%++10699::::99:7;877:9774**,.55/41..288:.4-3-1-1,7,8+,038./038-,-./20&22)(5*//-35,*:..9<8285921+4000;/3..486;+-)/**'0/43,)*&&'&&-0'+$&*4,-5-18+6,-9:0/--1/./0-'(*,9++(*)*..(%$'(+35<798754.-'('&++44321600:97963,01-((&))'(11($,*+841/-*'+,/:,-/7319665820+/-/.37868/*(-*&-5,100/*+,,4910,..110245533&&+*(,5687621++-2132:9;98800087695.,0-,),0-02/68076(-,+*+&'(*+./56<84475545:7105/(**-2650/)4+''&&%&'#&%%%$$0(152;6):3-161105/6/08./180/368:<;8887878160,+0/-.1(()(,+515;8783
@54726549-5fd8-4209-b007-51b06d9d4207 ch=129 read=66999 start_time=2019-12-13T04:59:13Z barcode=BC01 runid=2c9cf7bc05858273f10e7d7ec552fc0bd742dc3e
CTCCTGCAGGGGAGGCAGCGGTAGGGAATTTTTTTCGGCAATGGGGAAACCCCGACCGAGCAACGCCGCGTGAAGGAGAAGTTTTTCGGATTATGGCTGTTATAAAAGGAAGAACGCTACAGGAAATGGTAGCCGAGTGACGGTACTTTATTAAGAAATACGGCTAACTACGTGCCAGCAGCCGCGGTGGCAAGCGTTATCCGGAATTATTGGGCGCAAAGAGGGCAGGCGGCAGCAGGGTCTGTGGTGAAAGCCTGAAGCTTAACTCCAGTAAACCATAGAAACCAGGCAGCTAGAGTGCAGGAGAGGATCGTGGAATTCCATGTGTAGCGGTGAAATACGTAGATATATGGAGGGTACCAGTGGCGAAGGCGACGATCTGGCCTGCAACTGACGCTCAGTCGAAAGCGTGGGAGCAAATAGGATTAAGATACCTAGTAGTCACGCCGTAAACGATAAAGTACTAAATTGTTGGATGTCAAAGTTCCAGTGCTGCGGTTAACGCAATAAATTACTCCGCTTACAAATTAGTACGTTCGCAGAATGAAACTCAAAGGAATTGACGAGGGGCCCGCACAAGCGGTGAGGGTGGAGCATGTAGTTTAATTCGGGAAACAGCGCGAAGAACCTGGAGTCTTGACATACTCATAAAGGCTCCAGAGATGGAGATAGCTATATGAGATACAGGTGGTGCATGGTTGTCGTCAGCTCTCGTGTCGTGAATGTTGGGTTAAGTCCCGCAACGAAGGCGCAACCCTTATCGTTAGTTACATCATTAAGTTGGGGACTCTGCTTGAGACTGCCAGTGACAAGCTGGAGGAAGGCAGGGATGACGTCAAATCATCATGCCCCACTTATGACCTGGGCTACACACGTGCTACAATGGATGGTGCAGGAAGCAGAAGCCGCGAGGTGAAACAAAACCCATAAAACCATTCTCTCCAGTTCGGATTGTAGTCTGCAACTCATTACATGAAGTTGGAATCCGCTAGTAATCGCGAAGATCAGCATGTCGCGGTGAACGTTCTCGGGCTGTACACACCGCGTACACCACGAGAGTTGATAACACCCGAAGCCGGTGGCCTAACCGCAAGGAAGGCTGTCTAAGGTGGGATTGATGATTGGGAATTGAAGTCGTAACAAAGTG
+
.)1'&&.%,7,)(01--%.(++2,1-*,-9:;<1.:7;:.7+*2/)',+.34-.39:43031(31383213/&-*+(&)%*/362+2(-'4+,$$#$&&(,,.275)*++((/*('''(('*&)))'56+*)0('&*+.3-+()&',1.+/70*$*.('))+,,-2300022447-.&*(+.(..*-1.*+-03407//,:,+-+(.,*1-8881(&/.,)-..-+,4752*$)++'07:32112246738.,.21-')&(+,..-,0))+77:&89.2/./4-/,*2:6/.//,-/01,)%,.*+$+-,45166/0./.03/3-3++-../91..42,-/---1,0+,-58-+-&$%$'(-.3.,((),+/25564563*-+1/02238+-.-.,)+)+-)-%(+/*.0618-)*,5:;4&3.+2/0'()9,90)+..+-/0')*,-&004/+*()'('%*&)%)-*.+*/8/91;66613.//61+*-284134%,2+0(1,1/0.+2)+)*,347/.,(%%(&&+***63429;8.00'&.,1.14,-80:.,)**00000-'-340.6+(+,/-**+/,)&&'*'-+-'+,/1*.*/37),,.25+,''*-+/'428.4-)&&)(&+*&(-..7.*-+)-555764;7/7551(&())*/5-0,-.553211+.30110.8679669788895902---761*+,..%(,0.///,*)/0-8-)(0.4/8.723-)*0./))'((+,-/&//+-/-/1,9,,)7)%(')215:7:439.8:.212-.$&')++1/20./1(.//(*/,)0133/00+1,32'4520988:7665:944499.-*.(*)%'0+00/,26/*//221312*,.036../.:::<;;:9897)2',(()&%/'(0;0/.*.)**./,,25:055/&0*9;7168941/.(.('+/5727*3.-/0111/205*..1&(('(+,,/,++0*.).*5)**1-.0/,*($%&&'&*-.*-.(/*-026,./+,51/6<746,*-*%$*))),./0,-'**./1/,**)(&(-,+,,350*/*''')((3272318*+8985,,,'*((*(.21.2-'()*.0483023../10/5.+0&$)&'13/015533.)+('(&
@fb5250f7-f047-4426-8e5b-074d1c8c0520 ch=327 read=55416 start_time=2019-12-13T04:59:24Z barcode=BC01 runid=2c9cf7bc05858273f10e7d7ec552fc0bd742dc3e
CCGGTTACCTTGTTACGACTTCACTTACAATCAATCCCACCTTGGGCAGCTTCCTTGCGGTTAGGCCACCGGCTTCGGGTGTTATCAACTCTCGTGGTGCTTGACGGGCGGTATGTACAAGGCCGGAACGTATTCACCGCGACATGCTGATTCGCGATTACTAGCGATTCCAACTTCATGTAGTCGAGTTGCAGACTACAATCCGGAACCTGAGAATGAACATGGGTTTTGCTTCCACCTCGCGGCTTCGGCTTCCCTCTGCACCATCCATTGCTTTAGCGTGTGTAGCCCAGGTCATAAAGGGGCATGATGATTTGACGTCATCCGCCTTCCTCAACTTGTCACTGGCAGTCTCGCTAAGTCCCCAACAAAGCAGTGGTAACTAACGATAGAGGTTGCCGCTCGTTGCGGGACTTAACCCAACATCACGACACGGCTGACGGTATGCACCACCTGTATCTCATATAGCTATCTCTCCATCTCTGGAGCCTTTGTAATTATGTCGAGACCTGGTAAGGTTCTTCGCGTTGCTTCGAATTCGACCACATGCTCCACACCGCTTGTGCAGGCCCCGTCAATTCCTTTGAGTTTCATTCTTGCGAACGTACTACTCAGGCCGGAGTACTTATTGGAATTAACTGCAGCACGAACCTTGACATCAACCTTAGTACTCATAATTTGTGGACTGCTAAATTATCTAATCCCTATTTACTCCCCACGCTTTCGGGACTGAGCGTCAGTTGCAGGCCAGATCATCTATGCTCCCGCCATAGTGTTCCTCCATACCTCCTACGCATTTCCGCACTTCCACATGGAATTCCACGATCCTCTCCTGCACTCTAGCTGCCTGGTTTCTATGGCTTACTGAAGTTAAGCTTCCAGGCTTTCACCACAGACTTGCCGCCTGCTCCCTCTTTACGCCCAATAATTCCGGATAACGCTTGCCACCCACCACGTATTACCGGCTGCTGGCGCGTAGTTAGCGTGGCTCTAATAAAAAGTACCGTCACTCGGCTACCATTTCCTGTAGCCGCCGTTCTTCCTTTATAACAGAAGTTTACAATCCGAAAACCTTCTTTTCCTTCACGCGGCGTTGCTCGGTCAGGGTTTCCCCATTGCCGAAAATTCCCTACTGCTGCCTCCCGTG
+
2+'-.9/0)*6+48(//**)-(&&%%$+)2,/08.89+*1..0',&&%$%&).,.,,-9949.066-,6,)-*-/91;841420/,'%)+2/0%0(+,((+(,+1'*5.3.-,2,4)0-21546(+.,0465.;4-69289756757886786110/170552343.546(3).-32/2154441*+.1;3725545345;73.1+2+3*))())+),*++106;.898,),6.-''2546330.(+&($'(.02;6.2-,-.277:;;78:.)'/'%(++--/,./0091(/+,,1100'-25/.20///.51:7..3249:4:7*-78<;535(,,./,/9698361('467647551,+064+52185(%'%%'1933//.4/.001-,&(+25++*(+,3535,,)35671805,3*,/12.-'),430/&(&()+-&$&#((++/++0011466979245657111106558768443349+-000;8.+,+*+*++-0'*,,19830211063;89:94778:565;6+)&+'''*0.,),303312,,)//*+0*+-:8%-0177-(,./75:7,52+-)*,:8/.0943712/289*4+/,+))()%&(',,+%'%*/-'0,'(&&,*+,./*-,+*&(()/-97;6889/+&$)%'(*/27675)*$$)0.,'*379:9887-,+1,00237229**+:4/&.+385-,.+,9:22,;837562221174433-0-2-6,('((()*+%&,&'(+*)&+--//12016/++'%%'%)*,-2.+/-,()-)0,(*(*(+$'%))+),,-.-,+%)(./.3/0/352.,$&(*4.,...:::28/96/1,1/)(-+(00)'0'(31-()&'('&3964;72021$&))0*''&).,5;/...1:4-.-41--0.10.40291;/2053:721,*/+*4-'.0-(,+$(*3237./).(-.322/.+)((*)-..'+,.*-%'-,)-4//:5*'',+17651)-.2292317958;889975.+,-*199:7627431:,++796''/)*1;4../1/3-+166,*+.10-3**/3/7/,.++,.-0/:--../00..57+2:'076.1.5//4*/-0-/30:,'(00/12549+68*+5.
@936a1664-e32d-4454-a428-59b35b92cbe5 ch=21 read=44780 start_time=2019-12-13T04:59:17Z barcode=BC01 runid=2c9cf7bc05858273f10e7d7ec552fc0bd742dc3e
CTCCTGCAGGAGGCAGCAGTGGGAATGTGTGCTGCAATGGGGGAAACCCTGATGCAGCAACGCCGCGTGATGAAGGTTTCGGATCGTAAAGCTCTGTCTTTTAGAGTGTGGCGGTACCCAAGGAGGAAATACGGCTAACTACGTGCCAGCAGCGCAGTAATACGTAGGTGGCAGGCGTTATCGGATTTACTGGGCGTAAAGGGGCGTAGGCGGATGATTAAATTGGGATGTAAAATGCGGGGCTCAACTTGGGTGCATTCCAAACTGGTTATCTAGAGTGCAGGAGAGGAGGGAGGTGGAATTCCCTGGTGTAGCGGTGAGAATGCGTAGGGTCCGGGGAAGAACACCAGTGGCGAAGAACTGACTCTCTGGTTCTTGTAACTGACGCTGAGGCTCGAAGCGTGGGAGCAAACAGAGTTAGATACCCTGGTAGTCCACGCCGTAAACAGTGAATACTAGGGTGTGGGGTTTCAACACCTCCGTGCCGCCGCTAGCATTAAAGTGATTAATTCCGCCTGGGAGTACGGTCGCAGATTAAAACTCAAAGTTGACGGGGACCCGCACAGTAGCGGGTATGTGGTTTAATTCGAGCAGCATGAAGGAACCATACCTACATGGCATCCCTTGCGTACTCTTAATCAGGGAATCCCTCGGGGACAAGGTGACGGAGTGGTGCATGGTTCCGTAAATCAGCTCGTGTCGTGAGATCGGTAGTCCCGCAACAGGCGCAGCCCTTGTCGTTAGTTACTACCATTAAGTTGAGGACTCTGAGACTGCCTGGGTTAACCAGGAGGAAGGTGGGATGACGTCAAATCATCATGCCCCTTATGTGTAGGGCTACACGTGCTACAATGGCTGGGTACAGAGATGCAATACCGTGGTGGAGCCAGAGCACAAAACCAGTCTCAGTTCGGTTGTAGGCTGAAACTCCCGCCTACATGAAGCTGGAGTTACTAGTAATCGCGAGATCAGAATGTCGCGGTGGGCCACGTTCAGGTCTGTACACCGCCCGTCACACCATGAGAGTTGCTGGCCAGGAAGTCCGTGAGCTAGCCACCCAGGAGGCAGCGGCCAGAAGGGAGTCCAGCGGTGGGGTGAAGTCGTAACAAAGGCCAGCCGG
+
(,/0+','0/)-1+-0/+01-75-1/%&$)('''&&+*.3/+'(+*/6/,,,1024472,2/092223+*&&'-*/3:./.4120,-,-*&'+,/18+330'''&%&/,0)&(+().7/+-25*(*),))/..+)(0+1,*+(.).,-&*'')')(*,,')'2',$(&&+3-+,-02/:00002./62,--1001329:/*0./,,+01786;666.5.64(1*'7873.((+3.,(.$+-(*/5'0(/,+0++(///4//2::889/20//0-&*')*,*&/+()&-)&,+*''**/1/11.13)(&),-+(++.2*%&$(,2-3*,(()%'%#+10*/.*'**-/./13291(*)''$%%'**,..-./72/*'(%*+-.+,&'$'(+*2332-))-'*,2.7/.+'07972(&'.2*+3678:5//7.++*/0)+,22,32521-,+')'&(+'+/2*++)$*10/8,.+*/01323,&*'(1+.2,.,)()(,),,,)*(&+&)'*'++#&$#%()$')*51:78)2+**5(3655356*+'&%5+13*4931494.,*+'*-$&%'($$&*)1281:93:6;3+-).0,2'&)*1')'-+*),+,5../))%'(-.-5+0+)'&()+/-5-6-30&&(&(('/8-)/-/6+33/*-.,-11'*'&)-41/411'+,1-+&,/76-0)+,/,&),-3%3*++37&&#%&()83,).-+1)+--)-)',3///,.6/9//*;,++*)-*(*+3))-++*344745))'++3125823923331/0--0+30('**',441267867788../../'-%042,-3543-)$%-12.0*+%'(,--1021:5475440/-.00-..-9890,*(*-0//,+25)()(*(.()$&)-4319878733),/4-)/)6+0/,%%#%'3++/1)+(.1100./*(3*+-30/)./(+,,,13833&)&'&-66654:6552(-).*.4.04020/32#'2.-,&'&'(-135;901.,+)-625-)('(.4+)'&+(3*++(('-0:26'&*)),+.8+4,)*),'))''*''+*,+++(*''#$*/,++++0.1/63+0)(&++-+--128'1,''+(23(+
@c99bbcf3-0399-4ca6-a4d3-d2fe3a3f0ebc ch=456 read=66904 start_time=2019-12-13T04:59:16Z barcode=BC01 runid=2c9cf7bc05858273f10e7d7ec552fc0bd742dc3e
CCGGTTACCTTGTTACGGCCGCTGATATTGGCCCTACAGCTATTGTTGCTGCCTCCTTGCGGATTAAGCTCACGGACTTCAGGTGTACCAGCTCATGGGTGTGACCCGGGCGGGTGTATACAAGACCGAGACATTCACCGCGACATTCTGATTCACTTGATTACTGAAGTAGCTCAGCTTCATGTAAGGCGGTTTCGGCCACAATCGAACTGAGACTGGTTTTAAAGTTTGGCTCCACCTCGCGGTGCATCTCTGTACAGCCATTGCGTGGCAGCCCTGCATAGGGGCATGATGGTTGACGTCATCCCCACCTTCCTCCTGGTTAACAGCAGGCGAGTCTCGCTAGAGTCCTCAACAATGGTAGTAACTAACGGCAGGGTTGCGCTCGTTGCCGGGACCAACAACATCTCGGCGAGCTGACGGCAACCATGCACCACCTGCGCATCACCGAAGGAATTTCCTCGATTAAGAGTAATGCAAAGGGGATGTCAGAGTGTAGAGTTCTTCGCGTTGCTTCAGATTAAACCACATGCTCCGCTTCTACTTGTGCGGGTCCCAAATCAATTCCTTTGAGTTTTAATCGACCATTACTCCCCAGGCGGAATACTTAATGCGTTAGCGGCACGGAGGTGTGAAACCCACACCTCGTATTCATCGTTTACGGCGTGGACTACCAGGGGTATCTAATCCTGTTTACCTCCCCGCTTTCAGGCCTCAACGTCAGTTACAGTCAGAGTCGCCTTCGCCACTGGTGTTCGCTACCTAATCTCTGCGCATTTCACCCGCTACACTTTCGTTTCGCTCTCACTCCTCCTGCACTCTAGATAACCAGTTTGGATGCAGCGCAAGTTGAGCCGGGTATTTCATCCCGTCATCCGCCTACGCTCCTTTGCGCCCGGTAAAATCCGGATAACGCGCTCGCCACCTACGTATTACCGCGGCGGCTGGCGCGTAGTTAGCCGTGGCTTCCTCCGCTTGGGTACCGTCATTATCTTCCCAAGAGACCAGGCTTTACGATCCGAAACCTTCATCCACTCCGCTGGCGTTGCTGCATCAGAGTTCCCCATTGTGCAGTAATTCCCCACTGCTGCCTCCCCATTGGGAG
+
*'-50:25759*41))0)'$$%)%&'%,''%*.,)')(%&%$,*$+')+324877052*/-2%3(2*',33445:55682.-/.+0.1-+$('(#'&--.,-,-1(*(253..(+&(&)-2776947&(*/.3692*1/+0.+/)-3...-6-,&(('((14/.,((($)(&*-0,-./71)/+*+,020//69).&-.+('/8./&'23)+/4622)30::3*-)+*.(&)*,/6+.3-/,/+*/()*..+())*(+-126%%%&%****'&(-2,%%'(()-353..221/-&06+,03560-1).*)-01634-0++%,0/-*)'(.(-)/'&&(.13,)4%'')+18/6/*//8334222503---100%*'(,*0-)(',,/012./-/84-)'*&'$$&&'((--%/(&.443254,51-*-*,+*-1,'+)$&(++'+&#&%((*,)'+.8815254,7,2.()+**#'$()+&,48:4:79/+&'(+)&&)&*151080-0-1/,.594.-,4-39/++**+3)%*+($'.))+'*,/(,(*+89526-'))&'.(002$%'&*-//;9/-7+-)),6.3+*+*49;+/3411:3:3')$%*1445150+-++*)%&(,)()(+/-,,))&%%&&,)($&()4-/,*,/,4,))'),--26448614)+--(.)*,56:776-/)1*&*++021-+(,1-)&()365+)&)(33-/70--+)14,-,./1383//+(,035535-&-+)&&)$))').+,-,)%*(*01;01$(''%+,(/%)(.'%''(()$%&''*$((,((.2.,/'')+(&)+/*2,5(008+-..)*,*)(%+(&()-&$-3.-(%,(.7--&(+.'&./02/0$'&'$+(*/1.+4/',(,,''%+(('$%,',8.0+0.,,*./269:3393278943503:66130)0(&'&&&*(./428.,,.'+-2/142+*-)$&'$(+''%+6-24+14+.1-/(*'+*$%&*+)*.44066++--31)(,+(,**)-+,3(%(/+,')%2(+,7<26665341''&*34284,%-0*)&,--00'6*9750'*'''%$%*)10/(')-&5+,)
@d24eefaf-e3e1-4a4d-aa41-76157439ed1a ch=43 read=71611 start_time=2019-12-13T04:59:00Z barcode=BC01 runid=2c9cf7bc05858273f10e7d7ec552fc0bd742dc3e
CCGGTTACCTTGTTACGACTTCACCCCAGTCACTTGAATCACAGAAGTGGTAGCGCCCTCCCGAAGGTTAAGCTACCTACTTCTTTGCAACCCACTCCCATGTGGTGTGACGGGCGGTGTACAAGGCCCGGGAACGTATTCACCGTGGCATTCTGATCCACGATTGCGATCCCGACTTCATGGAGTCGAGTTGCAGACTCAATCCGGACTACGACGCGCACATGAGGTCCGCTTGCTCTCGCGGAGTCGCTTCTCTTTGTATGCCATTTGTAGCGCGATGTGTAGCCCTGGTCATGGGGCCATGATGACTTGACGTCATCCCACCTTCCTCAGTTTATCACTGGCAGTCGCTTTGAGTTCCCGGCCAGCCGCTGGCAACAAAGGATAAGGGGTTGCGCTCGTTGCGGGACTTAATAACATTTCACAACACGAGGACTGACGACAGCCATGCAACACCTGTCTCACGGTTCCCGAAGGCACATTCTCATCTCTGAAAACTTCCGTGGATGTCAAGACCAGGTAAGGTTCTTCGCGTTGCATCGGGTCATGCTCCACCGCTTGTGCGGGCCCCCCGTCAATTCGTTTGAGTTTAACCTTTGCGGCCGTACTCCCCAGGCAGTCGACTTAACGTTAGCTCCGGAAGCCACGCCTCAAGGGCACAACCTCAAGTCGACATCGTTTACGGCGTGGACTACCAGGGTATCTAATCCTGTTTCCCCACGCTTTCGCACCTGAGTGAATGTTCGTCCAGAGGGGCCGCCTTCGCCACCGGTATTCCTCAGATCTCTGCGCATTTCACCGCTACACCTGGAATTCTGCCCCCACTCTGCAGAGACTCAAGCTTGCCAGTATCAGATGCAGTTCCCAGGTTGAGCCAGAGTTTCATCGGCTTAACAAACCGCCTGCGTGCGCTTGCCAGTAATTCCGATTAACGCTTGCACCCTCCGTATTACCGCGGCTGCTGGCGCAGGTTAGCCGAACTTCTTCTGCGGGTAGCGTCAATGAGCAAAGTATTAACTTTACTCCCTTCCTCCCGCTGAAAGTACTTTACAACCCGAAGGCCTTCTTCATACGCGGCATGGCTGCATCCGGGCTTTACGCCCATTGTGCAATATTCCCCTGCGCCTCCCGTAG
+
3/,./615334*/0)**,1:;752:98,-26%%&%)-9./'&%$-'**3--)+,-050.6)'(,.(/*358,/3333+&-,2,350*..6/:6*++39.+/+&)+,-.5685:622/,,.*289.-8.).7836/'+,.1/.3/*2,3./09753340('(*/9*((&$+61)/'.050695+)**/-/21701+,7889,;12)2.221013/5,,%&$$*10*/+*/*)*/0..-,++*,-*&**,&,+4,.+02+'.-1389/57++2,..,-(%*+20--.:3612:95)2+3876856534/*--301123589053*+47;16./(*/5+*.<88817,+*+,%'.,0//66-45*-4.5)%())116:97+/15(017745-)0./313779974;442:-.*''-'&*,1//96.,10*,')''(%$')-./5/52'2;495-'''*-4+.0122%2+04753,,28,40/2.4:+-77833/.../-2+-738778;77+-,,-*+.9+77/4,5-;;::40/0/081238:(-(+'(+-4376,/4..4,*0/2-678088914573937/'+.'')66<9394,30(&(++1/-.5645..)*4:9(55566-6)8(+*+/.0214'/,).(/5.104;99/'372.*++1+/*/)4+/0563467/4;0*/+743.12.-3148685144593.:0/95)+(%*85--0-.1;7.0646;7.((('))*%-3-/16*+*&,40329.221614898:;7;99:857//,+,/.531'1/014<63**-)**++016130101110&.5751%)*,-&*+)(',179,.*.29359(6556:4567675851/3-,.50:0.109//(*)6.,'&%')+-*4+,5998;899+*+()140+*%$()$((+38:/'((.*.6134/8,,(.4,),/*,..901:880;111726%&'.'**-,+*5/0''+1099<::9:06**+(30/-6.../0/))&%%&*)/*+-45./1,4*,143./:6+/2002)*(%(*)))--,,81+*/.2/94;35;64++,**1-,'/+-*)),+*)))45354+)507:.,14,-),-8232:042.)-3,7-,78),567
@56542dc3-e0da-4ceb-aa7b-2268d131478b ch=164 read=83505 start_time=2019-12-13T04:58:21Z barcode=BC01 runid=2c9cf7bc05858273f10e7d7ec552fc0bd742dc3e
CTCCTGCAGGAGGCAGCAGTGGGGAGTATTATTTATTGCTGGGCACCAAGCCTGATACACAGCCATGCCGCGTGTATGAAGAAGGCCTTCGGGTTGTAAAATTACTTTCAGCGGGGAGGAAGGGAGTAAAGTTATGCAACTTTGCTCATTGACGTTACCGCAGAAGAAGCTTTCAGCTAACTCCGTGCCAGCAGCCGCGGTAATACGGAGGTGCAAGCGTTAATCGGAATTACTGGGCGTAAAAGCGCACGCAGGCAGTTTGTTAAGGTGGATCTTGAAATCTGGGCTCAACCTGGGAACTGCATCTGATACTGGCAAGCGGAGTCTCATCAGAGGGGGTAGAATTCAGGTGTAGCGGTGAAATGCGTAGGGTCTGGAGGAATACCGGTGTGACGGCCCCTGGACGAACTGACTCCAGGTGAAAGCGTGGGAGCAAACAGGATTAAGATACCTGGTAGTCCACGCCGTAAACGATGTCGACTTGGGGTTGTGCCCGCCAGAGGCGTGGCCGGAGCTAACTGCGTTCCGGTCATTGCCTGGGGAATTACTGACCGCAAAGGTTCAAAACTCAAATGAATTGACGGGGGCCCGCACAAGCGGTGGAGCGTATGGTTTAATTCGATGCAGCGCGAAGAACCTTACCTGGTGTATCAGGAAGTTTTTTCGGGGTGAGAATGTGCCTTGGGAACCGTGGTTGGAGTGCTGCATGGCTGTCGTCGGCCGTAATTTGTGAAATGTTGGGTTAAGTCCCGCAACGAGCACTTATCGCTGTTGCCAGCGGTCCGGTAGGAACTCAAAGGAGACTGCCAGTGGTGATAAACTGGAGGAAGGTGGGGATGACGTCAAAGTCATCATAGTACCGACCAGGGCTACCACGTGCTACAATGGCGCATACAAAAGAAGCGACCTCACGAGAGCAAGCGGACCTACATAAAGTGCGTCGTAGTCCGGATTGAGTCTGCAACTCGGCTCCCATGAAGTCGGAATCGCTAGTAATCGTGGATCAGAATGCCACGGTAGACCCGTTCAGGCCTTCCGCCCGTCACACCATGGGAGTGGGTTGCAAAGTAGGTAACTTAACCTTCGGGGAGGCGCTTACCACTTTGTGATTCATGACTGAGGTGAAGTCTGGTAACCGG
+
.1550&0)-1'*.+*--'11/43+&'''4+).2*'.+(+00+*'$-'93'7961,,')((&$(&**%253568776766.)+**325669+:776',.66(-*(),.2,)-,,/3('2*.*.1*%((05**6./.67/-*,6-,278223/(/105,34*,/(+/(.,$&%%&-*+.,00./387885911-,-3/4/4.-1)(++*311,+5666,..5.3.*+'**'-)/04:;6620644)&&).)-*..55+,5371,5-9/$(*&)-/++*(-+/+,%,1288:78786-2+*'+2345561---.0915(')),).&'))+,'+))*%-04:305.3,4+/(-4/.-.012:4428-,-;9960+**+812*(*'.+/4-6,+'&')0.0.91/*7957,%,)((')(7)%3/+&()'*,.1'7.+),,8..*+.(3)+'),4-3.&)&&'+323/0/38145;921./-32652,*),**.6-/-/4*$'(%'(),+2-5--(1-*,,+-&$&((0.-)%&$(%#'.+.9/3.*)$%)('(%*$6./118,,0,+%,15835218.,.1420..+%*0/,/8,(-*--*))'.,-5233-.+('/06)0,2:/,-/.4'),-,.40.2634/0*-1102.'%%&'%()))),023.((',,)$%%*)0,0503/-*&,(,'('(')(&'$&%&)*,130/.*-,./51,-((&%#%&$#**''('%)*'117390311+)*+7/,./18(%&&%),+//0&'0*,84430/12:/7$+&#$/+''')+69--.'*,.8593.40(%/+./7<<;9;80.*-,-.025762356545054()459:5'(%&%$,-)+.3,,1//,()'&(/04674/8/.53338993,85.(%(&&---/25+*+,*-+,,02,/07.,)'$'(*265.0589:82322,6.).%4)&$-.3795441,,())+9'('0,04./.,5,201*+,-,10411.6,'.,1**-4/&/0,2/70(%'$%$$,)5$((+'&'%''+4,,/1/1./4(+'))&))0335;6964*%'%$&%*+'''-'.-/50)//+(*.)'((')/3/5096/.01280%*'(,62'41/,5-*+/.')'+86455
@9cfce10a-6000-47bf-8bf0-ea11c01b6050 ch=452 read=48552 start_time=2019-12-13T04:58:01Z barcode=BC01 runid=2c9cf7bc05858273f10e7d7ec552fc0bd742dc3e
CCGGTTACCTTGGTGACTTTCACCCCAGTCACGAATCACCAAAGTGGTAAGCGCCTCCCGAAGGGAGTTAAGCTACCTACTTCTTTTGCAACCCACTCCCATGGTGTGACGGGCGGTGTGTGTACAAGGCCGGGTATCACCGTGGCATTCTGATCCACGATTACTAGCGATTCCGACTTCCATGGAGTCGAGTTGCAGACTCAATCCGGACTACGACGCGCGGTCGCTTGCTCTCGCGGGTCGCTTCTCTTTGTAATGCGCCATTGTAGCACGTGTGTAGCCCTGGTCGTAAAGGGCCATGATGACTTGACGTCATCACCTTCCTCAGTTTATCGCTGGCAGTCTCCTTTGAGTTCCGGCCGGACCGCTGGCAACAAAGGATAAGGTTGCGCTCGTTGGGACTTAACCCAACATTTCACAACACGAGCTGACGACAGCCATGCAGCACCTGTCTCCACAGTTCCAGAGAATAATCCATCTCTGGAAGAGTTCTGTGGATGTCAAGACCAGGTAAGGTTCTTCGCGTTGCATCAGGGTGACACATGCTCACCGCTGGTGGGCCCCGTCCATTCGTTTGAGTTTCCCAACCTTGCGGCCGTACTCCCCGGGCGGTCGACTTAACGCGTTAGCTCCGGAAAGCCACGCCTCAAGGGCACAACCTCCAAGTCGACATCGTTTACGGCGTGGACTACCAGGGTATCTAATCCCTGTTTGCTCCCCACGCTTTCGCACCTGAACGTCAGTCTTCGTCAGGAACCTTCGCCACCGGTATTCCTCAGATCTCTACGCATTTCACCGCTACACCTGGAATTTCTACCCCCCTCTACGAGACTCAAGCTTGCCGGTATCAGATGCGGTTTAGGTTGAGCCAGAGTTTCATCTGACTTAACAAACCGCCTGCGTGCGCTGCATGAAGTGAATTCCGATTAACGCTTGCACCCTCCGTATTACGCGGCTGCTGGCTGCAGGTTAGCCGGTGCTTCTTCTGCGGGTAACGTCAATGAGCAAAGGTATTAACTGCTCCTTCCTCCCGCTGAAAGTGCTTTACAACCCGAAGGCCTTCATACACGCGGCATGGCTGCATCGAACTGCGCCCATTGTGCAATATTCCCCACTTGCCCGTAG
+
.-*13;231.1-+*'&%%+-0,679/-0311//.8/.+0'542-00//0,*+,3;.4)))/6.1*%&/4*/*,-78:6,-.-+179-).-0491,.+1:/)4*/0-''&,3;84//*)-')*/-1360+5,+1-($)&&,-(*.7011;4-+,.,5*+*,24/10/./-137/++,.322**,--&')*7745623389829*;02*3/3953253-,,%(')*0*,,/,-1503+,(*+*-,0041653;3-,,.-+.0394593-*.-,112664.323;:.08::5757*,1768//+*-+(%&&(+0-...*0*.03969.2)*,:6+./'-.+***,)016,+2.++49/6'*)6.:9826.0/2-),+*,1(/1/+5,-.6:05))-(+22..2+0-410*.++22119.223333,1125755666485245/610(.0178*-576.+)*+78;11'(+('()-6+/.)*1./001/.''(/895315:8958:030235',&1./--2,,362/0.2/,,$()$*+&)%%'%((+001.'*('&$((*&---55.*++*',72(18852/61+&%%1/771600-714/700./43/%0/52866447/8.9-1++&+'-.5/')*,(&&)31878:8:.4,:80)...20/6'3*45668878973:+#&/05356:665469-61+3/2-(13/,,'()58-*,..682-/.13;645637931/&017789:8:<:93:%,+++1799747900/,0/22;:958,*/1./1--/4731;4.(04+.201259310')-0--42627/..,--*/./56677'&&*/6)-/'.1227)+3632'0262*/.0..*171')%(+;31223*,-,2.9.::<16:*075,-*'*.&'($%##%('&(%'%)6+611/1./-130201/6:422+*(()7,/()...07772/.('&'.,1-,+14.1.*-6<89<8767+1,-/88533070123-7:+.0..+-5.3,)*)6:+9:6.6:-,99133/+.+,/.))+2016-,+/012*+*()&())*.11;445789978322-)*-45873;4%*1+.*+,51/1**,-)'''%&&+''(03
@ba12b40f-49d8-448b-847f-567e15279b42 ch=25 read=25296 start_time=2019-12-13T04:57:43Z barcode=BC01 runid=2c9cf7bc05858273f10e7d7ec552fc0bd742dc3e
CCGGATTTACCTTGTTGCGACTACCCCGGTCATGAAAGATCACAAAGTGGTAAGCGCCTCCCGAAGGTTAAGCTACCTACTTCTTTTTTTTGCAACCCACTCCCATGGTGTGACGGGCGGTGTGTACAAGGCCCGGGAACGTATTCACCGTGGCATTCCTGATCCACGATTACTAGCGATTCCGACTTCGTAGGTCGAGTTGCGAACTCAATCGGACTACGACTGCTATGAGGTCCGCTTGCTCTCGAGTCGCTTCTCTTTGTATGCGCCATTGTAGCGTGTAGCCCACAGTCGTAGGGCCATGATGACTGACGTCATCCCCACCTTCCTCCAGTTTATCACTGGCAGTCTCCTTTGAGTTCCCGGACCGCTGGCAACAAAGGATAAGGAGGTTGCGCTCGTTGCGGGACTTAACCCAACATTTCACAACACAGGCTGACGGCAGCCATGCAGCACCACCAATCTCACGGTTCCCGAAGGCGTCTCATCTCTGAAAACTTCCGTGGATGTCAAGACCAGGTAAGGTTCTTCGCGTTGCATCAGATTAAACCATGCTCCACCGCTTGTGCGGGCCCCGTCAATTCATTTGAGTTTAACCTTGCGGCCCAGGCCGTACTCCCCAGGCGGTCGACTTAACGCGTTAGCTCCGGAAGCCACGCCTCAGGGCACAACCTCCAAGTCGACATCGTTTACGGCGTGGACTGGGAATTATCTAATCCTGTTTGCTCCCCACGCTTTCGCACCTGACGTCAGTCTTCGTCAGGGCCGCCTTCGCCACCGGTATTCCTCAGATCTCTACGCATTTCACCGCTACACCTGGAATTCTACCCCCCCTCTACGAGACTCAAGCTTGCCAGTATCAGATGCAGTTCCCAGGTTGGGCCAGAGTTTCACATCTGGCTTAACAAAGCCGCCTGCGTGCAGCATACGCCCAATTCCGATTAACGCTTGCACCCTCCGTATTACCGCGGCTGCTGGCACGGAGTTAGCCGGTGCTTCTTCTGCAGGTAACGTCAATGAGCAAAGATATTAACTTACTCCCTTCCTCCCGCTGAAAGTACTTTACAGCGAGCCTTCTTCGCCACACGCGGCATGGCTGCATCAGGCTTGCGCCCATTGTTGCAATATTCCCCACTGCTGCCTCCCGTAGGAG
+
-),+$8)'&/.0/*.,$'++,/(036.'*/,&)()2+(,61-,/0)*++455-,--1606-+**,&+&6,*),/6784-35:660;/<8;.5224862%&'7:.0:89854457740.,3.33.2/2975909-/:.6..:7,1.,,7:5140./4/:)+,9667*,,+*8-./&**-03-0,),-9.5)/',***'&.,7/1'(7611*1.0395:755-'&'%&.'),,.31576070/.+*()&$((++.:.:985;833366:::<630-&%%'))+,'(*-*%)(+,5(**+49388622.-,++-.28995.951,2376789.0/.,09+(+0-0..4+*,-.58&(-(+136290*,0)1/./55954413:*1,981-*0*,048410102626//,.3+*'(.)3,)+2-36:---,30/-0$)0/02242(44+,.,,.6+..-/4''%&%*+,,-/49949(*+.0//1,)(+129847''(-../374:5761/0/)*'(&+,;06.*1&.)291,131682:222::''--./<089--0440-*-,*)*.,003*7/186-*-/.61<45:<;0438;;077120--&&%&%$$'*-,-///:87-)-*,)-..647080906/.+,)*+,6'5(.,*.51214<870+53-))*/2717'3,4611/017776;7'/,/0.325-)(&(&''-.--0...064-12;.+-+152,)++,6811))&,1)**++,1--///<85,-'),,16)+5095331-0-(,,-5-1,,/*)-///0-%++/,2:/.03:07:8878;9:1:/90503634894-/2545003422920,-//.27)5556:323535667;09.*-13,%-507,-$+)5,,('*//%*%$$%.,(.5+&-1'''#$%%(.-$$$#%%+,1/*(((*53--3/102--/.-.11:116907585-.4,/06134660.*$(&)%&/3---2)-)*,81-5.--45%-61317545.71537875*,%/(+2+-(*,),*19-1;8)*-:5-03+)+)'('**+$&)+&+$&'*.-816;8'(%%&)-.35:65689985444517954-(,*,71,+4)+&#''(-/8578;5*,//5958:-98***)/,+(
