# Supplementary material for: De novo species identification using 16S rRNA gene nanopore sequencing
Source: PeerJ. 2020 Oct 21;8:e10029. doi: 10.7717/peerj.10029 (PMC7585375; doi:10.7717/peerj.10029)
Supplement: Supplemental Information 2 — Contains raw reads. [file peerj-08-10029-s002.zip › pass_fastq_runid_2c9cf7bc05858273f10e7d7ec552fc0bd742dc3e_21.fastq]

@1892087e-eae9-4537-b15e-fd6c0f90a2fd ch=174 read=20402 start_time=2019-12-12T19:38:42Z barcode=BC01 runid=2c9cf7bc05858273f10e7d7ec552fc0bd742dc3e
CCAGTTACCTTGTTACGACTTCACCCCAGTCATGAATCACAAAGTGGTAAGCGCCACTCCCGAAGGTTAAGCTACCTGCTTCGCAACCCACTCCCATGGTGTGACGGGCGGTGTGTGCAGGCCAGGAACGTATTCACCGTGGCATTCTGATCCACGATTACTAGCGATTCCGACTTCATGGAGTCGAGTTGCAGACTCAATCGGACTACGACGCGCTATGAGGTCCGCTTGCTCTCCGCGAGGTCGCTTCTCTTTGTATGCGCCATTGTGGCACGTGTGTAGCCCTGGTCGTAAGGGCCATGATGACTGACGTCATCCCTCCTCCAGTTTATCACTGGCAGTCTCGAGTTCAGCGGACCGCTGGCAACAAAAGGGTTGCCGCTCGTTGCGGAACAACCCAACATTTCACAACACGAGCTGACGGCTTAATACATGCAGCACCTGTCTCACGGTTCCCGAAGGCACATTCTCATCTCACAAACTTCCGTGGATGTCAAAGACCAGGTAAAAGGTTCTTCGCGTTGCATCGAATTAAAACCACATGCTCCACCCAGCGGTAGGCCCAAATCAATTCATTTTGAGTTTTAGCGGCCGTACTCCCCAGGCGGTCGACTTAACGCGCGTTAGCTCCGGAAGCCACGCCTCAAGGGCTGCTTACTCAAGTCGGCATCGTTTGCGGCGTGGACTGCCAGGGTATCCTGAAAATCCTGTTTGCTCCACGCTTTCCGCACCTGAGCGTCAGTGCTTCGATCAGGGGCCGCCTTCGCCACCGGTATTCCTCCAGATCTCTACGCATTTCACCGCTACGCAAATTCTACCCCCTCTACGAGGACTCAAGCTTGCCGGTATCAGATGCAGTTCAGGTTGGGCCCGGGGATTTCACATCTGACTTAACAAACCGCCTGCGTGCGCTTTACGCCCAGTAATTCCGATTAACGCTTGCACCCTCCGTATTACCGCGGCTGCTGGCACGGAGTTAGCCAGTGCTTCTTCTGCGGGTAACGTCAATGTAAAGGTAGTAACTTTACTCCTTCCTCCCGCTGAAAGAGTGCCTGCAACCCGAAGGCCTTCAGCCCCACCATACACGCGGCATGAAAAACATCGGGCTTACGCCCATTTGTGCAATATTCCCCACTGCTTGCCTCCCGTAGGAG
+
05+./,,4+4-'2*((*+,2;5*4-+',-95040/701(,(2.*+/78;4/0032&()3,*',,,.+817/41./2-)*+()&**%32.(*+994+64*+)))/97974.4+,23,)&'-.-2'5*9,-8866/.+0-,.5//.481+...00)*))/../0'.,115;82//026799:.++++,+.1924%2&..45<22,6..'%''(/-0%'/*+30-/112..25+*++*,*(,.'+,-/-015370770-2231123:510''%,)+,./331-..44005;:9,4-0*13684-,,,+/...-.'()7-8)'$+(/4(*+2:.-01,+6(1.'01.'(%%(00.)+,+4098710.7/0-(/,'%),-,62++*002/;0//6801.,)./'.+++06.*,*.,)'*,-98883363+((3('&&(*,,&-./3657555102(08/332,.4/4-*-.1;64320..,&%)*&&0099455<:;13,+-*,44;303&+1-()52<:8<:672230-.01&&0-1.;;+97,-,+---.)(0/+'11-*)()('%%$''++*2-9-$(56+5..69:'%&')5480622,495),7-8(++..-,407/0///*/51-.214(4+./,02,-,/8565/*6421/',(%(.0450441&/**,058.(2-11,1-0+./',,-0,(.,-0)&%-(*4,0/0-69/*/+4/%***57,*'(,.172+*+,,)*',,().+)'*+.(198,7768;9<:9;;67;3977719/+2)))543345-56759<91/28154/.&*'((,,50,.4574**)***'*+/027-2,*/,,64%03106/13:9936676-).,-*(+10//55-,36,**)+16/0/.2/202.7:8<654&&(++1.-*,)((0,43+)&++3/841-+2*0+.+0/5./.3:7341&*,.0./1///43487/8*'&)'.%'0;0006&.+&&2,36;65370654466567/2/.(+5,-*)+#*%'&'+'&)+2:,;66.771+34354)%'(+),&%$00.51-+,1/20105,))*,,/'326521)/.,1-,&''+++)(+)+6)27/22-/.68/(-/),*)-,134468282&)'%&&&%)((-;5,,(*((,
@9d0aec3a-3b53-4ee7-9f1a-7b279c45b260 ch=412 read=16410 start_time=2019-12-12T19:38:45Z barcode=BC01 runid=2c9cf7bc05858273f10e7d7ec552fc0bd742dc3e
CCGGTTACCTTGTTGCGGCTTACTTTGTCATCAATCCACCTTAGACAGCTCCTTCCTTGCGGTTAGGCCACCGGCTTCGGGTGTTATCAGCTCATTGGTGTGACAGGCGGTGTGTACAGGCCGGGAGCAGTATTCACCGTGACATGCTGATTCCGTTCATAGCGATTCCAACTTCATGTAGTCGAGTTGCAGACTACAATCCGAACTGAGAATGGTTTTATGGGTTTTTTTGCTTCCACCTCACTTGGCTTCGCTTCCCTCTGCACCATCCATTTGTAGCACGTGTGTAGCCAAGGTCATAAGGGGCATGATGATTTGACGTCATCCCCACCTTCCTCCTGGTTAGGCAGTCGCTAAGTCCTCAACAATGGTAGTAACTAACGACAAGGGTTGCGCTCGTTGCGGGACTAGCCAACATCTCGACACGAGCTGACGTGACAACCATGCACCACCTGTCACCTTGTCCCCAGAACCTCCGATTAAAGAGTAATGCAGGGATGTCAAGTGTAGGTAAGGTTCTTCGCGTTGCTTCGAATTAAACCACATGCTCCGCTGCTTGTGCGGGTCCCCGTCAATTCCTTTGGGTTTAATCTTGCATTATTACTCCCCAGGCGAATACTTAATGCGTTAGCGGCGGCACGGAGGTGTTGAAACCCCACACCTGAGTATTCATCGTTTACGGCGTGGACTACCAGTTATCTAATCCTGTTTGTCCACGCTTTCGGGCACCTCAGCGTCAGTTACAGTCAGAGGCGCCTTCGCCACTGGGTGTTCTTCATCTCTACGCATTTCACCGCTACACTAGAATTCCTCTCCTCTCCTGCGCTCTAGATAACCAGTTTGGATGCAGCACCCAAGTTCAGGCCCGGGTATTTCACATCCCGCCAATCATCCATACCACCACGCTCCCTTTACGCCCAGTAAATCCGGATAACGCTCGCCACCTACGTATTACCGCGGCTGCTGGCGCGTAGTTAGCCGTGGCTATCCTTAGGTGCCGTCATTTATCTTTAAAGACAGAGCTTTACGATCCGAAAACCTTCATCACTCACGCGGCGTTGCTGCATCAGGTTTCCATTGTGCAATATTCCCCTGCTGCCTCCCGTAGG
+
3)3)22/3685/3-*,,&(((%&**)&((),,+-/00)-0.4./-1,,0137:;:3/1,.+4,616:65+.+,,,.43150,',(*+6-)++,%,(*)+++/01%)-/10--/,/33)&(&&.+*&%,%%(+7;756;694777734002772+%,*)&%()+-+6.9+.'+5.93644201/*)006'1(*.32345;991/17755312:35*9;9,23.710356;41-/382,*/5-1(('&+(,-2-(*+2/3))*),-3597;;:619/,../-+,013/+(++,%))-.378,:.+110/59333218<5113789:9288.+042::11++,/0(1**,-+./2()*.(()-:9943004/&./--0184214110556*3.2:022644-1,,-8<7*)&$#+'*,-.0036022152240011/*&'(*479<8:.-'8/34903.--3-.80+,'&%&&%$%((,+++7-6-/&&'(*1++/3)59596751)%/())-*(++,-9<88;6-00/9455;40+,..3<9:9/-.024446/,6%)+1&/)-)33,69:./466:7;64381.'(19:5;7-2*(($(&&''$),276.1399-'9+..0/../01528012466593%1('$',-,3004:75::/(-1265(''),7<9633-*0/&)&.-.438251)4+(*&+-/07,7+,./.07/(%%'&(,,0;11&/5200-05568445-.50./.,04&%'+'/1696;6162-0-20))*-6+..%')&((&*00303;..065&''&)/031/+4,605+,**)*.558541,/-/00047111:0/7:+-+(+())-.+5.(*'()4(+*2/7.)321-2<//01/,4/&&.**702/61-'))((%)''*+6939*38.&1*,,*)-/3:9/067799::3//-03:3162867.500:35;1002/48-+,(&%+(2.238-,,6-64,(-%()%&%'-*/&+4543/06,,.165/13+)(&')%')475..,.//*'*/1(07596898-/00*.,,(&',-9/,+*+,2-1)3*7*-'&+5,.,5194226362)(),,+-1+4:,-:55(
@77414c04-81f2-4ac4-856b-ffa95e116221 ch=335 read=15993 start_time=2019-12-12T19:38:41Z barcode=BC01 runid=2c9cf7bc05858273f10e7d7ec552fc0bd742dc3e
CTCCTACGGGAGGCAGCAGTAGGGAATTTTCGGCAATGGGGAGAAACCTGACCGAGCAACGCCGCGTAGGAAGAAGGTTTCGGATTGTAAACTTCTGTGCATAAAGGAGAACGGCGGCTACAGGAATGGTAGCCAGTGACGTACTTTATTAAGCCACGGCTAACTACGTGCCAGCAGCCGCGGTAATACGTGGGTGGCAAGCGTTATCGGAATTGTGGGCGTAAAGAGGGGGCAGGCGGCAGCAAAGGGTCTGTGGTGAGAAGCTGAGCAACCAGTATTAAGCCGCCGACCAGGCAGCTAGAGTGCAGGAGAGGATCGTGGAATTTACATGTAGCGGTGAAATGCGTAGATATGGAGGGAACACCAGTGGCGAAGGCGACGATCTGGCCTGCAACTGACGCTCAGTCGAAAGCGTGGGAGCAAATAGAGTTAGATACCTAGTAGTCCACGCCAGTAAACGATGAGTACTAAATTGTTGGATGTCAAAGTTCAGTGCTGCAGTTAGCATAAGTACTCCGCCTAGGTAGTACGTTCGCAGGATGAAACTCAAAGGAATTGACGGGGGCCCCGCACAAGCGGTGGAGCATATGGTTTTAATTCGAAGCAACGCGAAAGAACCTTACCAGGTCTTGACATACTCATAAAGGCTCAGAGATGGAGAGATAGCTACTGGATACAGGTGGTGCATGGTTGTCGTCGAAGCTCGTGTCGTGAGATGTTGGGTTAAGTCGCAACGAGGCGCAACCCCTTATCGTTAGTTACCATCATTAAGTTGGGGACTCTAGCAGAGACTGCCAGTGACAAAGCTGGAGGAAGGCGGGGATGACGTCAAATCATCGCCCTTATGACCTGGGCTACACGTGCCACAATGCTGGAAGGTGCAGGAGGAAGCGAAGGCCGCGAGGTGAAACAAAACCATAAAACCATTCTCAGTTCGGATTGTAGTCTGCAACTCGACTACATGAAGTTGGAATCGCTGGTAATCGCGAATCAGCATGTCTTGGTGAATACGTTCTCCGGGCCTTACTTGCACACCGCCCGTCACCACGAGAGTTGATAACACCCAGAAGCCGGTGGCTAACCGCAAGGGAAGGAGCTGTCTAAGGTGGGATTGATGATTGGGGTGAAGTCGTAACAAGGTAACCGGAAGATAAGAGCTGACAGGCAAGTGAGTTAACACAAAGACACCGACAGCTTTCTTCCTTCCAGCAATACGTAGAA
+
.320.030/+%*-)-./,64,+3*.,123.)5;07008::+('',&+3,-.7/,+%)&&./4:332.&.,+.(+**-0;33/0*41112:466421,2)**+33.(.(&+0+,-++3/44705+'(%'-))*/+'+3..-*)*,.41,0//)'(+34.9//.1.*)+)/'.22+4/./..,1,*.*('(')'1++),(-/*-0/8212&*,'/,)-+.312.15+&%*34-,+,5;9493+,+,+(156223866862,%((&)('&$&%$''')+*-,'+)0+%(%&+)0/56*'&%&%)%((*%%))')(17.276310+,0-'&&&((''))578.&&)&/088/.&'(-.4/3:(4--44835559-,1.-605990000/393:1843++,--4/.-0,2/6%'()(+'(&*)+)*8:;2'&%'&*(*22,29+,,--3420,--,0')*3:13/,-+)(,+/112++/,/-6.::79:7:53388*/213488,/4,,')(,-1*3*++2:134,%&&()'*,-0392(($1++..-05-/47:.,+)+*.003.'56/0)-)%''(,-,.18550+-.8-)+.)79;.27624(**+.74/.+*/1*)/53/0*-49&20.-,3,-.,,*)+6&%1:3+312:(()++;:10**(0-/./.*%$$(,547.5.-56767**%(&''*4253(%%%(*9155683834-.1557&455:75024%+)/-*)*+01977489-,600041;0/.:326122/613*-+1*37004531+))%((*018536+0115..3(&)):2/0-.3176175.-25786997811271/%'(,+612237868;87441,-&')-%&)/4/+'$)*0,,/-''&,)%+'',*-%&-',/5680+0+'((,,,68:.89)+,.18/269;413.03;55:34810*000---.'-.4)--4/0,-)+))*6.6/7587:979610/1+104:6:./0*/,,))+,*015;937458323&-+)**%$#&(%&)+.*.0)*()()**.*///+)(+4/%&.180.3+((),-,.3)3)))-(,.3+,021'3+00+/),-,***+38+546<4///*,./,3/0270/.6.,,/+..7589,9-0::;88674534(++52123315871+%(''+,607/2,36-)(-021-+0-)+17/-4:2&'.)4.-.5./.83%%#&%
@222e6cf7-5923-44c7-9cc9-d66d1433869c ch=389 read=16230 start_time=2019-12-12T19:38:49Z barcode=BC01 runid=2c9cf7bc05858273f10e7d7ec552fc0bd742dc3e
CTCCTACGGGAGGCGCTTATTAGGAATTTTCGGCAATGGGGGAAACCTGACCGAGCAACGCCGCGTGAAGAAGGTTTTCGGATTGTAAATGCATTTATAAAGGAAGAACAGCGTACAGGAAATGGTAGCCGAGTGACGATACTTTATTAAGCCACGGCTAACTACGTGCCAGCAGCCGCGGTAATACGTAGGTGGCAAGCGTTATCCGGAATTATTGGGCGTAAGAGGCAGGCGGCAGCAGGGTCTGTGGTGAAAGCCTGAAGCGTAACTTCAGTAAGCCATAGAGACCAGGCAGCTAGAGTGCAGGAGGAGGATCGTGGAATTCCATGTGTAGCGGTGAAATGCGTAGATATATGGAGGAACACCAGTGGCGAAGGCGACGATCTGGCCTGCAACTGACGCTCAGTCGAAAGCGTGGGGAGCAAATAGGATTAGATACCCTAGTAGTCCACGCCGTAAACGATGAGTACTAAGTGTTGGATGTCAAAGTTCAGTGCTGCAGTTAACGCAATAAATTACTCCGCCTGGTAATTACGTTCGCAAGAATGAAACTCAAAGGTGACGGGGGGCCCGCACAGAAGCGGTGGAGCATGTGGTTTTAATTCGAAACAGCGCGAAAAGAACCTTACCAGATGTGACATACTCATAAAGGCTCAGAGATGGAGAGATAGCTATATGAGATACAGGTGGTGCATGGTTGTCGTCAGCTCGTGTCGTGAGATGTTGGGTTAAGTCCGCAACGAGAGCGCAACCCTTATCGTTAGTTACCATCATAAGTTGGGGACTCTGGCGAGACTGCCAGTGACAAGCTGGAGGAAGGCGGGATGACGTCAAATCATCATTACTTGCCTTGACCACCAGGCTACATTATACAATGGATAGTGCAGAGGAAGCGAAGCCGCGAGTGAAACAAAACCCATAAAAAACCATTCTCGAGTTCGGATTGTAGTCTACCTTTGAAGTTGGAATCGCTAGTAATCGCGAATCCAGCATGTCGCGGTGAATACGTTCTCGGGCCTTGTACACACCGCCCGTCACACCACGGAAGTTGATAACACCCGAAGCCGGTGGCCTAACCGCAAGGAAGAGGCTGTCTAAAGGTGGGATTGATGATTGGGGTGAAGTCGTAACAAGGTAACCGG
+
--30.13175.'**'$&$&-(**&)).15068<040.46-*%+0+1:)*-::5345689.6,+*,*+&('++,-2;902'3%1'&$*6/,)*,(3-//94-+3+3-/2,%*((**-,1++/--14-(,-1++++-16(&&()6;:-2./+(*,/01210173446&6(-71//..913.5+)-5--.24-5,-6:6::3690;00-*+--,//)/+'.((&**+'&,+((8;9574000,*7///755-(3+-0,*1;96+0+++--+*++0')+/:08:-/2././1;8::9/'---*,0228611-++(/4268273'/)1.26541300,/..3124:95459:957611.02.,/*(9548:4664:6.-4(3.8883335/.81;1930+..04655+****8%()/,-38:::*),,8;;1.(/(1-+*76439'*/)5+-/4/(,+-3378888212-,-..2794574394944001,5302::689454561253535780-*-1&.''*/3;247..+(*&4'*+68:9141,,255127..383<-,+'*,/.3::8./1.+.,1,&')()5:67/+...20/016;;*1200/*)*+()',+0126,)()-00/3,.1%(+-%0')-88(4440448)1+.090/(*,8874,+,--7966675881357493/8//3/--,-088;655676034469980/).*)))//46(.027/40544&-,*3+*))+,/70-03-*,,46070/+9--9;352',)1+0609;58/-.,'-,)+.2389::6474456.--,8,*5*/--.*-.,+-,89889592/0288'0(&(((&*(+(((1*$'('299623/..1).03757;79'76775.,,**/,.%&/(+4770.+.*07-.9<<:7<8.122:;;34:9:<987++'1))461361645755+,%#$##'()/8270978///*.72412,133917&'(+-:8880/-1../:99:6964290300+/+')%,*..1:79;62,,+,*34./--.+*0,++.21/*16,*/2..41:4991.,/,5/-./--(-)&&)--,&1/139+,9-:;:1.8,..1.607:;+++6/+*'))('&)'1*.9<:;7:
@149350f6-217e-46a9-aa77-91bd5ba7dce9 ch=380 read=21338 start_time=2019-12-12T19:38:48Z barcode=BC01 runid=2c9cf7bc05858273f10e7d7ec552fc0bd742dc3e
CTCCTACGGGAGGCAGCAGTGGGAATATTGCACAATGGAAACCCTGATGCAGCAACGCCGCGTAGTGATGAAGGTTTTCGGATCCGTAAAGCTCTGTCTTTAGGGAAGATAATGGCCCGGTACCCAGAGGAGGAAGCCACGGCTAACTACGTATAGCAGCCGCGGTAATACGTAGGTGGCGAGCGTTATCCGGATTTACTGGGCGTAAAGGGGCGTAGGCGGATGATTAAGCGGGATGTAGAAATACCCGGGCTCCAGCAGGTGCTGCATTCCAAACTGGTTATCTAGAGGTGCAGGAGAGGAGGTGCGATTCCCTATGTAGCGGTGAAATGCGTAGAGATTAGGAAGAACACCAGTGGCGAGGCGACTCTCTGGACTGTAACTGACGCTGAGGCTCCAGCGTGGGGAGCAAACAGGATTAGATACCCTGGTAGTCCCGCCGTAAAACGATGAATACTAGGTGTGTGGGGGTTTCAACACCTCCGTGCCGCCGCTAACGCATTAGTATTCCGCCTGGGGAGTACGGTCGCAAGATTAAAACTCAAAGGAATTGACGGGGACCCGCACAAGTAGCGGAGCATGTGGTTTAATTCGAAGCAACGCGAAGAACCTTACCTACGCCGAAGAGCATCCCTCGCATTACTCTTAATCGAAATCCTCGGACAAGGTGACAGGTGGTGCATGGTTGTCGTCAGCTCATGTCGTGAGATGTTGGGCTCAGTCCACCTTGACGCGCAACCCTTGTCGTTAGTTACTACCATTAAGTTGAGGACTCTGGCGAGAGACTGCCTGGGTTAACCAGGAGGAAGGTGGGGATGACGTCAAATCATCATGCCCATATGTGTAGGGCTACACGTGCTACAATGGCTGGTACAGAGAGATGCAATACCGTGAGGTGGAGCCAAACTTTAAAACCAGTCTCAGTTCGGATTGTAGGCTGAAACTCGCCTATGAAGCTGGAGTTACTGTGTAATCGCGAATCAAGTGTCGCGGTGAATACGTTCCGGGTCTTGTACACACCGCCCGTCACACCATGAGTTGGCAATACCCGAAGTCGTGAACTAACCGCAAGGAGGCAGCGGCCGAAGGTAGGGTCAGCGATTGGGGTGAAGTCGTAACTGGAGTAACCCGG
+
)-7.(*2*78/393-33.2823/,/-/741-&/+7//+.2*/;-021101(*,/333614431'()***+0.+1+9971/:57:..057()-./4)1-07.(15+..-1+,((&',&(%01&-)()*)+.)*+(()0--.15.**'(*+-,/*-,,**+4-3.)-+3-..:694/2,2-+*.1176<5-.+++*.4-*)+.+,,++2:-+013/5598865:698/603016-9:7885(&+/2,-.0(./222:(*).+316588:98:;22.9834:,54-00-+,')*-/7181.,'/,'*)''&)*,1--)%$'(+'0.2533276/.0553/-,,.1-0+,+*0,+)1,-663;/''.)60**./337865546474.---.-,-+&()0.:''&&)/589*).14:27+69.8/,),--;<02191008,,'',;782<9-2112+*//.43.304-/,1/994+3:47/+433762.,./1458:..-1-322/+.%((+.722,187878,&')*2258705.*((/(8;;939990+-+226465/58:0+/3-(*(-&$%'(++/0'./17514365*.+-20,1.-.7483,+-,(,23461023-./(*((*&&(,019285/147./,))('.((%''&&&*&)-%().+,77061229').*1+++7795-94//111203456174354//*-/9357420-/$+),22&+())(&-,-+,00493(.)+,27;7531-+%).211:/1/27/+01,///1+.*&'*'.+-//11--2/525231/,0*-,1,1/.45:.354786558:71338723,-0*$'(*.1//23-30460+,*+,1.,019117553++-073..-./:9687547:782'+*,-0&')'6951164/7674,-./.23(,/59-8,/6/1298:9-,1,).014,(+()3423769,,-3./10)&&&,+/-1/-8473*)..242-())+6;:271308,&39880;00-0,,-3:51:40351323830*--*317.32/+44,))),,114*'((*39592134*2'(&&'23,201')))-.-/4***4554.13113-,,-((*/03/)*),.'+*2769,-9
@e00d140c-14fb-4c5b-9fcc-afa47c81a34a ch=236 read=20884 start_time=2019-12-12T19:38:52Z barcode=BC01 runid=2c9cf7bc05858273f10e7d7ec552fc0bd742dc3e
CTCCTACGGGAGGCAGTGAGGGAATTTTTGGACAATGGGCAGCCTGATCCAGCAATGCCGCGTGCAGGATGAAGGCCTTCGGGTTGTAAACTGCTTTTGTACGGAACGAAAGCTCCCTTCTAATAGAGGGCCCATATTGACGAGGTACCGTAAGAATAAGCACCGGCTAACTACGTGCCAGCAGCCGCGGTAATACGTAAGTGCGAGCGTTAATCAGGAATTACTGGGCGTAAAGCGTGCGCGAGCGGTTATGTAAGACAGATGTGAAATCCCCGGGCTCAACCTGGGAACTGCATTTGTATTTCGCATGGCTGGAGTACGGTAGAGGGATGGAATTCCGCGTGTAGCAGTGAAATGTCGTAGTGTAGGAGAGGAACACCGATAGCGAAAGGCAATCCCTGGACCTGTACTGACGCTCACACCCGAAAGCGTGGGGAGCAAACGGGATTAGATACTCCTGGTAGTCCACGCCTAAACGATGTCAACTGGTTTGTTGGGAATTAGTTTTCTCAGTAGCAAGCTAACGCGTGAAGTTGACCGCCTGGGGGTACGCAAGGTTTGACTCAAAGATTGACGGGACCGCGCACAAGCGGTGGATGATGTGGTTTAATTCGATGCAACGCGAAAAAACCTTACCCACCTTTGACATGGCAGGAAGTTTCCAGAGATGGATTCGTGCTCGAAAGAGAACCTGCACACAGGTGCTGCATGGCTGTCGTCAGCTCGTGTCTCTCGTGAATGTTGGGTTAAAGTCCCGCAACGAGCTGTAACCCTTGTCATTGGTGCTACGTTAGGCACTCTAATGGGACGCTGCCGGTGACAAACCGGAAGATTAAGGGATGACGTCAAGTCCTCACTTGGCCTTATAGGTGGGGCTACACACGTCATACAATGAAAACAATTTGGGGGGGTTGCCAACCCGCGAGGAGCTATCCCATAAAACCAGTCGTAGTCCGGATCGGTCTGCAACTCGGCTGCGTGAAGTCGGAATCGCTGGTAATCGCGAATCAGAATGTCGCGGTGAATACGTTTCCGGTGCATACCCGCACCGCCCGTCACACCATGAGAGTTGGCAATGCCGAAGTCCGTGGCAGGGCTAACCGCAAGGAGAGCGGCCGAAGGTAGGGTCAGCGGTGGGGTGAAGAATCGTAACAAAGGTAACCGG
+
/..00-1'2.*++,$,))'+('%*)064+888:/3--765115962231,-%,2;845/)(&)''&2579757041556607519157;4221229;.28798:48/')*''&'86(51-)))+&&&-2157/'+$&'()/+&)'()67506/),.,.6*+,38.34/3111571755;40-++1-3211/03)')*+3(-))*+/33.;.4.54'-(.-1/-/7;957689;6252586&'-.384221',$((-*310324.(%,/))2.*&*3:88:176:78;54535443272&.'(,*(%(+/3100(.&(((',**++(25078920202/*+/692,+*+,19/553++*'%&%'&%##)(+-(,/17/.0738:5653/.(+.+-4+41*(2675,))+4443/1025,(*%+''&(**()0.&*40++23;69)::.-5,/05*-&+2))6884682*.007./77/-(*.27*'+&(/+4+-5924,/*/*)),93-+-,,*/+).,('()1866688030-253/0*+1871*,*%#$%&*+.+1.8'(-,-/9:.'*)3...46(,39(*%*)+2+.+,/01*++*/0,&)*/7948271-+0.2746.6,.29:;+402/-0;5-/009.,.5*()*)'01-2,-81,/*)',*///)9-98:1111+-4/*,1499:220****%.&0)+,0/..+/0/046649*+,//6730.++'/081)1368<4<17012,+-23(%)((%$%+-('&'&--**.-.61443/1,--&'$,))(+,$'')6162+(+,-&&(&('((/-./,1(16-&)'&&*'%%-260994534//1/07:21/(,,0,27*533.2,.)0546-,,,)%'(+:.2354741-()(&-&)%#&&'&,2,7116:251;8-01*-*%'(..)+71.04;:25:/40/+*'()()).+20(%(%&$'%%(+5+2/./1.5/7.-,/&324241211.&,,,-250/6461.-4.,0448+711.8+--)-.'&&'+'&%%*'*'(%*)/6+.4,)*)')*14760-+%(0,*,/-2.)*'&)+*+98.4*&#$'+))%)&2/-*1-,.)(%'&&*5.10001-.++'(*+/01'7)4.)**/,)()(,(&*/+66(.,01:56'6
@86040889-73ff-4f55-a138-60936b89a344 ch=90 read=13295 start_time=2019-12-12T19:38:52Z barcode=BC01 runid=2c9cf7bc05858273f10e7d7ec552fc0bd742dc3e
CCGGTTACCTTGTTGCGGCTTCACCCCAATCGCTGACCCTACCTTCGGCCGCTGCCTCCTTGCAGTTAGCTCACGGACTTCAGGCATTCTTATCATGGTGTGACGGGCGGTGTGTACAAGACCGAACGTATTCACCGCAACATTCTGATTCGCGATTATAGTAACTCCAGCTTCATGTAGGCGAGTTTCAGCCTACAATCCGAACTGAGACTGGCTTTAAAGTTTATACCTCACGGTATTGCATCCCTCTGTAGCTACCAGCCATTGTAGCGTGTAGCCCTACACATAAGGGGCATGATGATTTGACGTCATCCCACCTTCCTCCTGGTTAACCCAGGCAGTCTCGCTAAGTCCTCAACTTAATGCGTGAAGTGAAAACTAGCGACAAGGGTTGCGCTCGTTGCGGGACTTAACTTTATCTCGACACAGGCTGGCGGCATGCACCACCTGTCACCTTGTCCCCGAAGATTTCCTCGATTAAAGAGTAATGCAAGGGATGTCAGAAGTGTAGGTGGAGTTCTTCGCGTTGCTTCGAATTAAACCACATGCCCCGCTACTTGTGCAGGTCCCCGTCAATTCCTTTGAGTTTAATCTTGCGACCGGCGTACTCCCCAGGCGGAATGTAATGCCGTTAGCGGCGGCACGGAGGTGTTGAAACCCCCACACCTAGTATTCATCGTTTACGGCGTGGACTACCAGGGTATCTAATCCTGTTCCCCACGCTTTCGAGCCTCAGCGTCAGTTACAGTCCAGTCGCCTTCGCCACTGGTGTTCTTCCTAATCTACGCATTTCACCGCTACTGGAATTCCACTCTCCTCTCCTGCACTCCTATTAACCAGTTTGGAATGCAGCACCCAGGATTCAGGCCGGGTATTTCCGCATCCCACTTAATCATCCGCCTATACGCTCCCTTTACGCCCAGCAAATCCGGATAACGCTCGCCACCTGCAGTATTACCGCGGCTGCTGGCACGTAGTTATCGTGGCTTCCTCCCTTGGAATTTACCGTCATTATCTTCCCCAAGGAACAGAACTTTGCGATCCGAAAACCTTCATCACTCACGCGGCGTTGCTGCATCAGGGTTTCCCCATTGTGCAATATTCCCCCCTGCTGCCTCCCGTAGGAGCAATATCAGCACCAACAGAAGGTTAACACAAAGACGCGACAACCG
+
696-7--7637)06(-/+,*1-.-22.,1.-&))+/285--/314/)/5012212201+4++,(/4/2''')(*26244:4'644(/)$$#()4)-/(,'**/8788//50120167794432&'---.-095.1+(.,++*.43/0049..///17-(&'%%%*+.++,/177787541845431;5-*/705588;91))08776758465:23;19;4.29+%$%,*4437227216...01;2.120/&'#&'3:223-+50+,,)-),354408+)%+'*%%03(396077101106<1..//98:,;5,*357;87666533'4080<.-3;30227386111,)+.431)&)*,02,,*++),+''(-11)**+%,--/.3*--,8+-4889.9.,,-76''('(&'+.2*/022+,,.5&(.0-30(&%&',*+)/06792212./'(1,/289,)*'(&+2--)*.14352:+('*)0854462)63/00171((&,././+.*'+''/*,-40.2,.+)*3,:10.2.3;:2<0/..,387,,073012..//-01569;3005375932.66..07;9.96/8...8788-$%')(*(8:9-+/744:8:3&)(.+31/+01**+,93.8../43-*))*550/:52:95+&+),4+(+.12;958896:;.--:989:<9820/1/464/.///8:698.*(+.44.-/3/6://22577890-///;5090/07562()+012::9;---;,6778567:9:/:**583530758358:4359499//,-++,2/04++++(-/.2366434*--03,++.412.-/2<<1898746+,-,-6-,&*&/*+,+*3-)53612:144,04-95+&..10705)+.869:4/-.023.8.')21+--.2.%%%,0*,/&3*+5-/0+,+05:;4670'1&%*-.835:55/;2213806-+./18/9,($())+/,/6043/4'0*)+%$)*-).659972:12293::;*5,(**,,-,/),151,00004-,/7951;9<88::124/)+()+3,.-8---+,0170/11-9(6;8.*,0+//2/9.&,';,891-)334548.89)+;34(+)..:11180-112,9,--336(+(&/,1027;5.11)---*0)($$
@bf00dffd-710e-4a88-ba20-7525c7101465 ch=322 read=14603 start_time=2019-12-12T19:39:02Z barcode=BC01 runid=2c9cf7bc05858273f10e7d7ec552fc0bd742dc3e
CCAGTTACCTTGTTACGACTTCACCCCAATCGCTGACCCTACCTTCGGCCGCTGCTCAGTTAGCTCACGGACTTGGGTGTATTGCCAACTCTCATGGTGTGACGGGCGATGTACAAGACCAGACGTATTCACGACATTCTGATTCGCGATTACTAGTAACTCAGCTTCATGTAGGCGAGTTTCAGCCTACAATCGAACTGAGACTGGTTTTTAAAGTTTGGCTCCACCTCACGGTATTGTGCATCTCTGTACCAGCCATTGTAGCACGTGTGTAGCCCTACACATAAGGGCATGATGATTTGACGTCATCCCCACCTTCCTCCTGGTTAACGGGCAGTCGCCTAGAGTCCTCAACTTAATGGTAGTAACTAACGACAAAGGGTTGCGCTCGTTGCGGGACTTAACTTTATCTCGACACGGGCTGACGACAACCATGCCACCTGTCACCTTGTCCCCGAGGATTTCCTCGATGCAAGAGTAATGCAAGGGATGTCAAGTGTAGATGCTCTTCGCGTTGCTTCGAATTAAACCACATGCTCCGCGCTACTTGTGCGGGTCCCCGTCAATTCCTTTGGTTTAATCTTGCGATGCCGTACTCCCCAGGCGGAATACCCAATGCGTTAGCGGCGGCACGGAGGTGTTGAAATTTACCTAAGTATTCATCGTTTACGGCGTGGACTGCAGGGTATCTAATCCTGTTTGCTCCCGCTTCCGAGCCTCAGCGTCAGTTACAGTCAGAGGTCGCCTTCGCCGCAATTGTTCTTTCTAATCTACGCATTTCACCGCTACACTAGGAATTCCTCCTCTCCTGCACTCTGAATAACCAGTTTGGAATGCAGCGCAGGATTGAGCCCGGGTATTTCACATCCCATAATCATCCGCCTACGCTCTCCTTTACGCCCAGTAAATCCGGATAACGCTCGCCTACGTATTGGCTGCTGGCACGTGGTTAGCCGTGTCTCCTTGGGTACCGTCATTATCTTCCCCAAGACAGGCTTTACGATCCGAAACCTTCATCACTCACGCGGCGTTGCTGCATCAGGGTTTCCCCATTGTGCAATATTCCCCACACTGCTGCCTCCCGTGGGAACAATATCAGCACCAATGAAGGTTAACACAAAGACACTGACAACGCCG
+
/-$&,5*.3/6./700157:<54/822,416,,0.-05.++--/63/-24+,'%(&(%((600176..-/,2,**2*(%*%)+*126-//536.81888989928634*+&'$&(&$'+($*,*.94920#&)0358;6542766-//7692311'(*3202'),19:899885.22010;*--0192341;23)*03//)(.997638:7/.3,+)32.4-15602950(*+302./()()-00122149:42263248-+-//&)/012(')+.0-(,-.,/-32-89-69320//2:10/+*--./587*+787<5((-,,,.+5,,,&/876.--),&(,..23453020--2/5/.()*,1166656511348*053/;046786-2-+*-7/*'&'(''(**+,.*-)()-0**3111035595:5;-.)0,,7;7784*361955644+)'.0(/9,77422*0&)-/*+-./4102+)+451866.)'+*,./($(##&%'+*'*+-..08;5%%..2/<:5:111265655**%()''&%'+./26/,864(')+,97;8619+*)*04-7.-./*('%&#(''/)1-3:8+.-)4*424/(&&%,4,-/.10,++(22(51116.,.,.027.*2-)0.),4+/,()/1;6-0&,.51'(',.00432*'$'&22-./01/38-/1--4;**,406-&*4-8/+,5489:203226+/1801('*/%%''(-.57:8<8598$&&%('(8:308,)+-/.+*&--117;9523603366/1,&/)3)6,10-/'),33331/%'(+2*&1+094:/55:/40*1103322'3(%*&.*,*,73+.40433;92,-.+33)%+*7,-,.13+-*$$&%()++52/77-2+2-)).0132/.*4.57'*()+/1235-+,+-//.+-*-.7,;+*%*./1362.*,.))'&'+,)+)%(/**15554-8/./:852:</,')*,**01174././1/)(..,-5/8/000(.4/+.,+++*,/8,,,*,.04)-2.09'689/+11))''*,-/0/4780&*&*+.44448.98+(3$,)((,)*,,.+)(($*,*0&&()(,-42.,'+.1)++,/648815-(##$$
@a5a87c29-6000-453f-9231-375f8590448b ch=167 read=21769 start_time=2019-12-12T19:39:05Z barcode=BC01 runid=2c9cf7bc05858273f10e7d7ec552fc0bd742dc3e
CCGGTTACCTTATTTGACTTCACCCCAATCATCAATCCCACCTTAGACAGCTCCTTCCTTGCGGTTGGGCCACCGGCTTCGGGTGTTATCAACTCTGTGGGTGTGACGGGCGGTGTGTACAAAGGCCCGGGAACGTATTCACCGCGACATGCTGATTCGCGATTACTGCTTGATTCCAACTTCATGTAGTCGAGTTGCAGACTACAATCCGAACTGGGGAATGGTTTTATGGGTTTTGCTTCACCTCGCGGCTTCGCTTCCACTGCATCCATTTAGCGCAGTGTTGTAGCCCAGGTCATAAGGGGCAAATGGTTGACGTCATCCCGCCTTCCTCAGCTTGTCACTGGCAGTCTCGCTAGAGTCCCCAACAATGATGGTAACTAACGATAAGGGTTGCGCTCGTTGCGGGACAACCCAACATCTCGACACAGGCGGCGACAACCAGCGCACCTGTTATCTCATATAGCTATCTCTCCATCTCTGGGCCTTTATGAGTATGTCAAGACCTGGTAAAGGTTCTTCGCGTTACTTCGAATTAAACCACATGCTCCACCGCTTGTTGCGGGCCCCGTCAATTTCCTTCCAGAGTTTCATTCTTGCAGGCAATACTACTCAGGCAGATTACTTATTGCGTTAACTGCATACTGAACTTTGACATCAACGCTTAGTACTCATCGTTTTACGGCGTGGACTACTAGAGATTATCTAATCCTGTTGCTCCCCACGCTTTCCGGGCCTGAGCGTCAGTTGCAGGCCAGATCGTCGCCTTCGCACTGGTGTTCCTCCATATATCTGCATTTCTACCGCTACACGCCCGGAATTCCACGATCCTCTCCTGCGCACTCTAGCTGCCTGGTTTCTATGGCTTACTGAAGTTAAGCTTCAGGCTTTCACCACAGACCCTTGCTGCCGCCTGCTCCCTCTTACGCCCAATAATTCCGGATAACGCTTGCCACCTACGTATTACCGCGGCTGCTGGCGCGTAGTTAGCCGTGGCTTTCTAATAAAGTACCGTCACTCGGCTTCACCATTTCCTCAGCCGCCGTTCTTCCTCTATAACAGAAGTTTACAATCCGAAAACCTTCTTCCTTCACGCGGCGTTGCTCGGTCCAGGGTTCCCCCATTGCCGAAATTCCCTACTGCTGCACTCCGTAGGG
+
40.,1.),*+1%/.&')+1/,*779+0/.15:979/89'(2*3-),+2'+,2208792+3--.806(-483,03082385-79.0-9..)-&&(*'))//')*43576;9/.1*)(((-/87)0.32(380*..-243:2/27/112:4.,./0/522,10017/01%$$$&(0/1,3+/.10-0010044-+26;/547552247:85//5:932(-+)-/1+-/;.88095-8<1.1691-/71:36+9,,83.--.,)$$$$'(-37014##$&$+#'($-,-..1.9/*-4/.&%*/(00(&%$&$').1..27887.:7-(,)-+.-1-'')07123-24180).0001245*(*,..88+.'23:45472;216433:7101.0+1008141333.7;+025*+&)+,.*/,,+-,14/+,,-%(+*&-(+)+121,'&'(/,./2,1(),977,102*310/1,6676:77310/./&')'*))2-+---,()%.1129:524448)/.382-8113-5.)+03.%'+2+3;6;60/.100005+-0.,6)(*(()'*.-65/*+./-47)12,+4*((%,.:5324654+(+%(42080-,)%)*+/376%'()%$&1)'3)+,256./.6+,))+/02894723./0335)3+('$$'())-02798593;)+,.5223:;275-470,)%(+0.0147<902-%,*$'*/79/00/-3:0.-,4+')())),313&2.126257030/021/33226382'))//5:975:6548640.//.0%%))*94/*(,/,010*&&%$$$((1'6,94,.//55301,-3100(-),,-/(0/0059468.::./25393/:/0,-*.*,51-*++1+(39-19,+08---/0*88,.7.-.237179511/05,,001&))*.*/.56:;-7-7-808/0/646(1'&29344)6*,107;6-7,,,67:6+*&((1-5590.06188:33:80-/5/19++/.4:676'12538..1+)//-5985/*'&'*6.499;<97750)143447/,+.--3<:13.8/-+*-343335525999.;2&,*,.72,2*&$%&)442)(.4015/9::,+0:107324:316/***))((%&'$0047590020
@a9cef254-e20b-49d5-a634-53be578ac19e ch=123 read=20467 start_time=2019-12-12T19:39:06Z barcode=BC01 runid=2c9cf7bc05858273f10e7d7ec552fc0bd742dc3e
CCGGTTACCTTGTTACGGCTTCACTGATCTTGAATCACAAAGTGGTAAGCGCCCTCCCGAAGGTTAAGCTACCTGCTTCTTTTGCAACCCCTCCCCTTGGTGTGACGGGCGGTGTGTACAAGGCCGGGAACGTATTCCCGTGGCATTCCTGATCCACGATTACTAGCGATTCCGACTTCATGGAGTCGAGTTGCAGACTCAATCCGGACTACGACGCGCTTTATGAGTCGCTTGCTCGCGAGGAGTCCTTCTCTTTATGCGCCATTGTAGCAGCCCTGGTCGTAAGGGCCATGATGACTTGACGTCATCCCACCTTCCTCAGTTTTATCACTGGCAGTCTCCTTTGAGTTCCGGCCGGACCGCTGGCAACAAAGGATAAGGGTTGCGTTGCGGGACTTAACCCAACATTTCACAACTTTGAGCTGACGGTAGCCATGCAGCACCTGTCTCACGGTTCCCGAAGGCACATTCTCATCTCTGAAAACTTCCGTGGATGTCAAGACCAGGTAAGGTTCTTCGCGTGCATCAGATTAAACCATGCTCCACCGCTTGTGCGGGCCCCAAATCAATTCGGCCCCGAGTTTTAACCTTTGCGGCCGTACTCCCCAGACGGTCGACTTAACGCGTTAGCTCGACCACGCCTCAGGGGTACAACCTCCAAGTCGACATCGTTTACAGCGTGGACTACCAGGGTATCTAATCCTGTTTGCTCCCCACGCTTTCGCGCACCTGAGCGTCGGTCAATAATGTCTTCGTCAGGGGCCGCCTTCGCCACCGGTATTCATCTATCTCTGCGCATTTCACCCGCTACACCTGGAATTCTACCCCCCCTCTACGGACTCAAACGCCGGTATCAGATGCAGTTCAGGTTGGGCGGGGATTTCATCTGACTTAACAAACCGCCTGCGTGCGCTTACGCCCAGTAATTCCGATTAACGCTTGCACCCTCCATATCACCGCGGCTGCTGGCAGGTTAGCCAGTGCTTCTTCTGCGGGTAACGTCAATGAGCAAAGGTGTGGCACCGCTCCCTTCCTCCCCGCGGTACTTTTACAACCGAAGGCCTTCTTCATACGCGGCATGGCTGCATCAGGCTTGCGCCCATTGTACCAATATTCCCCCCCCCCTGCTGCCTCCGTAGAGACAATATCAGCACCAACAGAAGGTTAACACCGAAGACACCATTAGCACCGCA
+
75+32:01407'/((*/'..801)%''*,'(+-90/-/460.03944+*,,3:/,/,(())')0515(**,160)+'.+/::2,246390'*20-$*%)'.)+/784<;334//.,*+*2:4/7-&9533238/2,&&/(2+3002:9,-/5651./-//3,..(+++*3;252157<63762-./04677:24,-3445/:1.,/3022*(.-1*-%(,/6220-.,/),+6/11/+',*+-(+,../93872;2---/:::0/2())&%%$%--,-599//0,.597:441041,-+.-/0,./090*,)07497627'(*6<-14741022/.396220,5.,,6528,)0282;69/5/0-9.-/12:+5.8841/416('))(212.:843.-,())'*,01291++*1)(1/*)%,/012300,,-/6+/(1*,--.62776--+,1953521,++,-/-/,6;-2:87-++))-660-5968369<9824521121936547:(5.<;:<;86*/&))-0%&)-+7<:-21+-6661-11-0.3-//7/3.640*%%&)*.70:/)%&%%$'))-/+(111240)&&)*.,/5011,793,2(2)(4621)+(3,744+1+&+45-)'+/2757:54,)+)&$(-1807,1(6+3421/3/263096.+))))+/:98677:50(%,),/1363415509/,-/277.)-,-2;/,--(-)/2'(+8:9:7'1/'(((&'&%'$(/,./7*171-06.-0-40578779*+-0633&)')+,736/'4/1-28:6078)(02...0634.,--15757142546-15-+&*&6732+%'&++.4233;1023253261.(/5-2+'.3%,42+.;2/0/1//-+*,.036:9/:.13***,,62/(/($'+.0/++0/*3963-./7/842-3-,,./8311+$'(,13792-3---53+*('$,*+*((3,,44/26969<::9:9:402:85//-5/5679,1-*.++,&''&)&$)+/7/09:91394,&($)),-21.&&%(&0*--3.2284:7753''(*(+-732610.,+,,-9116./3.253;6&/1(,&/)0,233681247-66/**+/53692:9,.0.&&'++5013.,---726+0+*/**+)81,*'(&'%&))+-32&,('#&$%'#$%
@0d24ffb6-d3c3-493d-9247-54f3bd040220 ch=497 read=17194 start_time=2019-12-12T19:39:18Z barcode=BC01 runid=2c9cf7bc05858273f10e7d7ec552fc0bd742dc3e
CTCCTACGGGAGGCAGCCAGTGGGAATATTGCAATGGGCGCAAGCCTGGTACAGCCATGCCGCGTGTATGAAGGGGCCTTCCGGGTTGTAAAGTACTTTCAGCGGGGAGGAAGGGAGTAAAGTTAATACCTTTGCTCATTGACGTTACCGCAGAAGAAGCACCGGCTAACTCCGTGCCAGCAACCGCGGTAATACGGAGGTCTGGCGTTAATCGGAATTACTGGGCGTAAAGCGCACGCAGGCGGTTGTTAAGTCAGATGTAATCCCGGAAGCAACCTGGGAACTGCATCTGATGCGCTAACCAGTCTCATGGGGGGGTGAGGAATTCAGGTGTAGCGGTGAAATGCGTAAAGATCTGGAGGAATACCGGTGGCGAAGGCGGCCCCCTGGACGAAGACGACGCTCGGAATGCGAAAGCGTGGTAAACAGGATTAGATACCCTGGTAGTCCACGCCGTAAACGATATCGACTTGGAGTTTATTGCCCATGAGGCGTGGCTTCCGGAGCTAACGCGTTAAGTCGACCGCCTGGGAATTACGGCCGCAAAGGTTAAAAACTCAAATGAATTGACGGGGGCCGCACAAGCGGTGGAGCATGTAAGTTTAATTCGGTACAGCGCGAAAGAACCTTACCTGGTCTTGACATCCACAGAACTTCCAGAATGGATTGGTGCCTTCGGGAACTGTAAGGACAGGTGCTGCATGGCTGTCGTCAGCTCGTGTTGTGAAATGTTGGGTTAAGTCCCGCAACGAGCGCAACCCTTATCCTTTGTTGCCAGCGGTCGGCCGGGAACTCAAAGGAGACTGCCAGTGGCTGGAGGAAGGTGGGGATGACGTCAAGTCATCATGGCCCTTTCCCTGACAGGGCTACGATGCTGGCGCATACAAGAGAAGCGACCTCGCGAGAGCAAGCGGACCTCGCAAAGTGCGTCGTAGTCCGGATTGGAGTCTGCAAACTCGACTCCATGAAGTCGGAATCGCTAATCGTGGATCAGAATGCCACGGTGAATACGTTCAGACGCCCGCATGCACACCGCCCGTCACACCATGGAATTGGGTTGCAAAAGAAGTAGGTAACTTAACCTTCGGGAGGGCGCTTACCGCTTTGTGATTCATGACTGGGGTGAAGTCGTAACAAGGTAACCGG
+
,,04-%+(07,,/+('',+00)&%)(-)6-'//036;40*,-,%($%%%*%&&'.-379857988663310++),+-0584.4<95;/14;3,.--.872156359+(,/-4)2+(),/70-.-/-,,.++,()*-0)2--/5/8-+44+-++.,(--()89.4,*)+5,-28,18830-./)41.-',,310/46-*.)(*+''&'&+0:10'0).03-..2677*0483**1314455105,,/2'-,5-257+003,*'.'61***&$#'.),($%,++./1...//+++'#%#%%'%)&&(**10&6*.)+.+*))'&&(.+2--/687301005.*08++058//))*11651,)+()41189::7444--/*2.)6/0,1-(33+((*-))))&(2778-9*,1.0*+20()+.+'%(*(2*16+0.,-))(**3,.4.--.13/015;99;;:1001/7:84)('2(,//81&,)).3*#&((/1.))-83336)2--0007555:06161/450,463562.2**',(%%*,1-',)0)0./;.7<99385873-,+317279+286,.0,--/3:455835'%()23.+$&,3:3333:6)&+&),+3-/-.5.&)00415.0442500074668:-()-..37-30/,,,)/.10)0*,+3698989*:9484481,*)--7,.1::::70*),251378754//0,,+.,:210*)+0(*-4,+42;440217)*0129-*/0/26267,,/-01.47-+41'().)-07020835../).'(*15).*&(*11429$'&%%)*67..5,/*+)+38,1588977/74,4:2--++/-+*%$(&)-*)*-.)-678)))'$,-++''',0..--.&%*%))'(.19;9953-))&'(11..31/../2&'1;612782666:48/6**.*/0/5-*+)%%&('&),617789747313001(/%('(')*+(+*798...-3)2,++48..)1056;9895727'+'1*--+&)&*&,&''/022:013725/47352/,,/,0001:476:5*&*)(*//*(*&(-//3.2441086**.-,))-))23))-*/-0135:6.3./03266/2002..03678227-60289773
@052ac764-af75-4f13-b21f-51949617bd11 ch=470 read=15062 start_time=2019-12-12T19:39:16Z barcode=BC01 runid=2c9cf7bc05858273f10e7d7ec552fc0bd742dc3e
CCGGTTACCTTGTTACGACTTCACTGATCGCCGTCCACCGTGGTAAGCGCCTCCCGAAGGGATTAAATACCTACTTCTTTTGCAACCCACTCCCTTGGTGTGACGGGCGATTATTATTACTGCAAGGCCGGGAACGTATTCACCGTGGCGCATTCTGATCCGGGTATAGCGGTTGACTTTGTGGAGTCGGTGCAGACTCAAATCCATTTCTGACGCACTTTATGAGGGTCAGCATATCGCGGTCAGCTTCTCTTTGTATGCATTGGCACGTGTTAGCCCTGGTCGTAGGGCCATGATGACTTGACGTCATCCCACCTCCAGTTTATCACTGGCGGTCTCCTTTGAGTTCCCGGCCCGGACCGCTGGCAACAAAGGATAAAGGTTGTGCGCTGCGTTGGGACTTAACCCAACATTTCACAACACGAGCTGACGACAGGCCATGCAGCACCTGTCCTGCGGTTCCGAGCGTCTCATCTCTGAAAACTTCCGTGGATGTCAAGACCAGGTAAAGGTTCTTCGCGTTGCATCAATTAAACCACATGCTCCGCGTGCGGCCCCGTCAATTCATTTGAGTTTTTAACCTTGCAGCCCAGCCGTACTCCCCGGGCGGTCAGGCAACGTGTTCGCTCCGGAAAACCACGCCTCAGCGCACAACCTCAAGTCGACATCGTTTACGGCGTAGGGTATCAATCCTGTTTTGCTCCCCACGCTTTCGCACCTGAGCGTCAGATCTTCGTCAGGGGCCGCCTTCGCCACCGGTATTCACTCAGATCTCTGCGCATTTCACCGCTACACCTGGAATTCTACCCCTCTACCACCACGAGACTCAAACGCCAGTATCAGATGCAGTTCCCAGGTTGACCCAGGGGATTTCACATCTGACTGCTCTGCAAACCGCCTGCGTGCACTTTTACGCCCGGTAATTCCGATTAACGGCACCCTCCCGTATTACCGCGGCTGCTGGCACAGGTTAGCCGGTACTTCTTCTGCGGGTAACGTCAATGAGCAAGGTATTAGCTTTACTCATCCTCCCCGCTGAAATTTTACAGCCCGAAGGCCTTCTAACTATTACTGCGCGGCATGGCTGCATCGGGCTTCGCGCCCGTTATTACAATATTCACATAACGCGCTCCGTAGAACGTATCGGCAGCGAAGGTTAACACGAACCGACAGCTTTCTTCCGGCACCCGGCAATACGTAGCCCCGCA
+
4,,+2.%-1.5-1/&'('*05,&'()+2,&&&%%&&%()''%*-&&(*)..-3:6*-,+0.%0(+)&$$()%&),:12;;3(2(-+43(+*01)+,0125210**20*)$+'&+)()'$&$%()--637):8386321150.031,1*('*).63//0*2(&)&'%%%'))'+'%$''-)%),-)'''&)*)0,*.),11:+,)#%+/1*(+,-//+-08:23.%/,&&&%((''$(('''*(-$$')4/0-1/+&%%'%&$*(&%)%'*((,'$$&)-+0664(*',164:85000-,/*/,./589958(.%,*)+(&(+0)*,8(/+/*,/.2646339,'&/.65;6*.24*291),-,-3:26+-28,+0765:'0+01*$,-,)(%(*,1,13//)(*')''.32,/41+,..43/2566232**,,-))*01,2+,,./.01*&*-'%%',09/8)%&)'+5012445654/-11,*/03;,/9;::49154235;45867:0-//3/1:87883:11143&/(1-:-84,..512'*%$&)&$$'&/55/)3354463))03//01;<;/031*-**+&//0-+$+0-20324-,+*10/(73(''&%+..)'%%'**-,1+/,,,,'00'+*.833'))&&&)/1125617/524+*)**12:5,-,2,-,%222-0/0&)*0234,861*&(/,-*#'()1852--,17156677::,,,-,2.-.11()+1.183393;69;108-./-*79,(**-1045652.%**-,4;93&+21674646;77-8+0,-.(362,-.((,*(.'()*.0.-,/)+&'&(*%/453:),/847768158/,.0*,*+/:1',247,./6/,)-06..%*+()*'%#$*.-44021(*/,1,,$'$$%$$'%(((%+(),//,-.-4/4/6&,*(,72-37')65-9&,4)*)-)-)/)*+)&'%,***'&*)*,)&)),-0:696604)',4//.+&()*32,21*/)(*0'$'(-*('+,#%(,.013/*-3*1,#),-(,+()*-,))(-,-'%&%%%$%)'*)$&%&()+/60%.$&))*+,-:)30,.2%(++04.*,.%.)%*.--'41)%&&&*)+)*',.20*+,0+5-&.+-,).*)$(),105.4.,*'%%((+/-10-(-.991171-&/,+./''0/..0(11-'%($%$$$$
@bc8fa212-77d5-410a-98b7-f6907481b5cc ch=441 read=17867 start_time=2019-12-12T19:39:20Z barcode=BC01 runid=2c9cf7bc05858273f10e7d7ec552fc0bd742dc3e
CCCGTTTACCTTGTTACGACTTTGCCCAGTCATGAATCACAAAGTGGTAAGCGCCCTCCCGAAGGTTAAGCTACCTACTTCTTTTGCAACCCACTCCCCATGTGACCGAATGGCTGGGCGGGAACGCGTATACCGTGGCATTCTGATCCACGATTACTAGCGTTCCGACTTCACTTAGAGTCAGGTTGCCGGAACTCAATCCGGACTGACGCACTTTATGAGTGCTTTGCTCTCGCGAGTCGCTTCTCTTTGTATGCGCCATTGCTGGCACGTGTGTAGCCCTGGTCGTAAGGGCCATGATGACTGACGTCGCCCCACCTTCCTCGGTTGTACTGGCGGTCTCCTTTGAGTTCCCGGATGCGCTGGCAACAAAGGATAAGGGTTGCGCTCGTTGCGGGACTTAACCCAACGTTTGCTGAGCTGACGGCAACCATTGCCACCTGTCTCACGGTTCCCGAGGCACATTCTCATCTCTGAAAACTTCCGTGGATGTCAAGACCAGGTAAAGGTTCTTCGCGTTGCATCAGATTAAACCATGCTCCACGGCAGTGCGGGCCCCGTCAATTCATTTGAGTTTTAACCTTGCGGCCGTACTCCCCAGGCGGTCGACTTAACGCGTTAGCTCCGGAAACCACGCCTCAAAGGGCACAACCTCAAGTCGACATCGTTTACGGCGTGGACTACCAGGGTATCTAATCCTGTTTGCTCCCCACGCTTTCGCACCTGAGCGTCAGTCTTCTTCGTCAGGGGCCGCCTTCTGGTATTCCTCAGATCTCTACGCATTTCACCGCTTCACCTGGAATTCTACCCCCCCCCCTCTACGAGACTCAAACTGCCAGTATCAGATGCGTTCCCAGAGTTGAGCCCGGGGATTTCTACATCTGACTTAACAAACCGCCTGCGTGCGCTTGCTACGCCCAGTAATTCCGATTAACGCTTGCACCTCGTATTACCGCGGCTGCTGGCGCAGGTTAGCCGGTCTTCTTCTGCGGGTAACGTCAATGATTTCAAGGTATTAACTGCTCCTTCCTCCCCCCGCTGAAAGTACTTTACAACCCGAAGGCCTTCTTCATACACGCGGCATGGCTGCATCAGGCACGCCCATTGTGCAATATTCCCCGCTACTTGCCTCCAGTAGAAG
+
:4((15./3/01,12,+.&034/)+31(/364854974'*(-)(*05126,./1;53-0*(**'+*5-/-01343/,48;02:;-28612;/),-9/4.%'($&$&%&%*+)$$$)/)''*(,*)*)+-'%&++,/131/+4.-.430,)*+,/9/2002534<432462-+%')((+(*,/)+.03,.())-**/0/913(3/,+())353,/.9;001.,**)63((-..56)++(+,0*,.5/5.050,0230878:668.)&&&&%-++-12133783./9::3924+581;760/(('&#,&5220%'+4/,076</*--(*/+$'%,,3920%2-.1$'*('+16:-0*-.-&$('+-3-+/'/:<,1.;:94-+((.()&)'+3.:.0+900+.*-)+0)/,.*&'%$%$&'3122/355,-'1*)-&%'$&07145887024:937()+)()-*//4:,.604532-,,03*,075:559<;;89974567;/55304&)*.95:<;9;;7:576671-.020<::;4,-..64*.*(($%'%)()-.81(&*+.550,*-//0161::1+7/4-5/-/252*8+,-0471)+4:2:853///2/.+)))-.,+/.3(/(0,%3:6778;69*7+++.'*-57251/&*(*0656561/2;8-55;74539578060.360224613:78:836:/+1/41/*$()*071007261)*.3779:211/1+))6,669-,-22-5,.-,/-,+2133:55/2*+.334773323-9;/++,/(-...),*'''/%3,74261232.88,*+-5142*..12:)-)'4*/9.03+*((*1+)&)-/35)(*')5--%.5,%)*+,'12+($&)+/0)*,,2-3-0%'239126101332.+)-(&(1/24121)()-39:450/126221.8+--./400&)),825:5,6+++222,,('(),004./08*6/+,718<746865.,.-*+/-/('(&-/,+46+7.317/2,.),,.86593381:8;.,-2-03,)1.//51++.,143,)//11;:;76311257-4333;:99493.--.-,%)'&$-)18-+.3'-'()4*,-78861&)+#&'')/1,4+'(,*)++&
@e8292596-dfac-492d-bd54-12f9420e6c4e ch=207 read=16886 start_time=2019-12-12T19:39:30Z barcode=BC01 runid=2c9cf7bc05858273f10e7d7ec552fc0bd742dc3e
TCACCCCAGTCGCTGACCCCTGCAAGTGGTTAGCTGCGCCCTTGCGGTTAGCGCACTACCTTCGGGTAAAACCAACTCCATGGTGTGACGGGCGGTGTGTGGGCCCAGACGTATTCACCGCGGCATGCTGATCCGCGATTACTAAGCGATTCCAACTTCATGCCTCGGTTGCAGAGTGCAATCGAACTGAGATGGCTTTGGAGATTAGCTCACACTCAGCGTGCTCGCTGCCCTGTCATCACCACCATTGTAGCACGTGGCCCAGCCGTAAGGGCCATGAGGGACGACGTCATCCCACCTTCCCTCAGCTTATCACCAGCGGTCCCCTTAGAGTGCCAACTAAATGCTGGCAACTAAGGGCGAGGGTTGCGCTCGTTGCGGGACGCCAACCCAACATCTCACGACACGAGCTGACGACAGCCATGCAGCACCTGTCTGCGCCACCGAAGTGGACCCCTATCTAGAGGTAACACAGGATGTCAAGGGCTGGTAAGGTTCTGCGCGTTACTTCGGGTAAACCATGCTCCACCGCTTGTGCGGGCCCCACGTCAATTCCTTTGAGTTTAATCTTGCGATGCTCCCCAGGCGGAATGTTTTAATCGTTAAGCTGCGCCACCGAACAATTATACTGCCCGACGGCTAACATTTATCGTTTGGCGTGGACTGCCAAATTATCCTAATCCTGTTGCTCCCCACGCTTTCGCACCTCAGCGTCAGTAATGGACCAGTGAGCCGCCTTCGCCGCTGGGTGTTCCTCCGAATATCTACGAATTTCACCTCTACACTCGGAATTCCCTCACCTCTTCCATACTCCAGATCGGCAATTATCAAGGCAGTTCAGGGTTGAGCCCTGAAGTTCACCCTGACTGATCGATCCGCCTACGTGCGCTTTACGCCCAGTAATTCCGAACAGCCTTCGTATTACCGCGGCTGCTGGCTGCGAAGTTAGCCGGGCTTCTTCTCGGATACCGTCATTATCTTCTCCGGTGAAAGCTTTACAACCCTAGGGCCTCCATCACTCACGCGGCATGGCTGGATCAGACTTGCGCCCGGTATCCAATATTCCCCTGCTGCCTCCGTAGG
+
6880;:8,127,-&&&/3-(*(,))(*16360201))$***-0.,,,-/'--++)+,+2:7:7)65-0:;+3,,'()88--4867778;9;85-6//('&)()',*$()-'(*-4113:233912221.,,-5812..-2..0...111617,/(+0615632*+,/22:1310,/0148;.6*,653&&&+05:16:6+.-*)****,-2+)*+*(&',-478..''&&+)(&&(&'''*3--/5./2(**/-))&&$#%'(&(),%*'''('11('%&(*&''$**,4413100+192956*,1%/--0,,.237/1.&++,/0).+/&++.,0-(.0369/-,.-0410.010138880,,0,07,13822*/,+,,99--%&$0(,.,+0.2433/-.--0/0.,//12/.--1001;/:97+(+),52-131-4579,0.()('++2.932(()1/-&)*-,+,')$&$7743114+0/9:57<6320)2/<;:::9:38-',:.9*0+*',+(,,).:;98//0*)1()+-..6.486,&(%,37649.'(**,$(044.525-5-%%$%$12958../692633209:9)0++&+-44&(*-26-/.*,4'%&2231/+-(*32-33./34622110$)1((,2*570--0144:670&,'''+).+/5)*8;172/'21*,*1/-(%)(,+85-+//785-+++*33)/.0338;7320/1-*567487396467,3207/0.-4.0.0'(1:67763-,)++2;2//39256..')(-*+**/8-:2013623346***/-(((**,052,%/*&-(-/147.873257+'+68/93356;++**()071-.2+%()++*-27/033815:44.-*'*(),//-1-51,**,,.040*+3.(++.0+02*3,.:47;11231159,7*'$&&&'')+;../8-8507;650,,.-402218221//7/1/6;;7:-805*,,&&%%&%&-.13:/,+-/4481523674563/1./(1+*+,')+,;887&(&'''')-.60(&,&(((/-022,8:1)()+*+-+'42)*+)+
@1aeb3a37-57d1-4239-8392-7e61aff86f1a ch=196 read=16495 start_time=2019-12-12T19:39:29Z barcode=BC01 runid=2c9cf7bc05858273f10e7d7ec552fc0bd742dc3e
CCGGTTACCTTATTTACGACTTCACTGGCCATCAATCCCACCTTAGACAGCTCCTTCCTTGCGGTTAGGCCACCAACTTCCGGGTGTTATCAACTCGTGGTGTGAGCGGGCGGTGTGTACAAGGCCGGGGCAATATTCACCGCGACATGCTGATCGACGATTACCTGCTTGATTCCAACTTCATGTAGTCGAGTTGCAGACTACAATCCGAACTGAGAATGGTTTTATGGGTTTTGCTTCACGCGGCTTCGCTTCCCTCTGCACCATCCATTTGTAGCACGTGTAGCGGTCATAAGGGGCATGATGGTTGACGTCATCCCCGCCTTCCTCCAGCTTGTCACTGGCAGTCTCGCTAAGAGTCCCCAACTTAATGATGGTAACTAACGATAGGGTTGCGTCGTTGCGGGACAGCAACATCTCGGCGACGACAACCATGCACCACCTGTATCTCCTTATAAGCTATCTCTCCATCTCTGGGCTTATGGAGTATGTCAAGACCTGGTAAGGTTCTTCGCGTTGCTTCAATTAAACCATGCTCCACCGGCAGGCCCAAATCAATTCCTTTGAGTTCATTTTGCAGACGTACTACTCAGGCAGATTACTTATTGCGTTAACTGCAGCCTTCTTTGACATCAACATGAGTACTCATCGTTTACGGCGTGGGCTACTGGTATCTAATCCTATTTGCTCCCCACGCTTTCGGGACTGAGCGTCAGTTGCAGGCAGATCGTCGCCTTCGCCACTGGTGTTCCCCATATATCTACGCATTTCACCGCTACGCATGGAATTCCACGATCCTCTCCTGCACTCTAGCTGCCTGGTTTCTGGCTTACTGAAGTTAAGCTTCAGGCTTTCTACAGACCCTTGCTGCCGCCTGCTCCTCTTTACGCCCAATAATTCCGGATAACGCTTGCCACCTACGTATTACCACCGCGGCTGCTGGCACGTAGTAGTTAGCCGTGGCTTTCTAATAAATTACCGTCACTCGGCTACCATTTCCTGTAGCCGCCGTTCTTCCCCTTTATAACGAAGTTTACAATCCGGCTTCCTTCACGCGGCGTTGCTCGGTCAGGGTTTCCCCATTGCCGAAAATTCCCTACTGCGCACTCCCGTAGGAG
+
-4.9-;118/6&,5))+.-34:4.+%$$$%)+..1+-5(*1(2)),2213550098:5+40004/7(0.56014.(++,2+*475334112/4,*+,-33-.'*(&+19846:4441327747279+7.+(+0-,/2-+-5,.--1065:97+/')(*,43:332,))')+.0-,*+/-06156889455../50'-%'011112;885.-500--+.311.464*019;,2;<,-./2./11/.3./80345/7;,,97542454677.45('('(*,+..(($+(')'**0,+16:5025220/)27(),/,00-959.+,47567(.+,&),0)+,-,-5095873/43591/.-/1-4-0*/(((4+4223/.)(&'/,21000-)1-2.+%''))20/0,410/*'(+*3+13'''%$(&)109546813+.,08026)*-..-0/&*%()/))*-96100/28)21.-$*)&%$'(.-((*./478;9566384,/0,-,0+4+2.,*,+*/+/191+3/26;59:92/557;345+'%$*).0.*+*+./94:61.63,%)-/*$),+(12*+..,/000..03/453(',3(()2,+4...54636264-)'(%*0.051,./535(5,''$%&)(-.14:893;.)))0,214-211123(&)%)+779-,1+)*32&(+2;9,#))+378.,;:9664/-/0/8-64;3606%7(*333//,&($)(*+8<60007/8:48;:3145656799:7979<<0018/120/%0/25.4.4.00(++-0,.05451.,,'**,,-+.43::/358;;''&(%(3).408007880.0667').+15/-)*,./5<;54:34488968;0.00/7.-190,/*/,(/+,557:3218.3580//2.-16/07.,2/213:423'-0.12:4444/7,*#)+-(+*),.11068-0891.75.&0-301*+*'27568,+..,911/3613;853361./08/9<:99867.+*+.:547685)+((3;7.01915((&((.,20941344,5-*.8043:+.+-+*602;3156)():/2832:8:3;2:5+,03.,')%))2;5,/,1.((
@c919b084-2612-45f4-ae36-cc7dfb69f6e2 ch=4 read=11601 start_time=2019-12-12T19:39:41Z barcode=BC01 runid=2c9cf7bc05858273f10e7d7ec552fc0bd742dc3e
CCGGTTACCTTGTTACGACTGCCCCAATCATCAATCCCACAGCAGACGGCTCCTTCCTTGCGAGTTAGGCCACCGGCTTCCGGGTGTTATCAACTCTCGTGGTGTGACGGGCGGTGTGGCCTGGGCGAACGTATTCACCGCGACATGCTGGTCGCGATTACTAGCGATTCCCAACTTCATGTAGTCCGCGGGCTACAATCCCGAACTGAGAATAGTTTTATGGGTTTACTTCACCTCGCAGCTTCGCTTCCCTCTGCACCATCATTGTAGCACGTGTATGGCCAGGTCATAAGGGGCATGATGATTTGACGTCATCCCCGCCTTCCTCCAGCTTGTCACTGGCAGTCGCTTCAAGTCCCAACTAATGATGGTAACAGCGATAGAGTTTGCGCTCGTTGCGGGACTTAACCCAGCATCACGACTTTGAGCTGACGACAACCATGCACCACCTGTATCTCCTTATGGCTATCTCCATCTCTGGAGCCTTTATGGTATGTCAAGACCTGGTAAAGGTTCTTCGCGTTGCTTCAGATTAAATACATGCTCCACCGCTTGTGCGGGCCCCATCAATTCAGTTTCATTCTTGCGAACGTACTCAGGCGAATACTATTGCGTTAACTGCAGCACTGAACTTTGACATCAACACTTAGGTACTCATCACGTTTACGGCGTGGACTACTAAATTATCTAGTCTATTTGCTCCCCACGCCTTCGGACTGAGCGTCAGTTGCAGGCCAGATCGTCGCCTTCGCCACTGGTGTTCCTCCTTATATCTACGCATTTCACCGCTACACATGGATTCCACGATCCTCTCCTGCCTCTAGCTGCCTGGTTTTCTATGGCTTTACTGAAGTTAAGCTTCAGGCTTTCACCACAGACCCTTGCTGCCGCCTGCTCCTCTTTACGCCCAATAATTCCGGATAACGCTTGCCACCTACGTACCGCGGCTGCTGGCACGTAGTTAGCCGTGGCTTTCAATAAAGTACCGTCACTCGGCTACCGTTTCCTGGCCGCCGTTCTTCCTTTATAACAGAGTTTTACAATCCGAACCTTCTTCCTTCACGCGGCGTTGCTCGGTCAGGGTTTCCCCATTGCCGAAAATTCCTGCTGCTGCCTCCGTAGGAG
+
86351701/6.&4/(*3,+5*,45/-/669766;098)(-%##%((+*6/4799;7/3-,-4-,/.,5;9;237/60136(.8610174340-//0-1073664656938000201//'&'$%'.)&*/,6888<98:<7:898797926(1,+/-,+6-,-'0/10810(&(*)*/-02688614'').1.20455;36.(*.54-./1383$%&(++..91-7:5)-.:2,/2,.68)344:734474;8/50/233878:-8-,()*,+-3111)*).,3-/6666.5.179105811222:<0//99:::.;41+/28:<:844++'(,,*,,'.2.70-086''&1$)'().0+,'%'0))*./.4)'$&(+0--.+().*;,,0123687;44(96140--**(('*,+.1'/.)--1313464///.073-/-,,+.030.2..+/.3233%.')*&342644,,369865350**-1-58*,****-/4833545-.02,76**2.;87:644.2.',071&&.2.3;3./145.///5215-.-8.103)61884+,,0).+-*%'&65659<76847-+45-,)*++14-+'&$$#%*'.*+-439696668444*--04//37;(()/08132*'*(''&&,+-...)%&).;;,-0,,,*.2141*.0*'*(-(.51--432/*62%++388./023:545(.)/3/.16.225658,3)1/*''&,--.::773343279*56430.286,0.&.&(,;:963525.4;:0122,/1+1,../,(*1-:5-/257777683/../++,0)578867445/38.0136+*'(+*+773.1.-9.6,2293136207-,,4-1215469307+.0336)*+()-021-/08.,-2./-,-,5971:-6-999;50.//.2:/54,)/'/**103(/*,-6511,%)+00608,,,7./--)*16.1:22:/-2'40040...-6113596%485.))%)*6/48-.('/--(&,200022**&(12.&%%&*++'%)('))-)/4/2.;7/2/21;663;000209::17;65;-27;0(+9.42%(03+/-44*$**)-117954*)+29++*
@a66d5592-2ea4-435f-953f-eb2a39bbb4fb ch=97 read=18849 start_time=2019-12-12T19:39:46Z barcode=BC01 runid=2c9cf7bc05858273f10e7d7ec552fc0bd742dc3e
CCTACGGGAGGCAGCAGTAGAGGAATTTTCGGCAATGGAAACCCTGACTGACAACGCCGCGTGGTGAAGAAGGTTTTTCGGATTGTAAACTTCTGTTATAAAGGAAGAACGGCGGCTACGGAAATGGTAGCCAGTGACGTGCTATTAGAAAGCCACGGCTAACCGTGCCAGCAGCCGCGGTAATACGTAGGTGGCAAGCGTTATCGAATTATTGGGCGTAAAGAGGGCAGGCGGCAGCAAGGGTCGCAATGGTGAAAGCCTGGAAGCAACTTCCAGTAAGAAAGCCATAGAAACCTGGCAGCTAGAGTGCAGGAGGGATCGTGGAATTCCATGTGGCGGTGAAATGCGTAGATATGGAGGAACACCAGTGGCGAAGGCGACGATCTGGCCTGCAACTGACGCTCCAGTCAGCGTGGGGAGCAAATAGGATTAAGATACCTAGTAGTCCACGCCGTAAACGATGAGTACTAAGTGTTGGATGTCAAAGTTCCATTTGCTGCAGTTAACGCAATGCTCCGCCACCAGTGGTACACGTTCGCAAGAATGAAACTCAAAGGAATTGACGGGGGCCCGCACAGCGGTGGGCATGTGGTTTTAATTCGAAGCAACGCGAAGAACCTTACCAGATATTGACATACTCATAAAAAAAGGCTCTCAGAGATGGAGAGATAGCTATATGAGATACAGGTGTGGTGCATGTGGTTGTCGTCAGCTCGTGTCGTGAGATGTTGGGTTAAGTCCGCAACAGGCACTAACCCTTATCGTTAGTTACCATCATTGTTAAGTTGGGGACTCTGGCAGGACTGCCAGTGACAAGCTGGAGGAAGGCGGGGATGACGTCAAATCATCATGCCCCTTATGACCTGGGCTACACGTGCTACAATGGATGTGGTGCAGAGGAAGCGAAGCCGCGGGTGAAGCAAAACCCATAAAACCATTCTCATTCGGATTGTAGTCTGCAACTCGACTACATGAAGTTGGAATCGCTAGTAATCGCGAATCAGCATGTCGCGGTGAATGCGTTCTCGGGCCTTGTACACACCGCCCGTCACACCACGAGAGTTGATAACACCCAGAGCCGGTGGCCTAACCGCAAGGAAGGAGCTGTCTAAGGTGGGATTGATGATTGGGGTGAAGTCGTAACAAGGTAACCGGAAGATAGAGCGTGAGCAAGTAAGGTTAACACAAAGGAGCACCGACAACTTTCTTCGCTGGCAATACGTGAAAGCG
+
(&%%**22,.6/./,&+)+(%)+,50::9.,6002/1-'*+/<1.-/1/./1101.18566+,&$&*),.1-50600.1290461248+,38121264306+),(+(.20.1+*.,-142,/4,''$#$*1-%)+*(+')%*+(,++)04403.-+7,--,('&%*+90.,*)+4-9.0,)1,,+604*+++.801-*++38.-.%&(,+&-)177*++,/(&%.,+),3140;3.23.*,510/*)*)*//23298,.1-2*)*')&%()-+((*.0.%%''*-6041-13+19315/-&130-),-25-2)(,6*88:6:8.1.2/38231+'-,.701,47--252//5524.,+-,+/.489344273()-')(*)*.///-0-++')*//233242430')-.1(()+.)-+*'+-9:9411.+3*+(*-9488++&2+.073/013:01+11.//1-)***-2/40565:796:8896:326;:60.70*++.47/:.8-6/1091&)*++,/-&++(*(&*,-0/225<62410.2998(-1**:8:.0.)-/143858;:10:,&($%%++.6-/32238052137<+89795*--+,54941.02,/53657359&'.-**3.-.361778+)48610+-)*(..24()(*,087+*)(+8,/.../554424368-8,+-+,144542(*)0,5.3544/+--.287457561)43472;1643:890-56*,0-5()--%(%)(+2224./1/21//3:359565-4-$+1-50090::100144*2,$'.0/.)2018876782-//39116/3166,4:4463666;89;701.35:;2;13,*0/00447130.036402+-387133403:7.&()+1275-,,('*).%*)(,233-+*+*2-'+27:2094,018<:1;::<76.+-/-)4,/5.0041/((+-.434*+*)*.03292.:/804669566'2,5+,-++-.:6;0013388978-30)*,,-867<810-504623-/-,//./7015725100.05.,+)*'(2+%'./:22/2+%%(***',-0.***+2340453,0*2-,)(,400.)-3+-1,575752222/1/.4.--*.-+,72333633)1+9<::5-2-,532/++/'(()-4)*())(),,1-2,/617*+('%)/4/+/.5-+0641481%%&$&)-8/./--&(&$&%$
@9ff3bec2-26d0-4f28-a5ef-738e82f0c64a ch=21 read=15666 start_time=2019-12-12T19:39:46Z barcode=BC01 runid=2c9cf7bc05858273f10e7d7ec552fc0bd742dc3e
CCGGTTACCTTGTTTACATTGCCCCAATCCATCAATCCATGAACTGGCTCCTTCCTTGCGGTTGGGCCACCGGCTTCGGGTGTTATCAACTCTCGTGGTGTGACGGCGGTTAATGTACAAGGCGTTCACCGCGACATGCTGATTCGCGATTACTAGCGATTCCAACTTCATGTAGTCAGGTTGCGGGCTACAATCCGAACCTGAGAATGGTTTTATGGGTTTTGCTTCACCTCGCGGCTTCGGCCTCCTGCACCATCCATTTGTAGCACGTGTAGCCAGGTCATAAGGGGCATGATGATTTGACGTCATCCCGCCTTCCCTCCAGCTGTCACTGGCAGTCTCGCTAGAGTCCCCAATAATATTGGTAACTAACGATAGGGTTGCGCTCGTTGCGGGACTTAACCAACATCTCGCGGCACGAGCTGACGTGACAACCATGCACCACCTGTATCTCATATAGCTATCTCTCCATCTCTGGAGCCTTTATGAGTATGTCGAGAGACCTGGTAAGGTTCTTCGCGTTGCTCAGATTAAACCATGCTCCACCGCTTGTGCGGGCCCAAATCAATTCTTTGAGTTTCATTCTTGCAGACGTACTACTCAGGCAGATACTTATTGCGTTAGCTGCAGCGCACTGAACTTTGACATCCAACACTTAGTACTCATGGTTTTGGCGTGGACTACTGGGGTATCTAATCCCTATTGCTCCCACGCTTTCCGGGACTGAGCGTCAGTTGCAGGCCAGATCGTCGCCTTCGCCACTGGTGTTCCTCCGCTATATCACCGCGCATTTCACCGCTACACATGAATTCACGATCCTCTCCACTCTGGCTGCCTGGTTTCTATGGCTCACTGGGGTTAAGCTTCAGGCTTTCCTGAACCCGCGCTGCCGCCTGCTCCTCTTTACGCTTAATAATTCCGGATAACGCTTGCCACCACGTATTACCGCGGCTGCTGGCGGTTAGCCGTGGCTTTCAATAAAGTACCGTCACTCGGCTACCATTTCCTGTAGCCGCCGTTCTTCCTTTATAACGGGAAGTTTAATTCGAAAACCTTCTTCCTTCACGCGGCGTTGCTCGGTCAGGGTTTCCCCATTGCCGAAATTCCCTGCTGCCTCCCGTAGGG
+
5(')44(+7570*5((*'*(&08:,-/*0)((229204)(&%/0$,+7775974))*))1414&2441/1.2-+-1.4:20,-/0003*--0-/265..4300.+*,,1,')(*-((++*.'&%$'+(/,&+++,9::88666:6'/)*,:111324649:1*/))1:513101101)**48'.)0+20/34;07-,/4-'()%&&'&)*5:;..20:,38+'&*.1.+3/,..+./+-4++'*%(*.+,+')2.115207,,0/0/../1/*'()'(+827112.-.5/035-.../8<4/.//2699/)2+-949:7)+95/*-*'(&$+)0-..876452586232,566&-&$/+)&((.,122,.012/02.).,.5-11769726(')541000/,*+,.1553,,$&(%,,-++121334,&(++07::67+,-0827742664321-1010*,./3244354:9643/0:///50:3./4/0101464**()+,64.+&-+0-53;77<.*('*+'$((,*032481150..0159.59203,('&(-2/77//7,+.+8/</.-0(&)3::/6:<61811)*45+4/240445./57&)'''.02./9//../-)+./1*..(+,.0325,,(,.00-04(8*3+-*+&.*,-.,&'(''(+(,,//85947503.)*+),-0/(,0,01((%)+')(1.*%*),/:74(27620.*)39747-11;)0*)*+//03996999:;9<98:;/),.210452,+,6*+,-.90-&()&/+,%*2/,.7/)),(*%'',*)00./%)*12021110/'*(/-+7**(*')084;81,/33:7891222(&,)4/1%+*+.(18),)')+)+/489)&&&'*,.5-/++***26++43)&))((&,0-.751/*6,4++**)+,,+./(,)%(-.048/395-5,,,876,,'%).0//0:,714-**10/8277.+--/:::401201,),'1.17<:.2101003816947;399782:1/(.&%%**%$&(+'&+*65*+04,44.7/09;:4<5.0/.*300.1,,-02*63*7:17;11::6,35+0-,'(+)*.*&$#%&&(,+06+.*'-.-
@4605b14a-e106-43c9-b506-149d784c3559 ch=75 read=16262 start_time=2019-12-12T19:39:44Z barcode=BC01 runid=2c9cf7bc05858273f10e7d7ec552fc0bd742dc3e
CTCCTACGGGAGGCAGCAGTGGGGAATATTGGACAATGGGCGAAAGCCTGATCCAGCAATGCCGCGTGGTGATGATGAAGGCCTTAGGGTTGTAAAAGCTCTTTTACCCGGGATGATAATGGCAGTACCGGGAGAATAAGCTCCGGCTAACTCCGTGCCAGCAGCCGCCGTATTGAATATCGTAGTCAGAGGTGAAAACTGGAGCTCAACTCCAGAACTGCCTTTGAGACTGCATCGCTTGAATCCAGGAGAGTGAGTGGAATTCCGAGTGTAGAGGTGAAATTCGTAGATATTCGGAAGAACACCAGTGGCGAAGGCGGCTCACTGGACTGAGTATTGACGCTGAGGTGCGAAAGCGTGGGAGCAAGCAGGATTAGATACCTGGTAGTCCACGCCGTAAACGATGATATTAACTGGCTGTCCGGGCACTTGGTGCTTGGGTGGCGCAGCTAACGCATTAAGTTATCCGCCTGGGAGTACGGTCGCAAGATTAAAACTCAAAGGGGGCAGGGGGGGGCCTGCACAAGCGGTGGAGCATGGTTTAGTTCAGAAGCAACGCGCAGAACCACCAGCGTTGTGACATGTCGGACGATTTCCAGAGATGGATCTCTTCCTTCCGGGGACTGGGACTACAGGTGCTGCATAACGATCGTCAGCTCGTGTCGTGAATGTTAGGTTAAGTCCGCAACAGGCGCAACCCTCGCCTTTAGTTGCCATCATTTTAGTTGGGGACTCTAAAGGAGCCGCCGGTGATAAGCCGGAGAAGGTGGGGATGACGTCAAGTCCTCATGGCCCTTACGCGCTGGGCTACACGCGTGCTACAATGGCGGTGACGATGGGCGGCCAAACTCGGTGCGCTGTCTCAAAGCCGTCTCAGTTCGGATTGTTCTCTGCAGCTCCCGAGGGCATGAAGGCGGAATCGCTAGTAATCGCGGATCAGCATGCCGCGGTGAATACGTTCCCGGAGCTGGCCTTGTACACACCGCCCGTCACACCATAGGAGTTAGGTTCACCCGAAGGCGTTGCGCTAACTCGCAAGAGAGGCAGGCGACCACGGTGGAAGCTTAGCGACTGGGGTGAAGCGTAACAAAGGTAACCGG
+
)-1//244;95523,1.--0.7:*00./(-,0188:89;871/24,,599962/-),20//993...)+-.--+**/1-2-5616'24327'//./,#%++08:5*40+5;;80''(+)(*%+&)*,302;/-/+0085.///42/.*0(()1.'5*,1,)*'*1)')##$$$$#%%$%&&%%&&./5+,+2--/2/)*'*/+%)10%&*+2)*+2541045/9-+*,456/22333-2.+07.7()64-()*)'&'*(*-,/+/-(*0.12-,)'$,),8-1,,+8867999;7,2++)*1+12933.0/.,111//01014:;;;;69:7(*,.140123343012013/040,.24/70(*+16'--/7,/2*+2468:/387445423534:869::0/.,+-*+',+0,-(/.0009'4250/+4*7,..)-'0250-/001*(*)+411465<98.5633574492*/*'(*+,01;:5:7323.5-<<449877,+024,2,95;57*824670/-/14464:99.,--89:7:<;,40;3(%+('+04/../0,2,0+('+2,,21/8+*(&)-06393:466/8</-/++,/1:7,..//35862)13(2:;0/7118.&%%'(/05366556+,'(+&%(.109**+-.68789462,20003,//40600388+-2,8++./.0694<9./4665:50-30/8:7::43<<30829,67.156825</,..&142502//.357;5;9740/').,,',01155784772+,,,,-.11+/5;.1,++*)**+&05471.'+)+,,-1//0253.6--0,''$%$*1994/(0'694/30.)2120-*&**+..:6*1125637/27:920,4-.8:7887471)1.1()'++/3456+1+(,0.14989734)/-/0./3;99852%/..0341/22;3+-('%,+4:27.+-%(+$%'+/,511186637<41;2/132323865&44*+.9/-779,+-90-.2*207795668.7.-.73742,)((3+:,58/1685./'0//2%%&(-...25399681+/-/0--1136//5+-8/7;:;9:
@d9723e76-13a8-48bc-b8a1-3b95e18629e2 ch=470 read=15158 start_time=2019-12-12T19:39:54Z barcode=BC01 runid=2c9cf7bc05858273f10e7d7ec552fc0bd742dc3e
CCGGTTGCCTTGTACGACTTCACCCAGTCATGAATCACCAAAGTGTTAGCGCCCTCCCGAAGGTTAAAGCTACCTGCTTCTTTTGCAACCCACTCCATGGTGCTTGACGGGCGGTGTGTACAAGGCCGGGAACGGTATTCACCGTGGCGATTTCTGATCCACGATTACTAGCGATTCCGACTTCATGGAGTCAGTTGCGAACTCAATCGGACTTTGACGCTGCTTTGTAGGGTCCTTTGCTCTCCATGGAGTGCTTCTCTTTGCTTGTATGCGCCATTGTAGCACGTGTGTAGCCCTGGTCGTAAGGGCCATGATGATGACTTGACGTCATCCCGCTTCCTCAGTTTATCACTTTGGCGGTCTCCTTTGAGTTCCCGGCCGGACCGCTGGCAACAAAGGATGAGGTTGCGCTCGTTGCGGGACTTAACCCAACATTTCACAACACAGGCTGACGACAGCCATGCAGCACCTGTCTCACGGTTCCCGAAGGCATTCTCATCTCTAAGAAACTTCCGTGGATGTCAAGACCAGGTAAGGTTCGCGTTTGCATCGGGAATTAAACCATTATCACCGCTGGGCCCCGTCAGTTCATTTGAGTTTTAACCTTGCGGCCCGTGCTCCCCGGGCGGTCGGCAACGCGTTAGCTCCGGAAGCCACGCCTCAGGGCACAGCCTCAAGTCGACATCGTTTGCAGCGTGGACTACCAGAATTATCTAATCCTGTTTGCTCCCCACGCTTTCGCGCCTGAGCGTCAGTCTTCGTCAGGGGCCGCCTTCGCCACCGGTATTCCTCCAGGTCTCTACGCATTTCACCGCTACGCCTGGAATTCTACCCCCCCTCTACGAGACTCCAAGCTTGCCAGTATCAGATGCAGTTCCCAGGTTGGGCCAGGGGATTTACATCTGACTTAACCGACCTGCGTGCTTACGCCCAGTAATTCCGATTAACGTGCCCTCCGTATTGCCGCGGCAACGACTTGAGGTTAGCCGGTGCTTCTTCTGCGGGTAACGTCAATGAGCCATATTAACTTTACTCATGCTCCCCGCTGAAATTGCTGGGCGAAGGCCTTCTTCATACACGCGGCATGGCTGCATCGAACTGCGCCATTGTACAATATTCCCCACTGCTGCCTCCGTAGGAACATTATCAGCGCCAACGAAGGTTAACAAGGGCACCGACAGCACCGCA
+
74.338%--)'#'$&0.33;63066*+/4&&('***71:17*,++)'$')*.3*).3,+'''.*-(2*)00%25.%47;7-885.24,99+(*(.'%(*3.0%)%()2(++,*3,/./1'(00)(++(23/)+*(*+720/6278494&(.0+,15628'')++3.,,2223987;551.//6111.2()+(&+*/03/0:557*7/6*1$%&$$)*6,-+*+,74-.(,0+,,&'.(',-/.46((+*$%(&)-244126-*#$$$$'(+-/8;083.../.,,-.3465000<32:::40305)/-1-+,**/+,.21525.*(*-,213.*&-.-/*-1)+.<:2.*&',-2,7-/8:99822863.0285;7,6.).3-3.+-,6:6612/;(4,8/%'+-*6232000-1.-+/3(('&(/-.6,,,3./65-*,-00/2')7766756-0..9/996:8633594684,//1.96:34,*+&)+3//./0340./,')'$*)('(,,'*34<5622//2+,+.,.*+&&/*14.**-,3,-/01,+.)**,()4.-.*)''*-'*1''&$%(&,/)$(-)+),+,.761--2;<,602**-+.486:,/7(1/136+(-,.+5441&43-*(((,+)+2/3)2++2+,6)+*-.-3,-.),$&'*,11604+/0/+./135/86(+&/114:;62+(&%%)+*+1-//003./511.98-.,753++-+.2;9.,,%*&)),477:962665:9556)*06-/722/10//56-)*,,*+3944.3())033476442437;:1*,3+--,-'1/++++-210--004375.'++*,-.52326(40)+,4455+%0&'*+.+0&*+,2939./,.,/51+2-$)-*,%-))%(*,-++('%&4+4&'*,-*(.1((&%%%)*.6.*'*(),236407/5,1)#$(+*+/6*++/.).)('%$&''(+'&$$)#**+2.--2'+($%.5/3;99993..-18886/+)+'(+/-%,)).,,*-2*%(*+$'#$*017.)*.'%('))&''''()%'-*//63:59<93,,,(*,/+5.',/78.....735,)-*-536118563,3)+-808791.00/1/026,.**&&,$.)+''(()8,.//,3.(*%%++)+&*%&''-3+4254--*&()%'($&$
@35ab61f8-d910-42fd-a91e-f3c0d6426449 ch=347 read=15107 start_time=2019-12-12T19:39:59Z barcode=BC01 runid=2c9cf7bc05858273f10e7d7ec552fc0bd742dc3e
CCGGTTACCTTGTTACGGCTTCACCCCAATCGCTGACCCTACGTGTGCTGCTCTTGCGAGTTAGCTCACCGGACTTCGGGTACCAACTCTCATGGTGAGCGGGCGGTGTGTACTAAGACCGGGAACGTATTCACCGCGACATTCTGATTCGCGATTACTAGTAACAGCTTCATGTAGGCGAGTTCAGCCACCACAAATCCGAACTGAGACTGGTTTAAAGTTGGCTCCACCTCGCGGTATTGCATCTCTGGCGCACCAGCCATTGCTAGCACGTGTGTAGCCCTGCACATAAAGGGCATGATGATTTGAGCGTCATCCCCACCTTCCTCCTGGTTAACCCAGGCAGTCTCGCTAGAGTCCTCAACTTAATGGTAGTAACTAACGACAAAGGGTTGCGCTCGTTGCGGGACTTAACCAACATCTCACGACACGAGCTGACGACAACCATGCACCACCTGTCACCTTGTCCCCAGTTCCTCGATTAAGAGTGAAATGCAAGGGATGTCAAGCGTAGGTAAGGTTCTTCGCGGTGCTTCAGATTAAACCACATGTGCTCTTTACTTATTGCGGGTCCCGTCAATTCGCTGAGTTTTAATCTTGCGACCATTATTGCCTCCCCAGGCGGAATACTTAATGCGTTAGCGGCGGCGCAGGTATTGAAACCCCACCTAGTATTCATCGTTTGCGGCGTGGACTACCAGGGTATCTAATCTGTTTGCTCCCCACGCTTTCGAGCCTCAGCGTCAGTTACAGTCAGAGAGTCGCCTTCGCCATAGTGTTCTTCCTAATCTCTACATTTCACCGCTACACTAGAATTCCACTCTCCTCTCCTGCACTCTAGATAACCAGTTTGGAATGCAGCACCCAAGTTGAGCCCGGGTATTTCACGTACTTAATCATCCGCCTACGCTCCCTTTACGCCCGGAAATCGGATAACGCTCGCCACCTACGTATTACCGCGGCTGCTGGCACGTAGTTAGCCGTGGCTTCCTCCTTAGGTACCGTCATTATCTTCCCCAAAGACCAGAGCTTTACGGTCAGAAACCTTCATCACTCACGCGGCGTTGCTGCATCAGAGTTCCCATTGTGCAATATTCCCCACTGCTGCCTCCCGTAGAG
+
:+,*,:)++0,),($&'&,495,258**,)-/1010062.+-+(&(&()'*(),+*+31206%&',,+1'-+6,7++&(()%0+,%--.,,*/.-,,&.1*73317/12*20'%0,-343+05.611::993134++00979:8,--,:-,-64473344..//1)123;:475236;4)%(37,+,,.%&())(,'&(*)1530/++/43443;033(+-4-9021-)0---,+)&0**5/003-*''&'''))/05675.-,(&'&.+,//078541.0:1+&*((&%+)))/1,983454049.(')+/1899:1:-)*(&0%#)..+-2233.-9/*.<62344492122,,-./88432./3.2-1860443.0.2--/246;-,,/,;47677.-)1(*'330//30011'1*,))-,*0224.3256542'1228728;7.,*).4.4;4886121.1-/131%&%)-+6/1///503+**+%+(),1276,57/878822/115-5.-..,0-943;5,+)'*().-8$'-+,<<:8://-,-)+./,06))(6)(-1./,52246-*-..,6++&(,,./866)309709//.165+5+&-*'*,).0-),152/5364&(*'-)227.6.,+.-402:2+0'+('%+*-,60,4,+(-02(*,.1<;9;:83;/')'1//17.*--,35/43/424689706431;2.1/6::0151.3<;.*+4472)*')*;:,.9-,-5645,(')')00-7/60:9;8/-%-)+-80853.,/745576/4&.36./02-/7)..231).)1,0.),,/34223224523)+,./2055858;797<7572:216.12025-6/,5---060)+721'26,,*+&+%%''1-1217::46;3141340:,.77.//510+&+-)+-4<8:89847987;;457*')(),20-9;4315669987:3+..0/74-)),+,-(&)2.5855((')+2-*1:496-5/+-5604:;0-7,,-.'*(('&'&''+%-))$%&(%$&.488;;0000')+0*4235<37-,,--)(,%)2.9:/*22.02,8,+%8/28;0.01/.0+.3303/-1,-*&
@79937df2-839f-407c-adf5-9b746b382eec ch=336 read=14154 start_time=2019-12-12T19:39:57Z barcode=BC01 runid=2c9cf7bc05858273f10e7d7ec552fc0bd742dc3e
CCCGGTTACCTTGGCAGCTTCACCCCAATCATGTCCACCTTAGACAGCTCCTTCCCTTTGCGGTTAGGCCACCGGCTTCCGGGTGTTATCAGCTCTCGTGGTGTGACGGGCGGTGTGTACAAGGCCGAGAACGTATTCACCGCGAGCATGCTGGATTCGCGATTACTAGCGATTCCAGCCTCATGTAGTCGAGTTGCAGACTACAATCCGAACTGAGTGGTTTATGGGTTTGCTTCGCCTCGCGGCTGGCACCCTCTGCACCATCGAAATTGCCCAGCACGTGTAGCCCAGATCGCAAGGGGCATGATGATTCATCCCACCTTCCTCCAGCTTGTCACTGGCAGTCTCGCTGAGAGTCCCCAACTTAATGTTAACTTCGCGATAGGGTTGCGCTCGTTGCGGGACTTAACCCAACATCTCACGACACGAGCTGACGACAACCATGCACCACCTGTATCTCATATAGCTATCTCTCCATCTCTGGAGCCTTTATGAGTATGTCAGAGACCTATTGAGTTCTTCGCGTTGCTTCGAATTAAACCATGCTCCACCGCTTGTGCGGGCCAATCAATTCCTTTGAGTTTCATTCTTGCGAACGTACTACTCAGGCGAATTACTTATTGCGTTAACTGCAGCACTGAACTTTGACATCCAACACTTAGTACTCATCGTTTACGGCGTACCAGACTACTAAGTAATCTATTTGCTCCCCGGCACCGGGACTGAGCCAGTTGCAAACCAGATCGTCGCCTTCGCCACTGGGTGTTCCTCCATATATCTACGCATTTCACCGCTACACATGTGGGAATTCCACGATCCTCTCCTGCACTCTAGCTGCCTGGTTTCTATGGCTTACTGAAGTTAAGCTTCAGGCTCACCACAGACCCTTGCTGCCGCCTGCTCCCTCTTTACGCCCAATAATTCCGGATAACGCTTGCCACCTACGTATTACCGGCTGCTGGCACGTAGTTAGCCGTGGCTTTCAATAAAGTACCGTCACTCGGCTACCATTTCCTGTAGCCGCCGTTCTTCCTTTAGGGGTTTTACAATCCGAAACCTTCTTCCTTCGCACTGGCGTTGCTCAGTCAGGGTTTTATTGCCGAAAATTCCTACTGCTGCCTCCCGTAGG
+
.1)*126,/*)),'*')*/612076-,,//-1.106+,%&%'((4,&(*,:.299),.((10+.,*/63-$.*.&+,+/*1975.7...9.)--)))%*+6-554574:96(,1')),-.09,,7-'&--203:9:<957947*(&)+.,.7/''%%(')-,/2112'/0448674,&++*+,.0367:31..1.-.0-./,,-5875302--+*'%'*1696,35;03:2+17;4&-001+*&'($%()%/850152.*+1+.0/.0+-)(('%&++,000.,+,..*'(%0.%&/.*285472//.(')+(5,.-*$4/2778+2,((*.---:764.&&%+-4363,)%&$')0789+/,-.*+&)'**(('&)$#$)+,++1.,.*,0002/,.+-/9985252/01(04287664*-/.-,-+*0/01013241927291/.1303711314484231/*0145446767756679676&)10.34.//-*+,+-/5.+*+-.-,%.**)//:8:;989+8+))081/)-.-3;279630635/,11./10.//0/4+1+&)./,2.:5/380.333<-.5:<-8,,,,$%'&**-1-./0/356),-+3))(+*++*+.11829899)10+0234533:;21524:)5)6*/-2%,/.0698:945<0)).-.+0(,(&+66522'%%%)+1-100/8+%)+:30+()(*+8-6-)($''402-,1-)-((%*&''+,,.25.1*3)**8<87694,**,976048.,,-,01+&*)('0994026166//)*%*%$#%%((.*,'&)*0122//+0/*+.*-,.+(012+:.+063:9++'+(%&%%&++,-0-,901+0396+++00/,,*)++/06:.0-(,--593.0*(,-45-*0470/6516+0**/467741/--3132-4-(00',7311-.+./*1*/'+,89960.$(&---08/..3.9-1)-4.(40446)**).745.(+-+3---57909<:220+))*-369;7;873230/2*&)+/&860&*,7888,+0.&263958:985;7&-&'(,-33/;/./4,111+47028:7-15.60/4:993445++//06:989097.-6/1(
@045eea23-7c56-41ed-a3f3-c29be96b8637 ch=33 read=14359 start_time=2019-12-12T19:39:56Z barcode=BC01 runid=2c9cf7bc05858273f10e7d7ec552fc0bd742dc3e
CCGTTACCTTGTGCGACTTCACCCCAGTCATGAATCACAAAGTGGTAGCGCCCTCCCGAAGGTTAAGCTACCGCTGCTTTTGCAACCCTCCCATGGTGCTGACGGGCGGTGTCGTACAAGGCCCGGGAACGTATTCACCGTGGCATTCTGATCCACGATTACTGGCGATTCCGGCTGCATGGAGTCGAGTTGCAGACTCAATCCGGACTACGACACTTTAGGAGTCGCTTGCTCTCGCGAGGTCGCTTTCTCTTTGGCATGCATTGTAGCACGTGTGTAGCCCTGGTCGTAAGGGCCATGATGACTTGACGTCATCCCACCTTCCTCAGTTTATCACTGGCAGTCTCCTTTGAGTTCCCAGCCGGACCGCTGGCAACAAAGGATAAGGGTTGCTCGTTGCGGGACTTAGCAACATTTCACAACACGAGCTGACGACAGCCATACGCTTGCACCTGTCTCCACGGTTCCCGGCACATTCTCATCTGAAAACTTCCGTGGATGTCAAGACCAGGTAAAGGTTCACCGCGTTACATCGGAATTAAACCACATGCTCCACCGCTTGTGCAGGCCCCGTCAACTCATTTGAACAACCTTGCGGCCGTACTCCCAGGCGGTCGACTTAACGCGTTAGCTCCGGAAGCCACGCCTCAAAGGCACAACCTCCAAGTCGACGTTTCTGGCGTGGACTGCGGGGTATCTAATCCTGTTTGCTCCCCACGCTTTCGCACCTGGTCAGTCTTCGTCAGGGGCCGCCTTCATACCAGTATTCCTCCAGATCTCTACGCATTTTCACCGCTACACCTGGAATTCTACCCCCCCTCTACGAGACTCAAGCTTGCCAGTATCGAATGCAGTTCCCAGGTTGAGGCCGGTTTATCTGACAACAAACCACCTGTGTGCGCTTTACGCCCAGTAATTCCGATGCTTGCACCCTCCGTATTACCGCGGCTGCTGGCTGCAGGTTAGCCGGTGCTGCTTCTTCTGCGGGTAACGTCAATGGCAAGGTATTAACTGCTCCTTCACCCGCTGAAGTACTTTACAGCCAGGCCTTCGCTTCATACACGCGGCATGGCTGCATGGGCTTGCCATTGTGCAATATTCCCCGCTGCTGCCTCCCGTAGG
+
+.+0+-11,7-.)+,+*)3*).28,+*+4.2/110.+..62-/(/-.),-5:10+**(+3+-+2/-(--*+*&&$%(,..,-13039.*-65,./310%'&);6;:9682..&%++00629470(51-7/-05/3.),.01.6000:83/0026,.//42*2().+/09;66.'+*+('*)+''(*'(*6.-.''5444+;-6.1/288411(+')+.,&')$''+(*.++*,,-/%'*'('1.)(*)'$&&*.(%$$#&#(%&'%%&+*%))(())')*.6/./4::08)).550921/11100/4024667929*2)559;6813'(*2.+223*+(()(345330146/./1(1-(&*2-,/(0329807/.,128*./99/*)-1/,**&(,4+++)65+(*-*,/,&/+,8421.4...8&&4222142&..&+,(*%-)&'*(,-2:558655*'-)-.564&'%&&334;5++)()*(,2/*,0,.0+,+*(6.3/1/,,27116118',**,'#'()('/)%+,,/'*-',2.;23.((*/-0139/13,-3*.+*,'//2864-2707--,&)0,,))),+/'(,-/-516-5/10185,07639744+0,2091440/3.*-/1*2112+45*+(,-.2--&*+'(,416637).(((+0..-/6*)&-//067;:86.1&/00,/10-.61::330:*(-0/<7)(+**54,-00.34*.&&%,+-/6<:648++8:2/747;9<9+,-/1%.-,153302'*+4432/**,,/12<;0,./;/6731*10.,,4)6-+(')/6795./0,,-').24872-'),++/1(43566((--)1127<08-+,0-9-+,*13(++1,'*-)%+'*4-09:26-/1+*,*+../,01,).+43,*(-*2,3,/*((%)(($))/5224845608019/2,5/21787;6443()-,5.'05/.($%&$(+-/5;4333-6125775661,*))*58.8..-0/,)/'--2+(,''*10'++/40'(+,.1.)*+%0(&*3,,.5,&(/+521-/*/142:1227:84/.)*(1.)),$'(%(,'-))*,*+450692%(+%'&)--)37)*2(,-
@495c299b-b105-4849-8a60-be48b0cddfc9 ch=383 read=19584 start_time=2019-12-12T19:40:05Z barcode=BC01 runid=2c9cf7bc05858273f10e7d7ec552fc0bd742dc3e
CCGGTTACCTTGGTAGGCTTCACCCCAGTCATGAATCACAAAGTGGTAAAGCGCCCTCCCGAAGGTTAAGCTACCTACTTCGCGCAACCCGCTCCCATGGTGTGACCCGGGCGGTGTGTACCAAGGCCGGGGAACGTATTCACCGTGGCATTCCTGATCCACGATTACTAGCGATTCCGACTTCCATGGAGCCGAGTTGCAGACAGCCCAATCCGGACTGACGCACTTTAGCGAGTTACGCTTGCTCTCCCGCGAGGTCGCTTCTCTTTGTATGCGCCATTTGTAGCGTGTGGCAGCCAGCCTGGTCGTAAGGGCCATGATGACTTGACTCATCCCCACCTTCCTCAGTTTATCACTGGCAGTCTCCTTTGAGTTCCCAGCCGGACCGCTGGCAACAAGGGATAAGGTTGCGCTCGTTGCGGGACTTAATAACGCATTTCAGCAGGCTGACAGCCATGCGGCACCTGTCTCCGCGGTTCGAAGGCATTCTCATCTCTCTGAAACTTCCATTGGATGTCAAGAGACCGGTAAGGTTCTCCGCGTTGCATCAGAAGATTAAACCACGTATTATACCGCGGTAGCGTTACGTCAATTCATTTTGAGTTTAACCTTTGCGGCCATTACTCAGGCCGGTCGACAACGCGTTAGCTCAGGAAAACCACGCCTCAAAGAGACTGTAACTACTCAAAGTCGACATCGTTTTACGGCGTGGACTACCAGAATTATCTAATCCTGTTTGCTCCCCACGCTTTCGCACCTGAGCGTCAGTCTTCGTCAGGCCGCCTTCGCCACCGGTATTCTCCAGATCTCTACGCATTTCACCGCTACACCTGGAATTCTACCCCCTCTACGAGGACTCAAACACCCGGTATCAGATGCAGTTCCCAGGTTGAGGCTGAGTTTCACATCTTTATTGACAAACCGCCTGCGTGCGCTTTACGCCAATGAAGATTCCGATTAACGCTTGCACCCTCCATTACGCGGCTGCTGGCGCGGGTTAGCCAGTTGCTTCTTCTGCGGAGTGACGTCAATGAGCAAAGGTATTTTGCTCCCTTCCTCCCGCTGAAGTGCTTTACAATGAGGCCTTCTTCATACGCGGCATGGCTGCGTCAGACTGCGCCCATTTATTGCAATATTCCCCACTGCCTCCGTAG
+
3,(&3+'-'%%'#%$((),++)248+*,22-1227-,)-1+&*'-//86.),-28+**-,()).-0/4.*,**-4**+,3'##%&,&2,+&)*.6)'(0*42/124''-14/,30.-*)),(/(3-3-*57')%&%(.-/.,./3756/$-,&'(*+..1()*)7*++0,*+-.3:5.&&*,/+-),,0-//4-,-/,)*&('$$'+1++,(()(,2,)*)*'+#)(,+&%'$&)+'$$$%*(().//1)+(-,*,-,.0116/0+04/-*)**)349.45.,-,.0,0.-+)%$&&%$',*+-4..2//+06328/,+*+))&&%&)-,-.*261+03;6866+2()+//+0.)/1,.*+,//28/-3.,,218.5-*)41/9.+(()(/+*-*122(4+-..+-/,..+&)++5/;///:1/,,-/-*+/.+.-371/##%%%1-)))($*,+)/'())((0+'%*.+/($).4226&(++..))..)+.00-,+*'(12*,1-22%8&8*01..3.'&)-.70*%*'*(1.92552....0.++,,%$''%),/0;57/(*&((&('$%*''&&')'$%&%$"'&)3.94;6/3:;*3124:,4)3(&,,*.--.0'-)(*-2&')/.(/+))((*8,+,-,--,))+'(+(/,/(.')'+2.0(.)$$(((.+*'&&(#(,-/8-+664,+*++13.,&%'',+,1/5,'&(-2)&((//11.--6/382367/-4.861-)+*),4/,+,*33/01+***-('(*0-5355%'''((+2/65697254+++*.,)&$%-(*+001.--.0.1783/.*%'(&((-1-..*,-7.4407652)000/,*+-..3*2-''$*-(&%&(--0326-4255:28/*/0.1(('))&(&')6**&())'%'*'-&%&&(2-).-.30211/++,*-,*'-+/--.0*)(&&6-0-)(00252/.//*+&/)'&*+')('(*+03123303-+**'(()*$+-0'+.'%(/6032*%%%&'&%%&)*(++(++,.+-21(*(%')''+(++.7,.743,470'53,-,(*()-,('('+%&&&)252855;4.*()('-)&%)*1-))'&%)&%'&'%&'+2,)30*(2,*(-,--2,373+&(&#%&'-2*-&-
@3c8718de-516a-412e-96e5-8b620b120465 ch=411 read=17195 start_time=2019-12-12T19:40:16Z barcode=BC01 runid=2c9cf7bc05858273f10e7d7ec552fc0bd742dc3e
CCGGTTACCTTGTTGACTTCACCCCAATCGCTGACCCTACCTTCGGCCGCTGCATCGCGCGGTTAGCTCACGGACTCGGGTATTGCCAACTCTCATGAGATTGTGACGGGCGGTGTGTACAAGACTTCCAGGAACGTATTCACCGCGCGACATTCTGATTCGCGATTACTAGTAACTCCAGCTTCGTAGCAGGCGAGTTTCGGCCTACAATCGAACTGAGACTGGTTTTAAAGTTTGGCTCCACCTCACGGTATTGCATCTCTGTACCAGCCATTGTAGCACGTGTGTAGCCCACATAAAGGGGCATGATGATTTGACGTCATCCCCACCTTCCTCCTGGATTAACGGGCAGTCTCGCTAAGTCCTCAACTTAATGGTAGTAACTAACGACAAGGGTTGCGCTCGTTGGGACTTAACCTTAACATCTCACATTTTGAGCGGCGACAACCATGCACCACTGTCACCTTGTCCCCGAGGGGATTTCCTCGATTAAGGAGTAATGCAAGGGATGTCAGAAGTGTAGGTAAGGTTCTTCGCGTTGCCTCGAGATTAAACCACATGCTCACTTCACTTGTGCGGGTCCCCGTCAATTCCTTTGAGTTTTAATCTTGCATTAATGCTCCCCAGGCGGAATACTGTACGTTAGCGGCGGCACGGAGGTGTTGAAATTACCTAGTATTCATCGTTTACGGCGTGGACTACCAGGGTATCTAATCCTGTTTGCTCCCACGCTTTCCCGAGCCTCAGCGTCAGTTACAGTCCAGAGAGTCGCCTTCGCCACTGAATTGTTCTTCTAATCTCTACGCATTTCACCGCTACACTAGAATTCCACTCTCCTCTCTCCTGCGCTCCTAGATAACCAGTTTGGAGTCACAGCACCCAAGTTGAGCCCGGGTAATTTCACATCCCTTAATCATCCGCCTACGCTCCTTTACGCCCAGTAAATCCGGATAACGCTCGCCACCTACGTATTTACCGCGGCTGCTGGCTGGAGTTAGCCGGTGCTTCTCTGCGGGTAACGTCAATGAGCAAAGGTATTAACTTTACTCCGCTTCCTCCCGCTGAAAGTGCTTTACAGCCCGAGGCCTTCTTCATACACGCGGCATGGCTGCATCAGGCTTGCGCCATTGTCGCAATATTCCCCGCTGCTGCCTCCCGTAGGAG
+
60+)*-$-'*'%)'&'23:604+)&/,01072/()+((.197:92400+-,**$(-'*+-/322//2:96867.))**.*((+..6*5)'&**,**+)'%.,,,./.,/,&*,)++,-+*-'+)-)(+,%14488*726<8266'+-,15:7:<9777696134408//0-.,,),+/,*''')'$&%++,1642+21;5.(.7-4477;36')0443512085)9<<0/74.18:183546-13/6485:9508.///.-+-243651146*..()&331112263,//*+)$',,39*/79849:774326;53468:992;79+/1:6<9333813/+1)(&*%-/877730.'(/*'&(,*)*'4(+./1/023..//64129444545+3/2;157879/36,13,0323//)''(%&')*+.**$$(*)+)11-321143,4:./.,,07')))1213,1+++522+*(/6/,,/9088761217/+*'$%&*7256/+,89-89880&+(%)()'+,-/3'/,5455346041)3855.(&+,/0;;8;0//1/.1-(*1./'(&*+..5+53.164&$,-687870.561109;<,7:6-8,++&)&4)(',++894*.536527/)%&')&.0.6///3:021..30,*(&'(80.-4,$%&),)('*,5:;79332:9//-:110796684520/(*,.27.09844,(./-*//0;1)+.-.;0+'(,/3566,*)+*76,071./5538)*+/+(+,,187293026./-,)'-)&375678-0:1356644.332;:0,02*-...(-.+))*0./)')./,../003+71/-+&,,+*+++101311262;:31(#''')%.-(-,),*).**)2/5++5--+'4:.-*.-,06*+,5.6657:;535*,.-./8++3+(2./+(),+30*+.-2101.654582-19//3.-/22.17,+/.*)'&%*/71:-)$*0)-194.5:3:3.*()&)(+-..41118666,7,,),)*(8.,/---7-/*04/.445+&(*)(**/7.)63*&(&%)((%&$$&((0/)&&*2/73;67<71131+0/12;7667942000,3'-5,6,++477),3*+(*+-2///31-/.%-/25:98704:/.442+)%
@564661bc-c673-44aa-82b2-1524c706adbf ch=90 read=13477 start_time=2019-12-12T19:40:16Z barcode=BC01 runid=2c9cf7bc05858273f10e7d7ec552fc0bd742dc3e
CCGGTTACCTTGTTACGACTTCACCCCAATCATCAATCCACCTTAGACAGCTCCTTCCTTGCGGTTAGGCCACCGGCTTCGGTGCTATCAACTCGTGGTGTGACGGGCGGTGTGTGCAAGGCCGGGGCAATATTCACCGCGACATGCTGATTCGCGGTACTAGCGATTCCAGCTTCATGTAGTCGAGTTGCAGACTACAATCCGAACTGAGAATGGTTTTATGGGTTTTGCTTCACCTCGCGGCTTCGCTTCCCTCTGCACCATCCATTGTAGCACGTGTAGCCCAGGTCATAAGGGGCATGATGATTTGACGTCATCCCGCCTTCCTCCAACTTGTCACTGGCAGTCTCGCTAGAGTCCCCAACTTAATGGTGGTAACTAACGATAAGGGTTGCGCTCGTTGCGGGACTTAACCAACATCTCGACACGAGCTGACGACAACCATGCACCACCTGTATCTCGCCATGGCTATCTCTCCATCTCTGGAGCCTTTATGAGTATGTCAGGAGACCTGTGGAGTTCTCCGCGTTGCTTCAGATTAAACCACATGCTCCACCGCTTATGCGGGCCCAAATCAATTCCTTTAATTTCTTGCAGGCAATACTACTCAGGCGAATTACTTATTGCGTTAACTGCAGCACTGAACTTTGACATCCAACATAGTACTCATCGTTTACGGCGTGGACTACTAGGGTATCTAATCTATTTGCTCCCCACGCTTTCGGGACTGAGCGTCAGTTGCAGGCAGATCGTCGCCTTCGCCACTGGTGTCCCTCCATATATCGCATTTCCGCCGCTACGCATGGAATTCCCGATCCTCTCCTGCACTCTAGCTGCCTGGTTTCTGCCGGCTTACTGAAGTTAAGCTTCAGGCTTTCACCACAGACCCTTGCTGCCGCCTGCTCCTCTTTTACCTTAATAATTCCGGATAACGCTTGCCACCTACGTATTACCGCGGCTGCTGGCACGTAGTTAGCCGTGGCTTTCTAATAAAGTACCGTCACTCGGCTACCATTTTCTAGCCGCCGTTCTTCCTTTTATAACCCAGAAGTTTACAATCCGAAAACCTTCTTCCTTCACGCAGCGTTGCTCGGTCAGGGTTTCCCCATTGCCGAAAATTCCTACTGCTGCCTCCCGTAG
+
87./35(+.9.,33)*,,-3;3438:3-2255986916/'(%''()22,...,%&-+303245489..143143.0,.0,)(,+./68.5-*)-,-3:89888-,-/*76:5733&576.'35),),+5/0.92206;699::1:669:::<9-')&$&''*,0538:-*'()/,543473583-+,1.,.21588463-4/*()+('(*0184,51;;-/65<81:90(-2:35:;78//2624:4(*'(-31+256511+-./:743-))++)-*)+*(*4-*'0001461-/38./250/-,&0-&'24889:.;:.+66576511/,,+,0..3*1,1..+,4567,+-.+,/-/77*/))*&0')*'//55575443,*)*2*.-*+9*-/889456244;710142,2+.(2224+*&()/4(,7898.5558686<24//-3+')201665304++,./)14/487530494741,-25'*0-.80'0&'(+))',6.+(&)+-5+.*+0-01;9:9977630*,0/2('0010<985--/2/-,/,&,'('(&'+25-1225,*-*+,,++625./*'%'++(,*'&&+)*,.--/1//0118::/(/,/++,0+8.+,..433020/...-144863111-.29:7/514''')*.02439876:9/.)4-,.598:8675-/-)+-65518*/+--:4,/+487-%+((-8/(.:943.+'*+.48*72:23/87/112455::54405427:6653/6/.21++34'3/01--(-(25+0'$)*),231(,+.0+**+,/+*(()0.+.*-3446-210-.2354373563;5/('%$)-+-7/0000/,1<61/0484-2:60:2,-1/-00588<627/202454;<+)'&*3-./51'%&&''..025:.8.0-648863104.23,.40451834747;780:110817+(%+),/0531152386:66::223:3594-2'268:1)-./078768;3;:9+)'&%**99;89:204//.68*1123-*(,&))*/:9*/4:832*,06,762+)%%')+92&,)*&*+,-6.-.0*114(51..;11::.'5..8;-,584./13)+2779998705:1,/(/
@12a74bd5-bc71-43b0-b90c-3dbc8c449695 ch=223 read=17242 start_time=2019-12-12T19:40:14Z barcode=BC01 runid=2c9cf7bc05858273f10e7d7ec552fc0bd742dc3e
CTCCTGCAGAGGCAGCAGTGGGGAATATTGCACAATGGGCGCAAGCCTGATGCAGCCATGCCGCGCGTGTATGAAGAAGGCCTTCGGGTTTATAGAAGTACTTTCAGCGGGAAGGAAGTAAAAAGTTAATACGCTCATTGACGTTGCCGCAGAAGAAGCACCGGCTAACTCCGTGCCAGCAGCCGCGGTAATGCAGAGGAGGTGCAAGCGTTAATCCGGAGTGCGGGCGTAAAGCGCACGCAGGCAGTTTGTTAGTCAGATGTAAATCCCGGGCTCAACCTGGGAACTGCATCTGATACTGGCACAGGTCTCGTGAGGGTGTTAAATTCCAGGTGTAGCGGTGAAATGCGTAGAGATCTGGAGGAATACCGGTGGCGAGCGGCCCCTGGACGAAGACTGACCTTCCAGGTGCGAAAGCGTGGGGAGCAAACAGGATTAGATATACCCTGGTAGTCCACGCCGTAAACGATGTCGACGGAGGTTGTGCCCTTGAGGCGTGGCTTCCGGAGCTAACGCGTTAAGTCGACCGCCTGGGAATTACGGCCGCAGGTTAAAACTCAAATGTTGACGGGGCCCGCACAAGCAGTGGAGCATGTGGTTTAATTCGATGCAACGCGAAGAACCTTACCTGGTCTTAGCATCCACGGAAGTTTCAGAGATGAGAATGTGCCTTCCGGGAACCGTGAGGCGGGTGCTGCATGGCTGTCGTCAGCTCGTGTTGGCGAAATGTTGGGTTAAGTCCCGCAACGAGCGCAACCCTTATCCTTTATTGCCAGCGGTCGGGAACTCAAAGAGACTGCCAGTGATAAACTGGAGGAAGGTGGGGATGACGATGAAGTCATCATGGCCCCTTACGACCAGGGCTACACGTGCTACAATGGCGCATACAAAGAGAGAAGCGACCTCGCGAAACAAAGCGGACCTCATAAAGTGCGTCGTAGTCCAGTTGAGTCTGCAACTCGACTCCATGAAGTCGGAATCGCTAATCGTGGATCAGAATGCCACGGTGAATACGTTCCCGGGCCTTGTACACCGCCCGTCACACCATGGGAGTGGAGTTGCAAAAGAAGTAGGTAGCTTAACCTTCGGGGAGGGCGCTTACCACTTTGTGATTCTTGACTGGGGTGAAGTCGTAACAAAGTAACCGG
+
*226/*1()&+/,.24)'1191(-52/70-,,.7;89;222553.2743/5/1-+,5.5'72/11(034355334,,1)0,0.1.-7349*)(($*(%.)*)'1/+/0/60)(+*,)()3;:0*)2-6,2&)$$)..080/0240%2,''''*(%)('*236.6,-,9/249-/607)+*(')'&&'*+(%%#,%)&,+)**+*676-00/231-2&+'''*+--89:70782*,+,*.,124890:*8)%)-('-62459+*+)*')-(&&%%'-,21312970552/...06////.)(&%%(')),,(*--&%).(&(*'1/7013()46653/11196/,4,*+702+()**10/50-4.*:3.25-4,.,,()+**'677.-2779-0-,*.,'$&%%&&&$+*2-/,,1++,756::+)1139(+,,)(4+.,32*''-+*)-/731431*0+356740),-13249/-.)-+&)+-'--.:,,121353.1/70/.,*,+++--,0--/-5.9.6787887238.-)%*&0*121857/41,0,2/:://0+)+*)'')+(/.350+6/,//2+('('4449/10/70)))%(&,50:/-,/0::8800+,)'.*1-1.-3:45/.'(%'(566:,+++3'1(,78-/-*),3..+)/-+-068826'399-3/4.1../56',*-022.-00/755465559345558:516,+(,,8/,+3528458541-59*).909+)23&5(),:3,7222++1+%-+.1952,-.**&'',(+69-4*-$(%+*(/,*+/.045;19882//--../-/8:22652/.&&#+*+1269833288.1,%%$&&(371-''1(**((-.489774:429310..0/8;,))))&+(')105755/3.0*',78-*./;87955305:/**&&'+54:77/8)$++0'%)*+/05+2,+-697700-.+2-,.5,7064522.0--07;8;899.+,)*-7.+-(6667:92745829+.-)*512,%$&%(++/3/+*,+32484760+()(11&*492659:.$')')203,,))(',+/24<94:7)),2-,**-++/.(,49;355773-+.,,-,*)*)(')**,95789649)--05:8:7
@e865fe6e-2041-4abd-a816-99a4e2299220 ch=411 read=17203 start_time=2019-12-12T19:40:21Z barcode=BC01 runid=2c9cf7bc05858273f10e7d7ec552fc0bd742dc3e
CTATGGGAGGCAGCAGTGGGGAATATTGCAATGGAAACCCTGATGCAGCAACGCCGCGTGAGTGATGAAGGTTTTCGGATCGTAAAGCTCTGTCTTTGGGGAGAGGAATGACGGTACCCAAGGAGGCCACGGCTTCTTTACGTGCCAGCAGCCGCGGTAATACGTAGGTGGCGGGCGTTATCGGATTTACTGGGCGTAAAGGGGCGTAGGCCCGGATTGAGATTAAGTGGGATGGCGACACTTTGGACAGCAGGTGCTGCATTCCAAACTGGTTGTAGAGTGCAGGAGAGGAGAGTCGTTTAGTGTAGCGGTGAAGTGCATGAATTAGGAAGAACACCAGTGGCGAAGGCGACTCTCTGGACTGTAAACTGGCGCTGAGGCTCGAAAGCGTGGGGAGCAAACAGGATTAAGATACCCGCAGTAGTCCGCCGTAAACGATGAATACTAGGTGTGGGGTTTCCAGCATCCCGTGCCGCCATAACGCGTGAGAGTATTCCGCCTGCCAAATTCCTGGTCGCAAGGTCATCAAGGGGTGTGGGGACCCGCTGTTCGCCCGGGCATGTGGTTTAACTCGGGGCAACGCGAAGAACCTACACTTGACATCCGCGTTACTCTTTAATCGAGAAATCCGGACAAAGGTGACAGGTGGTGCATGGTTGTCGATCAGCTCGTGTCGTGAGATGTTTGGGTTAAGTCCCGCAACGAGCACCAGCCAGCAATCTCGTTAAGTTTACTGTTAAGTTGAGGACTCTAGCGAGACTGCCTGGGTTAACCAGGAGAACAGGGATGACGTCAAATCATCAGCCGCTTTATATGGCAAGGGCTACACACGATGCCACAATGGCTGGTACAGAGAGATGCAATACCGTGAGGGTGGAGCCAAACTTTAAAACCAGTCTCAGTTCCAGTTGTGATGAAACTCGCCTACATGAAGCTGGAGTTACTAGTAATCGCGAATCAGAATGTCCATGGGTAGATACGTTCCGGTGTACGCACACACCATACCTGAGTTGGCAATGCAGGTGTGAGCTAACCGCAAGGGAGGCAGCGGCCGAAGGTAGGGTCAGCGATTGGGGTGAAGTCGTAACAAGGTAACCGGAAGATGGAGCGACGGGCAAATTAAGGATTAGCACACAAAGGCACCGACAACGCCTTCCAGCACCAGCAATACCGTACCA
+
++0521-)*+.*/,*+.068)1++070$(.5-.-*/./33-/39693+317667;16680+,.-01**',.5651..''')&&*6-)*+12/./0:3-25')'&''*((*)*'('&+%%&(./)+'%''((/('.)(,($&&)33:-44+++'&'(,-,7/./3332947:--(('&*0.02),(16-&&&*/3175;:-,111++,*,*.(((/(-&'('%.*13*8,12+%,'((**%'&(&,)&&&/-)97:9:93323707*/0777:,4**&(',,.2.631.(.1*+((**(+*%$+-*+(*+0:71*)%'%%%&$')*/+3340-5:97995782;.,-*//1244/./*.4:5631-00)*,.3+*--.+47226*+1**+.1)*,))*,:;.41-&&0(/+*41/,1)%)'++&-/-/)0278:;7/.,-*+3-0-0)0.1.+*232,943'&$&$(/6(*..2503/)+)&'&''/$%%%()*6588+-51--&'*+++'%$+437142.-+-,,,0%''+*%)&%#,3,97;4+)/&**&$&*''(%+#('(*24:52918:,3-()/572,'(*(**+&'&,+//61488-8(%&&',&*()3-&'-(2()%(,,*,,(/*/5<+1,31323.5//997821///))/10&'%('()24317864332320//*),-,03/0325/)--3-&(&*+00*',0(%',*+,67,.*+%*.4(&'&%*417./4,+.607642%/0*)0-/146:886++)+*,,,,,'&&(-+,2+,28:;:;;9;;5525/%%+*%)+1.&'((&'&&(*/,.1.-,,'-+%)'(&'(0,*-,27764550.-+*,-/884:3/172521--',+.*,091;:52:-2:;-;;9888032481;-()4+*'((&&/6*+29983+*+,-307+..27//03//2(444744&'..728555:843/*)+,0*)*,32//12:1((*,%&$''(%(&)+-1%%&(&$%'(*.())-3//2',.*(&&'%)+2879**,+(-/++0.+./*428-,+-301/--,+1155.9.8593,,.,+,3'+')+++,//334(/+/3010*)'))+68&22-,-&,&)'.,(1+)%'%&')+..*--.31***/)*#(),0-'$+0-0,+$''%'%+$$%$$%%
@dc2b8811-a632-4617-be74-01659e3682cf ch=471 read=16554 start_time=2019-12-12T19:40:33Z barcode=BC01 runid=2c9cf7bc05858273f10e7d7ec552fc0bd742dc3e
TCATTGTGGACAAGTTACGTATTGCTGGCGGTTTCAGCCTACAATCCGAATTTCAGAGACTGGTTTAAAGTTTGGCTCCACCTCACGGTATTGCATCTCTGCAACTTTGGCCATTTAGCCAGCACGTGTGGCTATTTCACACATAAGGCATGATGATTTGACGTCATCCCCACCTTCCTCCTGGATTAGCAGGCAGTCTCGGTCCTCAACTTAATGGTAGTAACTAACGACAGGGTTGCGCTCGTTGCGGGACAACCCAGCATCTCCACGACACGAGCTGACGACAACCATGCACCACCTGTCACCTTGTCCCCGAAGGGATTTCCTCGATTAAGAAGAGTAATGGGGATGTCAAGTGTAGGTAGGTTCTTCGCGTTGCTTCAGATTAAACCACATGCTCCTTTGCTTGTGCGGGTCCCCGTCAATTCCTTTGAGTTTTAATCTTGCGACCGTGCTCCCCGACGGAATACTTAATGCGTTAGCGGCGGCACGAGGTGTTGAAACCCCCACACCTGGTATTCATCGTTTACGGCGTGGTTCACCAGGGGTAGCTCTAATCGGTACCTTCCCCGCGCTTTCGAGCCTCAGCGTCAGTTACAGTCAGAGGTCGCCTTCGCCACTGGTGTTCTTCTAATCTCTACGCATTTCACCGCTACACTAGAATTCCTCTCCTCTCCTGCACTCCTAGATAACCAGTTTGAATGCAGCACCCAAGTTGAGCCGGGTATTTCACATCACTTAATCATCCACCTACGCTCCTTTACGCCCAGTAAATCCGGATAACGCTCGCCCACCTACGTACCGCGGCTGCTGGCGCGTAGTTAGCCGTGATGGCTTCCTCCTTGGGTACCGTCATTATCTTTAAAGACAGAGCTTTACGATCCGAAAACCTTCATCACTCACGCGGCGTTGCTGCATCAGGGGTTTCCCCATTGTGCAATATTCCCCGCAACGCGCATATTGGAG
+
$,,)0)+)()(-1227-001.70,,--/((-+640&081-.00471*'.*13,)(((,347835;:/7/..1****,71/3822&(*,+-.8...0/1+*(%$$#&))*'.+*,51*)'-&((,2023-)'$%%*,*(&&'***,'-4,-90110.:<810145611-474,.8088-..5//3,02((+))01001*((&&+.++,1--..//,6..--/2801010-*&)*2-/+((*,246391..83/(+).-(+%023346-*++00/0'%,-/6(57583'4;44100351664652//*,0,,/02('*)))'$0/)8434875*4+'.,,111/(*&*/-669;8911100./3/..4425*652507/,+01,*)-2.3<9:;44347607(&*&$*+5,0.,38--189.,/76:7:50.2/,*31<<70:5659430)41(+&)),+*%(&*+5665&,..//134540../686480-.-(++.05;87<2160.-).-4982778:;:9::2:;2032*'&'(&+)%#())(+)%,'$&)*-/741(%$$+(-'-07.',-03881-.56975344489793<22+3-,('&(*--5:879657:47899847;89;902:552-7/324/3;/**3,+36,3,10(&(+1-45//0..*+(,/'*2'++01.)+43/10608:<;5(101...//0:2/-(*,,*337%44//.;6//2231%'(&2*./466.&3344724676/91+++73))./59612/42887976775(33-,5:3++$)'*,3272114,+++)&,(/.,7-,,572.')--7-184745+.)+,..+.5662*3/,.2861/((&**-+&+*4981211431++13*0273971/&(++'+++46341;00,-,*-5',20..:+38;/,.8-/05.8--.1335-%%,++)+)*(**/,0*+)
@21462a73-9482-4384-88ed-957fd29a6669 ch=458 read=13931 start_time=2019-12-12T19:40:38Z barcode=BC01 runid=2c9cf7bc05858273f10e7d7ec552fc0bd742dc3e
CCGGTGCCTTGTTACGACTTCACCCCAATCATCAATCCCACCTTAGACAGCTCCTTCCTTGCGGTTAGGCCACCGGCTTCGGGTGTTATCAACTCTCTCGTGGTGTGACGGGCGGTGTGTACAAGGCCGAGAACGTATTCACCGCGACATGCTGATTCGCGATTACTAGCGATTCCAACTGTGTAGTCGAGTTGCGAACTACAATCCAGACCTGAGAATGGTTTTATGGGTTTTGCTTCACCTCGCGGCCTCGCTTCCCTCTGCACCATCCATTGTAGCGTGTGTAGCCCAGGTCATAGGGCATGATGATTTGACGTCATCCCGCCTTCCTCCAGCTTGTCACTGGCAGTCGCTAGAGTCCCCAACTTAATGATGGTAACTAACGGTAAGGGTTGCGCTCGTTTGGGACTTAACCAACATCTCACGACACGAGCTGACGACAACCATGCCGCCTGTATCTCATGGCTATCTCTCCATCTGGAGCCTTTATGAGTATGTAAGACCTGGTAAGGTTCTTCGCGTTGCTTCAGATTAAACCATGCTCCACCGCTTGGTGGGCCCCGTCAATTCCTTTGAGTTTCATTCTTGCGAACATTGCTAAGGCGGAGTACTTATTGCGTTAACTGCAGCACTGAACTTTGACATCCAACACTTGGTACTCATCGTTTACGGCGTGGACTACTGGGGTATCTAATCCTATTTGCTCCCCACGCTTTCCGGGACTGAGCGTCAGTTGCAGGCCAGATCGTCGCTAGCCTTCGCCCTGTTCCTCCATATATCTACGCATTTCACCGCTACACATGGAATTCCGCGATCTCTCCTGCACTCCTAGCTGCCTGGTTTCTGAAGCACTGAAGTTAAGCTTCAGGCTTTCACCACCAGACCTTGCTGCCGCCTGCTCCCTCTTTACGCCCAATAATTCCGGATAACGCTTGCCACCTACGTATTACCGCGGCTGCTGGCGTAGTTAGCCGTGGCTTTCTAATAAAGTACCGTCACTCGGCTACCATTTCCTATAGCAGCCGCCGTTCTTCTGCTTTATAACAGAGTTTACAATCCGAAACCTTCTTCCTTCACGCGGCGTTGCTCCGGTCAGGGTTCCCCATTGCCGAAAATTCCCCTCACTGCTGCTGCCTCCCGTAGGG
+
'$)&'#'(+0/07(+-,0283+1:;,02/1/1)*+'+6)*26/9//040345618/7,2../0318,1991/60.2,-10-8.///1,0//.)(())./-3255567892:8./1/06(((**52060().263286764'(,(****1832/-&-(,+/-024,-,-*1114/3(.&*(%,,/0466623/8./&&2.3235;59&'(-.(+,.-.42651:;4/5/6/49;/+-18145:77-.-019,//06/1;4-/433'33/9970.30/..10013-,-(,,-(.540011029.0*)**(&3:0.02678:.::.*474801-0*-&,.1,/178.8---788220&+-.,19;*0,*-1.5,+).1967555191/),.()12/:365555308,.04//8.:,3'/'221130-01'+')-/5665'.)&-20+/*)'-&%,1*-0574,+()%-.014654*87833.-0-044051(''&$+(*,0%&)+.0+++).(,),5/8;:68639+..9-)(+8+;94771/12201),+%%)%+&#)-*760*.03187:9.06.,032;7453;3/8-/+-1/%)+(-.04178.,,)+**4*-08//+7,9,9985/,0/45899638:22438/+/-.)))*'*./25456657;:,01734557798888*8721..,,/40/+-,27,(0-322+'*)*3:.2',:;887745557801-;...5719-,-//785/.%($))+/1-0.)&)*1,*+.6%)(),5676655+7;)*(,*((1*+,,-10/2.3.2((**'--(+-4567.--..(*&0111;:4650:9+,()'')011/,)).,1,,-1:8+7952:5.,.1./202.61/0,+../6039////8/,)+05+&-*.,))+*-30:283924464/.0.-33-/3/0837628016/1,5-/.4/3.-'*(+,-+/271624-+/+''-,*58,(++/789+(*)'-(&%$(*(4934*,)-)'''*1..192::25,'%%(/1-,,5/3''++.70+-.952.))()(/-214945,:5-/-,,/,+0+**-0,2226*22..93;;9.070330198618-73+(''*+,,*&'%'(-*11)*2--)(
@28342045-be9f-41a4-930d-3331bdbc8949 ch=184 read=22459 start_time=2019-12-12T19:40:46Z barcode=BC01 runid=2c9cf7bc05858273f10e7d7ec552fc0bd742dc3e
CCGGTTGCAACTGATGACTTCACCCCAATCGCTGACCCTGCATGGCCGCTGCCTCCTTGCGGTTAGCTCACGGATTCGGGTGGCCGCTCGCTGGTGTGACGGGCGGTGTGTGCAAGACCAGGAACGTATTCACGCGACATTTCGTTAATTTTCGTAGCTCAGCTTCGTAGCAGGCGAGGTTTTAAATACCACAATCCGAACTGAGACTGGTTTTAAAGTTTGCCCTCACGGTATTGTCTCCGTACCAGCCATTTGTAGCACGTGTGTGGCCACATAAGGGCATGATGGTTGACGTCATCCCCACCTTCCTCCTGGATTAGCAGGCAGTCTCGCTAAGAGTCCCTCAACTTAATGGTAGTGGCAACGACAAGGGTTGCGCTCGTTGCGGGACTTAATAACATCTCGACACGAGCTGACGACAACCATGCACCACCTGTCACCTTGTCCCGAGAGGATTTCCTCGATTAAAAGAGTAATACAGGGATGTCAAGTGTAGGTAAGGTTCTTCGCGTTGCTTCGAATTAAACCACATGCTCCGCTTCTTGTGCGGAGTCCCCGTCAATTGCTGAGTTTTAATCTTGCGACCGTACTCCCCAGGCGGAATACTTAATGCGGTGGCGGCGGCACAGAGATGTTGAAACCCCCACACCTAGTATTCATCTTTGCGGCGTGGACTACCAGAGATTATCTAATCCTGTTTGCTCCCCAGCGATGTCGGTTACAGTCCAGAGAGTCGCTACGCCGCTGGTGTTCTTCCTAAATCTCTACGCATTTCACCGCTACACTAGAATTCCACTCATCCTCTCCTGCACTCTAGATAACCAGTTTGAATGCAGCACCCAAGTTGGAGCCCGGGTATTTCGTCCACTTAATCATCCGCCTGCGCTCCTTGCGCCCGAAGTAAATCCGGATAACGCTCGCCACCTACGTATTACCGCGGCTGCTGGCGCACGTAGTTAGCCGTGGCTTCACTCAACGTTACCGTCATTATCTTCCCCAGAGACAGGCTTTACGATCCGAAGGCGGCTGTCGCTCGGCGTTTAACGCATCAGGGGTTTCCCCCCATTGTGCAATATTCCCGCTTGCCTCCCGTAGGG
+
+(+,48&-'))+('%&%&)2/)-+.*+-+.').*,1;70/2)*+-+4587453,1+0--.*617//05567-.%+)0*&)''%'&$%'(%'*/+3111762:9485.++%)$)'*'.29-:8181/52369.2(*())),5(&('-*+',4+++-,(,+2&)*./40.-'-%.310&,)34/&*,&%&)--/3;16/,0340.(,/1994361(-/+(,0($'*'(*'),/+'+&&'(%+&(((+))*1,-47-,-,,,(--0.1/'%'*(%'**54*784670//&)+&$#')128638:/+.005.5.16368-3.'+,',86327874//1/++,1053**3.4,+/)0'&,))+0*&(&'',-/-&,2+.,,-567756;442;:5.4+1(()-*.....'(*.10/2300/./26-+.6-501040.30002846:29223;:+*''('$2/,0(),0802/32)''**0'+&./&06-96996-+.-.223-24+23;:7;7555/-))/,6()+/-4;:6;23*532461,+)(%$&&()**2%)(,040,,2.)*-''$((0/;<3/.++0-110/,'%*$'(777+/-6232/74%+('-/97643050,/-+*)('(%)'*%--*1%*1/09:9.(+*3-..%4();*'(%*5-&.)-,'&*0+,./3:/-'%&/-/2378:8986086'&+,7.3)$%$%(('%'$50;-1.809*'+,,),))%&%$',/3)3352)+-95880++',,++-/.../22.9.5343./4/2112'+)*/.20*,,-)/251+',+(02.00112/25/3./+/3<:1-95**$*)(-)+/3-5/1('''.)*2-4,,1)'%(+)$&'&/-011::0+,*%%'&(+,''&%(')1,%&(')**'*,///4,&#''-.3462--+&'+(*--(&,+)+.-+,../21,%)&+)--6/:/./8276:5791'&)%%#$%('*27()$&,.,-/47387-,'(',/%,4,,1*'((),5+*+('+*'%$%&)1,//,'''*-6)*&%')+-2+102+3924-7:;/+0.-.7749433*1-(%%%$#&'(28/0:68/*
@c0a01612-893d-48d5-8cd8-2e5614816ef0 ch=132 read=14074 start_time=2019-12-12T19:40:46Z barcode=BC01 runid=2c9cf7bc05858273f10e7d7ec552fc0bd742dc3e
TTGGTTGCCTTGTTACGACTTCACCCCAGTCACTTTCGGCCCACCGTGGTCGCCTGCCTCTCTTGCGAGTTAGCGCAAGCGCCTTCAGGTGAACCAACTCCCATGGTGTGACGGGCGGTGTGTACAAGGCCTGAACGCTTACGCGGCATGCTGATCCGCGATTATAGCGTTCCGCCTTCATGCTCTCAGGTGCGAGGGCAATCCAGACAGAGACGGCGCGATTAGCCTCTCGCGAGTTTGCTGCCCACTGTCACCGCCATTGTAGCCGCGATGTATGGCCCCAGCGCGTAAGGGCCATGAGGACTTGACGTCATCCCCACCTTCCTCCGGCTTATCACCGGCGGTTCGCTAGAGTCCCCAACTAAATGGTGACGCTAAAGGCGAGGTTGCGCTCGTTGCGGGATACTTAACATCTCGGCACAGGCTGACAGCCATACAGCACCTGTGTTCCAGTCCCGAAGAGATCCATCTCTAAAATCGATCCGGACATGTCAAACGCTGGTAAGGTTCTGCGTTGCTTCAGGTCTATGCTCCACCAGCATGCAGGCCCCGTCAATTCCTTTGAGTTTTAATCTTGCGACCGTACTCCCAGGCGGATAACCAATGCGTTAGCTGCGCCGCAAGCACCAGTGCGGACAGCTAGTTATCATCGTTTACGGCGTGGACTATCAGGGTATCTAATCCTGTTGCTCCCCACGCTTTCGCACCTCAGCGTCAGCCACCAGTCCAGTGAGCCGCCTTCGCCGCTGGTGTTCTTCTCGAATATCTACGAATTTCACCTCTACACTCGGAATTCCACTCCACTCTCCTGGATTCAAGCGATGCACAGTCCTCTTAAAGGCAGTTCTGGGTTAAGGCTCGGGCTTTCTCGACTTACAAAGCCGCCTACGTGCGCTTTACGCCCAGTATTCCGAACAACGCTGGCTCCGTATTACCCTTTGGCTGCTGGCACGGAGTTAGCCAGACTTGTACTCCGGTACTGTCATTTATCAGCCGGGTAAAAGGCTTTACAGCCCTAAGGCCTTCAATAATCGCGGCGCGCGGATCAGGCTTTCGCCCATTGTCAATATTCCCCTGCTGCCTCCCGTAGG
+
7(,(--'+//5*01%+((,1.-+945-+.12(&((&&%&,.,*121:69::8;;8:79653,5-,/()+1+'))**.,$(458898+/..&(./()+,,/6)(,**(//02379:600,,--/1587.652)+)3,%''%%'%''.+,-2031230)*-27684,,,,)*-10..95<4-.)*.-00%+-)&''&)'%(..+5*'%2+$%$+0350+'%(#*%%$&(),,/0612(*6-+036048*,,1/1/3449;846/*))-)**+')).'&&&(%$$)*+()'*+3+.26923/./1,+,,,,44687/*)('$3)692+*+(++/-900099;05+.,,38+*0((+**/24+,-/01<.)+$(')+),,.8.06*))**.0,,-06941:11+9-*'$%$$2,43343/.&)')').)$&$()),,)+(1..../4,,003331./,78'(()')().75460.+&',4.230$%+'-:51'(*/7*562.541())'4-773-,%(*%&)472))%*%$&),/-01&+%%%'$'(-,664992.12588;854:8322587+'-+*/+)*,,79394414:.*158476/2+(&+,./.../1136.1.02#)'+)4+5+%('%&*++())*-,.276777:53175,-.74215:666699+42/-..5*/9..7-.6/*,+31/)),-+3;-+#%$*,*.))+,.41&*++0905441,+.--29:271213254&***(0)+:46/*&($&),.168782.7/;;32583,.)*(+,1().(3,7/&)*.-&*(+)*,,-.(7,6/2)+,,0+**)*611%('&%.3,0-;28:<469;,1+&'',-/2%)/*+1-+'&&&&%&'*46,**11495565101/.24108.95-+(,&*/+2)*32/0/..2065/2'(*.9.-5*%&'&2(+,217,4+*+,0()3+*(9*%)(')'%(%)+-''*,-05434.41))10-,,4(31243.,*.)'($$&,'1:,+5;.95,-4+*'%%%&'&')'&)*))+,*))&-.32:7226;950911,-.,-5,2/**+*-//19118-,2-40
@58a8182c-f12b-4791-9ad6-30cc383e2eac ch=85 read=17120 start_time=2019-12-12T19:40:44Z barcode=BC01 runid=2c9cf7bc05858273f10e7d7ec552fc0bd742dc3e
CCGGTTACCTTATTTACGACTTCACTGATCCCGAACCCCGCCGTGGTAAGCGCCCTCGCTGCGGTTAGGCTACCGCTTCTGGCGAGACCCGCTCCCATGGTGTGACGGGCGGTGTGTACCAAGACCAGGAACGTATTCACCGCGGCATGCTGATCGCGATTACTAGCGATTCCGACTTCACGCAGTCGAGTTGCCGGACTGCGATCCGGACTCTGACTGGTTTTATGGGATTAGCTCCCCTCGCGGGTTGGCAACCCTCTGTACCAGCCATTTGTATTGTGACGTGGTAGCCCACCTATAAGGGCCATGAGGACTTGACATCCCACCTTCCGCGGTTTGTCACCGGCAGTCTCATTAGAGTGCTCAACTGGATAGTAACGGCTAATGACAAGGGTTGCGCTCGTTGCGGGACTTAACCCAGCATCTCGACACGAGCTGACGACAGCCATGCAGCACCTGTGGTACGGTTCTTTCGAGCACGAATCCATCTGGAAACTTCCTGCCATGTCAAGGTGGGTAAGGTTTTCGCGTTGCATCGGGTCGACCACATCATCCACCCGCTTGTGCAGGTCCCGTCAATTCCTTTGAGTTTCAACCTTGCGGCCGTACTCCCAGGCGGTCAACTTCGCGCGTTAGCTTCGTTACTGAAAATGAATTTAACAGCCAGTTGACATCGTTTAGGGCGTGGACTACCAGGGTATCTAATCCTGTTTGCTCCCCACGCTTTCGTGCATGAGCGTCGAGTACAGGTCAGAGGTTGCGCTTCGCCATCGGTGTTCCTCGCATATCTACGCATTTCGCGCTGCTACGCGGGATTCCATCCCCTCTACCGTACTCTAGCCATGCAGTCACAAATGCAGTTCCCAGGTTGAGCCCGGGGATTTCATCTGTCTTACATAACCGCCTGCGCGCTGCATGGTAATTCCGATTAACGCTCGCACCCTACGTATTACCGCGGCTGCTGGCGCATGGTTAGCCGGTGCTTATTCTTACGGTACCGTCATGGGCCCCCTGTATTAGAAGGAGCTTTTTTCGTTCCATTACAAAGCAGTTTACAGCGAGGCCTTCATCCTGCGCGGCATTACTGGATCAGGCTTTCGCCCATTGTCCAAAATTCCCCTGCTGCCTTGCGGCGGGAG
+
12-.//-3.9-'16++..%*.()'+$&'..,+)/62:9*,::6;0++-,-..5:801&''(**+*7,3661)+*&(*,+--/+-'),9;./0,/7,+36999767:28710)/),*)+/*810118*.+0,,89546113;49/:55563+++)-'++109..--**-/0:487789;7244529:0-*+40)0*'-567891100)0*/'(&')01770:;<0645;7.7./+..1<80+6.03::0;/8/487<8521/1+40..51//70+,*-(%,,/-*'$$+(')+,)272300(28;82,,*)/6+-2.,,-1+570*289982')),.;0/,,,3./91112245*.-/()+/.1//)4,00344'%$(%*%')*-3-.,-1*/12-9343978-6,**+2025.9.-.2)(),/1211/.1+1224/01(,.--/0252952//0.76650.)*&,(*+.&'+&&*%((---+3/03,//0..,5-)4498556/.008862,,0/:--15)1-;76/333/800/8;''%)&%+13-)-2369:9128..004*0..)-.+094+15/31:7.1811548<;6254130//0715.411.2:/*5;61512,(,4-1).-0/721065:775:*7641),&#$'$('%))*0%3/((+.+)-)/545<;.5783245;976436&45-024567;2540-4:,*0-1::-*/-/,85,-13353,+(-,-0'()*-742;33--(+)*+&'%')-*,.2,/00482-6-'*-'+*)*/0.-//1-18*($(&+)(**)712-/')7.9;805873*-/25305455540145'4%,$%--*//6:2+0203.:3,)0051.%./*&(,++)/3,-((*0++'.)*+231:4;49;98540+(1&*&+*/%*2.:1/,%4*.80237811)15)*&3.&(-2+/1,/2<888;19-)%*%0*-4*))9)*(,*/-6,08/3/--00./598..../:-2873++00-21**+*&,'+/65;9<-:494.2-03,//:6*+,71/.%$$')'-(/-64:7975+(')')/2/039%//18:::18:79;;27393,0/../+,97:-/474**+1633(&$$$*&&)2)*(
@49cf9847-7473-46e0-8ebd-7ade6fd23fcc ch=143 read=19018 start_time=2019-12-12T19:40:52Z barcode=BC01 runid=2c9cf7bc05858273f10e7d7ec552fc0bd742dc3e
CCGGTTACTTGTTACGACTTCACCCCAGTCATGAATCACAAAGTGGTAAGCGCCCTCCCGAAGGTTAAGCTACACCTACTTCTTTTGCAGCCCACTCCCATGGTGTGACGAGGGTGTGTACAAGGCCGGGAACGTGATACACCGTGGCATTCTGATCCCACGATTACTAGCGACTCCAGGCTTCATGGAGTCGAGTTGCGAACTCAATCCGGACTACGACGCACTTTATGAGGTCCGCTTGCTCTCGCGAGTCGCTTCTCTTTGTATGCGCCATTGTAGCACGTGTGTAGCCCTGGTCGTAGGGCCATGATGACTTGACGTCATCCCGCTTCCTCCAGTTTATCGCTGGCAGTCTCCTTTGAGTTCCCAGCCGGACCGCTGGCAACAAAAGGATAAAGAGGTTGCGCTCGTTGCGGGACTTAACCCAGCATCTCACGACACGAGCTGACGACAGCCATGCACCACCTGTATCTCCATATAGCTATCTCATCTCTGCTTTATGAGTATGTCAAGACCTGGTAAGGTTCTTCGCGTTGCTGAATTAAACCACATGCTCCACCGCTTGGCGCGGGCCCCGTCAATTCCTTTGAGTTTCATTCTTGCGAACGTACTTCTCAGGCGAATTACTTATTGCGTGCTTGCAGCGCAGCATCAACCTTGTACTCATCGTTTACGGCGTGGACTACTGAATTATCTAATCCTATTTGCTCCCCGCTTTCCGGGACTGACGTCAGTTGCAGGCCAGATCGTCGCCCTTCGCCACAGGTGTTCCTCCATATATCTGCGCATTTCACCGCTACACGCCCAGATTCCACGATCCTCTCCTGCACTCTGGCTGCCTGGTTTCTATGGCTTGCTGAAGTTGGCTTCAGGCTTTCTACAGACGCCCTTGCCGCCTCTTCACGCCCAATAATTCCGGATAACGCGCCACCTACGTATTACCGCGGCTGCTGGCACGTAGTTAGCCGTGGCTTTCTAATAAAGTACCGTCACTCGGCTGCATTTCCTGTAGCCGCGTTCTTCGCTTTATAACGAAGTTTACAATCAACCTTCTTCCTTCACGCGGCGTTGCTCGGTCAGGGTTTCCCCGTGCCGAAAATTTTCTGCTGCCTCCGTAGAAC
+
74140/+)+('+,%+..359550:87).11(&('/.1,009-,+.://1/003<:-66-,270+3*5*121//'+3.,02973:6+,,-&39-*,,990/54:96*.%**',.*)),)+,5690706+:7+5-1/%&,#&&193051-,051*,-185.*/.0910.2/*-.-15/)%*'23:6350,(*,.03423'/('6,/8*716/4447647867./)+.7;22237358534391334.,***),+-0.-2+.-./711210/.451;21*).0122222-()(+-*.5::92761699:8/..-+,//769:999)(/0*')+9-1,0%$&21.-..',*201056768,-0--.132/0-*-/-03-4-,-.4/.1(0494(1,3044(,&*,+7)0+,,+,05232:51%$$3*021*-0988-/()*/0130+1/23/35,65(6:58,1/08243/+('..723#$$&%$$').-&()446410.-1324-(**+76/0++*'266+**+'/)/1,,-*)-)1(&$$$),2-38565*..400/09-.8++))*)+./.7.375-)*+-6595)*21,/15;;56:<14201-'-2/1.)('&&*)157-002,++/-./41/--+'%##%*,.+'$&&$(&+,-&%'%)$(()33563:9/16;8999:722&-$$%''++-.256211.)2:/+-..640').:94338-%&%'$*+11/1/8/-,,1.811276476-90*-:7775//'00.,0:373-,*,.45796/74548<0-,0,)+1**),)+,)**6581)')+,/2'+-77665-*+++74;7636-%&)+5943/124214%.21,('2.'()*54,6:3872+')-.436/.5--612:-383.1.-%/*3.*,3-399:645675631-/(/2.26/-/*../;12:5122002322,)$)*00537../7-94902920.3/.::3.1)36678,-00/220/0)%+.,+')-//.7+-),)#&%(%),(-,3270+,((491,-0/+0(&,24;:6;461:5.323/:828+**+.-919(04/.904/,*),./3,-78*-23.--/123523973455-/+
@9033d27f-209e-47b5-bf4c-44be63296724 ch=435 read=19368 start_time=2019-12-12T19:40:48Z barcode=BC01 runid=2c9cf7bc05858273f10e7d7ec552fc0bd742dc3e
CTCACGGGGAGGCAGCAGTAGGAATTTTCGGCAATGGGGAAACTGACCGAGCAACGCCGCGTGAAGGGTTTTCGGTTATGGCTTCACCGGTATAAAGGAGAACGGCGGCTACGGAAATGGTAGCCGAGTGACGGTACTGATGAAAGCCACGGCTAACTACGTGCCAGCAGCCGCATTGCGGTATGCACGTAGGTGGCAAGCGTTATCGGAATTATTGGGCGTAAAGAGGGCAGGCGGCAGCAAGGGGTCTGTGGTGAAAGCCTGAAGCAACTTCAGTAAGCCATAGAAACCAGGCAGCTAGAGTGCGGGGAGGATCGTGGAATTCCATGTGTAGCGGTGAAATGCGTAGATATGGAGGGCACCGGTGGCGAAGAGCGAGTCTGGCGCACGGCAAACGCTCGGTCCCGAAAGCGTAAGAGGCAAATGGTTAGATACTGGTAAATTCCACGCCGTAAACGATGAGTACTAAGTGTTGGATGTCAAAGTTCAGTGCTGCGATTGTAACGCAATAAGTACTCCGCCTGAGTAGTACGTTCGCCAAGAATGAAACTCGAATTTGACGGGGGGCCCGCACAAGCGGTGGAGCATGTGTAATTCGAAGCAACGCGAAAAGAACCTTACCAGGTCTGACGCCATGTAAGGCTCAGAGATGGAGAGAGATGGCTATATGAGATACAGGTGGTGCATGGTTGTCGTCAGCTCGTGTCGTGAGATGTTGGGTTAAGTCCGCAACAGGCGCAAACGCCCTCATTAGTTACCATCATTAAGTTGGGGACTCTGCTTGAGACTGCCAGTGACAAACGGAGGAAGGCGGGGATGGGCGTCGTCATCATGCCCCTTATGACCTGGGCCTACACACGTGCTATAATGGATGGTGCAGAGGAGGCAGAAGCCGCGAGGTGAAAGCAAAACGCAGAAACATTCTCAGTTCGGTTGTAAGTGCAACTCAATACATGAAGTTGGAATCGCTAGTAATCGCGAATCATGTCGCGGTGAATACGTTCTCAGGCCTTGTACACACCGCCCGTCACGGGAAGTTATTAACACCCGAAGCCGGTAGCTAACCGCAAGAAAGAGCTGCTCAGGTGGGATTGATGGTGGGGTGAAGTCGTAACAAGGTAACCGG
+
-3/,/)05.(+5+,3543812.+-3;;;36:96<5000)&($*'&%'%'()/56667:6/./**+)'*/72/1'*/,%)%&'(3*$%%&%/.13;2*.+'(,.%11.:+))*%))+,*+062238,,,,-'*(/./46-,,&(--+030/1210383545577;;11/.,54(*#)'%(,*.5)(,$&)6//501:741/10/8222)/*,1,,106:;88537*)'040.068744)&('-*+17*10-./1661/+/),271-'%((((,-.'(*79).1'&/.-61,-'560,)*++---,-+&*-)(-8133276+2)3*98++*),%&+,-510')-'(3998788511/*+/)+*/-'3,7+((&()-.*(&&(+(-**%%$%&(**+(//22+'&)/4-),--)*-++,*',+..774/+('%%$&$)&&&%$%(%*((&*,/,).+2+))),-/01.+-.3.33939378771/+),4::01477643*$+/&&()-..1.+'+,0-0325*323*'&(%%),146:3&)&+*-08444;81/1*)&(..//4-',48,27-,2/3+1-/17261-0024+,&()1.:2+,-&'*%(',-/60*(,514.1,/0-443.&)*.'(&#&#&%%%)().,+*+*.:90.('''(0+2223743/*/..452697793221;:9:88685/5$((,0&8,--(3*)+9;8492432:33.2462453)%%%&#$))%*%))&(0)1+%',,+.2053*++(-),3,79.---+2+'()))++++032.-.../,)%(),)-))/*/0(1-*(+*+****,&'*+,.+.(185,.64436:;86:24,)**+))*-,-%%$'*,,3:75))'(*++)-,'%(($%('')9-3*+,.//,0.'*.97.2&)('*0(+()7637'+)9/)1-1'&&'&+&+'(),0)'&&()-1+5))+*.05331.,-+(+')'%&*+253*203648*5344:3.0.20...&1778/7.,-0.//2915;1-3+))'&&'''-/)*+--/+,++*,3.070/+'&&$)254.+0*'(+(((//0.-((#)+((-*(0*)+('&'&,+(&%%('*.')-63+/)1,79:63.
@c2049d68-4dac-4eee-b8c7-4356d2ee1274 ch=380 read=21864 start_time=2019-12-12T19:40:56Z barcode=BC01 runid=2c9cf7bc05858273f10e7d7ec552fc0bd742dc3e
CACTCCTACGGGAGGCAGCAGTGGGGAATATTGCACAATGGGCGCAAGGCACGGTGCAGCCATGCCGCGTGTATGAAGAAGAAGGCCTTCCGGGTTGTAAAGTACTTTCAGCGAAGGGAGGAAGGGAGTAAGTTAATACCTTGCTCGTGACGTTACCGCAGAAGAAAGCACCGGCTAACTCCGTGCCAGCAGCCGCGATACGGTGCAGAAGCGCGTTAATCGGAATTACTGGGCGTAAAGCGCAGGCGGTTTGTTAAGTCAGATGTGAAATCCCAGATAACCTGGGAACTGCATCACTGGCAAGCGGAGTCGTAGAGAATTAGAATTCCAGGTGTAGCGGTGAAATGCGTAGAGATCTGGAGGAATACCGGTGAGAGCGGCCCCTGGACGAACTGACGCTCAGGTGCGAAAGCGTAGAACAAACAGAGGATTAGATACCCTGGTAGTCCACGCCGTAAAGCGATGTCGACTTGGAGGTTGTGCCCGCCAGGCGTGGCTTCCGGAGCTAACACTTGTTAAGTCGACCGCCTGGGAAATGCAGCACCGGGTTAAAACTCAAATGAATTGACGGGGGCCCGCACAAGCATTGGAGCATAATGGTTTTAATTCGATGCAACGCGAAGAACCTTACCTGGTCTTGACATCCACAGAGCTTTCAGAGATGGATTGAATTGCCTTCGGGAACTGTGAGACAGGTGCTGCATGGCTGTCGTCAGCTCGTGTTGTGAAATGTTAGGTTAAGTCCGCAACAGGCGCAACCCTTATCGCTGTTGCCAGCGGTCCGGCCCGATCAAGGAGACTGCTAGTGATAAACTGGAGGAAGGTGGGGATGACGTCTGATCATCATGGCCCGCCACGACCAGGGCTACGTGCTACAATGGCGCATACGAAGCGACCTCGCGAGAGCAAGCGGACCTCATAAAGTGCGTCGTAGTCCCGGATGGGTGCAACTCGACTCCATGAAGTCAGGATCGCTAGTAATCGTGGATCCAGAATGCCACGGTGAATGCGTTCCCGGGCCTTGTACACCGCCCGTCACACCATGGGGAGTGGGTTGCAAAGAAGTAGGTAGCAACTGGGGAGGCGCTTACCGCTGTGATTCATGACTGGGGTGAAGTCATGGCTAAGG
+
)%'(,((.01:1,./1%43./2117-+.+*/,++**0+,871.)*(*%%%$%'',(+'%102/,21-,,,,/./338*+2()1-3186:1/0:554.'(,0&/&)*92-++**&((/.')(*(.5-(()&/'(1.4-*+%$#%,,4).,'-+50,-)'-)(-)$+)&#'((*'&')0*0011,..2/-,)()1*%&%%&$%'*))+)%)&%%%&&'**)*,&0)).)-.1.0*)(++0/(((,)035-6492)+0/-+,.+-/52-/173,18+$*(),)/8868(./01/.--,*0.1/04:(3)*$&()-,***(%#(&((++-+9'(756542555851058126:92,-),-103-+2,06--0*()()&&$0.&+8:6-./867+(+,*,+545688:;:;9003.*+-0//+*)-864..(')(2,0148579/-099/.04.(*,.5101<6),,+,,12//01712*+(.<-../7,$%$&-4..029117-,1.*,-4411#*&&%)(+.,0/1,2.+4//).+(+()(/$&(*.,43*,'-53''&'17:/-.030221(.60.,5.&*)+-+%.).4/-&)*&,*)*(.9:<*48453,,,02541///.1)*.*+)%$&'('+,--3-..1240///-.,,.634(')-/35/)3*(('.)(+9067+97-4../,'),-63697::990.+.+,.99988/,--,9795370..,2/-/45'00/900,+06+,1.9-+16+-.'0,%*(*.301732;13;2/31918/3.5+&'(,++)),$)&0134(#',*,.03'./29/0.,-+7,-990178686+)''&235:933*'('$#-)#''(+/.5753(()()559508//55302010+%+*&(--5867511*)'')12/14931846114;6+-89877799713))-1/612(+/336333445554024090/+++,(-3.,+*)))2)*+5666/7&(*12247/,03741173&()*./.(*287/5.,-0213;4391042)/-/7643::-**,.51/9./-91&(((+/+4-.%((''&$)1,)++*0013.0/')-'),.073//-*-)/44,10.2./-''(&'',2+6
@7f3babc2-519d-44eb-a9f2-eda80380438c ch=233 read=17695 start_time=2019-12-12T19:41:05Z barcode=BC01 runid=2c9cf7bc05858273f10e7d7ec552fc0bd742dc3e
CTCCTGCAGCGGGCAGCAGTGGGAATATTGCACAATGGGCGCAAGCCTGATGCTAATACCGCGTGTATGAAAGAAGGCCTTCCGGGTTATAAGTACTTTCAGCGGGAGGAAGGGAGTAAAGTTAATACCTTTGCTCGTGGCCGACACCCGCAGAAAAAGCACCGGCTAACTCCGTGCCAACAGCCGCGGTAATACCACGGAGGTGCAAGCGTTAATCGGAATTACTGGGCGTAAAAGCGCGCAGGCGGTTTGTTAAGTCAGATGTGAAATCCCCGGGCTCAACCTGGGGCTGCATCTGATGCTGGCAAGCAGGTCTCGTAGAGGGGTAGAATTCCAGGTGTAGCGGTGAAATGCGTAGAGATCTGGAGGAATACCGGTGGCGAAGGCAGCCCCTGGACGGGCCAGCAGCTCCGGGTGCGAAAGCGAGGGAGCCAAGCAAGTTAGATACCTGGTAGTCCACGCCGTAAACGATGTCGGCGGAGGTTTGTGCCCTTGAGGCGTGGCTTCCGGAGCTAACGCGTTAAGTCGACCGCCTGGGGAGTACACCACGG
+
2-6+(#%%&(&.*+'20..*02+141/90-,.-.1.2;0.'-30(2154&*$$#%$$$&**1/6774766:('-)(++3/57*9;515,.2:.32.-)5/+///96././4,6.)(),81./3030378/98/287%,(*($$$%&+*-).*)-.34/,/29:)2*)*,*-82268683'-,*4-+*)**+5.((&$&+/,,,+,1898:96:4945(/-&0*/0.365150566+--+1)1.7887962.(++-(()+),.512,.1/+078+,5.556,,-**+.('%(/015..)*./288:81+((&**))(*4980+,045.1005122()1/2,*()+(,*3285./1861.,,,-2278-/5+1/'-*+-*2(%(-/..+&'5790*-40:)($&&$%'$')*9)(33325/-41,.-*-.*&(()%('.213341166675,+--)+-00(+,.5159:3,,,--74&&,+3./128*.;838,2.,,.,)+&+101//--/,-.--2..//3062*,4306947:72:6*(**)-%(%#$#$
@7121ffb3-3638-453e-b87e-e9b330ada56d ch=265 read=16093 start_time=2019-12-12T19:41:02Z barcode=BC01 runid=2c9cf7bc05858273f10e7d7ec552fc0bd742dc3e
CCCGGTTACCTTATTACGACTTCACCCAGTCATGAATCACAAAAGTGGTAAGCGCCCTCTCCCGAAGGAGGTTAAGCTACCTACTTCTTTGCAACCCACGCACTCCCATGGTGTGACGGGCGGTGTGTACAAGGCCGGAACGTATTCACCGTGGCATTCTGATCCGTTACTAGCGATTCCGACTTCATGGAGTCGAGTTGCAGACTCCAATCGGACTACGACGCACTTTGGGAGTCCGCTTGCTCTCGCGAGGTCGCTTCTCTTTGTATGCGCCATTACAGCACGTGTGTAGCCCGGTCGTAGGGCCATGATGACTGACGTCATCCCCACCTTCCTCCCGGTTACTGGCAGTCTCCTTTTGAGTTCCCGGCCGGACCGCTGGCAGCAAAGGATAAGGAGTTTGCGCTCGTTGCGGGACTTAACCCAGCATTTCACCAGCACGAGCTGACGGCAGCCGCTAACACCTGTCTCCTCACGGTTTCCCGAAGGCACATTCTCTGAAAACTTCCGTGGATGTCAGGAACCAGGTAAGGTTCTTCGCGTTGCATCGGAATTAAACCACATGCTCCACCGCTTGTGCAGGCCCCGTCAATTCATTTGAGTTTTAACCTTGCGGCCGTACTCCCCAGGCGGTCGACAACGCGTTAGCTCCAGGAAATACGCCTCAGAACTTAACCTCCGTCGACATCGTTTACGGCGTGGACTACCAGGGTATCTAATCCTGTTTGCTCCCCACGCTTTCGCACCTGAGCGTCAGTCTTCGTCCAGGGGCCGCCTTCGCCACCGGTATTCCTCCAGATCTCTACGCATTTCTGCCGCTACACCGCAAATTCCACCCTCTAGAGACTCGGCTTACCGGTATCCAGATGCAGTTCCCAGGTTGAGGCCAGTTTCACATCTGACAACAAGCCGCCTGCGTGCGCCAGCCCGCCCAGTAATTCCGATTAACGCTTGCACCCTCCGTATTACCGCGGCTGCTGGCACAGGTTAGCCGGTGCTTCTTCTGCGGGTAACGTCAATGAGCAAAGGTAACTTCTCCTTCCTCCCCGAAATTGCTTTACAACCCGAAGGCCTTCTTCGCCGCTGCGCGGCATGGCTGCATCAGGCACGCCCGGTAGTACGTATTCCCCACTGCTGCCTCCCG
+
0:2.,6.(+*,+$+(').-1181,.*((,33*)&(23302145+'-)--0)*,3398/-'/0++,0),&))3-5,+,-'0553678.9:/--4+75/%(&,-./.:6./6:7744375860+1/'*&)%..8063+-/.0216231/'0/-40:547<82//0..((0-22+.-/08;80.,.')+*,04/011.,106-+(+1221)1+02+7/2*&&)0113*--/*&&)$()22...4,011/41,,*+*00///2+,*.3(&++306*6,*0/$&'+,/03112*,)+*/,,.:9./.-487:78//0,)(()*70449848:*)642/5)+.(')-/-)).'(',-23695023**+476/4.,-/.79867766/0,++.28+3.2-0.(-(*+:*+-13/4/41/02;9320502.53.'0,18)*+1')&)(1)'.,+/.44152,-.&&'('*),2((,0),'''*-/07;,/0/.--,,*&(',1/%&&,.7:8256185665675660&*-&79,..,+&)+/937;:8:6+2))*+.))+(+.1;:7:221.-./47345..+*-..1%+),22,*33/71;727;8/)*532*0*+$%%')+.,/,-.0.00.'%,.0+873/-/.31+*')'*&(++/&,'(-($(),273.,.&('%%*2+7-252343665987/;6%)-0./3488661202051/247447888356<8/00235-*+()*-/.03,31--.--13469:99<975.-*////279886855:;535&1.04320,/-,+0222889967/69/*'',401811*/.)--+627-,'.6,(0+($')-.,-',-51.7-)(,*/1'),::99.43;3:4-206,*'''+$&')/-+&&)).,,,++3,/,$*428:55411+)%&$%%*)''*3*)11237565-.2617544/8++).5634921((*&'())0../88,;+*'(%.+,6.).7-84012717<8788450/2897891;3-%().:-,,,*)(.)))-62:54/742*'%%&&%%'43-,+/(1/0'),++287:76;:876))%$'')(%%%-*3-.-3344$-('$**,6..)*$%($($(,24622,*,--21,+*(09.,
@feb0f319-8916-4e93-bb65-afdcc140de5a ch=220 read=17056 start_time=2019-12-12T19:41:12Z barcode=BC01 runid=2c9cf7bc05858273f10e7d7ec552fc0bd742dc3e
ATCCGTACTTCGGTCAGTCAAATCATTCATCGTCGTCTTCATCCTCTTCCGGTTACCTTGTTTGCGACTTCACCCAATCATCAATCCACCTTGAACCGTCAGCTTCCTTGCGGTTAGGCCACCGGCTTCGGGTGTTATCAACTCATTGGTGTGACGGGCGGTGTACAGGCCGAGAACGTATTCACCGCGACATGCTGATTCGCGATTACTAGCGATTCCAACTTCATGTAGTCGAGTTGCAGACTACAATCCGAACTGAGAATGGTTTTATGGGTTTTGCTTCACCTCGCGGCTTCGCTTCCCTCTGCACCATCCATTGTAGCACGTGTGGCCCAGGTCATAGAGGCATGATGATTTGTGTCATCCGCCTTCCTCAGCGCAATACTGGCAGTCTCTCGCTGAAGTCCCCAACAATGATGGTGACTTAACGATAAAGGGTTGCGCTCGTTGCGGGGACAACAACATCTCACGGCACGAGCGGCGACAACCATGCACCTGTATTCATATAGCTATCTCTCTCCATCTCTGGAGCCTTTATAGTATGTCAAGACCTGAGTAAGGTTCTTCGCGTTATGAATTAAACCACATGCTCACCGCTTGTGCGAGGCCCCGTCAATTCCTTTGAGTTTCATTCTTGCGAACGTACTACTCAGGCGAATCACTTGTGCGTAACTGCAGCACTGAACTTTGACATCCAACACTTGGTATCATCGTTTGCGGCGTGGACTACTAGGGTATCTAATCTATTTGCTCTTTACGCTTTCGGGACTGAGCGTCAGTTGCAGGCCAGATCGTCCTTCGCCACTGGTGTTCACTCATATATCTACGCATTTCACCGCTACGCATGGAATTCACGATCCTCTCCTGCACTCTAGCTGCCTGGTTTCTATGGCTTACTGGGTTAAGCCAGGCTTTCACCACAGACCCTTGCTGCCGCCTGCTCCTCTTTTGCGCCCAATAATAATTCCGGATAGCAGCTTGCCACCTACGTATTACCGCGGCTGCTGGCACGTAGTTAGCCGTGGCTTTCTAATAAAGTACCGTCACTCGGCTACCATTTCCTGTAGCCGCCGTTCTTCCTTTATAACAGAAGTTTACAATCGAAAACCTTCTTCCTTCACGCGGCGTTGCTCGGTCAGGGTTCCCCCATTGCCGAAATTCCCTACCTCCGTAGAG
+
"#($'*',,2',$'%$$%$%%%%$#%%##&%$%$&($&$$#%$%''&+$%(*)1*.002(+3('''%(.+7-092+3.55893911)'*)1-'&'0$$&($'),3++**))(*+3(,,'*#&%,,-.550844/00//-,*++5'+++0-3348922630*/+-&('''.1*)).--//-02/39:00+*(%,-4:96694467465111-,./,400(,)/197688666633174;22*,./.01-9,.++301,,,(-72+81;<-15053/57.+.493-7867/,..,2;1)*2+26-+--.0+225;785450,,.0/00/.''%(+()054879./$2,./7668736:+&&(*02.58+-95642./'('''(&&$'(.,7549510+.*++&)*()):;1,**+2013+-'&'%',+0-77500:1)/)2/-.3888411%$(/.++-0-031524442(,-&0/0-&%$&(.0466258*40/-0+%&(+224,/14-'.,-0/.****0758966001,,275;7).%%+,,)215468873(&%..+10/756:100//2++),,/,/:.3.+.446550&)3.6876653.%&%))*(),0.7092&'-**)-0:324:7+5.'*))/,,,-.5'.12-/34'&)*%''.+(-+,('-547:8100//3--8--70,-/071+1,.')()(*)()*,2763;,)*.7123861))*+1,/3/../711955//-<7--3,-(++2020:4/*585()&%.228:0132/0-+)+(&)23.),*)-,+,56,//1123/6-&$&).022/.-,*023*1:54+-1/01.1$)'+,*)&,'+())+-6533122123+,--.%12357<8987;;255757315-//26/186.&*'&2852:25465//&%2782284553788:<964.36,-150**+-.6,...32145618)1.))&%(%)*3/.30+0223541013049671;333777:0,-,,..5///996878-26))(,2//81()&+-&16,./-//-.035'2;:250*'('*4-69-8,(**.+.35--056((,()-6+*+/-22)+.5/0685498987<4'.*+-654/8001;7898,753781;<;2.22.0,,+27.5060*)()*0125/,'&
@0a87659b-669b-4599-942b-85766f37b9d2 ch=326 read=16823 start_time=2019-12-12T19:41:09Z barcode=BC01 runid=2c9cf7bc05858273f10e7d7ec552fc0bd742dc3e
CTACGGGAGGCAGCGGTAGGAATATTGTGCACAATGGGGAAACCTGATGCAGCAACGCCGCGTGGTAATTGATGAAGGTTTCGGATCAATAAGCTCTGTCTTTGGGGAGAGATAATGACGGTACCCAAGGAGGAAGCCACGGCTAACTACGTGCCAGCAGCCGCGTAATACGTAGGTGGCGAGCGTTATCGGATTTACTGGGCGTAAAGGGAGCGTAGGCGGATGATTAAGTGGGATGTGGAAATACCGGGCTCAACTTGGGTGCTGCATTCCAAACTGGTTATCTAGAGTGCAGGAGAGGAGGTGGAATTTCCTAGTGTAGCGGTGAAATGCGTAAGAGATTAGGAAGAACACCAGTGGCGAAGGCGACTCTCTGGACTGTAACTGACGCTGAGGCTCGAAAGCGTGGGGAACAAACAGGTTAAGATACCCTGGTAGTCCACGCCGTAAACGGTGAATACTAGGTGTGGGGGGTTTCCAGCACCTCCGTGCCGCCATAACGCATTAAGTAACCCGCCTGGGGGGGTGATCGCAGATTAAAACTCAAAGGAATTGACGGGGACCCGCACAAGTAGCCCGGAGCATGTGGTTTAATTCGAAGCAACGCGAAGAACCTTACCTACACTTGACATCCCTTGCATTACTCTTGATCGAGGGAAACCCTTCGGGGACAAGGTGACGGAATTGGTGCATGGTTGTCGTCAGCTGTTGTCGTGGATGTTGGGTTAAAGTCCGCAACGAGCGCAACCCTTGTCGTTAGTTACTACCATTAAGTTGAGGACTCTAGCGAGACTGCACGTTGTTCAGGAGGAAGGTGGGGATGACGTCAAATCATCATTACTATGTGTAGGGCTACACACGTGCTACAATGGCTGGTACAGAGAGATGCAATGCCGCGAGTGGAGCCAAACTTAAAACCAGTCTCAGTTCGGATTGTGAAACGAACTCGCCTACATGAAGCTGGAGTTACTAGTAATCGCGAATCAAGTGTCGCGGTGAATACGTTCCCGGGTCTTGTACACCGCCCGTCACACCATGAGAGTTGGCAATACCCGAAGTCCGTGAGCTAACCGCAAGGAGGCAGCGGCCGAAGGTAGAGGTCAGCGATTGGGGAGTGAAAGTCATGTTTAAAAGGTAACCGG
+
)(')*67*.82*35,82*15+56.2.'-++-+2,,0*'(%&&&.)./61-++,22227:1.-)+&)&(+**+.-2//2383-*6-6,(%&'($%'(55815;<399('%((153942/5,02)),**)5/-10)0+,3...2.--0./03/2/47010--2+&(%&*(*,947636-1,+*--//83217&*%0:'(,67:67026:+-1*%*+7883;33877622134+/04*+2)***/1,-&33195725),'))+26525556014.)55478973:0/130../.31(55()'.+'')*371306*/1.(0720-0/3331+/0++--*(&&''(/./02/,,,17888223284,+1,/*//.00--)*6.2321461///.0123/69558105/../46:7(+&+03+0+**(0)-)41349-,19825873-0.05137<99*31/09873303742622411(/4,2(*&--2:46978783.16///()&'%-(0(()&&),+(.305632-)$'%#)0/1,-',(+27+/0125-.,.148434.79./16-+**+''(()*-&),,),-/2013556,5,68-()-(,.32.0*,4''+)(**)140-.+,+:-003023-/6---.3-,,..7//01*),-))*)(31/4519;76636-70667-+'&*(3.45445(054.10//,'%$(&-2.0460/)./.205796:0:,-,84,2427++*+-3664;71766771<1-0/,,0-/8.126,000.+..2433)%***/024465&))))%%$'',0,2+-*.,-.79/.)-./09::<934266&6%&'*)-,1.,0.89886521'*//27-...066:666633730+,++,153572000.-)'*(/6()+0;<;12/1044/487:777&-+7//.,0./.(%%#$%(&*4679984436-7-,-874**5+++.()*%%)+./12:461*('%'-.3/62006/'.-340/.--++./7/0+-,.2*;;*)987878:784*)()2403-0/,&))+'(3,.59761-+013946++)-)/+.-,'.3051/,/2(3*.(%)'+,/031'5(2/6.&()+,/)(+1/8,..+&.*&*(22:6:47
@2b2ff12c-8cfd-4ec5-b845-d2905d9253af ch=220 read=17058 start_time=2019-12-12T19:41:14Z barcode=BC01 runid=2c9cf7bc05858273f10e7d7ec552fc0bd742dc3e
CTCCTACGGGAGGCAGCAGTAAAGAAATTTTCGTGGGAAACCCTGACCGAGCAACGCCGCGTGAAGGAAGAAGGTTTTCGGATTGTAAACTTCTGTTATAAAAGGAAGAACGGCAGCTACAGGAAATGGTAGCGAGTGACGGTACTTTATTAAACCACGGCTAACTACGTGCCAGCAGCCGCGGTATACGTAGAGTGGCAAGCGTTATCCAGGTGTGGGCGTAAAGAGGAGCGGCAGCAAGGGGTCTGTGGTGAAAGCCTGAAGCAGTAAATACGCCGAAACCAGGCAGCTAGAGTGCAGGGGAGGATCGTGGAATTCCATGTGTAGCGGTGAAATGCGTAGATATATGGAGGAACACCAGTGGCGAGGTGACGTCTGGCCTGCAACTGGCTCAGTCGAAAGCGTGGGGAGCAAATGGATTAGATACCCTAGTAGTCCACGCCGTAAACGATGATTACTAAGTGTTGGATGTCAAAGTTCAGTGCCAGTTAACCCAATAAGTACTCCGCCTGGTGAATACTGAAACTCGAGGAATTGACGGGGGGCCCGCACAGAAACGGTGGAGCATGTGGTTTAGTCGAAACAGCGCGAAGAACCACGGAATGTGACATACCGCGAGGCTCCAGAGATGGAGAGATGGCTATATATACAGGTGGTGCATGGTTGTCGTCGGCTCGTGTCGTGAGATGTTGGGTTAAGTCGGCGAGCGCAACCCACTTATCGTTAGTTACCATCATTAAGTTGGGGACTCTGGCGAGACTGCCGGTGACAAGCTGGAGGAAGGCGGGGATGACGTCAAATCATCATGCCTGCGGCCTGGGCTACACGTGCTACAATGGATGGTGCAGAGGAAGCGAAGCCGCGAGGTGAAACAAAACCCATAAAACCATTCTCAGCCGGATTATGATCTGCAACTCGACTACATGAAGTTGGAATCGCTGGTAATCGCGAATCAGCATGTCGCGGTGAATACGTTCTCAGGCGCTACACACCGCCCGTCACACCACGAGTTGATAACACCGAAGCCGGTGGCCTAACCGCAAGGAAGGAGCTGTCTAAGGTGGGATTGATGATTGGGGTGAAGTCGTAATAAGGTAACCGG
+
+,0*%(.-61,/./456%-/-,+$*),.698+*'&,+)1//90/0278547768:99412.25503-.,'+*(*,23/'(,%5(&+1/+-5.443),'&',8.'.53.10,&2.&///.2++)+0.3/++*&%'%()+79010122:700721)&&)+)200.+*)(-.///,))*-.19+/.**'%%')('*%')0637;0558;8.:+%35/247;::8879)((.+''))'&&)()&)28320+(*(+022::315..).(*(*-28.&&&%',%&,'),-39,++,(')')*20//6.*)+,+081724+5+:,:6751/./003<9939:43635,*-/),-3452.4.45678%'')35/,)+*111,(+077773431'-(*&'&/,.-7'),-*,02&,'')$%'(((-1+1.,(./148.''-/3365-,.255100:2-+(((%*&()2240435;5:861335:64658+,/612+./*,')&'++-0.-1/00170488,(**.**))%%)-)*85.+)),.0717967978+/1+),-.*%+('.097::./..20-.04;3(&-*'(1()*'/.-016,-62(%*)')'*$)(+.*('(%%%%&*)....-,-//09.,))'+-.54562+)'%%&&-+,576099::9;8623212(43358:421+00136807.*,0031))(*'%(&))*253'25*%)-,)*),072,.,(.45;8'1*-)/*7,89.2365-+0.&',.06/3/&.//145;59;;/,0).4193.-65175587889:8110679:52-+**0/651/-+..)*')*0162256</7.--4.1103/+./+1/0/24.050..+-)(',,'209;46:2/2488711003,-))&-*/((/-&,&&1124233461/2/----.713//4,11536.,0'-*/--/**/.5-.')*%-'-1/-%*,-2832359;876',1.%%&$&/103837;33/.+,(1.-/-01-800./.2)0,&'-+.75999:6512760..13-/-7+,**+1)21123-/*,87.,*)+.00881(5+,,6/,-/-/.:005-402889*6
