# Supplementary material for: De novo species identification using 16S rRNA gene nanopore sequencing
Source: PeerJ. 2020 Oct 21;8:e10029. doi: 10.7717/peerj.10029 (PMC7585375; doi:10.7717/peerj.10029)
Supplement: Supplemental Information 2 — Contains raw reads. [file peerj-08-10029-s002.zip › pass_fastq_runid_2c9cf7bc05858273f10e7d7ec552fc0bd742dc3e_210.fastq]

@09c7ed9f-2ad1-40b4-aa81-ba635659f8d5 ch=152 read=89001 start_time=2019-12-13T04:56:55Z barcode=BC01 runid=2c9cf7bc05858273f10e7d7ec552fc0bd742dc3e
CTGGATTTATTACGACTTCTGATCATAAGATCACCAGAAGTGGTAAAGCGCCCTCCCGGAGGTTAAGCTACCCTCTTCTTTGCAGCCCTCCCATGTAGTGCTTGACGGGCCGAGGTAGTAATACAAGGCCCGGGGCATATCACCGTGGCATTCCTGATCCACGATTGCTAAGCGTTCCGACTTCACATGGAGTCGGTGCGGGCATCAATCCGGACTACGACGCGCTATGAGGTCCGCTTGCTCTCGCAGGAGTCGCTTCTCTTTAGCCGCACCATTGGCACGTGTAGCCTGGTCGTAAGAGACCACTTGATGACGCCGACGTCATCCCCACCTTCCTCGGTTATCACGCAGTCTCGCTAAGGTTCCCAGCCGGACCGCTGGCAACCATAGGGATAAAGAGGTTGCGCTCGTTGCGGGACTTAGCCAACCACAACGGCTGACGACAGCCATGCGGCACCCTGTCTCTCGTTCCAGAGGCACCAATCCATCTCTGGAAGTTCTGTGGATGTCAAGGAATAGGTAAGGTTCTTCGCGTTGCATCAGATTAAACCACGCTTACTCCACCAGCAGCAGACCCAAATCAATTCATTTGAGTTTTAACCTTGCAGCCCATGCTCCCCAGGCAGTCCGACTTAACGCGTTAAGCTCCGGAAGCCACGCCTCAAAGGGCACAACCTCCAAGTCGACATCGTTTACGGCGTGGATTCACAGAATTATCTAATCCTGTTTGCTCCACGCTTTCGCACCTGAGCGTCAGTCTTCAAATCCAGAGGCCGCCTTCATGCCAGTATTCCTCGAATCTCTGCGCATTTCTGCTTCACACCTGGAATTCTGCACCCCTCTACCCGAGACTCGACTTGCCAGTATCAGTTACCCCAGTTCCCGGTTAGGCCAGGGTTCACATCTGGCTGTTTTCGTCGCCTGCGTGCGCGCCGCCCAGTAATTCCGATTAACCTTGCACCTCCGTATTACCACTTGGCTGCTGGCTGGGATAGCCGGGTGCTTCTTCTGCGGGTAACGTCAATGAGACAAGGTAATTAACTTCTCCCTTCCTCCCGCTGAAGATGCTTTACAGCCGAAGAGGGGCCAGCCTGGCTAAAACCACGCCCGAGCATGGCTTAAATCAGGGCTTGCGCCCATTACAATATTCCTGCTGCCTCGTGAG
+
1/0-&6,)$*(%*+,3.++%')*+%$&(&-/1$'%'$)&&**0,./**+349../3+*.&'',/((&*)*,/'&'(*&'&$$%)%,,)%+1((,)&&,..+,,-/2-3+3&'#((*$%('%&(-/41623)',.')%)*.0(*6/6081'19/($%&.41&())0+$''%$%%')1/&(&-,/+&''+1)'(*,%'/&)'-),',.,7./+103554.,$'$$#$%&'&&*)-/+)*.('*./,-%&%%(%&*+%'2,21.12'$$%%&'%+..33&++),,,*(&&)(('231')''&(,*40%((*)+++''&($''21343.5,0+'*-,0+(*,&,/5+-,%'%'&),-./$%%&)*+-4+/(')20-7682-.,.,,/,10)&($)-+3.4**'+,.3)/)-,5431/0.962(+(&$&$*((,()*'+%&$$)$(+&0/)1/&*&++51-2/((*--++*+(*,,(%'%()(%,(0,2351330.-/',++.744213989/2+)()'*0-'+)).+)/,4.1/+,100/,,,-6)*$*%'+(/+'*'&(%%&','%*&'&&%%&$-&('&+241213362(175,&%,+($,'(%',)-(-/8-**%((./,)),+-+*14)*%(&%,(.++&)*/**+.0''+&%$+,),+.623/0'(++*%,+-62.5)1+*00,%1/03()..(+',+'((,)/+($%%%()/0)*)').-/1-+/41%)*.-&('*20/-*-/3/&%%)-'++,)0/.1*',/..-&(&,*1*&(')*+((%),'//5+6&$+0&%430/,)(-,--292+&$'(+*(+(-.++(((1))&#&%112,-.'&'*&&$0**('&(&%&'.2,,0/13(*).(-.0)&),1--%)(,,&++6,%)(()7(*--/53/-)*%'(,)-))%&/4112(.%'&&&*.*.,).&''&/,)%*%-%-()%&&%'&*,+-/+..03/23$*&'()*)''(%'%%&++(*%$'%')'&$#$&'*.)%(++($$(&++//'(&$%%'*'*,)+&&+&'%&(*&'(6*/587.76*'(-%('&$($%&&$$%&%'$%'*'(),*'+'%%*&%&&'%)**%&%$&&*('()+/%'%%$##$%&'*%-/+(**&*,--+'+,',*/,-/*-+&&($%)(+.''&&&
@458c2ea9-059c-4c13-a8b5-83dee2ff2d6d ch=93 read=91877 start_time=2019-12-13T04:56:19Z barcode=BC01 runid=2c9cf7bc05858273f10e7d7ec552fc0bd742dc3e
CTCCTACGGGGGAGGCAGCAGTAGGAATTTTTTTCGGCAATGGAAACCCTGACCGAGCAACGCCGCGTGAAGGAAGAAGGTTTTCAGTTATTAAACTTCTGTTATAAAGGAAAGAACAGCAGCTACAGGAAATGGAAGTATGCCAGTGACGGCTGCTGATAAAGCCACGGCTAACTACGTGCCAGCAGCCGCGGTAATACGTAGGTGGCAAGCGTTATCGGAGATTATTGGGCGTAAAGAGGGCAGGTGACAGCAAGGGTCTGTGGTGAAAGCCTGAAGCAACTTCAGCCATAGAAACCAGGCAGCTAGAGAGTGGGAGGATCGTGGAATTCCATGTAGCGGTGAAATGCGTAGATATATGGAGGAACACCAGTGGCGAAGGGCGACGATCTGGCCTGCAACTGACGCTCAGTCGAAAGCGTGGGGAGCAAATAAGTTAGATACCTAGTAGTCCCACGCCGTAAACGATGAGTACTAAGTGTTGGATGTCAAGAGTTTCCAGTGCTGCAGTTAGCACCCAATAAGTACTCCGCCTGAGTAGTACGTTCACCAAGGGCGAAACTCAAAGAAATTGACGGGGCCCGCACAAGCGGTGGAGCATATGGTTTAATTCGAAGCAACGCGAAGAACCTTACCAGGTCTTAACATACATAAGGCTCCAGAGATGGAAGAATGGCTATGAGATACAGGTGGTTACATGGTTGTCGTCAGCTCGTGTCGTGAGATGTTGAGTTAAGTCCGCAACGAGCGCAACCCTTATCGTTAGTTACCATCATTAAGTTGGGGACTCTGGCAGACTGCCAGTAAGCTGGAGGAAGGCAGGGACGTCAAATCATCATGCCCCTGACCTGGAGCTACACGTGCTACAATGGATGGTGCAGAGGAAGCGAAGCCGCGAGGTGAAGCAAAACCCATAAAACCATTCTCAGCAGTTCGGATTGTAGTCTGCAACTCGACTACATGAAGTTGGAATCGCTAGTAATCGCGAATCAATGTCGCGGTGAATGCACGTTCTCGGGCCTTGGCACCGCCCGTCACCACGAGTTGATAACACCCGAAGCCGGTGCTAACCGCAAGGAAGGAGCTGTCTAAGGTGGGATTGATGATTGGGGTGAAGTCGTATTTCGAGTAACCGG
+
)352-26487,,*030977/2+&)+(&)))),,,-.451:1-+.,'-3+,.,231442430,191.+-))3+1--,2-+2+;743(/-2'('/'$'5+34/00..350('&+)+/(,(++(**)/03,''))-.)()'++-*+,((**,+'&"$%(0'*,+--(*720,.(,/.,*),1/010---,/160/2000:0/07623.-25.46.03340,3-/)'(0**-2-5652,5.*')-.+&&+(')&.*/.,-,45.0---,1++-0-+-45()'%%)-*/+'''()58813:12**)*+75520&''&(*++*'*922859.-,--.26,+&&%(,3763395014984/.0//)-02-*-063789042543-*))(+,95/....9/5-7-1170////46628))*.&*1.*+/0987')',23./4.115+)2..81,-6688/:5)%/.16477;0.(%+$,&/(+./1/131:4:493661-)**.8)0()+:9:99:774-+%*%0&%())07-00224623644001028599652&,(+(+)(&'*2**:99;*%&)*)343--15./5+)-*-1,*-2657:--*'&%(%,0:-7-381%(,$(43515,,4-/2-('&&(,(+(($'#'&%(+)*+*69*5/-4**),--1:1.'()+,/6312226258461164*1*.)//66779446873&(*,3'3*+/1100023008'%()5,8-52/$,-51/0/01500/5,+6+.--3-+*/616;7210537:1/8*49/14455/2/&))*528/*-,.)(,-34)())',+($'.()*,69:<:676:8,.'+()',.02712-'()+*+'(-3343155/-2.-8777884/*-''(%*&(+(*/.-'&+)*+-1)//<<:8<9..178,98::<981')&#*/1724/31+.126895-,)*+935343436.3,*3,0,2228-,,%((+-,,+,0.60+++(%0/-/,52404-&*&)+16435153.,*/-.)*,0)13,')%'+/.2///+4/0/252+42*(-+'.))*-*)()/*+,130,,',&*$'(+%*')&'.,27;/,:**+-,+7*1871.+*-+,/%.$*,('&$(),5948-
@0208f85e-5f8c-4943-b7ea-da4fc288b06c ch=419 read=100009 start_time=2019-12-13T04:55:58Z barcode=BC01 runid=2c9cf7bc05858273f10e7d7ec552fc0bd742dc3e
CTCCTACGGGAGGCAGCAGTAGGAATTTTCGGCAGTAAAACCCTGACCGAGCAACGCCGCGTGAAGGAAGAAGGTTCCGGATTGTAAACTTCTGTTATAAAGGAAGAACGGCGGCTACAGGAAATGGTAGCCGGTGACAGTACTTTATTAAAGCCACGGCTAACTACGTGCCAGCAGCCGCGATATTGTACGTAGGTGGCAAGCGTTATCAGGAATTATTGGGCGTAAAGAGGGGCAGGCGGCAGCAGGGTCTGTGGTGAAAGCCTGAAGCTTATCCGGTAAGCCATAGAAACCAGGCAGCTAGAGTGCAGGAGAGGATCGTGGAATTCCATGTGTAGCGGTGAAATGCGTAGATATATGGAGGAACACCAGTGGCGAAGGCGACGATCTGGCCTGCAACTGACGCTCGAAAGCGTGGGAGCAAATGGGGATTAGATACCCTAGTAGTCCACGCGTAAACGATGAGTACTAAGTGTTGGATGTCAAAGTTCAGTGCTGCAGTTAACGCAATAAGTACTCCGCCTGAGTAGTACGTTCGCAAGAATGAAACTCAAAGGAATTGACGGGGGCCCGCACAAGCGGTGGAGCATGTGGTTTTAATTCGAAGCAACACGAAGAACCTTACCAGTGATATACTCATAAAGGCTCCAGAGATGGAGAGATAGCTATATGAGATACAGGTGGTGCATGAAGTTTGTCGTCAGCTCGTGTCGTGAGATGTTGGGTTAAGTCCGCAACGAGCGCAACCCTTATCGTTAGTTACCATCATTAAGTTGGGACTCTGGCGAGACTGCCAGTGACAAGCTGGAGGAAGGCAGGGATGACGTCAAATCATCATGCCTTGACCTGGGCTACACACGTGCTACAATGGATGGTGCAGAGGAAGCGAAGCCGCGAGGTGAAGCAAAACCATAAAACCATTCTCGGATTCGGATTGTAGTCTGCAACTCGACTACATGAAGTTGGAATCGCTAGTTATCGCGAATCAGCATGTCGCGGTGAATACGTTCTCGGGCCTTGTACACACCGCCCGTCACACCACGAGAGTTGATAACGAAGCCGGTGGCTAGCAAGGAAGGAGCTGTCTAAGGTGGGATTGATGATTGGGAATTGAAGTCGTAACAAGGTAACCGG
+
-..0.051:/(.-+/2*)()),+*+2;<7.470.%,''+3).../-/2++*+-5112:57260/1+-/-),()3252-3./06/220&,1627-5-..7;.+1.9.0:9/9/10,+,-*4)+/0+671..01)((+,4'-0..187*.-1++(-,+,29412.+,%%(+/020/,(*1,&&(%*%'&$'%&)--/545864413116111&,+,+/+%+(.3754138))'01)%*&,**/;4121*+6246533+35222514:72,(&(+()%'&'))*((23581,-23.1--,-/44433233464:9//*/3366376*7)9*:820//-+%/.-553083.-00/-/1401,130.5.050018266361.-4-6156110119998:799:.0)+,3*../)+/),5588;.*-/;<:7699,+3+,,4434;.+.778679.,,*---5;90+'.$*&.(+-163878<8;8;9:928.-199568767787849-*,$,&-)1220-.-1702549//1,17788821+/-1,08983970362;/1/538398:/19:5-9.&+''&'...1/(((()01//124<<,797;72/0.12+0(../7-/44)%%'+4/+%(---73440)(/72+2/-/'%%%)//71-++*//5687685677-+.(+&+,-/77555610+,24))21331$))'+,-979787746867<7:12257406,)*+,,(*)()-,*07//1./2213/./:55:7780171..-.*/-),0/,&*+&&)+-9392+,..0623./271./+)++-*(7:60988998903,+,568/2/1-,)(&3.5/1++*-+*)&&*,***(--;006443689:63+,(''(+((()0:551-..--((''*.-&09,,0995-.,00-06&*$8*:19-.1,(+.-+./-0.--3300,*&--.652:4:5999:9675011.-03425:16(*,--,,,/2/600197/0/0:558/3/070900/50415:78<9462+*)-3-10-*(*-,)$&$#&#)))196:8420((,,2**'*,,.%%*2275427*2,474-11.//0+3/22+)%&-*/.-.21779866054497:)2
@b237218a-54ce-4105-a307-862cfa4fbec8 ch=277 read=65987 start_time=2019-12-13T04:55:49Z barcode=BC01 runid=2c9cf7bc05858273f10e7d7ec552fc0bd742dc3e
CTCCTACGGGAGGCAGCAGTGGGAATATTGCACAATGGGGAAACCTTGATGCAGCAACGCCGCGTGAGTGATGAGGTTTTCAGATCGTAAAGGCGCTCTGTGCTGGGGGAAGATAATGGCGGTACCCAAAAGGAGGAAGCCGGCTAGCTACGTGCCAGCAGTCGCGGTAATACGTAGGTGGCGAGCGTTATCGGATTTACTGGGCGTAAAGGGAGCGTAGGCGGATGATTAAGTGGGATGTGAAATACCGGGCTCAACTTGGGTGCTGCATTCCAAACTGGTTATCGGTGGGAGAGGAGAGTGGAATTCCTAGTGTAGCGGTGCGTAGAGATTAGGAAGAACACCAGTGGCGAAAGGCGACTCTCTGGACTGTAACTGACGCTGAGGGCTCAGCGTGGGGGGAGCAAACAGGATTAGATACCCTGGTAGTCCCGCCGTAAACGATGAATACTAGGTGTGGGGTTTCAACACCTCCCGTGCCGCCGCTAGCGTAAGTATTCCGCCTGAAATTACGGTCGCAAGATTAAAACTCAAAGGAATTGACGGGGACCCGCACATTGTAGACATGTGGTTTAATTCGAAGCAACGCGGAGAACCTTACCTACACTTGACATCCTTGCATTACTCTTAATCGAGGGAGTCCTTCGGGGACAAGGTGACAGGTGGTGCATGGTCGTCAGCTCGTGTCGTGGATGTTGGAGTTTAAGTCCCGCAGCAGGCGCAACCCTTGTCGTTAGTTACTACCATTAAGTTGAGGACTCTGAGACTGCCTGGGTTAACCAGGAGGAAGGAGGTGGGGATGACGTCAAATCATCATGCCTTATGTGTGGGGCTACGCACGTGCTACAATGGCTGGTACAGAAGTACAATGTACCGTGAGGTGGAGCCAAACTTAAAACCAGTCTCGATTTGGTTGTGACTGAAACTCGCCTACATGAAGCTGAGTTACCTAGTAATCCTTGAATCAGAATGTCGCGGTGAATACGTTCCCGGGTCTTGTACACACCGCCCGTCACACCGTGAGAGTTGGCAATGAAGTCCGTGAAGCTAACCGCAAAGGAGGCAGCGGCCGAAGGTAGGGTCAGCGGTGGGGGGGTGA
+
,+/*(+/*64/140477224*3-'($'&)(',-7;-.30()--,0,4+,.231/107456800124,,++,++())-970.')*+,2867-,++'**.//-'%,*58,()--.5./)+'+(+((+3001,(***4,+-,15./.+*%*+/0'1-0,+**%1013/5.+8+--:771:0-61/)(312360.2&/'064/126865831-+'0-',-7777796:9654//,3),5;999770162-/04+46651+-)(+*6666776736181,80555635,+&)'&'-2.+&,*&+&)(01022,2,('451,),&($''971/*)'(2(%*+.4.20//493570;0.-3'+(*(&-...)-486885652/*..1343.-+7-45*)&')*)&+.0,'+-18&3*((%1(+,98226*+17610271))105589530./0/41-/30+*,)**,331;74.02139/8:,-:990+20-.-,**)*&*(.35:61.22-+&('*'%,+9663987.*0*/;<23786:.--.0/1.//-7;8179,))'&&))&%().643.-/6/80296;5-0((+8741+-+&*)-.6160/83330016167845,1,++,5+(&'(.//122&&*,(''(*50:8279.1350-0,/39%,--.60121+*&&'2343342201/23&/(20783<26*,/8.063/73('-+(,**./&0'))/+'(&)-495414922216;7778;).-,+6:3664)(&(*7::8;88;3354538586012-0+((+1-05:530/0*-232;90339933%(%''),-3,,%3412212&.*+)),57,6482'.,,/2**-/)'(&&#&('($'(,5/+*()(+-.')1736)+$#026,4:98:95.*#.*(%,'2(,)$,323<845:65754468515../1*+.6..'&((*+++0)))*,,,/35365548586;654986844801+,15-.-9//.+++*/6./1+**,*+*/;910,('*-+2+.36-',**..+-0)')$(-/627114:*-+)*++(--.40+)+.)..2321--,11/&1'+')//-40/
@c2329253-4b61-4329-8dcc-6ce099ba1019 ch=269 read=57725 start_time=2019-12-13T04:55:41Z barcode=BC01 runid=2c9cf7bc05858273f10e7d7ec552fc0bd742dc3e
TTGTTGTACTTCGGTTACGTATTGCTGGTGCTGAAGAAGTTGTCCGGTGTCTTTGTGTTAACTCGCGCTTTGTCGCTCTTTATCTTCCGTTTACCTTGTTACGACTTCACCCAGTCACTTGAATCACAAAGTGGTAAGCGCCCTCGAAGGTTAAGCTACCTGCGCTGGCACGCAACCCACTCCCATGGTGTGACGGGCGGTGTGTACAAGGCCCGGGGCAATATTCACCGCGACATTCTGATTCACCCGATTACTAGTAACTCCAGCTTCGTAGGCGAGTTCAGCCTACAATCCAGGCAGAGACTGGTTTTAAGTTTGGCTCCACCTCGCGGCGTGCATCTCTGTACCAGCCATTGTACGTGTGTAGCCCTACACATAAGGGGCATGATGATTTGACGTCATCCCACCTCCTGGTTAACCAGGCAGTCTCGCTAGAGTCCTCAACTTAATGGTATTAACTAACGACAAGGGTTGCGCTCGTTGCGGGACTTAACCAACATCTCACGACACGAGCTGGCGACAACCATGCACCACCACCTGTCACCTTGTCCCAGAGGATTTCCTCGATTAGAGTAATGCAAGGGATGTCAAGTGTAATTAGGTTCTTCGCGTTGCTTCGAATTAAACCACATGCTCCGCTACTTGCGGGTCCCCGTCAATTCCTTTGAGTTTTAATCTTGCGACCATTACTCCCCAGGCGGAATACTTAATGCGTTAGCGGCGGCACGGAGGTGTTGAAACCCCCACACCGTATTCATCGTTTACGGCGTGGACTACCGGGGTATCTAATCCCCGCTCCCCCCCACGCTTTCGAACTCAGCGTCAGTTACAGTCAGAGAGTCGCCTTCGCCATAGTGTTCTTCTAATCTCTACGCATTTCACCCGCTACACTAGAATTCCGCTCTCCTCTCCTGCACTCTAGATAACCAGTTTGGAATGCAGCGCAAGTTGAGCCCGGGTATTTCACATCCCACTTAATCATCCGCCTGCTCCTTTACGCCCAGTAAATCCGGATAACGCTCGCCACCTACGTATTACCGCGGCTGCTGGCGTAGTTAGCCGTGGCTTCATCCTTAGGTACCGTCATTATCTTCCCCAAAGACGAGGCTTTACGATCCGAAAACCTTCATCACTCACGCGGCGTTGCTGCATCCAGGGTTTTCCCCATTTATTGCGAAAATATTCCCCACTGCTGCCTCCCGTAGGAG
+
&5-4201/345/(+)/*/44.5-+,129858::50(*+(/30-5)4.-...57--806*(&)+-+*&*,**&)1266+)(+*237:12('4**1013..0')*+.4;32363-03-*&*&*54/../-73//387:7+-,+1,01--+(-+:44',+)+*)$&$%*%&'%%%&*-.3,(++292/482,+)*(0065299211.16897,/--*,-4/*++,*/21(*5/012556;88998<7-3,)),/1..131269728,,,.497&+'()/1/0/90/13713.50-5+%&(-('(*+.02-1;:-25..:7-3105*)2(*&#&((+(2,/17----*577:.+-8.-)&$'/..0+(''%*.-))()(,-:7-4720690//..4841126811.330&&&+-31+(+50;1<5698.56111,044+,02301-5-+/+5,.583*/*5(+,6,5+%&.))261;12155655834.974/6.2+,***+,,//..146757678423+236:868:290454.,2-04/...,),./,,+-,*%%''%&+551236421/,&)'),4.01)-+83.///75).*.-'%.'))2-:99:7)*-/1-*())%),3/3<8:7-,./14160./5).-4,/,-3*.684,/3394:647;<13-5;<*-5/./0$%)*-9(7()--243,+,2..6171--2.0144485:443495+40....&,..2421+42-4:7+)++.1-018:1+///298/+.+*,67;799789'5.(+,/,./7/1)&%')0/148:/.-/,//960./0305,.0.--&+4--/35/6++.++)*+/7:7<:8::+,'/435:6521,)0)*/50)214/7;90/32(&).%,+/01..334761/.-),724356666-/.//77966.45.43<9/43853/-+-(2+,*-.//14,+030100;90.1115.)&*1+122333:9/02()(,03-8;..//85+,.48810/--+-59:799;9;<33;2593836533:45.;...7-8+,),*9/:/./8-626*)+&$&+)+*%2,-,:97885371238-:;;./5-*++'%)&&')&#%()1/))299/283959:/'--.,0.*-+(,6<0110/24/((471099,07:0(-4)#+'&+$).4.-0;;/;7-&)*).,**()/6))1.4.+,
@96e6be97-5d4a-4a3f-b716-1af45e3ebc14 ch=109 read=121351 start_time=2019-12-13T04:55:41Z barcode=BC01 runid=2c9cf7bc05858273f10e7d7ec552fc0bd742dc3e
CCGGTTACCTTATTTACGACTTTACCCCAATCATCCAATCCACCTTAGACGGCTCCTTCTTGGTTAGGCCACCGGCTTCGGGTGTTATCAGCTCGTGGTGTGACGGGCGGTGTGTACAAGGCCGGGCAATCACCGCGACATGCTGATTCACGATTACTGGCGATTCCAACTTCATGTAGTCGAGTTTACCGGGCTAATCCGAACTGGGGAATGGTTTATGGGTTTTGCCTTCACCTCGGCTTCGCTTCCCTCTGCACCATCCATTGTAGCACGTGTGTAGCCCAGGTCGCCAGGGGCATGATGATTTGACATCCCCGCCTTCCTCCCGCTTGTCACTGGCAGTCGCTAGAGTCCCCAACTTAATGATGGTAACTAACGATAAGGAGTTTGCGCTCGTTGCGGGACTTAACCCAACATCTCACGACACAGGCGGCGACAGCCATGCACCACCTGTATCTCATATATACGCTATCTCATCTCTGGAGCCTTTGCTAATTATGTCGAGACCTGGTAAGGTTCGCGTTACTTCGAATTGAACCACGCTCCACCGCTTGTGCGGGCCCCAAATCAATTCCTTTGAGTTTCATTCTTGCGAACGTACTACTCAGGCGGAGTACTTATTGCACGTTAACTGCAGCACTGAACTTTGACATCCAACGCCAGGTACTCATCGTTTTACGGCATTGGACTACTAGGGCATCTAATCCTATTTATACGCTTTCAGGACTGAGCGTCAGTTGCAGGCCAGATCAATATATCACTGGTGTTCCTCCATATATCTACGCATTTCACGCTACACATGGAATTCCCACGATCCTCTCCTGCTCTAGCTGCCTGGTTTCTATGGCTTACTGAAGTTAAACTACCACAGACCCTTGCTGCCGCCCTGCTCCTCTTTACGCCCAATAATTCCGGATAACGCTTGCCACCTGCATTACCGCGGCTGCTGGCGTAGTTAGCCGTGGCTTTCAATAAAGATACCGTCCGCTCGGCTGCACCATTTTCTGTAGCCGCCGTTCTTCCTTTATAACGAAGTTTACAGTCGAAAACCTTCTTCCTTCACGCGGCTGCTCGGTCAGGGTTTCCCCATTGCCGAAAATTCCCTACTGCTGCCTCCCGTAGGAACAATATCCTTCCAACAGAAGGACAACACAAAGACACCGACGTAG
+
32,*/**8393)86+*/0/229,*,((%5*,,.,/'6+/97-/*,+,-52(00/3.05*,-*+0922997-/2+.*)-*/2,0.,:/,+,$+..+37995547967965040/''*+16/424'+)'(%(&+16.55899;9;;;67;.'+..2610-&00017:0-/)-08427323121&'107/*.*-,(*$'+./*)08702',(')*,)0-)(.3:/9;;/+''&.*3331.-103;54458/84+.10.+/12867/-5**(,-+../10.)*,//+*0715/25+375..*,+,+*(-8-**)%),+1,.068:6836,&%'*++-9365161//--(,+/()*)39:+11,1,2-333720,.'--.*,//143,+'+,8.-15789768562;82+.+.'2((-1158721..0%1+,%*800+**),.(/827)0-06337.1//1648/332-*&'%'((**+,*,,+(',0$&&'(+(#$)/517++'*+$%)*196-+,(',)47618727+++/..4.4./5:7,)*%&'-+*/,((+,./&2..2001,&(*,-13241((4/.,./95/.26230''**7737..*)*/1*4,,/')$+)(/)'0*)))+*..8/-.900,/,6699;1130,./26302**$&$('$*'*+.'./(&,8,'(&)'%))3.1322242315667422920---260'((+'-,62,&796..*'**+25+.-922105081../**%'$&$''',389::;<;9665('&$(556686877<64,,))('++..23-0+0+92)&*+-57777736)(*'*,'-000698887</*%&(-974923/-,+)/,7.(-/)+,&'**3.2,0-+*,*,+()(%%##&&&)-0:4,.-5-**4,12:20,1/38621+,1,.7:0593-*(,+)3;231:3336.9,,(*&0800/681-2*(&))$$&*&)*)*,+18247%%)65())+***/4,5;;8//.-//7247703;.31-''+,+3/11%'+))3.&&)$/(&+,)0)+*,,2:59/:5%**,)++(,,/2-:.1%2860;1/662+0:1.)*-2.3*-,-((+-.-.0/0954;313+67060096221))1+15/++*,+./)*+,+*104.*+./,/&&$$""#
@3434245d-38f9-4a75-ada8-c06b671c9b2b ch=261 read=50348 start_time=2019-12-13T04:55:31Z barcode=BC01 runid=2c9cf7bc05858273f10e7d7ec552fc0bd742dc3e
CTGCGAGGAGGCAGCGGTGGGGAATATTCCTGGGCCTGGCCTGATGCAGCCATGCCGCGTATGAAGGTAACGGGTTGTAAAAAGTACTCGGCGGGGAGGAAGGGGTAAAGTTAATACCTTTGCTCGTGACGTTACCCGCAGAAGAAACACCAGTAACTCCGTGCCAGCAGCCGCGGTAATACGAGGTGCAAGCGTTAATCGGAATTACTGTAAAGCGCACGCAGAGCGGTTTGTTAAGTCCAGATGTGAAATCCCCGGGCTCGGCAGACTGCATCTCTGATACTGGCAAAGCGAGTCTCGTAGAGGGGTAGAATTCCAGGTGTAGCGGTGAAATGCGTAGAGATCTGGAGGAATACCGGTGGCGAGCGGCTATGGACGAACTGACGCTCAGGTGCAGCGTGAGGGCAAGCAAGTTAGATACCCTGGTGAACCCGCCGTAAACGATGTCGACTTAGGTTGTGCCCTTGAGGCGTGGCTTCGGGCTAACGCGTTAAGTCGCCGCCTGGGAATTACGGCCGCAAGGTTAAAACTCAAATGAATTGACGGGGGCCCGCACAAACTGGTGGAGCATGTGGTTTAATTCGATGCAACGCGAAGAACTTACCTGGTCTTGACATCCGCGGAAGTTTTCAGAATGAAATGTGCCTTCGGGAACCGTGAGACAGGTGCTGCATGGCTGTCGTCAGCTCGTGTTGTAGCGAAATGTTGGGTTAAGTCCCACAGCAGGCGCAACCCTTATCCTTTGTTGCCAGCGGCGGTCCGGCCAGAACTCAAAGGGAGACTGCCAGTGATAAACTGGAGGAAGGTGGGGATCGAAGTCATCTTAAGCCCTTACGACCAGGAGCTACACACGTGCTACAATATGGCGCATACAAAGAGAAGCGACCTCGCGAGAGCAAGCGGACCTCATAAAGGGTGCGTTGTAGTCCGGATTGAGTCACGCTCGACTCCATGAAGTCGGAATGCTAGTAATCGTGGATCAAGTACTTACGGTGAATACGTTCCCGAACTTGTACACACCGCCCGTCACACCATGGGAGTGGGTTGCAAAAAGAAGTAGGTAGCAGCCTTCGGGAGGCGCCTGCTATGAGGTTGGGCGGTGAAGTCGTAACAAAGG
+
0/)+'$/.('+,%,+&/.29;1,+*$)$+(&,*'(%%*(/---./-25168751-+')(*,.)1+)(&%$%'1.2813487,()+'&+(((((283)+522/1-''(3+.7717012:2;9118803*'))(0-197-.*)-)$()&&%*)&$(-7144856*,)(&+,)3+$''*)+00))(%*(/,-3520.-1,3/1)4+,/-+,.0$'*+(+-/25151//0-.56:/-/6,,)*+*+-886*(,/)*.68--69889&%$%&)))(+//0*'((*.1150.)-1&$&&%--.0354+(%).,.+-+2)4'.(*-410-%'()1*-/5/,/3470*++-556;91/1-3007:180)-,++/1'*,((*.538/&%)&')2257802***()*))*)&*'%-07$1*&*).''0.007,*/(1+$$()('+7378<3.+,-.883/+.*%)*&*()'/4,**+&.1.387:54.2$+&,))&)',*.-2+/--$%)*,76575','(&1*216-136,9,:,:95119*9-+*-)-/..4(1:8,48,(**,58%(&)'347,//-0*+*41:6326932230557589/.2))*('*+.8..656363575870(0,313//9<0-%%&0/5.770.524:584(335125*,,0106''(,28:999:180./58678-0113//,1)''$&--/85012<4:86:3,)++.(&)*%.)((*+73508.*--/:6096-.:..61/-+)'(1/2,2,2*%,(/..7(/((.,,-/33465)00...087:99/-1+*.-22...)'+,$.++4-+*%&')&&*(%$#&(+,46151&(*.01//*,)''+-,/06-(%&,,22.01372)'(&)*))6323234--+),'.-,)-2:543001202*+1-,$'))*//86/6--++2,-&*++%%$&(,+*-11,(*,('((,(.()(%'('$)'')+-1,///41.((%'$$)*+3766;8671/6./)'##$(),-.322+1+*./2--103-0-')(0)('(+,)-9/48;:2*&))'),/*)++-$)+,,52,6-$')&$&%&#+)$&(&(%&'&'&%*.'((,''(()-/,29'-*
@4ec977ac-e036-4b55-a66b-2c424566ec59 ch=138 read=69757 start_time=2019-12-13T04:55:22Z barcode=BC01 runid=2c9cf7bc05858273f10e7d7ec552fc0bd742dc3e
CCGGTTACCTTGTTACGGCTTCACCCCAAATCATCCCGACTTTACCTTAGACGGCTGAAACCGAAGGTTACCCCACCGGCTTTGGGCACTTCCGACTTTCGTGGTGTGACGGAGCGGTGTGTACAGGCCAGGAACATTCACCGCAGTATGCTGACCTGCGATTACTAGCGATTCCGACTTCGCGTAGGCGAGTTGCGGCCACCGAACTGAGAGGGTGTTTCTCAGGTTTTGCTCCACCTCGCGGTATTGCTTCCGTCTGTGCTCCCATTGTAGTACGTGTGTGTAGCCCAGGTCATAAGGGGCATGATGAGTTTGACGTCATCCCCGCCTTCCTCCGCATTGTCTGCGGCAGTCTCTCATGAGTTCCCGCGAAGTGCTGGCAACATAAGATGAGGTTGCGCTCGTTGCGGGACTTAACAACATCGACACGAGCTGACGACGACCGTGCACCACCTGTTTCTGGCTTCGAAGAGGAACCATCTCTGGTTCTGTCCATCAATGTCAAGACCTGGTAAGGTTCTTCGCGTTGCGTCGAATTAAACCACATGCTCCACCGCTTGTCGCGGGCCCCGTCAATTCCTTTGGAGTTTCAACCTTGCGGTCGTACTCCCCAGGCGGGGGGTACTTATTGCCGTTAACTCCGGCACAGAAGGGGTCGATACTACACCTGGTACCCATCGTTTACATTGCAGGACTACCGGGGTATCTAATCCCGTTCACGCTCCCTGGCTTTCGCCTCAGCGTCAGTTTTCATCAGAAAGTCGCCTTCGCCACCGGTATTCCTCAGATCTCTACGCATTTCACCGCTGCACCTGAATTCTACCCCCCCTCTACAGGACTCAAAACTTGCCGGTATCGGATGCGGTTCCCAGGTTGACCGGGGATTTCACATCTGATAACAAACCGCCTGCGTGCGCTTTACGCCCAGTAATTCCGATTAACGCTTGCACCTCCGTATTACGCGGCTGCTGGCACGGGTTAGCCGGTGCTTCTTCTGCGGGTAACGTCAATGACAAGGTATTAACTTTATCCCTTCCTCCCGCTGTAAGTACTTTACAACCCGAAGGCCTTCTTCATACGCGGCATGGCTGCATCGGGCTTGCGCCCGGTAGTACTATTCCCCACTGCTGCCTCCGGCGGGGAG
+
85/02.)-216/13../&23;24/;92+17052.1-,,.0780.6+.0(-0.-+)()(*'-6....+/1,/::,+4.,('+0+'/1/*..:.6343390-,.3:87877814'),'-+(()(()&+005'+*-)),-/+,/-%*)'.,-)-.././#$*..15/./3200/5.,.0.0/,*%++027661./20/.&),,$%)+/6//*((%+*(*,:<;289372586))-.7:2494635-/.,-0-.2038./5,%,-/6/()//5))(**2359676437/.-7.*/6220-0+.9;+077455&$'*+''&)1245,2')((-40842,-0%*'*,&(%%''.++*4432413,32349/76&#.%&'),+,/.3/.21,-/5052+).1.505466;09/+.',05.4*2'&*4.522+,-25**2.-/./0+1246:-8.//7:3683.7::0368+3*-''/**.0,017444341+..136677979:4;625631+/54535-5/*/3<:7<;79+1+*,666&&*2(662/1..-+(+,.0+/0)*4***+*,*,++//+)08958:4/.541,+,.:.8375/1.-0*1*+*.15,842)&2666.''*%*&)+-)/0*.)*8646343854/+,+)./,551+.++/,.))+(+1,'*,'-:6,/7/76.(*%'$%$$,3,''),.+,2(+(---00,.:3,.:0).+03:4))1312:)+13,-2012141&'0:;8.277**.5/13676:6<78:7'/*.102580502-/24446()045-4:8136;697)1/13.*&-3.4/053511-.-/.*0&,+34913,)'''*(/8174458+11/*(',.,4-(&05/4-(-5+4,,'.2-+)),+--++*+3..894<8::4.//-/0.(&%&&.+.-*))*-3856-,,4-44101.))..26()*,2/.1',*)4556644//*$&(/)(.++///12&(0.27<8778-*,)*')*00+.&(*11+//+-/3./(&'$#'()(*,+-)/7.*45-*+0*,+.177.-1).'''-5.33:570333+))*'*02.%('...16479%60-.3,3487))$)$(+*'((---05/+-40121185545,1',/,&%
@fbf13bb9-9e78-470d-a220-fc27d75c1ab0 ch=211 read=63707 start_time=2019-12-13T04:55:13Z barcode=BC01 runid=2c9cf7bc05858273f10e7d7ec552fc0bd742dc3e
TTGGTGGCACTTCGTTCAGTTACGTATTGCTTGGTGCTGATGTTATCTGCAGGAGCAGCAGTGGGGAATATTATTGCACAATGGGCACAAACCTGATGCAATATGCCGCGTGTATGAAGACCTTCGGGTTGTAAGTACTTTCAGCGGGGAGGAAGGAGTAAAGTTAATACCTTTGCTCATTGACGTTACCCGCAAACACCAGCCGCTCGTGCAGCAGCCGCGCGGTAATACGGAAGTGCATTAATCAGGTGCAGGCGTAAAAGCGCACGCAGCAGGCGGTTTTGTTAAGTCAGATATGAAATCACGAGCAACCTGGGAACTGCATCTGATACTGGCAAACGAGTCTCGTAGAGGGGTAGAATTCCAGGTGTAGGTGAAATGCGTAGAGATCTGGAGGAATACCGGTGGCGGCGGCCCCTGGACGAACTGACGCTCAGGTGCAGCGTGGGGAGCAAACAGAGTTAGATACCCTGGTAGTCCACGCCGTAAACGTGTCGACTTGGAGGTTGTGCCTTGAGGCGTAGCTGGAGCTAACGCGTTAAGTCGACCGCCTGGGAGTACGGCCGCAAGGTTTAAACTCAAATGAATTGACAGCGGGGGCCCGCACAAGCGGTGGAGCGTAATGGTTTTAATTCGATGCAGCGCGAAAGAACCTTACCTGGTCTTGACATCCCCGGAAGTTTCCAGAGATGAGAATGTGCCTTCGGGAACCGTGAGACAGGTGCTGCATGGCTGTCGTGGCTCATTGTGAAATGTTGGTTAAGTCACAACGAGCGCAACCCTTATCGCTGTTGCCAGCGGTCCGGCCGGGGAACTCAAAGGGAGACTGCCAGTGATAAACTGGAGGAAGGTGGGGATGACGTCAGATCATCACATGGCCCTTGACAGGGCTACACGATGCTACAATGGCGCATACAAAGAGAAGCGACCTCGCGAGAGCAAGCGGACCTTCCCTTAAAGGGTCTCGTAGTCCCGGATTAAGGTCTCACAACTCGACTCATGAAGTCGGAATCGCTAGCTAATGTGGATCAGAATGCCGGTGAATGCGTTCGGGCCTTGTACACACCGCCCGTCACACCATGGGAGTGGGTTGCAAAAAAGAAGTAGGTAACAACCTTCCAGGAGGCACCACTTTGTGATTCATGACTGGGGGGTGAAGTCGTAACAGGTAACCGG
+
$%*$'+,,)/3220421/70:/008324,)'((*51.+(&+%,'&'*$$&&-)%'%*++*--176)-0-/27(0(()**/10210/&+-/&1:674-*'(%%(,*5769998657'-)%'/44:7,5..9../6/3020:3/,1108:)(/-+0-0'))-;/-0.2--/:90;9/079475/))$,201:001.))&'),(&(%$'',',&.(+-)/16./,&)-),,-+84+.'&%'&%,+/,*+&+&)(+(/,,3208;-.01133+0**'',4/'8.53/*/.30/28%'+/')(-4/+,+*(('+/73822;.6.......:3//00289.,..&-&%((('&'(+((,44.+1'1)9+;)&4./'$$''*+)+2*+4-,'&(*000772..-./.055/41+4+*'&-.2:8+1/5/-**/.00127899123.1))'(+3*31)&++;:16-,(()6.02516:-.:91/01/./23:;898:5+&)(+*,+*+/123742:+/-37*75649666.1/,0.+),/3:455.8.7-236538848;52.('$))**&''*+103535(/851554;851/30603,%'*(4:6-28,()(('(')46436,/0&.()*//4;<,988:7-*,'()(*+1--0,)030+*7.0:64554/.,.-3,/+))/..9,/9.1+*+,-.87650:66///6.76,61%*).673,...-1356652233/800154-0,0.1-'..*.,'',&&/2,/*83223.'.-18//00+5*)+9339556)).+/8./969:3761-.4/.)*---957845*,1)(*+83440(02./12:2768513206.1.+2624,++)))*($%+-.:.*+(**%*'&%'()+'/45/61.*+'&',05/4.:-/2--/004/93)&)&(*).19422-*('&&,%,.*'+3:1)('')(%(&-,+)-+-*,/126615(),,)8*&'+,()($%(-00001-32314.1+++-&///.1-.-'(&(+1-,(+/3330/096752010018*%*)5;91679.3.-.420.&.//2;51286312:389;,)'(*864:-2+,874,%*+(++/--442,-,&+.0((61.-'&%'*'-164//2350-+,,/2676657-0+.,(*1/234/%),+.78888
@142b8299-6173-4dd5-a1c2-e1a9491088d6 ch=177 read=126576 start_time=2019-12-13T04:53:47Z barcode=BC01 runid=2c9cf7bc05858273f10e7d7ec552fc0bd742dc3e
TTGATGCTTCGTTCAGTTACGTATTGCTGAAGAAAGTTGTCGGTGCCTGTCGCTCTATCTTCCGGTTACCTTGTTGACTTCACCCAGTCATGAATCACCAAAGCGCCCACTCCCGAAGGAGTTGGCTACCTACTTCTTTTGCAACCCACTCCAGCCAGGCGGGCGGTGTGTACAAGGCCCGGGAACGCTTCGGCATTCTGATCCACGATTACTGAAGCTCGACTTCATGGAGTCGGTTGCGAACTCAATCGGACTACGACGCACTTTATGAGGTCCGCTTGCTCTCGCGAGTCGCCTCTTTGTATTAGCCTGGTCGGGGCCATGATGACTTGACGTCATCCCACCTTCCTCAGTTTATCGCGGCAGTCTCCTTTGAGTTCCCCGGCCCGGGCCGCTGGCAACAAAGGATAAGGTTGCTTGTCGTTGCGGGACTTAACCCAACATTTCACAACACGAGCTGACAGCCATGCAGCACCTGTCTCACGGTTCCCGAAGGCACATTCTCATCTCTGAAAACGCGTGAATGTCAAGACTGATGGAGTTCGCGTTGCATCGAATTAAACCACATGCTCCACCGCTTGTGCGGGCCCCGTCAATTCATTTGAGTTTTTTAACCTTGCGGCCATGCTCCCCAGGCGGTCGACTTAACGCCAGCTCAGGCCACGCCTCAGGGCACAACCTCAAGTCGACATCGTTTACGGCGTGGACTACCATCTAATCCTGTTTGCTCCCACGCTTTCACTTTTCGACGTCAGTCTTCGTCCAGAGCCGCCATACCGAGCCATTCCTCCAGATCTCTACGCGTACCGCTACACCTGGAATTCTACCCCTACGAGACTCAAGCTTGCCAGTCAGATGCAGTTCCCAGGTTGGGCGGGGATTTCACATCCTGACTTAACAAACCGCCTGCTGCGCTTTACGCCCAGTAATTCCGATTAACGCTTGCACCCTCCTGCGGCTGCTGGCACAGGTTAGCCAATTCTTCTGCGGGTAACGTGAGCAAAGGTATTAGCCTCCTGAAAGTACTTTGTCTTCATACACGCGGCATGGCTGCATCAGGCTTGCGCCCATTGTGCAATATTCCCCACTGCTGCCTCCCGTAAG
+
&&*+*))8,8)'5((5.:+..31.7//0988//52.-:--..,1-,/2297102123688568*3/900737.06'#$.+634:6.0497:98;8301'022+,,5:/),-.65--70))).4%*),)-,)$*,-*11/6+05,4;0,/11.%$%%$('-/7977766625589504-7))3732/%$%((-4133;0'*+,.(&),22600/&&'%)*+)+*.66''*(%()+*(//,/5482221978-0-5/+*+./-3124;;,,,*.*+7/*,.+,-//.4*&)')(-0101,70+&'%$%''2812,+*((+059%$*,-,,.--0132./..:1**72::9711).-62()*&.$1*-20-((*)20-.03-05-'+*1.',)*,0-9678577:9<+-.4;8002+6.+/+&)2/33.0,72+*(&)%++(+.445;83222.2*.)'))+(),3282*0)/13455;21341.$*(.-756/-0840///,8:672110/1+,.65(.())-1&&&&+.0202)'&&+1.%)1)(&2024120394)*/*4<:51,()0+--25-054--*+-/2+0/-42*)-/1.1+&'.13+--0/:;<//;7.5.--/507,/,..1:;3-179,99879534251/)#%/115'(),0.21198/,,963)33212//00+,1)+-46651;;./1976275212.3-,).+.0-02024;2.023:4.2247<88/,186+*-/367648989;972:(*)('&($&'0,-.0)'&'$)7:8770.,-167232.3/-&(&*3/2320.1848292800---33.)12,*-'/260.*****05+'-&#%(.)*+,-939-,-,+..(+()**+'.65.+0.01)/01//03212762611,&&'&(**+034032481.00/40/1&&)7+4/3.+1.'*(-5300.,-,((&)*+.2-+&*&,)+&)(2+'%1)+3;9764'0-%'6+14)%'&,2+-//539+'(.')(%$*++*+)+,.''+01:97711'*'()4-/09;9544036)15217-042;5'-(%+)**911032(+)(+20+)(*/+59('/'$%
@ba45f3a4-2ba5-45bd-b11e-2dc154976176 ch=89 read=63364 start_time=2019-12-13T04:53:18Z barcode=BC01 runid=2c9cf7bc05858273f10e7d7ec552fc0bd742dc3e
CTCCACCGGGAGGCAGCAGAGAATGTACGGCGAACAGCCTGATGTACGTATGAAGGCCTTCGGGTTGTAAAAGAATTACTTTCAGCGGAGGAGGAAGAAGTAAGTTAATGTGGAAGCGATTTTCCGCAAACGCAGGCTAACTCCGTGCCAACGGCCGCGGTAATACGGAGAGGTGCAGAAAGCGTTAATCGATTACTGGGCGTAAGCGCACGCAGGCGGTTGTTAAGTCAGATATTTGAGCAAACGCGAACTTCGCCAAATGCACAATAACAGTCTCGTAGAAGAGGGGTAGAATTCAGGTGTAGCGGTAATGCGTAGATCTCTGGACCACCGGTGGCGAGCGGCCCCTGGACGGAACGACGCTCAGGTGCAGCGTGAACAAACGGGATAGATACCTGTTGCAGTCCACGCCGTAAACGATGTCGACTTGGAGGTTGTGCCCTTGGCTGGCTTCCGGAAGGCTAACGCGTTAAGTCGACCGCCTGGGAATGCGGCCGCAAGGTTAAAACTCAAATGAATTGACGGGGGGGGCCCGCACAAGCGGTGGAGCATGTGGTTTAATTCTGATGCAACGCGAAGAACCTTACCTGGTCTTGACATCCACGAGTTTCAGAGATGATGTGCCTTCGGGAACCGTGAGACAACTGCATGGCTGTCGATAGCTCGATGTTGTGAAATGTGGGTTAAGTCCACCTTGTGACAGCACCCTCGCTGTTGCCAGCAGTCCGGCCAGGGAACTCAAAGGGAGCCAGTGATGATAAACTGGAAGGTGGGGATGACGTAGTCATCATGGCCGCACGACCAGGCTACACATGCTACAATAGACATACAGAGAAGCGACCCGCGAGCAAGCGGACCTCATAAAATTGCGTCGTAGTCCCGGATTGGAGTCTGCAACTCGACTCCATGAAGTCGGAATCGCTATTGTCGTGGATCAGAATGCCACGGTGAATACGGCGTTCCCGGGCCTTGTACACCGCCATCACTGCGCTGGGGTAGTTTGCCAAAGGAAGTGGAGTAGCTTAACCTTCGGGAGGGCGCTTACCACAGCCCGATTCATGACTGGGTGAAGTCGCTGAGTAACCGG
+
-,-)%&&(+)&*(%$''+(*').,%,%(&))'%%$(&*1,,'&$##$&'/1(*('''*-71-0--8()043)%'&)*(,-970-21-0+.-))(++')&''&$&($$###%$&'$%'&%-69/,*%%%&'&$'%&$$)'+-.29-/67;5',')/+,.+,,+2./1-4++%*,1))($(*)+.359/6/.*--1)+,/5513.40,-,.))&+(*..(//9+./2+*,,%&''%(&#$$$%&''*$((&)$$&)(,-(,.-,/$$&$$'%%%',,,/351/0.(&'-30/2,3-1.7(0(*&%&&+%-./1.02+*(&%++/&%)''&&$*'--.)('&())&&042+*,,%(,+)$%%&(,/2551755/,,++(&''%-0',(/,('&%)1&-,*)%&&&$+,.1-/045124:-.-,-*322.,,+)'%*(/:11.24&&%)(%%**.--,.,-**'('./8232,0.0/036--4744-'&(*(-,-516470714%.-0382,,,-.03.-3.4/313,--,,16--4+%-,.02)2,5/26..0(1(*-44;6./13-&)),/23;422117',11-./,092399463214485)%((&&,83/,,*+,+)))*-(5:94:/;:6:8966110234.0),125371125,,+)&')*..+-(-5-0./2)($%&-2061))')0(,((((&&&)(%*&*)&&'%&/*+2352/).&1+-('$(&$'2,).-.959/.0+&$(%$&(('('(,.5900-(-**3..69.144+*'&%()/0031,/&4+$'&()//.+.32-+***,038//.4.1'''+*+01.&)'*,*-055:7,..40/57+-3:4/200&'),+**+,/788687528.-,2*1.0-%')++%-,-.-0./03.,)*%(,)+8,0-1/0--*&('$++('*0./-((+1*+.2-//711-5*'(('()/33+**130/)-&)(-*-)','*'$#%&&)((('(-)'&++62*&%23*)'')&)&)$$&(&('+00.0/58,9,)/-)*+,4,*/.%'$&%%$(22:7421//1--&&)*//.''%%&%')-522//
@8f76958d-d653-4622-a5e6-cb8da26d69ff ch=158 read=69436 start_time=2019-12-13T04:52:58Z barcode=BC01 runid=2c9cf7bc05858273f10e7d7ec552fc0bd742dc3e
CCAGTTACGCTTGTTACGACTTCACCCCAGTCATGAATCACAAGTGGTTAAGCGCCCTCCAGGGGTTAAGCTACCTACTTCTTTGCAACCCACTCCCATGGTGTGACGGGCGGTGTGTACAAGGCCGGGGTAGCGTATTCACCGTGGCATTCTGATCCACGATTACTAGCGATTCCGACTTCATGGGTCGAGTTGCAGACTCAATCCGGACTACGACGCGCACTTTATGAGGTCGCTTGCTCTCGCGAGTCGCTTCTCTTTGTATGTCATTGTAGCACGTGTGTAGCCCTGGTCGTAAGGGCCATGATGACTGACGTCATCCCACCTTCCTCCAGTTTATCACTGGCAGTCTCCTTTGAGTTCCCGGCCGGACCGCTGGCAACAAAGGATAAGGGGTGCGCTCGTTGCGGGACTTAACCCAACATTTCACGCTTACGAGCTGACGACAGCGTACAGCCTGTCTCACAGTTCAGAAGGCACCAATCCATCTCTGGAAAGTTCTGTGGATGTCAAGACCAGGTAAGGTTCTTCGCGTTGCATCGAATTAAATACATGCTCCACCGCTTGTGCGGGCCCATCAATTCATTTGAGTTTTAACCTTGCGGCCCGTACTCCCCAGGCAGTGAGCTTAACGCGTTAGCTCCGGAGCCACGCCTCAAGGGCACAACCTCAAGTCGACATCGTTTACGGCGTGGACTACCAGGGTATCTAATCCTGTTTGCTCCCACGCGAGCGTCAGTCTTCGTCCAGGGGCCGCCTTCGCCACCGGTATTCCTCCCAGATCTCTACGCATTTTCACCGCTACACCTGGAATTCTACCCCCCTCTACGAGACTCAAGCTGCCAGTATCAGATCACGGTTCCAGATTTGAGCCGAAGTTTCACATCTGACTTAACAAACCCGCCTGCGTGCGCTTTACGCCCGTATGAATTCCGATTAACGCTTGCACCCTCCGTATTACCGCGGCTGCTGGCACGGGTTAGCCGGTGCTTCGCTTCTGCGGGTAACGTCGTGAGCAAAGGTATTAACTACTCGCCCCGCTGAAAGTGCTTTACAACCCGAAAGGCCTTCTTCATACACGCAGCATGGCTGCATCAGGCTTGCGCCCATTGTTACAATATTCCCCACTGCTGCCTCGTGGGAG
+
54(.3/+-'('(),'&'--,3,,(/*,+*,./,../2....47),,(*$)((*015-+-)%*)*)*3+,')*56:61117,7;7+2.4/80()(9;,+95335579:7897'70.,(+,.796985+21*(%&%)))/-*,25020101565**+04.-..213./17478849//,+02938844,-,+,2/;01/,68663733,718:00/0.0.0-.&*+*5123+2*)+(+-80122.2.*)&+,.-3263644:4./00)&&'-+*%))+'.,)*.)'()03//7;:9-4+(,-(()&'++-/*()((*.0488*-0(*;543/+*+-.1;7014694;66075646,+5-./58:43,(1.-/))**+481:1/-/67-,6,71,.66/-/++*,,51;01.:91127,*,/*.1137<1//-'''),,00080027215,),((%&&%('')232/..+.,+&&%(,,..12.0.-294559889:1:724<33224;::9:;135875--)*%%*(5:6:=:100.1),+//'(--/20+$(),,2344856:-01/,3.0.31091)063840,(+0-,-0-;<009593:2...02.--..+;:;.-/9+%()(%%'+,6.723,//-&*(1)*((&.0-/.20094.3:62/1217768,4.567121/05155,+.0/087;62111937624575--33366608.,0311.*-))((+/38/*()*1,/%+3*(-::95/-4.340%&&&0,.4.+,1+,+,1,$%5456984+%'%0:6+2-07*.700-.653'2(3+//012777.*31-///12334(&%&+*/6&--./:'*-3$$*'2342.*,%.*&%$*0+)%$%.6+*+,-010101315438;806+(-21552.,/--.33.35481*)$'%)*,9+.++-7/:0/*0%$&#'0(')2(-)*2-.-)(('%*0515/.)+++)),**12125').7-(*/0386-)35-6++))(%+0.35:;(5)112920-1)-.2$%%))*01105.,-**.1-,5520+.+,4(2.703438<83413,20.&../74740/.-.3'1732:14.99-,18+0'%),3447,37:1+.0..0..4-2')%/))&
@3de47e21-3164-417d-bc7f-53745dfb0c83 ch=111 read=110191 start_time=2019-12-13T04:52:21Z barcode=BC01 runid=2c9cf7bc05858273f10e7d7ec552fc0bd742dc3e
CCGGTTACCTTGTTACGGCTTCACCCAGTCATGAATCCTGAAAGAGTGGTAAGCGCCACTCCGAGGTTAAGCCTACCTACTTCTTTGCAACCCTCCCATGGTGTGACGCGTAATGCAAGGCCAGGAACGTATTTTCTGATCGTTACTGCTTGATTGAGCTTCGTGAGGTCGAGTTGCAGACTCCAATCCGGACTACGACGCACTTTATGAGGATCCGCTTGCTCTCACGCGAGGTCAGCTTCTCATGCGCCGTAGCACGATGTTAGCCCTGGTCGTAAGAGACCATGATGACTTGACGTCATCCCACCTTCCTCAGTTTCGCGTCTGCTGAGTTCCCGAAGCCCGGACCGCTGGCAACAAAGGATGGTTGCGCTCGTTGCGGAACAGCTGGCATTTCGCTTACGAGCGGCGACTGGCAGCCTCTCACGGTTTTGAGCGTTCATCCGGCTTTAGTTAAGACCAGGTGGGATTCTTCGCGTTGCATCAGATTAAACCACATGCTCCACCGCTTGTGCGTTTAAATCGGTCATTTCGAGTTTGCTGCTGCGGCCGTACTCCCCAGGCGGTCGACTTAACGACAGCCGATACCACATAATTTCGCCGCCCTAAAGTCGACATCGTTTTGTGGCGGACTGCTGGGTATCTAATCCTGTTTGCTCCCGCTTTTCAGGCGTCAGTCTTCGTCCAGGGCGCCTTCGCCACCGGTATTCCTCAGATCTCTACGCACTTTACCTGAATTCACCCCCCCTCTACGAGACTCAAGCTTGCCGAAATTATCAGATGCGGTTCCCAGGTTGCGCCAGGGTTTCACATCTGGCTTAACAAACCGCCCTTAAACTGCGCTTACCCACGCCCAGTAATTCCGATTAACGCTTACGCGCCTCGTATTACCGCGGCTGCGGCTGGAGTTATGGGTCTTCTTGGGCAATCAGCGGCAAAGGTATTAAGCTTTCTCCCTTCCTCCCCGCTGAAACGCTGGCGAAGGCCTTCTTCATACACGCGGCATGTGCATCGGGCTTGCGCTGGCTGTTACCCAATATTCCCCTGCTCCGAACGGTATCAACAAAACAGAGGTTGGCACAGCGGGCCGCGAACGACTTTCTTCAGCACCAGCAATGCGTCTGGCACGCA
+
45263;44262,38)-.&/+,+&+&((-/61464;51'&%**&&%'&,103-(*+58%(*0-'%'(*2/3*-&$$*++$,19-7:8+.4)75.).72*+.&,(%(#%%#&,'()&**1)5-5&*-''('/'+'%%#$%&*-(+)%%#$$$$&$10++%&'*&'&%%,).-'&12737221/)-*++/2'7,751-,/02-/+..62.-+('+%+.4)*+/*+-/+*&*%$+,/124(('((&%%$%$($%%%$'),')++-)'$#%+03*+325155-)*+'.403.//.,,*()(*%)*0,72)'2.3:35-.'(*1&%$$$()%$%$%#.,0,*+')(&+1+4;545*).%((%%)'-(*&$$%'-)%'&(+,,/*'&(*)((&%'''())05.)%%##$&&%%%&&'%#$$''&%$&%()*,%'(+,/4%&%'&'&'%$%%$%'&(,(&&''%&*+-8+)&''',&1,3796+,')+,.457%%,1,49523...+*++.,&(*&*)-,)$$%$(((,'&$)$&%$%'%'(&-*-)&''%$&',-11.),+.-1:7,*.+-&++,543-4)'$&#%%%)).,(&(&%'$%&(*352015*1-''((&$)*4,.'*&)053*+&(&%'(%'+#&%)(&%&''&'&+-++*.91**,3'&$%#$(&*(*.011:78988;91.6,&13.+05608001:%0%+*64895403**+,*'(%$&#&$&(+*$'('*(0-0,)+02051+*-.*--.44332(&$&*)&0(%('&**..1234-+,(-8;5;.+++-0-.)1+%+/,*3(((*.,.,,&))(1/349;:;33.'&%,,'%*,-+*-&$,-($*'22,+.//.2/,**+.95962,0*%'%%#&%%$#&),5.19*0*0)''$(''%++'(1+*%%)'(&&+&%%'(''*,+)%&&(%,14.,-,''))&%&'03,,05*,534,333*%'&&)'$$#%%'/.+%%&%%%(&$)**%&%'&(%-%'&#&%('-./0'2/-0-&)***(''+%+,&'%$,6.01162/)(()%*%'$%'%%&*.*%#%%()&&&&&**+)*'&$'%&&'-*.'%$&$%*(&+,35.-4,)+-*74&67/71(,&&$#$$%#'&&$
@fc795d2d-8630-4416-b61d-e26589c5f820 ch=282 read=58600 start_time=2019-12-13T04:52:11Z barcode=BC01 runid=2c9cf7bc05858273f10e7d7ec552fc0bd742dc3e
TTCGGTATGCTTCGTTCAGTTACGTATTGCTTACCTTGTTACGACTTCACCCAGTCATGAATCACACAAAGTGGTGAAAGCGCCCTCCCGGGTTAAGCTACCTACTTCTTTTGCAACCTCCCATGGTGCTTGACGGGCGGTGTGTACAAGGCCCGGGAACGTATTCACCGTGGCTTCTGATCCACGATTACTAGCGATTCCGACTTCCTTGGAGTCGAGGTTGCAGACTCCAATCCGGACTACGACGCGCTATGAGGTCCGCTTGCTCTCCTTGAGTCTTCTCTTTGTATGCGCCATTGTAGCACGTGTGCGCCCTGGTCATGGGAGCCATGATGACGACGTCATCCCCACCTTCCTCGGATTTATCACTGGCAGTCTCCTTTGAGTTCCCAGCCCGGACCGCTGGCAACAAAGGATAAGGTTGCGCTCGTTGCGGGACTTAACCCAACCTTTCACAACGGTGACGACAGCCGTACAGCACCTGTCCACGGTTCCCGAGGCGCATTCTCATCTCTGAAAACTTCCGTGGATGTCAAGACCAGGTAAGGTTCTTCGCGTTGCATCAGATTAAACCACATGCTCCACCGCGTACGGGCCGTCAATTCATTTGAGTTTTAACCTTTGCGGCCCGTACTCCCCAGGCGGTCGACTTAACGCGTTAATCCGGAAGCCACGCCTCAAGGGCACAACCTCCAGAGTCGACATCGTTTGCGGCGTGGACTACCAGGGTATCTATTGTTTGCTCCCACGCTTTCGCACCTGAGCGTCAGTCTTCGTCAGGGCCGCCTTCGCCACCGGTATTCCTCGAATCTCGCATTTCACCGCTACACCTGAATTCTACCCCCACTCTACGAGACTCAAGCTTGCCAATTATCTGCAGTTCCCAGGTTGAGCCCGAGGAGTTTCACATCTGACTTAACAAACCGCCTGCGTGCGCGCCTTAGTAATTCCGATTAACGCTTGCACCCTCCGTATTACCGCGGCTGCTGGCACGGAGGTTAGCCAGTGCTTCTTCTGCGGGTAACGTCAATGAGCAAAGGTATTAACTTTATACCTTCCTCCCCGCTGAAAGTGCTTTACAACCCAGAAGGCCTTCTTCGCTTTTACGCGGCGGCTGCATCGGGCTTGCGCCCATTGTGCAATATTCCCCACTGCTGCCTCCCGTAGG
+
*#&.-01*,0667..,.(+:.-.8942/-,0-.5.8-,39-00*22/*%&*)'*88565&55300/028/)/).,%.,++-.27//-3*))')./2'000571%(-9.0;:,)62+11*060)2020*'&()+34:930302634.347/738,)66525).-/<9778*3)-++2/34659300/039255()&*,5941..23:3'/(.''()/++/0,7//&'-,.2(,-*),,3-655-..*(+'*2264022000(+-*))(..0-./---*/*32554<:547744364(++**&-,*-..11,()+/3/07972946.)+94//-./-.,+,,,232,768,,--,-15.-&($-10-2455719///2883,/52))+-79;7(0/4'4:79722214016317'3,7710.2/0+-+.4665:-)1:61,)),)*)&-,/-,20**-,0/)*((',-,,+*,1%,%%$')*0/)(+-((*+3:5-3-***),),-/967979564/--2/)*.,,,*/,5/7546+4/337,4,*4*1-40+*),/1/.4-./25**+5-<;1:9.--.14360,00**&)'1+.(+%%%&*//11279831/49;,271.-/)'**/061+,(,,-8;1+399/9556804/4/22203,-%..+.-+/)+.),./301-+-52,--0*'',-))')(,-0(/-03(03-%/+3/018;771013,6-)/-154((*'-:2*+*/76*-,+19----.3:2525567:44755:5/78/8354/-5/040-.1,08+1-.,80998&'+,+22)++5<:0/08.62/.(*&%%$.,9-3//:56/&)++0122/4224514%,..,3.--,220-((*)./+6,()241;32257,*'*)%'*9,.---,5**,.-11315<:5;206)*--/15++%'%&&()2.0/0/-.,7+7-,+,6+,-.1;72692833:21.++,3-,+*(.-,*.'/%()..,,09'76145:69<99966634:;;87:-:01-665;4,50.5.,(,,.('''*(1942203--,43-,21*.'-022'$(#-((')/.*405191361&&&%%%$(+)''&'%%''()+8'41237/432;6/.5-/*2,1.-0-1/72*,0//../51.:2.034+
@01354feb-49c1-4460-8e79-c6406fb12415 ch=493 read=132688 start_time=2019-12-13T04:52:01Z barcode=BC01 runid=2c9cf7bc05858273f10e7d7ec552fc0bd742dc3e
CTCCTACGGGGAGGCAGCAGTAGGGAATTTTTCGGCAATGGAAACCCTGACCGAGCAACGCCGCGTGAAGGAAGAAGGTTTCAGTTGTAAACTTCTGTTATAAAGGAAGAACGGCGGCTGCAGAGTAGGTAGCCGAGTGACGGTACTATTAGAAAGCCACGGCTAACTACGTGCCAGCAGCCGCGGTAACGTAGGTGGCAAGCGTTATCGGAATTATTGGGGTAAAGAGGCAGGCGGCAGCAGGGTCTGTGGTGAAAGCCTGAAGCTTAACTTCGGTAAGCCATGAAACCAGGCAGCTAGAGTGCAGGAGAGGATCGTGGAATTCCATGTGTAGCGGTGAAATGGGAATATATGGAGGAACACACCAGTGGCAGAGGCGACGATCTGGCCTGCAACTGACGCTCAGTCCAGAAAGCGTGGGGAGCAAATGATTAGATACCTAGTAGTCCCACGCCGTAAACGTGAGTACTAAGTGTTGGATGTCAAAGAGTTCAGTGCAAGTTAACGCAATGAGTATTCCGCCTGGGGGTACGGTCGCAAAGATTAAAACTCAAAGGGAATTGAGCCCAGGGGACCCACTGAAGTAGCCCGGAGCATGTGGTTTTAATTCGGAAACAGCGAAGAACCTTACCTACATGACATCCCTTGCATTACTCTTAATCGAGGAAATCCCTTCCGGGGACAAGGTGACAGGTGGTGCATGGTTGTCGTCAGCTCGTGTCGTGAGATGTTGGGTTAAAGTCCCGCAGCAGGCGCAACCCTTGTCGTTAGTTACTACCATTAAGTTGAGGACTCTAGCAGAGACTGCCTGGGTTAACCAGGAGGAAGGTGGGATGACGTCAATGTACCCTTATGTGTAGGGGCTACACACGTGCTACAATGGCTGGTACGAGAGATGCAATACCGTGGTGGAGCCAAACTTTAAAACCAGTCTCAGTTCGGATTGTAGGCTGAAACTCGCCTACATGAAGCTGGAGATTACTAGTAATCGCGAATCAGAATGTCGCGGTGAATACGTTCCCGGGTCTTGTACACACCGCCCGTCACACACCATGAGAGTTGGCAATACCCGAAGTCCATTATGATAACAAGGGAGGCAGCGGCCGAAGGTAGGGTCAGCGATTGGGGTGAAGTCGTAACAAAGGTAACCGG
+
++.//36-38)'/,(&&&&&*&(.(/*4;;</11:31943.)--13-,,67653,6697379+//0/+6./,*),0./5:-/)-+5-0-6.*-50.*/1,.57./1.((.*()('''))$&%%%$'%(*((*2-&%'(*.+''*'.0-2/&%'-,)+-+,245132./14054553(/--/1++.,-(((*.4-3,+51384653:523.6.405,00-'%$().)'&)(+,6985970.0&17/22644.-++*2.-/86.4,*(*(/*()1*+425.%3++*'(5.-00398/../..-0234211+.,09113-1-,.+0,4;/../.+,--375/56**)%'&'')1/23/-3-,40..-.7466190('(,,006/-*++.+0080786/--,,)$)(+0307)%%,./+-26076)(),44-*+&*-*-6688;5234447,7-(++-3.124,,*&'&'((,,-1,067;9867/30100(*+978,-17-2/*+8252/-.%%%('),2931+/94263($*(-*812*/,-'**&++(,3)*50.)''**).))&&($%'*15-./6,$'&%)(%(%&)(('0&),0/-*+0,5;.9;6;2)$''*,*)+*,6,/+1)1+,2/%&)('()/890:-.---344.--)..2--.%&('),+(13)5,.*'-83//-2+1-1360/100/''+58988:304/022245668,++++58258,9+23004.3**,/4&&))%/('(+)-,(*(%&''./01710/710247;86;5.*2+-'1...-,0%+*(()**/1/1.,.6.3343324/-)-4/2.1/)56+-68:42,-')%&%)+)*5/1064312;:/1210**''(4486122;2785675+,.1)%'+*770;000;;94/%,')%(062:723302985*-139779025:511,..*)()-.-,-7.,88045430/10.4--.01,)%0)//.,*,+500&()*349.--81134,,/-,17<9/4)-.../*2,,,.51202..-5375;53581/--)/4)()+)*--/*)'.2//22(%&-*-15'4&$#%%%##&&*,4(''(+'')%+1/()+*,..350/--//,'1)-(3,+)/.()6046;896(1,569:778
@dd2dbf11-d302-40ad-aa53-e4b0a566bdb1 ch=117 read=109654 start_time=2019-12-13T04:49:31Z barcode=BC01 runid=2c9cf7bc05858273f10e7d7ec552fc0bd742dc3e
CTCCACAGGGAGGCAGCAGTGGGGAATATTGCACAATGGGGGAAACCCTGATGCAGCAACGCCACTTGTGAAAGTGATGAAGGTTTTCGGATCGTAAAGCTCTGTCTTTGGGGAAGATAATGACGGTACCCAGGGAGGGAAGCCGGCTAACTACGTGCCAGCAGCCGCGGTAATACGTAGGTGGCGAGCGTTATCGGATTTACTGGGCGTAAAGGGGCGTAGGCGGATGATTAAGTGGGATGTGAAATACCCGGGCTCAACTTGGGTGCTGCATTCCGGTTATCTAGAGTGCAGGAGAGTGGAATTCCTGGTGTAGCGGTGAAATGCGTAGAGATTAGAGGAGGAAGAACACCAGTGGCAGGCGACTCTCTGGACTGTAACGACGCTGAGGCTCGAAAGCGTGGGGAGCAAACAGGATTAGATACCCTGATCAGTCCACGCCGTAAACATTAAAGATACTAGGTGTGGGGGGTTTCAACACCTCCGTGCCGCCATAACTTGCATTAAGTATTCCGCCTGGGAATTACGGTCGCAAGATTAAAACTCAAAGGGGTGACGGGGACCCGCACAAGAGTAGCCCGGAGCATGTGGTTTAATTCAAGCAACGCGAAGAACCTTACCTATGACATCCTTGCATTACTCTCCAATCGAAATCCCTTCGGGGACAAGGTGACAGGTGGTGCATGGTTGTCGTCAGCTCGTGTCGTGAGATGTTGGGTTAAGTCCCGCAACGAAACGCAACCCTTGTCGTTGATTACTACCATTAAGTTGGGGACTCTGGCAGAGACTGCCTGGGTTGAACAGGAAGGTGGGGATGACGTCAAATCATCCCATGCCCTTGTAATGGCCAGGAGCTACACGTGCTACAATGGCTGGGTACAGAGATGCAATACCGTGAGGTGGAGCCAAACTTTTTTAAAACCAGTCTCGGTTGCCGGATTGTGGCTGAAACTCATACACATGAAGCTGGAGTTACTAGTAATCGCGAATCAGAATGTTGGTGAATACGTTCCCCGGGTCTTGTACACACCGCGCCCGTCACACCATGAGGGTGGCCCAATACCCGAAGTCCGTGGGAAAGCTAACCGCAAGGAGGCAGCGGCCGAAGGTGAGTCAGCTTGATTAGGGTGA
+
-41-()''-*(,./143./44:9).10-3,*)+.189861-'*/-1:,,,+4&,')*000033()'$'&(**)(,+.((+*(1.:5+1/:7996080''*+10466263&03+)%'+0.0./%3041*32+*/3)(,2+*-,-.**)+1020.0/038752,+*5+'*()++()'.../,3,*,*+,..26;727(1(493/331146788<6(31**3868::9;5542432'*)*4-,.,,%+3.*)20+/68600)+(('/85324688442)%&%(5.102/+(-,.-/0+&(&'(/,5,5,21*'+45---,8/0.593/0121+)+))-4-.(*.'((**)*2,/88+40410%&12463/.-*+1.//6665:23122554/00.-.(0-()11,062('*+9<15&990/5&(*'')*'%%$*))*,-1&(-16215<:7%/'--,'..102-35.10/09:9*9<30,1-/06/.+&3),6468)&&+((*&'&*)3+3439;9:78;7-2*(&,'+-0927-01+*)6(2:;71887:,*))',&%''.7200/,**+,/+'&))/0-4.,+)*,44424-67.--464(1)+-.3-**,.',0,-*/)+*&$'&())3.('-,*'+-'''&('')/+,**,,),6*.7+'392044-6,++/1,0..48.-+'+0379445669434448:89:8:87565285.7748.((++61-.557,%%$%%+.*/3*(+)+3.9)&$.)'+..2;42905+3,++8415641,.--''('):97:436232)(%*')**'/0/58:64634654426-+-.-21)*6-6710.,)0*)+''%(3.*,-0&,%&#&(-../1.3+*('*1+,.3-,,,,:8343004;81.,-)(*-/-5/891.,,-+**.58979878886*2)1&+/185550.+%$%),-$((-+*))&'+*//--.645.-.7221,+*+(*,-/.+20833063,.(,+2/.9226285779-*211+.*'*)*%%&))%)&+/*+221104323/-.-&(&(('**.+,.9/+-.,,/567,+(),)'))1-3.440,0.*,-..6.3.1,(,**),+&''*&&&'(**2.-/35+)+
@e2a46e2f-5a2b-4146-b0ce-da8a3fa09897 ch=337 read=86737 start_time=2019-12-13T05:01:12Z barcode=BC01 runid=2c9cf7bc05858273f10e7d7ec552fc0bd742dc3e
TGGTATACTTCGTTCAGTTTACACATTACTGAAGTGCTGAAGAAGTTGTCAGTGTCTTTAGTATTGCTGCTGTTGGTGCTGATATTGCTCTACGGGGAGGCAGTAGAATATGCACAATGGGCGCAAGCCTGATGCATACATGCCGCGTGTATGAAGGCCTTCGGGTTGTAAAAAAAAAATTACCAGCAGGGGAGGAAGGGTAAAGTTAATACCTTTGCTCATTGACGTTACCCGCAGAAGAAGCATGGCTAACTCCATTGCCAGCAGCCGCGAAGTATTTGGAGGTGCAAGCGTTAATCGGAATTACTGGGCGTAAAGCGCACGCAGGCAGTTTGTTAAGTCAGATGTAATAATCCCCGGGCTCCCAACCTGGGAACTGCATCTGATACTGGCAAACGAGTCTCGTAGGGGTAGGGCAGGTGTAGCAGCGGTGCCAATGCGTAGAGATCTGGAATACCGGTGGCGAAAGGCAACCCCCTGGACGAACTGACGCTCAGGTGCAGCGTGGGGAACAAACAGAGTTAGATACCGGTCACGCCGTAAACGATGTCGACTTGGAGGTTGTGCCTTTGGCGTGGCTTCGGAGCTAACGCGTTAAGTCGACCGCCTGGGAGTACGGCCGCAGGTTAAAACTCAAATGAATTGACGGGGGCCCGCACAAGCGGTGGAGCATGTGGTTTAATTCGATGCAACGCGAAAGAACCTTACTGGTCTTGACATCCACAGAACTTTCCAGAGATGGATTGGTGCCTTCGGGAACTGTGGAGACAGGTGCTGCATGGCTGTCGTCAGCTGTGTTGTGAAATGTTGGGTTAAGTCACAACGAAGCACAACCCACTTATGCCAGCGGTCGGCCGGGAACTCAAGGAGACTGCCAGTGATAAGCTGGAGGAAGGTGGGGACGTCAAGTCATCATGACACCACGACCAGGGCCTACGTACAATGGCGCATACAAAGCGACCTCGCGAGAGCAAGCGGGGCCTCATAAAGTACGTCGTATTAGTCCCGGTTAGATCTGCAACTCGACTCCATGAAGTCGGAATCGCTAGTAATCGTGGATCAGAATGCCACGGTGAATACGGGCCTTGTACACCGCCGTCACGCACCATGGGAGTGGGTTGCAAAAGTGAGTAGCTTAACCTTCGGGAGGTGCTTACCACTTTGTGATTCGCTGACTGGGGTGAAGTGGCGCTATTAACCGG
+
#)(*,2,./8//077,/58,('))%-&$*..'&+/15875-(*((-3111'12-342;9003,4-+*0+,/-.<7:9;:6333'3((*/5)*+'.5))-...220)('&&)+-...7005+*$,23+-5,+%(#%&&&'*,/2+()'(%&'(&((%$'%$%%*3413,)+5747330+&(&&&(&++$*,/-(..,,.-&(*;7-.//.,-1/05,*,0)%(&%)-.04,/1*+1.+0-',,'()'%)*+/4/235%1''+0--.,-/4+/''%$'$&%$*.*-,),034*--.63736,/-'0+.10693211+12*-+*&)&-)+:7054:3/0:11.376652.+*&%&&&)%%%(4:77/.(*)1))%+'),,466514))*223//-)+-'(+&&'')*,9)4..'&'''&&%**-.4***()21810''&)'(),,-*--/37121*)(,.0/71084,.2*,)'$$-084-*-3374/4./001343520+*)(&+*))%(-*+*13;/70-++-1,,5+*.*)(')(*+186557.3/).&-03..*,.6/1107//,68390-%$+/+52273'.(&*+.1002.2/.()*+1/0/,28375.)$(&,,1-5-10'2.6,9:8339+8/)'&',&+,9.599*74-*2.3-''(,,,19...-/+()./;9397:31+/0693400..3,)+/+'&%(,/1200/.--..541)*%+(2+28./.++,--/./&++.5.79:6;7)2+.++01,+)%''(')6..+--433'3///5467+&(((()')-)*(*1/,,.7.887;97/23'*(+2-,'(*&2282;*'(-()'$%%$'+1835,.21-3.)('*.+1-/-//15670*+,+.+5/+-230(()).*.-.372-.113///137/.$$($'&..())).5*1++*(%$'&'())).-4----.3-/+)&)*-03280,*+&'/.3734*80)./.00053))--1342&0*,0&'2-/)*+(4'+%()/-1.--./,/2886.-,+/+,-.80978/-'*+/5878067;656*,,7.*.&%)2812181494/,/+1/./42357.,,((*)-&-+241325)(%*'+..:1/181)((&$&&'$''(/+1277815*'*'#$&&&(/,(*/41.26727/(+)*+/)*(/*))'%%''*)'%&&&)+1286.
@a27fbb84-f869-440f-ba6f-e9f857e652a5 ch=349 read=54833 start_time=2019-12-13T05:01:12Z barcode=BC01 runid=2c9cf7bc05858273f10e7d7ec552fc0bd742dc3e
TTGTTGTACTTCGTTCAGTTACGTATTGCTGGTGCTGAAGAAGTTGTCGATAACGTGGTGTTAACTTACGCCTGTCGCTCTATCAGCCCGGTTACCTTGTTGACTTCACGCAATCATCCAATCCCACCTTAGACCTTGCGGTTAGGCCACCGGCTTCGAATTTATCAACTCTCGTGGTGTGACGGGCGGTGTGTACAGGCCGGGGAGAACATGCGACATGCTGATTCGCGATTACTAGCGGTCCAACTCCATGTAGTCGAGTTACCGTTTGCTCGGATTCGCTTCCCTCTGCGCAAATATCCATTGCTTGGCCCTTCGGGTCGCCAGGGCGGCCGGTTTGACTCATCCCCGCCTTCTCCAGCTTGTCACTGGCAGTCTCGCTAGAGTCCCCAACAATGATGGTAGCAACGATAGGGTTGCGCTTCGTTGCGGGACTTAACCTTTCTGCGACACGAGCTGACGACAACCGCCTGTATCTCATATGGCTATCTCTCTGGAGCCCCTTAGTATGAACCTGGTATTTCGCGTTGCTTCAGATTAAACCACATGCTCACCACGTACTTGACCCCCGTCAATTCGCTTTGAGTTTCATTCTTGCGAACGTACTATACTCGACGGAGTACTTATTGCGTTAACTGCAGCACTGAACATCAACACTTAGTGCTCGTTTACGGCGTGTGGACTACTGGGGTATCAATCTGTTGCTCCCTACGCTTTCAGGTTGAGCGTCAGTTGCGAGGTGGATCGTCGAGGTGTTCCTCCGCTATATCACGCATTTCACCGCTACGTAGATTCCGTCCTCTCTCACTGCACTCAGCCGCCTGGTTTCTGTTACTGAAGTTAAGCTTCAGGCTTTCACCACAGACCTTGCTTGCCGCCTGCTCCTCTTTACGCCCAATAATTCCGGCGGATAACGCTTGCCACCTACGTATTACCGCGGCTGCGGCGTGGTAGCCGTGGCTTTCTAATAAAGTACAGTATCGGCTACCACTGCCATTTCCTTTGTAGCCGCCGTTTTGCTCCTTTTAACCAGAGTTTACAATCCGAAAACCTTCCTTCGCGCGGCGTTGCTCGGTCAGGGTTTCCCCATTTGCCGAAAATTCTGCTGCCTCCCGTAG
+
'((+*&($+-.++1.-063/,--/(5***037133785/--))-222541.%##%)'%)'*+,+%$%$&'(1257:780..--*''*)*.3091662/*&&**+2:-(*$'$''-.5/&+&'54*)4/5/0(%())*/06:29//4397:443./7.)%&&..+,,1)*)+()**.:9842473998410,,,,-1,2'43,14*'&+&'$&%'&'&%%%&()-.:6234-4-,,'$'(.)/)*+*''&&&+'*-.06-'--7(1+,,63)).&)))/.0)*/-17,'()'&$&')*'*-030-)&$##$$))&)($$&*(*%(&(,8+&''&%+&4,&&()),+,39;2'*1-6494,,&,5224<12/12,,-..455476223.222(,))+6-,-.-/-(#'')'-/6,)4///**()/,2/25/0/:31-/-2013)(*&'%&&')-/&'30100+,+*++&)$))'(-../-.(,()%$%**)-*)(++41/+040/)5-)*&(&%118)(''$%(&%')+/,)/431%%*%+'3249//%*&'&(%*/+,()%'##($*669-./8395:.%%$%$'$14;<2&66++('''%'(&2./-.)$&(%'(+)-&#$$&$#$&&(*/174316211).$'(.*+.&)++4.+&'&'**%++,'*+4,-0;40-,(-21-/,/0(54--/.,*-((&#(3,/-6+)%&),+17-/.5878/+,...0390<//((+($&&$%%$(&&%+,113;28/0-&'**+..,&+'),1:;45780/())&&((/,**&$%))(),0*+)+*+3412,)(,(')().,49/+/*01(,0/+(*033,,.697%25.-75.*+*&'&('&%%''(&%&,2.3:/**+(+*-1:://,0/).(&&(&6()/)*.3177;83/03-/8//7,*...0/5--+'(+('&%&*+*+)%$**%.6696:3.98*%,3,.1'()(,$()-.202-,+-.&((018028,)%&'*(''*1/68803,/*%&&&%(-1,)(()'()*/5.+)2)*+.*-/4.7+.*,)/93%.+//:44-2../64867&68/*/*+253,3:.*1.-06584:76436-.3.-8*-21'
@d8b269c1-48be-41c0-b25a-5a1979666560 ch=173 read=112068 start_time=2019-12-13T05:01:22Z barcode=BC01 runid=2c9cf7bc05858273f10e7d7ec552fc0bd742dc3e
CTCCTACGGGAGGCAGCAGTGGGGAATATTGCACAATGGGCGCAAGCCTGATGCAGCCATGCCGCGTGTATGAAAGAAGGCCTTCAGTTGTAAAGTACTTTCAGCGGGGAGGAAGGTAAAGTTAATACCCAGCGCTCATTGAGCGTTACCCGCAAGAAGAAGCACCAGCTAACTCCGTGCCCAGCAGCCACTTGTGAGTAATACCGGAAGTGCAAGCGTTAATCCAGATTACTGGGCGTAAAGCGCACGCAGGCAGTTTTGTTAAGTCAGATGTGAAATCCCCAGGCTCCTTACCTGGGAACCATCTGATACTGGCAAGCTTGGAGTCTCGTAGAGGGTAGAATTCAGGTGTAGCGGTGAAATGCGTAGAGATCTGGAGAGATACCGGTGGCGAAGGCCCTGGACGAAAGACTGACGCTCAGGTGCGAAAGCGTGGGGAACAAACAGGATTAGATACCCTGGTAGTCACGCCGTAAACGATGTCGACGGAGGTTGTGCCCTTGAGGCGTGGCGCTGGGCTAACGCGTTAAGTCGACCGCCTGAAGTACGGCCGCAAGGTTAAAACTCGATGGCGGGGGCCGCACAAGCGGTGGAGCATGTGGTTTAATTCGATGCCAACGCAGAAAAGAACCTTACCTGGTCTTGACATCACAGCAGAGTTTTTTCAGAGATGAGAATGTGCCTTCGGGAACCGTGAGACGGAGTGCTGCGCTGGCTCGTCGGCTCGTGTTGTGAAACGTTGGGTTAAGTCCGCAACGAGCGCAACCTTATCCTTTGTTGCCAGCGGTCCGGCCGGGAACTCAAAGGGGCTGCGGTGATGCGCAAGCGCTGGAGGAAGGTGGGGATGACGTCAAGTCATCATGGCCCACTTACGACCAGGGCTACACGATGCTACAATAAAGCATGCCACAAAGAGAAGCACGACCTCGCGAGAGCAAGCGGACCTCGCAAGTGCGTCGTAGTCGGATTGGAGTCTACAACTCGACTCCATGAAGTCAGATCGCTAGTAATCGTGGATCAGAATGCCACGGTGGAATACGTTCCCGGGCCTTGTACACCGCCCGTCACACACCATGGGAGTGGGTTTTAAAGAAGTAGGTAGCTTAACCTTCGGGAGGGCGCTTACACCACTTTGTGATTCATGACTGGGGTGAAGTCGTAACAAAGATAACCGG
+
-6741,1,//%+)+-//047846-+0/.90*))+4:87:.-(..&(*87---&-3,153.).**021/213637(&,(/,8.//0)--0.+29/%6(),9,*(+)159.(,2--*,(+38.,9.9..(+%$%'(**4+5))*'(/.61.5/())('/-&,+$'+0-+--+1,-)5+&(*01)*++)(-*+,.*(%%&%'))+*1/,,-%*(0/.-*+*1-3,02(*)))1,12:<9:88893--..(-)..072.51;<018:996982/02+)()/4-0/6.&.757/''(').+-410),**.3))+001536113('&%,((+-11322-+),'(.(-&1(3-+.76.,++,.782074.0))*&%((11431-('()+85::2;+2**(.,+-1/++-571,/5.).-...+,,,.029982&')(&)+73).)*%+3:53-50,31201102;0.1;82505)+/49667<30/00/46,('(/-463;,2./;4/50/-13600/-)(&%++-(+9/-)*-:29.4998;;980*))(%)&()&/*)*-'3,5808:733+&%&)**-99+(++(*)-.317.50/31.3)-'),34<9495:5-,.-'(/4343)(111,)-*..,//2:7:59243003860''%('&'''.2<35,1))*,-00/.2725866;717.:31/7:8:85644')$*1.0/55&%%.%)+315,(**+437+0)$&&(+,/+0//531502.33+%+-)1%%37,,/(+%'**.3.-70.2913;536-5/.05867366,2-.,/:+,161/-&)(1,,,+%%%'+-%,&(,12/0./6-606:9,157876///1-33.10/04609/('%#%&()2350788/.+%&),7557527..')'&*..(%#%'29-*+)+-))./1/44026-,,('*-06565:11645)-+7)-:;::9-5.556&0#/&&+%&(+0(6.4,-)+*//6801/521.+%&()***((//50258897854&(1/428-*,'310(4)+79798:1*01151,2,)*-,.7/95,-4300--+/7780/,(&(0/()-(%08-&)*(*0061/,.-/31285;7)62--2-1.,/.*,*,0++32**4267983,+,,+012.,)+,*+4,116.16*)&+.49881
@7191de86-119b-40bb-b9d9-b7d1d8596304 ch=62 read=167044 start_time=2019-12-13T05:01:19Z barcode=BC01 runid=2c9cf7bc05858273f10e7d7ec552fc0bd742dc3e
CTCCTACGGGGGGAGACCTTGATGGGAATTTTCGGCAATGGGGAAGCCCCTGACCGAGCAACGCGTGAAGAAGAAGGTTTTCGGATTGTAAAGCTTCTGTTATAAAGGAAGACGGCAGCTACAGGAAATGGTAGCCAGGTGACATATTAAACCGGCTATGCCCAGCAGCCGCGGTAATACGTAGGTGGCAAGCGTTGCTCCGGAATTATTGGGCGTAAAAGGGGAGCGGAAGGCGGCAGCAAGGGTCTGTGGTGGCAGAAGCAACTTCAGTAAACCATAGAAACCAGGCAGCTAGAGTGCAGGAGGATCGTGGAATTCCATGTGTAGCGGTGAAATGCGTAGATGATATATGGAGAGAACACCAGTGGCGAAGGCGACGATCCTGGCCTGCAACTGACGCTCGGTTAGCGATGAAGGAGCAAATAGGATTAAGATACCCTAGTAGTCCCCGCCATGAAGCAGTAGGTACTAAGTGTTGGATGTCAAAGTTCAATTAGCACGTTGGCATGGTACGCCATACCGATCGTGCGGTTGCAGAATGAAACTCGAAGAATTTGGGCCTGAAGCGGTGGAGCATGTGGTTTAATTCAGAAGCAACGCGAAGAACCTTACAGGTCTTGACATACTCATAAAGGCTCAGAGATGGAGATAGTATGAGATACAGGTGGTTGTAGTTTCGTCAGCTCGTGTCGTGAGATATTTGGGTTAAGTCGCAGCGACGCAGCCCTTATCGTTAGTTACCGTATTAGGATTTAGGGATCTAGCCAGGACTGCCAGTGATAGAAGCTGGAGGAAGGCGGGGATGACGTCAAATCATCATGCCCCTTATAGCCTATAAGGCTACACGTGCACAATGGATATGGTGCAGAGGGAAGCCAGAAGCCGCAGGAACAAAACCATAAAACCATTCTGAAGTTCGGACAGGTCTGCAGCTGTTGCTGAAGTTGGAATCGATAGCAATCGCGAATCAGCATGTCGCGGTGAATACGTTCTCGGGCCTTGTACACACCGCCCGTCACCACGAGAGTTGATAACACCGGCGGTGGCCTAACCGCAAGGAAGGGCGCTATCTAAGGTGGGATTGATGATTGGGAAAGGGGTGAAGTCGTGACAAGGTAACCGG
+
,/21+/1.-.03-'+*+$'))+.)1-.,3665+,833;761.(&&&**+)%%&-+//,1/..-,.0.'-&)(%,+)/*:5/3*.*5+--29/'..5/3//4-/02'.)*%'$&'&'%,-./4/5-01,,53,,+4,&*'%%$%$$)*506'00$()&$%#'0(&''&%&((+,51150///0,7../.(05.11-.''))/,*+*,4+1.6992110:5(-*3+%*+(/'%-,+.7+%+*+'-1725743-0'*&''$*($'&)(.5+(')00()(('*)+1+'(+-/0,**+*,'*-02*+((+30778;:22233294332/.//-10/+/6-+.+**%%-2-00,+&),12*''(-3366213230,+,,-1;:900,0((/81:0455/-,,(+()(1-.3*'()()+''(-)(')89;3&17+2-.((')(-.))+.62327++('*4(1&,1$)%'+&'*-//795+.*+60:596775<7-0;84*1**%&##&)&)%%$$%&%%%%'($$%&$%%))()&()'+)&#$((2,.-45-,4$&''%%(&%&$$%$$%('(,*-.05./0/3-)-13<96;9<4+%(&%*,0/12)*1,,.(&(().,..+,-7/106-,+++/0.5,,5+,9,*%'*:1))))6)+%'&$'(*0.0(..+-++$$')*-:30/56,011033225.,%&&+-%3,&'40/45*&(%$')+21&)#%$&),)(3+01-6-.,40/0)%$%,)&(+$*&$$)*'&)--,(($%',.0-+1304101,.'&&('*,2/+(*++3/+89,-3.-,+)1178000;9020/41).,'$$$)+''+&&)-4251+,)*'*'')1.3;77//,**))2(').&.('(''$)*%)-+)%'%(''/59312//0889-1654.(%&+'*47/84/(''*.10++%&&#%&%'-,+*++41401--+*+%*+.401%')-.-,))-,62481212*+/,+23560.-.,0++0,60117..-/6-7:-'',$%%&'')&&'6((()161(/&%(&)))**)0)*+0//126.5**,*(&%$)(*.03-1.3384+---.//.80+(*()'&(,),-/5..-+)(,-/3)1-59669:
@29b03969-6bad-456f-9c59-eabc611cde6a ch=77 read=63777 start_time=2019-12-13T05:01:19Z barcode=BC01 runid=2c9cf7bc05858273f10e7d7ec552fc0bd742dc3e
CTCCTGCAGGGAGGCAGCAGTGGGAATAATATTACTGTTGAGCAACCTGATGCGGCTCCCATGCGAAGAAAGACTTCGGGTTGTAAAGTACTCAGCGGGGAGGAAGGGTAAAGTTAATACCTTTGCTCATTGACGTTACCCGCAGAAAAAGCCACCATTACTCCGTGCCAGCAGCCGCGGTAATACGGAGGTGCAAGCGTTAATCCGGAATTGCTGAATAAAGCGCGCAGGCGGTTTTGGTAAGTCCGGATGTAAATCCCGGGCTCAGCCTGGAACTGCATCTGATACTGTAAGCGAGTCTCGTAGAATTAAGAATTCCAGGAGTCTTAAAAGCTTCGGGTGAAATCGCGGTAAAGAGATCACGGAGGAATGCCAGTGGCGAAGGCGGCCCCCCCCTGGACGAACTGACGCTCAGGTGCGAAAGCGTGGGAGCAAACAAAGTTCGTGGCTGGTAGTCCACGCCGTAAACGATATCGCTTGGAGGTTGTGCCCTTGAGGCGTGGCTTCCGGAGCTAACGCGTTAAAGTCGACCTTACCAGAACGGCCATGAGGTCAAAACTCAAATGGGCAGGGGCCCGCACAAGCGGTGGAAGGAGCATGTGGTTTCTCGATGCAACGCGAAGACCTTACCTGGTCTTGACATCCACGGGAAGTTTTCAGAGATGAGAATGTGCCTTCGGGAACCGTAAGACAGGTGCTGCATGGCGCAATCGTCAGCTCGTGTTGAAATGTTAGGTTAAGTCCGCAACAGGCCTGTCACTTATCGCTGTAGCCCGGTCCGGCCGGGAACTCAAAGAGACTGCGATAAACTGGAAGGGAAAATTGAGGATAATACGTCAAAGTCAAAATAATGGCCTCCCAGCCGAGAGCTGCGATGCCACAATACGCGCCGTCGAAACTGACCTCCGAAACAAAAGCGGACTCGCTGAAGTGGATAGTCGGATGGAGTCTGCTTCCTCTCGACTCCATGAAAGTCGGATAACTAAATGGTGGATCGAATGCCGGAAGTGGAATCGATTCCAGACGCCATACCCGCCATTTGTCACACCGCTTGGGGTGGGTTGCAAAGAAGTAGGTAACTTAACCTTCGGGAGGGCGCTTGCGGTTGTTGCGGCTGGGGTGAAGTCGTAACAAGGTAACCGG
+
)-//-+1'.3,*/21,-/-.2+13)3//(,+6,#($%%'(&'+&'/1*(&*)'))('()($$$$&()%)+((''(*)1;:5;346.*(&(,2*&))++2-(,-.,0/'(*52*.,4,/,*(')))322(,---5/8.,673)+(',,+-)#%&$'&'$(&&(/*%0&(*(*++)4*%)&'&)),,31/--.-.3)/,/1222101,0.1102(*+%&762/,,,++'*&.498+:<;+0&.)/)12,&/.2./-,4)*20(-+-.42285829'6)-11110.--/-011-5.'(%&#'),.*&('&$*$(('-.0+3(%(&$+,&))/3/)&%%&&),'&%&'%)'&&&'*-*+''%),+%%++',*&(&$)'$)-/50.---0++.313-6.+(*-1/.)(*()*+51425+,6676'(,+()'5%,))%(,2,366())(#$#$#$&')0*,0540117;99;;79423&.*)%'&/&%/(13.0/0:0*0/0.710.,2.0./'**)%('&&((,*0.340,.//.6)&%%,,,''&%%*0/%&'$%%%'+68.265187//-*,*+,41-5.')'++.%+%((33.,%&&),210.)/23(#+*./433270001.0)(.4.9//:80,1/02/01236..1.7*.+,/79-1.-*+-00/)+''$*')0-10'21022:25&'',.(*+/13400'&$''%(---.55,,(**940))'&&-,,*3,%-20414.124*-/63$(+,'%%%%#%%&$('$$%%%%'*''*5.6(/+,+&)+,-././2-*&(+,(&$%%',:.--4((&),'-,'*'(%$*.)*,&$#((,+&.,'(-%(()'%&$$&'*()&$%%,&%'($'&'#%%''#&%%'-4+)$%$%'%#'$$(*(-*,+.3(,&&+614%&(&%%)*((''$%%%()&)'%''+*.5*1.5'&%$((*''&%('&(((-.3/13)*/.1*(*+'/,*-(&)()(''(&+****))0)'-(%&%$%''((&'&''+,0.+-*,&&%&$#&('%('%&'$$&('(%-)&$##'(&$(%(,.;0308,(*+(*&*(+0'+++3085453.8,+-3*20++%$&)(''$)(%%&&++467.+-:4445247783,/1/2755,7
@60e88153-a7d8-416a-ae28-304a59325c21 ch=188 read=111759 start_time=2019-12-13T05:01:19Z barcode=BC01 runid=2c9cf7bc05858273f10e7d7ec552fc0bd742dc3e
CGGTTACCTTGTTACGACTTCACCCCAGTCATGAATCACAAAGTGGTAAGCGCCCTCCCGAAGGTTAAGCTACCTGCGCTTCTTTGCAGCCTCCATGGTGTGACGGGCGGTGTGTACAAGGCCGGGAACGTATTCACCGTGGCATTCTGATCCACGATTACTGGCGATTCCGACTTCACGGAGTTGCAGACTCAATCCGGACTACGACGCACTTTATGAGGTCGCTTATCTCGCGGGTCGCTTCTCTTGCCAACATGCGCCATTGTAGCACGCAGTGTGTAGCCCTGGTCAGCCAGGGCCATGACGTCATGCCACCTTCCTCCAGTTTATCACTGGCAGTCACCTTTGAGTTCCCAGCCGGGCCGCTGGCAACAAAGGATAAGGGTTGCCTTCGTTGCGGGACTTAACCCAACATTCACAAGCACGAAAGGCTGACGACAGCCATGCAGCACCTGTCTCCACGGTTCCCGAAGGCACATTCTCATCTCCTGAAAACTTCCGTGGATGTCAGACGGGTAAGGTTCTTCGCGTTGCATCAGATTAACCACATGCTCCACCGCTTGTGCGGGCCCCGTCGGCATTTGAGTTTTGACCTTGCGGCCGTACTCCCCAGGCGGTCGACAACGCGTTAGCTCCGGAAGCCACGCCTCAAGGGCACAACCTCAAGTCGACATCGTTTACGGCGTGGACTACCAGGGTATCTAATCCTGTTTGCTCCCCACGCTTTCGCACCTGGTGATCGATCTTCAAAGTGAAACGCCACCGGTATTCCTCAGATCTCTACGCATTTCACCGCTTCACCTGGAATTCCTACCCCCCTCTACGAGACTCAAACTTGCCGGTATCAGATGCAGTTCCCAGGTTAGGCCCAGGGATTTCACATCTGACAACAAACCGCCTGCGTGCGCTTTACGCCCAGTAATTCGATTAACGCTTGCACCCTCCGTATTACCGCGGCTGCTGGCACGAGTTAGCCGGTGCTTCTTCTGCGGGTAACGTCAATGAGCAAAGGTATTAACTAGCAATACGTAATA
+
7+818/./.6-01')*+.1.0.,462+.250301873/11,-),,,*)&#('-07/5*)*/3.20872///0653).$)/5.396,/1,/3-22-.6974.,,.873+-0)-11/13424737*8809/.657;777;7849435;7700000,.-.5300,8--.;;<722034:3.4.,'('7./((9873-2.14064871/2,202.0/8;/-',.+)))(4+(''+415/(+))(++1/7.6.$'++))++*++,.207+)+,-+*&($%)%*'+.//:723:61)$%&)*-15,(*&'*,./.2#)%&/,182400+-/2</00<67/4%%(--,)-'&+()+,4834/*,01*(/*2*0//324777:.-3/;30-.-,8/2()4-217/,+86.22532-/'/-5-72.-0.*&'&'''&%('&')&4434012:27-0&,--361./-+1-+-09:63/*&%'(1,0101;/,./1230610.33-/29355634/0/25231/&65.60*0499:;96910812066%&+0(*&*,./0156.5-'+.**1))+...&'.00-),*')((,50.,/.:;5,31616001222,...,512,+188/689/+,(,),...6+))*.(7)5.,25,-+/62225-0-().294;6883-../963662152+,-7346:<863.18,3+'/%')+.7662431;--1627;-)+)),9,)'((*4-4(&%%).)*,/.8+&('&'''&%$$'..272:57823+./((..+.,5,65647<:1011-*(-%'+504,5+2(+),+03882++/-')'%-*34538)+*7111(0.1;;/35608678;49/*-02/&'/-.*%*02+2:43-.,./'')&*:08;999+,.),02458/-05/-4037('(*5-943131501,)*--+.&-43-08-6/0635;8828233805,*'**%,*62346055268;8;<8645+8568;:99.7---7489;*/.-.1312/-(),,6/)+,%*'"'
@47cd1f05-a079-47ef-81c6-07e8be9d825e ch=108 read=113334 start_time=2019-12-13T05:01:19Z barcode=BC01 runid=2c9cf7bc05858273f10e7d7ec552fc0bd742dc3e
CTCCTACGGGAGGCAGCAGTGAGAATATTGCACAATGGTGCAAGCCTGATGCAGCCACATGCGCGTGTATGAAGAAGGCCTTCCGGGTTGTAAGGAATGCTTTCGGCGGCGGGAGAAGGAGTAAAGTTAATACCTTTGCTCGTACAGGCGTTACCACGCAAACACCGGCTACGCTCCGTGCCAGCAGCCGCGGTAATACGGAGGGTGCAAGCGTTAATCGGAATTACTGGGCGTAAAGCGCACGCAGGCGGACTGTTAAGTCAGATGCGGTATCCCGGGCTCAACAGGAACTGCATCTGATACTGGCGAAAACGGAGTCTCGTAGAGGGGGGTAGAATTCCGGTGTAGCGGTGATACGTAGAGATCTGGAGGAATACCGGTGGCGAAGGCGGCCCCTGGACAGACTGACGCTCCAGGTGCGAAAGCGTGGGGAGCAAACAGGATTAGATACCCTGGTAGTCCACGCCGTAAACGATGTCGACTTGGAGGTTGTGCCTTGAGGCGTGGCCGGAATAACGCGTTAAAGTGAAGCTACGCCTGGGAATACGACGCAGGTTAAAACTCCGGTAATTGACGGGGCCCGCGCAGCGGTGGAGCATGTGGTTTAATTCGATGCAACGCGAAGAACCTTACGAATGTGACATCCACGGAAGTTTTCAGGAGGAGATAGTATTGCCTTCGGGAACCGTGAGACAGGTGCTGCATGGCTGTCGTCGCTCGTGTTGAAATGTTGGGTTAAGTCCCGCAACGAGCGCAGCCGCCTCGCTGTTGCCAGCGGTCCGGCCGGGAACTCAGGGAGACTGCCAGTGATAAACTGGAGGAAGGTGGGATGACGTCAGTGGTAAGCTGGCCCGCCGACAGGGCTACGTGCTACAATGGCGCATACAAAGAGAAGCGACCTCGCGAGAGCAAGCGGACCTCATAAAGTGCGTGGCCTTTGGATTGGAATGCCGCTCGACTCCATGAAGTCGGAATCGCCGTAATCGTGGATCAGGAATGCCACGGTGAATACGTTCGGGCGCGTGGCGTGGCGGGTAGGTTGCAAAAGTAGGTAACCTTAACCTTCCCGGGAGGCGCTTACCACTTTGTGATTCATGACTGGGGTGAAGTCGTAACAAAGGTAACCGG
+
,473)&.+33*.3/&/00/32*&,2,(+'))..11)2'$%+25.3720),&&#*,,''%$%*+///10+-026*,,)+265:2(08.7-(+*+'%'('$)(,11*2+*2.2:.+('%-,('(*4.+0,6,2*+$$*+,.83&'$&$%),308//6&0*/0+%&%)*&$&&%%$'*,++-/601)1104+3,(',,1,--+2+&''),20+*--1,00*,004-5.1337862113:4,,+0-..0,)(,*3&$1+.:5702:,.((''&'&().,).20109)**'-*.+-3332231////270/,')1.%-$*%)*,-134.+'*+./1-,)&().//,+.'&&$*00-2,,,-0),.--*/1767-*-.+:6887788190+*('.//21:84*.777.-3/,-,-.,-/**28:98)**+'.(4-273-./1:26*7:209-.032074)*/2(/.1+++,899:;<330///14544/406.2609-+,--,.,,/010,+-*())*').70,+*,345)&,'&&$%%$()/52//0&,*,04%750-+3/408900/6''&&-..0./32697/40'*$(%)+.3364,...112296:8164;20.004:6877,,'()(,%%%%&&$%($,'(*/,1(%(/31832<<5227/*+*&+*(-')'0)*4031.)400;32-,-',03)01469:6624296637/(+4..0254'''%%+)'$+0*311210/3.,+-/507%%30(*&(,&'..14...+1,+25/)11870(1-21149062//,'-(&+(,-((-*/--,.',&-./0.3.,4/35499554/-+01-03+'*('$'(0/1/,$%&&%''1552''(&&653*4/200776765-555*''&'+)+.15657500)))&)57*,.((*879446:/.05987/(*$$&$+-.5/0,&')&(&&*1201377834060..605331/&%'(+*1*+.994834//&/)11;7.-/...394443483','$$%%(+(&)',,*-0*)&*,/4+.11)-&(+23,.*'%'(/.98:91)(07/,07..-4.,68--,,.*+-/5;:7556653'./+1/7//-)'(-,/6(,+.073876
@19fe3231-addc-4063-8c55-698863c8b0fb ch=382 read=71287 start_time=2019-12-13T05:01:28Z barcode=BC01 runid=2c9cf7bc05858273f10e7d7ec552fc0bd742dc3e
CCGGTTACGCCCGGTACGGCTTCACCCCGATCATAAAGTGTTAGCGCCCTCCGGTTGGCTACCTGCTTCTTTACCTTACTCCCATGGTGTGACCCAGGGCGGTGTGTACAAGGCCAGGAACGTATTCTGCGTGGCATTCTGATCACGATTACTAGCGATTCGACCGTGAGTCGGAGTTGCGAACTCAATCCGGACTACGACGCTTTTGCCAGTCCGCTTGCTCTGGGAGGTCTTCTCTTTGTATGCGCCATTGTAGCGATAATGTAGCCCTGGTCGTAGGGCCATGATGACTTGATCATCCCACAGCCTGTCAGTTTATCACTGCGGCATTCTCGCTTTACGGTTTGGCCGGACGCAGCAAAGGATGGGGTTGCGCTCGTTGCGGGACTTAACCCAACATTTCACAACACGAGCTGACGGCAACCATGCAGCGCTGTCCACGGTTCCCCGAGCACATTCTCATCTCTAAACTTCCGTGGATGTCAAGATTGGGGTAAGGTTCTTCGCCGTTTGCATCGAATTAAACCATGCTCCGCAACGTGCGGGCCCCGTCAATTCGTTTTGAGTTTAACCTTGCGGCCGTACTCCCCAGGCGGTCGACTTAACGCGTTGGCTCCGACCCGCCTCGGCGCGACCTCAGAGTCGACCGTTTGGCGTGGACTGAAGGTATCTAATCTGTTTGCTCCCCACCTTTCGCGCACCTGAGCGTCAGTCTTCGATCCAGGGGGGGCCGCCCAGCCTTCGCCACCGGTATTCCTCGAATCTCTACGCATTTCACCGCTACACCTGGAATTCTACCCCCACTCTGGGACTCAAACGCCGGTATCAGATGCAGTTTAGGTTGGGCGGGGATTTCACATCTGACTTAACAAACCGCCTGCGTGCGCTTCACTTGGCCGGTCGATGCTTGTACCCTCGCATTACCGCCGGCTGCTGGCACAGGTTAATGGTCGCCTTCTTCTGCGTTGTAACGTCAAGCCGAAAGGCAAAGGTATTAACTTTACTCCTTCCTCCCGCTGAAGTGCTTTACAACGAAGGCCTTCTTCATACGCGGCATGGCTGCATCGGCTTGCGCCATTGTGCTGTATTCCCCATAACCTTTCCCGTAGAG
+
03,//1,-/40(,0+%')(&(4&%)+*'**00%$''%((&'+*-/15:1062()*%$%'$$).-%027.4:9.4322-).2/(%),2,)**(//&%'+-+&,+*,'*''*-,004-0**-.,.*.,++(+(+*1./1:887582(*-,.9-,(%'('&,4,%%&%%$&%-.11,+-09)4)(1+,)*4/3'+,,-1*,)$'%&*-1'"%,$0,/)()-,(++.*)))%)(&'(,*0/183&''*(.+++').(**()'$'%$&&&'+.7-.1789232--344-.,-1-')($$&''2024+&)%$)'%#.*$%+10)..**-&%,4/(06.-.%%))'')'+*0,&)(.,/')'&&%,.5,08.4%.673611+()'*-/-/(+*+%&%,'+*'-'0,56+'()+-.()+-.654060+/+*)2,3&*(,,')&',7-)+)/7:456))**,/3349211-0/10/10(+./.,.65'&&&))&')&,(**+)$(&/):8414/-,))-62+,,.3'(+0+.3*13,/''*,*#*&%&&%'+)/+.00+(,.03596)461(.-/4:.0)-',*+,00220,&+),'&%$15869984542377-+++,3%..23*+*.(&%(''&(('$&%%,+),('&&&$$$&()03,**)0276,*)(*)-%-+4456966102;:,2*85/+&+))30+*-'+(+*)+-/0/..*.436:21&'6($++.02-*&+%'%#$$&*(---/-)/-'7568::203$%,5454,),,/(*0-**/6*-0./,031./2*6,32*0576.%'()-('*&&*,(,&('*/+53358//0/--&+06)&('-*'+,.%*''$266203234-.+***0127610-&()%&&()(()())%$%%&&&$&%$'))$/$%&$%$#&%&%($('-0.3:44',%'(/3210,')$'),-.'&%&*'$%),00/5+%&$&(&()-*+**+*+(*)(&%&'+.25)-'))***)((/*&**/9.90*+1++(0/*.,'((+-/.*,,(5,.41656.83312&&%((*1:788/5+)(*)+*&&&(0.2189)-0*)&'%$&%,/334-(%()*&&)*,'%&%''%&
@e7fc3d6a-07fe-4e1b-a9a8-ba38b4f4d0d0 ch=495 read=87687 start_time=2019-12-13T05:01:51Z barcode=BC01 runid=2c9cf7bc05858273f10e7d7ec552fc0bd742dc3e
CCGACAGCCATTGCAACCACCCCAGTCATGAATCACAAAGTGGTAAAGCGCCACTCCCGAAGGTTAAACTACCTGCTTCTTTTGTACTCCCATGGTGTGACGGGCGGTGTGTGCAGGGCCAGGAACGTATTCACCGTGGCATTCTGATCCGATTACTGTGATTCCGACTTCATGGAGTCGAGTTGCGGACTCAATCCGGACTTCGACGCACTTTATGAGGTCCGCTGCTCTCGCGAGTCGCTTCTCTTTGTATGCGCCATTGTAGCACGTGTGTAGCCCTGGTCGTAAGGGCTATGATGACGACGTCATCCCCACCTTCCTCAGTTTATCACTGGCAGTCTCCTTTGAGTTCCCGGCCGGATAGCCTGGCAACAAAGGATAAGGGTTGCGCTCGTTGCGGGACTTAACCCAACATTTCACAACACGAGCTGACGGTAGCCATGCAGCACCTGTCTCGGTTCCCGAAGGCACATTCTCATCTCTGAAAACTTCCCGTGGATGTCAAGCCAGAGTAAGGTTCTTCGCGTTGCGCATCAGATTAAAACCACATGCACTCCACCGCTTGTGCGGGCCCCGTCAATTCGTTTGAGTTTTAACCTTGCGTACCGTACTCCCCAGGCAGTCGACTTAACGCGTTAGCTCCGGAAGCCACGCCTCGGGCACAACCTCCAAGTCGACATCGTTGCAGCGTGGACTACCAGAATTATCTAATCCTGTTTGCTCCCGCGCTTTCGCACCTGAACGTCAGTCTTCGTCCAGGGGCCGCCTTCGCCGGTATTCCTCGAATCTCTACGCATTTCACCCGCTACACCTGGAATTCTACCCCCTCTACGAGACTCAAGCTTGCCAGTCAGATGCAGTTCCCAGAGTTGGGCAGAGTTCACATCTGACTTAACAAACCGCCTGCGTGCGCTTACGCCCAGTAATTCCGATTAACGCTTGCACCCTCCGTATTACCGCGGCTGCTGGCACAGGTTAGCGGTGCTTCTTCTGGAGTAACGCCAATGAGCAAAGGTATTAACTGCTCCCTTCCTCCCGCTGAAAGTGCTTTACAACCCGAGGCCTTCTTCATATGCACGCGGCATGGCTGCATCGGGCTTGCGCCCGTTGTGCAATATTATTCCCCATGCTGCCTCCCGTAG
+
-*$%''%(&%*'$)%+1111161*,1548768664750,),-627,('()1,%('-)')042:3;57'0..1+)%%&'&'%%$%&&('21,%*)+,**+05.7965733/+.'&(%-*1-%+*/+,-.06;213:++:..,831../0.,&'*.)'%&#*+8;785.45;67984,./0/-/21./-766575:62+30+'''''++*-'*.79///+06,..%%(&&)+/024,%))*&')105077-'+*2098;<-;-*(''')0//2/,(++.;911886-3))+*+++/0/0.,*%'*,3887379:,*563:1402047;3./29::8:6&555582/7:..23500+(,--231&$),''09523337(62400+(,+0.+-0136.4-+(*44-**)*')(&,.7/7;0-1236520..-+3332/*),+234:9:688787+-2132+)15132*,.,-,+*+0:7787753124072()/+;:),88;9:698-*&2241+.--'+(00:9;97986:--(,,18)*,0./69+/4),,++-&,.12-1.,*,*++)-'2+-11-..4196<2*18620)388)0(,&((((+%%(')-.1-333-(,*(%-743/105+.*())*+**124042--()**/10610&03*,.0:6:37'6-.0.-01055408)*(00128<:874732,,,/3/2444:/7403/95&*)0--%+)+,971.2168*+&'(/136897:<3.*+*(/2)&%&)/61:83./**+34<:865+,,,+9784533//:40*-6)$'.%'*.534020402350:0-,-00//,&-**,+*+%)+/-7;0*/&(),--9689988,+(%,+5.)/3)**./2-'(*-2+-1/204139;93;058623344/.,/.'**+(&'$)-1051+,049596/-1,*-129,-57,354;45:56765566;6-+')$(+,/-,.,3,,/1139<944*&*+.4866/7-,+11338**+),4806//)1-3:+7<83,65,*/./380*0')+,*(*-+231+++/-76;67<7))('#('*./(33064;6434/46%77305.0,-,*'--,*/0,7.,-/.607:70++%(*'+)*/3)*00/
@fa34ae77-f189-4a09-b791-55375872fb4c ch=459 read=50088 start_time=2019-12-13T05:01:50Z barcode=BC01 runid=2c9cf7bc05858273f10e7d7ec552fc0bd742dc3e
CCAGTTTACCTTGTTACGACTTCACCCCAGTCATGAATCACAAGTGGTAAGCGCCCATCCCGAAGGTTAAGCTACCTGCGCTTCTTTTGCAACCCCTCCCATGGTGTGACGGGCGGTGTGTACAAGGCCGGAACGTATTCACCGTGGCATTCTGATCCACGATTATGATTCCGACTTCATGGAGTCGAGTTGCAGACTCAATCCGGACTGACACTTGCTTTATGAGGTCCGCTTGCTCGCGAGTCGCTTCTCTTTGTATGCGCCATTGTAGCACATTATTGTAGCCCTGGTCGTAAGGGCCATGATGACTTGATCATCCCCACCTTCCTCCAGTTTATCACTGGCAGTCTCCTTTGAGTTCCCGGCCGGACCGCGCAGCAAAGGATAAGGGGTTGCAGCGATTTGCGGGACTTAATAACATTTCACAACACGAGCTGACGGCAACCATGCAGCACCATCTTACGGTTCCCGAAACGCATTCTCATCTCTGAAAACTTCCGTGGATGTCAAGACCAGGTATTAAGGTTCTTCGCGTTGCATCAGATTAAACCATGCTCCACCGCTTGTGCGGGCCCGTCGAATTCATTTGAGTTTTAACCTTGCAGCCCGTACTCCCCAGGCGGTCGACAACGCGTTAGCTCCGGAAGCCACGCCTGGGGCACAACCTCCAAGTCGACATCGTTTACGGCGTCGGACTACCAGGGTATCTAATCCTGTTTGCTCCCCACGCTTTTCGCTGCCTGAGCGTCAGTCTTCGTCAGGGGCCGCCTTCGCCACCGGTATTCCTCAGATCTCTACGCATTTCACCGCGCCACCTGGAATTCTACCCCCTCACCACGGACTCAAGCGCGAGTATCAGATGCAGTTCCAGGTTAGGCCCGAGGGATTTCATCTGACAACAAACCGCCTGCGTGCGCTTTTACGCCCAGTAGTTCCGATTAACGCTTGCGCCTCCGTATTACCGCGGCTGCTGGCTGAGTTAGCGGTGCTTCTTCTGCGGGTAACGTCAATGAGCAAAGGTATTAGCACTCCCTTCCTCCCCGCTGAAAGTGCTTTACAGCCAGAGGCCTTCTTCATACGCAGCATGGCTGCATCCAGGCTTGCGCCCATTGTTACAATATTCCCCTGCTGCCTCCCGTAGGG
+
&'$).6().439336/--&.384/---)&)/44:98960-,+)((3733.))('((''.2+)-+/.0030*-+)//))*')6.24;;8,434/8/('-4.)20..,++.89;;779743)-.2213/43+-1..-0/4-+*.'(**40024+)+,096,//+1*'"')4752,*--,//0/-***61221801,/-,,1,:.2,1.130*+,%*&%$&0/)*1001225.''-('(+,*1$'),5-12:34,57,&+*-/49:;432('(,/,-$-&&((&#(%),)%*&/6/0/'),//744///++*&%(%()9-8..**,50:86435013:3.01.2)(2,)-5554+)-.--057.1,*/,+/-476,('&'+.06+.,1/1-033(3+*+%%&&%*-0*,.795/7*/&%$$&')22,)+,01.0'(31.0,33553,)-('%)&%&%))*,*/+&+&+/,460)/+&+&-.143,-18654--/542.454989:<9947775124;.1,,(/)*&4,9<9891*,*+0,--22'&*2+3<;531))./48229,,/.,*.),+)-4,*51+-+106-032/--564*032,4+*)+..7+-933308;5+.1-/0.,-.+15/.+*-(+*/2/0.6,7*04-0.0*&%(-,*+.18/7-1(+'+-.,')+,8126-++,.1'/).00/-(0(&/.)+./1(**),+,/1;934.5..'$&%'.37.0&''%**$&&++**+/344653135(/9.,//-,/+0--15)-2/667919.,.'(,----/+/'((.3/0128./%&'),5560506112.02450,.(),*-**),7860)+','%%((01,-..+-0363:*(+*-*'(2/++)''()$41+,*%'-,-),2,.*.(.+/634310/23*)(&)*.+2-)%%&%%+151/1152525703*,).4-3512/-2+-''*+2.//:;931,.)-..,'*&10-/-8/8:7574052/065344(4+,,..52)-4/0/40(,(+(36-2;9625/3/*+//290-1.('&$%'(&0'$$(,1-40;1285$&$)'5*45355:82210.9($11102*.,39*(.3'',$')3-,+(384-('))*77497,*+'-*'
@c40d0af6-94a9-40ed-bf80-9203014ef862 ch=59 read=90896 start_time=2019-12-13T05:01:49Z barcode=BC01 runid=2c9cf7bc05858273f10e7d7ec552fc0bd742dc3e
CTCTACGGGGAGGCAGCAGTGGGGAATAACCAGCGCAATGGGCGCAAGCCTGATGCAACCATGCCGCGTGTATGAAGAAGGCCTTCGGGTTGTAAAGTACTTTCGGCGGGAGGAAGGGGTAAAGTTAATACCTTTGCTCATTGACGTTACCGCAAACTCCGGCTAACTCCGTGCCAGCAGCCGCCTGATAATACGGAGGGTGCAAGCGTTAATCCGGAATTACTGGGCGTAAAGCGCACGCAGGCGGTTCGTGCAGAATCATGGCAATCCCGGGCTCAACCTGGGAACTGCATCTGATACTGGCAACCGAGTCTCGTAGGGGTAGAATTCCAGGTGTAGCGGTGAAATGCGTAGAGATCTGGAGGAGGATTACCGGTGGCGAAGGCGGCCCCCCTGGACGAACTGACGCTCAGGTGCGAAAGCGTGGGAGCAAACAGGATTAGATACCCTGGTAGTCACGCCGTAAACGATGGCTTGGAGGTTGTGCCCGCTTGAGGCGTGGCTTCGGAATAACGCGTTAAGTCGACCGCCTGGGAATGCAGCCTGAAGGTTAAAACTCAAATGAATTGACGGGGGCCCGCACAAGCGGTGGAGCATGTGGTTTAATTCCGATTACGCGCGAGAAAACCTTACCTGGTCTTGGCATCCGGTTTCAGAGATGAGAATGTGTGCCTTCGGGAACCGTGAGACAGGTGCTGCATAACAAATCAGCTCGTGTTGTGAAATGTTGGGTTAAGTCCCGCAACGACAGCCCTTATCCTTGTTGCCAGCGGTCCGACGGGAACTCAAAGGGAGACTGCAGTGATAAACTGGAGGAAGGTGGGGATGACGTCAGGAGTCATCATGGCCTGCGACCAGGGCTACACACGTGCTACAATGGCGCATACAAGAGAAGCGACCTCGCGAGAGCAAGAAGCGGACCTCATAAAAGTGCGTCGTAGTCGGATTGGAGTCTGCAACTCGACTCATGAAGTCGGAATCGCTAGTAATCGTGGATCAGAATGCCACGGTGAATACGTTCCCGGGCCTTGTACACCGCCCGTCACACCATGGGAGTGGGTTGCAAAAAGAAGTAGGTAGCTTAACCTTCGGGGCGCTTACTTTGTGATTCATGACGCTGGGGTGAAGTCGTGGCTAAAGGTAACCGG
+
3-5*./.38,*273.11*(3'*1,+0.-+,+()))02:8751+%&),(-9./.3,/-(.5120..())))+)+*.+(+,*..96:5*7/34023,('('--71+&+*3:/,1/-1*1/++16+,-/-(%)+0,85/074(,+*,-+//+/6$+'(&&&*%%$()/-,1+3/157:31..(72'(%$'$),3./07--)(&)*453010;28352+10.7.7.32;:740.22/*,+,).,0389;3.59&(0+*,$%%&*,)+)(,6'*-*-4233;652))*3-1/9854-320-(*&)')&&)%($&&*)+,-16'257*0,(0*2,0.,/.0.+*-,30.-/72*+-:57,,,/0769600/+,-'2)*6::;91..,.-/-4.493665+)+6,0'%)((+-76870(../32*-.**,6464/)'-68*4+/6(*3'(.024;403:6,.00),,373499',*()$$$&(--+,)/,(+/270&&'%)'22/7678/.-/*.)&)-94530/%%&)+/4999203.-0,)&',3135.,-*(,2153<:3154-77./-+..//10.98*4<521.312366;998-//.0.-.7*/)+2.4+'(),&$*&''.(&$)1.2/+0++25+,264521'5564,)+)31-,+)&$)+3229200,,+&''*()2+1-29./.-/44*/+,/47*+()&%)$%%*723665(/+/501.26+))071.-+6.9/427*%'%#$(())*-3*.*'(+)*5+081193&3.32201'1(33*++/35://2(+)++9-8-//.//6;8778521..3054586436686453+**#&)*486/6,20-*$%'),',3///1--+*)...477340;10:958753445()'(+++-10-0/*,*)')%*/'%*+,-9;76:55.-.8:/-413430/1,566)2%5(/)(*,.274350020)((002030007-91856311*/-5../7996988/0072/53,0081%()''))3315+'1878/7-.)+*,-+/72-/53403:17.%*'&'*,/0;00-;3-)',))*++0-0/-/.4/3759902+.)*,,'(*/83-.-,.-/230.+&*0.1/,*++90/1)3,,2+,5)*)-2:6:85
@64e88940-d0f0-44bf-827e-11d795326a39 ch=364 read=103120 start_time=2019-12-13T05:01:58Z barcode=BC01 runid=2c9cf7bc05858273f10e7d7ec552fc0bd742dc3e
CTCCTACGGGAGGCGCTTGATAAGGGAATTTTTCGGCAATGAAACCCTGACCGAGCAACGCCGCGTGAGCAGAAGAAGGTTTTCGGATTGTAAACTTCTGTTACCAAGGAAGACGGCGGCTACAAGAAATGGTAGCCAGTGACGTACTTTATTAAGCCACGGCTAACTACGTGCCAGCAGCCGCGGTAATGCGTAGGTGGCAAGCGTTATCGGAATTATTGGGCGTAAAGGGGCGGGCGGCGAAAAGCGGGGTCTGTGGTGGCCGGCTTAACTTCCAGTAAGCCATAGAAACCAGGCAGCTAGGTGCAGGAGGATCATTAAAGATTCCCCGTATTGGCGGTGAAATGCGTAGATATGGAGGAACACCAGTGGCGAGGCGACGATCTGGCCTGCAATGACGCTCAGTCCCGAAAGCGTGGGGAGCAAATAGGATTAGATACCCTAGTAGTCCACGCCGTAAACGATGAGTACTAAGTGTTGGATGTCAAAGTTCAGTGCTGCAGTTAACGCAATAAATTACTCCGCCTGAGTAGTACGTTCCTGGAATGAAACTCAAAGATTGACGGGGGCCACACGGCGTGGGTATGTGGTTTAATTCGAAGCAACGCGAAGAACCTTACCAGGTCTTGACATGCTCATAAAGGCTCCAGAGATGGAGAGATAGCTATATGAGATACAGGTGGTGCATGGTTGTGTCGTCAGCTCGTGTCGTGAGATGTTGGGTTAAGTCCGCAACGAGCGCAACCCTTATCGTTAGTTACCATCATTAAGTTGGGGACTCTAGCAGAGACTGCCAGTGACAAGCTGGAGGAAGGCGGGGATGACGTCAAATCATCATGCCCCTTATGACCTGGAGGCTACACGATGCTACAATGGATGGTGCAGAGGAAGCGAAGCCGCGAGGTGAAGCAAAACCCATAAAACCATTCTCGAAGTTCAGTTGTAGTCTGCAGCTCGACTACATGAAGTTGGAATCGCTGGTAATCGCGAATCCAGCATGTCGCGGTGAGCCACGTTCTCGGGCCTTGTACACCGCCGTCACACCACGAGTTGATAACACGAAGCCGGTGGCCTAACCACGGAAGGAGCTGTCTAAGGTGGGATTGATGATTGGGGGGTGAAGTCGTAACAAGGTAACCGGAAGATGAGGCGACGAACAGAGTAGGTTCTTTAAAGACACGGCAACTGCTTCAGCACCAGCAATACGTAACGCGGCA
+
.00/*,.,+1&()*&&,'($*.2+3*-00;<;-+-7./761%+3(.50006841'06.0*1/*)+(*'$%&)-*)/,/41:98/.2.31/028524;49-7*%'$--)),)%*0-30/2/-./.-'--,55921050&,)),*&%%''.,(.+4-.14/.1/---4-/.001081/+,'0/60///.4)*&/*+-0552922611.111/9-.--2.015124/-079*+37.6-'('.5/-.43+*.+8:.5540355-3''%'&&''-%'-)-&'+,8<(9;772./2*/,,56+('()-.(),8+4.+/,*74'2*(('(,*,)--))*))&(((-5247<8668629780-/.1,.+)--(06-134:0&(+*98964456./232,+*-*'*125768./09&'+031-//01.5,*+.:;:6246-2/-,5488<(),+++++532558;::;<930/0&(&,)++'./236<8;8:9997;8-078,./)'%')-00904+&%%(),/(.)(+,0,*174.%%$$/0675855&$'**))-)7,+44*))''(/+0:30::139')&(+)'(&%,*---,'+//3/&.*5-/+5./06:65()+*,2-5+.+-2''%,.25232-6)01413482.4120(((+,-51..,*)0/1-00075,'(**+9862611836+*-1+7/*+**.347343445667878897862*8(37,4-5+.3-''')''**+,77.8;839343104..09434445,7-.%-./%395,555-+'($'(,-87997,21129/('():8.,2-3066,9:03598:9:::<9.+)-+-+(4:9+4-..649:00/('(--*)%'&&(*/****8./.--,%('*+1+,*)-+//05/173-+'-)%)(4).1<;75;0$*&1;:4868<888++*+378/1.4&,,1352%3'&&&%%%)+-.'')*2.-7'.*++2/11%,.-0*)%&()0/.))),..9::9:13)&&#&'&+-.7.--(0%+'&)'(()+/.+87/55*-&'*)+-1326../311(-)*.-08781%(++')33-$((0-8))**,26651/011/3;;+0-)+./,9/98<79,11-5.-.13/(&&&*.-1:9:3:5:6650$,+-2::,*'4)&')**--*0'''$(*))./-/)(''$'&$'0*2..//-7&/.-.*())((($#%#$$$
@c7d81eac-158b-45c5-8790-2c7e4ff6b860 ch=450 read=40915 start_time=2019-12-13T05:02:10Z barcode=BC01 runid=2c9cf7bc05858273f10e7d7ec552fc0bd742dc3e
CTCCTGGAGCGGCAGTGGGAATATTGCACAATGGAACCCTGATGCAGCAACGCCGCGTGGTGATGAAGGTTTCGGATCGTAAAGCTCTGTCTTTGGGAGATAATGACGGTACCGGGAAGCCACGGCTAACTACGATGCCAGCAGCCGCGGTAATACGTAGGTGGCAGGCGTTATCGGATTTACTGGGCGTAAAGGGGCGTAGGCGGATGATTAGAGTGGGATGTGAAATGCCAGGCTCAACGGGTGCTGCATCCCAAACTGGTTATCTAGAGTGCAGGAGAGGAGAGTGGAATTCCCTAGTGTAGCGGTGAAATGCGTAGAGATTAGGAAGAACACACCGGTGACGAAGGCGACTCTCTGGACTGTAACTGACGCTGAGGCTCGAAAGCGTGGGGGGTAAACGGATTAGATACCCTGTTGTTCCCGCCGTAAACGATGAATACTAGGTGTGGAGTTAGCACCTCCGTGCCGCCGCTAACGCATTAAGTATTCCGCCTGGGGGGTACGGTCGCAAGATTAAAACTCAAAGGAATTGACGGGGACGCACATGAAGTAGCGGAACTGTGGTTTAATTCGAAGCAACGCGAAGAACCTTACCTACACTTGACATCCTGCATTACTCTTAATCGAGGAAATCCCTTCGGGAACAAGGTGACAGGTGGTGCATGGTTGTCGTCAGCTCGTGTGCGTGAGATGTTGGGTTAAGTCCGCAACGAAGCGCAACCCTTGTCGTTAGTTACTACCATTAAGTTGAGGGACTCTAGCGAGACTGCCTGGGTTAACCAGGAGGAAGGTGGGATGACGTCAAATCATCATGCCCCGCGGGGCTACACACGTGCTACAATGGCTGGTACAGAGATGCAATACCGCGAGGTGGGACAAACTTTAAAACCAGTCTCAGTTCCGGTTGTGAAGCAAACTCGCCTACATGAAGCTGGAGTTACTAGTAATCGCGAATCAGGGGAATGTCGCGGTGAATACGTTCCCGGGTCTTGTACACCGCCGTCACCATGAGAGTTGGCAATACCGAAGTCATTAGAGCTAACCGCAAGGAGGCAGCGGCCGAAGGTAGGGTCAGCGATTAGAGGTGGCAGAGATCATTAACAAGGTAACCGG
+
..2&%%($))%10+.//82(.-/71-,+//7)/-*,3:-+**,)/.2111/)060203/''()--04424<0.+;1880739/+,-34455/87+4,3*++673343-75-0(%*))'$15022:731/,*,,+)*)24,+*%*+*++,,,/7//076,220140'(30429122*/%2))'*++.%#$'*)(,56174554879:994051)%%'*/8:9832-,68+)0,&+/-260)+&)(1+,.012239409:9864.81-,))(+,+11/71-,+.,&($&))--)5.03()(032+$,+9;;702+)(,531-.+*-2+7652,++*,,,03*/.01743:294664221,0632324578/0...2111-.4..0)'(&*+.3:8:5.(&*1(*%-%'*%'*-45<11040%((,.+'.))*9;;9,,.-.;;,1.(*)0,-*1$(('*%,,06029+,64;+.81/0221/./4150,-02;994684340,('((/2844..('(,+.-/06,.0.2**),+1.644*2*(&%')%*(-&%%$&()..)/&)'''',/40..444/4.-/1(0././3,'.(&$%$(,,+,*),2/24742&$%(*/2//1,4,9-88+((%)**(/7+453-65&3442.1//17(3,+11-+,),&.33125344,30/10.-0(),-,'',-,342;759/2/028.0425-)&(*/21469.*,'+2.500//;/00.66(,*4+**/'%)7804/.,)(((&'))++4966:74:797655,+.6-50521::.177:997)'++-87804*51,)%'(/748643/+%((&''&'-0:5040008646.,-,-7271:1.0:7,,*,*,-.'()*+/.0860:;33:657338*.-/2)))*-+,*'*$&%*3()7131//2/11.)/-084/--6310%'(-202.525:71)*/)(,3016679597-,4-'+*1*0.,(254*.+'&%&'+,,.1()+,.3+++,)&*-1,-+.42%0/)+-,,/%.('(+(+-2021%/*1,2&*/,,//257.805,2+-,+()*,(,(*/2,(''&+('%&&&&).)'0*8./3+.,,034318
@75cc3794-dadf-4cbd-85df-02984f3c3d4f ch=228 read=102956 start_time=2019-12-13T05:02:08Z barcode=BC01 runid=2c9cf7bc05858273f10e7d7ec552fc0bd742dc3e
CTCCTACAGGAGGCAGCAACGGGAGTGTTGCCTACAATGGGCGCAAGCCTGATGCCAGCCATGCCGTGAAGAAGGCCTTCCAGGTTGTAAAAGTACTTTCAGCGAAGGGGAGGAAGAGATGCGGATTAATACCTTTGCTCATTGACGTTGTAGACTGCGGCTTTCGTGCCAGCAGCCGCGGTAATACGGAGGATGCAAGCGTTAATCGGACAGGCGTAAAGGGCACAGGCGGTTTGTTAAGTCGGATGTGAAACCGGGCTTAACCTGGGAACTGCATCTGATACTGACGGCTTGAGTCGTAGGGGTAGAATTCCAGGTGGCGGTGAAATGCGTATTGCTGGAGGAACGCAGTGGCGAAGGCGGCCCCTGGACGAAGACTGACGCTCAAGGTGGAACAAACAAGTTAAGTTACCTAGTAGTCCGCCATGGTGAGATATGCGGCAGGTTGTGCCCTTGAGGCGTGAGCTAACGCGTTAAGTCGACCCAACAGAGTACAGCCGCAAGGATTCAGCAAATGAATTGACGGGGTACCTAGGCAGTGGAGCATGTGGTTTAATTCGATGCACAGCGCGAAAAGAGACCTTACCTGGTCTTGACATCCACGGAGTTTCAGAAGGAGATGAGAATGTGCCTTCGGGAACCGTAAAGGACAGGTGCTGCATGGCTGTCGTCGGCTCGCGTTGTTAGGTTAAGTCCGCAGCGGCGTAACATATCGCTGTTGCCAGCGGTCCCGAGAACTCAAGGAGACTATAGGCAAATGGTATGGAGGAAAATTAGGGGATGACGTCGAAGTCATCGCACCCACGACCAGGGCTGGCGTGCTAATAAGCATACAAAGAAGCGACCTCGCGAGAACAAGCGGACTTCATAAAGTGCGTCATGGTCAGTTGGAGTCTGCAACTCGACTCCATGAAGTCGGGATCGCTGGTAATCGTGGATCAGAATACCACAGTGAATACGTTCGGGCCTTGTACACACCGCCCGTCACACCATGGGAGTGGGTTACCAAAAAAAGAAGTGGTAACCTTCGGGAGGAACGCTTACACTTTGTGATTATGACTGGAGTAGAAGTCGTAACAAGGTAACCGG
+
,.23/15(62,,)*.262'2'.*%%'%('#'&&'+,2/)4-,'-5:179510-+)($%*+444*'&'$&($(()0,,./0)&0)1.,.0:5*)++.558.)&&''(,/.,'.*0-*)++*+)&&%-*.3-,+()*'&57:27211(()&$#$%$&$''''').***0,-0**))%*('('('*))(1),)-*(+',,-,.31;1:/0&(%$$.,0257.(()&)&'119920673-22,(%('*/%&%&%+.$))$&)&%%++20/1.('#'+&++,+'&).)*)+&((&%%%''&((&$$)/7.31-,.-2..,.2*(()4:816;0/143.(&)'*.5.,.'&#%&'&/..3/(*(&*.//164.,8951)(*)+....023764$&%$'//5/27'11(()*$%$&$%+(+%3366+3'&'/&/+($'%&*)*,-//-+*++--%0,.7)-,,+.,*+%'$&$,++**,,-321-130*+-&&&(+&)'+*+(,5***++,*'2)(&''*0..,,.0+-$)+((#)$)''%+('%-.160*/030.153:6395;/.-.,.+*')*&,(+1.(&$&)/+,.+052-3*('()(+11/+,.**%')05-%',+((&(*13765;7787774461720/33(1(,**1,2',./066660203/0.12,+*')))743)+(%(,%&'.3/.*-/,'''$((&%%$$&%'()*,%'+$+3/520./)33.+%&&'+505755*)$'**(&%$&'%$(*((%,+,(0,,*,,(&'(%)2.*+6532120&/)+43043,/&,)(%)+139/23-+&%%%&'&'$()--)&((*/249*&)((/1385100,+*)&%)..,.02/+)*/.02851146888472755%-&5*0)//4799.,012555465%((-...5+)'+,.253.4//713066:644*')34.77*,(*1./:98:6975'+*-5080,++),02:83:40./)++.50.0&('$+(.508'0(169761+%()%#%%#$%037<9'7.(+)%%+2/5/--/,22-*//,1-&))+../('&(%&1**,/+.19597(4.3;9:69
@3160bc24-d06a-4655-b4c4-f33f5ba84de9 ch=21 read=44911 start_time=2019-12-13T05:02:18Z barcode=BC01 runid=2c9cf7bc05858273f10e7d7ec552fc0bd742dc3e
CTCCTACGAGAGGCAGCGGTAAGGAATTTCGTAATAGAAACCCTGACCGAACAACGCCATCAGAAGGAAGAAAGGTTTTCAGTTGTAAACTTCTGTATAAAGGAAAAGAACAGCGGCTACAGAATGGTAGCCGAGTGGCAATGCTAGAAGCCACGGCTAACTACGTGCCAGCAGCCGCGGTAATACGTAAGGTGGCAAGCGTTATCCGGAATTATTGGAATATAAAGAGGGCAGGCGGCAGCAGGGTCCTGGTAAGAAGCCTGAAGCAACAGTAAATATAGAAACCAGGCAGCTAGGTGCAGGAGGAGGATCAGTGCGATTCCATGTGCTTGGCGAAATTTAAGAATGCGTAGATATGTGGGAGAGGAACACTTAGTGGCAGAAGGCGACGATCAGCCTGCAACTGGCGCCAGTCCCGAAAGCGTAGAGGCAAATAGGATTAGATACCCTAGTAGTCCGCATACAGCAAACGATGAGTACTAAGTGTTGGATGTCAAAGTTCAGTGCTGCAGTTAGCGCAATAAATTACTCCGCTACAGATAATTACGTTCACTTAAGGGAATGGAAACTCAAAGGAATTGATTACACAGAGCGGTGGAGCATGTGGTTTAATTCGAAACAGCGAAAGGAGACATACCGGAGTCTTGACTTGTATATAAAGGCTCAGAGATGGAGAGATGGCTATATGAGATGCAGGTGGGTGCATGGTTGTCGTCGAAATCGTGTCGTGAGATGTTGGGTTAAGTCCACAGCAGAGCGCAACCCTTATCGTTAGTTACCATCATTAAGTTGGGGACTCTGGCCAGAGACTGCCAGTGATAGCAAGCTGGAGGAAGGCAGGGATGACGTCAAATCATCCATACATATGACCTGGGCTGCACACGTGCTACAATGATGGATGGTGCAGCAGAGGAAGAGCCATGGGGTGAAGCAAAACCCATAAAACCATTCTCAGTTCGGATTGTAGTCTGCAACTCGACTACATGAAGTTAGAATCGCTAGTAATCGCAGATCAATATCACTTGATAGATACGTTCTCAGACGCCTTGCACACCGCGCCGTCACACCACGAAGGTGTGTCTTACCCAGAGCCGGTAGCCCTAGCCGCAAGGAAAGGCGGCTATCTAAGGTGGGATTGATGATTGGTGAAGTCGTAGCAAAGG
+
*,0/&)-&%'%'-(&)((&&'&+(&&())'%$&'(')&*+*3-,,026-.'2163.,(%'%'(*%)***&)))((*53//.31:135:70-2,/)0(*.0*+',.0*(')(&)+,31.('(&()'13-,),(&$)*/*0.80',,*(..'/.++*,-/0,*)()(/+.,,*--0443.1-,08302201'/)+'+,//)-+/4761+/1-1.1+0.1+'&'&$02*&&/*)+,5853-**..+,4305&((**)(%)-+/75.'*'))&(&'./6)%'&)+/9128/00,(*)**+'('-.+,'+)(,1,/(&%'$&&)08/6./,-,*)&-)*')')')&&*'*+*)-*++,..,-*)+3/+,(*)*(*%'&&%&/*2,,,00(+(+-.('--)*-0++-/40-.%+*/422-8*%%)))((22,-'((++9910/6-00-).,)2,)'&(**555-#)%&#$#$%161,++.++(*'*%+)*,,0/8024%-)-4--.:7889555568570.-/+,.*+.'.(0*012+')&),++-.*.-/-0136/,+/+.-**((.1,&*)(.44//)+)+(/%&$(%%&()+)*(*'333.)&&()#(*32:84:3<2&,-(*($('),(*()*++).+.7')$)1128+%&%&'((('**2/.5123)*%')785*)('*2))*--52354475&0(%%,&0,'()+,&/14&)(*+/''&%(*((&((*12/4+2'6.+.--623-./-$(*)/+**+,&**&+1-,0.0121902.;00:9:9-7.5.+,3.78,2342+''&%(&%+..22/6*+*'(&%#$))')+54-.,+/.30%-48./8987547:501143)%'$'&)/.//10.),))*&*''&(*+031+/.,)(()19698852-(*'*,),)((&**,/''(./.*,0.(,-3551:6,/-46)1969;768%,(9222/10-/+(12210.-.-0*,182112--0*.,*))331''&%'*/312..&''().(((*+(%(&'',%&+()+*-7/16&*)*&(()*%,/0023..(00)-/*.,/1-,+,''*+%&%(%&(%/'&'&*'-5,51).,5)')%/,*+-&('))%(%%&&('&*./5:*44182*,0+,.*&+)(&&')+*)3)),'1*.),,
@7f49a797-96cb-42ca-9700-110e9dae4607 ch=267 read=63050 start_time=2019-12-13T05:02:16Z barcode=BC01 runid=2c9cf7bc05858273f10e7d7ec552fc0bd742dc3e
CTCCTGCAGGGGAGGCAGCAGTGGGGAATATTGCACAATGGGGGGAACCTGATGCAGCAACGCCGCGTGAGTGATGAAGGTTTTCAGGATCGTAAAGCTCTGTCTTTGGGAAGATAATGACGGTACCCAAGGAGGAAGCCACGGCTAACTACATTAGCAGCCATGATAATACGTGGTGGCGAGCGTTATCCGGATTTACTGGGCGTAAAGGGAGCGTAAGGCGGATGATTGATGGATGTGAAGCTGCCAGCAGGCTCAACGGTGCTGCATTTCTGGCTGGTTATCTAGAGTGCAGGAGAATTCAAGATTCCTTTCAAGGTGTGGCGGTGAGAAATGCGTAGGGGCCGGGAAGGAACACCGAAGTGGCGAAGGCGACTCTGCGGTGTAACTGACTGGGAGGCTCGAAAGCGTGGGGAGCAAACGGGATTAGATACCTGGTAGTCCACGCCGTAAACGATGAATACTAGGTGTGGGGAGTTTCAACACCTCCGTGCCGCCGCTAACGCGATAGAAATGTTCCTTACAGGGTACTGATGTAAGATAAGAAGCGCGAGGAATTGACGGGGACCCGCACAAGTAGCCGGAGCATGTGGTTTCTAATTCGAAGCAACGCGAAGAACCTTACCTACCTTGACATCCTTGCATTACTCTTGATGTCCTTCGGGAACCAAGGTGACAGGTGGTGCATGGTTGTCGTCAGCTCGTGTCGTGAGATGTTGGGTTAAGTCCGCAACAGAGCAACCCTTGTCGTTAGTTACCATCATTAAGTTGGGGACTCTGGCAGAGACTGCCAGTGACAAGCTGGAAGGCGGGGATGACGTCAATCATCATGCCCCTTATGACCTGGGCTACACACGTGCTACAATGGATGGTGCAGAGGAAGCAGAAGCCGCGGGTGAAGCGAAACCATAAAACCATTCTCAGTTCCAGACCTTAGTCTGCAGCTCGACATGAAGTTTGAATGCTAGTAATCGCGAATCAGCATGTCGCGGTGAATACGTTCTCGGGCCTTGTACACACCGCCCGTCACACCACGAGTTGATAACACGAAGCCGGTGGCCTAACCGCAGGAAGGAGAGCTGTCTAAGGTGGGATTGATGATTGGGGTGAAATTCGTAACAAAGGTAACCGG
+
+-66**,*,,1-(-../22126435*0924942..008988:32**2/:,-.89;979423-.5./77,)'''-.-,.-.064-/*060192330.+,.299864::23,))'../-0026040()))*-03..,*0+-1/-1--+0,./-1%)*&%'*+01++&$)+++-3.-*-)&,,&&+,53811*(-,)670+()(('/,.340*40*,.26&()+/*/-;:-8($&&'3)7-*((/&%'%,.$&%$*-+05,+-+-+*,,,.-,1/,%,-/1464:55411/.0035),(&'%$(&$()(),+)'%%('&'&)(''$'%)+)((%,)+(*986//(0&%%++++,))-1.15,'(*(+.8/-//.4/*$,))&#%(&'$('))&+')).,.'*-./7,/)'*)67452('&*9917('-%1,+,76,79+,42*0556/1/05578<;210/++1002()/5421/1*,$()1,.)+)'(,*3203676-,*%'(,/0('%'+*%*(&(*-*)'$$#$'+-((%&#&%(%$*+)*-(*%)('($&%%'',*20444*(/6.174.-/1120-+,,*/+*,-131/1537+&%-63:65,/+--584/*+-'&(&&'(+07155*.0.35808-4---569110/,+)*($'',+31/44,-,%*'-+()+-*00-121688851+3-153/6/1366887774...-.;52617671/2,166-////''%$,,*/6./.+-0105'')9-/99;:-7,5+-/+.*0(**.01,50-+,--88898011/1554///2+.*,0/-887380//*+*&'*+66566216,+.7210)4&&-)*..652/(+--288870800;:::9885,')-**+)+'%+*)04+-0++(+&(%$$()&*-.-0:850:9;<54615611(&')(&&'$(+-())&$-.86/343030/1,&(&+)''*(()&&-./5.(1,-.01.85661/')('3++556780/,)3158'3-//541/19/0:/.37//.2..0-.**,()-261&,),--6878606.0&*+/,*+**,),*+&(&**/01...0.1/-26-80.-..++/-697-*..&(#(+117722(1+35:76/1
@c2023b2f-9a70-4132-9d84-860db88dc132 ch=55 read=81618 start_time=2019-12-13T05:02:30Z barcode=BC01 runid=2c9cf7bc05858273f10e7d7ec552fc0bd742dc3e
CCGGTTACCTTGTTACGACTTCACTACGCTGACCCTACCTTCGGCCGCTGCCTTGCAGTTAGCTCCCGGACTTCGGGTATTACCAGCTCTCATGGTGTGACGGGCGGTGTGTACAAGACCCGGGTATATTCACCCACTTATTCTGGTTGCTGATTACTAGTAGCTCCAGCTTCATGTAGGCGTTTCAATACCACAATCGAACTGGACTGGTTTTAAAGTTTGGCTCCACCTCACGGTATTGCATCTCTGTACCAGCCATTGTAGCGCGTGTAGCAGCCCTACACGCAAGGGGCGCGATGGTTGACGTCATCCCACCTTCCTCCTGGTTAGCAGGCGTTAAACTAGAGTCCTCAACCAGTAGGTAGTAACTAACGACAAAGGGTTTGCGCTCGTTGCGGGACTTTCTTAACTCGGCCACGAGCTGACGACAACCATGCCACCTGCCTTGTCCCCGAAGTTTTATCGAATTAAGAGTGAAATGCAAGGTGCCGTGGGGAGTAGTGAGTTCTTCCGCGTTGTGAATTAAACCACATGCTCCGCGCTACTTGTGCGGGTCCCCGTCAATTCGCTGTGAGGTTTTAATCTTGCGACCATGCTCACAGACGGAATACTTAGTAATGCTGCAGCGGCGGCACGGGTGTGAAACCTACACCTAAGTATTCATCGTTTGCGGCGTGATTCCGCCAGAATTATCTAATCCTCCGAACTTCGCAGCAGGCCTCAGCGTCCGTTTACAGTCCAGAGAGTCGCCTTCGCCACTGGTGTTCTTCTAATCTGCGTTTCACCGCTACGCACAGAGATTCCACTCTCCTCTCCTGCACTCTGATAACCAGTTTGGAATGCAGCACCCAAGTTAGGCGGGTATTTCATCCCGCCAATCATCCGCCTACGCTCCCTTTCGCCCAGTAAATCCGGATAACGCTTCACCTACGTATTACCGCGGCTGCTGGCTTTTGCGTAGTTAGCCGTGGCGCTATCCTTGTTACCGTCAGCTATCTTTAAAGACAGGCTTTACGATCCGAAAACCTTCATCACTCACGCAGCGTTGCCATCAGGGTTTCCCCATTGTGCAATGTTGCTGCCTCCCATG
+
6...2.-/()(%**%)+'*,+.&*$#%$$++*13,+/18590-%''''+&($'%%(&)*2+())++((2,8886)51.'()'2**%**632383'*),,03)-110534530+./*&'()'',)&%2+4:7268,&)&&&.4--1).2(%&))0*)(+))*,&+-/)()-.23012/**+(1,540.('&'&%'+,+.)(-+((*)*0880:;0090,,66+0+-,0)+..128252*-*)(**+---051530.56318-.-01-/()))'(',,-82%&**+$+(*+15-,'(((+,'01*-//272*7/)'10/41,*.4))30:,&'%(&%(,*(&%%%&%'(*091*)&(&*&'%+((&'(*.//-/*)-0/7*,0.0:102034:14:-.*66/'(**(-+-'&''(&,*%((&,,,.(03/43/372/&//.79/,,-,2/.323)''%'&.-0)**&&'6(5,'&'(**21(*/63.1-*)+''%)+)'&(%'(*%,-:5646'(+2240,'(,2-4;:30,-..///56+.)-..112'0),*87.435)'*.198:6%&-(&)((++;<5095-6-,*,+.-&$#&&)$(%''-*+0--'&$#)'*,,***))($()--,-6.*/'.+*)%%&,))+$%'*,5,/+'&*+80600-,11++-'%&$'&&('%%-+0&*%+,*,-..647((+%%&$%&&+&*%$%%+(+%')0+1/23#'*/,),++0.-,**&&()*%+..10-02&-+-./2395)((&(0-,*&)'+84-'(+)++,.--**)'&$(1,4,$'')--&*++)'(()&-,.)+.1.)-4+.18,1+/,.1/...%,+*+-31.')*/&)()&.4+-((.4*%'%0/5577;969:0./-./29--2*&(+-**),-0**,(,+3:869((''(+.1//,)453925956-5./-.''%%$%%&%(+,*++,.$%&&%%%%$%%%(-&&$)%+*53+0($#&**+)35*17/,/1%+&(*6-(()+/2-()075/98;4344/222),-+'++)4)'('&+1+*-/,8+444+),,'+$-&((&'/&*,''$&)1)%)%
@9f81b9f8-a198-4a14-829e-9aa519645088 ch=7 read=49562 start_time=2019-12-13T05:02:37Z barcode=BC01 runid=2c9cf7bc05858273f10e7d7ec552fc0bd742dc3e
CTCCTACAGGGAGGCAGCAGTGGAATATTGCTGTGGGCGCAAGCCTGATGCAGCCATGCCGCGTGTATGAAGAAGGCGGGTTGTAAAGTACTTTCAGCGGGGAGGAAGGGTAAAGTTAATACCTTTGCTCATTGACGTTACTGCAGAAGCACCAGCTAACTCCCGTGCCAGCAGCCGCGGTAATACGGAGGTGCAAGCGTTAATCGGAATTACTGGGCGTAAAGCGCATGAGCGGTTTAAGTCAGATGTGAAATCCCCGGGCTCAACCTGGGAACTGCATCGTGCAAGCAGGAGTCTCGTAGAGGGGTAGAATTCCAGGTGTAGCGGTGAAATGCGTAGAGATCTGGAGGAATACCGGTGGCGAAGGCGGCCCCTGGTTGGGCTTGCTCAGGTGCAGCGTGGGGAGCAAACAGGATTAGATACCTGGTAGTCCACGCCATCCGACGATGTCGACAGGTTGTGCCCAGCAGGCGGCGCGGAGCTAACGCGTCAAGTCGACCACTGGTACAGCCGCAGGTTAAAACTCAAACTGAATTGACGGGGCCACTGGCGGGCGTAATGGCTGAATTCGATGCAACGCGAAGAACCTTACCTGGTCTTGACATCCACGGAAGTTTTCAGAGATGAATGTGCCTTCGGGAACCGTGAGACAGGTGCTGCATGGCTGTCGTCAGCTCGTGTTTGTGAAATGTTGGGTTAAGTCCCGCAACGAGCGCAACCCTTATCCTTTGTTGCCAGCGGTCGGCCGGGAACTCCAAAGGAGACTGCCAGTGATAAGCTGGAGAGTAGGGGATGACGTCAAGTCATCACGTACCCGACCAGAAGGGCTACACACGTGCTACAATGGCGCATACAAAGAGAAGCGACCTCGCGAGAGCAAAGCGGACCTCATAAAGTGCGTCGTAGTCGGTTAGGTCTGCAACTCGACTCCATGAAGTCGGAATCATGGTAATCGTGGATCAGAATGCCACGGTGAATACGTTCCGGGCCTTGTACACACCGCCCGTCACACCATGGGAGTGGGTTGCAAAAGAAGTAGGTAAGCAACCTTCGGGAGGGGCGCTTACCACTTTGTGATTCATGACTGGGGTGGCGAAGTCGTAACAAGGTAACCGGAAGATAGAGCGACAGGTAGGTTAACACAAAGGAACACCGACAACTTTCTTCAGCACCAGCAATACGTAACCCATA
+
+--,)()&.7++/60.22/2-.)+.1-8-+,--/091.+-05-385669890&/60879:2.+*)+*+2-*&(*-021;87.,+040-,.//66/-+*-01)'01*+0.+-0;8)/+1++*,+).--285,3,-(1129/+$%(''-+$(*.5---*/(+*25)+978833-)*,+/21;-6--,;71+20*/284341814044,3-0.3.129;5:783</*+-3)&#$-1-,'*+)3,18/./,*(&)-0,376-.8989.1)6,()+-,),988564'$$$$)&+*+0''))+1079/,,14++,/-0-,1'(221,#"&'/000180./331+))(*0125,*-)(-+,.5293497328/6.4-5/0,+,152531*'&&),/,38:;.----4469.&//9;5:'792020).167;525212/65.014:(+/&%$&'-.-443(1'-.00/0.86-$%%(.+),(&().3)-0-051/017873367569.%(#*,'.0.447*,*(/+60;:)48288/')'*/-8.,--2-./1&(%'))*-(($*&&&('&$&$$('&&'+*74,531++*'+)((&'(,2246:721,(,,0/**,/.*-+/68--22&)+.0/..5667;9,6/::0829291(//4'*%1+/210/02544/88756.014477674**++15/.034))%*,2,004*)&+&$'))'(,0757<2/21173296+/007:5676933,117&656:839()*'.0*,0153/9..-./..(%&)0+'&%')&,17,6669:9:856045520//'-*.2*''*)(&$()+0+,,*(('(-569:8/3/'()'&.0889:8-&'%()&*,*+011/-.+*(*+)9.'2,.05755454:5//0113748-632,2.2()'();;635112654411+-0080/0164546)*(&&(,./0;;9:7:+(+,();;24.78..71/43468'(532.2-+,32.1-290282155,/-/-48282,+-/0*02)+075)'*,'*(.1**+$)1302141)2,(*/12,-/-3.3:-//;414112:1697789982)))*)(',)*,1423/+/(0+/9:978543448+,.3296)***,'1*,,*('..7/)),)*,-981014-29;/9;4./.,/4.(0,1.*0013+2,$##%
@f10a0d64-1331-403f-9654-9dfe435a1c69 ch=243 read=101568 start_time=2019-12-13T05:02:39Z barcode=BC01 runid=2c9cf7bc05858273f10e7d7ec552fc0bd742dc3e
CCCGGTTACCTTGTTGCGACTTCACCCCAGTCATGAATCCGCAAAGTGGTAAAGCGCCTCGAAAGGTTAAGCTACCTACTTCTTTTTTGCAACCCACTCCCATGAATTGTGACGGGCGAGATTATTGTGCAAGGCCCGAGACGTATTCACCGTGGCATTCTGATCCACGATTACTAGCGTTCCGACTTCATGGAGTCGAGTTGCAGACTCAATCCGGACTACGACGCACTTTATGAGGTCGCTTGCTCTCGCGGGAGTCGCTTCTCTTTGTATGCGCCATTTAGCAGCACGTGTAGCCCTGGTCGTAAGGGCCGTGATGACTTGACGTCATCCCACCTTCCTCCAGTTTATCGCACTGGCAGTCTCCTTTGAGTTCAGCCGGACCATGGCAGCAAAGGGATAAAGGGTTGCGCTCGTTGCGGGACTTAACCCAACATTTCACAACACGGGCGGCGACGGCCATGCAGCACCCTGTCTCACGGTTCCCGAAGGCATTCTCATCTCTGAAAACTTCCGTGGATGTCAAGACCAGGTAAAGGTTCGCTAGCGTTGCATCGAATTAAACCACATGCTCACCGCTTGTACGGGCCCGTCAATTCGTTTTAGCGGGTTTAACCTTGCGTGGCCGTATTACTCCCAGGCGGTCGACTTAACGCGTTAGCTCCGGAAGCCACGCCTCAAGGGCACAACCTCCAAGTCGACGTTTACGGCGTGGACTACCAGGGTATCTAATCCTGTTTATCCCCACGCTTTCGCACCTGAGCGTCAGTCTTCGTCAGGGGCCACCTTCGCCACCAGTATTCCTCGAATCTACGCATTTCACCGCTACACCTGGAATTCCTACCCCCCCCCTCTACGAGGACTCAAGCTTGCCAGTATCAGATGCAGTTCCCAGGTTGGGCCCGGGGATTTCACATCTGACTTAACAAACCGCCTGCGTGCGCTTGCTGCGCCCAGTAATTCCGATTAACGCTTGCACCTCGTATTACCGCGGCTGCTGGCACAGGTTAGCCGGTGCTTCTTCTGCGGGTAGCGATCAATGAGCAAAGGTATTAACTTTACTCCCCTTCCTCCCCGCTGAAAGTACTTTACAGCCAATTCCTTACACGCAGCGCTGGCTGCATCAGGCTTGCCCGGTAATATTCCCCTGCCTCCCGTAGGAG
+
70).3.5-/./,'18,--/49;4/369//0961622865-%&&(+&**4-16-,-.19+0(*.*),.965-0.&22/,.2768684:*&+*$43/(**15-&+*/,3)$''(4331,*)&$++&,+%(%)+/4/72*'',+.2559<604645251.295212571.//349222432-*81/0&/192265810220.55913.11787,:/.//3094212134/+-14&&%%&.5-0(*-2,*+,*-.**+(%*+0-1282773;8003325458549)%&$#,*(-**&&$&-11.0967-2-/'01-5(6++)))+)%&'))+//-:8)(3+2;47-2(*+376.//*/),..3/./433:1+61,(.73/')*.2:78+%$)*0*%)+6--7122.6*+-++7--%%)*...*'.26-1/53.21--*/54;9002248/50241*0/2,/%./.0324*11/18(+,5456.10978770-,*--)*-0*696321)+2-778.4434+.781)$'*,7368<4732.9.,02/-&%*#*,/,823299((-0-0;682+')+0/./+,1'''%+*(-04+-6,*223:8;7'2;;3%*'-*00::.2+/'+'('&%(,4(0&'(&).15-)1/7(68765.6-8-523204--.0/21.-/)/6,-0273516.61.*.3:7:.5,,00221//.042,//1/024:98874:22/.1/13/2..2866/4-('('(&+.//0<0.,--2221,65-,---0008/416'),6/2:'282:78:<6-6%1.46<6336%&//.1+0011-;:668;012.,()1+/2122/0'))928527;70455453'*+348://,-.6259'),*-1*22858'18<7:2//618//171((14))3970+)+/252+..126015509&/0-025886.,+(&()(-*62)(,-/75:/,,-2.0300051**$),-/'8)+0/6<6*7)))89865)'(&*++1.+1,&,62358482//-,08+(&%)+%(*.5./.8758(/+/0/704*+/-&)*9-0-.29763;9-.*++0/0+-,(,+''*('.')(/3/&2&()+*'&#&($$&,-6547-67&76304,/4&&#(#%(--/-0.*''*('24,,:55.,+
@99afdbb9-b380-4294-986d-8f203910a4a7 ch=467 read=52749 start_time=2019-12-13T05:02:38Z barcode=BC01 runid=2c9cf7bc05858273f10e7d7ec552fc0bd742dc3e
CTCCTGAGGCAGCAGTGGGAATATTGCTGGCGGAAGCAAACCTGGTCGCAGCCATGCCGCGTGTATGAAGAAGGCCTTCCGGGTTGTAAAATTACTTTCAGCGAAGGAGGAAGGGAGTAAAAGTTAATACCTTTGCTCATTGACGTTACCCGCAGAAGAAGCACCGGCTAACTCCGTGCCAGCAGCCGCGGTAATACGGAGGAGTGCAAGCGTTAATCGGAATTACTGGGCGTAAAGCGCGCAGGCGGTTTGTTAAGTCAGATGTAAATCCCCAGGCTCAACCTGGGAACTGCATCTGATACTGGCAAGCGGAGTCTCGTAGAGGGGGTAGAATTCCAGATTGTAGCGGTGAAATGCGTAGAGATCTGGAGGAATACCGGTGGCGAAAGGCGGCCCCTGGACGAAGACTGACGCTCAGGTGCAGCCGTGGGGAGCAAAGCAGAGTTAGATACCCTGGTAGTCCCACGCCGTAAACGATGTCGACGGAGGTTGGCCCTTGAGGCGTGGCCTTCCGGAAGGCTAACGCGTTAAGTCGACCGCCTGGGGAGTACGGCGCAAAGGGACTCAAATGAATTGACGGGGCCCGCACAGAAGCGGTGGAGCATGTGGTTTAATTCGATGCAACGCGAAGAACCTTGCCTGGTCTTGACATCCACGGAAGTTTCAGAGATGAATGTGCCTTCGGGAACCGTGAGACAGGTGCTGCATGGCTGTCGTCAGCTCGTGTTGTGAAATGTTTGGGTTAAGTCCGCAACAGGCGCAGCCCTTATCCTTTGTTGCCAGCGGTCCGGCCGGGAACTCAAAGAGACTGCCAGTGATAAGCTGGAGGAAGGTGGGGATGACGTCAAGTCATCATGGCCCTTGACCAGGGCTACACGTGCTACAATGGCGCATACAAGAGAAGCGACCTCGCGGCGGACCTCATAAAGTGCGTCGTAGTCCAGTTGGAGTCTGCAACTCGACTCCATGAAGTCAGGTACTTGCGTAAATAGTGGATCAGAATGCCCACGTTGTTGCGTTTCCCAGGCCTTGTACACACCGCCCGTCACACCGTAGGAGTGGGTTGCAAAGAAGTAGGTAGCTTAACCTTCGGGAGAACGCTTACCGCTTTGTGATTCATGACTGGGGTGAAATTAACAAGGTAACCGG
+
,53.)&%*)+33.-*-'1-+/.+7+$+-5+(((')(+04(304,++$%%&%,30458856662202359(**)+9779836;867+)*.(*(**,/88+)()(-),.')((,)24&)+.7;/*,0/1/11069-,667003//0170-04-(.(()'%))%00891911-7-.-701376/).--2-/,,**0/-.381.2+&*,13335768<0;10-.3-4,*-,.:69152:73554.4..69183:.03301*,20/12..'--')27*'2434913392./0-.15011/1,,-0/:724.-/(.*+*,-.(,/15/.-,'*(''+'-*,4((-&0))*1335:55691//7764.--,,16:81/1*3-39060/18/./4(13/01596/*1664.-*()*4420...//4997,+&,(%*'(.()+-99-&3./%'*5,03879;,+,)1+,.85,+0/199;94*2,,,)*.//1+0)%*,/+*-4,(.-0/2477070..6/2)1'%&)*(''(*//0:9:2686/9959:8+43)')*++0-,*.,4((+(%&(115:0.(',',&10:;215.-104,'&&*+.767:,1128.+-12;88:8;8111115+4//&)5*+40.0-'08-1*+--3.+/117)(+.,*+*047,/..01..-*,/2577768/57)*.11/,(./3225578:99794732.666/.)*+-289/9/..3251-%'.*)4.2/0&((+2/0239((00/,,%3/)*3-263.9,&,4.095)41:71.0314(65-4/087;-**-11537744411212'-.0.*/)*3,,+07911(()*+344-)/9343+*/'5-%$%(+-;22./3,-*())+25745493284445554:1*))*,(,.769774'($%'87589821497/5477:96:57-7)#+)1',''*,41/-,0256466++(1).,++1'5-*(*+*))(()*''$)./3345*,,74/54'(+'(&%(%$%%(20/6,&**5.0-)+++,,+4783:*),,*-+0/$*&*(&'),-*,8.26;0%%&'+./0/./-/.5/4;77708*))'*-'+1++13&),//-256996'/)*-42/3)'%'(%+&')),:*5,4/6/6/
@34348f0b-c977-4b98-86ae-9d75cb38c915 ch=413 read=99077 start_time=2019-12-13T05:02:39Z barcode=BC01 runid=2c9cf7bc05858273f10e7d7ec552fc0bd742dc3e
CCTTGTTACGACTTCCACAGTCATGAATCACAAGGGAGTGGTAAGCGCGCCACTCGAAGGTTAAGCTACCTACTGCTTTTTGCAACCCTCCCGTAGTTGTATGGCGGGCGGTGTAATACAAGGCCGGGGCGATTCACCGTGGCATTCTGATCCACGATTACTAGCGATTCCGACTTCATGGAGTCGGGTTACCCGAGACTCAATCGGACCCGACGCTTTATGAGGTCCTTGCTCTCGCGAGTCGCTTCTCTTTGTATACGCCATTTGTAGCGCATTATTAGCCCTGAATGGCAGGGCCATGATGACTTGACGTCATCCCGCCTTCCTCCAGTTTATCGCTGGCGGTCTCCTTTGAGTTCAGCCCGGACCGCTGGCAACAAAGGATGAGGTTGCGCTCGTTGCGGGACTTAGCCAACATTTCACAACACAGGCTGACGACGACAGCCATGCGGCATCTCACGGTTCCCGAGAGGCACATTTACTCATCTCTGAAACTTCCGTGGATGCAAGACCAGGTAAGGTTCTTCGCGTTGCATCAGGGTAAACCATGCTCCACCGCTTGTGCGGGCCCCAAATCAATTCATTTTGAGTTTTAACGCTGCGGCCGTACTCCCAGGCGGTCGGCTTAACGCGTTAGCTCGGAAGCCACGCCTCAAGGGCACAACCTCAAGTCGACATCGTTTACGGCGTGGACTACCGGGTGTAATCCTGTTTGCTCCCGCTTTCGCACCTGAGCGTCGATCTTCCGTCAGGGGCCGCCTTCGCCACCGGTATTCCTCAGATCTCTACGCATTTCACCGCTACCTGGAATTCTACCCCCCTCTACGAGACTCAAGCTTGCCGGTATCAGATGCAGTTCCAGAGTTGAGCCCAGGATTCCACATCACAACTTAACAAACCTGCCGTGCGCTTTACGCCCAGTAATTCCGATTAACGCTTGCACCCTCCGTATTACCACCACCGCGGCTGCTGGCTGAGTTAGCCGGTGCTTCTTCTGCGGGTAACGTCAATGAAACCGGGTATTAACTTTCTCCCACTTCCTCACGCTGAAAGTACTTCCACAACTGAAGGCCTTCATACACGCGGCGCTGGCTGCATCAGGCTTGCGCCCATTGTGCAATATTCCCCACTGCTGCCTCCCGTG
+
-+-.+0,''($*/00'&(&'04.2349-.&%)&&)(%&(+2300)''))12))*0%(,'-+50.)***13/**&%#)*,-1,32'3.'',.'%+&-*))+&%',-.3/1)*)'((),+154252+(*($'&%,(,-01)++661+,&&&(-4'&)++,7)()&%(+,59481-12339712*+,.&+*4;./0,))*,243)4,0')&'%)),+')(-30123/313.,3(,.0.423**,.0,*-)+,)*0/')*-**+2:549-+*))))-*-0'('&(33+,-$$&'%$&/488:-.--.0,-+2.11)50)*,,'&-51998.2.*/5;;346&1.*2*%++../+.3***6779&./5,,,,,--//8331*238,4341%(-*2724144455;21.;98.4,,)0,/+1,-5.-**+%+)+%0:7622/.%(*(+'+-1/1.((%%#''()(),5/2-(&'()%,/,.0-+3)$%))010/4)+%%%,/3282378/3/*,2/68;-59-5/.03;89/0)102921/66434++,,%/++()..78/1-*+.),.)2-33525+&&'+4*80<7/789*.,/.:;8)8.()-+-.607-013.55.*+/8%0**-&,.-506222294+),)(+(,&+3./039771+232-*+/528560515767;5:9/830'.'//219;55500/(2)(#+)0)(/,,.<0,.-64+&)02-2%'$(+)*+/5421((.//1,+)*-&.75+::738/8135:/2;2;8779/3-/)*-2336522.216833*-2%%()/+,--,1.3/5240561-.13451*1.+)'+,%*(**04+&0),.5577,6*6-%2,*+'(23,.40/)%()%4+.))*-+)$'')&&&7*::;973&&*)&)..-(&$$%)*+43*,-3335-+/,4-5--,*)%$'&-47665,2*+,)('$(&&.,2..--.78*2)&$(%**2/./5-9.,-3.77;7626&12-276446'/&&'5.)'%*('+)++*'*,(&*+1,&*,:3-,.#(%&$',,((+),3.++%&'%*++*'.,466/+#&%'',-+/+*(&),/..,--.0*653.*%)(-99+.-*+..-2.-0/415,(**,/1-,2,.52,-,
@09148157-354f-4158-9349-1c83c980b95b ch=80 read=110389 start_time=2019-12-13T05:02:37Z barcode=BC01 runid=2c9cf7bc05858273f10e7d7ec552fc0bd742dc3e
CTCCTACAGGAGGCAGCAGTAGGGAATTTTCGGCAATGGGAAACCCTGACCGAGCAACGCCGCGTGAAGGAAGAAGGTTTTCGAGTTGTAAACTTCTGTTATAAAGGAAAAGAACAGCGGCTACAGGAAATGGTATGCAGTGACAGTACTGATAGAAACAATAACTACGTGCCAGCAGCCGCGGTAATACGTAGGTGGCAAGCGTTATCCGGAATTATTGGGCGTAAAGAGGGCAGGCGGCAGCAGGGTCTGTAGTGAAAGCCTGAAGCACTTCAGTAAGCCATAGAAACCAGGCAGCTAGAGTGCAGGAAGGATCGTGGAATTCCATGTAGCGGTGAAATGCGTAGATATATGGAGGAACACCAGTGGCGAAGGCGACGATCTGGCCTGCAACTGACGCTCAGTCCCGAAAGCGTGGGAGCAAATGAGTTAGATACCCTAGTAGTCCACGCCGTAAACATTGAGTACTAAGTGTTGGATGTCAAAGTTCAGTGCTGCAGTTAACGCAATAAATTACTCCGCCTGAGTAGTACGTTCGCAAGAATGAAACTCAAAGGAATTGACGGGGCCCGCACAAGCAGTGGAGCATGTGGTAATTCGAAGAGCAACGCGAAAGAACCTTACCAGATGTGACATACTCGCAAAGGCTCAGAGATGGAGAGATAGCTATATGAGATACCAGGTGGTGCATGGTTGTCGTCAGCTCGTGTCGTGAGATGTTGGGTTAAGTCCGCAACGAGCGCAACCCTTATCGTTAGTTACCATCATTAAGTTGGGGACTCTGGCAGAGACTGCGCAGTGACAAGCTGGAGGAAGGCAGGGGATGACGTCAGATCATCATGCCCCTTATGACCTGGGCTACGTGCTACAATGGATGGTGCAGAAGAGGGAAGCGAAGCCGCGAGGTGAAGCAAACCCATAAACCATTCTCAGTTCAGTTGTAGTCTGCAGCTCGACTACATGAAGTTGGAATCGCTGGCGATAGCGAATCAGCATGTCGCCCAGTGAATACGTTCTCAGGCCTTGTACACCGCCCGTCACACCACGAGAGTTGATGTACACCCGAAGCCGGTGGCCTAACCGCAAGGGAAGGGCGCTGTCTAAGGTGGGATTGATGATTGGGGGTGAAGTCGTAACCGAAGTAACCGG
+
--43,0+&*/'070-/0//04-'&*)1:<;-1;73920)+(,'0;1.-.5123232/30291326425/115-,-)1-:;3-.-.-2('+1+00514021//2/)-.-0..&'1.'..(1,,,2(-+)-/)+.*,/&2%(''$%'$-')-/0.+(+*(&(&'-1//.1022::404'.22+/*+,-,.'2&+%(&)1:07:+.4462231740415,4-72*02458+)'))/-.0845753/6.589551(-%(*#)&(),2,,2-')#)3*,$*'+1(65343.27/394036.+//,,,--05/-)('**,--572.+.-40,**)),02581-/72--044%').-11232.2)+6134:165.3/'&..1164/./10/1533--..+''()/(-.3&51:&&'+,***.93.1*)*-02-%()'7+,.876:,)+678536.'*.17339<:6%&*&)$-*-.74*,10918-/--+,11,/4.&,'('()//14;4.+%$'*)12)+*(*,5,+2.1.(&'(',,105<53/8()264--/),5739,,),(+),-369:5(-($%%'(&))&+,/2),,//+)))*(2*93//,(*&(0430/004(&()+&%%&')%&31*0(*,--3650(+*42-6537((*+-::31,++-,12220+'%&'((,%())39556433887/11++.21,&')*4/5115575.,+.178066524/*-14,/10531--%,+(.-&'+(*+*1-.-34028346447751/8-79//187422/(&%*/-.+*(0(*,/01-/+./42-.-+2,3/(/66+74258886-*02569778105*)-1//16875--322,.++-5715799::89898980-2-*)+2+++(*-.6.07883--))**3*+-76+32')-79.0449448+1.4+%-,2+),/43**(%$()51-03/233/03-/1312:68+*).(($$(&*--/3..)),*+)+...))%*002<94948:4462637/(103,,+,0),3/+++$&$('&((%'&')&&)%&(()%0-))/5,/6-233.7,'+.21/3..,0**-%**+%'-24404121531.)7+.//-'-+36;9,/,//-.5544..&%'$%(.608/6
