# Supplementary material for: De novo species identification using 16S rRNA gene nanopore sequencing
Source: PeerJ. 2020 Oct 21;8:e10029. doi: 10.7717/peerj.10029 (PMC7585375; doi:10.7717/peerj.10029)
Supplement: Supplemental Information 2 — Contains raw reads. [file peerj-08-10029-s002.zip › pass_fastq_runid_2c9cf7bc05858273f10e7d7ec552fc0bd742dc3e_211.fastq]

@8a634623-82c4-48d0-9c87-1499c4c7e399 ch=82 read=73189 start_time=2019-12-13T05:03:00Z barcode=BC01 runid=2c9cf7bc05858273f10e7d7ec552fc0bd742dc3e
CTTCCTGCAGGGAGGCGGCAGTGGGGAATATTGCACAATGGGCGCAAGCCTGATGCAACCATGCCGCGTGTATGAAGAAGGCCTTCGGGTTGCCAAAGTACTTTCAGCGGGGAGGAAGGGAGTAAAAGTTAATACCTTTGCTCATTGACGTTACCGCAGAGAAGCACCGGCTAACTCCGTGCCAGCCGCGGTAATACGGAGGTGCAAGCGTTAATCGGAATTACTGGGCGTAAAGCGCACGCAGGCAGTTTGTTAAGTCAGATGTGAAATCCCCGGGCTCAACCTGGGAACTGCATCTGATACTGGCAACGAGTCTCGTAGAGGGTAGAATTCCAGGTGTAGCGGTGAAATGCGTAGAGATCTGGAGGAATACCGGTGGCGAAGAGCGGCCCCTGGACGAACTGACACTCAGGTGCGAAAGCGTGGGGAGCAAACGGGATTAGCAGATACCCTGGTAGTCCACGCCGTAGCAATGTCGACTTGGAGGTTGTGCCCTTGAGGCGTGGCTTCCGGAGCTAACGCGTTAAGTCGACCGCCTGAAATTACGGCCGCAAGGTTAAAATGAATTGACGGGGGGCCCGCACAAGCGGTGGAGCATGTGGTTTAATTCATTGCAACGCGAAGAACCTTACCTGGCCTTGACATCCACGGAAGTTTTCAGAGATGAGAATGTGCCTTCGGGAACCGTGAGACAGGTGCTGCATGGCTGTCGTCAGCTCGTGTTGTGAAATGTTGGGTTAAGTCCCGCAACGAGCGCAACCCTTATCCTTTGTTGCCAGCGGTCCGGCCGGGAATAAAGGAGACTGCCAGTGATAAACTGGAGGAAGGTGGGAAGTGACGTCAAGTCATCATGGCCCGCCCGACCAGGGCTACACCACGTGCTACAATGGCGCATACAAAGAGAAGCGACCTCGCGAGAGCAAGCGGACCTCATAAAGTGTGTCGTAGTCCGGATTGGAGTCTGCAACTCGACTCCATGAAGTCAGATCGCCAGTAATCGTGGATCAAAGATGCCACGGTGAATACGTTCAGGCCTTGCACACCGCCCGTCACACCATGGGAGTGGGTTGCAAAAGAAGTAGGTAACAACTTCAGGGAGGGCGCTTACCGCTTTGTGATTCATGACTGGGGTGAAGTCGTAACAAGGTAACCGG
+
((%+**&,(21*$)-/(750234:5'/+,,2.-.413311932.//5'/3.,27884)4847.87*,.+)+(.120(+++5/5061-:530(&$+(%&$'+58,,*,'+,-*)/+16*52$&'/88+-1769435.-77-.9:355123427).1*02+*',*'*,2:7750082/4804580/./+*,-61/60/143+0*(,61113,5,/,+0)/)+.+-.48<7:6818,))*+*-35&360&/.23///,-)+-(*,:9668;0/947..68:;;4.02.0::.83111113-,,,,:13/.//+..011136810)0.2,10/2/4,++145360100841174-.1:9-,*)*11794/10,3+-/74741'&'(/(%(+2*6<5+-0682--/+,-.1(004)07788326120//-03-*,.1983+:.+4('$&)-03+7945/8000674-/129654*0/+--334',),/113.51//.68)&(()-401314.-+0)4*)*/,,600//,0,/)556888+)&$$&&%&()+23412224*5/:0:52+(%&+(*),,+074-05-***.-./3-3+-0*,-(.)),11;9466:4(0,*-/+1232271/6.0,/)+*&&&)-+2324478../4-+,*024+.,'(+--//.3933558;:;;4<;1:167887656*354-4668895;65,,,,,1,-/0:79-4.-,32:<654:.51.6-)'',/)(1005,*./498235,+0/14**4)*6:366,,,,764,5.5/+872821:,-1)+-/8842-.--,//8,899/-0*,5.800/2'&&'&.--11+,,347;934/+68,%*'')/*+)-+)+.,+),($'-23685708.-:.+,'&'(*5,)*(+*&),,-7412,,++(),07263:87977/01:,.../*1.1420/5*()#)**+(*+.+++-/..30.132613.5.-,*%'.,226;23219444;9:211.,*'&(+7,)*+621296032357',24**/--,/-04+57+*71++,/6225;1***-,**9*+*75,%)'&*(+++/'+-'''(*&+7))+4//1151.41+*3/-+,*)-66872--'('+),,/0.0001117,,0//667669
@90330b0e-5e3e-4890-a752-240c8b9cab0d ch=58 read=83036 start_time=2019-12-13T05:03:07Z barcode=BC01 runid=2c9cf7bc05858273f10e7d7ec552fc0bd742dc3e
CTGACGCTTCGTTCAGTTTACGTATTGCTTGCTGAAGTTGTCGATTATCTTTGTGTTATTTCGCCGCTGTAATCTCGGTTACCTTGACTGCCCCAGTCATCAATTACAGCCAGACGGCTCCTTCCCTTTGCGGTTGGGCCACTGGCTTCGGGTGTTAACTCAGCTCTCGTGGTGACGGACTATTATTGCAAGGCCGGGGCAATGTTCACCACTGACATGCTGGTCGATTACTAGCGATTTCGCTCAACAGTCGGTTGCGTTGTCCGAACTGAACATGGGTTTGTTTATGCGACTGGCCTCTGCCATCATTGTAGCACGTGGCCCAGGTCTCAAGGGCATGATGATTTAATCATCCACGCCAGCTGCTCAACATGCTGGCAGTCTCGCTTCAGTCAATGAAAATGATGGTAACTAACGCGATAAGGTTGCGCTCGTTTGGGACTTAGCAACATCTCACGACACGAGCTGACGACAACCATGCACACCACCACCATGTATCTCCATATAGTATCTCTCCATCTCTGGAGCCTTTAGGTATGTCAAGACCTGATAAGGTTCTTTGCGTTGCTTCGAACCGACCATGCTCCACCGCTTGTACGGGGCCCGTCATTCATTTTGAGTTTCATTCTTGGGGCAATACTACTCGGGCAGAACACTTACGCGTTAACTGCGGCGCGCGAACTTTGACATTAACGCCGTTACTCATCGTTTTGGCGTGGACTACTAAATTATCTAATCCTATTTGCTCCCCACGCTTTCGGGACTGAGCGTAGTTGCGACCAGATCGTCGCCGCTGCTTACTGGTGTTCCTCATATATCTACGCATTTCACCGCTACACGCCCGATTCCACGATCCTCTCCTGCACTCTGGCTGCCTGGTTTCGCTGGCTTAAGTTCGCTTAGGCACCGGACCCTTGCCGCCTGGCGATCCTCTTTACGCCCAATAATTCCGGATAACGCTTGCTACGTATTACGCGTAGTTGTGGCCGGCTTTTCTAATAAAGTGCAAATCACTCAGCTGCACCATTTCCCTGTAGCCGCCGTTCTTCTTCTCTTCAGAAGTTTACAATCAAAAACCTTCTTCCTTCGCACCCGGCGTTGCTCAGTCAGGGTTTCCCCATTGCCGAAAAGACCCTGCTGCCTCCCAGCGCAGGG
+
"%)$$%'(,.0037*.5/&&1-0)-+)))+++,(&)&),(+/.,/0,-/27402/1)%&((&#('&'(%(##%&%#$&%5,/-4**##%$%1.,%$'#$%$%%)'&)&$*(*(')),*..%%&+-,+42'((-',(.-0,((#%)(-13'6510.2(&%%&*%,-.('($&'%(%*'.(*&%)))%*%.+4,645(,+*)/,,'020(*5)+'(('+)(+)*%+'&&(.020-..0-3.&'$&(&%#%(*,1'+&,'&&&$$%()%()*$&$&%''(0+/3)$(('&'%%'&*'(+*++)$%'&%.+'..,('))&%%&%%)0-(++**((*-*1*+7/--..4/5%$&((*.-,$(*.-'&%&$%%%**&(.188292&),///*+2+,+)))$$#&*-21045:::241../-,+-//.-%//)+')(0-1/-2))/0*(('*&-&+*1/0./-101524.,342/.1113-2-:.95-+*&(-(,-'(&'))+.2651-*(')*%)+301/)-3.0:41/14*.16-,(&&&))*$*,,.-,*)&'$*/0*/.20*/&%#&'($%+-0))'%$$(,)&)&&(+.((,'*++,.$/(2/,13+()&%)(,#$&%$&$'0971187)'$'-,+).(+%++%%'(&)++$)&('$&'%$%&().,5-331-(,*(*%%(*.139500(#$$''*%&%%'&&(.2222+178+1/))*+23310122(&&*,21)1+')'($*6/,,03-,,(+)+/;7,,;:53.)&&%$(#&,%##$%//*)++-023/53&&$$%%$%)003/02-2)(%%'**//0.-.-/-3<62360+*5%('+)0.')1180***+,-54.1./0321..,,$%&)*)(**.4,94.&&%()(*,+%%&-//(+&$($%#)&((;;<26('(*'.1)*(&'$(*')..50'+),-*-.-778;586;6.1*+(&&$$&($'&*,-3*&($$%#(,+()&(%$+('*,((('+-./7+(,&(%'%&(&()++/0-$+*03118,44*('&'*,8043(,2,19+.)(,..+,%%'.*+52//30-.&+-43,52954973481))&*(((./--.(+-0/557)004.9-1:;2--7/.+*+3/)&%(((&(-1+(&'-/(%'&%&%'''
@4800b6c7-ceb5-4ac5-85d3-75762ff7c7c2 ch=294 read=82894 start_time=2019-12-13T05:03:05Z barcode=BC01 runid=2c9cf7bc05858273f10e7d7ec552fc0bd742dc3e
CTCCTACGGGAGGCAACGTGAGAATTTTCGGCAATGGGAAACCCTGACCGAAGCAACGCCGCGTGAAGAAGGTTTTCCGGATTGTAAACTTCTGTTATAAAGGAAGAACGGCAGCTACAGGAAATGGTAGCCGGTGACGTACTAGAAACCACGGCTAACTACGTGCCAGCAGCCGCGGTAATACGTAGGTGGCAGGCGTTGGAATTGGGCGTAAAGAGGGGTAGGCGGCAGCAAGGGTCTGTGGTGAAGCCTGAAGCTTAACTGGTAAGCCATAGGAAACCAGGCAGCTAGAGTGCAGGGAGAGGGATCGTGGAATTCCATGTGTGTAGCGGTGAAATGCGTAGATATATGGAGGAACACACCAGTGGCGAAGGCGACGATCTGGCCTGCAACTGACGCTCAGTCGAAAGCGTGGGGAGCAAATAAGTTAGATACTAGTAGTCCACGCCGTAAACGATGAGTACTAAGTGTTGGATGTCAAAGTTCAGTGCTGCAGTTAACGCAATAAGTACTCCGCCTGAGTAGTACGTTCGCAGAATGGGCACAAGATTGACGGGGGCCCGCAAGCGGTGGAGCATGTGGTTTAATTCGAAGCAGCGCGAGAACCTTACCAGGTCTTGACATACTCATAAGGCTCAGAGATGGAGAGATAGCTATATGAGACCGGGTGGTGCATGGTTTGTCGTCAGCTCGTGTCGTGAAAGGATGTTGGAGTTAGGTCCGCAACAGGCGCAACCCTTATCGTTAGTTACCATCATTAAGTTGGGGACTCTAGCGAGACTGCCAGTGACAAGCTGGAAGGGGCGGGGATGACGTCGTCATGTACATATGACCTGGGCTACGTACTACAATGGATGGTGCAGGGAGGGAAGCGAAGCCGCCGAGGTGAAGCAAAACCCATAAAAACCATTCTCAGTTCGGATTGTAGTCTGCAACTCATTACGCTGAAGTTGGAATCTAGTAATCGCGAATTAGCATGTCGCGGTGAATGCATTCCTCGAGGCCTTGTACACACCACCCGTCACACCACGAGAGTTGATAACGCGAAGCCCGGTGGCCCTAGCCGCAAGGAGGGGCTGTATCTAAGGTGGGATTGATGATTGGGGTGGGGAATCGTAACAAGGTAACCGG
+
-./0*+105.*,,-4&/'&&''()+6;6/,103940/*(-.0:0**+/+-++$+3*0&00**+%&&(%)((+1:85/)4,.50/17;6//6,0/,6//0;-.*,.-163-5-%,*)*,+0*+-2+0212243(,)&&%%%$%'&%**'.1,-//--/7-.,.,/28/.--(..)%'%'+7,--:584)1.022*388-7-**%%*&,1543);0*&&*02-)%&0-*-+*,(3,+4./-)())*2/03*-860,*((+)6+/022-4,+/.--,/+.4*3-,11-(,,-.)*-.0+***+()(,3+01;8:91.1.9/:5/.,,,21.--,522-59,)*)'((*411,-1-,0+):-,++.3.1.2++)-,*+548210112/40:1768;55511(/+5/5+,%()*()+:788)('+67,).)+(.+),-*+()&/),150*.-06/.7</31(,(&$)%*,,02771;190966-+/()-41+-.999995908-*(%&(1,0-(-&+-27/250(%))$%(()*-473/4)*7-.)'(&,(('%)**+54;<911-%$'&/()*243/*-++,,/247;9394-,+)-))+(,+0-((%*),,0,31'+'))0/,)-*)+66622,,+4-15))*/1::,*'&&/,-///570.,,,/'('-')3:64355&5750'('))**2333776322--/-*(++-/,.(+$,-6)+++2/'*,*/(/5957180:1521184362033279,-,*-8280/:.99//432.(*++*.-1/,,''(++,,53/2678/')+/*+&086.557965.''((.%%%'(-+-,29495730,++((%-/-.01/4;6727000)(,)%,,/).,,)++),0+3&($0())8.-.244(01+&++7:7+8996<521-1277'*&'(*,49::9:2:1117)1(&'%&0.31,/1126701'()13967283*---+-/27634*1*,(()3-&)$*')''-%%0*7/5.-.4/+.,-2--,,(*,///45-00+-$&5-**0-1,%-&&(&)7*0+,1709)((%')$.'+*.,,(+)*'&(%)1*/00/7589009-/00(.'%*2))(**,%)-.()%'(,9*022;6;+5
@fb6c1d2b-380e-4d6f-a38f-152b62f9fb34 ch=382 read=71431 start_time=2019-12-13T05:03:26Z barcode=BC01 runid=2c9cf7bc05858273f10e7d7ec552fc0bd742dc3e
CTCTACAGGAGGCAGCAGTAAGGGAATTTTCGGCAATGGGGAAACCCTGACCGAGAACAACGCCGCGTGAAGAAAGGTTTTCGGATTGTAAACTTCTGTTATAAGGAAGAACGGCGGCTACAGGAAATGGTAGCCAGTATTACTTTATTAAAGCCGGCTAACTACGATACCAGCAACCCGCGGTGTATGCGTAGATGGCAAGCGTTATCGGAATTACGGGCGTAAAGAGGAGGCAGGCGGCAGCAAGGGTCTGTGGTGAAAGCCTGAAGCAACAATGAAAGCCATAAAGCCAGAAACGCTAAGAGTGCAAGGAAGGATCGTAAAATTCCATATGTAGCAGTAGAAATGCGTAGATATGTGGACGCCGGTGGTGGGTTAGGCGGCGTGAGGACGGAAATGGAGTTGGTGCTGGTGATCCCACCATAAACAATGAAACGCAG
+
-331,,*1.,/...22-/1-&(('**.7:413:13-*%%&'$'('7,)*..--,(0&*002118211,,')%*-).-2710/1:4491213)+,4+--2/./45(.,2,02/&/,2-..34)+)-.+*0.+++6,%)(&&&&&*(+)0',))%++(''*-(%)'()*.*1/*((&&-,)&((%&$(*)%,.0,**-/523:133642-5).),*(%%).++,67;-(),-)(.*,'.*29500,1.'0..-,,-,.3/.56,/2-+/,%(($))+('%&&'+.''-/+)0''%)'%((())(%(&,(+(%(&(((2065',)37*7;440+('%%%&&%&,)'.+,&"%%('&'(%%%&*)&&*,-*+#'%#&6)-0+4-(+*'),'%&,%,/1*-%&&*&(./30)))'*/))'&*/'$)'&(,-(')%'$*+&%$""$
@58ff1cba-4db6-40cd-98ea-31c57c164eb6 ch=322 read=49281 start_time=2019-12-13T05:03:33Z barcode=BC01 runid=2c9cf7bc05858273f10e7d7ec552fc0bd742dc3e
CCGGTTACCTTGTTTGGCTTACTTTGATCATGAATCACAAAGTGGTAGCGCCCTCCCAAAGGTTAAACTACCTACTTCTTTTGCAACCCACTCCCATGGTGTGACGGGCGGTGTACAAGGCCCGGGAACGTATTCACCGTGGCATTCTGATCCACGATTACTAGCGATTCCGACTTCATGGAGTCGAGTTGTAGACTCAATCCGGACTACGACGCACTTTATGAGGTCGCTTGCTCTCGCGAGGTCGCTTCTCTTTGTATGCCATTTAGCACGTGTGTAGCCCTGGTCGTAAGGGCCATGATGACTTGACGTCATCCCCACCTTCCTCCAGTTTATCACCGGCGGTTCCTTTAGAGTCCCCAACTAAATGATGGTAACTGCAAAAGGCGAGGGTTGCGCTCGTTGCTGGGACCAACCCAACATCTCACGACACGAGTGACGACAGCCATGCAGCACCAATGGCCAGTCCCCGAAGATCCATCTGGAAATCGTCCGGGCGTAAACTGGTAGGTTCTGCGCGTTGGCGAATTAAACCACATGCTCCACCGCTTGTGCAGGCCCGTCAATTCTTTGAGGTTTTAATCTTGCGACCGTACTCCCCAGGCGGATAACTTAATGCGTGGCTGCGCCCGCA
+
72/207-.004/.1))((+0%((4)*+676:98;97365;/.02++((**-97+4/)&*+*2+9.9'3557:7579<61;</082,*)'%'(2:-+116465667382/++/')(-3211/5)18:6;739/30/.5:7826334:81///2.)++).+**/0/188:<:9545868777.')*,''+/7/.,-178:.;38024799878575.+-59:22.(*-+/-104,,,.-3/11,2535.//0.1.190/55665:635-(,,./35697)((,.2*13::836)17;8;8-,,,+//*..128::91:17-,.52121-.,++2<,+.555<39559330).05+,()-/89+.*+-5::6222/822860.1-69+0;91*.1..7./5888505+)',230*%+&+((,/-/02-,&''%&$((()%))3429769:7800+)+''&&%&&%-+*2/::;/*()&$&(*,-1431/12*,--0/-/+'''+3/.,.0/2(5,;683211107(')(&(2):879-,+)75889712805170205(604:2+38)6,1,,1-,)((1;<+6943/7-/.66;5:.-*-5:/,/693:53-.))(.0012(+%(*.&5230&%#%
@094be968-aebe-472d-83f7-56868e09beb1 ch=158 read=70315 start_time=2019-12-13T05:03:23Z barcode=BC01 runid=2c9cf7bc05858273f10e7d7ec552fc0bd742dc3e
CCGGTTACCTTGTTACGACTTCACTGATCATGAATCTAGAAGTGGTAAAGCGCCCTCCCAAAGCCTACATCTTTGCAACCCACTCCATGGTGTGACGGGCGGTGTATTTACAGGCCCGGGAACGTATTCACCGTGGCATTCTGATCACGACTATAGCGATTCCGACTTCCATGGAGTCAGGTTACGGGTAATCGGACTACGACGCACTTTATGAGGTCGCTTGCTCTCGCAGGAGTCGCTTCTCTTTGTATGCGCCATTTAGCCCAGCACGTATTAACGCCCTGGTCGTAAGGGCCATGATGACTTGACGTCATCCCACCTTCCTCAGTTTATGCTGGCGGTCTCCTTTGAGTTCCCGGCCGGACCGCTGGCAACAAAAGGATAAGGGTTGCCCTTCGTTTGGGACTTAGCAACATTTCACAACTTACAGGCTGACGACAGCCATGCAGCACCTGTCTCACGGTTCGAGCACATTCTCATCTCCTGGCTTCCGTGGATGTCAAGACCAGGTAAAGGAGTTCTTCGCGTTGCATCGAATTAAACCATGCTCCACCGCTTGTGCGGGCTTATCAATTCATTTGAGTTTTAACCTTGCGGCCGTACTCCCCAGGCGGTCGACTTAACACGTTAGCTCCGGAAGCCACGCCTCCAAGGCGCAACCTCAGTCGACATCGTTTACGGCGTGGACTACCAGAATTATCTAATCCTGTTTGCTCCCCACGCTTTTACCTGAGCGTCAGTCATCTTCCGTCAGGGGCCGCCGCTTCGCCACCGGTATTCCTCCAGATCTCTACGCGTTCACCGCTACCTGGAATTCTACCCCCCCCCTCTGAGACTCAAGCTTGCCGGTATCGTTTGGTTCCCAGGTTGGGCCGGGGATTTCACATCTGACTTAACAAACCGCCTGCGTGCGCTTTGCTTGGTAATTCCGATTCTTGCACCCTCCGCTATTACCGCGGCTGCTGGCGCAGGTTAGCCGGTGCCTTCTGCGGGTAACGTCAATGAGCAAAGGTATTAACTTTACTCCCTTCCCCGCTGAAAGTACTTTACAACCGAGGAGCTTCTTCATACACGCGGCATGGCTGCATCGGGCTTGCGCCCGACGTACCAATATTCCCCACTGCTGCCTCCCGTAGGAG
+
0*-(),'..0.)0+'+125:<851&$&/6/543.-+%%'--,0/911;./356:23.0*&(*'+0)*.&+-194+-0'/2.(*+::.20)+((*/13:;8233+0$'*-(*+.644--8929215469213744844384/$'&+,#%'(*.&%'3478928.0*4443')-8*(*-1)*/*6'2&51/5917*:38533552--*+*/5*+,43631%*0././1-359*4/*++,+161864096-.2,+++2.(')(%,,3)(*+',','()*'&(,12/266648/.-688956,,**)*)++,13231,29,*175/5-*.-08<1/.-($&+(&/3976.23//049979-2-2,.8,.00214841'(-*'%/.00.-/1+-1+0/&)22241(+/1/&&%&$'(3-.86,*('(%(,,(+'*664578:89446;62-.--/224//2662.-*/+)'%$))+003;750(,,-/+,(%&(,9)(+-.+-*2162668<*6,+-7+*+'+1912;7432.)'*'(1*)(-+.:701.)(+-9;34914271448573)$$&',+609948:81010;<3098758451878-246/6/)%$,02*1--.7558783/0,-/)'1233/..+)02(+,1641,2/,3+%),20925$$')+4547777<:22/5///:9644)/3.-''+'))-.-406.,/165-/2/;91)+*+,**&%)-+,*576:-',(&$('1,2++460199,5:656)*,)+,2948;182.1;3604*++...444&.(($*2.08932-*+*&'((&/22,.22741583,++%%%**6795.,.16019)444--,*.('*0742,--0)-(1431+60,&+25+)+,.0633.3.6.58:(8;7;;645352/*)/++(&%%&&*+12-4''#*%$$%%&$*,,,-+&%(*/-)187.7---;:1;-+&+$*'(/,--7/.,+,,/426710/*).4424517001889:++-('*--.+.1/),-/7/+/-98+,;:802)))&''(((),*0,()%.#$%*-56:71623-113.54&$%&&(/0/00%75219/2539-+'%&-)0.,0044616:-'+*)(&(/3172)+1082)+
@431659d4-11c5-4f09-932b-f4ca4fa5a893 ch=14 read=44856 start_time=2019-12-13T05:03:36Z barcode=BC01 runid=2c9cf7bc05858273f10e7d7ec552fc0bd742dc3e
CTCACAGGCAGCAGTAGAGATTTTTTCGGCAATGGAAACCTGACCGAACAACGCCGCGTGAAGGAAGAAGGTTTTCAGTTGTAAACTTCTGTTATAAAGGGAAGAACGGCTACGGGAAATGGTAGCCGAGTGACGGCTGCACATTAATACGGTAACTACGTGCCAGCCGCGGTACGTAGGTGGCAAGCGTTATCGGGAATTATTGGGCGCAAAGGGGAGCGGGCGGCAGCAGGGTCTGTGTTGAAAGCCTGGAAAGCAACTGGTAAACCATGAAACCAGGCAGCTAGAGGAAGTGCGAGGAAGGATCGTCGTCCATGTGGCGGTGAAATGCGTAGATATGGAGAACACCAGTGGCAAAAGGCGACGATCTGGCCTGCAACTGACGCTCAGTCCAGCGTGAGGGCAAAATAGGATTAGATACCCTAGTAGTCCATACGATGAAGTACTAAGGTGTTTGGATGTCAAAGTTCAGTGCTGCGGTTAACGCAATAAGTACTCTCCGCCTGGGTAGTACGTTCGCAAGTGAAACTCAAAGGAATTGACGGGGGGCCCGCACAGCGGTGGGCATGGTTTAATTCGAAGCAACGCAGGAACCGTCTTGACATACTCGCAAAGGCTCCAGAGATGGAGAATAGCTATATGAATACAGGTGGTGCATGGTTGTCGTCAGCTCGCGTCACGTGAGATGTTGGGTTAAGTCCCGCAACGAGCGCAACCCTTATCGTTAGTTACCATCATTAAGTTGGGGACTCTGAGACTGCCAGTGACAAGCTGGAGGAAGGCGGGATGACGTCAATCATCATGCCCCTTATGACCTGGGCTACACGTGCTACAATGGATGGTGCAGGAAGCTGAAACCGCGAGGTGAAACAAAACCCATAAACTATTCTCAGTTCGGATGGTCTGCAGCTAGGCTACGCCGAAGTTGGAATCGCTAGTAATGGG
+
/,.&($++,$&'(*.'&'&%0153/**2663:41-(*+.2-.13543..%'-0.7-**,,+3/407'*3150:89.),,50113((#$'$%+2+-/:,2-&+*+/*-*+*(*,&-**1.)+2-*'(*'$&(+77-0*''*$$(*%*(#%'&&'*8.2132510,('(*+'(%&&*)0/22202,(()+-+9.+0(-+$%-'(04087/.(,2),+1-*,-(86/.6-3).)-24---1/-+*)/20,/0.2*1,()*+*)*&((*0+/.$%$&0-+1)0-)('))%*&,(&%&(33'%,'*&+*&&'%*#'(-7+,,)'),*463179//574)(30(&((&-+30/50,-014)&*)'*)1140/%)+363696355-,&)*74555(00/,),.01.'0,(&(14//-25..2,+14+.2)(+.+()*.0$$$%*-3,,%%&**..))&*(&&$--8876636+0849'+,,+.&/(,2*(&()++3163+-,-*/.4237;8972,&&&$(*/81.-1(&%))93/296;-*)&'&'+),/2679*.0(&'&,'')+034(*.58868590-0//1.2+./,2+)&*&'%'#$%'./+,,*)%'%(&)-8..+305''&')0073/)*3*.&%$)*.*)&,).8/46740/'()*))+.-/169:344/.///00&(*++')(),46082/84+',,6--13+3..,--12134)+))*4227,%/+*4<8::0412/-/-/88/,010)*(*+40030.22/5084*+-46104.7)61336+,***(+.+0+008834+730,*0/3279:7964620/,-,0398688:800--/898(&'&&(&'$'*2*//.0--),++,4&/2;:534-,023,%')+4419)+./-13'%$&(0000,,-,%&'*,+/''''*'')5)-+/.1/0-)%/**(%#$
@3fe13771-f2e1-471f-9f54-cd21c6af70b8 ch=39 read=76177 start_time=2019-12-13T05:03:21Z barcode=BC01 runid=2c9cf7bc05858273f10e7d7ec552fc0bd742dc3e
CGGTTACCTGTTGCGACACTGATCATCGACTTTGCCTTAGACGGCTCGAAGGATTTGCCCACCGGCTTTGGGCGCTTCGACTCGTGGTGCTTGTGACGGGCGGGGTTATTAATGCAAGACCCGGGAACATGCACCGCAATTATGTGACCTGCGATTACTGGCGATTCCGACTTCACGTAGCAGGTTGCAGCCTACGATCGAACTGATGTTTCTCGGGTTTGCTCCACCTCGCGGTATTGCTTCCGTCTATTAACTCCCATTGTAGTACGTGTGGCCCAGGTCGCCAGGGCATGATGAACGACGTCATCCCGCCTTCCTCCGCGTTGTCTGCGGCAGTCTCTCATGGTTCCACCCCGAAGTGCTGGCAGCATAAGATAGGGGTTGCGCTCGTTGCGGGACAACAACATCTCACGTACGGCTGACGACAACCGTGCACCACCTGTTTTCTGGCGGCTTCCGAAGAAGGAGGAACCATCTCTGGTTCTGTCCATCAATGTCAAAGACCTGGTAAAGGTTCTTCGCGTTGCGTCGAATTAAACCACATACTCCACCGCTTGCCCCAAATCAATTCCTTTGGGTTTCAACCTTGCGGTCCTCGTACTCCCCAGGCAGGGGTACTTATTGCGTTAACTCCGGCAGAAGGGTCGATACCTCCTACACCTAGTACCCATCGTTTTGCGACCAGGACTACCGGAATTATCGATCCCGTTCGCTCTCCCCTTTCGCGCCTCAGCGTGGATTTTTTTCGTCAGAAGTCGCCTTCGCCACTGGTGTTCTTCTAATATCTACGCATTTCACCGCGCTACACTAGAATTCACTTCCTCTCCGATACTCTGGTGTAGTTTCATCCATCACGAGGTTAAGCCCCGAACTTCCATAGACTGACCAATCCGCCTGCGCGCGCTTACGCCCAATAATTCCGGACAACGCTTGCCACCTACGTATTACCGCGCGGCTGCTGGCGCGTAGTTAGCCGTGGCTTTCTATTCAGGCGTGGATAGCCTAACTATTCGCAAGAAGGCCTTTCGTCCCGATTAACCGAGCTTTACAACCCGAAGGCCGTCATCACTCGCGCGGCGTTGCTCCGTCAGACTTTCGTCCATTGCGGAAGATTCCCACTGCTGCCTCCGTAGGAG
+
/)*3-&-/.*2+++3**$(%$'(+9932.1152''%)%%'+10*)'*'*/-4(./'#+-*(145922::7:8-%+.-0,,*-,(-,911&(&((--1.970)1/+(0'*')$$$%&%)$21*-5..*+'*%'&+,%($%,)*)(%(*/80621032022*2//049642,//5*)))*.((&')'5/,',6-,&**++2*.440/*0-3;5.04..($%('//34$(0,0/001,',*((**.+()(*&&))-,//5+,-;//-45/2.0&+&((,''(,)2%%$)+190/5110.+++,,/2764800,+/1320)+-/+-',1./.333144683//.+*')%**02/'+1-'),0.012.0)*+)+++/3*,00/30)-901033:87;161:,/()&,-3276**)()&'%&&(')/3484710/4/+('$,.426/.-67605*)%)').+3+(''&*((&%)+(0.+-,-0.+-6/:410112-141,+$+.*7*+3255556:;4,3-7314300-+,-/161'(*+*,522-++)+%&(33+..'$('*.*+&'(**0.74:7/14..+.16.(/'302/-)/+**&(&&*(++08:0-.,*%*,.''#%%***7-,).5/5012+*'&%(,&,5*//%&,$%')-'&(,-/62*(.+/9/,:802.+(#%&%34-4823.'-&,*)*.++.+&)('+)+0;34200,01/&*//+..-.405/01(&.((-0266/+.-.3('*))012685<9996*103945841*+-)*601152)-%&(21.**-4./%%,&'(+-%&-)1.-&(/02532031.//+(*())+)+()*,2**++,)''('1*%/.0/0+(.00*+,2,.-(&&'')0+*,*4828013249577441.(''%%(+-,(./-4:9<27171241/,/43./8//1''*,//4/,4.**))*0-12:424.,-*+(.+/,(*%')141,.0//.37+$&%%)),*&(+(*''*)+-67;8,.+*&))(,)..9713778.+,16/..)*''+.42,-,+-1)(&%(--943313313-+&)(,(*2221..08;59;350007501578264234;69223722**43,2/0273452432-)(
@9db7c3d7-0644-4d87-87c5-1ef037f0c97b ch=438 read=94332 start_time=2019-12-13T05:03:20Z barcode=BC01 runid=2c9cf7bc05858273f10e7d7ec552fc0bd742dc3e
CTCCTACGGGAGGCAGCGGTGAGGGAATTTTCGGCAATGAAACCCTGACCGGGAGCAACGCGTGAAGGAAGAAAGGTTTCAGTTGTAAACTTCTGTTATAAAGGAAGAACGGCGGCTACAGGAAATGGTAGCCAGTGACGTCGCTTTATTAAATACGGCTAACTACGTGCCAGCAGCCGCGGTAATACGTAGGTGGCAAACGTTATCGATTATTATTGGGCGTAAAGGAGGGCAGGCAGCAGGGTCATGGTGAAAGCCTGAAGCTTAACTTCAGTAAGCCATAGAGCAGGCAGCTATAGAGTGCAGGGGAGAGGATCGTGGAATTCCATGTGTAGCGGTGAAATGCGTAGATATATGGAGGGAACACCAGTGGCGAAGGCGACGATCTGGCCTGCAACTGACGCTCAGTCGAAAGCGTGGGAGCAAATAAGTTGAATGCCTAGTAGTCCCGCCGTAAACGTGAGTACTGGTGTTGGATGTATCCAAGAGTTCAGTGCTGCAGTTAACGCAATAAGTACTCCGCCTGAGTAGTACGTTCGCAAGAATGAAACTCAAAGGAATTGACGGGGAACCCGCACAAGCGGTGGAGCGCTGGTTTAATTCAAAACAGCACTTGAAGAACCTTACCAGATCTTGACATACTCATAAAGGCTCAGAGATGGAGAGATAGCTATATATACAGGTGGTGCATGGTTGTCGTCAGCTCGTGTCGTGAGATGTTGGAGTTAAGTCCCGCAGCAGGCACCAGCCCTTATCGTTAGTTACCATCATTAAGTTGGGGACTCTAGCGAGACGCTGCCAGTGACAAGCTGGAGGAAGGCGGGGATGACGTCAAATCATCATGCCCCTTATGACCTGGAAGCTACACGTGCTACAATGGATGGTGCAGAGGGAAGCGAAGCCGCGAGGTGAAAGCAAAACCCATAAAACCATTCTCAGTTCAGTTGTAGTCTGCAACTCGACTACATGAAGTTAGAATCGCTAGTAATCACGAATCAGCATGTCGCAGTGAATACGTTCTCGGGCCTTGTACACACCGCCCGTCACACCACGAAGTTATTAACGAAGCCGGTGGCTAACCGCAAGGAAGGGCTCTCTAAGGTGGGATTGATGATTGCGGTGAAGTCGTAACAAGGTAACCGGAAGGCCAGAGCGACCGGCAAAGTAGGTTAACACAAAGACACCAAACAACTTTCTTCAGCACCAGCAATACGTAACTTAC
+
,.1././(3/.133.33074%%&('*+.798/0:66;-+*0+-2---107+))'%1)%'%&,.628)+)*%,+'0*6:63$+'4(+-54..8/64483338,*+,-&(+,(,(',*,7915../..79,++2+%,++(&#%%#%-/1+//3+&%')*,+,7/6545377972320.:7.+/,,/0+'+01.1/.3:654(++15+..*$))&*,'+.06:8.,14(,'$-+))'031,---)67/*,.,2//.7801:9:/7.,+./-+-3.*()+4)38(*%((,0,03,)(((%&)'*,12932.5.*.*1934:287/2/233:7731.+%&#(02.-20-2366426421+,/1**/*/104::)00'200.7182848000//5758358882221156670258(++*)+.867.)'/7;7/'%),+*.11,38))(//0/9/)(,,/15;950/0)*,./1&,1119371/(*'*0*.(%'+,1:+,/889985+.).*2*--//*,,--137746943,*,-/23778;6/3/5),51-16-,6723**)%&+)-*/*-0+'',62$%'(,90503.-1*-/))''*-:73759-1..+..,/&&$#'49018)*'%%*.%&&%%(**,1212225335;/(-//3-*)+/.68,)*)+2,00008877687808003..-/0%-15*.1654+*,/202/0,&''$-*+)78+*(+.837/.80%$&&&(*,24%7'*%32/.81113.3-,,5//8:::7/9)+,(7%+65/44/.%)(%')*)*,--00-///5567.///0..'*+.93.9:/3867::;;;<711198383189*///-/,48222)&$#&)*,.)*141230;23;:96+0140/+,..)1)+).,*0;9:52/0-+0,&&//7874:6,0)07805-.5,+7.2465.214.-.289445.(../,+&'(+-++)'*+)''$&+--++(()+/.,/1/1:55*...035535)0.-.2/4:89:979*777040..263425<92;0+,.+..0,)**)')..('),)+))-*,6,0)('*$%'((')-,)*/0),))%&*0.+&/,/-3/.3-+,,,.3.*$*%''-/,-./9888/0-4.461-*+)&'&)(('%(*758474165*%0&,0/3481-..6+*..-8+/00+*++29526<5+,,)*0+-558621+-,.'$$##
@4d196e54-f871-47c7-9818-8802402d687e ch=168 read=96726 start_time=2019-12-13T05:03:16Z barcode=BC01 runid=2c9cf7bc05858273f10e7d7ec552fc0bd742dc3e
CCGGTTACCTTGTTGCGACTTCACTGATCGCCAGATCACCAAAGTGGTGGCGCCGCCTCGAAGGTTAAATACCTGCGCTTCTTTTGCAACCCACTCCGCTTGGTGAGCGGGCGGTGTACAAGGCCAGGAACGTATTCACCGTGGCATTCGATCCACGATTGCGTTCGACTTCGCCAGGTCGGTTGCAGACTCAATCCGGACTACGACGCACTTTGAGGTCCGCTTGCTCTCGGGAGTCGCTTCTCTTTGTATGCGCGCCGACATGGCGTGTGTAGCCCTGGTCGTAAAGGGCCATGATGACTTGACTCATCCCACCTTCCTCAGTTTATCACTGGCAGTCTCGCTGAGTTAGCCGGACCGCTGGCAACAAAGGATAAAGGTTGCGCTCGTTGCAGGACTTAGCAACATTTCACAACACGAGCTGACGGCAATACATGCAGCACCTGTCTCACGGTTCCCGAAGGCACACTCTCATCTCTGAAACTTCGTGGATGTCAAACAGACCAGGTAAGGTTCTTCGCGTTGCATCAGATTAAAACCCACATGTCCACCGCTGTGCGGGCCCAAATCAATTCATTTTGAGTTTTAACCTTGCGGCCGTACTCCCCAGAGCCCGGTCAACAACGCCGTTAACTCCGGAAGCCACGCCTCAAAGGCGTACAACCTCCAAGTCGACATCGTTTACAGCGTGGACTACCAGAGATTATCTAATCCTGTTTGCTCCCCACGCTTTCGCACCTGAACGTCAGTCTTCGTCAGGGGCCCGCCTTCATACCGGTATTCTCCAGATCTCTGCGCATTTTCACCGCTACACCTGGAATTCACCCCTCTACAGGACTCAAGCTTGCCAGTATCAGATCGCAGTTCCCAGGTTGAGCCAGGGGATTTTCACATCTGGCTTAACAAACCGCCTGCGTGCGCTTTGCGCCCAGTAATTCCGATGTGCCCCTCCGTATTACCGCGGCTGCTGGCTGGAGTTAGCCAGTGCTTCTTCTGCAGGTAACGTCAATGAAATTAAGGTATTAACTACTCCCGCTTCCTCCCGCGCTGATACTTTTAGCCCGAGGCCTTCTTCATACGCGGCGTAGGCTGCATCGGGCTTGCGCCCACGACCCGTGCAATATTCCTGCTGCCTCCGTAG
+
1**+17,.,9+*++)+.%..3+()')+06&'&((52.--0.7-,,.2,&(*',-'+'',)*0-,,+--(((*/(%%%%).&*39-02.**.'$)*64%&)&2-0+&*+(432(-*.//06:5339(-4381/2+-...88(+)--.497./+-*'()*.-'+/014/&14:5&$$&.//-+2566:345757(:-63471.3'&,-0+*&*(),(&).+5++*6.,-5.++&&'&)+/.1718850:8*)+-+1.-)-3/+&&(&165562+++,.8//0+-/2748)+.226&%)&''&'')*,/,.3/5:7*245966,/*+.;5233*21.**),.,++%&+&&&('&(0)30452/..((&&-+/60319829/-3.1+/'),-,/733'694-0*+$/&,*1294.-/,+)%')(.+56564%1/-+'-/113440009287501/2*5,4.42**1(/++,(+,2)*-4311--))')*20*)-+**+,+'&$$&)&,3,-20.*,.4;8762,0*,--.554+,)/,/67+::'(+*)',-4+/.&'&'*+.&/.60-*-/-.-6/;80894+/0,840'($&$%'(()-2058..(.02(*'%&1-')//-'&.1,4*.*(+)*%)+2.4.+/(*.,/.2-/4,5)4.-+%''0+3,1-0).*1116858975::-+%---328154379/-)&'.*+.9018961564:+)+-975.++))26**'*$*'%'((-,****+23:4797/09;129))0-&'-%&'*-+0.%'.--,+**.00034%201/7;:)+(--&&-(*.1720.2.-+)&*50..13-4+(--384.1*-.0//1+.0/06+./1+&,'..9-:/$***6.*+/($*+'*%34.).,.,+)%%$(&'-)&$%)'+1356797:77/++-)%'(,1,)-2,/06,((&,%((*11.168,/051.1/,+*/,198:561,--)*-2/()+',/)0085796233%26/./../11710))''%1/,3-1(/*++-)//25+%(/,57.75.(,&('''''.3..&($/1,)&*)/36765960/,.(,+4-,,&(&')+,+,:(5332722142*'&&'(&%%+),.23/812*'(+1226156.0/1
@d145bd50-1dca-462f-9f95-a9ec50a3bbeb ch=396 read=58715 start_time=2019-12-13T05:03:15Z barcode=BC01 runid=2c9cf7bc05858273f10e7d7ec552fc0bd742dc3e
CTCTACAGGAGGCAACGATAGAAATTTTCGGCAATGAGCCTGACCGGCAGCGCGTGGTTTTGGGTTGTAACTTCTGGTACTAAAGGCGGCTACAGAATGGTAGCCGAGTGACGGTACTTTATTAGAAAGCCACGGCTAACTACGTGCCAGCAGCCGCGGTAATACGGCGTAGGTGGCAAGCGTTATCCGGAATTATTGGGCGTAAGAAGAGGGGAGCAGGCGGCAGGGTCTGTGGTGAAAGCCTGAAGCTTAACTTCGGTAGGCAGAGCAGCTAGAGTGCAGGAGAGGATCATTAGGAATTCCATGTGTAGCGGTGAAATGCGTAGATATGGAGGAGGAACACACCAGTGGCGGAAGAGCGACGATCTGGCCTGCAACTGACGCTCAGTCAGCGTAGAACAATAGGATAGGCCTGGTAGTCACGCCGTAACGTGGAGTACTAAGTGTTGGATGTCAAAGTTCAGTGCTGCAGTTAACGCAATAAGTACTCCGCCTGAGTAGTACGTTCGCAAGAATGAAACTCAAAGGAATTGACGAGGGAATTGCGGCGGTGGAGCAG
+
--.(%%&))&&&&&'%$))($&'+).90),41/40-&&''&'*)2)'&$%&$$&'*)**($'.2.+($&(')0+&($$$'#--&*(&''*)(,(+(.'677.+.5)$'(+67.'&'(*62,-5,(+..),001/3-./0-.-,-0,&&)&,-&07.0...6.//93%&+-.*1.2853/()*80.,9)./&&*''7*65:95741(++))+-/*&+-37;5+/(&).233))+/522098/0838,0*)))*&).-&%%$$&&,&&$('''(%&&*,,2./15+*&*,117&7'%*)0,2-2233*1+*+-,1.-,/03,049788:,,,*/04,)/+.2/.-'+3+332:3,+)'&&)*542/.0/*3-3-67874./,.+),*-+,,-*(*,-1()-+).%#&&#.&+,--,%-.$$%$&)034/-..)%*'('$((,+,11465;69350462;5148:34844322(0.+-,,+*2,+471111/.+*-+''(()+964:886:5635(*21*.32.3756-)((*.-667-'++($$&%%''),&.//1%%&%$
@a710a49f-ab6a-42c1-b1ce-55c4a45754ff ch=468 read=54647 start_time=2019-12-13T05:04:00Z barcode=BC01 runid=2c9cf7bc05858273f10e7d7ec552fc0bd742dc3e
CTCTACGGGAGGCAGCAGTGGGGAATATTGCACAATGGGCGCAAGCCTGATGCATCGCGCGTGTATGAAGGCGCACGGGTTGTAAAGTACTTTCGGGGAGGAGTAAGGGTCATACGCTCATTGACGTTACCCGCAGAAGAAACACCGGCTAACTCCGTGCCAGCAGCCATGGTAATACGGAGGAGTGCAAGCGTTAATCGGAATTACTGGGTAAAGCGCACGGGGCAGTTTGTTGGTCAGGTGTGAAATCCCGGGCTCAACCTGGGAACTGCCATCTGATACTGGCAAGCTTGAGTCTCGTAGAGGGGTAGAATTCCAGGTGTAGCGGTGAAAATGCGTAGAGATACGGAGGAGCCACAGTGGCGAAAGGCGGCCCCCCTGGACGAAGACTGGCGCTCCAGGTGCGAAAGTGGGAGCAAGCAGAGTTAGATACCCTGGTAGTCCACGCCGTAAACGTGTCGACTTGGAGGTTGTGCCCTTGAGGCGTGGCTTCCGGGAGCTAACACGCGTTAAGTCGACCGCCTGGGGAGGCTGGCCGCAAGGTTAAAACTCAAATGAATTGACGGGGGCCCGCACAAGCGGTGGGCATGTGGTTTAATTCGATGCAGCGCGAAGAACCTTACCTGAATGTGACATCACGGAAGTTTTCAGAGATGAGAATGTGCCTTCGGGAACCGTGAGACAGGTGCTGCATGGCTGTCGTCAGCTCGTGTTGTGAAATGTTGGGTTAAAGTCCGCAACGAGCACCCAACCCTTATCCTTTGTGCCAGCGGTCCGGCCGGGAACTCAAAGGGAGACTGCCAGTGATAAACTGGAGGAAGGTGGGGATGACGTCAGAGTCATCATGGCCACCACGACCAGGGCTACACACGTGCTACAATGGCATACAAAGAAGCGGCCTCGCGAGAGCAAGCGGACCTCATAAAGTGCGTCGTAGTCCCGGATTGGAGTCACCGCTCGACTCCATGAAGTCGGAATCGCTGGTAATCGTGGATCAGAATACCGGTGAATACGTTCCCAGGCCAGCGCACACCGCCCGTCACACCATGGGAGTGGAGTTTGCAAAAGAAGTAGGGGT
+
++-$$''+4*-4,**+-,3494(.,-1731..10:89;986778(1))*2*'''%)&())+125340,(*-+%*#%-442:0/3;8+/12081)%+*'&('&*+.1'-))#''$('((317.,*,-/:,/6-*1+(++%)*')01.4-/(,-,,36+-5710//-)/,%&'(')+*+-+-+/)%*+*&)/,54/://+./-./.2/227.*&'(&'(.+&*)/3'0/.576(-(&%'#&&&*($')43+31,(37866/416109413141/1/13...//6/8('&)%&(-0---,*+/121(.,7--/,/.1..,+0860*)--2:764:721...,*++,-.&++.*/)&%()%)$,+,3/,+/(/14-27571.'(1869.,0'&&(')&)-04'):;::8.-1+,(&(&&%)/1(..+%(,6,.02,272-.*2-1357++),3.23:7,)))+21.*-))'&'--9/0.79*(.**,7+--,28821/)5-,-04691',(*--115*-301.0/1/-/54,'))&%+/00.003(++2*6:554729+*-(,/../0.4:72-5,-..0167.6-)*(..+2--.44::1827-''*-50'1'().4/28:939,242/%$'(.)(-431..0,2,,4:;;-0.-././/.180/134;505)586:66772-//0+36777453455;:8785/')+012377/43.,,394/,1-5792238++149)+1%6((11&.('+,/94*4/.12+37+2-185672841)2/3/1;-4-,/3/;2.2-&*-+-838--/./11<:7761,'*))*'**035-44565661%'(*++.-&*''%&%/))+++27-09951')&'&+,.210..00+.)*)-&238+&*)'(+%4,995221.-/114/0.8.,'))'+-.-,---,,345,204'(-1(8+.'%'),&')(*/575892.*+&,*)+3.80967654,.&)./078.(--0,.-5/-)*',*55<878369()'&,'%$$&'&++-,/7,5:.-2.++*-33889-'&*/.)*18)(0)/2)&*,))&+,*&#
@c8cf77cf-e935-4faa-99e8-735de0f2f83b ch=253 read=114777 start_time=2019-12-13T05:04:03Z barcode=BC01 runid=2c9cf7bc05858273f10e7d7ec552fc0bd742dc3e
CCGGTTACCTTGTTACGACTTCACCCCAATCATGACCCTACCTTCGGCCGCTGCCTCAGCGCGGTTAGCTCGGACTTCGGGTATTGCCCAAACTCTCATGGTGTGACCCAGGCCGGTGTGTACAAAGACCGGGCAATATTCACCGCAACATTCTGATTCGCGATTACTAGTAACTCCAGCTTCATGTAGGCGAGTTTCAGCCTACAATCCGAACTGAGACTTCTTGGTTTTAGTTTGGCTCCACCTCACGGTATTGCATCTCTCACCAGCGCAGCCATTGTAGCACGTGTGTGGCCCACTACATAAGGGCATGATGATTTGACGTCATCCCACCTTCGCCTGGTTAGCAGGCAGTCTCCTTCATCAACAATGGTAGTAACTAACGCGACAAAGGGTTGCGCTCGTTGCGGGACAACAACTGCGACACGAGCTGACGACAGCCATGTGCACCGCA
+
32+%3,%'%&&&(-*11369<4,4:9-0600())).0,+339671/-5300666822%(**++4-60//13()(*+01-0+*)2,,732'*100101+01013346.5,%+86/68465678528(((2,,/)&'+*,.:22390257878::998592/02024/0143.4...4'&$(+51566689950/00;98/120((++0./.+-23123420//).)0*9;;,333<7,4-./6./812,2.41.2,+,-.6/.-&#&&&%()21153*5+)((./,.00...,+5/9(%&%%(*-.0+372991121+28-+/3789:9112-03475,/235/4.-'1*,.1/268:6(-0,(11*&''8*4++*(()))*00.*+./058//0.,8-122-.+2-./09-1//-()%'%#&++/-,+)&*.5387354&49*3'*+/..3%$%
@e207f7e9-cf2b-4f58-8ded-90812203437b ch=325 read=56823 start_time=2019-12-13T05:03:59Z barcode=BC01 runid=2c9cf7bc05858273f10e7d7ec552fc0bd742dc3e
CTCCCTAAGGCAGCAGTGGGGAATATTGCACAATGGGGAAACCCTGATGCAGCGAACGCCGCCGTGAGTGATGAAGGTTTCGGATCGTAAGCTCTGTCTTTGGGAAGATAATGGCGGTACCCAGGAGGAAGCCACGGCTAACTACGTGCCAGCAGCCGCGAGCGGCCGTAGGTGGCGAGTATCGGATTTACTGGGCGTAAAGGGGCGTAGGCGGATGATTAAAGTGGGATGTGAAATACCCAGCTCCAACTTGGGTGCCGCATTCCAAACTGGTTATCTAGAGTGCAGGAGAGGAGGTGGAGATTCCTAGTGTAGCGGTGAAATGCGTAGAGATTGGGAAGAACACCAGTGGCGAAGGCGACTCTCTGGACTGTAACTGGCGAGGCTCCGAAAGCGTGGGAGCAAACAGGATTAGATACCCTGTTGAGTCCACGCCGTAAACGATGAATACTAGGTGTGGGGGTTTCCAACACCTCCCGTGCGCGCCGCTAACGCATTAGGAAGTATTCCGCCTGGGGGTACGGTCGCAAGATTAAAACTCAAGATTGACGGGGGACCCGCACAAGTGGCAGGCATGGTTTTAATTCGAAGCAACGCGAAGAACCTTACCTATGACATCCCTTGCATTACTCTTAATCGAGGAAATCCTTCGAGACAAGGTGACAGGTGGTGCATGGATCGTCAGCTCGTGTCGTGGTGGGTTAAAGTCCCACCGGCTTAGGCGCAGCACTTGTCGTTAGTTACTACCATTTAAGTTTGGACCTAGACTGCCTGGAGTTGTAGGAGGAAGGTGGGGGGATGACGTCAAATCATCATGCCTTATGTGTAGGGCTACACACGTGCTACAATGGCTGGTACAGAGAGATGCAATACCGTGAGGTGGAAGACCAAACTTTAAACCAGTCTCAGTTCGGATTGTAGAGGCACAGAAACTCGCTACATGAAGCTGGAGTTACTAAGTAATCGCGAATCAGAATGTCGCGGTGAATACGTTCGGGTCTTGTACACACCGCCCGTCACACCATGAGAGTTGGCAATACCCGAAGTCCGTGAGCTAACCGCAAGAGTAGCGGCCAGGTAGAGATGGCGGTGGGGTGAAGTCGTAACAAGGTAACCGG
+
*+,,($&')/-+10)24030*(,).12/)%+*45586**3-193-/2:8931.%(&'-/60(+./+)&%')+*./-/0;1++0-380036+.01724,18/.8-1.-21,-,.+/./***2()(-)..,3''')+0.-*/32544/4)-:761-.23.3-*+*)-,,)+%&**/741*%%)*../*290/87988:98/7+)3-+//7786:7;9::/9.:1+)6180-,&*)(1,*,5.+%%%%(()&*),,83116989780.)/0,1266494445/,+,.88044,*&)+).//36,$&5,4,+)131-01159978:6002884**+%,''7676-*++.5814328-+,'&..69761/)03:8/-,+,33,3*+%&).03/((*)*+.13-76)*,-<34'98-,6,,.1/1;60-*-'$&(30(+/16///3480,01/72115).104439<:+08'0),'-+7729;*,:+-),(35((&-,7-,&.),'(%)$',-88826:8774.+,-/0625**.1+/243<;868827124835705:9,13;9,-+,'%$&&.2,411**-/+8<.2::;7505.005544239/187414/0,',*-576.88*4-,,,/.-.760:/4/.,,.,)/,)0/,:34)3,252231234,3225580000*-$('5672332268522+//..(0/-50.)%-&/*%))%&&%$'')*)5.*,$'-+.,2-130/070*$%%&$&'&+-,.+%(&%%'%&%'(0-26241%',/&%%'+%(*)--'.'*/58-742456679:5/)&())2(-+'(),.83348411.,00-(*+-779495;-5---67325.-,(&*+.6.<...:;9:75+5065+(())),-(')++)30''&'+,68-02;9*3*1./-'&%&&'&&&&.1),41%&$%&()0/822365*-0;331&&&(-,...-318566,+,.258.037-,5--242307'+3110911054417<72;7012221287620.*,1514.22/./9.*--*+5711//,-77:8:250-'$%$$-.-828)-2/0.+(--/..+.+(0.&&)6/-.33668530,0/4:;992
@d16bb1bc-ddcf-44de-b070-8e18c5e30e2f ch=153 read=74884 start_time=2019-12-13T05:03:58Z barcode=BC01 runid=2c9cf7bc05858273f10e7d7ec552fc0bd742dc3e
CCGGTTACCTTGTTTTGACTACTTTAATCATCAATCCACCTTAGACAGCTCCTTCCTTGCGGTTTGGAGCCGCAGCTTTCGGGTGTTATCAACTCTCGTGGTGTGACGGGCGGTGTGTACAAGGGCCGAACGTATTCACCGCGACATGCTGATTCGCGATTCACCTAGCGATTCAACTTCATCATAATAGTCGGTTGCGGGCTACAATCCGAACTGAATGGTTTTATGGGTTTTGCTTCACCTCTTGGCTTCGCTTCCCTCTGCACCATCCATTGTAGCACGTGTATGGCCAGGTCATAGAGGGCGATGATTTGACGTCATCCCGCCTTCCTCAGCATCTTTCAGCAGATCTCGCTAAGTCCCCAGCAATGATGGTAACTAACGATCAAGGGTTGCGCTCGTTGCGGGACTTAACTAACATCTCACGACACGAGCTGACGACAGCCATGCACCACTGTATCTCATATGGCTATCTCTCCATCTCTGGGTAGCTTTATGAGTAATATCCAGAGACCTGGTAGGTTCTTGGTGCTTCGAATTAAACCACATGCTCGCTACTTGTGCGGGTCCCGTCAATTCCTTTGAGTTTTAATCTTGCATTGTGCTCCCCAGGCGGAATATAATGCGTTAGCGGCGGCACTATGTTGAAACCCCCGCGCACCTAATTCATCGTTTGCAGCGTGGACTACTGGGGTATCTAATCCTGTTTGCTCCCCACGCTTTCGAGCCTCAGCGTCAGTTACAGTCAAGAGTCGCCTTCGCCCTGGTGTTCTAATCTCTACGCATTTCACCATACACTAGAAATTCCCTCTCCTCTCCTGCCTCGATAGCGTTGGAATGCCTTTTAAGTTGAGCCAGATTATTTCACATCCCCTTAATCATCGCCTACGCTCCGCTGCATGATAAATCCGGATAACGCTCGCCACCTACGTATTACCGCGGCTGCTGGCACGTAGTTAGCCGTGGCTTCCTCCTTAGGTGCCGTCATTATCTTCCCCAAAGACAGAGCTTTACGATCCGAAAACCTTCATCACTCACGCGGCGTTGCTGCATCAGGGTTCCCCCCATTGTACCAATATTCCCCTGCTGCCTCCCGTAG
+
+)**.,%-/.4)084*,-1,*&&&%)2-00889;083+0243//25*2333*,2,%'**+-738602(+)-')%'%(*)))20.+0,,-8,,+)+,.-7193611/0,33-.0..32.472/*5)4,.(6,.6551.,12/210.35898999<852,&&%*,-*'(()'&*/+(-+.93--*'(-))%''''(+*&)&/'*('%,,+.-,*+,&*)/)&,87;,0229.141*,/6:533:/+(',',153,./7-80+(,(''+,331/+3,+*(&)%(,-/0*+(,,/*-832101(&3002//1987;4//212385;4,+6/6.2610(%)*))&+())()*+/1101++,*,('-+)%)&**4./063454964571-(++-,'0'2*23399:55911172,'%#-*-.061//-.-.002112,)3444553451'2:175.,/4+0((..3../),+.)7456612.+01,/3642,+%$#$%(.-,//&())3+&,3(*&&()81**++.(0,0&&&&'/&'(2,)3*.,,:86/,+&.-0/-%&,%'/)*+2/-,+)04.(./,3072''--)))-8:+/4,-/+()&,*)*#)+487--034.0.,,%''*)1986<65417/-)(%%&'*--7*)1-+44/.*0-../.*++./11893382(.+00018<98/.,&(1+,/056,4-+08201:4(+*.9;0..--.4/./366720**,/28/31;/-*,,.'*),-/112203./14)%%()((($%()(+/+&&,,..3:5-145&''*,100-'(-(3+8-**(*./0-,&&$%&***/.-/,*&(&**-3.0)(&&$*/,1.,*--3()'-,(,4+,)+,0422)*-.20/'/1/38./1-/32,*,1,0.0/211.1))*/.52.*/,046467.2-(%+((*+710/-.,6010612.++/-.+,3+**5-/1./.23754601.*-*%%0./2565855602,58*6.((&+*+.//397+///.1**/6720638---,%&(+565415010:0/,,,016/351/9-0<:2+/0936&**03255-741,)*-+,191696,215
@794b7b3f-1acb-444a-90bb-1ff81347956d ch=348 read=63729 start_time=2019-12-13T05:03:55Z barcode=BC01 runid=2c9cf7bc05858273f10e7d7ec552fc0bd742dc3e
TCGCTGATCGCAGATCACAAAGTGGTAAGCGCCCTCCCGAAGGTTAAGCTACTTCGCGCAGCCTCCCCATGGTGTGACGGGCGGGTGTGTACAAGGCCAAGACGTATTCACCGTGGCGTTTCTGATCCACGATTACTAGCGATTCCGACTTCATGGAGTCAGTTGCAGTCAATCCGGACTACGACGCGCTATGAGTCCGCTTGCTCTCGCAGGGTCGCTTCTCTTTGTATGCGCCATTTAGCCCAGCGTGTAGCCCTGGTCGTAAGGGCCATGATGACTTGACGTCATCCCCACCTTCCTCCAGTTTATCACTGGCAAGTCTCCTTTGAGTTCCGGCGGGACCGCTGGCAATAGGGATAGGGTTGCGCTCGTTGCGGGACTTAACTGTTCACAACACGAGCTGACGGCAATACATGCAGCACCTGTCTCACACGGTTCCCGGTACGTTCCTCATCCTCCTGAAAACTTCCGTGGATGTCAAGACCAGGTAAGGTTCTTCGCGTTACATCAAGGTGAAACCACATGCTCCACCGCTTGTGCGGGCCCCGTCAATTCATTTGAGTTTTTAACCTTGCGACCGTACTCCCCAGGCGGTCGACTTAGCAGCGTTAGCTCCGACCCGCCTCAAGGGCACAACCTCCAAGTCGACATCGTTTACAGCGTGGACTACCAGGAGTATCTAATCCTGTCTGCTCCCACGCTTTCGCACCTGAGCGTCAGTCTTCGTCAGGGGCCGCCTTCGCCACCGGTATTTCTCCAGATCTCTACGCATTTCACGCTTCACCGCCAGATTCTACCTCTACGAGACTCAAGCTTGCCAGTATCAGATGCAGTTCCCAGGTTGAGCCCGGGATTTCACATCTGACTTAACAGAGCCGCCTGCGTGCGCTTGCCGCCCAGTAATTCGATTAACGCTTGCCCTCCGTATTGCCGCGGCACTGGCGGGTAGCCGGTGCTTCTTCTGCGGGTAACGTCAATGAGGCAAAGGTATTAGCACTCCTTCCTCCCCGCTGAAGTGCTTTACAACCCGAAGGCCTTCTTCATACACGCGGCACTTAAGCTGCATCAGGGCTTGCGCCCATTGTGCCCAATATTCCCCACTGCTGCCCCTCCCATGCAAGGAG
+
41+-../48*,''.663732/**-:60.*+,2:11.3.(.+,(-+5+&'&#'&+'$%&(($*)(*89-*511---238+5:7274-..00/2300--*('*),$&')1++061/9--('.($&'*+2)').--7+,,+&'+/0855112483).,2++--)-/-),&%))+20161819773211,-%'2(*2346695/40-.11.3-.+*-,-/,.232653;91276287:<758)(*&%$$(*&'&&&(-34,.222$1++,698:15212-),*1...+555/8*/+-/14644(,,*+4:.-.-&/0492+)')+,.//62//03+.)%'&&0+,$$&2242,1,*-&+-313-223801--.076:451;75/3--(&&%/4**-/))')(&02-.,22142*%$%(*5.----:;568991,,*+&59249+*&&()(+-,++-./0'(.+,+246.24944-+,2-1788'(*,&&,-0/.&4,;;::<835202&)*-,'%($($,7)-1++,.//014./0*,--./.1,6+65.&&+-&4+9279<2...38=23/9/8.9/,*&0-.122/537-(+-*+-*1.*'&&)$+%&'%**+*-./$&%&+/+1841-)/640/4492303)3-+--.*334575;6),&+-068:85659954,(()/165698::61767333/85*---*82/)**--%%%65567*(((*26667+-571.953729369:123&52169(-*,)**33404*).03*/700*,*+&(%',+$##)(./8/.&12)/441/'('+,./.'++,,1:(//017&53739184912/-/3/1*%307)*./(-87-,,-/5333323330&&)%1;326*,.0480/,4+%(($%&%&%..6092,-.50:21,.)'-,''/9)+)/)$'+*/22,(/0.1**+)'%*+3*-,&).-98;3514164/.20/1302.,+-101:*/*,+.,)%%%('29,89838/3-+,0*.+((&%$$$'*/-190*)'4*141.1,94/3-.)-)(,,*'('&&&&'**+)/3%..(((,)+/196+/2+,*00+.*+&+.)*00%,*)++,603.,23)%0(+*&,*%(
@d4d16b11-94ee-44c7-9668-d38c564657fb ch=325 read=56821 start_time=2019-12-13T05:03:55Z barcode=BC01 runid=2c9cf7bc05858273f10e7d7ec552fc0bd742dc3e
CCCGGTTACCTTGTTACGACTTCGCCCCAATCATGACCCTACCTTCGGCCGCTGCCTCCTTGCAGTTAGCTCACGGACTTCGGGTATTGCCAACTCTCATGAATTGTGACGGTGTACACCAAGACCGGGAACGTATTCACCGCGACATTCTGATTCGCGATTACTAGTAACTGGCTTCATGTAGGCGAGTTTCAGCCTACAATCGAACTGAGACTGGTTTAAGTTTGGCTCCACCTCGCGGTATTGCATCTCTCTGTACCAGCCATTGTAGCACGTGTGTAGCCCTACACATAAAGGGGCATGATGATTTGACGTCATCCCCACCTTCCTCCTGGTTAACAGGCAGTCTCATAGAGTCCTCAACTTAATGGTAGTAACTAACGACAAGGGTTGCGCTCGTTGCGGGACTTAACTTAACATCTCACGACACGAGCTGACGACAACCATGCACCACCTGTCACCTTGTCCCCGAAGGGATTTCCTCGATTAAAGAGTAATGCAAAGGGATGTCGAAGTGTAGGTAAGGTTCTTCGCGTTGCTTCAGATTAAACCACATGCTCCGCTACTTGTGCGGGTCCCCGTCAATTCCTTTGAGTTTTAATCTTGCGACCGTACTCCCCAGGCGGAATACTTAATGCGTTAGCGGCAGCACGGAAGTGTTGAAACCCCCACCCTGGTATTCATCTCGTTTACGGCGTGATTCTGGGAGTATCTAATCCTGTTTGCTCCCCACGCTTTCGAGCCTCCAGCGCCGGATTGAGAGAGATCAGAGAGTCGCCTTCGCCACTGGTGTTCTTCCTAATCTAAAACTTTCACCGCTACACTAGAATTCCACTCTCCTCTCTCCTGCGCTCTAGATAACCAGTTTGGAATGCGGCTTTAAAGTTGAGCGAATTATTTCACATCCCTTAATCATCCGCCTACGCTCCCTTTACGCCCAGTAAATCCGGATAGCGCTCGCCACCTACGTATTACCGCGGCTGCTGGCGCGTGGTTAGCCGTGGCTTCCTCATGGGTACCGTCATTATCTTCCCCAAGACAAAAGAGCTTTACGATCCGAAAACCTTCATCACTCGCGGCGTTGCTGCATCAGGGTTTCCCCCATTGGTGCGTAATGGCCCTGCTGCCTCCGTAG
+
61+'(*+%(+*6338,,++,9-1$(&,..101%,(+,75*+1114*((*++-//4688+4.--%*)810172122:874-+-'&+%'(*2;22-,,-,+0,&%)(&%'%$(),+,+,'+'.,2363*:52721858/,*2,.23121.19::48:8668521***)(),4440613968924&0)%++--9,//24;6333927./0/-+*&-432206844116/+3,1065492202061.4-(,247411-232,.)(&3.+7)%''(--.//1743000:0++0.-%005(,+50016-....8<523545673489/-02/-(&,/*+)11-0),')-21437674632214343/10..011/1**+,761.,.2+*0/53-74-1/----130<110:41++)0*%$%'%&((//2/333-24337564144250408251.)//*-.+.09/13.6../9;.),)&'+&0650757718+8/*())*-020.5.)+3.-/&*+$**,.06181-5+2.:520632807/++.503...7-889;/--/065410./..-3-445280.3782)*8,6272**872.04:;/.:/+.+&(+,18,022,482*(.,/3:9;0/.0-/4/2309/..1151',**).(+'**./8-52'26541*.5(''2256<:884/12196,,,-*.%+)+.('%,1%)+03555457;6.9;/.44156+),,,2;/.+)2.762*+-0,/,(*#6'&%$%&'((,.,-++)++50./+1&')3+6608../;69:1)*1.+)(,.+'')-.-,55(*+)*/1201'1)1/6(*-...*+,.2/0)(&*(.-3()+45+&'*'((,*+,44/,1+.'#$&'20,3/.+,3('(.,,07.,))*/0/*(0-2.14698-2934411-:8*/53$**+.*%*((02*,)7,9/0,.-65468:662*+22366;678200300390;,+)(*1%0-3***4.426229311/%/$(++%/5*3330:/0.3+324+(''('.-)()*--29/./,.31.)-41(8:9<986.()*,',+87.9-,,865046&2770;208;:/$&('$&&'((+'('#&''&()&&''&,-,2,+
@0f7e9434-f5e6-471c-abb9-33c0923a28e3 ch=126 read=122262 start_time=2019-12-13T05:04:18Z barcode=BC01 runid=2c9cf7bc05858273f10e7d7ec552fc0bd742dc3e
TCACTGATCATGAATCACCGTGGTAAGCGCCCTCCCGAAAGGTTAAGCTACCTACTTCTTTGCAACCCACTCCCCGCTGGTGTGACGGGCGGTGTGTTACAAGGCCGGGAACGTATTCACCGTGGCATTCTGATCCACGGTTACTGGCGATTCCGACTTCATGGAGTCGAGTTGCCAGACTCAATCGGACTACGACGCACTTTATGGGGTCCGCTCTCGCGAGGTCGCTGCGCGCCATTGTAGCACGTGTGTAGCCCTGGTCGTAGGGCCATGATGACTTGACGTCATCCCCGCAGCCGCTTCCTCCAGTTTATCACTGGCGGTCTCCTTTTGATTCCCGGCCGGACTGGCAACAAAGGATAAGGGTTGCGCTGGGACTTAACCAACATTTCACAACGCACGAGCTGACGACAGCCATGCAGCACCTGTCTCACACGGTTCCCGAAGGCACATTCTCATCTCTGAAAACTTCGTGGATGTCGAGACCAGGTAAAGGTTGCTTCGCGTTACATCGAATTAAACCACATGCTCCACCGCTTGTGCGGGGCCCCGTCGAATCATTTGAGTTTAACCGCGCGGCCGTACTCCCCAGGCGGTCGGCTTAACGCGTTAGCTCCGGAAACCCGCCTCAAGGGCACAACCTCAAGTCGACATCGTTTACAGCGCGTGGACTACCAGGGTATCTGATAACACGGCAGCAGGCGTCGGTCTTCGTCGGGGGCCGCCTTCGCCACCGGTATTCCTCCAGATCTCTACGCATTTCCTGCCGCCTGGAATTCTACCCCCTCTACGAGACTCCACGCCGGTATCGATGCAGTTCCCAGGTTGAGCCCGGGATTTCACATCTGACTTAACAAACGCCATACCTGCGTGCGCTTTACGCCCAGTAATTCCGATTAACGCTTACCCTCCGTATTACCGCGGCTGCTGGCACGGGTGGCGGGTGCTTCTTCTGCGGGTAACGTCAATGAGCAAAGGTATTAACTTTACTCCCTCCTCCGCTGAAGGCACACAACGAAGGCCTTCGCCATACACGCGGCATGTGCATGGGGCACCCATTGTGCAATATTCCCCACTGCTGCCTCCACGTAGGATAAC
+
54.0(*,17587536:35.+-0*.36*.01;7.7('&-.*,41<68+0/17;0127;/6;:..5*6/+%()301+**/172665494;;:29733.2*+,6528/8)-+3+-++'./..7/4638445;:42255312+77;565.5220:;,5//4999:620*(+1-,.1*)-+**-*',.702/:6:8777-424--/82/10(63.5)'&($+-*.%&)(*+(((%%&*(+*$&-*,+/-++,-(1))+.0:9115650.0(289<990/+*)(.*+,989;:.598+(-+).&$%.*33022/03<:000675/7/*20//5//99*)%0-7:8+4)/*6)(%%$,+-//80,1/:92(2,.1-044-&+6-0011+,)*)6.9:.-01315'()..023456896755896979210./3+'0030)*(,)+0912---5,4.0000-+)+.132/1//38-,2+2028<:943)')*,4:44956;-0,-+$(5-978143'-199*6*3,2:6,5+./15::7..5/120700.8&1.(161((('''*),.098-0-3:1212721/,0-7.+/++*0+*&(04-.+*+--)%%'**)+.-/)-/46&*()+(/3)+.9884+,63-+,+-,305+7.675373663381%*()(&(()99421*17073010**%%$#%%%$%&%%%$%$--01//())*2-5538&399023036394135(++)***3<9++.0,.//.,/43313+38*-'(&),(++**(),526633976-),,(-+,.-/.1*$&'*++-0&2+)),11435;1</+285:76125.,51,398213312%').5.6.143-+$&*$$$',.-/...31+'+,&,.46,)13597;53,*,3*3,-,0,'005/05-33151451106223:806-(,+/(((&$))''%''-%%$'(/112..4:8889-4111898:+/,-..+,'(,1/),..74,/3-1.(+020'&&&$$&&)(,+.4+6396;+#%().4+'*&*-400.'*)//2-+&$%#('().313381;10/+563*(*,-45557598,,'+%)&'%&$'
@2791e883-8037-4596-8d03-f7b41e0be699 ch=77 read=64115 start_time=2019-12-13T05:04:17Z barcode=BC01 runid=2c9cf7bc05858273f10e7d7ec552fc0bd742dc3e
CCAGTTACCTTATTTACGGCTTCACCCCAGTCATGCAGATCACAGAAGTGGTAAGCGCGCCCTCCCGAAGGTTCAAGCTACCTGCTTCTTTTTTTACGCAGCCCACTCCCATAGATTGTGACGGGCGGCGTTAACAAAGGCCAGGGAACGTATTCACCGTAGCGATCTTTGATTACTAGGCGGACCCGACTTCGAGTCGAGTTGCGAACTCAATCCGGACTACTGACGCTATGAGGTCGCTTGGCGCTCTCGCGAGGTCGCTTCTCTTTGTATGCGCCATTGTAGCGCACGTGTTAGCCCAGCCCTGGTCGTAAGGGCCATGATGATGACGTCATCCCCACCTTCCTCCAGTTTATCACTGGCAGTCTCCTTTAGGTTCCCGGCCGGACCGCTTTGTGGCAACAAAGGATAAGAGGTTGCCTGGCGCTCGTTGCGGGACTTAACCCGGCATTTCACAACACGGTGACGGCAGCCAGCCCAGCACCTGTCTCACGGTTCCCGAGCGTTCTTCATCTCTAAAAGCCTGGTGGATATTAGACCAGAGTGGAGTTCTTCGCGTTACATCGGTTAAACCACATGTACTCCACCGCTTGTGCGGGCCCCGTCAATTCATTTTGAGTTTTAACCTTGCGACCGGACCTCTGACGGTCGATGGTGCGTTGCTCCAGGAAGCTTCCGCCTCAAAGACGCAACCATCAAGTCGACATCGTTTACGGCGTGGACTACCAGGTAATAATCCTGTTTGCTCCCACCTTTCGCACCCTGAGCGTGATCTTCGTCAGAGACGCCTTCATACCGGTATTCCTCCAGATCTCTACGCATTTCACCTTTGTACGTACGATTCACCCACATCAGGACTCAAGCTTGCCGATATCAAGATGCGGTTTAGCAGGTTGGCCAGGATTTCCACATCTGACCAGCTCGACCATATAAGGCGTTTACGCCCAGTAGTTCCGATTAACGCGCACCCTCAGCCGGCTGCTGGCGCAGAGTTAGCCAGTGCTTCTTCTGCGGGTAACGTCAGTAAGGCAAAGGTATTAACTTTGCCCTTCCTCCCGCTGAGAAAAGTACTTTACAACCCGGTTCGCGTACGCAGCATGGCTGCATCGGGCTTGCGCCCATTGTGCAATATTCCCCCTGCTGCCCCGCGCCCGTGAGAACAATATCAGCACCAACAGAAGGTTAACACGGGCACCGTGTAGCTTTCTTCGGCACCAGCAATACGTGGCGGG
+
4.)*+6221.2,-5/+*''&((*&*02-)(+)%$#$%&((+&('$+(&.,643('&%%'*/,)-//++++439',(*+--140+1-1.3687<84+*&&&$+-)&+,32,&*&(&,(()--/*(/)*&%&('###&))*,0-(.5*,--$'$&&*%'3)+%''(%&%$$$'*70.-,*%%%*)(+'(*//1('($'()&'*0,&+(&1,,218.6++-,,+(((*)*$''****.*-)()/*.,))*+.,-'(('(,,+,-,/210492-..-),/18,7-('+**(($')+*--+*-3,)/293/1998/30,*477;67///+,,-.:89::.:24--17/46631,./088-/1-35/6-)+./1727:5128:<10*'+808;555.,-)+(%'*+**1/3&207776-)/210&(#&%,)*,014/7+(+100+,)-*-**%)+22:1.&'''())'()*245+8231.'*..+)100060,,,*,(*+4/-;4*)$+,-*1)+0..1.-*'(..(%&&',((+'(('+&&+',%$&&&)%)'(3:44;622/3,%)+,/&,)-/7479,.,-,-,0323/07.-0,.&&%)0/098,)/0.93<7,884)/.10::,,/-'')%$%#(%('(+.*-%&%,.61/*'&'(*'(*+-$''*)%,&))$%##)('/233.2(,$*%'(,*-&+/(*(*+3152560:40)-,1..116753/1/)*#%&$%&**03.-46,*/-25'&,)-641,.,38(,,/11,)((+-584217*(&($&$((+2335447.557926.*6**).//775.312/4953')&%'($(%)&'%&'.--)')3/%&$'*&./0442))#$%%%,(((+,5-/*').,.+2-4+++..24/0/)0)'-5*/4(0,(),-,$$%&$(#%(++0,+''''%%'&%%$%&(**1-*(./0*4864.//4./.(($)&-+&(*'$%$%&()*33360*,(*')-,,'+)$*,&''+*2977883+('+3/.,/)(,&&'4554(3)0(3'*%%),+&,()*2/10/:5)+.**%-/4++/-/,.*()./44+('*)'$&&'#&',-2444667/--./;'77.06+,+37+%*/+0/6/2*)+.+69-(%&')%(&&('(&*/,,.)((',.//1/10+-..16222.,-)--+-210'(((%.(+(&&$%&%'*43+;79-:/...+(*28111/'%$$$$$
@9b6db647-5d3f-48e7-8fe8-eb73b09b2c07 ch=177 read=127829 start_time=2019-12-13T05:04:15Z barcode=BC01 runid=2c9cf7bc05858273f10e7d7ec552fc0bd742dc3e
CTCCTACGGGAGGCAGCAAGTGCACAATGAGCAAGCCTGGTCATCATGCCGCGTGTATGAAGACGCTTCGGGTTTGTAAAGAGCACTTTCGGCGGGGAGGAAGGGCAGAGGTATGCAACTTTAGCAAACGGCGTTACCACCGAAGAAACACCGGCTAACTCCATTCCCAGCAACCGCGTAATACGGAGAAGTGCAAGCGTTAATCGGAATTACTGGAGGCGTAAAATATCGCGCAGGCGGTTTTGTTAAGTCAGATGTGAAATCCCGGGCTCAACCTGGGAACTGCATCTGATACTGGCAACGAGTCTCGTGGGGTGAATTCCCGTTGTAGCGGTGATGCGTGAGAGATCTGGAGAATACCGGCGAAGGCGGCGGCCTTGGACGAAAGACCCGACGCTCAGGTGCAGCTTCGTGGGGAGCAAACAGGTTAGATACCCTGGTAGTCACGCCGTAAACGATGTCGACGGAGGTTGTGCCCCTTGAGGCGTGGCCGGAACTAACGCGTTAAGTCGACCGCCTGGGAGAGTACGGTACGCAAGGTTAAAACTCAAATGAATTGACAGGGATTTCCGCACAAGCGGTGGAGCATATGGTTTAATTCGATGCAGCGCGAAAGAACCTTGCCTGATGCCCGACATCCACGGAAGTTTTCGAGAGATGAGAATGTGCCTTCGGGGAACCGTGGACAGGTGCTGCGTATGGCTGTCGTCAGCTCGTGTTGTGAAATGTTGGGTTAAGTCCGCAACGAAGCACCTTATCGCTTGTTGCCAGCGGTCCGGCCGGGAACTCAAAGGGAGACTGCCAGTGATACTGGAGGAAAGGTGGGGATGACCATTAAGTATTTTCCGACCAGGGCTACCTACGTGCTACAATGGCGCATACAAAGAGAAGCGACTTCTCGCGAGAACAGGACTCATAAAAGTTAAGTGTAGTCCGGATTAGATCTGCAACTCGACTCCATGAAGTCGGAATCGCTAGTAATCGTGGATCAGAATGCTTACCACGGTGAATACGTTCCGGGCCTGTACACCGCCCGTCCACACCATGGAAGTGGGTTGCAAAAAGAAGTAGGTAACGAACCTTCGGGAGGGCGCTTACCACTTTGTGATTCATGACTGGTGAAGTCGTAACAAGGTAACCGG
+
%(-+''4,02).54.//*($$$&&+*.'(*(+05)40,-+-*&&'&(&*))*0)('$%'**&'-&'*)',-/07/.10..(&'((**11+&&$)/0)'./-/-.+-+*((%)&,+./')'*%&$'&%$%)'&'))&**'*)&)1$*+)'*-2,---.0+*+)(,/(**'*.(',/10,++),,846-''(+/1689466/:08183.3,0/12130('/+/.276*$$$*'++,&(+)+./77)(./0(0-.-./443'(53,24/+57333/,/1,-46363467631,()/./4.-')&''*/-.-++/&1-+$'))2,8/(*&/('&(')''&%''**+&&&)+-..,+-,.(($)+3+*0,-.)./'+)/(5.(+2033,*0*''*''./10113()00,)$''''))..63'(-/0:/6)&/+40*.04782/183*40-).,64678;8-,,,(0-.+0+0,--./&()11+%%(*&*+)(&(')$&&)-,-0.)'**):.6-5520577:;946,/&'$)))+%%$'%(*)&,*4/83&))/.986/,,/,-(.(-,)$/44/0,-&'())))(&++*,,),((*25;92638/---+2.'202412))-.3,1+%)('%#%$''&((+,781./2,0,*0<;83)(((+-1)**-,10/--1.32-25(.)7<896.0+,12//...2&($)+400000.-1-'/01750/2)+)13,,.6.).206,*'((*').1/-)(&('-/1/--,)+-6(-.,162-2/5021-03,0-2-32554;2,2,)-11357;-61//-'(&*,).+06'2+74::1,/02/+#%&%%$%$%%$$&%)-.7,1612,+)'#&((),/6/6.8+%'))*+*+/22+&(%'&)+2'+('(*-)*(%%'&((%'&*)&&'*26,)+**'%&$'%).3,*/**+'*.55:88++-.011483-+1(-**+4,8186987840/2--.5534(-/)+-60..**()(&+/56;;<:6604/2(%/&1*,(/+-*./1167/00)&)(-*))+,2.,.05-..&1+871+&*,*++/-*70,(-(*',/1)61+-30,.4/7-.8)//94114668/*,--,***&((-),103034++,0-189625
@08576d8a-a4a7-4198-8362-dda45beaddf7 ch=159 read=76862 start_time=2019-12-13T05:04:14Z barcode=BC01 runid=2c9cf7bc05858273f10e7d7ec552fc0bd742dc3e
CTCCTGCAGGGAGGCAGCAGTAGGGAATTTTCGGCAATGGGGAAACCCACAACCGAGCAACGCCACTTGTGTGAAGAAGAAAGGTTTTCGGATTGTAAACTTCTGTTATATAAAGGCGGCTACAAATGGTAGCCAGTGACGGTGCAGTAGAAAGCCACGGCTAACCCGCGTGCCAGCAGCCGCGGTAATACGTATCCGGGTTATTATTGGGCGTAAAGAGAGAGGGCAGGCGGCAGCAAGGGTCTGTGGTGAAAGCCTGAAGCAACTTCAGTAAGCCATAAACCAGGCAGCTAGAGTGCAGGAGAGGATCGTGGAATTCCATGGCGGTGAAATGCGTAGATATATGGAGAGACACCAGTGGCGAAGAGCGACGATCTGGCCTGCAACTGACGCTCCAGTCAGCGTGGGGAACAAATAGGATTAAGATACCTAGTAGTCGCCGTAAACGATAGTACTAAGTGTTGGATGTCAAAGTTCAGTGCTGCGGTTAACGTAATAAATTACTCCATAGGTAGTACGTCGCCAGAATGAAACTCAAAGGAATTGACGGGGGCCGCACAAGCGGTGGGCATGTGGTTTTAATTCGAAGAGAAGCAACGCGAAGAACCTTACAGGTCTTGACTTACATATAAAGGCTCAGAGATGGAGATAGCTATATGAGATGCAGGTGGTGCATGGTTGTCGTAAAAGCTCGTGTCGTGAGATGTTGGGTTAGTCCGCAACGAGCGCAACCCCTTATCGTTAGTTACACCATCATTAAGTTGGGACTCTAGCAGAGACTGCCAGTGACAAGCTGGAGGGAAGGCGGGGATGACGTCAAATCATCGTACTTGCTATGACCTGGGCTACACGTGCTACAATGGATGGGTGCAGAGGAAGCAGAAAACCGCGAATTGACAAAGAGCCCATAAAACCATTCTCAGTTCGGATTGTAGTCTGCAACTCTGACTACATGAAGTTGGAATCATGGTAATCGCGAATCAGCATGTCGCGGTGAATACGTTCTCGGGCCAGCACACCGCCCGTCACACGAGTTGATAACGCCCGAAGCCGGTGGCTAACCGCAAGGAGCGCTGTCTAAGGTGGGATTGATGATTGGGAGGTGAAGTCGCCAACAAAAAGGTAACCGG
+
/.76*'(&+/*'-+/-000094-)&(*+49;31:.0/-01,'(,./4'%'*02*)+),3.-')*&'+&&&&%''&%*+%**)*0,71234:427.016,+3235/40.--(+2*('''-*'**))0))-,+),1')*))*('*'($$*('+-,)-/)+.,+,5/36,-(%'&++*,--53,**(*)/(**8544411).+.(%3('.),2603/,,*&(*)(')'*(+,2,/50-1/1,.8//.+,-3554/42,-25..4+,-&**,,)+---)./$$$'-*,-03-&''*)))+)10*-'%''+1)*%',.32212'+$(%((1400/85.-234//3952),1.,*'&.((/*(/2.3*))*'%(+8786665.0222.234///0/534.4(&+3(&%%&2*),++-.3:901&5'3.-1),/,7,')&&$%*-028(*+-)-)%,()+,/595..0,6.7-:57918/,.7/-/145556&212.&+&%&%%%%#+'),252&&%%'/.,2,,'+%%$#''-;82/61-0759+*)'+.21.217;0),&&'01.,,,06546330400015;9,+0,4+((+*'&'*&-/*1'%%&(',+,*)%$)*)()%%%&'&('%%%+.+..3+6334)'&))33++)+)&//-15/12.---&72121032,.162736+)(*,&(2/'*1544427-0.//11(,++11-/('*24+-.21-/,,,6/+)(')*/+040451,2-)'),738815532/5277-21/.+&))((()+8794:011*+*-+1233.+.+),/-4606:42854678567413466/1.*-)$'%(+..2625.&&'()%(*/-1+.4/<0/61+**('0/-.(*&&)%)&%)+(&*431,*&(+*,)/1+&.&/-)&..;:.0.36;115)+/<0,1'5,,-268768414/)*%&)10-,,,,:3.8/3/577720///242329((855,--./13657)4230947514<858/%'&&&'*(*)+047;342)$&%(),,(-**)-*(&&%$'-0-186;8887448863.4))&&''')+)+,/23(0,4;7103-+00*2.-1+'*',('/(*'%&%''&*452)*'%&'*42.
@3ff53030-8ca1-4807-be6d-33e8f7fa97d4 ch=322 read=49337 start_time=2019-12-13T05:04:19Z barcode=BC01 runid=2c9cf7bc05858273f10e7d7ec552fc0bd742dc3e
CCGGTTACCTTGTTACGACTCACCCAATCATGACCCTACCTTCGGCCGCCATATCGCGGTTAGCTCACGGACTCGGGTATTGCCAACTCTCATGGTGTGACGGGCGGTGTGTACAAGACCCGGGAACGTATTCACGCGACATTCTGATTCGCGATTATAGTAACTCCAGCTTCATGTGGGCGGTTTCAGCCTACAATCGAACTGAGACTGGTTTAAAGTTTGGCTCCACCTCACGGTGTGCATCTCTCTGTACCAGCCATTTGTAGCAGTAGCCCTACACATAAGGGCATGATGATTTGACGTCATCCCCACCTTCCTCCTCAGTTGAGCAGTCGCTAGGTCCTCAGCAATGGTAACTAACGACAGGGTTGCGCTCGTTGCGGGACAACATCTCGACACGAGCTGGCGACAACCATGCACCACCTGTATCTCATAGCTATCTCTCCATCTCTGGAGCCTTTATGGTATCAATCAAGACCTGTGGGTTCTTCGTTACTTCGAATTAACCACATGCTCCACCGCTTGTGCGAGCCCCCGTCAATTCCTTTGAGTTTCATTCTTTGCGAACGTACTGCTCAGGCGGAGCATGCGTTAATATCGTATGAATATCATCGTTCGGCGTGGACTACTAGGGTATCTAATCCTATTTGCTCCCCGCTTTCGGACTGAGCGTCAGTTGCAGGCAGATCGTCGCCTTCGCCACTGGTGTTCACTCCATATATCTGCGCATTTCACCGCTACGTAGATTCCCACGATCCTCTCCTGCACTCTGGCCGCACTGGTTTCTATGGCTTACTGAAGTTAAGCTTCAGGCTTTCACCACAGACCACGCCTTGCCGCCTGCTTCCCTCTTACGCCAATAATTCCGGATAACGCTTGCCGTATTACCGCGGCTGCTGGCACGTAGTTAGCCATTGGCTTTCTAATAAAGTACTGTCCTCGGCTACACCATTTCCTGTAGCCGCTGTTCTTCCTTTATAACGAAGTTCCAATCCGAAAACCTTCTTCCTTCACGCGGCGTTGCTCGGTCAGGGGTTTCCCCATTGCCGAAAATTCCCTACTGCTGCTTCCGTAG
+
.,3709./)%%'+'&(+$)+,%&&%()))%*)++8.-.5869/0'0,*0,&&'*()*(.,%+.012132.)$%('+*(',-.4910/.--,*+/,/53222*571/,-*0,.'11+(*7,&(+-*.43767;)%&&)5/5462/(*-5;41252-3'#$&)0/2113*++/736532.25-*)+7.*()*)%',-643-..///.+,-/2335*+1&-,41+1/72-*..++(()()''%(*-6551112-,.9,+*/+.8-+%&%%$%'%(+1+%'***.34..)&($((+,,-:31.123576317:/),:4<:7-5))(*-/7*''/*535--,*)*+/410+$+,++()*++1./33421)2433923256875;11.7,)(&&')**//*+.)+-(-304(24250/08+3(+*,329:341436++',*4656654424335865570)*+('*'$,&*)*&$)-*)+&'+76./-+,-097721+)0)./04)*.4*2121.009554,,&(*,,3.,./4+(*+7::/+.769886.0631-125*)'03-22&'*))40+&%)-$(*,*.15('$$%$*)0/4+/###%#$$#$%$&'(+**,/(()'+20&-'5-21--+',--/.555.:-.)*'.2,)+/04-(&')12))6-0%*,-,,-/+4/9./(,(.),/9:7;4-.,,.-16<66799//19+)+*0)(*-.---*&+/1147/++/0222./&&'*4-41/)$&(*,2/,.()-1243403)%&'%$&#&&(*/9:.0/2-,&(&(),--.+,8/2&(')1),55.9,.&''$&%$3-/$*&'&&'(153775'%+.,0)*214*/*(&*.(+212//0/07797322703-(-)-0(05+(++*)$+,+6,,-&-%+&1*%-5&,%&%&()'%&+/,2:4+,-+/722&(*(*)-),(*/+,92-''**+'*''%)&,4+*-+.-750101.***)/,)&+1..0+-692/.+1,4755.62*..0.7364955774614%-8660<6/8;-)17/730.622.038,*-761/*)+%(.0,,++
@342bbdd0-7e44-4ba3-b65e-a6edbab413bf ch=389 read=57152 start_time=2019-12-13T05:04:21Z barcode=BC01 runid=2c9cf7bc05858273f10e7d7ec552fc0bd742dc3e
CCGGTTACCTTATTTACGACTTCACCCCAATCGCTGACCCTACCTTCGGCCGCTGCCTCCTTGCGGTTAGCTCACGGACTTCGGGTATTGCCAACTCTCATGGTGTGACGGGCGGTGTGGCATACCAGGAACGTATTCACCGCGACATTCTAATTCGCGATTACTAACCAGCTTCATGTAGGCGAGTTTCGTACACAATCGAACTGAGACTGGTTTTGAAGTTTGGCTCCACACCTCGGTATTGCATCTCTCTGTACCAGCCATTGTAGCACGTGTGTAGCCCTACATAAAAGGGCATGATGGTTGACGTCATCCCACCTTCCTCCTGGTTAGCAGGCAGTCTCGCCCAAGTCCTCAACAATAGTGGTAATAACGACAAGGGTTGCGCTCGTTGCGGGACTTAACCCAACATCTCGACACGAGCTGACGACAACCATGCACCACCTGTCGCCTTGTCCCCGAAGGGATTTCCTCGATTAAGAGTAATGCAAGGGATGTCAAGTGTAGGTAAAGGTTCTTCGCGTTGCTTCGAATTAAACCACATGCTCCGCTACTTGTGCGGGTCCCCGTCAATTCCTTTGAGTTTTAATCTTGCGACCGTACTCCCCAGGCGGAATACTTAATGCGTTAGCGGCGGCACGGAGGTGTTGAAACCCCCCCACACCTAGTATTCGTTTTACGGCGTGGACACCAGGGTATCTAATCCTGTTTGCTCCCCACGCTTTCGAGCCTCAGCGTCAGTTACAGTCAGAGGTCGCCTTCGCCACTGGTGTTCTTCCTAATCTCTACGCACTACCGCTACACTAGAATTCCACTCTCCTCTCCTGCACTCTAGATAACCAGTTTGGAATGCGGCACCCAAGTTGAGCCGGGTATTTCACATCCGCATAATCATCCGCCTACGCTCCTTTGCCTTGATAAATCCGGATAACGCGCTCGCCACCTACGTATTACCGGCTGCTGGCACGTATTAGTTAGCCGTGGCTTCCTCCTTGGGTACCGTCATTATCTTCCCAAAGACAGAGCTTTACGATCGAAAACCTTCATCACTCGCGTTGCTGCATCCAGGGTTTTCCCCATTGTGCAATATTCCCCTGCTGCCTCCGGCGGGG
+
7,(*22&,)6))6;5.-..13:960750,*)+&')),.:4+,-55:8/-16--%%''&*,1/*-+7.9///21./28455863:.-,41136--,+,)++/.0,,.26:98874920,%%%$&%)*%0*3/08:95<0*,.-5575,681-16091124309-0)('&-&')48569789:974010;;,&''*,*-8.1)+*1/1336596+531*''%')35.0.-0'&),-3,.(,*01432667865278866:0019-9..,,--+/1-20-*'-15,+,.&,,.,)*18-*-+,.-,28,.388//-/2+'*&-3.054525861/$/(+2*%()'*.*40,,''(*5883).,2.$/.&0--4-,'..4-0.)24.7/1/221,48-0098301010+1)+((*6454/0247538444323379/9:65-,%..0383771-,,,-,-46:,.-2*'*%.522*,1353.2+&(''0,--440*372:9::867776*-2268*-4,668;9456694659/.)+),1;9::.*+.169:84590014/1-8-40238:/.3838110./;:54-9<<.060.01//223;3400-3;</-/4/,5,70,,)'-,335/30..3153,543364/41017:-22)3-0.733*-.281--2233.(*-4**)&+-/3593/(-2,67222496291.,,,/93,0.1::.'+&(-220166798723435:&,6,+-'1-3&'&(&,-.46079772011789782001/2,,20579836()&$$'+5768//.//,*,./22:023402++.*,501422212326313.5458;:2758601,70107//1.22//.9'0/--,08520//*4,&($%'3+/,-.+,6875746/82)5-%'''(++155023./1,/...-/-13889601615715-4))+'+-3426453/&')-+(,,-48/..(*5,+&,/./+-(1).,+*-/6669536111758;2,92.164/-0/-81&'-./4(+8:.8:8<9:950/.-(*-430+'&'();*,8:02<9+3:8+(.6../33;344+697-+//0..1)6*&&%&)'&
@943bedd1-d5cf-4e28-a435-af3d440b8178 ch=395 read=59647 start_time=2019-12-13T05:04:18Z barcode=BC01 runid=2c9cf7bc05858273f10e7d7ec552fc0bd742dc3e
CTCTACGGGGAGGCGAATATTAACAATGGGCGCAAACTGATGCAGCCATGCCGCGTGTATGAAGAAGGCCTTCGGGTTGTAAAGTACTTTCAGCGGGGAGAAGAGTAAAAATATGCCTTGCTCGTGACGTTACCGCAGAAGAAACACCGTAACTCCGCGCCAGCAGCCGCGGTAATACGGAGGTGCAAGCGTTAATCAGGAATTACTGGGCGTAAAGCGCACGCAGGCAGTTTGTTAAGTCAGATGTGAAATCCCCAGGCTCAACCTGGGAACTGCATCTGATACTGGCAACGAGTCGTAGGGTAGAATTCCAGGTGTAGCGGTAAGAAATGCGATAGAGATCTGGAGAATACCGGTGGCGAAAGCGGCCCCTGGACGAAGACTGACGCTCAGGTGCAGCGTGGGGAGCAAACGGGATTAGATACCCTGGTAGTCCACGCCGTAAGCGATGTCGACGGAGGTTGTAACGAGGCGTGGCTTCCAGAGCTAACGCGTTAAAAGTCAGCCGCCTGGGAAGTACACGGCCACCAGTTAAAACTCAAATGAATTGACGGGGGCCGAAGCGGTGGAGCATGGTTTTAATTCGTGCAACACGAAGAACCTTACCTGAATGTAGCATCACAGAACTTTCAGAGATAGTTGGTGCTATCCGGGAACTGTGAGACAGGTGCTGCATGGCTGTCGTCGAAACTCGTGTTGTGAAATGTTGGGTTAAGTCCGCAACAAGCGCAACCCTTATCCTTTGTTGCCAGCGGTCCGGCCGGGAACTCAAAGACTGCCCGGTGATAAACTGGAGAGGTGGGAATGACGTTGAAGTCATCATGGCCCTGACAAGGGCTACGATGGCACAATGGCACCTTAAGAAACGACCTCGCGAGCAGCCGGACCTCATAAAGTGCGTCGTAGTCCCAGTTGGAGTCTGCACAACTCGACTCCATGAAGTCAGAATCAGCAGCAATCGTGGATCAGAATGCGCGGTGAATACGTTCCAGGCGCCTTTACACCGCCCGTCACACACCATGGGGTGGGTTGCAAAAAAGTGGGGTAGCTTAACCTTCGGGAGGCACTTACCACTTTGCGATTCATGACTGGGGTGCAATCGTAACAAAGGTAACCGGGAAGATAGAGCGACGAGCAAGTAGAGGATTGCTTTAAAGACACCGACAACTTCTTCGCTTTTCCAACAATACGTGAAAAAAAAAAAAAAGA
+
*-/++,,&/+&*,(+)+'%(&#$$(&('*1*))(*))')*..0,)-,)*(*')+226978)1+%**,2/3302)64465721)(&''-.,++.0(+.,'(+()().0630'),,&))*1,12-(-*(0-6,&)&&&&',)%(*&*+-3&((')+334527;6+)'%&$')+4-3---7-*)*(.'-(('(*2/2*-1***%&-'*,0159764573,/(.).-0)'()$+384./:0++,0)+,6.0)-10*079-,07::85222137020/21111130010/2*1/0,.)*,.-'+&+,+).)/,.,+(*,++1415/6/.*+'(&(%%&'%++&)(*545820+&/,-16//,.**),.*)*/+982-,-68:2.1*-*,-,+%)*.+6712,$'(.7737+**/1526),+%/+-,01.25)(4-,(/-2)&*/041026+-,-.-02101-4+*)(%%$)',''..-,+%'*,*/)%)&&)667/.,,,1+0/'%)%%$',+365661++(**+&'(*36$/%(**1243.--48;://,,/.0/2)+20))'%$))-+720+*&&**+().6(,&))&*+-.611'1,/5',,/)**&.-+-()+('$()/,-'('+)0*.6,-*)*++0&()0,02-,*((%&+3-**+1.010363-57523/0/+3363422432/,)(&-./11*5***3497,./5-5-2.1,&(,,%(),.++,/$.$'(-,-.&./(),,)./*'*+.,//+0-../-,1.(,-120-''%''(//++../.09:0-.-,*(((/.187'../16.5-'&%&()586/1,01)'&')*.',+.('&(&(.&+))+,60020*0$($'($+*&--/4731/2-(%')(/*/--,2-./22:2+/576755789-9.*$,&5)-(*+)'''%(*%+++&%''+2/22/80..&.*0.*%(*%*&4)*+*,4,,++)''''%'$'+00/154//++--+*118(($&&%%((+/(13)*,*%('),-.'*(,+)('*,6-*.00314-%+%-+''&&''(.+../66.8+(*('%)$%)*0))+2*(&-4494/1167/4/.)*'$&'&'--+')+-,).,/64107+-,-/25////04+$'&*./+,,(%')$1($$$&%-,''(/.341','&$',-.2(%&(+))-&1*$.,('()'$)'())(*++**&%%#$
@4aff447d-4b4e-4704-a7ef-07b623cd8b0a ch=84 read=75146 start_time=2019-12-13T05:04:19Z barcode=BC01 runid=2c9cf7bc05858273f10e7d7ec552fc0bd742dc3e
CCGGTTACCGCTGTTACGACTTCACCCCAATCATCAATCCACAGCAGACAGCTCCTTCGCGGTTAGGCCACCGGCTTCAGATTATCAACTCTCGTGGTGTGACGGGCGGTGTGTACAGGGCCCGAACGTATTCTGCGACATGCTGATTCGCGATTACTAGCGATTCCAACTTCATGTAGTCAGTTGCAGACTACAATCCGAACTGAGAATGGTTTTATGGGTTTTGCTTCACCTCGCGGCTTCTTCCCTCTGCACCATCCATTGTAGCGTGTGTAGCCCAGGTCGCAGGGGTATGATGGTTGACGTCATCCCGCCTTCCTCCAGCTTGTCACTGGCAGTCGCTAAAGAGTCCCCAACTTAATGATGGTAACTAACGATAAGGGTTGCGCTCGTTGCGGGACTTAACCAACATCTCACGACACGAATGACGACAACCATGCACCACCTGTATCTCATATAGCTATCTCTCCATCTCTGGGCCTTTATGAGTATGTCAAGACCTGGTGGAGTTCTTCGCGTTGCTTCGAATTAAACCATGCTCCACCGCTTGTGCGGGCCCCGTCAATTCCTTTGAGTTTCGCGCGAACGTACTACTCAGGCGAATTACTTATTGCGTTAACTGCAGCACTGAACTTTGACATCCAACACTTAGTACTCATCGTTTACGGCGTGGACTACTAAAGTTATCTAATCTATTTGCTCCCCACGCTTTCGGGACTGAGCGTCAGTTGCAGGCCAGATCGTCGCCTTCGCCACTGGTGTTCCTCCATATGTCTGCATTTCACCGCTACGCATGGAATTCCCCGATCCTCTCCTGCACTCTAGCTGCCTGTGGTCTCTATGAGAAGCTACTGAAGTTAGCTTCAGGCTTTCACCACAGACCCTTGCTGCCTTACTCCTCTTTGCGCCCAATAATTCGGATAACGCTTGCCACCTGCATTATTACCGCGGCTGCTGGCACGTAGTTAGCCGTGGCTCTTCAGTACCGTCACTCGGCTGCACCATTTCCTGTAGCCGCCGTTCATCCTTTATAACGAAGTTTACAAATCCGAAACCTTCTTCCTTCACGCGGCGTTGCTCGGTCTTTCCCCATTGCCGAAAATTCCCTACTGCTGCCTCCCGTAG
+
3,4.3/-0*%&5..9+...48;6076:,4--.;;::<8:3-+*+++2382777.'(,'%(2648..11/,1104-(,)'(%*))13*'+.-)()..,21-++129879:4/.-*&41300-)'()*,+/+/7.*(*))*-/-432+,*++5696;53202354771.-+,/40*'),,354$*++*-.3056687:/5,+3--((-(.401:3:<9/641/579/+,1:32464:562520,,*.-94-.*(,$(.078:558/++*/'3*(&'*,,0-).+.,%)*)..)$(*+,..3761/66678278))2,192818-.//4:56614234.--01,272**()-/-76+)%&,+-.-.-73922622383,+/-)020297997444290/.452-*),'(%1*2-.../-254-'+(%&)-064488)785710044479//1456897464436998744,413444332++/-040*01./002200/0/026*+&*(,(*7:6/51/2.0.*-190&)()*(.*4545022,)&++4325/0/7-12664)&)+),*..-*4,,),/.%)$%))((()(*)3.-,,(&/+-*&&+&#%((*5.//83914/..2*21&+&(,3-+++,/2309&5&)&*,*),6335669859<;41610098;6764774)())--/906///01/:0--.664-01+0.;62+:;4322-)**+6066;45/)(2.**011235014-4015944434/*/-0,46:77--++)+(-&)701+10)+442&-..0*3)4*0(+()+-00,/,/702+')),'&*-.547/*))/+,,-%&*()$()%(3298271031*%*,40%)0/.7+,235(''%.01528-111/&&%$$&*''(+2+&)(*'&,1+./4.7*9568,32528234/0/)),*4+(/1.38/102/023.1-,,13248791116-)*&&%%$%&&&'%)))+/377,.&*(%*'*2+4:-3542,++5.458025$%&)('.++./.-&'-)-:-))%'(+.'&37.9;9<9:<;769,'++-3:511-+++-52+)*+(/6:0,.725222:983</3++',--44565/84*+1))
@8daa6765-8cd2-43f3-bb84-009156b89aa2 ch=85 read=72858 start_time=2019-12-13T05:03:05Z barcode=BC01 runid=2c9cf7bc05858273f10e7d7ec552fc0bd742dc3e
TGTTTACCTTGTTGACTTCACCCCAGTCATGAATCTAGAAGTGGTAAGCCCTCGAAGGTTAAGCTACCTACTTCTTTTTGCAACCTCCCGTAGTGTGACGGGCGGTATTACCGGGGCCAGGAACGTATTCACCGTGGCATTCTGATCCACGATTACTAGCGATTCCGACTTCATGGAGTCAGTTACCCGAACTCAATCCGGACTACGACGCTATGAGGTCGCTTGCTCTCGCGAGGTCGCTTCTCTTTGTATGCGCCATTGTAGCACGTGTGTAGCCCTGGTCGTAAGGGCCATGATGACTTGACGTCATCCCACCTTCCTCCAGTTTATCGCTGGCAGTCTCGGTTCCGGCCGGACCGCTGGCAACAAAGGATAAAGGGTTGCGCTCGTTGCGGGACTTAACCCGACATTTCACAACTTACAGGCTGGCGGCAGCCCATGCAGCAGCACCTGTCTCCACGGTTCCCGAGGCACATTCTCATCTCTGAAAACTTCCGTGGATGTCAAGACCAGGTAGGTTCTTCGCGTTGCATCGAATTAAACCACATGCTCCACCGCTTGACGCGGTATCCAATTCATTTGAGTTTTAACCTTGCGGCCGTACTCCCCAGGCAGTCGACAACGCGTTAGCTCCGGAAGCCGCCTCAAAGGGCACAACCTCCAAGTCGACATCGTTTACGGCGTGGACTACCAGAAATTATCTAATCCTGTTTGCTCCCCACGCTTTCGCACCTGAGCGTCAGTCTTCGTCAGGGGCCGCCTTCGCCACCGGTATTCCTCAGATCTCTACGCATTTCACCGCTACACCTGGAATTCCCCCCCCCCTCTACCGAGACTCAAAGCTTGCCGAGTATCGGAGTTCTGGTTCCCAGGTTGGGCCGGGGATTTCACATCTGACTTAACAAACCTGCTGCGTGCGCTTACGCCCAGTAATTCCGATTAACGCTTGCACCCTCCATTATTACGCGGCTGCTGGCACGGAGTTAGCCGGTGCTTCTTCTGCAGGTAACGTCAATGAGCAACGGTATTAACTTCCTCCTTCCTCCCCGCTGAAAGTACTTTACAACCCGAGGCCTTCTTCATACGCGGCAGCGAAACTTGCATCAGGCTTGCGTAATATTCCCCGCCTCCCGTAGGG
+
(&*-5,-.-8).-()/45516570((+.+,,/231),,/2-.///++*1--*+),-273850*..2660)-*..3:81,))*&%%&(6/(2&47555575;7+/+)*&+&0-*58,1,*46256274472016)0-61/177566:26*.,-13/02-1/--7267.,24;3+/,(&&')',+8'.,+(*5866.748.)0*(''',$($%&+,2023,4)+-5./,.+//40-+/05,/28.0-/81+-///2,07345)'(,+%*))()##%&.5/23:;:/6.*.7884-+))**+&&%()53798,980)4638472/),./;90072752;20252.,-33716,6/41973-,,+3945149;+2/8468*.//,8/0,012218.-,985/7/4-48*-13.36*+((+*'&%*,*)2300&//10*'(3,,/',)*)%&')363/)((+&&(*/4:7;4++*-,2222<957675424..+310455:0/2;2257741458;&7-+/*5-<:8773556<56698-,-2-;:64.,+,000174/2/,+.&)$%''+,)&,.)8-76318::6220<</293100-,-.3.),+.-19:-473-&+,)()((-+)/0/100120-2,..(/.'+-67..(+3+))+/62738-0***+2+224464:/'(%()-.3524558:/-./)-*++9*+4/31111:4/12:76.*+--1:1/00%-1131.1.0+)+,,3<:678'*6:2266782:/*/8-/00201495744%%0012672325.-8310:<1120,*,-(''+),/**+0/*221.../+/)))--157-0(')/0+3*('(,.03(5(&,(''/53<16,)+500()300)200&-(&%$(+02+-03253449964/&%'&(3//(*()-(&).20(''*0:8;4201451511.60//1.6.,-5&/))8++-()/:000797,*)+*-'(5821/2'00/02736;7423(*,,.68787494444:818*5/-)/*-'%(&,*03*2351/<;0+9))/)(&&%&/3-(+0*2,((*),.02737<7+-.0.-.'&&&%')(%()&'*(,.1391/2)()&'.)+,8858)$&%&-7)*4040/
@88950f6e-feef-431f-9c76-261c92e64f4a ch=364 read=103268 start_time=2019-12-13T05:03:03Z barcode=BC01 runid=2c9cf7bc05858273f10e7d7ec552fc0bd742dc3e
CTCCTACGGGAGGCAGCAGTGGGAATATTGCACAATGGGCGCAAGCCTGATGCAGCCATGCCGCGTGTATGAAGGCCTTCGGGTTGTAAAGTACTTTCCAGCGGGGAGGAAGGGAGTAAAGTTAATACCTTTGCTCATTGGCGTTGCCCGCAGAAGCACCGGCTAACTCCGTGCCAGCAGCCGCGATAATACGGAGGTGCAAGCGTTAATCGGAATTACTGGGCGTAAAGCGCGCAGGCGGTTTGTTAAGTCCAGATGTGAAATCGGGCTCAACCTGAACTGCATCTGATACTGGCGAAGCGAGGTCCCGTAGAGGGGGTAGAGATTCAGGTGTAGCGGTGAAATGCGTAGAGATCTGGAGGAATACCGGTGGCGAGGCGGCCCCCTGGACGAAGACTGACGCTCAGGTGCGAAAGCGTGGGGAGCAAACAGGATTAAGATACCTGGTGAGTCCACGCCGTGAACGATGTCGACTTGGAGGTTGTGCCCCTTGAGGCGTGGCCGGAGCTAACGCGTTAAGTCGACCGCCTGGGGAGTACGGCCTGGAGTTAAACTCAAATGAATTGACGAGGCCCGCACAAGCAGTGGAGCGTAATGGTTTAATTCGATGCAACGCGAAGAGACGCACCTGGTCTTGACATCCACATTTCAGAGATGAATGTGCCTTCGGGAACCGTGAGACAGGTGCTGCATGGCTGTCGTCAGCTCGTGTTATTGAAATCATTGGGTTAAGTCCGCAACGAGCGCAACCCTTATCGCTGTTGCCAGCGGTCCGGCCGGGAACTCAAAGGAGACTGCCGGTGATAAACTGGAGGAAGGTGGGGATGACGTCAAGTCATCATGGCCTTACGACCAGGGCTACACGATGCTACAATGGCGCATACAAAGGAAGCGACCTCGCGAGAGCAAGCGGACCTCATAAAGTCGTCGTAGTCCCGGATTGGAGTCACCTGCAACTCGACTCCATATGAAGTCCCGGAATCGCTGGTAATCGTGGATCAGAATGCCCACGGTGAATACGTTCCCGGGCATGTACACCGCCCGTCACACCATGGGAGTGGGTTGCAAAAGTAGGTAACCCAACAGCCTAGGAAGACACTTACCATGATTCATGACTGGGGGGGTGAAGTCGTAACAAGGTAACCGG
+
1.4.+-5)57127555916426.*0/283,++-8<941/-*),.'-3./0530-&(*,-,01-/562/(,,+4*3096:6-.*,-%*(-%''((371,*&**.::,).---.2*&&().')2/1111204/--557)/+/(+*'+(+1134)).)%*,/,5,++-7--//.0+-'(*))(2((''$)+0-.024,1,'*,4.7993;0:/3,50212+0,+-3-))/97/1,2*1+/66(+160,1041061.,,.20-.170-/(377884-3'%$%.02000037///-/:49/',,%,(&-*172(*43,',117//-*,&&1)6(.+3**)-.19333;3../103,++**,.59./0-006:262021+)%*)-,(.776-,0946002.,.(+(--))*%(--,/&*0*')+/+*-*$&(8805)20)5),))+357;)+00'&').1-014669996322226:99.8.7.55/3.-.%4.,))0--2:540),,(--&(((*)-./00435.25)**6//66746,'&(),/-0+*+($(/5596/357;.,***2.227,&640:4(-/2/5./*7644'**()*-/24467-0380/.-,+,',+/024)(&)4*/+-')3841+,++/234(&'(*4161.---,/.-+-0/3:849*64+*+0.44-4/2201.//323340:01199799//00087.5-&+'$(**)''+0+(.3667,,48.0/*.*+/3+034153-5447&'3*+801;9754740*11151:+8:88512(+*()--1,.2*1,//-.24.8:.,5,1715/243023540.(*&+)16598%&(,.2'+++)*.5)1404*+*((*+/11,*+1--17412/./099.31).,.016535)((''&'+06+6.6023//')061+.+,-14704//(++0,271+)++0*.+('.)+,-0003541))%'(0-,-6&'&+'*,-.-++,0/9000;9961,()',*,.2+**'/-..0/2510010/&,',%*')+2/2:65<34663446;6513*('*+24,6*/0:2+*-+//+-',$%*..&%)*)+',()&*'$'&)+13'$).2;72.-,-,2/0/,)+-*.++)/+.-0,)(.203::790
@cec60c0e-aac5-4f20-b76d-0eeba4a90e0e ch=405 read=56759 start_time=2019-12-13T05:04:38Z barcode=BC01 runid=2c9cf7bc05858273f10e7d7ec552fc0bd742dc3e
CTCCTACGGGGGAGGCAGCAGTGGGGAATATTGCACAATGGAAACCCTGATGCAGCAACGCCGCGTGATGAAGGTTTTCGGATCGTAAAAAGCTCTGTCTTTGGGAAGATGACGGTACCCAAGGAGAAGGCCACGGCGCTTGCATTGCCAGCAGCCGCGGTAATACGTAGGTGAGCGTTATCGGATTTACTGGGCGTAAAGGGAGCGTAGGCGGATGATTGGGTGGAGTGTGAAATGCCCGGAGGTGCTGCATTCCAAACTGGTTTATCTAGAGTGCAGGAGAGGGAGGTGGAATTCCTGGTGTAGCGGTGAAATGCGTAGAGATTAGGAAGAACACCGGTGGCGAAGGCGACTCTCTGGACTGTAACTGACGCTGAGGCTCAGCGTGGGGAGCAAACAGGATTAGATATGGTAGTCCACGCCGTAAAACGATGAATACTAGGTGTGGTTCAACACCTCCGTGCCGCCATAACGCATTAAGTATTCCGCCTGGGGAGTACGGTCGCAAGATTAAAACTCAAAAGGTGACGGGGACCCGTGGCGGGCATGTGGTTTAATTCGAAGCAACGCGAAGAACCTGCGTGACATCCCTTGCGTACTCTTAATCCGAGGAAATCCTTCGGGGACAAAGGTGACAGGTGGTGCATGGTTGTCGTCAGCTCGTGTCTCGTGAGATGTTGGGTTAAGTCCGCAACGAGCGCAACCCTTGTCGTTAGTTACTACCATTAAGTTGAGGACTCTAGCAGAGACTGCCTGGGTTAACCAGGAGGAAGGTGGGGATGACGTCAAATCATCATGCCCCTTGTAATGGCAGGGCTACACACGTGCTACAATGGCTGGTACAGAGATGCAATACCGTGAGGTGGGCAAACTTTAAAACCAGTCTCAGTTCGGATTGTAGGCTGAAACTCGCCTACATGAAGCTGGAGTTATAATCGCGAATCAGAATGTCGCGGTAGATGCGTTCCCGGGTCTTGTACACCGCCCGTCACCATGAGTTGGCAATACGAAGTCCGTGAAGCTAGCCACCAAGGGAGAGCAGCGGCCGAAGGTAGGGTCAGCGGTGGGAGTGAAAGTCATGGCTAAAGGTAACCGG
+
'(+)&&31:90-',.105515759:)132+3..,/00;87.&--*;(*-9886',-,3//1;99870)((''**133+0+51::+0'376*,/3::80.330289()'()+24454,-2+-.*/''(()+/-*/.0)%%)&#$&+((7732-+,90-,7/,:-..605./2//0593450-0&*'-2./99::732241(,1-(,,46*30-11.:0+0,*2-,)%#&))((.2,+%,4*.+()',%')350416-1((%#+++7)+/21**(,-2/.-*(,&+/,++*)&'()37270101*-*//26)*+8-,-954++)('7**7601.016459%2/5.+()&%-25960.-)+183879522/..,)&%'&'-112+%&&)3/01+&(+.95,)5.)2.-*.,/))0,22040&-+31782;8-21+.21961442.6/2*+,*4/*51249676345798:9(()4--0)3-3*.002;8726:9762(&&))1.755()060/11183.-.01:9,+-2.&.)*3,-//+(''&%))(+***+/67<742361.+0+/0:968*(&'&())&%+*+0134/73(++,-&3')*,-+3-./'((0--1,+0:07:/3:62346)/.+-26,0-+.421278.846244689555530+')'&)')*+*+479:597262:/-7*'(.,1..-*'(*,28,,0./11.6/*,3./238:-2-8-.1/--126555+%*+)**,+-6-,-+,5335122401,)-*/1/01-32-354799888;3---//59-/3+++*&,,'-(+'+*307500//)111144217746:42++*'/+)&(&('7222.2:733+5+,4+,-%95--5//;933+/37868*,/<97/+5-,.2787716:0///./641125717///47-,1/,+-,,*)++-/004/.732797;8<6,,')$().(0*&(..3-5000221282+,+)*,3330402.-6-5+0//)0,&)-.0775*)&$&,/%0/(,(0.*0+()()-+..-5/,)((*122-.++,./21/5172(''&*')(*+0/0())08),.-.87:63
@3f32b5f7-e142-4510-8479-ae84aa3fb59d ch=173 read=112474 start_time=2019-12-13T05:04:38Z barcode=BC01 runid=2c9cf7bc05858273f10e7d7ec552fc0bd742dc3e
CTCCTACGGGAGGCAGCAGTAGGAATTTTTTCGGCGATAGAAACCCTGACCGAGCAACGCCGCGGCGAAAAGGTTTTCAGTTATAAACTTCTGTTATAAAGGAAGAACGGCGGCTACAGGAAATGGTAGCCCAGGCGTACTATTAAGCCACGGCTAACTACGTGCCAGCAGCCGCGGTAATACGTAGGTGGCAAGCGTTATCGGAGGTATTGGGCGTAAAAGAGGGCAGGCGGCAGCAGGGTCTGTGTTGAAATACAGGCTTAACTTCAGTAAGCCATAGAAACCAGGCAGCTAGGTGCAGGAGAGGATCGTGGAATTCCATGTGTAGCGGTGAAATGCGTAGATATATGGAGGAACACACCAGTGGCGAGGCGACGATCTGGCCTGCAACTGACGCTCAGTCAGCGTGGGAGCAAATAGGATTAGATACCCTGGTGAGTTACGCCGTAAACGATGAGTACTAAGTGTTGGATGTCAAAGAGTTCAGTGCTGCAGTTAACGCAATAAATGCTCCGCCTGAGTAGTACGTTCGCAGAATGAAACTCAAAGGATTGACGGGGCCGCACAGAAGCGGTAGACATGTGGTTTAATTCGAAACGCGAAAGAAGAACCTTACCAGGTCTTGACATACTCATAAAGGCTCCAGAGATGGAGAATGGCTATATGAGATACAGGTGGTGCATGGTTGTCGTCAGCTCGTGTCGTGAGATGTTGGAGTTAGAATCCGCAGCAGGCGCAACCTTATCGTTAGTTACCATCATTAAGTTGGGACTCTGGCAGAGACTGCCGAGCAAGCTGGAGGAAGGCGGGGATGACGTCAAATCATCATGCCTTATGACCTGGGCTACACGTGCTACAATGGATGGTGCAGAGGAAGCGAAGCCGCGAGGTGAAAGCAAAACCCATAAAAACCATTCTCAGTTCGGATTGTAGTCTGCAACTCTCGACTACATGGTGGAATCGCTGTGTCGCGAATCAGCATGTCGCGGTGAATACGTTCTCGGGCCTTGTACACACCGCGCGTCACACCACGAGTTGATAACGCGAAGCCGGTGGCCCCTGGCCGCAAAAAAAGGAAGGGCATCTAAGGTGGGATTGATGATTGGGGTGAAGTCGTAACAAGGTAACCGG
+
,./1,.1(4.(+.(./0//43)*&,(--./+3356221&)%')(:-,+/1;27581*/),+%%'%$%(+-+)-1:4.0&+*,&&)(''++'0*1211/84*+,-&*02*3,.--.03,2,00-,31,+*2,&$''%%-*-/(),+(&&))-,401197666586874',,+3-715,*+(-1866,4,+6002435629202,/)'$-()32;884+793,('-++)*+/,3941,1'-52/11-/-0+',)''&)(&&%&%&#&)/)'()-7+,(&''(02,19()00&+-,+*0/66635,,*.44455:75/5/;081/--,*,*-3972363-/0:9967842.033182+6,+-+/714337/+*),/7:9556646+7//,1/.++*))(++/.3.)&&&)6-**(*-899/+,-&.,.+1214:.+*--(&&%%&,,088876*.*'+)'%)'-,,,+,71615275622/*&(*9;977.,,,,2&.3.2+5--3.-)('(%(&-3,063-,,,%%),-47;6-,///664/2+.057:--,#)'&(-.:;/,-&'%&)%(**,-:50-02.-**,2-4)10560&)*'-.3/00*%+.*/4671901:1.,00.8/005.0310*.093-1./0))*+,.0;6+*))(354558467610/*,.12217555892/6-*.:756+-/0134487.5+/(*0-7.7-%(8,-)(%&&*(,),.('-//+/%(&'((*73,6),+4*/305758:761/4+151580,.+)'&%)&'-%(*((*,.4/012/,/,+3/6318;62986776737732354-(&(&&)),,-3128'%%&'*()'(,9:698:743003899990-,1'/*,+-3.1733/,.+,),1+&0/::7072))-7:834844:.,/)-07:+:+7---99:9224.&.--,(''').//21(%'**-0435,.22563,*,)'*(*+-6358582:6/20,%,-7:43.&.)-0-1*-+/,/,/0,-&)*.//1-,'')*++):221133,2+)-)(,+0,347/)'%&$**-/.2-/0,)0.3/+.--,10+'&/+54;/.1.///-&.-/,.()*//-.21/415.2,0/6:987+
@099099b8-4d6a-4caf-becd-41293c24928e ch=221 read=51461 start_time=2019-12-13T05:04:36Z barcode=BC01 runid=2c9cf7bc05858273f10e7d7ec552fc0bd742dc3e
CCGGTTACCTTGTTACGACTTCACCCCAATCGCTGACCCTACCTTCGGCCGCTGCCTCATGCGGTTAGCTCGGACTTCGGGTATTGCCAACTCTCATGGTGTGGGCGGTGTGTACCAAGACCGGGAACGTATTCACCGCGACGTTCTGATTCGCGATTACTAGTAACTCCAGCTTCATGTAGGCGAGTTTCAGCCACCACAATCCGAACTGAGACTGGTTTTAAGTTTGGCTCCACCTCACGGTATTGCATCTCGCGCGGCCATTGTAGCACGTGTGTAGCCCTACACATAAGGGGCATGATGATTTGACGTCATCCCACCTTCCTCCTGGATTAACCCAGGCAGTCATCGCCTAGAGTCCTCAACAATAGTAGTAACTAACGACAGGGTTGCGCTCGTTGCGGGACTTAACTAACTTATCTCACGACACGAGCTGAGCAACCATGCACCACCTGTCACCTTGTCCCCGAGGGGATTTCACTCGATTAAGAGTAATGCAAAGGGATGTCAGGTAGCAGAGTGAGTTCTTCGCGTTGCTTCAGATTAAACCACATGCTCCGCTACTTGTGCGGGTCCCCGTCAATTCCTTTGAGTTTTAATCTTGCGGTAATACTCCCCAGGCGGAATAATGCGTTAGCGGCGGCACGGCGGAGGTGTTGAAACCCCCCCCGCACCTAGTATTCATCGTTTACGGCGTGGACTACCAGATTATCTATCCTGTTTTTGCTCCCCACGCTTTCGAGCCTCAGCGTCAGTTACAGTCAGAGAGTCGCCTTCGCCACTGGTGTTCTTCCTAATCTCTGCGCATTTCACCGCTACACTAGGAATTCCACTCTCCTCTCCTGCACTCCTAGATAACCAGTTTGGTCACAGCACCCAAGTTGAGCCCGGGTATTTCACATCCCGCTTGAAATCATCCGCCTACGCTCCCGCTTGCATGAAGTAAATCCGGATGCTTTCGCCACCTACGTATTACCGCGGCTGCTGGCGCAGTAGTTAGCCGTGGCTTCCTCCTTGGGTACCGTCATTATCTTCCCCAAGACAGGCTTTTGATCAAAACCTTCATCACTCACGCGGCGTTGCTGCATCAGGGTTTCCCCATTGTGCAATATTCCCCACTGCTGCCCTCCGTG
+
41.'/6%**)/+/7*--,2:;8,5/0*/2/2////.091.-43384,+34.4556744*2,/-:/;0//55.0,00810-.0.,4/1:-5,+*&'+/37+)&)0;054-/40.'((3-639;):84832875<546:020'*$*'&)&'.;2443-/-**.,+-(&,+.+*+0186254155850)+*7+*/+)'&%%'(9<96()42....187::/89;,/014;*1(+,4501:04,.&&.&0()++,)%('*++0.4-.2401243233.23.++/.4+&(,,+.-22*+40156223317<41/2568:3285*09899:+1.*,2(3(*%+))+2676554&-0-.%(++,0/320.0(*),)%**'*0-+))),41-0,-685947668963:121:91.101/-+.+(*))+,()(/01237)()($(%&)2/3:385655:459558434839556::/0(0.+(+1900'')+,.1,1*()./,70-.77-.9339677.'('$()*%%%+,.03:99;767659--*)+('/3/4<9::((*(*,,5:6453/30./4903-./47./58082;443:1.-06;<,44/*/(&(($%%$%&+,9::),597653-.)(*22+4,**/-7//9726)0*242033228219355:5:20((+-483%-5239603451</+,/;011::990.-)&,%$+(./2,.-9685889,),.0:;5*,*+:9/02358774/0112:.-8,*.*/08,)()&(,867:7;8:;;.+,.))),:8829()+0,,-0-.32328<;-57:133.6345.6,1.3111-/01884/0/17664./,/++,0615-72686:-..()$)'./-25010.5.++24/.+11001950-02/84*)'(%$(&(*0.6:349<511..0(2+$',*).$%'((()-..*,3778/*'(+,)*0+0/543447-:--::5,/,+,3222'&$(%()*53:33497;9;77//+'()2).2++)/-**0./:/0/50599/65/.3,*.).0-%()32'*00)23:69994556242///,-.7/../023:%0760;4+291,01-111/401232681+.100/-01*(.2,*'
@a8cb89a3-505d-4557-a3bc-038ae3b12849 ch=405 read=56757 start_time=2019-12-13T05:04:35Z barcode=BC01 runid=2c9cf7bc05858273f10e7d7ec552fc0bd742dc3e
CCGGTTATGTATTTACGACTTCCCTTTAATCGCTGACCCTGCACAGCTGGCCGCTGCCTCCTTGCGGTTAGCTCACGGACTTCGGGTATTGCCAACTCTCATGGTGTGACGGGCGGAACGTATTCACCGCGACATTCTGATTCGCGATTACTAGTATCAGCTTCATGTGGCGAGTTTCAATCGAACTGAGACTGGTTTAAAGTTTGGCTCCACCTCACGGTGGCCTCTCTCTGTGCCAGCCATTGTAGCACGTGTGCCCTACACATAAAGGGGCATGATGGTTGACGTCATCCCCACCTTCCTCCTGGATTGTAGGCAGTCTCCGCTAAGTCCTCCAACTTAATGGTAGTAACTAACGACAAGGGTTGCGCTCGTTGCGGGACTTAACCCAGCATCTCACGACACGAGCTGACGACAACCATGCACCACCTGTCACCTTGTCCCCGAAGGGATTTCACTCGGTCAAAAAAAAGGTAGTAGGGATGTCAAGTGTAGGTAAGGTTCTTCGCGTTGCTTCGAATTAAACCATGCTCCGCTACTTGGGTCCCCGTCAATTCCTTTGAGTTTTAATCTTGCGACCGTATGGGCGGAATACTTAATGCGTTAGCGGCGGCACGGGGTGTTGAAACCCCACACCTAGCGGTATTCATCGTTTACAGCGTGGACTACCAGGGTATCTAATCCTGTTTGCTCCCCACGCTTTCGAGCCTCAGCGTCAGTTACAGTCAGAGAGTCGCCTTCGCCACTGGTGTTCTTCTAATCTCTCTACGCATTTCACCGCTACGCGTTCCACTCTCTCCTGCACTCTAGATAACCAGTTTGGGTCACGGCACCCAAGTTGAGCCGAATTTCACATCCCATAATCATCCGCCTACGCTCCTTTACGCCAGTAAAATCCGGATAACGCTCGCCACCTACGTACCGCGGCTGCTGGCGCGTAGTTAGCCGTGAGCTTCCATCATGGGTACCGTCATTATCTTCCCCAAAGACAGGCTTCCCGAAAACCTTCATCACTCACGCGGCGTTGCGTCAGGGTTTCCCCCCATTGTGCAATATTCCCCACTGCTGCCTCCCGTAGGAG
+
:8747,%)%*%)-&%--03748(((..)7+,'(()(4<:6//*-'$)''+.3389876552.7*--/4.//953236:55593'-(*)-0-062011222267750-./05/55--',(),-3<625;48899399990..8/14-),2'+,,&)-.3).-.006764/3/1252;7/'$(**,-,+(,'*:::2:;3*:015;;090868.15.2&(,--14.),,,..-0/6*6:8796//7'))*+-133*)&%'/'(--,+,/4*/461,04337.*61-.29:;:-:17+(/79;84,*,++3,*(-/1187400/../1156*((,.+.*//,./6/0.-('*467556779786//2*+602196765944*302-1.3.1/()%)+/-..*.314/547755655757:8;<9:2/.05.35/110.14060/389--*,..++0671&'(++0/,//24831)))*.)/++15-,)+/+0/345232020335<210-,.,2.*+/60%',2.23.031)+000:40,)''&)')(37://.8-706755;20/08<<*6.-,51+)*)*3,-*(')173.5..,//.14323125114484'3-)+*).+*,:<018.2:97),)-3*%)&(0-/2:557852:,)+-111:::792/1/)-3.556402849;98394*,.0:5+$*'))611)+,5322/23131220900//33*&'(')-.'*+(,..06,199888:;9:;8217-,+--23/0/1/086337;-2421*+&'--8,.,*)))*,./1554723057383;285<91-&('(*(33...,0020;22031()+07412330192$,,4/9187,(03,,-*-137*4-$)()))+1072*,2284987:0/0./6:;4885-5+20,1:25.--0041.,'((/+3/7//0760.,)'$')&%)+$&%)(.(/31/1,01//48+:;;*.,+)//('+,..'()(,64-1559678;0112(+,/195141+)%)'%5954:9/-499--/910/5-7-,/0788/,.0/1*).**.;4./8;--*
@7000d7c3-1b2e-4882-a851-126fa416eaaf ch=43 read=72271 start_time=2019-12-13T05:04:35Z barcode=BC01 runid=2c9cf7bc05858273f10e7d7ec552fc0bd742dc3e
CCGGTTGCCTTGTTACGACTTCACCCCAGTCATGAATCACCAAAGTGGTAAGCGCCCTCCCGAAGGTTAAGCTACCTACTTCTTTAGCCACTCCCCATGGTGTGACGGGCGGTGTGTACAAGGCCCGGGAACGTATTCACCGTGGCATTACAGTCCACGATTACTAGCGATTCCGACTTCGGGTCGAGTTGCGAACTCAATCCGGACTACGACGCGCTATGAGGTCCGCTTGCTCGCGGGTCGCTTCTTTGGCCATTAACGCCATTGTAGCACGTGTGTAGCCCTGGTCATCGTGGGGCCATGATGACTTGACGTCATCCCACCTTCCTCCAGTTTATTACTGGCAGTCTCCTTTGAGTTCCGGCGGACCGCTGGCAGCAAAGGATAAGGAGTTTGCGCTCGTTGCGGGACTTAACTTAACATTTCACAGCACGAGCTGACGACAGCCATGCGGCACCTGTCTCCTGGTTCCCGAAGGCACATTCTCATCTCTGACTTCCGTGGATGTCAAGACCAGGTAAGGTTCTTCGCGTTGCATCGGGTAAACCACATGCTCCACCGCTTGTGCGGGCCCAAATCGAATTACATTTTGAGTTTTAACCTTGCATGCAGTACTCCCCGGGCAGTCGACTTAACGCGTTAGCTCGGAAGCCACGCCTCAAGAGCGCAACCTCCGTCGGCATCGTTTGGCGTGGACTACCAGATTTATCTAATCCTGTTTGCTCCCACGCTTTCGCACCTGGGCGTCAGTCTTCGTCCAGGGGCGCGCTGCGCCGCGGTATTCCTCCAGATCTCTACGCATTTCACCGCTACACCTGGAATTCTACCCCCCCTCTACGAGACTCAAGCTTGCCAGTATCAGATGCAGTTCCAGGTTGAGCCCGGGGATTCACATCTGACTTAACAAGCCGCCTGCGTGCGCTTTTGCACGCCCGGTAATTCCGTTAAACGCTTGCACCCTCCGTATTACCGCGGCTGCTGGCGGGTTAGCCAGTGCTTCTTCTGCGGGTAACGTCAATGAGCAAAGATTATTAACTTTACTCCCTTCCTCCCCACTTCAGAAAGTACTTTACAGCAGGCCTTCTTCCTTTACGCGGCATGGCTGCATCGGGCTTGCGCCCATTGTGTGCAATATTCCCCACTGCTGCCCGCACTCCCGTAGGAG
+
./-218%*)''%+*&&*&+,4--05:++-:96775:7611-06.--06.77+-/1;.,//*()*),,.200336730.35:07:0),2/')+100**,162,**+,15784;63403*,5809/5/(6-3-,49.7/--291-0.,++/%%%$001'*+,1/,.-+*,+*68,**',7-1-)+,3//71;0/'&-+,1)9-..15/553330400'*0,,--/.03/,./7,*)+'++)3,,*,-+,+/5/'%%%)'%$&&/9,7**$),,)...01,)*+485/5:84()$$%%+.7/878///-+-+0--0567966:9.0736/'+-.,/1::.+6../7;76798396-89//0894*)+(*53993221822098<+2.22-.*/&,01''..362538/*/321-0-+%)'%2.5,.3/./*)*,)//--+420...0//2210.-./-+0129742+)#%)99.2*(+*++2/1125---,2/0.-,-.3220000(%')+85//26;69761+2/5;:8+)*++270017:,'#+);99<.//10100624;11.2*/+//3*0-)/5,,+&(&*'%')2/5/+(/163+/40424.003,*(&''.+.651&367/776433453642215121878',(($*.-/04:753,'%*)&./61900+.02/'(,)*+///*0..04;788268%('*+*)100/11364/8:/,435;700/0/:70+..42*)&744:723437;423.-*.03+./0/11//.-,$(,/-/4;35/1(*,67666721/002<64310-/34545845.304249893474.1-/-,-./2238734,-.2/3;/-2-.3301111+66:2)*25/5/.0/50*51/'4.-,,/13311/3080&..&14289/..0/661+1..+-+&'#$$(&*+6::25//-4/7,+-.4,,.+252/29,.54713:22.7./*)/*+)'++.+'*2+'00+05<58;577954113950)**0/086679&*&*)-7640.3:5+02/;.0036&0:8-',+.(&%-45*-.+/2-&&%((((/+2-,),.)*,2)()(,)1-.,././18899)740./(+*05.(,.**('*)2**+80756.,./0044**+()*...:1-048-.'
@5c4f88b1-0c99-4ff9-8f8a-8147840ea37d ch=211 read=64366 start_time=2019-12-13T05:03:02Z barcode=BC01 runid=2c9cf7bc05858273f10e7d7ec552fc0bd742dc3e
CCAGTTTACCTTGTTACGGCTTCACTGATCATAGATCACAAAGTGGTAAGCGCCCTCCCGAAGGTTAAGCTACCTACGCTTCTTTTGCAGCCTCCCATGGTGAGCGGGCGGGTGTGTACAAGGCTGGGGGCTTGTCCATTCACCGTGGCATTCTGATCCACGATTACTAGCGATTCCGACTTCATGGAGTCGAGTTGCGAACTCAATCCGGACTACGACGCACTTTATGAGTCCGCTTGCTCTCGCGAGGTCGCTTCTCTTTGTATTGTAGCACGTGTGTAGCCCTGGTCGTAGGGCCGTGATGACTTGACGTCATCCCCACCTTCCTCAGTTTATCACTGAGTCTCGCTTTGAGTTCCCGGCCGGACCGCTGGCAACAAAGGATAAGGGGTTGCGCTCGTTGCGGGACAACCCAACATTTCACAACACGAGGCTGACGACAGCCATGCAGCACCTGTCTCACGGTTCCCGAAGGCACATTCTCATCTCTGAAACTTCCGTGGATGTCAAGACCAGGTAAGGTTCTTCGCGTTGCATCGAATTAAACCACATGCTCCACCGCTTGTGCGGGCCCCGTCAATTCATTTGAGTTTTAACCTTGCGGCGCTGCTCCCCAGGCGGTCGACTTAGCAGCGTTAGCTCGGAAACCACGCCTCAAGAACTTAACCTCCAATCGACATCGTTTACGGCTGGGCTACCAGAATATCTAATCCTGTTTGCTCCCACGCTTTCGCACCTGGGCATCAGTCTTCGTCAGGGGCTTACCTTCGCCACCGGTATTCGCCAGATCTACACGCATTTCACCGCTACACCTGGAATTCTACCCCTCTACAGCGAGACCGAAGCATACCGGTATCCAGGTGCAGTTCCCAGGTTGGGCCGGGGATTTCACATCTGACTTAACAAACCGCCTGCCTGCGTGCGCTGCGCCCAGTAATTCCGATTAGCTTGCGCCGCCATTACCGCGGCTGCTGGCACGGGTTAGCCGGTGCTTCTTCTGCGGGTAGCACGTCAATGAGCAAAGGTGTGCTACTCCCTTCCTCCCGCTGAAGTGCACAACCCGAAGGCCTTCTTCATACACGCGGCGTAGCTGCATCAGGCTTGCGCCATTGTCCGCAATATTATTCCCCACTGCTGCACTCCCAGGG
+
40+..9')1625103-*.**0700/&').1')$%).0/2353/111011,..1944-*,)+11,4,8/+00179/--),32+-26-+*,$'&'(3*.859/.%((+892.+)(*,,-045+32,'+02+'*,4)*)&(+6/.0;663722442.0289/./.90;00/0..0255240/435/*/*-()*,0-1/,*+'&1,38.;324.6073.044536-/09-,-&&-,.0,*+*%$(*//&'))(,..-.2.6653;7)''((*'()+&)).*2++.129.,6<::.01)312(''&(-+)()))+(&(*,2189*)17297925+-.;512502,.#%&+.2$&),0*+/9;01*(0003968:776/5--36::**,'(,*,24-/,(,$(*-,0645+:+-+*--.*..864;53216/0+1()(2124.010220/5,51833323;2164,,')/975384--4,/.)-03:1/001387*),,)+,15:,2:;;:3/00.-/41.120&&**5;88<:79071//234'%**./;363.&)3/1020+//)*.+/002(-('*+*()*3-6082596.*,.2/(4.11,0--.+,(''#))6480-/7:3:9777.7,.$,%()+'/(()*0).,1(2625-1-/03-+&'(*,-/3957(*'++.*117762;-%*$+(%(&'*.-383.&%'(+103:8801039/(.+36.&,+,-:3/(+-44),-)-,/23587771/11(..1)&#%%).,4023701608658:8&)/++/.++$((1.245;92+/0*,-,+(*.++'*'3*31+87400341,$&(*-,,*))'%&(&()+3*313/:*%44634153;/8,+-.2/'+43/(13++072//44440-.+,02125:8:<018,+,*&()*+-/,++)*-25--231727294222,(()('(%*&&*)'(+)0)-,2/./9843.+(+++--6112728,+-//87<5337+21.-&,)+,.9/60/++319/-++#/&')%-+19,1;76+89,*5++('&)%&%',,.52+,2-1296;98<99832,1/3/91+)(%'+(),12(6755:.1/78(-,&-(*'+.911-6-/41462*,0/1421*++21,)+)(
@22403c21-b9bd-4c7b-af83-d22a05659a97 ch=294 read=83554 start_time=2019-12-13T05:04:55Z barcode=BC01 runid=2c9cf7bc05858273f10e7d7ec552fc0bd742dc3e
CCGGTTACCTTGTTACGACTTCACCCCAGTCATGAATCACCAGAGTGGTAAGCGCCCTCCCGAAGGTTAAGCTACTTCTTTTGCAACCCCTCCCATGGTGTGACGGAAGGTATGTACAAGGCCCGGGAACGTATTCACCGTGGCATTCTGATCCACGATTACTGGCGATTTCGACTTCATGGAGTCGAGTTGCGAACTCAATCCAGTTTGACGCACTTTATGAGGTCCGCTTGCTCTCATGAGTCGCTTCTGCTGCTTTGTATGCGCCATTGTAGCACGTGGTAGCCCTGGTCGTAGGGCCATGATGACTTGACGTCATCACCTTCCCTCAGTTTATCACTGGCGTCTCCTTTGAGTTCCCGGCCGGATACGCTGGCAACAAAGGTCAAAGAGGTTGCGCTCGTTGCCGGGATAGCAGCATTTCACAACACAGGCTGACGACAGCCATGCAGCACCTGCCAGTTCAGAAGGCACCAATCCATCTCTGGAAAGTTCGTGGATGTAAGACCAGGTAGGTTCTTCGCGTTGCATCAGATTAAACCATGCTCCACCGCTTGGGCCCCGTCGAATTCATTTTGAGTTTTAACCTTGCGGCCCGCCTCCCCAGGCGGTCGACTTAACGCGTTAGCTCCGGAAGCCACGCCTCAAGGGGCGCTGTACTCCAAGTCGACATCGTTTTACGGCGTGGACTACCAGAATTATCAATCCTGTTTGCTCCCACGCTTTCGCACCTGGGCGTCAGTCTTCGTCAGGGGCCGCCTTCGCCACCGGTATTCCTCAGATCTCTGCGAAACACCCTTTACACCTGGAATTCTACCCCTCTACGAGACTCAAGCTTGCCGGTATCAATACAGTTCCCGTTCCAGGCCAGGGATTTCACATCTGACTTAACAAACCGCCTGCGTGCGCTTTACGCCCAGTAATTCCGATTAACGCTTGCACCCTCCACCGTATTACGCGGCTGCTGGCGCGGAGTTAGCCGGTGCTTCTTCTGCGGGTAACGTCAATGAGCAAAGGTATTAACTTTACTCCCTTCCTCCCCGCTGGTACGCACAACCTGAAGGCCTTCTTCATACACGCGGCATGGCTTGCATCAGGCTTGCGCCCATTGTGCAATATTCCCCACTGCTGCCTCCCGTAG
+
6*.01:,-4/9,1-+,358998,312+--364643,+,**',(**,)+1*,*+*.5*..)(*+-*1.8/7,)(')(30397,/332438-+/65(.098.--,+,/(((&$(++7368800:0('43/8//987:3).-+,2.--472*+,350%'&(/4.00%,.782;62/-050;:;7.,+,1%&-38,3)'0/35-813.,115(+-0-0'*-1,+----1,+.//0.--0123$%-)--+,(*0//(*(%(,2-++,./38:;546+(&'''*'0(.+,,/7)+8::7-.0046699844/,,+,*(*428889523/2-43((8+,/:2./3595480.///872:71(*,6382+3.3075))*'()/-.0.198-+,)*/8.)$(*+0/3..3-04:2/(3995+*%.'$).1420.//*212217221/--,.&35;4977////--+)*/&/068%%+-+41(2.6:/.3,0.-,+--/3/+2,+()(*$'&&'()/29137012;7<:;<7452..*+**3&(+-.0<9254-,//08-/.+)(&24-24/((+-(4)9-9+:;<---+/:<.4.4*/+))'&')*&.(()*-))-00'78761.2-3-.,.*/-,+0/1)7(.*(-;2867,*/(*/6:2,+--/..-.3(*('.+-26735)),:,--)1.+00:498559+/))/))*.$('+7543;7*-./81*/,-1:/.)+(.744*778:9//,--50649%(8;57;,0;8<999/&/-)3113;22/2,-1532/(''$&'*))-*()2)'),-))60102334,760.-/4+4++/13801(&&)3+18+20*)**1+)/&.2.7-('*+#$&(204')(-'14+.)*,-.,++'''0*43///4/38+,-))731**)(&-*1/*&++*-)))+)+0./),),-0+,,.82/2+),)-.14...+-495657)+'&%+.,%(-:++*7(2.*-0817<77787:7347958719332467:),(2',+)**,//-0.19)59661186.+22-)(''&&%(+&494/3,3,9:8<88<3/1+-(/.1070&''''(''(./1,79828&0/582&-,),*/.5.0137463)-0.12032/6-)*1*)
@02356fb5-d9cb-4584-8c55-31023660c074 ch=270 read=46604 start_time=2019-12-13T05:04:53Z barcode=BC01 runid=2c9cf7bc05858273f10e7d7ec552fc0bd742dc3e
CCCTGCAGGAGCAGCAGTGGGAATATTGCACAATGGGCACCAAGCCTGATACGGCCATACCCGCGTGTGAAGGCCTTCGGGTTCGTAAAGTGCTTTCAGCGGGGAGGAAGGGAGTAAAGTTAATACCTTTGCTCATTGACGTTACCCGCAGAAGCCACCGGCTAACTCCGTGCCAGCAGCCGCGGTAATACGGAGGGTGCAGCGTTAATCGGAATTACTGGGCGTAAAGCGCGCATGACGGTTTGTTAAGTCAGATGTAAATCCCAGGCTCAACCTGGGAACTGCATCTGATACTGAAAGCTTGAGTCTCGTGGAGGGTAGAATTCCAGGTGTAGCGGTGAAATGCGTAGAGATCTGGAGGAATACCGGTGGCGAAGGCGGCCCCTGGACGAACTGACGCTCAGGTGCGAAACGTGGGAACAAACAGGATTAAATACCCTGGTAGTCCACGCCGTAAACGATGTCGACTTGGAGGTTGTGCCCTTGAGGCGTGGCTTCAGGCTAACGCCGTTAAGTCGACCGCCGCCTGGGAATACGGCCGCAGGTTAAGAAAACTCAAATGAATTGACGGGGGCCCGCACAAGCGGTGGAGCGTAATGGTTTTAATTCGATGCAGGAACCTTACCTGGTCTTGACATCACGGAAGTTTTCAGAGATGAGAATGTGCCTTCGGGAACCGTGAGACAGGTGCTGCATGGCTGTCGTCAAAGCTCGTGTTGTGAAATGTTGGGTTAAAGTCGCAACGAGCGCAACCCTTATCGCTGTTGCCAGCGGTCCGGCCGGGAACTCAAAGGACTGCCAGTGATAAACTGGAGGAAGGTGGGGATGACGTCAAGTCATCATGTGGCCCACCACGACCAGGGCTACGATGCTACAATGGCGCATACAAGAAAGCGACCTCGCGAGCAAGCGGACCTCGCCAAAGTGCGTCGTAGTCCGGATTGGAGTCTGCAACTCGACTCCCATGAAGTCGAATCGCTAATCGTGGATCAGAAATGCCACGGTGAATACGTTCAGGCCTTGTACACACCGCCCGTCACACCATGGGAGTGGGTTTGCAAAAGTAGGTAACCTTAACCTTCGGGAGGCGCTTACCACTTTGTGATTCATGACTGGGGTG
+
)*''')),*'()2+32-102.1..283.--.5:538.,'/(1/+,50//-%(&&((-(%/2()//*(('+3,2/1313+9533*&*086),).11,+&')487-),/*.),,&((-4:.0525017/77.,5470531/425645:-,/-%'%#()(*1+1.0.50/1834899322,.,0)**,)/))*/)..-/''&('(+-.302.13/7.4.366;366%'%%$'*),'.,,++-)1/5,02:4807910575.150,.12%--+,+,+/*+)..+-.+++++6++,0/*)))+,#&+)**122178:9-)57*,/)/*2+12,-+,+'')).53.131)(**+/..,--5595.0,/-/63807//3/,*-)/,++351*.08840--+,+)*+,.2*3222.-/31,)2&)'(&..5.2',($,),&0,04:-*',*%)+.3'-/17519;5.4,-%0010,+)-/*-/-2/1.4://++*.*))&/*)*-,%/00-2-,,-))2,5-4665377-,,%*-+,,)'(--267884760,7)7-%,-,1/5.40+((**4+11901:6209,../0*,*+.5/0/''(&((*)-4432))-2;5112)0(**+(++))')&')/./,-*)-+./$&)*((*/;:84/*,-/01100952435:798-59154:6871736&5466:;44431;56499757&&)#$&*3443;21.072+.29681203-''()%*-.7''32142,49+,.-25))1*--+*-*,.,2501805-(*'(-,-1/8),0+/5344/-+)(*-6;4::4.//.4.7.-2853113669:713687973-%%'*,62+,,')+./-(+./++'*&%(-12/...,-54/51112/-'+.,*+0651450/,,*),8/3-9/66,2&&&03/,***+*15-,--.-,1%1*.0+-./439.5,,-10304;*,6417212&'-+/'(')*124;:6111)(*+(*,.*'*+63&&.,-455/6*,27./1-.-0/0.3751;4001&)+.4556;.+++/850:++1--,)%-(/3//42('%+)/0497'90*/0*4.7--;2/0.66+*+-/6:30...0470,)/
@c52d42f8-8248-449e-9d64-f414f968fbbc ch=108 read=113787 start_time=2019-12-13T05:05:01Z barcode=BC01 runid=2c9cf7bc05858273f10e7d7ec552fc0bd742dc3e
CTCCTACGGAGGCAGCAGCCACCTGCGGTAATACGTAGGTGGCGAGCGTTATCCGGATTTACTGGGCGCAGGGCGTAGGCGGATGATTAAGTGGGATGTGAAATACCCGGGCTCAACTAGTGCTGGAACTGGTTATCTAGAGTGCAGGAGAGGAGAGTGGAATTCCTAGTGTAGCGGTGAAATGCGTAGAGATTAGGAAGAACACCAGTGGCGAAGAGCGACTCTCGTAACTGACGCTGAGAAGTCGAAAGCGTGGGGAGCAAACAGGATTATACCCTGGTGATCCACGCCGTAAGCGATGAATACTAGGTGTGGGGGTTTCAACACCTCCGTGCCACCGCTAACATTAAGTATTCCGCCGGGAGTACGGTCGCAAGATTAAAACTCAAAGGAATTGACGGGGACCCGCACCGTAGCGGAGCATGTGGTTTAATTCGAAGCAACGCGAAGAACCTTACCACCACTTGACATCCCTTGCATTACTCTTAATCGAAATCCCGCTTCAGGGGACAAGGTGACAGGTGGTGCATAGTTTGTCGTCAGCTCGTGTCGTGAGATGTTGGGTTAAGTCCCGCAACGAGCGCAACCCTTGTCGTTAGTTACTACCATTAAGTTGAGGACTCTAGCGAGACTGCCTGGGTTAACCAAGGAGGAAGTGGGGATGACGTCAAATCATCATGCCCGCATGTGTAGGGCTACACGTGCTACAATGGCTGGTACAGAGATGCAATACCGTGAGAGGTGGGGCAAACTTAAAAACCAGTCTCAGTTCGGATTGTAGGCAAACTCGCCTACATGAAGCTGGAGTTATAGTAATCGCGAATCAGAATGTCGCGGTGAATACGTTCCCGGGTCTTGTACACACCGCCCGTCACACCATGAGAGTTGGCAATGCCCGAAGTCCGTGAGCTAACCGCAAGGAGGGCAGCGGCCGAAGGTAGGGTCAGCGATTGGGGAGTGAGAATCGTAGCTAAGGTAACCGG
+
-670/24+.&*.*4,3-&/*%'%$&'&))-++-76716//70/,+24,0,**/,&,%85+,767*&&%(*',--.1))2-.7:9,*/+(,*-.768973&*1+*6070/5530-()(+(.+-.0,$$$$$-,/7/016710002651+)+&+.)**+-/2/0,1+0-*0731-001886-7-)):99/*+))*4-2/42).6557:23/4/+)-+(&(+2200'&%&%+**)++3--0.*((%$%'*,,++,::54/&(%*+4,1.2.+3)*),-73*+13*).43/156:789:,620230:)))''/25010368-/7-.)',/07188--.1/'/0,/*/((%'(513456:98'(((+(&((//4;33-/-+(+.-1;;95787;-1,5/7.97969<437:8+,+1'*+*./0:-/00644587<;587:5/)2'().400228-,2-',((-/$&*(*,012232/8+/1///3-)*)'0-0-76(,+,(,.3%'0**%)288,5/*-+)*21/.0/22./112+()1,*010/3((+/25756808..-0/429/4+-23102470/6417)(11/31./2-/6000-6-+*8.-/874;427:4224+&,4*+./,&**')*-.223;:9<302-,*,*%3,-+'&&)+-48+1327964329()+19725151)#&)/,0.315:8760/,-)+160..-1-.977898.8,*,**/4-;-,,88574/.'),106/+./740/3-9;:125567615*0.83+4&2)*(%)%#&+()./489532223.6+,-*,%((.,'()+./.0+.-,467/.+11358370412296342073+)/160/054-,,,-1260.5+-.0././8531,+%'.('&(&,,*11+**+.*+7789:6875:63.008+2)+(')**+)0,0*)*,1/3587..,/05,9,899-%().+('(+3((%%')-1.604;::59
@786d9f7d-3a43-4b2e-85d0-c3707d257543 ch=274 read=60689 start_time=2019-12-13T05:05:12Z barcode=BC01 runid=2c9cf7bc05858273f10e7d7ec552fc0bd742dc3e
CTCCTACGGGGGCAGCAGTGGGGAATATTGCACAATGGGCGCAACCTGATGCAGCCATGCCGCGTGTATGAAGAAGCCTTCGGGTTGTAAAGGAAGTACTTTCGGCGGGGGGAGGAAGGGAGTAAAGTTAATACCTTTGCTCATTGACGTTGCCGCAGAAGAAACACCGGCTAACTCCGTGCCAGCAGCCGCGGTAATACGGAGGGTGCAAGCGTTAATCAGGGTACTGGGCGTAAAAGCGCACGCGGTGAGTCAGATGTGAAATCACGGGCTCAACACAGAACTGCATGCTGACAACGAGTCGTAGAGGTAGAAACTCCAGGTGTAGCGGTGAAATGCGTAGAGATCTGGAGGAATACCGGTGGCGAAAGCGGCCCCTGGACGAAGACTGACTCAGGTGCAGCGTGGGAGCAAACAGGGGATTACCCTGGTAGTCCACGCCGTAAACGATGATGTCGACTTGGTGCCCGCTGAGGCGTGGCTTCCGGAGCTAACGCGTTAAGTCGACCGCCACAGAATTACGGCCGCAAGGTTAAAACTCCAAATGAATTGACGGGGGCCCGCACAAGCGATTGCCGGAGCATGTGGTTTAATTCGATGCAACGCGAAGAACCTTACCTGGTGCCGGCATCCACGGAAGTTTTCAGAGATGAGAATGTGCCTTCGGGAACCGTGAGACAGGTGCTGCATGGCTGTCGTCAGCTCGTGTTGTGAAATGTTGGGTTAAGTCCGCAACGAAGCGCAACCCTTATCCTTTGTTGCCAGCGGTCCGGCCGGGAACTCAGGGGCTGCCAGTGATAAACTGGAGGAAGGTGGGATGACGTCAAGTCATCATGGCCCACCACGACCAGGGCTACGTGCTACAATGGCGCATACAAAGAAGCGCGACCTCGCGAGCAAGCGGACCTCATAAGAGTGCGTCGTAGTCCGGATTGGGGTCTGCAGCTCGACTCCATGAAGTCGGAATCGCTAGTGTCGTGGATCAGAATGCCACGGTGAATACGTTCAGGCCTTGTACACACCGCCCGTCACACCATGGGAAGTGGGTTGCAAAAAGAAGTGGAAGTAGCAACCTTCGGGAGGGCGCTTACCACTTTGTGATTCATGACTGGGGTGAAGTCGTAACAAAGGTAACCGG
+
*..*)*/1;;60/2+3(-04;5++1/*1-)))+041..,+*,24+;8334233,1030*3938576534-3-)++')-1734<51.*..90)(%%%&''(,,++--10332)'+/17/3+),-1:82374733684;73598)++**--/.)/*'*-(*+%*,(*421*()+)2++.0)-9:;421/*2*+.,2(.('(-+1../*.,/68453745345135*,**&-3-*+/56:,10-.,)&&'%%&$&%(-.88+6-.960,$)*/111*-)*$$'/,70244))$#%%%))&*'%'*,*--*+((,*)*45//5+*6-/*''(())-%*+)(/012/./.0275:1+/.-656791-/)--*++)%-&/-:.-*6979,-*'(,&'')'.*1.-.**)*+.,2/**.1;.4&*,)'#)%$%53-043-/.92'*,07389:12*$('&('+-05.2+%'(%&)*%%()(.//243500/2)0*(%),,+--,)+/.2/33,*2(&(%%()+))('(,/917/77717366;:4520(27522/6352.-'/0*'18((-,,.,%*(%,()+*0,+--1201398<;23,2-+,342;.--//63-,156.8./;626*')))'.014/05484820:9*-+*-..:22007++--,43953;9053:7::4647-56::;:;:27-+*+,.32.52-1003220/+--183-04<38+/815/-65*,/*5-()&%*./*44))-*,21*41).0/3;7286;:7108030<;1921/&*01/*/.16*/.,-01:55448/-4.62623/7+,09:99474.17699332,2.)'/.')*.3;61.103686875**)+.2190,..01028(%''&'(+1(4:79890.-+.,%(*.7981/+/..(%)))-110&..5.9'2(013.::6020&2.&,.757996312213/02395854*.&&&*%,.2::;959411:7588//,320198594546*-./$&&$)(,,.,2:43<423744139*-%++(&*+.3*+823073,*&)'')&+&&%%($%)2//0442;6//1-0-1-/.09313:1-1469<7776688786/+,1.--3,0-1.44'3+24:5859
@dca75285-17d5-49de-9614-22f901f3436a ch=268 read=63235 start_time=2019-12-13T05:05:22Z barcode=BC01 runid=2c9cf7bc05858273f10e7d7ec552fc0bd742dc3e
CTCCTACGGGAGGCAGTGGGAATATTGCACAATGGGGAAACCCTGATGCAGCAACGCCGCGTGAGTGATGAAGGTTTTCGGATCGTAAAGCTCTGTCTTTGGGGAAGATAGCGGCGGTACCAAGGAGGAAGCCACGGCTAACACGTGCCAGCAGCCGCGCGCGGTATGCGTAGGTGGCGAGCGTTATCCGGATTTACTGGGCGTAAAGGGCGTAGGCGGATGATTAAGTGGGATGTGAAATGCCCGGGCTCAGCAGGTGCTGCATTCCAAACTGGTTATCTAGAGTGCAGGAGAGGTGGAATTCTAAGGTGTAGCGGTGTCGCGAGATTCAGGAAGAACACCAGTGGCGAAGGCGACTCTGGACTGTAAACTGACGCTGGGGCTCAGCGTGGGAGCAAACAGGGATTAGATACCCTGGTAGTCCACGCCGTAACGATGAATACTAGGTGTGGGGTTTCAACACCTCCCGTGCCGCCACTAACGCATTAAGTATTCCGCCTGAAGTACGGTCGCAAATTAAACTCAAAGGAATTGACGGGGACCGCACAAGTAGCGGAGCATGTGGTTTAATTCGAAGCAACGCGAAGAACCTTACCTACACTTGACATCCTGCGTACTTAATCCGAGGAAATCCTTCGGGGACAAGGTGACAGGTGGTGCATGGTTGTCGTCAATGTGTCGTGAGATGTTGGTTAAGTCCGCAGCAGAGCGCAACCCTTATCGTTAGTTACTACCATTAAGTTGAGGACTCTGTGAGACTGCCTGGAGTTAACCAGGAGGAAGGTGGGGATGACGTCAAATCATCATGCCCCTTATGTGTGTAGGAGCTACACACGTGCTGCTACAATGTGGTACAGAAGTGCAATACCGTGAGGTGGAGCTTTAAAACCAGTCTCAGTTCGGTTATAGGCTGAAACTCGCCTACATGAAGCTGGAGTTACTGAAATCGCGAATCAGAATGTTGCCCGGTGAATACGTTCCAGGTCTTGTACACACCGCCGTCACACCATGAGAGTTGGCAATACCCGAAGTCCGTGGGCTAACCGCAGGAGGCAGCGGCCGAAGGTACTAGAGGTGGGGTGAAAGTCGTAATAAGGTAACGG
+
,72,&)-,70+-')8081)*(/+-.8.,-,2./0+(&(,+*2+()*.8:9674222394344.)**++/*+5+2/94/.2:6884596((,-6768.88.398(+')....2051+3+%,)('0((&'**(12/()''(0)''''4030*+'()-)11/*1+0+-/(%+()5090076('57379643,/-,1870128;987674(015-//*,788<898-8-7,+0)445+'''-4-,'20)(/*+10,$'$**&%),+0/54,'71&779507---3/)+,-55/2+))(%'-+,0,1,/*+))'*)+)+,((&'')&&())*/+''(&('#&*-159-46/++-.305486--,,-:56441+/')".$*()'**5*,7+(()+88;/+,-08-3(06*,/1-*+,/0;+-543401+0,--1953-%((),31,*&)&',0605.670/;.0266/.3+08*+:777/07)+-422.011946.11285512/+(&)&,+-0741&''**),1<:6996:7+3+4353731&51.65(**+//),(,/1++(*)/*+15-94086:6-0((-220/+,4-,59771512600.-+/,/08863,((+(-)((&7+.9''%*(,-,+47,9:5;;242/(/0.1283576590-.07011.++1+-/18/*,),/244203327*&%)*.)&&)*$%%%('$)*//78987)*'()+-,4**,9355276./2.,*.,*&470664*)$(&()44%44144%*4-.&&%'*)))+)++/--.9824565566888122;:6:(870(/333+++)&)*,2%),,,+*))*,+,++*/02-8-,'(')()+)',''+,-04.02:8//,,).-/('*.342<<870/,1/34)1-51,0/)$$$'*)+-*1-./2317--,01+'+()324+)+524,++*)'(6560913.0072,04.1/,,020/7/4626.4(%.(.*0/..352314:6:;42/,,+-302/..++01/1/.:21/.0**/.346573&*+((()'&&'+2*.12-00.71101.,2.++)''%(&'(.2+*+.')$))+/2/&-2,2+.50(4
@cb4c060c-f3cf-4a0e-9bac-2d7216658c8c ch=1 read=25633 start_time=2019-12-13T05:05:24Z barcode=BC01 runid=2c9cf7bc05858273f10e7d7ec552fc0bd742dc3e
CTCCTACAGGGAGGCAGCAGTGGGAATATTGCACAATGGGCGCAAGCCTGATGCAACCATGCCGCGTGTATGAAAGGCCTTCCGGGTTGTAAAGTACTCAGCGGGGAGGAAGAGAGTAAAGTTAATACCTTTGCTCATTGACGTTACCCGCAGAAAGAAACACCGGCTAACTTTCATTTTGGCAGCCGCGGTAATACGAAGTGCAAGCGTTACTCGGAATTACTGGGCGTAAAGCGCACGCAGGCGGTTTTCGATGCCGTCAGATGTGAAATCCCCGGGCTCAACCTGGGGTGCATCTGATACTGGCAACTTGAGTCTCGTAGAGGGGGTAGAATTCCAGGTGTGGCGGTGAAATGCGTAGAGATCTGGAGGAATACCGGTGGCGAGCGGCCCCTGGACGAACTGACGCTCCAGGTGCAGCGTGGGGCAAACGGGATTAGATACCCTGGTAGTCCACGCCGTAAACGATGTCGACGGAGGTTGTGCCCTTGACGTGGCTTCGGAGCTAACGCGTTAAGTCGACCGCCTGGGAAATACGGCCACCAAGGTTAAAAACTCAAATGGTGTGGGGGGGGCCCGCACAAGCGGTGGAGCATGGTTTAATTCGATGCAACATGAAAGAACCTTACCTGGTCTTGTGACATCCACGGGAAGTTTTTCGTGAGAATGTGCCTTCGAAGGAACCGTGGAACCAGGTGCTGCATGGCTGTCGTCAGCTCGTGTTGTGAAATGTTGGGTTAAGTCCCGCAACAGAGCGCAACCTTATGTATTTTGTGGTCCGGCCGGGAACTCAAAGGGGAGACTGCCAGTGATAAACTGGAGGAAGGTGGGGATGACGTCCAGGTATCATGGCCCTTACGACCAGGAATACCACACGTGCTACAATGGCGCATACGAGAAGCGACTCGCGAGAGCAAGCGGACCTCGCAAGTGCGTCGTAGTCCGGATTGAGTCTGCAACTCGACTCCATGAAGTCGAGAATCGCGCTAGTAATCGTGGATCAGAATGCCACGGTGAATACGTTCGGGCCTTCGCGCACCGCCCGTCACACCATGAGGTGGTTGCAAAAGAAGTAGGTAGCCTAACGGGGAGGGCGCTTACCACTTTGTGATTCATGACTGGGGTGAGGAAGTGTAACAAGGTAGCGG
+
./10*)*&2:0,.)+/23214288*40%-%$&+--9604/-,.5:68921((#&'(')*)%*-(,-..345534()&)))-+*.5118/130)&)'),,&+/288)*0/00,+)()*164+/22225550:80031)2-.14,5-,16**-))0,-%*/,(+.-)&.+0+((/2)'-,,*')'''+1+,.-+2('$*)+/-.17:734208..,4(-,/0//12:;79858/*(&%(%)),01690171/*&)'*,.&*+-*-/632-.55-.460-68:85-2242120+*,.4985212,3.6-)-'&)(*+12216665+++136-22)---/.)+8963/.820:+**1,+,0454/.--.-*0-)0+.32535152285((572.961,'*1/0-).)-0147782)*4:73)&*')80),*)68+.'7;-2.-)1/319++2:94543+)++586476)//00-51.,+&2+,.1911/.3+-5,.*+,-0)%'',')%(,,1++-1-3/2,77459205:.+'''()((*0*:)%-&,+)1*82:;6.133-8.,-.,.,)*./533*.+)'*,-06/34.7/0)-.021,09:774:3..0028&6*)*/.(&,-0,/,,5;586710,)('&)+/45.0/4*(*(+1:9((&()**,7//85796/6*)-+-*0-***/.+-4'',1146;9971310/46535755677::6371117;--*;.1212922/01+&%&&&+''%*--+4),*,30*%'$*)($%#)/-2,31395;72754/.90)/0'&'./6577-/...23:9555;//7.5161559-56744..1()/0*-//%')-26,),&&))5.-/++,,(+'%'(**+57847.7/'46463.&(*'&(('1,++++(')&%'$(3503/738766.-57,-68.-('+%021*3/.8-%&//1497544/0-1446835639122)%&'(,,/1*)**,.1000,-/6548/039856,(*.4/002/*,-/45(+*+((,'('')*2;87;6-,,+,014351'2,**+(7+,,:5)&))'(%'..-.16,0+,(+'+)*0--1415./2#*&'''*+-04002668998/))+%(''&((*)*/.25,7/2/2.7
@6b69fd3c-1603-4991-a2b6-583385ed15d7 ch=253 read=114951 start_time=2019-12-13T05:05:32Z barcode=BC01 runid=2c9cf7bc05858273f10e7d7ec552fc0bd742dc3e
CGGTTACACCTTGTTACGACTTCACCCCAGTCATGAATCACAAAGTGGTAGCGCCACTCCCGAAGAGTTAAGCTACCTACTTCTTTGCAGCCTCCCATGGTGTGACGGGCGGTGTGTACAAGGCCCGGGAACGTATTCACCGTGGCATTCTGATCCACGATTACTAGCGATTCCGGCTTCGTGGAGTCGAGGTTGCAGACTCAATCCGGACTACGACGCTTTATGAGGTCCGCTTGCTCTCGCGGGTCGCTTCTCTTTGTATGCGCCATTTAGCCAGCACGTGTAGCCCTGGTCGTAAGGGCCATGATGACTTGACGTCACCACCTTCCTCAGTTTATCACTGGCAGTCTCCTTTAGTTCCAGCCGGACCGCTGGCAACAAAGGATAAGGGTTGCCGCTCGTTGCGGGACTTAATAACATTTCTAGCCACGAGCTGACGACAGCCATGCAGCACCTGTCTCACGGTTCCCGAAGGCACATTCTCATCTCTGAAAACTTCCGTGGATGTCAAGACAGGTAAGGTTCTTCACGTTGCATCGAATTAAACCACATGCTCCACCGCTTGTGCGGGCCCGTCAATTCATTTGAGTTTTAACCTTGCGGGCCGTACTCCCCAGGCGGTCAACTTAACGCGTTAGCTCCGGAAGCCACGCCTCAGGGCACAACCTCCAAGTCGACATCGTTTTACGGCGTGGACTACCAGGGTATCTAATCCTGTTTTGCTCCCCACGCTTTTCGCACCTGAGCGTCAGTCTTCGTCCAGGGGCCGCCTTCGCCACCGGTATTCCTCCAGATCTCTACGCATTTCACCGCTACACCTGGAATTCTACCCCCCTGCAGAGACTCAAGCTTGCCAGTATCAGATGCAGTTCCCAGGTTGAGCCCGGGATTTCACATCTGACAGCTCGACCGCCTGCGTGCGCTTTACGCCCAGTAATTCCGATTAACGCTTGCACCCTCCATTATTACCGCGGCTGCTGGCACGGAGTTAGCCGGTGCTTCTTCTGCGGGTAACGTCAATGAGCAAAGGTATTAACTTTACTCCTTCCTCCCGCTGAAAGTACTTTGCAACCCGAAGGCCTTCTTCATACACGCGGCATGGCTGCATCAGGCTTGCGCCCATTGTGCAATATTCCCCACTGCTGCCTCCCGTAGGG
+
,,/1/./12344/1:.0035776-244-/034/1,+4332459441267310/17+,-,+*(+0)%)2902.1105+&$%&+%&%%)/,&-+*-23-2789983344;;88:753-/16985023*184454,324;5/.0..13/+19//2264*),-.40--21/2228;975,1343,/./*,+-(%+&8)$/%'/534,;23/24030,+-+.(,*/4-..435274/-00*-/10400/20)'(-/50316:6,//1.0119438*()*+')))*)(%$&(/3312999/2-'.684:6710.'%#%%&)'&))$*+)-/,0.026,-1;5//1278281./3337/+3*$(..6)*,/,14479.-.0-.+/-09-1-1113*2--0'(&(*027::774:84.9-6)$)2/079)*&(),)'(,,1116465686468660.+%''),(*.635*--85827*()&'+--../9325697850.+-./+.52;5:;<::/.*&$)#"#)(,25-74:59<//0*0,,,566/'',(75,610214453160171-2-*,4605,86)(//%+'6*45:903.5<=3-8/00/-,,/.470,,--/99/,287374426-1+4+-.3365-++++/10/5+07+,-2966+-7,)'-503--/$)*()8635146394;-./-1+++8988:759.42-,-02.,90055/:86-./.197-,23168;-65969;13589///(/51-45429'(2::40864:4;59;42543;837270-0))*443320/../..;3,,/:4685746953//)+'&&%,074-'&#)((),018://+005.05(56796447765*./956//28/<//,34&)&,$188.,--/:52..'%))/,..0.495464468//-77/022,'%)*387970-.0:0;67625/.+.4000/)0+++4/193//31258:99313*/'(7./.23363/214,05+-/./2,&*700/0202/+-,.9+-1,,,1.-+04-)--764:55.47-*98-/4-++))+*)$%),-61*+),,/26<78<7*0++&-,0385788:989969:%*%(')(-21<.-03--.-9../5907:1$&)(,-+.4109--0)64+
@570c9185-2dfb-4f25-a384-d4bc3c896e64 ch=83 read=79816 start_time=2019-12-13T05:05:30Z barcode=BC01 runid=2c9cf7bc05858273f10e7d7ec552fc0bd742dc3e
CTCCTACGGGGGGGGTAGCAGTAGAATTTTCGGCAATGGAAACCCTGACCGAGCAACGCCGCGTGAAGGAAGAAGGTTTTCAGTTGTAAACTTCTGTTATAAAGGAAGAACGGCGGCTACGGGAAATGGTAGCCGAGTGACGGCTGCCTTTATTAAATACGGCTAACTACGTGCCAGCAGCCGCGGTAATACGTAGGTGGCCGTTATCGGAATTATTGGGCGTAGGGGAGCAGGCGGCAGCAGGGTCTGTGGTGAAAGCCTGAAGCTTAACTTCAGTAAGCCATAGAAACCAGGCAGCTAGAGTGCAGGAGAGGATCGTGGAATTCCATGTGTAGCGGTGAAATGCGTAGATGGAGGAACACCGAGTGGCGAAGGCGACGATCTGGCCTGCAACTGACGCTTTCAGTCCCGAAAGCGTGGGGGGCAAATAGGATTAGATACCTAGTAGTCCACGCCGTAAACGATGAGTACTTAAGTGTTGGATGTCAAAGTTCAGTGCCGCAGTTAGCGCAATAAGTACTCCGCCTGAGTGAAGCACGTTCGCAAGAATGAAACTCAAAGGGAGGGCCTGAAGCGGTGGAGCATGTGGTTAATTCGAAGCAACGCGAAGAACCTTACCGGAATGTGACATACTCATAAAAGGCTCAGAGATGGAGAATAGCTATATGAGATACAGGTGGTGCATGGTTGTCGTCAGCTCGTGTCGTGAGATGTTGGGTTAAGATCCCGCAACGAGCGCAACCCTTATCGTTAGTTACCATCGTGGTTAAGGACTCTAGCAGAGACTGCCAGTGACAAGCTGGAGGAAGGCGGGATGGCGTCAAATCATCATGCCCCTTATGACCTGGGCTACACGTGCTACAATGGATGGTGCAGAGGAAGCGGCCGCAGTGAAATAAAACCCATAAAACCATTCTCGGATTAGTTAGCAGTCTGCAACTCGACCATGAAGTTAGATCATAGTAATCGCGAATCAGCATGTCGCGGTGAATACGTTCTCGGGCCTTGTACACACCGCCCGTCACACCACGAGAGTTGATAACACCCGAAGCCGGTGGCCTAACCGCGAGGAAAGGGCGCTGTCTAAAGGTGGGATTGATGATTGAGATTGAAGTCGTAACAAGGAACCGG
+
((.4-/4/111..3)($(),,7+,&*'39868;352.1/*3/,;2,,/7222489:866;5664215-,,,%'()008562+1.8/0181012212,5,-.;,-/02-186-4*+%'(%%)/)*0,+9:9000:&&)+.../(%%''#'+,+20+5-+,553443855696889;76400112030-20//398104/2--'/.7112,-.*2+(2)979762/'.5+'+,+-735*($('(*550352117354::22856.2+,-/2.,01-*+,3:082),)(*1--1,*2/-.///.-.+10%.-*,+68106(-.*1-173;0000..1333::3753058:78)(%%'%+0/8///7)++,)4))).*./011,,//--.+4,88600//02/.-.0//2.;.'&-+''(108:9:8427;:6)5-+8++-11+1*+*&/+,/42+,,.86777(,*(+'''*(')&)&*&'(1/62:544293//7:35/+,(*--178/*/--/80/0&0(+.1643/-,%&(&(%#$*,//0)$((,**3,,,84.2634-.1+'.52360//+()--338.23/2++***--5257/.5.//)514*+)(,+(+*,+.22/-210.22221)*-00/5<4*+5147*)),.9910/206.,+,,.56764534636898;;987987:<679768*--/17886503/+,.168<133233-(&.,20+-537&'+-.571790*305662;3/4119;788'6*010/++.))--)'((')&**886771245-*.+%'(0/**((-)(%(++--.0222328.+-266663/50.+933/0/2-23-.*,-'(.0252.0.;00;::1/777+*()%())(),./02&'(),/(%,5865;9242/47-267;127/4**%%)20(')+,179:91:00/)(%%+-.)0,.1**---())+,52452937422-+./1552/1*0.*+&&,.0281.2+454424/000///17117,')**3245*+*&'%*)4-./39720:,+-612836,,-,*,3202+*&',)*-)*,)''(*(-1018-+/87;:-,/+..05351&.'+*(*(''64537229(0.567-6
@39d4ebe9-5512-4f53-98e3-4069dc4b1f8f ch=8 read=52321 start_time=2019-12-13T05:05:40Z barcode=BC01 runid=2c9cf7bc05858273f10e7d7ec552fc0bd742dc3e
CTCTACTGGGCAGCGGTGGGAATATTGCACAATGGGCGCAAGCCTGATGCAACCATGCCGCGCGCGTATGAAGAAGGCCTTCGGGTTCAGCAAAGTACTTTCAGCGGGAGTAAAGTTAATACCTTTGCTCATTGACGTTGCTGCAGAAAAACACCGGCTAACTCCGTGCCAGCAGCCGCGGTATACGGAGGGTGCAAGCGTTAATCAGGTTACTGGGCGTAAGCGCACGCAGGCGGTTTGTTAAGTCAGATGTGAAATCCCCGGGCTCAACCTGGGAACTGCATCTGATACTGGCAAGCTTGAGTCTCGTAGAGGTAGAATTCCAGGTGTAGCGGTGAAATGCGTAGAGATCTGGAGGAGAATACCGGTGGCGAAGGCGGCCCCCTGGACGAAAGACGACGCTCAGGTGCGAAAGCGTGGGGGAGCAAACAAGTTAGATACCCTGGTAGTCCACGCCGTAAACGATAACCCACGGAGGTTGTGCCCAGCAGGCGTGGCTTCCGGAGCTAGCGTTAAGTCGACCGCCTGCCAGGCGGCCGCAAGGTTAAAACTCAATGAATTGACGGGGGCCCGCACAAGCGGTGGAGCATGTGGTTTAATTCGATGCAGCGCGAAGAACCTTATAGTCTTGTGACATCCACGGAAGTTTTCAGAAGATGAGAATGTGCCTTCAGGAACCGTGAGACAGGTGCTGCATGGCTGGCAAAGTAATCGTGTTGTGAAATGTTGGGTTAAGAGTCGCAACGAGCGCAACCCTTATCGCTGTTGCAGCGGCCCGGCCGGGAACTCAAGGAGACTGCCGGTGATAAACTGGAGGAAGGTGGGGATGACGTCAAGTCATCATGGCCGCCACGACCAGGGCTACGTGCTACAATGGCGCATACAAAGAAGCGACCTCGCGAGAACAAAGCGGACCTCATAAAGGAGTGCGTCGTAGTCCGGATTGGAGTCTGCAACTCGACTCCATGAAGTCGGAATCGCTAGTAATCGTGGATGCCGCAGTGAATACGTTCGGGCCTTGTACCGCAGGAGTGGGTTGCAAAGAAGTAGGTAACAACCTTCGGGAGGGCGCTTACCGCTTTGTGATTCATGACTGGGGGTGAAGTCATGGCTCACAAGGTAACCGGAAG
+
//3)&&#)%%$'+/*32,-*()))+.(('(3*+:;0/&,16.2961+/,,0),'-+,87610000676110.()&).-75;3*864/2+,0193/0../20-'+)((%%$**:5219-9-//246.+-/0-15113-8,&,$)++1/6470**,.%()**))*174799;00/--0//3/6.1((,/1010+-,/70/00582612&-%(+1128:566220(+-5/3142590/5.:(*41603-8(*-5/-',0+)/45+'+,)*1()-45:;9396666754/../-:9190/4+'&&''.00157812&/,/-&0*0-0'(8621(&'(1251061..47.++*++985;:/-/*+)++,6,43+5,*+45'/)/,0792-.6988326++-3&%')+35+67776&'((),/63277*+&*)6'0,'+(0,)0/.98)+/90+,../(,*569::<7.-+('&''+'-+1)+-+4,/+80+%%$%*,.5001./*5*0+++*')&((3348-3521874792+,&&%#%*)71/2/'/*381;82-,.+:/20.1/./517;7-06,'('*,:7-9,,'*(%(,,20218<:4:8;20,,(.+&/(**-1),625/5-,+./.+*(&(,-4196+--1...+88;2//-*&2,-*'+,,,40376:8&7837467763442).-.129::7986+$%$''*'#&'(''054270.-/.6*11<47319.0&(&('%))&+&'-2,6-.16319565*)/+,0()&)-,-0,(*%-))*++626+/),.(+*/6890''((-/8<9:89-(/+-/++-)05511/2334/0.*/25::695/1+$'(#$)018*0,*),./,.1765347321.-..3256:2&(('):9;77+****%*'',-+)--54765543640)+%((')+-;5982*4+*,-5/0.),-.37130//35457791531401236647685520003/226((*''96&*%)**57503/3/2%+36214-.-)%###$$(+*46011'1,4(%)(%%$&(,/',/332698-:4)...2132801-$(2450,,,7-95.,,-,-+.0+/%*,*-.4,1%$%%%(+1+7569:7682''
@8adbd33a-b0e3-4afa-bf69-e242a141fc30 ch=346 read=55964 start_time=2019-12-13T05:05:42Z barcode=BC01 runid=2c9cf7bc05858273f10e7d7ec552fc0bd742dc3e
CTCCACGGGAGGCATGATAACTGCTTAATAAACGAAAGTTTAACTAAGCTATACTAACCCAGGGTTGGTCAATTTCGTGCCAGCCACCGCGGTCACACGATTAACAAGTCAATAGAAAGCCGGCGTAAAGTGTTTTGAATCACCCCCTCCCCAATAAAGCTAAAACTCACCTGAGTTGTAAAAAACTCCAGTTGACCCAAAATAGACTACGAAAGTGGCTTTAACATATCTGAACACCACAATAGCTAAGACCCAAACTGGGATTAGATACCCCACTATGCTTAGCCCTAAACCTCAACAGTTAAATCAACAAAACTGCTCGCCACTACGAGCCACAGCTTAAAACTCAAAGGACCTGGCGGTTAGCCATATCCCTCTAGGAGCCTGTTCTGTAATCGATGAAGCCCCGATCTTCTCACCACCTCTTGTCGCTATATACCGCCATCTTCAGCAAAACCCTGATGCCAAGAGGCTACAAAAGTAGCACAAGTACCCATA
+
1180)++57.1310,-%)'&&(&'./0656<;8-090,3;4553662-.--2.%)--.40,'(*092:76588<;7698773&4802<07-822*(()),2,.&+--,.0084.,20*-/1(*,0*:6-*//229/+006422584.(16/'4(*57**,.3:9602444:7601/1,,+0:413,+3+++152,45/*6;:88767968-,1.%+(/)-0-,/+.338:979:75.-%'-7/+-00291/77.483998<:318//03/28:4))+)(%'+,,-69*+59557813-..36:7<1,,/0-/90-*00467,,)&*./433/872.-,/170;;41875;+-+00)+*1+-*./*#',/14,:0*+66,1)(/8:99;<7::7160..20&,2&+**&'--/*-./1+--,14207-')-')()-40(.0.2:8;9920,+-/30'/7-*)-.&%%+((&'+**384:4)$(&()&+//(.(..(&$&
