# Supplementary material for: De novo species identification using 16S rRNA gene nanopore sequencing
Source: PeerJ. 2020 Oct 21;8:e10029. doi: 10.7717/peerj.10029 (PMC7585375; doi:10.7717/peerj.10029)
Supplement: Supplemental Information 2 — Contains raw reads. [file peerj-08-10029-s002.zip › pass_fastq_runid_2c9cf7bc05858273f10e7d7ec552fc0bd742dc3e_212.fastq]

@38faab80-c5ee-41a2-8fc5-7d56e4430bde ch=22 read=99719 start_time=2019-12-13T05:05:47Z barcode=BC01 runid=2c9cf7bc05858273f10e7d7ec552fc0bd742dc3e
CTCCTACGGGAGGCAGCAGTGAATTTTTTCGGCAATGGAAACCCTGACCGAACAACGCCGCGTGAAGGAAGAAGGTTTTCGGATTGTAACTTCTGTTGCATAAGGAAGAACGGCGGCTACAGGAAATGGTAGCCAGTGACGGTACTTTATTAAGCCACAGTAACCACGTGCCAGCAGCGCATGATGGCACGTAGGTGGCAAGCGTTATCGGAATTATTGGGCGTAAAAGAGGGGCAGGCGGCAGCAAGGGTCTGTGGTGAAAGCCTGAAGCAACTTCAGTAAACCATAGAAAGGCAACTAGAGTGCAGGAGGATCGTGGAATTCCATGTTAGCGGTGAAATGCGTAGATATGGAGGAAACACCAGTGGCGAAGGCGACGATCTGTGTACACAGCTGACGCTCAGTCCGAAAGCGTGGGGAGCAAATGGGATTAGATACCCTGGTAGTCCACGCCGTAAACGATGAGTACTAAGTGTTGGATGTCAAGTTCAGTGCTGCAGTTAACGCAATAGAGTACTCCCGCCTGAGTAGTACGTTCGCAAGAGATGAAACTCAAAGGAATTGACGGGGGGTACACACAAGCGGTGGAGCATGGTTTAATTCCAGAACGGCGCGAACGCCCGATCTTGACATACTCACAAAGAGCTCCAGAGATGGAAGATAGCTATGAGATACAGGTGGTGCATGGTTTGTCGTCCGGCTCGTGGTCGTGAGATGTTGGGTTAAGTCCGCAACGAGCGCAATATCGTTAGTTACACCATCATTAAGTTGGGGATCTGGCGAGACTGCCAGTATTGACAAGCTGGAGAAGGCGGGATGACGTCAAATCATCTGCCTTATGACCTACCAGAATACACGTGCTACAATGGATGGTGCAGAGGGGAAGCGAAGCCGCGAGGTGAAGCAGAACCCATAAAACCATTCTCAGTTCGGATTGGTCACGCTCGACTACATGGAAGTTGGGTCGCTGGTAATCGCGAATCAGCATGTCGCCGGTGAATACGTTCTCGGGCCTTGTACACACCGCCCGTACACACCACGAGGATAACACGAAGAGCCGGTAACCGCAAGGAAAGGAGCTGTCTAAGGTGGGACTGATGATTGAGGTGAAGTCGTAACAAGGTAACCCCGG
+
*,44124175(,6021-**)%)%(6:6/*345.1.,/+45,4:4+,.9:0)%(+'*(,1/-/10-3-32/&*(*-.85/1,4-32-.-((/.94+2(%&**/4*,)(./30)4/'/,))+)-*0...679///8'()+/558-,-5:<,1-1)')+/.()-3;7-,,+765;4/.,'-&(#$%'*'&'',-.0/2-0/+*)*,1,9+**+,/-00)1,30,+.3396(''+3/0,))..1:/+*)))'.00..0')//*+&)'02/*''%&'&(103%/-01'61'&+%%$$(.0.(00.*),.04122-/51-5()**5*8,:,**%*(%),0853+0/*+;97/,/*)*)---,&&&*+37213083/.6,519991120,-&%&'+*)+&*(*&++/0*&()4*%)0*)+,*()-*(+/7;7/.7.,6-1-//44:2+'3667325&),087867061--.)100127..,11;5726'*&*,+-58-02.+*&,&*0,6,93-6-,*)'%)'((*2,)+*)(&/1,).+.08;:024-'('+415:4.....)(&,+//11100,*'%''*'+*,17155;997%))+44857407138''&'%'(&(&*)$$%&-/,*%),18.--,/.32*#%'+)&%)*./.***+,74&)'),4/133//,,+.098737327734.-&)(0/*++,),')%%&22..$&$&'))5/867:4:82923--47(+.4521743(*&$&+)-8,*'1.**(--.03001.'0+5'22-)+-+(++&)+./334,)+)%%*)-.(-)*.5/,+'(*,,)-0/566:8899<-,-55-'%)(&),,-*7/-+,'%$%&#$%(*+.2:9865744;888469:8/*)1+'()')'(+*053754-20--,()*).1.6*%$*25-1:-1<767179<75:+/('&('&(%&(+22...//33(+(*-3))''((**'---6.-,--1;8:+,.215432/-.3058:514/18)*004698,3//,,-//4;437'%*(*)(&''**,(/(*+/52,,&(+&)(),.1'&%%%$*'*,*,3*,))(*38/-+1/*2-1;/3322-+(%+4+&.()*60-,,,106/08*5,.716,/.3
@3983be2a-63fa-4e57-bc5b-52c4c6bffb10 ch=108 read=113914 start_time=2019-12-13T05:05:56Z barcode=BC01 runid=2c9cf7bc05858273f10e7d7ec552fc0bd742dc3e
CAGTTACGCGGTACGACTTCACCCCAGTCATGAATCACAAAGTGGTAAGCGCCCTCCAGAAGGTTCGCTTCACCTACTTCTTTGCAACCCACTCCCATGGTGTGACGGGCGGAATGCTGGGGCGGGAACGTATTGCTGGCCATTTCCTGCGATCCGATTTTCGCGTTGCAGGCTTTAAAGTGGAGTCGAGGTTGCAGACTCAATCCGGACTGCGAGCACTTCATGAGGTCGAAACGCTCTCTGGTCGCTTCTCTTTGTAATGGCGCGCCATTGTAGCACGTGTTAGCCCTGGTCGTAGGGCCATGATGACCGACGTCATCACGCGCCTCCGGATGTTTATGCTGCGGCGAACCTGCTTTTAGGTTCCCGGCCGGACCGCCAGCAACAAGGACCGAGGTTGCGCTTTCGTTGCGGGATAACATTTCTGGCCACGAGCTGACGACAACCATGCAGCACCTGTCCACGGTTCCCGAAGGCACATTCTCATCTACAAGAGCTGCGTGGACATGAACCGACGGGTTCTTTGCATCGAATTAAACCACATGCTCCACCGCTTGTGCAGGCCCCGTCAATTCATTTGAGTTTAACCTTGCGGCCATTACTCCCCAGGCGGTCGACTTAACGCTGATTAGCTCCGGAACCACGCCTCAAGGGCACAACCTCAAAAGTCGACATCGTTTACGGCGTGGACTACCAGGGTATCTAATCCTGTTTGCGAAATCCCACGCTTTCGCACCCTGAGCGTCAGTCTTCGTCCAGGGGCCGCCTTCGCCACCGGTATTCCTCAGATCTCTACGCATTTCACCGCTACACCTGGAATTCTGCACTCTGCAGACTCCGGCTTGGGGCATAGATGCAGTTCCCAGGATTTGGGACGCCGCATGACTTGTCATTGCCGCCGAAGTGGCGCGCCAGTAATTCCGTTAAGCGGCACCATATTGCGAGCTGCTGGCAGGACGGCAGAACTTCCTTCTGCGGGTAACGTCAATGAGCAAAGGTATTAACTTTGCACTCACGCGCTTTACCATACCCGCTGAAAGTGCTGAGCGAAGGCCTTCTTCATACACGCGGCATGAGCATAAGGCTTGCGCCCATTGTCGCAGTATTCCCCTGCTGCCTCCCGTAGGGGAG
+
($*0,',#%(*--5559:63')))(++484666:31//16.(,),(()+-.3831-,&)+--+0*+)005,*,/')05742:4+./'1:.+.//11.,/::886664./.+'(%'&&%)/3((%)'(%''(%)&#%$%&%$#&'+.*$%&($''$%#''&&'&%&$$$&$*-*(+&$%&&%()$%%%'%,)2+))$(+*.*)('(&+/&)*(''$'*(*-00-,*+,3''#&(%%&))330/,)+./13646,51(%&)(-29.,,,4162532..-,+'&%'%((-15..7::570)+,5:44..))&'$%',,435,0$(&'$%&'.*--'&&)+,&*%&&&''%$&%()%&%&%&'&%+--9-1-&0247::45,,'&)+-+1,,('$%'%&,,+5')'(--/-005.,)1*''(2,31:1-()*/*$&+53223334,42'38170013214901152'**13469,)*)+.02256<:90.-)&%%)'&,%(-&&&$('%&%(&'*)$&%&&(*)/&(*'$$')0)*,0+84(48/21359654+-0&((%&(''$&*.50+%,,*4/9156;63216:5,1'(),),(-),%4&&(0-9:3(+,.0510,--12320(''&'.60+,+1+&)+&0.*,,.2140-,51/.0998;78,2('(+,.1.00/0187*),-,*.05431055*72/01263282-+./074)*'%%$(.:/'+/01;62-4080*+..110110731250.1/,*188,5548:6<7675/-.((')07/401'(342213-1011/:9.+04'''(+*,226575550+&($'&%%%$$+,*,-)&&%$#*-(%$''$'++*.)1,519/*-0'.*%(*(%%%(&$%$%%$$$%#%$%&&&)($'%%&%%'(%'&(&%#($.%&.+-/'))$$%&%$&&-($$#$$$&%'(+.(3),))$('%&('$$%%%&'&+-.2..*2'213397468.9/--,235'-&-*,3/.+,,(#%#&*'$&$&%&(&'%'(&'',2)'+*+.,((/&&%%#&)+,525597;87<9741/',,././)+*)*)('%))/-14)**.7,(/*$(%%*'(),31271*)'++,2:1:9/..&&(*'&$
@b4007ea4-0d9c-4477-ac31-6b19d6c64ea3 ch=165 read=116148 start_time=2019-12-13T05:05:58Z barcode=BC01 runid=2c9cf7bc05858273f10e7d7ec552fc0bd742dc3e
CTCCTACGGGAGGCAGCAGTGGGGAATATTGCACAATGGGCGCAAGCCTGATGCAGCCAGCCGCGTGTATGAAGAAGGCCTTCGGGTTGTAGAGAAGTACTTTCAGCGGGGAGGAAGGGGTAAAGTTAATACCTTTGCTCATTGACGTTACCCGCAGAGAAGCACCGGCTAACTCCGTGCCAGCAGCCGCGGTATTCTACGGAGGGTGCAAGACGTTAATCGGAATTACTGGGCGTAAGCGCACGCAGGCGGTTTGTTAGAAGTCAGGTGGCGAAATCCCCGGGCTCAACCTGGGAACTGCATCTGATACTGGCAGCGAGTCTCGTAGGGGTAAATTCCAGGTGCCAGCGGTGAAATGCGTATGAGATCTGGAGGAATACCGTGGCGAAGGCGGCCCTGGACGAACTGACGCTCAGGTGCGAAAGCGTGGGGAGCAAACAGGATTAGATACCTGGTAGTCCACGCCGTAAACGATGTCGACGGAGGTTGTGCCTTGAGGCGTGCTGGAGCTAACACGTTAAGTCGACCGCCTGGGGAGTACGGCCGCAAGGTTAAAACTCAAATGAATTGACGGGGCCCGCACAACGGTGGAGCATGTGGTTTAATTCATTACGCGCGAAGAACCTGGTCTTGACATCCACGCGGAAGTTTTTCAGAGATGAGAATGTGCCTTCGGGAACCGTGAGACAGGTGCTGCATGGCTGTCGTCGGCTCGTGTTGTTGTGAAATGTTGGGTTAAGTCCGCAACAGGCGCAACCCTTATCCTTTGTTGCCGGGTCGGCCGGGAACTCAAAGGAACACCAGTGATAAACTGGAGGAAGGTGGGGATGACGTCAAGTCATCATCATGGCCCTTACAGCCAGAATACGTGCTACAATGGCGCATACAAAGAGAAGCGACCTCACTTGAGTAAGCGGACCTCATAAAAGTGCGTCGTAGTCGGATTAGGTCTGCAACTCGACTCCATGAAGTCGGAATCGCTGGTAATCGTGGATCAGAATGCCACGGTGAATACGTTCAGCCCAACACACCGCCCATCACACCATGGGAGTGGGTTGCAAAAGAAGTGTTAGCTTAACTTCGGGAGGGCGCTTACCACTTTGTGATTCATGACTGGGAATAACAAAGGTAACCGG
+
-6/)%&)'3.*,+./23239896*+2,,40.-'//62.686/0.(&-,2320*))&,0+*+(),444201..5,,/.439897,;:90-&'%'%''().+07-*-/.+59+*-+)&)-,)).75,..2/.-1&%/4*,53',3-*)*-*+01.)-)'*%**%+.6:051*-///88.1.6/01/.,1,,,-&(#'%%%%'-/..,(*,13.*&.30:,6*-(+.(.*./28:6/.+2/&''($)(+&'03362/'&()(%(''**''&'&)')+570.35-.720.4*6,1+,2+--.-00.--.,/222-4)&&%%((++-(,00-.(5-//'6*.4+*273/&&)+.071./5../25/(&(+,..43;8,0.+.0899-+-1//.0',(*,+,*'*,+)((.*0///./00&+**-,+01..2568:9+),,:;(3&0.&,/()40051+/,0/416/),/198:9811-+'%&''&//7-/0/6)($&&('++482/,&&&&*%(,(,2.+--+6-0+/0,.17-2.,,)+,%&&'-*-.,*+34)0+4,;:8300+927516.4,/*,58,20,+0//.',.834,)))%3&()539535691%((&&&++0.-+()'(&$(-.0.71127,7*&()*+.*,*,5;<134,(-2//.-/401779;96:-5.4)3+)),)-+4.05462222219*)'%)//5.*+++:77519/-5//-72/+-0;63.'9)6,12+'(/15%&11.34+9:0/0//1%$.')08129+-(*#%%'+-40.1//8-:(,)%&&'0/,+-*()++,111/-3+/4/52,263,*&'')+4/,.2597.'-++/,-*+(&#$&$(1/*0%%%&)),15761:113;968785878*(($'()12)+%%'%'&%(')%28(546/5757))/421--01541.2-224+/(2,%*()*5461710001245726172115364656687-50/5/01:9;533+-1<8699475:8/06005143)&&(&'()*)+%)+(.0/(/1*1.48794/)'&*&()',,44:6/$+'&('%,(%''%.)&&%(/70//--1-/14/3:,*/7-+1379/.,-24-(+,,'&$11,10/*5,2:9;40
@4ea1906f-e86e-4267-b509-c189aaaaac75 ch=384 read=55226 start_time=2019-12-13T05:06:03Z barcode=BC01 runid=2c9cf7bc05858273f10e7d7ec552fc0bd742dc3e
TTGATTGTTACGACTTCACTGATCATGAATCACAAAGTGAGTAGCGCCCTCCCGAAGAGTTAAGCTACCTACTTCTTTTGCAACCCCACTCCCATGGTGTGACGGGCGGTGTGTACAAGGCCGGAACGTATTCACCGTGGCATTCTGATCCACGATTACTAGCGATTCCGACTTCATGGAGTCGAGTTGCAGACTCAATCCGGACTACGACGCGCTTTATGAGGTCCGGCACTCTCGCCGAGTCGCTTCTCTTTGTATGCGCCATTGTAGCACGTGTGTAGCCCTGGTCATTAGGGCATGATGATGACGTCATCCCCTTCCTCCAGTTTATCACTGGCAGTCTCCTTTGAGTTCGGCGGACCGCTGGCAACAAAGGATAAGGGTTGCGCTCGTTGCGGGACTTAACCCAGCATTTCACAACACGAGCTGACGACAGCCATGCAGCACCTGTCTCACGGTTCCCGAAGGCACATTCTCATCTCTGAAAACTTCCGTGGATGTCAAGACCAGGTAAAGGTTCTTCGCGTTGCATCGAATTAAACCATGCTCCACCGCTTGTGCGGGCCCCGTCAATTCATTTGAGTTTAACCTTGCGTATTACCGTACTCCCCGGGCGGTCGACTTAACGCGTTAGCTCCGGGCTTACGCCTCAAGGGCACAACCTCCAAGTCGACATCGTTTACGGCGTGGACTACCATCTAATCCTGTTTGCTCCCACGCTTTCGCACCTGAGCGTCAGTCATCTTCGTCAGGGGGGGCCGCCTTCGCCACCGGTATTCCTTCAGATCTCTGCATTTCACCGCTACACTGGAATTCTACCCCCCCCCCTCTACGAGACTCAAGCACGCAATCAGATGCAGTTCCCAGGTTGAGCCCGGGGATTTCATCTGACCAACCGACGCCTGCGTGCGCTGCGCCCAGTAATTTCCGATTAACGCTGCACCTCCGTATTACCGCGGCTGCTGGCACGGAGTTAGCCAGTGCTTCTTCTGCGGGTAACGTCAATGAGCAAAGGTATTAACTTTACTCCTTCACTCCCCGCTGAAAGTGCTTTTAGCAGAAGGCCTTCTTCATACACGCGGCGTAAGAAACACGTCATTTGCGCCCGTTGTCGCAATATCCCCACTGCGCTGCCTCCCGTAGGAG
+
,'%#)(#),&-0)019201%&(.1&&'+0-.)(,(*&'*...,+--.934.3-)+2,,.2352+,,),50368;.7:9+5655/:5-%)*1;7+.4332//088<95-))%)(/0362583*/-,)((',/2.,/60-4,,,:;:333720,-,,7,+).+,,003-3,+13666,++(%')+-.0/7(/+013970;46,527:8657442-&*109340*/))+%(%&%$&(23+-&&&,)-')7/9800:4.2566223;051++*+-+-/,-.(&)*10+*,464'6%'*-*.,-,0*))(*6888661713,0049)-*++29//:8.97191./334983;83.3831&,(-8211++0.94220/5,./0.2+*)4*7.1(&-532722.97.))(-'+*&%'106:3202.+-,-,,.--.-77+42264231+'''*;;525*&)%%),.6*++()/+1.//,09.1:83100.116961455548:<::699767569613/38*1.4;87;879559001,/+,*0)89:4;70/110.,2.2-4-,-12'2,443-,.5498<946;82028;;.9./..,,-('('&*0/534/610,(23.+--,21/0527389474.)((1)0+&%'%&)-09993/,/.*,--+*+)-'5*+./24424522:1$,'00135013-(--)+0-.89;9266;5-0,49,(0.,480.3636;65225647.33&$'%(93/03-1358:/,8534/2565783472725838:,6:*+04325*&)%*6:1264066*4(2/1/,,*8-6280967.7:83-5733//12688,+$(&*)-(3+7)*-8467881921*.638+))70*/53+&33+,-)+2..+',02778947:3442335*('$&&()''),/5/;./-,-.9/63&%&''*.6,/6*--).27;70700099:370+1)3%(.1-02;188-0.607<999:5.10373132/2014989;*-*)+/5.0*,./,011-(),&**0;7--554350,,'*1/,$$&)&',,+-/83:89<:4632(-*(,.+))%'$*,''%(&+%&+5*,1/24(&(1+,+**-....8991,--,*&(+')()+91./.6,-&
@eb643da2-4ef2-4b11-8829-14ec1d8d55cc ch=305 read=100285 start_time=2019-12-13T05:06:15Z barcode=BC01 runid=2c9cf7bc05858273f10e7d7ec552fc0bd742dc3e
CCGGTTACCTTGTTACGACTTCACTATCGCTGACCCACCTTCGACCGCTGCCTCATGCGGTTAGCTCACGGACTTCCGGGTGTGCCAACTCATGGTGTGACGGGCGGTGTACAAGACGGAACGTATTCACCGCGACATTCTGGTTCGCGATTACTAGTAACTCCAGCTTCATGTAGGCGGGTTTCCAGCCACAATCCGAACTGAGACTGGTTTTAAGTTTGGCTCCCACCTCACGGTATTGCATCTCTTTACCAGCCATTGTAGCACGTGTATTACATAGGGGCATGATGATTTGACGTCATCCCACGCTTCCTCCTGGATTAACCAGGCAGTCTCGCTAGAGTCATAACTTAATGGTAGTAACTAACGACAAGGGTTGCGCTCGTTGCGGGACTTAACCAACATCTCACGACACGAGCTGACGACAACCATGCACCACCTGTCACCTTGTCCCCGAGGAATTTCCTCGATTAAGAGTAATGCAAGGGATGTCAAGTGTAGGTAAAGGTTCTTCGCGTTGCTTCGAATTAAACCACATGCTCCGCTTCTTGTGCGGGTCCCCGTCAATTCGCTGAGTTTAATCTTTTGCGACCGTACTCCCCAGGCGGAATACTTAATGCGTTAGCGGCACGGAGGTGTTGAAACCCCACCTAGTATTCATCGTTTACGGCGTATGGACTGCCAGGGTATCTAATCCTGTTTGCTCCCACGCTTTCGAGCCTCAGCGTCAGTTACGGATCCAGAGTCGCCTTCGCCACTGGTGTTCTTCCTGAATCTCTGCGCATTTTCACCGCTTCACTAGGAATTCCACTCCTCTCACTGCACTCTAAGATAACCAGTTTGGAATGCAGCACCCAAAGTTGAGCCAGGTTACTTCACATCCCACTTAATCATCCGCCTACGCTCCTTTACGCCCAGTAAATCGGATAACGCTCGCCACCTACGTATTACCGCGGCTGCTGCTGGCGCGTGGTTAGCCGTGGCTTCCTCCTTAGATTACCGTCATTATCTTCCCCAAAGACAGAGCTTTACGATCCGAAAACCTTCATCACTCACGCGGCGTTGCCATCAGGGTTTCCCCCGGTGCAATATTCCCACTGCTGCCTCCGTAG
+
630.3.-7849107*/015884*+%%&,-+,**+;106;7<1)(10''($'%*-%,'))/&6'%%,.).+1//.)-&.-')%,*,81),--).267554685;:;964.)$()),/5+,01/,0/0:445;577553164/*))0-,-///4.1/%-,-/.0..(&((*1')(*),*,+++.32(((%$%%&*0,++***-,+,0.//700:<-14)+83/404-9.,1:64/1-1/,.0--0,,)&%%').6234:19;,...-(+.0.-%($%')(,(,93352.,-)&++))-/678;919,%'#&5+51//+)+3.,-('%$&*+3*455--$$&*'')*/&$&*$&%/'(.0*(+/01//3023&./-)+)-4+.256774:440:71(''1'+'*',***),,.0/0/325665645879666;5710).4*-/112101/4/.,667(((')*+,86-5652-3).)%'(+/410251,86/8...7,6881/..-/8+.,7956:81432200244&&,--/<:27.*,/.0111,.+,((3,105)63//63-+-.4840-$%)+**496,7.'+21)&%,-/,'*(+--55.*3;:8957/*'+)0,/01.4/--*3'&%%*%%'*./07.38.+.)($0*-**,.2;756614;3*+.+**.%%))*,,%+2/1764543&-)*/7/--7--3,92+&,,.0:70&&76517/024365.:-,-&,&*0()()++5-1/1087:;0555524670/.2*(&&&'+,+((''*(*58/-2680,.-+)33(+-)/22-(#&'+1-.-*$&)--()*,.--*,+..8/%908(5++.,%)),0-/8..0-.3733.5*#.'.')+190122073-)*-+82770238/18.+*,.147286/2-++)%()7:5-0+5/5686045348:012''+*,.47230./.17.+++,5642)&%$%&(&()*201311.164022(+()'&+)&.+*,,(03/0363707*'**)/.1-+-/398/+%&,.()/9841:7;8666,..,)+)*(++',*%&''*/*-:13;3.451(-%'$$$*,/6010+$+,./0..1075),).
@17fab7a0-c376-4da4-8c54-b2f35c1770f1 ch=239 read=87947 start_time=2019-12-13T05:06:13Z barcode=BC01 runid=2c9cf7bc05858273f10e7d7ec552fc0bd742dc3e
CTCTACGGGAGGCAGCAGTGGGGAATGTGCACAATGGGCGCAAGCCTGATGTAGCCATGCCGCGTGTATGAAGAAGGCCTTCGGGTTGTAAAGGTACTTTCAGCGGGAGGAAGGGGTAAAGTTAGCCGCTCGTGACGTTACCCGCAGAAGAAAGCACCGGCTAACTCCGTGCCAGCAGCCGCGGTAATACGGAGAGGTGCAAGCGTTAATCAGGTTACTGGGGCATGCTGCAAAGCGCACGCAGGCGGTTTTGTTAAGTCAGATGTGAAATCCCCGGGCTCAACCTGAGGCCATCTGATACTGGCAACGAGTCTCGTAGAGGGTAGAATTCCAGGTGTAGCGGTGAAATGCGTATGCGGATACGGAGGAATACCGGTGGCGAAGGCGGCCCCTGGACGAAGACTGACGCTCAGGTGCGAAAGCGTGGGGAGCAAACGGGTCTGGGCTTCCCTGGTAGTTACGCCGTAAACGATGAGTACTAAATTTGGATGTCAAAGGGGTTGGTGCTGCAGTTAACGCAATACGTTACTCCGCCTGAGTAGTACGTTCGCAAGAATGAAACTCAAAGGAATTGACGAGGGGGCCGCACAGGCGGTGGAACGTGGTTTAATTCGAAGCAACGCGAAGAACCTTACCAGGTCTTGACATACTCATAAAGGCTCAGAGACGGAGAGATAAAGCTATATGAGATACAGGTGGTGCATGGTTGTCGTCAGCTCGTGTCGTGAGATGTTGGGTTAAGTCCCGCAACGAGCGCAACCCTTATCGTTAGTTACCATCATTAAGTTGGGACTCTAGCGAGACTGCCAGTGACAAGCTGGAGGAAGGCGGGGATGACGTCAAATCATCATGCCCCTTATGACCTGGAGCTACACATTACAATGGATGGTGCAGAGGGAAGCCGGCCGCGAGGTGAAACAAAACCCATAAAACCATTCTCAGTTCGGATTGTAGTCTGCAACTCGACTACATGAAGTTGGAATCGCTAGTAATCGCGAATCAGCATGTTGCAGTGAATACGTTCTCGAGGCCTTGTACACCGCCCGTCACACCACGAGTTGATAACACCCGAAGCCGGTGGCCTAACCGCAAGGAAGGCTGTCTAAAGGTGGGATTGATGATTGTGGTGAAGTCGTAACAAGGTAACCGG
+
,+2+.2/91)**&&+,00550/*&,*$-'(678:88;-+&)/7/6;98664+,*,,+*(+**+555465662(()+208767*6/3.*+,4()%-++16-)*,+178+/304+120+,2++,:0/00(*++&4))-.4..2:-,-+*0(&)+*'(44./---.4--/93763-(%&')/*,,7.+8**'(&*'*&*,+'(,,,/.808/86(,%+,(*+003*-%,%+)((*1.+.02(0(/*+23,0+58-,4-3-34734770224:--/553-5246955750+$+*-435763444576801+')+025236853'-.7,2.4/6-1++3:0*,+,08;98171./6*+'),/.-**&(*.*4.,;589898716/.-1.2112-<6/(.2/0*,,(+1&-',*..3+-854,*.2-*,/568;,)*.3;32),+)$%+('&#$+-*..23))/'*-267112975*(*+*,-)++*))+0..6.6+2003)'1/322,-2&(+130+7*0(+*,3,+),+()'--1866.)(&)(*,./14993,1*.+,0//23'-5.2.*((-/03336/&-267+96))&*(%+,1913..'-'+*)-.8-7272-'/*-.&0-.-.2+*1-')$'.6%,')(-+*)*(,'.151246,+1128)(),-/3/*)('+(+4/++/37468768:79'-(,-971112'628/01485./0123758794/-.-0158*2.432/14.8..062:54785:848<.2.,-3171101712;9;8/23*--/5280./885(10(+,00456:8997765201189+')((+.-/390232798899<922399794:44,,510.269039././43..()+.-5;67;875/+/32,)--(+,*+((*34463.02((,*'009<30:6(+-00*(%'0612618928*6'0)')578745-3,,,.+%'&&()5182/42-.+5..5462/20501()**720',+,-)25/1.5664:66867;755/$3,/47203+,--12381-.//7570-.-13/8--,-,/)10(&(1,/72800*-''-:7;.0.*1.-+-,**664/22),.+5<227..//046721,-))',(*+2430(01*0-9;::55
@a9817580-8c72-4d58-a3b5-fcf972a9c22f ch=416 read=64068 start_time=2019-12-13T05:06:23Z barcode=BC01 runid=2c9cf7bc05858273f10e7d7ec552fc0bd742dc3e
CTCCTGAGTAGCGGTAGAATATTGTGCACAATGGGCGCAAGCCTGATGCAGCCATACCCGCGTGTATGAAGAAGGCCTTCCGGGTTGTAAAAGTACTTTCAGCGGGAGGAAGGGTAAAGATTTCATACATACCGCCGTGGCGTTACCCGCAGAAGAAACACCAGCTAACGCTCATTGTAGCCGCGGTAATACGGAGGGTGCAAGCGTTAATCAGGTGCTGGGCGTAAAGCGCAGGCAGAAGTTTGTTAAGTCAGATGTAGAAATCAGGCTCAACCTGGGAACTGCATCTGATACTGGCAAGCTTGAGTCGTAAGGGTAGAATTCCAGGTGTAGCGGTGAAATGCGTAGAGATCTGGAGGAATACCGGTGGCGAGGCGGCCCTGGACGAAGACTGACGCTCAGGTGCAGGCATTAGAGGGCAAACAGGATTAGATACCTGGTAGTCCCATAATAAACGATGTCGACTTAGGTTGTGCCCTTGAGGCCGGAGCTAACGCGTTAAAGTCGACCGCCTGGAATACGGCCGCAAGGTTGACTCAAATGAATTGACGGGGGGCCCGCACAGAGCGGTGGAGCATGTGGTTTAATTCGATGCAACGCGAAAGAACCTTACCTATACTCTTGACATCCACGGAACTTAGCAGAGATGCTTTGCTTGGTGCCTTCGGGAACCGTGGGACAGGTGCTGCATGGCTGTCGTCAGCTCGTGTTGTGAAATGTTGGAGTTCGTCCGCAACGAGCAGCAATACGTAACGTA
+
/.4&$'#&$$&'%+,*-+*)%+*%)))./.62250+'--1%/13001114+2422&01(),-.-012321'.)*+796-7+-7747,+.41(%+()-9//,./*/0),+,(0+)**4/&&('*)-/,1,,*,0,/7*0.--(,,'+,)'))(,,(+.'(*-)%'(&'$&$,-(#')&++-/4,++,*-5.*-',*()'()999798/;/8-5()--'+,02/-.113,'&&)&-77/-*'*26/,1810*.6233835,,282/2&555890-,/+.79.7//7776:600111232(,*$&%$&#(('*)*&-/3+/2&4)0/,*88761/0./812,20,-064/+--./89;2/10.76354.2/271-,**70.-,('*/-2.)(%)+&&)')./2-2./.1%)++&/))*'1+,*/;/3++/(8,/-656:<80:0/.174+$$%&(2765/..&,//+,*(&,)(+,-106+-2,.-(),(*'()301--.-8-.,,+76678:87/-1,(-)*/.172./08(4-4023357<211+,.0.-0&*036*.0(&*$%&%((+*./0.*--12.+-04:5465<41110348423(*4+)391./,(,62/*,+++0--*45696676401,+))(&()*+,761:5/*')()+215:9<9*;9688778,().0/,-/24711/106.),/0+--,,-/457//;-.(&''$',+(-%'0)%&&&+*//162*)*+*5191015(.%&$#$
@1b3bac1c-df44-402e-896f-8da92184b1e0 ch=265 read=50629 start_time=2019-12-13T05:06:21Z barcode=BC01 runid=2c9cf7bc05858273f10e7d7ec552fc0bd742dc3e
CCTTGTTTGCGGCTTCAATCATCAATCCCACCGGGCGAAATCGCTTCCCTTGCGGATTCGACCACCAGCTTCAGGTGTTATCAACTCTCGTAGTGCTGACGGGCGGGTGTGTACAAGGCCGGAGACGCTATTCACCGCGACATGCTGATTCGCGATTACTAGCGGTTCAACTTCACATGTGATCAGTTGCAGACTACAATCCAGACTGAGAATGGTTTGTAGGTTTTGCTTCACCTCCTTCCTTCCCTCCTGCACCATCCATTGTAGCGTGTGTAGCCCAGGTCATAAGGAATGATGATTTGGCAATCATCCCGCTGCTCAGCTTGTCACTGGCAGTCTCGCTAAAGTCCCCAACTAATGATGAAGTAACTAACGATAAAGGAGTTGCGCTCGTTTGGGATAGCAACATCGGCACGAGCTGGCAACAGCCATGCACCACCTGTATCGCCTGGCTATCTCCCATCTCTGGAGCCTTTGCCGATGTCATCCAAGAGACCTGGTAAGGTTCTTCGCGTGCTTCAGATTAAACCACATGCTCCACCCGCTTGCGGGCCCGTCAATTCCTTTGAGTTTCATTCTCTTGCAGACGTACTCTCAGGCGGAGTACTTATTGCGTTAACTGCAGCTGGACTTTGGCAATCCAGCCGCCGTGCTCATCGTTTACGGCGTGGACCACTAGAATTATCTAATCTATTTGCTCCCCACGCTTTTTCCGGGACTGAGCGTCAGTTACAGGCCAGATCGTCGCCTTCGCCACTGGTGTTCCTCATATATCTACGCATTTCACCGCTGCACGCCAGGATTCCACGATCCTCCTCCTGCACTCCTGGCTGCCTGGTTTCTATGGCTTACTGAAGTTAAACTGGGCTTTCACCACAGACCCTTAACGCCTTGCTCCTCTTTACGCTTAATGATTTCCGGATAACGCTTGCCACCTACGTATTATTACCGCGGCTGCTGGCTGTAGTTAGCGAAATGGCTCAATAAAGTGCCAATCACTCGGCTACCGTTTCCTGTAGCCGCCGTTCTTCCATTTATAACAGAAGTTTACAATCCGAAAACCTTCTTCCTTCACGCGGCGTTGCTCGGTCGGTTTCCCCATTGCCGAAATTCCCTGCTGCCTCCGTAGAG
+
3%,&'.1*&'$&%$%''+2339232+35)#&%)+2.'&&&()$&)++/)*,),+1(5-$'(&((-1,//031%,,0026212+3+)-+.'3$***)+,00*,.-+')')*&+)/1.2553),)%)2*(,-192(*,*-105)624012976,/.3251223.00-.+''%*.4//0+.'+(*/1*0,3.//4/231.30.01').2,*+*./.10,.(&$#.(38;*02131,-2-.-,/.'(0-8)(*$%&++/63:84*36*(&,//.--*+*,,10)*.-,*,-((''(**,..,373.(.'*.45814*(''")*/'&'))&.711//1.-052-1-.327*,/968),((&-,/*(,''''(.74530-,,/87)+)$(1:.,*++-216(*-4/1,(.+110-/(''%%&$,()4+*%(.-'24&3(,*/6128.*+--.014/-%'/)--,,3*,,2*,251+.1.0.'&*+'$&#&%$(.'+''*+'))&&%$%$*0144.0+&'*,&)0;1(*&*)%(,.3+)*0.221*'/,)%%%'#%)2/15,*,/40897**/+)*+*60,*)-11--3.0)1-3.*()))./.774.0+()%(.*(-,'$(*.+--14511210)+)-1,*'&'&'((+#+'&(&&)$)+,-982194%,&3224,843,$)(,+1.30453/3324*'%('%%)3-1-(-+-.687*2*+680..-.-2111,+3*$'*////00:1.*..9:8674261..,+'..1:70/.(+.02675+202-2;2.),-)*,$(%)'**',,,8-0)'()010501+-68/.)%((,++.52--/-+597<9443.0-,02,.1/.+,0/*,,*()(+,-4.**/+&'(*//2'))$$%&(*%+(++12))+,+)-+(%#/(*%/17(7,6-8/.'-()+2,26)/1-,.*/,,4,-1/4;10-&&()021('%&(104,*'&$&(&%&%&())0,.50+,'-)&&,+)*-..5//*/1*/771/.+&'%,,*+/0491,1,,&')()*0+.'&*'(.69*2,*3/.+,02//608/0967/:3+.--/0.((&%'+,-952.3,611340&-,,2,*&'.)+.*&%%())-/*07+-,+&&
@2b5c7075-23f8-4698-8423-0428a75ef0f6 ch=284 read=57632 start_time=2019-12-13T05:06:31Z barcode=BC01 runid=2c9cf7bc05858273f10e7d7ec552fc0bd742dc3e
CTCCTACGGGAGGCAGTGGGGAATATTACACAATGGGCGCAAGCCTGATGCAACCATGCCGCGTGTATGAAAGAAAGGCCTTCGGGTTAATAAAGTACTTTCAGCGGGGAGGAAGGGGTAAAGTTAATACCTTTGCTCATTGACGTTACCACCCGCAAACACCAGCTATCCGTGCCAGCAGCCGCCGTCATACGGAGGTGCAAGCGTTAAATAAGATTACTGGTAAAAGCGCACGCGGCGTTTGTTAAGTCAGATGTGAAATCCCCGGGCTCAGCACAGAACTGCGTGCTGGCGGCGATTCTCTCGTAGAGGGGGGTAGAATTCCAGGTGTAGCGGTGAAATGCGTAGAGATCTGGAGGTCACCGGTGGCGAAGGCGGCCCCTGGACGAAGACTGACGCTCAGGTGCGAAAGCGTGGGAGCAAACAGGATTAGATACCCTGGTAGTCCACGCCGTAAACGTCGTGTCGACTTGGAGGTTGTGCCCGCTTGGCTGGAGCTAACGCGTTAAGTCGACCGCCTGGGGAATACGGCCGCAAGGTTAGCTCCGGCTGAATTGACGGGGAGGCCCGCACAACGGTGGAGCATGTGGTTTAATTCGATGCAACGCGAAGAACCTACCTGGTCTTGACATCCACGGAAGTTTTCAGAGATGAGAATGTGGAACCGTGAGACAGGTGCTGCATGGCTGTCGTCAGCTCGTGTTGTGAAATGTTGGGTTAAGTCCGCAACGAGCGCAACCCTTATCCTTTGTGCCAGCAGTCCCGGCCGGGAACTCAAAGGAGACTGCGTGATAGCTGGAGGGAAGGTGGGGATGGCGTCAGGTCATCATGGCCCCACTCGACCAGGGCTACGCTGCAATGGCGCATACAAAGAGAAGCGACCTCGCGAGAGCAAGCGGACCTCGCAAAGTGCGTCATGCGACCAGGATTTGAGTGTCGGCTCCATGAAGTCGGAATCATAGTAATCTCAGTATGGATCGAATGCCACGGGCCATTCCCGGGCCTTGTACGCGCGTACACGCGATGGGTTGCAAAAAAGTAGGTAGCTTAGCCAACCTTCGGGAGGCGCACCACTTTGTGATTCATGACTGGGGTGAAGTCGTAACAAAGGTAACCGG
+
.04,-055;7)*,,,-0094)02/.42++,+4;:86))()36'14.--/%(+&1+32/27--,--,,,+-4(&+/)/-8:7:8)9676)*,/91(1*)-8,+)&$(++*(.-08*3-)(/9603131178.8:,+5675,:,+-292-+*&*14*..,(%(.-+()&$&*.,0456++*()1../***&%$(*-2-2/+(,/7683:0(''*+/(*+4-1+-'$(.+)&(+,++%)(&$'*/5.6.4*-/4)*,-$((+840/78.)+-.182.1*+&*%&*&&&'))*&*('')()*+,),-,5374,+0.566--,/(/*+,+%-02434765:544:8//099421002+%03+.)'%%.*:;5241//6*3*5,821*+/8/4,*///-///0346756;9652//.---4,65*-01;30+49007/01:88:4,.584345-...;:886821,'''.)*+)).2651--//:01,96)$'($(%%%*/+/1/1:5441353637667787697615()*(+/385438643+2*-%-*3(''(*((.1.30708:0(+)04+)1//2,*0:9:0),+//,-054:606+7+*+//;74745.05(+./&'&+156522-./14845.+,/0+3,+9:.2,++*+6+*)&'&'$*,--53263/256025987734552:431872.2')-.24/1.3,/-27933:313-27442098),1-7*)17/5295:3+2-,-&&.&$%%,+,,/(0142)1214188*3,0:6;+,*)+,330,'$%$'&&+++,).0)./2.-+,++1//''%%&((&()1430.-2606.'(&&%')..733/*)'$#%#)-)),0//4778696/'(%))%')),746//-+)&'),/+-250-++-()+5/227958931.(($%''-.'40)+$'*''(&(+/2-''&*-*+0)*/'&)#%%(/2210,/$%)&')-,,*')-0-0/,**)$%&&)-/0*',--./,$,*,%)'*(*%&$&%$'$(*+,/:559/714-+,(1)((%&%#&$'%0(1+.10)32/161&*')2,+28,,855594610011799-(()*'--)'%('-,&)'(,74439
@0e832c76-5324-473b-b474-a628471e6ad9 ch=400 read=58417 start_time=2019-12-13T05:06:34Z barcode=BC01 runid=2c9cf7bc05858273f10e7d7ec552fc0bd742dc3e
CTCTACGGGAGGCAGCAGCGGGGAATATGCACAATGGGCGCAAGCCTGATGCAGCATACCGCGTGTGAAAGAAAGGCCTTCGGGTTGTAAAAAGTACTTTCAGCGGGAGGAAGGAGTAAGTTAATACCTTTGCTCATTGACGTTACCTGCCGCAGAAAAAGCACCGGCTAACTCCGTGCCAGCAGCCGCGGTAATACGGAGGTGCAAGCGTTAATCCGGAATTACTGGGCGTAAAGCGCACGCGGTTTGTTAAGTCAGATGTGAAATCCCGGGCTCAACCTGGGAACTGCATCACAATGCTGGCAAAACTTGAGTCGTAGAGGGGTGCAATTCTTAGGTGTAGCGGTGAAATGCGTAGAGATCTGGAGGAATACCGGTGGCGAAGGCGGCCCCTGGACGAAGACTGACGCTCAGGTGCAGCGGTAAGAACAAACAGGATTAGATACCCTGGTAGTCCACGCCGTAAACGATGTCGACTTGGAGGTTGTGCCCTTGAGGCGTGCTTCCGGAGCTAACGCGTTAAGTCGACCGCCTGGGAATACGGCCGCAAGGTTAAAACTCCAAATGAATTGACGGGGGCCCGCACAAGCGGTGGAATGGTTTTGAAATTGCAACGCGAAGAACCTTACCTGGTCTTGACATCCACGGAAGTTTTCAGAGATGAGAATGTGCCTTCGGGAACCGTGAGACAGGTGCTGCATGGCTGTCATCAGCTCGTGTTGTGAAATGTTGGGTTAAGTCCCGCAACGGGCGCAACCCACTTATCGCTGTTGCCAGCGGTCCGGCGGGAACTCAAAGGGAGACTGCCAGTGATAAACTGGAGGAAGGTGGGGATGACGTCAAGTCATCGCCAAGCGCCGACCAGGGCTACCACACGTGCTACAATGGCGCATACCAGAAGAAGCACGACCTCGCGAGCAAGCGGACCTCGCAAAAAAAGTGCGTCGTAGTGGATTGGAGTCTGCAACTCGACTCCATGAAGTCAGGTCGCTAGTAATCGTGGATCAGAATGCCACGGTGAATACGTTCCCGGGCCTTGTACACACCGCCCGTCACACCATGGGAGTGGGTTGCAAAAGAAGTGGTAGCTTAACCTTCGGGAGGGCGCTTACCACTTTGTGATTCATGACTGGTGGAAGTCGTAACAAGGTAACCGG
+
,98752.1)))('&''$*(%03,,+*')%%%'.811623437634942322-+*/.4-8:5511//*(1+%(+**-,16971888<51,79/*$+%(+4;,---0-2'*1,,-,&()02,,-2-,-:-37++668.4/006/02,.0.*2-(+++0/+-($%#'&)&()5+--312326;425214838/70-1../25.0.*,12346/3//.-1()*/+1,,.346453212+(**,*+*,*32<;40<05/5:--.32223:5.140/7565.*&-)&&,/-1140011.**))-$),.6*/8.')'&)(..1.1-,),)-%&&%',+4)$%')-./331129426:2/--./+*)),+//6/-2--722694:4263-,/,0./1,7-,*0258+0-++.(((*)76<35762-'*+'',&('(-,14*.,850-3,-/349<,,2:99889301235579;/6/-../600.-1/.*,-120/319/),..,,,,+(%%)))*,')*.6080.-/0/41988597167660))')22387603-*&)-8*::50/3)95-,,*,13203.49811:2)+'((0'*-882/&%'*-.9;+&,'&,(%'77821/-1*+0-)&'+-3-3---/80.08892011.2/.5;<6161001.0-*('(&()0:73217:4:4996-,*'1'(+322-,,-**21149.'-.,-00022+5,++./34-00<5;414130/76/+44696;85253/58-'+.2011&'-(2*%*&'(*094658-7)43/60/8+4)-,)&*(43115+/1//12<6768/.5-05-434;;201)%**-7311569;8),&&&&)&*(&'39/6+(*)++''(()**2794122.03/)/-,+.)*&)*%'('*.221222553.,+)17*65;48541((029<61-,/2878.,,',(+316203&),47:44200553334936171118&'-./)*,(+/4101898:98930673784.12;97694%+-06/5*'28641800,+$''.404:9105121286999,*)*.624544468*'*+*,&-')'(+,8-78557,3)%*3-/.,3-*0/&,+/1,.256:4).+-046967(-&'),,35466220/274979
@2ae9f9ec-935c-4a0c-9cd7-d9e431cbbf58 ch=26 read=34400 start_time=2019-12-13T05:06:33Z barcode=BC01 runid=2c9cf7bc05858273f10e7d7ec552fc0bd742dc3e
CTCCTACGGGAGGCGGCAGTAGGGAATTTTCGGCAATGGAAACTGACCGAGCAACGCCGCGTGAAGGAAGAAGGTTTTCGGATTGTAAACTTCTGTTATAAAGGAAGAACGGCGGCTACAGGAAATGGTAGCCAGTGACGGTACTTTATTAGAAAGCCACGGCTAACTACGTGCCAGCAGCCGCGCGGTATACGTAGGTGGCAAAGCGTTATCCGGAATTATTGGGCGTAAAGGGGCAGGCGGCGGGTCTGTGGTGAAAGCCTGAGCTTAACTTCAGTAAGCCATAGAAACCAGGCAGCTAGAGTGCAGGAAGGGATCGTGGAATTCCATGTGTAGCGGTGAAATGCGTAGATATGGAGGAACACACCAGTGGCGAAGGCGACGATCTGGCGCAACTGACGCTCGGTTGAAAGCGTGGGAGCAAATGAGTTAGATACCCTAGTAGTCCACGCCGTAAACGATGAGTACTAAGTGTTGGATGTCAAAGTTCAGTGCTGCGGTTAACGCAATAAGTTACTCCGCCTGAGTAGTACGTTCGCAGAATGAAACTCAAAGGAGTTGACGGGGGGCCCACAAGCGGTGGAGCATGGTTTAATTCGAAGCAGCGCGAAGAACCTTACCAGGTCTTGACATACTCATAAAGGCTCCAGGATGATGGAGAGATAGCTATATATGAGATACAGGTGGTGCATGAGACGTGTCAGCTCGTGTCGTGAGATGTTAAGGTTAAGTCCCGCAACGAGCGCAGCCCTTATCGTTAGTTACCATCATTAAGTTGGGGACTCTGGCAGAGACTGCCAGTGACAAGCTGGAGGAAGGCGGGGATGACGTCAAATCATCATGCCCCTTATGACCTGGGCTACACGTGCTACAATGGATGGTGCAGAGGAAGCCGAAGCCGCGAGGTGAAACAAAACCCATATAAAACCATTCTCAGTTCGGATTAGCCAGTCTGCAACTCGACTACATGAAGTTGGAATCGCTAGTAATCGCGAATCAGCATGTCGCGGTGAATACGTTCTCGGGCCTTACGCACACCGCCCGTCACTACGAGAGTTGATAACACCCGAAGCCGGGCCTAACCGCAAGGAAGGAGCTGTCTAAGGTGGGATTGATGATTGGGGTGAAGTCGTAACAAGGTAACGG
+
0021/133:/+-,)+('$/-/*&%)'.5;:42;72943*,3*,*+%41,+(+-42589797;966224,).+*0,;700)8+31--35611513316//1:*0,/++-.)&-*+1-+-/',(--+)/*,+.11.0/.-.(%(')*85../('+/2+/6.//31/155401/006:450.//+-/.*,724*),67659843,+60.375:5/6*+-)'++(.+9::0008;*(),+,-18,&*)&/2111562.4..3822:310(*-.1+*+8)&*)23.2:4550&*0*074/,,)-.4001219573+*'06,596;9-6,7+48)-)-,0(01.962084//211366766,9115.2/+.,/72613/,&)',*689:5553-2&'%*.8222772565*-.&'$%%)*../95*-03;64())*0.)-/36;,,)6789-74%)*-2146;:.,,-,*++,5--)(+1-8.7/926/03,-593011.2134&-2-5.726/3.//(,*(**03+--)*&*+-.31646:6++0,.961&(,&';4:-.)&)+0//141252+)&(%(,4),.6576021,-/-/9:8;9<6()-%(,&*)+*-6),63105018*)01207.+/./0444./38./44.9+++**)*&*0/.,,)431663110120.)-$'&((3--698888+)(&$%%''),)./06986653300001,0(%%,(1031,./5*,24&2-+562-,,52****-16/</+-)+/4244-2+5++/2+3:76788000-*''*/1:78:66775647146761/,(**.-(8:1486999:98;8/12::9:63;9.,50017:;23+(+(%)'(*-/2422.5./:61-))+000*.*++)0)(,51263--*2++(-/*)28:647.$*$&(1853:78;679(..8..3*+,+--201210)0++./11210/14819002;1828684430./.4011621313,&,-.19:7364215:94967;236'464+2*&&$%%()-4'187112**$)+,*)'+.5,++.687/:.)-,+3400-1--052:/548)5.7-0,,,..132/2+/+/9--2,*++-.07+((&+'*-*+7598587.1/-3587+
@48a3ca2a-0319-494d-9452-e9db0174d0ee ch=294 read=83683 start_time=2019-12-13T05:06:39Z barcode=BC01 runid=2c9cf7bc05858273f10e7d7ec552fc0bd742dc3e
CTCCTGCAGGGGAGGCAGCGAAGTAGAAATTTTTTCGGCGTGGAAACCTGACCGAAAACAACGCCGCGTGAAGGAAGAAAGGTTTTCGGATTGTAAACTTCTGTTGCATAAAGGAAGAACGGCTACAGAAATGGTAGCCGAGTGACGCTTTATTAGAAAGCCACATTAACACTACGTGCCAACAGCCGCGGTAATACGTAGGTGGCAAGCGTTATCCCGGAATTATTGGGCGTAAAGAGGCAGGCGGCAGCAGGGTCTGGTGAAAGCCTGGAAGGAAACCTTCCAGTAAGCCATAGAAACCAGACTGGCCTAGGAGTGCGGGAAGGATGTGGAATTCCATGTGTGGCGGTGAAATGCGTAGATATATGGAGGAACACCAGTGGCGAAGGCGACGATCTGGCCTGCAACTGACGCTCAGTCGAAAGCGTGGGAGCAAATAGAGAGTTAAGATGCCTATAAGTAGTCCACGCCGTAAACGATGAGTACTAGTGTTGGATATCAAAGTTCCAGTGCTGCAGTTAACGCAATAAGTACTTTCCGCCTGAGTGAGTACGTTCGCAGAATGAAACTCGGAATTGACGGGGGGCTGGCGGTGGGCATGCGGAACTTTAATTCAGGCGCGAAGAACCTTACAGGTCTTGACATGCTCATAAAGGCTCAGAGATAATATATGAGACCTAGGTGGTGCATGGTTGTCGTCAGCTCGTGTCGTGAGATGTTGCGGGTTAAGTCCGCAACGAAGCGCAACCCTTATCGTTGTTACCATCGGTAAGTTGGGGACTCTACTTGAGACTGCCAGTGACAAGCTTCCGGAGGAAGGCGGGGATGACGTCAAATCATCATGCCCCTTATGACCTGGGTACACGTGCTGAAATGGATGGTGCAGAGGGAAAAGCCGCGAGGTGAAGCAAAACCCATAAAACCATTCTCAGTTCAGTTGTAGTCTGCAACTCGACTGCATGAAGTTGGAATCGCTGAAAGTAATCGCGAATCTGGCATGTCGCGGTGAATACGTTCTCGGGCCTTGTACACCCGTCACACCACGGAAGTTGATAACGCAGAAGAAGCCGGTGGCTAACCGCAAGGAAGGGCTCTAAGGTGGGATGATTGGGAAGAAGTCGTAACAAGGTAACCGGAAGATATAGAGCGACAGGCAAGTAGGTTAACACAAAGACACCGACAACTTTCTTCCTTCCAGCAATACATGGCGAAAAAGA
+
--40,$2%-66*(,6102-))'&')$+*+*1:;<61280*&+(,4+.6**+3-,.*('(()*,/06958..0,,+*&./(+,19730551130/174017/1+2,%()*/85+/-,*.)''(''&&%'&*3*,0-..70*'(%($%$&&)**-2*).0+)+-)-$&%+*1(./03%)%%(-+.,+.1)*'&(+20233.6)4+./028+.46<7063)01,,/.,04154-+'+0-%$*'&%(.)','%'((567234876.4.,*-311'-+(&*-())(,+'(*,08'6:621*+4,+4)(&'$.*4(()+'%('&(&02,,/7+*%$%((*-9/9,,*))&')',&'(39-2578787;732'+18/1,...57:676/9/-*2+/+-++*,*)*3.36/005010/*+$'*0/3/2(,/)(+-3/()%')64:3*,))&*).+'),3$0/'',-&&(,,+1&%'')++*,3-)(),-,/*&)('),),8/71:&43,92249*,+,/666663.8-8-95.7.-0(&)&../228+-654'')('%&(*))09,.-,+4055<:5/+''(*+1858.,/,($%$%&%)*'''&))+)))*$%%*0,06/4/%&)*('+/4'*./(+&%*%&-.028544),$)+.&%+1),,638'(''(0&$%&(,.1551)&%++1011,)**-696;566.--*+00011+16362.*.1/)*%&'+()'')''*4')./2)$#%&',1-/2'*+*,05.1%)*'*.,/--,-68447*15324542(+0*)*%*7876;3322-*)(%''*'#+*(*+*0.63(0020468:8:77:95879929-51+),4032255350($&'(//14.*),++*.5885.7124/'*-+(&'(&(4-+*(+),+,1)+,:<83:*$%*3:95899;7/.(--;8&))*')-.16513)-%$%&')*'-,/,2+*2.6/::77+,(+)),$$)1/2+3(*650'(,19977413.4/%&7445/,5559/+12002+-)*%()/*/52211-(*,+)-+-3-,*,-,%0#%))&)&&)()))'*+(*%,),-.*/.--*''&%&'#%**.5-*)*&*0+82-''')-)*+-,+(').)3058787949550-+,)*,++-.+/6777133/1/2010./0911599;.,$(*((/-514;-'+1+/+*.1:3.3%0($"$)(((&#&
@64f17856-83d9-4ed2-8a25-b03944cacfaf ch=293 read=87021 start_time=2019-12-13T05:06:59Z barcode=BC01 runid=2c9cf7bc05858273f10e7d7ec552fc0bd742dc3e
CTCCTACGGGGAGGCAGCAGTGGGGAATGTTGCACAATGGGCGCAGCCTGATGATGCAGCCATGCCGCGTGTATGAAGAAGGCCTTCGGGTTGTAAAGTACTTTCAGCGGGGAGGAAGGGTAAAGTTAATACCTTTGCTCATTGACGTTACCCGCAGAAGAAGCACCGGCTTCCGTGCCAGCAGCCGCGGTAATACGGAGGGTGCAAGCGTTAATCGAATTACTGGGCGTAAAGCGCACGCAGGCAGTTTGTTAAGTCGAATAATATGTAGAAATCCCCGGGCTCAACCTGGGAACTGCGTCTGATACTGACGAAACTGAGTCTCGTAGGGGGGGGTGAATTCCAGGTGTAGCGGTGAAATGCGTAGAGATCTGGAGGAATACCGGTGGCGAAGGCAGCCCCCTGGACGAAGACTGACGCTCAGGTGCGAAAGCGTGGGGGGAGCAAACGGGATTAGATACCCACGAGCGTCCACGCCGTAAACGATGTCGACTTGGAGGTTGTGCCGCTTGAGGCGTGGCTTCCGGAGCTAACGCGTTATCGACCGCCGCAAATTACGGCCGCAAGGTTAAACTCAAATGAATTGACGGGGGGGCCCGCACAAGCGGTGGAGCATGTGGTTTTAATTGTTACAGCGAAGAACCTTACCTGGTCTTGACATCCACGGAAGTTTTTTCAGAGATGAGAATGTGCCTTCGGGAACCGTGAGACAGGTGCTGCATAGCTGTCGTCAGCTCGTGTTGTGTGAAATGTTGGGTTAAGTCCGCAACGAGCGCAACCCTTATCCTTTGTTGCGGTCCGGCCGGGAACTCAAAGGGAGACTGCCAGTGATAAACTGGAGGAAGGTGGGGATGACGTCAAGTCATCATGAAAGCCCCTTACGACCAGAATTACGTGCTACAATGGCGCATACAAAGAGAAGCGACTCGCGAGAGCAAGCGGACCTCATAAAGTGCGTCGTAGTCCGGATTGGAGTCTGCAACTCGACTCCATGAAGTCGGAATCGCTAGTAATCGTGGATCAGAATGCCACGGTGAATACGTTCCCGGGCCTTGTACACACCGCCCGTCACACCATGGGAGTGGGTTGCAAAAGTAGAGTAGCTTGACCTTCGGGAGGGCGCTTACCACTTTGTGATTCATGACTGGGTGAAGTCGTAACAAAAGTAACCGG
+
,531*-1.49/./61155254496,).)&.)&'(*0;89:--'$*'*7/0/)''**./-6/6919367789778108+*/++-55:6(:91:..-:5*,/-6:</34527:,*0./-0,&()90,-103033078-,777'4(,&7311./63/0/.13(,+()-3)1)'0()&*/+2922*&&&(/0-70-9/./4301603/332135670600&(+3,679;;7321.8,../0)--/'(07%/696+-081666((**)&&&''&().62+.590'1-218012-,6:86666232.244560-(,#(%)*'))+*-,/+05966)1-023+*%'++.-'(7:862-/-/603290.+464..*()+,9:;/21,1163/21-2-.+*+(+''41859,*27494/5..-1221.107*-:993()((&,/58+-00((*,:;16*73+/+-(++526+%'%$$$&(+61001926790-,)++315/+.-/../,.4.01:2'(-(,+-/-148;86/7(-+/'..+0./01.1&+.0067577&((&&'&')6171))'+,)2/2:83787;91(*),-;9;6442,+*170/0013446821/.+./+,))-3/<<.351/.)+&*((*)*/(*,,**'&*2+39774:51458:9011-),)-196;,810011:2211986966;3:339;/98:23-../8,8899;;8733'13449989:676768877:.-+&'044,+0-4565778+,1.,-248,,11042%/.*)1+//++6/*/'((*+24'/-/0+74-65786;,,+)''(-/,284774456<;;5;9-++'&)&(,363372//..16/1458:823//*)(+.0)&%'(*1281-&'&)*-(),342-4223975654(.73*')&**''''%(.,4..((*.28153;65865124;832554583826-7))*&4*0-+./60),-,,,2-*00.1.1/:100601366713.1106000787;::9987;88:3-.-3336:66876390+.0*50/2-//10115:177)+5355259.0)1+(**/2,.:.039+*&()%$')*,./6/11982108-*/4,86464262*+*''%%(),200/245634+,,.5//0464403;1+%))00443
@7a9f2a7c-f199-4fdd-891e-fd3790fce062 ch=215 read=56099 start_time=2019-12-13T05:06:58Z barcode=BC01 runid=2c9cf7bc05858273f10e7d7ec552fc0bd742dc3e
CCCGGATTTACGCGGTACGACTTCACCTGATCATGAATCACAAAGTGGTAAGCGCCCTCCCGAAGGTTAAGCTACCTACTTCTTTTGCAACCCACTCCCATGGTGCTGACGGGCGGTGTGTGCAAGGCCGGAACGTATTCACCGTGGCATTCAGTCACGATTACTAGCGATTCCGACTTCGCGGAGTCGAGTTGACTCAATCCGGACTACGACGCACTTTAAGGGTCCGCTTGCTCTCCTTGAGTCGCTTCTTTAGCGCGCGCCATTTGTAGCACGTGTGTAGCCCTGGTCGTAAAGGGCCATGATGACTTGGTATCCCACCTTCCTCAGATTTATCACTGGCAGTCTCCTTTGAGTTCCCAGCCGGACCGCTGGCAACAAAAGGATGGGGTTGCGCTCGTTGCGGGACTTAACCCAACATTTCACAACACGAGCTGACGGCAGCCATGCAGCGCCTGTCTCACGGTTCCCGAGCTGTTCTCATCTCTGAAAACTTCCGTGGATGTCCAAGACCAGGTAAGGTTCTTCGCGTTGCATCGAATTAAACCATGCTCCACCGCTTGTGCGGGCCGTCAATTCATTTGAGTTTTAACCTTGCGGCCGTACTCCCCAGGCGGTCGACTTAACGCGTTAGCTCCGGAAGCCACGCCTCAAAGGGCACAACCTCCAAGTCGACATCGTTTACGGCGTGGACTACCAGGTATCTAATCCTGTTGCTCCCCGCTTTCCTTTCCTGAGCGTCAGTCTTCGTCCAGGGGCCGCCTTCGCCACCGGTATTCTCAGATCTCTACGCATTTCACCGCTACACCTGAATTCTACCCCTCTACGAGACTCAGAAGCTTGCCGGTATCAGATGCAGTTCCCAGAGTTGAGCCCGGGGATTTCACATCTGACTTAACAAAACCGCCTGCGTGCGCTTACGCCCAGTAATTCCGATTAACGCTTGCACCCTCCGTATTACCGCGGCTGCTGGCACGGTTAGCCGGTGCTTCTTCTGCGGAGTGACGTCAATGAGCAAAGGTATTAACTTTACTCCTTCACTCCCCGCTGGTACTACAACCCGAAGGCCTTCTTCATACGCGGCATGGCTGCGTCGGGCTTCACGCCCATTGTGCAATATTCCCCTGCACTTACTCCGTAG
+
51'((#4-+*.++)',)-.488;8302'(*12-532884-3'0/.3-10(/(,&(,-*21)*/,0...47,055::5+6493241.,0,*-7-)+,98*)3-.-,&'(*34::76:842/-(363/,3.1/331++-596467//04407.-''(1)**.15//,'+-12581.--0684&%+-'&'*((2/-('(+.5/./+-4..)&&*.0/.*++*%%$(-,-.''+102212/0))(('-)0-015,3)*%&%&(((./7329*+**+*(.+*/333526;2..821,105(.376<8922.-*((%&%(*,--1).6003('(%''*-)'*((-115/./213602872269+95(%*,+020+*+,-,0,*))18/&//.+&1+)+5.0+--/)53//19610-/0-14-1//009-+,,1).-4('2355475250.07075-,**%12034---+.16890,(('('%%*,2.129888200660.31/5.-79-+(*+'1+679;3321.-(-+:63;88:53.,,+-0&%%++19848(%*--45(*-()++*+(,(.)+.-./18180).6.,**/49.1/1,.,-*+*++02231465.).76+85487-4-/,-,/+./('*++/-0*2*-4,02889936'/6/../894:/5(2-01512313:86;9..'01189;898772*.+()+65060180177./3162.(*)93-((('&()*)(*/2101214:885:'(-+2*5800/./.()(&,3&21)314,0*+.3336656/0/0;71248024-/)*%($$.20.'&,41+(.*(-($,,156'&&'('/*+48'/2/02568:89387<395,+%)+/+,50-')-,-%327/,-,,1**),..0)$&%&*,2.1613421/.+)-($',17-+.32659;500/3-*+()*,,,).2.-07/228412-,+1...44543,()(.+2+)*-&/0158;76<6555/))$&%'*-6.3.--.330:/,2-.-0//))*%%*+37)6-$&'513,*-'%&%#%%%),&1*((,1,1.861/416-*)+().*+&''())--./2&/$&&-%'+109,&).),%&(-%+/0311/+)*&)&&&)*3,*++/
@6e6ef2e2-b28f-4a34-b545-75fb854fe1c5 ch=172 read=108230 start_time=2019-12-13T05:06:57Z barcode=BC01 runid=2c9cf7bc05858273f10e7d7ec552fc0bd742dc3e
CTCCTACGGGAGGGGACAGCAGTGGGGAATATTGCACAATGGGCGCAAGCCTGATGCAGCAATACCGCGTGTGAAGAAGGCCTTCGAGGTTGGCCAAGTACTTTCAGCGGGAGGAAGAGGTAAAAGTTAATACCTTTGCTCATTGACACGTTACCCGCAGAAGAAGCTTTACCGGCTAACTCGTGCCAGCAACCGCGGTAATACGGAGGTGCAGCGTTAATCGGAATTACTGGGCGTGGCGCACCCAGGCGGTTTTGTTAAGTCGAATGTGAAATCCCGGGCTCCAGCAGGAACTGCATCTGATACTGGCAACTTGAGTCTCGTAGAGGGGTAGAAATTCCAGGTGTAGCCGGTGAAATGCGTAGAGATCTGGAGGGAATACCTGCGGTGGCGAAGGCGGCCCCTGGACGAGAACCTCCCGGTGCGAAAGCGTGGGGAACAAACGGGATTAGATACCCTGGCAGTCCCACGCCGTAAACGATGTCGACTTGGAGGTTGTACCCTTGAGGGGCGTGGCTTCCGGAGCTAACGCGTTAAGTCGACCACCACAGGGAGTACAGCCGCAAGGTTAAAACTCAAATGGTGACGAGGGCCCGCACAAAGCAGTGGAGCATGGTTTAATTCGATGCAACGCGAGAACCTTACCTGGTCTTGAAACATCCACGGAGTTTCAGAGATGAGAATGTTGCCTTCGAGACCGTGAGACAAGTGCTGCATGGCTGTCGTCAGCTCGTATTGTGAAGGCCGGAACGGTTCGAGTCCACAACGAACAACCCTTATCGCTTTGTTGCCAGCAGTCCCGGCCGGGAACTCAAGGGGCTACCGGTGATAAACGGAGGAAGGTGGGGATGACGTCAGGTCGTCATGGCCCCTTCCACGACCAGGGCTACACACACAATGGCGCATACAAAGAAGCGACCTCGCGAGAACAAGCGGACCTCATGAGATGCGTCGTAGTCCAGTTGGAGTCTGCAACTCGACTCCATGAAGTCGGAATCGCTGGTAATGTGGATCAGAATACCACGGTGAGGCCACGTTCCCGGGCCTTGTACACACCGCCCGTCACACCATGGGGAGTGGGTTGCAAAGAAGTAGGTAACCTTCGGAACTTACCACTTTGTGATTCATGACTGGGGGTGAAGTCGTAACAAGGTAACCGG
+
//2.,./(2.*+/,(',&'($&0'(+%-))+2-,.2235231+()./6*7;:::;2/1$1&'%&)4).741-+-.)))*'-95;70*0-2.-&&#-+%+'',,'%$&&)/+'3.,0,'+()-50()18292133.85))+.%0')'/)+,,512;:131.01(**%&)(&),0&'*((''+)()-35-+)+'.*.0,52.+))*+,*./'-0/,0//501+4),-+2+*,68;8:24,&'$&%2*))---**-85*-7.9-553''()''&*-.///-*,*,11-/%-(0/343667646434434421++(&'&))+.023484.)+242+0(-+,+2.&'.+*,.,')&--./,79/16522.+*-058::--2*%%''))%'',+*-+/)'&*-.'/083)&),.**+&&)(%',)'*0153*(()(*,-265+(&*-,20-;:))&('77+86(&)&''))24,%215:44)/*,++/,./13)'%1*00./1(**8:0-/)(,6,,.99695445*(-%(*.040-.+/;32/47779:.40*,(*2,)(&'+)-48,3-).,196<:3/21266/*()),//(0,*,1)%)(-/4*'*$*(*2-+1,..)*/9798960,/-1757(0)*(*0/1.+*+2*5865-/**''+507/(()+''-;44+++.1352./3.&-,*1:998.&--+546/-))--&-,,($&(*/1;22265708(0.10%-#')')(**%$#$%($$&**,)$%'',12&+.4,&&%,3)0*%$&%+,')147./6.0/,%,&-,0.).-2/'7/,.-.*1)+2*+*,-36.61.+-*0*+'4'%()(,/',34)/2756434+(0,,)())**,,**&''*)',,0/6+1-,)'%'%'&')+-34497)/)*&)-5+&))%*553.--,-..(()+.8/57;795//''$%)$'&//01/4(0//.(0+3+((*+12-6+--..46917***)))+++,4*114)*)*)&+-)')+1467/-/10)87-..7.+)*(1,*+,16264&2.0)((''()*,-2:.62-,1116257.4/(&($'(/31434655,%'')+'1,+/)/**,/*1()'(--.1,.0662011354,../2758:6.,,(+,,025765/-*,+073277
@04c40ef0-4f2b-4985-923e-a3d059f0b5f5 ch=227 read=122680 start_time=2019-12-13T05:07:14Z barcode=BC01 runid=2c9cf7bc05858273f10e7d7ec552fc0bd742dc3e
GCTCCTGCAGGAGCAGCGGTGGGAATATGTGCACAATGGGCGCAAACCTGATGCAACCATGCCGCGTGTATGAAGAAGGCCTTCGGGTTTGTAAGTACTTTCAGCGGGGAGGAAGGGGTAGATTTATGCTCGTTGACATTACCCGCAGAAGAAGCACCGGCTAACTCCGTGCCAGCGCGGTAATACGGAGGTGCAAGCGTTAATCAGGATACTGGGCGTAAAAGCGCAGGCGTTTGTTAAGTCGAATCTTAATCCCCGGGCTCAACCTGGGAACTGCATCCTGATACTGGCAACTTGGGTCTCGTAATAGGGGTAGAACCAGGTGTAGCGGTGAAATGCGTAGAGATCTGGAGGAGGAATACCGGTGGCGAAGGCGGCCTAGGACGAAGACTGACGCTCAGGTGCAGAAAGCGTGGGGAGCAAACAAGTTAAGATACCTGGTAGTCCACGCCGTAAACGATGTCGACTTGGAGGTTGTGCCCTTGAGGCGTAGCTTCCGGAATAACTTAGCGTTAAGTCGACCGCCGCAGAGTTACGGCCGCAGGTTAAAGCACAAATGAATTGACGGGGGGCCCGCGCAAGCGGTGGAGCATGTGGTCTAATTCGATGCAACGCGAAGAATACAATGCTTGAGCATCCGGGAAGTTTTCCAGAATGAGAATGTGCTCCAGGGAACGGCGGACAGGTGCTGCATGGCTGTCGTCAGCTCGTGTTGTGAAATGTTGGGTTAAGTCCCGCAACAGAGCGCAACCACATATCGCTGTTGCCAAACGGTCCGGCCGGGAACTCAAAGAGCTGCCAGTGATAAACTGGAGGAAGGAATTGGGGATGACGTCAAGTCATCATGGCCCGCCTGACCAAGGGCTACACGTGCTACAATGGCGCATACAAAAGAGAAGCGACCTCGCAGAGCAAGCGGACCTCATGCGTCGTAGTCGGATTGGAGTCTGCAACTCGACTCCATGAAGTCGGAATCGCTTAGTAATCGTGGATCAAGTGCCACGGTGTTGAATACGTTCCGGGCCTTGTACACACCGCCCGTCACACCATGGGAATTAGGTTGCAAGAAATAGGTAACAACCTTCGGAGGGCGCTTACCACTGTGATTCATGACTGGGGTGAAGTCATGGCAGGTAACGG
+
--//0,--*(+%)'/13&12272..)*+%6&)*+*7.-62/)*28,15*,-...2*2855.2)*+..123115+'*+*216659/<17:++897%3(),;0,)++39:)*/.)(+-+$#'&%+,'$'##&#'-''%$&*''/4-$.$++-&**'*037*+((&((*.)''((&$(+(.&,,+3../64.2,*+./737609.4+.%0-/6.0,4942677:6)()(*'+*''+0/(2-8-459.*-,&,*500/693,--.090;3:37:4363/.//.11.,-/.-.*&%&$$''*4444561-))+&*.7/+--%&%)),3752//00:21302./154,+*(-12276.0+(.))-+)3.**0.+3103-4.**6-&$1./0/.)&*(&*()(**--+..1/&%-+')*/38;8*+'..943*&-+1./,-.-61(*&'(00284557;756:8340106874,().-/00.5.048:/,1./-8555&23408)(++-,**&%%$&(&-325053.)14++*%$%'%&&+(-//8*))0(2*6251&,$''3.2/.21-+,.0-.77(;0)&'%%&,)-+.-6/+))&($)*42420/560/.0(50%1./247+*(&&&&(*%%%$&)*/1,1,)/2*5+,9:,.&'((,.42-+50/)&*'.)%-0***+&,*)+))+-4556985665:9:866,.4*+,01323650-+*3))$&%+396;6-.0/4-.1302-)&+1/*1(-/'+$''*,445.6..3513&4,4.9.6,50/84)((&'*-))&)')*18&220012;;9::0+2,((+)(%-&0/;:29:8211112046450+.-,56+(,,$%&*+)'1261./,(*-.../*/+6//84343355772(&')((((.3132321&),'127.17<85611&'&(-263,,,*1*7,0/+/+.1114521111-/2329/0136/.2'3&''+()+*(1218012:930/0+''',-3.2-.*''(+3;98;6665)*3+2,'+(----/,19161&&()(/2484,30(($+')(*-:--0)%,)%(&)(),&,-4047/8)/)22/6//++)-.%-.,,./7;713689;891,-,-1-.0%+'&%%**+//-)*
@4ac97c32-4213-45e2-b79d-90f52cd6772d ch=451 read=46509 start_time=2019-12-13T05:07:15Z barcode=BC01 runid=2c9cf7bc05858273f10e7d7ec552fc0bd742dc3e
CTCCTACGGGGAGGCAGCAGTGGGGAATATTGCACAATGGGCGCAAGCCTGATGCAACCATGCCGCGTGTATGAAGAAGGCCTTCGGGTTGTAAAGAATACTTTCAGCGGGGAGGAAGAGAATTAGGATTAATACTGCTGCTCATTGACGTTACCAGAAAGAAGCACCGGCTAACTCCGTGCCAGCAGCCGCGGTAATACGGAGGTGCAAGCGTTAATCCAGGTACTGGGCGTAAAGCGCACGCGAGCGGTTTGTTAAGTCAGATGTCCCGGATAACCTGGGAACCGCATCTGATACTGGCATAGCGAGTCTCGTAGGGGGGGGTGCAAATTCCAGGTGTAGCGGTGAAATGCGCGTAGAGATCTGGAAGAGCACACCAGTGGCGAGAGCGGCTCACTGGACTGGTATTGACGCTGAGGTGCGAAAGCGTGGGGAGCAAACAGGATTGAATACCCTGGTAGTCCACGCCGTAAACGATGATAACTTAGCTGTCCGGGCGCAGATTGCTTGGGTGGCGCAACTAACACGTGGTTATCCGCCTGGGGAATTTTGATCGCAAAGATTAAACTTCAAGGAATTGACGGGGGCCTGCACAGCGGTGGGCATGTGGTTAATTCGAAGCAACGCAGAACCTTACCAGCGTTTGGTATGTCCGGACGTTTCCAGAGATGGATCTCTTCCGGGGACTGGAACACAGGTGCTGCATGGCTGTCGTCAGCTCGTGTCGTGAGATGTTGGGTTAAGTCCCGCAACGACGCAACCCTCATGCTTTTAATTACCATCATTTGGTTGGGGACTCTAAAAGGAACCGCCGGTGATAAGCGGAGGAAGGTGGGGATGACGTCAAGTCCTCATGGCCCTTACGCGCTGGGCTACACGTGCTACAATGGCGGTGACAGTGGGCAGCAAACTCGCGAGTGCGCTAATCTCAAAACCGTCTCAGTTCGGATTGTTCTCTGCAACTCGGAAGCATGAAGGCGGAATCGCTAATCCGCGGATCAGCATGCCGCGATGAATACGTTCCCAGGCCTTGTACACACCGCCCGTCACACCATGGAGTTGGGTTCACCCGAAGGCGTTGCGCTAACTCACGCAAGAGGCAGGCGACCACGGTGGGCTTAGCGACTGGGTGAGAAGTCGTAACAAAGTGGCCGG
+
3.7**+6373--.5008:6595*,*)-120:--+238522.,)(-.)*:63331.,(-+00')&(+52.--./10+-,,./37:51:5.6----*'(()%,-480-/0)77*(--(+'&'%''$%'(',*,'(&'&%%/-/58/6//-0'+'$(()'00''-.(),/*+*()-1.134+-0350/-&-1+&((**2...731'/()*899.22/.1-+.+)*.//15498888291,/-.%.+/&$$(&+161+/768048*,.)$$&&'(%'$*..55172-,)%()+1/,*)(((*)('&&&&()(*.0(,/5,+(//50.*.*,.,4,5.)+298820107:9,*++(&)(((/,+)**-1::63,,-&,**)14+..-/2++'')(&+,-:2226377.3+%(+**,520/..06464*)*))(32965(',*63&2,16-/.'(5+*.-**+4433561/0239765/(*-14/0/,)*),+))*+0076,*+-4%)'/),+,,.5,.074/0-'.-03,)--11508111:57,*+))(#%+')&*$2,)/.2('*/0171/17077*1.06023736::10:6)*%%%-.1763.,-',$&+,58,3-1+,*/'.0252544563-&()+.*&+')+''$&$(',4),.(*(%/,./*)--0037+.889940*-7:6-0.0626/,2++5100521211889978779/011128246-1-.0126374886;8949.41)+-4-+)+*/.829*&&''&(.264142725<:;:5477*507.(12.1882282)*.058<9;;9:2/./15*,'5),/-4/741(601/./2253+,+,/&(*-0.,00').+++,),/23//+**()*0466/11604;646320/..27<861.1396/1236.(/,+13//.6-226091)(*+))**%-3//+2(1-/7462335558548)''&'(,-,32335122-10,*)'*))-),,201++$)%'(,/.1/040072,0(*024-&+/2-1.+.*,+./2871;8..1.//2:/0,,'()1*21/:1.95+*,,,32,7+'(%%%&%')2*1,*0)&&-*6&&2/.65*(*)'.-//-6-++0016824.))*%))(-./860/23**((%+'-3
@57d20dd8-3b0f-4b98-bf57-2830a5b3781c ch=493 read=135263 start_time=2019-12-13T05:07:12Z barcode=BC01 runid=2c9cf7bc05858273f10e7d7ec552fc0bd742dc3e
CCAGTTACACCTTGTTCGCAGTCATGAGATCACAAAGAGTGAAAATTTAGCGCACTCCAAAGGTTGGCTACCCTATGCTTTGCGAAGCCCCGCTCCCCGTAGTTGTGACGGGCGGTTATTAATGCAAGGCCAGGAATTCACCACCGTGAAATTCTGATCCACGATTACTAGCGATTCCGGCTTCGTAGGTCGAGGCTGCAGACTCAATCCGGACTACGATGACGCTATGAGGGTCCGCTTGCGCGAGGTCGCTTCTCTTTAGTAGCGCCGATTTGTAGCGCATTATTGTATTCTGGTCGTAAAGGTTATTGCATGATGACGATCATCCCACCTTCCCTCAGTTTTATCGCGAGTCATCCCGCTGAGGTTCAGCCGGACCGGCGGCAAGGATGCAAAGGGTTGCCCCGCGCTTTCGTTGCGGGACAACCCAACGTTTCACAATA
+
,2(*-,(-)+.1-$%$%$+)-,-&')(%(/-+/.0)'%'''-43'0)&#&'$'$**.%.*,**+*+(,)+-.(&%&))-20&0(()%*0/*&*)21-*+-',0&(*)(*)(+&)'*&'++($+#)'())-*'('%&''.-.3*)+'*&%%$),+++,,.2&)(,,4--././025:-(#$$&)-+.,*-+-*)**1/*/+,..---.,./.0+-*(*)()+&'$$&$&'&(.-,2,)%$$##$&%(*+**&&*3/1./4&%$%%'(&++(&1,%%&%'+))$&''.(&%$$&&(-.3/,/..'*&)*',*%%''++,,-(,-/-1-4/+&.,18-0''*()429,*%%%%%'(+.&('2.$$%%%))23/'(+1,1&&&$&(*&%*(+**+&*+,)*/,*,),(*'$&'(+,1//50./,-)''('(*),/1&)0,)(&+)"'
@753bcb1b-2b69-4ef1-9813-c8489ad535f1 ch=150 read=57608 start_time=2019-12-13T05:07:15Z barcode=BC01 runid=2c9cf7bc05858273f10e7d7ec552fc0bd742dc3e
CTCCACGGGAGGCAGCAGTGGGGAATATTGTGCACAATGGGCACCAAGCCTGATGCAGCCATGCCGCGTGTATGAAGAAGGCCTTCGGGTTGTAAAAATTACTTTCAGCGGGGAGAGGGGTAAAGTTAATACCTTTGCTCATTATTACCCGCAGAAGAAGCACCGGCTAACTCCGTGCCAACAGCCGCGGTAATACGGAGAGTGCAAAGCGTTAATCTTGGAATTACTGGGCGTAAAGCGCACTGAGCGGTTTGATCAGATGTAGAAATCCCGGGCTCAACCTGGGAACTGCATACAAATACTGGCACGAGTCGTAGGGGTAGAATTCCAGGTGTAGCGGTGAAATGCGTAGAGATCTGGGAGGAATACCGGTGGCGAAGGCAGCCCCTGGACGGGCAATAAGCAGGTGCGAAAGCGTGGGGAGCAAACGGGATTAGATACCCTGGTAGTCCGCCGTAAACGATGTCGACTTGGAGGTTGTGCCCTTGAGGCGTGGCTTCCGGAGCTAACGCGTTAAGTCGACCGCCTGGGAAATTACAGCCGCAAGGTTAAAACTCAAATGAATTGACGGGGGCCGCACAAGCGGTGGAGCATGTGGTTTAATTCGTTTGAAGAACCTTACCTGGTCTTGACATCCACGAAATTTTTCAGAAGTGAGAATGTGCCTTCTTACAGGAACCGTGGAACTGGGTGCTACATGGCTGTCGTCAGCTCGTGTTGTGAAATGTTGGGTTAAGTCCCGCAACGAAGCGCAACCCTTATCCTTTTATTGCCAACGGTCCGGCCGGGAACTCAAAGGGAGACTGCCAGTGATAAACTGGAGGAAGGTGGGGATGACGTCAAGTCATCGTATTTGCCGACCAGGGCTACACGATGCTACAATGGCGCATACAAAGAAGCGACCTCGCGGAGCAAGCCCGGACAGCCTCATAAAGTGCGTCGTAGTCGGATTGATCTGGCTCGACTCATGAAGTCGGAATCGCTAGTAATCATGGATCAGAATTACGGTGAATACGTTCCCGGGCCTTGTACACCGCCCGTCACACCATGGGGAGTGGGTTGCAAAGAGTAGGTAGCAACCTTCTGGACACCACTTTGTGATTCATGACTGGGGTGAAGTCGTAACAAGGTAACCGG
+
+.5+)*'*4(,4,+...71,+.(*+,'.)')(*+-4:76840&1&5.26:6558572&03.3/6767655689961++*+11:895&0*0-')+,-))(+)*/3,*%-+,88.&''*-,0,2;8-041402311:8,/49,8+$))(17++1.(+,',(')-1***++473558(/&0/2-...9.66)*))(),10-++$*01439(*/0923155/9160-8,,-:;<986676-))*.,+()'45%.341*,.1.-.008,,03,(15,()&(*+,)1+/.4+/+,3330)%'$'),,/)*('%*'%%)*/.1)*5.+0(/*-0/-,1410-,-,-,-),6++0243-**('++-28&'...0*-/8.0,-$$&,*++1&+2:5*+-788'5-/+)%('#&&+2245,+..),101.0&)),7:22'0.'3*-,6638:--1/.++*/.*1.68::.+**-.2321,,,1-1231922015*-41202.),,6..11000-//207*)+/+608--.')*8127230-*'''&'*%33.++.*109;3:;96667;..//11-.)2,299/36)*+---.,-)+*0%*,./-*-52<6&0,.)(,51./5/163/.*+1238994240'1464,,-)%&'*-6502-+-*$,(*)/5.-5-0-,2'('''&.//44999(,(''''+-0311%/,-+(*$$)7579//0.012/1:232492.+3-(463842+-/0+*1.04-+1./077;7;218357.7:3''0/*040-,)/.6&),0-',.+/,,-49+,+(()44638001.--.40(-.60)((*,.50/7;7-347875211/15654''$$%&$-+)+89.03**))'*+('),1125986183.2345581+%'')+868:88893*&&'*7()-'0-10%',//4134:8378:766799906'0*/,)&--*,%)(5/).*---,3/..3.70767)($''-.50/)*17429*'(&)#$&(-,-09648-7+/'(.322*.*&&%(&**),21-.5-,)+/+1--0+'(*.:-:-,-29,'&'(,,4/0&.,/-/-4+%'$'(*-3-/1;312668<7574565454-,*0+++4/0.-//-0,,6;7386
@fed6db84-4d43-4677-a082-eece180193ac ch=268 read=63369 start_time=2019-12-13T05:07:14Z barcode=BC01 runid=2c9cf7bc05858273f10e7d7ec552fc0bd742dc3e
TTCCGTTGTACTTCGTTCGGTTACGTATTGCTGGTGCTGAAAGTTGTCGGTGTCTTTGTGTTAACCCTGCGCACTGTCGCTCTATCTTCCGGTTACCTTGTTACGACTTCACCCCAGTCATGAATCACAAAGTGAGTAGCGCCACTCGAAGGTTAAGCTACCTGCGCTTCTTTGCAACCCACTCCCATGGTGTGACGGGCGGTGTGTACAAGGCCCGGGAACGTATTCACCGTGGCATTCTGATCGATTACTAGCGATTCCGGCTTCATGGAGTCGAGTTGCTCAATCCGGACTACGACGCACTTTACGAGGTCCGCTTGCTCTCCGCAGGAGTCGCTTCTCTTTGTGTCGCCATTTGTAGCGTGTGTAGCCCTGGTCGTAAGGGCCATGATGACGTCATCACCTTCCTCCAGTTTATCACTGGCAGTCTCCTTTGAGTTCCCGGCGGACGCTGGCAACAAAGGATAGGGTTGCGCTCGTTGCGGGACTTAGCAACATTTCTGCTTACAGGCGGCGACAGCCATGCAGCACTATCTCCACGGTTCCCGAAGGCACATTCTCATCTGAAAACTTCCGTGGATGTCAAGACCAGGTAAGGTTCTTCGCGTTTGCATCGAATTAAACCATGCTCCACCTTGTGCAGGCCCAAATCAATTCATTTGAGTTTTAACCTTGCGGCCGTACTCCCCGGTCGACTTAACGCGTTAGCTCCGGAAGCCACGCCTCAAAGGGCACAACCTCCCAAGTCGACATCGTTTACGGCGTGGACTACCAGGGTATCTAATCCTGTTTGCTCCCCCGCTCGCACCTGACGTCAGTCTTCGTCAGGGCCGCCTTCGCCACCGAGTATCCTCAGATCTCTACGCATTTCACCGCTACACAGATTCTACCCCCCTCTACGAGACTCAAGCTTGCCGAGTATCAGATGCAGTTCCAGGTTGAGCCAGAGTTTCACATCTGACTTAACAAACCGCCTGCGTGCGCTTTACGCCCAGTAATTCCGATTAACGCTTGCACCCTCCATTACCCGCCTGGCAGGTTAGCCGGTGCTAGGATAACGTCAATGAGCAAAGGTGATAACTTCTCCCTTCCTCCCCGCTGAAAGTACTTTACAACCCGAAGGCCTTCTTCATACACGCGGCATGGCTGCATCAGGCTTGCGCCCATTGTGCAATACTCCCCTGCTGCCTCCCGTGAG
+
'"&#$%&&,(13:6/47.,:-://.7528113;9:821()**'/.--4(6-)0,45.,.*+*,*5:')*.(+()()++,*+.79899;:5:818//529429021467:2,29;/1265432067+&(*/0000'()/./-/7*,,/)+2,,2,.&()*568/-($&8)43;9...++0/(*+3;2.64./010063;:97:50.+,.2::+493)5;7475475483249/2&.-.1;61//13/2,<,+*,+--79:752&173;6882-./02-47502341:5423737),--.724,-16/-11/-301--+-+*+0/..'),&,+'),.,/1626078,))'(')+0-92++('(+*//5+-//09)*6::802-&.05273200..02/87/04*335;88/7*+,8<;566+43.,,03776646;:5467816.+/+05,-*,/-4002-5:*10872-(0/42100118/;///860--)**2.),+4;1+*'&)**((-,+-0--0,,*8-::68.),+*.(11/5((++37952../504.,+,/8768753*&*14/+)&+-./665646422**0979:16,-/62-+/(&&'+1*$$%(,-,3/31<81.)&&+246--%$%',,/*/120.),-.4,-1/++/254230<<1-826.7/-.162,.(-*62.(0-9254569693.,+-2-,./2,0,,/-2801.26/1*3+.4/,*+.32:139/13052,-.-66+84+*1.9111954664971:711122.0825752:2,*//282.'&'8*/3.495.'(+-0&,++0,5106(+992.)+%&)#%('(.,&%'(',,0.0'(.0/10/-00229<53./3-.*++')%'/*534445;83-,.-+,(-54568)4*-10/6-(%&&,2:457978588)/)&),-.*(+3)&'$();5//00094230/14437:88:68;55778890/0:902504.)*-.,04+1('.,4352001'**-6962)'**%/2*%)$&'%(&,101--12.9968))')'-08:111+60007769()(%&%).-+0.-,0;12:99/846/**.-040-/&+-/+&+,/.6.,0)1):929569833//*0/2,8--.2:2216145&88070,--26..,9*-$(+7-./+597+&(+,--3*.3(&&(((
@39e9039d-c0b1-46bb-8628-598557c345f7 ch=369 read=75138 start_time=2019-12-13T05:07:13Z barcode=BC01 runid=2c9cf7bc05858273f10e7d7ec552fc0bd742dc3e
TCGGTATGCTTCGTTCCGGTTACGTATTGCTGGTGCTGAAGAAGTTGTCGGTGTCTTTGTGTTAACGCGCACTGATAGCTCTATCTTCCGGTTGCCTTGTTACACTTCACCTATTAGTAATCCCACCTTAGACAGCTCCTTCGCGCGGTTGGGCCACCGGCTTCGGGTGTTATCAACTCTCGTGGTGTGACGGGCGGTGTGTACAAGGCCGAGAACGTATTCACCGCGACATGCTGATTCGCGATTACTAGCGATTCCAACTTCATGTAGTCGAGTTGCAGACCACAATCCAGAACTGAGAATGGTTTTATGGGTTTTGCTTCACCTCGCGGCTTCGCTTCCCTCTGCACCATCATTGTAGCATTATTGTAGCCCAGGTCATAAGGGGGGGCATGATGATTTGACGTCATCGCCTTCCTCCCGCTCGTCACTGGCAGTCTCGCTAGAGTCCCCAACTTAATGAAGTCGTAACTAACGATAAGGAGTTTGCGCTCGTTGCGGGACTTAACCAACATCTCACGACACGGTGCTGACGACAACCATTGCACCACCTGTATCCCATATGGCTATCATCTCTGGAGCCTTTATGAGTATGTCAAGACCACCATGGTAGGAGTTCTTCGCGTTGCTTCGAATTAAACCACATGCTCCACCGCTTGTGCGAACCCCGTCAATTCCTTTGAGGTTCATTTCTTGCGAACGTACTACTCCAGGCGGAGTACTTATTGCGTTAACTGCAGCACTGAACTTTTGACATCAACACTTGGTACTCATCGTTTACGGCGTGGACTACTAGGGTATCTAATCCTATTTGCTCCCCACGCTTTCGGGACTGAGCGTCAGTTGCAGGCCAGATCGTCGCCCTTCGCCACTGGTGTTCCTCCATATATCTACGCATTTCACCGCTACATGGAATTCCACGATCCTCTCCTGCCTCTAGCTGCCTGGTTTCTATGGCTTGCGGAAGTTAAGCTTCAGGCTTTCACCAGACCCTTGCTGCCGCCTGCTCCCTCTTTACGCCCAATAATTCCGGATAACGCTTGCCACTACATTATTACCGCGGCTGCTGGCGTAGTTAGCCGTGGCTCTAATAAAGTACCGTCCACTCGGCTACCATTTCCTGTAGCGCCGTTCTTCCTTTATAACAGAGTTTACAATCCGAAAACCTTCTTCCTTCACGCGGCGTTGCTCGGTCAGGGTTTCCCCATTGCCGAAAAATTTCTGCTCCCGTAGGAG
+
(#)**)+'*.755753003-:.//7-8,,*-0-+523+/-'*,*+4/,(+/,//3087126-7,1)%'$'%''$'+()*.+--/081-0.(24).658329-2.4671,16((+)'#%+3,22(%'#(%')63-446703,0)*,,)*+*&*,03358/-*&%*+,2-11;2201/.///1&4*3.21,-349;97972..%$$%&,-,)'*--61.667;6303*-,15556222109411117245310113816*,%,+,+*).657970/2.:46&*)*%(+68865$**+)0///-3011:;<,68:;.3<;404390-14032+2+)07/11:/27,*,,+.15:709**7+)++,+611-/,,+,22-),11227/4-3467..2,-./1179<90//2369/4&,)2365+./'%)*-368622051.04434+(5'-040299,+,()-,./*+&'(%'(*//14840/-/+),&),7((1.0/766:33071/-101/3,*)++4465.1///+)-'#&'(+-1548:99+'+&$&&)2)*)'(&)*.50)-*(*(.-1389:9887:.-,-('04120.+,/967740114/&&$%'**'*-,(*5:65<869666+0567,.-5,<;4::21231022:786111503-8*&'/23,,05237:.618:1%+(),-619*309-/+-22),)./..-1'(5:61,))*++-./1911159/6/11966868988.,+62:/004997-+&&&%&/,,17768871</**-0/02594877780-((/,02249402+,,4-)*-0;;6,.,,,3,0*:80....02,-/0090/078857436;85./22;1.442582456523556/246)*+.2986&40326;55267,.'&&$)(*.(4+77,--.50.,-,35122+,/-0378006/076;:1124.('*)%)),'+'.0*(*+48615:42:72--4001:<06100545;89;811,2.)+-76.-65050.0.749:1+1-271+60.-1())%(++/,.0.1;79;89,:---33,*(())34/--5-7()&')/)0.)2:.,15472/2'#(,,,3---46-394/322.&+,*.45:<*0*.*-1/,.1:7,*,)-1**/1:/:-,496*4.5..7;:87;4(.(-'.*207,),,61220/54.;009;/,02.+7,,9:9),+(*,)+(,3*)3+0/),
@39132cee-ba94-42c4-86be-802a218e5724 ch=29 read=45384 start_time=2019-12-13T05:07:24Z barcode=BC01 runid=2c9cf7bc05858273f10e7d7ec552fc0bd742dc3e
CCGTTTGCCTTTATTTACGACTTCACGCACAATCGTCGATGCCACCTTAGACAGCTCCTTCCCTTGCGGTTAGGCCGCAGCTTCGGGTGTTATGCTTTCTCGTGCGGTGTGTGACGGGCGGTGTACAAGGCCGAGAACGTATTCACCGCGACATGCTGATTGCGGTACTAGCGATTCCAACTTCATGTAGTCGAGGTTGCAGACTACAATCCGAACTGGTGGTTTTACATGGGTTTCACCTCGCGGCTTCGCTTCCCTCTGCACCATCCATGTAGCACGGTGTGTAGCCAGGTCGCCAGGGGCATGATGATTTGACGTCATCCCGCCTTCCTCCAACTTGTCACTGGCAGTCTCGCTAGAGTCCCAACTTAATGATGGTAACTAACGATAAGGGTTGCGCTCGTTGCGGGACTTAACCCAACATCTCACGACACGAGCTGACGACAACGGCGCACCACCTGTCACCTTGTCCCCGAGGGATTTCCTCGATTAAGAGTAATGCAAGGGATGTCAAGTGTAGGTAAGGTTCTTCGCGTTGCTTCGAATTAAACCACATGCTCCGCTACTTATTGCGGGTCCCCGTCAAGTTCCTTTGAGGATAATCTTGCGACCGTACTCCCAGGCGGAATACTTAATGCGTTAGCGGCAGCACGGAGGTGTTAGAAACCCCACACCTAGTATTCATCGTTTACGGCGTGGACTACCAGGGTATCTAATCCTGTTTGCTCCCACGGCAGGCTCAACGTCAGTTACAGTCAGAGAGTCGCCTTCGCCACTGGTGTTCTTCCCTACAGCAATCTCTACGCATTTCACCCGCCGCTACACTAGGAGTTCGCTCTCCTCTCCTGCACTCTAGATAACCAGTTTGGAATGCAGCACCCAGAAGTTGAGCCCGGGTATTTCCATCCCTTAATCATCCGCCTACGCTCCTTGCGCCCAGTAAATCCCGGATAACGCTCGCCACCTACGTATTACCGCGGCTGCTACGGGCACGTAGCCGTGGCTTCCTCAGCAGGTACCGATCATTATCTTCCCCAAAGACAGAGCTTTACGATCCGAAAACCTTCATCACTCACGCGGCGTTTGCTGCATCAGGGTTCCCCCCCCATTGTGCAATATTCCCCACTGCTGCCTGCCGTAGGAG
+
1)*)3)&(%&)%$'1,&/237:;4(-$)(*/42-%,+)&(#,*+.-/,+,4,)+++526709-.4)((,*/'*896&-$..16538.-*4,()&$#%#&)')'%%(%&'(((*.41.)+*4...1/02+440.(.++*+,,7:2-.613446%3.315(2)%%'%,),-33565:;130./2566888778851035:)5(-))&''.6413+-01))$%'-+1:(&$-,:;17;7047<7:9:0://:8/.+-.;./:92101857:)%&'%%))'')&&%)(,,,2,*+3-1,-/.-794082110./37,+,45679448.-299<:737(3*-/5///-533:51133284740++,,382+1-/73832135:8983,2+*)-004-63/7/33981./2*+/;80//09-50)-.-,,,,,(+/020452/122/27574(-&,*'&$%$$*,'(-5389090/097&&&'+0+/81/2-02-5,0-(()+1356:66&3107796421167715/,.,2/;8:<85654:456;6+/-0.2<47510022223:680/-5-&.)*+20/+5:;4()0.-'3673.5/+&('%&''))1.+-446:*5/0/7;/+338-414324.7-;-12.7.,,/094-00/.23+--./.5('-1-079,'**.553123594357.69.**+,+,99;775467253/./14889740101:.(+*34*&''$%'(('()'%+-14,*.,++(44:,,././225;;6:9788&)*/2,-/<::437+&&&%$$(/,.39988697:<;-++'&$1.,-0./4542*,'$'+'&())00./1289976..--20323/.15,11:;2/02/'.-,.+:0+,'),*-01-6011,0/001<7/,-),,)'/+9/989:879,*))$//4)1+%).55-%()*46/04)6957654*.-.+-7105--01348;68;65/6...20'(,2''%*))**-)+-&$).,.,-+('*&1-+&&%'''%'/)'++.1099-34(),450//-09/,-4563/,127/176;69694578365630/,+6/-320111;2736698.8/629.***).+-*-,-..9:;0/08854348354,0334+*)
@5d8992c8-7d9a-408e-8e1f-3163ad8727a3 ch=94 read=105247 start_time=2019-12-13T05:07:24Z barcode=BC01 runid=2c9cf7bc05858273f10e7d7ec552fc0bd742dc3e
CAGCAGTAGGGAATTTTCGGCAATGGGGGAAACCCTGACCGAGCAACGCCGCGTGAAGAAGGTTTTCGGGTTAATAAACTTCTGTTATAAAAGGAAGAACGGCGGCGCTGCACAGAATGGTAGCCGGTGACGTACTTTATTAGAAAGCCACGGCTAACTACGTGCCAGCAGCCGCGGTATTAATACGTAGGTGGCGTTATCGGAATTATTGGCGTAAAAAAAGAGGGCAAGGCGGCAGCAAAAGGGTCTGTGGTGAAAGCCTGAAGCCCTGGCACTATTAAACCATAGAAACCAGGCAGCTGGGGTGCAGGAGAGGATCGTGGAATTCCATGTGTAGCGGTGAAATGCGTAGATATGGAGGAACACCAGTGGCGAAAGGCGACGATCTGTACTGGCTGACATCAGTCCAGCGTGGGGAGCAAATAGGATTACGTTACTGGTAGTCCGCGTAAACGATGAGTACTAAGTGTTGGATGTCAAAGTTCAGTGCTGCAGTTAACGCAATAATTACTCCGCCTGAGTAGTACGTTCGCAAGAATGAAACTCAAAGGAATTGACGGGGGCCCCGCACAAGTGGAGCATGGTTTAATTCGAAGCAACGCGAAGAACCTTACCAGTCTTGACATACTCATAAAGGCTCCAGAGATGGAGAGATAGCTATGAGATACAGGTGGTGCATGGTTGTCGTCAGCTCGTGTCGTGAGATGTTGGGTTAAGTCGCAACGAGCGCAACCCTTATCGTTGAATTTACCATCATTAAGTTGGGGACTCTGGCAGAGACTGCCAGTGACAAACTGGAGGAAGACTGAGGGATGACGTCAAATCATCATGCCCCTTATGACCTGGGCTACACACTGCTACAATGGGATGGTGCAGGGAAGCGAAGCCGCGAGGTGAAACAAAACCCATAAAACCATTCTCTGGTTCGGATTGTAGTCTGCAACTCTCGACTACATGAAGTTAAATCGCTAGTAATCGCGAATCAGCATGTCGCGGTGAATACGTTCTCCCGGGCCTTGTACACACCGCCCGTCACACCACGAGTTGATAACACCGAAGCCGGTGGCCTAACCGCAAGGAAGAGGGCTGTCTAAAGGTGGGATTGATGATTGGGGTGAAGTCGTAACAAGGTAACCGG
+
/11+*()*/,(*(-))1.3973<43730(',+2</-./5:44577:989;0..')%&&++&/)70.+*60+5)+***&*,7/3-4...;:5)(*-,*-51./.&.,),)')(&%&)+(.6.,,0,(,-++&%'()+0/*+4+(,,((-.+-1600050223254970686576/1-.,())'%$$''-(3-*.//.32209-6+5*3(*/,/.23514/61+'(./0*/-/0:8:91,1(*)'*01-/20,+(+*+40-105614-.5.)(,,*+'%'+30)9:783/4:24:,-3-)+++&+')*22/530/.6:676133*5)3*;422452,--.8<956:7356:852++++-0-2-3;979;444240-)/*,-22:97775/.'&*&(')',)*&(*-3,1*%'+++124.)+-1952,5:.4,'&(*%&+++.01405*(*236:35-*,/-/10077,./21<4:4;890682,4:901/.(%),)1104.-+/*&&*')(&)+10,284+**,&265657++**2,)*+'(6::4583/+&&+)-.224/5;:.350+(---/'*+-**//07718;;/97:9//2-.06745546*-,-.,0,/3+,'*.6798986776895;0.5335(+(++/2:1.++)./412*&$&%*-..1(/0.2999889397;556626,--/00201667550376272:76978346'.*12,,055;7754(()(*05.4*%%))'%)-188.3532-10.15*,177203/(('*+66287+---.4/.'.0280,()(&%...,28,53237566591+05;;8;96;8+1111889<9:53545,+*((%&,-'-.1))1+(*-4427+5**)2,.135*2420/..+1.,.&*+0:41;8017;<:7;99:75*$'72;903*0.-,((3459.9-,*0)///121326.7..22*-))*61-+++.301052111:,-/216653,****/8325/31128'&.0-0+-5-03301/38439./4744352/0.-,,++,/099)6.()9//5437727++43/.+(-+0)6.+%2073555568<0,328952310002368887//(/(''-*/''(*.*208:;::3
@7f572052-4cc5-4e02-87df-f3eac452ed24 ch=277 read=66697 start_time=2019-12-13T05:07:24Z barcode=BC01 runid=2c9cf7bc05858273f10e7d7ec552fc0bd742dc3e
CTCACGGGAGCAGCAGTGGGGAATATTGCACAATGGGCGCAAGCCTGATGCAACCATGCCGCGTGTGTATGAAGAAGGCCTTCGGGTTGTGAAGTACTGTGAGGAGGAAGGAGTAAGTTAATACCTTTGCTCATTGACGTTACCGCAACACCGGCTAACTCCGTGCCAGCAGCCGCGGTAATACGGAGGTGCAAGCGTTAATCGGAATTACTGGGCGTAAAAGCGCGCAGGCGGTTTGTTAAGTCGAATGTGAAAATCCCGGGCTCAACACAGAGACTGCATCTGATACTGGCAACGAGTCTCGTAGGGGTAGAATTCCAGGTGTAGCGGTGAAATGCGTAGAGATCTGGAGGAATACCGTTGGCGAAGGCGGCCCCTGGACGAAGACTGACGCTCGGTGCGAAAGCGCGTGGGGAGCAAGCAGGATTGAAATACCCTGGTAGTCCACGCCGTAAACGATGTCGACTTGGAGGTTGTGCCCGCGAGAGGCGTGGCTTCCGGAGCTAACGCGTTAAGTCGACCGCCTGAAGATTTTGACGCAAGGTTAAACTCAAATGAATTGACGGGGAGCCGCACAAGCGGTGGAGCATGGTTTAATTCGATGCAACACGCGAAGAACCTTACGTCATCCACAGAACTTCCAGAGATGGTTGGTGCCTTCGGAACTGTGAGACAGGTGCTGCATGGCTGTCGTCAGCTCGTGTTGTGAAATGTTGGGTTAAGTCGCAACGAAGCGCAACCCTTATCCTTTGTTGCCAGCGGTCGGGGAACTCAGGAGACTGCCAGTGATAAACTGGAGGAAGGTGGAGTTAGCGTCAAGTCATCGTAGCCCGCGACCGGGAGCACACGTGCTACAATGGCGCATACAAAGAAGAAGCGACCTCGCGAGAGCAAGCGGACCTCGCCAAGAGATGCGTCGTAGTCCCGGATTGGAGTCTGCAACTCGACTCCATGAAGTCGGAATCGCTAATCGTGAATCCAGAATGCCACGGTGAATACGTTCCAGGCCTTGTACACACCGCCCGTCACACCATGGGAGTGGGTTAAAAAAAAGTAGGCAAGCAACCTTTCGGGAGGGCGCTTGCACCACTTTGTGATTCATGACTGGGGTGAAGTCGCGAAAAGTAACAAAGGTAACCGG
+
1.,'*(0,(()*+/0388&++,113190//3,8,*-11).-)%&),+,,(++%''-..1++--.00*+-0/34()-+0--/343;7672****(()41/*)'/*)/.0-()#&'17+-3320//+(*)''))'.+,+.+4+(-,'%)'%&.3*1..-/,.161646<556548757/8/.2/026842211233).//:0:140/*-./021230/++.03+,/2-*,'&22*56;731237*/7'&(+$+%&)10*/.+-56677302(**,)'/1211**+('+++5+.**2/,***++')01**.,'$&',*0+0)*2:876/1014423:501457210/042.70.+&*+**+)(,-.-/++/).+-+26,)+,3330//+**()(2,123,6.46-*(&+(''),-/1(*')59%4).3,/+),2,443:/.121,*.3(),/2:8;;9,/-&'&*)+)&%$1)/011914255.&&))'&+(()),.-22.0*0+(,015100,2,/.)+6563*)1+-,-)&$,&'&()1$)&()%/+)03,,--5-*(.-5.9793+,+&$&'%'').0/4/486,+)*-/.10;0(',+,)-+(*,,,',+,117./52),)%&$$%&(*-++-'(.(-4,())*&',,011.-,).1145+4,412654//15*1/4./&*-04.*(()+:679*--..7951;//-05))*'/(*,/501.,5'.*3/+(%'%%&(,,2-.422.'.8/-05.39,.73974&89*-0-/)'+'%(')*(21-10...0/--.261-./2.40&-%(),*,.345.)-166:3(/'+.20(.*+,5'3($%&&'%()+./1/1182553265511+-)')''*-(+,..10480/+(('*,*(++629945'*(1+%&'&,+124466221,*)+)%)&''&)+32551/1262+.-./--.-5...//++*--3,-)*+677&350,,,.20'3.+.-5/+-43464618+*065(*6-20/-,+-1,-2-,,-)*,19697/.''&-3+1+%'2/5+')&'/-2&+*%)/45226(0)1.*-,*+*)1(%+*.0*)-5,'(*-0862./021/.5)&&*('++(+**..*$'+4/.4''$'*/,12/
@6849675d-4846-4e0d-a725-11ef87818a71 ch=173 read=112814 start_time=2019-12-13T05:07:22Z barcode=BC01 runid=2c9cf7bc05858273f10e7d7ec552fc0bd742dc3e
CCGGTTACCTTGTTACGACTTCATCATCAATCCCACCTTAGACAGCTCCTTCCTTTGCGGTTAGGCCACCGGCTTCGGGTGTTATCAACTCTCGTGGTGTGACGGGCGGTGTGTACAAGGCCGAGAACGTATTCACCGCGACATGCTGATTCGCGATTACTAGCGATCCCAACTTCATGTGGTCGAGTTGCAGACTACAATCCGAACTGAGAATGGTTTTATGGGTTTTGCTTCACCTCGCGGCTTCAGCACCCTCTGCACCATCCATTTGTAGCACGTGTGTAGCCCAGGTCATAAGGGGCATGATGATTTGACGTCATCCCGCCTTCCTCCAGCTTGTCACTAGCGGTCTCTTCAGAGTCCCCAACTTAATGATGGTAACTAACGATAAGGTTGCGCTCGTTGCGGGACTTAACCCAGCTTATCTCACGACACGAGCTGACGACAACCATGCACCACCTGTATCTCCTTAGCTATCTCTCCATCTCTGGAGCCTTTGTAGGCAATAATGAGACCTGGTAAGGTTCTTCGCGTTGCTTCAGATTAAAACCACATGCTCCACCGCTTGTGCGGGGACCCAAATCAATTCGAGTTTCATTCTTTTGCGAACGTACTACTCAGGCGAATTACTTATTGCGTTAACTGCAGCACTGAACTTTGACATCCAGCACTTAAGGTACTCATCGTTTACGGCGTGGACTACTAGGGTATCTAATCTATTTGCTCCCCACGCTTTTCCGGGACTGAGCGTCAGTTGCAGGCCAGATCGTCGCCGCCGCCACTGGTGTTCTCCATATAATATGCGCATTTCACCGCTACACATGGAATTCCACGATCCTCTCCCTGCACTCTAGCTGCCTGGTTTCTATGGCTTACTGAAGTTAAACTTCGAGCTTTCACCACAGACCCTTGCTGCCGCCTGCTCCCTCTTTACGCCCAATGGTGGATAACGCTTGCCACCACATTATTACCGCGGCTGCTGGCGTGGTAGCCATTAACTCTAATAAAGTGCCATCGCTCGGCTACCATTTCCTGTAGCCGCCGTTCATCCTTTATAACAGAAGTTTACAATCCGAAAACCTTCTTCCTTCACGCGGCGTTGTTGCTCGGTCGGGGTTTCCCCCATTGCCGAAAATTCCCTACTGCTGCCTCTAGG
+
9.&*16*-4461/8)+,0328(/)+/11261.81-/-1/..465366854677(00--.:3:1282/'++.311750:02+/---7/9-,,,,(.*526400-&*66565.-,''*,,0/41)&%-./2546<:787342000129::2420/432.:-/.10101415..,0232--,-',,.&)-051134410156;,:**+-()*+&,1/4.::<,-/:<-9:7+)+-0466:5634070177-**')--,.1323396:72.26,.40--')+/03,.24-/0&*../.0.0)8;85:.---,25<1/1656791361)-.5998731--,0//0:21,%((&--./,)-'(+)+*2,)%*)***3/0/25440*.//28.-*-3--4+4233447617/1-8600-0-1(&%&'.200-..,+/006251.6787583(5377<69.--3/65744103479),(().0/+*.014889998885',/)+0,'0'')$%()(.*%,)-183*)1*2-53;08.*'(')-$)+90%$/3/399/)(*)*+**,68./3,0/1--'1.1/)&+-)06203)4-*+*)+2:1/-72.+15.06,&,.()*+/00662357((+**'))0&0()*558676589078178224/178134682.+')$'%%)(*(--4453886/:0$%'2*,--4'..389(34+-/86408/0+)05+(.*070*0..-/49,)-/:-,-86876676-24803+(+,6//089695'(&%*/,092689:768:7+-4-041,')*+*/0326;64(*5144&,')*,.+-*4+70)*+.03../.97*+34,3343,57886;5696;:55788/-.3*/29060/:1-&+.*3'&)*/53.036)(&+++30-30027:<9;9-,+-.:/..3;4/1+.+(/++),&*2,530)(*-1-38132-/'*((2/-3855-3,*%'&)*)''&*&%&)+,6+1-+,/,.3.24.(/,.0&/0*1252933,5733<;47771315:27<649,(,+-+///245-,%&&'*91-1057311/4911;39328987<814321641/-**,),/0/844&69.099+9;;413;340-/;;:7.70)(*)))))$%$)-1/-+
@b2769bcf-70aa-4c2f-835e-4d263489ce61 ch=307 read=91278 start_time=2019-12-13T05:07:38Z barcode=BC01 runid=2c9cf7bc05858273f10e7d7ec552fc0bd742dc3e
CTCCTACGGGAGGCAGCAGTGAGAATATTGCACAATGGGCGCAAACCTGATGCAGCCACATGCCGCGTGTATGAAGAAGGCCTTGTATAAGTACTTTCAGCGGCGAAGGGAGGAAGGGGAGTAAAGTGTACCTTTGCTCATTGACGTTACCCGCAGAAGAAGCTTACCGTAACTCCGTGCCAGCAGCCGCGTATACGGAGGAGTGCAAGCGTTAATCGGAATTACTGGGCGTAAAGCGCACGCAGGCGGTTTGATGCAAGTCAGATGTAAATCCCCGGGCTCAACCACCAGAACTGCATCTGATACTGGCAACGAGTCTCGTAGAGGGTAGAATTCCAGGTGTAGCGGTGAAATGTAGAGATCTGGAGGAGGAATACCGGTGGCGAAGGCGGCCCCTGGACGAACTGACGCTCAGGTGCGAAAGCGTGGGGAGCAAACGGGATTAGATGCCCTGGTGAGGTCACGCCGTAAACGATGTCGACTTGGAGGTTGTGCCCTTGAGGGGCGTGGCTTCCGGAGCTAACGCGACCGCCTGGGGAGCACGGCACAGGTTAAAACTCAAATGAATTGACGGGGGCCGCACAAGCGGTGGAGCATGTAGTTTAATTCGATACAACGCAGAAGAACCTTACCTGAATGCCAACATCCACGGGATTTTCAGAGATGAGAATGTGCCTTCGGGAACCGTGAGACAGGTGCTGCATGGCTGTCGTCAGCTCGTGTTGTGAAATGTTGGGTTAAGTCGCAACGAGCGCAAGCCCTTATCCTTTGATGTTGCCGGCGGTCCGGCCGGGAACTCAAAGGAGACTGCCAGTGATAAACTGGAGGAAGAGTGCGCGGGGATGACGTCAAGTCATCATAGCCCACCCGACCAGGGCTACGATGCTACAATGGCTACAAGAAGCGACCTCGCGAGCAAGCGGGCCTCATAAAAAGTGCGTCGTAGTCCGGTTGGAGTCTGCAACTCGACTCCGCTGAAGTCGGAATCGCTAATCGTGGATCAGAATGCCACGGTAGACCGTTCCCAGACCTTGTACACACCGCCCGTCACACCATAAAGTGGGTTGCAAAGAAGTAGGTAGCTTAACCTTCGGGAGGGCGCTTACCACTTTGTGATTCATGACTGTAGGGTGAAGTCGTAACAAGGTAACCGG
+
-00,-3.,)5*+00.&.,+++*&&')$+($&'+351161,),/8.3:489:696&51-(+//1-.0254557644&*(*(0(-'%'%,.3+-223672/-0'''..433,*./17+64*&)(.7,*+&()*+04+),-3.151..),+*.3'%)++-2%**&(((+/($&'..3/1062181-,-+4.*+*($%(),---(%()+87:6753+2**+'0,'1)'*(2:9831050-21305054373'.14/(((#(*+/.1/011('&+-,.5://7699:230)(/622/433-,,,,257813.0-001/.'()-59870,(,&*''0'5)4,-+0664/*/.2850/2.()$%&)*,888<.,2+(.',()1345:5-'&&'('/,&*5:1((0628+%**'*'%$)*..09672,.**)+/17:;.-/12;26'99-3.-,56%7:-,794(',+)-&,,296899(-,)**/0032.3.3+/3.84667<006.,,5,30398;65031-,'*,65*)%$&((2./,''))&$%'%+'-*'-+*202/9;9-467.**)$&,&():3/;9347(*)..42417001//00410-13;4043;:.-/(/345-2(',-*-102.2/1812)..,&%*%23570-.+,)(,98/21-+*-//0/.44-6,1;8;8+44*//56740.14)524688++++0444:8757,++,*7451593,+..05/7..22+6-'&'(%+*..-&*)#(&+%'/))0*.31,2/)$)+.1',/&,+)2...4355+9/1..:9-6,..++,2016-),+,5316+4587/.*,+(&)-'&%&+44434144243.(+./8881/(-+2+&)+,)*,745645''&%%()767649030,()+(*$()'*7/3,,.'/,-%-04141142523262791/,0-2--01238-9)*++,..)+,-146/////035,4+((%()*)*+&1&&%(%%$&(/1034:55/,)*/-36900.43131*,*+-5/)'.(0.-/+.-,---052.8.*,125327--*1)*)*-013(/-2*&(-**.2/+.%'''3,542.6(9/,/5-53322/3:4/6<:/2223:724.,)(%#%((*++*-**,--..-07(5-6;9965
@6ab5edd0-3607-46b1-8082-4d987d66116b ch=185 read=106091 start_time=2019-12-13T05:07:56Z barcode=BC01 runid=2c9cf7bc05858273f10e7d7ec552fc0bd742dc3e
CGCCGGTGGAAGCTTCACCCCAATCATCAATCCACGTAGACTAATCCTTCCTTTGCGGTTGCGGCTTCGGGTGTTATCAACTCTCGTGTGGGTGTGACGGGCGTGTAATACAAGGCCCGGGGCAATATTCACGACAGCGTTCGCGTTACTAGCGATTCAACTTCGTACTGGCGAGTTGCAGACTACAATCCGAACTGAGAATGGTTTATGGGTTTTGCTTCACCTCGCAGCTTCGCCTCTGCTTATCCATTTGTGGCGTGTGGCAGCCCAGTCATAAGGGGCATGATGGTTTGACGTAAATGCGCGCTTGTCGCGTTAAGCTGAAGTGCAGACAACAGTGGCTTCGGTAGGTGCGCTCGTTGCGGGACTTAACCCAACATCTCACGGCCACGAAGCTGACGACAACGCGCACCACCTGTATGCTCGCCGCCATGCTCCTCCTCCATCTCACCGCATGAGTGTAATAGGTACCGGTAGGGTTCTTTGCTTCAATTAAACCACATGCTCCGCAGCCGTGCGAATTATCAATTCAGCGCTGGGTTTCATTCAGCCCAGGGCACGTGCTATGGTGATACTGGCCCGTTAACCTGACGCAGGCACGACATCCAACGCCCAGTACTTTCATGTTTACGGCGTGGACACTGGGTATCTAATCTCATATTGCTCCCCGGCACCGGGACTGACGTCAGTTGCAGCCAGATCGTCGCCTTCGCCACTGGGTATTCCTCCATATATCTACGCATTTCACCGCTACACATGGAATTCACGATCCTCTCCTGCGCCATGCCTGGTTTCTGTAGCTTACTGGGTTAAACTGGGCTTTCTACAGACCACGCTGCTGCCGCCTGCTCCTCTTTGCCCAATAATTCGGATAACGCTTTTACCTACGTATTACCGCGGCTGCTGGCACGTAGTTAGCCGTGGCTTTCAATAAAGTACCAGGCGGCTACGTTTTCCTGTAGCGCCCGTTTCTTCTGCTTTATAACGAGTTTACAATCCGAAAACCTTCTTCCTTCACGCGGCGTTGCTCGGTCAGGGTTCCCCATTGCCGAAAATTCCTACTGCTGCCCTCCCGTAGAACC
+
)''&('(&&&%#%,(-..77/-40422,3-+2.%'%+((,-$)+--'(2--*0((30,.*%&*/+.20(83138;777/70/,+)&'%*$'&)'%''$*,)%'*%*&%)+666/130))03+,)))(0-*(*(&.$%$%(7*(((';&'&((*+,08+)')..+(*&%&&&'*-*1,,,&*'&)%&('*3+),2335/1031533<:-261+.9;.+-202(-4,/'(#)*-3-''+'*$%%$$)+/3164+),*'(%$#&%%%$'(/*%''%%$)&'*73125/.-,(--&'$$%(%&%%$'$$#$$&'/'&$#%&&$'(,*,(('$'$''(**,&(&'((&%$$#%$''%$&')1242715+7/.(%$3(0-*+(()(*(*',,*,'$%'*&%(*-&.&)-2**%&&))-/.1)%$#$'"&'*$%'(*.$,%'+-&%*&$)%$*)%%#&$#$#&$#&'&'(,*%'$$$)()$%'*+*+,)&')'&'*&&%)&&((&+$(&*(+..)%(#$&$%%%(($#'$%&+)448.'$%%('*01/986570)$$&%%$+)(*')'1(/)$&()$&&%$'&%$$$%%*)-(+%$&&)&)#)')$&'&*%&+(.10+,)%&%,$&%$%&**.-4-&(&-,-.0834$(*&)(',+,*/3/-&$&*(,3'*.-7-'&%&%+-'57..,+-/-.1/+2,%%$$'0+-0::8998852521492/.+,)')())%).2+,)+*./11205-5;/+(+,(*$%'').013.*,))%**.//2..*-6644%&$%&+-715575-*$$&'&)*-%)%(*%)%%&$$&'+++-76)%'*)-.75-0-)'',.-0.+,-.--3/1,,)(%#%&$'2'(+.-2,;8<1;1.-145,01101301/)3,09-4(0(+*+,,.,),-33348323815-100//)&*-/21,.//''+.*)+'&#%'(-2-/,''%#%&)-*(+,3(&&(&%$&,,1,+/+-%&)*7,++69784)0.(%&'***5+63*91.0/0.64/7.-.675;8:.117-8.53/*,1.31/2776/-6,'%+*''.**0()-5(+65/)*,&
@389c9f8e-295b-4e70-964c-f6219e7bba89 ch=309 read=98196 start_time=2019-12-13T05:08:05Z barcode=BC01 runid=2c9cf7bc05858273f10e7d7ec552fc0bd742dc3e
CGATTACCTTGTTGCGACTTCACTGATCATGAATCACAAAGTGGTAGGCGCCCTCCCGAAGGTTAAGCTACCTACTTCTTTGCAACCCACTCCCCATGGTGTAGCGGGCGGTGTGTACAAGGCCCGGGAACATTCACCGTGGCATTCCTGATCCACGATTACTAGCGATTCCGACTTCATGGAGTCGAGTTGCGAACTCAATCCGGACTACGACGCACTTTATGAGGTCCGCTCGCTCTCGCGGTCGCTTCTCTTTATGCGCCATTTGTAGCGTGTGTAGCCCTGGTCATGGGGCCATGATGACCTGACGTCATCCCCACCTTCCTCCAGTTTATCACTGGCAGTCTCCTTTGAGTTCCAGCCGGACCATGGCAACAAAGGATAAGGGAGTTTCGCGCTCGTTGCGGGACTTAACCCAACATTTCACAACACGAGCTGACGGCAGCCATGCAGCACCTGTCTCACGGTTCCCGAAGCCTCTCATCTCACAGAAAACTTCCGTGGATGTCAAGACCAATTTCTTCGCGTTGCATCGAATTAAACCATGCTCCACCGCTTGTGCGGGCCCGTCAATTCATTTGAGTTTTAACTTGCCCGGCCGTACTCCCCAGGCGGTCGACTTAACGCTGATTAGCTCCGAAGCCACGCCTCAAGGGCACAACCTCCAAGTCGACATCGTTTACGGCGTGGACTACCAGGGTATCTAATCCTGTTTGCTCCCCACGCTTTCGCACCTGAGCGTCAGTCTTCGTCAGGGGCCGCCTTCGCCACCGGTATTCCTCAGATCTCTACGTTTCACCGCTTCACCTGGAATTCCTACCCCCCCCTCTACGAGACTCAAGCTTGCCATTATCAGATGCAGTTCCCAAGGTTGAGCCCGGGGAGTTTCACATCTGACTTAACAAACCGCCGTGCGCTTGCCGCCCAATAATTCCGATTAACGCTTGCACCCTCCGGCGTATTACCGCGGCTGCTGGCACAGGTTAACCGGTGCTTCTTCTGCGGGTAACGTCAATGAGCAAAGGTATTAACTTTACTCCCTTCCTCCCGCTGAAAGTGCTTTACAACCCGAGGCCTTCTTCATACACGCGGCATGGCTGCATCAGGCTTGCGCCCATTGTGCAATATTCCCCACTGCTGCCTCCCGTAGGG
+
7*&*.(14/6--2&,.06875.0%&(,75776986142:0/0+863/+**+;8/94-,06+5/;8.,..7880,02:,23+%&()*1-&+,+-''%**+1/+'*+)15302+.02479;71715+.7,/3*)+:345;5;7;54637++.60:/****0-*,/'11338<652155.-&$%*$')+*',-7,0/522+-'/,513434-*,,+/+,%+-6;33/,31,.2*-,5247889*)**'1+-/416629.+'&),5:2:6*++'//137632../8./9::7$+'.354;::565569:,.0777544/3:.,19;<9762//02<5368466/:0//988977981/16/9)&*0129779&()301366;*-,::4/03+$().-'&),223124/..89401.2(0(&*/1-/95..0174031.5788-86*50,10.15733324855679312.550//-(++*+&&'&),.--+%&))08972696:2267687::785669-(,4(*;<:7994812242'&*,-35+/.,.-5534118-.+/.117/5-54)$,-193;52192/.,69:.3/)(%%'*()',726352599,/0493:9777.6-5,,'*)*,.710246')(*)/92334;:.++/52/+-18//+0*92/088695953290*)'.-/::846.+-+'3,'*-644384786505))++4:9.-2.20:9305-1/**1)764/,+--136578')*2.375601-,,3:*,.*0-01;3)+.*-/55474.2%*.4.072/+*-'')*%',*(-,.(((8.31853.145442-02584+'%',**40,*.,,/,+*++0/79<31)-)./-7((.30+(*(*$',74.-/135654/3/400195/8-.*)*00-(&$&&)'*-(-)*(0.5/)(,08453+,5/-.12:/-/(&'%'(//933933277798420($'$.&)-/&(-&./)/3;69<:767297477966130//24768)'$,(,/.0*+/-+..37*160--16/,;:8-53-/&)*+,)*-.40&(*-+1-+3)+3/13,.).,/190445;9:00000+58078*-628-$,,%.')(8/0052650-763440/3,1:*+979+)
@d1510637-f38d-49d3-bf2c-71fcab0a4cce ch=251 read=102577 start_time=2019-12-13T05:08:32Z barcode=BC01 runid=2c9cf7bc05858273f10e7d7ec552fc0bd742dc3e
CTCCTACGGAGGCAGCAGTGGGGATATTGCACAATGGGGGAACCCACAGTGCAGCAACGCCGCGTGAGTGATGAAGGTTTTCGGATCGTAAAGCTCTGTCTTTGGGGAAGATAATGGCAATTTTAAAGGAGAAGCCACGGCTAACTACGTGCCGGCAGCCGCGGTAATACGTAGGTGGCGAGCGTTATCGGATTTACTGGGCGTAAAGGGGCGTAGGCGGATGATTAAGTGGGATGGCAAAGTACCCGGGCTCAACTTAGGTGCTGCATTCCAAACTGGTTATCTAGAGTGCAGGAGAGGAGAGTGGAATTCCCTAGTGTAGCGGTGAAATGCGCGTAGAGATTGGGAAACCAGTGGCGAAGGCGACTCTCTGGACTGTAACTGACGCTGAGGCTCAGAGCGTGGGGAGCAAACGGGATTAGATACCCTGGTAGTCCACGCCGTAAACGGTGAATGCTAGGTGTGGGGTTTCAACACCTCCGTGCCGCCGCTAGCGCATTTAAAGTATTCCGCCTGGGGAGTACGGTCGCAGATTAAAGCTCAAAGGAATTGACGGGGACCCGCACAAGTAGCGGAGCATGTGGTTTAATTCGAAGCAACGCAGAGAACCTGCCACCACTTGACATCCCTTGCGTACTCTTAATCGAGAAATCCCTTCCGGGGACAAGGTGACAGGTGGTGCATGGTTGTCGTCAGCTCGTGTCGTGAATGTTGGTTAGAATCCCGCAACGAAGCGCAATACCTATCGTTACTACCATTAAGTTGAGGACTCTGCTTGGGAACTGCCTGGGTTAACCAGGAGGAAGGTGGGGATGACGATAAATCATCACATACCCACTTATGTGTAGGGCTACACGTGCTACAATAAGCCGAGTACAGAGATGCAATACCGCGAGGTGGGACAAACTTTAAAACCAGTCTCAGTTCCGGATTGTAGGCAAACTCGCCTACATGAAGCTGGAAGTTACTAGTAATCGGGAATCAGAATGTCGCGGTGAATACGTTCCAGGTCTTGTACACCGCCCCGTCACACACCATGAGAGTTGGCAATACCCAGAAGTCCGTGAGCTAACCGCAAGGGAGGCAGCGGCCGAAGGTAGGTCAGCGGTGGGGTGAAAGTCATGCTTTAAAGGTAACCGG
+
)+30,%&'.),/++,,*6726,&))*28/..03:735:4)/14;+(,**2-*+)*142/5856673..//03-.&+,.650+-:365+205,+,-/2151099-58*-,.11),)*(*%&$%(((3,**''')),0*-+,*&*'(&#&(+/081700.71.,*,,/6///43),/+.86'(355392./+/*/7-))3)9884//43)63,+2896;88<:;:76842/539955/)(.40-../6*0../1820+(++165343011344.997778809//087321248743.*'/,*+')-1-/.3.20)**.1.(+,/2:5.10.,,,+'(./.+,,/-)3(+&%'*&-,2/-(*)'*+-,/001.45;997+*.*)04422334/231/3,+(++3+552()',6<69-<;+,6.+//.39-,2::4860,,/19:346821*'/**,*%('&-////06940:4,)%'%&''./*.365487--)($''+(--%*0)(*.09675794*/-)''+*..4/1&*('()(777+--/02*0++0/0,&-'23.%$(+(*+-,(()',.+2%()./666:6;;474;0--,+.8,7/0+*,&**++'(-.'-((+-3+**,+*-++/+-)/+,--.1/1./(''*,++0;6+.:**6;34788.71335+-)*37-016:::79564+**$*-,/367892-*(-124-21.71$%%(98+'-*,1()(()%&%%&&'%('+*).*,-546:*50*/+*1-)/.327.)$&'&-,+./4233:2791)-$$%-)/,'-+-/-/0*30)+76550./0721165.&++-,30,&%)*-.13*(,10*)*-+),,--6.0/50/($%2,.'((*+/,-)(+*()''(.4+3*)&(*0//(--8521612;<:8:65643-+*+11)10+6,(%%'%')/4-.5/321///02/6+-,.,'&%&'&%.,-.1511*9576784''&*047,6*5155;9441/+$&$(23+7+'&&')0842:4)).//,+*(,969/.(()1,4,3/;0)-7,&'.++/09264/58238684.33*30/.++..*-/-.402+3-*-+(+//0025243())-,/),-%1%#%'*+2*+(*)&'+/3
@4466c160-f0fa-4eef-ba86-752525e6e41c ch=125 read=109629 start_time=2019-12-13T05:08:32Z barcode=BC01 runid=2c9cf7bc05858273f10e7d7ec552fc0bd742dc3e
TTGGTATACGATTTCAATTTGCATGTATGGTACTGAAGACATCGATTATCTTTAATGTTAACTGTGGGTGCTGATGTGCTCCTACAGAGGAATGGTAGGGGCAATGGAAACCCTGGCCGAAACAGCAGAAAGAGTTTCGGATTATAAACTTCTGTTATAAGGAAGAACAGCAGCTACGAAATGGTATGCAATGATGACGTGCACTATTAAGCCACAGCTAACTTCATTTTGGCAGCCATGATATTCGTAGGTGGCAGGCGTTGCTCCGGAATTATTGGGCGTAAAGAGGGCAGGCGGCAGCAAGGGTCATGGTGGCTGACGCTTCAGTAAACCATAGAAACCAGGCAGCTAGGTGCTGCAGGAGGGATCGTGGAATTCCATGTAGCGGTGAAATGCGTAGTATGGAGGAACACCAGTGGCGAAGGCGACGATCTGGCGCTACAACTGGCCAGCACTCAGTCCCGAAAGCGTGGGGAGCAAAATACGGTTCGTTCGAAAAGTAGTCCACGCCGTAAACGATGAGTACTAAGTGTTGGATGTCAAAGTTCAGTGCTGCAGTTAGCGCAATAGAAGTACTCCGCCTGAGTGGTACGTTCGCAAGAATAAAACTCAAAGATTGACGGGGGCCCGCACAAGCGGTGGTGGAGCGTATGGTTTAATTCGAAGCAACGCGAAGAACCTTACCGGAGTCTTGACATACTCATAAAGGCTCAGGATGGAGAGATAGCTACTGGATACAGGTGGTGCATGGTTGTCGTCAGCTCGTGTCGTGAGATGTTGGGTTAAGTCCCGCTTGAGCGCAGGCACCTCGATGAATTACCATCATTAAGTTGGGATAGCGAGAGACTGCCAGTGACAAGCTGGAGGAAGGCCCAGGATGACGTCAAATCATCAGCCCGCCTGACCTGGGCTACACACGTGCCACAATGGATGGTGCAGAGGAAGCCAGAAGCCGCGAGGTGAAACAAAACCAAAACCATTCTCGAAAGTTCGGATTGTGATCTGCAACTCGACTACATGAAGTGCGGTCGCTAGTAATCGCGAATCCAGCATGTCGCAGTGAATACGTTCTCCGGGCCTTGCTACACCGCCCGTCACACCGGAGTTGATAACACAGAGCCGGTGGCTAACCGCAGGAAGGAAGCTATCTAAGGTGGGATTGATGATTAGGGTAAATCGTAACAAAGATAACCGG
+
$&*'(''%(&&,9)*2&30)###&$%%&(43,3)*-((%#$%#%$+%&*0097/0.&&&$#%%#&%',)(*+*++&+$)*//*+0&)%(&%$$%,*'&$#$%'+),&+0*-9,),')$%(,&(($%$%.1)'$&0.'&&)&8)&-2450/2,*%*''*56)4+1',)(')($)))--(',,('.)))'''%'(+,-+--)%(%*0.2153&.0.*'&(%&$&'$%#%%'&(*+*,17%$'&'&&%'%+'+*,-1+&''(-+)$'(+*(.(*..+013986237<-**.123/2--.:401,+)),4+,**.)+)))(),*%(+(.),.49(75,*-+-340861:2*/..*+)(&%%(.'-)'*3)+--9:8-/-1-2)')'%$((/985+60--520,'*'*,0+,-,403522410,*%%()*+-5.--,,222/$&'*)2***.%**%&'$))/.448('%)(%&():425*))./;;/0%+)-*2#'',)).72,(+,32520224:477<:8/,.--&*.0584/3+280957345/83/2;5003035665456.,.)*-4/-*-)(*-.,40-1430)*+&0.,.*,2/2.3&(**)16//.28,2''&)'''()178/-1($&#$$%%&&)*''...&((**/,(12:6621.&&++%*0-0,/1295641-$&'*+%'%$*+00('&'(%*&()+,63-6-+-)(-/23-*())/.*7/,+%#$&)2''%)')*)'')++),*,*,.-/,('((,(-'++((&#(-.'/))*-/:68136))'%$$%&0/.2,&((#'%&('(,&$$)%&).+-.%&*('&,'%&*'$%')&'()-.98385354/4/1/)*1:/.+((-*,/0+%45/166786647-,*.-.&#&(($)'&&,07./0,--.-,,,.-/-/)()02.07120220.+*'(&(*'+(%&)(%)3,//+/2//28)-2<<8,*')-86998;67/&%&%)-9/&2$3))*&&/021.3,--0,-')+,,-*+'+(&'&(*/.100/2.3--,134923**+.&($'()3(*.0320'.+.2.-2&.35.14-)'&#&'+-2286121+-&)%'&&)*(&&&,)(&+%&+)15/454-2((-26,/./-0,)*&$%%&)*1,/3)0*04-)2+,+..-2.(.(&,)-'++&'(0,27()$)(4/7)3
@c2bb585c-9059-4721-90e8-ce4f57954384 ch=27 read=42806 start_time=2019-12-13T05:08:37Z barcode=BC01 runid=2c9cf7bc05858273f10e7d7ec552fc0bd742dc3e
CCGGTTACCTTGTTACGACTTCTGCCCCAATCATCAATCCCACCTTAGACAGCTCCTTCCTTGCGGTTAGGCCACCGGCTTCGGGTGTTATCAGCTCTCGTGGTGCTTGGTAGCCGGGCGAGGGGTGTGTGCAGGCCGAGAACGTATTCACCGCGACATGCTGATTCGCGATTACTAGCGATTCAACTTCATGTAGTCGAGTTGCAGACTACAATCCGAACTGAGAATGGTTTTATGGGTTTTGCTTCACCTCGCGGCTTCGCTTCCCTCTGCACACCATCCATTTAGCCCAGCACGTGTGCCCAGGTCATAGGGGGGGCAGAATGGTTGACGTCATCCCGCCTTCCTCCAACTTGTCACTGGCAGTCTCGCTAGAGTCCCCAACTTAATGATGGTAACTAACGATAAAGGGTTGCGCTCGTTGCGGGACTTAACCCAACATCTCCACGACGCGGCTGACGGCAACCATGCACCACCTGTATCTCCCTTAGCTATCTCTCTCCATCTCTGGAGCCTTTATGAGTATGTCAAGACCTGGTAAAGTTCTTCGCGTTGCTTCGAATTAAGCCACATGCTCCACCGCTTGTGCGGGCCCAAATCAATTCCTTTGAGTTTCATTCTTGCGGAGCATTATACTCGGGCGAATTACTTATTGCGTTAACTGCAGCACTGAACTTTGACATCCAACACTTGGTACTCATCGTTTACGGCGTGGACTACTAGAATTATCTAATCTATTTGCTCCCCACGCTTTTCCGGGACTGAGCGTCAGTTGCAGAGCCAGATCGTCGCCTTCGCCACTGGTGTTCCTCCATATATCTACGCATTTCACGCTACGCAGGTTACGATCATCTCCCCTGCACTCTAGCTGCCTGGGTTTCTGTAGTACTGAAGTTAAGCTTCAGGCTTTCACCACAGACCCTTGCTGCCACCTGCTCCTCTTTACGCCCAATAATTCCGGATAACGCTTGCCACCTACGTATTACCGCGGCTGCTGGCACGTAGTTAGCCGTGGCTCTAATAAAGTGCCGTCCACTCGGCTACCATTTCCTGTAGCCGCCGTTCTTCTTATAACAGAAGTTTACAATCCGAAAACCTTCTTCCTTCGCGGCGTTGCTCGGTCAAGGGTTTCCCCATTGCCGAAAATTCCCTTGCCTCCCGAGGAG
+
4(-,19/2.3+')+')+.125.-(152'2*1214326-+7)*0-363231.0112845/-*-,.(363,4::;56-4+*050&7/.*----,,%')+,-(1)/-($$$+%(&*.,.65.*%+46,,,*&'#$%(-10(*,094/757<8579254689:98564475((4304+*++./.'65.,1.213237866675663812/4770/,0/.5)+)3+,1--1.-:4;7:,/12<24<<2/3351.5586**-+'%&'$*,5.62./)'))++364431.5;-***+(&()%*...+))0*(-/-+&%(,1626.10()'%#(+()')/29986:10'(*/53731)(*)*21227872621165457320')+..77+,+**-/003599:7841355...-52*045381/-/0457;13,:465+2,---'-//33,,''&+,/2+0'0//01.0-/4'20./)))-*+,0+)*(-.24/&*((')*/2..,+,.2978786789&*54295./,&'')30-,--.56<97:858(/.<69<96640.+,/./-.-1,/0&02,*,.-/031&(+%$&'&-*,&-31/,/2,*,.53:5-065./31<<108;.5...'*%&*+,01---./,;983*--,(+-2-211142211-//1(--(*+01//068/.5561.111(''%+*-,,--0664498)*(+('(337($%)*-,/-23135172100+29))+,3::4--,,173(,'39;6970-///,-),,<21/)%).6656::778-//06359:21.13767:9846;279;9;:8797986<9/*+((*()'%%(&*-)*+120&//041(',,4,-.1)+0751*,++413;-**$'%$&&)*211/-;/.*/4:7-50.263/142/20456:/292300.5&')('+,15.22::01.34+0,+.)513)6.::88622/3-/1-1732334.9..8;51020254.4-+''')()2-+)..-)%#()+(-,+883*.&04//2((+0/,1...4904;/58750..3216<:9;6..(',(-3:30,0.*/6-,/0622,*244/588<9881&&&)'**-0..8111:.9--+)/4)1:*4:9,+27127.-4772(,(%$$&'&')*()'+)*'
@07b0fb0a-5a54-489f-9033-3142cda51180 ch=7 read=49973 start_time=2019-12-13T05:08:34Z barcode=BC01 runid=2c9cf7bc05858273f10e7d7ec552fc0bd742dc3e
CTCCTGAGGAGGCAGCAGTGAGAATATTGCACAATGGAACAAACCTGACGCAGCCATGCCGCGTGTATGAAGAAGAGCCTTCGTAAGTACTTTCAGCGGGGAGGAAGGGAGTAAAGTTAATACCTTTGCTCATTGACGTTACCCGCAGAAGAAACACCGGCTAACTCCGTGCCAGCAGCCGCGGTAATACGGAGAAGTGCGAAGCGTTAATCGGAATTACTGAGGCGCAAAGCGCACGCGAGCGGTTTGTTAAGTCAGATGTGAAATCCCGGGCTCAACCTGGAACTGCATCCTGATACTGGCAAGCAGTCTCGTAGAGGGGTAGAAATTTCCAGATTCATGGCGTTGAAATGCGTAGAGATCTGGAGGTGCAGGTGAGCGGCCCCCTGGACGAAGACTGACGCTCAGGTGCGAAAGCGTGAGGGAGCAAACAGGATTAGATACCCTGATCACGCGCCGTAAACGATGTCGACTTGGAGGTTATTGCCCGCCAGAAAGGGCGTGGCTTCCGGAGCTAACGTTAAGTCGACCGCCTGGGGTAGCCGCAAAGGTTAAAACTCAAATGAATTGACGGGGGGCCCGCGCTGAAGCAGTGCAGGAGCATGTGGTTTAATTCGATGCAACGCGAAAAAAAAGAACCTTACCTGGTCTTGACATCACGGGAAGTTTTCAGAGATGAGAATGTGTGCCTTCGGGAACCGTGAGACAGGTGCTGCATGGCTGTCGTCAGCTCGTGTTGTGAAATGTTAAGTCCCGCAACGAGCGCAGCCTTATCCTTTGTTGCCAGCGGTCCGGCCGGGAACTCAAAGGGAGACTGCAGTGATAAACTGGAGGAGGGAGGTGGGGATGACGTCAAGTCATCATGGCCGCTTACGACCAGAATACACGATGCTACAATGGCGCATACAAAGAGAAGCGACCTCGCGGAGGCAAAGCGGACCTCATAAAGTTGCGTCGTAGTCGGATTGGAGTCTGCAACTCGACTCCATGAAGTCGGAATCGCTTCAGTAATCTCGTGGATCAAGAATGCCACGGTGAATACGTTCCCGGGCCTTGTACACACCGCCCGTCACCATGGGAAGTGGAGTTGCAAAAGAAGTAGGTAGCTTAACCTTCGGGAGGGCGCTTACCACTTTGTGTTGATTCATGACTGGGGTGAAGTCAAGGTAACCGG
+
--21-'%*+')+-222(,,)&)*3.*7+--00/;3-4*(),3&9;5563-0/*24352961.)**,,0++1')+'(*,-+('')57-300/:4-+11+35(',,+,.6/,.*09,,22210076/75/042,11//0*+/*,30*/-.3.'++%&)0,0**$)&*+44,.320,+**+6.55,6*,+**221/'&$**.-%.)(+67:1901+,/*0+(+'(%($$%%,41)*,/%-(*%'+-,34;640417-161223---261*7-),34300-*/51-2)/..*,)),'(*2334696527&-*/,115659/+.26-10+23(11)*(),+0,)$%&)%'%.+*6.+67884/.,,-00:1..*((.%,-*++-0(32988-+4:84001-.-000035573485500300./183))/(((*7:'5',1*/1-,/3.98++*.,.*,*-(/659:9&0./0-5863,-*(),,../'1)))')'-.%&)--(03001/0+**/,&**+,/4520+30:+--,+7:132&,*($$#%)*$%'*(++29/<<0155/;90.//6/53923:98)90,+-&)%'/+),+0/,*&(+'),--*)-.3;;-96;2.+//281534+*5214,*(+)-.'&*(19646873/-,-*23/114.')),;;81**)++0/.,-7/.0.-339286/:/+-2-.+85476/221127.-+,-922266430%+,-2341/2,++.,-0/732(,,,4*)/.*7&&()*1,&+,)2122*'4522:36;78878:736565296-50399;.-1,$'&1-13)-(%()6;8685:,0-(*-**,,-.4:50399:000.,.355:9-1*/35%(%%(*,/224,')%'(()(%*+976719-0.--4244677**,(,)'(104859/30.'&(*32-%''1)/59:5527('&*),9998898.5'0)4/5/../05:8261112+...++22/5.//,02/.3-+'(+(,,,91.+.,+-)''(-**5:759:3/.1..1;:9;83.62,+4461030/14./-.3)/3,&,.-0-37053)'(,/0%*/:-0+33*&)-(*)+***/,.,5-364:6.90,032210.2(-*&*05700&)*(&+85.**&((),0,-/+3-,()))1-179:8+
