# Supplementary material for: De novo species identification using 16S rRNA gene nanopore sequencing
Source: PeerJ. 2020 Oct 21;8:e10029. doi: 10.7717/peerj.10029 (PMC7585375; doi:10.7717/peerj.10029)
Supplement: Supplemental Information 2 — Contains raw reads. [file peerj-08-10029-s002.zip › pass_fastq_runid_2c9cf7bc05858273f10e7d7ec552fc0bd742dc3e_213.fastq]

@fb4bb514-ba74-48df-b9fd-aca532cf92b6 ch=258 read=56836 start_time=2019-12-13T05:08:45Z barcode=BC01 runid=2c9cf7bc05858273f10e7d7ec552fc0bd742dc3e
CTCCTACGGGGGGTAGCAGTGGGGAATATTGCACAATGGGCGCAAGCCTGATGCAATATGCCGCGTGTATGAAGAAAACCTTCGGGTTGTAGAGTACTTTCAGCGGCGGGGAGGAAGGGGAGTAAAGTTAATGCTTTGCTCGTGGCGTTACCCGCAGAAGCACCGGCTAACTCGTGCCAGCAGCCGCGGTAATACGGAGGTGCAAGCGTTAATCAAATTACTGGGCGTAAAGCGCACGCAGACGGTTTGTTAAGTCAGATGTGAAATCCCCGGAAACCAGCCTGGGAACTGCATCTGATATGCTGGCAAGCGAGTCTCGTAGAGGGGTAGAATTCCAGGTGTAGCGGTGAAATGCGTAGAAGTCTGGAGGAATACCGGTGGCGAAGGCGGCCCCTGGACGAAGACGGCGCTCAGGTGCAGCGTGGGGAGCAAACGGATTAGATACCCTGGTCCACGCCGTAAGCAATCGACTTGGAGGGACCCCTTGAAGCGTAGCTTCCGGAGCTAACGCGATTAAGTCGACCGCCACAGAATTACGGCCGCAAAGGTTCAAACTCAAATAGAATTGACGAGAAATTACCTGAAAGCGTGGGTATGTGGTTTATTTGGTGCAACGCGAAAGAACCTTACCTGGTCTTGACACGGAAGTTTTCAGAGATGAGAATGTGCCTTCGGGAACCGTGAGACAGGTGCTTTATGGCTGTCGTCAGCTCGTGTTGTGAAATGTTGGGTTAAATTCCCGGCAGAGCGCAACCCTTATCGCTTTGTTACTTGGTGTCCGGCCGGGAACAAAGGAGACTGCCAGTGATAAACTGGAGGAAGGTTAAATTGACGTCAGATCTATCATAGCCCTTACGACCGGGCTACGATGCTACAATGGCGCAGCGACTCGCGAGCAAGCGGACCTCACAAAAAAGTGCGTCGTAGTCCGGATTGGAGTCTGCAACTCGACTCCGGCGAGTCCGAATCGCTGAAAATCGTGGATCAGAATGCCACGGTGACCGTTACGGGCCTTGTACACACCGCCCGTCACACCATGGGGAGTGGGTTGCAAAGAAGTGGGTAACAACGGCGGGAGGCGCTTACCGCTGTGATTCATGACTGGGGTGAAGTCGTAACAGGTAACCGGAAGGAGAATCAGGCGACGGTAGTAGGTTAACACAAGGCACCATTAACTTTCTTCAGCACCAGCAATACGTAACTGG
+
&+-))+0./30+($)/2/,2-(.',))0/4.**++560542-359.485445/,+)'++)/:886532++*-,%.01309474)977;306&'&(()05:--,)+***+3-+.307/.4/%'(.:1.1-1++(&))+,88948-7---:056*+-($'(&(568-1.,,1.-0.23755130/2.1,+)+/8001520/2-/0/-*+)+..-*))&,'/*13:753034;9.0/044.3-,&.'+-4++4.6+357))52+('+60-556,,-&&%'..%1/)+52/-,-,,122/..-,*'.//0,-0000.-.13886-+&118)--)2*1*4))2:2102333;75281,-030(%$$)+12;20,,'+,39:6:56:73/1,1.1-580++.401)$&(&.''%')-/09::8,,+++.14:,(*+6750070+7,+-4138(&+'((8/00382/50&+-(''&)*('(*&++*()))(,0,/***-*-)*,)9*+**)(/54510.'4)7-.12/077+.+##&''%&$$'),/61769(,,+/&-/)+-637,*%&))226/.)&'%'&(('*&&%&$%&%%#''%%(*)//0()&#(&&'')$,*)/,.,-2*)*2,0))%(),/186+,(&&&&()'('.62-4---((,,)'+3-24124.4.-66.407/7/+((,,+,+$$&,&'+6766898577553345570:///8;;60311551431(*%&'&%'''($*+15.5.2++/,/3+)*(+)2+(&(%)(-&%&)-010')')&%'++())+.14)05%*)($&%&%)+4-+1).,/,1%*//+.129878*&&++&),7/-*'+/+(*&&)(.'-.('(())),/37447862-,&$&%$'$*(-*.-+)/38023;6/1+*%%06946,346:99813.2-2(1(,:,70+,--56302/1466878.('%%$%)0)'%-(+*./,.2+*)--98;:99644:861*&('$'')'(&)(#&(,43/0-,-2223-76.49++11&.+0+*+,-,*%&(1678;/243,&,)(,&11,-)/),)(+*,0,'+801113,,*&'-)+.//60*/*,.6411),,....75888.4,3/4:9:3,2-'+'''&&#$(,,96-&*$$(()*619271101/--0391()(.('01-78;:.,---;4,3352135//''$$$
@17467619-cef3-4d69-ab79-0b56418efd0f ch=324 read=64278 start_time=2019-12-13T05:08:56Z barcode=BC01 runid=2c9cf7bc05858273f10e7d7ec552fc0bd742dc3e
CCGGTTACCTTGTTACGACTTCACCCCAGTCGCCAGATCCTGAAAGTGTTAAGCGCCCTCGAAGAGGTTAAGCTACCTACTTCTTTGCAACCCACTCCCCGTAGTGTGACGGGCGGTGTGTACAAGGCCGGAACGTGGTCACCGTGGCATTCTGATCCACGATTACTAGCGATTCCGACTTCATGGGTCGAGTTGCGAAGACTCAATCCGGACTACGACGCATATGAGGTCCGCTTTGCTCGCGAGGTCGCTTCTCTTTGTATGCGCCATTGTAGTATTGTGTAGCCCTGGTCGTAAGGGCCATGATGACTTGACGTCATCCCCACCTTCCTCCAGTTTATCACTGGCAGTCTCCTTTTGAGTTCCAGCCGGCGGACCGCTGGCAACAAAGGATAAGGGTTGCGCGCTCGTTGCGGGACTTAACCCAACATTTCTAGCACGAGCTGACGACAGCCATGCAGCACCTGTCTCACGGTTCCCCGGCATTCTCATCTCTGAAAACTTCCGTGGATGTCAAGACCAGGTAAGGTTCTTCGCGTTGCATCGAATTAAACCACATGTGCTCCACACCCGCTTGTGCGGGCCCGTCAATTCATTTGAGTTTTAACCTTGCGGCCGTACTCCCCAGGCGGTCGACTTAACGCGTTAACTCCGGAAGCCACGCCTCAAGGGCACAACCTCCAAGTCGACATCGTTTACGTGGACTACGGGGTATCCTAATCCTGTTTGCTCCCCACGCTTTCGCACCTGAGCGTCTTCGTCAGGGGCCGCCTTCGCCACCGGTATTCCTCAGATCTCTACGCATTTCACCGCTACACCTGGAATTCTACCCCCCCCCTCGCGGACTCAAGCTTGCCGGTATCAGATGCAGTTCCCAGGTTGAGCCCGGGGATTTCACATCTGACTTAACAAACCGCCTGCGTGCGCTTTACGCCCAGTAATTCCGATTGGCAACTTGCACCCTCCGTATTACCGCGGCTGCTGGCACAGGTTAGCCGGTGCTTCTTCTGCAGGTAACGTCAATGAGCAAAGGTATTAACTTTACTCCCCTTCCTCCCCGCTGAAAGTACTTTACAACCCGAAGGCCTTCGCTACACGCGGCATGGCTGCATCAGGCTTGCGCCCATTGCAATATTCCCTGCTGCTGCCTCCCGTAGG
+
31/.3..6234/18023487:5.532(*,64('%&%0/1(**-33('+((+%'(01;7-0'*+)'+.0904')(),*'%-/76296,-//290')):23+&*(30../197;;737843.0./456:2--2)./))%$*(24:030:3689801/41,,-+,/0+,.-../09:/1*)*3,4.1/2'(*&&'/+*,*+)&(()-,8.1/40597667240($%&)/.27033&'&1)&')+,-++,401/05147-4:6+10156719/09,+.12/0+'*)-*-/5.-2;::442'01658*'++.-...0./2678:0647+*0;3<261.4,0.6:+,,1222;4,26663,/22()%-336&&&&$((,+5/.-,..4/05366;*3/9812-331.+*(*),,,.-:111<96/3.1*,+)-/-.071+'(%'$%'(+.(*'32'52&474:9/--..27345665387:97137**)-*)-234/3,+,--1::7.18-&('+466564320/6;337029*61<33;95606.,.13:500.0-5*41-/+,)'',..,%(%+)*'(('(-/215162''(),88<8)-411/31;</.1.6182538891:44/6680)/52/79443.2041400/020*-,/.6.01-07&+*..02)0,5))./1611-/*7,-.7301/24727/%*+-58,++)+&05/*.32-+/679:564</,-.4;:2+1.12:8647467,,,6+020,;:73:()9:14:1375:756945:3988:;83/5()-2288521,..17*-(0-()0,+-1205/4.1.((*-1444541),1+.+0--8700.027+0/',4339&0177898:;34.-0.7.--49+**140)7./0*+*-.030,,/.*'*/(055;;::947---,**$$'(*)'')+/878.,,-27%1./,*+,),+.722-//316101.+..77844342-*-(+//70122(+)&)/35:<:988)4++4:9441410//332:+.+++9/4-.054./+28.)28976,92+*-7')./(--/0:6,.12183)+*(,674.,$%'$%&)/15<8788:954555<-9:758*//+92+/-+&1++)2+,-.*-,*),,.080.:9+-.7*
@0e733b8e-3124-4436-bd86-b31f84734536 ch=29 read=45498 start_time=2019-12-13T05:09:09Z barcode=BC01 runid=2c9cf7bc05858273f10e7d7ec552fc0bd742dc3e
CTCCTACAGAGGCAGCAGTAGGAATTTTTTTTTTTTCGGCAATGGGAAACCCTGACCGAGCAACGCCGCGTGAAGGAAGAAGGTTTTCCGGATTGTAAACTTCTGTTGCATAAAGGAAGAACAGCGGCTACAGAGGAAATGGTAGCCGGCGAAATACTGGTAAGCCACGGCTAACTACGTGCCAGCAGCAGTATTGGCTAACGTAGGTGGCAAGCGTTATCGGAATTATTGGGCGTGAGGGAGCAGGCGGCAGCAAGGGTCTGTGGTGAAAGCCTGAAGCTTAACTTCCAGTAAGCCACAAGACCAGGCAGCTAGAGTGCAGGAGAGGATCGTGGAATTCCATGTGTAGCGGTGAAATGCGTGATATATGGAGAACACCAGTGGCGAAGAGCAGCGATCTGGCCTGCAACTGACGCTCAGTCCAGCGTGGGGAGCAAATAGAGTTAGATACCCCTAGTAGTCCCACGCCGTAAACGATGAGTACTAAGTGTTGGATGTCAAAAGTTCAGTGCTGCAGTTAACGCAATAAGGTACTCCGCCTGAGTAGTACGTTCCGCAAGAATGAAACTCAAAAAAAAGGAAATTGACGAGGGCCCGCACAAGCGGTGGAGCATGGTTAATTCGAAACAACGCGAAGAACCTGGAGTCTTGACATACTCATAAAGGCTCAGAGATGGAGAGATAGCTATATGAGATACGGAATTGGTGCATGGTTGTCGTCAGCTCGTGTCGTGAGATGTTGGGTTAAGATCCCGCAACGAGCGCAACCCATATCGTTAGTTACCATCATTAAGTTGGGGACTCTAGCGAGACTGCCAGTGACAAGCTGGAGGAAGGCGGGGATGACGTCATCATGCCCCTTATGACCTGGGCTACACACGTGCTACAATGGATGGTGCAGAGGGAAGCGAAACCGCGAGGTGAAAGCAAAATTACATAAAACCGTATCAGTTCGGATTGTAGTGCAACTCGACTAAAGTTGGAATCGCTAGTAATCGCGATCAGCATGTCGCCCGGTGAATACGTTCTCGGGCCTTGCCACACACCGCCCGTCACACCACGAGAGTTAACACCTGCCGAAGCCGGTGGCCGCAAAGAGGAAAGGTATCTAGGTGGGATTACGTGAAGTTGGGGTGAAGTCGTAACAAAGGTAACCGGAAGATGAAGCAGGCAGTAAGGTTAACACAAAGACACCGGCAACTTTCAGCAGCACCAGCAATACATGGCACCGTA
+
*(),+-0-($''%,,0.00**)%',+-.-/04667.438242/11&*/+/<*,/98844-1..-+/,*),+,1,00.0),1./1;:02&8-.-5,./6(34:58220&+&(.52*,).)043.2-4./.243,)')).-*.4,,-5-%+&&&'$'#%%%$'(*%)),.&///00.../*,,.,,),)&(%&-%'&'('(0-0.20//,0..7:6774:3--.++)/)'-).3.76.$(+45(-.22811:3/.303*662420.-20,.//+/711-/&(%%)&',2*++-08958.*.)-*,++&+0-,),,,)'*.*4,850*(-..//5:87/5-61;65432*,-,3:53/42++080-4-..%(.00/)//140,.*1,+&*(&$)(((,,13436858589:910/.))'*+(*-4%*''*266.*(,01:94+,%'-4+*...1/'&'',-.-/.6/+057:99;;77443,+&+)014&+(+-<9:9969.21-*,-692259:::;7.4/,-21539320**'+2213*-354'())78883804('(/''49777;;88:9474311*'&&*.)//32+%52+183'))*-9796:999-*)%*.9,5)6*9-.*,-)+..-/249*,52300,**+107456632213355:7-6715'''&,65/-**(101////.,022/5.-.)/&$(%4(4+42.+508..0*.0+-045899883756258183/05140,'(/,43*,.+0*+,0-5///30%+*.087:718219<8:93473../52::01262,(**)*-/56786&0/00123/0/00-/)).*/-34952/,/1)'*))0).%()(((.(.,//2-12-,,21.-&*,-2876223*1,++9;:;80.&+*)+0'()*/(-4/4.**)%'(/)(*594($#%&((-6:744/3,,$&*/03*/*1///)).*--2.*/)'(&&''*/6154978...&,/1*)+,*)+).*$/*,+0-.0+*,300*5036454335'+/-.,2((&%'&**36358.042-/,05//.++$&&(&')&*)&'++(./%354954841%(*.*&'(*,4()()*-3(('-*.70*2(&%&%''&'+4,175/-/0+-3267779:**)(.428874(+00&%%%(+/0.+(*-.,,.5-4/.-39,-546950(000,10,(##'&)).987/2530'&$%'%&$''%#$
@4aa05fb1-d08a-4640-8f30-d12626b38123 ch=468 read=54937 start_time=2019-12-13T05:09:13Z barcode=BC01 runid=2c9cf7bc05858273f10e7d7ec552fc0bd742dc3e
CTCTACGGGAGGCAGCAGTGAGAATATTGCACAATGGGCGCAAGCCTGAGCTGATGTAGCCATGCCGCGTGTATGAAGAAGGCCTTCGGGTTTGTAAAGTACTTTCAGCGGGGAGGAAGGGAGTAAGTTAATACCTTTGCTCATTGACGTTACCGCAGAAGAAGCACCGGCTAACTCCGTGCCAGCAGCCGCGGTAATACGGAAGGTGCAAGCGTTAATCCGGAATTACTGAATAAAGCGCACGCAGGCGGTTTATTTAAGAATCAGATGTAGAATCCCCGAAACAGCCTGGGGCTGCATCTGATACTGGCAAGCAGTCTCGTAGAGGGGTAAATTCCAGGTGTAGCGGTACGTGCGTGAGATCTGGAGGAATACCGGTGGCGAGAAAGGCGGCCCCTGGACGAGACTGACGCTCAGATTGCGAAAGCGTAGGGGAGCAAACAGGATTGGATACCCTGGTAGTCCACGCCGTAAACGATGTCGACTTGGAGGTTGTGCCCTTGAGGCGTGGCTTCCGGAGGCTAACGTTAAGTCGACCGCCTGGGAAGTACGGCCGCAAGGTTAAAACTCAAATGAATTGACGGGGGCCGCGCAAGCGGTGGAGCATGTGGTTAGTGCGAAGAACCTTACCTGGTCTTGACATCCACGGAAGTTTTCAGAGATGAGAATGTGCCTTCGGGAACCGTAGGACAGGTGCTGCATAGCTGTCGTCGGCTGTGTTGTGAAATGTTGGGTTAAGTCCCGCAACGAGCGCAGCCTTATCGCTGTTGCCAGCGGTCCGGCCGGGAACTCAAGGGGCGCAGTGATAAACTGGAGGAAGGTGGGGATGACGTCAGTCATCACTTGGCCCACTTGACCAGGGCTACACGTGCTACAATGGCGCATACAAGAAGCGACCTCGCGAGCAAGCGGACCTCATAAAGTGCGTGTAGTCCCGGATTGGAGTCTGCAACTCGACTCATGATCCGGAATCGCTGAAAATCGTGGATCAGAATGCCACGGTGAATACGTTCCCGGGCGCCTTTTCGCGTCATGGGAAGTGGGTTGCAAAAAGAAGTGGGTAGCTTAACGCTTCGGGAGGCGCTTACCACTTTGTGATTCATGACTGGGGTGAAGTCGTAACAAGGTAACCGG
+
')-212+;/-0()/./)/0.&,*2,,6--+...;6+154(3-:09;,+((*())*)&'(+5/539467888:79785+.+1,7524//981;1/14:3*-+.79//,...9;,)...+.4)&&&,7+*,/+)*1.+20.035/20/.2-5/,79*-0,0-(-*''%)('(,,13/0393658;21*)*7-*-*3*.++).-(-*./0,667010233;3/++,+'0)//31(3,+20*+()')(/(*)')8..((*/*)+(),*.*,.542'&)-)054)'#&%*+&38228+)+-22333----,;03/.61&(&((0/377,*(-.61./(7*20*)4,-+$$&(+()&$#&'(0-+*,,078;/-5--645:;:65222*)'%&&&*+.,53.')1:35,&%(-./058999-,'0(),.-61*+25'-(+&)&+4:'5'8://6/8698690-.+412042+,-2725885/....463-4181/*,*.2*,,20,+60/084665:55.1).,()),+,--0*-21.22.02/-/5117-/***+0/4172435-8254;;55776<;932310,,++254*/+&'$+(0/435760,//1.+),/-2'$,&)%*-(-4/-((),2.4661+(,&-./1,,-/+')(/0.*+,+../-//&/5./66;919-&0(7-:;96(//174546.-+**)))+,((/4461-30000./610/,+0,.150784;.3-,/6,-42'7((66230*+-//-/3../,2.,894+3/863..2.0-;3511-/))+-0)(')%&((/02:6776.,1.-5-5/0692.''&)&)'#'+),..**+*++094)+-,,.196-.,*&&'&'()..*&&'&&)/-+,%&(),+'**&*--/415.0)*+*-:0331,/,,0'(.70,874++(&')-5(*.1(0,,+)*,-03555667612-4.-/02--280614/0)(&$%*+/,.*+--.()*.-/58010302387'6207-3(+)(+)*+,1/+*)-(*+35+93-(*+21')903189.(&**()'00++%&%&/)-$&*,10:2/00/./3,/590-20,*')+/:53320-+)-3/,,5-,,.-++(**(.,+6<:984
@5cddd2c7-3999-43ae-8fca-8b92650f3da1 ch=109 read=123499 start_time=2019-12-13T05:09:12Z barcode=BC01 runid=2c9cf7bc05858273f10e7d7ec552fc0bd742dc3e
TTGGTATGCGCTACGTTCAGTTACGTATTGCTGGTGCTGAAGAAGTTGTCGGTGTCTTTGTGTTAACCTGCTTGCCGCAATAGCTCTATCTTCCGGTTACCTTGTTACGACTTCACCCCAATCGCTGACCCTACCTTCGTACCTCCTTGCAGTTAGCTCACGGACTTCGAATTATTGCCAACTCTCACCGGTGTGACGGGCGGTGTGTATAAGAGACCAGGAACGTATTCACCGCGACATTCTGATTCGCGATTACTAGTAACTCCAGCTTCATGTAGGCGAATTTCATTACAATCCGAACTGAGACTGGTTTTAAAGTTTGGCTCCACCTCACGGTATTGCATCTCTCTGTACCAGCCATTGTAGCGTGTGTAGCCTACACATAGGGGCATGATGATTTGACGTCATCCCCACCTTCCTCCTGGTTAACCCAGGCAGTCTCGCTAGAGTCCTCAACAATGGTAGTAACTAACGACAGGTTGCGCTCGTTGCGGGACTTAATAACATCTCACGGCACGAGCTGACGACAACCATGCACCACCTGTCACCTTGTCCCCGAAGTTTCCTCGATTAAAATTAATGCAAAGGGATGTCAAGTGTAGGTAAAGAGTTCTTCGCGTTGCTTCGAATTAAACCACATGCTCCACTTCTTGTGCGGGTCCCCGTCAATTCGGAACAACGTCTTTGACCGTACTCCCCGGGCGGAATGCTTAATGCGTTAGCGGCGGCGGCACGGAGGGTGTTGAAACCCCCACACCTAGTATTCATCGTTTGCGGCGTGGACTACCAGAATTATCTAATCCTGTTTGCTCCCCCACGCTTTCGAGCCTCAGCGTCAGTTACAGTCAGAGTCGCCCAGCCGCCACTGGTGTTCTTCCTAATCTCTACGCATTTCACCGCTACACTAGAATTCCCTCTCCTCTCCCTGCACTCTGAACCAGTTTGGAATGCAGCACCAGAGTTGGCAGGTATTTCACATCCTTAATCATCCGCCTACGCTCCTTTGCGCCCAGTAAATCCGGATAACGCTCGCCACCTACGTATTACCGCGGCTGCTGGCGTAGTTAGCCGTGGCTTCCTCCTTGGGTACCGTCGTTATCTTCCCCAAGACAGAGCTTTTACGATCGAAAACCTTCATCACTCCGCGGCGTTGCTGCATCAGGGTTTCCCCATTGTGCAATATTCCCCACTGCTGCCTCCGTAG
+
'*,2210/*%%'#&*729)*/...89224/039;;::87-/&((,,6--.*12787694-///7.0/8/%..3-1,'',+,$+,.02+2278//*0.;,/729,2,++658:;8,764'8)*-$&)+45:)**8:9;7%2%+702%%'')+/-9/./31/008888:6&%)-(&+,-8:5,-,-)+#&#()+*)+.86::9880++%'(&'(%()*--%/(172,114<78:9,/-0089<;554:<97/.*3&'(.0+/,)+).-,-22:85:967772+$$)***&)&'),-51+*2;:83.',4:88/;7/,:00384-5-138-/:2546+5-,+7//088853/3354780.0+)/,%%%()'*.54,))6-&'0./122-79656:00.--391/0;::990743-/153623152.07-4,.+4.,/487621+.'(,+*-..14330-1062-*,++//,*...00*')((.0,/67/4//1674;84//0+*&%)'+-,,,+0352232147765551074;;9:66455,))&'.9674241.47:/((&',;/16442.4)3+'%%'.,23333(/4+455894514440/1.,-))%)4:98<810//-%/7;707,1+1:808....1665)#'$%%&.)//54;850580++//8435,,$$&((&$,3*2'((.6+,*,*7971*53218785-((&/(,-57583205,*'*(,1./0/3.+-'+,8;51744:7-)%),,/+)((,0<86781740',&/,-,45145,05,+%'+*,/4248255012;5')+/995++-110:7.)(0/13.+&,-772414(.()+/''(()3.,('&$++026))((()+/97833-,/632140'20235::6478/4756213..(4)858.,...(+-,/7.+1935461/094+.00<7236326744302/''&%%$'&((**.+.://26515*'+-.,.-/22-1348:66541/3('0++.,**-1580.3/4.0+40./881:922/&).-041;.1*+.77542.6,1)&+(+30---4.0,7,--2-()&,'')),+/7132%30.069/9;:+:8./862233/77-()+,33(-+0*/90;78994555$$%'%130;//.//,14/682/;/542,%&*(*(2'9+0046886-.,+++)-**-2)+4.
@8b904a48-b308-4c8f-8ae6-2f6ef027c949 ch=450 read=41226 start_time=2019-12-13T05:09:12Z barcode=BC01 runid=2c9cf7bc05858273f10e7d7ec552fc0bd742dc3e
CCTTGTTGCGACTTCACCCCAGTCATGAATCCTGAAAGTGGTAAGCGCCCTCCCGAAGGGTAAAGCTACCTACTTCTTTTGCAACCCACTCCCATGATTGTGACGGGCGGGTATTATTACAAGGCCGGGAACGTATTCACCATTGGCATTCTGATCCACGATTACTAGCGATTCCGACTCCATGGAGTCGAGTTGCGAACTCAATCCGGACTACGACGCACTTTATGAGGTCCGCTTGCTCTGGGTGCTTCTGCTGTACGCCATTTAGTAGCACGTGTGTAGCCCTGGTGTAAGGGCCATGATGACTTGACGTCATCCCACCTTCCCAGTTTATCACTGGCGGTCTCGCTGAGTTCCCGGCCGGACCGCTGGCAACAAGGGATAAGGGTTGCGCTCGTTGCGGGACTTAACCCAACATTTCACAGCACGAGCTGACGACAGCCATGCGGCACCTGTCTCACAGTTCCCGAAGGCACCAATCCATCTCTGGAAAGTTCTGTGGATGTCAGAGACCAGGTAAGGTTCTTCGCGTTGCATCGGGTAAACCACATGCTCCACCGCTTGTGCGGGCCCCGTCAATTCATTTTGAGTTTTAACCTTGCGGCCGTACTCTCCCCAGGCAGCCGACAACGCCCCGTTAGCTCCGGAAGCCACGCCTCAAGGGCACAACCTCAAGTCGACATCGTTTGTGGCGTGGACTGCAGGGTATCTAATCCTGTTTGCTCCCACGCTTTCGCACCTGACGTCAGTCTTCCAGGGGCCACCTTCGCCACCGGTATTCCTCAGATCTCTACGCATTTCACCCGCTACACCTGGAATTCTACCCCCCTCTACGAGACTCAAACACTTTAGTATAGATGCAGTTCCCAGGTTGAGCCCGGGGATTTCACATCTGACTTAACAAACCGCCTGCGTGCGCTTTACGCCCAGTAATTCCGATTAACAGCGCCCTCCCGTATTACCGCGGCTGCTGTACCGGGTTAGCCGGTGCTTCTTCTGCGGAGGTATTGGCGTCAATGAGCAAAGGTGCTTTACTCCTTCACTCCCGCTGAAAGTACTTTACAACCGAGGCCTCTTCATACACGCGGCATGAAAACATCGGGCTTGCGCCCGATTGTGCAATATTCCCCACTGCGCGCTCGGCCAG
+
095:*.,))-++,.,).+0)**021984930%%#)-*%,*0.2-()*.1.,8)')-0+)%(*//&(**540**-4.078,,10+/70')*/8.*)-$+&)*5/7*:87/1(*'))$*'()83/0.-%222/333.4//.4-&*&4+65665755::5.'(&&'()'((,*137130121/7//00+.1-+'/00+,*+787-6--01,5.75,18563,$+1580/0.3708+&'6))(,''&',)&(,+&)$&((,+..3746;)$'''/-++/.41**+,1:/(,12-*+'-482;4.--,+,.-21246679.:3+(-5,..+,%0-9').:68+7++,52104-043.4843:0.04,5:6631337531*+1-'61870/*10.70.-../,4,)()2020.*,)*))/2122:.+())*..1.,655444558,214/-'+&.-./5,/21*.%)(68;13)),*0,64484:6:79:840*,,**+**155635;79212+(,-.17(2*)-(+,1;:8<533+-:0119912*-1;984+++-./2480.0(*+/-1153+(*010+-56:9:74-54--1-9<;/7;71900039592210-,(.47-.29:,,24,..-34,4()&''.&.56//0/,1-084667;38)/,6))((471412,-)---.1456352+'&,434888964(,()*&*,/0-+*.36255<5002/80+--+2:.+-0-0411(./2/&'()3,,''358-55+258:98:;.0:(7589;88/7'(,555:942./02;:6139(*.33/0.1)(*+)383147298/+13432-*0-488.5.-))()'%&*-/')(),166862)%(1+/---,5*%&,(.&.59-)-,+000.+0,4,68:/6/-37*-54778,,02.),*./)+035778531-5./*,&***0-))35*/1145149573:6766,-%%+(,.-*3*(*,.-3123928<876901'&%'$*)&%+,224754,4648,-*'$&),($%$,((8/%'&+5-+556.-)'&%**--)+-.41)%0)-3,..72,.,-),*-/1/'))*52.++,,&0((&)&+.580+'.((+))0---79311/).&')%'&,*/&&$$&,
@c17055bf-7256-4520-8d6d-8c7573e23686 ch=200 read=52590 start_time=2019-12-13T05:09:20Z barcode=BC01 runid=2c9cf7bc05858273f10e7d7ec552fc0bd742dc3e
CCGGTTACCTTGTTACGACTTCACCCCAATCATCAATCCCACACAGACAGCTCCTTCCTTGCGGTTAGGCCACCGGCTTCGGGTGTTATCAACTCTCGTGGTGTGACGGGCGGTGTGTACAAGGCCGAACGTATTCACCGCGACATGCTGATTCGCGATTACTAGCGATTCCAACTTCGTAGTCGAAGTTGCAGTAATCCGAACTGAGAATGGTTTTATGGGTTTTGCTTCACCTCGCGGCTTCGCTTCCCTCTGCACCATCCATTGTAGCACGTGTGTAGCAGGTCATAAGGGGCATGATGATTTGACGTCATCCGCCTTCCTCCAACTTGTCACTGGCAGTCTCGCTAGAGTCCCCAACTTAATGATGGTGGCTTAACGATAAGGGTTGCGCTCGTTGCGGGACTTAACCCAACATCTCGACACGAGCTGGCGACAACCATGCACCACCTGTATCTCATATAGCTATCTCTCCATCTCTGGAGCCTTTATGAGTATGTCAAGACCTGGTAAAGGTTCTTCGCGTTCGAATTAAACCACATGCTCCTGCTTGTGCGGGCCCCGTCAATTCCTTTGAGTTTCATTTCTTGCGAACGTACTACTCCAGGCGAGTACTTATTGCGTTAACTGCAGCACTGAACTTTGACGTCAACGCGGGTACTCATCGTTTACGGCGTGGACTACTAGGGTATCTAATCTATTTGCTCCCACGCTTTCGGGATTTCGGCGTCAGTTGCAGGCCAGATCGTCGCCTTCGCCACTGGTGTTCCTCCATATATCTACGCATTTCACCGCTACGCATGTGGAATTCACGATCCTCTCCTGCACTCTGGCTGCCTGGTTTTATGAAATTTACTGAAGTTAAGCTTCAGGCTTTCACCACAGACCCTTGCCGCCTGCTCCTCTTTACGCTTAATTCCGGATAACGCTTGCCACCTACGTATTACCGCGGCTGCTGGCACGTGGTTAGCCGTGGCTTTCTAATAAAGTACCGTCACTCGGCTGCACCATTTCTGTAGCCGCCGTTCTTCCCTTATAACAGAAGTTTACAGTCAAAACCTTCTTCCTTCACGCGGCGTTGCTCGGTCAGGGTTTCCCCCATTTGCCGAAAATTCCCTACTGCTGCACTCCGTAGAAC
+
4,(*5/+0439/16./-&++1.5/3-,,80855445168&',%+(),00244/.17001/..5737%**,,-7/+3./14/9112/;0/+3,++/*,/0,0,-.5571:9889:897216)02+7,(*221559;6246+.-(+...4433-8,+*++3-23476777:5:.0,,.8/(/),.-0/%(1*%'%%&,4.6&'4720/.).855/:<;-01-504<80.34;6259771,/-+08*&&.+6;40++)+,06:<;;385+(*((())0,+'%')+%)00--/01/7;50890////5;5/038:33147*-;;<:5/5',*'-)(*977/7...68637(*0+,/2,499++-)+,4/4.-+***'''').,/11700/200904477646:058;93.3/0--/+,--1167234568448--,.,//32)28383435;23802554767,3./013336/666798876446/('(&'*-,-3&'),166:386781327337&+%)/:71.'&&'(,%0&5(9;::73325000.+)((-*)+155:1:86)&*.999:3$$&'+*/)1+*),5))07,,*-.,08222/003')465)')**,+0)-3-.16;562302,0/,0121.,0/+-.1).)..0//)+))+-3549996;6..)4+,-785761+*&*/1-3441141222.7,*+,29/+1.//;6/(/(%''%%(+-/28)-1/-.,14030/2;9532231+-+)-/,134:333:810282513'5765667-4;7//16/6867.3-/*'''+'9(+(*+453500-/))(*%)*,-(--.37978+12((),(&&&'*.,000,-,/91(*,/83(7;77860/1/-//68:;*+)&+8-/66101/8...9,**2)&$)+293144413,-()(&$'&%+2+,/*,-.7./5122943--.0--%)-./1:,+*2/165:-280)%,2.3:1*.+17670*'*,241,(*&'-)-63,)**,.,**2656;650/-(--.-1,0(()((+4:/0'',-&*10&)*+,28492;/*-,--3-,+0*)-0/935))+4.;6/6;8-)83*+420.-27-6170),18552//*,,270-/0(&,
@4762e5d6-0450-41d8-a08c-3c38b11944d2 ch=224 read=57731 start_time=2019-12-13T05:09:28Z barcode=BC01 runid=2c9cf7bc05858273f10e7d7ec552fc0bd742dc3e
TTCGGTGCCGCTGGTGCATGTGCACAATTGCTGAAGTTAGTCGAATTATCTTTATGTGCTTTCTGTTAGATGCACAATGTCCAGAAGGGAGGCAACGAAGTAAAGGAATTTTCAGCAATAAAGAGAGGAAACCAACAAACAACGCCGCGTGAAGGAAGAAGGTTTTCAGTTATGACTACCATTATAAAGGAAGAACGAAAACTACAGGAAATGGAAGTAGCCAGTGACGAGTACTTTATTAAAGAAATACGGCTAACTACGTGCCATATGATAATACATGGAATTATGCGATTATCAGATTAATTGGGCGTAAAAGAGAGACGGGGCGGCGGCGAGGTCACCGTGGTGAAAGCCGCAAACAGCAGTAAGCCGCCGAAACCAGGCAGCTAAGAGTGCAGGAGAGGATCAGTAGGAATTCCATGTGGCAATTGAGAATGCGTAGATATATGGAGGAACACCGAGTGGCAGAGGCGACGATCACAAGCCCTGCAACTGACGCTCAGTCAACGGCTATTAGAGACAAATGCGGTTAAGATACGCAAGTAGTCCCGCCGTAAACGATGGAGTACTGCTAAGTGTTGGATGCTCAAAGTTCAGTGCTGCAGTTAACATAATAAATTATCCGCTGGTAATTGCGATTCCATAAAGAATGAAACTCAAAGGAATTGACGGGGGCCCGCACAAGCGGTGGAGCGTAATGGTTTGAATTCGAGAGCAGCGCGAAAGGACACCAGGTCTTGACATATAAAGGCTCAGGATGGAGAATGGCTATATATGGGATACAGGTGGTGCATGGTTTAATAAATCGAAATCGTGTCGTAGGATGTTGAGTTAAGTCCGCAGCAGGCGCAGCCCTTATCGTTAGTTACCATCGTTAAGTTGGGGACTCTAAAGTTGCCAGTAACAAGCTGGAGGAAGGCGGGGATGACGTCAAATCATCGCTGCCCCATATTTCTGGAGCTACGTGCTACAATGGATGGTGAGAGGGAAAGCCGCGGGGTGAAATAAAATTATAAAACCGATTCTCCAGTTCGGTTATGATCTGCATCGACTACATGGTGGAATCGCTGAAGTAATCGCGAAGATCAGCGTATCGCGGTGAATGCGTTCAGACGTACGCACCGCTTAAATCACCACGAGTTGAAGTAACGCCGAAGCCGGTGGCTAACCGGGAAGGGAGGAGCTGTCTAAGGTGGGATTGATGATTGAGGGTGAAGTCGGCGGCAGGTG
+
'$#&$#$-)()&$&*$''**1**')*%-%&(((+(')+'+22$'%'+*0*+)'$&$'$%%&''+)()&('.%,$%)/)%&'&%$'&*.&%'&&+%-&)(&'/0.'(**+,),/../4/.-'*&%'%&%&,**)&)(*-0.-//*++%%&&&&-(++,)+)),*24-/&+*.*,('&&%%%',,&(,..++),*376--31*$$$%''(%*,','''&&('+(&)()&'(&&()(**((.50++%**($%%((+*.*(*')%%%&$$$$'&+-/20+0'/)%%$(%%#%$'%,',''%&'/.,%&%)*-,-3396*'''&)(0+/2.*(*((''(%+),,&$#$'))*'))''()$%%%(&%&)$++-0%+)$&#$&%&$$&+*'))))+)%'%&%('/-(*',5/50%(*''&-(4,/-&(&&&''&(*)($&&%&$&&)*)-+--))+1+*&**))+&%'&'+/-''(())+(*101/$%'($&%%%$()(0/-+('().)*+1'&&&'(&%(&('+*,038+)&&(&'')((((%'"$'*'(()+*,**-8/20,(*($,((&#%#'%$()+'))+1502-,)$'(-././04++-14.,1$)))0('$%(.+)('(&$%''(+124++$(%#%&&3,1+#%+0(**,,,#$%'./+0**)'*,-('('011,*-*$&%(''$%&%('*''(())&((237-())(5+*%'&%&'&((./+2,)*''$&&',).0.0*%+%('(,0,,,**7*)'*,84-,*,8054433/*('&(+)*+/%+&),31/0-.')-1('%&((%()*++*'+)+,//%)#(.-6617)&-/825+/.'&(+$,%)*)%,,*.4+,/--.,/.)'*)$$(()+-,/4,))**+1-/+*($'**&/+&,)'(*+)*(*%)),-*-+&&*,)&,22-./-..-0))'*+..0%%%$'&&$$%##%&%&'+'%%$#&%.+.-(-*04011230'')&%+*&%%%%&-)+)',),+*0+$%%&)&)')$',-+1'&)),,.'(.8:2)*)*%''&*,)(&%(+),*.,,&)(%&%*'--1**-'('&')&'%%&&%(&(21+,-(*&)'*,-12/+42(0(()&&/),$%$'$)&)+)&%$'('&&$'(%'(''&))()'''$&&+&'(.&/5,..,*+%&&('.43,-+.%&*'$&&'&'('+/).+/91/.*('(()1+($--(,,%''')'$$&$'$+(()
@150588f7-4cf2-42ed-a09e-c07783449d45 ch=14 read=45313 start_time=2019-12-13T05:09:34Z barcode=BC01 runid=2c9cf7bc05858273f10e7d7ec552fc0bd742dc3e
CCGGTTACTGTATTTACGACTTCACCCAATCGCTGACCCTACCTTCGGCCACTGCCTCCTTGCGGTTAGCTCACGGACTTCGGTGTGCCAACTCGTAGTGTGACGGGCGGTGTGTACAAAGACCAGGGAACGTATTCACCGCAGTGATTCGCGATTACTAGTAACTCCAGCGTAGGCGGTTCAGCCTACAATCGAACTGGATTGGTTTTAAAGTTTGGCTCCACCTCACGGTATTGCATCTCTCTGTACCAGCCATTGTGGCACGTGTGCCAGCCCTACACATAAGGGGCATGATGATTTGCGACGTCATCCCACCTTCCTCTGGTTAACCCAGGCAGTCTCGCTAGAGTCCTCAACTTAATGGTAGTAACTAACGACAAGGGTTGCGCTCGTTGCGGGACTTATTAACATCTCGACACGAGCTGACGACAACCATGCGCCACCTATGCCTTGTCCGAAGGATTTCCTCGATTAAAGAGTAATGCAAGGGATGTCAAATTTGTAGGTAAAGGTTCTTCGCGTTGCTTCGAATTAAACCACGTGCTCCGCGCTACTTGTGCGGGTCCCCGTCAATTCGCGCGAGTTTAATCTGCGACCGTACTCCCCAGGCGGAATACTTAATGCGTTAGCGGCGGCACGGAGGTGTTGAAACCCCCACACCTGGTATTCATCGTTTGGCGTGGACTACCAGGGTTATCTGTCCTGTTGTTGCTCCCCACGCTTTCGAGCCTCAGCGTCAGTTACAGTCAGAGAAGTCGCCTTCGCCACTGGTGATGGCACCTAATCTCTACGCATTTCACCGCTACACTAGAATTCCACTCCTCTCCCCTGCCTCCTAGATAGTTTGGAATGCAGCACCCAGTTGAGCCAGGTGTTTCCTCCCTTAATCATCCACGCCTACAAAACCCTTTACGCCCAGTAAATCCGGATAACGCTCGCCACCTACGTATTACCGCGGCTGCTGGCACGTAGTTAACCATTATCCTCCTTGGTGCCGTCATTATCTTCTAAAGACAGGGCTTTACGATCCGAAAACCTTCATCACTCACGCGGCGTTGCTGCATCAGGGTTTCCCCCATTGTGCAATATTCCCCACTGCCTCCCGTAGAG
+
966511,*''-%*4))*,*)-6..45/+515131104:/,-49676*3.6(0003846,+1-00+*/'**/5246;8999*,((&0)*712++*&+%.3(&'&'1:;:89111037844&&&&&%),)(///877:5325))&%&'')0/-19545./))),-2-,.*()'(.-/95//3;2.017/43598823*))*'$1&&')-5+-3/*,3./028510357602**/,,.,,-/20//+05+$,*)238*-**)(-*%'+,420&),-/61(&('(**/7',-+*++*+0/,8,'$%))*,-'&*.57+076;8846++20518,2*&.33,24./0%%'(%'*1131114.+5)7*-54/,*,,*0,9266.4*,-(..))*/0558;26-2)*,.+)&&+')+,-,,''(%-('113631.*/279<9;:8675,++$$%$)'.4-,-*%&%((%/812635.+2,1-)((0/0%*)**0+75/53474)&&)&%$))123:.1:26/14,***+,)+2-3')+,/3<:;0--%+*-+//()')**+..,/888;610:6+.57183;1('%$)(,1:6*5-,/)+,)-.+-+-60;;9,29:7080032-2-7/7738/..1579+5.*,/2+./-/;/-,,))225-%)-.72)03-0/+-397573-((,/16/5*+.:/0*,+0-00+')+9430.'.0%%)./.,).+,.64/,.0366623444;3480./-+45*(,&&*--1513.3.29:4878900'(&&%#''*)/-1324355878<.,,5+)*,*0-331-,0.706,.0.+*/.-6+(()*(),,,.2)')&(5:-..0./8/..*.1'...7//*4*'+&&$.14/,,02*+,1034487)$'(/3/+''')(*/))3/.65141')*-24//0/2+)++++88::<;143-+/+/01502<641011267-6*(*+/259//)(*$,&&&&&')#%&&()%-5455/584557-.#)/1/15+3624198,../.2++1779165<5899-4454762160/16*(&$')-0*11./;(17;8-):.,.432512242:72+1.+-+)4:*+7,.('
@fbae3394-3c99-476e-930a-0605296cb9e0 ch=207 read=58240 start_time=2019-12-13T05:09:37Z barcode=BC01 runid=2c9cf7bc05858273f10e7d7ec552fc0bd742dc3e
CTCCTACGGGAGGCGGCAATGGGGAATTTTTTCGGCAATGGGGAAACCCTGACCGAGCAACGCCGCGTGAAGGAAAGGTTTTTCGGATTATAAACTTCTGTTATAAAAGGAAGAACAGCTACAGGAAATGTTAGCCGAGTGACGGTGCACATTAAGCCACGGCTAACTACGTGCCAGCAGCCGCGGTAATACGTAGGTGGCAAGCGTTATCCGGAATTATGGGCGTAAAGAGGGGCAGGCGGCAGCAAGGGTCTGTGGTGAAAGCCTGAAGCAACTTCAGTAAGCCATAGAAACCAGGCAGCTAGAGTGCGAGGAGAGGATCGTAGAATTCCATGTGTAGCGGTGAAATGCGTAGATATATGGAGGAACACACACCAGTGGCGAAGGCGACGATCTGGCCTGCAACTGACGCTCAGTCCCGAAAGCGTGGGGAGCAAATAAGTTAGATACCTAGTAGTCCACGCCGTAAACGACAGTACTAAGTGTTGGATGTCAAAGAGAGTTCCAGTGCTGCAGTTAACGCAATAAGTACTCCGCCTGTGAGTAGTACGTTCGCAAGAATGAAACTCAAAGGAATTGACGGGGGCCCGCACAAGCGGTGGAGCATGATGATTTTAAAGAATTCGAAAACAACGCGAAGAACCTTACAAAGTCTTGACATACCATAAAGGCTCAGAGATGGAGAGATAGCTATATGAGATACAGGTGGTGCATGGTTGTCGTCAGCTCGTGTCGTGAGATGTTGGGTTAAGTCCGCAGCAGGCGCAGCCCTTATCGTTACCATCATTAAGTTGGGGACTCTGGCAGAGACTGCCAGTGACAAGCTGGAGGAAGGCAGGGATGACGTCAAATCATCATGCCCCTTATGATGGGCTACACGTGCACCACAATGGATGGTGCAGAGGCGAAGCCGCGAGGGTGAAGCAAAACCCATGAAACCATTCTCGGTTGGATTGTAGTCTGCAACTCGACTACATGAAGTTGGAATCGCTAGTAATCGCGAGTCAGCATGTCGCGGTGAATACGTTCTCGGGCCTTCAGCGCACACCGCCCGTCACCACGAGAGTTGATAACACCCGAAGCCGGTGGCTAACGCAAGGGAAAAGGCTATCCTAAGGTGGGATTGATGATTAGGGGTAAGTCATGCTTTCACAAGGTAACCCGG
+
))-((,2-6/')+'(001731,.)+)00534-12746:6540'*.+14(),-2966457:878<785882.*'*,',(059;012:,01,0.66128155.;//.92',*/()..)&+**01.3+,+&)'+(&':,0--+*),*'*&(%%*,/5/%(()*.711012457-7-/8436637836%.,,114978:38325./7/0+/()).',(+(.--/283433:<,'()10*)*36657*&('/,,5400,-/.41%,,.,-56/+**(,)(2)4+/1293;911/+,5/-6+05.'*,-20/1347/'0+)((,1),..,.%-&5+::..)+*,*,,,6.*-*))/096/+*/00.135/,(+--13-,*-3.56/4/,.,--22335564,.(-+,+0341-.,++104*+.0.+*.:70026646+++,06/++),+7++1/57;2-37464661106836:<8957:7-811275365458<87521(1(&'(&+425+&-/002::/19/6-21/32/423212365369/,%('+))'$#&'3;9/0.),3:94392/1/11++++0162334899/,71&+*--.01/6353.0/.+(%%(''--+%+*%('+)+)'0,+/45511-,,(.0,'&$%&'+(*-,/.-+-)'&'&++05(00//7--,./;:/-***.*++,,10*,026895:1.1.07486691.4/..1112*,0239::99760/.0270;'0/2:4.,+5,*,-'/(-02101&67415113.,/('**-2-/8/6.6812:2-2843(0-'('-%.+*,4.2234998/223-,/,-4.72(.7302700//0694.++*+*/,.2.,**,--11)/.++'()+-.13-.(*+6:785,0.303/,+('%%'./,2&'+/-.2),+.''(-59..74*+'+30.459<878',**/-.-4+/059877788788753323365060-;060666777343373*('&$&(.-/0/:98715)2001:82222:8677852+*/$$$%#*)./2:25<2/.202+.-,+*(+07()++11),+(''2)+0666463++,,()..-/*271).2--,-2''4-0.40:2100,-,.-0.'267,0'*'(+26,')-'')*,+,)*1768+05
@5e022063-c16a-47fa-9d7d-1c742d046429 ch=23 read=75134 start_time=2019-12-13T05:10:01Z barcode=BC01 runid=2c9cf7bc05858273f10e7d7ec552fc0bd742dc3e
CCGGTTACCGCTGTTGCGACTTCACCCCAGTCATGAATCATAAAGTGGTAGCGCCCTCCGAAGGTTAAGCTACCTACTTCTTTTGCAACCCACTCCATGGTGTGACGGGCGGTGTGTACAAGGCCGAACGTATTCACCGTGGCATTCTGATCACGATTGCCTAGCGATTCGACTTCATGGAGTCGAGTTGCAGACTCAATCCGGACTGACTATGAGGTCCGCCTGCTCTCGCAGGTCGCTTCTCTTTGTATGCCCCATTGTAGCACGTGGCCCTAAGCGCCAAGGGGCATGATGATTTGACGTCATCACCTTCCTCAGGTTATCCTGGCGGTCTCTCTAGAGTGCTTAACCAATGATGGCAACTAAAGAGACAAAGGGTTTGCGCTCGTTGCGGGACTTAACCCAACATCTCACGACGCGAGCTGACGAACAGCCATGCCACCTGTCGCAATGATACGAAGGGAACTCTCCGGTCAGGAGATGTCATTGGGATGTCAAGCCAGGTAAGGTTCTTCGCGTTGCTTCGAATTAAACCACATGCTCCGCTACTTGTTGCGGGTCCCCGTCAATTCCTTTGAGTTTCACTCTTGCGAGCGTACTTCCCGGCGGAGTACTTAATGCGTTAGCTGCGGCACCGAAGGGGTAACCCCGACACCTGGTACTCATCGTTTACAGCGTGGACTACCAGGGTATCTAATCCTGTTCCCCACGCTTTCGTGCCTCAGCGGCGTCAGTTACAGTCCAGAGAGCCGCCTTCGCAGCTTCCAGTTGTTCTCTCCTAATATCTACGCATTTTCACCGCTACACTAGGAATTCCACCTCTCCTCTCCTGCACTCAAGTCTCCCCGGTTTCAAAAGAGCTTTACTACGGTTGAGCCGTAGCCTTTCACTCCTGACTTGAAAGACCGCCTACGCGCTTTACGCCCAGTAAATCCGGATAACGCTAGCCTACATTACCGCGGCTGCTGGCTGCGGCGTAGTTAGCCGGGGCTTCCTCCTCAAGTACCGTCATTATCTTCCTTGAGGACGAGTTTACGATGAGCCTTCATCACTCACGCGGCGTTGCTGCATCAGGCTTCGCCCGTTGTGCAATATTCCCCGCTGCTGCCTCCCGTAGGGAG
+
861'5-'+,%$(&.)%&%%+171.399.024947557/-'$-20(-*3*+'(+25,*.)&).*.(4340126680/./5*:<:-332807*(**57139;;:74466<:96953310,,/3-15,+'**4666<4214+,,0-+03+***,.),-.16%,''(*,/+300-26898578.*+,-&'--904*3)122)9.0(2-//**#$'%',%1211.+..*0-110824(*41411/6/11724+--542;<517:50.1.+,,).&****0302)*)0,-20)*,+++-*)/5'++0.267-5+023;5*)*'+/,3-*15**9,&,1032+3,-+**+&%(%($'$/(/..11:6/7..-,*&('(,+1*(-+,93--/016347,0.:41.3,5),-',,63678731/&&&%)-1122,0/,.4/(6:4-+-*)493655-/..+**)(**+--,*(-**..-.)&,$%12-/14799136/9993122.)'(%&*()**/01<75<423,3+++443.&+*+18,0*))0234433-//,*,+&),*.*5120120-13-7/80+07900.5;20.2//-5+/-,.245324225*',),-)+,+-1/./013.8-++//2/.()'+.(&%+04**026:92035449-&*)$((*.343287/10666224//0237-3.,0-21.3*)1)('&/158..0234<954*+13-.)++'/.126,.12./)5-8*)'(((-4:027-4-*+'+-26+%%'+++77623.1/+-544422121981:8:58;:325//*-/04,1,1','$&))-,/0/1176.03-00222/11/6:;0(1/9,-4..'&')*12*+0/.325-4--/2--,+034/;90%'*)0++-,,,+/3*,--8),/,+-,-'*/2.,-/710&--34..443739++(&%+**/1&(,'++,12/.3/0088-4,*&()*++,..328---6+;;788;78.9....(&*,4:8:;84:334:<:.4--)7744.-*32+&())++*/286<8::;5664/2023:756<45/-+&,0)55-4://991%-/+/15456550631/-131.&(**)33))0))+,'(
@e1924ca6-73aa-454e-8ddc-bf279f06090a ch=400 read=58646 start_time=2019-12-13T05:10:12Z barcode=BC01 runid=2c9cf7bc05858273f10e7d7ec552fc0bd742dc3e
CCGGTTACCTTATTTACGACTTCACCCCAGTCATGAATCACCAAAGTGGTAGCGCCCTCCCGAAGGTTAGCTACCTACTTCTTTGCAACCCACTCCCATGGTGTGACGGGCGGTGTGTACAAGGCCCGGGAACGTATTCACCGTGGCATTCTGATCGATTACTTAGCGATTCCGACTTCATGGAGTCGAGTTGCAGACTCCCAATCGGACTACGACGCACTTTAGCGGGGTCTGCTCTCGCGGGTCGCTTCTCTTTGTATGCGCCATTGCGCGTGTGTAGCCCTGGTCGTAGGGCCATGATGACTTGACGTCATCCCCACCTTCCTCCAGTTTATCACTGGCAGTCTCCTTTGAGTTCCCGGCCGGACCGCTGGCAACAAAGGATAAAGGGGTTGCGCTCGTTGCAGGACTTAACCCAACATTTCACAACTTTACGAGTGACGACAGCCATGCAGCACCTGTCTCACGGTTTCCCGAAGGCACGTTCTCATCTCTGAAAACTTCCGTGGATGTCAAGACCAGGTAAGGTTCTTCGCGTTGCATCGAATTAAACCACATGCTCCACCGCTTGTGCGGGCCCGTCAATTCATTTTGAGTTTAACCTGCGGCCCGTACTCCCAGGCGGTCGACTTAACGCGTTAGCTCCGGAAGCCACACTCAGGGCACAACCTCCAAGTCGACATCGTTTACGGCGTGGACTACCAGGGTATCTAATCCTGTTTGCTCCCCTTTCGCACCTGAGCGTCAGTCTTCGTCCAGGGGCCTTCGCCGCGGTATTCCTCCAGATCTCTACGCATTTCTGCGCTACACCTGATTCTACCCCCCTCTACGAGATTTCAAGCTTGCCGGTATCAGATGCGGTTCCCAGGTTGGGCCAGAGTTTCACATCTGACTTAACAAACCGCCTGCGTGCGCTTTACGCCAGTAATTCCGATTAACGCTTGCACCCTCCGTATTACCGCGGCTGCTGGCACGGAGTTAGCCGGTGCTTCTTCTGCGGAGAGTAACGTCAATGAGCAAAGGTATTAACTTTACTCCCTTCCTCGAAGTGCTTTGCTTGAGTATTGCTTCATACACGCGGCATGAAACGCATCAGGCTTGCGCCCATTTATTTTAATATTCCCCACTGCTGCCTCCGTAGGAG
+
65234;01.:-$-6+*(()).5//.99,)-:73655965)3)24..+/)*+()+072+65***,&)(%&$(**.0/1178/190)+0,02*(++292'*01511147/9:77955420558930:5-/691622::0:/.044819222;:8110.*,/2.'(&('.-/1802.%/0825561*,+-)*,-5*1*..22.5*//(*(*(01332(*%(%'*+*%&%')02**%&&0+.446300/1/2393762:7--.04669;/:/(%$'')(*&(((9--,28;80/2)49:<68320/-**,,,.123;418:0.543/4-,3+,-:18+.,57708/,0888:34:7//1252;70:261;8878998;82332:-,7-885)*+.-/534048970;//%822,/+.)((&-11+4:+),,1*+')(*,3*'()*32)0/.2:5966337756,-15+*'(%%275/64*,4*2*))%&.,016443,,,,0,+-428:8336228.0.4/67:*33*5*++25416579452.//./(-+1.1:08/-,$%',,661460/0+.,+**1*-.+(*+49:<908;;-643780-'*'(+,2/71,-:555572,/.8)5251/2252824322/,(+-/3/2-1*-1**$%%'--)()().44936'6-34622315688<;..-310156000/2:12501//44599::8.76)*3.26+)&26/()*02*+&04667798/0;0.40((173+),*.327--.5:556,,1)*)*+6776883411&-85)&&(%&.&*(..+,,+2--+41982-/0113/)*&*,*,13*0,7/0:)/3002015711(764.&)(.324/,/2.'&&'.9+,+'(1/-.,+/-2.759.77-1963302-/.)%'%$).26-/017:914++)6,9.3/4+((%,-,-19.-/0/(12+-*3.1-.2.2-(,+0)+08/./:(77///;/6;55164-+&$&)-++(*,13003779:).*.--///+,65+,,1:+2;2/.1'((**%)+,*$%$#%'$%&(&#%9+65555-54542,**++*1((,,.1+,,-2/)-075.%(+%$)&%$/,./289491(*-.15505-14'**&&&$
@4a7bf005-9746-4aed-b8a3-dd27132cff88 ch=214 read=39895 start_time=2019-12-13T05:10:12Z barcode=BC01 runid=2c9cf7bc05858273f10e7d7ec552fc0bd742dc3e
CCGGTTACCTTGTTACGACTTCACCCCAATCGCTGACCCTACCTTCGGCCGCTGCCTCCTTGCGGTTAGCTCACGGACTTCGGGTATTGCGCAGCCCCTCATGTGGTGTGACGGGCGGGTGTGTACAAGACCAGAGACGTGACTGCGACATTTCTGATTCGGGTACTAGTAACTCCAGCTTCATGTAGGCGAGTTCCAATACAATCGGAAGACTGGTTTTTTAAAGTTTGGCTCCACCTCACATTATTGCATCTCTCTGTACCAGCCATTGTAGCACGTGTGTAGCCCTACACACATAAGGGCATGATGGTTGACGTCATCCCCACCTTCCTCCTAGTTAGCAGGCAGTCTCGCTAAGTCCTCAACTTAATGGTAGTAACTAACGACAAGGGTTGCGCTCGGGACTTAACCAACATCACGACACGAGCTGGCGGCAATGACCATGCACCACCTGTCACCTTGCCCCGAAGGGATTTCCTCGATTAAAGAGTAGTACAGGGATGTCAGAAGTGTAGGTAAGGTTCTTCGCGTTGCTTCAGATTAAACCCACATGCTCGCTACTTGTGCGGGTCCCCGTCAATTCCTTTGAGTTTTAATCTTGCGGCCATTGCTCCCCAGGCGGAATACTTAATGCGTTAGCGGCGGCACGGAGGTGTTGAAACCCCCCACACCTAGTATTCATCGTTTACGGCGTGGACTACCAGGGTATCTAATCCTGTTTGCTCCCCCCACGCTTTCCAGGCCTCAGCGTCGAAGTTACAGTCGAAGCCTTCGCCACTGGGTGTTCTTCTAATCTCACCGCATTTTCACCCGCTACACTAGGAATTCCACTCCTCTCCTGCACTCCTAGATAACCAGTTTGGAATGCAGCACCCAAAGTTGAGCCCGGGTATTTCACATCCCACTTAATCATCCGCCTACGCTCCTTTACGCCCAGTAAATCCGGATAACGCTCGCCACCTACGTATTACCGCGGCTGCTGGCAGTAGTTAGCCGTGGCTTCCTCCTTAGATTGCCGTCATTTATCTTCCCCAAGACAGAGCTTTACGATCCAAAGCCTTCATCACTCACGCGGCGTTTGCTGCATCAGGGTTCCCCATTTGTGCAATATTCCCCACTACTGCCTCCCGTAGG
+
86266;.0*,.$3,&*569:;8276:)-)))%%'),26+)*9;8/5*8,6/20***)-'),-/,.+4/11/.'*-3*))+((1-.(/+()%+''*/.)*,1+*&-/++,/1537/-.1*,-651*144--17()&*+1.0)*(00033561;*.--.0.+%%&-+233020.10./--/4:8470,-.31(&-.0),*)&(*+777)/)&'115/55/506',)().91364/38,.6.1,1'&-').+,-00//.3344-.,-/1635:,--/.),//142+-.0:/++10,+',,1(589274/..//26103777::09:**573842.0**),/.'&(&*,.1366486786-,/462213.*-.5.17..--0/.45966620//5319386862+572.1-/*)&-(1111(,.1222)'/,,,+0-1,/+%%$1*4/...7:4793575.0)''&-22'(-)+-,%.574035/-0.0.,,-./.'.$&((,0/51//)$'''(0/1/20.2,2,557;8685/:*+)4&'#,.,,;7;<**/0/..,/(+-11120106..)*155*,.02:7872/890/-6;<,894/00,/.*35'-%#(*+*)(,005193:4)+,.-515723-,++/5./10./14-.40617,+5..3867*(+-.72*,).;<:8::78<;34+*+/-3:664*24*30*--..1045642/40)'(*0-789.+--,2;.0(&(0043,,,,+32.)*('2010531$('&//04338:56672+,.3<9989)+86652,.3-/',2700047()9813(+++*&,*03/.&+*.,)+,,--.0,..5'(*7:81*0/)-03/454:0-,,+.+8/))++,,4///70)*11/.19:-,,,*<5+%&'*03/.%')2035../.0692.5.*,*13*&()+59/10427676446:;9;;678/.-'.*+90170/.4-019+3))%*+,02:00.+'&'---404+002.(+&1($.9074-15+)+,/,9;;,4*+-1,,)))157,--101*,*)&)+..-+.1/33,%()(-,)+,,0''())',6*/42/0/8;0,*8+'.)+,8322:7/7-)+,$(%&)+)1,)(.&3.
@32d7ffc4-ee97-414c-999a-3010252c3905 ch=470 read=55568 start_time=2019-12-13T05:10:12Z barcode=BC01 runid=2c9cf7bc05858273f10e7d7ec552fc0bd742dc3e
CTTGCTCTACAGGAGGGCAGCAGTAGAGATTTACTCGGCAATGGGGAAACCCTGACCGAGCAACGCCGCGTGAAGGAAGAGGTTTTCAGTTATGCTTCTGTTATAAAGGAAGAACAGCGGCTACACGAAATGGTAGCCGGTGACGGTTTTCTTATTAAGCCGGCTAACTACGTGCCAACGACCGCGGTAATACGTAGGTGGCAGCGTTATCGGAATTATTGGGCGTAAAGAGGGAGCAGGCGGCAGCGGGGTCTGTGGTGAAAGCCTGAAGCAACTTCAGTAAGCCATAGAAACCAGGCAGCTAGAGTGCAGGAGAGGATCGTGATTCCATGTGTGGCGGTGAAATGGTAGATATGTGGAGGGAACACCAGTGGCGAAGGCGACGATCTGGCCTGCAACTGACGCTCGATCCCGAAAGCGTAGAGAACAAATAAGTTAAGATACCCTAGTAAGTCCACGCCGTAAAACGATGGTACCAAGTGTTGGATGTCAAGTTCAGTGCTGCAGTTAACGCAATAAATTGCCCGCCTGGGTAGATACGTTCGCAGAGATAAACTCAAAGGAATTGACGGGGGCCCGCACAAGCGGTGGAGCATGTGGTTTAATTCGAGCAACGCGAAGAACCTTACCAGGTCTTGACATACTCGCAAAGGCTCAGAGATGGAGAGATGGCTATATGAGATACAGGTGGTGCATGGTTGTCGTCAGCTCGTGTCGTGAGATGTTGGGTTAAGTCCCGCAACGGAGCGCAACCCTTATCGTTAGTTACCATCAAGTTGGGGACTCTGTGAGACTGCCGGTAAACGGGAGGAAGGCGGGGATGACGTCAATCATCATGCCCCTTTATGACCTGGGCTACACACGTGCTACACAATGGATGGTGCAGAGGAGAAGCGAAGCCGCGAGTGAAGCAAAACCCATAAAACCATTCTCAGTTCGAGTTTAGCCAGTCACGCTCGGCTACATGAAGTTGGAATCGCTGGTAATCGCGAATCCAGCATGTCGCAGTGAATACGTTCTCGGGCCTTGTACACACCGCCCGTCACACCACGAGTTATTAACACGAAGCCGGTGGCCTAACCGCAAGGAAGAGGCACAGCCTAAGGTGGGATTGATGATTGGGGTGAAGTCGTAACAAAGGTAACCGG
+
(),,-,,(((%/)',)../(0),.+%%&%)(($%'(2672:102/()-1,21***30-*26455/2;.10213336.2+++2/9541/.4-,,-&(0,220:0+1:)5*./+/44.2,.++,+++,&$'1(*97.,)+'0.02/(*,*)(&$**/50+(),'')./2244721/0:.&.)#)(*)1,*,'$%)),./2..*)$,++,,%('(*)',,(-(&)-)5.89*(',-)**,.2,)+)(,21'07---0/0+.0,-23.18/*+($'%&&/,+%+,:;09:26-,-46.23588.,0,,))*113'.'(-*.6/12)*)**5/7654.-)',/266/,,((&$%'+.765&/32,.6,.:669;6::5;-**)+0-6:20/0/2455:5994/...,-)*++%$(+*'&+//)*)+%-%,)*)-6-+(),,7+3)-069;().22/'),.3,.*,-+02;<6/.')*+)*,-.,+/.6/6-65.2156./83-2496457167:794+,/10.++*-(1:237:75)**-'')+.-/98301$%'+,+1.-1835+('*)1.87833:2.+/-%,%%&(&)(-302,-*)*$)..75++,*1-),'*0(4)*,1:),47506,/,(,$.$'&&))('-110$(081.4/37)(%*//8-,'(%-.(00048566236938&3/217445350118.12458+4445.7013*2*+-23842/1-5953/.42((/0+3&)%)3/04,36.'-,/-0,3./.912836,((,+909:00-/+-'((*-234168%'''('-*7+))(()/8,,;;2/22351,+12,01.1+/(284+-/)(0.5::787750--*+)-+/16,+)*'/,-57+(%&++,2+',('%*)%&&()$07/2'%%'0./+,/::(6/)'*,795-1%&/-12058;+**'%-'%')(,0/.%'$)*-1'.,*++-5/8-/0:067/1.0*(()-21218312111+00-/00215+.-,0317947:222)*,.315/1/1.1,0.-.62./545424,,*0**0/0.3.,'0*-.'03(0-'.0..699817++1722(%&))%&&%)''(),*,/9801-*+,-.8.1*50-,,0,./45/6**/.(5-4:::98
@b4ec699d-2c77-4fb0-aec5-cdc4e0519984 ch=389 read=57494 start_time=2019-12-13T05:10:22Z barcode=BC01 runid=2c9cf7bc05858273f10e7d7ec552fc0bd742dc3e
CTCCTACAGGGTAGCAGTGGGGAATATGTGCACAATGGAAACCCTGATGCAGCAACGCCGCGTGAGTGATGAGACGAGGATCGTAAAGCTCTGTCTTTGGGGAAGACAATGACGGTACCCAAGGAGGAAGCCGCGACTTCTGCTACGATGCCAGCAGCCCGCGGTAATACACGTAGGTGGCGAGCGTTATCCAGTTTACTGGGCGTAGGGAGCGTAGGCGGATGATTGGTAGGATGTGAAATACCCGGGCTCAACGGGTGCTGCATTCCAAAACTGGTCATCTAGGTGCAGAGAGGAGAGTGGAATTCCTGGTGTAGCGGTGAAATGCGTAGAGATTAGGAAAGGTACCAGTGGCGAGCGACTCTCTCTGGACTGTAACTGACGCTGAGGCTCGAAAGCGTGGGGAGCAAACGAGTTAAGATACTGGTAGTCCACGCCGTAAACGATGAATACTAGGTGGGGACTCAACACCTCCGTGCCGCCGCTAACGCATTAGGAGAGTATTCCGCCTGGGAGTACGGTCGCAAGACCAAAACTCAAAGGGGTGTGGGACCACAGTAGCGGGCATGTGGTTTAATTCGAAGCAACGCGAAGAACACTTACACTACACTTGACATCCTTGCATTACTCTTAATCGAGGAAATCCCTCAGGGACAAGGTGACAGGTGGTGCATGGTTGTCGTCAAGCTCGTGTCATTGAGATGTTGGAGTTAAGTCCCGCAACAGCGCAACCCTTGTCGTTAGTTACTACCAGAGCTAAGTTGAGGACTCTAGCAGCAGAGACTGCCTGGGTTAACCAGGAGGAAGAAGGTGGGGATGACGATCCGAAGTCATCATGCCCCTTATGTGTGAGGCCACACGTGCAATGGCTGGTACGGAAGTGCAATACCGTGAGGTGGAGCCAAACTTTAAAACCAGTCTCAGTTCGGATTGTAGGCTGAAACTTTCGCCTACATGAAGCTGGAGTTACTAGTAATCACTTGAATCAGAATGTCGCGGTGAATACGTTCAGGTCTGTACACACCGCCCGTCACACCATGAGAGTTGTAATACCGAAGTCGTGAGCTAACCTACAAGGAGGCAGCGGCCGAAGGGCTGGGGTCAGCGATTGGGGGTAGTCGTAACAAAGGTAACCGG
+
)+1($%'&--(&(*//01384)-4+-0&2)*+349.1').,*;51/122230339646;//-.)('(+2(((%$%%%'-+-703/8.)-/34566176187.+4-0/&2+225+87605*,*+*&+)+*(3,&'$'&'(%%&)+,.+&**.1-+--+.63-,4.,5,-+/')+/02424:3.*/01574/5'&(,:3/259:-**(-).-%()86269310-04021&-,&/708431/77/.14*14630)+'&'724111002419+2..)/0296:89743'*),.*-&'&+/*('*+-,7+7+6340.,*'+./084-01))*,/-****+01)4114&&&&)+-%(),20-./0.01/.+**(%(,+5352,'(''&)&'(,++.+,)*..*./7::;6*),/28'.%%&0'2.$+)),'*10%*)+*',+/7043,'('(,.2:7765.0,-,/44''+//','+-+///14:;78:04300,(+,1300')%&&+,899;24:881*&()*/3;77*,24)')-+46514588+*/,+,+-*23...%&&&)%&$)(('*-+*-11940364*)(('*-./,-/18,,/)%'+(&')+,+*()--//0769-0--.24/-,--04/7//,,*+(+*)+41)+',17-556.6345914355887677-688685,-2.*'((84,,,/%5'),777519--$(/-/'')*2-)+.0,'()+/0*16.,711276;5104--./1-+()$$*+,,4,,,5520/-*%+''))'((*.878:;94;/1.3,1),5+)/*,+()((+*'/1.-4351/(,2'%)($)).332870:6,-421//.)*%.-51&''+**)''**66334.(&)&(&(%&')(0///8781&*.),+*,/2,0,(*,(+6913974321302586'/'1).//68854&*&%''',./31-*-0.80/076)))0;1003414'*-'%(%'5:56'(,0647:788;84-8021-/25%-43/%%)//1324:09;/.:845459340.+*++1*$&-,.3:*)4../25(&))+13,($&(-,)'$&&'/,3.65762.(,($(&*/++-,///.100037)&&'*,,.,*'+.'-+68:98::
@8793407c-11a2-4055-8cde-ab8aefb5cd10 ch=404 read=61060 start_time=2019-12-13T05:10:20Z barcode=BC01 runid=2c9cf7bc05858273f10e7d7ec552fc0bd742dc3e
CTCCTACGGGAGGCAGCAGTGAATATTGCACAATGGGCGCAAGCCTGATGCGCAGCCATGCCGCTGATATTGTGAAGAAGGCCTTCGGGTTGTAAAGTACTTTCAGCAGGGAGGAAGGGGGTAAGTTAATACCTTTGCTCATTGACGTTACCCGCAGAAAAAGCACCGGCTAACTCCGTGCCAGCAGCCGCGATACGGAGGTGCAAGCGTTAATCGGAATTACTGGGCGTAAAAGCGCACGCAGGCGGTTTGATGAAGTCAGATGAAATCCCCGGGCTCAACCTGGGAACTGCATCTGATACTGGCAAGCGAGTCTCGTAGAGGGGTAGAATTCCAGGTGTAGCGGTGAAATGCGTAGAGATCTGGAGGAATACCGGTGGCGAAGAGCGGCCCCTGGACGAAGACGCTCAGGTGCAGCGTGGGGAGCAAACAGGATTAGATACCCTGGTAGTTACACCGTAAACGATGTCGACTTGGAGGTTGTGCCCTTGAGGCGTGGCTTCGGAGCTAACGTTAGTGACGCCTGGGGAGTACGGCCGCAGGTTAAAACTCAAATGAATTGACGGGGGCCCGCACAAGCGGTGGAGCATGTGGTTTAATTCGATGCAACGCGAAGAACCTTACCTGGTCTTGACATCCACGGAAGTTTTCGGAGATGAGAATGTGCCTTCGGGAACCGTGAGACAGGTGCTGCATGGCTGTCGTCAGCTCGTGTTGTGAAATGTTGGGTTAAGTCCCGCAACGAGCGCAACCCGCCTTTGTTGCCAGCGGTCCGGCCGGGAACTCAAAGGAGACTGCCGCCAGTGATAAACTGGAGGAAGGTGGGATGACGTCAAGTCATCGCCAGCCCTTGACCAGGGCTACACACGTGCTACAATGGCGCATACAAAGAGAAGCGACCTCGCGAGAGCAAGCGGACCTCATAAAGTGCGTCGTAGTCGGATGATGGGTCTGCAACTCGACTCCATGATCGGAATCGCTAGTAATCGTGGATCAAAAGAATACCCACGGTGAATACGTTCCGGGCCTTGTACACACCGCCCGTCACACCATGGGAGTGGGTTGCAAAGAAGTAGGTAACTTAACCTTCGGGAGGCGCTTACCGCACGGATTCATGACTGGGTGAAGTCGTAACAAGGTAACCGG
+
./--,-13:3)+4**01*)''))0-61.-.03;87952&/(3,8;9988.*%(*&-0.//1-*)#%%,%.)+,/37(-)+*565350<95:0,73*)2-*,,,-002$+/)'/).(+/-+)*+3+-81812381:2-.01010--//23240+)*(*.1**.%',-8*7---6045865003--1.---+)*()*0'0))((+:987:82;/9/3-2/1-4.0/;;8978;<90()+/,.-12393'36<6..-(),((6+*''&),-+1+,)'28536/32:398.6..:32221++-0/7.6.-3,*)%&*--.2153(),1/3-1/1213-1./442+/261;100:/-.8688//--.44;/-8./53456272,3,(((((*+.0/62.,578:-'()&,&(+1(78750'...2258-*,03928'99063/.33'3971173+*,((*+0869:7)5/01-1784*''2+1112734/9:+)-**/-25030/216*.++-7410,)),&)'*,,-965.0*&%''.-733114.85;1:55/374;:01,:/:.33.-77,56,).&/046823/12++-).)*+5+72,61;85154899645307)).*')**5;9955530/-/043/-.0--,+283*-2+,,,04455:4332270633:06.21.3/(,.2/138667.33408101784663233478497431043,*1-2623576/411'(,3170/7:676468-#$%'++*:..68423360020*32-0)/,/38+4*.'&(+/.-,*(1-16622427.-.-2,*-/548769700466777552789;7,,&&(.*%&%&)8967:7940/--+./0365440<21;;:;;:6026*&)'*+*-167::9611.-*--16)2/:13385015<746011123869.8.4-,&&**,&),4422311366681/-+*',0*9.945322+-+.--.799:98*23/*%$%%%(*&%)0436791,004436*569908.0,/,.,2:10;/2675534624+0)'%)(.35978/90$()()05101((%%/*./.5/)7.*,-*-*5,+/-((#%)&+8/986203310&((3,+,2.004677(4*3,5,76
@c2b4cb54-0733-4a58-becb-a69a8ead2e92 ch=478 read=54220 start_time=2019-12-13T05:10:20Z barcode=BC01 runid=2c9cf7bc05858273f10e7d7ec552fc0bd742dc3e
CCGGTTACGCGGTACGGCTTCACCCGTCCTTCAGCCCACCGTAATTCGCCTGCCTCTCTTGCGAGTTAGCGCAACGCCTTCAGGTGAACCCAACTCCGTGGTGTGACGGGCGGTGTGTACAAGGCACCAGACATGTATTTCACCGCGGCATGCTGATCCGCGATTACTAGCGGTTACGCCTTCATGCTCTCGAGTTGCGAGAGAACAATCCGAACTACAAAGAGACGGCTTTTTTTGGAGATTAGCGCACTCTCGCGAGTTTGCTGCCCACTGTCACCGCCATTGTAGCACGTGTGTAGCCCAGCGCGTAGGGCCATGAGGACTTGACGTCATCCCCACCTTCCTCCGGCTTATCACCGGCGGTTCGCTAGAAGTCCCCAACTTCGTAGTGTTAACTAAAGGCGAGGTTGCGCTCGTTGCGGGATAACCCAACATCTCACGACACAGGCTGACGGCAATACATGCAGCACCTGTGTTCCAGTCCCCGAAGAGATCCATCTCTGGAAATCGTGGACATGTCAAACGAGTAAGGTTCTGCGTTGCTTCAGATTAAACCACATGCTCCACCGCTTGTGCAGGCCCCGTCAATTCCTTTGAGTTTCATTCTTGCGAACGTACTACTCAGGCCGGGTACTTATTGCGTTAACTGCGGCACTGAACTTTGACATCCAACGCCGTGCCATCGTTTACGGCGTGGACTACTGGGAATATCTAATCCTATTTGCTCCCCACGCTTTCGGGACTGAGCGTCAGTTGCGGGCCGAATCGTCGCCTTCACCACTGGTGTTCCTCCATATATCTACGCATTTTGCCGCTACACGTAAATTCCACGATCTCTCCTGCACTCTGGCTGCCTGGTTTCTATGGCTTACTGAAGTTAAGCTTCCAGGCTTTCACCACAGACCCTTGCTGCCGCCTGCTCCTCACGCCCAATAATTCGGATGGCAACACTTACCTACATGTTACCGCGGCTGCTGCTGGCACGTAGTTAGCCGTGGCACCTAATAAGGCGCGATCGCTCGGCTGCGTTTCTGTAGCCGCCGTTCTTCCGCTATAACAGAAGTTTACAATCAAAGCCTTCTTCCTTCACTGGCGTTGCTCGGTCAGGGTTTCCCCATTGCCGAGAAAATTCCCTGCTGCTCCCGTAG
+
'(+,1,('%%'&/,0/.//5017.)(*,1192')/6-+/+++%')(+45:89573334/7-.-.0+3))))))$('0/1:8%*0+,..91*-5/016/2664334**),.579234025574,*,%*$*)+-12,'$&%((-2/)0-36:;99931.27-.1126,()**7/+0+)+-197<9560++,+..2223/0,)&),.2877,8*,%.+)$(+*(&*+351623247<2.9620025253/-&()+-/.2/1.-94&-2069./77775.56-03.++'*&*(%(()123,,+07,))/00606+.637770//3+12300488221/56**.:1<;8745/4-.2-/)%'-+7179::8**-'$((''059(,&)*0())&)+)/,1-1,3;//74+&,.,9353000,./..,7,.%)')'()(0321.0-//%*/1*+/)*+,232104.,++--111455;4443527'(+-3-.(+('&''*13:875./**(--+).%'(.,62523514(1,()(,+-1.;08675+/...4.&&-/-,92::233400///.4.+,/.-1(608+::7-228384;7&&4/,/4::<99;<78:574266'1%(+,.06*--1)(),&&'1*+.9../40.0--29(:95899:6-+--+/0692120-02/.1)58-/20853'(+4/856:457//,'(((&'*-.34:5531'35()3/49:1)+**77/1*890.+*,+264802/8-,('*+0+,:665;:9;0:..)666874/)+041./298988728++-550+,-,&-,)-2+.)*'+'&5*2/-'()%.1,+&(&%'.+/00)(()'(.+(.++20-,-016-3.-.2/6..465+')(*'*(.734:4-%&((),5692))-+,223916:----17,0/22/51/203-8553741((,*(*$(&%')5),.')''-*.30/10/,)**,32+1('(,-/7492128//.*'$#)(-0-1***.'*')+.(52201,+'$%'*+-+/30.1/-3029:35;3/((-,./722+-//2:.**4,-1&).%/95<5742,-3.(*%)),-453479.;0/*17//;.2:;.'8*+:6/-&+.57.,3*''(*4545*:.0032
@b31e824e-00e6-432e-bfdc-f0956e23b81b ch=454 read=58301 start_time=2019-12-13T05:10:29Z barcode=BC01 runid=2c9cf7bc05858273f10e7d7ec552fc0bd742dc3e
TGGTATTGCTGATTTCTGGGTTGTACGGTGCTGAAGAAGTTGTCGGTGTCTGTGTTAACCTGCCCGCACGTAACTCTATCTTCGGTTACCTTGTTGCGACTTCACCCCGGTGCTCAGCCACCGTGGTCGCCTGCCTCTCTTGCGAGTTAGCGCAACGCCTTCGGGTGAACCCAACTCCCATGGTCCAGCTGACGGGCGGTGTGTACAAGGCACGGGGCATGTTCACCGCATGCTGATCCGCGGTTACTAGCGATTCCGCCTTCATGCTCTCGAGTTGCGAAATCGAACTGAGACGGCGCAGAGTTGGCGCATCTGGTTTGCCCGCCCACTGTCACCGCCATTGTAGCGTGTAGCCCGTAGACATGAGGACAGCGTCATCCCCACCTTCCTCCGGCGGCGGTTGCTGGGTCTGGCAAATGGTGGTAACTAAAGGCTGAGGTTGCGCTTTTGCGGGACTTAACAACATCTCACGACACGGGCTGACGACAGCCATGCAGCACCTGTGTTCCAGTCCCGAAGGGAAAGAGATCCATCTCTGCAAATCGATCCGGACATGTCAAACGCTGGTAAGGTTCTGCGCGTTGCTTCGAATTAAACCACATGCTCCACCGCGTACGGGCCCCCGTCAATTCCTTTGAGTTTAATCTTGCGACCGTACTCCCCCCAGGCGGATAGCTTGTACGTTAGCTGCGCCACCCAAGCACCAAGTGCCCGGACAGCTAGTTGCGTTTACGGCGTGGACTACCAAGGTCTAATCCTGTTTTGCTCCCACGCTTTCGCACCTCAGCGTCAATACCAGTCCAGTGAGCCGCCTTTGCCGCTGGTGTTCTTCGAATATCTGCTGGCATTCTCCGCCTCAGATTCCACTCCACCTCTCCTGGATTCAAGCGATGCAGTCTCAAAGGCAGTTCTGGGTTGAGCTCCAGGCTTTCACCTCTGGGCACAAAGCCGCCTACGTGCGCTTTACGCTTGATAATTCAGACAACGCTAGCTCCCTCCCGTATTACCGCGGCTGCTGGCACGAGTTAGCCAATTATTCTCCCGGTACTGTCATTATCATCCCGGGTAAAGAGCTTCTACAACCCTAAGGCCTTGTACTCACGCACGGCATTGCTGGATCCAGGCTTTCGCCCATTGTCCAACTCTTTACTGCTGCCTCCCGG
+
##'*%''&$&(&,8+)+(&'&'%%#%')+++,-,-',+)-0****135/)4+.40/,*-4.%)%%&)$(()*('**438988:/429/2515//6%../36<7+2&&$'(1,+.%%%&,)+5398;:;9;;774310.)1--/64371))'(--3122:6;8+1.0-18180.//147+,3/*'&%'()*123086/+0,01-033971.-%*)12-++.+382259+,%)$+*+,111/+('-,-,.-/-.-8/8334;4;48711100.*(+5:/-%&,2&)(,,,+/%)*22+($%%)&(,1*-*%'%&&%&++5-*1/(&).2)-00)+(/*46:'&&%&&,.*.+*$&+'$%#$'%'%'()+5,+%%*+6698082,,7;8<;:46720-)+))))+%$#&'&*(&''%(2.1/3.'0)/10-/5+/6,--+/925-,()+24+357<;7/1.5)/)3157992*-/,104-*/244441&--.415998242/15,.0.231/.//651*)2(0+'/.%(*-.1137410+*&*-0-,,&(5120/.54511/073-068:52.021745453221:%%$)-)(-+-4<673201823337354++'*)5061.7;<2,099:9999-8:/.59:70601.9..-+/5+..0./.538,)01516//&'&'&$)&,.-7,,,,-4679'0+*/00--.2.5465//*.140/,,-).)*)+*.5/&)%132013/26439,%(%&$),42665,6;,(.0425.')(*,00.*.15878.)3458381./7.1315+.1339::77+(,)''$&'3344/11/4:3%&,,./05())&)(%,4*)1'%-(*)%&'-,//)+)/(&+70234215:0190/4100,/1;288657/:2/5428:<-/-/)(3+(*++;-*5:53;;31/+)+%$&&''),.)')+2593/3(5*,/25:5-/0)$#$%(/8828&&.0311.0.,.0228.,31,-336;78;681:-,*&+0.+)+($+-+,%(&**+2,1:780.,)2-599889132/,,-*3-)/45002,(),-/.,(,.165:/*0,0-45+/(,*/10+-*-)*,-//26112;:5.+-+.665:;444<:0193.4,/&())''##'(*77679-26,+/
@115c79c2-6acc-4c97-856e-7e5b8c0182a2 ch=277 read=66889 start_time=2019-12-13T05:10:48Z barcode=BC01 runid=2c9cf7bc05858273f10e7d7ec552fc0bd742dc3e
CCCGATTTACCTTGTTACGACTTCACCCCAGTCGAATCACAAAGTGGTAAGCGCCCTCCCGAAGGTTAAGCTACCTACTTCTTTGCAACCCTCCAGCGTGGTGTGACCCGGGCGGTGTGTGCAGGCCCGGGAACGTATTCACCGTGGCATTCTGATCCACGATTACTAGCGATTCCGACTTCATGGGTCGAGTTGCGAACTCAATCCGGACTTCTGACGCACTTTATGAGGTCCGCTTGCTCTCGCGGGTCGCTTCTCGCGCTTTGTATGCGCCATTGTAGCACGTGTGTAGCCCTGGTCGTAAGGGCCATGATGACTTGACGTCATCACCACCTTCCTCAGTTTATCACTGGCGGTCTCCTTTGAGTTCCGGCCGGACCGCTGGCAGCAAAGGATAAGGGTTGCCGCGCTCGTTGCGGGACTTAATAACATTTCACAACACGAGCTGACGACAGCCATGCAGCTGTCTCACGGTTCCCGAAGACACATTCTCATCTCTGAAACTTCCGTGGATGTCAAGACCAGGTAAGGTTCTTCGCGTTTGAATTAAACCACATGCTCCACCGCTTGTGCGGGCCCCGTATTCATTTGAGTTTAACCTTGCGGCCGTACTCCCCAGGCGGTCGACTTAACGCGTTAGCTCCGGAAGCCACGCCTCAAGGCTGACCTCAAGTCGACATCGTTTACAGCGTGGACTACAAGGGTATCTAATAATCCTGTTTGCTCCCCACGCTTTCACCCTGAGTCTTCGTCGGGGCCGCTTCGCCACCGGTATTCCTCCAGATCTCTACGCATTTCACCGCTTTACACCTGAATTCTACCCCCCCTCTAGAGACTCAAGCTTGCCAGTATCAGATGCAGTTCAGGTTGAGCGGGGATTTCATCTGACTTAACAAACCCGCCTGCGTGCCTTTACGCCGTAATTCCGATTAACGCTTGCACCCTCCATTATTACTGCGGCTGCTGGCGCAGGTTAGCCGGTGCTTCTTCTGCGGGTAACGTCAATGAGCAAAAGGTATTAACTTTACTCCTTCCTCCCCGCTGAAAGTGCTTTACAACCCGAAGGCCTTCTTCATACGCACTGGCATGGCTGCATCCGGAGAAACTTGCGCCCATTGTTGCAATATTCCCACTGCTGCCTCCCGTAGGAG
+
7-(*/,9.)-90:)//),0189<9.220+.14-&%)-0153;4133--.('(,-72,23,).,*+*8*/',,-274*+*/*8;9/73+20()1*#&(*//)1*+,19**-317,5-.,)'$+$+'*++*714.-./.2:303;5;7;768;8/...32*-+0230/2/4452::34,$*/.1)/-.)*'*,,3.*/('023-,++-*1../0-0,-+0-.'&&(*)//00211-/0391111+,'*,4,,-678:35+%%#%).0'&%&*-,*32050))***,,*'(&()018/038:8.7,(0151:31-././10-++,,5300*$--+-31;9534-)140-21784150'+--,,%&,%'(.391.(+-*60-5)%&')'+,%/3;.+.97-*(++*4,/)))(*,/+5.,+4571/2.30/15100:0..0364-0212444221/53478//*+$%&'00133125;;:9;9,,.*,,,**+7../51*)%($+*((,2085439;:2887624::,.+*)%''.839<1././0('%(*()95132.072333//701,1,*-3356.468.)+')6.19<;/518::,92030--/228193400-1,+-30-321.'/.728,++,-6202/4,3.0/*..(--087/2$*&($%$()-.)1+26///--,+/52--)...7895/,'%&&0433355--'(,3/5857082+-0437.&(')0:11$%&%$%%$%13<957.&26210))*)./4/+0,17231827.2/*,24321,%)'$$$&'/-25/-1-,()*1-(().+:-4&41215.,++)'$')-758+6()*-*6,%'*,560000..,./71().0,++,1(.4-*('((-,.'(**/*1+.,707:)*32-*+-.//&'/,&-(&$$)*35:73150:0:10-6...449-028*8+,4-*)&&,(1..+,(+(%%+$30310067+43,.3637766999:2/1642323533397883).+.+5*0()-1,*,.692:955,9;4+.211:7..())**,.2/55()0/12398;89<://-,(-%/-1213320.//1212*+/'&&'''+)&(,.5/.-5(()$*'.*10;020(++028536,.31-+..))%
@fb4c18e1-0365-4258-9b05-0eba6370b649 ch=135 read=57424 start_time=2019-12-13T05:10:49Z barcode=BC01 runid=2c9cf7bc05858273f10e7d7ec552fc0bd742dc3e
CTCCTACGGGAGGCAGCGGTAAGGAATTTTCGGCGTGGGGAAACCCTGACCGAGCAACGCCGCGTGAAGGAAGAAGGTTTTCGGATTGGCAACTTCTGTTATAAAGAGGAAGGAACAGCGGCTACAGGAAATGGTAGCCGAGTGACGTACTTTATTAGAGAAGCCACGGCTAACTACGTGCCAGCAGCGCCGCGGTAATACGTAGGTGGCAAGCGTTATCGGAATTATTGGGTAAGAGGGCAGGCGGCAGCAGGGTCTGTGGTGAAAGCCGCAAACCTTCAGTAAGCGCGAAGCCAGGCAGCTAGAGTGCAGGAGAGGATCGTGGAATTCCATGGCGGTAGAAATGCGTAGATATATGGAGGAACACCGGTGAAGGCGACGATCTGGCCTGCAACTGACACTCAGTCCCAGCGTGGGAGCAAATGATTAGATATACCCTGTAGTCCATATGTGATAGTACTAAGTGTTGGATGTCAAAGTTCAGTGCTGCAGTTAACGCAATACCAGTATCCGCCTGATAATTACGTTCGCAAAGAATGAAACTCAAAGAAAGGAATTGACGGGGGCCCGCACAAGCGGTGGAGCATGGTTTAATTCGAAGCAACGCGAAGAACTACCGGTGCTTGACATGCTCATAAAGGCTCAGAGATGGAGAGATAGCTATATGGTCTACAGGTGGTGCATGGTTGTCGTCAGCTCGTGTCACGTGGGATGTTAGGTTAAGTCCGCAACTTGAGCAACCCACATATCGTTAGTTACCATCATTAGGTTGTCTGGCAGAGACTGCCGGTGACAAGCTGGAGGAAGGCGGGATGACGTCAAATCATCATTGCCCCTTATGACCTGGGCTACACGTGCTACAATGGATGGTGCAGAGGAAGCGAAGCCGCGAAATTGAAATAAAGGCGCGGAAACCATTCTCAGTTCGGATTATGATCACTGCAACTCTGACTACATGAAGTTGGAATCGCTAGTAATCGCGAATCAGCATGTAGTGAATACGTTCTCGGGCCTTGTACACACCGCCCGTCACACCGAGAGTTAATGCTGCAAGCCGGTGGCCTAACCGCAAGGAAGGAGCTGTCTAAGGTGGGATCGATGATTGGGGTGGAAGTCGTAACAAGGCGGCGG
+
%&('%&*)2,'/+)&))(0*0*&'%(*8<<244,'($'+)'**/2,('(,-2588150.096868.*1,/-/')-+24;:9313(5'%%$%&)-6*-*---,89,)%*,+-*&-&''*)(7.,,.*,)(..*86*(&'*''('(%)'&(*195*--)&($()(32.001006033133769:.+)'&&'*..0-4+/-,*011/1.-.232756/30..3,/()-+,-/.41$(*'&-050+-7/-7*),.(8:7001762331/3,+-*$(%-)&&&,+0451,''$$&+-$,0-0680/00.313335-2+)+'*6,,++31*/)2*1/,.*%$)+2'%-,)((*)),,7466032-+.,,9542,(&')'),549871.0.)'.+9-3532*,-.+)+*)$&*,+*%'(')$&&%&&(13,*$&.)-121..12+(&%$&'''$$&('%%&),*+,/286/1./7385:98:.3.-.9655323349)-6.3,/-,5--*%$)+,+,,/(-*%&''))++)+,194010-+&).335;:46:04,)&,,)+1236667-8;:.06-*--032./,6677,00+...-<9175954.5-.,010-.44(..,$',,*)*%%+&*+4./%++1123:8(3.00+*,,.87/)))),+)')*+//+-'(%%$&&,(*06644,4-555../-..,-..9383++%&'-)5666537&(--749.170(*-+)'()*.-.&66.'(&,*,-407.*+2)+.((+)2--&+-+*'*)))(&'%+*++*/+'423361/---1.,1,''+,.'033158868626/12+*(),-+1;6--:33269;78;86500**&(*---.0778;992,*(-0,*,0*0+,&)**.2&%()&%-&$.3'%(,+&&)&&$$(-(/;89<887'6595*6&7,+/'&00)*+..0(//3$(&(-&()--20+3,9,.)-176776669772233976+55)-'$$(&)/++(325:65534/.417/1/312/4;52;7./1+++//(&('(3,1-/0+('('%&)&,+1)+(('--.2*2++,+,3(*(*+3221$(&*(*(12+,,))..-+8--,$'(')&'*--137*0*'&(%%%*+
@5785e311-ac14-416c-991c-48e0adfc148b ch=37 read=69798 start_time=2019-12-13T05:10:55Z barcode=BC01 runid=2c9cf7bc05858273f10e7d7ec552fc0bd742dc3e
CTCCTACGGGAGGCAGCAGTAGGGAATTTTCGGCAATGGAAACCCTGACCGAGCAACGCCGCGTGAAGGAAGAAGGTTTTCCAGTTGTCAACTTCTGTTTATAAAGGAAGAACGGCGGCTACAGGAAATGGTAGCCAGTGACGAATACTTTTATTAAGAAGCCACGGCTAACTACGTGCCAGCAGCCGCGGTATGCGTAGGTGTAGCGTTATCCGGAATTATTGGGCGTAAAGAGGAGCAGGCGGCAGCAAGGGTCTGTGGTGAAAGCCTGAAGCTTAACTTCAGTAAGCCATAGAAACCAGGTAGAGTGCAGGAGAGAGGATCGTGGAATTCCATGTGTAGCGGTGAAATGCGTAGATATATGGAGGAACACCAGTGGCGAAGGCGACGATCTGGCCTGCAACTGACGCTCAGTCCCAGCGTGGGAACAAATAGAGTTAAGATACCCTGGTAGTCCGCCGTAAACGATGAGTACTAAGTGTTGGATGTCAAGTTCCAGTGCTGCAGTTAACAATAAGTACTCCGCCTGAGTAGTACGTTCGCAAGAATGAAACTCAAAGGAATTGACGGGGGGCCCGCACAAGTGGAGCATGTGGTTTAAAAATTCCGAAGCAACGCGAGAAGAACACCACCGGAATGGCGACATTACTCATAAAGGCTCCAGAGATGGAGAGATAGCTATATGAGACCACAGGTGGTGCGAAGTTTGTCGTCAAAACTCTGTTGTCGTGAGATGTAGGTTAAGTCCACAACGAGCGCAACCCTTATCATTAGTTACCATCATTAAGTTGGGGACTCTAGCAGAGACTGCCAGTGACAAGCTGGAGGAAGGCGGGGATGACGTCAAATCATCATGTACTTATGACCTGGAGCTACACACGTGCTACAATGGATGGTGCAGAGGAAAGCGAAGCCGCGAGGTGAAGCAAAACCCACAAAACCATTCTCAGTTCAGTTGTAGTCTGCAACTCGACTACATGAAGTTAGGAATCGCTAGTAATCGCGAATCAGCATGTCGCGGTGAATACGTTCTCGGGCCTTTAACACACCGCCCGTCACACCACGAGTTGATAACACCTGCAGAAGCCGGTGGCTAACCGCAAGGAAGGAGCTGTCTAAGGTGGGACTGATGATTGGGGTGAAGTCGTAACAAGGTAACCGG
+
+-731376;1*.20/56.574//(,,/7;706:83;31,'+,/3../1780/-018859;31.,-,3.//3,.3,.14')3'((4-,,4...1326073)+018/-2-5-043*1,..00/0,+',**)3.+*)+)%')((('&(**.-471,2,4+&)(#('%&,*/01844232102;*,0./8.615002+'043.1.,.&,)+//;00-,-3,...)/02684334;,''/*&,///766;80--++*0452.-,.41,10-),.0302*))'.*,-72*,-29.7:32-*./-.51,)-1100-,++-*&''())10137:8203/3/71224321553;4-.*.(-344:99821,/2910,)'&$%%().*)%)*))*+-8310003/6/9089924)--5466767624,***)/')-')-06-+('%(-,-+*,/.2;1*&'-),,6,*0249;<;800-++%(*/7986774:.3677986/.-34)*,;::857340/0+*)5+-1*-/114:,/4-,'')*/6676526)+,2-/7870;80198</-,*0/61663387+(.2('/.0('(&','%*&+%%'-.59*..-*440.+-/,+/+)','($,*'))&$%'&2()&(),+..0..*+%(-4411282-1-/3*''()*954/**(+,'45569553.0'()''(54269641($$),4+,1631.473(+.,%((&'*/,0-/.10/,++2-623174.%'&.+**/0)+093<9.:676.12&'(7,1:99985;472-:+69/771-+*),*'&&11828,,....,2.*-..1,--*.)0-+,2/.86884336;8/11:923,&$%()-.2000.03%')---)*&)*017653362462239:96**'-)+,(*,/-7//6241%**-++6*+*;:./;5,-19;63852:/.-&0683./01.0:8:;:::0600074585467,*(),-&(*&++)+,,-0+2)*+)/+-4451&2125799:98730+0./*/+++6232/,,-,-/+..,4<76:9312./*40')++,))))'*3-.0+'$(&%,+*38;;:797-.61%&'*(-/-2)*%&(/.13359023196510.0040822250--1.--368888871712;:;80
@4b1ff94c-0df2-4d42-b9b3-44b9d0a2ca60 ch=76 read=69121 start_time=2019-12-13T05:10:57Z barcode=BC01 runid=2c9cf7bc05858273f10e7d7ec552fc0bd742dc3e
CCGGTTACTGCTTGTTACGACTTCACCCAATCATCAATCCCACCTTAGACAGCTCCTTCCTTGCGGTTAGGCCACCGGCTTCGGGTGATATCAACTCTCGTGGTGTGACGGGCCAGTTGTGTACAAAGGCCGAGAACGTATTCACCGCGACATGCTGATTCGCGATTAGCGGTTTAAACTTCATGTAGTCGAGTTGCAGACTACAATCCGAACGGGGAATGGTTTTATGGGTTTGCTTCACCTCGCGGCTTCGCTTCCTCTGCACCATCCATTGTAGCACGTGTGGCGAGTCCAGGTCATAAGGGCATGATGATTTGACGTCATCCGCCTTCCTCCAACTTGTCACTGGCGGTAATAGAGTCCCCAACCAATGATGGTAACTAACGATAAGGGTTGCGCTCGTTGCGGGACAACTAACATCTCACGACACGAGCTGACGACAACCATGCACCACCTGTATCTCATATAGCTATCTCCATCTCTGGAGCCTTTATGAGTATGTCAGAGACCTGGTAAGGTTCTTCGCGTTGCTTCGAATTAAACCACGCTATGCTCCGCTTGTGCGGGCCCCGTCAATTCCTTTGAGTTTCATTCTTGCGAACGTACTACTCAGGCAATTACTTATTGCGTTAACTGCAGCACTGAACTTTGACATCAACGCACTTAGTACTCATCGTTTACGGCGTGGACTACTAGGGTATCTAATCCTATTTGCTCCCCGCGCTTTCCGGACTGAGCGTCAGTTGCGAGCCAGATCGTCGCCTTCGCCACTGAATTGTTCCTCCATATATCTACGCATTTCACCGCTACATGGAATTCCACGTCCTCTCCTGCACTCTAGCTGCCTGTGGTTTCTATGGCTTACTGAAGTTAAGCTTCAGGCTTTCACCACAGACCCTTGCTGCCGCCTGCTCCCTCTTTACGCCCAATAATTCCGGATAACGCACCTACGTATTACCGCGGCTGCTGGCGCATGATTAGCCGTGGCTAATAAGTACCGTCACTCGGCTACCACCATTTCCTGTAGCCGCCGTTCTTCCTTTATAACAGAGCACAATCCGAAAACCTTCTTCCTTCACGCGGCGTTGCTCGGTCAGGGTTTCCCCATTGCCGAAAATTCCCTACTGCTGCCTCCGTAGAAG
+
27415,*(&%(0/,/8)./58:;978;2/207::89;-97('.$&&)*0.)//0+'('(++,*.9:5924::;56913.1.3++$'%&+)*,25002043739333765/01+1'**++0/20/1;*.,62+)+.724856:634;5603256-----6;3+.0.1-((,4322%)(').636736678/+++*8,2&&200145;62-)%'1('+())+/-3:<2888;8599,-.;353:23/12424;8666157/4334561-.2.458+*./..1224/,./.+)(,((5.0.11/..84-4600-++082356377969;,/99;87.5+2)005123655+(-$'&%%'+001-666'2(/&.*/-.229778334:422/1)256/9-,,/.348:313371-/**&*+-.-,*/,/1-616-+./240554/2/202711129688788620..'1*,-3222/.///2898667:,,0+/9-('&&%''+&),,)(')3,,/***)2-3:99;3/12-:%+,;3*+,0+2:46.**%'%'*/0-2-'**0,./5),043.*,,.6269312;30/54<;669<54978/'.,*+*11.0132777(&#*#($&%,-+,/-7.9.899/11/16.0*(+/,-.97::544-+)%*'%)2.0441980:50&&'1*3458488632)-03.34766:.7')%84'(-,356)%''(.:./125/./036834625/+*+&(.4***7770979;6765497-...)(+++;196.0856454689133312;61067475/0+/1.5-4--1&(%*+5/0,67),2/000534666885-'')2;;466433107022/6/-243-,.5;5-/944;:435400-0669252/.0-/-)/5111,01*(//98.../5,.+*086-8-7-7998822018455,1,/1+4:554733311.2-),'-&%-2+.130*0''(+)&()$*),7467(+/-/0+*+1+&(,*4;54,*'%%&.)139771.(+-&&(''''/,,'((&++---3./5<;9392:25;4,0:4010018773:22366900/0971<209<7.37,19329:43,94-'$''(-.398-96+,3,.((
@d537f7f0-0311-4a7d-8f40-e2ccffbdfd3a ch=394 read=45171 start_time=2019-12-13T05:11:02Z barcode=BC01 runid=2c9cf7bc05858273f10e7d7ec552fc0bd742dc3e
TCGGTATACTTCGTTCCAGTTACGTAATTGCTTCAGGGTGAAGTTGTCCGAGTGTCTTTTGTAATTTAACCCTCACCCCGCCTGTCCATCCTATCTTCCAGTTACCTTGGTACGACTTCCACCCCAGTCATGAATCCACCAAAGAAATTAAGTAAAAGCCCGCCACTCCCGAAGGGATTAAAGCCTACCACCTACTTCTTTTTTGCAACCCTCCCCGTAGGTGTGACAGGCGAGAATTATGTACAAAGGCCCGGAGCAATGGCGCATTCCTGACCCACGATTACTAAGCGATTCAGGCGTGTTGCAGACTCAATCCGGACTACGAGCCGCGCGCTACATGAGGTCGCTTGCTCCTCATAGAGAGTCCGCTTCTCTTTGTATGCGCGCCATTTAGCCCAGCGCAGTGGTAGCGAAGCCCTGGTCGTAAGGGCCAAAGTAGGCTTGACGTCATCCCCACCTTCCCTCGAAGTTTATCCACTGCTTAGCGAAGTCTCCTTTAAAGGTTCCCGAAGCCCGGACCACTTCAGCAACAAAGGGGATAAAGGGGTTGCGCTCGTTGCGGGACTTAAGCAACATTTCACAACGGGCTGACGACGGCCGTACAGCACCTGTCTCCCGTTCCGAGGGCGCGTTAATCTCGACAGAGAGCTTCATGGATGTCAAGACCAAGTGATGGAGTTCTTCGCGTTGCATCAGATTAAACCATGCTCCGCAGCGTGCGGGCTGTCAGTTGTTTGGGTTTTAACCTTTTGTACATTATCACTGGGCGGTCGACTTGGCGCGTTAGGCTCGGAAGCCACGCCTCGAACTTAACCTCCAAGTCGACATCGTTTGCGGCGTGGACTGCCAGGGTATCTAGTCCTGTTTATGCGCTTCCGCACTGAAGCGTCAGTCTTTACGTCAGGGGGGCCGCCTTCGCTACCGGTATTCCTCGAGATCTCTGCGTTTCCACCGCTTCACCTGGAATTTACTCAGGACTCCAGAAGCACCCGGTATCAGATGCGGTTCAAGTTGGGCCGAGTTTCATTATTAACAAATTATGCGTGCGTACGCCCGGTAATTCCGTTGGCACCCTCCATATTACCGCAGCTGGCTGCTGGCGCAGGTTAGCCGAGGAACTTCTTCACCAACGGAGTAACGTCAATGAGCAAAGGTATTAACTGCTCCCTTCCCTCCCGCTAGAAGTAGCACAAGCGAAGGCCTTCTTCATACGCGGCGTGAAACGCATCGGAAACTTGCGCCCATTTATTACCAATATTCCCCGCGCTCCGGCCAAGGG
+
#%,((''%(')*')14'('.)(-452,2/)**-,)*)$"$&%(-1)./''$(&%*(&*)&(&()-1*,,05***'*'''&,0)+23*&*,-..055+2+&*+0)+*+'$%,&&((*)+*($)(*)&%-,,,-*8+.&(*+00+'%)*)*.(((,0+(%'''%-+&'',*&$((&),&0+/4,(,(&',,*/2**+(,))**+-+',++-1,(,-/(&'&''))*'&-&'.-''&(%)(&*$(((*5.(1+,-')&%%%$&%+*'+*,3/(,-/3:2*,--6..-10'&(-.290&%$#%&%++&))+*+-1(2,0)&,((,(,)(%+%%'),&'%#%)+''('()().('()-),.((%%''%'(,*&(./-(%).*'2120/3313,,0-''&*+%(''')'())'(',.#(('*.0++(((&&(-*010-((&%)%'(()'),33688.9/3.%-/3804&'+$'''+-(&)+&%((+''%()+,**(*+*.-,-&(-)(,*41.)((-'*/)*)(+/%(()%#&*)-(07.&-02.44:1(-0(*)'*&&(')*(())02)**&+)#')1,019/,'(+%(%()./0../)-+.06.4472231/2+(01)0('',*+*%&%*''%&$-'&%().-$&(&&&&'%''/&#&+002+4224,*2*'$%$%%(*+)+/:74:423300+-,/.(&*,+-30040..&*0)$'$%%',(++,&$'&'*%&*)()(%))1/89-*)'&%%%$''&*%+&&((#&&&+/3*0.71+*()''&''*+.-(.*,-%*&)(.3(,*,/,/%%(%&(*4+6/6/.%/0--,+&/0.77+%.*2,//8:87550*)34/+,.4+-%+/2.+'*%&(%(&'*/*'$'$%$#'()(+8:-55..+(#)*,-*+/333)0+$&&',.,-'.49-6//.730.-)(*,864/,++%+32./,1/')-*+())+(-/)0'&#$%'%*-))/1&'%**')%,*,)/-466'7884,-*.))%%&)2%-,2''$('.(-%-'&'(-+,$''($%%%&,.'&&%$%&''&'/*.45333+-,$#$%(4-)+)&))-(*38,.%*)$+*../1()%$$'%')*))&.''&)''&(4,5490(,*'#'(.%'(+1+,()*&&&)%.26,((&)-,.('*%((1/'-)2.+*2/+%'+%%)'%'$#$#'(-(-*+++++11948<9%&%(((+1+*)%''%'%'(.1'.')''(*,./43.-07/-1-$$#,*.'1)//0,$%$%$+&&$'%1++1+
@860e8d11-d6ce-4308-a010-2023d0ff8384 ch=7 read=50125 start_time=2019-12-13T05:11:09Z barcode=BC01 runid=2c9cf7bc05858273f10e7d7ec552fc0bd742dc3e
CCGGTTACCTTGTTACGACTTCACCCCAGTCATGAATCACCAAAGTGACAGCGCCCTCGAAGGTTAAGCTACCTACTTCTTTGTAACCCACTCCCATGGTGTGGCGGGCGGTGTGTACAAGGCCGGGAACTTGTATTCACCGTGGCATTCTGATCCACGATTACTAGCGATTCCGACTTCATGGAGTCGAGTTGCCAGTCAATCCGGACTACGACGCTTTATGAGGTCGCTTGCTCTCAGGTCGCTTCTCTTTGTATGCGCCATTGGCAGCACGTGTGTGTGTAGCCCTGGTCATGGGGCCATGATGGCTTGACGTCATCCCCACCTTCCTCCAGTTTATCACTGGCAGTCTCCTTTGAGTTCCCGGCCGGACCGCTGGCAACAAAGGATAAGGGTTGCGCTCGTTGCGGGACTTAACCAACATTTCACAACACGAGCTGACGACAGCCGTACGCACCTGTCTCACGGTTCCCGAAGGCACATTCTCATCTCTGGCTTCCGTGGATGTCAAGACCAGGTATTAAGGTTCTTCGCGTTGCATCGAATTAAACCACATGCTCCACCGCTTGTGCGGGCCCCGATCAATTCATTTAACCTTGCGGCCGTACTCCCCAGACGGTCGACTTAACGCCGTTAGCTCCGGAAGCCACGCCTCGAGGGCACAACCTCCGTCGACATCGTTTACGGCGTGGTTCACCAGGGGTATCTAATCCTGTTTGCTCCCACGCTTTCGCACCTGAGCGTCAGTCTTCGTCCAGGGGCCGCCTTCGCCACCGGTATTCCTCAGATCTCTACGCATTTCACCCGCTACACCTGGAATTCTACCCCCCTCTACGAGACTCAAGCTTGCACCCGGTATCAGATGCAGTTCCCAGGTTGGGCCAGAGTTTCACATCCTGACTTAACAAACCGCCTGCGTGCGCTTTGCGCCCAGTAATTCCGATTAACGCTTGCACCCTCCGTATTACCGCGGCTGCTGGCGCAGGTTGATTAGCTTCTTCTGCGGGTAACGTCAATGAGCAAAGGTATTGCTTTACTCCCTTCCTCCCGCTGAAAGTACTTTACAACCCGAAGGCCTTCTTCATACGCGGCATGGCTGCATCCAGGCTTGCGCCCATTGTGCAATATTCCCCACTGCTTACTCCG
+
53'0,1,.132029)-))-331*653*()*--72/942/3(14/-**'',')*03,+/)),+0+:58,44361/./6:08:/)*(&,5+)///:1018.,)%'))&144333*.%&,1355145&0-0+'$%&(*,;656;41800+46*),,.03))(*4,.4,*+,*'1853(*+8.8002,+-/046627).&$$*1(1,/1/2.0/.010,(*(+**+1-41.1+--/+,,-*)$'',-/017,50027//3424144+2+&%'(+**../53.-,--../-;0,.696&+&*,2/4'''$(%'%&'*)5323/4615*(-30:16)+0/02:/-+8+-.0.)((),465445&&,88095)200/387357703,-3.-4+0-45.)*,*+80213332/727286,,1)-&.(-+313;-++,511*-.,457.+*++20.04+2./(&'-2,/368903594.+''(*-+..*.13;87756522-**)*-,2./088847775789;623.*),('/-4<99<:::/7-+,.09+&(++1;8;:000--..69-..)()(,)))-.1.15.,/15/75<9/6:9084424.,1-:1+/-.-074+,..71+4-.,+./100))%&&+&%),,/-,*-),1&**.51,)%**))-//006/0**+,./0.121930'..:5560/,8''*/),2+++-0403./77662:++.*+00&-*,.:1./1-1232%%(./466../4-1.6*+185/0913828546801616313;0),2+,-.-405//,-.3784/2:/&&,*,129686072924332853.134/++*++878-2-,3+)+%-/()(.,/01245487:9057-'/3/3-11.7'**/0;.,-,-04&'(*+-*5/86:49;69:64544471+.1+&/(&&&'(/16642.*+,5.5/-.2/..0/8,-16-4-0/,5;*,2:333969.+%+%++,.)'.*($+.71560+,-,/5137420:*:255997<1+/,'*)$$%'('*+38,4<:60292)+2-.30*---15-+.36/:6+,849137:78<.'*()'+0;233697411/,,+).:348),)-)**-2/.-1.4.126/:3+#)'').**-+35+
@3d302ab7-de7a-497a-893b-dec1c6335be6 ch=61 read=103048 start_time=2019-12-13T05:11:20Z barcode=BC01 runid=2c9cf7bc05858273f10e7d7ec552fc0bd742dc3e
CCTCCTACGGGAGGCAGCAGTGGGAATATTGGACAATGGGCGAAAGCCTGATCCAGCAATGCCGCGTGAGTGATAAAGGCCTTAGGGTTGTAAAGCTCTTGCAGGATGAAATGTGAGCGAGTACCGGGAGAATAAAGCATCAGTAACTCCGTGCCAGCAGCCGCGGTAATGCGGAGACTGGCGTTATTCCGGAATTACTGGGCGTAAAGCGCGTAAGAGCGGCACAATAAGTCAGAGGTGAAAGCCTGGGCTCGGCTCCGGGCACTTTGAGACTGCATCGCTTGAATCAGGAGAGGTGGTGGAATTCCGAAAGGTGTAGAGTGAAATTCGTAGATATTCGGAAGAACACCAGTGGCGAAGGCGGCTCACTGGACTGGTATTGACTGGCTGGGGGTGCAAAGCGTGGGAACGGATTGCAGATACCTGGTAGTCACGCCGTAAACGATGATAACTAGCGTGGGCTGGTGTAGGTGGCGCAACTAACGCATTAAGTTATCCGCCTGGGAATTACGGTCGCAAGATTAAAACTCAAAGGAATTGACGGGGGTACAAACTGGTGGAGCATGGTTTAATTCGAAGCAACGCAGAACACCACCAGCGTTTGACATGTCCGGACGATTTCCAGAGATGGATCTCTTCCCTTCGGGGACTGGAACACAGGGTATGCATGGCTGTCGCCAGCTCGTATGTCGTGAGAGATGTTCAGGTTAAGTCCGCAGCAGGCGCAACCCTCGCCTTTAGTTACCATCATTTGGTTGGGGATAAAGGAACCGCCGGTGATAAGCCGGAGGAAGGTGCAGGGCGACCAGATCTCGCGGCCCTTACGCTGGGCTACACGTACTACAATGGCGGTGGCAGTGGGCAGCAAACTCGCGAGAGTCGCTAATCTCAAAAGCCGTCTCAGTTCGGATTGTTCTCACAGCTCGAGAGCATGAAGGCGGAATCGCTAGTAATCGCGGATCCAGCGTACGCAGTGAATACGTTCCCAGGCCTTGTACACACCGCCGTCACACCATGGGAGTTAGGTTCACCCGAGGCGTTACGCTAACTCGCAGAGGCAGAGCGACCGCAGTGGGCTTAGCGACTGGGGTGAAGTCGTAACAAAGATGCCGG
+
$%'*4.28)01)((&()+(103,',--.0/2227293,,&$$)*)%-96772:*.$*,/,/15&$'(%&'),,/',)*0.0-0++31-1%()1,(*+./4*0*1830.,'')&'''%())*+,.41:20-*2.+-)%$')*%&()+*)*(***-0//0-10+*,0307*+'.,($*&'')//1/71268---1.2.343;;9:898:60//1-00,'%**3,+(')(',),-8/+,**+),++()/751.)*)'(,).%'(()$&%'('&&'.-0000<88090/:04*01.-&*)*-**/131411++.,)(.,004))*()*(3)6767988866;7051--.--+.823.2--((3&.)1;2235543(/..,-,,.))%'%'%%'%))-')'))+('(+4,-(,%&(+)3+%,)-474:;+1986626(,.77678<04.,,+,.040,+'()))&'))-0'*&)/20484---*1/142--0678822;445779:5..'*&0)*-7911/,6-))4*7<<868779-..*-.08682656*('.06*3%/*1/6/11-00./<;2:4:3$*(&)/,/.0.-&%%))('-,3-3/.8&)$(())*8):,:8510;.1,++,-.3887521,33*4*12/(.3-/778:58333/42')'((,022634000..5.//22&4'*,35,+(''*/03./+&%-2.74+,.,(%)(%)$'*)(+./17..4&)()-*&(+*(0439:379,(,58&262046:-+.,70701:6721233968:6/-0),**,*$%&)(%%%$('%%$''**''*..84160+**))/121/*(*'(*,,',.1/'576;:3<31178;751.35;6666442),$''-+++,,*--1*62,'(+,1237,3237,2*8-/:;53.)+**1**(*'%)*67628163585:8:981///16230437114**+/'(%+')%21*+21.2+,411*)-%2+/,,-.-...39131(*.,214843+4-'(1-*,701//162++-00,4*%+**)-'*)/).)()+(*)+%+,427.&/&663-%$$$'',-175.+++)-52111(&&)).3+(#(%,+-*
@d40353bd-f316-4aea-9cb0-e121081754d2 ch=303 read=134988 start_time=2019-12-13T05:11:21Z barcode=BC01 runid=2c9cf7bc05858273f10e7d7ec552fc0bd742dc3e
CTCCTACGGGGAGCAATTAAGAATATTGCACAATGGGCGTAAGCCTGATGCAGCCATGCCGCGTATGAAAGGCCTTCCAGGTTTGAAGTACTTTCAGCGGGGAGGAAGGGGAGTAAAGTTAATACCTTTGCTCGGCGGCGTTACCGCAGAGAAGCACCGGCTAACTCCGTGCCAGCAGCCGCACTTGATAATACGGAGGGTGCAAGCGTTAATCAGGCACTGGGCATGCAAAGCGCACGCAGGCAGTTTGTTAAGTCAGATGTAATCCCGGGCTCAACCTGGGGAACTGCATCTGATACTGGCAGAAGCTTAGTCTCTCGTAGAGGGGTAGAATTCCAGGTGTAGCGATTGAAATGCGTAGAGATCTGGAGGAATACCGGTGGCGAAGAGCGGCCCCTGGACGACGACGCTGCAGGTGCAGCGTGGGGAGCAAACGGAGTTAGATACCCTGGTAGTCCACGCCGTAAAACGATGTCGACGGAGGTTGTGCCCTTGAGGCGTGGCTTGGAGCTAACGTTAAAGTCGACCGCCTGGGAATTACGGCCGCAAGGTTAAAACTCAAATGCAGACGGGTTACACAAGCGGTGGAGCATGTGGTTTAATTCGATGCAGCGCGAAGAACCTTACCTGGTCTTGCATCCACGGGAAGTTTTTCAGAGATGAGAATGTGCCTTCGGGAACCGTGAGACAACGCATGGCTGTCGTCAGCTCGTGTTGTGAAATGTTGGGTTAAGTCCGCAACAGGCGCAACCCTTGTCCGCTGCCCGTAGTCAACAGGGAACTCCAAAGGGAGACTGCCAGTGATAAACTGGAAGGTGGGGATGACGTCAAGTCATGGCCCCTTACGACCAGGGCTACACGTGCTACAATGGCGCATACAAAGAAGCGACCTCGCGAGCAAAGCGGACCTCACCGGGTGCGTCAATAGTCCGGATTGAGTCTGCAGCCAACCATGAAGTCGGAATCGCTGGTAATCGTGGATCAAGAATGCCACGGTGAATACGTTCAGGCCTTTGTACACACACCGCCCGTCACCATGGGAGTATAGGTTGCAAAAGAAGTAGGTAACAACCTTCGGGAGGGCGCTTACCACTTTGTGATTCATGACTGGGGTGAAGTCGTAACAAGGTAACCGGAAGATAGAGCGACGGGCAAGTAGGTTAACACCGAACACCGACTCTTTGAGAGCAATACGTAACT
+
*/.()-336/&&''%%&&('.)3-.41+*+*../6:876787.16.--/,10(/1.2160'(**&&&&(+(+.1+-1'$.*.-)'')()*+55-.)+,1.5,(-).'-3.*')).3-(),2-0/.+*/-*./+,%&+-.10403:035,.'**)-/5,5+++29222556.2())-.075*-%&$#)#-.4//15+(2,*(&)('&()*1.,*+&-)++22797/$-%)-2,')+4/0.20575'4252',/8/527-/174/+3**10)/'&'8*5390176*&*,-01242/.//++*'&)+$('$&''(+/,++*,785,*-22.,+,(,+,1/.2942-))&,*0.,2:0.399732*&+/0190+,'*)()57132/5-,0,)&))*+/93+(-1+*,++,,*))&&*+/5450/+,../77*(,-0:6+',&)'-*-1/*01+*0642444/(+17;88284*,-/00..*(&)0,++/4*+/48+(/..384444-+)&*-)*-)+*+&+/03')-..-*+).0,(-')&)'(+-8/1*.05*42:677933::;-+(&('%%(&%-(&)&'')++.6278,..-3233/6<9-5581101/11%-(-+./*,/+-5,+251042/%&%%&)+'(*290('(+7:;3/0,+,,,331276547695,7-40/29;8:83430$%%$%&(*+))')+*,2000/00+-0:2235:;450;0554946153(%*-+/()+,/8884:/1.%),'$$)%&(&$(%%+,%#&%)4+/3005(31))*.+212:996000/058;;9862/,*0.067,3779:86612/2213/-76,')*))-.1639:,-))(&'-45787434119610((&''+*$(('*:98;9883)(++/:+,00,*./'*&*'%+222323/.%'),,6(.+,1--)+--10,,&.()%)(-./,/+*/01400531+,*)33343573112,+*14356.,.-632,6/./,/00&)12130((-,-+,*,-/725;822///7/9550((''(((+,9),,:8+&'''*+-634.11345668)8,'/3+74435139-12;1.-038;8910,008;:5.203..0,4&&()-.70.92:09381360-++//.1,0446-),),-8*3*)*--)),*-0)(&%'+-3/*&&('++54,2+&'&'#
@3088be5d-8760-4f3e-a0d8-122b82a04ae0 ch=191 read=131986 start_time=2019-12-13T05:11:22Z barcode=BC01 runid=2c9cf7bc05858273f10e7d7ec552fc0bd742dc3e
CTCCTACGGGGAGGCAGCAGTAGAAATTTTTCGGCAATGGGAAACCCTGACCGAGCAACATACCGCGTGAAGGAAGAAGGTTTTCGGATTGTAAACTTCTGTTATAAAGGAAGAACGGCGGCTACAGAGCCAGTGACGAATACTTTATTAAGCCACGGCTAACTACGTGCCAGCAGCCGCGGTATGCAGTAGGTGGCAAAGCGTTATCCGGAGATTATTGGGCGTAAAGAGGGCAGGCGGCAGCAGGGTCTGTGGTGAAAGCCTGAAGCTTAACTTCAGTAAAGCGCGGCAGAGCAGCTAGAGTGCAGGAGAGGATCATTGGAATTCCATGTGGCAGTGAAATGCGTAGATATATGGAGGAACACCAGTGGCGAAGGCGACGATCTGGCCTGCAACTGACGCTCAGTCCCGAAAGCGTGGGGAACAAATAGGATTAGATACCCTAGTAGTCCACGCCGTAAACGTGAGTACTAAGTGTTGGATGTCAAAGTTCGGGCTGCAGTTAACGCAATAAGTACTCCGCCTGGGTAGTACGTTCGCAAGATGAAACTCAAAGGAATTGACGGGGGCCCGCACAGCGGTGGAGCATATGGTTTAATTCGAAGCAACGCGAAGAACCAGGTCTTGACATACTCATAAAGGCTCCAGAGATGGAGAGAGATAGCTATATGAGATACAGGTGGTGCATGGTTGTCGTCAGCTCGTGTCGTGAGATGTTGATTTAAGTCCCGCAACGAGCGCAACCCCTTATCGTTAGTTACCATCATTAAGTTGGGGACTCTAGCGAGACTGCCAGTGACAAGCTGGAGGAAGGCGGGGATGACGTCAAATCATCATGCCCCTTATGACCTGGGCTACGTACCACAATGGATGGTGCAGAGGGAAGCGAAGCCGCGAGGTGAAACAAAACCCATAAAACCATTCTCAGTTCAGTTGTAGTCTGCAACTCGACTACATGAAGTTGGAATCGCTAGTAATCGCGAATCAGCGTATGTTGAATACGTTCTCCGGGCCTTGTACACACCGCCCGTACACCACGAGTTGATAACGCAGAAGCCGGTGGCTAACCGCAAGGAAGGAGCTGTCTAAGGTGGGATTGATGATTGGGGTGAAGTCGTAACAAGGTAACCGG
+
//2++//.(02)*1,,*/'430-,+/*19;..0:229341+(/,/3**00757836855'&&(*,-/10.-,1--*,+,2+9:422;08000773/07061621138/,3*5/384)4-2-..76)(&%%-),.0271220-/1660070-(+-/006543/,*,.4988:6-54257./11124,1)(),213/:008-*,-24/0.013)'+05,3-98945048*''0+*)+8;.30.-)*&,17257877:5//1/*---1)+()+*0'(4,2-*-)*'%&%$%%%)()&+*++,/-.2247,80.,)30,//&5&0%6(5*65,-+))%&$&((290-0463**9753+.32.5039457;488/1,++(1+788410,+&'$()()*-,.+-.53667466251((*)()52.12),'+9997872052215554<++()+(-,//..3698;::40('%%()*42,*/5148385;89961.**06')$#**+/091728585653*+-*)+.3137878&%(''0049::1.,)&))''0/*-959-.++/.,../-)88//7+*,.0/+,3,-69/1//1''*1292/1037))'&'.,/-1237)&&'%#(').060124458988-98++736/*+,-..::8-,)(((+55655551460..-./025167666692758223780-...2+3-/1&6(*+49843.&,3)/2//5/))0-121100.2--/95)05235344003:56;8:4&&1-3+0/'077.370)%''&(+,04235//,-)).,)/11.-0*-+*/,)244.0/11210.9**+:58--,/65-*8//,019-/1*-*)*%&()'&'-815;66322340.+-1*).*+(+*)1;881,.)((3/&+6;;37:82409:8159894380140//,9/.-+,--.4050//55+454546161-6.9-0./0655,102634286592-(')&/&&&'%)4:345/341/5(4443&('(+0.//,0:57<001.+*.,*-+.,-.,+-/('&($&+)),3687514*,9765722/407+)%(*8732*1/*/-8<6471//00,:-98700*+-)*/032*41-1.-557775
@18c113f1-861b-423e-ba85-45ff0d8246aa ch=325 read=57260 start_time=2019-12-13T05:11:31Z barcode=BC01 runid=2c9cf7bc05858273f10e7d7ec552fc0bd742dc3e
TTGGTATGCTTCGTTCAGTTACGTATTGCTTGTTTGAAGAAAGTTGTCGGTGTCTTTGTGTTAACCACCTGCGCATCGCTCTATCTTCCGGTTACCTTGTTACGACTTCACCCCAGTCATGGATACAAAGTGGTAAGCGCCCTCCCGAAGGTTAAGCTACCTACTTCTTTTTGCAGCCCTCCCATGGTGTGACGGGCGGTGTGTACAAGGCCCGGGAACGTATTCACCGTGGCATTCTGATCCACGATTACTAGCGATTCCGGCTTCATGGAGTCGAGTTGCAGACTCAATCGGACTGACGCGCGCTGGTCCGCTTGCTCTCATGAGGTCGCTGTATGCGCCATTGTAGCGCGTGTGTAGCCCACCAGTCCGTAAGAGGCCATGATGATGACGTCATCCCCACCTTCCTCCGGTTTATCACTGGCAGTCTCCTTTGAGTTCGGCCGGACCGCTGGCAACAAGGATAGGGTTGCGCTCGTTGCGGGACTTAACCAACACATTTCACAACACGAGCTGACGACAGCCATGCAGCACCTGTCTCACGGTTCCCGAAGGCACATTCTCATCTCTCTGAAAACTTCCGTGGATGTCAAGACCAGGTAAGGTTCTTCGCGTTGCATCGATTAAACCACAGCATGCTCCACCGCTTGTGCGGGCCCCCGTCAATTCATTTGAGTTTAACCTTGCGGCCGTACTCCCCAGGCGGTCGACTTAACGCGTTAGCTCCGACCGCCTCGGGGCACAACCTCAAGTCGACATCGTTTTACGGCGTGGACTACCAGGGTATCTAATCCTGTTGCTCCCACGCTTTCGCACCTGAGCGTCAGTCTTCGTCAGGGGCGCCTTCGCCACCGTATTCCTCCAGATCTCTACGCATTTCACCGCTACACCTGATTCTACCCCTCTACAGAGACTCAAGCTTGCCAGTATCAGATGCAGTTCCCAGGTTGAGCCGGGGATTTCACATCTGACTTAACAAACCGCCTGCGTGCGCTTTTACGCCAGTAATTCCGATTAACGCTTGCACCCTCCATGTATTACCGCGGCTGCTGGCGCAGGTTAGCCGGTGCTTCTTCTGCGGGTAACGTCAATGAGCAAGGTAATTAACTGCTCCTTCCTCCCACTGAAAGTGCTTTTACAACCCGAAGGCCTTCATACACGCGGCATGGCTGCATCAGGCTTGCGCCCATTGTACAATATTCCCCACTGCACCGCACTCCGTAG
+
(*134.,%'(&'*0-.+205../3311-*-'%&'$'*1')-1*0/.-1/64776275*01370910%(+'&'$%%124789:::88:5-12-1$&'.+)07*--&4583-2(*(+-07/0434//00810/26554/012:8+1/+)+1,+.,7.)++-6:768:;:-5;:.,-.'-*&')3-/74(1'(((*+.375;545/379;95/:1(-682953761:1/0234363248723417-*,-218/10455669;950'03..**//(-,/+)40;274630.1+7.2-913/)++.0.0**%&+((('))(,,4502((+(,)*,336.+,*,22776670,(*+',,,+0&%&'-4-$&$%&*/''(0++%/,6826000.+'&)+137:6776,,283;13354(6490-./387292/29804*.4++,7710&*+0+5.621455954*64-)8+0.)241/---,34/00--097.511,%(&.+,+(*/;4004/30-/344887441-32.3:16,2'0/-,-**-667586;;5763..3*1+233552/321120/2/005640514-,18;9964434365:536,30(/0:32333:.1/,,132(,*6*;574/*+$&(--14883660++'),23(/0/567/,/529543/,//-&*493+1/++*++0848*...426:3,19:,5831.+0,2,0'(*,0,)*)-+&')*(*451&)35013394525.1/555687991765,'.,62332'335209,174/0094251133140()+197(++'-8.'+,-34-,+++-06)(567<;576)/.701(+/-78000).2'+(-<8111-.-1333763413-8;*/6791//*+(,(%'','%%#,62*)++-/&*$'2+.9+,%'),*19'02018.01224099:64/+-///-&-1-*57//.7,-),-2440.'&%6-87:::<58;9889732/*%$$&%)(%$(*877730(()02174../1,,(,24447%.$*'0,-5;89,9,,-5:35/../105/..67+54*/467:<87776:++,*,3587875.--5//50/)2+0*'0).0582:40*35+'+2+*)+(+%',..)))*%3,*+*--11837305//(/.2/4.,/140-&)).6)46244./.38*%(,''%'+--.5169:1259-,)/--/$*)562.0+
@f731851a-fc77-47fe-bff8-557a9f441047 ch=51 read=70487 start_time=2019-12-13T05:11:37Z barcode=BC01 runid=2c9cf7bc05858273f10e7d7ec552fc0bd742dc3e
CCCGCAGGAGGCAGCAGTGGGGAATGTGCACAATGGGCGCAAGCCTGGTGCAGCCATGCCGCGTGTATGAAGAAGGCCTTCCAGGTTGTAAAGTACTTTCAGCGGGGAGGAAGGAGTAAAGTTAATACCTTGCTCATTGGCGATTGCAAACACCAGCTAACTCCGTACCCAGCCGCGGTAATACGGAGAAGTGCAAGCGTTAATCGGAATTACTGGAAGCGTAAAAAAAAGCGCACGCAGGCAGTTTGTTAAGTCGGATGTAAGAAATCCACAGGCTCAACCTGGGGTGCATCTGATACTGGCAACAGGTCTCGTAGAGAATTTGTTAGTGTAGCGTGAAATGCGTAGAGATCTGGAGGAATACCGGTGGCGAAGGCAGCCCCTGGACGAGACAGCTCAAGCGTGGGGAGCAAACGGGATTAGATACCCTGGTAGTCCACGCCGTAAACGATGTCGGCAGGTTGTGCCCACATCAGGGGCGTGGCCGGAGCTAACGCGTTAAATCGGCCGCAGAATTACGGCCGCAGGTTAAACTCAAATGAATTGACGAGGCCCGCACCAGAGCGGTGGAGCATGTGGTTTAATTCCGTTGGCATGAAAGAACCTTACCTGGTCTTGACATCCAGGAAGTTTTCAGGATGAGAATGTGCCTTCAGGAACCGTAAGGACAGGTGCTGCATGGCTGTCATCGAAGCTCGTGTTGTAGGAAATGTTGGGACAGTCCCGCAGCGGAAGCAACCCTTATCCTTGCCAGCGGTCCGGCCGGGAACTCAAAGGCTGCCAGTGATAAACTGGAGGTGGGACGGCATTAAGTCATCCTTGTTACACTTGACCAGGGCTACACACGTGCTACAATGGCGCATACAAAGAGAAGCGACCTCGCGAAGAATAAACGGACCTCATAAAAGTGCGTCGTAGTCGGTTAGGTCTGCGCTCGGCTCGAAGTCGGAATCGCTAGTAATCGTGGTCAGAATGCCACGGTGAATACGTTCCCGGGCCTTGTACACCGCCCGTCACACCACGGGGAGTGGGTTGCAAAGTAGGTAAACAACCTTCGGGAGGGCTTACCACTTTGTGATTCACATGACTGGTGAAGTCGTAACAAGGTAACCGG
+
).,$)&(,-/4.../*./.*.*)(,'-%''**6-2863376603742&*(-/)/5043680/010112225)*.+0274-5)$0/15'-.6-*,-/594/))('*,()-*'&)'$&(,43,,726.+2./6*/13'4).'+*#.&$%&&&$().**+*,+,+4&&-&+.)()0+1.)..0:00124.*'(()*+52*-33<.7--(+.)5)+-.-1'%%&'224713/1,**+/.2231-1003296)/6--)*.+025-.('#,.(.1+$'%*757874561)('*,+,./23../)//+&%,%**&%).0-',))+'*'+)&''%'+'')''%%+))./-./322/,-/.005++,.,401733530*)))+&'&#'150'*.:52,((%,'&)(.)'%%*,+67*'...8.5%6/+3,('41,49++2641/.1-*-059667<8-+'*+72'*.',),-//3183))))-*+27.+*,,403+.'%',+/-***.2+,%.2.32+'&(&(%&&$&''+'&(',00/630'*-(,+,-1/7/514-(.0*2)')*1+'(&&*&/237+..,/,*&++7209183(&+&&%*%#%),'&%./221,-7.432313/*01,2'$),)*)*8901//645/),+.,06045090*.0..4702-,+0-3(*.256753)+-757787.30()&'+1379.9.-,('**,0+*,(),'$#&&,-,)(-'%'&'((%&'#-,''.,0/%(&$%(&'',,+/20702-663:7934(%('%,+..++-+,-/7947.+())**1/++.,*&-'1.,)+*+*%&($)'%'&&$$&'***,.2/3-,&)(.,,+-,+.-6//50.0/0(+1.*&(''()(+&15-313-*))%%$()%+041/506457;/&%($'(),,87828+0-0,(.+.*(%%'(*0&2((&%%').)30536/-.*,-283404.,&'%$%%($&%'+%)0,)8,,0,+7,-,++&%%'&$'&()+034:40+$$&&)((++(.'&()(-*-7355-*&%'4-,12*2/&01/61)7.'(&$%(('+*#%(+*)//579.)(&',).,-,-.03,00+/*47893968:794-
@b7eebc87-faee-44b0-a8e0-5667c228ed24 ch=29 read=45640 start_time=2019-12-13T05:11:34Z barcode=BC01 runid=2c9cf7bc05858273f10e7d7ec552fc0bd742dc3e
CTCTACGAGGAGCAGTAGAATATTGCACAATGGAAACCCTGATGCGCTTAACGCCGCGTGAGTGATGAGTTTCCGGATCGTAAAGCTCTGTCTTTGGGAATGACGGTACCCAGGAGGAAGCCACGGCTAACTACGTGCCAGCAGCCGGTAATACGCAGGTGGCGAGCGTTATCCAGTTTACTGGGCGTAAAGGGAGCGTAGGCGGATGATTAAGTGGGATGTGAAATACCCGGGCTCAACTTGGGTGCTGCATTCAAACTGGTTATCTAGAGTGCAGGAGAGGAGGTGGAATTCCTAGTGTAGCGGTGAAATGCGTAGAGATTAGGAAGAACACCGGTGGCGAAGGCGACTCTCTGGACTGTAACTGACGCTGAGGCTCGAAAGCGTGGGAGCAAACAGGATTAGATACCCTGGTAGTCCACGCCGTAAACGATGAATACTGGGTGTGGGGTTTCAACACCTCCGTGCCGCCGCTAACGCATTAAATATTTCCACGCCTGGGAAGTCGCAGATTAAAACTCAAAAGGAATTGGCGGGTTACTGAAGTATGGAGCATGGTTTAATTCGAAGCAACTTGCGAAAGAACCTTACTATGACATCCTTGCCGTACTCTTAATCGAGGAAATCCCTTCGGGGACAAGGTGACAGGTGGTGCACATGGTTGTCGTCAGCTCGTGTCGTGAATGTTGGGTTAAGTCCCGCAACGAGCGCAACCCTTGTCGTTAGTTACTACCATTAAGTTGAGGACTCTAGCGAGACTGCCTGGGTTAACCAGGAGGAAGGTGGGGATGACGTCAAATCATCATGCCCCTGTGGCCAGGGCTACACGTGCTACAATGGCTGGTACAGAGATGCAATACCGTGAGGGTGGAGCCAAACTTTAAAACCAGTCAGTTCCGGATTGTAGGCTGAAACTCGCCTACATGAAGCTGGAGTTACTAGTAATCGCGAATCCAGAATGTCGCGGTGAATACGTTCGGGTCTTGTACACACCGCCCGTCACACCATGAGTTGGCAATACCCAGTCCGTGAGCTTCGCGCGAGGAGAGGCAGCGGCCGAAAGGTAGGGTCAGCGATTGGGGTGAAGTAACAAGGTAACCGG
+
&'),,,,&-+'(+-,0-,-,.+,/''$'++,1-(//,46...8.6'&')0-357888883.**)++*,(,9+0)7+:::746:7)-/.226.7:7,..(-**.+*)*)/4+-)0*3+2++4<7712-./6566741-18/%+)&+&)''()(&'%%$***,220+244493/0'%),81,-+'*78689;/*2,$')3304:89;888.:,5*-.3:8889833::4633*0240-2+-).*.758688877858-3578981901151-*-(+*).,(&'*+'()*-+1*6+4.-+17/-.//3761,31**932,****2.11/-)'*)+5::&240,*,,/2454500//-.07/80/0033455853,,)2+,,4++-)*+548<9/.00;'4,35.11..5555<51..,,,03/+.0197984*('+,.3,+)))'.*++.03523<7-+%**18267/2045.09--.:.;8:98<8:1%%&.)-)$(+/51-3))%').-6,,1210;:0178394)(()',*.3-)4''%$%$$(%%+'++/'()*04.8::38795,0*)+5++((),*,1+)/6415/*)((')*/661&(+*,.&,&(),+2,-)))(+%,.*(16)3<:.66(/12*2-,-585/,('')'('),1199;/3712/)*++2(/.034.*(/13474976;87./42,)--.8+)-/-6597<707312316101;56688:61827+5.-'+50321-'&%%&)01689<9/:7+02.,,.2/-3-.01.2/48,242447895;73448768/:5-'(&)&($%'162//00+-*+*+*.),../521471,5,-..,550:10/6943,**/*-.,++3128+,383/:;7*+*/.6*,-7+'2.,/1,/$,()*+3;6136,-,*+,-.316.//3:102931021,3,,,15327.6(*,00.&**(+/6887<301.345(-4:190/084+1.082/:9./0/0/0:3201,,.,+*,/-+02-'-,//00)($(&+#%('*&%,-(+(*00...1-05/14(/./1540./3/65+7*2+0.++)*%()4-34-6/0:996:
@00d9dec9-e24a-42c7-ae0b-b47dfda9c3b1 ch=51 read=70485 start_time=2019-12-13T05:11:33Z barcode=BC01 runid=2c9cf7bc05858273f10e7d7ec552fc0bd742dc3e
CCGGTTACCTTGTGCAAAGCCCCACTGATCGCCAAGATCACAAAGTGGTAAGCGCCCTCGAAGGATTAAGCTACCTGCGCTTCTTTTGCAGCCTCATGGTGAGCGGGCGAGGTGTGTACGGGCTGGTGTATTCACCGTGGCATTCCTGATCCCACGTTACTGGCGATTCCGACTTCATGAGTCGAGTTGCGAATCAATCCGGACTACGACGCACTTCGCCAGGGGTCCGCTTGCTCTCGCAGGTCGCTTCTCTTTATGCCATTTGTAGCGTATTAGCCAGCCCTGGTCATTGGGGCCATGATGACGTCATCCCCACCTTCCTCCAGTTTATCACTGGCAGTCTCAACAGGTTTCCCGGCCGGACCGCTGGCAGCAAAGGATAAAGGTTGCATCGTTGCGGGACCAGCAACATTTCACAACACGAGCTGACGAGCAGCCATTACGGCACCTATCTCACAGTTCCCGAAGGCACATTCCGCCATCTCTAGAAAGGCTTCCGTGGATGCTCAAGAGACCAGGTAAGGTTCTTCGCGTTGCATCAGATTAAACACAGCTCACCGCTTGTGCGGGCCCAAAATCAATTCGTTTTGGGTTTAACCTTGCGGCCGTACTCCACCCAGGCAGTCGACTTAACGCGTTAGCCAGGCCGCCTCCGGGGCTGGCCTCAAGTGACATCGTTTACGGCGTTTCACCAGGGTATCTAATCCTGTTTGCTCCCCGCTTTCCTTTTTGATAGGTCTTCGTCAGGGGCCTTCGCCGCGTGTGCCTCCAGATCTCCACGCGTTTCACCGCTACGCAGATTCCTACCCCCTCTGCAGGACTCAAACGCCAGTATCAGATGCAGTTCCCAGGTTGGTAGAGTTTCACATCTGACTTAACAAACCGCCTGCGTGCGCTGCGCCCAGTAATTTCCGATTAACGCTTGCGCCTCCGTATTACCGCGGCTGCTGGCACGGAGTTAGCCAGTGCTTCTTCTGCGGTAACGTCAATGAGCAGGTATTAACTGCTCCTTCACGCTGGTACTTTTGGCGGGCGCTATTACATACGCGGCGCTGGCTGCATCAGGCTTGCGCCATTTATTCTCAATATTCCCACTGCTGCGCCCGTAGGAG
+
2''()5+.244)1'(&%%%*,-)%+*)+-.)*(,*,.23(-.0)''))(*.'(*.6-*,()-*,&/,04*./,-*&%&$'2(40::4,40,/2)*$%'*)'%&'16/-*'2())0.-,/(.'%%''&$%',<4335/8/921181((*./2.+%'&)...-*,**-5/.0.(01,(#'(%'*++)+,+)*('+)()../*/-35144726/-%)))$$%%((',)1/0++/.--22+-,.*+++,'')1/0,*)%%%(*/,(5-%((''$%$))(&*,,-27-()0//)+)((/0.1-,,0+*,('./-,214.*0.17+*(**'),:)*+.((*()&&(*+(*$$%%'/23))'&'-/22:8:1./-7../%0+-,*+/394*)()&$&&(/-0-,*-5.++*-%0(%)..83./3302*.&&00//+2-(&+,..0+/%%((''#('&%).*.*,%--2-('(.,-/1'+&)*-*%')*,()*+&%('')+,.1,.+-7;781),0++'*+)9-(2/1.1,1+1(+.-.01-9./.542.+1+&'%%$&$&%()&+-)**('+)31751,+*051.5+90;4'.-+&*+(+75-31('%&',-0/-.+.//)(-(('.0.&,000(,)/+)&&&','&&0(*)+,)&,//53,52)(((%'$'+))$'',./2451:7./,0((',*(().(4.),.35-1/.87212:/+0.6,/(%&)/6,()+*($$&&%'&(*+00369*.(,&(%'%&&($$$&'%+'*0-/-++./.--)'+-,),3.+'+3.46)+$'),-0-2((%)024/,/*%-,*3.234..-*+12)04552012368/11;-4,+..4+))$&)'*.8),'')/,%&'%$%3*438855-.1,5553-1)(*')*,)'#$%(+//,+-')-,-,+'&*&'('+,013-,..6-,.**.1/24450.+&(%)$&-0/.23)00$'*007<876/+.*+-)(*'*,--+0/),.*-.4/+*+&++0&%&&$'$'')(&()-10'&*((*++**-('&$$)()*&(&*)%%$)+/0.2112.1.,*/*,,/3),4&%+''$#%+))+11-+&-+*+)))&((()2121),
@f637c9f2-a47f-4a20-9f0f-3dd05895bc0e ch=352 read=59297 start_time=2019-12-13T05:11:37Z barcode=BC01 runid=2c9cf7bc05858273f10e7d7ec552fc0bd742dc3e
CGGGAGGCAGCGATGAGATTTTCGGCAATGAGAACCCTGACCGAGCAACGCCGCGTGAAGGAAGTTTTTTCAGTTCTGGAAGCTTCTGTTATAAAGGAAGAACTGGCGGCTACAGGAAATGGTAGCCGGTGATACTTTATTAAACACGGCTAATTACGTGCCAGCAGCCGCGGTAATGCAGCAGGTGGCAAGCGTTATCCGGAGATTATTGGGCGTAAAGAGGGGCAGGCGGCGGCAAAGGGTGTGGTGAAAGCCTGGGCTGCTTCAGTAAGCCATAGAAACCAGGCAGCTAGAGTGCAGGAAGGGATCGTAGATTCCATGTGTAGCGGTGAAATGCGTGGAATGTATGGAGGAACACCAGTGGCGGCTGACGATCTGGCCTGCAGGCGCTCAGTCGAAAGCGTGGGGAGCAAATAGGATTAGATACCCTAGTCCACGCCGTATTAAACGATGAGTACTAAGTGTTGGATGTCAAAGGATGCAGTTAACGCAATACAAGTACTCCGCCTGGAGTAGTACGTTCGCAAGAATGAAACTCAAAGGAATTGACGAGGGGCCGCACGAAGCGGTGGGGCATATGGTTTAATTGAAACAGCGAACCTTACCAGGTCTTGACATACTCATAAAGGCTCAGAGATGGAGAGAATGGCTATATGAGATACAGGTGGTGCATGGTTGTCGTCGGCTCGTGTCGTAGGATGTTGGGTTAAGTCCGCAACTGAAACAACCCTTATCGTTTAGTTACCATCATTAAGTTGGGGACTCTGGCAGGACTGCCAGTGACAGAAGCTGGAGGAAGGCCAGGGGATGACGTCAAATCATCATGCCTTATGACATGGGCTACGTGCTGCAATGGATGGTGGAGAGGAAGCCAGAGGCCGCGAGGTGAAACAAGAGCCCATGAAACCATTCTCAGTTCGGATGCGTAGTCTGCAACTCGACTTCATGAAGTTGGAATCGCTAGTAATCGCGGAATCAGCATGTCACCCGGTGAATACGTTCTCAGGCCTTGCTTACCGCCCGTCACCACGAGAGTTATTCTTGCAGAAGCCGGTGGCCTAACCGCAAGGAAGGGCTATCTAAGGTGGGATTGATGATTGGGGTAAGTCATGGCCTAAAGGTAACCGG
+
%*)*(*-/./*'#)'&)++8;7+2--*4)(&'%&(5,*,0530,..388546))''(+-+((+*&-;8:,/),-/+*+()*#'.-/0..-,,07.+++'')(&%'''*,+,+,'*(*.,.08/.,0'.(&(&&(+,2,&))+(&$&++2./0537143513.+*)&),)())-//2/++%'&%-*+'30/2.-.05/.6'/,)%'.-),,/5640.04,&'+221*1+3,(*''+,2:).21.'+&*-*+&*'/342.*'()))*&($4+9*04/2%'--*.+/+**&--/.,,-..-&11++'++(&412,+0314*&)%(%%%+,-)/'''%)(-&('''(*',,/18/--*+*,00-2318/-&-)+.0/1465494921.&&'(''()$%)-$')+(*+.&)1,%..2;92%*.(2,./3745;,&$%&)2'*)+(%'()&.10*+)*.''*)*,'+,32586769*5554+&0&,'*')3+-&--/5/..023+,/2*0'$-4+,-'%&&),-1/080&&),*055328/367',,(*0,4+*&$)*-32312*+))%+('()))'.78533,0/2-+''&)&$',('($''(*(()(&,*'**+-7954556-+++$%-5*.-,-5))%),841(('(-*3376+++*(%%'&'./+4.-5,5--+.&.07346//0,3,,($'&),11+*/2875;1654;50-/33)+2'*&+)-+,.(01,,.,,.-0:62.1-'.2135.21-)*-4)69246441%())(+-//251.,.,02/+-'()-++**%&'(+,*)-(/,213.20003:-,-,,/03+.($#$%)&(%**,)+.30*(,/0&-,5.1:::5+'')'*'-(*0**&&%*((/3)+-%10..073,)'%%&07+*-)/8*1858<:23/119933.)$%&&'*,058971667-&))')''****/.7.(2451240433:44-.1*..*(&)*(,(,-$0*%&*)2172/30/51--)1.*/+)%$$#'/5/25/2*-',)*)()'%(10&&)$%%$+&&''',/,+*(*,'(0528-/...-/3'0215607*,0*,-,60,2-,,./*6+0/1,).2,/1(+'&)%&/6+-)-+)+,,7
