# Supplementary material for: De novo species identification using 16S rRNA gene nanopore sequencing
Source: PeerJ. 2020 Oct 21;8:e10029. doi: 10.7717/peerj.10029 (PMC7585375; doi:10.7717/peerj.10029)
Supplement: Supplemental Information 2 — Contains raw reads. [file peerj-08-10029-s002.zip › pass_fastq_runid_2c9cf7bc05858273f10e7d7ec552fc0bd742dc3e_214.fastq]

@3df59b41-4196-479e-9ddd-5fc15cd9afaf ch=235 read=108592 start_time=2019-12-13T05:11:37Z barcode=BC01 runid=2c9cf7bc05858273f10e7d7ec552fc0bd742dc3e
CTCCTACGGGGAGGCAGCAGTGGGAATATTGCACAATGGGGAAACCTTGATGCAGCAACGCCCGTGAGTGATGAAGGTTTTCGGATCGTGAAAGCTCTGTCTTTGGAAGATAATGGTACCCAAGGGAGGAAACCCAGCCACGGCTAACTACTGCCAGCAGCCGCGGTATGCGTAGGTGGCGAGAGCGTTATCAGCTACTGGAGGTAAAGGGCGTAGGCGGATGATTAAGTGGGATGTGAAATACCCGGGCTCCCTGGCAGGTGCTGCATTCCAAACTGGTTATCCTAGGTGCAGGAGGGAGAGTGGAATTCCTATTAGCAGCGGTGAAATGCGTAGAGATTAGGAGAAGAACACCAGTGGCGAAACGACTCTCTGGACTGTAACTGACGCTGAGGCTCGAAAGCGTGGGGAGCAAACAGGATTAGATACCCTGGTAGTCCACGCCGTAAACGATGAATACTAGGTGTGGGGGTTTCAACACCTCCGCGCCGCCGCTAACACTGCAGTAAGTATTCCGCCCAGAATTACCGCAGATTAAAACTCAAAGATTGACGGGGTTACACAAGTAGCGGAGCATGTGGTTTAAATTCGAAGCAGCAGAAGAACCTTACCCTACACTTGACATCCCTTGCATTATAGCAATCAGGAAATCCTTCGGGGACAAGGTGACAGGTGGTGCATGGTTGTCGTCAGCTCGTGTCGTGGATGTTGGGTTAAGTCCGCAACAGGCGCAACCCGCTAATCGTTAGTTACTACCATTAAGTTGAGGACTCTAGCGAGACTGCCTGGGTTAACCAGGAGGAAGGTGGGGATGACGTCAATCATCATGCCCCTTATGTGTAGGGCTACGCACGTTATACAATAGCTGTTACAGAGATGCAATACCGTGAGGTGGAGCCAAACTTAAAGCCAGTCTCGGATTCGGATTGTGAACGGCTCGCCTACATGAAGCTGGGATTAGTAATCGCGAATCAGAGATGTCGCGGTGAATACGTTCCCGGGTCTTGTACACGCCGTCACACCATGAGGGATTTGTAATACCCGAAGTCCGTGAGCTAACCGCAAGGAGAGCAGCGGCTGAAGGTAGGAGTCTGCTTGATTAGGGTATCGTAACTCGTAACCGG
+
),6103558:-$)*+,&23678;6)3/-30--(-/9557.*$(+'704,,./1757675/2-('+*((),4214..51::715:/00*1',14-/268251/36240,+/0)''&''&)*),-04+(.)(+&,*&&&.**,21./.3-0+-)+.7-/4/..,*,///4*(/(/,.5/*21-++(*-161,-,'&',+-144&&''+2.)+,+,379;:8867/++,/.-/3<:998/.6:/5/261,-2-.40,&***%13787925570:.96+..0+04--4&'-)*,2376,,+,()(%))-,1-3*1*'$&'&&&&(((&)((1*'*+4+/%)'---'-*)+(*)+0+..9/00/8/--.'1235211+.5;77.+**)(*+,65565469649*,-(*,872*-'&$+-/,,(),&1+--1--.1*+265+--1/*,.29779950---))34421017564.157.*743*,--.6244.138;479&&%%#$$'(%*%)-22(.-2233*/)%'%('))',(&%'',./0;<068665+'+302-0/36.))*+*-/0%&#%&+.&),21-*,21;;+6-/.,+/1--%$&#$'*((,+-+1-.5(()+2&/))*./631*++)**/.*)+%(***(%--,//,00)7529:42202+0+++.)3--486020215..(*()5.)**)544344401()-42810)*4140287,.61.&',,712/36/('),+0135:401911025<2523,-01-,181864-&)(%$-**''*,(*-*-,6,40/2+),,.3.6,149077546-/-31,1/1256(11/)-5.0/.003/0/1346..*+'*0./0:2:0'+++-.-(03/00149:4;33373+*$('&+,*+.71<;73/3;2(0;3326.6&1%9*9/1+7+,'())(+&('%#%&&**,.36)*+43.'&3'&*-.30107,5+++0-+%+/68845/63+*//),,0-23,.587-1-&'$&&($'%%)//857667-,.+*$10-)&%%'(0.)).3/027+3..023695622/*.-+-*&)&/,08442/2,/.3.+%%&%%&%&&)'9*&(-+)%(-&.$$%'&(-)31723
@d8f33977-d427-4868-a0aa-202347317265 ch=119 read=193248 start_time=2019-12-13T05:11:42Z barcode=BC01 runid=2c9cf7bc05858273f10e7d7ec552fc0bd742dc3e
CTCCTACGGAGGCAGCAGTGGGGAATAATTGCACAATGGGCGCAAACCTGATGCAGCCATGCCGCGTGTATGAAGAAGGCCTTCGGGTTTGTAAAACTTTCAGCGGGGAGGAAGGGAGTAAAGTTAATACCTTTGCTCATTGACGTTACCCACCAGAAGAAGCACCAGCTAACTCGTGCCAGCAGCCGCGGTAATACGGAAGTGCAGCGTTAATCAGATTACTGGGCGTAAAGCGCGCAGGCAGTTTTGTTAAGTCAGATGCTGAAATCCCCGGGCTCAACCTGGGAACTGCATCTGATACTGGCAGAAGCTTGAGTCTCGTAGAGGGTAGAATTCCAAGGTGTAGCGGTGATAAGTAGAGATCTGGAGGAATGCACCACCGGTGAAGGCAGCCCCTGGACGAAGACGGCGCTCAGGTGCGAAAGCGTGGGAGCAAACAGGATTAGATACCCTGGTAGTCCACGCCGTAAACGATATCGACTTAGGTTGTGCCTTGAGGCGTGCTTCGGAGCTAACGCGTTAAGTCGACCGCCTGGGGAGTACGGCCGCAAGGTTAAAACTCAAATGAATTGACAGGCCCGCACAAGCAGTGGGCATGTGGTTTAATTCGATGCAACGCGAAGAACCTTACCTGGTCTTGACATCCGCGGGAAGTTTTCAGAGATGAGAATGTGCCTTCAGGAACCGTGAGACAGGTGCTGCCATGGCTGTCGTCAGCTCGTGTTGTGAAATGTTGGGTTAAGTCCCGCAGCGGAAGCAACCCTTATCCTTTGTTGCCAGCGGTCCGGCCGGGGCTCAAAGGGAGACTGCCAGTGATAGAAGCTGGAGGAAGGTGGGGATGACGTCAAGTCATCTATCATGGCCCCTTACGACCAGGGCTACACACGTGCTTCACAATGGCGCATACAAAGAGAAGCGACCTCGCGGAAACAGGACCTCATAAAGTGCGTCGTAGTCCGGATTGGAGTCTGCAACTCGACTCCATGAAGTCGGAATCGCCTTCGTAATCGTGGATCAGAATGCCACGGTGAATACGTTCCCGGGCCTTGTACACACCGCCCGTCACACCGTAGGAGTGGGTTGCAAAGAAGTGGTAAGCAACTTCCGGGAGGCGCTTCACTTTGTGACTCATGACTAGAGGTGAAAGTCGTACAAGGTAACCGG
+
.032+*--/(*0*)+**..&05--,))((+**(*.;530-)#(*)%,+410211435845+88/-,,-17862.))*)/.6445&3/.8*+,32*%$*15**01,17-(,0,0+5,(()/:60224122510462372*-+++4.4/,6.'&)()*2-+,3'**-2'/31.)(()&1*/-,.2/-1,,-./.2:1120..%*(-04)+.324206(*$-((+,,78587883/.**(*(.05./*672)021025945792)+,0852/87+&379;;09.8.24*,-102222:3/011117.*)%(&$%'(+*-0244/7,/'+*&%&&,*5,:(0(+)11.001/3/-)''('),''),7779,)*'')*',&+++/0.+)*),,5/'./;3/)1380/0.,/-,&)(+,1)(310/+*-**+4/-8-+,-8<29(97./3,+-./19/+033*./0*-048;467<9432327657635'*+'1./&3-)++'/2//'$%*+4).(+,.3/..44/:09/773394/1-'&)+%'%+(++507),-...1-4;97/467;;40314123+%(%&-)()-.2--0)214.'((3.1+66;9263;5545575.0%.'(,')1/8493276'665533234.5'$'*-&,),/0822*++-,+,,+1931604/242'2/6))%&(,+/.2)+.168:1*(()-++*)12586011149;0:/-++-45/-/0&13,(&'%+*0*&('',')),),/069+4../604:.-696693645873/3/30*90*-.888).0*'*,89929//--..+(,'%+56/,2-)2.50,.24/79897651'+,//5/&$(+(+%*.3.)))*+015<8778651-(('(('&&'(&#%(.,(,+,0'%%'(-('''(('))*-868232%%&'(.(,*+66634291/168477(4*+-4&.**2,'*%',.379/-/*0''(+4.')++3.-)-04433+-))*$$%'),/03282371204349*)+'8744:7,7+-/37/)598160..2100.2:,:7,,9845469./.--'++(151;/1080'')*&),(**$+'+'%(+,*8:++/*'*))%&*0;711367675..++*,*(---*+,*(,-*.,155,3/186;08
@bb0ea9bf-f88d-4df5-adcd-4167cded2b96 ch=32 read=59916 start_time=2019-12-13T05:11:57Z barcode=BC01 runid=2c9cf7bc05858273f10e7d7ec552fc0bd742dc3e
CCGAGTTGCAGCGGTATTTACGACTTCCCCAGTCATGAATCACAAAGTGAGTAAGCGCCCATCCCAAAGGGTCGCTACCTGCTTCTTTTTGCAACCCTCCCCATGGTGTGACGGGCGGTGTGTACAAGGCGGGAACGTATTCACGTGGCGTTCGATCCACGATTACTGGCGATTCCGACTACGTAGGTCGAGTTGCGAACTCAATCAGTTCTGACGCACTTTATAGGGTCAGCGCTTCTCGCGAGGTCGCTTCTCTTTGTAACTCTGCGCCATTGGCACGTGTGCTGGTCGTAAGGCCATGATGACTTGACGTAATCCCCACCTTCCTCCAGTTTATCTGGCAGTCCTTTGAGTTCCAGCCGGACCGCTGGCAACAAAGGATAAGGGTTGCGCTTCGTTGGAACAACCAGCATTTCACAACGCAGAGCTGACGTTAATGGCACCTGTCTCGGTTTGAGCACATTCTCATCTCTAAAGCTTCCGTGGATGTCAAGACCAGGTAAGGTTCTTCGCGTTGCGTCAGATTAAACCACATGCTCCACCGCTTGTGCAGGCCCCGTCAATTCATTTGAGTTTAACCTTGCGGCCGGCTCTCTGACTTGGTCGACTTAGACGTTGAAAGCTCAGGAAGCCACGCATAAAGGCACAACCTCCAATCGCTTTATCCGTTTACGGCGTGGTCTACCAGGAGTATCTAATCCTGTTGCCCGCTTTCGCACTATCAGTCTTCTCGTCAGAGGCCGCCTTCTACCGGTATTCCTCAGATCTCTACGCATTTCACCGCTACACCGCAAGATTCTACCCTCTACAGGATCAAGCGCGGTATCAGATGCAGTTCCAGGTTGGGCCGGGGATTTCACATCTGGCTTAACAAACCGCCTGCGCTGCGCGCGCGCCCAGTAATTCCGATTAACGCTTGCCACTCCGTATTACCGCGGCTGCTGGCACGAGTTGAATTATAACTTCTTCTGCGGGTAACGTCAATGAGCAAGGTATTAACTTCTCCCTTCGCCAGCGCAGTGCTTTAAACGAGCCTTCTTATGCAGGGCTGTGCATCGAGCTTGCGCCCGGTGCAATATTCCCCTGCTGCCTCCGTAGG
+
84,+./;-,&%&%%(%*))%('''(.*+11+/10&'''0322347+*+($%')%(*/03(',.*(.3.+2(,((),,15)')2/52641,(*++25/-,::-'2-'%$#&(627701313520&.-*/.5).+-.0,2-.1+&(-,1..&4/)'().3-/--..*+)'*)()3)*(('+-%('($*,,,*)138.0++-203+3/2(/1873551%,&)-1/,(&&.-.*'&'%)*0+00-..(++-0/46727463-$&'$$%&%')()-'.*%&'$(**.,&&&$$(&%**',+/6.,,,+*'''&%&)&+%%%25/,*04/8/*+.'&$04/-030.70/011/+34/%+7/8)&(0*04767+-))2./'*03(0-561/-1/0912.-+)+,)),.,)'(-)*(*++,62--.,$'"#%&)+.00))'+)'%#$%%%*.*&00-0('-5-)(//,0,-1-)+/50.,())(%(+32//229785783/012:128/53*35<8886.2*-+*(*./(&%'%.315800-+*+(*.+./+-3-/223&,,561).09+2/400.6-.-.33)%%%&'*+-')*+(,++*))***)(+-8200+*,)'$/+*++$'((#$$(%/*,-(/6.+$&&'&)''$$%&+5.8*.%)())%&())*-00-2;6(/).02+.$('('*,'..$'(/1768;8;96,.)$%%(%')7-,&(%&)),.),,*)-&%'(,4)*'1,-//142720*46*666;;3512+*/4+*(%#*)0/1:7/*+.(*/*.).'#$%'',,3-&%,-+'((()%++'(,+-%)&'''%&(*'--.+0(2135.),0(3-/01++-.+&,/2-+,-..)*(+*,.)'&()/-,0-,,-,)$$((.**)*&*%%%$(*.15,0(&1-895-,/*)./%'(8:24.31.2722/3...0.(+%%,,*()&'%()(&$'&',5+28'%$(*13/0;987:-93657400)..005/,'*,&(+5.+5,)+6-,)%'%()%&())&)&)'*+4679-2,)'#&$),%%$#%&,-02)'+'&'%)).+(($(&-,9665/1-,+,-02+0+*.33522,
@6a038eee-9133-4496-a7e3-dd8c0fac3d2f ch=426 read=95561 start_time=2019-12-13T05:11:52Z barcode=BC01 runid=2c9cf7bc05858273f10e7d7ec552fc0bd742dc3e
CTCCTACAGGGAGGCAGCAGTGGGAATATCGCACAATGGGAAACCCTGGTACAACAACGCCGCGTGAGTGATGAAGGTTTTCGGATCGTAAAGCTCTGTCTTTGGGGGAAGATAATGACGGTACCCAAGGGAAGCCACGGCTAACTACGTGCCAGCAGCCGCGGTAATACGTAGGTGGCGAGCGTTATCGGATTTACTGTAAAGGGGCGTAGGCGGATGATTAAGTGGGATGTATGAAATACCCAGGCTCAACTTGGGTGCTGCATTCCAAACTGGTTATCTAGAGTGCAGGAGAGGGAGGTGGAATTCCCTAGTGTAGCGGTGAAATGCGTAGAGATTACAGGAAGAACACCAGTGGCGAGCGACTCTCACGGACTGTAACTGACGCTGAGGCTCAGCTGATGAGGAGCAAGCAAGTTAGATACCTGGTAGTCCACGCCGTAAACGATGAATACTAGGTGTGGGGGTTTCCAGCACCTCCCGTGCCGCCGCTAACGCATTAAGTATTCCGCCTGGGGGGTACGGTCGCAAGATTAAAACTCAAAGGAATTGACGGGGACCCGCACAAGTAGCGGAGCATGTGGTTTTAATTCGGAAGCAACGCGAAGAACCTTACCTACACTTGACATCCCTTGCATTACTCTTAATCAAGGAAATCCCTTCGGGGACAAGGTGACAGGTGGTGCATGGTTGTCGTCAGCTCGTGTCGTGAGATGTTGGGTTAAGTCCCGCAACGAGCGCAACCCTTGTCGTTAGTTACTACCATTAAGTTGGACTCTAGCGAGACTGCCTGGGTTAACCAGGAGGAAGGTGGGGATGACGTCAAATCATCATGCCCTTATGTGTAGGGGCTACACACGTGCTACAATGGCTGGTACAGAGAGATGCAGTAATACCGCGAGGTGGAGGCCAAACTTTAAAACCAGTCTCAGTTGGATTGTAGGCTGAAACTCGCCTACATGAAGCTGGAGTTACTAATGTCCCTTGAATCAGAATGTCGCGGTGAATACGTTCAGGTCTTGTACACACCGCCCGTCACACCATGAGAGTTGGCAATACCCGAAGTCCGTGAGCTAAGCGCAAGGAGAGCAGCGGCCGAAGAGTAGGGTCAGCGATTGAGGGTGAAGATCGTAACAAAGGTAACCGGAAGATAGAGCGTAGGCAAGTAGGTTAACACAAGACACCGACAACTTTCTTCGCTTCCAGCAATACGTAGCGGCA
+
+.25//.')5/-/3112224:01,)+-865&'$(-1,,2+%**01$$(,,)/0036:867-('((,()((,-,2223/7/,.1/300./381(*,-98904:9*042+(.,.,.++0%3%'.'),.,,,7/+3.15*---,-7/4321(+*-0,*/-/030141-:./.7345362/3,('++04:322+/)/61()&(&(-0)4,--0576::5--,))-,.1$3&*852*-(-+*68.(5,)'.---2/+-+2*52503034+/2+(-4788865712376-,--+%&,-+,(-3*(**(1/1/30-6)),776.-..095-63,+2399.,+*+-0*((-0*/-/2433-*++,(&&'(--0,+*('%%1/15457771/,,,-.6512723*)('%&$,*%.()(-.7%+/1.,81/05459),9735565-../8377<97534+6-,+0/)35465,64:0,55/4/)/139.98++322*'/6-35681./+0/42+5.-819,08789/,)&''1/5;8141-++---;<40::89+.+&&)+--00:<446:6///5-'())/1*/%()//.-/14;;,78393'*$&#&(*,./--/)&(,/0.,00((***./+'*,//701433.*1''')0/2145%&,+*.)*.4./3.-78*3765,5/249-6,,697.-***125.1621/////9697787852.+21.9.88.8.0/.73**,,*'%'*,1:364;1.//-.+3,,)7,+-3)5952;22)1*/-**45-,*)&$+-/233::994692919072-50-3-314;:.324347787:///74588/21((++-1323./*.)/00433./,../42,7,,8:98988461,+**+.)))&$$')())2+././1-31**'..0652.61-7:87820-../%+*-,+&-++-(-,)),0;4139798521223',&(*6,,'-9.0()/22063'$%'6868763;5336372:96384-0/166&++-+2,.06522.26//62,-4/31437741-,-034206;6/.70'(1*,5314-)0..-(%+)4+4(1)+%&%&(*1461*))'(*+..11.0+0++'+$(%032+,-&%,01389;78;*0504;::9868256311,,+'$'','*)+++40606.0015*).49:737570192039*#%0118310700/73,,$$$##'
@342feec9-5bfa-4049-bfc5-4b2216db69de ch=5 read=37927 start_time=2019-12-13T05:11:48Z barcode=BC01 runid=2c9cf7bc05858273f10e7d7ec552fc0bd742dc3e
TTGGTAGCCGCCCGTTCCAGTTGCGTATTGCTGGTGCTGAAAGTTGTGATTATCTTTGTATTACAGCCTCGCCGCATGTCGCTCTATCTTCCGGTTACGTAGGCTTCCACCCCAATCATCAATCCCACAGCCAGACGAAATAGTTTAAGGCCCACCGGCTTCAGGTGTTATCCGGCTCATTAGTGCCATGATGGTGTGTACAGTAGACGTATTCCACCGCGACATGCTGATTCGCGATTACCAAAGCGGTTACAGCTTCATGTAGATCAGGTTGCAGACTGACCAGACTGGAATGGTTTTATAGGTTTTGGCCCCACCTCTGCAGCCCTTCCCTCTTCTGCACCATCCATTTAGCAGCGCATTAGCCTTGGCCCAGGTCGCAGGGCGCGGTGATTTGGCATCATCCCACTTATTATCAGCTTATCGCTGCTTGGTCGCTGGAGTCCCCAGCCGGCGGTGGCTAACGATAAAGGAGTTGCGCTCGTTGCAGGACTTAACCCAGCACATCTCACGACACGGAGCCCCGGCGACCATGCACCACCTGTATCTCATATGGCTATCTCTCCATCTCTGGAGCCTTTGCCAGGTATATCAGGGTAGTAAAGGTTCTTACAGCGTTACTTCAGATTAAACCACATGCTCCACCGCTTGTACGGGCCAAATCAGATTCAGCACAGGTTCGATTCTTGGGCAATACTACTCAGGCCGAATTACTTATTGCGTTAACAGCGCTGAACTTTGACATCAACGCCCGTGCTCTTTCATCGTTTGCGGCGTGGACTGTAAATTATCAATCCTTGCTCCCGCTTTTCCAGGATGGGCGTCAGTTGCCAGAGCCAGATCATCGCGCCTTTTCGTTATTTCCTCCATATATCTACGCATTTCCACCCGCTGCCGATTCCGATCCTCTCCTGCCTCTAAGCTGCCTGGATTTCCTGTGAAAGAGCCGCAGATTAAACTGGGCTTTCACCACAGACCCTTGCTGCCGCCTGCTCCCTCGCCAATGAATTCCGGATAGCGCTTGCCACCTGCGTATTACCGCTGCTGCGGCGAACAGCCGTGGCTTTCTAATAAAGTGCCGTGCTTCACCGGTATAGCAGCGCGTTCGCATAGCAGAGTTTACAATCAAAGGCCTTCTTCACGCGGCGTTGCTCAGTCCAGAGGTTTCCCCATTGCCGAAATTCCTGCACCATACGTAGG
+
$&//))%'$$%%()02-'(*:0-/1312925702/00.'%*%&1+&**,-223433+')+*-$'&$*'&%%)%%&')+755677*,150)-+&*..')#$#'%().'&&/11&-'(+(*-15.27*(-'#$#)-'2+06&$%$$3.,).-58)(/-++*.12'*&)$*,*+,'/')&((,1+0..*$$('%$')*).(*'%%#%$'$)&'()1/'%+1(-,.21653-(%-7.(&('/(&)%''$'()&*(#''&)+,0(+&'&%&*+&,+--%-$4(,(%#$%%%/,))**..-,0::--0+,2,:7)&$&',($+1+*(&%&*-/()(,-***&-'(%)(/51571..6-)$&*.,(,(,*(%&&$#%$%'*&($),$%%'*)(&(&+.*%3-()'(&*+//64+$)'&&&&%&'&%'()*,1%*)(&(&+&*(**,,)('(,23,+'*&)&()'&%$$'$#$(+*6;+,+%)1:1/,--.17:21$1+,))(,+.1*(,-,,,++**'--).*.''#&*,)'))*)$)%(&#&$'*%--+*.+,+')&'&'&))-(*)(++/21121.031%(0++/)%'$%',+./%+)'&'#'%&'+3+,0-81,/$&%')+.1%)-2/*)-,4-1/15-/&,%(*45-/4,*2))(%&')'*)%&((,%%(3,8)%&')+-438,'$3++++,*4.32/,+'$&(+307)*(((**()+1+2)''$&$%$'&((&(''&1,16+*++%-.*++'**&%($'''+1+-/36,-.*&%'++()'-'''%$'&,%1')&(+('%))')(4-)&+)0.+-.'.))&&(,+(-3-/5/)-'%(%&&(,-0**'(*(,%''&()*(%.*$09-5102000-,+-,**-,0+7;+.*',.($&$$%$&&')))%&4350.'-1)+..,+%%&(+,/04.,1%36/2()&,*,0*'+%)&%%%&%'7-:,-$&)/+,30/223***-/3:-0-&)*).3-19100-.4'&'#%&-(,)+.,2-.4/5.'()$%&&&)+'/.,&-),,1/,+((('+)%%%&$&&&$$(./6.5,0*,0*'')-/04+()$,1.30-.2,#%%%#'''&%%$,,+,(,)&$'%%&$'(((():.*,0642(*(%$$#&'%'-,'**-.410.2,,.1+0,/%'*'*(/8+398,'(+$/,()-0))+(%$'#&'#$#(&+*))
@7424cb38-bf2b-4e33-8aff-ae6d71c79814 ch=366 read=83720 start_time=2019-12-13T05:11:57Z barcode=BC01 runid=2c9cf7bc05858273f10e7d7ec552fc0bd742dc3e
CCAGTTACTGTACGACTTCACCCCAATCGCTGACCCTACCTTCGGCCGCGCTGCCTGTACGGTGCCAGCTCACGGACTTCGGGTATTGCCAACTCTCATGGTGTGACGGGCGGTGTGTACAAGACCCGGGAACAGTAATTCACCGCGGTATTCGATTCGCGGTGCTAATCAACTCCAGCTTGTGTGAGCTGGTTTCAGCTACAATCGTTGAGACTGGTTTTAGTTTGGCTCCACCTCATGACGTGCATCCTGGCACCCAGCCATTTGTAGCACGGTGTAGCAGCCCTACATAAAGGGCATGATGATTTGTCATCCGCGCTTCCTGTTTATGTAGGCAGTCTCGCTAGAGTCCTCCAACTTAATGGTAGTAGCCTAAGCGACAAGGGTTGCGCTCGTTGCGGGACTTAACTGGCATCTCACGACACAGGCACGACGTATGCGCACCACCTGTCACCTTGTCCAGAAGGGATTTCCTCGATTAGAGTAGGCTGCAAGGGATGTCAGGTAGGTTAAGGTTCTCGCGTTGTCGAATTAAACCATGCTCCGCTACTTGTGCGGGTCCCCATCAATTCAGCAGGTTTAATCTTTTGACCCGGCTCCCCAGGCGGACGCTTATTCGTTAGCGGCGGCACGGAGGTGTTGAAAACCCTACACCTGGTATTCATCGTTTATTGGACTGCCAGGGTATCTGGCCCTGTTTTGCTCCCCACGCTTTCGAGCCTCAGCGTCAGTTACAGTCAGAGGTCGCCTTCGCCACTGGTGTTCTTCCTAATCTCTACGCATTTCACCGCTACACTAGAATTCCACTCTCCTCTCCTGCACTCTGAATAACCAGTTTGGAATGCAGCACCAAGTTGAGCCCGGGTATTTCACATCCCTTAATCATCCGCCTACGCTCCTTGCATGTGGAAATCCGGATAACGCTCGCCACCTACATTACCGCGTACTGGCGCGTAGTTAGCCGTGGCTTCCTCCTTGGGTGCCGTCGTTATCTTCCCCAAAGACCAGGCTTTGATCGAAAACCTTCATCACTCACGCGGCGTTGCTGCATCAGGGTTCCCCATTGTGCAATATTCCTGCTG
+
05(+.,%$'$'$((*-0.,,/2;--+0+%%%*-/8*++13.13*./2/0*././.*)*%+')*%%$)+333444;888:9.7.-+.0,2924/,.+.)+.134346./-)'/1-110*'(*2-076/+7.6-,&'*+(1-0-0)$(&&&&)-/'$+,'#&&%,#+..('(1*2015//,.)%'&'()*-11.(/1+()*.(-.2-('+*(.15554*:;:.*,07-1-2334+-,*/%%*)0))&'&&(%&%&&$(())'//-12*')'')$&&)+*)$$$%'+.+&$'$$+/,+,((/.,)**'*)$#'%'&+)$)$&'(&&%&(,'$(&%%&*-+..527%%)*(+,-/-*/,,,,+.04111'('(*&,('*)&),,/2+*,/,1-.*,-.16:23/71-0-0.2,'&&%&&&''%')++**((-.'(*&*))&&$$%('13157585546,7**(&&%%'(,-*(-5///--/-3*%(&%&$$##&$+(',3,2+++*$*'&%'&(+).&-+7-)('**5-()'&+*3,4983;9634559425-+2+**04+681/***'*&-,15.'%%$(*,.'+,-*+)'%$$&%$&''))+2-%-'')&&+$&))+-1/+,0*,.,4*+-,,4,3110,*1)%&)-),/)'*/.393+-,-/8136667;8(-*3-26325:235.-.--*'&,20-+-/,($%')*+('*'),01/*))-++,03445:0061--,.,6((((*34789.6/'++)+))((%/5.52.%$-423683+3&%&030-2571//..-///.&1)4+4./01,3+,,013423-223+'%52+++5)13;852422+5/(0(.(')')($%)-+''*))$*83.+,++1/(&**+,.708')34-.31103.+.)-(,)')*-+,+/)/),+;8:56697::64940,&.*)5.)'%$$$%''%&(),''3)((,,)+))'(4+/+212/0.+*&-621)%3*,,-.-067)57/..1'')+(,)''(22%.42*.++0/898&))%$&'))(-.-3-($&)*2323.,--.56,*+20138.;...60')'*'&
@cd99c7fd-64cd-4100-94e8-7d509b0344f7 ch=81 read=69488 start_time=2019-12-13T05:11:56Z barcode=BC01 runid=2c9cf7bc05858273f10e7d7ec552fc0bd742dc3e
CGGGAGGCAGCAATGAGAATTTTCGGCAATGGGAAGCTGGCCGAGCAACGCCGCGTGAAGAAAGTTTTCGGATTGTAAGCTTCTGTTATAAAGGAAAGAACGGCGGCTACGAAATGGTGGCGGTGACGGTACTGACCACGACTACGTGCCAGCAGCCGCGTTATTAGGTGGCAAGCGTTATCCGGAATTATTGGGCGTAAAGAGGGAGCAGGCGGCAGCAGGGTCTGTGGTGGCTGACTTAACTTCGGTAAGCCATTGAGCAGCTAGAGTGCAGGAAGGATCGTGGAATTCCATGTGTAGCGGTGAAATGCGTAAGATATATGGAGGAACACCAGTGGCGAAGGCGACCGTCTGGCCTGCAACTGACGCTCAGTCCCGAAAAGCGTGGGGTAAATAGAAGTTAGATACCCTAGTAATCCACGCCGTAAACGATGAGTATAAGTGTTGGATGTCAAAGTTCAGTGCTTTGCAGTTAACGCAATAGTACTCCGCCTGATGTGCGTTCGCAAGAATGAAACTCAAAAGGTGACGGGGGCCCGGCGGTGGAGCATGGTTTAATTCGACAACGCGAAGAACCTTACCAGGTCTTGACACTCATAAAGGCTCCAGAGATGAATGGCTATATGAGATACAGGTGGTGCACATGGTTGTCGTCAGCTCGTGTCGTGAGATGTTGGGTTAAGTCCCGCAACGAGCGCAACCCATATCGTTAGTTACCATCGTTAAGTTGGGACTCTGGCAGAACTGCCAGTGACAAGCTGGAGAGAGCGGGGATGATCGTCATGTGCCTTACTGACCTGTTACGTGCTACAATGGATGGTGCAGAGGAAGCGAAGCCGCGAGGTAAACAAACGCAAAACCATTCTCAGTTCGGGTTGTAGTCCTGCAACTCGACTACATGAAGTTGGAATCGCTAATCGCGAATCGGCATGTCGCGGTGAATACGTTCTCGGGCGCTGTACACACCGCCCGTCACCACGAGAGTTGATAACGCAGAAACCGGTGGCCTAACCGCAAGGAAGGAAGCTGTCTAAGTGGGATTGATGATTGGGGAATGAATACGTAGCAAGGTAACCGG
+
/(+0'(/-)*()%*$%'&+)395-452441)/'%'%(&&%2/33(4482)),,,.++)0%*,+(,7903(1(3)))(,&*-546-4.-.44*)2*6((1812/*..-..0''+.).:85930))-66/+-**+**,,'''')*,-.3276/45//.5-.*%&#$$%'((*2026.06695.6,2,*'.')3348965,21.'*)2+),..058282)(,(+3/2231-.4')$$$(((*''$'+60)1/46)65(1(**.-')+-1,..01945,-'0-554250,,,173600,1**+../4./.401*%'&&&%(0++%'+-*-++11,20,02160++*),,,11()-0,6,7.7::57222575879447/.'%,/)*$#%%'.3.*/8;31('&'+/++20*18,,(&2(-*,**,-0;:8:;3-*&(&,%-(+,53687;702323809.,1;9/&3%'*-'')()++3.1/+4,+&$'$&*,-,0/0-*('.%(+2;6+1+,*/52-050,598;4**-,-/7+/771*4)*((&)-*'&')'*,/.940404/())/6622,/9239563957:&.')(+)+((&&%(&'/61)-++0'''(+,,-+6,'&%*+,4522/1//3/2245-,)**..02759,-2/04%(*,3162374711++-..72655;76241.,)-/*5.++-'(+&,/)%&%&&*,.(+.535:8::9682-,.+,44,/03+())'&&&.--*2,+,0.114-015-**)$%(/(.73/,,-((.22-+$+(-+),,*.//570,))(**+2663,9++9<;<7/0//1.*01+3-.*-/+/64.+%*&()4',24/0(()-/,)&*,2.23167<6&,-'0()''+1'')420446362012033+)+.2//.02853*0,,-47((000,7699985)+&../085.1/052.2.++/('-&''+++,/815<531632,,.**&'(280/01)(#+$%,+%31.0,//2*'+(-(*,)()'-()&'''*111.)))(,&*311400163443-+.&%&('&'#%&%&%(*.*2.388:.*
@0f5e707f-ed5f-4f96-b808-c4c92f9c22b8 ch=292 read=95435 start_time=2019-12-13T05:12:03Z barcode=BC01 runid=2c9cf7bc05858273f10e7d7ec552fc0bd742dc3e
CCGGTTACCTTGACTTCACCCCAATCATCAATCCCACCTTAGACAGCTCCTTCCTTGCGGATTTAGGCCACCGGCTTCGGGTGTATCAACTCGTGGTGTGACGGGCGGTGTGTACAAAGGCCGAGAACGTATTCACCGCGACATGCTGATTCGCGATTACTAGCGGTGCTTCGTATGAGTCGGTTGCAGACTACAATCGAACTGAGAATGGTTTTATGGAACTTTGCTTCACCTCGCGGCTTCGCTTCCCTCTGCACCATCATTGTAGCACGTGCGGCCCCAGGTCATAAGGGGCATGATGATTTGACGTCATCCCGCCTTCCTCCAACTTGTCACTGGCAGTCTCGCTAGAGTCCCCAACTTAATGATGGTAACTAACGATAAGGGTTGCGCTCGTTGCGGGACTTAGCAACATCTCACGACACGAGCTGACGGCAACCATGCACCACCTGTATCTCATATAGCTATCCTCTCCATCTCCTGGAGCCTTTATAGGTATATCAAGACCTGGTAAGGTTAGCGCGTTGCTTCAATTAAACCACATGCTCCACCGCTTGTGCGGGCCCCGTCAATTCCTTTTGAGTTTCAATTCTTGCGAACGTACTACTCAGGCGAACATTGCGTTAACTGCAACGAACTTTGACATCAACACTTAGTACTCATCGTTTACAGCGTGGACTACTAGGGTATCTAATCCTATTGCTCCCCACGCTTTCGGGACTGGCGTCAGTTGCAGGCCAGATCTCGCCTTCGCCACTGGTGTTCCTCATATATCTACGCATTTCACCCGCTACACGCCAGGGTACCACGATCCTCTCCTGCACTCCTAGCTGCCTGGTTTCTATGGCTTACTGAAGTTAAGCTTCAGGCTTTCACCACAGACCCTTGCCGCCGCCTGCTCCCTCTTTACATATCGGATAACGCTTGCCACCTACGTATTACCGCGGCTGCTGGCACGTAGTTAGCCGTGGCTTTCTAATAAAGTACCGTCACTCGGCTACCATTTCCTGTAGCCGCCGTTCTTCCTTGCAGCAGAAGTTTACAATCCGAAAACCTTCTTCCTTCACGCGGCGTTGCTCGGTCAGGGGTTTCCCCATTGCCGAAAATTCCCTGCTGCTGCCCCGTAGGG
+
8112.9-,.+)))05;87188/,601178-:0-91-053:3311&'(+775::+.+),*6&/+(&.-51,0-,1-/55&42*&+*.-4./.0+.07433589024)+-&(*-.,.-5.,5/4..,08657799545938866674:4+&*))+03336(%&&%)+)*%''4/%1-22(+()')(+%'')110020:+2')0,-.-,-534/:::)+,3,(')((2--0:146;00/.)-,-5-//8.0:)+1**.4679//(,0**+,+**))+'(&(*3*(+667671,+34-10522..*.6.-.67789.;60)-..8381/+/+(-,),214202./1552522166322243,.2,,0-3+,,/5:992334422245(./2,9//,-()).3/0)7332212%.*3.322)*%((*++0-5667627&'-.6043556555155430,-/41,2--//.//02./06/13/-**-+14%'5.31,&2()*+,0-0356669951,*-)-'.&$%').//1&&'+*',)/+:855///002248561++,'+&&&/*),50)*338:9:8-772)1*/57*+,%2/-1,--0+./+,..-*(*-*,9;0&(%')500/345358731'+*-5029:-./40.'%)**.,(+-1376646-.7.'*&/.001869:99:74//0--1/0:6.-.+0-(+*757/*,.01;84-;9,.*,&4347011922.0./:10/10')('%'&(+8997446-.0;3-,.(/.23999898:50<80-.7+,3844+1()%%(($&#&'')+011723268445*+*40//5.*),-,496;30,+-/2118-/407//5833)0086,/94695*(),+-.36;<14/'*%(07267/././91//4:6//'*$&+,:221(.''(''),,19../-./6/.56353;565771/*'+,11461//70*5+1)+0.,)1.,64-'-)+)+,--.0.)5,,,59*6;:350/---302.,)-+()(-(0,%$,$+(%*&*2<.,,8785.*.48/9;9;64;3)+--',+,/32/5-+,-,1/*'$182..5+1:;3-0:..)**2/1,345,,./1,-../;;6.03/('
@38a2bde3-fbee-49e7-9357-c7d1d642d563 ch=322 read=49543 start_time=2019-12-13T05:12:08Z barcode=BC01 runid=2c9cf7bc05858273f10e7d7ec552fc0bd742dc3e
CCCACCTTGTTACGACTTCACTTTAATCATCAATCCCACCTTAGACAGCTCCTTCCCTTGCGGTTAGGCCACCGGCTTCGGGTGTTATCAACTCTCGTGGTGTGACGGGCGAGATTATTGGCCTGGGCCGAGAACGTATTCACCGCGACATGCTGATTCGCGATTACTAGCGATTCCAACTTCGTACAGTCAGTTGCAGACTACAATCGAACTGAGAATGGTTTTATGGGTTTTGCTTCACCTCGCGGCTTCGCTTCCCTCTGCACCATCCATTGTAGCGCGTATTGTAGCCAAGGTCATAAAGGGGGCATGATGATTTGACGTCATCCCCGCCTTCCTCCAGCTTGTCGCAAGCGGTCTCGCTAGAGTCCCCAACTTAATGATTAGTGGCTAACGATAAGGGTTGCTCGTTGCGGGACTTAACAACATCTCACGACGCGAGCTGACGACAACCATGCACCACCTGTATCATATGGCTATCTCTCCATCTCTGGAGCCTTTGAAATTATGTCAGGAACCTGGTAAAGGTTCTTCGCGTTGCTTCGAATTAAACCACATGCTCCACCAGCGACCCCAAATCAATTCCTTTGAGTTTCATTCTTGCAGACGTACTACTCCAGGCGAATTGCCCATTGCTGCGTTAACTGCAGCACTGAACTTTGACATCAACGCGGTACTCATCGTTTACGGCGTGGACTACTAGGGTATCTAATCCTATTTGCTCCCCACGCTTTCGGGACTGAGCGTCAGTTGCAGGCCAGATCGTCGCCTTCGCCACTGGTGTTCCTCCATATATCTACGCATTTCGCTACATGGAATTCCACGATCCTCTGCACTCCTGTGGTTGTGAAGCACACTGGAGGTTAAAGCTTCAGGCTTTCACCACAGACCCTTGCTGCCGCCTGCTCCTCTTTACGCCCAATAATTCCGGATAACGCTTGCCACCTACGTATTACCGCGGCTGCTGGCACGTAGTTAGCCGTGGCTTTCTAATAAATTACCGTCACTCGGCTGCCATTTCCTGTAGCCGCTGTTCTTCCTTTATAACGAAACACAATCCGAAAACCTTCTTCCTTCGCGGCGTTGCTCGGTCAGGGTTTCCCCATTGCCGAAAATTTTCTGCTGCCTCCGTGGGAACAATATCAACACCAACAGAAGGTTAACACAAAGAGAACACCGGCAACAGCACCAAGCAAACCG
+
2.&(*,-6,+6(*,/47;4*.+/*-,*++.+2.,53)),$&%),.4'/...12357(5,*-:<9:/388.+0+8-,26249///584526/-,.,.0488764257465+)('$2.0242421+(*-+,*)(,++,++7<956932/+.+,/::;6352.02,2,(''''(./213*0)*4+.,.*)'-,/(44945-2266577<25,-.**')(/202595;,1379/59:1,.084.040142.1.190+,3.1;2.06///077;:9821&$$$)*,(,(,/)-(-1/,(0*--0217,*/24-*+-+-+++374,,,/189.895($%$%',-(,/---.20(*%&%),./410(,)*-))&(&'-0*,)*),-.%&(%$&)''&''01/00/1)-2414'&&(*0*'%+/600112//,2/01211-../402.037885565799::50-..19464*+(&)*-/++(1022/1/..97+1228891+,/0,3+')-*-0-.*-0/0+&./30/5538)0/3;:8;978/4,)+0/0&',3,;;789,+('%')65,0(%'&&#),0(*,)*-+5/620+32.&-.9--1:<62:021498.6245.1/0'&8::-.,--*/32*,,*($(-+205/2510+-,(-...6,01+).031:*7033$+)).0+*+++)7/#&,10379:27658:24202359759456,)20*&(+.:60',*,37./+9717771799;;573;/3.33/5+/+'*,1268242006;5553'')-83012:23477865*1+--35;/77412*+../*0,7/,))**.2('&%'&))/,('&&'('$&&()(((*)*3,))''-0+)'%&,-2'58156*,.2.,-,29<<09/++,-/7+,-*+0103*,04-$,*,*(0,,3+85,+2-00---+)/,',5-070564964:/6:-.20//4-2.5+(+++,3271118036/,'++&&)+(,-'*)*8<883./0.)'&'%,3.3:535576/-.7-00/9<1-/...:0-/2-/%&(%%&).300*)578+120:66:896<832(21/420055016505952<.08;/+/7265127:1/472*+)+*+,1.1.-0'2-+&'07244,*%))06671%%-&.)2-350*/.1(($'*)+**('%&*/,*./'6)0+(,++%$&$
@e06dea89-8be9-4887-87d6-fd1b49da5497 ch=400 read=58764 start_time=2019-12-13T05:12:17Z barcode=BC01 runid=2c9cf7bc05858273f10e7d7ec552fc0bd742dc3e
CTCCTACAGGCAGCAGCGGGAATATTGCACAATGGGCGCAAGCCTGATGCAACCATACCGCGTGTATGAAGAAGGCCTTCAGGTTTGTAAAGTACTTTCAGCGGGGAGGAAGGGTAAAGTTAATACCTTTGCTCATTGACGTTACCGCAGAAAAACACCGGCCCGTGCCAGCGGCCGCGGTAATACGGAGGTGCAAGCGTTAATCGGAATTACTGGGCGTAAAGCGCACGCAGGCGGTTGTTAAGTCAGATGTGAAATCCCGGGCTCAACCTGGGAACTGCATCTGATACTGGCAAGCTTGAGTCTCGTAGAGGGTAGAATTCCAGGTGCTTAACTTGGTGAAATGCGTAGAAGTCTGGAGGAATACCGGTGAGCGGCCCCTGGACTGACGCTCAGGTGCGAAAGCGTGGGGAGCGAAACAGGATTGACCCTGGTAGTCCACGCCGTAAACGATGTCGACTTGGAGTTGTGCCCGCGAGGCGTGGCACCGGAGCTAACGCTAGAGGCCATACAGGGGCGTACGGGGTTAAACTCAAATGAATTGACGGGGGGCCGCACAAGCGGTGGAGCGGTTTAATTCGATGCAACGCGAAGAACCTTACCTGAATGTGACATCCACGGAAGTTTTCAGAGATGAGAATATTGCCTTCGGGAACCGTGAACAGGTGCTGCATGGCTGTCGTCGCTCGTGTTGTGAAATGTTGGGTTAAGTCCCGCAACGAGCGCAACCCTTATCCTTTGTTGCCGGCGGTCGGCCCGGGAACTCAAGGAGACTGCCAGTGATAAGCTGGAAGGTGCAGGGATGACGTCAAGTCATCATGGCCCCACGCCAGGGCTACACACGTGCTACAATGGCGCATACAAAGAGAAGCGACCTCGCGAGAACAAGCGGACCTCATAAAGTGCGTCGTAGTCGGATTGGAGTCTGCAACTCGACTCCATGGTCAGGTCGCTAGTAATCATTAAGGTGCCGCACGGTGAATACGTTCCCGGGCGCCCGTACGCGGTGGTTTTGCAAAAGTAGGTAACCCAGCCTTCGGGAGGGCGCTTACCACTTTGTGATTCATGACTGGGGTAGAAGTCGTAACAAGGTAACAACCGG
+
0/85,/4).-*(/.%1.-3/,.0070*+**074/5620347/-/--07763(2525%8:23540-.0060,.-,0-32:1&*(30//10/((*)*/40//22279*(),*)*,)(173--6.5.13-33-,64921601164<42;.1,,31,*(%(+,%*,*-)349;,+,&03026,6,,10/-,4.+**+:5--0127/6/1+-+(+(),99;86665;42111+//1+*11,148(,705/69/44544/093+39-*(*+-23154//./.+(((*+.183343485901-$&((*)....1450/'206-1(6)6*6'(/3.'%)'''&('3+-,+*&,)--,*().))+3992/.+-+03:9:3/++-07.:/.+53/-&()()-.1078761(,/'&)+6-46-%,+-/4&.-*/(6(&&+11+/).,//60/047:89:;5++**)0544/7/2)&-+9.///8+%&,'061436+)%*..20+0/.(-%$$%'%%%')()+.,-''%$%##'(.3(.)$%&'(-,:51-1.6.88835:2/('&%(-02./32)'*'%$$,*7;9-8090..4344120.-.2-031&&%)/60,'')-2//2164,+.20/0,+59.1,+++,211*.0.&3(*9;6;8)96/1197::829(*/...()..,3.-.677340*+.3880900,-57/70809:143552/51+,6771++,*-88,/-()*+-7/.80,10.3:8978:8904.9(',',)*431+)*&&)65724.101/0,+%),*++)&/./.-28-16268755542899:4$%)+*-1)$').823341+*)))')+-99:8::<94:2.-(./068,*+)*.)+./-*,//53)&'%)47175;87:882229333698984335.6*0,)&2%(**50-2,,-/.0.//75+,-))(%'*,0122/213500(5()%&&'%)($'&(0543496+40/-12.)1.2*+25.)'(%%,)(+,(-('$%*./($&')512+2-('(,..75)94-079000.0+.5+-*04*,/54:47--,--5781,''+(()40116379(5,/.,+0-.18
@e9dd0fd1-d886-42fc-b53c-90da60016e2e ch=59 read=91989 start_time=2019-12-13T05:12:22Z barcode=BC01 runid=2c9cf7bc05858273f10e7d7ec552fc0bd742dc3e
CCGGTTTACCTTGTTACGGCTTCACGGTCGAAATCACAAAGTGGTAAGCGCCCTCCCGAGTTAGCTTCCTTCTTTGCAGCCTCCCACATGGTGTGACGGGCGGTGTGTACAAGGCGGAACGTATTCACCGTGGCATTCTGATCGATTACTAGCGATTCCGACTTCATGAGTCGAGTTGCAGACTCAATCCGGACTACGACGCACTTTATGAGGTCACTTGCTCGCGGGAGTCGCTTCTCTTTAGCATGCGCCGACAGCCCAGCACGTGTGTAGCCTGGTCATTAGGGCCATGATGATGACGTCATCCCCACCCTCCTCAGTTTATCACTGGCAGTCTGTACGAGTTCCCGGCCGGACTACCGCTGGCAGCAAGGATAAGGGTTGCGCTCGTTGCAGGGACTTAAACTGGCATTTCACAACACACGAGCTGACGACAGCCATGCGGCACCTGTCTCACGGTTCCCGAAGGCCACATTCTCATCTCTGAAAACTTCCGTGGATGTCAAGACCAGGTAGGTTCTTCGCGTTGCATCGAATTAAACCACATGCTCCACCGCTTGTGCGGGCCCGATCAATTCATTTGAGTTTTTTAACCTTGCGGCCAACCCGTATTATTACTCCCAGGCGGTCGACTTAACGCGTTAGCTCCGGAAGCCACGCCTCCAAAGGTACAACCTCAAGTCGACATCGTTTACGGCGTGGACTACCAGAATTATCTAATCCTGTTTGCTCCCCACGCTTTCGCACCTGAGCTGTCTGATCTTCGATCCAGGGGCCGCCTTCCGCCACCGGTATTCACTCCAGATCTCGCATTGCCGCTACACCTGGATTCTACCCCCCCCTCTACGAAGACTTGCCGGTATCAGATGCAGTTCCCAGGTTGAGCCCGAAGTTTCACATCTGACCTAACAAACCGCCTGCGTGCGCTTTTACGCTTGATAATTCCGATTAACGCTTGCACCCTCCGTATTACCGCGGCTGCTGGCACGGAGTTAGCCGGTCTTCTTCTGCGGGTAACGTCAATGAGCAGGTATTAACTTTACTCCTTTATACCCCGCTGAAAGTACTTTACAACCCGAAGGCCTTCTTCATACTGCGCGGCATGGCTGCATCGGGCTTGCGTGTGCAATATTCCCCACTGCTGCCTCCCGTGGG
+
77+41:4/28.6+.2-/1)0333),$'&$$$'+'+15467356967,)+,:9+*--&'%&-/%%&&&%((605;9&+$+5/*/50*()45;;987786;75.610/*-/050,10*/(42464483238-6,3/-/:875514*./503222335:80*-+03:2+0-&++,-/1/7-/$&-*,3(9.13.6.51((/37/3,./9:451'.0./%'+'*+13,+/%(&()+(+.-5666;8%($+,47787'%%$$++'$(),.111-)&$%(*,-748&7''/466::7432.,'*057922-189*+2:-./5./,,-:822478758/--.+(&&%&(*15-7-(&+//*6'%(*+)*,,7--/'210*4+.+)/1217250100.20(*%*1+//0,++)),,-++,64.-214/**&(,-.133355/8222:15+4')*')%%$/.75490:1:+/)(*.)*,)(,45;73536332)+,661*+7+/.02;:93776702:;046,/*52758;76673;.//12/-..03<;7<323301107122*+3.-056'654:3,022295;612:1-,253;:<0.:.-0,+*.*,(*+-;5./1+0,(0'))054),+-(/00..)1)2*+).109/./2241*++%/74544807(0/'+($%*1616453215322548855:4+.1:7669875..+5,.''.'(*7535356-109++1*997,'+))37(/(+'37/22,.%%)/***--,1))&)3((1791.:00859,,()(*4200.-/4/)+*-)*+31/+)(*%+,))('),-0/45/(-,-12325072:4)+-.535&&'%%'&3038.622/8'*-:58-99<9:2.2709//017&*$%))6/)(+,-801/2.-+,+166/70220//-224,*.00+,/*($#$$)047:951004042425.,-,7:7457021.713;32*+*,,-.1/-*3*,#'00--,.*2)**84:<:87:77/,.61/07.;12.6/.)4-03341,/.)$''1($&'(,'+*..'+--.75//'-145,/1124***-/1/229.1:0+,(*$%+-22:88948.+*,.99'./11.$$$(&((--9122/934/&)--16436/86,,3'2,
@95fc11e6-4f0d-4c72-af0e-300fae3da26d ch=18 read=26419 start_time=2019-12-13T05:12:28Z barcode=BC01 runid=2c9cf7bc05858273f10e7d7ec552fc0bd742dc3e
CCCAGTTACCTTGTTACGGCTTCACCCCAGTCGCCAGATCACCGTGGTAAAGCGCGCCACTCCGAGAGTTGGCTACCTGCTTCTTTTGCAGCCCACTCCCATGGTGTGACGGGCGGGTAATGTGGGCCGGAACGTATTCACCGTGGCATTCTGATCACGATTACTAGCGATTCCGACTTCGCCCAGGAGTCGAGTTGCAGACTCAATCCGGACTACGACGACGCACTTTATGAGGTCGCTTGCTCTCATGAGTCGCTTCTCGCTGCTATGCGCCATTGTAGCACGTGTGTAGCCCTGGTCGTAAGGGCCATGATGACAAACGTCATCCACCTTCCCTCAGTTGCTGGCAGTCTCCTTTGAGTTCCCCGGCCGGACGCTGGCAGCAAAGGATAAAGGAGTTGCGCTCGTTGCGGGATAGCCCAACATTTCCTGGCTTACGAGGCTGACGTGACAGCCATGCAGCACCTGTCTCACAGTTCGAAGGCGCAATCCATCTCTGGAAAGTTCTGTGGATGTCAAGACCAGGTAAGGTTCTTCGCGTTGCATCGAATTAAACCACATGCTCCACCCTTGTGCGGGCCCCGTCGAGATTCATTTGAGTTTTAACCTTACGTACGTATTACTCCCCAGGCAGTCGACTTAACGCGTTATCCGGAAACCACGCCTCAAGGGCACAACCTCCAAGTCGACATCGTTTACGGCGTGGACTACCAGGATTATCTAATCCTGTTGCTCCCGCTTTCGCACCTGAGCGTCAGTCTTCGTCAGGGGCCGCCCTTCGCCACCGGTATTCCTCCAGATCTCTACGCATTTCACCGCTACACCTGGAATTCTACCCTCTACAGGACTCCGGCTTGCCAGTATCGGATGCAGTTCCCAGGTTAGGCCAGGGGATTTCGCATCTGACAACAAACCGCCGCGTGCGCTGCCGCCCAGTAATTCCGATTAACGCTTACTTATCCGTATTACCGCGGCTGCTGGCGCAGGTTAGCCGGTGCTTCTTCTGGGTAACGTCAATGAGCAAAGGTATTAACTTCTCCCTTCTCCCGCTGAAAGTACTTTAGCCCGAAGGCCTTCAGCCCCATACGCGGCATGGCTGCATCGGGCTTGCGCCCATTGTGCAATGTCCCCACTGCTGCCTCCCG
+
''(#()*)00/0(.4*+0&/.4.(+%&')+76&&$'&622)-'&')/403+(''%(0,%()0('$(&(,*)&)+)+2)&)+5+467-..-&,7+&(-60+$+'00,()(+*/4--.+**'*&%%)*25-5-40076651),*'**6-,.:6-,,-0&'+/.9/0.&&&*+-;451469:9.3-*('(%().+'**8/1/34648)9,12460543/*'%'))-0-00:9/0/),))+**-*))))&'#%''''+,/41642$%)%#**.-89:;-9.)((,.*2-,-+).,.-90.089:,2,.+331812..*)'(#%&*)-.11-(',,2,00-+7'53903+-,*')-//5/050+*(0/3/2()+,)8904/145;..).76'42./99*.+',2801/15752;22/982%(&-')**.2/93-.+-30/4,-)%+),,0,1.)+-.-./4,14/-/.,10++01,,),&4551)*/-6/'2*7/:92432.121./,+.842.,,323.-.(-)/9;467433(0*995:401.30(+++.&%)1*3520/%,+1,/.--*+/''0*.(+''%')4)).*))$&4,1*.9:3441::+,&*&%%#&&(')+-)0(%%&(*+++.48*22/.'1.1.',+0(-))*.*,,*0,+1+013:89101640%)*'+3,2*,+.1/334*/1/18:---11357:860%-(')((/(*+743733(*(.-'+213*&'*4++,,&.-&&'+,/0141--,2/6:01+8:607+//')8.-.;768*..06<87-.&&%0.01686655-6:;3/12*.0()',++(+('.*40(,,*(1/(/%,1(+(+%%$$(&'0,&%-()('2,0-0035:0.-,-354&3027%)460*/94/%+*..%&)()1-+,,-1)*&&'./61-,)%%)(+/)')+133905)'.5/3,''*'#'$#$&+*.3-6.-26-,)-*.1/1/0+(*(0.-2,,,2)754348579+%$%*(0330701...04116/*0+,.2,,(**'(+4,196165)*31+*30(-(),+'&&..*%&/(..(&'$$%'&''&&*+)*1/-&++3/311114+65*/,),015*(3,)*&'*-)'.(//-'+,.53224,63)(
@182bfde0-6d24-42ab-bdb2-4680159e4d8b ch=30 read=52977 start_time=2019-12-13T05:12:25Z barcode=BC01 runid=2c9cf7bc05858273f10e7d7ec552fc0bd742dc3e
CCGGTTACCTTGTTACACTTCACCCAATCGCTTATTTCGCTGGCCGCTGCCTCCTTTGCGGTTAGCTCTGGACTTCGGGTATTGCCAACTCTCATGGTGTGACGGGCGGTTATTGGTATAAGACAGGGGCATGTGCGGCATTCTGATTCGCGATTACTAGTAACTCAGCTTCATGTAGGCGAGTTTCAATACCACAATCGAACTGAACTGGTTTTAAAGTTTGGCTCCACCTCCGGTATCGCATCTCTCTGCACCAGCCAAAATTTGTAGCACGTGTAGCCCTACATAAGGGGCATGATTTGACATCATCCCCACCTTCCTCCTGGTTAACCAGGCAGTCTCATGAAGTCCTCAACAATGGTAGTAACTAACGACAAAGGAGTTGCACTCGTTGCGGGACTTAACTAACATCTCACGACACGAGCTGACGACAACCATGCACCACCTGTCACCTTGTCCCCGAAGATTTCCTCGATTAAGAGTAATGCAAGGGATGTCAAGTGTAGGTGGAGTTCTTCGCGTTACTTCAGATTAAGCCACATGCTCCGCTTCTTGTTGAGATTTTGATCAATTCCTTTGAGTTTCAACCTTGCGGCCCGTACTCCCCAGGCGGTCCAGCTTCACGCGTTAGCTTCGTTACTGGAAACTAATTCCCAACAACCAGTTGATTTTGGGGCGTGGTTTACCAGGGGTATCTAATCCTGTTTGCTCCCCACGCTTTCGTGCATGAGCGTCAGTACGGGTCAGGGTTGCCTTCGCCATCGGTGTTCCTCGCATATCTACGCATTTCACTGCTACACGCGGAATTCATCCCCCTCTACCGTACTCTGTATGCAGTCTGAAATGCAGTTCCCCAGGTTGAGCCAGGGGATTTCACATCCTGACTTAACAAACCATACCGTGCGCTGCGCCCAGTAATTCCGATTAACGCTTGCCCTCCGTATTACCGCGGCTGCTGGCTGGGTTGGCGGTGCTTCTTCTGCGGGTAACGTCCAATGGGCGAAGGTAATGGCTTTGCTCGCTTCACTCCCCGCTGAAAATTATACAACCCAGGCGCTAATACACGCGGCATGGCTGCATCCGGGCTTGCGCCCGATTGTGCAATATTCCCCTGCTGCCCCGTAG
+
01+3.802:/:--9-,+-7.5+--*,3.0%%))**0/+$%$'(+++3455954*'(++-/278.211/$)/)&*,-'&&')1-,9:2&/--+,16985633354883'0/0+/-(*,+*/3037,,,+')(+*+**)%&'*)&(*/1961.--0226666611...),/2;6341.&(.22240;4,,&((---+:,,1)*693,+-,9:+:<<,391.096.7/3:83473/*(*,24836497431.2,+&+*-%&%()++'.2**()(%(,--+%'+.)'%+--3(/090/765+,+((,4.5591:66+2498<1,0.0.,06/2&0/+'1-324/(**,)%'()+5*++1+-540-.-+2.2,*+52.,46;,.-&)21-0$..0,7.($**3))*-.,,*-3.33243/156534./799866003626:6311/3.-221851133-3///24,*++*&(3328764/6/1/()*-.51/.20+4/1369;9.566455-/,+)-9<88;/))(&1',.45&&,1),,',.)+-/./1151+(*$&%&&%&$&#&$##%&()2/33/%&))*(/.61.01//-+)'(&***)-(,()::/%57772+++'&-053+0-1))//-.3737/;-/..('&$%$4+686<0//:5955'+,/*'*/31('240232)&+**/9*13*%+')(-07668655;9./0/:;-*0.,0:7,.0//+(,/,.677),**+'-',+(+.)',*/47:88;<33373:9:;7704')-22760/24513;80+,++/41/'0/2430013111./56/)8758;394421,%(*-164544/*21))235382.24,-.6-6&)+3,(/-.,&00*+..0.7()*00/2.1-&(+5+&'(*3()23+'0&)(((&((+(1,:*/--1-02/-,,('-.,/02.200:1120002.224.5+'$)-%&%(&)*/*'''+)1:7555,210346+,1(4)/2.12%&('&(+3-.(&')&#&(+').,.%&&-0.+*-21-++'('$$$&'&1/'&*,+$%*)*+*+%+),(++23386734231+'55/2/+,*1/''$-)(-+/-7121042-,/-..*+++*/024
@d794e952-422d-4481-a0c1-63d5dd8542b0 ch=153 read=75668 start_time=2019-12-13T05:12:31Z barcode=BC01 runid=2c9cf7bc05858273f10e7d7ec552fc0bd742dc3e
CTCTGGGAGGAGGCAGCAGTAGGGAATTTTCGGCAATGGGGAAACCCTGACCGAGCAACGCCGCGTGAAGAAGAAAGGTTTTCAGTTGTAAGCTGTTATAAAGGAAGAACGGCGGCTACAGGGAAATGGTAGCCGAGGTGACGATACTTTATTAGAAAGCCACGGCCAACGCCGATACCAGCAGCCGCAGTATTAATGCACGTAGGTGGCAAAGCGTTGTATCGGAATTATTGGGCGTAAAAAAGAGGAGCAGCGGCGGCAGCAAGGTCTGTGGTGAAAGCCTGAAGCAAGTAAGCCATAGAAACCGGCAACTGGAAGTCTGCAAAGGAGGGGT
+
))*$)./)+-&*.*+/0'*+,,2*--012+)184.5/.10)',,+1)')+01/0+0542,.0&()*05.+.+%*-/(-.-*&&$*(1'))-%+*)*/-/:9+-,.0,.32/8-*,+*%%&(*'+,*-07*)**'('*),-0-)&*++,-/*./*&-,(+2400.++%1,*$%&$%*)*,((((210$'%$%&()+(($*&')-*)/,0911:4*,'(*%&(*-'/*+1+%0'36/4676/203'%%/,'&)%$%(+,*,-.-.,'0-3212-151,1-*(,//*.'$$%$$&-,#%'%$%'*,+.)'&.,&*)&*%&&'&&'*&''&&&&('&#
@ceec78e8-c354-47ad-836e-ce2610cf6f5c ch=248 read=76097 start_time=2019-12-13T05:12:28Z barcode=BC01 runid=2c9cf7bc05858273f10e7d7ec552fc0bd742dc3e
TTGGTGGCGAAACGTTCGGTTGCATTTTGCCACGGTGCTGGGGCGTTGTCGGTGATGCTAATAATCTCGCGCCGTACACCATCAACGGTTGCCTTGTTGCGACTTCACCGCAATCATCAATCCACCTTGAACGGCTCATCGCTTGCGGTTAAACCTGCGGCTTCGGGTGTTATCGGCCTCGTGGTGTGACGGGCGGTGTGTACAAGGCCGAACGTATTCACCGCCGACATTAACGATTCGCGTTACTAGCGATTCCAGCTTCGTAGTCGAGTTGCAGACCTGATCGAACTGAGAATGGTTCATGGGTTTGCTTCACCTCGGCTTCGCTTCTCTGCACCATCGACCGCTAACGCGGTGGTAGCCAGGTCATAAGGAACTTTATGATGGTGCTGTTTATCGCTGATGGCGGCGATCTCGTAGGTCCCCAACCTCATATCCGGTCGCTCGTTGCGGGACTTCTTAACATCCTCACCAGGCTGACGACAGCCATTGCGCCATATGCTCGCTATCTCTCCATCTCACCGGGCCTTTATGGTATGTCAGGGCCTGTGGGTTCAATTTCGCGTTGAAAGGCACCGTTAAAGACCACGTATGCACCGGCGTGCGGTGCCGTCAATTTCGCTTTGGAGTTTCGTTCTTTGCGAACGGTGCCTGTACTCGGGCGGGTACTTTATTGCGTTAACTGCAGCACTTTGAACTGTTTATCAACCGCGAAGACTATTACTATCGGCTCAGGGTGTCAATGCTATTTTGCTCTCTAACCGAGGACAGGCGTCAGTTTCAGGCCAGATCGTCGCCTTCGCCACTGGTGTTCCTCCCGCTATCTGCCGCATTTCTGCGCTACGTGATTCCGCGATCCTCTCCTGCCTCTGGCTGCTGCAGAGTTGCCATGAAAACGCGAAGTTCAGCTTCAGGCCTTCTGCCGAACCGCACGCTTATGGCTTTCCTCTTTGCGCTTAATAATTTCGGATAACGCGCCACCCACCGCACGTATTACCGCCCGCCGCGGCGCACGGCGTGACAGTTAGCCGTGGCTTTCAATAAAGTACCGTCTCGGCTACCGACCACCATAGCCAGCCGCCGTTCGCTCACGCTTTATAACGAAGTTTACCAGTCGAAACCTTCTTCCTTCACGCGGCGTTGCTCGGTCAGGTTTCCCCATTGCGAAAATTCCCCTACTGCTGCCTCCGGCCAG
+
&'2,+)&$$*)%&%'*/-.,)()')**&'('%(+0.43+-,+'"&#$,,*)%+'*+(')''(&&&%$%%%$'%$'$&%'))'&&%&%**+*.+-1,58,.))()*($(&%'',,-.98.3)-+&(&'&&(,+,,,-1&*(&&(',,,/+/'*'-0+''(''+,,,23,+,/+03'''('*)2855231/2.315/31*,%)$$*4)*6*'$$'&3-071*-0())(***+*-((),.;546..0*('%)++//6+,*%(&&(*,(+-0-(0..&*&'251&&)14++.1&&'''.,-&*&&&**0*.62*)(-(',300*.))3/))''%&*301004//,'%*'#$&'(*)*('(+)'%%+))/922/0/0-/%%&&'$$%%%(--'#%+'+/0(&(#%%&()'/+)+''$'&%('%%&-,189(+%)%&&#&$%&%)'%%%''+,241-/54,))%$$$(-+-++%%&$%$&&+*)-.4011/(00%.%%&&+2$$$%#$''()(&)+.31/-&'(&'#)%00+++,41-.-2+),..3*,'$)'%%''-216))%&&%()-((.'',)&%%#&$'$''2*(')&$&',.,&)#(&)&(%&'(&)+%-2,.4*/-5(,)*.,+-+$(04,-)/8-,/(').+-,,)+(,$%#%$'*,)+'%(*%&$#$(+*,2,,+//2.0324'/.%(&('))((&#&(((*)+'(%%(&(($$$$%'&%%'$/*,$&%%%&'%$#%%%'-%+,'-2,)*).,,*%%$&&(&'%"#$'23434$'*1)*%%)+,'()))'('(),,+*(--/0.'(/&(/3'(22*'$&(*-*+,'%'$082+'')&''$''&'&))/-+++)+/212**-+(*&&)'((+((($'&%$%&*,#&&%&&.-*&%&'%%&',2&%%$#$%(-40''3***/'&%**)$'$%$%##"$%$&''%))'1.4-%&&&&$)+,1/68(--.,0.,+&'%)&$',*#%&$&$)%&%)*(**',.)'(%'**''$$#$&%(('%%$$+-+&$%%&*)('&'($*'',1-(++-0+**%%)''+'++*)$&)/1''((*+))24388455($(+)&'%&&(&()/22)*+*,22'*&'%-'$'&%'&%((,/.,(-/(,))*201/4))/*--..-374<5283(&-'$&%*-.0-0/33+(())+)(()()--++,-.0
@30ca6414-f3e3-4cec-ac2a-b573a613a717 ch=15 read=52812 start_time=2019-12-13T05:12:36Z barcode=BC01 runid=2c9cf7bc05858273f10e7d7ec552fc0bd742dc3e
CTCCTACGGGAGGCAGCAGTGGGAACGTGCACAATGGAAACCCTGGTACAGCAACGCCGCGTGGTGATGAAAGGTTTTCCGGATCGCAAAGCTCTGTCTTTGGGGAAGATATGACGGTACCAAGGAGGAAGCCACGGCTAACTACGTGCCAGCAGCCCACTTATTATGCGGTGGCGAGCGTTATCAGTACTGAGTAAAGGGGCGTAGGCGGATGATTAAGTGGGATGTGAAATACCCGGGCTCAGCAGGTGCTGCATTTAACTGGTTATCTAGAGTGCAGGGGAGAGGTGGAATTCCTAGTGTAGCGGTGAAATGCGTAGAGATTGGGAGGAAGAACACCAGTGGCGAAGCGACTCTCTGGACTATAACGGCTTGCTGAGGCTCGAAAGCGTGGGGAGCAAACGAAGTTAGATACCTGAGCGTCCCACGCCGTAAACGATGAATACTAGGTGTGGGGGGTTTCAACACCTCCGTGCCGCCGCTAACGCATTAAGTATTCCGCCTGGGGAATTTACGGTCACGAGATTAAACTCAAAGGAATTGACGGGGACCCGCACAAGTAGCGGAGCATGGTTTTAATTCGAAGCAACGCGAAGAACTGCCTACCATCCCTTGCATTACTCTTAATCGAGGAAATCCCTTCAGGGACAAGGTGACAGGTGGTGCATGGTTATCGTCAGCTCGTGTCGTGAGATGTTGGGTTAAGTCCCGCAACGAGCGCAACCAGCAATCGTTAGTTACTACCATTAAGTTGAGGACTCTAGCGAGACTGCCTGGGTTAACCAGGAGGAAGATTGGGAGACGACGTCAAATCATCATGCCCCTTATGTGTGGGCTACACACGTGCTACAATGGCTGGTACAGAGAGATGCAATGCCATGAGGGTGGAATGAAACTTAAAACCAGTCTCAGTTCCGGATTGTAGGCTGGAAACTCGCCTACATGAAGCTGGAGTTACTAGTAATCGCGAATCAGAATGTCGCGAATACCGTTCCCAGGTCTTGTACACCGCCCGTCACACCATGAGAGTTGGCAATACCCGAAGTCCGTGGAAGCTAACCGCAAAAGTGGCAGCCGAAAGGTAGGGTCAGCGGTGGGAGTGAGAATCGTATTTCTGGGTAACCGG
+
)*41/36,78*,51145335-70,,-')$(%+5:861,4--6.),./(-.0211434:)0))'%%'+*+16)1+7:800*,.993)*-0-((*5634/++/)/2*+/+/-'&(.0.42-6.+2(*&-,)3+0.-.07000643241612:3/3*()+('*+,(-4-.-4(//-//,.232/8.--*%+(+&('&'07++,./,3797:76<88:96:76478;:8974')26343:,/35551)()&04769867.,-%(())+,-21100/)),.05%+1)*('&('&)-,.1//0-)160*$('-1-0+2/**3974/,++0,&20')(&''/6354.(*)&+)')(%)1-.,++*+180//&++-/+')#$*-./.11226,.1+*,64),1+'+.1/2-$'*)*5/+/28:;73'&%''+6.'2/44005;6,)&++077-1,*-,,,,*-53.*/71.1)-**++-5-6274035)++/--+*(*+0+)*-074-/4:7752*$%)'&'0,711%)''&)/.385'&+.702/*1/7146++:5/292))*+1--.,./0/(-.,.2/-87/286;5.0.,.3/65..3-)(,(%%')'$$$$%,0+0.//-6.--44150604-*)(+/-*09/)((%-:0/23.--+-99636328667687-4-&,8+*)'&)*0664888:99478646*31/635+-45)+5532+*',+.0///%%%('()-.7/./612106:/7.-).,3/'+,,,-./+,,')+-19::8817346451,./*(-1).*$,'(43))%'./0322082,-9::44'40.+*1.0.//*)4/*-....(*./05//24:97;885*)+.80-++*,.21784.1.%$*))0,/1//(&$+-)()(077),1012556./327'-)(4')&01730/(,55-496150//33-'%'(332/,23002/0-0///3842;7761184100%+$$)*)(((*3.')%-.-()/)./,(+-*1891277756;5600---/5%-,*1/..4/'(4),6:06,*''&*/071:,-,4)$&$%'--67**0+(/-10/.,,-31.-%2(0-(&((+&&'(+'*&$(-,,)(,++89696
@2aca7554-dcc2-49ab-b84f-177f12b81d5b ch=22 read=100164 start_time=2019-12-13T05:12:34Z barcode=BC01 runid=2c9cf7bc05858273f10e7d7ec552fc0bd742dc3e
CTACGGGGAGGCAGGTAAGGGGTATTGCACAATGGGCGCAAGCCTGATGCAGCCATGCCGCGTGTATGAAGGCCTTCGGGTTGTAAAGTACTTTCAGCGGGAGGAAGGGGTAAAGTTAATACCTTTGCTCATTGGCGTTACCCGCAGAAAAGAAGCACCGGCTAACTCCGTGCCAGCAGCCGCGGTAATACGGAGGTGCAAGCGTTAATCGGAATTACCTGGGCGTAAAGCGCACGCAGGCGGTTTGTTAAGTCAGATGTAAATCAGGCTCCAGCAGGGCTGCATCTGATACTGGCAAGCGGAGTCTCGTAGGGGGGGTAGAATTCCGGAATTGGCGGTGAAATGCGTAGAGATCTGAATGCACCGGTGGCGAAGGCGGCCCCTGGACGAGACTGACGCTCAGGTGTGAAAGCGTGGGAGCAAACAGGATTAGATACCCTGGTAGTCCACGCCGTAAACGATGTCGACTTGGAGGTTGTGCCCTTGAGGCGTGGCTTCCGGGCCTAACGCGTTAAAGTCGACCGCCTGGGAGTACGGCCACAAGGTTAAAACTCAAATGAATTGACGGGGGCCCGCACAAGCGGTGGAGCATGTGGTTTAATTCGATGCAACGCGAAGAACCTTACCTGGTCTTGACATCCCACGAGTTTTCAGAGATGAGAATGTGCCTTTGGGAACCGTGAGACAGGTGCTGCATAGCTGTCGTCGCTCGTGTTTGTAAAATGTTGGGTTAAGTCCAGCGAGCGCAACCCGCCTCCTTTGTTGCCAACCCGGTCCGGCCGGGAACTCAAGGAGACTGCCAATGGAGGAAGATTAGGGATGACGTCAAGTCATCATGGCCCACCCGACCAGGGCTACGTGCTACAATGGCGCATACAAAGAAGCGACCTCGCGAGCAAGCGGACCTCATAAGTGCGTCGTAGTCGGATTGGAGTCGCAGCTCGACTCCCATGAGGCCGGAATCGCTGGTAATCGTGGATCAGGAGCCACGGTGAATACGTTCCCGGGCCTTGTACACACCGCCCGTCACGCACCATGGGAGTGGGTTGCAAAAGAAGTAGGTAGCTTAACCTTCGGGAGGCGCTTACCACTTTGTGATTCATGACTGGGTGAAGTCGTAACAAGGTAACCGG
+
*&(*048)'-,*$+')%%0-*%&'2--,/.-9/.930-04:*7:86663-.',+0149:66465466,0-)),83:9/83-5,.-:0+,001:94023081'+0-.,41)+2:4*../(&$')(95/076'0'2'.+)-*/7+(/()+41/$**(*+4)'((&$(().+%1'(,*++'*0515+3/+5-,.20,2+++764577-:-;-4$-,)3+'-))03242/061-/*+)**01488,/:<:,181/+.5&,*,-.,*+)-).21/:),$)'*,2663333250/0(*''+-'*'''*%(+,.86912(2/4-,+),'0+1/)&0&$(('+11:50/71-02873.---/.))%1,(-&3-520665316-/11+6;7.+27400(*&*&(+/244568:65+)&%$++55:</,,.78(/'.1,,/*,.545;822/2),,-1*,-1-),)+')*---11/0+,*-'')&0,)+)13)+,+*,-05861/2,4,/+)('(7:54231128*,554783-/)$$&&'$*)0-61.)+0++,/42;:0/087:654655566728;90.50(+*103685;66,**)).(,+82<7-5483101043.21--61*.476361384532408/007/74('*),)'792-)))++;66//4/.556*(0('.,0/287:41107-1379:97731/234499-67()+.8:234()+,003)+.3(464;0%*)-/$+1+,24381,0-'#%&*-.,42,/1-403')+)..46267532<:3965-8-,./0237/7-,$.0.,0/+/+%'*&*/,)+223652/)*)+.//1.30074),'*(+,;0219,*))$&013311301:22220+/31)$')((646774),)(*-09020723333('.0))'**+1596729'3)3+'+$'),#)&&+,9445.69*+54*'*%%/-/479432*4-5//078998:7.))#&)(**---.499-854:34/)7685060.-/,./1:83<4102)($('/4'+'&(&(*.734:674;8)(,/++0074/..)+/61:6:6)7-'+-*6426/04/34;;54797;-$&)*0:;:70&+-,./7978986(7,/921*,
@6c5c9d52-9a02-47d3-9394-967506480f1f ch=22 read=100170 start_time=2019-12-13T05:12:43Z barcode=BC01 runid=2c9cf7bc05858273f10e7d7ec552fc0bd742dc3e
CCGGTTGTTACGACTTCACCCCAGTCATGAATCTAAAGTGGTAAGCGCCCTCCCGGATGGCTACCTACTTCTTTGCAACCCACTCCCATGGTGTGACGGGCGGTGTGTACAAGGCCCGAGACGTATTCGTGGCATTTCTGATCCACGATTACTAGCGATTCCGACTTCGTAGGTCGAGTTTACCGGAGCTCAATCGGACTACGACGCACTTTATGAGGTCCGCTTGCTCTCGCGAGGTCGCTACTCTTTATGCGCCGATTGTACGTGTGTAGCCCTGGTCGGCTAAGGGCCATGATGACTTGACGTCATCCCACCTTCCTCAGTTTATCGCTGGCGGTCTCGCTGAGTTCCCGGCCGGACCGCTGGCAACAAAGGATGGGTTGCGCTCGTTGCGGGACTTAACCCATTTCACAACACGAGCTGACGACAGCCATGGCACCTGTCTCACGGTTCCCGAAGGCACATTCTCATCTCTGAAAACTTCCGTGGATGTCAGAGATAGGTAGGTTCTTCGTTGCATCGGGTAAACCACATGCTCCACCGCTTGTGCGGGCCGATCGAATTCATTTGAGTTTTAACCTTGGCCGTACTCCACAGGCGGTCGACTTAACGCCCCGTTATCCCGGAAGCCACGCCTCAAGGGCACAACCTCCAAGTCGATCGACATCGTTTACGGCGTGGACTACCAGGGTATCTAATCCTGTTTGCTCCCCACGCTTTCGCACCTGAGCGTCAGTCTTCGTCCAGGGCCGCCTTCGCCACCGGTATTCCTCCGGATCTCTACGCATTTCACGCTACACCTGGAATTCTACCCCCCCCCTCTACGAGACTCGGCTTGCCAGTATCAGATGCAGTTCCCAGGTTGAGCCGAAGTTCACGTCTGACTTAACAAACCGCCTGCGTGCGCGCCCAGTAATTCCGATTAGCCTTGCACCCTCCGTATTACCGCGGCTGCTGGCACGGGTTAGCCGGTCTTCTGCGGGTAACGTCAATGAGCAAAGGTGTGCTACTCCCTTCCTCCCCGCTGAAAGTACTTTACAACCCGAGGCCTTCTTCACATACGCGCGGCGTAACCTCAGGCTTGCGCCCATTGTGCAATATTCCCCCACTGCTTGCCTCCCGTAGGAG
+
3,.'-&(06%//,36;7/985-+.0842.+4.-%*40--10.1/(,,15.,/.+'(#%%*-./496787832:3.1788<1+,-38-//09:99879'286677653524975918&)%).,-3,,*,(*-/+,2:()$'%413,/.01901,)*(',30764379;6'+%%,-.523950*/+*''$*26,;.7)7.845561747)-/87../(**/.(%&+&)).,,201.*,-+-+),%(*+27.(-,.9;6)$,&$(.235/+&$(.0<1/6;7./++)))-678<7800-,)'&&&),/067,83-(.0+9-3+0()+<:678,:95:6,61014&&,++6880:3+4.:/<77:5555716+/8:)2.76--*,9363101//4.//67,05/50(+&&*72/,017547,*4568654-61458,+'''&+,,-13/2.02;:-9;+(,--.*'(*.60-22:9861+/16/02524-05357155)&&'-0-1-+,.65302/.)'+/0.76.*(,)46)9*11214567356./**+++-25-*&%)*+)1+3/375:5../0::,/0-&&(*).11703/4)$&)+58+98753/6)/'''-)+-'*,+).*(-1-3.082556:941+-.(%()142*+0)+((),+%'(*+2578405,().2.-/)(*12127.0/*+-782439:9751:0-16/;;3-434766546354*'(&421516758;7549-,1-0,<56::;::;<99<*-)&)0.5/3+./47832)'+/119<0.+-,011/,1828//.0125685985793,021*3($''0/-%)*.,'/7*++/1:678:8959:908.+/:,9*%(0&%-)(49.--',/453.0/2149<89:35:2453336-.'*,('+.152447-.0-,'+%,2)-038,.3/+++1,)...2383349;/.*&((4142//37/3/,0:8:9:278458:9::48/..)+59,,.,%/&&+(.1.:-1/5**93;1,./,-20-0(-+*()*54193--.74:9<:91/*')-+,(,&(**+(.*,,+*/%,3349/40/80*)+-0.4/812261:;9(&**')&&(+.,02--425&+%
@47729a50-eb7a-48b0-8ac1-4438863665aa ch=136 read=256456 start_time=2019-12-13T05:12:53Z barcode=BC01 runid=2c9cf7bc05858273f10e7d7ec552fc0bd742dc3e
CGGGAGGCAGCAGTGGGGAATGTGCACAATGGGGAAACCCTGATGCAGCAACCGCGTGAGTGATGAAGGTTTCGGATCGTAGCTCTGTCTTTGGGAAGATAATGACGGTACCCAAGGAAGCCACGGCTAACTACGTGCCAGCAGCCGCGGTAATACGTAGGTGGCGAGCGTTATCGGATTTACTGGGCGTAAAGGGCGTAGGCGGATGATTAAGAATTAAGGATGTGAAATGCCCGGGCTCCAACTTGGGTGCTGCATTTCAAACTGGTTATCTAGAGTGCAGGAGAGGAGAGTGGAATTTCTAGTGTAGCGGTGAAATGCGTAGAATTAGGAAGAACACCAGTGGCGAAAGGCGACTCTGGACTGTAACTGACGCTGAGGCTCGAAAAGCGTGGGGAGCAAACAGGATTAGATACCCTGGTAGTCCCGCCGTAACGATGAATACCACTAGGTGTGGGGTTCAACACCTCCCGTGCCGCCACTTAACGCAGTGAGTATTCCGCCTGGGGTACGGTCGCAGATTAAAGCTCAAAGATTGACGGGGACACACAAGTAGCGGGCATGTGGTTTAATTCGAAGCAGCATGAAGAACCTTACCTACACCTGACATCCTTGCATTACTCTTAATCGAGGAAATCCCTTCGGGGACAAGGTGACAGGTGGTGCATGGTTGTCGTCAGCTCGTGTCGTGAGATGTTGGGTTAAGTCCACAACGAGCGCAACTACTTATCGTTAGTTACTACCATTAAGTTGAGGACTCTAGCGAGACTGCCTGGGTTAACCAGGAGAAGGTGGGGATGACGTCAAATCATCATGCCTTAGTATGAGGGCTACACACGTGCTACAATGGCTGGTGCAGAGAGATGCAATACCGTGAGGTGGAGCCAAACTTTAAAACCAGTCTCAGTTCGGATTGTGGGAAACGAAACTCGCCTACATGAAGCTGGAGTTACTAGTAATCGCGAATCAGAATGTCGCGGTGAATACGTTCCCGGGTCTTGTACACACCGCCCGTCACACCATGAGAGTTAGCCCATTACCCGAAGTCCGTGAGAGCTAACCGCAAGGAGGCAGCGAAGGTAGGGTCAGCGTTGGGGGTGAAGTCATGTTTAAAGGTAACCGG
+
5*87.26--//)1-0*-%.(*(/,,,//:3284*'+',4**,34555-50-/**/12.'())-'&))+/29+)5:45/&'(*,-.6564/36-6.+-,.01722.6)540.6,**.*)'(+.,-3(.%**45475-,-,**,+(0)&'++-310177711...3*''++,8-++.#')+940169432(**+),..1166103*60::09+5,&'&-(-)0/8772'(15-&1,**/.+,7)+&*-,.8984322225:(1+825578.8///66')*0&%%*,()'-+((')/04,.,1.*(*+6,+**)11/-08.-.4:84+'&,*),-,.+-4236:02.2.-+*-*&(/06/.-.,2)'(*+20.-+,../4/'*((*5,,56.,/46/15()-.7:1.(0.,1-)*0258;-,132/2/44(&+)*(*'&(*-)),-))&(*+/288:858:,.6.00/*.3.06+-;:;:575*&(&($$$(#&(&)'++,515-0851-*$('++623*0,**2*894)-,-53&'(-.405*397-/',,--0/.--.,0/1374347373+.121)1.$(0+/+,.-/*,1-*(''++$$'*194567677-./..114-..1-;-9-8()&&(*)(.;4.85,27-,)8-+,++12.02058769986/69246//.,)+,205-(),62.,-0-0;/852800/063$(*21,,))(+)')&#('0&-.6090+0.-.688<0809-+1,+(23.131(%%%&))/1655999:.5-1*&'),0.)&,103.595065576888<9233:978)0(&'&%&%('%,15,+,,,.+/1-,,++-0:41834374&2-,-++../65,:--.:83/),)+*,(,203;964;-5;;649778766(1+:0-7-4.,+(+)%%$$)*0,+43/0/.1/4774923499.*0--,544500/0((0087810-744671209386:936-3-/-.)4/43595423&0/26((35/0.--+06201/)%'3(%'1(&')((3:,).+++474510*),..4;598.7,/,+-2,*))((&+-+,+(/+++()()//35,((',*(011,+')*/7*-9/0:7989
@e2922937-8876-4f6e-85a0-69e843d084f7 ch=140 read=57836 start_time=2019-12-13T05:12:52Z barcode=BC01 runid=2c9cf7bc05858273f10e7d7ec552fc0bd742dc3e
CCGGTTACCTTGTTACGACTTCACCTGATCATGAATCACAAAGTGGTAAGCGCCTCTGAAGGTTAAGCTACCTGCTTCTTTTGCAGCCCACTCCATGGTGTGACGGGCGGTGTGTAAAGGCCCGGGAACGTATTCACCGTGGCATTCTGATCCACGATTATAGCGATTCCGACTTCATGGAGTCGAGTTGCAGACTCGGACTACGACGCACTTTATGAGGTCCGCTTGCTCGCGAGTCGCTTCTCTTTGTATGCCATTGTAGCACGTGTGTAGCCCTGGTCGTAGGGGCCATGATGACTTGACGTCATCCCACCTTCCTCAGTTTATCACTGGCAGTCCTTTGAGTTCCCGGCCGGACCGCTGGCAACAAAGGATAAGGGTTGCGCTCGTTGCGGGACTTAACCCAACATTTCACAACACAGGCTGACGACAGCCATGCAGCACCTGTCTCACGGTTCGAAGGCGCGATTTCTCATCTCTGAAAACTTCCGTGGATGTCAAGAGACCAGGTATTAAAGGTTCTTCGCGTTGCATCAGATTAAACCCTGCTCCACCGCTTGTGCGGGCGTCAATTCATTTTGAGTTTTTAACCTTGCGGCCCGTACTCCCCGGGCGGTCGACAACGTTAGCTCCGGAAGCCACGCCTCAAGGGCACAACCTCAAGTCGACATCGTTTGGCGTGGACTACCAGGAATTATCTAATCCTGTTTGCTCCCCACGCTTTCGCGCACCTGAGCGTCAGTCTTCGTCAGGGGCCGCCTTCGCCACCGGTATTCCTCAGATCTCTACGCATTTCACCGCTACGCGATTCTACCCCCCCTCTACGAGACTCAAGCTTGCCAATTATCAGATGCAGTTCCCAGGTTGAGCCCGGGGATTTCATCTGACTTAACAAACCGCCTGCGTGCGCTTGCGCCCAGTAATTCCGATTAACGCTTGCACCCTCCGTATTACGCGGCTGCTGGCGGGTTAGCCGGTGCTTCTTCTGCGGGTAACGATCAATGAGCAAAGGTATTAACTTTACTCCTTCCTCCCCGCTGAAAGTGCTACAACCCGAAGGCCTTCTTCATACACGCGGCATGGCTGCATCGGGCTTTGCGCCCATTGTGCAATATTCCCCACTGCGCCAGTAGGG
+
30,),+*7819-0.,*,*+0502//,,,12.1206++(+/7)-+.7148.2,.$('&).62/20-+*,.021($&&)(+482/42&.8/,..36+/3764-.03.588243-/((''(+1/8),/2.(-),(+))(2849695)-02+,181,*,+,3,*''&*')):30/24696772/()*1---2/-,%%-+(*(,1271022233+-.8716755411-*+,,'(''%%*)+,1488968345(*000/)*).1(%$''$&()'()%++.7308;7523*)2786;6.--.,-/,2/230/00-:--(,1-453.0/22<:345478-*&$*,/+,40.-168681(),2/81,--./4740.//7)4-9+3*'((.1(-'*/-3593316:65.5/0/4+0-215<.,-,0&*(*)0965666729///9/1,.(.2467435410-..6238$%)-1+&-&'(04,-22664400.02/,.7/968:7685772,'()*;;3440-,2+-)3+;<:9;7,+(+,*+,.2**+9,;73.1%'(./3:25:1204,2/5+0(,'*,277633/;;,)*,)6<50/82.3.-+2./65,.01.465)(1.1.43)('')(***-&'*,/),+,.&,0,-.5:995++.''(*382925-7/776/202..-:,++.//8:26745711(/'6*//00262:4424;5,.-/45,'--10:7,**&)*/501/3677413327:6-.1,1793-789<9<;::<684121/3</*/620355599576844;:30432894,&'%(/9295812251*,-/-/--..%'*31&*),(++2)6,./:()+-,,+-1;362/4906.+.20(+01+$3/*,30130/./2440/510;1593587560/)/'$'(,/+*++)/*-272215.,+&'+(((*188//203070*.+,+2013;1:,*%,..41219+41012303856889;975410'/5+5./+0209*.,,+0-.*+/67+-.264:333+62-*445+..'.()*''*'2.*)+1*0/953/32/3433-/,//:11/050122245532153),6.6<-(,-(,57/;0003867/%'$%'&(.&+,///)
@d42be132-785f-4c1e-aa6d-51e0a8e7dba4 ch=277 read=67001 start_time=2019-12-13T05:12:52Z barcode=BC01 runid=2c9cf7bc05858273f10e7d7ec552fc0bd742dc3e
CCGTTACCTTGTTACGACTTCACCCCAATCGCTGACCCTACCAACTTCGGCCGCTACTCGCGTAGTTAGCTCACGGACTTCGGGTATTGCCAACTCGCTGGTGTGACGGGTGTGTACAGACCGGAACGTATTCACCGCGACATTCTGATTCGCGTTACTAGTAACTCCAGCTTCAATAGCCAGGCGAGTTTCAGCTACAATCGAACTTCAGACTGGTTTTAAAGAGTTTTGGCTCCACCTCACGGTATTACATCTCTCTGTACCAGCCATTGTAGCACGTGTGTAGCCCTACACATAAGGGGCATGATGATTTGACGTCATCCCCCACCTTCCTCCTGGTTAACCCAGGGCGACCATAAGCTAGAGTCCTCAACTTAATGGTAGTAACTAACGACAAGGGTTGCTTGCGCTCGTTGCGGGACTTAACCAACATCTCACGGCGAGCTGACGACAACCATGCACCCACCTGTCACGCTTGTCCCCGAGGATTTCCTCGATTAAAAAAATTGGCCAATACAAGGGATGTCCAAGTGGAGTAAGGTTTCTTCGCGTTGCTTCGAATTAAACCATGCTCCGCTACTTTGTTTTGGTCCCCGTCGAATTCCTTTGAGTTTAATGTCATGCGACCGTACTCTGAGCGGAATACTTAATGCGTTAGCGGCGGCACAGGTGTTGAAACCCCCCCTTTTGGCCATTGCATCGTTTGCGGCGTGGACTACCAGGGTAATAATCCTGTTTCCCCCAGCTTTCGAGCACTCAGCGTCAGTTACAGTCCAGAGAGTCGCCTTCGCCACTGGTGTACCCTAATCTCTACGCATTTCGCATACACTGAGAATTCCACTCTCCTCTCCTGCACTCTAGATAACCAGTTTGGAATGCAGCACCCAAGTTGGGTATTCATCCCACAATCATCCGCCTGCATCCCTTTACGCCCAGTAAATCCGGATAACGCTCGCCACCTACGTATTTCCGCGGCTGCTGGCACGTAGTTAGCCGTGGCTTCCTCGCTTGGTACCGTCATTAACCACAAAGACAGAGCGCGATCAAAACCTTCATCACTCGCGGCGTTGCTGCATCAGGGTTTCCCCATTGCAATATTACTGCTGCCTCCCGTAGGAG
+
.%*()$/-,/(**%&+',,,*)+*-(.,..43,,+1+(%%'%%$*/1*/(0*&,+')(*'&%'$+2.*+..,/01:47827,1-.&,&'-/-***+%($.+,//306..)+(+''&'(+062(-+5338262-,18020-01161+/*0**()))8--+')),/.200///15/&%'))0**4:65562;5*(')'-/01/,*+3+-1--),*.)./;;.+**()(,12))0.-/4*-0()+0...).'&)336722/0-.&*2105:78:4/-))(-,,00.('&)*)$$''+,//.',0-239-,+**)6/*+442467/4575-/98967/-5(((*(/*1,(&(.*+)($'(---&**,*,..130/0-),(.,./8-,,,07+*+-'*,-,-,,0+0,(%%')*-06326//,:/.-.,,(&$*())()()')-&.**&/00/02.7668:2+)+)/1))0,)(+,(,$'(&%$+-5)(%+,(+:01..0.+/(/38682*0*''+(+,1'0..'14.8617(0(,,*)$'*-1-2-;),5;:0.+*-%,3560.-0-15*'*,*,11/+()**++-*%('&$,+%%37/,+.&-*15/'(5.+)/095+,*%($$%(+-057')'('(%&'-8)(/*0%)&%0,5/0+.-++1081/8644(.)+&)'),36,1100*&$%%&($&%)4/..-.4/03+'&)*,/0464341+7(+2-*-4-14)2+)&&''(562*$&'*002./..%$'*(0011:0325/00439()+)*&*+0/393;8896&00-''%&%)-('*/*+264&2/002:53(*-1-0+0-*(%((0+2/-//02031217742)&)(+,)*.(+(*,030;905/.2..-..,.,*//.-817..*6721,23*'(,1.4,121-./%#()+.+),4,),148-*)++7611047407.,%%(*&/-*103000/,05+/'(+-54558713,'*++*.-.,)./.,/,*/72',+&%%$()''+4351+3()$&%#('('%.+*'(*)%&(*+(+20)697;8776(1,.(**3.3.;+,***++8/7:81;+158.'(-,+3:3+1*)*)&+*,09.78++/--)(&
@86752808-dbca-4afc-b623-f100fb792c24 ch=108 read=114826 start_time=2019-12-13T05:13:23Z barcode=BC01 runid=2c9cf7bc05858273f10e7d7ec552fc0bd742dc3e
CTCCACTACGAAGGAGGCAGCAATTAGAGAATATTGCACAATGGGGAAACCCTGATGCAGCAACGCCGTGAGTGATGAAGGTTTTCGGATCGTAAGCTCTGTCTTTGGGGAAGATAATGACGGTACCCAAGGAAGCCACGGCTAACTACGTGCCAGCAGCCGCGGTAATACGTAGGTGGCGAGCGTTAATCGGAATTACTGGGCGTAAAGCGCACGCAGGCGAGTTTGTTAAGTCAGATGTGAAATCCCCGGGCTCAACCTGGGAACTGCATCTGATACTGGCAAGCAGGTCTCGTAGGGGTAGAATTCCAGGTGTAGCGGTGAAATGCGTAGAGATCTGGAGGGATACCGGTGGCGAAGGCGGCCCCTGGACGAACTTGACGCTCAGGTGCAGCGTGGGGGGGAGCAAACGGGATTAGATACCCTGGTAGTCCACGCCGTAAACGATGTCGACGGAGGTTGTGCCCTTGGGGCGTGGCTTCCGGAGCTAACGCGTTAAGTCGACAGGAGTGCGGCCGCAGGTTAAAACTCAAATGGTGACGGGGGGGCCCGCACAAGCGGTGGAGCAATATGGTTTAATTCGATGCAACGCGAAGAACCTTACCTGAGATGTGACATCCACGGAAGTTTTCAGAGATGAGAACTTCGGGAACCGTAGAGACCCAGGTGCTGCATGGCTGTCGTCAGCTCGTGTTGTGAAATGTTGGGTTAAGTCCCCGCAACGAGCGCAACCCTTATCCTTTGTTGCCAGCGGTCGGGCCGAAGAACTCAAAGGAGACTGCCGGTGATAAACTGGAGGCAGGGATGACGTCAAGTCGCATCATGGCCCACTACGACCAGGGCTACACGATGCTACAATGGCGCATACAAGAGAAGCGACCTCGCGAGAGCAAGCGGACCTCATAAAGTGCGTCGTAGTCGGATTGGAGTCTGCAACTCGACTCCGTGAAGTCGGAGATCGCTAGTAATCGTGGATCAGAATGCCACGGTGAATACGTTCCCGGGCCTTGTACACCGCCCGTCACACCATGAAGTAGGTTGCAAAAGAAGTAGGTAACTAACCTTCGGAGGCGCTTACCACTTTGTGATTCATGACTGGGGTGAAAGTCGTAACAAGGTAACCGG
+
)//2)*%)*'%$,--/1/1/32(0++,,)*,*)0))+,.-4..1/((-*-72,-/5471)//2/.11,()''))+,+,2(2,<;835:8::1540+,.3335134.'.4++)(+.0311/6-53308/.,,,*)%+-%&))()+)($%&+,245,*,+-13)-+-/*7,009934811,*()+808,6+-/)'(&+*+,45:79796<8**--'+)+*+3/,+-/.0-.1.+((*6861+.'(05*+6:,*1,++.(+-,,,0..,-28:9:4322366.8-,76,.&&--/-35840+6./2(-+-3.-,6.0-,,,,0:12/78..2871/-+,00057'(-5*3-9829/131-2-+,5/-493*'-756,(0+'&-/37989/3:88+(*,/797445/+*+/4<69+71-.0-,./56<63381+..15.203+++98/30/0/2:5-+&)&+(3.,-,56'%$&+6/--,0425,6+5)++,4380.,--401/04*)*((%%$'%&%',1,0-289;4<;7497054,,(()*1002560-15-$+%&,2/24;77.)**(')%(+2/:8.417433445:7402026224250700530*-(-+*(+.566))+,,/+*-;;7.***))--**'&'(+.0;04/4001---/03+)-.300063/01094447700.,+-0778+9++(,,44,+.1+45052,*)-,-((+717,*42596-39-////3./:924;9:;5460702)4/24.++)',,),22&-*%*(/7679'+-*+-/8356891.,,%66/000124554203*%&&)4492480/%&((**./6*/871.**%'(*-/0422374/3)(+&%'),.)+&))'(767:78520)(%%(25/54;63755574;.1358999689888-2*).)*')*35::8874.,-.14757-7-,,3+4)%)('&'(,2513012:99:99644675;512198669728574:3*4855,,1+,*/+1.61;0/040.-.5*.&*'%(%.63;574:9,&*,*,(/0.,*)''1-8,40*0(/312/7..:40/.42,,/12888955554;:0-+--)(++/)./23-10.318889
@18323a77-5db9-45dd-92fd-eedb4a2b208a ch=218 read=93566 start_time=2019-12-13T05:13:26Z barcode=BC01 runid=2c9cf7bc05858273f10e7d7ec552fc0bd742dc3e
CTCCCTACGGGGAGGCAGCTTGATGAAGAATATTGCACAATGGAAACCCTGATGCAGCAACATACGTGAGAGTGATGAAGGTTTTCGGATCGTAAAGCTCTGTCTTTGGGGAGAAAGATGTGGCGGTACCCAAGGAGGAATACGGCTAACTACGTGCCAACTGTACCAGTATTAATACGTAGGTGGCGAGCGTTATCGAATTTACTGGGCAAAAAAGGGAGCGTAGGCGGATAGTTAATTAGTGAAATACCGGGCTCAACTTGGGTGCTGCATTCCAAACTTGGTTATCTAGAGTGCAGGAGAGGAGGTGGAATTCCTGATGTGGCGGTGAAATGCGTAGAGATTAGGAAGAACACCAGTGGCGAGCGACTCTGGACATGGCTTTGACGCTGAGGCTCGAAAGCGTGGGGAACAAACAGTACCCTGGTAGTCCACGCCGTAAACGATGGAATACTAGGTGTAGGTTTCAACACCTCCCGGTACCGCCGCTAACGCATTAAGTATTCCGCTGCAAGTGCGGTCGCAAGATTAAAAAAAAACTCAAAGGAATTGACGGGGACCCTTTACAAGTAGACATGTGGTTTTGGTCAGAAGCAACGCGAAGAACCTTACCTACACTTGACATCCCTTGCATTACTCTTAATCGAGAAATCCCTTCGGGGACAGGTGACAGGTGGTGCATGGTTGTCGTCAGCTCGTGTCGTGAGATGTTGGGTTAAGTCTGTGAAGCGCAGCCCTTGTCGTTAGTTACTACCATTAAGTTGAGGACTCTGGCGAGACTGCCTGGGTTAACCAGGAGAAGGTGGGGATGACGTCAAATCATCATGCCCTTATGTGGGAGCTACACACGTGCTACAATGGCTGGTACAGAGAGATGCAATACCGTGGTGGAGCCAACTTTGAAACAGTCTCAGTTCAGTTGTAGGCACAAACTCGCCTACATGAAGCTGGAGTTACTAGTAATCACCGAATCAGAATGTCGCGGTGAACACGTTCGGGTCTTGTACACCGCCCGTCACACCATGAGTTAGCAATACCCGAAGTCCCGTGAGCTAACCGCAAGGAGGCAGCCGAAGGTAGGGTCAGCGATTGGGGTGAAAGTCGTAACTAAAGGTAACCGG
+
.,31,%(*)***$')+#$%&'*(01*,+(/.*0,**'+-2..*&,+*:(*-0100...,(+((&)*).,+'''%(().3/42<931/636666897-//.543.580176))%,*)')-)*+,+,/.*35)-)-,++''*()*.102364425163792-.*'&$%,+...,1+1+-./0,+'(+1.++,'(.,,,0'('/3.+234))&(-1-+%-2-&)*//)*-+,2,/$'/+1)+''$#$(-/+-/3*256**)$&'&*/3435.-%&%')0+3+)%#,)01/0324-)++*../-*+',(%&)('(++**&&$$')'&%*(+3/026.,-3992,*'*-/12632016111./5567,,,,+595.---*'&''('(+.'&'*(-,,+.,235')4/).:78),*%%+,1.-'&&)-6.,062'..21*-/062349/,++++(+,,0584//,+(#)*).764,424203*%$*)&.2067,0/45456.224)*&,*:27-/%$(-)(*%-0961)(*)**,,*388;6991527,7+/.'&)'%#$+'74078+&&%#%(($'&(*).2,0223:0&$%+(''*,'+2&-$&'(3+*21313128235.,)*+(/32/4(+4/0,8-+*+)0-../+')&)0-++611;8487*-040501285-2,-54+.+..,.+*,0033/23672432/.115688484/6/-/.-,,*(&$%'(&&%%%&)&%$##(($&0%(*8/003-/+)03*/+6,&1,**+**.)*%'.+21143343,4,8,2/../*()--10.5;7135575797;:265:3/3'57++:3/,--/5+-/03412)*)*+24507//44./.4*-23,+***,1896;6650/*-&)+-('***0&&(*'.6+.'(,766)..6.)..6')$')&$(,4924504488724215--.01/,261114/1/2--%,&&(211/.12/078.)+))*37.*+,136$)34-7+,%))(-102;9./5-0.0401.%,//'*,.30.,//)*0-+-($$&%&+,,4.30.44(+(%&&$#(,-650-2.0050111360)2*,25*'*/0,(++.2**&%+-*'$&',,119
@7dff8f61-faa1-4f69-905d-00dc79ffa6f9 ch=500 read=105605 start_time=2019-12-13T05:13:32Z barcode=BC01 runid=2c9cf7bc05858273f10e7d7ec552fc0bd742dc3e
CCAGTTACCTTGTTGACTTCACCCCAGTCATGAATCCACCTTAGACCAGCTCCTTCCCTTGCGGTTGGGCCACCGGCTTCCCATATCAACTCTCGTGGTGCTTGACGAAGATTTGGTGTATGTACAAGGCCGAACGTATTCCACCGCGACATGCTGATTCGCGATTACTAGCGATTCAAACTTCATGTAAGTCAGGTTGCAGATACAATCCAGGTAGGAATGGTTTATGGGTTTTGCTTCCTCATGGCTTCGCTTCCCTCCTGCACCATCCATTTGTAGCACGTGTGTAGCCCAGGTCATAAGGGCATGATGGTTGACATCATCCCCATAGCCTCCAACTTGTCACTGGCAGTCTCGCTAAGTCCCAACTTAGTGATGAAGGTAACTAACGATAAAGGGTTGCGCTCGTTGCGGACTTAGCCAACATCTCACGACACAGGCTGGCGAGCAACCATGCACCTGTATCTCATATGGCTATACTCCATCTCTGGAGCCTTTATAGGTATGTCAAGACCTGGTAAGGTTCTTCGCGTTGCTGGATTATTACATGCTCCACCCAGCGTACGGGCCCCCCGTCAATTCCTTTGGCTTCATTCTTGCGGACGTACTCAGGCGGAGTGCTTAATGCGTTAACTTCGCAGCGCAGACTTTGACATCCAACCGCCGTACTCATCGTTTGCGGCGTGGACTGCTAGGGTATCTAATCCCACACTATTTGCTCCCACGCTTTCAGGACTGAGCACGTCAGTTGCAGGCCAGATCGTCGCCTTCGCCACTGGTGTTCCCTCCATATACCTACGCATTTCCGCCGCTGCACATGGAGATTCCACGATCTCTCCTGCCTCCTGGCTGCCTGGTTTCTGTAAGTACTGAAGTTAAACTGGGCTTTCACCATAGACCCTTGCGCCGCCTGCTCCTCTTTACGCCCAATAATTCCGGATAACGCTTGCCGCTACGTACCGCGGCTGCTGGCGTAGTTAGCCGTGAAACTCTAATAAAATTACCGTCCTCGGCTACCATTTCCTGTAGCCGCCGTTCTTCGCCTTTATAACCCAGAAGTTTACAATCCGAAACCTCCAGCTTCCAGCCACGCGGCGTTGCTCGGTCAGGGTTTCCCCATTGCCGAGAATTCCTGCTGCCTCCCGTAGGAAC
+
&&&,/:34413))&)(+.720425,+,::9:8/9005&-'***+,.%%&'(77568:,5-.-*//3+-*++(-0)0))..-'%',/-/)()-.23304))'(&)'*)&''%&%&-40,+&()/*10313/2%&*),655<5))55-/58:9;:;::-7+/&(*.2:330-*+.-452,2/--0,,****')+6)*,-6*,&*''%(,1/.&%+)%*/+0-,517::+//:/5892+,06.,,0+-03..4../00/9,)-()'*(+3069996<:1///.%/*0./-,*+),*+(1.1/././68,,-,--0)6+*(-)/2431562&'&''%'))*')1-'.955210**+-/3538342*-540+2)*+'$('&**)+',).430153445631*1*0.3668::429/+*0+''&*$.*.&,,--))',/+.)2$*()$,)4.*))+'3,34//*-+)(((+012-/('&),-,-%)(.01346545:../23.(%&)*20224,-)((-/;42..2)),-60-+((*)1($$%$&%+'&'+)+,/(.-0*',-+$%'',%4%,+20475)*55,1182**0,+&$(,0/2;261/-),+1)-()*-)1*+&)&%)'(,*-(-'*)/-,(')*'%('*(%&&&2103+++:554+2,0))/0/+&*+)(++)/6/'&'))*+-4/33'/1)++(-*,---5,03)&(&&*(.0*'/.394*-+*-:--%693-0+(4/'))-3.0/7./'.)'-.1376-//694554.24..--2,00764*+35%'%')23/%,.0.4;.,)$*.*.1(/--*,./(&)1410--,./1+-*,/0355.1.,1776'0+,-2392.'&%%)$&',,/0'(.;0;830/.(''*-.029321)*.:,1('&&**%(*,,1.5+)*.0-).-/3*/(*(1+4..30471&2())(&1.+0((****/'((%&#$%*),,,,+.84930//./')'%&'(&'-)-79118-4:224()'%$$('+,'09013//2/..3,14634,+0,(*&&/+,-41.*)&'&%(36)'(',*/'&*%$'**1(*%*''-('&&'$'&&*1,1/.---,-//0./1..9+0871+.4(0*(%&((.*,)((.-,,(&)0)*4/5)3*)
@dadd74fd-bf8f-4c2b-a187-e503b3d3598f ch=3 read=32517 start_time=2019-12-13T05:13:33Z barcode=BC01 runid=2c9cf7bc05858273f10e7d7ec552fc0bd742dc3e
CTGCTCCTACGGGAGGCAGCAGTAGGGGAATTTTTTTTTTCGGCAATGGAAACCCTGACCGAGCAACGCCGCGGCGAAGGAAGAAGGTTTTCGGATTGTAAACTTCTGTTATAAAAGGAAGAACGGCGGCTACAAAATGGTAGCCAGTGACGGTGCACTTTATTAAGCCACGGCTAACCGTGCCAGCAGCCGCGGTAATACGTAGGTGGCAAGCGTGCCGGAATTGTGGGCGTAAAAGAGGAGCAGGCGGCAGCAAGGGTCTGTGGTGAAAGCCTGAAAGCAACTTCAGTAAGCCATAGAAACCAGAGCTAGAGTGCAGGAGAGGATCGTGGAATTCCATGTGTAGCGGTGAAATGCGTGAATATGGAGGAACACCAGTGGCGAAGGCAGCGATCTGGCCTGCAACGACGCTCAGTCATGGGGAGCAAATAGGATTAGATGCCCTAGTAGTCCACGCCGTAAACGGTGGGGCTGCTAAGTGTTGGATGTCAAAGTTCAGTGCTGCAGTTAACGCAATAGTACTCCGCCTGAGTAGTACGTTCGCAGAATGAAACTCAAAGAAAGGAATTGACGGCAGAGGCCCGCACAAGCGGTGGAATGGTTTAATTCGAAGCAACGCAGAAAAGAACCACCAGGTGTGACATACTCGAGTAGAGATGGAGAGATAGCTATATGAGATACAGGTGGTTACATGGTTGTCGTCAGCTCGTGTTGTGAAATGTTGGGTTAAGTCCTGCTTGAGCGCAACTTATCCTTTGTTAGCGGTCGGCCGGGAACCCAAAAGGGAGACTGCCAGTGATAAACTGGGAAGGTGGGGATGACGTCAAGTCATGGCCCGCTGACCAGGGCACACGTGCTACGATGGCGCATACAAGGAAAGCGACCTCGCGAGAGCAAGCGAGGACCTCATAAAGTGCGTCGTAGTCCGGATTGGAGTCTGCAGCTCGACTCCATGAAGTCCGGGGCTCTTAGTAATCGTGGATCAGAATGCCACGGTGAATACGTTCAGACGCCTTGTACGCCCGTCACACCATGGGAGTGGGTTGCAAAAGTAGGTAAGCAACCTTCCGGGAGGCGCTTACCACTTTGTGATTCATGACTGGGGTGAAGTCGTAACAAGGTAACCGG
+
()'-.63.143:3+-0,*1.-*.*.35*'&(*2172943,/0;86<74,(,+07/+,.26/1*352779;1,,&$%'*)0*-,0-031;953-6+//-./7--.9-31-9//0<5+(/+7449.0,*-2,---.).-+-34234.&)*,2322.(*&&*+(&/+4--20-.,4+++-,+&0)-77(/-,4/0+/(+)+))++03284553/&')''%&&(*2+2.&2)7,)$#%&'+&',*',,+30/60/.1.2**+1+-.7656553;;34:92-.'&)%&'--3&.**)&(+++)*/2)*&%&%)+*)*+/025251,,+.4123020..1.;0:310//0/00069.2;4367/.''+.*+'))/-//-069+.//91/-0.00*%(-)./.275:62,.'('',-.,,&&&+%%&)-.&),.:723,3(.0+-,-%/0,/,34-2235-01495569//*'))*)'%"#&)/3.175<5:5710.-5602860369:886.124442&&2,*(&&&*+//+-/+.--0/46668:<6709)+99,8:++9969,)+('&()+004..(-*'+%-+(.0*.**+3-.4;87+.(&'-/9,5,76,((+%./+1.1-+13.**.(0(#'('/,,(,)*168,+)(%#&%')*,-;:/-*(&.,'++-.2043/-'(&*(101*30+&').5529101454*,./08963:10/393./-9-364642,-20*($&%&%)*/4..)%&))-'(+('&&&(/*6,3/:252;740/3)/54*(-,*-136769+/.,+-.1%))-+**)+/049;4---.//./,''-/273*6,*&($&(9;7640'$$&(,,14:263334::79721832&+)(.',018878,.*+*',.281.,',)',,,/467:5036889967,633)(*&(-*2(,-.5-)%%')1++002223201/-2)*.+''+/16,,-+3.//;:;7760+,4-0:74+)))')567852)+#**('+*/)+%*,+/6'(,.-/-.21445-'&*(.13;355:,($%&(*(+(&'*51518.*08.((&$&''(()*),08-)&'(,..*/,147625/.+.)()4.034/26*10488853
@75b603d3-50d1-439e-8b9b-f7f4d5f87069 ch=1 read=25967 start_time=2019-12-13T05:13:40Z barcode=BC01 runid=2c9cf7bc05858273f10e7d7ec552fc0bd742dc3e
CCCGGTTACCCAGTACGACTTCACCCCAGTCATGAATCACAAAGTGGTAGCGCCCTCCCGAAGGTTAAGCTACCTACTTCTTTGCAACCCACTCCCATGGTGTGACGGGCGGTGTGTGCAAGGCCGGGAACGTATTCCTGCCGTGGCATTCTGATCCACGATTACTAGCGGTCCCGACTTCATGGAGTTGCAGACTCAATCCGGACTACGACGCTTTATGAAGGGTCCTTGCTCTCGCGAGGTCGCTTCTCTTTGGCAATGTGCGCGCCATTGTAGCACGTGTGTAGCCCTGGTCGTAAGGGCCATGATGACTTGACGTCATCCCACCTTCCTCCAGTTTATGCACTGGCAGTCTCGCTGAGTTCCCGGCCGGACCGCTGGCAACAAAGGATAAGGGTTGCGCTCGTTGGGACTTAACCCAACATTTCACAACACGAGCTGACGACAGCCATGCAGCGCTGTCTCACGGTTCCCGAGGCACATTCATCTCCTGAAAACTTCCGTGGATGTCAAGACCAGGTAAGGTTCTTCGCGTTGCATCGAATTAAACACATGCTCCACCGCTTGTGCGGGCCAAATCAATTCATTTGAGTTTTAACCTTGCGGCCGTACTCCCCAGGCGGTCGACTTAACGCGTTAGCTCCGACCACACCTCAAGGGCGCAACCTCCAAGTCGACATCGTTTACGGCGTGGACTACCAGGGTATCTAATCCTGTTTTACTCCCCACGCTTTCGCACCTGAGCGTCAGTCTTCGTCCAGGGGGGCCGCCTTCGCCACCGGTATTCCTCGAATCTCTACGCATTTCACGCCGCTACACCTGGAATTCTACCCCTCTACGAGACTCAAGCTTGCCAGTATCGGATGCAGTTCCCAGGTTGAGCCCGGGGATTTCACATCTGACTTAACAAACCGCCTGCGTGCGCTTTACGCCCAGTAATTCGATTAACGCTTGCACCCTCCATTATTACCGCGGCTGCTGGCGCAGGTTAGCCAGTGCTTCTTCTGCGGGTAACGTCAATGAGCAAAGGGTATTAACTTTACTCCTTCCTCCCCGCTGAAGTACTTTGCAGCCCGAAGGCCTTCTTCATACACGCGGCATGGCTGCATCGGGCTTGCGCCCGGTAGTGCAGCAATATTCCCCACTGCTGCCTCCGTAGGAG
+
:5+(-.*&*&%#(.&'(,67<22.::8,2685666:8324061//041/,--/31/30-,/2154868255457.,/2524<:*-2)88-(,+78/+4599886563:54+-,(+,+%)+,1.3/*13-//188331'&'--/207335<:9:9682)+,+2.&*+,,03(4*5,.24685*/10..55,-*,/587.617(5.652/.0-+(*+/9/1012+0)+3-*5+./313())'',-//228.00.7.&''&$%$)(*+0)+625:2+*-+'+*+231,*'(1/),6:96813(/45;75224/,**,,-333/0-04/*/77<02,/+-.7<620*,,--541,....3%%+(*469/:-,-4-07/125674:431646*419932,**(7.0+-21255556264857175.30/69,+&&*'0.101/-,/(1.'.1.:;:972-,,(+++,.*))**27848(''(''%'&+**+11*'%%%+)*(+,0+'(13;;;8::8258:;/2,)00*/09.-4-99:19011883/00//2*.*,.,-..60.5/.,.,)++(''$%$$%)'+-63<969<5/10.:;4,0*()1+3/938//)-,868--2663;763..-/*&%&(-10/,3*0(+)./,,&(,.1.).665,45154131***,,445/5733;.(+,442;8:24428966+'4,--31//76-1:1:)$)*294,'-++28.-./3792343657737767<:6/0,+21645-05669694259149-4--.:2813'(4101154423',4.*(*$.6471//,263821122,-%//-*,./341,.),--61-029229'2313-)**,66/628161)++*-,+3/5*,2/+'5.)(,-2375440203138;546)-*')*+880.,950,///6/*%,%')+&'&0+273505/&*(,52.15-/0-02055+-(+*/,,*+))$*(03240005041/.02/58676895--3474750500-148;.)-/-./613..53*,-38/9512-:6-+:9/7/)*1.32+$'&%+)(&*)(*-44:46<6330-),,/9:523111312124&43.28+//98-)(*$%'''&(),.-0200691,0/.--,13033,.*.,))
@7edb7be0-bce3-49cb-8289-f0ff62c33689 ch=366 read=83977 start_time=2019-12-13T05:13:44Z barcode=BC01 runid=2c9cf7bc05858273f10e7d7ec552fc0bd742dc3e
ATCGTGCTTTAGTTGGGTTGTATTGCAGTGCAAAGTTTAATCAGGTATGCTGTATTTAACCTTTCATTGGTGCTGATATTGCTCCTACGAGGTGAGAATATTGCACAATGGGAAACCCTGATGGCAACGCCGTGATGATAGAAGGTTTTCGGATCGTAGAAGCTCTGTCTTTGGGGAGAATAATGACGGTACGCAGGAAGCCACGGCTAACTACGTGCAGCAGCGGTATACGTAGGTGGCGAGCGTTATCCGGATTTACTGGGCGTAAAGGGGCGTAGGCGGTTAGTTAAGTGGGATGTGAAATACCCGGGCTCAACTTGGGTGCTGCATTCCAAGCGTTATCTAAGAGTGCAGGAGAGAGTGGAATTCCCTAGTGTAGCGGTGAAATGCGTAGAGATTAGGAAGAACACCAGTGGCGAAGGCGACTCTGGACTGGCTGACGCTGGAGCTCGAAAGCGTGGGGAGCAAACGGGATTAGATACCCTGGTGGTCGCATGGCGATGAATACTAGGTGGGGGTTTCAACACCTCTGTGCCGCCATAACGCATTAAGTATTCCGCCTGGGGAGTGGTCGCAAAGATTAAAACTCAAAGGAATTGACGGGGACCCGCACAGTAGCGGGCATGGTTTAATTCGAAGCAACGCGAAAGACCTTGACATCCTTGCATTACTCTTGAAATCGAAGAAATCCCCTTCGGGGACGGGCAGCAGGTGGTTGCATGGTTGTCATCAGCTCGTGTCGTGAGATGTTGGGTTAAGTCCCGCAGCGGCGCAGCTACCTTGTCAGTGGTTTTCTGTGCAAATTTAGGGACTCTGGCAGAGACTGCCTGGGTTAACAGGGAAGGTGAAGGATGACGTCGATAAATGTACCCTTATGTGTAGGGCTGCACGTGCCAATAGCTGGTACAGAGATGCAATGCCGCGAGGGTGGAACCAAACTTAAAGCAGTCTGGTTCCGGATTGTAGGCTGAAACTCGCCTACATGAAGCTGGAACACTAGTAATCACTTGAATCAGGTGTCGCCGGTGAATACGTTGGAGTCTTACCGCCGTCACGCAGCAGAGGTGGCAATACCCCGAAGTCCGTGAGCTAACCGCAAGGGAGGCAGCGGCCGAAGGTAGGGTTCAGCGATTGGGGGGTGAAGTCGTAACTAAAGGTAACCGG
+
"%&$&$$&*$$$0'')%,&&+(/+))*%-$'&&&%(++&%%%#+')%+%&+&)&*0(+),+*00*&,0(*(%'')*-,2/-.50-,%%'%&&&&%&(/*+-*%&#&(,,(+''*+,..*+%&'*(---)/0,'('%&,*'$'%.,3;:531:29:341&)&%+,999928;:-53+('+,45961./-2,'+$'')-'()+1.11-1-./,&%+&0'.(()&&(%('))*.04/21202-)*(*005430/*/*38-,0501+,+14:.(/-..36,-55,+&&#%,*27/47<95654&):80143(/..03;+0+*01900/14773714&-)%(&(+*.//0'(*..5301,(*(('(*4-5,7+12'),4820-/-.30,-31-36770--+,03.3424/.&//210062/,+-3-63687./-,+'&%('+,-..)*'))%)*2-&&()*+.55*/+)*.4;65)42-01)(,*&43()024*(*'$%&*'&'('*''-+++/),%')245..81.+10-1202557578104%')4+02*.:/-)+-/86568:75)*)$&'%%'($%'*,*,-70<;0///,2*.+-+0,324.3:247;70.,.)(**(*)(&).08869300/0+&')$*47733*,5&%%'&$%('+-1351501+4+$&(&(''+/0,-023&()-(,+2++0/-193481*'%&$'&('**+)*,.03318:-064:2,-.02530232.+*-,1326-4024-'&()0,&)$%&&&'$'#)*%$''(.,)*&&*%&)1++)*%)$$'&'(.0**(-(0353)(&%'*+-,2.-1-.5.&*&%&$,--*.*))(()+1.257874+'&&%('(%)&37-(701/2.-14,'*(%&$&)+,0*.+-'+++,7//0+*((&('*.3335;57.(.0)-/0+/33.2332,2-+'+%&%$&'-*((&,+)0+)&%),+)())-)06)-0()01206+,-45;372./0/3.7-..$*%&*0922'(&&%32-*('**0497640414,&(*/.1),2,..*0+('#'%#%(&%&%)(-)/62+210'''*)),-/52103,.1373,3**+)&)'$$***(,-0/..,+)))&('*)%(*01538699-----)/4+/)'&&*,(+)*68898-
@57a58a91-a908-429d-85b1-eb1d2ca5da71 ch=404 read=61307 start_time=2019-12-13T05:13:52Z barcode=BC01 runid=2c9cf7bc05858273f10e7d7ec552fc0bd742dc3e
CTCTACGGGAGGCAGTGAGATATTACTGCAATAGATAGCAAGCCTGATGCAGCCATGCGCGTGTATGAAAGGCTTCGGGTTAATGAAGTGATACTCAGCGGGGAGGAAGGGGAGTAAAGTTAATACCTTTGCTCATTGACGTTACCCGCAGAAGCTTTCGGCTAACTCCGTGCCAGCGCCGCGGTAATGGAAGTGCAAGCGTTAATCGAATTGCCTGGGCGTAAAGAAAAGGCAGCGCACGCAGGCGGTAGAGTCAGGTGGCGATACCCCTGGGAACTGCATCTGACTGGCAAAACTGCGGAATCTGCTGCCAGAGGTGAAATTCCAGGAGTGGCAGGGTGAAATGCGTAGAGATCTGGAGGAGGAATACCTGACGGCCCCTGGACGAACTGACGCTCGATTGCAGCGTGAGAACCGGATTAGATGCCTGTTGGTCCACGCCGTATGAAATGTCGGTTGCCCAGAGGCGTGGCTTCCGGAAACTAACGCGTTAAGTCGACCGCCTGGAGTACGGCCGCAGGTTAAAACTCAAATGAATTGACGCACAAGCGGTGGAGCATGTGGTTTAATTCGATGCAACGCGAAAACGCTTATGACATCCACGGAAGTTTTCGATGTGCCTTCGCGGAACCGCCGTGGGCTGCGCTGTCGTCAGCTCGTGTTGTGAAATGTTAAGTCCACCAGGCACCAGCCTGCATTGCCAGCGGACCGGGGCACAAAGAACTGCCGAGAGAAGTGATGAAGCGCTGGAGGAAGGTTAAGGATAACGTCCGAACTGCAATGGCGCATAAAGAAGCGACCTCGCGAGCAAGCGGACCTCATAAAATTGATGCGTCGTAGTCCGGATTGGAGTGCAACTCTCGACTCCATGATCGAGTCGCGCTGGTAATCTCGTGGATCGAATGCCACGGTGACGTTCCCGGGCCTTGTACACACACCGCCGTCACGCACCATGGAAGTGGGTTGCAAAAGAAATGGTAACGCAGCCTTCGGAGGCGCTTACCACTGTGATGAAGTCGTAACAAAGGTAACCGGAAGAGATAGAGCAGTAGGTTAACACAAAGACACCGACAGCTTTCTTCCAGCACCAGCAATATGTGCGGG
+
&()(&&'(,$&)%%*&'$&)+*.+%('&&'&(()*)%&%(,&0-++',$#)%(+0*()'*6563-1)*1,)**(+238557%()&%%$"$'(()+-)34098+),%.(.,4+&))+32()1/2/-,.-.,+3381:10----5211'%(%$)&$%&(%&'%&$+*,-.-,-,/)'%%$%%$&+110-+)''(()&(),)/+/,1)*+''%-%$((&'(++.039+%*)''$''$))*-(,*'%&&#%$&%%$))-(+(&%&$$%%%++*%(&+*(%&##%#%'$$%&',)*)*(%'%%%')&$$$%#$%$&%()%*'())*-*/-+','%%'&''&(+.+,/67).'((/+))*+,4;-'*)%('&''%+'#&%'()-14+*-610.22.*))))+++(%+&%%&%&)//*,,00*)-&*-./0*&(%%'*.)4630%*(,62.+*$('%(%)**()(&+,'&'''./05070123,1-/2++.1/,+*,.935/04./35.13.-&&%&$#&$/)*+,.4.55<;866749*))+,1&*$&$(',4721/4245+),.111100-(+*+50-)..02080,++0350**.*#$%&'323-'*-+,,*-3951*)-)+*,028.(&-/.1..%&)*+-+%&&$(((&''(*++)((()-3208,-,,98/,5/,%'&(($&#$%'*+0)%(.(&#&$&4+-9/-/+($(%%(*''$&))')&*)0888,+))$(%'&&&&#+*#''(,-,*4,06+*,''%,'''(/2215&$%&&*(*4**.5,*'$#'*/$'(&'**-./01/+)&%*/-.*)+0/380028,$(&'-/)--+--0.5/3(0,,7.5,()(%&((,,.((*++,-1&),)21%%%&''('&'+*1130/&)+17-,,+%&1.+/+%')*'**-00243/,1.1+-(%'%()*(,-//-.0())())0038473/(*)+.83,+,+,51(&)*&($&$$$$#))&*+,1+++'++*+,*/)+0&)2+2.,++,./084,+*'*,&1+45;;.4,.+'''*+,(*.0$%,(()(339502.80,/1476++,)')*,0.5;-('*+-162,)/'%#$$%$&$$&
@f99b85d8-d62a-4954-b8a4-820b5b7ad352 ch=260 read=68331 start_time=2019-12-13T05:13:55Z barcode=BC01 runid=2c9cf7bc05858273f10e7d7ec552fc0bd742dc3e
CCGGTTGTGGCTACGACTTCACCCCAGTCATGGCACAAAGTGGTAAGCGCCCTCCCGAAAGGTTAAAGCCACCTGCTTCGCGCGCTTTGCAACCCGCTCCACATGGTGTGACGGGCGGTCAGTATTACCAAGGCCAGGAACGTATCGCCGTAGCGTTTCTGATCCGGTTACTAGCGTTCCGGCTTCATGGGTCGAGTTTGCGGGCTTCAATCGGACTACGACGCGCCTTTATGAGGTCGCTTGCTCTCGCAGAGGTCGCTTTCTCTTTGTATGCGCCATTGGCTAGCGATGTGTAGCCCTGGTCGTAGGGCCATGATGACTTGACGTCATCCCCACCTTCCTCCAGTTTATCACTGGCAGTCTCTGTACCGGTTTCCCGGCCGGACCGCTGGCGGCAAGGATGGGGTTGCGCTCGTTGCCGGGACTTCCTTAACATTCACAACACGAGCTGACGACGGCGCGGCACCTGTCTCGGTTCCCGAAGAGCCACATTCTCATCTCTGAAAACTTCCGTGGATGTCAAGACCAGTGGAGTTCTTCGCGTTGCATCGAATTAAACCACATGCTCCACCGCTTGTTTTGAGCCCCCATCAAATTCATTTGAGTTTTAACGCTTGCAGGAAGCTCTGAGCGTTGACTTGGGTATCCGGAAGCCGCCTCAAGGGCACAATGCCGATCGACGTCGTTTACGGCGTGGACTACCAGAATATCTATCGAACATCACGCTTTCACTTTGCTGAGCGTCAGTCGCTTCAGTCAGGGGCCGCCTTCGCCACCGGTATTCCTCCAGATCTCGCATTGCGCACTTCACCTGAATTCTACCCCTCCACGAGACTCAAACATGGTCAGCATCGGGTACGTTCACAGAGTTGAGCCGGGGATTTCATCGGCAACCGACCATACTAAGGTGCGCTTTACGCCAATGGTGCGTGCTGCCCACCTCCGTATTTCACCGCGGCTGCTTTGTGGCTGAATTCAGCCAGTTCTTCTTCTGCGGGTAACGATATTGACTAAAGTCGTGCTTTACTCCGCTTCCTCCCACTCAGTAACTTCCTGGCCCCAGCCGCTAGCCATGCGTATTGCCGTGGGCTGCGCGGTGGCGCAATATTCCGCCTTTCCATTGAGTGTGTCGCTTCACCATGAAAGCAATACGTGAAAAAGA
+
73/-0)&%&%%&%&,*1361,251*0044+*%'*+-,97-/344.**++18,++*)),/++,*-%&%#%%%),'$%*%$$'')%&&&%%&)(03*&'%-(&'+*0++)%&&&)*,.+-.*,%*%,((*)31-4.7)301-/'(%''%*)()&,,.+1''$%&.-**',*%'*+(+-3/*&&%&++512-($)%&$*',&&*%**%%)*,2-2(8*/*))&$&%&(*(',/+++--/*/(*/-)*,-(,+-'(%))..%&),,,/.,1*&)+/1879;+2))&'%%'+(')+)))00297,-7::20,+7899.++***++/))*-.99906890),.*.+--3')):2.+538:6362/2522-,+)(0'.*-0'-*&(+0,57444*),,+)&()(&.*00&-+))2./+,4041-)''(//+++*%$&&,.5/63,+,0*-)0-,2.&())+--+*0)'''%$'(&%((%&(**+0)').,'(()&&(((,*+,,+++**)'))+)-1,*-883///-13/,/43,-/03&+2967<977.40+-.02'('+'78.4..-&$$''('$&'&&&&$'+,-(%&/660)')(/11,5024;821*89;,240%%'%#$#)'&&$$$'#%$**)*'.,(&%%%$$$().0,.-&%)(+411**+0+-'&(&$"%$#&+)'&($).+,10+*('&$'(+'*%%**+-&()+..,+,/&&),-),#($&))()&(.2,((&&&')+&$#&&'&()(%$%')-05627603-..+)+*',*),-.:<8856''),-,-+&'%*'$&&'''+++(*+)(,+4,760460*,+'$'))+,,.4'(%'$%&$'$'%()+-'*%'$()*0&&(&*'*-0,++0,)./-),40-&**'#%$%&*'+6712-,)*&&%))3-)(%&(-,//*//-')$%&+'()')+&%(('+,&+',*&%(*0(,,755*&&,%(*&%$#$$%)+%'')($'&'&&**295656(0/+.4-+'(%%%%'(%')(&')$$$%).)'**2)$'+*(('..-&&%$&$$%#%).-1'*)0,*%%$$$$%&%#&%%&&%%%$&'&(&&'',+()(*))*'$$'&&+,5/22/-%#%%$&)-1%(%&#('',%(+'''&&%+*%&$*/-(,/:514-,$(%$%$#$
@d1301788-14b5-4a12-a64b-7085ebd8ba28 ch=55 read=83793 start_time=2019-12-13T05:14:03Z barcode=BC01 runid=2c9cf7bc05858273f10e7d7ec552fc0bd742dc3e
TTCGGTAGTAGCTTCGTTCAGTTACGTATTGCTGGTGCTTGAAGAAGTTGTCGGTGTCTTTGTGTTAACCTGCTTGCCTCTATCTTCCGGTTACCTTGTTACGACTTCACCCAATCGCCTGACCCTACCTTCGGCCGCTGCCTCCTTGCGGTTAACTCACGGACTTCGGGTATTGCCAACTCTCATGGTGTGACGGGCGGTGTGCAGAGACGGTGGATACGGTCGCGATTACTAGTAACTCCAGCTTCGTAGGCGAGTTTCAGCCTGATCAGACGAGACTGGTTTTAAAGTTTGGCTCCACCTCACATTGCATCTCCCTGTACCAGCCATTTGTAGCACGTGTGTAGCCCTACACATAAGGGGCATGATGATTTGTCATCCCCACCTTCCTCCTGGTTAGCAGGCAGTCTCGCTAGAGTCCTCAACTTAATGGTAGTAACTAACGACAAGGAGGTTGCGCTCGGACTTAACCAACTTTATCTCCGCGACACGAGCTGACGACAACCATGCACCACCTGTCACCTTGTCTACAGAAATTCTATCGGGTCAGGTATTGGATGTCAAGTGTAGGTAAGGTTCTTCGCGCTTCGAATTAAACCATGCTCCGCTGCTTGTGCGGGTCCCCGTCAATTCCTTTGGTTCCCAATCTTGCGACCGTACTCCCCAGGCGGAATGCCAATGCGTTAGCGGCTTGGCACGGTGTTGAAACCCACACCTAGTATTCATCGTTTGGCGTGTGGACTACCAGGGGTTATCTAATCCTGTTTGCTCCCCACGCTTTTCGGTATCAGCGTCGGTTACAGTCAGAGAGTCGCCTTCGCCACTGGTGTTCTTCCTAATCTCTACGCATTTCACCCGCTACACTGGGAATTCCACTCTCCTCTCTGCACTCTAGATAACCAGTTTGGAATGCAGCACCCAGTGAGCCGGGTATTTCACATCACCAATCATCCGCCTGCTCCTTTGCGCCCAGTAAATCCGGATAACGCTCGCCACCCATTATTACCGGCGGCTGCTTTGTGGCACGTGGTTAGCCGTGGCTTCCTCCTTGGGTACCGTCATTATCTTCCCCAAAGACAGGCTTTACGATCGAAAACCTTCATCACTCGCGGCGTTGCTGCATCAGGGTTTCCCCATTTGTTGCAATATTCCCCACTGCTGCCTCCCGTAGGAG
+
%"'-,-+%'&'()1'+*.0%3,;00*4++3/.14820)*&*3.*)('-/,.61846551::-/-00*-47.')(%%(-*+./659697,/5/-78594482244895202,*.4/7&(')*.-9')+7:8<:0637.24249560+3../15/3*5/../142///0(,+),10/8433,+,*,678:7587774986.((&&$(%&$%$$%($''%&&())3-//.,-,(+'($1)6++.+)+45,)&(&(210022;75*3./%$))+%(',*)+104614;;11:2--9,,*+-6+(-+)0$)$')(*556-98,(677983347097)+0..-,---.1*)+,-1+)*./.02.0+25.067,,**+0,)$%(/0068/*-4+9,6.3400+(-''-(,08.44348/---*,-02577/5+.-4.526////430./501(,+,*.(+--422/33'*''(+,.-)&))+*/3-../0+%*,'*%),-.002./1/,1,5.598768:4471326142/3.'&$%&&%'')(-&('..'6+('$%%('.-)-*+..0.&')&&').0/*3.4;21.+&&%&)/.')..,/;78;557708&(+7),-,,-675;8619:1-2867597.36/20,,&&%-/5245211-)'&'*-,424+$-.213.2,'+*)20+2,3.---6,(..,/.//'+-./:34;82:7'*-.7201655;747870/&*(+)/*&+33554473,-*+0,,-6,.3027433<8,/-355-,,)-7/6-(%&$%(*0/1113'-8./05151*'')))/20880;979;66579957989.:,,160/030231335;92045..4-)++,5+3*.*1120-.01763++'(*0/,.+..&(-2-305/67<<2666444.0.()+($&.-000/+4/,+/9/+*'(,8&-(++2328:625,(&'*.**5.'5,1.,&,,/.3*/(4.57574124/*.5)-3-($(+10*3+,'&(1+,,)+-*+((+%#&()%2/5%('2064:66431035.7083/,19103)0-)+::8:690+.(+()'(*+-2.()+&,(+*+00087;879-%+**%*+1,.21.1.//1/4))0./:../55*,2)%/.*,.112362870)32//-,.1,04)+4084.)
@aafdf67e-d503-497d-8924-999ed5b6f4d7 ch=348 read=64490 start_time=2019-12-13T05:14:07Z barcode=BC01 runid=2c9cf7bc05858273f10e7d7ec552fc0bd742dc3e
CCGGTTACCTTGTTGCGACTTCACCCCAGTCGCAGATCACCGAAGTGGTAGCGCCCTCCCGAAGATTCAGCTACCTACTTCTTTTGCAACCCACTCCCATGGTGTGACGGGGCGGGTGTGTATTACAGGCCAGGAACGTATTCACCGTGGCATTCGGTGATCCGGGAATTACTGGCGATTCCGACTTCGCGTGGAGTCAGGTTGCGGGCGCTCAATCCGGACTACGACGCACTTTATGAGGTCCGCGCTCTCGCGAAGTCGCTTCTCTTGTCGCCATTGTAGCGTGTAGCCCCTGGTCGTAAGGGCCATGATGACAGGCAATCATCCCCGCTTCCCTCCAGTTATCGCTGGCAGTCTCGCTGAGTTCCGGCCGGACCGCTGGCAACAAAGGATAGAGGTTGCGCTCGTTGCGGGACTTAACCCAACATTTCACAGCACGAGCTGACGGCAGCCATGCAGCACCTGTCTCCACGGTTCCCGAAGGCGCGATTCTCATCTCTGAAACTTCCGTGGATGTAGAGACCAGGTAGGTTCTTCACCGCGTTGCATCGAATTAAACCCACGCTCCACCTTGTGCGGGCTATCAATTCATTTGAGTTTAACCTTGCGGCCCGTACTCCCCAGGCGGTCGACTTAACGCGTTAGCTCCGGAATACGCCTCAAGGGCACAACCTCCAAGTCGACATCGTTTGGCGTCAGACTACCAGAATTGTAATCCTGTTTGCTCCCGCTTTCGCACCCTGAGCGTCGGTCTTCGTCCAGGCCGCCTTCGCCACCGGTATTCCTCAGATCTCTACGCATTTCACCGCTACACCTGGAATTCTACCCCCCCTCTACGAGACTCAAGCTTGCCAGTATCAGATGCAGTTCCCAGGTTAGGCCGGGGATTTCATCTGACTTAACAAACCGCTATGCGTGCGCTTTACGCCATTAATTCCGATTAACGCTGCACCCTCCGTATTACCGCGGCTGCTGGCACGGGTTAGCCGGTGCTCTTCTGCGGGTAACGTCAATCAGGTATTAGCTTTGCTCTCTTCCTCCCGCTGAAAGTGCTTTAACCCGAAGGCCTTCTTCATACACGCGGCGAAACATCAGGCTTGCGCCATTGTGCCTTCCCCCTGCTGCCTCTAGG
+
-.*&3/%&&')'28/10*01:0-410,++15/2+-0+,%'&#()'))0%(*++88+(/)&%%'%'/-)()+',/60&12960:;7276*2;-)*+6.'&,)2.,)++,(-602.0,*(,))(+*((%./1.&5,5,,)+,-63*+0568:8889-'*,-4)+&&'''++0/.,(.,..3;5212358/%#&'(,$%&&'('-,(.'1)0(-,0+;21'2.24--../68/--6:8230.13,30,.)+./0467-,'(*/,/617501)&$**1882/)(')./4.,)'+-0,)+692$+%(+7788.,+./0-/%))$&.(./.123)$,..57+)3(%*3+()(#%*,.-),+446'',)(-3//&*'0++,-6//1+.**-%-26*8/:931&1*7;46//0007:23,,4/+.*2&8-(+-1//2/'$&''-*,//04331/+'..02;182444767;882100'')-322280,++),,&(&%+)12576403-..51+03++),/:8633'&*)+;;304.)'/,2.+*(&)305-6---312(%++/08(-5'$&$&+-,).)(.(,,%.+''%%'*(&))($',*,-/385,--2/4.,+).2*(+*(,179--3-112111,/,/-4+*)&+-,%()3))()&%%'%-0.009*7.().4849.1/.((**204226537.)(*+./'-%(+*,1-.$$-%#)%&)34..092(+*23,'+-77-)*+25'(*.14/032;323:84.9(%*'%%%/*388787018+421255).3()03211312/1-4::5669.456826954/--/736+53/151-,..*-/*3/312.2'*-,+.2&)*(-7*-.1/1.49:52/+/14/&'(1))/.+(295542420///1585684.0)*&$&(.,+654,20))5284'/('*+405.011+*)&%$&)-066/5636.6--27-1/30124420/+1).),**$1(%)-%&(,/5465602,+,2236,5(*'&&&%',1.''',))--..+4435*50+)778,7-*/%-((%%%,'(&+)*+15696655%+&'%+)(.*(%).**189/18504(..37(*+')%'&+*,8:6-),/6631,.&&)+
@cca98ea7-341a-49cb-a947-925a06a32b47 ch=90 read=69966 start_time=2019-12-13T05:14:07Z barcode=BC01 runid=2c9cf7bc05858273f10e7d7ec552fc0bd742dc3e
CCGGTTACCTTGTTACGACTTCACCCCAGTCATGTGAATCACAAAGTGGTAAGCGCCCTCCCGAAGGTTAAGCTACCTACTTCTTTGCAACCCTCCCGTAGTTGTGACGGGCGGTGTGTACCTGAGCCCGGGAACGTATTCACCGTGGCATTCCTGATCCACGATTACTAGCGATTCCGACTTCATGGAGTCGAGTTGCAGACTCAATCCGGACTACGACGCGCACTTTATGAGGTCCGCTTGCTCTCGCGAGGTCGCTTCTCTTTAGCTGTGCGCCATTGTAGCACGTCAATGTAGCCCTGGTCGTAAGGGCCATGATGACTTGACGTCATCCCCACCTTCCCTCCAGTTTATCACTGAGTCTCCTTTGAGTTCCCCGGCCGGACCGCTGGCAACAAAGGATAAGGGTTGCGCTCGTTGCGGGACTTAACTTAACATTTCACAACACGAGCTGACGACAGCCATGCAGCACCTGTCTCACGGTTCCCGAAGGCACATTCTCATCTCTGAAAACTTCCGTGGATGTCAAGACCGGGTAAGGGTTCTTGCGTTGCATCGAATTAAACCACATGCTCCACCGCTTGTGCGGGCCCCGTCAATTCATTTGAGTTTAACCTTGCGGCCGTACTCCCAGGCGGTCGGCAACGCGTTAGCTCCGGAAACCACGCCTCAAGGGCACAACCTCAAGTCGACATCGTTTACAGCGTGGACTACCAGGGTATCTAATCTATTTGCTCCCACGCTTTCGCACCTGAGCGTCAGTCTTCGTCAGGGGCCGCCGCCACCGGTATTCCTCAGATCTACGCATTTCACCGCTACACCTGAATTCTGCCCCCCTCTACGAGACTCCAGAAGCGCAGTATCAGATGCGGTTCCCCAGGTTGAGCCAGGGGACTTCATCTGACTTAACAAACCGCCTGCGTGCGCTTTACGCCCGGTAATTCCGATTAACGCTTGCACCCTCCGTATGCGGCTGCTGGCACGGGTTAGCCGGTGCTTCTTCTGCGGGTAACGTCAATGAGCAAAGGTGGTAACTTTACCAGCTCCCCGCTGAAAGTACTTTACAACCCGAAGGCCTTCTTCATACGCGGCATGGCTGCATCAGGCTTGCGCCCATTGTTACTGTATTCCACTGCTGCTCCGTAGAG
+
+3051;/192:--4,++,/274108:/06-,,,+'),4352638.,+29/63(+/24&')/2--3,1,736(-**.1,*/.4-297.37+69,)-5)$+'*+-'*..6175125//+'&&(&%&(.-25+39-7/&)*-7334:8.:---746,/1641.(**/1600-,*+.34<552669::6:86-./0,)117,.'(+-46494/(4-4750,/1312..+-/9;400-3/40.,-,9+-/549.30+/+*++.1:57+5/($&&)%,12/3/*3,-''*+).**&)$+'%)+.70*/:::114+248261332//003:5546012;08;4+244,58,).-,./9/,,.)),'%&/,+0+*2.--38;/::0.06.35,0+,-,5--23349,,.--2(-0++70105651610.4;72&'$*$''&0-4-14**%&*+)*-+)+*+,-61$//&-2+0,1,10126,/354427/6090;5//0.42/233;755,,)+*/./98/,5/5947:<99888/..029+4'*/*'(13;28/+('16/0362*'+*,1:7/:)2,24651+%,+('&&).--)8-8:80-123/514%6:5,*0/:-0(($$#')-034175542:6)-:865730+**31//)-0.-01224/,/*/5353697723/974331..,)..637769:6991490+.)321266112/1,++'%&$(('+1/0,*28++2-46+(,)++3101605:4103149:000/111069-278/37++5(*,.460*(%*''%-1,-27662556/4906077.24--%1-0.(1/511.11882+&***.)+046/8)%&+)&()-$()/46--0849&878700'%)(4-.&608+/00,1220/0)+0011124625982;489.....5/-),'%$,+10+(*+477:7*(&/*3320+*''+(267435,,)*&)'**..-/,+('-,33/2--/729200-.$/3()96220,/5/,../72414313&/(.'%*(2(,1+&(*%$$%,-5*$&,'(++'(,-/51((*&/**(,1+10:8:64750(()').-*$&&&&&(),.;.36125()*/:+,5:226)*('&$*.,-'*+-45//.07*100-*
@f59fdf0f-cb86-4e60-9954-4bb3429c08ca ch=404 read=61331 start_time=2019-12-13T05:14:06Z barcode=BC01 runid=2c9cf7bc05858273f10e7d7ec552fc0bd742dc3e
CCGGTTACCTTGTTACGACTTCACCCCAGTCATGAATCACAAAGTGGTAAGCGCCCTCGAAAGGTTAAGCTACCTTTTGCAACCCTCCCCATGGTGTGGCGGGCGGTGTACAAAGGCCGGGTGTATTCACCGTGGCATTCTGATCCACGATTACTAGCGATTCCGACTTCATGGAGTCGAGTTGCAGACTCAATCCGGACTACGACGCGCTGCATGAGTCGCTTGCTCTCGCGAGGTCGCTTCTCTTTATGCGCCATTGTAGCACGTGTGTAGCCTGGTCGTAAGGGCCATGATGACCCCACCTTCCTCCAGTTTATCACTGGCAGTCTGCTGAGTTCCCGGCCGGACCGCTGGCAACAAAGGATAAAGGGTTGCGCTCGTTGCGGGACTTAACCAACATTTCACAACACGAGCTGACGACAGCCATGCAGCACCTGTCTCACGGTTCCCGAAGGCACATTCTCATCTCTGAAAACGTGGATGTCAAGACCAGGTAGGTTCTTCGCGTTGCATCGAATTAAACCACATGCTCCACCGCTTGTGCGGGCCCCGTCAATTCATTTGAGTTTTAACCTTGCGACCGTACTCCCAGGCAGTCGACTTAACGCGTTAAGCTCCGGAAGCCACGCCTCAAGGGCACAACCTCAAGTCGACATCGTTTACGGCGTGGACTACCAGATTATCTAATCTGTTTGCTCTTACGCTTTCGCACCTGAGCGTCAGTCTTCTTCGTCCAGGGGCCGCCTTCGCCACCGGTATTCCTCAGATCTCTACGCATTTCACCGCTACACCTGAATTCTACCCCCTCTACGAGACTCAAGCTTGCCAGTATCAGATGCAGTTCCAGGTTGAGCCCAGGAGTTTCTGACTTAACAAACCGCCTGCGTGCGCTTTACGCCCAGTAATTCCGATTAACGCTTGCACCCTCCGTATTACCGCGGCTGCTGGCACGGAGTTAGCCAGTGCTTCTTCTGCGGGTAACGTCAATGAGCAAGGTATTAACTGCTCCTTCCTCCCCGCTGAAAGTACTTTACAACCCGAGGCCTTCTTCATACGCGCGGCATGGCTGCATCAGGCTTGCGCCCATTGTGCAATATTCCCCGCTGCTGCCTCCGTAGG
+
0-32.3%))+1+-7(),&+20*0:77,-/1:898/**(%)+.21148882**,.90/2*,2-),5666*.(&)'(7:-786845-(+29-,/.*,20/901:9:020-,-469)4/40&3-'''(-<889;798421397,++,1+)+-,9--,3&....995/-/0184786.+,+12251;12)+2449.;3.'+-*/.*+/0--,$%,$$&)+)--.,*/+)*2/01/2-**,37./090986;0.--/16:2*-&#%)*00.,'+(),,00*.63/341/+2.7<9-,+*)+*)++,067977332244<622435624-034+&)224)-157;42:525989:685.:.-5553*.6.83:)-+/*6/415586-7+,)57/,/./+,)*-42/9-**,866.0.16667787%73)3857-8334128567778696;::/-&()(*-,,103:369754,)'(*.0**+-09;;9::84789973632)70;;;<91660:00077)3*1.3<786,*-/223371381.121457./*/43)((++51;869;966):::,7034.1*+-/7:48580673(/05'0475::5:55..-+037(()/3'4(6+*240.67;9831/:0/*/685935*0,/07574775390./19.../6*%'(48/-&)-+.267:898.:<.*45+())+():9<879598)+*687::58832+.)42692++017-861373;68.:)+1-4./0<9817'(-//0997800/,:9..4;5443/,///0,2231722223.*7000(',--29*6)1.:.02,02115..010199:/;,,33420'402+&))&*,42),+*(*+1,-29064)-1069210,*+/05.2306.)),.689361-3.:/7')1//./1:81792555;8:;7.1.,,3:836,*,+3)+/2//24&78233;39<9867(877::9816'7.004877)6,,,.1-//+0036-9//--6:0.397154,.-.12/*,,,-(&%'+(557:44:5./%*%)&1/94667::988878248225/026<92080-+(,++-7*/.-*+,.--)+/7-9:+-37,
@24866c52-32b7-484e-8d75-3328b24e09ca ch=307 read=91984 start_time=2019-12-13T05:14:13Z barcode=BC01 runid=2c9cf7bc05858273f10e7d7ec552fc0bd742dc3e
CGGTTACCTTGTTGACTTCACCCCAATCGCTGACCCACCTTCGGCCGCTGCCTCCTTGCAGTTAGCTCACGGACTTCGGGTATTGCCAACTCTCATGGTGTGACGGGCGGTGTGTACAAGACCGGGAACGTATTCACCGCAACATTCCTGATTCGCGATTCGTAACTCCAGCTTCATGTAGGCGGTTTCAGCCTACAATCGAACTGAGACTGGTTTTAAAGTTTGGCTCCACCTCACGGTATTGCATCTCTGTACCAGCCATTGTAGCACGTGTGTAGCCCACATAAAGGGGCATAATGGTTGACGTCATCCCCACCTTCCTCCTGGTTAGCAGGCAGTCTCGCTAGAGTCCTCAACTTAATGGTAGTAACTGACGACAAAGGGTTGCGCTCGTTGCAGGACTTAACTAACATCTCACGACACGAGCTGACGACAACCATGCACCACCTGTCACCTTGTCCCCGAGAGAGTTCCTCAGTTAAGAGTAATGCAGGGATGTCAAATTAATAGTGATGGAGTTCTTCGCGTTGCTTCGAATTAAAATCACGCTACTTGTGCGGGTCCCAAATCAATTCCTTTGAGTTTAATCTTGCGACCGTACTCCCCAGGCGGAATGCTTAATGCGTTAGCGGCGGCACGGAGGTGTTGAAACCCCACTAAGTATTCATCGTTTACGGCGTATTGGACTACCAGGGTATCTAATCTGTTTGCTCCCCACGCTTTCGAGCCTCAGCGTCAGTTACAGTCAGAGAGTCGCCTTCGCCACTGGTGTTCTTCCCTAATCTCTACGCATTTCACCGCTACACTAGGAATTCCCTCTCCTCTCACCTCTAGATAACCAGTTTGGAATGCAGCGCAAGAAGTTAGGCGAATTTCACATCCCACTTAATCATCCGCCTACGCTCCTTTACGCCCAGTAAATTGGATAAACACTCACAGCACCTACGTATTACCGGCTGCTGGCGCGTAGTTAGCCGTGGCTTCACTCCTTGAATTTGCCGTCATTATCTTCCCCAAAGACAGAGCTTTACGATCCGAAAACCTTCATCACTCACGCGGCGTTGCTGCATCAGGGTTTTCCCCATTGTGCAATATTCCCACTGCAGCAATACGTAACTACGA
+
7&315/1-9,(+')+06;9/:94,.3.1&')'(*/*&)%(,,,619'2213:74*,+)+++3,)()*.,119002/-'.)*(-+++/+1*+--//788715-/01;:524.*/,'&--+/246'91332/245521640245979-:,+*7:;825+(,(#&)+3.11,*+.7:867677796++)8/1*012-.24;27*,9886658354.3<;1-;404;2/1568845955+1&.1//3*+)(*./5:999;7669146,,/0-'*./530.*('''')*/37-*-54455.5-)&2/+.43,)&),793*-2.22650301807-+---.-+-.127-*+.+,056701,1*-,.--/0,+,.5///-*+*($-8++/,.-12997:78:56'883+.+,(%'0(,+*++*-.116470%45666786/2,(*,.()+/8379456-$%'$)(-057)()%''&(+29887(+0,//)%'(251&11.983758:61*1*,/-''%&&)&&&(6<88<0*,*/6....*%$-01-2.%'*&((*..,6.-,*3*71/5/)'(()+*+/347*772225:5-5,+),)+.67;/42306992/3893/--+')()+--,0.4-+*0/81-6110.0*.3-125//62378*$&'%'',/1<:7:87083*,,/-++%'(.,*+&&).&+*(*.5334927)*.9.*63466,)-+-3<.24888:974..-./*1/5/02747*()&)+**)1,4:6444+/207847:44:;-*(+-..499898861;/0*.7/685301+,)'(*+9-8,*,+/.,,()%')*+-//45/).3.7893(-)./1/'/.(-)(%'*().''//''(-01/++,.*41')/+8087.54/.0.&&*(.-6/+6/-2-0,*)/031&+&.$%&('$&&**-))&&).0655505144((&))-.0868*)*-,2385;3333/1+0,,2/+*,+),*)*).0+%,-'./028/1133487)280-17/*'/2070++-0610--65//779:99:4561/0./+400-80017720/+,3-.18)36;2129254)+-,)2/3;5*/01//-/096444++$&%$%#%
@c9e715e8-6b4c-493b-a07c-e7048790fd1a ch=411 read=65481 start_time=2019-12-13T05:14:13Z barcode=BC01 runid=2c9cf7bc05858273f10e7d7ec552fc0bd742dc3e
CCGGTTACCTTGTGCAACCACCCCAGTCATGAATCACAGAGTGGTAAAGCGCCCTCCCGAAGGTTAAATACCTGCTTCTTTTGCAGCCCATCCCGCTGGTGTGACCCGGGCGGTGTGTACAAGACCAGGACGTATTCGCGTGGCGTTGATCACGATTACTGGATTCCGACTTCATGAGTCAGGTTGCCAGACTCAATCGGACTACGACGCGCTTTATGAGGTCCTTTGCTCTCGCGGAGTCGCTTCTCTTTGCTAGTATTGCGCCATTGTAGCGCGTCAATGACCCTGGTCGTGGGGCCATGATGATGACGTCATCCCCACCTTCCTCCAGTTTATCACTGGCAGTCTCCTTTGAGTTCCCGGCGGACCGCTGGCAGCAAAGGATAAGGTTGCTAGCTCGTTGCAGGACTTAACCCAACATCTCACACAGGCTGGCGGCAATACATGCAGCACCATCTCCACGGTTCCCGAAGGCCACATTCTCATCTCTAGAAACTTCCGTGGATGTCAAGACCAGGTGGAGTTCTTCGCATTCAGATTAAACCACATGCTCCACCGCTTGTGCAGGCCCCAAATCAATTCATTTGAGTTTTAACCTTGCGGCCGTACTCCCCAGGCAGTCGACTTAACGCGTTGATGCTCCGGAGCCACGCCTCAAAGGGCACAACCTCCAAGTCGACATCGTTTGCGGCGTATGGACTGCAGGTATCTAATCCTGTTTGCTCCTTGCGCTTTCCGCACCTGGGGCGTAAGTCTTCGTCAGGGGGCCGCCTTCGCCACCGGTATTCCTCCAGATCTCTACGCATTTCACCTTTATTTACCTGGAATTCACCCCCCCCCCCTCTGCAGGACTCAAACTGCCCGGTATCGGATGCAGTTCCCAGGTTAGGCCAGAGTTTCACATCAGCTTAACCGACCGCCTGCGTGCGCTTGCGCCCAGTAATTCCGATTAACGCTTGCACCCTCCGTATTACCGCGGCTGCTGGCGCAGGTTAGCCAGTGCTTCTTCTGCAGGTAACGTCAATGAGCAAAGGTGTGCTTCTCCCTTCCTCCCCGCTTTAGAAGTACTTTACAGCCCAGGGCGCTTCTTCATACGCATGGCTGCATCGGAGGCTTGCGCCCATTGTGCAATATTCCCCACCTGCTTGCCTCCAATAG
+
&'%,.7*/.3.*,')%#(&'*21,(+64#$&%0/3-/,''''**)*&&$&'.1))051+)-,0-403*'%*-*%+-4/052,,/-(/2,$'.5+&&'($)'$'$+&&188632)*/-,,/1&*(-3%'(--6/+)*'%'%&'+-)-+&%*(%'))39242*+&.404&'&&&)(-*%**+)041,*%%(*1104.103,833-**+++*,'*+0-''(*+4/1&'(($%)'((')/)')())+//744*90%$'&#)'/)+-56:,6-*(&*+)&'(%%#%&$,/)).744*-$))')00223-**&'001:85.6/6*%*((.04+.4245:4013/0-0,+)//2487297+(,-8/31&,*+14675551/'%$%)+(,.54/0*1-4/*''%')2/41-'%/424323)1.).42544(&$%%(&(1201,.)()*%$%&'*,/)+.+/.&')77/*-)+5;.7,+,'.*,)&*,09017687633-*/1//0824+.-1//+*,)(.++,)+&)**)+2;32,*()%,-,*)-/..:999+--.23-1-+03./1/..*/(/-./3)*+/./-82;6..2+(*./;:/-*+*&+)&&&'($&%&&/57,-435---*()*,0/,('(').,-,)%')*&'%%'*'*)/65778).2-)',3144/5+*)*,1425'*/-93,(+-,,+/%&(.201,+&'%)-10.083786-9;+).-.%&((+(*/4-/)&&$(%$$()&'%'%)(+,/27,.6$+5:8,1742525+-03049/3433;:52/+*,1431/+'-.4+4:1.$&&&+'$+-'$)))*+1(1)'$2-337/.775.-01%5&+//4:73.**%&-3')')*66)4*-*,%-.9191.2302),2/0*)'1-9)*-*,-)&'(,///(%')*.$%&'*--.-('%'%)+-30*'&(*27;50.,3+2)*&&(&$&&*51/27'/*),+1916-7..,/6-1-,0//,..,-28379-54:88;31/.%0*+/7836*+'(%$'.04*+(,#*$%&+-+-74.82**.320**)&('&+''*)')(&$&(&..*%(+,*$-09/41/((%($'&(,//166465+,&%'+*0,/,33*%)&&%$%&()+5.654-&)(#$''&&**(/)&$&'/
@103ef68e-c4d1-4ab1-9f33-40e1b3e1229a ch=101 read=115145 start_time=2019-12-13T05:14:15Z barcode=BC01 runid=2c9cf7bc05858273f10e7d7ec552fc0bd742dc3e
CGGTTACCTTGATACGGCTTCACCCCAATCCTTTATTGAAAGCCCTACCTTCGGCCGCTGCCTCCTTGCGGATTATCACGGACTTCGGTGTTGCAGCTCTCATGGTGTGACGGGCGGTGTGTACCGGAGCAGGAGCGTATTCACCCGCGACATTCTGATTCGCGGGTACTAGTAACTCCAGCTGTAGGCGAGTTTCAGCCTACAATCGAACTTCAGTTGGTTTTTTAAAGTTTGTGGCTCCACCTCACGTGTGCATCTCTGTGCAGCCATTGTAGCGTGTGTAGCCCTACACATAAGGGGCATGATGATTTGTCATCACCTTCCTCCTGGTTAACCCAGGCAGTCTCGCTAAGAGTCCTCAACTTAATGGTAGTAGCTTAACGACAAAGGGTTGCGCTCGTTGCGGGACTTAACTGGCTTTATCTCACGACACGAGCTGACGACAACCATGCACCACCTGTCACCTTGTCCCCGAAGGCCTCGATTAAGAAGTAATGCAAAGGGATGTCAAGTGTAGGTAGGTTCGCGTTGCTCGAATTAAACCACATGCCCCGCGCTACTTGTGCGGGTCCCGTCAATTCGCTTTGAGTTTAATCTTGCGACCGTACTCCCCAGGCGGAATACTTAATGCGTTAGCGGCGGCACGAGGTGTTGAAACCCCCCACACCTAGTATTCATCGTTTACGGCGTGGACTACCAGGGTATCCTGTTTGCTCCCCACGCTTTCGAGCCTCAGCGTCGGTTACAGTCAGAGTCGCCTTCGCCTGGTGTTCTTCCTAATCTCTACGCATTTCACCGCTACTGAATTCCACTCTCCTCCCCTGCACTCTAGATAACCAGTTTGGAATGCAGCACCCAAGTTGAGCCGGGTATTTCCACATCCCACTTAATCATCCGCCTACGCTCCTTTACGCCCAGTAAAACCGGATAACGCTCGCCACCTACGTATTACCGCGGCTGCTGGCACGTATTAGTTAGCCGTGGCTTCCTCCTTGGGTACCGTCATTATCGCCCCAAAGACAGGCTTTACGATCCGAAAACCTTCATCACTCACGCGGCGTTGCTGCATCGGGGTTTCCCCATTGTGCAATATTCCCTGCTGCCTCCCGTG
+
90235()*'(%%,$&&%&(31-464+-012/.61&()'&&%%+04+*/%%(&%&372571-/2405/./48(1.+*0-511/,-,(,-''((),&)**,++-1597:65587:2,*6411--''$+*&*.&++*).,103<,%&++-13479::2,..3;4&0$'%.')(/(**/0.4)*%'%%&'(63.-.-83+'((&&(,/522++-%&-%&''.)55,<<<,764.094*)*/-035-053524'.%+(),030.0/1&,(*00-9.*('+,)/.-.&*,07,*(+*(+*11,16.-/94565459.)*.402'-++61/-30,1/7/4,32,,38957887:3733)((-.276.5-*/-0..-32-/.''*'*//662779/-33.<26564441;120;00+*'.((&%&)*./01563,/214361//0/2&/*'(..2;274513-+2.453,),,-...758+')'()((-/43441,')%%))0.3/89*+07-958886356752410+(*'&$&&/,((++''-0-5:;3/*'),,-/1+&'%'.(*//./34-.1-.52,2:795:4'*0897749;8/83070/0556;5:440579++398597:2/-4,0.0/0328*+*.,-0,+*),')./12:1)52*49:8-*,,.41&-.11;667615;4*--7/006--++03923+(,-)*&''294.012(*,(*),0:61,+5-45202338:'8/;/0.636((())3333251,)-')'*')888;0/,.755576688870<;..65+++%*+&(+).+1*-.10201.:5+*00)*),64391/5.5,87;9637:7151,,,/30,.-1201-5)'($,%+3.1-',+.42.%*.,0.23/4651592./(*-4-,70+1022)%-,86/&%).,-.3842344255043,*-**().'120147.,,,)0)&&*).('*')90/.66422/.278646/-/+.'*&().:9069433&(')',3('*&*'+*173151111*+/8820::<;:;:6882(.,/0421/622355554'/84.874371*)8+--3-6./.64+(''(&',3*39,--)
@b084694c-e089-4bd2-ac5e-21deba5c1edd ch=477 read=53774 start_time=2019-12-13T05:14:13Z barcode=BC01 runid=2c9cf7bc05858273f10e7d7ec552fc0bd742dc3e
CTCCTACGGGGGCAGCAGTAAGGAATTTCGGCAATGGAAACCCTGACCGAGCAACGCCGCGTGAAGGAAGAAGGTTTTCGGATTGTAACTTCTGTTATAAAGGAAGAACGGCGGCTGGAAATGGTAGCCGAGTGACGGTACTTTATTAAGCCACGGCTAACTACGTGCCAGCAGCCGCGGTAATACGTAGGTGGCAAGCGTTATCAGGTGTGGGCGTAGAGGGAGCAGGCGGCAGCAGGGTCTGTGGTGAAAGCCTGAAGCTTAACTTCCAGTAAGCCATAGAAACCAGGCAGCTAGAGTGCAGGAGGAAGGATCCGTGGAATTCCATGTGTAGCGGTGAAATGCGTAGATATGGAGGAACACCAGTGGCGAGCGTCTGGCCTGCAACTGACCTCAGTCCCAGCGTGGGGAGCAAATGAGTTGAATACCCTGGTAGTCCACGCCGTAAACGATGTCGACTTGGAGGTTGTGCCCTTGAGGCGTGGCTTCCGGAGCTAACGCGTTAAGTCGACCGCCTGGGAGTACGGCCGCAAGGTTAAACTCAAATGAATTGACGGGGGGCCCCGCACAAGCGGTGGAGCATGTGGTTTTAATTCGATGCAACGCGAAAAGAACCTTACCTGGTCTTGACATCCACGGAAGTTTTCAGAGATGAATGTGCCTTCGGGAACCGTGAGACAGGTGCTGCATGGCTGTCGTCGCTCGTGTTGTGAAATGTTGGGTTAAGTCCGCAACGGCGCAACCTTATCCTTTGTTGCCAGGTCCGGCCGGGAACTCAAAGGGAGACTGCCAGTGATAAACTGGAGGAAGGTGGGAGTGACGTCCAAGTCATCATGGCCCTTACGACAGGGCTACACACGATGCTACAATGGCGCATACAAAGAGAAGCGACCTCGCGAGAGCAAAGCGGACCTCATAAAGTGCGTCGTAGTCGGATTGGAGTCTGCAACAAACCATGAAGTCGGAATCGCTAGTAATCGTGGATCAAGTGCCACGGTGAATACGTTCCCGGGCCTTGTACACCGCCCGTCACACCATGGGAGTGGGTTGCAAAGAAGTAGGTAGCTTAACCTTCGGGAGGGCGCTTACCACTTTGTGATTCATGACTGGGGTGAAGTCGTAACAAGGTAACCGG
+
//6+,14284())*24.01-',(+)077.38.2/,0/+10/-*&&*0&&*$*/(/,57477962.++-5,.4,5.8700..*5)%&&%)-406-8-,,39*.+0.*+0.&/,1+,,-++41.22.--70-,,-.5-.)&$&&)+(*+0+'*,.+2,**-0+,+/,/+18334/-0208210*(*+,47.43-,,&0-,.+00324/110)5+.-.132-*.1.*--+.5,.11/+,*.68/2364373319:,0.-.*,''(*/.,.6.-+..8;)5912.*-12-40187////,+)*'*)*6.,,((-*.)*))'-+.-1/;/432221.+1-/5**-2.+,.67679645./,0.19556;6886;1-,319:9893:;:774/-(+)-+,++,0..((()+3884*,%,1690/-*/+&())+3;30183&)),-(+-/4336:8/.-.-130*,*/.2*..-/%.)*:/32006:/0-/.--0**-9,,0/4:332/0331105,/0746:68;-(('(60(27-0.*+,.-388,175:7/*),*-/01635943-,2*%*+.+*(*.081.*-,,1,+.241.+.:190//12:;:94623:/+(///)'',.547474383449:9,*,14(1*-6;54/-+*+.,-(+//..2.83173328;581/,+,$*(*+;;00000;::::9730/026575,8++,4;9541:.,1362-*+-.&(004103234/-+(+*-21082/3;538(,'-.-,1336:01,.5316)+.,')*.2504)110111;37782/50+5-8--1/()*/.2406'/*./1313450317+,+'(++/(+-++-23.*&)((/0384.7)*,**57456676*(+')-*,3203234720,)'**7++04;52974,+,35.---&&(*+.7,4),+5-2*)*'%&$()&'#&$%))(+63107/32536-1.%2.1*+-699:9873.+./1*+,0745696685323.-/124-3+*(((%(0,.8*,3423116.,,2)*),.432+&(&'-')-++--4/.--,020043:94</,25,/**-+*1/'))()'(),.32.0146636710.4.-.6455260-.405::7:9
@511988c5-29aa-494e-a64e-3416f4af1eed ch=194 read=65271 start_time=2019-12-13T05:14:13Z barcode=BC01 runid=2c9cf7bc05858273f10e7d7ec552fc0bd742dc3e
CCGGTTACCTTGTTACGACTTCACCCAATCATCAATCCCACAGCAGACAGCTCCTTCCTTGCGGTTAGGCCACCGGCTTCGAATTGTTATCAGCTTTCTCGTGGTGTGACGGGCGGTGTGTACAAGGCCGGAACGTATTCACCGCGACATGCTGATTCGCGATTACTAGCGATTCCAACTTCATGTAGTCGAGGTTGCAGACTACAATCCGAACTGAGAATGGTTTTATGGGTTTTACCTTCACCTCATGACTTCGCTTCCCTCTGCACCATCATTGTAGCACGTGTGTAGCCCAGGTCATAAGGGGCATGATGATTTGACGTCATCCCGCCTTCCTCCCGGCTTGTCACTGGCGGTCTCGCTAAGTCCCCAACAATGATGGTAACTAACGATAAGGGTTGCGCGCTCGTTGCGGGACTTAGCATCTCACGACACGAGCTGACGACAACCATGCACCACCTGTATCTCCTTAGCTATCTCTCCATCTCTGGGCCTTTATGGAGTATGTTAGAAGACCTGGTAGGTTCTTCGCGTTGCTTCGAATTAAACCACATGCTCCACCCGCTTGTGCGGGCCCCGTCCAATTCCTTTGAGTTTCATTCTTGCGAACGTACTACTCAGGCGGAGTACTATTGCGTTAACTGCAGCGCGAACTTTGACATCCAACACTTAGTACTCATCGTTTGGCGTGAACTACTAGAATTATCTAATCCTATTTGCTCCCCACGCTTTCGGGACTGAGCGTCAGTTGCAGGCCAGACGCCTTCGCCACTGGTGTTCCTCCATATATCTACGCATTTCACCGCTACACGTAAGATTCCACGATCTCTCCTGCACTCCTAGCTGCCTGGTTTCTATGGCTTACTGAAGTTAAGCTTCAGGCTTTCACCACAGACCCTTGCCGCCTGCTCCCTCTTTGCGCTTAATAATTCCGGATAACGCGCCTACGTATTACCGCGGCTGCTGGCACGTAGTTAGCCGTGGCTCTAATAAAGTACCGTCCTCGGCTGCGCCATTCCTGTAGCGCCGTTCTTCCTTTATAACAGAAGTTTACAATCCGAAAACCTTCTTCCTTCACGCGGCGTTGCTCGGTCAGGGGTTTCCCCATTGCCGAAAATTCCCTACTGCTGCCTCCCGTAGAG
+
4714.6/0673/-3*.0499<936:3,21566/6;.93*)+)&'*-0-,,,+299;5107.12:58,,4.-,7+7-(+&+)$$)),020/+(**+0--,---767654575;:125+,-345457--4-))+*/)4+.2//4900005550,-0'1'**54.13,-/)2241604)1)*./4-.+,,/460,),0:-3*///.,-/6311/3730-.,,4121:491,12<27;6*%%*-4368;990.,++.8412240;1/1933124:;:4.4%%%(()+//,-)(+.*0*&,*,+/.14.39413401111/6-()13----+72+-//426/58()*)6+,-937423,,,,-'.122/))*08;(5'&&3+-*1172230+-639811)+*6+;62**)**6-33+,)64+%&&$$+-)+,+')--0450+3/0113537797<563205.-8.20,-1477%*''(,--3754+9766.2,520++,-30,--*$'()/..(&$(()+;;:0.--)73;58;62204.,-505++,4+/-&0.+*'(%%(38,4-(%%$$&'))-13281'&)+)5,494(,4**145;967:<92811.8;;69170..-2&/770''&)(+1-,6,-+0232253,,&*%'*(/(.76235616-4-/*,)2)..26898988:<112010.'&')*+-,.'(-**-34597/-.,24+*./197-'+*+0565):85659706015-42611),*-.(&%''-309116:/1339877:2513:/75669::8877,8;*+8:832322,/).(&&-)1,3---.0,+)+0502/)+*-()+99;9450263;8--./.0-1.,-64;4,9,4),.19704924;2222---.56;<17+)*&%---,0/04*+104)'-'(+'0,+365541434:85/**&(.+)42524;0496/6...:2.3+*$)*019.9*%%))')&',**+2,-61'6)/7897-.0252/*)%&-(5:1223/.-/-/:6:;8584139/./0'3**+**-8;041984.-049107262289:.:712*/+32639///20:/0&..01/:03:;:+-96791/2-8,7/8-+*.////138)::)'/*)%&
@e49eedce-7f26-435b-bcea-99451c9c5379 ch=285 read=55769 start_time=2019-12-13T05:14:22Z barcode=BC01 runid=2c9cf7bc05858273f10e7d7ec552fc0bd742dc3e
CTCCTACAGGGGAGGCAGCAGTGGGAATATTGCACAATGGGCAAGCCTGATGCAGCCATGCCGCGTGTATGAAGAAGGCCTTCGGGTTGTAAAGAGTACTTTCAGCAGCGGGAGGGAGGAGTAAAAGTTAATACCTTTGCTCGTGGCATTTACCGCAGAAGCGCAAAGCTAACTCGTGCCAGCCATGATAATGCAGGAGGAGTGCAAGCGTTAATCGGAATTACTGGGCGTAAAGCGCGCAGGCAGTTTGTTAAGTCAGATGCTGAAATCCCCAGGCTCCAGCCTGGGAACTGCATCTGATACTGTAATGAGTCTCGTAGAGGTAGAATTCCAGGTGTAGCGGTGAAATGCGTAGAGATCTGGAGGAATACCGGTGGCGAGGCAGCCCCTGGACGAAGACTGACGCTCAGGTGCAGCGTAGAGGAACAAACAAGTTAGATACCTGGTAGTCCACGCCGTAAACGATATCGACTTGGAGGTTTATTGCCCGCTTGAGGCGGCTTCCGGAGCTAACGCGTTAAGTCGACCGCCTGGGGAAATACGGCCGCAAGGTTAAAACTCAAATGAATTGGCGGGGACCCGCACAGAGTAGAGGCATGGTTTAATTCGAAGCAACGCGGGAGACCGCCCCACCTACCGCCAGCATCCCTTGCATTATGCCAATCGAGGAAATCCTTCCCGGGGACAAGGTGACAGGTGGTGCATGGTTGTCGTCAGCTCGTGTCGTGAGATGTTGAGTTAAGTCCGCAACGAGAGGCGCAGCCCTTGTCGTTAGTTACTACCATTAGGTTAGGGGACTCTGGCAGGACGCCTGGGTTAACCAGGAGGAAGGTGGGGATGACGTCAAATCATCGTACTTATGTGTGGGGCTACACACGTGCTACAATGGCTGGTACAGAGATGCAATGCACCGTGAGGTGGGGCCAAACTTTAAAACCAGTCTCAGTTCGGGTTGTAGGCTGAAACTCGCCTACATGACTGGGTTACTGGTAATCACTTGAATCAGAATGTCGCGGTGAATACGTTCCAGGTCTTAGCACACACGCCCGTCACACCATGAGAGTTGGCAATGCCAGAGTCCGTGAGCTAACCGCAGGGAGGCAGCGGCCGAAGGTAGGGTCCAGCGATTGGGTAGAGAATCGTAACAAAGGTAACCGG
+
.563/)2()-./)14.+.,$''(11*22357----373.,&$'*&/32102141).4064.''*,/042-*,.)-,/238575/;645+*2:-&'%+)*-6-*(+)$*+.;5/.5)*-&($*)3:.,,414/15,.-,*-//&+(.0&-4&%,(%%$%()&)'1'(%&'+23132*.,./,-24)&(()*''$+&,*)1,(,-333.685172715+-.--./0/.46--217-,0*+'+)3::%.*84,/14128;77762'&&+20,*12-'1:85:''(6*617/0/-123331,,.01313',*%&'+-.,/,0-,'*'('%+)-,/1,/3101.-..774/-/+,/53-,&%)/09:9,.0*1/8:/2--)2+().+0-(41-(,-621*-,+*,%')1/112()-.+&(&&(,-**,((',3625-%()/.,54,-.'$-0'(*+1)+./4357;8)('('00421.5-/),(//*'/*'0-)%%%$+'13+,***-1-1/-&&&'%&'('-,0*-/,,,5-015/402)*),+'0'.15011141493:;542318734(+,-.0-+06,8780+-+//**+-+-&)&((*0,.88/:170%'(%()%*+,+)(%('+)$(((($*(%%)*)/4,/0,-20(-.--*7,+*%&%-+/0)))*(+*,.0/5,('++30/44./.--66-1.-8;::9795707--.552%0116',))*.4443674280&.203/,./1,0124)''&(-,1..+52()(%+4132*)+,(,-)69+5+(''0)$-123.130*%-,$++,.&-++)532+'$,))+(&)+()*()'686158788554970,+,-#*%'(&&(-,+'&,+&&'''((&(('&&'%(,--262219359,+)+)40/8.-$&%)**)*.0,-21/*.13;:515-*..,,,+02246(14;6,/*11&.$-)%%%$,$*76456-%--++'%'(.&31+--*)%&),-%,'(,,8351*-++//017450%(0,,,,8.8)',)-)*)&$%')(*(,)-20+.//213822..(&&()'((,33,10**(&(87664/---3-1302./3'',3.)..+524253220/&/()/&'&&'&-++0/)-()&).01150/,.4-+'12:6;4:
@00165abb-b7be-4cf3-bb9f-940827cfbd71 ch=73 read=71572 start_time=2019-12-13T05:14:17Z barcode=BC01 runid=2c9cf7bc05858273f10e7d7ec552fc0bd742dc3e
TCGTGTACTTCGTTCAGTTACGTATTGCTGGTGCTGAAGAAAGTTGTCGGTGTCTTTGTGTTAACCGCGCCTGTCATCTATCTTCCGGTTACCTTGTTACGACTTCACCCGATCGCCAGATCACAAAGTGGTAGCGCCCTCCCGAAGGTTAAGCTACCTGCTTCTTTTGCAGCCCACTCCCGTGGTGTGACGGGCGGTGTGTACAAGGCGGGAACGTATTCACCGTGGCATTCTGATCACGATTACTAGCGATTCGACTTCATGAGTCGAGTTGCAGCTCAATCCGGACTACGACGCACTTTGTAAGGGTCGCTTGCTCTCATGGTCGCTATAACATGCGCCATTGTAGCACGTGTGTAGCCCTGGTCGTAGGGCCATGATGACTTGACGTCATCCCCACCTTCCTCCAGTTTATCACTGGCAGTCTCCTTTGAGTTCCCGGCCGGACCGCTGGCAGCAAGAAGGATAGGGTTGCGCTCGTTGCGGGACTTAACCCAACATTTCACAACACGAGCTGACGACAGCCATGCAGCACCTGTCTCACGGATTCCAGGCACCAATCCATCTCTGGAAGAAGTTCTGTGGATGTCAAGACCAGGTAAGGTTCTTCGCGTTGCATCGAATTAAACCACATGCTCCACCGCTTGTGCGGGCCCCGTCAGATCATTTGAGTTTTAACCTTGCGGCCGTACTCCCCAGGCGGTCGACTTAACGCGATTAGCTCGGAAGCCACGCCTCCGGGGCACCTCCAGATCGACATCGTTTACGGCGGTAAGGGCTGCCAGAATTATCCTAATCCTGTTGCTCCACGCTTTCGCACCTGACGTCAGTCTTCGTCCAGGGAGGCCGCTAATACGGTATTCCTCAGATCTCTGCGCATTTCACCGCTTTACCTGGAATTCTACCCCTCTACGAGACTTAAGCGCGGTATCGGATGCAGTTCCCCAGGTTGGGCCAGGGATTTCATCTGACTTAACAAACCGCCACCGTGCGCTTTTGCGCCCGGTAATTCCGATTAACGCTTGCACCCTCCGTATTACCGCGGCGCAGCGGCACAGGATTGGTGCTTCTGCCAGGTAACGTCAATGAGCAGGTGGTAACTTTACTCCTTCCTCCCGCTGAGAAGTGCTACAGCGAGGCGCGCTTCTTCATACGCGGCATGGCTGCATCAGGCTTGCGCCCATTGTGCAATATTCCCTGCTGCCTCCCGTAGAG
+
$)()'((+3-83389/821--,102501227731')&'%,.-..5203%4/2403;1.1+6*5*7-'&'(,,--,%*-3369::-9+2+5./5-8-)7&'*2247.+/&'&,,/(((+*531-0-,%&&(20+3312.*+7,'(--073:1.&&*)-2,(*',-09;..11,08))**78*%+)++/++(./550)11.0248886//0'1000/33.171-10..+102412%&('(&))-10(*-)+--).2/+,---0)+)$)*+.,10.++'()*-+5+.-+3.0++-,(411$+-.,'%$%(46//(*,/,)//.1&(*''(*)-$'$#%%*)..08,9,+((*-)+..0.(()+05,,486802*(0/47*+,*.,+'+&()844-,+.02*,076:4,*/*).2<-+,<6891:2+0776856;:6.028+,(/0444;6752328)&&+..''-).0/40(+--2-2/67736621279/3.7.1./*,+++26,,./08502,,40100/0,4105:398/-.-,01)).*'&%*23,0,,')&)).,//5058444875-*,+%(')3<730%'+/847:96769721600.113;;:<:78040..144-&.,/4;:98.0-448887120--3,-/24'431:6..35'.%0%%+20+'+-87-464.3.-,/210.7012.;<6+0222:895705+7)*+1,(,-'..37(-*,)03(/-0500).3/'%$&)(1(**-1212757880:8&)))'+*)1,+(+,-&/3.&+%3)/08,-.3..11055./-05'***/8.,2747;33/2)&'--./3;876:*'391)-342)'+%%$#())+,590,/1((,...7,&334,6;/.*6/&&('%'-2.0./.0214'.2.+.0+%-*(,((+&'&%()3.40127(/1546444:537,,-,-,-*/2)$'&(%.9,+)()/01-4,4-32437:462%,++,,00+.-*(#('.,+'1/379955/./5.2,(*-,-..5;8434+0*,0-20+))&'$&%&'')&%)'+)%2(.(&%%'(1.'+$#+++366245*9/01/0)(''&'&(&',+*)./09-87&(06/*9/.*%))'*-**)*,&+'&*''''%'/+44;89:6514.4.../4550101204643812/67.'2,*(**1-..2113))331-071/62-0,-%&
@fea9f4e8-d2e4-4183-a5d3-7cb4ccd4bfb1 ch=62 read=169201 start_time=2019-12-13T05:14:28Z barcode=BC01 runid=2c9cf7bc05858273f10e7d7ec552fc0bd742dc3e
CCTTGCTCCTACGGGGAGGCAGCAGTGGGAATATTGCACAATGGGCGCAAACCTGATGCAGCCATGCCGCGTGTATGAGAAGGCCTTCGGGTTGCTACTTTCAGCGGGGAGGAAGGGAGTAAAGTTAATACCTTTGCTCGTTGACGTTACCCGCAGAAGAAACACCAGCTAACTCCCGTGCCAGCCGCGGTAATACGGAGGAGTGCAAAGCGTTAATCAACGGAATTACTGGAGGCGTAAAGCGCACGCACGCAGGCGGTTTATTAAGTCAGATGTATGAAATCCCGGAGTCAACCTGGGAACTGCATCTGATACTGTAAGCTTGAGTCGTAGAGGGTAGAATTCCAGGTGTAGCGGTGAAATGCGTAGAGATCTGGAGGAATACCGGTGGCGAAGGCGGCCCCTGGACGAAGACTGACGCTCAGGTGCAGCGTGGGGAGCAAACAAGTTAGATACCCTGGTAGTCACGCCGACGATGTCGACTTGGAGGTTGTGCCGCCGGGCTGTGGCTTCCGGAAGACTAACGCGTTAAGTCGACCGCCTGGGAGTACGGCCGCAAAGGTTAGAAACTCAAATGAATTGACGGGGGGGCCCGCACAAACTGGTGGAGCAATAATGGTTTAATGCAACGCGAAGAACCTACCTGGTCTTGTGACATCACGGAAGTTTTCAGAGATGAGAATGTGCCTTGGGAACCGTGAGACAAGGTGCGCTGCTGGCTGTCGTCAGCTCGTGTTGTGAAATGTTGGGTTAAGTCCCGCAACGGAAAGCGCGGCATACTTTGTTGCCAGCGGTCCGGCCGGGAACTCAAAGGGAGACTGCCAGTGATAAGCTGGAGGTGGGGATGACGTCAAGTCATCATGGCCCTTACGACCAGGGCTACACACGTGCTACAATGGCATACAAAGCCTTACCTCGCGAGAGCAAAGAAGCGGACCTCATAAAAGTGCGTCGTAGTCAGTTGAGTCTGCAACTCGCTCCCTTGAAGTCGGAATCGCTAGTAATCGTGGATCCAGAATGCCACGGTGAATGCGTTCCCGGGCCTTGTACACACCATACGTCACACCATGAGGTAGGTTGCAAAAGAAGTAGGTAGCTTAACCTTCCGGGAGGCGCTTACCACTTTGTGATTCGCAGCTAGGGTAGAAGTCGCCCAACAAAGGTAACGGAAGATAGAGCGACAGGCAAGTGAGTTGCCCACAAAAGACACCGACAGCTTTCTTCGCTGTAATACGTGGCGGCA
+
'(&+'(*.,*02148.*-21/44223*/),,/'4,,-01141+110-.06/-.--./***'.+5559;688:6611+-%)*+0,0-1,(8737*')%))'/($()&15/(++)'+/*&').87..91+'+,*-9+)0//(/'(%&%'(&/,&#$&(--)+1,)).-&'+.02/.25()555**(+(**'+,/40.13,+*($)*,138)*//3//,&&%%''-&),*01./)(%%$$%$&%%&%(%(&,*,+..087)15;9(3-7/..7/11-,+&%%(..*-1/))&$%)%+)+%(.,,967454.100011++&&&'&(----37627,*%.2/0-&/)0*1.-/3.+#$(*+400/;83487952212498:8004064697480.1/--,.22&./73.*2867-+)(*,)*)*(,-2204/-0()()*-36''',18.32'*(4),./29;,+287.)),%(&(&$)(*,--772+,0-,.),.2:02168+,)*3/.&()/53.)/***+()%/,3+*()*-434*-63/78./1-1,(&$&&,&*.6.+16+0-24'$,6++778;924%&)&((3'+0676..3'(*+249&)'*(437--.'%(*.,-58;%%$%$-'&%&(&(4*/50('(+.-146528*&(+.201./.-,**/;3+-,++,-..-+-0-.222.*+%+-,024-//,/.3)+(0+,)''&&$$&+,*(284793466655-39+,,.31--/5*,*,4,3-/.5-,3/%3''+'%(&&&&$%#&%(+-2*,4.08423/80.*0-15/92053598:,1-.$($22046&4324550(-,*('((..5:635342431/.-158;7.00*6.'$##$()791186212.,,*,.-036554;519211175-+%'&))'**).(.))(((-07,'*-+,6;64878767;7+,1154842.*104&0)0%$,/**,*0--,))*-5+$%%(-1--0)2*,,027934418220879662)+*01-/2*&)2100497*600/6-+0/*+1--)()+*,,/.'%$*&.4,-,-.+,($,((',.5702287*%()%%%-,**&%&&0(04426)(31*-5,)'&%%**&(00**.-0181$&#*+,(0-'''(/++0,+(+(/-825(1,-/&/'*)7./41,'(&&%%/1782,&'$%)+0&)'%',.76&)'*'0(('.*&)'+*'**'$&%&$(22/2&/((%$%&'
@0a02da4b-3297-4bfc-9b8e-a7734f6c15d8 ch=322 read=49666 start_time=2019-12-13T05:14:40Z barcode=BC01 runid=2c9cf7bc05858273f10e7d7ec552fc0bd742dc3e
CAGGAGGCAGCGGTGGGGAATATTGCACAATGGGCAAACCTGATGCGAAGCCATGCCGCGTGTATGAAAGGCCTTTTCGGGTTGTAGTACTTTCAGCCAGGGAGGAAGGGAGTAAAGTTAATACCTTTGCTCATTGACGTTACCTGAAAGCCTCAGTATGGTGCGGCGGCCACTGATAATGCAGGAAGGTGCAAGCGTTAATCGATACTGGGCATGAAACGCGCATAGTGGTTAAAGTCAGATGTAGTGAAATCCAGGCTCCAACCCTGGGAACTGCATCTGATACTGGCAAAACGGAGTCTCATCAGAGGGGGGTAGGAGGCCCCAGGTGTAGCGGTAGAAATGCGTAGAGATCTGGAGGAATACCGGTGGCAGAGGCGGCCCCCTGGACTGAGGCACGGCACGCTCAGGTGCAGCGTGCAAGAGGAGCAAACGGGGATTTAGTACACGGTAGTCCACGCCAAATCAACTTGGAGGTTGTACGCCAGGCGTGGCTTCCAGGAGCTAACGCGCCGAGATAAACCGCACGGGAATACGGCCCGCAAAGGTTAAAACTCGAAGCCAAATTTGACGGGGGGCCCGCACAAGCGGTGGAGCATGGTTTTTAATTGATCATACGAAGAACCTTACCTGGTCTTGACATCACGGAAGTTTTCAGAGATGAAATGACGCAGCTTCCGGGAACCGTGAGACAGGTGCATGGCTTATCGTCAGCTCGTGTTGTGAAATGTTGGGTTTGAGTCGCAACCCAGGCGCAGCATATCGCTGTTGCCAGCGGTCAGCCGGGGCAAAGGAGACGCAGTGATAAACTTCGGGAAGATTGAGGGATGACGTCAAATTAGTAGTAGCCCTCCCGACCGAGGGCTACCACGCGATGCTGTCGCGCATACAAAGAGAAGCGACCTCACCGAAGAGCAAACCTCGCAAAGTGCGTCAAAGTCCGGATTGGAGTCTGCAACTCGATACACCCGTATGGAATCGCTAGTAATCACGTGGATCAGAGATGCCGCGGTGGGAGCGCATTCAGGGCCTTGTACACACCGTCACACCATGGGAGTGGGTTGCAAAGAAGTAGGTAACCTTAACCTTCGGGGAGGGCAGCACGCTGTGATTCTTGAAGCTGAAGGGTGAAGTCGTAACAAGGTAACCGGAAGATAGAGCGACGAGCAAGTAGGTTAACACAAAGGCCACCACGACTTAGCTTTCTTCCAGCACCAGCAATACATGAAAAGAAAAAAAGG
+
&%/-)/-))'((%)'.)'&'(&-0+++.*6-/1(&'))./,,,1/0$)&%&%%&%+,)**(''''',-+*,-6213-.+8,1)&&&%##&&+,.,,)+$,-*'*-+0+,*())07-*10-0-*-.-54+-01%)'(*7/50,1+'&'-+%(%((%%)%&&&'%'',*'&,+&*#'#$('((/+/101..+%/3102/-3-3+-*-/01127,+#%%.)$,))$+((((%%'&*,-'''*/352)(($'(.3+'/+(,72.6)0)//))'20.1..(.../+*+-//,1**42)%)'*'&(.,.%,%&()*),/,(*)+*%&%&%&&&/--*'%((*2(&%*,+)-/00-,$&)./4:-*1+(3-000)*+*3,&((*&'%%/4<5,+64..$&$*&($%(''%/01-7'+,(%#%&'/.*&''&()+'*+-9)0%/,-&-4''(('(&('$&&',.6(*),,&'&&')()(*--))+/2')&-'*)*,2/141701-(*&+&&&*1440''$&%%%&('&+)..(&#&&&&&(**/+-60**0.5,&+0.(680,))$&(&&&,*-*-()-2-,253+-41)+',,416/424-+,,*++-)3;81*),'''*($$%)$%(&(((()(*.2,)(.,0-..552/,-,-*,*)/5..++,)-'))''(,-00.('&&%%$-11.51656++,-4%2))%&&''&%&$'*9652.-//0-**-6.0()00)()(,/4+6,*%&'+'++0.'(%,.+*)%%)#%%')&&2(.-+3:6366944(/26/90'(('&,($%$&$%&'')*//4/+(&&)*())**1*'&(26-3556772/,&.%'&)&$&()02)''%$&'-/(%)-*,-')&$&&)+++((%&(&+*)+,0-536)&'')))*9957+*%,'%((&)',17*13--$&&)'))&(*+'$%&'(/1.-*0)&'&(+..%,)&'%%&%%%)%,-(%)$%(../18./.-**/+*,)+./53177*)&$*4-11&('*(&*,%(*%%%+,*%(0.4/)'$%$&'**0*'*+*0+-.))'(*'(,,/**-*,-2+%()&'%)+&(&&$%%.+::9;9+3))'+1**%%%%&%'(&(+,/3*%(&(&'*1-&'(('((+-*+,().434--/-/2473809117('*&*/.0&%*4-+'-+*0-605-*),0,+)/'&('((((%&&')+*2.+(4.,)**,37/-/.,((+-1//74,&,/25.*'$$
@d8f091aa-108c-4e49-bb5d-eefd3f78a8af ch=405 read=57420 start_time=2019-12-13T05:14:40Z barcode=BC01 runid=2c9cf7bc05858273f10e7d7ec552fc0bd742dc3e
CCTACGGGGAGGCAGTAAAGAAATTTTTTTCGGCAATGGAAACCCTGACCGAGCAACGCCGCGTGAAGAAGAAGGTTTTCCAGTTGTAAACTTCTGTTATAAAGGGAGAAGAACAGCGGCTACAGGAAATGGTGGCGAGCTGATACTTTATTAAGCCACGGCTAACTACGTGCCAGCAGCCCGCGCGGTAATACGTAGGTGGCAAAGCGTTATCCAGGAATTGGGCGTAAAGAGGGAGCAGGCGGCAGCAGGGGTCTGTGGTAAGCCTGAAGCTTAACTTCGGTAAGCCATAGAAACCAGGCGCTAGAGTGCAGGAGAGGATCGTGGAGATTGCATGTGCTTAGCGGTGAAAGTAAGCAATAGATATATGGAGGAACACCAGTGGCGAAGCGACGATCTGGCCTGCAACTGACGCTCAGTCCCGGCGGTAGAACAAATAGGATTAGATGCCCTAGTAGTCCCGCCGTAGTGATGAGTACTAAGTGTTGGATATCGAGTTCAGTGCTGCGGTTAACGCAATAGTACTCCGCCTGAGTAGTACGTTCACCAGAATGAAACTCAAAGGAATTGACGGGGGCCCGCACAAGCGGTGGAGCATATGGTTTAATTCGAAACAACGCGAAGAACCTTGAGTCTTGACATACTCATAAAGGCTCAGAGATGGAGAGAGATGGCTATATGAGATACAGGTGGTGCATGGTTGTCGTCAGCTCGTGTCGTGAGATGTTAGGTTAAGTCCGCAACGAGCGCAACCCTTATCGTTAGTTACCATCATTAAGTTGGGGACTCTAGCGAGACTGCCAGTGATGACGAAGCTGGAGGAAGGCGGGGATGACGTCAAATCATGCCCCTTATGACCTGGGCTACACGTGCTACAATGGATGGTGCAGAGGGAAAAGCGAAGCCGCGAGGTGAAGCAAAACCCATAAAACCATTCTCAGTTCAGTTGTAGTCTGCAACTCGACTACATGAAGTTGGAATCGCTAGTAATCGCGAATCAGCATGTCACTTGTGAATACGTTCTCGGGCCTTGTATACACACCGCCCGTCACACCACGAGAGTTGATAGCGCGAAGCCGGTGGCCTAGCCGCAGGAAGGGGCTGTCTAGGTGGGATTGATGATTGGGGGGTGAAGTCGTAACAAGGTATTAACCGG
+
-((341::.().,+-/00)'%&%'(/12,+.2426751+,4++7**-/6:424112/+242871..,(*0$')).0:30/0-+0.)+)3*+0958070//5)(,2)+&,0.081',+'.+.2:140*10(,((*-++%%$%&'++.098-102,*+.-01.+-0201+1,2*066.21-61(%(%&&&*+-+.844211-2,&06-*,./8212($+)&%+'),567/76-+)*40&+,278849-$&&%(46932/.//52)/*+-5-1*)(-(/''*++%,029-271321296397::-('),1.1138072(**052888985&'#&%#$%*',(&%$%'+-++)-(*$(%&%$'()%*()*3/237/.2+1-157/0-1.*)*)&,.78////.172:39:8700///1100(-/1-+&**)'(%(*+26:94/16+1/.&+-*/91,,...-*88+*58++%$&&'-)*+-+-+4-//64;6/,,&&$%'()25*,/99::8.6-6/6/2449.*')*--2869:41(..-144688:5%0'((*.2,21%-330.*))--.0/./12:9-64((+*-1/675746.(,,,.'.467;;493:1./5,.-/122-1+)))'&&%$%%++-4112354667.03.*%$&$)))*+,978/,('')+.'/./01//')+../1.38234756677647213451*+.0999876%7()+7865:1387;870469+-6-7&%203:513:1,0.02415/,0/.5::985-4.4),6.89.25340&110/2268876),+)&%&()%(+'*5653,-(,)/-&,27/65576672.&&&)**:5+'0+--1089885/1/**&().17///.734:80.'',21-)*-**..,(+*+0,.61)(*((.**,&)/;9/-74../9:02756<87503496%1)5,10364*,.4/0194/.--.55.6..27132;9:3112111+36041/;9.,++%,+10&+&%&((,63-113<9794::9333.-*,,-./-3;2594233.,+-,'+**(&)/+*+(()+#0&'(,26488205/*+%0*%'&')*/'+''&018660.215:32810100+6-0/731)-,-.-.2/*,+019,.)&*%.(2659
@9ac2cfdf-7ac2-4272-ad9e-25921774472a ch=484 read=126177 start_time=2019-12-13T05:14:38Z barcode=BC01 runid=2c9cf7bc05858273f10e7d7ec552fc0bd742dc3e
CTCCTGGAGGCAGCAGTGGGAATGTGCACAATGGGGGAAACCCTGATGCAACGCCGCGTGAGTGATGAAGGTTTTCCGGATCGTAAAGCTCTGTCTTTGGGGAGATAATGGCGGTACCCAAGGAGGAAGCCACGGCTAACTACGTGCCAGCAGCCGCGGTAATACGTAGGTGGCGAGAGCGTTATCCGGATTTACTGGGCGTAAAGGGAGCGTAGGCGAGGATGATTAAGTGGGATGTAAATACCCGGGCTCAACTTGGGTGCTGCATTCCAAACTGGTTATCTAGAGTGCAGGAGGGAGAGTGGAATTCCTAGTGTAGCGGTGAAATGCGTAGAGATTAGGAAGAACACCAGTGGCGAGCGACTCTGGACTGGCTTGACGCTGAGCTCAAGCGTGGGGAGCAAACAGGATTAGATACCTGGTAGTCCACGCCGTAAACGATGAATACTAGGTGTGGGGTTTCAACACCTCCGTGCCGCCAACTAACGCATTAAGTATTCCGCCTGGGAATTACGGTCGCAAGATTAAAACTCAAAGATTGACGGGGACCCGCACAAGTAGCGGAGCATGTGGTTTTAATTCGAAGCAACGCGAAGAACCTTACCTACACTTGACATCCCTTGCATTGCTTAATCCGGGGAAATCCCTTCGGGGACAAGGTGACAGGTGGTGCATGGTTGTCGTCAGCTCGTGTCGTAGTCTTTGGGTTAGAATCACAACGAGCGCAGCCGCTGTCGTTAGTTACTACCATTAAGTTGGGGACTCTAGCGAGACTGCCTGGGTTAACCAGGAGGAAGGTGGGGATGACGTCAAATCATCATGCCCCTTATGTGGGGCTACACACGTGCCTAATGGCTGGTACAGAGATGCAATACCGTGAGGTGGAGCCAAACTTTAAAACCAGTCTCAGTTCGGATTGTAGGCTGAAACTCGCCTACATGAAGCTGGGTTACTAGTAATCGCGAATCAGAATGTCGCGGTAAGAGATACGTTCAGGTCTTGTACACCGCCCGTCACACCATGAGAGTTGGCAATACCGAAGTCCGTGAGCTAACCGCAAGGAAGTGGCAGCCGAAGGTAGGGTCAGCGATTGGGGTAAGAGAATCGTAACAAGGTAACCGG
+
.-3&%))%,*.6,41/+'+((++'4*+,-2;32740(&+**:,**53../6//29.045.)**)/+*/4,60;:3.(0+5476197))/015&11/9:/43&'&,(+*'&&').++-,**)/++7*/,+2.-+7---05/10536049440,-01-/+/.6,-*8346371171.-(&+-.22///+),&61**228:77719;.*26),-065556,+***:93343213226172.,,1+(,2+-69878-5++./2005998879<060:1889040.,,--+*,,.3/80++),,,&)*1/1-5//-,+-,.%'++5-**(*''(:41.'')'1/02,-+)+1005726334.,*),354+++,-43++&&$$%%*+01-)-+.0-)')*:8:8,*).,67705,*:+/)0/,9/).:857596.012:547;7,+)**19335403767428500;21,1*',+)2514587+-*+)++/./+.+-011.234:88.0:8880&'*(%,24223169))-,.82*..153()&-*.(3&6:9/48/*,.040--,,//,+++364./,8;;*79681*++')-3321113+,2/411.01+)+'(+/-01665:.13..,1.(*('2.-3&*)1*),+)/5(.,,*59*5652.1,+-0'/,-38977-7,/7.+-6468345./*+.551/$%&%).,(067;5-+--.*0034)(-,,./(7.(**+-7327200812349<85;58,7,2-;5567*(%''&'(*-6./(%$+438310('1.+10+*+)'+0-),-3884448<811//1'('/-**,1/12.',207641//+.12++(%*1-/9:9:9539/--,,041530/4;7641000484193:993/7-*399/;777410,.0683:525-+%,()*-.4.-154.0,+*+,)*)()/'+)*0,,1+3/0),.*,.3;675('))),.1.9--'-'%(+,&1.066$1700,8-.,/*,3001..222213:786)'&(0211/.90%08.+.+*-1)-2/1/,-+./172.+*&%(&%)-',21,.)(,(-38---2333)9*34821*-(%(&),.1779634(1+188921
@b10bbcd9-849e-42f9-a4cd-2dadf3b3fbd0 ch=182 read=123129 start_time=2019-12-13T05:14:39Z barcode=BC01 runid=2c9cf7bc05858273f10e7d7ec552fc0bd742dc3e
CCGGTTACCTTGTTACGACTTCACCCCAGTCATGAATCACAAAGTGGTAGCGCCACTCCGAAGGGATTAAGCTACCTACTTCTTTTGCAACCCCACTCCCATGGTGTGACGGGCGGTGTGTACAAGGCCCGGGAACGTATTCACCGTGGCATTCTGATCCACGATTACTAGCGATTCCGACTTCATGGAGTCAGTTGCAGACTCAATCCGGACTACGACGCACTTTATGAGGTCCGCTTGCTCTCGCAAGGTCGCTTCTCTTTGTATGCGCCATTGTAGCACGTGTGTAGCCCTGGTCGTAAGGGCCATGATGACTTGACGTCATCCCACCTTCCCTCAGTTTATCACTGGCAGTCTCCTTTATGCAGCCGGACCGCTGGCAACAAAGGATAAGGGTTGCGCTCGTTGCGGGACTTAACCCAGCATTTCCACAACACGAGCTGACGACAGCCATACAGCACCTGTCTCCACAGTTCCCGAAGCATCTCTGAAACTTCCGTGGATGTCCAAGACCAGGTAAGGTTCTTCGCTACATCGAATTAAACCACATGCTCCACCGCTTTGTGCGGGCCCCGTCAATTCATTTTGAGTTTAACCTTGCATTGCTCCCCAGGCAGTCGACTTAACGCGTTAGCTCCGGAAGCCACGCCTCAAGGGCACAACCTCAAGTCGACATCGTTTACGGCGTGGACTACCAGGGTATCTAATCCTGTTTGCTCCCACGCTTTCGCACCTGAGCGTCAGTCTTCGTCAGGGGCCGCCTTCGCCACCGGTATTCCTCCAGATCTCTACGCATTTCACCGCTACACCTGGAATTCTACCCCCCTCACGAGACTCAAGCTTGCCGGTATCAGATGCAGTTCCCAGGTTGGGCCGGGATTTCACATCTGACTTAACAAATACGCCTGCGTGCGCTTGCGCCCAGTAATTCCGATTAACGCTTGCACCCTCCGTATTACCGGCTGCTGGCGGGTTAGCCGGTGCTTCTTCAAGGTAACGTCAATGACAAAGGTATTAACTGCTCATCCTCCCCCGCTGAAGTGCTGCAACCCGAAGGCCTTCTTCATACACGCGGCATGGCTGCATCAGGCTTGCGCCCATTGTGCAATATTCCCCACTGCCGCACTCCCGTAG
+
11.2-7037190/6+..-147526363-.1::;:5;42,/,5.*+03.-(*+3:'*),0),1.4*(/,20/20207/009;917:.-031.;8)*--39/)--5*(('(009854872/-/.1;:5949--,-++,.3/.92./202&422295+./71,&')+-2-02+,.012;562233:5564-'()+())1--(,423040/120606/,+./35/,-/89122,,()3301/:,,,0/5)(%&(+1212383975;9+,+..5//3/-3(&&(('(*&%'&%)+075//2.()*.+('**+(+)),,,0.0,-03769-:1.)5857:5**3-./88../9:83:434:855.5;8,2-2+0,1+3.;98874834-37:,3/9952(**./,.*,1.12<233<:73354,43+,&.*33+*-(++1--/,+8688431035369/-+.,,13471//0./&'((5,1+,'&%%$)+++,+()**.)+7574454/1-(+(8+::9;160)2*+,;<99;6*,)'%+*7,)---25(,0))*/.3430,..()*'++210&01276,*,/.67<:9.;<7**,.4215.++(#*&*,%--167/.3<;(6552.**)1,4///-40//22.,**)#*)(.06;88*).7.-+-472814-504257938951<.+*3,+,,19765159486/..5640(,500*8/+&.//:7-/005:;/23028-.446592-.//2;:89:.053.-3/496<:9;<88704235;11-/*++65567769899:<84134,+5(**0.+()'%-2.)%,0630**&$'++/4547&&,10701:)00/174,---.399<46+...0--,452+06-1;:0-+-02331/4/6+)16*%$&%+*'023230-*)**,.34+*/04:515/,.080804253/02498039466//-.0*,-077+/()&67/:.-.9/:5/007,))'$&+)+23000164222139)0),)+((%&%"$%'$(,2118;8**661/1+,''($$*'/1,)$&++799;88431*..&-,+0-,+2184425255).4138+/5282+)3*.*1/52231725-')(%*(&((--29++6,*
