# Supplementary material for: De novo species identification using 16S rRNA gene nanopore sequencing
Source: PeerJ. 2020 Oct 21;8:e10029. doi: 10.7717/peerj.10029 (PMC7585375; doi:10.7717/peerj.10029)
Supplement: Supplemental Information 2 — Contains raw reads. [file peerj-08-10029-s002.zip › pass_fastq_runid_2c9cf7bc05858273f10e7d7ec552fc0bd742dc3e_215.fastq]

@f19a5ade-7c6a-4340-8d70-ccfe104ad23b ch=43 read=73446 start_time=2019-12-13T05:14:42Z barcode=BC01 runid=2c9cf7bc05858273f10e7d7ec552fc0bd742dc3e
CTCTACAGGAGGAGGCAGTGGGGAATATTACTGCAATGGGCGCTGATGCAGCCATGCCGCGTGTATGAAGAAGGCCTTCGGGTTGTAAAGTACTTTCAGCGGGGAGAGGAGTGAAGTTAATACCTTTGTCATTGACGTTACCCGCAGAAGCACCGGCTAACTCCCGTGCCAGCAGCCGCGGTAATACGGAGGTGCAAGCGTTAATCGGAATTACTGGGCGTAAAGCGCACGCAGAGCAGTTCATTAGTCGAAGATCTTGAAATCCCGAGCTCAACCACAGAACTGCATCTGATACTGGCAAGCGGAGTCTCGTAGGGGTAAATTCCTAGTGTAGCGGTGAAATGCGTAGAGATTAGAAGAACACCAGTGGCGAGGCGACTCTCTGGATATTAACCCCGACGCTGGGAGGCTCGAAAGCGTGGGGAGCAAACGGGATTAGATGCCCTGGTAGTCCGCCAATGAAGCGATGAATACCCCAGGGGTTTAACACCTCCGTGCCGCCGCTAACGCATTAAGTATTCCGCCGCAGAGTACGGTCGCAGACAAAACTCAAAGGAATTGACGGGGACCCGCACAAGTAGCCCGGAGCATGGTTTAATTCGAAGCAACGCGAAGAACCTTACCTACACTTGACATCCTTGCGTACTCTTAATCGAGGGAAATCCCTTCGGGGACAAGGTGACAGGTGGTGCATGGTTGTCGTCGCTCGTGTCGTGAGATGTTGGGTTAGAATCCCGCAACGACGCAACCCTTGTCGTTAGTTACTACCATTAAGTTGGGGACTCTGGCGGACTGCCTGGAGTTAACCAGGAGGAAGGTGGGGATGACGTCAAATCATCATACCCCGCTTAATGTGGGCTACACACGTGCTACAATGGCTGGTACAGAGAGATGCAATACCGCGGTGGGGCAAACTTTAAAAACCAGTCTCAGTTGTGAGCAAACTCGCCTACATGAGACTGGAGTTACTAGTAATCATGAATCAGAATGTCGCGGTGAATACGTTCGGGTCTTGTACGCACCGCCCGTCACACCATGAGAGTTGGCAATACCCAGTCCGTAGACTAACCGCAAGAGAACGGCACGGCCGAAAGGTAGAAGTCAGCGATTGGGGTAGAAGTCGTAACAAAGGTAACCGG
+
//1'&)%35)))$*&$$%&)15+,5--11-/211653530.(('(*56,,&-*105;:10/.-316644,-..42:718(27680*-6/,11//97.),,*,5,(*)('%&)(4,+33,1-.0.87-)))%-&*(/--4/5;/..(%()''882/+**0-1332*%6(,954/.+3.25)+**5112*-'**-,.0,(+4/9.9/4(,+),+,.28<::84581**,200''$&%)+-349,%*%&&1)'**(-,&())/752,+*'%2/16/53-)+**(-/676545/,./$.**/1-)&'&'%')21577.1,2(*/-8..2)*())&#"%%(()*)..*-0974*))*.-*-)*'040399(444:1-*-*53/.-,,+546,&%&$)%+')(+%-(+,-'1%&),/:-23+*,.56-5-),-3873'9.+:+..45*372//54013/-'(%(%(*13,0//--.5/*+,,)%+02,-5/.+(),1---+-08979<52334,))').02*./2:5.169)0(%($*'())+*)*$'%%(.410788:.+*++2200/-592329/()(*-.,,,+5''+/%)+125+1:542351..2*//+1*-,,/++0,'+**0843.(*1,312522)'($),0/11(*(5,17))+.&,,*(-55,27)5:2248:092336$0)+.1)&'()538;/29862%&')5889995/0-.03353887<5')'*74&$/0771.3563447)(-,.9749421:2.').11/902-23.'4704743)0+&0()3348761&)0-&)-,+.*()**.**/.788/0799849'.++.::989.84:,#&0'*%&&$()&(*),))&()0--'')-41377::85*5))*))),86400-)*(()'*)(.'',)0.,31+.5;825:615311'(++(*)'()(46-49/0,&&(&'&'$%+,3,*)573251645665%%/0956/&).414747.6-.-8+(.()72())*+0/0098%3.4950:2/0300*17('++$'',8-8.-9-&-+&&&&(61/'*',,+.,($('(%&'$"%(&(%'*%7/733'/(*()+',)*-58732408;5.(%*'')/*125327++,-/5:;57
@0c4798d3-48e0-4309-bae8-59481932a66b ch=158 read=71163 start_time=2019-12-13T05:14:48Z barcode=BC01 runid=2c9cf7bc05858273f10e7d7ec552fc0bd742dc3e
CTCCTACAGGAGGGAGGCAGCAGTAGAAATTTTCGGCAATGGGGAAACCCTGACCGGAACAACGCCGCGTGAAGGAAGAAAGGTTTTCGGATTGTAAACTTCTGTTATAAAGGAAGAACGGCGGCTACAGGAAATGGTAGCCGAGTGACGTACTTATTAAAGCCACGGCTAATACGTGCCAGCAGCCGCGGTGGCTTCTGCGTAGGTGGCAAGCGTTATCAGGAATTATTGGGCAGGCAGCAGGGTCTGTGGTGAAAGCCTGAAGCTTAACCAGTAATACATGAAACCAGGCAGCTAGAGTGCGAGGAGAGGATCGTGGAATTCCATGTGTAGCGGTGAAATGCGCGTAGATATATGGAGAACACCTGACGAAAGGCGACGATCTGGCCTGCAACTGACGCTCAGTCAGCGTGGGGGGTAAATAGGATTAGATACCCTGGTAGTCCCACGCCGTAAACGATGAGTACTAAGTGTTGGATGTCAAAGTTCAGTGCTGCAGTTGAACGCAATAAGTACTCCGCCTGAGTAGTACACGTTATAGAATGAAACTCAAAGGAATTGACGGGGGGGCCCACACAAGCGGTGGAGCATGTGGTTTAATTCGAAGCAGCGAAAGAACCTTACCAGCAGGTGTGACATACTCATAAAGGCTCAGAGATGGAGAGATAGCTATATGAGATACAGGTGGTGCATAGTTTGTCGTCAGCTCGTGTCGTGAGATGTTGGGTTAAGTCCGCAACGAGCACAACCCACTTATCGTTGTTACCATCATTAAGTTAAGGGGACTCTAGCGAGACTGCCAGTGACAAGCTGGAGGAAGGCGAGGGATGACGTCAAATCTATCGTACTTGCTTATGACCTGGGCTACACGTGCTACAATGGATGGTGCAGAGAGGCGAAGCCGCGAGTGAAGCAAAACCCATAAAACCATTCTCAGTTCAGTTGGTCTGCAACTCGACTACATGAAGTTGGAATCGCTGGTAATCGCGAATCAACGTAACCATGGTGAATTACGTTCTCGGGCCTTGTACACACCGCCCGTCACACCACGAGTTGATAACACGAAGCCGGTGGCCTAACCGCAAGGAAGAGCTGTCTAAGGTGGGATTGATGATTGGGGTGAAGTCGTAACAAGGTAACCGGAAGATGAGCGACGAGCGTGGGGTTAGCCCACAAGGAGCACCGACAACTTTCAACAGCACCAGCAATACGTAACTTACCGCA
+
,..'%%'&*,'+/-(*0+,/0,07..'&)&+7615;:7;764+&+/,3;4..077.')/-12/.4973/1,)*)++5&(/**,.67721:,-+(*/:622:48181119;,-/-0)-76)40-7111831.,60-+&')*8/((())-.)++&($(**//)'25-,/.-.*1-+,486:<9510+7/.,/,,(,((*&%$)(,///.'*(+0.17/;///(*'&%,(($#%&'2,,4*)-1/'./-.123.0/-.85+183/,+%&&&+%&($(),(%%'&(,-7,08./1.,.-.,-*,-04&')*'((.2144(6')-(1.-,+//1/+*,+3430632)(*(+,222231-(++**.&'''(&%&$&',*((-129931343181806734////+)'')./2'(''(:704-($'+77.+)*(,1.-13417*'%/6635/5/)+-/89:;/-++(+*'())464,1022<5;3825451((%/'.-2/0./1/,6,).//*2-6022)-((*/413-*%%(+-%+&('.,00&&+'(1/0-47-.85/))'-*1.601+)),,)&(&'%&*..957%1./****'1),/79;43451/*.0.)*&)'21+(,00,($&'(&'(%.(*%.)-3622666447:-/--.0''(+./72.&((440/...42665252./),../784354+276--52../-.0116766457:857;.:.-.-,623,071-/118...-&,(',+*&*/.23//&)(-,)-:.65(1*3,,3,(%++0+(.01,())&),-06075.//./*28&3440-.**/-21-*.5/6441111./6+**,,/4*++*,'%)().054684/,)+.**%'(1042452933;8888799+*('('(+%),*,50.+))(),,-/+3;5.4,(,/7;21604:777/88;9),-,'('(478/(0001),+-0*,+--*3,7-46666640/&%%(*+(*&((30%4(/-+/5/*,%(&&#)%')34<976),)*/01/013.1/14.07+06501-03.2120/+**)'%&%(%&,(*345+0)-)'(216/236-2//*(*..33.*-1+/32:2-9-,,10(1+268/.,,.(*+--/66/1+3*4/90::0:003%%)*,,/&$)0)),1,+*5,&&&&%'*,*'(*+6751+..+)&(($&$)')),81/--1.-,300/((&%$%%%&%
@1581737f-e7b5-4b63-8a53-1f530656b401 ch=306 read=84060 start_time=2019-12-13T05:14:47Z barcode=BC01 runid=2c9cf7bc05858273f10e7d7ec552fc0bd742dc3e
TTGGTATGCTTCGTTCCGGTTACGTATTGCTGGTGCTGAAGAAGTTGTCGGTCTGGATGTCTTGCTTTCTGTTGGTGCTGATATTTGCTCCTGCAGGGAGGTAGCAGTGGGAATGTGCTGAAATGGGAAACCTCGATGCAGCAGCAACGCCGCGTGAGTGATGAAGGTTTTCCGGATCGTAAAGCTCTGTCTTTGGGGGAGAATGGCCCAGTGCCAAGGAGCCACGGCTAACTACGTGCCAGCAGCCGCGATAATACGTAGGTGGCGAGCGTTATCCAGTTTACTGGGCGTAAAGGGCGTAGGCGGATGTGATTAAGTGGAATGTGAAATGCCGGGCTCAACTTGGGTGCTGCATTCCCAGTTTATCTAGAGTGCAGGAGAGGAGAGTGGAATTCCTGGTGTAGCGGTGAAATGTGCAGAGATTAGGAAGAACACCAGTGGCGGAGCGACTCTCTGGACTGTAACTGACGCTGAGGCTCAGCGTGGGAACCAAACAGGATTAGATACCCTGGTAGTCCCGCCGTAAACGATGAATGCGGTGTGGGGTTTGCTACCTCATGCCGCCGCTAGCGCGTGAAGTATTCCCTTACAGAATTTGGGTCATGAATTAAAACTCAAAGGAATTGACGAGGGACCCGCACCGTGGCGAACCATGGACTTTAATTCGAAGCAACGCGAAGAACCTTACCACTTGACATCCCCTTGCATTACTCTTAATGAGAAATCCCTTCGGGGACAAGGTGACAGGCGGTGCATGGTTGTCGTCAGCTCGTGTCGTGAGATGTTGGGTTAGGAGAATCCCGCAACAGGCGCAACCCCTAGATTAGTTACTACCCAAGTTGAGGACTCTGTGAGACTGCCTGGGTTAACCAGGAGGAGGAAGGTGGGATGACGTGATCCTCATGCCCTTATGTGTAGGGCTACACGTGCACAATGGCTGGGTACAGAGAAGTGCAATACCGTGAGGTGGGCCAAACTTAAAAACCAGTCTCAGTTCGGATTGTAGGCTGAAACTCGCCTACATGAAGCTGGAGTTACTAGTAATCTGAATCAGAATGTCGCAGTGAATACGTTCAGTGCTTGTACACACCGCCCGTCACACATGAGAGTTGGTACATGCAGAAGCCCGTGGGCTAACCGCAAAGGAAGCGGCGGCCGAAGGTAGGAGTCAGCGATTGGGAAAAGTGTAACAAAGAGTAACCGG
+
$'.*-(+*,.31.380*1/19.3-/)-,)(',,,&(()*-)*(*.1//1,'*$&$)++(-*--(',*+*.-193:688/.,,+.2+%%'/0-)/&/7.)*'('),-24398+-)&)&(&',,+.0/*(*)/**)&&*-+)(&%'''%((,/+*+++(%&&(*,,1/519:5,,3/48510)+)'((00-0.+69+594*('%((''+)+(*)(-),'+(('&*)+-3-+/-,.35.1+)*()*'.06'+'$&(&)'.*-(+*)3,,')3662;20/-$**7.+.14853(.)*'*+)*-0+,122.,+*'(&--2-354/*'&%'%*//.+04(23583/1,104:8977544328*'%#,54)+213)+&)*54(91.)&2,')'))0+1.3.0(('/2/-),..3/+*('&'*'&%'(*+//.1513.15-,-/&(5.4.)+)*--122222878.4+-05.,-,-3.-//.25.52///.3/45(,-'+**,,/3..,*)-.,58)-07/-.-9*)'-,2505./-,.//:/**%()))(196,8/%%*%)(,045672/50++)'%'&+).*)'&)&((//),-'((%(&','$%(&*$$#(%%*+;;65996;3/1+204///($27-78;/,--/+,+(&')(*((&')0%'*.,/2/3-*/*(+433.,),/-0723/.)*'$%'&,%-/,56+$)&$)'-*'(-..5-.-))&**&&0,)*/-(170/.5+0,2232,./109752.0*/17.01033,-./09887738886877/1/0.(-+.+*&$'(58+&.-/5/.31(+-)-0/*(&)'.'&%-.-/4.51(--,//..883975+)#&)1/7896-&'-'($##++/0/)/-*10,.+/)(*.*387:3-++'++++.0,27--8./-100/165355/./-.4.)-.432853.*(&)-,++)''(')+.71.-4..,)1-.11,-57::5/4)46852;99:853&.-51&1$,'%'%))+,,/97./1&(**./00283//128/-/3/03123.2+)'&'+*24*,::782-.%+0,-54--,,+*%&$#%*.).,.*+),1(+-($,,,-+++,+*'&'8*-&$$&))*)*&+*(+,%%%&''&)*4,:(6,9+)+&%%'%)((,,/'-)((.-,.(()*)$'(),-,30-//(&((+*-,,-)%)))0-41-,
@c5c87269-8d2f-4a59-ad2a-d93cbe6a3958 ch=253 read=116359 start_time=2019-12-13T05:14:54Z barcode=BC01 runid=2c9cf7bc05858273f10e7d7ec552fc0bd742dc3e
CCGATTTACCTTGTTACGACTTCACCCCAGTCATGAATCACAAAGTGGTAAGCGCCCTCGAGTTAAGCTACCTACTTCTTTTACGCAACCCACTCCCATGGTGTGACGGGCGGTGTGTACAAGGCCGGGAACGTATTCACCGTGGCATTCTGATCCACGATTACTAGCGATTCCGACTTCATGGAGTCGAGTTGCAGACTCAATCGGACTACGACGCACTGTGAGGTCGCTTGCTCTCGCGAGGTCGCTTCTCTTTGTATGCGCCATTGTAGCACGTGTGTAGCCCTGGTCGTAGGGGCCATGATGACTTGACGTCATCCCCGCCTTCCTCCGGTTTATCGCTGGCAGTCTCCTTTGAGTTCCCGGCTGGCCGGACCGCTGTGAAAGCAAAGGTAAGGGTTGCGCTCGTTGCGGGACTTAACCCCAGCATTTCACAACGCAGGCTGACGACAGCCATGCGGCACCTGTCTCACGGTTCCCGAAGGCATTCTCATCTCTGAAAACTTCCGTGGATGTCAAGACCAGGTAGATTTCTTCGCGTTGCATCGAAGATTAAACCACATGCTCCACCGCTTGTGCGGGCCCAAATCAATTCATTTGAGTTTTAACCTTGCGGCCATTACTCCCCAGACGGTCGACTTAACGCGTTAGCTCCGGAAGCCACGCCTCAAAGGGCACAACCTCCAAGTCGACATCGTTTACGGCGTGGACTACCAGGGTATCTAATCCTGTTTGCTCCCCGCTTTCGCACCTGAGCGTCAGTCTTCGTCCGGGGGCCGCCTTCGCCACCGGTATTCCTCAGATCTCTACGCATTTCACCCGCTACACCTGAATTACCCCTTTCCTACGAGACTCAAGCTTGCCGGTATCAGATGCAGTTCCCAGGTTGGACCCGGGAGTTTCCGCATCTGATAACAAACCGCCTGCGTGCGCTTTACGCCCAGTAATTCCGATTAACGCTTGCACCCTCCGTATTACCTGCGGCTGCTGGCTGGGAGTTAGCCGGTGCTTCTTCTGCGGGTAACGTCAATGAGCAAAGGCATTAACTTCCTCCCTTCCTCCCCGCTGAAGGGCACAACCCGAAGGCCTTCTTCATACACGTAAGCTTGCATCCGGGCTTGCGCCCATTGATACCAATATTCCCCCCTGCCTCCCACGGTAAGAG
+
5/,'43**-/5202:1.-../9/+097-/26;3643:51//2:40+0,*.42334::87//-1062/00047.'24:/521''')*--6.)&)*4<9.246422234378839-/0.,)+11*-7/+5/5/2*,,05//1;5232..272(((.8/(+,-.8/00,24413733001272-2//&(*++--0300-05656,:/5)2-/.-...0(*%%-0/.)./+/%&)(()4407(*'$.--/033925-69-,-/-.08;<,:,+&(+--...072,,,688--79956,//,-5:41//0//0-0/18335831;8+%1/6594.7,',284)//*-),43&,-433.071-(+*+0.(.+)$%)012:796(,-*'%&%)%%/6+)'(*-+22-61314556/7//.;86160512:0+-%012:-,,-975'6*+665661,,30/.4)/&5'3/+.-(()$(%&*4;;:27/,,./100/4146676644005.'()&..458;9:88;.1243112950,$/0&$*+..6725.1033*..+)8+8;8:93702/229;25;1140*()(.14.60)+*+--90;3212/,-25:;4-.*&)'&&))+-&,(&*-244+,/,312002309/9//++*)'*,--0-5.-2)-50148:8015*0720.1398:.9*0*-/+--..7664:6-,.0-,046503336,43-,/43,,6..//-29/+/-.5-(''(37//646<822.2197-2203<766:&*5:9-10),81;9887,24+5324;5955%&012150,.-211;8*(+/*-39241346/*(+(%+40*((*/.//2,%,-369,.+-.1)+/&/44471012239988872/1/7/4,+6/)+11'(-8-,'%)./54-+(+149<97;356,.0)/+/1.38,*1-28-+--180:7611220212/60-.-395077+,-,,),2&)+/92229631+'(0+&)4...42.8/-.5/99<88785;87899355-9...6752%.&&*-0..**((,*18*4<;650:9,+7,,.((%#&%&)-0:/-.*2,4:8;78<76643'.-.*(()*++.168&(77526*-,.-'%&('#(&3(5(./898/774)')*,(4)(#(&('(2+-/
@9f11ed67-837c-43e4-8e3d-1d1c28ff1498 ch=4 read=35753 start_time=2019-12-13T05:15:03Z barcode=BC01 runid=2c9cf7bc05858273f10e7d7ec552fc0bd742dc3e
CCGGTTACCTTGTTACGACTTCACCCCAGTCATGAATCACAAAGTGGTAAAGCGCCCTCCCGAAGGTTAAAGCTACCTGCGCTTCTTTTTGCAGCCACTCCCCATGGTGTGACGGGCGGTGTGTACAAGGCCAGGAACGTATTCACCGTGGCATTCTGATCCACGATTACCTAGCGATTCCGACTTCATGGAGTCGGTTGCAGACTCAATCCGGACTACGACGCACTTTATGAGGTCGCTTTGCTCTCCTTGGTCGCTTCTCTTTGTAGCGCCATTTGTAGCACGTGTGTAGCCCTGGTCGGGGCCGCTGATGACTTGACGTCATCCCACCTTCCTCCAGTTTATCACTGGCAGTCGGGTTCCAGCCGGACCGCTGGCAACAAAGAATTAAGGGTTGCGCTCGTTGGGACTTAACCCAACATTTCACAACACGAGCTGACGGCAATACATGCAGCACCTGTCTCACGGTTCCCGAAAGCTACATTCTCATCTCTAAACTTCCGTGGATGTCAAGACCAGGTAAGGTTCTTCGCGTTGCATCAGATTAAGCCACATGCTCCACCGCTTGTGCGAATTTAAATCAATTCATTTGGTTTTAACCTTGCGGCCGTACTCCCCCAGGCGGTCGACTTAACGCGGGTAGCTCCGGAAGCCACGCCTCAAGGGCACAACCTCAAGTCGGCATCGTTTTACGGCGTGGACTACCAGGGTATCTAATCCTGTTTGCTCCCCACGCTTTCGCACCTATCAGTCTTCGTCAGGGCCGCCTTCGCCACCGTATTCCTCCAGATCTCTACGCATTTCACCGCTGCACGCGATTCTGCCCCCCTCTACGAGACTCAAAACGCGTATCCAGATGCAGTTCCCAGGTTGGGCGGGTTTTCGCATCTGACTTAACAAACCGCCTGCGTGCGCTTTACGCCCAGTAATTCCGATTAACGCTTGCACCCTCCGTATTACCGCGGCTGCTGGCTGGGTTAGCCAGTGCTTCTTCTGCGGGTAACGTCAATGAGCAAAAGGTAACTGCTCCCTTCCTCCCGCTGAGTACTTTACAACCCGAAGGCCTTCTTCATACACGCGGCAGAAACATCAGGCTTGCGCCCATTGTGCAATATTCCCCTGCTGCCTCCCGTAGGAAC
+
30-)..*001/)2+',6584942,::.*-6,)/+,9883622(()08164'&*+::-,.+,,.2583987)%)*),.)$(%'8,7252,,*,'$%&%'(.-4.$''1.676897;56080//-148;904-3(.78763204;7679)9*3.)08-,/03,1(**-42,0('&.,--4;452(./40188/--,+.-4(&(247522.5112*5-964466603+,,8;44.*5+*,*+50**43323*)+'()-')//17459,'&&&''+/.11+-.,/-+///264..-1560-2)'''&%/-(&%))/-,*(+*,189:;39-*(/156/+)**)*49.-02)+-.82/+.-%&((,+)))0(4,523*)+/+031305+'%&''&%),*/+,1&(3,-69)2721323+21,.2041:7--.,61/01&()+/001,03(&%&(00678:99;7734'(',+52157/+,1'*,'',139248762,(%)+*)/.5812;<;:259-12869228314-61;946,+--,900/43'-&0***%*,*,/22233514.,,,),-192$%((',10-/+5/:457;:2.,66.,4/./,%&)026,3233.115)%/*/)///09.9,8,40.+)$&%../-*-*,*&)/.216:9929+:61.1277937,0-....//430;89+.-2..-2397864582652312599:976554<6/5-88:/*+(*9701'(%+,,(/..1003:589:,30,*/25:6/.-6/23*)''+327/1*+*.33831,535)376037<471+-+/+.//3503)227552-05062/4448/84,%-))($%'1'().//5*96;+,&(-0'.,-32,*()68;200015431.2-6/758816+//,/152421,2.*&0-00-'+-.39;07/.04/439-;,)*%+1-*/76966,*--*--6-.,-0-.*&)+')*))+0+0,--;-;:<:9895.+1,30778/700.70662)--*-/)+(/.1:-8231,/7-&'*%'&+),04/)+,&1,(&*)1+695<32:22820(.+)*(%'$*-**')+/56.14'024;:+5,*,*(++*.6660,,0/34332-9;(*847+1%0
@782135ec-5f4f-43b2-bfeb-057c958d0602 ch=168 read=98610 start_time=2019-12-13T05:15:03Z barcode=BC01 runid=2c9cf7bc05858273f10e7d7ec552fc0bd742dc3e
CCGGTTACCTTGTTACGGCTTCACCCAATCATCAATCCACGCCAGACAATCCTTCGCGCGGTTAGGCCACCGGCTACCAGGTGTTATCCAGCTCTCGTCCGGTGTGACGGGCGGTGTGTACAAGGCCGGAACGTATTCACCGCGACATGCTGATTCGCGATTCTCGCTGATTCCAACTTCGTAGTCGAGTTGCAGACTACAATCGAACTGAGAATGGTTTTATGGGTTTTGCTTCACCTCGCGGCTTCGCTTCCTCACCATCCATTGTAGCGCATTAATGCTGGCCAAGGTCATAGGGGCATGATGATTTGACGTCATCCCCGCCTTCCTCCAACTTGTCGCACAGCGTCGCTAAGTCCCCAACCAATGATGTGCTTTAATAACGATAAAGAGTTGCGCTCGTTGCGGGACTTAACCCAGCATCTCACGGCCACGAGCTGGCGACAACCATGCCATATCTCATATGGCTATCTCTCCATCTCCTGACCTTTGCCAGGTATGTCCAAGACCTGGTAAGGTTCTTCGCGTTGCTTCGAATTAAACCACATGCTCCACACAGCATGCAGGCCCCGTCAATTCCTTTGGTTTCATTCTTGCGGCAATACTACTCAGGCCAGATTACTTATTGCGTTAACTTTGCAGCACTGAACTTTGACATCCAACACTTAGTACTCATCGTTTACGGCGTGGACTACTAGGGTATCTAATCCTATTTACTCCCCACGCTTTCAGGACTGAGCGTCAGTTGCAGAGCCAGATCGTCGCCTTCGCCACTGGGTGTTCCTCCCATATTATATCTGCGCATTCCTGCCGCTGCACATAGATTCCACGATCCTCTCCTGCACTCTGCTTCCTGGTTTTCTGCACTGAAGTTAAAACTGGGCTTTCACCACAGACCCTTGCTGCCACCTGCTCCTCTTGCGCCCAATAATTCCGGATAACGCTTGCCACCTACGTATTACCGCGGCTGCTGGCACGTAGTTAGCCGTGGCTTTCTAATAAAGTACCGTCACTCGCTACCATTTCCTGCTTAGCCGCCGTTCCTTATAACAGGAAGTTTACAATCAAAACCTTCTTCCTTCACGCGGCGTTGCTCCGGTCAGGGTTTCCCCATTGCCGAAATTCCCTGCCTCCGTACGAATTGATATCAGCACCAACGAAGGACAACGCAAGACACCCGACAACTGCTGGCACCAGCAATACGTAACCCATA
+
-4%--0(.--/&.5'+-//0731330,6.1199553/.&()-,-,-*&&&)**/-%%')*718+1758/05+)(%$')*130/50*((')$*+1./))&&',-+'),-'22/*1*.2.//3.(-,.+)**'-00471.,10/3237785642-484/0-$.)$&%%&$'*3620+++,6/+...01.-019,-+--/.*(+,,0+,1/+**&)1--8/6:9,.2870:93,12:2258-.,*,00571../0-1)'&(,,8:914;0///.**%.&'%*&%%&(2,(&3)32)*%%+0+'*,+.2201;7,,,+,.-+62-)++2-1.)+1(,(+-/-**$'$$&--,)'#%)%)*--8:*,)+)+(&)*-)+&)/30/-&*-*)).(.-)'+,6-//656.5,+*,4.2-1,,&,0((%**+,32()**''$'''(-1/30.-1.(/0&%$)'$%%)(35.1')&33128644.3845736',-*.4,2'%&%&&++//.24)1*,,-521.(*(+,4:67,.,,*1,)+060).)/*2717:-1+,*,,0,$&%'&$&#(%.(320520'/61749-*+1+(*%0/609:/05.//'-'$(&-.+.04()+,&%%(('*+22/46-1.--*%(&&))115645445944;9455974,3*3,.-5*///132102))/1'-$.,,-4;385257325/.//5368767)++2+(*,42/)(**+,57*,.9-662267315((+/,.0#'&0)++878*02368273/3745335)+,67630.1))+**++-290)*)''$*+0.2/6;/46%+')')$(,,40&&('+,+710043001-./.-''+)&',),(22,,(%($%&&)&(0(-.+(**(.528<.--4/,/)*-99--+&+,*0+$(&'%'*.5(+05*,-02.//.+1041/*+)*/.11.1-)02+,,'')%*((,*02''*-./310..)%*+1/.8/,,070.12--97-)0-+56,)*)1,--.((''&%%$*&%')'))'(&)%%'5/.21&*''%+)'*4/4(.(-'(2;4.1464,+20(()(*2588,++*&)'&)***/2(-,3--.84*,0--9-5;:*+7:2,)+014.&('&%-.2,/-(+,*(*((($'*+100022271('%)*)0)&(,*%.)))+-(/.()(*,&&*$$&'(.,4.,+))'(%,+(+%.)$$$&
@b3f7bd70-6a0f-468a-afce-f4ab02ee22c6 ch=307 read=92054 start_time=2019-12-13T05:14:56Z barcode=BC01 runid=2c9cf7bc05858273f10e7d7ec552fc0bd742dc3e
GAGGAGGCAGCAGTAGGGTACACTTTTCGGTAATGGAAACCCTGACCGAGCAACGCAGTAGAAGGGAAAAGGTTTTCGGATTGTAAACTTCTGTTATAAAAGGAAGAACGGCGGCTACGGAAATGGTAGCCAGTGACGTACTATTAAAGCCACGGCTAACTACGTGCCAGCAGCCGCGGTAATACGTAGGTGGCAAGCGTTATCCGGAATTATTGGGCGTAAAGAGAGGGCAGGCGGCAGCAGGGTCTGTGGTGAAAGCCTGAAGCAGCTTCGGCCAGCCATAGAAACCAGGCAACGCTAAGAGTGCAGGAGAGGATCATGAATTCCATGTGTAGCGAATGCGTAGATATATGGAGAACACCAGTGGCGAAGGCGACGATCTGGCCTGTAACTGACTCAGTCCCGAAAGCGTGAAAGAACAAATAGGATTAGATACCCTAGTAGTCCACGCCGTAAACGGTAGTACTAAAGTGTTGGATGTCAAAGTTCAGTGCTGCAGTTAACGCAATAAGTACTCCGCCTACCAGAGTAGTACGTTCGCAAGAATGAAACTCAAAGGAATTGACGGGGGGGGCCGCACAGAAGCGGTGGAGCATAATGGTTTTAATTTCGAAGCAACGCGAAGAACCTTACAGATCTTGACATACTCATAAAAGGCTCCAGAGATGGAGGAATGGCTATGATTACAGGTGGTGCATGGTTGTCGTCGAAAAGCTCGTGTCGTGAGATGTTGGGTTAAGTCCCGCAACGAGGCGCAACCCACTTATCGTTAGTTACCATCATTAAGTTGGGGACTCTGGCGAGACTGCCGGTGACAAAATGGAGGAAGGCAGGGATGACGTCATGCCCCCTTATGACCCTGGGCTACACACGTGCTACAATGGATGGTGCAGAGGAGAAGCCGAAGCCGCGGGTGAAGCAAAACCCATCAAAACCATTCTCAGTTCGGATTGTAGTCTGCAACTCGACCCATGAAGTTGGAATCGCTAGTAATCGCGAATCAGCATGTCGCAGTGAATGCGTTCTCGGGCCTTGTACACCGCCCGTCACACCACGAGTTAATGTGCAAGCCGATAACCGCAAGGAAGGAGCTGTCTAAGGTGGGATTGATGATTGGGGTGAAGTCGTAACAAGGTAACCCGGAAGATAGAGCGACGAACTAGTAGGTTAACACAAAGACACCGACAACTTTCTTCGAAAGCACCAGCAATACGTAACTACCACC
+
&%*,')/.-11)/*&,'')&''(*/200,-&)---,/5-.:./0249..(764+)&%$))-.-+0*,6,+)0-:950/0-3022383.-205548444:8))*+0-/74)5/111/0*'(),+//8-,-6.)3353.'&')1-1/.(-'*31/11/03737564779<20,++2,./,0-00//523,4*++))-.-14-;-+.*',*',))/2/5555/:0('+,(/11/19;;9;:532*+5/.//325:1+/1*%-.0/02&-%'+/7.&)#$*)14/-,)-1-++*78622,&*,,(')-.0714/(''*1,5/(+'&0-7/6621&'&(*+,*+-0367745644124.)+)*+378234283//-++*,20//00-2,0,)($()+**()&+(-/-*&(*81*+*++%''..012::742-..4..+,+68,+)+.,-004.014;8:;923.'/)(,+224:*-908/8/9842+1/,+4:8/7878889876:672/./+,.5(3*+,22-160)*'%'&&))&0)-*,89141++.8110;9446*2+((''/+4431*+1760*04'+,//&(+,-041(+('*-.&(,--5::*('*-+--//+-2+5/++//),53,.*(*''&.105.(/0./,-.,)/60,*.-./)*+//029/,,))+*&033355,1'()+-/-311/.('$),0'*2928+))(*$%(//4568872.-03775+21/:24/.35(*55-6)$+*,9:7+64.%&,)-.93240,2.-9<9::54:21.-2.:;56554..,+%(+(13-1''+223.0(*.),2/.-(&((''/6./5997.*(&%$(000(/2/1..09*,40*,-%,&'&((./1*(-+1/1:9:787883-+-*)&(&)*'&-+)/825.','**6)+,8;217+&)%'())+0-.3-.3/1594)2$2(*)*-1655.4,--21+1-'(1+4-*5/5/631555423,4---8987;47,-./0668'($'0(%+'$(*941./.1,.(((((+--.1508,-/4././1/0,..+0(&)'*$/',*/7.&/+3.4,..'-(.+)'''(5+02-,.),,-60./1,..0,8.14500/0.(,.-02665:(7,26251.8,9//4.*'216;;4.)-$&(*+,4-7/5,&(,30-.22396131/./571596*+-/(-.181364;5244*-#$)&&&$&"
@e148128e-af3c-4520-ae2d-f2ad81c45497 ch=173 read=113960 start_time=2019-12-13T05:15:05Z barcode=BC01 runid=2c9cf7bc05858273f10e7d7ec552fc0bd742dc3e
CCGGATTACTTGTTACGACTTCGCCCAGTCGTGAGATCACAAAGTGGCGGTAAAGCGCCCACTCCCGAAAGGTTAGCTACCACTTCTTTGCAGCCGCTCCATGGGGTGTGACCCGGGCGGTGTGTACCGGAGGCCGGGAACGTATTCACCGTGGCATTCGATCCACGATTACAGCAGTTCGACTTCATGGAGTCGGTTGCAGACTCAATCCGGACTACGACGCACTTTATGGCAGGTCCGCTTGCTCTCGCGAGTCGCTTCTCTTTGTATGCGCCATTGTAGCACGTGTGTAGCCCTGGTCGTAGGGCCATGATGACTTGACCTCCACCTTCCTCAGTTTATCACTGGCAGTCTCCTTTGAGTTCCCGGGCGGACCGCTGGCAACAAAGGATAAGGAGTTGCGCTCGTTGCGGGACTTAATAACATTTCACGACACGAGCTGACGACAGCCATTGCAGCACCTGTCTCACGGTTCCCGAAAGGCACATTCTCATCTCTGGCTTCCGTGGATGTCAAGACCAGGTAAGGTTCTTCGCGTTGCATCGAGAATTAAACCACATGCTCCACGCCGCTTGTGCGGGCCCCGTCAATTCATTTTGAGTTTTAACCTTGCGGCCGTACTCCCCAGGGCGGTCGAGCTTAACGCGTTAACTCCGGAAAACCACGCCTCAGGCGCAACCTCAAGTCGACATGTTTACGGCGTGGACTACCGGTATAATCCTGTTTGCTCCCCGCTTTCGCCCACAGGCGTCAGTCTTCGTCCAGGGGCCGCCTTCGCCACCGGTATTCCTCAGATCTCTACGCATTTCACCGCTACACACCAGATTCTGTCCCCTCTACGAGACTCAAGCTGCCGTGTCAGATGCAGTTCCCAGGTTGAGCCAGGGATTTCACATCTGACTTAAATGAAACCGCCTGCGGTGCGCTTTACGCGGTAATTCCGATTAACGCTTGCACCCTCCGTATTACCGGCTGCTGGCTGGGTTAGCCGGTCTTCTTCTGCGGGTGGCGATCAATGAGCAAAGGTAATGCTACTCCTTTACTCCCGCTGAAAGTACTTTACAGCAACCCGAAGGCCTTCTTCATACGCGGCATGCATCGAACTGCGCCCATTGTGCAATATTCCCCACTGCGCACTCCCGTG
+
3/-/'(&%(%$%()%)426841/.1+()1/(+)*'*--)+-66313,%'+))*-'*,231$,*20)(.+&1../*()--**$')6-492&3,)/7**+./,.1-)(()(')/,.,255483**)'(+))+'+,-4/;357402)*+)%)+++.+,(143&))+(&'+,.2*&()+)-465...5/5/01-()*+,818)/(...24/9..2/7.51/-//0*,$'*-445-,(%*,5555416.-076912*'((+02262661;9--213429:.01.,-...-,**,,++,352279:7&-$-.67;54--,+)(*))()%&,515:9<8734&+/:/-0<489896./6257+*.%)*673950(,*--22993,-)*()')09)4-8.8,2.'*/7,/**3,.7420695.*))+%%()),/;/.-2200)*+)&,..-07490)-0'*&%),03227333-,,+-6::9340-.7(3+/+*,08644475420)%%&**/*)-7194762-,2541212-/.21;7981011/;23299..('(-)-5.25(..36574,','34/..-*+++).*.2-''+//96;70499+,-05:;.313//.--/404,333*798**,+('*(,*)(%),0.3,.1,5-4(++2&7)386+171437:6-&)''#(*5,..0+2-123(2*/..9:-11450385473,3%(,%'(.//05122:5*00+4.'$(+1.-%('(',-.5946:48666:5773(&38:-679:<;=;:79(0,/--.6<8948)).1118:9:13'-34/115$()))*+(()*,12/,)#+*/10/9534/-0236-/+&')*0+)%$(3+.4;8:99:;9;-**,);21/2)$)/,-.52.-/105-../2./+(#$'*('837:10/*%&&&%&()'#)''&%&,-/.8(((,7.90/./-+..2:324879845.+*)-,33;18+'%(0,/++'.--26.0952,,)*-/4)(%'*)'+0)8,//8797*--*.+-+,1$+*,)%*)$%'(31.3;9371/0-+12+'*&&%**,-((-.-02:8<9:<:+.()')-6-%'&')/)'(''0-/02<2-+/++++/,,-804:;.(+)()%(&))17--)*
@7627e8af-2608-4b23-b420-e88778dd1be4 ch=58 read=83803 start_time=2019-12-13T05:15:12Z barcode=BC01 runid=2c9cf7bc05858273f10e7d7ec552fc0bd742dc3e
CCTACGGGAGGCAGCCAGTAGGGGTGCACCGACGTGGAAACCCTGACCGAGCAACGCCGCGATGAAGGGAAGGTTGCCGGATGTAAACTATGACTATAGGAAGGGCAGCGGCTACAGGAAATGGTATGCGATGACTGACCTTTATTAAGCCACGGTAACCGTGCCAGCGAAGCCTGTTATTACGTAGGTGTGGCGTTATCTGAATTATTGGAAGAAATTGAAGGGGCAGGCGGCAGCAGGTCTGTGGTGAAGCCTGGAAGCTTAAGCTTCCAGTGAAGCCATAGAACCGGGCAGCTAGAGTGCAGGAGGAAGGATCGTGGAATTCCATGTGTGGCGGTGAAATGCGTAGATATGGAGGGCACAGTGGCAGAGAGCGACGATCATGGCCTGCAACTGACGCTCCAGCACGTGAAACAGGAAGCTGGGTTAGATACCCTATAGTAGTCCATAGCCAAACGTGGAGAGCACTAAAGTAATTTGGATGTCAAAGTTCAGTGCTACTGATTAACGCAAGTACTCCATACAAGTGGTACGTTCATAAGTGAAACTCAAAGGTTGACTTTGAAGGATTTTTTTGACGAGGTGGAGCAATAGTTTAATTCAAACTGGCTTGCCAGAAGAACCTTACCAAGGTCTGACATGCTCATAAAAAACCGAGATGGAGATATTATATGAGATACCAAGGTGGTGCATGGTTGTAGGTCGGCTCTGGTGTGGTGAGGATGTGGGTTGAAGTCCGCAGCAGGCGCAGCCACTTAGCAGTTGCACCATCCATTAGTTAGGGACTCTGAGAACTGCCAAGTGACAAGCTGGGAGGAAGGCAGGTTGGCATCAAATCATGTACCTGATGGAGCTACACACACATTGCTACAATGGATGGTGCAGAGGAAGCAGCAGAAGCCATGAGGGAGTGAAAGCAAAACCAGAAACATTCTCGAAAAGTTCGGATTGTAATGCACCGACTCACGACTACATGAAGTTGGAATCATAAATGATATGAATCAGCATGTCGCGGTGAATACGTTCTCGGGCCTTGTACACCGCCCGTCACTACGAGAGTTATTAACACCCGAAGCCGGCTAACCACAAGGAAGGAGCTGTCTAAGGATTGATGATTAGGAACGAAGTCATGCTCAAGGTAACCGG
+
$$&#%'*,&(&$%&&&&+3)--0+'$&%'++00,,.*+.).3))012301,8131,+*&$&((*'-'0++.++')%(.-.)4$**43..(*($#'))%&'(*+(%($,*-+,-.3*.&&&(+.3/'&%$&$%())&'(%%$(+(++1)&)(%''&')('')**,0,-.'&'&%(%$*)%*&$%%)$-+/,*')),0:650*-&/)1)*&*)+(#**')%'+))+.-.&'-'+*+((&%(*(5565040/-2+-301+(&$$%$%%$&&%+*(/0(-*(.1'+(',&/*''$,%,,-,'&'**.040+.,),/703/'+''**-5.751/()'',(-114+..(*-//&(**%&'+*)-('$%&((+%$$$&((,-*+('(,0%)+0/93231-*+++.,../&'%$$(-2,&&'(*+&('$(*+63-2+),.'4/&%$$*,.-/)0*''$((+,8..&'(+(%&$'%%,*-'#$$'(60/:21(-.3:3.667(&+%-0///001-.&%$$%'')'++.2')*,,*(,&11/0/2:0%(')&'&%'+&'-'++&'**(&&%&((+,))$&')-.($%%%%%&(+,-,%&*'&%)16:-98:6(+')%##&$$$&$%$*,+/..(''')(,&&#*('+//0,'+--43458,,-('&(),-8,+,*))('),/.-)--,*0)&'($/*.)#&%(+-.6(($&$('/-+**'&'*+)+&'+((+%%%&(+,++%%&(*+1&)*'0*)+,$&'(..))+%$%%&+&/%('('*.64-5,.)8-&-54(',())''%*-/''$%'''''&,+)+)%')(150.((($+)'&'&%(''(2('%%(%$#'&&&$%('%''.))))).'%$'$"%&&**3-,1,,-64360/*-**+&''$)(')+%)**)*)'('$'*&0+&&'.75'(%'#((&(++7.34*220')-9159616*+'''#'$'&&+-++$%(12844/&'*('-0+,-/.1%%%&$$%('%$&*414)*++-/1403*3,*(-.26479858'2458372/)($(+'/63+/401**-,))((0-'(+.//1.84'))&10&'&$'$*(%&''')+)*'%&'//5502'*'%')+,./-/4*-.(&&'+,(+-*/*)****12,/1.1)0
@f838bbeb-6dea-4ab1-b05e-46440019bd67 ch=342 read=54807 start_time=2019-12-13T05:15:11Z barcode=BC01 runid=2c9cf7bc05858273f10e7d7ec552fc0bd742dc3e
CCGGTTACCTTGTTACGACTTCACCCCAGTCATGAATCACAAAGTGGTAGCGCCCTCCCGAAAGGTTAAGCTACCTGCTTCTTTTGCAACCCATGGTGTGACGGGCGGTGTACAAGGCCAGGAACGTACCGTGGCATTCTGATCCACGATTACTGATCCTCCCGACTTCATGGAGTCGAGTTGCAGACTCAATCCGGACACGACGCTATGAGGTCCGCTTGCTCTCTCGCGGGAGTCGCGCTTCTCTTTGTATGCGCCATTTAGCCAGCACGTGGCAGCCCTGGTCGTAAGGGCCATGATGTGACTGACGTCATCCCCACCTTCCTCAGTTTATCACTGGCAGTCTCCTTTGAGTTCCCGGCGGACCGCTGGCAACAAAGGATAAAGGTTGCGCTCGTTGCGGGACTTAACCCAACATTTCACAACACGAGCTGACGGCAACCGTACGGCACCTGTCTCACGGTTCCCGAAGGCACATTCTCATCTCTGAAAACTTCCGTGGATGTCAAGACCAGGTAAGGTTCTTCGCGTTACATCCGGAACCAAACCACATGCTCCACCGCTTGTGCGGAGCCCCGTCAATTCATTTGAGTTTTAACCTTGCGGCCGTACTCCCCAGGCGGTCGACTTAACGCGTTAGCTCCGGAAACCACGCCTCAGGGCACAACCTCAAGTCGACATCGTTTACGGCGTGGACTACCAGGGGTATCTAATCCTGTTTGCTCCCACGCTTTCGCACCTGAGCGTCAGTCTTCTGGGGGCCGCCTTCGCCACCGGTATTCCTCCAGATCTCTACGCATTTCACCGCTACACCTGGAATTCTACCCCCCTCACCGAGACTCAAGCGCGCGGTATCAGATGCAGTTCCCAGGTTGAGCCCGAGGTTTCACATCTGACTTAACAAACCGCCTGCGTGCGCTTTACGCGCCGGTAATTCCGATTAACGCTTGCGCCTCCGGCAATTACCGCGGCTGCTGGCACGGGTTAGCCGGTGCTTCTTCTGCGGGTAACGTCAATGAGCAAAGGTATTAGCTTTACTCCCTTCCTCCCGCTGAAAGTACTTTTACAACCAGAGGCCTTCTTCATACGCGGCATGGCTGCATCGGAAAACTGCGCCCATTGTGCAATATTCCCCACTGCTGCCTCCAGG
+
672133.25,1-2/()+),183,557,--/3254466-+,-3(*),2.,(*-.94+2((')-'/*,-.0'(1120-$+-4118;0.14,45,)97:998889-430+-)((-/40-,1+$)-++)+$$&**-10/-154())217+...2.)+&***+(&.2--,1171566,)*+-*%)2913-/330.*/+2103**%'***')&'('&*'-02023;1421+,+52/-,'&&)+*+&(-225/492(1,6*+,3-36;*)-47*..,,**'&%'&+/513995-0-'.255:4.,,*&%%$$%)*534:8557;1-097;/0,,&))-*//23435:5048722&$))+0.5/560.-)*0+,-,++-:22134;-3-680:(,/23-//44452924/96/('(/)/-(011.8;.-/032,*,,0777767536859:%3).&2000;5535,.--/1.3/72/020,)(()+02783454220+493,191:679/44*-+,+-/4<627.0+0.5:9:<;99060&+)*5*+(%%((8:96:00,/,/227/38,)-+(),.**&%564.,.77;:;:59:50//1:<,/((%$#&%+'.))'&&'*132)-25/6284444.6---;76:23416)7,,))(,-.00830*'.-+-/087841&.(-28:9586460-&,,773:48335334&,530-253/06.0,-*41*'-*-)'$)%)-5233637;233+1..02044.5*''+24.-138558404713:1;908;0())+*,35665+*,(*,379035,)))(215:6711001((),.686*()$(&'%1,19:50()')(+%/.127+.57373465683+/1/3/0218--*/-+7/-./0144430113226934-)2-88:583/+(*+)$)(((./(5..2..4*'%/&$*''+4+%(&,3,1')('*'4*213(.,/.*)*+,1-''+1(.-.,45(0)'(''(2+*334&12..56/00-411/+163*,-2/0.-'*,1-(*+1,'(+.+)-61+222022+-+)(()'''*&*%&%&)'*)*5+0:0.3+,(,,;424497445120*/&'('(0.1197+%**)*+,2*('$&(,..+-*()+'+('**$+)
@7781026e-e5b6-45ee-8902-2f50ee5c4226 ch=176 read=114009 start_time=2019-12-13T05:15:12Z barcode=BC01 runid=2c9cf7bc05858273f10e7d7ec552fc0bd742dc3e
CCGGTTGCCTTGTTACGACTTCGCAGTCATGAATCCTCACCGAGTGGTAAGCGCCCTCCGAAGGTTAAGCTACTTCTTTTTGCAACCCACTCCATGAATTGGCGACGGGCGGTGTACAGGCCGAGACGTGATCACCGTGGCATTCCTGATCCACGATTACTAGCGATTCCGACTTCATGAGTCGAGTTGCAGACTCAATCCGGACTACGACGCGCTTTATGAGGTCCGCTTGCTCTCGCGAGGTCGCTTCTCTTTGTATGCGCCATTGTAGCACGTGTAGCCCTGGTCGTAGGGCCATGATGACGACGTCATCACGCTTCGCCAGTTTATCACTGGCAGTCTCCTTTGGGTTCCCAGCCCGGACCGCGCTGGCAATAAAGGATAAGGAGTTGCGCTCGGTGCGGGACTTAGCAGCATTCCACAACACGAGCTGACGACAGCCATGCAGCACCTGTCTCCACGGTTTCCCGAAGGCGACCTCATCTCTAGAAAACTTCCGTGGATGTCAAGACCAGGTAAGGTTCTTCCGCGTTGCATCGAATTAAACCACATACTCCACCGCTTGTGCAGGCCCCGTCAATTCATTTGAGTTTTAACCTTGCGGCCATGCTCCCACAGGCGGTCGACTTAACGCGTTAGCTCCGGAAGCCACGCCTCAAGGGCACAGCCTCCAGGGCATCGTTTACGGCGTGGACTACCAGGGTATCTAATCCTGTTTGCTCCCGCTTTCCTTTTTTTTGACGTCAGTCTTCGTCCAGGGGCCGCCTTCGCCACCGGTATTCCTCCAGATCTCGCATTTCACCGCTTCTGCCTGGAATTCTACCCCTCTACGAGGACTCAAACGCATTATCAGATGCAGTTCCCAGGTTGGGCCAGGATTTCATCTGACTTAACAAACCGCCTGCGCTTACGCCCAGTAATTCCGATTAACGCTTGCACCTCGTATTACCGCGGCTGCTGGCACGGAGTTAGCCGGTGCTTCTTCTGCGGGTAACGTCAATGAGCAAAGGTGATGGCACCCTTCCTCCCGCTGAAAGTGCTTTACGACCCGAAGGCCTTCTTCATACGCGGCATGGCTGCATCCAGCCCATTGTGTGCAATATTTCCCACTGCTGCCTCCCGTAGGAG
+
744869017.9.10-/4489/0$'%')1+.-,1-.*(+),,)(*+'02,*%%#(--,.))/3.5-6.7&*)%&(/-1;83-.,/$2-(%---*%(&'','+&#%%%(0,*,%%%$#%'+,3((%((*%)()+&(/526-;.,.93,+-075+)*,&1*)+/-(()),4-/0179;80.-&),/**36:798::977(9-1-3241.()+-///(**332--),&)-))*.2,...',+4,*(+,/-0/9/431:7116611.2:-80,,*/.)+/13-++-3,+4::7'*&').097.--+)()&()89:..0$&%(+),&)3++,51/91+/0190//334825941).1521($'3+&,..9820*.0/60.-'05)5/8877+0%-/613-220-.-///8)'+-,*'***0/4:*'&(03212+%-011246%5.,.2',%))+-.16146661)&(*,19905/*+.-.-'$%**,886210*(,165.6869568;8824-.3(+24$(*)*2'.)3,-+'&%(++300024''-3/4<:850/10(222--7,211-/1*5,25/63+&)/.738-%(.)(*/-<;4,53.3-,-0547*2&,-..'#%$-78286455/3/00-+,.,5./118/2.-2,.3*/129642**,'%$$&#*1,3((/+,4378837;+,,:210698866884672/0075030/3/.,*+-3382+&()81112486<02)))..2//...354644.)/89.1823:2;:78:57:06566573--('*033//'*)6<8516+))1)-%&-0-1-(&1*3)*,730*9655)$1../65&*'(%'%',,-4557877499.:/+(*,//79555'57/17510.1//+**)3/31213824*('%&')+&,1046/.3637;385609/5.+-/.--/17,1),.41/3,++-,-,-..23+&(',%'1//007%44025;3584459370/285445/6-,)1/090*-)'&&$%&#&,0,33()-31(0/403/***(**+'*-+67-)*105396:3193),(*)+)6+'*).2211.,1'%#(),$','+%*(*(+3+*/*'((&+1.-*(*,+/:,++,1'+)
@a979867c-42be-4197-bf74-d23b2fa47db1 ch=255 read=86138 start_time=2019-12-13T05:15:10Z barcode=BC01 runid=2c9cf7bc05858273f10e7d7ec552fc0bd742dc3e
CTCACAGGCAGCAGTAGAATTTTCGGCAATGGAAACCTGACCGAGCAACGCCGCGTGAAGGTTTTCCGGATTGTAAACTTCTGTTATAAAGGGAAAGAACGGCGGCTACAGGAAATGGTAGCCGAGTGACGGTACTTTATTAAATACGGCTAACTACGTGCCAGCAGCCACGGTGGCGGCGTTATCGGGATTATTGAATAAAGAGGGCAGGCGGCAGCAAGGGTCTGTGAAAGCCTGAAAGCAACTTCCAGTAAGCCATAAACCGGGCGGCTGAAGGCTGGGAGGATGGTAAATTCCATGTAGCGGTGAAATGCGTAGATATATGGAGGAACACCAGTGGCGAAGGCGACGATCTGACCTGCAACTGACGCTCAGTCAGCGTGGGAGCAAATAGGATTAGATACCTAGTAGTCCACGCCGTAAACGATGAGTACTAAGTGTTGGATGTCAAAGTTCAGTGCTGCAATTTAACGCAATAAAATTACCGCCTGAGTAGGTAGTTGCAGAATGAAACTCAAAGGAATTGACGGGGGCCCGCACAAGCGTGGAGCATGTGGTTTAATTCGAAGCAACGCGAAGAACCTTACGGAGTCTTGACATACTCGCAAAGGCTCAGAGGATGGAGAGATAATGAGATACAGGTGGCATGGACATCGATAAACCGTGTCGTGAAGATGTTGGGTTAAGTCCCGCAACAGCGGCACAGCCTTATATCGTTAGTTACCATCATTAAGTTGGGGACTCTAGCAGGACTGCCAGTGACAAGCTGGGAAGGCGGGGATGACGTCAAATCATCATACACTTATGACCTGGGCTACACGTGCTACAATGGATGGTGCAGGAAGCAAGCCGCGAGTGAAACTGGAAACCCATAAAACCATTCTCAGTTCAGTTGTGGTCTGCAACTCGACTACATGAAGTTGGAATCGCTAGTAATCGCGAATCCAGCATGTCGCGGTGAATACGTTCTCGGGCCTTGTACGCACCGCCGTCACACCACGAGATTGATAACACCACGGTATTGGCTAACCGCAGGAAGGAGCTGTCTAAGGTGGGATTGATGATTGGGGTGAAGTCATGCTGAGCAACCACGG
+
((+$$$),+-25.222*%.(389/1:31:33.+4*,/,.28831*0142/-+*-.'),)+9+:::/(4/-1/,/89766;87-1.,,930&,)/0(%&$%')(,**))+'+/)27+/7.--4.+)*+-64+')()-2,+6261)&(*+.--//....143693&+*)8+&('(%&%&&))+*)))1%-0',*+04('&&*,,'(**&)&'312:3.-002,931----./9:,/31.,)&%((,+-2-&%(+79%58''')'(2,/&%%&&$&****++.6),'*(+'%%'(/,71+((('&)*09810/6+0400/-1973&'*,*2*442454,/5/4/++,,02379)%*,+,%)0*,.24//001677825..%&'**0,**+-/:61-*0)//./3888;--,43205-*,,/6263870000**%'*88:2-2-.53459).2+4.+-;61,2('&()*+*3,,1./0594/.*&((&*((.1.**$)&(&&%&+*''*(+,**0;3.04.**'&.+-//01,2::2.61(,'*%(%%&$''%(+*-')&.3;4787:6+/-*,3/0.-/36248-*'%%&'&&&(.,6-./54/111(+073,4313%'()-)*)/)+)',/*')%))-/,+'-/$#$'')+&$%$&%$&'%&$&%&(**-,--2&%%*(3+))++103.013'&+(,*(&++(*$&'&)%&&)-4455660,.1,.3154+./-*+-3'17/12845+..$++..3./(%(/-.397,,&%'(*/,60'3,*,-56963/)-2*+-7822&-$)*,--,,3/10(&''*'&(()0,*)*163463603/47+*&((#%((%&(35('++-45(2./%/0*/70'')-134779<899/689:'-*1,0(/0)&')(%-/189.----,*)((/0/.%432023+00.5//,/.0808&(&**/./,('&)'()/('),640)(.487518011/-.-41*41..2/2030/+,%&%$#%&/040.-'%%(%#$'(3,7()10*(,+')*+&&'$$%%--,-/*/.-75/.1+-/372819:/./:3224-.('')&&*-/01),//
@760632f3-b958-4672-afbc-adce4c504491 ch=213 read=105261 start_time=2019-12-13T05:15:22Z barcode=BC01 runid=2c9cf7bc05858273f10e7d7ec552fc0bd742dc3e
TTGTTGTACTTCGTTCAGTTACGTATTGCTAAGCGCCACTCCCGAAGGTTAAGCTACCTGCGCCTTTGCAACCCACTCCCCATGGTGTGACGGGCGGTATATTACAGGCCCGGGAACGTATTCCTGCGTGGCATCCTGATCGATTACCGCGATTCCGACATGGAGTCGAGTTGCGAACTCAATCCAGTTTGACGCACTTTATGAGGTCGCTTGCTCTCGCGAGTCGCTTCTCTTTGTATGCATGGCACGTGTGTAGCCCTGGTCGTAGGGCCATGATGACTTGACGTCATCCCCACCTTCCTCCAGTTTATCACTGGCAGTCTCCTTTGGAGTTCCCGGCCGGACCGCTGGCAACAAAGGATAAGGGTTGCGCTCGTTGCGGGACTTAACCGGCATTCTGGCACGAGCTGACGACGACCATGCAGCACCTGTCTCACGGTTCCCGAAGGCGCATTCTCATCTCTGAAAACTTCCGTGGATGTCAAGACCAGTGGAGTTCTTCGCGTTGCATCGAATTAAACCACATGCTCCACCGCTTGTGCAGGCCCCGTCAATTCATTTGAGTTTAACCTTGCGGCCATTACTCCCCAGGCGGTCGACTTAACGCCGTTAGCTCCGGAAACCACCTCAAGGGCACAACCTCAGTCGACATCGTTTACAGCGTGGACTACCAGGTATCAATCCTGTTACGCTTTCGCACCTGACGTCAGTCTTCGTCCAGGGGCCGCCTTCGCCACCGGTATTCCTCCAGATCTCTACGCGTTTCACCGCTACACCTGGAATTCTACCCCCCACTCTACGAGACTCAAAGCTTGCCAGTATCAATGCGGTTCAGGTTGGGCCCGAGTTTCACATCTGACTTAACAAACCGCCTGCGTGCGCTTTACGCTTAGTGAATTCGATTAACGCTTGCACCCTCCCGTATTACCCGCGGCTGCTGGCACGGAGTTAGCCGGTGCTTCTTCTGCGGGTAACGTCAATGAGCAAGGTATTAACTTTGCCCTTCTCCCCGCTGAAGTACTTTACAGCGAAGGCCTTCTTCATACACGCGGCATGGCTGCATCGGGCTTGCGCCCATTGTGCAATATTCCCCACTGCTGCCTCCCGTAGAGGAG
+
($.$(&+*/2841136)75:676896;42406*.060+,,0,()-42,0-4,-10-0-)%'&)&+.,&)-,176+,..6:,-2:;876569698916.*--20./10913')1,4,-580222/04546394341)()++1(),-(+'&&'&/-44//0+-/.(**1123/9)1&(-*-1.9.6*,+3/'*-553./2:6--+*-+),')*(')()120//'*)+.1915552;8125541$&'0--.1144..++)-.029;;56.1006/-/,.0/.3072339:9973::3)+1-82401')-5<.--<9:4330027744&&.(/'''44250.025/1.05,/,(,)-.1/:+2,808-0++)4/1-.1282;23-:75.4-1(-$&%))66+'%%)(,+-233468722'&'329752010240/,355/2299;7:1*-))*)*225<879689871.-375.49999:9377664120350.,,+-&(1729<:89170*.1110-/.3/<92-**)**--.802-*+1+'1)*%*(-261)+1/81:2158/)(*-8.,.353500$+(5&4*)*,289.-2673898762200*(&&(%-++*./-0.0,5%1-$'&(,)'/5-,,-2.2/,/*)-3234//47486)*&---:9:/-//10**&.++*--+.&++33/-&*3400/1/4:,,-/-4,,,+,086207+,.4:.3827567;:;1.3-.+,-:<6310,,-3876553422&399+,-9-1,()'.735.+*.-31+52777.&)),++-))+,01.--(%&(((-4%1.113,%()2)4379*+/4/.'-52)*&(*:--+2125+046354839;7;<7:;666/50.&%%$$%+&&$$''/)2*6+8352828211-0*++785378(+305313<2/1,+),---0+*&+&.$%,/)&,1374245858<988811/(%%().405//06888)3,,(3+6&(,'(32)18.*-440036,1.'*(*/4*))1'0((,)*/2)0+.76+,**&++/28646160.,**.2%421281771;8-,8)*&&)3-//72684%(*,375595/95/022))'*(
@1e3455f9-b67c-4987-adb2-ad765c137345 ch=213 read=105259 start_time=2019-12-13T05:15:18Z barcode=BC01 runid=2c9cf7bc05858273f10e7d7ec552fc0bd742dc3e
CCCTCGGGGAGGCAGCAGTGAGAATGTGCAATGGGCGCAAGCACGATGCAGCCATGCCGTATGAAGAAGGCCTTCGGGTTGTAAAGTACTCGGCGGGGAGGAAGGGGTAAAGTTAATACCTTTGCTCGTGACGTTACCCGCGAAGCACCAGCCTTTCCGTGCCAGCAGCCGCGGTAATACGGAGGTGCAAGCGTTAATCGGAATTACTGGGCGTACGCACGCAGGCAGTTTGTTAGTCAGATGTAGAAATCCCCGGGCTCAACCTGGGAACTGCATCTGATACTGGCAAGCGAGTCTCTCGTAGGGGTAGAATTCCAGGTGTAGCGGTGAAATGCGTATTAGAGATCTGGAGGAATACCGGTGGCGAAGAGCGGCCCCTGGACAGACGGTAGCTCAGGTGCAGCGTGGGGAGCAAACAGGATTAGATGCCCTGGTAGTCCACGCCGTAACGATGTCGACGGAGGTTGTGCCCTTGGGGCGTGGCTTCCGGAGCGCGCGTTAAGTCGACCGCCTGGGAAATACAGCCGCAAGGTTAAAAAAACTCAAATGAATTGACGGGGCCCGTGATTGGGCATGTGGTTTAATTCGATGCAACGCAGAAAGAACCTTACCTGGTCTTGACATCCACAGCGGGAAGTTTTCAAGAGATGAGAATGTGCCTTCCCGGGAACCGTGAGACAGGTGCTGCATGGCTGTCGTCAGCTCGTGTTGTGAAATGTTGGGTTAAGTCCCGCAACGAGCGCAACCCTTATCCTTTGTTGCCAGCGGTCCGGCCACGGGAACTCAAAGGAGACTGCCAGTGATAAGCTGCTGGAGGAAGGTGAGGATGACGTCAAGTCATCATGGCCCACCACGACCAGGGCTACACACGTGCTACAATGGCGCATACAAAGAGAAGCGACCTCGCGAGAGCAAGCGGACCTCGCAAAGTGCGTCGTAGTCCCGGATTGGAGTCTGCAACTCGACTCCCATGAAGTCAGGAATCTGGTAATCGTGGATCTGGGGATGCCACGGTGAATACGTTCGGGCCTTGTACACCGCCCGTCACACCATGGGAGGTGGGTTGCAAAAGAAAGTAGGTAGCTTAACCTTCAGGAGGGCGCTTAGCAATACGTAACTGG
+
5;4/2%16+)-50179466)%''*,,0.32077;310023),)*)*(**,(.+4434+'&'*)4-*-,+4.98:74163;.//4.)*))6**1/038''..))()+-)19/*./.-*,7:3::4594(1-.4/9/.292-.%'*#%-/-+,/'')(38478::79:64673031./3/+13.++)'),2()+0.1/0-0*3/0/3-2*-54.(&&''*'+(-,.4/%+098.13&&-0.56662)&)-*)-0.%379676/)21/040*,.37640-*()+-640*(*,&'(*,--,+'//1+3-4-./)2*1+/3.19852.000940/51-/471),)%%''*22481-+((')',61813+*&))&%((-*/070(,*,('(*)((&%%(*6.4:588.1111:;;+*+-48*2+.,)+6,'+-+360*+3123-75,013;815+(()*(664+,+2.13/:.-*0,&%%)+0**33160024&.-)*(#$%'0/:571543697368430()'&('-&.36,101/4392:99:7427761'*$$%++*-(+.+%&&$%$'&.+1-*++2+*-06<9*5/81),./83,413%&/,+)-0../-*171.80/0,+*+*221**&&%,/''',-57/**(&',-4+*.(1*)'%(')*,)'&.'+'36&3'(*.3..0...7651*,-+.756241//0/:76149*,(%%-&'.20:95833/13730230:2067232.,-'(+0024/:4,07571+,,(0-15+,6*#%)-61944:06+..-.042124-00/0448%-%'*440*--,1.,**&),,44797670))+-7:9012/93/&.-),+..90258741-++)-02667242;44:978888947)()&)))02677555,+*(($*-/),/998636'*0;7)*/3//035779.4,.06-,/+')*-+&247587644057*+6523/01(.(,..0,&-,1911+04010///+01-:9:/./&7/..0.35--/3&(+-())*%%)%+2.3<-03-,,,17'(&,1,-0.&((+5*/588+%*+)*+..4//-.114225275-71*04211,5,++228334673'*$$$
@e3b8ce6f-18c4-4347-90a9-4da92e9d8fa7 ch=165 read=117659 start_time=2019-12-13T05:15:17Z barcode=BC01 runid=2c9cf7bc05858273f10e7d7ec552fc0bd742dc3e
CTCTACGGGGAGGCAGCAGTGGGGAATATTGCACAATGGGCGCAAAATGATGCAACCATGCCGCGTGTATGAAGAAGGCCTTCGGTTGTAAAATTACTTTCAGCGGGGAGGAAGAGTAAAGTTAATGCGACCATTGACGTTACCCGCAGAAAACTTTACCGTAACTCCGTGCCAGCAGCCGCGGAAATACGGAGGTGCAAGCGTTAATCTGAATACTGGGCGTAAAGCGCACGCAGGTGGCGGTTTGTTAAAGTCCAGATGTAAATGCGGGCTCAACCTGGGAACTGCATCTGATACTGGCAACGGAGTCTCGTAGAGGTAAAATTCCAGGTGTAGCGGTGAAATGCGTAGAGATCTGGAGGAATACCGGTGGCGAGCGGCCCCCTGGACGGAGCTGACGCTCAGGTGCAGCGTGGGGAGCAAACAGGGGATTGGAATACCCTGGTAGTCCACGCCGTAAACGATGACCGACTCGGAGGTTGTACCCTTGAGGCGTGGCTTCCAGAGCTAACGCGTTAAGTCGACCGCCTGAAGCAATACGTAACG
+
436/23,.6+))))1./+,,.27*0,,--4-,+-185.,(*&+140'%')/221'0005785576613-/1/0&*++2./574//+7-,56-%/((),.0..24132,(,,/5'&((,;.--./+'$(&&,*-284/5162./6,*,.1*.,)&&'&&))'(&#%%*&&'#(1'-,,+4--.(+)(/(+*(+'(+*-,.'&'/0:.**'))%$)(,,0984691<7,,44.0&)''(&'()083;432-3/'&$*(),**''%*))&)%-25564,2,*,1//..3676561+,--.14/(($'&*(*--,.14+0'-)+*+,**))'(3:832////80/,45..3:96/,(,.127:009.7501217,+,+*+,,-20240*&*/.8,*'&*..-+,,+0119222*--..589((-..4()&30+((.++'''&)271/07243686.-,00..+)&)&%&#$$*,/04624/21/3*)(-3&'--.25666231304.(,))-/05210/3/2+1876595480'','&(-1-.1-&'&$#
@9f2b9d33-a14a-41f1-a139-e2e9a76f62a5 ch=233 read=91542 start_time=2019-12-13T05:15:28Z barcode=BC01 runid=2c9cf7bc05858273f10e7d7ec552fc0bd742dc3e
CTCCTGCAGGCAGCAGTGGGAATATTGCACAATGCCAAGCCTGATGCAGCCATGCCGCGTGTATGAAGAGAAGGCCTTCGGGTTGTAAAGTACTTTCAGCGGGAGGAAGGAAGTAGAGTTAATACCTTTGCTCGTGGCATTACCGCAGAAGAAGCACCGGCTAACTCCGTGCAGCAGCCGCCCGGTAATACGGAGGTGCAAGCGTTAATCAGGTGCACAGATAAAGCGCGCAGGCAGTTTGTTAAGTCAGATGAAATCCCAGGCTCAACCTGAGAGACTGCATCTGATGCGCGGCAGGTCTCGTAAGAGGGTAGAATTCCAGGTGTAGCGGTGAAATGCGTAGAGATCTGGAGGAATACCGGTGGCGAAGGCGGCCCCTGGACGAAGACTGGCTCAGGTGCGAAGCGTAAGGAGCGACAGAGTTAAGATGCCCTGGTAGTCCGCCGTAAACGATGTCGGCAGGTTGTGCCCGCTTGAGGCGTGGCCCCGGGCCTAGCGCGTTAAGTCGACGCCTGGGAAATTACAGCCGCAGGTTAAAACTCAAATGGTGGTAGAGGCCCGCACAAGCGGTGGAGCATGTAGTTTTAATTCGATGCAACGCGAAGAACCTTACCTGGTCGCCGAGCATCACGGGAAGTTTTCAGAGATGAATGTGCCTTCGGGAACCGTGAGAGACCCAGGTGCTGCATGGCTGCCGTCAGCTCGTGTTGTAATGAGAATGTTGGGATTCAGTCCCGCAGCCAGGCGCAACCCTTATCCTTTGTGCCAGCGGTCCGGCCGGGAACTCAAGGACTGCGATGATAAACTGGAGGAAGGTAGGGATGACGTCAAGTCATCCCATGGCCCCATACGACCAGAGGGCTACACGTGCTACAGTGGCGCATACAAGAAGCGACCTCGCGAGTAAGCGGACCTCATAAAGTGCGTCATGAGTCCGGATTAGATCTGCTCGGCTCCATGAAGTCAGAATCGCTGATAATCGTGGATCCAGAATGCACCACAGTAGATACGTTCCCGGGCCTTATGCACCGCCCGTCACACCATGGGGTGGGTTGCAAAAAATGGGTAAGCAACTTCGGGAGGGCGCTTACCACTTTGTGATTCATGACTGGGAATTGAAGTCATAACCACAAGGTAACCG
+
.2451,/'1+))*.**0).2)53/06+**,797%)&,1-1866672-*%+*/./1204344645*1+''&('&*+.,/.,6041-+-5+,12-392+'+*(0-'-*0+,(''()---+/,3-4256/71+.343,/')$(3),0-/0*-2)--$((),*-,*7+**,('('.)+//03*%&%%)2/090//010+./0478985/7-,,/()&)%('(++21/1)-,,-).(*0-.2074%*,4.0585574/,/1,,0/%331503.4.1.$(%&,.-0/11/((*)&/))')+&'&'(44261*)'*.(*-'6(3*2'(0*+-)&,,.6-%(++*./744*'&'(/153042.43332131/8/&'/*/.)0-93++0364.0&''(%''**8.--**)$%'%$'''&+,&&'%&-))'(/.//1342.1*/-*'((0,.(--,,-4'/-.-+.-,%*'2002&/)43,%(+$'%'%#&)*,,)*'(,((+%'&)'()',$&$++1-0-2877;1*,&())-.159/,,+,(2+9:7268..3,)('(*,,-',(-/)&++-,(**&*+--*,+'*)'&,.8;,4757/,*//1/))((()**),,-1.+254'-.+*-/++')412&*'/*%'),15--+++*,1,*++,-&,*((''(('(0034'%)%,)/.(),+,-650/111844231125.././36339.-),*()$'),,1*+-+'.5(-,0/1(&&'%+$&%%$'+,,1://4123'',(%1'*52,1'++103637)2*-.+*-&'&+'+()*'%++..21+/0/-**(')'&+'+.3.6638588853**(')'('---51,)%$$&'(46,*&-/7.0,-$)'-,..)*,&+,1,+-++(')&%''(,-(**(,/0-''&,1*--/,.40202/50+/10-10,41*--1*1-&7)**22+&&'').(,+01--).,**,*3*656)0-**.-8/0(-.4626&*&&'&%'%*++,'--()..-.+02/.)(2,-).*)*&.-/3.15-+.3//,/5+*)-*&)(0++)(.)34.+))*(-(+.*-.())*)%4.(-/*.,.-2+/5&)+-)%.,0390())(+-),.+./1..2-/.')*('$)'-4*3//:5:3
@ebe3b7b5-f876-410c-9b59-0309b607b7ea ch=426 read=96020 start_time=2019-12-13T05:15:35Z barcode=BC01 runid=2c9cf7bc05858273f10e7d7ec552fc0bd742dc3e
TGATTTACCTTGTTACGACCACCCCAATCGCTGACCCTACCTTCGGCCGCTGCCTCCTTGCGAGTTAGCTCACGGACTTCGGGTATTGCCAGCTCTCATGGTGTGACGGGCGGTGTGTACAGAACCAGGAACGTATTCACCGCGACATTCTGATTCACGATTACTAGTAACTCCAGCCTCATGTGAGCGAGTTTCAGCCTACAATCGAACTGGGACTGTTTTAAAGAGTTTGGCTCCACCTCACATTATTGCATCTCTGTACCAGCCATTTGTAGCACGTGTGTAGCCCTACGAGGGCGAGTGATTTGGCAATCATCCCACCTTCCTGGTTAACCCAGGCAGTCTCCTTCGAAGTCCTCTGATATCGTGGTAGCTAACGACAAGGGTTGCGCTCGTTGCGGGACTTAACCCAACATCTCACGACACACGGGCTGACGGCAACCATGCACCACCTGTCACCTTGTCACGAAGGATTTCCTCGATTAAAGAGTAATGCAAGGGATGTCAAGTGTAGGTAAGGTTCTTCGCGTTGCTTCGAATTAAACCACATGCTCCGCTACTTGTGCGGCGGGTCCCCGTCAATTCTTTGAGTTTTAATCTTGCGACCACCGTACTCCCCAGGCGGAATACTTAATGCGTTAGCGGCAGCACGGAGGTGTCGAGCCCCCACCTAGTATTCATCGTTTACGGCGTGGACTACCAGGGTATCTAATCCTGTTTGCTCCCACGCTTTCCGAGCCTCAGCGTCAGTTACAGTCAGAGAGTCGCCTTCGCCACTGCTTCTTCTAATCTCTACGCATTTCACCGCTACACTGGGAATTCCACTCTCCTCTCCTGCACTCTATAGATAACCAGTTTGGAATGCAGCACCCAAGTTCTGAGCCAGGTATTTCACATCCCTTAATCATCCGCCTACGCTCCTTTACGCCCAGTAAATCCGGATAACGCTCGCCACCTACGTATTACCGCGGCTGCTGGCGTAGTTAGCCGTGGCTTCCTCCTTAGATTTGCCGTCATTATCTTCCCCAAAAGACAGAGCTTTACGATCCGAAAGCCTTCATCACTCACACACGGCGTTGCTGCATCAGGGTTCCCCATTGTGCAATATTCCCCTGCTGCCTCCGTAGGAG
+
&($/6(+794:3.:.**&)(+-&''&+()%%&'$041,,23-**,):/-4844824-5,+++)+.7-..235653./1:25;88.7--753&,)))/,1344663561778.957744536+,619*:5.40/355<979<6666849833436;211/+3-+,5-21-,///1-++.-0(+**(&%%)*,0;+++.,+&()./-0-,7752'./25)-23*&**''*/6/,,,.85/2856*0%'-%*+,0087-,,*,566315903/'%&&()*/432/'')+-8.&%('$0)&%%$%')(14(/+*)(*+4-;3+)147342**4,7/-/7.+189544.+-*+/+&('*01832&'()%('+*'*+*&*'*/10-1010/1.8*+))&.*.,(%+043,)****.*.4266/02/45+,'&%,(/((*1.3709758<5885448026149757030.-1%-&(('(%.6/.3.18/;.:0-)++/098745-*40:87775.*0,/234255-52:68<957-8.,-595(%'+)28;9:111,---8:///,*/*,,+,'0(.65.977.01:9:862.4..+4/;<.-/--2511378;00:/823/58:-*,5./95;6331405277-4,++/280%*)%%+**)(),0-'+%-832*&(+&-.447<42333376,+-20048:46426903*/'+-553:40)+./7/,01081+-./.4-2()+67;9:33444;8/;...9629()*+(-0026411)'*5)-/($)*+.16)*542353335772:;2,1947834%*'&*),+1.++&)),+,1/015)))+$)+,&&'++.,8-7-387<;8:/70+0-.1,.0(.''**(%)(,/3%/1102;:6123.58'&)+2./0:4:1140050233.,7411217.+,28;:42/5369362-14527525754644214.282/11015635//+-(227+--6,54:77;9767/8.)'&-,,(,0/340;0/044,58:)499+(,51/0221::.-..-7**272,2:8<:99;8120,+)(%&))874901123446542,380::,)16%3'(+//.9/952+**-0005/86,.88-,+
@28e8d2a2-33e8-4889-b33a-332de4161b9a ch=457 read=32659 start_time=2019-12-13T05:15:37Z barcode=BC01 runid=2c9cf7bc05858273f10e7d7ec552fc0bd742dc3e
CCGGTTACCTTGTTACGACTTCACCCCAGTTATTGATTCCACCTTCGACGACTTCTTCCAAAAGGTTAGATAATCGGCTTCGAGGCGTCTCCAACTCCCGTGGTGTGACCGGGCGGTGTGTACAAGACCAGGAACATTCACCGCAGCATTCTGATCTGCGATTACTAGTAACTCCAGCTTCATGGAAGTTCAGCCTGAAATCCAGAACTTGAGTAACGAGGATTAAGCTCCACCTTACGGCAGCCTCTATTTTTTTTCACCCGTTGCGCGCATTAATTGGCCTAAGCATAAGGGCATGATGATTTGTTGATCATCCACAGCTTCCTCAGGTTATCCTGGCAGTCTCGAGTGCCAAGCAATGATGGCAACTAAAGACAAGTTTGCGTTGCGGGACTTAACCAGCATCTCACGATGCGAGCTGACGACAACCATGCACCACCTGTCACCAATGTCCCCAGAGAAATCTCCGGTGGGAGATGTCATTGGGATGTCAAGCAGAGTAAAGGTTCTTCGCGTTGCTTCAGATTAAACCACATGCTCCGCTACTTGTGCGGGTCGATAATTCAACTGAGTTTCACTTGCGAGAGCGTACTTCCCAGGCGGAGTACTTAATGCGTTGTGCGGCACCGAAGGGGTAACCCCGACTTTAAAAGTACTCATCGTTTACAGCGTGGACTACCAGATTATCTAATAATCTGTTTGCTCCCCACGCTTTCGTACTCGTAAAGTTACAGTCCAGAGAGCCGCCTTCGCAGCTGGTGTTCCTCCTAATATCGCATTTCACCGCTACACTAGAATTCCTCTCCTCTCATAATAAGTCTCTCCCCAGTTTCAGGAAGCTTACGGTTTGAGCCACGGCCTTTCCTCCCTGCCTTGAAAGACCGCCTACGCACCCTTTGCGTAGTAAATCCGGATAACCTTCAGCCCCCCCTACGTATTATTACCGCGCGGCTGCTGGCGGCGCGTAGTTGGCAGGGCTTTATATAAGTACCATTATCTTCCGCGCCCAGGGGACAGAGTTTACGGCGGGCCTTCATCACTCACGCGGCGTTGCTAACGCATCAGGCTTTCGCCCGTTGTTGCAATATTCCCCACTGCGCTGCCTCCCGTAGAAC
+
60554;.1515-02))+,/7;0,035/*+15103.*2860.293<4324.-.122846,256-*/5:35::9:942.)$%&'&,,0-23,9'3'*+43*%+.2123362***))(--,0,-+,48/-9;-99*-,+.;10/6*.(+,-/75//.001143-0/*+++),/((*/*),*+-*(*()$%(1--),+.%$+-()/0%)((&('($&&&&+(&00,,7.,(,./2/24/5./.1*%((&'''%*,/3552))*-6,))-()(')/&)&#"'%,*04.08&2(()-++4-),+,-,)/1&%%%)(*-701''*%#',41'11),)*6),/7,0:856530+()',/1,+(#$)4)++,150/2///:0//1(),*20)++18/.+2/,)+,1.371'122404(*(%'#(((*12301489968.-+*+*03-/9/7881820100/400,*)/(''&&)(,*)&0',),**-027117087665666-**)('),/4+,1286..&&),/6//183%'-,//:89;23243564:0///027/2272980-('+22235**+4.*54;:3+*0+,-..,*-019755630.'/32/0*)+(-.7,2*&'&))&,)+,3//.4()')151+/80;5,(+*-2/*('())+,234::58;:,2//2-108175027),&(,*--13,+-0/70.3:/*/*999*,.2/7:1,%)#%%$$%'.,,-612172:'((++),23.01.0,%&#%%($&.(+535.1'(4--,40'+(*--.04,(+0-5/01,-(0*0-9*.02)+/)+%&&($'(+/444)867+,/-93)'++')%&(&&(&/+6,,.051$$%&'',5..((+3*-65//20181//26(+8303/1.14.-6-(,)')+.302*+3050*&$'*-3001513450-+.0-+()+*.0'/6-/,,-63558716*')(%*)..548%-)%/20)))%%'(('&$+)-0*-1-02847*%'((*($&-3/,.&($++1+&(*,/+'&#$)-0053-.///1/4080/.'$%&%'('),,313:87;93/.64&,+')-))*-+.1-67:../102/-,')5*60,)2.+(++
@64585fde-aaa3-4828-8d20-49d9aae9ce43 ch=342 read=54817 start_time=2019-12-13T05:15:38Z barcode=BC01 runid=2c9cf7bc05858273f10e7d7ec552fc0bd742dc3e
CTCCTACGGGAGGCAGCAGTGGGAATATTGCACAATGAGGGAAACCCTGATGCAGCAACGCCGCGTGAGTGATGAAGGTTTTCGGATCGTAAAGCTCTCTATTGTCTTTAGGGAAGATAATGACGGTACCCAGGAGGAAGCCACGGCTAACTACGTGTAGCCGCAGTAATACGTAGGTGGCGAGCGTTATCGGATTTACTGGGCGTAGAGGAGCGTAGGCGGATGATTAGTGGGATGTGAAATGCGGGCTCAACTTGGGTGCTACATTGTGGTTATCTAGAGTGCAGGAGGAGAGTGGAATTCCTAGTGTAGCGGTGAAATGCGTAGAGATTAGGAAGAACAGTGGCGAAGAGCGACTCTGGACTGTAACTGACGCTGTGAGGGCTCTCAGCGTGGGGAGCAAACAGGATTAGATACCTGGTAGTCCACGCCGTAAGCGATGAATACTAGGTATTGGGGTTTCAACACCTCCGTGCCGCCGCTAACGCGTAAGTATTCCGCCTGGGAGTACGGTCGCAGATTAAAACTCAAAGGAATTGACGGGGACCCGCACAAGTAGCGGGCATGTGGTTTAATTCGAAGCAACGCGAAGAACCTTACCACTTGACATCCCTTGCGTACTCTTAATCGAGGAAATCCCTTCGGGGACAAGGTGACAGGTGGTGCATGGTCGTCAGCTCGTGTCGTGAGATGTTGGTTAAGTCCCGCAACGAGCGCAACCCGCGAAAAAATCGTTAGTTACTACCATTAAGTTGTGGACTCTGGCAGGACTGCCTGGGTTAACCAGGAGGAAGGTGGGGATGACGTCAAATCATCATGCCCTTATGTGTAGGGCTACACACGTGCTACAATGGCTGGTACAGAGAGATGCAATACCGTGAGGTGGAGCCAAACTTTGAAACCAGTCTCAGTTCCGGATTGTAGGCTGAAACTCGCCTACATGAAGCTGGGTTACTGGTAATCGCGAATCAGAATGTCGCGGTGAATACGTTCCAGGTCTTGTACACACCGCCCGTCACACCATGAGGTTGGCAATACCCGAAGTCGAGCCCCAACCGCAAGGAGAGCAGCGGCCGAAGGTAGGAGTCAGCGGTGGGATGAGAATCGTAACAAGGTAACCCGG
+
,53))+/*5,+...&++*25496-64-5-(*#$%'()&.-(--+57),.57887+131/.18--)/&&&()*,-87/85<:643;:10++,24'))++)0(-0+-+3/&%08--43424840)2(**/6*)&+-)-+)2++4/1-9/0/87511/*)$&(/6*,&+,0..)0,0.4/,7./()78455200)-(',*+244)*.15.+*,*&+-.444645<88657.5*1-73666.%(/2013(67203,2,(,'232-+.%----$(*20523354.+--.3,0,+++()'))0/0-//-5//0765,00.6630562179:2..+*.2.2500-*))(&0/92-+0('(-5510//095831/-,()+,312.)(*(,+,*-,'')*-.1'/))''(*1)+'8:/8,-,883:;.24230/40%(+,-,./*%*+-13291/0--/42(+)*.510;02*1--0..3848782.3,&'(+1,++&)'+(-,/623.06201+('*)-12,,+-,+-,/*:;:39:4:-5-10719782394137-)*.0010-),0'--.287579677+:/;71/.,//.3/2021)),,-(%$(,$'/.0,,--03)4.+/*5-/01-/0.,/-*+++2.+.;/189/;:3571-/0-/49.0002:9232203/,5674553356576/411057,8+*.+234++62(*66)*(()4031239***'&&)-.+)(*2.--29221134*3+:..,90/.1../1,&---4143669<98:+8+9+9:495,/+/-23/0+,+12533233+,)).1:83/'-2-)3%-(*)*(-+,-,//.-'),/15877/9-)-(&&.25552+*)*,:994:434;:.+'+*+,/(&23581-,/-)/7-3.00;733+./.9(4*/423422401005*/06438000.00/'(*51-)*50/+(1)0+,,)*(())-2*++,,6616284464204/165)$2321/811260000873<5//10657;8-,*)((4+7.//1(14)(((*)*),-3.0*+-,)-2/1.5''%)003.2.1/.-/.413-,%'(2-/0-'7+0&,*'(%&&+,//,.//7)8-77*((,-
@70359f75-9250-4994-97de-ccf7c13bd658 ch=257 read=52040 start_time=2019-12-13T05:15:46Z barcode=BC01 runid=2c9cf7bc05858273f10e7d7ec552fc0bd742dc3e
CTATCAGTTCCGGATTATGGCTTCTGTTATAAAGGAAGAACGGCATTACAGAAATGGTAGCCGGTGACGCTGCTGTTAAGCCAGCTAACTACGTGCCAGCCGCGGTAATACGTAGGTGGCAGCGTTATCGCGGAATTATTGGGCGTAAAGGGGACGAGGCGGCGCTGGGGTCTGTGGTGAAAGCCTGAGCTTAACTTCCAGTAAGCCATAGAAACCGAGCAGCTGATTGCAGGAGGATCATTGGAATTCCATGTGCGGTGAAATGCGTAGATATATGTGGAGGAACACCGAGTGGCGAAGACGATCTGGCTGGCTGACGCTCAGTCCCAGCGTGGGGAGCAAATAGGATTGGGTACCTAATGCAGTCGCGCCGTAAACGATGATTACTAAGTGTTGGATGTCAAAGTTCAGTGCTGCAGGTTAACGCAGTACTCCCGCCCTGTAGTACGTTCGCAGAATGAAACTCAAAGGAATTGACGGGGCCGCACAAGCGGTGGAGCATGTGGTTTTGTAATTCGAAACAACGCGAAGAACGCCTGAGTCTTGACATACTCATAAGGCTCCAGAGATGGAGAATGGCTATATGAGATACGGGTGGTGCATGGTTGATAGGTAGCTCGTGTCTCGTGGATGTTGGGTTAAAGTCCCGCAGCGAGCGCAACCCTTATCGTTAGTTACCATCGTAAGTTGGGGACTCTGGCAAGACTGCCAGTGACAAGCTGGAGGAAGGCGGGGATGACGTCAATCATCATGCCCCTTATGACCTGGGAGCTACACGTGCTGCAATGGATGGTGCAGAGGAAGCGAAGCGCGAGGTGAAGCAAAACCCATAAACCATTCAGTTCGGATTGTAGTCTGCAACTCGACTACATGAAGTTGGAATCGCTGGTAATCGCGAATCAGCATGTCGCGGTGAGCCATTCTCGAGCCTTGTACACACCGCCCGTCACACCACGAGAGTTGATAACACCCGAAGCCGGTGGCTAACCGCAAGGCCGTCTAAGGTGGGATTGATGATTGAAGATTGAAGTCGTAACAAAAGGTAACCGG
+
#%#$#&()-)(,+*+,$&%&),7.,+'-+/140,--)$*'%$$''*'&))',5*)510/144,4,**(%$&%)*%-*-+%,/-2/.2/.--,-.3*.++-437/6-4--,4-1214/&*)*,1127.10+'**)),-),0071//.19&,--'),'(.(.1(0'%$'(25/,/01.232375./+&''&($&')).)+&#,,/7-43/0-*01,....01//+*,&,)()&-('(-+86%.&*)&&(,)434)'(&*1../882..-,(,'.04/0.*,0..+)))+-2(&')-18-.)(%*+031/(($#%&()122,011-+20,-)())*1/8.(),9::-*-,*5*+-+('-/)+*)$&'++0%*&)/*/)0/+)')%&('%(*-,((*+73++..5725-+//2,2645542%*%+%0&*')+(++021:/,01(&)(%+.+456;3*.,)-43346,/12,2)*+*//51)6/25+//(*-/+-)-.3153/1/..+/29/:8(*$*1.62**0&,/*-(()+6/03*%&&$'&&),.200012,/+2,,'))-.//,*('*,-7.-*(,/%1221-&&((./178-0)+-6624254.++'&'&'$%(*+.982+..%)+-.*03/60/1628/5)(*-1,((&&((+.2590-//),*+-5417*+2-+.-*..).&%'&,(87/.+*-127500../1038366663450237-+.&.--4.'44/00-248883:/52+/690713+)-.0046;766*&+*/,,*+*///'$',()8930.211760++-).()&()%&''*%+*,.25*.,5/,-3.,.3::290.30(/0:0-*&)5,.+16666.6.--636323416507,/0-&*(*,322$)*(*,,),36959,.1788.---29632)**-/0,-/,*0-,,((*+,//),0.074348*,(1.-.-+&),,21118:7529,+-3.08157566,.65-$**'&%$#')/,.3*/-2:9//3*+,..080,-+&-(%+.,//)')0258*(..449.0-5
@ab6523fa-3107-417f-8f5f-a11021f6b815 ch=500 read=105965 start_time=2019-12-13T05:15:46Z barcode=BC01 runid=2c9cf7bc05858273f10e7d7ec552fc0bd742dc3e
CTCCTACAGAGGAGGCGGCAGTGGGAATATTGCTGTTAAAACAAGCCTGATGCACAGCCATGCGCCCGCGTGTATAGAAGAGGTATTCGGGTTTGTAAAAAGTGGCCAGGGGAGGAAGGGAGTAAAGTTAATACCTTTGCTCGGTGGCGTTACCATGGAAAGAAGCACCAGCTAACTCCATTACTGGCGTGCGGTAATGCGGAGGTGCAAGCGTTAATCGGAATTACTGGGCTCAAGCGCGCAGGCAGTTTGTTAAAAGTCGGATGTAGAATCCCCGGGCTCAACCTGGGAACTGCATCCTGATACTGAAGCTTGAGTCGTAAGAGGTAGAATTCCAGGTGGCACAGGTGAGAATGCATGAGATCTGGAGGAGGAATACCAGTGGCGAAGGTGGCCCTGGACGAGACTGACGCTCAGGTGCAAGCGTGAGGAGCCAAACAGAGTTAGATACCCTGGTAATTACGCCGTAGCTGATGTCGACTTGGAGGTTGTGCACAGCAGAGGGCTGGCTTCCCGGTGGCGTTAAAATTGGAAGCCGCCTGGGAATACAGCCGCAAAGGTTCAACCAGTAGTGTGAGGGCCCGGCCAGTGGGCATGTGGTTTAATTGATGCAGCACCCAGAAGAACCTTACCTGGTCTTGGCATCACAGGAAGTTTCCAGGATGGGAATATGTGCAGCCAGGGCAAGTGAGACAGGTGCTGCACTGGCACCATCGTCAGCTCGTGTTGTGAAATGTTAGGTTAAGTCCCGCAACAGGCGCAACCCCTTATCCTTGCCAGCGGTCCGGCCAGGAACTCAAAGGGAGACTGCTTCAGTGATAAACTGGGAAGGTGGGGATGACGTCAGGTCATCATGGCCCACCCGACCAGGGCTACACACATTATACAATGGCGCATACAAAGAGGGCTTGACCTCGCGAGCAAGCGGACCTCATAAAGTGCGTCGTAGTCCCGGATTTAGATCCGCAGCTCGACTCCGAGTCGGAATCATGGCTAAGTAATCGTGGATCAGAATGCCACGGTGAATTCCAGACCTTGTACACACCGCCCGTCACCATGGGAGTGGGTTGCAAAAGAAGTAGGTAAGCAACCTTCGGGAGGCGCTTACCACTTTGTGATTCATGACTAGGTGAAGTCGTAACAAGGTAACCGGAAGAGATGGGGGCGACAGGCAAGTAGGTTAGCCTGAGACACCGACAATAGCCAGCACCAGCAATACGTAACACC
+
--37-+,')&.,)/0*),-.12494-23(4*)&'$&-)21,-++$-40/-.,*(+*,.4./--'.,)'++-+1*)''-)&'&%'$(()*01-7.(,,7:7,)+(('$"+3,('.+*)*,(&(,/77//:-7,,/05;1-/1*&%')%&%+4,04&'(/,3)&*)'(+54+-,+++((+$%+&%%$''''')+'..*'('))2****+752+-'(60;10(0+-01/342('$$%''''(+'+(-/)%)+.**294<:,.44)546-*(&),'-52+-666765*521.1)-+---/,,2&''*+*'&%%'()*/*)'((')(&(%,*./,2.3,3**0(&%&%##$&')&%',1-23%.%%('*,.36---'*))++&20',,0)'&)'&'&%0.7*&*(.,(('),-...(//5&)0651/+')+11-0.(((&.0038310253+/.258.,0550&1'$*')+*((&))*+,',*)(()-,0.-30:33*+%%%$&'&$(&%$&&&'*//,$(%$$%'().)0+$)$%(()'.359;646+'&''2%/.2&.*5).0('#%$(,(+,&('&*))-1-0/*))*.'*281.+*'$(*//740)-&'(,(..%1)()&'(/1-.2,%'&(..0//015--)*(*+)*%)(''',5..**-'%&*()*)),.,.'(%&*,%*-((#'&)*+-.1)**+-/552--)*'&$')(+-+11-.//.0853;10-**/,-14(*2+1-,),.6-,/2(3+,,..43(282'---05')'$'0++.%)(%&&+)2)24151--41&.21+020.+,'+0(*-664874//,1**'+**)496+.4//000.())'((*$''+/4+&+*(),-622.0-,))&'&(')()*+2041-21,0*+(238(($,'%#$%&(//44.2.,*,07&4'+,8334764:22387765$1%(**+',,&8-()+,,.*'*+)0/1)*++-'&%'()'/*121%&%%&$(%&&...-+,./0//)))-1,('&)*0,+&$('-'***+%&&&%,-++'''&./2/344484526/*')*,-/867696*',.+.&///11'.&**0-72&65(-4,1617/05&+/4/)../6-,%'(%''%,*++*1,/1,/-31,-*,*.'0(2+3/()*+41402+0256&(&(&%)*+,,2,*%+'$%)'(,+3.*-+2+$'%),&,,,/8-0.1,-(4+-'$($%#
@798788d5-e6b8-4b38-8eec-74663fb40656 ch=285 read=55847 start_time=2019-12-13T05:15:56Z barcode=BC01 runid=2c9cf7bc05858273f10e7d7ec552fc0bd742dc3e
CCGGTTGCCGACTTCACCCCAATCATCAATCCCGCAGCCAGACAATCGCTTCCTTGCGAGTTAGGCCACCGGCTTCAGGTGTTATCAACTCTCGTGGTGTGACGGGCGGTATGTACAAGGCCAGGAACGTATTCACCGCGACATGCTGGTTCGCGATTACCTAGCGTCCAGCTTCATCTTGATCGAGTTGCAGACGGCTACAATCCGAACAAGGAATGGTTTTATGGGTTTTGCTTCACCTCATGGCTTCGCTTCCTGCACCATCCATTTGTAGCGCGTGTGTGTAGCCCAGATCATAAGGGCGTATTGATTTGACGTCATCCCGCCCTTTCTTCCCTCAACTTGTCACTGGCAGTCTCGCTAAGTCCCCAACAATGATGGTAACTAACGATAAGGGTTGCGCTCGTTGCGGAACAACCCAACATCTCCGCGACACGAGCTGGCGAGCAACCATCACGCGTATCTCATATGGCTATCTCCTCCATCTGGGTATTTGAGTATGTCAAGACCACCAGTAAGGTTCTTCGCGTTACTTCAGATTAAACCCTGTGCTCCACCGCTTGTACGGGCCCCATCAATTCCTTTGGAGTTTCATTCTTGCAGACGTACTACTCAGGCAGATACTTATTGCGTTAACTGCAGCACTGAACTTTGACATCCAACATAGTACTCATCACGTTTCGGCGTGGACTACTGGGTATCTAATCCTATTTGCTCCCCGCACGCTTTTCGGGACTGAGCGTCGATTTACCCAGGGCAGATCGTCGCCTTCGCCACTGGTATTCCTCCATATATCTACGCATTTCACCCGCTTCCCACGCTAAGGATTCGATCCTCTCCTGCCTCCTAGCTGCCTGGTTTCTGTAAACTACTGAAGTTAAGCTTCAGGCTTTCACCACAGACCACTGCCGCCTGCTCCTCTTCGCCCAATAATTCCGGATAACGCTTTGCCACCTACGTATTACCGCGGCTGCTGGCGTAAGTTAGCCGTGGCTTTTTCTAATAAAGTACCGTCACTCGGCTACCATTTTCCTGGCAGCCGCCGTTCATCCTTTATAACAGAGTTTACAATCCGAAAACCTTCTTCCTTCACGCGGCGTCACGCTCGGTCAGGGGTTTCCCCATTGCCGAAATTCCCTACTGCTGCCTCCG
+
*''(0($%$''*,10()362-5.814+5'&68,%,$##$&&2.+'(+%'7*803/-0-((*1',233060//-034%,),,01002,2+*+-/28847011254:,*,*&',2526743806&+-)-0,1/131017//0357:10&*%.*7/0541:/0('&'('$&%#%'.721-&%$&&,0--./1011534-3//.01:93-**--&'%++1/0569;923.;23<;.,071825:44*+052394+,,,--)'-+-4/117+3.((-+(+)+.1..+,,//+*8.**66847/.*)'%&)(,--*6:**+31344-5..*.2,)-+%-2+1(+/-.,-.&+-,/.0:10061*-)())'&(*25),),.421/445213115233302'264-622/12342<2201**),,32)-'+(5314&%(321-1/-//./.,*&*,/3.7(,)&'$%$'*-/-03743.44230/-,*+-3+*.)*/%#",-(&&'-1..081,++0/$*$()--4*-,.-7:889.7,)*24/'%)/)89*50&%&&&).47./6)&')+.(3/92..1*(+0.97:6()*(*'&(7<:531+)%%(,%)+0)-,/0--/0-.23**,/,.080/5,-,.20'&3%('+,).1/19/.3,,.8614(4-3-.(('*.44284///.91.&*(,11934303,.3,'*++(,/(0-((.0**230254$*'.-0.7:1-(9754/,*'+,-6++/91(*/)%**)1'(,5.*02-22265258,1-*).&,141/4:4.420111,525+.52*,-2*'),))('$+&(%''%''*1,+/234420,..+-(()'(&112427..60;6/-+)(-(*-*/.-'))-<12,/173)2808;0-/0/,//5482&(,-1527810/-.4*,1+*)+30...'2)8*365838/1.0.60.09/282,336468217121:::9939-+()')/0400326212+-690,0,-2-2+,(()38---),+3,61.%.+*1:7+23*-##%(*+/4784+(#&*+070.+.(*)'*(-7/)(.0,03..586363836;7/230%('(,.14/0)*&')0.977.+/*(+52+4;/*13-2712-2)/02++(.//0440-,2*$
@632a11bb-c3ed-4f54-a195-c465946b8f69 ch=348 read=64658 start_time=2019-12-13T05:16:02Z barcode=BC01 runid=2c9cf7bc05858273f10e7d7ec552fc0bd742dc3e
CCGGTTACCTTATTTGCGACTTCACCCCAGTCATGAATCACAAGTGGTAGCGCCCTCCCGAAGGTTAAACTACCTACTTCTTTTTTGCAACCCTCCCATGATTGTGACGGGCGAGGTGTGTACAAGGCCCGGGAACGTCACCGTGGCATTCTGATCACGATTACTAGCGATTCCGACTTCATGGAGTCGAGTTGCAGACTCAATCGGACTACGACGCACTTTATGAGGTCCGCTTGCTCTCGCGAGTCGCTTCTCTTTATGCGCCATTTGTAGCACGTGTGTAGCCCTGGTCGTAAGGGCCATGATGACTTGACGTCATCCCACCTTCCTCAGTTTATCACTGGCAGTCTCGCTGAGTTCCCAGCCGGACCGCTGTAAAGGATAAAGGAGGTTGCCCTTTCGTTGCAGGACTTAACCCAGCATTTCACAGCACGGGACTGGCGAGCGGCCATGCAGCTGTCTCACGATTCCCGAAGGCATTCTCATCACCAGAAAACTTCCCGTGGATGTCAAGACCAGGTAAGGTTCTTCGCGTTGCATCAGATTAAACCACATGCTCCACCGCTTGTGCGGGCCCCAAATCAATTCATTTTGAGTTTAACCTTGCGGCCCGTACTCCCCAGGCGGTCGACAACGCGTTAGCTCAGGCCACGCCTCAAGGGCACAACCTCCAAAGTCGACATCGTTTACGGCGTGGACTACCGGGGTATCTATTTGCTTACGCTTTCGCACCTGAGCGTCAGTCTTCGTCCAGGGGCCGCCTTCGCCACCGGTATTCCTCCAGATCTCTACGCATTTCCACCGCTTTACACCGATTCTACCCCCCCTCTACGGAGACTCAAGCTTGCCAGTATCAGATGCAGTTCCCAGGTTGGGCCAGAGTTTCATCTGACCAACAAACCGCCTGCGTGCGCTTGCTGCGCCCAGTAATTCCGATTAACGCTTGCACCCTCCGTATTACCACTTGGCTGCTGGCGCAGGAGTTAGCCAGTGCTTCTTCTGCGGAGGTAACGTCAGTGAGCAAAGGTATTAACTACTCCCTTCCTCCCGCTGAAAGTACTTTGAAGGCCTTCTTCGCCCATACGCAGCATGGCTGCATCAGGCTTGCGCCCATTGTTACAATATTCCCCTGCTGCCTCCGTAG
+
,()(,-*2161&8/((--,./87,887,./2968114443323(+&'*&)(',-)(0)''(-+-+2+1+,,25;5/0/4071:25((*-&-,*'10)(+,&/'(*0/3-6:7.+-/-2355857:0674,)35/-)'+-3795:7;867:8,,,,-'(+-12-('((,-48;994/2475884,))).*(+6;16346617,:097;8860-0,-,,'**5.-02-44),2,-.2,,-+*+''+(*+,,01705-6,(&)(179;248,(&$(,./-)+,+%(*,6.,/9::+2-.(+-3830-..,+)(((*107./--33(+3433.02,-1;,,/96:9-7,(*,.02$$*()138/0)'*847:889323+(05/.4/:79),,()+/.-36-)-+))1--,%562./--(,*')$,(/5&*&(&'''*)((&++2,+*%&'%*-,.0*+)%(()*///-0/,320,&'&(+))'*/,-605-$'$&%-58..4/47*.88;:7,11.11664*+3358*60;99<:9:180+-/./+'*/.6;274,,,*'--9;217*,.4.2.135-20-'&&&)--82;8/6:<+,+.3;-*&))*2,-,-5/)&+*--264)$,*+.88+**),-.+-.0820326''((+)--1988-.*2.*%,377948+.3,,26133376528:-.,.*,+6;977.2-)/+',+***()4+''(&(+,-.371/4068541/-(**.3327<:6.8,+3;940:6897:647856:*0001<912.*+-155478661513604()14,-*--)('(%')*3,.,-03243,+/0-4&*&%&*02-3')*)&)6)'2()*+,/0148::<34,.*0032-70,'(')-9)*.+,''))(.085::58-13011,1---+3(&%'&($%'&(&+,28;3/-+2)1*+*-/.)+*,50..5+0,.5&/5')(&-*./1::9/-'(%,)&*+0+())&,/')6/:9<41/.(0%'(+376557*./,*,..9,-7/53,1('-'+,89,/:54/50-),+,-30-/*23,/)),+.074:45:3''('$'(,*,+00202/*'(+-/4(14221%-*,63007//0&*/1..0.522,)'/2//.-.2-/.0
@00fde0ac-7db8-400d-8c36-c0aa5455a20b ch=385 read=39490 start_time=2019-12-13T05:16:08Z barcode=BC01 runid=2c9cf7bc05858273f10e7d7ec552fc0bd742dc3e
CAGTTACCTTGTTGACTTCACCTTAATCGCTGACCCTACCTTCGGCCCGCTGCCTCGCGCGGTTAGCTCACGGACTTCGGGTATTGCCAGCTCTCATGAATTGGCGGGCCGGTGTGTACAAAAGACCGGAACGTATTCACCGCGACATTCTGATTCGCGATTACTAGTAACTCCAGCTTCATGTAGGCGAGTTTCAGCCTGCAATCGAACTGAGACTGGTTTAAGTTTGGCTCCCACCTCACGTGTGCATCTCTCTGTACCAGCCATTGTAGCACGTGGTAGCAGCCTACATAAAGGGCATGATGATTTGACGTCATCCCACCTTCCTCTGGTTAACCAGGCAGTCTCGCTAGAGTCCTCAACTTAATGGTAGTAACTAACGACAAGGGTTGCGCTCGTTGCGGGACTTAACCCAACATCTCACGACACGAGCTGGCGACAACCACGCACCACCTGTCTCTTGCCTTGTCCCCGGAGGAATTTCCTCGATTAAGAGTAATGCAAGGGATGTCAAGTGCTGAGTGGAGTTCTTCGCGTTGCTTCGAATTAAACCATGCTCCGCTACTTGTGCAGGTCCCAAATCAATTCAGCACGAGGTTTAATCTTTTGACCGGCTCCCCAGGCGGAATACTTAATGCGTTAGCGGCGGCACGGAGGTGTTGAAACCCCACGCTGGTATTCATCGTTTACGGCGTGGACTACCAGGGTATCTAATCCTGTTGCTCCAGCTTTCGAGCCTCAGCGTCAGTTACAGTCAGAGAGTCGCCTTCGCCACTGGTGTTCTTCCTAATCTCTACGCATTTCACCGCTACACTAGAATTCCTACTCTCCTCTCACCTCTGGATAACCAGTTTGGAATGCAGCACCCAAAGTTGAGCCGAATTATTTCACATCACAATCATCCGCCTACTTTAGCTCCTTTACGCCCGAAGTAAATCCGGATAACGCTCGCCACCTACGTATTACCGCGGCTGCTGGCACGTGGTTAGCCGTGGCTTCACTCCTTGGGTGCCGTCATTATCTTCCCCAAGACAGAGAGGCTTTACGATCCGAAAACCTTCATCACTCACGCGGCGTTGCTGCATCAGGGTTTCCCCATTTGTGCAATATTCGCTGCTGCTCCCGTAGGAG
+
%%&-7.0.9-*.&((*/.+&+)**,-01+*2,*/5))1177:2/137)*01//5.3/42*+*)...,)('),-++030+7510.1--+('+*('))+.%$*(('#()&)(&,432/.'(,10*)-53++(,,,888;75695898889;97672;1011.21.05-/.13000.,++17467661010.012;;:3448.&.0838&)/21./,0.02/2;5/9*,83-/0125-*-2,-%&'')-,0051/-,+**)',+*12<,62-0//.,).*(%($'&&-11&'(*+86(/81.1,,,+,218+*&,'..407(+)246;87..&$,*3,/.)'.63)22787(('%&&(+-2),*5(''.,0/***,*1**')*26-6/.+500:23277844;133;:2.,,/()&%-+*,+-./&'+&**.'%(&(-*/3678475010239<79;77..,*)+).3,4.-077-68..2*.010+)),,&,%('')(*/754,60*5628773/&'%%&(%%*+&)$(6;67;947/8.,-42.((2/40;9568978987443/.20-0/1(07,-1-+/,-.'+-5-.+,+,)).*4:120.*0+'&,-66)''*,491*-987;8;3/.2./0223270%,+&.2/7424.,(,/)++%&*43.79,'*&)'(*-.2:759:85:://-813489..()*,*02-2226558/62+-5;22.3))$'064+-)+65/+))*+41+-1/00745742/-,-.25786;88::7882++,/8022.+*(0)*0475411--7,/*.9146542240*0,2/4,.,/-.,,//0+*$%)(0*)/-,/71908895.2,11*,++,)0.*.4-(+.*)*1,'%*.,/0;;-,-..1%++,++.029237-$'(*'''*+:/34.*,-143''&'(258.5274864+3/2665961..%%)*,.4,'-0,06101:944/+$&)-+,2-)').,1-3,,11)**2.-1*('+$23578,9,+,666653+2-(-%%%')%)*0098111131*(,3812;:<::;:+20304,*)+*)2.,).++,/7,16.1;3+47-/08+*,/3(+*,-+,&*(-.'&*'-6'(4)2+'%
@3d8cf89e-f2e3-4deb-baac-208003d55256 ch=26 read=34843 start_time=2019-12-13T05:16:07Z barcode=BC01 runid=2c9cf7bc05858273f10e7d7ec552fc0bd742dc3e
CCGGTTACGACTTCACCCAGTCAGCGGTCACAAAGTGGTAGCGCCTCCCAGGTTAAGCTACCTACTTCTTTGCAGCCCACTCCCATGGTGTGACGGGCGGTGTACAAGGCCGGGAACGTATTCACCGTGGCATTCTGATCGATTACTAGCGTTCCGACTTCATGGAGTCGAGTTGCAGACTCAATCGGACTACGACGCACTTTATGAGTCGCTTGCTCACTTGAGGTCGCTTCTCTTTGTATGCGCCGTTGGCAGCACGTGGTAGTAGCCCTGGTCGTAAGGGGCCATGATGACTTGACGTCATCCCCATTCCTCAGTTTGGCATGCTGGCGGTCTCGCTGAGGTTCCCGGCCGGACCGCTGGCAACAAAGGATAAGAGGTTGCGCTCGTTGCGGGACAACAACATTTCACAACACGAGCTGACGACAGCCATGCAGCACCTGTCTCACAGTTCCCGAAGGCGCAATCCATCTCTGGAAAGTTCTGTGGATGTCAAGACAGGTTCTTCGCGTTGCATCAGATTAAACCACATGCTCCACCGCTTGTGCGGGCCCCGTCAATTCATTTGAGTTTTAACCTTGCGGCCCGTACTCCCCAGGCGGTCGACTTAACGCGTTAGCTCCGGAAGCCACGCCTCAAGGGCACAACCTCAAGTCGACATCGTTTACGGCGTGGACTACCAGGTATCTAATCCTGTTTGCTCCCACGCTTTCGCCTGAGCGTCAGTCTTCGTCAGGGGCCGCTTCGCCACCGGTATTCCTCCAGATCTCTACGCATTTCACCGCTACACCCCTGAATTCTACCCCCCCTCTACGAGACTCAAGCTTGCCAGTATGGATGCAGTTCCCAGGTTGAGCCCGGGGATTTCACATCTGACTTAACAAAGGCGCCTGCGTGCGCTTTACCGCCCAGTAATTCCGATTAACGCTTGCACCCTCCGTATTACCGCGGCTGCTGGCACGGAGTTAGCCGGTGCTTCTGCGGGTAACGTCAATGAGCAAAGGTATTAGCTTTACTCCCTTCCTCCCCGCTGAAAGTACTTTACAACCCGAAGGCCTTCTTCATACACGCGGCATGGCTGCATCAGGCTTGCGCCCATTGTGCAATATTCCTTGCCTCCCGTAGGAG
+
2(3')%$',-/5:3-.0.*)*+'#$%$')'*+3401.*'%%%&+*--+)%(+)7.)(,20350*,-1&-35(.0-1;2,.0/:5.1967331577<;5,2111,5/5(4-,+520325878:5469598;:898831230*).**,,%))()6,*-//,/./02.%()1'%(,,(*#'.025/;18384877696614)14;;6/,*1-1*+4-((**$%%%')-+*+&)5-4554;5**'**-368,8,&&+(*,(-+1*,*(%&'*.6/-499912.-,-3+;;565510//03/+++,-869/4-&-205+/(),:.2.87847818*)+++85$$('')*929)(+31/577971,61833'67<.4/972/,&0.3:130224244,,+4..+())+3-.370-%&((*(,++266676401./3639-*'())*7)+/221/1/15:363*+3++.*11;8876411/.1:63()*966545:895:;843--)012;76941125;23255'&.2.2:4.4.//144449339.21:43/025)275('573:7;947;;4231;<,2/6023/03245,,.,/-29;/.2876:9698353421/1*,/+$.//758+4)*/+-.6;990-.772+4595424.0.0,,,,-4776;1-+,/--29<9:8424).**+0266:789582<//37273(++,.:80)-().42888.,,**-3+*,,-264)&'$',-8//*&+0(428;:87-4,)),.,14546595:<<7221).012./,*)),)1-5.//257992,,.0'/%&((.01*+()---5:'.,++%(//69/99;7;4'15/9-*/071,32-&.41,,,./6,,/1143521*'%%&(./4576750&')+&&*,)-12,,/5:8:8*-019282+,-+*-)199588-00/:2462,2.-.456531,0*0%(-0-+/*,(/&*/22645+2,,1466784942266.;2-5,*(-))*+10(,.-;2/97'(/9:**350/3-*+++11*(+,435+&'/11396:77;9/4.0)-*))'&&'(0,--7778277/6,(+',1-+5//-%,*1+-.')%%%'-5//9+*0-2*/'
@b26544db-c3cb-4e08-9948-a8763ed33c5e ch=31 read=147782 start_time=2019-12-13T05:16:06Z barcode=BC01 runid=2c9cf7bc05858273f10e7d7ec552fc0bd742dc3e
TTGGTTACCTTGTTGACTTCACTGATCACATGAATCACAAGTGGTAAGCGCCCTCCCGAAGAGGTTAAGCTACCGCTTCTTTTGCAACCACTCCCATGGTGTGACGGGCGGTGTGGCCGGAGGCCAGGAACGGCGTATTCACCGTGGCATTTCTGATCCACGATTACTATGATTCCGACTGGCAGGAGTCGGAGTTGCGAACTCAATCGGACTACGACGCACTTTGCTTGGTCCGCTATCTCGCCCGGGTCGCTTCTCTTTGTATGCCATTTGCCCAGGCACGTGTAGCCCTGGTCGTAAGGGCCACCATGATATTGACTTGACGTCATCACCTTCCTCAGTTTATCACTGGCAGTCTCCTTTGAGTTCAGCCGGACCGCTGGCAACAAAGGATAAAGAAGTTGCGCTCGTTGCGGGACTTAACCCAACATTTCACAACACGAGCTGACGCGTGGCGCACCTGTCTCACGTTCCCGAGCGCATTCTCATCTCTGAAAGCTTCCGTGGATGTCAAGACCAGGTAAGGTTCTTCGCGTTGCATCGGAATTAAAACCATGCCCCACCGCTTGTGCGGGCCCGTCAATTCATTTTGAGTTTTAACCTTGCGGCCCGTACTCCCCAGGCAGTCGAACTAGCAGCGATTAGCTCAGGAAGCCACGCCTCAAAGGGCACAACCTCAAGTCGTCATCGTTTACGTGGACTACCAGGAATTAATAATCCCCTGGCTCCCCGCGCTTTCCTTTTCGATCGGTCTTTTCGTCCAGGGGCCGCGCTATACCACCGGTATTCCTCAGATCTCCTACGCATTTCACCCGCTACACCTGGAATTCTACCCCTGCAGGACTCGGCCCTTGTCGGGTAGTTCCCAGGTTGAGCCCGAGGGTTTCACATCTGACTTAACAAAGAGCTTCGCCTGCATTGCGCTACGCCCAATGTGAATTCGATTAACGCTTGCACCCTCCGTATTACCGCGGCTGCTGGCGCAGGAGTTAGCCAGTGCTCTTCTGCAGGTAACGTCAATGAGCAAAGAATTATTAGCTTCTCCTTCCTCCCGCTGAAATGCTTTACAACCCGAGGCCTTCTTCGCTGGCATGGCTGCATCGGAGCGCGCCCATTTATTTTAATATTCCCCACCGCGCCTCCCGTAGGAGCAATATCAGCACCAACAGAAGGTTAACACCGACAACTTTCTTCAGCACCAGCAATGCGAAAAGA
+
'&,2,7///./'*&&&)231*-,./4.(&%&&'12/(*&'((*--.*)++-2.,19+(**('+/051.,.04750,*,(&-/,&%'$,*'*+/1/$%)1+/.--00843&'(%'*&&&)-)-,,6$1+./,'()*012;3118-./11-9;.+,,*040')()27011%&')-0230/2./+(%**%()+'*%(3833(%,-/74857(0,540+)$'',)*11*%%'%-+30*''*%()+/(*&'(&,**(*1-:87175.01/..4116/'((&$)(+*+,0*)))042.1587/21/..3-92,/''*&(&('('(-*+,3-../.-),+*72935,+-7,+,;885150.1894:4-7:42285/)*./1959:5631*)0-312&.(,--+,()((.-(-+-/0.42-+,45021638/:-107/67,.2543502,*,)+,*+&$$$%'&()).7-143&&&(*-025)'%**%./280/0,0/--*%)&%$(,048348<:0-./-0,,093353++*/.93543/151812/47/-/-.//76+25(&$+(*(%*+'))*(($*),+(/1*-1020:5')56,-*-/:;/.&.,/-/,2,51+,92303;;-14:6(444-)$(+(%)%&&*(++,-.01&/*)(%'+*0/296103)/7/-)-1318-1(.-45&77122/1:,(')'*7///-17//)&&+),&('))-90.)1'''+,6-&+))-5+.&%')))'$()(0/,-0)'+(*+&(1+4,04/0*(,&&&*,*.4-')*,<8314()-53./&&(//2-8<-+*.6-()-(*(+&$&*)%/+41,283,)#*%.2/353,1..)+,%/930&')4586:...,0--,.73-)$)--,;0-'*++/+****,20116((((&%'(),41/0'2)*,,+'%'%(*'++*''$)%8-0./1101.((,(*+./8.,/8//*.-(,3+-2111::.3-+&/$/'&)5,,,1-&&,$#&#',)+++(4/45:7320+&+(&%(.0.%%$-$%*'%&)+-*+67.8742/92+/5)3+(',*1.+*+,%-))((''&&))$$%&#$$++---1410-/022'('&'),(15.+-7/+-0-)./-.:;,5.,&('%'$'((-6+*4241+./15/*-,(')%++34.*'.+-3-81/.+032574/+.56+403',.-/4,--*.-+(&*'(&$%
@9b8143ea-8bba-4e9b-a185-7cc77bd7a157 ch=211 read=65468 start_time=2019-12-13T05:16:04Z barcode=BC01 runid=2c9cf7bc05858273f10e7d7ec552fc0bd742dc3e
CTCTACGGGAGGCAGCGGTGGGAATATTGCACAATGGGCGCAAGCCTGATGTATATGCCGCGTGTATGAAGAAGGCCTTCGGGTTGTAAAGTACTTCTTTCAGCGGGGAGGAAGGGAGTAAAAGTTAATACCTTTATCATTGACGCGTGCCTGCAAGCACGCTGACTCCGTGCCAACGGTAATACGGAGGTGCAAGCGTTAATCGGAATTACTGGGCGTAAAGCGCACGCAGGCGGTTGTTAAGAAGTCGAGATGTGAAATCCCGAAACTCAGCTGGGAACTGCATCCTGATACTGGCAAAGCAGGTCGTAGAGGGGTACAGAAATTCCAGGTGTAGCGGTGAAATGCGTATTGCCAGAGATCTGGAGAGGAATACCGGTGGCGAGCGGCCCCCCTGGACGAAGGAACTGACGCTCAGGTGCAGCGGTAAGTGGATTAGATACCCTGGTAGTCCACGCGTAAACGATGAAACTTGGAGGTTGTGCCCGCCAGGCGTGGCTTCCGGAGCTAACGCGTTAGATCGACCGCCTACCAGGGTACGATAACCACCGGGTTAAAAACTCAAATGAATTGACGGGGGCCCGCACAAGCGGTGGAGCATGTGGTTTAATTCGATGCAACACGCGAAGAACCTTCAGTCGCCGACATCCACGGAAGTTTTCGAAGGATGAGGAGATGTGCTTCGGGAACCGTGAGACAGGTGCTGCATGGCTGTCGTCAGCTCGTGCTGTGAAAATGTTGGGTTAAGTCTGTGAAGCGCAACCCTTATCGCTGTTGCCAGCGGTCCCGGCCAGAACTCAAAGGTGGTAATATAAACTGGGAAGGTGGGGATGACGATCAGAAGTCATCGCCAGCCCTTACGACCAGGGCTACACGTGCTGGCACCTGAAGCGACCTCGCGAGCAAAGCGGACCTCGCAGAAGTCGTCGTAGTCCGGATTGGAGTCGCCAGCTCGACTCCATGAAGTCGGGAATCGCTGTAATCGTGGATCAGAATGCCACGGTAGACCGTTCCAGGCCTTGTACACACACACCGCCCGTCACACCATGGGGTGGTTGCAAAGTAGGCCAGCCTTCGGAGGGCGCTGCCACCACTTTGATTCATGGCTGGAAGTCGTAACAAGGCCAACGGAAG
+
&((../,61*((*'*+%,.*)&'+.*2+&(%(*7+/*()(*-6)38--+*&&$''()../0042645122+-,,..6788/:95:0-1-))1)))(&&,0*%+*+..*'0).',0)%(),7:+):-6-3+-)&''%%'(,,-%(%&',$&&%%&,*$%$'('(*-.0.+).*+*+'('(',)*,74-+-''&%%'()-0:09-2)6.73625597988.:;-,4141224)-36.447,3.2)%''')-()()5441160*050*()&%&*(',,)/)/,,/67331(()*112/5-,03&&('*&''**(('0/.+%%#%$(,++0*%'&,'00-/02963472/./++'%%#(''('$(*,::7++&)'+)('+,*-)3.*)*()'-12675++-04''*(%'.*)-//099:5((&+&&#'&'&&(%%$&((--/.011.73./951022)%)+,0029,.1)*($&'()/80.5-4,*-+,/.),,'+2-,*1)+/7-*00+-/*+--,**.)&&''*359*)*(%%(('(%$%%((&()*,-$+'&+5,-/667/15521.,*.,5+-.728;0+28'&)&).3.42:664%((+1/((+24;4930-+*.015./&,,-015/1-/*&'$$(/*%&%'(0//2,*,*-)*+.4:8.(*1--11%%/('&.-*'$(++*(**)-+13670-..)/+*'('(*()/54145758921///,-./3/2/59;0110)-)&%&')&''$%$&'((,(+-*1.',*+-5&(-*&.))60,1(3172(.,.+(-%'(*846(+,'%&'&&&%%)2/11.0(,()$%$(((((*',+'*++%''&(+&44'&%''--()%#%()+8/2+)*%$'&))+()&%%&%,%$%+(&'+'',.1,)('$&(())+185774/%-%&%%&$&'()-12.110*-*7)**&'(($$%%%).0-).-00-33240/1&3+)+++*)*'''//00;631100,).*+,5*,,3**))&*+0+9*%'$'$&%&(((&'%()-),5,53*+5/+-*-41730/)).*,($))/*&(')//-/%+'**/,7*,5.-.**&()%('$'+'*+/.43.*.,)),(*-++./1,(//2*-*)0'.'*'('
@23b0ac85-e15f-4927-b3a9-7d48d2921b32 ch=165 read=117854 start_time=2019-12-13T05:16:18Z barcode=BC01 runid=2c9cf7bc05858273f10e7d7ec552fc0bd742dc3e
TCACCCCAGTCATGAATCACAAAATTTAATTTAGCGCCACTCGAAAAGGTTAAGCTACTACTTCTTTGCAACCCCACTCCCATGGTGTGACGGGCGGTATTAACAAGGCCCGGGAACGTATTCACCGTGGCATTCTGATCCACGATTACTAGCGATTCCGACTTCATGGGTCGGTTGCGACTCAATCGGACTACGACGCACTTTATGAGTTCGCGCTTTCTGCTGAGTCGCTCTTTGTATCGCCATTGTAGCACGTGTAGCCCTGGTCGTAGGGCCATGATGACTTGACGTCATCCCCACCTTCCTCAGTTTATCTGGCGGTCTCCTTTGAGTTCCGGCCGGACCGCTGGCAACAAAGGATAGGGTTGCTGCGCTCGTTGCGGGACTTAACCCAACATTTCACAACACGAGCTGACGACAGCCGTGCGGCACCTGTCACGGTTCCCGAAGGCACATTCTCATCTCTGGCTTCCGTGGATGTCAAGACCAGGTAAGGTTCTTCGCGTTGCATCGAATTAAACCACATCCACCGCGTGCGGGCCCCGTCAATTCATTTGAGTTTTAACCTTGCGGCCGTACTCCCCAGGCGGTCGACTTAACGCGTTAGCTCCGGAAACCACGCCTCAAGGGCACAACCTCCAAGTCGACATCGTTTACGGCGTGGACTGCAGGGTATCTAATCCTGTTTGCTCACACGCTTTCGCACCTGAGCGTCAGTCTTCGTCAGGGGCCGCCTTCGCCTGGTATTCCTCAGATCTCTCGCATTTCACCGCTACACCTGGAATTCTACCCCCCTCTACGAGACTCAAGCTTTGCCGGTATCAGATCTGGTTCCCAGGTTGAGGCCGGGGTTTACATCTGACAAACCGCCTGCGTGCGCTTTACGCCCAGTAATTCCGATTAACGCTTACGCCTCGTATTACCGCGGCTGCTGGCGCGAGTTAGCCGGTCAACAACCTTCTGCGGGTAGCGTCAATGAGCAAAGGTAATGCTTTACTCCTTCCTCCCCGCTTCAGTACTTTACGGCCCGAAGGCCTTCTTCATACGCGGCATGGCTTGCATCAGGCTTGCGCCCGTGCAATATTCCCCACTGCTGCCTCCGTAG
+
:460883*15::;99;90///96-//,%$.'(&*+./5)++.'(-4,+--1/*+-.(,&)-3;08;;/20+4/6+')'1*'$-*0612327&+3)+&)'.22522+4-61'3;62:21:220,.2;844.+/696511227,..//5..+,+,,8:;:75+01823800'*,128.+&''(*4&4)11965434563-.%)*+10))((&/*+))(*)++0/$%('))+,12,175+-,++%&%%'&&%%&&$%&&&&'&/1.-6::9-1/**3,5//,,0.,..4/2478::.:6:.&))*0.7-/-12;3.,*')()(76565,.2))*89374+42438;::9;6;664344;,0/9:2.+.022,$(..478-6,**&67.+-+0++1*-.6068.-/1345142+534666939+051&3)/(61127+-,+'+2:9;/85+-,-**(,-376660320321**,31:868;9:59:748403-2.*1,-1.:28;836,,+*)'&**'-)/3<857-,++%*)/0,+(./63:2244*)),/21<9544,,,,9;;)<-;.02++.2,2,.14/56:0,.727331230245551-,-0--.00230-2',62457<9852+80../899:28'7+798757577619/()-,+./29.-,%-$.0(+,/102-,6/0/-53%%()*++***4760-.%*1+-.27859..//-43555'*8:03//7/4:66670-1-./;7023,,.-,,+(,+.))-3-+0517200-2742+0,2.0//31810,.1555335679:3/+,,5+.2/+--.7://.-$$&13/+1)(/2-.'%''+'(*/+)0($&*+1.,&$&+''*/43*()),--0+13.*3574.-%+(***1&'$0(/,0&(3)%-*.404/2-4,*47.0+0-3100+8+(.($)*.+).-.('$$$$&&)()22989592.+-100*)&#''',)3*,-/'&+$%&1.,-/97*3574099*&,7,8*---.086,-.3.20*+3/2168;8:<:9*++(*072')(&'&()+124&35234--*09/&*%'*20121457.+32113023'06,,+,
@3027307e-856d-48e1-9dd8-0e5c4ae18fee ch=68 read=62793 start_time=2019-12-13T05:16:13Z barcode=BC01 runid=2c9cf7bc05858273f10e7d7ec552fc0bd742dc3e
CCGAGGATTTACCTTGTTACGAGCTTCCCACTGAGAGTCATGAATCACAAGAGTGGTAAGCGCGCCCTCCCGAAGGTTAAGCTACCTACTTCTTCCCCTCCCCATGGTGTGACGGGCGGTGTGTACAAGGCCCGGGAACGTATTCACCGTGGCATTCTGATCCACGATTACTAGCGATTCCGACTTCGCTGGAGTCGAGTTGCAGACTCAATCGGACTACGACGCACTTTATGAGGTCCGCTTGCTCTCGCGAGATCGCTTCTCTTTGTATGCGCCATTGTAGCACGTGTTAGCCCTGGTCGTAAGGGCCATGATGACTTGACGTCATCCCACCTTCCTCCAGTTTATCATGGCAGTCTCAGCACGGTTCCCGGCCGGACCGCTGGCAGCAAAGGATAAGGGTTGCGCTCGTCGCGGACTTAATAACATTCCACAACACGAGGCTGAGCGGCAGCCATGCAACACCTGTCCCACGGTTCCCGAAGGCACATTCTCATCTCTGAAGAAAACTTCGTGGATGTCAGAGACCAGGTGAGTTCTTCGCGTTGCATCAGATTAAACCACATGCTCCACCGCTTGTGCGGGCCCCGTCAATTCATTTGAGTTTTAACCTTGCGGCCGTACTCACGGTGGTCGACTTAACGCATTTAACCGGAGGCCGCTCAGGGCACAACCTCCAAGTCGGCATCGTTTACGGCGTGGACTACCAGGGGTATCTAATCCTGGCTCCCCACGCTTTCGCGCCTGGGCGTCAGTCTTCGTCCAGGGGGCCGCCTCATACCAGTATTCCTCAGATCTCTACGCATTTCACCGCTACGCCGCAAATTTCACCCCTCTACGAGACTCAAGCTTGCCGGTATCAGATGCGGTTCCCAGGTTGAGCCGGGGATTTCACATCTGACTTAACTCTGGAAGCCGCCTGCGTGCGCTGCGCCCAGTAATTCCGATTAACGCTTGCACCCTCCGTATTACCGCGGCTGCTGGCGCGAGTTAGCCAGTGCTTCTTCTGCGGGTAACGTCAATGAGCAAAGGTATTAACTTTACTCCTTCCTCCCGCTGAAGTACTTTACAACCCGAGGCCTTCTTCATACACGCGGCATGGCTGCATCGGGCTTGCGCCCATTGTCCGCAATATTCCCCTGCCTCCGTGG
+
,)&$0*.27*(+)&'(,0&''%%&/3))*&)$%'%$&'(%''-124.0-.''()-/--..0.1,630,10+)+.*-*//.-0006:5679;/71(,0*)+23+,./98:8889248-01'(((*.1786:8;,(8.4.-.)+-4//0,'+*322:;8644523,../270./.*.%$(;43/+1546(*+-4%')0+,.8.-.)*4.-7*9,3+9/971-30+'*')/:;1740-/.30133.--,-44,*-&*%-//44:3532<:2141/0/5;89:6-,--,332+*+)*181/0987+1-'0678;0/..0/-.,.-/0)10.+:8/)/5*88872)++4;0.14-(,**%./.,-%&&$%%*-4*1,(-.-6965756/9.-'+'4<-0-8163)14.:,,+//5771+),++()'.(%)//35:52,-.+,*,))(+.20/+*.(+-,04.2220/1017*,.23)%(*,./+2-+.0.)*%)'0912436521//-+$./26(*(&&+,740+,++),,0:;.3(&$$(37::;97884901-.-%'&)*-<99:01130111955:-//7/4*,),,232,*.4/7294.6;;-2+9<<..:.8-8.**&'%$'&*(&$%'($)/,0())//:**)($,+&+).303+(')(&(&)&+4*,+./804./.,3,550+,,,.-87+$.*62768;88522/&+32,.---/51,5*)&($(036.'**,,640&'$('%&(45586,10/3;8637(&+17:10434420')+,:*6868;9643),-14534/001+6;;/57;001*)'+&%%''&',)(%110-+./(3+&/.447)*&')))20(..106)+/166'43:15.(-31820126&-,($:2**+,,/0/0.-/.0+'#'(++/-%-0+/51122.02+,&%)+.-+%/0479<66308/3*0.1210//1:5-37/543<1/2.-(3))*/1250-,-&)-.+%)+(,-)*..3:<::99885319423-9,,,7/37:*+0'&&'*&')+*(,,1:2<:8,76,*31-3+**--16+)*/)02)(,-41971.40-/1-+'+(',%,)/,.+,+-*-5)45306.0/6:,,.9(((%$'*(,-7*64.)*)+*)28.4(+
@837ee4b9-a122-4400-b384-ac84263e2328 ch=28 read=45619 start_time=2019-12-13T05:16:24Z barcode=BC01 runid=2c9cf7bc05858273f10e7d7ec552fc0bd742dc3e
CCGGTTCCTTGTTACGACTTCACTTGTCATCAATCCCACCTTAGACAGCTCCTTCCTTGCGGTTAGGCCACCGGCCTCGGGTGTTATCGCTCTCGTGGTGTGACTGGCGGTGTGTACAGAGCCGAGAACATTATTCACCGCGACATGCTGATTCGCGATTACTAGCGTTCCAACCTTCATGTAGTCGAGTTGCGACTACAATCCAGGCTGAGAATGGTTTTATGGGTTTTTTGCTTCACCTCGCGGCTTCGCTTCCCTCACCATCAGCACGTGTGTAGCCAGGTCATAAGGGGCATGATGATTTGACGTCATCCCGCCTTCTCAACTTGTCACTGGCAGTCTCGCTAGAGTCCCCAACAATGATGGTAACTAACGATAAGGGTTGCGCTCGTTGCGGGACTTAACTAACATCTCACGACTTTGAGCTGACGAGCAACCATGCACCACCTGTATCTCATATAGCTATCTCTCTCCATCTCTGGAGCCTTTATGGAGTATGTCAAGACTGGTAAGGTTCTTCGCGTTACTTCGAATTAAGTACATGCTCCACCGCTTGTGCGGGCCCCGTCGAATTCCTTTGGTTCATTCTCTTGCGAACGTACTACTCAGGCGAATTACTATTGCGTTTCTGGCGCTGAACTTTGACATCCAACACTTAGGTACTCATCGTTTACGGCGTGGACTACTAGGGTATCTAATCCTATTTGCTCCCCACGCTTTCGGGACTGAGCGTCGGTTGCAGGCCAGATCGTCGCCCTTCGCCACTGGGTGTTCCTCCGTATATCTACGCATTTCACCGCTACACATAGATTCCACGATCCTCTCTCCTGCACTCTAGCTGCCTGGTTTCTATGGCTTACTGAAGTTAAGCTTCAGGCTTTCACCACAGACCCTTGCTGCCGCCTGCTCCTCTTTACGCCCAATAATTCCGGATAACGCTTGCCACCTACATATTACCGCGGCTGCTGGCACGTGGTGCCGTGGCTTTCTAATAAAGTACCGTCACTCGGCTGTTTCTGTAGCCGCCGTTCTTCCTTTATAACAGAAGTTTACAATCCGAAACCTTCTTCCTTCACGCGGCGTTGCTCGGTCAGGGTTTTCCCCATTGCCGAAAATTCCCTACTGCTGCCTCCCGTAGGAG
+
41275393,4,1-*(,+/284*)'''(,+.-+0*/6,)-2-7213825552-,--//0/17:8;557:9)+9.,.202073/.-7/,+&&&%)(*2,*-*+,03238216/..-*'++('(1/(+*0-.(.)*:<869<46647287654.-)('*966831221-,.,&%*%*'*//16456656.,+.,))**,0347;:7/%&%%#'))+1134999,,/0;99/69<2+./:4569.-(((+)+28+-08.80,-159387-&,&*//03/+,**()-31/./-(,141*+2/,))$-.)*-.3888935**178-5-.(++06/1223545/14:8875020//4-42.(-)+*7-118896.,+2/.---,/,../-96988786876./28-)'''$%',*-.0754.32*'%&&*-*+.3,.,,(,/%2;2932.44356/0104547'+&+*/000852,1+15:67996568-./54;:232-$%&(0347+('&')-0)3/*.6<7876+,+,/&-2734/4/3/.(-.246332//'++*,-5-426/4,-12,+,1,4,6-5&&'',21<:29;*+(.,.//.9:26433.122&678/+)-()*83/6..+(,,%#$)*%//239//54,--010300.))'%%,+++4587963533*--611168566556252-002789;.:,,+.83./409:,(/)*-0**/9:0342111349(910(&%&+*/--00//32..1(-3224;34349004688657946688896679:4:<;,118033/-+.&)%(0+8/3..,-/053354379870,,--4316889:58-8;-,5476<97;5669/4./460-03::287/,50+('*'()79;<29-++--4:77:422.06+-381086.7--..289811142:1:1/-02-2;34;3443446:-3:,0/;00/87493.1.2-0.'%%&%',(*3:+//7/18/+/-39577467,0+**./;/0)*,.,2237;695,()/+/45,-1;81)+().;-**9:96)(1.'917009<996;/+.-3,3/.3/./674;78+2:038:+48:-*::8:8102*3+6+2.)*-3332349271%'&',)(%
@2eb7ddfd-1c70-4ea6-9c40-191d354af538 ch=90 read=70158 start_time=2019-12-13T05:16:22Z barcode=BC01 runid=2c9cf7bc05858273f10e7d7ec552fc0bd742dc3e
CCGGTTACCTTGTTACGACTTCACCCCAGTCATGAATCACAAGTGGTAAGCGCCCTCCCGAAGGATTAAGCTACCTAACTTCTTTACCAACCCACTCCCATGGTGTGACGGGCGGTGTGTACAAAGGCCGGGAACGTGGTCACCGTGGCATTCTGATCCACGATTACTGGCGATTCCGACTTCCTTAGGTCGGTTGCGACTCAATCGGACTACGACGCACTTTATGAGGTCCGCTTATACTCGCGAGGTCGCTTCTCTTGTGCGCCATTGTAGCACGTGTAGCCCTGGTCGTAGGGCCATGGTGACTTGACGTCATCCCACCTTCCTCCAGTTTATCACTGGCAGTCTCCTTTGAGTTCAGCGGACCGCTGGCAACAAAGGATAAGGGTTGCGCTCGTTGGGACAACCCAACATTTCGCAACACGAGCTGACGACCATGCAGCACCTGTCTCGGTTTGCGAAGGCACCAATCATCTCTGGAAAGTTCTGTGGATGTCAAAACCAGGTAAGGTTCGTTGCATCGGAATTAAACCACATGCTCCACCGCTTGTGCAGGCCCGTCAATTCATTTGAGTTTTAACCTCGCAGCCCGTACTCTGGGCGGTCGACTTAACGCGTTAGCTCCGGAAGCCACGCCCAAGGGCACAACCTCCAGTCGACATCGTTTTGCGTGGATACCAGGGTATCTAATCCTGTTTGCTCCCCACGCTTTCGCAGGCGTCAGTCTTCGTCAGGGCCGCCTTCGCCACCAGTATTCCTCCAGATCTCTGCATTTCACCGCTACCTGGATTCTACCCCCCTCTACGAGACAAGCTTGCCAGTATCAGATGCAGTTCCCAGGTTGAGCCGGGGATTTCACATCTGACTTAACAAACCGCCTGCGTGCGCTTTACGCCCAGTAATTCCGATTAACGCTTGCGCCCTCCGTATTACCGCGGCTGCTGGCTGGAGTTAGCCAGTGCTTCTTCTGCGGGTAACGTCGAAGGTATTAGCATCCCTTCCTCCCCGCTGAAAGTACTTTACAACCGAAGGCCTTCTTCATACACGCGGCATGGCTGCATCCAGGCTTGCGCCCATTGTGCAATATTCCCCTGCTGCCTCCCGTAGG
+
01.4.:,1((1,/4,/004574-687/003:88../,++0,)''*4898//259./.2.(&%*-&)/+1+//-/-'(&'*6,595(''*2*:5,-0.7*,13461//11-/50/7122/107-8/*7/9*3.2-.2.'$**+.:12/0.,.1++*(/03,-/-5/&.3190//48476./-1*#&$&.//,,/,8-.'*'*.*8.1)61896387702-.19:3670000/3.+..(*(+,./5*()0+/,-.3/,),(%(')(1636:52-//..44+*&')90)-;:833,,3555%&)'-''&(*-.27679,97-)453438+.*),61&%+.,0+5,+*/036:2.37,+/88,&)*-;174689:9::9844((%$$(),,++4010241.3,30+)')-+++..4,4:--(*67101.-1.4966+*,)(6384.4358-.440,*2-62%(&(+)/.&0%6++.)*-01258255.1<:873454621508;26<2362.5(4*71/0824126.,-+-,2<;:8/0,)+1/73/18-003-115(5356'&,-399;979<:21.4:;.8;7:7824.-01+++*,++)(,32'217696788865/-//,)++3)+))*)/42345:-+,*5/,-./4-4,-',+75324351*/0,'$$(&%($+&,,++*#.&+)43331-220;7.0279:0,-+-.6*,&+$&+.*-.2233384778,.78332555<;1/+(+(&.100:50./&('4210+.-1016:717201/34-+-&)5,88470933.357+5,&),&'((+,402813458:-255/1118;1;7---.0,,283.75.,5:2.,*+.://0.400/./745:49;889887/,-58615/69+))*092:6.'+..48589/:*+)-2.+476989<69:788:889;:671-/(&)-+*+3,&4/&'3-24;531.(,0.397531#'&((((.(&$'&+*2/-83525:82/34/.41)-**-.)'&*$/++.7-5288<89<:8931)0/0242131833/1(,))*07142,/.7:0/5:2.)*.3/01/394+()*-(+0)/4-)1.2'
@cf459a4e-f855-479b-af8c-1ff0b03a6713 ch=119 read=194066 start_time=2019-12-13T05:16:19Z barcode=BC01 runid=2c9cf7bc05858273f10e7d7ec552fc0bd742dc3e
CCAGTTACCTTGTTACGACTTCACCCCAATCATCAATCCCACCTTGAACTGGCTCCTTCGCGCGGTTGGGCCACCGGCTTCAGCGTTGTTATCAACCCTCGTGGTGTGACGGGCGGTGTGTGAGCCGAGAACAGCAATATTCACCGCGACATGCTGATTCCATGATACTAGCGATTCAACTTCATGTAGTCGAGTTGCAGACTACAATCCAGACTAAAGAATGGTTTTTTTACATGGGTTTTGCTTCGCCTCGCGGCTTCGCTTCCCTCTGCACCATCCATTTAGCACGTGTGTAGCCCAGGTCATAAAGGGGCATGATGATTTGACGTCATCCCCGCCTTCCTTTCATCACTGGCAGTCACCATTTCAGTCCACAACTTAATGATGGTAAACTAACGATAGGGTTGCGCTCGTTGCGGGACTTAACCCAGCATCTCACGACACGAGCTGACGACAACCATTCACCACCCTGTATCTCATATAGCTATCTCTCCATCTCTGGAGCCTTTATGAGTATGTCAAGACCTGGTAAGGAGTTCTTCGCGTTGCTTTCAGATTAAACCATGCTCCACCCGCTTGCGGGCCCAAATCAATTTGAGTTCCATTCTTGCGAAGACATTACTACTCAGGCCACAATTACTTATTGCGTTAACTGCAGCACTGAACTTTGACATCCAACGCCAGGTACTCATCGTTTACAGCGTGGACTACTAGGGTATCTAATCCTATTTGCTCCCCACGCTTTCCGGGACTGGGCGTCAGTTGCGGAGCCAGATCGTCACCTTCGCCATGGTGTTCCCTCCATATATCCTACGCATTCCACCGCTACACGTAGATTCCGATCCTCTCCTGCGCTCTAGCTGCCTGGTTTTCTATAACTTACTGGAAATGCGGCTTCAGGCTTTTCACCACAGACCCTTGCTGCCGCCTGCTCCCTCTTTACGCCCACAGCGTTCCGGATAACGTATCACCTACGTTTTACCGCGAGCTGCTGGCGTAGTTAGCCGTGGCTTTCTAATAAAGTACCAAATCACTCGGCTACCATTTCCTGTAGCCGCCGTTCTTCCGCTTTATAACCAGTTTACAATCCGAAACCTTCTTCCTTCCGCGGCGTTGCTCGGTCAGGGGTTTCCCCATTGCCGGAAATTCCTACTGCTGCCTCCATTAGGAG
+
4+)+6902/3/*3,++1*3521-0.4+.3045875:.68,)6-2.+/821,7.//),/+)()(*208)-,-7.06.401,''#$&)3+,1/03273;3/0376:9964562996.4/,.*)(()8*)%,)/(&$''&'%.,+%*,+-0/74557:7*.+*&(),-.-11.''*+-6*')(-01/3*+)(0/++.-433//76777-:*+1))03)%(''.31363009;7-/.02.1)133+,.374/.32248)&%&'-+,2.360*10+.-5099:9-6:(')*',,,)*%$%%'+(),:00/07;)069/668222227;3//32899:.:2.+021:0(%)(''*0.23-9-,,5)$%$$$%('()*-2&+*,'++0.*))))&)&)()-/.,,,+'),+*.'*(,-4021.,1:82.0/1.16+0&./24-.')*,.,/.,--..-25682/)+)/'''0,*2/*'%)(/014++.0)01+/14/148;78876350-.4659;43-+)),6/33202.,,)$+/&%)(%*59561/).+0)('-*++)(+1+).9+42*-788:187+')-''%'+3--/),3--%,'67,+01766.5;748330/3,,.'0)*-0/++.+,4(($'(,*,((/+)5+*+--06755520//-1455-*.,+,.751/*2/,(*&&&)%-/3669974:9+,%.-.56;86501/++&%-+53/60.1'(*09+)+,0991&)*(26*+(3;;871*&'/,030-7...$2&*1/0.5561,.(3.387465%&%&.)*925(+,2%%$'(.-'('.,1/3;*2-15.0432)0(+,+*+0+.())1(+656732(%)'*+)+++858673798*/4&)($&$$&'+*)'&$'%#&&(,41&.722;:**+.,&&''0/3),/-.256702:0220,61++560-1015.'(''&%,,/':*;:9/0'%%)+*/2'')'298-+/2250(-23244.+-)(--8&%&'&+/*-*)0/-,/2/)('$(&-+061*,+-.-(*%'(/200;62641//.1234:7;<,*)*+%&**(),6+-%%'*35*+-781((),1).5;45873,*,)()*/.,2.-,883;8:*,++0+7*.580+---62/-(*-),..,)**))0)-.,03&+))-*+&
@c50f8021-8437-4d6b-be3f-da318b23c58c ch=360 read=98154 start_time=2019-12-13T05:16:25Z barcode=BC01 runid=2c9cf7bc05858273f10e7d7ec552fc0bd742dc3e
CTCCCTACGGGAAGCAGCAATGGGGAATTTTTTTTCGGCAATGAAACCCTGACCGGTAACGCCGCGTGAAGGAAGAAGGTTTTCGGATTGTAAACTTCTGTTATAAAGGAGAAGAACGGCGGCTACAGGAAATGGTAGCCGAGTGACGATACTTTATTAAAGAGAAGCCGGCTAACTACGTGCCAGCAGCCGCGGTAATACGTAGGTGGCAAGCGTTATCAGGATTATTGGGCGTAAAAGAGGGGCAGGCGGCAGCAAGGGTCTGTGGTGAAAGCCTGAAGCAACTTCAGTAAGCCATAGAAACCAGGCAGCGCTAGAGTGCGGGGAGAGGATCGTGGAATTCCATGTGTAGCGGTGAAATGCGTAGATATGGAGGAACACCAGTGGCGAAAGGCGACGATCTGTACCGCAACTGACGCTCAGTCAGCGTGGGGGAGCAAATAGAGTTAGATGCCCTGGTGAATTACGCCGTAAACGCGATGAGTACTAAGTGTTGGATGTCCAAAGTTCAGTGCTGCAGTTAACGCAATAAGTACTCCGCCTGAGTAATTACGTTCGCAAAGATGAAACTCAAAGGAATTGACGGGGGGCCCGCACAAGCGGTGGAGCATGGTTTAATTCGAAGCAGCGCGAAGAACCTTACCAGGTCTTGACATCATAGAGGCTCCAGAGATGGAGAGATAGCTATATAGAGATACAGGTGGTGCATGGTTGTCGTCGGCTCGTGTCGTGAGATGTTGGGTTAAGTCCCGCAACGACGCAACCCTTATCGTTAGTTACCATCATTAAGTTGGGGCTCTAGCGAGACTGCCAGTGACAAGCTGGAGGAAGGCGGGGATGACGTCAAATCATCATGCCCCTTATGACCGCAGGCTGCACACGTGCTGCAATGGATGGTGCAGAGGGAAGCGAAGCCGCGAGGTGAAGCAAAACCCATAAAAACCATTCTCAGTTCAGTTATGGTCTGCAACTCGACGCTACGCCGAAGTTGGAATCACTAGTAATCACTTGAATCAGCATGTCCGCGAGTGAATGCGTTCTCGGGCCTTGCACACACCGCCCGTCACACCGAGTTGATAACACCGAAGCCGGTGGCCTAACCGCAAGGAAAGGCTGTCTAAAGGTGGGTTGATGATTGGGGTGAAGTCGTAACAAGGTAACCGG
+
*-26))01)30((')&0.48664-('))499;.5/6-1212/+&)*);30//22/.,168458))*-.-1355/+/-*-,4+*2'1%1+.01;854712*+.)+4;*0,+(+0*321&1),..+'&(('.-.-04+**4+%&(*+,0'$*++023,5+70)')%*,%&'&/**+216664757:3-/.,0-.1-.+,.,-85701)+.:111/00080-/&'(&*+(0/3754104:-)(,-30+,.39719*''')*,2644021/.,.,6300322..***/*)+)$(,.3-19781/5817969:3-/.%++-)),038.13-*-,/50575:95,5/90:352()&%+,084/56/.3352((.,)*-(()%))*:;;24011.)(-+())-:54222+,(&(%#).0.//.+&*+.1750+)*+,/8793&,.1:30'&&(-,,)..'4:3-,52-(&))%')15396;80(%))+**112464*)*..8/211-1*(07634483389:::8)2/91:17.3,*-/+/+.-0423,*)'*,((+)()-.6544/3)'.00140-18/:+1.+04886966660*/-+)++-.440-.,,.*,-1789583+3/52-,/+,*-.++,/2)*0-)++*07/151108210./,*,)*),+//1**+0113:7+*)(*0+*,&)+43*)''(*,-1/5//777868-156**+**0&,**/,/,/24755--43584933462103,**1.&*)&.052,3:/.734464;3.1/+)'(*+(0,1+162146*0431+/0%&()+0-266987885.,--68/.2-2/54*+,*)-3674457872339846*873(/...2131$&&+0/4843/+,/0585434;77650-/-/78+(-.*+-')(+.,06)(+'-(*)8/'+-78*-2*&*'0560048:<853(.)/8*+-0)-/61/1664/435423',--.-./)0*+131/11021/)+..5110%)%$(5:5/--..83/3')/)&)(+/87'636:637-554,3+++0.,+)/650;7//521/0/)),(.$'1194(4,(*5&07497716')2957-.,--3,4&)+30265139.-0.+0.%/(*,/.22+23,+).+**856534,,(/+2,82)/
@cc0f7b6d-010f-4de3-9118-7f1f98cb2328 ch=285 read=55881 start_time=2019-12-13T05:16:33Z barcode=BC01 runid=2c9cf7bc05858273f10e7d7ec552fc0bd742dc3e
CCGGTTACCTTGTTGCGACTTCACCCCAGTCGCAGATCACCAAAGTGGTAAGCGCCCTCGAAGGTTAAGCTACCTGCGCTTCTTTTGCAACCCCTCCCATGGTGCTGACGGGCGGTGTGTACAAGGCCAGGAACGTATTCCTGGCATTCTGATCCGATTACCAGCGATTCCGACTTCATGGAGTCAGGTTGCAGACTCAATCCGGACTACGACGCCTTTGCCAGGGGTCGCTTGCTCTCGCGAAGTCGCTTCTCTTTGTATGCGCCATTGTAGCGTGTAGCCTGGTCATGAGGCCAAAAGCGATGACTTGACGTCATCACCTTCCTCAGTTTATCCCGCTGGCGGTCATCCTTTGGGTTCCAGCCGGACCGCTGGCAGCAAGGGATAAGGGTTGCGCTCGTTGCAGGATAGCCAACATTTCACAACACAGGCTGACGACAGCCATGCAGCACCTGTCTCACAGTTCCGAAGGCGCAATCCATCTCTGGAAAGTTCTGTGGATGCCAAGACCAGGTAAGGTTCTTCGCGTCATCAGATTCGACCATGCTCACCCGGCAGCTGCGGGCCCGTCAATTCATTTTGAGTTTTTAACCTTGCGGCCCGTATACCCAGGCCAGTCGACTTAACGCGTTAGCTCCGGAAGCCACGCCTCAAGGGCACAACCTCCAAGTCGACATCATTTACGGCGTGGACTACCAGGAATTATCTAATCCTGTTTTGCTCCCCACGCTTTCGCTTTTCAGGCGTCGTCTTTCACCGTCCAGGGGCCGCCTTCGCCACGGTATTCCTCAGATCTCTACGCATTTCCTTCACCTGGAATTCTACCTCACGGGACTCAAACGCATTATCAGATGCAGTTCCCAGGTTAGCAGGCCAGGGTTTTACATCGGCTTAACAAACCGCCTGCGTGCGCTTTACGCCCAGTAATTTCAACGCTTGCACCCATCCACGTATTACCGCGGCTGCTGGCTGAGTTAGCCGGTGCTTCTTCTGCGGGTAACGATCAATGAGCAAAGGTAATGCTTTACTCCTTCCCTCCCGCTGGAAGTGCTGCAACCCGAAGGCCTTCTTCATACGCGGCATGGCTGCATCAGGCTTGCGCCCGTTGGTACAATATTCCCCTGCTGCCTCCCGTAGGAG
+
&(&-+4,0,5,*-)$$*+.7:7*1&(%))22%2(+012+/)41)(*-2.35()*.0&(+*'+(*&,%%(**+,.)$&%'2302::/15350<:-*74,&,(+-*%&&(-.9:624,-.,()(/)+*)'$,20646967:1)-,6/0018')+73,()1-,5.*,++'-2/.+),-50&*)2,./0-2-5,,,(*//054<59+/++/..44',&)'*21%%%&()/++..-0)(())*-*.(&&*),$'1,9854;6)**-0468;737)'%(*%&'$&'-/,4,-,)3++./--/*)'$&()***((&)+65-++*,'-+.312*0+1070)*+((#'+%((+1-,*11('20)'---6+$*61371(,,/16:32'2/*).*2233,/++2+,+*-1015/3&7.**'$)&+*403;711445715%'5542126490009/75/-...492-01++')%*/.4((+,(*/0539898,000532.,,*+.757756966.6*.*5469/11-))+*7<7980*)(%#&**-*(*)*+-..),%&'**/2))(($+'&'&),((,'%*-)0/60,/::104438<91,-/)*,**/045,,3/+(+')(.',$%(101/..0131..*++*'/,8).*,($,1033451201.7/,.11156-5*6,11/./04553.55++(/,..7845/(/5--)*(*2+,/./351,*'-35*%(',++(),,,090,%&++'*.,-+)(&#$$$+*('')0.05,%,05+,3),,.,.,.-).)*&(+45.-2))+..434./-/-4(%(&$0()-,.1-1+5,0.)/.'))+&././65.403/.))/.02)0220///-.+-),,5/-%'%%+/,6,-10-33)&%('(%&),.040*+(((&+1/0335573/31,+0--)+*).,%.5(&(/*)*,,+,+02,&)..%%$%),,.44*),1023741+'%(%++.--0/278045;69;4330,4'&''+*'*-36-*()+05'2*+/)('&&&$$()44054''%))'&(/)%(%$$$%&#'+$/0+''-(,&(%)%/,,,)'-(,+7.//392*())*:+111.5-..71(%*(&$''(3)**73646-'(-1.-*(+,)+303,-&
@8e8ea21b-bbf1-49b8-bc81-5f0ac5427ed3 ch=426 read=96106 start_time=2019-12-13T05:16:30Z barcode=BC01 runid=2c9cf7bc05858273f10e7d7ec552fc0bd742dc3e
CTCCTACGGGAGGCAGCAGTGGGGAATATTGCACAATGGAAACCCTGATGCAGCAACGCCGCGTAGTGATGAGGGTTTCGGATCGTAAAGCTCTGTCTTTTGGGAAGATAATGACGGTACGCAAGGAGGAAGCCACGGCTAACTACGTGCCAGTAGCCGCGGTAGCCTGCGTAGGCGGCAGGCGTATCCGGATTTACTGGGCGTAAAGGGAGCGTAGGCGGATGATTAAGTGGGATATGAAATACCGGGCTCAACTGGGTGCTGCATTCAAACTGGTTATCTAGGTGCAGGGGAGAGGAGAGTGGAATTCCTGGTGTAGCGATGCGTAGAGATTAGGAAGAACACACCAGTGGCGAAGGCAGAGCTCTCTGGACTGTAACGACGCTGAGAACAGCGTGGGAGCAAACAGGATTAGATACCCTGGTAGTCCGCCGTAAACGATGAATACTAGGTGTGGGGGGTTTCCAACACCTCCGTGCCGCCATAACTTGCGTGAGTATTCCGCCTGGGGAGTACGGTCGCAAGATTAAAACTCAAAGAGATTGACGGGGACCCGCACAAGTAGCGGAGCATGTGGTTTAATTCGAAGCAGCGCGAAGAACCGCTACCTACACTTGACATCCCTTGCATTACTCTTAATCGAGGAAATCCCGGCGGGGACAAGGTGACAGGTGGTGCATGGTTGTCGTCAGCTCGTGTCGTGAGATGTTGGGTTAAGTCCGCAACAGGCGCAACCCGCATTTAGTTACTACCATTAAGTTGAGGATCTGGCAGGACTGCCTGGGTTAACCAGGAGGAAGGTGGGGATGACGTCAAATCATCATGCCCTTATGTGTAGGGCTACACGTGCTACAATGGCTGGTACAGAGAGATGCAATACCGTGGTGGAGCCAAACTTTAAAACCAGTCTCCAGTTCGGATTGTAGGCTGAAACTCGCCTACATGAAGCTGGGTTACTAGTAATCGCGAATCAGAATGTCGCGGTGAATGTTCCGGGTCTTGTACACACCGCCCGTCACACCATGAGGGTTGGCAATACCCGAAGTCCGTGGCAGGCTAACCGCAAGGAGGCAGCGGCCGAAGGTAGGGTCAGCGATTGGGGTGAAGTCATGTTTCAAGGTAACCGG
+
,*4.-/53;2+.80.321130(,%-)*5281//22:63+'.+-<0215656616434239//+*'(+)*-*)273-;4-/96::3+65*)-.88793999*)31*0*,//3-,,.&.,,-&0))&-()*%(&&*$&()'',,../1133;;577,*,/())&)((,,*',*,+*0-,4.*26.*,%')-+-)/84-/3:;753438(,10%,-1899798;887/7,4/*+2<965%/-.960*24)45010.-..+013267889:7;):889:0:///00.*-.12'95,'&)'//)+'*,-,5,5*1.***))&%'()')&*,/-')&$5)257)5-17/,,*.4-21.5/.-/+.+&'''+222)5698:78620*(''*+)))'(&('((+,062)./1:46,5:-20,-7354;504;;871./',.324::21/0.:1006401201303:;:-6:,8(+&5238/12*/46/,0+&')+),*,-+.)(&*.0559.096344')'(*2/:992863./12/;:21/1/8,('+++022//*91337,()*,*%%''/2**(*,.-,(.44;84;5<8/3-,.3)3-,-/0,+,/*$%(+08--,,'0,-.:9982,*2+1075//00-4.5.3*+%%+(((1-)&'&-2:03767-60338+.0/./5)+-2+/5///7673/.00346887798756/,*,-:97:6++./*(,/1,'*++100'3/&#$%)4++-.-+++36</:/8,2.3,)-1***+)-,((,,5578;:9:/5.0+23482/0*,+-,,0.40,.77110/.3+,-:;;78)0*&$%&+101.-1885740*++,.40-.0/.04473442310,+*)+23:4;423651.&(-0,-081;62294260.&+**-0.4)+,:;7,5'00*,.--++0/3,-/235973243-+,)*884'-)(+,,120712-1//:491..23233-1-205122-&,2)2::00-7.-.3)203;62:(*/3+4-4:9920030/.2,--9/',3,(*1./25)0'%$$%'+-.8282525,,'(+-*.*)1.024/2..,.+-/53466.:.966-+*.+*,8).&$$$#,+))'-)4/62
@42c65e35-6d67-49a0-9e4c-f935f953015b ch=307 read=92254 start_time=2019-12-13T05:16:41Z barcode=BC01 runid=2c9cf7bc05858273f10e7d7ec552fc0bd742dc3e
CCGAGTTTACCTTGTTACGGCTTACTGAAATCGCTGGCCCTACCTTCGGCCGCTGTCCTTGCGGTTAGCTCACGGACTTCGGAGTATTGCCAACTCTCATGGTGTGACGGGCGGTGTGTACAGAACCGGGAACGTATTCACCGCGACATTCTGATTCGCGATTACTAGTAACTCCAGCTTCGTAGGCGAAGGTTTCAGCTTCTAATCCAGGCGCCTGAGACTGGTTTTAAAGTTTGGCTCCACCTCCATGCATCTCTCTGTACCAGCCATTTGTGGCATTATGGCCCTTCCACCGCATGAGGGGCATGATGATTTGACGTCATCCCCACCTTCCTCACCTGGATTAACCCAGGCAGTCTCGCTAAGTCCTCAACTTAATGGTAAAGGCTAACTAACGACAAGGGTTGCGCTCGTTGCGGGACTTAACCAACATCTCACGACACGAGCTGACGACAACCATGCACCACCCATCACCTTGTCCCCGGAGGATTTCCTCGATTAAAAGGTAATGCAAGGGATGTCCAGGTGTAGGTAAAGGTTCTTCGCGTTGCTTCGAATTAAACCACATGCTCCGCTACTTGTGCGGGTCCCCGTCAATTCCTTTGTGAGTTTAATCTTGCGGCTTCATGCTCCCAGGAATACTTAATGCGTTAGCGGCGGCACGGAGGGTGTTGGAGAACCCCACACCTAGTATTCATCGTTTACGGCGTGGACTACCAGGGTATCTAATCCTGTTTGCTCCCCACGCTTTCGAGCCTCAGCGTCAGTTACAGTCCAGAGAGTCGCCTTCGCCACTGGTGTTCTTCCTAATCTCTACGCATTTCACCGCTACACTAGAATTCCTCTCCTCTCCTGCACTCCTAGATAATGGCAGTTTGGAATGCAGCACCCAAGTTGAGCAGGTATTTCACATCCCTTAATCATCCGCCTACGCTCCTTTACGCCCAGCGTCGTCGGATAACGCTCGCCACCTACGTACGCGGCTGCTGGCGCGTATTAGTTAGCCGTGGCTATGGAATTTACCGTCATTATCTTCCCCAAAGACAGAGCTTTACGATCCGAAAACCTTCATCACTCACTGGCGTTGCTGCATCAGGGGTTTCCCCATTGTGCAATATTCCCCACTGCTGCCTCCCGTAGAGGAG
+
*()%'',++3.3-*,'%%'%(+-(+('+($&'')+,/091,+,*/920738+2(%'+,/2/1'2*1-/220*-'-)*054-,%&)*)3(.1/&.****&+.-+43-.02:;48230/-///3'*3772<86976766<668;2563525;337131--.330:/0070/030-2+*)-022**)+03104(-*8-,(('&&&%+.(*+(1.1(-**+)203/0//2</17/-1:6,6-23925:00($*%1016411/15867:3339,/1+&&%''$(%$$&(/.*%''&%)&"'%&+*+/,1-18644445</..977876/:8*&)(*0461/%(+-.5/1,,'/*))16:)+,+'0--,+')+286413-/0.1.06010*'&'$$#&'0.44492.*.,37.11239292127<84/4/0))&)(**,*),.030324+)**$)$01./5)462640127+4/(%()*0.2-).+)+'.-))''-4.5324348-862*(**-20004/(+,''(*.+)+*+.9635246)122466842313-,,4.7%*-415<9:<5545321.-)+-*.10/1051;-+827-,-4%**8+(')**#&&./9-4,++441017230/-,+0(,(%#())/+%'('+'))4*/+((//40.3./32/&+-),,/,'&%%(%-53*'*-/6-)././8867743</),34225::3/.-/61.'%,&))/6:38:+-2<7-//010+,..12;:3*+56967/+2237/,9+*+21/4/**.+'),,-.2-4155:02236457<46/6+*1752435476741;.0(*322622*10'(*+10+('++0./0381121)*+3,+-067,)($%$&)0:027511.2(11.06+3,,2/--05%/01+19))'**-46&'%/+52&11558;621+,.1--/)'1++('$#$'),-11-'(()',*04248215262601/.))6..-,+2,&$$(&-++.(.24/+,..++('+**)(%$*.,+085786393339/1;;*66-.37**%),165,,-375/+162(378;966713/.&%$*+0//9+,,,,-06*/45+1:-47;/'*8030/2...957982*++++,+16+89-*5/*((',&
@a7d171f3-35c3-4b1c-ac06-f00638431045 ch=211 read=65517 start_time=2019-12-13T05:16:51Z barcode=BC01 runid=2c9cf7bc05858273f10e7d7ec552fc0bd742dc3e
CCGGTTACCTTTATTTTGACTTCACTTTGATCGCCAGATCACAAAGTGGTAAGCGCCCTCCCGAAGGTTAAGCTACCTACTTCTTTTGCAGCCCTCCATGGCGCGGGCGGTGTGTACAAGGCCCGGGAACGTGATACCGTGGCATTCTGATCCACGATTACTAGCGATTCCGACTTCATGGAGTCGAGTTGCGAACTCAATCCGGACTGACACGCTTTATGAGGTCCCGCTTGCTCTCGCGGGTGCTTCTCTTTATGCGCGCCATTGGCACGTGTGTAGCCCCTGGTCATGGGGCCATGATGATGACGTCATGCCACCTTCCTCCAGTTTATCACTGGCGGTCTCCTTTGAGTTCCCGGCCGGACCGCTGGCAGCAAAGGATAAGAGGTTGCGCTCGTTGGGACTTAACCAACATTTCACAACACGAGCTGACGACAGCCATGCAGCACCTGTCACACGGTTCCCGAAGGCACATTCATCTCTGAAAACTTCCGTGGGTGTCAAGACCAGGTGAGTTCTTCGCGTTGCATCGAATTAAACCATGCTCCACCACTTGTGCGGGCTAAATCAATTCATTTTGAGTTTTAACCTTGCGACCGTACTCCCAGGCGGTCGACAACGCGTTAGCTCCGGAAGCCACGCCTCAAGGCACAACCTCAAGTCGACATCACGGCGTGGACTACAGATAATCCTGTTTATACGCTTTCGCACCTGAGCGTCAGTCTTCACCGTCCAGGGGGCCGCCCTTCGCCGCAGTATTCCTCCAGATCTCTGCGCATTTCGCACTTTACACCTGGAATTCTACCCCCTCTACGAGACTCAAGCTTTACCGGTATCAGATGCAGTTCCCAGGTTGAGGGATTTCACATCTGGTAACAACAAACCGCCGTGCGCTTACGCCCGTGAATTCCGATTAACGCTTGCGCCCTCCGTATTACCGCGGCTGCTGGCGCAGGTTGGCGGTGCTTCTTCTGCGGGTAACGTCGGTGAACAAGGTATTAACTTGCTCCTTCTCCCGCTGAAAGTACTTTTACCAACCCGAAGGCCTTCTTCATACACGCGGCATGGCTGCATCGAACTGCCCGACGTACCAATGTTCCCCACTTCCGTAGGGTAATATCAGCACCAACAGAAGCGTTACCGACAACTTTCTTCACCAAAACAATGCGTAGCCACC
+
302,/*++%%,%#.'$$(*6770,+*,**+98./+'&.-,*-*3611486/*(*,093+80'&&(%++7-1+.-.25.*.+1+.67+$)$(*+)(,/+-.'$&&,0...3.33+(()-*-628')1403*)'#&/'-2167;83991*,,680...)5)%('&,/449<631*./90884*))+2/&))5,0.)..21251/'5,+,#&'+'(%')-:00-*+**-8(&(6*(*-.)**,-1(%&)-,23,20*')')).),4)4)*&)',../2()+1148,+-765'3*,,-/+,-+11/-)+(*'+$())./-142/7---.,./:5/011780:*()*+75((4-..26270(-4/./4.2,)&%-+3/)228,+5,932*%-..74.,*6.5.-**/*.--,)-&-(-,.75,.3488363277/.,%,1/..4108065352443,21,,)+(-20,*''+0+3//101887732121)+*(*3+975798,,-5.-,)*++'+()%'./;56;5-./,5---46**./-<<98:4+%+*4.-50'*0)*)'+(-*(%%)+*,.3573,0.-),,-*8:,,)*&&'&$$$&',0.01/7/+/76274/+%((/)(')+3+0136*3/*0(--+,-486,*&/,*+//665.4*--024597-,&'*22599:33-(*$%%&'5/1590:8,&(%($(+0+,.13663+&')+08267750.)*-13.,'+277+98.18)8;9363'($'**,12-*3)((00/04.*/.034;74*.$&(*'(.-/,,734344/2006751,..&*)%)+1540/$(&)'')+(/28893367462442-*('1609-++0)&5-,&,+)//-)&&(&&)1-4;49<+/+*+71-+.*%(+.35-.%&%,500--.3/11.+.,)*(.6302525/4/-5814177867523,((%'++,((''&%$&*426;852134205:9784-3/,*)+))**-',(&&'*+#%+-*.01'*5*(47225,*-&))+,)(.&3)59(),--1276:659611./)..01:-+++.1/+,,.1-*&'''*-*'%%'.+.&1)*%*+116+%'%)**+*(*++',,,,62+,.026/-+&%(%&%'(+,276736*--3455;1).+&%%$&*/--/.&'#+'$$"
@ee51c2e9-d719-4fff-9ccc-bf3d19711cf2 ch=80 read=113960 start_time=2019-12-13T05:16:47Z barcode=BC01 runid=2c9cf7bc05858273f10e7d7ec552fc0bd742dc3e
CTCCTACGGGCAGCAGTGGGGAATGTGCACAATGGGCGCAAGCCTGATGCAGCCATGCCGCGTGTGTATGAAGAGGCCTTCGGAACGTAAAAGAATTACTTTCGGCGGGGAGGAAGGGTAAAGTTAATACCTTGCTCATTGACGTTACCACCAGAAGAAGCCTGGCTAACTCCGTGCCAGCAGCCGCGGTAATACGGAGTGCAAGCGTTAATCAGGTGCCACTGAATGGCGCACGCAGGCGGTTTGTTAAGTCAGATGTGAAATCCCGGGCTCGCCTGGGAACTGCATCTGATACTGGCAGCTTGAGTCTCGTAGAGGGGGGTAGAATTCCAGGTGTAGCGGTGAAATGCACGTAGAGATCTGGAGGAATACCGGTGGCGAAGAGCGGCCTGGACGAAGACGGTGACGCTCAGGTGCGGCGTGGGGAGCAAACAGGGATTAAAATGCCCTGGTAGTCCACGCCGTAAACGATGTCGACTTGGGTTGTGCCCTTGAGGCGTGGCTTCCAGACTAACGCTAAGTGACCATACAGAATTACGGCCGCAAGTTAAAACTCAAATGAATTGACGGGGGGCCCGCACAGAGCGGTGGAATGGTTTAATTCGGTAAACGCGAAGAACCCACCTGGTCTTGACATCCACGGAAGTTTTTCAGAAGGATGAGAATGTGCCTTCGGGAACCGTGGGGTGGAGTGCTGCATGGCTGTCGTCAGCTCGTGTTGTGAAATGTTGGGTTAGAAGTCACAGTGAGCGCAACCCTTATCCTTTGTTGCCAGCGGTCCGGCCAGACTCAAAGGGAGACTGCCAGTGATAAACTGGAGGAAGGTGGGGATGACGTCAAGTCGTCGTGGCCCACTTGACCAGGAGCTACGTGCTACAATGGCGCATGCAAGAGAAACTGACCTCGCGAGGCAAGCGGGCCTCATAAAGTGCGTCGACGGGTCCCAGTTGGAGTCTGCAACTCGACTCCTGAAGTGGTCGCCCCAGTAATCGTGGATCAGAATGCCACGGTGAATACGTTCACGGGCGCACGCACACACCGCCCGTCACACCATGGGGTGGGTTGCAAAGAAGTAGGTAGCAACCTTCCGGGAGGGCGCACCACTTTGTGATTCATGACTGGGGTGAAGTCGTAACAAGGTAACCGG
+
,,/3/'&'**)(11.0719:,+0,(.+/+.1;66:621348-094558620+3066+5703450/(*),/1.)'&'(2364+)')*&*(65)'+).*)+/;70%-+-461(*&&&,(&+*7:--8,:-00..5)+,-.01.-1609-12&)'%+-.&*)&'%$#&&(+,,,51*+000001004200-4+0,,)5%&$(*+9;;8:0:/7/66--'/()*(*(-&-+-'+(.*+&*%&&%(*052/0926039*+/:5/-/71-385+*+***%'-+.1++%*311-024..011/7,))%'%%'(--010)'+*)-*467.0-)0+*,0/+,(--...02:54164001-0.-,,+**/02460++(-+.11360,00,./,%)(%*,0(+574102./,)%&'()-//5()5.-(-)**6696)'-.3;.6&.1,)3*50--/(18,,-0/,,./4+,,.8326:53/././41+*+*)'--434447**5,,+/,7848101/*%,%./26/+*)*(&-)+,-''&)*(/(1)*,+838166)1-1/9;82442;/..0526279-)+61-/7/)++,*,'+,/855/-.-.16;:588:,,%(&,*-,-+//)2137)*7.99620++,/2554/+--(***-3;;1/2.-+(+++45318657322.*,)16491/02,//*&*'%,113223887;:9866567103677970;0//563/,0-+1.1..')()**%&%$%().-*(+%11,*1/35/4;:,193393/237.2'*'+&#(&',.19,*/*%('54)4/,/.++,/:<0/6/+//*.-215;97/6777776/))''%))&-)10:3&)'(,-.5/0-%''&(('*+/97.3--.1-$)+,%/33)*()+%('),.54520.)')*,1.1..31:75((/7/.00221*'$&'(()2.)&..1(-%').87-;,,,72/005+%&%$'&%&')(/))')),/.//9::8334/0-00382/--0,/3;918*3*($&(*+*)+&,),*-+-13:77<:/1424/4:75571)%&*--9/.27-&(*'(()%%&#%&+)2./3*+9,)56+0./,04,0.;6//53574330-//233,+-.5.015686979/80499:05
@8c7d0aa7-2a10-40be-b80f-fab7cc4fb066 ch=365 read=96256 start_time=2019-12-13T05:16:53Z barcode=BC01 runid=2c9cf7bc05858273f10e7d7ec552fc0bd742dc3e
ACCTCAGGTAGCGGGTTTCCGTTGCATTATTGCTGGTGCTGAAGAAAGTTGTCAGGTATGTTAACCGCTGTAAACCATCTTCCGGTTACCTTGTTACGGCTTCACCCAATCGCTGACCCTACCTTCGGCCCGCTGCCTCCTTGCGGATTAGCTCACGGACTCGAGGTATTGCCAGCTCTCATGGTGTGACGGGTGTGTACAAGACCGGGAACGTATTCACCGCGACATTCTGATTCGCGTTACTAAGTAACTCCCAGCTTCATGGCGGGAACAGGCTACAATCCCGGTGAGACTGGTTTTAAAAGTTTGGCTCCATCACGGTATTGCATCTCTCTGTACCAGCCATTGTAGCACGTGTAGCCCTGCAGGGCGCCGATGATTTGATGTCCCCACCTTCATCTGGAACAACCCAGGCAGTCTCCTTCAAGTCCTCAACTTATTGGTAACCCCAACGATGAGGTTGCGCTCGTTGCGGGACTTAATAACATCTCGACACAGGCTGGCGACGACCGTACACCTGTCACCTTGTCCCCGAGGATTTCCTCGATTAAAGAGTAATGCAAGGGATGTCAGAAGTGTGGGTAAAGGTTCTTCGCGCGTTGCTTCGAATTAAACCACATGCTCCGCTACTTGTGCGGGTCCCACAATCAATTCGCGGTTTTAATCGACCGTACTCTGAGCGGAATACTTAATGCGTTAGCGGCGGCACGGAGGTGTTGAAACCCCACACCTGGTATTCATCGTTTGCGGCGTGGACTACCAAATTTATCTAATCCTGTTTTGCTCTTGCAGCGAGGCCTCAGCGTCAGTTACAGTCCAGAGAGTCGCCTTCGCCACTGGTGTTCTTCTAATCTCTACGCATTTCACCGCTACACTGGGAATTCCACTCTCCTCTCCGCACCTAGATAACCAGTTTGGAATGCAGCACCCAAGTTGGGCGGGTATTTCACATCCCGCTTAATCATCCGCCTACGCTCCTTTGCGCCCAGTAAAATCCGGATAACGCTCGCCACCTACGTATTACCGCGGCTGCTGGCACGGCGTAGTTAGCCGTGGCTTCCTCCTTAGGTACCGTCATTATCTTCCCCAAAGGCAGGCTTTACGATCCGAAAACCTTCATCACTCACGCGGCGTTTCTGCATCAGGGTTTACCATTGTGCAAAGATTCCCTACTGCTGCCTCCAGTAGG
+
#,++*%'%$#$$'*.+/&(#',(%%$)')161239846221.,()**+////9'2%&#%$&%%$)$$$$%-(0*&$&(+77.3.4-</064:,30..-',0+,,58/...0511///8,**.*,0+)*7-'%.//5867121/(23.*'&,,155723'%0.(%)%-$*)'+1,*,//123673//.-.2-.)&+564696//237/:08//:899;76:8453471692-/1998672/6--.1()+/000-3.))(&%('(*-(%)*%*'$*&.*-137,80('%('%(.16991;</075+,/70.20/.-#&'$%(%)$,&%&+,221/,./2*87101816:/,'$$#&%$%%$+31*($*%)4/-(&#'$'&&,*&&#'%))17.)-4472&*('&)$$$)++4-*.75&)3301(()&)&)+,&&(+(&%%$''&&'&(,(($'%''((('./-6/2166967:11/7/1.3.3*%'('),+,,'()+.''10,/*((''()+'''%'&-82585343130.0/-)(%*,'-7407563-6,4+**&()23..101/::67750&%(*()87(21.07)./1:/,4.+-,)+-/(),:0(&,/+4:69200199909*')0*)-)(*66798.6**$((,*.++,(&%(+/+66&(&'((&(5..+..../33805343.0.6-,+(&(+4%20484-0.*/-55494448+/0&,**))+1150-3.26;.,..-4;9&/(-*..581/2/1.-)(++**/.1/2124/,.87/*--*2*%'#&#&%(*/35+)+++99(*.--,+/-0'(+--+./135528668:/33.4.,-10839)+/.-2.-,//3/1;:319;63413034&*%0'2-47/110++(*+*-4(+&)&%'*/5738:394861578977121/.0*-)-,*+,(*-45331;4/-..105-)+&&5312+(,5112+,.014:8*52%('.-)&.//2+.*1-6-5/3/2055559<7892131110802;635432//8.5.**)'',,0205../72:8965.6,+-$*%%0-.%3657935533698::;4,1)+(/'21-.97%.(%10-*-47,***+2641',.-*---0800.83,%)+.12./3%,-($,.-*6+/+0++*%/(/,3,(,06577648,4)(&$%),
@4fec72ec-1d38-47b5-ae8e-75e55a450ca6 ch=133 read=51308 start_time=2019-12-13T05:17:02Z barcode=BC01 runid=2c9cf7bc05858273f10e7d7ec552fc0bd742dc3e
CTCCACCGGGGGAGGCAGCAGTGGGGAATATTGCACAATGGAAACCTGATGCAGCAACGCCGCGTGAGTGATGAAGGTTTTCGGATCATCAAGCTCTGTCTTTGGGGAAGATAATGACGGTACCCAAGGAGAATGCAACTAACTACGTGCCAGCAGCCGCAGTAATACGTAGGTGGCGAGCGTTATCGGATTTACTGGGCGTAAAGGGAGCGTAGGCGGATGATTAAGTGGGATGTGAAATACCCGAACCAGCAGGTGCTGCATTCCAAACTGGTTATCTAGAGTGCGGGGAGAGGAGAGTGGAATTCCCTAGTGCTTGGCGGTGAAATGCGTAGAAGTTAGGAAGAACACCAGTGGCGAAGGCGACTCTCTGGACTGTAACTGACGCTGATCGAAAGCGTGAGGGAGCAAACAGGATTAGATACACCGTGCAGTCACACGCCGTAAACGATGAATACTAGGTGTGGGGTTTCAGCACCTCCGTGCCGCCGCTAACGCGGTAAAAACCATTCCGCCTGGGGTACGGTCGCAAGATTAAAACTCAAAGGAATTGACGGGGACCCGCACAGAAGTAGCGGAGCATGTGGTTTAATTCGAAGCGACGCGAAAGACCTTACCTACACTTTGACATCACTTGCGTACTCTTAATCGAGGAAATCCCTTCGAGGACAAGGTGACAGGTGGTGCATAGTTTGTCGTCAACTCGTGTCGTGAGATGTTGAGTTAAGTCCCTGGCAAGCGCGCAACCCTTGTCGTTAGTTACTACCATTAAAGTTGGGGAGACTCTGCTTGAGACTGCCTGGGTTAACCAGGAAGGTGGGGATGACGTCAAATCATCATACCCTTATGTGTGGGCTACACACGTGCTACAATGGCTGGTACAGAGATGCAATACCGTGGTGGAGCCAAACTTTAAAACCAGTCTCAGTTCGGATTGTGAAACTCGCCTACATGAAGCTGGAGTTACTAGTAATCGCGAATCAGAATGTCGCGGTGAATACGTTCCCGGGTCTTGTACACACCGCCCGTCACACCATGAGGAGTTGTGGCAATACCCGAAGTCCGTCAGGCTAACCGCAAGGAGGCAGCGGCCGAAAGGTAGGGTCAGCGATTGGGGAAGAAGATCGTATTTTGAGCGAACCGG
+
,86,%&)-22++'(,)(**%1*),4.)0//543*)+*2/0-,0'-5255675*(10//+-403331)))*.1/.2/4.31-/+424410//4),*-.2247<8'74*)**0.-5../82811-4*,'6*.,*))#-'(1)*0/-%013)8''(7423,'*$)*)*),/7836133:47688235,,/%+&13/*,-4;:8888:1,1.(,/3857887;62,,(-10011;9560/..92/038.,'((*,&($,+*-.2441609+211323,0***.002/2226'/1+'*(36*,(*(),1/314-*)%-.'$'&-+.13103:401376.,/+(*-.78.0.095798024183/,,./0665421+/5:6978734./026532-'&*(+/0,0260(-1)+%*47'/.-,)0--+/1,-'*'($#$$'/+))'*.282124+-*+./.92.+&+047575:900<:4$&&%(4.0---186/20)/-09322&')(45-'(('*.-2.19111.(%'87:88375/-+6+9;81,*-,6+.0).-0.9908<8179,+-.3.)*('(//1/3,-..//3686;9597:8*.-&*,'4,-.+.&'&-..2-04++*(),--,+0325'+1-+.+30451320000,++),-,)02-27/,&3+532/.,)+,-+-****++,04'3*94-.42280'/0143467472-',2&11+%11911)+*1'%&(+.4+,,+)0/*1-&$%&+./272/0643436:..5.3*(/+,+51&)'-.0/+'))*,046899:517,3--*/2'/&2*-&.%-753656767815,*(*+-.-'0,'())-/510*03,.+*%'&('*%&$#$)%+*0/0.++-,'&%''/0-;///4332.+.*)&'3347*)051-:;4.5../566).-:4.5)+-&$%''&'+*'190-.-.,)/)*,15,--3,+*'+-.)++)*)+++.13584221+-((,)(.--30260*+-/54,3,*)+-'(&*.'*)(*/.4424;::865+)'*))&',-040,.2(&)3,,-52.$&'+/017220158)4)++-+*()'()*,3(.),2(.*+,1/22,9-50,*%$%('%%''&*$(('#%$2,)&%+3/9
@4843469c-33c1-4b98-a2b4-4c68a5605097 ch=108 read=115341 start_time=2019-12-13T05:17:09Z barcode=BC01 runid=2c9cf7bc05858273f10e7d7ec552fc0bd742dc3e
CCGTTACCTTGTTACGACTTCACTGATCATGAATCTGAAGTGGTAGCGCCCTCCCGAAGGTTCGCTTCACCTACTTCTTTTGCAACCCACTCCCATGGTGTAACGGGCAGTTATTGTACAAGGCCAGGAACTGTATTCACCGTGGCATTCTGATCCACGATTACTAGCGTTCCGGCTTCGCTGGAGTCGAGTTGCAGACTCAATCCGGACTACGACGCGCTTTATGAGGTCGCTTGCTCTCACTTGAGGTCGCTTCTCTTTGTATGCCATTGTAGCGTGTGTAGCCCTGGTCGTAAGGGCCTTGATGATGACGTCATCCCCACCTTCCTCCAGTTTATCACTGGCAGTCTCCCTTTGGTTCCGGCGGACCGGCAACAAAGGATAAGGGTTGCCTTTCGTTGCGGGACTTAACCCAACATTTCACAACACGAGCTGACGGCAGCCATGCAGCACCTGTCTCCACGGTTCCCGAAGGCACATTCTCATCTCTGAAAACTTCCGTGGATGTCAAGACCAGGTAAGGTTCTTCGCGTTGCATCGAATTAAACCACATGCTCCACCGCTTTGTGCGGGCCCCGTCAATTCATTTGAGTTTTAACCTTGCGGCCGTACTCCCAGGCGGTCGACTTAACGTTAGCTCCGGAAGCCACGCCTCAGGGGCACAACACCAAAGGTCGACATCGCTTACGGCGTGGTTACAGGGTATCTAATCCTGTTTGCTCCCCCCTTTCGCACCTGAGCGTCAGTCTTCGTCCAGGGGGCCGCCTTCGCCACCGGTATTCCTCGAATCTCTACGCATTTCACCGCTACACCTGGATTCTACCCCTCTACGAGACTCAAGCTTGCCGGTATCAGATGCAGTTCCCAGGTTGAGCCCGGGGATTTCACATCTGACTTAACAAACCGCCTGCGTGCGCTTGCCAGTAATTCCGATTAACGCTTGCACCCTCCGTACGCGGCTGCTGGCACAGGTTAGCCGGTGCTTCTTCTGCGGGTAACGTCAATGAGCAAAGGTATTAACTTTACTCCTTCCTCCCCTGAAAGTACTTTACAACCCGAAGGCCTTCTTCATACGCGGCATGGCTGCATCAGGCTTGCGCCCATTATTCACAATATTCCCCACTGCTGCCTCCCGTAG
+
99,5-,6:1:-.3'+-.269654+).0107746/+&&*+)*,11/221165,31''-.+/-:.**-*'#'/*/1331.1/2.67.5:0*,-0:+,13/1.,*'*(,67(1/3(.+()+158185:&/55,+'(*25<:788373954598(*,/5)%%)*0.--++++*+7151&016/)$)27-/0054/7/./0-1501/:7955968634750)-%(37:-32-/(-,%',(+,..11&),(++/3//--4.77,57+,521,''*031**)*'+.2+*))*61,.8:955/*..020(.,-.++'*,34,.1539:3).62:6712-/03:4+---43351/2987090-55,*+268-7/.777.&&'*,/19(2.653/-5,+,*/+(/4,,:1126;/**-,-%,&'+3133;3/03462,-+++-./+10.5/++0,..+()(&('(*-550)')-32:46/,/(.+65516100967520--.8:6-274:166<7987:00246:99;:34/61<88;2//..6)*+,-(&0*10:524.*,314421.07-./--'.,..+*+67/))-2:7;41373*''2:<,31344723/528/4121396-419,8060///5.3-,-0,*/0/334)2*+55766:9-(,65)&()-)*#&&*&'$+()+373781./.+..70/,.&#&&*).5.-.9/*.5027241<801560.0.*-3:1++'-.-0379425,),-.<9780,*)3;95.82261958:9018-9356<9444&'+*)/0153/1*2734588/091275620.+-3,&(+9:5-31&-*(12454-++-/9259065.29,,20/0019954*,/73;21/9-*-.51,*/,)(*+02222,1*9,:9:677/69444-)+,.-*(--.-)++-,0**)-/5251-0-7-008<1*+(**,-01.:010711&%$(%)**/&)+1-,.-.4077;70.//12.179645/;10.137;,-,32/412-,-/'-,17.9,++,-.-),,,+')%(*())/.(0'''.)0*898<99<:7+++'+-,)((,78811111+44324+/0354-+-%,(($'(2-//27:8,)0/-//..2/68),734
@c122235a-e341-4797-a392-f5debfe82fa4 ch=454 read=58739 start_time=2019-12-13T05:17:09Z barcode=BC01 runid=2c9cf7bc05858273f10e7d7ec552fc0bd742dc3e
TTGGTATGCTTCGTTCAGTTACGTATTGCTTTGTGTTAACCTTTCTGTTGGTGCTGATATTGCTCCTACGGGGAGGCGGCAGTGGGGAATATTACTGCAATGAAGCAAGCCTGGTCGCCATGCCTGGCGATGAAGGCCTTCGGGTTGCTAAAGTACTTTCAGCGAAGGAGGAGGGGAGTAAAAAGTTAATACCTTTGCTCATTGACGTTACCCGCAGAAGAAGCTCGGCACTCCGTGCCAGCAGCCGCGCGGTAATACGGAGGTGCCAAGCGTTAATCGGAATTACTGGGCGTAAAGCGCACGCAGGCGGTTTGTTAAGTCAGATGTGAAATCCCCGAATCAACCTGGGAACTGCATCTGATACTGGCAAGCTTGAGCCTCGTAGAGGGTAAATTCCAGGTGTAGCGGTGAAATGCGTAGAGATCTGGAGGAATACCGGTGGCGAGGCGGCCCCCCCTGGACGGGCGGCGCTCCAGGTGCAGCGTGGGGAGCAAACAGGATTAGATACCCTGGTAGTCCACGCCGTAAACGATATCGACTTGGAGGTTGTGCCCGGCAGGCCGGAGCTAACATAAAGTCGACCGCTGCCACAGGAGTACATTACAAGGTTAAAACTCTAAATAATTGACGGGGGCCCGCACAAGCGGTGGAGCATGTGGTTTAATTCGATGCAACATGAAGAACCTTACCTGGTCTTGACATCCACAAGAACTTTCAGAGATGGATTGGTGCCTTCGGGAACTGTGGGCAGGTGCTGCATGGCTGTCGTCAGCTCGTGTTGTGAAATGTTGGGTTAAGTCCGCAACGAGAGCGCAACCCTTATCCTTTGTTGCTGGCAGCCCGGCCAGGAACTCAAAGGGAGACTGCCAGTGATAAACTGGAGGAAGGTGGGGATGACGTCAAGTCATCATGCCGACCAGGGCTACGATGCTACAATGGCGCATACAAAGAGGGGCGACCTCGCGAAACAAACGGACCTCATAAAAAAAGTGCGTCGTAGTCCGGATTGGGTCTGCAACTCGACTCCATGAAGTCCGGAATCGCCTTAGTAATCGTGGATCCAGAATGCCACGGTAGAATACATTCCGGGCCTTGCCGCCGTCACACCATGGGAGTGGGTTGCGAAAGAAGTAGGTAGCAACTTGCTGGAGGGCGCACCACTTTGTGATTCATGACTGGGGTGAAGTCGTAACAAGGTAACCGGG
+
$$#)+()&+,33.14,%3-922.0/03./15812),),)673;:2487<4546830/,&')'(/61.05344,&(,,+454'1'-23)3/.33(*$#&%'*'((')6904:85&1+(('),&/*&%)%&$'&-*')0727:);762,++04++3244;95021.&',-*..(+/2/$(+.67-,*202025721<2.06.%*'''/./4116++-,,2,)**%%&*')&%)*-2(/+0:9030.3+')&'(%)+&)*//0,.*(*,&-))*1050604+4+.0-,.59<9;82140'),,00++*,--*41:++4182118-279770173,775''&'('287;99<711./)++,<656769:290-,('(&(+34699951.&.)'&(/8122/.12,'($*+7994181./5:03+)&)-.89315,300358230-.)((,)1042466:6.*-647+)$)*$,+10.(*162-+&()*,(37.'+./;56%9:./3*,102.:1*-/,++,-7237896788/,*)*%+*-,+-*1)(-(,,-/827*'''%'')*.6++++*)'%$(+.++21/47&**,.,%&'*(%%$%'%%%%*0/,1464<<821/'.-*)(+.02232/36..4/&*')--,-.-+01,--0835668<;55840/233<915(%)+)(,033/4/0421+/0/63(322.%',0'(8,+32-2'&(*+8892181454576;85;822/,.&$&&/*--.,-03201/7566785793545577:2:1116;9010<36215541-0)%&,(**)%'$%%*,02/')))12%%-))2-)(*+2.0)30*-+*.&-(0+6586:,/,*&+)23673.00.1-01,*,1,--('(&%)(08407322225*)(-211(&#$(**,/;147856/-+&()52245:74864765375:-''+*1,2257967020*)*./9'./4159/-..3148:2,./88;;86658-6+0+*7,+.**-35544333./256855111.,2'0*,+.1,-('&'&)*,./.4,***.'*,2:968-+,,,**,)1+(-&-(),&*,0**('%&'.2+.3,.*/03+..-'))-56590/(),+$)*(+*,.,.$*%+%%&&&*/)&,(.)(($&'(*.42.0455;6./0023417/,-*)+*,072/,/-/-)(%(%*+)
@4bc6f1d7-5e12-47f4-801f-5f67db0f1cb6 ch=172 read=110203 start_time=2019-12-13T05:17:09Z barcode=BC01 runid=2c9cf7bc05858273f10e7d7ec552fc0bd742dc3e
CTCCCTACGGGGAGGCAGCGGAGATCAGGGGAATATTGCACAATGGGAAACCCTGATGCAACAACGCCGTGAGTGATGAAGATTTTCGGATCGTAAAGCTCTGTCTTTGAGGAGAATAATGACGGTACCAAGGAGGGAAGCCACGGCTAACTACGTGCCAGCGGCCGCCTGGTAGCCGGCCAGAGTGGCGAGCGTTATCCGGATTGCGGGCGTAAAGGAGCAGTAGGCGGATGATTAGAAAGTGGGATAATGAAATACCGGGCTCAACTTGGGTGCTACGTTAAACTGGTTATCTAGAGTGGAGAGGAGAGTGGAATTCCCTGGTGTAGCGGTGTGCGTAGGGTGGGAAGAACACCGGTGGCGAAGGCGACCCTCTGGACTGTAACTGACGCTGAGGCTCGAAGCGTGGGGGAGCAAACAGGTTAAGGCCGCTACCCTGGTGAAATTCACGCCGTAAACGTGAATGCACAGGTGTGGGGGGTTTCAACACCTCCCGTGCCGCCACTTGCTGCAATAAGTATTCCGCCTGGGAGGCCAGTCCATGGGCCAAAACTCAAAGGAATTGACGGGGACCCGCGTGGCAGGCATGTGGTTTAATTCGAGAGCAACGCAGAGACACCCCACCTACACTTGACATCCCTTGCATTACTCTTAATCCAATCCCTCGAGACAGGGTGACAGGTGGTTGCATGGTTGTCGTCAGCTCGTGTCGTGAGATGTTGGTTAGAGTCCCTGGCAGAGGCACAACCCACTTGTCGTTAGTTACTACCATTAGGTTAGGGACTCTAGCGAGACTGCGCAAAGGTTAACCAGGAGGAAGGTAGGGATGACGTCAAATCATCAATACCCACTGCATATTGAGGGCTACACACGTGCTACAATGGCTGGTACAAGAGAATCTGGCTACCGTGAGGTTGAACCTTTAAAACCAGTCTCAGTTCGGATTGTGAAAGAGCTGGCTTTCGCCTACATGAAACTGGAGTTACCCCAGTGTCGCAGATCAGAATGTCGCGGTGAATACCGTTCCCAGATGTATACACACCGTCACACCATGGGGGTTGGCAGCCACGAAGTCCCGTGAGCTAACCACAAGGCAGCAGCCGAAGGTAGGGTCCTTGGGGTAGAGAATCTCGTAGCTAAGGTAACCGG
+
**2,''+-+38-%)+*%(+'*&(()*+.3/))*++5,()&&+..,.('.*,;,.0/3*-0-./*)%''&&&&+*+.,)()$%59;40%227645+),&()./.01382.%+&)%(++.3-,+--5314+)&2++22(*(*,3)**)+'&*,,,3/4030.*(&).(&()#*(''%*(,)(&'')*+.5.++0162:1,0')*#4'%(&'(&$%((&/(&)(&%''&+((,-0/0/5,(+*'-.)45.*)&%%(*/*-.0)5422612+-*-'//)-,$-%-,)551365250.,+,))**,.''%,*'''*+0-6+4*2,)(%070,(..,04..-.+)'((%))75/.+*-0058/50141''&&&()-/0**..033621,**('*+-&%'--.1-./(()'(44318.)&-.653.,0*/,*')&*'%'**28,*.))&$&'%,1)+)004668-.)(),..,*'*()-004--30,)*1*,()+--8.0-('++1,%/.*-,3.../*('*'(&),/55-')())2-+)&'(%&-'$$$&(&$$,59835579+0+313232-+0921-+&%$'&%(($-)*-300082:9060861+('()211'.'+&'%().41+)*-+,,*,-)*+)*005,*,)*'+)$&((2+*)01%('&)7.**%%))&''//*)+)'-%,%+)*'*/+-77:454)3.)'-.:899883400022.3+.,,5*'(''20*&)&%%%%('*&)),05+%),-..8214-*2(&''&.2/41'*(+'%)54+.3.&%*.)'.+0320(+)-)(),(&#&)+-,&()())*'%-4033/33-)+,8.--2540)+)02+$%%$#%(&*'($,*'(((),-+/13'3...-//(/-,-313,6('''''*(),1..03+('('(&+'((%&%$(+,49/::/7742+$)),5-/'2(*&(*/,&)&'&(%$$&+-*,/**),+*.:0000-(&1+(2/)$$$%&**/1((43(',)-..76.3)213/22201.071:.+,%.-,,-/2''%%%(+/./../454920(-'%&&%')($('()+,62-.4-('($)(.('(+'()%&'($)8-1/1.4/*34102*+*,0;4,'&(()0.,+,+,)+,+(*).,.--,*/
@65e211a4-1115-42ee-a0eb-36a572bb744d ch=331 read=60244 start_time=2019-12-13T05:17:19Z barcode=BC01 runid=2c9cf7bc05858273f10e7d7ec552fc0bd742dc3e
CCGGTTACCTTGTTACGACTCACCCAATCATCAATCACGAACGCGGCTCCTTCCTTGCGGTTGACCACCGGCTGATTATCGCTCGTGGTGTGACGGGCGGTGTGGCCATAAGGCCGAGAACGTATTCACCGCGACATGCTGATTCGCGATTACTGGCGATTCCAACTTCGTGTAGTCGAGTTGCAGACTACAATCCGAACGAGAATGGTTTATGGGTTTTGCTGCTTCACCTCGCGGCTTCGCTTCCCTCTGCACCATCCATTGTAGCGTCTGTAGCCCAGGTCATAAGGGGCATGATGATTTGACGTCATCCACCTTCCTCCAGCTTGTCACTGGCAGTCTCCTTAGAGTCCCCAACAATGATGGTAACTAACGATAAGGGTTGCGCTCGTTGCGGGACTTAACCCAACATCTCACGACACGAGCTGACGACAATATGCACCACCCTGTATCTCCTTATAGCTATCTCTCCATCTCTGGAGCCTTTATGGTATGTCCAGAACCTGATAAGGTTCTTCGCGTTGCTGAATTAAACCATATACTGCTTGGTGAGCCCCCGTCAATTCCTTTGAGTTTCATTCTTGCGAACGTTATTTTCTCAGGCGAGTACTTATTGCGTTAACTGCAGCACTGAACTTTGACATCAACACTTAGTACTCATCGTTTGGCGTGGACTACTGGGTATCTAATCTATTTGCTCCCCACGCTTTCGGGACTGAGCGTCAGTTGCAGGCAGATCGTCGCCCTTCGCCACTGGTGTTCCTCCATATATCTACGCATTTCTGCTGTGGAATTCCACGATCCTCTCCCTGCTAGCTGCCTGGTTTCTATGGCTTACTGAAGTTAAACTTCGAGCTTCCACCACAGACCCTTGCTGCCGCCTGCTCCCTCTTTACGCCCAATAATTCCGGATAACGCTTGCCACCTACGTATTACCGCGGCTGCTGGCACGTAGTTAGCCGTGGCTCAACAAAGTACCGTCGCTCGGCGGCTGCACCATTTCCTGTATGCCGTTCTTCCTTTATGAAGTTTGTCCGAAAACCTTCTTCCTTCACGCGGCGTTGCTCGGTCAGGGTTTCCCCATTGCCGAAAATTCCCTACTGCTGCCTCGGCGTGG
+
273703,,)'-).4(00%-2++68/+1.2/*+::4(#&&'+/(%(++,)/-58.1,*+++4-*))*(.0..(%($.*),+&),-,.38656468/-,.)*+$*(0*-$&*6,664*',',*%)$+&**3.%(')++3.300).)**/,).-..++*),23:554,,4,1+*((').41.30/,,*,20.+0195,,**(+**(+,),3184+./:0898.''(')251258476.5+('-*%(-1.1()/0431455;;5*5)($%'(&*')+%%',.+%+2,-**),+65+0'&../&&.7().61/11032%+/.3:871,+)++2,10,0+.1/0210*+''+'+*,+/15*.),.0.-.75844410150/1125)415:35589:8-5((*3,//-2/-0.),30646652453205122/12064)004(*+0224,*/,%%%%&()/3*,..-)))'(11332.2)//431/,%')*+0*)*1.---*,0',)',-**)&'%'+-.98:<777305-+)'.*1,2;7.52*&&$%$%&&)**++*-0894.'**/-1-0&'1.012+:8..:;32:12'(,)(-4),-,1-.0'/,2'&+--/22.4)'*(*2/2-..-+,..27691,-)**-227725/,+-((,((,828:9.:6-04/+107795(,+,0++-2653924++08,+-.18:2$+),.:;-0:..95+)((*7*&)/*20-/.3*+2662++&..*-.0-2:6852:818<1:347'+-//465.44534:-+%&''''(,*&6)5(%()+-4++*(*0+*-/+)%,.+-4//9396*)*-**//:798001-0(4-(%%$()'(('&*((01.102,8.')('+0.36258.+,,2:1/25<811107,0,,:3:95225478831.:..8:.1//34/2/-8/1:674/---,1+,'&)+.)-/5--.7.-*&)*1.-,-4/+-,19223).031.')'('-.+.6/09/1)('&&$%(1+7/,*///+/+'&(*/,.9,(*,'&/2/510/7028858;0..--06/0,5,+,/.2-0&4766;-323-44;17+).33-3649(''*(-0623714'(&)&'+
@463a3095-e2e1-4107-93bd-399344bf3e01 ch=293 read=88194 start_time=2019-12-13T05:17:17Z barcode=BC01 runid=2c9cf7bc05858273f10e7d7ec552fc0bd742dc3e
CTCCTACAGGGGCGGCAGTGGGGAATAATATATGCACAATGGGCGCAAGCCTGATGCAGCCATGCCGCGTGTATGAAGAAGGCCTTCAGGTTATAAGAGTACTTTCAGCGGGGGGAGAAGGGGTAAAGTTACCTTTGCTCGTGGCGTTACCCGCAGAAGAAACACCGGCTAACTCCCGTGCCAGCAGCCGCGGTAATACGGAGGTGCAAGCGTTAATCGGAATTACTGGGCGCGCACGCAGGCGGTTTGTTAAGTCAGATGTGAAATCCCCGGGCTCAACCTGGGAACTGCATCCGATACTGGCAACGAGTCTCGTAGGGGTAGAATTCCAGGTGTAGCGGTGAAATGCGTAGAATCTGGAGGAATACCGGTGGCGAGAGCTGACCCCCTGGACAGACTGACGCTCAGGTGAAAGCGTGGGAGGCAAACGGGATTGAATACCCTGGTAGTCCCGCCGTAAACGATGTGTCGACTTGGAGGTTGTGCCCTTGAGGCGTGGCGCTTCCGGAGAACTAACGCGTTAAGTCGACCGCCTGGGGGAGTACGGCCTGGAGTTAAAACTCAAATGAATTGACGGGGTACAAGCGGTGGAGCATGGTTTAATTCGATGCAACGCGAAGAACCTTACCTGGTCTTGGCATCCACGGAAGTTTCCAGAGATGAGTGCCTTCGGGAACCGTGAGACAGGTACTGCATGGCTGTCGTCAGCTCGTGTTGTGAAGTGTTGGGTTAAGTCCCGCAACGAGCGCAACCCTTATCACTTTGTTGCCAGCGGTCCGGCCGGGAACTCGGGAGACTGCCAGTGATACTGGAGGAAGGTGGGGATGACGTCAGAAGTCATCATAGCGCCTGACCAGGGCTACACGTGCTACAATGGCGCATACAAAGAGAAGCGGCCTCGCGAGAGCAAGCGGACCTCATAAAGTGCGTCGTAGTCCCGGATGAGTCTGCAACTCGACTCCATGAAGTCGATCGCTGGTAATCGTGGATCAGAATGCCACGGTGAATACGTTCGGGCCTTGTACACACCGCCCGTCACACCATGGGAGTGGGTTGCAAAAGAAGTAGGTAGCAACCTTCGGGAGGGCGCTTACCACTTTGTGATTCGCCAGGCTGGGGGGGTGAAGTCGTAACAAGGTAACCGG
+
**')$&('/56/-(42450074(,*++,++,'+,-..2326:59699:179544622.--7/659958876757347-,/,..5292'5+3*((**&%%().,59+)++/272-'&'((*0--,.6-+)0-/1092,144''&'+-.;0/83-11**,&)-*)*37131),*((+23,/14:112./351305.1/0/61832400020.11.1/0-0.6(2.7.111-%%$$&)'++..-44519<</6;6-+,,345721(05**147-(26859/40604:+4+,;9::98/-,.*--3.,/,*,'(+-3879-/(.)*,0122/2&).4/64.///:5017*))*+0/++*+/::950*041488.1*--,')'%*.(,&.225-+..(%&'&,'(+-,-*-+.53)&,+&(*/7:0)'&*6;26(;;-2.'%5245</063+/.1.33,017776*/,**),(435*-0.1,0.,//+,029*.*+,7:77:03-)*0+1-.,+%'))+11001,.7880440/23.49:::72)&'((9.84,%%+%(--1:82.126;:56../,+%.&*''(%(*6/-20082)**,..*+;96;8<901111:3958-/7-.330*-+.53313.,,'%%'(0-(*&)%''/70-+'(&)*1*)$$%)-82:190-(784:64577*00)&%&'+,.3///888467,100146357+)*+(%((160785;533/60&%)'(+++,++1367:)'(+.1&''*(+6:-065454913/71771<;8962.*'+(*+079:545/-.,,&&(*)20.11101::6266787883%%(+,87:7()%'(&)(#')7900,3))))&*++/352150.&,++.//2578+)*&+(&'0&+*+4(..&)*#'+/*-0849;873.6;5/57879755873;)(,4162--..067372335769:878515//)*(*,0.1&,+/001189864720.83241./1:566:8793687(435-8-,,1,)(%,3/787...3544:87341*(,+354;23246*&*+()+.0.-*,+4,.7534;9+,31/6363156'.05701378;8&&&$&)--/.0,3,+++&&)-623*&%'),+,4;8977
@945c8299-70b6-4819-89fa-6ea47ab5dafb ch=17 read=32531 start_time=2019-12-13T05:17:29Z barcode=BC01 runid=2c9cf7bc05858273f10e7d7ec552fc0bd742dc3e
CTCCTACGGGAGGCAGCAGTGGGAATGTGCACAATGGGCAGCCTGATGCAACAACGCCGCGTGAGTGATGAAGGCCTTCGGGTCGTAAACTCTGTCCTCAAGGAAGAATGTGAAGCGGTACTTGAGGAGGAAGCCCCGGCTTAACGCTACGTGCCAGCAGCCGCGCGGTAATACGTAGGGCTAGCGTTATCGGATTTACTGGGCGTAAAGCGCGCAGGCGGTTTGTTAAGTCAGATGTAGAAATCCCCAGGCTCAACCTGGGAACTGCATCTGATAATACTGGCAAGCGGAGTCTCGTAGAGGGTAGAATTCCAGGTGTAGCGGTGAAATGCGTAGAGATCTGGAGGAGGAATACCGGTGGCAGGCGGCCCCTGGGCGGAGCTGACGCTCAGGTGCGAAAGGAGCAAACAGGATTAGATACCCTGGTAGTCCCACGCCGTAAACGATGTCGACGGAGGTTGTGCCCTTGAGGCGTGGCTTGGGCAACGCGTTAAGTCGACCGCCTGGGAAGTACGGCCGCAGGTTAAAAACTCAAATGAATTGACGGGGGCCCGCACAAGCGGTGGAGCATGTGGTTTTAATTCGATGCGGCGCGAAGAACCTGAATGTGACATCCACGGAAGTTTTCAGAGATGAGAATGTGCCTTCGGGAACCGTGAGACAGGTGCTGCATGGCTGTCGTCAGCTCGTGTTGTGAAATGTTGGGTTAAGTCCGCAACGAGCGCAACCCTTATCATTTGTTGCCAGCGGTCGGCCGGGAACTCAAAGAGGAGACTGCCAGTGATAAACTGGAGGAAGGTGGGATGACGTCAAGTCATCATGGCCCTTACGACCAGAAGGGCTACACGTGCTACAATGGCGCATACAAGAGAAGCGACCTCGAGCAAGCGGACCTCATAAAGTGCGTCGTAGTCCAGTTGGAGTCTGCAACTCGGCTCCATGAAGTCGGAATCGCTAGTAATCGTGGATCAGAATGCCACGGTGAATACGTTCCGGGCCTTGTACACACCGCCCGTCACACCATGGGAGTGGGTTGCGCAAAAGAAGTAGGTAACTTAACCTTCGGAGGGCGCTTACCACTTTGTGATTCATGACTGGGGTGAAGTCGTAACAAGG
+
.321/02%/4(,2/.1../,,&((*)%*)*)+/60*,)+%&)+-,(-))*&*051016,-,,--./-.0*-+-(1((6+3;///88:::/3/++3312255*,)&')('&%'$&+//3.,''%((,,).((2,+3.*%)&%%.+/%+*+,,..4++(,-(57)+.-.12412394+,++/121138190+/%.&2:1+-.22172/062.1+,'-).21,4.5+0/818-351103&*)(,4-(667-%14679-4-,)(1+,.-.2111/,+,-*0)'+3051-,$'*)&'(,456810,317.4&3(3*4&'6978/.++.7-35:32.,.+)*)%(./2:/-3,(,1+3127:69140-%%-,'/21+*'(-)0(,(%&%)'2+,,+%(.6452-.(*+)),1:58.07,2/*)3/)3/+)*/72207/,)//4:899;00.,./::74011.0008/1339,0501/63533:)'',..+,*(&)(0+7,*-01492/27167-+''*/1/778.22/2/80;::078948634/20.-,028;6.-6,)-./2,+-14/22.13484521665(-4050)*//6)67/5004.,&)((*055,,))-2232)-*&'((07<316.--.+--,0947:8899;:3<554444840001.2859994334+()++23880-.--333/7.,((,-+--/4435/;40*,21*-4/1*(0.0-2,496/6/./(+1.,/976<0001:782041,474845939*('0/-,033315,..-/.07601.4,*,,1-626:735455012/**,.-54/1/305+*)((*,.7*)%&,02/*))(*23573*.4-,((()-///2..*+'*)()4*0***2/-'35),)+*-544213:4+-//34489121)/$+(5*)'),56:8766651&/...,+-43104/2+-.2,,.)...5112:82/0110187698)20654495250115.*1.-**/+05311/1:50;2/01,+*,3162*,'(+/5/5+&)'(-40,%)+*-,*(')'))'302549828').-01.6.-56(,,75..2-3/./1/-00,.,,),./..0'.-..-1(2
@39528ad3-f727-46ca-9e63-243374a07235 ch=260 read=68642 start_time=2019-12-13T05:17:39Z barcode=BC01 runid=2c9cf7bc05858273f10e7d7ec552fc0bd742dc3e
CTCCTACGGGAGGCGGCAGTGGGGAATATTACTGGCGGAAACCCTGATGCAGCAACGCCGCGTGAAGTGATGAAGGTTTTCGGATCGTAAAGCTCTGTCTTTGGGGAAGATAATGACGGTACCAGGAGGAAGCCACAACTACATTAGCAGCCGCGGTAATACGTAGGTGAGCATTTATCAGATTTACTGGGCGTAAAGGAGCGTAGGCGGATGATTAGTAAGGATGTGAAATACCCGGGCTCAACTTGGTGCTGCATTCCAAACTGGTTATCTAGAGTGCAGGAGGAGAGTGGAATTCCTAGTGTGGTGAAATGCGTAGAGATTAGGAAGAACACCAGTGGCGAAGGCGACTCTCTGGACTATAACTGACGCTGAGGCTCGAAAGCGTGGGGAGCAAACAGGATTCGCAGATACCTGGTAGTCCCGCCGTAAACGATGAATACTAGGTGTGGGGTTTCAACACCTCCCGAATTGCCGCCGCTAACGCATTAAGTATTCCGCCTGGGAATTACGGCACTTAAGATTAAAACTCAAAAGGAATTGGCAAGGGACCCGCACAAGTAGCGGAGCATGTGGTTCATTCGAAGCAACGCGAAGAACCTTACCTACCGCTCCTTGCATTACTCTTAATCCCGGAAATCCTTGGGGACAAGGTGACAGGTGGTGCATGGTTGTCGTCAGCTCGTGTCGTGAAGATGTTGGGTTAAGTCCGCAGCAGGCGCAACCCTTGTCGTTAGTTACTGCATTAAGTTTTGAGGACTCCTAGCGAGACTGCCTGGGTTAGCCGGAGGAAGATTGGGGATGACGTCAAATCATCATGCCCCTTATGTGGTACACGTGCTACGTAACGGTACGGGGAGATGCATGCAAACTGAGTGGGTAACTTAAAGGCAGTCTCAGTTCGGATTGTAGGCTGGAACTCCTTACATGAAGCTGGAGTTACTAGTAATCGCGAATCAGAGTGCCGCGGTGATACGTTCGGGTCTTGCACACCACCCGTGTCACACCATGAAGTTGGCAATACCCGAAGTCCGTGAGCTAACCGCAAGGAGGCAGCGGCCGAAGGTAGGGTCAGCGATTGGGGAGTGAGATCGTAACAAAGGTAACCGG
+
)+40./437*'-*.+*)(**098,-40.32&,)).)*'+,(27+,077677-5462)/2-/03.,'''''(&,-).1:8.7398:96-98*(+,777889<9,66.-3/11.1021658+*.)&*1+(-*-)))%%%,)430'))%)11&5:.0.1/-$$%*+-*,.,*&'*)5.))-3$.,5911::;588879:,,)&+,8-/,0-/)&%&%1'&&'%%5,886-),-0-/21/*-3349/3,,/-1340.)+.13.4+5567:5662322(,%()33*2)(**'((*/1.3-6*6/)*0*)(&'$'*/*),048.-*)*2-&2/,+,,0--.+(44395)+('-446432..+-8-*($%$$&$'%&$$%',/6467*)+))+438;;()%)8721&22,.(%$%'&*6,43.042-02/6'%')***..)+,,,,4/0/3/66768699,.7.131415807-&$&&(&%.7/28222371&2**727&3(+170,,(%$(')*+2+,+,)&**+2+))7(5+*/()81:6),+-,1-3/02&/16.2;2+,,/0,+*(*+))(&*1/.,10++-)*4107..-8/.+1/085575//+,1,'%%&$$&,-+3010/7//016,8++,)&))'*-)..,0.-2).12,1,++46)-+,6:90101.+4,+33550&&(*9887676/.,.*4-+.--8748,(,(-*#%*&2'&/2071+..&)&'*6/9//+10/01'/'0)*&&(/1)($.+./4/)+)/0-,,/1423:00551,-%($,+,++)+'%0',.98.65675585<71113332'20-+.2++(%&%$$&$''),221-&%'(('',')%-3-),.-,-,-)/+*,),+%&&,(&)((%%$)*+%&*,11646).058(/'-,.0,:---9.5,*.,&)))*../.1,-/4/.,1://0/34/500.528100)''&'')0,/,6/++(+,2,3-',13,2)$&%&''(&,-'&&%'./468;:..,'(*547/3/-)31*(,0+.3-+/-,044685,+213/2+,*++*/(3060.(+++.-6533/,/.*2.396+&)')'''*+786/,26)+)-6;9814
@c94d7ded-1b6c-452f-bd18-f95910fc8eb6 ch=383 read=61592 start_time=2019-12-13T05:17:38Z barcode=BC01 runid=2c9cf7bc05858273f10e7d7ec552fc0bd742dc3e
CCCGGTTACCCGCTGTTACGGCTTCACTGATGGATCACAAAGTGGTAGTAGCCCTCCCGAGGTTAAGCTACTCTTCTTTTGCAACCCTCCCACAGCGGTGTGACGGGCGGGCATGCAGGCCAGAGACGTATTCACCGTGGCATTCCTGATCACGATTACTGGCGATTCCGACTTCATGAGTCGAGTTGCAGACTCAAATCCGGACTACGACGCCTTTATGGTCGCATCTCACCCAGTCGCTTCTCTCTTTAGCATGCGCCATTTGTAGCATTGTATGGCCACAGTCCGTAAGGGCCGTGGCTTGACGTCATCCCCACCTTCCTCAGTTTATCACCGGGCGATCTCAGCTGAGTTTGGCCGGACCAGCGCTATAGGATAAGTTACACTCTACGTTGCGGGACTTATTAACATTTCACGCTTTGAGCTGACGACGGCAAAATGCAGCACCTGTCTCGGTTCCCGAAGGCATTCTCATCTCTGAAACTTCCGTGGATGTCAAGACCAGGTAAGGTTCTTCGCGTCGCATCGTTAAACCATGCTCCACCACAGCATGCGGGCCCAAATCAATTCGACTGAGTTTAACCTTGCGTACGGCCACTCCCCAGGCAGTCGACTTAAGCGATTGGCTCCCGGAAGCCCGCACCTCCGGGGCTAACCTCCAGTCGGCATCGTTTGGCGTATTCACCAGGGTATCTAATCCTCAACGCTCCCACGCTTTCGCACCTAGGCGTCAGTCTTCATCCAGGGGCCGCCCTTCGCCACCGGTATTCACTCAGATCTACGCATTTCACCGCGCTACCAGATTCTACCCTCTCACCCAGGACTCCGAAACACATGAGTATCAGATGCGGTTCAGGTTAGGCCCGAGGAGTTTCACATCGACTTAACAAACCGCCTGCGCGTGCGCTATACGTAGTAATTCCGATTAACGCTTGCCCTCCGTATTACCGCGGCTGCCGGCACGGGTTAGCCGGTGCTTCTTCTTCTTAGCAACGTCGGCCCCAAAGATGCTTTACTCCTTCACATCACCGCTGAAAGTGCTTTACCAGCCAGCACGAGGCCCAGCCTTCATACTGCGGCATGGCTGCATCAGAGCGCAATTGTCCCCGCCTCCCGTAG
+
-+&(%54(+0+%'($)-&)(()--*%'$&#&%&)0/*--/'(((0*(&$$$%(('++&&%*(')('$%'$&%().+1541+/1-31''+3)%*$$%'((++,-3(20,(*&%$&%(%06/*%(%(*-&-+0;8274,(0(($300&'(**,&)(.-4-/.3962318.0+))+)(#$'%'*+(&,.0'.'**'/+-3*(3*,+..001001/.&&,*%$'&'%%'$&'-.'1/-'**)()../1-*+*.+%())--2259165(&('&&$+''%%&'*,-*,&-,,&''.*'(%&$&&$#$&)*,0677645,-)'*839/+-/,1171+**%)%'*+)*'640+%'&#)(0,3)%(/01:7,-&%&$$&#%$*,1++%(%'%%$&'(('**-.+(&/0-+0*((+/.7/29,*(*$(.21--//..,)*)+%&&*12-,-0/01/26-01+(*&*66263-,)--+&)2,35-/-,,((+(%*/,*().-,'*)*.-,-20.-.0-((((1.88;52/200')'))*(/,74.1'%#('+($)%#%%&(&)&&(-1+3*).-)+(0)0.)%%&'&,.5-)&&$*(*+(&#&($'%$')165.#)'*)244.')+((&')+(-*)/1/5(&)*('%(*+&)%,/30)))+%&$&&-++*,'+-5-'1*/0-21,*2-%+$&/-'+(%0-)./,-&),//.++$%%&',084),,-23**$%#&%'#&'''((&&(%&'')*0()/55,26'+)&%*(%(()6.%43049.()*/'(*+,.-1//-0;83127*/())'(&&*.1-&&$))(&)&&&*%'',0+*.-%&&%%&%&$$$%$)'-,'))+--'0112'')+.&)(3/)+%)'%(,8,,+-+.+('+*/031-/,,,+,*&$''+,-./&'%#$#%%''%()/+5**')+1,/,''*%%)1++1745209./7%%+**('(%&))&))1-0)''-*.01%'(0*'+*/0.+&%%$$%)/2'&%$$&%+.&&#&#&)/)%,,/'&))$'&*1$*))+1-+.)'(&&()'$'(&'+,(**'')&*))0)&$&%(&($%$%$$&&)-+,-0200-**-(''%&$+%&('#&%)))$&'&),)(')'
