# Supplementary material for: De novo species identification using 16S rRNA gene nanopore sequencing
Source: PeerJ. 2020 Oct 21;8:e10029. doi: 10.7717/peerj.10029 (PMC7585375; doi:10.7717/peerj.10029)
Supplement: Supplemental Information 2 — Contains raw reads. [file peerj-08-10029-s002.zip › pass_fastq_runid_2c9cf7bc05858273f10e7d7ec552fc0bd742dc3e_216.fastq]

@7ddbcc6a-39f3-4a08-afca-aa959a044a30 ch=53 read=93631 start_time=2019-12-13T05:17:59Z barcode=BC01 runid=2c9cf7bc05858273f10e7d7ec552fc0bd742dc3e
CCCGGTTACCTTGTTACGACTTCACCCAGTCATGAATCACAAAGTGGTAAGCGCCCTCCCGAAGGATGGCTACCTGCATGTTTTGCAACCCACTCCCCATGGTGTGACGGGCGGTGTGTACAAGGCGGGAACGTATTCACCGTGGCATTCCTGATCCACGATTACTAGCGATTCCGACTTCTGGAGTCGAGTTGCAGACTCCAATCCGGACTACGACGCACTTTTATGAGGTCCGCTTGCTCGCGTGCTTCTCACTTTGTATGCGCCATTGCCCAGCATTATTGTAGCCCTGGTCGTAAGGCCATGATGACGACGTCATCCCCACCTTCCTCAGTTTATCACTGGCAGTCTCGCTGAGTTCCCGGCCGGACCGCTGGCAACAAAGGGATAAGGGTTGCGCGCTCGTTGCGGACTTAATAACATTTCACAACACGAGCTGACGGCAGCCATGCAGCACCTGTCTCACGGTTCACGAAGGCACATTCTCATCTCTAGCAGAAAACTTCCGTGGATGTCAAGACCAGGTAAAGGTTCTTCGCGTTGCATCGAATTAAACCACATGCTCCACCGCTTGTGCGGGCCCCGTCAATTCATTTAGGTTTTAACCTTGCATTGTACATTGCTCCCCAGGCGGTCGACTTAACGCGTTAGCTCGACCACGCCTCAGGGCACAACCTCCAAGTCGACATCGTTTACAGCTGTGGACTACCAGAATTATCTAATCTGTTTGCTCCCCACGCTTTCGCACCTGAGCGTCAGTCTTCGTCCAGGGCCGCCTTCGCCACCGGTATTCCTCCAGATCTCTACGCATTTCACCGCTACACCTGGAATTCTACCCCCCTCTACGAGACTCGGCTTGCCAGTATCAGATGCAGTTCCCAGGTTGGGCCAGGGGTTTCACATCTGACTTAACAAACCGCCTGCGTGCGCTTTACGCCCAGTAATTCCGATTAGCGCTTGCACCCTCCCGTATTACCGCGGCTGCTGGCACAGGTTAGCCAGTGCTTCTTCTGGGTAACGTCAATGACAAGGTATTAACTTTTCCTTCTCCCGCTGAAATTACACAACGAAGGCCTTCTTCATACACGCGGCATGGCTGCATCGGGCTTGCGCCCATTGTGCAATATCTACACTGCTGCCTCCCGTAG
+
-0)*(05),8/:,.-(,549:.0%)*+)/282356:/-,,0921/8;/62*,,/1,),0'&%+-*'+&'*,/0,*&%#&#+774.325.:*'*./;6+(3,20--0231851+/*-..0107,2-3%,*'&,&3)*951261*,,)*::1(),045+*++5/;//.001/+99764,30+'%''')*,,1.3...%&4526(5+54)7.7720.12850./09:,-05887372./-3)),0'%'&%%&'(%%%',1+(.,./6579898//+(&*,)-*,070..0/;3,.;:801.,*0.624+)'%'&)+/1479;,271+/28:9904+,.<9457595652*-1(+.&&)&&(767:6,620067786755853/24:+..)*,60/31,7.--/-0465/<//.80,-)-&%(1,519)*&&($))/-35345373,.+).518640//.3353662/,./479.'*+,1.202327<37;99310/)***',/43/4:5:899;<;79852258;62:.0:+0/695./,,..48./056/2--//;7;1./.2421/*'-,++.0,.-/+4+55/('*129982.37,$)1,692.85.3-,,$'$#%%'&,'%,23.,('1550:8-,,,081;/1.-,4,,,0+)*+0/2137,,+4682211+0++/*0**,84&+*++259-$%$--$(.6878857710''1().922:44+-.;0.25803.#)(*2:,)*++37223565760245797508))6880523:5;6..21410)0.2;82.3***//-/.,%))-,1971),4*/7533373-0+0,63/.00543//11030-436,*('),3+09+11//7,/1-,*(+3;/0-.0205,,.2)(.20()100-/0/1)*+/224335;;8;--/-/14544,*()%%)-28-*,0073:330200-&($&'&()-.7.+/5')-+-836<:09///52.$-,*+,./10-.1:*80./2/,.1)&'(+03:9041'$%'(-1/,1244:46./60..,+0,(.4-)-*)-,+'+%&'(+(,&')/.28/6-,1*(+,,,.,--6254362//0/0:(''++2*.,4<0+5.-.55/201,/$$'&)+,011/7043(*/(&
@42d9a502-dce4-4362-bc8e-409350d3654d ch=69 read=63342 start_time=2019-12-13T05:17:53Z barcode=BC01 runid=2c9cf7bc05858273f10e7d7ec552fc0bd742dc3e
CCGGTTACCTTGTTGAAACTTCACCCCAGTCATGAATCCACCAGAAGTGGTAGCGCCACTCCCGAAGGTTAAAGCTACCTACTTCTTTACACCAACCCACTCCCCATGGTGGAGCCGGGCGGGTGTGTACAGGCCCGGGAACGTATTCACCGTGGCATTCACAGTCCAGTTACTAGCGATTCCGACTTCATGGAGTCAGGTTGCAGACTCAATCCGGACTACGACGCACTTTATGAGTCGCTTGCTCTCGCGAGTCGCTTCTCTTTGTATGCGCCATTGTAGCGTGTGTAGCCCTGGTCGAGGGCCGTGATGACGTCATCCACCTTCCTCCAGTTTATCACTGGCAGTCTCAGCTGAGTTCCCGGCGGACCGCTGGCGAAAGGATAAGAGGTTGCGCTCGTTGCGGGACTTAACCCAACATTTACAACACGAGCTGACGCGACGGCCGGCACCTGTCTCCTGGTTCCCGAAGGCACATTCTCATCTCTGAAAACTTCCGTGGATGTCAGGGCAGGTGGAGTTCTTCGCGTTGCATCGAGATTAAACCACAGCGCCACCCGCTTGTGCGGGCCCCAAATCAATTCATTTGAGTTTTAACCTTGTGGCCATGCTCCCCGGGCGGTCGACTTAACGTTAGCTCCGGAACCACGCCTCAAGGGGCTGGCAAGTCGACATCGTTTACGGCGTGGACTACCAGGGTATCTAATCCTGTTTGCTCCCCACGCTTTCGCACCTGAGCGTCAGTCTTCGTCAGGGGCCGCCTTCGCCACCGGTATTCCTCAGATCTCTACGCATTTCACCGCTACGCCTGGGAGATTCTACCCCCCTCTACGGGGCGCTCAAACTTGCCAGTATCGGATGCAGTTCCCAGGTTGGGCCGGGGATTTCACATCTGACTTAACAAACCGCCTGCGTGCGCTTGCGCCCAGTAATTCCGATTAACGCTTGCACCCTCCGTATTACCGCGGCTGCTGCTGGCGCAGGTTAGCCGGTGCTTCTTCTGCGGGTAACGTCAATGGGCAAAGGTATTAACTTCTCCCCTTCCTCCCGCTGAAGTGCCTGGCCAGAAGGCCAGCTGCTTCATTACGCGGCATGAGCTGCATCAGGGGCTTGCGCCCATTTGGTACCCCAATATTCCCCCCACTGCTGCCTCCCGTAGGAAC
+
4..-3.&+)**()'&%&%+-11+103-,-97%&-.976+'**(%'%*,141)%+,.4(**1.*+).*.-724))+,4872579;196/&'',&)$+,/'**716,./1/))(#$'&,424(.&(&)%####('(*+,)*)).46243/*19387:767:/&&%%,4)%'12.0**))*01;42/*0397,.0*''*++.16:51..00777;94026-,**)''-,/-/7;<88/'&&)(0-2+--/-51,+&)',/237-71424,024588:<-;,,+,,-(',0),/2/<0,/;83)#'.01*%)'&)),-/,,('),(.5/:7830*,.1;512459.8.,%&../1$&&)...3/;9-2846<715/0.1-)%'&$/06634&$)'+('(&'4/,7+++(7/24454,*'&0.9,23,(,.65.3(',++,)*(&(()&'-(')((43510/0,'$-0<4594,0.0/,/0/1:11545311()+45-05268468;895.-*&.+0*/,*)*'*8<97<:80.1/,.040*($(1-17105'(&#%%)+,-//*-.6-.,**/,.0-(%&'(*8;8;8026932)8<;.795232//1831%-),+768+'113&53///01/5))')+..006&+)&+/63777:785/)2140////-/,058:979923:2./23/().*)10,-/+21.13353.5,.1..1;2-2.752,+-+,19..12.5:31..4131.,**-,)*-0,-8:115+.109879<89;.521198707)*.94211142545;;2056,//(,,47146'%'*+3-)$(+2893,02/3+67/-*,-/+)*%'-*,4)01007-+*++9$3*809.,1.3/4'546+02,)/66.+0124/0.//2369504493,/,,-5860.'*%$'(+/*$)0/-0251020:.4,**-2+.,.6'','(+/9/&5803-3.+()**000-'*((*)0.-.60+64/66946;533---&').956519/.*1029(/)/*0,()()+&(*13--22-.24+,7,+2-*3).)(),/,)*+(++,-(((*%'))((+')*(+,.-$%'(%'+)**,,*+00/+.,')(-11*+4(')1.0&%%,(*%'/2-324+$(**17768.75**//0-.&+
@e1961221-a2fe-4806-8678-888171f2acf1 ch=408 read=22234 start_time=2019-12-13T05:17:58Z barcode=BC01 runid=2c9cf7bc05858273f10e7d7ec552fc0bd742dc3e
CTCTTACGGGGGGCGGCAGTAGGAATTTTTTTTTCATTGGAAACCCTGACCGAGCAACGCGTGAAGAAGAAAGGTTTCGGATTGCTTCTGTTATAAAGGAAGAACAGCGGCTACCGGAAATGGTAGCCGGTGAGCTGACACTTTATTAAGAAGCCACGGCTAACTACGTGCCAGCAGCCGCGGTAATACGTAGGTGGCAGCGTTATCCAGATTATTGGGCGTAAAAGAGGGAGCAGGCGGCAGCAGGGTCTGTGGTGAAAGCCTGAAGCAACTTCAGTAAAGCCATAAAACCAGGCAGCTAGAGTGCAGAGAGGATCGTGGAATTCCATGTGTAGCGGTGGAATGCGTAGATATGGAGAACACCAGTGGCGAAGGCGACGATCACAGCCTGCAACTGGCAGTCCCGAAAGCGTGGGAGCAAATGGGATTAGATACCCTAGTAGTCCCGCGCCGTAAACGATGAGTACTAAGTGTTGGATGTCAAAGTTCAGTGCTGCAGTTAACGCAATAAGTACTCCGCCACCAAAGGTAGTACGTTCGCAAGAATGGAACTCAAAGATTGACGGGGGCCCACGCACAAAGCGGTGGAGCATGTGGTTTAATTCGGAAACAACGCGAAGAACCTTACGAATGTGACATACTCATAAAGGCTCAGAGATGGAGATGGCTATATGAGATACAGGTGGTGCATGGTTGTCGTCAGCTCGTGTCGTGAGATGTTGGTTAAGTCCTGGCGCAGAGCGCAACCCTTATCGTTAGTTACCATCATTAAGTTGGGGACTCTGGCAGAGACTGCCAGTGACTGGAAGGCGGGGATGACGTCAATCATCATGCCCCCCTTATGACCTGGAGCTACACGTGCTACAATGGATGGTGCAGAGGGAAGCGAAGCCGCAGGTGAAACAAAACCCATAAAAACCATTCTCAGTTCGGATTGTAGTCTGCAACTCGACTACATGAAGTTGGAATCGCTGGTAATCGCAGCGAATCAGCATGTCGCGGTGAATACGTTCTCGGGCCTTGTACACCGCCCGTCACACCACGAGAGTTGATAACACCTGCCAGGCCGGTAGTAACCGCAGGAAAAAGAGGCTGTCTAGGTGGGATTGATGATTGGGGGTGAAGTCGTAACAAGTAACCGG
+
+4.3/,-+-/-.)*(/.,01-3*'')-553/0+,-&-)(&')'*-/.3/30-,+02')'(&*',)',)&++()'62,+(1$2'$%&*.32/90015*-,473680-/-6.-*%''''(/,(,%(%'-())'(('$#&%$&().0),50'%-,)1222241.1647621536:4300/203030,4--.<97/9..16/-*-/08.0-/*,)0*'/,48:867;26-&((11&+-016339-+,,.)49100%-/4286;:139--.+'(#&&)))$)()5*$)&%(-(3)-63574//.//(+.116--(&&)2-12152-,(&.+0*+*..0/00-94494:77:87303/--)*05*50008478/7/.-6/729::41--'''')-10247/*0/0.304))+.47/117/))'%+3884&36.+2&(09134''(+-04371*%0.076662-*(*+,&'(+4122.0/1859696854-**+176261110122264420+3,,4301.0..5-0,%,&/1+)'*+-01558<83/3()5;88;:;99853(&&.*-/.(7::126+&)'*)+/7411312/1/02&-%'*65;511143%(.+'+73302,0.+06/+,/)+''.-',))+/0/534255:2,3/-1**+,-;:3,)/,2;655414332447:23965587758788:765776/6668897772732.15,6,4.+9494971121.,.,+),-09729;71932153:5/4116;8990504/,/2+14&)45540/*&%&)/07788.1()(&&,)(.,10()1/0045831-**.12;;:;9<1;93).2-.--29442.''(''%*&*.763031/4;:9996897,*.,'**)*+/.,27.2',0,)+0''/1885:73429;9/46536204'-094&5%2-++,/38979-3--.660-,,)/./1/93827957--,&*+---*##$%&)0735-0112:78/8*1499<::;7:<758,.,,0-/(''()+0,173/14,/.10,.-*('*29../284.-.,*,)%,1306.*'$(/4/'(+-/50:0.''&&+..6330&.0-/.,)*3(*+.)5,*(-/**+-1+*((*&$$(*,-198:7+
@651b0f04-44c5-49df-ac55-45608978812c ch=241 read=91775 start_time=2019-12-13T05:18:09Z barcode=BC01 runid=2c9cf7bc05858273f10e7d7ec552fc0bd742dc3e
CTCCTACGGGGGCAGCAGTGGGGAATATTGCACAATGGGCGCAGGCCTGATGCAACCATGCCGCGTGTATGAAAGAAGGCCTTCGGAGTTGTAAAAGTACTTTCGGCGGGGAGGAAGGGTAAAGTTAATACCTTTGCTCATTGACGTTACCCGCAAGAAGAAGCACCGGCTAACTCCGTGCCAGCAGCCGCGGTAATACGGAGGTCTGGCGTTAATCGGAATTACTGGGCGTAAAGCGCACGCAGGCGGTTTGTTAAGTCAGATGTGAAATCCCCGGGCTCAACCTGGGAACTGCATCTGATACTGGCAAGCTTGAGTCTCGTAGAGTGAATTCCAGGCGTAGCGGTGAAATGCGTAGAGATCTGGAGGAATACCGGTGGCGAAGGCAGCCCCTGGACGAACTGACGCTCAGGTGCGAAAGCGTGGGAGCAAACGGGATTAGATACCCTGGTAGTCACGCCGTAAACGATAATGACTTGGGTTGTGCCCGCTTGAGGGCGTGGCTTCGGAGCTAACGCGTTAAGTCGACCGCCTGGGAGAATACGGCCGCAAAGGTTAAAAACTCAAATGAATTGACGAGGTACGCAAGCGGTGGAGCATGAGGTTAATTCGATGCAACGCGGGAACCTTACCTGGTCTTGTCCACGGAAGTTTTCAGAGATGAGAATGTGCCTTCGGGAACCGTAAGTTAGGTGCTGCATGGCTGTCGTCAGCTCGTGTTAGTAATGTTGGGTTAAGTCCCGCAACAGGCGCAACCCATATCGCTGTTGCCAGCGGTCGGCCGGGAACTCAAAGGAGACGCCGGTGATAAACTGGAAGGTGGGGATGACGTCAGTCATGCGGCCCCTCTGACCAGAGGCTACCACGTGCTACAATGGCGCATACAAGAGAAGCGACCTCGCGAGAACAAGCGGACCTCGCCAAAGGTGCGTCGTAGTCCGGATTGAGTCTGCAACTCGACTCCATGAAGTCGGAATCGCTAGTAATCGTGGATCAGAATGCCGCATTGAATACGTTCCCGGGCCTTGTACACACCATGATCACACCATGGGGTGGGTTGCAAAGAAGTAGGTAACAACCTTCGGGAGGGCGCTTACCACTTTGTGATTCATGACTGGGTGAAGTCGTAACAAGATAAACCGG
+
,0/((,0-*4,*')040/5//4(,-+-060/033<678752.,)*((()+++,/&23*/&,%$$%(0367676*%+*,//347101&)23.0.75)&(&(+*3..9209;*+0+0,.2+*/96,6,8+447.76--777*9++-43/;.04'')))',)&,)&''('$&)*14000612159/-,+)0125-/,---&1&'$')(*)*+..+7,7,1',0(1*--3787:814;7')/0454655:.()267./210-16126855018.+335,(1786:(5-;19;967865444871010187854/++**,(***+222/)()&*,,-11+*9899811*1)*)/8/-+653*)*+*,03975322537:9;9252--,+*0.&*5:3*+1757,(,*,+,/,++-1+/,-++./))(439<:))--:'1/;;-/0++4455;-,-.2+.15')*-5...90,,')$)#%'$$''.3/:-0089)'*(%.$,.-,/22:3214(/,/049;75623674-0008:8/1919:0,+((.022740+,-6)1538/:97-5664;7..,211.1*)'+&##&%//2/21745:,.--/,*+-07+7582102336476+,'%*(*&*%'/412/8633+(./+-)1+0-/:;54-,,,,7-,(0,0/53650:4-;35;6:85/+)('%),.45//../6;89998778-121332--)'$*(3*,/82:.4/5/29480+-,.:(,75492629)#$'*1++7(-;4584053946)4,0,4-/*+-/4:.,/'(('%1+082./02;9886.,&+()'.13*-014530(),)))%%(%*31)&&$%&/,)(%-*.-()&'),-&/*/.5/.8;;9;964-.)&'%+('+0)7:5974,,')+300.,.923986((*.6,0*,-8789788824,-11,*-'),,3602///322426:4558533:/93977350(**).,./999:64/*-47689)-$$%'0:889559/52-689170-.43,2046*+,-/,,0.076/-30)+)-43/,+130%'((,,0//3(*/**52:75<2,./+-()+003.)+24/,/349:843346637.*+1---/(*&%%&+)&*(*'),00
@97963d3f-3988-4721-b760-d7b3d754fbad ch=86 read=89815 start_time=2019-12-13T05:18:19Z barcode=BC01 runid=2c9cf7bc05858273f10e7d7ec552fc0bd742dc3e
CTACTTGTACTTCGTTCAGTTACGTATTGCTAGGGGTAGAATTCCAGGTGTAGCGGTGAAATGCGTAGAGATCTGGAGAGGAATACCGGTGGCGAAGGCAGCCCCTGGACGAAGACTGACGCTCAGGTGCGAAAGCGTGGGGAGCAAACAGGATTAGATACCCTGGTCCACGCCGTAAACGATATCGACTTGGAGGTTGTGCCCTTGGTGGCACCGGAGCTAACGCGTTAAGTCGACCGCCTGGGAATACGGCCGCAAGGTTAAAACTCAAATGAATTGACGGGGGCCCACACAAGCGGTGGAGCATGGTTTAATTCGATGCAACACGAAAGAACCTTACCTGGTCTTGAAGCATCCACGGAAGTTTTTTCGAGATACGAGAATGTGCCTTCGGAACGTGAGACAGGTGCTGCATGGCTGTCGACTCGTGTTAATGAAATGTTGGGTTAAGTCCGCAACGAGCGCAACCCTTATCGCTGTTGCCAGCGGTCAGCCGGGAACTCAAAGAGACTGCCAGTGATAAACTGGAGGAAGGTGGGGATGACGTCAGTCATCATGGCCCTTGACCAGGGCTACACGTGCTACAATGGCGCATACAAAGAGAAGCGACCTCGCGAGAGCAAAGCGGACCTGTAAAAGTGCGTCGTAGTCCGGATTGGAGTCTGCAACTCGACTCCATGAAGTCGGAATCGCTAGTAATCGTGGATCAGAATGCCACGGTGAATACGTTCCCGGGCCTTGTACACACCGCCCGTCACACCATGGGAGTGGGTTGCAAAGAGTAGGTAAGCAACCTTCGGGAGGCGCTTACCACATGTGATTCATGACTGGGGTGAAGTCGTAACAAGTAACCGG
+
#*$%#%',*.05/040-,.26)*+,+7//.4),,3)*,'6';+8104776/...121/59700188700/007690--&*02:88;;396*'&)*1)0,',1<6.,5950-)&&$&%()43445536755--,(+/38978.),//+**+43-20./31.16,+,,/03/112:677;3-+((&+-51317061364;45*9.(&%(%%)''#)),)*%*-.00.021:13/3653::77954+)-+(,408873781).4/381(20416666384836849;8239+),+.((')*3659021/8618<;9;986/0111710%''-.*)-4040726951*.(('$'(%.+,*,,/./(/*42;2;//')(--+++++.647769;3:3.8/30))),.17245/***,457.8/./7-(%'+1//,3,%%)(21+()/,(78190**+-1,-3/4//4512693;506110%%6(-713...-8522%41.2;:,9/2/61((*+.888895662323/&--62*+&()))(150,/9783-**'()+09911..78(%'(*.:49130020)*./120+0766,2226673836)(('**).007968131//-,-29*+,8;355,(*+/8-,-8;830133843.+.)9)4**+,-/632/000//178889221/.1&--((*6541/017343:::777+)/+*)3,(),2.3291.0/3;4://0./423.//320.17--1.-00-.--0/2+'('))-11/83811+%(&)*,..0'%'+726596-;8/47+/141-/-%$$$&%,,092962232397++.60//118837+'%((3/893
@37a3c8c3-d6b4-4842-a790-596b8d8fbaae ch=74 read=124556 start_time=2019-12-13T05:18:15Z barcode=BC01 runid=2c9cf7bc05858273f10e7d7ec552fc0bd742dc3e
CTCCTACGGGGGGGGAGGCAGCAATTAGAATATTGCACAATGGGGAAACCTTGATGCAGCAACGCCGCGTGAGTGAAGGTTTCCGGTCGTAAGCTCTGTCTTTGGGGAAGATAATGACGGTACGCAGGGAGGAAGCCACGGCTAACACGTGCCAGCAGCCGCGGTATTGTGTAATACGTAGGTGGCGAGCGTTATCCGGATTTACTGGGCGTAAAGGGCGTAGGCGGATGATTAAGTGGGATGGCGAAATACGGGCTCAATGGGTGCTGCATTCCAAACTGGTTATCTAGAGTGCAGGAGAGTGGAATTCCTAGTGTGGCGGTGAAATGCGTAGAGATTGAGGAAGAACACCAGTGGCGAAAGAGCGACTCTCTGGACTGGCAGCGCTGAGGCTCGAAAGCGTGGGGAGCAAACAGGATTAGATACCCTGGTAGTCCACGCGCAAACGATGAATACTAGGTGTGGGGGGGTTTCAACACCTCCGTGCCGCCACTAACGCATTAAGTATTCCGCCTGGGAGTACGGTCGCAGATTAAAACTCAAAGATTGACGAGGACCCGCACAAGTAGCGGAGCATGGTTTAATTCGAAGCAACGCGAAGAACCTTACCCTACACTTGACATCCCTTGCATTACTCTTAATCCGAAATCCTTCGGGGACAAGGTGACAGGTGGTGCATGGTTGTCGTCAGCTCGTGTCGTGAGATGTTGGGTTAAGTCCCGCAACAGCGGCACCCAACCCTTGTCGTTAGTTACTACCATTAAGTTGAGGACTCTAGCGAGACTTTGCCTGGGTTAGCAGGAGGAAGGTGGGGATGACGTCAAATCGTATACCCCTTATGTGTAGGGCTACACGTGCTACAATGGCTGGTACAGAGATGCAATACCGTGAGGTGGAGCCAAACTTAAAACCAGTCTCAGTTTCGGATTGTAGGCTGAAACTCGCCTACATGAAGCTGGAGTTACTAGTAATCGCGAATCCAAATGTCACTTGATGAATACGTTCCCGGGTCTTGTATGCACACCCGCCCGTCACACCATGAGAGTTGGCAATACCCGAAGTCCGTGGAGGCTAACCGCAAAGGAGGCAACGGCCGAAGGTAGGGTCAGCGGTGGGAATGTGAAAGTCGTAACAAAAGGTAACCGG
+
022--/3+6912-2+(.-32,1)$-%'--1/-5/*,%%%%&(-0+%)+.,+.//477/378::9::6853(%$(',-*+0:),&*'+,4591,0034341/24/98,++062230/042981/$+$&*)()**(&+*-./0/,/)(%((*2551*,*+4.2,3++(+.'(&'*)*-//3170/552+*56315/0.'0--.86-/5;<::97:-*--,,.732223;976.7/7-010898511+*,40/)7&)-*,,'(&%*///468879.:,542121,23--4531-0/52)+*&'%)*1-6,6*20,&0542,6/1300037-,/220,+*+/,+*01-5+,168997682:-+,-)((..,-+-/30205))&&%+&'))-..+--,,5,())+,76847+))-29(40(,&7(+(-+45:()497-0/43-.--(),-)-/+++-3-&,(+)3.33-..480+4;31)(,,-60622:45569;01)-()*453:4/,/24;9812:3493)&(&,,;;:67,(**,:;;833414+))(0*--,(28079-))%%)%)(()*-/(+,23/21;:687862,3,--7866400)))*++/,27)%&((*-.4258679-----548111/212112,*+'+(./.951;;61.3+0+//56139786:144;9:3:22289878667677897724&(,.+:-875967.114+,04*,()&)&%&-)'+00;1/2..07/9/--3//1385),10200:/+/72330.))('')(''2)&/',26.4..%1(+3..2-2-301892.01444553;+*+(1-.,/872,734.20/'5/*.,+*'()+..-,-6;/5/..69885-,,,,65.:...;;771*-,+00')072;:03-+005-0589763122;4-34,2-,-12642+))()22548/.-./408///420(-91/.'-.,5--)1-1302'2/*+,8-(()'&&*++52&.'(-+*()+%(&'2).()#'#&(-7)(97,)0012117221++*+53/3)/*(&-,-(+*+)-*'&&(%%(..1//0*048'/+%')))%+-6300-.+0-.//5582.1,%3%*/)&((-*((('(+052-,+11*,+.1758+%
@9d773a82-a65a-47e4-a620-4bb038a17a93 ch=194 read=65532 start_time=2019-12-13T05:18:16Z barcode=BC01 runid=2c9cf7bc05858273f10e7d7ec552fc0bd742dc3e
CCGGTTACTGATACGGCTTTACCCCAGTTATTGATTCCACCTTCGACGACTTCTTCCAAGGTTAGATAATCGGCTTCGGGCGTCTCCAACTCCGTGGTGTGACGGGCGGTGTGTACAAGACCGGGAACGCATTCACCACCAGCATTCTGATCTGCGATTACTAGTAACTCCAGCTTCATGTAGGCGAGTTTCGTACAATCGAACTAGTAGCTTTAAGGATTAGCTCCACCTTACGGCAGCAGCCTCTGTACCCATTGTAGCACGTGTGTAGCCCTAAGGGGCATGATGATTTGACTCATCCCCACCTTCCTCAGGTTATCCCTGGCAGTCTCTCTAGAGTGCCCAGCAATGATGGCAACTAAAGACAAGGGTTGCGCTCGTTGCGGGACTTAACCCAACATCTCACATTTTACGAGCTGACGACAACCATGCACCACCTGGCACCAATGTCCCCGAAGGGAACTCTCCGATTAAGGAGATGTTGGGATGTCAAGCAGGTAAGTTCTTCGCGTTGCTTCGAATTAAACCACATGCTCCGCTACTTGTGCGGGTCCCCGTCAATTCCTTTGAGTTTCACTCTTGCGAGCGTACTTCCCGGGCGGAGTGCCAATGCGTTAGCTGCGGCACCGAAGGGGTAACCCCGACACCTGGTACTCATCGTTTTACAGCGTGGACTACCAGGGGTATCTAATCCTGTTTTACGCTTTCGTGCCTCAGCGTCAGTTACAGTCCAGAGAGCCGCCTTCGCAACTGGGTGTTCCTCCTAATATCTACGCATTTCACCGCTACACTAGGAATTCCACTCTCCTCTCCTGCACTCAAGTCTCTCCCAGTTTCAAAGAGCTTACTACGGTTGAGGCTGTAGCTCCTCCTGACGAAGACCGCCTGCACGCACCCTTTACGCCCGGTAAATCCGGATAACGCTAGCCCCTACGTATTACGCGGCTGCTGGCACGTAGTTGGCGGGGCTTCCTCCTCAAGTACCGTCATTATCTTCCTTGAGGACAGAGTTTTACGACCCGAAGGCCTTCATCACTCACGCGGCGTTGCTGCATCAGGCTTTCGCCCATTTGTGCAATCCCCTGCTGCCTCCCGTAGGAG
+
856170&($$$*&,,.+-1()897.1117,-/.-416-).4/;86576/13:29,9*2/(1+:54690;0*0**799.:9779643(.3.01/'*,./033587<::7;8884598::5268&82240/21078--+')+)).0198855676893.04-0154121//-'(*-2978:99898923/5:0*$)()--+/)-532&')(*-26907(0(-/--.//745939.1.621,3,).6-17900066,0.-)*+,*22//0*)**.3)','(),3+48323229<90.-&),.59:*.2:5;:928++*,--,:30(,++(/0--,**-1,+/1029-,%'(1*-/23852:342<7/020(,11.1.-+--.05:/2)8854250/*+'-0665432/-,00&$$%)00765,677::699,5))+2626:-8)(#&%++,--/,-*-,0,+&*(&'-+.3.-5/1*32()*./+2&+0.59550+&(%'())'*,7/8<9775-3++-900*/.00;632.)+-,//3852300.7./06045*/88.569597:6)*2)++20<93.00.2./,--/.9+.88721-&29960''+%%$+/)*216*)))+9.2)(%,)./1/38-)/6/::2-4640:/(/2/.0/02000:9-261110179303/15-544+-.002/2//-./.69-,..00<:338759562*4114**2,*,3414*)*0),/26-.;1;1&/(&,/02&(*:;193/6--644476/43440<;-,0:/7716+3223+*/+4,5/1000.'(+-2-./11222/6***+,-465*105*'0-()*02/:.//,4.-1-*())-.,((%')-',.,-+'(&*+))9:37:4*.*.-1.25+*/..754:3).,-0+*06/765/,,&))%+,6-.+/0,1,21++'(/53787710-&**3//.1'1.'491-/:..,.)+.(((+/23*.2)7.+,/14/('')',.1910*,.891%&(-.3().,./187<:::;2241+0/1185-6/,-31023438:96;:7619.+01('))+))')-1,./53438089(+8481-+
@d65a0a02-145f-4f1f-8916-79a605104df5 ch=161 read=94321 start_time=2019-12-13T05:18:25Z barcode=BC01 runid=2c9cf7bc05858273f10e7d7ec552fc0bd742dc3e
CTCCTACGGGAGGCAGCAGCGGGAATATTGCACAATGGGCGCAAGCCTGATGCATATGCCGCGTGTATGAAGAAGGCCTTCAGATAAGTACTTTCAGCGGGGAGGAAGGTAAAGTTAATACCTTTGCTCATTGACGGTACCCGCAGAAGAAGCACCGGCTAACTCCGTGCCAGCAGCCACTGATAATACGGAAGTGCAAGCGTTAATCGGAATTACTGGGCGTAAAGCGCACGCAGGCGGGCAGTTTTCGGTAAAGTCAGATGTAAATCCCGGGCTCAACCTGGGAACTGCATCTGATACTGGCAAAGCTTAGTCTCGTAGAGGGTAGAATTCAGGTGTAGCGGTGAAATGCGTAGAGATCTGGAGGAATACCGGTGTGACGGCCCCCCCTGGACGAGAACTGACGCTCAGGTGCAGCGTGATGGGAGCAAGCAGGATTAGATACCCTGGTAGTCCACGCCGTAAACGATGTCGACCCGGAGGTTGTGCCCTTGGTAGCTTCCGGAGGGCTAACGCTGAAGTCGACCGCCTGGGGTACAACCGCAAAGGTTAAAGCTCAAATGAATTGACGGTGCCACAGCGGTGGAGCATGTGGTTTAATTCGTGCAGCGCGAAGAACCTACCTGGTCTTGACATCCACGGAAGTTTTCACCAGAGATGAGAATGTGCCTTCGGGAACCGTGAGACAGGTGCTGCATGGCTGTCGTCAGCGTGTTGTTAATGAAATGTTGGGTTAAGTCCCGCAACGAGAGCGCAACCCTTATCACCATTGCCTTGGTCCGGCCGGAACTCAAAGGGCTACCAGTGATAAACTGGAGGAAGGTGGGGATGACGTCAGTACATCATAGCCCGCCTGACCAGAGGCTACACGTGCTACAATGGCGCATACAAAGCGACCTCGCGAGGAGCAAGCGGACCTCATAAAAAGTGCGTCGTAGTCCGGATTGAGTCTACGCTCGACTCATGAAGTCGGAATCGCTAGTAATCGTGGATCAAAATTACTTACGGTGAATACGTTCCGGACCTTGTACACCGCCACGTCACACCATAAATTGGGTTGCAAAAGAAGTAGGTAGACTTAACCTTCGGGAGGGCGCTGCTTTGTGATTCATGACTGGGGTGAAGTCGTAACAAAGGTAACCAGG
+
-10/,+1)30(+10166,33'.**,+)/-'))*1;55830/24738;0333--,*%')167833/211240(+.,/08737&(-+*&'%''17+++/./04*',/*(*+'+4*+906/336/20)'./1,5.---('**,61-.'&)($)('(343/412060/15/18895/..+1)$'$%#()+)+623//-,.2543552;2828/6/21505696/-,/13*((-403230/2+(.42.2521+-+./.10-0312,+)*'-3)*+&').1157305//:4052/.//17-./679/:../2*().*%**'&)-..)(--,0.(4)6*9(*64-%$&'/++,193027.,*)+-/3757*(3*+1/57.,)**+,.-1.62178.(,0511+)'&(+,-./6738*(,.50//-+))%*,1)&')37&521/*5+-,2215;/.28430-'*'*-28546:5-+++,8.-(*%&(-$&(.2'--1:)+&)%%$&&'(-(1++.'%*//1.'()#'&%)*+(4*''&%%'%$'%'%',**.04(1.81496+//40*'('(-2143*)-'%(&%'*+,+322.)--+.&))2/:758684-2'++(*'**+,(...'(&,10136//0--1541)&).,)/+/890)%(-+++/0./*'+1/-*%-.457.973438*3,,/67146789844344;8979973/(%)'++2-*.*$)(..60.*9-+12,/(+)02,&&'*13,((()+/1139;/10/04(+($$%%&$%',,40*0.014.1..790,'))(+1.55').,237<73202++-*2/846:81/2/*--,+%(&$&')3-/(&,5,)21,,-083/(1/1+++%(**+.,.,-*,281.01143.*'&'31266621,**%&')07025843976%%&284-)0,.112025530+.+(1'('*+,.).%&()3)3+4.1/5.-.4'''-98+++'&(,+,-99911.,)0+%)%%&)'(*)-,.5<:6956-/)()%,+&)()'(*//-0*'(+-.)+(++))-,0-3)22.5-1,48.&())*+/,+&$&%%$4.113:7084()/,*)(%#(,33,---7.988779968:0.),*(*3178:707+(%,+7+,&00
@e72fd80a-a5ef-4399-a367-fa5f2260d844 ch=338 read=53242 start_time=2019-12-13T05:18:26Z barcode=BC01 runid=2c9cf7bc05858273f10e7d7ec552fc0bd742dc3e
CGGGAGGCAGCAGTAGGAATTTTCGGCAATGGGGAAACCTGACCGAGCAACGCCGCGGAAAGAAGGTTTTCGGATTGTAAACTTCTGTTATAAAGGAAGACGGCGGCTACACGATGGTAACAGTGACGTGCTGACAACCGGCTAACTTCGATGCAACAGCCGCGGTAATACGTAGGTGGCAAGCGTTATCCGGGGTATTGGGCGTAAAGAGGAGCAGGCGGCAGCAGGGTCTGTGGTAAGCCCTGAAACTGCTCAGTAAAGCCATAAAACCAGGCAGCTAGAGTGCAGGAAGGATCGTGGAATTCCATATTGTGGCAGTGAAATGCGTAGATATGGAGAACACCAGTGGCGAGGCGACGATCTGGCCTGCAACTTGACGCTCGGGTCGAAAGCGTAGAGGAGCAAATGGATTGGATACCCTGGTCCGCCGTAAACGATGGTATAAGTGTTGGATGTCAGATTCAGTGCTGCAGTTAACGCAATAAGTCTCCACCTGCCATTAGTACGTTCGCAAATGAAACATCAAAGGAATTGACGGACACGCAAGCGGTGGAGCATCAATGAGTTTAATTCGAAGCAGCGCGAAAAGACGCTTGAGTCTTGACATACTCATAAGGCTCCAGAGATGGAGAAGATATTATATGAGATACAGGTGGTGCATGGTTCGCTCGTGTCGTGAGATGTTAGGTTAAGTCCCGCAACGAGCGCAACCCTTATCGTTAGTTACCATCATTAAGTTGGGACTCTGAACTGCCGGTGACGAAGCTGGAGAGGAGCGGGAGTGACGTCGGAAATATCATGCCCCGCCCGCGGCCTGGGCTACACACGTGCTACAATGGATGGTGCAGAGGGAAGCGAAGCCGCGAGGTGAAACAAAAACCATAAAACCATTCTCAGTTCGGTTATGATCTGCAGCTCGACTACATGAAGTTGGAATCGCTTAGTAATCGCGAATCCAGCATGTCGCAGTGAATACGGTGCCTCGGGCCTTGTACACACCGCCCGTCACACCACGAGTTGATAACACCCGAAGCCGGTGGCCTAACCGCAAGGAAGGAGCTGTCTAGGTGGGATTGATGATTGGGTGAAGTCGTAACAGGTAACCGGAAGATAGACGACAAGTGATTAACACGAACACCGACAACTTTCTTCAGCACCAACAATACGTAACG
+
$$&-&+-+0+5.0100-..2887.130//.--,(*0+,/'()**.20243660/+*(&1*&%('*202,,32;304/.092,*0)(*+*(+-/-)+)+%',)/0*/+'''%$%'&'%*'%*'.//.*&&&))+0(-'(,-'(.,2'&)&(%/('(%0038;05*/..*+(2/.,/11251-3+.-11/+3()1)&-','77300,;6.*++,'++%(.+3820,4'-0**-.,)&//1-&.+%%%.+$%$$%%&*)0,5*%-+&$,.--.4,/07.*)'&$)*0/0(0)))*,32223/*2--1+)',&/)'*-3/'),*,6.+(*,-0-/.01262-*2/072)('('&'((/,3312253,1%-(**-/+)(%)*42567*)'(.&)**(),+(('-,())+65+,+)3+,)31205.,+/13.),2316;8.,*,'%#$$)-+.0573233&35('$,.-&'(()+*,(*+3676467:,7+&)&(.+*-)'&#$&,)*+7567853+*'''&%(0()')-,2/)('$'#&%&)-&(%)$+*.(3/4/.,**++.'**+,+/1:6202./&**+-.)*(+*+5*(%,*%%$#$$/-02-,+./-),,-22*&&'%%*'&&'((.//*'(())*'&'')''**+5246&2*-+1.03%3,,&+)',))%(%))$4)++56/7/&-201,*)*,00+./26%%/3/731.4(*(*-62265006/27445//:09,4*,,*).-.-)(++/22-&0+)*)(/-)*.12+*('(#')(+)''*/-310-(&*)%%%&$+-)1.-(#%$%%%+/11/4641)'''&&&%&#%+),*9,,98877755/,+01,-0-.245-2/.))(*',*-3(-/7:9,14*,29;-975::506$0..*+,.4)+*.25311+',.44342)0/12/8,/,&'(++,,)%%((1/31/**,.0+3+*-8763563,%*+-1;810+&-%(()++'-/&)+)+)+()*.3/.6-..,'($')'())+-/,,,697135().4+//01635*+,/61/(+-4)-+-)&,&-01**)*')-+/-*03.002/8/043+,',*,+(,+.,&,**1773465/-44*,'''&'),$,,-0/*'&$$%)*(+.3-0./-*/7--3:.+++),,,'(+))(2+$-,#"
@83ba608a-9585-4cb3-a63f-9c2e8cc64f8a ch=31 read=147902 start_time=2019-12-13T05:18:27Z barcode=BC01 runid=2c9cf7bc05858273f10e7d7ec552fc0bd742dc3e
TGATTTACCTTGTTACATTTCACCCCCCAGTCATGAATCACAAAGTGGTAAGCGCCCTCTCCGAAAGTTAAGCTACCTACTTCTTTTATAGCCACTCCCATGGTGGCGGGCGGCGTGTTACTGAGCCCGGGAACGTATTCACCGTGGCATTCTGATCCACGATTACTAGCGATTCCGACTTCATGGGTCGAGTTGCAGACTCAATCGGACTACGGCACTTGCTATAGAGGTCCGCTTGCTCTCGCGAGGTCAGCGCTTCTCTTTGTATGTCGCCATTTGTGGCACGTGTGTAGCCCTGGTCATGGGGCCGCGGTGACTTGACGTCATCCCACCTTCCTCAGTTTATCCTGGCAGTCTCCTTTGAGTTCCAGCCGGACCGCTGGCGAAAGCAAAGGATAGGGTTGCGCTCGTTGGGACTTAACCAACATTTCACAACACGAGCTGACGGCAATGTACAGCACCTGTCTCACGGTTCCCGAGCACATTCTCATCTCTGAAAACTTCCGTGGATGTCAAGACCAGGTAAAGTTTCTTCGCGTTGCATCGAATTAAACCACATGCTCCACCCGCTTGTGCAGGCCCCGTCAGTTCATTTGAGTTTTAACCTTGCGGCCGTACTCCCCAGGCAGTCGACAACGCGTTAATCCCGGAGCGCCTCAGGGCACAACCTCCAAGTCGGCATCGTTTACGGCGTGGACTGCCAGGGTATCTAATCCTGTTTTGCTCCCCACGCTTTCGCACCCTCAGGCGTCAGTCTTCGTCCAGGGGCCTTCGCCGCGGTATTCCTCCAGATCTCTACGCATTTTCACCCGCTACCTGGAATTCTACCCCTCTACGAGGACTCAAACGCCGGTATCAGATGCAGTTCCCAGGTTGGGCCAGGATTTCACATCTGACAACTCTCTGACCGCCTGCGTGCGCTTACGCCCAGTAGTTCGATTAACGCTTGCGCCCTCCGTATTACACCGCGGCTGCTGGCTGGGTTAGCCGGTGCTTCTTCGGGTAACGTCAATGAGCAAAGGTATTAACTGCTCCCTTCCTCCCGCTGGTACTTTTACAGCCCGAGGCCTTCGCTTCATACGCACGGCGCTTGGCTGCATCAGGCTTGCGCCATTTATTACTAATATTCCCCTGCTGCCTCCCGTAG
+
$%$*1'(2.7.*13%'%&(&').-767,0038/5018..+-/4.+,.3/.(')+32.(('/*&).'(,013')*%((&%(+1*.6:1%#%%,*'),54*(/--.*%&',3/-1-/0,-%%%$&&(*1,'02,64140400.973,4,++:49)*,38+)+,033/.,(((,05755358674',,0'),'(.1501.43507):15/:2:9542**(+..--./0''&(0-36*.-4-/0751&&,,,0/,%$$#)-2-440760,,+*)006:5:2())&))'*)+***)+/28).:;97,72476/.(**(,*)+,1/23.3240573+062151'*)*):5,,*(*,34-26834++**'+1586-,,21+7-30,-,.'&&)+,'-/2)4+6.-)./-,**&').*-'**5.(+)3*61+-6,:;+)./.0/)-.,0////3524/.*)(&+,.11295333,++-.775.)%'&)'*.-/:66879785/()+20,-85:89:<;:677/,--.911655;-+*84225)((()8-/.23()*2)2:-/+()*)+*)0/&0.(''**-/,2&6.030((*,))-2*%/83,&--8;3++&')*)+2544*,./01:</1388&441-(('0,//)-,-&)*+&%(&%(,.1-6'+;/-,.386:07(3+455.-.-/553:.&%*)'*+.4443205/-2*,%,,.3766-+*42/((*+859,(+/)$&'*$&&+-&&&*,//01212215;8571((0./%-)&(-,.4-,',++49***(&*)000..*(/03,9;;-5305*).2.36450/.01074800,+-2/5/%++/0.-05,0'-,)//44:323434789<2,(*/627-).4'$&($4130.-.+++(()#$#%%(&%*+56.04112223*'&&$$)*40+)./.'.2.&&--18/-+0(')(/43146./354,/'**('/,,-/1//-)'),+,0.+,+),/+,.7..0,()+..32555071/,*+,5++-((),+*)-'++39,.310,15**3-,$'')*,+&%%''+5''(')4668.&'-(,&)),&-%')**&$%$''(*,3221,7955942.01((2(%),%($)*///2284(''),-.403731630
@8d86cd9f-c4bb-4666-9675-bb580d07224e ch=69 read=63394 start_time=2019-12-13T05:18:39Z barcode=BC01 runid=2c9cf7bc05858273f10e7d7ec552fc0bd742dc3e
CTCCTACGGGAGGCAGCAGTAGGGAATTTTTTTCGGCAATGGAAACCCTGACCGACAACACCGCGTGAAGGTTTTCGGATTGTAAGCTTCTGTTATAAAGGAAGAACAGCGGCTACAGGAAATGGTAGCCAGTGACGTACTTTATTAAATACGGCTAACTTCCGTGCCAGCAGCCGCGGTAGCCGCAATAGAGTGGCAAAGCGTTATCAGAATTATTGGGCGTAAAGAGGGGGGCAGGCGGCAGCAAGGGTCTGTGATGAAGCCTGAAGCTTAACTTCCAGTAGCCATAGAAACCAGGCAGCTAAGAGTGCAGGGAGAGGATCGTGGAATTCATGTGTGGCAGTGAGAAATGCGTAGATATGGAGAGGAACACCAGTGGCGAAGGCGAACGTCACAGCCTGCAACTGACGCTCAGTCCCGAAAGCGTGGGGAGCAAATAGGATTAAGATACCTAGTAGTCCGCCGTAAACGATATTTTCAAAGTGTTGGATGTCAAAGTTCAGTGCTGCAGTTAACGCAATAAGTACTCCGCCACCAGGTAGTACGTTCGCAAGAATGAAAACTCAAAGGAATTGACGGGGGCCCGCACAAGCGGTGGAGCATGTGGTTTAATTCAAAACAGCGCGAAGAACCTTGCAGATGCTTGACATACTCATAAAGGCTCAGGATGGAGATAGCTATATGAGGATACAGGTGGTGCATGGTTGTCGTCGAAAGCTCGTGTCTCGTGAGATGTTAAGGTTAAGTCCGCAGCAGGCGCAGCCCTTATCGTTAGTTACCATCATTAAGTTGGGGACTCTGCTTGAGACTGCCAGTGACAGAAGCTGGAAGGCGGGATGACGTCAAATCATCATGCCCACTTATGACTGGAGCTACGTGCTACATTGGATGGGTGCAGAGGAGAGGCGAAGCCGCGAGGTGAAGCAAAACCATAAAACCATTCTCCAGTTCGGATTGTAGTCTGCAACTCGACTACATGAAGTTGGAATCGCTAGTAATCGCGAATCCAGCATGTCATGAGTGAATACGTTCTCGGGCCTTGTACACACACCGCCGTCACACCACGAGGAAGTTGATAACACCCGAGAGGCCAGGTGGCTAACCGCAAAGGAAGGGGCGCTGTCTAAGGTGGATTGATGATTGGGGTGAAGTGTAACAAGGTAACCGG
+
.01//033:8)+2.,+*&%'$/4)1*698870-/*,-2303,'++.3,++660,+)0//%12,11((,+)303.,1'1'(/%&(-&+.828/8//-40')'-,*+00,21.0,)'&&(&)+**5440*.*%+1020,''*-4.+2)+''#&'(+.,,,)''))(,45;6573/47/.-.++(*'#%&(*%'%').1.07+*/4/:0/0&*%&1''.**3742067,((-043-,//6:4283/0,*&360//64+($**12)*412*+''('*$'+0++*+.)*.4-/)(-670:6577/...-'(*2337*03)*)*-500435+--).+/''&*)'&,+&174-%*(&--44.3)+)**)+)*&,..136::245061.-4/-)($$((*+&)($/*)(22-/+.-/-212$-+0('(*-,&'+*(*-*%('.660013-7,4)*+9829**(4//120)..589;7*+%%$%%&&'('((/05:4:4517.6-'',09,.1887770+0/3/6253:63-.,,-,6:244$%#%'$(*'-)*+8;8694.+//-,(---,-7/.+('-,11445/7:90280+,*.39574::::111)1+/175872708/(+1.+%$%&)-//-...--+'+$'&'#&*+**.451545.--1*/43981--,+2.+,,*/7754/,&&%**./210..027845461275126825'('&&&(+441/.&*.542204623'()*31.''')4*,.(4)*66000&00()0,562330-0:458000/2812./50::.1162.'&'')(2023676',-/031'))((//+*(+850;;+-688632&'*,.6::88/27-&)3142.-/.0/))(&&(&'+-*))%&)+.('(&&-).*.&**''')('(*(&,-+*+,,-44/8(-+35-88.12:;9.798;526*,/:97/.)3.31/1433702...42,+)&(+-.72.70918:571/1-//1611)*,-1..))*0/1357&&)'(+,3;7673694./(,')+*(%#$&&*',+/7278,/410/0-/2-&,)(((.)'(+25/,03,)&#%(+54,.&'))((,32,,-5:(3+1,+.)&%**.142-+*.1//.(/,*++,,.079;4/./-+(&)+3136.6038:;53
@5abc6903-a5aa-4c7d-b9ad-6620384a94d7 ch=327 read=56540 start_time=2019-12-13T05:18:44Z barcode=BC01 runid=2c9cf7bc05858273f10e7d7ec552fc0bd742dc3e
CCCGGTTACCTTGTTACGACTTCACTGAAATCGCTGACCCCTACAGCCCCGGCCGCTGCCTCGCGTGCGGTTAGCTCACGGACTTCGGGTAGTGCCAGCTCTCATGGTGTGACGGGCGGTGTGTACAAGACCAGCAGGAACGTATTCACCGCGACATTCTGATTCGCGATTACCTAAGTAACTCAGCTTCATGTGAGGCGAGTTTTCGGCCTACAATCCGAACTGAAGACTGGTTTAAAGTTTGGCTCCACCTCGCGGTGTGCATCTCTGTACCAGCCATTTGTAGCACGTGTGTAGCCCTACACATAAGGGGCATGATGATTTGACGTCATCCCCTTCCTCCTAGTTAGCAGGCAATTCGCTAGAGTCCTCCAACCAATGGTAGTAACTAACGACAAGGGTTGCGCTCGTTGCGGGACTTAACAACATCTCACGACACGAGCTGACGACAACCATACACCACCTGTCACCTTGTCCCCGAGGAATTTCCTCGATTAAAATGTAGGGATGTCAAGTGTAGGTAGGTTCTTCGCGTTGCTGCTTCGGAATTAAACCACATGCTCCGCTACTTGTGCGGGTCCCCGTCAATTCCTTTGAGTTTTTAATCTTGCGACCGTACTCCCCAGGCGGAATACTTAATGCGTTAGCGGCGGCACGGGAAGTGTTGAAACCCCCACCTAGTATTCATCGTTTGGCGTGGACTACCAGGGTAATCCTGTTTGCTCCCCCACGCTTTCGAGCCTCAGCGTCAGTTACAGTCCAGAGAGTCGCCTTCGCCACTGGTGTTCTTCTAATCTCTACGCATTTCACCCGCTACACTAGAATTCCACTCTCCTCTCCTGCACTCTAGATAACCAGTTTGGAATGCAGCGCCCCAGTTGAGCCTGGGTATTTCATCCCACTTAATCATCCGCCTACGCTCCTTTACGCCCGAAGTAAAATCCGGATAACGCTCGCCACCTACGTATTACCGCGGCTGCTGGCGCAGTAGTTAGCCGTGGCTTCATCCTTGGGTACCGTCATTATCTTCCCCAAAGGAATAGAGGCTTTACGATCCGAAAACTGGCATCCTCACGCGGCGTTGCTGCATCAGGGGTTTCCCCATTGTGCAATATTCCCCGCTGCTGCCTCCCGTAG
+
.4+.32;12.-.,0722357530')$#(&'+3///.+.),,&&+(),58,-,7./4745977++')'*&*+*+,224689:699;907,,((-%.1/.0//-*$/'374301-,0617:7652548832*6+(*(&.5073297:<6540...2849;45:9;87345526*,''%&'*.'++3*,/2:9-612**+**)%-28,+.5-4+)**-4,/.-3;9860)(*3:958:/,6),187*+*.39,-:71((',,)*(*.20433.44250024170(),+-,)/-./3223239,)*+,,+*-+029/144/01000<)((+,888,0/3-.:4323)*',-/+*0.///(&('(%&)+,,/044/3*4()()2.297.///965587861-,.171;.0033875;000770)*'*&((('(*+53/1.,002/*2+--,.426798:74&.,.4130./.2/0+0+*+865/+(++&-*3333340,1*0*)&'&$('..677999769750/,,'+0186.1214-7,((4).0811+.,//2<:;;4335:302**043/21../)-/,.2;;7.773/2.10.31.',,4;3.080*5***3'25(2-/0-,0)+/72798:/+$%$2*33362/---/72--,',+1(++),51:10;80710+'+4/..+(-,)3975142*1,3489487518(16...8.,**,+84,-428:9/,/1.150,-,-.558.,---<483:331516-**+,+0356;;9<:9;:66977766:7757)*7425495878474-+)+'*'.212/42*.*2-6//%()+34023076531$'(+66466652947-:5/0-+-,-,,+)845--/+9.//7;9;30.++5)+%')5*)/,2,9-779:9779402-./1.45-+3-31-')*(),1-))-5756356+/66876-,8-75753.),(.*()'/)./4122*()$&)+.8//.886913..1,&'%$&%&.(*&1-8:929312:9179;/-1+)'*)),)$,,(21*%(+-20*(17/()&&''',-(*)%))*01.309,,*%&)*5'253109.0565,*:,-.7585545400/#)*&')+-/,39*+6(/
@1c056d41-9fde-4de5-8a70-f7c776e3221e ch=331 read=60384 start_time=2019-12-13T05:18:44Z barcode=BC01 runid=2c9cf7bc05858273f10e7d7ec552fc0bd742dc3e
CCGGTTACCTTGTTGACTTCACCCCAATCGCTGACCTACCTTCGGCCGCTGCCTCCTTGCGGTTAGCTCACGGACCAATTGTGCAACCCTCATGGTGTGACGGGCGGTGTGTACAAGACCGAGACGTATTCACCGCGACATTCTGATTCGCGATTACTGGTAACTCCAGCTTCGTAGCAGGCGGTTTCAGCCACAATCCGAACTGAGACTGGTTTTAAAAGTTTGGCTCCACCTCGCGGTATTGCATCTCTGCCCTTGCTAACCATTTAGCCCAGCACGTGTAGCCCTACAGGGGGCATGATGATTTACGTATCCCACGCTTCCTCCTGGTTAGCAGGCGGTCGCTAGAGTCCTCAACAATAGTGGTAACTAACGACAGGGTTGCGCGCTCGTTGCGGGACAACCCAACATCTCACGACACAGAGCGGGCGGCAGCATACCACCTGTCTGCCAATCCCCGAAGGAATTTCCTCGATTAAAATTAATGCAAGGGATGTCAAGTGTAGGTAAGGTTCTTCGCGTTGCTTCGAATTAAACCATGCTCGCTACTTGTGCGGGTCCCCGTCAATTCCTTTGAGTTTTAATCTTGCGACCGTACTCCCCAGGCGGAATACTTAATGCGTTAGCGGCGGCACGGAGTGTTGAAACCCCACCTAGTATTCATCGTTTACGGCGTGGACTACCAGGGGTATCTAATCCTGTTTGCTCCCCACGCTTTCGGGACTGAAGAACGTCGGTACGGGCCAGATCGTCGCCTTCGCCACTGGTGTTCCTCCATATATCTACGCATTTCACCGCTACACATGGAATTCCACGATCTCTCCTGCACTCTAGCTGCCTGGTTTCTATGGCTTACTGAAGTTAAGCTTCAGGCTTTCACCACAGACCCTTGCTGCTGCCGCCTGCTCCCTCTTTACGCCCAATAATTCCGGATAGCGCTTGCCACCTACGTATTACCGCGGCTGCTGGCACGTGGTTAGCGTGGCTTTCTAATAAAGTACCGTCACTCGGCTACCATTTCCTGTAGCCGCCGTTTCAACTCACGCTTTATAACGAAGTTTACAATCCGAAAACCTTCTTCCTTCACGCGGCGTTGCTCGGTCAGGGGTTTCCCCATTGCCGAGAATTCCCTACTGCTGCCGATAGGAAC
+
89503/-4758)-)('04963/22(.,-./,1../4)+/77:61221-1256642*2,*-45-%&()+11317)('%$0(%-&),(122-//5687645786<:97:854/-.000211,*'(1,,0%+()+9<77010223.'(*7:6740+/*)*)+1307//-0+*-018/3-+(,155450:/,'.2**+/;:5-,3-,,+-,-433-9<;.6;8-)1<;38678956980,0+11,2*+,12.10/(+/*--+,*-'8/54:()*+/,(**()----.13;7**+%*/330,35../.-34*#&&%&(/3+&*%(0/0$&'-,(*),+$1)))'&'((***%'%''-654/0+0.-'3/-,&(-+--61541/*-.08....-778070*+0664./-/**-/-.126.,-..*'('&'((&-)(*&&''((,-22046553-'&*&$$),//*+*0,,(*-8637600.4-34.-*+-4/010+.32/52762*..//)0.,.0(+*,-774/2/.4-./91.11/2/<641..0607+,/,,,6/4594.704::50199:89731983+--9<001//3732359824/0.18;,)3:83,0/-./10/2023/8.-.040.121554''('*-6+.9,2;3-).41*0457<948985<;356:9496978857:'521(/,--53:468408<5,12/56+(+(*.;-1*:310)*,)(+*,352(&(&*(6717001875877::7998;<:9:;<867<92226-..0-112136988<86.24.*+((),))),/(2,7(')-.//)+.2,./10+*++*23569;89;8<8655738315--))/,*4.8),-7973:<56;9566834449:</5-)')*-.03:26:855-44+*,47+',,02+0,-59817)8+:.-)+)+.//9;/09054/3/.6+,4,/60//868681-/01,,3+*+22166**+)''+3/1;4'3(,8467/045084417:-.74//)+&+-0405:+0)$%*%()+&))+06)**464&'1*,87/.+2**2..48.-5.839:98.72$,,2*41152..232:67-797,+;.49;2.1:45:10%.&0))*)))--)./.06%%'(+++))
@8f9d0945-e99f-40a0-a39a-8931deb0e46c ch=404 read=61608 start_time=2019-12-13T05:18:43Z barcode=BC01 runid=2c9cf7bc05858273f10e7d7ec552fc0bd742dc3e
CTCCTACGGGGAGGCAGCAGTGGGGAATATTGCACAATGGAAACCCTGATGCAGCAACGCCGCGTGGTGATGAAGGTTTTCGGATCGTAAGCTCTGTCTTTGGGAAGACAATGACCCGGTACCCAAAGAGGAGGAAGTACGGCTAACTACGTAGCAACCGCAATATGCGAGTGGCGAGCGTTATCGGATTTACTACGTAAAGGGGCGTAGGCGGATGATTAAGTGGGATGTAAGAAATACCAGGCTCAACTTGGGTGCTGCATTCCAAACTGGTTATCTAGAGTGCAGGGAGGAGAGTGGAATTCCTAGTGTAGCGGTGAAATGCGTAGAGATTAGGAAGAACACCAGTGGCGGAAACTCTGGACTGTAACTGACGCTGAGCTCAGCGTGGGGAGCAAACGGGATTAGACCCTGGTAGTCCACGCCGTAAACGATGATACTAGTGTGGGGGGTTTCAACACCTCCGTGCCGCCGCTAACGCATTAAGTATTCCGCCTGGGGTACGGTCGCAGAATTAAAACTCAAAGGTGAGGTTACACAAGTAGCGGAGCATGGTTTTAATTCGAAGCAACGCAGAAAGAACCTTACCTACACTTGACATCCCTTGCATTACTCTTAATCGAGGAAATCCCTTCGGGGACAAGGTGACAGGTGGTGCATGGTTGTCGTCAGCTCGTGTCGTGAGATGTTGATTGAATCCGCAACAGAGCGCAACCCTTGTCGTTAGTTACTACCATTAAGTTGAGGACTCTAGCGAGACTGCCTGGGTTAACCAGGAGGAAGGTAGGGGATGACGTCAAATCATCATGCCTGTGAGGGCTGCACGTGCTACAATGGCTGGTACAGAGAGATGCAATGCCGCGAGGTGGAGCCAAACGCAAAAACCAGTCTCAGTTCGGATTGTAGGCTGAAACTCGCCTACGAGCTGGAGCTACTGGTAATCGCGAATCAGAAGAATGTCGCGGTGAATACGTTCAGGTCTTGTACACACCGCCCGTCACACCATGAGAGTTAGCAGCCCGAAGTCCGTGAGCTAACCACCAAGGGGAGCAGCGGCCGAAGGTAGGGTCGCTTATTGGGGTGAAAGTCATGTTCGTGTTAACCGG
+
-/3+*-2.89('.3..00/2:341(-*+(1**-/35000+*0+-8*)'(.04-+..30.0724445(((),14850656.1.9460+/0,*,/::98-15,&.2-5,-'1822-/(),/;433,/6)&)(*(+),*%$%&&()*33//0)'((()-*01(*&%')*++%$'*1:501/2073106*-'9.('+'#%&)/70&/+--08:6786;9;9625+,-53;99:981/'*00,&0()28641&$%('-33634477581/.29999;/;...74.,+,,05-47.*++*)'*+--8-7+8-++1221./-/221131..:886(*$%2)%01/1/24547805.6-((%('(*+/**,%$%%$$&)#(*.%&(-.246.*+),0,),%*%+7432.:;*/*)()()-)2993332701,+))*,702*(+()'%(*'()'+)+668+9<24(6-457/67/011656:101231/131;26+./3;22,/+%%)&)(++0.//0.,%')1/4<;659915*-*++&,%%%$(*-050/..0-1',-/12,,:<02:8<1+/+'*0%,'*$%*0/&'(%&(+(37()*+),+,,05169-16//.23+.--//0/,.''(&+.,+.4*.64/4;8107,,,*,68,*,./97798;6/27/0-/9:0010170...,.010*/0.7)&'3))*,07(**-7%&%'(602--/-,.-081910+5-++125;597:5,5,,'4800..$%*/*&01/120634;2311*0**5.,2+,-,,-(..2+//2577786;7///7635536)&&%$*/*/.++(**+/78662812:9785*-1.*))))0132/4/./,*+*)-(-360227370-$(*489027110/-3067;8.7)0.+,)0-/06/;2./6,-'%'+)&(*,04-,+.410,5-5/..*+-.,,.''*2+.566688;6::87:512,065(.1002833450313852:+,5/...6;721*(&)5-((+(+-3+*,60128:9..-)+160/&/(-.)55,$++,--+6111350521.1,*+('))$**,4:7*(&-0'(.+.&)/0,($%',1068:
@f103b4a2-31c2-4624-967e-942c263d2c28 ch=282 read=60308 start_time=2019-12-13T05:18:49Z barcode=BC01 runid=2c9cf7bc05858273f10e7d7ec552fc0bd742dc3e
CCGGTTACCTTGTTACGACTTCACCCCAGTCATGAATCACAAAGTGGTAAGCGCCCTCCCGAAGGTTAAGCTACCTACTTCTTTTGCAACCCACTCCCATGGTGCTTGTGACGGGCGGCGGGGTATTATTACAAGGCCGGGAACGTATTCACCGTGGCATTCCTGATCCACGATTACTAGCGATTCCGATACATGGAGTCGAGTTACCCAGACTCCAATCCGGACTACGACGCACTTTATGGGGAGTCCGCTTGCTCTCGCGAGTCGCTTCTCTTTGTAGCCGCCATTGCTTAGCGTGTGTAGCCCTGGTCGTAAAGGGCCATGATGACTTGACGTCATCCCACCTTCCTCCAGTTTATCACTGCTTGATCTCCTTTGAGTTCCCAGCCGGACCGCTGGCAACAAAGGATAAGGGTTGTTGCGCGCTCGTTGCAGGATAGCAACATTTCACAACACGAAGGCTGACTGACAGCCATGCAACACCACCTGTCTCACGGTTCCCGAAAGGCACATTCTCACATCTCTGAAAACTTCCGTGGATGTCAAGACCAGGTAAGGTTCTTCGCGTTACGCATCAGATTAAACCACATGCTCCACCGCTTGCGGGCCCGTCGAATTCATTTTGGTTTTAACCTTGCGGCCCGTACTCCCAGGCGGTCGACTTAACGCGTTAATCCGGAAGCCACGCCCTCAAGGGGCACAACCTCCAAATTGACATCGTTTGCGGCGTGATTTACCAAATTATCTAATCCTGTTTGCTTGCTTTCGCCTGAGCGTCAGTCTTCGTCAGGGGCCGCGCTTCGCCACCGGTGCCAGATCTCTACGCATTTCACCGCTTTACAGATTCTACCCCCTCTACGAGACTCAAGCTTGCCAATTATCAGATGCAGTTCCATAGGTTGGGCCAGGGGGGGATTTCACATCTGAAGCTTAACAAACCGCCTGCGTGCGCTTTACGCCCAGTAGTCCGATTAACGCTTGCACCTCGTATTACCGCGGCTGCTTGGCACGAAGGTTAGCCGGTGCCTTCTTCTGCGGAGTAACGTCAATGGAGCAAAGGTATTAGCTTCTCCTTCCTCCCGCTGAAGTGCTTTACAACCCAGAGGCCTTCTTCGCCACACGCAGCGTAAACGCATCAGGCTTGCGCCCATTGTTAATATTCCCCACTGCCTCCCGTAGGAACGAAATATCAACACAGCAATACGTAGCCACC
+
34.031.60..-/3-00'1/8/*235,.-387866:7100/8/-//545++-.9/)(),*),'',+8/0,016676,35:2863)$/+'2/*&))6:/-:9:8/..2+*-/1,5..)/'.23+))(('&.*0090221'6-6//304151004-3.1/-/0/**+46-(&()107001,.-00894/))'%'(+7+'))))(,/0&.&%&%3403(4,.7+0-,*0%'*-1-0*+-68563.+,%')3'&'**)*-/071/,'-+.').1/4066-+%'&'++-8826.%&$$%*'*-40.023;./5863**1*&12+381.,-.-,))))+44656/42+'+*)+/,*+)*+1;1/37640/%'%&%33051),)*,45:/5-&*05*7.3;57.8-,''&*8.*/9834/./*-&()%((+*.0330:0/&583**'*(/+21:5-,..-410.-(*.,/.,-'*,,,*1,4425/%..00%))((-167253;;<341/-8*.-.),,.836.,(+----*&*13++/2295570//.8641136;5/5-//*/3;79<916.50,-.0223%',).3;1.7-/0/0118,,5-..+-+,-4..2,*02)1,0//,,20+(*&/5,3:1//1+.2.88-+921030/*062,3.///.0102266.7*-%)+'))**$&*)0-33/,6/.+1*()),/6494/-/564557809975;4)++/,+*+(-4(&**1,3*5--.+/02.4../7,*'*'%',.*'%'$$%&24796--//0;6558*,*/,20,+%&(&)(,2/0('&'%%')*+--5450/+-+14:6163*))($$%&(/61:540651/*.+(,+(.-+,,*+(+-6008/+./,,/-./-),),02/&&$)/.310'/3)$0++,-,+(.10(&()+/-)&)$%'&3,0176,7.14.,-./:0/-.,1-0.96))')(&+(/*+/1+''#$#$&((+/-.)**)/+38//,10//('%%%%$**)+(,-...98543()(,.55:1./0/*'&$,*+,29*7/.($'**4(-(*%+&)$')*%)*50742-,62,-2-10),&**(,*./)31)&',*,0/.136;5&&&&('-+-'-./+*&$$')-/1-41+.)'*,361-/6(+()',-605253(+,*+()35()954+4+($-+,+/472-.-//(.*4,*,,&'#%$$&"
@7d5a164a-3af4-4934-aad9-7b86b82f9c54 ch=178 read=82051 start_time=2019-12-13T05:19:02Z barcode=BC01 runid=2c9cf7bc05858273f10e7d7ec552fc0bd742dc3e
CCGGTTACCTTGTTACGACTTCACCCCAATCGCTGGCCCTACCTTCAGCCGCTGCCTCCTTGCGGATTAGCTCACGGACTTCAATTGCAGCGCTCTCATGGTGCTTGACGGGCGGTGTGTAGAACCAGGGCAATATTCACCGCGACATTCTGATTCGCATTTTACTAGTAACTCCAGCTTCATGTAGGCGAGTTTCAGCCTACAATCCGAATGAGACTGGTTTAAAGTTTGTGGCTCCACCTCTCACGGTATTGCATCTCTCAGCTGCCAGCCATTGGCACGTGTAGCAGCCCTGCATAAGGGGCATGATGATTTGACGTCATCCCACCTTCCTCCTGGTTAACCCAAGGCAGTCTCGCTAAGTCCTCAACAATGAGTAGTAACTAACGACAAGGTTGCGCTCGTTTGCGGGACTGCTTAACATCTCACGACACGAGCTGACGACAACCATGCACCACCTGTCACCTTGTCCCCGAAGAGTTTCCTCGATTAAGAGTAATGCAAGGGATGTCAAGTGTAGGTAAAGTTCTTCGCGTTGCTTCGAAGATTAAACCACATGCTCGCTACTTGTGCGGGTCCCCGTCAATTCAGCGATTTTTAATCTTGCGACCGTACTCCCAGGCGGAATGCCAATGCGTTAGCGGCGGCACGGAGTGTTGAAGCCCCCCGCACCTGAGTATTCATCGTTTACGGCGTGGACTACCAGAATTATCTAATCCTGTTTGCTCCCCACGCTTTCGAGCCTCAGCGTCAGTTACAGTCAGAGTCGCCTTCGCCGCCAGTATTTCTTCTAATCTCTACGCATTTCACCGCTACGCTAGAATTCCACTCTCCTCTCCTGCCTCCTAGATAGCCAGTTTTGGAATGCAGCACCGTTGAGCCCGGGTATTTCATCCCTTAATCATCCGCTGCCTTCCTTTACGCCCAGTAAATCCGGATAACGCTCGCCACCTACGTATTACCGCGGCTGGCGTAGTTAGCCGTGGCCTCCTCCTTAGGTACCGTCATTATCTTCCCCAAAGAGACTGAGGCTTTTGATCCGAAACCTTCATCACTCCACGCAGCGTTGCCATCAGGGTTTCCTTTATTGCAATATTCCTGCTGCCTCCCGTAGGAGCAATATCAGCACCAACAGAAGGTTAACACAAGACACCGACAACAATGGCGCCAGCAATACGTAACTGG
+
3.(0.4.097:013,-.,1292*,'&%++00)+,-./;2/03/-.)$*.,&(&#'&&-,3.,.)2'2*+-2310139--+5*,'/)&($**&('')*%-&/+,*---.1.030/6/00,,/*)43:1220-2*-.:<956:-176:19:-/8-1*)(,)00,+')*,'')2562+*+,0724544,793/-,,;.-,*+-))((0')((,4(%**(*+,-,:6.;2-.:(%%)+3470-03.0//.3088.4(''$''(&)'$%%&%(*))+4*30+*323--))$-,,+.6-'$)('57)/60.03878655;71/2/123.371+3;9<;6-5+*&)(0/1,8.+'2.46,+*(*%%()*)*-0(+.)''3+))*))+./845586534*&*)))&'(++8-24+*,,3,('%%%$%-,+)++,-+/335.2/)2335412/3//15/2++*/1249579867/4/--45:/,++*')+1-324432441-''&'+01.112/84/546:44.2,)*).)22(+,/,*/-45312&+-30+*)(*.2-3),)('(21110(,-'*-,++*3-551654.,02010;3)((--.7<:/.83-5-,,767957682460(/502817-')$+*00516+))*292040000,&('(9*'')((0481)%++/30(%%'-/<:79996<62339656494632595+1*5230/,.2157776;4(,,3770+0,--53*+/45606--0008/-5.-.47--)&')-.67:7<7588%'%)'.$'*&(./-),834463343658<7--06/3944).,(&()/).-'+,1*.--,1880/1%(-+-.4855,3,.*.50*/022179/44.3-)1**.17*)(/-.(*6..)())(),./---*,'$%)#'&(,/-*30(-./51+++29:/222334466.2243584,)''),.207'-,)+-/+)*%&%'(072.+'(&'(4.9293463/3-/41.1:489/;...:8/834(15+()++)&%%)'''%$$(-/1)(.2/-.,.--17-/05($)+-(102/3,-0.331.)..:..%&'($/%'(8---6030*+/1001-06/-/14*+')1.++46/0112620/-)(,*0.41))%'++-./069576*'%%$&&''&2+1&1&**&62+-%&##$
@ea87bb8b-44df-4111-bda8-ae13bde82173 ch=110 read=132693 start_time=2019-12-13T05:19:09Z barcode=BC01 runid=2c9cf7bc05858273f10e7d7ec552fc0bd742dc3e
CTCCTACAGGGAGGCAGCAGTGGGAATATTGCACAATGGGCGCAAGCCTGATGCAGCCATGCCGCGTGTAGAAGAAGGCCGGGTTGTAAAGTACTTTCAGCGGGAGGAAGGGTAAGTTAATACCTTTGCTCATTATTTGTTACCCGCAGAAGAAGCATGACTAACTCCGTACCCAGCAGCCACTTGATAATACGGAAAGTGCAAGCGTTAATCAGATTACTGGGCGTAAGCGCTTGCGCAGGCAGTTTGTTAGATCAGATGTGAAATCCCCAGGCTCAACCTGGGAACTGCATCCTGATACTAGCAAGCTTAGTCTCGTAGAGGTAGAATTCCAGGTGTAGCGGTGAAATGCGTAGAGATCTGGAGGAATACCGGTGGCGAAGGCGGCCCCTGGACAGACGGCGCTCAGGTGCGAAGCGTGGGAGCAAACAGGATTAGATACCCTGGTAGTCCACGCCGTAAACGATGTCGACTTGGAGGTTGTGCCCTTGAGGGGCGTGGCTTCCAGAGCTAACGCGTTAAGTCGACCGCCTGGGGAAGTACAGCCGCAAGGTTAAAGCTCAAATGGGTGACGGGGCCCGCACAAGCGGCAGTGGAGCATGGTTTAATTCGATACAGCGAAGAACCTTACCTGGTCTTGACATCCCTGAAGTTTTCAGAGATGAGAATGTGCCTTCAGGAACCGTGAGACAGGTGCTGCATGGCGCAATCATCCAGCTCGGTAATTTGTAAAGAATGTTGGGTTAAGTCCCGCAGCAGGCGCAAGCCTTATCCTTTGTTGCCAGCGGTCCGGCCGAGAGACCAGGAGACTGCCAGTGATAAACTGGAGGAAGGTGGGGATGACGTCAAGTCATCATGGCCCTTGACCAGGGCTACACGTGCTACAATGGCGCATGCAAGAGGAAGCGACCTCGCGAGAGCAAGCGGACCTCATAAAGTTAACGTCGTAGTCCCGGATTGGAGTCTGCAACTCGACTCCATGAAGTCGGAATCGCTAGTAATCGTGGATCAGAATGCCACGGTGAATACGTTCGGGCCCTTATACACACCGCCCGTCACCATGTGGGAGTGGGTTGCAAAGAAGTAGGTAAGCAACCTTCGGGAGGGCGCTTACCACTTTGTGATTCATGACTGGGGTGAAGTCGTAACAAAGGTAACGG
+
--+('(+'08+)-1,))&***/;71753:3-,*+*0+)00,+.1:16;88863-,()'-+,1:034555*)/)(,+,)*'(2-44/+59-+,--5:2+(()/9/*/.+//4.).(*)6.0-.1.29-*010&**(*,((,-.23-&($&/(%(-&'$%'$(),.++0.&1()2)*3.--40))+-+&+-5//0(3+(&(('(+,(',0008/2&&()+010.9322457*)$(*(*+'(*-59..-77+4,*(&))../7/2.072//9:,*364372/362.02,0033331-)*-...46%+*,1),-&'&&&-/.3()%.(,.*2*0,3,,0821(&(%+0-104--,8'/))*)+34;;9/06,44048(+,-91//739.'*269.,8:8+.*+)(+,,//2.-4442&&'()56,:0--.5;58.980-0,,.3+35+*0::991:,*++.8443530/001343153:07,24.9///1<-.,+(*05)+(((%&+-+)%((&-.0733344;57-3.*(.023825;:(*((+/0%4380664-9,923.(-/6(.+*0.)-)$#'(--+23)*(/.1-.-0*),.10...15,')-8897:-(%++))%*'+5-078;4:55;80//1.4/-.229-'#&&))185,5*&&&/.//43;4.-,//-/.(-0113638&%&'()-.358799896//$%(++-').((+001,%'&&1-)),(('&,.,-,1,--(6+5-448.+--%0%&/.-,+)%./+-,.,&(1*(/:/01+,/0818'3,37((((&%%'')*)+/.558;8881222<;6780-5./94956:;-4776889871/457:9673.87&$&')87598761/+&(()-4,++&%+&&%'*241671)(,)'(%(**.947250,-'*-1/&2)/.7866+-/852/2/1-03642677.*(./,5-3+*+--5::.30//34466836849110*3-81823.&,,3-..798:878/+*2222'').,+,,31/72.1,,,*,2&(&(*00..+1525:213546/.-)((0*((*)0./7'1+2.(*+()(/-.7/.-,65.696'8/,12-/.013-490528610158:2**))+,)+,)+)1+**//5550.7)-,/1:849
@07051732-b577-4db2-97e0-ceabe5dd1545 ch=100 read=125831 start_time=2019-12-13T05:19:17Z barcode=BC01 runid=2c9cf7bc05858273f10e7d7ec552fc0bd742dc3e
CTCCTACGGGAGGCAGCAGTGGGGAATATTGCACAATGGGCGCAAGCCTGATGCAGCCATGCCGCGATGTATGAAGAAGGCCTTCGGGTTGTAAAATTACTTTCGGGGAGGAAGGGGTAAAGTTAATACCTTTGCTCATTGACGTTACCCGCAGAAGAAGCACGGCTAACTCCGTGCCAGCAGCCGCATTGTACGGAGGGTGCAAGCGTTAATCGGAATTACTGAATATAAAGCGCACGCAGGCGGTTTGTTAAGTCAGATGTGAAATCCCCGGGCTCAACCTGGAACTGCATCTGATACTGGCGAAGCGGTCTCGTAGAGGGTAGAGTTCCAGGTGTAGCGGTGAAATGCGTAGAGATCTGGAGGAATACCGGTGGCGAAAGCGGCCCCCTGGACGAACTGACGCTCAGGTGCGAAAGCGTGGGGAGCAAACAGGATTAGATACCCTGGTAGTCCACGCCGTAAACGATGTCGACTTGGAGGTTGTGCCCATGAGGCGTGGCCCGGAGCTAACGCGTTAAGTCGACCGCCTGGAAATTGCGGCCGCAGGTTAAAACTCAAATGAATTGACGGGGGCCGCACGCGGTGGAGCATGTGGTTTAATTCGATGCAGCGCGAAGAACCTTACCTGGTCTTGACATCCACGGAAGTTTTCAGAGATGAGAATGTGCCTTCCGGGAACCGTGAGACAGGTGCTGCATGGCTGTCGTCAGCTCGTGTTGTGAAATATTGGGTTAAGTCCCGCAACGAGCGCAACCCTTATCGCACGACGGTCGTAGGAACTCAAAGGAGACTGCCAGTGATAAACTGGAGGAAGGTGGGGATGACGTCAGTCATCATGGCCCTTACGACCGGGGCTACACGTGCTACAATGGCGCATACAAAGCGACCCCTCGCGAGCAAGCGGACAGCAAGTGCGTCGTAGTCCGGATTGGAGTCTGCAACTCGACTCCATGAAGTCGGAATCGCTGTCGTGGATCAGAATGCCACGGTGAATACGTTCCCGGGCCTTGTACACACCGCCCGTCACACCATGGGAGTGGGTTGCAAAAGAAGTAGGTAACCCAACCTTCGGGAGGGCGCTTACCACTTTGTGATTCATGACTGGGGTGAAGTCGTAACAAGGTAACCGGAAGATAGAGCGGCAAGTAGGTTAACACAAAGGGTACCGACAACTTTCTTCAGCACCAGCAATACGTAACACCGCA
+
//03-.223,&%+*')/--0+0.(,/-117+**+2;8284/*+19.5:877951/+4135.33-.,(*)+))*+2*,1.30433.,:112.-/:7+./-/2:+,)22,),..+.4.')*691.;*:+-.-67,*/0/./6/.0162)29/-.**2.&+'$$$&)()+-5.0095747;6531-2(*+'*+&++,020.4(,-82.02228/5.1+-1*.+*++/&'(&#+-+(-,/,//227:9*136.,2:99/39.-57/.)*4*(037-(,.3671*2216+(237//...1/02118864)0.&*,253+++++,),(.)1.0.16:()7873-',,,.0/.81)*.,,)&(+23554/+-&++,671'%0,:-.2-(&.,118;2+*5869/((*''(.+-,,,.89:93263/0--59/*)-/0;)5'(0%5)+,6659<336;:78654&*-26568;8/.+**./2732220.0009/0,9/,*)*/487782-1*)+5,.//400/124930,33+,:845633)'(%&%$&**0-(,,.6897;<:89741/-,:0904353:<:104-+**(+07872.0/11,*,31;720-0-)),)/+'++,+*)()*((*/,09678607/./679:.,.0+,)&)587.+,,,,;21*(///267737/)1;945.1+..-.25)2-..;9:9894:555::786/0124986691+*,.))&/().3/;13/1.81./610'&++',/3-5106312%&$&&&&)/22+)&,+*0025-1)--*,-021-)&&(*+23;57885003060.1/+/&')01715712688;5....-/*)('()*2+',-(../.)+'(-45343;63:0/0/.1,3/-()+22/)10145532.7:2.4*(&#&)+(,*01988563515&1+,1114-*0039756313()-88957636235195:8820-%&'(76;532./0;8788*,&*.--676:5518+)0417,2+)*.*()(-505;//1856587898/,())17648032:6)&,)()*/3))%'(%--767;93;3-.62)%&&%*17,/.73--//37869..///74+,*(()(27975644.7.6;9;9738116))&+4/,.*'&'&*,.-0/110+0(&%%)&&*,/21/./::27::.110073-7594245,4,'#$%$%%
@e363c9ea-c28b-4cf4-9b69-9beb01580f8d ch=70 read=70942 start_time=2019-12-13T05:19:36Z barcode=BC01 runid=2c9cf7bc05858273f10e7d7ec552fc0bd742dc3e
CCGGTTACCTTGTTACGACTTCACCCCAGTCATGAATCACAAAGGTGGTAGCGCCACTCCGAAGAGTTAAGCTACCTACTTCTTTTGCAACCCTCCCCATGGTGTGACAGGCGGTGTGTACAAGGCCCGGGAACGTATTCGTGGCATTCTGATCCACGATTACGCGATTCCGACTTCAGCCAGGTCGAGTTGCGAACTCAATCCGGACTACGACGCACCTTATGAGGTCCCGCTTGCTCTCGCGAGTCGCTTCTTTGTATGCGCCATTGGCAGCACGTGTGTAGCCCTGGTCGTAGGGCCATGATGACTTGACGTCATCCCACCTTCCTCAGTTTATCACTGGCGGTCTCCTTTAGGTTTGAGCCGGACCGCTGGCAACAAAGGATAAGGGTTGCGCTCGTTGCGGGACTTAACCAACATTTCACAACTTACGAGCTGACGACAGCCATGCAGCACCTGTCTCACAGTTCCAGGAACAATCCATCTGGAAGTTTGTGGATGTCAGATAGGTAAGGTTCTTCGTGTTTGCATCAGGTCACATGCTCCACCGCTGTGCGGGCCAATCAATTCATTTTGAGTTTTAACCTTGCGGCCATTATTACTCCCCAGGCGGTCGACTTAACGCGTTAGCTCCGGAAACCCGCCTCGGGGCACAACCTCAAGTCGATACGTTTACGGCGTGGACTGCAAATTGTCTAATCCTGTTTAGCTCCCCGCGCTTTCGCACCTGAGCGTCAGTCTTCGTCCAGAGGCCGCCTTCGCCACCGTATTCCTCGAATCTCTGCATTTCACCGCTACACCTGGATTTACCCCTCTACGAGACTCAAACTTGCCAGTATCAGATGCGGTTCCAGGTTGAGCCGAGGTTTCATCTGACTTAACAAACCGCCTGCGTGCGCTTACGCCCAGTAATTCCGATTAACAGCATCCGTATTACCGCGGCTGCTGGCACGAAGGTTAGCCGGTGCTTCTTCTGCGGGTAACGTCAATGAGCAAAGGTATTAACTTTACTCCTTCTCCCCGCTGAAGTGCTTTACAACCCGAAGGCCTTCTTCATACACGCGGCGGCTGCATCAGGCTTTACGCCCGTGCCAATATTCCCCACTGCTGCCTCCCGTAGGAGCAATATCAGCAGCAATACGTAACCCCGCA
+
6+.+8/*1*13-13,,/+22930.8:6*./76987:..),1:'/+1'461()+-8(+,1)(/7/-*/+6*+,,-25.-15:85;;0105+61/),58..07,+(''),&-1*-//00*/159;-:/7+-02.0/(*%&&(++/0..3890014/&&*+,2.'+$&'.0815.//706&'((&-)+,..02612''645*6))+*7/876326677520.,-)'(*+02-2,-+4.--7635&&*&()+37563.270/3410/19,6+,%'),,)./024-,//4;500981-.+)388:96532--.+8///8999/794+/4281,)/,+1:((+:47/6//.78867-..+%(*.-%%$'1056899--1.31460*1)-8.52-2:-4,(*'(*-15845199/0-,.(+)+014-:.)*--(**',++)))34-+.1//.4.-2.,.000:;788863+-.0;-;*()(%$'+;19667631+.)(-.)%*()&)$'(%)*(+*((.,/+54-/6/45607-,.168()$*'((+/.5161-18+++*+/3.53**&(*1)5/83.6:7,/0019:-//22.(%&*4-8.31+/,+-,578,+4995:51.+((*-0043/611-1111-+)-&+4')-31,'34-.-//83806(6+3,(''(**,7:-.-0./237466-4*-/26(0-,+../3./3;-'(,-2:7*'/+.0773*++173308978979:8:<:83:'(+%2-,146:6<768:,,6+--7<7955*+//.40,%$&'+;16:<36864310*('&,-''*<7+,9877201123341&(-)*6<&1-,-8/4575:'+5)-''1;5:1,456)&(--8,.8671//.5243205*49349-.0/233*%$%#((,31-,1377<,./038765')++.162430923:01-80104522-),)&''-,9///703/)*8202<9855,6115:8783,+-,*,)*5+/5.(.)'&*.50++,/'+')(.46.#'.'.)().*,+,*,0,45,*,-,).05;79<87533+10.-+&&$&$$$'*1(2.++-'$)*12+'.%*303/23907:2),/.36367-7</,45940*/1:7762-,.+&(%)+&)*.-0,%'%$%$
@941a9415-6d95-4ec0-a8e8-4c5c4701c13b ch=78 read=94471 start_time=2019-12-13T05:19:31Z barcode=BC01 runid=2c9cf7bc05858273f10e7d7ec552fc0bd742dc3e
CCGCCCTACGGGAGGCAGCAGCAGGAATATTGCACCAATGGGCGCAAACCTGATTCGCAACCATGCCGCGTGTATGAAGGCCTTCCGGGTTTATAAGGAGTACTTTCAGCGGGGAGGAAGGGGTAAAGTTAAGCCACCTCTGCTCATTGACGTTACCCGCAGAAGAAGCACCGGCTATCCGTGCCAGCAGCCGCGGTAATACGGAGGGTGCAAGCGTTAATCGGAATTACTGGGCGTAAAGCGCACGCAGGCAGTTTAGTGATCCAGATCTTGAAATCCCCGGCTCAACCTGGAACTGCATCTGATACTGGCAGCTTGAGTCTCGTAGAGGGTAAAATTCCAGGGCAGCGGTGAAATGCGTAGAGATCTGGAGGAATACCGGTGGCGAAGCGGCCCTGGACAGACTGACGCTCCAGAGTGCGAAAGCGTGGGAGCAAACAGGATTAGATGCCCTGGTAGTCCACGCCGTAAACGATGTCGGCAGGTTGGCCTTGAGGCGTGGCTTCCAGGCTAACGCGTTAAGTCGACCGCCTGGGAGTACGGCCGCAAAGGTTAAAACTCAAATGAATTGAGCCCAGGGGGGCCCGCACAAGCGGTGGAGCATGTGGTTTAATTCGATGCAGCGCAGAAAGAACGGGTCTTGACATCCACGGAAGTTTTCAGAGATGAGAATGTGCCTTCGGGAACCGTGGGACAGGTGCTGCATGGCTGTCGTCAGCTCGTGTTGTGAAATGTTGGGTTAAGTCCGCAACAGGCGCAACCCTTATCCTTGTTGCCAGCGGTCCGGCCGGGAACTCAAAGGAGACTGCCAGTGATAAACGCTGGCGCTGGAAGGTGGGGATGACGTCAAGAGTCATCATGACGCCACGACCAGGGCTACGTGCTACAATGGCGCATACAAAGAAGCGACCTCGCGAGGAAACAAAGCGGACCTCATAAAGTGCGTCGTAGTCCGGATTGGAGTCTGCAACTCGACTCCATGAAGTCGGAATCGCTAGTAATCGTGGATCAGAAGGAATGCCACGATGAATACGCTCCCAGGCCTTATGCACCGCCCGTCACACCATGGGAGTGGGTTGCAAAAGAAGTAGGTAGCTTAACCTTCGGGAGGGCGCTTACCGCTTTGTGATTTCATGACTGGGGTGGAAGTCGTAACAAAGGTAAGG
+
$%&(+&$',.76+.2/,-,'1)'.))*)%8'&&'*'/(+36/,+/3511)(*$.%%%()'05798:777664551,*%%*(+-/2&)05.9&%(0,'''%)*,.;:,+--6:;+'*)('--(%*(47**6&'$(('--('-.256.6.-,0/-;+.1*)/.,/,%+'&'77-(&&'((40478994./.-1.152;4/8.,-1500.*./6;:58-8-2-23+6163925.77--.02:-,,,1-0)*&&01'+)/&&%*$&)+&&&&,((,')30,312'(,()2/(46354.85000007)*+0,0503()%&(&#)(&0**-0)*'-5./2//./14(*/)($%),/79/-79018850-,++045;1/3016219:+-/.1*'-+(-0,40-'2268%'2,-..-.213'((&,2230-5-*+3+690+*..;96370.1,*&**+.9**+34547674546:3247(,---.50,'*(,21-*%''('*$7,)9846.+/)**141011+*)%*.32-.8469:65952.&(%,+1*3.0()+/)-4.:2<:88:;068.*&++,*)$%)%%,1669,/5)*0+.-''(08887-/0+4-/&+/75.6.:.---,7,&,+,''6-'(+()%(*+0.5,./33640011/1-1:<:2*)))*544++7.-5077590,9.2-4./11(,(+(*+555678684..)'+557:666677985;2207;5///589383832223,.006/.7213760:5*1321&)(%*3.21///)7160+0/1+963423735)0,,.018783++,+,-/2++)-)'&*-441++&*)&-//+336698744+&&+-76:9&%$%'&**%'*13:3695*())'+,.6465:6275265889::/)+-(,048:6758/++&++(/16*'(/363311&()68564546:6801../+/&2*5,+,,-078/5///..011-).,//.-5/939461120/.2-,,2643525.*.-***,/26.*))$(,*5.-4+---*(%2599684*)*)-5/04/227674677989/++,.8.5/61586+&))(**,,++)('&-(,('*04:5*.4414252012(+,+0,/0-2:*,7210116,/)(*&*&&'758846-0(*))(%(,
@8394876c-f7bd-4663-a7fb-3c7656ab82cb ch=266 read=61330 start_time=2019-12-13T05:19:35Z barcode=BC01 runid=2c9cf7bc05858273f10e7d7ec552fc0bd742dc3e
TTGATAGCTTCGTTCAGTTACGTATTGCTGGTGCTGAAGAAATTGTCAGTGTCTTTGTATTGCTTCACTTGCCTGTCATCTATCTTCGGTTACCTTTGTTACGACTTCACCCCAATCATCAATCCCACGTAGACAGCTCCTTCCTTGCGGATGCAGGCCACCGGCTTCGGGTGTTATCAGCTCTCGTGGTGTGACGGGCGGTGTGTACAAGGCCGAGAACGTATTCACCGCGACATGCTGATTCGCGATTACTAGCGATTCCAGCTTCATGTAGTCGGTTGCAGACTACAATCCGAACTGAGAATGGTTTATGGGTTTTGCTTCACGCGGCTTCGCTTCCTCTGCACCATCCATTGTAGCGCGTGTGTAGCCCAGGTCATAAGGGGCATGATGATTTGACGTCATCCCCGCCTTCCTCCAGCTTTGTCACTGGCAGTCGCTAGAGTCCCCCAACTTAATGATGGTATTGTTAACGATAGGGTTGCGCTCGTTGCGGGACTTAACCAACATCTCACGACACGAGCTGACGACAACCATGCACCACCTGTATCTCATATAGCTATCTCCATCTCTGGGCCTTTATGAGTATCAAGACCTGGTAAGGTTCTTCGCGTTAGCTTCGAATTAAACCACATGCTCCACCGCTTGTGCGGGCCCCGTCAATTCGCTGGTTTCATTCTTGCGAACGTACTACTCAGGCAGGTACTTATTGCGTTAACTGCGCACTGAACTTTGACATCAACATAGTACCCATCGTTTACGGCGTGGACTACTAGGGTATCTAATCCTATTTGCTCCCCACGCTTTCGGGACTGAGCGTCAGTTGCAGGCCAGATCGCCGCCTTCGCCACTGGTGTTCCTCCATATATCTACGCATTTCACCGCTACGTAGATTCCTGATCACTCTCCTGCACTCTAGCTGCCTGGGTTTATGAAACTTTACTGAAGTTAAGCTTCAGGCTTTCACCACAGACCCTTGCTGCCGCCTGCTCCCCTCTTTACGCCCAATAATTCCGGATAGCGCGCCACCTGCGTATTACCGCGGCTGCTGTACGTAGTTAGCCGTGGCTTTCTAATAAAGTACCGTCACTCGGCCTGTTTCCTGTAGCCGCCGTTGCTTCCTTTATAACAGAAGTTTACAATCAAAACCTTCTTCCTTCACGCGGCGTTGCTCGGTCAGGGTTTCCCCATTGCCGAAAATTCCTACTGCTGCTATCCCGTAG
+
$%'%%%%%&-(()1:,/:/,-23/5100<;::89::8/,04,.--+,%%')4215)()$/)&',-*%&%&(060479).03*3)0,1)6+:12.46-)1/,,--.29740/1*.,*)(()61+-2'$($-&*/5)31014281(**+,57+*'+*.183+/1*.--.,**////6/00+)011-.*2.65655798<:./5,023125681920*'+,1//::3<323;7878908678212;1630.12/341-.0-390--%*/4066355361**()*,1412.'%'*'(),(0*,0/-.40189<<378<677:.-.1:2-1(+.6./820*--,3-/,,,*/211422390.0..'*)**+&(()/.+'+.//2665/9:/2791111-840+-/45211/66*&+,-24'&'4-,,+31-/2455/3.%***)+72)++--./1(-)).+1-3001--/(**''')8443.0'/26;7466430/,**.46,,*(,',(/)2544,,'*,+314.-64/-'*-,26;8;::7312828987665667,301+*)(',./004732.,+*')+.4034,+''&+*+7//6752,,/2*2/98:=;8;72-&%'+931/-1-2<8::)*+-11/2&'271315/1054423730++.388;9,-5-348567:;057*.-,4629760..///60+('(**+0.+5/..43:4837//)*&,,144,0.'&(('''*%'&$&())28,+9954;;+/01/.22:4885771.(*,,//015/50/+44,'-/09:-),--/9113;;8885/1/.153-6-,,1//:...;;;95;86-5-,-8:,/.//22577716,(,111::;220116<;589:-,1,-')&&,3-3+$'+11'%(,777343)+'''%(,,,33,+1)))%$%'$%%')'('+,.10,7.9../079)/:71;6.,0-,--889;.31/0667;333.&((20.,+,15/.2)'&$+*+2356//.20,&+*'($%$%.*,(,%,()2/284407..,,/-)+/1252610/37177:20960,0//480'*-.;9;:112//*((+-1;54.0/.1072017166'()1'(*2--.-30&&-&(.::./5:72,;905;9<99<955;5*.-./53310---/06,4(/975;12::8-4;65-,15692:741.10/22/-%$(/2,,20(
@a5f4cc59-fd39-4aa6-914d-b5124fa133c7 ch=401 read=40317 start_time=2019-12-13T05:19:34Z barcode=BC01 runid=2c9cf7bc05858273f10e7d7ec552fc0bd742dc3e
CAGCTCTACGGGAGGCAGCAGCGGGAATATTGCACAATGAAACCCTGATGCAGCACCGCGTGAGTAGAAGGTTTTCGGATGCTTGGCTCGGGAAGATGTGGCATTTTTAAGGAGAAGCCACGGCTGCTGCGTGCCAGCAGCCACCTTGTATGCGTAGGTGGCGAAGCGTTATCCGGATTTACTGGGCGTAAAGGAGCGTAGGCGGATGATTAAGTGAGAAATACCGGGCTCAACGGGTGCTGCATTCCAGAAAGCTGGTTATCTAGAGTGCAGGAGAGGAGGTGGAATTCTAGTGTGGCGGTGAAATGCGTAGAGATTAGGAAGAACACCGTGGCGAAGGCGACTCTCTGGTTGTAACGAGCGCTGAGGAAGCGTGAGGGGTAAACAGGATTGAATACCCTGGTAGTCCCGCCGTAAACGATGGAGAATACTAAGGTGTGGTTTTACCAGCACCTCATTGATGCCGCCACTAACTGCCATTAAGTATTCCCGCTGCCAGAGTGCGGTGCAAGATCAAAACTCAAAGGGAATTGACGGGGACCCGCACAAAGTAGCCAGGCATGTGGTTTAATTCGAGAAGCAGCGAAAGAACTTAACACCTACATGACATGCATTACTCTTGTCAGGAAATCCCTCGGGGACAAGACAGGTGGTGCGGTTGTCGTCAGCTCGTGTGCGTGAAGATGTTGGGTTCACAGAAGTCCCGCAACGAAGCGCAAACACCAATCGTTAATTACCATTAAGTTGAGGACTCTGAGACTGCCTGGGTTAACAGGAGGAAGATTGGGGATGACATAAATCATCATGCTATGTGTGGGGCTACACACGTGCTACAATGGCTGGTACAGGAGATGCAATACCGTGGTGGAGGAGGGAGGGAGGGAGGGAGGGAGGGAGGGGAGGGAGACCAAGCTTTAAAAACCAGTCTCGGATTCAGTTGTAGGCTGAAACTCGCTACATGAAGCTGGAGTTACCTGGTATCGCGAATCAGAATGTCGCGGTGAATACGTTACGCCCGTCACACCATGAAGTTGTATGCCAGAAAGTCCGTGAGCTAACCGCAAGGAGGTGGCGGCTGGCCGAAAGGTAGGGTCAGCGGTGAAGAATGAAAATGCAGCCAGCTAAAGGTAACCGG
+
%%%&%,),,*3+)+))((*&-/%23)1,'-*)**./41*&(&%--'(**'&&$'(0/,,,++''%&(/0.155-+/)/',&%($'%%&$')*'+'+'#$$%&$(+--+))/+)&()$((&'-**+,**$&')(+*%((*)+-&+&$&%%%(%,-.0.0*0*'(+('//.70/3''*%.''&%%&(+,**-/))+(),132%&')))*)(*)''&%($%&12+/42)*&&&)-(-&3611178826.)&)'**'%''0,15+-/,-+)./3677:.,),.)*,+1/0-..-'(*/1.&))*+*11892011/)()'&*('012-(-+*(.+''()*+,2*6-540...,//*&'&'(*'&%$(-/1.-/((('&211*044,(/985515,-,('2-./6/)/,-,3.6*&&)-133910*&(-)+''+'&)$&%.(.('')+-*'&,'*%'&)&*,%*((*.+.+&&&&'(,)'#%)-*,6/5*..2:.0*&'&%('''&'*&*'/0*+/0.+-&.888/4710*('('&+).,+)*44/271*+),(-+&'&''#$)--$,%)(.-;6646520-(+*&'%$((.3*)--+'(%%$*,5//.+&&$(%(%($-))+2424*)*%&%))*(.72*-'),*-.1,'&,.343796/0,..3*-*/55./++*)(*)''+,1.*&413,++*&1,$$&(%('(*00&%))'-)*'''%'$$$&$'$'%(+--20&/'%',*25--*,1/,21*+''%'%-&12227006/.3/*)''-*1-38,***&*/((%)'*()+0.,.05722-,)*-,.-)*+520-,,++'*+-263+.-20)1/-..-+0-.'%())*,4-))*++/0-+.,(/+%,-+&++)$+,)$,++),/(&0.)&*0,*&++*&)%,)1/'*-46/:60(-*+,00**)+'03.()+/-,-,111313/.-/(*%&()4.,*(*,**&(6,*-'(%-,.+0(/,+0-2,.,+)+/300.,,*+/+))'+&#''+2,),-+-%(%%%%('(.-*-.++++(),.,'(/65851..)((('$%&,),'''$*''+)'%($)&)+2+()+)*0-01.,2.13+*'%'%)()),''$&&&)&&#%$(*(,,*.55376
@d839c25c-8d33-4448-9196-ae9ae8e28737 ch=77 read=65288 start_time=2019-12-13T05:19:41Z barcode=BC01 runid=2c9cf7bc05858273f10e7d7ec552fc0bd742dc3e
ATCGCGTTCGTTGCGTATTGCTGTGCTGAAGTTGTCGGTGTCTTTGTTGGCCTCACCGCCTATCACTCCTTAAGTTACCTTGTTACGACTTCACCCAATCGCTGACCCTTCATGCATCATGCGGTTAGCTCACGGACTTCGGGTATTGCCAGCTCATGGTGTGACGGGCGGTGTGTACAGACCGGAACGTATTCACCGCGACATTCTGATTCGATTACTAGTAACTCAGCTTCATGTAGCCAGGCGAGTTTCGGCCACCAATCGAACTGAGACTTTGGTTTTAAAGTTTGGCTCCCGCACTCGCTGGTATTACATCTGTACCAACCATTGTAGCACGTGTGCTTCATAAGGGGCATGATGATTTGACGTCATCCCACCTTCCTCTGGTTAACCCGGAGCGGTCGCTAGAGTCCTCAGCAATGGTAGTTAATAACGACAGGGTTGCGCTCGTTGCGGGACTTAATAACATCTCACGACACGAGGCGGCGACAACCGTGCACCACCTGTCACCCTTGTCCCCGAAGGAATTTCCTCGATTAAGGTAATGCAAAGGGATGTGAAGTGTAGGTAAGGTTCTTCGCGTTATCCGAATTAAACCACATGCTCCGCTACTTGTGCAGGTCCCCGTCAATTCCTTTGAGTTTTAATCTTGCGACCGTACTTCCCCGGGCGGAATGCGCCAGTGCGTTAGCGGCGGCCGCAGGTGTTGAAACCCCCACCTGGTATTCGTCGTTTGCGGCGTGGACTACCAGGGTATCTAATCCTGTTTTGCTCTACGCTTTCGAGCCTCAGCGTCAGTTTTTTTTTTTGGTCAGAGGAGTCGCCTTCGCCGCTGGTGTTCTTCTAATCTCTGCGCATTTCCTTACGCTACACTAGAATTCCACTCTCCTCTCCTGCACTCCTGATAACCAGTTTGGAATGCGGCACCCAAGTTGAGCCGGGTATTTCACATCCCTTAATCATCACGCCTACCACGCTCCTTTACGCCCAATCATCCGGATAACTTTCATACCGTATTACCGCGGCTGCTGGCGTAGTTAGCCGTGGCTTCCTCCTTGGGTACCCGTCATTTATCTTCCCCAAAGACAGAGCTACGATCGAAACCTTCATCACTCACGCGGCGTTGCTGCATCAGGGTTCCCCATTGCAATATTCCCACTGCGCGCTCCCCATTCCAGGGAATATCGCCCTGCTCCGGATTCACCAAAGAACTTACCG
+
%8&#%%$0-(,($%((&+,'&)+,,1&&*)&.:./03;679.3,1)+,+&+)'&#')&*('%()'(),&&%()/1945/4.'24),'&,+.+&)/*,512++'''++'$'%''%*&(.%((+-,8+**554457;5445246--'2(*893(*))$-)*/+./021::4431/.*)%+((//1*)-.005478/-08/768:6:45*,,::61/0/))*)*0..,+0))/3;/*&&))*+('/3-*(-,;3-,-/*&)'(%,0,-2410)../.571,::9)(*&((4126122,(%)$'(+31,-'+',++-+,-)'35363003+1+&''$'&''*%)$&'''$''*,14-0260010/8<,,,95668133/-1/38+&()/,/100,3+)'-%)*3+--'')'&)*-1-.,)(+)/,+/*$&%&&''(2.20'*,55/6/.,-,0026011961-0-*&#&'*+101/),./1./0(.''(**007564+',&(*-1+332863*+&%(,(*544*--3*+)*-67175651500.)(((0.0'*+*'/0/331-*,,+--,0++'%**1968<:46101%)$(''*-*<;365+(*1.0124/0.++3-,/./&)--.7:7-3:898:30.59,,./55..51+2+*+445:.30273959.&366&*'$&#%%)''*+,//7/--1296(.,+%-$+'&(*0+,5//882*%()(+*,.093,240823%-,83435;9754580984/***)(*13*,(178..0*(%%'))261+*(/0+))&()*67/323#$)&4111+-.07-+**'%()44::7<7668**%'0(*.<8890*-667742-32331<:.%&%#')*5*/')())+*-+-)%)+-1.,+--198850103++$&)+/,5-86;01/0711.(,,*/*)(')).,(*/&253/+-76/(*,,0**-10505/30&+*/0,$''%(*016/,3*',,/+)''))+(/'',()0/%%&&&%$%&'&()2,&*0+.,3,-++/+-+,0&1-)''-)2804--3.&)-*+.44,--:9),.8+10+*3251678-160,-,/,+.-.,/01./%)0.*18;8897+/01-/02-81/18-.1-./01'(/-/,752**--'+'*+3382/)$(%%&&')++.10*$,%'&(.*()((((($*+'$"&)*$%%%%5)'&(((''*.***+197
@99245d9f-8af4-4a81-8fde-2a0c12e70415 ch=463 read=61235 start_time=2019-12-13T05:19:40Z barcode=BC01 runid=2c9cf7bc05858273f10e7d7ec552fc0bd742dc3e
TTGGTATGCGCTTGCCGTTTCAGTTACGTATTGCGTGCAGAGTTGGCTCAGTGTCTTTGTGTTAACCTGCGCCTGTCGCTCTATCTTCCGGTTGTGTTGCGGCTTCACCCCAATCATCAATCCACAGCCAGACGGCTCCTTCCTTGCGGTTAGATTACACCCGGCCAGGTGTGTTATCAGCTCGTGGTGTGACGGGCGGGTGTGTACAAGGCCAGAACATATTCACCGCGACGTGCTGATTCGCGATTACTGGCGATTCCAGCTTCATGTAGTCAGGTTGCGGGCTACCAGTCCGAACTGAGGTGGTTTTATAGGTTTTATGCCTCATGCTTCCCTCTGCACCATCCATTCTTAGCACGTGTAACAGCCCAAGGTCATAAGGGGCATGATGGTTGACGTCATCCCGCCTTCATCAGCTTGTCACTGGCAGTCGCTGGAGTCCCCAACTTAATGATGTTAACGATACAAGGGTTGCGCTCGTTGCGGGACTTAGCCAACATCTCGGCGAGCTGACGGCAATACATCACCACCTGTATATCTCATATGGCTATCTCTCCATCTCTGGGCCTTTGCCAAATTATGTCAAGACTATAGTAAGGTTCTTGGCGTGCTTCAGATTAAAACCGTATCACCCTTGTGCGGGCCCAAATCGAGATTCTTTGGGTTTCATTCTGCGGGCATTTTCTCAGGTAGATGCTTATTGCGTTAACTACCCAGCTACTGAACTTTGACATCCAACGCCAGGTACTCATCGTTTGGCGTGGACTACTAGAATCTAATCCCTGTTGCTCCCCACGCTTTCAGGGACTGAGCGTCGGTTGCGGAATGTCATATGCGCCGCGAATTGTTCCTCCAGCATATCTGCGCATTTCCGCGCTGCATAGATTCCGATCCTCCTGCACTCTGGCTGCCTGGTTTCTGGCGGCCTGAGTTAAACCCAGGCTTTCACCACAGACCCTTGCGCCGCCTGCTCCCTCTTTACGCCCAATCGTTCCGATTAACGCTTACCCTCCGTATTACCGCGGCTGCTGGCGCAGGTTAGCCGATTAAACTTCTTCTGCGGAGTAGCGTCAATGGGCAAGGTATTAACTTTGCTCCTTCCTCCCCGCTGAAAGTACTTTTACAACCCAAGGGGCCTTCTTCATACGCGGCAGCTGCATCGGAGGCTTGCGCCCGTGTGCAATATTCCCACTGCTGCCTCCCGTAGG
+
$#*(**-+)&%&$&,2/0;+0)./3-.*('&*')'&%#$$&&(((&&)/)/1.40196,)%)*--..%%(),27667-34365656.-**-*)'('%)('(%(/5.00881,2/0'11/9-9.&*+&.,..40,0+-1)*3.''(*,/4.4%'$&$%((02+&%&''*4-++&)-,-4.-*))'))'*')'''(,.3'*(+./&+*/27*6/-+,,..&/-430%&&(*--5+5+4121420'*'&.-003(0+-.5410'$),02,--14366'.115,1)4)00))'(&00-)(1-))()(---08:,8823+3;;*-,'../+&&#(,+11-/00/-+/4012,+*,&(1+/.&)*+(')%('*,/++)*,,--/5-)04,4+*++-3149101&144,;9,)25290,1-*)(('%+/+,--5.,+--+,/'*)++-78/++(&'.-0/-+'%()*0//,+%+''+-,/.01233-0,+,)890((')%2,*,/./1,,*((%$,0243637+3*''$%$%#'&&+7+(&%%(**66./,.*02/020./+18840**-*5.2-40,))).5.-//./470100&%')))+,(*)/9*2+*%&(+')/,/%&)+-(-/)-%$&$''(,.&&)%)(-/4343--3-,**)&(8,0'/.(3/4;91*..)((')/**#%''*/./,//%+(,/+(&'*3,,-0-)*(')(,+'$%%&&)-*+1//06***&)+).)**-*+*(,',-/099+50*''%&(+7265)11)'&&'(+,2),0)($,(&)+665+%)$%12,,&/9*024,&(*+-4&4*1&&((+&&$'+*.-,')'*)&&&+(0*-8:75.1-)$$&''**'%)&),09-0+%)'(&%&$%(*-.+.(&').%%(&%(*%,,/-*,14578210*42,('%$%$'%%&'')+1/&*)(%.0.+45104/*.,1/)/'&'%&(+3/271333.3,*+/3($+(**&'%(&.39.))+-1*'(%%%#$*0.-.**,44;338422324::71-*&&$+('+)&+)'$2)*(%(.517<6432-.'%*+&--.210/,0/.0,).**.,)'',-)$(*32034+(,71,(+/&).+'+#(%'(&()+%.2&''',502+-(('/,00),(&&%%$()++-))+++)+*(,2&/.06-')+,'/.732306/($)&&''&+1)16+*5/.(
@93b54268-1a4e-4de7-902c-2d7516e0542a ch=322 read=49901 start_time=2019-12-13T05:19:44Z barcode=BC01 runid=2c9cf7bc05858273f10e7d7ec552fc0bd742dc3e
CCGGTTACTTGTTACGACTTCACCCCAATCATCAATCCCACCTTAGACAGCTCCTTCCTTGCGGTTAGGCCACCGGCTTCGGTGTTATCAACTCTCGTGGTGTGACGGGCGGTGTGTACCAAGGCCGAGAACAGTATTCACCGCGACATGCTGATTCGCGATTACTAGCGATTCCAACTTCATGTAGTCGAGGTTGCAGACTACAATCGAACTAATGAGAATGGTTTTATGGGTTTTACCTCGCGGCTTCGCCCTCTGCACCATCCATTGTAGCCCAGCACGTGTGTAGCCAGGTCATAAAGAGGCATGATGGTTGACGTCATCCCTTGTCGGCATGCACCGCGCGTTAACTAAGTCCCCAACTTAATGATGGTAACTAACGATAAGAGGTTGCGCTCGTTGCGGGACTTAACCAACATCTCACGACACGAGCTGACGACAACCATGCACCACCTGTATCTCCTTATAGCTATCTCTCCATCTCTGGAGCCTTTATGAGTATGTCCAAGACCTGGTAAGGTTCTTCGCGTTGCTGAATTAAACCATGCTCCACCGCTTGTGCGGGCCGTCAATTCCTTTGGGGTTCATTCTTGCGAACGTACTACTCAGGCAGGTACTTATTGCGTTAACTGCAGCACTGAACTTTGACATCAACGCGTATAATAGTTTACGGCGTGGACTGCTGGGGTATCTAATCCTATTTGCTCCCCACGCTTTCCGGGACTGAGCGTCAGTTGCAGGCCAGATCGTCGCCTTCGCCACTGGTGTTCCTCCATATATCTACGCATTTCACCACTACACATGGAATTCCACGATCCTCTCTCCTGCACTCTAGCTGCCCTGGTTTCTATGGCTTGCTGAGGACTTCAGGCTTTCACCACAGACCCTTGCTGCCGCCTGCTCCTCTTTACGCCCAATAATTCCGGATAACGCTTGCCACCTACGTATTACCGCGGCTGCTGGCGTACGTAGTTAGCCGTGGCTTTCTAATAAAGTACCGTCACTCGGCTACCATTTTTTCCTGCTTGGCCGCCGTTCTTCCTTTATAACGAAGTTTACAATCGAAAACCTTCTTCCTTCACGCGGCGTTGCTCGGTCAGGGTTTCCCCCCCATTGCCGAAAATTCCCTGCTGCCTCCCGTGGGAG
+
,,20/0+*/,+03*/00566/-.860/3-----/:.88,(/,..)((/&''+)'*.-1.8*-.;.7-,55901503/00,-4-024114680..+,.01:87.../416458443.)$1*804292*&(*--%&-,.4213:58753/2/2474573/04/6.*)))+.38;921/)*3+;67773422*&-(.4'1,04770609.0((0/+$%&',+.44719;;'+,:<)+/+&&,-013303/18/*+(),54/00189::;468-***,))))+(+().0/0//110294-,--1-*%*(((+)++-5+4,446,+'(),&'&%%(%--33),%&&(**((.(+$&*(((),05(/((2)0),+-//34141,'+,.474/,&//0,))&(,026:-5)97/*+*.(*(,-6-1110-357520/0.333433261'28173202913701336665%.&()+,.//156668;8965258//.745;9251---+,,,.'/*113:8/3.),/11;98;:69.9-*&&''())03*+.-**.**+(,-))/)*+13+(%*(#'1/96992.76-(*)07-07:-3.++..44355241022,.11&-%(&)--+3:23.:/7/5656033+1--/75357./08881:334224+.%'$)-58*..:22398466///(/)%-)*,1075100),9.--)+(''())(+-).'67913*+('(203.60:01/8717//177488188.:858;6588:46::895412401*,)$$'&)-092../-%(+.+')%+&-.(3.1/,.-./10//./-1603-,,,,%')+-.6-))255<80/1339,5+%)-/'%*))22416:2960-..0)*'*,9</3.))%(-6,234.00/6)*270-1.,.(,/019:700,2/57540*1*#-9&143+3-4./602;990<1109/:+)%$#&(-)-+3++-5/94400872//8,17.&2%.969.'*++2301/42.3/;.5,//.-++''(5)&*,)):6682.09-,*7--%&((.4+')-4--'*4242;9;86831,1+&)*,*50.20./5/20/./0/6.<//6779/**-/+295/7710,70(%#&&&+)(.:**2%4*++
@7a89b542-e23c-439b-9d81-016f988b93bb ch=88 read=130925 start_time=2019-12-13T05:19:49Z barcode=BC01 runid=2c9cf7bc05858273f10e7d7ec552fc0bd742dc3e
CCGGTTACCTTGTTACGACTTCACCCCAGTCATGAATCGAAGTGGTAAGCGCCCTCCCGAAAGGTTAAATACCTACTTCTTTGCAACCCCTTCGCGGTGTGACGGGCGGTGTGTACAAGGCGGGAACGCGTATTCACCGGGGCATTCTGATCACGGTACTAGCGATTCCGACTTCGCGGAGTCGAGTTGCAGACTCAATCCGGACCGACGCGCTTTATGAGGTCCGGCGCTCTCGCGAGGTCATGCTCTTTGTATGCGCCATTAGCACGTGTGTAGCCCTGGTCGTAAGGGCCATGATGACTGACGTCATCCCCCACCTTCCTCCAGTTTATCACTGGCTGATCTCCTTTGGTTCCAGCCCGACCGCTGGCAACAAAGGATAAGGGTTGCGCGCTCGTTGCGGGACCAACAACATTTCACAACGCAGGCTGACGACAGCCATGCAGCACCTGTCTCACGGTTCCCGAGCGCATTCTCATCTCTGAAAACTTCGGATGTCAAGACCAGGTAAAGGTTCTTCGCGTTGCATCAGATTAAACCACATGCTCCACGCTTGTGCGGGCCCCGATCAATTCATTTGAGGTTTTAACCTTGCATTGCGTACTCCCCGGAGCGGTCGACTTAACTGTTAGCTCCGGAAACCACGCCTCAAGGGCACAACCTCCAAGTCGACATCGTTTACGGCGTGGATGCCAGAATTATCTAATCCTGTTTGCTCCCCACGCTTTCGCACCTGAGCGTCAGTCTTCGTCAGGGGCCGCCTTCGCCACCGGTATTCCTCCAGATCTCTACGCATTTCACCCGCTACACCTGGAATTCTGCCTCTACGAGACTCCAGCTTTGCCAGTATCAGATGCAGTTCCCAGGTTGGGCCGGGGATTTCACATCACAACAAACCGCCTGCGTGCGCTTTACGCCCAGTAATTCCGGTCGCGCTTGCGCCTCCGTATTACCGCGGCTGCTGGCGCGGAGTTAGCCGGTGCTTCTTCTGCCCGGGTAACGTCAATGGAGCAAGAATGGCACCTCGCTTCCTCCCGCTGAAAGTGCTTCCAGGGCCTTGCTTCATACACGCTGGCGTGGCTGCATCGACGCGCCCGTGTGCAATATTCCCCTGCTGCTGCAGGAG
+
40,0-3%,-//+26..0%12:564796.1498:97:.-%'&*+4..12.002;71,)()+/(+,/6.5++-2:4.008-)26+02'45*#&%&%&)*)&)*345;;0/2,.201467904/+515.-(&'0/0<211;*502/78;9/0120$(**.***(+,119;832/4653(%'+&()+,*/37,1*+,/,./;31105-.(***,-).,*1)+--2101&)('&')(/0))''.-01))%'('(.1'*+0./57:'(($&))2.113.-,(+3,,18:9261/+3354..,,/-)&%()97899764:8**245657+2*+,5;70235982,*$&&4439,,.'),-13,**/0((&')./.42.,/.)3-408924*664;2/(**24653;23-961(*+)10,3/390,/+/''$(&*()*1*(*()-+7.7859322,07353-,,),/48973)'&)')*+.2608)-332+*,0/*02741;683666369:<779237,*2-<;9;;79/8,(*..-&&+-.4;6;;00/136676(1')'-+/.1.55,85+&&()063;60582-*))034++-*)'()+%)&$&&))--423,(+&(+-744441425-'#%&)*,3410)++0+/5,0019./*2,8.-(,+9,9,8(5+899877355438/,-2:7412)&('*4/-'(.+,.653:343443;213.887-*,)./;9./6165/,(+,+-/4788395456))591.2+.55<7689048*0/02:27.1*,-6664355689.9:*+(.3**45-0+-0-/00002.*%+.(0548/*404+8*&*1+32+,0/,/-11(,3424033;35)+17190+-2*&&&*$/1)+)+++-&'*.*069.:-3213449710(+'$&+)31,)/048;<835,.+(*),+*(&%+*./0.1.1108<6314002882/+'%&($'+9../9(4-(*4-44;26711)39712::675251/)+$*)&(%#%%$'%&**+)+5+14*32)&*))/0,*)%**')'$'*+++*.$(093/2-*%($''0+,&-084/..'+)*&($)(/74).*,/0.60/0407-))+,/,*'(%%-+**
@a918c1fd-a5d4-48b3-816d-fc1dd918d60b ch=103 read=121917 start_time=2019-12-13T05:19:43Z barcode=BC01 runid=2c9cf7bc05858273f10e7d7ec552fc0bd742dc3e
CCCGGTTACCTTGTTACGACTTCACCCCAATCGCCCAGGCCTACTGGCCAGCCGCTGCCCCTCCTTGCAGTTAGCTCACGGACTTCAGGTATTGCCAACTCTCCTTGGTGCTGACGGGCGGGTGTGTACCAAGACCAGGGGCAATATTCACCCGCGACATTCCTGATTCGCGATTACTATTAACTCCAGCCTACATGTAAGGCGAGTTTCAGCCTACAATCCGAACTGAGACTAGTTTCAAAGTTGGCTCCACCTCACGGTATTGCTGCATCTCTGCTGCCAGCCATTGCTTGGCGTGTGTAGCCCTACGCCAAGGGGCATGATGATTTGACGTCATCACCTTCCTCCTGGATTAGCAGGCAGTCCTCGCTAAGTCCTCAACTTAATGGTAGTAACTAACGACAGGGTTGCGCTGTTGCGGGACTTATTAACATCTCGACGAGCTGGCGACAGCCATGCACCACCTGTCACCTTGTCCCCGAAGGTTCCTCGATTAAGAGTAATGCAAGGATGTCAAGTGTAGGTAAGTTCTTCGCGTTACTTCAGATTAAACCACATGCTCCGCGCTACTTGTGCAGGTCCCCGTCGAGATTCCTTTGAGTTTTAATCTTGCGACCGTACTCCCCAGGTGGAATGCATAATGCGTTAGCGGCGGCACGGAGGTGTTGAAACCCCCCACACCTAGTATTCATCGTTTACAGCGTGGACTACCAGGGTATCTAATCCTGTTTGCTCCCTTTTGAGCCTCAGCGTCAGTTACAGTCAGAGAGTCGCCTTCATACTGGTGATCTAATCTCTACGCATTTCCCGCCGCTTCCTTTCGAATTCCTCCTCTTCTCCTGCTCACTAGATAACCAGTTTGGGATACAGCGCACCCAAGTTGGGCCGGGTATTTCACATCCGCTTAATCCCTACGCTCCTTTACGCCCGAGTAAGTCCGGATAACGCTCGCCACCTACGTATTACCGCGGCTGCTGGCGTAGTTAGCCGTGAAGCTTCCTCCTTAGGTACCGTCATTATCTTCCCTACAAGGCCAGGGGCTTTACGATCCGAAACCCAGCCTTCATCACTTACGCGGCGTTGCGCATCAGGGTTTCCCCATTTGTACGTATTCCCCACTGCTGCTTGCTCCCGG
+
*+('*1.(+')($.3')--/50.-07:3*30+')'&%)(,('&'#%%)(%%*,-03.0.))-0++.)+14372--(('*,/-+2-4,-32,2-&.-*+(((&'%&%',4-')')*.88535/+*+'**/,..,//6&+,*(-+0.-.-/*+5.),/098826'),337645557813-&('0'+,5'''.*('+(-+).))))*(-+9-.(')+'')*.50.(,01+'(+*13&-11+%/1-+--**-.29.150,'('+-+-+'&&%)*+31,'&&(&2-,(.++,.($$$&(+'(*'(%&)+3-*%*$&%,&-6.92022342(7/))-0,./&+(*/.1142&+.,)*$)1)')'+00/*02'*.76278*/98612*(%%/*+.+*--10.**+&*-.2.),,./-,,-+)--++*6,,06/,'-,+(+-,-.)%%&&+02120//21.7:27.,,010360238699390-268,,',))&+(/-0,-/40.)&('/:9587/-0*-0454.(,(++,,*)(,-3.$*($%&)'%&3*5--/.3-772934421222,*+(1/--5-.*)+%).,010'(-/&*$&/*0%%%%)*+0;<,6:2-0.)*))/,'0+1-8::,.-/0,23;0.+)),-./3,4,()+)0.)4-'--43442-)*&,.&0-2..*(,0144./026;7797-/44&+*,.128:672+,'(03*,,8653)*(,-*67-)1(.(&%('%),034/1/00/08771:0-++,0..**&+,/..*)**(($*(.1,,%'%%*600,-/-0..))72-1'%(%$(+,)$$(&&(%+)-0/'*+),89981('')&'$&'%)1+))(*085<;31(//+0)-,&*(,/,-*+.-'.324(-.*))33-/21+4)%&&%/3'*&%$%'--144,78345.3)&'&'.,%+0,203.+-((*))048235+),+,+*2+120)/++,57*,'&&))13.,*-,-.))'%',*-)*-1.3).0,*/4+,9-33-.04:(/)%#*)+.+/*'+314,05*)+-//.*)02**.('%*(*.-025-+1.-/2-2-,+3/,*)*./5%)2*48-.250(05++5--$&%*2153.&-.,,-+(%##&)42(*$
@c30909da-4b08-4226-a917-2a7a67c2012a ch=10 read=31099 start_time=2019-12-13T05:20:01Z barcode=BC01 runid=2c9cf7bc05858273f10e7d7ec552fc0bd742dc3e
CCGGTTACCTTGTTACGACTTCACCTTGATCATGAATCACAAAGTGGTAGCGCCACTCCCGAAGGATAAGCTACCTACTTCTTTTGCAACCCTCCCCATGGTGTGACCCGGGCGGTGTGTACAAGGCCGGGAACGTATCCACCGTGGCATTCTGATCGATTACTAGCGATTCCCGACTTCATGGAGTCGAGTTGCGAACTCAATCCGGACTACGACGCACTTTATGAGGTCGCTTCTCTCGCGAGGTCGCTTCTCTCTTTGTATGCCATTGTAGCACGTGTGTAGCCCTGGTCGTAGGGCCGCTTGATGATGACGTCATCCCACCTTCACTCCAGTTTATCACTGGCAGTCTCCTTTGAGTTCCCGGCCGGACCGCTGGCAACAAAGGATAAGGGTTGCGCCCGTTGCGGGACTAACCCAACATTTCACAACACGGAGCTGACTGACAGCCATGCAGCACCTGTCACGGTTCCCGAAGGCATTCTCATCTCTGAAAACTTCCGTGGATGTCAAGGCCAGGTAGGTTCTTCGCGTTGCATCGAATTAAACCATGCTCCACCGCTTGTGCGGGCCCCGTCAATTCATTTGAACAAACACTTGCAGCCGTACTCCTGACGGTCGACTTAACGCGTTAACTCCGGAAGCCACGCCTCAAAGGGCACAACCTCAAGAAGTCGACATCGTTTACGTGGACTACCAGAAGTGTCCTGTTTGCTCCCCACGCTTTCGCACCTGACGTCAGTCTTCGTCGAACCGCCTTCGCCACCGGTATTCCTCCAGATCTCTACGCACATTTCACCGCTTCACACCTGGAATTCTACCCCTCTACGAGATAAGCTTTGCCGGTATCAGATGCAGTTCAGGTTGAGCCAGAGTTTCACATCTGACTTAACAAACCGCCTGCGTGCGCTTGCGCCCAGTAATTCCGGTCGCCGCGCCCTCCGTATTACCGCGGCAGCACGGCGCGGGTTAGCCGGTCTATTTCTGCGGAGTAACGTCAATGAGCAAAGTGCTACTCCCTTCCTCCCGCTGAAAGTACTTTACAACCCGAAGGCCTTCTTCATACACGCGGCATGGCTGCATCAGGCTTGCGCCCATTGGTATTCCCCACTGCGCACTCCGTAG
+
61/14<468/9..7%.0247/.+,$'''(85)1++8685887)**,13001121'*)62-,35+-',*)'+,./4/(/340174++,4024)'/890)+*21222-4**-46418+-/-./067411))58.61-4130,),.09596679:-,,--/214+,/1/2,-.8/4*--3463(*,+'++0..-0../0.946.6.-4166799758372.--3;0../(),-/&((+&..0203/..0.6/013.0/0.4;<033-001199543321223/---,/64./.554313)3774*+.+((,*(')-.99991:+,)-+-4,&)*1+,-398/034:5<5415699;/385+049;31--201897944444964,76:*2.:83/,,.,5+0*,86/06224:3/'((+-+(+-.009,,,*,2,,2(($)122-,(*,//,3.32'/).--283860*,,47240/,-5-3/,0556778654*,/:;634563,.9<1101964(',4,1.,))14:;;<87761:..,//*&-*31<5:;.047:9/071*)''(+01.522:5,(33275:5)+1+,-4/010.)+3-*+'/09*/22-.'((1,(*+.21-0-0*1*-,.+1((*-+.1*2*+0,--.501*8)*31-,-.51801+'%,)*005&.+,-/280())(*..27*0/'(&%'(&*+..0091*,-6::.*/+)/8,,11*/1---00000/74/50*+3&$$%&*/528668:-.0+2/415/-+,/-./6442+(,))*'*0<.,(2**,++&(+%*'''(.(2,3)*,.2/),.,,(+*'&('$''.0-0/*..--+&'(+&/'03,,))-.1.++6,$'%'-:-,/001400/,3,8--41)-4-041+/*+-0,)+(&'&&*'()42759720&/&%)'&'$,1626:27031(0+)+((''()%+0,)&)(*/,+(*0,+)0*++35)'*))'/%'(+)-,44594344117*+,*).()+2:/1:6.,47.+76416/./-*+*'&(+*20*+,3(1+./978<97-,+&*/1.9221.2+*+114636:616%1/040('+'$%&%)*79/'(%%('*')+4:,068
@57a1d69f-af94-4059-a7b7-2cc18321900a ch=109 read=125407 start_time=2019-12-13T05:19:55Z barcode=BC01 runid=2c9cf7bc05858273f10e7d7ec552fc0bd742dc3e
CCACCTACGGGAGGCAGCAGTAGGAATTTTCGGCAATGGGGGGAAACCCTGACCGAGCAACGCCACCGCGTGAAAAGAAAGGTTTTCGGATTGTAAACTTCTGCTGTTATAAAGGAAAACGGCGGCTACAGGAAATGGCCAGCGGTACTGATAAGCCACGGCTAACTACGTGCCAGCAGCCCTTGATAATACGTAGGTGGCAAGCGTTATCCGGAATTATTGGGCGTAAAGGGCGGCGGCAGCAAGGGTCTTAATGGTGAAAGCCTGAAGCTTAGCTTCAGTAAGAAGCCATAGAAACCAGCAGGCAGCTAAGAGTCTGCAGAAGGAGAGGATCGTGGAATTCCATGTGTAGCGGTGGTAGATATATATGGAGGAACACCAGTGGCGAGGCGACGATCTGGCCTGCAACTGACGCTCAGTCGAAAGCGTGGGGGAGCAAATAGGATTAGATACCCTAGTAGTCCACGCCGTAAACGATGAGTACTAAGTGTTGGATGTCAAAGTTCAGTGCTGCAGTTAACGCAGCCGAGTACTCCGCCTGAGTAGTACGTTCGCAAGAATGAAACTCAAAGGAATGCGGCGGGGGCCCGCACAAGCGGTGGGCATGTGGTTTTAATTCGAAGCAACGCGGAACACTACCTGAGTCTTGACTTGTACTCATAAAGGCTCCAGAGATGGAGAATGGCTATATGAGGGTTGGTGGTGCATGGCTGTCGTCAGCGGCTCATTGTCGTGAGATGTTGGGTTAAGTCCCGCAACGAGCGCAACCCTTATCGTGGTACCATCATTAAATTTGGGACTCTAGCGAGACTGCCAGTGACAAGCTGGAGGAAGGCGGGGATGACGATATCATCATGCCCCTTATGACCTGGGCTACACGTGCTACAATGGATGGTGCAGAGGAAGCGAAGCGCGAGGTGAAGCAAAACCCATAAAACCATTCTCAGTTCGGATTATGATGCGACTCGACTACAGAAGTTGGGATCGCTAGTAATCGCGAATCAACGTGTCGCGGTGAATGCATTCTCGGGCCTTGTACACACCGCCCGTCACACCACGAGTTGATAGCGCCCGAAGCCGGTGGCCTACAACACCGCAGGAAAGACTGTCTAAGGTGGGATTGATGATTGGGGTGAAGTCGTAACAAGGTAACCGG
+
'($'&')0/:/+..+01/(&&&'&+)/7:8-/9.,0/2366/'',//2-,,35834.3477357'+',07(,+-))&-2+++29//214,3,*,25.011,*%&((0//09;1*+,--,+++**3.-.31+'()))&'+(&(+,2-*-))+-.2%''&'(''*)'&+)*,/5:9610.,6/%&+'&(')*.317323-1.,38122441/5)*-+).+(0+68831/09+)+)&+&$'('&''),*0))$%$+&)/40**'*(06/.0,&%$#$#'+.-*.10-%'('+/-+**+13*,*(&&++(+$&'$%%'--(((.)*,*++)*),5/($'-.1+2*:.//0.*('&'&)('&&&'+2212031560*,,)5179:26272.,''+25:54321/1/.0--0550010...-1)*+4./1.*,.-23.1)(+-:;;6%43-16./0215:)+.1235634-/04:81194+-**(*&*)-/822440<1919788./+))4;-0011877(+/3420-//),-%''*./233)+)&%%*-/--)++/85,.0*-2744-46-+-).&**)*+),/1/.374.+61.--2.+,.2/251-/./,(+00;;/.2132--0+-0'2-+-))((%++0172-,')*10,'%((%*01451236)./0.2***-..1:.,*((1).)*+965/-)*%%),/05850000.966599888,.)'))*8(.*(+/12/,+,1/55.5.1220./..)(,-*/%%15488678-'*,01*-+/--/+3::75:23(1,+-35/.0/4,.///2312557...-+*)*'-041/1*,-/463793./557+(+&+*---),-108.(-&))+.;3:2../0/+-)*.1-'-,714;::6524531,0.)*'((**+,5200(,++./,,1;<72:7.04;;67;99<636(00:33;/9/%,)(*&%$(..0130)('&&)+(++--**++/00)(.)*,)+--.868.+/)/'/0274830/62%*%-633415+,2172201-,()($+,+*,544348250/1,/---,*0/-4,)-1+17.-4/+3.)+.0+*')+..+)*,,&)$()243*90*,3/67..1*+-2/:.444-,./322539:9879*&-,41<52
@f3f86d02-0ec0-44d7-b82a-ed1ffdb97600 ch=28 read=45830 start_time=2019-12-13T05:20:09Z barcode=BC01 runid=2c9cf7bc05858273f10e7d7ec552fc0bd742dc3e
CTGCTTGTTACGACTTCACCCCAATCATCAATCCCACATGGGCAATGCCCTTGCGGTTAGGCCACCGGCTTCGGGTGTTATCAACTCTCGTGGTGTGACGGGCGGTGTGCAAGGCCGAACGTATTCACCGCGACATGCTGATTCGCGATTACCGCGTTTAACCATGTAGTCGAGTTGCAGACACAATCCGGAGCCTGAGAATGGTTTATGGGTTTTGCTTCACCTCGCGGCTTCGCTGCCTATAGTAGCATTAGTAGCCCAGGTCATAAGGGGCATGATGATTTGACGTCATCCCGCCTTCCTCCAACTTGTCACTGGCAGTCTGGTAGTCCAGCTAATGATGACTTAACGATAAGGGTTGCGCTCGTTGCGGGACTTAGCAACATCTCACGACACGAGCTGACATGCACCACCTGTATCTCATATAGCTATCTCTCCATCTCTGGAGCCTTTATAGGTATGTCAAGGTTATGGTAAGGTTCTTCGCGTTGCTTCGAATTAAACCACATGCTCCACCGCTTGTGCAGGCCCCGATCAAATTCCTTTGAAGGTTTCATTCTTGCAGACGTACTACTCAGGCGAATTACTTATTGCGTTAATAACTGCAGCACTGAACTTTGATATCAACATAGTACTCATCGTTTACGGCGTGGACTGCTAGGGTATCTAATCTATTTGCTCCCCACGCTTTCGGGACTGAGCGTCAGTTGCGAGGCCAGATCGTCGCCTTCGCCACTGGTGTTCCTCCATATATCTACGCATTTCACCGCTACGCCCAGATTCCACGATCCTCTCCTGCACTCTAGCTGCCTGGTTTCTATGGCTTACTGAAGTTAAGCTTCAGGCTTTCACCACAGACCTTTGCCTTACCGCCTGCTCCCTCTTTACGCCAATAATTCCGGATAACTTGCCACCTACGTATTACCGCGGCTGCTGGCGTAGTTAGCCGTGGCTTTCTAATAAAATTACCGTCACTCGGCTGCACCATTTCCTGTAGCCGCCGTTTCTTCCCTTATAACGAAGTTTACAATCCAAAGCCTTCTTCCTTCACGCGGCGTTGCTCGGTCAGGGTTTCCCCCCCATTGCCGAAAATTCCCTACTGCTGCCTCCCGTAG
+
(%$&,+*/9+-0789:2/264,.1.117218/1/&&&'&&,+/+*''*0+)1.01;19(155--7-5834:4-5720800090900103)8+90853466;;779**)%*.3225,)(,*,324:101:23-*(,-/33/(2**'.)(1($%&',-3:)+&(%&(5567/403192()&+$+*-/78731))&+))),(,24598;7/00<.38+)%*,1389:1-(()102:42++#''(&&&$''')'''%'%')./,(.3,++,2,-24,0192230/1;1+-2333639+,*02392/-/&.,'$%().+4122+%++,21&'#%&)%$$'+15--(,(%&%%4,2//0/2/13/6131124,-**)26//&%$&&2-*...14315464140,/''&#$+21224;59878723*+/)+,.-30011/10,.2.1962472%(78078-/%'/-./403).'%*%%(&-++(4+;<:9=:8816.+,/70+9*9,;;;8<-,,++..87-07,+.+*,46&..495)%%*(*))061+-3+)46/63;:437913500%,*2-0/121014)+69'$&*&&'.)(/+()&+)0'$('(*,1'322360*',,88.//0+;,.3()&**++--88875;;03070017:388656*55.0.0386:34''/9+)//39:3'*)*,:9,+;:34766685670.7../&(0-1:32299578110-1//4<88965..09844372414378868786:<;3669313--'(&%%*.(7-0-../3*..2/1/,+****+3225876845614/).')*:.:---:/5.-3;50--141,51-092.///,..525*--.%)'&&%&($%%'''*/6**048//4+*')-/178:02,/--)&),0.3:02:057021/9/0:706)))))2/0/,*)75:111939/9/.9;1-32.32-%,('35351..//6321''%,)00706,%#$%'28*.904:)(8+0)')/035.5%%,(-<:25/:00***)%+74;69:993<4.0+-*5--/20037+6,1*3:62<:403;;5,038/45-.0.+/)4+))/0235667:-8:++;1/
@3edd65da-d72c-4e8b-a83b-3e9abfe8891e ch=368 read=74665 start_time=2019-12-13T05:20:09Z barcode=BC01 runid=2c9cf7bc05858273f10e7d7ec552fc0bd742dc3e
CCGGTTACCTTGTTACGGCTTCACCCCAGTCATGAATCACAAAGTGGTAAGCGCCCTCCCGAAGGTTAAGCCACCACCCTCGCTAGCACATACTCCATGGTGTGACGGGCGGTGTGTACAAGGCCAGGGTGTATTCCTGGCATTCTGATCCCACGATTAGCAATTCCGACTTCATGGAGTCGAGTTGCAAACTCAATCCGGACTACGACGCACTTTATGAGGTCCGCTTGCTCTCATGAGTCGCTTCTCTTTGTATGCGCCATTTGTAGCACGTGTGTAGCCCTGGTCGTAGAGGCCAGCATTGACTTGACGTCATACCTTCCTCCAGTTTATCACTGGCAGTCTCCTTTGAGTTCCCGGCCGGACCGCTGGCAACAAAGGATAGGGTTGCATCGTTGCGGGACTTAGCAACATTTCACAACACGAGCTGACGACAGCCATGCAGCACCTGTCTCACGGTTCCCGAAGGCACATTCTCGTAGAAAACTTCCGTGGATGTCAAGACCAGGTAAGGTTCTTCGCGTTGCATCGAATTAAACCACATGCTCCACCGCGGCGGGCCAAATCAATTCTTTGAGTTTTAACCTTGCAGCCCGTACTCCCCAGGCAGTCGAAGCTTAACGTTAGCTCCGGAAAGCCACGCCTCAGGGCACAACCTCCAAGTCGACATCGTTTACGGCGTGGACTACCAGGGTATCTAATCCTGTTTGCTCCCCACGCTTTCGCACCTGAAGCGTCGATCTTCATCCAGGGGGGGCCGCCTTCGCCACCAGTATTCTCAGATCTCTACGTTTCACCGCTTTACACCTGGAATTCTACCCCCCTCTACGAGACTCAAGCTTGCCAGTATCAGATGCAGTTTGGGTTGAGCCCGGGAGTTTCATCGTGACTTAACAAACCATACCACGTGCGCTTTACGCCCAGTAATTCGATTAACGCTTACACCCCTCCGTATTCACCCACTTTGGCTTCATGGCAGGTTAACCGGTCTTCTTCTGCGGGTAACGTCAATGAGCAAAGGTATTAACTTTTGCTCCTTCCTCCCCGCTGAAGTACTTTACAACCCGAAGGCCTTCTTCATACACGCGGCATGGCTGCATCGGAGCTTGCGCCCATTGATGCAATATTCCCCACTGCTGCCTCCCGTAGGAG
+
13-,3/*-+--%52)+0.,21731620+000,..17763944.,,)$&*&)*,772.20*+3617-6-)&*&#'%%.*%&(***()''(&%&*(-($$&&-&&(*/499-0-&('--16683,8/(+(%%#&%*%-$'-**.9<82,-,'.*%&+()&&%)''./-2/./533'(()$')314.8.-.8:2/2//;893/742+&&))/.0+/18303672713'(*,/**)+*,&&('(651237141085-/243479:'72('**+,*/1/0201/21;6-/10/'**($+.2,(**&-''&),)(*--33/-*.-).,+$--+02;.+,0*..341.366982062-.48.73*+*,*.300413/181.-1,2+-7-5*(,,*+*,()7)4('('595.5,.$./4312:,,-135,)**+5000/15/4--.7/2.0-,-0082342/..0/9:8281*+0*.,'-.8;88904)&-012-0203014;;:6391-++--),+,03,41:97:5554/8,--14*',,,3:19:334541-0(&04,)('%)(&&%%',+./52,*&.--/+/59*-1/+--)+&..94,----4+'%%)--&)'%((+%'-/2./-).''')-()'-*'&3:57,5+)(&+0.-./00/6+5,1-56745648843:0$)%/0068;8995893831.19700-4/+**0;2*17095-(+)+680/24(/51..)))/--%&/02<51,5,%-46592+75./3094201)*,,./+-*++/0246655,*+&):93477+,0--,1/16122612101,61534.(,-(/0-./.33)'(*03038$)+,.://0756/2081*,*)1..-83++31%(*3/.0/.(%%%&('(&%#$%&(%&&)*'*,40+((('(&)&(*)(,./,4..%%(-*-+$'(('*).32)*-2+.//5'%*+'#%)+(.+&''$#%,**'*,1+1(4))'&$,,/3:.+*+&**()+,-.8/0/0/3300&1*.-/0,)'((***.087(8452-890)55/..)))+181*01+0+('*,/22:5:77;6',()(-,-083-.,6...4456,.'*)+.')+36+&(('$)&*,425634883'*(''$%*0*20,)-(-(('
@502d72a9-d120-4d60-8ca1-ac62b8b1e1e3 ch=109 read=125451 start_time=2019-12-13T05:20:17Z barcode=BC01 runid=2c9cf7bc05858273f10e7d7ec552fc0bd742dc3e
CCGATTTACCTTGTTACGACTTCACCCCAATCGCTGACCTACAGCCGGCCGCTGCCTCCTTGCAGTTAGCTCACGGACTTCGGGTGTACCAACTCTCATGGTGTGACGGGCGGTGTGTACCAAGACCAGGAACGTATTCACCCATTCCTGATTCGCGGTACTAGTAACTCCAGCTTCATGTAGGCGAGTTTCGGCCTACAATCGAACTGAGACTGGTTTTAAAGTTTGGTTCCACCTCGCGGTATTGCATCTCTCTGTACCAGCCATTGCGCACGTGTGTAGCCCTGCACGCAAGAGGCATGATGATTTGACGTCATCCCCACCTTCCTCCTGGTTAGCAGGCAGTATCGCTAAGAGTCCTCAACTTAATGGTAACTAACGACAAGGAGTTTGCTCGTTGCGGGACTTAACTTAACATCTCACGACACGACTGACGACAACCATGCACCACCTGTCACCTTGCCTTGTCCCGAGGGGATTTCCTCGATTAAAAGAGTAATGCAAGAGGGATGTCAAGTATGGTAAGGAGTTCTTCGCGTTGCTTCGAATTAAAACCATGCTCCGCTACTTGTGCGGGTCCCCGTCAATTCCTTTGAGTTTTAATCTTGCGACCGTACTCCCCAGGCGGAATGCCGCCCAATGCCGTTAGCGGCGGCACGGAGGTGTTGAAACCCCACCTAGTATTCCATCGTTTACGGCGTGGACCAGGGTATCTAATCTGTTTGCTCCCCACGCTTTCGAGGCCCTCAGCGTCAGTTACAGTCCAGAGTCTCGCCTTCGCCACTGGTGTTCTTCCTAATCTACGCATTTCACCCGCTACACTAGGAATTCACTCTCCTCTCCTGCACTCCTGGTAACCAGTTTGGAATGCAGCACCGTTAGGCCGGGTATTTCACATCCCGCCAATCTCCGCCTACTCGCGCCCGCCCAGTAAATCCGGATAACGCTCGCCACCTACGTATTACGGCTGCTGGCACGTAAGTTAGCCGTGGCTTCCTCCTTAGATTTACCGTCATTATCTTCCCCAAAGACAGAGCTTTGCACGATCCGAAACCTTCATCACTCACGCGGCGTTGCTGTCAGGGTTTTCCCCATTGTGCAATATTCCCCACTGCTGCCTCCCGTAG
+
/.&%.8+(.106-0-&'+,.2.,)35<+/*./.---+,.)(*%%))'(/-)++*4546'/)*)&&+$)*665343968899*24''*'/7/,1//-.)-/'''&(*-(,5622'&($&%)'3.,-4/$/-29449567.+47,+209)*-79:8/7.31.04()*,),-2&&'-7:746654762/.04;:6%31:0/6-;,.,1956674778:23::).*''+6324926.*2;7889594.4//-/0//22167961:0//8412*+++',-/5201*.-3.'$))*&')3''00315//0//6<732566889/77-).8/:074/2/.,')('1)26+&&'$+,-246+''-,31/-.***)+)(&%**5-0/1--.228)5%*76&&'')66;35/774../,+'&%.++,-.60-/0-2-./)-*)'(),3477;31))*672371440)**&'&)+,-++21*)&-,,))/7.261102251;-,')*+0853484(&++628670)&&)$''+&(+(,%*28480/&,*/-,,0,1.')-)2;<,87624775-+,3,----/+0-25,-59/+-:8:4;34.::/--6;<-4:4223./0368-3-1/47:0)/546:8<8*0,&))'--*)(&'+//...1-+5.&.,.+,)*-3.+-6'.:3,(//0%()*.0(**2375:9//-70//5962..210-/28123,4./1;/,-/6;8/(+*0/71*(()(-7-,301577:+130-./.-.()'((')(0-1212268;23026+-///314+*/,1-*%/0648<85066)*5843+03(.'.*//-)*,-403002:871+(*)/0--1(+82:786<9214004/...*5-*(/),(2+(*&($,.)-&++2(3-&').143.49/00&$''*%)'*)*(*.-$')*,0).0220607/-/6:589--2')+&-),.))*.-/99:5:0-/+)'('/2//1217062194)'('')()'--,%.7089326.02;<2:;..3*+88+-&,*284)+'+/056*)+-),69<98::465/(*'+-3.//9,++,,,-87,198,4091,10,.56/;13358494%*,./2239,9;,+<63
@aee11c16-ef80-4888-945d-a8d9ad25728d ch=107 read=103146 start_time=2019-12-13T05:20:14Z barcode=BC01 runid=2c9cf7bc05858273f10e7d7ec552fc0bd742dc3e
CCAGTTGCCTTGTTGCGGCCACCCCAGTCACTTGAATCCGCAAAGTGGTAGCGCCCTCCCGGGTTCAGCTACGCTTCCTTTTTTTTTTGCAACCCACTCCCATGGTGTGACGGGCGGTGTGCAGGCGGAACGTATTCACCGGCAGTATTCTGATCCACGATTACTAGCGATTCCGACTTCATGGAGTCAGTTGCAGACTCAATCCGGATTTGTTTGCACTTTATGAGGTCCGCTTGCTCTCGCGGGAATGCTTCTCTTGTATGCCATTTGTGGCGCGACAGCAGCCCTGGTCGTAGGGCCATATGATGATGACGTCATCCCACCTTCCTCCAGTTTATCACTGGCAGTCTCCTTTGAGTTCCCGGCTTCGGACGCTGGCAGCAAAGGATAAGGTTGCGTTGCGGGACTTAACCCAACATTTCACAACACGAGCTGACGACAGCCATGCAGCACCTGTCACGGTTCCCGAAGGCACATTCTCATCTCCTGAAAACTTCCGTGGATGTCAAGACCAGGTAAAAGGTTCTTCGCGGCTCAATTAAACCACACGCTCCACCGCTTGGCGCGATTTGTCATTCATTTGGGTTTTCTGGTGATGGGCTGGCGTGAGCTCCGGAAGCCACGCCTCAGGGCACAACCTCCAGTCGACATGGGCAGAAAATGGACTATCGGGTATCTGAATGCTGTTTGCTCCCCACGCTTTCGCACCCTGAGCGTCGATCTTCGTCCAGGGCCGCCTTCGCCACCGGTGTTACCGCCAGATCTCTACGCATTTCACCGCTTCACCTGGAATTGCCCCTCGGACTCCAAACTTGCCCGGTATCAGATGCGGTTAGGTTGACCCGGGGATTTCATCGGCTTAACAAACGCTGCACCCTTATTAATTCCGATTAACGCTTGCACCCTCCGTATTACCGCGGCTGCTGTAGCCGGTGCTTCTTCTGCGGTAACGTCAATGAGCAAGGTATTAGCACGCCGCTTCCTCCGCTGAAGAGTGCTTTACAACCCGAAGGCCTTCTTCTTTACGCGGCGCTGGCTGCATCAGGCTTGCGCCCGTGTCGCAATGTCACACACTGCTGCCTCCCGTGGG
+
83'.5/'2-0-*/*''&%+'),20+(&/.-.4-.*6/4*'(+2/-.030'+,,.1)(,0)'+),)%%$%$#&#&-*.-17::<9:71*%-(),:.+.,082+53/3//16869950+*('$($)'&)).*,786483122+'%&(+,01+(()+3.+.//270/1--...9;4711156..334+,--%2-8.0&'/446,:-.+),$+'&&*,($$#',4854101110)%),7-.-.+-+,)))$$&&%(($&$&&&&%%)-730;((''&(&*))%&&((-09-+089841//+02+)(&'(-)()$'/05.-,)11+*/11947/0(),5<-,,6&,,-.-(,6513))0**-/7:00*(*''%*.4.0))&)*)&*+09-./996+0-(('('-.)+*075./-1+21,,&-11932154//-.+(///4523*5+1281756----.9*-30+.*26.64-(+/+.,)*,0954658971,+,-36.-1139899;3/(('+*+-325,5,86/(-,5:855+(+*0,,-&&+,/8:36/0*//4650-01,*-)*&&&%'$'&'$)*(+,*&++(',$%%$$&$('$&$(')%&&+'%&%&'$+-40,(+*%152546:96&09..-/20.-+-)/.02-%)((&%$#$$+,,.*-3'')*+,'50-0-.&$%%%$'-/0;9--,.37-%,+*.5,-'*&+1+,0028331+&./0;565:,+76:/82271:001/,5/.75/*/$%($'(**10..//,2),,).5624.(,0+/.162/1*$*'%+.-)'(')./-5-20+(&'*05()'/+-2..0201()*&%'24///.6/).4-+-<20**&&''''&$%%('($$$$$%-/++*&()/,29/+,,0/-,)%&'(&('*00-/3-0538127..,410-,%'$$&,1.6+)+2+/,+((),+1-141/-+(,,./1663)1+''''#%$)(-0%'-,-&',)%)**)0&)%,&**57.-0,26/,,5)3.9997//)('('/.13:8(('-*53450372441.(,.43;3&-'('#$(&&#(%%'&)&+**)()-.*43+('(,'
@7724c8ff-9d8e-4504-a063-ecc060e211c3 ch=330 read=52066 start_time=2019-12-13T05:20:16Z barcode=BC01 runid=2c9cf7bc05858273f10e7d7ec552fc0bd742dc3e
CTCCTACGGGAGGCAGCAGTAAGGAATTTTTCGGCAATGGAAACCCTGACCGAGCAACGCCGCGTGAAGGAAGAAGGTTCAGTTGTAAACTTCTGTTATAAAGGAAAAACGGCTACACAGGAAATGGTAGCAGTGACGGTACTTTATTGCCACGGCTAACGCTACGTGCCAGCAGCCGCGATAATACGTAGGTGGCAAGCGTTATCGGGTATTGGGCGTAAAAAGGGGCAGGCGGCAGCAAGGGTCTGTGGTGAAAGCCTGAAGCAACTGGTAAGCCATAGAAACCAGGCAGCTAAGAGTGCAGGAGAGGATCGTGGAATTCCATGTGTAGCGGTGAAATGCGTAGATATATGGAGGAACACCAGTGGCGAGGCGACGATCTGGCCTGCAACTGACGCGCGCTCAGTCAGCGTGGGGAGCAAATAGGATTAGATACCCTAGTAGTCGCCGTAAACGATGAGTACTTACTAAGTGTTGGATGTCAAGTTCAGTGCTGCAGTTAACGCAGTACTCCGCCTGGAGTAGTACGTTCGCAAAGAATGAAACTCAAAGGAATTGACGGGGGCCACACAAGCGGTGGAGCATGTGTGGTTTAATTCGAAGCAACGCAGAACCTTACCAGGTCTTGACATACTCATAAAGGCTCCAGAGATGGAGATAGCTATATGAGATACAGGTGGTGCATGGTTGTCGTCAGCTCGTGTCGTGAGATGTTGGGTTAAGTCCGCAACGAGCGCAGCCACTTATCGTTAGTTACCATCATTAAGTTGGGGACTCTGGCAGGACTGCCAGTGACAAGCTGGAGGAAGGCAGGGATGACGTCAAATCATCATGCCTTATGACCTGGAGCTACACACGTGCCACAATGGTTGCAGAGGAAGCGAAGCCGCGAGGTGAAGCAAAACCCATGAAACCATTCAGTTCGGATTGTAGTCTGCAACTCGACTACATGAAGTTGGAATCGCTAGTAATCGCGAATCAGCATGTCGCAGTGAATACGTTCTCGGGCCTTGTACACACCGCCCGTCACACCACGAGTTGATAACACCCGAAGCCGGTGGCCTAACCGCAAGGAAGGAGCTGTCTAGGTGGGATTGATGATTGGGGTGAAGTCGTAACAAGGTAACCGG
+
,/04.036;0(*.3344./1-++'/)79<<004:4184&*&.+*;((,-2++,+)99:7::2324732..*,%+,.,19.$.'5*/0:.-7.13-3-+)+.1-,/86-&,'1-,)*+)+7.18..895..,')+--4383/459:.1.%,+),1101462&.0032658;7',**4-*)+&*-+-+/-3*-+,02/31//027436(0''&.)214255386-,(,/))+2993:431632,6611-/0,-.,,52./964/*())210.)/,/)06050.38137)+74-.,('('(-/1616.++')/)+,-:1-(++-79331/.+***+52327.,-99940400/-./.-03+302:8+-+*9*)+)/85751*.0/26594667544543/(%'')6957--%%).11(.)%''-63.-.-)7+1.44889*),05-(((&,9448;7/.-.())***.+*+4682597<7:6:2:-85+-59-.1.)()**-5-6-822+.//0015,.-*)&&$'%-/145:<90,50((-/3/.--+-4/5-+*++-.224.281+0+'*)006997<78610021-.-+/13::68876,.,)-6242,%&*)+*)*+.1-0200/2-..45246////6),1-.0(***(),+('('(%)**23278869879(62458989:;81:2007562&(*,:8:77676101/27;89:96:0-,*.6,-0/8657823/'08$'-/-02121...5/08:<:-9.9.-5.8:;.0342-*,,'&+*+()-,()/*,036.1222*+&'-*2-)64-*//68:::9;0.*))((-(11',0/-119254&'*++*)'%'*+-*%((/73.1)''),0(*((&%')+3/0542/&-.1/23+,0;;/5/)*.&/1)-9.7,*%./5969-4.-,)00/)+,-('&,//,,++(1,+/,,2-4/679988556/.///855757/355624658(3576;89:76:3/1,.11+2*))*,-/-29538-+++,4367-.-.-3.++1397'7+,)*0+,.0063.5+*1434.00'/*.0')%')))*()*)0-9<53/4,,,//071:94.1-2//03896873(5*.6.454
@2037ece6-4035-4f86-bee5-5c1187bdce64 ch=29 read=46183 start_time=2019-12-13T05:20:24Z barcode=BC01 runid=2c9cf7bc05858273f10e7d7ec552fc0bd742dc3e
CTCCTACAGGAGGCAGCAGTGGGGAATATTGCACAATGGGGGAACCTGATGCAGCAACGCCGCGTGAGTGATGAAGGTTTTCGGATCGTAAAAGCTCTGTCTTTGGGAGAGGAATAATGACGGTACCCAAGGAGGAAGCCACGGCTAGCTACGTGCCAGCAGCCGCGGTAATACGTAGGTGGCGAGCGTTATCCAGTTTACTGGGCGTAAAGGGGCGTAGGCGGATGATTAAGTGGGATGTGAAATACCGGGCTCAACTTGGGTGCTGCATTCCAAACTGGTTATCTAGAGTGCAGGAGAGGAGAGTGGAATTCCCTAGTGTAGCGGTGAAATGCGTAGAATTAGGGAAGAGCACACCAGTGGCGAGCGACTCTGGACTGTAACTGACGCTGAGGCTCGAAAGCGTGGGGAGCAAACAGGATTAGATACCCTGGTGATCACATAAGCGATGAATACTAGGTGTGGGGGTTTCAACACCTCCCGTGCCGCCGCTAACGCATTAAGTATTCCGCCTGGGGAGTACGGTCGCAAGATTAAAACTCAAGGAATTGACGGGGACCCGCACAAGTAGCGGGCATGTGGTTTAATTCGAAGCAACGCGAAGAACCTTACCTACACTTGACATCCCTTGCATTACTCTTAATCGAAATCCTTCGGGGACAAAGGTGACCAGGTGGTGCATGGTTGTCGTCAGCTCGTGTCGTGAGATGTTGGGTTAGTCCACCTTGAGCGCAGCCCTTGTCGTTAGTTACTACCATTAAGTTGAGGACTCTAGCGAGACTGCCTGGGTTAACCAGGAAGGTGGGATGACGTCAAATCATCATGCCCCTTATGTGGGAATACACGTGCTACAATGGCTGGTACAGAGAGATGCAATACCGCAGTGGGCAAACTTTAAAACCAGTCAGTTCGGATTGTAGGCTGAAACTCGCCTACATGAAGCTGGAGTTACTAGTAATCGCGAATCAGAATGTCGCGGTGAATACGTTCAGGTCTTGTACACACACCGCCCGTCACACCATGAGAGTTGGCAATACCGAGATCCCGTGAAACTAACCGCAAGGAGGCGGCGGCCGAAGGTAGGGTCAGCGATTGAGGTGAAAGTCGTAACAAAAGGTAACCGGAAGATAGAGCGACAGTAGGTTAACACCTGAGCACCGACAACTTTCTTCCAGCACCAACAATACGTAACGGCA
+
',,1,*.&37+-10/1222:366.'.'/+34--..963::2,*53+%$&-+,05644/+/71707-++**))&'&++4;963-:/8854:38+*+/3986/5912:-''('*''('()***(0.-.5+/..-,-,%)'*/*+0,+*+$(&$'*-/07013*0/7/493/6-./963.0/*4..-365543----%'*4++45:<:987:5)-533668:9;;:<;:5.5077--5:8999765;:6-50020015,5+--2787556-213..-89:12267712462*',//0243-+%-*(*$&'.0202.1/((%*+(**+-18624;/..,-1*+''(,'0/(*'''%**,&*828748.--*)2/.-,,052998-3,++--200+))1-,/4./.**+.3539.,+./51.((.*4/2021238,,+0*&')0'+&(++%*+.021;8668768766,48901<58044457118+,2553/34),%)*/(++.23*&(*-83/09/,*23(&()*91833,..1),+7-<;13.1%''*)-2166602941384-.004***+/1.67600,,-61;9785951,0++-2723215,(/.4.60/4)*+,&++--1522;.2///668110,3+4-54''%''-./32*.6,/964&1*(*035).--8:95678698;267668012356.----93212-.8--2'+%'&(*+'&###%%*)(..)/5)(0*+655;,4/9-//69;)/0.2,6,+)426522(%()'+-,/787;89<85:2927+2..-///39+2./243896;1---1747'752*/34550*1//+*++&)-24420-4--,4.-+,+144//-+),,/;2;111723%),*)*,&10-/:..49.18+877)2,-1*3,,2,.+.,-)),1+-/30130+/25608...37.)-1/-01491922,113:79750:1119583:634+**+*334$-06.6/..4,++(+-/722:,-564323753//-,-/2-2.2;6-7,&)&%*25*+2123-/32849,01./,*-/+-,+103/0/5-4/1./)))-,,,&-&&$*&')40*)./24340295)))&.9305/060133211325/+)((')(*-*/,-++.0&-*/,+298842:;34:1-+,-0898'345337.*(&%$$&&
@475f0f6f-0db0-49c0-9270-8ec3a4895ae6 ch=504 read=88799 start_time=2019-12-13T05:20:33Z barcode=BC01 runid=2c9cf7bc05858273f10e7d7ec552fc0bd742dc3e
CCGGTTACCTTGTTACGACTTCACCCCAGTCATGAATCACAAAGTGGTAAAGCGCCCTCGAAGGTTAAGCTACCGCTTCTTTTGCAACCCCACTCCCATGGTGTGACGGGCGGTGTGTACAAGGCCAGGAACGCGTGATACCGTGGCATTCTGATCCACGATTACTAGCGATTCCGACTTCATGGAGTCAGTTGCGAACTCAATCCGGACTACGACGCGCACTTTGAGGTCCGCTTGCTCCTCGCGAGGTCGCTTCTCTTTGTATGCGCCATTTGTAGCACGTGTGTAGCCCTGGTCGTAAGGGCCATGATGACAATCATCCCTTCCCTCCAGTTTATCACTGGCAGTCTCCCTCTGAGTTCCCGGCCGGACCGCTGGCAACAAGGATAAGGGTTGCGCTCGTTGCGGGACTTAACCAACATTTCACAACACGAGCTGACGACAGCCATGCAGCACCTGTCTCACGGTTCCCGAGCGCACACATTCTCATCTCTGAAAACTTCCGTGGATGTCAAGACCAGGTAAGGTTCTTCGCGTTGCATCGAATTAAACCACATGCTCCACCGCTTGTGCGGAGCCCCCGTCAATTCATTTGAGTTTAACCTTGCGGCCGTACTCCCAGGCGGTCGACTTAACGCGTTAGCTCCGGAAGCCACGCCTCAGGGGCACAACCTCCAAGTCGACATCGTTTTACGGCGTGGACTACCAGGGTATCTAATCCTGTTTGCTCCCTTTTCGCACCTGAGCGTCAGTCTTCGTCCAGAGAGTCCGCCTTCGCCACCGAGTATTCACTCAGATCTCACGCATTTCACCGCTGGAATTCTGCCCCCTCTGCGAGACTCAAGCTTGCCGGTATCGGAGTTCCCAGGTTGGGCCGGGGATTTCACATCTGACAACAAACCGCCTGCGTGCTTGCCGCCCAGTAATTCCGATTAACGCTTGCACCCTCCGTATTACCGCGGCTGCTGGCACGGAATTAGCCAGTGCTTCTTCTGCGGGTAACGTCAATGAGCAAGGTATTAACTTTACTCCTTCCTCCCCGCTGAAAGTGCACAACCCGAAGGCCTTCCTTCATACACGCGGCATGGCTGCATCGGGCTTGCGCCCATTGTGTAATATTCCCCTGCTGCCTCCCGTGAGGAG
+
37494<46242.06.)+(+-821456..02:6:99;8534344/0253-*%&()32.-0),.-70:6:-243/-'+0--997+-3-(140,(*)084+.27/6576:6;;/21*,-.0.1894-6&#56884../4./,--7/77:717;61121/.+,-.80.2((*--519.2-)*),)2/1/&&'-),.0,0((39883;51*2/263+*.+,+,')'(,2)(%',+/++)21--10)(./3+,*.,+%,1,4564;8,,+,.3380+01),,)+*%*())/))-05:+,98:86425*13781----)((%%()/007-,176+)6)*-494.034598;74688098(+4+,,33;15,)532389:87:5;5570745/81739*237;55244448<360:833744+*&/,821:.,*,3+514('/1241-))01/15140763333;046531+.-16:,9,(%+)'(&&&()1755767777877<;0/504:216;6525654678:,7-)7/+.378:<978406///67*3)6*7;80;13238999:03/+,9+.08758')/69:1.587888607:411/7:<.;3.1--,(248.311.176/.782:744/31502...*.0,-815,,--1+0558636/2()5:2-(./517/4+0'*+-3375893825-$*'4-..0975445:69/*1-.0+,8689/0:;-,0-3+'%(+--03.34./.77688370//40782*)+')%'$%(*/55;6220.42/'(*.9<2(*+/))-.++(%(*438<.-,:($'%%-4(5*50%-694*))*%2/,12358-*,./;119)7545957,/035,(+.23825565.34+$,+'%*+,.51,*)&-+8623:3::89:26+*','&(((23--/0428:0./301/0'%(&)+12;6455.1--.,/71-0.--)(-)'&#*,+)%)()*.6'21/029,40.3532.*+-42.--,3./06642)*('*&*$(.20+./:;+4501/;:*()*(+0(()$%$&,/44/)+3.34879,)103,.,.)0/00/4556;9:56537+542//*-10<:-.600.'-7/000590*),*$%(()0:,,.&&-'-%
@73544373-dc5e-497f-91e9-eebf3593e62b ch=370 read=111500 start_time=2019-12-13T05:20:34Z barcode=BC01 runid=2c9cf7bc05858273f10e7d7ec552fc0bd742dc3e
CTCCTACAGGAGGCAGCGGCAGTGGGGAATGTGCACAATGGGCGCAAACCTGATGCAACCATGCCGCGATAGTAGCAGAAAGAGGCCTTCCGGGTTATAAAGTACTTTCAGCAGGGGAGGAGGGGTAAAGTTAATACCTTTATCGTGACGTTACCCGCAGAAGAAGCGCAGCTATCGTGCCAGCAGCCGCGGTAATACGGAGAGGAGTGCAGCGTTAATCAGGTACTGGGCGTAAAGCGCACGCAGGCAGTTTATTAAGTCGGATGTAATGAAATCCCGAACCAACAGGAACTGCATCTGATACTGGCAAGCGCAGGAGTCTCGTAGAGAGGTGGGAATTCCAGGTGTAGCGGTGAAATGCGTAGAGATCTGGAGGAATACCGGTGGCGAAGGCGGCCCCTGGACGAACTGACGCTCAGGTGCAGAAAGCGTGAGGAGCAAACAGGATTAAGATACCCTGGTAGTCCACGCCGTAAACGATATCGACTTGGAGGTTGTGCCCTTGAGGGCGTAACTGGAGCTAACGCGTTAAAGTCGACCGCCTGGGAAATTACAGCCGCAAGGTTAAAACTCAAATGGATGACAGGGGCCCGCACAAGCGGTGGGCATGGTTTAATTCGATGCACAACGCGAAGAACCTTACCTGAATCGCCGGCATCCGCAGAAGTTTTCAAGAGATGAGAATGTGCCTTCAGGAACCGTAGGACAGGTGCGTAACAATAAAATCCAGCTCGTGTTATGAAATGTTGGGTTAAGTCCGCAGCGGGCGCTTATATCAGCTGTTGCCGGCAGTCGGCCAGAATCAAAGAGGGAACTGCCAGTGATAAACTGGAGGAAGGTGGGGATGACGTCAAGGTAATCATGGCTATTTGCTGACCAGGGCTACTGATGCTACAATGGCGCATGCAAAGAGAAGCGACCTCGCGAGAGCAAACCTTGGACCTCATAAAGTGCGTCGTAGTCGGATTAGAGTCTACAACTCGACTCCCATGAGAGTCAGGAATCCCGCTAATGTGAAATCAATGGATCAAGAATGCCACGGTGAATACGTTCCAGACGCTATACCACCGCCCGTCACACACCGTAGAATTACGAAAAGAGTAGGTAAGCAACCGGGGAGGGGCGCTTACGCGCAAAGCGATTTCATGAAGCTGGGGGTGGAAGTCGTAACAAAATTAACCGGAGATAGAGGCGACAGGCGAAGTAGGTTAACAAGACACAAAACCAACTGGCACCAGCAATGCGTGAAA
+
&&'+)&'%00),,,--+%('$**&,1(+-/(0*,',/-,17.++-34(/11331-.-',,2800-,,*'*&$($((''0/($(((.,---('200-%%(+)'.)+,54.)*+%*+.*'.((.++'*,32+.1420'/(*/*&*,'.+,//.3.071+--/01*.-*,'4())-++.(,)+((*)&')+)*&)+(3&$%-.**'((&*(&((')()(/('('-)*'((.23405481---/,../$')($*/8/'.504-/0&13.*$$#$%(./*/,-&&()%&#&%(,,-./22+--$$')%*'))*'-$%%&%''%$''((,/,*)('&&'')%+(/12().2)(('(%)'(()/,*))&((&(*,,4581//++/.033,1+&01+.**+4(-142+),220.(-'**''%&()'0/302'&.+'**01,*/+)*//33-/&0%1'+(')-'*-*&),-&'().'*.39679:851.0'2245.2-&*&')./*...3)'('%,52/&&%$(+10***),((&.)/*3-)(---'+2-354-*(**)+)(,('1-(*')'/.83<:3.0149:.062300.%).2,.1*%&$%'($&&&*'&)'')%),603/25-(*-***)-(2/*)0-'(**&%$%'(&'$&)$&(&+*.01/-&+((&&&-51/)+''(*+853-+1-$'%)*,,)'+0-0/,''$%)01(+)+-.*(%%&&((,,,'*-'%(--/552-6&*(*)')&**(140813.,0)(*/**(++((')''+*,.%%%,'(/+1.+-,&*++(-+,+-(.'%/6+'&+,(&*.-*-.%+-+//162//20-0(,-//.-23,6711/*)+-''&*()'*'+())%%&(%"%'')*34*-,.&%&%%,-+21/24;5+(),..+'',.,('(),*//014/1'*(&&&&(47*-%%%,(%&$()**.7++)226655886-5*1+1-%&$%)),(+'&&%(((()0/+%)$'%$'',)*.','('+)-++')&$$''(+)%$'(--..*(&&-(&*((),+--6:727-4+'&%)(-$#%(*)-+&161/6((+,&)&)'+((,,%)$((#&')0/)%'$('-++12)&(&&%(080)*.-1*)')'%(#%#%''&%(*'/4*,%'%%'%'+)00-')&(&&&+1(-((+))'%+'-+/'-'($'-%*%--+,+++//-&'''(*.+/'(%&&%(.((/)*)%)$%#$$'&'#'%%$&,+*&)''&%%$
@2779aeef-9c75-4434-85ad-ad8a841d997f ch=81 read=70258 start_time=2019-12-13T05:20:41Z barcode=BC01 runid=2c9cf7bc05858273f10e7d7ec552fc0bd742dc3e
CTCCTACGGGAGGCAGCAGTGAAATTTTGGACAATGGGCAGCCTGATCCAGCAATGCCGCGTGCAGGATGAAAACCTTCGGGTTGTAAACTGCTTTTGTACGGAACGAAAAAGCCCTTCTAATACAGGGGCCATGACGGTACCGTAAGAATAAGCACCGGCTAACTACGTGCCAGCAGCCGTTATGCACGTAGGGTGCGAGCGTTAATCGGAATTACTGGAGCGTACAGCGTGCGCAGGCGGTTATGTAGACAGATGCTTGAAATCCCGGGCTCAACCTGGAACTCACGTTTGTGACTGCATGGCTACAGAGTACGGTAGAGGATGGAATTCCGCGTGCAGTGAAATGCGTAGATATGCGGAGACACCGATGGCGAAGGCAATCCCCTGGACCTGTACTGACGCTCATGCGAAAGCGTGGGGGGCAAACCGGATGGGCCACCCTGGTAGTCCACGCCCTAAACGATGTCAACTGGTTGTTGTTGGGAATTAGTTTTCTCAGTAACGAAGCTAACGCGTGAAGTTGACCGCCTGGGAATACGGCCGCAGGTTGAAACTCAAAGGAATTGACGGGGACGCACAAGCGGTGGATGATGTGGTTTAATTCGATGCAACGCGAAAAACCTTACCCACCTTTGACATGGCGGGAAGTTCCAGAGATGGATTCGTGCTCGAAGAGAACCTGCACAGGTGCTGCGCATATGAGCTGTCGTCAGCTCGTCGTGAGATGTTGGGTTAAGTCACATAACGAAGCGCAACCCTTGTCGTTGCTGCATTCGGTTGAGCACTCTAATGAGACTGCCGGCGATAAACCGGAGGAAGGTGGGATGACGTCAAGTCCTCATGGCCCTTATGATTGGGGCTACACGTCGCCACGGCTGGTACAGGGTTGCCAACCCGCGAGAACTAAATCCATAAAACCAGTCTCAATGAGTCCGGATCGCAGTCTGCAACTCGACTGCGATGAAGTCGAATCGCTAGTAATCGCGGATAATGCCGCGGTGAATACGTTCCAGATGCTTGTACACACCGCCGTCACACCCATAGAACCCGGGTCTCGCCAGAAACAGGTAGCCTAACCGCAAGGAGGGCGCTTACCACGAGCAGGGGTTCGTGACTGGGGTGAAGTCGTAACAAGGTAACCGG
+
+-24.275:1/+0/436627113+.77-/603/63295)(&(*13441/.'*2,,%%%%*+--3044000+--(0:8<:&10,4%')0&+.'&+.,4-/+1+5241.-02/(%%+-*4..-&&#$%,594.8/0667463(0201+)*198:94555624001625276868:210,(,(((+,.+-()+.00*00,.++.669;/;11*2,,.)&''.,%&'''&$&*+223344((651101//1/--382452/%'$%06*+/1/*37766.+0//43,/)(&%'&1:4/--/1-,-(*-20.-+/,,-..52;74+&*,+9../,//030--*+%(,,,,(2(057620412-/3,)*()++1/31.6..-0+.0*/.-0;8-/799::754-+,-,237878.++%'++*+.78+)2*(1385,*-3&'&'')&,06-,1821/43-/133;*(0802000++(%$'(-+69)*0),*/75(+.+),19;3-03+023*3-.1,--.2---.02,/-.8658:239676.'(((0257+'-+*2/-*16--997:.,-%*)-,,4(480*)$)&)).(,,881:11./0,*,4.:7485:30%(*85.5.102998/-*(&&+.(&*'(,,+-167162&6322120-,))+,.280.705,.3:9:887..+-314-**&(+.4253*'&%&#&$&()&%$$')-58788783-)&)()*,*639491512-+)'&'&&+1,./)**+,-.,3/.7..&*0+')))../-++,53,*(+*--1139311242999-0*&*-).3,2483-..-2-3/.1*/188;974/0,2/&('&()219-)++))'(+./5104..)*(..&(&%%''''/5.'.,,/,/7.0708.:5'+)(*(++-26*'('&(*4:6186260..(%"%&'+-('&&**'.%+*'#$(&+),.789510,*.-0//06)'0-6201)&'(()'&'-/()(((*12142:987;777*5*,&),%+'(-(%)(((((-.)1.+42*))0*,&,+.'&+&&/7876276383,*&&%(*.--.63+,8881101(.%**(+),+4,/7//.%+.'+2/+1432177645155,.-3//034000++/4136894'
@1e329132-fd75-4e59-80f5-2745b923a38c ch=141 read=55406 start_time=2019-12-13T05:20:40Z barcode=BC01 runid=2c9cf7bc05858273f10e7d7ec552fc0bd742dc3e
CTCCTACAGGCAGCAGTGGGGAATATTGCACAATGGGCGCAAGCCTGATGCAGCCATGCCGCGTGTATGAAGAAGGCCTTCGGATTTGTAAAAGTACTTTCAGCGGGGAGGAAGGGAGTAAAGTTAATACCTTTGCTCATTGACGTTACCCGCAAACCGGCTAACTCCGTGCCAGCAGCCGCGGTATACGGAAGTGCAAGCGTTAATCGAAAGATTACTGGGCGTAAAGCGCGCAGGCGGTTTGTTAAGTCAGATGTAGAAATCCCAGGCTCCAACCTGGGAACTGCATCTGATACTGGCAAACGAGTCTCGTAGGGTAGAATTCCAGGTGTAGCGGTGAAATGCGTATTGAGATCTGGAGGAATACCGGTGGCGAAGGCGGCCCCTGGACGAAGACTGACGCTCAGGTGCAGCGTAGGGGAGCAAACAGGATTAGATACCCTGGTAGTCCACGCCGTAACGATGTCGACTTGGAGGTTGTGCCCAGCAGAGGCGTATTTCCGGAGCTAACGCGTTAAGTCGACCGCCTGGGGGTACGGCCGCAAAGGTTAAAACTCAAATGAATTGACGGGGCCCGCACAAGCGGTGGAGCGTAATGGTTTAATTCGATGCAACGCGAAGGAGAACCTTACCTGGTCTTGACATCCCACGGAAGTTTCAGAGATGAGAATGTGTAGCCGGGAACCGTGAGACAGGTGCTGCATGGCTGTCGTCAGCTCGTGTTGTGAAATGTTGGGTTAAGTCCGCAACGGCGCAACCCTTATCCCTTTGTTGCCAACCCGGTCCGGCCGAGACTCAAAGGGGAGACTGCCAGTGAAACTGGAGGAAGGTGGGGATGACGTCAAGTCATCATGGCCCTTACGACCAGGGCTACCACGATGCTACAATGGCGCATACAAGAGAAGCGACCTCGCGAGCAAGCGGACCTCATAAAGTGGAAGTCATGTAGTCCGGACGGTCTGCGGCAAACAGAATAAGGTCTTCGTGAATGTGGATGGTGAATACGTTCCCAGCCCGTGCGCCGGTTTGAAAAGTCGTGGCTGTAACCTTCGGGAGGCGCTTACCACTTTGTGATTCATGACTGGGGTGAAGTCGTAACAAAGGTAACCGG
+
++0,''+',*)*55./2..0-$&)/221-./.943;72-.06+360/(.(++(11,.,68,.0004/33./+,,+'-6050),#.-))4/56,,-')./*+&))589+')'*')+)$'(/<7-.1/1/01/46+)//2-4///7+7.,19,)***)&%)(+,12//2467887354//16137,)**'.,-,&,,32/1.0.8/1-0,&%*),'-*'*,.34//235/-)(+&+-/::76/44+,605/871012..('1/)*4-($,,+05'0'4-44905//821110+*,001717*+*&(,)--..146-3(,)',(,,+3-*4+-&%&),1//-,-/*+,50()(')+,099;2)0/(6//6202/,4,++*(++,,791))/623+.*(+001226543-0141(*'&)/)/'+'+&*6:5/)/.(7+0,+./09*+.4421361,.(,)'%**)+-/-330&./535100.7).,.5*%%&$&(**'*'#(*'2*+++'+1690.-,1.9.4598665*./(&-+(%)(.,3/+(-07-,4.91:87,6.47.-+-(4*,-523;5-90./0557833324.*+,'.&&+/76<;6:8<8//001:7:9:///+'''*.0.4.-7:50-112935682:3)(,01,2).79-,++,.730//8142.((*,-*36.757362***5')+833,++,,07101741+0,-/./,--+2.-+,0,**/;0997;9:/.1.(,/+,)&$$'+'.5-0/.+;-(,5,*6/.3203/1-.715/3.6.*'---1477*))0(().0447:(-&'%()'(9/))'&,,1/29;620/+)(,,660688;9450*88)(,+,-/76094242/0-''$$&)998142-3.,*--/+43/'('*('(234977220.--1/)*-70324611470-+--/+*,+()(*),-1',+&%%+(*(&'&'(%&&&&%'(')))(*&&&$$#$&%&%$'*.))%#$$&22841+/*%#$&'+%.%%$##('*)'$*+*(%++(''&&'%')/,.,0.-9/*+2,*0/2/38*+/4++325594&.*+-3040,-+,)))*,/8897<)/)-799;70
