# Supplementary material for: De novo species identification using 16S rRNA gene nanopore sequencing
Source: PeerJ. 2020 Oct 21;8:e10029. doi: 10.7717/peerj.10029 (PMC7585375; doi:10.7717/peerj.10029)
Supplement: Supplemental Information 2 — Contains raw reads. [file peerj-08-10029-s002.zip › pass_fastq_runid_2c9cf7bc05858273f10e7d7ec552fc0bd742dc3e_217.fastq]

@b11df139-3cc8-441d-bd35-6bf3da14e4ef ch=42 read=69952 start_time=2019-12-13T05:20:51Z barcode=BC01 runid=2c9cf7bc05858273f10e7d7ec552fc0bd742dc3e
CCAGTTACCTTGTTACGACTTCACCCCAGTCATGAATCACAAAGTGGTAGCGCCCTCCCGAAGGTTAAGCTACCTACTTCTTTGCAACCCTCCCATGGTGTGACCCGGGCGGTGTGTACAAAGGCCGGGGAACGCGTATTCACCGTGGCATTCTGATCCACGATTACTAGCGATTCCGACTTCATGGAGTCAGGTTGCGACTCAATCCGGACTACGACGCACTTTATGAGGTCCGCTTTATCTCGCGGAGTCGCTTCTCTTTGTATGCGCCATTTGTAGCACGTGTGTAGCCCTGGTCGTAAGGGCCATGATGACTGACGTCATCCCCTTCCTCAATTTATCACTGGCAGTCTCGCTGAGTTCCAGCCGGACCGCTTCAGCAGCAAGGGATAAAGGGTTGCGCTCGTTGCGGGACTCAACCCAACATTTCTGGCAGGCTGACGACAGCCATGCAGCACCTGTCTCACGGTTCCCGAGGCACGAAATTTCTCATCTCCTGAAAACTTCCGTGGATGTCAAGACCAGGTAGGTTCGCGCGTTGCATCGAATTAAACCACATGCTCCACCTTGTGCGGGCCCCGTCAATTCATTTGAGTTTTAACCTTGCGGCCATTACTCCCAGGCGGTCGACTTAACGTTAGCTCCGGAAGCCGCCTCAAGGGGCACAACCTCAAGTCGACATCGTTTGCAGCGTGGACTACCAGAATTATCTAATCCTGTTTTGCTCCCACGCTTTCGCACCTGGACGTCGGTCTTCGTCAGGGGCCGCCTTCGCCACCATTATTCCTCAGATCTCTACGCATTTCACCGCTACACCCGATTCTACCCCCCTCTGCAGAGACTCAAACTTGCCAGTATCAGATGCAGTTCCCAGGTTGGGCCAGGAGTTCCACATCCTGACTTAACAAACCATACGCGTGCGCTTTACGCCCAGTAATTTCGATTAACGCTTGCACCCCTCCGTATTACCGCGGCTGCTGGCACGGAGTTAGCCAGTGCTTCTTCTGCGGGTAACGTCGGAAACAAGGTAATGCTTTACTCCCTTCCTCCCCGCTGAAATTACTTTACAGCCGAGGCCTTCTTCATACACACGCGGCATGGCTGCATCGGGCCTGCGCCCATTGTCGCAATATTCCCCACTGCTGCCTCCCGTAGGAG
+
33&,/4*//5/0.8122789:4*/34+1120.0./975(+,0'-')1(*'()27+*-,*)-201.454-0-.1400339-991,3/0/70*/;5/335710528)*.4796:67643554:)1-/5%15-+675611()&'(12...945563/01.8.)+,,/7./..,0334830/38;<;9:9,((),0/500()),-.0+:09*90:920/00567224::-,,)1/243--)+($')*7*-/)(++2-/06.0-04/,2356624*&'*(%%')+*.//151.010:0)-986*/++-5867--,+)'&$&');99::/*01*+376.0&%$(')*;9:8190,05317)-1556935-(*00+2461**+.)(,+,(-.2'714487+/7/22.//125324120:7,,:92)20*.+2,/0)).*4-*,31146563/..;0/1-7/-.,.2557984244;89790)&+(*%'$'%%&22/09899;2/1/.8:4154/6*,6;785682./119337-3)7/;+%&')+03/0189)*.2.5<9;;.4/,,,,72(.$%$&&*+,/-/,+'&)*3::<:85:0-.179;.562.3.,-))++&&*(0.571+/485:8767.4-2*+&%+.,/30/+.)/&,.%+4/+/-,38*((+447866+&%%&-,5466245/+*)*+,98::97667-1%&+&)*5.1/.265/661+'-,370+/.0336022+04000-13,,(*(+/38616()6:5/7689797579)--'.1.4<9:5732355--)(--1.071.+05+++'('*+&&'*802/408:/+--)((&''+1246-('*...5<./3016+*',-0699;5;.+))*1.'2.6,,)%(5;/''*/1-+)+-.6/6/4052.2$%$$&)-340,,16//002/+(,+-4-::+*+2)-')((('%'%+-3.+07362350395,2++,:9653-*-(/$&/41239067057977<8768,68+.89664%)(&(-44)2*.&+#%&2/,//9<07::831;9-(+,+04)/*((--(%&''.,().+9:8;87;946//'(&++--1,((+/.166566&158<:9:91;0-/0(%%%+,455-0.34/.00-+-),0,25+-./4++(
@26025d63-513c-4167-b15b-adb673d33df6 ch=67 read=80386 start_time=2019-12-13T05:20:58Z barcode=BC01 runid=2c9cf7bc05858273f10e7d7ec552fc0bd742dc3e
CTCCACTGCTGGGAGGCAGCAGTGGGGAATATTATTGCACAATGGAGGCGCAAGCCTGATGCAGCCATGCCGCGTGTATGAAGAAGGCCTTCGGGTTGTAGAGTACTTTCAGCGGGGAGGAAGGGGTAAAGTTAATACCTTTGCTCGGTGACGTTACCCGCAGGAAGAAACACCGGCTAACTCCGTGCCAGCAGCCGCTTGATAATACGGAGGGTGCAAGCGTTAATCGGAATTACTGGGCGTAAAGCGCACGCAGGCAGTTTGTTAAAGTCAGATGTGAAATCCCCGGGCTCAACCTGGGAACTGCATCTGATACTGCAATAGCTTGAGTCTCGTAGAGGGTAGAATTCCAGGTGTAGCGGTGGTGAAATGCGTAGAGATCTGGAGGGTCCGGTGGCGAAGGCGGCCCCTGGACGAACTGACGCTCAGGTGCGAAAGCGTGGGAGCAAGCAGAGTTAGATACCTGGTAGTCCACGCCGTAAACGATATCGACTTGGAGGTTGTGCCCTTGAAGCGTGGCTTCCGGAGCTAGCGCGTTAAGTCGACCGCCTGGGGAATACGGCCGCAAGGTTAAAAACTCAAATGAATTGACGGGGCCCGCACAGAGCGGTGGAGCATGGTTTTAATTCGATGCAACGCGAAAAGAACCTTACCTGGTCTTGACATCCACGGAAGTTTTCGAGATGAGAATGTGCCTTCGGGAACCGTGAGACAGGTGCTGCATGGCTGTCGTCAGCTCGTGTTGTGAAATGTTGGTTAAGTCCCGCCTGGCGCAACCCTTATCCTTTGTTGCCAGCAGTCGGCCGGGAACTCAAGGGAGACTGCCAGTGATAAAACTGGAGGAAGAGGTGGGGATGACGTCAAGTCATCATGGCCCTACGACCAGGGCTACACGTGCTACAATGGCGCATACAAAGAAGCGACCTCGCGAGCAAGCGGACCTCATAAAGTGCGTCGTAGTCCGGATTGGAGTCTGCAACTCGACTCCATGAAGTCGGAATCGCTAGTAATCGTGGATCAAATGCCACGGTGAATACGTTCGGGCCTTGTACCGCCCGTCACACCATGGGAGTGGGTTGCAAAGAAGTAGGTAGCTTAACCTTCGGGAGAACGCTTACCACTTTGTGATTCATGACGCTGGGGTGAAGTCGTAACAAGGTAACCGG
+
-253*-0('$*43-.3.276*484:7).3/-25%0(*.6121/2,)''&(-/948<9994110-38563996868570:060+,/,4194.9*782;.-.&'(**+04.+,-,-52*+.,())0-++.8++-:/9/04/9:/-774')12.4-6/.2:6-/-2&/+)-4,+//+(&++/2.-0/%.'-.)+/-223-0'','+'*)-/50.02-22/59134.9-7,1-6/103/26<956257;5.00/(/*/1573&15;3,7.:1./::,12221%'/,)0780-65112./26,,4-3460////:*+,--2)%%'%%($&'&'(1/0,-+.+.&*,*+(*&.)0.++88861*++,624841,13-/1/./..,-14284/+,''(++418;81/4(/+-5-9--,5884+'0-...-+./1.598990160,.02325,,./2%++.%()0).2234<2697/28:24668<9;;<15(('(-,5,*&'---245;54257(*+)'&((+65:5505/,.+*-,,%-.0..716/773'7;67:5636)(&&):/907.603&,/3*6866//7*5,)'%)+2/3*/*6.-1-+,.1-)%)+(465/%*)+-*-*<<2-15::+$+&),0.25-.2/+()/.4/7./52216513/0267--)+*0-60395.-*,++*,,,/5008466642(1*3+8;7;0.-,/(,/9555447999852**)+*-...;7:619//-,.3,+1..,.4/20370)'*%$%(')22/26//1123%%0*)2+*8:545&1/7(0+10:573663,**/'&**53659355220/46*167.+2,+*)&'*''(20+(++,-8/38,6::;:56-50+'#$%(*465532*'%(%**-067897;8653--+)+.+,'%(((++,-265()*)+.5;133:10,,/065:00/1123469988-2*4*.5,3),-,2-**'**4364659)*).0/+6*70///-/00142712299988869++-9,,,(9886:62646<5*+'+-,.(&')/346212332136487:4))+-73783055*')%&)*2((((''):+:;:<:2;0)*'&1'()'(/0,*::/*)(+0;8965//(-.001)+,2/..75993,,*&,+289;0-
@8f66d4ae-428f-4cfa-be84-ae29e485943c ch=460 read=52106 start_time=2019-12-13T05:20:53Z barcode=BC01 runid=2c9cf7bc05858273f10e7d7ec552fc0bd742dc3e
CCAGTTTACCTTGTTACGACTTCACCCCAATCGCTGACCCTACCTTCGGCCGCTGCGCCAGCGCGGTTAGCTCACGGACTTCGGGTATTGCCAACTCTCATGGTGGCGGGCGGTGTGTACAAGACCGAGACGTATTCACCGCGACATTCTGATTCGCGATTACTAGTAACTCCAGCTTCATGTAGGCGGTTCAGCCTACAATCGAACTGGACTGGTTTTAAAGTTTGGCTCCACCTCGCGGTGTGCATCTCTGTACCAGCCATTGTAGCACGTGTTAGCCCTACATAAGGGCATGATGATTTGACGTCATCTTCCCCACCTTCCCTCCTGGATTAGCAGGCAGTCTCGCTAGAGTCCTCAACAATGGTAGTAACTAACGACAAAGGGTTGCGCTCGTTGCGGAAGCAACCAACATCTCACGACACGAGCTGACAACCATGCACCACTGTCACCTTGTCCCCGAAGGGATTTCCTCGGTGGTGGCCGGGGATGTCAGGGTGTAGGTAAGGTTCTTCGCGTTGCTTCCGATTAAACCACATGCTCCGCTACTTGTTGCGGGTCCCCGTCAATTCCTTTGAGGTTTAATCTTGCGACCGTACTCCCCAGGCAGATACTTAATGCGTTAGCGGCGGCTTTGAGTGTTGAAACCCCCCACACCTAGTATTCATCGTTTACGGCGTGGACTACCAGGGTATCTAATCCTGTTTGCTCCCCACGCTTTCGAGCCTCAGCGTCAGTTACAGTCCAGAAGTCGCCTTCGCCACTGGTGTTCTTCCTAATCTCTACGCATTTCACCGCTACACTACGTTCCTCTCCTCTCCTGCACTCTAGATAACCAGTTTGGAATGCGGCACCCAAGTTGAGCGGGTATTTCACATCCCGCCCAATCATCCGCCTACGCTCCTTTACGCCCAGTAAATCCGGATAGCGCTCGCCACCTACATTACCGCGGCTGCTGGCACGTAGTTAGCCGTGGCTTCCTCCTTGGGTACCGTCATTATCTTCCCCAAAGAGACAGGCTTTACGATCCGAAAACCTTCATCACTCACGCGGCGTTGCTGCATCAGGGGTTTCCCCATTGTGCAATATTCCCCACTGCGCCTCCCAGTAGGAG
+
/2',.:(+7728026///&14-0',/-*+826%%'*-1:0,-.:875,131)+2-1')-,,,,,,.2(+,+-0016;2/258-('-&-)*8;00+*)))&,,*,''&,985572/13349643688)%'1./676:102;37889,8;25978;6431013//00/1/4.,/,,/67<:696678:5/+-8*'/8/7778<85/072/0)..//-7;<-882-/9+0*)+35,*((,)-+,3-4/029///..98752149476.+**,()*,(*)&*04)%&))(3*55701//0000:<8-246951*'##/3+++37:511(+/0-.4*/.+(-)))/1773.4-,-/'++-/61+-&'(-)')(--2365469670894)17/47-..324226,,,/)2(*,+,&/+421-+*'+./4340./..//,/12:/5,-(*-%%&&.-,1.-,-/066,+*.)()&/3,2,*)*%&%&%'*)(*(.((**/0+'*''+),/1,*&0*993-50-5041,,.70%$&*)77/75.,.23344:1/.*)+)+/)*+4:41187-+9:6:7;8(*0)(%'*48:/:2.1.,-3.//'*)-*18:/(063&&5-.,0+0-1237:6')(-*),*('+,*&()*33+2:,95::9+*.1153-.//2<979985;9223:6569<99966807942445.09998312:3,..245-,.1/4;1066677452454681/70//.419(((+,*,/6:::;<::<56876-/,6,-37&(6<7642.)20444;4446749966*+($&&,4...32301113/1./*..2-./55181;*206(4)+)++3'52*1+'*(,+4*,,3&*,.,09.-),,,76-'*((-117//1978<860(--46*::147365'+*-975202313&'*(*0179<32:1.3'3)*6811*9**+230/)).,++.30/(34572.**..0*-503/((0)+26685484459-;;<+64(*$)&%*-752:7,,-.0.1,-6945;9,***+4676163/20./0/-,,,1225,,7433;/65:2')504474;545-868.*,/)*(*)*,-'#(*+2)('
@f47f3b0d-40f8-454b-bce3-c28437b283e1 ch=411 read=65928 start_time=2019-12-13T05:21:00Z barcode=BC01 runid=2c9cf7bc05858273f10e7d7ec552fc0bd742dc3e
CTCCTGCAGGAGGCAGCAGAAATTAGGGAATAATAACAATAGGCGCAAATGATGCAATATCACCGCGTGTATGAAGAAGGCCCTTCCGGGTTTGTAAAGTGCTGTGGGGAGAGAGGGAGTAAAGTTAATGCCTTTGCTCGTGAGCGTTACCCGCAGAAGAAACACCGGACTAACTCCGTACTTGGCAACCATGATGATAATACGGAGGGAGTGCAAGCGTTAATCTGGAATTACTGGGCGTAAAGCGCACGCAGGCAGTTTATTAAGTCGGATCTTAGAATCCCCGGGCTCAACCTGGGAACTGCATCTGATACTGGCAAGCTTAGTCGTAGGGGAGTAGAATTGGGTGCTTAGCGGTGGGAAATGCGTGAGATCCTGGAGGAGGAACGGTGGCGAGGCGGCCCCTGGACGAAGACTGACGCTCAGGTGCGAAAGCTGACGTAGAGACAAACAGGATTAGATGCCCACTGGTAGTCCACGCCGTAAACGATGTCGACTTAGGTTGTGCCCCTTGAGGCGTGGCTTCCGGAGCTAACGCGTTAAGTCGACCGCCACAAATACAGCCGCAAGTTCAAAACTCAAATGAATTGGCAGGGGCCCGCACAGAGCGGTGGAGTATGTAGTTTAATTCGATGCAACGCAGAAAGGAACCTTACCTAGTCTTGACATCCACGGGAAGTTTTCCAGAGATGAATGTGCCTTCAGGGAACCGTGGGACCCAGGTGCTGCATGGCTGTCATCAGCTCGTGTTGTAGAATGTTAAGGTTAAGTCCGCAGCAGGCAGCCCTTATCCTTGTTACTTAGCGGTCCGGCCCGGGAACTCAAAGGGAGACTGCCAGTAATCTAAACTGGAGAGGTGGGGATGACGTCAAGTCATCGCTGGCCCTTACGACCAGAGGGCTACACGTGCTAATGCGCATACAAAGAGAAGCGACCTCGCGAGAGCAAGCGGACCTCATAAAGTGCGTCGTAGTCCGGATTGGAGTCTGCAACTCTGACTCCACATGAAGTCGGAATCGCTAAAGTAATCAGTGGATCAAGTGCCACAGTAGATACGTTCCCGACCTTGTACACACACCGCCATCCACACCATGGGAGTAGGTTGCAAAGAAGTAGGTAGCTTAACCTTCCCGGGAGGGCGCTTACCACTTTGTGATTCATGGCTAGGGTAAGTCGTAACAAAGGTAACCCGGAAGATAGAGCGGCAAGCCGTGGGATTGCTAAAGACACCGGCAAACAG
+
%(02,+5679/140-0-*%&%%)'&.2,,3.0')%%%(')%**'&+-43-,,.-)-&$&%#$))'()++,-.242+,-+,.0'+-3((46),+%*,-(''$((%$'*.,*-*')-0(()+/77,22322/0.+,))/0-(+*%&',0.(.-+(*(*2*(((+'*/1)&)--,4//--),')'%$+-1)340--,+&(+,*)'(&+)-.(&()(33//0/211/(&%++1,5++-*,-&%#%++.((*/--%*'*,)'*+05'0-3),--&*+*$,&('+.*.1/)*-,*,-+'/&%%+-(.11112342123/4+2,,,*''''%'&&'.)+*10)+**'&$'$&*--,&(&#'*(7541)&*(+*-+*+,--52)/46+/-)0+)(+'/*//-''-(&+%31*&(+436-./+-0.-++&*+0,,3/00,,/(()*+''&,*,++-55:85)55,.-((+-)3-)$%%)/,-4395(++-70-3990'&-'*)'%%(%&)*(2+,%01-+.21..4-+-,/)'(&&),%+/-./+((&,+0+*+-)+.2.20(()$+&&1,007-..&'+3-/2-,').,++*0%%)%((.++-,**0))+*-(('&&++%))'((%&$&%++50-6/71%'+()-%($&$&)+,((()212105992353-+)(*,341,/,63+2+,0-*.((+&*%&')*547059441')/(.)/2).&0412'()-'++5321245:77776+--%*,12-6,42/.,)-010/4*,-1.8241671',)&&&%&(%(07/.0.11%&&&+,%(%$&&((425,.-52)'-/$$*(0*4+,.0*-)))&+*'**&%)*02552221)'&(&,',56.444425977/111:6('%&(38+(*'((*/0,*(),0++**'))'%%%&%(%$%'+0+376('''('%%&'+755*(,)(&')-2),/:86;885646)*.+++**())3.2),,-/4,+))*)-*/*/.1.-.-..+(')(++&&&&.%.,115.11(,%'(0720%(+486342(&)%&%%)(*0--54//(..3)'&&++*0/2360411014'('&)-(''*-113))('&(&*-,6136:.&&(''),*))$'$%()-2+-//+*36()12.2+3))04'*,1,'**0/90$%-*,.1,+)**)'')'**-./5(-+01829*0,15--/,**,./*3.2-2.+/),)$*($&*)-*)*(',)(')*+&%#$
@e62b7dd4-230e-4971-8c46-f7c97294c58a ch=408 read=22418 start_time=2019-12-13T05:21:00Z barcode=BC01 runid=2c9cf7bc05858273f10e7d7ec552fc0bd742dc3e
CAACGGTACGACTTCACCCCAATCATCAATCCGCAGCGAAGCTCCTTCCTTTGCGGTTGTTACCGGCTTCGGGTGTTATCAACTCTCGTATTAGTTAGCGACGGGCGGGTGTGTACAAGGCCCCGAGGCAATATTTCACCCACGCGACGTAGCGATTCGCGATTGCTAGCGATTCCAACTTCATGTAGTCGAGTTGCAGACTACAATCCGAACTGAGAATGGTTTTATCGTTTTGCTTCACCTCGCGGCTTCGCTTCCTCCTGCCATCCATTTGGCGATGTAGGTCACTTAAGAGGGGCATGATGGTTGACATCATGCCGCCTTCCTCAACTGTCACTGGCAGTCGCTAGAGTCCCAACAATGATGGTAACTAACGATAAGGGTTGCGCTCGTTGCGGGATAACATCTCGGCTGAGCTGGCGACAATGCATGCACCACCTGTATCTCATATAGCTATCTCTCCATCTCCTGGAATGGCATGGTATGTCAAGACCTGGTAAGGTTATTCGCGTTGCTTCGAATTAAACCACATGCTCCGCTTGTGGGCCAAATCAATTCCTTTGAGTTCATTCTTGCGAACGTACTCTACTCAGGCGAATTACTTATTGCGTTAACAGCACTGAACTTTGACATCCAACATGGTACTCATCGTTTACGGCGTGGACTACTAGGTATCTAATCTAATATTGCTCCCCACGCTTTCGGGACTGAAGCGTCAGTTGCAGGCCAGATCGTCGCCTTCGCCACTGGTGTTCCTCCGCTATATCTACGCATTCACCGCTGCTACATGGGGTTCACGATCCTCTCCTGCTCTGGCTGCTACTGGTTCTATGGCTTACTGAAGTTAAGACTTTCACCACCAGACCCTTGCTGCCGCCTGCTCCTCTTTACGCCCAATAATTCCGGATAACGCTTGCCACCTACGTATTACCGCGGCTGCTGGCGTAGTTAGCCGTGGCTTTCTAATAAAAATTCTGCCGTCACTCATTTTACCATTTCCTGTAGCCGTTCTTCCTTTATAACAGAAGTTTACAATCCGAAAACCTTCTTCCTTCACGCGCGGCGTTATCGGCCAGGTTTCCCCATTGCCGAAAATTCCCTACTGCTGCCTCCCGTAGG
+
)%#$&$,$$')-58/#.38'4+662./1)(3,'0/04'(&%'-.--4/2*5.)*.14/&$+(+.*,('&01:700-:1/0,+**)))'+$$'&%)*%'00)0275-),&*&&&)&.,,.2-0/)'%'(,*4(%*.*1/1.*%+)*+'*$'#''--.5,&'()-/&-**-31,12-+0+.062/5///224,,0.5.2-3465473550/-3874.-()1124/7;+'+$',-1-%&&)(%+/,,)'+4/3;2/.,++0),*(')''/1413:,(&'&%$$"#%+..+()+13(%*5132,*+.14-0)&$%%,-++$)(',0284927**('(./3461:10-40'(/&&'().)%)&**4++)/150/50008...,(',.237474688-9.)+3:1.&(+*//1//-(()+,1440(133814'$&()1/,0/+206434558:3734+4665768625789992.-00'%&&',*-(+)*30120400101'/.-'2)31'.3,)+),.+.100*,-.02;988022211/.1+**')$&(')'%&'(+.226511873/2/4123902/.1**33*.**+)'%'),)+23'&')&%(..,-6&))-//.,*,,,147630011+,..18)3+,),&11/2453:987<6--*3,,-39866301(,++,2431922)-')&1-++/231,&()*/773/:71+-*,'%)''*,/0</1/256842568697*56+77576.((,1/16960.2/$$(*+731*&,,0-4/()1..//('##%$%&()'.)*$$&,/1.+*(,+&&)',*'14/.)%$&'-,6,(&%%'(*+1,,3+,,,-:,*)(,((1*+0-*.(,-97;05/,+*,/6328/.-21555092,././*/+*0638113538373,.06059.04(%+*+.-7.076749554**0(((&(+/32011/*-)(2841)+.,.94*%*&&$&+.78.++**%'&&$%*30289-..+)*)')**.7494)*-**0/12)(/)*1<:.//9741,,0010.4/.5:841;600**%$'2./1+%'(').-&-5,:3073+*+3/06,.)1.)//0+&&)(),..68-69-,724)
@d083dbb3-5984-493c-b7f1-64fe8a996f8d ch=28 read=45896 start_time=2019-12-13T05:21:08Z barcode=BC01 runid=2c9cf7bc05858273f10e7d7ec552fc0bd742dc3e
CTCAGGAGGCAGCAGTAAAATTTTTTCGGCAATGAAACCTGACCGAGCAACGCCATATTGAAGAAGAAAGGTTTTCAGGTTGCTTAAACTTCTGTTATTATAAAGGAAGAACGGCAGCTACAGGAAATGGTAGCCGAGGTGACGATACTTTATTAAAGCCACACGGCTAACTACGTGCCAGCAGCCGCGGTATGCGAGGTGGCAGCGTTATCCAGATTATTGGGCGTAAAGGGGCAGGCGGCCCAGCAAAAGGGTCTGTGTTGAAAGCCTGGCTGCTGATGAAAACCATGACCAGGCAGCTAGAGTGCAGGAGAGGATCTGGAATTCCATGTGTGAAATGCGTAGATATGGAGGAACACCAGTGGCGAAGGCGACGATCCTGGCCTGCAACGACGCTCAGTCCCGAAAGCGTGAGGGAGCAAATGGGATTAGATACCCTAGTAGTCCACGCCGTAAACGATGAGTACTGAAGTGTTGGATGTCAAAGTTCCAGTGCTGCAGTTGCTGTAGAGGTACTCCGCCATAGTAGTACGTTCGCAGAATGAAACTCAAAGGAATGACCCGGGGAGCCCGCACAAGCGGTGGGCAGCAATACGTAACTGGG
+
+/5)/*')(,,02.1.4++,*0875-)*/2484)(/-+:++.1.-2'.2,*+.3+0.10-01)**&+,&))-12,/,-,/+$'-+83-,/.03+0.%)5+..3+(*.2(,//(2,+,..67/3).1.,5450015)((&*)*)($%%'()-*3-.*-&*..,&)+,++5+..+101-.6.-1/*+(&(')-2('+*()-+4-),)*-,/,*,)&+$)*&-',.1,4471(*,+(&&+0101,)&$'*050),.(--31-,+-*.2/-6772&&(&(/*(*)&%'&-414141(,296.-,,,*))(,)+/+)*%)601658,8+9+9734(0))&'')**985&)85330*'.*)0..072()*)(+1.(+/234876:..+*-:-472+,**-&*/--0/4)&&())()*.,&/4/-,.18+*&(+',1-)/-..6-+',,-.255,-0074647-/..//+/0/3+&(&'*,283839784271-2.:,,-:899.4(0*-&'(+'%'&&&)*1136460%''&)%&,+005.6)+.1287.-2.+6638,2-*.+(+/')(-5-'(48+(+*,-6793<31+++,+2/800.0512)'$$#
@43a33395-14fe-428c-bfea-f1feabcde215 ch=81 read=70314 start_time=2019-12-13T05:21:17Z barcode=BC01 runid=2c9cf7bc05858273f10e7d7ec552fc0bd742dc3e
CCTACGGGGAGGCAGCAGTGGGGAATATTACTGTGGGCGCAAGCCTACAGGTGCAGCCATGCCGCGACATGAAGGCCTTCCGGGTTTGCTCAAAGAACTTTCAGCGGGGAAGAATTGAGGTGTACCTTTAACATTGACGTTACCCGCAGAGGAAGCACCGGCTAACTCCGTGCCAACAACCGCGGTAATACGGAGAGTTACCAGCGTTAATCCGGAATTACACGGGCGTAAAGCGCACGCAGGCGGTTGTTAAGTCAGATGTGAAATCCCGGGCTCCAACCTGGGAACTGCGTCTGATACTGGCAACGAAAGGTCTCGTAGGGTGGGAATTCCAGGTGGCGGTGAAACGTAGAGATCTGGAGGAATACCGGTGGCGAAGGCGGCCCCTGGTTAGACTGACGCTCAGGTGCGGCGTGGGGAGCAAGCAGGATTAGATACCCTGGTGGTCCACGCCGTAAACGATGTCGACTTGGAGGTTTGTGCCTTGAGGCGTGGCTTCCGGAGCTAACGCGTTAAGTCGACCTGGGAATGCGGCCGCAAGGTTAAACTCGAAGTGAATTGACGGGGACGCACAAGCGGTGGGCATGGTTTAATTCGGTACAACGCGAAGAACCTTACCTGGTCTTGACGATACAGAACTTTCCAGAGATGGTTGGTGCCTTCGGGAACTGTGAGACAGTGCTGCATGGCGCAATCGTCAGCTCGTGTTGTGAAATGTTGGGTTAAAGTCCGCAGCAGGCGCAACCCTTATCCTTTGTTGCCAGCGGTCGGCCGGGAACAGGAGACTGCCGTGGCTTAAACTGGAGGAAGGTGGGATGACGTCAAGTCATCATGAAGCACCGGCCAGGGCTACACGTGCTACAATGGCGCATACAAAGAGAAGCGACCTCGCGAGCAAGCGGACCTCATAAAGTGCGTCGTAGTCCGGATTGGAGTCTGCAACTCGACTCCATGAAGTCGGAATCGCTAGTAATCGTGGATCGAAGTCTGCAGTGAATACGTTCCGGGCCTTGTACACACCGCCGTCACACCGGGAGTGGGTTGCAAAAGTAGGTAACCTTCGGGAGGGCGCTTACCACTTTGTGATTCATGACTGGGGTGAAGTCGTAACAAGGTAACCGGAAGATAGAGCGACGAACGTGGGTTAACACAAAGACACCGACAACTTTCTTCAGCACCAGCAATACGTAAAAAGA
+
,.*++))0),...12.-+++34)-,4.47%+&'(..-/,0,3*+0(''%'*.(.&&(--5425*0/,()+,.7/1388<1(15537((%&&14)&&%((551)43.60('&%'#+#&$)).,+(($%'%'%&$&++-/04946;2,,&((*)+-+-09:09/..72444040072,24/42.3.4/.70/131,*'(,($($(-2+1)'$',*,--+2+%)$&.58744/30'&$%%)-/,-1/&*-3-5:83257//0200)*/5*--,,33321*454779;:05-,.0%12+*+,+:9:922,+(*'&&,22,--,'++0()-(+(-4.-+/1-'(%'+.,**$$%%%()()-./2,*++.6/98;/12.01++/&-,(,870+././+%&*.-,+)&)*/&37562)+*,-028/*-//7$($(($..)*,-+4:)*584(0-0/+/48:415:22667679920&&)+&',,6*+/120-/*)*5*651,,,*-)/,**-009110/20:15694791,).*)%&%)*&,+,.--+,,*)**+/1+)(&(&.(2.4131,..$+&(',,1-/2+*+)''&)*34;,/(/1/*(+'/-,301/.1''%),-/**'$*.0003-/-%$%$+'*-441;52()*+*+02,)+0-63596;97;9595480%$)($$'*,6798521.+%()++%)-,%('+,01319./.192//83-42791:.,.4.+-0%2**69015246))4,43//6/)/*&&'%&/'+*94143(1.*,+-'*&*+87/2**)&&%&%63/6177--*(+*/*/335666777960221'/0./*'($%'+.*&12,30101.,)*(-8844/11./:6569779:7*())+.*-1878565734567<7:7;88720+*/63156756414,306',,+2./***1124433444677683,,-04../..+1..+**%*//***),47775$&&%('))--011195&224/7,2412'&4,+*,*+/36./$$%%%('-($(-*$'-*-29/35;.'%&),5/0/1//4508+)051/*)-+&(+++/6/+.136;4..,)0105*(*,00//2.2,-1%&*-++.0.20610,,+,-03379+(&*'&&-.37351/,/22+*2,0,%&%-*)27,/592-..,-/+&+.//.3)(.(&*'$&
@74855265-fb30-4460-8a74-6706424af640 ch=268 read=64497 start_time=2019-12-13T05:21:16Z barcode=BC01 runid=2c9cf7bc05858273f10e7d7ec552fc0bd742dc3e
CCGGTTACCTTGGTACGACTTCACCCAATCGCTGACCCTACCTTCGGCCGCTGCCTCAGCGCGGTTAGCTCACGGACTTCTCGGGTATTGCCAACTCTCATGGTGTGACGGGCGGTGTGTACAAGACCCGGGAACGTATTCACCGCGACATTCTGATTCGCGATTACTAGTAACTCCAGCTTCATGTAGGCGAGTTTCAGCCTGAAATCGGAGACTGGTTTTAAGTTGGCTTCCACCTCACGGTATTGCATCTCTGTACCAGCCATTGTAGCACGTGTGTAGCCCTACACATAAGAGAATGATGATTTGACGTCATCCCACCTTCCTCCTGGTTAGCTTAGGCAGTCGCTAGAGTCCTCAACTTAATGGTAGTAACTAACGACAAGGGTTGCGCTCGTTGCGGGACTTAACTTTTATCTCACGGCAGGCTGACGACAACCATGCACCACCTGTACCTTGTCCCCGAAGGTTCCTCGATTAAGAGTAATGCAAGGGATGTCAAGTGGTAAGGTTCTTCGCGTTGCTTCGAATTAAACCACATGCTCCGCTATTGCGGGTCCCGTCAATTCCTTTGAGTTTTAATCTTTGCGATACGTACTCCCCAGGCGGAATACTTAATGCGTTAGCGGCGGCACGGAGGTGTTGAAACCCCACACCTAGTATTCATCGTTTACGGCGTGGACTGGGAATTATCTAATCCTGTTTGCTCCCGCTTTCGAGCCTCAACGTCAGTTACAGTCAGAGAGTCGCCTTCGCCGCTGGTGTTCTTCCTAATCTCTACGCATTTCACCGCTACACTAGAGATTCCCTCTCCTCTCCCTGCACTCTAAGACCAGTTTGGAATGCCGAGCACCCAAGTTGAGCCGGGTATTTCACATCACTTAATCATCCGCCTGCGCTCCTTTACGCCAGTAAATCCGGATAACGCTCGCCACCACGTATTACCGCGGCTGCTGGTACGTGGTTAGCCGTGGCTTCCTCCTTGGGTACCGTCATTGTATCTTCCCCAAAGACAGAGCTTTACGATCCGAAAACCTTCATCACTCACGCGGCGTTGCTGCATCAGGGTTTCCCCATTGTGCAATATTCCCCACCTTTGCCTCCGTAGGG
+
68,.31-23+,)+,-.5179<9302.(0,0,120/3:-++9:99443724.-),())&'(+02+3+)+88112070332+'''2..*-/-1801*))**+01.4.--+/+44.142310/-'*(%-/2'+66231/47753.18,045989<88:9946/11023../(1-2.-./0,*)*)()('%%+/.7./-:0124+*%$)+)*--//+,66:81;<.-0).1+--*(,,%,/,2(.(10--1./0441)((+5:82.4734:1--//.44232/)*,+3/*'++(*)+*'()*/-,.00+61*)/1466767,)'/,5;77211()21:.(*)',2976,,,*,01')()0,13+2)*.+9//0+**+0/'%,(&&+-(,*./01...12294;33,70,('&(')/45*5.,*,*2062/07886*34&74'8;47/.(-5,.6.2/,//00,*+''%&)%)%)*25340)0(&&$)((,+,-*8,*-,+/)/-0&'*,.-('/,3:9492//+*%#%<(;*+-2-7;9::/.,013331-.3)+2.0/9**(%'))+&.+7+)/6414439;2,4,))*'$&')%%'(+-/1;;:2/19:7:8:61-+'2+//7/5/+/5)9''-.-/+*&(+*22;028.4<9/&))-(('))+/<;:99/18+)+%,()*972-,'*)%%*'+*/.030/444/7,)--54)(+/:-.../7//+)%*+674222/0147:0/21/022099+-:586'2022425:77:1-,.222+****6731;6+,.6.33+4/55/.&%(.,+1+,13/--..89,-44')*.)*.+-.0.34<92635425-*'$$%'''+((*+'*/1)*421129:20/012'),)8.7878:<89:0&.,,030/6-+,,/-()*-0'2121501.60/19989:+/*&(&,+,304322/:111928(##(*23;9;.,.:/;5:2384333*.*+%&,&488::646&)%0/25479+37/./40-.0-1:0*--.-1**.33+/97;989:22,/(*()+/+//:+--./0131-7+77'3::0-.:-/0767678-978,&))$(-,/-.78+-63)(
@8fbb6cb5-7bdc-4707-b255-b479c7e0e6db ch=270 read=47325 start_time=2019-12-13T05:21:16Z barcode=BC01 runid=2c9cf7bc05858273f10e7d7ec552fc0bd742dc3e
CCCGTTTACCTTGTTGCGACTTCACCCCAATCGCTGACCCTACCCAGCCGGCCGCTGCTCCCTTGCGAGTTAGCTCACGGACTTCGAATTGCCAACTCTCATGGTGTGACGGGCGGTGTGTACAAGACCAGGAACGTATTCACCGCGACATTCTGATTCGCGATTACTAGTAACTCAGCTTCATGTAGGCGAGTTTCAGCCTACAATCGAACTGAGACTGTGGTTTAAAGTTTGGCTCCACCTCGGTGTGCATCTCTCTGTATGCCAGCCATTTGTAGCACGTGTAGCCCTGCATAAAAGTGATGATTTGACGTCATCCACCTTCTCCTGGTTAACCCAGGCAGTCTCGCTAAGTCCTCAACTTAATGGTAGTAACTAACGATAGGGTTGCGCTCGTTGCGGACTTAACCAACATCTCACGACACGAGCTGACGACATCCATGCACCACCTGTATCTCATATAGCTATCTCTCCATCTCTGGAGCCTTTATAATTATGTCAAGACCTAATTAAGGTTCTTCGCGTTACTTCGAATTAAACCACATGCTCCACCGCTTGTGCGGAGCCCCAATCAATTCCTTTGAGTTTCATTCTTGCGAACGTACTACTCAGGCGGAGTACTTATTGCGTTAACTGCGGCACTGAACTTTTGACATCAACACTTAGTGCTGCATCGTTTACAGTGGACTACTAGGAGTATCTAATCTATTTGCTCCCCGCACGCTTTCGGGACCCCGGAAGGCGTCAGTTGCAGGCCAGGTCGTCGCCTTCGCCACTGGTGTTCCTCCATATATCTACGCATTCACCGCTACATGGAATTCCACGATCCTCTCCTGCACTCTAGCTGCCTGGTTTCTATGGCTTACTGGTTAAGCTTCAGGCTTTCACCACAGACCTTGCTGCCGCCTGCTCCCTCTTTACGCTAATAATTCCGGATAACGCTTGCCACCTACGTATTACCGCGGCTGCTGTGGCACGTAGTTGAATGGCTTTCTAATAAAGTACCGTCACTCGGCTACCATTTCCTGTAGCCGCCGCTCTTCGCTATAACGAAGTTTACAATCCTTCTTCCTTCACGCGGCGTTGCTCGGTGGGTTTTCCCCATTGCCGAAAATTCCCTACTGCTGCCTCCCGTAGGAG
+
:/)*+37-0070./5').13475.698+6077565666:,+'()&&$(&%'+-,.3++')+*.--''%)',+-3,,,-2:24595+%%('(,3-)-..,.4999881112/983/3*,,133697779:-+/+1-3:9:<7234*-33736<99989;621104133456321//-)-.305&+'*-/823/1/:71--//*)1.226*,75521-3396*-.5<7+7//3<769869911:+,',+47456750.,(,.,'&%,3/058*.4,))***))+,4+&+14+(',-,299.)/-,-..5;62359::901)'+,,3-*,(+(,,-.)/-)*/696771/73434''')1+*+*)35.3-*0.'/039334:80/('*+),41535561620009+*..0+1(**855554/2411112446540.((*),0/1('-,0:46;578888590233-1000013359:997753,2*.1237/+)&$(&()+//.6+*4,+(%0&-(),7;88;9772)+*0686/1,5+<<:;<582855525015--0/+-.00-&&00-'&%)-/8667,++&$$(,532/5;2.5-,+,/3&()&&''+2&2681*+(-*,/.+4723-6.1+3334(7557899:5,049*0188://2+++2)-)%&'$(),:419/)*()+-66886//,/,'))13855:550-0:-),+-040$*&-,-2<8/'72+2+,*(+.+*,+-88,619.0/3.-*)(/,+%'&&(,+3247:758:;;:;<<::98577:770(&++.,5;-,/2)-1-/('(.2*5*7.'(,.4241214855,++,0*'/7888;7851;-.*-05;8/://++,,72/).091)791.850/46-/-/,3*)+&)1.2557;778075,,1183./-/''),+33.9.3.;:170'(*+)..(,5045365.;./5/107110475257.+,**..2,%$&%&)()03+./7-8/''125:79.,,,,/0'''*1,7<42443444495::98777..%%*),62-%&((.;9--.--*((-.3:575;4(/--01-+0-*,00+,+,/./88)79;/-1:552017;72086,(%)((+*,-.*/4,,627*,)
@73a6c6ea-1d21-4773-9286-16abb16cea12 ch=145 read=70739 start_time=2019-12-13T05:21:26Z barcode=BC01 runid=2c9cf7bc05858273f10e7d7ec552fc0bd742dc3e
CTCTGGGAGGCAGCGGTAGGGAATTTTCGGCGTGGAAACCCTGACCGAGCAACGCCGCGTGAAGGAAGAAGGTTTTCGGATTGCTTCTGTTATAAAGGAAGAACGGCGGCTACAGGAAATGGTAGCCAGTGACGATAGAAAGCACGGCTAACTACGTGCCAGCAGCCGCGGTAATACGTGGTGACAGCGTTATCCGGGGTGTGGGCGTAAGAGGGCAGGCGGCGGCAAGGGTCTGTGGTGGCCGCAGGCTTAACTTCAGTAAGCCATAGAAACCAGGCAGCTAGAGTGCAGGGGAGGAGGATCGTGGATTCCATGTGTAGCGGTGAAATGCGTAGATATGGAGGAACACCAGTGGCGAAGGCGACGATCTGGCCTGCAACTGACGCTCGGTCAAGCGTGGGGAGCAAATGGGATTAGATACCCTGGTAGTCCACGCCGTAAACGATGAGTACTAAGTGTTGGATGTCAAAGTTCAGTGCTGCAGTTAACGCAATAAGTACTCCGCCTGAGTGAACGTTCGCAAGAATGAAACTCAAAGGAATTGACGGGGGCCCGCACCAAGCGGTGGAACGTAATGGTTTAATTCGAAGCAACGCGAAGAACCTACCAGGTCTTGACTACTCATAAAGGCTCAGAGATGGAGGAATGGCTATATGAGATACAGGTGGTGCATGGTTGTCGTCAGCTCGTGTCGTGAGATGTTGAGTTAAGTCCGCAGCAGGCGCAACCCTTATCGTTAGTTACCATCATTAAGTTGGGGACTCTGCTTGAGACTGCCAGTGACAAGCTGGAGGAAGGCGGGGATGACGTCAAATCATCATGCCCCTTATGACCTGGGCTACACGTGCTACAATGGATGTGGTGCAGAAGAGAGCCGAAGCCGCGAGGTGAAGCAAAACCCATAAAACCATTCTCGAAGTTCGGATGTAGTCTGCAACTCTCGACTACATGAAGTTGGAATCGCTAATCGCCGAATCAGCATGTCGCGGTGAATACGTTCTCGGGCCTTGTACACACCGCCCGTCACACCACGAGTTGATAACACCCAAGCCGGTGGCCTAACCGCAAGGAAGGAGCTGTCTAAGGTGGGATTGATGATTGGGAATGGAAATCGTAACAAATTGAAAACCGG
+
'*)(&+0),02(66-963(5)081;<3664.+,&')++1:-,.35.''/5566449.-.18475433-+)06/70.//.)(&$%*6-(*'(,-3:,*(()),10/0,,/.+,-))/-44,099165:*+,,-/'%**&.)+$'()***+/0-/./--.18/.-,*2+3/3/-4))&/-,/,))&*,*,.51102/)78,+,//5643.7+'(02/3-2765:+)((/1*5.-)(&),5,.%&&#%'(())')%&$$&%(-42%3.+23./661:9:;7000/.-,..,**.(+,+(-'*-.04361'1/738//-.-*+,-364.-6/,.555014433(((/40879:700.-82//5+606/-,,+-.022:4333,*++)-+++-(2(((*(6689:;-(011:72)1/+0.,,47567(('1115673)+-/6365:621230&''*5577/30818/88788/9.-11:0379;999561;270+,3001-+,.1/35-060,+*)'+&+-24411,,-*4.0'+)*,,35,'&&(*,-.12182,-:.(*'+%'&(*2121(-%*/.3-..107616392++*%*00321346+*1***).2**233/.*+)+,-.2335:3.5033)(),.0830/(*--&6564431'()-04841711:/.-,-5222/-.111-0123678897823)*/6584*,1.1+,,,,(),$1')52+/-%32,)5+.++-(&*5)&/7689034.-+.//7;52624/*&'(()+,/6561//..556702564/10.0113+040.0,-//1601-,.96958)871),,.13069269643.+'(),26,00,2///./.1-,*)''&0*())()-*'*3.0746/*++**1/%'-67+495+,.68-3/66:7/0&')(-77.-(*(*+1578423.-+-&')2465625.)2().3.620)&%%%$(*'(&&+**.)*,/035610)/..0:65868<116&264508/002'0.19406*-1211.10,,+))2*%&-,++'+(((+(,/3/-+.+/.0503-/-/)(**)*)+-1343/102036;98892222.4.123(())&((()4487-,+'%'$%)..*+-01
@cfc1ea8a-3218-4972-96ba-632c903ced9a ch=29 read=46250 start_time=2019-12-13T05:21:24Z barcode=BC01 runid=2c9cf7bc05858273f10e7d7ec552fc0bd742dc3e
CCGAGTTACCTTGTTACGACTTCACAGTCATGGATACAAAGTGAGTAGCGCCCTCCCAGTAAAGCTACACTTCTTTTGCAGCCCACTCCCCATGGTGTGACGGGCGGTATTATTACCAAGGCCGGGAACGTATTCACCGGCGTGGCATTCTGATCCACGATTACTAGCGATTCCGACTTCATGGAGTCGAGTTGCGAATATCCGGACTACGACGCACTTTATGAGGTCCGCTTGCTCTCGCGAGGTGCTTCTCTTTGTAGCATGCGCCATTGTAGCACGATATTAGCCCACAATGGTCGTAGGGCCATGATGACGACGTCTCCCACCTTCCTCCAGTTTATCACTGGCAGTCTCCCTTTGGGAGTTCCCAGCCCGGGCCGCTGGCAGCAAAGGATAGAGGTTGCGCTCGTTGCGGGACAACAACATTTCACAACACGAGGCTGACGAGCAGCCATGCAGCACCTGTCTCACGGTTCCCGAAGGCATTCTCATCTCGCAAGCTTCCGTGGATGTCAAGACCAGGTAAGGTTCCTCGCGTTGCATCGAATTAAACCACATGCTCCACCGCTTATTGCGGGCCCGTCAATTCATTTGAGTTTAACCTTGCGGCCGTACTCCCCAGGCGGTCGACTTAACGCGTTGTAGCTCCGGAAGCCACGCCTCAAGGGCAACCTCAAGTCGACATCCCGCTTACGGTGGACTACCAGAATCTAATCCTGTTTGCTCCCCACGCTTTCGCACCTGAGCGTCAGTCTTCGTCCAGGGGCCGCCTTCGCCACCGGTATTCCTCAGATCTCTACGCATTTCACCGCTACACCGCAGATTCTACCTCTACGGGACTCAAACGCCGGTATCAAGATGCAGTTCCCAGGTTGAGCCCGGAGGTTTCACATCTGACTTAACAAACCGCCTGCGTGCGCTTTACGCCCAGTAATTCCGATTAACGCACCCTCCATTATTACGCGGCTGCTGGCGCAGGTTAGCCGGTGCTTCTTCTGCGGGTAACGTCAATGTGGGCAAAGGTGTTAACTTTACTCCTTCTCCGCTGAAATTGCTTTACAGCCGAAGATGGCCTTCTTCATACGCGGCATGAAGAAACGCGTGGAAGCTTTGCGTAGAAG
+
3('#%,*(/.10)1-*+-,-1,,+,,01410/1..1.39.,/-%&''%'&+4*-0)'%#('*)&)*+($'*,,244,+.*(-/+*,*,+,++,02/-*(+1277).)($+($)'&(&('+*1-*1&5*.(/*--+*.0,%%)*&),+-35000173./--22.1//../87;47//5480*,*,&'(,0/308-3**5/*&&)'42-,**)*+&,')+/2,.*+),(7,((,,*+.,*.'(&(*&&%&'+-,*-0-('%&%%)((*-5(-,$##%%%*(%*%+('(2,.(/,//*322*,-()(,1%(%'&&'''&+),*&,,(%(&&'),',)+-1;/..4555363+./-*35(,/*++&%'3224*')-1-+('+.,/*3*).%,,.*,-20-()**3/,.''0-+7,,,5:0*()*''-+*/7--./4-,'(('**//0-*)$''.%&&''(3*//+,0)(*/,.-./89-7-*'(')&('(9,.12530/%'**$&0,5654.-('#)*/2.22;090.54-52:4..058,4-$&+-.&'*2.57626+)-/.,++((-.(('%%'%$'*.-03+')*)2+70.297,)*/2,''((+++,2625--.././1*'.274866.-''%2'))*+.-'&&)))/)1)+'#%&'))-0/110+-))'(*,+-*+'+*)&&%(.&+)0.-&(&$('+%#+(*;3('%%%*+4447525:5-4/442,.1.-.72.-1-183.((+/66.20-*/4547'&-/+++++-2.8016.,4.'2.01;6311*)-1.5.0,*%'$-9..+1/,,-((&)'$%',-04.1.02')&%$&&(%()*,1-+).*(*,,..),&'...,10823+,/111*&).+()'%(-*0+)('*-1-,,('&+'&),(&()+41000016/('%%&.+0.*'(*.51;1,+)7+*''&(&,12..1'1))7-*+&(*0+,-1/40.%2/4242/.-7'/,+,.7/3<44765-0*/9535.5,+)++&0/26+*)(&(*/+(62(%&',()+(*-)%'*',.(2($'))()),*0+''(('+*'*&))&*,(-+(**+.2+&)''*&)./*()')&)&$$%(+)$$$&%&+'&
@8ab86fbf-e3bb-4286-b712-80e2955c10ea ch=173 read=114972 start_time=2019-12-13T05:21:28Z barcode=BC01 runid=2c9cf7bc05858273f10e7d7ec552fc0bd742dc3e
CTCCTACGGGAGGCAGCAGTAGGAATTTTCGGCAATGGAAACCCTGACCGAGCAACGCCGCGTGAAGGAAGAAGGTTTTCGGATTGCTTCTGTTATAGGAAGAACGGCGGCTGAAATGAGTGACGGTACTTTATTAAGCCACGGCTAACTACGTGCCAGCAGCCGCGGTAATACGTAGGTGGCAAAGCGTTATCAGGGTATTGGGCGTAAAGGGAGGCAGGCGGCAGCAGGTCTGTGGTGGCCTGAAGCTTACCCAGCTTCAGTAAGCCATAGAAACCAGGCAGCTAGAGTGCAGGAGAGGATCGTGGAATTCCATGTGGCGAATGCGTAGATATATGGAGGAGACACCAGTGGCGAAGGCGACGATCTGGCCTGCAACTGACGCTCAGTCAGCGTAAGGAGCAAATAGGATTAGATACCCTAGTAGTCCACGCCGTAAACGATGAGTACTAAGTGTTGGATGTCAAAGTTCAGTGCCCAGTTAGCGCAATAAATTACTCCGCCTGAGTAGTACGTTCGCAAGAATGAAACTCAAAGGGTGACGGGGGCCCGCACAAGCGGTGGAGCATGGTTTAATTCGAAGCAACGCGAAGAACCTTACCGGGTCTTGACATACTCATAAAGGCTCCAGAGATGGAGAAGATAGCTATGAATACAGGTGGTGCATGGTTGTCGTCAGCTCGTGTCGTGAGATGTTGGGTTAAGTCCCGCAGAGCAACCCTTATCGTTAGTTACCATCATTAAGTTGGGGACTCTGCTTGAGACTGCCAGTGACAAGCTGGAGGAAGGCGGGGATGACGTCGTCATCATGCCTTATGACCTGGGCTACACGTGCTACAATGGATGAAGGAAGCGAAGCCGCGGGGTGAAGCAAAACCCATAAACCATTCTCAGTTCGGATTGTAGTCTGCAACTCGACTACATGAAGTTGGAATCGCTAGTAATCGCGAATCAGCATGTCGCGGTGAATACGTTCTCGGGCCTTGTACACGCCCGTCACACGAGTTGACTAACACCCGCCCGAAGCCGGTGGCCCTGACCGCAAGGAAGGAGCTGTCTGGAAGGTGGGGATTGATGATTGGGGTGAAGTCGTAACAAAGGTAACCG
+
--22.03,72*,2..231.3+()))/694.0:+**)0.*5/*:2++,5325236;98:<55322/5243/+/+,4-85,/,1-(&%&'6/5,8-,(++-*+),-1*1,0')&''*''&((*-0,*&'&*-+2-/8/,',+,,2--,5/312558099.+/-.4-0.0-+-,-1978857522(/.')+0/80.0(--'0**3.7800//7,,0.&-+011;0-4-,*+')-'*/-)-4(*%((%(()&'(&%*+*&%),10.0/2;.3;5,*+-724:-/53--//0.0123:744/-+00/22799+5+3,661)%(')*+)(+0254458533*05/,-'%'+//34/76.6,+*/,2069-,,,,21718-00+.*.10.*./30))''%&*+*(.()'-7:93-,+(1()%..86<..08957.60*,.03039<13-&*,*,,+()-5/36,:-3.:68818--0877640-%%'(+.,(/-//:102*--)*+.5+..,*''(*&')457:8.6.1,2772/74.0:2:0,-)+/16/077-0()&++/.11229227-..-74,0;95:651)-,**27311014+-26251+-1'13453966663-+)*)0094*4-,.)$')(./964+*(*-,-./+*&&'-+/6248779923-,-+19147889-00008998:8966-/4737'45371,)++9.+)%%%$'',+6,.+(&#&+''',/-1::<;89:5+//4*49/,+**+)&%%'%*)-134:344335+1+/33.((**0.822:;64768964.(.15::98-24).553447130/./..*+&'/:;892;22733++','-,+0-(.)/,*()(.(+)..+,/;:2/;7),/79/8849223+-./,'($-&'(+/20./,4,,,2,',1//01108,/.3-.235)+&)%)))(,+001535,&,-.597696;6506,(%'39435,8870,.*,,.'-(/7-+.*&'&'(0111,,&*/1/,.)%$/*)),2-189-+5,/4)&%+,,.-1/)-+/,+')*5510+,0,//-0.271*,.+,,,)010,2).,,0..//,,-,03+&)(&')*/
@fa43ec06-e1e6-4f7a-89ae-bce4587122e4 ch=332 read=60472 start_time=2019-12-13T05:21:35Z barcode=BC01 runid=2c9cf7bc05858273f10e7d7ec552fc0bd742dc3e
CCGGTTACCTTTGTTACGACTTCACCCCAATCATCATCAATCCGCAGCAGACAGCTCCTTCCTTGCGGTTAGGCCACCGGCTTCGGGTGTTATCAACTCTCGTGGTGTGACGGGCGGTGTACAAGGCCGAGAACGTATTCACCGCGACATGCTGATTCGCGATTACTAGCGATTCCAACTTCATGTAGTCGAGTTGCAGACTACAATCCGAACTGAGAATGGTTTTATGGGTTTTGCTTCACCTCGCGGCTTCGCTTCCCTCTGCCTGCCATCCATTGTAGCGTGTGTAGCCCAGGTCATAAGGGGCATGATGATTTGACGTCATCCCGCGCTTCCTCCAACTTGTCACTAGCAGTCTCGCTAGAGTCCCCAGCAATGATGGTAACTAACGATAAGGGGTTGCGCTCGTTGCGGGACTTAACAACGCATCTCGACTGAGCTGACGACAGCATGCACCACCTGTATCTCGCCCTTCTCTCTCCATCTCTGGAGCCTTTATGAGTATGCCAAGACCTGGTAAGGTTCTTCGCGTTGCTTCAGATTAAACCACATGTGCTCCACCGCTTGTGCGGGCCCCGTCAATTCCTTTGAGTTTCATTCTTGCGAACGTACTACTCAGGCGAATTACTTATTGCGTTAACTGCAGCACTGAACTTTGACATCAACACTTAGTACTCATCGTTTACGGCGTGGACTACTTAGGGTATCTAATCTATTTGCTCCCCACGCTTTCGGGACTGAGCGTCAGTTGCAGGCCAGATCGTCGCCTTCGCCACTGAATTGTTCCTCCATATATCTACGCATTTCACCGCTACGTAGATTCCACGGTCTCTCCTGCACTCTAGCTGCCTGGTTTCTATGAAACACTGAAGTTAAGCTTCAGGCTTTCACCACAGACCCTTGCTGCTCCCTCTTTACGCCCAATAATTTGGATAACGCTTGCCACCTACGTAATTACCGCGGCTGCTTTAACGTAGTTAGCCGTGGCTTTCTAATAAAGTACCGTCACTCGGCTACCATTTCCTGTAGCCGCCGTTCTTCCTTTATAACAAGGGGTTTTACAATCCGAGCCTTCTTCTTCCTTCACGCGGCGTTGCTCGGTCAGGGTTTCCCCATTGCCGAATTCCCTGCGCGCCTCCCGTAG
+
+50-0,,44)2.*+:/00256;72865,,5-/',,/058;574%*)&)(.)./2355-7-1+-0,-+-27)+41/+0/./*,.23;10-25345,3----.)3,21111343892+,))()*/5+26/-'**)-*+*-7368<640112478863271/0754:1..0/998;.;*,%*/4055683113/11/94502+/////970*(-%0)*+).4.01:9<*-/;<.6<;0.043477;771,,*&&1%%)++/80./1(/''',.-399741-((*.+4233222,;2),///4632.652000+++-.7<40))'')8380++1((*(*0+0'.()3../:42-%((*012//&%%+&((*/880,)*-*((*00811411572200,/)/56.9+*((*4154.04<985150/+,2,''',,+-*()$&)665553.*0'(*+-00/25..+(&%%''*+)()%&'%'&./66:78876362-054.99..0&%'),*6-)*,(,&'+22/0-40:;9;4,-.-6-/1;4&%000/;282+)(.),*-.16*-/**.&*.-1&6/474/**.079;677<:3,2-;075:<08/,./09947786//.**.//0(),($&-)*/5./.02.,+/(-.//-/125611:9344821+(+(*)*(.,,/4525946<:,2/800189101('%#%03.0/25/7..-3-42.%(+,78.(,++2:.0-:904--++,438,30:/0%)&'(.0399798584275/48-122/-1..:=35,-&()56578;7744/2:0969:567-0+))(*/+2+%',&1,*+*,&(*2'*+-0/1233575793:7--)))+11,(+-2/,)4+4*,-1:9,/9,-7/))-)),)/05;03/%&$$%$/,%'(.4(&()+2+-*('$)%$*1/5:;74010-/3(.50121-+..3-23//11/02(&&$%'++160:.,+22-0-+&%&%#&).-4940148::88(123,.))',,),99.760/%01505149:65724057.+///-,((*&4.0'$')0)-$%%$&('.'&+*12336;/',*+/84/5+(%)*2/36%/5./:0/42-,-6/(&#(%6//9/*$)&&')((.8,-620
@fd11e98d-a72f-4d37-81bc-216a5e86e508 ch=73 read=72243 start_time=2019-12-13T05:21:39Z barcode=BC01 runid=2c9cf7bc05858273f10e7d7ec552fc0bd742dc3e
CCGGTTACCTTGTGCGACTTCACCCAATCATCAATCCCGCAGCCAGACAGCTCCTTCCTTGCGGTTAGGCCACCGGCTTCGGGTGTATCAACTCTCGTGGTGTGACGGGCGGTGTGTACAAGGCCCGGTGTATTCACCGCGACATGCTGATTCGCGATTACTAGCGATTCCAGCCTCATGTAGTCGAGTTGCAGACTACAATCCGAACTGAGAATGGTTTTATGGGTTTTGCTTCACCTCGCGGCTTCGCTTCCCTCTGCACCATCCATTTAGCAGCACGTGTGTAGCCCAGGTCGCAAGGGCATGATGACTTGACGTATCCCGCCTTCCTCCAACTTGTCACTGGCAGTCTCGCTAAGAGTCCCCAACTTAATGACGGTAACTAACGATAAGGGTTGCGCTCGTTTGCGGGATAGCAACATCTCACGACACGAGCTGACGACAACCATGCACCACCTGTATCTCCATATAGCTATCTCTCCATCTCTGCGTGGTATGTCAGGTCTGAGTAGAGTTCTTCGCGTTCGAATTAAACCACATGCTCCACCGCTTGTGCGGGCCCCGTCAATTCACTGGGTGCCATTCTTGCGAACATTACTACTCGGCAGTGCTTATTGCGTTAACTGCAGCACTGAACTTTGACATCAACACTTAGTACTCATCGTTTACGGCGTGGACTACTAGGGTATCTAATCTATTTGCTCCCCACGCTTTCGGGACTGAGCGTCAGTTGCAGGCCAGATCGTCGCCTTCGCCGCAGACGTTTCCTCCATATATCTACGCATTTCACCGCTACGCAGAATTCCGATCCTCTCCTGCACTCCTGTACCTGGTTTCTATGGCTTACTGAAGTTAAGCTTCAGGCTTTCACCACAGACCCTTGCTGCCGCCGCAAAACCATCTTTACGCCCAATAATTCGGATAACGCTTGCCGCCTACGCGTATTACCGCGGCTGCTGGCGTAGTTAGCCGTGGCTTTCTAAATTACCGTCACTCGGCTACCATTTCCTGTAGCCCGCCGTTCTTCCTTTATAACAGAAGTTTACAATCCGAAAACCTTCTTCCTTCACGCGGCGTTGCTCGGTCAGGGTTTCCCCATTGCCGAAAATTCCTACTGCTGCCTCCGTAGGAG
+
-1'201%.')(*-(,.&221+&,-.-20568729/.45),)&'%(-).)../,&&',*)**1*708239::55;(1++41*655.4.5,8,,+0)*-/29982..//77214377663.4(.+;5(-+&&.129201802000249::84692-/,(-,*-6)5562872&)&071636788787+,,300005//--/,5020*).,((&)%('++049.)+*2.26;--/726%2125*(0515:4')2.18.-032325:68::-.:'%')*-.+./,063101,93*+/24''/).91//0.//-+**++&)%'(*.97*-79;:8+5-))..1-.265120-.066596552*''++-796-6-3.0././232013,.527////6),++5//''**.*3-+,,541&)&,*-,-.--,()-+11343/,--,0.(2757;5813,28./7+-146741+*,2420//021.,*.,*,.//*)$%#$%&&-')&$(%%&')%((+&'+7<79;92,'-3.%(+//5;991---./0013023,,4.--23/6/./0,-.7,5.65$%(*-*'%*'$+(&+)*,,''0&2(()/%+,--2*&%*%(.*+8112314-3-1296786654574048--/519,10.+/,%(/)*)*')+83:8++.0/.55:277577(5:74446.25+2*,2;7-../89..-+,177/)770467553677/415/0+7440116751631373;63.+%&%'$*+.9+74147-*02666++/01/7<:2677+*.&('*('.'6-67*-02512686634+,)1+('&&+24644<52*,0'6527,,/.5/+8,2)'+/70(/3-*/.,(--,-04696-0.,,-/4725.%(',(&%*$)*-41+,./0)1)+215906;711/+&(2),68&/+&%''(.1-4.-4:36/:00/313),+-.99:0..6.-*)&'(&($'(&&)*+7887-.1,0,,-+5848<68457-,,7-,,88769103,%$&&)21(1,+0.-2:8-./5++-*,596497<8501//:1/,*),/..50,,/0.;46)686/;.38;4/092/1..757/645*&)(&&''(&(,8-.234.-
@7234d448-4932-4a1d-9dfe-295909580c7d ch=292 read=96672 start_time=2019-12-13T05:21:42Z barcode=BC01 runid=2c9cf7bc05858273f10e7d7ec552fc0bd742dc3e
TTGATTTACCTTGTTACGACTTCACCCCGATGTGGATGCAGAAGTGGTAAGCGCCCTCCCGAAAGGTTAAGCTACCTACTTCTTTGGCCTCCCGCTGGTGTGACGGGCGGTGGGGCGGGGAACGTATTCACCGCGACATGCTGATTCGCGATTACCTAGCGATTCCAACTTCATGTAGTCGAGTTGCAGACTACAATCCGAACTGAGAATGGTTTTATGGGTTTACTTCACCTCGCGGCTTCGCTTCCCTCTGCACCATCCATTTGTAGCACGTGTAGCCCAGTGCATAAGGGCATGATGATTTGACGTCATCCCATCAACTTGTCGCTGGCAGTCTCGCTGAGTCTAACTTAATGATGGTAACTAACGATAAGGGTTGCGCTCGTTGCGGGACTTAACCCAACATCTCACGACACGAGCTGACGACAACCATACACCACCTGTATCTCATATAGCTATCTCTCCATCTGGAGCCTTTATGAGTATGTCAAGACCTCAGTATTAAAGGTTCTTCGCGTTGCTTCGAATTAAACCACATGCTCCACCGCTTGTGCGGAGCCCCGTCAATTCCTTTGAGTTTCATTCTTTGCGAACGTACTACTCGGGCGTGCCGATTAACTGCAGCACTGAACTTTGACATCCAACCGCCAGGTACTCATCGTTTACGGCGTGGACTACTAGGGGTATCTAATCCTATTTGCTCCCCGCTTTCCGGGACTGAGCGTCAGTTGCAGGCCAGATCGTCGCCTTCGCCACTGGTGTTCCTCCATATATCTACGCATTTTTTCACCGCTACGCGGAGATTCCACGATCCTCTCCTGCACTCTAGCTGCCTGGTTTCTGGCTTACTGAAGTTAAGCTTCAGGCTTTCACCACAGACCCTTGCTGCCGCCTGCTCCCTCTTTACGCCAGCCGTTCCGGATAACGCTTGCACCCTCCGTATTACCGCGGCTGCTGGCTGGAGTTAGCCAGTGCTTCTTCTGCGGGTAACGTCAATGAGCAAAAGGTATTAACTTTACTCCTTCCCGCTGGTACTTTAGCCCGAAGGCCTTCTTCATACACGCGGCATGGCTGCATCGGGGCTTGCGCCCATTGTGCAATATTCCCCTGCCGCCTCCGTAGG
+
-$($.9(*3546229./+),263/2.**))*+()-)*&)%$('$+%%*('&'%'')'2(%%+.*&)1+1*++,+01/(3-0,,/+(0,/*.++%%',(-)'),0463*+%%'++,,..)(%''&*).6877:6769879999947;4-,,(5+,0(),001172:.-'+-5167789::820116/1-.1,.()-1325..432//+.65503<<0+-+62295$//926:<89563746<0,-1-12-*0.,,((1/22)*0.'%(')*'+-**(&&+*)%**%(&(*0*8901.--.,1/:1,-37966.93+&*,(-+/3/00%/.-/005999:764-**,.$'*(++0.21-/4/-/6'+-62/.)/+*..-.**+-4873700,953(&&/*.+*,1.47/1/+.///.000677424227/.09.2&-&+0..2)),,10/.&++,%00039764,57+,/22/,.157;:36.--.-5033530,0-)%&()')'64--01:6670/0/.,&*0,7/,*-''*10:3322///.3,/6.-2.+.3301&%.-.*&*44:4;44/76.,-,84119.,(1-+.239712.14/-00-975,*$%$%#,-/32651////0214934;...5452110.)&''*,)),4553:875;.&**,0/*.***530..&/7...,+*).-10,',-($%*.31.&++66,,,7857667554661585/-')/+5,++-,/4314525226<8995-*-/.*--2:12237:9744.1*12:4;.656805511..+7*')/-8/),.016100485330*++++*.6999;8991;:0066419123372,7+:+.16:602942::0*,-*-.049;/5/,-2.2.-4:4222.92./,43&.,,)'&**)..0'9+::59600/6+/05;9000-1,3--8;780;2226/7,+)00(*.61/29&72..4234;43388<95766..1140..223:/',+,+*.-+(()(%**7:/-::0)8.+&'(,.1'&$4)++/2.33;8:77;97873*213080-.11./--/11'10+-07-1)11)$))++,/06023-952-,+,(%())5913,6+
@07ca69a9-16d5-4886-b40d-a88addcb4346 ch=434 read=94404 start_time=2019-12-13T05:21:42Z barcode=BC01 runid=2c9cf7bc05858273f10e7d7ec552fc0bd742dc3e
CCTACAGGAGGCAGCAGTAGCGAATATTGCACAATGGAGAAACAAGCCCTGATGCAGCCATGCGCGTGTATAGAAGAAGGCCTTCGGGTTATAAAAGTACTTTCCAGCGGGAGGAAGGGAGTAAAGTTAATACCTTTGCTCATTGACGTTACCCGCAGAAGAAGCACCGAAGCTAACTCGTGCCAGCAGCCGCGGTAATGCAGGAGGGTGCAAGCGTTAATCGGAATTACTGGGCATGCACAAAGCGCGCAGGCAGTTTGTTAAGTCAGATGTAAGAATCCCGGGCTCAACCTGGGAACTGCATCTGATACTGGCAAACGGAGTCTCGTAGAGGGGTAGAGATTCCAGGTGTAGCGGTGAAATGCGTAGAGATCTGGAGAACTACCGGTGGCGAAGGCAGCCCCCCCCTGGACGAAGACAGCTCCAGGTGCGAAGCGTGGGGAGCAAACAGTTAGATACCTGGTAGTCCACGCCGTAAACGATATCGACAGGAGTTGTGCCCTTGAGGCGTGGCGGAGCTAACGCGTTAAGTCGACCGCCTGGGAATACGGCCCGCAAAGGTTAAAACTCAAATGAGTTGACGGGGGGCCCGCACAAACTGATGGAGCATGGTTTAATTCGATGCAGCGCGGGGAACCTTACCTGGTCTGTGACATCCGGGAAGTTTCAGGGATGAGAATGTGCCTTCAGGAACCGTGGGACAGGTGCTGCATGGCTGTCGTCCAGCTCGTATTTATGAAATGTTGGTTAAGTCCGCAACGAGGCGCAGCCCTTATCGCTGTTGCCTTGGTCCGGCCAGGAACTCAAAGGAGACTGCCAGTAATAAACTGGAGGAGGGATGACGTCAGATGCATCCTTGGCCCTTGACCAGGGCTACACGTGCTACAATGGCGCATACAAAGAGAAGCGACCTCGCGAGAGCAAGCGGACCTCATAAAAAAGTGCGTCGTAGTAGTCAGTTGGAGTCTGCAGCTCGGCTCCATGGAAGTCAGGAATCGCTAGTAATCGTGGATCAGAATGCCGGTGAATACGTTCCCGGGCCTTGTACACACCGCCCGTCACACCATGGGAGTGGGTTGCGAAAGAGTAGGTAGCTTAACCTTCGGGAGGGCGCTTACCGCTGCCCAGAAGATTCGCGAGCTGGGGTGAAGTCGTAACAAAGGTAACCGG
+
&''',+17+.3-*/--0+%+,'(3/(+.)(,,/1/.0&%%%'(00)16--+,**,1+.23856,-.500.-*)+(()-),+6363+7124..158.%*'(*8//'&&$(+)&+*)1,0,%'',2/,.3/2/&22063,.11.9///6,22,23+)0/*-1)*.().4+,&%$#$*$')30200)(*)()6*63(..3+,+,(1&%+/,.-06234334250/%,'%0),.7672-,0/-../6.()')(,(,/'&*02.,04.3,/6&.04&+**)-1,00')14+,,/&04/16/253413/+/.-./02/8)(0-'0(+'))+'*)/+-%020++***%(031,./1./,(+*/..+/6-,24987*%,013563+*('%$$'(&+)(,--..,,-(.1373917-./01)**'**($'*'./-04244+'(((,2/14+*+1.:58-)'-./65.77*/9965452'-+//&'*.)0()*&''&$'-'(&)-4&*(/7,+.-%00-*+*')&)%+,*+81..+.-9.+./003:450)''&(&''/+/06))//5*.7-1772-,-9,41/-.,8..*7((198..32)*)-+/,-.,,.4.*,,)+,(-801079/+)0,1/)113(.+&*(/,,(*,0+*+-,''%&&..)+&',(+)+092/18:52;62527776373..,%/1013965./)/4),+1360/.(&),-0424**-''(+,045&5:5,--/9:2118,2,600--4))+.&5.,,..(5+'.3,'--03()0+,4-+.+0/426/.))(%,-,-02:53(/2*/000'-(%'*''(+/058:520)''-5,5559621,'$&#&(*2$&$&$+*&$$%'06/.)&%&$&%'(*37746596450(()+,078*''&((++.&3758*1.'('&(86*,)5335222130:-4,3446-45+1(&%&*+7(+*9/4*+)(,*+,,..9+0.624011(,()-0&,0&)(,)+**-+10//35694440,*---11%,(****1703514/'353.-*&)&*'+),2-25.,,024248%/&-'($,'/+24((%'))$&(*(1*)*%&%$-*34/32/7-(),()'*,2/4:-/-,*'&%%&&('.3/,-)%+***/-))+.0,++,.1-102,+'%*((+-)
@e0872386-d27d-4dec-aa65-60e86765ad8d ch=121 read=72150 start_time=2019-12-13T05:21:45Z barcode=BC01 runid=2c9cf7bc05858273f10e7d7ec552fc0bd742dc3e
CCTTGTTACGACTTCACCCCAGTCATGAATCACAAAGTGGTAAGCGCCACTCCCGAAAGGTTAAGCTACCTGCTTCTTTTGCAACCCACTCCCATGGTGTGACGGGCGAGGTGTGTACAAGGCCAGAGACGGCGTATTCACCGTGGCATTCTGATCCACGATTACTAGCGATTCCGACTTCATGGGTCGAGTTTACTTGACTCAATCCGGACTACGACGCACTTTGTATGAGGTCCGCTTGCTCTCGCAAGGTCGCTTCTCTTTGTATGCGCCATTTGTAGCACGTGTGTGTAGCCTGGTCATGGGGCCATGATGACGATCATCCCCACCTTCCTCCAGTTTATCACTGGCAGTCTCAGCGGTTCCCGGCCGGACCGCTGGCAGCAAAGGATAGGGTTGCGCTCGTTGCGGGACTTAACCAGCATTTCACAACACGAGCTGACGACAGCCATGCAGCACCTGTCTCACAGTTCCGAAGGCGCAATCCATCTCTGGAAAGTTCTGTGGATGTCAAGACCAGGTAAGGTTCTTCGCGTTGCATCGAATTAAAACCACATGCTCCACCGCTTGTGCAGCGGGCCCCGTCAATTCATTTGAGTTTAACCTTGCGGCCGTACTCCCCAGGCGGTCGACTTAACGCGTTAACTCCGGAAGCCACGCCTCAAAGGGCACAACCCGGGTCGACATCGTTTACGGCGTGGACTACCAGAATTAATCCTGTTTACTCCCCACGCTTTCGCACCTGAGCGTCAGTCTTCGTCAGGGGCCGCCTTCGCCACCGGTATTCCTCCAGATCTCTACGCATTTCACCGCTACACCTGGAATTTCACCCCCCCTCTGCAGGACTCAAACGCCCGGTATCAGATGCAGTTCCCAGGTTGAGCCCGAGTTCACATCTGACTTAACAAACCGCCTGCGTGCGCTTGCGCGAAATAATTCCGGTCTTGCACCCTCCGTATTACCGCGGCTGCTGGCAGGTTAGCCAGTGCTTCTTCTGCGGAGTAACGTCAATGAGCAAAGGTATTAACTTTACTCCCTTCCTCCCGCTGAAAGTGCTTTACAATGAGCCTTCTTCATACACGCGGCATGGCTGCATCGGGCTCGCGCCCGATTGTTACCAATATTCCCCACTGCTGCCTCCCGTAG
+
20)0.)0(*-/57<87189/+.0-'*)+0354558+++5;599-001;()*+())06++.1781-/0/0,)$,,63076)))+'24.((*-60-0578622477;;//%,,-,-,0(-/41709$(%'*..***3/:1008;7:292129800012.)+,-05/,...554873-+)04:5.//302/%%0/92,()&(&'',,2.+2.50875321412/0/3($''),+.013,,-2:,.,,&('*&',),+)*&1(*+.;601324578<492+&#$&((),...--,)$*1+25;84%1',00.5(3,,(''''(+-21:44-.10143925(+/9<80119;3420-04437'($$,041:5,5/31;9;9666160)'*,3(3.324'/-+)$)'+-..59/1(89-,5-3)26+(3.59+-+2-3/,-/0278716+)+-+9;6815%22053645300-/(..4)('.4,23+,17,-(-)..443-/,+,-4245//212::;61257:1//0+'--2<99<:5:191//34/)()+)/;:-//-+,/.//1911610.5-0.6',()*--.-.),0487:946;9/349;;/865261/*&&('(.21489/-6;;7;:685.2-1/122281/**',6/,-+&+.*,'/33827*19-*))1&*((&'&&.-2638:727*&,'.,+.08655023/*(&.'0),2652884(-)284+).-./:50/315:334787894411091.03+.06+9867:5;778:3526.3-2:635-()+165550)2--).8-7/29335122550,.'#.-*''+.268+(()((+).-+-2577+./3-(-4/017533678.00;-6-/17,7/+,64,+'**1/**-./63/+*,/116::7:35623445:41((%#&'((),)*,11+)(*$,%&)*--2;9/03+-*.0-8<671;444:28,&&)./8344;18700.9.2<998842&**/37434/:0/-755:)/,,-+./**+2/+,,9;+5:52,6:0*65*+*)'0'-.11&()0**(*.-/.,29361.,&+,0082.3286711112(1.23677.43)($($%'*'/.+*./0:1797-24455469-38-+1/*
@4f269c55-5724-48e2-afbc-a48da15a5218 ch=159 read=78873 start_time=2019-12-13T05:21:53Z barcode=BC01 runid=2c9cf7bc05858273f10e7d7ec552fc0bd742dc3e
CTCCTACCTGAGGAGGCAGCAGTGAAATTTTTTTTCGGCAATGGGAAACCCTGACCGAGCAACGCCGCGTGAAGGAAGAAGGTTTTCGGTTGTAAACTTCTGTTATAAGGAAGAACGGCGGCTACAGAAATGGTAGCCGAGTGACGGTACTTTATTAAGCCACGGCTAACTACCGTGCCAACGGCGCGGTAATACGTAGGTAGGCAAAGCGTTATCCAGGTATTGGGCGTAAAAGAGGGCAGGCGGCAGCAGGGTCTGTGGTGAAAGCCTGGCTTAACTTCAGTAAGCCATGAAACAGGCAGCTAGAGTGCAGGAGAGGATCGTGGAATTCCATGTGTAGCGGTGAAATGCGTAGATATATGGAGGAACACCAGTGGCGAAGGCGACGTCTGGCCTGCAGCTGACGCTCAGTCCGGCGTATGGGGTAAATAGGATTAGATACCCAGTCCACGCCGTAAACGATAGTACTAAGTGTTGGATGTCAAAGTTCAGTGCTGCAGTTAACGCAATAGGTACTCCGCCTGAGTAGTACGTTCGCAGAATGAAACTCAAAGGGAATTGACGGGGGGCACACAAGCGGTGGAGCATGTGGTTTAATTCCGAAGCAGCGCGAAAAGTGCTACCAGGTCTTGACATACTCATAAAGGCTCAGAGATGGAGATAGCTATGAGATACAGGTGGTGCATGGTTGTCGTCAGCTCGTGTCGTGAAGATGTTGGGTTGATCCGCAACGAGCGCAACCCCTTATCGTTAGTTACCATCAAAGTTGGGGACTCTGGCGAGGAACTGCCAGTGACAAGCTGGAGAAGGCGGGGGATGACGTCAAATCTGCATCCATGCCCCTTATGGCCGTTACGTGCTACAATGGATGGTGCAGAGGAAATGAAAGCCGCGAGGTGAAGCAAAACCCATAAAACCATTCTCAGTTCCGGATTGTGGTCTGCAACTCGACTACATGAGTTGGAATCGCTAGTAATCGCGAATCAGCATGTCGCGGTGAATAGGATCTCAGGCCTTGTACACACCGCCGTCACACCACGAGTTGATAACACTTGAAGCCGGTGGCTAACCGCAAGGAAGAACTGTCTAAGGTGGGATTGATGATTGGGGTGAAGTATAGCGCTTTAAGGTAACGGAATAGAGCGCGACAGGCAACGAAGTAGCAATACGTAACCG
+
**.*)++&$)%.+*/1,-1323+)+)..0413551-4;568/01*'.-,2-,059:860114258;+++*+23,2-.)0/)2,<:7/(2)4../2&'4057506//16-405*.561972776,+&(',-'/04/007*))*,04+'%%'**0+/0..$,,.//5+*)*($%&)()0194(3*))%)%')(&+,213404/%&/1+5-*+1/;11/.*.-0+,119876-;70*(()-)**135133)**''1404/..+-,*-5--77)+%&)('%&*5.(/./..073+'*5..'(040,/00*-./03&32/&&-0+/..68707-<0:3211/../-.6/.,51++022145555799523117226:132.2.-+2,0-0.+)*,*/.332470,../2253223470,*)(*'%&&,/+(,02./)2(-1,-01*((&').1,)+.1999:;0.../,33434533352-/1-236522-,,0--./9:9::5383525005420((**,//((,,+&%&(*.66789:7240(+0/24;21596;.*3.'.+0545)((*,&%#''/.4/3,6456.-/0/,*-10<:3:9.5%&,.)*)')'(--0(&%&%(,//2117364644345-./0/4497-8279''(),3/*+*,72577(('()3001,0-.3::6762&-/2.001//'+,-978677...,(&,65593.32(('(*1)-456-+,./,6+601'))*,6458/13-,11./,(&&(+1*08/21323%,*('*'%$%)*6/-,*%--35/00120/'-+-,*/69)+.)('%'.,/-**$#&')+'%(&++)'+(().&-.(+(()()-410-3937544(/0$('')*',,))).+*&*-11,+,1-0/8,..432,0*&),3;585029436-0673/3,)9(*+&01227-8,,,41333233536'(6452622243.-/)(,.&')+0673344477858372320/()(%(*+)$+).2,4--,100+261374666656713210.6---.,.'($$&+..57577987,.48.-*4,)).-,*&004652.-01/60,-/0++**+4.1780..--%)%*%%&$%')(.-,5,-%,..(/-0,)((&*)+-'&*)($(&**)+,.7,:-,.54.,'%$
@606f4200-4d3f-4bf3-837d-e23d2e9bd688 ch=15 read=53413 start_time=2019-12-13T05:21:57Z barcode=BC01 runid=2c9cf7bc05858273f10e7d7ec552fc0bd742dc3e
CCAGTTTACCTTGTTACGACTTCACCCCAGTCGCAGATCACAAAGTGGTAAAGCGCCCACTCCGGAAGGTTAAGCTACCTGCGCTTCTTTTGCAACCCACTCCCATGGTGTGACGGGCGGTGTGTACAGGCCGGGAACGTATTCACCGTGGCGTTTCTGATCCACGATTACTAGCGATTCCGACTTCATGGGTCGGTGCAGACTTAATCGGACCGACGCACTTTATGAGTCCGCTTGCTCTCGCGAGGTCCGCTTCTCTTTGTATGCGCCATTGTAGCACGTGTGTAGCCTGGTCATGGGGCCATGATGACTTGACGTCATCCCCACCTTCCTCCAGTTTATCACTGGCGGTCGCTGAGTTCAGCCGGATAGCAACAAGGATAAGGTTGCGCTCGTTGCAGGACTTAACCCAACATTTCACAACGCAGAGCTGAGCGGCAACCATGCAACACCCTGTCTCACGGTTCCCGAAGGCATTCTCATCTCTGAAAACTTCCGTGATGTCAAGACCAGGTGGAGTTCTTCGCGTTTACATCGAATTAAACCACATGCTCCACCGCTTGTGCGGGCCCAATCAATTCATTTTGAGTTTTTTAACCTTGCGGCCGTACTCCCCAGGCGGTCGACAACGCGTTAGCTCCGGAAATACGCCGCCGGGGCACAACCTCAAGTCGACATCGTTTACGGCGTGGACTACCAGGGTATCTAATCCTGTTTTGCTCCCCACGCTTTCGCACCCACAATCAGTCTTCGTCAGGGGCCGCCTTCATACCAGGTATTCCTCAAGATCTCTACGCGGTTTTCACCGCTTTACCTGGAATTTCTACCCCCTCTACGGGGACTCAAGCTTGCCGGTATCAGGTGCAGTTCCAGGTTGGGCCAGTTCACATCTGACTTAACAAACCGCCTGCGTGCGCTTACGCCCGAGTAATTCCCGATTAACGCTTGCACCCTCCGTATTACCGCGGCTGCTGGCGCAGGTTAGCCGGTGCTTCTTCTGCCAGGTAACGTCAATGAGCAAAGGGTGTGCTACTCCTTCCTCCCCGCTGAAAGTACTTTACAGCCGAAGGCGCTATCATACACGCGGCATGGCTGCATCAGGCGCCCATTGTGCAATATTCCCCTGCTGCCTCCCGTAGGAG
+
5'&)-5,((&%)(*(%(+047;9328:,)(+,+-'(52202382//25023,'10092')(1()(*(.3,6).'+)+/0,$(%)7+73::.')'*+2+*-/48,,+/-0-)*066<:7741112627*0(-(&+/,40.64651-15,/4.-'0:-.44445,*+,)2(((''))%%.:37458999,/.2**,(,0'*--.)'$*(*)*,*+.+'))1+*.3,&,+(-*.2'*00124627-3.+)*),-%*./052090-0550879;051*(+-,*0//12/*)+1.)*436-4-375::*-(*+.5021//389:8--89/+0.7-7++-)*,291,.2/3+/,,-(+$#$%&'/118'),5194&%&)(*+,*%,-.-,**(2-005562.4**#03400,2*0((*0043:40.//20'0(((++.//521--.(7/*5'/-*+*-5))&(('''*0873480+,.,.34080,./+,-.%%)575./7././.')+/414365;4%&+&'$'8<898605352(&()+5)1*3.1;8::),&/.//-3-..+-0.-0.6.3++)%+)(*7;9<8-189*5136/<6:+56/,*)&&**25'(),.1/2+(*)%(,01/01.4122.4/,,224+/,+-(%(++02(*)%+63.+//3,-'-'6-77307,7884;8-./84588:600*16052,..,,/+357:/3/8:-*--168/(--.1:63-0,51&&)001106668;7578(4-)%-0*+.,+,$(&'/%+()+9:0-,/)/(+..21010--(&-/4--+/,(+/-)(*$$#%,%3.++4.2934,*.(&+)3.*.34171),061287:779:/68946011+3+++.//*&6/7,.-10.//00****.,5-32724:/28001,.,-*'-+)--0.)&&&)-.,//-)+3563-5''''%($,..+)((*-33-.8-2-801/4)*+)%)(+2-.++0-)80./8/88<99844*4328;6---/-,,)-..41*0*,(3*++)+.57*57302:7.-74.--'+/+))(''*/%3+')).))%)*')((+*,)./22:52/5///6767-'/+,.27-+-6(*(1+8056*1/(%&$(.-/6207.-.(1-,.
@2fd452c0-f7e9-4b16-b2e2-26b331024d4f ch=316 read=104471 start_time=2019-12-13T05:22:09Z barcode=BC01 runid=2c9cf7bc05858273f10e7d7ec552fc0bd742dc3e
CAGTTTACCTTGCGACTTCACCCCAGTCATATGAATCCACAAAGTGGTAAAGCGCCCTCCCGAAGATTAAACTACCTACTTCTTTGCAACCCACTCCCCATGGTGTGACGGGCGGTGTGTACAAGGCCCGGAACGTATTCACCGTGGCATTCTGATCCACGATTACTAGCGATTCCGACTTCATGGAGTCGAGTTGCAGACTCCGGACTACGACGCACTTTATGAGGTCCGCTTTGCTCTCCTTGAGTCGCTTCTCTTTGTATGCGCCATTGCTTGGCACGTGTGTAGCCCTGGTCAATAGAAGGCCATGATGACTTGACGTCATCACCTTCCTCAGTTTATCACTGGCAGTCTCCTTTGAGTTCCAGGCCGGACCGCTGGCAACAAAGGATAAGGGTTGCGCTCGTTGCGGGACTTAACCCAGCATTTCACAACACGAGCTGACGACAGCCATGCAGCACCTGTCTCGGTTCCCGAAGGCGCAATCCATCTCTGGAAAGCGGATGTCAAGACCAGGTAAGGTTCTTCGCGTTGCATCGGAATTAAACCATGCTCCACCCGCTTGTGCGGGCAAATCAATTTGTTTTGAGTTTTAACCTTGCAGCCCGTACTCCCCAGGCAGTCGACTTAACGCGTTAGCTCCGGAAGCCACGCCTCAAGGGCACAACCTCCAAGTCGACATCGTTTACGGCGTGGACTACCAGGGTATCTAATCCTGTTTGCTCCCACGCTTTCGCGCCTGAGCGTCAGTCTTCGTCAGGGGCCGCCTTCGCCACCGGTATTCCTCGAATCTCTACGCATTTCACCGCTACGCTGTAGAGATTTCTCCCCCTCTACGGACTCAAACGCCAGTGAGTATCAGATGCAGTTCCCAGGTTGGGCCCGGGGATTCATCTGACTTAACAAACCGCCTGCGTGCCACGCCCAATGTAATTCCGATTAACGCTTGCCCTCCACGTATTACCGCGGCTGCTGGCGCAGGTTAGCCGGTGCTTCTTCTGCGGGTAACGTCAATGAGCAAGATATTAACTTTGCTCCTTCCTCCCCGCTGAAGTGCCTGGCAAAGGCTTCTTCATACACGCGGCATGGCTGCATCGGGCTTGCGCCCATTGTCGCAGCCATTCCCCTGCTGCCTCCCGTAGAGGAG
+
1()/.''3311(,+&*+4,04640*+.5&&$)&'434))*-.((''))/+*')-/82//2+&(*'$&.+9,5756842359+4:5(3511:1),.052.++.863,.170976,0141*0017;1-50)//./.-213<978:25)1002/-)(',7,+,+0.4)()&$$&.4097320131&')*&'(/+).-3(/%.),*.(/.650+(.//.1)-/27*))'0,661.*-,%$(*./3$(&%&&)*-/4/66.85.,/075767:762-+0*),,*,-011--./068..781)$&'&()(.7800//0/-/,/-/01444+0'--3857.1*)-86-019:;1:0+-1459/34-+'60//*$&((/,53:;287362.111://13-,((.)-*)*&)*2/66470870)&%/+052.%/+2;*)*+-36.0)'1233337684-5:4:982222393-/.-/+&32095((3/75/92;1;979642205/53&-,711,,).2/39;63111.+1.66481,,'-7+,377*+,(,)(+.6;315876/,82)&')&%/)*/5*)$'(*+(&--$$+39.134665*.*.*.,**%()+'#&%))//.''232+320*$)*)8/543+.*&+0/8,5)/+%2723.042859)71-./056919(0**,.88969976;.+-,5//04588335:-4*'/+-///10100/29++0,62*)0-)2;-,&'$++)**121411100,1203;(+:;55:97:6;6540)-2+7789;75//&&033699452446<:4+-4+*5*-11.*'$%%').1-)+,186/,/-(/'*)//40*&%%))%&$%%$))015681,1..4:3:.'**(6)1/7.'(0++&4-/.57220..12449:09;7875654:54-%)'),*&,'(+).,8..,..62525-3+(/60..)#''*006/11+,-51/-%',-(&,&),*40016'0++-8;64:2./-*31059667/8/..47621+(.(*-0++..1-057/,002,640($%('+)(*&*&%'-1&)(%%$&(+4;95756*3/2/5+'''))/-/./1(310-0*--.73+-5++'$'(%&&$)--+++))-/..5,;8)*6,-%(,)+
@e7befbd6-6bcb-4977-8345-2945236fb1c0 ch=231 read=67885 start_time=2019-12-13T05:22:08Z barcode=BC01 runid=2c9cf7bc05858273f10e7d7ec552fc0bd742dc3e
CCGATTTACCTTGTTGCGACTTCACCCCAGTCATGAATCACAAGTGGTAAGCGCCCTCCCGAAGGTTAAGCTACCTACTTCTTTTTTGCAGCCACTCCATGGTGTGACGGGCGGTGTGTACCTGCGGGAACGGCATTCACCGTGGCATTCTGATCCACGATTACTAGCGATTCCGGCCTTCATGGAGTCGAGTTGCGAACTCCAATCGGGCTACGACGCTTTATGAGGTCCGCTTGCTCGCGAGGTCGCTTCTCTTTGTATGCGCCATTGTAGCACGTGTGTAGCCTGGTCGTAAGGTCCGCCGATGACTTGACGTCATCCTGCTCCTCAGTTTATCACTGGCAGTCTCCTTTGAGTTCCCGGCCGGACCGCTGGCAACAAAGGATAAGGTTGCGCTCGTTGGGACTTAACCCAACATTTTCACAACGCAGAGCTGACGACAGCCATGCAGCACCTGTCTCCGCGGTTCCACGAAGGCACATTCTCTCTGAAAGCACCAGGTAGTCCGGGCCAGGTAAGGTTCTTCGCGTTGCATCAGATTAAGCCACATGCTCCACCGCTTGTGCGGGCCCCGTCGAATTCATTTTGGTTTTAACCTTGCGGCCCGTACTCCCCAGGCGGTCGACTTAACGTTAGCTCAGGAAGCCACGCCTCCAAGGGCACAACCTCCAAGTCGACATCGTTTACGGCGTGTTCTGGGGTATCTAATCCTGTTTGCTCTACGCTTTCGCACCTGACGTCAGTCTTCGTCCAGGGGCCGCCTTCGCCACCGGTATTCCTCCAGATCTCTGCGCATTTCACCGCTACACCTGAATTCTACCCCTCTACGAGATCCAAGCGCGGTATCAGATGCAGTTCGGTTGAGCCAGGGGATTTCACATCTGACTTAACAAACCGCCTGCGTGCGCTTTTACGCCCAGTAATTCCGATTAACGCTTGCACCCTCCATTATTACCGCGGCTGCTGGCACGGAGTTAGCCGGTGCGCTTCTTCTGCGGGTAACGTCAATGAGCAAAGGTATTAACTTCTCCCTTCCTCCCTTTGGTACTTTACAACCCGAGGCCTTCTTCATACACGCGGCATGGCTGCATCGGGCTTGCGCCCATTGCAATATTCCCCTGCTGCCTCCCGTAG
+
/.,.198*-528.03'),&01846/7:5,/073550542/30.'-,5-1+()+9:2.5/(',)'%.+*)*-/.574(1391819-8*'.)(-.')(:9*3+00../0/,'0(-/*-.+*'(%$%'*0)-(*&*)+/7122.+-17467;610/15/,,,./9//0756748:4,,,/+++-,55-+,-.2245800('531:&4(/2)110+&'+&''(',.()((&++./*..5,./0,+-+.2.10457243/99//3456988&()*+).-)--.--)&&(/--/:::5830))&')*')-(//,')'(*11222744++&+,/.1*,.82+.167.9---:::993292.,,12.7+29740639313/11/1179:,-8,82.150:/4&'6),32.0502253105/.,/-.0/)$&),3/,*-)&(0042444.-+7.574-)**().++-+*-,*0/74.5'$%''''('$%%(('&'',*(+,*',*1*&%%)$))*%(.*&((.4014.82816--,101:11150'%*.,75&-4/12511120+.1*+*&+,33,1)/:7)&)*%0(/;2.788*0)+79//6.--.,-.405-+1//,089,,076'/0/-2.3.,'&%&)(,.-:%,**/)-7*,117,-)0,/9+-.-/40204'2+,-.69978993;2-.0710.0-2-*)24,)-3865364343/66++**((.')4792364793/)/3493.-,1-21/8((7:42694456<::;1-.-)0-/064+,-(*+332431%3/20187/02716753./))')110*''+35/.7324001-(/'2-&(',&((**,--2223.889403-8.+*6+#&'()$+31-*(+..0-,('&1+12989;39;53403/.+*+)')),*6/('+,/74410-,0+3+-+..7,1/4:8569-0.,0;67:34.462,+1,/,%,&)'(0610/2)41++%(-75:<;:::561/397789+1,,,045;,*+((.'.'(4.,+38*5<:7.8*&%,),-,,/085.-+/)+'&(+)7:9<99<96410*114686276:7522023%88436'01/65),)*(-5333/780'%(()()/-14+-794
@229777ca-4428-4481-be0c-a2d8fcf1b6fa ch=124 read=106732 start_time=2019-12-13T05:22:15Z barcode=BC01 runid=2c9cf7bc05858273f10e7d7ec552fc0bd742dc3e
CTCCTGAGGGCAGCAGTGGAGAATATTGCACAATGGGCGCAAGCCTGATGCAACCATGCCGCATGTATGAAGAAAGAGCCTTCGGGTTGTAAAGTACTTTCAGCGGGGAGGAAGGGGTAAAGTTAATACCTTTGCTCATGACGTTACCCGCGAAGAAGCACCAGCTAACTCCGTGCCAGCAACCGCGCGATTAATACGGAGGTGCAAGCGTTAATCGGAATTACTGGGCGTGCGGCGCACGCAGGCGGTTGTTCAGTCAGATGTGAAATCCGGGCTCAACCTGGGAACTGCATCTGATACTGGCAAGCGGTCTCGTAGGGGGGTAAATTCCAGGTGTAGCGGTGAAATGCGTAGAGATCTGGCAGATACCGGTGGCGAAAGGCAGCCCCTGGACGAAGACGACGCTCAGGTGCGAAAGCGTGGGGAGCAAACAGGATTAAAGGCCTGTTAGTCGCGTAAACGATGTCGACGGAGGTTGTGCCCTTGAGGCGGCGTGGCTTCCGGAGCTAACGCGTTAGAGATCGACCGCCTGGGAAATACGGCCGCAAGTTAAAACTCAAATGAATTGACAGGGGCCCGCACAGCGGTGGAGCATGTGGTTTAATTCGATGCAACGCGAAGGAACGCGCCTGGTCTTGACATCCACAGAACTTTCCAGAGAGATGGATTGGTGCCTTCGGGAACTGTGAGACAGGTGCTGCATGAAACATGCGTCAGCCGTGTTGTGAAATGTTGGGTTAAGTCCCGCAACGAGCACAACCCGCTGTCCTTTGTTGCCAGCGGTCCGGCCGGGAACTCAAAGGAGACTGCCAGTGATAAACTGGAGGAAGGGTGAAGTGACGTCAAGTCATCATGGCCCTGACCAGGGCTACGCACGTGCTACAATGGCGCATACAAGAAGCGACCTCGCGAGCAAAGCGGACCTCGCAAAGTGCGTCGTAGTCCCGGATCTGCAACTCACGACTCCATGAAGTCGAATCGCTAGTAATCGTGGATCAGAATGCCACGGTGAATACGTTCGGGCCTTAACACACCGCCCGTCACACCATGGGAGGTGGGTTGCAAAAGAAATAGGTAACTTAACCTTCGGGAGGGCGCTTACCACTTTGTGATTCATGACTGGGGTGAAGTCGTAACAAGGTAACCGG
+
-.2+(%%)/.++'5318410.173-2-,+0/010,-01)2.7+7:6445240.050777/+..5454551.%)*'&'.089::0;6585458/,,+)-')++22+5:++./-+/5+*),98/.3/3../*+.*)121,21+44/8//9*&,&+.)+*&(')*%...0++*5937899%(()(,0,.+'($'%,**+-16,1+)+9867:86:-6-.)0-)/+,-1;821)&&$'&''+*+)+,-,;466://3+,/03&'01(0*-31*-**-&(+;4838046.,,/5221332//0+0,/*)*0)''&*+1224./'211-0238305()4643*+-,.70,.32,,033/..-/02*(#$$(,)**;567/.,*))'').&)662.*+4791-.*)''(')358+-.-04)0/)&*-0477((,.4;754*2'.-+*)%$''$%-2),.1',+041(0/2445953120*,,09*.148,+..-///*''/03424.2-10))-1090/-//7++**+,3+.13,8,,2/&,,))%,%164/25'1-9/<;55979882.0-3.977'.791/9++0--'&').)+4'+,24+2.02<;.779,.%+&++*/-/**0')')+(+&+0/0710)(,$/3054*,,-*4-.8.2)***)))+:66(2*2-;8::9<9277/5008888886,677:::97//-)'$'%)$"$'(&&(*,2.1:664190+-06/76/626-,5(*)464.,+)-+34.67-&(-+-0,(1.,8:767-&1*-,3..2411842312/,/*-3(+-/542.*+,*,.1:7::::0,,*+&%'*'()&(--57773/0456:921,*/-&%'&)604765533--(+,,185351<21:867876831%)(%)-+1:777/,,'*,1,,-0733446'(+5/.3259789;98820+/303-')+(,-.+%'),77874-)/(').'&5/532./.01:220:5767-*)./250*&''&$&'(**-./98*2)4$$$$%%&)+.256;-353221284611,%())*1,39//,66)',0..%((()**)),*'%'*,,80-.2+6356304.++59..05679555555,352,/,0-,+1)1+5054041599950
@47a0c9dc-8568-41dc-b23c-deec37b11530 ch=11 read=38226 start_time=2019-12-13T05:22:35Z barcode=BC01 runid=2c9cf7bc05858273f10e7d7ec552fc0bd742dc3e
CTCCTACAGGAGGCAGCAGTGGGAATATTGCACAATGGTGGCCTGATGCAGCCATGCCGCGTGTATGAAGAAGGCCTTCGGGTTGTAAAGAATACTTTCAGCGGGGAGAAGGTAAGTTTAATGCAACTGCTCATTGACGTTACCCGCAGGCGCCTCGGCTAACTCCGTGCCAGCAGCCGCGGTAATACGGAGTGCAAGCGTTAATCCGGAATTACTGGGCGTAAAGCGCACGCGAGCGGTTTATTCAAGTCAGATGTGAAATCCCCAGGCTCAACCTGGGAACTGCATCGATACTGGCAAACGGAGTCTCTCGTAGAGGTAGAATTCCAGGTGTAGCGGTGAAATGCGTAGAGATCTGGAATACCGGTGAGCGGCCCCCTGGACGAAGACTGACGCTCAGGTGCAGCGTGAGGCAAACAGAGTTAGATACCTGGTACGCCGTAAACGATGTCGACGGAGGTTGTGCCCTTGAGGCGTGGCTTCCGGAGCTAACGCGTTAAGTCGACGACCGCCATTGACCGCAAGGTTAAAACTCAAATGATTGACGGGGGCCCGCACAAGCGGTGGAGCATGTGGTTTAATTATTCGATGCAACGCGAAAGAGCCTTACCTGGTCTTGACATCCACAGAACTTTCCAGAGATGGATTGGTGCCTTCGGGAACTGTGAGACAGGTGCTGCATGGCTGTATCGTGTTGTGAAATGTTGGGTTAAGTCCGCAGGCGCAACCATCGCTGTTGCCAGCGGTCGGCCGGGAACTCAAAGAGACTGCCAGTGATAAACTGGAGGAAGGTGGGGACGTCAAAAGTCATCTTATTGCCAGGAGCTACCCGTGCTGGCGCCTTACAAGAGAAACGACCTCGCGAGAGCAAGCGGACCTCATAAAGTGCGTCGTAGTCAGTTGGAGTCTGTCGACTCCATGAAGTCGGAATCGCTAATGCGTGGATCAAGAATGCCACGGTAGGGCGTTCCGGGCCTTGTACACCGCCCGTCACACCGCGCTGAATTGAGTTTGCAAAAGAAATTAGGTAGCTTAACCTTCGGGAGGGCGCTACCACTTTGTGATTCATGACTGGAATTGAAGTCGTAACAAAAGATAACGG
+
,,/2+'/(56*,5.1.6)2316.)'*'-,,+,0.:+1*&&&))(**,,.+%1*6642----55878676&())*69798'.'1)'(380$%'(),093-))'-40*(+&*)0-)''*/+*/-'.*$&$#$*('-)),83481/41''%$%$$%$&($''&)(*+53++*-+/020/1018080.71,1,1,*),-.1042230/12'2.2142/122-%$%%++)'-.1*.,-*,..-74:7&0***'(),.8,+*'%',,',01($-:671(',.20.0)$)*)*+,0000-24.7/.0%(%)$%&&-,)-03-/'++++*5+7+9)*561.--.-200,1:-,246431/./.,.*.,''',-.410/(,.5.656.).535+5.)()$&'0.012,/2002-**+(*%)*23:06'&&(+0++33.68**+0./2:<:;::1--+,,481&-'-+/.-1)*-.6).)*&3*85/2++,,/'++&'')*7,,,+.613*./*'&)/12334$.''&01)4*1,42;6845125/)2&&)).*+.)19:0/4,(*-/.5672:336.12+,)*+5284-+(-$(),,00004544,&)0'(-&34/3*/53/(-'(/*-.3/2/)*).0655;23,,+-./143$6)&*6*-:888,1/,)+/+-**,.2)2/52533556696,'+')/686785321:61,3*,1+/:4-++3/&''&'-+10)*+)*-124.11-28./05:7:):.32;23114139/('+-/3435,..,-12:3,+-)'+(*1-1/3;:,+1/2.972*23732*,($$##&'&*.(*()'*&))0024&/0))$%$')-/'*&()%%(*./.3,.0*)((,35*//3--((*'*-7705000//1../,1&))0)&')*,-%),03449867-3-,,1&2-55810((''%#$#*'')*''''.**5.,0*--%*)()&)+,&+120&&)$$#(&163/:7,.2//++-()'%%'%%)%($*.5(*3276)&*)&)&$(((*('''5*2)+*)'6*(,,+1%&&(-6)*/4*(1/-1+)(+2/2222$&+((,+*+40007244.(%%%()&&2
@34266180-6472-48f9-80a4-9e6b7a23312f ch=70 read=71252 start_time=2019-12-13T05:22:33Z barcode=BC01 runid=2c9cf7bc05858273f10e7d7ec552fc0bd742dc3e
TTGGTACTTCGTTCAGTTACGTATTGCTGCTGATATTGCTCCTACGGGAGGCGGCAGTGGGGAATATTGCACAATGGGCGCAAGCCTGATGCATATGCCGCGTGTATGAAGAAGGCCCTTCGGGTTGTAAAAGTACTTTCAGCGGGAGGAAGGGGTAAAGTTAATACCTTTGCTCGTGACGTTACCCGCAGAAGAAGCACCGGCTAACTCCGTGCCAGCAGCGTGGCACGGAGGGTGCAAGCGTTAATCGGAATTACTGGCCAAAGCGCGCAGGCGGTTTGTTAAGTCAGATGTGAAATCCCGGGCTCAACCTGGAACTGCATCTGATACTGGCAAGCCCAGGTCTCGTAGAGGGGTAGAATTCCAGGTGTAGCGGTGAAATGCGTAGAGATCTGGAGGAATACCGGTGGCGAAGGCAGCCCCTGGACGAACTGACGCTCAGGTGCAGCGTGGGGGAACAAACAGGATTAGATACCCTGGTAGTCCACGCCGTAAACGATGTCGACTTGGAGGTTGTGCCCTTGAGGCGTGGCACCGGGCTAACGCGTTAAGTCGACCGCCTGAAGTACGGCCGCAGGTTAAAAAACTCAAATGAATTGACGGGGCCCGCACAAGCGGTGGAGCATGTGGTTTAATTCGATGTACGAAAGACCTTACTGGTCTTGACATCACAGAACTTTCCAGAGGTAGTTGGTGCCTTCAGGGAACTGTAGAGACAGGTGCTGCATGGCTGTCGTCAGCTGTTGTGAAATGTTGGGTTAAGTCCGCAACGAGCGCAACTATCCTTTGTTGCCAGCGGTCCGGCTTCGGGAACTCAAAGGAGACTGCCAGTGATAAACTGGAGGAAAGGTGGGGATGACGTCAAGTCATCATGGCCTGACAGGGCTACACGTGCTACAGTAAGCATACAAAGGAAAGCGACCTCGCGAGCAAGCGGACCTCATAAGGTGCGTCGTAGTCCGGATTGGAGTCTGCAACTCGACTCCATGAAGTCCGGAATCGCTGGTAATCGTGGATCAGAATGCCACGGTGAATACGTTCCGGAGCTGTACACACCGCCCGTCACACCATGGGAGTGGGTTGCAAAAGTAGGTAAGCAACAGCCTTCGGGGGGGCGCTTACCACTTTGTGATTCATGACTGGGGGGTGAAGTCGTAACAAGGTAACCG
+
%$$$(&),8/0041'1-9354853;134:::111..8//.3.--24;,+3*)'0-),0)--+)2.'0+**+.,4/.9710117-3424571.',-0/8757601245643(,(((.1)*./29743//,38.&*(*,;533564<0+0//,.3.*,-5)).,/+./0069/.89:2942173;44;0-.+*/*%+*(/066/600.50014*-403-,'%%&%*'*+$&331/2-2256334203/3.1.03/40365,+&%.2+)))*(+-1330-9;,)+8,2+24./1545,*20),64,8988:275966:0987444320--./07-7,-7)1)($&-/1/4676-(/36-01(2)1*1((:74&(&)*+104/8-*)/000-+*+-.,4.,-((*'$(+(3-/2/++/+0-*-2;3/*.3-0+).,00016877017342*--.089:5+'*(+/+-%//*/..*/1046()187237440113;9:98./.*,',-0,/3140,*..81238:/--*'**,,+,&*).,,)'()(())*+/;42,.034)+).***(+'',*0)0)&)'36.8,31)*'**8-77--03/4..',/0+.6,(.(218795;555*-/0/'**22:.2,5,21-,)))+.10)%+)'*'')%*4*+,92/010.'),,27.490--*))(%)$)+-+,9.1537-),.)-0/26/('',-4)-14891//,.0333128783,,-++-0*.,(*.'(4344.23451698240'1.-40&)$$#'(,530:7.154;;7795871'1*,,*..891822642(-,*,/1961-,.11112;:767-+4+-0('/.18:0/,-24662-,+.04;;5817/3'(+//1.70,-,)**,.3/..,+/.0.213455:,*''+)&(543/134.-..-58.103.,4550+31/24;;8898:68-7(-)*1,*-(*+,659030,.+.1330+-,/0-,1(3-5633433)40.2/0/;6;979**+,,8:0./+31/031161308(*(*%*---023337<76<344645246-+*-*))(/2337'(,/,+&(+*-*,''+-++)(.+142-73571+31,5,+8:.1-15/0245:536413434652*0.+0+--498:76/)-)690''
@bcb3fd75-e8aa-4fbd-994f-137afc8f306f ch=322 read=50019 start_time=2019-12-13T05:22:32Z barcode=BC01 runid=2c9cf7bc05858273f10e7d7ec552fc0bd742dc3e
CTCCTACGGGAGGCAGCAGTGGGAATATTGCACAATGGGCGCAAGCCTGATGCAACCATGCCGCGATGTATGAAGAAGGCCTTCAGGTTGTAAAGTACTTTCAGCGGGGAGGAAGGGAGTAAAGTTAATACCTTTGCTCATTGACGTTACCCGCAGAAGAAACACCGGCTAACTCCGTGCCAGCAGCCACTTGTTAATACGGAGGGTGCAAGCGGTTAATCGGAATTACTGGGCGTAAAGCGCACGCAGGCGGTTTGTTAAGTCAGATGTGGAAATCCCGGGCTCAACCTGGGAACTGCGTGATACTGGCAAGCGCAGGTCTCGTAGAGGGGTAGAATTCCAGGTGTAGCGGTGAAATGCGTGAGATCTGGAGGAATACCTGCCGGTGGCGAAGGCGGCCCCCTGGACGAACTGACGCTCCAGGTGCAGCGTGGGGAGCAAACAGGATTAGATACCCTGGTAGTCCACGCCGTAAACGATGTCGACTTGGAGGTTGTGCCCTTGAGGCGTGGCTTCCGGAGCTAACGTTAAGTCGACCGCCTGGGGTACGGCCGCAAGGTTTAAAACTCAAATGAATTGACGGGGGCCCGCACAAGCGGTGGAGCATGTGGTTTAATTCGATGCAACGCGAAAGAACCTTACCTGGTCTTGACATCAGTTTTCAGAGATGAGAATGTGCCTTCGGGAACCGTGAGACAGGTGCTGCATGGCTGTCGTCAGCTCGTGTTGTGAAATGTTGGGTTAAGTCCCGCAACGGGCGCAACCCTTATCGCTGTTGCCAACGGTCGGCCGGGAACTCAGGAGACTGCCGGTGATAAACTGGAGGAAGGTGGGGATGACGTCAAGTCATGCTGGCCCTGCTGACCAGGGCTACGTCCACAATGGCGCATACAAAGAGAAACGCGACCTCGCGAGAGCAACGGACCTCATAAAGTGCGTCGTAGTCGGATTGGAGTCTGCAACTCGACTCCATGAAGTCGGAATCGCTAGTAATCGTGGATCAGAATGCCACGGTGAGATACGTTCCCCGGGCCTTGTGCACACCGCCCGTCACACCATGGGAGTGGGTTGCAAAAGTAGGTAGCTTAACCTTCGGGAGGGCGCTTACCACTTTGTGATTCACTTGGGTGAAGTCGTAACAGGTAACCGG
+
,,.-((+*35*+2,+---6813/'/,)7-++./696-,++)119(281216161,.1.--5842.')+10'',-(*+)+*/*/-).37<567;2/3454876.23289&)*&*'+1-'(()0)+-6-7,.//06/-554/21/0308//481-/--0,'+*'%'-.,0-*1-+-96/3++'+),+-30)*(')%/-2.,/00.''&()+(+(*-**+*6/1+7/.2716699788:1;:-.54,2133396*17<;20816+.8**,,,25).0+',20)38898020(*149282365).%&+-0/3/.1/*)'($+++-4898..'-11,-,*,*.*2**3430/,..-61,-5.+-4/1++*000;:.,5/+:5105+(,+/21320..5-3/(-/771-*/249+)./12347838,&48330*,-/4:76.*+.2:26(98,/0,+-/./<801988815/$()39223:/522212542-1-2--/2.8,2.2:.-21/5912248/.1-0//-+-11/0/-081,-50017073,,)&&)).,227,140,1,30,410.1:9<911/646367/1991-30()(,.223/7011**((+*'+42<:5:7<40/11396955(*0+)+,+')'(.3.//653.,',),+$*.362/+-*--877337213//2/40-:703/4674+.06+,-6051*/++*/03399587/444489171/.2.37,,-<2<:9;8322/6)(('%,'::9573437/-4243''.+-6/10/(*'+(1)-01,7)4..84.)1),-25680&.-,12:<;6665/02-4.,,)'./7788989402-//01-,#%%'%%$$&'++*+).661,++&%%%'(5<86964503558;/))'),((*(()+26:0--,**-*.)1(--7:886644.+--0006-.)./0*3*00/1,..,)**(*,/02/.217575.4//0175735,,,*,*7)((*,<;6663301157-++132,)(.,/668:389*+-,*206021,*--5;-;;,,00//.44)+.+,'(+/5,.2-/081)%%&.*()')))3,04/5/.95*+40***1,(,-$'.0/-.367;3*)*)/4-.,2.-.746634,%$*)5031.
@5e6d956c-9921-47ed-be25-49689b8e5625 ch=17 read=32714 start_time=2019-12-13T05:22:44Z barcode=BC01 runid=2c9cf7bc05858273f10e7d7ec552fc0bd742dc3e
CTCCTACGGGAGGCAACAGTGAAATATTGCACAATGGGCGCAAGCCTGATGCAGCCACGCGCGTGAAGAAGGCCTTCCGGGTTGTAAGTACTCGGCGGGGAGGAAGGGAGTAAAGTTAATACCTTTGCTCATTGACGTTACCCACGAAAAGAAACACCGGCTAACTCCGTGCCAGCAGCCGCGGTAATACGGAGGTGCAAGCGTTAATCGGAATTACCGGGCGTAAAAGCGTGCAGAGCAGTTGTATGAGTAGATGTGAAATCCCCGGGCTCAACCTGGGAACTGCATTTGTGACTGCATGGCTAGAGTACGGTAGGGGATGGAATTCCGCGTGTAGCAGTGAAATGCGTAGATATGCGGAGGAACACCGATGGCGAAAGGCAATCCCCTGGACCTGTACTGACGCTCATGCACGAAAAGCGTGGGAGCAAACAGGATTAGATACCCTGGTAGTCCACGCCCTAAACGTGTCAACTGGTTGTTGAAATTAGTTTTCTCCAGTAACGAAGCTAGCGTGGTTGACCGCCTGGGAAGTACGGCCGCAGGTTGAAACTCAAAGGAATTGACGGGGACCCGCACAGAAAAGCGGTGGATGATGTGGTTTAATTCGATGCAACGCGAAAAGAGCACACCCACCTTTGACAGCGAAACCATAGATGGATTCGTGCCGAAAGAACCTGCACACAGGTGCTGCACATGGCTGTATTAAGCTCATGTTGTGAAATGTTGGGTTAAACCGCAACAGGCGCAACCCTTATCCTTTGCCAGCGGTCCGGCCGGGAACTCAAAGGAGACTGCCAGTGATAAACTGGAGGAAAGGTGGGGATGACGTCAAGTCATCATGGCCCGCCCGACCAGGGCTACGATGCTACAATGGCGCATACAAGAGAAGCGACCTCGCGAGAGCAAAGCGGACCTCATAAAGTGCGTCGTAGTCCAGTTAGGTCTGCAACAAACTCCATGAAGTCCGGAATCGCTAGTAATCGTGGATCAGAATGCCACGGTGAATACGTTCCGGGCCTTGTACACACCGCCCGTCACGTAAGAGTGGGTTGCAAAAGAAGTAGGTAAGCAACCTTCGGGAGGGCGCTTACCACTTTGTGATTCATGACTGCAGGGTGAAGTCGTAACAAGGTAACCGG
+
.962133.31*2.*1'6-/1-,0***04,,'*-01'.((+3796494338460&)+'&%%'),+))*%)(-+686:6+6:-5,%'/2+.,$%%((+-46)),((&)-+%'(08**),/,*+52/:1,/31'5(),7/4./8;.$)'--,)$)-**.3/(.,-080236(6+/0.,,(+-3.,.+)4+++444-11,/241/0+4+8+74'.,*2-1475988704;3+).../.&&$'*)+4)%&%&%%&')*((&('-03,162)-0--+*,+/*.0853635551/75))*,0778.000-1)()**+9/9/,,)7.(/.).-/004/226/*,&-',0.,56,-365644,/))*),),..731493654620/5(1/40*&&'-*/07422/-..--.-,*.,74:74+*)*+3-*6676:.))+.;.6,67/51/.66529,,1//((./6/006:++0850,--240;689;8:67;3023.6-+0::9.80)*-0771&(,(*')%+*60'+%''+..152/0)'%&*++.230((**+/5..7.-0749-(((),,21,++80543,*+-/-+5521,625334/0/./12347;8096;/-)++75+2*)(*,+,'+*/-0),0,,32371+,%&)*(%%$&&%'+-22'/%7+3,,+,'&++&%&')+)/00/0322686700-+**-,5++(*'+()('*-.69007/-//7-+++9)517+.'%&*&).26''24(/+2-;445326.+,''(+*.349/7.8/95*56/53354:2+-(*+-0145-.---12;;;8:8,++)..*0,1595570.+,-002.126;7453506+%))'+006.1.+,+*,--/452467877:53445/4//'(%((**236:::6+,**(('',-)-381.3155-85**/'*.553,,++/)(+6/()-.//0/-))(22&',0)+--2-.-*1.0,**)),,+.2744-32*,-..,**-56901.7,*03(,-6736().2165622/0/.)*((/63452++)*+0)&(*29445+1,23,&)*'(&+'&('#%)1+5397/;.+/5/+'(-*(53%-').(*+-1;2883321.'&30+-**))*--,03634284675435
@732e5bac-bd10-4254-bb65-d2881f266677 ch=83 read=81826 start_time=2019-12-13T05:22:48Z barcode=BC01 runid=2c9cf7bc05858273f10e7d7ec552fc0bd742dc3e
CTCCTACGGGAGGCAGTAGGGAATTTTTTTCGGCAATGGAAACCCTGACCGAGCAACGCCGCGTGAGGGAAGAAGGTTTCAGTTAATACTTCTGTTATAAAGGAAGAACGGCGGCTACAGGAAATGGTAGCCAGTGACGGTACTATTAAGCCACGGCTAACTACGTGCCAGCAGCCGCGGTAATACGTAGGTGGCAAGCGTTATCCGGGTGTGGGCGTAAAGAGGGGGCAGGCGGCAGCAGGGGTCTGTGGTGAAAGCCTGAAGCTTAACTTCAGTAAACCATAGAAACCAGGCAGCTAGAGTGCAGGAAGGATCGTGGAATTCCATGTGTAGCGGTGAAATGCGTATGGAGGAACACCAGTGGCGAAGGCGACGATCTGGCCTGCAACTGACGCTCAGTCAGCGTGGGGGGCAAATAGGATTAGATACCCTGGTAGTCCACGCCGTAAACGATGAGTACTAAGTGTTGGATGTCAAAGTTCAGTGCTGCAGTTAACAATAAGTACTCCGCCTGAGTAGTACGTTCTGGAAGAATGAAACTCAAAGAAAGGAATTGTTGGGGGCCCGCACAAGCGGTGGAGCATAATGGTTTAATTCGAAACAACGCGAAGAACCTTACCAGGTCTTGACATACTCATAAAGGCTCAGAGATGGAGATATATGAGATACAGGTGGTGCATAGTTTGTCGTCAGCTCGTGTGTCGTGAGATGTTGTAGAGATCCGCAACGAAGCAACCTTATCGTTAGTTACCATCATTAAGTTGGGGACTCTGCTTGAGACTGCCAGTGACAAGCTGGAGAGAAGAGGCGAGGGGATGACGTCAAATCATCATGCCCCTTATGACCTGGGCTACGTGCTACAATGGACGGTGCAGAGGGAAGCAAGCCGCGAGGTGAAGCAAAACCCATAAACCATTCTCAGTTCGGATTGTAGTCTGCAACTCGACTACATGAAGTTGGAATCGCTAGTAATCGCGAATCCAGCATGTCGCGGTGAATACGTTCTCGAGGCCTTGTACACACCGCCCGTCACACCGAGTTGATAACGCGAAGCCGGTGGCCTAACCGCAAGGAAGGGGCTGTCTAAGGTGGGATTGATGATTGGGGTAAGTCGTAACAAGGTAACCGG
+
+01/)+1/60,)'*10)+&&%(+*3445011141061..)3/+<.-./5711.015424:(&'%((03+.+',*+10;/,&.6*,%&'$%('))+++)89,+**+),+4+0/697656/4/040-18.,),(%+2147787'-*%(*0+&)*+-6722373769684692*-)&.*'*&'1)&'%424779842+020657:7231(2/)*.-7661/37,(&+0-*&,))000:0(,/.'15+../1000.'&'##3(45+2*'%&-)-.41,./56(78,,.)070-50/55.&./...2459344(--4/27171-)*(11:21/.*'()*.9///:61158-**+-+2/,1./2.-/07:7201(,-3:;/*/12888:201.,)&''-)32447()#&&20..55/)',1**)+1).(*+7637;32,61/.-25,.35;99;<*/123***++0330,,*+/164544:/:2+-63111---04684.0'*/8/4-'(*-/68+/82-**,-4978260(#%&))+150319534718,'*-((+&'*(%-*.,87/08.*/0312.5326/,'(),*.)*,0*34.6083)*3()583.20373,7,0*,++4.*1./03.-./.-/00242;3-7789-)(*,-9+/'(*//30/.01569/6226:98767-41:,-26637),.0150-.*-101/)+)**7,**)(''((7)'*44/+*(#%%$&)*//14437331:13969961594,6,059)/++*)%%$$)*.0389::344.14.('(*21++&)&&&(*++)(-4304/....887<:6669:67),*&&&$%&'(,;57.,-.--)'*16680;00;79498762**+0),/,+)1()2682///-)2+)*:;85186*,,,+)018<969,.19;.7/340.'352/1-3+**,,*453967708.02:3:;9942-)-104233:65740+,.39968:4511323:8662587563$(*4)*-./654416;04;1+.0114661,/-/+--482%1&''*2964736/+*,12.$%&&*)+.')&%%&-.01/3,3,1:9546//01.6/001))'1')+3459961-4/138703
@01bd5cd6-d39c-4566-a0f1-7977788288ad ch=426 read=96842 start_time=2019-12-13T05:22:47Z barcode=BC01 runid=2c9cf7bc05858273f10e7d7ec552fc0bd742dc3e
CCGGTTTACCTTGTTGCGACTTCACCCCAGTCACGAACCCCCGCCGTGGTAGCGCCCTCCTTGCGGTTAAGGCTACCTGCGCTGGCGAGACCCGCTCCCATGGTGTGACGGGCGGTGTGTACAAGACCAGACGTATTCACCGCGGCATGCTGATCCGCGATTACCTAGCGATTCGACTTCACGCAGTCGAGTTGCAGACTGCGATCCGGACTGACTGGTTTTATGGTTAAGCTCCCCTCGCGGGTTGGCAACCCTCTGTACCAGCCATTATTGCTTGGCGTGTGTAGCCCCACCTATAAGGGCCATGAGGACTTGACGTCATCCCCACCTTCCTCCGGTTTTGTCGCAGTCTCATTAAAGTGCTCAACTGGATGTAGCAACTAATGACAAAGGGTTGCGCTCGTTGCGGGACAGCAACATCTCACGACACGAGCTGACGACAGCCATGCAGCACCTGTGTGCAGGTTCTCTTTCGAGCACGAATCCATCTCTGGAAACTTCTGCCATGTCAAAGGTGGGTATTAAGGTTTTTTCGCGTTGCATCGAATTAAACCATCATCCACCGCTGTGCAGGTCCCAAATCAATTCCTTTGAGTTTCAACCTTGCGGCCGTACTCCCCAGGCGGTCAACTTCACGCGTTAGCTTCGTTACTGAAAACTAATTCCCAACAACCCAGTTGACATCGTTTTAGGGCGTGGACTACCAGGGTAATCCTGTTTGCTCCCCGCGCTTTCGTGCATGAGCGTCAGTACAGGTCAGGGGATTGCCTTCTACGCCATCGGTGTTCCTCCGCATATCTACGCATTTCACTGCTGCACGCGGAGATTCCATCCCCTCTACCGTACTCTAGCCATGCAGTCACAAATGCAGTTCCCCAGGTTGGGCCAGGGGATTTCACATCTGTCTTACATAACCGCCTGCGCACGCTTTACGCCCAATGTCCGATTAACGCTCGCACCCTACGTATTACCGCGGCTGCTGGCACGTAGTTAGCCGGTGCTTATTCTTACGGTACCGTCATGGGCCCCTGTATTAGAAGGGCTTTTTTCGTTCCGTACAAAGCAGTTTACAACCGAGCTTCATCCTGCACGCGGCATTGCTGGATCAGGCTTTCGCCCATTGTCAAATTCCTGCTGCCTCCCGTAGAAG
+
+***/2/.3-*6/08(11168<95::;51230+,)*338:6.+;99;2())()+,60/0-*0,..//40)4.85457-',*+1-4.//4425)&*,-77&(),-+-/176;:828554110.0..21,())+0368:959;7:6;7881010057611309101()**..06/1))-150,103038753329/31542-./2561206/1/0117828;;-)')+-02+*,*1870037949-6,/,143295,.547::0/,8+(1-%,((((&*'-+(-.+)*(-33--0435314'/686+,.,29,/7/.-544::19;;,,797<98334*4,;<;1.,&-,332,,+--51++2/144/0344*.+(*--0/833465/&0-4+,01/6-.),-23/9--)610+)$.')*565630244667436./00/85/-,3,-/,6.21.0/.,1-/36.487;85-0/*,54210/++63403;99761)12*+120+0243836507*-)1,4'(%'%+),/0189<,456,4+++666),,2.4:1.1(,-.002102)(,&++0+02./46(11/.&&&/'*-610252;94/:2-2,++/)+6.7467/363(/,./..+0(+0624666/10.*-.65112./223-/+(),3695922127629.*+2...94::6:6;*&2632.429599337.34**)+*311,58-)-+166-$*+/-67-.*))))6565586()+.1.3818((-,+.15-5-/-,'%')6<;<;-95-5-5./44//034::;596706;;.,-,*/0'.'/.113)&)5,7644/:60'.+,48.5//12,,-/2-4&*#+./.14822,81879426)*/291)+415%/4.-(23+,'*)43555143+.-..1598;;9,+)(%*(*36:34151+130,,,/*+2.3.0(25835417-))*)*//82272-3-,,56.:-,%-,0.232//295;0.,))+/7+-0/,6..,91/2)#'&*1/740*.,),0.+,3/+.-/1;7<-6453/1.11961*((%1492-.0(1.)'&&)/-4398*-734001*)'/-*,48;:::36:.08-,32<:0/;22.198,3.*%%&%&.0*76+*51-/,(
@3faecbe4-e698-4283-bfd3-61197dc87a2b ch=116 read=113491 start_time=2019-12-13T05:22:59Z barcode=BC01 runid=2c9cf7bc05858273f10e7d7ec552fc0bd742dc3e
CCGGTTACCTTGATGCTTCACCCCAATCATCAATCCACCTTAGACAGCTCCTTCCTTGCGGTTAGGCCACCGGCTTCGGGTGTTATCAACTCTCGTGGTGTGACGGGCGGTGTACAAAGGCCGAGAACGTATTCACCGCGACATGCTGATTCGCGATTACTAGCGATTCCAACTTCATGTAGTCGAGTTGCAGACTACAATCCAGGCTGAGAATGGTTTATGGGTTTTGCTTCACCTCGCGGCTTCGCTTCCCTCTGCACCATCCATTGTAGCACGTGTAGCCCAGGTCATAAGGGCATGATGATTTGACGTCATCCCCGCCTTCCTCCAGCTTGTCACTGGCGATCTCGCTAAGAGTCCCCAACTTAATGATGGTAACTAACGATAAAGGGTGCGCTCGTTGCGGGACTTAACGGCTCTCCACGACACGGCTGACGACAACCATCTTCCTGTATCTCATATAGCTATCTCTCCATCTCTGGAGCCTTTATGAGCATGTCAAGACCTGGTAAAGGTTCTTCGCGTTGCTTCGAATTAAACCACATGCTCCACCGCTTGTGCAGGCCCCGTCAATTCCTTTGGTTTCATTCTTGCGAACGTACTACTCAGGCGGAGTACTTATTGCGTTAACTGCAGCACTGAACTTTGACATCCAACGCAGGTACTTTCATCGTTTACGGCGTGGACTACTAGGGTATCTAATCCTATTGCTCCCCGCTTTCGGGACTGAGCGTCAGTTGCAGAGCCAGATCATCGCCTTCGCCACTGGTGTTCCTCCATATATCGCATTTCACCGCTACGTTCCACGATCCTCTCCTGCACTCTAGCTGCCTGGTTTCATGGCTTACTGAAGTTAAGCTTCAGGCTTTCACCACAGACCCTTGCTGCCGCATGCTCCCTCTTTACGCTTAATAATAATTCCGGATAACGCTTGCCACCTACGTATTACCGCGGTTTGCTGGCACGTAGTTAGCCGTGGCTTTCTAATAAAAGTACCGTCACTCGGCTACCATTTCCTGTAGCCGCCGTTCTTCCTTTATAACAGAAGTTTGCAATCCGAAAACCTTCTTCCTTCACGCGGCGTTGCTCGGTCAGGGTTTCCCCATTGCCGAAAATTCCCTACTGCTGCCTCCCGTAGGAG
+
963607-,*,-+++$'(./)1.,*+2-45:66615,)1,6;555412213:6140/2124939/0799/0,)/,,45-810/3811.1/--12215687.2.2358640802/1.38).051,%'&(',-(+:268;1377660+%')(6*)).-,4,),*%))*+/+-+-2.132368::::97607000/3/22//32/6.'%0-,+,-.52477<;.33;61;;1/34:4*-0+*+)3++19200150;4*2()+4477:98.0-*)'&%'++000,)/+('.200102/19:123002215;3//0+466.511+'.*2.8453--/116444&*&%,+*+117:/.0-(''++//-&3'%(&2)112.6.-5/..7/:33326))+*,&),556/61-/0:8401..**$''(('(*)--0422.1/.//2207788</1,+,,/+*+.0139.724.5542/-3/.0/-4867*,523665:822,()+,3159*+,-1954:.:.'.63<::<978458*225/,,,+10<5760013//00/-1.,+**-/18-72:990/055:8:6''2,)'+::-39;74833/022*:032////+379,))(((*.+)0,-.61:2929992+.)++/28023-+)-/.6'6*4.0&+**)++'0.18868<-,-2;2228;587122./'&.)++-21,8,*'-/'+(371)%'1650,:94/.)&(+,.5296;31)1(,/:4113,'--.;708324;24.09::<:;;488+/343,3'+*7;;66:<83211-173')**.//,+,-872-1%+,.4324**.*+7;3:.-'**50/4./14:4,:,8+,/198,3:4481--.,,./779:.+8-.,+-($%$().-25,,26<:142)&%)+(--+(++)1),)988*+*)*-+44//50039981:-0/,.'&*:0+.704.-.29992/-+-+%0)2*172/),60.99/+/25;:99442659-+*+)*,.62-/133242146494+,**%&))*,353**5-/081+*+8--1,014.;<8;66<785<5',+,..1-2.-,1.00//(3;509/0771/16103,/:;/28/9.,%+,*+*+,4-37)+7*-,%(
@8c2c41c4-8850-42fd-948a-72d6303f601a ch=109 read=125963 start_time=2019-12-13T05:22:55Z barcode=BC01 runid=2c9cf7bc05858273f10e7d7ec552fc0bd742dc3e
CTCTACGGGAGGCAGCAGTGGGGAATATTGCACAATGGGCGCAAGCCTGATGCAGCCATGCCGCGTGTATGAAAGGCCTTCGGGTTGTAAAGTACTTTCAGCGGGGAGGGAAGGGAGTAAAGTTAATACCTTTGCTCATTGACGTTACCCGCAAATACCAGCTATTAACTCTGCCAGCAGCCGCGGCAATACGGAGGTGCAAGCGCGTTAATCGGAATTACTGGGCGTAAAGCGCATAGTGATTTGTTAAGTCAGATGTAATCCCCAGGCTCAACCTGGGAACTGCATCCTGCACTGGCAACGAGTCTCGTAGAGGGGTAGAATTCCAGGTGTAGCGGTGCGAAATGCGTATTAAGAGATCTGGAGGAACACCGGTGAAGGCGGCCCCCTGGACGAAGACTGACGCTCAGGTGCCGAAAGCGTGGGGAGCAAACAGGATTAGATACCCTGGTAGTCACGCCGTAACGATGTCGATTTGTGCCCCGAGGGCGTGGCTTCGGAGCTAACGCGTTAAGTCGACCGCCTGGGGAGTGACCCGCAGGTTAAAACTCAAATGAACGACGAGGGGCCCGCACAAGCGGTGGTGGAGCATGTGGTTTAATTCGGTAACGCGAAAAAGAACCTTACCTGGTCTTGACGAGGAAGTTTTCAGAGATGAGTGCCTTCGGGAACCGTGAGACAGGTGCTGCATGGCGCAGTCGCTCGTGTTGTGAAATGTTGGGTTAAGTCCCGCAACGAGCGCAACCCTTATCGCTGTTGCCAACGGTCCGGCCGGGAACTCAAAGGAGACTGCCAGTGATAAACTGGAGGAAGGTGGGGATGACGTCAGAGTCATCATGGCCCTACGACCAGGGCTACACACGCCTTACAATGGCGCATACAAGAGAAGCGACCTCGCGAAACAAGCGGACCTCATAAAGTGCGTCGTAGTCGGATTGGAGTCTGCAACTCGACTCCCATGAAGTCGGAATCGCTAGTAATCGTGGATCAAACACGGTGAGCCACGTTCTGAGCGCTTGTACACCGCCCGTCACACCATGGGAGTGGGTTGCAAAAGGATAACAACCTCCGGGAGGCGCTTACCACTTTGTGATTCATAGGTGAAGTCGTAACAAGGTAACCGG
+
++-123,:814935781331''')*+&,*(+2-5--8958239918<866889719:997:;94331358-/-))+/120-)3339+,391,.,+./10+-,-58,).1)/1+),&').94/3/4.--1--591288,6-++010;44:-,1.-(#&)-&---)&&((+*)%'+/&./3079.5,733:5))()'0,)**,,(')()1626-*'&&&,,/01:9863414.+*++((%%%'&*8)(/944237./121+(0'*15+&/5-325/6077<63722,+(()++..+.*.**+$)('*,..4407)(,46*./*4+5+:,,8:887255/511$&+22./5,/'()+'''&*7663,),'(%&&(.,/(-(**++)3*767-+06586/4-.-**+)&**-*.14/-+''('+.14618/'*+4616026.+--'*-9:;712:5*))*(,-5;7-4+*)(,.2-/&5.((/,/(($&%*7834210,.-1,/-)-//3/..-+)))'/0278779;888.(&'&)$,2*))-+2-3)184-26..+%')+*(&++&.1050+*()02..+/.6.,-+)1,+2/0/-.,-436541-(')+8-54//4/.))-4/'(&'+2--20,*-*%''$''')(*2<8310000*(&'&&+1/52-6-2-11-+)*,-3((++0421-&&,&&$&%&+'),/26:726,/,-681//4-(//*1+&(,2-)))%'%%(-*30*.3((&&(/%&/-56-.*2(7.42/+0,/2-8.*..:34:-..2002981:..-//248449:71))*-*-+*250/-,./543/(*.286;;9:5/40*'$%(*/701324/-,)))*%&%%$&'-))*30)(&%$&((&*%&%$'(016690-,.))-+0+.2;89;76/.070-267566(2'304-8,3.3.-.//157.1//0/&/,-5*,66370,*'))()1-.+%+.18111.//+-($$%'&')330.(&&$&&,-,#'%/3)''#%&$))-22,4*))0-0-34.0-80,+,-43-8*,+82+()((('++1./.8-)3)('()3030-00'*)**)'%---,%%&+,+,+0***+-/676:/8178/-+0
@e54ce13a-f85a-44b2-9ecb-6725029c3356 ch=73 read=72359 start_time=2019-12-13T05:22:54Z barcode=BC01 runid=2c9cf7bc05858273f10e7d7ec552fc0bd742dc3e
CCGGTTACCTTGTTGCGACTTCACCCCAATCGCTGACCCGACCCGCTGCTATAGGATTAGCTCACGGACTTCGGGTATTGCCAACTCTCATGTGGTGTGACGGGCGGTGTGTACAAGACCGGGAACGTATTCACCGCGACATTCTGATTCGCGATTACTGGTAACTCCAGCGCCATGTAGGCGAGTTCCAGCCTACAATCCGAACTGAGACTGGTTTAAAGTTTGGCTCCACCTCACGGTATTGCATCTCTCTGTACCAGCCATTGTAGCACGTGTGTAGCCCTACATAAGGGGCATGATGATTTGACGTCATCCCCACCTTCCTCGTTGGCAAGAGCGGTCGCTAAGTCCTCAACAATGGTAGTAACTTAACGACCAAAGGGTTGCGCTCTGCGGGACTTAACCAACATCTCACGACACGAGCTGACGACAATACATGCCACCTGTCACCTTGTCCCCGAGGGATTTCCTCGATGCAGAGTAATGCAAGGGATGTCAGGTGTAGAGTGGAGTTCTTCGCGTTGCTTCCGAATTAAACCCATGCTCCGCTACTTGTGCGGGTCCCCGTCAATTCCTTTGAGTTTAATCTTGCGACCGTACTCCCCAGGCGGAATACTTAATGCGTTAGCGGCTGGCACGGAGGTGTTGAAACCCCCACACCTGGTATTCATCGTTTGGCGTGGACTACCAGGGTATCTAATCCTGTTTCTCCCCACGCTTTCGAGCCTCCAGCGCCAGTTACAGTCCAGAGAGTCGCCTTCGCCACTGGTGTTCTTCGATCTCTCTACGCATTTCACCGCTACACTGGAATTCCACTCTCCTCTCCTGCACTCCTAGATAACCGGCAGAATGCAGCACCCAAGTTGAGCCGGGTATTTCACATCCACTTAATCATCCGCCGCTCGCTTTACGCCCAGTAAATCCGGATAACGCTCGCCACCTACGTATTACCGCGGCTGCTGGCGTAGTTAGCCGTGTAATGCTCCTTGGGTGCCGTCATTATCTTCCCCAAAGACAGAGCTTTACGATCAGCCTTCATCACTCACGCGGCGTTGCTGCATCGGGGTTTCCCCATTGTGCAATATTCCCCACCTTGCGCCGTAGGAG
+
3.)-2--885922:*/--//874/:92+5-/*)))'''&&-.:*+00''(%&'()(0)&).++&(,1-0210/3,-&*&&(%+')),++,+,(/55777897<;110'(+)+)-+('1/5%650665:8:<847;688::69<7796-7-,-0-00-06*)%'(+,/0,++&-00245527/,*))4*'&$%&$&*+741/('*,,012760:.9;9-4%)'2+,())51*-4-.,..200/91118700/*.14)*3/.1353:2,,-,,21010&(,.08/((*,-33(./)'((-+,+*1;7/2579:9-348.,/.1.-/,)&0+,)*-+$%&,+134'*+)'%(,60-.+-/50086434./(%&,,32/6)46+,0.09,0253320..43/.3,3()()+*,,-3.)+-.4.3211101,11&00.)()-+%./*/5')-85641300298-*)+*&',7000/+/$+$&+(**..&,()/1)2207+33.)++,1-,'()%%$+0922:444.4/+.853.(&)((78693),)*001/)+.''4),.47-12-432+/0781716-/5.*'+,:3-25133./287:.6342766+-3;:48681/+0*0+34699;21).'&%/*++/.2,/3/22:049/4:61/*,.1721./25:0.0./02*)&)).20./2-0,))($1'(*/-8211004<3(+0382(+)'*,)(/03765+&)$)*24'.,1.0./21')*,*(+,+/03/958;;675783/11/25/&%'(00/-2587963<4/,15,.0+-)/..+1*2+/1*,-/132/0.277640112(*,.456664(.+&,),,-/,32.-61,*,+1,+,1-,1-.,.87-)+++--%'++.0.0./6.%(*%&)/('1,)'00280,,-.)4''(4-4020/+1357;;66;34703015.36.-*-,/21.2+()(%1473247.2&'%$&#&(2/5.&+,*%)44882780259,888--1,*-/-(&+-,04++---(*')-2:3:;;7987.1/1/8461+))'&))*8&53//:40565-,://.71;222049;5*+)&''($)*3379-,+
@e2581e80-bfd5-471f-8583-4707e84a234d ch=259 read=68130 start_time=2019-12-13T05:23:00Z barcode=BC01 runid=2c9cf7bc05858273f10e7d7ec552fc0bd742dc3e
CTCCTACGGGAGGCAGCAGTGAGATATTGCACAATGGGCGCAAGCCTGATGCAGCCATGCCGCGTGTATGAAGAAGGCCTTCGGGTTGTAAAGTACTTAAGCGAGGAGGAAGGGAGTAAAGTTAATACCTTTGCTCATTGACGTTACCCACAGAAAAACACCGGCTAACTCGTGCCAGCAGCCGCGGTAATACGGAGAGGTGCAAGCGTTAATCAAATTACTGGGCGTAAAGCGCACGCAGGCGGTTTAAGTCAGATGTAGAAATCCCCGGGCTCAACACAGAACTGCATCTGATACTGGCAACTTGAGTCTCGTAGAGTGCAGAATTCCAGGTGTAGCGGTGAAATGCGTAGAGATCTGGAGAATACCGGTGGCGAAGAGCGGCCCCTGGACGAAGACTGACGCTCAGATTAAGCGTGGGGAGCAAGCAGTTAGATACCCTGGTAGTCCACGCCGTAAACGATGTCGACTTGGAGGTTATTGCCGCTTGAGGCGTGGCTTCCGGAGCTAGCGTTAAGTCGACCGCCTGGGAAGTACGGCCGCAAAGGTTAAAGCTTTCAAATGAATTGACGGGGCGCACAAGCGGTGGAGCATGTGGTTTAATTCATTAAACGCGAAAGAACCTGCCTGGTCTTGACATCCACGGAAGTTTTCAGATGAGAATGTGCCTTCGGGAACCGTGAGACAGGTGCTGCATGGCTGTCGTCGCTCGTGTTGTGAAATGTTGGGTTAAGTCCGCAACGAGCGCAACCTCGCTGTTGCCAGCGGTCCGGCCGGGAACTCAAAGGAGACTGCCAGTGATAAACTGGAGGAAGGTGGGGATGACGTCAAGTCATCATAGCCCCACTTACGACCAGGGCTACACGTGCTACAATGGCGCATACAAAAGAAAGCGACCTCGCGAGAGCAAAGCGGACCTCATAAAGTGCGTCGTAGTCGGATTGGAGTCTGCAACTCGACTCCCATGAAGTCAGGTGCTAGTAATCGTGGATCAGAATGCCACGGTGAATACGTTCCCGGAGCGCTGTACACACCGCCCGTCACACCATGGGAGTGGGTTGCAAAAGAAGTAGGTAGCTTAACTTCGGGGAGGGCGCTTACCGCTTTGTGATTCTGACTGGGGTGAAGTCGTAACAAGGTGGCTCCCCGGAAGATAGAGCGACAGGCAAGTAGGTTAACACAAAGACACCGACAACAGCAATACGTGAAAAAAGA
+
03/(%',)3+(*1*/2200'+%)&,+.70..22;77;740257,17645602+',1/65996953./-.556),-,-655943-5,6%,(70.3)'$#'%'(.%0+*/+,*)1,&&'076-2.2.010-/2,*)-/'/(*"&(03-15/')))/467,/./,-)*)//-/4,159:8280)56,*,$,'(%*-+.*)&)+0.,-116212,**+.&3'5+3488876/883+/.0,/'0*+//.7-4.*1+25556887,(3.)+837,-4779-2(/(-)+).,+/01463///.//9.+-))+,,.15501470+)+(+0+,-0012--3;872100173-32.-11//,+--/21,0+(()(&)70993540(*(''+,3.5<3--8974)'*'*+*+,,,000((++1+,'(+5657+*./0:*++)+0'&5325;.-5(0.126'(*-97201;3,,*+%*+,.'&%').-3-8$3'&*,&-//-/0867805-+.0+,,**++,'+(0+5-4551173,2963:0,((),,1524*329'6,9:7;4$,'()).731,.,1.779394.)&)'*./*/0:866(('-4/.0709425282)+2+4+)'0),+(#&)*'%$*-,61214834552:.+.24/6//;;102*-,-)&(&%%**-79::1;:06573773637*.3588:465501+*$'(-670/12/)(--++./90-,483;96851..38,.276.,/-15,'*'%**,/-.:..500/36/4,3/634<2322:993*),'(/.034***+)./1;:7442//'+-*/,59;224678899554887895,,+005+%(&$&&')3;.614,''&%&(*/06144633:87888677/+(&'&''*234545220+*)'+271,../,+**2,*+.,'-/0::8787729(2)3-0''(*-104-8-.-255183)*.%'))13)-*,(&))*+-,++0569636-.154/60)./5678;632/1628306&),++-+'*+())+1)07,+975636744493()*,3.0404479+&)-(,*.*()&'%$5(+/60295,&-2-5573:135*-+++*)*),5654%422:95/1*5-.,,--./,+,++'),**44/+84:1244/+123:;'7781)()(-0.:381/3380.//2666496,5/03-:/./(+')/3/,($%
@2990fb8b-cea8-4bc3-8fab-212864ddc204 ch=131 read=70088 start_time=2019-12-13T05:23:09Z barcode=BC01 runid=2c9cf7bc05858273f10e7d7ec552fc0bd742dc3e
CCGGTTACCTTGTTTACGGCTTCCGCAGTCATGAATCACAAAGTGGTAAGCGCCACTCCCGAAGGTTAAGCTACCTACTTCTTTTGCAACCCACTCCCATGATTGTGACGGGCGGTGTGTACAAGGCCCGGGAACAGCGTATTCACCGTGGCATTTCTGATCACGATTACTAGCGATTCCGACTTCATGGAGTCGAGTTGCAGACTCCAATCCGGACTTTGACGCACTTTGCCGAGGTCCGCTTGCTCGCGAGGTCGCTTCTCTTTGTATGCGCCATTGTAGCACGTGTGTAGCCCTGGTCGTAAGGGCCATGATGACGTCATCCCCACCTTCCTCAGTTTATCATGGCAGTCTCCTTTGAGTTCCCGGCTGGACCGCTGGCAACAAAGGATAGGGTTGTGCTCGTTGCGGGACTTAACCCAACATTTCTGTACGAGCTGACGACAGCCATGCAGCACCTGTCTCACGGTTCCCGAAGGCACATTCTCATCTCTGAAAACTTCCGTGGATGTCAAGACCAGGTAAGGTTCTTCGCGTTGCATCGGAATTAAACCACATGCTCCACCGCTTGTGCGGGCCCCGATCAATTCATTTGAGTTTTAACCTTGCGGCCATTACTCCCCAGGCGGTCGACTTAACGCGTTAGCTCCGGAAGCCACGCCTCAAGGGCCACAACCTCAAGTCGACATCGTTTGCGGCGTGGGGTATCTAATCCTGTTTGCTCCCACGCTTTCGCACCTGAACGTCAGTCTTCGTCCAGGGCCGCCTTCGCCACCGGTATTCCTCGAATCTCTACGCATTTCACCGCTACACCTGGAATTCTACCCCTCTACGAGACTCAAGCTTGCCGGTATCCAGATGCAGTTCCCAGGTTGAGCCGGGGATTTCACATCTGTTAACAAACCGCCTGCGTGCGCTTTTACGCCCAGTAATTCCGATTAACGCTTGCACCCTCCATTACCGCGGCTGCTGGCACGAGTTAGCCGGTGCTTCTTCTGCGGGTAACGATCAATGAGCAAAGGTATTAACTTTACTCCTTCCTCCCCGCTGAAAGTACTTTACAACCCGAAGGCCTTCTTCATACACGCGGCATGCATCAGGCTTGCGCCATTATTACGCAATATTCCCCACTTGCCTCCCGTAGGAG
+
-+27/4,.3-5(,2)%-.-..0.'#)&(,53442200'0/271-3--/((*+.0*-.1-.++1--+300)1/.320%1081168-+-111<1-*)..*'.)%2()*0/2)331.8344456385*,0/).,-)1-*..-444;768<6706/-(6-+(-.73**+(03*-0123556;2..047:7267-,--73444:44)++220(3,36,7/0+)(%(*-(+%,-43-//,()(),''*)*+,.0-2+).//3567:342+51,+-/2347;79930301/10023-*..0<52798634,**236:21.,.-/3428983-21,034:5655+,.80,-0+*),)-77614718/,,037192+4/).4/620206:56,,8;,..84.-,-+,&*%'.3-4/,,3;;76260*0.)-+1,47+)%$%%'(,022225702/-/7-53432556;688782132:9959/'*4,31/113<967487776629:4/0,.,*34;7;8::4532%$()+-,0+4/:9:<75561611057/+-+,0.;75600/221,+,',2+(($'*011.+064,*)+-4:9<906;1.+/2;<+795161/04855'8'(+00;;1/49;4:9966.9-9-843/4//-761,1-00-393422:44502:9''%%'&%&'()4-0/0'536854;5'-/-(%%&,85.118219347739<:.2-2;,)-013<93/115:*+/:965322334:7652,)067.967<8<89;;9:322003<5744''.00030&24562<9.-25++2+,0381.'-*2:1430:1,)5516557763:/1%+*0,-7'221+6+%,9999198-:0**//3-*'-3--3-*%0/,**,.0.'&3-7.635-%'():/..--1-*(''&%$'&+,*)+-/34,2+*+192968080+-'-4.02-(4().,-+.6000:0:.,(30/-2.-*3,2-1+-/20:;9766350.150/),/777898:8;-,-*,,-.,-461.//:9+34)(68/),.594:5230.26++-15/8++./,4199<99<85-(,(+02052.-(()26&.11/8*-243'*,'0-&*+,0-./9;28:-)'0''.511:0.256(($
@47ea394e-a8c9-46f4-847c-c017bdb6092f ch=68 read=63360 start_time=2019-12-13T05:23:16Z barcode=BC01 runid=2c9cf7bc05858273f10e7d7ec552fc0bd742dc3e
CTGCTCCTACGGGGGGGAGGCAGTGGGAATATTGCACAATGGGCGCAAGCCTGATGCTGTATGCATGCCGCGTGTATGAAGAAGGCCTTCCCGGGTTGTAAAGTACTTTCGGCGGGGAGGAAGGGAGTAAAGTTAATACCTTTGCTCATTGACGTTGCACCGCAGAAGAAGCACCAGCTAACTCCGTGCCAGCAGCCGCGGTAATACGGAGGTGCAAGCGTTAATCAGATTACTGGGCGTAAAAGCGCATGAGCGGTTTTGATAGAATCAGATGTGAAATCAGGCTCAACCTGGGAACTGCATCTGATACTGGCAAGCTTGAGTCTCGTAGAGGGTGGAATTCCAGGTGTAGCGGTGAAATGCGTAGAGATCTGGAGGAATACCGGTGGCGAGGCGGCCCCTGGACAGACTGACGCTCAGGTGCAGCGTGGGAGCAAACAGGATTAGATACCCTGGTAGTCCCACGCTATGCAGTCATCAAGCTTGGAGGTTGTGCCCTTGAGGCGTGGCTTCCGGAGCTAACGCGTTAAGTCGAGCCGCCTGGGAAGCCACGGCCGCAAGGTTAAAAGAAACTCAAATGAATTGACGGGGGCCCGCACGGCAGTGGAGCATGTGGTTTAATTCGATGCAACGCGAAAGAACCTTACCTGGTATTGACATCCACAGAACTTTCCAGAGATGGATTGGTGCCTTCGGGAATGAGACAGGTGCTGCATGGCTGTCGTCAGCTCGTGTTGTGAAATGTTGGGTTAGAATCCGCAACGAGGCCTTATTGCCTTATCCTTTGTTGCCAGCGGTCCGGCCCGGGAACTCAAAGGAGACTGCCAGTGATGATAAACTGGAGGAAGGTGGGGATGACGTCAGGTCATCGTGGCCCACTTGACCAGGGCTACACACGATGCTACAATGGCGCATACAAAGAGAAGCGACCTCGCGAGAGGCAAGCGGACCTCATAAAGTGCGTCGAGTCGGATTGGAGTCTGCAACTCGACTCATGAAGTCGGAATCGCCTTAGTAATCGTGGATCAGAATGCCACGGTGAATACGTTCCCAGCGTACACCGCCCGTCACACCATGGGAGTGGGTTGCAAAAGAAGTAGGTAACTAACCTTCGGGGAGGGCGCTTACCACTTTGTGATTCATGACTGGGGTGAAGTCGTAACAAGGTAACCGG
+
((&)+.1.-2*0/'*,.*.*('+035+()&+:20)((../.41-.3498:<77754+%#'%'#&')69978899989339)*0,-2;68/,(/313;,,28.-/'0,44-'2-/7;.',---*0/&))+61-/3-;--.4.80**,.062209718$-%',)/))1+'++()349,31-2.-.84333371-4//06,+*(*'(*')+0()'))//1+01/0/.,0**.25255::68575;5))-,0'&'%*.&,272'+*-)%&$&*+,372+(,0+*/$)03556.76+1.(+*,467777744536:784/-*)))+*-.213463*(&'%)+,*,--.'&5-.5...+8-..1:823842)(++-8805/),3+3446:206/7-**.+12/4<:0.685,''.)(),.56670177,''%%*2.,.+)/29.0+,'(.*0)/-66;511+,,-360*'*'+)&%$%&$*%$&()-()()0..1/30//-63(%(,+/3/00/8333.1*/+'*(&%,-301232053.*(/7369401)(&&%%&'427+')+)2/02',.(#+0*0147;-,-,407047,2482,:3..*+')($+,1.+../.+),/5<;-98;1../)+,()(+'&&(,)(,20314;94,+%&'+,9854*)+-14.,00*3+,,*)+745)4*,(-*.88-5)7824/+-01244:677843454;99899767134556:86;43.,25,.591),-83*,)(50*,577.)(&(%%$#&$%*-,1/22'&41,,5-.2//27;73023-7,+19/:65608/,+),.9989-,,*)(*(+,/49899/*/,-51637;9205778957,,'++18856/5170&')'()::68:96410())+)(+.64346*)-('3400+1160)('*,)*6439687.-&'('*-0-))''()3.-(')-+*.-/0('%#&)-+9,/7/-)(*-,.03/105.31+4,0012//2)8.744/2)(-&')-0./299;959+,/:6681./3:734:7675727&&%'''**++.504;92265/-..)./18,+,*236;11146.&(,(),/3/)&(&)),.-87/4,-',1*722.3,.3/2164/0124:4762/24560)*()&'(31347-((('++6/;49
@cade677f-e893-48eb-a249-061cf883cee2 ch=411 read=66099 start_time=2019-12-13T05:23:17Z barcode=BC01 runid=2c9cf7bc05858273f10e7d7ec552fc0bd742dc3e
CTCCTACAGGAGGCAGCAGTGGGAGTGTATTGCTGATGGGGAAACCCTGATGCAGCAACGCCATGGTGATAGAAGGTTTCCGGATCAATAAAGCTCTGTCTTTGGGAAGATGTGGCCCAGTACCCAGGAGGAAGCCACGGCTAACTACGTACCAGCAGCCGCGGTAATACGTAGTGTGAGCGTCATCAGGATTGCTGGGCGTAAAGGGCGTAGGCGGATGATTAAGTGGGATGTGAAATGCAGGCTCAGCTTGGGTGCTGCATTTCCCAAGAGCTGGTTATCTGTTTGGGAGAGGGAGAGTGTTAAATTCCTAGTGTGGCGAGGTGAAATGCGTAGAAGTTAGGAGACACACCCGAGTAGCGAGGCGACTCTCTGGACTGTAACTGGCGCTGGGCTCCAGAAAGCGTGGGGGCAAACAGGATTAAGATACCCTGGTAGTCCACTGCATAAACGATGAATACTACTGGGTGTAGGGGACTCCAACACCTCCGTGCCGCCGCTAACGCATTAAATTATTCCGCCTGGGAATTGCAGTCCCATGAGGGTCAAACTCAAGGAATTGGCAGGGACCCTTTTAGAGTAGCGGAGCATGTGGTTTAATTCGAGCAACACTTGAAGGGCCTTACCTACCTCCAAGCATCCCTTGCATTACTCTTAATCCAATCCCTTCCCAGGGACAAGGTGACAGAGTGGTGCATGGTTATCGTCAGCTCGTGTCGTGATGAGATGTTGGGTTAAAGTCCCGCAGCAGAGGCGTACCCAACCCCTTGTCATTAGATTACTACCATTAAGTTGGGGACTCTGGCGAGACTGCCTGGAGTTGCTCCAGGAGAAGGTGAGGGATGACGTGGAAATCATCATGCCTTATGTGTGGGCCTACACGTGCCTACTGCAATGGCTGGTACAGAGGAGATGCAATGCCGCGAGTGGAGCCAAACTTTAAAACCAGTCTCAGTTCGGATTGTAGAGGCTGAAACTCGCCTACTGTAGGCTAGAGTTACTAGTAATCCTTGAATCAAGTCTCATGAGTGAATACGTTCAGGTCTGTACACACCCTTACATCCACACCATGAGAGTTGGCAATGCAGAGTCGTGAGCTAACCGCAAGAACAGCAGCCAGAAGGTAGGAGTCAGCGATTAGGGTAGAAGTGTAACAAGGTAACCGGAAGATAGAGCGACAGGCAATGCAGACACTTGCAAAGACACCCGACAACTTTCTTCAACACCAGCCAATACGTAACTTGCA
+
))0)'+-(47,060,21+2645,'''(+%,'''&&&-$,3*(+)0;0...2146293)0)(&#%%*,()**)-,2.5:++-10/301.,+)'&'(01/11033*.+)++('%((-+0)$(,*5*'(),(+)'+)--(**))*./*.)3/6154///-024),,./+-./010+'+(%(*-0021.0+'),$1($(-+0+)%((,*+2,)&*)**-+946-*)-+()*2:933*.*).0/15-,)*+,*'(*).1*+),/0711:0.3-,(&&),/-013**)&%(2/-55)((,.)()'('(.)''3.133)'*,**&+)*&'**+,-1,,.(-+*)&&*)(*)(&&)+1..4,%&()%$#%%*0,-.//42157:8985,1..,0%*(,'(&''.1''%((())/-(-0*),,8560'0%.,++'),+.5,,,23.1,7,''%%'&(+2//))+'%51,*&'*)(.*+)'%*.5,''(.('$(&,5.24+003..30+,*(&'(,,-6)*+).,.5.)&,02/71(*/+%)&--6-)$%%&((&)&-.'*).(+%*&'+,,%*%'05025)%'&#'%'$$$%((*',.334122*0(/7282$&%'&%&%')&)--+)&'%%&(+,)$&%(&$)%(0103(&$##%(26--++,00015%($%'3,124*((15)((((-.,,.-))%&'26200011,22,-2&15+-/4519655/.)%()*+,9.6,),.)3+5,-+7.&$'(&/)('(++&$$,'')%.2+)+3.2.)0.*)(-*+-,-583564)+/,2+--/056,)(&&(*,63439347&),*&'(.&%,*'*)(*)&(%,/506432++%$+$',-//2/0)0-(,,/-22-312.)),0./(*./+*'('$)-*,/1,.00./2,.'())/657241(',(%)+)..15',.5/5*)-*'/5/++...5655/0161'-%/-..))$+1.,((**(,7(*)*%&#%'&'''(')%'-2/0/0)+0+,-%%%'&.-232'.$')-++%&(**--),'(+**+6**'&+4766-/)&&&%')*7.&('.013(')%(-+&(')1-02.*+*.0%&*-21+./.3%'&(%&$&%%%#++/++,)*+(,+.')+**&)''-+'/52/)()&%$(*/656/*((.98:.8172154//0/-,.&(+.)%+'&&()()+..'.43,)**','$$'//),/65,01/-&0255/-.*../-2,.0-'$$$$%
@d55e50d8-3775-4c8d-9abc-9bc0036c1ba4 ch=78 read=94825 start_time=2019-12-13T05:23:27Z barcode=BC01 runid=2c9cf7bc05858273f10e7d7ec552fc0bd742dc3e
CCCAACGGAGCGGCAATGAGGGTTTTCGGCAATGGGAAACCCGGCCGAAACGCCGCGTGAAGGAAGAAGGTTTTCGGATTGTAAACTTCTGTTATAAAGGAAGAACGGCGGCTACAGGAAATGGTAGCCGAGTGACGATACCACTTTATTAAGAAATACGGCTAACTACGTGCCAGCAGCCGCGGTGATATGCGTAGGTGGCAAGCGTTATCAGGATTATTGGGCGTAAAGAGGGAGCAGGCGGCAGCAAGGGTCTGTGGTGAAAGCCTGAAGCAGCTTCGGTAAGCCATAGAAACCAGGCAGCTGGGGGGTGCAGGAGGATCGTGGAATTCCATGTGTAGCGGTGAAATGCGTAGATATATCCCGGAGGAACACCAGTGGCGAGCGACGATCTGGCCTGCAACGGCAACTCAGTCAGCGTGGGGAGCAAATAGGATTAGATACCCTAGTAGTCCGCCGTAAACGATGAGTACTAAGTGTTGGATGTCAAAGTTCGGTGCTGCGATTTAACGCAGCCAGTACTCGCCTGAGTAGTACGTTCGCCGGGAATGAAACTCAAAGGAATTGAGCGAGGGCCCGCACAGGCGGTGGAGCATGTGGTTTTGAATTCCGAAGCAACGCGAAGAACCACCACCAGGTCTTGACATACTCATAAAGGCTCCAGGATGGAGATAGCTATGAGATACAGGTGGTGCATGGTTGTCGTCAGCTCGACTGTCGTGAGGGTGTTAGGTTAAGTCCGCAACGAGCGCAACCCTTATCGTTAGTTACCATCATTAAGTTGGGGACTCTGGCAGAGACTGCCAGTGACAAGCTGGAGGAAGGCGGGATGACGTCAAATCATCATGCCCCTTATGACCTGGAACTACACGTGCTACAATGGATGGTGCGGAGGAAGCAGAAGCTATGCGGGTGAAACAAAACCCATGACCATTCTCAGTTCGGATTACGTAGTCTGCAACTCGACTACATGAAGTTGGAATCGCTAGTAATCGCGAATCAGCATGTCGCGGTGAATACGTTCTCGGGCCTTGTACACACCGCCCGTCGCACCACGAGTTGATAACGCGAAGCCGGTGGCCTAACCGCAAGGAAGGGCTGTCTAAGGTGGGATTGATGATTGGGGTAGGGAAGAATTAAGCAAGGTAACCGAAGATGGAAGCGACAGGCAAGTAGGTTAGCTTTCTTCAGCACAGCAATACGTAGCGAAAAAAGA
+
-)'&%'&)%),,5502+((),)-20)-276081++*(,--2*%&(0.01/,,.412031.2,-.,).+-6/995+&4#4'%%),0/4034-3.--38+-6.8/161+2/)0++*+,+)/-++4564417,%),.2*)%&')(%(*0-*5,3)%**%$&'+146766656+2+-,+***)1/25/12,+,)((*)*-1.//0,.,-.02:534%,(%+'%*,/8766847.*()0++-.03966:7./*,'-30.-,,-132-,1/-030,+&%$%$%('*++.88-51-.++13*8/-281--..'(('+&'($$+(()4-06465.5-8.9:54330,---4:64/8524::6646520'*,*),-+/*23259:*++-,)('+,2952122.6.71,-670,'&&$#&&-'..)((*,48</(&,-9;<414/-/.-,.437;**,775362/(*)+-/80.,+-+,)*))*-*(*.793&375:+7-*+/0/)-/06844/%)'$&'.&%(#%%&$%'*),(+)%%&&)&'.(,)*34).-,)+(*)+08714;8:+-*&)+.,'*))%,.**/(&'&()),00454.,--7730/3/37+'-'1'('')*''-%*%%(*1')+'%&()'*((*110-/+*+-/+2367879+23535++))),00-,.*-0/+,,*+02537(-,.-6-,-,,396;1/1,-00332/,'&&'+0-++))')*),*'/243:24/34/117:1..-.-0*3.('4+017.9-,,5.08799,6,5.).-59;3655/+,('''((+2460.,---14++()*0/-/,/2-42(*2-/667577,,)*-03230,.3.,-2000046355/-//&,')(*+.2554<66;;;;8:8863-/),)(.((/*(*'&()+((((),..,1:975;4)'%+-.-0:324,//:8(4&2+'+*.04676571.22//../01,+))))1,2/,/.4332(')+*,-10,,622.-013468:9520-2/,,//5975;34678694454220393174-/0$.+/42/,+))/..1554'.((+(47595303'&-/,,'*,3*,**-/44358631,/++/65*0*()/0.3238:2+'',-((%&'(&))&(+7.7-*/0/+,-,/1)))'*,8::--33(($)'(,/-'%'.5319::2/322+//.21'2-)'$%')-0.'%$%
@cb739e6a-4ed5-42a7-9c61-d80753669d9c ch=20 read=43752 start_time=2019-12-13T05:23:24Z barcode=BC01 runid=2c9cf7bc05858273f10e7d7ec552fc0bd742dc3e
CCAGGATTTACCCGTTACGACTTCCCCAATCGCTGACCCTACCTTCGGCCGCTTCTGCCTCCTTGCGGTAGCTCACGGACTTCGGGTATTGCCAACTCTCATAGTGTGACGGGCGGTGTGTGCAGAAGACCCGGGAACGTCACCGCGACATTCTGATTTACGCGGTACTATTCAACTCCAGCTTCATGTAGGCGAGTTTCAGCCTGAAATCAGAGACTGGTTTTAAGTTTGGCTCCACCTCACGGTATTGCATCTCTCTGTACCTTCGATGTAGCACGTGTGTGTAGCCCTACACATAAGGGGCATGATGATTTGACGTCCCACCTTCCTCCTGGTTAACCCAGGCAGTCTCATAGAAGTCCTCAACTTAATGGTAGTAACTAACGACCAAAGGTTGCGCTCGTTGCGGGACTTAACAACATCTCACGGCTGTTTGAGCGACAACCACCTGTCACCTTGTCCCGAGGAGATTTCCTCGATTAAAGTAATGCAAGGGATGTCAGAACCAGGTAAGGTTCTTCGCGTTGCTTCAGATTAAACCACATGCTCCGCTTCGCGGGTCCCCGTCAATTCCTTTGAGTTTAATCTTGCGACCGTACTCCCCAGGCGGAATACTTAATGCGTTAGCGGCGGCACGGTGTTGAGCACACCTAGTGTTCATCGTTTACGGCGTGGACTACCAGGGTATCTAATCACGGCATCCCCACGCTTTCGGAACAGGCGTCAGTTGCAGGCCAGATCGTCGCCTTCGCCGCCTGGTGTTCTCTCCATATATCGCATTTCACCACCGCTACATGGAATTCCACGATCCTCTCCTGCACTCCTAGCTGCCTGGTTTCTATGGCTTACTGAAGTTAAGCTTCAGGCTTTCTACAGACCCTTGCGCGCCTGCTCCACTGCTACGCTTAATAATAATTCCGGATAACGCTTGCCACCTACGTATTACCGCGGCTGTTGGCACGTAGTTAGCCGTGGCAAAGTACCGTCACTCAGCTGCATTCCTGTAGCCGCCGTTCTTCCTTTATAACAAGTTTACAATCCGAAAACCTTCTTCCTTCACGCGGCGTTGCTCGGTCGGTTTCCCCCATTGCCGAAAATTCCCTACTGCTGCCTCCCGTAGGAACCC
+
4,$(('.4+(-*&#''%(../4)+,.)/204/**))/5//26;6;6&357.0160567:78.0/++(*+')*03789:677;91322.1//9:170/-.-(+%15130027;99785.,+-'/%%0(&*.3+1:96:600%$'*)*+,768;4,--/5/'%%$('(')+/&.'00/.22.-13:746+.,-12,,*-:*+3433,((.*+,)))+,89:62;;/-1,0:92727<856:787:487(5)+-78410//143*0*%&('$)'))-.--01464332331:4('(&'++/2.68+((('+..67;6/01--03)).1,103-25//7030-/,,*-330013***,.%)''+1512,*'%&.)0/50.(*,.+.04..,.&6/)405:-//128.8-+),52/*+))&'(.+/255412230++).()&()//+2*)-,.806986673611321)()''%'29,+--112915.&%%%*)&'(*)27.889970-('%%'(())(,2;55.-&&.00)0485.)++,-;95:54552221.'(('%$%'(++198++3101263/,44-(258-1,.-64122349+,''&124*%0575969/+-4,400-//*-///2;63:6+*+,()4+&%%'%(&,)$'((%)/+-0434;:(3/91228<74/+02&474232756954-,)%&%%'/43&+**0:+2'.%'#'(((*19+52:3858:07///98642+1/.1401,')%&+,&''-'*)+,1.404461)+),58**-)$((,-/,,&().-032/-*+,1400../1,,.+*+,0*)),-.:6745729831')).)3,,,//+,)+/8,*-7<9/7:85:8/(*++,6:9-,3,,'(),.,)'(')$&&$&&(*,,/*./++/)+40850538-,%)()-,(48247/,+&+',6369713200105-4-+-/0%4/4-,-3..+('),0),016154&(-0+///-0-0737013/,-1-56+8)&%',,343,,-,3/'()5/.01861*,-9;9.::<99;4249347670:5409001.6---691<,.6;:5+296881.1862.:5/(-0,++,+44.79)*7.1'+%-''
@676d6bde-4c60-48b8-bb35-d4eb053020be ch=407 read=52200 start_time=2019-12-13T05:23:26Z barcode=BC01 runid=2c9cf7bc05858273f10e7d7ec552fc0bd742dc3e
CCGGTTACCTTGGCCACGACTTCACCCCAGTCATGAATCCACCCAAAGTGGTAAGCGCCCTCGAAGGTTAAATACCCTGCTTCTTTTGCCAGCCCCTCCGCTAGTTGAGCCGGGCCGGTGTCATACAAGGCCAGGAACGTAATCACCGTGGCATTCTGATCCCACGATTACTGCTTGATTCCGACTTCATGGAGTCAGGTTGCAGACTCAATCCGGACTACGGCGCACTTTGTAAGTCCGCTTGCTCAGGGTCAGCACTATTTTATGCGCCATTGTAGCGCGTGATGGTAATGCTTGGCCCTGGTCGTAAGAGGGCCGCGGTATTGACGTCATCCCCACCTTCCCTCAGTTTGTCGCAGTCTCCTTTTGAGTTCGGCCGGACCGCTGAATAGAAAGGATAGAGGTTGCTTTGGCGTTGCGGAACCAGCAACATTTCACAACGCAGGCTGGCGAGCAATACGGCACCTGTCTCACGGTTTGAGGCGCATTCTCATCTGCGAAGGCTTTGTGGATATCTGAGACCAGGTAAGGTTCTTCGCGTTGCATCAGATTCAAACCACATGCTCCACCCTTGTGCGGCCCCGTCGGTGCTGGAGTTTCATTCTTGCAGACGTACTATAGGAGCCAGATGCTTATTGCGTTAACTGCAGCGCTGAACTGCGGCATCCAACGCTTGGTGCTCATCGTTTACGGCGTGGACTACTAGAATTATCTAATCTATTTGCTCCCCACGCTTTTCAGGACTGAGCGTCAGTTGCAGGCCAGATCATCCCTCTTCATACTGGAGTGTTCCTCCTATATCTACGCATTTCACCGCTACGTTCACGATCCTCTCCTGCACTCCTGGCTGCCTGGTTTCCTGCCAGAAACTACCAGAGTTAAACTCAGGCACCACAGACCCTTACTGCCACCTGCTCCTCTTGCGCCCAATGAATTCCGGATAGCGCTTTGCCACCTACGTATTGCGCGGCTGCTGGCAGCCAGTTAGCCGTGGCTCTAATAGAAAGTACCGTGCTCGGCTGCCATTTCCCTTAGCCGCAGATTTCTTCCTTATAGCAGAAGTTTACAATCCGAAGCCTTCTTCCTTCCGCGGCGTTGCTCGGTCAGGGTTCCCCATTGCCGAAAATTCCCCTGCTACTTGCTTGCTCCCGTGAGG
+
/*'3.:/1746,%#$#%(&-+0/*.25.'(*+/1*)716.*/1*..()-(-.%%%''./+*-)*&+'*0-0'$%(**)$'0812:83-/*+)012*)+3&'*((*,)(&)+/924(0)))($$'%(+/.3460675--+(''+,/27)0+402344--.282'&*+0/-)'($##$&&,4,0-,-/-.&((($)./(112/'(%(%)*+*9.333648523),(&)$('+*&*(&''()'&$%$$'%%&*+''$('$&&$*,+&&(&**.7*9,&&)((*,*+%#'&&)+1-,$&$*'3.*'&.56(1***(+-0/72536/%&()-2)22439)2-'*0+215)*5*(-7.'*(%&$''$&&%%%$$'&575/(-./,445/('/%&'&+(./-,/1/)'%+)(,'*).*(+++.,*)+-%$&$)$1'+-(.51,,*/')%)$%'(+,&''%''3+(#$$&&'+94.10,0-1)02;2,,')'')$&1*)++0.*$$'')'&%'(')-/511',*%$%*+*),(*,)*'(4346:75737423267+*&-&',124;252,***.9027&()),+*'&'&'$#&('&,&%*+*')-4,--6;,/,,-&*+-.5/--*.+'(%(+($+)&#)-+'*.,/+0,3-122,***$**,*))+'(-&,+++(*&*$%*&*&(%,.0379+11)#%*+*+1/2,(*'/1*,)(,**-301:/2*+'0+%,+711*&)))0::,//+720/-&)+*+-+-.5,.+-+%%&&,,-+.0)%(#(&'&*&..1+$%)(283740+))),2/3130324<;/-/5.35.+))--&)*+.2/02+-20242415,'.)++526225+900&(%(&($)*()$#(+.+,-/111%'%&&%%'%(,'*(*117+/+&+++/6,.5/01.13+*0,(+*00--3.*/+6-,10517.(,((,*))23).-)%.-/-.3+/.03934343/)%&%'&**6/&.11%'&%'(-+.,,'%--+%0(../0',-/*6.,(-,%/;/72&&$%'0)$%',,24-),)'%')()-'+,***',53*0/610+())%&()++0,2,,))'%(&+*,0.,,/3(7.4./-*)/0:;5&-3+0-))323.5.0-)*(*)$('%&()()++0+''+(%*(
@99d6203e-42ee-4fb2-a832-f3be25a434a5 ch=88 read=131801 start_time=2019-12-13T05:23:33Z barcode=BC01 runid=2c9cf7bc05858273f10e7d7ec552fc0bd742dc3e
CTCTACGGGAGGCAGCAGTGGGAATATTGCACAATGGAAACCCTGATTAAGCAACGCCGCGTAGTGGTGAAGGTTTCGGATCGTAAAGCTCTGTCTTTGGGAAGATAATGGCGGTACCCAAGGAGGAAGCCACGGCTAACTACGTGCACCAGCAGCCGCGGTAATATGCAATGGAGTGGCAGAGCGTTATCGGATTTACTGGGCGTAAAGGGAGCGTAGGCGGATGATTAAGTGGGATATGTGAAATACGGAGGCTCAACTTAGGTGCTGCATTCCAAGCTGGTTATCTAAGTGCAGGAGAGGAGAGTGGAATTCCCTGGTGTAGCGGTGAAATGCGTAGAGATTAGGAAGAACACCAGTGGCGAAGGCGACTCTCTGGACTGTAACTGACGGGCTCGAAAGCGTGGGAGCAAACAGTTAGATACCCTGGTAGTCCACGCCGTAAACACTTGATGAATACTAGGTGGTTTCCAGCACCTCCGTGCCGCTAACGCATTAAAAGTATTCCGCCCTGGGAGTACGGTCGCAAGATTAAAACTCAAAGGAATTGACGGGGACCACTGAAGTAGCGTAATGGTTTAATTCGAAGCAACGCAGAACCTTACCTACCGGCATCCCTTGCATTACTCAAATCGAGGAAATCCTTCGAGGGACAAAGGGTGACAGGTGGTGCATGGTTGTCGTCGCTCGTGTCGTGAGATGTTGGGTTAAGTCCCGCAACGAGCGCAACCCTTGTCGTTAGTTACTACCATTAAGTTGAGGACTCTGCTTGAGACTGCTGGAGTTAACCAGGAGGAGGGAGAATTATTGACGTCAAATCATCATGCCTTATGTGTAGGGCTACACACGTGCTACAATAAGCTGGTACAGAGAGATGCAATACCGCGAGGTGGGGCAAACTTTAAAACCAGTCTCAGTTCGGATTGTAGGCTGAAACTCGCCTACATGAAGCTGGAGTTACTAGTAATCGCGAATCAGAATGTCGCAGTGAATACGTTCCCGGGTCTTGTACACCGCCAAATCACCATGAGGTTAATACCGAAGTCCGTGAGCTAACCGCAAGGAGGAGCAGCGGCCGAAGGTGAGGTCAGCGATTGGGGAATTAGCGAAATCGTAACAAGGTAACCGG
+
+.2.+,-8.+18.----24394*3.-61/.///,)++&.,)/&$$*,-0.,..2,)*)&(+-&)*.8//50023;),48/,/,0/97,0.,)*,2089&.-'*&(*04*,%'(-((+1*,'6-),))))/4/+1+**37332614--+-4+..-)3,+,*--0-,''&)&%(+-&*(8++)+'+,2190-,&+'4/.)$&'0-0,079-(+-%))//1.958<755+8+9.(6)6---,'%&&)1-*(8$,$%(-0/0(((%',--))$'+,109/4,(*,23,;-,-5.(()+/'.)'()//()$((,-1011-8(*-)*&'',./985381//3454//--,7+/.(+(,1.03804444+)))-/121/1,++,298974546*$'$&%.1,+-')+*).048;9+*236*.'(*40-/011;./35866886-/..0-*18:.-,0--..-,9702-''(#(($%$%%%&((-,-03&(#))%'**20.../1:43)&,10700,.5,,/81*+(*738..')*-*,6+:;:87778:-1.,,0-1+307;+)-($&%%,''&&'(*3.0/044:;.020-+/,,-7660,&&(*-85;33.*))&'&)*519--,++*0+)&'$%%%&))'(')*+).8/75.&27,23140(0),-35,,/-0:88747-7472--&'(&&)*41.22289837:136&576897,//1,(*-/6&&./.1070;03/./832:31082/.124%0(&+/,:..-523432/----(%-.143013*-/6230-030-1/(*-*'(%&,*,-0-/37555:7000:9.*&*'((*+49666988632/))'))/03652:20&#$%$%/),.221.****+-/,-/55-,+++*/00'-.(:7044.9<<:4-2&,-5:)/,9213.20-//.2/018;944548;82122-1/**,-/-*20..153/3(*-02008364--4136736%3468<9464557*&(.00123+$(+/1.,6-&&&'*(**.0--+.-3.1-*2)')1,/34-4022//.6/9,433/+)+($')11.0.5-.1*.('%')*),-/0+(4*75+,%$)&%%'(.0..0,0-628:)7.2949+1
@9784a7c0-0282-4382-8b7a-3313ee6e65e4 ch=13 read=41879 start_time=2019-12-13T05:23:30Z barcode=BC01 runid=2c9cf7bc05858273f10e7d7ec552fc0bd742dc3e
CTGGTTACCTTGTTACGACTTCACCCCAGTCGCCGAATCACAAGTGGTAAGCGCCTCGAAAGGATTAAGCTACCTACTTCTTTTGCAGCCCACTCCATGGTGTGACGAACGTATTATTTCAGGCCCGGAACGTATTCACCGTGGCATTCTGATCCGATTACTAGCGATTCCGACTTCATGGAGTCGAGTTGCAGACTCAATCCGGACTACGGCACTTGCTTTAGCAGGGTCCGCTTGCTCTCATGGCGAGGTCGCTTCTCTTTGTATGCCATTGTAGCACGTGTGTAGCCCTGGTCATGGGGCCATGACTTGACGTCATCCCACCTTCCTCAGTTTACCACTGGCAGTCTCGCTGAGTTCCCGGCCGGACCGCTGGCAACAAAGGATAAGGAGTTGCGCTCGTTGCGGGACTTAACCCAACATTTCACAACACGAGCTGACGTGACAGCCATGCGAAAGCACCTGTCTCACGGTTCCCGAAGGCATTCATCTCTGAAAACTTCCGTGTGGATGTCAAGACCAGGTAAAGGTTCTTCGCGTTGCATCGAATTAAACCATGCTCCACCGCTTGTGCGGGCCCCGATCAATTCATTTGAGTTTAACCTTGCGGCCGTACTCCCCAGGCGGTCGACTTAACGTTAGCTCCGGAAGCCACGCCTCAAGGGCACAACCTCCAAGTCGACATCGTTTGCGGCGTGGACTACCAGGGTATCTAATCCTGTTACGCTTTCGCACCTGAGCGTCAGTCTTCGTCAGGGGCGCCTTCGCCACCGGTATTCCTCCAGATCTCTGCGCATTTCACCATACACCTGGAATTCTACCCCTCTACGGGACTCAAGCTTGCCAGTATCAGATGCAGTTCCCAGGTTGAGCCGGGGATTTCATCTGACTTAACAAAACCGCCTGCGTGCGCTTTTACGCCCAGTAATTCCGATTAACGCTTGCACCCTCCCGTATTACCGCGGCTGCTGGCACGGGGTTAGCCGGTGCTTCTTCTGCGGGTAACGTCAATGAGCAAAGGTATTAACTTCTCCCTTCACTCCCCGCTGAGGAAGTACTTTACAACCCGAAGGCCTTCTTCATACACGCGGCGTGGCTGCATCAATTGCCATTGTGCAATATTCCCCACTGCTGCCTCCGTGGG
+
830208,/304,0.(,0-..3.3.9;.*,97/1/-/74.,-**(&(++/-++,-6-*&())(&&//0/.233670%./6**/0)'*.+1:4(,,++$,)4245767,%$%$($%+)*++&,+006&0(*./78302.-/734141+,50006.7))'(.,//535879;72-+,10;,-1-*+,301110$.$+)-/23;74204286323%0',+,(+--*&%%#*11-25011/+--,11%$%''+*,0/1(*//14/5:0.-&&$')37:++110.//../.+0*785127//'+'-460935+)%'&*+86789.;5/+343928.3(*,93-/86875;-+,,,46/.3346;8695'3..-,*.51754835876;/-100/+-,&,-812.1./049478;9430303.2/-2/54;//1.4,,&-+,,4///-($)-3+),;-:81'&',*,.4854/----1/78;591++,)(-/0;7488472/.3.+(.,/0/-)&++238::61/15;53857:1355;97;:57000/047;*(+,+0<:-0-)*01783690,0,*-456:7:65-*'(&+1.47118.../.;:,90/6..,*,.-/0/32179/+065-2552.(%&*&)('0,*+0042-++(*..445908((29.---5815/1*5,457826367/:6.),,5/008;832-3.-3.++.//)*.-/...14//..083,,.%.41325936613669<:667)*,3&//045;6.--+222;748:22/,*)(./..-,(*')-0571)()'(&-(-.,308+1*'&',13+'++*,3:<9:;;73(+*/,/.(+,,99000-,-./::77,(.20610*6,(55.*20,-**-1./,/.4/40;9-/5..-+-.5646*'*,.))+,11**+/075:46.//9/6/'(0)(**2:82.-++0/6/.791/50/08861-)$'*(..,3../9)5411381021..32.5.4974361:3444/86,,202100-)-..099*3:2,-+962-1480&*)()*-.,17-+02147-*,/*0/60;89<86711*0+*.)&&)'3/1+-./0'#''%(,+14011307334<-893)./,+**-3/56).2,&
@885e568e-94e5-4d2b-b3d2-d96f4d0f709b ch=15 read=53517 start_time=2019-12-13T05:23:44Z barcode=BC01 runid=2c9cf7bc05858273f10e7d7ec552fc0bd742dc3e
CTGCATACTTCGTTCAGTTACGTATTGCTGGTGCTGAAGAAAGTTGTCAGTGTCTTTATTGTGCTGTGGTGATATTGCTCCTACAGGAGGCAGCAGATTTTCGGCAATGGGGAAACCCTGACCGAGCAACGCCGCGTGAAGGAAGGTTTTCGGATTGTAAACTTCTGTTATAAAGGAAAGAACAGCGGCTACAGAATGGTAGCCGAGTGACAGTACTTTATTAGAAAGCCACGGCTGTACGATGCCAGCAGCCGCGGTAATGCAATGGAGTGGTATCAGGTGTGGGCGTAAAAGAGGGGCAGGCGGCGGCAAGGTGCAATAGGTACGAGCTTAACAGTAAGCCATAGAAACCAGGCAGCTAGAATGCAGGAGAGGGATCGTGGAATTCCATGTGTAGGTGAAATGGCGAATATGGAGAACACCGGTGGCTGAAGAGCGACGATCAGCCTGCAACTGACGCTCAGTCCAAGCGTAGAGGGAGCAAATAGGATTAGATACCCTGGTAGTCACGCCGTAAACGTGGGTACTAAGTGTTGGATGTCAAGTTCAGTGCTGCAGTTAACGCAATAAGTACTCCGCCTGAGGTATTACGTTCGCAAGAATGAAACTCAAAGGAATTGACGGGGGGCCCGCACAAGCGGTGGAGCATGTGGTTTAATTCGAGGCTTAACTGCGAAGAACTTATACCAGGTCTTGACACTTGTACTCATAAAGGCTCAGAGAGATGGAGAGATAGCTATATGAGATACAGGTGGTGCATGGTTGTCGTCAGCTCGTGTCTGTTGAGATGTTGGGTTAAGTCCCGCGACGAAGCCTGTTATATAGGTGGATTACCATCATTAAGTTGGGGACTCTGCTTGAGACTGCCAGTGACAAGCTGGAGGAAGGCAGGGATGACGTCAAATCATCAGCGCCTTATGACCTGGGCTACACACACGTGCTACAATGGATGGTGCAGAAGAGGAAGCGAGGCCGCGAGGTGAAACCAAAACCATAAAACCATTCTCAGTTCAGTTGTAGTCTGCAACTCGACTACATGAAGTTGGAGATCGCTAGTAATCGCGAATCAGCATGTCGCGGTGAATACGTTCTCGGGCCTTGTACACACCGCCCGTCACACCACGAGTTGATAACACCCGAAGCCGGTGGCTAACCGCAAGGAAGGGAGCTGTCTAGGGTGGGATTGATGATTAGAGGTGAAGTCGTAACAA
+
#0'('')-073.641+/02.0/6+0+++,+-.4:8770+,/.-04003%20.2+53)#%'&%#%%%$&'$&'(.5-'+,0.-/1.30'((%#%%&'(1/34-2;051/14/)(-0-3-,,.77..)+.96134-,),+,402-4*.-73-4*7-3304::855;59/8.,-46*3-,1'&&01,24092/..)'*+&+'().3.&%&()2('%)(*+**+.8-'+*)&,-+*,''&$%%&'$))41//0/.66++'(),*+#-%%'-.))')&%%))%/%(%+(,-+/4176+'&-0)-/-4863:3'2/-4*1))+/0.%'%$$(&&$(*),'(%*-26*14-1'(07/1;559/.*,+.,59598791,,*-5*700.00-3,4-45-1+*)'%)-((-4)+-.&*&*)+,-0))*),/41-/,*,'%''&&&),433-,0/*---,+/2.-...414326712&'')*+-&&'',%,&./:;3135-.1-*./43:()',/&.14')+1844434/)*$(1..-/0/1885;322646457*.:945889533/,4-/+*()+.,.,'($*(-8,/3+*%)&$$'%()3594-/00*,54+.:302816-,(()1111201441*06.+,+003346;678000-/'',*/:85:8:8'$))')'4(,(''')0*--,*&%'&)(%*)*(+-''%$&$##()**5$&&25*4/13((()),-:88)'(')9/100..'*/-561,)'/)$*)'')+.197<77.+&$&'(*536332&'(&&)47:74:-431;1,)++((&('+,*)(&'%%#$((,+*%-+/+(%.3.146-5)+/2/+2,+30)%$++*+#$$&'+02699:12236763..-0--1*,1-730855165796669:8-..2.'$&%*)',.0.24826977421.-,,*.****(-.1:66744665100/1+*(/.,3//.**.,3--,'/,0,,8.+)697+79/25:;77679<77957:9:$4&:*/0699555.4.//1,).(*-1-6-,2;27/+/21-,,*,,4..-*+))7/0-+.-003648&2278<86635:447-,.-334001-,,)19423+,./(0-2,*+).,)3*+--4/+-+)&&1(,5/6,**(&*185.153/+-/+0((*3305554+*')/:/*5))*,-,1*$'%.(+*-+**0.,+(&%'
@c3ed2268-a4d8-46ef-9747-f2e14a86ea57 ch=460 read=52264 start_time=2019-12-13T05:23:42Z barcode=BC01 runid=2c9cf7bc05858273f10e7d7ec552fc0bd742dc3e
CCGGTTACCTTGTTACGACTTCACCCAATCGCTGACCCCTACCTTCGGCCGCTGCCTCGGTTAGCTCACGGACTTCGGGTATTGCCAGCTCATGGTGTGGCGGGCGGTTATTATTCTAAGACCGGGGTGTATTCGCCGCGACATTCCTGATTCGCGTTACTAGTAACTCCGGCTCCATGTAGGCGAGGTTTCAGCCTACAATCCGAACTGAGACTGGTTTAAAGTTTGGCTCCACCTCACGGTATTGCATCTCTGTACCAGCCATTGTAGCACGTGTAGCCCTACATAAGAGGGCATGATGATTTGACGTCATTACCTTCCTCCTAGTTAGCAGACAGTCGCTAGAGTCTCAACTTAATGGTAGTAACTAACGACAAGGGGTTGCGCTCGTTGCGGGACTTAACTAACATCTCACGACACGAGCTGACGACCACAACCATGCACCACCTGTCGCACTTGTCCCCGAAGGTTTTCCTCGATTAAGAGTAATGCAAAGAGGGATGTCAAGTGTAGGTAGGTTCTTCGCGTTACTTCGAATTAAACCATGCTCCGCTACTTGTGCGGGTCCCCGTCAATTCCTTTTGAGTTTAATCTTGCGATGCGTACTCCCCAGGCGGAATACTTAATGCGTTAGCGGCGGCACGAGGTGTTGAAACCCCCACCTAGTATTCATCGTTTACGGCGTGGACTACCGAAATTTATCTAATCCTGTTTGCTCCCCACGCTTTCGAGCCTCAGCGTCAGTTACAGTCAAGAGTCGCCTTCGCCACAGGTGTTCTTCTAATCTCTACGCATTTCCACCGCTACACTAGAATTCCACTCTCTCTCCTGCCTCCTATAGATAACCAGTTTGAATGCAGCACCCAAGTTGAGCCCCGGGTATTTCACATCCCACTTAATCATCCGCCTACGCTCCTTTACGCCCAGTAAAATCCGGATAACGCTCGCCGTATTACCGCGACCTTTTGGCGTAGTTAGCCGTGGCTTCCTCCTTGATTGCGTCATTATCTTCCCCAAAGACAGGCTTTACGATCCGAAACCTTCATCACTCACGCATTGCTGCATCGGGGTTCCCCATTGTGCAATATTCCCCATAACGCGCACTCCCGTAGG
+
88+.5.+/0-1*,6/13088;7&*(&)-33)+,+1472&)+678;2314167740,(*)+)60../5/49;89:;7+(%(#,(%24/()**)14-/++*.)(/00625*',,(%&%'*2,336&45**,147;7&23),11247;54,++9*656+2(%)2+**,)++5,,*+,21.32469<+,+*+3;30/-30/0-3...')('-)).&+56698<6374.4<8272247,/412*.'&.*0,,-0,++*,15::0..1/0/8/+,..+,..,)(')1/+)*+),.*&.*4+23///--160,-3730&&#%+92821.+1&#)+'*%%&,&/))*+$%'*(--00(+(3*.4.0,0,,.-008467930246.&*+0*4/11334142+*)),.0807,)*,.***,/1')-.1/1))--./.++))'&(),0:1533/3:015)+-2'+'*-.01287,,/+)')1/,./597/8.0(''((.443,9.((',13;;80/0&&(--*++)&256:85;0,,*.,&,671//.032<:272,0553./201(*'%)-.&620544-/0527563//29--.529//....8,,'''"&(*+2-79:4**350263++)5)4-2../0:244.7020//),')*+.34-/63.65-(',-122988;866985;3--,42136973.*0)(&&&&+)(,8463420/.371+-.-65.(,,.3:51,+0-618,-/)+.692;2...100'&&)(,178897342%&$&&--578710')212378887984;1-)+08/1146//0,*)-,1/7,,-,+--/034.0+''*((,*,/677:62135;921:78:4552.7...)+,))*,))(,**(+.5/+&)));7*$#')+9.11162/32)*++139/,9*%*/.42-.100,*)-)7-7503,(,./3:7*/+.2(1/%%&#(',33)0,,(()-,7,-.8/6//-/64531''&&$($%&**2./5276908;;,0:2/11/)++3:;0,,,-0)(,/,*.2;59;;3444020/%'((*1--./1(896/4,55/)./(+359:95:/88:2(()-()*&(#*+43-.2-5-
@50d7d914-cca8-46b2-8e65-70f4265d120f ch=211 read=66097 start_time=2019-12-13T05:23:42Z barcode=BC01 runid=2c9cf7bc05858273f10e7d7ec552fc0bd742dc3e
CCGGTTACCTTGTTACGGCTTCTGATCATCAATCCCACCTTAGACAGCTCCTTCCCTTGCGGTTAGGCCACCGGCTTCGGGTGTTATCAACTCGTGGTGTGACGGGCGGTGTGTGTACAAGGCCGGAACGTATTCACCGCGACATGCTGATTCGCGATTACTAGCGATTCCAACTTCATGTAGTCGAGTTGCAGACTACAATCGAATTCAAGGGGAATGGTTTTATGGGTTTGCTTCACCTCCGCCTTCGCTTCCCTCTGCACCATCCATTGTAGCGTGTGTAGCCCAGGTCATAAAGGGGCATGGTGGTTGACGTCATCCCCACCTTCCTCGGTTTGTCACCGGCAGTCTCGCTAGAGTGCCCAACTAAATGATGGCAACTAACAATAGGGTTGCGCTCGTTGCGGGACTTAATAACATCTCGACACGAGCTGACGACAACCATGCACCACCTGTATCTCATATAGCTATCTCTCCATCTCTGGAGCCTTTATGAGTGATCCAGAGACCATAGTAAGGTTCTTCGCGTTGCTTCGAATTAAACCACATGCTCCACCGCTTGTGCGGGCCCCGTCAATTCCTTTGAGTTTCATTCTTGCGAACGTACTACTCGGAGCGGGTACTTATTGCGTTAACTGCAGCACTGAACTTTTGACATCCAACACTTAGTACTCATCGTTTTACGGCGTGGACTACTAGGGTATCTAATCTATTTGCTCCCCACGCTTTCAGGACTGAGCGTCAGTTGCAGGCCAGATCGTCGCCTTCGCCACTGGTGTTCCTCCATATATCTACGCATTTCACCGCTACGCATGGAATTCCACGATCCTCTCCTGCACTCTAGCTGCCTGGTTTCTGCTTACTGAAGTTAAGCTTCAGGCTTTCACCACAGACCCTTGCTGCCGCCTGCTCCCTCTTTACGCCCAATAATTCCGGATAACGCTTGCCACCTACGTATTACCGCGGCTGCTGGCGTAGTTAGCCGTGGCTTTCAATAAAGTACCGTCACTCGGCTACCATTTCCTGTAGCCGCCGTTCTTCCTTTATAACAGAAGTTTACAATCCGAAAACCTTCTTCCTTCACGCGGCGTTGCTCGGTCAGGGTTTCCCCATTGCCGAAAATTCCCTACTGCTGCCTCCGTAGG
+
2++),2(,75:013-+,%,37,%&%(-:894:*..-(/3/711172..+-237,9+.0*,07*9-/79:575140184/701+7+++8230.-)/66555887.990070,,+*(/,079.744+)&&+'))-377892312877341/0324334220//,*())**.(*+-,222*(',0358,-41:.1+/,+%',19,3)+*(,-)%,23)*,+149:;*,-9</472'+-9+**,(-(%'''-,///6-8.,-310.08539*)/*'&%$((**211/-22+)0,,,-,.5),.81/(14/+-(.0,.--,&$'.02,/2:8<;;09(/,<<344-51554/123+3.((&)*-.019,0,.-07+,,02082/*..02-;.,.'/+-:.21761*-.)).650*-*/*$')+,+/40,)(,21/-246785'4-7-:.853./1.16245666.-'-,1/5444431238:865/2138/..,/60(0)$'&&()'-,'(),)(&(&'1'().299624+.+0-+,233+(-,-2<-18///.//039007+*/+**32*/3543*)+0487;80/45/+/0::97;;146+-)$'('1+-+)+,/%*&)2'.*))-3.017(+'(**%%,$##&'-0/2561,9;++,979411,0)++4+../0235:97965))))0-./894743262761223786;26)+-:/,.01::+$*))2;8.%791/))*0113:109.-/),4380.021/53*))%()+,0'+,--+-136705911-,)/-1163425<70//3-0234675750/.../2++*+-1800087776/000+))**(-43494:7.+*&***,:17005;68*00923,7078.,&'**+,04;<06/..66974472-,,/3(*-5;*)+*63+./+.7580..21:684)*0//2902;68868426)07.1294535-6--,552920&2703-3,(+)%$&&*0+'.+-;888(*,.-8000::65;341+++*(,5-5:89;;:/7.*.1,..)0)'***,69)*+:14&#,+(0/538025243;1,/..063080//45488--*+-/8-/794+3,*//,,-(3(-.4+)01/.,&%)('.-)+/2*
