# Supplementary material for: De novo species identification using 16S rRNA gene nanopore sequencing
Source: PeerJ. 2020 Oct 21;8:e10029. doi: 10.7717/peerj.10029 (PMC7585375; doi:10.7717/peerj.10029)
Supplement: Supplemental Information 2 — Contains raw reads. [file peerj-08-10029-s002.zip › pass_fastq_runid_2c9cf7bc05858273f10e7d7ec552fc0bd742dc3e_218.fastq]

@05959563-af6a-4ad3-b5d2-35e5537a4bda ch=31 read=148228 start_time=2019-12-13T05:24:01Z barcode=BC01 runid=2c9cf7bc05858273f10e7d7ec552fc0bd742dc3e
CTCCTGCAGGGCGGCAGTGCAGGGAATGTTACAATGGAAGCAAGCCTGATGCAGCCATGCCGCGTGTATGAAGAAGGCCTTCGGGTTGTAAAGTACTTTCCAGCAGGAGGAAGGGGTAAAGTTAGTACGCTGCCATTGACGTTACCCGCAGAAGAAACACCGGCTAACTCCATTGCCAGCAGCCGCTTGTCCTGGAGGTGCAAGCGTTAATCAGGTGCACTGGGCGTAAAGCGCACGCAGGCGGTTTTATTAAGTCAGATGTAGAATCCCGGGCTCAACCTGGGAACTGCATCTGGCAAGCAGTCTCGTAGAGGGGTAGGGCCCCAGGTGTAGCGGTGAAATGCATTATTAGAGATCTGGAGGAATACCACCGGTGGCGGCAGCCCCCCTGGACGAAGACGGCGCTCAGGTGCGAAAGCGTGGGGGGCAAACAGGATTAAGATGCCCTGGTAGTCCACGCCGTAAACGATGTCGACTTGGAGGTTTGTGCCTTGAGGGGCGTGGCTGCGATTCGCGCGTTAAGTCGACCGCCCACAGGAGAATGCAGCCGCAGGTTAAAACTCAAATGAATTGGCAGGGGCCCGCGCAAGCGAGGTGGAGCGTAATGGTTTAATTCGATGCACAGCGCAGAACCTTACCTGGTCACCAGCATCCACAGGGGCACAGAGATGGATTGGTGCCTTCCGGGAACTGTGGAACAGGTGCTGCATGGCTATCGTCAGCTCGTGTTGTAGTATTTGGGTTAAGTCCGCAACAGGCGCAACCCTTATCGCTATTGCCAGCGGTCCGGCCAGGAACTCAAGGAGACTACCGGTGATACAAAGCTGGAGGAAGGTGGGGACGTCAAGTCATCATGGCCCGCCCGACCGGGGCTACCACACGTGCTACAATGGCGCATACAAGAGAGCGACCTCGCGAGAGCAAGCGGACCTCATAAAAATTGCGTCGTAGTCGGATTGGAGTCTGCAACTCTAAACTCCATAGAGTCGGAATCGCTAGTAATCGTGGATCAGAATGCCGAATTATGAATACGTTCCGGAGCCTTGTACACACCGCCCATTTCCTTAGGAGTGGGTTGCAAAAGTAGGTAACCAACCTTCGGGAGGGCGCTTACCACTTTGTGATTCTGGCTAGGGTGAAGTCGTAACAAAATTAACCGG
+
%+-5002/30)'*5/0/5)#%)-&-,-'30*+-632+))&)+1+/7511.-,-*,-.225:0101+0+0-/-%()*.,,+.+'//,3)*-:51400,5.,+)*,(5-'+*,**.*)+-98/5*2$)'-*+%&+20/2----+7)+52.02003',.'(),(%$$$)&-*/2%.'$/8(,-,)2/%()&&'(%(*&'*''*167,/3566-,-(-%*%&(--./-/159;6,,*+%+(*))-2-/130'$*()&&'**+-;612()**171*0*(*-.-6.99:710+)+,-.+)%()+($%&'&(.54643(*(,'(%()''%&('*--*%$&(*-0--1/,-0(0('-,*&*)*+01::-/5+4//0,'-)(*'(%#%&&)-2/:33+/0855+((&**%))$)*22.1-,*)*0,+,)1%'(),**.948%72.60/-++.,092/.42/1863)--.6122;45///-/41(+,*.,/,0.:,*+&.&(()'-3-.,.-'-+*'&'$+&&*+,.0.;26,/***-5,-)%$'$*(*%'',(2+,0+(**&-14484,016+&*&(,,,,+*-(/47/03'$%#$%%&'))(.*-.'+*+/'&*-1395.64:1.-/%&''(&+&(''),---*+041/32+$')(+1134+((),('%%"$$$&')98:/8/6/9457791)3;5040130,+)+6364435566**-)'$'*75882244667+6,&)'%'%%*+*//07).-,.1((*&+--332-6309316453/-1&+4+/1)*-/741,0-/-(33.30-*(()+(*0/2(4-&,+*.*($())&-.5/,)))/,.*+()''(622/,+265;9.21212(%'&'(+,5&97441,/'&((*)'++-$%%%'%&&)*/12.6,))))&*)'&'+,*/../.0245-3-764988''186*%,&%&+-54987-9(,)6/2+)(*+03315227268/.-55(+(%))+/'0)0021020,,+7---5(0/+,*,,41/4&'%%(-*-+**..9224-**/&*0/.1+/10-.-.6.22-&-*)-#*$',)(&((/+/7.-/73)'**+-,//2*).32276&53,,51.3263062(*-+)%,,/3)'%&$+,&143/+,.,-/+1+/0+.'$()1+4713
@8f9fdba7-1b65-41cc-bcc2-564a5437cd0e ch=89 read=66074 start_time=2019-12-13T05:24:01Z barcode=BC01 runid=2c9cf7bc05858273f10e7d7ec552fc0bd742dc3e
TCGGTACTTCGTTCGGTTACGTATTGCTGGTGCTGAAGAAAGTTGTCAGTGTCTTTGTGTTAACCGCCTACTTGTCGCTCTATCTTCCGGTTACCTTGTTACGACTTCACTGATCATGAATCACAAAGGTGGTAAGCGCCACTCCCGAAGGTTAAGCTGCCACTACTTCTTTTTTACAGCCCACTCCCATGGTGTGACGGGCGGTGTGCAAGGCCGGGAACGTATTCACCGTGGCATTCTGATCCACGATTACTAGCGATTCCGACTTCATTGAGTCGAGTTGCAGACTCCAATCCGGACTACGACGCACTTTATGAGGTCGCTTGCTCTCGCGAGGTCTTCTCTTTGTATGCGCCATTGTAGCGTGGTAACAGCCCTGGTCGTAGGGCCATGATGACCTGACGTCATCCCACCTTCCTCAGTTTATCACTGGCAGTCTCCTTTGAGTTCCCGGCCGGACCGCTGGCAACAAAGGATAAGGGTTGCGCGTTGCGGGACTTAACCAACATTTCACAACACGAGCTGACGACAGCCATTCACAACACCTGTCTCACGGTTCCCGAAGGCACATTCTCATCTCTGAAAACTTCCGTGGATGTCAAGACCAGCAAGGTTCTTCGCGTTGCATCGAATTAAACCGCAGCATGCTCCACCGCTTGTGCGGGCCCGTCAATTCATTTTGAGTTTTAACCTTGCGGCCGTACTCCACCCAGGCGGTCGACTTAACGCGCGTTAGCTCCGGAAGCCACGCCTCAAGGCACAACCTCCAAGTCGACATCGTTTGTGGACTACCAGGGTATCTAATCCTGTTTGCTCCCCACGCTTTCGCACCTGACGTCAGTCTTCACCGTCCAGAGGGGCCGCCTTCGCCACCGGTACTCCAGTCTCTACGCATTTCACCGCTACACCGCAAATTCTACCCTCTACGGGCTTCAAACGCGAGTATCAGATGCAGTTCCCCAGGTTGAGCGGGATTTCACATCTGACCAACAAACCGCCTGCGTGCGCTTTGCCAGTAATTCCGATTAACTTACCCTCCGTATTACCGCGGCTGCTGGCTGGAGTTAGCCAGTGCTTCTTCTGCGGGTAACGTCAATGAAACAAAGGTATTAACTGCTCCCTTCCTCCCCGCTGAAAGTACTTTACAACCCGAGGCCTTCTTCATACCGCGCGGCATGGCTGCATCAGGCTTGCGCCCATTGTTACCAATATTCCCTGCCTCCGTG
+
%$'&*&))---458+18000/2(.*+-:;;<;;:97:,.5-,/5/12+4201,...-96794942&//-+,1())-,74/+),-3551341;01516.06+0.%-1--+.(&$43255/9,,),*.)+++'./.,+,,04+,+02*+.2-5/73,+,+%)&$'+%25776586:*.++*1+*%)(/((*22-/--,/00562.*(&&#'*4060/,34032033640146287;877:4//.,2*'(*3-9-,-./0146056**44:2'++,+/0026516,0/43736(7*6/,1201.,-05/)+#'-3--)+)+(+-26690***'(')++.002053/.071,-.4199:<6290,++,))())&'*++15.)+4:531,+5569744552325())47799-8**',..615+0)*,;60//10/532++2534%%-*+248908--7373:992465261.40/7'.,//6+01+1+*-&))*/.*+4*0.5-3)-'-)/0-:5-,009816424021/0-,/4543)/%&$$'+),.2.9887-+,-6611*)*/4*4,((*+5..9..52/0--79215849568<:;8:9874578)%%)+.0/;55;:9:521&*+.9--/*+096-)$&%&'-/./02+*4+/+'(,-6707/.3('*((-.906-994/.,9;<+8642141/102.*+&++.&#()(),587:977631426351+(*/803350.00*5)+32451823.8,1+)-0536.5*4+2.,+',.34-94(*$&)/2258:68-(.-/11-3..4432<7/15177,*1//2:9,.0-0-(**,)&$(,../6,$%,,,3)(+&*,53,124658658:2/-'&%#&'+&&%))+)+-/1340<7.+/705822*01)*)(**0(+%-1*'(&%''&%#$'(+.('%%&%$+),-4455/42564;;;-,3/7/+,81-3('53**//0147301($#%'0056.*&$%$)/15,*.*&'*)*-2588;90,+3+)*''('-77--74757956:75373359:26-)+*%)2-&))+$*++.4648<87-4'-/05:9794241.,2(./8*0.-,6.0)*)$')08-2;:670<;1*14)*,*&(((++*(----,%%'-)555;57<964+-&'+%,(.14,6--,-/.,-,06301./,11+*1-*'(&--,8/22,7)&$%')(.40.*
@2cd1a4ad-8e84-4b4c-979a-034294b6b30c ch=178 read=82599 start_time=2019-12-13T05:23:57Z barcode=BC01 runid=2c9cf7bc05858273f10e7d7ec552fc0bd742dc3e
CTCCTACGGGAGGCGGCAGTGGGAAAATATTGCACAATGGGCGCAAATACAGCCATGCCGTGTATGAAGAGGCCCAGCCGGGTTGTAAAATGCTTTCAGCGGGGAGGAAGGAGTAAAGTTAATACCTTTGCTCATTGACGTTACCCGCAGAAACACCGGCTAACTCCGTGCCAGCAGCCATAGTAATACGGAAGGTACAAGCGTTAATCGGAATTACTGGGCGTAAAAGCGCACCAGGCGGTTTGGTAAGTCAGATGTAAATCTGACTCAACCTGGGAACTGCATCTGATACTGGCAAACCCGGAGTCTCGTAAGAGGGGTAGAATTCCAAATTAGCGTGAAATGCGTAGAGATCTGGAGGATACCGGTGGCGAAGGCGGCCCCTGGACGAACTGGCGCTCGATTCTGGCAGTAGGGGTAAACGGATGCAGATACCTGGTAGTCCACGCCGTAAACGATCGCTTGGAGGAGGTTGTGCCCTTGAGGCGTGGCTTCCGGAAGACTAACGCGTTAAGTCGACCGCCTGGGAATACGAGCGCAAGGTTAAAACTCAAATGGATTGACAAAGGCCCGCACAAGCGGTGGAGCATGTAGTTTAAATTTCGATGCAACGCGAGAACCTTGCCTGGTCTTGACATCCCACGGGAAGTTTTTCAGAGATGAGAATGCCTTCGGAACCGTGAGACAGGTGCTGCATGGCTGTCGTCAGCTCGTGTTGTGAAATGTTAGGTTAGTCCCGCAGCTTGAGGCGCAACCCTTATCCTTTGTTGCCAGCGGTCCGGCCAGGAACTCAAAGAGACTAGAAGTGACGGCGGAGGAAGGTGCGCAGGGATGACGTCAAGTCATCGCTGGCCCTTACGACCAGGGGCTACACGTGCTACAATGGCAACGCACAAAGAGAAGCATTTCCGCGAGAACAAGCGGGATATCAGGGTACGTCGTAGTCGGACAGAGTCTGCACAACTCGACTCGAAGTCGGAATCGCTAATGTCCGTGGATCAAATGCCACGGTGAATACGTTCCAGGCCTTGTACACCGCCCGTGCACCATGGAGTAGGTTGCAAAAAATGGTAAACCGCCTTCGGAGGGCGCTTACCACTTTGTGATTCATGACTGGGGGTGA
+
%)/-+'*&*/().*..)'-.,6-).63/-01+***+0/55+)%&,0*'&''$''(&-/*()&($&',+&)*/..($'('&-24763276*)()-7-*%)*$(-**(.**))%((.23+-2.0,,6008,*,..00-+)*)1.,64+*))'%)+&//:-5-,,1,.-3'1$)3()/-/0-&#%%&(5.))*.-)'*'$(.+,-*+'*,((&1*./1/0141,,,.436+*+**(.)',-+'1.5*'&**/-032552)$(*&(*''&)02,0.*'&+'0(*9340//''+-&/438229-4'(,'&')+22-0/'(&.24)+2%6'7,6)*%%*%#%$%$%)(**.72/-*))(++))-,)($&$)*48479/+-,*2./81832,/877.*7331(3+,-*'#('%%%)(#&)(,++&#%&$&,'%'%''/1118920932244-(*,696469*-,)+%%'(+,,(/)&++,--.78<505+*++)/1+2//-1+++))%&)+.,--11340&'(+.*77367805+&&%&+(%(+&&&%*)---,1/,+1.8***((+)*).(*')+)1.),((()'((--41*,,/,+*)+2:8.6).0((++,*++&'%%%'(,30*('#)/,,--.00-.0649)+(.+0)()(/9670.*),,-9,,)()+(*%('%*2.340)(%%'*'%-''*88::6838,+),-/43'/--/+/)*-+,)('.((.-)*-,0,,303)(*+#($&)%&&&*+4)/8.39541(*,)&./),.,(,&--/1/5/2%70.,)**420(*+,-.'%*''('''(/*-0)(''&)''')%%'(.5/56683122--/04::%*)/..8,&&%%'+-.(,2./-0.+'((+43.-/2:.5,)&)*'(&(,1(&+'*&$%##%(,(%'*&&*')33+,'1,,)('$%$&'$$'),/,3,/.0*2-)')%(*230-)-*,-..+$*'+&',)*-*-'(+*'&)',.-)&&&(.264:*761/1-,-'/123::-8-1).*#*322//&*()')('+,-),%-,.5.13-''&%++361421/-,%&'+&(,'*&%)%%($*-&*-))&%)'(.3-+34*)202292/3/124//,(%+')
@473c75e5-ab4b-42b3-bc93-019b5b6ae730 ch=33 read=65643 start_time=2019-12-13T05:23:52Z barcode=BC01 runid=2c9cf7bc05858273f10e7d7ec552fc0bd742dc3e
CCGGTTACCTTGTTACGACTTCACCCCAATCGCTGACCTACCTTCGGCCATACCTCCTTGCGGTTAGCTCACGGACTTCGGGTATTGCCAACTCTCTCATGGTGTGACGGGCGGTGTGTACAAGACCAGGAACGTATTCACCGCGGCATTCTGATTCGCGATTGCCAGTAACTCCAGCTGTGTAAGGCGAGTTTCAGCCTACTGAAATCCGAACCTGAGACTGGTTTTAAAGTTTGGCTCCACCTCACGGTATTGCATCTCTCTGTACCAGCCATTGTAGCATTATTGGCCCAGCCCTACACATAAGGGGCATGATGATTTGACGTCATCCCACCTTCCTCCTGGTTAACCCAGGCAGTCTCCTTAGAGTCCTCAACTTAATGGTAATGTAGCGCTGACAAAGGGTTGCGCCGTTGCGGGACTTAATAACATCTCACGACACGAGCTGGCGGCAACCATGCACCACCTGTCACCTTGTCCCGGGGATTTCCTCGATTAAGAGTAATGCAAAGGGATGTCAAGTGTAGGTGGGTTCTTCGCGTTGCTTCGGAATTAAACCATGCTCCGCTACTTGTGCGGGTCCCGTCAATTCCTTTGAGTTTTAATCTTGCGACCGTACTCCCCAGGCGGAATACTTAATGCGTTAGCGGCGGCACGGTGTTGAAACCCCCCCACCTAGTATTATCGTTTTGGCGTGGACACAACCAGGGGTTATCTAATCCTGTTTGCTCCCCACGCTTTCGAGCCTCAGCGTCAGTTGCAGTCCAGTCGCCTTCGCCGCAGATTGTTTCTTCCCTGAATCTCTACACCACCGCTACACTAGGAATTCCCTCTCTCCTGCACTCTAGATAACCAGTTTGGAATGCAGCACCCAAATTCAGGCGGGTATTTCACATCCCGTATCCGCCTACGGCTCCCTTTACGCCCAGTAAATCCGGATAACGCTCGCCACCTACCATTATTACCGCGGCTGCTGGCACGTAGTTAGCCGTGTGGCTTCCTCCTTAGATTTGCCGTCATTATCTTCCCAAAGACAAGGCTTTACGATCCGAAAACCTTCATCACTCACGCGGCGTTGCTGCATCAGGGTTTCCCCATTGTTAATATTCCCCACTGCTGCCTCCCGTAGGAG
+
33.3/9-/8/;+,8,../79<;,;7.*./01&(+,--0&(386;0()-*''%-0.6/*+,--+)/+-//20/36.136/,-,,.332500',**)')+(/,5656450-,3-/21))(+)&,4,016*41203650900/9933180-3;62454;4331*1-(*'$'().**02-(+,&**+00*/2-,-,921)15-'&(&&0/*).'(''1+*,,/,,/1,24;.191*.3,/5044910/--)-*/++.,++,-410.+1366763244/21*(*()%(&&(-+.**&&++3*(),+)++.--/53,05.---,052-,/1359136-(,-347421.//1/21-25.,165+.+*)-&-')*,,+01(,)1-,6-9.*3)*#/'((()%&&*+448*.730,*)&')(-6.,+1-.*(),*')**),.42/100114557551-*-('-*-53/,-+.7257/..2)**+,**7,(*01-'/1-59230,4*/*((,,.100168(26913326*(/*/3321.)+/0:88:7.1.8/--273-),'/(65/'('**36:9535,,0,,-124;+*66*+/4/75:3%&.()'*189,393349+,.,2/%('++287-(12115-8,++3)2+1032440/1082-/+&'+-*.-3&)*&*/0/2.+'+*,-0/+4+$),(+77.,0-0978,-%%'()-+140'&/*./),.,14--57,(-.7,,)%))+-69/+.0488://011/.*8(%)*-00&&''(./(+3066/&-(*%-(+5<256513)()'')0232%+')*,14+,+**(-0&0)3-6052'&))+*8746500//./.852;2;17178-*0+/:0//..-:0-.(,,'&))4'+2/-/9/1(*-.5/&&$),/:88<7/-)(+,97,.3/+,//7/)*-/.-*0-+.,+4,,'/0-.43//7**+)%'&)2812/-,/0./2121.-$+(11738.-.6-/,'%(')207342'*',,)0.+.758629413985583+6.+,*+&-+,09,**++,5**0261487<8889354.%'(*06/-/0,/544555046-1:0069/&(,&&$-),-717572'+(''$$&&',9)+914,),
@de2512b0-2e2d-4ba3-8f22-9c44afbf7638 ch=125 read=111759 start_time=2019-12-13T05:24:09Z barcode=BC01 runid=2c9cf7bc05858273f10e7d7ec552fc0bd742dc3e
CCCGCCTTGTACACGACTTCTTTCAATCGCTGACCCTACCTTCGGCCGCTGCCTCCTTGCGGTTAAGCTCACGGACTTCGGTGTGCCAACTCTCGCTGAACTGACCCAGGCGGGTATGCTTACCAGACCCGGGAACGTATTCACCGCGACATTCTGATTCACGTTACTGGTAACTCCAGCTTCATGTAGGCGAGTTTCAGCTACAATCCGAACTGGACTGGTTTGGTTGGCTCCACCTCCGCATTCGCTGCATCTCTCTGTGCAGCCATTGTAGCACGTGTGGCCCTACATAAGGGGCATGATGATTTGACGTCATCCCCACCTTCCTCCCTCGTTAACCCAGGCAGTCTCGCTAAAGTCCTCAACTTAATGGTAGTAACTAACGACGGGGTTGCGCGCTCGTTGCCAGGACCACAAACAACATCTCGACACAGGCTGACAACCATGCACCACCTGTCACCTTGTCACGAGAAGTTTTGATTAAAGAGTAATGCAAGGGATGTCAAATTATAGGTAAGGTTCTTCGCGTTGCTTCAGATTAAACCACATGCTCCGCTTCTTGTGCAGGTCCCATCCAATTCCTTTTAGGACTTTAAATCTTGCGACCGTACTCACAGGCCGGAATGCTTAATGCGTTAGCGGCGGCACGAGGAGGTGTTAGAGCCACCTAGTATTCATCGTTTGGCGGCGTGGACTACCAGAATTATCTAATCCTGTTTGCTCCCCACGCTTTCCGAGCCCTCAGCGTCAGTTACAGTCAGAGAGTCGCCCTTCGCCACTGGTGGTTCTTCTAATCTCTACGCATTTCCGCTACACTAGAATTCCTCTCTCTCCACTCTAGATAACCAGTTTGGAATGCAGCACCCAAAGTTGAACTGGTTTTCATCCCACTTAATCATCCGCTTCGCTCCTTTGCCCGAAGTAAATCGGATGACGCTCGCCACCTACGTATTGCACCGCGGCTGCTGGCGAAACAGTTAGCGTAAGCTTCCTCCTTAGGTACCGTCATTATCTTAAGATAGGCTTTGATCCGAAAACCCAGCCTTCATCACTCACGGCGTTGCCATCCAGGGTTTCCCCATTTGTACGTATTTTATGCCTTCCCGTAGGGCAATATCAGCACCAACAGAAGGTTAAGCAGACGCCGACAACAATTTCAGCGCCAGCAATACGTGGCGGG
+
-.&%-(0*$'$&&)/,-+*'%%$%,)44/220//7-)+.))+,())-,/1/2..2.0.,-+1+1+*'),*&+.356383-2*,,*+'+&(')''$$)*((&%($))&%02/+)''$'$$'%$(&)',-4(*2.,*,(*-1;3.04.00364858,,+330*)((0,00+0-.701.'('*.701364333-*%,2;6,*'((%'(/*,**06/-+*+-0,082+&'(0(01576/17/5*'++,5+))+)*+.621.,.(%$'%%'')+4+*()(%'*++()(*-(%$'''3-,.1*,,-*010,09,+,7054602(+('-1/875360'(%-.40-,41++11556524--1*0((+,444(+'&'//133.-,127,,1,*,'($&('/-*++++-/670;+-*'4:660&&(()+,,+--/,-'((.2'',.(''-.123-++-+-40993260-/5.:22+%)))&&('+41),-.31/)*'),296210/)5739597:62-0+&(.2*0.*-/;68;822.1-)%1-4,,-1,),-.-+('/,-,/,&*1--+*&,),%02,43'*''(/.381%&*($%.,)),*(*/*+*%$%)*#&(%)+-/-$$$++&)*)/**+&$$1,...,,5)..-5+)('%)*&**&-*+(7-++($,(#*)+(-/0350$-2**5((''-1./0,1000.48/,++)/-//405128985;/,.)/67-.,++20-0&'(.08++0'..*15680;00/425&&('%(*/286(1-1-/0',+-/(*%'&''(%%)/')+.--002145()&**/*.*/1.))-+/./&+.2(*).&$'.,.,,.**&(),/.;...064,,++*%+(&)+)(*,)'$*$&&$&,+,.,02-%())7575261+%(*)*)-,8417/%(&(%''&&225++(1-/%&('*.22/+&-,'%-)+-0.(+(+3*+)0+./201('&))&*%1'4,1222'%%(1+2+*'$$$'*(**3-)--&/../,+&''&),,-,&('$%''+$$)+*%-,(('+**1../5+/))$&%+*,,6*+-*-1)(+(,)7,387.&,+(%($&&%#'(&$#$#*)(,+9-*+),(&&'*02//$&*(-3/,1+*-,-.-.-'#%%&%)%&&'+--(''$&%#$%(++-2,.1,/+%)'%%$%$$%
@46d52f9f-3782-4590-8d13-35a964f10b44 ch=45 read=81119 start_time=2019-12-13T05:24:16Z barcode=BC01 runid=2c9cf7bc05858273f10e7d7ec552fc0bd742dc3e
CTCCACGGGAGGCAGCAGTGAAATATTGCACAATGGGCGCAAACTGATGCAGCCATGCCGCGTGTATGAAGAGCCTTCGGGTTGCAAAAGTACTTTCAGCGGGAGGAAGGGGTAAAGTTAATACCTTTGCTCATTGGCGTTACCCGCAGAAACACCGGCTAACTCCGTGCCAGCAGCCGCGGTAATACGGAGGTGCAAGCGTTAATCGGAATTACTGGGCGTAAAGCGCACGCCCGGTTTGTTAAAGTCCAGATGTGAAATCCCCAGGCTCAACCTGGGAACTGCATCTGATACACTGGCAAGCGAGTCTCGTAGAGGGGTAGAATTCAGGTGTAGCGGTGAAATGCGTAGAGATCTGGAGGAGGAATACCGGTGGCGAAGAGCGGCCCCTGGACGAAGACTGACGCTCAGGTGCAGCAGCGTGGGAGCAAGCAGAGTTAGATACCCTGGTAGTCACGCCGTAAACGATGTCGACTTGGAGGTTGTGCCCTTGAGGCGTGGCTTCGGAGCTAACGTTAAGTGACCGCCTGGGAGTACGGCCGCAAGGTTAAAACTCAAATGGTTGACGGGGGCCCGCACAGAAGCGGTGGAGCATGTGGTTTTAATTCGATGCAACGCGAGAACCTTACCTGGTCTTGACATCCACGGAAGTTTTCAGAGATGAGAATGTGCCTTCGGGAACCGTGAGACAGGTGCTCATGGCTGTCATCAGCTCGTGTTGTGAAATGTTGGGATTTAGTCCGCAACGAGGCGCAGCCGCGCGCAATATCCTTTGTTGCCAGCGGTCCGGCCGGGAACTCAAAGGAGACTGCCAGTGATAAACTGGAGGAAGGTGGGGATGACGTCAAAGTCATCATAGCCCCTTACGACCAGGGCTACTACACGTGCTACAATGGCGCATGCAAAGCGACCTCGCGAGCAAACGCGAGACCTCATAAAGTGCGTCGTAGTCGGATTGGAGTCTGCAACTCGACTCATGAAGTCGGAATCGCTAGTAATCGTGGATCAGAATGCCACGGTGAATACGTTCTCCCGGGCCTTATACACGCCGCCCGTCACACCATGGGAGTGAGTTAAAGAAGTAGGTAACAACGGAGGGCGCTTACCACTTTGTGATTCATGACTGGGGTGAAGTCGTAACAAGGTAACCGG
+
((*&%'&-1.250*32-05+'&'&-./*)(+.700961+106+*''(5330(020309861010/12&((%%'/+,,,)772:./.48.*+/017661331;3(+*+*/360./88437452370490.255.6./(33/9++2+).*'-./)-4//---46+*0,+3039/4433580332/2-./852+/*(*/641364:1712&/+(,))*55945579:8.333./+0*)+45<:-9-:1001;'(*86++,/8.,0++&$*---.+/01142*+*-+---,6/1141/&)(/**31'*%$&*-+/573,&.0.((*0)2*0.(3.-)($%&+43965:00+)-*',,-/2/4920.*/.,6,37059/2*))+-)&*+*80<53*8:89404./-..)()+*32043/.*+(('))/,20))-89'-/1.0040(,,13:4/1:944-3%)+678719.+*+*(..031,.--+-0.7*5-0:*))*)()*./).*&&'+),+1*-+/.-1/)+(+,07244/-4/'()+0509/5763.7/90<;5212-985-++.+131,76(27**0-.+('%(*.957;332/,%++.2:<+687:3..003;67/0*&&%',&&*),1-020/+.(()0062,/.,)**+58;.,,++,532+))+*5124497+---.31/1925-6*679:+(*()5-,*))1'++)*/6678/7/../0:8./15143--,(&)26.*,/-.().*40-0%2,*+''%)'(%)*,%'-*(47.520014;;6+5-5//993956:36(.)')+*,-/0-0+*++*%+')47)-+*,082-583,)+./632-0*+..,//&'(,133,*,&&(*9:26786/-)%'(')(0002.3/0,-03788917--((&656726+20-3*96))'%*),*.1124653(0)+.899:;7829,-)4,33'*,.2)6(3)**)%.-2/-,..&(,.84767--*$(*,0./.136224,+-9648701,6679<:68,7+%(-46/*/2/0/)(*)')&2533<734432002//*60&'',),187;/)*-*+(,2-.136-,+.(.2-10131043/-/8.-1588;5//1/11218-*)+*,-5+-053,//5/258841
@c0a4e905-315e-42f8-ad1c-987edf5ad4ef ch=103 read=122651 start_time=2019-12-13T05:24:13Z barcode=BC01 runid=2c9cf7bc05858273f10e7d7ec552fc0bd742dc3e
CTCTACAGGAGGTAGCAGTGGGGAATATTGCACAATAGGCGCAAGCCTGATGCAGCCATGCCGCGTGTATGAAGAAGGCCTTCAGGTTTATGATACTTTCTGGCAGGAGGAGGGAATTAAAGTTAATACACCTTTTGCTCATTGACATTTACTACGCAGAGAAAACACACCACCAGCTAACTCCGTACCCAGCAGCCATAGCAGTAATACGGAGAGTGCAAGCGTTAATCAGATTACTGGGCGTAAAGCGCGCAGGCGGACCTGTTAAGTCAGATGTAAATCCCCGGGCTCAACCTGGGAACTGCATCTGATATTGGCAAACTTGGTCTCTCGTAGAGGGGGTAGAATTCCAGGTGGTGGGAAATGCGTAGAGATCTGGAGGAATACCGGTGGCGAAGGCGGCCCCTGGATGAAGACTGCTCAGGTGCGAAAGCGTATAAAGAACAAACAGGTTAGATACCTGGTAGTCCACGCCGTAAACATTATCGGTTGTGTGCCCTTAGGCGTGGCTTCCGGAATAACGCGTTAAATCGACCGCCTGGGAGTACGGCCGCAAGGTTAAAACTCAAATGAATTGACAGGGGCCCGCACAGAAGCGGTGGGCATGTCGGATTTAATTCGATGCAGCGCGAAGAACCTTACCTGTGGTCTTCGGCATCCCCACGGAAGTTTCAGGATGGGGAATGTGCCTTCCGGGAACCATTAGGACAGAGTGCTGCACTTGGCTGTCGTCTCGTGTTGTGAGAATATTTAAGTCCGCAGCAGGCGCAACCCTTATCCTTTGTTGCCAGCGGTCCGGCCGAGAGACTCAAAGGGGACTGCCGAAGTGATAAACTGGAGGAAGGTGGGATGACGTCAAGTCATCATGAAACACCCGACCAGGGCTACACACGATGCTACAATGGCGCATACAAAGAGAAGCGACCTCGCGAGAGCAAGCGGACCTCATAAAGTGCGTCGTAGTCGGATTAGGTCTGCAGCTCGACTCCATGTGAAGTCGGAATCTGGTAATCTCGTGGATCAGAGATGCCACGATGAATACGTTCAGGCCTTGTACACCGCCCGTACCGGTGGGTTGCAAAGAAGTAAGCTTAACGGGAGGGCGCTTACCACTTTGCTATGATTCCTACGCATGACTGGGGTGAAGTCATAACAAGGTAACCGG
+
)---%*()+&&&(#$$''1/.0,(/,&0()*--*7-%,('%(/0(,.+(',,+-/4744,+&()*,-.,+*.+(,),216003%,)()(',)*+(),+,'%,'*&-*')&&+)'(+*,.84-/1121/-*,0+37.,/10+2.,,0)++($%&')'+'(+'++)(%'*)-2+.0(*,,-0,,00&*(+2.*.10044%&#&'&**+)(&(*-++%(+,208)4-///0..*+*00*+),/+&&*.4-()**%+*,46//&&'()1823'/5,13920-)0')21))03.-5-7060*22-'.--,(*,'')-+1+/*,34+,+..++*&&)*).0))*/,)*+,(-(.*9((3('%''-/,,1.-16587-,++,0095/,*+21367466.+'),((%(')/50(*021$%&&($%$%&/1-02144.,0+*++*)'(&)'%%'+2,-&')(7+*,0'0+),12.+12/*.24:759;46*+/+*,0.10-+**129-,)&))&(,+0,10.'))*')*+**,+1,0-'')'&57-28659/)*(',+''%'*,0*..-0113.15*1/.&'+--0-/%./5--3,(+*/)%(&(('..0-)*)/'(&(+(/:82:5;4/,1137&3*/,-3.160,+)&*2,,&%$)&(%$(%,,,210+),-/+.,.5*+3-*-1'+0(**/045711)/&&))'(47$3&',**)&(%&((,+++&%)&,*21,11+-..115/13,,,*&''(%05-/3.+6*'(-(/,)*+,/.,19/+1025*+.+(.3-.)%%)+2,7(3,42*'&%%*004.7/,1++)55476)&&''('),-.+./0()-*6/11-)*))./314774046575(+&&&%'&)''),,7.-1//,-*(*()*.3-2***+,/02---*1/244('''*)*,4/0/-.+-,())(,9804+721422%&+1.1./0.,2/-/635*.&.+'(-/221/*),-4/-,,12'('%&+)))/*90600$%&,.1/.)()+-4469+*+')2-33*,($.&'*)'--099/024405/1..+/1-053-.''#'&%'*%+)/117,(&'''&&%%$$&$&&*,'**,/,,0-)-+&*24,)(**-6435(&))*(*'()%+.%...-,+,)('%),3//.&&+-71909
@0c307bd6-6b61-41ed-92ae-d15964e59f23 ch=173 read=115362 start_time=2019-12-13T05:24:22Z barcode=BC01 runid=2c9cf7bc05858273f10e7d7ec552fc0bd742dc3e
CCCGGTTACCTTGTTGACTTCACCCCAGTCATGAATCACAAAGTGGTAGCGCCCTCCGAAGGTTATTTCTTCTTTTGCAACCCCACTCCCATGGTGTGACGGGCGAGGGTAATTATTACAAGGCCCGGGAACGTATTCACCGTGGCATTCTGATCCACGATTACTAGCGATTCCGACTTCGCCAGGTCGAGTTGCAGACTCAATCAGCTTCTGACGCACTTTATGAGGGTCCGCTTGCTCTCAGCAGGAGTCGCTTCTCTTTGTATGCGCCGGTGTAGCATTAATTAGCCCTGGTCGTAGGGCCATGATGACTTGACATCCCCTCCAGTTTATCACTGGCGATCTCTTTGAGTTCCCAGCCGGACCGCTGGCAACAAAGGATAGAGGTTGCGCTCGTTGCGGGACTTAACAACATTTCACAACACGAGCTGACGGCAGCCATGCAGCACCTGTCTCACAGTTCCGAAGGCACCAATCCATCTCTGGAAAGTTCTGTGGATGTCAAGACCAGGTAAGGTTCTTCGCGTTGCATCGAATTAAACCACATGCTCCACCCGGCGCGCAGGCCCCATCGAATTCATTTTGAGTTTTAACCTTGCGGCCGTACTCCCAGGCGGTCGACTTAACGCGTTAGCTCCGGAAGCCACGCCTCAAGGGCGCACAACCTCCCAAGTCGACTGTCGTTTACGGCGTGGACTACCAGGGTATCTAATCCTGTTGCTCCCCACGCTTTCATACCCTGAGCGTCAGTCTTCGTCCAGGGGCCGCCTTCGCCACCGGTACTCAGATCTCTACGCATTTCACCGCTACACCTGGAATTCTACCCCCCCTCTACGGACTCAAGCTTGCCAGTATCAGATGCAGTTCCCAGGTTGAGCCAGGGGATTTCATCTGATGACTTAACAAACCGCCTGCGTGCGCTTTGCCTTAGTAATTCCGATTAACGCTTGCGCCCTCCATTATTACCGCGGCTGCTGGCAGGTTAATACGGTGCTTCTTCTGCGGGTAACGTCAATGAGCAAAGGTGTGCTTCTCCCCTTCCTCCCCGCTGAAAGTACTTTACAACCCAGGCCTTCTTCATACACGCGGCATGGCTGCATCAGGCTTGCGCCCGGTATTACGCAATATTCCCCTGCTGCCTCCCGTAGGAG
+
:-)+++7+.317&*'&'+5:4,2./)**446988:9757696000+)*'*+/62.-((042/4,($(*--4007:-025,843+*,-48(+6/3212-.//791,%)11-(%.''('&+$',./.+,1/493+0,0.-+1914/9/-/21)+-82-'('(+*'+1/-0119;783/34-,*,('*,+-(&+)3.0-00131)7++$&&(.+'(*940-,58..61.-1..-/*+./-/0/,)%%)%'*$'(*(*0.221095.0440102/(&,''$*+$*'%$2&(%.-.*/4:9434+/36:8,,+*),-/0//56.8**(')+,.1:5/02*,-.5,+*0/71267.018034'$'*&++-0654359451236)4/54+%$+*--*++,47,8+*+-:60.,--,,)+.3093,+--,*&(+/0,03334',,).,/3+-+-.,4/88545/%&&(605(%&(*11(0,253883677724-50,-.877667;00+,+.0+*,5-11004+6.;47<:9:6/6.//44,),)1,<:96.+.10463,+3,+)**+,,/+02/95.,97)-*-.+,599*//00:<5-873.1*-)428(4,./073,-/6.65220+.(1+/01-30.,--4%+(.)'530118;89/6,5/0))(,/74940-).-./003/,+/08+8-&(/669::;98669;1;964441--+,530227,-(1:;1)*)*28//))/280---67898,.0//830-3.+29;/2978;8<9762(.0*1.+&(,*(***,15676736;90019-/0//0164402/02)*'+14380/22-.0'./38;93,/19558-011/:+-0;::88::78,,13091-204'+0,-)1;811320**)*+-,*1120569;25:.-/,.632+/,'$&$%%'(,.5370+--73/--'),)*,).42242/9/+:,*+*(*,31128.2+,*//7/2*'%'++3/0282;<::886560/8434414/,,/0-5-*.+%,&'*-((/3.+15561-75/-995133,,*.9:8,/,)/3*'*3173;/09/(.))',+.1.*%&*--**,,+/)02/+4.1/96,-%&$'$&)#)*/,//+44--,,0,+--(//**12:7..
@c0ef23e6-2570-4349-b673-79accf6ff94e ch=1 read=26350 start_time=2019-12-13T05:24:30Z barcode=BC01 runid=2c9cf7bc05858273f10e7d7ec552fc0bd742dc3e
CCGGTTACCTTGTTACGGCTTCACCCCAATCATCAATCCACCTTAGACAGCTCCTTCCTTGCGGTCAGGCCACCGGCTTCGGGTGTTATCAACTCGTGGTGTGACGGGCGGTGTGTACAGGCCGAGAACGTATTCACCGCGACATGCTGATTCGCGATTACTAGCGATTCAACTTCATGTGATCCCGAGTTGCAGACTACAATCCGGGCTGAGAATGGTTTTATGGGTTTTGCTTCACCTCGCGGCTTCGCTTCCCTCTGCACCATCCATTTAGCACGTGTGTAGCCCAGGTCATAGGGGGCATGATGATTTGACGTCATCCCGCCTTCCTCAATGTCACTGGCAGTCTCGCTAGAGTCCCCAATAATGATGGTAACTAACGATAAAGGGTTGCGCTCGTTGCGGGACTTAACCAACATCTCGACACGAGCTGACAACCATGCACCACCTGTATCTCATATAGCTATCTCTCCATCTCTGGAGCCTTGCTAGGTATGTCAAGACCTGGTAAGGTTCTTCGCGTTGCTTCGGAATTAAACCACATGCTCACCGCTTGTGCGGGCGTCAATTCCTTTGAGTTTTCATTCTTGCGAACGTACTACTCAGGCGGAGTACTTATTGCGTGCTGCAGCACTGAACTTTGACATCAACACTTGGTACTCATCGTTTACGGCGTGGTTCTGGGAATCTAATCCTGTTGCTCCCCACGCTCGGGACCTGACGTCAGTTGCAGAATGAATCGTCGCCTTCGCCACTGGTGTTCCTCCATATATCTACGCATTTTCACCCGCTACGCATGGAATTCCACGATCCTCTGCCCTCTAGCTGCCTGGTTTCTATGGCTTACTGAAGTTAAGCTTCAGGCTTTCACCACAGACCCTTGCCGCCTGCTCCCTCTTTACGCCCAATAATTCCGGATAACGCTTGCCGCCTACGTAGTACGCGGCTGCTGGCGTATTAGTTAGCCGTGGCTTTCTAATAAAGTACCGTCACTCGGCTACACCATTTCCTGTAGCCGCCGTTCTTCCTTTATAACAGAAGTTTACACAATCGAAAACCTTCTTCCTTCACGCGGCGTTGCTCGGTCAGGGTTTATTGCCGAAAATTCCCTACTGCTGCCTCCGGCCAG
+
31.6.8017281/8,/)+**6/12860-2.15;:8..6.*1106-.13/011366285(200.80835;;43822:0094392/.052324,,,-+39;:987789976.0.*+((%$&+*35,)-,200657;657:020/0100786-3-,,3.*.,*,,+'',4995*-+///124,++++..,,0394403479680+*,&-*$$%&%,'3,07;:<-78:<24:;/-/21./4248+*.30285//,2,7/-+-***065;72327(%$%&*./12-+**+/*$*+)/./.)066,445435457<8/00//--,1/.*-31/5/*+.**+.-/1//5/..54365581.--+575*/,)+'''&)+3019789:9765.+')030.+*)*+.14822-70/*.(/&.+-.1132+.'&),.0/2/0/+&'+-51,,,*2.-3024646767/412--///764307;45898866,,-/-/&%'&)**+/.497433252.31/1.61<99<98988:,,-:.&+%((*,57/5.-(-),.0(,3*+-3,/-61)'&%'*4889853;;56-:73)218;628,,)'421708710,-%,,0+2*+*)*-+).++*,,$&(+..00/2529;5592.-048874.'))&&)+*-0117747:;/0,5.)),,(4)-+,*%)0+149499,*31-.-/781','($&'14).+()+-/2615260/&)'')*,114667578373149*0--+('*-+3-0(&+-.-4/,+/-///:8-0*--((/*&'#%%*+,.,4+91(*--/21---()+***,).011696796<93120320/5+---0//262.-05:8*9:338*-..1),+,3:;251-67*/<8332/70-+40'&++-4,./47;;02*1,0;262.+1,*56%'''*-*0'$($%%%(*//,.-.))'()-/..9;222:105/.299//.6/1:4'2'+9799013+0)(($'*-5-4910/..)*)---0359:77:2//00+./42+)/)+3<1+***1-+/*+.57486:57;75391&''*-01-.-()*+1633)/33/30'+/-19.67:.59/4+)+.*)*)(.+)+(,*-,.+
@b54fd0b6-e62d-4a9f-b2de-b8ba11ba63d2 ch=17 read=32777 start_time=2019-12-13T05:24:28Z barcode=BC01 runid=2c9cf7bc05858273f10e7d7ec552fc0bd742dc3e
CTCTACGGGAGGCAGCAGTGGGGAATATTGCACAATGGGCACCAAGCCTGATGCAGCCATGCCGCGTGTAGTGGCCTTCGGGTTGTAAGTACTTTCAGCGGGGAGGAAGGTAAAGTTAATACCTTTGCTCGTGAGCGTTACCCGCAGAAAACACCGACTAACTCCGTGCCAGCAGCCGCGGTAATACGGAGGTGGCGTTAATCGGAATTACGGGGCGTACAAAGCGCACGCAGGCGGACTGTTAAGTCAGATGTGAAATCCCCGAACAACCTGGGAACTGCATCTGATACTGGCAAGCTTGAGTCTCGTAGAGGGGTAGAATTCAGGTGTAGCGGTGAAATGCGTAGAGATCTGGAGGAATACCGGTGGCGAAGGCAGCCCCCTGGACAGACGACGCTCAGGTGCGAAAGCGTGGGGAACAAACAGAGTTAGGTACCCTGTAGTCCACGCCGTAAACGATGTCGACTTGGAGTTGTGCCTTGAGGCGTGGCTTCCGGAGCTAACGCGTTAAGTCGACCGCACAGGGGTACGGCCGCAAGGTTAAAACTCAAATGGGTGACGGGGGCCCGCGGTGGAGCATGTGGTTTAATTCGATGCAACGCGAAGGAGCCTTACCTGGTCTTGACATCACGGAAGTTTTCAGAGATGAGAATGTGCCTTCGGGAACCGTGAGACAGGTGCTGCATGGCTGTGTCGTCAGCTCGTGTTGTGAAATGTTGGGTTAAGTCCCGCAACGAGCGCAGCATATCCTTTGTTGCCAGCGGTCGGCCGGGAACTCAAAGGAGACTGCCAGTGATAAACTGGAGGAAGGTGGGATGACGTCAAGTCATCATGGCCCCTTGACCAGGGCTACGATGCTACAATGGCGCATACAAGAGAAGCGACACTCGAGCAAGCGGACCTCATAAAGTGCGTCGTAGTCCGGGTGGAGTCTGCAACTCGACTCCATGAAGTCGGAATCGCTAGTAATCTCGTGGATCAGAATGCCACGGTGAATACGTTCCCGGGCCTTGTACCGCCCGTCACACCATGAAGGTGGGTCGCAAAGAAGTAGGTAGCTTAACCGGGAGGGCGCTTACCACTTTGTGATTCATGACTGGGGTGAAGTCGTAACAAAATTAACGG
+
1/5.,-&32.11.245337414(//.224.-*,/..380.&/&4.)1:0--//04+59472873633)&%%$&),2/83+04.9,.03&.**-930,/0398&')+(*+.*)/0.,7/8/37**3--054,()%&'1-8,,8--.%&)&&$$#%%)&0127617./0:50-.-+053.4)/-0(*'730)-(&)*+0.-.,*/,.0,2+)-&-)%%%))).83/2..+-'*%&+,(.%&),.416/56(32,&&(+4.*121)('&(.,-51,3))&((''%(,+)--+.,0-,.,$'((**05434565)%)/.3***,/.14%+&-'('++.857/7:-,/4630.--)2012-,)-*+221'-(*0**.+),+)+-425,*3448%(0*,*.02574/9//0,+.0()-64+5*,&*5412'('(-/.+%().0*')&&()/''*.1511397621213:83.+-*,%'0--,,-'%)*.0915804-+/.3/1*,./02.*)+/358/37478.-.$+',((&''1/55102/1-2/93:923796<:74/%'%%$+'483-3*((*,.15(,,'.+,.36;:094;0////;8/7451261())1113,/,**++&,))),-..%',/-1-/9<75,,++.1//)('--115/3.0+3602081943336%2477,+'('0,+'(&$%&,,68()*,289639..,*,.)*-93667:7756,:/*,//6+-59911&,(++..0-85018214.+,(1(*)),,*&)&'(*0.9*-*)*/37768)03/012;;::;3.411436-05..17798883(())),,(&&&.))&$#'(7:2553./+-(%),9857565585.3443/43')%(''(---())+10*359'6,2.8778123;92488,-,)**580*+.).)0*),.))*)+.00222159/1323000)1+64631-('**8/-*-,-14121/,*5/19:,-'--,+1,%+,437'&.272--4,.121-165/./--(/1395-.-../53461651*%((%)%+*&)&(('&%)%'))%-6/53111-28/01;31252622(**--767632/50003212)/1.)$'$*),*-
@aac3918f-f9ee-4ca4-8cb4-3f899d681e1c ch=136 read=257719 start_time=2019-12-13T05:24:43Z barcode=BC01 runid=2c9cf7bc05858273f10e7d7ec552fc0bd742dc3e
CTCCACCACGGGAGGCAACGGTAGGAATTTTCGGCAATGGGAAGCCCTGACCGAAACCGCGTGAAGGAAGAAGGTTTTTCCAGTTGTAAACTTCTGTTATAAAGGAAGAACGGCGGCTACAGGAAATGGTAGCCGAGTGACGGTACTTTATTAGAAAGCCACGGCTAACTACGTGCCAGCAGCCGCGGTAATACGTAGGTGGCAAAGCGTTATCCAGGGCTATGGGCGTAAAGAGGGCAGGCGGCAGCAGGGTCTGTGGTGAAAGCCTGAAGCTTAACTTCAGTAAGCCATAGGAAACCAGGCAGCTAAGAGTGCAGGAGAGGATCGTGTTCCATGTAGCGGTGAAATGCGTAGATATATGGAGGAACACCAGTGGCGAAGGCGACGATCTGGCCTGCAACTGACGCTCAGTCGAAAGCGTGGGGAGCAAATAGAAGTTAGATACCCGGTCCACGCCGTAAGCGGTAATTACTAAGTGTTGGATGTCAAAGTTCAGTGCTGCAGTTAACGCAATAAGTACTCGCCTGAGTAGTGCGTTCGCAAGGTAAACTCAAAGAAAGGAATTGACGGGGGGGGGCCCGCACAAGCGGTGGAGCGTAATGGTTTTAATTCGGAAACAGCGCGAAAGAACATACCAGGTCTTGACATACTCATAAAGGCTCAGAGATGGAGATAGCTATATGAGACCCCAGGTGGTGCATAGTTTGTCGTCAGCTCGTGTCATTGAGATGTTGGGTTAAGTCCGCAACGAGCGCAACCCTTATCGTGAATTACCATCATTAAGTTGGGGACTCTAGCGAGACTGCCAGTGACAAGCTGGAGGCGGGGTCAAATCATCATGCCTTATGACCTGGGCTACACACGTGCTACAATGGATGGTACGGGAAGCAGAAGCCGCGAGGTGAAGCAAAACCCATAAAACCATTCTCAGTTCGGTTGTAGTCTGCAACTCTCGACTACATGAAGTTGGAATCGCTAGTAATCGCGAATCAGCATGTCGCGGTGAATACGTTCTCGGGCCTTGTACACACCGCCGTCACACCACGAGTTGATAACGCGAAGCCGGTGGCCTAACCACCGCAAGGAAGGGCTTTATCTAGGTGGGATTGATGATTGGGGGGTGAAGTCGTAACAAAGGTAACCGG
+
,01.&%$(*/63,,-.0+7(631,)(+-9;92/;//<557-*/'18)++.340+3/-/0337876/2/6,/.0.2;;;*:-+-0312;;022:250(../4-++,047521,0/052125,-++1.-4--,,10&%(*/-4&14.,,+-)-0/',10,08./-213420/134:99<404//0;1442041118466/200722;),583;3.3+(.*)'&%$)39587:6-*+,10,03:88;/.--/+99101635:70,+*'*23509/-**/**5,3,-.39254%%'(',*(/42761----/)(&.0662:8--*.61342,)*/-.-,.'%)+.33./12*-088766724*630-1+)42499(..,70,*4)2-8863101(,$+)76645111201112'642&'(*'(+/599*+(,24*+'&)(*.4-+./.05/'(*-,0368;35+(&(('-)*-*(,331-,-3.7:8::9:36,+14:/048898988491.//148883-00304*-54/('*)123876;:*,/6&/&'*1')57:+)))**+0.243334197744-)4.('*(,07021'8*/)*,&+*+*207::)80382.'*+,**-,,*,37((.3-%*()3-.3.,+5,,-775886./.0*-30.:*+---071./,)/4444747411*%'*(&-4327111/0/227))-132*%***642234%9&')67918230/.:38-.20(,335%%/1451614040--,+)&&'.--/1/04,9,4(-+.,58.55540%..'(-/0589/-...88892222+,*+(,))'()687/1099)3&..),0,,*5*&$&''***()&(****%&&+().215672(&&'&%&'+%'.+)-300-.-/020;121<<83<9142::32:9:<879/35<9-505.,-075,'+(&+,1*/(),3,110273-7.-/,/-4342*)*+-,/-155867/010185545/843386.42491180;:9:0:00./))&)-+/6/4756345*-,,-,.,-,353+1+,-/29-4-+31)*+))-(-5,.*.*.)./2-'&()(*63,*-+8;:6/6,,-0-;-87:62*,,05012471-+-4'/+22:595,
@9d02b2fc-31cf-4071-a4e4-990d382b4065 ch=210 read=59975 start_time=2019-12-13T05:24:43Z barcode=BC01 runid=2c9cf7bc05858273f10e7d7ec552fc0bd742dc3e
CCGGTTACCTTGTTGACTTCACTGATCGCCAGCAGATTAAAGGTAGTAGCGCCCTCTCGAAGGTTAGGCTACCTGCTTCTTTTTTGTAACCCACTCCCGTATGTGGTGTGACGGGCGGTATGTGAGGCCGGAACGTCACCGTGGCACTCTGATCCACGATTACTAGCGATTCCACGTTTACGACTTCATGGAGTCGAGTTGCAGACTCAATCGGACTACGACGCGCTATGGTCCGCTTTGCTCTCGCGAGGTCGCTTCTCTTTGTATACGCCATTTGTAGACGTGTAGCCCATTCGTAAGAGACCATGATGACTTGACGTCATCCCCCACCTTTCATCGTTTATCGCACTGGCAGCGGTCTCTTTGAGTTCCGGCCGGACCGCTGGCAACAAAGGGGTTTGCACGCTCGTTGCAGGACTTAGCCCAACATTTCACAACTTTGACAGGCTGACGACAGCCATGCCAGCACCTGTCTCACGGTTCCCGAAGGCACATTCTCATCTCTGAAAACTTCCGTGGATGTCAGGAGCGAGTGGAGTTCTTCGCGTTGCATCGAATTAAACCACATGCTCCACCCGGCATTGCGAGGCCCCGATCAATTCATTTGGTTTTAACCTTGCGGCCGTACTCCCCAGGCGGTCGACTTAGCGTTAGCTCGGAAGCCTCCAAGGGCACAACCTCCAATGATTGACGGGGGCCCGCACAAACGGTGAGCATGTGGTTCTTCAGTGTATACCTGGTCTTGACATCCACGGAGACTTTAGAGATGTGCCTTCCGGGAACTTTCTCGTGTTAATGTGGTACCATTCTCCAGTGAACATCAACCCGGCTGCTAAACCTCCTGTGAATCCTCGTCTACTGGCTATCATATCAAGTTGTATGGGCCTTCCTACTTTATTGACTGAGTGAAGTCTTTAAATAACAAATTAACCTAAGGCACCTGCGGG
+
.*,2/833010*3)((*7;6.0($%16&'%'&+))&,%,('''&),.--103;+,++)'+()0-7-232%$%$'$)+-,.+()*&%$*).41%'(0;3',()'*-0--,++-$.,-*$$$%$$#'*+2-&0++*&'(,.617282--///56767/00006-*)(&((,.,3)%&%.4-')*+,1011663)*,**(1.405-.20/0)6,8(2,400--,.-/$%)(,-.-4+**0.,(,-1/6//2./.,+(-3132-36-$'(),-129595+&$%'*++.,)('/.)&&*.&.%'&'*(.2,.,-**'*+0,..6688:19<:0-0.)3+,(*)(&*,,*+%*&.0+)(%)''*)**'*.,+-,5./+,.0,1,)%#%()7:71,-06(-)(&)(+(,%11457737//)25,0/++%+,)*(..0:821.1*('(')'+$'''%)(-/-,(+3,26121/*12351531++'*)3/9.5-*,1,1,,,).7.3735657421781.2/37037;:8.35*),&&)(&()+0)-,517;978741'.*,1'3)4,4<9:.---9/.--+(1+)&))*.,,,*'&&'(*''),,588<:167**(,78*-3-)--)),.6.26-0,-63)(-224973/'*('$%&%()$*+./&0)/'-3,/''((/-*,-85970/++*('(*0-/119;7,-3+).,/&%'(((''&'2*1+-/,3*&)-+$**'&%()+3/.,2*/+,-8796()+/.%&$$)*)%%&(%'%1')2/4.%()(%$%),,(/4/4/0*,')$%&,+&)('(*'&()'%%$'()33.('**(&&%(&$%((''')++&%$$&&'*((*++-,&)$$#&'&).,01/.'%&&&'&$&%'&%%%*$(()'&&&&((((++'&$)')(#(%,,-)-'&,1..+,)&,'0++/+(&%$)'&$($##
@5d91f207-974a-4644-b91e-ba88b1dcc63f ch=260 read=69158 start_time=2019-12-13T05:24:37Z barcode=BC01 runid=2c9cf7bc05858273f10e7d7ec552fc0bd742dc3e
CCGAGTTACTGCTTAATTTACGGCTTCCACCCCAATCATCGAAATCCCACCTTAGACAGCTCCTTCCCTTGCGGGATTTAAGGCCACCGGCTTCCGGGTGTTATGGCTGCCGTGGTGTGACCCGGGCGGTGGTGTATGGCCGAGAACATTATTTCACGCGACATGCTGATTCGCGATTACTAGCTGATTCCAACTTCATGTAGTCGGTTGCAGACTACAATCCGACTGAGAATGGTTTTATGGGTTTTGCTTCACCTCGCGCGGCTTCGCTTCCCTCTGCCACCATCCATTGTGGCATTATTATTGTAGCCCAGGTCATAAGGGCATGATGATTTGACGTCATCCCGCACCTTCCTCAACTTGTCACTGGCAATTACTCGCTCGAGTCCACAACAATGATGGTAACTAACGATAAGGGTTGCGTTGCGGGACTTAACAGCATCTCACGACACGAGCTGACGACAACCATACTTTCCTGTATCTCATATAGCTATCTCTCCATCTCTGCGATTGCTTTGAGTAGTAATGAACCTCAGTGGAGTTCTTCGCGTTACTTCAATTCAAGCCGTATACCCGCTTGTACGGGCCCCGTCAATTCCTTTAGCAGGTTTCATTCTTGCAGGCAGTACTACTCAGGCAATTACTTATTGCGTTAACTGCAGCACTGAACTGACATCCAACGCTTAGTACTCATCGTTTGGCGTGGGCTACTAGGGTATCTAATCCTATTTGCTCCCCACGCTTTCAGGGACTGAGCGTGGTTACAGGCCAGATCGTCGCCCTTCGCCACTGGTGTTCCTCCATATATCTACGCATTTCCTGCTACGCGCGATTCCACGATCCTCTGCCTCTAGCTGCCTGGTTTCTATGGCTTACTGAAGTTAAGCTTCGGGCTTTCACCACAGACCCTTGCTGCCGCCTGCTCCCTCTTTACGCCCAATTCCGGATGGCACCACCTGTGTACGCGGCTGCTGGCGCATGATTAGCCATTAACTCAATAAAGAGTACCGTCACTCGGCTACCATTTCCTGTAGCCGCCGTTCTTCTTTATAACAAGTTTACAATCCGAAAACCTTCTTCCTTCGCGCGTTTGTTCTTCGGTCAGGGTTTCCCCATTGCCGAAAATTCCCTACTGCCGCACTCCCGTAGGAG
+
1+'$'.4.+)(%&%&%2.)'-*+014.*'-26*0,21//0%-1,+-70*-(/0-+/+*,043890;3*-+)((''#.6&('+-/71..+-+381(,5-,+4-,)(--.)''*,3886-+(-(&,252/-%&%'$&&)*/-1+$()))%-&(0.,+(,++-.3)5166777:610/*/2,-*(&(%)*161+1+-24357366788,04/%.%'+00,59:982/10&')'-5304/8:/787;2579/,-0<036;66-,+*,7//9---;-7;4221**''+85::7092-,%/.+/-,/-%,+(,03,:2(*-//2321,-8-680000/-84+*0./.-,,,(&*#')(+/+,.(-(/,,,101,1+*($,%%#%$$$')++,+-'&()'**3-/0728328333:521213/5-,&$#&&-)/,;82./+.'&&&)-0244135684745665757837131:1/#($%&.+'(')-/78689957998743.-+)+1264.,))$(***,2+)%(('%%&$(()*+&'(&(*&((,0;64;1)%(('&(121()'1&)(%--#$$%$*+($'7*./%,(-,.52*(447888983::#%#%',29/-14:245+,&*&*'%++,,)'''-,4/(2+.),-/+1../+9+8+70.//,33542.)+&*$+)**&7*9515/*+''*13354+66+*&%'&'))*+/11.123./2874;433/.-81+,//14/%)%(,1/(*+5/442,.(++,)-*)$&&',(5,.06646;4;9(7---6;3699;545:54-.40313442/-147,7:*.)((''%%%$%#'+*4/0..,0114,/&)-++-1068988:89;6<;323111/192453&-()-0'++/52*4/-/1-./2902/.59:/6/,-133859:711/.80-./:8.//1.+,1,,3/12,'''(%1),+,$&&%%#'%')&%(..13.*(($%'$))&&+-.02,.)-,,526;/+&')*+9666./13/72)(0*)8;765/-+)*3,015/3:/7*,*2.+,642,*'(/8//113.,,07:7066;679880.-&(%&'*-)'*'#%)'488;-6:81<.29;5/3;36.-/202*8/9,+*2+'(&&)',*17*+964&'&
@bab6d04f-a57a-4518-ad6a-64694aee907b ch=207 read=59017 start_time=2019-12-13T05:24:51Z barcode=BC01 runid=2c9cf7bc05858273f10e7d7ec552fc0bd742dc3e
CTCTACGGGAGGCAGCAGTGAGGGAATTTTTTCGGCAATGAGAGCCTGACCGAGCAACGCCGCGTGGAAGAAAGGTTTTTCGGATTGTAGCTCTGTTATAAAGAGAAGAACGGCGGCTACAGGAAATATTAATTGTAATGAAATACTTTATTAAGCCACGGCTAACTACGTGCCAGCAGCCGCGGTAATACGTAGGTGGCAAGCGTTATCAGGAATGACCAGGCGCACAGAGGGAGCAGGCGGCAGCAAGGTCTGTGGTGAAAGCCTGAAGCTTAACTTCAGTAAGCCATAGAAACCAGGCAGCTAGAGTGCAGGAAGGGATCATTAAGATTCCATGCGTAGCGGTGAAATGCGTAGATATATATGGGTACCATTGGCAGAGAGCGACGTCCTGGCCTGCAACTGACGCTCAGTCCCAGCGTGAGGGGGAGCAAATGGGATTAGATACCCTAGTAGTCACGCCGTAAACATGGTGAGTACTAAGTGTTGGATGTCCAAAGTTCAGTGCTGCAGTTAACGCAATAAATTCCGCCACCGGTGGTACACGTTCGCCAAAGAATGCTGAAACTCAAAGAGATTGACGGGGCCCGCACAGAAGCGGTGGACATGGTTTAATTCGAAGCGGCGCGAAGACTGCCACAGAGTCTTGACATACTCATAAAAGGCCAGAGATGGAGAGATAGCTATATGAGATACAGGTGGTGCATAGTTGTCGTCAGCTCGTGTTGGTTTAAGTCCGCAACGAGCACAACCCCTTATCGTTAGTTACCATCATTAAGTTGGGGACTCTGCTTGAGACTGCCAGTGACAAGCTGGAGGAAGGCGGGAATTGGCGTAAATCATCATGCCCCTTGCAGCCTGGGCTACACGTGCTACAATGGATGGTGCAGGAAGCCCAGAAGCGGGGAGCGGCCATGAAGCCATTTACTCACAGCTCGGATTGTAGTCTGCAACTCGACTACATGAAGTTGGAATCGCTGAAGTAATCCCTTGTGAATCAGCATGTCGCGGTGAATACGTTCTCGGGCCTTGTACACCGCCCGTCACCACGAGTTGAAGTAACACGAAGCCGGTGGCCTAACCGCAAGGAAGGAGCTGTCTAGGTGGGATTGATGATTGAGGTGGAAGTCGGCAACAAGATGACCG
+
*+0((++56-/52146'+,(&)))$$)&$%),-298.1++'('&*(&('/,30+..2.+/5'')+-'.((--'2-279:00)2)2+'''#&)(*'*))*89+)&),2-090-.*(%&(-.'+*-,,*&%(($4&')&%%&('''((24.-0623(0/*)(&(*263212/1.471/0./05--1*+.(*$3')*,-*('%(*(**0+,,0%*()%&'$%+(20,&)',--/,3/(--00846;/-**.(.1444/.&,0./66--0,-0.)&%%2'+4,:37788(47360-/45/4,-10,.--,,*.,(('++**(11-/8,4.&*'*061:5711*&(*+..--592...(,*+--0/--/01.'%'-0),,0--))+)&*,7762+*--2972**-.((&().,40701215+)(()'%%,0-,,%,*5:;/(470250/1334:))+',%+,0$/'0004690-$$(*'%&'(+,132-,.(-0206380+05-.4:376855332'/221311248453(1'&(*/3')&)))&)($%%&(%'%$''5.*),.1.&'(),-*(+%(''%'(,+,+-*/,')-*%'(*)&*+*-+,((&$$(*(.5;:-955,%)'%&'*(&&&&'$&&%$%&&))'&)+/.**$($'%)*+30323,''*/++,--,--('((107765562543051/.*+,-+*/)+.:643;2225592&45.'*&(.+.*.'-+++.0+-1/3'(++%-*+-4/))-+-0-10.+*1*2779996551+/-&,,/&'*((%%%$'(+,-2(27-1111,41)))5)*1*,5/52*1/'&&%*(-+&+5.+/+,167/802+')()'+.5.5/,-+((&(*,/1.,/3;78;885/./0$.)',&-+')&+)'((//*'((%&,)%%&*($,1+64'$%)+&)&,../47.--*)+.67435/*+,+..,)(*)*(*')..416778.-.'&&%'+4.11*,0,'*+5371/323333)+(,**,52340040/.-..0609/000/01*,)*'')%''())'))-(()#((/*,.'())07+12152/+1.8--/-+.-14++**+66//--'*,3:8566,,++*1))$1/,/+)'%'-'**+)-/-)')).0.-
@20f43dad-d39c-4d7d-b06c-8a8bdf846f42 ch=100 read=126675 start_time=2019-12-13T05:24:57Z barcode=BC01 runid=2c9cf7bc05858273f10e7d7ec552fc0bd742dc3e
CTCCTACGGGGAGGCAGCAGTGGGGAATAAATGTGCACAATGGGCTAAACCTGATGCTATCGCGTGTATAGAAGGCCTTCGGGTTGTAAAGTACTTTCAGCGGGAAGGGAGTAAGTTAATACCTGCTGCTCATTGACGTTACCCGCAGAGAAAACACCAAAGCTAACTCCGTGTAGCCGCGGTAATACGGAGGGGTGCAAGCGTTAATCGGAATTACTGGGCAAGCGCGCAGAGCGGTTTGTTAAAGTCGATGTGAAATCCCGGGCTCAACAGGAGCTGCATCTGACTGGCAAAGCGAGTCTCGTAGGGGGCAGAATTCCAGGTGTAGCGGTGAAATGCGTAGAGATCTGGAGGAGGAATACCGGTGGCGAAGGCAGCCCCCTGGACCCGGGCCGCTCTGGTGCAGCGTGGGGTAAGCGAGTTAGATACCCTGGTAGTCCACGCCGTAAACGATGTCGACTTGGAGGTTGTGCCCGCTTAGGCGTGGCACGGAGCTAACGCATTCGACCGCCTGAAATTACGGCCGCAAGGTTAAACTCAAAATAGTTGACGGGGGCCCGCACGGCGGTGGGCATGTGGTTTATTCGTGCAGCGCGAAGAACCTTACCTGGTCTTGACATCCACGGAAGTTTTTCAGAGATGAGAATGTGCCTTCAGGGAACCGTGAGACGGGTATGTCAGCTCGTGTTGAAATGTTGGGTTAAGTCCGCAACGAGCGCAACCCTTATCCTTTGTTCCAGCGGTCCGGCCGGGAACTCAAAAGGGCTGCCAGTGATAAACTGGAGGAAGGTGAGGATGACGTCAGTCCGTATGGCCCCTTCGACCAGGGGCTACACGTGCTACAATGGCGCATATGCAAAGAGAAGCGACCTCGCGAGAGCAAGCGGACCCTTAAGTGCGTCGTAGTCCGGATTGGAGTCTGCAACTCGACTCCATGAAGTCGGAATCGCTAGTAATCGTGGATCAGAATGCCACAGTGAATGATTCCCGGAGCCCACACCACCCTCACCATGTAGAATTAGGTTGCAAAAAAAAAACAACGGAGGCGCTTACCACTTTGTGATTCATGACTGGGGGGCGAAGTCGTAACAAGGTAAGCGGAAGATAGAGCGACGAGCAGTAGGTTAACACAAAGACACCGTGCTGCCAATACGTGCGGG
+
-*/(%'+)13'')//178557/',(+1122'*$)(*+)2**%*$%&-2'1:234.*(($'&%(+/1032'&*'((363-*&-.24201.(&'''*(('*+,,4+--(.+%)(10),)8())-+(&%2)+04-321477/:-.5*%-)()&,.)&%(((+/+))+*')+32,+($('2.(,(4-/0/.221-,-+-%$'$%&((),1/03(,/,6,5565,)'''**+,%('(&(*',/;*(1(20)&*)'-+,---92-+.+)03--9)((%(*(',578585.-,*(*4.11($&%$')*)+&-),,85/26+2.5,5'*)%+'()3-1--+-2.*,:99,+,)(0116/+0+(2,-2.*-()++*/...5+.**.19::4,06.5*++-+/&$&&(%',+,)*()))',)%&'*(*%&)(5,/16439((*'*'*+674647867541++02589964352/*+&-,)+(--*%'(&&'2+-.+--&)(.(,,+%%'&'$(,**.86351/-,.).)+/.605.35517116;7-52*65)(%%,*++70'36'44*&($&'(+-7573100,*'*.79:1182./)**(*'/*+3,*++$%'+/6.))())(('(54851359/6009:8-2*)(*,11)&$&*&3)*2/70&28./4//--/5456(&$&$$#'),---103.14*,66..1:1643947,..1-175:/.66220*29/30/08.-3.+,.)()+118521252-36+2*,9682,'++*.1265,,+)++./---0../4+4.653(2324454121(''&'&)&'$(+3,%%'%%&'$$)788*((($())543335:,3-,,33.'($(+-(%(%(((*997:76..*)'+'/15267;04*$$$&%+*./7992:%717)0,(-,..*,,-,/0.,0.1))*.17/++--*-.,53866*)+''*,3/0.64:355/11:547))+&666698.&.0.1+*,%%20)&,,52#&',*21793+(&%,$(('&,//:03'7922./*((')()-+'+,*,,/1-28//574,21/1/,,2556760+,-(%',)*++%%#$&(+')&%%%)+.,)'((&')*-664..243140*))+)50000;5-.5%3)&&$$&(*-,)&&'%(%%&((
@34c80490-2723-4e63-9e2b-19227ac7e818 ch=227 read=126600 start_time=2019-12-13T05:25:16Z barcode=BC01 runid=2c9cf7bc05858273f10e7d7ec552fc0bd742dc3e
CTCCTACGGGAGGCAGCAGTGGGGAATATTGCACAATGGGCGCAAGCCTGATGCAACCATGCCGCGTGTATGAAGAAGGCCTTCGGGTTGTAAAAGTACTTACTTTCAGCGGGGAGGAAGGGAGTAAAGTTAATACCTTTGCTCATTGGCGTTGCCCGCAGAAACACCGACAACTCGTGCCAGCAGCCGCGGTAATACGGAGGTGCAAGCGTTAATCGAGATTACTGGGCGTAAAGCGCACGCAGGCAGTTTGTTAAGTCCAGATGTAAAATCCCCGGGCTCAACCTGAGACTGCATCTGATACTGGCAACTTGAGCTCGTAGAGGGTAGAATTCCAGCAGGTGCAGCGGTGAAATGCATAGAATCTGGAGGAGGAATACCGGTGGCGAAGGCGGCCCCCTGGACGAACTGACGCTCCGGAGTGCGAAAGCGTGGGGAGCAAACAGGACCGATACCTGGTAGTCCACGCCGTAAACGATCGACTTGGAGGTTGTGCCCTTGGGCGTGGCTTCCGGAGCTAACGCGTTAAGTCGACCGCCTGGGGGAATTACGGCCGCAAGGTTAAAACTCAAATGAATTGACGGGGGGCCCGCACGAAGCGGTGGAGCGTAATGGTTTAATTCAGTACAGCGCGAAGAACCTTACCTGATCTTGACATCCACCAGAACTTTCCAGAGATGGATTGGTGCCTTCGGGAACTGTGAGACAGGTGTAACATCGTCAGCTCGTGTTGTGAAATGTTGGGTTAAGTCCCGCAACGAGCGCAACCCTTATCCTTTGTTGCCAGCGGTCCGGCCGGGGCGCTCAAAGGAGACTGCCAGTGATAAACTGGAGGAAGGTGGGGATGACGTCCAAGATCATCATGGCCCCTTACGACCAGAGGGCTACACACGTGCTACAATGGCGCATACAAGAGAAGCGACTCGCGAGAGCAAACGGACCTCATAAAGTGCGTCGTAGTCCGGGCTAGGTCTGCAACTCGACTCATGAAGTCAGAATCGCTAGTAATCGTGGATCAGAATGCCACGGTGAATACGTTCCCGGGCCTTGTACGCACACCGCCCGTCACACCATGGGAGTGGGTTGCAAAAAAAGTAGGTAAGCAACAGCGCCTTCAGGAGGCGCTTACCACTTTGTGATTCATGACTGGGGTGAAGTCGTAACAAGGTAACCGG
+
0/61,+0(0,(-,0012+*/'05*.-.,-.'%%(,2019/.-.4:.8:7344255%6969189560501344-/(*-)0-88662932:00224+),*)-(%(.2:0*).(*2+(-,/1(*($()0683/8/9/358/:7//75)4(-(/-00-17.,/-%('%$$(****(3+16+-27:/-/,--,&**00/9///5-*/+./*--)+65<1922&'&+36341--313162.)+-3,2./,-1,%,081*/311018')+841)-22**/46-,495661+1($$%',/5.00-.*)*/05434123&$$'&(++.*/+'(/4-,.,5,6+5'*%)&+.*-.,///853/68/12885,,')+;:4/.+&.,*41789260/71'(&(,--*)347.(,225)&2+01236871,++*),55)..)).03*/.'(*,7:.6'51'%&')-'320173338881223;88:;*+*(*',)..1130252:12258*/,37.---17-*+-+-4(++-.-*)+*-524.250/4:565/.530*&)+,+-.316*0*).,16')68),3*+-/.02625.4.26881.;5,,-/'+*),36665021-2('-.44<;276:8,00043-3//128/2::909./701-0215210-333(1(()151*30-+-,/0299-(9(*+433;9:817.6--7522,215'0.-,((*,)15786&444776145-/1176/-1.-665:663266''+12.*+)-39583:2174560170/36118..10707,9,6+-**%*&20.14(+(',-1897824434688;77:2-+-+..//7;:,13/,2105&0''&./5:8450251/'''$$)+644,%-..6532.*%'))//2.23:4486////,,5-')'))'(.&-*.-..++&)(25(+0,87974101;5027969:5842150*1.-/+-,,+%%(*-,./../14365/8/-0*+,889875,%0)3+/.11-,,'$%%(--31,//9677<878639211,0,.-2/-.2,$)'+,/71/71-/66778:880.3(%*.1+*7)3/54.***'''+0..($&&'&&&)&1:6;8,55+020-.+')4.',,.)&$').;6981111131'()2,,-6460,+/0),',0.640
@0b087315-e25f-4a38-b7fa-3446c38a1dbf ch=67 read=80749 start_time=2019-12-13T05:25:14Z barcode=BC01 runid=2c9cf7bc05858273f10e7d7ec552fc0bd742dc3e
TTGATTTACCTTGTTGACTTCACCCCAATCATCGAAATCCCACATGTAGACAGCTCCTTCCTTGCGGTTAGGCCACCGGCTTCGGGTGTTATCAACTCTCGTGGTGTGACGGGCGGTGTGTACAGACCCAGAACGTATTCACCGCGACGTGCGGTCAGGGTACTAGCGATTCCCAACTTCATGTAGTCGAGTTACCAGACTACAATCAGGCGAGAATGGTTTATGGGTTTTTGCTTCACCTCGCGGCTTCGCTTCCCTCCTGCACCATCCATTACAGCCAGCACGGTAGTATGGCCAGGTCATAAGTGATGATTTGACGTCATCCCCGCGCTGCCTCCAACTGTCATGGCAGTCTCGCTAGAGTCCCCAACTTAATGATGGTAACTAACGATAGAGTTTGCGCTCGTTGCGGGACTTAACCCAGCATCTCACGACACATTTGACGTAGCCATACCACCTGTATCTCATATGGCTATCTCTCCATCTCACCAGGCCTTTGTAGGTATGTCAAGACTGGTAAGGTTCTTCGTTGCTTCGAATTAAACCACATGCTCCACCGCTTGTGCGAGGCCCCATCAATTCCGGGTTCATTCTTGCGAACACTACTCAGGCGGAGTACTTATTGCGTTAACTGCAGCACTGAACTTTGACATCCAACGCCAGTACTCTATCGTTTACGGCGTGGACTACTGAATTATCTAATCTATTTGCTCCCCACGCTTTTCCGGGACTGAGCGTCAGTTGCAGGCCAGATCGTCGCCTTCGTTGTTCCTCCATATATCTGCATTTCCGCCGCTTCACGCTGGAATTCCACGATCCTCTCCTGCCTCTGGCTGCTTGCCTGGTTCCTATGGCTTTACTGAAGTTAAGCTTCGGGCTTTCACCACAGACCCTTGCTGCCGCCTGCTCCTCTTTACGCCCAATAATTTCGGATAACGCTTGCCACCTACCGTATTACCGCGGCTGCTGGCACGTAGTTAGCCGTGGCTTTCTAATAAAGTACCGTCACTCGGCTACCATTTCCTGTAGCCGCCGTTCTTCCTTTATAACGAAGTTTACAATCCAAAACCTTCTTCCTTCACGCGGCGTTGCTCGGTCAGGAGTTTCCCCATTGCCGAGAATTCCCTACTGCTGCCTCCCGTAGG
+
0''%)9./0+0*'+,)*17:/-,1-*+4,0-.-(.+-(/0,(,,,'%&('1,')/100:5.4/..1,,1*+'&$+1+3++520*61/02;21043235212/0)-05112/7:1.4+,-.//),*%00*'**,/',)-9734://*%+)*&*++((%()((+.--/0416/-)/+/,06144222468%%,0,&'%&(001455;89*.*+%%',+*0107.,/:<909:2+,26;678:13,,-0.2:4,.110;4./'*+)'*'+)+.428'*(*,('()%-(--)+,('&(*7()010((36-1456747:2,+,(.099124*)+)&%#+*,.)+'(2/--$&(,*+3630,(',,&**,+652+*,*.,6-00761013//05///0.+(*4.&%'),-/.5/*(-4/0..1/+1/(,&.03211(+0,-+)$$&%'%(%%&%/101137/381+)(+*/1//20&-211767765612312$&''-*,,17,(4.,-+*,*+,*)-*'*'+*06*5/<7610/-0-+,--),)/)1939600//*145,-7/3233/544&&*,670)&,+--1')%&(,06*,7;424//()''%(*',-/(68801&(**+4+)2,,0,6,3*+*(+--002:97:69:7011821+1.0(*&$(+-431+'+/**/8('))')*-5240+,+(&*,,-/:809/0)*-71.11824,&)').7:.-(-6-)*))'&)477-61:0107859434887995..,,(()))284413:9977512&%'*.;:,&%/,'+(2(&)(&*0.1,8.81-.(%%())*(+3334&)./)65/-*&(*-547;6;)*()+24121++520-(+-7/*(+/2-+8953990//3-/04::<616./02866;;955328,0395./,.1,/.-30+8-.,3137:97596599116--/1%1()1,./15293544617-*+,-0.9..-773603-15-*-+5+/8-'.*-:9;.+(,+0/,*(,)%/6+1,.((*,.7.9<9:;98:4,14,)--56),-,5:6-./5/61'.2)*-5445:8627-'*)++//2/50/046;92(-2%),9--6;+/5:78.--%,+.),*(($(*/05458057(*;6:1
@d0c78805-4e2f-47ad-a3c2-698955ae1670 ch=258 read=57760 start_time=2019-12-13T05:25:24Z barcode=BC01 runid=2c9cf7bc05858273f10e7d7ec552fc0bd742dc3e
CCGGTTGTTGCGACTTCACCCCGGTCGCAGATCACAAAGTGGTAGCGCCCTCCCAAAGGTTAAGCTACCTACTTCTTTGCAACCCACTCCCATGGTGTGACGGGCGGTGTGTACAAAGGCCGGAACAATATTCACCGTGGCATTCTGATCACGATTACTGGTCGACTTCATGGAGTCAGTTGCAGACTCAATCCGGACTACGACGCACTTTATGAGGTCCATCTCGCGTCGCTTCTCTTTGTATGCGCCATTGTAGCACGTGTGTAGCCCTGGTCGTAAGGGGCCATGATGACTTGACGTCATCCCACCTTCCTCAGTTTATCACTGGCAGTCTCCTTTGAGTTCCGGCCGGACCGCTGGCAACAAAGGATAAGGGTTGCGCTCGTTGCGGGACTTAACCCAACATTTCACAACACGGTGACCAACCATGCAGCTTCTGTCTCACGGTTCCCGAAGGCATTCTCATCTCCACGAAAACTTCCGTGGATGTCAAGACAGGTAAGGTTCTTCGCGTTGCATCGGGTAAACCACATGCTCCACCGCTTGTGCGGGCTACAATTCATTTGAGTTTTAACCTTGCGGCCGTACTCCCCAGGCGGTCGACAACGCGTTAGCTCGAGCCGCCTCAAAGGGCACAACCTCCAAGTCGACATCGTTTACGGCGTGGACTACCAGGGTATCCTAATCTGTTTGCTCCCCGCTTTCGCACCTGAGCGTCAGTCTTTCGTCAGGGGCCGCCTTCGCCACCGGTATTCTCCAGATCTCTACGCATTTCACCGCTACCTGGAATTCTACCCCCCCTCTCTACGGACTCAAGCTTGCCAATCGGAATGCAGTTCCCAGGTTGAGCCCGGGGATTTCATCGACTAACAAACGCCTGCGTGCGCTTTACGCCCAGTAATTCCGATTAACGCTTGCGCCCTCCGTATTACCGCGGCTGCTGGCTGGGTTAACCGGTGCTTCTTCTGCGGGTATCCAATGAAAGGCAAAGGTATTAACTTTATCCCTTCCTCCCGCTGAAATTGCTTTACAACCGAAGGCCTTCTTCATACGCGGCATGGCTGCATCAGGCTTGCGCCCATTGTACAATATTCCCCACTGCTGCCTCCCGTAG
+
'+)&*(%)*%$()/0:833992)1-)&'%%610,,073-2/60.'(*+<2/3:-2:-,/(+/**,087;6069;07<:,4-0-94-.0/8//14*.)*+-1*60-/4-,,*.),17(5,93/-(&(&&,,0-,*-)%-(,-+-8555681*,,.27//01/14223656586*()+,),)5*-*..3350854/4441+*)**,*+%).6<694223()&#'./4342200/./--/2;7.../,-(+1/68**+,,+00/00,)--091-/8:938.,+36+8:591/1004543255889.690+17580//1()+;4006,4,8,,+347/65.6+**55/77/7353:4844678:52/119)4-:-6)-.*)535/43543;23,::210600.+)-2065;:424503-)(&'&'*%+%&'./,-&&'/.1*-1240,.055661/'(''(),(6.+/78:73%%''*04/./227.1:987)562712/%*')++,,6:67<9778-8+++48(0*.)6799/0/1556591/7**'*),09/0,/$%$-117556;730.264,14//-.,.3856-7.12/8<.*378.*2+)*'-1..1+(-,,565./,.2&'(,..0'22,)&*-65:18,1.,-./795889396-,.21367;78878;272*(,12)*28/0,--;+-866:/,'++7872438;68879979$+*'(0*+()++,65,9:039353/01-/2&21010/+1)*(2/--,&%++.%')),/593794754+),'1,3//523544/--+''+,)+*-58+*()/6+,*/(*.(+).556397;27.+/5081(.62+-330(.,,(,..+(*'**,'&&)&0/./037231,01-%/+53+(+,-.6:5723331//(+-.)+$.6524:'2**3,081,/.-...9*2'$'1/315*67.2+&(..::<300001(%$'+(3+2/,-(&*..9(-)*+/30/034/(+-3*7<8/.590*98-,)(&)('**($'(',*(*/*10812,00-0*++%('/,&-+--,.3445(37.7-)-6/:5(,*()&*.6/0053::1),-,.///2168,.848
@4958803b-d42a-4120-b46b-14978f7c9f83 ch=22 read=101077 start_time=2019-12-13T05:25:43Z barcode=BC01 runid=2c9cf7bc05858273f10e7d7ec552fc0bd742dc3e
CTCCTACGGGGGAGGCAGCAGTGGGAATATTGCACAATGGGCGCAAAATACTGATGCAGCCATGCCGCGTGTATGAAGAAGGCCTTCGGGTTATCAAAATTACTTTCAGCGGGGAGGAAGGGAGTAAAGTTAATACCTTTGCTCATTGACGTTACCCGCAGAAGAAACACCGGCTAACTCCGTGCCAGCAGCCGCGGTAATACGGAGGGTGCAAAAGCGTTAATCTAGCAGGTTACTGGGCGTAAAAGCGCACGCAGGCAGTTTGTTAAGTCAGATGTAGAATCTGGGCTCAACCTGGGAACTGCATCTGATACTGGCAACGAGTCTCGTAGGGGTAGAATTCCAGGTGTAGCGGTGAAATGCGTAGAAGTCTGGAGGAATACCGGTGGCGAAGGCGGCCCCCTGGACGGAGCCCGACGCTCAGGTGCAGCGTGACAAACAGAGTTAAGATACCCTGGTAGTCCGCGCCGTAAGCGATGTCGACTTGGGTTGTGCCCTTGAGGCTTCCGGAGCCAACGTTAAGTCGACCGCCTGGGAGTACGGCCGCAAAGGTTAAAACTCAAATGAATTGACGGGGCCCGCACAAGCGGTGGAGCATGGTTTAATTCGATGCAACGCGAAGAACCTTACCTGGTCTTGACATCCACGGAAGTTTCAGAGATGAGATGTGCCTTCGGGGGCGAACTGGAGTGCTGCATGACTGTCGTCAGCTCGTGTTGTGAAATGTTGGGTTTGAATTACGGCAGGCGGCCTTATCGCTGTGCCAACGGTCCGGCCGGGAACTCAAAGGAGACTGCCAGTGATAAACTGGAGGAAGGTGGGAGATGACGTCAGTCATTGCCGACCAGGGCTACACGTGCTACAATGGCGCATACAAAGCGACCTCGCGAGAGCAAGCCGGACCTCGCAGGGTGCGTCGTGGTCCGGTTGGAGTCTGCAACTCGACTCCATGAAGTCCGGAATCGCTATTAATCGTGGATCAAGAATGCCACGGTGAATACGTTCGGGCGCTGTACACACCGCCCGTCACACCATGGGAGTGGGTTGCAAAAGTGTTAGCAACCTTCGGGGAGGCACTTTACCACTTTGTGATTCATGACTGGGGTGAAGTCGTAACAAAACCGG
+
-121/+43:8--&.,,1'664821-(*,)3+%(''/(')%%(&)-76($#$&+9991/&0/02-4/.114676643/&(+)0.5182141*,%'&,40*,)'&+--+&($-1/&&0.0/*0,%('/70,/..0--01/32-056'5')'/,.++-52-/**/+%*,('//2420-10-+-%'+./2//1/./7+4&+++,/0722.,/.---0400+6.:-.'&$$%$$%&%)-/00:98758197*))&('+),*)++&42:.-1948248136;92-(*0(+#',833323363589.5610100:5...,,3/4*-((%%,-.3528),+7,-,(,+,1-(+.8143////;554992214--%$%((,26,)++(.,153,,/+6/.,.+)'),07660*.756/''&*'%')2+002,/9980'''+,*+(,6&5/--+200)*,872:**19:8:17,'(',73063(-//0+/0/--,/,.208,0*-4+*-)&((&/-6+*+((.2.32,1,8..././::660&(.*'%&+++370,.68+/70:7:9)0160:7.,.,2++)'''-+.2)')'**.)8).-8:/.)(-..0;;1:5;300114;8:69-+.(+15140,/5.-4.+./.-445732440*/)/69-*+,,+++()'-,7356342/042'&%%&+%)*%'--.0-.%$&#%+,/4788)**+,7861:/-*-45--5.72,12*('&()%*%54*.2)&$)')/,./)))),*.51,34976058675<:09548.2*1-.011844900-,+,.5:99:9./3.4183.,/''*0023313,,-+#)%%*1,.-71-460,*)))*8733226956;6444/04,+)('84803344/))'&(51),*2*).**1-4..-.//2784-2)217'-++3.-*+-.000+0+--.-2338%*'+,**7':+::87640()'.',.9:945452()064455,-*2..-2-+-()00,113,+0////./-1:85;:122.,+-3.50./&)*/5,2//132+&$$%)'%%,)..3397011,%*()%*%'&'+5.-/:0/0/0021./)0243995,+,,)-/04232)**'*)/*
@7db678f5-e646-453d-915c-d7ef4cacc5da ch=32 read=60866 start_time=2019-12-13T05:25:44Z barcode=BC01 runid=2c9cf7bc05858273f10e7d7ec552fc0bd742dc3e
CTCCTACGGGAGGCAGCAGCGAGAATGTGCACAATGGGCGCAAGCCTGATGCAGCCATGCCGCGTGTATGAAAGGCCTTCGGGTTGTAAAAGTACTTTCAGCGGGGAGGAGAGAATTAAATTTAATACAGCATCATTGACGTTACCCAGAAGAAGCACCGGCTAACTCGTGCCAGCAGCCGCTGATGGCGGAGGTGCAAAAAAGCGTTAATCGGAATTACTGGGCGTAAAGGCGCACGCAGAGCAGTTTGTTAAGTCAGATGTAGAAATCCCGGGCTCAACCTGGGAACCATCTGATACTGGCAAGCGAGTCTCGTAGAGGGGGTAGAATTCCAGGTGTAGCGGTGAAATGGCGTAGAGATCTGGAGGAATACCGGTGGCGAAGGCGGCCCCCCCCTGGACGAAGACTGACGCTCAGGTGCAGCGTGAGGGAGCAAGCAGGATTAGATACCTGGTAGTCCACGCCGTAAACGATGTCGACTTGGAGGTTGTGCCCTTGAGGCGTGGCTTCGGAACTAACGCGTTAAGTCGACCGCCTGGGAGGTACGGCCGCAAGTTAAAACTCAAATGAATTGACGGGGGCCACAAGCGGTGGAGCATGGTTTAATTCGATGCAACGCGAAGAACCTTACCTGGTCTTGACATCCCACGGAAGTTTTCAGAGATGAGGAATGTGCGGCCGGGAACCGTGAGACGGGTGCTGCATGAAAGCTGTCGTCAGCTCGTGTTGTGAAATGTTAGGTTAAGAGTCACAGCGAGCGCAACCACTTATCCTTTGTTGCCAGCGGTCCGGCGGGAACTCAAAGAGCTGCCAGTGATGAAGCTGGAGGGAAGGTGTGACGTCAAGTCATCATGGCCCGCCGACCAGGGCTACACGTGCTAATGGCGCATACAAAGAAAGCGACCTCCGCGAAACAAAGCGGACCTCATAAAGTGCGTCGTAGTCGGATTAAGGTGCAACTCGACTCCATAATCGGAATCGCTAGTAATCGTGGATCAGGAATGCCACGAGTGAATACGTTCGGAGCCCCATACCTGCCCGTCACACCATAGAATTAGGTTGCAAAAAGTAGGTAACCCAGCCTTCGGGAGGCGCTTACCGCGCGTTCATGACTGGAAATTGAAGTCGTAACAAGGTAACCGG
+
,70-*-.-7/+*//..1'()))(),+&3'((*+50.96604:;17;6445554'354661*,)$&$&))(+)+%+,/-1/)776:552:9012/*24*($*%),2-),-)(()()'$+*)(-*,(('2*')&')-1//.8,6,).-&&&,)'-+**%*/'--+.+'')+.-68321(,,+$$$)#)&&(*-+)**,-23768.*73604//0,5.,/-,--.87874::1,8121).*.*(('*',/5+*01/(()*)+2521&%1,'(,)(,34552+/..+(**')'++./0.///278866/++(&(*.*-882.,+.03-44+2+5,30*2587.--,2361,53-+&%)+-./.01620+&(('-.//1.--)*%(+-)1+'*82:6;01),,613*+,',.-.//24461344,'&%%&((%1.+//13:$0'-.*/.)(0*.+/''$&%%(&'),/695559,)(()$-..*)%%/)&+)5;-1.1/&%**026/+(+/,.3/)))%,)-()).//72+*.423469:;99:,-)&%#$&%+'+),'*.2/153//42851.,'-+,,,'177-'%"$%-'**4005,/0*-.-+:52:3<0//00:63400028(+236170184363334/./0-57+).63,0*,6<:0--,--8,/('(&'.21+()*&.69,815131/-03&./-,,632*,&)(%$'+233689-../.37,32.-,-62,,40+78673)(()+,$,'%-'('*.62+/)%(*+.01''1+*01/,/--.,2200)'.*5-3-.39.1&+$&'/09;17----)-0'+,/5/.5*,0-0+&')*.226+'')+)01,-0/47-$'()+22/)0.**()%('(%%$#$*'))%*)*&),-($))+())-/512)(**&$&&(0/(-/9757342.5:3.3687-2,1+525)2*/**'-&'%)).*+-(),-5,''%*&''(+-4514)*(-,-,-.534---*.,131+5/+/&%(*,,2-/.+4*1')%%((&%'(%*'&'*-)%++&'(+1)-(-')(,(137;357;;1+')'*))+&*&#)$,0034.7.*2+))).+)0(%%#$%'/,'+*+-10*(&%%**/0-.11.-)'+.(0+//0862
@a05c1ceb-a572-4e0e-bc9c-003b0c13ac36 ch=27 read=43465 start_time=2019-12-13T05:25:55Z barcode=BC01 runid=2c9cf7bc05858273f10e7d7ec552fc0bd742dc3e
CCGGTTACCTTGTTACGACTTCACCCCAATCATCAATCCACCTTGGAACCCAGCTCCTTCCTTGCGGTTAGGCCACCGGCTGTTATCAACTCGTGGTGTGGCGGGCGGTGTGTACAAGGCCCGAGCGTATTCACCGCGACATGCTGATTCGCGATTACTAGCGATTCCAACTTCGTGAAAGTCGAGTTTACCGGAGCTACAATCCGAACTGAGAATGGTTTATGGGTTTTGCTTCACCTCGCGGCTTCGCTTCCTCTGCACCATCCATTGTAGCACGTGTGTAGCCCAGGTCATAAAGGGGCATGATGATTTGACGTCATCCCCGCCTTCCCTCAGCAGCCACTGGCAGTCTCGCTTCAGAGTCCCCAACAATGATGGTAGCTAACATTAGGGTTGCGCTCGTTGCGGGACTTAACATCTCACGACACGAGCTGGCGACAACCATGCACCACCTGTATCTCATATAGCTATCTCATCTGGAGCCTTTATGAGTATGTCGCAAGACCTGGTAAGGTTCTTCGCGTTGCTTCGAATTAAACCATGCTCCACCCAGCATGCGGGCCCCGTCAATTCCTTTGGGTTTCATTCTTGCGAACGTACTACTCAGGCGGAGTACTTATTGCGTTAACTGCAGCGAACTTTGACATCCAACATAGTACTCATCGTTTACGGCGTGGACTACTAGGGTATCTAATCCTATTTGCTCCCCACGCTTTCGGGACTGAGCGTCAGTTGCAGGCCAGATCGTCGCCCTTCGCCACTGGTGTTCCTCCATATATCTACGCATTTCACCGCGCTACACGTGATTCACGATCCTCTGCACTCTAGCTGCCTGGTTTCTATGGCTTACTGAAGTTAAGCTTCGAGCTCACCACAGACCCTTGCTGCCGCCTGCTCCCTCTTTACGCCCAATAATTCCGGATAACGCTTGCCACCTACGTATTACCGCGACGCTGGCGCGTAGTTAGCCGTGGCTTTCTAATAAAGTACCGTCACTCGGCTGCCATTTCCTGTAGCCGCCATAGCCTCCTTTATAACAGAAGTTTACAATCCGAAAACCTTCTTCCTTCACGCGGCGTTGCTCGGTCAGGGTTTCCCCATTTGAAAATTCCCTACTGCTGCCTCCGTAGG
+
75*1720:/:..39).1579<9818:+-*126668:59-(-'.*(++)+,&%$%&-.3:64.5/0026-,,3/6)+*.*(*()//02.(-,-)+2;81.1+*-67316+,,/.++.0/181(*(&)*558<:9:;576/)2339;;7790,-.-5-,,/%)'+-//7+1+,-0+%$%'+'(),+.3/:'(.3)0'%+611-8,8,+49840.,.62728<0())/6,54.(*,:1237.,,,,1-/920./0/+.-21117<:35-&'*('),-+,..44*+,*20++/4543208().4++%%&(,+0.40*+/6:::;.77.*-337+5..,)%('%%)'*.331)),++0.)(+%())*),68+2'.7/-(*,+32)),)&')%&*&-.,*7-0/55636:+-0:7/-2+,)//223.*,,)../(%'+(.(((*.3.8:53..-153794443566;8:997744420/11-.-)/2227/9-*+-'(**2/++$$&&)-/99444.*/10<99<846,1)&(9*6,./201;9-7./-223:14/%"$%',+011,3;7+*12+7-54-.2,,'1.:5119<131//2779675780123)6795)-'0*+-2.,8*++0637254)($&&).)(+**,.7-4&1)-''')).6676-4+,.712295446:798454/33300188594),-.+82*,049;2,,,,37,/)734.-.,*.345/306//,43090/,-0011-13*-20/3<9699;98787649957577897786976<94479-+')**+'*'%)++3,'))+.16.-,')(*+.+'*+,)-0,-5/;71-/5374694,,+0+.1:0-*+0;7&&,,/))2++,-664/'*,+-556958:..00+80+,190+,,-0+..6797:5-5078410+*--.841837././-25/21'(('(&&*-0.*,'(),34-+**&/+4*-5.-52;34<612/1:2:6//033:4428739<:32/)++*-.*/*&(%$'%)-5286..072(&,)).<8/126801+,8;85;8<89689-:,(**+'0---2--/*.,,,//:51;/19;1**,%')/25/,2,'($%&(+,1312730403(
@376885a3-3c4d-428a-9eac-c43d8591cf81 ch=59 read=93563 start_time=2019-12-13T05:25:52Z barcode=BC01 runid=2c9cf7bc05858273f10e7d7ec552fc0bd742dc3e
CTCCTGGGAGGCAGCAGTAGGGGTATTTTTTCGGCAATGGAAACCCTGAAGCCGAACAACGCCGCGTGAGAGGAAGAAGGTTTTCAGTTGTAAACTTCTGTTATAAAGGAAGAACAGCGGCTACAGGAAATGGTAGCCAGTGACGTACTTTATTAAAGCCACGGCTAACTACGTGCCAGCAGCCGCGGTATTGATACGTAGGTGGCAAGCGTTATCCGGAATTATTGGGCGTAAAGAGGGCAGGCGGCAGCAAGGGTCTATGGTGAAAGCTGGAAGCTTAGCTGGTAAGCCGCCCAGAAACCGAGCGGCTAGAGTGCTGCAGGAGAGGATCGTGGAATTCCATGGCGGTGAAAGTAGAATATATGGAGGAACACCAGTGGCGAAGAGCGACGATCTGGCCTGCAACTGACGCTCAATCCCAGCGTGGGGAGCAAATAGGATTGGAGAAATGCCCTGGTAGTCACGCCGTAAACGATGAGTACTAAGTGTTGGATGTCAAAGTTCAGTGCTGCAGTTAACCTTAATAAGTACTCCCGCCTGAGTGATAGTACGTTCGCAAAGAATGAAACTCAAAGGAATTGACGGGGCCGCACAAGCGGTAGACATGGTTTAATTCGAAGCAACGCGAAGAACCTTACCAGGTCTTGACATACTCATAAAGGCTCCAGAGATGGAGATAGCTATATATGAGATACAGGTGGTGCATGGTTGTCGTCAGCTCGATGTCGAGATGTTGGAGTTAAGTCCCGCAACGAGCGCAACCCTTATCGTTAGATTACCATCATTAAGTTGGGGACTCTTGAGACTGCCAGTGACAGCTTCTGGAGGGAAGAGGACGGCGTCGTCAATGTGCCCCTTATGACCTGGGCTACACACGTGCTACAATGGATGTGGTGCAGAGGAAGCGAAGCCGCGAGGAATTGAAGCAAAACCCATAAAACCATTCTCCAGTTCGGATTGTAGTCTGCAACTCGACTACATGAAGTTGGAATCGCTAATGTCGCGAATCAGCATGTCGCAGTGGGCCACGTTCTCGGGCCTTGTACACACCGCCGTCACACCACGAGAGTTAATGCTGCGAAGCCGGTGGCTAACGAGAGCTGTCTGGGTAAGGATTGTTAGGGTGAAGTCGTAACAAGGTAACCGGAAGATAAGAGCGACAGGCAAGTAGGTGCTTACAAAGACGCAACTTTTCTTCAACAGCAATACGTAGCGGG
+
.,2(%)*''.,30122271/3/&%&+/57;,87:83:2++&++152''*%%.0()&+..*'*.()))((&&+*-0*--,0.8980,/-4-03:/-2/04111/086*/,320181*0-)-+)()()''(((,+++*/,%')+,/+.+,)+/'**1-)(3;0/031145311222-4.+)+'+0..+*(('''$$%$(&**/*+5678669679321)+*('-)',(./-*2/62))%,++*),1009.*,++,,4600.)02450--)&)&')$%%$%$%#%&&,,15&+-'&&%*+-5/*-''8-0,++(%('($'%')&/-(('(//41.,,22132-'%&&'')//.1.)%(%'++334478;126162122*-/1731/4)*-/010+))-+0/2;5514101/.-,.045-1.2($&(,26(0,$*+7:2.&41,3+**+(-.-,079--.65,1040334:667:-/...,((**67984665<7858452,:20577-.-,,//81627,+(%((--00301/3125*+5453*))(,0,&/'))/50-,-+*)469-12,)/279,.+--30761/67*/,((-0-2.1/:0//77.112/9+2-575-,0*,.262-+,-')**''(&+*%+$'&0,-.333.554341;2/8749')),,./80-)*))01116552,++++,072001.+,%-./.-0.,-/,/,&))*0/&)**%&'')7+5+/*))1.3.16/2,+.12733/2281+080000/42.7'&%3(*27586/16/,01-*13+.-,+,-***,+,.:92/50010%)','&)-*//&,')%+1,$&%((*(&())*)$)$,/1,,.10001-(,*'(''')('((&'&((*.90/231+*+.333,+)'')+++)++$+*'(+*(%%%,'(-1*+0;;52;5,+233)-,49:8273,0416):,..'(*./533-5)))*%()..0/0,4-,/8.1,464%%%&$*%''&+(/4470.//1556*.%*+/)''()*+,32-74788.23011-,+*.3+***))-/.61643.(()4*/&+(('%*()..0848-/+*),*,,(*$&&(&-/-&,,*((0+(-(%*('+((%$&('-..03.155',)+,+:,3*,(-,/)''*++/---547833*-))%%#"'(.96)),$()((,31-/14'%$'%%%**%(*'$*#"$$$
@dbb23498-fefe-4b1d-a26c-de324ed5290e ch=141 read=55682 start_time=2019-12-13T05:25:57Z barcode=BC01 runid=2c9cf7bc05858273f10e7d7ec552fc0bd742dc3e
CTCCTACGGGAGGCAGCAGTAAGAATTTTCGGCGATGGAAACCCTGACCGAGCAACCTACGTGAAGGAAGAGGTTTCGGATTGCTAAACTTCTGTTATAAAAGGAAGAACGGCGGCTACGATGGCCGAGTGACGTACTTTATTAGAAATACGGCTAACTACGTTGGCCAGCAGCCGCGGTATTATGCGTAGGTGGCAAGCGTTATCAGGTGCTTGGGCGTAAAGAGGCAGGCGGCAGCAAAGGGGTCTGTGGTAAAAGCCTGGCTTAACTTCAGTAAGCCATAGAAACCAGGCGGCTAGAGTGCAGGAGAGGATCGTGGAATTCCATGTGTAGCGGTGAAATGCGTAGATATATGGAGAGGAACACCAGTGGCGAAGGCGACGATCTGGCCTGCAACTGACGCTCAGTCCAGCGTGAACAAATAGGATTAGATACCTAGTAGTCGCCGTAAACGATGAGGCACTAAGTGTTGGATGTCAAAGTTCCAGTGCTGCAGTTAACGCAATAATTACTCCGCCTGAGTGATACGTTCGCAAGAATGAAACTCAAAGGAATTGACGGGGGAGCCCACTGCAAAGCGGTGGAGCGTAATGGTTTAATTTCCAGAAGCAACGCAGAACCTTACGAATGTGACATACTCATAAGGCTCCAGAGATGGAGAGATAGCTATATGAGATACAGGTGGTGCATAGTTTGTCGTCGAAACAGTGTCGTGAGATATTTGGGTTAAGTCCGCAACGAGCGCAACCCTTATCGTTAGTTGATTACCATCATTGAAGTTGGGGACTCTGCTTGAGACTGCCAGTGACAGAAGCTGGAGGAAGGCGAAGGGATGACGTCAAATCATCATACCCCTTATGACCTGGAGCTACACACGTGCTACAATGGATGGTTGCAGAGGAAGCGAAGCCGCGAGGTGAAGCAAACCCATAAAACCATTCTCGAAGTTCAGTTAGCCAGTCTGCAACTCGACTACATGGTTGGAATCGCTGTGTCGCGAATCAGCATGTCGCGGTGAATACGTTCCCGGGCCTTGTACACACCGCCCGTCACACCATGGGAGTGGGTTGCAAAAGAAGTAGGTAGCTTAACCTTCGGAGGCCTTACCGCTGTGATTCATGACTGGGGTGAAGTCGTAACAAGGTAACCGG
+
*021247.:2-/1--2+*++00(-+39<<0.3,,,-5,&..(9)),/58676.6,2*/+//12/410.-'&()-78,,7+1,)),,2++1,/1*2.-,:6.'/,64578658/3.+)#%&%&&&++(()*+61*&&&,3.,,.+&++(&())511196:9:.8,&%(*+-0,'./*+(((),+-*'.&)&.1.+2/1.,-+2/0/7&*))'')-,4343724*('-,($%+/)50-/./1*+-1()*//,+*)&+**',/854.0,6*()1(&*+8:/2;/2''27146248.'*))+*,)+.9894-+(*.,-0%3&')(.*7979675,-,,20312;8469;;458852,.1.++&*1,-+,1-176383.0*,+55;:2220.051;3766,21342-2233780&+&&()))(&7::00-8116/.16-50(,23378/)-3267:6+)'&'&,)'+.005-*-.80617/0+.2)((1$%(*/-0278655.3-,(../,,,),+-.44.260+*%('()+-65;714/()0:41/84/2;6;-*))(3-7670.45-$(08+&)$#&(+/+,.:772--.&/'**+0.95/0/7(/))(,('(-'*%&(*--,73812)&(.$0'))&$$)*3/13.,///:'))&(*993,*('+,*00..00,-*)-*()',)01:69995&048++./661(+(&'&&(+.0'4+-163,48/.958562&(+8)/188*(31$5&/+5,+60434.7-,,2*'+.+/345/%*'%)-*,439;767564*//1,,.047739)..1232&')()*.0+/--,&('('&)2+2126857757,-.99935/19:,./0.2256300%)1133//%',/041221/,0/.03-1(&'-+(.,,.-.+,1+/76/.')'*)+4,..:8/9...268747:::84/+,&(0/:'/,7('%%*-042,.2)./7/1432211/)25.0,412*,,,+*-./102,*+))./24841307*)*-)+,,:491(2124/4/.---*+'/32192/-.(+)042656/')*'-/3/*+*,/*%),*+$'$#((+--5017143)0(..+004162&(2'*62743))/.27542)*)**(),,.16877,7/2(4-1.
@4010577a-d56e-4d94-995e-7e34caed93d1 ch=46 read=80808 start_time=2019-12-13T05:26:09Z barcode=BC01 runid=2c9cf7bc05858273f10e7d7ec552fc0bd742dc3e
CCGGTTACCTTGTTACGACTTCACCCAATCGCTGACCCTACCCAACTGACGCCTGCCTCCTTGCGAGTTAGCTCACGGACTTCGGGTATTTACCAACTCATGGTGTGACGGGCGGTGTGTACAAGACCAGGAACGTATTCACCGCGACATTTCTGATTCGCGATTGCTAGTAGCTCCAGCTTCATGTAGGCGAGTTTCGTACCACAATCGAACTTCGAGACTGGTTTAAAGTTTGGCTCCACCTCACGGTGTACGTCTCTGTACCAGCCATTTGTAGCACGTGTGTGGCCACATAGGGGCATGATGATTTGACGTCATCCCCACCTTCCTCCTGGTTAACCAGGCAGTCTCGTAAGGTCCTCAACTTAATGGTAACTAACGACAAGGGTTGCGCTCGTTGCGGGACTTAATAACATCTCACGACACGAGCTGGCGACAACCATGCACCACCTGTCACGCCTTGTCCCCAGGGATTTCACTCGATTAAGAGTAATGCCAAGGGATGTCAGGTGTAGGTAAGGAGTTCTTCGCGTTGCTTCGAATTAAACCACGTGCTCCGCTACTTGTGCGGGTCCCCGTCAATTCCTTTGAGTTTAATCTTGCGGCCATTACTCCCCAGGCGGAATACTTAATGCGTTAGCGGCGGCACGGAGGTGTTGAAAACCCCACACCTAGTATTCATCGTTTGCGGCGTGGACTACCAGGGTATCTAATCCTGTTGCTCCCCACGCTTTCGAGCCTCAGCGTCGGTTACAGTCAGAGAGTCGCCTTTGCCGCTGAATTCTAATCTCACGCATTTCACGCTACACTAGAATTCCCTCTCCTCTCTGCACTCCTAGATAACCAGTTTGGAATGCAGCACCCAAGTTGAGCCCGGGTATTTCACATCCCCACTTAATCATCGCCTACGCTCCTTTACGCCCAGTAAATCCGGATAACGCTCGCCACCACCATTATTACCGCGCTGCTGGCACGTAGTTAGCCGTGGCTTCTCCTTGGGTACCGTCATTATCTTCCCCAAAGACAGAGCTTTACGATCGAAAACCTTCATCACTCACGCGGCGTTTGCTGCATCAGGTTTCCCCATTGTGCAATATTCCCCACTGCTTACCTTGCTCCCGTGAG
+
0,-.+1)+213,/0%),,0494110-)-*,&*()(.2+)*0+%#$%'&'/)('*.-700/30,+**),,,,50/-0.508:;7+2/-()4*(09-''&%%)/65422265200164464/78911678-4,/0/1999./(*(&*+.-&)6--561350,//)/*)*1)+-/&334+&**295-1-0+461/,00;6+(&')(),4916+,.,4+***+,9:8857+580,/92.40468,.3/3498-0)+%)(++---13,795569081+))(,.*,.000-'((('%'&)+)488-26...--39/-.9777:54;:+*20172.214/+*0''%1+,,-.'/-,,1'*'),,,0./131+)*,2-//.*&+,0425162.(,0,80/(*-336;*-*815,3,4,01302110/-----*1,)2000'...-0+4;3:54-2:35:367-%&&+3-800078(%(()'/5.0$'&+7/6*5*'(++.1/*0')&'-3+0452,),)+-*.*)('++&,8957;95873:01185,',+,3<97;/.&**./17660+,1,.023..722:;,+/0.24232098))-5;8-802/3*-,'47*3*(*+085)*34406361$)'&0,5--,+3-//1810/-&+*'%),/-01((14*/:97(,+/4*))+-083.1474:1&+(.0-32:39958;2984/023122056227:(0328:/+//-27..33388-/--/57:,-5-+,2.26-**+*+.3067/;7*.8'1//&&($'&'.()))(,,3-7<,-#)%'*+2(-0*&+(3+45-+/12*+.-7*-3..-..+,6833%,(+-494./.0137/00-.6../.20,,02/)+22461<90/4458)5)%(*+.2/11-1-4.(&)(,18.(56-.,0,)%./3:9/.0546;:5522131872./#%'&-**8,--*)++'+56728.'+,0251712393;5933969981602+++22796*20(+36.7::+080--4--+-,265&&(),1),47,887:96/0-..0$))*/502+;-53/.../:0*0)7+098**.9*-+/18221.447--.-,)+'%('&(&+-/6--2))+
@f5bfcfd0-4872-4a7f-8052-f2e1f77fe762 ch=227 read=126771 start_time=2019-12-13T05:26:14Z barcode=BC01 runid=2c9cf7bc05858273f10e7d7ec552fc0bd742dc3e
CTCCTACGGGGGGCAGCAGTGGGAATGTGCACAATGGGCGCAAGCCTGATGCAGCCATTACCCGCGTGTATGAAAGACCTTCGGGTTGTAAAGTACTTTCAGCGGGAGGAAGGGAAGTAAAAGTTAATACCTTTGCTCATTGACGTTACCCGCAGAAGAAACACCAGCTAGTGCCAGCAGCCGCGGTAATGCACGGAGGGTGCAAGCGTTAGTCAGATTACTGGGCGTAAAAGCGCGCAGACGGTTTGTTAAGTCAGATGTGAAATCCCCGGGCTCAACAGGAACTGCATCTGATACTGGCAAGCGGAGGTCTCGTAGAGGGTGCAGAATTCCAGGTGTAGCGGTGAAATGCGTAGAGATCTGGAGATTACCGGTGGCAGAAGGCGGCCCCTGGACGAAGACTGACGCTCCGGGTGCGAAAGCGTGGGGAGCAAACGGGATTAGATACCCTGGTAGTCCACGCCGTAAACGATGTCGACTTGGAGGTTTGTGCCGCTTGAGGCGTGGCTTCCGGAGCTAACGCGTTAAAGTCGACCGCCTGGGGAATTACGGCCGCAAGGTTAAAACTCAAATGAATTGACGGGGGGTACGCAAGCGGTGGAGCATGTGGTTTAATTCGATGCAACGCGAAGAGCCTTACCTGGTCTTGACATCCACGGAAGTTTTCAGAGATGAGAATGTGCCTTCCGGGAACCGTGGGACCAGGTGCTGCATGAAACAGCGTCAGCTCGTGTTGTGAAATGTTGGATTAAGTCCCGCAACGGGCGCGCAACCCTTATCCTTTGTTGCCAGCGGTCCGGCCGGGAACTCAAAGGAGACTGCCAGTAAACTGGAGGAAGGTGGGGATGACGTCAAGTCATCGCCAGCCCACACCCACGACCAGGGCTACACACGTGCTACAATGGCGCATACAAAGGAAGCGACCTCGCGAGCAAACGGACCTCATAAAAGTGCGTCGTAGTCCGGATTGGAGTCTGCAACTCCTACGACTCCATGAAGTCGGAATCGCTAGTAATCGTGGATCAGAATGCCACGGTGAATACGTTCCCGGGCCTTGTACACACCGCCCGTCACACCATAGGATGGGTTGCAAAGAAGTAGGTAGCTTAACCTTCGGGAGGCGCTTACCACTTTGTGATTCATGACTGGGGTGAAGTCGTAACAAGGTAACCGG
+
,1+1,+-*.43.+,+-1++1*1-(--(/,++01989:21.148.6:0.-/.1.&,---(%52(&(*+,-(*+.1'(&),*.+.4003),,4+(+&*-60*)-+29,',/2--.''&')-:7,1/6/.-+1.2:,*-//4191//*.+(.60+//'-'$,,'&'),'')'%%)'01//0/.00*,*2*-,+'))').*,/,713493707/.+55-1*2.-.71.+),0539-,-..,-%'',(1/6.,0955158255620+*1/+420)/66788.(&$+++..555441201224803**+&(('&'),,+.017+(*(%*%(,*-,4,7-1*5-1.-./0;92-36,-18464401123/*''$&&%-50.-.**'&.*+1,,/2451+,6230+/*+*../86664.(41113200+0/69;975%*-2<891<;4843*0/+2:/-43427242-.279439:1/0,..7102.2/2.)'-19.-7.36&(-/.122-')&%$*&0(0+(,-,1001808081,+74.-,0.064111*''+&%+*/490748*9041413+066;7100353312*,036-,*/'-,+(*+6561)++355974/:949664.01/46/3210/0*,(+0,1-1:9:77/7//-42151)+//..(.8:-6)),..;/-,+2/0636-+(,'10.638:786954+**-..11//*')(&&$$$&))--,000:87023./...2--0<21*9+:.4047)),006),.,+&&.../-())),8))2++4;--95355:62-+&+++2000..926+,-)+-/979;(%&)+86580.-))/.232::144566666/*+-0686''$').3,%''.6,)+,42;21,,,,31,-()*())67/:/.+52/1112577.)'()()+54:8810-.')3;&5485497,'(*-2(*/1898917*6.8(+)(..//(**)*(-+2,*0,$#%&(+)6-((*+1,*/',+557)*)--/1854398;765221753940204/)+1015764/0+(*.060800.-*+),0(1--*/*()&,014...'+.633;45041%''')*+/--*+-*3+./0:42<:/47.280:008,.-32,/2608///1.33263/,+0,*+14568875+..1/3713
@7febc14c-8a14-46a3-a281-511e8724fe78 ch=417 read=78640 start_time=2019-12-13T05:26:23Z barcode=BC01 runid=2c9cf7bc05858273f10e7d7ec552fc0bd742dc3e
TTGGTATGCGCCCCACGTTTAGTTACGTATTGCACAATTGCTGAAAGTTGTCAATTATCTTTGTATTTAACCTACTTGCCTGTCGCTCTATCTTTGAATTTACCTTATTGCAGCTTCACCCAATCCCGGCCCCTGCAGCTGGCCCGCTACTTGCCTCCTTGCAGGCGGTTAAGCTCCACGGACTTCAGGTATTGCCAGCTCTCATGAGTGCTGACGGGCGGTATGCTTACAGACCAGGAACGTATTCACCGCGACATTTCTGATTCGCGATTACTAAAGTAGCTCCAAGCTTCAGCAGGCGAGTTTCAGCCACAATCCAGACCTAGGACTGGTTTTAAAGTTTATCCACCTCACGGTATTGCATCTCTGTACCAGCCATTTGCTTAGCACGTAGTAGCTATCCCTGCATAAAGGGGCATGATGATTTGACGTCATCCCCACCTTCCTCCTAGTTAGCAGGCCCAGTCTGGGAGTCCTCCAGCAATGGGTAGTAACCTAACGACAAAGGTTGCATCGTTGCAGGACTTAGCCAGCATCACGACACGAGCTGGCGGCAATACCACCTGTCACTTGTCCAGAGGACTGCCTCGGTCAGAAGTGAAATGCAAGGGATATCAAGTGCTTAGGTAAAGGTTCTTCAGCGTTGCTTCCAGATTCGACCACATGCTCCGCTACTTGTACGGAGTCCCAAATCAGATTCCTTTGAGTTTTAATCGACCATGCTCCCCAGGCCGGAATGCTTAGTATTATTACGTTAAGCGGTGTTAGAACCCCCACCTAAATTATTGTCGTTTACAGCGTGGACTGGGAATTATCTAATCCTGTTTGCTCCCCACGCTTTTCCAGGCCTCAGCGTCAGTCTTCGTCAGGGGCCGCCCATACCCAGTATTCCGCCGATCTCTACGCGCTTACGCTGCACGCAAATTCTGCCCTCTACGAGGACTCAAAACGCAATTATCGGGTCACAGTTCCCAGAGTTGGGCCAGAAGTTTCGCATCTGACTTAACCGATACCGTGCGCTTACGCCCAGTGAATTCCGATTAGCGCTTGCACCCTCCGTATTACCGGCTGCTGGCAGGTTAGCCGGGTCTTCTTCTGCGGAGGTGGCGTCAATGGAGGCAAGGTAGTAGCACCTCCCTTCCTCCCCGCTGAAATTAGCACCTGGCCAGAGGCCGCTACATGCATGGCGCTGCATCGGGCTTGCGCCCATTTGTCGCAATATTCCCCTGCTGCCTCCCGTAG
+
%-+(0--+-&(&'($**./*'&53+,.2,3--.**()),(-4))*)'3///72436/0,3/*'1,.1&-(1,2.+0+*/30+12/015466134('%&4-+*../-%/($&$%*))'#%'&//0')&'(/66(&%&&$%%.(62.&)+#('''-2*.*++)*&))')())1''(,,('+.2*02800131-.+(/-,)*((%'$%'&&+&&(*,1*4,(&()(,)$'%%&0..58/1(-)'%)+1/-%*,,-+(+&)0..&()0.6'+,239,)%(,*$+%%(+6((($&(6-&&%%((+-*./70&%$'&().:-0,,,,1'$),5579.05;8-3700/:-&)3,'*&+.13,-,,/20011+*(-,0.1/+,/-007+$$)%&(+)/(,$%$%&'(''*/,('**)+,(,,6-,9/..-(&4;,+)+'-07-452*+16+/36./3+',1+)),+-4-.*)+++(&&&$%(-/',)+%+*511.'')**,*-(&%()&((16%4-+111-/143:0/&552*-)+$)')&-,.-&(+/1-3)%,-1.6.-2((%%$-)(.(.'')&&(')'0)$%%)'##'#*',..52/''%&'&'**'*),-,+7,-/$*,*.$,$&'',.--.5)-,0:.4-*&'*+0/%+0/0*)*)6)%$21/)))+*,,.)'*+((*'))$')*%)*-1.)*()+**+1,0..1.,'(+5:..-))%&(6.1-/,051*(,&'$*+-/+))'',(*+*3),,('(-&%#%#('$&0(%')&*122,&---,.&*&$+($+'(*3,)(%'((0,5,,,(&'-*0/330*.2.0421-0+%*+244/'**,/991&)*489967446+/-+,-.643)+-*268+2+&,.+&'%*-)$,+,1844%%-(()(),+),,*(%())-(,*%*',,/1.'.+(%$,/,)+)(*&$+++')-.2.('&.'))/.00(*%+(/1014315+**%)3;1;*6,)(*+))4(*#'(.0**('&',--))&&#$%&&'(&&(%#'),,'($'%+'+4.3**,**'(',0*)+)/71*/4.4,2,),,''',-1)*))&0.-+))3(%)$*%&*)3;211132**('('))21-(+(*%))//0,.,($))--+-,*+/2.66.+134/+-0+%+'-($(-*.,*,*/*))(((1,%&,$&&'$'%&,&%%$$()*,7(50,,-*-+3:-(.6+'&%%')**'1//50)%$&'%*,,03'%%$%
@5ae377dc-368c-4a42-a4a1-e80d3c68414c ch=133 read=51834 start_time=2019-12-13T05:26:24Z barcode=BC01 runid=2c9cf7bc05858273f10e7d7ec552fc0bd742dc3e
CCGGACACCTTGTTGCGACTTCACCCCAGTCGCAGATCGCAAAGTGGTAAGCGCCCTCCCGAAAGGTTAAGCTACCTGCGCTGGCACGCAGCCCACTCCCCATGTGGTGTGACGGGCGGTGCGCAAGGCCAGGAACATTATTCACCGTGGCATCCTGATCCACGATTACTAGCGATTCCGACTTCATGGAGTCGAGGTTGCGAACTCAATCCGGACTACGACACTATAGGGTCCGCTTGCTCTCGCGAGGTCGCTTCTCTTTGTATGCGCCATTGTAGCACGATATTAGCCCTGGTCGTAAGGGGCCATGATGACTTGACGTCATCCCCACCTTCCTCCAGTTTATCACTGGCGGTCTCCTTTGAGTTCCGGCCGGACCGCTGGCAATAAGGATAAGGAGTTGCGCTCGTTGCGGGACTTAACCCAACATTTCACAACACGAGCTGACGACAGCCATGCAGCACCTGTCTCACGGTTCCCGAAGGCACATTCTCATCTCTGTGAAAACTTCCGTGGATGTCAAGACCAGGTAAAGGTTCTTCGCGTTGCATCAGATTAAACCACATATACCGCTTGTTGGGCCCCGTCAATTCATTTGAGTTTTGCGGCCCGTACTCCCCAGGCGGTCGACTTAACGCGTTAGCTCCGGAAGCCACGCCTCAAGGGCACAACCTCCAAGTCGACATCGTTTACGGCGTGGACTACCAGGGGTATCTAATCCTGTTTGCTCCCCACGCTTTCGCACCTGAGCGTCAGTCTTCGTCCGGTACGCCTTCGCCACTGGTGTTCTTCCTAATCTCTACGCGCATTTCACCGCTACACTGGAATTCCTCTCCTCTCCTGCACTCTAGATAACCAGTTTGGAATGCAGCACCCAAGTTGAGCCCGGGTATTTTGCATTCACTTAATCATCCGCCTACGCTCCCTTTACGCCCAGTAAAATCGGATAACATCGCCACCTACGTATTACCGGCTGCTGGCGTAGTTAGCCGTGGCCTCGCCGTTGTATTGTCTTCCCCAAAGACAGGCTTTGCGATCGAAAACCTTCATCACTCACGCGGCGTTGCTGCATCGGGGTTTCCCCATTGGTAATATTCCCCTGCTTGCCTCCCCGTAAGGAG
+
7./-+,,4+%**),&&+.17;9/698*'+,+'*%'143*3.4)-.144&%')/04')*,()+1,)1+912',,*/0-*+'*0*-)'-+,-,:1,+/+;97,0.-'+32665687:98,)%%%%*030245(3-3,-'2(*/9///;6:7;98855,,-00.,...9.-),--/225:40-./1978986*,-,,))+4934%%)0+0(1-3.243;8442/0'*0,0()2,,-*(*.-.017+71++'().++-9-56.51.(..4//.4/%')''+,,&*)%)$++*+.:45:::914/,.48-7823/./)(')*,-368992;8:-127491735(*,8;/--344/20.*-00/4,.25--.1181(0415;775/4039223(3-+0.,1(0,&)+/*-+00685<450;:5,/,2+,.(,/30/;3,+-29535'$555767859446:5866/11-0301356/+-/48-4*))06271.213;468674202/--.893.424:*-7:::76849679<4:4259+,.0;78<:450/523567%&./.3<993./,-')'-/-,5*+&%,-05:8+&)-&.)5115;:3/0/;8-*++-/-))933188;.$22618,423224/4./0/7.-,405*+)0*'49/0/0/./1./62.//2;4:2:.5-02331333561:.+,0<1/-//+14,.+'/31*++,--4868:121;*),65:;4,//.181(#$&(.+.--044.(+,-5:9604%-,#$)',00:331300/24567<99;1-,.8756886652'*..9;2-5+))+*+&),*-2,7-93/112--/25(&&('*02)+-32465<4579-3.6860/,,,+/1).3/0811/8*(*'%.&*31+'+%)&(&(-(:+0196;968;-.004187(083/0437)(''*(+&('*+(*.,+'+.4;:0-0))+%/)+.+2,1//.0/+/**()&104---1--4*1/33#$%(&*&&%*%#&&/263:0,11,--+-+,-6/)10125-289.397<:5782531,./0*---2/*)*)*+,/+8903;/57;+*39-,%%0')*.'*)%&$%&&&)---41+''#%,+*+
@8b174cac-6684-49ed-9929-41533f2d34db ch=139 read=67679 start_time=2019-12-13T05:26:35Z barcode=BC01 runid=2c9cf7bc05858273f10e7d7ec552fc0bd742dc3e
CCGGTTGCCTTGTTGCGGCTTCACCCCAGTCGAAACGAATCACCGAAATTAGTAGCGCCCTCCAGGTTAACTACCTACTTCTTTTACCTTCCACTCCCATGGTGGAAGACGGCGGGTAATGTACAAGGCCGGGAACAATATCACCGTGGCATTCTGATCACGATTACTAGCGATTCAGCTTCGTGAGTCGAGTTGCAAATTCCAATCCGGACTACGACGCACTTTATGGTCGCTTGCTCTCGCGAGTCGCTTCTCCGTATGCTCATTGTAGCACGTGTGTAGCCCTGGTCGTGGGGAGCCATGATGACTTAATCTATCCCCACCCTCAGTTTATCACTGGCGGTCTCGCCCACAAGTTCCAGCCGGACGCTGGCAACCAAGATAAAGTTGCTCGTTGGGACCATGCGCCTTCTAACACAAACTGGCAGCAGCCATGCAGCACCTGTCGGTTTCCCGAGCCACATTCTCATCTCCCAGAAAACTTCCGTATTGCGGATGTCAGGAATAGGTGGGTTCTTCGCGTTGCATCGGAATTAAACCACGCTCCACAGCGGCGCGGCCCGATCCGTTGGTTTTAACCTTGCGGCCGTACTCCCCAGGTAGTCAGGCTGCTGCCACTGTTCGCTCCGGAAACCACGCCTCAAGGGCACAACCTCCAGTCGATATCGTTTTGCGGCGTGGACTACCAGGTATCTAATCCTGTTTGCTCCCCGCTTTCGCACCTGAGCGTCGGTCTTCGTCAGGGGCCGCCTTCGCCACCGGTATTCCTCTGAATCTGCGCATTTCACCGCTACGCAGATTCCTACGGACTCAAGCTTGCCGGTATCAGATGCAGTTTCCCAGGTTGAGCCAGAGTTCACGTCTGACTTAACAAACCGCCTGCGTGCGCTTTCGCCCAGTAATTCCGATAACAACGCACCCTCATGCGGCTGCTGGCACGGAGTTAGCCGGCGCTTCTTCTGCGAATTAACACGTCAATGAGCAAGGTATTAACTTTACTCCCTTCCTCCCGCTGAAAGCACAACCAGGCCTTCTTCATACGCGGCGGCTTGCATCAGGCTTACGCCGGTGTGTAATGTTCCCCACTGCTGCCTCCCGTAGGAAC
+
13/,0+%'%&&')-(*,%1144+626+(*+&#(&%***11717&$(%$'%&'+**+,301.1-)+)(('%%&)-,$&(/,(.0-&$)$%'-,&,+/3-,.0+(+*++,,)'+''0)(%%*((*-7728+,(4,*()&%%$)(*,2-2+6,)-8320/,/'*).,4)''(*,-(-%&&)+2-,*)&')(*++./401.-'&(/*40-3-+01130534865'.,10%))+*.),.-+.87++'(*$'()%'*/2))''(01%##$&,*(&+,,+./.00(%(&./**&346)0'*-/$)195833-,)''#%&&%$%)/0+($),3+0-/09/-/405/2-)),+-,-%'&)%''%-./2+&)46-2&)*(),3/23302*)*)'+'(.-+,*+&..(*+$&(''$''+*.0.&%%&$))0240.,)')+*-.3,3,,,**&**(%'*$'*8+481-+-/&&(-+4))((*/.5(&())473,23/1(+&)')%),/7/02)&*)*'%%&,%*/,8.262,000501134'',&-*-5*12-0,,,..''&&'*)&&%)&31)&--+'*325+5;;+984746//0-26&/*+,3/0**-,'&1.1%$,31-+&$')%&&$*,+(+)4**)+,(-5+-,02..()(-'&$'*/,.-/,*,82(%((/0717:/'+)0.177;664212*)')%&&&*0+,.&'*4,+/,00*($%,+/++.)06+.237680&/--250134*-9;51/,0.17467:138/4.%'--0,,,+1+,,4,0++(-910'.,('%$&$'&,,27&'%$(.30749*2&-.4-36'))())-*)),-+03;*7;01)0*6.'-5%'&)*-6-*(%+,-,/--000*.1618//,()*&').-)*(&'').&))*0709.-*-*+'-*'+$)$,/*)&$$#%*02866/-,*)-)/%&*%$%-'.%.*.04/1-('&)(,)/(,'*'*,-3)90104++&)&+),1/1+,64.05082-7462/96-/41')'$&%')'1*'*5498;66;2(&&''**.+((%#$)0036&(*&''%'*/0(()$&$$'4-(/-2994*--,--.//.56-,/)-()'&
@d7526a4a-0a77-4da5-9990-7ed068f9a7a4 ch=29 read=46554 start_time=2019-12-13T05:26:45Z barcode=BC01 runid=2c9cf7bc05858273f10e7d7ec552fc0bd742dc3e
CTCCTACGGGGAGGCAGCAGTGGGGAATATTGCACAATGGGGAACCCTGATGCAGCGCCGCGTGAGTGATGAAGGTTTTCGGATCGTAAAGCTCTGTCTTTGGGAAGATAATGACCCGGTACCCAAGGAGGAAGCCACGGCTAACTACGTGCCAGCAGCCGCGGTAATACGTAGGTGGCGAGGCGTTATCCGGATTTACTACTGGGCGTAAAAGGGGCGTAGGCGGATGATTAAAGTGGGATACCGGGCTCAACGGGTGCCGTTAGGCTGGTTATCTAGAGTGCAGGAGAGGAGAGTGGAATTCCTAGTGTAGCGGTGAAATGCGTAGAGATTGGGAAGAACACCAGTGAAGGCGACTCTGGTTGTAACTGACGCTGAGGCTCGAAAGCGTGGGGAGCAGGATTAGATACCCTGGTAGTCCACGCCGTAAACGATGAATACTAGGTGTGGGGTTTCAACACCGTGCCGCCGCTAACGCATTAAGTATTCCGCCTGGGGGAGTACGGTCGCAAGATTAAAACTCAAAGGAATCGACGGGGACCCGCACAGAGTAGCGGGCATGTGGTTTAATTCGAAGCAACGCGAAGAACCCACCCTACACTTGACATCCCTTGCATTATAGCAATCGAGGAAATCCCTTCGGGGACAAGGTGACAGGTGGTGCATGGTTACGTCGTCAGCTCGTGTCGTGAGATGTTGGGTTAAGTCCGCAACGAAGCGCAACCCTTGTCGTTAGTTACTACCATTAAGTTGAGGACTCTAGCGAGACTGCCTGGGTTAACCAGGAAGGTGGGGATGACGTCAAACCATCATGCCCCTTATGTGGGCTACACACGTGCTACAATGGCTGGTACAGAGAGATGCAATACCGCGAGGTGGGCCAACTTTAAAACCAGTCTCAGTTCGGATTGTAGTGAAACTCGCCTACATGAAGCTGGGTTACTGGTAATCGCCCGAATCAGAATGTCGCGGTGAATACGTTCCCGGAGTCTTGTACACACCGCCCGTCACACCATGAGAGTTGTAATACCCGAAGTCCGTGAGCTAACCGCAAGGAGGCAGCGGCCGAAGGTAGGGTGCTTATTGGGGTGAAGTCGTAACAAAGGTAACCGG
+
0355/..*15,(+/.3660884-5,*0-,70..-1/6)054.*04;)+-899-*(+'11/0122())*31/+))--:6.9.:39:66592--./3/.',2-.1.,2-/106/0.2++-/0*60(('1/,./-0-18241,/$'(&&$')+37<345/,-1,046-1-+*+-(*-7.3,+(((+-123/+2+2)(:0*(,*%%%%+1.47394'*1*-00677::7:54/,4-92++75::67&16)6322.,$('9430.+%&%&%&(&*,51//,+)(&*+:7165..-/1++&*)*+-*-)90**34420-//60/176246764('&*./'52571154457/1-.'(*1/5:,+++,,*5+000///./&%&&$'((+,'''&))33797*($'',7/53236876:-,173$(+031467;77::7.-+-.3;5//-+/98643683,6-2-4-)+'')-56,2*%'+-2.-,&)(6+2456<98/0:08;80(+&.,-0;89//-,,+1-6<<:86928-0-0588769'8;5.8;1+++,,&((+,/105234822031:.-)0+&(.0,.,'/-,.17-/00)$&0/*),-)*++11378420*-)+*4.)&(%**1+.**..--1*/2-5<92:7+3786061337/363347,027-43/$&%/032/*-./:7:)))&'+-*-25983:56954/.71+-/*/.+3/0196567*)(%+.-:0+)0,*0/05<77:85,3,,&/+44780//0015367::;8877291:38/12,'(+.-77545317789+2(2:77745'650**/-/+*+,-/01.**(*+459:7,:+*'2/11533471-+*+-7645611395--*+),&*&%$/,//613:;9/6678669(/+5011001--)*'(,1**-/-4+%%(),2090//25-/7101'2-5....2&').61412-/17664413-0254-12356+)-.$'(,1/..5-,,&/64398015..0253976/...1.(.4213:4/+)(*+72221,*54:10),--(1&)-+,21/33130.-+(%**((&%'(&,,333.,-.0004398789:(/,05:9593
@1194ab87-105d-4124-b506-9376260bd7ab ch=68 read=63600 start_time=2019-12-13T05:26:45Z barcode=BC01 runid=2c9cf7bc05858273f10e7d7ec552fc0bd742dc3e
CTCCTGCAGGAGGCAGCAGTGGGAATATTGCTGCAATGGGCGCAAGCCTGATGCAGCCATGCCGCGTGTATGAAGAAGGCCTTCGGGTTGTAAAGTACTTTCAGCGGGGAGGAAGGGAGTAAAGTTAATACCTTTGCTCATTGACGTTACCAGAAGAAGCACCGGCTAACTCCGTGCCAGCAGCCGCGGTAATACGGAGGTGCAAGCGTTAATCAGGAATTACTGGGCGTAAAGCGCGCAGGCGGTTTGTTAAGTCAGATGTAATCCCGTCAACCTGGGAACTGCATCTGATACTGGCAAGCGGAGTCTCGTAGAGGGGTAGAATTCCAGGTGTAGCGGTGAAATGCGTAGAGATCTGGAGGAATACCGGTGGCGAAGGCAGCGGCCCCCCTGGACCCGAACTGACGCTCAGGTGCAGCGTGGGAGCAAGCAGGATTGAATGCCCTGGTAGTCCCGCCGTAAACGATGTCGACTTGGAGGTTGTGCCCTTGAGGCGTGGCTTCCGGAGCTAACGCGTTAAGATCGACCGCCTGGGAGGTACGGCCGCAAGGTTAAAACTCAAATGAATTGACGGGGGCCCGCGACGGTGGGCGTAATGGTTTAATTCGATACAGCGAGAGAACCTTACCTGGTCTTGACATCCACGGAAGTTTTCAGAGATGAGAATGTGCCTTCAGGAACGAGACAGGTGCTGCATGGCTGTCGTCAGCTCGTGTTGTGAAATGTTGGGTTAAGTCCCGCAACGAGCGCAACCCTTATCCTTTGTTGTCAGCGAGTCCGGCCGGGAACTCAAAGGGAGACTGCCAGTGATAAACTGGAGGAAGGTGAGGATGACGTCAAGTCATCACTTGGCCCGCGACCAGGGCTACACACGTGCTACAATGGCGCATACAAGAGAGAAGCGACCTCGCGAGAGCAAGCGGACCTCATAAAAGTGCGTCGTAGTCCGGATCTGCAACTCGACTCACATGGGGAAGTCGGAATCGCTAGTAATCGTGGGATCCAGAATGCCACGGTGAGTACACGTTCGGGCCTTGTACACACCGCCCGTCACACCATGGGAGTGGGTTGCAAAGTAGGTAACCCAACCTTCGGGAGAACGCTTACCGCGTGATTCATGACTGGGGTGAAGTCATATTTCACAAGTAACCGG
+
,01,'&*'/.)+0+&--.262::+7727,*($$*-225:0.+.2/',/6688653,022869:577632-//35'*,--22/+-+8505(+.7.***-2692.0027;/*.0.4.5.&%&.0-*),2--/72191,.11)/+,%,*,+'*''%1)'-+&&(,1-81,2,--99449:6220*/030618/2)'(**0*+)',:86798/;.:.613,/-/0/45;;8613395)*/2+/).**'-3;-*4;9:15;,,--.%%)),2+'+)&'--37;4,1-2334253///00702)**'(&+%&)1-,*,*')208.56(.+-2,*(-1,*)(+,/:4/030-//111---/898941...10599/6/(2/,(&(10*/.*21.377/)/437)-+*1.../063211-5/1.-//173:+()*;;,744,)8)&'85)68-+0/..01/3,,17656.)'&')&4433/2.'/')--5-/,73*(--*396797;54/3(1+/---32000.23/*&&),//55015031(%(('*4.801-145-9/:1<;6315*;:5.**..13713::+48+*42+..1-'*+*'2-7//::<;88742))+'-*$('$('*)).-)(&+'&(-.41/-),+39.-.23&*).6;8/++,/070/,-5316241/0-)54.0)%&+,/26899:933.11:6:998655./02489.:/,,/./60109/76/;263267./73-6,,-/18863;4).4572190.2:55/-).)(+,/)0-58/8:,8878,4,+*-&)./6912-,*+++*..---.)((*).+*+24637789776)(%).286'((&,).3,$(&(*;77363,+))'%'(+513132:5565361))**-(())&+*()8698.+'('((%**.-)(-<99:66))194)(-(**,28:6928*'(%*(278/9..,-./3.&')+/,3,++++--74767+1(%%&+((,(),7.26:'))**).,,*./94,++++0+-.235%+2405/-.5201-02006.01102/2:434;-''*064283+74*'+)4,,6+2+(*.046:70:,+,&*)&,,1,04&($()/0:91100352*-()+,1,--&)&)0/,&&-+)(.43-5/
@52d493b9-a5b3-4025-96b2-0a7738f63934 ch=99 read=110167 start_time=2019-12-13T05:26:41Z barcode=BC01 runid=2c9cf7bc05858273f10e7d7ec552fc0bd742dc3e
CTCCTGCAGAGGCAGCAGTGGGAATATTACTGCGTGGGCACCAAACCTGATGCAGCCATGCCGCGTGTATGAAGGCCTTCGGGTTGTAAAGTACTCAGCGGGGAGAGAATTAAGTTAATACCTTTGCTCATTGACGTTACCCGCAGAAAACAGCTAACCCGTGCCAGCAGCCGCGGTAATACGGAGGTACAGCGTTAATCGGAATTACTGGGCGTAAAGCGCACGCAGGCAGTTTCGATGTCAGATGTGAAATCCCCGGGCTCAACACAGGAACTGCATCTGATACTGGCAAGCTTGAGTCTCGTAGAGGGGTAGAATTCAGGTGTAGCGGTGAAATGCGTAGAGATCTGGAGGAATACCGGTGGCGAAGGCAGCCCCTGGACGAAGACGACGCTCAGGTGCGAAAGCGTGGGAGCAAACAGGATTAGATACCCTGGTAGTCCACGCCGCCAAACGATGAATACTAGGTATGGGGGCTTCCAACGCCTCCGTGCCGCCGCCGCGCATTAAGTATTCCGCCATAGGGAGTACGGTCGCAAGATTAAAACTCAAAGGAATTGACGGGGACCCGCACGACGGAGCATGTGGTTAATTCGAAGCAACACGAAGAACCTTACCTACATGACATCCCTTGCATTACTCTTAATCGAAATCCCTTTAGGGACAAGGTGACAGGTGGTGCATGGTTGTCGTCAGCTCGTGTCGTGAATGTTGGGTTAGAATCACAACGAGCGCAACCCTTGTCGTTGGTGCACCATTTAAGTTGAGGACTCTGCTTGGTGCCTGGGTTAACCGGAGGAAGAGGTGGGGAATGACGTCAAATCATCATGCCCTTATGTGTAGAGGCTACACACGTGCCACAATGGATGGTGCAGAGGGAAGCGAAGCCGCGAGGTGAAGCAAAACCCATAAAACCATTCTGGTTGGATTGTAGTCTGCAGCTCGACGCTACATGAAGTTGGAATCGCTAGTAATCGCGAAGATCAGCCATGCGTGAATACGTTCTCGGGCCTTGTACACACCGCCCGTCACCACGAGAGTTGATAACACTTGAAGCCGGTGGCCTAACCGCAGGAAGGAGGACACAATACAAAGGTGGGATTGATGATTGGGGCGAAGTCGTAACAAGGTAACCCGG
+
..1-%$&$'$',-0555588<5*5241:/201)--37.-(/'90%463351/0+*695636634566747//0*+-47594;648*)..+).++/-&++,48-((&(#$*'/0..423.034095.048/:.-&-)(2+.9&')**,*)-'&*)))%(+*)1+4*((-/*4125)/'(+,-:31-+*&%'(+,4/;.:.3040317176;96767783.../+-*.,,76,0064))*-%*-++-.&'$(.1,.25/*-4158172&%&53/501677896/0000:.9-+,)))(+,3343388*)',18+,++,+-+8),855/../3:40/6.+,13.2())-/12;207/-/),/9213+()+*-')'$$642+,/5/1.+/)+*+-.///0.78/.,$'+()-.69<9),-/8*.&89-43018867;/046976573+-/13'&&.0--++..,5+)+()11001-:95+5660(2&)$*)+/0))+.4037&&#))+,0-919,544752-/.$%(./'''),64;98,10+()-,2:::6788:-*+*-1/8770*622391,,&'&%*()&+-310/066947695.5,,-5+/&-./43241**((*3.....+,16717,/2./+8++*11071603))&*&+)%'%##(+0.1,+-+)+78)++,.73..-.0001-.,+.0/+5787756631.,12+4-389372')()&&*121+*+*-44689-.,'+-,/4%()#&&**)...380360+.///133$')((&*+0886;622.-(*)/(+-.,''&&**45*(633577733;5/23:967+2:2+0//-400+-%5*313200),/017500-;00<:;;::99/,),+'+++-%((%)64820020219022:6,+53/..97/178/1)%&+,/',(+2'+,8940//.04.0/-/$&.+,26--+,.9/4.425444+*0,,,.380.3),..+&&$$*+-)&&'$#%**/8756-58:537220.&*)/3//80.11,-/*,-,,).)7$(,*6---%$**1&+1*'.),,*+17752.3,3/3+-%&'%*+--5,,,/6)/124;8218.012.80204+&().(),/062156)6-19:9-00
@749d9475-5cd4-41b7-9ecd-81846e04c2f4 ch=59 read=93651 start_time=2019-12-13T05:26:40Z barcode=BC01 runid=2c9cf7bc05858273f10e7d7ec552fc0bd742dc3e
CGGTTACTTGTTACGACTTCACTGATCATGAATCACAAAGTGGTAAGCGCCCTCGAAGGTTAAGCTACCTACTTCTTTGCAACCCACTCCATGGTGTGACGGGCGGTGTACAAGGCCCGGGAACGTATTCACCGTGGCATTCTGATCCACGATTACTAGCGATTCCGGCTTCATGGGTCGAGTTGCAGACTCAATCCGGACTTCTGACGCGCATGAGGTCCGCTTGCTCTCCTTGAGTCGCTTCTCTTTGTATGCGCCATTGTAGCCTTTTTTGATGTGTAGCCCTGGTCGTAAGGGCCATGATGACTTGACGTCATCCCACCTTCCTCCAGTTTATCACTGGCAGTCTCCTTTGAGTTCTGGCCGGACCGCTGGCAACAAAGGATAAGGGGTTGCTCGTTGCGGGACTTAACCCAACATTTCACAACACGAGCTACGACGACAGCCATGCAGCACCTGTCACGGTTCCCGAGGCACATTCTCATCTCTGAAACTTCCGTGGATGTCAAGACCAGGTAGGTTCTTCGCGTTTGCATCGAATTAAACCACATGCTCCACCGTGCGGGCCCGATCAATTCATTTTGAGTTTAACTAACGGCCGTATCCCCAGGCGGTCGACTTAACGCGTTAGCTCCGGAAGCCACGCCTCAAAGGGCACAACCTCAAGTCGACATCGTTTACGGCGTGGACTACCAGGAATTATCTAATCCTGTTTGCTCCCCACGCTTTCGCGCACCTGAGCGTCAGTCTTCGTCCAGGGCCGCCTTCGCCACCGGTATTCCTCCAGATCTCTACGCATTTCACCGCTACACCTGAATTCTACCCCCTACGAGACTCAAGCTTGCCAGTATCAGATGCAGTTCCCCAGGTTGAGCCAGGGGATTTCATCTGACTTAACAAACCGCCTGCGTGCGCTTTACGCCCAGTAATTCGATTAACGCTTGCACCCTCCGTATTATTACGCGGCTGCTGGCGCAGGTTAGCCAGTGCTTCTTCTGCGGAGTAGCGTCAATGAGCAAAGGTATTAACTTTACTCCCTTCCTCCCCGCTGAAAGTGCAGCCAAGGCCTTCTTCATACACGCGGCATGGCCCTCGAATTCGCCCATTGTGCAATATTCCCCACTGCTGCCTCCCGTAG
+
,.,03,-.1/.9*//46776.0''),-,..5851/-0/)(-/7361,-)-0--+$()-3/2.)'),-294358;27;9-0.8.;++-,06,0;:;987987:9200,,,/1::1;58*09:35526779/))+,..8//0;714574,(*+,04+&&')345::1(2--/9/)*)+(((((*-/,--67776/;//+503-*)'(+12.)''&(++24/1*+)*-**++(+%$#'#')*456801.1:/.16788898+-*&&()*.,/87<,++-%*&),.2;0048:8220&2466:43..-+*'''((5245528*.'.1.;7643),-.85-/2679,9--.:89<340/''(0)*$)*113:8:445:7;96366;/,00835+,1(*(#%')1-3**,6007422),&&*01//9/,+,.2.+--,,'$#%*).4.-+'(*),%)*++11:.*,,(+1988/(')+-0/+2,0920114563,*&((%)23:668<;;9;0/3./13-.240274<98:656-50)#*+.9121020<;;0/--,,(*.3..*)++538/87,'&))186<:33;:0,))688-&+%*('&$&'$)$(-88..00/.8/886/6/5.66610,))))/+/,..,190116:774-((,%('(/73827*6.8642536766<8+,,74558<99888;36*)&0(*+7436476,/992-33089-(,,./6,+)*&('//')+)).0.-0005;86/9*%78707,.1.74789//6/7668;85-5*('100-04885868<;0.--(*,.//282-*//0030185/,,)1236579:04.2/700:*/1/05+,010--//9918,,./30.+116(151,+29/.32721.+0+6,33;:47&($&+012/-*+/77.00/4'&%&+335)(+1-59121310013;9336.3.05.2-',--192229/9+)'+)(///.-4/&32/016/763576/-&&%$&&()+*/-.0,262(1+//.7.0+/66,..72*-;57.951)+.94163-/,-'(+20..35:9976:8(0'(&*.01:5442833().$'$()&(,44,+5-0/1/3115616:-*,*)*,*..*09*+8)+
@ad8a58a6-6447-4a48-a097-ed08eecb9b78 ch=460 read=52450 start_time=2019-12-13T05:26:53Z barcode=BC01 runid=2c9cf7bc05858273f10e7d7ec552fc0bd742dc3e
CCCGGTTACCTTGTTTACGACTTCGCCCCAGTCGCTGAATCACAAAGTGGTAGCGCCCTCCCGAAGGTTAAGCTACCTACTTCTTCCGCAGCCACTCCCATGGTGTGACGGGCAGTGTGTACAAGGCCCGGGAACGTATTCACCGTGGCATTCTGATCCACGATTACTAGCGATTCCGACTTCGCTGGAGTCGAGTTGCAGACTCCAATCGGACTACGACGCATATGAGGTCCGCTTGCTCAAGGTCGCTTCTCTTTGTATGCGCCATTGGCAGCACGTGTGTAGCCCTGGTCGTAGGGCCGCGATGACTTGACGTCATCCCCACCTTCCTCAGTTTATCACTGGCAGTCTCCTTTGAGTTCCCGGCCGGACCGCTGGCAACAAAGGGATAAGGGTTGCGCTCGTTGCGGGACTTAACCCAACATTTCACAACACGAGCTGACGACAGCCATGCAACCTGTCTCACGGTTCCCGAGGCATTCTCATCTCTGAAAACTTCCGTGGATGTCAAGACCAGGTAAGGTTCTTCGCGTTGCATCGAATTAAACCATGCTCTACCGCTTGTGCGGGCCCCGTCAATTCATTTGAGTTTTAACCTTGCGTACGTACTCCCCAGGCGGTCGACTTAACGCGTTAGCTCGGAAGCCACGCCTCAAAGGGCACAACCTCAAGTCGACATCGTTTACGGCGTGGACAAATTCATCATCCTGTTTGCTCCCACGCTTTCGCACCTGAGCGTCGGTGGTCTTCGTCAGGGGCCGCCTTCGCCACCGGTATTCCTCAGATCTCTGTTTCACCGCTACACCTGGAATTCTACCCCCCTCTACGAGACTCAAACTTGCTGGTATAGATGCAGTTCCCAGGTTGAGCCCGGGGAGTTTCGCATCTGACTTAACAAACCATACCGTGCGCTTTACGCCCAGTAATTCCGATTAACGCTTGCACCCTCCGGTATTACCGCGGCTGCTGGCACAGGTTAGCCGGTGCTTCTTCTGCGGGTAACGTCAATGAGCAAAGGTATTAGCTTTACTCCCTTCCTCCCCGCTGAAAGTACTTTACAACCCGAAGGCCTTCTTCATACACGCGGCATGGCTGCATCAGGCTTGCGCCCATTGGCTGTCTTCCCCACTGCTGCCTCCGTAGGAACCC
+
2900/7.*-((0,1:8022/11*++-/1)''43&%')3;871328/--+++)%'',0*-,0.,,5141787/00/8:879:;1--%&&,,(22$&(6<//:9:9863787;:9(6762/,,1573735)29;6;927213-/2:5:59526<745427.),./28/--(*)-579;85-01:0.,))/$&'(++,3+%.()4315':,4:)7.61.-11431&%$&&&/,/.((,/2)++)'),-62,-214142<:1,.+*-.1:+9,(&((*+.2/.//*()'-/-+15:976026852(%('**)()'*+52/36729;,*4,9;9988225;6/006996:653987833;:22469/+&&(1)93:;;4615--/*023-)31/064,23)(&((449,5/-.9<85)(&.(/-*.1/339/*%%'%-&())0..1235+0.,-.,,+))$+&**,,-0-//88;66-*)-*,'*213778765644:;912927568;99477663173+/10.,,/-.,4--78.:--,234/.+3+;:7186(')(,$%*0,/510.,1-611;6+'./388:968<:12,9:;+0.12/4/0+-(+*%$'*0;:4),5./4742/,,.21311.02.*/.0,/.0*360/..6/564*7920-.2402-3(6-5587747781;,((*0-//6:35,))*'$$&$'(588:5<6/0.5:7*/./3;22242860/*5978819+((+,3<8713%/7800029;9=:22.%(++,+-;<8:67214532-3/4;8,-/4.441434;67/6-5.6635.023*-06356261239+0',**%$$'(.,))*04/1012734,*0.2/,,238.,+++%'-7+-&-,3421100013/),206,012504*//027403,94++.0368931,/.7/900050/002:5/1&('),.7.1:6120--/1.6*(')%++.-,+-0&10013928<888:985499:8:8393338.94*-5-.00/).-61.-,19*0705.-78*(','*11*+%('()(*+5271*+,0-9::<9:<:9985,423.6///0/,,+/01138:8681561:/(*',%')*,(*3,793&)**,+(*')/;*.-83-',&&
