# Supplementary material for: De novo species identification using 16S rRNA gene nanopore sequencing
Source: PeerJ. 2020 Oct 21;8:e10029. doi: 10.7717/peerj.10029 (PMC7585375; doi:10.7717/peerj.10029)
Supplement: Supplemental Information 2 — Contains raw reads. [file peerj-08-10029-s002.zip › pass_fastq_runid_2c9cf7bc05858273f10e7d7ec552fc0bd742dc3e_219.fastq]

@62ddec72-4f48-4e01-a6d0-d66a66840f72 ch=119 read=195920 start_time=2019-12-13T05:26:51Z barcode=BC01 runid=2c9cf7bc05858273f10e7d7ec552fc0bd742dc3e
CCAGTTACCTTATTTACGACTTCACCCCAGTCATGAATCACAAAGTGGTAAGCGCCCTCCCGAAGAGTTAAGCTACCTACTACTTCTTTGCAACCCGCTCCCATGGTGTGACGGGCGAGGTAATGGCCACAAGGCCCGGGAACGTATTCACCGTGGCATTCTGATCCACGATTATAGCGATTCCGACTTCATGGAGTCGAGTTGCAGACTCCAATCCGGACTACGACGCACTTTATGAGGTCCCGCTTGCTCTCGCGGGGAGTCGCTTCTCTTTGTATGCGCCATTGCCAGCGTGTGTAGCCCGGTCATAAGGGGCATGATTTTGATATGCCCTCCAGCTTGTCACTGGCAGTCTCGCTTCACGATCCCCAACAATGATGGTAACTAACTGACAGGGTTGCTGTTGCGGGACTTAACCCAACATCTCGGCAGAGCTGACGGCAACCATGCACCACCTGTATCTCATATAGCTATCTCTCCATCTCTGGGCCTTTATGAGTATGTCAAGACCTGGTAAGGTTCTTCGCGTTGCTTCGGGTCGCCACATGCTCCACCGCTTGTGCGGGCCCCGTCAATTCCTTTTGGTTTCATTCTTGCCCAGACGTACTACTCAGGCGGAATTACTTATTGCGTTAACTGCAGCACTTTAGACTTTGACATCAACACTTAGTACTCATCGTTTTACGGCGTGGACTACTAGGGTATCTAATCCTGTTGCTCCCCACGCTTTCCGGGACGTCAGTTGCAGGCCAGATCGTCGCCTTCGCCACTGGTGTTCCTCCATATCTGCGCATTTCACCGCTACGCTGGAATTCACGATCCTCTCCTGCACTCTGGCTGCCCACCAAGGGTTTCTATGAAGCCTTACTGGGGTTAAGCGGGCTTTCTGCCACAGACCCTTGCTGCCATATATCCCTCTTTACGCCCAATAATTTCGGATAACGCTTGCCACCTACGTATTACCGCGGCTGCTGGCGCGTAGTTAGCCAGTAACTCTAATAAAGTACCGTCACTCGGCTGCCATTTCCTGTAGCCGCCGTTCTTCCTTTATAACAGAAGTTTACAATCCGAAACCTTCTTCCTTCACGTTGGCGTTGCTCAGTCAGGGTTTCCCCATTGCCGAAAATTCCTACTGCTGCCTCCGTAG
+
/0'/.8(/3+/&1-&&,*(*.3.&+'&$&$661201974/--2)),*...*()+69./.30+,.)&'6+8--./.0+(%'')/09279,-5211;-(++06+*1-02/112/+68)*)')&*/,).+*&--70.5/++577:815015/-.1(/%,-26;5./054-())'.++(++133:15.,+/312+--(()*---26:232/4719(4*.6,6.666112,2--&**,-*)'(+(),94-/20-,++-/.+*()(#&)*-.03187/98--1225488-3-+&%%%'')('&&'*+.)'),,+.-*)/4./()'&)&'%')-&%#%$%&01,%*.-.12441600/3250-$',,,%$%$(5:9+.)--61-03284350-,&(%&&-$)2014.,*..7-,+22/&%%1(23,/-02251510/%&&()55264)24-&)(*,.)-5-1723555777-3.,(-..:855434'(+787771(+/0;-)*.)*+,)$,/-,+.69260/''+/03.(((%*+.112352'*+/,.35..00/1020*,)&%%%(*&./66.42*),034393508;-033<65-.3*+)$%$%$&4412,/,)+--)5/,))+(,,)**2)0,,-20608/43,%++$*&)&'&1278.//:8/-)&*&)*,,.2+01119908:<-3328223180+*(**%40&)-47579642.$37*+,599,+/+,+:7/-1:/+()(6682;121252442666386--,),,-2725530-'18,6*-1././/(#&'((5992,/,*.522&%%)')*.-.)++.34421-/63++%)')($((-25+&#&&)&*+,/:.,'$%&)'%&&&'),/3+,+--//&.'48/6;3-2151/026796+*'&',+38',*,,342**,36-*0006.////2/:+6(7+836400+7+,-',)%&,,-.)4,/77464233+-.*'$+,6182.+*,())*-*'&&%'2-1:50247:56-**,-'++)&-/-5;7761/**)11+/924:8481'()%%&),-.'()'-:9.//;5,*(+--/77;68:996<.&+&&&*,...61027/476*3622;.498/+2100/)+./,'+,''#$%$$&'(%(,000)*
@6387d28a-f39d-4b89-84af-938bd4c03a54 ch=75 read=77233 start_time=2019-12-13T05:26:49Z barcode=BC01 runid=2c9cf7bc05858273f10e7d7ec552fc0bd742dc3e
CCGATTTACCTTGTTACGACTTCACCCCAATCGCTGACCCTACCTTCGGCCGCTGCCTCCTTGCGGTTAGCTCACGGACTTCGGGTACCAACTCATGGTGTGACGGGCGGTGTGTACAAGACCCGGGAACGTATTCACCGCGACATTCTGATTCACGCGATTACTAGTAACTCCAGCTTCATGTAGGCGAGTTTCAGCCTATCCGAACTGAGACTGGTTTTAAAGTTGGCTCCACCTCACGGTATTGCATCTCTCTGTACCAGCCATTTGGCAGCACGTGTGTAGCCCTACGCATAAGGGGCATGATGATTTGACGTCATCCCCACCTTCCTCCCTGGTTAACCCAGGCAGTCTCGCTAAGAGTCCTCAACTTAATGGTAGTAACTAACGACAGGGTTGCGCTCGTTGCGGGACAACCCAACATCGACACGAGCTGACGACAACCATGCACCACCTGTCACCTTGTCCCCGAAGGGATTTCCTCGATTAAAGAGTAATGCAAAGGGATATCAAGTGTAGGTAAGGTTCTTCGCGTTGCTTCAGATTAAACCACATGCTCCGCTACTTGTGCAGGTCCCCAAATCCAGTCCCTTTGAGTTTTAATCTTGCGACCGTACTCCCCAGGCGGAATAAGTAATGCGATTAGCGGCGGCACGAAGTGTTGAAACCCCACCTAGTATTCATCGTTTACAGCGTGGACTACCAGGGTATCTAATCCTGTTTGCTCCCCACGCTTTCAGCCTCAGCGTCAGTTACAGTCCAGAGAGTCGCCTTCGCCTGTTCTTCCTAATGAAATCTCTACGCATTTCACCGCTACACTAGAATTCCACTCTCTCTCCTGCACTCCTATAGATAACCAGTTTGGAATGCAGCAGCACCCAAAGTTGAGCCCGGGTATTTCACATCCCCTTAATCATCGCCTACCTACGCTCCCTTTACGCCCAGTAAATCCGGATAACGCTCGCCACCTACGTATTACCGCGGCTGCTGGCGCGGCGTAGTTAGCCGTGGCTTCTCCTTAGGTACCGTCATTATCTTCCCCAAGACAGAGCTTTACGATCGAAGCCTTCATCACTCACGCGGCGTTGCTGCATCAGGGTTTTCCCCATTGTGCAATATTCCCCTGCTGCCTCCCGTAGAACAGTATCAGCACCAACAGAAGGTTAACGAGACACCGACGAGCTTTCTTCCCGGCGCAGCAATGCGTGAAAAAAAGA
+
)*)--56-.54:/20)*.,135/+/./(4-783544369/+-194;2&()(+,-++'*20.//0+8.9---22338;878:8,+$*#)5.,+**&,.86734697;:97;8564514/6596:3-949448::;<:89;4565857977757:,$))*540:/00-0-343.8,+()(*((,,.3*5,/,-1;7**(((&((,.+/410--,01::.6<<0+8.,-/+.,00-,/124,0./40.8000644443751,07/06;197+*&%()*).++),*('(*/+((/./,.-0-672/52/00026;20277469-:76*034563/./0'((6/://.0.+-724555570030,+*-/134-/,)(*2,16////0,)+(--3214/(0/-91315:8434.)/.20/.).'()(.)0.047671,20354777;7.7<5:1001:36;688857120//467+'(),+''*42/31343543-,%&'()-((+1/(+2+./*16-0-//0/.+*-3*54;3475.00.3'/1;8&%/./2<;4.))*21447:2310/11.0/6)*10479*+,)*,&(&,*5*/92,-.0990-2,,./(/04590401,396,/13-+)&0++'&',0../0%4'*+.'-/,50.,'&&'(106,3:,390-)+/-0,/15;8571106,$'(013321,&-$%$%1-&(*97659+/0*'-1)$-+7:9,(,,-2;8*)--62/-...3.,*7*./854/'(')'',.1526081110')/95808*).)*$,''//-()-01504:1/39:2/0../30,*),,12+)+),+,*-+.-*)*$&&+**++2.:55:5:223;;/98;/,*)(*)/1206..3))03..108()1,/-0:.,',*041/%%&'/,-'&)&)*'%'(&&++/-78*+4((,-50+*+,00(.-+3/59382/044-.1/3532405+3,*8;785:6634.3,))-,5/00563,**2+8;9;6490,,$($%-/..25.-&&(0/298/8::+6+)*,&)%-339+**./-)'-)$*)%(,,/3057,'+)+1;745:02222447/7:1096+3693'-+')0-0/--2/742-*()/(*-..6*,2+4(*('$)*06(*.23;949)(,+*1,14)&%%'(*+3753.&(#(09147:1/.'*)%&($$.421/(/(((,*)(&#%
@9f7d0cbc-79fc-48cc-8007-a0ae05501c88 ch=43 read=75017 start_time=2019-12-13T05:26:47Z barcode=BC01 runid=2c9cf7bc05858273f10e7d7ec552fc0bd742dc3e
TTGTTGCTTCGTTCAGTTACATGTGCTGGTGCTGAAGAAAGTTGTCCGGTGTCTTTGTGTTAACCTACTTTTTCTCTATCTTCCAGGATTTACCTTGTTACGACTTCACCCCAATCGCTGACCTACCTTCGGCCGCTGCCTCCTTTGCAGTTAGCTCACCGGACTTCGGGTATTGCCAACTCTCATGGTGTGACGGGCGGTGTACAAGACCGGGAACGTATTCACCGCAACATTCTGATTCGCGATTACTAGTAACTCCAGCTTCATGTAGGCGGGTTTCAGCCTACAATCGAACTGGAGACTGGTTTTGGATTTGGCTCCCACCTCACGGTATTGCATCTCTCTGTACCAGCCATTTGTAGCACGTGTGTAGCCCTGCATAAGGGCATGATGATTTGACGTCATCCACCTTCTCCTGGTTAGCAGGCAGTCTCGCTAAGTCCTCAACAATAGTAGTAACTAACGACAAGGGTTTTGCGCTCGTTGCGGGACTTAACCCAACATCTCACGACACAGGCTGACGACAACCATGCCACCTGTCACCTTGTCCCCGAAGGTTCCTCGGTGAAGTAATGGGGATGTCAAGTGTAGGTAAGGTTCAACTGGTGCTTCGAATTAAACCACATGCTCCACTTCTTGTGCGGGTCCCGTCGAATTCCTTTGAGTTTTTAATCTTGCGACCGTACTCCCAGGCAGAATAGCAATAATGCGTTAGCGGCGGCACGAGGTGTTGAAACCCCCACCTGAGTATTCATCGTTTACGGCGTGGACTACCAGGGTATCTAATCCTGGCTCCCCGCTTTCGAGCCTCAGCGTCAGTTACAGTCCAGAGAGTCGCCTTCGCCACTGGTGTTCTTCCTAATCTCTACGCATTTCACCGCTACACAAATTCCCACTCTCCTCTGCCTGCCTCTAGATTAACCAGTTTTGAATGCAGCGCGCAAGTTGAGCCAGGTATTTCATCGCGAAGTATCCGCCTACGCTCCTTTACGCCCAGTAAATCCGGATAACGCGCTCGCCATACCGTAATTACCGCGGCTGCTGGCACGTAGTTAGCCGTGGCTTCCTCCTTAGGTACCGTCATTATCTTCCCAAAGACAGAGCTTTACGATCCGAAAACCTTCATCACTCACGCGGCGTTGCTGCATCAGGGTTTCCCCATTGTGCAATATTCCCCACTGCTGCCTCCGTAGG
+
#%&&((-/81//55'207(0++,400+*'')).5/0&)*.,.:/./)5,83648;91320://052(,,0./-*,*+,06752-&.&%:.+&.,..-56),.-11;5/273,/3.0+++,,.3++-0.7.4.7/)1445769-.2((+%-2822363)*)-+7353408**++812/5+,,1/1.1/5/00668+18720,**'110+/06/972675977:558;6786879;67601:1//.*;)*+4+1104//0(((,293-0/23575,,-)/+)()+.,+,/3+:*,.,,.('&((++-,24+'*)+5/)+(*-0-+2965,0.41)./,,.,++**,/.2-6:4325236-,++--,33333*),.09/(%))(/*.55.241297.46***.)'%((*)'-57:3202/).)+)$))-23155/,-++/-*)*/501--)+&%$)-*+,6:452821/644-6,478-)*,,+0,6.,,&46//-,/+-,*/.,///00-/.)+&&%&)(+0)1.*-/.15553904997760/12020.2*)&&(+)&(/,41+-%.',(%''')',30998978//111*3--/**-2.&$#%(')*)*.661.2.219479343310006&,,6.01/0)0'6721:3*-4&+*,:-/12-,+0-;<<-03./19410274/0*--154)045&--++%%%,+&'-&&..020112;113/-1-&,,*-.5.08+041*)&-./.%')-.:5&)++,54,-.500135041(36/5/)--27-3.,-&&&%'(-51+'+.7/,-*)$&'((/00020-6.126427%&&((*+,-638192699/3358+-/;8:/:,)*2((-44255726;7.268--/))''**4,:.;0-.12/.2/(%#'*++././)$'%&*,3.//1.<9/,*51%/$+/.2-213)*0('*++'.),)+///0+.$&%&+#%%+/8,14)(((*675/8-,-031,'(),24/.,4.54564..&,*2069((''(&(&'/./07220611++(/()(---.7695448597878:97-2))(&*../2846614923499:;0095112.-%()22-)..010.'+1-&662+-)),-///+../.91007,--./'.4-230/9-/690*,1(+03//+++0,465-143300/3-68,.-00
@0467cd0f-206a-41ec-999a-adc43dd24c84 ch=135 read=58328 start_time=2019-12-13T05:26:56Z barcode=BC01 runid=2c9cf7bc05858273f10e7d7ec552fc0bd742dc3e
CCGGCTTGTGCGACTTCGCAATCATCAATCCCACCTTGGAACAGCTCCTTCCTTGCGGTTAGGCCACCGGCTTCCGGATGTTATCAACTCTCGTGGTGGGCGGTGTGGTAAGGCCCGAGAACGTATTCACCCGCGACTTTTATGCTGATTCGCGATTACTGGCGATTCCAGCTTCATGTAGTCGAGTTGCAGACTACAATCGAACTGGGGAATGGTTTATGGGTTTTGCTTCACCTCGCGGCTTCGCTTCCCTCTGCACCATCCATTGTAGCACGTGTGAGTCATAAGGGGCATGATGATTTGACATCATCCCGCCTTCCTCCCAACTTGTCTAGCAGTCTCACGCTAGAGTCCCCAACTTAATGATGGTAACTAACGATAAGAGGTTGCGCTCGTTGGATAGCAACATCTCACGACACGAGCTGACGACAACCATGCACCACCTGTATCTCATGTAGCTATCTCTCCATCTCTGGAGCCTTTATGAAGGTGTCAAGACCTGGTAAAAGGTTCTTCGCGTTGCTTCGAATTAAACCACATGTCCACCGCTTGTGCGGGCCCGTCAATTCCTTTGAGTTTCATTCTTGCGAACGTACTGCTCAGGCAATTGCTTATTGCGTTAACTGCAGCGCTGAACTTTGACATCCAACACTTAGTACTCATCGTTTACGGCGTGGACTACTAGAATTATCTAATCCTATTGCTCCCCACGCTTTTCCGGGACTGGGCGTCAGTTGCAGGCCAGATCCGATCGCCTTCGCCACTGGAGTGTTCCTCCATATATCTACGCATTTCACCGCTACACGTGATTCACGATCCTCTCCATCTGGCTGCCCTGGTTTCTATGGCTTACTGAAGTTAAGCTTCAGGCTTTCACCTAGACCCTTGCTGCCGCCTGCTCCCTCTTTACGCCCAATAATTCCGGATAACGCTTGCCACCTACGTATTACCGCGGCTGCTGGCGTAGTTAGCCGTGGCTCTAATAAAGGTACCGTCCCGCTCGGCTACCATTTCACCAGCCGCCGTTCTTCCTTTATAACAGAGTTTACCCAATCCGAAAACCTTCTTCCTTCACGCGGCGTTGCTCGGTCAGGGTTCCCCATTGCCGAAGTCCCTGCTGCCTCCCGTAGG
+
44--105-1(,,'45-+*,(.+15773:065,)/),((&.%).///056880*/+*+*(-&)1-+(/++6,,72(6,65+*-,.;1-/..*,,6/0,/+,*66320,'%-++.65(),-0/2*,.2;10/5-*-*&&&+*&,+6698031/./1/14045/7555:94.-&+/51+0,-*/0650558132101106.;12,.7101(''),5558;;,2):563:-++/+*+6/782*1++292%)/71:+--.-++-30448,7.()//-')&&&$%%0.--.11,+20-4855641790/-01222/032'-+/11)*,((,)*/.),/0&,++-13..$'&()*****201'+''()../0233:5/7///:4653,(&&(,2916589:.9.2.+$)$,(**/2725'+,0/11+++)),%/+',08*959+*(,3198738354::361,+*+()02++)0535764/00')3/04/+*''%''($''&3-37<616/174*)-.99:;:78-1.'+/71+,.//2<8:;23'-()-7,/80121-./2%8/89)')*/63;8..560.22:9439;764451+,('''&+&*+/*11/,+-*$&*)(3+,-09+8*,-8.-,*%**-98.165.1289121/0+.,2-.///334:987<9-+/+)+0161&'()4)*&)--,/25572/**(10,.-566/'*')159)1(39:30+*'---/10225/003+4-+,550()$)).23/5326;77773)*+,:;9758;016647:9896855:3/(/1.24/,&'%$*+15-$((+..10---($)+*)()()+,((06,660.256;80:/00,-*)1.3+,-051'1/*+,*+(-(&'(/4922.**-,0889:,+++-7/0,25'#''/0*0-.347<-0/4/54;3/,/,*58002)(++-3.:.0:826100//,1*,))*3920,,.)'$$$%(((/,/7*(%%#)(-.1&*&,-0+5-.-37'6:-*%%$%%3,-/668:,-+-(*.(()-220*,+-:;),(*)0.-+)+*-'366;89;744:1,0..-4,.-80/042:35*73--6+9:9--4-1)(-,$*'33)&'$')*)-6**0-5.
@80f21e98-cb49-41c1-a480-daf4f6ad481b ch=421 read=120407 start_time=2019-12-13T05:27:24Z barcode=BC01 runid=2c9cf7bc05858273f10e7d7ec552fc0bd742dc3e
CTCCTACGGGAGGCAGCAGTGGGAATATTGCACAATGGGCGCAAGCCTGTTCACGACCATGCCGCGTGTGAAGGCCTTCGGGTTGTAAGTACTTTCAGCGGGGAGGAAAGGTAAAGTTAATACCTTTGCTCATTGACGTTACCCGCAGAAAGCACCAGCTAGCGTGCCAGCAGCCGCGGTAATACGGAGGTGCAAGCGTTAATCGGAATTACTGGGCGTAAAGCGCACGCAGGCGGTTTGTTAAGTCAGATGTAGAAATCCGGGCTCAACACAGGAACTGCATCTGATACTGGCAAGCTTGAGTCTCGTAGGGGTGAATTCCAGGTGTAGCGGTGAAAATGCGTAGAGATCTGGAGGGAATACCGGTGGGCAGGCGGCCCCTGGACGGAGCTGACGCTCAGGTGCGAAAGCGTGGGGAGCAAACAGGATTAGATACCCTGGTAGTCCACGCCGTAAACGATGTCGACTTGGAGGTTGTGCCCTTGAGGCGTGGCTTCCGGAGCTAACGCGCGTTAAGTCGACCGCCTGGGAACGGCCGCAGGTTAAAACTCAAATGAATTGACGGGGGCCCGCGGCGGTGGAGCATGTGGTTTAATTCGATGCAACGCGAAGTGCCACCTGGTCTTGACATCCACGGGAAGTTTTCAGAGATGAGAATGTGCCTTCGGGAACCGTGAGACAGGTGCTGCATGGCTGTCTCGTCAGCTCGTGTTGTGAAATGTTGGGTTAAGTCCCGCAACGAGCGCAACCCTTATCCTTTGTTGCCAGCGGTCGGCCGGGAACTCGAGAGCTGCCAGTAAACTGGAGGAAGGTGGGGATGACATCCAAGTCATCATGGCCCCACTTGACCAGGGCTACACGTGCTACAATAGCGCATACCGAGAGAAGCGACCTCGCGAAAGGCAAACGGACCTCATAAAGTGCGTCGTAGTCCGGATTGGAGTCTTAACTCGACTCCGCCGGAATCGCTAGTAATCGTGGATCAGAATGCCACGGTGAATACGTTCAGGCCTTGTACACACCGCCCGTCACACCATGGAGTGGGTTGCAAAAGAAGTAGGTAGCTTAACCTTCGGGAGGCTTACCACTTTGTGATTCATGACTGGGGTGAAGTCGTAATAAGGTAACCGG
+
-220,-/1;9,,2-+--)/01:1*/,'.'%'+-36559896877(42----*(,$)07432:6++((('()'&)+10831;769-*(()+/-59,+%.,226)'+)--')**+61*)5,9,/11933'+,.+2)*')',2+*6+)1))+))#&(),'%&))'0),/7:4342033*'+%%))&(**0/-,,.489182532301,-4*2+-0015531.020))/0*/-3-.89-66:40.805-18*+.2.-%$*00+,(*/512./(+&'&3.//022+.0/1//022992921&&$%(',-.067802-7/*%',).,()0410/1102:/.1850.,-.-,,()*/04:0-34,.5/66:5;48/),%'1++,-68.,5765-&(&(&(+-565628;77.,-.+**./299/*,-0<08(87,2-**0115:5//1..05567989<:::<831,--/0,()+,,-*+*-/./88<4070-097732.,,,/+6-../04;31.)&))4.9.8984971491270%&%(+03'*)35/8/77002579812286745547;:-15($'&(23:89/+-,,.++-33:5/,236++.,.79:6,,1*&'$%%)0935,-.06//0558-+,14++*,-40)&+)*)-/0./0322703:7;71<;3:87786**),&*-88::7722353744.'*-071122367-7,,)--1.,+7/.46.76..,4-(&)411'&,,&0)0,1()2,1/'&.'(11009-,+-6/3/941/45+4/0)&&&''(77;/--.39068850/.,2-34-+,.+0010217)+01289:7))')*--+$'&&))+9,..-,*,-&*(*-53..,'%$&'(.//54.))%'$)&#&,-3026692.&'&()-1%/*.,1972100;5/2358788:8707&5**9+3-*++('#))./8123884*+4-5.3./&%'%)-.6--+,29967**,44557-./320253263420&+07.10+,/-+,-08-50'%'(+227:7983+,,/786602.14,%'-'(+.501)(%%6*67587*8+),*($%')2(.082-/456;69766767763*+,///4-1-'&',)*+,1.877
@d6fcaf8a-e1f3-45b9-a56c-e8c5b0fd01eb ch=153 read=76992 start_time=2019-12-13T05:27:29Z barcode=BC01 runid=2c9cf7bc05858273f10e7d7ec552fc0bd742dc3e
CTCCTACAGGAGGCAGCAGTAATTTTCGGCAATGGAAACCCTGACCGAACGCCGCGTGAAAGAAGGTTTTCAGTTGTAAACTACGGTATAAAGGAAGAACGGCGGCTACAGGAAATGGTAGCCGGTGACGGTACTTATTAGAAAGCCACGGCTAACTACGTGCCAGCAGCCGCGGTAATACGTAGGTGGCAAGCGTTATCGGAATTATTGGGCGTAAAAGAGGAGCGGAAAGGCGGCAGCAGGGTCATAATGGTGTTGAAAGCCTGAAGCTTAACTTCCAGTAAGCCATGAAACCAGGCAACTAGAGTGCAGAGAGGATGTGGAATTCCATGTGTGGCGGTGAAATGCGTAGATATGTGGAGGAACACCAGTGGCGAAGGCGACGTTCTGGCTGACGCTCAGTCGAAAGCGTGGGGAGCAAATAGGATTAGATATCCTAGTAGTCCACGCCGTAAACGATGAGTACTAAGTGTTGGATGTCGAAGTTCAGTGCCGCAGTTAACATAATAAGTACTCCGCCTGAGTAGTACGTTCGCAAAGAATGAAACTCAAAGGAATTGACGGGGGCCCGCACAAGCGGTGGAGCATGGTTTAATTCGGAAGCAACGCGAAAGAACCTTACCAGATATTGACATACTCATAAAGGCTCCAGAGATGGAGAGATAGCTATATGAGATACAGGTGGTGCATGGTTGTCGTCAGCTCGTGTCGTGAGATGTTGGAGTTAAGTCGCTTGAGCGCAACCCTTATCGTTAGTTACCATCATTAAGTTGGGGACTCTAGCGAGACTGCCAGTGACAAGCTGGAGGAAGGCAGGGATGACGTCAAATCATCATGCCCCTTATGACCTGGGCTACATTACAATGGATGGTGCAGAGGAAGCGAAACCGCGAGGTGAAACAAAACCCATAAAACCATTCTCAGTTCCGGATTGTAGTCTGCAACTCGGCTACATGAAGTTGGAATCGCTAGTAATCGCGAATCAGCATGTCGCGGTGAATACGTTCTCGGAGCCTTGTACGCACCGCCCGTCACACCACGAGTTGATAACACCGAAGCGGTGAAAGCGCAACCGCAAAAGGAAGGAGCTGTCTAAGGTGGGATTGATGATTGGGGTGAAGTCGTAACAAGGTAACCGG
+
,*/)*+0%,-()-)*)0))+'&$)/1-+54.:/(,%(*(<2-,,4+,1(-(05056**-,)'++(.-7330--//.*56**0%..53559:*-+-1*+*')*)'+,.78%.+,2.+68,++8*.//.01&+1+'(+*..-),22,/8/2.4010610.0-3041,..%&-1+0-62193225.5(-(+-,.514669445'/&)+*(()(+0+1.2:6,()*.&+,+'++%,++.83+**%*100.'')'((()''*(-2-+/-))(('&('+'(5,9(&)/04359/0)+22/..355+(-/+()+,6501+)&1,()')**3)9):6//,/&&%&%*.-.1;0..4473599-,&(//-2*.-+.19(.-.5311.)0+2+*'%%&%&'*+-14.-//*+-/(%&&&&)(&(4('*-:982-3,)7()*,.--8+)%'-%)+.0./279639;8/-+,'(%'*.54-.-/356465*12%())0772-,(*%'*.0113,.&'-1,.0*1--/3924965++,-&0*-,6/.,+42,+025629734:54,/,-001121//63//6)''&**-,..3462/-/+..1-:/*1+-6'+&)#&&%((+-08)'///)&%')1*/02'5*(*,.303440/17*0////,)(),,891.,,*0/001239686623./0'/1,*1/,++-080;///657+.//525454*7+,-68657+,%)2956/46%)),+-12028278223114/50.*2++05276+1-3'(-,%+5+,6543&/*''()/)(-3&20/.,+&$'(3,**((.,32$)+1/998:99:7:50117732+-10*-////--,-'//0)**'('(*-101999774660-++)&%))&.,'2677-,..,*2,%(343-160.2.9<:2;7:<78:1469.(1-155/-.13/''.,//0++%'%'(*,+/+-/8.5.734%&'%(-('*.22))5.1')+0146:7514.,.90.0/68310',%*2..6.2582323+*/,,,5614037(0,-,*/***.32+.+$%(()52/+-0-),%&*/+2+,*/,*,+..-)(&(,+10503-)0-8305-.//0-6.1-84.+,+'(0.,.469:)7-3:9;8:
@9e8588de-15b1-4d14-bb45-7ad464d275f0 ch=156 read=65216 start_time=2019-12-13T05:27:45Z barcode=BC01 runid=2c9cf7bc05858273f10e7d7ec552fc0bd742dc3e
CCGGTTACCTTGTTACGACTTCACCCCAATCTGTAATCCACCTTAGACAGCTCCTTCCTTGCGGGTTTAGGCCACCGGCTTCGGGTGTTGTCAACTCTCATTGGTGTGACGGGCGTGTGTACAAGGCCGAGAACATATTCACCGCGACATGCTGATTCGCGATTACTAGCGATTCCAACTTCATGTAGTCGAGTTGCAGACTACAATCCGAACTGAGAATGGTTTTATGGGTTTTACAGCTTCACCTCGCGGCTTCAGCACCCTCTGCACCATCCATTGCCAGCACGTGTGTAGCGGGTGTAAGGGGCATAATGATGATTTGACGTCATCCCCGCCTTCCTCCCTTGTCACTGGCAGTCTCGCTAGAGTCCCCAACTTAATGATGGTAACTAACGATAAGGGTTGCGCTCGTTGCGGGACAGCAACATCTCACGACACGAGCTGACGACAACCATGCACCACTGTATCTCATATAGCTATCTCTCCATCTCTGGAGCCTTTATGGTATGTCAAGACCTGGTAAGGTTCTTCGCGTTGCTTCGAATTAAACCACATGCTCCACCGCTTGTGCGGGCCCCGTCAATTCCTTTGAGTTCATTCTTGCGAATTACTCCAGGCGAATTACTTATTGCGTTAACTGCAGCACTGAACTTTGTTGTCCAACGCTTAGTACTCATCGTTTGGCGTGGACTACTAGGGTATCAATCCTATTTGCTCCCCACGCTTTCCGGGACTGAGCGTCAGTTGCAGGCCAGATCGTCGCCCTTCGCCACTGGTGTTCCTCTCCGCTATATCTACGCATTTCACCGCTACACGTAGGTCCCGATCCTCTCCTGCACTCTAGCTGCCTGGTTTCTATGGCTTACTGAAGTTAAGCTTCAGGCTTTCACCACAGACCCTTGCTTGCCGCCTGCTCCCTCTTTACGCTTAATAATTCCGGATAACGCTTGCCACCTACGTATTACCGCGGCTGCTGGCACGTAGTTAGCCATTAATAAAGTACCGTCACTCGGCTACCATTTCCTGTAGCCGCCGTTCTTCCCTATAACGAAGTACAATCCGAAAACCTTCTTCCTTCACGCGGCGTTGCTCGGTCAGGGTTTCCCCATTGCCGAAAATTCCCTACTGCTGCCTCCCGTAGGAG
+
2-313:57435-2.),43::<9-781+020-('&'-(,5,0131..00&00264815./1-./1'+((&-34713-3,,470-*.,.17)./,1.-,+-%3&-)3131488:6-+*(+.027793768../26446213-,/2+.-,46769::788/$*%'(%$&+,/3653,0))$).301333+342358473317121/.0;12+,04//,+-'012.53-',*3803;9*'))))))($*()+,130++,*&()')61)2/022499<94&%&$%&%')'(*'))',.,2+0+-'--1**10/,.&+)*+.127;/12;9;;:3274,-5;9<;945($&*'-243+0'()./4-5++5'')+(/21(./'('.*---2.9//311444202.1/1((245.1,404;45210//.%1+/.22552),/13680.4011/25&7839:1745458*('(-,0296//..-.1227531,24./39889:/0075:5,.)*))/,/10002:<978632,6-8519/+,.,1,-/2741/2.29158356534458,0('%$$#%+-1205:1'%,-)0*3-42950/.78-26;617*+'$%'%%'*/(*9;9)3)2*//04.4100325353:8,+++%0*-/:13:5)&&#).)5*.'(+((*(*4898:*)*)&&,/129944/++++054100-*0,0-,,/;2.153361-0/.0:4--0;950/002770:*/351106415+*-/09:919;(86758;6478;778=97+*'*,''-165988353738;8368;48988/101013,1+()-.354542923,)*),)*.5567<99:9;4/113/4116,,0-./.7-/&%'022)3917:5,,0,,--349;00.-,+')/79:<965+34+)1199331+%$--/39732,3.5:8:1')1*/3/*2./..-214;3562030//491:/-'++0023/+,/.&-'((026/++.3888:0011/956)97,9;*9:99./.7/79;:9<:950(%(,/816&'($$&(.,.7)(./050;:<;:;:7933+0.0271144..011;:;%19/.8/28:.)16-.1--6852+93*(*,,**(((((,/*..)0&,&
@79c27862-8443-4c08-8b0e-79d461c919fd ch=383 read=62231 start_time=2019-12-13T05:27:40Z barcode=BC01 runid=2c9cf7bc05858273f10e7d7ec552fc0bd742dc3e
CTCCTGCAGGAGGCAGCAGTAGGGGCACTTTCGGCAGTAAGAGCCCTGACCGAGCAACGCCGCCGTGAAGGAAGAAGGTTTCGGATTAAACTTCTGTTATAAAGGAAGAACAGCGGCTGGAAATGGTAGCCGGTGACGAATACTTTATTCAGCCACGGCTAACTACGTGCCAGCAGCCATTAATACGTAGGTGGCAAGCGTTATCCGGAATTGTGGGCGTAAAGAGAGGGCAGGCGGCAGCAAGGGTCTGTGGTGAAGCTACGAAACTAACTCCAGTAAGCCATGGAAACCAGGCAGCTAGAGTGCAGGAGGATCGTGATTCCGTAGCGGTGAAGAATGCGTAGATATATGGAGACACCAGTGTGGAGGGCGACGATCTGGCCTGCAACTGACAGATCAGCGTGGGGAGCAAATGGGATTAGATACCCTAGTAGTCCGCCGTAAACGATAGGTACTAAGTGTTGGATGTCAAAGTTCAGTGCTGCAGTTAACGCAATAAGTACTCCGCCTGAGTAGTACGTTCGCAGGGAATGAAACTCAAAGAAAGGGAGATTGACGGGGGGGGCCCGCACAAGCGGTGCTGGAGCATGGTTTAATTCGAAGCAGCAGAACCTGGAATCTTGACATACTCATAAAAGGCTCAGGATGGAGAGATGACTGCCATGAGATACAGGTGGTGCATGGTTGTCGTCAGCTCGTGTCGTGAGGATGTTGGGTTAAGTCCCGCAACGAGGCGCAGCCCATATCGTTAGTTACCATCGTAAGTTAGGGACCTGGCAGGACTGTAGTGACAAATGGAGGAAGAGCTGGGGATGACGTCAAATCATCATGCCTTATGACCTGGAGCTACACACGTGCACCACAATGGATAGTGCAGAGGAAGCGAAGCCGCGAGATTGAAGCAAACCCATAAAACCATTCTCAGTTCGGATTTTGAGTCTGCCATCTGACTACATGAGAAGTTGGAATCGCTAATGTCCTTGGATAGCATGTCGCAGTGAATATTCTCGGAGCCTTGTACACACCGCCCGTCACCACGAGAGTTGATAACACCCAGAGCCGGTGGCCTAACCGCAAGGAAGGGCTATCTAAGGTGGGATTGATGATTGGGGTGAAGTCGTAACAAGGTAACCGG
+
%%('''/*2-'*,)+11(*(''('%%#%$%'()')$%''*')%+/0/03771-(-/)+'+*(.2/0307-0+1)+0-.3;.+/1(3)&%$'1935,6(%$*,+-,.4,1.*'*)),'((*)0(+,2-)&&%'(++,+*&()')**-((+$'%-/*-*-+-++*,/1.5%0+()'%%+&$&(-*.&04465832*(,'),-.5040/).)'+)$,'.,(()+3-'+(')+''$)'&*+(('/&'-3+,+/+.,.-(,(%&$%''(,%&%+(-,.('(-+0)-21-+((--*/,*(#'%%&'%$&((,)44()-,-61.1../*+&&$%%$%-().$.0-4536556610(,/,(%(1234-))&$(*%,.+1-,'*,///0716//1)))+,%&%)&''&')+.*26-(-25::0+-2,./-*,-.25(,,23224.0*/.22366-,*+$'++*-.630276:48+-&,40532326+,/5633413522+,*-.52),%/%**-)(-4.+)-,024,435;1--,,-*).+.',/+-6-/+&*)(&(''$%.+--21695:49-36+&.-/0+,,*11)'&)/%-1.00006/334;3+/-*)(&'%&*+-)'&'('),51105(,,002*+//+&/+++-*-0./4500++/0-'.+%%$$'(/344224,2//656634-)*6',1067(543346346173++0/037913+2.2/)(4,)&,+*+(()+,2-,&*1+'+---$(-*+/2+))'()%&$').2*-3-144-,,*$*00/*)$)(..,+78*,-.+.,*+)')&$.88(,86672778<;01,-())'*('-))*+/6/39(,,*,100,.-.-/))).00701876&3.040*)..(2)+(*(()306/,(&(*+-1(-//0-:20-9;;-8:598354/53:6+2)565.)&%*1/,*&'&+%')8889884/),,,-5191;80)'+)**&(+)&*)*),'+./11)*$%#()&'01-16+.,&)%%())0)+,.-/-,6.,53)'*&*)')&)'&*2.$%,,+,)/.)%%)&)(+,/0/5-*0+3.*3,7-635.+''''+,)/)*+..86--/*-./053.)-/,*.-*,,$)+./41/:22*37*8
@b253b6ec-e983-41b3-a12c-c2b6a62c2beb ch=101 read=117542 start_time=2019-12-13T05:27:53Z barcode=BC01 runid=2c9cf7bc05858273f10e7d7ec552fc0bd742dc3e
CCGGTTACCTTGTTACGACTGCCCCAATCATCAATCCCACCTTAGACAGCTCCTTCCTTGCGGTTGGGCGCCGGCTTCGGGTGTTATCAACTCTCGTGGTGTGACGGGGTTGTGTACAAGGCCGAGAACGTATTCACCGCGACATGCGTTTGCGATTACCTTGATTCCAACTTCATGTAGTCGAGTTACGAACTACAATCCGAACCGAGAATGAACATGGGTTTTGCTTCCTCGCGGCTAAGCCTCTGCACCATCCATTTAGCCCAGCACGTGTGTAGCCCAGGTCATAAAGGGGCATGATGATTTGACGTCATCCCCGCGCCTTCCTCCAACTTGTCACTGGTTTCGCCAGAGTCCCCAGCAATGATGGTAACTAACACGATAAAGGGTTGCGCTCGTTGCGGGATAACAACATCTCACGACACAGGCGGCGACAACCATGCACCACCTGTATACTCATATAGCTATCTCTCCATCTCTGGAGCCTTTATGGTATAGAGACCTGGTAAGGTTCTTCGCGTTGCTTCGAATTAAACCACATGCTCCACAGCATTGCGGGCCCCGTCGAATTCCTTTGAGTTTCATTCTTGCGGGCCATACTGACTCAGGCGAATTACTTATTGCGTTAACACGGCACTGAACTTTGACATCCAACACTTAGTACTCATCGTTTACGGCGTGGACTACTAGGGTATCTAATCCTATTTGCTCCCCACGCTTTCAGGACTGAGCGTCAGTTGCGGGCAGATCGTCACCTTCGCCACTGGTGTTCTCCATATATCTACGCATTTCACCGCTACACATGAGTCGATCCTCTCCTGCACTCCTGGCTGCCTGGTTTCTATGGCTTACTGAAGTTAAGCTTCAGGCTTTCACCACAGACCCTTGCTGCCGCCTGCTCCTCTTTACGCCCAATAATTCCGGATAACGCTTGCCACCTACGTATTACCGCGGCTGCTGGCACGTGGTTAGCCGTGGCTTTCTAATAAGTGCCGTCACTCGGCACCACCATTTCTTAGCCATACCGTTCTTCCTTTATAACCGAGTTTACAATCGAAAACCTTCTTCCTTCGCGGCGTTGCTCGGTCAGGGTTTCCCCATTGCCGAAAATTCCCTACTGCTGCCTCCATTAG
+
131162+-+)/+/.'+/(-1+066*/+-/976883:4)),++++-56-123277;76,.)*,004(3*)%)'0*(&'&+10,-,2,/0-6.+-25'5+5/753--,))(1**+./03:41+6)+&,,0--326;989;8:99923+''(-')-,+6,)(%$$(*::0/--),4.+.))&,-.4173/'(&%&)-)-.686/-.040---.578*31221<0898,**1-)''+*++''$)&$'&%(876-02..0**+.&&%/1,*//'*'1'))*///4-(/841/+2/&0759365/011.830.,023469-88,'/)+-011230,-/).*'.1)/.+318+86593-+--.-($($&'3+//2273-3..0-+%*((.17(3+++8(,298:96:23*4*(%'&()*,36654+.05612&&3531+&/*2569681425:34/##&&,#'+2,/..+565661//-0322-1/322/.13/78123.)'''&)*45:7567/+.1/<;8<;785/6---61.4/0/0<::0.+,../.62.3,)./-801,*)/31'&-3&3(6,0&'((+-39<;78;<68947+7/..$*'**(%'-.'(5800,1+(((2(.----4.4(*$(&2/+)2+///83...:51:'3)/,')''-21361%'(*/:8///;778:;855)*-&/00.0332--.2712,5.%*+8;8**/,,.;2.)40$$*,,04696373:22(.05-.1997:*')5*7325;75667676/5)**+1/11679120203<73045-/33346.2,$)'*%'(0+,-/54322+-,2))(,..6674766;:/0/34:24:02307.+6--&()2:8&17217933771112:;<362*,%),0+.9.----5-.182+-**%%,/,0504+.,224+(--0/71.4&*0./45764:335,.,412/-1-1'$&&())/..,14221+,/66-238137.2%1/120)+.1-5/&%$%3)19<6+-.)*..2358:68;8931,/41/.1-0()%-,6823/'/2+,:<8258988;8/264&.).+/,-(').)6090-812:822:0--978:548:52151)(.2656667:0:9(,+&+
@98167524-a105-4b0a-9846-5875d610c3a3 ch=400 read=59715 start_time=2019-12-13T05:27:48Z barcode=BC01 runid=2c9cf7bc05858273f10e7d7ec552fc0bd742dc3e
TTATTGTACTTCGTTCAGTTACGTATTGCTGGTGCTGGTTGTCCCGGTGTGTCTTTGTGTGCTAACCTTTCTGTTGGTGCTGATATTTATCTACGGAGGCGCAGTGGGGAATATTGCACAATGGGCAAACGACGCGTATGCCGCGTGTATGAAGGCCTTCGGGTTGCGAAGTACTTTCAGCGGGGAGAAGGGAGTAAAGTTAATACTATTTACAACTCATTGACGTTACCCAGAAGAAGCTCGGCTAACTCCGTGCCCGACTGGCACTGCGGTAATATACGGAGGTGCAAGCGTTAATCAGATTACTGGGCGTAAAGCGCACGCAGGCGGTTTTGTTAAGTCAGATGTAAAGAAATCCCAGCGGGCTCAACCTGGGAACTGCATCTGTTTTGGTTAAGCGAACTCGTAGGGGTAGAATTCCAGGTGTAGCGGTGAAATGCGTGAGATCTGGAGGAATACCGGTGGCGAAAGGCAGCCCCCTGGACAGACGACGCTCAGGTGCGAAAGCGTGGGAGCAAACAGGTTGAATACCTGGTAGTCCCGCCGTAAACGATGTCGACAGGTTGTGCCCAGCAGGCGTGGCTTCCGGAGCTAACGCGTTAAGTCGACCGCCTACAGAATTACGGCCGCAGGTTAAACTCAAATGAATTGACGGGGGCCCGCACAAGCGGTGGAGCATGTGGTTTAATTCGATGCAACGCGAAGAGAACCTTACCTGGTCTTGACATCCACGGAAGTTTTCAGAGATGAGAATGTGCCTTCGGGAACCGTGAGACAGGTGCTGCATGGCTGTCGTCAGCTCGTGTTGTAAATGTTGGGTTAAGTCCCGCAGCAGGCGCAACCCTTATCCTTTGTTGCCAGCGGTCCGGCCGGGAACTCAAAGGAGACTGCCAGTGATAAGCTTCATGGAGGAAGATTAGGGATGACGTCAAGTCATCATGGCCCTTGACCAGAATACACGTGCTACAATGGCGCATACAAGAGAAGCGACCTCGCGAGCAAGCGGACCTCATAAAGTGCGTCATGTAATAGTCGGATTGGGTCTGCAACTCGACTCCATGAAGTCGGAATCGCTAGTAATCGTGAATCCAGAGTGCCACGGTGAATGGTTCCCGGGCCTTGTACACACCGCCCGTCACACCATATAAGGTTGCAAAAGAAGTAGGTAGCTTAACCTTCGGGAGGCGCTTACCACTTTGTGATTCATGACTGGGGCGAAGTCGTAACCGGGTAACCGG
+
(*$.()+011;13619%,+/--57030/0;:9:5,*)+,8*/,,,*0-0.+./171*-&'%%$(*3,(/5-151632.)//.//(*.&$&('*,+2'*0//1)))++1-)((&0*)),,074/)('%$#%%#$&(',+.&762((('*-**,-',+6693+3*)'&&%()'))(99)*+./),,)'((),3-&'()00+.-/&$#$%%')($')(*,4)3**,00/7&()(&(.+$*+$'&*&')/2401-*+--82*+%*%'))'($$&'2.0/-.*+52601/0/2251961810,0%++).+-4387778795001.&-*/18::62:8;+/0221/54666,+)(,)$/0)*3-)%'&)./216-11,,2684+(/(*./:92296/&)(*.-'(%&&%*106-0(/--/-,5,5+')04,+*+,-31.*+-+(/*+++*//259:,+-++:6358-0/(/.,-3*--,'*235/)&--,(((*(**(,---168+*(%&*+,-167:5-.44973115,)$&%$%+,*,575216)((.1677<41.-/0390+,'+0.:0108.."#$%+,,,,362110,00,-.,2./.41/701/69679:790*$%'''%(%#%)'1+)*0(3,;530.*-/55+*,/20557/064(,+)'+*0+,,/1:9:.,--20-../6<:,3453+,-/074746--1'((&++0+0+/979:7546413342+)+3-..+/7<:0-++-.833..92274361831:939576830/,.)013553101-4-,,2335680000//-)3/-,)03('0-'554;58--74(*22(5('432442582-4/.22,60,21+3,&)*2773+32312::3;66,31*,.*0/9867,*00/.225$'&*%%*1,*/++++%-&%39211/./00044047798333,61'%&'(,1&)&'%&'')-,/03-,*6*)-++-127831'*$(*+/07898823**((+8*,.20/744)'-53*.254-+)*')()*&()-*2&3*)*)+-,,/+1..//-*)/-&/*./,-/093:32'')%().+*+01)(0-1'))+).,.-)*,+--/6/'*).*&(),454/6/--10135;1.4+,1530/0803*)(&/+43,/393(%)+')*,5.*%$#%0'78889-;1*.0+,,&%(+.'+07-*+-,087.0//03342($&''(*2+,,&'%',,+/88925
@80b2768b-f54a-4bbf-9f87-ff8b2350a4ce ch=207 read=59154 start_time=2019-12-13T05:27:48Z barcode=BC01 runid=2c9cf7bc05858273f10e7d7ec552fc0bd742dc3e
CGATTTACCTTGTTACGGCTTCACCCCAATCATCAATCCCACCTTAGACAGCTCCTTCCTTGCGGTTAGGCCACCGGCTTCGGGTGTTATCAACTCTCGTGGTGTGACGGGCGGTGTGTACAAGGCCGAGAACGTATTCACCGCGACATGCTGATTCGCGATTACTAGCGATTCCAACTTCATGTAGTCAGTTGCAGACTACAATCCGAACTGAGAATGGTTTTATGGGTTTTATTCGCCTCACTTCGCTTCCCTCTGCACCATCCATTGTAGCACGTGGTAGCCCAGGTCATAAAGAGGGCATGATGGTTGACGTCATCCCCGCCTTCCTCCAGCTTGTCACTGGCGGTCGCTAGAGTCCCCAACTTAATGATGGTAACTAACGATAAGGAGGTTGCGCTCGTTGCGGACTTAACGCGCTTATCTCACGACACGAGCTGGCGACAACCATGCACCACCTGTATCTCATATAGCTATCTCTCCATCTGGAACCCTTTATGAGTATGTCAAGACCACGGTAAAGGTTCTTCGCGTTGCTTCGAATTAAATACATGCTCCACGCTGGCCAGGCCCCGTCAATTCCTTTGAGTTTCATTCTTGCAGACGTACTACTCAGGCGAATACTTATTGCGTTAACTGCAGCGCTGAACTTTGACATCCAACGCCAGAGTACTCATCGTTTACAGCGTGGACACTAGGGTATCTAATCTATTTGCTCCCCACGCTTTCGGGACTGAGCGTCAGTTGCGAGGCCAGATCGTCGCCGCCACTGGTGTTCCTCCTTATATCTACGCATTTCACCGCTACGCATGGAATTCCACGATCCTCTCCTGCGCTCTAGCTGCCTGGTTTCTATGAAACTACTGAGTTAAGCTTCAGGCTTTCACCACAGACCCTTGCTGCCGCCTGCTCCCTCTTTACGCTTAATAATTCCGGATAACGCTTGCCACCTACGTATTACCGCGGCTGCTGGCGGCGTAGTTAGCCGTGGCTCTAATAAAGTGCCGTCACTCGGCTACCATTTCCTGTAGCCGCCGTTCTTCCTTTATAACGAAGTTTACAATCCGAAAACCTTCTTCCTTCACGCAGCGTTGCTCGAGTCAGGAGTTTCAATGCCGAAAATTCCCTGCTGCCTCCCGTAGAG
+
&&&,8.-190:.-0-,,%,0725155*--0879,(0(*,*(**0,.-/-.,-138657*(/,//808.32671/2),*/75/:0...433334223371938722324(,12+0./000238:+51))+/1325557<737;68989:;::12++'*+7884:200,122,26/(.&*6,;7:9;9881)/,/-006401.33430'(.1.--0,0544.9;;,556<-687/*+1($('(/,-3.3,0/309,,174110300.-)2.++.35*.-,/('&(*-**/4543243+'%-2.:9:000003,**,-6;:90:8,,246968506../38334//2/43.(+))+44(*-)131'0'*--1103346:7683455-.,-0..-',,-6,-.,/55511-,2*&%%-)(''%%&&(*121*-0255620/024(--%%+&04/3'*(-/443-*&$')+)**,..58998765233.022/95+5.**77-../.0/0445262562'(',/47,,51:999957260'-162+/*1*761%')*+89952+.)))-*+/*-3/871+15496<8519810/097+)-6080-/%'-.%('*+.17826:;.%)&%**0+*5*+).-2-10042,.&+'+,7537*)%4..9,8,2&+$&*%'),245599558.*-*10009953-,-+/22045316:661-55-+.)10,*(+*,.;23(990.&)+.3329..7-),%%--+2-,16540/'')),6*.110026<71.2&'$(+1366,10113;82259157-1%**/1.7-3-54-//101.//00333-&,+,612484574560::**%)&,,'&&'*200(*0/)(*-4.'.1)(.,)*1/.0.2879),&&(..2:59;.---491//2;72-(&&%0+,3655427495441-/18/26,-5.02+/,.414:661.,/01,8++*(&,*-01,**2,1))$&&($+,./8/)-,/8467*2360:33-9816631/.1/1/61256472)()(&'--+-564()0*,64/02;83**-7:3271976:84192'.+0.14348/013)*)*/--+(,0610(%+'-3.322,.%(&'&+++,00.78),70/')
@9c80a5b7-3e18-4a4e-a523-bf0ca9abc170 ch=115 read=105149 start_time=2019-12-13T05:28:00Z barcode=BC01 runid=2c9cf7bc05858273f10e7d7ec552fc0bd742dc3e
CCGGTTACCTTGTTACGACTTCACCCAGTCATCAATCCCTTAGACAGCTCCTCCCTTGCGGTTAGGCCACCGGCTTCAGGTGTTATCAACTCTCGTGGTGTGACGGGCGGTGTGTACAGGAGCCGAGAACGTATTCACCGCGACATGCTGATTCCGCGATTACTAGCGATTCCAACTTCATGTAGTCGAGTTGCAGACTGCGTGAACTGGTTTTATGGGTTTTGCTTCTCAGCGGCTTCGCTTCCTCTGCACCATCCATTTAGCAGCACGTGTGTAGCCAGGTCATAAAGGACATGATGATTTGACGTCATCCCCGCCTTCCTCCAGCTTGTCACTGGCAGTCTCGCTAAATTTAACTTAATGATGGTAACTAACGATAAGAGGTTGCGCGCTCGTTGCGGACTTAACCCAGCACATCTCACGGCTTACGAGCTGACAGCCATGCACCACCTGTATCCTCATATAGCTATCTCTCCATCTCTGGGCCTTTGTAGAGTATGTCAAGACCTGGTAAAGGTTCGCGTTGCTTCAATTAAACCACATGCTCCACCGCTTGTGCAGGCCCAATCAATTCCTTTGAGTTTCATTCTTTTGAACGTACTACTCAGGTAGTACTTGTGCGTTAACTGCAGCACTGAACTTTGACATCAACGCTGGTACTCATCGTTTACGGCGTGGACTACTGGGGTATCTAATTATTTGCTCCCCACGCTTTCAGGACTGAGCGTCAGTTGCAGGCGGATCGTCCTTCGCCGAGGTGTTCCTCCATATATCTACGCATTTCACCGCTACGTAAGATTCCACGATCTCCTCCTGCACTCTAGCTGCCTGGTTTCTATGAGCACTGAAGTTAATACCAGGCCTTCACCACAGATTACTTGCCGCCTGCGCTCCCTCTTTACGCTAATAATTCCGGATAACCCTTGCCACCTACGTATTACCGCGGCTGCTGGCGTAGTTAGCCGTGGCACAATAAAGTACCGTCACTCGGCTGCCATTTCGCCGCCGTTCTTCCTTTATAACAGAAGTTTACAATCCGAAACCTTCTTCCTTCACGCGGCGTTGCTCGGTCAGGGTTTCCCCATTGCCGAAGATTCCCTACTGCTGCTTGCCTCCCGTAGGG
+
10*-/.,18.6,+6,-+,..31*1,)'(/6532/6'.*(&+,.40-+,./7529,0-,-,*(5*1-5,(0-,0+-12)634-4---*+&))0.0.60868888:8;:64:020/)%*.$.%%4*$%))***,-0:7675/112226677:9;6:'(+1309/,+,)+.1427.+*,/01()'')*,:42022004:50/'$%%&'/./003:<,6704*3:7+%*,363/%&&))*106/12709-0)*+.69691((-0(')()*++311//)(*).,'(&,+)(0-'.+64/./00**-64..047798073*)-35<7-.0/--.24(/0'64695153-++'(/()-,4,-+()*/0./165710.-.25444600)$+)01.++-,0397792./6((%$(%,(&($''')-50.%'))&&%&&&&-+-*%&&&453721)-+&*2.15451+-.*/-/*20//1.0/+299:84222-)-63:3'.)&%',+/-/3*//35702436:,+0.,,%(-4-,-67-)*0*3719.---;66420(+,((())/-/%/,43,&*,2*2-943.752,/.7:549;859:1,2:9066664231//3+,-+$(''%,%+*2+3*+,,+(,,*214273288/.2(21+*($$&('&')*65:9/37/*,(1++,8:697376*47/5542,,&+'%*9-+,/19:3'*.-0;9,)53202.,5668614/9,.'*'&'&()+,12(*/-))*(%''**-;86.5,'.+-.:98792778<95/15678/2*,),(,/723))*-00+,+)*-,//---0(&,-.768/24,86/010+'()),*-.30-9-2$%'.+2888090/14./,)&0'%(,)*,*+/.%%((+,50*,.65)#.&%&*()/6181)6-6/7,7.(.,)38&.-(%*+-.2;48:67.;///;0;///66824.-/3296-+('+2//5((((07066/010+4--'++&,4,,02324;7:951700+1622384++*)(*18-/0:41*(.,&14+3+,4984;2,...0:6/30--24/923/8;24;,-78-*21-0/.-)'-.,16-+$)(&))(),'*.1,34+,6,6*'
@90297a9b-99d8-45c4-9127-4f4b2c473c89 ch=86 read=91376 start_time=2019-12-13T05:27:59Z barcode=BC01 runid=2c9cf7bc05858273f10e7d7ec552fc0bd742dc3e
CTCCTACGGGAGGCAGCAGTGGGGAATATTGCACAATGGGGAAACCTGATGCAGCAACGCCGCGTGATGATATGAAGGTTTCGGATCGTAGCTCTGTCTTTGGGAAATGGCGGGTACCCAGGGAGGAAGCCACGGCTAACTACGTGCCAGCAGCACTTGATAATACGTAGGTGGCGAGCGTTATCGGATTTACTGGGCGTAAAGGCGTAGGCGGATGATTAAGTGGGATGTGAAATACCGGGCTCAGCAGGTGCTGCATTCCCAAACTGGTTATCTAGAGTGCAGGAGAGGAGAGTGCAGACCCTGGTGTAGCGGTGAAATGCGTAGAGATTAGGGAAGAACACCAGTGGCGAAGGCGACTCTCTGGACTGTAACTGACGCTGAGGAGGCTCAGCGTGGGGAGCAAACGGGTTAGATACCCTGGTAGTCCCGCCGTAAACGATGAATACTGGGTGTGGGGTTTCAACCTCCGTGCCGCCGCTAACGCATTAAATCCGCCTGGGGAGTACGGTCGCAAGATTAAAACTCAAAGGAATTGACAGGGACCCGCACAAGTAGCAGACATGTGGTTTAATTCGAAGCAACGCGAGACACCACATGACATCCCTTGCATTACTCTTAATCGAAATCCTTCGGGGACAAGGTGGCAGGTGGTGCATGGTTGTCGTCAGCTCGTGTCGTGAGATGTTAGGTTAAGTCCCGCAACGAGCGCAGCCAGCAATCGTTAGTTACTACCATTAGAAGTTGAGGACTCCTGGCAGAGACTGCCTGGGTTAACCAGGAGGAAGGTGGGGATGACGTCAAATCATCATGCCCCTTATGTGTAGGGCTACACACGTGCTACAATGGCTGGTACAGAGATGCAATACCGTGAGGTGGAGCCAAACTTTAAAACCAGTCTCAGTTCGGATTGTAGTCTGCAACTCGACTACATGAAGTTAGAATCGCTAGTAATCACTTGAATCAGCATGTCGCGGTGAATACGTTCTCGGGCCTTGTACGCACCGCCCGTCACACCACGAGAGTTGATAACGAAGCCGGTGGCCTAACCGCAAGAGGAAGGAGCTGTCTAGGTGGGATTGATGATTGGGGTGAAGTCGTAACAAGGTAACCGG
+
215()+4*:7+-7+)/00,0155*,,-4871..0,://6+&*,+58')*7532&-.1.2475653,)***/,-.18015;,-(9,89,/1--1298983;<18/))%%'&'),)*+0/+(*+1'.+*((,,()1*+*3./+.1'4',*()+*,.)),)+*&/20396801))+60*-4688;756+3)50**2236897767-.0)2655997::97/3.3./22::761*$+4())13,99877..//19:9;9:9599/2,-+.,-361811+(,+,-/192:30*'.4**((*&$%&%'++''110*+..3987,/3**.5750.,,,0%+2-*,+.68898474552-)('006740.-(-3:66-+/34/..-,*+--,+,'+,*0*&()+2/35,&%+6832&.*).//2778<3/48((%%&.)*45457<852-//210097,2-*&'%,/,,<900&+%&+0./3-4./744447-,*&*'.-*()/*-*'')4+)*-.25,,+*,42*,+/0<<;89-85+.,430-*,,&5:92632++*/)*)+&(%'.-00/,*-50<978785170013&/)((($&&&(*(**.-078779-.201.5/--0,4-6-56(*)*'.6/;4.4944061)1+(++)+*+6975...*,29,.4565.////6977:1:55577-14+-.15.20328(*.4683336231%/0$&'$&+120;0///+*().2(.*+'**)/.*(44/55-+-,.,&%&(--9:8:534,/93:49/8.*/-.120.2692267887735680106802&-741*610,.*)*)*,,.000.),,,/66597<3131159536+***)0)20:44588862/,,./)-,&990.062.9;9/:889:89(38:429108/0167:98903.++*,-0,014808.+8).*503466/5.8-,-$+%%),1/7--.12988.1-2246<:8958:832,6732/4+.+.&,+24+58++9866,2*')),,(+24..//-+%%')..&+*0.00,,.14-002)%(*00+-&)+2315)*(0+370-2,,--/307.72*-,-.-.5,(*1.03/7/4:763/
@4a364fd1-4bde-4f60-afab-340548988490 ch=115 read=105147 start_time=2019-12-13T05:27:56Z barcode=BC01 runid=2c9cf7bc05858273f10e7d7ec552fc0bd742dc3e
CTCCTACGGGAGGCAGCAGTAGAATTTTCGGCAATGGAAACCCTGACCGACAACGCCGCGTGAAGGAAGAGGTTTTCGGATTATGAACTTCTGTTATAAAGGAAGAGCGGCTACACAGAATGGTAGCCAGTGACGTACTTTATTAAGCCACGGCTAACTACGTGCCAGCAGCGCGGTAATACGTAGGTGGCAAAGCGTTATCAGGTGTGGGCGTAAAGAGGGCAGGCGGCAGCAGGGTCTGGTGAGGCCTGAAGCAACTGATAGAAAGCCATAGAAACCAGGCAGCTAGAGTGCAGGGGAGAGGATCGTGGAATTCCATGTGTAGCGGTGAAATGCGTAGATATATGGAGGAACACCAGTGGCAGAGAGCGACGATCTGGCCTGCAACTGACGCTCCAGTCAGCGTGGGGAGCAAATGGGATTACCCTAGTAGTCCACGCCGTAAACGTGGAGTACTAAGTGTTGGATGTCAAAGTTCAGTGCTGCAGTTAACGCAATAAGTACTCGCCTGGAGTAGTACGTTCGCAAGAATGAAACTCAAAGGAATTGACGGGGGGGGGGGCCCGCACAAGCGGTGGAGCATGTGGTTTGGTTCGGAAGCAACGCGAAGAACCTTACCAGAGTCTTGACATACTCATAAAAAAGGCTCCAGAGATGGAGAGATAGCTATATGAGATACAGGTGGTGCATGGTTGTCGTCAATGTCGTGGATGTTAGGTTAAGGTCCGCAACAGGCGCAACCCTTATCGTTAGTTACCATCATTAAGTTGGGGACTCTTGAGACTGCCAGTGACAAGCTGGAGGAAGGCAGGGATGACGTCAAATCATCTATGTCCCTTATGACCCCTGGAGCTGCGTGCTACAATGGATGGTGCAGAGGAAGCGAAGCCGCGGTGAAGCAAAACCCATAAAACCATTCTCAGTTCAGTTGTAGTCTGCAACTCGACGCTACATGAAGTTGGAATCACTAGTAATCCCGCGAATCCAGCATGTCGCGGTGGAGAAATGCGTTCTCGGGCCTTGTGCACACCGCCCGTCACACCACGAGAGTTGATAGCAGAGGCGGTGGCCCCTAACCGCAGGGAGGGCGCTGTCTAAGGTGGGATTGATGATTGGGAGTGAAGTCGTAACAAGGTAACCGG
+
..3.,&/)3/*+++('**.//(()*4:902:76876.-6-.91-,-01()'*55368242540601..''++65((52:,/0((&'%%++**&.5*,26--0.3+%+0485+**))++'.'*5...5.(/-*($&$#%((,),11(()+(.-.,.0123373776:510//0.-4-,0,)'))1-4--4;104,+/07100:,.:9797;998+:0.')-25144.,0,*,*)'+.+**5421--),-755)*&''-(*%&+)$*&$'*803,*-54-5-579,../-.,..1440;6,)*+13026-.-*1)6+88,,*'''&)+,4/00;8233;7659740%)-2+/)/+*-./+.-341((()%()+,/)'43362520-02///0065653-./1*&&''**05)(*+9<74/64*,4+/6+)%..'*-25+/02:65:;:5(0)(%'+,87853777;8:7:33228015<5*///07783123200+,/-+(+%+())/-04-+'$+1259586584+-,/&(-40073/16+*+'&),./.-0+)*,+,),46*2-)%**,10/0/9789...(/+''+.3.*&///()(+$'-330**2.')./,,*&+(')')/-40//8871222'()102-',.//1()(+,-993/,,*-**++-5:8:6341+).,.005::99674./3..1100(&&$'21.-(''$')$(-,/0/%,2/2*+-24&&,,*-/,271)0045415///932745565;4/-+7*894,31-1,*&/-02145,*($''-)(*-3/-3,'(*...0,024478789:;1118/.%'*2-99,/8,-,04.-+//-))')).-/14)*,-/67;::523345.).)*.),(*0,00)+()*)+/(,0:;15;3-008:30345:711&))08#0%3+..252357/8.,+,,0*-.-/((').)..7.7866&+-./214/2&0*,*)-*4-(+203/*+)-))(*.*(,.,)).)*/-.8.636725+/'-*+,.9462*(++())+2'*+**&)4+)&'($+%&%((',30071-+(&'*/.322'5/).--*'(++/2347-71791-1/,++)&+,021&%)*)/+,,*),'537,6.0)4224
@1dd43c88-49f0-41ed-b62c-bf50d41c2fcb ch=139 read=67803 start_time=2019-12-13T05:28:11Z barcode=BC01 runid=2c9cf7bc05858273f10e7d7ec552fc0bd742dc3e
CCGGTTACCTTGTTGACTTCACCCCAGTCATGAATCGCAAGTGGTAGCGCCACTCGAAGGTTAAGCCTCTTCTTTTTGTACTCCCATGGTGTGACGGGCAGTTGTGCAGGCCAGGGCGTATTCACCGTGGCATTTCTGATCTGATACTAGCGATTCCGACTTCCATGGAGTCGAGTTGCGGGCGCTCAATCCGGACTGACGCACTTCATGAGGTCCGCTTGCTCGCGGGTCTTCTCTTTAGCGTATGCGCCATTGTAGCGTGTAGCCCTGGTCATGGAACCATGATGACTTGACGTCATCCCCACCTTCTCGGTTTATCACTGGCAGTCTCGCGTTGAGTTCCCGGCCGGACGCTGGCAACGGATGGGGTTGCGCTCGTTGCGGGACCAGCAGCATCTCACGACACGAGCTGACGACAACCCAGCTCTATCACCTTGATACGAAGGATTTCCTCGATTAAAGAGTATTACAGGGATGTCAGGTGAGTTCTTCGCGTTGCTTCGAATTAAACCACATGCTCCGCTACTTGTGGGTCCCCGTCATTCCTTTGAGTTTTAATCTTGCGTACTCCAGGCGGAATACTTAATGCGTTGGCGGCGCTGAGGTGTTGAAACCCCACACCTGGTATTCCATCGTTTACGGCGTGGACTACCAGGGTATCTAATCGCAACATGCTCCCCACGCTTTTCCGAGCCTCAGCGTCAGTTACAGATCCAGAGAGTCGCCTTCGCCACTGTGTTCTTCCTAATCATCGCATTTCACCGCTACACTAGAATTCCACTCTCCTCTCCTGCACTCTAGATATTTGGTCAGCACCCAAGTTGAGCCCGGTATTTCATCCCACTTAATCATCCGCCTACGCTCCCTTTACGCCAAATAAATCCGGATAACGCTCGCCACCTGTTTGTGTGCTTATCGCGGCTGCTGGCGTAGTTAGCGATGGCTTCCTCGCTTGATTGCCGTCATTATCTTCCCCAAAGACAGAGGCTTTACGATCCGAAAACCTTCATCACTCACGCGGCGTTGCTGCATCAGGTTCCCCATTGTTTTAATATTCCCCTGCTGCACTCCCGTGAAG
+
3-444914030%))'),26&(.56*+-.....4:0.'''((&(-+*)+')))..,).++3,:+*$&&$&''&*.0/-*.,0/*0,(*.11+,.054::7+.4)&$&(&)10+)**$''),29225:78-8*(*/)'$'&((&((,&+)**,,(-+,)''429/*)--'%')*0+,21)0*7*.'-)51;.5)3,3+)*+,50--2,'&)+,14000.-/..,..*,((/+.,22745:1'(%$)&-..12;17:3/.-)%(&%&&)5)*1921%%*(+*)*)+**.++-+5/00789:1618,+--/2(&))0/7,-/16474.-)*++*+%%%**+).4869--,,(04.('),.600/-)/(($+0)+)**,./1.6.--.76.-*)%2,&../761(+,./%'()-24557559925/(&#%()&$(*,/1,3++-+,)*)*+*+9617021,4+3//&'$%''%$%'(36-28:8000'+).0;66:.*+,-9...:5.3-0019527.-/11541.%%*'(-1,/051-/42*()+)-13+)2/-//-;-))-)+('&$%%%))..-047./-,.)--//1/-.-.**('*+)&&$'&(*,.190&-5)-81()%,.,(*()+6+)+134083(+.74469;55637:692,2,./00651%&$$##&$-*:98/+-).-67**''*))00/.(//45*('+#$&)'+,/)(')(-/029:286/55.0/(&'(-(/+.*).0./#((&*-3;;8-91'(''))*-.)*),(1-$''(&(+,.-/./13,-+/''+04%),&(/,.&%(,-/)10126..%-)'&)'$*6()*+-6,*,.51948168757;6/4...50('/-'+.3//-'*'-(*1/7198994),0123:545)&$&&')%,%$&'+.76907//+%'&&&'''/.-&*(&&'+,,*3131.&'&&&%.0&-4446,2/-/2455381+28---(''''(+87*/././,+/41(,,++*05;576/)*++-/+--8.,))*+,.()-.0)45/,.9)-)'$''+'*)*,.+-,)&$&#'')&$&*&'(%
@f4dbee98-6373-4e7b-bf67-c8be15123b96 ch=9 read=24822 start_time=2019-12-13T05:28:08Z barcode=BC01 runid=2c9cf7bc05858273f10e7d7ec552fc0bd742dc3e
CTCCTACGGGGGCGAAAGCGTGAGAATTTTCGGCAATGGAAACCCTGACCGAGCAACGCCGCGTGAAGGAAGAAGGTTTTTCAGTTATGAAGCTTCTGTTATAAAGGAAGAACGGCTACAGAAATGGTAGCCGGTGACAGTACTTTATTAAGCCACGGCTAACTACGTGCCAGCAGCCGCGGTAATACGTAGGTGGCTTAAGCGTTATCGGAATTATTGGGCGTAAGGGGCAGGCGGCAGCAAGGGTCTGTGGTAGAAAGCCTGAAGCTGCTTCAGTAATACCGCCAGAAACCAGGCAACTAGAGTGCAGGAGGATCGTGGAATTCATATTGTAGCGGTGAAATGCGTAGATATATGGAGGAACACCAGTGAAGGCGACGATCTGACCTGCAACTGACGCTCAGTCAGCGTGGGGAGCAAATAGGATTAGATACCCTAGTAGTCCACGCCGTAAACGATAGTACTAAGTGTTGGATGTGTCAAAGTTCAGTGCTGCAGTTAACGCAATAAGTACTCCCGCCTGAGTAGTACGTTCATAAGAATGAAACTCAAAGGAATTGACGGGGGCCCGCACAGCGGTGGAGCATGTGGTTTAATTCGAAGCAACGCGAAGAACCTTACCAGGTCTTGAACATACTCATAAAAGGCTCCAGAGATGGAGAGATAGCTATATGAGATACAGGTGGTGCATGGTTGTCGTCAGCTCGTGTCGTGAGATGTTGGGTTAAGTCCCGCAACGAGCGCAACCCTTAGTTAGTTACCATCATTAAGTTAGGGGACTCTAGCAGAACTGCCAGTGACAAGCTGGAGGAAGGCAGGGATGACGTCAAATCATCATGCCCCTTATGACCTGGGCTACACACGTGCTACAATGGATGGTGCAGAGGGAAGCGAAGCGCGAGGTGAAGCAAAACCCATAAAACCATTCTCAGTTCAGTTGTAGTCTGCAACTCGACTACATGAGTTGGAATCGCTGTGTCGCGAATCAGCATGTCGCGGTGAATACGTTCTCGGGCCTTGTACACACACCGCCCGTCACACCACGGAGTTGATAACACCGAAGCCGGTGGCTAACCGCAAGGAAAGGGCTGTCTAAGGTGGGATTGATGATTTGGGGTGAAATCATGTTCAAGGTAACGG
+
+01-&&*+373),**)+%)*+'%''-)5:;/88-2.-50(..*1/(*.0++017694.29..(2,,321.2,.-+-188:00*,,0'+'-*%'/-765/9///:*2-23-27-,-*),/.(%(+'.-**(2))*1.-,&+,+.1.4*/,.('(+00121122-../185685*/-.6,...'+2+,,8501*1-34**(,),-//6102+3,304-219;:30+6+(+/,+(*/51:6/02/.+3132322/2-((,02,.40/,%&()'*/+1+-(,*&%'&%'&*%-.*.82183,%//1002338+.')+5.//+51/-.-5*)/%1&((%,+*(2+,9523222108967300-*-+-2-/18&74213126893323333)0,+,//%,(++.,0.0/01,('(*21+4*(*,9;510-0+1-0+1365:*-,.31159845/268:;<;71/3+/2++.),,.-382753/1',1+1.,-7;519123554375210.02755+(+%+-82()1430-/000458(,')%'+)*2;427;549:80*.+*-/256625;8003'$(&')+./7546-...1),.07:8.68:6-5-,-;996.,2/*485706/07+-+++741+11244666579;9-16629)++./01:3/-++,*%(')++./+.5415:.2.-44712352,9-+)+(*.(+.258:981&*%'+151823444:98307,%$,,(4))))&)*&51'()$+,20/1303:8:6(*,4,.10'353,77662(1/'*(/062/1/017997/---331.&'))%&#262458664678;945487364-4-,(('+-34;995230110*&(**6600//621501,5277&+'**)...1(++().0.-./,*1.%+7<;/6:/.22;<:7:::<:::48:9915/:/..13(#%(*',-852.-..05-'+*/,/((*-+,1'+*+0*+++-.0'//0:8--,-/5/,.544446:879(284180/077)0).+.0/0<83782324///-%%&')*+,3.-'+'&*/+/6276)((&')(41667)1,3',*)))+10,.7(4+480,,,(),./:0)/483,.,.'*,'-'$%$--)-($$++*
@d9b7acb8-1e43-4cb7-8f31-981b0c6d3ccc ch=23 read=76342 start_time=2019-12-13T05:28:04Z barcode=BC01 runid=2c9cf7bc05858273f10e7d7ec552fc0bd742dc3e
CCAGTTTACCTTGTTACGACTTCACCCCAATCGCTGACCCTACCTTCGGCCGCTGCTTACTCACGGTTAGCTCACGGACTTCGGGTATTGCCAACTCTCGTAGTTGGCGGGCGGTGTGGCCTGCACAGACCAGGAACGTATTCACCGCGACATTCTGATTCGCGATTACTAGTAACTCCAGCTTCGTAGGCGAGTTTCAGCCTACAATCCGAACTGAGACTGGTTTAAAGTTTGGTCCCACCTCACGGTATTGTGCATCTCTGTACCAGCCATTGTAGCACGTGTGTAGCCCATAAGGGGCATGATGATTTGACGTCATCCCCACCTTCCTCCTGGTTAACCCAGGCGGTCTCATAGAGTCCTCAACAATGGTAGTAACTAACGACAAGGGTTGCGCTCGTTGCGGGACTTAACCCAACATCTCTCCTGACACAGGCAATCGACAACCATACCTGTCACCTTGGTCCCGAAGGGATTTCCTCGATTAAAGAGTAGTACAGGGATGTCAAGTGTGATGGAGTTCTTCGCGTTGCTTCGAATTAAACCACATGCTCCGCTACTTGTGCGGGTCCCCGTCAATTCCTTTGAGTTTTAATCTTGCGACCATTACTCCCCAGGCGGAATACTTAATGCGTTAGCGGCGGCACGGAGGTGTTGAAACCCCACACCATTATTCATCGTTTACGGCGTGGCTACCAGTTATCCTAATCCCGTTTGCTCCCCACGCTTTCCGAGCCTCAGCGTCAGTTACAGTCAGAGAGTCGCCTTCGCCACTGGTGTTCTTCCTATCTACGCATTTCACCGCTACACTAGAGGTTCCACTCTCCTCTCCTGCACTCTAGATAACCAGTTTGGAATGCAGCACTAAGTTGAGCCCGGGTATTTCACATCCCTTAATCGTCCGCCTACGCTCCTTTACGCCCAGTAAGTCGGATAACGCTCGCCACCTACCGTATTACCGCGGCTGCTGGCGTAGTTAGCCGTGGCTTCCTCCTTGGGTACCGTCATTTATCTTCCCCAAAGAGACAGAGGCTTTGCGATCCGAAACCTTCATCACTCACGCGGCGTTGCGCATCAGGGTTTCCCCATTGTGCAATATTCCCCACTGCTGCCTCCCGTAGGAG
+
02$+*2,*-238153015189;8.3))&/*,.10+)*,('&).42661213()+%'%$%*+)&'%*5,'*2,,,,1('*2:91321-3//560,--)))(*'-/'&)()3855964/5.5/1,,%('&-.2'22+411866<648:*.7331241.//3<:60//8/520))),.212+*(+070),,**95430:2/+)*,+051810)*383322155;9;4;705++.9((&''00*,92725.81,0/,.035422.0/'&-3/02;037'&'(*%+0343-,+*,&&'(*(020-))-,-.--/82,-2.136707;..277;0+)-,+/(+$'$-%)*159&41/.0%*+-0343755-,-,60-6**)*''')//1../-/.-/-2,-))%()1+,.6:5.))(/*51+--+-/-,,*)($)&.,/$'*%%(&')-*(&//03,52-000,.-,+*$*()((((()&&/3*44/1,-1.12/',)-,-1.+++5,023498--*&'%$..4,09<:8;6,./0,,-;/9(&.0-<;89800.133017,-,*)/)+.104<0-866*//2184:1%'-(+.)4;<,320029110118&-('+.741-.099893/+((,*/-...*3)%'&')(0**)*1/+---,6/,+51,76*%'$&%#'&'9<978878<0)*-60015/.--42**-4..3'(4906/'%.5/)1/199-&-+*092,((*668670.0//4.255454758++,/,/154::9<:799)+(*1847;76803)+.64/32437<9757846733022'&&)'*'0/*+,/.7677873333()()+-.28686;544;:)2-.+*)'()$'$*)+-../(5)*-..2.19-,)())20&%$(+./&-//---%$((*/5.-0(#(&*&&&)*+-'-/+91735525558:;4473013,0-/4/393251116503.-*--.5/,+..+325.070(*+'()(/'('48598/7.*)/-44489/56+))*,6,*%+(.022',+/11)()+)*.04/4:;4540*--0-9.-.-*(''./4-1533;,3691&)-)+65/8///2679/*+)()(),0)28'(4*.&'(
@495a95ed-a0a5-4fe8-825c-8dfcae770266 ch=74 read=125527 start_time=2019-12-13T05:28:26Z barcode=BC01 runid=2c9cf7bc05858273f10e7d7ec552fc0bd742dc3e
CCACGGGAGGCAGCAGTGGGAATATTGCACAATGGGCGCAAGCCTGATGCAGCCATGCCGCGTGTATGAAGAAGGCCTTCCGGGTTGTAAAGTACTTTCAGCGGGGAGGAAGGGGTAAAGTTAATACCTTTGCTCATTGACGTTACCCGCAGAAGAAGCACCGGCTAACTCCGTGCCAGCAGCCCGCGGTAATACCCGGAGGGTGCAAGCGTTAATCGGAATTACTGGGCGTAAAAGCGCACGCAGGCAGTTTGTTAAGTCAGATGTGAAATCCCGGGCTCAACCTGGGAACTGCATCTGATACTGGCAAGCGAGTCTCGTATTAGAGGGGTAGAATTCCAGGTGTAGCGGTGAAATGCGTAGAGATCTGGAGGAGGAATACCGGTGGCGAAGGCGGCCCCTGGACGAAGACTGACGCTCAGGTGCGAGGAGCAAGCAGGATTAGATACCTGGTAGTCCACGCCGTAAACGATGTCGGCTTGGAGGTTGTGCCCGCTTGAGGCGTGGCTTCCGGAGCTAACGCGTTAAGTCGACCGCCGCCAGGGAAATACGGCCGCGGTTAAAAGAAACTCAAATGAATTGACGGGGGCGCACGAAGCGGTGGAGCGTAATGGTTTAATTCGATGCAACGCGAAGAACCTTACCTGGTCTTGACATCCACGGAAGTTTTCAGAGATGAGAATGTGCCTTCGGGAACCGTGGAGACAAAAGGTGCTGCATGGCTGTCGTCAGCTCGTGTTGTGAATGTTTAAGGTCCCGCAACAGGCGCAGCCCTTATCGCTGTTGCCAGCGGTCCGGCCGGGAACTCAAAGGAGACTGCCAGTGATAAACTGGAGGAAGGTGGGGATGACGTCAAGTCATCATGGCCCCTTGACCAGGGCTACACCCGTGCTACAATGGCGCATACAAAGAGAAGCGACCTCGCGAGAGCAAGCGGACCTCATAAAGTGCGTCATGTAGTCCGGATTGGGTCAACCGACTCCATGAAGTCGGAATCGCTAGTAATCGTGGATCAGAATGCCACGGTGAATACGTTCCCGGGCCTTGTACACCGCCCGTCACACACCATGGGAGTGGGTTGCAAAAGTAGGTAGCAACAGCAGGCGCTTACCACTTTGTGATTCCATGACTGGGGTGAAGTCGTAACAAGGTAACCGG
+
2//1&87.67479:8896:5-52146,-)-.766;21/15:-6732.1,*()-.4559578568889869''-+.97862'4:658133;5)0,,02.($*,/51*&0.-*-5,***750-8.8-13/54,+125(4)*+808/)01.///-.+')*',-993910061257320,-*,,--3.--.4-*1,+)/&''/.+/()*556111/92827'3,.001239102-1483))--1,0/1..0/+36;5.2140038-.0841.035)-73(46899576:68:73123,/,+-701000/8--.1$'''+3437-0)')*++-04/+-*/,/9/302932*&++71203630011,''))0366891/(%*,):55;916,2--*1-+-6150;8+(19340/4../111/,..045988.+)'''$(37'3)1-,0.,),,(//(,3215196+-34:8;<<66221+17**('0+704--.%+(),)$()(.+1611229401---1+./174214+3+8-1365/-*(.+&)(*,.(&$&'-.1856.1)/'1*/3+%+/.23:9;:410045637/6:9,/'*)+%**),-8024&)+'0)+('*1<:27493223296/4/4,,2+,3/10203:699;:25///487/,-.2*/,,3<810//01:7712://113:8953;8-4/)+-,-',).(++-*85;<31/,-.5256::661(,,-17980;0+()('+/7*&&)'(.7++30'1)*57*9*%-;8*70//+,30,8--0/..070/*1/45-5161166+8.-0).14989830.+-.18068;/-3-,.*.-++23044653474-,.05:8-/.56/+%&$((+3-.1//-)+&*(((0289573832:98932.')/*())+,*-/367781/.)(&)+6913.41238900/6/,/24255-5+*()*/'**%4')-%&%$#)&&1106:020100/3196:89755(--00.76;9:0000)*+,/2614373.,5/12349/.)/7:811845599:897;7450,,%,-188::5-)*)26336135;0)&*')'&%$$(+'#%&'002,.2305:.3394.-+13:76464566355-++-+*+7212403/-.-499869
@542035d9-a27b-425c-820d-72d54b31918e ch=150 read=58863 start_time=2019-12-13T05:28:34Z barcode=BC01 runid=2c9cf7bc05858273f10e7d7ec552fc0bd742dc3e
CTCCTACAGGGAGGCAGCAGTGAAAGAATATTGCACAATGGGCGCAAGCCTGATGCTGTCTCCGCTACCGCGTGTATGAAGGCCTTCGGGTTGTAAATTACTCTCAGCGGGAGGGAAAGTAAAGTTAATACCTTTGCTCATTGACGTTACCGCAGAAGAAGCTCGCTAACTCCAGTACCAGCAGCCGCGCGGTAATACGGAGGGTGCAAGCGTTAATCAGGAATTGCACTGGGCGTAAAAGCGCACGCGGGCCGGTTTTGTTAAAGTCGAATGTAAAGAAATCTGGGCTCAACAGAACTGCATCTGATACCTTGGCTGAGTCTCTCGTAAGAGGGGTAAATTCCAGGTGTAGCGGTGAAAATGCGTAGAGATCTGGAGAACCACCGGTGGCGAAGGCGGCCCCCCTGGACGAAGACACGACGCTCAGGTGCGAAAGCGTGGGGAGCAAACGGGATTAAGATACCCTGGTAGTCCACGCCGTAAACGATATCGACTTGGGTTGTGCCCGGGCGTGGCTTCGGAGCTAACGCGTTAAAGTCGACCGCCTTAGATACGGCCGCAAGGTTAAAACTCAAATGAATTGACGGGGGCCCGCACGAAGCGGTGGAGCATGTGGTTTAATTCGAAGCAACGCGAAAAGAACCTGGAGTCTTGACATACTCATAAGGCTCCAGAGATGGAGAGATAGCTATATGAGATACAGGTGGTGCATGGTTGTCGTCAGCTCGTGTCGTGAGATGTGGGTTAGTCCGCAACGGTACCAACCCTTATCGCTGTTGCCAGCGGTCCGGCCGGGAACTCAAGGAGACTGCCAGTGATAAACTGGAGGAGAGGTGGGGATGACGTCAAGTCATCATATTACCCACGACCAGGGCTACACGTGCTACAATGGCGCATACAAGAGAGAAGCGACCTCGCGAGAACAAGCGGACCTCATAAAGATTCGTCGTAGTCGGTTAAGGTCTCTGCAACTCGACTCCATGAAGTCCCGGAATCGCCTAGTAATCGTGGATCAAGATGCCACGGTGGAGCCGTTCCGGGCCTTGTACACACCGCCGGCTCACCATGGGAGTGGGTTGCAAAAGTGGTAGCTTAACCTTCGGGAGGCGCTTGCCCACCGCTGTGATTCATGACTGGGGTGAAGTCGTAACAAAGGTAACCGG
+
455/+-.&*..(*2215,)()%&))(+,+*-+++.//:33642%3,819<1///./1/1214,$$')4:5800230)+.,+//-,--*5316+/17,*)%((+,+'./+2,(,,(,.&)).58-0.0.-.05/74,/575380++&((&,3*.-*1,(+)&'(0--2-2./,/++,(*+%../%23-1'(+.+3*+)/-6/05-,.140---7.4-34(-()*,.*,+//2;9978180*&&$%#%%''0+0*++.:9**6.7.+,51&'331('/*%-1)(-#&+8676+',*+,76,+*'(&((,-++###%%%$+,---*+)0-24**&44.*,-)8+62(*2023/.004;953())%'5534//.//55:410*+'&+26-0+5*+''+)+..26/698/(-577/.,+,*&'()00102(412/,)+0,)(+++*-+)).15--'.,%-((*(//59<3/196-103.(*+07898;54325.431'*((+-*+1.-'.''(2,,..31/200)+)++02933414251+,64/)-1*+,(*+-23,4&/431..,(-,31:<96657390+()'0)/0,273*.,&%('*&''((1699;43443.*+2/;749376+.+*,6474-*02-,(+*-*()(&#()24+-,')*,,//4/,,1129**(+,,-75*))&)+/-0000/20007322,,1.-,+((',)-4502578823333'8*,/5951,14-,$.(3(**145%0+0/&+$'+(-*-6-*-,*,$(/62</-8*&(,//5686944:/*./::22./+,.27689//-++-09998:9-,-(%(-/-299.2/..--5545264240),')))13+&(*01811(&00**()&+))')+./-411/6:97561***)')+(*+,-0,-)()&%'%*43.2,765977+*.*)&&*(+,.2351577./+5*,)-*,+*+-..+,-01+243''*--1-.-.-+,-*+0&'&$'()-4013;::8820'&,025:.01421,)'(*-.46(,--//1.-,01.0/24-+)&$$$'&+30426&&%(+3.7/.+657.**(-)((,,/35256;7-80(+-**('%$(()'.6-/.-,225:425432-048/-*/,+*-.0/2336),1,58:;9:
@add85747-863d-4531-9bb6-1031af31e67a ch=190 read=124174 start_time=2019-12-13T05:28:32Z barcode=BC01 runid=2c9cf7bc05858273f10e7d7ec552fc0bd742dc3e
CTCCTACGGGGGGAGGCAGCAGTGGGAATCTTCCTGTGGGCGAAAAGTCTGACGAACAACCGCGTAGTGATGACCTTCGGGTTATAAAGCTCTGTTAATCAGGACGAAAGGCCTTCTTGCGAATAGTTAGAAGGATTGACAGTACGGAATAGAAAGCCACGGCTAACTACGTGCGCAGCCGCGGTAATACGTAGAGTGGCGGTGTCAGGTATTGGGCGTAAAGCGCGCAGGCGGATTGGTCAGTCTGTCTTAAAAGTTCAGGGCTTAACCCCGTGATGGGATGGGAACTGCCAATCTAGAGGTATCGGAGAAAGTGGAATTCCTAGTGGCGGTGAAATGCGTAGATATTAGGAAGAGCACCAGTGGCGAAGCGACTTTCTGGACGAAAACTGACTGAGGCGAAAACCGAGGCGAGCGAGTTAGATACCCCGGTAGTCCTGGCCGTAAACATTGATAGGTACTAGGTGTAGGAGGTATCGACCCCTTCTGTGTGCCGGAGTTAACACAATAAGTACCTGGGAATTACGACCGCAAGGTTGAAACTCAAAGGAATTGACGGGGGGCCCGCACAAGCGGTGGGTATGTGGTTTAATTCGACGCAACGCGAAGGAACCTTACCAGAGTCTTGACATTGATGGACAGAACTAGAGATAGTTCCCTCTTCTTCCGGAAGCCAGAAAACAGGTGGTGCACGGTTGTCGTCAGCTCGTGTCGTGAGGTGTGGGTTAAGTCACAACAGGCGCAACTATCTTATGTGCCAGCACTTCGGGTGGGAACTCGCGAGAACTGCAGACAATGCGGAGGGGAAAGGCGAGATGACGTCAATCATCATGCCCCTTATGACCTGAATACACACGTACTACAATGGGGTGCCGGAGCGGAAGCTTAATACCGCGGGTGGAGCAAGCCGAGAAACACTCTCTCCGGTTCGGACCGTAGGCTGCAGCTCGCCTACGTGAAGTCGGAATCGCTGGTAATCGCAGGTCAGCATGCTGCGGTGAATACGTTCCCGGGCCTTGTACACACCGCCCGTACCACGAAAGTCGGAAGTGCCCAAAGCCGGTGGGGTAACCTTCGGGAGGCGCTTACCACTTTGTGATTCATGACTGGGGTGAAGTGTAACAAGGTAACCGG
+
*,/6617+*,.0+)-.)++*(-.*1*+**+360-'(,-51-,+,1-(),/2*2*(4112381623--,,-.,,.,+0/0:-9.--9<0/001./+.,2,6%0576--4--.798;408.1/5:653270*+4+2-.8./1'7744*3.30)*-74./3,--.--.4)%'++.-*$$&),.02-7-/*''(&44+'&&%'%+((&+6'))().30986456<5020001*01/)/)1)2,8:49:8888809.::1/597%067.0806/87)(0001:<86:8:8060187/4*../*-(,1-37924+***()**,,*1,2,-//0.**))-(+/)((**-.+./,4.+6704+'+-/37/77494--'&(554498/59;99,6:;++,,,140.,.'%)+/(/*&#**,)(1/*'(-/+,27-951)*133.322,5,5,-/3955)*,)-.-131336336652--0-,1/0251&089+.85-*+(*1223,,*33510')-601,),+*)$%'('$)(*+/148,3592,3,+272/13680&+%**-7591.201+47-+.+/.345272,-,,.+)*+*797685:4122222/2.0-')$++-.-&$&(&&&')1/22-)-&'('(-4;99988:762...02984/3/(,22<67<,*/6.91//+*/::1800402:89000/071//8531*.--:76467795*0('&*),108-%%$&''+)-''+..//%()'*206/1&4),;//-+,6+9+.2*.9;398830++*(()(+),&(*(),).-01+./**+-+,..(*)/66572/,.2.1367./+/..-+30-,+1($&%$$&(*+++'0-2245795.1/'*&$%**(&*&-()&&(%+''(-/-.,)&*+3.,.20&4,*('00+223/.,,*0%.,&*$(%&,5(+,),)+-.+%+)/.15+**)+185434+2-..0,,*')(,12448/.9//,44-.&,,.237220,,$+-,58/.+1,.,--..45//..7/8:/'*%**(,*2/++33)2),*)*51/,22003470-372+/443076368+-518090/9:&-/:0.0567;8781-11055+)*/*('))-0865-3.074506
@e236b182-b930-4e12-a412-b6849a033faa ch=460 read=52532 start_time=2019-12-13T05:28:32Z barcode=BC01 runid=2c9cf7bc05858273f10e7d7ec552fc0bd742dc3e
CCGGTTACCTTGTTACGCTTCACCCCAATCATCAATCCCACACCTTAGACAGCTCCTTCCTTGCGGTTAGGCCACGGCTGAGGTGTTATCAACTCTCGTGGTGTGACGGGCGGTGTACAAGGCCGAGAACGTATTCACCGCGACATGCTGATTCGCGATTACTGGCGATTCCAACTTCATGTAGTCAGTTGCAGACTACAATCCGAACTGAGAATGGTTTTATGGGTTTGCTTCACTTCGGCTTCGCTTCCCTCTGCCTCCATTGTAGCACGTGTGTAGCCCAGGTCATAAAGGGGCATGATGATTTGACGTCATCCCGCCTTCCTCAACTTGTCACTGGCGGTCTCGCTAGAGTCCCCAACAATGATGGTAACTAACGATAAGGGTTGCGCTCGTTTGCGGGACTTGGCAGCATCTCACGGCAGGCGGCGACAACCATGCACCACCTGTATCTCATATGGCTATCTCTCCATCTCTGGAGCCTTTATGAGTATGCCAAGATTGAGTAGGTTCTTCGTTGCTTCAATTAAACCACATGCTCCACCGCTTGTGCGGGCCCCGTCAATTCCTTTGAGTTTCATTCTTGCGAGCAGTACTACTCAGGCGAATTACTTATTGCGTTAACTGCAGCACTGAACTTTGACATCAACACTTAGTACTCATCGTTTACGGCGTGGGCTACTAGGGTATCTAATCCTATTTGCTCCCCACGCTTTCGGGACTGAGCGTCAGTTGCAGGCCAGATCGCCTTCGCCACTGGTGTTCCTCCATATATCTACGCATTTCACCGCTACATGGAATTCCACGATCCTCTCCTGCACTCTAGCTGCCTGGTTTCTATGGCTTTACTGAAGTTAAGCTTCGGGCTTTCACCAGACCCTTGCTGCCGCCATATCTTTACGCCCAATAATTCCGGATAACGCTTGCCACCTACGTATTACCGCGGCTGCTGGCACGTAATTAGCCGTGAAACAAAATTACCGTCACTCGGCTACCATTTCCTGTAGCCGCCGTTCTTCCTTTATAACCAGAGTTTACAATCCGAAAACCTTCTTCCTTCACGCGGCGTTGCTCGGTCAGGGTTTCCCCCATTGCCGAAAATTCCCTACTGCTGCCTCCCGTAGGG
+
78463:13564106&-*.5/8/9890.6/1,--7-186+)/,10/2.0.4..0249587,3-*-3718$)-00)*&%&)$%''')--1408/.-0-.(,*'(-2788.053463/4)-5:4913-**0,,.267<8357369969;-----8<322324:--%%&&&$+*,+.,0385,-+)'-.*&((),./0487233731,,298744308442;;<-028;.7;7-2785(*0102,-181,-132;0..((23248,5+)&(')'*,./2-,1,76,+1731/224,+051.58556530:/..5888:,<8,)576469+-**&0(%)--790:0,031.2234021200;;-0(+*4*)*,+3-0/-./758760,154,6.0.376259*,76;70,4-',1+)---36734431&'623654*/5-61741101836:4342348:46/0&.-0151/.,-3021-,')+'*397;;665./00143421.&/%'&)++(0.:87/31+/+,/0+),.*1:.::4412.-.-6-.5*)+))+05*6536/,*-17879515:95075:7765:/20,-+')1(*,,675689%364,''+&%',0+.3//25.3,,-52+00.18:;;77:;00/768-0-(*+3+4577887972282),,112302*//13604400015214004,-0:4).,198,12///;/3(76351-(*+,39/-3...)0359,+&+,::92:646:&3123517</658946788985467944;:3,/7124.0*)++0,3,31--,.21410-//-.633351'5666685577;+,.+-/3037*-761.)(2+5*,-293&7777:+-**&)+9:<06-(,,-57*+)')++*33+,9380.+,*4688./+1,8720,+-,*02(*2+(*)),1725;68.7.//6944+&()+**.-*+.0(+$%)''-85,*-,10000*,-1084+-0/+5:906/-()*.223815;,.:/33:;///33''(.+16-*,/4050-,/46797;78<;96;6-10/254257114:7849--900;6.:;;-./;.09339;74+72,'&+,,.,*+++-9:+,.-%%
@7b19182d-21dd-4e39-b156-21a5b8f1e173 ch=8 read=54119 start_time=2019-12-13T05:28:32Z barcode=BC01 runid=2c9cf7bc05858273f10e7d7ec552fc0bd742dc3e
CCGGTTACCTTATTTACGACTTCACCCCAATCGCTGACCCTACCTTCGTACGCTGCTCTTGCGGTTAGCTCACGGACTTCGGTGTTACAACTCATGGTGTGACGGGCGGTGTGTACGGCCAGGGGCATTTCACCGCGGCATTCACGATGCATTTTTGGTAACTCCAGCTTCATGTAGGTTTCAGCCACCACAATCCAGACTGAGACTGGTTTTTTTTAAAGTTTGGCTCCACCTCACGGTATTGCATCTCTCTGTACCAGCCATTTGTAGCACGTGTGTAGCCCTACACGCAAAGAGGGCATGATGATTTGACGTCATCCCCACCTTCCCTCCTGGTTAACCCAGGCAGTCTCGCTAGAGTCCTCAACTTAATGGTAGTAACTGGCGACAAGGGGTTGCTCGTTGCGGGACTTAATAACATCTCACGACACGAGCTGACGACAACCATTTTCCTGTCACCTTGTCCTGCGAGGATTTCCTCGATTAAAGAGTAATGCAAGGGATGTCAAAATTGAGTAAGGTTCTTCGCGTTATGAATTAAAACCACATGCTCCGCTACTTGTGCGGGTCCCCGTCAATTCCTTTGGTTTTTAATCTTGCGACCGTACTCCCCAGGCGGAATACTTAATGCGTTAGCGGCGGCACGGAAGTGTTGAAACCCCCCACCTAGTATTCATCGTCTACGGCGTGGACTACCAGGGTATCTAATCCTGTTTGCTCCACGCTTTCGAGCCTCAGCGTCAGTTACAGTCCAGAGTCGCCTTCGCCGCACAATTTCTTCTAATCTCCATTTCACCGCTACACTAGAATTCCACTCTCTCTCCTGCACTCTAGATAACCAGTTTGGAATGCAGCACCCAAGTTGAGCCGGGTATTTCCACATCCACTTAATCATCCGCCTACGCTCCTTTACGCCCAGTAAATCCGGATAACGCTCGCCACCTACGTATTACCGCGGCTGCTGGCGTAGTTAGCCGTGGCTTCCTCCTTGGGTACCGTCATTATCTTCCCCAAAGACAGGCTTTACGATCCGAAAACCTTCATCACTCACGCGGCGTTGCTGCATCAGGGTTTCCCCATTGTGCAATATTCCCCACTGCTGCCCCGTAGGAGCAATATCAGCGCAACAGAAGGTTAACACAACCGACAGCTTTCTTCGCTTCCAGCAATGTGGCAAA
+
.1062:11718+.61),//67;441;77-703(),---6*119:6;4,(&'%(.%%&#+((()(/'++///.1.2/76:6461'.+&+)/*-.+-483798998;;979432-1++()'*)-43,**,4-+(-''(**+*.2)%'&)-'*%**((&%&*(+*+/('(+,.2',('$(%$(.-+.5++0*&&'(+.-(''((**-359::908/:9<03;6.65.2646/102:.-%+&&*(--+,..--,-1266+3,)*9:495+*++,+,0-.,,)*+/18-*),+0%&28-)$-6.77,+*)&'2<,,-:98878/96,*253357)+26,/7331-15.+.4././/9:,,+-%((,-508)/,/4.7.11/--1/.()-*(+(2/-)2+-,2*-.353;11-5*/12132-13/1+*+)%*,0304+(.+,/'77697267))&'&(*)-/3(20130/.$$#%%%&&%/1**')37/8.32+)(*(,)++33+-79.321-21)&+'&$&%'&',5:8:<:57.4.'*))(-&)+2++-.*,534-0*%&3*,-3,/.302/+00-)-.305220*+3-.**6;5-.8244:564598(4(&*/42+,/.9))-(*(//4/63335594302302:63542-.,+-.:/,8.-5:61(',,-+0346:84576779694<54589332/58,3,(--.1:::19604279--06-%&#&-1:35779:9:00100:/09/**.,18'**..0/-/.1956;;(,'()/.820428()51/,/+(/;:5-65)+7.6/46,,-0/3.0(*+++,-.2472//%)*-/12870*.,+-1;11*(,-'6.//,/4,-4-1811015+411-3;..'')--3,')/+2/764/83,2:98867490+3-*/0/:2,-48;101033323//.56-+,1*05*++(*+./.491.1,+*''.%&&%'(+1.--915846,*+)''+*,*%/(,&7868:75823380:9;+782,-.+,*(*,/+,-222)',0220:34-,-+*,,)$'$%(+(+,</4311*./*11..:64782+08/4209000715;:,(3/-/0+3:;//.,/,++-170/04'01*/3;441.4'-'6+7,))'('2*:;4243:;6680%%&%1,.%.*&&%(&%)$#$
@3a1843a0-8c7a-442b-a4ce-6e5154818208 ch=153 read=77095 start_time=2019-12-13T05:28:40Z barcode=BC01 runid=2c9cf7bc05858273f10e7d7ec552fc0bd742dc3e
CGGTATTGCCTTCGTTCCGGTTACGCCTTCATTGCTGGTGAGAAAGTTGTCGGTGTCTTTAATGTTAACCTACTTGCCTGTCATCTATCTTCCGGTTACCTTGTTACGACTTCACCCCAGTCATGAATCACAAAGTGGTAGCACGCCCACTCCCGAAGGTTGGCTACCTACTTCTTTGCAACCCACTCACATGGTGTGACGGGCGGTGTGTACAAGGCCAGGAACGTATTCACCGTGGCATTTCTGATCCACGATTACGCTAGCGATTCCGAGCTTCGCCCAGGTCGGTTGCAGACTCAATCCGGACTGACGCACTTTATGAGGTCCGCTAACTCTCGCGAGGTCGCTTCTCTTTATGCGCCATTGTAGCACGTGTGTAGCCCTGGTCGTAAGGGCCATGATGACTTGACGTCATCCCCACCTTCCTCCAGTTTATCACTGGCAGTCTCGCTTTACAGGTTCCCGGCGGACGCTGGCAGCAGGATAAGGGTTGCGCTCGTTGCGGGACTTAACCAACATTTCACAACCTGAGCTGACGGCAGCCGTACAGCACCTGTCTCACGGTTCTGGCTTCTCATCTCTGGAAACTTCCGTGGATGTCAAGACCAGGTGAGTTCTTCGCGTTGCATCGAATTAAAATACATGCTCACCGCTTGTGCGGGCCGTCAATTCATTTGAGTTTAACCTTGCGTACTCCCCAGGCGGTCGACTTAACGCGTTAGCTCGGAAGCCACGCCTCCAAGGCACAACCTCAAGTCGGCATCGTTTACGGCGTGGCTACCAGGGTATCTAATCCTGTTTGCTCCCCACGCTTTCGCACCTGAGCGTCAGTCTTCGTCAGGGGCCGCCTTCGCCACCGGTATTCCTCCAGATCTCTACGCATTTCACCGCTACACCTGGAATTCTACCTCTACAGGACTCCGGCTTGCCGGTATCAGATGCGGTTCCCAGGTTGGCCAGGATTTCACATCTGACTTAACAAACCGCCTGCGTGCAGCGCAGTAATTCCGATTAACACCCTCCGTATTACCGCGGCTGCTGGCACGAGGTTAGCCGGTGCTTCTTCTGCGGGTAACGTCAATGAACAAAGGAATATTAACTGCTCCCTTCACTCCCCGCTGAAGTGCTTTGCAACCCGAGGCCTTCTTCATACACGCGGCATGGCTGCATCGAAACTACGCCCATTGTGAAAATATTCCCCGCTGCTGCCTCCCGTAG
+
#-+,)/)$(%(./.007(+)*'%)%&%&'')-3.100,('%$*,0,1///7.3.'./,4/&$(*362,/51-*1+)3:7677*/14687652.,-.2-0:2:-1/..4478860401---34.1//542,1)4-*+10+%++'../6,+/.0&&(0126)('&(%%)1*-.4:52;6+*,,24)%))))+*-17,,-6893;::.7/,,,,+20./.16*02*./)')/53)+)(,-3+(&520.00140++**6-&+%'(%%%*(,*,'*&&'2/5'''%(/2,+'),4-1&'41151<75,625+))**+/*,.8:.//-.//.)&''$$))*(+'('&+,,+*+6,56/39/&.'),3:-9.*(%))),+--,%''(/24,-5/11421*-23602...*)'&%&(/-//45376,*-0+3543/.+.0<9245-,..0//-.,*.&''('%&$&+4,61)(&$()&***$&)+)',%*,)+0.)+**))+*135051003;86281/&&'-1,.-60,&%(&*)$'&'*+++65454'.,&($&'',-.5-/01./-/&32.)%&(()+'*,2235320))2*'21*2--6;9;9:944/07;++*+')./<99:2/1/08,-039-0,6*556)&%,,-.'+/)+/*+-)',-0.60/0)).7:9;95691+&*.7;163,1*''&%$',/4:1*,52280,,()'(/++('&(('()*-(+*-)38//,+1-1..,4+)').1.1-1+./12'&(*)&')63-.,-*(%(%(.,13.+-&*(+,-/4136574<2*++588..2-109:1)+',,'.1598::76756::656*).5.4689;9<:35625;.6111<8840'((.1011023/1//81-).72672/*.1.1)2)0+/)(-9(,.,.%,05575&'**+324;*/-/18%)+-,.*67925*(1/9/8*9,'.0&/.)(/02353221043/)-8.5<-078888/-.*%&$%#*+596;74/.0(+&%$*/1/2868/6/,/++*1...00//*(&)(%*+02.*00*3.,,.4/291456,41./47344182//.737,+,)*++.32-+2'-./7/1:4%''731,/31+30)--+-.'$))0090+-(,*55<79<5%%%()-,0183)3173/-.-.8/,,(-/,341;5,1/('%)*/,,/30456-$%'(+,+/3*36+*5/0
@21f95071-be12-4902-80cc-c34e22cf55dd ch=360 read=99236 start_time=2019-12-13T05:28:37Z barcode=BC01 runid=2c9cf7bc05858273f10e7d7ec552fc0bd742dc3e
CCCGATTTGCCTTGTTACGGCTTCACCCCGGTCATGAATCACAAAGTGGTAGCGCCCACTCCCGAAGGTTAAGCTTCACCTACTTCTTTTGCAACCCACTCATGGTGTGACGGGCGGTGTGTACAAGGCCCGGAACGCGGCGTATTCACCGTGGCATTCTGATCCACGATTACTAGCGATTCCGACTTCATGGAGTCAGTTGCGAACTCCAATCCGGACTACGACGCACTTTATGAGGTCCGCTTGCTCATGAGTCGCTTCTCTTTGTATGCGCCATTTAGCAGCACGTGTGTAGCCCTGGTCGTAGGCCATGATGACTTGACGTCATCCCCACCTTCCTCCAGTTTATCACTGGCAGTCTCGCTGAGTTCCCCGGCCGGACCGCTGGCAACAAAGGATAAGGGTTGCGCGCTCGTTGCGGGACTTAACCCAGCATTTCACAACACGAGCTGGCGACAGCCAACACCACTGTCTCACAGTTCGAAGGCACCAATCCATCTCTGGAAAGTTCTGTGGATGCCAAGACCAGGCAAGGTTCTTCGCGTTGCATCGAATTAAACCACATGCTCCACCGCTTGTGCAGGCCCGTCAATTCATTTGAGTTTTAACCTTGCGGCCATTGCTCTCCCCAGGCGGTCGGCTTAACGCGTTAGCTCCGGAAGCCACGCCTCAGGGCACAACCTCCAGTCGACATCGTTTACGGCGTGGACTACCAGGGTATCTAATCCTGTTTGCTCCCCACGCTTTCGCACCTGAGCGTCAGTCTTCGTCAGGGGCCGCCTTCGCCACCGGTATTCCTCAGATCTCTACGCATTTCCACCGCTACACCTGGAATTCTACCCCCTCTACGGTAAGCTTGCCAGTATCAGATGCAGTTCCCAGGTTGAGCCAGAAGTTTCACATCTGACTTAACAAACCGCCTGCGCTTTACGCCCAGTAATTCCGATTAACGTACCCTCCGTATTACACCGCGGCTGCCGGCGCGGGATTAGCCAGTGCTTCTTCTGCGGGTAACGTCAATGAGCAAGGTATTAACTGCTCCTTCCTCCCCGCTGAAAGTACTTTGCAACGAAGGCCTTCTTCATACGCGGCATGGCTGCATCAGGCTTGCGCCCATTGTGCAATATTCACTGCTGCTCCGTAGG
+
6.(*%-,)(043;+5+*)002280,/)*'&)20)+/194.(-*0+))+2/,-/.09*+12-2))))+0%3'+()'1'&-5.+149709;;,42+*9/(*,-%&*53668897;:334-.1..,02.2532(.,)2/./10--010;301727090/0;96///,3*+,-14.))(),/66:64311-2,+-0.&))0+50;/2'%0*.,&:*33/01273)(02453-./85460.35239443;/112),.023-,,6-22+1473255667:;94:($('(++$+,+-.-+-/7811669934-'%$&((**./1729122457719482+.6442..01/05<.-.<::96;4-.0.-&$$/()26.0*)('1*7.87775555:65176:,2-996318717..)+*/26618..'11-/001,1.'&'**080--031/+//2420/0+,**(&'&((*+/6&(,-13/0,--3353&''*+,./1050;98;753/.),,+,-276313:660,42037:;9::90)1.5<78;91310.-/126'&*/);;::7/.,('()/((1,)+2)./78,0518,*-1*1+:104,*(()4;;,4354.6.//185)-)&&+-,/79*.7;/8.,+*)+..40765549.4581'2,-0(09(+/5671()53--01747303,,-///7/6785;5.,0...::9924135*961112555:59;651;2,.03::4'*()41,.*+'/(''(&+,,/55788<:78;.-34.,426:580017/38.7456<+)+/)*/310-(%*+1+5<,/()41---,-12;894352620.15564/2/*.'(&('&'+4*.7-,1-.50/12.1556<6;.+/*1+*)535&&)%')4,))**)0**)'(4.6,64*+704:598/.*..'))-/,+/332263.+,5+81)'#$)21,1.)+/60,+(+2426111668462**'+)'.++)+1'+-//4:47<8211.530/554561:3339974'*.*+/*)(,&*.61/44203<9,+72/350/1/-22+#&%%*(((--192924:88978375;8567:777673;%-825:-068<:2370+-20:43340'+**,)(*(/:***()
@9c239a68-7a1d-40d3-91e8-29cd1cbbed38 ch=6 read=46903 start_time=2019-12-13T05:28:53Z barcode=BC01 runid=2c9cf7bc05858273f10e7d7ec552fc0bd742dc3e
TTATTACTTCGTTAGTTATTGCTGGTGTGAAAGTTATGGGTGTCTTTAATTATTTTCTGTTGGTGCGATATTTAATATCCTGGAAGTGTAGTAGAATATTGCTACAATGGGCACAAACCTGATGCAGCCATACGCGTGTAATTTGGGTTGTAAAGTACTTTCAGCTGGGAGGAAGAATGAAGTTAATACCTTTGCTCATTGGGCGTACCGCGGCACCGCTACTCCGCCAGCAGCCGCGGTAATACAGAGGTGCAGCATTAAATGGAATTACCTGGGCGTACCGCAAGCGCGGTTTATTAGTGGTCATGAAATACGGGCTCAACCTGGGGCCATCGGTGCAATGGCAGTCTAGCAGAGGGTAGAATTCCAGATTAGCGAGGGTGAAATGCGTAAGCTGGAGGAATACCGGTGGCGAAAGGCGGCCCTGGACAGACGGCGCTCGTTCACTGAAAGCGTGGGGAGCAAACAGGATTAGATACCTGGTAGTCCACAAACCGTCTCTGACGGAGGTTGTGCCAGCAGGGCGGCACCGGAGCTCGCGCGTTAAGATCGACCGCCTGGGAATACGGCCGCAAGGTTCACGCTCAAGCCGGTACGGCGGGGCTACTGAAGCGGTGGAGCATGTGGTTTAATTCGATGCAACGCGAGAACCTTACCTGGATCTTGTCGAGTTTTTTACAGAGATGAATGTGCGCTGAGGGCCGGCGGGTGGAGTGCTGCATGGCTGTCAGTAAGCTCGTGTTGGTGTTGGGTTAGAAGTCCGCAACAGGCGCAACCCTTATCCCTTTGTTGCCAGCGGTCCGGCCGGGAACTCAAAGGAGACTGCCAGTGATAAACTGGAGGAAGGTGGGGATGACGTCAAGTCATGTACCGGTGGGGCTACACGTGCTACAATGGCGCATACAAAGAGAAGCGTTGCGAGGCCAGAAAGCGGACTGCAAGTGCGTCGTAGTCCGGATTGGAGTCACCGCAACTCGACTCCATGAAGTCGGAATCGCTAGTAATCGTGGATCCAGAATGCCACGGTGAATACGTTCCGGGCAGCATCACACCATAAGAGGTAAGTTTAAAAAGAAATGGGTAAACTTAACCCTTCAGGAGGCGCCGCTGCGATTCGTAGGGTGGAAATCAACAAAGGTAACCGG
+
%#%)&'('*%&*'$%.(%+'#$(&&&&&%)+*)5.),)'%%&(+.,$&%,)%%$'-'+)0))(&&$(++()1,*&&&&('&('&$%#$%'&*(*+,,+/+%++&,,5./8,,'-)6(365542,(+)+--)(*'))*$)%%&%&&/.2:1+73*()',39/.(+(%*/-)+2),&&$'$*'&)1,2/10.04.-676%-''&'()+)+)&%%#%$'($%'$%')%#$%&)*+,56.3,0-,/.'.&')(+(((%(('.,()%(*/*.-*%&&&-445**'(%$'-,'''%'*(,*',+%)*%('###%(*'(#'(,5253//44224)%($%('&%'$$$&%&$$$%%&&$%%$(%-1*-0&1'3+4'(,(1'$&')%),(''/+)0/0-*,-''&,/..+0..661610,0-,-1(1205,73/'+.5/)(*))-*,**(('.%#&&&*)'',/3-14-*+-.2'%$0)(0(%$0+)05+)'%%&(('$%'/).&%***0)**.(*&%%)+&%$'%&&-%.)'%(('#&%/*%%%''(()''$%%'%&'+'(*325:592*,((23/+18-3.1(2+8/&*$%%''&$&&+**$(,''(01*,(&%&#&(*./9869201..+)*15<:5;7;844534733,,((-'4(2/6.2966',/)'%#%$&$((.:9:,&./,,+*%**0.&0&(%$&'$,-,+(&&%(,'$%+&&+++,-.(*-745633&&+$%&)./54+1''$%'8,15+4,+&*(',+6+--3:./9817/1..&%'&(,/(-5+(+2,/30135:69,.1060:332/05,8*.-)+034660-//,,/072//10,5/,,,(()/07.224479885157'(&%#)'(')+620)(((&+.069:6864811/02334574*&&%&&&'(***,+&)%%$'%+*&+-(,,)($%''+()+++429:945(.,//3./(++,),)&(,+./02+1+.-(*,)0++.,6,501..-(,.18455::;433'*-.0/35-*,+6453;6////25+.1%'$#$$'(&('(&''&%%')%%(%,)83-384*&*,'+%+-*+2-)*%*&**1/68'1/+(''$%()(*'((&+'&&#$*+'&((')''('')08+.713732/0
@b340cad0-a8b5-4d72-8205-3351dd2d4c01 ch=153 read=77099 start_time=2019-12-13T05:28:50Z barcode=BC01 runid=2c9cf7bc05858273f10e7d7ec552fc0bd742dc3e
CCGGTTACCTTGTTGCGACTTCACCCCAATCATCAATCCCTTATTCTTCGCGCGGTTAGGCCACCGGCTTCAGGTGTTATCAACTCTCGTGGTGTGACGGGCGGTGTGTACAAGCCGAGAACGTATTCACCGCAGGCATGCTGATTCGCGATTACTAGCGATTCCAGCTTCATGTAGTCGAGTTTACGAACTACAATCCGAACTGAATGGTTTTGTGAACTGCTTCACCTCGCGGCTTCGCTTCCCTCTGCACCATCCATTGTAGCACGTGTGTAGCCCAGGTCATAAGGGGCATGATGATTGACGTCATCCCCGCCTTCCTCCAGCTTGTCACTGGCAGCAGTCTCGCTAGAGTCCCCAACTTAATGATGGTAACTAACGATAAAGGGTTGCCTTTCGTTGCGGGACTTAACCCAACATCTCACGACGCTGCAGGCGGCGACAACCATCACCACCTGTATCTCATATGGCTATCTCTCAATCTCTGGAGCCTTTGTAGGTATGTCCAGAGACCTGGTAAGGTTCTTCGCGTTGCTTCGAATTAAACCACATATCCTTGTGCGGGCCCCAATCAATTCCTTTGAGTTTCATTCTTGCGAACGTACTTCTCAGGCGAATTACTTGTGCGTTAACTGCAGCACTGAACTTTGACATCCAACGCCGGTATCATCGTTTTACGGCGTGGACTACTAGGGTATCTGTCTATTTGCTCCCCACGCTTTCCGGGACTGAGCGTCAGTTGCAGAGCCAGATCGTCGCCTTCGCCACTGGTGTTCTCCATATATCTACGCATTTCACCGCTACCTTGGAATTCACGATCCTCTCCTGCCTCAAGCTGCCTGGTTCTATGGCTTACTGAAGTTAAGCTTCAGGCTTCAGACCACTTGCTGCCGCCTGCTCCTCTTTACGCCCAATAATTCCGGATAGCGCTTGCCACCTACGTATTACCGCCGCTGGCACGTAGTTAATACCGTGGCTTTCTAATAAAGTACCGTCACTCGGCTGCACCATTTCCTGTAGCCGCCGTTCTTCAACTTTATAGCAAAGTTTACAATCGAAAACCTTCTTCCTTCACGCAGCGTTGCTCGGTCAGGGTTTCCCCATTGCCGAGAATTCCTGCTGCTGCCTCCCGTAG
+
-'')(1'.3/6,0((++*/0;0//74+.,8724304)2,%%%%')&),*((+-1914'.1.,'+--.+..3&45635545+6+,,4120135325666.772170--+'%)%'$&&'&*-.+2:7861-0604$)*),125::::<74450392-//0164660/)&(,.7)1())))+*-0/;+&)%$-0.)).8,-0--3/..12-734<<1,3%%%)303654&*-/5/1+245;10080691/13/21369::9/15**+-.-.+,..,-.*95*(1.,+,-/.)+3-.+-+)*)&+/+++'-.3.;22+13:9:8:72)))*13/244663.)('(&,,--22220-..,13/(.*'('1*21385:559751.,*+*4,'2834:344-56318806.40++-.7+61-+2,78786),-..--++-')0-+022474+01-+))-.0/,)('*))./%-+,--4+,27886//)+,67128..081;5+,)+--,.&,0&'%'(+8822630/.4/;98;0+0./3./173--4.5.<5;3+),,%)*3.6,-,.(-.*0,*$(+/,508432770+/2:;-+50+/,,,+)..033+*)''))166+'%('((3-&1),+0.5/333701101::;:30770//.05(5-40/),+*',(%.1-75/%&(-...47:263)+)$12-0/2.&%)+&%#'(&'+/(.,',,+-7,.'*,102222.1777-205--&+)'331248716630+,*)+78...-443563,.3.0033652&,)+.47:4/1415+-,#&&.)0..*+*)*,.1-,-)12,.1,+**'$%+*,568-.8+.045:12/*./-1-*2.2**,184,.4,+,((*-.,'(-+/0.23858;0/0.3/*-086/1,75+/3-.1270,/3+,'''%'(+).0-60($)'+)*2/38*+&%'%-''&*),-,2-,$%$(*0676++5/-*4..8:1-/.12034*+,*/)))*+*-407<56740.,+.9/686:<67:4*++-0643/%.'**(*2+&*+//+)*-24.68:76;880;3-0/0(23.4/-,202365,-3-/:34;;4-4;+18.0',+0)/+(%***67473/7-()--3
@ebe825de-3fb9-4f49-a48e-c41d631da652 ch=9 read=24838 start_time=2019-12-13T05:28:51Z barcode=BC01 runid=2c9cf7bc05858273f10e7d7ec552fc0bd742dc3e
CCGGTTTTGTATTTACGACTTCACCCAGTCGCCAGATCACAAAGTGGTAGCCGCCCTCCCGAAGGTTAAGCTACCTACTTCTTTGCAGCCTCCAGCGGTGTGACGGGCGGTGTGTGCAAGGCGGGAACGTATTCACGTGGCATTCTGATCCCACGATTACTAGCGATTCCGACTTCATGGAGTCAGTTGCAGACTCCAATCCGGACTACGACGCGCTTTATGAGGTCCGCA
+
5503/94,(+).60,-./01,+')'&('3+()*+(011011;4--05,,%((',/()..-*),-01922-/106940358*66/&&&%)'&*($%),...++/4068546220,.*-18176%1245/,.0290,++.*++-/21*+,271-(++,.4.-)***+6:684/...*)(*++&'()&)(3-2031518*2,//0121644465662*.022%++)5601&%&&
@1598054d-6f1c-466e-8c85-d543ad6c83da ch=147 read=69997 start_time=2019-12-13T05:28:59Z barcode=BC01 runid=2c9cf7bc05858273f10e7d7ec552fc0bd742dc3e
CCGTTTGCTTGTTACCCCAATTCGTCCACCAAAGTGGTAAGCGCCTCCAGGGGATTAGGCTACCTACTTCTTTTGCAACCCACTCCCATGGTGTGACGGGCGGTGTGTACAAGGCCCGGGAACGTATTCGCAAATGGCATTCTGATCACGATTACTAGCGATTCCGACTTCATGGAGTCGAGTTGCAGACTCAATCCGGACTACGACGCACTTTATGAGGTCCGCTTGCTCTCGCGAGGAGTCCTTCTCCTTGTATGCGCCATTGTGGCGTGTGTAGCCCTGGTCGTAAGGGCCGCGGTGACTTGACGTCATCCCACCTTCCTCAGTTTATCACTGGCAGTCTCCCTTTGTGAGTTCCCGGCCAGTTACCGCTGGCAACAAGGATAAAGAGGTTGCGCTCGTTGCGGGACTTGTATGTTCACAACACGGCCTGACGACAGCCATGCGGCACTGTCTCGGTTTGAAGGCACATTCATCTCTGAAAACTTCCGTGGATGTCAAGACCAGGTAAGGTTCTTCGCGTTGCATCGAATTAAACCACATGCTCCACCGCTTGTGTGCGGGCCCGATCAGATCATTTGAGTTTTAACCTTGGCCGTACTCCCCAGGCCGGTCGACTTAACGCCCGTTAGCTCGGAAGCCACGCCTCAAGGGCACAACCTCAAGTCGACATCGTTTACGGCGTGGACTACCGGTATGTCTGTTTGCTCCCCACGCTTTCGCACCTGAGCGTCAGTCTTCGTCCAGGGGCCGCCTTCGCCACCGGTATTCCTCAGATCTCTACGCATTTCACCGCTACCTGGAATTCTACCCCCCCCTCTACGAGACTCAAACGCCCGGTATCAGATGCAGTTCCCAGGTTGAGCCAGAGGTTTCACATCGACTTAACAAACCACCTGCGTGCGCTTTACGCCCAGTAATTCCGATTAACGGCACTTTCCATGCCGCGGCTGCTGGCTGGGGAGTTAGCCAGTGCTTCTTCGGTAACGTCAATGAGCAAAAGGTATTAGCACTTTACTCCTTCTCCCGCTGAGAAAGTACTTTACAGCCCGAGGCCTTCTTCGCTATTACGCGGCATGGCTGCATCAGGCTTGCGCCCATTGTACAATATTCCCCACTGCTGCCTCCCGTAGGAG
+
85)-.'&&&%$%%$)31',*'&&%&.*%((*-/(-*.,,&%%),,-3*$+0--(4,*')+,-393337:+69<-23/%24+(++6;615541../00/8633876653.755,-0*'2:8-)*&(/1:7(.-32-+8.-.:334564)+,201++($&'(-/7412-//;.220/.*,202030//''1306'0-4*3/59864530+,%(,0)*+/,,/,361-3,''+(*6./*'*('*+2++6,23.5.,-//,(+096791-%-,)+(*()-008/*08:8(,(&*--0/)(('+*-+.+*+//226,:9.*/52:23.0*24;,-/:23119625/-(,,%'+(*/.'+1;11+*/+2#(%&#)((2257..1-00.5289:*)&)',-+--+..,./,-,7-)(+(%&#$$'*(&(*(,,*/*+'()+,-)(#&2+3/,)-''$%*+.101)*(1)()'&)%+0115-)./865/043..14373349;:858+..25;606/-8(2*<84981553822145'',+/7<82<-..,-//28130---***+,32*1//7.'&*,)'$,),+51.-22<<61/.%&'*,45/512153/+-/30(0-2676312243,,,*)+2/0134,+-+*16--',()/02,72.,/395846.,+,-649601)+.5,*(+*.147.,0*6)&&$#%$+,0-2;1*/0001+(-++-:/,+0.07('(&768867833:3059)+13.-.41285;889:0/9,6/46;7748.,.11086-64635<83,2-+-7-/+*+0/0/037590406571.3436326454523-1-27,.5333:558::9465;2;-+,6.:.-/26(+'(*,:+*+-+--)++*+/23791./&)++021760,+/20+0-:8,*,-069;350-2*3')%''%&''**'%)#.36040..4:884-(,+.+$'1,+,37%3/(+46234)&%*+4,0..03113446;5(.-22/+-$(#*+2/+,,2:-57),9/+1/+*'-)*'*%),,+&+'$,-''),+672967<5'&&%(%&(*,2:40204-/.100.',5,2-)+*1:0+6,,)'--:-./,99:/*+(((0)+2/2;502351''
@f2958740-6cbc-4863-a956-8f8e9f70c7ce ch=61 read=105725 start_time=2019-12-13T05:28:57Z barcode=BC01 runid=2c9cf7bc05858273f10e7d7ec552fc0bd742dc3e
TTGATTTACCTTATTTGCGGCTTCACCCCAGTCATGAATCACCAAAGAGTGGTAAGCGCCACCCTCCCGAGTTCGCCTACTTCTTTGCAACCCCTCCCATGGTGTGACGGGCAGTGTGACCAGGGCAATGTCACCGTGGCATTCTGATCCACGATTACAGCGATTCCGGCTTCATGGAGTCGAGTTGCAGACTCAATCGGACTGACGCTATGGTCGGCATCTCGCGGAGTCGCTTCTCTTTGTATGCGCCATTGTGGCACGTGTTAGCCCTGGTCGTAAGGGCCATGATGACTTGACGTCATCCCCACCTTCCTCCAGTTTATCACTGGCAGTCTCCTTTGAGTTCCCGGCCGGACCGCTGGCAACAAAGGATAAGAGGTTGCATCATTGCGGGACATTAACATTTCACAACACAGGCGGCGACAGCCATGCAGCACCTGTCTCCCCGTTTGGCATTCTCATCTCTGAAAGCTTCCAGGTGGATGTCAAGACCAGATGCGCTTCGCGTTGCATCGAATTAAAACCACATGCTCCACCGCTTGTGCGTCAATTCATTTGAGTTTTAACCTTGCGGCCGTACTCCCCAGGCGGTCGACTTAACGCGTTAGCTCCGACCACGCCTCCAAGGGCACAACCTCCAAGTCGACATCGTTTACGGCGTGGACTACCAGGTGTATCTAATCCTGTTTGCTCCCCGCGCTTTCGCACCTGAGCGTGAAGTCTTCGTCAGGGGCCGCCGCCACCGAGTATTCCTCGATCTCTGCGCATTTCACCGCTACCTGGAATTCCTACCCCCCCCCTCTACGAGACTCAAGCTTGCCAGTATCAGATGCAGTTCCCCGGGTTGGGCCCAGGAGTTTCATCTGACTTAACAAACCGCCTGCGTGCTGCGCCCAGTAATTCCGATTAACGCTTGCACCCTCCGTATTACCGCGGCTGCTGGCAGGTTAGCCGGTGCTTCTTCTGCGGGTAACGTCAATGAGCAAAGGCATGCTTTACTCCTTCCTCCCGCTGAAGAAATTGCTTTACAACCCGAGGCCTTCTTCATACACGCGGCATGGCTGCATCAGGCTTGCGCCCATTGTGCAATATTCCCTGCTGCCTCCCGTAGGG
+
0'*$4*$#'$)(&03.(/-+/17../350,./3''''501)/*31-%&&)/31)&'*&''%*+,(.-+)')-2'#&('*01925;4)/++0/)-+/7.,136+,++)%)-0.'101.-,),%,'%/'#$$)(-/55919223:9122663*++*1.+*$&'*3470./401956774*--,,,./721/713/0'3)1+:/3/-&'$%&)*301/%))&%(*.04/*&().,/04/2.081-1457:::6-4-+*$'*&*)-,-**&..--5;93*3*,,891<8:,+,**,*+*+1776(*386-1435479-2')+:;0.76554/:---11795605'%.7934-%,,62:588-++0+*0'.7:0-30:7-)',*+1+,%'(&-,.//95/+)*,.2.,28,,1238505'-51+/&&%$+23806.12,2,14-033-1)/+'(0)+'%%)-.+,--((&'('(*&(''.'%')$',/974323*.17&)$(%&$&.92797/8),(.0+/+2*-58/3:(+*+,04/0&*'&$##)$$$#%,-98;:49;8..-4;<+5121.44030911,)++367-,.+0)0-20'+.)-&&',++6.,++.%($&(/011727'61(42,*004//),*,-211))+../405,'*,+,(,-:87/,.+&1,--10452474677.9;-+1.453/%(''*+&%&''*,*(')(+&$*(()134-,+-'-3--02+)-),/.8,,**./8743.+%&*03/+%))..1;;3-30,0.01.-23324400--0174645-**,,,/)+0028532',-0./5/,1-/5545766179;543*'0/0.''5.6*))'&-0;41/123221+2-9-2-,$&'(4/2346684)2+*-.+.0276924''+5-7./,('+,0297115*/-12/451,2-,,89+,(($**-*))2,)65024;36;677:5,/-/2447738321425:/.31-,((+/3+/-49.;7/-26-+56/+.'(*(*+')-.)(**%,(&')'-,11927:...,+&+(*+0.024:8776047'/+'''%).36.&*.(--/13003176-(4567782:6*-50/()
@f956a5ec-8857-4e10-aef4-fdc7b94fe15f ch=463 read=61747 start_time=2019-12-13T05:29:03Z barcode=BC01 runid=2c9cf7bc05858273f10e7d7ec552fc0bd742dc3e
CAGGAGGCAGCAGTGGGAATGTGCACAATGGAAACCCTGGTCACAGCAACGCCATGGAATGAAGGTTTCGGATCGTAAAGCTCTGTCTTTGGGAAATAATAGTACCCAAGGAGGCCACGGCTAACTGCGTGCCAGCCAGCCATGATACGTGGAAGTGGCAGAGTATCGGATTGCCTGGGCGTAAAGGGAGCGTAGGCCCGGATGATTAGAGTGGGATGCCAGAATGCCCGGGCTCAGCAGGTGCTGCATTCCAAACTGGATTTATCCTAGAGTGCAGGAGAGGAGTGGAATTCCTGAATATGGCAGTGAAATGCGTAGAGATTAGGAAGGAGACACCAGTGGCAGAGGCGACTCTGGACTGTAACTGACGCTGAGGAGGCTCAAGAAGCGTGGGAGCAAACAGAAGTTAGATGCCTGGTGAGTCCACGCCATGGAACTTGATAGATACTAGGTGTAGAGTTTTTAACCTCCAATCACCGCCATAACATACATTAGAAATTATTCCGCCACAGAAATTACAGGGTATAGATTAAAACTCAAAGGAATTGTGAGGACCCGCACAAGTAGACATGTAGGACATTTCGAGCCTTGCCAGAAGAACCTGCCATGACATCCCGCTTGCATTACCTCTTAATCAGGAAATCCCTCAGGGACAAGGTATTAGGTGGTGCATAGTTTATCGTCAGCTCGTGTCAATGAGATGTTGAGTTAAGTCCCGCAACAGAAGCGCAACCCTTATCGTTAGTTACTACCATTAAGTTGAGGACTCTAGGACTGCCTGGGTTAATAAGGAGGAAGGTGGGGATGACGTCAAATCATCCCATGCCCTTATGTGTAGAGGCTACACGTGCTACAATGGCTAGTACAGAGATGCAATACCACCGTGAGGTGGGGCCAAACTTTAGAAACCAGTCTCAGTTCAGTTATGAGGCTGAAACTCTCCCTTACTACATGGAAGCTGGAGTTACTAGTAATCGCGAATCAGAATGTCGCAGTGGGCGTTCAGGTCTTATACACACCGCCCGTCACACCATGAGGTGCTTAATGCCAGAGTCCATGGAAGCCTAACCGCAAAGGGAGGCAGCAGCCGAAGGTAGAGGTCGGCGATTGGGAGTGAGAATCATGGCCTAAAGG
+
,*42.42-.//,2/35/,0-(5'(()+&+-*'('+.,*-*+)%'%##%$%&(&%'%%$$%$&))*-7./0:98701.0+()*,-*+42:8,4(,,)(&%''%*)/1---+.'))'**+(.,..//.)()-.1--(+'&'(&$%#)+&5'3),*&)*3.-''%()*1/$+$.*%*&&(643%+*/*+-*&)(&)%0/2+*//.01/:./&''+)3.03-,,-).1,+0,(.53-48-*,,/232/,+++/11-499220.$4)*()*&'),-///25791+'-&%'''')&.'2)*&*&+%''++*00/+,,))2130/.+,,6,.3-.(('%)004-.06997*)&&%&)'*++*.,++*),)'&%''-$&)(%**'*++//3-%)*',-/(1*'$,09893..0-+7&&%*$.2/.-.('%).2(*)-2,/))&&%$%&&.(*./663-112222*&(*198'%%&&-/&)&'$&/))-1+**-+(&'((/5.&*%&)(.6/50***%&)+.0*)-&&%&)$.&)%%+2+8;97201(-/()(()(&%+,131284)+*,)%$$%-*.&1*'%))'&($&&(%'%&#%$%'&'&).+.5--%"&$$''$&%++2+',,30102-*+)%'(&-*)*).,).0+-6/,.%)2+/13,.+*'$$')())/,/08868691..0,/-*(+)*(+*,.+)*-/654*/*)&*)+,+(+..($).41-+($(('+/,14)*)(+2*5--,0800067;2924(+,0,%/0.2130'(-+26759332*.*+$$*(1++2**()&(.97..+)+,,35-5/,,02+*))(%/4+*8.0-20*&'$.1.331*+-./-''&(+,',./%0/15(*'()76626/+,-(-/./.**+)00*),-5953.01*'+''/./../4:424:3(+)*$%&%%&'/,29-*--).0'(%$%&'*++')%$')3%-)*.-,/)*')--,/$(&(227866:1+)+,1,.,++*('(-,&+)*+,/(,,0..*.3')/,$-.%))-.+))&&)0&(*-*),'2'&'((,/2'3)0')(&*,/659*2-/'.,*)())%'($(/0(*,(.-,,%+&-*&)))%**+10('*((&'%)+0-2*.&(,/)'-
@75aff2f4-25c0-48ea-ae8f-14c23aa90649 ch=385 read=40151 start_time=2019-12-13T05:29:04Z barcode=BC01 runid=2c9cf7bc05858273f10e7d7ec552fc0bd742dc3e
CCGGTTACTTTGTTACGACTTCACCCCAGTCATGAATCTGCAAGGGTGGCCTCCGAAGGTTAAGCTACTACTTCTTTTGCAACCCACTCCATGGTGTGACGGGCGGTGTGTACCAAGGCCCGGGAACGTATTACCGTGGTCGTTACTGGCGATTCCGACTTCATGGAGTCGAGTTGAACTCAATCCGGACTACGACGCGCACTTTATAGGGTCCGCTTTAGCGCTCTCGCGGGTCAGCGTTCTCTTTGTATGCGCCATTGTAGCACGTGTGTAGCCCTGGTGTGGGCCCACTTGATGACTTGACGTCATCCCCACCTTCCGTCCAGTTTATCACTGGCAGTCTCGCTGAGTTCAGCCGGACCGCTGGCAACCAGGGATAAGGGTTGCGCTCGTTGGGACTTAACCCAACATTTCACAGCGACTGGGCGACAGCCATGCGTAGCACCTGTCTCACAGTTCGAAGGCGCAATCCCATCTCTGGAAAGTTCTGTGGATGTCAAGACCAGGTAAAGGTTCTTCGCGTTGCATCGGGTTAAACCACATGCTCCACCGCTTGTACGGGCCGTCAATTCATTGAGTTTAACCTTTGCGGCCGTACTCCCCAGGCGGTCGACTTAACGCGTTAGCTCCAGGCTCCGCCTCAAGACTTTAACCTCCGATCCGACATCGTTTACGGCGTGGACTACCAGAATTATCTAATCATTTGCTCCGCCGCGCCTGAGCGTCAGTCTTCGTCCAGGGGGCCGCCTTCGCCACCGGTATTCCTCAGATCTCTACGCATTTCACCATACACACGATTCTACCCCCTCTACTGAGACTCAAGCTTGCCAGTATCAGATGCAGTTTAGGTTGGGCCAGTTTCATCTGACTTAACAAACCGCCTGCGTGCGCGCATATTCCGATTAACCCTCCGTATTGCGCGGCTGCTGGCACAGATTTAGCCGGTGCTTCTTCTGCGGGTAACGTCAATGAGCAAAGTATTAACTTTGCTCCCTTCTCCCGCTGAAAGTACTTTACAACCCGAAGGCCTTCTTCATACACGCGTGGCGCATCGGGCTTGCGCCCATTGTGCAATATTCCCCTGCTGCTTACCTCCCGCA
+
04,,/+%)008(01%&*+07;8+6+.)+,61-/..:6+%#'((&()')&,1+0''082.3./')*-,)%%')+)-362.,.,.5/$''22'*.24441221994/6////1(.(3/,838'*)$-&(/0+*'#&$(&&(&&%'%%)/(/./05711.167:66640&),/)$)*+%&*0211520'5-34.(()&'$&&&#'*./(($(,0*32-+*'&$$%')+,-0/+),)'(%%$'-414345.&$&()-,10.70-*+,*'*()',%%&(-21-..,&&%)()3)%%('+,/0,))%(*.08:9:0342,3768--$'+,,,048,,,67-8--,88433''))+27:7(*,51979:26321-020)(&./2310)-+./)*&''..2-(+/+3251014..&/-17+*&'*&,+*+&(&(((&(%%,,/.**&%&))+/0('*/-/&(&,/-.%&&)0.+.,3(,4+*666//.1,,/*+554458;9:75626/02:%.(&)0**,6;78<300.00//356.2+,+-6)37)(-0-/11.,2-+*(%*,+528.3.%(--2/70)/*(*15;;+8/6,99-++-1+).++.577,-320)0//7+(('(+*)**-,&&''2)%+'%%*(&**,-,.'%%%%$-+6:+.&%$++++/44593/7.*(-+*,029543..(*&+&,))('#'&')$'++*..4*'(,),'06455149/5565229205/*&+186/0803:4:88::445/700-32010&&),076500/1/-33-)/(&'*--.-.-0292542542-()'&%$(,-1296(**/1834;35667:679714&,)(#$--)3'+-)&%'*8010,.53302-3./;;99:1600056725..((''$',,,*-0(($*()(*/*/(*)''&(+,./2230/+)*&)%.1-,,38*26.22715941...23/0:977/3...32./5+)'(*,00,-2/&*,13(463(-4-,61/060,/&'&%$&))'0&('*/)/.5493/2/%%%)&)*(&%&%$$&'(3*56101*,,.85-01,.051;100/33.*--/-,*'%)-,)-'&$&&
@c05ee104-877d-4ef5-b1f2-b2ca40c1d457 ch=385 read=40163 start_time=2019-12-13T05:29:13Z barcode=BC01 runid=2c9cf7bc05858273f10e7d7ec552fc0bd742dc3e
CCGGTTACCTTGGTACGACTACACCCCAGTCATGAATCACAAGTGGTAAGCGCCCACTCCCGAAGGTTAAACCTACTTCTTTGCGCAACCCCACTCCATGGTGTGACGGGCGGTGTGTGCAAGGCCCGGAACGTAGTTCACCGTGGCATTCTGATCCACGATACTAGCGATTCCGACTTCGTAGGTCGAGTTGCAGACTCCAATCGGACTACGACGCGCTTTATGAGGTCGCTTGCTCTCGCGAGTCGCTTCTCTTTGTGTCGCCATTGTAGCACGTGTGTAGCCCTGGTCGTAAGGGCCATGATGATATGACGTCATCACCTTCCTCCAGTTTATCACTGGCGGTCTCCTTTGAGTTCCCGGCCCGGACCGCTGGCAACAAGGATAGGGTTGCGCTCGTTGCGGGACAACCCAACATTTCACAACACAGCGAGCTGACGGCCATTACAGCACCTGTCTCACGGTTCCCGAAGACATTCTCATCTCTGAAAACTTCCGTGGATGTCCAAGACCAGGTAAAGGTTCGCGTTTATAAATTAAACCACATGCGTTCCTTGTACGGGCCAAATCAATTCATTTGAGTTTAACGCGCGGCCGTACTCCCCAGGCGGTCGGACAACGCGTTAACTCCGGAAGCCACGCGCCTCAAAGGGCGCTTAACCTCCAAGTCGGCATCGTTTGGCGTGGACTACCAGAATTATCTAATCTGTTTGCTCCTGCCTTTCGCACAGGCGTCAGTCTTCGTCCAGGGGCCGCCTTCGCCACCAGTATTCCTCAGATCCTACGCATTTCACCGCTACACCTGGAATTCTACCCCCCTCTACGAGACTCAAGCTTGCCAGTATCAGATGCAGTTCAGGTTGGGCAGGGACACATCGGCTTAACAAACCGCCTGCGTGCGCTTTACGCCCAGTAATTCCGATTAACGCTTGCACCCTCGTATTACCGCGGCTGCTGGCGCAGGTAGCCGGTGCTTCTTCTGCGGGTGATCAATGAGCAAGGTATTAACGCTGGCTTCCTCCCGCTGAAAGTGCTACAACCCGAAGGCCTTCTTCATACACGCGGCATGGCGCATCGGGCTTGCGCCCATTGTGCAATATTCCCCGCTCCTGCTGCACTCCCGTAGG
+
37.-2.%&###%(+'.,*(&$&%*((((*.1-100885''&+'*.:896/1029+%*).7/)**,//5,(&''&%(14+57.(.()+%126,&'*17++4:99230628;525/./0/*2,3-170'1/)%+()%*-+,,7:58463+-370.-0/(%%%%&%',*1477;<30--0386&1()((-)'+,-,,-02491)2.,7,:/+()*+21.-%).35-/.*+)*1(**9.--/,2/,+'*(,+,0-,05395,+%))-314591*+,,*++/0522223;12:;;:7965)13490+***)-%%)(*-8999*2)0*,-./22100086.01./..61'244590048--/841.(&)/1.,3,15...5/45140.+7/8,-(**/+.-12196:51/632/*)2,+-..54;700228411*'&'),312'&'%%')+/,-%&'(.,'(+4/-&'&)),2(&(--('++0763567603/+-,/,+-135-/;<9977*,.3.67;369173*1742/%&,,4(),0,/.0/;78-*''*''%')*()++-(457514'+++-.316.*.5),-39;:-4/%%)),041-3/3.787,.382(000,3,0.0/+)*/.,(*'(-0..0)/.*+*+*-545660-665&%,,+6-604)3,*+,.(3245144,++-*1-9175415*'&%*-+03627332262+'*+-+$#'():7*('%',,798785576997518))437.8945;6<:9;<623.,,.273123+((++&&',+/03:70'(&')-.205;88.8-9..1.05:8:5*,)(+3212/1111-209/170-3./2547928-21.4)*+++(,,.%)*)##%&(0.''+).*4*,6.1456:6772720*'('&&-,10--.05:824/--160/,&&&$%(%+0,,2++*,835;6515000121+(&*'.)-(,-4+7/..+159<:9860/*'((*+343./%.24)2/367662./'&#%&0,*)18*'*/./1+))(')&(-/081,1-1.9:9<89;8(1)))1/2294555,*(''23'86446/0,43,&**')*+,1.24;/96*(1089/153--&()3</-364*
@22544463-6d74-4da8-85a9-ee5c7344f86a ch=67 read=81057 start_time=2019-12-13T05:29:10Z barcode=BC01 runid=2c9cf7bc05858273f10e7d7ec552fc0bd742dc3e
CTACCACGGGGAGGCAGCAGTGGGGAATATTGCACAATGGGCGCAAGCCTGATGCAGCCGTAGCATTATTATGAAGAAGGCCTTCCAGGTTGTAAAGTACTTTCGGCGGGGAGGAAGGTAAAGTTAATACCTTTGCTCATTGACGTTACCCGCAGAAGAAGCACCGGCTAACTCCGTGCCAGCAGCCGCGGTAATACGGAGGTGCAAGCGTTAATCAGATTACTGGGCGTAGAAAGCGCACGCAGGCAGTTTGTTAAGTCCAGATCTTGAAATCCCCGGGCTCAACCTGGGAACTGCATCTGATACTGGCAAACTTGAGTCTCGTAGAGGGTAGAATTCCAGGTGTAGCGGTGAAATGCGTAGAGATCTGGAGGAATACCGGTGGCAGGCGGCCCCTGGACGAGGACTGACGGGTGCGAAGCGTAGGGGAGCAAACAGGATTAGATACCTGGTAGTCCACGCCGTAAACGATGTCGACTTGGAGGTTGTGCCCGCTTGAGGGCGTGGCTTCCGGAGCTAACGCCCGTTAAGTCGACCGCCTGGGGGAGTACGGCCTGCAAAGGTTAAAACTCAAATGAATTGACGAGGGGGCCCGCACAAGCGGTGGAGCATGTGGTTTAATTCGATGCAACGCGAAGAACCTTACCTGAATCTTGACATCCACAGAACTTTCCAGAGATGGTTGGTGCCTTCGGGAACTGTGAGACAGGTGCTGCATGGCTGTCGTCAGCTCGTGTTGTGTGAAATGTTGGGTTAAGTCCCGCAGCAGGCGCAACCCTTATCCTTTGTTGCCAGCGGTCCGGCCGGGAACTCAAAGGGAGACTGCCAGTGGTAAACTGGAGGAAGGTGGGGATGACGTCAAGTCATCATGGCCCATACGACCAGGGCTACACGTGCTACAATGGCGCATACAAAGAGAAGCGACCTCGCGAGAGCAAGCGGACCTCATAAAAGTGCGTCGTAGTCGGATTGGAGTCTGCAACTCGACTCCATGAAGTCGGAATCGCTAGTAATCGTGGATCAGGAGAATGCCACGGTGAATACGCTCCGGGCCTTGCACACCGCCGTCACACCAGGAGTGGGTTGCAAAGAAGTAGGTAAAGCAACCTTCGGGAGGGCGCTTACCACTTTGTGATTCATGACTAGGGTGAAGTCGTAACAAGGTAACCGG
+
0.-((&&)+0-%*,/3565481/6.,2/,4,**,-0;00:87488;691.-(++--(*,&++/0.1/++*+,74/+*,+,/:42:,%67691-.34/4+-/1+*&)).37+(/.*(*)(.81,,203/0442;1-/32+0,,*2+1+,/5+,..+/-(,+)+6610,**2,./671478830,+,2-++%'*/5212/3/*--/105///181913&'*.,013;746452),++,,-1/02411:8737;3+3/71+-7(,,62(-(%*/)(-882+7569;354934;/5//5222223./1/14/6..9,..-,(--./2351,%+,+/00/3//0++8::838755;6.0/*(')*)-*),//434-(2*&+*00-++(6)*'.4/4-3:2**-360-%*%+*))$'&+4/-.(()(*,+&(22-')/3;68(46,(-%'(+%*(+/3523265&.*/3378;57//0/18720-1/404-5/)*.9:-),1.+)07,-..-1/-2,(0*,,-32620(-()/424-26573,+3,6587.('$()4.330&$$,/),/5:4;;93447:;110326222-&-/072/6/./,,+*,./657+)**'-&')1075+4.92//11288865114+,.**(*+2:6/'%&'4/++.//5+(,-+/6-9:-..,++---,,*3,&*+-8378(9323/1542*2.3**.266:876759*****24.++,+201/26-,+)-/6://0:185376557/9-*),%*)(-027783<53:555/0:425<55.-..58853-+--*.3)+,-1/;-.6-)+./873:01/611:<87876--/-2196155--7:8:864+0*/4788/12079/$(&'*05:48:98.--,,04687.302/,5.--0,'&,-,()(*,)*366667211'''%'89/10:768470+-2.)()'.114450617)2(8,.,&''*,234+445737651552)2-.1*8+823266,4426333:9;665.10-)**-,2./0/733295361326*&777433&0/325/*602360/%*&%*+'&(-5+6-&2',1&()*+-+3(.0''/1703/-*&1/*,61./113*03')/80-1665;4345886-*-+*,+5,,/489978;*5.299:*2
@8a67b2cf-6850-462a-90e8-9fc651b9a325 ch=245 read=153216 start_time=2019-12-13T05:29:22Z barcode=BC01 runid=2c9cf7bc05858273f10e7d7ec552fc0bd742dc3e
CTAAAGTACTTTTAGTTCGTTGTATTGCTGAAAAAAGATTCTCAAGTTATTGCTTTCATGCTGGAGAATCACTATCCCAGAGTGATGGGAATATTACTGTGGAAACCCACAGTCAGCAACGCCGCGTGGTGATGAAGGTTTTCGGATCGTAGAAACTCTATCTTCGAGAAAAAAAAAGATATAGCGGTACACCCAGGAGAATACGGCTAACTACGTGCCAGCAGCCACCTGTGTATGCAATGAGTGGCGAGCGTTATCGGATTTACTGGGCGTAAAGGGAGCGTAGGCGGATGATTAAGTGGGATATGAAATACCGAGCTCAACTTGGGTGCTGCATTCCAAACTGGTTATCTAGAGTGCAGGAGAGGAGAGGTGGAATTCCTAGTGTAGCGGTGAAATGCGTAGAGATTGGGAAGACACCAGTGGCGAGCGACTCTGGACTGTAACTGACGCTGAGGGCTCGAAAGCGTGGGAGCAAGCGGGATTAAGATGTTCCTGGTAGTCCACGCCGTGACAATTGAATACTGGGACATGCAGGAGGTTTCGCTTATCCGGCACCGTTAATGGCCTCCTTTTCTTGAGAAATTACAAGGTGCCGGAATTTAAACTCAGATGACGGGGACCCGCACAGAAGTAGCGGAGCATGTGGTTTAATTCGAAGCAACGCGAAAGAACCTTACCCTACCTTGACATCCTTGCATTACTCTTAATCGAGGAAATCCCTTCGGGGACAAAGGTGACGAGTGGTGCATGGTTGTCGTCGTGTCGTGAGATGTTGGGTTAAAGTCCACCCAACAGAGCGCAGCCCTTGTCGTTGAATTACTACCGACCAAAGGTTACAGGACTCTGCTGGATAACCGGGATGGCATTCGATGCTCATGACTGGAAATTCTAATATGGATTGGTACGAACTGCTGAAAGGTAACTTAACCAAAACCATTCTCAGTTCCGGATTGTAGTCTGCAACTCGACTACATGGTAAGGTTACTGGTAATCGCGAATCAGAATGTCGCGGTGAATACGTTCAGGTCTTGTACACACCGCCCGTCCACACCATGAGAGTTGGCAATACCGGTCCATGGGCTAACCGCAAGGGAGAGCAGCAGCCGAAGAGTAGGGTCAACGGTGGGGGTAAGAATCGTAACAAGGTAACCGG
+
%.%)&%&$$#%'&%%)++'+*$$#(%##&$(,741,)+/,*+(%%$%%#%$#%&)&$#%$#(++*%('&)(%$#%%$#%&$%#%%'&***+(+(1*--*(*'*+)24(#$$&,.,/.4//.36(&&('$((,,+.2.21;;51(7.99571'*'$&'+,-3(((&'')-1645/1,''(''(')-/4-*-./2.,,0-*+*')*,.2/100--..-./9//1.'/4)))'$.%&(/,.+%'''))+('+-31558325*2,3:8334/20+-0::.+/-&))8786:;83210-+/4106*46--&+)39-,*.('&'++2*,(-,*20-,.5874695'7;;899;5/---,,,*-.-,%60),+,,))&(++,'3.4901)$.523*0/042/-,./238-4+(,%*%30(+(&%'+14062631&&--++)))/0642.,*(+-/1142211,059018*&&(()7684,))+58(4)89*,1.,+**%%'-1-/7422473/12340)'*&,,/-(&0)('((.'''#$#$%&''*++3&%$$$#%'+&%$$#$$$$&%$%$%&%%&$&'&-''(*((&((&&&'&&&$'#%$('*'21.0/(&%&$)%)**-&098(-2/-0230&')**/0005,--.431+-,66.88:5+-*(*-)/.2..-**-01.3.+14+'&)&)*+,,+,1,,2-..7;2223.4-3+-+++))'+&+9.194%4:7/38;(3*/057&$*,230/2146120-)'$'&*+*,1274.0,044<6954/3,%%(*3+.-*-)+)&&+..+-(64206023123%&&,'&'$%&%$(()%''(*(&$%$(('%$$$%1131*'&$&#'''$$%%&#*)'))*$$$$#$)*+-%$$$#&%''-/+)(%'%)%'$#$#&$%'001110-)*-(''&%$&$%$&)522;::<424-/7/;,9-.9.--76:7146.8//086655537(-*(%'%**''$$%&)0.1*/24/..-./1002.(',.//.31/11321')**+-.(((*+//3;70:0,,.(&,*.4/01+,&'+-,.+2,+&,%'$%&&$$%('(*16583+83&,++)%*32440/13,-2*(,-'-41.35(50*1)187/-)*)(,,0524986:+213:8959
@4340cdba-6ae3-4996-8d4d-64c9f2b1d0fd ch=114 read=102049 start_time=2019-12-13T05:29:21Z barcode=BC01 runid=2c9cf7bc05858273f10e7d7ec552fc0bd742dc3e
TTCGGTACTTCGTTCAGTTACACGTATTGCTGGTGCTGAAAGTTTTGTCGGTAACGTTTAACCTTTCTGTGGTGCTGATATTGCTCTACAGGAGGCAGCGGTAGGGAATTTCGGCAATGGGAAACCCTGACCGAGCAACGCCGCGTGAAGGAAGAAAGTTTTCGGATTGTAAACTTCTGTTATAAAGAATGGCAGCCACAGGAAATGGTAGCCAGTGACGAGAATACTTGATAGAAAGCCACGGCTAACCGTGCCAGCAGCCGCGGTAATACGTAGGTGGCAAGCGTTATCCAGGTGTGGGCGTAAAGGGCAGGCGGCAGCAGGGTCTGTGGGCTGAGAAGCCTGAAGCTTAACTGGTAAGCCATGGAAACCAGGCAGCTAGAGTGCAGGAGAGGATCGTGGAATTCCATGTGGCGGGGCAGAAATGCGTAGATATGGGAGAATTTCCAGTGGCGAAGGCGACGATCTGGCCTGCAACTGACGCTCGGTCGAAAGCGTGGGGAGCAAATAGAGGATTAGAATACCCTAGTAGTCCACGCCGTAAACGATGAGTGCTAGAGGTGTTGGATGTCAAAGTTCAGTGCAGTTAACGCAATAAATCGCCTGGGCGGGCGGACAAGAATGGAAACTCAAAGGAATTGGCGGGAGACCCGCACGGTGGAACGTGGTTCTGTTGAACGCGAAGAAGAACCTTACCAGATCTTAACGCCTCAGAGGCTCGAGATGGAGATATATATGAGATACAGGTGGAGTGCATGAACATCGTCAGCTCGTGTCGTGAGATGTTAGGTTAAAGTCCGCTAGCAGAGCGCAACCTATCGTTAGTTACCGCATCATTAAGTTGGGGACTCTGGCGAGACCTGCAGTGACAAGCTGGAGGGATGACGTCAAATCGTATGCCCCTTATGACCTGGGCTACACACGTGCTACAATGGAGTGGTGCAGAGGAAGCCCGAAGCCGCGAGGTGAAGCAAAACCTTAAAAACCATTCTCAGTTCGGATTGTAGTCTGCAGCTCGACTACATGAAGTTGGAATCGCTAGTAATCGCGAATCAGGCAGGTGAGCAGTTGCCAGGGCGACGCTTACCGCCGTATACACAGGAGGTTGTGCAGAAGCCATTTTAGCACGCAAGAAAGAGCTTCGCTAAGGTGGGACGTGGGACGCATTGGGGTGATCATGCAGGTAACCGGG
+
'*#&$*%&'**+/20'(,*))&)+/+5,,-5476787,--)(/00-(/)($$#$''.23*2131:61.-('*)*.///.),6-./6622(/+&).',/0&2,*+/*,*/31*275.9.,1.'/2.5../01'%((,746146),-/15944/2)**,*-;962.1*2.&/04+127391811199)/&''',.,-.*)++8/.6-(+4,-44,&(')-,((&*0*''&$$%,('*/./25/,0.,*.5,/,011,.,0/.3)&&'$*)''+0//7/41./+0/-.//822/,*1-0&.'4722284+,,.*$+,(-:5)()*(5657-,+/.('$''&(**/2/-,+('%''&''(%(&()+,''$'(')0457970111,.+--23&9/-++0634;+9++)(-61:-/-**+(*///+''(,+*+)(*((,-+*)1+))&%**),,+///5,*+''-038:6415*(5)-(&&+'&+,-0./.0,505'')(*,27.,.()&+:991,+)**(2,*''-3059-+*-./)*/,&)).6+-4:30+%**,./'.)+&'')(,05.71:543266-1:4+.-+-**1.4-1)),,,)-&&(#)-+++%$''$%%%$'&&*/624'04+-28)6,)&%'/*5--*.+%&&-7.+(&''&())*'(''+35;-*.(&&%%$&('*.'+,*/32.1-(/*('&()('&$&#$('-(&$'((&&%&**00+*)(&'%$&&((*47679/5/.3-%)'1165.$$'&*-/0/*,-/8341685833245543(-1072:/-2-,%&#&#+&'+*)./21*(&')53572205)+&%&%)1/48/,*,.)363/6642%)(((+**%$%''..45601,.04,'(('&0..15576700/%*'*(+0/+.1-()(0.43523.-,**(*+0/3-,+.--2*(&')755760--))('+0*&*-*/;35.+-.)&-/$*078+4)$&-34/+,+++0274++-68),*..*,-01,&$)&&*,/2&0,,,34-5.-779757536771-./-./&()+96,&&$&',)&&%%$#'('#%#%&%%%%#(%(&(*-4/56+*+&)*)))+&$*+).*,$*''++%+*%(((('%(&(')*+'(-)%%%%+*.%''%&*+''(-%%%#'.-%&''%)+&./+)))'&#$##&(-*-47;0:*
@ffc5ee46-d8ed-43dd-9740-46a067d68fcd ch=99 read=110609 start_time=2019-12-13T05:29:31Z barcode=BC01 runid=2c9cf7bc05858273f10e7d7ec552fc0bd742dc3e
CTCCTACGGGAGGCAGCAGTGAATTTTCGGCAATGGGGAAACCTGACCGAAGCAACGCCGCGTGAAAGGGTTTTGGTTGCCGAAAGCACTTCTGTTATAAAGGAGAACAGCGGCTACAGGAAATGGTAGCCAGTGACGTACTTTATTGAAAGCCACGGCTAACTACGTGCCGTAGCGCGGTAATACGTAGGTGGCAAGCGTTATCAGGTGTGGGCGTAAAGGGGCAGGCGGCAGCAAGGGTCTGCAATGGTGAAAGCCTGAAGCTTAACTTCGGTAAGCCATAGAAACCAGGCAGCTAAGAGTGCAGGGAGAGGGATCGTGGAATTCCATGTGTAGCGGTGAAATGCGTAGATATATGGAGGACACCAGTGGCGAAGAGCGACGATCTGGCCTGCAGCTGACGCTCAGTCCCGAAAGCGTGGGGCAATAGGATTGAATACCCTGGTAAATTCCACGCCGTAAACGTGGAGGTACTAAGTGTTGGATGTCAAAGTTCGGTGCTGCAGTTAACGCAATAAGTACTCCGCCTGAGTAGTACGTTCGCAGAATGAAACTCAAAAGGGGTGACGGGGGGCCCGCACAAGCGGTGGAGCATGGTTTTGGTGAAGCAACGCGAAGAACCTGGAGTCTTGACATACTCATAAAGGCTCCAGAGATGGGGGAGATAGCTATATGAGATACAGGTGGTGCATGGTTGTCGTCAGCTCGTGTCGTGAGATGTTGGTTAAGTCCTGGCAGGCGCAACCCCTTATCGTTAGTTACCATCATTAAGTTGGGGACTCTGGCAGAGACTGCAAGTGACAAGCTGGAGGAAGGCAGGGATGACGTCAAATCATCATGCCCTTATGACCTGGGCTACACACGTGCTACAATGGATGGTGCAGAGGGAAGCCTTGAAGCGCGAGGTGAAGCAAAACCCATAAAACCATTCAGTTCGGATTATGATCTGCAACTCGACTACATGAAGTTGGTCGCTGGTAATCGCGAATCAACTTATACGCGGTGAATACGTTCTCGGGCCTTGTACACACCGCCCGTCACACCACGAGTTATTGATAACGCGAGCCGGTGGCCTAACCGCAAGGAAGGAGCTGTCTAAGGTGGGATTGATGATTGGGGGTGTGAAGTCGTAGCTGGTAACGG
+
/055.042;9)+/,.270/0'**/9;8-5;658455+'','+/++-'%&+)%*2.2249460(),)&((*+43'+*+5),''('&%&%),234022//2-))'&))-6-444;7567/2)/2,,89+++8'%''()*((*,171+/)&./**..-/29211500.-('%&')(++/++..+,%&$++-&+()+/().+,,2-+,;'033-6-8562(15+'0/**)020283),*((*/-)-*(%)%(4876332/15--.(&(+*2')5+-'-,48,02(+.,27624345-,+-,5--&+*-,)05*()++6.3::594,4+4+98(((-)'(.15967.16..052712300&,0-+,*&//2887.7,)%)+&&)*544-.///898;5452/000225626///9()),21,2/-//+(((''&*,&1(&('(*8;3++('%%&%**()-38:/1;;75+)'%%&%)%))16-/81;2:063581510140(21----/(1/93832+7++-*%*&')8:/1:71%'(*321346<:607)+-++3:947:-88+,10+.//7538;://8.+-,/495180069-*3..//.;;.%(1+,2-.-.0,-),5.12..,,,*+--02-(*)*+-./-.09.08618'(')*-26;93,,-00&1//0538655668814004:::8787779**.()/*.0374877:3:5648:46;05-90,**/(%&',$&+,.21,253&')+,6052//1735;34400412/...16.87652-30''&'*500+'$')/04::34452/4/07182*7910229:7826;6*--348;+86-)..--/22-.000.+.+)%**,22113,7-,,()*1112-.*,.-+2,*'('(.1**)+-/,3.,3,++9<<65:3(,,7:57;9;<:89;9:3-*8)%+'&38888766752*(0$*&&%'(&)'.%'(/.0''(&'+-08-01..,0('')+&+(',1..251.601;-.24886+-+((..-/+1943<812944110+-))))-$%&'**.02*+&()+34242-2+(,,++&).6*616.))*+0465558+1036.,7+*+*)*,./70(%,&((,+()1./-#'&)))*32.5
@059fbeb7-53e0-4a59-adaa-5094caa697cf ch=160 read=101127 start_time=2019-12-13T05:29:30Z barcode=BC01 runid=2c9cf7bc05858273f10e7d7ec552fc0bd742dc3e
CCGGTTACCTTATTTACGACTTCACCCCAATCATCAATCCACCTTAGACAGCTCCTTCCTTGCGGTTGGCCACCGGCTTCGGGTGTGTTATCAACTCTCGTGGTGTGACGGGCTTCGGTGTGTACAAGGCCGAGAACGTATTCACCGCGACATGCTGATTCGCGATTTAGCGATTCAACTTCATGTAGTCGAGTTGCAGACCACAATCCGAACCTGAGAATGGTTTTGCTTCACCTCGCGGCTTCGCTTCCCTCTGCACCATCCATTGTAGCGTGTAGCCAGGTCATAAGGGGGCATGATGATTTGATCATCCCCGCCTTCCTCAACTTGTCACTGGCAGTCTCGCTGAGTCCCCAACTTAATGATGGTAACTAACGATAAGGGTTGCGCTCGTTGCGGGACCAACAACATCTCACGACGCAGGCTGGCGACAGCCATGCACCACCTGTATCTCATATGGCTATCTCTCCATCTCTAGGGCGCGCCATTATGTCAAGACCTGGTAAGGTTCTTCGCGTTGCTTCGAATTAAACCACATGCTCCACCGCTTGTGCAGGCCCCCCCGTCAATTCCTTTGAGTTTCATTCTTTGCAGACATTACTACCGGAGTACTTATTAGATTAACTGCAGCGCCGAACTTTGACATCAACACTTAGTACTCATCGTTTGCGGCGTGGACTTTTAAGGGTATCTAATCCTATTTGCTCCCCACGCTTTCGGGACTGGGCGTCAGTTGCAGGCCAGATCGTCGCCTTCGCCACTGGTGTTCCTCCATATCTGCGCATTTCACCGCTACGCCGTTCACGATCCTCTCCTGCCTCTGGCTGCCTGGTTTCTATGGCCCCGCACTGAAGTTAAACTGGGCTTTCACCACAGACCCTTGCTGCCGCCTGCTCCTCTTTGCGCTTAATAATTCCGGATAACGCTTGCCACCTACGTATTACCGCGGCTGCTGGCATGTGGTGGCGTGGCTTTCTAATAAAGTACCGTCACTCGGCTACCATTTCCTGTAGCCGCCGTTCTTCCTTTACCAACAGAAGTTTACAATCCGAAAACCTTCTTCTACCAGCTTCACGCGGCGTTGCTCGGTCAGGGTTTCCCCATTGCCGAAAATTCCTACTGCTGCCTCCCGTAGGAG
+
8,,&9:)*505'.9**,3046.-+/).*022879868/71(+$*''(43,22236596/-//0-704/310/7/13/266-5++),'*/02.5))((',+307/0+.03531/,(*.0-01---/79/7/,+,,24433/20+')*),,/0134;:9,5*+(((&+'''+,-(551,,*1-924688:;53151:12'('''&'-1*0+,,*,%&')'----)-2-,035;542812-0+4))5*%(+0/3)*553224749::47;,-124**))'*0,)*.++**0,)467)(&)*-/-*.7&'%'(:92584,066258*-((+26345/00,7.,.6221---(*&)454--,&'%6)6556484530/0-*/0034)01/:00044577;37/8++($'$&'0*+-/53'*---%2&*63)+'-2.3.%..//./.180461-/(*-7:.2--*0+-,/.3325:13642-%--*0*-')(&)((*..---),-01)-+/.10298;<:440.2(/1442/5.6.<869-)+.+-88.-9.4142/355(0)--0585/*/215282+34*((.0<61/4-+',+,.')..%.&++,(*&%&&&(()-'$'%#*&-*-,2343.//%)%&*750770.534-,**)+.-'+.)033*,/-580',,//0979+%*--2))+(',+334182102-6:-,6276:.+,-.1775*:9-+%&,4.-073.9-+.,,.29666;95995796;78:924456++-80-,/70.+,)-)6461.:7/.598850.*,0-110%'(//322345:81/**,0(551006.284;0,&$'(%'&+,(+,//.60//:08.-+),3/18(*).+%&'%38:1+3*,-01948<-,++07*-392')&'&$/*/)*)+')01141.,%+,3.0,*2,4/0/1/4935;42332233--'(&)'*(&+#%#&'&&'&(,(+*3,-/-*-&388:-))+,3612077/6:61.-&$#$%&(*615976294(0,'%(/,3+*/)(/5../28423.-5901:7;712*'$'($&&')(%+,/2:896<111309:9*597+:.47:2.-712:.488/6:36)'$%%')(*-,27')022,,(
@df8c29c5-a97a-4097-9c99-bc7a55038fc6 ch=383 read=62355 start_time=2019-12-13T05:29:48Z barcode=BC01 runid=2c9cf7bc05858273f10e7d7ec552fc0bd742dc3e
CTCCTACGGGAGGCAGCAGTGGGGAATATTATTGCGCAATGGGCGCAAGCCTGATTACGTAATGCCGCGTGTATGAAGAAGGCCTTCGGGTTGTAAAAGTACTCGGCGGGAGGAAGGGATAAAGTTAATACCTTTGCTCGGTGGCGTTACCCTGGAAGAAGCTTCGGCTAACTCAGTGCCAGCAGCCATTATGCTGGAGGTGCAAGCGTTAATCGGAATTACTGGGCGTAAAGCGCACGCAGGCAGTTTGTTAAGTCAGGTGGCCAATCCCAGGCTCCAACCTGGAACCATCACCGTACTGGCAAGCGGAGTCTCGTAGAGGGAGTAGAATTCCAGGTGCTTAGCGGTGAAATGCGTAGAGATCTGGAGGAATACGTTGGCGAAGGCGGCCCCTGGACGAAGACTGACGCTCAGGTGCGAAGCGTGGGAGCAAACAGGATTAAGATACCCTGGTAGTCACGCCGTAAAGCGATGTCGACTTGGAGGTTGTGCCCTTGAGGCGGTAGCTTCCGGAGCTAACGCGTTAAGTCGACCGCGCCGCAGGAAATACGGCCGCAAGGTTAAGAGAGCGTGAATTGACCAGGGCCCGCGCACAAGCGGTGGAGCATGGTTTAATTCGATGCAACGCAGGAGCCGCCTGCAGGTCGCCCGGCATCCACGGAAGTTTTCAGAAGTAGAGTGTGCGGCTAAGGAACCGTAAGGACAGGTGCTGCATGGCTGTCGTCGGCTCGTGTTGTGAGAATGTTGGGTTAAGTCCCGCAGCAGGCGCAGCCCTTATCCTTTGTTGCCAGCGGTCGGCCGGAACTCCAAAGGACTGCCAGTGATAAACTGGAGGAAGGTGGGGATGACGTCAAGTCATCATGGCCCACTTGACCAGGGCTACGCACGTACTACAATGGCGCATACAAGAGAAGCGACCTCGCGAGCAAACGGACCTCATAAAGTGCGTCGTAGTCCGGATTAGGTCTGCAGCTCGACTCCATGAAGTCGGAATCCGCTAGTAATCGTGGATCAGAATGCCACGGTGAATACGTTCAGGCCTTGTACACACCGCCCGTCCCGCACCATGCGAGTAGGTTGCAAAGAAGTAGGTAACCCAACTTGGCCGGAGGCGCTTACCACTTTGTGATTTCTTGACTAGAGGTGAAGTCGCTTAACAAGGTAACCGG
+
),/,-57+8/(-.*..--.*563,+30/49).+&%%),6/.656576/'+.)*'(%&+$$&')%62)+43/0/0,4+(+,(,+/'+-)5425,)*370+-,&&('&%'**(+-+/+,&&)+03+0,7)*&+&'*--272'%)*'*,02*-/)',)/+$(*$&%%(&*&(.602+$&)(8820.*,2/%)'&'((*6++,&&%111,-.2204,-&5*.//-/551/1-/02)&&(,*,*0+,35/5568+3,9../9%-&*'())&)'(.1(.0015/4,//,+0((()**+#%#%(*,.*))**'(&+$&(/./385+&,,)$'()/)/+.0+)/510,/+&*(*+('',-*0346-+*(+44780,--,20)/&&/*3))*-.3--,-51((-/12,.-,-.')&'&)+.02755)&)&&+,&(+''(,7;99-70.5/00'*().4/,.8713/,(()19875<4.)'%($..-+,1.8/00219)-)-5)*4+..5/'.(%00110/*0'*../3,*)(',*,+132167..*-5))(&&&'&%%')(+/./0/.1161.((&'**(*%%%-)-+,,)15+05-',*-,,))(+48672*./(+,0-75.+,,%%(,,54/2.*((&'#,.&((%')*+')(&('%((()000)+),%((036,4*+$%&%%&%&)*,-/)()%%%,)*4/872)&-+21308577720/00448877455*73249975:3/((')/,/3;20*--7,1/83'',+*5**420-,'062+1124//7/.37122++.*309.717/4)9314()(&)+,,570,*)**./4;9443/)/0)2,1/(.31-6634+255/..0696),)(+1+%&&%&(74,2724+'($&$'(),.-+.01-1732544463.)((')$%('+-,-./-'/,79',+/,/87614/4,)*2646426/531'+('-)#*&('$$'''+,-+./35757322--.-73960*,,..,+2001,959545*+%+),040-/**(-323534-1%,65802%,'/+.028264(&''',),-28+,)(($$&#+*+5+-27-',+()+,5/0-1.*+(('&'$(%,(()/*)+03015%'',(',*))20'()(&+-')&+'+**,*))%$$$/(,-)'&,1849)8
@91e37796-196e-489d-85c2-9a1969d9df49 ch=140 read=58918 start_time=2019-12-13T05:29:48Z barcode=BC01 runid=2c9cf7bc05858273f10e7d7ec552fc0bd742dc3e
CCGGTTACCTTGTTACGGCTTCACCCCAGTCATGAATGCAAGTGGTAAGCGCCCTCCCGAAGGTTAAAGCTACCTACTTCTTTGCAACCCACTCCCATGGTGTGGCGGGCGGTGTGTACGAGCCAGGAACGTATTCACCGTGGCATTCTGATCCACGATTACTAGCGATTCCGACTTCATGGAGTCGAGTTGCGGGCACTCCAATCGGACTACGACGCACTTTATGAGTCCGCTTGCTCTCGCGGGTCGCTTCTCTTTGTAGCATGCGCCATTGTAGCACGTGTGTAGCCCTGGTCGTAGGGCCATGATGACTTGACGTCATCCCCACCTTCCTCCAGTTTATCACTGGCAGTTTCCTTTGAGTTCCAGCCCGGACCGCTGGCAACAAGGATAAGGGTTGCCGCTCGTTGCGGGTTAACCCAACATTTCACAGCGACGGCGACAGCCGGCGGCACCCTGTCTCACAGTTCCCGAAGGCGCAATCCATCTCTGGAAAGTTCTGTGGATGTCAAGACCAGGTAAAGGTTCTTCGCGTTGCATCGAATTAAACCACATGCTCCACCGCTTGTGCAGGCCCCATCAATTCATTTGAGTTTTAACCTTGCGGCCGTACTCCCAGGCGGTCGACTTAACGCGTGCTCCGAGCCACGCCTCAAGGGCACAACCTCAAGTCATCGTTTACGGCGTGGACTACCAGGTATCTAATCCTGTTTGCTCCCCACGCTTTCGCACCTGAGCGTCAGTCTTCGTCAGGGCCGCCTTCGCCACCGGTATTCCTCGAATCTCTACGCATTTCACCGCTACCTGGAATTCCTACCCCCTCTACGAGACTCAAGCTTGCCAGTATCAGATACAGTTCCCAGGTTGAGCCAGGTTTCACATCTGACTTAACAAACCGCCTGCGTGCGCTTACGCCAGTAATTCCGATTAACGCTTGCACCCTCCGTATTACGCAGCTTGCTGGCACGGAGTTAGCCGGTGCTTCTTCTGCGGGTAACGTCAATGAGCAAAGGTATTAGCTTTTACTCCCTTCCTCCCCGCTGAAAGTGGCACACAACCCGAAGGCCTTCTTCATGCACGCGGCATGGCTGCATCGGGCTTGCGCCCATTGTGCAATATTCTACTGCGCCTCCCGTAGAG
+
52.0-9/09.:,+2,,*%+.-//-20.+*553651+*&),)&(,4//1-./29.100.*)'.21967(%)),171,105.6;7.440791*,,16-,76964/)+**18.22')*,,-.(('**#+-+.178223*'(*(+)..,285.//,2(%&,-0624)'.3338;685468;86881++,+,,60:+0)-)+$)*,(0+02276787867737%)+6+&*(')'+/---2-0//(//11')'*)0/7-1,17.,*''(',*468;1/4,)),--/215713223;9019:9//1)49:;--,+,*+++1,/05788;.98-*,8-<292020/2;1.2)$&'*,,'1/;:.+-.)(*-/9)+&**,)-;89876818105557(1-,5)25,.''+(&(22-7---*2/.64-20',&)(04*+()'&'&&&')*++-522..,)',)+,7*('++21/0047240)'-++-0*3.:5;98:31/0290:414<7761396788:71442)%54.62))**419;8/14393430/%-&1,6;15202-2-,..+*/++.+33457363956+'(+-97:6448**)*4;</43*$$#%'++04456602:7+/9:*966--,/00137755,/.4+)%),0+-,.111*&05,+--266:843-**-*,..28-+-154245330223;24+(+5302-/5820286*')*193*-,,/9.//0-2887869317),/4/2&'.4-5:406-.--0449<12<-;0,--0+./)(2//330)1--,/:2016:786454/.--)/,1++(/8:8/783220-.+,/0,8)+.)*46'/--/7)*/3+3-78:8+*,0427%'33:((*+961/+-/2*+,--02208;9491384654),3&''(+/.64(,45879411-4.5-531/5,--1:9576-01/600,)''(,1((('(&%'+/&(0*))7.4;--,5-34567778954893204(3,1024-3&/,('(*&),-13(#&'8:+:<44406:2)(%'(+*)('&&$&'()$.)&&&(+1/79<55;0.*&'$(++,6/11/.*%),-02(*3.430276<8-02,.075;652**%'+++)')0+27+/'*)&%
@5885d20e-fe48-49bb-8057-a0aaef62890e ch=8 read=54201 start_time=2019-12-13T05:29:46Z barcode=BC01 runid=2c9cf7bc05858273f10e7d7ec552fc0bd742dc3e
CCGGTTACCTTGTTACGACTTCACCCCAGTCATGAATCACAAAGTGGTAAGCGCCCTCGAAGGTTAAGCTTCTACTTCTTTGCAACCCACTCCCATGGTGTGACGGGCGGGTATTGTGCAAGGCCCGGAACGTAGTCACCGTGGCATTCTGATCCACGATTACTGATTCCGACTTCGTAAGGTCGAGTTGCAGACTCAATCCGGACTACGACGCACTTTATGAGTCCGCTTGCTCTCGCGAGGTCGCTTCTCTTTGTATGCGCCATTGTAGCGTGTGTAGCCCTGGTCGTAAGGGCCATGATGACTTGACGTCATCCACCTTCCTCAGTTTATCACTGGCAGTCTCCTTTGAGTTCCCGGCCGGACCGCTGGCAACAAGGATAAGGGTTGCGCTCGTTGCGGGACTTAACCCAGCTTGTTTACAACACGAGCCAGAGCGACAGCCATGCAGCACCTGTCTCACGTTACGGCACATTCGTCTCTGAAAACTTCCGTGGATGTCAAGACCAGGTAAGGTTCTTCGCGTTGCATCGAATTAAACCACATGCTCCACCGCTTGTGCGGGCCCCGTCAATTCATTTGATTTTAACCTTTTGCGACCATGCTCCCAGGCAGTCGACTTAACGCGTTGATAGCTCCGGAAGCCACGCCTCAAGGGCACAACCTCCAAGTCGACATCGTTTACGGCGTGGACTACCAGGGGTATCTAATCCTGTTGCTCCCACACCGCACCTGAGCGTCAGTCTTCGTCAGGGCCGCCTTCGCCACCGGTATTCCTCCAGATCTCTACGCATTTCACCGCTACATAGATTCTACCCCTACGAGACTCAAGCTTGCCAGTATCAGATGCAGTTCCCAGGTTGAGCTCGAAGGGATTTCATCTGATGACTTAACAAACCGCCTGCGTGCGCTTGCACGCCCAGTAATTCCGATTAACGCTTGCACCCTCCGTATTACCGCGGCTGCTGGCTGGAGTTAGCGGTGCTTCTTCTGCGGGTAACGTCAATGAGCAAAGGTATTAACTTTACTCCCTTCCTCCCCGCTGAAAGTACTTTACAACCCGAAGGCCCTCTTCATACACGCGGCATGGCTGCATCAGGCTTGCGCCATTGTCGCAATATTCCCCACTGTGCTGCCTCCGTAG
+
/2.5,8/175;032-.02418-*.2/)+,0740)(.33/136600.2112*,.28.--(+/)0*816*--1-,&++20293%-(*/:-)*+2;0.5:::998997<:443(*&2')%%*.60.2/'08/*))(&%,,0194655327;944484-,-,409&&$'&36464-/.0-%*%%*&)),--/923.0889:5;43&3+4:89897941.03:;-2''(+.3/008//00+-%&)*&)*-+/23130196.01443327,/8/)')+(+),..0076--.+,.033&)/71:61///-*/,1,./7:98780,174958/3346<61//122393/2977;1.6+*+35812.(-/1,54746878;832205+9.5/,-,(),*+**+-00/,*-36.0313(55)((-.2/-7,'+.//-/)'()#%%%(0/(.(-2.2762....052784/0)'+'+&**+*(*-.41),.1.,./7:7598:;99:<880.0/2189<337320011414;:68,////566&%---;;69;+.241222:228*,*5+0.4(++*03.,2:497:6+7;7.)0;;/6:54044*('*)-*$&$()5<1+34:%101/111779.-*+*-('*,.03./.3+7.05/.-/434,2(6.)*,8530,2*2*--/30101496;:,,,()*,07476558&,..(,+114485696-66*+2,++%(''+*+*06,-'01469+3---6/658)0430945:5<;:;;89<7::::<621.-,-/54354)/'')4<:6256-,,'(%%**237./,-0++'),/489587.3*-05(*607777:379;57656<3<-)),,54/01,),-.-3))1:34334.,&&&'(-,2036;;6;68;8788634.*('%&%((*+)(%,%(%(),.4465658/5*)*(*1.+(*+00.9/032/221157:,5*)-,)*01***%--+,/509;991214,-3:7676473326789,,4+-,1-0),0)#,-78*4;62/177.-03303*'+'//77+/-13:2/08,618,013;87767.545430/0.0.//1$+&+/857.(*(&)$*-,.+&(*5/0012-1/)+*&&$&()896;;7811
