# Supplementary material for: De novo species identification using 16S rRNA gene nanopore sequencing
Source: PeerJ. 2020 Oct 21;8:e10029. doi: 10.7717/peerj.10029 (PMC7585375; doi:10.7717/peerj.10029)
Supplement: Supplemental Information 2 — Contains raw reads. [file peerj-08-10029-s002.zip › pass_fastq_runid_2c9cf7bc05858273f10e7d7ec552fc0bd742dc3e_22.fastq]

@bb4af888-0e2a-4028-bb6c-eb9df421218a ch=97 read=19231 start_time=2019-12-12T19:41:28Z barcode=BC01 runid=2c9cf7bc05858273f10e7d7ec552fc0bd742dc3e
CCGGTTACCTTGTTGACTTCACCCCAATCGCTGACCCTACCTTCGGCCGCTGCCTCCTTGCGGTTAGCTCACGGACTTCGGGTATTGCCAGCTCTCATGGTGCTTGTGACGGGCGGTGTGTACAAGACCAGGGAACGTATTCACCGCGACATTCTGATTCGCGTTGTTCAGCTCCAGCTGGCGCGGTTCAGCCTACAATCCGAACTGAGACTGGTTTTAAGTTTGGCTCCACCTCGCGGCATTGCATCTCTCTGGCCTGCCAGCCATTTGTAGCACGTGTAGCCCTACACATAAGAGGGGCATGATGATTTGACGTCAGCTACCTTCCTCCTAGTTAGCCCAGGCGGTCTCCTTCAGAGTCCTCAACAATGCGGTAGTAACTAACGACAAAGGGTTGCGCTCGTTGCGGGGACTTAACCCAACATCTCACGACACGAGCTGACGACAACCATGCACCACCTGTCACCTTGTCACGAAGGATTTCTCGATTAAAGAGTAATGCAAGGGATGTCAGAAGTGTAGGTATTAGGTTCTTCGCGTTGCTTCAGATTAAACCACATGCTCCGCTACTTGTGCGGGTCCCCGTCAATTCCTCTGAGTTTTAATCTTGCGACCGTACTCCCCAGGCGGAATACTTAATGCGTTAGCGGCGGCACGGAGGTGTTAGAGCCCCACACCTAGTATTCATCGTTTACGGCGTGGGCTACCAGGGTATCTAATCCTGTTTGCTCCCCGCTTTCGAGCCTCAGCGTCAGTTACGAGTCAAGAGAGTCGCCCCTTCGCCGCTGGGTGTTCTTCCTAATCTCTACGCATTTCACACCCGCTACACTACGTTCCACTCTCCTCTCCTGCACTCCTAGATAACCAGTTTGGAATGCAGCCTTTTAAGTTAGGCCGGGTATTTCACATCCCCTTAATCATCCGCCTACCACGCTCCTTTACGCGCCCAGTAAATCCGGATAACGCTCGCCACCTACGTATTACCGCGGCTGCTGGCGTAGTTGGCAAATGGCTTCCTCCTTGGGTACCGTCATTATCTTCCCCAAAGACAGGCTTTACGATCCGAAAACCTTCATCACTCACGCGGCGTTGCTGCATCAGGGGTTTCCCCATTGTGCAATATTCCCCACTGCTGCCTCCCGTAG
+
550114.0839--+,-18;923;52*5-9,,.0/.7,++298140210+22/-((-'.**,3233115:73552.,.*+&,')'.++4,0&('++20557/-,/+,,-/0-48/-/*,--0/570.544')('%(0),-.61/58+077:5:<8798::1)+)%,%%)*)(,*8((%$#%*&'%'(+6+)+.+&)++/1/.)*/41203779;05;<32956;52/)0*/,0526437111483///-.-+))*%(+..09/137171)')(,+)+-./,&(*/-))*)(,-//,&.02/005..///8;;66768*)$&$).42<:6.4,+(-4.+'*+().50+/(()/+*0-1%&&)17670'/-5.)&)))''),0-02:770478.+,-095647694,5-,)585.+.,8,83,.,---/122654510-)12()**(')436841,-(+4/49,.22'+(*.,.)%('(()(&/68..2(,+7/1-(()*083231(,46.97844'&&+)22.,)'$''$&00;99<4)+*0.+,462**+.,/7-3,***339:9.-.*)051/167,3502.,*(+,+8.;2825*+,2-;<0/86478/12024)2+,,19:+.6:86:1:1/30214//2*,5,---8/080.0//.,0-01;3..'/+..),+11014468:845874<7*+.,,-0/.%,-,-3**'&+*144494/6-,-80*+*341-'**+-0034:;990000/50.710+$&'(.-/*,,+,-+.1--..15.15&**'(*(11824+4*).6/00786835(.12/(,(.0)*/4/1'/($%&(.(**0/1+1**+66:9:5/0/3+-/699.9.;/85<:4.3.-*.%%'&&+-(5.,0-)(*1,(*%6()9-,((')/4,((*.1/406697930+)%%((,07/+70*1+*(..)).027253174797:82675.+*(-,00372125,36----./55-6++)*&003',((,(+5./5/8423*,('/.--2915:.9../:90:98+71*+53).260:://112/)&)34/5;6<5893-,))$()*,40//6,.144433&1555.921674+.:,/,'+(),5058:0,.1./1029299.08./
@c9b74d50-5d62-45f4-bfb0-41eb45589274 ch=73 read=12655 start_time=2019-12-12T19:41:27Z barcode=BC01 runid=2c9cf7bc05858273f10e7d7ec552fc0bd742dc3e
CTCCTACGGGAGGCAGCAGTGGGAATATTGCACAATGGGCGCAAGCCTGATGCAGCCATGCCGCGTGTATGAAGAAGGCCTTCCCGGGTTGTAAAAGTACTTTCAGCGGGAGGAGTAAAAGTTAATACAACTTTGCTCATTGACGTTACACCCGCAGAAGAAACACCAGCTAACTCCGTGCCTTGTCTTGCCAGTAATACGGAGGTGCAAGAAAGATTAATCAGATTACTGGGCGTAAAAGCGCACCCAGGCGGTTTGTTAAAGTCAGATGTAAGAAATCCCGGGCTCAACCTGGGAACTGCATCTGATACTGAAAAAACTTAGTCTCTCGTAGAGGGTAGAATTCCAGGTGTAGCGGTGAAATGCGTAGAGATCTGGAGGAGGAGGATACCGGTGGCGAAGGCGGCCCCTGGACGGGCTAACTCAGGTGCGAAAGCGTGGGAGCAAACAGGATTAGATACCTGGTGATTTTGCCGTAAACGATGTCGACTTGGAGGTTGCCCATGAGGCGTGGCTTCCGGAGCTAACGCGTTAAGTCGACACCGCCGCAGGGAGTACGGCCGCAAGGTTAAAACTCAAATGAATTGAGGCCCGCACAAGCGGTGGAGCATGTGGTTTAATTCGATGCAACGCGAAGAACCTTACCTGGTCTTGACATCCACAGAACTTTCCAGAGATGGATTGGTGCCTTCGGGAACTGTGAGACAGGTGCTGCATGGCTGTCGTCAGCTCATTGTTGTGAAATGTTGAGTTAAGTCCGCAACGAAGCGCAACCCTTATCCTTTATTTGCCAGCGGTCCGGCCGGGAACTCAAAGGAGACTGCCAGTGATAAACTGGAGGAAGGTGGGGATGACGTCAAGTCATCATAGCTTCGACCCGAGGAGCTACACGTGCTACAATGGCGCATACAAAGAGAAACGACCTCGCGAGCAACCCGGACCTCATAAAGATTACGTCGTAGTCGGATTGGAGTCACAACTCGGCTCCATGAAGTCAGGATCGCCAGTAATCGTGGATCAGAATGCCACGGTGAATACGTTCCGGGCCTTGTACACCGCCCGTCACACCACATGGGAGTGGTTGCAAAGAAGTAGGTAGCAACTTGGCGGAGGGCGCTTACCACTTTGTGATTCATGACTGAGGGTGAAGTCGTAACAAAGG
+
-42*,05.6./474224115,5,-+,*6,)))+.<11:42125-'.-998;9--&0+45,40.../2555448')+,*57534*)15449/13;8-,0../:40-/..8*'*+%(-0:7,+4-1-,*+&'%(-''*,-&*(*$+(',(('*.+''$&*)&(+&&&'/),-+,)+)2/,,).%%,')&'$%)%$'%)*(*960+(.*0+5($+-&$#.)0214'*(*..00;<:86,/76,)*,.')%$$)&&+.15:+9,3,(*.5+3397/-*%*05-071&/1/20./4/76:5252388656-,,-*/+*-+045-,07001-1222140+%04*++,,/011('*+,+,.12115.*/.*,8760..-.1449.+0-'+,'-*#%%+--85051*)&+('''-592(-41/)-((%%$+*7)35436/*64//393:2,+04:38)9:08.0'+*)-/+063&,/22-+19345;;633323300+1+2+*)-+/)',,$)(*-+*))-8235/*..%')0/.)'&++255),-,-)&**&,)(*(*+)&)+,6/913-2/.0/03203.+-5-4/+++0+/(%*.+6.)*+/1002-11/3'+,*1+.+*/81066:-('--777876127,07441313642/1/.1268333-+./.2401600())+*+742)-*./338:7-6(3616001/'),+1&/'*,9945,+.-,-377552((+-9+8++271/,.5.+*5-,&00966/225-2504.-').345873)*)(+3&'1-).3-+.76472:1:,1036(5-./03:7:,1-'&()*)/9/40/001.%('')&*)*2-31+,53484743--&%'+2/00(+'()**,,031*)%)*$&'(%($(&+)+..3.:)0+**6897997,(()'+(*+-17365/+(%(+02--,4/6643*029.*(-'$',.36:9738')&/1-/()(($''')--0&*'(($%$)(*-.(+(*.*$%&))+0744374/7/42(+-+*/,(+,10/1:82:5543+/4452060100*)&&)/3*+.+-,-+(+)0/8.-')+2,4/1/3.%)+(*+0.-2$--.(&%/(&.)',0-/11:0/91+*,-))12479,%&(%,+,&.-(+(-++,6468865:).-
@55dc60c4-24c4-4f04-8737-d9602df43806 ch=303 read=16291 start_time=2019-12-12T19:41:22Z barcode=BC01 runid=2c9cf7bc05858273f10e7d7ec552fc0bd742dc3e
TGGATTTACCTTGTTACGACTTCACCCCAGTCATGGATCACAAAGTGGTATTAAGCGCCACTCCCAGGTTAAGCTACCTGCTTCTTTTTGCAACCCACTCCCATGGTGTGACGGGCGGTGTGTACAAAGGCCCGGGAACGTATTCACCGTGGCATTCTGATCCACGATTACTAGCGATTCAGTAAGGTCGAGTTGCAGATCAATCCGGACTGAGAATGGTTTTATGGGTTTTGCTTCACCTGGGCTTCGCTTCCTCTGCACCATCCATTGTAGCACGTGTGTAGCCCAAGGTCATAAGGGGCATGATGATTTGACGTCATCCCCGCCTTCCTCCCAACTTGTCACTGGCAGTCTCGCTAGAGTCCCCAACTTAATGATGGTAACTAACGATAAGGGTTGCGCTCGTTGCGGGACTTAACCCAACATCTCACGACACGAGCTGGCGACAACCATCACCTACCTGTTATCTCATATAGCTATCTCTCCATCTCTGGAGCCTTTATGAATTATGTCAGGGACTGGTAAAAAGGTTCTTCGCGTTGCTTCGAATTAAACCACATGCTCCACCGCTTGTACGGGCCCCGTCAATTCCTTTGAGTTTCATTCTTGCAGACGTACTACTCAGGCGAATTACTTGGCCGTTAACTGCAGCACTGAACTTTGACATCCAACACTTAGTACTCATCGTTTACGGCGCGGACTACTAGAATTATCTAATCTATTGCTCCCCACGCTTTCCGGGACTAGGCGATCAGTCGCAGATGAATCGTCGCCTTCGCCACTGGTGTTCCTCCATATATCTACGCATTTCACCGCTACACATGAATTCCGATCCTCTCCTGCACTCCTGGCTGCCTGGTTTCTATGGCTTACTGAAGTTAAGCTTCAGGCTTTCACCACAGACCCTTGCTGCCGCCTGCTCTCCTCTTGCGTAAATAATTCCGGATAGCAGCTTGCCACCTACGTGTACCGCGGCTGCTGGCATGAAGTTGACCGTGGCTTTCAATAAAATTACCGTCACTCGGCTACCATTTCCTGTAGCCGCCGTTCTTCATAACCAGAAGTTTACAATCCGGAAACCTTCTTCCTTCGCGGCGTTGCTCGGTCAGGGTTTCCCCACTGCCGAAAATTCCCTACTGCTGCTTGCTCCCGTAGG
+
(-((0.0*,/11,4*'&''-39441<<;-346&')-+-0/01.,+(*/3)/+%#%'&'.&((4.*'+./:7/,//665-(,,6.095/-)**(53+'+,/92(,./2.--01232-,3*-.32.-/2,,-/-'(46.77275250.1+)++31.2:7200238.10,6.-,32135.13'$$&%&0(+,++./.,.()120.50.,112:80+))*+0-6<;.66*625;:1.0281021(%&&'.5.-.3055-0600/08589;55:**,,+*--5//&(*/,5.*(/+0/.,0-)076/6722/+'-7-,,/,,./.787,/3059601)8('&*4:,06035490-./075'$*'*)*)-16*.*(,+..2001,1114/015///.3+1,))5,0.04437:35,84/+))/)1.'-/066441,.1233444552.+,0.4726932'$(+)+,/($+/-/233,1-..)++,0---*.0(*34775-%'.5493'&%)'.)+.(*.%-6)..*-882;51+(+2:38<-*'&)($'1.1))/2/4;;78+,-.4779/,1//2.0)(%0+4-541($*6296;953:70011:8-188*3))*#,'.&*''&&+,.,3,4*-325-(+++()*,+04210+'%))*64418+261+-02/5,4*2(&&&(.)),0.(//)00*(,3+)(&*4.24211(,%%)()..//.0-3'6-(+,221+&('(38,2,./410-&(-21'-0/03914('%((&025499,,-)-159<679:;99:9963481202167944021/;7*(,0171..*++-)(305+,'()1/,,+-3/0/(+)/')'001/172287;9(%$&'3/-7/00:0:/,8//(*,8./4:/4:1*'*))+.69;<09-**'*-32:;2,+))*152206**(0/54-/37/9)9+;,-(+%$$%$#*)%+/())('&*+36//,3,,,+)&%%&*)))(,'%%*)0/0.)()(&+*.63,%*'(7:671/.0/02,.+-5/1::58765422715:)0.'((%$%&+-(()1+*/7,'(.34761,-,(.//6.-,1)'*,(*&+,,,)))*-)7,0&+5.+6/3;<7*+657976<;95:160*).1/.++)'%$(*4.%'%')+
@66b8e76c-2cfb-471a-8c15-c437727b86a8 ch=442 read=16971 start_time=2019-12-12T19:41:31Z barcode=BC01 runid=2c9cf7bc05858273f10e7d7ec552fc0bd742dc3e
CTCTACGGGAGGCAGCAGTGGGGGATATTGCACAATGGGCGCAAACCTGATGCAGCCATGCTGCGTGTATGAAGGCCTTCGGGTTGTAAAATTACTTTCAGCGGGGAGGAAGGGAGTAGAAGTTAATACCTTTGCTCATTGACGTTACCCGCAGAAGAAGCACCGGCTAACTCCGTGCCAGCAGCCATGATAATACGGAGGTGCAAGCGTTAATCGGAATTACTGGGCGTAAAGCGCACGCAGGCGGTTTGTTAAGTCGAATGTGAAATCCCCGGGCTCAACCTGGGAACTGCATCTGATACTGGCAAGCAGGTCTCGTAGAGGGGGTGGGAATTCCAGGTGTAGCGGTGAAGAATGCGTAGAGATCTGGAGGGAATACCGGTGGCGAAGGCGGCCCCTGGACGAAGACTGACGCTCAGATGCGTGCGAAAGCGTGGGGAGCAAACAGGATTAGATACCCTGGTAGTCCACGCCGTAAACGATGTCGACTTGGAGGTTGTGCCCCTTGAGGCGTGGCTTCCAGGCTAACGCGTTAAGTCGACTTTCGCCACAAATTGCGGCCGCAAGGTTAAAACTCAAATGAATTGACGGGGGCCCGCACAAGCGGTGGAGCATGTGGTTTTAATTCGATGCAGCGAAGAGCCTTACCTGGTCTTGACATCCACGGAAGTTTTCAGAGATGAGAATGTGCCTTCGGGAACCGTGAGACAGGTGCTGCATGGCTGTCGTCAGCTCGTGTTGTGAAATGTTGGGTTAAGTCCGCAACAGGCGCAACCCTTATCCTTTATTTGCCAGCGGTCCGGCCGGGAACTCAAGGAGACTGCCAGTGATAAACTGGAGGAAGGTGGGGATGACGTCAAGTCATCATGGCCCTTACGACCAAGAGACTGCCACGATGCTACAATGGCGCATACAAAGAGAAGCGACCTCGCGAGAGCGGACCTCATAAAAGTGCGTCGTAGTCCGGATTGGAGTCTGCAACTCGACTCCATGAAGTCCGGAATCGCTAGTAATCGTGGATCAGAATGCCACAGTGAATACGTTCGGGCCTTGTACACACCGCCCGTCACACCATCAGAATTGGGTTGCAAAGAAGTAGGTAACCCAACCTTCGGGAGGGGCGCTTACCACTTTGTGATTCATGACTGGGGTGAAGTCGTAACAAGGTAACCGG
+
)*+)*+%4612963350231764-,-(+/*(.//:7281.),27'6::889752)352459:9:6100'*'(*)))'%')+354910,5+&-''),8;.(0.238+'.-*',,+))+)'*,*+.1-+,3,.:-,287,1-,+5337/30()-*,3-'.+$')+.&/./.5...213,7610.,-34(&)+-**)+-,2*+++,/62)+--5.8.1(0/)4+-.5:<9:765:.,,,.')(++010(217-,/929-27')--*0/173+104*+*6.57051402855355/////0/01230;0.35.-,)5,.'()*+''))-.')(4*+,,6+)*0944/1226<965,&&&'-278--(&+11462.20*0353:030+/**+/4,/.-70<3-*7969.,1++-01226768%($&%%'&%%&*+*,*1688:**023<68/6.)3)++6567</./91/0512-.-680/04/)*''%*),6201-1.3618,2(44/*/...15.%(,2-/,0&&-,-')4.-.-2/7/56911*31)*'0(',)*)+)$+/1805480,(),+5:8256*99/--/70:9:22;:+61*(+,.4/44/6359,//&0$(*/5<<*596:976747,*.-.4/)'0506/1<9778.8,+*,*-.-+/+.),*-5835(&%()*995384369:84/1.9:4:8:9620333'+)+.::89998:899:9571-00/5-,-/50015:61012(020<87268:,./08*,76/2481,(()-.6.49/&09'(3;6685:9805/60*9:0:76612.0'+--7.69122/./.-/,,13.02-718557:46986989:8.+,-/98344234(%&$$')722''&-&30)+(%'(%)+55353:236558::6998,((%)('(86-/.0-..(&)'(0917704.-1:5**---./0195550*-,+8-5/,.--'(*)&*,+,&''47/16/7.,.'1*363.--+)),,1.1199;:99212535:4-+%**'%.1/12697)/67-:,,,8643121-/3.-/40223:531.'+'/',5646.2/8/%'(%&/-0/0+0*',327808)5-),215.1-9-,:1,*88*+9778;85654567:4/,-+,(++(-&&'(-(301;3;19
@5a49420b-b8c0-46bf-b2f7-7bef4077d219 ch=413 read=16413 start_time=2019-12-12T19:41:38Z barcode=BC01 runid=2c9cf7bc05858273f10e7d7ec552fc0bd742dc3e
CCGGTTACGCTTTATTTACGGCTTCACCCCAGTCATGAATCACAGTGGTAAGCGCCCTCCCGAAGGGACTGCACCACTTCTTTGCAACCCACTCCCACATGGTGTGACGGGCGGTGTGTACAGGCCCGGGAACGTATTCACCGGCGTGGCATTCCTGATCCACGATTACTAGCGATTCCGACTTCATGGAGTCGAGTTGCAGACTCCAATCCGGACTACGACGCACTTTATGAGGTCCGCTTGCTCTCATGAGGTCGCTTCTCTTTGTATCGCCATTGTAGCACGTGTGTAGCCCTGGTCATGGGGCCATGATGACTTGACTTCATCACGCTACAGTTTATCACTGGCAGTCTCCTTTGGGTTCCCGGCCGGACCGCTGGCAACAAAGGATAAGGGTTGCGCTCGTTGCGGGACTTAACCCAGCATTTCACAACACGGGCTGACGACAACCGTGCAGCACCTGTCTCTGGTTCCCGAAGGCACATTCTCATCTCTGAAGAAGAGCTTCCGTGGATGTCCAGAGACCAGGTATTAAGGTTCTTCGCGTTGCATCAGATTAAACCACATGCTCCACCGCTTGTGCGGGCCCGTCAATTCATTTGAGTTTTAACCTTGCGGCCGTACTCCCCAGGCGTCGACTTAACGCGTTAGCTCCGGAAGCCACGCCTCAAAGGGCACAACCTCCAAGTCGACATCGTTTTACGGCGTGGACTACCAGGGTATCTAATCTGTTTGCTCTACGCTTTTGCACCTGAGCGTCAGTCTTCGTCCAGGGGCCGCCTTCGCCACCGGTATTCCTCAGATCTCTACGCATTTTCACCGCTACACCTGGAATTCTACCCCCCCCTCTACGGGGACTCAGAAACGCGGTATCAGATGCAGTTCCCAGGTTGAGCCAGGGGATTCACATCTGACAACGACCGCCTGCGTGCGCTACGCCCAATGAATTCGATTAACGCTTGCACCCTCCAAATACCGCGGCTGCTGGCGCAGGTTAGCCGGTGCTTCTTCTGCGGGTAACGTCAATGAGCAAAGGCAGTAACTGCTCCTTCCTCCCCGCTGAAGTACTTTACAACCCGAAGGCCTTCTTCGTAATACGCGGCATGGCTGCATCAGGCTTGCGCCCATTGTTATCCCCGCCTTGCCTCCGTAGAACAATATCAGCACCAACAGAAGAGAGTTAACACAAAGGGCACCGACGGCACCGCA
+
&'($2.%))''''''3/')'&%'/,.-36-,.994677:63'()(+&340/,-.26*.,0,)('-5*++&#('*-.16:5271$'+*/6,'*+73,(*)1.0,*))*0+.4/1/(-0011435.2-+&23-3465+1)**:551/-3.344456',-923,)*+0193//0/0668;794-02;2357*))*--/37937164431(1).-+/-,1/-5763++()19++,**3/-474514.++*()(())-*12.12:0432:5.,,*(),6.750+*-.,//0042-/0873/16,,%&''*())++(*0-.1430*)(,(,)+(*''&#$&&/3.+-/18+.(((344490/7+'&-,8/)'()6-3367300/01.-+3+/)+)3,5+,-,./*-()0+02811/:878/:/9-;-*'000:1--047713,*/..0/54-01435'506+//.5/676501$&,./.5/,.537/.000:733155563--)&*)'((*-,/())37:;+01''&)(*:;-7-+(-'.)&+*9172/,+,,))-287&&.1.486:9/..1/000967901//-/+(+1'37+(33488;8/7;9/2-5;<,5;510/++/44700..,877+-370/../909-40)*../0..23052...&/30225;7816(179.-..82:1.(3.18,+'*%.054;;4*.-0/0357440,23+:971213-5..1+,.;8,/20(*.,(&('''((,/,,+2,77525637<:85;''-*4,74.0+0++*21.29+3--.66)+1+,0740./.204+771)*&.34462512/,*()+07120628367;6.2525(*/-)4572&-,(*.4*1,24:*.),+5+5591-*)//5.+'+/4&*2/,)30.,//.3/-,,++(&%',+/:4776/78))*&--43**%(%)(,1-/-6,0,+*+,,+.139723+'&')(045/5///99,:*)$'&.2080/03/8---7-::<::9:4/)*.89852,2./15869(.)$'&-()*0&.-2:/:26..970.;:.1*('%%&&((++'.4-'()2*485;47;3',($'(+(0/90--.854/0///#*)()/)+.093),2,.&&&%%(&#%%$$&*,+04*,*--2/-9-+-6,-../;5985131**)***2352.3),'(+()(+3./6%$)$%&%&%
@ed5c92aa-d9a6-40b6-8642-15396c3f59a3 ch=267 read=17348 start_time=2019-12-12T19:41:52Z barcode=BC01 runid=2c9cf7bc05858273f10e7d7ec552fc0bd742dc3e
CCGTTTGTATTACGACTTCACCCCAATCGCTGACCCTACAGCCGACGCTGCCTCCTTGCGGTTAGCTCACGGACTTCGGGTACCAGCTCTCATGGTGTGACGGGCGGGTGTGTACAAGGCCGAGACGTATTCACCGTGGCATTCCTGATCCACACGATTACTACGGCGATTCCGACTTCATGGAGTCGAGTTGCGAACTCAATCGGACTACGACGCACTTTATGAGGAGTCCGCTTGCTCTCGCGAGGTCGCTTCTCTTTGTATGCGCCATTGTAGCGTGTGTAGCCCTGGTCGTAAGGGCCGCGTGACGTCATCCCCACCTTCCTCCAGTTTATCGCTGATCTCCTTTGAGTTCCCGGCCGGACCGCTGGCAACAAAGGATAAAGGGTTGCGCTCGTTGGGACTTAACCCAACATTTCACAACACGAGCTGACGACAGCCATTGCAGCACCTGTCTCACGGTTCCCGAAGGCACATTCTCATCTCTGAAAACTTCCCGTGGATGTCAAGACCAGGTGGAGTTCTTCGCGTTGCATCAGATTAAAGGCCGCTGCTCCACCATTGTGGGCCCCGTCAATTCTGTTTGAGTTTTAACCTTGCGGCCGTATTACTCCCCAGGCGGTCGACTTAACGCGGTAGCTCCGGAAGCCACTTCTCAAGGGCGCAACCTCCAAGTCGACATCGTTTTACGGCGTGGATTCTGGGGTATCTAATCCTGTTTTACTCCCCACGCTTTCGCACCTGAGCGTCAGTCGTCCAGGGGCCGCCTTCGCCACCGGTATTCCTCAGATCTCTACGCATTTCACCGCTACACCTGGATTCTACCCCCCTCTACGAGACTCCAAGCTTGCCGGTATCCAGATGCAGTTCCCAGGTTGGGCCAGAGTTCACATCTGGCTTAACAAAACCGCCTGCGGTGCGCTGCGCCAGTAATTCCGATTAACGCTTGCACCCTCCGTATTACCGCGGCTGCTGGCTGAGGTTAGCCAGTGCTTCTTCTGCGGAGTAACGTCAATGAGCAAGGTATTAACTTCTCCTTCCTCCCCGCTGAAAGTACTTTACAACCCGAAGGCCTTCTTCATACGCGGCATGGCTGCATCAGGCTTGCGCCCATTGGTAATATTCCCCTGCTGCCTCCCGTAGGG
+
0)%&*)$)&(-&*-/58;8279;.1024&'++.53('&)$$'('&*&+,01521,//-01140-,.//,4'+*403.&+&'%'''',,4,5175540.--/.77101%(*0/13474*/.5'(,1348779535523/60-0912/0022.++(./003.)(&'&'(**,7687355:4.0/-))*+0-1.:23()7549);,1)5--***-1522*+/5-),+*1*&--7,*+0-*()*+-+/+)'&()-/12.0+04,(-,02567;/:-'%$*,./85/***,51.5;85&3%$12.+)$#&'(127889.4)-)&-32108++0012;4..-(*')(.236859.,,3:8782-41.06+5845757.4-/18,2022/'')/,.5,/+0/5421+*/,/0131-7*+(*(/6+*,-543/20+-,05444'76.79/7+$(')**3914773/+1-8:<382((,*,13556<8/11432244387203/4:/-55:5514503488;9.6,$&%*6:89<868/7...544,+-2--,)%..1+-++,-9;-.,$'%'#&*).23)%'),96:0''18201,6;<0/72232//&/04+,('(&)/1:;0,111+77632.0//*($$%)-'(*/4-//-5,/5''(''(/*4)836377:4713'.**+04674882:3:,--050/.,.**+)(&--(.03662921(++1/,&$)(388/)-++(40,)/-6:44357)))**97518()4::1440241:5022,05,0./0<8614-.0.02541655-36:0&*+(+1*.).533+1633/-0/145,(,-.33/44426&*'$%$')06065639)+,343439:<285./61<1:+:)%+%+,4+++-/2.($%&&2+2168-9:76923300+&&$$(%(((*).4368;65/01706.)(.),--4674692461:22;673;8978+7*((.((+.8//*2%-'$),588<7512/)$%%(66210'++,+.3,*((&(,*/*(-.++312213/503.*-0,+/.*++-/61.033.64++3,3/87<77<865*+&'(0,(*+0--/6554&'*,*4.012;9/141%%%&()-*+./)(,..,-*+-9.-/45++
@fd3f3f50-e40a-456c-889b-305146aa9a80 ch=86 read=19275 start_time=2019-12-12T19:41:56Z barcode=BC01 runid=2c9cf7bc05858273f10e7d7ec552fc0bd742dc3e
CCGGTTACCTTGTTACGACTTCACCCCAATCGCTGACCCTACCTTCGGCCGCGCTGCCTCCTTGCGGTTAGCTCACGGACTTCGGGTATTGCCAACTCATGTGGTGTGACGGGCGGTGTGTACAAGACCAGGAACGTATTCACCGCGACATTCTGATTCGCGATTACTAGTAACTCCAGCTTCATGTAGGCGATTTCAGCCTACAATCGAATGAGACTGGTTTAAAGTTTGGCTCCACCTCACGGTATTGCATCTCTCTGTACCCAGCCATTTAGCGCACGTGTGTACATAAGGGCATGATGATTTGACATCATCCCCACCTTCCTCCTGGTTAACCCAGGCAGTCTCGCTAAGAGTCCTCAACTTAATGGTAGTAACTAACGACAAGGGTTGCGCTCGTTTGCGGGACTTAACCCAACTTTATCTCGACACGGTGACGACAACCATGCACCACCTGTCTTGTCCCCGAGAGGATTTCCTCGATTAAAGAGTATGCAGGGATGTCAAGGAGTGTAGGTAAGGTTCTTCGCGTTGCTTCGAATTAAACCACATGCTCCGCTACTTGTGCGGGTCCCCGTCAATTCCTTTGAGTTTTAATCTTGCAGCCGTACTCCCCAGGCGGAATGTAATACGTTAGCGGCGGCACGGAGGTGTGAAACCCCCACACCTAGTATTCATCGTTTGCAGCGTGGACTACCAGGTATCTAATCCTGTTTGCTCCCACGCTTTCGAGCCTCAGCGTCAGTTACAGTCCAGAGAGTCGCCTTCGCCACTGGTGTTCTTCCTAATCTCTGCGCATTTCACCGCTACACTAGAGATTCCTCTCCTCCTGCACTCTAGATAACCAGTTTGGAATGCAGCACCCAAGTTGAGCCCGGGTATTTCATCCCGCTTAATCATCCGCCTACGCTCCTTTACGCCCAGTAAATCCGGATAACGCTCGCCACCTGCACACGTATTACCGCGGCTGCTGGCACGTAGTTGTATGGCTTCCTCAGCAGGTACCGTCATTATCTTCCCCAAAGACAGAGCTTTACGATCAAAGCCTTCATCACTCACGCGGCGTTTGCTGCATCAGGGGTTTCCCGACGTATTCCCCACTGCTGCCTCCCGTAGG
+
64*42:46565004,,+&,+1*++04--/4502400/:++/6467*((4*/.&*)',*(23*.244:09,**..458824597&6//-09.02'$&%&*,,',11+$(',-/22-6+-.54130+,/06)++)*+6868<6248..++.-.9888453--./-06/%*,5.1/-,2-**/09857667864+%.7*.&+,//12.825*'-$&*,.39;9982394-2:9-80459358760.0,-&-*+./4333223632/92.,04/.4,$((&%&/.0)'%%$')./4.6623312332:<:211&35::09:4+/539:303))+.*2,*/1)'1867887481110(*,234654/3+*.+3--00-.019879:8212,0+1.28,157665/;-*(*4+52231-/,'*((&)(),05533324(-))%,0/2608<59//.5052622.-')*048;0+*('*.'-5/4./13+:*8+4''()+54--,418899/6-),$)(+,729025.75;:9;1+*'&0+.089--*5):809:0100.--+/..4.327/0./23/,,84,+0.-/-0/(+241.00;<---4315000176'+)++-&)''/404.6.,'&')//143:0331;2+6+(+-0.374*4((96093.*'),.1227898<8/..--86'+)--.8990/-'04&31//023/9//78.9:**3.3:4,0-..;90/29999;324446-,4-*1)*,9&/),+',3347/7/..5701253,/082431,*1877753-20338<623473222202.')&&/*0(''((+,,1+/030002//+./0/17075<<02/2030////185+2*.2%&-0*&,/*,()5../0471%(-)4/56558969<879886;0*2.+00120**+.231363778887213447;/360,.++&)*/264,1//-5/./3.+/-++0013474%((,0512*.&&)'&'%23002:2331160/0/.3::+8;702544450770'(((,(*-,&699;::::()+-.2254;:9280-/254562(-.-,,7-26/'(*$(+-/579-%(*()&',.*36+(++0,
@cd3c50c3-b3c4-4eae-b150-7f77653e1f36 ch=442 read=17021 start_time=2019-12-12T19:41:53Z barcode=BC01 runid=2c9cf7bc05858273f10e7d7ec552fc0bd742dc3e
CCGGTTTACCTTACGACTTCACCCCAGTCATGAATCACAAAGTGCGCCTCGAAGGTTAAGCTACCTACCACTTCTTTGCAACCCTCCATGGTGTGACGGGCGGTGTGTGCAAGGCCAGGGCAATATTCACCGTGGCATTCCTACGATCCACGATTATAGCGATTCCATTTAGCGGGTGAGTTGCGGGCATAAATCCGGACTGACACTTTGCTGGGGTGCTTGCTCTCGCGAGGTCGCTTCTCTTTGTATGCGCCATTTGTAGCACGTGTGTAGCCCTGGTCATGCAGGGCCATGATGACTTGACGTCATCCCCACCTTCCTCAGTTTATCACTGGCGATCTCCTTTGAGTTCCCGGCCGGACCGCTGGCAACAAAGGATAAGGGAGGTTGCGCTCGTTGCGGGACTTAGCCAACATTTCTAGCACGAGCTGACGACCAGCCATGCAGCACCTGTCTCACGGTTCCCGAAGGCACATTCTCATCTCTGAAAACTTCCGTGGATGTCAAGAGACCAGGTAAGGTTCTTCGCGTTGCATCGAATTAAACCACATGCTCCACCCGCTTGTGCGGGCCCAAATCGAATTCATTTTGAGTTTTAACCTTGCGTACGTACTCCCAGGCGGTCGACTTAACGCGATTAAGCTCCGGAAGCCACGCCTCAAAGGGCTGTGAAGTCGACATCGTTTGCATTCGGACTACCAGAATTATCTAATCCTGTTTTGCTCCCATGCTTTCGCACTGAGCGTCAGTCTTCGTCAGGGGGCCGCCTTCGCCACCGGTATTCCTCCAGATCTCTACGCATTTCACCGCTACACAGATTCTACCCCTCTACAGGACTCCAAGCTTGCCAGTATCAGATGCAGTTCAGGTTGGGCCAGAGTTTCATCTGGCTTAACAAACCGCCTGCGTGCGCTTTACGCCCAGTAATTCGATTAACGCTTGCACCCACTCCGTATTACACCGCGGCTGCTGGCGGTTAGCCGGTGCTTCTTCTGCGGGTAACGTCAATGAGCAAAGGTATTAACTTTACTCCCTTCTACCTCCCCGCTGAAAGTACTTTACAACCCGAAGGCCTTCTTCATACACGCGGCATGGCTGCATCAGGCTTACGCCCATTGTGCAATATTCCCCACTGCCGCACTCCGTAGG
+
5/...*$$+(.+$&)*+/70*563,,-2956559761150+*)')'*++,(/('+-607(,,-29*)+'$)+1&..*',.'/1/,/5++221024686;73.6-,/'.%(*65425*01/01'/.:/..5:4700-)/07,'%)*)02.&)+,09/*+-0007812(+/('$&)*%&)).30*0')%%%%,5/,1(/-,-')(,$(*.2'+++-(('**1,+,0007.,0$-*)*+,-0,..0;.,-4867789077+,+)++(-0/.1)*-01:2.19:6.2,&&.7:597711.-+-/2/026768:069,*3.6;4945/01;8232+.---+--1157-+0,-'*,07,).41128568211/2.,2.0:.0/8861*,*%+,0436877908.$&&*0.))()%6*++6-6:,)%('0/0,)/*02200-/*+.191867-//-/5,.232/-/097.7,&('-.0,')+1<21668543/..583+./.6467310)-0-+')+,:;143/0'/*3977;7344.:../66/.0014:.9;/100./15;029.(*/**,00/73.5.)',,-'-,8/864;;/,+,.:<6+1////./2.-0&+++*.*'+1,7/511///...*,,.,)1+0*)++:++*)()3:5654;44-5,.420)(%%(''*125848980;('%&(0'0)(22588/*-(1*/00,-,.9:,)36-+)+)495./3,5;3+)++/)+.5779989:::;:887-+2950,0-/31;6679259.9//.;38/8'()010./+&+-/07;;324:38**,%'%(+*3.3*781.,--,-),47667(3,&,./.40%--.67%',-.3378.,((--;09/:/()&*)6100/131*,1-4.-,+).72566789:963,/+()10080++/03331+)8.7:0.-0*,,&-1.*./35.2.30.-),0+.,5.1031-+$)(*.(&(.*4/+,/904;984413316::780.//07469<,+/+1/6-0*+1,%''9;+11-'$)**+1/+*22++2.+,-//97+*/,44.*+).,3/2-)*1.1832+0/005352520/35566/37337%.15;:44701,+*)*,77698,*0.(+&$&%'+18,/22-
@10dbb73d-8aed-4986-8552-4f73d83b772e ch=177 read=19110 start_time=2019-12-12T19:42:09Z barcode=BC01 runid=2c9cf7bc05858273f10e7d7ec552fc0bd742dc3e
CCGGTTACCTTATTTACGGCTACCCCAATCATCAATCCCACATGGAGCAACTCCCTTCCCTTGCGAGTTAGGCCACCGGCTGGTGTTATCAGCTCTCGTGGTGTGACGGGCGGTGTGTACAAGGCCGAGAACGTATTCACCGCGACATGCTGATTCGCGATTACTATGATTCCAACTTCATGTAGTCGAGTTGCAGACTACAATCCGAACTGAAATGGTTTTATGGGTTTTGCTTCGCCTCGCGGCTTCGCTTCCCTCTGCCATGCATTGTAGCACATTAGTAGCCCAGGTCATAGGGGCATGATGTTTGACGTCATCCCGCCTTTATCAACTTGTCACTGGCAGTCTCGCTAGAGTCCCCAACTTAATGGTAACTAACGATAAGGGGTTGCGCTCGTTGCGGGACTTAACCCAACATCTCACGACACGAGCTGACGACAACCATGCACCACCTGTATCTCATATAGCTATCTCCATCTCTGGAGCCTTTATGATATGTCAAGACCTGGTAAAGGTTCTTCGCCTCGTCATCAATCTACGCGAGACGTACTACTCCGGGCGGAGTACTTATTGCGTTAATACGGCACTGAACTTTGACATCAACACTTGGTACTCATCGTTTACGGCGTGGACTACTAGGGTATCTAATCCTATTTGCTCCCCGCTTTTCGGGACTGAGCGTCAGTTGCAGGCCAGATCGTCGCCTTCGCCACTGGTGTTCCTCCATGTATATCTACGCGTTTCACCGCTACACGTAGAATTCCACGATCCTCTCCTGCACTCCTAGCTGCCTGGTTCTATGGCTTCTGAAGTTAAGCTTCAGGCTTCACCACAGACCCTTGCTGCCGCCTGCTCCTCTTTACGCTTAATAATTCCGGATAGCACCTACGTATTGCCGCGGCTGCTGGCTGGATTAGCCGTGGCTCAATAAAGTACCGTCACTCGGCTACCATTTCCTGTAGCCGCCGTTCTCCTTTATAACGAAGTTTACAATCAAAACCTTCTTCCTTCACGCAGCGTTGCTCGGTCAGGGGTTTCCCCATTGCCGAAAATTCCCTACTGCTGCCTCCCGTAGG
+
3',*.1.//3-'25//++'''')6:./01,,-,,;-05*),*%&*)&)*',..9+1786(-1./,'(/.)-.6845)+'')'))&'-,-0+&/00/0/71240/-/0'/7/./*-.+,/12410/((&(*-,0894;3239066748989331100-0334911(&$(+27251--/..,.-01./21122:0315445565:20/),22-..,*.1376:.-0171,7:4),,.)%*,13110700:/..7-07.,,$&,+%&$'*3:1/--(''$*&%)*&'*.++30/.,0+*160-0-,+*(+11.026820-,31*-.(.)&(-(-*/-,-389959311564957861++,.0-)&2%%%)$-,4./3,,/6066769+882.:67666324905/:5406,5)1/+023367972455967456788885498:9<57/1/2:21702267748(,+)**++&,*)--565/0/18*/032:9),,,.',%),,0,056,-3208&2+9:6304'(%%$$&##$###+**'*+.,(+$-(%'+0-/1.+,066+&&'(**-.+1;1101+1))*8083///03927;51522793-3%*(()).-1780461490(,%../46:443.20,1,2-357/7//42/./9/+,0546)%&,.2-/*690787475889493<34)+&'(**989610-/.266579-,4)2,/214,.37++$,(019833646+1990.36/1550*/'+&)&)+/-&&'(-.4311/.301,,,)*'&&-.+)-+'.048,-1113+)-&%%(+(,.4-*,1:3137165,*,1,..0;;<190+/4133&+))))(++('*-&$&&'$$--+.52:24152))&'%++*+,,,,2,&+**).-++224.0+'(,$/((*.01)1'&'')1-69,*)(*876.%(*,,5.1/78-19;3868900.6-46885+/*-+31./-80+).))48)(((+,&*/--:1;1/80609.++((&-/0.800/6*5,0'-97:1<209<.,18.051.-12-2,8,'&-,),.)*.+/7)+6,8.
@9d2c4e09-5d8c-43e7-89ed-679a0c7488f7 ch=405 read=16884 start_time=2019-12-12T19:42:17Z barcode=BC01 runid=2c9cf7bc05858273f10e7d7ec552fc0bd742dc3e
CTCCTACGGGAGGCAGCAGTGGGGAATATTGCAATGGAAACCCTGATGCAGCAACGCCGCGTAGTGATGAAGGTTTTCGGATCGTAAGCTCTGTCTTTAGGGAAGATAATGACGGTACCCAAGGAGGAAATACGGCTAACTACGTGCCAGCCGCAGTAATACGTAGGTGGCGAGCATTATCGGATTTACTGGGCGTAAAGGCGTAGGCGGATGATTAAGTGGGATGTAAATACCCGGAGCTCCAACTTGGGTGCTGCATTTCCAAACTGGATTATCTAGAGGTGCAGGAGAGGGAGGTGGAATTCCCTGGTGTAGCGGTGAAATGCGTAGAGATTAGGAAGAACACCAGTGGCGAAGGCGACTCTCTGGACTGTAACTGACGCTGAGAGGCTCGAAAGCGTGGGAGCAAACAGGATTAGATACCTGGTAGTCACGCCGTAGGCTTGATGAATACTAGGTTAGTAGGGGTTTCAACACCTCGCGCACTTAACTGCAGTAAGTATTCCACTTTCAAGAATTACGGTCGCAAAGATTAAAACTCAAAGGAATTGACGGGGACCCGCACAAGTAGCCCGGGCATGTGTGGTTTAATTCAAACAGCGAAAGACATACCTACACTTGACATCCCTTGCATTACTCTTAATCGAAATCCCTTCGGGGACAAGGTGACAGGTGGTGCATGGTTGTCGTCAGCTCATGTCGTGAGATGTTGGGTTAATCCCGCAGCAGGCACTGTACTTGTCGGGTAGTTACTACCATTAAGTTGAGGACTCTAGCGAGACTGCCTGGGTTAACCAGGAGGAAGGTGGGGATGACGTGGAAATCATCATGCCCCTTATGTGGCAAGACTACACGTGCTACAATGGCTGGTACAGAGATGCAATACCGTGAGGTGGAGCCAAACTTTAAAACCAGTCTCAGTTCGGATTGTAGGCTGAAACTCGCCTACATGAAGCTGGAGTTACTGTCACTTGAATCAGAATGTCGCGGTGAATACGTTCCCGGGTCTTGTACACACCGCCCGTCACACGCCATGAGAGTTGGCAATACCCGAAGTCCGTGAACTAACCGCAAAGGAGGCAGCGGCCGAAGGTAGGTCAGCGATTGGGGTAGAAATCGTAACAAGGTAACCGG
+
+00/*%)*3/(++)(,,/087:7)-0,)5+)+1652(),).5-/46:96111-8.,,72223$&)++0.142427/+5698:;79:400029896758).3*,+).+1+++/1&**)-2)0,()(,+(,'$%%&&&(/200/2*3(*%''-'#&#&*6...918*-,-153/04440:0--*2)34,,0/24/2671,'0-45975.8*-,9871:19/74;783-)+-:.54:-1,(.*/:)2,+0.141368710*//'-)4811356'1--/250-'*+'**%-,*+(-.*)''))..(3*/7**.761,,//.94106--,343/-++'.*%/0,()-86998345351-)'/.*,9.-,+)12:78567762..././356-$*--40**+*'(1.0:/*-.94*-&4.*/./02867:338/+-*-(,+11001'+()()*2379+'-)&.-(,%(*$2/,+(-9,/,,+26+.),',&(),))))(0)*0*'$%'/511%&&&&$.*&(%))),/-+($%*-,)(6(697502025'/**,.6-0.+44*(..(&()+*)%*(*..+*.**,-+-,,/4-4438695',+,(&'&')('+,(/-/955.,,,10245343,)3,.-26112427-6,(%()(&*8-0;8/4:77884.31-./-0+),*.*+-99502+&*+.02253/')&)+,66+)0:'4;*6627*(0/6'%,-'2&&---0))+)*-,+-().(+')..--/.2:090:1..0+(301201..)*,-2444256138..*/6/122/,30,2-%1'141.5984(-&&-0,)1030+,(096,,/..233%$()+,3,++%&,779977897578935455-+,,,7670<0/0;982-,+,-6*)-,;;632730;;5399786/.*-+6.,3'-*(&'+,*),+3---:6971-.-//90//543-).2.)('**$%&&(0923-,+435787343115:9'62--4/,.37784:4311*+*/867<:330/.(*%*,-++,+))0-1,,0..-33*').*,00*.006766586134.&2,-.5//&+('1+0/-)&%&((,.-()))006460,(',0--3389688:+6*++.-,+
@42fcdc1a-e87e-4999-8a39-46c7a04365d8 ch=282 read=15959 start_time=2019-12-12T19:42:33Z barcode=BC01 runid=2c9cf7bc05858273f10e7d7ec552fc0bd742dc3e
CGGGAGGCAGCAGTAGGAATTTTTTTCGGCAATGGGGGAAACCCTGACCGAGCAACGCCGCGTGAAGGAAGAAGGTTTCCGGATTGTAAACTTCTGTTATAAAGGAAGAACAGCTACAGAAATGGTAGCCGAGTGACGAATACTTATTAAAGCCACGGCTAACTACGTGCCAGCAGCCGCGTGTACGTAGGTGGCAAGCGTTGGAGATTATTGAATGAGGGCAGGCGGCAGCCAAGGGTCTGTGGTGAAAGCCTGAAGCCTTCAGTAAGCCATGAAACCAGGCAGCTAGAGTGCGGGAGAGGGTCGTGGAATTCCATGTGTAGCGGTGAAATGCGTAGATATGGAGGAACACCAGTGGCGAGCGACGATCTGGCCTGCAACTGACGCTTTCCAGTCGAAAGCGTGGGGAGCAAATAGGTTAAATACCCTAGTAGTCCACGCCGTAAACGATGAGTACTAAGTGTTGGATATCAAAGTTCAGTGCTGCAGTTAACGCAATAAGTACGCCACAGAGTAGTACGTTCAAGAATGGAAACTCAAGAAATTGACGGGGGCCCCGCACAAAGCGGTGGAGCATGTGGTTTTAATTCAGGAAACAGCACTTGAAAGAACCTGGAATAATGACATATAAAGGCTCCAGAGATGGAGAGATGGCTATATGAGATACAGGTGGTGCATGGTTGTCGTCAGCTCGTGTCGTGAGATGTTGGGTTAAAGTCCCGCAACAGCGCAACCCTTATCGTTAGTTACCATCGATAGTTGGGGACTCTACTTGAGACTGCCAGTGACAAGCTGGAGGAAGGCGGGGATGACGTCAAATCATCATGCCCCTTATGACCTGGAGCTACACGTGCTGCAATGGATGGTGCAGAGGAAGCAGAAGCTAGCCGCGAGGTGAAGCAAAACCCATAAAACCATTCTCAGTTCGAGATTGTAGTCTGCAGCTCGACTTCACATGAAGTTGGGATCGCTAGTAATCGCGAATCAGCATGTCGCGGTGAATACGTTCTCGGGCCTTGTACACACCGCCCGTCACACCACGAGTTATTAACACCCGAAGCCGGTGGCCTAACCGCAAGGAAAGGCTGTCTAAGGTGGGATTGATGATTGGGGTGAAGTCGTAACAAAGGTAACCGG
+
6-9/+..+,....10/1.--,2597/14967846830)&)+):.))),2//*+1.--6901*0//1-0.3*-.-/1;0)(5-/22.045)/607606///78,-,.0-25*&+)(11(&(.6*0:92115&'*,../'%&&'&.0+1-.,0)+7,../,,,0*+)+)/96<20--,91,.)+&(&((+,+/,-.,:834.6-4**'(-+),-+&.(%''+(&&)1-+61//4&0(35/0/20.-./,,,+%+1.3)*''#$$'&()*+(,6/0&'08,9548/*+*++--0/17-87+)'*.)-.0;6+3*4+5:1111100114:735:4057777595672423007778:77/1-+''+)088000/-,(*0*,,1.,-/0-+((+'0))*/1%*)((./2001*)+/-::4)((+3..-)&-2,*,569677112138548;92/,--0)+,/2660230;15089818<5/7;2-(0--+-..0523./('1-,.+(*'((0+')('%'*+,/).*-3'&&&+732+,5/+53+-%&())*./.-681)55-'&&())+'%('%1)-*,,.3*,.52<:.,8/76$)'+-%/0'0(+('')1+)+2,2,,*/,,+%.*/06,.'*,4*50/9(((+,,994,*)&-1+48779455/6289:/6/.5774500.0/5015771++--434+++'))+*.251;1;88545++34.''+*-3&./,/157:-),,.15.7'),((+3.4.*'*&(',(58/2685+''(&('(+7644901120533/1344/')*+/811)///01::76577121*25()$10/&065-+,:-731)(%*)*')&((++(**,,19886/0045/)*/'/)-$&/('(**)3+653)+(,,-8-..<<76<4)',51%*()4<669/36;9/**'1-//57775610)-+-*+)+)%&()311--032;999:.-.%+/01/.+../521*/00264535&21,0-,*851;0/0&*,-*+))+.00436<,;:++977757843.)**/*(+.-,())''+/-397:82./&(-424034)/..2%*(++,32/0)+).+18./5,////29.0-'(+3.,.51447339'0+12:7466
@53458f19-1fce-4be7-847b-8d4ed64fa5f9 ch=58 read=18229 start_time=2019-12-12T19:42:45Z barcode=BC01 runid=2c9cf7bc05858273f10e7d7ec552fc0bd742dc3e
CTCCTACGGGAGGCAGCAGTGGGAATATTGCACAATGGGGAAACCCTGATGCAGCAACGCCGCGTGAGTGATGAAAGGTTTCGGATGTGGCTTGTCTTTGGGAAGATAATGACGGTACCCAGGAGGAAGCCACGGCTAACTACGTGCCAGTAGCCGCAGTAATACGTAGGTGGCGAGCGTTATCGGATTTACTGGAATAAAGGGCGTAGGCGGATGATTAAATTAGGTATGAAATGCCCAGGCTCAACTTGGGTGCTGCATTCCAAACTGGTTATCTAGAGTGCAGGAGAGGAGGTGAATTCTGGTGTAGCGGTGAAGGAAATGCGTAGGGAATTAGGAAGAACAGTGGCAGAAAGGCGACTCTGGACTGTAACGACGCTGAGGCTCAAGCGTGGGAGCAAACAGGATTGACCACCCTGGTAGTCCCGCCGTAAACGATGAATACTAGGTGTGGGGTTTCAACACCTCCATGCCGCCGCTAGCGCATTAAGTATTCCGCCTGAAGTACGGTCGCAAGATTAAAACTCAAAGGGTGACGGGGACCCGCACGGTAGCAGACATGTGGTTTTGAAAAAAAAAAAAAAAAAATTCCAAGTAGCGCGAAGAACCACCCTACGGCATCCTTGCATTGCACTCTTAATCAGGAAATCCCTTCCCGGGGACAAGGTGACAGGTGGTGCATGGTTGTCGTCAGCTCGTACGCCGTGAGATGTTGGGTTCCAGATCCTGTGGCGCAGCAATCGTTAGTTACTACCAGTAAAGTTGAGGACTCTGGCAGAGACTGCCTGGGTTAACCAGGAGGAAGGTGGGGATGACGTCAAATCCATCATGCCCATATGTGTAGAGGCTACACACGTGCTACAATGGCTGGTACAGAGATACGTACCGCGAGGTGGAGCCAAACTTTAAAACCAGTCTGGTTCAGTTGGCGTGAAACTCGCCTACATGAGCTGGAGTTACTAAAGTAATCGCGAATCAGAGATGTCGCGGTGAATACGTTCCCGGGTCTTGTACACACCGCCCGTCACACCATGAGGAGTTGGCAATACCCGAAGTCCGTGAAAGGCTAACGCAAGGAGCAGCGGCCGAAGGTAGGAGTCAGCGGTGGGGTGAATCGCTAAAGAGTAACCGG
+
$&)-)'.(5-*+*./(0..34:1-1..430./1/;41,.))1+-<-,+./.+,--58413;-.)(&'%'(,,/01'.*183--:00-%$$$$%%*()+)&,/'*'+)(&(+&++-()*7/*)-',)+*&)0+4563448564535160/133039/3)0/.2-/1736*6+1.,&'//13845538/392-0350&%(*+&++('*08.632;:50,0-/-&.(%-''%%%)))'$.3/+)'(,308,5-588:78697.57*-231//2,:--,0-++*-//0)00+)'-+')('*).///,*00..),,/4--+0*,*,/+..86.1'((*-/),0'-)-/1//0/*(%%*,+)-137++++-212/65331../%(+3459767+.*)'++4-*,-::28&.*'5&,,)+*-2++06600.81()2420-,(+)'/..61-1..5684+.7720:4/,0,-/7554--&7757:,-+*%(&)'030.'))/525+0-*(''%'(*,421*,561105+549.2378.'*(),(1*-661792+)$''((()*)-(./+(',--44+%,+/5679:;;<<<<<:810-7'.&&&)',,,.---*/(('1.%#$%$')(.15+.,,(/&$&$()*111+./-))()(&/661/7((/.4,0840120126*1.-5:878545:6;346779.321.('$&'/,1864564,-,%*---(%'')'3)%&$%*&&')$'''))31811363/-')%$%'''&),-*&4635651,--*$%+.15233489/../07;56302.,1.3326;9,,++-,78240./*,-;87,:5,&-+..0*+)*%//,3300.)+-.13211/:.))..+23/12--+*($&$*))-)))).***12+5+.4,*/1+,7:4/9767,*(),.-$-'+&&#%$$&-.+/4*.0022-53323597/12;23/43(%*--/0))*,...-(&&)21100228742;97:556072*03/-1/..92//)07-7</,578868:451-/(%'3756/3/.)52*',--.30,-)**&()+*/.,*.-&((%*)'+*(//0+..016/,,$((*(/3-*2).,&$'&&',%$%(++&%&(,13:5:
@e0a08520-b1fb-47bf-bf63-0f4f1f84bad2 ch=236 read=21606 start_time=2019-12-12T19:42:44Z barcode=BC01 runid=2c9cf7bc05858273f10e7d7ec552fc0bd742dc3e
CTCCTACGGGGCAGCAGTAGGAATTTTCGGCAATGGAAACCCACAGCCGAGCAACGCCGCGTGAAGGAAGAAGGTTTTCGGTTGTAAACTTCTGTGCGGAAGAACAGCGGCTACAGGAAATGGTAGCCGAGGTGACGGTACTATTAAGCCACGGCTAACTACGTGCCAGCAGCCGCGGTAATACGTAGGTGGCAACGCTATCCGGAATTATTGGGCGTAAAGAGGGCAGGCGGCGAAAAGCGGGTCTGTGGTGAAAGCTGAAGCAACTTCAGTAAGCCATAGAAACCAGCTAGAGTGCAGGAAGGATCGATGAAATTCCATGTGTAGCGGTGAAATGCGTGAATATATGGAGGAACACCAGTGTGAAGGCGACGATCTGGCCTGCAACTGACGTCCCGAAAGCGTGGGGAGCAAATGGGATTAGATACCCTGGTAGTCCACGCCGTAAACGATGAGTACTAAGTGTTGGATGTCAAAGTTCAGTGCTGCAGTTAACGCAATAAAGTACTCCCGCCTGAGTGGTACGTTCGCAGAATGAAACTCAAAGAGTTGACGGGGGCCCACTGACGGTGGAGCATGGCCGTTTTAATTCGAAGCAACGCGAAGGAGCAGTCTTGACATACTCGCCAGGCTCCAGAGATGGAGATAGCTATATGAGATACAGGTGGTGCATGGTTGTCGTCAGCTCGTGTCGTGAGATGTTGGGTTAAGTCCCGCAACGAGCGCAACCCTTATCGTTAGTTACCATCATTAAGTTGGGGACTCTGGCAGAGACTGCTGACAAGCTGGAGGAAGGCGGGGATGACGTCAAATCATCATGCCCCTTATGACCTGGGCTACACGTGCTACAATGCTGGATGGTGCAGAGGAAGCGAAGCCGCGGTGAAGCAAAACCCATAAAACCATTCTCAGTTCGGATTGTAGTCTGCAACTCGACTACATGAAGTTGGAATCGCTAGTAATCGCGAATCAGCGCATGTCGCAGTGAATACGTTCTCGGGCCTTGTACACCGCCGTCACGCGAGGTGATAACGACCGGTGGCCTAACCGCAAAGGAAAGGCTGTCTAAGGTGGGATTGATGATTGGGGTGAAGTCGTAACAGGTAACCGG
+
%),&&*)&+-*'&+***,+,+,,033./396,;+*-(2,)2)$$%&508454432044)('+,,61..)&-)..2:8.-(/)2',175229471-'&)-+1013.'++-20.++*)'+,,',)(&-2.,(*(+,75*0/().)-/2/')025/9000:5721)1(0/+./..340-,,,/70)163301/&&'&$&'+...4-5.20/0)/,678.--/20**,++((4;96:6***+*(+(//*'++0.20,)*)(&$*).)*+((2,4%-+48/6:23+*,-,-,*+*(-**-05735+,%+/678-'-+'-*.947-.++*'&))4866/3-*)..-*+5///*,./+8/-5,,/3&///$&+3,619;;3233,/136+*+,.110)((&)++)*23+-59705*)*,-;;6'45,-5/.55406(('242441(%*.7679;<73*%+('+.+--)14888:9:9;4:9783129;./2::567'-,20+*%++/,1.*$*)+-17()0/'&$$(&'+*,06:5,*/)+5451;9017/+(&&,,4345),58*22*%($%$,.5645-/.*-+(&$+*5;0./32/.+2*,-0535**3)+&%&'%&&&()(-,--...*+,*.4418,,,-.0121-,.*(2434757/002'(*/-8-.5347387878246689144448887938300,.)1/4894;4,))./++5578'(*,-9272;5.4221*3-,+23.08454+/2)*)+.055)+(*,.&11$'%'+./'&')*9620116-+4,*,/01&3:50967921178+++99:4552:8/.4.-,*37.+,/-/+,%'*./6721500,)')..0.,,,32.,1*',(/&(-037/1+.,,//',,6;72;3.)#$%((+99<779035::5;..5-02889:89554442/.....-*0-*.4162656635(203*+1',+,3-/'(('*)--/115'0458;:6967:514+375010)++,,.2))%&''&(%%(#+%'%$(&&&&$243884.4*(*/07/009+1)1+%('*+054*6/),0.88/24-../-33277,+-4/,/2-,),-)(-+184934
@febd438d-5ffe-407a-bd3e-b64077bd5be3 ch=432 read=19237 start_time=2019-12-12T19:42:51Z barcode=BC01 runid=2c9cf7bc05858273f10e7d7ec552fc0bd742dc3e
CCAGTTTACCTTGTTACGACTTCACCCCAGTCATGAATCACAAAGTGGTAAGCGCCCTCGAAGGTTAAGCTACCTACTTCTTTGCAACCCTCCCATGGTGTGACGGGCGGTGTGTACCAAGGCCCGGGAACGTATTCACCGTGGCATTCTGATCCACGATTACTAGCGATTCCGACTTCATGGAGTCGAGTTGCAGACTCAATCCGGACTACGACGCACTTTATGAGTCCGCTTGCTCTCGCGAGGTCGCTTCTCTTTGTGCGCCATTGTAGCACGTGTGTTAGCCCTGGTCGTAAGGGCCATGATGACTTGACGTCATCCCCACCACTCAGTTTATCACTGGCAGTCTCCTTTGAGTTCAGCCGGACCGCTGGCAACAAGGATAAGGGGTTACTTCCGTTGCGGGACTTAACCCAACATTCCTAGCACGAGCTGACGGCAGCCATGCAGCACCTGTCTCACGGTTCCCGAAGGCACCTCTCATCTCCTGAAAACTTCCGTGGATGTCAAGACCAGGTAAAGGTTCTTCGCGTTGCATCAGATTAAAATACATGCTCCACACCGCTTGTGCCCAAATCAATTCATTTGGTTTAACCTTGCGGCCGTACTCCTCAGGCGGTCGACTTAATTCGCTCCGGAAGCCACGCCTCCAAAGGGGCACAACCTCAGAAGTCGACATCGTTTACGGCGTGGACTGGGGTATCTGGCCTGTTGCTCCCACGCTTTCGCACCTGAGCGTCAGTCTTCGTCAGGGGCCACCTTCGCCGCATTATTCCTCCGAACCTCTACGCATTTCACCGCTACACCTGGAATTCTACCCCTCCTACGAGACTCAAGCTTGCCAGTATCAGATGCAGTTCCCAGGTTGAGCCCGAGGTTTCATCTGACTTAACAAACCATACCGTGCGCGCCGCCCAGTAATTCCGATTAACGCTTGCACCCTCCGTATTACCGCGGCTGCTGCTGGCGCAGGTGGCGGTGCTTCTTCTGCGGGTAACGTCAATGAGCCAAAGGTATTAACTTCTCCCTTCCTCCCCGCTGAAAGGTACTTTACAACCCGAGGCCTTCTTCGTACACGCGGCATGGCTGCATCAGGCTTGCCGCCCATTGTGCAATATTCCCACTGCTGCCTCCCGTGGAG
+
15)/.7()/+:+%27)-.+//50..58.,0491.++3*6488:61318220)++66*+-'''+1)5,5)11155,'*'..160&()'+8,(*6,,+*))&').3*36*.64452508'6*6497*49-4233666<7476+//.,&(9+,-..86..-..7-,,/1378:2680046<78::821224267<3833777536310/518641543,,**,67..,',,/1./04//.-*//32,/0/4413---,.42*.-024;646)'*+-)+,..'%$%%&,/.*.4461,6)+)-*0--+-**)&%$)&75555.52.)%')$&).*,.-'(/-24.3.,/68978-7;7412496-.1./347:344150/),1+*9-721-64.09(**,*,-/:11*972)''-'+*+-/2484.(()&+''*+*.23140)21/3:4978311018/.10.//2)66271-+-1/1/&)*())+56784,-+*023/38467:9;::78853357;/4933;-//4<:9<735/.4.../9$&.+5+;9*%%&(+55458')*+-)),&%(#')(')(),,71;678;/0/2<9485/6...2439(+)--4744*206/:97-)%&%%#'%'),3.+0-.0(-/.014926&54,,47*-.0-20707/&''(,-43748974:1,,*+*..282-++143,-.-*$().,+0.(*,232'*+-0;1//4/.*))*,0-,,00./090579,04.,/2',5-88682*,'%*)033:14)$(860/1++,+,/3:7//1916900'.//24../40)'/95.,.'')100544.9(.*-11-3/%(*+/;457979,78<69*+0/3.-'3.5%($((,7,.545522*-)8+97;689),+152721*($('(*0-'/5569;06.+.,.()&))+*-).5/-08,5.-;/.+)),*,+*++,3.4,*$$$*')'&%,.2)-.1.07011:242359556212004/7*61+1*1&*,-++/-2209.1:886/;:+*87512))'(&+..,*//103(&'**589;5675+50/*//04;8686<9655255&06.6.+-''4:-)-./*--/7121/373(323786695190'0)4*,
@8e81b68e-69d2-4aa4-959e-d1dc84b191c3 ch=481 read=16912 start_time=2019-12-12T19:42:49Z barcode=BC01 runid=2c9cf7bc05858273f10e7d7ec552fc0bd742dc3e
CCGGTTACCTTGTTGGGCTGCCCAATCGCTGACCCTGCAACAGGCCGCTGCCTCCTTGCAGTTGGCTCACGGACGTTGCCAGCTCTCATGGTGTGACGGGCGGTGTGTACAAGACCGGGAACGTATTTACCGCGACATTCTGATTCGCGATTACTGGCTCCACCGGCTTCATGCAGGCGAGTTTCGGCCTACGTCAGACTGGTTTTAGAGACTGGCTCCACCTCAGCGGTATTGCATCTCTGTACCAGCCATTTGTAGCACGTGTGTAGCCCTACACCAGAGGGCATGATGATTTGACGTCATCCCACCTTCCTCCTGGTTAGCAGGCAGTCTCGCTAGAGTCCTCAACAATGAGCGTGGCTAACGACAAAGGGTTGCGCTCGTTGCGGGACTTAACTAACATCTCACGACACGAGCTGACGGCAACCATGCGCCACCTGTCACGAGGAATTTCCTCGATTAAAGTAATGCAGGGATGTCAAATTAGCCAGGTAAGGTTCTTCGCGTTGCTTCGAATTAAACCGCTCGCTTCTTTGTGCGGGTCCCCAAATCGAATTCCTTTGAGTTTTAATCTTGCGACCATGCTTCCCCAGGCGGAATGCCAATGCGTTAGCGGCGGCACGGAGGTGTTGAAACCCCCCCACACCTAGTATTCATCGTTTGCGGCGTGGACTGCCAGAATTATCTAATCCTGTTTGCTCCCCACGCTTTCCGAGCCTCAGCGTCAGTTACAGTCAGAGTCGCCTTCGCCATGGTGTTCTTCCTAATCTCTACGCATTTCACCGCTACACCTAGGAATTCCACTCTCCTCTCCTGCACTCCTGAATATGCGGAATGCAGCACCCAGTTGGGCGGGCATTTCCGTACTTAATCATCGCCTACGCTCCTTTACGCCAGTAGGCTCCGAGGATAACGCTCGCCACCTACACGTAATTACCGCGGCTGCTGGCATGCGTTGTCGTGGCTTCCTCATAGGTGCCGTCATTATGTCTCAAAGACAGGCTTTACGATCCGAAAACCTTCATCCCACTCACGCGGCGTTGCTGCATCGGGGTTTCCCCCATTGTGCAATATTCCCCTGCCTCCCGTAGGAGCAATATCAGCTTCAACAGAAGGTTAACCTGCGGCGGG
+
+-,&18(*460,'(&'&&%$&&%1)-0./31+/70-*-%$'$&%)'+,1374/3**)*,%-*9-:0984853(&%)''0,&',+-,+*124101126/98658012562679749:,908/07760</,/9+-$%&*.04.128:6456+-('('&&((1-%%&()(+,1057:(36/4156<;60306/-.,--+)-6'+',*<.-'(%'%)+-788945742&'&(''(5')*,-..**)&$'+(13;067-&&)*-&-+-/2+++,-5.((*'%$)*+/8855/...-+54*)-32100,9;0-8:8;;9.64/0.3*,$0'(,32/9655212./,-/375*+'&'+)*$%%(**.,--7110213)05/0/,/'%'(/0:673;630604,*',,,++++('++32-///2544134+41%4;4727,33149361*&&'+&*&(08876368/:.0*%&'(/.).++69/606672(.*('*'')()&%(*.:79;8.0/,5-..63&&)-.8<473,()/%&'.''36*2.12:837,,(&()-1).,1.1*03..340;</-1/./9/1/&69%/#$%$-.0*&/526:9<:16-/1111.2.*,./8019202.3-.4/-3*)13+114480'$(&/4.'4789::992/22-*.+0..0.-*+1*-)'%)'/-45534:7641.45()2/657/*,*)2;/+''(/,94402324:0432-/.056-,,,*,(-.7<9:6:12$'5'1++202))2:22563(302-27)-),3-//+-,4()*4.).+.,/),/12/,01-163,+%&),1,+)50)%#''.+33,7/21.00&)++3&)(('))($)+(('&&#&)-.535346-.1/0125.:4*44,,*0/*,0)-'((/,)',-229;96899:<<44;365).,**/.2/4988/;0006-7,*$)%#%+(&%%'(+'().*(*)&($)'(')/289435.,)*').-:++,8)-34.77/./00/''-372,3-565/8/1'0/.(*+*5-,+22+.2--,,+)7950;:.68;/+-:0111700061/10*'(()'45)*:/7)+(--,-(,,)'($%(/,63,-.+.*6/8.)''%#$%%#%
@47e3c54b-9623-46f0-bd9a-eec5187d076c ch=64 read=16746 start_time=2019-12-12T19:42:48Z barcode=BC01 runid=2c9cf7bc05858273f10e7d7ec552fc0bd742dc3e
CCGGTTACCTTGTTACGACTTCACCCCAGTCACGAACCCCGCCGTGGTAAGCGCCCTCCTTGCGGTTAGGCTACCTTCTGGCGAGACCCGCTCCATGGTGTGACGGGCGGTGTACCAAGACCAGGAACGTATTCACCACGCAGCATGCTGATCCGCGATTACTAGCGATTCCGACTTCACGCAGTCGAGTTGCAGACTGCGATCCGGACTTCTGACTGGTTTATGGGATTAGCTCCCCTCGCGGTTGGCAGCCCTCTGTACCAGCCATTGTATGACGTGTGTAGCCCCACCTATAGGGCCATGAGGACTTGACGTCATCCCCACCTTCCTCCGGTTTGTCACCGGCAGTCTCATTCAGTGCTCAACTGGATAGCAGCAGCTAATGACAAGGGTTGCGCTCGTTGCGGGACTTAACCCAGCATCTCACGACACGAGCTGATGACAGCCATGCAGCACCTGTGTGCAGGTTCTCTTTCGAGCACGAATCCATCTCTGGAAACTTCCTGCCATGTCAAAGGTGGGTGGGTTTTTCGCGTTGCATCGAATTAAACCACATCATCCACCTTGTGCGGGTCCCCGTCAATTCCTTTGAGTTTCAACCTTGCGGCCGTACTCCCCAGGCGGTCAACTTCACGCGGTGCTTCGTTACTGAAACTAATTCCCAACAACCAGTTGACATCGTTTTAGGGCGTGGACTACCAGGGTATCTAATCTGTTAATTGCTCCCCACGCTTTCGTGCGCCAGGCGTCGAGTACAGGTCAGAGTTGCCTTCGCCATCGGTGTTCCTCCGCATATCTACGCATTTCACTGCTACACGCGGAATTCCATCCCCTCTACCGTACTCTAGCCATGCAGTCACAAATGCAGTTCAGGTTGAGCCAGGGGTTCCATCTGTCTTACATAACCGCCTGCGCACGCTTTACGCCCAGTAATTCCGATTAACGGCGCACCTACGTATTACCGCGGCTGCTGGCGTGGTTAACCGGTGCTTATTCTTACGGTACCGTCATGGGCCCCCTGTATTGAAAGACGCCGTTTCCACAAAAGCAGTTTACAACCCGAAGGCCTTCATCCTGCGCGGCATTGCTGGATCAGGCTTTCGCCCATTATCAAAATTCCCCTGCCTCCGTAGGAG
+
81)10;*/406'./*-247370./6721236/02490;5*+629;1;119279:<646-+,'*/519%895-)),)0+-.71.(+./:,..149*+1454679;8<;76*)'(&-2,/.//513221.-.-..,,5-)1,0'02-01131155-,0/217./+-)+-28887/%,./-',)-%114+*2/7-..29410--('('+604131./1367:8<9,-018+1)&&('461,033125*-,,,.%,-.,32456632184.8.,-*++(/-0.00/320:9.*99311/.6794,(('.3.2/3///*.0:/;66+*--.-1+*0.,12890374::8:8467668010*$&)+76:-7/9889.-&***+*'*+-9***+.-/56-9/3/416348352;:5.3-,()*)+%312431*.2341,(%)()+)&-,.-.:-997:///-.)++0.1/7*661:3210590,*))')(-87571--,++('%($*1737851/*+)1442*-1-33*)&-3,699524631824488''-0-2;45:-041289870,+*/*..3+.1.+54-+566789842:711/2;./.74242/0*(&)%(#)-727/&1+-+-,++'*05/%.*+'&(&(.-465:/3,,/.),-72475;-5)52&.4./.40*,,4637:;-'/3115349322*,*%,)&.+/1-08541'2++&6(%('545-'---1:9/.0/3,/+*-89:;:),),,211912,+),,2,3;8<977:89916../190045.0/369981202/6;9,,*1%--,/,/-.,(.(2-3:60484-*0/23812()*'&&(0+64360330/019//-211316(+0/;/.,:.%))(+*9)))/.-*.,.1---,/4283;<76654162012)'/--2*)'--25:.313.8.5+()(',(/0,,.+/119566351:232525-,(&+-.:18296;400-2+.5161+-&(*'+23772548/+43,*../..3/05*(&&$&&(-9)/*$).27-&('1,71,+-./40-02/1488;962:331622175(5*)*+-878;(5655;:480;9--0,-/2:714.560,.+*(')1,/3:+++
@4ada0c66-3f17-4a48-bdb3-a6152670855d ch=300 read=22295 start_time=2019-12-12T19:42:47Z barcode=BC01 runid=2c9cf7bc05858273f10e7d7ec552fc0bd742dc3e
CTCCTGGAGGCAGCAGTGGGAATATTGCACAATGGGCGCAAGCCTGATGCAGCCATGCCGCGTGTATGAAGAAGGCCTTCCGGGTTGTAAGAAAGTACTTTCAGCGGGGAGGAAGGGAGTAAAGTTAATACCTTTGAAGTGACGTTACCCGCAGAAGAAGCTACCGGCTAACTCGTGCCAGCAGCCGCGGTAATACAGAGAAGTGCAAGCGTTAATCGGAATTACTGGGCGTAAAAGCGCAGGCGGTTTGTTAAGTCAGATGTAATGAAATCCCGGGCTCAACCTGGGAACTGCATCTGATACTGTAAACGAGTCTCGTAGAGGGGTAGAATTCCAGGTGTAGCGGTGAAATGCGTAGAGATCTGGAGGAGATACCGGTGGCGAAGGCGGCCCCTGGACGAAGACTGACGCTCAGGTGCAGCGTGGGGAGCAAACGGGATTAGATACCCTGGTAGTCCACGCCGTAAGCGATGTCGACCTGGAGGTTGTGCCCTTGAGGCTGGCTTCCGGAGCCCCAACGCGTTAAGTCTGACCGCCTGGGGAGTACGGCCGCAAGGTTAAAACTCAAATGTCAGACTGACGGGGGCCCGCACAAGCGGTGGAGCATGTGGTTTAATTCGATGCAGCGCGAAGAACCTTACCTGGTCTTGACATCCACGGAAGTTTTCAGAGATGAGAATGTGCCTTCGGGAACCGTGAGACAGGTGCTGCATGGCTGTCGTCAGCTCGTGTTGTGAAATGTTGGGTTAAGTCCGCAACAGAGCGCAACCCTTATCCTTTGTTGCCAGCGGTCCGGCCGGGAACTCAAAGGAGACTGCCAGTGATAAGCTGGAGGAAGGTGGGGATGACGTCAAGTCATCATGGCCCCGCCACGACCGGGCTACCACGTGCTACAATGGCGCATACAAAGAGAAGCGACCTCGCGAGCAAGCGGACAGCCTCATAAAGTGCGTCATGGTGGTCAGTTGGAACTCGACTCCATGAAGTCGGAGATCGCTAGTAATCGTGGATCAGAATGCCACGGTAGATACGTTCAGGCCTTGTACACACCGCCCGTCACCATAGAAGTGGGTTGCAAAAGAAGTAGGTAGCTTAACCTTCGGGAGGCGCTTACCACTTTGTGATTCATGACTGGGAAGAAGTCGTAACAAGGTAACCGG
+
)+,)(&)'()./06-674:8/82*2,**+.332472/),//*)420.3,.,(*.-,*,-*-.22488556++/*/29407(7977;/4--()++%)''*-4+%,+-46-(,20-,2)'((1862/7.6.*+''''))1'**,1105,28-,53,,,'*)''(%)(%%*+..,,.&-(**-&3..0.')%)(4///98/-(('++-/884554221./*+2)/+/008::87/961*''%)%',0.14;8'2/6.5595662,)%''(-./*050)3689:1+10,*&&)*+-,,***(')*%+('%)*'+)(,.0155621%/06-+,,//3.0)'.(-*)'+-/6000/1-06996*((+,349/,.'&**./27361./,-//*-+)..772,310(%')&,//014788:401,'$'&(+6769/)*.2;35':9237326789<--9<:87/9,'(,280/--&'&&&$('(/0:89.5+20;1/./4.,321153(//..2+-+-)+3,'%4*2111/;18060&)+4936;8178,'')(+'*4+4737+0/13;;31243<:40+(#)&%&+*30&13(4;1,-,/30./28448*..,400246;91:7<1001/74%31/,)))/0+'&(),11378-0*(%*+35,**-0-4-,8:.2/./0073/.*2..83460:0*77486;:;84537.02256;::8415113:9571//00:676.;..*36.+11;7934560.-5.-.1)6(($)*/32*-7..5214++3-%-(%*/)+-3:4422236.88*610307*1,,-.2988623513341/1/33/0..//70.9;03988970/0-+.01:9('&,002,&('&(*)4,(,)))'*'&)-.5:9677:659645445877)&(%)('(65686878.-,,08,669+(%&)+/222492397758-')*-.(+**&(*.0,4.+.0/4576:04/3210'.-/,-/0.35,0/.5001:9:898602:9382)-.84(&3/025696&0&-%(''*-,-.24;61;+/,....,4&(%(((-447;6/894*&*,()*-***'('(-,024;8-:7,/6,*,,-,.3&+.,++6477<7985465596+('*+),612556892:33:;;95
@98eb658b-5793-4716-b9b3-d06f62782fc5 ch=298 read=17033 start_time=2019-12-12T19:42:54Z barcode=BC01 runid=2c9cf7bc05858273f10e7d7ec552fc0bd742dc3e
CTCCTACGGAGGCAGCAGTGGGAATATTGCACAATGGGCGCAAGCCTGATGCGCTGCTCATGCCGCGTGTATGAAGAAGGCCTTCCGGGTTAATAAAGTACTTTCAGCGGGGAGGAAGGGAGTAAAGTTAATACCTTTGCTCGTGGCGTTACCCGCAGAAAGCACCGGCTAACTCCGTGCCAGCAGCCGCGGTAATACGGAGGTGCAAGCGTTAATCAGATTACTGGGCGTAAAAGCGCACGCAGGCGGTTTGTTAAGTCAGATGTGAAATCCCCGGGCTCAACCTGGGAACTGCATCTGATACTGGCAAGCGCGAGTCTCGTAGAGGGTAGAATTCCAGGTGTAGCGGTGAAATGCGTAGAGATTTGGAGGAATACCGGTGTGAAAGCCCGGCCCCTGGACGAAGACTGACGCTCAGGTGCGAAAGCGTGGGAGCAAACAGGATTAGATACCCTGGTAGTCCACGCCGTAAATCGGCAGGTTGTGCTTGTGAGGCGTGGCTTCCGGAGCTAACGCGTTAAGTCGACCGCCTGGGAATTACGGCCGCAGGTTTAAAACTCAAATGAATTGACGGGGGCCCGCACAAGCGGTGGGCATGTGGTTTAATTCGATGCAACGCGGAAGAACGCACCGATGCGCGGCATCCACAGAACTTTCCAGAAATGGTTGGTGCCTTCGGGAACTGTAGGACAGGTGCTGCATGGCTGTGTCGTCAGCTCGTGTTGTGAAATGTTGGGTTTAAGTCCCGCAGCGAGCGCAACCCTTATCCTTTGTTGCCAACCCGGTCCGGCCGGGAACTCCAAAGGGAACTGCCAGTGATAAACTGGAGGAAGGTGGGGATGACGTCAAGTCGTAGGCCCCACTTACGACCAGGGCTACACGTGCTACAATGGCGCATACAAAGAGAAGCTGACCTCGCGGAAACAGAAGCGGACCTCATAAAGGTGCGTCGTAGTCGGATTGGAGTCTGCAACTCGACTCCGCGAAGTCGGAATCGCTAGTAATCGTGGATCAGAATGCCACGGTGGTCCCAGGCCTTGTACACACCGCCCGTCACACCATGGGAGTGGGTTGCAAAAGTAGGTAGCTTAACCTTCGGGGGGGGCGCTTACCACTTTGTGATTCATGACTGGGGTGAAGTCGTAACAAGGTAACCGG
+
++0*')//8./1/-33.03093-402570/.04<;:<996466+.5)**3%)(+,,(+-./*.0,..2001461.(+**,***/,(.1+.+&$'3:/+---,7/,)+)(-10*-*/,,6+'((0<6//103.242.:4/045-1-./(*+(/8/-0,&)(&%'((/-/..02//2647469144-030+++(,/1*)+.,/,.+346401..1/*')#'(')-257:85452;:-/222.20206964/7;3+7,:0..1'*'+*.'*,,&(483)67670/&0/0198-/00255656100/1730+**%%&'&$&)+--395,)/0../-3053/,,0966422208/'(-$%'*+870-+*/5//1/1).)+89:,2//$'*/')*)%('/34,*-413,4-++0/0013.-/''-//0.25,,-6512+(**77-+++/&..-,/329:(*-+)&',/1),-08%3%&&)*-&%$0)*+.-/)$$%%$(,-+-,4,,121%**(('+4-3-//24563896488231+)''(')*./0:65*3,)0.:(4;;94567;930-214208*6:://1-*-+/-/.029627/34533432;8-627/.-..0-322/.''&',,,&*'*&(')(*()--/1280.---10+-5+/*'&-0*+/*0*)(0+.9-25&6735111-*).-2%52669832021:5.,+$)4377*112452,/.++45:;4,5-3/,15,*+/,3.*%++(2'',-'',0.5,'/,234.6,*0:2272%1'')300*0128+.(0*+4/-,30-,')),:99:611///483452,*.)11313*-330,,,--8983/0/'0$)'/-4+#&&%$&()<;5:76552/&&+.,40'1/;0/721221/2/7*''&'''(*-01946+2-%(*%*-%)*+.4;50600.03:-,*014898771615*3)3,3)()).-/0-'/232/100,&'%)+./6/5021430-*(*0723176865732-40021+,''*+*+*)(&.88323.,,./117<89;346702/082628.))*-634512/7+'&'%+))+**.,9-5../0&.+)''*)4455722,$+.54++.+0.-,35489587/.-03////)+558:*5.777779
@333594ac-0b8e-4059-9d37-e88bf29c7f44 ch=181 read=21115 start_time=2019-12-12T19:43:06Z barcode=BC01 runid=2c9cf7bc05858273f10e7d7ec552fc0bd742dc3e
CGACTTCACTGATCATGAATCCTACAGTGGTAGTGCCCTCCCGAAGGTTAAGCTACCTACTTCTTTGCAGCCCTCATGGTGTGACGGGCGGTGTACAAGGCCCGGGAACGGCTCACCGTGGCATTCTGATCCACGATTACTGGCGTTCCGACCATGGAGTCGAGTTGCGGGCCTCAATCCGGACTACGACGCATATGGGGTGCTTGCTCTCGCGGTCGCTTCTCTTTGTATGCGCCATTGTAGCGTGTGTAGCCCTGGTCGTAGGTGCATGATGACGTCATCCCCACCTTCCTCCAGTTTATCACTGGCAGTCTGCTGAGTTCGGCGGACCGCTGGCAGCAAAGGATAAAGAGGTTGCGCTCGTTGCGGGACTTAACCCAACATTTCACAACACGAGCTGACGACGGCCAGCACGGCACCATCTCACGGTTCCCGAAGGCATTCTCATCTCAGAAACTTCCGTGGACGTCAAGACCAGGTAGGTTCTTCGCGTTGCATCGAATTAAATTACATGCTCCACCGCTTGTTGCGGGTATCAATTCATTTGAGTTTTAACGCGGCCAGCCGTACTCCCCAGGCGGTCGGCGCGTTAGCTCCAGAGCCACTCCCAGGGCACAACCTCAAGTCGGCAGCTACGGCGTGGACTGCAAATCTAATCTGTTTGCTCCCACGCTTTCCTTTTGATCAGTCTTCGTCAGGGGCCGCCTTCGCCACCGGTATTCCTCAGTCTCTACGCATTTCACCCGCTGCACCGGAATTCTACCCCACTCTACGAGACTCAAACTTGCCGGTATCAGATGCAGTTCCCAGGTTGGGCCCGGGGAGTTTCATCTGGCTTAACAAACCGCCGTGCGCTTTACATGATAATTCCGATTAACGCTTGCACCCTCCATTACCGCGGCTGCTGGCAGGTTAGCCGGTCTTCTGCGGGTAACGTCAATGAGCAAAGGTGCTTTACTCCCTTCCTCCCGCTGAAGTGCTGAAGGCCTTCTCCAGCATACGCGGCGTGAAACATCAGGCTTGCGCCCGATGATAATATTCCCTTACTCCGTAGG
+
,00359)&(#$''2+4//844-)&(%(--*('''--2-,-1,(-6456673)../46./4473185,*+&-,(&*%((3/445670.'+*,,*,+/001839).25'2+&&$',-577726//088++,.3,***017)-&&+(('2*'''+(#)',''()+*,/.(.'+),+,.-90.+303+*))),-)*&%(*()0-*((+(()1011((')).+,7.661/:4)+,-/34/7+/.*'((,+--.+*,..7--2:98062,0()+,/./('''%./2.625.*.3/726,0(*+2:...:55161/-44/*,+-+.671-&(&+4+27,,*/+++%,08)5142/.(+&),13/3233775;662;96/2/1.()',/83593,-+,&++0&'((*,.0.',%''(&&'$&')($)&%'840)+'3783/(+-2**,.-0/&')00''(%+-/,-64:676;,,*,,73676:08-+,)-0:::<97972801045*),3+27-+'*+.--//87./,)&('#))'2/62),+.-64<6-,,'()1/991,()#%&),)&$++'''((/)''%*3,*--*%&*'*&).((-.0(&&)$*1'(),1*+(12,,//.''()*7475/)+%'&$$',*(**07221&-'-*)+12800.-770,0.59-*-,,7512,-0.(&%+*...-8;755-*.04719335161233,/1&,*+/;85.-%'()&%&&'*+&-4)-*.0)'(&$&$')&(+&0+20+00*)$*+3246502-,-1.2')()*08&0/..0%-/105154<0+*+1-8--(406)))*&&(48+..*,/,(*,-2--'),.*%%(')-7.,+..-/%(')'(/+5//+,-:-:60/01,,',3/,/+*1--691,++*+-.()%($1/./,-14/*1+.1667432,*+,.-3.6..-)1113(+%)%&(,)%+,69)2;2++//+(5..,,',&(%%'*+-355;522)&$&&(),*,1.*'&'('$%%&)%.1--,$)+03/))'%$',-,.8(-(%%%#&*15&1*,3
@cf25bd23-345e-4c0f-b4ed-b25cb6546cd8 ch=347 read=15555 start_time=2019-12-12T19:43:06Z barcode=BC01 runid=2c9cf7bc05858273f10e7d7ec552fc0bd742dc3e
CAGCCGTTTACCTTGTTACGACTTCGCCCCAATCATCGACTTTACCTTAGACGGCTGGCTCGAAGGTTACCCCACCGGCTTTGGGCACTTCCGACTTTCGTGGTGTGACGGGCGGTGTGTACAAGGCCAGGAACGTATTCACAGTATGCTGACCTGCGATTACTAGCGATTCCGACTTCACGTGGGCGAGTTGCAGCCTGCTGATCCGAACTGAGAGAGTGTTTCTCGGGTTTTCTCCACCTCGCGGTATTGCTTCCGTCTGTGCTCCCATTGTAGTACGTGTAGCCCAGATCATAAAGGGGCATGATGGTTGACGTCATCCCCGCCTTCCCCCCGCATTGTCTGCGGCGGTCTCTCATGAGTTCCCACCCAAAGTGCTGGCAGCATAAGATAGGGGTTGCTCGTTTGCGGGATAACCCAACATCTCACGACACGAGCTGATGACGACAACCGTGCACCACCTGTTTTCTGGCTTCCGAAGAAGACTATCTAGTTCTGTCCATCAATGTCAAGACCTGGTATTAAGGTTCTTCGCGTTGCGTCAGATTAAACCACATACTCCACCGCTTGTGCGGGCCCCGTCGAATTCCTTTGAGTTTCAACCTTGCGGTCGTACTCCCCAGGCGGGGTGCCTTATTGCGTTAACTCCGGCACAGAGGGTCGATACCTCTTACACCTAACCCATCGTTTTACGGCCAGGACTACCGGGGTATCTAATCCCGTTCGCTCCTGGCACCAGCGCCTCAGCGTCAGTTTTCTCGTCGAAAGTCGCCTTCGCCACTGGTGTTCTTCCTAATATCTACGCATTCACCGCTTCACTGGGAATTCCACTTTCCTCTCCGATACTCCTGGCAGTTTCATCCCATCACGAGGTTAAGCCCCGAACTTTTAGAACAGACTGACCAATCCGCCTGCGCGCGCTTTACGCCCAATAATTCCGGACAACGCTTGCCACTACACGTATTACCGCGGCTGCTGGCACGTAGTTAGCCGTGGCTTTCTATTCAGTACCGTCAATCCTTCTAACTATTTGCAAGAAGGCCTTTCGTCGATTAACAGGCTTTACAACCCGAAGGCCGTCATCACTCACGCGGCGTTGCTCCGTCAGACTTTCGTCCATTGCGGAAGATTCCCACTGCTGCCTCCCGTAGGAG
+
*%#%%(*7/*.-3--38./.%0294506:4,40/..-+,),+,''&-''+2-+1-.2;950(*(,+5-+3;;0*,1-40.35&.1*&.17/1./02:73499<::998:05985:3211-1495/,07-/*5+-797693*+&+0.0404458<8999:1:,,'(-0204:3.))1262./023<:9776.:--)104%$'&*235((.0601.-++(,-33<767:094--+''./1/26,,.-1//./7333;443865)/),,/94,.5*,,1/0576-,'(*6/*)(),+-19(/5:.2./.+/-(-4*,21234.:51+014/0/031+'%'%()*,9999+7+,&*%-+/,(),-65546,+912,1867793:220$.&').+/41-.0+++)+(-.1;-,127//),(*''.//,-,-)%'((.-4.-42//%()%,,-/5.7;6963200+..238:8-89:71201-,,0(('')()%014453+))(/02+.3//2-122/,.15321)&'*'+)0.;89</--*+,,-567,,-4-5<:95-+/0(/02.-7../.8.//6&735480+,4&3&1,1/0881*..:61+'.2-6..0998'/',,287.+/89'0-')(+&)+(-1./*,,-*,-1.0)(')*1-25.---10/385272///2)(%$(/,)--./<;-'--//0'47576%766:9+-.5421)/87,,29300017(,*)&)'%$&(0561-/0/77*6/9;0(&&(.0&)20.2756:6:9940))&&,,0296614**033358::;79290,,7/3*(,%&(*.7//2/5/6-//:2.-./72((++*++-&''*(&.2<;0375;.035-0/-08354-).39,*0+)40)$&&(,,.0222//0814333.000/12/,-')-12-02.75.5267:23-3044/,.--,.-/1%*&$)(-&/*-2.3;63544599/9,+%*)-,,.-++3-9;9;94;2../8;.%,-,;82532759:7;3.132675<923-0((-+1//6:--506))+7.91+,/++/-+/12/..-/222597::99969761224-90+.,*,67988826470;9//779-40-.44/4./392:7-.-,*((/05.9-,.1:,**
@5ad92ef9-98dc-457b-8888-d31f6fd69f33 ch=246 read=22762 start_time=2019-12-12T19:43:05Z barcode=BC01 runid=2c9cf7bc05858273f10e7d7ec552fc0bd742dc3e
CCAGTTTACCCTTGACTTCTTTAATCATCAATCCCACCTTAGACAGCTCCTTCCTTGCGGTTGGGTACGGCTTCAGGTGTTATCAGCTCTCGTGGTGTGACGGGCGGTGTGTACAAGGCCGAGAACGTATTCACCGCGACATGCTGATTCCGCGATTACTAGCGATTCCAACTTCATGTAGTCGAGTTGCAGACTACAATCCGAACTTCGGGAATGGTTTTATGGGTTTTGCTTCACCTCGGCTTCGCTTCCCTCTGCACCATCCATTTGTAGCACGTGTTAGCCCAGGTCATAAAGGGGCATGATGATTTGACGTCATCCCGCCTTCTCCAACATCACTGGCAGTCTCGCTAGAGTCCCCAACTTAATGATGGTAACTAACGATAGGTTGCGCTCGTTGCGGGACTTCGGCCTTATCCTCGACACAGGCGGCGACAACCATGCACCACCTGTATCTCATAGCTATCTCCATCTCTGGAGCCTTTATGAGTATGTCAAGAGACCTGGTAAGGTTCTTCGCGTTACTTCGAATTAAACCACATGCTCCACCGCTTGTGCGGGCCCCGTCAATTCCTTTGAGTTTCATTCTTGCGAACGTACTACTCAGGCCGAATTACTTATTGCGTTAACTGCAGCACTGAACTTTGACATCAACACTTAGTACTCATCGTTTACGGCGTGGACTACTAGGATTATCTAATCCTGTTGCTCCCCACGCTTTCGGGACTGAGCGTCAGTTGCAGGCCAGATCGTCGCCTTCGCCACTGGTGTTCCTCATATATCCCCATTTCACCGCTACATGGAATTCCGATCCTCTCCTGCACTCTAGCTGCCTGGTTTCTATGAAAGCACTGAAGTTAAGCTTCAGGCTTTCACCACAGACCCTTGCTGCCGCCTGCTCCCTCTTTACGCTAATAATTCCGGATAACGCTTGCCACCTACGTATTACGCGGCTGCTTTGGCACGTAGTTAGCCAGTGGCTTTCTAATAAAAGTACCGTCGCTCGGCTACCCGCTTCCTGTAGCCGCCGTTCTTCTTTATAACGAAGTTTACAATCGAAAACCTTCTTCCTTCACGCGGCGTTGCTCGGCCAGGGTTCCCCAGTTGCGAAAATTCCCCTACTGCTGCCTCCCGTAGGG
+
20)--4.),.$(&''873.-2*/53568637,32)(*%)(+036--..478:8-2.),+/..)0'&%%'/)*/+)*-+.4--,,%&&))(+)+0:677768,685570113+(**3,542.(,-12+++.:4349./*++055:74+)))**13.8.,*)'*+005:*)*''*'(&*&'((./11+3-*,),&++,/1:613,+..(,.(-(&+0191;;0,/-540;9,'+10-)+.()+*(.31.03,48,),*')).42766258,'*(+,*++-,*&&'(.2)),-/-116'+/7-42+**,.*81,+01121-/760-2002/**+.(,(03(1/*6.--124:5440&)**-68)-/**..1-../4973442256/./**.-8-10458457/.,5//-,,%%%+'('')*))+65523(-2+'.++'0456<47)+(-3.27677768//(+&'))(*++08/267012/,.53172('$&)),8166()')*,:::242++114;9782.//+2'*+83-+/1/5;895.//,-/-4,-5,))-/,/33.)1+:0*.565:9:813982*.08:-79<,8++*&'*)&2--/1/03/0/3*''(-'&'/,+93+.(**6-00,**-.+000)0)-(++/1%50746%(('&()*/77+/106<7/42;878:;477444)%+)1428856;08++'07(**-8:/)+./1;24-<:6861,0+/230629.2/276;53355*,*(**)1+./8/,,.548:<997835442./%&+,-:64/28./0//1111,.-/1)'(,,2-/,33323/0/00.03445:2252:3-''''(((&((+-.5/.060.+.052'-*+-03),.4/1/28:4*)(&*)+/3-14,(**44/*(0.'&-$#&,(-('-.**3-/2251%&/,(,436811413,7-%+-1/:43.-*.)2+0$(),-23:)*)0')*0954;:4-6.-955,&3)+9461&-//0555388'$*5-8724---32.19678..3,.:0..2'&%'*+.60),&)*+(/4/(546:45//+---*/./061209223:1819-35/51+0.(%$'$%&&+483258/4('%+)')2*+860;0.)&(&%
@e50ba90d-86e7-4d1f-ac9e-155ae4fb9ea2 ch=219 read=15922 start_time=2019-12-12T19:43:16Z barcode=BC01 runid=2c9cf7bc05858273f10e7d7ec552fc0bd742dc3e
CTCCTGCAGGAGGCAGCAGTGGGAATATTGCACAATGGGCGCAAACCTGATGCAGCCATGCCGCGTGTATGAAGAAGGCCTTCGGGTTGTAAGAGTACTTTCAGCGGGAGGAAGGGAGTAAAGTTAATACCTTTGCTCATTGATTTACCCGCAGAAGAAGCACCGGCTAACTCCGTGCCAGCAGCCGCGGTAGCGGAGGTGCAAAGCGTTAATCAGGAGTTACTGGGCGTAAAGCGCACGCAGGCAGTATTAAGTCAGATGAAATCCCCGGGCTCAACCTGGGAGACTGCATCTGATACTGGCAAGCGAGTCTCGTAGAGGGTAAATTCCAGGTGTGGCGGTGAAATGCGTAGAATCTGGAGGAATACCGGTGAAAGGCAGCCCCTGGACGAAGACTGACGCTCAGGTGCGAAAGCGTGGGAGCAAACAGGATTGATTACCCTGGTAGTCCACGCCGTAAACTGATGTCGACTTGGAGGTTGTGCCCTTGGGGGCGTGGCTTCCGGAGCCTAACGCGTTAAGTCGACCGCCTGGGGAAGTACGGCCGCAAGGTTAAAACCGGCCAGATTGACGGGGGCCCGCACAAGCGTGGAGCGTAATGGTTTAATTCGATGCAACGCGAAGAACCTTACCTGTCTTGACATCCACGGAAGTTCGAGATGAGAATGTGCCTTCGGGAGCCGTGAGACAGGTGCTGCATGGCTGTCAGCTCGTGTTGTGAAATGTTAGGTTAAGTCCCGCAACGAAGCAGCCATATCGCCCCTGGTACTTAGCGAGTTAAAGGCCCGGGGAGCTCAAAGGAACTGCCAGTGATAGCTGGAGGAAGGTGGGGATGACGTCAAGTCATCATGGCCCTTGACCAGGGCTACCACGATGCTACAATGGCGCATACAAGAAGGCGACACCGAGCAAGCGGACCTCATAAAGTGCGTCGTAGTCAGTTGATCTGCAACTCGACTCGAAGTCGGAATCGCTAGTAATCGTGGATAAGAATGCCGCAGTGAATACGTTCCCGGGCCTTGTACACCGCCCGAAATACACCATGGGAATTAGGTTGCAAAAAGGCGGTAGCTTAACCTTCGGGAGGGCGCTTACCACTTTGTGATTCTTGACTGGGGTGA
+
/420''*)21,242-00./8594-11*7--+.0.:43831/049'5523377..*1*63455-.,,0656669+*2+2.87;8072290426&&'*-0062.-/0195)*4-+.0,'*+-85,0.5.330+4/*1031$-')'5.((.1,+3/-/1)+/'*,7;19//,6//064678825,,+1+0/+-,'$%%)(+--1/57)(,,0,3,--%2*'(+2//06:9:877:0),,,*,&-''++%&,%'(,+0021)()),16-079-&0769;557:6/7,)'(+5465651-/001753.0*$%&'**-65143.*,/)'(*,+20+.9:71*'(&/++0)+.*+/14,*)),/:92/3*2.138842-'()&%/+*+29:,(.2/1+2-*,0//.--//2&+.-'0.0/0,-138;4*')-373.0.'/*'%&*+2:4+0-,+..))$),./*-+/''$&'4.3771+,*'(')*0.,.-57***)+591.11/20205(2+11/4.,4//0517-/*0053474878485+*''+-+--6,.135*0),*.,'(('%&()()(#)$,-572++4/(*)*)*++(1*3&)+).'(,-3197/90;8000/07.1)-+-1+(2-224118212678444554)+-00'-(,.(()+,,0-+*/.+--0333105/)+48151'/,3,45:99::98:092-+,*'*+-167244//2/77332:-156:431486++10()&%'%%'$')$'&(-&)(''*+*+%'##&(*)%%(%&(''(,(%&+*'%&+04/8-'(&$',*')&)--1/-%),05.05-2-2/09:,554685/10'()*097*)&)'&''''(5.*.442)'*&$))&(*31)+'&'(('*,*,)/.-')'&'&+%)&+'('//47,02976863'&)/*,+0278717/()%$*0&&&)*:99694442)3*+%((,-6+4153601./142822/4)-''''%(*+)2-'+'0/24;999133-)+(-&+''*+,-.+,0+--'%''&&%((,1.-050)*+,*-/47-0)782+%$$(*(((*(),'/,674'53)*521.104/32*)--()56794+.)(&./14.(*+1
@a34844c3-bdc7-4667-8979-2fb2a14d6411 ch=478 read=14006 start_time=2019-12-12T19:43:16Z barcode=BC01 runid=2c9cf7bc05858273f10e7d7ec552fc0bd742dc3e
CCGGATTACCTTGTTGACTTCACCCAATCATCAATCCCGCGCAGACAGCTCCTTCCTTGCGGTTAGGCCACCGGCTTCGGGTGTTATCAATCTCGTGGTGTGACGGGCGGTGTGTACAAGGCCGGGGCAATATTCACCGCGACATGCTGATTCGCGATTACTAGCGATTCCAACTTCATGTAGTCGAGTTGCAGACTACAATCCGAACTGAGAATGGTTTTATGGGTTTTGCTGCACCTAAACTTGGCTTCGCTTCCCTCTGCACCCATCCATTGTAGCACGTGTGTAGCCAAGGTCATAAGGGGCATGTTGACGTCATCCCCGCCTTCCTCAGCTCACTGGCAGTCTCGCTAAGTCCCCAACTTAATGATGGTAACTAACGATAAGGGTTGCGCGCTCGTTGCGGGACTTAACCCAACATCCCGGCTTACGGGCTGACGACAACCATGCACCACCCGTATCTCCTTATGGCCTCCTCCATCTCTGGGCCTTTATGAGTATGTCAAAGACCAAAGAGTAAGGTTCTTCGCGTTGTGAATTAAACCACATGCTCCACCGCTTGTGCAGGCCCCGTCAATTCAGCGTTTCATTCTTGCGAACGTACTACTCCAGGCGAACTTATTGCGTTAACTGCAGCACTGAACTTTGACATCAACGCCAGTACTCATCGTTTACGGCGTGGACTACTAGAATTATCTAATCCTATTTGCTCCCCACGCTTTCGGGACTGAGCGTCGGCTGGAGCCAGATCGTCGCCTTCGCCACTGGTGTTCCTCCATATATCTACGCATTTCCGCTACGCATGGAATTCCACGATCCTCTCCTGCTCTGGCTGCCTGGTTTCTGCTGAAACTTTACTGAAGTTAAGCTTCCAGGCTTTCACCACAAGACCCTTGCTGCCGCCTGCTCCTCTTTACGCCCAGCATTCCGGATAACGCTTGCCACCTACATTATTACCGCGGCTGCCGGCGCAGTTAGCCGTGGCTTTCTAATAAAGTGCCGTCACTCGGCTACCATTTCCTGCCAGCCCGCCGTTCTTCGCCCTATGACGAGTTTACAATCCAGCCTTCTTCCTTCGCGGTTGCTCGGTCAGGGTTTCCCCATTGCCGAAAATTCCCTACTGCTGCCTCCATTAAGGAG
+
1,)-%3,)1/.2**()')('')030,0278:86;/65)&&$%$%.,&/0/33/700.3221-21+-609.14./+,./(742.....-)'''+,)0).1(),.34;:789310.-003:0-:,3/)++6+//5;6577+/+),1724**'0()*211180-//,.,+273',(++2/,/0,-+--5670:00/22203625400+()-%'&()+)1,:;7,23)61*11''(+(*%)')**&%%&0',4/-)*6+47+((&&(',,''+27106&&()*+-//11,*))-,((0-25/100.25-//,+(..190110/7;<4,.306/8*+'&'&,+---''%.1430,*/',(+-680*,),--...-659080//353,$%%&+1*/-')(*,014-/1//-2-1./22/05-0226381',%)()*-)',1//'0/++1238()(*)-6+,1,-214866*.)%&&())()/*.42022215/+,0-5.+,0.///733/-3)**,&((('&),/6,:7;:9;9230..(%'%+'/-;935./%.+./36-..()0(,+)0%4-5:7+'*+,00:.+(''()2,+,/.,(('%&&%#*).0...1')/.,'$%$')+,1...0+/(*,0.-,-(.,036-/67-02234,2,&'$%))),112766+3.(*-7488::552-24(*(().-2.)+*+25/',7,230588,),-+05.)(454244411232)'&$%%$$)((+.001;9/,)&)+,0;76658121644*19687847685755(+,&'(&(-,-(++-106/3.+(%')013411--2.+,.-+(01447:2830:91*%&%%*+))*('(...1/+9-5)*-2-0)&5;/3:20&(,'((+*/2<-1-,-113978:743/0++(2.(&0+,&$'%&&.3/8/9/8664.+0,*57--.&((%'+(0327;-.,,,.3200)''$$'/*(',,0333-+/.,')+++.+',&-3141-../-3,+)/3+-8.63.0..//98++-5.0713.&%)''%')&,/*,*-8.+057/2&)%''(.)-2.-/20)/(-,,,-54/8451/77.4*.683*/3357307,+./02,'$(**01236575(,'('()'$
@b57ca2d6-2dda-4c5c-927e-63eb26964519 ch=504 read=22212 start_time=2019-12-12T19:43:20Z barcode=BC01 runid=2c9cf7bc05858273f10e7d7ec552fc0bd742dc3e
TTCAAATGGAATTATTGAGGGCCACTGCAAGCGGTGGGCATGTGGTTTCATTCGATTCTGGCGCAGAACCGAATGTGACATCACGGAAGTTTCAGAGATGAGAATGTGCCTTCAGGAACCGGACAGGTGCTGCATGGCTGTCGTCGAAGCTCGTGTTGTGAAATGTTGGGTTAAGTCCCGCAGCAGAGCCTGTAGCCCTTATCCTTTGTTGCCAACCGGTCCGGCCGGGAACTCAAAGGAGACTGCCAGTGATAAACTGGAGGAAGGTGGGGATGACGTCAAGTCATCGCGGCCTTGACAGGGCTACACGTGCTGGTAAGCGCATACAAAGGAAAGCGATACCTCGCGAGAGCAAGCGGACCATAAAGTGCGTCGTAGTCGGATTGGAGTCTGCAACTCGGCTCCATGAAGTCGGAATCGCTAATAATCGTGGATCAGAATGCCACGGTGAATACATTCCCGGAACCTTATACACCGCCCGTCACGCATGCAGTGGAGTTTGCAAAAGAAGTAGGTAAGCAACAGCTTCGGGAGGCGCTTACCGCTGTGATTCGCCGGCTGAAGGTGAAGTCATGCAAGGTAACCGG
+
$46088..(&$,'##'&%,*&%%$%#$)',))*)*(.,.(()'),),*#'.13&'1*.++,-&')')')'&%&)%(%'),,,%&/--+*15.0***%&-++-*1./306--/+&/1/0-&)()0+*2.0.+()),.51+-3334.,/.%*+.37020+,.086/1-2,,03568/306*+02'.&%%),(&%$&%'('&()+/4)3//.1()%($,&*-)/'&)-(%&(,+('))2-+0&*+...-/&---122;31153-*.)+(+(/21)+2457633-0*.1/6.(%(-./*--,1')*+(('($&)+0+(%()01++)+-,(226*('*+)((+)%%&*)1+/*'(($(/4'1-710)&'.4+)3)),,.283214)6)0,)'%$''/.)'),-/30331+*--00.)3)2+732%%%'%'-501.102(,..0/0114.).2850022..$,*1.,1-/*'%''('+-).1)194045-0(-(+%$$&((+&*+8,*15;8-')-*++1,)+%%$)()$'),/.,9+).5/.--.',/%+,),65260%&%()-+''(-()*+*'''$%"%&'%).0802//
@b4205fbf-b671-45f0-a9fe-bfbd2aaa19f0 ch=401 read=13741 start_time=2019-12-12T19:43:27Z barcode=BC01 runid=2c9cf7bc05858273f10e7d7ec552fc0bd742dc3e
CTCTACCGGGAGGCAGCAGTGGGAATGTGCACAATAGGCACAAGCCTGATGCGACATGCCGCGTGTATGAAAGGCCTTCGGGTTCTGTAAAAAAGTACTTTCAGCGGGAGGAAGGGAAGTAAAGTTAATACCTTTGCTCGTGGCGTTACCCGCAGAAACACCGGCTAACTCCGTGCCAGCAGCCGCGGTAATACGGAAGTGCAAGCGTTAATCGGAATTACTGGGCGTAGAGAGCGCACGCAGGTAGAGTTTGTTAAGTCCAGATGTAGAAATCCCAGGCTCCAACCTGGGAACTGCATCTGATACTGGCTAAGCGGAGTCTCGTAGAGGGTAGAATTCCAGGTGGTGAAATGCGTAGAGATCTGGAGAGGAATACCGGTGAAGGCGGCCCCTGGACGAACTGACGCTCAGGTGCAGCGTGGGGAGCAAACAGGATTAGATACCCTGGTAGTCCGCCGTAAAGCGATGTCGACTTGAGTTGTGCCCGCTTGGGCGTGGCTTCGGAACTAACGCGTTAAGTCGACCGCCTGGGGAATTACGGCCGCAAAGGTTAAACTCAAATGAATTGACGGGGGGCCCGCACAAGCAGTAGACGTAATGGTTTAATTCGATGCAACGCGAAAGAACCTTACCTGGTCTTGACATCCACGGAAGTTTCAGAGATGAATGTGCCTTCGAGACCGTGAGACCCAGGTGCTGCATGGCTGTCTCGTCAGCTCGTGTTGTGAATGTTGGGTTAAGTCCCGCAGGCGCAACCCTTATCATTGTTGCCGGTCGGCCGGGAACTCAAAGAGACTGCCAGTAAACTGGAGGAAGGTGGGGATGACGTCAGGTCATCATGGCCCTTACGACCAGGGCTACACGTGCTACAATGGCGCATGCAAAGCGCTGACCTCGCGAGAGCAAGCGGACCTCGCCAAAAAAGTGCGTCGTAGTCCGGTTGAGTCTGCAACTCGACTCCCATGTAAGAGTCGGAATCGCTAGTAATCGTGGATCGGAATACCACGGTGAATACGTTCCCGGGCCTTGTACACCGCCCGTCACACCATGGTGGGTTGCAAAAGAAGTAGAGTAGCAACCTTCCGGGCTTACCACTTTGTGATTCATGACTGGGGTAAGTCATGGCTAAAATTAACCGG
+
++0+,+1/:5..//-/...0133)1.$(%%&&.++%('&%(.1(/1-//1..%%',0/978:720.+-),-,(.+1-3.+3228.#%(-2403*&-(,06/.002*63++'*&.4)&$%*/7-')()2,--,-.++342&0(0,.90(03**/,),-)')63)+---6.015-4(20112/02607-8.4..*4&+'&-*./:72487;5:46/6/407/446::7673/-(&-0)+%*(.-*)$$$&(.4412947023&(*/020.-14,,/,+%1679*,-..2.16/*'-/./..6/--..3-.()&,'%&)('(+/05..+(',1.00&0*/4.,+/+))'%'&),)*297,+++-2749:/+'('(*(,.+-*&))0)+,/348/+,2597433+,+,-6668,2,-*++,--2,/80*,./;78+850/4-./5068523:985627.038789+&/./0049621.2+),-6,0,11.&)-(/).,/12/)&)$*',')*/402/2.:/7-676.8967940--'((+--/)0,+),20')1.0&*.,0552,*'$&-,,'+)*,/.++2,')+../)+$')()%*'--/..88;8374740/0.1705+))/.''',,*.,*230.+-2070106760122./%%*54//,&((*+0-0233396650&+000454,1+60*)31/&---+#%.++0.00(,.//*-/-23:86;4,+-.+52:/,)*:31-,16)')*))2,,.)-.&'.).&%+0,39/2-)*))'*-/,2.+-)*)*,(+%)((,.1.)()/688881-1+/+,8/)06)-36375851')+,.33562511%%%$&&(780845)''(%+,/384,3+:,,8644.,'')++&&*)'++3)*/1,-+)'()/.&(,,*,2-%%%':3:.-)*.,/256899:4:)*//9/-.4554/3/-,0-++*0/++6(/'*%',-0*21326-,*+*,.-+%),45413)3&.(*4/.0*5522:6+4156/.0&066.6.,,./.1651:..076545;2.-,'&+56;34298,&)/)*+'%().+*-827719'*($%##$**$,/4.++267:700/245*065.16-01)+'&''43+(,(5,55,2
@1191f7e4-8950-4e48-85df-b449ba1dc18f ch=191 read=23963 start_time=2019-12-12T19:43:29Z barcode=BC01 runid=2c9cf7bc05858273f10e7d7ec552fc0bd742dc3e
CTCCTACGGGAGGCAGCAGTGGGAATATTGCTGCAATGGGCACCAAGCCCTGCAACCATGCCGCGTGTATGAAGAAGGCCTTCCGGGTTGTAAAGTACTCGGCGGGGAGGAAGGGGTAAGGTGTACCTTTGCTCGTGGCGTTACCCGCAGAAGAAACACCGGCTAACTCCGTGCCAGCAGCCCGCGGTATGCACGGAGGGTGCAAAGCGTTAATCAGATTACTGGGCGTAAAGCGCACGCAGGCAGTTTGTTAAGTCAGATGTGAAATCCCAGGGCTCAACTGGGAACTGCATCCCTGATACTGGCAAGCTTGAGTCTCTCGTAGGGGAGTAAATTCCAGGTGCTGGCGGTGAAATGCGTAGAATCTGGAGGAATACCGGTGGCGAAGGCGGCCCCCTGGACGAAGACGGCCTTTCAGGTGCAGCGTGGGGAGCAAACGGGATTAGATACCCTGGTAGTCCACGCCGTAAACGATATCGACGGAGGTTGTGCCTGAGGCGTGGCTGGAGCTAGCGTTAAGTCGACCGCCTGATACGGCCGCAGGTTAAAACTCAAATGAATTAGCAGGGGGGGCCCGCACAAGCGGTGGAGCATGTGGTTTAATTCAGTGCAGCGCGAAGAACCTTACCTGGTCTTAGAGCATCACGGAAGTTTTCAGAGATGAGAATGTGCCTTCGGGAACCGTGAGACAGGTGCTGCATAGCTGTCGTCGCTCGTGTTGTGAAATGTTGGGTTAAGTCCCGCAATGAGCGCAACCCTTGCATCGCTTTGTTGCCAGCGGTCCGGCAGGGAACTCAAAAGGTGACTGCCAGTGATAAACTGGAGGAAGGTGGGGATGACGTCAAGTCATCATGGCCCACTTGACCAGGGCTACCACGATGCTACAATGGCGCATACAAGAGAAGCGACCTCGCGAAAGCGGACCTCATAAAGTGCGTCGTAGTCCCGGATTGGAGTCTGCAACTCGACTCCATGAAGTCGGAGATCGCTAGTAATCGTGGATCAGAATGCTACGGTGAATACGTTCCCGGGCCTTGTACACACCGCCCGTCACACCATGGGAGTGGGTTGCAAAAGAAGTGGTAGCAACCTTCAGGAGGGCGCTTACCACTTTGTGATTCATGACTGGGGTAAAGTCGTAACAGGGTAACCGGAAGATAGAGGCGACAGGCAAAGTAGGTTAACACAAAGGAACACCGACAAGGA
+
/31+*'*+-.',.-65643948.+0**-+')&%*-5455.+&0(4,/23'&$&'$.+55688//.,.86656/'*++3/8260*+)1,4'(*0(&.&''&'*.)05*'/,./-/*&'()(+)&+,-0093-2991-5-*'''*.7*)+-',+%,*(,-01(+**7*/0:73594912../440/13/13*(*'(/21+,(+,/18))+41;2<382/.21/1:997880.90/3,-',)+*/,*(,/7.*3:67035--/2)-*,3.+29/)04+.38,-'%%31422855.-)*)(*679:060.32)*+*('****,+./6,/'/+&&&,)4+/0()8;63''%,./24/)//*/7762-,),37;4.30/2049:28.;.,+,2+3--4+472-*,.,+)%'(++(1))(101.-312+''(,698:.+,.//0.):73,4,+-345:.)1+*('))236478228<94343.3.)'(&-*,-4.-'()'%(+0//0(-&&)&(&&'(&&'&)(5+0222,4/.0+"&%$&2-626,/./3/81;:2.//-854304/)'(*'21301.(&&('--1289:8;7,-),,443234597*+*-'&%)%*('-,*(/,*/66708/0950')%'&$%&&(.3,'(+),,+07;741,++-131-/536789:951'62,*,***-(*,0,06:9:;9611&3567:9,11)*+/895571,).-+),/:144-9182162&$'$#('$%*+42+63&%'#%$(,()-.&',2-07+--/5(,.2)*(.4+/944743/.*01436668:/21/.1198455.,1,.11-/.4--**2386:9710344:8+-+./:3&*)+0/.5/30322*-'$%&%()9636687*1/-.$%$$.*%&%()'+-66341*.+++-)*,8557667397)-75666:68988/-,)1$4)0('()*767545522+3-3/(++,//,2+,(&+21205&--/8111233/2532170000,50;0//6699593362)1*--,4,+*,+,,2835;5244./.130344,)*)12()722186)&+,)(*%(&*)(.01395%961.4,..-4-,5:++--*)..14;9530.20.035*,2-,2/(%'..1773.3/604:8:575,-***1169)-3.+1((*,-96;69332.2)*''),8:7./1*)&#&
@acb61fe0-c369-4596-b019-4fe4dc531499 ch=325 read=16819 start_time=2019-12-12T19:43:30Z barcode=BC01 runid=2c9cf7bc05858273f10e7d7ec552fc0bd742dc3e
CCGGTTACCTTGTTACGACTTCACCCCAGTCGCAGATCACAAAGTGGTAAAGCGCCCTCCCGAAGGTTAAGCTACCTACTTCTTTGCAACCCACTCCCATGGTGTGACCCGGGCGAGGGTATTACAAGGCCCGGGAACAATATTCACCGTGGCATTTCCTGATCACGATTACTAGCGATTCCGACTGTAGGTCGAGTTGCAGACTCCAATCCGGACTACGACGCACTTTATGAGGTCGCTTGCTCTCGCCCAGTGCTTCTCTTTGTATGCGCCGGTAGCACGTGTGTAGCCCTGGTCGTAAGGGCCGTGATGACGTGTCCCCACCTTCCTCCAGTTTATCACTGGCAGTCTCCTTTGAGTTCCGGCCGGACCGCTGGCAGCAAAGGATAAGGAGTTGCGCTCGTTGCGGGACTTAACCCAACATTTCACAACACGGGCTGACGGCAGCCATGCAGCACCTGTCTCACAGTTCCCGAAGGCACATTCTCATCTCTGAAAACTTCCGTGGATGTCAAGACCAGGTAAAGGTTCTTCGCGTTGCATCGAATTAAACCACATGCTCCACCGCTTGTGCGGGCCCCGATCAATTCATTTTGAGTTTAACCTTGCGGCCGTACTCCCCAGGCAGTCGACTTAACGCGTTAGCTCCGGAAGCCACGCCTCAAAGGGCGCCTCAAGTCGACATCGTTTACGGCGTGGACTACCAGGAGGGTATCTAATCCTGTTTGCTCCCCACGCTTTCGCACCTGAGCGTCAGTCTTCGTCAGGGGCCGCCTTCGCCACCGGTATTCCTCCGATCTCTACGCATTTCACCGCTACGCCTAGATTCTACCCTCTACGGACTCAAAACACCCGATTATCAGATGCAGTTCCCAGGTTGAGCCCAGAGGTTTCACATCTGACTTAACAAACCGCCTGCGTGCGCTTTACGCCCAGTAATTCCGATTAACGCTTGCACCTCCGTATTACCGCGGCTGCTGGCGGAGTTAGCCGGTGCTTCTTCTGCGGAGGTAACGTCAATGGGCAAAGGTGTGCTTCTCCTTCCTCCCCGCTGAAGTGCTGCAACCCGAAGGCCTTCATACACGCGGCATGGCTGCATCAGGCTTGCGCCCATTAGTACAATATTCCCCACTGCCTGCCTGCCTCCGTAGGAG
+
2*,,1,&/*,)'**%'..68<73077/-086-1-.230/0.8,-0-6549**-149./173,/1*-'*%$'((),+'$*.5/587/3716<0(*-0<:01815222/5.,.410*&,1*)&(++0164558&*7/0--(*),.84239494:525;+-))*-*.*++)1,')4&))-.24,.+))0*,-)4,4*%.3003999329(2*20.24-.+(',,.*.+*08-+111/3/1053.,,,-32+.)&'./487<432.97++,/,/.15)))&*,,533461+,,08338::5101(/311.)&''&'/.)-(+159.,/97:25010/03<0019+31,4/,-11,7+*42,)-.33-*21/16599911/:+.'-2<-/4:995,*%+48,2('4)*28553::6/4-0),(&+-040:,**+0.,)**(*--1375-64059584644545;665541.0./:<085,,31421334:5,.16222..,6:6.767:68;<97+-.-1./06//555:+,.3:6:8;370:///999*+,4,4:6..&''..2303./5,//1--++*0-,35)((**.34:5*+7980..187+62638221531-1-0/1:8)(171(3375223668766,0-*&'(.--0,4-.3-2-4.*/'/+1871&'),/.3/4-*'(*02507-%/)88779;898868,/-+++&.*-.65:688881:/,.1369.'**+.76237497232*247889655;4356.2:.+0''1/-/.-.4,1.-,+',(4+41,(*,2256996764<;2*,7+/715/((%$&//91/)084+.223-30104+0.*-(13()%-),.5755716788;50*,*+(3+%354(%)'(),:**.0//330/,.,4.,/,1-2-29--.//80-,60'$)(,.))+.096;42+)/+,01*.-5+,)/6.38464/3-/6/32;776707)''(#'4///87398334827:.+()/-()*(147689543)-3443),,-)1++,1+-4:,;42-445+./4+*)$)&&(#&)%2+))3+0++1-4.5510(.+*-,*,540-*++,.:'35208+1/67.+/4(,/0.700/8-8880+,-+-(&&(*)*.3265)-+0-('
@73e75cd8-6b7b-44c3-a37b-14ce63f25948 ch=331 read=15225 start_time=2019-12-12T19:43:38Z barcode=BC01 runid=2c9cf7bc05858273f10e7d7ec552fc0bd742dc3e
CTCCACCACGGGAGGCAGCGGTAGGGAATATTGCACAATGGGCGCAAGCCTGATGCAGCCATGCCGCGTGTATGAAGAAGGCCTTCGTTTAAAGTACTTTCAGCGGGAGGAAGGGAATTAAAGTTAATACCTTTGCTCATTGACGTTACCCGCAAGAAGCTAACTCCGTGCCAGCAGCCACTTGGTAATACGGAGGTGCAAGCGTTAATCGGAATTACTGGGCGTGAAGCGCGCAGGCGGTTTTGTTAAGTCCAGATGTGAAATCCCCGGGCTCAACCTGGGGCATGCATCTGATACTGGCAAAGCGAAAAGTCTCGTAGAGGGTAGAATTCCAGGTGTAGCGGTGAAATGCGTAGAGATCTGGAGGAATACGGTGGCGAAGGCGGCCCCTGGACGAAGACTGACGCTCAGGTGCGAAAGCGTGGGGAGCAAACAGGATTAGATACCCCCCTGTTGAGTCCCACGCCGTAAACGATGTCGACTTGGAGTTGTGCCCTTGAGGCGTGGCTTCCGGAGCCTAACGCATTAAGTCGACCGCCACCAGAGTACGGCCGCAGGTTAAAACTCAAATGAATTGACGGGGGGCCGCACAAGCGGTGGAGCATGTGGTTTAATTCGATGCAACGCGAAGAACCTTACCTGGTCTTGACATCCACGGAAGTTTTCAGAGATGAAGTGTGCCTTCGGGAGTCGTAGGACAGGTGCTGCATGGCTGTCGTCAGCTCGTGTTGTGAAATGTTGGGTTAAGTCCGCAACAGGCGCAACCCTTATCCTTTGTTGCCAGCGGTCGGCCAGGAGAACTCAAAAGGGAGACTGCCAGTGATAAACTGGAGGAAGGTGGGGATGACGTCAAGTCATCATGGCCCTTGACCAGGGCTACGTGCTACAATGGCGCATACAAAGAGAAGCGACCTCGCGAGAGCAAGCGGGCTCATAAAGTGCGTCGTAGTCCGGATTGGAGTCTGCAACTCGACTCCATGAAGTCGGAATCGCTAGTAATCGTGGATCAGGAGAATGCCACGGTGAATACGTTCGGGCCTTATACACACCGCCCACGTCACACCATGGGAGTGGGTTGCAAAAGAAGTAGGTAGCTTAACTTCAGGAGGGGCAACACCACTTTAGCGATTCATGGCTGGGGTGAAGTCGTAACAAGGTAACCGGAAGATAAGCGACAGGCAAGTGGGATTGCTTACAAAGGAACACCGACAACTTTCTTCCAGCGCCAGCAATACGTAACGCCCGCGGG
+
)',,)-2-02;9-.5.'()%-+%+-(&*'(7.-,,-.1/2:6212160283124.+,*,.22(/310-11246685+.*-*,(('#$&'&+72*,++/6:,,--5;2*//.0.4+''+)188,2.,.,*,)().+111.252045+-%(.'&-,(%('%)*-3/014236793230148**(&'%+,,++/(*'*(')03,&*-5.6.12,00/61787;:.,('&(''',-//.3/84/85-'')(1*2-7()+996324:20/87(+0'(*-1247217-)+$&%))-0.,-0127875-5-&)',,(%(&'*1123*%14,-./.0/.1,,2:22.//.,3,+,53-.0:72/++.28896-4+0*+&+(--261*+)+-+3)984*&*,48++-)+333-,(*+1/256//'()+*.03/22(((-6;/5'88.6..+333743+,'(,)*&$''44+$/.08/147/+*),-121451903'+,7/,*,/*(,-.024/+,0--4..//--6.//--***++3/-120059138'.'*''&+).-76537316373;;4567895//,7/:.340(,9:023**+,)()*.69;1,114311175<;7:793)+04;957*)-,/*+)591:/0:9658/5/.-2236++,42+2,/8;:21'(+--,-))+34671/+/(21&&&)),'.313.5383/.,,-..912299789266565762:1//354//+9-873:4//057,-/,,&%&)*120491*5//05184--4-/0/*3(226(6-7&31(&**55/893(*(*%)(5588<2321159;5:::/,2,,///2,03.05448754,/+.14::13.264*'(%(,70665*&'((00462),))&///03-&//4-)*')+)+745368011*)'*+;;6204*,.14543/)*/529749880:(.).0-.2),--+/42,22..../47,-+-,+*8+5.9243440101833187:899//(,%'(-'-*'(*32-,848:,8,,$0&0&''%)+-,,+/6-;;.(.//5132376866/(&*,447;22971)$'(').+0+*&)''--&&((%0)&(+++)&&(,,/&(')%$&&,-3;4130)0+(//())/-,-7..+'))**(*+51:-4-3.0/0&*1447((1..+'(&*0'5*$'$#)+48.%*(,+,:;982:0,3;0.436&()-(-/,'322/-2423)(%&$%$&&#$
@a15311b8-4959-4897-9141-1ba2f52bea49 ch=189 read=24184 start_time=2019-12-12T19:43:42Z barcode=BC01 runid=2c9cf7bc05858273f10e7d7ec552fc0bd742dc3e
CTCCTACGGGGAGGCAGCAGTGGGGAATATTGCACAATGGGCGAAAGCCTGATGCAGCAACGCCGTGGTGATGAAGGCCTTCGGAGTCGTAAAACTCTGTCACTCAAAGGAAGATAATGACGGTACTTGAGGCTGACTAACTACGTGCCAGCAGCCGCGGTATGCAATAGGGGGGCTAGCGTTATCGGATTTACTGGGCGTAAAGGGTGCGTAGAGCGGTCTTTCCAAAGTCAGGAATTAAGGCTACGGCTCAACCGTAGTAAGCTCTTGAAACTGGGGAGACTTGAGTGCAGGAGAGGAGAGTGGAATTCCTAGTGTGGTGAAATGCGTAGATAGGAGGAACACTGATTTAGAAGGCAGCTCTCTGGACTGTAACTGACGCTGAGGCACGAAAGCGTAGAACAAACAGGATTAGATACCCTGGTAGTCCACGCTGTAAACGATGAGTACTGGAGTGTCGGGGTTCACACCCCCTTCGGTGCCGCAGCTAACGCATTAAATTACTCCGCCTGGGAAGTACGCTCGCAAGAGTGAAACTCAAAGGAATTGACGGGGACCCGCACAAGTAGCGGAGCATGGTTTAATTCGAAGCAGCGCGAAGAACCTAAGCTCGACATCCAATGACATCTCCTTAATCGGAGAGTTCCCTTCAGGGACATTGGTGACAGGTGGTGCATGGTTGTCGTCAGCTCGTGTCGTGAATGTTGGGTTAAGTCCCGCAACGAGCGCAACCCTTGTCTTTGATTTGCATCATTAAGTTGGGCTCTAGAGACTGCCGAGGGATAACCTGGAGGAAGGTGGGGATGACGTCAAATCATCATGCCCCTTATGCTTAGGAGCTACACGTGCTACAATGGGTGAGCCACAGAGGGTTGCCAAGCCGTAAAGGTGGAGCTAATCCCTTAAAGCTACTCTCAGTTCGGATTGTGGCTGAAACTCGCCTACATGAAGCTGGAGTTACTAGTAATCATGAATCAGAATGCTACTGGTGAATGCGTTCGGGTCTTGTACACACCGCCCGTCACCATGAGTTGGCAATACCCAGAAATCCGTGGAAGCCGCAAAGGAGGCAGCAGCCGAAGGTAGAAGTCCAGCGATTAAGGTGAAGTCGTAACAAGGTAACCGG
+
*'.*$'-+.-*'*,*/18758.85(1632/7-,,/0:78<::+44+*27--06434-469640-***'()+..0./-08595)+''-..54<:72664430%'(,,8+-,-0.2..**),-+-,&)0'(%'%%%%(*+1,/-,,,0448500/,6.722/01---)')++)0.3+002,-0/8112*+'61-+/175033588+34401160/*(*+.-++.5*.*.1,+.1,+)'$)&%%/)10-.,/-.,*(-*00-%0)4)12032/2;301(1.)(,--2.,+)+.008.**(),))'+-2/5/5,2(,,4+)&%)(-/4-,,468,+++&,-.2.*1//300&30)('('(++#*)/25.08;9:87581/..--,-**&(-(&-+/30./35&0&,'-5,+*,5-51.-337786009443505./.57758<:20//*)**+66,+%'*-18)983.2')*+/723-.38&416874/.*++6/44563:34*2'%&(15/5:88:210./-/+0+7+-,.'&'*+4:/.6828--,*+./112-*58.3;90.+/,+*)(**,/')()+/,699596;8--'&+,',,,,,,+%'&'%+)&),/59:829)*+12598::89.6-8.68+5*('))/,:,6<7&83)-3,7,4,4263./+,48776786112..16672134468,,,++-+,.135&55371-**-,(*1/,0)(.+031(38..4)/07;-(&00&#(&(**061,/1737+0(0/)()**42(,'%&)39.22-/,),+)2-.2.2//8;75999;4237:612289(+$,4/,.8475030-47'*-1**()'((*+279:830.*&&+0++,,,+/4-090/846/473/7:,+,//6103279.8:-.7/:70330000.3257;:7/+:**+&,'*++7.+89897232360(.''*1+.*6:64,---.61.&&&(2311+,4,()'%*&*&-.1;9896564(.56,1*((+,//+463491,,,*+,.2./-+70963;402**&&,.))1715+2(+%*//116)///','&')(+-4---))&*$'**.+'&()+%1&'$-***.)**-+.2;75/*.+5499*7
@f2cc870f-c6bc-4b59-99a1-c9d6de69bb02 ch=124 read=20962 start_time=2019-12-12T19:43:50Z barcode=BC01 runid=2c9cf7bc05858273f10e7d7ec552fc0bd742dc3e
CTCCTACGGAGGCAGCAGTGGGAATATTGCACAATGAACTTAAACCTGGTATACATGCCGCGTGTATGAAGAAGGCCTTCGGGTTAATAAAAAATTACTTTCAGCGGGGAGGAGAGTGGATTAATACCTTTGCTCATTGACGTTACCCGCAGAAGAAGCACCGGCTAACTCCGTACCAGCAGCCGCGGTAATACGGAGGGTGCAAAGTTAATCGGAATTACTGGGCGTAAAGCGCACGCAGGCGGTTTGTTAAGTCAGATGTAAAATCCCGGGCTCAACCTGAGACTGCATCTGATGCACAACGAGTCTCGTAGAGGGGTAGAATTCCAGGTGTAGCGGTGAAATGCGTAGAGATCTGGAGGAATACCGGTGGCGAGGCGGCCCCTGGACGAAGACTGACGCTCAGGTGCGAAAGCGTGGGAGCAAAACAGGATGCGATACCCTGGTAGTCCACGCCGTAAACGATATCGACTTGAGTTGTGCCCTTGAGGCGTGGCTTCCGGAGCTAACGCGTTAAGTCGACCGCCTGGGAATTACGGCCGCAAGGTTAAAACTTAAATGGTCGGCGGGGCCCGCACGAAGCGGTGGAGCATCAATGGTTTAATTCGATGCAACGCGAGAACCTTACCTGGTCCTGACATACAGGATTTTCAGAGATGAGAATGTGCCTTCGGGAACCGTGAGACAGATGCTGCATGGCTGTCGCTCGATGTTGTGGGGAAATGTTGGGTTAAGTCCGCAACGAGCGCAACCCTTATCGCTTGTTGCCAGCGGTCCGGCCGGGAACTCAAGGAGACTGCCAGTGATAAACTGGAGGAAGGTGGGGATGACGTCAAGTCATCATGGCCCCTTACAGCCAGGGCTACCACGTGCTACAATGGCGCATGAAAGAGAAGCGACCCCGCGAGAGCAAAGCGGACCTCATAAAGTGCGTCGTAGTCCCGGATTGGAGTCTGCAACTCTCGACTCCGTGAAGTCGGAATCGCTAGTAATCGTGGATCAAGGTACCACGGTGAATACGTTCCGGGCCTTGTACCGCCCGTCACACCATGAAGTGGGTTGCACCAAAAGTAGGTAGCTTAGCCTTCGGGAGGGAGCGCTGCGCGATTCATGACTGGGGTGAAGTCGCTAACAAGGTAACCGG
+
-,0+$'(-,(/1.6+86265910312160,,-.00,&'&'(02-22/*))&%#%&*/9678466623558/'/)23:858/35.5''*375+-&+&'(53+()*++47+)-/(&%$%$&%.+,9-//5195/154*5*/(3*)2+5;002.,1-&-*(+67*,))&3+++3617&68.-/-+24111+,1/--11+''(&&'15+%('.*6-.+10/11./2798545494+..013-0/049/98<966:1/-/41135-&&+.+(.93089649/05:33$'0-++-./10114(.'&)&(%%&(*,77742(*,1*-6(6)7+:*%6--.50112;72--+('026/..,-1435/*/,-538:99;8282--'/*2,3;6-/7:9:/-3,-,%)$*(*,3-.1012432++*436;8-+/.93-/048./%%')/017)).8866655+..25789:673-*(()*).+0-&**-,,-/:*).*/38853%)')-,'+*')*,.-)&)+./38-47748:.72&&*()')**,164,++520359.841.+./8005+,'.%207:156++++,%'((-*++36-..,/(()-/18<:/7897..0**2-,,0.+*)1-3/-*+6,66.7)*+34++)+%1001:<.3+*(&(/,++/.153..3189,;:598665.*203&%'&%(,-2786;76796433/.*..0;-*&(('*-/,,.9/46-9-8+.55)*.15)$**&-*32<849623&'/6+.1.293+-1.-.01214-;:3978:12).'*+.657/*.,*+,.8.//7/,3-/5*3/6:;2898887752./247;9330--0*((%%&&%7)-35511*+'$(./100/.09666545-,%))'$)$(*&*758;9,)++**'*,5;/,-0242533%&1:61489.225:978.3)..*3,3-(*+,1320-/./-023779968756325-81989,-'&'-.423483(44/4)&%)'45*.*5/00<...),90*.02/1/)&$$%)'06./0/--*/6-+%*'(+,3/16(($+&50))%('+..*)&&%&$,(-//'33+,++&'))*+&)&&)%*264731552/4*((,*)*3-'+/62552846;9;3/
@3645f686-53ef-4bb5-98c9-13795edd77e5 ch=229 read=22706 start_time=2019-12-12T19:43:56Z barcode=BC01 runid=2c9cf7bc05858273f10e7d7ec552fc0bd742dc3e
CTCCACGGGAGGCAGCAGTGGGGAATATTGCACAATGGGGAAACCTGATGCAGCAACGCCGCGTAGTGATATGAAGGTTTCGGATCATGCTGTCTTTGGGAAGATAATGACGGTACCCAGGAGGAAGCCACGGCTAACTACGTACTGTAGCCGCGGTAATACGTAGGTGGCGGCGTTATCCGGATTTACTGGGCGTAAAGGGCGTAGGCGGATGATTAAGTGGGATGTAAGAAATACCGGGCTCAACTTGGGTGCTGCATTTCCAAACTGGTTATCTAGAGTGCAGGAGAGGAGAGTGGAATTCCTAGTGTAGCGGTGAAATGCGTAGAGATTAGGAAGAACACCAGTGGCGAAGGCGACTCTGGACTGTAACTTGACGCTGGGCCCGAAAGCGTGGGGAGCAAACAGGATTAGGTACCCTGGTAGTCCACACTTAAACGATGAATACTAGGTGTAGGGGTTTCAACACCTCCGTGCCGCCATAACTTGCATTAAGTATTCCGCCTGGGAGTACGGTCGCCGTTAAAACTCAAAGATTGACGGGGACCCGCACAAGTAGCGGGCATGTGGTTTAATTCGAAGCAGCGCGAAGAACCTTACCACTTGACATCCCTTACATTACTCTTAATCAGGGGAAATCCCTTCGGGGACGGGTGACAGGTGGTGCATGGTTTGTCGTCAGCTCGTGTCGTGAGATGTTGGGTTAGAAGTCCCTGTGACGCAACCCTTGTCGTTAGTTACTACCATTAAGTTGAGGACTCTGGCAAGACTGCCTGGGTTGCTCCAGGAGGAAGGTGGGGATGACGATCAAATCATCATACTTATATGTGTAGGGCTACACACGTGCCTACAATGGCTGGTACAGAGAGATGCAATGCCGCGAGGTGGAATAGCAAAACCAGTCTCAGTTCAGTTGTAGGCTGAAACTCGCCTACATGAGAGCTGGAGTTACTAGTAATCGCAGTGGGAATATGTCGCGGTGAATACGTTCCCGGGTCTTGTACACACCGCCCGTCACACCATGAGAGTTAGCAATACCCGAAGTCCGTGAGCTGGCACCGCAAGGAGGCAGCAGCCGAAGGTAGGGTCAGCGATTGGGGTAGAAATCGTAACAAGGTAACCGG
+
/(.(&'-30+-,,'((-.4/0/'**+.141,-//9773/'*..,3566:98-5657532.(('(%***+.+--/1)2.;10(7,5--/,/657.472*/.,/***&+()'-).+./2,++*'*&'))45/./0--,/-..3'1'+0+/--.8,1/-*.''%**+2141.70.95417+**%&-%271.0487776785.,53*../6665:699505/.)-09;::8.2''12,+&++&26467)''()/53504604-48*/3.7/..5148.024//)*)*''/+(+'**(*)*+&)(%0*5')&./+&%((,1/2/40-.971-))('8+/6:28(*69799576372()'((.-./4/0181652//*'%&+&-(*+.501/)',')+-028;:+(,/5:68)80,8+''&)).0--4::8988-++$(&&/3.-/+-/-:0/06065633(.02.,74+,**+3733-++)((%-*,,.+)(')+.2211,//1:5616;436.&$(%&*534(.(+4.7;:9054,+('%0,55719:2149-)*+,+(),,///-(()/+*,.0;;3:89****%))(,&('(+*'),729+.,*+-3/045636,))&**0,+,.//501.2(+43'))*(.52.84(/7711+()(*1404578::5624&/01+*11882./01946,24)+,-.5586;17-/.+&)()-10('(%&$.-.1/692.5,./.:.--/6+-,,4:68:52-9.,,24/012(*+*),+.19787++,'(%')./,,00+*'&'+*)/;;413232/-23460..023-/$'$$$()+/43.*.22-20/+.+..//6()+/5009;:::536544-,,,,272641,06/03,1/.24,((&$**440,0/04549/2599(1+8-3259872,.*+/-,11.-.--2+%&()98.+'.:0114444766(&%%('0+(,-(,*-2-5')&'),*(+*./+,,*21/.30///-..-2:76;8/13.2),67731-+*.)%&'.6.%0.('+-+/41)+**.,(*(((/-())**/+,-0*++&,/*')/)0/211200/340)0+0651(%$*)&*5.1.7/3.2-+336164
@40249d4a-51d8-419c-82e1-95cb69153e88 ch=86 read=19673 start_time=2019-12-12T19:43:57Z barcode=BC01 runid=2c9cf7bc05858273f10e7d7ec552fc0bd742dc3e
CTCCTACGGGAGGCAGCAGTAGATTTTTTCGGCAATGGGGAAACCCTGACCGAGCAACGCCGCGTGAAGGAAGAAGGTTTTCGGATTGCTTGTAAACTTCTGTTATAAAAGGAAGAACAGCGGCTGGGAAAATGGTAGCCAGTGGCAGTACTTTATTAGAAAGCCACGTAACTACGTGCCAGCAGCCGCGGTAATACGTAGGTGGCAAGCGTTATCCAGGGGTATTGGGCGTAAAGAGGAGCAGGCGGCAGCGGGGTCTGTGGTGAGAAGCCTGAAGCTTAACTTCAGTAAGCCATAGAAACCAGGCAGCTAGAGTGCAGGAAGGGATCGTGGAATTCCATGTGTAGCCAGCGGTGAAATGCGGCCAGATATATGGAGGAACACCAGTGTGAAGGCGACGATCTGGCCTGCAATGACGCTCAGTCGAAAGCGTGGGGAACAAATAGGATTAAGATACCCTAGTAGTCCCGCCGTAAACGATGAGTACTAAGTGTTGGATGTCAGTTCAGTGCTGCAGTTAACGCAATAAGTACTCCGCCTGGAATAGTACGTTCACTAAGAATGAAACTCAAAAGGAATTGACGGGGGCCGCACAAGCGGTGGAGCATGTGGTTTAATTCGAAGCAACGCGAAAAGGGAACCTTACCAGATGTGACATATAAAGCAAAGGCTCAGAGATGGAGAATGGCTATATGGTCTGAGTGGTGCATGGTTGTCGTCAGCTCGTGTCGTGAGATGTTGGGTTAAGTCCCGCGAGCACAACCCCTTATCGTTAGTTACCATCATTAAGTTGGGGACTCTGTGAGACTGCCAGTGACAAGCTGGAGGAAGGCAGGGATGACGTCAAATCATCATGCCCCTTATGACCCTGGAGCTACACGTGCTACAATGGATGGTGCAGAGGAAGCGAAGCCGCGGTGAAGCAAAACCCATAAAACCATTCTCGAAGTTCGGTTGTAGTCTGCAACTCGACTACATGAAGTTGGAATCGCTAGTAATCGCGAATCAGCATGTCGCGGTGAATACGTTCTCGGGCCTTGTACACACCGCCCGTCACACCACGAGTTAATCAACACCCGAAGCCGGTGGCTAACCGCAAGGAAGGAGCTGTCTAAGGTGGGATTGATGATTGGGGGTGAAGTCGTAACAAGGTAACCGG
+
),1.(),)4,&()%*-20'1%%).+302,/2;/;//895.&,-.34/023('+$,.%,*041516313/1.3+.1)/,74-/+/(2)%&(**,37*12928224001;5)+,12+/410222830/)&+,-3/11+++8,&--.%+'++)'*(((3.,%,())+/**$&',-12/,+*076,65449.0/0/,4-+-02215.0-*-(()06;625(%,,)%,'*048::887<1(&1/&,+*5-,/73&+*'/../-10236-,)%++(0234,2('%%/&'+0,&**,41591/(%,21385585-'+,,-+.024.60+)'0,33-.*+),+0.-1,.2.-)&',('(,40/./81.14.+)&((,+452579/12,32,15/222$'**++,08/.-.---3181,)+,(++0-11/,+)1'),-(+-/%')('',,.43&+.(.(*(&,.%,.*((*,-),/1)*23266;:2/,/,,).,-0570198<9:73/+)&+47824788658437410.,+12/35140114700/)&'%$+,'+**+1:4')$/+(+04/5;0/37+:8,.013457572.71*-%%&&)%&-349990(++..+'+/2;:08353(+'&)2+-('&,30(()(&&)&('(/.*+*+,,..0+-+,(&&#&.8,01118,,')*87-)(&.,(/-..1/33)'&&&$((.66340,0*18-16777---.-1/,-,-2/-'*.(+,)/307-/)*/5'&)&(+-%//+.01,(0.3.,0/,-710692682290-+,-479+101.*)&&'--20//4+12455/.+,0491./+0-51).5--//6887667../88:8962721)-+++,67++/.&((,(+')(+-6/+,-3-398955(&$%&%*)+3*+(*.'((%&'())./&*06:637+*./::5.245:7440/.,.7+**+()*,.77601.-.01**/003443-4),-+,0677656,33481..///936+-.32212.3055.3/**++04..0,984506,-,-(,*/6//3++02/0/02,-+*,*,)()&'&&&-+*(,/-29886795--300-0.,-,/.**)++220.-.+.,1189247-,-..180875+2-2-,,22668663*1-7377.6
@bb23973f-dc8e-4548-a8c4-1502ec737ee1 ch=456 read=17603 start_time=2019-12-12T19:44:02Z barcode=BC01 runid=2c9cf7bc05858273f10e7d7ec552fc0bd742dc3e
CTCAGCTTCGTTTCAGTTACACGTATTGCTGTTGTCGGTGTCTTTGCTAACCTTTCTGTTGGTGCTGATATTTGCTCCTGCAGGAGGCAGCAGTAGGAATTTTCGGCAATGCGAGGAAACCCTGGCCAGAGAGCAACGCCGCGTGAAGGAAGAAAGGTTCCGGATTGTAAACTGCTATAAAGGAACGGCGGCTACAGGAAATGGTAGCCGGTGACGTACTGATTAGAAAGCCACGGCTAACTACGTGCCAGCAGCGCGGTAATACGTAGGTGGCAAGCGTTATCAGGTATTGGGCGTAAAGAGGGGCAGGCGGCAGCGGGTCTGTGGTGAAAGCCTGAAGCAACTCCAGTAAGCCATAGAAACCAGGCAGCTAGAGTGCAGGAGGAAGGGATCGCGGAATTCCTGCCAACTGGTAAAATGCGTAGATATGGAGGAACACCAGTGGCGAAGGCGACGATCTGGCCTGCAACTGACGCTCGGTCAAAGCGTGGGGGGAGCAAATACGTTCGATACCTAAATGAGTCCACGCCGTAAACGTGAGTACTAAGTGTTGGATGTAAGTTCAGTGCTGCAGTTAACGCAATGAGTACTCCGCCTGGTAGATACGGACTGCAAGATGAAACTCAAAGGGATTGGCGGGGGGCTACAGCGGGCGGGCATGTGGACAATTCGAAGCAACGCGAAAGAACACCGCAGGTCTTGACATGTACTCATAAAAGGCTCCAGAGATGGAGAGATAGCTATATGAGATACAGGTGGTGCATGGTTGTCGTCAGCTCGTGTCGTGAGATGTTGGAGTTAAGTCCCGCAACGAAGCGCAACCCTTATCGTTAGTTACCATCGTGGTTGAGGACTCATACGAGACTGCCAGTAAACGGAAGCGGGGATGATCATCATGCCCCTTATGACCCTGGGCTACACGTGCTACAATGAATGGCGTTGCAGAGGGGAAGCGACGCAGGGTGAAATAGCCATAAAACCATTCTCAGTTCGTTGATGCATCGGCTACATGAAGTTGGAATCGCTAGTAATCGCGAATCAGCATGTCGCGGTGAATACGTTCTCGGGCCTTGTACACACCGCCCGTCACACCACGAGTTGATAACACCCAAGAGCCGGTGGCCTAACCACAAAGGAGCTGTCTAAGGTGGGATTGATGATTGGGGTAAGTCGTAACAAGGTAACCGG
+
"#%&$&(312*8-/(-8*)('(,01/9//*+.-+4/*,+050294))+(%'(+12/1305051532+*1%/,'&'(+,)&0*-1(+0+/+-'''''%&%++(')*-*9,,&$('+'&+,+2.*+30+)&'(()+045259001.-.0-405&)*,*2.86'+*(3-)*(/-)($$$%'+3%+&*(-&.+/--,&($/.-40-3+.0+3+&*,002()*,1&%0'+'..)/1936/9/..+*&#&*,5161*--+2)++.),**-9671(+,03027,230..*-$(&*%*,2:887,:0+'')(,-33695020+()'2**+%$&*/,).-)',*(&*'$&('&(-)(*636)35,,((/702:88850/0/--,-,54*3-*+*)+(3-115'',&0'3)5,('(%*&*'-.-&*+'&%,--4572+$%()-,*,**/2.43071&(+.,86::2111+-//0,-27//-/-2'021'+*+&,-(+.7:9:64,),-4;;2*/..4**,,,20*/7.-+-..34',.2981:<:.+,,(+//346(2.53;5:3500'*),7765887706/-1120/((()&%''*./24:24;:5))%%''&*&&#%&$%&().1426),.0-0,--(&),(-*(+.-,%'%#%$&'(,'$)(())-*,-,(+'2*6-*-,*+7./,4'),)&+,**),%(&,/+0/8232.0(.,,-014-53.,4309))*))'&-)')))0/,1.,-00..*('%'+*./.19:67666060/.4//20223439448789:67<98<58(+/2..-,17)&./07))((*012708,+0'''&4942/702;::4)+%)((($,($$(*+)&&'(*-04++&&$%&''&((('''*,32/0--()/76,1*12.(-,-08244*)*+-+//0,.(*.2*)..30(&&*''#$&-+//0-+.-*))&'(&(&(&.,(('*+(%($&+$$*27-6:77:543(-*3),++&$'%($%%&'23--+,++4,+3+--,+1/1--0147885971:01*,/-0344+-,414/90/0//80/0-476/7/.-////35;627/+++,-+/500,,+)+()-041*,*'&*$*(376:76967()240+/29(-(%)((-33145+2./7.-2**++,502.41+*'.(+2234,)((-62588:6.
@0859d494-7d5a-41fd-b321-bd879f340187 ch=128 read=21723 start_time=2019-12-12T19:44:02Z barcode=BC01 runid=2c9cf7bc05858273f10e7d7ec552fc0bd742dc3e
CAGGAGGCAGCAATTGAGGGAATATTGCACAATGGGAAACCCTGATGCAGCAACGCCGCGTGGTGATGAAGGTTTCCGGATCAGTAAAGCTCTGTCTTTAGGGAAGATAATGACGGTACCCAAGGAGGAAGCCGCTAACTACGTGCCAGCAGCCACTTGATGATATGCATGCTTGAAGCGTTATCGAATTTACTGGGCGTAAAGGGAGCGTAGGCGGATGATTAAAGTGGGATGTGAAATACCGGGCTCGCTTGGGTGCTTGCATTCCAAACTGGTTATCTAGAGTGCAGGAGAGGAGGTGGAATTCCTAGTGTAGCGGTGAAATGCGTGGTGGGAAGAACACCAGTGGCGAAGGCGACTCTGGACTGTAACGACGCTGAGGCTCAGCGTGGGGAGCAAACGGATTAGATACCCTGGTAGTCCACGCCGTAAACGGTAATACTAGGTGTGGGGTTTCAACACCTCCGTGCCGCCGCTAACGCATTAAAATTATTCCGCCTGGGGGGGTACGGTCGCAAGATTAAAACTCAAGATTGACGGGGACCCGCACAAGTAGCGGGCATGTGGACAATTCGAAGCAACGCGAAGAACCTTACCTACACTTGACGTATTTACTGCTTAATCGAGGAAATCCTCGGGGACAAGGTGACAGGTGGTGCATGGTTGTCGTCAGCTCGTGTCGTGCCGAGATGTTGGGTTCGTCCACCCAACGGGCGCCGCTCCGTTAATTTTACCATTAAGTTGAGGACTCTGGCAGAGACTGCCTGGAAGGTTGCTCCAGGAGGAAGGTGGGGATGACGTCAAATCATCATGCCCCTTGTAGGGCTACACGTGCTACAATGGCTGGTACAGAGATGCAATACCGTGGTGGAGCCAAACTTTAAAACCAGTCTCAGTTCGGATTGTAGGCTGAAACTCGCCTACATGAAGCTGGAGTTACTAGTAATCGCGAATCAGAATGTCGCGGTGAATACGTTCAGATCTTGTACACCGCCCGTCACACCATGAGTTGGCAATACCCGAAGTCCGTGAGCTAACCGCAAGGAGGCGGCCGAAGGTAGAAGTCAGCGATTGGGGTGAGAAGTCGTAACAAGGTAACCGG
+
/(+.),-.-00/&5&'$)*%+(((2)$($%'''00*'*+.4++-.334&')+.,),4()+++,1-.0226121;0+-0/77/&%'*+-(((-/1468;6&,+&')%)',-)**,/4//06-00&.(**,*),)&$$%&(+45+3+01**+-'-+'''(*+.,,-/,(1)1&%%%((&&).-7311%(+35-+3340-231:8,/1+$('97::;:9;::8-9,/-/-27<<9871+,44/21).8751($&2*656.,('&&(+/03)7889:;1910//&()-.-02174,+)+,(&++-//012+/,,.6301222:737;0/17820*&%*,-3*,+*)-+-29594,+*)*2353/....01/66682204777766712+()**;896))%(2.(((.+0,,)1/58:)+44644,2.')247-066)0)$-(2*-24-475555476,82,/+,,475400247949:*1/455/4-5+3*'&'(*9:9924;53300,)&*(-.0/01554/0,8+;;:669,/+-2/33++*--.-730/01/)(('+,%+(,14312-$%)1565313/0/*1-**+)(/42)0++44///)&'&-,.$%#$$'%-*))0*8062&%(&))',25,3/*6+.4501/,,-/,2026:9884646-0'--586.,/03576763.*&'*+--0/.6--(,,')-/5).3/+.0('&&%&(#$&(,*8-1-192+(.*,4.1'/)5)*+8/644/00.+**,./3**&$#$&%'),.)),+)(1/-/-/2*,--69,.2569899687233886:6.61)((&&&-/3/421(,*(()+,-08.*))*/95590.,,*/806100:;)'+))57/-0/;:,*4964;;::9,571--/17::7.+8)%(&(0,-54<8324114.--./1+)*+1.,)+5:344'323578.1-,,-84/07548848*-)%&68//,.66)(&(%)**''*(+/23;-24,++),6,++*+(525315/+-6-)*,*,1879874110:1-+(-),*,-,,-49--1005-.((%*+:5562-/1.68*)))'&'%(20614.15)/*+1,3/7
