# Supplementary material for: De novo species identification using 16S rRNA gene nanopore sequencing
Source: PeerJ. 2020 Oct 21;8:e10029. doi: 10.7717/peerj.10029 (PMC7585375; doi:10.7717/peerj.10029)
Supplement: Supplemental Information 2 — Contains raw reads. [file peerj-08-10029-s002.zip › pass_fastq_runid_2c9cf7bc05858273f10e7d7ec552fc0bd742dc3e_220.fastq]

@9e3312da-251a-4ee3-862a-93609d6071cb ch=135 read=58521 start_time=2019-12-13T05:29:55Z barcode=BC01 runid=2c9cf7bc05858273f10e7d7ec552fc0bd742dc3e
CTCCTACGGGAGGCAGCAGTAGAATTTTTTCGGCAATGGGGGAAACCCTGACCGAGCAACGCCGCGTGAAGAAGGTTTTCCGGTTAGCAACTGGTATAAAGGAAGAACGGCGGCTACAGGAAATGGTAGCCCGGTGACGTACTTTATTAGAAAGCCACGGCTAACTACGTGCCAGCAGCCGCGGTAATACGTAGATGTGAAGCGTTATCAATTAGGCGTAAAGAGGGGCAGGCGGCAGCAAGGGTCTGTGGTAGAAAGCCTGAAGCAACTTCAGTAGCCATAGAAACCAGGCAGCTAGAGTGCAGGAGAGGATCACGTGGAATTCCATGTGTAGCGGTGAAATGCGTAGATATGGAGGAGGAACACCAGTGGCGAAGGCGACGATCTGGCCTGCAACTGACGCTCCAGTCCAGCGTGGGGAGCAAAATAGAGTTAAGATGCCCTGGTAGTCCACGCCGTAGTGATGAGTACTAAGTGTTGGGTGTCAAAGTTCAGTGCTGCAGTTAACGCAATAAAGTACTCCGCCTGGAGTAGTACGTTCTAAGAATGAAACTCAAAGAGATTGACGGGGGGCCCGCACGAAGCGGTGGAGCATGGTTTTGGTCAACAACGCGAGAACCTTACCAGGTCTTGACATCGCAGGCTCCAGAGATGGAGAGATAGCTATATAGGATACAGGTGGGTACATGGTTGTCGTCAGCTCGTGTCGTGAGATGTTGGGTCCGTCCGCAACGAGCGCAACCCTTATCGTTAGTTACCATCATTAAGTTGGGGACTCTAGCGGAGCTGCCAGTGACAGAAGCTGGAGGAAGGCGGGGATGACGTCAAATCATCATGCCCCTTATGACCTGGGCTACACGTGCTACAATGGATGGTGCAGAGGAAGCGAAGCCGCGGTGAGCAAAACCCATGGAAACCATTCTCAGTTCGGATTGTAGTCTGCAACTCGACTACATGAAGTTGGAATCGCTAGTAATCGCGAATCAGCATGTCGCGGTGAATACGTTCTCGGGCCTTGTACACACCGCCCGTCACACCACGAGAGTTATTAATACCCGAAGCCGTTTCGCGCCGCAAGAAGGAAGCTGTCTAGGTGGGATTGATGGTTAGAGGTGAAGTCATGTAAGTAACCGG
+
)/62115.6-*.,.-11(111&,(.5:8;+77;8886565.'*21.6(*.7946505675179--&))).),.-/.9-).)1,--'')*,+.+,+**03,*(++)+0,&.//1**))'.,*')*36.,,8/**)(+(('&&-089,1:2,,0/+.1.0/3///413296999;-,*'*,1/2*2*+*.-866/..--+&&'+.1070.*(%-'(39879:<.((+3.+*&(/((/+''')((3,6651,/(-('-0/*,4/*'($%&-'*0,(*+.)*1*/,+-2.-332870/00024675:740+&'17030&*)+4./,..2621/-,(&)(-0.039:21476//6,*)*,*./)/.051./-..558643023433422222:4949885,*%)*94862))+/2$($%'3),*)'*-/:9/8-*,)-.,(&),,/:0-&1425656,.,./&-'&)(*.))*+*56704577:7833223450/0790.402345/609/7.(++,+/-+'-(+*1204622(')--5569658-*((((2-+08-,:97:**%&'-()(+.0696(52''-)*(,*))-(.).)/,,02,967*)((&%$(/747,+*(*31445/5.&)$**4;3((%&*&),)0.2.((()+,::/-++)33-4533210'&,,0)**,--,.%%%&+0(25:253*1,)(+*7.6/34.301279759(1$-')(*-5,/3..+,,,.40*0:106221.3/-,;11:/...21500+0**)8.6554,(****$***25:)200./.%'))*250.2),),0--3:824366.+*195342678:6499/,6++*+0/05940-**(*(),755050//8679:::;7,+,()-)0'(1)+,(&)*&&&02/;;71:*%'+--1).:9;<:6;.1574'0%1*//)*3314-.&+,5-,+*-12611*+.51507773./(..1200162/:12+10/0342).+1357;97979;9694/+'$&&%&*+)+(,1078946511127110+,(.-1&*('&$'.3*')0'0*&%'%('+*.4/203')**)&&'+/0..**-&0&/2**.)+,)(2*))%(&,+*2.0201)&$&&+-6886;
@8c7c194b-1da4-47ea-92d0-8a2d338dae53 ch=163 read=104883 start_time=2019-12-13T05:30:02Z barcode=BC01 runid=2c9cf7bc05858273f10e7d7ec552fc0bd742dc3e
CCGGTTACCTTGTTACGCTTCACCCCAGTCGCCAGATCACAAAGTGGTAGCGCCCTCCAGAAAGGTTAAGCTACCTACTTCTTTTGCAACCCACTCCCATGGTGTGACGGGCGGTGTGTACAAGGCCGGGAACGTATTCACCGTGGCAGTTCGTCACGTTACTAGCGATTCCGACTTCATGGAGTCGAGTTGCAGACTCAATCCGGACTACGACGCACTTTATGAGGGTCGCTTGCTCTCGCGAGGTCGCTTCTCTTTGTATGCGCCATTGTGGCACGATATTGAAGCCCTGGTCGTAAGGGCCATGATGACTTGACGTCATCCCCAACTTCCTCCAGTTTATCACCGTGGCAGTCTCCTTTGAGTTCCCAGCCGGACCGCTAGCAACAAAGGATAAAGAGGTTGCGCTCGTTGCGGGACTTAGCAACATTTCACAACACGAGCTGACGAGCAGCCATGCAGCACCTGTCTCACGGTTCCCGAAGGCACATTCTCACCTGCAAAGCCCGTGGATGTCAAGACCAGGTAAGGTTCTTCGCGTTGCATCGAATTAAACCACATGCTCCACCGCTTGTGCGGGCCCCGTCAATTCATTTGAGTTTTAACCTTGCGGCCGTACTCCCCAGGCGGTCGACTTAACGCGTTAGCTCCGGAAGCCACGCCTCAAGACAACCTCAAGTCGACATCGTTTGGCGTGGACTACCCAACTCTAATCCTGTTTGCTTTACGCTTTCGCCTGAGCGTCAGTCTTCGTCAGGGGGGGCCGCCTTCGCCACCGGTATTCCTCCAGATCTCTACGCATTTCACCGCTACCTGGAGGTCTACCCCCCTCTACGAGACTCAAGCTTGCCGGTATCAGATGCAGTTCCCAGGTTGAGCCCGGGGATTTCACCTCTGACTTAACAAACCGCCTGCGTGCGCTTTACGCCCAGTAATTCCGATTAACGCTTGCACCCTCCGTATTACCGCGGCTGCTGGCACGGAGTTAGCCGGTGCTTCTTCTGCGGGTAAATGTGAGCAAAGGTATTAACTTTACTCCTTCCTCCCCGCTGAAAGTACTTTACAACCCGAAGGCCTTCTTCATACACGCGGCATGGCTGCATCGGGCTTTGCGCCCGATGATGCCAATATTCCCCCACTGCTGCCTCCCGTAGGAG
+
27/-02,0242,3600125321/,-))(33'''&$2-,---5,--5952452574,.-&(,3-+5-<33+/069;645485059+')1-531%((781...:76678;9<;457*,-3568::5+9,)44563-233;2238321.+$&)*.(++&)+,;,.-012238:5')*/0../,/1(,-1/+-+914()11242<8:2967:966656-,'*-594621,1)+1),08,.1//5&%+))+5/./9/0210:8-//02547<86-+)&-)'''%+$,*)+*(06//8:9735.*0890:52..,+*-,5.00552/-156)+%,1529110/-4<3279+-(&(-3//1::88**.*)/48:574'113087700.--...4107+,7-786)*&++/5/0000223:576<9/)'&(&.(++/197/010520222887601//*211473:890*,,,/3557710109;<253**/+/-/00080*'%(&##%))&#%%&)-0;:;9;;66449;157507*5+<;:<:8:82:22289.0-/00;8:;444667720/07-/02.026580585.)-0187<:5:<:.529;<.2;/2-2+/.928)3--+496+/6;547126625333352-5-,,450.1+0+*5:3445937))&''(**((/+8.82102068551-'((--/434/-2-('%%&))/+,43204<0,)+)))+**99,-'*,*4//04464668620-,/(,/1580+562373;969;582,/.-/:51/2)*)0111896643,1741-24-/0-/2073+)*/112513,.,-4,)*,(+,.27*/,.02/3-',,,::7/0111(528/0-*-1/81009-*14./%.*,)('&*-1.,,,-0138;88;6882220/67001:;9:9/7/+(,-2/<6722/:/;25/5+')#,35249/34/712:3619676909+)$(&)%&5/..4/.53002729<96/6/60(&'&'*+,+/228-,+,%/(&''.6/*.+,+).1.-368--/46-80*.$*-4/%3.409*)++,209:<99<:::42*100343/10.--..-,2+566162%/03:/)$-&(+&0-2-,/,5-456,%'(),(+03.89(*733&+%
@0a0413b6-8d52-472a-8c0d-9cd22156dc36 ch=97 read=99089 start_time=2019-12-13T05:30:16Z barcode=BC01 runid=2c9cf7bc05858273f10e7d7ec552fc0bd742dc3e
CTCCTGGAGGCAGCAGTGGGGAATATTACTGTGGGCGCAAGCCTGAGTATTGTACGCGTGTATGAAGAAGGCCTTCGGGTTGTAAAAGTACTTTCAGCGGGGAGGAGAAGGGTAAAGTTAATACCTTTGCTCATTTGACGTTACCGCCCGCAGAAGAAACACCAGCTAACTCCGTGCCAGCAGCGCGCGGTAATACGGAGGAGTGCAAGCGTTAATGGGAATTACTGGGCGTAAAGCGCACCCAGGCAGTTGTTAAGTCAGATGTGAGAATCCCGGGCTCAACCACAGAACTGCGCTGATACTGGCAAACGAGTCTGCGTAAGAGGGGGGTGAATTCAGGTGTAGCGGTGAAATGCGTAGAGATCTGGAGGAATACCGGTGGCGAGCGGCCCGGACGAACTGACAGGTTGCGGCGTGGGGAGCAAACAGGATTGCCAGATACCCTGGTAAGTCCACGCCGTAAACGATGTCGACTTGGAGGTTGTGCCCTTGAGGGCGTGGCTTCCGGAGCTAACGCGTTAAAGTCGACCGCCTGGGGAATTACGGCCGCAAGGTTAAAACTCAAATGAATTGACGAGGGGCCCGCACAAGCGGTAGGAGCATGTGGTTTTAATTCGATGCAACGCGAAGGCATACCTGGTCTTGACATCCACGGAAGTTTTCAGAGAGATGAGAATGTACCTTCGGGAACCGTGAGACAGGTGCTGCATGGCTGTCGTCAGCTCGTGTTGTGAAATGTTGGGCTAAGTCCGCAACGAGAGCGCAACCCTTATCCTTTGTTGCCAGCGGTCCGGCCGGGAACTCAAAGGGAGACTGCCAGTGATAAACTGGAGGAAGGTGGGGATGACGTCAAAGTCATCATGGCCCTTACGACCAGGGCACACGCACGTGCTACAATGGCGCATACAAAGAGAAGCCTCGCGAGCAAACGGACCTCATAAAGTGCGTCGTAGTCCGGATTGGAGTCGCAGCTCGACTCCACGAAGTCAGGAATCGCCTAGTAATCGTGGATCAGAATGCCACGGTGAATACGTTCCGGGCCTTGCACCGCCCGTCACACCATGGGGAATTAGGTTGCAAAGTAGGTAGCTTAACCCGGGGAGGGGCGCTTACCGCTGTGATTCATGACTGGGGTGAAGTCGCCTTTCGAGTAACCGG
+
+.-.,*(&,0-21/%..189+-..+6,$)''),52--019)564.%$$###%')))(**.2-2168+-',,578891;8690.2;8++)(+*06-)/.+.6*).,('(&/1++.9..3/3.-.872;70131--/''$+*/-*.,$()*'.,+-0)++('*2+%),'*,+,-5,2/140.-()*%'%&&&,,4--/47/-/%)*+,.0),-.3442-.*),+/040/37978::812./'.(**-1.'))0.084706961.-(+&('+-+2*).67889231,)))+*41324&((++2137696211.*(***,+.231('(*,5890,(/)3+3++3-+*++,.6335;412593.--+,777;42722737::7:-6++())*0,3'%(4/1/-/*%'$$%()(+*)0*)*+*.3'''(.6/3/8-*3*%--().;7;;/0.0+%&&(,*)+-0/*&(5/..,.%/032-0,6,,.//425136)*/,+-71464/4..-1'+.*)--.2,+--4+6,&&*+2589.2.,&,('&%+&'(,+-,*-.3,1,01:91514*:;,004241522'/6910:+)-.0./)))(&$''''.,/,-.34;;,8:8;843667713&.%%*&+1/10043/,--+-*++545312-6-5*/8</:'%('(+,000.04202&42344'6.)8+6642(*07.339330/-(./93338878:123342/+3,,.4277344:10)(),3*+6;44424,('%*+0/3/13)'0+11%$+-+-1/3;./42986.4353-53.1//8)8,0,(()44994:,-++,/0813.-.(,-,--*.*161.+-.129+71+'12798044739/.,),.01:58433))(+%+*/./663-23842633455'305-('%(((.6480412,04:&4*-09986556;4256:7887850/4(6+,0-02+.-,$,'*+--/.1245/1*+1+,01548668)*'&%((*.073:597890/+*'&'%%(&11118/,.-3.0-)/-.*,'$#'(3-/60/240101859641*$%+%%176;64/3*+-.141,%%$%-%+'&'5/*'.10604327*-1%(.'),.224663364311(+*/,%'+''$+,))'#()2:48*9
@4e449bdf-c0b4-4cdf-a440-617959dd5e76 ch=26 read=35421 start_time=2019-12-13T05:30:15Z barcode=BC01 runid=2c9cf7bc05858273f10e7d7ec552fc0bd742dc3e
CCGGTACCTTGTTACGACTTCACCCCAGTCATGAATCACAAAGTGATGGCGCCTCCCAGAGGGTTAGCTACCTGCGCTGGCACGCAGCCCACTCCCATGTAGTTAACGTGGGCGGTGTGTGGGCCCAGGAACATATTGCGCTTTTCAATGGCGTTTCTGATCCACGATTACTAGCGATTCCGACTTCCATGGAGTCGAGTTGCAGACTCAATCCAGGACTACGACGCACTTTATGAGGTCCGCTTGCTCTCGCGAGGTCGCTTCTCTTTTGTATGCCGCCATTGTAGCACGTGCGTAGCCCTGGTCGTAGGGCCATGATGACTTGACGTCATCCCCACCTTCCCTCCAGGTTTATCACTGGCAGTCATACAGAGTTCAGCCAGACCGCTTCAGCAGCAAAGGATAAGGGTTGCCTCGTTGCGGGACTTAACTTAACATTTCTGGCGAGCTGACGGCCAGCCATGCAGCACCTATCTCCCCGAGGCACCAATCCTCTGCGTTACCGCTGGATATTCAAGACCAGGTGGGATTGCTTCGCGTTGCATCAAATTCGAAACCACATGCTCCACCGCTTGTTACGATTTAAATCAATTCATTTGAGTTTCTTGCGGCCGTACTCCTCGGCGATGAAACTTAACGCGTTAAACCAGAATTGCCTCAAAGGGCACAACCTCCAAGTCGACATCACGTTTACGGCGGCGGACTACCAGGGTATCTAATCCCTGTTTGACACACGCTTTCGCACCCTGAGCGTCAGTCTTCGTCAGGGGCGCGCTTTGTACCATTGTTCCTCAGATCTCCGCATTTCACCGCTACACACCTGGAATTCTACCCTCTGCGAGACTCAGGCTTGCCCAGTATCGATGCAGTTCAGGTTGGGCCAGAGTTTTACATCGGCTTAACAAACCGCCTACGTGCGCTTTACGCCAGTAATTCCGATTAACGCTTGCACCCTCCAGCGATACCGCGGCTGCTGAGGTTAGCCGGTGCTTCTTCTGCGGGTATCAATGGTGAGGTATTAAACACTCCTTCACTCCCGCTAGAAAGTACTTTACAACGAGGGCCTTCTTCATGCACGCGGCATGGCTGCATCGGGCTTGCGCCCGGTATGCCAATATTCCCCACTGCTGCCTCCCGTAG
+
('(*,)+2592/8')*'-041,/++)*.068:9887423/71,()%&'&&%(&'*,+*,&)+)-&'(('(('$#$$$)')*&''-+(.8+)++..,&'&'$(.))$('&*.*-+-+'&$%((')-))36764%%%('$&$$*+/)%'%'+(&)-/('&(''*,(**+7-0/1-./0.7972-*,2,-..17/+*+,)%)17//%%/03).)(1)$,//763245766135;;55&&-,(+/(*,-/221(%%%&$*(*+*+-00/)36,/&(&)$,('15,4*)')*+*/.+-.))++-2-++112../)2892)(('+)('',.124,**,0*1)(.50+0+'(+(%)%''))++*11452,*++$$#%$'))*0*'(+0)1)5.,*))'&(*%/--1(-.652'.,(19/.2./-4,--0:1/'&$)%'%%,,.*5/''$$'(&&('+,-+,%**)*1:8:886022.*%%'-*/'*&%&((-).-294,'*+++$('&$(')*+0911(+())/-.21,%%'&+-'-.%%()&%+().,+')'%&,)0+)+4+.:263/-/,4-*14--1.)3(%&(#%$$.5/.3%+(8,27:0*',*,)&'+)-+048),10117..)'%((''))&(')3/744/7*.*&'-((&&($$)-)030*+2//23394-+--02/1534504,**+-5*&&*)++&%-/*,**/4.31+))+2,/5617+*+)*%$$%$&&)%&1-*,)**,-&&%()220311479:9863')13.0-,)&%$&$&$&&(),+19/4./*+---3-'(++3;-,*,/))+&'&,/4;9:2412,0'%+5/(*-%/+(..247.01++*'-,)%%+,/*'(*%%%(,5--13,+'**1,%,$/,.+$%',,+*)'&%'%'')/,0*/.,&-.01:3,33(#($$#%#+/7087.,-3.+5*))-*)*++53*+&%&($%.,-6-.).*..5./))+-20.28/1...1749955-3(-'%%&#.///1*%%'((')('%$%'),18+*+&('/9.)--&%+2,((%('''')*&*$%+*)(&(-+1;70*%*&)+-,5/118:9822()((33+1-(,216-0/.''#'(++,/--,+*.(*,,+**+)'-3*-/*-
@9a442dd4-3474-4584-9d82-3d0c90057f7a ch=59 read=94085 start_time=2019-12-13T05:30:14Z barcode=BC01 runid=2c9cf7bc05858273f10e7d7ec552fc0bd742dc3e
CCGGTTACCTTGTTACGACTTCACCCCAATCATCAATCCACCTTAGACAGCTCCTTCCTTGCGGTTAGGCCACCGGCTTCGGGGTTATCAACTCTCGTGGTGTGACGGGCGGTGTGTGCAAAGGCCGAACGTATTCACCGCGACATGCTGACTCGCGATTACTAGCGATTCCAACTTCATGTAGTCGAGTTGCAGACTACAATCCGAACTGAGAATGGTTTTATGGGTTTTGCTTCGCCTCGCGGCTTCGCTTCCCTCTGCATCCATTGTAGCACGTGTGTAGCCCAGGTCATAAGGGCATGATGATTTTGACGTCATCGCCTTCCTCCAACTTGTCACTGCTTGGTCTCGCTAGAGTCCCCAACTTAATGATGGTAACTAACGATAGGGGTTGCGCTCGTTGCGGGACTTAACCCAACATCTCACGACACGAGCTGACGGCAACATGCACCACCTGTATCTCATATGGCTATCTCTCCATCTCTGGAGCCTTTATGAGTATGTCAAGACCTGGTAAGGTTCTTCGCGTTACCTTCCAGATTAAACCATGCTCCACCGCTTGTGCGGGCCCCGTCAATTCCTTTGAGTTTCATTCTTGCGAACGTACTACTCAGGCGAATTACTTATTGCGTTAACTGCAGCACTGAACTTTGACATCCAACACTTAGTACTCATCGTTTACGGCTGGACTACTAGGGTATCTAATCCTATTTGCTCCCCACGCTTTCGGGACTGAGCGTCAGTTGCAGGCCAGATCGTCGCCTTCGCCATGGTGTTCCTCCGCCATATACTACGCATTTCCTGCACATGAATTCCACGATCCTCTCCTGCACTCCTGGCTGCCTGGTTTCTATGGCTTACTGAAGTTAAGCTTCCGGGCTTTCACCACAGACCCTTGCTGCCGCCTGCTCCCTCTTTGCGCCAATAATTCCGGATGGCAGCTTGCCACCTACGTATTACCTCCATGGCTGCTGGCACGTAGTTAGCCGTGGCTTTCTAATAAATTACCGTCACTCGGCTACCATTTCCTGTAGCCGCCGTTCTTCCCTTTATAACAGAAGTTTACAATCAGCACCTTCACGCGGCGTTGCTCGGTCAGGGTTTCCCCCATTGCGAAATTCCTACTGCTGCTCCCGAGGAG
+
59/131-/+/,&10'(-.3730(-/4+052884;*;.71*,*-))+/..223326;3719022857/6:82-/,*,+0/++(-%)*+-91)0/.++*.-3133214+.89/1.(--.+..7-1/35*'2-.337<:::<776784710.-.026267658222100015;/'1)+1/225265988($(,3.6063-,**')*+)(/23++-'*,*-31<<4.78<42<<316894&.)),232712:6--./0:.,0)*,-.0:68:51/20)+11761/00,61(+,--/021+61/2833212/79/+-.4488/7&/.6:.1.2,2'()'*,0-/,,'((**53/33353)'(()''%*&)/*0-0107572.2-./60/00.,3/,,9/447899491102-,(+(/(.(')(,./24,%&*)0)--+./0/.101//''')$($(/*.97685689;-1/1&30/0105425.1242224:...3,5700+((((&&'&&))1270.-*0,--6979<987/1.%)+-3).&).213;6370(('*..*.0+.3.-4031822:7/*,.175:1&&('*%-.81.47:43750/,,2/1001/0.3'(58,)'.&&'03/6212807/6.216.0/.-..4++1.4-//460)0--++0*,*--1676981930&)*+)&03321112&4-(+,,/34:42/-,/:/),,4;:0+0*+371*.;83/(*(,,/,-2,8,**%()(.%/4554:2129,98584&()/1000/*+10'+*&)-,)+),326+:;&*$$#**-./+(./.3,***-.452225:5.+())0((%**.*,-.2/48/,./1091/8----0.*7+3*.0372.(782991/,--**)(57<415./062/.22***)4/-'))0-%))-(/)+4669*+/;/.(,,,-,1..9;89;863&.+.*(*+%'($%'+*/.6+4(&$*)2)6493224/.00,/92-/14-20%-&(69358),,--020/3624:748752101*)4+788-/+2,(+0-)-.50())%)+34+03<&'%&&,.32;51433385071/0::698;,,+,,4,0346)(+-))*,-9*-0-&%)**+***(+*))(--),
@fd62eb2d-2f08-48a0-bb44-05eada030dff ch=89 read=66578 start_time=2019-12-13T05:30:10Z barcode=BC01 runid=2c9cf7bc05858273f10e7d7ec552fc0bd742dc3e
CCGGTTACCTTGTTGCGACTTCACCCCGTCGTCCCACCTTGAACAGCTCCTTCCTTGCGGTTAGGCCACCGGCTTCGGGGTATTTATCAACTCTCGTGAACTGAGCGGGCGGTGTACGAGGCAGGTATTCGCGACATGCTGATTCGCGATTACTAGCGATTCAACTTCATGTAGTCGAGTTGCAGACTACAATCCGAACTGAGTGGTTTTATGGGTTTGCTTCCGCCAGCGGCTTCATCCTGCACCATCCATTGTAGCACGTGTGTAGCCCAGGTCATAAAGGGGCATATGATGATTGGCGTCATCCCGCCTTTCCTCCAGCTTGTCACTGGCAGTCTCATGGTCCCTGGCAATGATGGTAACTAACGATGAGGTTGCGCTCGTTGCGGGATAGCAACATCTCACGACACGAGCTGACGACAACCATGCACCACCTGTATCTCATATAGCTATCTCTCCATCTCTGGATACTGGCAGTATCGCAAGACCCTGGTAAAGGTTCTTCGCGTTAGCCACGGAGTAAACCACATGCTCCACCGCTTGTGCGGGCCCCGATAATTCGCGGTTTGTTAAGGCGGCACTACTCCAGGCGAATTGCCGTTAACTGGCGCGACTTTGGCATCCAACGCCGTACTCCGCATCGTTTACGGCGTGAACTACTAGAATTGTAATCTATTTATGCAGGACTGAAGGCGTCAGTTGCAGGCAAGATCGTCGCCTTCGCCGCTGGTGTTCCTCCATATGTCTACGCATTTCACCGCTACATGGAATTCCACGTTCTCTCTGCGCTCGCTGCCTGGTTTCATGGCTTACTGAGTAGCTTCAGGCTTTCCTGGTACCGCCGCCCTCTTTACGCCCAATAATTCCGGATAAGCTTTGCCACCTACGTATTGCCGTACGCACCGGCGTAGTTAGCCGTGGCTTTCAATAAAGTTACCGTGCTCATTTGCAGCTTTCACTGGCGCTGGATATCGCTTTATAACAGAGTTTACATTCAGCTTCTTCCTTCACGCGGCGTTGCTCGGTCAGGGTTTGTTGCCGAAAATTCACTACTGCGCGCGCTCCCGTAGGGCGACAACAACAGAAGGTTAACACAAAGACACCGGCAGCGCCAAAACCAGAAATGCATGGCGAAAAACCGTA
+
76./19+-516,1,)+3135;4.342%$$$#(,.('+%''&'431/12,/181()-*./0,0)+44102324/19.,+-&'&,2/(,-.//30//-/,&(())')0&((''%$$$%'&$,'($)(&&(()(**/0/776:60.;/./1+/0./.--++(.2020/051-/10+)**5342833135-++,0:72))-86-.''#)+.4;7,38;016.')+,(&#&%&&++/-010%'%$%&(&++7789/6/--*0-+,)+,))(,,-5.%/44///09(.//'(//(-./20-0)(/+(+(&'+2,*5.68+*+*.'((.-)+..,..0910140/)$)++*,'&$%%&).+-/508112//322/,)*)++0814454975:5537-)&&$(),,,,++)&')*,()*,+121100+2./07/60102.56;66-0111504354644454864485631/00/-(%(''%%%.0--($%&),.0:*))'(*.)*2,;88<500+.)%')$$'-,(+,79723+)+,1124:345///2+/.0)+(,33)'('+)++)&%'(+.)&''$%'(+'))&(*'$&+('-33'++,'&('&$(&&$$%'+))+-*/.(()*124*1)*$&$%'%)))&#&(*417<0+-/7223720)%'(,-&*&-%&)(3*++//4)%$$%#/*+.*)(&%$#%-/&)-+*,)0,'()()-/.10,4/14225;-654866739*))*#%#&%*)$$&)*/1:62479,,*)+'(,.+-+4/+)*)'-((('&#$'(-))%$'+-3,/..0(%$%$%%%&&(,,,,--(*-65))%'$%&*&%$)%#&%#&'%'++,228535.71+/3057693146360'$&(02)+1*.3.*1*-%''%((&%#'&(',*1++)&').-+(('&((+**,1*,/+/2''(%'/.-/(('+'*0-'+(((-3(+')(&((&(&%%$&#&&#%)-)(+43+'&)).9-)'*+0/(%(*+(-50337+()'*(.+/01..23/425.04',)&$(.(+(&*145-72**($'&'(''$%$'//7---*-($%&%$'&&*'&&%),(+1604/*/+0+',,/0*(%''&)(+**-/(2&%$('&$$&$%(+)(,//1/(&%#$
@f79daf7a-e44f-4906-b29f-936e221050c5 ch=165 read=119988 start_time=2019-12-13T05:30:09Z barcode=BC01 runid=2c9cf7bc05858273f10e7d7ec552fc0bd742dc3e
ACATTGTACTTCGTTCAGTTACGTGTGCTATCCCACCTTAGGCGGCTGGCTCCTAAAGGTTACCTCACCGGCTTCGGGTGTTACAAACTCTCGTGGTGGCGGCGGGCGGTGTGTACAAGGCCCGAGACGTATTCACCGCGGCGTGCTGGTGCGCGATTACTAGCGATTCCGACTTCATGTGAAGTTGCGGCCTACAATCCGAACTGAACTTGGCTTTAAGAGATTAGCTTGCCGTCACCGGCTTACGACTCGTTGTACCAGCCATTGTAGCGCGTGTGTAGCCCAGGTCATAAGGGCATGATGATTTGAGCGTCATCCCCACCTTCCTCCGGTTTATTACCGGCAGTCTCGCTAGAGAGTGCCCAACTAAATGATGGCAACAATAGGGTTGCGCTCGTTGCGGGACTTAACCCAACTCGACACGAGCTGACGACAACATGCACCTGTCACCTCTGTCCCGAAGGAAAACTCTATCTCTGGAGGCGGTCAGAGGTGTGAGAACCTGGTGGCGGGGTTCTTCGCGTTGCTTCAGGGTCAACCACGCTCCCACCGCTTGTGCGGCCCCAAATCAATTCCTTTGAGTTTCAACCCCTTGCGGTCGTACTCCCCAGGCGGAGTGCTTAATGCGTTAGCTGCGGCACTAAACCCCGGAAAGGGTCTAACACCTAGCACTCATCGTTTACGGCGTGGAGCTGCAGGGTATCTAATCCTGTTTGCTCCCCACGCTTTCAGGCCTCAACGTCAGTTACAAACCAGAGAGCCGCTTTCGCCACCGGTGTTCCTCCATATATCTACGCATTTCACCGCTACACATGGAATTCCTCTCCTCTCTTGCACTCAAGTTAAGCAGTTTCCAAAGCGTACTATGGTTAAGCCAGCCTTTAACTTCAGACTTATCTAACCGCCTGCGCTCGCTTTACGCCCAATAAATCCGGACAACGCTCGGGACCTACGTATTACCGCGGCACCCGGCGCGTAGTTAGCCGTCCCTTTCTGGTAAGATACCGTCACAGTGTGAACTTTCCACTCTCACACTCGTTCTTCTCTTACAGCAAGGCTTTACGATCGAAAACCTTCTTCACTCACGCGGCGTTGCTCGGTCGGGCTTCCGTCCATTGCCGAAGATTCCCCTACTGCTGCGCACTCCGG
+
#&$+&$*&.1:356:9/1171436-1+/36162'&)&)),6;484346:45/.)'+'(('-(,601,/2/&-5.:,;9750+)*-<;6660134/*),)'))(-1130;44211,,-3-915-(%+(,1437<6//-*,,432/.)'()($&(..03511,,,,-05:565/6485,1.(%&%',12-(-4-0138:.9((18:53..()+//1.*.-.)**)6/)343944:4;4454.2'&'%*-.14411401371..211991,,,-**))),0,,(1)''3,--46/6+68-582332045*(&'+(-.965;;//171;48978447<;0.8../3./.56627''%%('))-.1.5.-/121;:400122.**%++++006-:31-112337./(74/,&&,*.)(+'''+*(4054443+,.34221()&)'+*/*%%)&%/1067630,/(+003-32211-.'--20/',&'+01;8602--)&&(%%%&,--)))*('%&+,(.+-2978:9/:,..94&(,'*&/-.3'*(-..6))/21.4+,-3211247+))(+--7-9/-/2.-+-5://12354+07221;8723240.-(,*-764()-0//02-10556451002327)($%-072595+0-56,.2./0...1.,++,)****++-/22:6,.-3/024,%&'0-0-&)'-'**45:443112;4233299--1/24;92%(&&')))(,,98,061-/78'451.,++,680+294+*+((.40:8/7-2-014357768888:9:77<200:17897501,1.0-0.4/'&')10.012160,+-,2(.-,:.6(3171<01+*,0,0151.//762,1+2).1,.0418//.+/0.,+4616001+.746.11001128;,,+:;0045/0'2'(77.5,605,1297768,8;41)**/)0()404:771,+&))*.-+)*&)(,/7/)/42318-0:92/:/.-**,2%034464714686774438876-..../.0-10404;::;85/4/,-1&0.%.+/0,0)*++))%*++&,./177</...,(,,*2/../1+&*)'-*&(+&/092*+./757978987:2350935*'&/+*)''+'**-.23)+
@07036872-90f4-4e8a-94a0-ef6d6658fc6e ch=179 read=106037 start_time=2019-12-13T05:30:23Z barcode=BC01 runid=2c9cf7bc05858273f10e7d7ec552fc0bd742dc3e
ATCAATGCTTCGTTCAGTTACGTATTGCTGGTGCTGAAAGAGGATTGTCGGTGTCTTTGTGTTAACCTGCGCACTGTAAAACCATCTTCCGGTTACCTTGTTACGACCACCCCAATCATCAATCCCACCCTTAGACAGCTCCTTTGGCGGTTTGCCGGTACTTGAAGCTGGGTGTTATCATCTCGTGGTGGCGGGCGGGCGATTTGTGCAGGAGCATATTGCTGGGCAACAGTTGGTACTGGCAGGCTCGCTTCCGTGGTCGGTTTGCCGGGCTACATTCGGGCTGAGAGATGGTTTTGCGGACAGCCCCACTCCAGCGGCTGGCCTCGCTCTGCGCAATGGGTGGCGCGTTGGTCGCCAGGGGCGCGATGGTTTATTCATCACGCCTTTATAAAGCGTGCGGCGAATTATGGCTGGTCAGAAAACAGCCCGGTGGTGGCAGCATTGAGTTTGCGAAAACCAGACGGAACGGCAACGCATCTCGCGGTACGCTGGCGCGCACGCAATATAGCGGCTCATCCGCCATCGCCGGATATGAGTAATGTCAAGACCTGACGGGTTCTTTAGCGTTGCTTCAGATTAAACCACATGCTCCACCGCTTGCGGGCCCCGTCAATTCGCTGAGTTTCATTCTTGCGGACGTACTACTCAGGCCGAATACTTATTGCCGCGTTAACTGCAGCACTGAACTTTGACATCCAGCACTTAGTACTCATCGTTTACGGCGTGGACTACTAGGGTATCTAATCCTATTCTCCCCGCTTTCCGGGACTGAGCGTCAGTTGCAGGCCAGATCGACGCCTTCGCCACTGGTGTTCCTCCATGTATATCTACGCATTTCACCGCTACATGGAATTCCACGATCCTCATCCTGCCTCTGGCTGCCTGGTTTCTGCTCAGGCTTACTGGCTTCAGGCTTTCACCTGAACCCTTGCTGCCGCCTGCTCCCTCTTTACGCCCAATAATTCCGGATAACGCTTGCCACCACCATTATTACCGCGGCTGCTGGCGTAGTTAGCCGGCTTTCTAATAAAGTACCGTCACTCGGCTACCATTTCCTGTAGCCGCCGTTCTTCCTTTATAACGAAGTTTACAATCCGAAAACCTTCTTCCTTCACGCGGCGTTGCTCGGTCAGGGTTTCCCCATTGCCGAAAATTCCCTACTGCTGCCTCCCGTAG
+
#$))(((01700.78.324,.,**+9/00998598747+')''%;)/08293231060%*$$%)0-+)%&%''*..0,63)+*+,.1,:*)'6+',-1*)-.')*+,2+21-(1/,.(*-37/2..)..,(,(&243/232'%(%'%&())6-()&))%$%$#&'(''''+)'%&$%%&$&''&%&&(&*'%)...)*(&'$,+'%'$#%&'$$&''#&(&$%%'(&%#&#*)''%&#(&'*+%(,/00%'(('$%%&((((-*0*&'&+-(,*$(&)&&%)&&$%%&$%$))1,44+)&(&%%$&))+'$%&(%%%$$$$(%&($%'%&))(')')'''&''$%&&&#%%$%$)%$&%%+65,-)%*$*)-+0(&-(''*&#%&(,,63&'&*-&'$%$&$($&$'+'&'$((&(''&%%*)(%%&'(&$*&''%#%&(%()).))',)2)&%$%*))'&&&)(''%,/&*,(*/%(&))&&%%&%$##%%%'&&',+.)-&'+,)%'$&%('&$%%)(%%(+*,,()('&$$$%%&(**'(+78.-.-02)*%&$*0.41-)##%'(-,%(002('160:<8::,,--.1148001(&&%&(32.2:42+-349482&&5+,6/:8-,69-19+32;**)'(3.+-,2(+-8-&&1)('.'-/5-+.*()4)3'&*$)%((')*,)-,,2.*)(&(-'(%(%'&%.'()-45588./23+.,9/..8:320)(+*+/-//15.347642-00'++:0(%'*6-2')49-/32238689'539/2-.66;50/-+(%(*33/6436;6778;888<5--.-*)%,,./402.1-104::247;15))*&&/1215241..-0532-,)+5:7866//(%/245799:9;75-+&''&#(('+*))5'%$$(+%'&(.,*.*,0&%%47</5.--668;028212033,*-07/-/.,(&0*.586;6136223:7408/)6,-6,(+.*/,+04/270/-/,-*(+****.006//(,-*()+43--03/08*,,014111)*--23227::/8</2++,./.12-0818/(%)++-32-+./+&&().69/1/32/+).25,10207868:,5624133;5.3/(*,-+11929;81;,19:,-1535/.0343*.-/(&%''(,-.06.96-,.)(
@09067dd1-e7de-4ad9-9a98-fa12773e0de8 ch=108 read=117485 start_time=2019-12-13T05:30:22Z barcode=BC01 runid=2c9cf7bc05858273f10e7d7ec552fc0bd742dc3e
CTCCTACGGGGAGGCAGCAGTGGGGAATGTGCACAATGGGCGCAAGCCTGATGCAACCATGCCGCGTGTATGAAGGCCTCCGGAGTTGTAAAAGTACTTTCAGCGGGGAGGAGGTAAAGTTAATACCTTTGCTCATTGACGTTACCACCAGAAGAAGCACCGGCTAACTCCGTGCCAGCAGCCGCGGTAATACGGAGGTGCAAGCGTTAATCGGAATTACTGGGCGTAAAGCGCACGCAGGCCAGTTGTTAAGTCAGACGTGAAATCCCGGGCTCAACCTGGGAACTGCATCCTGATACTGGCAACTTGAGTCTCGTAGAGGGGTGTTAGAATTCCAGGTGTAGCGGTGAAATGCGTAGAGATCTGGAGGAATACCGGTGGCGGCGGCCCCTGGACGAAGACTGACGCTCAGGTGCAGCGTGGGAGCAAACAGGATTAGATACCCTGGTAGTCCACGCCGTAAACGATGTCGACTTGGAGGTTGTGCCCGCTTGAGGCGTGGCTTCCGGAGCTAACGCGTTAAGTCGACCGCCACAAATTTGACCGCAAGAGTTAAAACTCAAATGAATTGACGGGGGAGCCCGCACAAGCGGTGGGCATAATGGTTTAATTCGATGCAACGAAGAACCTTACCCTGGTCTTGGCATCCGGGGGGGTTTTCAGAGATGAATGTGCCTTCGGGAACCGTGAGACAGGTGCTGCATGGCTTTGTCGTCAGCTCGTGTTGTGAAATGTTGGGTTAAGTCCCGCAACAGGCGCAACCCTTATCGCTGTTGCCAGCGGTCGGCCCGGGAACTCCAAAGGGGGGGGCCCCAGCAGTGATAAACTGGAGGGAAGGTGGGGATGAGCACGTCAAAGTCATCATGGCCCACTTGACAGGGCTACGATGCTACAATGGCGCATACAAGAGAAGCGACCTCGCGCGAGAACAAGCGGACGAAGTACGTCGTAGTCCGGATTGGAGTGCGCTCGACTCCATGAAGTCGGAATCGCTTCAGTAATCTTTGTGGATCAGAATGCCGCGGTGAATACGTTCCCGGGCCTTGTACACACCGCCCATCACACCATGGGAGTGGGTTGCAAAGAAGTAGGTAGCTTAACCTTCCGGGAGGGCGCTTACCACTTTGTGATTCATGACTGGGGTGAAGTCGTAACAGGTGAACCGG
+
.+.)%&&',+,')&%#(*.)7+/-)%'(%6(*-34;98923*2/6/8;6000015)48588:7454434&*107)0+907+0,&(,4-/-69-+10.1:0-*-,058)),(&*&$*/+-10303243093./52)03014-://89'.*&(+,(,,%(*/--+),-2/3455778842.,-1.2/5/,9-..;8;52802345/0/.101-2&.(*-*/155;86,+-0,*,,0-.'0*+6-)(+05*-0)&*,0067;.2)+4.(13.+36:4;/6462.84-.-++,-,9()*/011-7,+0+'#$*&++.368933&2-.(,))2..,0.23**,-*3//./2;:88;7213881--++449;0/7.473337/.2-1*),)+*092+/2979**+&,+(()),312)0).+)%()+43;6-,/0<1828:033').*.060*/--,4779798::94;<42,*+)+33'/)-/2-/2/812386+'.3..+)+221'..2,4+2),,,2411*+$$%**,---,10')($$%$$%%$&$4++,,.($)/9/;80--0)961/.-.,..3.167*')0:0).-,0+)*&452,*)+,%%(.61;73.4;-/1,)+.&3102))23+.,,58**..0,2+.+,-.4/277*)*+-::421000/53-3.-137:6:6+:5459:9:86648,16:899779912*))**/39995655544347,/+,30+.6:4;98:7526263-.0+6&&687/8.32+'+'01,+-+04),5/0,,*)*,,3/(.46(20/7'75)).,2+*+(,&''#$(&'(()-/68543-',.)-*.-+*-14.-+)$($('./291/1239401054:4)(&$)*/'-14*((('0102000150093.0012574)+&**'(55689,&*)(+&%*&(1.+./950%''')&.+135776-9'-)/8/.+'(**+()*0/8767:/2435102.43224010,*,$*&+)(./+'/)5,750./84144.0(%2()732314.++++/10205//*+++*01+-2016:7857;9;:1-*)(2332:230:/(+.++/,2.---0/90687/8'72.(+3.,,,5,,881018502266;9877576630+,*1**+0*0071)+**'+*/423
@f0d8bf63-c838-4bb3-ae33-a0ccf52be200 ch=278 read=45505 start_time=2019-12-13T05:30:17Z barcode=BC01 runid=2c9cf7bc05858273f10e7d7ec552fc0bd742dc3e
CCAGTTACCCGCGTGCATTCACCCCAATCCGCTATTTTACACTGGCCGCTGCCTCTTGCAGTTAGCTCACGGACTTCAGGTATTGCCAGCTTCCATGACGGGCGGTGTGGCCTCAAGACCGGAACGTATTCACCTGCCGCGACATTTCTGATTCGCGATTACCACTATTAACTCCAGCATGTAGGCGGGTTTCCATTTAAAATCGGGCAGACTGGTTTTGGTTTGGCTCCACCTCGCGTGCCATCTCTCTGTACCAGCCATTGTAGCACGTGGTAGCCCTGCACGCGGGGCATATGATGATTTGACGTCATCCCACCTTCCTCCTGGTTAACCCAGGCAGTCTCGCTAAGAGTCCTCAACAATGGTAGTAACTAACGACAAGGGTTGCGCTCGTTTGCGGGACTTAACCCAACATCTCACGACGGGCTGACGGCAATAGCCGCACCCACCTGTCACCTTATTGTCCCCAGAGGGATTTCCTCGATTAAAGGTAATGCAAGGGATGTCAGAGTGTAGGTAAGGTTCTTCGCGTTGCTTCAGATTAAACCATGCTCCGCTACTTGTGCGGAGTCCCATCAATTCCTTTGGAGTTTTAATCTTGCGACCATCTTTGAGCCGGAATGCTTAATGCGGTGGCAGCGGCACGGTGCTGAAAGCCCCACCTAAAGTATTCATCCCGTTTACGGCGCTGGACTGCCGGTATCTAATCCCTGTCGCGCTCCCCGCGCTTGAGCCTCAGCGTCAGTTACAGTCAGAGAGTCGCCTTCGCCACTGGTGTTCTTCCTAATCTCTGCCGCATTTCCGCCGCTGCACTGGGAATTCCTCTCCTCTCCTGCACTCTAGATAACCAGTTTGGAATGCAGCACCCAAGTTGAGCCCTGGGTATTTCACATCCCTTAATCATCCGCCTACCACGCTCCTTTTCGCCCAGTAAATCCGGATAACGCTCGCCTGCATTACCGCGGCTGCTGGCGCGTAGTTAGCCGTGGCTTCCTCATGGGTACCGTCGTTATCTTCCCCAAGGAACAGAGCTTTGATCGAAACCTTCCATCCTCCGCTGGCGTTGCTGCATCAGGTTTCCCATTGTACGATATTCCTGCTGCCTCCGTAGAG
+
/+$/,4)1.(%$'('((+.+)*66,-++,%##%%%''%%&%'#(),.(*-+310.30,.0207,+**)$',3+115.*.+,')''2)'$'('&$#$&+,*48322),+%&%&%&..036.)3)410650,+&)'&(.2.//1851:3/055.0+*+3238+.*$&&(%-+*,+/)-(+(/)-,*+*.6)12.*&#%%$)/.&)*'+/0$,&(''(-87()+)+%$$%*.545:3+%$&&#$$$$'''/+/3///,)*1+'(.))),+*,--0(('()5+($'(*'('(02++&%(*+.0229+)*,(+,-1142+14370**,$('-**%#)%&%,&$%((,+-+./.,(&*+0/+-(,./6122..()(+(*0/---/)+(**/5471434-57(*'*-2,+,*0*($%*/,/..0.*--',&*0330/00051,%%#$%%(&,/(&,'$$((&,(')%/)'*513)%%))((%065/66890;/17+(*/.64664--70762442&'#*$%&&$%&(,43:87:6.1+0*%)101'))*),12./-+-3323,*.&&-(&)))(,')*/3+')-*,.+1*)-2.*()*67,1-.,-.*,,/4/%))&(.&%$/*003)*('%%+(''/-%/(/)$+)1,+)(((')//&),*'52+)$)0(*-(&)'-40*123+$03-%+))'%$%,+*,(%*))('&*.(*62.0(&$&%$%$$'02.*(**-.-+.66743'%%&).(/20*01136.-++'(+++10/7568/&(**1*-152-..-)(-+,0/,*.'),-.;23)$(&')+'++,5,/(-(4,2/,,'*.,-(+4465)++/(()12/209//6;<,-)-.)/(,+*44+*())-&%//3-&),(*&-83+&((**/',)3.26'(*()38430.&,',.0'&+((&')-)')),4820./201675468:5.,%$''-++2;77.7/00887,,'*'0/325../6+0-0*),*&*-&)&+0..1914921701061749+-)*(-(%*-%*+3.())+*'++)**'(*((1.()),''$,'*).-+'%%'(/0+16+84-62+/5**)(%'''312,'&)**.2-14,./.%%
@53307b18-aba2-4573-b33a-8e9d99a9a39b ch=113 read=86178 start_time=2019-12-13T05:30:01Z barcode=BC01 runid=2c9cf7bc05858273f10e7d7ec552fc0bd742dc3e
CTCCTACGGGAGGCAGCAGTAGGGAATTTTCGGCAATGGGGAAACCTGACCGAGCAACGCCGCGTGAAGGAAGAAGGTTTCGGTTATGAAGCTTCTGTTATAAAGGAAGAACGGCGGCTACGGGAAATGGTGATGTGGTGACGGTCACTTTTATTAGAAGCCACGGCTAACTACGTGCCAGCAGCCGCGGTAATGCGTAGGTGGCAAGCGTTATCCGGAGGTGTGGGCGTAAAGAGGGCAGGCGGCAGCAGGGTCTGTGGTGAAAGCCTGAAGCCTTCCAGTAAACCATGAAACCAGGCAGCTAGAGTGCAGGAGAGGATCGTGGAATTCCATGTGTAGCGGTGAAATGCGTAGATGGAGAGGAACACCAGTGGCGAAGGCGATCCTGGCCTGCAACTGACGCTCAGTCAGCGTGGGGAACAAATAGAAGTTAGATACCCTAGTAGTCCCGCCGTAAACGATGAGTACTAGTGTGGATGTCAAAGTGCTGCAGTTAGCATAATGAAATTACTCCGCCACAGGTAGTACGTTCACCAAAGATGAAACTCAAAAGGGAGATTGACGGGGGGGCCCACTGAAGCGGTGGAGCATGTGGTTTAATTCGAAGTAACTTTTGAAGAACACCAGGTCTTGACATACTCTTAAAGGCTCAGAGATGGAGATAGCTATATGAGATAGGTGGTGCATGGTTGTCGTCAGCTCGTGTCGTGAGATGTTGATTAGAATCCCGCAACGAAGCACCCAGCCCTTATCGTTAGTTACCATCATTAGTTGGGGACTCTGGCAGGACTGCCGACAAGCTGGAGGAAGGCGGGGATGACGTCAAATCATCATGCCCCTTATGACCTAAGGCTACACGTGCTACAATGGATGGTGCAGAGGAAGCGAAGCCGCGAGGTGAAGCAAAACCCATAAAACCATTCTCAGTTCGGATTGTAGTCTCTGCAACTCGACTACATGAAGTTGGAATCGCCTAATAATCGCGAATCAGCATGTCGCGAGTGTGAATACGTTCTCGAAGGCCTTGTACACCGCCACGTCACACCACGAGTTGACTTACCCGAAGCCGGTGGCTAACCGCAGGAAGGAGCTGTCTAAAGGTGGGATTGTTGATGATTGGGGTGAAGTCGCTAACAAGGTAACCGG
+
-1/,+,/+.5+(.*'*)%(,&*/+(.-//.,474507330((-'((()4430//0385..)(),-2311-+*(-,1.174+&*++%*&()$'*603.6.--99+/+-))46210*)+)*/1&1,+0/.,-&&$&%,'-,-.2(-,&()/6:-.10.%+)$&&'*3...4/33200.01<778558938096/9*%)*+8372&-,.1/06584432--%&'+*1+212277;0(',-***3530800/31.85/,''*(',*)&&).5233,*+()2.,*,-06))&%%&'2.*)*7;945100+*+,(&&./-++15/24/21,0,4-44020..,,--192,-8+**10113..((',()/*278:;787271)*,,,5*)5/*)+).9/7928111141144.020**+,+*+*)'&*2..)&'&%'+,*',,-/5+*,44576+5.,/62/5962/,,')%,(+**)++,)3/;795491,,,.,--031.,)*()*++',+(++*-/4)%'&&(()'*)(-.0571/',%0-)'.-+)*.*.24:8(-/)(%'0-/0206898/+1-*$*()--),14469.320621-44:7196:.'''&&)))%'(%&)0)('&%('%&++,*,)-067./.)*(150/2126)()++,.)+'+500.-,0-/***-+,'+449;::7;998;323./2,2234/4.1/.%'().318;-,/5.,+0./).)0.*1%%&(+)5*('),;/5//-1/1232/://9788250()--(,84/7:63*31''*+*&%&$'(*-6+--0,)2+*2078-39435156///66+,-:;:8:/496+/3./,,&&+)+.2121/+-*,.0+&--666978/.03400*--/.**%)*)382-*)+)/-/6*/1:80*41&('./(+1.11.,2,.266%/%3-1-+++),)--032659103321+)(++)+11+1-.4*,%&&((&'),0342866)//.035900+%')((**++%'-073/0.,)*'.+5+*)%(&**/2/%&(,500,11)/*+(*,*%''('0/(*,///5((11:433552,//.5/1,*')*./.3-19,+028<:).*(&((&),)32-360/+*/-.,,('((&(*-05576164
@699e4adf-9fe9-4329-8c34-529c581af0a0 ch=62 read=171623 start_time=2019-12-13T05:30:30Z barcode=BC01 runid=2c9cf7bc05858273f10e7d7ec552fc0bd742dc3e
CTCCTACGAGGCAGCAGTGGGGAATATTATTGCACGATGGGCTGCAAGCCTGATGCAGCCATGCCGCGTGTATGAAAAGAAGGCCTTCCGGGTTGTAAAGTACTTTCCAGCGGGGAGGGAAGGGAGTAAAGTTAGCACTATCATTGATACCCGCAGAAGAAACACCGGCTAACTCCGTGCCAGCAGCCGGTAATACGAAAAGGTGCAAGCGTTAATCGGAATTACTGGGCGTAAAGCGCACGCAGAGCAGTTTGTTAAGTCAGATGAAATCTGGGCTCAACCTGGGAACTGCATCTGATACTGGCAAGCTTGGAGTCTCGTAGAGGGTAGAATTCCAGGTGTAGCGGTGAAATGCGTAGAGATCTGGAGGAATACCGGTGGCGAAGGCAGCCCCTGGACGAAGACCCCGGCAACTCAGGTGCAGAAGCGTAAGAACGAAACAGAGTTAGATACCCTGGTAGTCCACGCCGTAAACGATGTCGACTTGCAGGTTGTGCCCAGCGAGGCGTGGCTTCCAGGAGCTATTAAGTCGACCGCCTGGGGAGTACGGCCCGACAAGGTTTAAAACTCAATGAATTGACGGGGGCCCGCACAGGCGGTGGAGCATGGTTTTAATTCGATGCAACGCGAGAACCTTACCTGAATGCCCGGCATCCACGGGAAGTTTTCCAGAGATGAGAATGCCTTCCGGGAACGTAAGGACAGGTGCTGCATGGCTGTCGTCAGCTCGTGTTGCGAAATGTTGGTTAAGTCCCGCAGCAGGCGCAAACCCTTATCCTTTGTTGCCAACGGTCCGGCGGGAACTCAAAGGGAGACTGCCAGTGATAAACTGGAGGAAGGTGGGGATGACGTCAAGTCATCATGGCCCCTTACGACCAAGGGCTACACGATGCTACAATGGCGCATACAAGAGAAACGACCTCACTTGAGCAAACGGACCTCATAAAAAGTGCGTCGTAGTCGGATTGGAGTCTGCAACTCGGCTCCATGAAGTGGAATCCTTGCTAGTAATCGTGGATCAGAATGCCACGGTGAATACGTTCCCAGACCTTGTACACCGCCCGTCACGCACCATGGGAGTGGGTTGCAAAAGAAGTAGGTAAGCAGCCTTCCGGGGCGCTTACCACTTTGTGATTCATGACTGGAGTGAAGTCGTAACAAGGTAACCGGAAGATAGAGCGACGAGCAGTAGGTTAACACAAAGGAGCACCGACAACTTTCTTCAGCACCAGCAATGCGTAACTAC
+
))*&&'+)$.(&(.2*15288*+**1-6'++,+/-++.1/+(%&'(('-.+*,00/1%')..07:343458876483(',+-,05523&(,.,3'(.0)%*&')/,+)()*.2/)'-.(.--4.&**274-/+)''%($$&,&0(&$&&+-0--1''+%))*).,/*()).-4355-/3711./+--,-,1230$/'0-.'%('*-6,((-162534(,,'/.123;99914254.0..,/+0')$)*058</(3+6-117+,//+(*-,-*-22/1,+*07323+1,-300//..,-./.*,&#*0$&$%1'()*-.1285-',0022-,--./)&*+/--/0..410166.$(,*)+,+,668:;--2,20679.6,**,,00021*,/87*).938..2-+)((%%$%&'),8324/.-)''%&'))&''''&(.-%-/,(*.8-(+-12<3.1966580.,..35,12924./0/160%('&%$&,+*-..(/*'#$%''*+-+--74311'$-(*'*.()).,0258652.//*,--'&%))-,231'%$*.0(,*2)/99222,)(&%(0//,*.-27:5,61+,+-*+(-)3003+0/+,')*7;*0437,%&,%30'3).*)(*(+,**).32.+31+(&&+.21253/0.1((-)+3;0)++-.0/732/0522-28/9(,87,4.*)&')**)*,*/.13,3(((..4///-.,&%&)2.63461+()).))27-3*904.*1.*)41/.)*''&'*)&,0/,74672,5.*1,*-()%''3)+&+.3%-74:87431+/,+%*)'%(+0*+,+,.68/422/,/--0+/+-492.,,*/),-2'%,./93-(*',--'%%$'+,01/0+53)(&'&)('*+/./2/://87/2-)$(-.+)'*)%,-/475/$(&&((&&()&,030,1..,,).5-,)-)/.2432-,*,)1*3+'(&')..1/2///61'//16.00-**).71914&(&&(/.032:230434550,-,-+)2+*.175/.9649321/3)),-0))($&&((-0,0.()+,)+%**243662,(*)23-2-*((*5,&(*(*(.+'+&%&)&)$&((&*/0*5/+2+*01%'124-0257:5/0/+/01-&&((6-**''$'2.71.1.248855/)())',%,'306))%.%&(),51802,,.-3+*+*%*-/,*'-/.**18.48.(0./29134/70-/0,1&'$#$
@0c2949d0-0520-4720-b436-04ac4a334664 ch=179 read=106059 start_time=2019-12-13T05:30:30Z barcode=BC01 runid=2c9cf7bc05858273f10e7d7ec552fc0bd742dc3e
CTCCTACGGGGAGGCAGCAGTAAGAATTTTCGGCAATGGGGAAACCCTGACCGAGCAACGCCGCTGATGAAAAGGTTTTCGGATTGCTTGTAACTTCTGTTATAAAGGAAGAACGGCGGCTACGAAATGGTAGCCGAGTGACGGTACACTATTAAGCCACGGCTAACTACGTGCCAGCAGCCGCGGTAATACGTAGGTGGCAAGCGTTATCAGGTGTGGGCGTAAAGAGGGGAGCAGGCGGCAGCAGGGTCTGGTGAAGCCTGAAGCAACTTCAGTAAGCCATAGAGCAGGTAGCTAGGGTGCAGGAGAGGATCGTGGAATTCCATGTGTGGCGGTGAAATGCGCGTAGATATATGGAGGAACACACCAGTGGCGAAGGCGACGATCTGGCCTGCAACGACGCTCGGTCCGAAAGCGTGGGGAGCAAATGGATTAGATACCCTAGTAGTCCACGCCGTAAACGATGAGTACTAGTGTTGGATGTCAAAGTTCAGTGCTGCAGTTAACGCAATAAATTACTCCGCCTGAGTGAGTACGTTCGCAAGAATGAAACTCAAAGGAATTGACGGGGGCCACTGGCGGTGGAGCATGTGGTTTAATTCCGAAGCAACGCGAACCTTACCAGGTCTTGACATACTCATAAAGGCTCCAGGATGGAGAAGATAGCTATATGGATGATTCTGGACGTCCGTCAGCCTCCGTCATCGAATATTGGTTCTCTATCGTTGGTGCCGAAGCTGGAGGAAGGCGAGGAGAATGACGTCAGAATCATCATGCCCCTTATGACCTGGAGCTACACGTGCTACAATGGATGTGGTGCAGAGGAAGCGAAGCCGCGAGGTGAAGCAAAACCCATAAAACCATTCTCAGTTCGGATTGTAGTCACCCAACTCGACTACATGAAGTTGGAATCGCTAGTAATCATAATCCAGCATGTCGCGGTGAATACGTTCTCGGGCCTTGTACACACCGCCGTCACACCACGAGTTGATAACACCCGAAGCCGGTGGCCTAACCGCAAGGAAAGGAGCTGTCTAAGGTGGGATTGATGATTGGGGTGAAGTCGTAACTAAAGGAGAAGTAACCGG
+
''-**.2278+&..-.161215('/+4:;:-4:6.:.%0,)',*0:0,-162--*+.63038()%('&())(+',*943276*:)(&('(&)&(4*33-1--)88*,.60-208183/65422)&)*'691//3/(%(*//4*-**('*,),/0*()+0+1*)*..210334361/-2--*.+/-:23+)()),4585371/1,/027647'1*,(2*9832007/('*/3.%+,78;97;82/0,*0/1.0//.1-0&),+.,+('())-..(*+/0/55+++('&)%(+$(&)+&/564264:/)+'-5261-/,,+,..4;0/-.-/&0/+89.7;.-20.+-2459:983782/3/-1-+-*,1.0-6.*&(((/-18+))++-5,5-21:5,1..26-*+''*)(&+0,-.16747((..6;6.-3'.+*+6464:)+)500010)),4;:8:<<73/')+++-+.1&'),/<375;8;:/:4-.20*//-+&'('-063642320/1)(+)(+347+*(&'('*+,+,.858<733/()2:987::5699:,/+1034868.8;94/:/2.+,-0758:1110305156<:7:6722,&1&)*0.'*((0*'(('*8&+(*'.+*+00078885047/+4//7*'..*(,,-('*),+(++,&&&%$'&&($&&$%''$$$%%&&,)*%&$''$%&#$%%&$%%$'$%)'.%$$$$)))()(&%#$#$$$$()1.,,,-5/86.*++)%')()&-.03((,-446:925(00/*,5//-23;/2-+&)))*'))0762/21:44;6.,'(+*$,(*',+)-*-*+000521/(-'()/3+.,372.9/.13:;/:::;<8/:(,/34',&.+--,661$*'&(-378987732./-/0-50708989656'/,/00/&(',*0*),12878979*0.//*+792-5126/322229355311/2:-86,.634346+(*&'(,*))+--*/)'')*%'&,(-,65'(9<;:23281628(+)&'((*//-5-4,17;0/3,,,-.516121(**8...3-0/&0068)))'&'&&&---/00
@f46f32da-2d3c-445e-9bd2-c837a0f69ac6 ch=23 read=76506 start_time=2019-12-13T05:30:30Z barcode=BC01 runid=2c9cf7bc05858273f10e7d7ec552fc0bd742dc3e
CCGGTTACCTTGTTGACTTCACCCCAGTCATGAATCACCGAAGTGGTAAGCGCCACTCCCGAAGGTTAAATACCTACTTCTTTGCAGCCCACTCCCCTTCCATGGTGTGACGGGCGGTGTGTACCAAGGCCGGGAACGTATTCACCGTGGCATTCTGATCCACGATTACTAGCGATTCCGACTTCATGGAGTCAGTTGCGTTTCAATCAGTTGACACTATGAGGTCCGCTTGCTCTCGCGGGTCGCTTCTCTTTGTATGCGCCATTGTAGCACGTGTAGCCCTGGTCGTAAAGGGCCGTGATGAGAGCTTGACGTCATCCCCCACCTTCCCTCCAGCTTATCACTTCCAAGCGGTCTCGCTTTGAGTTCCCGGCGGGTTTTAAGGGTTTGCATCGTTGCGGGACTTAACCCAACATTTCACAACACGAGCTGACGACAGCCATGCAGCACCTGTCTCACGGTTCCCGAAGAGCACATTCTCATCTCTAGAAAACTTCCGTGGATGTCAAGACCAGGTAAGGTTCTTCGCGTTGCATCGAATTAAACCATGCTCCACCGCTTGTGCGGGCCCCGTCCTTCATTTGAGTTTTAACCTTGCATTGCGTACTCCCCAGGCGGTCGACTTAACGCGTTAGCTCGGAAGCCACGCCTCAGGGCACAACCTCCAAGTCGGCATCGTTTACGGCGTGGACTACCAGGGTATCTAATCCTGTTTTGCTCCCACGCTTTCGCACCTGAGCGTCAGTCTTCGTCAGGGGCCGCCTTCGCCACCGGTATTCCTCAGATCTCTACGCATTTCACCGCTTCACTGGAATTTCCTACCCCCCCTCTACGAGACTCCAAACGCCAGTATCAGATGCAGTTCCAGGTTGAGCCGAAGTTTCATCTGACTTAACAAAATACGCCGTGCGCTTGCGCCAGTAATTCCGATTAACGCTTGCCTCCATTACCGCGGCTGCTGGCACGGGTTAGCCGGTGCTTCTTCACCAGGGTAACGTCAATGAGCAAAGGTATTAACTTTACTCCCTTCCTCCCCGCTGAAGGTACTTTACAACCCGAAGGCCTTCTTCATACACGCGGCATGGCTGCCATCGGGCTTGCGCCCGTGTGCAATATTCCCCACTGCTGCCTCCCGTAGGGCAATATCAGCACCAACAGAAGGTTAACACAAAGACGCCGACAACAGCACCAGCAATGACG
+
302/02/2919)++%&(8;8/873.0135265598744)&*)'**0-*%&'./7-01-*++-32-1,3+&'+-83357;.79-*+.&/4,)+,7-0)&*.0*+4:898515+0:2731165400,412949(/()+.*++-664584755///:834480+))(,3-102344548;..+,,.3,&))+'((*%)%%%&'+0./+8.6&+),'%&#&))-)&,'*-/*,,7-00854')%%,02.1162854<:012323*/41582--+*(++*)*'&-6.,/6110304)*195/%-*+,***'((*))*325689/77:0+/71;16,+/2--*+)+*8.-+.%$%%&)(-+-,,%&-0/-/-/.,.*)))*.%####%'*-++,'$$$..+3'((7;96407-,+('*,++-10+,/766,-(',,003212,-*9,::92,...17232//0.03689774-.'(%%&)(-2:634487651&$..04/658;779989.-.3,39:<1:502*30;;::<8/*)'+&++14-/0416<964,(()+.:.17+,+++--2&...61)%---1653495//068;-08..)'%''.**,12155+587.1890810083213/.+'&*+(/036*++($)2*-*1100*,70+*..513,2&3*5662(..-.12;:4/40//66866568;3;:8111811:52-+*,46+/0-280*..13<:52425:224-246532878<:513(+68/;967;8<///9/9;6;878;1/-/+,/0088611-/,2;;,**-%+0++$%%)0+-13.+)),1579:71+000310212/6+2-(((*2,-.0/3234847256/7,*/818.''(%%*)(+5300234/-))*.-4062*%$&$)&&'11-)1+%)*,1++++*/5-.,,0,12-+*.)%.,+0919/*-1+.-20025653-)-&/-1)(%+)',/./05370.&('$,*)*,41/01372236:9<)2,./25/-+094--.01*,0-0//:;+)1211302/),+,-*.1/48.,-1*/,+))*),,6522&.)-/66563402**&&),(88619*-+12($-&1**----871991,03.-)()*(.4/+1'3+)-.9213:0./..73440-,*,-+,,.,.212(**.'3(&(%%#%%%',353(./($%#$$
@73534365-d219-40c1-925d-cbb4f37fd573 ch=155 read=74154 start_time=2019-12-13T05:30:45Z barcode=BC01 runid=2c9cf7bc05858273f10e7d7ec552fc0bd742dc3e
CTCAAGGCGGGAATGGGCGCGAACATGATGCAGCCATGCCGCTGTCATGAAGACGACGGGTTATGGAGGATAAAGTTAATACCTTTGCTCATTGACGTTACTGCAGAAAAACACCAGCTAACTCCGTGCCAGCAGCCGCGGTAATACGGAGGGTGCAAAATCGGAATTACTGGGCGTAAAAAAGCGCACGCAGGCGGTTTCTGAAGATGTGAATGCGGAAGAACCGCAGGAACTGCATCTGATGCTGGCAACGAGTCTCGTAGAGGGTAGGAATTGCGGGCGGTGAATGAATCTGGAGGAGAATATACCACCGGTGGCGAAGAGCGGCCCCCTGGACGAACTGACGCTCAGGTGCAAAAGCGTGGGAACAAACGGATTAGACGCCTGGTAGTCCACGCCGTAAACGATGTCGACGGAGGTTGTGCCGACGGTGAACGCCGGAGCTAACGCGTTAAGTCGACCGCTGGGATAAAGCTGGAAATGAATTTGACGGGGGGGCCCGCACAAGCGGTGGAGCATGTGATTTAATTCGATGCAACGCGAAGAACCTTACCTGTGCTTGTGACATCCACAGAACTTCCCAGAGATGGATTGGTGCAGCCGAGACTGGTGCTGTGGCTGTCGTCATTCGTGTTGGTATTTGAGTTAAGTCCGCAACGAGCGCAACCCTTATCCTTTGTTGCGGACTAAAGAGACTGCCAGTGATAAGAAGCGCTGGAGGAAGGTGGGGATGACGTCAAATCATCATGACCCTTTCCCCGACAGAACGCTGCGGCTGACGGCGAACCTCGCGAGAACAGACGGACAACCTCGCAAAGTGCGTCGTAGTCGGATTGGAGTCTGCGGCTCATTTCATGAATCGCCAGTAATCGTGGATCAGAATGCCACGGTGGGCGTTCACGCCTGCACCGCCCGTCACAAAGAAGTAGGTAACTTAACCTTCGGGAGGCGCTTACCACTGTGATTCATATGACTGGTGACGACAAAAGG
+
*)*&')'$'%$%$%2763**&$%#')336730)0014585*+%%&%#$%''&%%&%(&**+5&#&%%%&''-2-/--/,)*9-87-,/.-,,01,3.)(&'%%'()00-/.+.52)),,,,.2.1./16;.-,*+12291:1-1-)--,**'',&&'&&%)*),'&-(%,0150..0006,.*))-/0212*640*0/4*%%$',)100,'&%%"$(&%%%''*&%&%+++./1566560+,,*-42-++**((),./36621'0,2)/+''%*&%%*)''&'$%%*/+*+-1280.0+('')&,,)**&+/,0/6:6-2+'%*--32321-),535+%+*+.-0./12'/-)+*-/-*)*.105/(*,7;9707,2,('%&(1489:;98122),-24204:5.-,--9:0)-*.-.+.*&'%''&$$&&#&$$%$*&.()),3382/-+1,9/105*/15'%#&&)$%&'&%'&&%1()'()*.*((-0/05:91*.-+(++0173767656.//-2,&($/631'*''()+&,,(/.,-3/-334*,)(,*))(%%(%(%().66/&'''+*.(&'',)((--/997/7/61502%*-((&&++)+'&'&#%)(,*,12265/&%+(-0.5)(#%$14''%*.+-+1+4*')-*+''&'&,372;5.510-()21/2%&$&')+'*.+($'0/2000%,-+--/'%,'&(&**)++,/-1./.)-/3.534402314+02399(,($),(%'(+**&)*1+*'&&$%%%%)$%#%%%&%#%%$*+/145.+(&)'$&+,/53*'%3+55)',.0*0,1(*,7876,2'2'2,0)*,-00/-&&'**%&)#$#$%',,17:<63-1,+,889:877+*,-(350-.+0-(.',,-4($%$%'&%((,:,68**++$$%%$%)&&'/-2+.-,,124363:9.93(*12601*%*'$&'&&+*2;70/((')&%%&$&&&%++194*--
@d556daca-6c76-4dfd-846c-1773b1dbb0be ch=147 read=70157 start_time=2019-12-13T05:30:45Z barcode=BC01 runid=2c9cf7bc05858273f10e7d7ec552fc0bd742dc3e
TCACCCCAGTCATGGATCCTAGAAGTGGTAAGCGCCCTCCCGAGGTTAAGCTACCTACTTTCTTTGCAACCCACTCCCCATGGTGTGACGGGCGGTGTAGTACCAAGGCCAGGAACGTATTCACCGTGGCATTCTGATCCGATTACTAGCGATTCAGAGCTTCATGGAGTCGAGTTGCCGAACTCCAATCCGGACTGACGCACTTATGAGGTCCGCTTGCTTTCTCGCGAGTCGCTTCTCTTTGTATGCGCCATTTGTAGCACGTGTAGCCCCTGGTCGTAGGGCCATGATGACTTGACGCCATCCCCACCTTCCTCCAGTTTGCTCGCTGGCAGTCTCCTTTGAGTTCCCGGCCGGACCGCTGGCAACAAATAAGGTTGCGCTCGTTGCGGGACTTCTTCAACATTTCACAACACGAGCTGACGACAGCCATGCAGCACCTGTCTGCGTTTCCCGAAGGCACATTCTCATCTCTAGAAACTTCCGTGGATGTCAAGACCAGGTAAGGTTCTTCGCGTTTGCATCGAATTAAACCACATGCTCCACCGCTTGTGCAGGCCCCGTCAATTCATTTGAGTTTAACCTTGCGGCCGTACTCGGGCGATTAAGATAACGCGTTAACTCCGGAAGCCACGCCTCAAGGGCACAACCTCCAAGTCGACATCGTTGCGGCGTGGACTACCGGGTATCTAATCCTGTTTGCCAGCTTTACGCACCTGAGCATCAGTCTTCGTCGAGGCGCAGCCGCCACCGGTATTCCTCAGATCTCTACGCATTTCACCGCTGCTGGGTACCCTGCGGGAACAAAACGCCGGTATCAGATGCAGTTCCCAGGTTGGGCCGGGGATTTCGCATCTGATAACAAACCGCCTGCGCTTTACGCCCAGTAATTCCGATTAACGCTTGCACCCTCCGTATTACCGCGGCTGCTGGCTGGAGTTAGCCGGTGCTTCTTCTGCGGGTAACGTCAATGAGCAAAGGTATTAACTTTACTCCCTTCCTCCCGCTGAAAGTACTTTACAACCCGAAAGGCCTTCTTCATACGCTTTCCATTTTACGCGGCATAGCTGCATCAGGCTTGCCCATTATGCAATATTCCCCACTGCTGCCTCCCGTACAGGGG
+
8/+08:.,.0:65/2301&$)#(*)-/88771225;3163,,%*(1/2:)3339;7/.*+/+-73+.2-./*$&(1<;*+/4/331.+2%*'+(+*))$%**0(4+5/44*/(,(+,.02951142416345;9234840'),3010225435//%%+$(7-4,-10+,,,+)-.7(0-&%5542+4.35'6-5+)*++*,('/4454*/()0/..-*((,16*-//.+')),/1192862;7/0558::;;/3:*+0.0-(,+)&&$%8,)'0289852/+267:8910.//20112546930545,-/69<612/2*45:,**++'+//753575374+56+*-8093*,...2:6965668;96,7002.((+.+6-/+/4666:664<81*,'%%($(&)+17022436401/+.035645'4/+/2.2..,+,,1:11+)*)*.+:-/0,%'+,0114558-,,,33)'&%$*/,)-1+/.03<80-//./277;+/01-+0//93/,))*/*5.0116;*%.*.5<::7000045574032-(&&'**(&/*15603377:71//57712/78,,*/-)+))0,-,**)+*,$(,(-#($)'(%$(-0.,((.+'/01/+2)*'(,*014;99-+.7621338/2+0)5*3463-2127137'%*1.---/++/+-../*+---338367+-8<3'+%$%&$%&&''+.261/0+,06978977771((%$*''',&#%').:.-9+7.23:2614&(+98762+.-/-4;6/342./,,)$&,('%+0)(&+&+('+/1..&(',,(*,,01358969199:12,*/./.+*14...02,/95/&-.02)))'1:36:8:;762$%&'&.73,//14+*/1./29/22.7.6.97080++-.73136+100935;3204//06623,&-.,,05/.06'30,.24035474636114:5344-7//.654:--,,023-)*++-%()060*:/(*-4*,::8/3)(,-,02)''1*5+%$*+'1-786;77<866()&&$$#$$#(*+)#%%&&,*'(%///.2124/55)(%%)4,(.0()%)&-*.0-5990*+/./,.051.6+,11*'.3/)
@a72d220c-d9ff-419f-866b-297de3349f79 ch=66 read=79098 start_time=2019-12-13T05:30:51Z barcode=BC01 runid=2c9cf7bc05858273f10e7d7ec552fc0bd742dc3e
CAGATTTACCTTGTTACGACTTCGCAGTCATGAATCGCACAAGTGGTAGCGCCCTCCCGAAGGTTAAATACCTACTTCTTTGCAACCCCTCCCATGGTGTGACGGGCGGTGTGTACAAGGCCAGGAACGTATTCACCGTGGCATTCTGATCGATTACTAGCGATTCCGACTTCATGGAGTCGGTTGGGCGCAATCCGGACTACGACGCACTTTATGAGGTCCGCTTGCTCTTGAGGTCTCGCTTCTCTTTGTATGCGCCATTTAGCGTGTGTAGCCCTGGTCGTAAAGGGCCGTATTGACGTCATCCCACCTTCCCTCAGTTTATCACTGGCAGTCTCGCTGAGTTCCAGCTGGTTCGCTGGCAGCAAAGGATAAGGGTTGCCTCGTTGCGGGACAACAGCATTTCACAACTGCGAGCTGACGACAGCCATTGCAGCGCCCGTCTCCACGGTTCCCGAAGGCGCATTCTCATCTCTGAAAACTTCCGTGGATGTCAAGACCAGGTAAAGGTTCTTCGCGTTGCATCGAATTAAACCACATGCTCCACCGCTTGTGCGGGCCTGTCATTCGTTTTGAGTTTTAACCTTGCGGCCGTACTCCCCGGTCGACAACGCGTTAGCTCCGGAAGCCACGCCTGGAACAACCTCCCAAGTCGACATCGTTTGCAGCGTGGACGGCTACCAGGGTATCTAATCCTGTTTGCTCCCCACGCTTTCGCACCTGAGCGTCAGTCTTCGTCAGGGGCCACCTTCGCCACCGGTATTCCTCCAGATCTCTGCGCATTTCACCGCTACGCCTGGAGATTCTACCCCTCTACGAGACTCAAACGCCCGGTATCGGATGCAGTTCCCAGGTTGAGCCGGGAGTTCATCTGACAACAGAGCCGCCTGCGTGCGCTGCCGCCCAGTAATTCCGATTAACGCTTGCACCCTCCGTATTACCGCGGCGCGTACGGAGTTAGCCGGTGTAGCTTCTTCTGCGGGTAACGTCAATGAGCAAGGTATTAACTTTACTTCCTCCCCAGCACATTAGCACAACCGAAGGCCTTCTTCATACACGCGGCATGGCTGCATCGGGCTGCACCCATTGTGCAATATTCCCCGCCACCCTCCGTAGAGACAATATCAGCACCAACAGAAGGTTAACACAAAGACGCGACAACAAGCTGGCCAGCAATACGTAGCTACGA
+
$#&%+,))/239317...&308/&.'*-86754;87'-%%.3(2)/.0*++/665001+,31/1050)**,33133:76;:-00./55+*.3*-88;975224198+-+%')00/458.9592704110444;756:686:778:977768(+-7/,*%&(--29530/0331+41.*+-.',*8-0+)$()1,1*01.,-+--,-%)$'.59463.22.32*()'()1/04,-,4,+'+)+4-6455;3.+%('*'%$&''''(/08884///671*02-.)5,.)515*&$&%%%',36785:27.'/52818,.4,,-<-+,<89:3:1229845,/41+144-+*+*)*)('))013611*.19--5,4-(/2,/.),)*,,82-,.08664*5'$,-28.-&%*'&&&(+,.0032670:0./5*7*$*'))%,/+,6556''*&2966:5,*&&(*&*-0;867799322/-0//*,8/8,/:<::45254258:002/37,061<99<:67227.12564/00/1:5-3&*+3////9018//12)**),9-3+*$)+&+-./1<<024/465-031/7,+*5,90**%))-5:--.88////74/.'%/-'06/-*.)*$*0/1232,)+$%'../0*)5+-/131+%--/2285+),&--.99932$(*-.381***-+,/139434305<9-1.269-'+,./93/*-,2;77858810++-52;646;*27902.&5.8;98:9*.1,3215:6,,.*11379774&2,..2;3-*,313501-19675-)*1.89)9;6-45-)+'(-.1680(,)+/(('/-/-8&1/9::'78;473./605*$(0&,1,),..**)**)''*2,%''$482320022772+(&#(''*-))*/)/*3.*()*'(*('(-**+./77217&7(*0.5;/-.-*)+++*,,.))/*((0*'--'&$$&0.37;9999,1//.,-.03)6)'*&()-(.*,0/-(+)*+$&'**0*062(($'$&%'''$$&'*'3&%,,/4163812855535-1--*2)$&).+++/../(0+,.**%/7++38/0**./,,),*/7+$(&$(''&14*,,.))),,2./0.),,,/8061+)0+*2,00)++./810)-'('('-*'&%%%'$&),-),/)-%1,%&#$%%&#%
@720295e1-3849-4104-ab46-04d07802e596 ch=17 read=32992 start_time=2019-12-13T05:31:03Z barcode=BC01 runid=2c9cf7bc05858273f10e7d7ec552fc0bd742dc3e
TTGGTATGCTTCGTTCCGGTTGCGGCCCTTTAACCTACTTGCCTGTGCTCTATCTTCCGGTTACTGTATTTACGACTTCACCCCAATCATCAATCCCACCTTAGACAGCTCGCGCGCGGTTAGGCCACCGGCTTCGAAAGGGTGTTATCAACTCTCGTGGTGTGACGGGCGTTATTGTGTACAAGGCCGAGAACGTATTCACGCGACATGCTGATTCGCGATACTAGCGATTTCCAGCTTCATGCTTGATCGAGTTGCAGACTACAATCCGAACTGAGAGTGGTTTATGGGTTTTGCTTCACCTCGCGGCTTCGCTTCCTCTGCCATCCATTGTAGCGTGTGTAGCAGGTCATAAGGGGCATGATGATTTGACGTCATCCCCGCCTTCCTCCGCTTGTCACTGGCAGTCTCGCTAAGTCCCCAACAATGATGGTAACTAACGATAAGGTTGCGCTCGTTGCCGGGACTTAACCAACATCTCACGACACGAGCTGACGACAACCATGCACCACCTGTCGCCTTAGCTATCTCTCCATCTCTGGAGCCTTTATGAGTATGTCAAGACCTGGTAAGGTTCTTCGCGTTGCTTCCGGGAATTAAACCACATGCTCCACCGCTTGTGCGGGCCCCGTCAACTCTTTGAGTTTCATTCTTGCCGAGCATTACTACTCAGGCAGCTTGTGCGTTAACTGCAGCACTGAACTTTGACATCCAACACTTGGTACTCATCGTTTTGCGGCGTGGACTACTAGGGTATCTAATCCCTATTTGCTCCCCACGCTTTCCGGGCTGAGCGTCAGTTGCAAGGCCAGATCGTCGCCTTCGCCACTGGTGTTCCTCCATATATCTGCGCGCGCATTTCACCGCTACACGTAGATTCCGGTCTCCTGCACTCTGGCTGCCTGGTTTCTATGGCTTACTGGAAGTTAGCTTCGGGCTTTCACCACAGACCCTTGCTGCCGCCTGCTCCTCTTTACGCAATAATTCGGATAACGCTTGCCACCTACGTATTACCGCGGCTGCTGGCACGTAGTTAGCCGTGGCTCTAATAAAGTACCGTCACTCGGCTGCATTTCCTGTAGCCGCCGTTGGCCTTTATAACAGAAGTTTACAATCCGAAAGCCTTCTTCCTTCACGCGGCGTTGCTCGGTCAGGGTTTCCCCATTGCCGAAAATTCCTACTGCTGCCTCCGTAG
+
$+/.0&+$,/,/(*1.()+*3$%'&&%'(454669/.+-)&+))'&$&',,,.0743-7:34/,(',$)-%$%%%&)+.(,33*//0324326*12+(2-2-+*7825654*+&&&)+00.(056/%'*,++-00333)(.,./-900.,),+.///4489840011662.)+(0.*,()+.187:821.*/8328568/,/,/3688:887761:2/-...).&'(0118:*,'%%%''+(,)'+)+-/2+-,//..598744459683-,'$&((&&&)-47;:-00<24:93,059456:5724270092$%(*31(*40/*'+07,2:002-1()13,(%''(,11//0/106;/15822222:<20-/*+-5+751,-+/15,)+.-''/+(+61335:5134434202#&&++22,.'**2,./659,6),%)(,+,/1)/1/7/00879/9.*-(-7:1)+&'%*&+,+,,,*)',-.36/,,+*-20320449:<8:8643:036503.&(%*$%'-./1263)///5462349./078<;42-,++,6268,63850+',/0)0,*0%&()-25/9&...5&&(%*(.0/:299//')%%(,-&,,.,0+,./4)7*881*--0561+,(/02%04;86476//0+.2/0(1%*)'/,*,--38895//8/,012//816.0/15554567:-*55,)-23.6+9,1)(+'+*0,+-25551632+(-,0+++0546646/*,0*3674/2+,29)++93-)+*.5:1%**,-99-./4**)*-03*)*&'1:0,1+),2:5//00/84.,,.2--/9-3665336;:95440025376,&($&%'-//3;9/027,0731%,+.(,0,5,.()%#%*)//,$**-.+565565.---37321435427/1*.&*'(,12()*98'7977:..,3*+,+/198111..2536,.2-./019035;4-/*,*.+262-0(1,,+5/4.9.,/0++-+*76964824;780<000:;9:2.201674:2017(*)&&(&%*5-/:213/52**(*-+/.5.,+,+5;31-++&)'.'(+1,.1##&%%+**()()&')''*0/,.0742.,)++(,2/917<98:<3+-+,,50.2.--0.20-.*585/;*/::/).7//8-,8525:220.020,++,)*-7.0/1
@ab06375f-f324-4ae9-a600-9374d6ac7675 ch=18 read=26920 start_time=2019-12-13T05:31:02Z barcode=BC01 runid=2c9cf7bc05858273f10e7d7ec552fc0bd742dc3e
CGTTACCTTGTTACGACTTCACACCCCAGTCATGAATCCGCAGAGTGGTAAGCGCCACTCCCGAAGGTTAAGCTACCTACTTCTTTTTGCAACCCCACTCCCATGGTGACAGGCGGGTGTGTGCAAGGCCGGAACGTATTCACCGTGGCATTCCTGATCCACGATTACTGTGATTCCCGGCCCCGCGGAGTCGAGGTTGCAGACTCAATCCGGACTACGACGCGCTATGAGGTCCGCTTGCTCTCGCGAGAGTCGCTATCTTTGTATGCGCCATTTGTAGCACGTGTGTAGCCCTGGTCGTAAGGGCCATGATGACTGACGTCATCCCCCACCTTCCTCCAGTTTATCACTGGCAGTCAGCACAACAGGTTCGGCCGGACCGCTGGCAACCAAAGGATAAGGGTTGCGCTCGTTGCGGGACTTAACCCAGCTTATTTCCTGACACGGGCTGACGACAGCCATGCAGCACCTGTCTCACGGTTCCCGAAGGCGCATTCTCATCTCTGAGAAACTTCCGTGGATGTCAAGAGACCAGGTGGGTTCTTCGCGTTGCATCAGGTCGACCACATGCTCCACCCAGCATTGCGGGCCCCGTCAATTCATTTTGAGTTTTAACCTTGCGTAGCCAATGCTCCCCAGGCGGTCGACTTAACGCGATTAGCTCCGGAGCCACGCCTCAAGGGCACAACCTCAAGTCGGCATCGTTTACGGCGTGGACTACCAGGATTATCTAATCCTGTTTGCTCCCCACGCTTTCGCACCTGAGCGTCAGTCTTCGTCCAGGGGCCGCCCAGCTACGCCACCGGTATTCCTCCAGATCTCGCATTTCACCGCTACGCAGGTTGCCCCTCTGCGAGACTCAAACGCGATATCCAGATTCCCCGGAACGGGCCAGGGGATTTCACATCTGACTTAACAAACCGCCTGCGTGCGCTTGCGCCCAATGAATTCAGGTCGCCTTGCACCCTCCGTATTGCCGCGGCTGCTGGCGCGAGTTAGCCAGTGCTTCTTCTGCGTTGACGTCAATGAGCAAAGTGTGCTTCTCCCTTCCTCCCCTTTAAAGTGCTTTGGCCAGAGGCCTTCTTCATACGCGGCATGGCTGCGTGGGCTTACGCCATTGTACCAATGAATTCCCACTGCTGCCTCCGTAG
+
$'*0,1+7*%1-$%**++,'%&&,,.)()3-#+&'40.&$(*'()+,.,-/+.-/0(**/3('**'),./+(**2352'36:40743,*--',402%'(42*++.(%'%)+360/1*+*-+)%$&&,--*-+.,,+0)+*))2:4311./2:1))-18/7*+),0*('&%),/1./4)-.)*')&(&)%*+0+&,)/8).',.138/;/1,307850//.---%&/).0*2610/,,/-+,**,.,/1--'*,-(*+(2*.2.*--114,0:188.)()*)%+++*,')++13/,.498682/')2-:--,++*)%%%&&&*,,0+2760-397367+1+,.9<767:57-3-,,371%$$#%''(&)431*()''/60251341712-1.28+6-9,:()*),:143545202/+*422.8.2(30'&$%&&&/4*0.**$)'*(.-,.0%+-*-//5:3621-20,11+),-+//1*7921*&'++,)(%((,2),/053100'(%))&&(+%'')*854+-.&)(),-79**)*-'-0;:78956311+,.13'*&+',.65,/*,,.12.(0,)%'(&/)*+,2*-2,&(+8,41:554<<7/131;;7+.2.4.--3+'&&%+)/(../57*+052-70.,*&%$'%+'''$+)*+442.++)&(/(,-3552/-'2.+)/013823&*)-.3&1031//61$()1,//5:777447-)'&-/,.-/-1-17324;.),,8451)+**34,-3/+.5.-*+*((&()*,./1,.5*+-,2*160.4,&##(')232/1,-,++19.1/.,++/1,,'%((7:-++1--.3()$'$('+/$(,.-)-*(0+*1112-(')'&-%$'****(%&1**04-'0(..*8628(.-/+*,:.-*++-.)),0.5/9035629286,.20--1*&&%#%(*+'+(-)3*7)1$))+'&((*)%'#+2+)/,+3042$-(('+.)++,//)'$''',+**)-.-00336:337310./&%$#&&..)*-0256//')(,**)++*+-4-19723.9,()*&.)&%'%%$$$&','%&),.180712;74,,-()++*$())((('%(',*))*%+.24&+3*-02/1-+'&&*..'+%,,,.-,-4-0.&)'+
@38849e0e-e29e-4dcc-88c9-e4566acbd9f9 ch=120 read=119106 start_time=2019-12-13T05:31:16Z barcode=BC01 runid=2c9cf7bc05858273f10e7d7ec552fc0bd742dc3e
CCTACGGGAGGCAGCAGTGGGGAATATTGCACAATGGGGCATAAACCTGATGCAGCCATAAAGAAGGCCTTCGGGTTTGTAAAGTACTTTCGGCGGGGAGGAGGAGTAAAGTTAATACCCAGCACGCAGAGAAGCGCGGCTAACTCGTGCCAGCAGCCATGACTATTACGGAGGTGCAAAGCGTTAATCGGAATTGGGCGTAAAGCGCCGCGCAGGCGGTTGTTAAGTCCGGTAATCCCCGGGCTCAACCTGGGAACGCTGCATCTGATGCTGGCAACGAGTCTCGTAGAGAATTGCATTCCAGGTGTAGCGGTGAAATCGCGTAGAGATCTGGAGAATACCGGTGGCGAAAACGGCCCCCGGACCAGGCAGCGCTCAGGTGCAGCGTGGGGAGCAAACAGAGTTAGATACCCTGGTGATTACGCCGTAAACGTGTCGACTTGGAGGTTGTGCCCGCCGGGGCGTAGCCAGACTAACGCGTTAAGTCGACCGCCACAGAATACGGCCGCAGGTTAAAACTCAAATGAATTGACGGGGGCCCGCGCAAGCGGTGGAGCGTAATGGTTTAATTCGATGCAACGCGAAGAACCTTACCTGGTCTTGGCATCCACGGAAGTTTTCAGAGATGAGAATGTGCCTTCAGGAACCGTGAGACAGGTGCTGCATGGCTGTCGTCAGCTGTTGTGAAATGTTGGGTTAAGTCCCGCAGCAGAGCGCAGCCCTTATCGCCTGTTGCCAGCGGTCCGGCCGGGAACTCAGAGGGAGACTGCCAGTGATAAACTGGAGGAAGGTGGGGATGACGTCAAGTCATCATGGCCCACCCGACCAGGGCTACGCTTACGTACTGGCACGCCGAGAGCGACCTCGCGAACAAAGCGGACCTCATAAAGTGCGTGTAGTCCGGATTGGAGTCTGGCACTCACGGGCTCGCGAGTCGATCGCTAGTAATCGTGGGTCAGAATGCCACGGTGAATACGTTCAGGGCCTTGCATACGCTGCCGTCCACACCATGGGAGTGGGTTACCAAGAAAAAAGGGAGTGAGTAACCGTAACCTTCGGGAGCGCTTACCACTTTGTGATTCATGACTGGGGTGAAGTCGTAACAAGATAACCGAAGATAGGCAGGCAAGTAGGTTAACACAAAGACACCGACAACTTTCTTCAACATGAAGCCGTAACTTTACGA
+
*.(+.+25***).0.%(-+-0)+/--80/,///63(2.&&%%)1./8743+*)$$&%%$&('%/-)+(.-3.+725;6--184+1/00:7+)*),40*&+&(*)&)+163..8292''%##$#$'%,(),&'($%()).,,,1..0,-/7620,++/+)(*)(&,('&'++*+&&#%%&''*(-(&(()').*1*./0)%&(,0+-,,(')*/&'*)'-/8+0;7426/(*('$'&+.6.(/2/--,3.320,-+%*(*//24.-('))%/+*-+-,/-&')+*-342*((%%,'')&+'(%)+,))*+-.0321083/))*),&%*&'+-,0(*.*1,-8:9;958*')/)&*)-1872*'1+3'&+,1'&+-0471++*)'()+(+(&)((%*6722((#$+&('437.54)*/)%%(%%)+.337::5)('&&///)'&0)--/.901118)&*'&,3+-2,,'+($)+')30210,-808+2632651/)%''*&((())&)'$%%*0,71;;96975;72114243347;;61+1+')%).205+2754../,2-2.048<;197:50111274300/-1)-23150.373113-2+/'33345/2+0*4..9;2--++,-86412955768246/'4-.7379:303/5&*,177965254;:8799658.0/.*2.,-.63.-,30/0/503)+//4--14%6)('*0&,'%/,&&()+.(*)*+/82393,3)0,.%,-+3'9010/5:7...2+(*),-,16(,-+-00:6,+.,'+,+4*318;;3403464614+'(-5:833*+/5,%)))*+,4&-*'**(*&'&$&(*)'%#$$$$'#$#%%%$('42274.0/+*)*07*(,'1.7755112920165.0--.1.5'-+.513))++/013/(+(($'(%$&%&$('%&)4&'--+++*',,7./.8/,-+1((+2--6.*+-2***-*-4/0/1$'*14,,,)(%&%&%('&)+'(+'(*/06*/+'*'%*&,-23%/),-')/63.('+)()*(&&)*+/&%'+/--.4+.-*&&(&*,-+1*'*/5//0569:87,.(.**24+**1-+*/&'''(%%%%&)%)'%&)).5*))).&*)&'$+'+2-8-8-3359/023-40037/3),2+)886.((&$&$$%*)/,-+),*%#$$$
@1941e0d5-5201-4844-b8ef-841d777f527a ch=35 read=76705 start_time=2019-12-13T05:31:13Z barcode=BC01 runid=2c9cf7bc05858273f10e7d7ec552fc0bd742dc3e
CTCCTACGGGAGGCAGCAGTGGGAATATTGCACAATGGAAACCCTGATGCAGCAACGCCGCGTGAGTGATGAAGGTTTTTCGGATCAATAAAGAAGCTCTGTCTTTGGAAGATAATGACGGTACCCAGGAGGAAGCCACGGCTAACTACGTGCCAGCAGCCGCGGTAATACGTAGAGTGGCGAGCGTTATCGGATTTACTGGGCGTAAAGGGAGCGTAGGCATGATTAAGTGGGATGTAAAATACCCGGGCTCAACTTGGGTGCTGCATTCCAAACTGGTTATCTAGAGTGCCCAGGAGGAGAGTGGAATTCCCTGATGTGGCGATTGAAATGCGTAAATTAGGGAGAACACACACCAGTGGCGAGAGCGACTCTCTGGACTGTAACTGACGCTGAGGCTCGAAAGCGTGGGGAGCAAACCAGGTTAGATACCCTGGTAGTCCACGCCGTAAACGATGAATACTAGGTGTGGGGGTTTGGCATCCGTGCCGCCGCTTCAACGCATTAAGTATTCCGCCTGGGGAGTACGGTCGCAGATTAGAAAACTCAAAGGAATTGACGGGGACCCGCACAAGTAGCGGAGCATGTGGTTAATTCGAAGCAACGCGAAAAGAACCTTACCTACACTTGACATCCTTGCATTACTCTTAATCGAAATCCCTTTAGGGACCGGGTGACAGGTGGTGCATGGTTGTCGTCATCGTGTCGTGAGATGTTGGGTTAAGTCCCGCAACGAGCGCAACCCTTGTCGTTAGTTACTACCATTAAGTTGAGGACTCTGTGAGACTGCCTGGGTTAACCAGGAGGAGAGGGTGGGATGGCGTCAAATCATCATGCCCCTTATGTGTAGGGCTACACGTGCTACAATGGCTGGTACAGAGAGATGCAATACCGTGAGTGGAGCCAAACTTTAAAACCAGTCTCAGTTCGGATTGTAGGCTGAAACTCGCCTACATGAAGCTGGAGTTACTAATCCTCAGAATGGCGCGGTGAATACGTTCCCGGGTCTTACAGCGCACACCGCCCGTCACACCATGAGAGTTGGCAATACCAGTCCGTAGAGCTAACCGCAAGGAGGCAGCGGCCGAAGGTAGGGTCAACGGTGGGAATGAAAGTCGTAACAAAGGTAACCGG
+
)+07136089,061-/00-81;4/5324830/,(+..*.0+-9.,.0323//12841392214+***).//995:-982*./6+/,(%(.6+&(&&)*788960:8+2,4,14264222,22&*2)*//.5..7/1-,+700-6/..342968;63.--0*.,-.++,,.1484.&)()0+)''(-7..-6,-(1/-,.49864/.,,*&/0)+,2813-'%*+3/917-//86078./(/.-/6701880/-/'&$$*/102455557391:;:99923400141'),/*1**)1-+.*('('*-,4,5*71)'-(0)+'203)/-,05-+,;86/&'(+-13(,)*/+()')-/7366594(('&(+221522/35:5796514*,,./2351+67257(,.)(/13275(%+-5:/5*+)2*7/+-.3/81,.5631102'++.***79:41/122:8+231463357;:2+)('##$#'03-2118//1)(&)&2/35665;69.23437700914;9&&'')82:,+&&(')5).%).02/073:*.*..4/746/0:/-7<832040***'01'/'%*/5457:8;5;9<730-+/.51--,*/2,'*(26/711:761//000/0,361-1...09-./30414031*%)&'**).(&+.%'-*'/,,,26/31-02//288064:033(651/34889:57661581696;:9;:93/98'%//.3)()--43320,*./1763<3.1.,,./1;63881---+&0-77541.',.0323(('&'360701-'*-.),/(%&,-'&',0-.')./15567.//7803+.51,.:564651',2-3/00').2486668;7.6444798:7/.+++/.8626000:52+*--4/+*&&75-)00*1896,2-,45-,$*(;-./(-'((/./..))40+-535853245080//790)+15-,,,/-.//2,-/;/3/..5*78/.96795764&'()(,&((%&&''$*(,+-0%.2,.82233397722)$(,,/+-/51(3)''()1.1***+/1274'(+16,0),-,/(..312013+403//2002397562*+&%&)**-)-0++)'').).1/4;1809
@30034e68-7781-40ea-bf81-1e2adcd83f7a ch=172 read=112778 start_time=2019-12-13T05:31:13Z barcode=BC01 runid=2c9cf7bc05858273f10e7d7ec552fc0bd742dc3e
CCGGTTGCCTTGTTGCGACTTCACTGAAGTCATGAATCACCAAAGTGGTAAGCGCCCTCCCGAAGGTTAAGCTTCCACCTACTTCTTTTGCAACCCACTCCCGCTAGTTGTGACGGGCGGTGTGTACAAGGCCGGGAACTTGTATTCACGTGGCATTCTGATCCACGATTACTGCGATTCCGACTTCGTAGGTCGGTTGCAGACTCCAATCCGGACTGACGCACCTTACTTCGGTCCGCTTTGCTCTCGCGGGGTCGCTTTATGCGCCATTGTAGCACGTGTGTAGCCCACCGGTCGTAGGAACGCTGATGACTTGATGACGTCATCCCCACCTTCCTCAGTTTATCGCTGGCGGTCTCCCCTTTGAGTTCCCGGCCGGACCTTTGGCAACAAGGATAAGGGTTGCCTTTCGTTGCCGGGACTTAACCAACATTTCACAACACGGGCTGACGACAGCCATGCAGCACCACTATATACGGTTCCCGAAGGCACGATTTCATCTCTGAAAACTTCCGTGGATGTCAAGACCGGGGCAGGGTTCTTCGCGTTGCGTCGAATTAAACCACATGCTCCCGCCGCGTGCAGACCCGTCAATTCGTTTGAGGTTTTGACTTGCGGCCGTACTCCCCCAGACGGGAAACTTAACGCCGTGCTCCGGAAGCCACGCCTCAAGGCGCAACCTCCAGTCGACATCGTTTACGGCGATGGACTACCAGGGTATCTGGCCCTGTTTGCTCCCCGCTGCTTTCGCACTGAGCGTGAAGTCTTCGTAGGGGCCGCCTTCATCACCGGTATTCCTCCAGATCTACGCATTTCACCGCTGCGCCGATTCTACCCTCTACAGACTCAAACGCCGGTAATGGTCAGGATTTGGAGTTGACCAGGATTCATCTGACTTAACAAACCGCCTGCATTACGCGCCAGTAATTCCGATTAACGCTTACCCTCCATTATTACCGCGGCTTTACTTTGGCACGAGGTTAGCCGGTCTTCTTCTGCGGGCGTCAATGAGTATTAACTTCTCGCTGCCCCACTGAAAGTACTGGCTTGAGGCCTTCTTCATGCACGGCGTGGCTGCATCAGGCTTGCGCCCGATGACCTGTTAATATTCCCCACTGCCTCCCGTGGG
+
51++3,$.41943;121-35:4)-&&(((.//2+*431,0',)&'-./++3(/108-+,1/(*)+*')*('((,(('//1,/292/:;:-71,0;3.//31,'*+**-3/./38699332,./2458980914'45-1,)*(.*+95+/,,(',,4442127-.(*)-4*&&&$%')0821,,45:515*555.(0*4+1()3505'4+17*//+*)+,/-/.1+.+&)./(-))+(&'-.*(0130304*4:3//.3/6*')+-,35%&,*$&)(%(,-853**,*6-%(&.,3243/2+')('++)+,+,202*'&)*76774817:.*/6*015,/)+.;9/0/%,+/3+)-,,3-+*''(&&&.0,-.)-,1-04)*&&+/./*.,(0,)-7/6,2/))523/12*)23920.,6/+*))-).0/0430:5.)3),)),)41.///177/.-7/96062)3233&%')+01265986272**,))(%$%$*)))*+-0/1//2**)-++-'&+)+,5783.,*4)*),((%.2,-+))()++-./(),.6/'&/)042-,**%(&/3-7($*/,/.*$+%,%)*+&12-61;3&,-)('**477-&'$$$%'-+04-4++5*462'('%$%(')('+0-2,0(%#'($&',(-))(#%&%''(*-/.)((&(213-2--&(%-+//3563/-4.*,&(''&(+&2//.-0).(''++0'%$&))*1.9(%+*0/.(#$'%&('('$'#%#%('))))+1)+0496,+)++0,-6,0+-*)%(&),4(-+),/.0)+(++,,(&%('*'-72.-22/7+)*(+))()*'$$/-*$)((,+-0177/1&(*-4&'-)&&&%%$#)&$21+)-&&'%'$1+'-2)/1./0/+,-..317173-,4/24200')-(.&)$&&&*/.2.,.-))7+:-81./-+/3--./',((1++-6,5/7*(')%,,+,/)('+'$*-0.+,.2'+*&(4+320/--('$$'*),,**%'*'.0.,(&(%%('')$(.3-$***,0*('$'#&%%$$&+)2397:4392++%'$%'&&%&,,,,-/.-0),22.8.0/89.,**(%$&&&)(*/001-657.,./+,+)08,)+&1)
@6654df5b-1909-45e8-842b-751d7db83281 ch=101 read=118123 start_time=2019-12-13T05:31:22Z barcode=BC01 runid=2c9cf7bc05858273f10e7d7ec552fc0bd742dc3e
CCGGTTACCTTGTTACGACTTCACCCCAGTCATGAATCACAAAGTGGTAAGCGCCCTCCCGAAGGTTAAGCTACCTACTTCTTTTTTACCGGCCGCTCCCATGGTGTGACGGGCGGTGTACAAGGCGGGAACGTATTCACCGTGGCATTCTGATCGATTACTAGCGATTCCGACTTCATGGAGTCGAGGTTGCAGACTCCAATCGGACTACGACGCACTTTATGAGGTCCTTTGCTCTCGCGAGGTCGCTTCTCTTTGTATGCGCCATTTAGCCCAGCACGTGGTAACCCTGGTCGTAGGGCCGTGATGACTTGACGTCATCCCCACCTTCCTCCAGTTTATCACTGGCGGTCTCCTTTGAGTTCCCGGCCGGACCGCTGGCAACAAAGGATAAGGGTTGCCGCTCGTTGCCGGGACTTAACCAACTTATTTCTAGCACGAGCTGACGTAGCCGTACGCTTTTCTCACGGTTCCCGAAGGCACATTCTCATCTCTGAAAACTTCCGTGGATGTCAAGACCAGGTAAAGGTTCTTCGCGTTGCATCGAATTAAACCACATGCTCCACCGCTTGTGCGGGCCCCGTCAATTCATTTTGAGTTTTAACCTTGCGGCCACGTACTCCCCAGGCGGTCGACTTAACGCGTTAGCTCCGGAAATTACGCCTCAAAGGGGCACAACCTCAAGTCATCGTTTACGGCGTGGACTACCAGGGTATCTAATCCTGTTCCCCACGCTTTCGCACCCTGAGCGTCAGTCTTCGTCAGGGGCCGCCTTCGCCACCGGCCTTCTCCAGATCTCTACGCATTTCACCGCTACACCTGGAATTCTACCCCTCTACGAGACTCAAGCTTTGCCAGTATCAGATGCAGTTCCCAGGTTGAGCCCGGTTTCACATCTGACTTAACAAACCGCCTGCGTGCGCTTTGCGCCCAGTAATTCCGATTAACGCTTGCGCCCTCCACGTATTACCGCGGCTGCTGGCACAGGTTAGCCGGTGCTTCTTCGGTAACGTCAATGAGCAAAGGTATTAACTTTGCTCCTTCCTCCCGCTGAAGTACTTTACAACCCGAAGGCCTTCTTCATACGCGGCATGGCTGCATCAGGCTTGCACCCATTGTCCGCAATAGCCACTGCTGCACTCCCGTAGG
+
/,,*4.()&'3-0801329-:-*.63,-.376988970.//8+0,0:8780337;//05-)-4296;70*,-)-1-2569891;2;+&3)*%*(%)+.1*+/046324686;;87,++,*::8547(/.-*/7677<7676,..4234:952222.14:5440/0..6;787478<89860--.5'$)/)3,/%%6636'5*46*0-60('+.403-/0:;676024/0*+2+*.,--1)*(&/+/0.1372753:712344879;53:+(*-3-)*++--*)$%'&,50/4<;93/0(1219*0124-,*),-/11110-5:;3,244+2,()'(*.3---;7::4:3&367890390-039.7:.-3302910/./138/2017:+72:972.865:1/((*46,+2**-+7140/1/(-(**--,,56**&(#&'*().2/.+**%&$&$%))+%%***+'''%'*6530/*(+)++1&/01::9:7/-,,-03::1/314;89897617886568<8150/8+,400/5/759/9/*-004((,-,+6,46/./045287.34..01.135*6/563+,/30849-&,22+/++4;<-29212/./.31.&)*0-0./58,.0975767-.11444356-3..+340)-(*(')'-/07;890;,177)0.,.31515-5-,*$**01<-)*264/0/-,798894.%%)*//-/6329,+()-/1+&**+.:5,0427:*+335979:89:89<8445)+/1)*4/791:/+.2.1/+&$$(*+*-('())'--/.1)'$,5$&)/:/42/0*0302.4,1,*(&-0+-/24)32347616,6.044.,.3',1+/5335645454724-*+007.-003)))(+,)'()/3*--40115//2527.15022332/-*1,(%-,54.)0156680+)).-2.7'%&$$(%,3.,..%(*+316..,*-.3011/0-,(&+&/3/2//01.6...1.21))(,()22220-60105651)+&,&,./,*05/(./36*7:833:5*.7*-/()'-,**%(+1.7/*,(-.889;76;778./(-+*)&')&')+4367&87437*+'/1,,/:+++&$&%'##$,,*-/)*&),)/-48(*4,6,
@e28184b3-abee-470f-876f-94f02981ecf9 ch=260 read=69608 start_time=2019-12-13T05:31:18Z barcode=BC01 runid=2c9cf7bc05858273f10e7d7ec552fc0bd742dc3e
CTCCTACGGGAGGCAGCAGTGGGGAATATTATTGCAACCACGGTGCAACGCGGTGATGAAGGTTTTGGATGGCTGTGCTTTGGGGAAGAATGACGGTGCAAGGAGGAAGCACGGCTAACTACGTGCCAGCCGCGATGCGTACGTAGGTGGCGTTATCCGGATTTACTGGGCGTAAAGGGCGTAGGCGGATGATTAAGTGGGATGTGAAATACCCGGGCTCAACGGGTGCTGCATTCCCAAACCGGTTTATCTGAGTGCAGGAGGAGAGAGTGGAATTCCCTGGTGTAGCGGTGAAATGCGTAGAGATTAGGAAGAGCACCAGTGGCGAGGCGACTCCTGGACGACGCTGAGAGAAACAAGCGTGAGGGTAACGGTTGATACACCGAGTACAGTCCCGCGCGTAAACTGATGAATACGGTGTGGGGTTTCGCTCAAGTGCCGCCGCTAACGCATTAAGTGTTACGCGCAGGAGTACGGTCGCAAGATTAAAAATACCTCACGAAGGGAATTGACAGGGGCCCGCAATGGCGAGCATGGGTTCAATTCGAAGCAACGCGAAGAACCTTTCGCCATCCCGCTGCATTACCATAGCAATCGAGAATCCCGTAGGGATAAGGTGACAGGTGCATGGTTGTCATCATGTGGTGAATGTTGGGTTAAGTCCCGCAACGAGCGCAACCCTTGTCGTTAGTTACTACCATTAAGTTGAGGACTCTAGCAGAGACTGCCTGGGTTAACCAGGAGGAAGGTGGGGATGACGTCGAAATCATCATGCCCCATATGTGTAGGGCTACACGTGCTACAATGGCTGGTACAGAGAATTTTAATGCAATGAGAGTGGGAATGAAGCACTGCAGAAGCAGTCTCAGTTCGGATTGTAGAGCAAACTCGCGCCTACATGAAGCTGGAGTTACTAGTAATCGCGAATCAGAATGCCGCGGTGAATACGTTCCCGGGTCTTTACACAATGCATAGAGAGTTGGCAATACCCGAAGTCCGTGAGCTAACCGCAAGGAGAGCAGCGGCCAGAAAGGTAGGGTCAGCGGTGGGGAGTGAAGTCGTAACAAAGGTAACCGGAAGGG
+
',-*+,1172*/2.+*+(&*&+.'.++2/5*0+(%&'&%&&''(&&%#&$$%)'('''&'*+151&%&$$$%$&%*'(*3-489+,-'(**,,*(('&-&*-,*,)())+)).+)*/3/,+,+.99+%'(%'(*$($$%&*,,.++)&+,*',1--1.*+'31-+.297530+78+.6848:89:;698992311/-/2:7454,))/.+*27,*.2/0/-(&'14-01;8767.0/(-2790.'-/1+))$$$((,-(11'))'*)))+,1,9+8+280-(3//'(/1/8642:.--636200-./5162/)''$&%'$$%)()%&%(())+,)*&')'(&$&/.25-)*'&++%)*)%%&'('+-*,+*('.'+&%(()')%%'''*113.85(&)&*$%'-+,$&'/00:+&%())&'&',+++(('(+*&('.)16/05),,0+*&&%+'-*&($&&#'&(%'(,'%&'(536((%%%((*+.4:75,%$&&$&&'$&&)+*''*%&(/&)46*.61+0'%/&,)('&)-,*))')%+6/3,%))#%''((20391398*,*((%%$$'.2(%&(%)'.+&)&$&&&*.5/+%'%')&00+%&%*-*)$&$&$&((&%(''),-10308,.0-4/%%%&&%%&%$')08/)0.8/+(,(*('*349555414/63;06///:0:0/&6*(*014:57831-1..-124576,(**'&()-.77452362402-412/*(+'(,,0/,'/218666.-%&,0,+,78987,0,''$+',*.,-0/0.-.4400+.043347:4+2122220-4()'*+(547(0.,**%$(*($%()-*(*&$&&#$$$*#$&#')#(&'+-.1%('4/+7*1,*)+*/$/098467.0+/3(*+241,)(),4&'(1<11/-(/.735',),3-513442*)&''%+-04;978037355-577+.0(%&$&'%&%&$%'&'''),3-4-)9)'*9)+23015:34-*'*03953//21'+&'%()023/816%%,.)+)**+3,*-1/.0./123,&'&%-)'--,4+,+-0/)4,4::;9/2-)/*
@6230a7b9-9ab1-4b22-b0c5-d0980bbc688c ch=35 read=76711 start_time=2019-12-13T05:31:17Z barcode=BC01 runid=2c9cf7bc05858273f10e7d7ec552fc0bd742dc3e
TTGGTAGCGTTCGGATTACGTATTGCTGTGGTGCTGAAGAAAGTTGGTGTCTTTGTGTTAACCTGCGCCTGTCATCCTCTTCCGGTTACCTTGTTGCGACTTCACCCCAATCGCTGACCCTACCTTCGGCCCGCTGCCTCCTTGCGGTTAGCTCACGGACTTCGAATTATTGCCAACTCATGGTGTGACGGGCGGTGTGTACAAGACCGGGAACGTATTCACCGCGCCATTCTGATTCGCGATTACTAGTAACTCCAGCTTCATGTAGGCGGTTCAGCCACAATCGAACTGAAATTGGTTTTAAAAGTTTATCCCACCTCACGGTATTGCATCTCTGTACCAGCCATTTGTAGCACGTGTGTAGCCCTACATAAGGGCATGATGATTTGACGCCATCCCACCTTCCTCCTGGTTAATGGCAGTCTCGCTAAGTCCTCAACAATGGTAGTAACTAACGACAAAGGGTTGCGCTCGTTGCGGGACTTAACCAACATCTCACGGCACGAGGCTGACGACCATGCGCCTGCCACCTTGTCCCCGAAGGATTTCCTCGATTAAAGAGTAATGCAAGGGATGTCAGAGTGGAGTAGGTTCTTCGCGTTGCTTCGAATTAAACCACGCTATGCTCCGCTACTTGTGCGGGTCCCCGTCAATTCCTTTGAGTTTTAATCTTGCGACCGTACTCCCCAGGCGGAATACTTAATGCGTTAGCGGCGGCACGAGGTGTTGAAACCCCCCCACCTAGTATTCATCGTTTACGGCGTGGACTACCAGGGTATCTAATCCTGTTTAACCCACGCTTTTCGAGCCTCAGCGTCGGATTACAGTCCAGAGAGTCGCCTTCGCCCACTGGTGTTCTTCCTAAATCTCTACGCATTTCACCGCTTCACACTGGGAATTCCCTCTCTCTCCTGCACTCACCAGATAACCAGTTTGGGAGATACAGCACCCAAGTTGAGCCCGGGTATTTCACATCCACTTAATCATCCGCCTACGCTCCCTTTACGCCCAGTAAAAATCCGGATAACGCTCGCCACCTACATTATTACCGCGGCTGCTGGCGTGGTTAGCCGTGGCTTCCTCCCTTGGGTACCGTCATTATCTTCCCCAAGAGACAGAGCTTTACGATCCGGCTTCTTCATCACTCACGTTGCTGCATCAGGGTTTCCCCCATTGTGCAATATTCCCCACTGCTGCCTCCGTAGGAG
+
$&$((#'+*,/1+3(2-..4885833//$'-225561,'))-0/8295996487*2*301109,&&'((%&-*&)(&)-352)2)0.,0.3.+06+./,-,;.81;<*+)*+242123;//26<1;-./26**6454:53-/2,.,*,3,,120.,*/'*-0+++--0).3.128-,+,(-08998898254&)-&*-32,2-2/33.'321226:88<2-/6086.1./69887:79*-/639+/*)+-.6/,0('')+..-42145:15/36000/*&&+5/3%&2887(/(%%1*4;;/276*//;-''*-2-056635001.,5-..1276555/39233925<72,+*)'+-.17423307-$%(%&(-*443721000008,*+..;;:12;8*+54927114./60.0-+,(*&*,,393100+)*-5703)(%1+,3.-/456559589797:'46:1:12198:88;87*9:806/6,**,))**./1(*+&/*,($(),+/)((%*(/6(*%**$#(/&/3.50/39:..,-'($*38/43560;/;50((),/688/6+-4/889;:6,+,--.&(++)-,9460.,..47+./;1+-*9*<;9:4)*$$&),44756--.,*..,/36551/068..26&4)400.370(.1;<31861610/3.()&(%+*3;;1.2::7:0:/+/4*4)*+52451-.-7/1/,),)'(+*--:.*44,1597-(')'(*4567;88:92911*,,71,00:476-16/03102431./04/..28**%-+*(+*-/:;3./0(2655/01128)2%4+023435&)(')&*+548;9<95892046590267583:''56,,+400'/..,*-;5561--+*&'),-/)-+.+1153-,003)+089,.7//,-$%&++005678588<<26)'%-4'.+,++/62.4./3)(&.4**&$,(0;+/$)),/+$'+,.2-141::58:0/0--0-7+/30)/,03-)-.,2410,.-//.-5.--5788;;344*+.'2)*27,-,*)..--381:**)+%,5+**-.*)+302754/28+0,*,'/).,366133,/122247.,+&)+11++(*+2;8.04407)'&&$'&%&+-1558860210:23133114)7:25;7,589++58/2050:66818783.0114421304837&8/.,
@d6152004-77c1-4aba-a5ef-44d2d9e69bb3 ch=107 read=104502 start_time=2019-12-13T05:31:33Z barcode=BC01 runid=2c9cf7bc05858273f10e7d7ec552fc0bd742dc3e
TGGGTTGCCGTACGACTTCACCCCAATCTCAATCCACCTTAGACATCCTTCCTTGCGGTTGGAGCCGCAGCCAGGTGTTATCAACTCTCGTGGTGTGACGGGCGGTGTGTACAAGGCCGGGGAACGTATTCACCGCGACATGCTGATTCGCGATTACTAGCGATTCAACTTCATGGTTGCAGACACAATCGAACTGAATGGTTTATGGGTTTTGCTTCACCTCGACAGCACCTCTGCACCATCATTGTAGCGTGTGTACAGCCCAGGTCATAAGGGCATGATGATTTGACGTCATCCCGCCTTCCCTCAAAGCTTGTCACGGCAGTCGCTAGAGTCCCCAACCAACGATGGTAACTAACGATAAGGGGTTGCTCGTTGCCGGGACTTAACCCAACATCTCGGCGTGACGACAACCTTCACCTGTATCTCATATAACTATCTCCATCTCTGGGGCCTTTACTGAGTATGTCAAGACCTGGTAAGGTTCTTCGCGTTGCTTCAATTAAACCATACTCCACCGCTTGTGCGGCCCCAAATCCAATTCCTTTGGGTTTGTCGTGCAGGCGGAATACTTAATGCGTTAGCGGCGGCACCCCCACACCTAAATTCATCGTTTACGGCGTGGACTACCAGGGTATCTAATCCTGTTTGCTCCCCACGCTTTCGGAAGTTACAGTCAGAGAGTCGCCTTCGCCTGGTGTTCTTCCTAATCTCTACGCATTTCACCGCTACACTAGAATTCCACTCCTCTCTGCACTCTGATAACCAGTTTGGAATGCAGCACCCAAGTCCAGACCCGGGTATTTCATCACTTAATCATCCTTACGCTCCTTTACGCCCAGTAAATCCGGATGGCGCTGCTTTATGCTGCGCGGCTGCTGGCACGATAGTTATTGGCTTCCTCATGGGTACCGTCATTATCTTCCCCAAAGACAGAGCTTTACGATCGAAAACCTTCATCACTCACGCGGCGTTGCTGCATGGGGTTTCCCCATTATTGCAATATTCCCCTGCTTTCCCGTAGGAG
+
+')&')%%$&*,.-,,2-1..45-//63-/18477+/423)),,(+)*,713.601/6/7&+$&4+$'$&')%,.()+()-8/1/,,)*-0653342583::3'..**++.106/,4+(')')).**('*(-04//..2349:97*6)*)0-*/*)+3,1/0&6*7,.+./-(+$-././,511.027766898,+,,)4.664)+,9509;/)+70-(.-*1*%)&('&()(,,)*&)'&&$%'&''()*))(,'(*(++.-+''*+--60,/79388/.-,+15-+-30,.17463*-%/&03))+%+&$'*6200&)'+(%')+*.*,%'*+.7:/*+,)(&''&++-./83348522324)0/)/+)(..-8.--)-6510102,.*')1-1//--(**'%((-//,2()$%&$$+)*+0243/4)/0011/0++++-33462*+/.%%&%&)'$&&%*&/0638775347;6-4125.63:35::6886/+-6.8',(**22+2*)*+,26147/0+00202+)(-/+&*(*,*0,.3/*,42(*&*&##%$$%#%$+131-,,)$(*'1.//4658221/22.)-%*378,'+)+/,,0/-5157879;60//0.-18975/24:15)&+*-46593734/4;0-355::3%+)**-/-,*)'++2/21709''()$+-83140717991/+)%%&%+./)*4:77875.634+462+25:67721%+-'%'+/250*)))**335-.23644**.,.6/7057;;4,3+*0:111.+,(+))&%%$&#+*&(1,*,067023.(+/)4,-.925(%&(+34284)41+-02;.**.076//44521+(+(*,*),.*&)*'&%%$''8///:;6/-')(&*++-0(-)/+/0628+,'()002259-*,)-4245:.;;;,381-/+&&$'11:8/,./,0)*37/+,-04322.//1+-('+&-,01./3641+-0.)-402.0.))1%/)',&)*&(+'*)')'%&%%(5/+-111+.
@9eee44f0-b4fc-4944-b1b1-b3e89c08d964 ch=158 read=72544 start_time=2019-12-13T05:31:30Z barcode=BC01 runid=2c9cf7bc05858273f10e7d7ec552fc0bd742dc3e
CGGGGAGGCAGCAGTGGGAATATGCAATGGGCGCAAGCCTGATGCGCAGCCATGCCGCGTGTATGAAGGCCTTCCGGGTTAGTAAGTACTTTCAGCGGGAGGAAGGGGTAAAGTTAATACCTTTGCTCGTGGCGGCGTTACCCCGCAGAAGCTACCAGCTAACTCCGTGCCAGCAGCCGCGGTAATACGGAGGGTGCAAGCGTTAATCGGAATTACTGGGCGTAAAGCGCGCAGGCGGTTTTGTTAAGTCAGATGTAGAAATCCCCGGGCTCAGCCTGGGAACTGCATCTGATACTGGCTAACTTGAGTCTCGTAGAGAGGGGTAGAATTCCAGGTGCTTGGTGAAATGCGTGAGATCTGGAGGAATACCATTGGCGAGCCCCTGGACGAACTGACGCTCGGGTAAAGCGTGGGAGCAACAGGATTAGATACCCTGGTAGTCCACGCCGTAAACGACTTGGAGGTTGTGCCCCGCTTGAGGGGCGTGGCTTCCGGAGCTAACGCGTTAAGTCGACCGCCTGGGAGTACGGCCGCAAGGTTAAAACTCAAATGAATTGACGGGGGCCCGCACAAGCGGTGGAGCATGTGGTTTAATTCGATGCAACGCGAAAGAACCTTACCTGGTCTTGACATCCACGGAAGTTTTCAGAGATGAGAATGTGCCTTCGGGAACCGTGAGACAGGTGCTGCATGGCTGTCGTCAGCTCGTGTTGTGAAAATGTTGGGTTAAGTCCGCAACGAGCGCAACCTTATCGCTTGTTGCCAGCGGTCCGGCCGGGAACTCAAAGGAGACTGCCAGTGATAAACTGGAGAAGGTGGGGATGACGTCAAGTCATCATGGCCCCACTACGACCAGGGCTACGATGCTAATGGCGCATACAAGAGAAGCGACCTCGCGAAGCAGGACTCATAAAAGTGCGTCGTAGTCGGATTGGAGTCTGCAACTCGACTCCATGAAGTCCCGGAATCATAGTAATCGTGGATCAGAATGCCACGGTAGATACGTTCCGGGCCTTGTACACCGCCCGTCACACCATGGGAGTGGGTTGCAAAGAAGTAGGTAGCAACCTTCGGGAGGGCGCTTACCGCTTTGTGATTCGCGACTGGGGTGAAGTCGTAACAAGGTAACCGG
+
0068(&-+/-33.))&+'*''$&%(-136613(-,2*041112*)$((*2.34467,-230435*/*'(-*.)/(58280+&$&+'+,32;8.).,,97.-%')*./,,-:4//4/4.,0,/6++665+,+,*'.,/.:/02-+-.-%('%&&$*4-,.+-+**12-//06560/-2..3.72/9001451'/%')50)&(,09/:/0/705/7/33:96556881,-.3/659:;881:7/-4/5006:./440/&&23)*676.48;::3006/0133./22000012...+/0.'&%+*'')+))+,-0433-,,(,25.63)3)3*1-+3--*#&%)*')*1+*+756((*,-236:1//'2+*1-%))/+.-*(,53.)02/,((3-..--+/-3/8-')1+'*+7:73,+,+0--21-.0*)0567<234841314,-.28;9:9.,()(**--//0*.**,:;16+&(,(-%/3,0.3:3522,/(/++*--./+++,/465115)*-;89<:9:0)&)*6/7281758)8/88<;93475:6.--124666.8;;0/5+,/.0.2/1-63300/.620-/05<;/::<8111'1776.6,./*&*+/-//-17/./02092228980/2-3).*.68:6-+++,;4303646778;9<:3<;3*2*)*64547-67///--5685;6/.///66--.//78/90--3/68101231814140366.+-0'0&%***///0/+0//5&'52022.23/0/2:5.-.407066+/8794:+++')+../07*00--..470;;8-0(1+0/+76+.46896588413------/,703("%%$%(+:221010,--)+2))%&*.-82)*13361.'*&*('(//),/310*)*')+1-'-+0.4399*-168657777727)8,411/,,.151.1/,/4/,-,-1../32..0&&(/(5+.&('(*2///8:9<1+&)),8229-)+182,*61461202*/877/,3+,)***.-+66./10//1848480)),,657<502:0'))(*+*5/.$'&-)(*/-)52/.1-0243502/)+22214445;5'&.*-.377/-004,,,..317,.-.,889861
@a744fe3a-e7d6-45cf-a730-cddfb9b7a9ad ch=170 read=91354 start_time=2019-12-13T05:31:26Z barcode=BC01 runid=2c9cf7bc05858273f10e7d7ec552fc0bd742dc3e
CCGGTTGCCTTGTTGACTTCACCCCGATCACAAAGTGGTAAGCGCCCTCCCGAGTTAAGCTACCTACTTCTTTTGCAACCCACTCCCATGGTGTGACGGCGTTGTGGCTGGGCGGAACGGTATTCACCGTGGCATTCTGATCCACGATTACTGCTTGATTCCGACTTCATGGGTCGAGTTGCAGACTCAATCCGGACTACGACGCGCACATGAGGTCCGCTTGCTCCTTGGTCGCTTCTCTTTGTATGCGCCATTGTAGCACGTGTGTAGCCCTGGTCGTAGGGCCATGATGACTGACGTCATCCCCACCTTCCTCAGTTTATCACTGGCAGTCTCCTTTGAGTTCCCGGCCGGACCGCTGGCAGCAAAGGATAAGGGTTACGCATCGTTGCGGGACAGCAACATTTCCTGGCTTACGAGCTGACTGGCCATACAGCACCTGTCTCACAGTTCCGAGCCAATCCATCTCTGGAAGTTCTGTAGATGTCAAGACCAAGGTAAAGGTTCTTCGCGTTGCATCGAATTAAACCACGCGCTCCACCGCTTGTGCGGGCCCCGATCAATTCATTTTGGTTTTAACCTTGCGGCCGTACTCCCCAGGCAGTCGACTTAACGCGTTAGCTCCGACCACGCCTCAAGGGCGCAACCTCCAAGTCGACATCGTTTTACGGCGTGGTTACCAGGGTATCTAATCCTGTTTGCTCCCCACGCTTTCGCACCTGAGCGTCAGTCTTTACCGATCCAGGGGCCGCGCCCATACCGGTATTCGCCAGTCTACGCATTTCACCGCTACACCTGGAATTCTACCCCTCTACGGACTCGGCTTGCCGGTATCAGATGCAGTTCCCAGGTTGGAGCCCGGGGAGTTTCACATCCTGGCTTAAGCAAACCGCCTGCGTGCGCTTTACGCCCAGTAATTCCGATTAACGCTTGCACCTCCGTATTACCGCGGCTGCTGGCACGGGTTAGCCAGTGCTTCTTCTGCGGGTAACGTCAATGAGCAAAGGTAACTTTACTCCCTTCACTCCCCGCTGAAAGTGCTTTACAAGCCCGAAGCCTTCTTCATTACACGCGGCATGGCTGCATCGGGCTTGCGCCATTGTGCAATATTCCCCACTGCCTCCGTAGGAACAATATCAGCACCAACAGAGGTTAACACAAAATTCACCTGCAACAACCGGCAATGCGGCGCGGG
+
9.+.29+.306(.)(&66/2*,(&$()40&(-1.+-0111***+393105('&&*5/7,32*0,($,/4209;1+10/5;-)**56-%)*56732)')(&-)2+*,'$$',--,3056*+.34;545;4410-),90++)*1&&(-+50,,+%')(-.3;9:502262+..1'),--,50//():9992;65.345865666731*-*-0.-,56443--/6.223$0''*11'..:/66/+)%$%)*:2:664-+)&)+).//0532445;+)+*(0*.-)3668*40133,+*++:852(,&,/0,156779-0.,53.+41&,,+++&,20.,+.4-+*46948,,72+3245312323./%048+629133*3113$*'(%**13://07.*&%&((+0-00*+&'/..14.0-/562.))&&$$%'+)/./111:5521.--0/0732*'')**(32480477-,.)'((+13660$*+,-2;-7165:1*/02181*3.86:<:5451;*+.2-*(+,02;667**(%&-.05(-6-/.9.549174166+)&))384:4$%(&%'**17*/,/*2-,)*&+)*+11.399/-/.3*.07++/.7,3-./005-,-++#&%),,..2977-*/.&($(-3/916,0.5644'42352338())+++-44-,/*.:4161314513204872:2*)1*971++,+*----%%&+2*+.799;9177417*-04/*-.-*-78,170.(&'))(+.5-92/205)*0'(')*,,-2/2882.68,,0..&)/07/4.4/7431832*/(()(*+,0.)-*12.38)63448--331.+46;66//2757/-'(/.*+.4+%'/:+*$((+8/111,*,.2&+-780<9:9,++*+11*'&%&$,))+*')225*3.0-0/90;43417/0%1742(%+'*)*6:01.7/0067/3+')(2-0-,-27+78////(+--98:91215;93.1'1.42594:/,+,%%&**(%)+09.085))(978-.-2.+2+()++.20''(%%-42)&&&(-17..6/03$%&),,107430610-./01:+95.51//.52&)+&.'(*0009599:7-/,**''3:23.7+/),,)/)/3+,.,1.1+4.+''*/)*&')..1/(+*($)''%%)''')-.'+))(,&$%$%$&$#$
@6335e500-2dc6-49ab-8ffc-e2a1d0fa036e ch=260 read=69644 start_time=2019-12-13T05:31:50Z barcode=BC01 runid=2c9cf7bc05858273f10e7d7ec552fc0bd742dc3e
TGGTACGCCGTTTACGACTTCACCCCAATCATCAATCCCACAGCAGACAGCTCGCTTCCTTGCGGTTGGTACCGGGTGTTATCAGCTCTCGTGGTGTATTTGAAGATGCGGTGTGCAAGGCCGAGAACGTATTCACCGCGACATGCTGATTCGCGATTACTAGCGATTCCGACCATAGTGGTGCAGACTACAATCCGACTGAGGCCGTTTTATGGAACACTTCACCTGGCGGCTTCGCTTCCCTCTGCACCATCCATTGTAGCACGTGTGTAGCCCAGGTCATAAGGGGCGCGTGGTTGTGCGTGTCCCCGCCTTCCTCAACTTGTCACTGGCGAGTCTCGCTAGAGTCTAACTTAATGATGGTAACTAACGATAAGGGTTGCGCTCGTTGCGGGACTTAACCCAACATCTCACGGCGGCTGACGTGTGTACCACCTGTATCTCATATGGCTATCTCCATCTCTGGGCCTTTACGCCAGGTAATAATAAAGAGACCTGTTAAGGTTCTTCGCGTTGCTTCGAATTAAACCACATGCTCCACCGGTAGGCCCGTCAATTCTTTGGGGTTTCATTCTTGCGAACGTACTATAAGGCGGAGTACTTATTGCGTTAACTGCAGCACTGAACTTTGACATCCAACGCAGTTATATGCGACACGGCGTGGATGCGGGTATCTAATCTATTGCTCCCCACGCTTTCCGGGACTGAGCGTCAGTTGCAGGCCGGTCGTCGCCTTCGCCTGGTGTTCCTCCATATATCTACGCATTTCACCGCTACACGCCCGTTCACGATCCTCTCCTGCACTCTGGCCTGGTTTCTATGGCTTACTGAAGTTAAGCTTCAGGCTTTCACCACAGACCACTTGCTGCCGCCTGCTCCCTCTTTTGCTAATGGTGGATGGCGCGCACCTACGTATTACCGCGGCTGCTGGCGTGAGTTAACCGGTAACTCTAATAAAGGTACCGTGCTCGGCTACCTGCACCATTTCCTGTAGCCGCCGTTTAATCCTTTATAACAGAGAGTTTCGTCGAAACCTTCTTCCTTCACGCGGCGTTGCTCGTTAGAGTTTTGTGCGAAAAATTACTGCCTCCGTAG
+
'%$(#%$%$&),)&*,.37;673<:3+2036::-9,-4-*,'%')+10+-.-.))6+7/12+.+1-+%''+,-//(+*;..,+)()*/-,-0++('&#$$%(.1,*%#$&)-(&$&'*+-2,*)*/..',-18879;7889:67/,5/0050/02131-+0,3,-(6*3)'&'$$%%&(&)+)**,,+)(*&''*%&$%#%&(''(*$$$$&'(($+)&)/,73/''&&%(,*-71+.102:)+431.)+0-/0(&,.()+-//02/220*,+20+).2,+*+11-797.)&(()'&%'%##&(().4:,,98;<:937(5--5,.,,.--+)('$(*-.&(+*%()(/&'/((**-*+-37851,++.-11.402,3/.9/4566847<157;734282111(.,+-4890+++'*+3231),(&#%%))-3/332,0*-178)-**$%%'%*'*,8232/*+//*.3390(*&&&'+*')3*(()).*&)++,*+&&.%%-*9874:88-*/*%(-/214192;<674.,-,,--37..-,.)&%$#$&$)*/630.2/'*).'2:;89:;85723-%)+*3774-0'(154.$)$++,/5-/2../343439963,,%'++241798033+/.*/*.','''*)((&#%$##$()'%($)%%()..882642-.4,,,%1/),,685,,+*)7:-.)186/,*+//22++,2,*&*&(*+*(+)(',,('((-.*.6224.-/9--+,*+/355798165612:0.&'*&*642+3-0.&&,4-&&&(+0700//)*.0'()+*-&'%%,4.4-002547114+,,,%&')2..%*,1,).326;:1008/2137;8%(1+/0.342/69434040('%-7.(('))(*)*++.-2%''')-1057-,,'**+32550-.-,,++%(&((+/)+/5.++'&&(*./*+%*+/4/'*$'(/01-&*+.2611.5401+'+0*6:,3)+&'&)*,+19388'%&'+,+;-,,794)*$)%)*41./((%**.,/1215752,0/-/01174141//21)+++(%,,20*('((),23/&)'#$'&'3-73+*((
@0827752d-4f00-49d9-a0bd-7d85d191f15e ch=53 read=95642 start_time=2019-12-13T05:31:49Z barcode=BC01 runid=2c9cf7bc05858273f10e7d7ec552fc0bd742dc3e
CCCGGTTGCGTAATTACGGCTTCACCCCAATCATTACCTTCCATTGCCTTGCCTCATTGCGGTTAGCTCACGGACCTGAATATTGCCAACTCTCACGGTGCGTGGGCGGTGCTACAAGACCAGGAACGTATTCACCGCGACACGATTCGCGATTACTGGCGATTCCAACTTCATGTAGTCGAGTTGCAGACTACAATCGAGCGAGAATGGTTGCATGGGTTTTGCTTCACCTCAGCGGCTTCGCTTCCTCTGCATATCCATTGTAGCACGTGTAGCCAGGTCATAGGGCATGATGATTTGACGTCATCCCGCCTTCCTCCAGCCACTGGCAGTCTCACTGAAGTCTAACTTAATGATGGTAACTTAACTTTTGATAAGGTTGCGCTCGTTTGGGACTTAACCCAACATCTCACGACACGAGCGGCGACAACCATGCACCACCTGTATCATATGCGCTATCTCCGTCTCCTGCGGAGCCTTTGCCTTGAGTATGTCAGAATACCAATTAAGGTTCTTCGCGTTGCTGAATTAAACCACATGCTCCCACCGCTTGTGCGGAACCCCGTCATTCCTTTGAGTTTCATTCTTTTGAACGTACTACTCAGCGGTACTTATTGCGCGTTAACTGCTTTGAACTGACATCAACACTTTCGTGCTCATCGTTTACGGCGTGGACTGCAGGGTATCTAATCTATTTGCTCCCCACGCTTTCGGGACTGAAGGCGTCAGTTGCAGGCCAGATCGTCGCCTTCGCCATGGTGTTCCTCATATATCTACGCATTTCACCGCTACACGTAGATTCCGATCCTCTCCTGCACTCTAGCTGCCTGGTTTCTATGGCTTGCGGAAGTTAAGCTTCAGGCTTTCACCACAGACCCTTGCTGCCCGCCTGCTCCCTCTTTACGCCCAATAATTCCGGATAACGCTTGCCACCTACGTATTACCGCGGCTGCTGGCGCGTGGTTAGCCGTGGCTTTCAATAAGTACCGTCACTCGGCTACCATTTTCTGGCATATACGTTCTTCCTTTATAACAGAGAGTTCCACAATCGAAAACCTTCTTCTTCACGCGTTACTCGGTCAGGAGTTTCCCCATTGCCGAAATTCCTATGCCTCCCGTAG
+
)'')+--),'&%'/+%,2.2392//43*+,&%#&$$'*),)%%%$%(()*),5/-%')*,&/-1.'()+,,-/***('&%)).2//2+(*+,()$'*(''')%(,11-')%&%&--1+/28&3)2+/3754;2./,(('&'%%'*0942352/9.-,%)*-.460),')*,))*)',&'(/.,/,,-8863+(*'0,-'(&-+-,031143./--.//+09:2&'101438.+'%&&)+.4.&'()*+)*'%)%$(+,5.,2*(('(%'''''(+-6*4,++'',(/3.460/0/-4;60046679-9,$#%$)(+))-)(''(&+)*))+364(+%-*$(((*+(*'&&&/+0-.33862,-+,))&')*(+,621-4-:-./845244,,/11114/222)-,...0/-%')+//1(&$'')+5877+03444323-,7/01*'((&'(*%$%&'*)(%'(''(&('(*++/)%..,3*&(&&%'%,+,1012+'&(%%%$&#-%(%)*,549<935/3,**+*+-,0/:31511,)('()2+$%'()7+---)+/+'0+/+&+1()6501;-('(4:0.980,0+&%'&33+/*125667.**+'(%((((+*(')++-5(($($&$&((.((.')0+-/),*%'(,.*++&*+0:80/.6:/0381/03,*)*%,(+(%1(.),00,1)(+/+&'(.11*%()*06/.+671./*,((&.047)1/:36.48130/1884--',-3534:9.*)&/,./4.,,%)+/1652%0..-2991227022&0),',$&,-(.*%'/2/,/)-&'(2+./1*,.35152*+05:701%,&&&%$$%(%*'(/,5*-.5:7,7974;;/-/2+/./89:,,*'()*09,,.7/.,+52+*,02('0*.+'+/+359./,4-456872+2-+54.211-2(2')-.5;676:8884402)%((*(325/.04++,.,/7/***++0&-)-:89:2221.42106:/4<1''#$$%$''%#)*-6(&&)(*-/,./75.,*&*)+-&&&)1923+,45016395452.40*,-/'-)%&*,*5+-&+&%',8(02,(&)()1)&((+))*(&$('(+(+0*)(((
@7d067712-f3a6-430d-9720-29a57a3fb8c4 ch=385 read=40328 start_time=2019-12-13T05:31:44Z barcode=BC01 runid=2c9cf7bc05858273f10e7d7ec552fc0bd742dc3e
CCGGTTACCTTGTTTACGACTTCACCCCAATCGCTGACCCTACCACAGCTTCGGCCACTGCCTCATGCGGTGGCTCACAGGACTTCGGGTGTGCCAACTCTCATGTGACGGGCGGTGTGTACAAGACCGGGAACGTATTCACCGCGACATTCTGATTCGCGTTACTAGTAATCGGCTTCATGTAGGCGGAGGTTTCAGCCTACAATCCGAACTGAAGACTGGTTTTAAAGTTTGGCTCCACCTCACGGTATTGCATCTCTGTACCAGCCATTGTGCTTGCGGTGTGTAGCCCTGCACATAAGGGGCATGATGATTTGACGTCATCCCCACCTTCCTCCTGGATTAGCAGGCAGTCTCGCTAGAGGTCCTCAACTTAATGGTAGTGAAAACTAACGACAAAGGGGTTGCGCTCGTTGCGGGACTTAACCAACATCTCACGACACGAGGCTGACTGACAACCATGCACCACCTGTCGCCTTGTCCCCGAAGGGTTCCTCGATTAAGAGTAATGCAGGGGATGTCAAGTGTAGGTAGGTTCTTTCGCGTTGCTTCGAATTAAACCACATGCTCCGCGCTACTTGTGCGGGTCCCCGTCCATTCCTTTGAGTTTTGATCTTGCGACCGTACTCCCCAGGCCGGAATACTTAATGGATTAGCGGCGGCACGAGTGTTGAAACCCCACACCTAAGGATATTCATCGTTTACGGCGTGGACTACCAGGAATTATCCTGTTTGGTGCTCCCCACGCTTTCGAGCCTCAGCGTCAGTTACAGTCAGAGAGTCGCCTTCGCCACTGGTGTTCTTCCTAATCTCTACGCATTTTCACCGCTACACTAGAATTCCGCTCTCCTCCTGCACTCCTAGATAACCAGTTTGGAATGCAGCACCAAGTTGAGCCAGATTGTTTCACATCCCTTAATCATCCGCCTACGCTCCTTTACGCCCAGTAAATCCGGATAACGCTCGCCACCTGCGGTTATTGCCGGCTCTTGGCGTAGTTAGCCGTGGCTTCATCATGGGTACCGTCATTATCTTCACAAAGACCAGAGCTTTACGATCCGAGCCTTCATCACTCACGCGGCGTTGCTGCATCAGGGTTTCGTTCCCCGGTTGTTACCAATGATTCCCCACTGCTGCTTGCTCCCGTAGGAG
+
6--*2'%-2/7-35(&--.09:70.42+--,2$%/)+76/+*+*%(&%'%&(,)20&/1+,)'+%/''(/)$-.,,*-%0//23841+'.%3*+/6/..3121751///),69688262347562352':80;83656<4025+.,/119;6/11562-/-&6-/0'1-/('-%-).963955-7-(((&+41:540110,'-08+.-+030/.++)+063/2;9*-60.2;0-40.24-0924)-1--(-)&&(*/121/869/)',.,/7&*'())'((*/-0+),./8/*$)'((++*/08203/--.-*1;+*-97:994878+,775:7(,-4---'0(+)0,-10+04535&%&((&)$'&'(-'2)+3.6/1.0*$*%+++)(*1-321.7;*-06-/1/03772101.12;7611./-(*,-10/.-.,/+*&,.)'-)01./-'-(383:<590/,/2/262:).('%*.,*+((%(/,**'*/38778160--'')*/54426)06.5679:5/1433502-/.8.)'(&)(-/,/,*+514,)1-2/<95,)*)2-.*4+)()*-*,-/,018*36//341--1'*)/*'(3020-89;.-/0,1,*+427:*.*++6990)005'+'/+*'*)%)&'$'(,3)*+*3-&/.-3-(,+-45.0:/.84)&)'-+%%'(+&(',,:89974:4%+-.0,-,(&*0/30+*()),-01243163-('&&(+./5-%'')0/1*(*)+47.-,--//-.53333454&%&%$(*54892;2*-*'&)-0.01:63.3,)-30414+,.13+9;8,+)),*-03+'*&')+*0,/1+,.2211/0.423.../--1-//8/90-73:7144876:310,.&*',)4.0141%&+2,'2860,-.,02',/.212269:34;43405141+3-*+,-/+'(+38,).36;4757755,+(,+,5.+*+)&2,*4,*,**&#%'(,-1/*,+,/20./+(+,2.,/((+-./'2++)%'()-/41-/380/%)*40-/1'.(./118.(*++,1&$(&)65:33444556011..2.//9--../1230535-43(&%#+.3,*%-((++%+'(''&%(((*.)&).+,)(*))(*,,8/-.'0**&
@75db2adb-f1ec-4030-bd6a-ff6fd3f7de62 ch=47 read=73769 start_time=2019-12-13T05:32:08Z barcode=BC01 runid=2c9cf7bc05858273f10e7d7ec552fc0bd742dc3e
CCGTTTACCTTGTTGACTTCCGCACAATCATCAATCCCACGCCGTCAGCTCCTTCCTTGCGGTTAGGCCACCGGCACGGGTGTTATCAGCAGCCTCGTGGTGTGACGGGCGGTGTACAGTGAAAACGTATTCACCGCGACATGCTGATCGCGATTGCTGGCGATTCCAGCGTAGTCGAGTTGCAGACTACAATCCGAACTGAGAATGGTTTTATGGGTTTTGCTTCACCTCGCGGCTTCGCTTCCTCTGCACCATCCATTGTAGCACGTGTAGCCCGGTCATATGGGGGGCATGATGGTTGACGTCATCCCCGCGCTTCCTCCAATGTCACTGGCGAGTCTCACTGTAGATACAACAATGATGGTGGCTTAACGATAAGGAGTTGCGCTCGTTGCGGGACTTAACCCAACATCTCGACACGAGCTGACGACAACCATGCACCACCTGTATCTCATATAGCTATCTCTCCATCTCTGGAGCCTTTGTAGGTATGTCAGAGACCTGGTAAAGGTTCTTCGCGTTGCTTCGAATTAAACCATGCTCCACCGCTTGTGCAGACCCCGTCAATTTGAGTTTCATTCTTGCGAACGTACTACTCAGGCAGGTACTTATTGCGTTAACTGCAGCGCTGAACTTTGACATCAACACTTAGTACTCATCGTTTACGGGCGTGGACTACTGGGGTATCTAATCCTATTGCTCCCCACGCTTTCCGGGACTGAGCGTCAGTTGCCAGGCCAGATCGTCGCCTTCGCCACTGGTGTTCTCCATATATCTGCGCATTCACCGCTACACGCCGATTCCACGATCCTCTCCTGCCTCTAGCTGCCCGCGGTTTCTGCATGAAACTGCCGAGTTAAGCTGAGCTCACCACAGACCGCGCTGCCGCCTGCTCCCTCTTTACGCCCAATAGTGCCGGATAGCACGCCTACGTATTACCGCGGCTGCTGGCGCGGCGTAGTTAGCCGTGGCTTTCAATAAAGTGCAAATGCTCAGCTGCCGTTTCCTGGCAGCCGCCGTTTATCCTTGCCGGCGAGTTTACAATCCGAAAACCGCCTTCTTCCTTCACGCGGCGTTGCTCGGTCAGGGGTTTCCCCCATTGCCGAAAATTCCCTGCTGCCTCCCGGG
+
-(&&*(&*'()'%%&'-*,.*%*&((3+-.885:438.)+$(%($$('*,/103.('/+0,303&*(+)%*---+$%'1-0129451/')(#&$%%''&(+)*+-24::651&('&&%&$%,02042864:.,2/-612/127641(1),,/)5(#$'&,*/.574*,')(,*01-*&,-2*%&()*$'*+8-9,)*')'#(&',1,.-69,02174/::.,/43//0905&&*0579/--/--1,/0(,$&*,,79./910031,//0/,,+/.).0*/))'%$%))0+//2/.--+/1)*)&*01+95-())$'.+1/-1*+%((+621*.('%&')-/0,)(*%%')(&('&%(/&(&&+))()*(+-4,---()10')5--.//.123921&6010212/1-(,'&*+++-')+05/1543300,0.2(.2/0--,0+*3..-/03468.5..,()+,64.-+/'(*82.**/*()*).0'(%('()1,01+&((*3.%%)+/3(063:76;60/++1*..:1)*+*)*0/-.*)(*33.+.)&(.*''*0+3(10/)*21+)'5,+,02;;9468/2/-.)(10&'%'(--21+*/-%'$(&,-6/00.--.395510,+'*&(-261/4:8+))'*00-+%(*().0./221676373+,+,((((*0,-/'.2)00()*,((,4//-((/*$(-498/+.-*+-+,).::0063-03368394,&.+&-//621142/54)(&$%'(+.',+1-*)/,.+-1(,-00.-'$++/*012(-224554%)&(&*(,2-&&%'*,-200.///12****&(*+-,'%$'))%*1+,+.+*(()%($$('&&(*,/.'(&&%&+-.046/00/33.&&&')*265880.,.07,***-'#''((&-((&$%"&&*63(,$%#(&*)%$&$.)(1,*+(*+0//225584/0&+),+03573.1.+,+*',.)%,,02:4/3&2%%)*)*+-'$%$$'$&*1*+&&#$&((.4/43'+0$%)*'+($&$*(1(((+1*',*3.2*'**+))-$&*,0/5:274,,%(&)+...090017.751$*--/+8,/6:4+*-2+.+*-8840+0*'')*+*--,2/'*+*
@9f203435-3fc1-4134-a52f-97d40e15691f ch=181 read=114414 start_time=2019-12-13T05:32:02Z barcode=BC01 runid=2c9cf7bc05858273f10e7d7ec552fc0bd742dc3e
CCGGTTACCTTGACTTCACCCCAGTCATGAATCACAAAGTGGTAGCGCCACTCCCGAAGGTTAAGCTACCTACTTCTTTTTGCAACCCACTCCCATGGTGTGACGGGCGGTGTGTGCAAGGCCAGGAACGCGTATTCACCGTGGCATTCTGATCCACGATTACTGAATTCCGACTTCATGGGTCGAGTTGCAGACTCAATCCGGACATACGACGCACTTTATGAGGTCCGCTTGCTCGCGAGGTCGCTTCTCTTTGTATGCGCCATTGTAGCACGTGTGTAGCCCTGGTCGTAGGGCCATGATGACTTGACGTCATCCCCACCTTCCTCAGTTTATCACTGGCAGTCTCCTTTGAGTTCCCGGCCGGACCGCTGGCGAAAGGATAAGGGTTGCGCTCGTTGCGGGACTTAACTTAACATTTCACAACACGAGCTGACGGCGACCATGCAGCACCTGTCACGGTTCCCGAAGGCACATTCTCATCTCTGAAAACTTCCGTGGATGTCAAGACCAGGTAAGGTTCTTCGCGTTGCATCGAATTAAACCACATGCTCCACCGCTTGTGCGGGCCCGTCAATTCATTTGAGTTTAACCTTGCGGCCGTACTCCCAGGCGGTCGACTTAACGCGTTAGCTCCGGAAGCCACGCCTCAAGGGCACAACCTCAAGTCGACATCGTTTTACGGCGTGGACTACCAGAATTATCTAATCCTGTTTGCTCCCCACGCTTTCGCACCTGAGCGTCAGTCTTCTGGGGGCCGCCTTCGCCACCGGTATTCCTCCAGATCTCTACGCATTTCACCGCTACACCTGGAATTCTACCCCCCCTCTACGAGACTCAAGCTTGCGCCAGTATCAGATGCAGTTCCCAGGTTGGGCCGGGGATTTCTATCTGACTTAACAAACCGCCTGCGTGCGCTGCGCCCAGTAATTCCGATTAACGCTTGCACCCTCCGTATTACCGCGGCTGCTGGCGCAGGTTAGCCAGTGCTTCTTCTGCGGGTAACGTCAATGAGCAAGGTATTAACTTTGCCTCTCCTTCTCCCGCTGAAAGTACTTTACAACCCGAAGGCCTTCTTCATACACGCGGCGTGGCTGCATCAGGCGCCGGTGTGCAATATTCCCCTGCTGCCTCCGAGGG
+
8*.)50,.&,$&',-840556*,-:/&'(*0.1111/1/,+'()'()+0./-12*('(*-0345.42*1.+-04955;;4,448+98/)+)39+(..,+13/2616;:8:532/.,27:..4,$38584-.,(*+5113701061789974454(')-.5931,,&'+30*)'0359353/)*+,,//0/0%-&*+,-4022-6))&)&&-/2.+%),0-.(*)-+,0.,,..()**,,-++/.6/00.+603<51478688;:27;+,,-,+-/56811.22:3/0986152*397:88222,+()+,-19889/99:.47;:;94.0---7,*,<7;9::2-./0.9/,341-0-0,6+,,1128,4,**/04.,*(&-,3-5*+.0.4/0,/1532813.88/.,.+/(&$+/63290../97725487313(,-'*)%-6/76522325:7.--(()14638-+--))+'*+09-+--//0.00/68/*,4.467:<;:08874999;448447.52;99=;:;83:01067%%3135<8:920./--.04055//,7+//6(7-79.&33&/(7-38;7--.16//.20/0,-*4938:33+282)-/3.5133100304366228.)**-)2)/-+172213;963.-1/+0-1-1.24)7*26115466/:91'),-/*',)3-5763;2.**-*+-923:8878.:9.*2-442,'+')287.0/.223899;98:34588:-&'*06/3534:4;5350-70554,1,.,-.,++.//5320405316;589:61,)*%)''*/-/+2+/*-,*.40+,0638748767:35*,-011338045457-.032328:7/2**.606/)./1'167+39,-%)*201.++,0333:0;<79:8::90-.)(&#&'+*)'()+/9<00,-,7.80.-.+&'#*.603705504//2/20**.0119.-&,%/*-,+(81188234:4:<:99:4,,,/.,+,-07000366/-...2:28(*.'$(&).-1/.*.)4:0*/21*,(%&%,18;..//2:-,/.2.4150.3:7892,),*,0,)(('/+,.2232'-&(&+,),-$-)-.3/01+89.***.1549.6'&'-5,
@ac945c5a-6342-416b-bc49-3c7c3731da7a ch=132 read=61630 start_time=2019-12-13T05:32:00Z barcode=BC01 runid=2c9cf7bc05858273f10e7d7ec552fc0bd742dc3e
CTCCTACGGGAGGCAGCTTGATGAAATTTTCGGCAATGGGAAACCCTGACCGAGCAACGCCGCGTGAAGGAAGAAGGTTTCAGTTGCTTAAACTTCTGTTATAAAGGCAGCGGCTACAGGAAATGGTAGCCAGTGACGGTACTTTATTAAGAAAGCCGGCTAACTACGTGCCAGCGTACGGTAATACGTAGGTGGCAAGCGTTATCAGGTGTGGGCGTAAAGAGGGGCAGAGGTAGCAAGGGTCTGTGGTGAAAGCCTGAAGCAACTTCCGGTAAGCCATAGAAACCAGGCAGCTAGAGTGCAGGAAGGGATCGTGGAATTCGTATTAGCGGTGAAATGCGTAGATATATGGAGGAACACCAGTGGCGAAAGGCGACGATCTGGCCTGCAACTGACGCTCAGTCCAGCGTGGGGAATAAATAGGATTAGATACCCTATTAGTCCACGCCGTAAACGATGAGTACTAAGTGTTGGATGTGTCAAAGTTCAGTGCTGCAGTTAACGCAATAAGTACTCCGCCTGAGTAGTACGTTCGCAAGAATGAAACTCAAAGAATTGACGGGGGGCCCGCACAAGCGGTGGAGCATGTGGTTTAATTCGAAACAGCAGGAACCTTACCAGGTCTTGACATACTCATAAAGGCTCAGAGATGGAGAGATAGCTATATGAGATACAGGTGGTGCATGGTTGTCGTCAGCTCGTGTCGTGAGATGTTGGGTTAAGTCCGCAACGAGAGCGCAACCCTTATCGTTAGTTACCATCGATAGGTTGGGGACTCTAGCGAGACTGCCGATGACAAGCTGGAGGAAGGCGGGATGACGTCAAATCATCATACCCCTTATGACCACAGGCTACACGTGCTACAATGGATGGTGCAGAGGAAGCGAAAGCGCGAGGTGAAACAGAACCCATAAAAACCATTCTCAGTTCGGATTTGTAGTCTGCAACTCGACGCTACGTGAAGTTGGAATCGCCGAATCAGCATGTCGCGGTGAATACGTTCTCGGGCCTTGGCACGCCCGTCACACCACGAGTTATTAACGCAGAAGCCGGTGGCCTAACCGCAAGGAAGGGCTTTATCTAAGGTGGGATTGATGGTGGGGTGAAGTCGTAACAAGGTAACCGGAAGATAGAGAGCGACGAGGCAAGTACGTTAACACAAAGACACCGACAACTTTCTTCAGCAAGCAATACGTAACTTACCGCG
+
*.32247486)*+--('%%'',+*&-)09,)2434:772)'-,14+,-577541238:58;211243/***+'(''/0;0.',)/('*':9511415,5-,-94*+,)(,*-,,,34'1/.61-00--,70+--.132653-11-*2/2)$+,)+6402345967776942/*''&&%'$'--0,0;9887962612:2452:3340221-/+3434458(&'+2,+)+,*.+,*,,,.+5*+*///.2-*./-*/46++'&&(-,.4/*-2/3:489,--,0:/323896//...--.//5,1+,(,6-*****.,-*,+4%+&&%&(0292*+-*'1298)'/++-.04954/02/027/66486(,-)(649:96556(*72:0475:44451...-17/:'&'**++/2+(),020-&/+(9)-%)(,,6-,*(,)*.132445;99:;8/,-.,(-/.221)*+21;1918/0+/0./)*.21/09552343062412.02'$%,%.*,.4735841%''(()*.07<9,--+'.+,20;81314,,'',(/8792231+&(+)'(+0/47373266+*/*1*+,47<:16780**(')*&.*,'-)19/://7+,)*+1811/*1-.06***3(0***3()*+*:87(((')30+/01626765887:+9--564469:767924567;33333885665545)(./.2(*.,7//./48-/248-)'&)*460/09-)-,/6/30,+3.*:,--/(',&/*0+(785/5833.,-(*.123235%%&)+.8812225/0-*.+1/-.0+458977929/./::601'/90)()(.875.%&'+023.-()(/-22479:9::740,-,050/,*('%&')3-)-),('++2-11&,7/057:-'0.9;:207:8<543%/331*6)+/)'**+.1126/202288620,++&'((*)/-,*,121&&%&&*)))()(-..328+8742521427;44741-/'%$'$%&+*-33123--+/1*,)*)(.,(+)('$*$$))+18055042('.0/1+--5)+*((**'%%*,55/6,.*,086.04.11.'3(,530,*)&'.8897745263691;-4.:./2.,)(&)*786)*()(-*)(+-/403////15*'+*+0)$*-+.,2:80779,.468./10./345-.%%%$%%%%$
@94bc603f-5203-41bd-a96f-a9e885a83897 ch=360 read=99521 start_time=2019-12-13T05:32:15Z barcode=BC01 runid=2c9cf7bc05858273f10e7d7ec552fc0bd742dc3e
CTCCTACGGGGAGGCAGCAGTGGGAATATTGCACAATGGGCAGAAAGCCTGATGCAGCAACGCCGCGTGAGTGATGGAGGCCTTCGGGCGTAAAACTCTGTCCTCAAGGAGATAATGACGGTACTTGAGGAGAAGCCCAGCCAACTCCGTGCCAGCAGCCGCGGTAATACGGAGGTGCAAGCGTTAATCGGAATTACTGGGCGTAAAGCGCACTGACGGTTTTGTTAAGTCAGATCTTGAAATCCCGGGCTCCAGCCTGGGAACTGCATCTGATACTGGCAGCGAGGGAGTCTCGTAGGGGGGGGCAGGCCAGGTGTAGCGGTGAAATGCGTAGAGATCTGGAGGAATACCACCGGTGGCGAGCGGCCCCTGGACGAACTGGCAGCTCAGGTGCGAAAGCGTGGGGAGCAAACAGGATTAGACACCCTGGTAGTCCACGCGTAAACGATGTCGACTTGGAGGTTGTGCCCGCTGAGGCGTGGCTTCCGGAGCTAACGCGTTAAGTCGACCGCCTGGGAATACAGCCGCAAGGTTAAAATGAATTGACGGGGAGGCCCGCACAAGCGGTGGAGCATGTGGTTTAATTCGATGCAACGCGAAGAAGAACCTTACCTGGGTCTTGACATCCACGGAAGTTTTTAGAGATGAGAATGTGCCTTCGGGAACGTAGAGACAGGTGCTGCATGGCTGTCGTCAGCTCGTGTTGCGAAATGTTGAGTTGGAGTCCCGCAGCAGGCGCAACCCTTATCCTTTGTTGCCTTGGTCCGGCCGGGAACTCGAGACTGCCAGTGATAAGGCGGAGGAAGGTGGGGATGACGTCAAGTGTCATGAAGCCACCCACGACCAGGGCTACACACGTGCTACAATGGCGCATACAAGAAGCGACCTCGCGAGAGTACCAAGCGGACCTCATAAAGTGCGTCATGTCCGGATTCCAGGTCTGCAACTCGACTCCATGAAGTCGGAATCGCCCCAGTAATCGTGGATCAGAATGCCACGGTGAATACGTTCCCGGGCCTTGGCACACACCGCCCCGTCACACCACAGGAGTGGGTTGCAAAAGAAGTAGGTAGCCCAACCTTCGGGAGGGGCGCTTACCACTTTGTGGTTCATGACTGGGGTGAAGTCGTAACAAGGTAACCGG
+
+*/)'(/-37+'-.*766,--&,(**)')(&'*+10-/141%%*,*,-3.,-10/0-026224:55554/...,.03-0.487/7+5,(++.7:,50//*02401/+-(&'//-...+.-50//--*).+(&'&'05+&+3-170016355:..,*().(&(&'+'%&#*)1++/+++)(+-*3,4,65/30.00,/373-)'(*11,,.-%($(%,051::,0/9+-.36-,.1%)&'384,080-64318)-&37358/*&-345756)*,3,,*+&%'%&%'***&()/,/451.&0-3/3-+%/,*+,/2/+%'),3;4429:43520%&'+2399;0/5//31(-.'//17/*,((''$((+49,+3788544.,,.('%''204-,,,'***+)638;;**//09/6+,,%/***4468<..6;832130%&(((,//%-.-./1981,-+2,11,5;/1-82*$&'(*,0,//.72204&+/++-/35/..+/,3,/55/03.-5-'(,**'(,-&/03-.3'8+45058/,.06393.0+(10%,*071'*(,...0.677911110,'*/-5*174;711101948452/1(*-,.6391/.//.-,(,,//-055351)-12)0*+676+*)+,,6.*')*()646:9;95:9413'*%''*.015:;;;;77774;60011/34/0-0/24634-'&+-,+--2)&.05.(&'(25)*0-%/(&,+'++.091510/3*-1*'(-)-(%'-,;3./3/4,:6/41-/)'-)/349:/0,+.**&&&&&*%)(+**,)039630**,134)3$)$(**+&)&%*''07**0136;49:952-,&(')(01551545310.+--3151/')'''--0623/.-+*%&$%(&1,+605112/1177;4//3657913.,1-)//,,%%%+./.),-**-./36778:444340011433572+*(&)-528333:97867-+)00130()(---,859;559/2-,211))%&#&&(*204,+.48*,94/0.03+0'/1*&'*1-.7.0-37+&)+')*-42/',,(-.12256*66(*150./242.15,.0:7/18:77:776177324/,,,),+,-567744-:.07::17
@ad9a63f5-ced6-461b-897c-f22903e4416b ch=187 read=109733 start_time=2019-12-13T05:32:23Z barcode=BC01 runid=2c9cf7bc05858273f10e7d7ec552fc0bd742dc3e
CTCCACGGGAGGCAGCAGTGGGAATATTGGACAATGGGGCAACCCTGACCCAGCCATGCCGCGTGTGTGAAGAAGGCCCTCGGGTTTGTAAAGCACTTTCAGTGAGGAAGAACGCCTGGTGGTTAATACCCATCAGGAAAGACATCACTCACAGAAGAAGCACCGGCCCCAACTCCGTGCCAGCAGCCGCGGTAATACGGAGGTGCAGGCGTTAATCGGAATTACTGGGCGTATTAAGCGCGCGTAGGTGGCGATAAGCCGGTTGTAGCCAGGCTCAACCTGGGAACGGCATCCGGAACTGTCAAGCTAGAGTGCAGAGAGGAAGGTAGAATTCCCGGTGTAGCGTGGCGAAATGCGTAGAGATCGGGAGGAATACCAGTGGCGAAGGCGGCCTGGACTGACGCGACACTGAGGTGCGAAAGCGTGGGTAGCAAACGGGATTAGATACCCTGGTAGTCCCACGCCGTAGTGATGTCGACCAGCCGTTGGGTGCCTAGCGCACTTTGTGGCGAAGTTAACGCGTAAGTCGACCGCCAGGGAAGTACAAGGTTAAAACTCAAAATGAATTGACGGGGCCCGCACAGCGGTGGAGCATGTGGTTTAATTCGATGCAACGCAGAAGAACCTTACCTACTCTTGACATCCTGCGAACTTGTGAGAGAGATCACTTGGTGATTGCCTTCAAGAGACGCAGAACAGGTGCTGGCTGTCGTCAGCTCGTGTTGTGAAATGTTGGGTTAAGTCCCGTAACGAGCGCAACCCTTGTCTTATTTGCCAGCACGTAATGGTGGGAACTCTAAGGAGACTGCCGGTGACAAACCCGGAAGGTGGGACGACGTCAAGTCATCATGGCCCTTACATTGGGGCTACACACGTGCTACAATGGTCGGTACAAAGGGTTGCCGAGTGAGCCAATCGAAAGCCGATCTCAGTCGGATCGGAGTCTGCAACTCGACTCCGTGAAGTCGGAATCGCTAGTAATCGTGGATCAGAATGCCGCGGTGAATACGTTCGGGCCTTGTACACACACCGCCCGTCACACCATGGGGTAGGACTGCACCAGAAGTGGTTAGCCTAACGCAAGAGGGCGATCATCACGGTGTGGTTCATGACTGGGGTGAAGTCGTAACAAGGTAACCGG
+
015'#&*150232,111189;-4-.,2./,48.://22/+-207/+*+11.,(26695:;9955-0*(*,)'*(++9;66602//8*,25:7&+)+,89713-.*)+-3,/80-/74:;;:::<2:401;5139-44-5.,+/211/11..0/.16%)*(*45-5+525-/212-)+857:.-+()4,++***,'$%((+*,0+57/.3-)*/*2+0*.5+4/677:<:711*(*3++,-//,0305/.0-/-.000,112854-'&'+-(/263:)6-8447/.)--9456323838795412/+-////01.2*/*+).,1)-(,-%,(+1+3,-//.,')'+''%%((0.)*9764*,/121.6*'0-',--/4(2,6--,45375/)+*+-83535//,)-,01477226576''((,*.11;822065863':4.-1+,-1558')742%0,6,*%--.7++&&$&*+24744784*55-:-37546581/,/-+)*-50-++5/+(4)*335100%//50678999248*15)'&%&$&&'+-/32;:1--5*9:--/)*+-*(+)153+2*+-,,%-,-%2)1(-.18566:4;7.428322219:9965''3+*,15102/38,+++,451/01569788-+2+,8040.,))+,-21*()&)%.&%('(7;9<-0*)'&.,,7.,',,/58832--2/12::6662444685-3/)()+61/36;5663:42/03:,.9978((352855270+01.-*2*49++21//.,..+0--72*)+),-/.32/1.1-//186:80:22288<-:.(+'*&,--6:245659569073:::;911)359/+1+*'(()3--116520'*-/1110/1657;70,*(+-22)--7/7()&%$'(*1+0.3--+(..(*29000008(++-,9388-+&(*027322//355668;47819000+6.648222-1./,,-5465469630533675203003;98834/0%)12615,/,-)*+,01:37;5./.**),2.0+'1-)$--)&''((+)+&**,0041,+(2,'(..(.,.+++.3-/11029755-(4&)+64;:954452.31(((*+,+24:;9989+5/247343
@5c193b43-3a8a-4beb-b2da-96ef267c6aa3 ch=188 read=116106 start_time=2019-12-13T05:32:19Z barcode=BC01 runid=2c9cf7bc05858273f10e7d7ec552fc0bd742dc3e
CTCCTGCAGGAGGCAGCAGTGGGGAATATTGCACAATGGGGAAACCCACAGTGCAGCAACGCGCGTGAGTGATGAAGGTTTTCGGATCGTAAGCTCTGTCTTTGGGAGGAATATCTCGTGCCAGCAGCCGCGGTAATACGTAGGTGGCGAGCGTTATCAACACTGGGCGTAAAGGGGCGTAGGCGAATGATTAAGTGGGATATGTGAAATACTCGGGCTCAACTGGGTGCTGCATTTCAAACTGTGGTTATCTAGAGTGCAGGAGAGGAGTGGAATTCCTAGTGTAGCGGTGGTGAAATGCGTAGAGATTGGGAAGAACACCAGTGGCGAGAGCGACTCTCTGGACTGTAACTGACGCTGAGGCTCAGCAGCGTGGGGAGCAAACGGGATTAGATACCCTGGTAGTCCACGCCGTAAACTTGATGAATTACTAGGTGGGACAGCACCTCCCGTGCCGCCGCTACATTAGAGAGTATTCCGCCTGGGAGTACGGTCACCAAGATTAAAACTCAAAGGTGTTGGGGACACAAGTAGCGGGCATGTGGTTTAATTCGAAGCAACGCGAAGAGCGCACTTGACGTATGCATTACTCTTAATCGAGGAAATCCCTTCGGGGACAAGGTGACAGGTGGTGCATGGTTGTCGTCAGCTCGTGTCGTGAATGTTGGGTTAAGTCACGCTGAGCGCAGCCCTTGTCGTTAGTTACTGCCATTAAGTTGAGGACTCTGCTGGGAGCTGCCTGGGTTAACCAGGAGGAAGGTGGGGATGACGTCAAATCATCATGCCTGTAATGTAGGGCTACACGTGCTACAATGGCTGGTACAGAGAGATGCAATACCGTGAGGTGAACCAAACTTTAAAACCAGTCTCAGTTCGGTTGTAGTGAAACTCTCGCCTACATGAAGCTGGGTTACTAGTAATCGCGAATCAGAATGTCGCGGTGAATACGTTCAGGTCTTGTACACATACGTCCACCATGAGAGTTAGCAATGCACCCGAAGTCGCTGAGCTAATAACCGCAAGGAGGCAGCGGCCGAAGGTGGGTCAGCGATTGGGAGTGAAGTCGTAACAAAGGCAACCGG
+
,,46*(-&*-$)*%#(((-5089+*1,,02++*-,63371+',*04''(()640,,--1310+),,+('))*/017503;9004;7:6/17/-..5658588738++&(($$$%$###$45;6/,,+5+*+(,.(8(')12/4643:54568445002$'%)*/+)-168:;)(),+/09:596302/1)4)7+797::0.*,-.,*7/-068728977..%)(&+0++,68838;(,,9984/(+*1+++755,+//./'4.,+'*'$%'-203/,.*%$'*,0/0//1(*/-039.--8661.-,+2*(+0)7126224726162*(,%%)+464445.48:7:999987674,***+18:696/10(1//039;.)-/2<97(9-*,.,+,/*:;501;;88861012221036+)+)))//.5/)*++)2**((+''(()).5/59)+9680.5/''('(+-/((&$($-*+78/)/478:5,-./11:1,&-(/1+)--*1:069932*-+3,,',,65+,$'(+*,()((,'1130)+/3;:69493-0+',/&.(-()/&%(($($&%&'%&%&#&$').3-(+())+3/50,.+),++-20*0.-183465*40556914216::88%%%*,;+.169:2554471-.++*)(-.,4/-.&**(%&'+$&&,-)),/1.-,:5215.015290+1-,))%)*,/74-..32*26121/,)&()+,&%*0..5+/7-47676329-+6,/928432720358:789/8/.019621.11-*,,+,(+&)*))(('%'(,53232/9/1443401,200*)(()/124;.,1--8/-44,)#(*1/4..2631:8,18/4476824888,1(5$*$*+'06++.0(007901/26170-*&&&(*4,.26583933-24484700264551&%,4233;:284696&220014*,&*%&#%%(+,,&)0.5.-+**((+&&'%#(%)%+-&(,0-02'('''.1+-(&%&(+(++)2+-(*-/241423.0*)**'2$''((/($1&683'%$%+(&*00543)28(2)*)'+-*(
@5f195a9d-77a0-4b72-87a8-5444591adf24 ch=167 read=109578 start_time=2019-12-13T05:32:35Z barcode=BC01 runid=2c9cf7bc05858273f10e7d7ec552fc0bd742dc3e
CCGGTTGCTGGTACGACTTCACCCCAATCATCAATCCCACCTTGGGCAATCCTTCCTTGCGGTTAGGCCGCGGCTTCAGGTGTTATCAACTCTCGTGGTGCTTGTGACGGGCGGTACAAGGCCGGGCAGTATTCACCGCGACATGTTGATTCGCGATTACTAGCGATTCCAACTTCATGTAGTCGAGTTACGAACTACAATCCAGACTGGGGAATGGTTTTATGGGTTTTGCTTCACCTCGCGGCTTCGCTTCCCTCACCATCCATTGTAGCACGTGTGCTTGGTCATAAGGGGCATGATGATTTGACGTCATCCCCGCCTTCCTTCAGCTTGTCACTGTGATCTCCTTCAGAGTCCCCAATGATGGGCAACTAACGATAAGGAGTTGCGCTCGTTGCGGGACTTAACCAACATCTCACGACGCAGGCTGACGACAACCATGCACCACCTGTATCTCATGGCTATCTCTCATCTCTGGAGCGCTTTATGAGTATGTCAAGACTATAGTAAGGTTCTTCGCGTTGCTTCGAATTAAACCATGCTCCGCCCGGCTTGTGCGGGCCCCGTCAATTCCTTTGAGTTTCATTCTTGCGAACGTACTACTCGGGCAGGCGAATTACTTATTGCGTTAACTGCAGCACTGAACTTTGGCATCCAACACTTGAGTACTCATCGTTTACGGCGTGGACTACTAGAATTATCTAATCCTGGCTGCTCCCCACGCTTTCGGGATGACGTCAGTTGCAGGTAGATCGTCGCCTTCGCCACTGGTGTTCCTCCATATCTACGCATTTCACCGCTACACGCTTAGATTCCACGATCCTCTGCACTCTAGCTGCCTGGTTTCTATGGCTTACTGGAAGTTCAAGCTTCGAACTTTCACCACAGACCCTTGCTGCCCGCCTGCTCCCCTCTTTACGCCCAATAATTCCGGATAACGCTTGCCACCTGCTGGCGTAGTTAGCCGTGGCTTTCAATAAAAGTACCGTCACTCGGCTGCCATTTCCTGTGGCGCGTTCTTCACTTTACCAACAGAGTTTTACAATCCGAAACCTTCTTCCTTCACGCGGCGTTGCTCGGTCAGGGTTTCCCCATTGCCGAAAATTCCCTACTGCTGCCTCCCGTAGGAG
+
-*,-,*&&%&#1&+,/+17.31::1+02648327/-94,.031$4'-,%%*+/992+4,+00,0'.4*/((%++/41'77/-+*,1003/-,+-.4684.&(%((-,22798..++*47144-1.,)*',)183147**(('+/6/:///;7245024,,+,),.2838+.'+..2.2467700//-8/&.'&778887972001-.-4,+,(,/0/6::,454<39:;-023:668;9;3/4726;41,%&+-+)&',,+146.54,))*+'+**((&#""%&-.3612+373033/00019<3./1-5457.53+,::;;5/,3,($')*-/964.*)%'*..3*)1(&(-+-/9;-//410/**(&*,,01534470/-+'*08-.-31:445112<92+-)/(+&,*./111-*,,(+%+%'+&$($3.&/5259*)(+&*/+.330,./36852.---53+7,/704956244&+-''(')&('((,))&)+1641/'()%).-1,33<;9<:98413%+/37,&)'-+56473+%++75)+)&&('*,,-+*).+,0/*-/3*6-621075.).0:;3+4:334.(')*+22(12-013+()*&(&'((&0%#&)*--6/.*-,-0.113)22)033652026)6*-.502/.%++,))-/027769991;9./397789:8:984521&'/*,,4-/513850+(.+.,366.).,**,&),3+(%'&0166154:44.1,&%'*34265201+2-.1;7899;888;84..)(+*,.+'(%%%+1*/13;59:70+-''$$''3/91)(**-.1600*%&'*.0.)13457;6671;854680:0085556(('*-931-,-.64*&%)/1,+-/3,/+-4:;8080018-8../,)(.008.+)+)2*)*,0.*-/,36;<3839125-/)--2.2:5%$#$#'.),)+-70;.+.83789,-30()-1,550-222611+)*,+),+*(16*3;4/112+&)*)+-0554.,$%21,()'1)31*+*,5.''-/.,1+).--,/.-*2-285:6122.3/.-63.*012;77'.5/0;019;5,4:.8))-34-97,41+*..--0/23208/)-)+++(
@643e167e-3f6a-46fe-80b9-95aa5adbab83 ch=141 read=56025 start_time=2019-12-13T05:32:30Z barcode=BC01 runid=2c9cf7bc05858273f10e7d7ec552fc0bd742dc3e
CCGGTTACTGCCCAGTACGACTTCGCCCCAGTCACGAACCCCGCCGTGTTAAGCGCCCTCGCTTGCGGTTGGCTACCACCTACTTCTGGCGAACCGCTCCCATGGTGTGACGGGCGGTGTGTACAAGACCGGGAACGTATTCACCGCGGCGGCTTTGATCGCGATACTAGCGATTCCATTCACGCAGTCTTTGCAGACTGCGATCGGACCCCGACTTTGGTTTTATGGGATTAGCTCCCCTCGCGGGTTGGCAACCCTCTGTACCAGCCATTTAGCCCATGACGTGTAGCCCACTATAAGACCGAGGACTTGACGTCATCCCCACCTTCCTCCGGTTTGTCACCGGCAGTCTCATTAGAGTGCTCAGCTGAATGTAATGACAAGGTTGCCCTTTCGTTGCGGGACTTAAACAACATCTCGACACGAGCTGACGACAGCCATGCAGCACCTGTGTGCAGGTTCTCTTTTCGAGCACGAATCCATCTCTGAAACTTCCTGCCATGTCAAAGGTGGGTAAGGGTTTCAGCGTTGCATCGAATTAAACCACATCATCACCGCTTGTGCGGGTCCCATCCAATTCCTTTGAGTTTCAACCTTGCGGCCGTACTCCCCAGGCGGTCAACTTCACGCGTTAACTTCGTTACTGAAGAAACTAATTCCCAACAACCGAGTTGACATCGTTTAGGGCGTGGACTACCAGGGTATCTAATCCTGTTTGCTCCCCACGCTTTCGTGCGCGAGCGATCAGTACCAGTTACCTTCGCCATCCGGTGTTCCTCTCGCATATCTACGCATTTCACTGCTACACGCGGAATTCCATCCCCCTCACCGTACTCTAGCCATGCAGTCACAAATGCAGTTCCCAGGTTGAGCCAGTTCACATCTGTCTTACGCAACGCCTGCGCACGCTTTACGCCCAATTCCGATTAACGCTCTACGCACCCTACGTATTACCGGCTGCTGGCACGTAGTTAGCGGTGCTTATTCTTACGAGGTACGATCATGGGCCCCTGTATTAGAAGGAGCTTTTTTTCGTTTCCGTACAAAAGCAGTTTACAACCAGGCCTTCATCTGCACGCGGCATTGCTGGATCGGAGAAAAAACTTTCGCCGGTATCCAAAATTCCCCACTGCTGCCTCCCGTAGGAGCAATATCGGCACCAACAGAAGGTTAACACAAGGCCTGCTTTCTTCAGCACCAGCAATACGTAACCGCA
+
4.'+(-%*%'',+&,./.0..171#)*,''+61(*,-1033.-.640-*&*%(*-,7()-')/*+,1:57(+'(*-/$'+*)0-23314,+*(-,%&++$'()*620//05496/4/.'&%%$')0+/0)*301720428;84591523.&)''***,-0(.,.1,.-)&&,.9:::,61.-0-5446)$*0+/)+479873126,9/.&$%%'&)/(8/97<**+970-01,.021<7,+8685/4340514166.*+,-041:/.094283**,6/'+)*+('$(%&),.'.(*-1+.'-+(&+,)*+..0367872:59,*(),434444&11<6133239164,,/4461.4.(*,+/7871&./-/.'$$$$+,.0/&/+)5/+2**0++44-+(.1902/2*4*1',,77711./023.-.+1+-1776,,,;-95-)(((-/400.-/95596;164/8</0//.-,.&&644517:750+*($'/205./.--9:8:13*/12771--()0/1;9,%&),28..-/1/#&*'55.34.+,12807)+-++.**0-1-02,99'%/2)*+*1/./30++1384.*(////-*0'('%'&,-158-'0.-*..0(2+/610/./-304*+8,9.7.,.4,0*&'+&,*,+1,-0+.0:8845+**,-,+0/26+76*&/6828977/-1-05./.)*(+8/51/35345<5---/:;4+33-5:-+,)))''01323&+-)*/*.'&''*&*419568828+1475452:1,+'))-*,.1232401-1:71+-.,/0/0+/,../,())),/,3993-)++1-51.++*)(,/138687486456;6512*11:.2''0*.,%%)3,&))2)*-,-123-+-*(,%&0//+-/000,+&*'*-2.%''*)(.10/.(&%1.01,()*,$#%&',/6)),1466,6&+.*,+,,,+))'%*+/./6/,,/('(''-0-1:.6.,+)&'$$#&$+17//03.3;6/(&&(+/.+.4(,&+//7:8<6.:72<+/5,*+0.76.',)008+*,8*6+%'50315/345000.0//3:55494457;999%1%%%'()+)'+282340'&'(&)*,8910+88:-(,//0567:297,.977')(-/4112,'%%$&)426-+..*-+-8-1+)'&(%)$&$'+3:-591+((%,'/)70/5&2/(*%'&$%$
@a11c9bea-74e2-4fc9-9f13-1fb406e47f23 ch=117 read=116783 start_time=2019-12-13T05:32:38Z barcode=BC01 runid=2c9cf7bc05858273f10e7d7ec552fc0bd742dc3e
TTGATTTACCTTGTTGACTTCCCACCCCAATCCCGCTGACCCTACCTTCGGCCGCTGCCTCCCCTTGCGGTTAGCTCACGGACTTCGGGTATTGCCAACTCATGGTGTGACGGGCGGTGTGTACAAGACCGGAACGTATTCACCGCGACATTCTGATTCGCGATTACTAGTAACTCCAGCTTCGTAGGCGAGTTTCGGCCTACAATCCGAACTGAGACTGGTTTTAAGTTTGGCTCCACCTCACGGTATTGCATCTCTCTGTACCAGCCATTGTAGCACGTGTTAGCCCTACACATAAAAGGGCATGATGATTTGACGTCATCCCCACTGCTTCCTCCTGGTTAAGCAGGCAGTCTCGCTAAGAGTCCTCAACTTAATGGTAGTAACTAACGACAAAGGGTTGCGCTCGTTGCGGGACTTAACTTAACTTTATCTCACGACTTTGAGCTGACGACAACCATGCACCACCTGTCACCTTGTCCCCAGAGGATTTCCTCGATTAAAGAGTAATGCAAGGGATGTCAAGAGTGTAAATCAAAAGGTTCTTCGCGTTGCCTTCGAATTAAACCACATGCTCGCTACTTGTGCAGATTACGTCAATTCCTTTGAGTTTTAATCTTGCGACCGTACTCCCAGGCGGAATATAATGCGTTAGCGGCACGGAGGTGTTGAAACCCCACCTAGTATTCATCGTTTGCAGCGTGGACTACCAGAATTATCTAATCCTGTTGCTCCCCACGCTTTCCGAGCCTCAGCGTCAGTTACAGTCCAGAGAGTCGCCTTCGCCACTGGTGTTCTTCTAATCTCTACGCATTTCACCGCTTTACACAGATTCCACTCTCCTCTCCTGCACTCTAGATGACCAGTTTGGAATGCAGCGCCCAAGTTGAGCGGGTATTTCACATCACTTAATCCGCCTACGCTCCTTTACGCCCAGTAAATCCGGATAGCAACTCGCCACCTACGTATTACCGCGGCTGCTGGCACGTAGTTAGCCGTGGCTTCCTCAGCTGGGTACCGTCATTATCTTCCCCATGAGAGCTTTACGATCGAAAACCTTCATCACTCACGCGGCGTTTGCTGCATCAAGGTTTCCCCATTTGGTGCAATATTCCCCTGCTGCCTCCGTAG
+
/&)(23+%--.-+)&&'(+(/-&#(','.*,1(+',--,)4-,-/-.44072:+196544/8,--3).0-0.,+..-0/07/..2--2/0,1.,1-3++,2.265./.6691899869673435684554'.,--*6//<1/07243-/)(,,'*/7:927577:430)++*0,*,+*',-/*(+'(-+-(,2;../423)+//548((/50/.),0146/8<<.67+/;1-3.103),0.1-0.20+0-,,(.0./0-1786986687++0-&*+-+-*+('&%'--*')+--&&+21%++**+)++--*27-,.025699186)()''(2*3*+-*.)-3,.&(*.355/532%)())/('&*-154632,,+4.5561//2470006,-'*67,***-4**+..057:0,-521&$$,&('&)'&'('&**/+%&))*&&$(*7433124'63*3:3/*+).-9:;66643471811.::()(*''&-6,89773*0*.),)*),,00/35..58/65814)&&)*41-+),.26(()009869969,7+)**)2.0--1,1::/:/,.//3,3)*,*,.01427(.%'$$'),5493628-7-*&,+55-(4-4/8.//57:+-++*50,*24867653+()/.26127000051//1/+.1./0-+*41-5-)&)***)./9<97896/6+&&%(+,67:85756:7+3*7+'-)))5-05548<+-.076*+,-./:9-,+./65,/.*01/3.012-.+,*,''(,+(,-269;8<99:;76682734:89:4)*3)+-67572650<2/0730+,*(')&%$%),+4/**+-))1,)(0-*45')++02037222;123;3+.1++)*(&&%+*&..(*(%%.4&&$-'36+/,.-..(+,*.+(+,,85//1/3/6,(.*),-2.**.07::./78984-(,)+,.048;/5-'(.'/()-+-0,2+''006626-+,..)/+4+*+4/9591182953%$&'')(*(+2123,21)+02.4:5+))(''&,-.86((*+,1&*.3-,34;69894463/223,::707/,.28868867*4/;2052.''0*+**&-.40005813/..32228264)+&+
@a80432e3-a4d3-412d-8136-a3aa5cbc8899 ch=66 read=79263 start_time=2019-12-13T05:32:49Z barcode=BC01 runid=2c9cf7bc05858273f10e7d7ec552fc0bd742dc3e
CTCCTACGGGAGGCAGCAGTGGGAATATTACTGTGGGCGCAAGCCTGATGCAGCCATGCCGCGACATGAAGGCCTTCGGGTTGTAAAAAGTACTTTCGGCGGGAGGAAGGGTAAGTTAATACCTTTGCTCGGTGACGTTACCCGCAGAAATACCAACTAACTCCGTGCCAGCAGCGCGTGTGCGGGCTGGCGTTAATCGGAATTACTGGGCGTAAAGCGCACGCAGGCGGTTTGTTAAGTCAGATGTCGTAAAATCCCGGGCTCAACCTGGGGCATCTACATTGCTGGCAGCGCGGAGTCTCGTAGGGGGGTAGAATTCAGGTGTAGCGGTGAAATGCGTAGGAGTCTGGAGGAATACGCGGTGGCGAGCAGCCCCCTGGACGAAGACTGACGCTCAGGTGCAGCGAAAGCGTGGGGAGCAAACGGTTAGATACCCTGGTAGTCCGCCGCCGGCAATGTCGACGGAGGTTGTGCCCTTGAGGCGTGGCTTCCCGGAGCTAACGCGTTAAGTCGACCGCCTGGGGAGTACGGCCGCAAGGTTAAAACTCAATGAATTGACGGGGCCCACACAAGCGTGGAGCATGTGGTTTAATTCGATGCAACGCGAAGACCTTACCTGGTCTTGACATCGGTTGCGAGATGAATGTGCCTTCAGGGGCATGAGACAGGTGCTGCATGGCTGTCGTCAGCTCGTGTTGTGAAATGTTGGGTTAAGTCCCGCAACAGGCACCGGCCCTTATCGCTGTTGCTAGCGGTCAGGCGGGAACTCAAGGGGCTACCAGTGATAAACTGGAGGAAGGTGGGGATGACGTCAAGTCATCGCTGTACCGACCAGGGCTACACACGTGCTACAATGGCGCATACAAAGAAGCGACCTCGCGCGAAACAAGCGGACCTGCTGGTGCGTGTGATCCCGGATTGGAGTCTGCAGCTCGACTCCATGAAGTCGAATCGCTAATCGTGGATCAGAATGCCGCGGTGAATACGTTCCAGGCCTTGTACGCACCGCCCGTCACACCATGGGAGTGGGTTGCAAAAAGAAGTAGGTAAGCAACCTTCGGAGGCGCTTACCACTTTGTGATTCATGACTGGGGTGAAGTCTTAACAAGGTAACCGG
+
+271.16)52,*.1/.2/%(&''*(*)01&($#'*5+)%)16)7:8879450'061767.((&'')((,,-*3:797,8237..-93-+%.'*,:81-5-*0/*''((.,))*2+1134224/9:/.770&&-*,-+0--6:,,0,',)&#&*-&'.,2-+,4622461---)-../*)''&*'120)-()*39/:/0,6..-7-007424259<8/2540101/022)1200--411-17.-./&)%&*')/.&+-*'/3317*3/2-/-*(,%)+*&(%*,).,7.-%)*(*++&'(,.236.0)413&$%%+).*6),922-+-.498.68+*,1--%'&#&('%*-'),*4/')&()..//('(''&(0756,,4812*,-++-//0147671/3440%''(+230126:97.(*,1954(/+3++,5449.,10.(+04-(*)%'''%'(''(,//*-,.'/-.70215:,+.+)1-,53*.++002)05,..02412370;06,3211473200357+&')()')*0.1-)0108099962/&*(&+'1,305,48*8/*',+/-2/.+'+,%((15-+,0,6-090:0--2248773+*0,&1/6.7-.967:908/.-5641)**'&%(&(*+)*+*,/13:778%20*&($')),-./57;64421//.51558878+%(**55676<0247:633/80:,4,2)--24-+23/8&,11/32*++'&$#),1.,7038444.+01954%(''&-(-()5,)'+,+'++',.,-.,--088112/-(+,0-1..6:70.+.2132630275,+(&$%#$)&''2230.11-++))'+,/59.-)/))37557765777,&')(+/7844.,,+(--,2+*+$&*8153-'%$'&%&**+(''%'))(-0*5-0-))+..0-(&+-722456945323//0*(2-2**%'&)*/9:;988641720.-+.*4/-.863834.4($,*1*,,(,*+%0-03-4;/-3733353*,,0+(('-10+'&''120*&***.+10,0)#(,-/-26.-/),/--..1/28(/175,-.573/-//275592,,..41*)&'('()-&+').31(+
