# Supplementary material for: De novo species identification using 16S rRNA gene nanopore sequencing
Source: PeerJ. 2020 Oct 21;8:e10029. doi: 10.7717/peerj.10029 (PMC7585375; doi:10.7717/peerj.10029)
Supplement: Supplemental Information 2 — Contains raw reads. [file peerj-08-10029-s002.zip › pass_fastq_runid_2c9cf7bc05858273f10e7d7ec552fc0bd742dc3e_221.fastq]

@ee90e0e0-4fb3-4173-8c46-1402d4a35dbf ch=119 read=196974 start_time=2019-12-13T05:33:07Z barcode=BC01 runid=2c9cf7bc05858273f10e7d7ec552fc0bd742dc3e
CTCCTACGGGAGGCAGCAGTAGGGAATGTGCACAATGGGCACAAAGCCTGATGCAGCCATGCCGCGTGTATGAAGAAGGCCTTCGGGTTGTAAAAAAAAAAAAAAAGTACTTTCAGCGGGGGGGAGGAAGGGAGTAAAGAGTTAATACCTTTGCTCATTGGCGATTTACCCGCAGAAAACACCAGCTAAACTCAGTGCCCGTAGCCATACGGAGAGTGCAAGCGTTAATCAGGATTACTGGGCGTAAAGCGCGCAGGCAGTTTTGTTAAGTCAGATGTAAGCAGATCCACGGGCTCAACCTGGGAACTGCATCTGTGCTAATAACGAGGAGTCGTAGGGGTAGAATTCCAGGTGTGGTGAAATGCGTAGAGATCTGGAGGAATGCACCGATGGCGAAGGCAGCCCCTGGACAGACGAGCGCTCAGGTGCGAAAGCGTAGGGAGCAAACAGTTAGATACCCTGGTAGTCCACGCCGTAAACGATGTCGGCAGAGGTTGTACCCTTGAGGCGTGGCTGGAGTCGCGCGTTAAGTCGACCGCCTAGAGATGCAGCCCGCAAGGTTAAAGAACTCAAATGAATTGACAGGGGCCCGCACAAGCGGTGGAGCATATGGTTTAATTCGATGCAACGCGAAAGGACCTTACCTGGTCTTGACATCCACGGGAAGTTCTCAGAGATGAGAATGTGCCTTCAGGAACCGTAGGACGGTGCTGCATGGCTGTCGTCAGCTCGTATTGTGGTAGGTTAAGTCCCGCAACGAGGCGCAACCCTTATCCTTTGTTGCCAGCGGTCCGGCCAGGAACTCAAAGGAGACTGCCGGTGATAAACTGGAGAACAGGGATGACGTCAAGTCATCATGGCCACCACGACCAGGGCTACACGTGCTACAATGGCGCATACAAGAGAAGCGACCTCGCGAGGCAAGCGGACCTCATAAGAGTGCGTCGTAGTCAGTTGGAGTCTGCTTGACTCCATGAAGTCGGAATCACGCTAGTAATCGTGGATCAGAATGCAGTAGAATACGTTCGGGTATACACACCGCCCGTCACACCATGGGAGTAGGTTGCAAAAGAAATGCATTAGCTTAACCTTCGGGAGGGCTTGCTTACCGCTTTGTGATTCATGAGCTGGGGTGAAGTCGTAACAAGGTAACCG
+
()2)'&0-81-1/.0/,,,.'-0*)(%%4))),/;0-81,%)/5.*57.-'&%%%(,-++'-(&'&'%&')0./))(+0.0,++&065:237287:0+/1+6851(*+-+-/.,)((&'*.1.,*,()&,/*'*+,/,&'(070.--02562-342*,//)-*$+(&%,/)),+)*.*&%&'%)(-+,2.+,+''(&.)&%&%*&%%%%*',)&$%)%-)3-4+4+6+35')%)2**++--)*,11/(&%)*&)(0873,:;:*)1847.387344-,**')(-0).'$&'*,(480,0/-*-+.-,0102223-*&&'&$'-,()&'')+-723,2,3,/0/02/,0++01,*$',21046-.19821(*,32489-/8*33&'%-(,%-4:7//2*1.)'/01+(*535&',,&%$)+3/6()2/00.-85/048&-,+(,.2:54%+&1+*.023<014:86522/,,,/9/8793--,-,550*0.*))+/-++'13*,,+*,**('+&(#''%$&&%&'*).-7.144-'/8/220((((,+--&.66.-53105,2+3.%,+.01*-.))),/...2%101*.0((,,-,.-006238-/0/52/,.,77297;.---)*,((%&(*/,*4.44/4/1975.-+&.*199:2&(**:/-2-.92/0,++,,8..+-4003/4:589/66166761*&-*-,(0,/677552.(*+.03884223523%0/*)*)''/.110-,,6.)(-//4)(*)42+,&*)&*,*.:3,74..82384455;:0//2/-$-)+'+8534**+&*+45.5-(,*)-./4'/-2-((((*)00.-256868751355+9636598-+/,%'),13(/55+)))&,,+/2981:005/-+++./61)('%((()323768511))&),3+*1:53556102/)())0/598-60647$0)7).((+,''%##)#,-88573/0//1*1*,*,+21030430600/87;814.-.7*()%$)%&)+32:5493()(,%*(../.25/36*-754313:23,4-'*)(.43;44572)&'+))()*.4(((+*6,34236-3/'-0**('))/,,2*%).38..42190&&(((+0(,()')(&'&1*)+/045*5.2;88/
@e9bf18d0-8af4-43fb-80c5-585ef7bda287 ch=385 read=40394 start_time=2019-12-13T05:33:02Z barcode=BC01 runid=2c9cf7bc05858273f10e7d7ec552fc0bd742dc3e
TTCGGTACTTCGTTCAGTTACGTATTGCTGGTGCTGTTCTGAAGTTCCTGGTTCTTGAACTAACCTGCCCCGCCTGGCTCTATCTTCCGTTGCCTGACTTAGCCCCAATTACCAGTTTTACCCTAGGACTATCCTTGCGGTTACGTACTTAGGTACCCCGGCTTTCATGGCTTGACGGGCGGTGTGTACAAGGCCAGGAACGTATTCCACCGCGCCATGGCTGATGCGCGATTACTGGTGAATCAGCTTCACGAAGTCGGGTTGCAGACTTCGATCCGAACTGAGAGAGGTTTTGGGATTGGCATCCTGTCCTGGAGTAGCGGCCTTCTGTACCCCCATTGTAACGTGTGCTTGGTTGTAAGGGCCGTGCTGATTTGACGTCATCCCACCTTCCTCATCTTACGACGGCAGTCTCCAGAGTCCTCAGCGCTGACCTGGTGTTAGTAACTGGGGTTGCGCTCGTTATGGCGCAAAGCCGACACCTCACGGCACGGCTGACGACAACCATGCAGCACCTTCACAAATGCCTTGCGGCCTATGGGTTTCCCATAATTCATTTGCAATTTAAGCCCGGGTAAGGTTCCTCGCGTATCATCCGGATTAAACCACATGTTCCTCCGCTTGTGCGGGCCCCAAATCAATTCCTTTGAAGGTTTCACCGTTGCCCGTACTCCCCAGGTGGAATACTTAATGCTTTCGCTTGGCCTTACTGTATATCGCAAACAGCGAAGAGTATTCATCGTTTACTGTGTGGACTACCAGGGTATCTAATCCTGTTTGATACCCACACTTTCGAGAGCATCAGCGTCGGTTACACTCCAGTAGGCTGCCTTCGCAATCGGAGTTCTTCGTGATATCTAAGCATTTCACCCGCTACACCACGAATTCCGCCCACCTCTACCGCACTCCAGGGCGAGTATCAACTGCAATTTTACGGTTGAGCCGCAAACTTTCACAACTGACTTAACAATCCGCCTACGCTCACTTTAAGCCAATAAATCGGATAACGCTCGGATCCTCCGTATTACCACGGCTGCTGGCACGGAGTTAGCCGATCCTTATTCATATGGGTACATACAAAATCCACGTGGACAACTTTATTCAGATATAAAGTTTACAACCCATAGGGCAGTCATCCCTTCACGCTAGGTTGGCTGGTTCAGACTCGCGTCCATTGACCAATATTCCTCCTGCGCACTCCCGTAGGAGCAATATCAGCACCAACAAGAAGAGTTAAGTTCAAGACCCGAGGAACTTCAGAACAGCACCAGGTGCTGAAGAAAGTTATGTCTTTGTGTTAACCTTTCTGTTGGTGCTGATATTGCTCCTACGGGGAGGCAGCAGTGGGGAAGATATTGCACAATGGAAAGAGCGCAAATGTCAGCCATGCCGCGTCGAAAGAGCCTTCGGGTTGTAAAAGTACTTTCAGCGGGGAGGAAGGTAAAGTTAATACCTTCCAGCTCGTGGCGTTACCCGCAGAAGAAGCACCGGACTAACTCCGTGCCAGCAGCCAACGGTAATACGGAGGGTGCAAGCGTTAATCTGGAATTACTGGGCATGGGACGCCGCACTGAGCGGTTGTTAAGTCAGATGTGAAATCCCCAGGCTCAACAGGGCATCTGATACTGGCAAGCGAGTCTCGTAGGGGTAGGAATTCCAGGTGTAGCGGTGAAATGCGTAGAGATCTGGAGGAATACCGGTGGCGAGAGAGCGGCCCCTGGACGAACTGACGCTCCAGGTGCAGCGATGAGAGAACAAACAGGATTAGATACCTGTTGGTACCGTAAACGGATGTCGACGGAGGTTGTGCCCGCTTGAGGCGTGGCTTCCGGAAACTAACGTTAAGTCGACCGCCGCAGAGTACGGCCACAGAGTTAAAGACTCAAATGAATTGACGGGGGGCCCGCACAAGCGGTGGAGCATATGGACGAATTCGATGCAACGCGAAGAACCTTACCTGGTCTTGACATCCACGGAAGTTTCAGAGATGAGAATATTGCCTTCGGGAACCGTGAGACAGGTGCTGCATGGCTGTCGTCAGCTCGTGTTGTGAAATGTTGGGTTAAGTCCGCAACGAGCGCGTTAACCCTTATCCTTTTGTTGCCAGCGGTCCGGCCGGGAACTCAAAGAGACTGCCAGTGATAAACTGGAGGAAGGTGGGGATGACGTCAAAGTCATCATGGCCCTTGACCAGGAGCTACACATGCTTTACAATGGCGCGTAATACAAGAGAAGCGACCTCGAGAGCAAGCGGACCCCATAAAAGTGCGTGTAGTCCGGATTGGAGTCTGCAACTCTGACTCGAAGTCCCGGAATCGCTGGTAATCGTGGATCAGAATGCCACGGTGAATACGTTCCCGGGCCTTGTACACCGCCCGTCACACCATGGTGGAGTTTGCAAAAGAAGTAGGTAGCTTAACCTTCGGGAGGGCGCTTACCACTTTGTGATTCCTTGACTGGGGGGTGAAGTCGTAACAAAGGTAACCGG
+
*(#'$)'-.<96748(/-4/025416.01598789477/)((+(,;14/33&-*3,+*&&&-*/2,)*&*'&'#%#$&(325677:57/4+)4/''')/1-,099,2,8.'./+0538+)*6-+-021,-)-.-0.,.59/;./,1+(+)%(())637+++'&))*()*2*+)+$*)9:898532/15689/236%217983887<9648;34137)6/84:77745892134++'%%&)*33/+',0,+*+,2001309258235810/0/.004*+4;85.+(()(.3*:;<.57*//0.1)),97886%%%'#%&&)+01167:7756.069;3+-:**-,+**++)$$$%'*0-2+*-0537678997&72&'0345784213+16773/.023327+..1,*/.-55316)-0++01612+)+$'(+-5;26*+((,*,0/++()&&(,1,0098:429.,+,,((+/.)/1/'&0273.-+.-++,,--.215414360/'+&.+(,.0807312267212-4,%+/224644'771:11.'%(*8063-17-*/082:811,160(*-+-1,76:6101/2)+-57605*(--.0,96.4.(*-66303,0(%'4+,...&---,*')))),,32;4-+13,*++3.88//28.:/.91*')%%'08:+*2--:;7:0%($#-)+*//6-0+(('-&,''(()0.035687'4)57/%%'))&%&&')2554785371,.013,+.66788:;42+%,(+,56;8/1,,/;2(,-0062)**-.74**,)*%,++-+,///.)+2.45/121/.0211788898587151600(+&'8<98;/)+*/00/2469/2049/-/18)'*,(,.07./-+5053765;713940*&,'$&%')-))'.(0'&(),64/,346:8/965-.//08//+12:275:2/59/,,,,0())*+1.6.+7-+01+/:0.++,//',00403&.0(3/:;81/+42348656;:791029(.'%+)*,+2,/0/00,-.132..01,)(+611252434+./.6;5,3--.5+,.2765+387-,67+-**.24730.3:305/2#%&%(%,2.++8-)+.4,3,('$).,+'*,02439/2;756353(0,'&$$&)&..88+-./51/01052*(0.,0+7+004236--3,''%(%()1:..;99,,),1;6722(%,*,*+)(()'/,(%(/6296986151607.(&)*)5+-.,-+278,*+*'3')+;-('(,,*,2,)*($&%(++66004(0/,,)/0,-:2636053449:981;..+0.--3067)'00-378-15146)(($&'&+)()')-)),,.-)''++'(,,''$%%&'+20546.*)%&%%'-'%&(+0/91//309263:2'&*().5.,+..29:1)*0-+11(8:8+5-1-//0,.+%&'#%$%$''%.0-9+/82.0,-+*&)*%&%(%&&')*,5166:67+-(%&(''($'&*-30.90.0/0-)(')*.)0),05//**(%*2-040/06:9,*&''+,&&%*(&-&.#%%'4,,51+0/8/027**++).%,2)(-3:/)00.+((&'$-,**((*)))+*/033/..&((),/.*+..-+36,*(*')**/()),.0.//012;:1//-))'+*+&)&)./782.///526:;353/42('%''&(())/51--4637%%0,+,++*,-3($1&)''%''%%'#(($-&&)18434'0'9)**1/+/'(.%0+''$)*8:::30.-+-,35.'('+''&-,)-,07,'&'%&%,++/+/++.3+(++'%$%&)&(',.22287789;661(-+'''*)1,-0+,..*&*/-0.($''*73;92-/,3-44843174)01)&,)*('&+/042/++**+'**)%%&).,330010172.-+*1/*42332525;65/-*')*+.12/))-././,.983..(%+1..((*)&1(*57455'12/40/,551315,347/.&%%&&')+,5544450.0249:)-+'*,-7/-.4<2;81:2)+*11*+.37('((''(.-60/</-/..56-7;/+0:026,$.+,*,(0.262:54:43:+6,,$(&..22/+,,,..21**+/1-,,)../0179334579765/8--158:5&'()-30)/+-/:34-&((**)()(('(())*42;414/*)%)*)*-536(*)+-)*,/-332-))'%&.2+23<1833.01389,-1:80*%()-0:&2+)0/(,'(*,,'+.+-,1+'&$'(&&,(),('*3454577.+'%*//5599;9874,,75799/109883;2%/0218-+,2/0./4.)((&+8,:7,+4/,,+-2,)*'+-.--2;**4689+%(+')+,2-*'('(1,5339605*',/*/,((&&,-*,66--66542.'*(('./45863*/*3-+.64551-38-+5-4;7:6:
@ab43ae18-e848-4083-9637-58b71f48c595 ch=184 read=117918 start_time=2019-12-13T05:33:17Z barcode=BC01 runid=2c9cf7bc05858273f10e7d7ec552fc0bd742dc3e
CTGTCGTACTTCCGTTTGGTGCGTTTGAAGAAAGTTGCGTGATTATCTTTGTGTTAACCTGCGCAATATGTTCCAGTTACCTTATTCACCCCGTGTCCCACATAGACAGCTCTTCCTTGCGGATTTAGGCCGCACCATTTCAGGTGTTATCAACTCTCGTGGTGTGACGGGCGGTGTGGCATAAAGGCCGGAGCAATATTCACCCGACATGCTGATTCGCGATTACTGGCGATTCCAGCTTCATTGCGTCAGTTGCAGACTACAATCCAGACACAAAGAATGGTTTTATGGGTTTTGCTTCACCTCTCGCGGCTTCGCTTCCCTCTGCACCATCAGGCAGCGCATTATTGTAGCCCAGGTCATATTAAGGGGCGCCGATGATTTGACGTCACATCCCCGCCTTCCTCCAACTGTCACTGGCAGTCTCGCTTCAGTCCCCAACTTAATGATGGTAACTAACGATAAGGGTTGCGCTCGTTGCGGGACTTAACATCTCACGTACGAGCTGACGACAACCATGCACCACCTGTATCTCACCGCCAGCTGTCTCATCTCTGGAGCCTTTATAGATGTCATCAAGACCTGGTAAAGGTTCTTCGCGTTGCTTCGAATTAAACTGTGCTCCACCGCTTGTGCGGGGCCCCGTCAATTTGCTGGTTTCATTCTTGCAGACGTACTACTCAGGCGGAGTACTTTATTGCGCACGTTAACTGCAGCACTGGGCGGCATTAGCCTTAGTACTCATCGTTTACGGCGTGGACTGTAAATTATCTAATCCTATTTATACGGCTTTCCGGGACTGAGCGTCAGTTGCAGGCCAGATCATCGCCCAACCTTCGCCACTGGTGTTCCTCCATATATCTACGCATTTCACCGCGCCACATGCGATTCCGATCCTCCTCCGCCGCTAGCTGCCTGGTTTCTGCATGGCTTGCTGGAAGTTAAACTTCGGGCTTTCACCACAGACCCTTGCCGCCTGCATCTTTACGCCAATAATTTCCGGATAACGCTTGCCACCTACGTATTGCGGCTGCGGCAGTTAGCCGTGGCTTTTCTAATAAAGTACCGTCGCTCGGCTGCATTTCCTGTAGCCCGCCGTTCTTGCTTATAACAGAGTTTACGATCCGAAGGCAACTATTCCTTCACGCGGCGTTACTCGGTCAGGGTTTGCCCCATTGCCGAAAATTCCCTACTGCTACCTCCCGTAGG
+
#)*$$$%$+*,*&&%((&%%$%%)*(%',&()*'2)'&&&'$')',/285*/*--*,/4*&'$%%(('($((&'()/,(*')*(04,(/2.'$$$(,3.'(%,'*+/&-,--,43-0.,/*-*3/%$)+.5&(%)'%%)')&+(*&,-./20./...216987434691;67--)*)*&&%%.3+0-0/'-&%)%'+0294+1+'()+287;91/0.0'-++0-*-*,('()-.4**%*+*)')%%'').',+945+00((+..362-,--.$$).''&,+021;:0087;3679,/1560+,*)+'--1,3--5/-.-+.3+*/,*-+07-0*$(%'$%%&($)'')-*+,*1/*)/611,,&&(*)*,43.((%%%-.76:1-,1-/1.-011:8/+587<9725)&#'%(*1+.,*))*+14-0-+()#&%'*,,(3)**.-5-//008-0.-,6--.//25(--.0+,+-,11/6..+2523/3.1..++)*&-++,101556668859818:6911062.0:-/1./../&&&$%$#&(($('(,))++++(.&%/-/0)$&%'&*'-($*.-0046;846421'((,./*1*&)+,/*,002&')3*540.'%$#%)4;332,**%'&()&//(/651(+-+(-.'&(.+,.59,16;.5/-.'+&+$'$+-+,-.))'/*&&%)+,)*/)-/**((%(&-+-*.../(-,(--0/*/(--+2**(1(,)%&-)-1538877<83218334782-)%&()6+8/42.26331..0:2.-'&$'&(+,/'-:;72,)(24-01,-/901+-&/.*,158+45,.+$&$)(+,,*-2/2*1,*+5971222.01535554513+/79-*/*'($'%&)(('$(%/')&)*.3511++.)%%&$$$(%()/0,'))'+7+,.*#'''&&&&)/0*)'**2-/+*()&+59+17.($')&((2346)+'&*+)04.&'$%&,.('+*)'*++1/2:*/(-+)('&)*+-1-38146-/1+..1*%'())+*(&&%#&+2,//4,,..++/,*(&*4-130+,)/4343%-/.&++-.0+2;003/,-*+,7.,04..+&*)('(()+313'(*)/8.**-.61-)'($$((%&(%052118/$**,073.4,(*,..623)44,-6,%(*)'''.*3/*+('(,+84))$'%$&&$04.085,12/)
@4b7b012d-9185-4cbf-9b9b-e523e2d805f5 ch=191 read=135833 start_time=2019-12-13T05:33:21Z barcode=BC01 runid=2c9cf7bc05858273f10e7d7ec552fc0bd742dc3e
CTCCACCACGGGGAGGCAGCAGTGAGATATTGCTGCAATGGGCGCAAACCTGATGCAATAATGCCGCGTGTATGAAGAAGGCTTCGGGTTGTAAGTACTTTCCAGCGGGGAGGAAGGGAGTAAAGTTAAATACCTTTGCTCATTGACGTTACCCGCAGAAAAGAAGCACCAGCTAACTCCGTGCCAGCAGCCGCGATACGGAGAAGTGCAAGCGTTAATCGGAATTACTGGGCGTAAAGCGCACGCAGGCTTCAGTTTGTTAAGTCAGATGTGAAATCCCGGGCTCAACCTGGGAACTGCATCTGATACTGGCAAGCGAGTCTCGTAGAGGGGTACCAGAATTCAGATGTAGCGGTGAAATGCGTAGAGATCTGGAGGAATACCGGTGGCGAAGGCGGCCCCCCCCTGGACGAAGACTGACGCTCAGGTGATGCGAAAGCGTGGGGAGCAAACGGATTAGATACCCTGGTAGTCCGCGCCGTAAACGATGTCGACTTGGAGGTTGTGCCGCGAGGCGTGGCTTCCGGAGCTAACGCGTTAAGTCGACCGCAGAATTACGGCCGCAAGGTTAAAACTCAAATGAATTGACAGGGGGGCGCACAAGCGGTGGAGCATGGTTTAATTCGATGCAACGCGAAGAACCTTACCTGGTCGGCATCCACGGAAGTTTTCAGAGATGAGAATGTGCCTTCGGGAACCGTGAGACAGGTGCTGCATATTTTAATCGTCAGCTCGTGTTGTGAAATGTTGGGTTGAAGTCCGCAACGAGCGCAACCCTTATCCGGCGCTTTGTTGCCAGCGGTCCGGCCGGGAACTCAAAGGAGACTGCCAGTGATAAGCTGGAGGAAGGTGGGGATGACGTCAAAGTCATCATGGCCCGCCCACGACCAGGGACTACACGTGCTACAATGGCGCGTAAAGAGAAGCGACCTCGCGAGTGGACCTCATAAAGTGCGTCGTAGTGGTTGGAGTCTGCAACTCGACTCCATGAAGTCGGAATCGCGCTAGTAATCGTGGATCCAGAATGCCACGGTGAATACGTTCCCGGGCCTTGTACACACCGCCCGTCACACCATGGGAGTGGGTTGCAAAAGAAGTAGGTAAGCAACAGCCTTCGGGGAGGCGCTTACGCTTTGTGATTCATGACTGGGGTGAAGTCGTAACAAAGGTAACCGG
+
-.2/)+''**.5.*,5/*541244+.24(27'/-/20922;872258'2.,-./302$$(..-9:69898713445**.,-,/20,884:113:575.094+)(**+38,*-.+1*3.'*)/6-(23)-2+,,,.2,*/11/520*231821;2-.)&-+*)$**(,-8;021015324946467./-,,8.()&')/:75/)&'*),-:97:43/2.-/$/*&2),0**35353/:/+,))#)'+'')'%%'&,/;6-3:8838:./2850&'),&.2+(),.,3*//41565.600998822,..//9291.6%-++,/.*-27/.).00)*)'''&-(/+0,*&-''),-18:/75-(*,//40.-/168;0.7.4758;-8,))'&',.+/-*)+.126/0((.529.-*'&''*)(')).515.,&-220,1/**205:8*')*+:6.*6+*2**./01<4.41//4/85*,8:94308-++,--776625001+-00:/1,4.&((&),-50/5/.2)).,*,,53912240:05,36402+%&$()),-012:741338-83:/8941687;---5373547'4075.&+'+).,-02..,/4+)'*+.318;7:8;20.//355304111,-.-415/2.,.331+(.//3-*,02-2-,74010+('()(**-42366855632;:22220/*'(')$,),.783300'(,0.'(+./6.-,,,9788,((((4810/16-1.+(&)(*,-*(,36:2244305056*+(%(&&%(**,.20-060154366;/0)2,80179/:888,,))+'+.669::.23//104%/00.,3).,+,)296),278986053*(33010%((*/*($'&%$'(/0917//&'(()%'')(&**.-:119-++%',.+')')-*+,-+*.0+1+&'&(0//6443+55.)113238260'-&*)--*)+./39401..0023432(+).2..1+7/96502%%()+.8...++/-,49&*'(.2274./-66,-:56834032.+354,-6122401)36209+./0/0/385-&,,)*)25023,&)19/$(('((*1)0-(*0-1'..6/:4.52-%(1..0/+)*%'*)'(&)+.;865112-+)/())2+)*+(*,727;)3,4313,23
@899e9c4f-6ef7-4151-8664-69d73dbba459 ch=20 read=44227 start_time=2019-12-13T05:33:22Z barcode=BC01 runid=2c9cf7bc05858273f10e7d7ec552fc0bd742dc3e
CCGGTTACCTTGTTACGACTTGCCTCAATCATCAATTTCTTAGACAGCTCCTTCCTTGCGGTTAGGCCACCGGCTTCGGGTGTTATCAACTCTCATTAGTGTGACGGGCAGTGTGTACAAGGCCGGGAACAATATTCACCGCGACATGCTGATTCGCGATTACTAGCGATTCCAACTGTAATGTAGTCGAGTTGCAGACTACAATCCGAACTGAGAATGGTTTTATGGGTTTTGCTTCACCTCGCGGCTTCGCTTCCTCTGCACCATCCATTTGTAGCGATGTGTAGCCCAGGTCATATAAGGGCATGATGATTTGACGATCATCCCCGCCTTCCTCCAACTTGTCACTGGCAGTCTCGCTAGAGTCCCAACTTAATGATGGTAACTAACGATAGGGTTGCGCTCGTTGCGGGACTTAACCCAACATCTCACGACACGGGTGACAATAGCATGCCATCTCATATAGCTATCTCTCCATCTCTGGAGCCTTAGGTATGTCCAGAGACCTGGTAAGGTTCTTCGCGTTGCCTTCGAATTAAACCACATGCTCCACCGCTTGTGCGGGGCAATACGTAAACA
+
$%**+2,/+0*)46)*,+.*0&*.,,3../20-,*+/*(,+-.865356374:14.7011:6:4588901///-174-/(()3:55,6+++312*1+''76899:0;::3988704))1;-976/((),,($'*/110916789::;:;995513+,6889653322375/4'.%$(&(%&*)/02962223;46'--.00/+9)))*4;75-.(-30472;<2.44<27;;/,-2929;;67-,,,+,5/../-//),8444599<;8591*(&$'*&%*+033//,60),-.---.()'-0/,-0/16664;3.-(*&&(78<05.*-24;676//.0*.-*.5365310./023:477400/,59--.-,0.3/..1*3**6/-/7199/1)&+*:011445149022;8/**(0+0,**&,04672),..0-.,(*$(*'.)$&%&()(+''+,.-&--/36878600/+28699;9783*(,%(%&)+--1..2''&'').8+-6*7+))7077752-1./)+*,17,0,1-49099/0/06643,*0,)))*+23837/&'+51133/)($$%
@d01853d3-b2fc-4088-8a7f-764b49d895c6 ch=135 read=58682 start_time=2019-12-13T05:33:20Z barcode=BC01 runid=2c9cf7bc05858273f10e7d7ec552fc0bd742dc3e
TTGTTACCTTGTACGGCTTCACCCCAGTCGTGAATCACAAGGTGAGCGCCCTCCCGAAGGTTAAGCTACCTGCTTCTTTGCAGCCACTCCCATGGTGTGACGGGCGGTGTGTTACAAGGCCGAGAGACGTATTCACCGTGGCATTCTGATCACGATTATAGCGATTCGACTTCATGCAGGTCGAGTTGCGAACTCAATCCGGACTTCTGACGCTTTATGAGTCCCGCTTGCTCTCGCGAGTCGCTTCTCTTTGTATGTGCGCCATTGTAGCACGTGTGTAGCCCTGGTCGTAGGGCCATGATGATGACGTCATCCCCACCTTCCTCCAGTTTATGCTGGCAGTCATCGCCTTTGAGTTCCGGCCGGACCGCTTCAGCAGCAAAGGATAGGGTTGCTCGTTGCCAGCAACATTCCTGGCAAAAAGACTGACGACAGCCATGCAGCACCATCTCCACGGTTCCCGAAGGCGCCTGACCATGGCTTTCGTGGATCATCGAGACCAGGTAAGGTTCATGCTTGCATCGAATTAACCTACATGTGCTCCACCGCTGTGCGGGCCCGTCATTTGAGTTTAACCTTGCGTCAATACTCAGGCGGTCGACTTAACGCCCGTTAACAGCTCCGGAAAGCCACGCCTCCAGAGCACAACCTCGAAGTCTCGACATCGTTTACGGCGTGGACTACCAGGGTGTATCTAATCCTGTTTGCTCCCCGCGCTTTCGCGCCTGGGCGTCAGTCTTCGTCCCAGGGCCGCCCTTCGCCACCCGGCGGTGATCACTCCAGACCGCATTTCCGCCGCTACCAGATTCTACCCCTGCGAGACTCAGAAGCTTGCCGGTATCGGATGCAGTTCCCGGGTTGAGCCCGAGGTTCACTGCATCTTAACAAACCGCCTGCGTGCGCTTTTGCGCCCGGTAATTCCGATTAACGCTTGCACCCTCCGTATTACCGCTGCTGTGCAGGTTAGCCGGTGCTTCTTCTGCGGGTAATCAATGAACGAAGGTATTAACTTTACTCCTTCGCCCCGCTGAAAGTACTTCCACAACCCGAAGGCCTTCTTCACTTCGCGGCGCGGCGGGCTTGCGCCCATTGCCAATATTCCCCTGCGCACTCCCGTAGAGG
+
3)'''$(()'#'$&(&&&'&'+251+/..&++-02-'')%))(('(')275-/))*,.)*'+/,+0+()(%%&*(((-()/,)/5&)&-()#-)//**-14177604+,,'+(&'%&,506,%&%'+.--*--)&(+*03:0*-4,.,+++(-.28;,****)(10/+&,7-3*)%$%().-)%)')&)++8658.;3-*48/---(%+.,&,*.71/,&)(31''+-./.-4*7/12*+./+-/456/67,+201*-((*3:7.2''$&&),+-/1*-*,+4-*,1+-162+,*+/&'''))'&(,-,14661590)/22:6710,,00:5,+)($%'(+222#'+*,)(,%$&-/..')+1-3944+&)2).'((,%,14*1-53)'/*+($(*+)0+(*++%/&,*,0..'$$'1$(-/)&(-,,--.'75'35-*)('&'$()(,.32-)-./64151')/())%&%#$$%%#$%(*+,&%(%(+'+*(((&(./174.7)-**,754')&)').00341/0/(-%,%%$'$)('%*+/4,.1.1--,(-*/-/40()*%'1&))--9602/)&'''*%$'*($*).$**+.22././-7.9.533.+)-(%(&*,2+--5,2'&)+&)'()*.((*-..+.0-0...&1.---&(),+01376<3/03:3437:774-34)-)$.')*//.08189:108-,.0/86,&,--/51.((%(+**++21375631521.,1)$$*(&.-..5-,31')-&(*'**)(-(&%(&')+/*'%$%&*-/5;14&$,)'),%&$&).27483080)'%)),1/013-%(&%%(*+7-4,,,77164525.17/93*&765742447(*'--/5*&))))(()),.7-890.:-071/00330.'..(&&--24,()((.--/)%)+6-/0,+/-*,$++*)06,-.15,*()''*+*'%$&$+'''+(+/-2../0852912,/).((*+*(&%%&&*,')''.-+.*(%(/31,..360:3*+**+)-./-/()*(,2,+)&(*$.)$%(+(-/816./6/%&'&(%&'(''(*((&+./43,0/58(%(($'()/0..-----++-,*%)',1**-+)()*
@cb0b82ca-129b-41d0-a9e7-4ff3305098e7 ch=34 read=70507 start_time=2019-12-13T05:33:31Z barcode=BC01 runid=2c9cf7bc05858273f10e7d7ec552fc0bd742dc3e
CGGTTGCCTTGTTACGACTTCACCCCAGTCATGAATCACAAAGTGGTAAGCGCCACTCCCGAAGGTTATTTGCCACTTCTTTTGCAACCCACTCCCATGGTGTGACGGGCGGTGTGTACAAGGCCGGGAACGCGTATTCACCGTGGCATTCTGATCCACGATTACTAGCGATTCCGACTTCATGGAGTCGAGTTGCGAACTCAATCCGGACTACGACGCACTTTATGAGATCGCTTGCTCTCGCGAGGTCGCTTCTCTTTGTATGCGCCATTGTAGCACGTGTGTAGCCCTGGTCGTAAGGGCCATGATGACTTGACGTCATCCCCACCTTCCTCAGTTTATCACTGGCAGTCTCGCTTTGAGTTCCCGGCCGGACCGCTGGCAACAAAGGATAAGGGTTGCGCTCGTTGCGGGACTTAACATTTCACAACACGAGCTGACGACAGCCATGCAGCACCTGTCTCACAGTTCCGAGCGCAATCCATCTCTGGAAGAAGTTCTGTGGATGTCAAGACCAGGTAAGGTTCTTCGCGTTTGCATCGGGTAAACCACATGCTCCACCGCTTGTGCGAGCCCCCCGTCAATTCATTTGAGTTTTTAACCTTGCGTACGTACTCCCCAGGCGGTCGACTTAACGCGTTAGCTCCGGAAGCCACGCCTCAAGGGCACAACCTCAAGTCGACATCGTTTACGGCGTGGACTACCAGGGTATCTAATCCTGTTTGTCCCCACGCTTTCGCACCTGAGCGTCAGTCTTCGTCCAGGGGGCCGCCTTCGCCACCGGTATTCCTCAATCTGCGCATTTCTGCTACACCTGGAATTCTACCCCCCTCTGAGACTCAAGCTTGCCAGTATCCAGATGCAGTTCCAGAGTTGAGCCCGGGGATTTCACATCCTGACTTAACAAACCGCCTGCGTGCGCTTTACGCCCAGTAATTCGATTAACGCTTGCACCCTCCGTATTACCGCGGCTGCTGGCACGGAAGGTTAGCCGGTGCTTCTTCTGCGGGTAACGTCAATGAGCAAGGTATTAACTTTACTCCCTTCCTCCCCGCTGAAAGTACTTTACAACCCGAAGGCCTTCTTCCTTACACGCGGCATGGCTGCATCAGGCTTGCGCCATTATTGCAATATTCCTGCTGCCTCCCAGGAG
+
,'3.1%-0.:.-7))*,.8<981982+/1/'(()613.3-+2*),3/-,(*,32%'(/+')'&(-).)%*(%-7,25:4273,.4324:+,2/4:*-55622102646832400.++.03906:5*948663--,,,811292738/.02/35555/)+,0,9,,-..-+%5,844599:83320)*-,,**,'(*--//02*:/1.1312+-1426+,$((/4',/+-&+.**),)+00/4050*')(+2439-5-600,3331235918:*,132./0003,.333;2/2:885631-67090/,-00.20804599:::18:5-3:3:2417-/2<955746345205:862&'577/135/87-0/22-7::989:6;45.54:)2-:921..)*9+++,,0/:/..5:6053549413:,++,933240,31777898-,+4)%&$&()/029521.))))'88+7(&(-.354;4560664676-+)&)))/<7778:<;71211/235:242.34*5.<:6<868307+*0245-.+.,42+2./0145504)*''%'&'(($'%+/.5::-+22*/-2.'1786241<<5-5438/8./.,',+--0/757/&1675:83203295944532/--./0213.7.06451474603/84/02373805(3,20/,0/03(,-0)1-800099345,8,,.*'/-03516139881:1)',0.-.10-18/.4415956/,2465/2234;:77:/+05931(+,17341144,41/3104;732/))()+%+(*.09:.,,**$()-201*0)0,/+'-/5465-2/0004232/,+01;249/13106(+,23-300425++***6+,,4/+')++-&,46.+-*,-,,,.-/12348:821)'()*.23490.170/5091.+,.398;65442410042:/226;658726/5/-5621.500194:1/%2-6+-+-+.,-151/.*,63:6;552-010..400271811/7.5.*.,,-6/7.491,-.27)4;9713;:.+762061+.$'%%#%&&&0/''--*2-86;4494%1'((&-,.45569986743/2539:93;12179+0-(1,-..9/00766///5//81,'((-)-'
@0c6f2073-8dc4-4b86-8a7c-856a8f84f389 ch=52 read=96725 start_time=2019-12-13T05:33:56Z barcode=BC01 runid=2c9cf7bc05858273f10e7d7ec552fc0bd742dc3e
TGGTAGCTACGTTCAGTTACGTATTGCTGAGGTGCCAGAGAAGTTGTCAATTGTCTTTGTGACCACCTTCGCGCCTGTCGCTCTATCTTCCAGTTGCCTTATTGCGGCTTCACCCCAATCATCAATCCCGCATGGCAATCCTTCCTTGCGGTTAGGCCACCGGCTTCAGGTGTTATCAATCTCGTGGTGTGACGGGCGGGTGTACAAGGTAGAACGTCACCGCGACATGCTGATTCGCGATTACTGAACAGCTTCATGTAGTCAGGTTGCGGGCTATAATCCGAACTGAGAATGGTTTTATGGGTTTTGCTTCACCTCGAAGCCAGCTTCCCTCTACCACATCCGGTTTTGTAGCATTATTGTAGCCCAGATCGCAAGAGGGCGCGGTGGTTGGCATCATCCGCCTTCCTCAGCTTGTCACTGTAGTCTCGCTGATCCCCAATAATGATGGTAACCCAGCGATAGGGAGTTTGCGCTCGTTGCCGGGACTTAACCCAGCATCTCGGCACAGAGCTGGCGGCAACCGGCCTTTCACCTGCTTATCTCATATGGCTATCTCTCCATCTCTGGGTAGCGCAGGTATGTCAGGACCTGGTAGGTTCTTCGCGTTGCTTCAGATTAAACCATGCTCCGCAGCGTGCGTCCAAATCGGTGCTGGTTCGTTCTTGCAGACGTACTACTCAGGCAGATTACTTACAGTGCTGCAGACTTTGACATCCAACGCCGTGCTCATCGTTTGCAGCGTGGACTGCTAGAATTATCCTAATCCGGTTTGCTCCCACGCTTTCCCCGCGCACCTGAGCGTCAGTCTTCGTCGAAATCGCCATACCAGTATTCCTCAGATCTCTACGCATTTCCACCCGCTACCTGGATTCACTCACGAGGACTCAAACTTTACCAGTATCAGATGCAGTTTCCCAGGTTGGGCCCAGAAGTTCATCTGACGAACAAACCGCCTGCGTGCGCTTACGCCGCTGTGGCAATTCCGATTAACGCTTGCACCCTCAATATTGGCTGCTGTAGCTTTGGAGTTAGCGGTGCTTCTGGAGTAACGTCAATGAGCAAGAAATTATTAACTTTACTCCTTCCTCGCTGAAAGTGCTTTGGCAGAGGCCTTCTTTATACGCGGCATGGCCATCGGGCTTGCGCCCGTTGTGCAATATTCCCTGCTGCCTCCGTAGG
+
#(%&%%'*'*)16,&-57*,*/',*'('''&(*((&&%)'('(*3*..'&+'%*/+/,%&%%%%$&%')'&'&**)*-/'(+-/2460..)'*/+%'%(&&./),(&(**3.103,,1-005437.56)$-*+)&%(((+*,-0'((&').*9,0758137.8//94-273.6///6,2,%'))0)50-**)0&)//+/*))'$%'&+%#%%%$%#'&'*0,-++-.02866+14445543;00,')-,'**()*(+)***)1&**+0&+'0'/,'&'(-0+(+.0+)$.'-+3)680+/0/74/781')+4/-.0('%$$%'%%%&')-1*)*'&))%')*2+&%-+/%$%#&*$/&'***)(+33/+,-77&)&/*%.,1.)&'%++'3-.-,,*-1/60*.42:664,%$%%%$,1+,/,)/-.-&'%%'$%(-67,.++/2/0,./%)&$'%#&#&+,-))1((+69++83/./,-5)*&&,4,(&&-,/3*-'2-0.),(*'%&%&)*,*6*)(%'(&*'$$%%%$&,*,2,-(-(*+102/1.,./..442210.)),2530/0&%$'(&%&')),5/13)*,)*7,()#%&+-70070,*).0&.251,*+-,/85590,,336.%+'('&'&$(#''%'+**&'-%'%)&&(&$*-,.))+&)1665//-'-/02514%*&&&%(&&%$%)+,,&%$$&44-01)*,-27(-'.''&(((/.11255092.,%+,.89:875.0/-&,)060.0.(+5-5)('+,'$'(1/(&.--07.-0-*()(*(/1++''()*,.6751-/*+.%'('&)'*,&(,1.%-./4<9403**02/2-20/+-..911*')+*'&-')$#'$%'%(#'%$&''$,*)%(+))'('(&&.4(22669523302431;,27/,-01/*-5.4)%&,'(.++)(*+*)&%((*23679/271000//,&$$##$&*,+,.,)*(&%&,,-/--2-3.42417--*12.+,)'&$%$''-,--*)&&''%%$,*')2)))**0-''&%%%'($('+.-+4423/+')+&)$*,*++-,2,*)+2)$)')-(010.3(*.()*(%)&%''''--)')'&2-*-'()))'&'$&-+*$$$$&&)**&22//4*1/55/'.-*-0002/02)*))&*+///816:170/&
@d62f5186-b332-4b0e-82fe-ab73ede719ed ch=12 read=44341 start_time=2019-12-13T05:34:07Z barcode=BC01 runid=2c9cf7bc05858273f10e7d7ec552fc0bd742dc3e
CTCCTACGGGGCAGCAGTGGGAATGTGCACAATGGGCGCAGCCTGATGCAGCCATGCCGCGTGTATGAAAGGCCTTCGGGTTGTAAAGTACTTTCAGGAGAGGTAAAGTTAATACCTTTTGCTCATTGGCGTTACCCGCAGAAAAAAGCACCCGGCTAACTCCGTGCCAGCAGCCCATGACCGGTGCAAGCGTTAATCCAGGAATTACTGGGCGTAAAAGACGCACGCAGGCAGTTTGTTAAGTCAGATGTGAAATCCCGGGCTCAACCTGGGAGCTGTCTGATACTGGCAAGCGAGTCTCGTAGGGGTAGAATTCCAGGTGTAGCGGTGAAAATGCGTAGAGATCGGAGGAATACGGTGGCGAAGGCGGCCCCTGGACGAAGACGACGCTCAGGTGCAGCGTGGGGGCAAACAGGATTAGATACCCCTGGTGAGGTCCCACGCCGTAAACGATGTCGACTTGGAGGTTTGTGCCCTTGAGGCGTGGCTTCCGGAGCTAACGCGCGTTAAGTCGACCGCCACCAGAGTACGGCCGCAAGGTTAAAACTCAAATGAATTGACGGGGGCCCGCACAAGCGGTGGAGCATGTGGTTTAATTCGATGCGACGCGAAGAACCTTACCTGGTCTTGACATCCACAGAACTTTCCAGGATTGGTGCCTTCGGGAACTGTGAGACAGGTGCTGCATGGCTGTCGTCAGCTCGTGTTTGTGAAATGTTAGGTTAAGCCCCGCAACGCAGCCTTATCCTTTGTTATAGCGGTCCGGCCGGGAACTCAAGGAGACCGCCAGTGATAAACTGGAGGAAGGTGGGGATGACGTCAAGTCATCATAAGCCCCTTGACAGGGCTACACGATGCTACAATGGCGCATACAAGAGAAGCGACCTCGCGAGAGCAAGCGGACCTCATAAAGTGCGTCGTAGTCGGATTGGAGTCTGCAACTCGACTCCATGAAGTCGGAATCGCTAGTAATCGTGGATCAAAGTGCCACGGTGAATACGTTCCCGGGCCTTGTACACCGCCAAATCACACCATGAAGGTGGAGCTTAAAAAAAGAGCGGTAAGCTTAACCTTCGGGAGGGGCGCTTACTTTGTGATTCATGACTGGGGGGGTGAAGTCATGGCATAAAAGGTAACCGGAAGATAGAGCGACAGGCAAGTGGGATTAGCTTTCAGGAACACCGACAACTCTTCCAGCACCAGCAATACGTAACGGCA
+
/.22.-1142)'*57214058.63&6**+/-710-++$'*();::84//,*143888988898856+3+((0,44:508,5---085+.1,37.,&--%&%()&+20*,839.-3./0/+.037)0*1+1+4,*27+&****3.//,'**.2(,/,/-6./0713254///-/62)&('&('&',-::7983.4*3+3)&')+'1+0115;::0/02+(&**--)/-0+.0/&47;3+3,;..08*3287632850172(4879;/22:39:9*'.0678/../.<3;2288-.,),(,1587/-.4,,.5(6*2.()6640.-0.40/-166/,-;;8/--*+0/-,).+.62.3,+/-2.++1-3,.0.<80,368:.01,+,-,.367713888.....0/35)%),:48//+(2-/.27(52*(,./2,(****2*%(/163477.30+*'+,-042928*0+-+-+1124&)'((244444513/5)1(*++5540--$$&)3.7/77-0.(&*,$'$''*%+,415542995,1-4-962/484;73/4/6.,-.,.850/;/--/1.,,,5/.53&**.-((,32<;4:8;20010576;8-+62'.-8.3932;53,/,-1./0578('+./5410521%$%&#7*1/112948:5<;29446732213/68988998798<:;:::989/24151464;/&.)*(1*/17-05479725;:*,//(,*,+&1.(2/00029-+-6('&'('55423536+122677,5**'%((.,+.*),0//33<;9:9310*-0-10-670042132461*+-.26635(%(367/./,+1%0/.01-,'()%*,26/72;219656799050*+')*))+-,,.2020*+&&'270447325261056/,.,241021*1-1*+)2(1,+,-.03//,-.135566;57282108')'&&&''*)(,,1/0)2-66761+(%+-.*&(-10/0851503.5-,*(&(%%&$+'((*+..3*/+*+10/04/4*&&)(+34&'&'$)6:53*''%'&''''(%(+*2-21033&840,0,**-/-.'+)(-/./428./0312441/+*(&(),,+++&+(&'#)',,(.++-60*44.8,-26)+/1..,((334)(*'+.&/,&%%%''(&(-,0..26-(0*,'+).16()+456<5+702023.++*$##%%
@55ec7d1d-683c-4958-b1b3-b3f894d6a1fb ch=53 read=95971 start_time=2019-12-13T05:34:04Z barcode=BC01 runid=2c9cf7bc05858273f10e7d7ec552fc0bd742dc3e
CTCCTACGGGAGGCAGCAATGAAATTTTCGGCAATGGAAACCTGACCGAGCAACGCCGCGTGAAGGAAGAAGGTTTCGGATTGTAGCTTCGCCAAAAGGAAGAACGGCGGCTACAGAAATGGTAGCCGAGTGACGTACTTTATTAAGCCACGGCTAACTACGTTGCCAGCAGCCGCGGTAATACGTGAGTGGCAAGCGTTATCAGAATTATTGGGCGTAAAAGAGGGCAGGCGGCAGCAGGGTCTGTGGTGAAAGCCGCAGAAGCAGCTTCGTAAGCCATAGAAACCAGGCAGCTAGAGTGCAGGAGAGGATCGGTAGATTCCATGTGTGGTGAAATGCGTAGATATATGGAGGAACACCAGTGGCGAAGAGCGACGATCTGGCCTGCAACTGACGCTCAGTCCCGAAAGCGTGGGGAACAAATGGGATTAGATACCTAGTAGTCCACGCCGTAAACGATGAGTACTAAGTGTTGGATGTCAAGTTCAGTGCTGCAGTTAACGTAAGTACTCCGCCTGAGTAGTACGTTCACTTATGAAACTCAAAGGGAATTGACGGGGCCCGCACAAGCGGTGGAGCATGTGGTTTTAATTCGAAGCAACGCGAAGGGAACCTGGAATCTTGACATGCTCATAAAGGCTCCAGAGATGGAGAGATGGCTATATGAGATACAGGTGGTGCATGGTGCATTAAGTAAGCTCGTGTCGTGAGATGTTGGAGTTAAGTCCGCAACAGGCGCAACCCTTATCGTTAGTTACGTCATTGAGTTGGGGACTCTGTGAGACACCGGTAAGCTGGAGGAAGGCGGGGATGACGTCAAATCATCAGCGCACGCCGCGGCCACAGGCTACACGTGCTACAATGGATGGTGCAGAGGAAGCGATGCGCGAGGTGAAATAAAACCATAAAACCATTCTCAGTTCCAGTTGTAGTCTGCAACTCGACTACATGAAGTTGGAATCGCTAGTAATCCAGCATGTCGCGGTGAATACGTTCTCAGGCCTTGTACACACCGCCCGTCACACCGAGTTGATAACACCCGAAACCGGTGGCCTAACCGCAAGGAAGGAGCTGTCTAAAATTCAGGATTTGAGCAGTTAGGGTGAAGTCATAACAAAGGTAACCAGAAGATAAGCAATACATGGCGGCA
+
,,..*'-*+1))*+&./+&(&)*1*699-(,))-.1//0(**(*,4/..1579978;10,,()0-1+,&+*.33:2,13-+1'()&,/91''(158+)+1,,.4,'+**3---3)*'+*-.9+**9)'%)*-,1-)+-130//904,00/0%//./2,&'''%%&&'&&&()6-25.*'**)),(+&$+,3:733+./-6001(+().-/3387::11330-(*+310/798072-(/%1750/++*,.((.)*457)-%&''&)$$'*)'$$+/&/626,+/-.44568.))++0)+,-+0/35+)(,2.2+*$%&$*4,20.221.,'.+,-12-1165/-76775580.3-+6167:)7778,+.+*',/9781/01-1/31'&%(&**-+,(+&0*.,8*)(*/-)*232-0).*24<<35:-,1.0-0.&.)(*(+,-253,.'/4459;5/,)*+('*)'-&$%(+-7/90979:8734:7)459:6.5(+-641/(),.,,+--4;7720+(%('&0(+,765%'&%(''((&(-.()%.,+'++..23.*4+-+*$'&+)('(.9439021//,*,01:<+998;8.7.,-1'2.1,--*,(+*..-02---&)**-255'755774;53970:*++---/7-,('&++&0.013278748222,0-,5:82100--'#%%))+&%(/-&()/11158552211305051&+07561.5,(*/.7%,%&&))$,*%%'%')+-<00.5-.&()()--/028'066,150/($(&)%'&)*),**(&)/031/('((/*039//3:::9998;/..780))'(*%*(,/))-1/3((+.20/,,')+.273*2-2--1//361443.,20+4-/)&()0(-()+(,(.-)&./4*$%*+.56/+(,.2.05(+.6:*-04:302445..+32,.4/*--,.12.5/-292634.%&(*-.1+,*)*./6887787333/'*.*)-.9;889&076859554510./6023,((**/-.+(')/;222374014*(+8/0267316/++094+*+34-'**))&))'%%&%(('%&$%&),',1/)'('*,5.*-))()-7..,.-)&$+.,(+,-,/*''**)*),(%)/54424&(%$#$$%
@0d000596-7e1e-4b20-ae3f-4af69e5d004d ch=180 read=113771 start_time=2019-12-13T05:34:17Z barcode=BC01 runid=2c9cf7bc05858273f10e7d7ec552fc0bd742dc3e
CTCCTGCAGGGAGGCAGCAGTAGAATATTGCACAATGGGCGCAAGCCTGGTCACAGCCATGCCGCGTGTATGAAGAAGGCCTTCGGGTTGTAAATTACTTTCAGCGGGGAGGAAGGGAGTAAAAGTTAATACCTTTGCTCGTGACGTTACCCGCAGAAGAAGCACCGGCTAACTCCGTGCCAGCAGCCGCGGTAATACGGAGGTGCAAGCGTTAATCCGGAACTGGGCGTAAAGCGCGCAGGCGGTTTGTTAAGTCAGTGTAGGAAATCCCCGGGCTCAACCTGGGAACTGCATCTGATACTGGCGAGTCTCTCGTAGAGGGTAGAATTCAGGTGGCGGTGAAATGCGTAGAGATCTGGAGGAGAATACCGGTGGCGAGCAGCCCCCTGGACGAAGACTTGGCACTCCAGGTGCGAAAGCGTGGGGCAAGCAGGATTGGGCTGGTAGTCCACGCCGTAAACGATGTCGACCCGGAGGTTGTGCCCGCTTGAGGCGTGGCTTCCGGAGCTAACGCGTTAAGTCGACCGCCTGGGGATACACGGCCGCAAGGTTAAAACTCAAATGGTCTTGGGGGCCCGCACAAGCGGTGGAGCATGTGGTTTAATTCGATGCAACGCGAAGAACCTTACCGGAATATTATTTATACTCATAAAGGAATCCAGAGATGGAGAGATAGCTATATGAGATACAGGTGGTGTGCATGGTTGTCGTCAGCTCGTGTCGTGAGATGTTGGGTTAAGTCCGCAACGGCGCAACCCTTATCGTTAGTTACCATCATTAAGTTGGGGACTCTAGCGAGACTGCCAGTGACAAGCTGGAGGAAGGCGGGGATGATAAATCATCATGCCCGCCTTGACCTGGAGCTACACGTGCTACAATGAGATGGTGCAGAAGCGAAGCCGCGAGGTGAAAGCAAAACCCATAAAACCATTCTCAGTTCAGTTATGATCTGCAACTCGACTACATGAAGTTGGAATCGCTAGTAATCGCGAATCAGCATGTCGCGGTGAATACGTTCTCGAGCGCTACACACCGCCCGTCACCACGAGAGTTGATAACACCTGCCAGAAGCCCGGTGGCCTAACCGCAAAAGGAAAGGAGCTGTCTAAGGTGGGATTGATGATTGGGGTGAAGTCGTAACAAGGTAACCGGAAGATAAACGACAGGCAATGGGATTAACACAAAGGAAGAACACCGACAACTTTCTTCAGCACCAGCAATACGTAACGTA
+
./36107*44,(,.0615000&',2..81,,*+9,-/233246711*)(1.,)**)/5/779;7732,0+1/11$(((/0*+-/(5566('-.'+)(+-66+)**/38-),+0+))+(*,/8/''(,*.213-41*)34-(**(8/7,,,/+,/,+4*(+-&*+26-2*)+/,.34168:;-330*25//.,+/)-*--9110,)),-'(,18+'',&*-15445:522149301/0-0.490,-688.2934.18--03-%(%+-,)157,-46345408:9:;6443600000.--.*2(*&'&%()),.)+*.*)&/5/11(6)4(4'**(('$)-.-.10,.0970**)*10157-..+**,/04727+0&%''(+'12987+&--81/,/*+)*')&)(-,0((5:555*)+)()2+1*)&/09&7*31,4-**%)&'+113202-//9;::;<5820013:1,-&'+52340:/0/740(..2./101),/7.+,.-//(,*)*965553:341688/:99:-/010*()'(&)3853)--+152:1;:/000.:28892))'.,76,05,+//1/5313.+0-$)*)*++.47;3535<731335:3745246136843:44;04.30,0-$)+)),',*.&$,4.&$(&'+)))/')55.-,,*530110285542--)-122622740(*129889:26988900112786773433/0361:+...938028.)0/5-((*%2(/,:209254548542:44::;:0:00&**,'4:6.5932*///..14024:1344360+(''*+).)*)-+6(120-&))'',*')9:::;8/62&((''+(0/0/-&()/.,&'+-1576+8**,%-,07555++**+./113,/66/-+,*.-06.,.-<<82:1)*)-.-,/99;768*-1;;(0,8*.-.37996251124.67687990:-0/:/9;9:631-'**)*-0232:451357888967/-0,,953566<:980+2-%%(''/135<406+*-/233..-(&')./,,-/970..&&-)&&.))/;/179780+,.40,'**+,&*&2.+)''')447784:(4*0:8+-*('-.1263262*(.*),73354857+7-/3/2)./4*+2('%&(*+43773-,)*,$.)//343/7)()&&&-()./3&%$()&+30*/,-()*.01/.1/94563)/&&##$
@d5004ae7-9e4c-4ab8-987b-aef4266a6843 ch=181 read=114699 start_time=2019-12-13T05:34:15Z barcode=BC01 runid=2c9cf7bc05858273f10e7d7ec552fc0bd742dc3e
CTCCTGCAGGGAGGCAGCAATGAGAATTTTCGGCAATGGGGAAACCCTGACCGAAACAACGTGAAGGGAAGAAGGTTTTCGGATTGTAAGCTTCTACATAAAGGAAGAACGGCGGCTACAGAAATGGTAGCCAGTGACGGTGCTATTAGAAAGCCACGGCTAACTACGTGCCAGCAGCCGCGGTAATACGTAGGTGGCAAGCGTTATCCGGAGATTATTGGGCGTAAAGAGGGGCAGGCGGCAGCAAGGGTCTGTGGTGCCTGAAGGCTTAACTTCAGTAAGCCATAGAAACCAGGCAGCTAGAGTGCAGGAGAGGGATCGTGGAATTCCATGTGGCGGTGAAATGCGTAGATATGGAGGAACACCAGTGGCGAAGGCGACGATCTGGCCTGCAACTGACGCTCAGTCCAGCGTGGGGAGCAAATAGGATTAGATACCCTAGTAGTCACGCCGTAAACGATGAGTACTAAGTGTTGTTGGATGTCAAAGTTCAGTGCTGCAGTTAACGCAATAAGTACTCCGCCTGAGTAGTACGTTCGCAAGAATGAAACTCAAAGGAATTGGCGGGGGGGCCACGCAAGCGGTGGAGCATGGTTTAATTCGAAGCAACGCGAAGAACCTTACCAGTCTTGTCATAAAGGCTCCAGAGATGGAGGGTAACAATATGAGATACAGGTGGTGCATGGTTGTCGTCAGCTCGTGTCGTGAATGTTGGGTTAAGTCCACAGCAGAAGCGCAACCCTTATCGTTAGTTACCATCATTAAGTTGGGGACTCTGGCAGAGACTGCCAGTGACAAGCTGGAGGAAGGCGGGGATGACGTCAAATCATCATGCCCCTTATGACCTGGGCTACACACGTGCTACAATGGATGGTGGGGAGGAAGCGAAGCCGCGAGGTGAAAGCAAAACCCATAAAACCATTCTCAGTTCGGATTGTAGTCTGCAACTCGACTACATGAAGTTGGAATCGCTAGTAATCGCGAATCAATGCGCGGTGAATAGTTCTCGGAGCGCAGCACACCGCCCGTCACACCACGAGTTGATAACACCCGAAGCCGGTGGCTAACCGCAGGAAAGGCTGTCTAAAGGTGGGATTGATGATTGGGGTGAAGTCGTAACAAAGGTAACCGG
+
+*-,(&/((3+(.--,1*-%)$&((-,573,-87161.,)%)+,.5&&&+,8*+(&),%)&&'*)-3*/9&(.*+6;9-9(7&3(((,*%(*1.,&)+*,0++''(()/0,730:42.0&%((()244+%%'%(,,.1*)(&'*+-/.*,12**2-007/..4/6675749;72756672,/)',)('))+-4/34;5456991;00.*//*&(./)0+59231-/,)('+12-3&0((.:2'2/+-(/-.,3/./-)*(+()-,*'(*(2)*000,-/1435957+)+02.8()670110*,%')43+98..-.5.656',')(&++-/(*''&+2062-/3.,1197.---,1..,/1)0..23044+6))*1,3489831331679;9:932//0156738*++4(&(,+.000(*).2994/04-3/.+5596<,)&()$%1)),.030-383.1/10&(+1166647829/+4042:7884;503::66982/-0.*7,9,81,6,,321301126++.,*&+,*13341487.4/.-3::--;;.9518.)*&..+.'*,,+/52.12&*$/.7/1/:13/')&+,,,9::-69:8323-/05712'*7)+54728115010.5-*',(3162+20-7+*))+,;;/--*)&&'&'&'(-/1378893060-40/055.2/8-./5673577988665-0/.7563;25419241683),'$(&)+)((.1747<757659/4/--081297886180-*+.39;556876251/'&(/07999566788:;/0011//(+*,4.%2823421/-./2:8.,+-.,0*.2),/121547955/*+0,+**%+,*.08270;11;,-.*'))&'$)')*).()+-1;64/&(+*,,6.)-2<<:5;90228::378:<788+1.2/-8*0,(()*,./808-.-7258889883:321:182:8964000307110965:6-.*)#&'*160'(*($')8235.0'()%%%+,-65678591--.---.2,101202//..'0..5,+/5265/7-134..967143450-'(+/066422:%-*,420*1,-./0-00018.2.021253788768)/,12;::57
@a2544827-4b28-4dc3-bef2-714820847728 ch=138 read=73096 start_time=2019-12-13T05:34:27Z barcode=BC01 runid=2c9cf7bc05858273f10e7d7ec552fc0bd742dc3e
CCCGGTTACCTTGTTGACTTCACCCCAGTCATGGATCCACAAAGTGGTAAGCGCCCTCCCGAGAGATAAGCTACCTACTTCTTTGCAACCCTCCCATGGTGTGACGGGCGGTGTGTACAAGGCCCGGGAACTGACTATTCACCGTGGCATTCTACGATTACTAGCGATTCGACTTCATGGAGTCGAGTTGCAGACTCAATCCGGACTACGACGCACTTTATAGTCCGCTTTATACTCGCGAGGTCGCTTCTCTTTGTATGCGCCATTGCCCAGCACGATGTGTAGCCCTGGTCGTAGGGCCATGATGACTTGACGTCATCCCCACCTTCCTCCAGTTTATCACTGGCAGTCTCCTTTGAGTTCCGGCCGGACCGCGCTGGCAACAAAGGATAAGGGTTGCTGTCGTTGCGGGACTTAACCCAACATTTCACAACACGAGCTGACGACAGCCATGCAGCACCTGTCTCACGGTTCCCGAAGGCACATTCTCATCTCTGAAAACTTCCGTGGATGTCAAGACCAGGTAAGGTTCTTCGCGTTGCATCAGATTAAACCACATGCTCCACCGCTTGTGCGGGCCCCGTCAATTCATTTGAGTTTTAACCTTGCAGCCCGTACTCCCCAGGCGGTCGGTAACGCGTTAGCTCCGGAAGCCACGCCTCAAGGGCACAACCTCCAAGTCGACATCGTTTTACGGCGTGGACTACCAGAATTATCTAATCCTGTTTGCTCCCCACGCTTTCGCACCTGAGCGTCAGTCTTCGTCAGGGGCCGCCTTCGCCACCGGCATTCCTCAGATCTCTGCGCATTTCACCGCTACACCTGAATTCTACCCCCCTCTACGGACTCAAGCTTGCCAGTATCAGATGCAGTTCCCAGGTTGAGCCGGGGATTTCATCTGACTTAACAAACCGCCTGCGTGCGCTTTACGCCCAGTAATTCCGATTAACGCTTGCACCCTCCGTACCGCGGCTGCTGGCACAGGTTAGCCGGTGCTTCTGCGGGTAACGTCAATGATGAGGTATTAACTTTACTCCCTTCCTCCCGCTGAAAGTGCTGGCGAGGCCTTCTTCATACGCGGCATGAAAACGCATCAGGCTTGCGCCCGTTATTCTGTATTCCCCTGCTGCCTCCCGAGGAG
+
95+40700:-:-)4/)*/5:7/4('((*16461+%),%,/2/))+,010-)*+34)+.+'(''&')3*)&))(0,*%))6*88/*-.%0))(06*-6377676782;:86833213/3978.:2,-46360--()()+44358709//.30+%'*447:500+/.24:-9*,.-./.331./060/60;00/857682<6/+/1/12*+-02.0-.2;;77),243-.092001112031/+/+.-4493753;82,+,,-5;;865+,++(,-+((&''/+1426<205;:6*0*,58794/.//,-/..0-459:992591,0::;:6603/01<611335506/%355694663,)-136),,4*5260(*../66864366:+5-727./4317/+&%,-,5-,,4;:5/.././6),')).74//120401,'1,11771+2134:484,(+++/+*$-,12-1+79:165./827/.-.2<:8876631,.-365-649;678;9;8;;67889<789677073779;9477/401178%*%)&(05/40/00021)*(*40-1/-.264:+986,./33315/-57.,.,9;;,393838/0*.28-.3230<;:/)1(4*1.++(%+4/-,-11/0::4/1*-*&397978;8878+:60010814,5*.,../989688.89:++/++)--276686592,('-(+-:79:0/,.-*88+-4.8;4*-*.0;5369632..&0678:79:9:<:587(*/40.967;7:9:;:*/2.700292.-/&(-8310&%)*,15;;879:.--,,004//(5.8/2.//557,+-530+1./370...11/4:'12.-.-/9979777:3:1+.-4,)&//1+0*/%2252234//0-034643907;69;986676911179469084,,0478<972133334..//,-+426579*1*),.-,/-.27616-,-)-0--++2-(66-0495668)873434166686+))()%%.)+31+*330,./0:*2;:2/5:.,773150.01.,+)(%)+-099;88<9*,)+(++6022,220)'+1013'151/6+./23.(--$'''$#&'))270,-+-/..6005.((0+(,
@994029db-4cba-4417-8450-f0c06a7bb6c7 ch=213 read=106267 start_time=2019-12-13T05:34:23Z barcode=BC01 runid=2c9cf7bc05858273f10e7d7ec552fc0bd742dc3e
CTCTTACGGGAGGCAGCAGTGGGGGTAATGCACAATGGGGAAACCCTGATGCAGCAACGCCGCGTGAGTGATGAGGTTTTCGGATCGTAAAGCTCTGTCTTTTAGGGAAGATAATGACGGTACCCAAGGAGGAAGCCACGGCTAACTACGTGCCAGCAGCCGCGGTAATACGTAGGTGGCTTGAGCGTTATCCGGATTTACTGGGCGTAAAGCGTAGGCGGATGATTAGGGTAGATGTGAAATACCCGGGCTCCAGCAGGTGCTGCATTCCAAACTGGTTATCTAGAGTGCGGGAGAGGAGGTGGAATTCCTAGTGCAGCGGTGAAATGCGTAGTAAGTTAGGAAGAACACCAGTGAAGGCGACTCTCTGGACTGTAACGACTGAGGCTCGAAAGCGTGGGGAGCAAACAGGATTAGATACCCTGGTAGTCCACGCCGTAAACGATATGAAGATACTAGGTGTGGGGTTTCAACACCTCCCGTGCCGCCACTAACGCATTAAAGTATTCCGCCTGGGGTACGGTCGCAAAGATTAAACTCAAAGGAATTGACGGGGACCCGCACAAGTAGCGGAGCATGTGGTTTTAATTGAAGCAACGCGAAGAACCTTACCTACACTTGACATCCTTGCATTACTCTTAATCCGAGGAAATTCCTTCAGGGACAAAGTAGGTGGTGCATAGTTTGTCGTCAGCTCGTGTCGTGAGATGTTGGGTTAAGTCCCGCAACGAGCGCAACCCTTGTCGTTAGTTACTACCATTAAGGTTAGGGACTCTAGCGAGACTGCCTGGGTTAACCAGGAGGAAGGTGGGGATGACGTCAAATCATCATGCCTATGTGTAGGGCTACACACGTGCTACAATGGCTGGTACAGAGAGATGCAATACCGTGAGGTGGAGCCAAACTTTAAAACCAGTCTCAGTTCCGGATTGTAGGCTGAAACTCGCCTACATGACTGGAGTTACTGGTAATCGCGAATCAGAATGTCGCGGTGAATACGTTCCCAGGTCTTGTACACACCGCCCGTCACACCATAAAGTTGGCAATACCCGAAGTCCGTGAGCTAACCGCAAGGAGGCAGCGGCGAAGGTAGGGTCAGCGATTGGGGTGAAGTCGTACAAGGTAACTACCGG
+
-,-/-+-)2.*.,2165225,,--)*)(,,-)-/1040/)'+(*1+)+,753/)-,&/-12.2++,()*)*)&'*)2<6-/083771104-),.98892839+&/6+.-+-,1300.659+)/-,-3**(0))+,47,/-4..-0'*/43656/2.52)43).)/..7,-.--.)((/0+))'$'235;71-0+/(12/08882035434((*,1/58007//4/5*(&'&+'*')*))+4-,)3/)378828')*0(1+*(++-6/60/)5877792701/214./0114&6/**&,*'('(,+1+7/32--/886-/--0//06:1244/+&)+-),-%02,('077679&414.0.613-2113267;--*%'&'+*'+)*-0648:)()(+,4214:0,./0:.41*-'0/-(//47;200//-/33722122168<80//.*.+*(&-5468.505(0(041.8757674650:9**7366035&'%'&%(*&0+161,-02/33+.1/13.**,/6:85.2/5+((,+:8+--/1/(,+(+./2/300:90.-))+01.('')2624),.177657/9<8,*3--./+//04-.*+0'&*+207//4021*',(-,2003(''$'(4)()%'3/3009&($('(00-87:571%68.1,24'*&&//.115.347&5596--.456/1222555824466205/1623,-91+)+)/-),327))-/0,/&51++8255.7-.+.4/0267:98:7(()2.&&24011+(#$&)(-*2558;883-,-$$$0),0,1.34-3*.58.6443/-003:/-.17312125.$+'(&('10//*))'('),3475465;7398586..34,+**)2277796579771-04)-30,6)::713:4699,2'&'9932)/240+-0+07/3+.3.-/*/)**/)*((),,//..075/,1,**)'&))/,0/8++77724/82485000000+8/).().3,)&.0/019230413+/3(17*)62-,*0.&$&%%'-,2-5091+/8+((+)-/7-/75..(&(+,-..//0-/1/.23-((&',+1.267600-010&7'3692/.0/*+.&5*+.:2933.,'%(+,+
@3af05f99-db5e-41a6-8be5-7687a78f6a1a ch=73 read=73281 start_time=2019-12-13T05:34:34Z barcode=BC01 runid=2c9cf7bc05858273f10e7d7ec552fc0bd742dc3e
CCGGTTACCTTGTTACGACTTCACCCCAGTCATGAATCACAAGAGTGGTAAGCGCCCTCCGAGTTAAGCTACCTACTTCTTTTGCAACCCACTCCCATGGTGTGACGGGCGGTGTGTACAAGGCCGAGAACGTGATACCGTGGCATTCTGATCCACGATTACTAGCGATTCCGGCTTCATGGAGTCGAGTTGCGAACTCAATCGGACCACGACGCTATGAGGTCCGGCGCTCTCGCGAGGTCGCTTCTCTTTAGTATGCGCATAATTTAGCCAGCACGTGTGTAGCCCTGGTCGTAAGGGGGCCATGATGACTTGACGTCATCCCACCTTCCTCAGTTTATCACTGGCAGTTTCCTTTGGTTCCAGCCGGACTATTGCGCTGGCAGCAAAGGATAAGGGTTGCGCTCGTTGCGGGACAACAACATTTCGCTTACGAGCTGACGACAACCGTGCGAGCACCTGTCTCACGGTTCCCAGGCACATTCTCATCTCTGAAAACTTCCGTGGATGTCAAGACCAGGTAAGGTTCTTCGCGTTGCATCGGGTGTTAAACCACATGCTCCACCGCTTGTGCGGGCCCCGTCATTTGGTAACCTTGCGGCCGTACTCCCCAGGCGGTCGACTTAACGCGTTAGCTCCGGAAGCCACGCCTCAAAGGGCACAACCTCCAAGTCGACATCGTTTACGGCGTGGACTACCAGGGTATCTAATCCTGTTTGCTCCCCACGCTTTTCGCACCTGGGCGTCAGTCTTCGTCAAGGGGGCCGCCCAGCCGCCGCAGTATTCCTCAGAGTCTCTACGCATTTCACCGCTGCACCTGGAATTCTACCCCTCTACGAGACTCAAGCTGCCGGTATCAGATGCAGTTCCCAGGTTGAGCCAGAGTTTCACATCTGATAACCGACCGCCTGCGTGCGCTTTTACGCCCAGTAATTCCGATTAACGCTTGCACCCTCCGTATTACCGCGGCTGCTGGCGCGGGTTAGCCAGTGCTTCTGCGGAGTAACGTCAATGAGCAAAGGTATTAACTTTACTCCTTCACTCCGCTGAAAGTGCTTTACAACCCGAAGGCCTTCTTCATACACGCGGCATGGCTGCATCAGGCGCGTAATATTCCCCTGCGCTCCCGTAGGAG
+
/,,,1-(($%'&)'$'+*+-7..5:9/./37674*3102666($&(,745.(*+480///&$+/23,+-.9892'//9,-793./3+2.*(.)1+'(.*0/22003166310,+,*-138;.,6*'&//34/0),*&*('*.800091,,,/15-.--.1),*%%%(+,;22.',2/8540.$()0,&))4*.-/2137&-*-+6554**)''&(-*-782722+&&&''*)11000'*)00)+.+())095&''*20-(($$'(&(&$'&%%'*(+-,34.*/23;216:65-0(%*065+24//,--,+)*')*6478:9087*/76346,/./147-..56/3+*'%(')24-8+.*/50+)+207:5'"%%%%(*,-7,*+),08)4.5-1).0+++))))331161137.*''')*1.53820,0..++-2//../4/...%463452/')+,3,,(,,*/.56785,,((.6+$((+5132,8813)),38412926567<9:78864467;4160.4)0-<79<95771:11108)*&%%/&+0*02/.011444/.5.+)))),11/23.13$$%''3:5.3..43-01/-.&()+-.2.002+,.5;+97755,,-/+*)),*)+*,20.30,2%.34433625)0(050**.-5171-//0.555263684197,+-,,,0+6/12/28..'('*--029015-03<-*+-50-.'('(.282-34.72/.)**(-././.184/47'*.697-2-*/)&'&*0,0,')%)*,2765++'%''),/18670/.252/,5,)),$&'-4-6,7+7.76-373-,873652545123/%&''/8'*3-.0(*1478/883793*-416/-.4+(,%,)810/./031.*'-61&%4898::76656610//0.,+/038.*-0164:84.,/5/2/,+6+,.(.7/**))--20,//,,,8,,,,,/('%)++'+&$%&$&-3)+/3066451%&'+70001564453128(.+))--6,/7;6.-,/4,4.$&&/5)/803)'')'(+(,+-0)1/&'-(0-466<47.-*+,4,223/90((+.,-.1121)+)(('('&(),-51/+.*++%*)22)),+0+)+
@69f1fd25-4f32-47c8-b1fc-b31c74c30077 ch=29 read=47022 start_time=2019-12-13T05:34:44Z barcode=BC01 runid=2c9cf7bc05858273f10e7d7ec552fc0bd742dc3e
CCGGTTACCTTGTTGACTTCACCCCAATCGCTGACCCTACCTTCGACCGCTGCCTCCTTGCAGTTAGCTCACGGACTTCGGGTATTGCCAGCTCTCATGGTGTGACGGGCGGTGTGTTGCAAGACCGGGAACGTATTCACCGCGACATTCTGATTCGCGATTACTGGTAACTCCAGCTTCATGTAGGCGGTTTCGGCCACAATCCGAACTGGTTTTAAAAGTTTAAAATTACCTCGCGGTATTGCATCTCTCTGTACCAGCCATTGTAGCACGTGTGTAGCCCTACACATAAGGGCATGATGATTTGACGTCATCCCACCTTCCTCCTAGTTAGCAGGCAGTCTCGCTAGAGTCCTCAACTTAATGGTAGTAACTAACGACAAGGGTTGCGCTCGTTGCGGGACTTAACCAACATCTCACGACACGAGGCTGACGACAGCGCACCACCTGTCACCTTGTCCCCGAAGATTTCCTCGATTAAGAGTAATGCAAGGGATGTCAAGTGTAGGTAAGGTCCTTCGCGTTGCTTCGGGTAAACCACATGCTCCGCTACTTGTGCGGGTCCCCGTCATTCCTTTGAGTTTTAATCTTGCGACCGTACTCCCAGGCGGAATACTTAATGCGTTGGCATGGCACGGAGGTGTTGAAACCCCCACCTAGTATTCATCGTTTACGGCGTGGACTACCAGAATCTAATTAAACACTCCCCACGCTTTCGAGCCTCAACGTTACAGTCAGTCGCCTTCGCCACTGGTGTTCTAATCTCTACGCATTTCACCGCTTTACACTAGGAATTCCACTCTCTCCTGCGCTCTAGATAACCAGTTTGGAATGCAGCGCAAGTTGAGCGGGTATTTCACATCCGCTTAATCATCGCACATCCTTTACGCCCGGTAAATCCGGTTCTTGCTCGCCACCTACGTATTACCGCGGCTGCTGGCGTAGTTAGCCGTGGCTTCCTCCTTGGGTACCGTCATTATCTTCCCCAAAGACCAGAGCTTTACGATCCGAACCTTCATCACTCACGCGGCGTTGCTGCATCAGGGTTCCCCCCATTGTGCAATATTCCCCACTGCTGCCTCCCGTAGGAGCAATATCGCACCAACAGAAGGTTAACACAAAGAGACATAACAGCTGGCACCAGCAATACGTAGCCCGCA
+
9778490242;.-)((+0;00869-1625*+3/03;1-/2;6<2-&+/(,0..4/1232-1'317112323443..0+/0)'+&-++3<5*,,+')/1695667511-'&..+,1-0.+10/*,09'80,22,126<434:38711(0:226/8;000.-2.+,(%,,.%00//,-.5:8$/&'*-5316-91.--)(&'),-.*)-857572;;..96,00;8/%%%&&*-/+-.70,4+*3..-11200.11679<213;078/0332..01472/+--7-+-//-/186+50*,/03331:52-./21221/97,.88;5103+)$(1)/%/*+/:16750:3011(*++1747-9.-4.6-/2,'*+-1/*)0/102141760911176985:2/2871220302.2,./1140+..)+'**+*,.-/',,&(%&%%)(/.12.,-++'.112/0364++'%%')1:3*-00,.)*-'**,-6335;;,961322.441178,5,,-*///37/;834409/00:6/(&-*672957//./.720276/7/+00.0:501320*..26:7./94.-3/:<.+://56-./.08'1'.1-:0'&++-456511-3,5-56+0,.)'#$**(').--,4.019-19+1712-)-.--21139479752:/'*/32338:798262.%'%+*--*-$%&&&'1+9:9/(*+,/;../003788)$&''/-1/56-%+-0695665598578865,/2/(+411499886858:<//04+,(.'()211/.%.)../,*+**))*.0.17&423111684:/:/0/<<.6*/.--...%5%&*.701+7'/2316;9-.**+90%&-&3.51///%&#'(-/-)0.+4-52)')*34-.--(/'*%$$&)3317812:/13&/(*3/10/0/53337/7--(,'127,-.5.9+4-,83()/2.427--,687994493448299:-/3,+,,3/--0-490,//353.)('(-.735::1552*,--&**,,75.,*++1:3312367189:,(,1%2)).-,,39,302&--.03/2.,2:,+3/2))&,/01249$%'-1041,+2,,0-12.*&+.5,(),,2&%'&%%%())-+)-*''*'%)'53)(#'%)%'%
@426b77b3-2b2d-4767-a059-f0f55dc9174e ch=149 read=56755 start_time=2019-12-13T05:34:42Z barcode=BC01 runid=2c9cf7bc05858273f10e7d7ec552fc0bd742dc3e
CCGGTTACCTTGTACGACTTCACCCCAGTCATGAATCACAAAGTGGTAAGCCACTCCCGAAGAGGTTAAGCTACCTACTTCTTTTTTGCAACCCACTCCCATGGTGTGACGGGCGGTGTGTACAAGGCCGGGAACATATTATTCACCGTGGCATTCTGATTTTGATTACTAGCGATTCCGACTTTCATGGAGTCAGGTTGCGAACTCAATCCGGACTACGAGCGCACTCTGAGTCCTTGCTCTCGCGAGGTCGCTTCTCTTTGTATGCGCCATTGTGGCGTAGTAACAGCCCTGGTCGTAAGGCCATGATGATGACACGTCATCCCCACCTTCCTCAGTTTATCACTGGCAGTCTCCTTTGAGTTCCGGCCGGACCGCTGGCAACAAAGGAAGGATAGGGTTGCGCTCGTTGGCGGGACTTAACCCAACATTTCACAACACAGGCTGACGACAGCCATGCAGCACCTGTCTCACGGTTTGAAAGGGCATTCTCATCTGAAAACTTCCGTGGATGTCAAGACCAGGTAAGGTTCTTCGCGTTGCATCGAATTAAACCACATGCTCCACCGCGTACGGGCCCCGTCAATTCATTTGAGTTTTTTTAACCTTGCGGCCCGTGAGCGATCGACTTAACGCGGTAAGCTCCGGAAGCCACGCCTCAAGGGGGGCTAACCTCAAGTCGACATCGTTTGCAGCGTGGACTACCAAGGGTATCTAATCCCTGTTTGCTCCCCGCTTTCGCACCTGAGCGTCAGTCTTCGTCCCGGGGACGCAACTTCGCCACCGGTATTCCTCAGTCTACCGCATTTTCACCGCTACCTGGATTACCCCCCTCGAACCGACTTGCAGAAGTATCAGATGCAGTTCCCAGGTTGAGCCGGTTCATCTGACTTAACAAACCGCCTGCGTGCGCTTACGCCAGTAATTCCGATTAACACCCTCCGTATTACCACGGCTGCTGGCACGGGTTATCAGTCCAGCTTCTTCTGCAGGTGGCGTCAATGAGCAAAGGGTATTAACTTTTCTCCCTTCCTCCCCGCTGAAAGTACTTTACCGAGGCCTTCTTCATACACGCGGCATGGCAGGCTTGCGCCCATTGTCGCAATATTATTCCCCACTGCCTCCCCGAGGGAGCAATATCAGCACCAACAGAAGGTTAACACCGAACGCAAAATTGGCTTTCTTCAGCACCAGCAATACGTCAACCGCA
+
.+0./0+0+,+'*&*.035:67499-),34/045:760/28-*+.01)''-,*,./40+,0)&*+0./+()-5796589;783:3;+442.39/&)(*3.+.4585644547774830/,-')564636+/(1'(#$%-)*5;533;6;8:74360'))-*($''4***4.1143;7::-,+-//-2990,./0&+039/2--97792:52/0520.*)(&%*+/+--+*'',*1.+0,12.)*)')'/,.-+**)/021;7001---,66206((')('($&''$(',-92.17/.,++*.5*6''(%'&&'*/.(*+//43+33.)032:56/4)+-8*,.437:1;0),/..,%+/.-.07463+3172;:985654841-204,'1'/)3,2&*.-.,+/%&2,*/*,''(3.-.7.2)0,).01209.++*/+-*/,-588862/)-.'4;3967-././9445656072;0:,*,3()*()&&*+,2.,1,*,/(,)+:-6/08;:;788333679130.-).+3;6:<;67637122780/.2-39/4.,-/256758015,**+$-+,()(&(()+2648603;8//.00374/&&$$%##%'%$''''(%%03(%'()*+2433-*)-'(')%)-.0*&'&#/*343182-/,--425'',$%'**.*7-661357282.71',$..00597653310')'$&&)*0.5/16+-53:.*,..66-+147753759;4,)''*()')+.3<85.80+-162)2)-&&'(%+).1'556:879<15-+&)('$$&%&(+2;;.,,500,**.)&))&.&%+0454(&&%&)*((&+3,*+(%&($(//55686..'*,244)*,2+/++)5)%'),)))+1135566766;75.,1/63401280('&$',.3+.+)+0-/-%&(&(%&%-/5005,/.01--++11;2302510,'*)(())$&&&*-'$&$(.127<8889.31,'&+*--.64651558(*'+((&,*+)/./'&)/8-2991/69;0.088/,&&()*./*%'%$(.+99/:87:97842)/-0-94(2''(%(0006030-/)&**')+).+.,.(-'-,1:<4-.(()-(476,-++.&-#,'&),.0-./+16433)',-,03875303*''+('0'+(&'&&)*-32/2:6.0/,.7+)+*'($&$))*'((%&$
@0988973a-1605-4f0f-8c28-7ad1f2b724bc ch=159 read=80386 start_time=2019-12-13T05:34:53Z barcode=BC01 runid=2c9cf7bc05858273f10e7d7ec552fc0bd742dc3e
CTCCTACGGGGAGGCAGCAGTGGGGAATATTGCACAATGGGCTCAAGCCTGATGCATGCCGCGTGTATGAAGAAGGCCTTCGGGCTGTAAAAGTACTTTCAGCGGGGAGGAAGAGTAAAGTTAATACCTTTGCTCATTGACGTTACCCACCAGAAGAAAGCACCGGCTAACTCCGTGCCAGCAGCCGCGGTAATACGGAAGTGCAGCGTTAATCGGAATTACTGGGCGTAAAGCGCACGCAGGCAGTTTTGTTAAGTCCAGATGTGAAATCCCGGGCTCAACCTGGAACTGCATCTGATACTGGCAAACTTGAGTCTCGTGAGGGTAGAATTCAGGTGTAGCGGTGAAATGCGTAGAGATCTGGAGGAGATACCGGTGGCGAAGGCGGCCCCCTGGACGAACTGACGCTCAGGTGCGAAAGCGTAGAGAACAAGCAGGATTAGATACCCTGGTAGTCCACGCGCCGTAAACGATGTCGACTTGGAGGTTATTGCCCTCGAGGCGTGGCTGGGCTAACGCGTTAAGTCGACCGCCTGGGAATACGGCCGCAAAAGTTAAGAAACTCGAATGAATTGGCAGGGGCCCGCGCAAGCGGTGGAGCATGGTTTAATTCGATGCAGCGCGAAAGAACCTTACCTGGTCTTGACATCACGGAAGTTTTCAGAGATGAGAATGTACCTTCGGGGAACCGTGAGACAGAGTGCTGCATGGCTGTCGTCAGCTCATTTGTGAAATGTTGGGTTAAGTCCACGCAGCGAAGCGCAACCCTTATCATGTTGCCAGCGGTCCGGCCGGGAACTCAAAAGAGGAGACTGCCAGTGATAAACTGGAGGAAGGTGGGGATGACGTCAAGTCATCATGGCCCTTGACAGGGGCTACGTGCTACAATGGCGCATACAAAGAGAAGCGACCTCGCGAGCAAAGCGGATATCATAAAAGTGCGACCGTAGTCCCGGATTGAGTCACAGCTCGGCTCCATGAAGTCGGAATCGCTAGTAATCGTGGATCAGAATGCCACGGTGAATACGTTCGGGCCTTGTACGCACCGCCCGTCACACCATGGAGTGGGTTGCAAAGTAGGTAGCTTAACTTCGGGGCGCTTACCACTTTGTGATTCATGACTGGGGTGAAATCGTAACAAAGGCAACCGG
+
,+6/./8-7:.*0544,5-,/.,/)+,,.50++$%'&*.-.-(+-4-362110/022778664523+-33/)+-+51:83:*9899882;9-).+,/275.77/07.+/4.++&(),70+-/-/-//4.9.,/33'8(),:709,/6,%4())3*',.)'*..4.6.+.,+,6658891///.36,*,-20-0+,-1,2'((,-+),14/4+,.).--2.014;;8:7449/,,/345581097/3:;;+63:391:0--/0:845395-13/-57753*+-/,-3(1+,-1./2++,--035867)&&&&*(,-./011(''''(())--+5,/850)*,,9<9526/,-:98,++)*44691,-((''/-25697551*,)&*0'307292.6:7:97210106-+..),7983.+.*,-2/'))((3.00$'%**%0,//:99:<701:8.662)*++-*.63::;5/////98:9.9-9-78729,+*'-5-40')/,5000-)+%'%$%-,0110424116668862.2-+0*.0./3,443481:9),/904*,36.2:5/,)%%%*')&,$-62.,5+(,%.+0123132/,+,+-/,-;842555/01/00*0--,--,(.0/10303:5410.-5001652'(-/+.*(3;;2,+)(*855407.+,%076/.,.4/.89;95.(),0()%')./035664:889;:76:/0111063*(-,/62-+4.6410402()*,%&&'',.(+*+,3.2+3/)*2,46,/*-//64..1/620+/,1.19849447/:3('&./*-02569;544./++*,+.92/-))(*)0-/54/2768:42,(),25989:9997().+//0043.+()*().1526/;0/975748889:+((%')+0398:8532,**+2;1/46:.++,,'%.69-&-.//&(-)-,/09-*.+*/*)$'(((+,.33-+%()/1122+1-/0,/+20/301-./39/0&()6476651;8763'(%/-.-9+,-,057&/310,42335%0.0;25:/3462223:8;63+'*.96775-72*(+,/1+,'(%%1''&)()52./0.8.-70/.4;825554;4//0055681,/.27+01,./4.6;)5.7888588
@0e6f2560-f26b-4916-bb8a-bc38300a18f2 ch=309 read=101975 start_time=2019-12-13T05:34:57Z barcode=BC01 runid=2c9cf7bc05858273f10e7d7ec552fc0bd742dc3e
CCGGTTACCTTGTTACGACTTCACCCCAATCGCTGACCCTGCAGCTGGAAACGCTGCCTCCTTGCGGTTAGCTCACGGACTTCGGGTATTGCCAACTCTCATGGTGTGACGGGCGGTGTGTACAAGACCGGGAACGTATTCACCGCGACATTCGATTCGCGATTACTAGTAACTCCAAAGCTTCATGTAGGCAGGTTCAGCCACAATCCGAACTGAGACTGGTTTAAAGTTTGGCTCCACCTCACGGTATTGCATCTCTCTGTACCAGCCATTGCTTAGCACGTGTAGCCCTACACATAAGGGGCATGATGATTTGACGTCATCCCCTTCCTCCTGGATTAGCAGGCAGTCTCGCTAAGTCCTCAACTTAATGAGTAGTGACTAACGACAAGGGTTGCGCTCGTTGCGGGACAGCAACATCTCTGACACGAGCTGGCAACAACCATGCACCACACTGTCACCTTGTCCACGAAGGAATTTCCTCGATTAAAGAGTAATGCAAGGGATGTCAAGTGTAGGTAAGGTTCTTCGCGTTGCTTCGAATCAAACCACATGCTCCGCTTCTTGTGCGGGTCCCCGTCAATTCCTTTGAGGTTTTAATCTTGCGGCCGTACTCCCCAGGCGGAATACTTAATGCGTTAGCGGCGGCACGGAGGTGTTGAAACCCCACACCTAGGTATTCATCGTTTACGGCGTGGACTACCAGAGGGTATCTAATCCTGCTCCCCACGCTTTCGAGCCTCAGCGTCAGTTACGGTGAAGTCGCCTTCGCCACTGGGTGTTCTTCCTAATCTCTACGCATTTCACCGCTACGCGAATTCCACTCTCTCTCCTGCCTCTAGATAACCAGTTTGGAATGCAGCACCCAAGTTGAGCCCGGGTATTTCACATCCCCTTAATCATCCGCCTACGCTCCTTTACGCCCAGTAAATCCGGATAACGCTCGCCACCTACACGTATTACCGCGGCTGCTGGCGTAGTTAGCGTGGCTTCCTCCTTGGGTACCGTCATTATCTTCCCCAAAGACAGAGCTTTACGATCCGAAAACCTTCATCACTCACGCGGCGTTGCTGCATCAGGGTTTCCCCCATTTGTGCAATATTCCCCACCAACGCACTCCGTAGGAG
+
72.'4.(,520+,.),-08:::46770-0/1-/0003;8//2+%,,)%'(''**,0/853%&0,4381800064365:676:6,(/++0,-9301,--/-,281/+'+,75:8628,,,*./47768991;9591*1-1;-,.:+074808;3/15;8232135267200/3//3-*)('(/21(.$%()43$&,/8()'*'()6,-11./1/((+.26;;2:<;-:1/19,1+,-<2,/22,+,*8/),)')12861/,016787424:233,+/*)*)%')*)''*365*+,-,./2*1661/26/.-,-09.,-33385,.,))*0/6/5*+82,5,,-3.001/67669/243.,-297/5-+-/-0+(&((%01124135-,,-4/))1,8131347080/0/70-+)$.(++6.-+)(((($&*)//*0(+&(+/74<2744256)+'&%#%$$-'-*)*2)$')+.++&(+.')&+-6-7+5+,*,-,..//:17(3578779661/,&'+-+1.-01;66:4.542/++//22-944.94;/---212666.+(*&()%.)*,981802-*+/,53:6,.51/-++1;;(//1,4,+),'5-79/0./990'3,1++3,*,+-+0/./467511109-1-,),01.264.41((2',00,(*--1/(,+*/-8568;75;;13.5./.5;65652-++'*((0+./89:57,+')*27;2*-./59764678977123234)+)6)+)/511.,-.-596:3/3724038)+.9<65821,.62-/.3069:79<;75796463.(+''),2-.&*,,-.***-.-+1').-//.,2-18557:,-&3,742*0*'*)+41-0/''+/0)16///3::0-../216+..515561;9/3;831--2,3,75,./.22)*.586./,4/5//.--0,02732390//)+(..1;668463<665917..+/057;101..541444331+,+-,(,(-5056146125:59::.83+*22/,%)-/99--16840,369,596;68:;667535351:22.:,,+,,*-.&,-+/78.6<9)(*5,,,/3/6011/765*%(%)&'%)(+,3.*+02(+)
@db31b9d5-96e9-4b45-b61f-f812e5bcca13 ch=6 read=47253 start_time=2019-12-13T05:35:10Z barcode=BC01 runid=2c9cf7bc05858273f10e7d7ec552fc0bd742dc3e
CTCCTACGGGAGGCAGCAGTGGGAATATTGCACAATGGGCGCAAGCCTGATGCAGCATGCCGCGTGTATGAAGAAGGCCTTCGCGGGTTATAAAGAGTACTTTCCGGCGGGGAGGAAGGGTAGGGTGTACCTTTGTATTGACGTTACTGCAGAAGCACCGGCTAACGCCGTACCAGCGCGGTAATACGGAGGGTGCCAACGTTAATCAGGAATTACTGGGCGTAAAAAAGCGCACGCAGGCAGTTTGTTAAGTCAGATGCCAAGAAATCCCCAGGCTCCAACCTGGAACTGCATCTGATACTGGCAAGCGAGTCTCAGCCATAGAAATTAAATTCCAGGTCAGCGGTGAAATGCGTAGAGATCTGGAGGAATACCGGTGGCAGAAGGCAGCCCCTGGACCAGACTGACGCTCAGGTGCAGCGTAAGAACAAACGGGATTAGATACCCTGGTAGTCCACGCGTAAAGCGATGTCGACTTGGAGGTTGTGCCCGCTTGAGGCGTGGCTTCCGGAGCTAACGTTAAGTCGACCGCCTGGAAGTACGGCATAAGGTTAAAACTCTCAAATCGGTGTGGGCCGCACAGAAGCGGTGGAGCGTAATAGTTTAATTCGATGCAACGCGAAGAACCTTACCTGGTCTTGACATCCACGGAAGTTTCTGAGATGAGAATGTGCCTTCGGGGCGTGAGACAGGTGCTGCATGGCTGTCTCGTCAGCTCGTGTTATTGAAATATTTGCGTTAAGTCCCGCAACAGGCGCAACCCTTATCGCTGTTGCAGCGGTCGGCAGAACTGCAAAGGAAGTTGCCAGTGATAAACTGGAGGAAGGTGGGGATGACGTCAAGTCATCTGGCCCCTTTCCCGACAGGGCTACACACGTGCTACAATGGCGCGCTACCGAAAGCGACCTCCGCGAAACAAGCGGACCTCATAAAGTACGTCGTAGTCCGGATTGGAGTCTGCAACTCGACTCCATGAAGTCAGAATCTTTAGTAATCGTGGATGGGAAATGCCACGGTGAATACGTTCCCGGGCCTTGTACACACCGCCCGTGCACACCATGGGAGTGGGTTGCAAAAGAAGTAGGTAAGCAACCTTCGGGAGGGCGCTTACCACTTGTGATTCATGACAAGGTGAAGTCGTAACAAAGGTAACGG
+
**-)'(**(+&-+*,--*36),)*+**4+''%'..,32./.349.1:399964-%)*+0771/+))+-3214++,+/0337/'$+++,+(*/50%'%*(+-/+.%)'*-06.*+1**(*()*&(),&'*+))-*%-+-5-+,/06-($%&((.*')+79-4,+**)#&%'''2.*+,+-'++.++',&/)')$)%.'/(434;0;0/'-&,)0*)*25:71.-0,318.12230313.-55'66:1,.912,182111*$%*)%'/*)-:9,(7:728)4).,('.'6./653354446357483,5(+*)+))('%%&$$#&&+)&'(')1*1-++%%*%$%&)+,*-34,-04.%'(*00659100-/3.131,1/,5/&&1+*/)%&+37.*2;13+()30---,$%('(,/4572,.*,&&'&,*).*+)51/1/.*/126:40.210./1,)*))'*-;6*))&+(++-,,,1/414021./-65,(*0*,,)1---..,0)4*.*'')+.)-)*(0*').-'1437876,*)&(()*',**/-*2.45;;4+)($&&'%'%&%*%$'-+57&+%')%)'((/3576-,/..0+,'42;7+-.0.,-/0;73644**++*+,80:00:73()+1;767889.(((((+*.;9+.00/57.-)*3/$,$&%'+,)/4*/.31*..1.06/../.244&&$$#''''),-+---342-5,$($%(-**+.4+'+,10++(+.3'')-38-,44363.,1'*+,-3/11-6.,0)*,181.-)/(-'(&)(//0*()&+(*.-04*.,+,.-/(-+,..-2-3)2,278427420.+./.,.+*+)$(),,.'&('))''+7,0751141..+-+*,01.44;1020/2&'&%'*(*+('*002631(*...(-(-5)3150.1..()**'('&*,,-*++662*1./3232,..1569)).0046686845628210+('%$$&')'(,*2.//98:-,'(&+''(0393,1+)(-32796743('04772161103-./2943;,,,$)(*).0),*.2,+,,4.2;101:6*%**&(%'&''%#%)++.073/8((-/*'%)+++2-((*)*+669;96)''&(',**()1)*-.117218),*,-&+'/
@ebd52efd-c423-4de9-b78e-e12a2a95973f ch=500 read=108547 start_time=2019-12-13T05:35:05Z barcode=BC01 runid=2c9cf7bc05858273f10e7d7ec552fc0bd742dc3e
TTGGTATGCTTCTCAGTTACGTATTGCACAATTGCCAGAAGAGTTGTCGGTGTCTTTGTATTTAACCTGCCCGCCTGTCACTCTATCTTCCAGTTACCTTGGTACGACTTACCCCAATCGCTGGCCCTACCTTCAGCCGCTGCCTCCTTGCGGATTGGCTCACGGACTTCAGGTATTGCCAGCCCTCACGGGTGTAACGGGCGGTGTGTACAAGACCAGGAACGTATTCACCCGCGCGACATTCTGATTCGCGATTACTAGTAGCTCAGCTTCAGCCTTAGAGGCGAGTTCCAGCCTACAATCCGAACTGAGGACTGGTTTTAAAGTTTGGCTCCACCTCACATTGCATCTCTCTGCTTGCCAGCCATTGCTTAGCACGTGTAGCCTACACATAAAGGGGGGGCATGATAGTTTGACGTCATCCCCACCTTCCTCCTAGTTAACCAGGCAGTCTCATTAGAGTCCTCAACTTAATGGTAGTAGCTTAACGACCAAAGGGTTGCGTTGCGGGACTTAACCCAACTTTATCTCACGACACAGAGCTGGCGAGCAACCATGCACCACCTGTCACCTTGTCCCCGAAGGAATTTCCTCGATTAAAGAGTAATGCAAGGGATGTCAAGTGTAGGTAAAAGGTTCTTCGCGTTGCTTCAGATTAAAACCACATGCTCCGCTACTTGTGCGGAGTCCCGTCAATTCCTTTGTAGTTTTAATCTTGCGACCGTACCCCAGGCCAGAATGCCAATGCGTTAGCGGCGGCGCAGGTGTTAGGCCCCACACCTAAGTATTTATTCATCGTTTGGCGTGGACTACCGAATTATCTAATCCTGGCTGCTCCCACGCTTTCAGGCCCTCAGCGTCAGTTACAGTCCAGTCGCCTTCGCCACTGGGTATTCTTCCTGAAATCTCTACGCATTCACCCGCTGCACTGGAATTCCACTCACCCTCACTCCTCCTGCACTCTAGATAGCCAGTTTGGGATGCAGCGCCCAAGTTAGGCCCGAATTGTTTCACATCCCATGAAATCATCCGCCTACGCTCCTTGCGCCCAGTAAAATCCGGATATGTATCGCCACTACGTATTACGCGGCTGCTGGCGCATGAGTTAGCCGTGGCTTCCCTCCTTGGGTACCGTCATTTATCTTCCCGGAACAGGGCTTTACGATCCGAAACCTTCATCACTCGCGGCGTTGCTGCATCAGGGGTTCCCCATTGTACAATATTCCTGCCTCCCGTAGAACC
+
%'240-($+),'(*(3-4).-6319+*)+.+10(&&(''(%('.7/00%0-/0--/.-6.28--).3+)*&'(11214+%)*+77701+,/%-22,.('&')///,&)*)'.35-/./2),)-)176..55153.-47*-643425-02*+,.).)&*00.-0+1/227/'.1/*//',)'%-30-+')()+*.2887179868732-%%'-.,/53%3+/3107649/)/1(')&(*,038933332;3.15226*./+*--)0/2...-4.(((%'%'(&/*+2-/3.4)$'%&$(+2--.&)-*,+*%'+1257667;./3)+49,...-2/+/626,.(0*)*1180-+)-/*(%$&'%'/+)+1()*,%.0-/01+)%'*/()0-,(&+0))(/0//./.5222%&3;+,,0/1670:8:10263582*+'('*-+)%03+-7-33541.'-))(+,/1.*+(0+.33436:/.---&)(*-'3100*-/),+)),-/04853,6,/,,-.-*+((%&)*)(,**++.1-.-.&(&*-.02.,'&*/'./.-))(-,00**&+-,.(,-+-767/,,-*(&(,4346131,4)10(''+,,%*$%'),932423542,-./0//,/97-)+1111:2./1.7,...,-++1+1;7/46-,'-'+,-7../,+,.)''&(-'*+-5-&,-29491'(,*)(&*+36,364448321'67%/(-*($'./+%%++2+,+&*,234,/+)*-*3/.0-&,(012,3*#%(++,+'*(/-+,*()%+0+).30/12/72-),+/018656672)'&/-2322.:/04.2&#'%'(+2,$)(&.3.+*-10.**312546:573:021671((*+-+21-6001:24221*--2842*4,)('/+)*//,'-+.,16*&*30.05%0),,&&'&3,72%%')',.)((')*.0-1875.*++-+,-8/1&5.764;/'0,/2).(,+)+*)(%*',&/.62*))*/,(48,*((),.7*&'$.)'()(./8.181&.&,*2((,(*)+('%'')-2,-/06381-%$$&(().($('%))+.5,(+)*.8/019:2.,++*3/&)5()%$$$(*,,0-:6**/&''&+).(+43/2/,2)*.15)1(&&++0.,++--172+..015,(-1+,++-)/5-+,()$&(-++58.110/+14---.+.+873,,.8%$#$(&((../2)**-'*0'*960&),)
@dcc9453a-8531-447f-a881-72e3fe0c9ffb ch=209 read=67670 start_time=2019-12-13T05:35:16Z barcode=BC01 runid=2c9cf7bc05858273f10e7d7ec552fc0bd742dc3e
CCGGTTTACCTTTGTTACGGCTTCACCCCAGTCATGAATCACCAAGTGGTAGGCGCCCTCCCGAAGGTTAAGCTACCTACTTGCCAGCCCACTCCCATGGTGTGACGGGCGGTGTGTACAAGGCCGGGAACGGCGTATTCACCGTGGCATTCTGATCACGATTACTGGCGATTCCGACTTCATGGAGTCGAGTTGCAGACTCAATCCGGACTACGACGCTTTTATGAGGTCCGCTTGCTCTCGCGAGGTCGCTTCTCTTTGTATGCGCCATTGTAGCACGTGTGTAGCCCTGGTCGTAAGGGCCATGATGACGTCATCACCTTCCTCAGTTTATCACTGGCAGTCTCGCTGAGGTTCGGCCGGACCGCTTCAGCAGCAAGGATAGGAGTTGCGCTCGTTGCGGGACTTAATAACATTTCACAACGTGACTGACAGCCATGCAGCACCCTGTCTCACGGTTCCCGAGGCACATTCTCATCTCTGAAACTTCCGTGGATGTCAAGACCAGGTAAGGTTCTTCGCGTTGCATCGAATTAAACCATGCTCCACCGCTTGGCGCGGGCCCCGTCAATTCATTTGAGTTTTAACCTTGGCCGTACTCCCCAGGCAGTCGGCTTAACGCGTTAGCTCCGGAAGCCACGCCTCAGGCACAACCTCAAGTCGACATCGTTTACGGCGTGGACTACTGGGGTATCTAATCCTGTTTGCTCCCCACGCTTTCGCACCTGGTCAGTCTTCGTCAGGGGCCGCCTTCGCCACCGGTATTCCTCCAGATCTCTACGCATTTACCGCTACACTGGAATTCTACCCCCCTCTACGAGACTCCAAGCTGCCGGTATCAGATGCAGTTCCCAGGTTGGCAGGCCAGGGGATTTCACATCTGACTTAACAAACCGCCTGCGTGCGCTTTGCGCCCAGTAATTCCGATTAACGCTTGCACCCTCCGTATTACCGCTGCTGGCTGCAGGTTAGCCGGTGCTTCTTCTGCGGGTAACGTCAATGAGTAAAGGTATTAACTTTACTTTCCCTTCCTCCCCGCTGAAAGTACTTTTACAACCCGAAGGCCTTCTTCATACGCGGCGAAACTTGCGTCAGACTGCGCCCGGTGTGCAATATTCCCCTGCTGCCTCCGTAGG
+
,-+.0:1'3//2+(-,(+-&.4++$+(-)'+77.3-+420).&.)()01.&'(*,874,2-,('+')+/1*)++,/3(%&&')*&()09,*++/('%+)510-+-0/48205//16527:96:75&7,5-,*')-,188657:324/.*6-,+01*,&&')7*&,.%--..9;47.(-2,2%.)*&(*--./-:12,-7864/315164575255,.),(+93*-,++*')+(()*%%-.121,*))***&(*/,//.62.1785646;8660++--*.--))(*---85+,68711/'2,12-,)''(')/0276*5&-,3;890,$*,21.03&2,./.'/0//3(+.+*(+/0-&*+30:210&'(*('(2',002+700++*%*0/,0'-/643610/8//-/*0'$'-*1183./,1)*'$'$&$)'---204977.45339'*.1-)+()15:225.*++++/433:10558745)))/-)3236232856--,/,,122$2.-04*5-;58;:99.9/--677&)),/.<54:3/1444:220++,&0*)))+,+.43*)./,40;54497//.0::0.2.&%%'(-2*/0225340(+2/'574/)*,*3,212.7.-,/,;,3+-3',/*-.0750.+-*%)294856/)()+5672-,'.0)(*,4/..5:324'%(%-/.11241565;93.::.+71;47/+/-13:4215224'&$%&..15696548)+46013*13/7-*)/(/0+6+,,43,,,+''03333301/3238/&*2(/))*%(('*.)2,/.241504/.14/1,(*)*+/(-'&(%(+/'3145:577988578;684(/16+(*+*2800%)*-)+280.*,++,42/.-0.3038805-03004565.,)3-(%,'(&&)/0/)563.++.0/055152,,-.75346+410:-.3'(&'+-,-+)*+*-04+*)7+)+-,-/437<87674853/9////4..*(%&-5,).*,,,-)*.40*(*'+.<+4<854714-*+..053./,,/1/%%&*&0**(),-2198;88<8*(%*(++'&&()'%%&&()-4)*%$+&(*.7.)'.%++-3,-+5*'()()(*')*&&)0,/370
@d948e75e-c594-4b61-a486-4e16c4b8193c ch=43 read=76167 start_time=2019-12-13T05:35:36Z barcode=BC01 runid=2c9cf7bc05858273f10e7d7ec552fc0bd742dc3e
TTGTTGTACTTCGTTCAGTTACGTATTGCTGGTGCTGAAGAAAGTTGTCCGGTCAATGTACACAACCAATTCGCCCTCGCGCCTGTCAGCTCTATCTTCCGTTGCATTTACGACTTCACCCCAGTCATGAATCACAAAGTGGTAAAGCGCCCTCCCGAAAGGTTAAAGCTTCACCCTACTTCTTTTACCAGCCCACTCGATTGTGACGGGCGGTGTGTACAAGGCCGAGACGTATTCACCGTGGCATTCTGATCCACGATTACTAGCGATTCCGACTTCGCCAGGTCAGGTGCCGGAACTCAATCCAGGCCTACGACGCGCTTTATGAGTCCACTAATTTTGTGGCATGCGCCATTTGTGGCACGTGTGTAGCCCTGGTCGTGGGGCCATGATGACTGACGTCATGCCACCTTCCTCGGATTTTATCCGCTGGCAGTCTCCTTTACGAGTTCCCAGCCGGACCGCTGGCGGCAAGGATAAGGTTGCGCTCGTTGCGGGACCTTAACATTTCACAACTTACGAGCTGACGACAGCCATGCAGCACCTGTCTCACGGTTCCCGAAGGCACACATTCTCATCTCTGAAAACTTCCGTGGATGTCAAGACCAGGTAAAGGTTCTTCGCGTTGCATCGGAATTAACCACATGCTCCACCGCTTGTGCGGGCCCCGTCAATTCATTTGAGTTTTAACCTTGCGGCCGTACTCCCCAGGCGGTCGACTTAACGCGTTAGCTCCGGAAGCCACGCCTCAAGAGGGCACAACCTCAGGTCGACATCGTTTACAGCGTGGACTACCAGAATTATCTAATCCTGTTGCTCCCCACGCTTTCGCACCCTGAGCGTCAGTCTTCGTCAGGGGCCGCCTTCGCCACCGGTATTCCTCCCAGATCTCTACGCATTTCACCGCTGCACCTGGAATTCTACCCTCTACGAGACTCAAGCTTGCCATTATCAGATGCAGTTCCCAGGTTGGGCCAAGGATTTCACATCTGACTTAACAAACCGCCTGCGTGCGCTTTACGCCCAGTAATTCCGATTAACACTTGCCCTCCGTATTACCGCGGCTGCTGGCGCAACGGAGTTAGCCAGTGCTTCTTCTGCGGGTAACGTCAATATTAGTAAAGGTATTAACTTTACTCCTTCCTCCCCGCTGAAGTACTTTACAACCCGAAGGCCTTCTTCATGCACGCGGCATGAAGCACTCAGGCTGCGCCCGGTGCAATATTCCCCCCCTGCTGCCTCCCGCTG
+
&%)&'%)(,.5126:/%).5.1/4,,1+-.68731++.)&-.+//8234'')-,-55/+'''(-'--+-/1&&+.('$#%$%)+,.,(&%*0+-38990,,.'%&$+7/*+,/57:7,870++,063442:63.2.86.3062596,-.192./3**/2(*,+.'*&$&'.,+25.+*/19.785(%&&').5.',*0$$)+**0/2.6/1*,('*,858992-4+&%))+&.*/5-,22.0-/-,080/34.9,$%(',('&,+.253725/+'0050)%$$)(((''%+'+++++(+,/(7*--+0402.()+&)%&%*,,1%*&&))+*$&&%$(%$%)((,('&'$&'1--8*(('')$((0&.'(+129018;74,2)08466-/--++)'&)(+('(')%,+).74/3+,-.5..;:5/327,-)/+')'()14-*/)&''(-.920'$&4)20979.+)((%')*'),,9,8-,0.9/0.6584662210'''%%$,(2.072/''''%$$')-,0.46.-*'++.9.781//..*..-.3321/24:8953.,05+/+,,,,,24235578870-.7940334;74596688750465973933:'+*-:89<859824---/1'(/&2':69;-,.-07474-04,.,0---1(-1065.'.4475832697.121;:1+8.0420.-18302453046..482*0-/1/---,0/05/5.,,115)/.*1*+4(,.0102(.)&-1-0./012312()),*-..-566384)*++/./2839855/(,+,.6///5597863136)+/-795)++-1:91.1--5)*,(+,)).)2222<976:(083.37757182459135++*&.108/7/').255332136613962238/4/'-**&&(-)(0,73'0/,&..,.-*/+.65'&'+.5/08*(,--9147968,69</81+.5/6+,*,&1**,-.:7.,/001*,-0275845;;7;-3633421+(%%*()&..193.-2797<80**-8-83/0,3*,5,,.+,''(($*-+,0/./75-0**%'&&)(*$&+,*&)'$,(%)-,06;988842&&-../5707/(-+%./08*/--+(0,0,,2*#')3:.893-7;;1001/+,&)&+-,*(*+'+((),.,1-12826.---&-(+*01:3)**,-'*(*,.*,)'-*,-35(&$*$)*2013:605:7+%%%**+-,,/5)&$')
@5ec32857-0c2f-474d-9cec-47166e49b57a ch=484 read=129513 start_time=2019-12-13T05:35:29Z barcode=BC01 runid=2c9cf7bc05858273f10e7d7ec552fc0bd742dc3e
CTCCACAGGGAGGCAGCAGTAGGAATTTTCGGCAATGGGGAAACCCTGACCGAGCAACGCGCCGCGTGAAGAAAGGTTTTCCGGATTGTAAACTTCTGTTATAAAGGAAGAACGGCGGCTACAGAAATGGTAGCCGGTGACAGTACTTTATTAGCAAAGCCACGGCTAACTACGTGCCAGCAGCCGCGGTAATACGTAGGTGGCAAGCGTTATCCGGAATTATTGGGCGTAAAGAGGAGCGAGGCGGCAGCAGGGTCTGTGGTGAAGCCTGAAGCTTAACTTCAGTAGGCCATAGAAACCAGGCAACTGGAGTGCAGGAGAGGATCAAATTCCATGTGTGGCGGTGAAATGCGTAGATATGTGGAGGAACACCAGTGGCGAAGGCGACGATCTGGCCTGCAACTGACGCTCAGTCGAAAGCGTGGGAGCAAATAGGATTAAGATACCTAGTAGTCCACGCCGTAAACGATGAGTACTAAGTGTTGGATGTCAAGTTCAGTGCTGCAGTTAACGCAATAAGTACTCCGCCTGAGTAGTACGTTCGCAAGAATGTAAAACTCAAAGGAATTGACGGGGGCCCGCGCACACAAGCGGTGGAGCATGTGGTTTAATTCGAAGCAACGCGAAAAGAACCTTCTGGAATGTGACATACTCATAAAGGCTCAGAGATGGAGAGATAATGAGATACAGGTGGTGCATGGTTGTCGTCAGCTCGTGTCGTGAGATGTTGGGTTAAGTCCCGCAACGAGCGCAACCCTTATCGTTAGTTACCATCATTAGTTGGGGACTCTGCTTGAGACTGCCAGTGACAAGCTGGAGGAAGGCGGGGATGACGTCAAATCATCATGCCCCTTATGACCTGGGCTACACGTGCTACGTGGATGGTGCAGAGGAAGCGAAGCCGCGAGACAAGCAAAACCCATAAAATGTTTCTCCAGTTCGGATTGTAGTCTGCAACTCGACTACATGAAGTTGGAATCGCTAGTAATCGCGAATCAGCATGTCACTTGGTGAATACGTTCTCGGGCCTTGTACGCCCGTCGCACCACGAGTTGTGCTTGCGAAGCCGGTGGCCTAACCGCAGAGGAAGGAGGCTGTCTAAGGTGGGATTGATGATTGGGGTGAAGTCGTAACAAGGTAACCGG
+
((0'%&%03)(/-2/2/,-/.4.-+232-03:867663,&'-1,10,,0690/,,.31.-',3(()%%()%+.,+.-7./,.-.*2/+*,-%*.*+-*.))(32+,,01+003,4,(/,+*,''(,1*,0,-.7.)/-.-.)',*,.:/*4+,$'*),(,7,*-++,-1-./659676/.,))++21:1-7..-3006/9//4-275785;54/+-1+*2+'0,87443--0*'(..*./-.+*.-0/,,+&)2,--/.0+..).*(3952,1,,+2//+00/'01+*-12-/..2831;12772132)('(*).*/2*'(-412%''0)6.:01//,)+0,183-/3,**)+*+)-220+(*,*+()**+-2+/4583++/+-,/,**-,(%&)+-')10).&*+97767,000$'(()/-1-/1)*/2<<5175-10..+-2/43((,12572/,.0496650)*(34.-,,-25543561<190;8987902;977:7767813340001217014*3,-.5:13953/00.123766<9.125)(.+))0..+,-300,,+/,7.976/.76.+4*'(%+(.-0/41103'*1)+,-43104/6418685,+0,,-,,)++07/*(095/2.+'*).*,*+*),013666545:5)2/29(()--::0-.**0/3,++*,2318.4/-49887693308136657**+,/6757439////./:/974/:08-51:+-0/)+%%/1-0/+16012125/6.+)+/-0851634:--(/(26./0,,%%%%%))/)))$')))/-.,-2++.10-1-+20640174..04:9:9;<;./.56232/:4-*.,,,+1.*-2*.&(($&/358622*)).01103660/)0-,.-.&'-'+41/*('()&/&),<<76;5-..22(%$'0--(*)(*+-'**&.''&'(-/87748/045.-((*//129+2+1+2578555,1+3++,9:92901+-.)./31%(&%+)*.::97;7:<758.:99618/006.49.---$/+10-/-//.0%'%%%#"&&*++47195333-+1558114'&%*,2+,'&'*+%,*&+0-515;:.-6+-.0-9.659//-0++,2..-/-08-725:774'
@8b3103cb-1659-414e-927a-a4c95d4d2c4b ch=88 read=134429 start_time=2019-12-13T05:35:39Z barcode=BC01 runid=2c9cf7bc05858273f10e7d7ec552fc0bd742dc3e
CCGGTTACCTTGTTACGACTTCACCCCAGTCAGATCACAAAGTGGTAAGCGCCCTCCCGAAGGTTAAGCTACCTACTTCTTTTGCCAGCCCTCCCATGGTGTGACGGGCGGTGTGTACAAGGCCGGGAACTGTATTCACCGTGGCATTCTGATCCACGATTACTAGCGATTCCGACTTCGCTTGGAGTCGAGTTGCAGACTCAATCAGTTCGACGCACTTTATGAGGTCGCTTGCTCTCATAGTCGCTTCTCTTTGGCTATGCGCCATTGTAGCGCGATGTGTAGCCCTGGTCGTAAGGGCCGATGACTTGACGTCATCCCCACCGCTTCCTCCAGTTTATCACTGGCAGTCTCCTTTGAGTTCCCGGCCGGACCGCTGGCAACAAAGGGATAAAGGGTTGCCTCGTTGGGAACAGCAACATTTCACAACACGAGCTGACGACAGCCATGCAGCACCTGTCTACACGGTTCCCGAAGGCACATTCTCATCTCCTGAAAACTTCCGTGGATGTCAAGACCAGGTAAGGTTCTTCGCGTTGCATCGAATTAAACCATGTGCTCCACCGCTTGTGCGGGCCCCGATCAATTCATTTGAGTTTTAACCTTGCGGCCATTACTCCCCGGGCGATTACGACTTAACGCGTTAGCTCCGGGGAAAACCACGCCTCCAGGGCGCAACCTCAAGTCGACATCGTTTACGGCGTGGACTACCAGGGTATCTAATCCTGTTGCTCCCCACGCTTTCGCCTGAGCGTCAGTCTTCGTCAGGGGCCGCCTTCGCCACCGGTATTCCTCAGATCTCACGCATTTCACGCTACACGCAGATTCTACCCCCTCTACGGGACTGAAGCTTGCCAGTATCAGATGCAGTTCCCAGGTTGAGCCAGAGTTTCACATCTGACAACAAACCGCCTGCGTGCGCTTGCTACGCCCAGTAATTCCCGATTAAGCAGCTTACCCTCCATTATTACCATGGCTGCTGGCTTTTAGGTTAGCCGGTGCTTCTTCTGCGGGTGTAGCGTCAATAAGGCAGAGGTATTAACTTTACTCCCTTCCTCCCGCTGAAGTACTTTACAACCCGAAGGCCTTCTTCCTTACACGCGGCATGGCTGCATCGGGCTTGCGCCCATTGTGCAATATTCCCCTGCTTGCCTCCCGTAGGAG
+
96+,48+.0)+/39010(248440995-13821763,..6301.,*.((+124**/2+)+/.,*-.*(),),,,+45;0963**+&)&-/)'063*4467664684974560/.(--3490464*856**%&*3573025+2+4-./:9---73''**/03.-,(')*-.9//,-/38/%#%$,('(*-()--501%'*,.*,;07(*,5'+++)*$(-4:781.0/*0)*++*..1/4(,&(+-./8097.73.(*(-+/0;89;147*+)%%&***+()%%)+-6.+.78:1430*331-('(,+(*&()9547:,:41'$)*&'+)*/).+,-7;0./2116,7/,.2227,','*)//6.5,,-1.9:8833550;10+549,+,/.,88+),5/;4/-,-.732)(''+,+-,4.3/94..3265443056888997-,,8-665914212;.13/(')'*049:067*****'((*197787862360+388+347.,--2;5/%,)*./24;2442/+(++9:9<;:;73822166-+-..4<9/.%'&(*-.08232-+8+&)%')12424,')/1185:1%%*%'(*(69-.1004/-.2858-5+*++48:0-360)&*%$&++/40606.-(+('(..0%-+0,(.3,03--))*(+(*-740)/151634+&&*++,1157:5;:0/010136;87761./),(0-057798887-66+/1438.++*,6560(/'%&&255476000.53557*,8<328/27068243/.,(1,/0:37+-&'-65,)'0.301:-.&(()+(*),#%*,20;18428896/620.)-.%-)'%'#',501+'%()66,12648/7771+(),/.4/'20((,(**8-,0334731/+/849:9:<8:<9;98444.,,)$%&$(*33-&-.189:1:0-,2,1,//+)(('$+-../4-1+++1-/6%%+/.0442//)&''%%),).**/-(0+*+:,::<8638-.&'%%%')(-03/-&+*0/.*&(**+271.+*(.*.01:01741-46,*-.&'-'(,-15+*+/+47*'(&))10132486&/''&)-/219545496734444%6662912.89.*03*,*.(2+//010-)&&(*&(,*(-7.,1)/+,%
@e05eab8e-64c0-475a-a28d-e2f3c9e24b40 ch=163 read=105825 start_time=2019-12-13T05:35:52Z barcode=BC01 runid=2c9cf7bc05858273f10e7d7ec552fc0bd742dc3e
TTAAACGTGCTTCGTTCCAGTTGCGTATTGCTGGTGCTGAAAGTTGTCAGTGTGTTAACCTTTCTGTTGGTGCTGATATTGCTCCTACGGGAGGCAGCAGTGGGGAATATTGCACAATGGGCGCAAGCCTGGTCAGCCATGCCGCGTGTATGAAGAAGGCCTTCGGGTTGTGAAATTACTTTCAGCAGGAAGGTAGGATACCTTTGCTTCCATTGACGTTACCGCAAGTAACTCCGTGCCAGCGGCGCGGCAATACGGAGAGGGTGCAAGCGTTAATCGGAATTACTGGGCGTAAAGCGCACGCGGAAAGGCGGTTTGTTAAGTCAGATGTGAAATCCCCGGGCTCAACCTGGGAACTGCATCTCTGATACGGCAAGCAGGAGTCTCGTAGAGAATTGTTAAATTCCAGGTGTAGCGGTGTTGAAATGCGTAGGGCTGGAGGAATACTACCACCTGCCGGTGTGAAGGCGGCCCCCTGGAACTGGCTCAGGTGCGAAAGCGTAGAACAGGATTAGATACCCTGGTAGTCCACGCCGTAAGCGATGTCGACTTGGAGGTTGTGCCCTTGAGGCGTGGCTTCGGAGCCTTGACCGCCTGGGAAGCGGCCGCAAGGTTAAAAACTCCGAATGAATTGACGGGGGCCCGCACAAGCGGTGGGAGCATGTGGTTTAGCTTCGATGCAACGCGAGTCTTGACATCCACGGAAGTTTTAGAGATGAGAATGTGCCTTCCGGGAACCGTGAGACAGGTGCTGCATGACATGATCAGCTCGTGTTGCGAAATGTTGGGTTAAGTCCCACCCAACAGGCGCAACCCTTATCCTTTGTTGCCAGCGGTTACGGCCGGGGAACTCAAAGGAGACTGCCAGTGATAAACTGGAGGAAGGTGGGGATGACGTAGAAGTCATCATGGCCCGCCACGACCAGAATACACGTGCACAATGGCTATACAAAGAAGCGACCTCGCGAAGCAAGCGGACCTCATAAAGTGCGTCGTAGTCGGATTGGAGTCTGCAACTCCGCGAAGTCAGAATCGCTAGCGTGGATCAGAATGCCACAGTGAATACGTTCCCGAACTGTACACACCGCCCGTCACCATGTAGGAGTGGGTTGCAAAAAGAAGTGTTAGCTTAACCTTCGGGAGGGCGCTTACCACTTTGTGATGATTCATGACTGGGGTGAAGTCGTAACAGGTAACCGG
+
*%'&$$#&%'272013+*)+2/&,*1*/.++0376653/.31+.4336*20*(&-)-(/--60.3+8*,)(-/4-,*'*)%&(.4003*80(+-%),...9458+,,,/60.,-/0971-'&&',2-/;63.,++%&'*+36966.*+-,1368..3-3226651;3/721,('%'&(*384/)*+%.**('('*"'$)'+,+.,'$&&,)'.,++0-3.+5/(*/,)*+3...+-.,.2,.++-+)*+&$&%&'.+.-,'++,137:87925/2./226.0.1-046;87475:6-.4/-.-.','&&,-0(3/7++0621),+(**+(*%).-).22)-1111:.4/4//620./168643.&()+-(+)%%*(%&$(&%(,,+----*)&&'+)+6-0)9*:-.,.+)'*)++-,,),*&,6+,47433',',-/8103.42/,$$%&%-)&&))%0//)(**())+,.104-($'$$$&&&''6-,0-.,&'*)&'2132.(*3/7*2,++./(.5--))(*/..+)+)34.334'-)&,-0665-7,6,./0,:/217<-6-,+40,+',++.,1+0-/&$$$%2396:;:8;0)''(-23,*,+(-,1:/53/2*.4&'+)()'-./+,,*2;9//2.*--025696:452(&(*44414634*&#&''&(),038/70/,%)(*340/0-684/0)+'*')))&((,-.:10/+4-.74-++/*'-3/1.6.891&3*,0/0145:62'(+++&)$$*+),-25///1-,,()..*-,8+24,9-9-5/8*%))'*'3&'-+')-13<94:402)+-)(39+6,*+1242+$%.)7.+/7,*401:)8.+.(++/32/('()()-1<:888/-0,/3+4,174/16655/1($('&*'&)+-12+87+#&%())12:/+'-)*)'(*-0/,.2/.)*)%),-164-%(&%*,-.202-7,'&)+22)0.30.(',$*(4.-746466(.&--.+2)1/0.,-.77880*)),'$%&')+-3'.).+2)))%(/,/6650+'*-4037724-3555<98827:36..%$%'((++*-/3:22:.--6-.6254.,0((()26.4/477;7/+%*(&('%-&$%$')-26295/;-).2*7554514:)-.---4+)()*025976342,(.--//6/0126725$(..183808
@b9840cb1-eb8b-404b-a3a0-80eda9ec687d ch=117 read=117271 start_time=2019-12-13T05:35:50Z barcode=BC01 runid=2c9cf7bc05858273f10e7d7ec552fc0bd742dc3e
CCGGTTACCTTGTTACGACTTCACCCAGTCATGAATCCTGAGTGGTAAGCGCGCCCTCCGAAAGGTTAAGCTACCTACGCTTCTTTGCAGCTCCATGGTGTGACGGGCGGTGTGTACAAGGCCGGGAACGTATTCACCGTGGCATTCTGATCCACGATTACTAGCGATTCCGACTTCATGGAAGGTCGAGTTGCGAACTCCAATCCAGGACTCGACGCACTTTATAAAGTCCGCTGCTCGCCGAGGTCGCTTCTCTTTGTATGCCGTACAGCACGTGTAGCTGGTCGTAAGGGCCATGATGACTGACGTCATCCACCTTCCTCAGGTTATCACTGGCATTCTCCTTTGAGTTCCCCGGCCGGACTGGCAGCAAAGGGATAAAGGGTTGCGCTCGTTGCGGGACCAACCCAACATTTCACAACACAGGCTGACGACAGCCATGCAGCACCTGTCTCACGGTTCCCGAGGCACGATCTCTGAAAACTTCCGTGGATGTCAAGACCAGGCAGTTCTTCAGATTGCATCGAATTAAACCATGCTCCACCGCTTGTGCGGGGCCCAAATCAATTCATTTGAGTTTTAACCTTGCGGCCGTACTCCCCAGGCGGTCGACTTAACGCGTTAGCTCCGGAAGCCACGCCTCAGGGCACAACCTCCAAGTCGACATCGTTTACGGCGTGGACTACCAGAGTTATCTAATCCTGTTTGCTCCCCACGCTTTCGCACCTGAGCGTGAAGTCTTCGTCCGGGGCCGCCATATACCGGTATTCCTCAGATCTCTACGCATTTCACCGCTACGCCTGGAATTCTACCCCCCCTCTACGGACTCAAACGCCAGTATATCAGATTTTACCAGGTTGAGCCCGGGGATTTCACATCTGACTTAACAAACCGCCTGCGTGCGCTTTACGCCCAGTAATTCCGATTAACGCTTGCACCCTCCATTATTACCGCGGCTGGCACGGAGTTAGCCGATTAACTTCTTCTGCGAGGTAACGTCAATGAGCAAAGGTATTAACTTTACTCCCCTTCACTCCCCCGCTGAAAAGTGCTTTACAACCGAAGGCCTTCTTCGCGCCGCGGCGTAGCTGCATCAGGCTTGCGCCATTTGGTGCATAATATTCCCCACTGCTGCTCATGGGGTAATCGAAACCAGCAGGGGTTGGCAGAACGAACGACGACACCGGCGACGACGGCGGCGGCACCGCA
+
'*/0-8/0333.03)/0/00<1/7:1+159.322:34)%%'&'+6245,/-/*08-*,'&),'(-+603+--,4/)%&%&/*,.52)))*,+1+,013/.+-/05;:70,***,6563*301.,-,,*.6774<20362549556:70///2-+,+136/11/-++$8-1.+))*(.-038*&(/-/**+,+++-,7606-*0/3*%+/&&&&&(+-3/23:3+(')')*+-&''#%')33+*'*'(++,232651;/((&'&&%$#%)$&&%**,**&'*&&,./+4-,+/,5987443+)++*..*'&&'04*.73<8846)+(&$')6-6222.',,+,442664*186://*(,.1/+&'&(*+((..4*-18+/3;-*.6/;32/1433/7,.,94-.*/)2.*./215:3..051/,.%(1+.//0506002706-6%42016'%))*+,.3;:/75)'()'2)*&)++232-268/558576790//,/449556:03,(&-)9/6;1%&%1&.0577/3.6-<;8553203238*,513180200(+0()')+5856+6-9112821/+5::)4.2/*-'+/629,7/12/790).841944310/1132/2-/-.%-.-+1.02.682445;93'090,+1110217)0+*++/22255/84.'*,-.-44;65569;,*,*09378/0:.74)+1;3*.1.8:3*/)*094+,008:*-13/(*%%&(()1;72)(&)2:7.6,.2*,+((1''''(*80705**,00/78784623:6/,25,-.()%.,))..,02.,-07717+**,222,+.258(*''$-*0/3,.,32+,---+)&()*-5/7+)+2+((-2-*4582/1/02,,,)()/*((,.*2+-71565567.,.3/+.+71+*./216;.0-,80770))3*)*),-+(/6'/)*17-185607.,*(%$'(0'(:-,,/8*%2('%%&+(1836622'/,+-34344585548774'-')+)1+*(**)'+*064+073&&(29:4,+017759,%/$(*,/,+/+*'')+*)/./6.49656.,1(.+1+'+()*++001;'07766162/5'*0(%&/$.$&*-+/7+689,-8833-,)++$''+(%$%&('&+*&))%&&&*+/(+%'$%%'),,&$$%&$%$$$$(&&&&%%'%$&(&&')(-1+%$'%$$
