# Supplementary material for: De novo species identification using 16S rRNA gene nanopore sequencing
Source: PeerJ. 2020 Oct 21;8:e10029. doi: 10.7717/peerj.10029 (PMC7585375; doi:10.7717/peerj.10029)
Supplement: Supplemental Information 2 — Contains raw reads. [file peerj-08-10029-s002.zip › pass_fastq_runid_2c9cf7bc05858273f10e7d7ec552fc0bd742dc3e_222.fastq]

@4152bfa2-32f9-43f4-a8e3-eacafe7a8854 ch=46 read=82009 start_time=2019-12-13T05:35:56Z barcode=BC01 runid=2c9cf7bc05858273f10e7d7ec552fc0bd742dc3e
CTCCTACGGGGGGGCAGCGGTGGGAATGTGCACAATGGGCGCAAGCCTGATGCAGCCATGCCGCGTGTATGAAGGCCTTCGGGTTTGTAAAAGTACTTTCGGGGAGAGGAGTAAGTTAATACCTTTGCTCGTGACGTTTACCCGCAGAGAAACGCCGGCTAACTCCGTGCCAGCAGCCGCGGTAGCCACGGAGGGTGCAAGCGTTAATCGGAATTGCTGGGCGTAAAGCGCACGCCAGGCGGTTTCGTGCAGTCAGATGTAAATCCCGGGCTCAACCTGGGAACTGCATCTGATACTGGCAAGCTTGAGTCTCGTGGGGGTAGAATTCCAGGTGTAGCGGTGAAATGCGTAGAGATCTGGAGGATACCGGTGGCAGGCGGCCCCTGGACGAAGACTGACGCTCAGGTGCGAAAGCGTGGGGAGCAAACGGGATTAGATGCCCTGGTTGGTCCACGCCGTGATGTCGACTTGGAGGTTGTGCCCTTGGGCGTGGCTTCCGGAGCCTAACGCGTTAAGTCGACCGCCTGGGAGTACGGCCGCAAGGTTAGAAACTCCGATGAATTGACGGGAATTTGCCTGAAGCGGTGGAACGTAATGGTTTGAATTCGATGCAGCGCGAAGGAACCTTACCTGAATGTGACATCCACCGGAGCTTTCCAGAGATGGATTGGTGCCTTCGGGAACTGTGGGACAGGTGCTGCATGGCTGTCGTCAGCTCGTGTTGTGAAATGTTGGGTTAAGTCCCGCAACGAGCGCAACCCTTATCGCGCTTTGTTGCCAGCGGTCCGGCCGGGAACTCAAAGGGCTGCCAGTGATAAACTGGAGGAAGATTGAGGGATGACGTCAAGTCATCATGGCCCACCCACGACCAGGGCTACGCACGTGCTACTATTAGCGCATACAAAGAGAGCGACCTCCGCGAGGGCAAGCGGACCTCATAAGGGTGCGTCGTGGTCAGTTCAGGTCTGCAACTCGACTCCGCTTGAAGTCGGGATGTTAATCGTGGATCAGAATGCCACGGTGAATACGTTCCCGGGCCTTGTACACGCCCGTCACACCGTAGGGAGTGGGTTGCAAAGAAGTAGGTGGCTTAACCTTCGGGGTGCTTACTGCTTTGTGATTCATGACTGGGGTGAAGTCGTAACAAGGTAACCGGAAGATAGAGCGACGGGCAGGTTAACACAAGACGCCGACAACTTTCTTCAGCACCAGTACGTGGCGTT
+
)+/0-,/,4564,,,(,++--27)131,6+,,21;33850--0028;765768727:5955324576777*2+))/1.40+4736+.2.7:+(*+).5,*(2)-))'-+&((.1**8.7-&.&'--++**%+)(/.-9)*.8/+,.,,'(-))&.1*..-,.,-1515367/11*))1,,.+)&'**(05-)10(*+89756306.5,/)7,1/1+./610)))2,,(()5&/)+-(267/5482&'-%$'))),457/.*0)(.30*37869*-.,&&-)+++,//0/1++,1/*)&((,'#$%%(%),+++-1&.09+)-%,)-/-**7;74/(./.50.,05-..-'(('&'./::.)/(+002:8;.7+)''-,*10:2.&.1152+*'/,///15589077832.+,))*02448-&*+2/*/'0.(.,&&--+5;/,5(/&4+07.,.0272*&()&))*,-2.4/-03,5//,4-%$$&-4.//27//3.3,1),30'+410/-3-0/+-20-29/16232)'%')+-910,03,05.9+*-62/11&&01-**.*-',+-+'&)'*(+,+'$%&(,10/+)'**+1,+10/3+&.(5,0-'/,.+&2-0-./)'++*())),/+-).1,3+,.)368234',&$(06,3-*++,-564,5,.)/**,),---5(,/097/32.-(3,3/22333301)**3323+)***34221900/380.//<1;88593*---*(+--5)(01/-1,692040/2-+(*,/6/4;49725:6:643242300/,),17)5,)+(()349'1/.-01986677-/2(*''$/%%.5,3.//-.45322566:7&')))+)'+6.%*)+/30779/4*/'*)++,431*(#'(($+-01/0*12/)'''*+,0/0.02.*)+%-(&)37+338466553531.4/.13653()*0,1(+*1**-2110/1,,--..)1421%%&%&+,*+/&2(.+%'*)++-0-2-)*.,*,11/1,&().--+-2031187+*)0,1//3./--),,-6/./1./.02*4(-/)%((.303125.4,')*),+0/*'&)((/2047:9+-)%$$'&&&($$),37.0/032.02.-,)(,11---0+.0200-+.--/-2637.431015')(./278*((*+*,--/(**,/1((*'-,01+/-.09958<:,-,(.&&%'$/''%$($##
@3dacccf9-acc2-44d1-896a-7f8e5ea00ea6 ch=478 read=55821 start_time=2019-12-13T05:35:57Z barcode=BC01 runid=2c9cf7bc05858273f10e7d7ec552fc0bd742dc3e
CCGGTTACCTTTATTTACGACTTCACCCCAGTCATGAATCACAAAGTGGTAAGCGCCTCGAAGGTTAAGCTACCTGCTTCTTTGCAACCCACTCCCATGAGTGTGACGGGCGGTGTACAAGGCCCGGGAACGTATTCACCGTGGCATTCTGATCCACGATTACTAGCGATTCCGACTTCATGGAGTGGAGTTGCGGGCTTCAATCCGGACTACGACGCACTTTTATGAGGTCCGCTTGCTCTCGCGAAGTCGCTTCTCTTTGTATGCGCCAGCAGCACGTGTGTAGCCCTGGTCGTAAGGGGCCATGATGACGTCATCCCCACCTTCCTCCAGTTTATCACTGGCAGTCTCCTTTGAGTTCCCGGCCGGACCGCTGGCAACAAAGGATAAAGGGTTGCGCTCGTTGCGGGACTTAACCCAACATTTCACAACACGAGCTGACGACAGCCATTACGGCACCTGTCTCACGGTTCCCGAGCACATTCTCATCTCTGAAAACTTCCGTGGATGTCAAGACCAGGTAAGGTTCTTCGCGTTGCATCGAATTAAACCACATGCTCCACCGCTTGTGCGGGCCCCGATCAATTCATTTGGGTTTTAACCTTGCGGCCCGTACTCCCCAGGCGACAACGCGTTAGCTCCGGAAGCCATGCTCAGGGGCACAACCTCAAGTCGGCATCGTTTACGGCGTGGACTACCAGGGTATCTAATCCTGTTTGCTCCCCACGCTTTCGCACCTGAGCGTCAGTCTTCGTCCAGGGGCCGCCTTCGCCACCGGTATTCCTCCAGATCTCTACGCATTTCACCGCTACACCTGGAATTCTACCCCCCTGCAGAGACTCAAGCTTGCCGAGTATCAGAGTGCAGTTCCCAGGTTGAGCCAGAGTTTCGCATCTGACTTAACAAACCGCCTGCGTGCGCTTGCGCCCAGTAATTCCGATTAACGCTTGCACCCTCCGTATTACCGCGGCTGCTGGCACGGGTTAGCCGGTGCTTCTTCTGCAGTAACGTCAATGAGCAAAGGTAATTAACTTCACTCCTTCCTCCCCGCTGAAAGTGCTTTACAACCCGAAGGCCTTCTTCATACGCGGCATGGCTGCATCAGGCTTGCGCCCATTGTGCAATATTCCCCACTTGCCTTACGTAGGAG
+
10-,00,--%))',3+*-/579;80703-+,166887;8612370*3)())&'''/0-/-1.-+/06++,-125/&/0817;2*.2*54+%()-,++,/'*,1478:6979%5////0:6346((+502;9787392.08133600199000/0.,-,239200)10546<420/26762230*))'))*-7/0.-,*(*/2366*6077/-(-.723/0-:<-165--&'/600/8.****.%&(&')08577:682891+--.+*'((&'&%*)+-./0.)'()*96128;9503',0700-+,+.)''((69:/4)-*),21913.4')-8;-.0<:;.4-,)13212//9/..89<./*%..4.:77976-7--1*129.)*',+5,+0--6673667719-(+33//6/5+/1+/*,*15,*,+.1,*-%%122415405,45;230---6564723378768799850,.../$*,2;75556434,--76/,20;;888<//...1116341-5200,4/<99<933..,()-.3)*0304;7:0--.85777.)8+%%-.)5.032,-68)%&)+2:7<:16::&2-,671/441*1*0/,31')9572857.&,)*%&()*,,+*+-+-231645.6.19.-)*(++(463/.0297726,.,.//(333365;:/0/00307;666467412+/,-.--'+4)**:7/,/0.-2+&+,01:888948:78412-137-..1/6327'(368/243161:379:5796;99:;841./--043315253524<//+/148955/2630,((-2-4562731,*%*&&')-87631*+2,+49('(*,14,-(((-.)/*304*(),,83-37('))*+:1-'..09320...31:6:856.0904444442,/-'**,,*+-/277:/)),27060../2-,,062486/345:57:4/6...76.7-,(,*+))/,.7.&,,).15.42/1/0&,+/93.1149655998;--.+1)3,31.1,((*.4729:6/751-//2/++*()%(/1.)00.,2/**3+3/97<99<::+--''*%')44:66345553593760322;3'1+()&&'.+-1,638*&(*&',.-.*,/127-&(
@5a8263b9-6244-46c8-a872-554d9d5ff469 ch=207 read=59563 start_time=2019-12-13T05:36:14Z barcode=BC01 runid=2c9cf7bc05858273f10e7d7ec552fc0bd742dc3e
CTCCTACGGGAGGCAGCGAAGTGGGGAATATTGCACAATGGGGAAGCCCACAGTGCAGCAACGCCGCGTGAGTGATGGTTTCGGATCGTATTAAGCTCTGTCTTTGGGGAAGATAATGACGGTACCCAAGGAGGCCACGGCTATACGTGCCAGCAGCCACTTATGGTAATACGTAGGTGGCGAGCGTTATCGGATTTACTGGGCGTAAAAGGGGCGTAGGCGGATGTTAAGTGGGATGTAGAAATACCCGGAGCTCCAACTTGGGTGCTGCATTCCAAACTGGTTATCTAGAGTGCAGGAGAGAGAGTGGCA
+
-+2()+5/20()(,0020+(')(.3-)..+2.--+1-7//95(*)',('%'((//00//.1119:5632,)%&(+,0.-.9-00.0/,+'*1..,.066672096.77')(),0.3,,(..53.-((-,1-))%%)*+*10,*()+*2-/401---:/*).)%$(+*.-..:87.1.,0:-+.-.458324-3*.:+)(/89;:96;:9-+15+*05569:6.+*%%(,(*+,8:/2645*)24**4;,+.%)*09'4(*.008877::76165-&7957881910/21-*+..873;2--,*''&&&**&&
@1d496602-40d8-49ba-bc07-68888e624141 ch=460 read=53034 start_time=2019-12-13T05:36:26Z barcode=BC01 runid=2c9cf7bc05858273f10e7d7ec552fc0bd742dc3e
CCGGTTACCTTGTTACGACTTCACCCAATCATCAATCCACCTTAGACCAGCTCCTTCCTTGCGGTTAGGCCACCGGCTTCGGGTGTTATCAACTCTCGTGGTGTGACGGGCGGTGTGTACAAGGCCGGGAACGTATTCACCGCGACATGCTGATTCACCCGATTACTAGCGATTCCAACTTCATGTAGTCGAGTTGCAGACTACAATCCGAACTGAGAATGGTTTATGGGTTTTGCTTCTCGCGGCTTCTCCCTCTGCACCATCCGGTAGCAGCACGTGTGTAGCCCAGGTCATAAGGGGCATGATGATTTGACGTCATCCGCCTTCCTCCGGCTTGTCACTGGCGGTCTCGCTAGAGTCCCCAACAATGATGGTAACTAACGATAAGAGGTTGCGCTCGTTGCGGGACTTAACCCAACATCTCTGACACGAGCTGACGACCATACCACCTGTATCTCATATATCTCTCCATCTCTGGAGCCTTTATGAGTATGTCAAGACCTGGTAAGGTTCTTCGCGTTGCTTCAGATTAAACCACATGCTCCACCGCTTGTGCGGGCCCCGTCAATTCCTTTGAGTTTCATTCTTGCGAACGTACTACTCAGGCAGTACTTATTGCGTTAACTGCAGCTGAACTTTGACATCAATTGCTTAGTACTCATCGTTTGGCGTGGACTACTAGGGTATCTAATCTATTTGCTCCCCACGCTTTCGGGACTGAGCGTCAGTTGCAAAGGCCGAAGATCATGCCTTCGCCACTGGTGTTCCTCCATATATCTACGCATTTCACCGCTACGTAGATTCCACGATCCTCTCCTGCACTCCTGGCTGCCTGGTTTCTATGGCTTACTGAAGTTAAGCTTCCAGGCTTTTCACCACAGACCCTTGCTGCCGCCTGCTCCCTCTTTACGCCCAATAATTCGGATAACGCTTGCCACCTACATTGACCCACCGCGGCTGCTGGCACGTAGTTAGCCGTGGCATAATAAAGTACCGTCACTCGGCTACCATTTCCTGTAGCCGCCGTTCTTCCTTTATAACAAGAGTTTACAATCCGAAAACCTTCTTTCCTTCACGCGGCGTTGCTCGGTCAGGGTTCCCCCATTGCCGAAAATTCCCTACTGCTGCCTCCGTAG
+
20)//6.144401;/.---23)$),(1,/09999;597(+/0213-.,-../0,2;6/3/.*,(*-*059:,/-5-,455+662.3//-2/-/21/2**-&-,,0682895586786356785.81/622354669<98:;58253568:884671&((()*430020/0.-//.'/().40125675573287;687:66/),4++8()14+),-.,20355;7,04<08;:,234:1.1./17./1,%,1324630/062:8.,+*)('%('(--/351/10,('&./**%%''&+61466123234;/,,69963512-167:4122-&+).3*..+-,,,),*+'+21022('.-077*2,-'%')*239.6-,,11+*++3(('-)2834378978</22:861718//1.,107872,$&(-010/,+--,((%)'0//17+.2++*+,-08%&&*+.38858;3320+,23*+/3.40-/0..0.316188,-8:/7-+2*,.96::9946214)))+1%&*.,<<798+,,-01217/11.,2-,.45*016;8+*12/94:8.1721.02;:25:<81:00**362203-***+005/%,/,-+8*+422-8-5,444/,%++,-2-0(+,0174,'%(&%&,&*%-$)-3277)/)&()+,49;8999754.0...12-20/2+)00*%-*897)()/,79-/,:771443.4855*,/.***)&'%-,))1+../%.((&)*+,33(--0:768:69469,1-/0::;9:8:59;:2124+(*#%$-+-.5040&')./.2.//422/0,--/.+&,--:98.2))+7363643/21.040+-).2+**,5:10-2:5799/21.3)-(),:<070'.556:256423-39-*17<1+/(('&.+-.3.8.3:49991,,2+.8:3673)&'*''(**''-7/53;55488..*%().,3580009.30.++,/525:2/10487893444*,/.'.1-097650240//5/6;7:.)''+',3,,-0-1.,(*,1:50.3004,*,0/1/:6820;2024:5,.**,0+12;444:7<9;/1.127/7;;3*1-+3644:880+-3*(,-,-.,-17086+*&)
@1f53f66c-3f07-40f8-8baf-22339fd72ecf ch=21 read=46648 start_time=2019-12-13T05:36:22Z barcode=BC01 runid=2c9cf7bc05858273f10e7d7ec552fc0bd742dc3e
TTGAGTTGCTGTTACGACTTCACCCAATCATCAATCCGCATGGGCAGCTCTTCGCGCGGTTAGGCCATTACCGGCCGGGTGTTATCAACTCTCGTGGTGTGGCAGGCCGGTGTGTACAAGGCCGAGAACGTATTCCGCGACATGCTGATTCGCGATTACCTGGACAGCTTCATGTAGTCGAGTTGCAGACTACATGATCGAACTTCAGGAATGGTTTATGGGTTTGCTTCACCTCGCGGCTAACCCTCGCACCATCCATTGTGGCGTGTGTAGCCCAGGTCATAAGGGGCATGATGGTTGACGTCATCCCCATATCAGCTTGTCACTGGCAGTCTCCTTTAAAGTCTAATGATGGTAACTAACGATAGGGTTGCGCTCATTTGCGGGACTTAGCCCAACATCTCACGACACGAGGCTGGCGACAACCATTCGCACCGCCTGTATCTCATATGGCTATCTCTCCGTCTCTGGAACCTTTGCCAGGTATGTCAAGACCTGGTAAGGTTCTTCGCGATTGCTTCAGATTAAAGCCACATGCTCCACCGCTTGTGCGGGCCCAAATCAATTCCTTTGAGTTTCATTCTTGCAGACGTACTACTCAGGCAGGAATTACTTATTGCGTTAACTGCGCTGGCGCTGAACTTTGACATCCAGCACTTGGTATATCGTTACGGCGTGGACTACTAGAATTATCTAATCCTATTTGCTCCCCGGGACTGAGCGTCCAGTTGCCAGGCCAGATCGTCGCCACTGGTGTTCCTCCATATCTGCCCATTTCACCGCTACGCCAGGTTACGATCCTCTCCTGCACTCTAGCTGCCTGGTTCTATGGCCCACTGAAGTTAAACTTCAGGCTTTCACCACAGACCCTTGCTGCCGCCTGCTCCCTCTTTACGCCCAATGAATTCCGGATAACGCTTGCCACCTACGTATTACCATGGCTGCTGGCGTAGTTATGCGTAGCTTTCTAATAAAATTACCGTCACTCCGGCTGCCATTTCTACTTAGCCGCCGTTCTTCCTTATAGCAGAAGTTTACAATCCGAAACCTTCTTCCTTCACGCGGCGTTGCTCGGTCAGGGTTCCCCATTGCCAGAAATTCCCCACTGCTGCCTCCCCATAGAG
+
*%%$(/7))'&)2%''+-5:4,1/+,.456:9/./0-),(,',%'$''&()1-*),,,.2.&.%(#%&$(0)2*,)*3350420030)*)(')(,/60.*)--),&&$&(0.,'''((,).72.%*).,166570)(/137689;88-6*('')(,.+/-+'(&''&*-4-'+%')-10'(..7/2-1542%%%$$')-'(*+0*,,-2*3-/14:1.31842:2,-1+)).415&%+,)-)407.+-*+(-./.2*&(%$%&%*)*+-)+%*..)(0-..3/26,6:4+05//0/2:21.5356829-0,%&&*-+-+5,+,:687250/03235*)1,.3),.+%'+,1.85:608//.+433.)-.,.4+,)-/8)53.,1'561)+'(%++()%1-//+,'+-/.,.'&+(0/0+00+35/)*),('%'(0+'..-,//1258.1.0.32-101)(&+4&.21.210&%),-0*''%)'2+/057322+-0-*)'*))'(4-5431+,/&-(,./5/%&&.%&&)$41))*(%(*/7006+*+)*-/0-1,).+%'%'))2-32)%*'%'*):21.3://6./''.+)2*,/&),-*3),%,%(%)%%'.4/08-.-3/3..--,&%'*+'$((+(6)05.)--(10//*.*(*.&*()'+/0*1+&(*03+1/:4986665)2*2.012124-20-)1.,$')+.,((*6,+-,'-3...+*+3.*'$')*)601397%)'&(0'/*,.-.1:8413-,,.3-*()*)&-70,.56,,3&'$(%#(%'&%'()//,,./21-.0)*+,-*(*(&+*(16570**.+*)'%%**+'(')1/,&,.8/*560*2/,,03-//06:9,+*'(%&+0+193000.2*(/197-/./0--402/4/-.2*1.-**+('*(&()).2,,1.1*3*)/4$%',*//6053228206-,((+,-(2/0:1//36205-()0)*--./.**-(,--0'-+-176-*%(&),.-1)*,,28.--)(**)+&%%&%(('*1-$&*0-3-*,,*,))*(*/-32/-%++1/2//.2-..1,257)-0)/10:90&.)&.'&$1.(-*7392%'(&-,')$).*.)')''&'
@a85cace0-0e0a-4c34-b797-3311686ead82 ch=179 read=107071 start_time=2019-12-13T05:36:40Z barcode=BC01 runid=2c9cf7bc05858273f10e7d7ec552fc0bd742dc3e
CTCTACGGGGAGGCAGCGGTAGGGCTGTGTGCACAATGGAAACCCTGATGCAGCAACGCCGCGTGAAATTGATGAAGGTTTTCGGATCGTAAGCTCTGTCTTTGGGGAAGATAATGACGGTACGCAAGGAGGAAGCCACGGCTAACTACGTGCCAGCAGCCGCGGTAATACGTAGGTGGCGAGGCGTTATCCGGATTTACTGGGCGTAAAGGGGGGCGTAGGCGGATGATTAAGTGGGATGTAAATACCTAACTTGGGTGCTGCATTCCAAACTGGTTATCTAGAGTGCAGGAGAGGAGGTGGAATTCCCTGGTGGCAATTGAAATGCGTAGAGATTAGGAAGAACACCAGTGGCGAAGGCGACTCTCTGGACTGTAACTGACGCTGGGCTCAGCGTGGGGAGCAAACGGAGTTAGATACCCTGGTAGTCCACGCCGTAAACGATGAATACTAGGTGTGGGGGTTTCACCAGCACACCTCCGTGCCGCCGCTAACGCATTAAGTATTCCGCCTGGAGTACGGTCGCAAGATTAAAACTCAAAGGAATTGACGGGGACCCGCACAAGTAGACATGGTTTAATTCGAAGCAACGCGAGTGCCACTTGACATCCCTTGCATTACTCTTAATCAGGAAATCCCTTCGGGGACAAGGTGACAGGTGGTGCATGGTTGTTGTCGTCAGCTCGTGTCGTGAGATGTTGGGTTAAGTCCGCAACGAGCGCAGCCCTTGTCGTTAGTTACTACCATTAAGTTGAGGACTCTAGCGAGACTGCCTGGGGATTGCTCCAGGAGGAAGGTGGGGATGACGTCAAATCATCATGCCCCTTATGTGTAGGGCTACACGTGCTACAATGGCTGGTACAGAGATGCAATACCGTGGTGGAGCCAAACTTTAAATAGTCTCAGTTCCAGTTGTAGTGAAACTCGCCTGTGAGCTGGAGTTACTAGTAATGCGAATCAGAATGTCGCGGTGAATACGTTCCCGGGCCTTGTACACACCGCCCGTCACACCATGGGAGGTAGGTTGTACCAAGTAGATAGCTTAACCGCAAGAGGCGTTTACCACAGTATGATTCATGAGGCTGGGGTGAAGTCGGCGCAAGGTAACCGG
+
.,2)+,26:0+-72+/-%./'./5*+&*$+&'(*--,0,(,*.1,-.79875387:866:0010/)'%,%&'--22)4-672-)..24215'''*99985178/79.+61465:4222,74*1&(*'()*,(&+)+*&'+&'&)%&'&(,.28;221.-23/4/50)7**+66030.351/)((*.4:717'5(*571/2654135/)(&+,163035755673944202830244:9356643-,(,+$&$''&,59799866/7;)419899::5:54474.&/-/2397/.*04.-*))+1*7+/8*)-/,-1.&&,'(/3,**3243/+**/.,57+41238188&//,5.(,*++6586632+3486545231*+.,-*,0-/0-.++()+11-81',.780/&+%*)1,.4448;+,6766788//0059334<98611.*-*%*&')348558;:01:5+%%,''*-/*23371/357735920012144)3)%'$%'*)5+),513-)()*74945.-.-+.+4*310-17381'0'3/527843;60,,.,--0(($$$$%+(-.1/5:566742,-+,,..**)(((&)(&(+-**.1107++,,-00:00/.5/6/77').'-2*-2-4:9/:;77898091457+4,,6:88778291:*,,+/2478.....2444627345:7/5/01739541.54+-1)3*).,%%%%&'%('',3-8..-25///027-4/2(/+6-.1606554/)+((+056646343/+$(**/,6,,-)(.-.7185/8:139887645788122:823'.60-,400266604/012,,))(+,176070/56443,*+-/'%'()*029223;973+-10..102:1/+--(-0,'&1105'-*7.($-(4&$$&$$),+*897:*(%%%'(,.70-*/1//22/,(&'&$&)30745483105/6/;01/;534437-.,-+)*/3///3000,3:53:6,.366344++*-))'$-)-0.2,./1720++,3991((&&+(*--*5)(',,-,6;.)//,,%'(+756662'$''&(-)&-1+)%&&%))((&#%**)/+/88937
@76d1fc0b-6e59-47ca-a8db-03e9398fa95d ch=105 read=76654 start_time=2019-12-13T05:36:56Z barcode=BC01 runid=2c9cf7bc05858273f10e7d7ec552fc0bd742dc3e
CCGATTTACCTTATTTGCGAGCTTCACCCCAGTCTTTGACCTACCGTAGCCGTACTTGCTACCTCGGCTGGCGCACCCGTCTTCAGGTAAAATATCCCGTAGTGCTGACGGGCGAGGTGTGTACAAGGCCCGTCACACCATGGGAGTCAGGTTACAAAGAAGTAATTGGCTTAACCTTGGCGGGAGGGCGCTTGCCATTTTGTGATTCATGACTGGGGTGAAGTCGTAACCGCCGAATAAGAGCGACGAACAATGCCTGAATTACCGACAACTCTCCGCACCAGCCTGTCACCGGCGTAG
+
.0+(/71,-.0-)05,%+)&%+/4/*/''&((2/-4+*'2,'(-3,.&,3+%)%((&$%'#&''*,,,-(/++,+-7*,77423(+0/21)'$&$+/-$-$))(')*,-.761,&'-*+...*&)(++01*,42//+.729560(*(&')')***.67(*,))%&()**(,)1*++'(&+*&2/,16020,2,'-,&')*0-1--2:2)++(,-,.71.**&((721+)(&%),))520(&)&'%%%%&%''$&#+--.'%%$#&)''()'(&%%'&#%#'+*('&&$'$%%%&%&#"#$
@e0fb93f1-f069-40d6-8e5e-d0130d6ed95d ch=173 read=117211 start_time=2019-12-13T05:36:52Z barcode=BC01 runid=2c9cf7bc05858273f10e7d7ec552fc0bd742dc3e
CCGGTTACCTTGTTACGACTTCACCCCAGTCATGAATCACAAAGTGGTAAGCGCCCTCCCGAAGGTTAAGCTACCTACTTCTTTGCAACCCCTCCATGGTGTGACGGGCGGTGTGTGCAAGGCCAGGAACGTATTCACCGTGGCATTCTGATCCACGATTACTAGCGATTCCGACTTCATGGAGTCGAGTTGCAGACTCAATCCGGACTACGACGCACTTTATGAGGTCCGCTTGCTCCTCGAGGTCGCTTCTCTTTGTATGCGCCATTGTAGCACGTGTGTAGCCCTGGTCGTAGGGCCATGATGACTTGACGTCATCCCACCTTCCTCAGTTTATCACTGGCAGTCTCCTTTGAGTTCCCGGCCGGACCGCTGGCAATAAAGGATAAGGGTTACTTGCGGGACTTAACCCAACATTTCACAACTTACGAGCTGACGACAGCCATTACAGCGCACATCTCACGGTTCCCGAAGGCACATTCTCATCTCTGAAAACTTCGTGGATGAAGACCAGGTAGGTTCTTCGCGTTGCATCGAATTAAACCACATGCTCCACCGCTTGTGCGGGCCCCGTCAATTCATTTAAGTTTTTATTGCTTGCGGCCGGTACTCCCCGGGCGGTCGACTTAACGCGTTAGCTCCGGAAGCCACGCCTCAAGGGCACAACCTCAAGTCGACATCGTTTGGCGTGGTTCTGGGAATTATCTAATCCTGTTTGCTCCCCACGCTTTCGCCTGAGCGTCAGTCTTCGTCAGGGGCCGCCTTCGCCACCGGTATTCCTCCAGATCTGCGCATTTCACCGCTACGCCTGGATTCTACCCCCCTCTACGAGACTCAAACGCCGGTATCAGATGCAGTTCCAGGTTGGGCCGGGAGTTCATCTGACAAACCGCCTGCGTGCGCTTCTTTACGCCAGTAATTCCGATTAACGCTTGCACCCTCCGTATTACCGGCTGCTGGCTGGAGTTAGCCAGTGCTTCTTCACCAGGTAACGTCAATGGGCAAGGTATTAACTTTACTCCTTCCTCCCCGCTGAAAGTACTTTACAACCCGAAGGCCTTCTTCGCTACGCGGCATGGCTGCATCGGGCTTGCGCCCATTGTCGCAATATTATTCCCCACTGCTGCCTCCCGTAGG
+
8,./7+(.,+/*10()--18;82263-,.187777;-.'*,5/,-0:1:9+/.//))-0+*.-,-+2//)..315./46;.7:4'-&'+2,*(2:**5---*.+7379354()+,*$)+---26),3-//1:73:111:)7,9379<:31145,+,-169300.,,*%((()(*77:82347+---+*-/2./((1337+:0101-+++01315-/*(.1)$1-+20.2-++2/211+(&&%'*-+.&(/..,.-82./23+,,.8/::.-...-0*(()'*+.1:2+-64:553077;9,/,-10-./1-1377885:*/&**,5-'/1-.2;,,.865./*((15546,*0.+,.394;5-8/2+42<;5860/+,+(./-)1,173).1.7/,4-++4540.3*/(*&$'3,-.;3//0*1&%%'*&%20/0/41*.+,//,5+)+',-'+&'&-.10+--56314+*25.2.-2/18-**+-.+*-**/5/..-/+/8:))&%(+,:;723/**2.;85;:9:411---15)&'.*3;778/).204535,/5,.//,0.0&2-04/)(+-282:22-6(/,*.:<8*('%#%*',-1603,++$.+458/'67859043-)*'4+1/1,1..-761./.,.+.51139844-(-3**&++.+60323/2342848947:,.*+,1.*'+(,**(&&,)*+6,.9236460:3$%$&'')+/324;91)1*+378;:993223291455*-8;117*.96;8771&+'(*//1;965.+,-154/&0/1,7<<668:623))%.&&&+/-406565:88-*0056545676900-++-0'01466,/2445/770:)(/525116+.'+,%(.-,*)***11387;<26989964/2,()'%),((+26:267787956010,0,*'')*(),-6../2,2-,2(*&-&(*342/2*$&.&(292239180//:.2450)*+(.4573:67060000/306'6*-+5-.),/*%*+/+'1,4/228.,/8216-+/-.28.*(0-/31.-5/429288698%%)(*%)(-*++-:10.1/13'01)+.++-58.).,)(&'(-41./.,5262:/*-5443345.56/*,'4*
@276f84b1-7910-44c0-8654-d611e701acca ch=13 read=42585 start_time=2019-12-13T05:36:57Z barcode=BC01 runid=2c9cf7bc05858273f10e7d7ec552fc0bd742dc3e
CTCCACGGGAGGCAGCAGTGGGGAATATTGCACAATGGGCGCAAGCCTGATGCAGCCATGGCGTGTATGGCCTTCCGGTTGTAAAAGTACTTTCTTGAGGAGGAAGGGAGTAAAGTTAATACCTTTGCTCATTGACGTTACCCGCAGAAAAGCTTTCGGCTAACTCCGTGCCAGCGGCCGCGGTAATACCGGAGGAGTGCAAGCGTTAATCGGAATTACTGGGCGTAAAGCGCAGGCAGTTTGTTAAGTCAGATGTGTAATCCCGGGCTCAACCTGGGAACTGCATCCTGATACTGGCAACGAGTCTCGTAGGGGTAAAATTCCAGGTGTGGTGAAATGCGTAGAGATCTGGAGGAATACCGGTGGCGAGCGGCCCCTGGACGAAGACGCTCAGGTGCGAAAAGCGTGGGGAGCAAGCAGGATTAGATACCTGGTAGTCCACGCCGTAAACGATGTCGACGGAGGTTGTGCCCTTGAGGCGTGGCTTCCGGAGCTAACGCGTTAAGTCGACCGCCACCAGGAATGCGGCCGCAAGGTTAAAACTCAAATGGTTGACGGGGGGCCCGCTGGCGGTGGAGCATGGTTTAATTCGATGCAACGCGAAGAACATACCTGAATGTGACATTACGGAAGTTTCAGAGATGAGAATGTGCCTTCGGGAACCGTGAGACAGGTGCTGCATGGCTGTCGTCAGCTCGTGTTGTGAAATGTTGGGTTAGATCCGCAGCGAGCGCAACCCTTATCGCTTGTTGCCAGCGGTCCGGCCGGGAACTCAAGGGAGCTGCCAGTGATAAACTGGAGAATTAGGGGATGACGTCAAGTCATCATGGCCCCACCCACGACAGGGCTACACGATGCTACAATGGCGCATACAAGAAGCGACCTCGCGAGCAAGCGGACCTCATAAAAGTGCGTCGTGGTCAGTTGAGTCTACGCTCGACTCCATGAAGTCGAATCGCTGGTAATCGTGGATCAAATGCCGCAGTGAATACGTTCCCAGGCCTTGTACACAACCCGTCACACCATGGGGTGGTTGCAAAAGAAGTAGGTAACCCAGCCTTCGGGAGGCGCTTACACCGCTTTGTGATTCATGACTGGGGTGAAGTCGTAACAAAGGTAACCGG
+
,-/103.56,,.1-00./7214+).+,14*+&)+;..6452-85+-945550-($(+,,-&%(('.0((('&2/4&-,'5+-.55,+1-.,+'&$$+$3+(/++)).,&++,6/+-414./1638,(**,114002512()5+(*+).0,)##$))1.1.,/.-/5512250-,(&(-*7334,2--,/)0.-0+'+,86744618.8-/0.13.11012:;74306:0)+'''*)*&02:51447448:112,))&$(,).'')2-*+/+22944:.333454230-*+/323676310,,+-/1,/46/-(0,+-///,63*,17/*()+)117/,-:::0,)&(24::-*4*+3122749-4,,*+/.5.5960,/75:'&&((/()0,).7./,+2.,,),--/38.+(/39'01.6/7.,)/-117++5512312-/-2:001;754+.28832210,-,.7*,.2:51641483.,-'$$&)&/1-./3880.--0828-00.263682&,&(*'((+&/203+-.27-;068<<86695;:4,'*.-.-&.188/37/*,(*-////00(,,)/-+.7*/6/5/,)+-:87422015',+*$*(+431+*,+.+++(*&(+1.-/,1860++,-.166127/---08671%/+-,9<9;967..+3/:9:::966786689:656)+.056774;330393,./62986:,&&,15*1+&*)*,51/1/)/')+&(%%%*((.;32:2234:71(2-263;83879*3*++*)'-389;/3200039,.)+,/+&&/'%(65300/00/0-+,*.14:9%%'//,3-#(*(%(*.0)025-230&()*-088577:766331/,.+//&()'*+..5+,+,)-%)-5,/20/3..6464<6-+347663'6*335$2&4(%')*-*.*),.02334534,0-+,4('467578-4//746589;::8337/01937%7622:3+/).*/,/%.641,6+,()((%$('*++,01/15,++*,(&*(2:/1174,%())+-3-)+()(%'$,)268(3.(.3-1/4.')',-(-11/.4325<6876676776-*+1-*,11578766)-0'(/+197
@9c1cf717-e9f2-4ec3-bf21-c8fc0b5ea5e4 ch=273 read=60709 start_time=2019-12-13T05:36:58Z barcode=BC01 runid=2c9cf7bc05858273f10e7d7ec552fc0bd742dc3e
CCGGTTACCTTGTTACGACTTCCACTGATCGCCAGATCACAAAGTGGTAAGCGCCCCCCCGAAGGTTAAGCTACCTACTGGCACGCCCACTCCCATGTGGGTGCTGACGGGCGGTGTGCAAGGCCGGGCAGTGATTCACCGTGGCATTCTGATCCACGATTACTAGCGTTCGACTTCATGGGTCAGGTTGCGGAGCTCAATCCGGACTACGACGCACTTTGCATGAGGTCCGCTTGCTCTCGCGAGGTCGCTTCTCTTTGTATGCCATTGTAGCACGTGTGTAGCCCTGTGGTCATGGGGCCGCGGTAATGACGTCATCCCCACCTTCCTCCAGTTATCACTGAGTCTCCTTTGAGTTCCCGGCCGGACCGCTGGCAGCAAAGGATAGAGGTTGCGCTCGTTGCGGGACTTAACAACATTTCACAACGAGCTGACGACAGCCATGCAGCACCTGTCTCACGGTTCCCGAGCACATTCTCATCTCCTGAAAACTTCCGTGGATGTCAAGAGACCAGGTAAAGGACTTCGCGTTGCATCAGTCACATGCTCCACCGCTTGTGGTTTGGCGTTCGATACCTGGCATTACAATCGCCATCCACCGGTGATATTCTGTTCGTAATATCGTCATCGCTGTCACTTGTTGCCCAATAACAACGTAACGCACC
+
3'((/,*4-8-+//*,+%/1704+-$$'+5040/-774+-/6.-026.6**,34566;84*-8291:/.+,,7895+//'++&+',*('**00*$%%''+(**'))-02:84/40'&#&$')+..+)&.$$')-,100299232//39600007(&)++.6)+-/010+83457732&'%+*++$+(3-/1),-$*24'4+0*6.897889.-++$()+*(*&')%13455(')'')-.+10/-$-***()(.)*+.:4+,+--/435:30-++)+,0//+''(,20((*0.53$)&*/1493----0(0*,-366835;;1//,478:06,(-58024)1/+%')+/8,),)),1.5-5,*20/042+++.000(&()-3',(*&*&%(-)8).0355174144:54.3--&.),,.073.*))%%%%(0133595.--:.9:7.&,-+54023254367::/00)&&+)%&&-2/12/3385---/47.*-7896779:9577/'&'&&(.,22269+*.(()',02-3-,-78-&%((,.022446.-9/.,1-,,56-1+)%%&'-*+)+%(%##$%&%&%%&&%$$&%('0,(-)&(#$'%%''$''*051*,*+&2/(11'(+,0(&'%%(')++4,-/-,'%,+./12)',('$%"%"
@b3845e18-d065-44b1-9bbb-61893c44e467 ch=80 read=118628 start_time=2019-12-13T05:37:08Z barcode=BC01 runid=2c9cf7bc05858273f10e7d7ec552fc0bd742dc3e
CTCCTACGGGGCAGCAGTGGGGAGAATGTGCACAATGGGAAACCTGATGGCAACGCCGCGTGGTGATGAAGGTTTTTCGGATCGTAAAGCTCTGTCTTTGGGAAGATAATGACGGTACCCTGGGGAGGAAGCCACGGCTAACTACGATGCCAGCAGCCGCGGTAATACGTAGGTGGCGAGCGTTATCCGGATTTACTGGGCGTAAAGGCGTGGGCGGATGATTAAGTGGGATGTGAAATACCGGGCTCAACTTGGGTGCATTCCAAACGGATCTAGAGTGCGGAGAGGGAGAGTGGAATTCCTAGTGTAGCGGTGAAATGCGTAGAAGTTAGGAAGAACACCAGTGGCGAGCGACTCTCTGGACTGTAACTGACGCGCTGAGGCTCAGCGTGGGAGCAAACAGGGATTAGATACCTGGTAGTCCCGCCGTAAACGATAGATACTAGGTGTGGGGTTTCCAGCACCTCCCGTGCCGCCGCTAACGCATTAAGTATTCCGCCTGCAGAATTGCACGGTCGCAAGATTAAAACTCAAAGGAATTGACGGGGACCCGCACAAGCGGTGGAGCATGTGAACTTTATTCGATGCAACTGAAAGAACCTTACCTAGTCTTGACATCACAGAACTTTCCAGAGATGGATTAGTTACCTTCGGGAACTGTGAGACCGGTGCTGACCGCCGATAGCTCGTGTTGTAGAAATGCTGCGTTAAGTCCGCAACAAGAGCGCAACCCACTTGTCGCGTGCCAACCCGGTCAGCCGGGAACTCAAAGGAGACTGCCAGTGATGCGTGGAGGAAAGGTGGGATGACGTCAAGTCATCATGGCCCCTTACGACCAGGGCTACACACGTGCTACAATGGCGCATACAAAGAGAGAAGCGATGACCTCGCGAGAGCAAGCGGACCTCATAAAGTGCGTCGTAGTCGGATTAGGTCTGCAACTCGACTCATGAAGTCGGAATCGCTAGTAATCGTGGATCAGAATGCCACGGTGAATACGTTCCCGGAGCCTTGTACACACCGCCCCGTCACACCATGGGGTGGAGTTGCAAAGAAGTAGGTGAAAGCAACCTTCGGAGGCGCTTACCACTTTGTGATTCATGACTGGGAGTGAAGTCATGTCTG
+
*,/-.-1./*)'(...9:7;9''()-.&6'(*+*/)',)%&'+0))()'%%+500494317/,)*&'(**.6+47:6+/5333263;1036587535;:/4*/1*,,-644242.-.40--'',,)-0-3.0401.8.+*&%-'**-/'1-,**)%3+&),5,..-&4./(/-,,1+*+/255;5/4,/-,083/057;9:85+(&))*02&2472:8:8,6*5,(+/5966.0+35--&2*(5847,(&'+(,33.,*'*6+-04./(++,*..++.-/1+0)*),.,)*(++5--,2-7+)*/3.('((2847599123876)*))-8.1.,..-6648;%2.*)(')*),860.,+)*730+&1-311140,,(+--**/+/0,*+-0'4+(*-9;56.//+(0-+'+*+37//6540-5/)'/,56992.('-&'244560576483690+7/.*.%1.10-56--5799233'),)1/4521310-202;28+2*'%#%&&%,'%'((--6.%&/*)).)49<988515,,,'(-0/561171029/+-+111375:769.+,,1/20'**')**+1-/011.8*(%*+2-(*./526/152(+-.-1*)1334+-0353224.2*.(**23:000.'+)&'.3086+8.5-.71/1,122*-,&&'$$%&%%'$%')+,-0623+4-,,'&).*'027000/9252-0,%&&%'--&%)..2275:.%'*)&('')*.*).,++,)+,1/$,./-22/1--1):4-2,//096610*/*++)-,0)-)**(+)(*&)*(+756978963474143,-*-034.+1))**1)(--*+**))))*))116542:4&-+)./00678.''&(&(+()++&*-/5/40*)((''(,)'',;1441201/.+)**..15+.&-./,.).)%*&()98555330.,-.0&)%(&(*2'-,316(**%%&*)(*12/*-02,+*4+-4824'12+,8-*-),0.60--&)/,.-,+2-++(-3.-87**976778:43/%(**01)*.8+,+6.()&&*)(*)&)*'%'*1.7377+1'..,-)2))2,(+25801468<:8854551-+%&(+-0-,,&)$%&#&
@c530474b-ec4a-4501-bc57-8ba9409d3959 ch=180 read=114181 start_time=2019-12-13T05:37:06Z barcode=BC01 runid=2c9cf7bc05858273f10e7d7ec552fc0bd742dc3e
CCGGTTACCTTGTTACGACTTCACCCCAGTCATGAATCACAAAGTGGTAAGCGCCCTCCCCGAAAGGTTAAACTTCACTACTTCTTTTACGAAAACCCTCCCATGGTGTGACGGGCGGTGTACAAGGCGGTATATTCACCGTGGCATTCTGATCCACGATTACTAGCGATTCCGACTTCGGAGTCGAGTTGCAGCTCAATCCGGACTACGACGCACTTTATGAGGGGAGTCCGCTTGCTCTCGCGAGGTGCTTCTCTTTGTATGCGCCATTGTAGCACGTGTGTAGCCCTGGTCGTAGAGGGCCATGATGACTTGACGTCATCCCCACCTTCCCTCCAGTTTATGCGGCGGTCCTTTGAGTTCACGGCCGGGCCGCTGGCAACAAAGGATAAGGGTTGCGCTCGTTGCGGGACTTAACCAACACTTCACAACACAGGCTGACGACAGCCATGCAGCACCTGTCTCACGGTTCCCGAAGGCACCAATCCATCTCTGGAAAGTTCTGTGGATCAAGACCAGTGGGTTCTTCGCGTTGCATCGAATTAAACCACATGTACCGCTGTGCGGGCCCCGTCAATTCATTTGAGTTTTAACCTTGCGGCCGTACTCCAGGCGGTCGACTTAACGCGTTAGCTCGGAAACCCTCAAGGGCACAACCTCCAAGTCGACATCGTTTACGGCGTGGACTACCAGGGTATCTAATCCTGTTTGCTCCCCGCTTTCGCACCTGAGCGTCGGTCTTCGTCAGGGGGCCCGCCTTCGCCACCGGTATTCCTCAGATCTCTACGCATTTCACCGCTACACCGGAATTCTGCCCCCCTCTACGAGACTCAAGCTTGCCGGTATCAGTCGCAGTTCCCAGGTTGAGCCCGGGGATTTCACATCTGACTTAACAAACCGCCTGCGTGCCGCTTTTACGCCCAGTAATTCCGATTAACGCTTGCACCCTCCGTATTACCGCGGCTGCTGGCACGGAGTTAGCCGGTGCTTCTTCTGCGGGTAACGTCAATGAGCAAAGGTACTAACTGCTCCCTTCCTCCCCGCTGAAAGTACTTTACAACCCGAAGGCCTTCTTCATACACGCGGCATGGCTGCATCAGGCTTGCGCCCATTGTGCAATATTCCCCTGCTGCCTCCCGTAAG
+
84451;22;1:,.3+/1468;88122*'(3447/5/..225;4+-5:89/*,-25()-54,)*0*++*923&*&'()..0457*7:7)%1'-'*/.:6-+35,/99888778)475410/0,16*+)'(%$&'$.**-.1)//5879;997514*(()+.2-./345887:540-//20.1),+-,.402).*/2358<84+4046+-.3364/,)25*+50,,/.)$(*100,2-**,-+/+//,/-,*)-3*-0-98./465779;787/+,'&&,..11/++,51,.::;9*0-*&,/0988-,,-*,%''*+778780829,,/45.69++2.--0:/./-*++'(#)./,31/+06-.$%(+/(((&,2/6538/1.13;,5.50.)/,+(2,..15849<.34;85.2..),'-)404610,,/*1/4&&977858521//42266/+-.-2555554-),+1440-,)*-./4-3.42.94+.50324-00,-//12437:66745778;//-*,),:88:9997440//27(&,.,5;97.-*'1'(,.7,+,),26*3-/21-,.4)3,:258;511+7;<-6:00,3,/086607120/'&/304744432.7-:-20021,./23/1,3*.5/,+0,/51---0/3.,.(2(()*214,0544:5-.-3.-/3:762/170931114731:14:-.9;-,64291,())-/*+.-2704567643/)4')7+469&+59:1/4**36+/-.5738:.2...:5735/0376201125879<9965801-(*$)&.(8,2,/00/.7:9/,,(',*,00373/*,-02/56,2//0-&)+)$,)439692,.0.:00-80)059.,5::3.../264326899689513-0602/0.0.3./0:;5*0-43*&*+8:988/,-807963121-./2:52290:,2,,36223433/./+''%+,0%)10..374:80122-50257::9/.4:412.0.,*,*/26/-2-/334,)/%(-)3./89/.115-.198378/0-+.0(()-*4./..6/7065;57<9/0..(-).-8678:;:8::8:;)2+4484662;,-08133010-.27583+(+.8641-29)*7/%)
@8c5ba8bb-f19b-4524-ae59-c3414d52c031 ch=322 read=50680 start_time=2019-12-13T05:37:13Z barcode=BC01 runid=2c9cf7bc05858273f10e7d7ec552fc0bd742dc3e
CTCTACGGGGAGGCAGCAGTAGGAATTTTCGGCAATGGGAAACCTGACCGAGCAACGCCGCGTGAAGGAAGAAGGTTTCAGTTGTAAACTTCTGTTATAAAGGAAGAACAGCGGCTACGGGAAATGTAGCCAGTGACGGTCACTTTATTAAGCCACGGCTAACTACGTGCCAGCAGCCCGCGGTAATGGGTGGCAAGCGTTATCAGGTATTGGGCGTAAAGAGGCAGGCGGCAGCAAAGGGTCTGTGGTGAAAGCCTGAAGCTTAACTTCCAGTAAGCCATAGAAACCAGGCAGCTAGGTGGGAGAGGATGTTGGAATTCCATGTGTAGCGGTGAAATGCGTAGATATATGGAGGGAACACCAGTGGCGAAGGCGACGATCTGGCCTGCAACTGACGCTCAGTCCAGCGTGGGGAGCAAATAGGATTAGATACCCTGGTAGTCCACGCCGTAAACGATGAGTACTAAATGTTGGATGTCAAAGTTCAGTGCTGCAGTTAACGCAATAAGTGCCTCCGCCTGAGTGGTACGTTCGCAAGGATGAAACTCAAAGATTGACGGGGGCCACACAAGCGGTGGAGCATGTGGTTTAATTCGAAGCAACGCGAAGAACCTTACAGGTCTTGACATACTCATAAAGGCTCAGAGATGGAGAGATAGCTATATGAGATACAGGTGAGGTGCATAGTTGTCGTCAGCTCGTGTCGTGAGAGATGTTGGGTTAAGTCCCGCAACGAGCGCAACCCTTATCGTTAGTTACCATCATTAAGTTGGGGACTCTGGCAGAGACTGCCAGTGACGAAGCTGGAGGAAGGCAGGGATGACGTCAAATCATCATGCCCCTTATGACCTGGAGCTACACACGTGCTACAATGGATGGTGCAGAGAGCGAAGCCGCAGTGAAGCAAAACCCATAAAAAACCATTCTCAGTTCGGATTGTAGTCTGCAACTCGACTACATGAAGTTGAATCGCTAGTAATCATGAATCAGCATGTCTTGGTGAATACGTTCTCAATTGTACACACCGCCGTCACACCGAGTTGTGCTTACGAAGCCAGTGGCCTAACCGCAAGGAAGGCGCTGTCTAAAGGTGGGATTGATGATTGGGGTGAAGTCGTAACAAGGTAACCAG
+
066467148.+165256-4612.*+-.-+/1:68743,(*,*0;))*17.00/160,09387961-0.03+.1.5/:24+,,9../:6,-607.8-&%&,)(+(/+*'*'+4272337*3,(11-/-(),.(-.01))%&$#$&()(,-2-&(,*+/*+,3...234:8:;410/.91+,7+--/00/)'((+*,0)*')1/46'/'*#),3973'+)**'&-)+,7993:/)../6(0591/+,,+1/,-,.$''''*&%%+(2'(4*4'&*015(96--/,+3.,*)***4411.+(($&.&))140/+02/-1.4136,0+,-(./019)*-,)+./88-,')*6146:+-6.+6./1:2541:1+0+,*777/-+.,)+-090::864332+&,*///02(++,.5137*)+-5<862/2*00/.0656;..)24/3346.015;9::<94/,.--///4456+.+.081:968719-/1:433869998108/8.523/2-/1*-+/3.11(,521&'*(04,//8<9:;87496:43;4016,4*))13023.-88/57%*+,-(()2;99:4-3(.)*-55<958796,-,(,87714102,,1,,,0,0**,///.,,,*.-001344:309001&&),-;;30+'(-).%&),-/00203()+06760+--,.4:;3758-01735('+,04+*+)'&(%%&&(,-19,584:4-.2.6*+01)4%&0336282:/-*$&'&-40+1-,9<9;:55850+2,28;508777072.)%'00622.)-./8512.--/3/,1++7186&+03*777:8999<84449868305/((/,/047:65-%')4/.**'./025,,-,702:::77648/-+(%),&(/%,-%/#&%))2$)-79109/.15/79:12857://6+-0::4/+5))*5232021051231--*)+/1/71,5-'&4/5577+5302//&'13:/:)),441/,,,.++-0981100910/(*-++,40./+01)'('(*-.,-1+&&&)&($###&+&(),9;&++&*)(*5;761312.0-+(,'*+-.14.18/*-22;:651/001090402(()*+'+-29969960703653.+
@9eaae5e2-0e2a-4bde-91ba-cfaca66af436 ch=30 read=54619 start_time=2019-12-13T05:37:13Z barcode=BC01 runid=2c9cf7bc05858273f10e7d7ec552fc0bd742dc3e
ATCAAGCACTTCGTTCAGTTACGTATTGCTGGTGCTGAAAGTTGTGGTTGTGCTGAACAGGCTGATATTGCTCCTACGGGAGGCAGCAGTGGGGAATATTACTGGCCGGAAACCCTGATGCAGCAACGCCGCGTGAGTGATGAAGGTTTTCGGATCGTAAAGCTCGGCACAGGGGAAGATAATGACGGTACCCAGGAGAGGAAGCCACGGCTAACTACGTGCCAGCAGCCGCGGTAATACGTAAGGTGGCGAGCGTTATCGGATTTACTGGGCGTAAAGGGGCGTAGGCGGATGATTAGTAGGATGTAAATGCAGGCTCAACTTGGGTGCTGCATTCCAAACTGGTTATCTAGAGTGCAGGAGAGGAGAGTGGAATTCCTAGTGTAGCGGTGAAATGCGTACTTAGAGATTGGGAAGAACACCAGTGGCGAAGGCGACTCTCTGGACTGTAACTGACGCTGAGGCTCGAAAGCGTGGGGAGCAAACGGGATTAAGATACCCTGTTAGTCCACGCCGTAAACATTGAATACTAGGTGTGGGGGTTTCAACACCTCCGTGCCGCCGCTAACGCATTAAGTATTCCGCTGGGGAGTACGGTCGCAAGATTAAAACTCAAAGGAATTGACGGGGACCCGCACAAGTAGCGGGCATGGTTCGAAGCAGCGAGGTACCTACACTTGACATCCCTTGCATTACTCTTAATCAGAGGAAATCCTTCGGGGACAAGGTGACAGGTGGTGCATGGTTGTCGTCAGCTCGTGTCGTGAGATGTTGGGTTAAGTCCGCAACGAAGCGCAACCCTTGTCGTTAGTTACTACCATTAAGTTAGGACTCTACTTGAGACTGCCTGGGTTAACCAGAGGAAGGTGGGGATGACGTCAAATCATCATGCCCCTTAGCGGGCTACACGTGATGCTACAATAAACGGTACAGAGATGCAATACCGTGAGGTGGGGCCAAACTTTAAACCAGTCTCGGATTCGGATTGTGGCTGAAACTCATACCATGAAGCTGGAAGTTACTAATGTCGCGAATCAGAATGTTGCGGTGAATACGTTCCCCGGGTCTTGTACACACCGCCCGTCACACCATGATTGGCAATACCCGAAGTCCGTGAGCTAACCGCAAGAGGCAGCGGCCGAAGGTAGGAGTCAGCAGTGGGGTGAGAGAATCGTAACAAAAGGTAACCG
+
'54/-%(+-/42.15-,,:,%*++*//./5945343),,*'-3**'%%$#$#$)$'()%*'&&'((),,+,.0,'&*)1+*)'),-10+1*35-+1,/,.)+*,&&%)'*,(-0&&((+,-10/40//66667/,'&%(0153404/8555/:4::754//+,*.')(&(%)/++'-),')('')+,440//))*2,+'*)))(+,(*))%$*$&'+*(,-/:2,,,*5.7./,)7*+(-**)+01218.--/-33:324*/)/5.+,.1737656:,).23268:7;98:899/9.*((%+(.*1/1/',-753666,*%(**'312*--./1146)094/06.5-,*,++*/0116-48.,)-1()&''+-4-0-0.*(988845113/-,24-/430.((%((++(8-%-1,3+-.,-1725/6/..14/4+,,+-./-3597810/4/1221444543/3234+*,*)),2(.3*'./7:36'95.9.1()+:8:;71/.2-.14.*+-/4/37/(*%*)+6<8443(252436655+19664-5/01-02/356..27343461.00091.(*,/286-030-/()&+)--3.&%&*+)(,',9:.29938,0,4/8/95819;3..1+'*),,*)+)..)+')(*,('+*)1*)*.%(%%'%&&),(**&&-*./8775;/10...3/*,+)0.4.56&&&&$(,*-49/.0.9;61/-,.0+()%$()+.57999;6-5/,-4551&()*;897997930(-55,9%0647464840)*,44..'(+89510:/,-&,+,+7,0/://113:0:/0%(*'&,-+543/)$%%*,//4667:77:235.).(),())+.03127:2576665665;823388%&%)()&&'$%$*/1165-()'''%+.)(%&'%+-75+,,-,74-.,./-1800/88564400,,0,+,-9:20130398,9459766*/(1,518-1/,*)1((++0('(*%(*.2.1/4/..873.'(,+*+*+$)(+0*+.02-31/-/.'26+-2:43-;512110820)+2+,'4))*554546;/580,-.+,/294761473520;3.31*&'.(*17,.547886856(0+%%'*'+*,,)-4,-)/(/,5/+&')1+-.(&/(-10+'&%&(',+11521,(+.,)6,-8810
@f17902ac-4f88-4096-846e-e3c8632dbd06 ch=31 read=148980 start_time=2019-12-13T05:37:11Z barcode=BC01 runid=2c9cf7bc05858273f10e7d7ec552fc0bd742dc3e
CCAGTTACCTTGTTACGGCCACTGATCTTGAATCACAAGTGGTAAGCGCCTCCCGAAGGTTGGCTACCCTGCTTCTTTGCAACCCTCCCATGGTGTGACGGGCGGTGTGTACAAGGCCGGGAACGTATTCACCGTATGGCATTCCTGATCCACGATTACTAGCGATTCCGACTTCATGGAGTCCCGGGTTGCAGACTCAATCCGGACTACGACGCACTTTATGAGGTCCGCTTGCTCTCAGCGAGGTCAGCCTCTTTGTATGCGCCATTGCTTGGCGTGTAGCCCTGGTCGTAAGGGGCCATGATGACTTGACGTCATCCCCACCTTCCTCCAGTTTATCTGCTGGCAGTCTCGCTGAGTTCCCAGCGGACCGCTGGCAACAAAGGATGAGGGTTGCGCTCGTTGCGGGACTTAGCAACATTTCACAACTGCAGGCGGCTGACAGCCATGCAGCACCTGTCCACGGTTCCCGAAGGCACCTCATCTCTGCTAGAAACTTCCGTGGATGTCAAGACCAGGTAAGGTTCTTCGCGTTGCATCGAATTAAACCACATGCTCCACCGCTTGTGCGGAGGCCCCGTCAATTCATTTGAGTTTTAACCTTGCGGCCATGCTCCCCAGGCAGTCGACTTAGCGTTAGCTCCGGAAGCCATGAGGGCACAACCTCGAAGTCGACATCGTTTACGGCGTGGACTGCAGGGTATCTAATCCTGTCTGCTCCCCACGCTTTCGCACCTGAGCGTCAGTAGTCTTCGTCAGGGCCGCCTTCGCCACCGGTATTCCTCCAGATCTCTACGCATTTCACCGCTACACCTGGAATTCTACCCCTCTACGAGACTCAAGCACCTTATTATCAGATGCAGTTCCAGAATTTGGGCGAAGTTTCACATCTGACAACAAGCCGCCTGCGTGCGCCCAATAATTCCGATTAACGCTTGCACCCTCCGTATTACCACGGCTGCTGGCACGGAGTTAGTAGTGCTTCTTCTGCGGGTAACGTCAATGAGCAAAGTGTGCTTTGCTCCTTGCTCCGCTGAAATTGCTTTGACGAAGGCCTTCAACTACCATACACGCGGCATGGCTGCATCAGGCTTGCGCCCATTGTACAATATTCCCCACTGCTGCCTCCGTAGGAACAATCAGCACCAACAGAAGGTTAACGCAAGAGACGCGACAGCAGCGCGGCG
+
,(&*-+*0.4.'*(&'%#&%%(''(.,'**)5452,2,(*+/-*('('+--,,**,2.1/)&*+,046*-(--6,396+0/'0/,&..7*..3002002,442,3301./,3532040'2.--/,.*1;-+-6-1*,((.1438(*,521*&)*+.4//,%)'((0710.046:6364.+')-'&*'/,5&+%(**,0+3,.'0+34/-.-*.,.,.-65&,+*.+(-+),-.,+,---$&&&%*&**'$(&))35-+1*.+*,06.42,&)&'(,)))'().7-*/10025-))*2203,**+*)*--1/21).-/..52,+11.,/+'()((-22+/0($&'(.*'+//-3-.10/118/,'%%)&,(&&'**0-,0,17;(3+62%'(/-.*)*()/1,3/*%).9.-0)&'-*/.-59+,&&*&''')+-1++)((*+0.013+/(+(.00174-..)$)'23:06/''0*)(&$&+-3831/-%$%&%+*'+0./0-/0914-20&**+-3-7/-,&/*789715)-)2,+,--1)%+',0/*48220--+,23).3&&'(')'.)-%'(-30'$-/196;836;9.1009;./07:492.'/3/,/)-/5.+('/33'230*%'*&&%(''.'./.,(.-,0+.-%#&%),.*&(.,8.53-././,-(./343274$,)/+**,32//&,*///1246446384402/.+,*13/-+-+.0540,//595/,0.*-,&---066644+/4*+2646++,*0)),0*-1'/.3577624),,32.-,&$)-/./6-.%'&(+1,0,00-02+(+*))(/22/-1421--./136-1%.*.*++$/'%*1&'*+,7317+.*'&%%'*))+00$%&',72/,*.22,,&''5.21)-4,/2//2-+'&%&'&'&)',,23/,(7)/)4/--)%%%+12033/00/3*,*$*+2./-/3,3*%*(/%(/)%&%(-/./3547<8865.0''*04355/4..).../(()))%%$&&$),1,()#&)/0&++)++$.&%(((%%%-+*-),%(&&$($&(%(&%%$(%+***+)%()+*'''()0'3.,.,*++/83+08352616.-/22/00%'(&'%%'((,0,013.,*&''().-/.061+4,+2,05/2,-+$(&%$)))-%''**'&'$))'%$$$$
@8fd2d69d-36b0-4bc7-af20-3d2914e2db0b ch=131 read=71177 start_time=2019-12-13T05:37:13Z barcode=BC01 runid=2c9cf7bc05858273f10e7d7ec552fc0bd742dc3e
CTCCTACGGGAGGCAGCAGTGGGGAATGTGCACAATGGGCGCAAGCCTGATGCAATATGCCGCGTGTATGAAGAGGCCTTCGGGTTATGCCAAAAGTACTTTCGGGGAGGAAGGGAGTAAAGTTAATACCTTTGCTCATTGACGTTACCCGCAGAAAAATACCGGCTAACTCCGTGCCAGCAGCCGCGGTAATACGGAGGTGCAAAGCGTTAATCAGATTACTGGGCGTAAAAGCGCAGGCGGTTTGTTAAATTCAGATGTGAAATCCCCGGGCTCAACCTGGGAACTGCATCTGATACTGGCAAGCAGGAGTCTCGTAGGGGTAGAATTCAGGTGTAGCGGTGAAATGCGTGAGATCTGGAGGAATACCGGTGGCGAAGGCGGCCCCTGGACAGACGACGCTCAGGTGCAACGTGGGGAGCAAACAGGATTAGATACCCTGGTAGTCCACGCCGTAAACGATGTCGACTTGGAGGTTGTGCCCTTGAGGCGTGGCTTCCGGAACTAACGCGTTAAGTCGACCGCCTGCATGGGGAATTACGGCCGCAAGGTTAAAACTCAAATGATTATTGAGGGCCCGCAGAAGCGGTGGGCATGTGGTTTAATTCGATGCAACGCAGAAGAGCCTTACCACCTGGTCTTGACATCCACGGAAGTTTTCAGAGATGAGAATGTGCCTTCGGGGAACCGTGAGACAGGTGCTGCATGGCTGTCGTCAGCTCGTGTTGTGAAATGTTAGAGATCCGCAGCAGGCGCAACCCTTATCCTTTGTTGCCAGCGGTCCGGCCGGGAACTCAAAAGGAGACTGCCAGTGATAAACTGGAGGAAGGTGGGGATGACGTCAAGTCATCATGGCCCTCCCGTGAGCTACCACACGTGCTACAATGGCGCATACAAAGCGACCTCGCGAGAGCAAGCGGACCTCGCCAAGTGCGTCGTAGTCCGGATTGGAGTCTGCAACTCGACTCCATGAAGTCGGAATCGCTAGTAATCGTGGATCAAGTGCCACGGTGAATACGTTCGGGCCTTGTACACACCGCCGTCACACCATGGAGTGGGTTGCGAAATGGGCGTAACCTTCGGGAGGCGCTTACCACTTTGTGATTCATGACTGGGGTGAAGTCGTAACAAGGTAACCGG
+
-/0-+-//::(,14245/23+%)',+/*2+,,+4++20**+02756;9710-+-&&(++-0+*(*(+*,,./')*207441*;847).)'&,03)(/+,0)&(*.:)*..*++2-()*.<7-5.0..//2..2.252'++*+4.5/)0,()/-.2/'1)%*,+1***2,,,5827698**+++17-0/8*0*++30.**&%&',.+)+1/5**-3..43:455;;:94(671+')')%%(*22479+2--..-10,+4421).6.,-).*+/,.0,,%9,99</3/-0/00131013321)*''($%#&'%&))(.)-,++51,-&+(,.2(*120635448324;21../,)*)*22990./*-.-4:;4878;50.,)**(,376-,-854,./.((*0258359654-&111485)(((-/(0'88062,+32%15**0887/.-(*0/1964590./)-.6566232-1.-0,:-.)10(**&'*,+*,05/05+0+++&-44967708/2(**+1873/11)'&&'(%'''(++*,/8063823,30:69::55757,)*&(&%&&)%16,63(&))&)),-166&/%)),)*,117-23411()+12;;986(&+)&,'1609.,,(2.88:;52/+**)45)&*.2.5./8;66/.)'+511.-30/416;9;92::+375;:<:688849:::;:754-1++-778788,4344**('(+,-,),(*-8,)))(,25+.1481474-33021''))+5*.,*(5956--,-4:78/8+2*26:29225596),,((+23687243/003;799::/-0-3+5.39;55536840/--%()*0010(**1''('(((*&++//0+%($'*/2754585668636563'-+(',/055673--()'(*9:576804323))'3++-8:6663665.6-*0+1-/),(+.1575279864655:46-6,,*6*.,64530,(**.-,-899:-./)($'):8/20:76455352272),-.*+++*-00125:565,*-/0019484.*'(,7.5-'*%&($&&-,'%''.*9686/90,..+3535130*)0+))0079<99:8598621,,++0*+)/560..3(4.1::.4+
@5e1ca343-96c0-41d5-87e3-37cca56ff89b ch=179 read=107180 start_time=2019-12-13T05:37:19Z barcode=BC01 runid=2c9cf7bc05858273f10e7d7ec552fc0bd742dc3e
ATCAGCTTGTGCGCTGCGTTCACGATTCTGTCATCCAACGCTGGTTGAAGAGAAGTTGTCCGGTGTCTTTATTGTTAACCTACTTGCTGTCATCTATCTTCCGGTTACCTTGTTACGACTTCACCCCAGTCGCTGACCCTGCAACCTTCGGCCGCTGCCTCATTGCAGTTAGCTCACGGACTTCAGATTGTGCGCCAACTCTCTGGCCAAGTACGTGGCGACCAGGCGGTGTGGTACTAAGACCCAGGAACGTATTTCACCGCGACGCATTCTGATTCGCGTTTTTTTAGTAACTCCAGCGGCAGCGCTTCATTAGGCGGGTTTGTGGCCACCACAATCGAACTGGACTGGTTTACTGAGTTTGCGAGAATACCCTCTACGGTATTGCATCTCTTAATGCCAGTGGAATTTGGCGGCGTGTGTGGCCTACGCCAAGAATGATGATGATTTGACGATGTCCCGCCTTCCTCCGCTGGTTAGCAGGCGGTCTCGCTAGAGTCCTCAACAATGGTAGTGGCACAACGACAAAGGGTTTGCGCTCGTTGCGGGACAACTTAATCACGACGAGCTGACGACAACCATACCACCTTGATGCAGGGATTTCTATCGATTAAAATTAATGCAGGGATGTCAAAGTGTAGGTAAGGTTCTTCGCGTTGCTGCTTCAGCGAATTAAACCACATGCTCCGCTACTTGTGCGGGTCCCACCGTCAAGATTCCGCTGAGTTTTAATCTTGCGACCAAATGCTCCCCAGAGCCGGAATACTTAATGCGTGGCGGCGGCGCGGAAGTGTTGTTGAAACCCCCCCACACCTAATATTCATCGTTTAGCGTGGACTACCAGAATTTATCTAATCCTGTTTTGCTCCCACGAACTTTCGGAGCCCCTCAACGTCAGTTACGGTCCAGAAGTCTGCCTTCGCCGCAAGTGTTCTTCCTAATCTCTACGCATTTCCACCGCTACCGATTTACTCTCTCTCTCTCCTGCACTCTATGAATGTAACCAGTTTTGGAGGATACGCTTTTAAGTTAGGCCAGGTATTTCTGCATCACTTAATCATCCTGAAAACCCTTTACGCCCAATGCGTCCGGATGAAAACGCTCGCCACCTACGTATTGCCGCGAGCTGCTGGTTAATGGCACCATCACTTAAGGTGCACCCGTCATTTATCTTCCCCAAAGACGAGCACGATCCAGCCTTCATCGCGGCGTTTGCTGCATCAGGGTTTCCCCGTTGTGCAGAAATATTCCCCACTGCTGCCTCCCGTAGGG
+
$3,*$&$%%'&'***%+*2;(#$&%-'$$%&&$')&%(%#$$(/*7*-+'(%('&*,,..,030451485(-)'29'6+7)'(/)&(*()(#%(&(*45.1,+-/4&+,2,+3-&'))/394(3.0*,-11''+*+-7/*)+)%''(,+)(*+,-0,,&%'&)**,'+0+)'()+(*,2.107/'',3.(.))&)&%$(')(&%%$'$(&%&&&'&%'&('$$&-,()+)&('%$$%$+**/6(&%,+-30.2+.-')#'&%&(*)%')29332.382,/+',()--&*$$(/+,0-&&&')*((&#%%%%$$&'(0-'),,-)&$'$'&$%&%&*''('*,,+,)..677/7+%%'#(('-+$%%%%'%%&(*++/.*,,2/&-*((&**+),),%&$*&$#'$'$&'(*))&(&%$*#($%',-0(&'$$$)(''&$&&+)'))',2)($&('*')**&$'(,1-*+//()''&/(&%+'*)+-//.55,*/)(*,))%''*'''*'$'&((*(%(&&+,***+0:*.28*8*(),-.)&**'((.()(-+*()+'((()-.2,-/443+.---50)%&$%&($&&('&(,&%$)+)(+7.*'&)*-*0(.*(%)%3(1))&'--/002-3,(&''&&,)(*)))/4,./.+..,3)&&%',)*%%%'(/,40:.3-,+/+++,0-)+.-+0-+*))-2/+71&%,$$&&%'$)3).&#$&%%,-47+.412//+-,+1-'(%(%''./-()*%(+&0*43/%&%&-*000)*&''(,()('#$)(''())'*%-,+.81.5888,)$))-.),'''-5/1274..'&&++118332+02.'*&*,**,,'*))*-*)-25.,/04+)$'%&%&//*&)&%%/1,---''*036'),**+(*(*(%%,'(.*(&*+,,-+16(()&%')-6+.),+&)73644410./$040)-%()&''(*('&-(&',,-,.,*++*(&1+*++'*+*&&#%&))$&',+0&4/8:/+-)()+0.1**(&&&*.,-1+-*/+'-(+'*5/+&#%'),%&(&/)**1),&$$&(,%,'$%'%#)+-2,-+-*)&(,(/:450,56+)*,*-)//006,*-(&&)($))%&&$&'(('(('0)'%%&$$#%&&'('%&&(%0&(%&$0-((++(./.-/250420/,76**%&$$$$%&'*.*&%&)).,''&#$'/++.9)'*'&&')5-.211:/456,))3)/%,*'-*0).--021.(,))($$)('.+(&'$*'%
@1ac3db2b-8a19-4736-be4d-1411213bbe74 ch=11 read=38823 start_time=2019-12-13T05:37:36Z barcode=BC01 runid=2c9cf7bc05858273f10e7d7ec552fc0bd742dc3e
CCGGGTTTACCTTGTTACGACTTCACCCCAGTATCAATCCCGCATAGACAGCTCCTTCCTTGCGGATTAGGCCACCGGCTTCGAAGATTATCAACTCTCGTGGTGTGACGGGCGGTGTGTACAGGGGCCGAGAACGTATTCACCGCGACATGCTGATTCGCGATTAGCGATCCCAACTTCATGTAGTCGAGTTGCAGACTACAATCCGAACTGAGAATGGTTTATGGGTTTTGCTTCACCTCGCGGCTTGCTTCCCTCTGCACCATCCATTTGTAGCACGTGTTAACTGGCCAAGGTCATGGGGCATGATGATTTGACGTCATCCCCGCCTTCCTCCAGCTGTCACTGGCAGTCTCGCTAGAGTCCCCAGCAATGATGGTAACCAACGATAAGGGTTGCGCTCGTTGCGGGACAACTAACATCTCACGGCACGAGCTGACGACAACCATGCACCACCTGTATCTCGCCATAGCTATCTCTCCATCTCTGGAGCCAGCACATGAGTATGTCAAGACCTGGTAAGTTCTTCGCGTTGCCCTGAATTAAACCCGTATCCACCGCTTGTGCTGGGGCTACCGTCAATTCTTTGGGCTAATTTCTTGCGAACGTACTACTCAGGCGGAGTACTTATTGCGTTAACTGCGGCACTGAACTTTGACATCAGCGCCAAATTGCTCATCGTTTACGGCGTGGACTACTAGGGTATCTAATCCTATTTGCTCCCCACTTTCCGGGACTGAGCGTCAGTTGCAGGCCAGATCGTCGCCTTCGCCACTGGTGTTCTCCATATATCTACGCATTTTGCCGCTACGTTGCGATCCTCTCACCTCTAGCTGCCTGGTTTCTATGGCTTACTGAAGTTCAAGCGCTGAGGCTTTCTACAGACCCTTGCTGCCGCCTGCTGCTCCCTCTTTTACGCCCAATAATTCCGGATAGCAGCATACCCCGTATTACCGCGGCTGCTGGCACGTAGTTAGCCGTGGCTTTCTAATAAAGTACCGTCACTCGGCTCACCATTTCCTGTAGCCGCCGTTCTTCCTTTATAGCAGAAGTTTACAATCCGAAAGCGCTTCTTCCTTCACGCGGCGTTGCTCGGTCCAGGGTTTTCCCCATTGCCAATTCCCTGCTGCTGCCTCCCGTAGG
+
./)+)1-('.3-7(/3$*,/04;8,644*)')++*03*28)&)%)%(*401345:9:;//..//1&/,')36-%-),.+)+-''&(#*'*,.1'--523578630./154:;97830.)),-)-0,*(&&(-3..,088<8785.*)(/1:888.--3,,..+2*%%)*--/+**&+1.947742.1/&%)4.+-',/245/4/-22/2654//*/53695:7025<509;/,.0;011914*.*)&)/'*,6+5*)-////196;;:6::.,001112.-(,(*'++,3-5++-/24%&&,/2.1/.///96::/00.457/80.)&-((1+442,)&&&()8361/7/.-33.66874232.5//'*&*+41222.,)(&%#7):9::0,-24,:03177:040..'8+,('')',,355450+,*+0((*).*,0,3458616:595522700411,41146%%&'*-04578000,381364557/'),+&'('%,2.----1-,/)/-476+,($%%)+7-5;0++,*.)--*),-0/0/75)*%$$$'(/+/6,+-*)''&%&)*%$$$),*.2//4-)&+().)&&(--6)+5:44*'0.$,$'+))+..38542+,+*,0,&('())(3.3)+&.'54678866)*,+)-430/'))(,+''')'&'&(+./97<4/0/:/..0/101'.+**+'-)-.86;353/00:4/0/94/,,-092.*3:;6256733233174;24./,+./399:7:9./**()*<<5889<;::56--7/1,..124/1/-&**($$*3),*&&'&'$&)&)1+,+))$()(,)+/22033,-22940.,0.5018/031*&+*,%'(%)'/.-+/20086+&&**+49<463,-*,.71991/(&%)*.9-,,/88./2,.+'*&'('-+/*096,'((%)*&&(--/*)*,/9-01&&)1+-.96,)&&),40,4,++060758409-)%*3,083/029<99-+,,,-(((''5-.6:.2))'*,-0:68;88;6160.,50.+'%'%%(*))30(+/661*')*(%&&)(.*06487<71412.5/-0.+-3247-6&&36.389*48;3)+/+(&*,*,36+)&(&&**+2:26;*,837)
@c0b04176-0ce3-47f6-b9a6-efc9ee35af79 ch=38 read=88110 start_time=2019-12-13T05:37:35Z barcode=BC01 runid=2c9cf7bc05858273f10e7d7ec552fc0bd742dc3e
CTCCCTGCGGGAGGCAGCAGTGGGAATATTACACAATGGGCGCAAGCCTGATGCAGCCATGCCGCGTGTATGAAGAAGGCCTTTCCGGGTTTGTAAAGTACTTTCAGCGGGAGGAAGGGAGTAAAGTTAATACCTTTGCTCATTGACGTTACCCGCAGAAGAAGCACCGGCTAACTCCGTGCCAGCAGCCGCGGTAATACGGAGAAGTGCAAGCGTTAATCGGAATTACTGGGCGTAAAGCGCACGCAGGCAGTTTGTTAAGTCAGATGTAATCCCCGGGCTCAACCTGGGAACTGCATCTGATACTGGCAAACTTGAGTCTCGTAGAGGGGTAGAATTCCAGGTGTAGCGGTGAAATGCGTAGAGATCTGGAGGAATTACCGGTGGCGAGAGCGGCCCCTGGACGAAGACTGACGCTCAGGTGCGAAAGCGTGGGGAGCAAACAGGATTAAGATACCCTGGTAGTCCATAAACGATGTCGACGGAGGTTATTGCCCTTGAGGCGTGGCTTCCGGAGCTAACGCGCTAAGTCGACCGCCGCAGAATACGGCCGCAAGGTTAAAACTCAAATGAATTGACGGGGCCCGCACAAGCGGTGGAGCATGGTTTAATTCGATGCAACGCGAACCTTACCTGGTCTTGACATCCACGGAAGTTTCAGAGATGAGAATGTGCCTTCGGGAACCGTGAAAGGACAGGTGCTGCATGGCTGTCGTCAGCTCGTGTTGTGAAAATGTTGGTTAAGTCCCGCAACGAAGCGCCCTTATCGCTGTTGCCAGCGGTCCGGCCGGGAACTCAAAGGAGACTGCCAGTGATAAACTGGAGAAGGTGAGGATGACGTCAAGTCATCATGGCCACTACGACCAAGGGCTACGTGCTACAATGGCGCATACAAAGAGAAGCGACCTCGCGGAGACAAGCGGACCTCATAAAGTGCGTCGTAGTCCGGATGGAGTCTGCAACTCGACTCCATGAAGTCGGAATCGCTAGTAATCGTGGATCAGAATGCCCACGTGAATACGTTCCCGGGCCTTGTACACACCGCCCGTCACACCATGGAATTGGGTTGCAAAAGTAGGTAGCAACGGGAGGCGCTTACCACTTTGTGATTCATGACGGGGTGAAGTCGTAACAAAGGTAACCGG
+
0'+'%$%''6.-2+*+,.,277;2+2/.8.(*++-3135651655,.5..././3+4635.66677733/2353))**104-720',,*09*,/66)*3./.87-(,+)10*,-+)+1)%&',3,+/012278086.&&)-+.3))+-+:,.7()8-,0,'),(*7721.+*0-0/783669:6861144*+*%*3../739,+)('+%.1625,6,3,24%**'-+/01;;8:6,010)+0...,/1153%.5:-+/729*-6111.&$%()*-/'&--3730*10,.820656111226/..-.38433:0*&%)(+,232/0+'')238-1'0+/00,*8././..+5,-,26-*+/-/.(*)*+0/6/--*%($%%+*+55..-,,%'*6-/4;40*,3/++,.*,*...64577-5.-.,+1.*+,035-9)*,*5;18)99.6,+&$(+,18*+02/())+2&%'*()-./,.21+2(1*+31:%.():<141/.38179497783012//.034113/25770574513011(*)&+'+)+,6360229-:09/1+,*,:5:5-'*(1*4-0-174+.''(+,0-&101052(+,99989<:358;/)(*'*,*.-,+,/,6.4--30301.4+))+,3:3//10./*-7,/((),,:6410721/0576;:,84,5:;::.,,*'()*+26,--,*000+(&++//769///0086717,)(+,0/*)3)*,)2,31/60(*10'0%$&'(%'&'***,:))*(-//8<6686985429272;:1-.+.,;*0-(),-57:535-,,-87.0004,()),**),0*2213346854135+55356486(*+,,+-,7-)/9:20**((+9;89875)..12110567*'(&)*(+-..*+-/50+)('+18365;66744/04:5/38:8;;89-.,-*2+202))*+3256130004-/,0768.4-,,5)2+,,/'**&(&*-+.021/39:1+.+-+.*&$(&**-4-+,+68341-.0/,1.+)*))+-1;5.;5-.86767820,&&$'%)0215*0,2,,&))+/)'%%&,7386&(2.3252057-../-(1,-097/-1+,(15+*+40005235898:'0,0178689
@d7ab745b-f005-4abb-931c-bc5c6ab25706 ch=20 read=44425 start_time=2019-12-13T05:37:32Z barcode=BC01 runid=2c9cf7bc05858273f10e7d7ec552fc0bd742dc3e
TCGGTATGCTTCGTTCAGTTACGTATTGCTGTGCTGAAGAAGTTGTCGGTGTCTTTGTTAACCACTGCTTATATTATCTTGCGGTTACGCGGCTTCACTTTAATCATCAATCCCATGAGCAGCTCCTTCCTTGCGGTTAGGCCACCGGCTTCAGGTGTTATCAACTCGTGGTGTGACGGGCGGTGTGTACAGGCCGGAGCAGTATTCACCGCGACATGCTGTCGCGGTACTAGCGATTCCAGCGTACCAGTGGTGCAGACTACAATCCGAACTGAGAATGGTTTTATGGGTTTTGCTTCTCGCGGCTTCGCGCTTCCCTCTACTGTCATTTAGCACGTGTGTAGCCCCAGGTCATAAAGGGGCATGATGATTTGACGTCATCCCCATATTCCTCAGCTTGTCACTGATCTCGCTAAGAGTCCCCAACTTAATGATGGTGGCTTAACGATAAGGGGTTGCGCTCGTTTGCGGGACTTAACCCAACATCTCGACACGAGCTGACGACAATACATACCACCTGTATCTCATAGCTATCTCCATCTCTGGGCGCATGGGTATGTCAAGACCTGGTAAGGTTGCTTCGCGTTGCTTCGAATTAAACCACATGCTCCACCGCTTGTGCGGGCCCGTCAATTCCTTTGAGTTTCATTCTTGCGAACGTACTTCTACTCAGGCGGAGTACTTATTGCGTTAACTGCGGCACTGAACTTTGACATCCAACACTTAGTACTCATCGTTTACGGCGTGGACTACTGGGGTATCTAATCCTATTTGCTCCCCCCACGCTTTCGGGACTGAGCGGCGTCAGTTGCAGGCCAGATCGTCGCCACTGTTCCTCCGCCATCACTTTCACCGCTACACATGGAATTCCACGATCACCTCCTGCACTCTAACACTGGTTTCTGGCTTGCCGGAAGTTGGCTTCAGGCTTTCACCACAGACCCTTGCTGCCGCCTGTCTCCCCTCTTTACGCTAATAATTCCGGATAACGCTTGCCACCTACGTATTACGCGGCTGCTGTGGCACGTAGTTGGCCGTGGCTTTCTAATAAAAAGTACCGTCACTCGGCTACCATTTTCCTGTAGCGCGTTCTTTGCCCCATAACCAGAAGTTTCAATCCGAAAACCTTCTTCTTCCTTCACGCGGCGTTGCTCGGTCAGGGTTTCCCCATTGCCGAAAATTCCTACTGCTGCCTCCGTAGGAG
+
$&.&)'+%*,85,68+*+.//225409/0085*)4()-)*)(*3-,-+8002/7:))()',-4()&%&$%$%$(&&((.)$&+(1,'(&'&%&*+*#%%($&&*+44449-32*%%$$%*+()+.9652)*++0.1.3+-69-,5(1*)/63'830013/0/4-.,/-//12522343::89:322/-352/-,')*$&)%'),21,%.724++/12378/'(101(0',)&1065965-*''%$$(&%%%'&&')'*.10-34:63.-31/.+,(,1.1519:*+/2<08:9../,()'*,,+1,0-*)+),103;3.1/%*$#*+%&(%%(((*%-'*-200761)&43335676*,382267////'3:-/268889+<96*$%%,22253)%+//,+,')'))+1085645-''-+2:9*.0*1,/-++,))''%&(((3-....4-/65,,9-0/667152+(&(12,*)(0)1+(*,/22543*+..420-.--+.,.180*(&)/'2.-8.21.*)&(*+.+()+00/03,532/*'),)&&'&(()((*+28:075/6-.'2213)1*0'*/;5687/1+,/0:326/6/;:26,-..-0/1+(,,-/1503/,*%&$%&&(41519832;92.44;:76:<190/11/793/,***())-/0/69:(,&'*))+,)+0)*+1/9/752.%/-/0144877<1.05218(5*3,)-+&),+.1449997<900-843269574))*'/0--.2665:02,,+.8/(%'.,675,*,(*+,.2,;8563/')')&),24272;1.'+0-6003997:9/24,*35+514220+))#%$$&)-1-55:,,/**)*)-,(0)2-0)$&)*/0+/1--,,-//-/.*.02247787:*)%&%%('$,((('&&(&%'(-87/1;84;2.(+*(***4592092449875870*''*-21+.0.:4-.2,%&'#%..50)7.7;;94)%&$&-3-/4.&41632/+,**2,+-6500%*''#)%.$''(*,6227/2*,-+*%).02:7**(/*15555./15%-++*35426;,/3/0-0(,**.392390,.21-'(**0&)(*/*,30).--2((/41+**)3/4-,*1286;3.//03:6.30-.26495518515;,4:51'%)+340072-*+,'&&/00231151270/+1.+$
@83cb9663-9c24-45bf-911e-da22f53c8355 ch=26 read=35734 start_time=2019-12-13T05:37:40Z barcode=BC01 runid=2c9cf7bc05858273f10e7d7ec552fc0bd742dc3e
TGCTTCGTTTCAGTTACACGTATTGCTGGTGCTGAAGAAGTTGTCAGTGTCTTTTGTGTTAACCTGCACATATCGCTCTATCTTCCGGTTACCTTGTTACGACTTCACCCCAATCAGCCTGACCCTACCTTCGGCCCTTTCTGCCTCCTTGCGGTTAGCTCACCCGGACTTCGAGGTATTGCCAACTCTCGCTGGTGTGACGGGCGGGTGTGTACAAGACCGGGAACGTATTCACCGCGACATTCTGATTCGCGATTACTAGTAACTCCAGCTTCGTGTAGGCGGTTTCAGCCTACAATCCGAACTGAGACTGGTTTTAAAGTTTGGCTCCACCTCATTATTGCATCTCTCTGTACCAGCCATTGTAGCACGTGTGGCCCTACATAAGGGCATGATGATTTGACGTCATCCCACCTTCCTCTGGTTAACCCAGGCAGTCTCTTCAGAGTCCCCAACTTAATGATGTTAACTAACGATAAGGGTTGCGCTCGTTGCGGGACTTAACCCAACATCTCACGACACGAGCTGGCGGCAACCATGCACCACCTGTATCTCATATAGCTATCTCTCCATCTCTGGAGCCTTTATGAGTATGTCAAGACCTGGTAAGGTTCTTCGCGTTACTTCGAATTAAACCACATGCTCCACCGCTTGTGCGGAGGCCCATCAATTCCTTTGAGTTTCATTCTTGCGAACGTACTACTCAGGCGAATTACTTATTGCGTTAACTGCAGCACTGAACGACATCAACACCCAGGTACTCATCGTTTGGCGTGGACTACTAGGGATTATCTAATCGGCTTGCTCCCCACGCTTTCCGGGACTGAGCGTCAGTTGCAGGCCAGATCGTCGCCTTCGCCACTGGTGTTCCTCCATATATCTACGCATTTCACCGCTACGTGGAATTCCCACGATCCTCTCCTGCACTCTAGCTGCCTGGACATATGAAGCACTGAAGTTAAGCTTCCAGGCTTTCACCACAGACCCTTGCTGCCGCCTGCTCCTCTTTACGCCCAATAATTCCGGATAACGCTTGCCACCTACGTATTACCGCGGCTGGCTGTGGTGGCGTGGCTTTCCTAATAAAGTATGGAATCCCCGCTCGGCTGCATTTCCTGTAGCCGCCGTTCTTTGCTTTATAACAGAAGTTTACAATCCGAAAACCTTCTTCCTTCACGCGGCGTTGCTCGGTCAGGGTTTCCCCCCATTGCCGAAAATTCCCTACTGCTGCCTCCCATTAGGAG
+
$(,+1-'*/*.'-4,')(+-323823488777::02*-+(0,,-8),,25327:/*,-6.4-77/%)#$')$/489200/06:::71-6,,5,8,%36)+.36895/150*.0.-%&.,-,/3;2013:7<.4+2+%%-%('*//78110.-*--00/542,2('*415493+'1-00082228/.-.-/))(1,8333675:9501')*/-1/-9:317&(1,/&,361340-/6/345556;81218::78656915642-5-..681012;9+7,-2595**59.../02()),393()17:52.-,-4%+3:;-17.-2:+0'++35.3:-.%(),/9/0055631/1-0./5./08,70*')*+-1101)'&(+0+)/113'/130462220.6;+*+21278/6:2,1:3<:9772(72:3715.,.//26652-),&))+,-.-*&,())+,0++,.-+*'))*.53001/0.731/)+(*4:56;-+/0.41221,24+,'120/0/)+024584165/2&,,03505<6:88676675-..-0589-,3702/0./.2225:999968:0/0652;:233*,-/028720226;44440-/70<:9<976/.0*-2<9,/+/*/57/73-/2,246;25;4418-1-2(0%%(.2.()-6243502:93167<;:897.*)*&,+43332-/(-./.038*.*2('(3,*2,++,1/7/6656&55468--)(&'*(./)/,$-%&'-'().1130/%*'$.+11366(53235-//&'0+.//..*+&&&%)+)+*467,(*+,397/')66/,'('**2175-9-,-)(./2.0.0-,-0.25/5304;5367:778;89557(.)**473586606;64/292-/++$&,),+..4;,+.--/00.//68+,,*+/014464)*+())''$%%%&*'$&)**030-113/,/26:()5:22:63114-../9;;435/.1205134335012+,+96)-0-3-*.,/2::0,,3**--,))4)*5/*005./-/-50/6;332,,,,,+'('&''%%*'-.5,(,('&&+2.69/-,&$$&/(&)366(++1%+*''*'+48665542137-385::527+&'*-**-5/3/)+-+/;5-02:981+058-458:89::90;4.0014:770;///53923&5663;254:9;066;5470/2874:192)+29677345,68.$4&&,&*%
@452f3560-c491-4b6c-ba0b-8dc322b2da97 ch=131 read=71213 start_time=2019-12-13T05:37:41Z barcode=BC01 runid=2c9cf7bc05858273f10e7d7ec552fc0bd742dc3e
CTCCTACGGGGAGGCAGCAGTAGAATTTTCGGCAATGGAAACCCTGACCGAGCAGCATGATGAAGAAGGTTTTTCGGATTGTAAACTTCTGTTATAAAGGAAGAACGGCGGCTACAGGGAAATGGTAGCCAGTGACGTACTATTAAGCCGGCTAACTACGTGCCAGCAGCCGGTAATACGTAGGTGGCAAGCGTTATCCGGAATTATTGGGCGTAAAGAGGGGGCAGGCGGCGGCAGCGGGTCTGTGGTGAAAGCCTGAAGCAACTTCCGGTAAGCCATAGAAACCGAGCGCTAGAGTGCAGGGAGAGGATCGTGAATTCCATGTAGCGGTGAAATGCGTAGATATATGGAGGAACACCGGTGGCGAAGGCGACGATCTGGCCTGCAACTGACGCTCGGTCCCGGCGTGGGGAGCAAATAGGATTAGATACCCTAGTAGTCCACGCCGTAGTGATGAGTACTAAGTGTTGGATGTCAAAGTTCAGTGCTGCAGTTAACGCAATAAGTACTCGCCTGAGTGTACGTTCGCGAAATGAAACTCAAAGGAATTGACGGGGGGCCCGCACAAGCGATTGGAGCATGTGGTTTAATTCGAAGCAACGCGAAGAACCTTACCAGGTCTTGACATACTCGCCAGAGCAGAGATGGAGAGATAGCTATATGAATACAGGTGGTGCATGGTTGTCGTCGGCTCGTGTCGTGAGATGTTGGGTTAAGTCCGCAACGAGCGCCCTTATCGTTAGTTACCATCATTAAGTTGGGGACTCTGGCAGGGCCTGCCAGTGACAAGCTGAAGGAGGAAGGCGGGGATGACGTCAAATCATGTGCCTTATGACCTGGGCTACACACACGTGCTACAATGGATGGTGCAGAGGGAAGCGAAGCCGCGGGTGAAACAAAACCCATAAAACCATTCTCAGTTCAGTTGGTCTGCAACTCGACTACGCCGGAAGTTGGAATCGCTGGTAATCGCGAATCAGCATGTCGCGGTAGTCGTTCTCCGGGCCTTGTACACACCGCCCGTCACACCACGAGTTGACACCCGAAGCGGTGGCCTATGCAGGAAGGAGAATACAAGGTGGGATTGATGATTGGGGTGAAGTCGTAACAAGGTAACCGGAAGATGAGCGACGAGCAAGTAGGTTAACACAAAGAACACCATTAACTTTCTTCCTTTCAACAACCATGTCCATA
+
)3300364:7*'*-..45).,'%,)/26546:9393/-'.,+;-.236412)//(0+*&&&''+*/./.49:8.0.:168467810/3.3105214:+.)-,*/754:6384423*,)&+-.,-38///6'**,30,((),&')%&$(%$%()473667572641/2.(-')))-,,-8679060/5123126/:0//&20+,.-),)01)(.-162(((33/-.&(1+(2+02.)()&.0./0216530,/,(*+(+)'%&$%'1*7(,)-,1,188840'31-4%%+-)*-.-.1347/95+')**.+.30-)((+,05()($$)*-20/065/1268211101+.16,,-,3024.(,*5,+%))(+//44,+53.()'.)3406.//23770*(')0,)&()*64)50*,/0<1,+*,&1,117757;-,.--**+.202049.0*#&)--)(''(00533456:875868767).99947::;97966403,-+-1--1--,.0,1(-161,(+&/(*-442/,&'&(()-825699:0,/+33+*++-'-24*03)%)%'(,*.-&6(5*++-30-+-03;8,63:51-+)+/6:12)++'-+107//28,),-,-503389.3/,++)*')%-)))*+98/-**(22688544,/2'''$'%('+-7224153-60--476:%/.0195130154501483;3-*,430/,/*(+.)+'&(*&(-+*,++7*,3114946-%)&&+/21/818;<60134/,,)$()%-*(,08/.,+,,132333)4%*'**)+)-.-,554977;:::165.--,(+&/,+221,-.8.695500.,+)+'*-.310./-/,,407/32776,*+5/,2--*2,*//,-(/*,)//'+9<<:5;6**/6918988;969/37::)),*&(..23.:---82201,-''%(%.(+,9/-*)+3166-8559440745:9811213766/-0-,'%%'+/72/0',,4-.//..410114;42:112878580-.*/*)*&(()/31(''&&')&'-3,*')(-*+1/3,)*'(+),+2/*//2;;430--)*)'*,55,)),***0169:477*303:;:34/.,/7..31268+()4-*(*-,0-02.-.--2(%(+-778112/.*,--/;84-)+),'0,31(*,,''&&#$%
@7be5911b-6a13-44f8-bf4a-be5c6a42f00e ch=91 read=80915 start_time=2019-12-13T05:37:58Z barcode=BC01 runid=2c9cf7bc05858273f10e7d7ec552fc0bd742dc3e
CGGTTACCTTGTTGCGACTTCACCCCAATCGCTGACCCTACCTTCGGCCGCTGCCTCATGCGGTTAGCTCACGGACTTCGGGTATTGCCAACTCATGGTGTGACGGGCGGTGTGTACAAGACCGGGAACGTATTCACCGCGACATTCTGATTCGCGATTACTAGTAACTCCAGCTTCATGTAGGCGAGTTTCAGCCTACAATCCGAACTGAGACTGGTTTTAAGTTTGGCTCCACCTCGCGGTGTGCATCTCTGTACCAGCCATTTAGCACGTGTGTAGCCCTACACATAAGGGGCATGATGATTTGACGTCATCCCCACCTTCCTCCTGGTTAACCCAGGCAGTCTCGCTAGAGTCCTCAACAATGGTAGTAACTAACGACAAGGGTTTAGCGCTCGTTTGGGATAACTTAACATCTCATTTTGAGCTGACGACAATGTACCTGTGCGCGAAATGCGAAGGGATTTCCTCGATTAAAGAGTAATGCAAGGGATGTCAAGTGCCGTGGGTTCTTCGCGTTGCTTCGAATTAAACCACATGCTCCGCTACTTGTGCGGATCCCAAATCGAATCCTTTGAGTTTTAATCTTGCGACCGTACTCCCAGGCGGAATACTTAATGCGTTAGCGGCGGCACGGAGGTGTTGAAACCCCCCCCTGGTATTCATCGTTTACGGCGTGGACTACCAGGGTATCTAATCCTGTTTGCTCCCGCGCTTTCGAGCCTCAGCGTCAGTTACAGTCAGAGTCGCCTTCGCCACTGGTGTTCTTCCATCTCTGCATTTCACCCGCTACACTAGGAATTCCACTCTCCTCTGCACTCTAGATAACCAGTTTGGAATGCAGCACCCAAGTTGAGCCCGGGTATTTCATCGTAATCGTCGCCTACGCTCCTTTACGCCCAGTAAAATCCGGATAACGCTCTCGCCACCTACGTATTACCGCGGCTGCTGGCACGTAGTTAGCCGTAGCTTCACTCCATGAGTACCGTCGTTATCTTCCCCAAAGACAGAGGCTTTACGATCCGAAAACCTTCATCACTCACGCGGCGTTGCTGCATCAGGGTTTCCCCATTGTGCAATATTCCCCACTGCTGCCTCCCGTAGGAG
+
;+3.;24030*4+&*446975+601'2*,.%%'(*39(*-:;99-''2,137./-.0'/)+-606////.$&.0.66:8+-&+%3()3331+,.+/57676678776568854213456,-.4(74+,**+04<747:-143556;87757;6345-,1+,-1+-12635'((-3:4&.((,.526655<342/0+')),0-'++01-0,,154::47;<+6.))8/5;69/+).+*/28/32,*(+,2++++*569965896153+,-/013452)),+;.-,+*(**32278/.0...-,)/9**,:9::+*0:5,)37223.+/.-1.)+($-&'(/.+(,1158.-00.0537623257/:/**.$(*272449440324.6/55,)'((-,1.36)&(*',*('%$)''()+()''012+-*,.47/-$%)%#$$$++)))%'%%$*','$&&'%'*''/65243677393;-(),/015/31/)4.66743-(++(*''($'/+:790/*)),3/00;/*,,+.3<99911110445961/-,/-../327%+/62-0/.1%$%+*%%&&('/.<<5/;2/2/+,/01:-2/2-,+)'/-1+/4/.--4-2-644.5/--11:5&100041./1.-)1,095412170/++),.03<96998086++,5/.*//-/339;/8.(1-/.02344620491.426-+(/..0;50,(,.149,,.2181+3)(,)*-3-,&,(*,574:468<76788877701,+%)(++,('&').--21:.,..,*'+/(0'1)4*3/)+,-+*-).*)+')*,01,/6232;091<91212015/11/-9-.),,10,(1/(.3.-.09;6533%%&-)-&1305;974*(,0''10,-,**('(-09:,,3+/,6;7;8431+.(*4:23:3462733957;55/8123:56,($()/-308/--+')%+++/.)),,$'%&&+,-;:87/%..()(*+/14..76.06+,'''&&)-')+-/.,*).11*62:6:::67//++),+*+,,50/1/,&,+)/20/;2-590.-:.//516.,.1-183,02/.)().)45*-:8:0*,
@2d9799fe-a663-4267-9fb2-f32aa84f1ac1 ch=126 read=128339 start_time=2019-12-13T05:37:57Z barcode=BC01 runid=2c9cf7bc05858273f10e7d7ec552fc0bd742dc3e
CTCCTACGGGAGGCAGCAGTGGGAATATTGCACAATGGGGAAACCCTGATGCAGCAGCACCGCGTGAGTGATGAAGGTTTTCGGATCGTAAAGCTCTGTCTTTGGGAAGATAATGTTTGTGGTACCCAAGGGAAGCGGCTAACTACGTGCAGCCGCGGTAATACGTAGGTGGCGAGCGTTATCCAGTTTACTGGGCGTAAAGGGGCATGAGCGGATGATTAAGTGGGGATGTGAAATACCGGGCTCAACTTGGGTGCTGCATTCCAAACTGGTTATCTAGAGTGCAGGAGAGGAGAATTGGAATTCTAGTGTAGGTGAAATCACGTGAAGATTAGGAAAAGAACACACCAGTGGCGAGGCGACTCTGGATAACGGCCTTTGAGGCTCCAAAGCGTGGGAACAGCAGGATTAGATACCCTGGTAGTCCCGCCGTAAGCGGTGAATACTAGGTGTGGGGTTTCAACACCTCCGTGCGCCTGCGCATTAAAGTATTCCGCCTGGGAGTACGGTCGCAGATTAAAACTCAAAGGAATTGACGGGACACACAAGTAGCGGAGCATGTGATTTAATTCGAAGCAACGCGAAGAACCTTACCTACTTGTCCTGCATTACTCTTAATCGAGGAAATCCCAGCCTGGGGACAAGGTGACAGGTGGTGCATATGGTTGTCGTCAGCTCGTGTCGTGAGATGTTGGGTTTAAATTCCCGCAACGAGCGCAACCCTTGTCGTTAGTTACTACCATTAAGTTGAGGGGACTCTGAGAACTGCCTGGGTTAACCAGGAGGAAGATTGGGGATGACGTCAAATCATCATGCCCCTTGGGGCTACACACGTGCTACAATGGCGAGAGAGATGCAATGTACCGTGAGGTGGAGCCAAACTTGCAAAACCAGTCTCAGTTCGGATTGTAGGCTGAAACTCGCCTACATGAAGCTGGGTTACTAGTAATCGCGAATCAGAATGTCGCGGTGAATACGTTCCCGGGTCTTGTACACACCGCCCGTCACACCATGAGAGTTGGCCCGAAGTCCGTGAGGCTAACCTGGGAAGTGGCGGCCGAAGGTAGGGTCAGCGATTGGGAGAATCGTAATGGGTAACCGG
+
*//.)()*43*/4,/9988:4/-',**210/1-2..561)(-+29/,-.76642+(%($.-%,-++'((,-///.,1-:76++4,584709*)*.9989659;37---+000'''%()*'*.-.22+**,)''''('(()-)*+01++*(')-,..*(-,%%&(+++%%*(4+/.8884;/..*+)18+*2/'*/,3,75(.1,(,-.+*443:,..&0'.&&(255.00652.75-,13&,+021,1,/4,44535----542)2889::8/9,,,//10.//8892/0.25-+)'+(1)0,2-1*,.*))&((&''('''&*)+%&(%*,,+/7-7*)(+5411/16166090,*/3+*')*20250../0+41/18//50*))(',-+)/168;6'%)'%))',(9,)(3136<2/4::65163)(005735(0'&*+*5-+,**+/*)*)/3'2;27.*2/37-/-)()+*.1,*+&&%)(13/+/1280.-0..,/,&$))*/7-,$%&&)1.1::548679,+*'(+(+,1)-0(&&*+..*))(,,*-),-17042-4:7.97971.3-/023+/)+3,-67/3-**%'&'')((-(&$''/-(,,-050+163./++04,1/.#$%$#$*/2134//.-.570///489/0/+%(+1/6024631&)**0---110:8200,**0177-8.-''''.5((*.'/%&...6123:2(-*-.3492,.0*)035<86;77208/%+.)*+26*)'%%&2387994740200+-1.-0.40.-+'%#%,3,..6688:99:...8883++5/-(&&)/:84442/.+.../,-*-09+,))&&&%&'*+/,1.$%$&(-2/640/1010)*,/3;7.1-#%&0861;5557.....3/)3/3:32.02//0)/2*-753/$%'#$''.****,),,)*-+302,,-(.0194622284369699;9020/)3-0+*%%)34.-(&$&%,)..1826;515710.03''*)('),(+%&'0')+))-968/.0)(*)+0*%&)(&'&#%.*.-2,/0/)*)%04/./3263+6,692/.,.27300)%&***/4:;8+
@84656fc5-5c60-42f2-84d1-bbdc38bb0f01 ch=196 read=64065 start_time=2019-12-13T05:38:09Z barcode=BC01 runid=2c9cf7bc05858273f10e7d7ec552fc0bd742dc3e
CTCTACGGGAGGCAGCAGTGGGGAATATTGCACAATGGGCGCAAACCCGATGCATCGCCGTATGAAGGTATGGGTTGTAAAGTGCTTTCAGCGGGGAGGAGGGTAAAGTTAATACCTTTTCGTGGCGTTACCCGCAAACACTGGCTTCGCTCGTGCACTGGCAGCCGCGGTAATGGAGGGTACAAGCGTTAATCAGGGTACTGGGCGTAAAAGCGCAGGCGGTTTGTTGATCAGATCATGAAATCCCGGGCTCAACCTGGGGAACTGCATCTGACACCAGCGGCGCGGAGTCGTAGAGATTCCAGGTGTAGCGGTGAAATGCGTAGAGATCTGGAGGAATACCGGTGGCGAGCGCGGCCTGGACGAAAGACTGACGCTCAGGTGCCAGCGTGAACCGGCAAGGATTAGATACTGTTAGTCCGCGTAAAACGATGTCGACAGGTTTGTACCCTTGAGGGCGTGGCTTCCGGAAGAAGCTAACGCGTTAAGTCAACGCCACGAGGAGTACGGCCTGGGTTAAAACTCAAATGGGCGGCGGGGCCCGCACAAGCGAACGGAACGCCATGGTTTTGATTTATTCGCTGCGCGAAGAACCTTACCTGGTCTTGACATCACGGAAGTTTTCAGGGTAGAGAATGTACCTTCCGGGGCCGTGAGACAGGTGCTGCATATGGCTGTCGTCAGCTCGTGTTGTGGAATGTTGGGTTAAGTCGCAACAGGCGCAACCCTTATCGCTGTTGCCAGCGGTCCGGCCGGGAACTCAAGGGGCTGATAAACTGGAAGGTGGGGAGTTCAAGTCATCATGTAAGCCCCGCAGCCGGGAGCTACTGCCGTGCTACAATAGCATGCAAAGAAGAAGCGACCTCGCGAGAGCAAGCGGACCTCATAAAGTGTAGTCGGATTGGAGTCTGCAACTCGACTCCATGGTCAGATATGGCAATCGTGGATGGAAATGCCACGGTGAATACACGTTCCCGGGCCTTACACACCGCCGTCACACCATGGAGTGGTTGCAAAAGTAGGTAACAACCTTCGGGAGGGCGCTTACCACTTTGTGATTCATGACTGGGGTGGGGATCGTAACAAGGCAAAGCGG
+
112-*+'01)+-+*,+*-0'-,(/.6/9/+,-.2:7-1''',2401'%&'*$*$'%#$#%&$%&&%%'$&&&*0,7'-,0,))(((+,))*+/75,+,+'//+).8,,18.:...*))((,'+*/2*.+*-2)(-,('&$%%%'%('&%&)+(1()$*#%'+)*.-(*%(*+&%)+(),'$$'*.*.5,9+8+0%+'$''(,8768227:9,,+&'%'$'-9777*,+))14(+*+(#%%(-0),/.+02122(--/-.11*)-.,---**''$$$(()),)('%,))''(.+/(+$'$('//-1672,&''++-,*.1*+,653/--./44:/-3,/613::7.5/4))'*&&%&$++&'139-/1)&))%&'('*)+)-,+),''')*&)(')$&%)(&)'%3'('.-''$%#.(*),('*'(*/2-,,,+(+,--.(*0)5'&%$*2-.-,',2+*502-,+-/-,-*'&)''())'&')-'*$%#%$&$%%*+(.*')&&$(*+'.3.++++(/.783/4723*(*((''%*(61..4('*+-+-%((%'&&.$###%$%'%(&/1&&$&'%%'&%%$$&''$%%))-*-('%#'*)0554../2357.&'()&')-4941.,(%'%%&''('$&#'),,5&-0-)*(&*(&.15,74867743/,*+.756657682)-..6)1).7+-/6656637254053*(),&))(/''-,-//-16,*-+/2&'0*,5,3+,+/*525+3/46/45,566-3)*,-&'$&$(),)('+-())--.,.+(),,()(+./2:8*.*%(**.-0*%'$%*-+5,%(*,*($%''&'+1-*),)&%$(**$,.8,(,'&**)+8/11+/'++(''%)/*$'*5038553488(%%%%$&'**0*5+0)'(*+)**-)--757777-&%%$%$&(,)'%&&%'%''+-57/.('&('&$'*),.6533;7./'))..7.)%0%)$&&$&'*.07'+&$&)(*(.304.+&(%*,*/,+.6.'&('.40/*())((,/2-9+(,.*0/2/.*+,),2:1,2456:010--0.-',+*-/*+'(..353-10*/-,-((,04
@152d5c55-c929-4108-859d-72d759f3dd70 ch=147 read=70755 start_time=2019-12-13T05:38:07Z barcode=BC01 runid=2c9cf7bc05858273f10e7d7ec552fc0bd742dc3e
CCACGGTTACCTTATTTTTTGACTTCACCCCAGTCATGAATCACAAAGTGGTAGCCTCAGGGTTAAGCTACCTACTTCTTTTGCAGCCTCCCATGGTGTGACGGGCGGTGTGTACAGGCCGGGGGCGTAAAGTACGTGGCATTCTGATCCACGATTACTAGCGATTCCGACTTCGCCAGGTCGAGTTGCGGTCAATCCGGACTACGACGCACTTCATGAGGTCCGCTTGCTCGCGGGGTCTTCTCTTTATTCGCCATTGTAGCACGTGGCGCCCTGGTCATGTAGGGCGCGTGACTTGACGTCATCCCCACCTTCCTCCAGTTTATCACTGGCAGTCTCCTTTGAGTTCCCGGCGGACGCTGGCAGCAAAGGATAAGGGTTGCGTTGCGGGACTTAACCAACATTTCACAACACGAGCTGACGGCAATACATGCAGCACCTGTCTCACGGTTCCCGAAGGCGCATTCTCGCTGAAACTTCCGTGGATGTCAAGACCAGGTAAGGTTCTTCGCGTTGCATCGAATTAAACCATGCTCCACCGCGCTTGGTGCGGGCCCCGATCCAATTCATTTTGAGTTTAACCTGCGGCCGTGCTCCCCAGGCGGTCGACTTAACGCGTTAGCTCCGGAAGCCACGCCTCCAAGGGCTGTACCAAGTTGACATCGTTTACGCGGCGTGTTCAGAATTATCTAATCTGTTTGCTCCCCACGCTTTCGCACCTGAGCGTCAGTCTTCGTCAGGGGGCCGCCTTCGCCACCGGTATTCATAAGATCTCTACGCATCTCACCGCTACACCTGAATTCTACCCCCCCTCTACGAGACTCAAACGCAGTATCAGATGCAGTTCCCAGGTTAGGCCAGAAGTTTCATCTGACTTAATGACCGCCTGCGTGCGCTTTACGCCCAGTAATTCCGATTAACGCTTGCACCTCCATGTTACCGCGGCTGCTGGCACGGGTTAGCCGGTGCTTCTTCTGCCCGGGTAACCTCAATGAGCAAAGGTATTAGCTTTCGCTCGCCTCCCCGCTGAAATTACTTCGGCGAAGGCGCTGCGCGTAACGCATCAAGGCTTGCGCTGACGGCATGCCAGCACCGCCGTAAGAACGTATGGCTGGCGGTGTACCGACTTGGCACCGTACCGGCGCTGGCAATGCGTGGCCCCGCA
+
32)*,0/5/0.-.$/0(')&./8897328;1+./728649..)*(*-%*&)(''+())%)-*/720+,--470-048+6;9,*.+)/2).5+(6/7766547+/8973----03000328'29;1010.-($(%)*)$$$(0535333,($$'+)3/0,&%$&&./10//3482*)'$*&')+)035-,%$())/)+.3236552656+4,0..(%&')*.+0++/,(&'(.*,,&,'('(-+2-2,'#&&)+00-55*)*())1-.&%$')1325954%0%'''*'(),**+(&)&&)/0991+120--.4.03/-/()-7;:001674662024558/,//,-3874:7*30%*$'&**0,,.&119(2,6,9-1221/,+*)1471;740/1-','.(5//7,-.122212,,0,00.052/1(%#&(*48'65433((*-.0///9;82,))+*+.0'/028/,.-.-&*/*(,,/1,.7;9917544025;6261,(-)*499<;8:323.//46041324<567--2567,+8+*+&'+(-(&'&'1.244''''+)/,383,023+,--6::+--''(+,876(2%*)/79-+-%++*(,855.3-*-./(,,**13/5.6+6+-2'+,/758'.++-'%')(&*209//;///26661:/('%&+-*,-(())'&&%'&&*-+*..2*+-95+,,/95,&0,./:942515822$%&),-,0102:6223**5:7,6:7856:69:;4390879975%%$'(137769996877732369,+/+,-/31-)///494834/8/**+++2/*/,2683.&(&*'())**&/5:25156;4;0**.00%&+6*%%(&&(;.0.)+&()$$%+$#$$%(*/4,-..-,*'&&%'%'%&%%%,--00+,**33;7:9/-.1*.-/1./-$%$&.&.40.11118771*(%**,))8---/''-)-0928;.,&+..(.2.-+*(&)()),+,/29,+%-'+.('''(,)+-+(#&&%/,)&$%%$)'%'$$$%%%&'(&'((&%$$$$&%&%$$#%&'**)(,)0.-+%&$$%&)*.$$$$#%$$$%#''$*(%$'&(&((',,1+'$%&*'*(%&$#%%('''&&$&%*&$%#((+*+%)&).)'(''/10'$)''%#$&
@da9d15d1-e3da-4021-b13a-b9d2571f4685 ch=404 read=62938 start_time=2019-12-13T05:38:06Z barcode=BC01 runid=2c9cf7bc05858273f10e7d7ec552fc0bd742dc3e
CTCCTACGGGGAGGCAGCAGTGGGAATTTTCGGCAATGGGAAACCCTGACCGAGCAACGCCGCGTGAAGAAGAAGGTTTTCGGATTGTAAACTTCTGTTATAAAGAAGAACGGCGGCTACGATGAGTAGCCGGTGACGACACTTTTATTAAAGCCACGGCTAACACTACGTGCCAGCAGCCGCGGTAATACGTAGGTGTAAGCGTTATCCGGAATTATTGGGCGTAAAGAGGGGCAGGCGGCAGCAAGGGTCTGTGGTGAAAGCCTGAAGCTGCCTTCAGTAAGCCATAGAAACCAGGCAGCTAGAGTGCAGGAGAGGATCGTGGAATTCCATGTGTAGCGGTGAAATGCGTGAATATGGAGGAACACCAGTGGCGAAGGCGACGATCTGGCCTGCAACTGACGCTCAGTCCCAGCGAAAGCGTGGGGCAAATAGGATTAGATACCCTAACGCCGTAAGCGATGAGAGTACTAAGTGTTGGATGTCAAAGTTCAGTGCTGCGGTTAACGCAATGATTCTCCGCCTGAGTAATTACGTTCGCAGAATGAAACTCAAAGGAATTGACGGGGGGCCCGCACAAGCGGTGGAGCATGTGGTTTAATTCGAAGCAACGCGAAGAACCTTACCAGGTCTTGACGCATACTCATAAAGGCTCCAGAGATGGAGAATGGCTATATGAGATTACAGGTGGTGCATGGTTGTCGTCAGCTCGTGTCGTGAGATGTTGAGTTAAGTCCGCAACGAGCGCAACACCCGCCGTTAGTTACCATCATTAAGTTGGGGACTCTGGCAGAGACTGCCGGTGACGAGCTGGAGGAAGGCAGGGGATGACGTCAAATCATCATGCCCCTTATGACCTGGAATACACGTGCTACAATGGATGGTGCAGAAGAGGGAAGCGAGAAGCCGCGGGTGAAAGCAAAACCGCCAGGCTCATTCTCAGTTCGGATTGTAGTCATCGACTACATGAAGTTGGAATCGCTGGTAATCGCGAATCAGCATGTCGCAGTGAATACGTTCTCAGGCCTTGTACACCGCCCGTCACACCACGAGTTGATAACACCGAAGCCGGTGGCCTAATAACCGCAAGGAAGAGGCTGTCTAAGGTGGGATTGATGATTGGGGGCGAAGTCGTAACAAGGTAACCGG
+
,+0)()0126-*-/()++/&-&((*(.2:84586394./',/*0:+,.24:2-/,48857<99782$%%))%*)*20858515./3+,06.-+.($&-()+87)*/40387082*3*'')(,-*%''*447-/++***,)02/8:-+4,-+)&*-+,//3&(-+%()+,+,41;646,+-7+,*)),6/./530+1,,&%'./33;322%,1%$)%(262960../3+((,0').*+536;3-0-0(47-.-9832440,02*,1.1,'&&&#%$$&&')+.+&495740292386885-...,+(,-36865/-&+6/0-*2,3-4,6/7+,+*(+),-163/2;--.766/0,++,,512//4479;566685227/73983/(.,'/.2;48840--,.115674718)(%)*+,43-.0*-+-,16;9-(++'5,*)54&36(''(++/677:;-21/20+*%%*,.34/4356;6745144-3+..86.3576778&.1223769/2($%)&(*122457.(&')(&%(+237533412120190/37(/,&(().,+02/4985(+-+(**,.,.0.)534)..04//025:7/6150-/.//5/61415:+.78;8<749(+)*+,/,-+&++,,..*+)+4+04229*+*,-.0:1//&(*&33313220+&%+&&''1002682626364911245,$)*):5:75652232288):'#'*)-*,,03--571,.++/6604')2-++0439442;44;8::1411)+,,149,32521+.-+((*,.5669'-*&$$'$%(.01/-()(*3/*1,4*3100389.74,,44::894/93*/:66001905-)&((+),,-163/5597.0**,.0,*)&**()*2-*0-./*(++&*3.3(,++0.10%*098-,&$%$($'&%,027168&(*1-*,',0/0.3/+)&)*.031337/0',,:061879431,'('&)+-256;44(&(*+-2969&6633733747:977&2.5303-.-..300190035.-,/-),,04-7(''',4)/+''+*.1.*3/20(*/)+,40515.*1,.2+'(,0,+13.,2(.*,61,7-+*-,..20351)%),++-40468673*1,2855+.
@30552c86-ca39-4f57-9af5-f8a45f768fb5 ch=201 read=65535 start_time=2019-12-13T05:38:03Z barcode=BC01 runid=2c9cf7bc05858273f10e7d7ec552fc0bd742dc3e
CCCGGTTACCTTGTTACGACTTCACCCCGGTCATGAATCACAAAGTGGTAAGCGCCCTCCCGAAAGGTTAAGCTACCTGCTTCTTTTGCAACCCACTCCGGTGCTTGACGGGCGGTGTGTTACAAGGCCCGGGAACGTATTCACCGTGGCATTCTGATCCACGATTACTAGCGATTCCGACATGGAGTCGAGTTGCAGACTCAATCCGGACTACGACGCACTTTATGAGTCCGCTTGCTCTCGAGTCGCTTCTCTTTGTATGCGCCATTTAGCAGCGCACGTGTGTAGCCTGGTCGTAGGGCATGATGACTTGACGTCATCCCACTTCCCTCCAGTTTATCACTGGCGGTCTCATGCAGAGTTCCCGGCCGGACCGCTGGCAACAAAGGATAAGGTTGCGCTTCGTTGCGGGACCAACCCAACATTTCACAACACGAGCTGACGGCAGCCATGCGGCACCTGTCTCACGGTTCCCGGCACATTCTACCATCTCTGAAAACTTCCCGTGGATGTCAAGACCAGGTAAAGTTGCTTCGCGTTGCATCGAATTAAACCATGCTCCACCGCTTGTGCAGGCCCAAATCGAATTCATTTGGTTTTAACCTTGCGGCCCGTACTCCCCAGGCGGTCGACTTAACGCGATTGGCTCCGGAAGCCACGCCTCAAGGGCACAACCTCCAGAGTCGACATCGTTTTACGGCGTGGACTGCCAGGTATCTAATCCTGTTTTGCTCGGCACCGCGCCTGAGCGTCAGTCTTCGTCAGGGGCCGCCTTCGCCACCGGTATCCTCGGATCTCTACGCATTTCACCGCTACACCTGGAATTCTACCCCCCCTCTACGGACACCAAGCTTACCCGGTATCAGATGCGGTTAGGTTGAGCCGAGTTTCACATCTGACTTAACAGACCGCCTGCGTGCGCTTTGCGCCCAATGGCAATTCCGATTAACGCTTGCACCCTCCGTATTACCGCGGCTGCTGGCACAGGTTGGCGGTGCTTCTTCTGCGGGTAACGTCAATGAAGCAGGTATTAACTGCTCCCTTCCTCCCCGCTGAAGGTACTTTACAGCGAGGCCTTCCTCATACACGCGGCATGAAGCTGCATCGAATTTGCCATTGTGCCAATATTCCCTCTGCTGCCTCCCGTAGG
+
80),228).060.52*-/068;8-;89/'0-,,212:642347.-20../1,-*02--*))',1)+/.658'66346,&('2,19:1*/46270')(*(,./-+,*)()*36,+**+.)-'&&,*())*(3-,/900764;445;886744590,,-,5/,...08/11+'%+,18-&'%'',,9/././-+2-,-31:987/+-&)+6022/0435561/3;2/,,+/,3:8907../1-*'&(*+*/8/320084)**-+.028./6)&)*(**('$'.3340./,8.(*24444,).,)),+,210316011689**12(#'%(*10-0,).2:2/1/)*&'.+&31046&+&($'&,.6,6))(*(788::5521520*65:,5498:7,75:31.+.+0/,;,*,551)-+*+&&,.4.38.,/026600.,.*./)(()(()0-56.3'*+%')+&/111/20275*'%()*),.-71'%)0..---*)*45,.1-05(+88974),,.543)(%32214()))$$+**)-,,53339:-+,.,2;919,/')-.2135,*,+*.'/$,++-+)*,,,).*5+825:1.')53/*8..20*-.026()0+).928-*/75295378-9,1,.+)*',.',++-*&(*(,7:2556;:62(-*&')*0739/9&(&)&*-2453695714*%&&)(..2*()+%*.(-.+.1656967624/:9.*),,('').3,/%//--+),455340/.-*%+-&))*'.138;7;9::.+0'-))&)&'&$&**22483-./006<53139334-,)1-++*,*0-2303/0061.122)/-3(*#%$('%(*+)/4*///0::69;;6:**7,$.4*6)*-7.*%-);3-,++01,,*(*)6041549:10/))++,,.*(-+'%)))('('*($$(6*9/1/-9-:061/,*--./96126',+.925:315223:9350)(+(-)-+..,)(&$&,,48;9979-,'&*&*+3202/**(%&'&%1))6.1+.(--27)294+*/43+.1862/1-.'-+14*)+'-(((+288:7630,.++&*)*-4.'**%%%&(23231$$$%('(01'&+%*',(-)+,6356,*43())')*,06-,335,
@95222725-c14d-47f4-8d99-a63696d403b6 ch=484 read=129888 start_time=2019-12-13T05:38:03Z barcode=BC01 runid=2c9cf7bc05858273f10e7d7ec552fc0bd742dc3e
CCGGTTACCTTGTTACGACTTCACACTGATCATGAATCCACCAAAGTGGTAAGCGCCCTCCCGAAGGTTAAGCTACCTACTTCTTTACGCAGCCCACTCCCATGGTGTGACGGGCGGTGTGTACAAGGCCCAGAGACGTATTCACGGGCATTCTGATCCACGATTACTATAGCGATTCCGACTTCATGGAGTCAGTTGCAGACTCAATCCGGACTACGACGCACTTTATGAGGTCGCTTGTCTCCTTGAGTCGCTTCTCTTTGTATGCGCCATTGCTTGGCACGTGTGTAGCCTGGTCGTAAGGGCCATGATGACTTGACGTCATCCCCACCTTCCTCCAGTTTATCACTGGCAGTCTCCCTTTGAGTTCCCAGCCGGACCGCTGGCAACAAAGGATAAGGGTTGCCTTTCGTTGCGGGACTTAACCAACATTTCGCAACACAGCTGACGACAGCCATGCAGCGCCTGTCCACGGTTCCCGAGCACATTTCTCATCTCTGAAAACTTCCGTGGATGTCAAGACCAGGTAAGGTTCTTCGCGTTGCCATCCAGATTAAACCACATGCTCCACCGCTTGTGCAGGCCCCGATAATTCATTTGAGTTTAACCTTGCAGCCGTACTCCCCGGGCGGTCGACTTAACGCGTTAGCTCCGGAAGCCACACTCAAAGGGCACAACCTCCAAGTCGACATCGTTTGGCGTGGACTGCCAGGAGTATCTAATCCTGTTTGCTCCCACGCTTTCGCACCTGAGCGTCAGTCTTCGTCCAGGGGGCCGCCTTCGCCACCGGTATTCCTCAGATCTCTACGCATTTCACCGCTACGCAAATTCTACCCCCCTCTACGAGACTCAAGCTTGCCGGTATCAGATGCAGTTCCCAGGTTGGGCCGAGTTTCACATCTGACTTAACAAACCGCCTGCGTGCGCTTTTACGCCCAATGAATTCCGATTAACGCTTGCACCCTCCGTATTACCGCGGCTGCTGGCACGGGTTAGCCGGTGCTTCTTCTGCGGGTAACATTAATGAGCAAAGGTATTAGCACTTCCTCCCGCTGAAGTACTTTACAACCCGAAGGCCTTCTTCATACACGCGGCATGGCTGCATCGGGCTTGCGCCCATTGTCAATATTCCACTGCTGCCTCCCGTAGGAG
+
2/-.39,0.)++,+(+1,5792/0(-%%&18*+)(&'(.(,+2.(%**+**,+-/0894.,*)+2*..:550111952&21:87;:,,,-,)49.)+*.62,37:993334&76,/3'**203485482:,*,%''()-/2/-(++()(,7:13/.-0-+,-5592./-)'.0++-:-70048/.&'()&()'(/.42600:98:.;33.2334,,...5./$,*..&**+.4,0(+,-),*)+%%'(&,+0,,1*.01.97./46898;;7:7,()&()..2234612/00;,18::5.7,+,/187856751.,,*,.02780935,0275:86*0*%(0/)*.;623,4/+.111;6)0982339708.&*031:87:9;322.0)47<+5177.,'./32/3%$.(*33;664:3,*,*0(1(4*975;42&()/2/,'(&&*+24&41247+++*(//.-7..-6&&(.68:69*''/+/11.:,-04142+*$%)152.4.9-**487:779355479445,5./.<<;47424090,/,)-/,(&-042<8570-/114347-.-*(+&)*$.&)-35/'%&&)70:333:6+%)8<;.51.3.,-,/.1/:66.768,*4:8.8642,1/534-)**.//,010031,4,-6/0(*,06;)380+..477:46(1)*+,2-3035515,-/,123402/**()21&)*343/22057-06;7*../:-),-/2:;511.29./0.2577570/.1/529'',274--,+0,.0,(()%)(,-2.6-5/16)),0,-)*-32424:1**-*)(.%($%%$,&2),+51973/145580,0,/29'.+019-2.&./12:122444-44<48-+,-0/4.-9+'$),64..0125--,+2243214638-57--.+-21.'*())%/250,)))''$,(*'*)/2'/%$&)-),+085/04)).093696509112;;09/..+-))/--/91;9121:18<887904(((&/()*.+*,5/168'3(0.03.%&$&'2,.-230$&'()*'+'*/3-(3.--)(),204352513:;8875,0.0/6235362420).2&74/21-/11::-3/*')**/0157)$',-.40/50.60/0+7)++
@85084ada-72ef-46f7-b8b0-07f85a6d2ca5 ch=322 read=50740 start_time=2019-12-13T05:38:17Z barcode=BC01 runid=2c9cf7bc05858273f10e7d7ec552fc0bd742dc3e
CTCCTAAGGCAGCAGTGGGGAATATTATTACTGTGGGCGCAAGCCTGTTCGCGACCATGCCGCGTGTGAAGAAGGCCTTCGGGTTGTAAAGTACTTTCAGCGGGGAGGAAGGGAGTAAAAGTTAATACCTTTGCTCATTGACGTTACCGCAGAAACAGCTAACTCCGTGCCAGCAACCCGCGGTAATACGGAGGTGCAAGCGTTAATCGGAATTACTGGGCGTAAAGCGCACGCAGGCGGTTTTGTTAAGTCAGATGTAATCCCGGAGCTCAACCTGGGGCACCATCTGATACTGGCAGCGAGGTCTCGTAGAGGGGTAGAATTCCAGGTGTAGCGGTGAAATGCGTAGAGATCTGGAGGAGGGAATACCGGTGGCGGCAGCCCCTGGACGCGAAGACTGACGCTCAGGTGCGAAAGCGTGGGGAGCAAACGTTAGAGTTAGATGCCTGTGCGATTACGCCGTAAGCTGATGTCGACTTGGAGTTTGTACTTATACGGGCGTGGCTTCCGGAGCTAACGCGTTAAGTCGACCGCCTGAAGGTAGCCGCAAGGTTAAACTCAAATGTGACGGGGAGGCCCGCACAAGCGGTGGGCATGTGGTTTAATTCGATGCAACGCGAAAGAACCTTACCTGGTCTTGACATCCGCAGAAGTTTCGAAGATGAGAATGTGCCTTCGGGAACCGTGGAACCCAGTGCTGCATGGCTGTCGTCAGCTCGTGTTGTGAAATGTTGGGTTAAGTCCCGCAACGAGCGCAACCCTTATCCTTTGTTGCCAGCGGTCCGGCCGGGAACTCAAAGGGAGACTGCCAGTGATAAACTGGAGGGAAGGTGGGGATGACGTCGAGTCATCATGGCCCGCCCACGACCAGGGCTACCTGCTACAATGGCGCATACAAAGAGAAGCGACCTCTCGCGAGCAAGCGAAGGACCTCATAAAAGTGCGTCATGTGGTCAGTTAAGGTCTGCAACTCGACTCATAAAGTCGGAATCGCGCTAGTAATCGTGGATCAGAATGCCACATTGAATACGTTCCCGGGCCTTGTACTCACCGCCCGTCACACCATGGGGAGTGGGTTGCAAAGTGGTAGCAACTTATTCGGGGAGGGCGCTTACACTTTTAGTGATTCATGACTGGGGTGAGTCGTAACAAAGGTAACCGG
+
*+25-.608.(//,0105/*),,)-0)-,',((-/2/.*,50*-),*$,$$%$'0422-47/232*)(+.',&('036561;94:3327/,-046;83014-68,',*)++/*%&(289,02.3*((,*)-+*.98207-))((/*+4%''$((%&&')1070.1-.-4-+**+,'24*).-/-4///44/.,)(++04,/243.('/,**%*(,-4:<99726<5.0//,-(-*+08&81;<2/2928/6644110/14.38-./'+/783443352.),$&&'*5.-.112,:*),$'%&')*,/0341.%02-(*+)1*5,1.+01//200/.731/00,,/44:.+)1168:/+-*'10)+/,3;848.2/++&%%-,84-(-32+''&(1),-,,,,-557/1-*)+'*.0))-/'+,&)$*36+&%'&''*+/.*(--%32,.'&*,,/+)*%/01330&)%()2++,+,616-0)+/2))2'.(')(#%*00.01491/.+'()%&).07332/1831../+./69::6,(1*1***0-0126)0,/,1..1239:4.0-*)'*.-&*++0,)+0312-3-)/*1)(*-&*+13;9-21:2./00198544//5,'+/41*1,061-*4736.'0455.$,&*'-(,:4-&'/).19902..(6.0;0:0.9:69788812.1-3+)&,-66765736-)&)*.67--../474843*&-,,02/;/884:42-.14&%*('*&&-.171'/3)/312354:8428/310/04:60+1+2-,86.6128/81(.+$*&,-/1.,/+*'*.4)0'(*/0++*.*4//79703995.,-'*)+.49923&&')'&-0('()00;22572.,('$%(-,*5,,+8400(('+-6,))(++*+.2.40/*)(,+--.19++++&(.,/276006;7/*077553/30/)1/3%*(.)&.*00..-0,,)./0241&&&10.-3*8065523()+*+00411+9/)11200.9678-,+&,**3;65655;1+)*2318-701078000;1694+-332014/1/1,'')))3/351135+'(&/&)&+,.)&&$(%'(0.(&()&*)+.*'*)*-10'$(+,45:3%%&(*47555*+(%*42799:3;.+-,9;::39
@2fbcea9a-a58e-4ca0-9bb2-4203617e71ac ch=4 read=36761 start_time=2019-12-13T05:38:14Z barcode=BC01 runid=2c9cf7bc05858273f10e7d7ec552fc0bd742dc3e
CTCCTACGGGGAGGCAGCAGAGGGAATATTATTGCGTGGGAAACCCTGATGCAGCAACGCCAAAGGCGTGATGAAGGTTTTCGGATCGTAAAGCTCTGTCTTTGGGGAAGATAATGACGGTACCCAAGGAGGAAGCCACGGCTAACTACGTGCCAGCAGCCATGATATGCACAGTAAGGTAGCTATCCGGATTTACTGGGCGTAAAGGGGCGTAGGCGGATGATTAAGTGGGATGTGAAATACCCAGGCTCAACTTAGGTGCTGCATTCCAAACTGGTTATCTAGAGTGCAGGAGAGGAGAGTGGAATTCCTAGTGTAGCGGTGAAATGCGTATTAGAGATTAGGAAGAACACCAGTGGCGAAGGCGACTCTCTGGACTGTAACTGACGCTGAGCTCCGGAAGCGTGGGGCAGCTGGGATTATATGCCCTGGTAGTCCACGCCGTAAACGATGAATACTAGGTGTGGGGTTTCCAACACCTCCGTGCCGCCGCTAACGCATTAAGTATTCCGCCTGGGAGTACGGTCCGCAGGTCACTCAAAGGAATTGACGGGGACCCGCACCGTGGGCATGTGGTTTAATAATTCAGAAGCAGCATGAAAGAACCTACACTTGACATCCCTTGCATTACTCTTAATCGAAATCCCTCGGGGACAAGGTGACCCAGGTGGTGCATGGATTTGTCGTCAGCTCGTGTGCGTGAGATGTTGGGTTAAGTCCCGCAACGAGCGCAGCCCTTGTCGTTAGTTACTACCATTAAGTTGAGGACTCTGGCGAGACTGCCTGGGTTAACCAGGAAGGTGGGGATGACGTAAATCCATCCCATGCCCCTTATGTGTAGGGCTACACGTGCTACAATGGCTGGTACAGAGATGCAATACCGTGAGGTGGAGGCCAAACTTTAAAACCAGTCTCAGTTCGGATTGTAGGCTGGAAACTCGCCTACATGAAGCTGGAGTTACTGGTAATCGCAGATCAGAATGTCGCGGTGAATACGTTCCCGGGTCTTGTACACCGCCCGTCACACCATGAGAGTTGGCAATACCCGAAGTCCGTGAGCTAACCGCAAGGAGGCAGCGGCCGAGAGTAGAGATCAGCGGTGGGGGGTGAAGTCATGGCACCAAGGTAACCGG
+
,00-.03,))*(-40,11.+*--,+.,%(,&.)-.+0)-((,+2<00099::537728))'%%&&&%)''&'&+/+1+472-/:78-&)+/3*-/2544/066.62()/+/058211,-.--293./*1),-*+%'&()4.5,.66669/0-/--..-.70((**+-1--*(&').(0**$&&),*;)3+3.94--44315319:-+3,+-,/00588;99863732.5165440..185000,'$(,,-2+-(*'%3555899:9919-89:49;53510253'&()+013-'+&-0*)%()3+4*/*47(),52,',+(,,)-0,+/2-1+-1++(+&.(*3542-/6657:/4525,(*0)2.38644.*-.0./,-.340//01676/(*)(5*)*)*+,/).()''%&(&,2,)4()#&'*.3**062..03-0236:64971,*,042;4132/52+,,+052.:25&8*/-/505:06:68.5/..2160,.0.:01-224:8:568+-1,(&*(.,828&%%$**-*)./36:-**,+2+-&-(8:812;4/026/('*''-,2+(,15;1.)''+,--(')+'*-&3%%+,1+))))('()'%)(.-378393/4//./+'(((2/00.1)('*&(1+*9,6:62,6+*'#&%+.,+,123;8550223&)*-*,.030+../:3..)$%')7757777:5657485*+3.()//&6()+-/83&20&&*%*+-8/.+21/.,/01,/:17,7..-661154/,,**-0119987411**,3-37/67-1+/-/88146554,-076,.,&&.+)&/$341+*/0/,1-1-152,..-+.*,+1/-107.11107:9882////39;1<111977++,4+/5--/-63:312:42;<57;:687223474;,:.08/3-54540)00+.29576422241.*,)*0))(09344-8.5---)+(+2343()213585908.)(2.37774.+('5521/'%+)214374;0,-.,//05*.-,+)*/011-30/.09,*()+,..//233.-)(&%#**1*0*)'*--*/).(*)'%()/.)(%+,0--(,(7476.*.,/,**-(0)&)$%%7-,0/3:9;)6
@2b114895-b3d4-435b-a1a4-f3702ed57de4 ch=165 read=121302 start_time=2019-12-13T05:38:12Z barcode=BC01 runid=2c9cf7bc05858273f10e7d7ec552fc0bd742dc3e
CCGATTTACCTTGTTACGACTTCACCCCAGTCATGAATCACAAGTGGTAGCGCCCTCGAAGGATAGCTACCTACTTCTTTGCAACCCACTTTCCATGGTGTGGGCGGTGTGTGCAAGGCCGGGAACGTATTCACCGTGGCATTCTGATCCACGATTACCTTAGCGATTCCGACTTCATGGAGTCGAGTTGCGAACTCAATCGGACTACGACGCACTTTATGAGTCCGCTTGCTCTCGCGAGTCGCTCCTCTTTAGCATGCGCCATTGTAGCACGTGGTAGCCCTGGTCGTAAGGGCCATGATATTGACGTCATCCCACCTTCCTCCAGTTTATCACTGTGGCAGTCTCCTTTGAGTTCCCGGCCGGACGCTGGCAACAAAGGATAAGGGTTGCGCTCGTTGCGGGACTTAACCCAACATTTCTGTACGAGCTGACGACAGCCATGCAGCACCTGTCTCACAGTTCCCGAAGGCGCAATCCATCTCTGGAAAGTTCTGTCAGGACCAGGTAAAGGTTCTTCGCGTTGCATCGAATTAAACCACATGCTCCACCGCTTGTGCAGGCCCCGTCAATTCATTTGAGTTTTAACCTTGCGGCCGTACTCCCCAGGCGGTCACCAACGCGTTAGCTCCGGAAAGCCACGCCCCAAGGGGCACAACCTCCAAAGTCGACATCGTTTACGGCGTGGACTACCAGGGTATCTAATCCTGTTTGCTCCCACGCTTTCGCACCTGAGCGTCAGTCTTCGTCAGGGGGCCGCCTTCGCCACCGGTATTCATCCAGATCTCTGCATTCACCGCTACACCTGGAATTCTACCCCTCTACGAGACTCAAGCTTTGCCGATATGGGAATGCAGTTCCCAGGTTGAGCCAGGGGATTTCACATCTGACTTAACAAACCACTGCGTGCGCTTTACGCCCAGTAATTCCGATTAACGCTTGCACCCTCCGTATTACCGCGGCTGCTGCTGGCTGGGTAGCCGGTGCTTCTTCTGCGGGTAACGTCAATGAGCAAAGGTGTGCGCCCTTCCTCCCGCTGAAAGTACTTTACAACCCGAAGGCCTTCTTCATACGCGGCATGGCTGCGTCGAACTGCGCCCATTGTGCAATATTCCCCGCCTCCCGTAGGG
+
1**&98,04233/14,./14593+//*'%$674988;742355-0/1,,()(-2534-,-)-%*&&(+6697568<04;.)*-+.74&()&/19+-4(,*)'+,--8+*)+,(279/35,-3)3,--5//9324;7;6:323;765577701/,4)&)&(%%(./.5:353123837::5..//-,-5.,.''63460:2:0:463..+,-12.03:840,')),,+..:/00949104+--039985878;0+,+&,,407;948-))*-,1/+,')(().2-.698(0((.057:4+*(*%&&(*76433.88,+422922.-+*+-8/,03482/(+)&$$*)-/4+85/'217172+61620+''/03::7*738*4,31+),110:46001018:887<532242+24+12376;3,))$*.-,1,587612410290725-3668:9876654545984;8-,2+*)'20.-5/*:885784373.18420.1-)6/;:-35007*.33<:4.,,-/3.**+,153,3+4:943///10111934;.0.8,.-2%231.-&$)*,*-.537;4./.9;<+4553+3+/.:694://./7;,-478/943)+(/,*(%&(/,.//00-0.3-(,9*,00/0+-+-7:.0013899,9),4--76887023208:-,/...54)/.1.15(/&$-).-1/515876:;1+,+55.)..,1:.*$&&)--/,//.30**,,/<9781-+14.,*--0931.03-+11-5/..,,')*))-39741(('%'))*03-//-,+13276..+6-5)7:404675532//023791077,,58,)())(&%'))*8/6.9-6),+-,4&$,3/,41/,.095-)*+,0655/606/3+./+0&.**3277-+*23/-2116+)'./77;411543220,0/6...28741/+.04;77:89/900//,,--13-,,+&)&((1,4211/;/1<7548-1-0022/0//2-018869(0))%&&'&(.1.6/.+.-1-65421''(+..41+,0226/&(&)+695;66;876./%)+,*,.3;8821&,2(%&)*+1255)$&+(')+/1234-8:9(%'&(/+*+21/&+
@92763309-ee75-43d9-9bf5-026b8d5d9a6a ch=495 read=91885 start_time=2019-12-13T05:38:29Z barcode=BC01 runid=2c9cf7bc05858273f10e7d7ec552fc0bd742dc3e
CCTGTCCGTCTCTCCTCCTCTGTCTCTCCCATGGTGTGACGGGCGGTGTGTACAAGGCCCGGGAACGTATTCACCGTGGCATTCTGATCACGATTACTAGCGATTCCGACCGCCAGGTCGGTTGCGAACTCAATCGGACGACGCACTTTGTAGGTCCGCTTTGCTCTCGCGAGTCGCTTCTCTTTGTATGCGCCATTGCTTAGCACGTGTGTAGCCCTGGTCGTGAGGCCATGATGACTTGACGTCATCCCCACCTTCCTCCAGTTTATCACTGGCAGTCTCCTTTGAGTTCCCGGCCGGACCGCTGGCAGCAAGGGATAAGGGTTGCGCTCGTTGCGGGACTTAACCCAACATTTCACAACACAGGCTGGCGACAGCAGCCATGCAGCACCTGTCTCACGGTTCGAGGCATTCTCATCTCTGAAAACTGCGTGGATGTAATAGAGATAGGTTCTTCGCGTTGCATCGAATTAAACCCATGCTCACCCGCTTGTGTGCGGGCCCCCCGTCAATTCATTTGAGTTTTTAACCTTGCGGCCCGTACCCCAGGCGGTCGACTTAACGCGTTAGCTCAGAGCCACGCCTCAAGGGGCACAACCTCCAAGTCGACATCGTTTGCAGCGTGGACTACCAGGAGTATCTAATCCTGTTTGCTCCCCGCTTTCGCACCTGAGCGTCAGTCTTCGTCCAGGGGCCGCCTTCGCCGCAGTATTCCTCCAGATCTCTACGCGTTTCACCGCTGCACCTGGAATTCTACCCTCTACGAGACTCAAGCATGAGTATCGAGTGCAGTTCCCAGAGTTGAGCCGGTTTCACGTCCTGACTTAACAAACCTTGCGTGCGCTTTACGCCCAGTAATTCCGATTAGCGCTTGCACCCTCCGTATTACCGCGGCTGCTGTACGAGTTAGCCAGTGCTTCTTCTGCGAGGTGCGTCAATGAGCAAGGTATTAGCTTCTCCCTTCCTCCCGCTGAAAATGCTTTACAGCCCGAAGGCCTTCTTCATACGCGGCGAAACGCATCAGGCTTGCGCCCATTGTGCAATATTCCCCACTGCTGCCTCCGTAGAGG
+
%'$"$$$%%&'%$&&$/0,&%"$%$%%(*'$+*3,.()'(*01',+(*0+*$*+)..+(*+23010,0'070,-2,.*0.0262**&3.'+,-13+1-,--(02401-)//%$%%,--,(.+-*)''1.4103.2(/*+%$%%'$'+22(&%),2/*&'0+)'())*,))*'*,-*,,*(++-8:33685525;85:/*+)')+'*)()*'''*.2()5943(/(%./-4-0-,-,+++**,616230:37,+/2.303.2**,6</-.9//-3-.,11/153393/)++--,*).-,0.+&$#$/'1--)1/7'10,--*-1207..,01436:343:702*-*++11.&033;6026510.0')/,$)-+('''()*04:352-(&'$++//4642*--5-,(&'*).**.+,.-,-.,-++,)%'%#%',9;44*-*0-+))(&.&/4572/30,112500002(%&*(192.7--,+**/')/*(+,.)+,*+*).//1843-*+/)1+:-,/1-**/-5;21+5,0/1-.-5/:2/4,4/-+'-35/9420)./10./,+''*$)*+2&(('.80101:884,-860/00584826+1//011&00123067())-,-224445132(70++./++).)+/3522:4+,-056(')14/.*--59345787841343696215((013+96/19177249*-'-/0;:99/8*++77776-*+(*),54-*.*(1/)004425,5)7+''&-1+)33.1/024468()',('$$&'./7(%)*,7375;2,(*,%'.8-/*2*',390,%&'+-+*)(,0/.1,''--($%$'*+,-&&-+.)/.-10*&,%-(7-0-.0-,&,+031-,+-61,.9.0103-.,)(,/.2546+'$)(%)+,...7.882237248/)'(($+&%'''-.',,/-3212,-0.3-+()*.+,23(3.15-33+*47,//*&)(+,+(%%&%-*'$&.)./73698;723+-(,*,)&''%$%&(*7(0/-./,-,.50%*)'*)*-...32547-&('')+*-.-1-+,,''&'
@e0d8f936-0c4b-479a-92c3-6a41f40d9316 ch=449 read=30451 start_time=2019-12-13T05:38:39Z barcode=BC01 runid=2c9cf7bc05858273f10e7d7ec552fc0bd742dc3e
CCGGTTACCTTGTTACGGCTTCACTGATCATGAATCGCAGAAGTGGTAAGCGCCCTCGGATTAAGCTACCTGCTTCTTTTATCCCATGTGGTGTGACAGGCGGTGTGTACAAGGCCAGGAACGTATTCACCGTGGCATTCTGATCCACGATTACTAGCGATTCCGACTTCATGAGTCGAGTTGCAGACTCAATCGGACTACGACCTTTATGAGGTCGCTTTATACTCCGCGAGGTCTTCTCTTTGTATGCGCCATTTGCTTAGCACGTGTAGCCCTGGTCGTAAGGGCCGCTGATGACTTGACGTCATCCCACCTTCCTCCAGTTTATCTGGCAGTCTCCCTTGAGTTCCCGGCCGGACCGCTGGCAGCAAAGGATAAAGGGTTGCGCTCGTTGCGGGACTTAACCCAACATTTTACAACACGAGCTGGCTTGTGACAGCCATGCAGCACCTGTCTCACGGTCCCGAAGGCACATTCTCATCTCTGAAAACTTCCGTGGATGTCAAGACCAGGTAAGGTTCTTCGCGTTGCATCGAATTAAACCATGCTCCACCGCTTGTGCGGGCCCCGTCAATTCATTTGAGTTTTAACCTTGCGGCCCGTGATACTCCCCAGGCAGTCGACAACGCGTTAACTCCGGAAGCCACGCCTCAAAGGGCACAACCTCCAAGTCGACATCGTTTACAGCGTGGACTACCAGGGTATCTAATCCTGTTTGCTCCCCTTTCGCACCCTGAGCGTCAGTCTTCGTCCAGGGGCCGCCTTCGCCACCGGTATTCCTCAGATCTACGCATTTCACCGCTACACCTGGAATTCCCCCCCTCTACTACGGACTCAAGCTTGCCGGTATCAGATGCAGTTCCAGGTTGAGCCAGAGTTCATCTGACTTAACAAACCGCCTGCGTGCGCTTACGCCCAATTCCGATTAACGCTTGCACCCTCCGTATTACCGCGCGGCTGCTGGCTGGGTTAGCCGGTGCTTCTTCTGCGGGTAACGTCAATGAGCAAAGGTATTAACTTTACTCCTTCCTCCCGCTGAAAGTGCTGGCCCGAAGACCTTCTTCATACACGCGGCATGGCTGCATCGGGCTTACGCCCATTGTGCAATATTCCCCACTGCTGCCTCCCGTAGGAG
+
1/,-/.,6809..3)-/0+*&%&+'+,0415.+-/621'$((()-./0-+,,547)'&($)')'*-/3492.026.86-(()-5)'(&(,1443345&595998640036;8876.)-)%..4459;212:.27;7,6+)%+-12,)*)/140.00/2779<8864669630/'*),-+..600+*66686;27)4*-('((&'''*3)0/(---2'*+73/,$'(1/,..*,,*,)-/832:3-002498:9187+('*))+.-.0*))))190,.6:91/4.+3;5,%')*++,*))**+066993:0,',/133/'*')*.:51232051-/21-22'('&'12:0/()*,*1.89:455756/),/7+116296,)3.1/--,.6772:22,964/3.5-17,/-,''-/-'(/--*2&&720.,'%%((..0-)./-1.,*+-,8967444326408*8+),)-41..03;89;9;7040/2::-,5-8812;;::69966799<556302*0,2)-+)(/+-3.1266+,.5-<<9/00+-5558135)+2+.055)2-.69,+23896:616::0210:;3-:04/4//-236-++&(-+11329))-00+../.-+*./10/4,-&(*/01303*.0+-.2;9936)(($$%(.519-5-5--./023.124/;+&((+,.57;20+(+)&,+(),/311620//,39,*0*6/,(&+.-..+-60)+,.139968878<9741**/68/240486;5449/4-*,,-;;:717)),22,&,+,0/79.-2614766%100//4.5.0*,/11.036)($').537791)'(*6-.8+30116424756316.,*)+++..%44-()%++-)((*1..1-5/9/8;;8;678-./&2*+++,,&),-2+-*/,5/.0585-,**++(*$)0++,73533614;660.,2,-.011,,+/0()3.-,2+/)%(2/99:.())-.-),1414653556885;---,-30-)*-32(./35,895-79/+::;181,+&((#%)*((01)%8;8<88<84554-2/.-1./3/((&'+-,-&36-4*''(092-.3*+'),412342751)-,+)$&)*(67+,728(/%
@0eeea91b-2ac1-42b0-a214-8fcf8ea0bb92 ch=27 read=43976 start_time=2019-12-13T05:38:36Z barcode=BC01 runid=2c9cf7bc05858273f10e7d7ec552fc0bd742dc3e
CCGGTTACTTGTTACGACTTCACCCCAGTCACGAATCACAAAGTGGTAAGCGCCCACTCCCGAAGGGTTCGCTACCTACTTCTTTTGCAACCCACTCCCATGGTGTGACGGGCGGTGTGTACAAGGCCAGGAACGTATTCACCGTAGCATTCCTGATCCACGATTACTAGCGATTCCGACTTCGTAGGTCGGTTGCAGACTCAATCAGTTCTGACGCGCTTTATGAGGTCCGCTTGCTCTCACGAGGTCGCTTCTCTTTGTATGCGCCATTGTAGCGTGTGTAGCCCTGGTCGTAGGGCCATGATGACAATCATCCCACCTTCCTCAGTTTATCACTGGCAGTCTCCTTTGAGTTCCGGCCGGACCGCTGGCAACAAAGGATAAGAGGTTGCCTTGCGCTCGTTGCGGGACTTAACTAACATTTCACAACACGAGCTGACGACAGCCATGCAGCTGTCTCACGGTGAGGCACATTCTCATCTCTGAAAACTTCCGTGGATGTCAAGACCAGGTAAGGTTCTTCGCGTTGCATCGAATTAAACCACATGCTCCACCGCTTGTGCGGGCCCCGTCAATTCATTTGAGTTTTAACCTTGCGGCCGTACTCTGGGCGGTCGACTTAACGCGTTAGCTCCGGAAAACCCGCCTCAAGGGCGCAACCTCCAAGTCGACATCGTTTACGGCGTGGACTACCAGGGTATCTAATCCTGTTTGCTCCCCACGCTTTCGCACCTGAGCGTCAGTCTTCGTCCAGGGGCCGCCTTCGCCACCAGTATTCCTCCAGATCTCGCATTTCCACCGCTACACCTGGAATTCTACCCCCCCTCTACGAGACTCAAACGCCAGTATCAGATGCAGTTCCAGGTTGAGCCCGGGTTCCGCATCTGACAACGACCGCCTGCGTGCGCTTTTACGCCCAGTAATTCGATTAACGCTTGCACCCTCCGTGTATTACACCGCGGCTGCTGGCACGGGTTAGCCGGTGCTTCTTCTGCGGGTAACGTCAATGAGCAAAGGTATTAACTTTACTCCCCTTCCTCCCCGCTGAAAGTACTTTACAACCCGAGGCCTTCTTCATACACGCGGCATGGCTGCATTAGGCTTTGCGCCCACGCAGTATTCCCCACCCCGCGCTCCAGTAGGAG
+
90.24*')+,/60--1229;9/:;7-003100((/-,,.2:6232632+)))49,%'(2+&).2-3(+'%%%(&('&'+,763<<4.6/.0:.,/,10'&,++-322494;9//-*,-4325-('*.0)-//3235().-+/715*..-061%%&&-3(&)*+25-(*'+/22;<940-0341)()*1,/*,,,$+&)')).+9/7,,0--&(,24/'+*+(')**010/-+,.4--0/26.4+,(4/-(*///0)12)%$&(,435:09/.-)+,)++/*,--,8-+.:97,.*.486:76/-*((+,725408-*',.268-/2//29/.22454.1..09551+03)**4590,&,1/1878:67-6+,--15;0/18/5,*'1.37*,&#$)*1254325224;9006/3,'(./0.59-***,+/.2)(100133772//23-3+,)&+**-,.2.1+*'((+),&-,-6/799971-'&)*.,+-339358;65345331477617+1-.-;<7213*2.10./*22()./-;<62.))**//00.,2--**()+*30202640&-2699<984,)(')4:;(3)...01238893820/+$%(3629532--3-5--,+*+.,&/0-/-2+5-)+-&(+2/3*.*,(&',7589/6(7,122384-430047*+(1...6612118:681-324666;7743.591*',..2.(.+*-8,-.0,/&%%$5659777779<:648'(/495/80180;6:;;434%(&'(:./,+)'&+,,.0.535;85(%,*()*&0/12/-*0(2-42.4475843)77454468875-2&((++%')*-93780.-'-214,*/-4+.$3.*(**.,7,,+/165,,+&)/)%)/619;8676563/,0/0*./0,3+)(*.2.13')+9,80/++,)**155535(*'+(/+(*')2043:567;321-,0+.*+2/.04/53/1292:;66564;:10:4312-/-//2/6;*-+,./7+0(*3.&()61*)/273408;7+.84150+-*+67.+.0/48,)(/+311:34:6123/*.,-092456;8867'7)&1-)-(%*43/5-'(*+(&(+3045,&$('+*()%++/*&((*))&(
@b8b83e87-f621-41ea-9bc1-fb399e451a0d ch=122 read=96962 start_time=2019-12-13T05:38:49Z barcode=BC01 runid=2c9cf7bc05858273f10e7d7ec552fc0bd742dc3e
CCCGGTTACCCCTTGTTGACTTCACCCCAGTCGCTGAATCACAGAAATTGGTAGCGCCACTCGAAGGTTAAGCTACCTACTTCTTTTTGCAACCCACTCCCATGATTGGCGACGGGCGGTGTGTACAAGCCCGGGAACGTATTCACCGTGGCATTCGATCCGATTACTAGCGATTCCGGCTTCATGGAGTCGGTGCGAACTCCAATCCGGACTACGACGCACTTTATGAGTCGCTTGCTCTCGCGGAGTCGCTTCTCTTTGTATGCGCCATTGCTTTGATGTGCCAGCCCTGGGGTCAGCCGTCATGATGGCTGACGTCATCCCACCTTCCCTCCAGTTTATCACTGGCAGTCTCCTTTGGAGTTCCCGGCCGGACCGCTGGCAACAAAGGATAAGGGTTGCGCTCGTTGGGACTTAGCCATTTCACAACACGGGCTGACGACAGCCGGCCAGCACCTGTCTCACGGTTGAAGGCACATTCTCATCTCTGAAAACTTCCGTGGATCAAGACCAGGTGGAGTTCTTCGCGTTGCATCGAATTAAAACCACATGCTCCACCGCTTGTGCGGGCCCCGTCAATTCATTTGAGTTTAACCTTTGGCCGTACTCCCAGGCCAGTCGACTTAACATGATACGTTAGCTCCAGGAAACCACGCCTGGGGAGCACAACCTCCAAGTCGACATCGTTTACGGCGTGGACTACCAGAATTATCTAATCTGTTTGCTCCCCACGCTTTCGCACCCAGGCGATGATCTTCGTCCAGGGGGCCGCCTTCATACCGGTATTCCTCCAGATCTCACGCATTTCCGCCGCTTTACACCGGTTCTACCCCTCTACGAGACTCGGCTTGCCAGTATCAGATGCAGTTCCCAGGTTGAGCCCGGGGATTTCACATCTGACTTAACAAACCGCCTGCGTGCGCTGCGCCCAGTAATTCCGATTAACGCTTGCACCCTCCGTATTACCGCGGCTGCTGGCACAGGTTAGCCGGTGCTTCTTCAGGGTAACGTCAATGAGCAAGGTATTAACTGCTCCTTCCTCCCGCTGAAATTGCCCCTGGCAGAATTCTTCATACCGCGCCCGAAGCGTAACCCGTCGGGCTTGCGCCCATTGTGCAATATTCCCCGCAACACTCCCGTAGG
+
,('(*,7*-.('.0)/'('-3:2*334*++/.&&*+-9/.())$+(%.'0)+)*//1.*,*3+,,/508.&*.-057414481,587-+,-10;1*,/092++-(,*,))*+-+4964:000..,+)+)+3/-8559616,6,+)5.,.-66/493/--/.&)*4*+,.,//.3502)*1395'($%#%()**,%''(0/.1'5*535,3.4//0//2'.),-685.+()'-%'(*,+*+*--/*(%(*/0336221193-.003446723)%%$%')030/--'+(*.*&&'&&,*)$%$%$$$''+,&%%%(*+0781,-++)0.6.2-+*0-.03<-+,*$'#(3.-13338+1,)-'()6*03)**3,-6./95857751-308,021733+-,0.((%&+2*7+237.**%%$&#'*4/-.0/*.)--)..+.('(*,435.$$''&(*'46.,++,2,//+,(%'')5/,.-,356757351-)+03/23:4;7670+,-//...8*,(),)&,0786;53/,-/,/665''(3)764+2-**,008880.3,++9*-/.+%0,773*.0429591(18:311499-5/,-)%('+*,0,-.02.%-'1($'11-.('$+$&#%&'+$(&*')(-.,6(/*)*%,0,.-0.+&(.,%((%-114715'7-./0/,.-.-22;5-/*856591.-*%(&''%$.+11333924*+-5)(+*174.+--.86;3,-*0,('-.-.$)*/00373/2/-,.395-33015292++)-.02/,/4/3/3')*111/.'),0-1900,*-/(*+,)&'')/(*-3,/(/3.--01--)%''$)('&,.2/14-.1127,02657466;152''+1+*&(*1.*670,0851-+',/...(((-('$$04947:7533322-,'&''('&%$$(..;541&/%(,+(()-)*+/1--.1.0/620994,)/,/;914*'%*(-1051236,8:-,+3',*'&(*%),62-/129430'0*+)+*())2(+,&+,66/732)50+(33..60,4//2.+(.''&$'$*,--7.,/+/-&(')*'('*&&%'$#'&*))+',%%%+*130;6./:+0/07000916..)"%$$%#&-0-('/(,'
@dc46b340-2c79-45d8-aafc-f4b6c363eaf1 ch=80 read=118994 start_time=2019-12-13T05:38:47Z barcode=BC01 runid=2c9cf7bc05858273f10e7d7ec552fc0bd742dc3e
CCAGTTTACCTTGTTACGACTTCACGTGCACGAATCACAAAGTGGTAAGCGCCCTCGAAGTTAAATACCTGCGCTTCTTTTTGCAACCCACTCCCATGGTGTGACGGGCGGTGTGTACAAGGCCCGGAACTATTATTCCCTGCGTGGCATTCGTCCACACGATTACTAGCGATTCCGACTTCATGGAGTCAGGTTGCAGACTCAATCGACCACGACGCGCTATAGGGTCAGCACTCGCGAGGTCGCTTCTCTTTGGCAGCATGCGCCATTTGGCACTTTATTAGCCAGCTGGTCGTAAAGGGCCGCGGTAACTTGACGTCATCCCACCTTCCTCGGTTTATCACTGGCAGTCTCCTTTGGAGTTCCCCGGCCGGATAGCGGCAGCAAAGGATAAAGTTTGCGCTCGTTGCGGGACTTAACCCAACATTTCACAACGAGCTGACGACAGCCATTGCAGCACCTGTCTCACGGTTTCCGAAGGCATTCTCATCTCTGAGAGCTTTGCGTGGATGTCAAGACCAGGTAAGGTTCTTCGCGTTGCATCAGGTAAACCACATGCTCCACCGCTTGTGCGGGCCCCGTCAATTCATTTGAGTTTTAACCTTGCATTAGGCACTCCCCAGACGATTCGACTTAACGCGTTAGCTCCGGAAGCCACGCCTCAGGGCACAACCTCCAAGGTCGACATCCACGTTTTACGGCGTGGACTACCGGGGTATCAATCCTGTTTGCTCCCCACGCTTTCGCACCTGAGCGTCAGAGGAGATCTTCGTCCAGGAAGGCCGCCTTCGCCCACCCGAGGTATTCACTCAGATCTCTACGCATTTCTGCCGCTACACCTGGAATTCTGCCCCCTCTACGAGACTCAAACGCCGGTATCAGATGCGGTTCCCAGGTTGGGCCCGAGGTTTCATCGTGCCGACCGCCTGCGTGCGGCACGCCCAGTAATTCCGATTAACGCTTGCACCCTCCGTATTACGCGGCTGCTGCGGCAGGGTTAGCCGGGCCTTCTTCTGCGGGTAACGTCAATGAGCAAGGTGATAACTTTACTCCCTTCCTCCCGCTGAAAGTGCTTTACAACCCGAGGCCTTCTTCATACCGCGGCATGGCTGCATCAGGCTTGCGCCCATTTGGTACGGTATTCCCCACTGCTGCCTCCCGTAGG
+
65$0,2,*-2/7+08+01,0090*+)'$%%(('/-/,0/4-*)+/-6-*+*-1/-.(&'(+7+2(((,3-,*')2,62;<9,5--%660*.*08-+869876778687634///,,/2225727.07*-*%%*((/-.+(&&+-4092.2:0*)+-&(&,*,-7,-*(+.223;.2.-/57642.)'+,/%-217'5&(/33-2-,.%'$$&'*3402&&*$$$(2632+&(#(&)12++,0,+'*,066-52,,-())+,3179:<848,%&&#().,%(&%%)%&'(&.0221351*196451.0-+.)'%&)*41448.;:.*/60;/*)%'&,-*(,3388481))/0,-'(-(.(')/7//2('(2-/11)*%&'++.'119+7-9522)*,6,(1')+*(22,+*40-(&$)&,((+304094.-)*&)&&+,*0,23-,,,2.0--.//230754500,/,/-3/:)10.15310&(+(+6482-+%%$&$**16,'***1999771,/(*76-111/-.219620.--)0,,-879&'$.'7:64,*&*%(-4600/)')&'''',3*.31+''(,-24201;0,+01;<//41001//+0+$(&%$('343)./12,&-,%''),4373021///+,-,/.+-+'05+-.187-0(71,*/,/,4,9+1,'+/0056670''*-/0:)&+.721437//1+,0&/+*),,*-6166..17.+/,44/()***38-/)+-4912115588(*%)+**+-22<:79/,*/-+*+,.5,-6486359)*9-',%('+.*7-(),0().55301)2/204;/.%%-8145%2004/.&'(0++)&,105-),()+.)//.-1&'%%(*-++/--3)+/504(*,*))))..9.2)*7/'&%*+*5,/-/-)((-2/129/11034,5-)*'()-*11+),.++/7(*&%/*:1:5.6-**+.53.0)(,+,'#&'(2,,-))%&'''&#)1/292446/*&'%',9998766-7//5;:789*,,,,1334+3()(&(.(.0,(+,.93083/)-*)'1/3,/+()&**)((.0,64)',*.195;68;943.+(&')3.---3553567947;77:142-0*%*+&)()(+*&-/0/3.-)')**+*+6838')+--07
