# Supplementary material for: De novo species identification using 16S rRNA gene nanopore sequencing
Source: PeerJ. 2020 Oct 21;8:e10029. doi: 10.7717/peerj.10029 (PMC7585375; doi:10.7717/peerj.10029)
Supplement: Supplemental Information 2 — Contains raw reads. [file peerj-08-10029-s002.zip › pass_fastq_runid_2c9cf7bc05858273f10e7d7ec552fc0bd742dc3e_223.fastq]

@0d0faad6-ae5b-4662-ada6-76de2967dbef ch=80 read=119038 start_time=2019-12-13T05:38:55Z barcode=BC01 runid=2c9cf7bc05858273f10e7d7ec552fc0bd742dc3e
CTCCTACAGGAGGCAGCAGTGGGAATGTGTGCACAATGGGGAAACCCACAGTGCAGCAACGCCGGCGTGATGATGAAGGTTTTTCGGATCGTAAAGCTCTGTCTTTGGGAAGATAATGACGGTACCCAAGAGGGAAGCCACGGCTAACTACGTGCCAGCAGCCGCAGTAATACGTAGGTGGCGAGCGTTATCAGTTTACTAGGCGTAAAGGGAGTGTAGGCGGATGATTAAATTGGGATGTGAAATACCCGGAGCTCAACTTGGTGCTGCATTCCAAACTGGTTATCTAGAGTGCAGGAGAGGAGAGTGGAATTCCCAGTGTAGCGGTGAAATGCGTGAGATTAGGAAGAACACCAGTGGCGAAACCTCTCTGGACTGTAACTGACGCTGAGGCTCGAAAGCGTGGGGAGCAAACAGGTTAGATACCTGGTAGTCCACGCCGTAAGTGATGAATACTAGGTGTGGGGACCAGCACCTCGTGCCGCCGCTAACGCGTTAGTATTCCGCCTGGGGAGTACGGTCGCAGATTAAAACTCAAAGGAATTGACGAGGGACCCGCACAAGTAGCGGGCATGTGGTTTAATTCGAAGCAACACTTGAAGAACCTTACCTACTTGACATCCCTTGCATTACTCTTAATCGAGGAAATCCCTTCGGGGACAAGGTGACAGGTGGTGCATGGTTGTATCGTCAGCTCGTGTCGTGAGATGTTAGGTTAAGTCCCGCAACGAGCGCAACCCTTGTCATTGAATTACCATTAAGTTGAGGACTCTAGCAGAGACTGCCTGGGTTAACCAGGAGGAAGGTGGGGACGACGTCAAATCATCATGCCTTATGTGTAGGGCTACACGTGCTACAATAGCTGAGTACAGAGATGCAATGCCGCGAGAGTGGGAGCCAAACTTAAAACCAGTCTCAGTTCGGATTGGCAGAGCTGAAACTCGCCTATGAAACTGGAGTTACTAGTAATCGCGAATCAGAGATGTCGCGGTGAATACGTTCAGGTCTTGTACACACCGCCCGTCACACCATGAGAGTTAGCAATACCCGAAGTCAAGCCAAAGGCTAACCGCAAAGGGAACTGGCAGCCGAAGGTAAGTCAGCGGTGGGGTGAAATCGTAACAAGGTAACCGG
+
-745+,.&26/032/22..4287-45,0-,***,49*()*'),*28)&''&4136272/2,,-(%#'%(&''((%,,)5/;68+51-+*)&&(1,(),677835;42:7)/,/.5941,0)32,2,'-+-$*(&*'*22-/-7---40.---.598324214:+.'-,.../7252-+(+(((,1552:200$,(5(),2'246679:.*/.+----10477<::7(0)-*(++3876734%*.+*)9.*-+),,8./)+4--/-1474441290;998;9)0-+,4443/3334.30'(%,,*&%')00-/1017-+-82+&*)./-((***/1--&'&&+.-2/*+,,33311,.*8+('(&$%'++-&$'.&.-,057424/*'(((&//,,0&(',)),03+5-'+*+-+)*0))7+12.+,/*,45),--4./.27000)&&*/02398/0/+/362+-20+&('((,-35-3&+#&$#())*,/++*++./.,012878+0967:6)&(++719-,%%%%%($,0+))*-/3),),*0+-+.,(17+44:.++-01.-+*+-&,(-24330129;7:7;5/./*.2'2(+(*+28-1610,,+**$&&''+*176280.,*+'1*(,*,07.7.+*+'$++*+.<44:*+06+//4-0--.63'+&&(2--.//5/7-'($)+(233.330'+.2329110371/1$(+0-2*.+32+(..)/&&--'2,,280./).-'4(''%)&&+;30322).,+*454577,)*(&)*+,/66595594)5+*,,,.*)/-+1+2-)'*)'(*,65884:,,-564.1)0-***./2//376554+*%()450,.-/20'1221%'''***,,,213670+1.-0/)*%'',1,*+0;2<83.11::443+'+--4.//50',)/.,&&++())(*/1,,77/+*'))318(-/6-,,09..-0,2.112,,226460-,',)((*%()/.2/5568.328,.5-*0*)-960.-.6-33-*,-/.,-405.-++,11)/0))-./7.()*+*,$%$&$'((&**,2934(-.7*())&$&&,+1+/16//4)3-3)003'),*'6&+10--)))*-'.%&$,-,1.104/1*
@7104a4e7-0a6c-41f3-8990-4ada5079f757 ch=421 read=122155 start_time=2019-12-13T05:39:05Z barcode=BC01 runid=2c9cf7bc05858273f10e7d7ec552fc0bd742dc3e
CTCTAAGGGCAGCGGTAAAGAGTTTCGGCAATGGAAACCCTGACCGAGCAACGCCGCGTGAAGAAGGTTCCGGATTGTAAACTTCTGTTATAAAGGAAGAACGGCGGCTACAGGAAATGGTAGCCGGTGACGTACTGATAGAAAGCCACGGCTAACTACGTGCCAGCAGCGCGGTATTGTACGTAGGTGTAAGCGTTATCAGATTATTGGGCGTAAAGAAGAGGGCAGGCGGCAGCAGGGTCTGTGGTGAAAGCCTGAAGCAACTTCAGTAAATACCATAGAAACCAGGCAGCTAAGTGCAGGAGGATCGTGGAATTCCATGTGTAGCGGTGAAATGCGTAGATATATGGAGGAACACCAGTGGCGAGACGACGATCTGGCCTGCAACTGACCTTTCAGTCAGCGTGGGGGGAGCAAATAGGATTAGATACCCTAGTAGTCCACGCCGCCGTAAACGAGTACTAAGTGTTGGATGTCAAGAGTTCAGTGCTGCAGTTAACGCAATAAGTACTCCGCCTGGGCAGTACGTTCGCAAGAATGAGGCTTTCAAAGGAATTGACGAGGGGCCCGCACAAGCGGTGGAGCATGTAGTTTTAATTCGAAGCAACGCGAAGAACCTTACCAGAGTCTTGACATACTCATAAAGGCTCAGAGATGGAGAGATAGCTATATGAGATACAGGTGGTGCATGGTTGTCGTCAGCTGTAGTGTCGTGAGATGTTGGAGTTCAGTCCCGCAACGAAGCGCAACCCTTATCGTTAGTTACCATCGGCTAAGTTGGGGACTCTGGCGAGACTGCCAGTGACAAGCTGGAGGAAGGCGAAGTGACGTCAAATCATCGCTGCCCCTTATGACCTGGGCTACACGTGCTACAATGGATGTAGTGCAGAGGGAAGCGAAGCCGCGAGGTGAAGCAAAACCATAAAACCATTCTCAGTTCGGATTGTAGTCGTGTAGCTCGACTACATGAAGTTGGAATCGCTAGTAATCGCGAATCAGCATGTCGCGGTGAATACCGTTCTGGGCGCACAACACACCGCCCGTCACACCACGAGAGTTGATAACACCCGAGCGGTGGCCTAACCGCAAGGAAGGAGCTGTCTAAGGTGGGATTGATGATTGGGGGGTGAAGTCGTAACAAGGTAACCGGAAGATAGAGCGACAGGCAAGTAGGTTAATAAAGGAACACCGACAACTTTTGCA
+
,/0'(&),,+.-7*61+)(%%'.68,3<55<96.)0,-9/*++5..0)',,,+49232+(%+'(--/05*.10-/4./071*)))*,1///65+.-.1-045081/72-+,*-/)01,12/).2.&-.,**&&$&)%(,*%*)'),3-.02/019322749786100+,.--/-.(++%)*.,12030.%(02622+'('%&'-2)-,,3611159,(,*(&,-,,+0884:4+(***44/+.(+,41327601864/1),)'*+/.(+-+0'$%(+.-)'+-+345694-,-.+((),8'1)''.*-10662-,)9,8133431022/71/.23-/3662230.-)-12/70-6349;477.4.)$'$,,350&+,/1/22/333+212/.'%&,.*/.-(())0)((.2/)--3<:6)+.'/,,-49359/)'./02240%*),1+*/329<26)(+,-06560232<5:69232+&$'(1::14581//00152414,*1,'*)'),-+-.-1320,&$&+,/03441/2/+()''+)-''%%*867+.+/,2,-(''#.31/-1(&++226-/)345-+,)**)(%,4:;,475;.+-+)+.4.%+&((')*03.0-/)(+%'*/0:7//0..44110/50-6013))*./0:/.**'0001000028540+(+*3261/721111196:35578/*'&%#'%*--18899:589*2($)&*00'().,1(%()%&$%*))(+.+1;21:677.6//)0106;65)(''$(0+5-69;/3376312/'),/1:;9.(),,..).'-.1/-/*,-.0/*)(%&++-25545*,-5--$$&(,/,*.2/0246:67:588-,))+/46.-2393551-%(%)3598-++.*)0+,,-2,.2770),(('/,',28:.30((++45.678;878*21961-),)*+7732&,''((+,.**)('((-.10-417-6133*)(&+312/0(,'+/12)%)--044693963544/0'(.7/---*))+),130,-,.3-8<-,64+324620/+*)*0-**.-/0--5.'&**00.-1,*'*---+000/.-3*)&((...8,.6*7-7;744.+*,-30501561'**4.*+,-67887:/5589:533-3-/1)*'++434+-540)()+-+.*/''*,.&+'%+.1-*(.43..1-'%'&
@0ea2a4cc-4efa-49ef-9d42-1587bdb88fe6 ch=148 read=65815 start_time=2019-12-13T05:39:05Z barcode=BC01 runid=2c9cf7bc05858273f10e7d7ec552fc0bd742dc3e
CTCCTACAGGCGGTGGTCATTACACAATGGGCGCAAACCTGATCTGTCACATGCCGCGTGTATGAAGAAGACCTTCGGGTTGCAAAGAAGTACTTTCAGCAGGAGAAGGGGAGTAAAAGTTAATACCTTTGCTCATTGACGTTACCCGCAGAAGAAGCACCAGCTAACTCCGTGCCAGCAGCGCGTGTAATGCGGGTGCAGCGTTAATCAGGAATTACTGGGCGTGGCGCAGGCGGTTTGTTAAGTGGAATTATGAATCCGAATTAACCTGGGAACTGCATCCGTGCTGTAACAGGTCTGGTGAAGTCCAGGTGTAGCGGTGAAGCGTAGAGATCTGGAAGATACCGGTGGCGAAGGCGGCCCCTGGACGAAGACTGACGCTCCAGGTGCAGCGTGGGAGCAAACAAGTTAAGATACCTGGTAGTCCACGCCGTAAACGATGTCGACTTTGGTTTATTGCCCTTGAGGCGTGGCAGGGTAGCATTAAAGTCAGGTACCTGGGAGATGCACGGCCGCAAGGTTAAAACCAAATGAATTGACGGGGGGCCCGCGCACAAGCGGTGGAGCATGTGGTTTAAATTAATTTTGCCGCGAAGAACCTTACCTGGTCTTGACATCCGCGGAAGTTTTCAGAGATGAGAATGTGCCTTCGGGAACCGTGAGACAGGTGCTGCATGGCTGTCGTCAGCTCGTGTTGTGAAATGTTGGGTTAGAGATCCCGCGAGCGCAACCCTTATCGCTGTTGCCAGCGGTCCGGCGGGCTCAGGAGACGCCAGTGATAAACTGGAGGAAGGTGGGGATGACGTCAAGTCATCATGGCCCCTTGACCAGGGCTGCAGCGCCTGGCTAAGCATACAAAGAGAAGCGACCTCGCGAGGCGGCGGACCTCATAAAGTGCGTCGTAGTCCGGATTGGAGTCTGCAACTCGAACCATGGGGTGGAGTCTTCGTAAATCGTGGTCAGGACGCACGGTGAATACGTTCCCAGGCCTTATGCCTGCCCGTCACACCATGGGGTGAGTTGCAAAGAGTAAAAGGTAGCTTAACCTTCGGGAGGGCGCTGCCTGTGATTCACTTATTTCGCAGAGGTGAAGTCGAACAAGGTAACCGAAGATAGAGCGACGACAGGCCGTGGGTTAACACCGAAGACACCGACAACGCCTTTCAGAGCAATACGTAACACGCA
+
////(&(%)(*(*&'''('1&$&'',65574*$',),024//,*'%&(%'*'(+.())*00/+*.+'++()-/043*91./%,)/5$'((.*,.91..,+%//&&'')*)&%$+*77()0-2/1/0+,+($&)+2.70012/811;8,/)(/*&,+)/-51-+*),+*+.0,-,441-.(((()(&$'(((&,+0'&'%$))+,.+//1(*'$%,')****'%'&)%&'(%*+))+-/)%')''%(&(&$'%%&&''&*'$$%&&,11867;75756.1**($%(&'%'&+)*&)''&&('&'$$$&**'-/.260..-62%&&&(+***&)+1-'))+&'))*.44/6.4-.-6+3.+2.65+',524++*'(+$''+()*.*))'-%,$%%)*+5)*%*8;,72'),/1((*2&,-.23,+++.*&*.98675:-/.++*,--))()%((*-'$/((1/(&(++,.*)&()*%))'$&%'%*'2,$'*)'.)$&)*()1)((),&($$,'135478+6062;9/%&263--,../,/9,/677,17*',&++,074748543,-.,,+).235&%%#*$&'(&'&$&'(,)+1)+**+*)*/011%*,-5045765-'&((&((+38-1.-+-/44435:656-7756/'22.5/7582-014),&+,9751,/.0-,,,1/00-./.6(/'-,*+/+1.)*3:/2..6+%%'%+10,'(('-//31-18-,..11%%,'*534;88756-/'*%$&'%)()%)+&%$')-5/000246:92320-/)'')+-,69416886403)/*035:842(+47,&'((+/00+,*+'&($%&&+,*)(%'$%$(***-/6*()',*)+41-+))**'$(''/0/3731402%'-83+-8:775-5013.3*/)1-&*%'*.0..&(#&&%(),/,,,,)&$'($%(&%%&'*,2.,../2-&&%(,'')-,.-22,,73(20/712,)/96-4,%%#)'&(-11+**%)+06-1&-*&%%%/,8+4+4+''((081)('(+$'))2+,-*/0.:-'0+-010.*,(&(*,13:3.(*-'&('#$$&&'*+00/5/12**5438*5.52-%(*((//-*()'((()*-'(+.0.6+12-74/,&'&&*+()*&'(($$''&$(&%&'#%&+'(/.*(53+-(&#%$%$
@def1384b-013b-422e-8e28-adc2ebb0565e ch=76 read=71083 start_time=2019-12-13T05:39:02Z barcode=BC01 runid=2c9cf7bc05858273f10e7d7ec552fc0bd742dc3e
TCACCCCAGTCATGAATCACAAAGTGGTAGCGCCCTCGAAGGTTAAGCTACCTACTTCTTTTGCAACCCACTCCATGGTGTGACGGGCGGTGTGTACAAGGCCGGGAACGTATTCACCGTGGCTGATCCACGATTACTAGCGATTCGACTTCATGAGTCAGTTGCAGACTCCAATCCGGACTACGACCTTGCACTTTATGAGGTCCGCTTGCTCTCGCGAGGTCGCTTCCTCTTTTTAATGCGCCATTGTAGCACGTGTGTAGCTGGTCGTAAGGGCCATGATGGGCTTGACGTCATCCCACCTTCCTCAGTTTATCACTGGCAGTCTCCTTTGAGTTCCCGGCCGGACCGCTGGCAGCAAAGGATAAGGAGTTTACTTGCGCTCGTTGCGGGACTTAACCCAACATTTCTAGCACGAGCTGACGGTAGCCATGCAGCACCTGTCTCACGGTTCCCGAAAGGCACATTCTCATCTGAAAACTTCCGTGGATGTCAGAGATAGTGGGTTCTTCGCGTTGCATCGAATTAAACCACATGCTCCACCGCTTGTGCGGGCCCCAAATCAATTCATTTGAGTTTTAACCTTGCGTGTGCCGTACTCCCCAGGCGGTCGACTTAACGCGCGTTAGCTCCGGAAACCACGCCTCAGGGCACAACCTCCAGGTCGACATCGTTTGGCGTGGACTACCAGGGTATCTGATCCTGTTGCTCCCCCGCTTTCGCACCTGGCGTCAGTCTTTGTCCAGGGGCCGCCTTCGCCACCGGTATTCCTCCAGATCTCTGCGCATTTCACCGCTACCTAGATTCTACCCCCCCCTCTACGAGACTCAAGCACGCGGTAATAGATGCAGTTCCCAGGTTGGGCCGGAGTTTCACATCTGACTTAACAAACCGCCTGCGTGCTTACGCCCAGTAATTCCGATTAACTTGCACCCTCCGTATTACCGCGGCTGCTGGCGCAGGTTAGCCGGTGCTTCTTCTGCGGGTAACGTCAATGAGCAAAGGTATTAACTGCTCCTTCCTCCCCGCTGAAATTACTTTACAACCCGGAGGCCTTCTTCTTTACGCGGCATGGCCGTGGGCTTGCGCCCGTTGTGCAATATTCCCCACTGCTGCCTCCGTAG
+
<2/184.'1998987951*+-3.-/0))'(*+,;1.3)+.3-6+;0+-0+.2-).186/67/+-+*/1.%''/*%(+27213890142330/2/2,378+:13(6+3855889:-,,4*0),+)*.0..(***-5+,,-,2124/1,,,42466.'*+,%)/&$##%(++4'4)-1*/4370,)($($'''('+,5:353*+))01.-20,.2203243311220171-++-.8;6,3--,979;/53/***)(,)1&+$##&'&&-+--.7--17383.-('('&'((+,5,/-,.289/1('43725,.-;8-.179+:+*'12106)(6()+4532:+/.654959355:4:/.(/9<*/0962'4.,.82)#&$$*+3243409/--<99-3+1',--,1/67:3,'*&..521306774.&'*&'--.,3&10136443-+,*,-35:54++47-/..((+09226213)'+042+,,,+,54<;93*)'%&(*,0%4'-22:44;64425:11232(**1+;:09800/133323,00(%$$$*%+(/2124+*+*-/'1+82157*)('6;;0/6.0-0+)&%$&').,,,/./:89,17;*755241314100/(*)-...556/3**+%.2/101322+,92011.40:,4+,'-.0535(32+12++//198900-(*,(1750222*'..0)().5(+,+:73,(*-73137+41+-&++015990191.17'%+0602;6595<7776/28../.3;,20..-+-///83(2./+/:6--36--1-/3/&-2,7/1*3/629/2,025/4/)0.57:-)&%#$$(&)(*((&)-335199;495..3-9(()03(0)+1:-*+()225210022634423726:622.)(''''*(-1,*,-.42864112..)*&)')&,2,,7734031/6:32,6/54955/-)-+11.2+-.5175135758;9:96./&&%$(),2622135:27*.+)',*...1.64945::626:90,17,/0,(/-.2:2/66;6;3130375;83604,(**)..32;854'+&%&$+:976;47186-%-1,/./.1./4/8;:6')&&),-18673%$$(
@4f069d15-5c4b-4422-922c-a68342223d2f ch=190 read=126159 start_time=2019-12-13T05:39:15Z barcode=BC01 runid=2c9cf7bc05858273f10e7d7ec552fc0bd742dc3e
CAGTTACCTTGTTACGACTTCACCCCAGTCATGAATCACAAAGTGGTAAGCGCCCTCCCGAAGGTTAAGCTACCTACTTCTTTTGCAACCCACTCCCATGGTGTGACGGGCGGTGTGTACAAGGCCCGGGAACGTGTCACCGTGGCATTCTGATCACGTTAGCGATTCCGACTTCGCGTAAGGTCGAGTTGCGAACTCAATCGGACTACGACGCACTTTATGAGGTCGCTTGCTCTCGCGAGGTCGCTTCTCTTTGTATGCGCCATTGTAGCGTGGTAGTAGCCCTGGTCATGGGGCCATGATGACTTGACGTCATCCCACCTTCCCTCCAGTTTATCACTGGCAGTCTCCTTTGAGTTCCCAGCCGGACCGCTGGCAACAAAGGATAGGGTTGCGCTCGTTGCGGGACTTAGCAACATTTCACAACACGAGCTGACGGCAATATACGCTGTCTCGCGGTTCCCGAAGGCACATTCTCATCTCTGAAAACTTCCGTGGATGTCAAGACCAGGTAGGTTCTTCGCGTTGCATCGAATTAAACCACATGCTCCACCGTACTGGGCCCCGTCAATTCATTTGAGTTTAACCTTGCGGCCATTACTCCCCAGGCGGTCGACTTAACGTTAGCTCCGGAAGCCACGCCTCAGGGCACAACCTCCAAAGTCGACATCGTTTACGGCGTGGATTCACCAGGGTATCTAATCACGGCAACCGCTTTGCTGGGCGTCAGTGCTGTTCCGGGGCGATAACGCGCGGTATTTCACTCCAGATCTCTACGCATTCACCGCTACACCTGGAATTCTACCCCTCCTACGAGACTCAAGCTTGCCGGTATCCAGATGCAGTTCCCAGGTTGAGCCCGGGGATTTCACATCTGACTTAACAAACCGCCTGCGCGCGCGCACGCCAGTGATTACGTTAAGCGCATATTGTTGCGACTTGCTGGCGCAGGTTAGCCGGTCGTGCTTCTTCTGCGGGTAACGTCAAAGGCAAAGGTATTAACTTTACTCCCTTCCTCCCGCTGGAAAGTAACACAACCCGAAGGCCTTCTTCATGCGCTGGCATGGCTGCATCAGGCTTGCGCCCATTGTGCAATATTTACATAACGCCTTTCCCGTAG
+
9'.-;016841/4-0,%-119/521+,.--''$&(*)'*,60.*,)**,*-.271/.14-.5282978*-0/24+%)&++1881,23,3/)),*/5,+557644337*15+*&&&))//036--00*'10+1/0-&()*2/-1-6/02<99766)$%&&2)-0229;991279;7)'''*)--/0,'10:05&%0434-:.5*6.1-,-./303,+/4*(/-,/2,-+*1**+1219/0-++-+.-114/21+31*,01376:<256,.-*+)+/()''%(./;0)+6.,')(1758;67)(&$%(*..036878/3(('172/65,'/+*)26.,779;:.8.-.6968.66.-(*-954/+.39/:/77--)+3./)066'51875)1.51+.:899/2.++0:93232/'0),-/::.-2344745.*0/0/.12,05+)))++())&)-()%*(03:1;7/-4*-,++&'&&).*..--*+,581..007.66;::7993)*27;0/6.0)71<978.,.,-2--/550-0/10<9;<2101+.-.,).'(+%+$.11294)&().83;878;52317:8.67242001758&2&'),433,+-59494333242501/)+1+/0.5.2-2,293566743*+50....7/3,0*50)*776584040.3,+,/5./.1*&(*()03,/'%.*0.10/10$&(''%%(*)*)))&&$&,,+%++&,,'',$%+-)*43/))&'$#$%&&''&&%&)'*%(*1*((/0013--.,0/792*,84330.-/6171-0-133*694+)/-)(*&%/.466.+&))**01&00/.8'(,:;:9689<3:3-..5.,+5/6.,*((%,66-*++++,,.--.213992:<4799553200,,'*(+*,.&'&'&&$#%'.*(%%&$&#$$&&%&'&'))+3.-(&*'&).(-//0++-//3-'&*%(+606<71/111/.087*+&&&&(4143'0(()),//,/25,--1:+2:65,8:/*988&*+*&&'&%**0,26+*-)0/289;66:6/5).((%+2/0-,0,,04344**151:01,96,$'+')(*--,)77*$'$%&((&'&%''*/.,/&*
@87d8f160-75ff-4809-8e80-500574de521f ch=10 read=31858 start_time=2019-12-13T05:39:15Z barcode=BC01 runid=2c9cf7bc05858273f10e7d7ec552fc0bd742dc3e
CCGGTTACCTTGTTACGACTTCACCCAATCGCTGACCCTACTGTGGCCATGCCTCCTTGCGGTTAGCTCGGACTTCGGGTAGTTGCCAGCTCTCATGTGGTGTGACGGGCGGTGTGTACCAAGACCAGGAACGTATTCACCGCGACATTCTGATTCGCGATTACTAGTAACTCCAGCTTCGTAGGCGAGTTTCAGCCTACGAAATCCGAACTGAGACTGGTTTTAAAGTTTATGGCTCCACCTCACGGTATTGCATCTCTGTACCAGCCATTTAGCAGCACGTGTGTAGCCCTACACATAAGGGGCATGATGATTTGGCGTCATCCCCACCTTCCTCTCAGGTGCTTGGTAGTCTCGCTAGTCCTCAACTTAATAGGTAGTAACTAACGACAAGGGTTGCGCTCGTTGCGGGACTTAATAACATCTCACGGTACGGCGGCGACAACCATGCCACCTGTCACCTTGTCCCCGAAGAGTTTCCTCGATTAAAGAGTAATGCAAGGATGTCAAGTGTAGGTAAGGTTCTTCGCGTTGCTTCAGGTTAAACCACATGCTCCGCTACTTGTGCGGGTCCCCGTCAATTCCTTTGAGTTTAATCTTGCGACCGTATTACTCCCAGGCGGAATGTAATGCGTTAGCGGCGGCACGGAGGTGTTGAAGCCCCCACACCTGTTCATCGTTTACGGCGTGGACTACCAGGGTATCTAATCCTGTTTGCTCCCCGCTTTCCGAGCCTCAGCGTCAGTTACAGTCAGAGAGTCGCCTTCGCCGCTGGTGTTCTTCCTAATCTCTACGCATTTCACCGCTACACTAGAATTCCACTCTCCTCCTGCACTCCTGAATAACCAGTTTGGAATGCAGCACCCAAGTTGAGGCCGGGTATTTCACATCCCCATGAAATCATCGCCTACGCTCCTTTACGCCCGGTAAATCCGGATAACGCTCGCCACCTACGTATTACCGCGGCTGCTGGCGTAGTTAGCCGTGGCTTCCCTCAGCAGGTACCGTCATTATCTTCCCCAAGACAAAGAGCTTTACGATCCGAAAGCCTTCATCACTCGCGGCGTTTGCTGCATCAGGGTTTTCCCCATTTGTGCAATATTCCCCGCTGCTTTGCCTCCCCGTGAG
+
74582<12635*0*)(++-.+*')&&*-42-,-,-05)&%($%&'-)3$'&+.-3**0*/1/5../753+.+799837+*$&/-+.+*$*),,-.21*-6146871/(5+54//0/01/403,285.574;8389:<41582556827200017:765724411/(,+/)--9+))..72++--42320*930/243('&$).-)..*-.-))**,:9992<<01;+,6<4+#&+--0768:71+,-210230/01387788360,,22279-)***---.224851.00;/*)--*-,1+*.3+.27////.372*0,'*$'(02:/,.:7;4*+)&$%'&$%$&%,((''+,87/--%%-.6-,+*(%(./0&,(&)+,,1-/0830--./*3308/00348020-.+702/5.1)&%,&)*-0,''*&$$&)*(*-,./8887;79/60'(%'(,5+----/.1('%(-/*%(*60.--0086:432%)%*,3-0378194879:63355711100+,/1<;9;:35/74&&%5'%*&((;:552,+.00556501.,,3,013853+(+6841277:9<9/690/-.7<8.72.31-./-//%*%*'')34;6/0623)2+-$&+,-/210.,-,230//-*+.1,-1--000&'$*/57+%)*+0+&.8779755<8-0,0*++880.1.16-1/,-+-.3255687706:*,-4:9))(.6/.**,77866.+.,-4-52701,114)***(+,-/485;758.%+*03855:7671-,0511242.33539<<269947864*//+-(1*2/.'*+--0()/4/01*0-1))'&64303:.111.,.0202/(0.*82,-0,.1--/2/0*4/.,-12/+,-,1/-*('$*&&)+468)-643356078)0/)))'*&&$),-()+-22/1141.1578;<46832535032.29...1+,,,,5-.)((52800180537006.7)'+'&,(.40015/0/&)0.0072287,86,-66)+,*,--89--12451//87)+3,1-34434/.%'*,,107.)*(()(+9-2;1577)557,)).')*((()*,:1736,&//.)*)))48,533*./.+-
@6d0e48b9-86bb-44f5-8ca7-50bba089ac90 ch=160 read=102457 start_time=2019-12-13T05:39:18Z barcode=BC01 runid=2c9cf7bc05858273f10e7d7ec552fc0bd742dc3e
CTCCTACAGGGGAGGCAGCGGTAGGGAATTTTCGGCAATGGGGAAACCCTGACCGAGCAACGCCGCGTGAAGGAAAGGTTTTTTCGGATTGTAAACTTCTGTTATAAGGAAGAACGGCGGCTACAGAAATGAGAGTAGCCGAGTGACGTACTTTATTAAAGCCACGGCTAACTACGTGCCAGCAGCGCGGTAATACGTAGGTGGCAAGCGTTATCAGGTGGGCGTAAAAGAGGGCAGGCGGCAGCAGGGTCTGTGGTGAAAGCCTGGAAGCAACTTCAGTAAGCCGAGCAGGCAGCTAGAGTGCAGGAGGGATCGTGGAATTCCATGTGTAGCGGTGAAATGCGTAGATATATGGAGAACACCCAGTGGCGAAGGCGACGATCTGGCCTGCAACTGACGCTCAGTCGAAAGCGTGGGAGCAAATAGGATTAAGATACCTAGTAGTCCACGCGCCGTAAACGTGGAGTACTAAGTGTTGGATGTCAAAGTTCAGTACTGCAGTTAACGCAATGAAAGTACTCCGCCTGAGTAGTACGTTCGCAAGAATGAAACTCAAAGGAATTGACGGGGCCGCACAAGCGGTGGAGCGTAATGGTTTAATTCGAAGCAACGCGAAGAACCTTACAGATCTTGACATACTCATAAAAGGCTCCAGAGATGGAGAGATAGCTATATGAGATACAGGTGGTGCATGGTTGTCGTCAGCTCGTGTCGTGAGATGTTGGGTTAAGTCCTGGCAGGCGCAGCCCATATCGTTAGTTACCATCATTAAGTTGGGGACTCTGAGACTGCCAGTGACAAGCTGGAGGAAGGCGGGGATGACGTCAAATCATCATGCCCCTTATGACCTGGAATACGTGCTACAATGGATGGTGCAGAGGAAGCGAAGCCGCGAGGTGAAGCAAAACCCATAAAAAACCATTCTCAGTTCGGATTGTAGTCTGCAACTCGACTTCTGAAGTTGGAATCGCTAGTAATCACTTGAATCAGACATGTCGCGGTAAGAATACGTTCTCGGGCCTTGTACACCGCCCGTCACACCACGAGTTGATAACACCCGAAGCCGGTGGCCTAACCGCAAGAGGAGCTGTCTAAGGTGGGATTGATGATTGGGGTGAAGTCGTAACAAGGTAACCGGAAGATAGAGGCGACAGGCAGGTTAACAAAGACACCCACAACTCTTCAGCACCAGCAATACGTAACT
+
.335,'-&+10,).2-)+)(,(*)-()++6<;/595475123+(.-./'&'034..&1042133)&)*+13,*,+*'/+49:;,528/16/348-,.,)*%32*.86/0+)(-54,6**,,,/0**38...*'%(%&+,1)&(*,3+#'('(,($0,3,,)06/-2-+)&+$**2266:9844-.015.4,/.--9776..*4,+/-*+-/4103(+*'',7432986*'(..3+/.743:30,.)/5-..52,.50-00,*2;99()%$$%/),-+')10*&(%%&&(+,53////0&'')),675,--,-774966,5*:-822+-'&%)'*0+**05++.34485765,52,()&&)'*,+'+//6,,0/)4+676110-((*),*/200121--*+*2.016%'(,*/0215-++,;:9.(..',./0*.9779('*223392-/+-(43889<3+)'''(')).118-288;9877,5548.0094+*2-.177131/0('$'-,+$*'('/+-139+*'$#&,,0/425123/,//0*,1/4.44./2/6+,+.,1.3-3.590,,$&&(,*)*-654.&)+)+*-.0410&(,+0.+1,+-4+5..0)((//./1/+2)+&-,/625/--++9:7885,*),.-:))(+,-;:71,*(..)156682540//-11-4..598487358271115993455977677597769:97;46/5.70--1+('&,&'..175+3:2%2(*+64822/911857732237)*-,23,-57610.10277783677931-'+,20,/+*0-4//9:348434459693.,,21063718,,21,-'..,,+$%$%&'1249581<11956+.--/(*(*(**%()+3)14361-,--..6,-/<;57<52586:9;.34236137)*-:8.0(2*+*234330)*(&(.')+/.//,)-*39351977401/113940*,,**/,).**&.2056802-0(%(),--15129633/3.1)**+,+-,-238;8222-.+//*-,-,0-)*.11+(-/)(+5.08499565/16960-.1,&+')$''0/0/,-4,5,2;0--0,--.++/&,51*)*-**2352/,00*4,0:6;/9/9./.,*('/.0.3+06--+.-7,2..381/00/60)(+&&,+-55/01238011/92/01('&(#
@d68c4256-3e25-4c85-ba30-3be85e82257d ch=465 read=32486 start_time=2019-12-13T05:39:34Z barcode=BC01 runid=2c9cf7bc05858273f10e7d7ec552fc0bd742dc3e
CTCCTGCAGGGAGGCAGCAGTAAGGGAATTTTCGGCAATGAAACCCTGACCGAGCAACGCCGCGTGAAGGAAGAAGGTTTTCCGGTTGTAGAAGCGCGGTATAAAGGAAAACGGCGGCTACAGAAATGGTAGCCGGTGACGTACTTTATTAAGCCACGGCTAACTACGTGCCAACGTACTTGTTTTGTAGGTGGCAAGCGTTATCCAGGGGTATTGGGCGTAAGAGGACAGGCGGCAGCAGGGTCTGTGGTGAAAGCCTGGTAACTTCAGTAAGCCATAGAAACCAGGCAGCTAGAGTGCAGGAGGATCGTGGAATTCCATGTGTAGCGGTGAAATGCGTAGATATATGGAGGAACACCAGTGGCAGGCGACGTCTGGCCTGTAACTGACGCTCAGTCCCGAAAGCGTGGGGAACCGTAAAGTTAGATACCTAGTAGTCCACGCCGTAAACGATGAACAAGTGTTGGATGTCCAGAGTTCAATTGCTGCAGTTAACGCAATAAGTACTCCGCCTGAATAGTACGTTCGCAAGATGAAACTCAAGGTGGCAGGGGCCCGCACAGGCGGTGGAGCATGTGGTTTAATTCGAAACGCGAAGAACCTTACCAGGTCTTGACATACTCATAAAGGCTCCAGAGATGGAGAGATAGCTATATGAGATACAGGTAGGGTACGCTGGTTCGTCGCTCGATGTCGTGGCGGATGTTCCCAGGTTAAGTCCGCAGCGAAGCGCAACCACTTATCGTTAGTTACCATCATTAAGTTGGGGACTCTGGCAGAACTGCCAGTGACAAGCTGGAGGAAGGCGGGGATGACGTCAAATCATCATGCCCCTTATGACCTGGAACTACGTGCTACAATGGATGGTGCAGAGGAAGCGAAGCCGCGAGGTGAAACAAAATTACATGGCTCCATTTCAGTTCGGGTTGGCAGTCTGCAACTCGGCTATGAAGTTGGAATCGCTAGTAATCGCGAATCAGCATGTCGCGGTGAATACGTTACTGAGGCGCATACACACCGCCGTCACACCACGAGAGTTGAAATGCTTACCCGAAGCCCACGGTGGCCTAACCACCGCAAAAGGAAGGCTGTCTAAGGTGGGATTGATTGGGGTGAAGTCGTAACAAAGGTAGCCGG
+
-1783(5$*7-*-0,.10(*0-+,/+$$*$&)),36463-(.,+:,,-.5820(0366231016764,4,0*(0+.6-82,.')**0,*)',)')'*+22238:+-)-%-+*+-,5.-,-,''&)-*-66/004-7-.')''')/.2-07.,)+-,*%$'*++('%((,434/'.'&%'(''((&#')-2.-)1/44,+-,601/.().)(+,.218986):*'&-((*+.10.5+*(('+1722110+*6-.54./630/++%*,+*'*015/78)(+,2:64;3467223,+*,.-43(0)&*0-/122.)3'6*;;674.-&#))002*%%&*-.257885*,'*-+)/)+**),+&))0**&*,-57/.././043*)$''*),-/+./0.,,7-)',,++,/3*%)&((*'%(+&%*)8+/1.+,*)*,/1042'*+,20.04<;/...-/&*.0,33658572%*+,--.-0921'*+'*+,.'*-+5,/0-3.-&'(+),/3947550-125798989;8+,-'%'%'.:--36%*'%*'%(%-11.3:,)**,&((*+2458,-.-.//1789518295.++)*''**/).1/*..+./(++--2501372,3233659)4/652+**,,-.35+)(')0+00126/,*'%.3254354,'+)*,/+'&''+,))/,*.1,*$))1000*)&*0/34)-$&&+/63:30-,22-..&2)()),.-/+..**5+--6'6*&&-+).537732725.3016:30053&&&&$&$)(&'+-.3202137.042.+.+-/-2-*34/+(()*+6569811103-/*0,)%,(+,3149,..*&&%%'&../()*-9/.60/+/-11-*)('''(++,/+.343/%')**0.%(/67+$#&')-*-'&*'(3)++(..57,;13--&*)-.-2('+()*,)&'&'))++-27456:894322)+-*+.))/.71.),.,0)*.,0&*)/32131)*'%%$%()-))+(112./,1:2:9*,5/1+3-*+)'&'%(+'+''&))+('2-)'(-),1)&)'')-/.+)*')(&)+'+(/2&'&('(*),..-,/0,316;;5180,/-25:-,**2+--222:312.(,&%&*(15
@1d45fde1-405e-43a9-bd40-e399850ad079 ch=47 read=74540 start_time=2019-12-13T05:39:43Z barcode=BC01 runid=2c9cf7bc05858273f10e7d7ec552fc0bd742dc3e
TTGTTGTGCTACGTTCGGTTACGTATTGCTGGTGCTGAAGAAGTTGTCGGTGTCTTTGTATTTAGCCTGCTGTCGCTCTATCTTCCCGGATTTACCTTGTTACGACTTCACCCCAGTATCAATCCCACCTTAGACAGCTCCTTCCTTGCGGTTAGGCTGCAGCTTCGGGTGTTATCAACTCGTGGTGTGACGGGCGAGGTGTGTACAAGGCCGAGAACGTATTCACCGCGACATGCGGTTCCGCGATTACTAGCGATTCCAACTTCATGTAGTCGAGTTGCAGACTACAATCCAGACTGAGAATAGTTTTTTATGGTTTTGCTTCACCTCGCGGCTTCGCTTCCCTCTGCACCATCCATTTATAGCGTGTGTAGCCCAGGTCATAGGGCGCTGATGATTTGACGTCATCCCCGCCTTCCTCCAGGCAATCATAGCGGTCTCGCTGGAGTCCCAGCAATGATGGTAACTGTGATAGAGTTTGCGCTCGTTGGGACAACAGCATCTCGGCACGAGGCTGACGACAACCATGCACCACCTGTATCTCATACGCTATCTCCATCTCCTGGGCCAGCCTTTATGAGTATGTCAAGACCTGGTAAGGTTCTTCTGCTTCAGATTAAACCACATGCTCCACCGCTTCATTGCGGGCCCCGTCAATTCTTTAGTTCATTCTTGCAGAACGTACTACTCAGGCGGAGTACTTATTGCGTTAACTACGCTGAACTTTGACATCAACGCCAGGTACTCATCGTTTGCAGCGTGGACTAGGAATTATCAATCCTGTTGCTCCCACGCTTTCCGGGACTGAGCGTCAGTTGCAGGGCCAGATCGTCGCCTTCGCCACTGGTGTTTCCTCCATATACCGCATTTCACCGCTGCACATAAGATTCCGATCTCTCCTGCACTCTAGCTGCCTGGTTTCTATGGCTTACTGAAGTTAAGCTTCAGGCTCCTACAGACCCTTGCTGCCGCCTGCTCCTCTTTGTAATAATTCCGGATAACGCTTGCCACCTGCATTACCGCGGCAACGGCACGTGGTTAATACATGGCTTTCTAATAAATTACCGTCACTCGGCTACCATTTCCTGTAGCCGCCGTTCTTCCTTTATAGCGGGAACACAATCGAAACCTTCTTCGGCCTTCACGCCAGCGTTGCTTCCGGTCAGGGTTCCCCATTGCGAAAATTCCCTGCTGCCTCCGTAGAAC
+
%)(/,('%%%"&*2.8&2))$**3134.//2987765/+(+)(/3),-&+).,(*87.1&,1))'..($('&87213336876648,+&$(,3-/022/06,/,%/0322468.*+.0.2395083+0/22//3620//***.-+00/0297:369))$'&,/27709-,)3,)+-)'**.,/-52111261865,'*.+-.,,*/-2*6/6-%)*.,,00396-/5020/0.2,())/12'*,00652/0,++013/8,-),))(%(%&(,023243733/02.,'&-200,&%37.-*(/-.&452:9;.,--.+4;-&047457;790-0/-3;6002/39**-$#)*-149:857:*%'&&)'**)&&(*30,)-,+**)).58/'(#$%++&-9-+-./37:8/82++/2070*,-%%&%%&%&',++/+0,+*12)**$'%)-.,*(%0)2*'(0+'&(*0..&)-,-*$*(3++..00.)(+(*'&&''.-(0.01/+)&'')''))552*.-,1303;11-/.01*.0141120.*&&%&((-+-../89:3./('-,'('#%)().0&,*,)0...45)-*10;757733(/,8107%'$(/,9$'+,*86514,*,++--0-+0-1151//182--*,+85'%,-,61;1.73%++4+*05,'(%%%(''('-(-.(,.1),4--.))*)-02+6---1714/%((+$$%#$++,+++-2//7*..)('&)())121366617/&#$**-./7)))'&*&('++,/%(&+(&#*)%'+23,%*(*07/.,,6-(.&(*445/8*-.9.+)()'/()*221+658;:9<9672()'&%'$%--(03571/%($%&'*05;71.15122'/(($$%&%'/0,,'%)+/0)+4235/0110.124285348.:2.((+,1/49343./**2:36&*+46/2870-'$%&'+437*.)&))+05159,,+*280/03,'').),3/7483:48372/1/8019--2($(')857;80/)(''*)-)$')+'+.%'%%%&'*-/1.92.+/6',)&&,+0567/))*)-.../50(.0-,'&&()+-5/6:399138/++/-**''&(,)%$%%&'*(*(*.1/79<9932%,+)++)%*'('$/02-8'$&&(&))-5**2,02,995.07.-&'.05,-30,',-313514:0231(-(
@db79796c-d931-4d2b-95b9-f0e39437f482 ch=184 read=119002 start_time=2019-12-13T05:39:43Z barcode=BC01 runid=2c9cf7bc05858273f10e7d7ec552fc0bd742dc3e
CTCCTACGGGAGGCAGCGGTAAAGGGAATTGCCTCGGCAATGGGGGAAACCCTGGCCGAGCAACGCCGCGTGAAGGAAGAAGGTTTTTTCAGTTATGAAGCTTCTGTTATAAAGGAAGAACAGCTACAGGAAATGAAGTAGCCAGTGATACTTTATTAAGCCGGCTACGTGCGCAGCAGCCACTGGTAATACCACGTAGGTGGCAAGCGTTATCCAGGTGTGGGCGTAAAGAGGAGCAGGCGGCAACTATGTATGGTGAAAGCCTGAAGCTTAACAGTAAACCATAGAAACCAGGCAGCTAGAGTGCAGGAGGATCGTGGAATTCGTAATATGGCAGTGAAATGCGTAAAAAGATATGGAAGACACCAGTGGCGAGAGCGACGATCAGCCTGCAACTGACGCTCAGTCGAAAGCGTAGGGAGCAAAATGGATTAGATACCCTAGTAGTCCACGCCGTAAACGATGAGTACTAAGTGTTGGATGTCAAAGTTCAGTGCTGCAGTTAGCGCAATAAGTACTCCGCCTGAGTAGTACGTTCGCAGAATGAAACTCAAAGGAATTGACGGGGGCCCGCGAAGCGGTGGAGCATGGTTTTAATTCGAAACAACGCAGAAGAACCTTACCAGGTGACATACTCATACAAAGGCTCTCCAGGATGGAGAGATAATGGCTATATAGGGGATACAGGTGGTGCATGGTTGTCGTCAGCTCGTGTCGTGAGATGTTGGAGTTAAAGTCCCGCAGCGAGCGCAACCCTTATCGTTAGTTACCATCATTAAGTTGGGGACTCTGGCAGGACTGCCAGTGACAAGCTGGAGGAGAAGGCAGGGATGACGTCAAATCATGTCAATGCCTTATGACCCTGGAGCTACACGTGTGCTACAATGGATGGTGCAGAGGGAAATGAAGCCGCGAGGTGAAACAAAACCCATAAAACCATTCTCAGTTCGGATTATGGTCTACCGCTCGACTACATGAAGTTGGAATCGCTAAGTAGTACGCGAATCAGCGTGTCGCGGTGAATACGTTCTCGGGCCTTGTACACCGCCCGTCACACCACGAGTTGATAACGCGAAGCCGGTATGGCCTAACCGCAAGGAAAGGGCTATCTAAAGGTGGGATTTGATGATTGAGGGTGAAGTCGTAACAAGGTAACCGG
+
0/31//2.4+(.)+&.-+8//)')/*'&+%#'''-,4.3/-,,01,%*+.6,(.(4,.,485.6+-,&&)'))3//,-&*,+/,/654,+(..7(,%*+$(/8-0-00009;+-*./')**'010/3)'$)(--*')&%&(('&)))*))*./2*1-.('('%##$'(&/'((++13/./0%%$%%/,5*')&%($-()'(.3/01+,,041-3('+&(%)%*))+.76-(&,-',*)'+*182,)*)%(%('+,+1()-)'+-))((&%'%&#$$'**2(.906,,.5**))*5,,*,-241345666---,013$1&*+-221+--)*'('/-.086(-4))-0/0332-)3...,//.,,*+0,.//1/,()%(&,)**),.+(+1.666462124,)**,((/3*-/,))00+,,+)'-1;:1226,6,-(.-64:'(+/03456.,/188017:;+)(*&(%-,.185.366:6:7:37628200:9-'2$$$'('(+50'.,0.60-(%*(*,1621731*'.+214899;714.))52,)(*(,-/0,&,$$',,4617980,5'$%%%''*16658+-,(-/,/;<.16596+&+'(.1422%&,)''+,303025+/.%&$'(.&---..*(+.-*0((*(-*)/1/05*'('&-,'%'--88895-'%**)+325*3.-0.-(&&*)119123433+101369)**))++31455:(.&+,:0:((*,'**0+&.(&,,+-//19204//,*..+,4624:777,/3-').+)(58/424.1/.&/234:943-13668/*))*33,,+(&'*.51'6,)*87798753560/)(%(*+'/#20&)-**(.5)'**'&'(&(&(%'(&(*'&,*302:84.,%%))*(+/(+-((''&%&(4//).,10.8(-/88/482')*232,6.7;929)+.<708+06/1,.552(2(&,-..-01-3(*(--,.9-4/646,,+*-)+'(,'('))*606+))')&2159375,,110:47:512-,.-1/0*,*+-1/416.'(*(+*16,0./0-/*+).&(%&'*--22,00,&(--1-.5661516+/,4+/020.+-0*2:0/13/9767;7--.007:1,-3,/,,*',,-05273504/3-,2+3
@9143b233-0e39-458d-b16e-384e1cf3afbc ch=140 read=59612 start_time=2019-12-13T05:39:57Z barcode=BC01 runid=2c9cf7bc05858273f10e7d7ec552fc0bd742dc3e
CTCCTACGGGAGGCAGCGGCAGAATTTTCGGCAATGGGGAAACCCTGACCGAGCAACGCCGCGTGGGAAGAAAGGTTTTCCGGATTGGCTTCTGTTATATAAAAGGAAGAACGGCGGCTACGGAAATGAGTAGCCGAGTGACGGTACTTTATTAGAAAGCCACGGCTAACTACGTGCCAGCAGCCGCGGTAATACGTAGGTGGCAAGCGTATCCGGAATTATTGGGCGTAAAGGGGAGGCAGGCGGCAGCAGGGTCTGTGGTGAAAGCCTGAAGCTTAACTTCCGGTAGGCCATAGAAACCAGGCAGCTAAGGGCAGGGAGGATCGTGGAATTCCATGTGTAGCGGTGAAATGCGTAGATATATGGAGGAACACCAGTGGCAGGCGACGATCTGGCCTGCAACTGACGCTCCAGCGTGGGGAGCAAATGGTTAAGATGCCCTGGTAGTCCCGCCGTAAACGATGAGTACTAAGTGTTGGATGTGTCAAAGTTCAATGCTGCAGTTAACGCAATAAGTACTCCGCCTGAGTAGTACGTTCGCAAGAATGAAACTCAAAGGTGACGGGGTTGCACAGAAGCGGTGGGCATGGTTTAATTTCGACAACGCGAAGAACCTTGCAGATGTGACATACTCATAAAGGCTCAGAGATGGAGAGATGGCTATATGAGATACAGGTGGTTGCATGGTTGTCGTCAGCTCGTGTCGTGAGATGTTGGGTTAAGTCCCGCAACAGGCGCAGCCCTTATCGTTGATTACCATCATTAAGATTTGGGACTCGTAAGAACTGCCAGTGACAAGCTGGAGGAAGGCGGGGAGATGACGTCAAATCATCGTACCTTATGACCTGGAGGCTACACATGCTGTGGATGGGTGCAGAGGAAGCGAAGCCGGGTGAAGCAAAACCCATAAAACCATTCTCCAGTTCGAGTTGTAGTCTGCAACTCGACTACATGAAGTTGAGTCGCTGACCGTCGCGAATCAGCATGTCGCGGTGAATACGTTCTCGGGCCTTGTACACACACCGCCGTCACCACGAGAGTTGATGATAACACCCAGAAGCCGGTGGCTAACCGCAAGGAAGAGCTGTCTAAAGGTGGGATTGATGATTGGGGTGAAGTCGTAACAGGTAACGG
+
+./0,06086*+-)'*)&'%$'%((/86.2;98;850+&(+,/61++-02/-)*/-216;766825-..%+.'0)36./,'-.$0+..-09177,:*((&*85)-/,4..4-+/,.004//'*)/+),''(*+-3*(**,61+')(()'''(++)074033205///4447886889;55611271-4++.-..8147/2/-3+*,'&(+&*+*0*,*-,).).2-++,/7),'2.*+--24;//1,',-(/24.+(),-121/23--513)+(&%%,%(4*8'*+21&'.2()'&)3117638.-,./+&++5++4/(&'*(::697/3.//09.11.-'&*,-2100:0--5431+21//+.18/+*-**)-2/04953%'//46322113458;6434,.-...++)-$('(+5;99+)+,8:4-*),,-())0'/4.++24023.40+-4/1:;).''++*,.,20670361;16/0)+(+0/84138:/950/0/0222422012/82.+(*),027./2/.,%*')+,/3594-/-)*/651).0)/9/1'*$((56/03*&%$%&))'+)*-,//02/.+-.,-88$$*'$&&*%06545++2,.1/.,**,''(-%)'*/3446661/397,7013'''*,88/,*)(+/&01/02.24357769453-,0,)*.45487;2477333..,-..35745.0*-5426.0*-654./36,,13./('*,.60&.5*(),04.3/,)02113/00/75.-)%&,'$&((/-+&%%'(',.7788044560/+((,4601/,2/75377*((*557674609322276(.(0)(-..0103/12+-+-0++(((/.30/)*,%(')()*)()'*')*+2.01,+&%'),+,/)+/;<749+,0.798.877;516&&'(+1,+++1--.3875662,447660/,,-.-*))('%%&&*&'''$'&&*(),,.616+*,-/444891:876753614;5360;97.5.--3+))%)+28476-*((.,,-+)(&(/6(%&$').3/*/,(''-*(-796*)(&$*++'(+00+3*+-&+65553459-15150)'2+/-../.200730/0.,,,/%''&%*&'%&(,2
@62a9409d-9bc7-48fe-ae75-09f561f42f1a ch=187 read=111007 start_time=2019-12-13T05:40:02Z barcode=BC01 runid=2c9cf7bc05858273f10e7d7ec552fc0bd742dc3e
CCACGATTTGTTGACTTCACCCCAATCTATCAACCCCACCTTAGACGGCTCCTTCGCGCGGTTAGGCCACCGGCCTGCGAGGTGTTATCGGCGCTCTCTCTCTCGTGTGTGGTGTGACGGGCGAACAAGATGAGGAACGTGTTATTCACCGCGACATTAGCATGATTCGCGCGATTACTGAATTCCAGCTTCATGTGGTCGGTTGGGCCTGATCCCGAACGCTAGAGAATGGTTTATGGGTTTTGGCCTTCACCTCGCGGCTTCGCTTCCCTCTGCACCATCATTGTAGCACGATAATGTAGCCCAGGTCATAAGGGCATGATGATTTGATAACTATCAACTGTCTGGCGGTCGCTAGAGTCCCCAACTTAATGATGGTAACTAACGATAAGGGTTGCGCTCGTTGCGGGACAGCAATCTCACGACGACTGACGACCATGCACCACCTGTATCTCATATAGCTATCTCTCCGTCTCTGGAGCCTTTATGAAATGTCAGGAATAGTAGGTTCTTCGCGTTGCTTCGATTAAAACCACATGCTCCACCGCTTGTGCGGGCCCCAAATCAATTCGCTGGTTCATTCTTGCGAACAATGCTACTCAGGCGAATTACTTGTGCGTTAACTGCAGCGCGCTGAACTTTGACATCCAACACTTAGTACTCATCGTTTACGGCGTGGACTACTAGGCCTAATCCCCGCTTTCGGGACTGGAGCGTCAGTTGCCAGGCCAGATCGTCGCCTTCGCCACTGGTGTTCCTCCATATATCTACGCATTTCATTCGCTACACATGGAATTCCACGATCTCTCTCCTGCGCACTCCTTTACGTTCTATGTGGCTGGAAGTTAAGCTTCCGGAAGGCTTTCTACAGACCCTTACTGCCGCCTGCTCCCTCTTTACGCCCAATAATTCCGGATAACGCGCACCACCTACCGTATTACACACCGCGGCTGCTGGCACGGCGTAGTTAGCCGTGGCTTTCTAATAAAGTACCGTCACTCGGCTACCTGCCATTTCCCTGTGCCAGCCGCCGTTCTTCCTTTATAACGAAGTTTACAATCCGAAAACCTTCTTCTTCCGCGTCACGCTGGCGTTGCTCGGTCAGGTTTCCCCATTGCCGAGAATTCCCTACTGCCGCGCCTCATGCCAAGTG
+
00&''%*('&(''$*-172.23.+1*,#%')(%+45,*21/./,/1*30046/0-%&&%(-2.'388:04,3**$$##'&.0,/0/-./).0-/--*)()')(/)+'(&),,4--..0$''*($&'&''%$%%+*,1,-1*)+)-93025-.+)('+')%(&')*,.+()(''(,'&)%&%&+*.*$*+,+)'''*-0.-+-*.),(-(''+)10+'&&($%(&&(&+//07.3,(*364/65,()($(&%#,*,-.1-.+-4,+,.1/<..-,)**0-+,)%)'#$%&))('$&'%*&$&(*3/**&('&'(&+1*'&&&+--(28&$#$&'&'$&)('(++--&')+/./*))&(%&(**--),+%%$)')),+3,),,((+/*)-+*+,42/868627662;22/:73++#)&'%(//$'*%)'')./.('&(&;:6646713513435316,---'()+0.-.-,27&,31344.*(-+-42(+&(&%)&)*')+2)(+)&((0.:38:8144.:...:+'*.)348+.,,,,846625./1,,.-+-*,*0*-,,($%'(+))',-('.))%*-/2:51910()%$(-($'''-.4++1.)%%'&%'*)&-*+-14141448+/-%&#%))/3/2:9/22530(.)*&(##'*-.067676262-&&%((-/.0+,-6-,&'$$#')-.2980&).4-2)98896+'&&%)(+%(+($*.%.+/0.-220+.+),*+3137:42,30./296223:474559884/++*,41.#'&)')'&(&'(..,2,3/3311,*+++../*33)**&'#&&%$%%$$%#&$&$%'%%$#$$&)('',,/,*-.,1+*,'&+,+18/*%$$('389)*.%-+*,-(,))()*,7-)).5.',.51+-,+2;:752/469/+*)(&&%*)*/-+(*($***8++(**08671:11/10.+&$()1***)+..+)0./0/.+-,,)*-0-..)*,,006--)+)---,+)+-&%+)(+7.28()+'$%&#*-5-.,+29*4,*&(+-(+,95)'0'(39001;531),/4-2649*,(((/24(+)*/02)-,//0*1+(&**+1.6(826;(8;<150:00542+/*3(/*))'&&%%%%&&&$&'$.#'%(%%$%
@ae2399c8-c8ad-4b81-969f-d4c1a40f13c3 ch=152 read=93997 start_time=2019-12-13T05:40:12Z barcode=BC01 runid=2c9cf7bc05858273f10e7d7ec552fc0bd742dc3e
CCTCTGAAGGGAGGAGGCAGCAGTAAAAGGGAATTTTTTTCAGCAATGAGAAACTGTGACAACGCCTGAAGAAGAAAGTTTTCTGGATTCATAAACTACAACTATAAAGGAAGAACAGCTGGAAATGGTAGCCAGTGGCAGTACTTTGATAGAAACCACGACTAATACGTGCCAGCAGCCGCGGTAATGCATGGGTAGCGTTATCGGAATTATTGGGCGTAAAGAGGGGCAGGGCGGCGGCGAGGTCTGTGGTGAAGCCCTGAAGCAACCAGTACGTACATGCGAAACCAAGGCAGCTGGAGAGTGCAGGAAGGGATCGTGGAATTCCATATGCTGGCGAGTGAAATGCGTAGATGGAGGGCACCAGTGGCAGAGGCGACAGTCAGCCTGCAACTGGCGCTCAGTCAGAAAGTAGAGACAAATGGGGATTAGATGCCCGGTCGCAATGAGCAGTAGGTGCTAAGTGTTGGATGTCAAGTTCAATTACCGGTGTGCTGCAATAAATTACTCGCGCCTGGGTGGAAATTTTGAATTCCATAAGAATGGGGAAACTCAAAGAAAGGAGATTGAGAAGCAGGGCCCGCACAGAAGCGGTGGAGCATGGTTTAATTCAGTAGCATGAAAGGAATATACCAAGATCATGACATACTCAGCAAAGGCTCCAGGATGGAGAGATAGGCTATATGAGGATACAGGTGGTGCATGGTTATGTAAATCCGAAGCTCGTGTCGTGAGATGTTGGGACAAAGTCCCGCAGCAGGCGCAGCCCATATCGTTAGTTACCATCATTAAGTTGGGGACTCTAGTAGGACTACCAGTGACAAGCTGGAGGAAGGCCCAGGATGACAATCAAATCATCATGCCTTATGACCTGGGCTACGTGCTACAATGGATGGGTACGGAGAGGCAAAGCCCTTGAGGTGAAACAAAACCCGTAAGAGCCATTCTCAGTTCGGATTGTGAGTCTGCAGCTCCCGACTACATGAAGTTGGGATCGCTAGTAATCGCGAATCAGCATGCTCTTGAATGAATACGTTCTCAGGCCTTATGCACCATACGTCCACCGAGGTGTGCTTGCCCAGAAACGGTGGCCTAGCCACCAAAGGAAGGGGCTATCTAAAAGGTGGGATTAGTAGTTAGGGGTAGAAGTCATAACAAAGGTAACCCGGAGATAGAGCGGCAAGGCAAGAGTGAAGTTAACACAAGACTGCAAACAGCACAAGCTAGCCACCAGCAATGCATGAAA
+
''''#$'*)0)&*+'*((.)&'&&*:3&.0+,+.+)(+*)(''.,3*&%%&(&%)&&&(*174*,(&%'(()+',/*)).'*&,(,'0)%&&+0())%$&%%,***&('*),*-5.-*)*(()5+-*,%%#$$$&'('')#-&*+-)%(-,)*&'()'(%'))*,++/).'&$%&'(+.)$%&'(0..&-,*+0))%'&$'/+//*.+-0/-4/3470/17;,(')(,*)')')')-,&)')*-.*+*,.,-)''(&*-)&('&%&)&($&$'$+%$#%$$#$&))*--/&2,*),**&+)'$+-/0*30+-,4.()(%'*)-*.,0++)%'&$&)(*&$&&(&),*&$%%&*/22,**(&'(1,&../)$%'%('),00('2-+,3.35562/**)&&')+*)//'%()(&)(*&''.)73,((.*,*-,,.3*3/&)('(%&*+('&(*+.4(*&'$+**-'.((')-,5.,*2-/.8+*%*&%&'&()%'&%&%%&)),/%.&%'%(#$$'(((-*,&'&$%*(((&((,*+&''0/,'.)+,-*&+,*-/)0(%--(*+'&(.'''&'&%)&)+'+.)&*(*(''%')-426.'*'&((,39545371(&%%&'%%%&+**.),'*)(()*%%*(*$,(')(($*)*'$'-0)()&',''+.')0)(**)2/'*&+*+-,,*(-+$*%*+.4345524366410(,%)+1-.0%%(&&'(2)+++-)*10238709--)%$'0--.40+).+&,*-0+%&(%,,(%/),,.091/.5017673)*+''((*(.72,1..,*&$&.2..1+(%&'&)*+,,()+01,***0,2./'(-3,+*&(())-3;/..4/-&$#)()1..-,48/04/+*(*+-,-,&(+)*,/-.71**+1***)$&&&&(,(,2$$$($1/,%03(,(*,-,1-$(&*&(%6:57;21/000:6.7*02*+&&&)./15.)-+//),)1.,+)*+--)4*$&*,..(..,//.412'(*)/.7..///,#%&'')&$(')324736;422,/102-1**&*)-4&'(,%-.)&(&%''&,'(%'(.)1-*%&+)%&&0)*((%&(%()&,(55,*.-.+.(+*1./352:1'(''(**&,($%(%/.6+*+,()&(()'(/'*'('+3(,-1053/''----/0,+.1-/.,'*()+)'&&'$&()*0,&(&(*+')))&'',()-$'$$'*(,((%*%%)-,*/*(&$$&$$'&$
@cfd9658f-7ad4-4ba0-82d5-a1d0c9450d5d ch=194 read=67026 start_time=2019-12-13T05:40:10Z barcode=BC01 runid=2c9cf7bc05858273f10e7d7ec552fc0bd742dc3e
CTCTACGGAGGCAGCAGTGGGGAATATTATTGCACAATGGGTAAACCTGATACTATGCCGCGTGTATGAAGAAGGCCTTCGGGTTGTAAAGTACTTTCAGCGGGAGGAAGAATTAAAGTTAATGCCTTTGCTCATTGACGTTACCCGCAGAAGAAACACCGGCTAACTCCGTGCCAGCAGCCGCGGTAATACGGAGGTGCAAGCGTTAATCGGAATTACTGGGCGTAAAGCGCACGCAGGCGGTTTGTTAAGTCAGATGTGAAATCCCCGGGCTCAACCTGGGAACTGCATGTCTGATACTGGCAAGCTAGTCTCGTGGGGGTAGAATTCAGGTGTAGCGGTGAAATGCGTAGTAGAGATCTGGAGAATACCGGTGAGAAGGCGGCCCCTGGACGAACTGACGCTCAGGTGCAGCGTGGGGAGCAAACAGGATTAGATACCTATTGATCCCGCCGTAAGCGATGTCGACGGAGGTTGTGCCCTTGAGGCGTGGCTTCCGGAACTAACGCGTTAAGTCGACCGCCTGGGAGAATACGGCCGCAGGTTAAAACTCAAATAATGAATTGACGGGGGCCCGCACAAGCGGTGGAGCATGTGGTTTAATTCGATGCAACGCGAAGAACCTTACCTGAATGTGGCATCCGCAGGTTTCAGAGATGAGGAGGCCTTCGGGAACCGTGGGGCAGAGTGCTGCATGGCTGTCGTCAGCTCGTGTTGTTGTGAAATGTTGGGTTAGGTCCACAACGAGCGCAATACTTATCGCTGTTGCCAGCGGTCCGGCCGGGAACTCAAAGGGGAACTGCCAGTGATAAACTGGAAGGTGGGGATGACGTCAAGTCATCATGGCCCCACCACGACCAGGCTACACGTGCTACAATGGCGCATACAAAGAGAAGCGACCTCGCGAGGAAACAAGCAGACCTCATAAAGTGCGTCATGTGGTCGGATTGAGTCTGCAACTCGACTCCATGAAGTCGGAGTCGCGCTGGTAATCGTGGATCAAATGCCACGGTGAATACGTTCGGGCCTCGTACACACCGCCCGTCACACCATCAAATTGGGTTGCAAAGAAGTAGGTAGCAACCTTCGGGCGCTTACCGCACGTGATTCATGACTGGGGTGAAGTCGTAGCTAAGGTAACCGG
+
*,.+,./.%(''(*-%)3374(..-),*&*,,,-..950)))19-6;8761%($(*4685651.--../0))('()++-+.10.2+//7,.,,+/03*$*)04.(-+/-*((*+0:1+*6,6+',+08+*677/90-+))(5,.:6-/)&-(#*(&'*/.&+--2401143425.++*+,0439/4233112+3++.014857666:0:22-.4,6,33651.***,1+*-/.*/,01342-54;5*2,7,578365-*)&*53,2,.(*.31.5.94000---'+..-,'#(*+34446:9;945**&%'./))*)(*35+()-&2)4/*05110//..3303:31130-&&(+,+*+,/:2.,()/-.4;8;6.-%').3212011*),1,+*++'((*1/114.3812,)+,,6-/6+*(+01+2139011,+/9778,%%.*-28,,&0*7974%.,,--48.(((/**,,-*+30:.---,2546:6:4460+0)/',-3.--430701,2.-/05560/(**+(%$)*.-737,2216463:87,41.70*+*)'3,5/9893296.-2*%'()')')-+-+,'(0'+(',428/1013/--0139994424+)1),))()-3/1/5/'$(&)(./,$'&*+)28.,,,,-43*++&'*('),,-34,7-532&(*(4-.'),/15/2,,./.1898871)&((108450-,-*-+185,(132:9593*4+/.%')+**+*(%&'*&'')),-/'(925<66;8788:17&,%3.1504/05805++-+*+++)(-3/110032<;..4+,'+'*(/7119222124.))-0500()%&%%&%(**&(*/0<6321))*&'*,'*/672;2199221/0559-()&)/)*/7879966.()()+**5,(+%323612776;603578:4%0'(&.,6*6)3)('-//18636221011.,)),.33025*+%$+++,(*+',,04--+..;778203,+-)(13:5779955131:*23326616331325;,6;/-4678679+,((%%%)*44-3-..7*&(*('**'')$('-),14,+*%+2/70/12,-%(*-17:;89:530//793)+*,)++*/)'++,,+,-/57964
@d79080ac-cc20-4fd4-8c2c-6048ce707e06 ch=155 read=74938 start_time=2019-12-13T05:40:20Z barcode=BC01 runid=2c9cf7bc05858273f10e7d7ec552fc0bd742dc3e
CTCCACGGGAAGGCAGCAGTGGGGAATTTTTTTGGACAATGGGCGAAAGCCTGATCCAGCAATGCCGCGTGCAGGATGAAAGGCCTTCGGGTTGTAAACTGCTTTTGTACGGAACGAAAAAAACAGCCTTCTAATACAGGGGCCATGACGGTACCGCCAGAATAAGCACCGGCTAACTACGTGCCAGCAGCCGCCGGTAATACGTAGAGGTGCGGCGTTAATCGGAGATTACTGGGCGTAAAGCGTGCGCGAGCGGTTATATAAAGACAGATGTAATCCCCAGGCTCAACACAGGAACTGCATTTGTGGCTACTGGCTAGAGTACGGTAGAGGGGATGGAATTCGCGTGTAGCAGTGAAATGCGCACGTAGATATGGAGAGGAACACACCGGCGAAGGCAATCCCTGGACCTGTACTGGCGGCACTCATGCACAGCGTATGAGGCAAACGGGATTAGATACCCTGGTAGTCCACGCCCTAAACGGTATCCCAACTGGTTGTTGGAATTGGATTTCTCAGTAACGAAGCTAACGCGTGAAGTTGACCGCCGCAGGGGAGTACGGCCGCAAGGTTGAAACTCAAAGGAATTGACGGGGACCCGCACAAGCGGTGGATGATGTGGTTTAATTCGATGCAACGCGAAACCTTACCCACCTTGCTGACATGGCAGTTTCCAGAGATGGATTCGTGCTCGAAAGAGAACCTGCACACAGGTGCTGCACATGGCTGTCGTCAGCTCGTGTGAGATGTTGGGTTAAGTCCGCAACAGGCGCAACCCTTGTCATTAGTTGCTACATTCAGTTGGGCACTCTAATGAGACTGCCGGTGATAAACCGGAGGAAGGTGGGGATGACGTCAAGTCCTCATGGCCCTTATAGGTGGGGCTACACGTCATACAATGGCTGGTACAGAGGGTTGCCAACCCGCGAGGGAGCTAATCCCATAAAACCAGTCGTAGTCCGGATCGCAGTCTGCAACTCGGCTGCGTGAAGTGAATGCTGGCAATCGCGGATCAACTGCCACGGTGGAGAATACGTTCCGGGCCTTTACCGCCCGTCACACCATGAAATTGGGTTGCAAAAGAAGTAGGTAGCTTAACCTTCGGGAGGCGCTTACCACTTTGTGATTCATGACTAGAGGTGAAATCATGTAAAGAGTAACCGG
+
(/6.,,-6--)+...4405810.&(*,06293.886802-/3065461*+0,,++.))(+//.05643031.+5:54/./*-3/75:43;96:677:022-/.7:2034619,76-.024/+((''--6:41*-,,-./+5/.5(*/122423620,1..0677423131*()+273-,---::82.,(+.*()'(///()$.-)*)&**..0&-+.680/..+6*'*,0.34746525.91()--6544)-03.504/-**(/++20')&-*(&*&*88-*0787:150*(*2,0-/432.*/&%#''-.&%#%%$&()(*)*61.*''&,47/359-5,6,0-2486443.+../(50)*,++&,,02435432,+)'(.+2-,3-0//'+-*))**-0-27++9::;<956-.&*''*,)%%%(/.,,,,++-**%&('())6:5:+78-2.,.9879;20060.-126/1125,')6)1-(/&,./++//00;9<81;14*-.-++'8::.64-113-3*,/+,2-*+)).41533/;//---1-''&(*('%%(&%&&.-1-53(,+-+181/144:-*(')*.3)5)(73/5954/-/-5/10:64520,),*')0.5(1*3;30.//3843/1,/0&0,/,,386/1)2*''&)&'))..-&')4+/++)+,-.4/+9.98:8747,.9)(*./8396654435147555:93,./25536277//.)+,-2'(%(')*65/41+*./565486.-00(9*17304/&09+,+*,7/70///9///3689<;/,6,0*&&$&'((*4.1175689;12/)(*%/85:85-*/--/*-+,,322557988672.24666551846*+3/4-3-,(466330+%'(+:55508004:766:7676.-+/)4:*,95538300+(/-'()*4795/--%*(496-;16633:87.8'8*971%1).4:84/*(+-82,3102-1'0****$$&$%&%&$)**.*)11/09*(''&+3-,))*'..*/:15717/,.4010,,.,)*2+/32/0111/3:882%%'&*((14:588:8.$*((+*0+*+'''%0(+()*0$2/),),'+)-,-3+--7/,01277211*,)$)%*%%.)'*')*&*%'+*+&&%'.26+2+
@6df44911-3597-4996-a010-fe351862af98 ch=14 read=47210 start_time=2019-12-13T05:40:17Z barcode=BC01 runid=2c9cf7bc05858273f10e7d7ec552fc0bd742dc3e
CCGGTTACCTTGTTGCGACTTCACTGATCATGAATCACAAAGTGGTAAGCGCCCTCCCGAGTTAAGCTGCCTGCTTCTTTTGCAACCCACTCCCATGGTGTGACGGGCGGTGTACGCAAGGCCAGGGAACGTATTCACCGTGGCATTCTGATCGATTACTGGCGATTCCGACTTCATGGAGTCAGGTTACCCGAACTCAATCCGGACTACGACGCACTTTATGAGGTCCGCTTGCTCTCGCGAGGGAGTCGCTTCTCTTTATGCGCCATTGTGGCACGTGTGTAGCCCTGGTCGTAAGGGCCATGATGACTTGACGTCATCCCCACCTTCCTCCGGATTTATCGCTGGCGGTCTCCTTTGAGTTCCCGGCCGGACGCTGGCAACGAGATAAGGGTTGCGCGCTTCGTTGCGGGACTTAACAACATTTCACAACACGGGCTGACGACAGCCATGCAGCACCTGTCTCACGGTTCCCGGGCTCTCATCTCTGAAAACTTCCGTGGATGTCAAGACCAGGTAAGGTTCTTCGCGTTGCATCGAATTAAACCACATGCTCCACCGCTTGTGCGGGCCCGTCTTTGAGTTTAACCTTGCGGCCGTACTCCCCAGGCGGTCGACTTAACGCGTTAGCTCGGAAAACCACGCCTCAAGGGCACAACCTCCAAGTCGACATCGTTTTACGGCGTGGTTACCAGGGTATCTAATCCTGTTTGCTCCCCACGCTTTCGCACCTGAGCGTCAGTCTTCGTCAGGGGCCGCCTTCGCCACCGGTATTCCTCAGATCTCTACGCATTTCACCGCTTCGCCTGGAATTCTACCCCTCTACGAGACTCAAGCTTGCAGTATCAGATGCAGTTCCCCAGGTTGGGCCGGGGATTTCGCATCTGACAACAAACCGCCTGCGTGCGCTTGCGCCAGTAATTCCGATTAGCAACACCTCAATATTACCGCGGCTGCTGGCACGAAGGTTAGCCGGTGCTTCTTCTTGGGTAACGTCAATGAGCAAAGGTATTAACTTCTCCCTTCCTCCCCGCTGAAAGTACTTACAACCCGAAGGCCTTCATCATACACGCGGCATGGCTGCATCAGGCTTGCGCCCATTGGTGCAATATTCCCCACTGCTGCCTCCGTAGAAG
+
02556;24829.0.(-437980(('')01/24480/./344/019.30*+/3:,..74)%.,86-,-,,13,'13:33;<1/54/35)(,,.++)+,*+-,+146:9433-++(*&+*,.'-(%-/*++,)..1;52493141//3.9,,.+-)*+1//1&..+37953--*,+*%(',$%'+%&,5+%(%%(+35884;71./3/660/...23)-192-1-+..*/)$&-*')*+26243)*.(')+1-/0218.98-+-+-.29236/+'**%+-/-3-,..36513:;95.9--4955((+(--+,,.,.49:;;:677))445031(*)(+'-68-/0(0),82&+1.*,+,/-,,67747/-1,)01()(+,294**,''(1/../0)*-')')&'))+&52//0:8/)((0+*06745:8435667/5.*-015576432283986,')**/2.66877368;:759-.'&'((,-1*)+,-,476,/1718789<;:8::76577:678/4),,2:78<99;2:0--012/--/,4:9;;3212-./0946:0207/34:75-47)'(&+4-,)-1;;0;3151.-,+4.0134.6::.-/(52:85441/506.-.-0.,*-,1*1/1+&-+.//1963+1+6//./07310./304656584881896+*..,36+4%(+'(-+61.-/1/%+)*16564<6-.//560+0/22:96))'-,())+45761220184309)+882/7/0/)2,+,3(.5/856606+,/)*-86647687855;8224-**.)($('$&)3'/++,'14.++,'''''*+66844++,,'''(//40)*../9859:755*%*+7/5/-4.)25/*4:-,$*+,.))*,/4,.325;48:89;9;9-+()'%*(*+')55:8<851210.$'%$&%)+(-)(.-09238564:00/002-+%+'%%'++2-.,7*4*$&(*668*(&./616:6343+3/016188++1+)&/,+).+*--901;7,,-2--*0-,./*'&$%%$&)-(10+())/-733:+(+**.00&,(*+1.14/.,,.5305'*1.30,//9;/.58.*,&..7//-10793,/-----2.,,*+621-2+
@1d8ca8f8-bd67-44d2-b9f1-4e3504e85730 ch=115 read=106902 start_time=2019-12-13T05:40:07Z barcode=BC01 runid=2c9cf7bc05858273f10e7d7ec552fc0bd742dc3e
CTCCTGCAGGGCAGCAGTGGGGAATATTGCACAATGGAAGCAAGCCTGATGCAACCATGCCGCGTGTATGAAGAAGGCCTTCGTAAAAGTACTTTCAGCGGGGAGGAAGGGAGTAAAGTTAATACCTTTGCTCATTGACGTTACACCCGCAGAAGAAACACCGGCCCCAAACTCCGTGCCAGCAGCCGCGGTAATACGGAGGTGCAAGCGTTAATCAGGAATTGCACTGGGCGTAAAAGCGCGCAGGCGGTTTGTTAAAGTCAAATGTAATCCCCGGGCTCAACCTGGGAACTGCATCTGATACTGGCAAGCGAAAAGGTCTCGTAGAGGGGTAGAATTCCAGGTGTGGTGAGAATGCGTAAGAGATCTGGAGGAATACCGGTGGCAGAAGGCAGCCCCCTGGACGAAGACTGACGCTCAGGTGCGAAAGCGTGGGGAACAGGATTAGATGCACCTGGTAGTCCCACGCCGTAAACGATTATCGACTTGGAGGTTGTGCCCTTGAGGCGTGGCTTTGGAGCTAACGCGTTAAATTGAAATGCCTGGGGATACAGCCGCAAAGGTTCACTCAAATGAATTGACGGGGGCCGCACAAGCGGTGGAGCGTGTGGTTTAATTCGATGCAACGCGAAGAACCTTACCTGGTCTTGACATCACGGAAGTTTTCAGAGATGAGAATGTGCCTTCGGGAACCGTGAGACAGGTGCTGCATGGCTGTCGTCAGCTCGTGTTGTGAAATGTTGGGTTAAAGTCCGCAACAGGCGCAGCCCTTATCGCTGTTGCCAGCGGTCCGGCCGGGAACTCGACTGCCAGTGATAAACTGGAGGAAGGTGGGGATGACGATGGTCATCGTGGCCCCTTACGACCAGGGCTACACACGTGCTACAATGGCGCATACAAAGCGACCTCGCGAGCAAGCGGACCTCATAAAGTGCGTCGTAGTCGGATTAAGGTCTGCAACTCGACTCCATGAAGTCGGAATCGCTAGTAATCGTGGATCAGAATGCCACGAGTGAATACGTTCCCGGGCCTTTAACACACCGCCCGTCACACCGTAAATTGGGTTGCAAAGAGTAGAGTAAGCTTAACCTTCGGGGCGCTTACCACTTTGTGATTCGCGGCTGGGGTAGAAGTCGTAACAAGAGCG
+
().5)&1'50-**+,+24/58*//.185'*()-522'&&%&*2'..2102-*+%0*899:;785823.//2/)()+1/6372'',88)*03439.-*,-,38''/-*,,5*%)*.7/,02,1+-/,5/))235115/)('*(%)&+0.'1*+*.%.**)/.2,-++*''/5..310373;/..-.22,/0--5///75.+0,+3841/1/514122&(')'0('-*++3141++-30-+-,.+-*/87(.5:+*3759),998;;33,1.*033++589:;-806./9/5/.-----777786;9192,,&('()((*'()()241-++128-1(,,,8+1.194+''/&)(%*.-04-.3.&*+'-.2::0/2*2/29:79801,''-,-50/6388:.+079:,.-)+///0-......+*&%&'(***437;80('&$)4+2,*(,,+-(+0)----58/8*),.4;97:<0-)$+$$%&',*0).0(*).0),)07))1,*/1/2623.+.%/+0/0/1:222-9,+%%&$$%&#$%,)&%.,&')'++16/--57).1184(2013<:8.3.5.406,6;72/7(**33546/644823,()%)(1096584:0*+.0356-0723735:::1:1196/+)()*+%1144(('(%&',:963-)**+922008668499762&03,46:356'++0.25789;::5121-,+/0113/00023530:0//36-,+;/.-'1)2,()-1/),-/3.621(%(&*/.+3267/,4,1()523(5+..1+0+0+-+/+(+4-)&'),2/,+,,-009:::96')-)4,0*',21-01)-,&'')(+*--&,(*.6*%$&%&+)2/*.58561.++)*,+164673:3153,2-0.353-')*66883,1---398.2/4+/:7757680-/58732.0*305*5*4,/'-)()9792033//-026977/6.--4'3+.+-,+/(.//701/55733421(7,/82*-+&('()***:5565')..22+,-(,0-/0/3:71:-.20./--.'''',+.+/0273336)'&&(()%'*0*)**105/166:*20+-//42004--46-*((,.:3(+.,43*(-))&%'''(.,2,3--.'&))'
@a5002889-4e89-4afc-9c1d-dda5fd70116b ch=284 read=60000 start_time=2019-12-13T05:40:29Z barcode=BC01 runid=2c9cf7bc05858273f10e7d7ec552fc0bd742dc3e
CTCCTACGGGAGGCAGCAGTGGGGAATGTGCACAATGGGGGAACCCTGATGCAGCAACGCCGCGTGAGAGTGATGAAGGTTTTCGGATCGTAAAGCTCTGTCTTTGGGAAGATAATGACGGTACCCGGAAGCCACGGCTAACTACGTGCCAGCAGCCGCGGTATGCAGTAGGTGGCGAGCGTTATCCGGATTTGGGCGTAAAGGGGGGCGTAGGCGGATGATTAAGTGGGATGTAGAAATACCCGGGCTCAACTTGGGTGCTGCGTTAAACTGTGGTTATCTAGAGTGCAGGAGAGGAGAGTGGAATTCCCTGGATGTAGCGGTGGAAATGCGTAGAGATTAGGAGGGAAGAACACCAGTGGCGAAGGCGACTCTCTGGACTGTAACTGACGCTGAGGCTCGAAAGCGTGGGGAGCAAGCAGGGGATTAGATACCCTGGTAGTCCACGCCGTAAACGATGAATACTAGGTGTGGGGTTTCAACACCTCCGTGCCGCCGCTAACGCATTAGAGTATTCCGCCGCAGAATTGCGGTCGCAAGATTAAAAGGAATTGACGGGGACCCGCACAAGTAGCGGAGCATGTGGTTTTAATTCGAAGCAACGCGAAGAACCTTACCTACACTTGACATCCTTGCATTACTCTTAATCGAGGAAATCCCTTCGGGACAAGGTGACAGGTGGTGCATGGTTGTCGTCAGCTCGTGTCGTGAGATGTTGGGTTAGTCCGCAACGAGCGCAACCCTTGTCAGGTGGATTACTACCATTAAGTTGAGGACTCTGGCAGAGACTGCCTGGGTTAACCAGGAGGAAGGTGGGGATGACGTCAAATCATCAGCACCCGCCATGTAAAGGGCTACACACGTGCTACAATGGCTGGTACAGAGGATGCAATACCGCGAGGTGGGCAAACTTTAAAACCAGTCTCAGTTCGGATTGTAGGCTGAAACTCGCCTACTGAAGCTGGAGTTACTAGTAATCGCGAATCAGAATGTCGCGGTGAATACCGGGTCTTGCACACCGCCCGTCACACCGAGAGTTGGCAATACCCGAAGTCGTGAGCTAACCGCAAAGGGGGGCAGCGGCCGAAGGTAGGGTCAGCGGTGGGGAGGTGAAAGTCGTAACAAGGTAACCGG
+
,004024*03+03/133*+,'.-)(-)$+'')(043-366,+62:/,+01212*21765695667,+(&(*+.0+-3)2/982/377972171*'()19882289-5/).-10371/+-,0.*3.'(*&'')0+,4+++4/452514-/631-,,9)((*'*+-*+(('')(%*'%&&*/.,/-,0(2),).+.48987:;.-*/2(+-)+%4/3:;::7649+-.34<:8975(%),+(&1.(03124:.2--2-6--.10+)*)))).)0-&*.19///+*+---39781/.)0,&(')*-1'.(5*:-)(,(-//,421:42*//**2388-,,+)0,.21+*/*,+02:...3+4202-+*)-+1052321(+0964/**,/1+,+*'+-./37145)(((*.13:;;)'+,9;&6/1.2.(,1./0504:7/19815-1&')12731697.0,/15:520/+277887:95,80601(&**'1..167856:0//0-**+)--/%&'(+9879456%&'+(),)%+.:11/80+**0&*'&%,+,+/-4.749<768<8/--00*)))-.6/--,-/--1/0:92-4031),,*+,*,)(+.2(+43/2,.694..+,,8446779/8....7.--12//0.,..,,*+0,)/632:0'*,)/0-(+),57++1/08/-/006;8;555144,*+,.169997845244,3-37-3+*'--/*,+**++))',*0.:05/*++&'(,++$*)(-./8<2:26++/,,,5347420'+*$'%,/5775534:3.5060:72.+2(**)*,-473.4-.../65:./088-(%%#('&#%$)&%&*-+*2.,*+,')%(&*(-0358:2.1.,0/)(+'('('')++1-+%0,-2.(,.,/1/1*:6236.1::12;6679/7+//:4(.&2*/-.2534,/3)(-)+-64-,'(.++,761)-0:/00,2-4...-/117/1*+,9/.,++208656:8346,2++*('%('*+/7649202200%+&%''%),-3,+3;2,160*()*+/)+,'0/149674215)-,+12+-46/3.-))*,-0-.*3../4633*2*))*$'0*--),(+,34//-.4)3.2:9:;0
@9f1465ab-8e72-4b86-badb-20c2fae91e12 ch=146 read=78039 start_time=2019-12-13T05:40:37Z barcode=BC01 runid=2c9cf7bc05858273f10e7d7ec552fc0bd742dc3e
CTCCTACGGGAGGCAGCAGTGGGAATATTGCACAATGGGCGCAAGCCTGATGCAACCATGCCGCGTGTATGAAAGAAGGCCTTCCGGGTTGTAAAGTACTTTCAGCGGGGAGGAAGGGTAAAGTTAATACCTTTGCTCGTGGCGTTACCCGCAGAAGAAACACCGGCTAACTCCGTGCCAGCAGCCGCGGTAATACGGAGGGGTGCAAGCGTTAATCAGATTACTGGGCGTAAAGGCGCACGCAGGCAGTTTTGTTAAGTCGGATGTGAAATCCCCGGGCTCAACCTGGGGCTGCATCTGATACTGGCAAACTTGAGTCTCGTAGAGGGGTAGAATTCAGGTGTAGCGGTGAAAATGCGTAGATCTGGAGATACCGGGAGGCGAGCGGCCCCACGGACGGAGCTGACGCTCAGGTGCGAAAGCGTGGGGGGGCAAACGGGATTGGGAAATACCCTGGTAGTCCACGCCGTAAACGATATGTCGACTTGGAGGTTGTGCCCATGAGGCGTGGCGCCGGAGCTAACGCGTTAAGTCGACCGCCTGGGAGAATACGGCCGCAAAGGTTAAAAACTCAAATGAATTGACAGGGGGGGCCCGCACAAGCGGTGGGCATGTGGTTTAATTCGATGCAACGCGAAGAACCTGGTCTTGGCTGACATCCACGGAAGTTTTCAGAGATGAGAATGTGCCTTCGGGAACCGTGAGACAGGTGCTGCATGGCTGTCGTCAGCTCGTGTTGTGAAATGTTGGGTTGATGCAGCAGGCGCAACCCATATCCTTTGTTGCCAGCGGTCCGGCCGGGGAACTCAAAGGAGGCTGCCAGTGATAAACTGGAGGAAGGTGGGGATGACGTCAAGTCATCGCTGGCCCCACTTTGACCAGGGCTACGTGCTACAATGGCGCATACAAAGAGAGAAGCGACCTCGCGCGAGCAAGCGGACCCATAAAGTACGTCGTAGTCCGGATTGGAGTCTGCAACTCGACTCCATGAAGTCGGAATCGCCTTGTAATCGTGGATCAGAATGCCACGGTGAATACGTTCCCGGGCCTTGTACACACCACCCGTCACACCATGGGGGGTGCAAAGAAGTGAGTAGCTTAACCTTCGGGAACGCTTACCACTTTGTGATTCATGACTGGGGTGAAGTCGTAACAAAGGTAACCGG
+
..1++,-*35,-/))))+,1-72)0,1461./1.,,/38559:;,6.)*$&$%&*.105/47-..-/215338+'*--.798:1**878:3/26,'()*,653358,89+*-,)(/*(()32,.0.0-./068/+,++(),)3319-3.($&&',.&*.()//8.6//-700/60117;,,,,.797932/,-,1./6+-.0+0.-()*,01605/2((,5,+-88:721-2/(&$%+,+/.139;9%53;;...9.3-06)+*(%$$'-*(367+,12339+5/3.12+()+*,-01.-../8446247.)('(&+,,,/56,0&0.7,12+4+6+84081/,/34552-.+0+()530**.1440(')$*(-2+*.''.,*),+--447+&)/736/,(%*'))//668.0::;94/55,-34:776:0043:$2)16,3,'((+&)(008..4:944.41&*15:99:8+-+()+0+3189838/4-.//5).,-92)*,-4+*-(,*,*/001/),08;54321837.1879:;699758.'&')+*,0/9012,0,*2.:0986-7786;+*+$$&%&&%$++.890,-5+%)%(*1/7360--('+/&'(0/82263:7-.00089523+-4,.+.++,..-5,2&&$&%-/23/.228*3+-7;5.'()++1//+&))(6/11/0.1:444420843448078999977542./6568999545563/,,--225;:5051463.-(&%$'%%*&'-/,//1/1)&(+*2+,-))51189320/811,3-2.(/2+*4.//78),+..0.04495352345;36661./*)*,,407:203//2555/+./39-,%&%+)32.+))''$&);;7:877,,,)*01.)+-0/27516783879*'')*'*+()877764121/,+-*1;46582/71+,184&.%/1578;::0:)4)+8+2.))++((,-,/03134769555481,3'+*86723'&&&(''(*42/+,.3,/(3--4.+,-/.&*421335801,(5;9180//6410/04('+)'(.--222165(%(*'-)*)6/'*.++%%%%&',0*.+--3:619+'%%%()'*.-*,/4.,.034;7465363.)''+*,-,-84758558'/,13;:;,)
@8a111a51-fb5f-469d-88ba-ac0c3e1b41fb ch=111 read=113946 start_time=2019-12-13T05:40:35Z barcode=BC01 runid=2c9cf7bc05858273f10e7d7ec552fc0bd742dc3e
CGCCGACACGACTTCACCCCAGTCATGGATCACCAGAAGTGATAGCGCCCTCCGGGTTAAGCTACCTACTTTTGCGGCTTCCTCCGCGGTCGGGCGGCGTGTTGCAAGGCCGGAACGTATTCACCGTGGCATTCGATCCGGTTACTAGCGATTCGACTTCATGGGTCGGTTGCGGGCTCTCAATCTGGGACTGCGTGCGCTTCGCTGGTCGCTTGCTCTCGCGAGGAGTCGCTTCTCTTGGCATAATTGTAGCGCGTGTGTAGCCCTGGTCATGGGGCCATGACTTGACGTCATCCCACCTTCCTCCAGTTTAATAACAAGCGTCAGGTTCCAGACCGCGCAGCAACAAAGGGATAAGGTTGCTCGTTGCGGAACGCTGGCATTTCACCATGCGACTGACGACAATGGCAGCACCATCTCCACGGTTCCCGAAGGCACATTCTCATCTCTGGCTGCGGCGGATGTAAGTTAGGTGATTTGCTGTTTGTTCATCGATTAAGCCTGTGCTCCACGCTTGTCGGTGTTTAGTTTTAACCTTGCGGCCGTACTCCCCAGGCGGTCGAGCAACGCGTTAGCTCCGGAAGCCACGCCTCAGAACAACCTCAAGTCGACATCGTTTGTGGACTACCGGGTATAATCCTGTTTTGCTCCGCTTGCGCCTGAACAGTCTTTCGTCCAGAAGTGCCAGCCATACCAGGTATTCCTGCTCTGCGTTTCACCGCTTCACACCTGGAATTCTACCCCTCTACGGACAAACTTGCCGAAGGTATCAGATGCAGGTTCCAAGGTTAGGCCGGTTTCGCATCTGACTTAACAGAGCGCTACGCATTGCAGCACGCCGGTAAAGTTCCGTTCTTTACCCTCCGTATTACCGCGGCTGCTGGCACGGAGTTAGCCGGTGCATTCCTCTGCGGGTAACGTCAATGAGCAAAAGGTATTAACTTCTCCTTCTCCATTTGGTGCTTTCCTGGCCAGTTATGCCGCTACGCGCTGGCAAGCATGGAGGCTTACGCCCATTATGCAGCCTTCCCCTGCTGCTCCCGTGAAGACAATCAACGCAAACAGAGGTTAACACCTGAAGACGCGACGACTTTCTTCCTTTTAAGCAGTACGTAACCCTACCGCA
+
('-,'&)$&(+,/-/)*,-*%'.3-/-'/--*+')%(&'$'(&&%%&./,*1&))'(''&$%'&(''$(,02-%(&(&%'$&'+)&%*$$$&(/0')%&&$((%'')*+1-'+())8:95;423310.0-.06-*+*0%$''&$&&.../,2*.(+55:2'((-)*%'*(-*.&-'())(('%''%'0*'&$#%&''(&'*(((*(+)%&&*,-)-..-.,--+,+$()-))(*%&$%$&$%#%&'2*)*0--(*+,+-*'(*-52.2854&3*25416()'(%%%)*././581(/)199489*-*(.-8()&$&'(+.(('&)$+,(&#$#%((('&#&$&''&)/61(.+')*((&'%#$%$'.-)-'-&**%%$%(&#%)''$))'&%%(&(*/02+'%'%&&$$%'(-1213752)(+,28;03+($$$*()-.093+-0/.)&&)**((-.)-.4''&%$%#%%#)'%'$(('%&&%''$%)/&&&&'$*)''$%$$$+++/.,%(%#$$$$'((*(+2/'*/:8)4--+,,++&%#(%*%,,511+(.-3086))($%*2,,-()/++,.//(+)'%-72434816**))')./922)4(+./31-01(1/*(&)-+11122'(%%$'%+)/2-'.885)0021''&%&)'*)'&%%',')+2:1/,*0)*()%(&&&''%(.&&&)3&(**+4834/..-*$#&%)53/1630,,,&%''0323,4*4-02&0.-+*+*())%%%()*('').0&%%(&()*.*+/0,.(-'1/.-*'')-+%+-5+&(%&'(&)*,,,++'&&/&&'%%%*(**&+&*%+%"$$$&$+)+*'(%&(()-3-%&,.**)&%-1-/..-/164/05/3.1,-.4627.&(+1%(/3-'((*'&%$$'+)4444-3*1./298443*2.-,02697*,+0+*,++()/'&()')+'))#)-,+)+''&%$'&&%),&#%&##%#&%$%%#&%&%$$'&&()$&#%&+$%&++0-0//-*$''$$#&%&(&()**-*()2.(*'13()*)))%,'(&'(*)(&(,)%*')+)+&,#$$$'%$%)&')+&&*)+*)*/40,-4-%&''%**%-&)))*&-%&($$&'&%$$%
@998ec312-2d8a-40cd-92a5-f6c925147734 ch=35 read=77737 start_time=2019-12-13T05:39:59Z barcode=BC01 runid=2c9cf7bc05858273f10e7d7ec552fc0bd742dc3e
TTCGTACTTCGTTCAGTTACGTATTGCTTGTTAACCTACTTGCCTGTCGCTCTATCTTCCGGTTACCTTGTTACGACTTCACCCCAATCATCAATCCCGCAGCCAGACAGCTCCTTCCTTGCGGTTAGGCCACCGGCTTCGTTGTTATCAACTCTCGTGGTGCTTGTGACGGGCGGTGTACAAAGGCCGGAACGTATTCACCGCGACATGCTGATTCGCGATTACTAGCGATTCCAACTTCATGTAGTCGAGTTGCGGACTACAATCCAGACGCGAATGGTTTTATGGGTTTTGCTTCACCTCGCGGCTTCGCTTCCCTCCTGCACCATCCATTTGTAGCGCGTGTAGCCCAGGTCATAAGGGGGGGCATGATGATTTGACGTCATCCCGCCTTCCTCCAACGGTCACTAGCAGTCTCGCCAGAGTCCCAACTTAATGATGGTAACTAACGATAAGGGTTGCGCTCGTTGCGGGACTTAACCCAACATCTCATTTTGAGGCTGGCGACAACCATGCACCACCTGTATCTCATATGGCTATCTCTCCCATCTGGAGCCTTTATGAGTATGTCAAGGCCTGGTAAGGTTCTTCGCGTTACTTCGAATTAAACCACATGCTCCACCGCTTGTGTGCGGGCCCGTCAATTCCTTTGAGTTTCATTCTTGCGAACGTACTACTCAGGCGAATTACTTATTGCGTTAACTGCAGCACTGAACTTTGACATCAACGCAGGTACTCATCGTTTACGGCGGCGTGGACTACTAGGGTATCTAATCCTATTTCCCCACGCTTTCCGGGACTGGAAGCGTCAGTTGCAGGCCAGATCGTCGCCTTATACTGGTGTTCCTCCATATATCTACGCATTTCACACCGCTACATAGATTCCACGATCTCCTGCACTCTAGCTGCCTGGTTTCTATGGCTTACTGAAGTTAAGCTTCAGGCTTTCACCACAGACCCTTGCTGCCGCCTGCTCCCTCTTTACGCCCAGGTTGGATAACGCTTGCCACCTGCGTATTACCGCGGCTGCTGGCACGTAGTTAGCCGTGGACTTTCCTAATAAAGTACCGTCACTCGGCTACCATTTCCTGTAGCCGCCGTTCTTCCTTTATAACAAGAGTTTACAATCCGAAGACCTTCTTCCTTCACGCGGCGTTGCTCGGTGGGGTTTCCCCATTGCCGAAAATTCCCTACTGCTGCCTCCCGTAG
+
*($%))35960139(*.,,,78204)+*/-151323/*+,-+5;98999::99899:;-/-2-503.9-+07%-,,.09/.166/+2,037-2/*38,,40)-5-//6-..-/2071.)1),5829./7:;//4-.,/.-(),(,6-.023-,+(()+,,./'*&()--56<91/10,,**51&(',0'*(++/223;101/&,+'(36./00/7/8*./.2(%'0.233253-*,,,-405569:9:943.3/+.0600.1/78864$'-+%$(*/,118:;1444:01;:.,.120/1725121620:-+-9-;:+*5')+,--2058930:,-..,+--/1,+&)*1*&.411040,,)103/0438656665<61279:9::163,/7:8:5-2+/*+&&)*11.$'(*37444(+),''()((&*-+-.0.0//4071((--2-..)(3/(0./:/.,-,./17/-08:/,3-5+4/*041,+)&(%'./-)(-5,0/+./.029383942234*/306777868,0,()(*)011/.,/0**/030.,-51681,+(*),,43681'310773-015,6/:89<;9:82:'*+8-)+,0.5<9:<110145548568,,0)((')...2+/4)%,-789;5048.+(,/9702.:.-6/-&'./1415)+.343679)('-'')15.310166842244+(*)%--88;449:101638,5-%)%&,(+,226:880:6-./5,*(&--06/,2--1.+)(.*.0),,/.*&(*/*055-+,++392--1;9)''&%(&&&216-+1-,,+)-(/0.022.5010-/,%$%),03,-3967/3:+-78889:89/1..243+/-27-....)*')1.43.)))'+,()..1312221121344;89:9<8676720,0,,-77.5/-924),,3,(895285.$&*%((*.5<44/-,*,05.1;,.../;3,+5.*&(&%%$%(%'&-.8558522/6.1:666/(/+,.11.,*+/3/..0.104+),-.0.+7+)+3/342./10-('%),-024,--29889001//0/().-(3<4321111012/4668'(&)+--7/,,474,)&)),6+%&$(,++)/.+)465856;81595.0-.-3/235..01.*,'0900;-276+&'-,18126:94+87+&%*++-./2508:*,:60
@882efea6-28d3-42df-8074-ac9f58052d64 ch=200 read=54290 start_time=2019-12-13T05:40:45Z barcode=BC01 runid=2c9cf7bc05858273f10e7d7ec552fc0bd742dc3e
CCCGTTCTGTATTTACGACTTCACCCCAATCATGAATCACAAAATTGGTGGCCGCCTCCGAAGGTTAAGCTACCTACTTCTTTTGCAAGCCCACTCCCATGGTGTGACGAGGTGTACAAGGCCCGGGAACGTATTCACCGTGGCATTCTGATCACGATTACCGACCTCATGGAGTCGAGTTGCAGACTCAATCGGACTACAGGCGCACTTTATGAGGTCCGCTTGTTGCCAGGAGTCGCTTCTCTTTGTATGTGCGCCATTGTAGCACGTGTGTAGCCCTGGTCGTAAGGGCCACTTGATGACTTGACGTCATCCCCACCTTCCTCCAGTTTATCACTGGCAGTCTCGCGCTGAGTTCCGGCCGGACCGCTGGCAACAAAGGATAAGGAGTTGCGCTCGTTGCGGGACTTAACAACATTTCACAACACGAGCTGACGGCAGCCATACGGCACCTGTCTCTCACGGTTCCCGAAGCATTCTATCTGAAAACTTCCGTGGATGTCCAAGACCAGGTAAGGTTCTTCGCGTTGCATCGAATTAAACCACATGCTCCACCAGCATTGCGGGCCCAAATCAATTCATTTGAGTTTTAACCTTGCGGCCACCGTACTCCCCAGGCGGTCGACTTAACGCGTTAGCTCCGGAAGCCCGCCTCAAGGGCCTCCAAGTCGACATCGTTTACGGCGTGGACTACCAGGAGTATCTAATCCTGTTTGCTCCCCACGCTTTCGCACCTGAGCGTCAGTCTTCGTCCAGGGGCCGCCTTCGCCACCGGTATTCCTCAGATCTCTACGCATTTCACCGCTGCACCTGGAATTCTACCCCCCTCTACGAGATATTAAGCTTGCCAGTATCAGATGCAGTTCCAGGTTGGGCCAGGGGATTTTCACATCTGACTTAACAAACCGCCTGCGTGCGCTTACGCCCAGTAATAATTCCGATTAACGCTTGCACCCTCCATTATTACCGCGGCTGCTGGCACAGGTTAATGCCGGTGCTTCTTCTGCGGGTAACGTCAGTGAGCAAAGGTATTAACCTCCCTCCCGCTGAAAGTACTTTACAACCCAGAGGCCTTCTTCATACGCGGCATGGCTGCATCGAACTGCGCCCATTGTGCAATATTCCCCTGCTTGCCTCCCGTAG
+
).,()+$%%(%(.*)..368-,+0.1'3(,,'(*+51/-,+.)$*%((*(((%%))),''/,+.,020/466:;888:<82891+--3&19,+.+78/*22351113,,&*'%&&,.78+9/52.772876987<644;/1432/-2812300#%(,0*')'&67:97035,)**))(,4.%.%%/%'-,5192400%%&$(1002//0972231/30.)()-*()($&$$)*&*,2/1443965<2((&'%)*.48<324/-.23,0233523000;.,1998-+2-+3993+%&%*'1*)&(*./458995904-*-8.456100-239-,,7+54484%4410/'($$)(%-.20(()+*0.000..,5,-7587;)1.2533(0%*11-/0546/4/---8:842513&,6050;8/-2321.1/55455341'+*'*0+0(0%((&)1/11-..--.0-6524('&'&%$)0,+%)+4-**341.1328.4:<9987:'-+235;87:11.+2/6247347-9-,,99:/,..00;266.,**(*+0.,0*%*+)/++-,9/87/)+)*+'5+613597+'&1;<./6///1-/0641&(,+13323663.083.,4368.:-;-/..,/**(*,6363+/&)+')08684(./(+)(,'9,577506177538-'(&((-+::804447)83&()-966666;9538=0,/,352*%($&/790/556:786458:;1789798-,4*)4::/4:67;4<546..7.0;7::<9444''3223877777.4863-64)++'*+5;773322225474189-,8441/./.-&**('$'(5-/6'*,,.6178;8929906''4;5;13632&+4.1'..++--../1001-023324849;45:38:7962/)))%)(,)&('+,++15481&').3.-+,+30-.-290044+3*,-613;705///90/00*(0)128,7'&%-+366579;79<89:/67.+376361.%./569:;)/(,+.3,((-+3/))+2))677362/,+-066++.3-0*%%-+0-132/2;75+,-),360.-.2.177456028673714:2,.7-,'/(3,0/.641.))*)%+...091-.+%
@4f2e2522-df7c-42da-933a-08447905daba ch=3 read=33651 start_time=2019-12-13T05:40:52Z barcode=BC01 runid=2c9cf7bc05858273f10e7d7ec552fc0bd742dc3e
CTCCTACGGGAGGCAGCAGTGGGGAATATTGCACAATGGGCGCAAGCCTGATGCAACCATGCCGCGTGTATGAAGAAGGCCTTCGGGTTGTAAAGTACTTTCAGCGGGGAGAAGGGAGTAAGTTAATACCTTTGCTCATTGACGGTACCGCAGAAGAAACACCGGCTAACTCCGTGCCAGCCGCAGTAATACGGAGAAAGTGCAAGCGTTAATCGGAATTACTGGGCGTAAAGCGCAGGCGGTTTGTTAAAGTCAGATGTGAAATCCCCGAACAACCTGGGAACTACATCTGATACTGGCAAACGAGTCTCGTAGAGGGTAGAATTCCAGGTGTAGCGGTGAAATGCGTAGAGATCTGGAGGAATGCCGGTGGCGAGTGGCCCCCCTGGACGAGACTGACGCTCAGGTGCGAAAGCGTGGGAGCAAGCAAGTTAGATACCCTGGTAGTCCGCCGTAAACGATGTCGACTTGGAGGTTGTGCCCCTTGAGAATGGCTTCAGGCTAACGCGTTAAGTCGACCAGAGATACGGCCGCAAGGTTAAAACTCAAATAGTTGACGGGGGCCCGCACAAGCGGTGGAGCATGTGGTTTAATTCGATGCAACGCGAAGAACCTTACCTGGTCTTGACATCCACGGAAGTTCAGAGATGAGAATGTGCCTTCGGGAACCGTGAGATTGCTGCATGGCTGTCGTCAGCTCGTGTTGCGGTAGGTTAAGTCCCGCAACGAGCGCAACCCTTATCCTTTGTTGCCAGCGGTCCGGCCGGGAACTCAAAGGGAGACTGCCAGTGTCGCTGGAGGAAGGTGGGGATGACGTCAAGTCATCATAGCCCCGCCGACCAGGGCTACACACGTGCTACAATGGCGCATACAAAGAGAAGCGACATAAAGTGGACCTCATAAAAGTGCGTCGTAGTCCGGATTGAGTCTGTAACTCGACTCCATGAAGTCGAATCGCTGGCCAATCGTGGATCAGAAGTGCCACGGTAGAATGGCAGCACGTTCCGGGCCTTGTACACCGCCCGTCCTGTAGCATGGGAGTAAAGGTTGCAGAAGTATTGTAGCCTAACCTTCCGGGAGGGCGCTTACACTACAGATTCCATGACTGGGGTGAAGTCGAACAAGGTAACCGG
+
(*-**-1-30,,-.,34'--*-1(.,-44:.-).+5/*5/.*.4;55820011-1(.,33&791-,-,*+,--4*,-/.77/7.&/00/)(*/*%()*-;;.+/.-7:-(()))0+&')17+13/+**/0-13,-00'.)*)/+(-),,+./.10(-)$&(+2.11-04236768897((*)&*$)*'$')431,(('&('*+582614-2,,/'0.&1)022;:82./.30)+*-'*/0-15:**9,95/,/0/020.-++4*(,45*,&&().(&$%-22401/.,+0&'(/009::862)+*,.01.1780)%/6/,0((%)%/&)13/,)())/502297434143..-.+1+.*(*'))*%3548539/('&&,4.1514*,58800)',*+//14//0)-99:9,,10+.(4)/))%+01%1,$,'6./1767:')),.'*(.+')1/25720/)++5557/8.9.000-2+,)01,&(')''*0-13...0%))*-06..00-9/4-45('(&&')'(-.022,0)..9+9/93;;946724)('&.0.11/7:8-06)&+)-.518/404:00/0755547<;/87:50143599868/05007212302:6487649366:593+/17+4+,4*%(),.032015398574153++)-029685&+'.'(-9889:(634489681,.//967-1.)'+)&&),0-5.5160()00061/35%2((*3*-/,.431951/</0953/20/2347466;9,7--486,**)'()867:;223(%&')1.0-5+.-05306;759779887/7.598;4$&&(*30+&**(*-32*47750-()&(((*-40/.4--30157.+,-1,)+)*0+,/53.)/0*&%*0,+'()025;4/*//1789),%$'()+/-04-&(*)-,&,*1241,2113,.--2-.113736,.*'*%$.)-.9;:9936.')*&*./*'().&$&(%$%*)*$''..253/&.13+*0+,+./0273;61+.&$$#$%&).'3,(('&*('-)2)-&#*'%'(*(%$($,(*0557466,48,)--,.0-5+),&*&$$&%'-(-/*,-04430.*%'&&)(*,/834:1635914)0
@9b6fc3ea-6bd0-4e46-a1f3-5784c3463495 ch=99 read=112208 start_time=2019-12-13T05:41:03Z barcode=BC01 runid=2c9cf7bc05858273f10e7d7ec552fc0bd742dc3e
CCTTGTTACGACTTCACCCCAGTCATGAATCACAAAGTGGTAAGCGCCCTCGAAGGTTCGCTACCTACGCTTCTTTACAGCCCACTCCCATGGTGTGACGGGCGGTGTGTGCAAGGCCCGGGAACGCGTATTCCTGGCATTCTGATCCACGATTACCAGCGATTCCGGCTTCATGAGTCGGTTGCGAACTCAATCCGGACTACGACACTTGCTGAGGATGCGCTTGCTCTCGCGAGTCGCTTCTCTTTGTATGCGCGCCATTGGCCAGCACGGTGTGTAGCCCTGGTCGTAAGGGCCATGATGACGATCATCCCACCTTCCTCCAGTTTATCACTGCAGCGGTCTCGCTGAGTTCCGGCCGGACCGCTGGCAACAAAGGATAAGGGTTGCGCTCATGCGGGTTGTTAACATTTCCACAACACGAGCGGCGACAGCCATTACGCTTCTGTCTCACGGTTCCCAGGCATTCTCCATCTCTGAAACTTCCGTGGATGTCAAGACCAGGTGGAGTTCTTCAGCGTTGCATCAAAGAATTCGGCTCCACATGCTCCACCGCTTGTGCGGGCCCCGTCAATTCATTTTGAGTTTAACCTTGCGGCCGTACTCCCCAGGCGGTCGACAACGTTAGCTCCGGAAAGCCACGCCTCAGGCACAACCTCCAAGTCGACATCGTTTGCGGCGTGGACTACCAGGGTATCCTAATCCTGTTTGCTCCCCACGCTTTCGCACCTGAGCGTCAGTCTTCGTCCAGGGGGCCGCCTTCATACCGGTATTCCTCAGATCTCTGCGCATTTCACCGCTACACCTGGAATTCTGCCCCCCTCTACGAGGATCAAGCTTGCCAGTATCAGATGCAGTTCCCAGGTTGAGCCGGGATTTCGCATCTGACTTAACAAACCGCCTGCGTGCGCTTTACGCCCAGTAATTCCGATTAACGCTTGCGCCTCCGTATTACCGCGGCTGCTGGCACGAAAGGTTAGCAGTGCTTCTTCTGCGGGTAACGTCAATGAGCAAGGTGCTTTACTCCCTTCCCTCCCCGCTGAAAGTACTTTACAACCCGGGCCTTCTTCGCGCGGCATGGCTGCATCAGGCTTGCGCCCGGTGTGCAATATTCCCCACTGCTGCCCTCCCGTAGGAG
+
,213/25-.//22752479.5589-,)*555.2.500.-+(,-(+-3;8//')./.(0$&)-/0/./.+-1114:2&*)(,4,&-+:0/)/.497734.)/4..)(())))0.'..17')67031+,234545&(061/3:1377/6-&')(.+'&%&*155::7731-.9/010*+-/%1/70)%*()56+:114/8/75,+,++%**)'&((&',(($*()1-+,6)&'&(*&,,+,-6+331596*,+.230/&,5-7*/%)%(*0..'(.,**)*)08+*1:::481..886;99010---'&)*1867,),,3:55//*,.1;.-,92434.',,(11266)&()+/759)*-74/:196/2:6;60.219,.-//3//41-900021.$(%#'/(,.%*('(,(..()'',-'.--+*,+-133151,-4+2('))'%$''0..)-*-29:<34+%*53217955)+.212('-'$'5):87888:6,.6()*-.:8260&)&*79558,&&'(),)./66'-+%**)-/.5.)(*&)*++,-/,)/1,+.*+-/&)0*1;1''+,,334///9:00227:1+*%&.+,-0018585550431'.5:8999588523-//,',-,602..+&*-*014875-7-)+,:566/7*2/102/122369686()(.-/14978768:542./2+4'%&&).--/2<1-06368+*/-12;:52427:0398:010/2763750/2')26;7,48::98:6'(,06/3+**0.2180.010.//(14755<.(%*+*,5,.*/-),,4*5,2/$1.543+-//--+)+))**%%(1/404:678779-2/6+,)2177'((/42932.4/'10#7+(*+2135130+-+6,68<:2:47999974673.4;825-62,(0245791)),294850-/+&+&,2/6814-0,,475548445:://*%'(**&'%)*%%&'.,-.8/98;9:8:7:7458645547554/36)(&*&'),(&+--8-157/)(+131)0/969201*12460,1729,,,/.94:88;)&'%''++03553302223/99/45+3,86+'%-&+$-01..29703-$'(+55),)''.8,.0+61()
@54d3dd00-1ca6-4e82-84e6-7727c583bbf1 ch=26 read=35868 start_time=2019-12-13T05:41:01Z barcode=BC01 runid=2c9cf7bc05858273f10e7d7ec552fc0bd742dc3e
CTCCTACGGGAGGCAGCAGTGGGGAATATTGCACAATGGGCGCAAGCCTGATGCAGCCATGCCGCGTGTATGAAGAAGGCCTTCCGGGTTGTAAAAGTACTTTCAGCGGGAGGAAGGGAGTAAAGTTAATACCTTTGCTCGGCTGGCGTTGCAGAAGAAGCACCGGCTAACTCCGTGCCAGCAGCCGCGGTAATACGGAGGTGCAAGCGTTAATCGGAATTACTGGGCGTAAAGCGCATGAGCGGTTTTGTTAAGTCGAAATCCCCACGGGCTCAACCTGGGAACTGCATCTGATACTGGCAACGAGGTCTCGTAGGGGTAGAATTCCAGGTGTAGCGGTGGAAATGCGTAGAGATCTGGAGGAATACCGGGTGGCGAAGGCGGCCCCCTGGACGAAGACTGACGCTCAGGTGCGAAAGCGTGGGGAGCAAGCAGGATTAGATGCCCTGGTAGTCCACGCCGTAAACGATGTCGACTTGGAGGTTGTGCCCTTGAGGCGTGGCTTCCGGAGCTAACGCGTTAGGTCGACCGCCTGGGGAGTACGGCCGCAGGTTAAAAACTCAAATGAATTGACGGGGGCCCGCACAAGCGGTGGAGCGTAATGGTTTAATTCGATTAACGCGAAGAACCTTACCACCTGGTCTTGACATCCACGGAAGTTTTTTTCAGAGATGAGGAATGTGCCTTCGGGAACCGTGAGACAGGTGCTGCATGGCTGTCGTCAGCTCGTGTTGTGAAATGTTGGGTTAAAGTCCCGCAGCAGGCCGCAACCCTTATCCTTTGTTGCCAGCAGTCCGTGGGAACTCAAAGGAGACTGCCAGTGATAAACTGGAGGAAGGTGGGGATGACGTCAAAGTCATCATGGCCCTACGACCAAGGGCTACACGTGCTACAATGGCGCATACAAGAGAAGCGACCTCGCGAGCAAGCGGACCTCATAAAGTGCGTCGTAGTCGGATTGGAGTCTGCAACTCGACTCCATGAAGTCCGGAATCGCTGGTAATCGTGGATCAAGATGCCACGGTGAATACGTTCGGAGCTGTACACACCGCCGTCACACCATGGGAGTGGGTTGCAAAGAAGTAGGTAGCTTAACCTTCGGGAGGAGCGCTTACCACTTTGTGATTCGCGAGGGTGAAGTCGTAACAAGTAACCGG
+
0011-*1(46+.6,-63.1*453,)0--.-..455;86;72132,+7-8665/3*$,0137864545;9885.2''**/,7203++997903088-)0,--370,/.*63*--,1+4,%()287.3/1/0013/12++*)(&&(/&,('&%)(&**$)'$&')/-0-,1+*+562521)())*,/1/6-2*/.-+-(-(/,),379575473423&21&9*,-:86,**.171,))*&&%%)-,23<<336:69++.')-()633*&),21112321...2.0.03574.1,,-//:98923,'%'('&'-..3(++4./.-.001-)(,++&$%(,,3/8-.4.,.866,++,.05680.2.*++(+**1/$*''(//+*.+1/868/*.678..-)-///02898812774/+,5///49:<9))*.08%2+6:/70*'--'67..006/0180(*(/9594;6324658:;990:/3+**09-005:2.1/00665321,--/**')&+)+67664360-514588:684&%-4('++,83863.-3)7271850..167;80-+)/*+,437;62/8,,/-0)+)*)7341,..*.*++077;;244:9-%*$)).-0,-4..84/4/+/.*/9676653921377991322+)+.26:<4-6,+++,8,+.&,)'())1:7:8+.+,,06/026657/45:776650-.85:9:9675(111288346(((*0--0,7)+6*9+9213/8.+-,'0'&**,,-/'22(-,+.0-+5))11,3/--3'4542&&(,*/,/4116-0/01217668.-,((*.369:;20//0636328;75:9:9863-7/-15155-/,3/9,)',-/211)2123))(%&&*+043.2/-+2001+,,-.3+*),+*-2787896/+++(-:(/380/1024668634/0001453515&.%....,./6567182226.656;89/6..-1-131:8:-,)&*')--.3988:84+'%(./:7--/.,)(76586778,1+)((&)++.//5:057-0510.18,0+,('))12-3/05/91&(+()-31101)+'()1569:+9.+,+$+-(,2-,9:/.10-()+0684&(*%,0+++/1.-.+,/5552)+.68886
@26ccfdb8-904f-4227-a727-66239230f5bb ch=82 read=76694 start_time=2019-12-13T05:40:59Z barcode=BC01 runid=2c9cf7bc05858273f10e7d7ec552fc0bd742dc3e
CTCCTACGGGAGGCAGCAGTAAAATTTCGGCAATGGGGAAACCCTGACCGAGCAACGCCGCGTGAAGGAAGAAAGGTTTTTTCAGTTGTAAACTTCTGTTATAAAGGAAGAACGGCGGCTACGAAATGGTAGCCGAGTGACGGTTTTATTAGAAAGCCACGGCTAACTACGTGCCAGCAGCCGCGGTAATACGTAGGTGGCAAAGCGTTATCCAGGAATTATTGGGCGTAAAAGAGGGAGCAGGCGGCAGCAAGGGTCTGTGGTGAAAGCCTGAAGCTTAACTGGTAAGCCATAGAAACCAGGCAGCTAGAGTGCAGGAGAGGATCGTGGAATTCCATGTGTAGCGGTGAAATGCGTAGATATATGGAGGAACACCAGTGGCGAGCGACGATCTGGCCTGCAACTGACGCTCAGTCGAAAGCGTGGGGAGCAAATAGGATTAGATACCCTAGTAGTCCACGCCGTAAACGATGAGTACTAAGTGTTGGATGTCAAAGTTCAGTGCTGCGGTTAACTTGCCAATAAGTACTCCGCCTGAGTAGTACGTTCGCAAGAATGAAACTCAAAGATTGACGGGGGCCCGCACGAAGCGGTGGAGCATGTGGTTTTAATTCGAAGCAGCACTTGAAAGAACCTTACCGAATAACTGACGCATGCTCATAAAAAGGCTCCAGAGATGGAGAATGGCTATATGAGATACAGGTGGTGCATGGTTTGTCGTCAGCTCGTGTCGTGAGATGTTGGGTTAAGTCCCGCAACGAAGCGCAACCCTTATCGTTAGTTACCATCGATAAGTTGGGGACTCTAGCGAGACTGCCAGTGACAAGCTGGAGGCGGGGATGACGTCAAATCATATGCCCCTTATGACCTGGGCTACACGTGCTACAATGGATGGTGCAGAGGAAGCGAAGCCGCGAGGTGAAGCAAACCCATAAACCATTCTGCAGTTCGGATTGTAGTCTGCAACTCCGACTGCATGAAGTTGGAATCGCTAGTAATCGCAGAATCAGCATGTCGCGGTGGCGTTCTCGGGCCTTGTACACACACTTCCCGTCACACCACGGAAGTTGATAACACCCGAAGCCGGTGGCCTAACCGCAAGGAAGGAGCTGTCTAAAAGGTGGGATTGATGATTGGGGGGTGAAGTCGTAACAAGGTAACCGG
+
0220,.0(34*-3/034/242&(%(+4/0755<652/()/*1<0--.48552525/,08701+*(''+*.(,+(+,56638*1(1-9./1:6229262241/2;---14)-797;32510/-&&,-..0,%(,.-,,--53.)+&/+'+*($-*,+250-0--.481035/735:342..0.,+-+)3,,,:7885846824;615020/-4)%/)+(/**0318931.-*.,&+)2/&))+.097<81540(3782/,))+101/30%%$#)+)((.(0&*&&,/1/-06+--),.,,11184/,))')&+(11.16*+).65577770//21/0%&%*()(--*54329512488878965/142/0+'-)'++((+-0+)(((2794,2232324/1641//00/,--001/,#)*(%&)9786*&((8:861(+'0+-*21448')*(0,,,1-+-/3;9:;</+**-**(**.198./00;9:8967.5.((-19'77+&%')%,+5/1+'',/2080321212/23+05.,&(*,-*.036;8)2++'*(+33:93471-'&+(0-+./6;60/70))%+%**(,/977-&)*)2)+-07;;+79766()*&*1&0&(&%(48-))-1205-.6&%4+0'(&((*$')+)433484;92--7225'%%&(+:95-,)'&%'()/0885668534+14018788798...,+2155.,---:564*(*,.-./42261-*.13/-1-2++14///.0,-&/+./4-,4-225/2***1+1:7;:('*)1,3/27<9-7842+////2.-&(//,+*((),+),--)**).199*,122899::;3///.%*)/72*.611/029167553,,()*3253,./0,1;7866798.,&*')*'+*./.48871*-)*+.7*,-/-)-('(19//:837,*()(,*0970.3/1/-0346::-9-,+)+760*,*+,01,7.3/385854.,-+1()*//$'+-12-./0176877,),),-169649.2//)%&&&&'''')(+3.2:*,:422/1*++,'&(+,,,,-122%/*(%'/*-61:56://+-11/1334*1-5,0*)*+-.456<3/(*//:2230,-//+3,/180.&+*&+*+1,/+*0-014/3:8<6,
@08cc5318-d8d1-4fde-9d3b-72fedef7f327 ch=382 read=74823 start_time=2019-12-13T05:41:06Z barcode=BC01 runid=2c9cf7bc05858273f10e7d7ec552fc0bd742dc3e
CTCCTACGGGAGGCAGCAGTGGGAATATTGCACAATGGGCGCAAGCCTGATGCAACCATACCGCGTGTATGAAAAGAAGGCCTTCGGGTTTATGCAAAAGTACTTTCAGCGGGGAGGAAGGGAGTAAAGTTAATACCTTTGCTCGTGACGTTACCCGCAGAAGAAACACCGGCTAACTCCGTGCCAGCAGCCGCGGTAATACGGAGGTGCAAGCGTTAATCGGAATTACTGGGCGTAAAGCGCACGCAGGCAGTTTGTTAAGTCGAATGTGAAATCCAGGCTCAACCTGGGAACTGCATCTGATACTGAAAAGCGGAGTCTCGTGGAGGGGTAGAATTCCAGGTGTAGCGGTGAAATGCGTAGAGATCTGGAGGAGGAATACCGGTGGCGAAGGCGGCCCCTGGACGAAGACTGACGCTCAGGTGCGAAAGCGTGGGGAGCAAACAGGGATTAGATACCCTGGTAATTCCACGCCGTAAACGATGTCGACTTGGAGGTTGTGCCCTTGAGGCGTGGCTTCCGGAGCTAACGCGTTAAGTCGACCGCCTGGGAAGTACGGCCGCAAGGTTAAAACTCAAATGAATTGACGAGGGCCCGCTGGCAGTGGAGCATGTGGTTTAATTGTTAACGCAGAAGAACCTTACCTGGTCTTGACATCACGAGTTTTCAGAGATGAGAATGTGCCTTCGGGAACCGTGAGACAGGTGCTGCATGGCTGTCGTCAGCTCGTGTTGTGAAATGTTGGGTTAAGTCCCGCAGCAGGCGCAACCCTTATCCTTTGTTGCCAGCGGTCGGCCGGGAACTCAAAGGGAGACTGCCAGTGATAAACTGGAGGAAGGTGGGGATGACGTCAAGTCATCATGGCCCTTACGACCAGGGCTACACGTGCTACAATGGCGCATACAAAGAAGCGACCTCGCGGGCAACCGGACCCCTCATAAAGTGCGTCGTAGTCCCGGATTGGAGTCTGCAACTCGACTCCATGAAGTCCGTCGCTAGTAATCGTGGATCAGAATGCCACGGTGAATGGATTCCCGGGCCTTGTACACCGCCCGTCACGCACCATGGGAGTGGGCTGCAAAAGAAGTAAAGCAACCTTCGGGGAGGGCGCTTACCACTTGTGATTCATGACTGGGGTGAAGTCGTAACAAGGTAACCGG
+
--/.+*0/:-+2,-02322979-/,,.8)((()/64095/099950://.1/10&59588:<3/,*,.333484(&)**(/4378&13390-.+.*20(&'(*4:90/,++3/,*+0*-)0+%()372-2.0./12244-)11/(+)',+.2-1;7.2++3)&.-')./5+++'&'(+,74499;7872238-10710)&%'(+-//*..57230052528*.1(0,*.'48;7967:8-022,/,1./43%38<:/5//,*+-&'5543+.-*'0&$--,)7084937882()'&((),,+23533,+23-%'()%')*()/181.13/1+-+0,2-//./952-1236<944:1./1./**,+-178;204-)0,*1,&.2/8204/./8+30-,473,+-479/,.)-,--./7877368455++.))+//57:0(,.7;64)15))/.-,0434;*+693**-,1/,//2:909:0-2&)),,,&--*1./-.0;',',7+,,,-5763,2,+++/*5,,,,55;44212433,.-./5758:857.,/(+(*-627(434/2054:6,-,//56/-,3/50460*/4..8**0$')1$,,3/&*+01.,-41:91..-$)*1/:44(&0,(-,,104.07607/.('(%(2,/%)&',,6;6.(-*,,7/.))242311,,*-(/0259;783).-.,18999700,1/7313)005.+,--360)0+*+0044-.---/,,7+(')-7**0/-71120/.1039-',,35'&/((.2-./--*+5-,2:/.'52/2124-/)--.*..24476132/.,1:98861,-+)1,4-.692.199:57572.1440134245;4.4+++.-;104//)(''(,-2420*2*)1++11557646+%**)*285757482&&%'&'(*-*62/()**.295.268865778938+)-1+4,.((*,030.1,-,4//450/-/-2.--6)(.1-..,)*+4134::;313,)+.-031.03;66592,+'3-157*4575.5-,+/.27.383*/643*2/278765/()).:8998.;85-'*,*)(+*'++1--.55*76-()2./)..3.16')3,+-.0181,.-/58525-*,2/..4247987:.7.-3/8-9
@edb861fc-b269-492a-a80a-a2e76d77c6f1 ch=179 read=107731 start_time=2019-12-13T05:41:05Z barcode=BC01 runid=2c9cf7bc05858273f10e7d7ec552fc0bd742dc3e
CTCCTACGGGAGGCAGCAGTAGGAATTTTTTCGGCAATGGAAACCCTGACCGAGCAACGCCGCGTGAAGGAAGAAGGTTTTCGGATTGTAAACTTCTGTTATAAAGAGAACGGCTACAGGAAATGGTAGCCGAGTGACGGTACTGATAGAAAGCCACGGCCCAACTACGTGCCAGCCGCGGTAATACGTAGGTGGCAAGCGTTATCGGAATTATTGGGCGTAAAGAGGGCAGGCGGCAGCAAGGGTCTGTGGTGAAAGCCTGAAGCTTAACTTCAATGATAGCCATAGAAACCAGGCAGCTAAGAGTGCAGGAAGGATCGTGGAATTCCATGTGTAGCGGTGAAATGCGTAGATATGGAGGAACACCAGTGGCGAAGGCGGCGATCGCTGGCCTACAGCTGACGCTCAGTCCCGAAGCGTGAGGCAAATAGGATTAGATACCCTAGTAGTCCGCATACGTAAACGATGAGTACTAAGTGTTGGATGTCAAAGTTCAGTGCTGCAGTTAACGCAATAAGTACTCCGCCTGAGTAGTACGTTCGCAAGAATGAAACTCAAAAGGAATTGACGGGGGCCAGCGGTGGAGCATGGTTTAATTCGAAGCAACGCGAAGAACCTTACCGGAATGTGACATACTCATAAAGGCTCCAGAGATGGAGATAGCCTATGAGATACAGGTGGTGCATGGTTGTCGTCAGCTCGTGTCGTGAGATGTTGGGTTAAGTCCGCAACAGGCGCAACGCCTCGTTAGTTACCATCATTAAGTTGGGGACTCTGGCAGAGACTGCCAGTGACAAGCTGGAGGAAGGCGGGGATGACGTCAAATCATCATGCCCCTTATGACCTGGAGCTACACGTGCTACAGTGGATGGTGCAGAGGAAGCGAAGCCGCGAGTGAAGCAAAACCATAAAACCATTCTCCAGTTCCGGATTACCGCTCGACTACATGAAGTTGGAATCGCTAGTAATCCCTTGAATCAGCATGTCGCAGCGGTGAATACGTTCTCGGGCGCTACACCCGTCACACACGAAGTTGATAACACCCGAAGCCGGTGGCCTAACCGCAAGGAAGGAGCTGTCTAAGGTGGGATTGATGATTGGGGGGTGAAGTCGTAACAAGGTAACCGG
+
./././3171*--1+63../-0*0)45421..0:63;41-(1.+6+*+0282,0698736:76476--.,--*,)*2/:322591/4.-.43//:19/9/-,06*)''-3/.70.18+3/+35,-0+&+5,&%*),..+&'%('*,.,(+,+(.112.//*'+*-//203481/-.(./0403+,-116/6-,-(&*-*-.610-4*,((/((3*79;8673;,&&1.,,,2783:2-,./)159/,-+,,,/-/4,)/867-/*''(,*+.4-*''$'.+*/3342/18-.7&,0,*++,2))'*)&'%(,+,/1++-,.//-.-/1-*0./,./../807392.+201-.6.,,)*-3-3--/66%+,)*((*./62/()('(+#%)')--*&+*%,,/054555(6-8-((*.(-.63&+,*-;:4&470.4,+.239<').311022/).%$#$$(3::9/*,+,**-69:324004243<87:,96579:1660.-*(%(,-+9,.,80/41.0-/119340+,*,.-&2**,8<9462.()-+2.2-119-81(')(*0/879)5;:6-*%)(*6448+-,&),*.:;287:7223+/1353-,1/+,40/2+&--*.+((+/0342+***-4788-.343:'((*,,*0-*(,,'.-.-)+-./36782332486556753921197652.23:9:977543414649541*,000*(,/(,.+3'*++$%%$&%)+*0((+//1934;9;;87:79309/9:0-//0,(31*)*+-:869962///.31...2.,6+./387,:;4664896789<9/00;;60+/71..822146<587(*,320,.,,0473749:9;9:677897/-0+,-+-*-3*-988)('&&4*)1088269/149871378<7/0%$'(-.)++$3'%)''*5*)(&((+,./73/72837:86/-.),/001/4/)/-2:57.0122112&)#++3:6.2/-.5323/0*+2+)$#$')$,-,'./31/,'())+(--++1052)-0)&+-(,*'-*+5/3./52.--2,*&*'(&&%(**./15/1.-2;4233/0-,**.)41.(%.(*-,,0.248:73.4.29::95
@1af37df9-3396-495c-a65c-9c332423c529 ch=106 read=102330 start_time=2019-12-13T05:41:20Z barcode=BC01 runid=2c9cf7bc05858273f10e7d7ec552fc0bd742dc3e
CCGGTTACCTTGTTGCGACTTCACCCCAGTGAATCCTGCAAAGTGGTAGCGCCCTCCCGAAGGTTAAGCTACTGCCTTTGCAACCCACTCCCCGTAGTTAGCTGACGGGCGGTGTGTACAAGGCCCGGGAACGTATTCACCGTGGCATTCCTGATCCGATTACTAGCGATTCCGACTTCATGGAGTCGAGTTGCAGACTCAATCCAGTTCTGACGCACTTTATGAGGTCGCTTGCTCTCGCGGTCGCTTCTCTTTATGCGCCATTGTAGCACGTGTGTGTAGCCCTGGTCGTAGGGGCCATGATGACTTGACGTCATCCCACCTTCCTCCAGTTTATCACTGGCGGTCTCCTTTGAGTTCCCCGGCCCGCTGGCAACAAAGGATGGGGGGTTGCCTTCGTTGCGGGACTTAACCCAGCATTTCCTGCTTACGAGCTGACGACAGCCATGCAGCACCCGTCTCACGGTTCCCGAAGGCACATTCTCATCTCTGAAAACTTCCGTGGATGTCAAGACCAGGTAAGGTTCTTCGCGTTATCAGATTAAACCGTGCTCCACCGCTTGTGCGGGGCCCCGTCAATTCATTTGAGTTTTAACCTTGCGGCCCGTACTCCCCAGGCGGTCGACTTAACGCGTTAGCTCCGGAAGCCGCGCCTCAGGGGCACAACCTCCAAGTCGACATCGTTTACGGCGTGGACTACCAGTATCTAATCCTGTTTGCTCCCCACCCGCTTTCGCACCTGGGCGTCAGTCTTCGTCAGGGCCGCTTCGCCACCGGTATTCCTCCAGATCTCTACGCATTTCACCGCTACCTGGAATTCTACCCCCTCTACGAGACTCAAGCTTGCCAGTATCAGATGCAGTTCCCAGGTTGAGCCAGGGATTTCATCTAACTTAACAAACCGCCTGCGTGCGCTTTTACGCCCAGTAATTCCGATTAACGGCACTCCGTGGTACCGCGGCTGCTGGCACGGGTTAGCCGGTCTTCTTCGCGGGTAACGTCAGTAGTAAGGTATTAACTTTACTCCCTTCCTCCCGCTGAAATTGCTTTAGCCGAAGGCCTTCTTCATACGCGGCATGGCTGCATCAGGCTTTGCGCCCATTGTGCCAATATTCCCCCTGCTGCCTCCCGTAGGAG
+
1756180185;,7-&,4368:6/896.('-''./2'%$%..4./.153/2/042,2)')/4+,*10+()-'()('&&/()+76893+-.0;8)(0*-1-&($$()43:99150(+'*%*.369092/97.30,,23:212:,0-0-.328&'*482*(*/0-.1&55012;26-+,5-86771*+*+++3)6()&(64/8),*9+#+&-)'+-1-.'+,69./1*2202*0.:/0/1.611'('%'(,,*))--(%*)+36;32:)*-0/.1235211.0367<801997641*49:6;8..--+,+*..154533,54.)554:7:653*21;,,,;46:2:4+8865400541234-51/(('&%%&,-1:61,001)/5-..-012+4//1++7/32:1..7+*-375.77+)()&+.++''$$%&()212111031010/241978335,58,$4408).1:68:))((,/-././2:9351./27)+-8:80061<6779:96999910,1,/8.6/,.2:6665263*''')$'*.*46134&0/1278018-,.4-432464,/34.)+,+3093+69,*(./;<2.++(()-21.58*&-$)*471,(+/2+..,,,).-0+..-.-.(./.0'7,15/2/(+%*-*,')4-+-./1974332*.*/050223386<922/2+.+43998/4-(-,-55126111+,,72(-/165,&+(+',.89610*/1--(4546808757<8548'+85,/),1+.)((&0'1*+*484/).'%$.10151'11437;:123:13921--0.-*+71//1785,)0./124776890/,-3007;'-/./7)/0418-10437+(,-,..+..5)010).77.,,,,,/+,-0949<;8924835432541,*('')-*/-(&*,-*568/..5/43,+&%#&'(&%&&'./18370:01/4.4*)'-+20410077422&&2'-3(&)073//82..5()/'')),*,.-0702-079/1/18*:3:2,9;-+66.,.0*0*()*'&'+/')'1,785:63940)(*')061/4294601/22*39266,-212;/&,.,.,/%('()04.782&%%%$&&'(/3''++5&'&
@cd94526e-0ba5-4061-bc53-4cbd38ff8fd7 ch=11 read=38974 start_time=2019-12-13T05:41:18Z barcode=BC01 runid=2c9cf7bc05858273f10e7d7ec552fc0bd742dc3e
CAATTTACCTTGTTGACTTCACCCCAATCGCTGTTACCTTCGGCCGCTGCCTCCTTGCGGATTAGCTCACGGACTTCAAAGGTATTGCCAACTCTCGTAGTTGTGACGGGCGGTGTGTACAAGACCGGGAACGTATTCACCGCGACATTCTGATTCGCGATTGCTAAGTAACTCCAGCTTCATGGTGGGCGAGTTTCAGCCTACAATCCGAACTGGACTGGTTTTAAAGTTTGGCTCCACCTCGCGGTATTGCATCTCTGTACCAGCCATTTGGTAGCACGTGTGTAGCCCTACACATAAGGGGCATGATGTTTTGACGTCATCACCTTCCTCCTGGTTAACTTAAGGCAGTCTCGCTAGAGTCCTCAATGAGTAGTAACTAACGACAAAGGGGTTGCGCTCGTTGCGGGACAACAACATCTCCACGACACGAGCTGACGACAACCATGCACCACCTGTCACCTTGTCCCCGAAGAGTTTCCTCGATTAAAATTAATGCAAGGGATTAATCAGAAGTGTAGGTAAAGGTTCTTCGCGTTGCTTCAAAGATTAAACCACATGCTCCGCTACTTGTGCAGGTCCCCGTCAATTCCCTTTGAGTTTAATCTTGCGACCGTATACCAGGCCGGAATAGCAATGCGTTAGCGGCGGCAGTGTTGAAACCCCACACCTGCATTCATCGTTTACGGCGTGGACTACCAGGGGTATCTAATCCTGTTTGCTCCCCACGCTTTCGAGCCTCAGCGTCAATTTACAGTCAAGAGTCGCTATTCGCCACTGTTCTTCCCTGAAATCTCTACGCATTTCACCGCTACACTGGAATTCCCTCTCCTCTCCTGCACTCTAGATAACCAGTTTGGAATGCAGCACCCAAAGTTGAACCCGGGTATTTCACATCCCATAATCATCCGCCTGCTCCCTCTTTACGCTTAATAATTCCGGATAACGCTTGCCACCTACGTATTACCGCGGCTGCTGGCGCGTAGTTAGCCGTGGCTTTCAATAAATTACCGTCACTCGGCTACCATTTCCTGTAGCCGCCACGGTTAACCCTTTATAACGAAGTTTACAGTCGAAAACCTTCTTCCTTCACGCGGCGTTGCTCGGTCAGGGTTTCCCCCATTGCCGAAAATTCCCTACTGCTGCCTCCGTAG
+
+&(-0+(++4-+-((),5:4+0-,&0(.0)(1)''%'&&&('$(+*-011923-2-**1/)(0')*51/01:76693*+%/),*.//2.-%,*,+-,.,.5.'%'&/'),,.-5()((&(())+./*884941545:2**+**+*11391*(&0:0)'*%.&#$&&')*.41-/-))***1+1-,/'*-.,,--8/*)./53240;.1.-272)+*.*+,/-::/-7/,/9,2-883,.2856-/,1021601121,*,(,.391129/84)&'*'**)111431+,)7.'%%&()+)+(*.+'(*),,+(&,*(+*4*3574.)-//6300,*'%(0-/('$$()5/92050'-,///''**,05++'%&($%&'(--+/+4//0435*,650.700-,3252802.8,)(((,,033--,.*(())*+,&'*+,,)+**.-,*--/,,',2+02*-.1.36/71,177-(()&%&*1.2612/.1/10-',&0*,+))**-3+1(**./-)&&+*-/1*3)*8+)*:92442+,-,/),.6.(('%&)&+,/)0+*,-,0018--.(**,+-,1'30.387*),.+3,5+3(,1*'(*,52+4/023.././,(+'&%(&&)+-3*0-/,'%'+4*)*%&6(./01*)''$&&)*()(/,*63)&('+,&$%(./,0+.*)-3%&&*+&/,9066--('012*//33,/2.15.-23,('+089/%)+--:3-*)/,6682.4637*.*4-*+/222-+&&((-**&'+*,.16+)/&(1+,,)(&$$')+))0-,-0-0)18'*127'()%'$')'),*2,10))-,*,+,*+()**)**,*().+))+3052:922/2/--+**%,''*,(&,&$$*3().0//-/9*/,((*1/*&,*2,8136;6791..+.0((0,2($'%()*.2.597;3527263:51,2,*4;108/0326424/1-&)+221/,8(1)&'*()+7*,%)&$+'+)+--'(-/1;528137767+,-0-6/.-3333<8-/**%((,0+/0&&&'+')%&(&(1+-.461'+)*24,)))**+*-561///5)26)2181'-,,,,*)-+**33/924+175);1.797,,/5.7++39663.37.(./,*)&',//25'+')
@8a14cdd6-e8a7-4241-a992-8b24d7c4b1a5 ch=220 read=61626 start_time=2019-12-13T05:41:17Z barcode=BC01 runid=2c9cf7bc05858273f10e7d7ec552fc0bd742dc3e
CTCCTACGGGGAGGCAGCAGTGAATATTGCACAATGGAGAAGCAGGCTGAATGCAGCCATGCCGCGTGTATGAAAAGGCCTTCGGGTTGTAAAGTACTTTCAGCGGGAGGAAAGTAAAGTTAATACCTTTGCTCATTGACGTTACCCGCAGGAAAACACCGGCTAACTCCGTGCCAGCAGCCGCGGTAATACGGAGGTGCAAGCGTTAATCGGAATTACTGGGCGTAAAGCGCACGCAGGCAGTTTGTTAAGTCAGATGGCAATCCCCGGGCTCAACCGCAGAACTGCATCTGATACTGGCAAAAGCGAGTCTCGTAGGGGGGTAGAATTCCAGGTGTAGCGGTGAAATGCGTAGGGATCTGGAATACCGGTGGCGAAAGGCGGCCCCCCTGGACGAACTGACGCTCAGGTGCAGCGTGGGGAGCAAACAGGATTAAGATACCTGGTAGTCCACGCCGTAAACGATATCGACGGAGGTTGTGCCCATGAGCGTGGCTTCCGGAGCTAACGCGTTAAGTCGACCGCCTGGGAATACGGCCGCAAAGGTTAAAACTCAAATGAATTGACGAGGGGCCCGCACAAGCGGTGGAGCATGTGGTTTAATTCGATGCAACGCGAAGAACCTTACCTGGTCTTGACATCCACAGAACTTTCAGAGATGGATTGGTGCCTTCGGAACTGTGAGACAGGTGCTGCATGGCTGTCGTCAGCTCGTGTTGTGAAATCGGGTTAAGTCCCGCAACGAGCGCAACCCTTATCCTTTGTTGCCAGCGGTCCGGCCGGGAACTCAAAGGGAGACTGCCAGTGATAAACTGGAGGAAGGTGGGGATGACGTGGTCATCACGGCCCGCCCCGACCAGGGCTACACACGTGCTACAATAAGCATACAAAGAGAAGCGACCTCGCGAGAGCAAGCGGACCTCATAAAAAAAGTGCGTCGTAGTCCGGATTGGAGTCTGCAACTCGACTCCATGAAGTCAGATCGCTAATAATCGTGGATCAGAATGCCACGGTGAATACGTTCCGGGCCTTGTACACCGCCCGTCACACCATGGGAGTGGGTTGAAGTAGGTAACAACCTTCGGGGAGGGCGCTTACCACTTTGTGATTCATGACTGGGGGGGGGTGAAGTCGTAACAAGGTAACCGG
+
&(0(&()*05.*.7./7934+,'))-231013081/.+&))#&$'),21-(,-21(176302'),444423448)*)/-85;514.10.*35(*400067)$)()4.'+,+*%'%/660.4/(''.--4**3452060.0.5004<0/01.*,)*'$%'+',)&(,*.87469:;000,.22+1-4,+-+)1*+**'(*32-684:4/4//*--)2)+-*0:/-354;5.010,0*1/17:'46;0,4/9/546$(&()'&*-(+00(+02..+.%5.$'&+'/,/222226457787662/(+'$%'(.24247932&408+55,2,4,0)*1966....356*60)(+-./..56./75:665407768.4.--.2*,+0)2-27:7+(,22/*(,*--.000001::::+)((,569;-*/03;-5,04*40-)*-1/59+/532001.')*1:89::28122&,0,)+)+*/-/1),(*4-%*)'')*/-10245'+(''*1220//.6/8-35889:95551-&''%(%')'.-'*,/*,17769953440:/-,00514-/(&-67-96-*/../75.0,-3.)---/,,-0/4813392,(./19497743/+)--80://2225698;979689(('0/./*)3,.&'())003)7*3-957;7;4-2'2-.860,.05.58776676699::::::77/--,*-),02:),0495.%)&,2323/-30()466:-.688;-/-9,-,++7-)22*.-,0-)126:31-03052<34634929'//*(*1279:9,0.--19<2777:4-''*,.,5::-/11**&&%&(-.34/,1-275(*&'$')7:65.-,''(./,2457982)1'(%(%+.0+334(&'&)($'(),6766//*)&(,692338-3534223471920.2111227848.9,-,,8,3*+(-76962511022443/(((2-,*,$()+,04./'()+*-:::;878540866:5$/%//42842837/1,&/+0-0.-.3../5/3;4130/.,/42974('''*/),-)(1)*,1323)-*(0.084-67*%)-+.0438230.-8;0,/356;6666/9994331(18061600070//3-/4(3-299:8:
@d6284e81-0122-455d-bd73-c290e2469a9b ch=155 read=75006 start_time=2019-12-13T05:41:17Z barcode=BC01 runid=2c9cf7bc05858273f10e7d7ec552fc0bd742dc3e
CCGATTTACCTTGTTACGACTTCACCCAGTCATGAATCACAAAGTGGTAAGCGCCCTCCCGAGTTAAGCTTCTACGCTTCTTTTTGCAACCCACTCCCCATGGTGTGACGGGCGGTGTGTACAAAGGCCCGGGAACGTATTCACCGTGGCATTCTGATCCACGATTACTAGCGATTCCGGCTTCATGGAGTCAGTGCAGACTCAATCCAGTTCACGACGCGCTTTATGAGGTCCGCTTGCTCTCGCGGTCGCTTCTCTTTGTATGCGCCATTGTAGCACGTGTGTAGCCCTGGTCGTAAAGGGCCATGATGACTGACGTCATCCCCGCTTCCTCAGTTATCACTGGCAGTCTCCTTTGAGTTCCCGGCCGGACCGCTGGCAACAAAGGATAAGGTTGCGCTCGTTGCGGGACTTAACCCAACATTTCTAGCCACAGGCTGACGACAGCCATGCAGCACCTGTCTCACGGTTCCCGAAGGCACCAATCCATCTCTGGAAAGTTCTTGTGGATGAAGACTTCGTGGGTTCTTCGTTGTTGCATCGAATTAAACCACATGCTCCACCGCTTGTGCGGGCCCCGTCAATTCATTTTGAGTTTTAACCTTGCGGCCGTACTCCCAGGCGGTCGACTTAACGCCGTGCTCCGGAAGCCACGCCTCAAGGGGCACGACCTCCAAGTCGACATCGTTTGCAGCGTGGACTACCAGGGTATCTAATCTGTTGCTCCCCACGCTTTCGCACCTGAGCGTCAGTCTTCGTCAGGGGGCCGCCTTCGCCGGTATTCCTCAGATCTCTACGCATTTCACCGCTACGCCGCAATTCTACCCCCCCTCTACGAGACTCAAGCTTGCCGGTATCAGATGCAGTTCCAGAGTTGAGCCAGGGATTTACATCTGACTTAACAAAACCGCCTGCATTAACTTTACGCCCAGTAATTCCGATTAACGCTTGCACCCTCCGTATTACCGCGGCTGCTGGCACGGAGTTAGCCAGTGCTTCTTCTGCGGGTAACGTCAATGAGCAAAGGTATTAACTGCTCCTTCCTCCCCGCTGAGTACTTTACAACCCGAAGGCCTTCTTCATACACGCGGCATGGCTGCATCAGGCTTGCGCCCATTGTTACAATATTCCCCGCTTGCCTCCGTAGGAG
+
10+*060-1.2/+2.+-2,22;5*/),+-284964;5.**.793419223/0001'*.7)&'-*:42(((&%%$$$%&&%*/45--.++.51+/,;52+)1177552495:2/2..54-,&-,4-48/5(077/&/()),501276:-4+*,98111331'*,,1:35016875:;85/'-3.;998/,--3'4235--41/5*8,3*$''+(%&'(*/-)+..7..-)+&).,,.141/-.*.+*)++,.307020094+*-()*24;3;43.*-+(*()*,)0/01<0.99:72650).376:7700,+*'%(*:97797437)$&4*11/2),.0(*-+,,'54+/7634)))&'(+0/88/..0+1/0671323210868;-00237--3,45749::859-*.48130++&)&'+)1069()'''*%%&''5788866*-,,9045:;27333;255532%(&)-914.*,()-3)6+7/4666731.)++-/.01944'(+9:86'.+,--170562/),;84.+((++/*,/4/7'(-(-(643905462200)'-*+'&%%/*+*--,/,'&+,/64821-::9+-*4;<.5;6944/1/'&'()+.+3:6+102376334316-+(%(.)*%$&,.11/3%18031367850/4/*)%*#(+0,0(5+34679:5986165())../556637105+/'%1)++,-1/.'%+6)--240+&,,..831.1256.0/'+66778777;7409*+7;7.03.345:72-/(+.25:3,12&&////0/689:66;92377+.3&*$,((*17-:11,711594--7604224437912022:138-./..434:;69677.:**,%*.5..-8,(.-,(/6/''+,/%&'''&1(-763+,.(),*-1)*)##$+./-0448-'-.999:52''+./.-().*'().6933:8020/-4:44/;2213301../1/*,6)()3,%56/13:28<9877,76//9978-3,,*0-79:/-1/113/0..*0184583+-/8:3+,-)'%'+.0890/,7-93/0617357;604.+,--&,-02<9898;::55455-7:77:575292&))&)'%()1,2295.+%#%,*,..-38*-270+*
@3df499c0-e42a-4a9e-b7d5-bfdbab6a40f6 ch=88 read=135683 start_time=2019-12-13T05:41:34Z barcode=BC01 runid=2c9cf7bc05858273f10e7d7ec552fc0bd742dc3e
CCGGTTACCTTGTTGCGACTTCACCCCAATCATCAATCCCCACCTTAGACAGCTCCTCCTTGCGGTTGGGCCACCGGCTTCGGGTGTTATCAGCTCTCGTGGTGTGACGGGCGGTGTGTACAAGGCCGGAGCAATGCGACATGCTGATTCCTGATTACTAGCGATTCCAACTTCATGTAGTCGAGGTTGCAGACTACAATCGAGCTGAGAATGGTTTTATGGGCTTTGCCGCCTCGCGGCTTCGCTTCCCTCTGCACCATCCATTGGCACGTGTGTAGCCAGGTCATAGGGGCATGATGGTTGACGTCATCCCATAGCCTTCCTCAGCTTGTCACTGGCAGTCTCGCTAGAGTCTAATAATGATAACTAACGATAAGGAGTTGCGCTCGTTTGGGACTTAACCAGCATCTCACGGTGAGCTGACGACAACCATGCACCACCTGTATCTCATATAGCTATCTCTCCATCTCTGGAGCCTTTAGCCAAGGTATGTCAAGACCTGGTAAGGTTCTTCGCGTTGCTTCGAATTAAACCACATGCTCCCGCCGCTTGTGCGGGCTAAATCAATTCAGCTGAGTTTCATTCTTGCAGACGTACTTTCTCAGGCAGATACTTATTGCGTTAACTTTCTGTACTGAACTTTGACATCAACCTTAGCTCATCGTTTACGGCGTGGACTGCTAAATTATCTAATCATGTTGCTTATCCCCACGCTTTCGGGACTGAGCGTCAGTTGCCAGAGGCCAGGAATGGTCGCCTTCGCCACTGGTGTTCCTCCGCGCCACCTGCGCATTCACCGCTACGCATGGAATTCCACGATCCTCTCTGCACTCTAACCGCACCAGTTTCTATGGCTTACTGAAGTTAAGCTTCGGGCTTTCACCACAGACCCTTGCTGCCTGCTCCTCTTGCGCCCAATAATTCCGGATAACGCTTGCCACCTACGTATTACCGCGGCTGCTGTACGTAGTTATGCGTGGCTCTAATAAATTACCAAATCACTCGGCTGCCATTTCCTGTAACCGCCGTTCGCTCCCTTTATAACAGAGTTTATTCCGAAAATAGCTATCCTTCGCGGCGTTGCTCGGTGGGAACCCCATTGCCGAAAATTCCCTACTGCCTCCCGTAGGAG
+
&%%)'0&)(*/,)2$&(*+.5/*205/-40:897/80-76*(/..1-/,625604**//.124/543+)).214433.011+:8201954/.',*+(*+90621./260207'1+33.,)-.4151.*0&)()%'%'(-0233942&**-*$)-35223-((,-382-/*+00:33011462-*-(11+-,//31123:06()).-,..1844285;//0/0'%&'%%&('/3++(*(*+/6-*+5+)7,)*.(,+.50+*.)0)&%()00044/(%&(&(+.**)*-(*.,,*.--01/2,*(+-006.95-$%$#$'(,+203)(+.0./213438413642/-,(#&(((+$%%&'5*(&)&'),,466670+-+&*1104567750:(**5+,0,/*((('**++,*&'&'')),+--,-/&33)20%1(1/07+6866534558-20--.--00.0/+0.-1540/(-(%),)/*&#$$,**+'(*$--,.,018:/80.-)+4;69;968812),.3/)&&+''(&'())+10132/%%1-0-20)+541.))%$%',1172:0)''((&.0;94/4732411&*.3'.&&**,*-.-,+,%)--*..7-50000:07.+,,(($&#$((.,*(--*+.7825)0+%)('),--.8:67;8.2.2.--49886,231,(.)(*.,.000(*#/,('('$)+02*&**/2:37+;9540/,.,*12,216*1*(&&.3.3,*++))*%)&'-,0..-8;*0077,.1)+'&.)&''(+),1,&0(,+7<-(/53663*&*(++0+//8/.)()*0165400)),&)*-,*)*%&*%'%%(*81*+*.+/,,503400+,14.,'*,03&3200:2/-/+)**,+43+./+(%%'')%+,./+*/*$'&-+(,4.19981)4,551./.-1/095134)(****-++25---*/(),.4'*156/63.($$$$$$$&(('&+(%+)&-%-))---0*)*)/***%15/2;1371-)'&)&'396+,&%&)31*-8,,-535.++)4*'$'()&&-/1)&**-//'(+).1*-)2../3/186(+-'+*&(*)+)&*3+*)(-8:61+31+(-.))*,(6(&('(*-'+
@1cc2de78-9621-4646-baf5-8b14f8730401 ch=165 read=121842 start_time=2019-12-13T05:41:43Z barcode=BC01 runid=2c9cf7bc05858273f10e7d7ec552fc0bd742dc3e
CTAAACCGTTCAGTTGCATTGCTGGTGCTGGCGTCGGTGTCTTTGTGAACACCTGCGCCTGTCGCTCTATCTTCCGATTTACCTTGTTACGATACCCCAATCATCAATCCCACCTTAGACAGCTCCTTCCTTGCGGTTGGGCCACCGGCTTCGGGTGTTATCAACTCTCGTGGTGTGACGGGCGGTGTACAAGGCCGAACGTGATGCCGCGACATGCTGATTCGCGATTACTAGCGATTCCAACTTCATGTAGTCGAGTTGCAGACTACAATCCGAACGAGAATGGTTTATGGGTTTTGCTTCGCCTCTTGGCTTCGCTTCCACCATCCATTGTAGCACGTGTGTAGCCCAGGTCATAAGGGGCATGATGGTTTGACATTAATCCCGCCTTCCTCCAGCTTGTCACTGGCAGTCTCGCTGAGTCCCCAACAATGATGGTAACTAACGATAGGGTTGCGCTCGTTGCGGACTTAACCAACATCTCGACACGAGCTGACGATAACCATGCACCACCTGTATCTCATATAGCTATCTCTCTCCATCTCTGGAGCCTTTATGAGTATGTCAAACAAGGTAAGGTTCTTCGCGTTGCTTCGAATTAAACCACATGCTCCACCGCTTGTGCGGGCCCAAATCAATTCCTTTGGGTTTCATTCTTGCGAACGTGCTACTCAGGCGAATTACTTATTGCGTTAACTGGCTTTGACATCAACGCCCAGCAGTACTCATCGTTTACGGCGTGGACTACTAGGAGTATCTAATCCCTATTTGCTCCCCACGCTTTCGGGACTGTCAGTTGCCTTGTAAGGCCAGATCGTCGCCCTTCGCCACTGAATTGTTCCTCCATATATCTGCATTTCTACGCTACATGGAATTCCACATCTCCTGCCTCTAGCTGCCCTGGTTTCTATATGGCTTCACTGAAGTTAAGCTTCGACTTTTCAGACCCTTGCTGCCGCCTGCTCCTCTTTACGTAATAATTCCGGATAACGCTTGCCCACCTACGTATTACCGCGGCTGCTGGCGCCGTTAGCCGTGGCTTTCTAATAAAGGTATTACCGTCACTCGTACCATTTCACCAGCAGCCACCGTTCTTCCTTTATAACAGAAGTTTACAATCAAAACCTTCTTCCTTCGCGCGGCGTTGCTCGGTCAGGGTTTCCCCATTGCCGAAAATTCCTACTGCTCCCGGGAG
+
"$'+().,167'0.)))%(((&%%+++/-1&%'+,251.0-,31-,+)()%'*)+-+-#%%'&%(-114798/1)+%03*-6-4,(3'%&%&)(/)*%/*,-:6646-01*(/%('+,88.00019836,/+),+7-8(,,+-*.1.-+1.73542-3..-,,&((-,/+-0,,645554564170,-)+235-6(&'.+0.*,/)6:6743226589:9::4,/.,+,&()),++%1*22,/+-51564-).-.,*.6301(+-.//80;//0,*1-+*&)/,1545-(*/2)38:/)(+4-$+1./,-00-04./08137/17*//65/-(%$%%')++-/,,.,3-)%&.220132(.5/1/.-./32483...'*)(&&&**',119884472233524413*.(((*./0742-/,+.0:;0.++-2//2668-0).(*8/../+330/2,-),+6424'$*.+./*/%0)1,3577530.0.0+,+41202,'/.)-303-,,2,*-(&)*,1224-/3.-...530.,*+,.17:65430.%)675;845/-,,.9633.3+&%$%&')(++/7/3<6/0,0.&*+.0,1+0-2;7::..//1334:11.(&'&&,,-001121).3-+-60842197-)()+//46;704,,*+66'0$*,,,--/-/1&&%($&(-6*2,++.207./**'&&('*+2104-51+11-+,,(+./28867322:810.4///77565446521*+*+,,'()*74-,2.;+&')5::/.1/-37--*.+)-**%(-/06',)))('%&)&1,)(&,,.:836.)).+'''%&((&%'0-1;40///.1255774-2,06:-$#&&',)+**500.00(,'(()+-.0+-1..2*,055,10()576<52-,+))+.,,2').01-6--:45-/07+(&)(&$$$''/-5/,4,-,..1*+(**0/90*,4:.$-&&%-(/.1+2(1*;8250../8+-5+,263(0.--*+),0,93:454774-+&%#&(&'(344-4,*/2.*(0+,-3,(.(-+2-3:680.-,*%+(-9/6982')''&&',.,'0,33:78*+&&(*&*.74+*/+,293)+----'/1-/76;99;9901-'((/),,,,.+,,/&-(6(+2/1<2399-(&*'(+*/769-+5)&&.**,&.-$*,+)+
@63509db8-91ad-44d9-8d40-799c6a92b07e ch=10 read=31949 start_time=2019-12-13T05:41:50Z barcode=BC01 runid=2c9cf7bc05858273f10e7d7ec552fc0bd742dc3e
CCGGTTACCTTGTTGTTGCGACCACCCCAATCATCAATCACCTTAGACAGCTCCTTCCTTGCGGTTAGGCCACCGGCTTCGGGTGTTATCAACTCTCGTGGTGTGACGGGCGGTGTGTACAAGGCCGGGGGGGCAGTATTCACCGCGATGACATGCTGATTCACGCGATTACTAGCGATTCCAACCTAAATGTAGTCGAGTTGCAGACTACAATCCGAACTGAGGAGAATGGTTTATGGGTTTGCTTCACCTCGCGGCTTCGCTTCCCTCTGCACCATCCATTTGTAGCACGTGGCAGCCCAGGTCATAAGGGGCATGATGATTTGACGTCATCCTCGCCTTCCTCCAGCTTGTCACTGGCAGTCTCGCTAGAGTCCCAACTTAATGATGGTAACTAACTGCGGTTGCGCTCGTTGCGGGACTTAGCCCAACATCTCGACACGAGCTGACGACAACCATACCACCTGTCACCTTGTCCCCGAAGTTTCTCGATTAAAGAGTAATGCAGGGATGTCCAAGTGTAGGTAAAGGTTCTTCGCACGTTGCTTCGAGATTAAACCACATGCTCCGCTACTTGTGCGGAGTCCCCGTCAATTCCTTTTGAGTTTTAATCTTGCGACCGTACTCCCCAGGCGGAGTCTTAATGCGTTAGCGGCGGCACGGAGGTGTTGAAACCCCCACACCTGGTATTCATCGTTTACGGCGTGGAGCTACCAGAATTATCTAATCCTGTTTGCTCCCCACGCTTTCGAGCCTCAGCGTCAGTTACAGTCCAGAGAGTCGCCTTCGCCACTGGTGTTCTTCCTAATCTCTACGCATTTCACCGCTACACTAGGAGAATTCCACTCTCTCTCTCCTGCACTCTAGATAACCAGTTTGGAATGCAGCGCAAGTTGAGCCGGAACATTTCATCACTTAATCATCCGCCTACGCTCCTTTACGCCCAGTAAATCGGATAACGCTCGCCACCTGCATTATTACCGCGGCTGCTGGCACGTAGTTAGCCGTGGCTTCCTCCTTGAATTGCCGTCATTATCTTCCCCAAAGACAGAGCTTTACGATCGAAAACCTTCATCACTCACGCGGCGTTGCTGCATCAGGGTTTCCCCATTGTGCAATATTCACTGCTGCCTCCGTAG
+
233-4.-4548.1/+-/+/,-/6+0$'%-*211462241-23.1)-)1'3444269,('()-/.:.,7;:;119-/+-.26;51.12/005%..1/0.41835665618602423643467:)-0*'*)*)'%'&&*+12.-1603/''+,.06533433:.(++++*--//11/11%6)4(,'*&,%('(),12:911/31/1+-/.++,-8:00-/8623(&&&'',.008;<.99<.8<3+9::41383610.3/0954448/9+,//+,,3-<;::83;0/.-..-//+/)$$'()**04898/6,/2:.76,++++56;5//02379815,..1624391/+*++/1/0978849312888:6788-.1-2/*(()+*3-1//677770/*0+,-)(),-.132771,3,++4:50+((*,+4/-3.787//'')11&&/035546/588:<89(9814601,.*/+)+')***$%)&&+0,-*+.1010/)'%'(0.//'&',.67639&)%,*-.).++08)*,,689;7/0%)*/--.54/.+%(:,::62/+*,.1345**+)'),,+-372-%((-6:0*55999;962::,2443<<1.3///7,-258<7211-;9:-.386'2'&)(&'-/54565:+1/(/,*4.,-./&/**,21,-1--33-*&)(..+((),0;76993/94)+,-0/+,.$)+6103-+&(,--2356927511.6*-/.310*-0/-4;.-//37::8./0018,./5011549,/,,++,.43;88<:7:;8:431../;9783.-2855778783844;3126636848364.0.*(*(2-9904551,'*+2164321-/-/1338:4526061::.'.+52*+,-,520*--(+,6-&,&$$)0733102')++.-2/-0122948563558/59.).+1/,&$-,5.*0-4198:866998:;6793(2&/(+4:23/---.+./6635.)+-/.7593239298:87::750$*)(&$)'$15388.70-.693996-/5/*+-)*)+,277))')+2(*26/2:;<:9::69984635/62/0;)+***,-:25732:+554,129344-13/.1.-(,),---37/7:+/),
@25595bee-9708-4406-a040-66fd302f6866 ch=161 read=97905 start_time=2019-12-13T05:42:03Z barcode=BC01 runid=2c9cf7bc05858273f10e7d7ec552fc0bd742dc3e
CCGGTGCCTTGTTACGACTTCACCCCAGTCGCCAGATCACAAAGTGGTAGCTCCCGAAAGGTTAAGCTACCGCTATTTTGCAGCCCACTCCCATGGTGTATTGGGCGGGTGTGTAAGGCCGGGAACGTATTCTGTGGCATTCTGATCACGATTACTAGCGGTCCGACTTCATGAGTCGAGTTGCCAGACTCAATCCGGACTACGACGCACTTTATGAAGTCCGCTTGCTCTCGCGAGGTCGCTTCTCTTTGCGCCATTGTAGCACGTGTCGTAAGGGCCATGATGACTTGACGTCATCCCCTTACCTTCCTCAGTTTATGCTGGCGGTCTCATGCGAGTTCTCAGCGGACCGCTGGCAGCAAAGGGATGGGAGTTGCGCTCGTTGCGGGACCAGCAACATTTCACAACACAGGCGGCGACAGCCATGCAGCACCTGTCTCACGGTTCGGCACATTCATCATCTCTGAAAACTTCCGTGGATGTCAGGACCAGGTAAGGTTCTTCGCGTTGCATCGAATTAAACTACATGCTCCACCGCTTGTGCGGGCTATCAATGAACGGTTTTAACCTTGCATTACGTACTCCCCAGGCAGTCGACTTAACGCGTTAGCTCAGGCCACGCCTCAAAGGGGCACAACCTCCAAGTCGACATCGTTTACGGCGTGGACTACCAGAATTATCTAATCCTGTTTGCTCCCCACGCTTTCGCACCCTGAGCGTCAGTCTTCGTCCAGGGGCCGCCTTCATACCGGTGTCCTCCAGATCTCTACGCATTTCACGCTACGCCTGAATTCTACCCCTCTACCAGAGACTCAAGCTTGCCAGTATGGAGTCACCCAGTTCCCAGGTTTGGCGGGGATTTCACATCTGACTTAACAAAACCGCCTGCGTGCGCTTTGCGCCCGAAATTCCGATTAACGCTTGCACCCTCCAGCATTTACCGCGGCTGCTGGCTGGGTTAGCGGTATTTCTTCTGCGGAGTAACGTCAATGAGCAAAGGTATTAACTTTACTCCTTCCTCCCCGCTGAAGTGCTTTACAACCCAGGCCTTCTTCATACGCGGCATGAAGCATCAGGCACGCCGTTTGTGCAATATTCCCCACTGCTGCCTCCCGTAG
+
-,&'(#$#)'(,)$'-.3733%*(*'((64,0***6**',(,,)*')(*&)*0+),/5,,+290-**/&)('()&*+1-%).'82/',,16+.6563/#$()-11.,0**(*&'')-11/&-**()))0/1-&&&)('*/45655,,&')-14103100220.3-*01:3781'()*0,..5*'%&%4/1*))'(/18272244272.,-2::,*%*'),+3*,,5.34520'*('&'++(-4/541281(+-5;66701---)*()'(&'%&(&'%%&$'(((('%##%%.-248/23,'$#%*+*+.)&)&..9***-%()+'*))'+,$&#%&%+35-..&-2.70.*%%#,%'&%'1:,*0903&'-%)0'')(*1261/*'*/-,'#(#'&.*-57.+01031/0+/.'-#&&%(*'..7734+---.84..,,+(*-431'''&%0/294&+-1233221.565-2627232;88468/7;9790.-0-*(-+731:-..0.5-,,01)(02.321,,.00-+,,6.*.*'*-(,.,1,0*)%')--)*(&&''*)24+241-.,++%'$%'(,-0/3)(%).48&54200.0001/.,-,3+./21%***+(+-2927,7+-6:,-).0,//&-*.)))+0*0)/01095,+)3//06:522$+('*%$+')+1/089:972:50+/0347.+-+,,/3002/38**+/475887776633')*)'(/34.2,/0385&&&+)()*'(')-.1-/-31-+.//+-.2:0*(+*+.**$-)('',-.))(-12,)*(&+(%''**553-'')*20291.1-+*+&#&%#*')'--4.1-&+(--''''&'++)-7-.*,,-1()*(*+2.1/8900515876.-,++))/+'%'&(&%%)((05+2-./4.*)'&),')',40-),$$$$)*)%*(''/-,.,(+(-*)**-*2-,,),)#'-)**/+-9:44%)+476034+6--.8:9;,-+*))*,+*/4)')*60-7210/87-,85*&+$'&&(*)',-&/3-&&,*-,3/045)&&)'*)&%#%$'%&'*+-))/,).,/*%+-)$(&-,/,*+6)73-'*)&'&'-0*020,0+*
