# Supplementary material for: De novo species identification using 16S rRNA gene nanopore sequencing
Source: PeerJ. 2020 Oct 21;8:e10029. doi: 10.7717/peerj.10029 (PMC7585375; doi:10.7717/peerj.10029)
Supplement: Supplemental Information 2 — Contains raw reads. [file peerj-08-10029-s002.zip › pass_fastq_runid_2c9cf7bc05858273f10e7d7ec552fc0bd742dc3e_224.fastq]

@7b99bbaa-a091-4237-a108-f45429803ffd ch=478 read=56013 start_time=2019-12-13T05:39:08Z barcode=BC01 runid=2c9cf7bc05858273f10e7d7ec552fc0bd742dc3e
CTCCTACGGGGGGGAGGCAGCAGTGAGAATATTGCACAATGGGAAACCCTGATGCAGCAACGCCGCGTGAGATGATGAAGGTTTTCGGATCGTAAAGCTCTGTCTTTGGGAAGATAATGACGGTACCCAGGAGGAAGCCACGGCTAACTACGTGCCAGCAGCCGCGGTAATACGTAGGTGGCAGGCGTTATCGGATTTACTGGGCGTAAAGGGGCGTAGGCGGATGATTAAGTGGGATGTGAAATACCGGGCTCAACTTGGGTGCTGCATTCCAAACTGGTTATCGAAGTGCAGGAGAGGAGAGTGGAATTCTAGTGTAGCGGTGAAATGCGTAGAGATTAGGAAAGAACACCAGTGGCGGCGACTCTCTGGACTGTAACTGACGCTGAGGCTCGAAAGCGTGGGAGTAAACAGTTAAATCCTGTTAGTCCACGCCGTAAACGATGAATACTAGGTGTGGGGTTTCCAACACCTCCGTGCCACTAAACACGATAAGTATTCCGCCTGGGAGTACGGTCGCAAGATTAAAACTCCAAAGGAATTGACGGGGACCCGCACCGTGGAGCATGGTTTAATTGACAACGCGAAGAACCTTACCTACATGACATCCTTGCATTACTCTTAATCGAGGAAATCCCTTCGGGGACAAGGTGACAGGTGGTGCATGGTTGTCGTCAGCTCGTGTCGTGAGATGTTGGGTTAAGTCCGCAACAGAGCGCAACCCTTGTCGTTAGTTACTACCATTAAGTTGAAGTCTGGCGAGACGCACCGTTAACCAGGAGGAAGGTGGGGATGACGTCAAATCATCATGCCTTATGTGTAGGGCTACACGTGCTACAATGGCTGGTACAGAGAAGTGCAATACCGTGAGGTGGAGCCAAACTTTAAACCAGTCTCGGATTCGGATTGTAGGCTGAAACTCGCCTACATGAAGCTGGAGTTACTAGTAATCGCGAATCAGAATGTTGCGGTGAATACGTTCCCGAGTCTTGTACCATACCATGAGAGTTGGCAATACCCGAAGTCCGTGAGCTAACCGCAAGGAGAACAGCAACCGAAGGTAGGGTCAGCGATTGGGGTGAAGTCGTAACAAGGTAACCGG
+
-.//.06),0851/,/3//44220-')-00061/,%--4/0/'&*++93.-/22365896968:54631(''*)./006.7.7:8--:4::4508,*,/188805;7,5./1/2/271.-0-2/.-6.,*7,20,/-091/110011.0*0/0,/.,,*)).*,-184080.054639448/(+/--5-.+601-/75..3:948;:7;1'311/.+--587;9990:-1,,.4;98:9:0*4-)-46+99768/')%%/30/04956676;0::4:893:20/,&'&((+++--)+*.0*&$(+5.9-5+7)+.883.//19654840044/))*(*07.695:+*-0,-/6-1.30))((,84/.,&)128988150--0126677.066661.5/-.377;8&&$*2,.)2.7)''%()'*.5--/71-.+,/,+6822)'+)*+++63,-4345053*)5.1*7+73494686/++*$(()&%'))(),-*&'(,622.264792----06433/254/0/6/:940.1'1,)(&+'.,5561.86.17*+0124)(*)&+/-010/;8/...,&.389570283/423-2*/+&()&*()-154*,+)**1.+++-0/30/0.+)+*2-+.7-6;94::4367:.9./.4''-/4:::::<8:8:124576+-/241923768784682821(21706016-(./.3))',+075942*)5.55/9//,51//,)+*&/,8--6--'$&),*2,*'&&&&$&$$)*,1.2..(+0(+3,-+*,*/4.1++132;:::-,,49:24/86(-0003252.-+.2--()(*.3554362&)($&'('*(,('''')-.584+22/30-/.+38/0/;4;/65;25;58;49::77(3'302*0%+0+)++4../3;5359789..2021/4.-/00*(+3--004435442365946765:74/4,,///06<9763571*))%*+++1%''*,)+//--52,'((3)&'(-/-,2/(')*+-87(+)**2678745.8.,)'$%%%%'&'(/6/13*1.0246.,&(+-%7'761))*.,--4.2/-/3/0.24855.-
@455ca183-49fc-4cdf-a84c-9c3c579f3a73 ch=195 read=60743 start_time=2019-12-13T05:42:16Z barcode=BC01 runid=2c9cf7bc05858273f10e7d7ec552fc0bd742dc3e
CGGGAGGCAGCAGTGGGGAATGTGCACAATGGGCGGCAAGCCTGATGCCAGCCATGCCGCGTGTATGAAGAAGGCCTTCGGGTTCGCCAAAGTACTTTCAGCGGGGAGGAAGATAAAGTTAATACCTTTGCTCGTGGCGTTACCCGCAGGAAAAGCACCGGCTAACTCCGTGCCAGCAGCCGCGGTAATACGGAGGTGCAAGCGTTAATCAGGTACTGGGCGTAAAGCGCGCAGGCGGTTCGTGCAAGTCAGATGTGAAATCCCCGGAGGCTCAACCTGGAACTGCATCTGATACTGGCAAGCAGGTCTCTCTCGTAGAGGTGAATCAAGGTGTGATTGAAATGCGTAGAGATCTGGAGGAATGCCGGTGGCGAGGCGGCCCCTGGACGAACGACGCTCAGGTGCGAAAACGTGGGAGCAAACAAAGTTAAGATACCCTGGTGAGGTCCCACGCCGTAAACGTGTCGACTTGGGTTGTGCCCGCCCAGGGCGTGGCTTCCGGAGCTAACGCGTTAAGTCGACCGCCTGGGAGAGTACGGCCGCAAAGGTTAAACTCAAATGAATTGACGGGGCCCGCACAAGCGGTGGAGCATGTGGTTTAATTCGATGCAACGCGAAGAACCTTACCTGGTCTTGACATCCACGGAAGTTTTCAGAGATGAGAATGTGCCTTCGGGAACCGTGGGACAGGTGCTGCATGGCTGTCGTCAGCTCGTGTTGTGAAATGTTGGGTTAAGTCCGCAACGAGCACCTTATCGCTGTTTAGCGGTCCGGCCGGGAACTCAAAGGAGACTGCCAGTGATAAACTTCTGGAGGAAGGTGGGGATGACGATCAGTCATCTCAAGCCCCGCCGACCAGGGAGCTACACACGTACTACAATGGCGCACAAGAAGCGACCTCGCGAGAGCGGACCTCACCGGTGGAGTAAGCGGAGTCCGGTTTGGGTGCAGCTTTCGACTCCACTTGAGGGTCGAGGAATCGTGGCTAATAAGGCGGATCAGAATTGCTTACGGTGAGGCCGTTCCGGGCGCGTACCGCCCGTCACACCATGGGAGTGGGTTGCAAAAGAAGTAGGTAACCCAGCCTTCGGGAACTTACCGCTTTGTGATTCATGACTGGGGTGAAGTCGTAACAAGGTAACCCGG
+
+)81,0.,--.135418,**)%0')(,1992:,**'(*0/365402+-(($8:78,7535462-++*,8*+0,034536.:428'&#$36,-(*,175-),+*16+(-+.-+&(,6-('2/73251493-1582.3,,,-2./;/**'*',/*+')*/++)'(3+0023497::8376275672;+6***9450+-*.2:889813/2-/0//()*49;::698;1++)+&0*/:81504&'*+++),.3./66363052./9:-*,&'+,5./'5-347)041.10-09322229/7./.)+&(/0002+*&&'1/''&(&--3.-'&'&.(()&0&(6:642466((*+--316/,3,/22&61+)2*4+.,/,)'*.78.)27461-+)(+,7727%-,1.,''))&*476:.)*)6:4941&,(/++,.424;0/.2((&(&(./)'..38223821((*-.2,-.-++)(1+2.38)%(&&$&+5+.('**+1)'+-(*,/050/./4;89,0787:;687666,)&&$+(+-9:3-//6+2.6,+59+.2-61//0:3:24-+-1,')($*1459896:9:/--+*,)0005;;8:9;5444/3812-.(+1&,+4-1,.686-1//-0+**+13-,2),&&&2<<,8,,,..:21//70167875951<9-74777&)*,3--.0677.//),/./6:9789444455/-0.,/6493005<3752447),2+*-*+.)(25(4*.*)*3('5+.8&%%'*1/404456/:756447/:3,3*-115/8905412/0-,+**')*/+,/-0063257617762,'())(''',+%''((22/+#&&%&69310)&)*441))((&+&),'*--.-(*%)',./())'(+).+-22*+)(%%&(+/270/(,&&&&&'$%()+&+()$&(*-,/+-')-()(,(&(&',3*&))+,&*)()(*.)+,/(.(+.)(%'()'$(*)*'*'$,)'+.)(&&'(''(&%$(%%&&(.-35608.',*()+$%&,*.2:0.282224868686(()+0)-6,/5;2*%()')*('%'*,'%'*-50:8+2+%$&*.*--)),+++0128<874459978;7+).+*,4223786:-700,4)-+.
@f1a6044d-fd76-4095-abb2-91d47fe1031e ch=165 read=121960 start_time=2019-12-13T05:42:24Z barcode=BC01 runid=2c9cf7bc05858273f10e7d7ec552fc0bd742dc3e
CTCCTACGGGGAGGCAGCAGTGGGGAATATTGCACAATGGGCGCAAGCCTGATGCAGCAATGCCGCGTGGTATGAAGAAGGCCTTCCGGGTTGTAAAAGTGCTTTCAGCGGGGAGGAGTAAAGTTAATACCTTTGCTCATTGACGTTACACCCGCAGAAGAAACCGGCTAACTCCGTACCAGCAGCCGCGATAATACGGAGGGTGCAAAGCGTTAATCAGGAATTACTGGGCGTAAAGCGCACGCAGGCGGTTTGTTAAGTCAGATGTGAAATCCCCGGGTAACCTGGGAACATCTGATACTGTAAACGAGTCTCGTAGAGGGTAAATTCAGGTGTAGCGGTGAAATGCGTAGAGATCTGGAGGAATACCGGTGAAAGGCAGCCCCCCTGGACGCGACTGACGGCTCCAGACAGCGTGGGGAGCAAACGAAGTTAGATACCCTGGTAGTCCCGCCGTAAACGATGTCGGCAGGTTATTGCCCTTGAGGCGTGGCTTCGGAGCTAACGCGTTAAGTCGACCGCCTGCAAATTACGGCCGCAAGGTTAAAACTCAAATGAATTGACGGGGGCCCGCACAAGCGGTGGAGCATGTATGGTTTAATTCGATGCAACGCGAAGAACCTTACCTGAGGTCTTGACATCCACGGAAGTTTTCAGAGATGAGTAGCCCGGGAACCGTGAGACAGGTGCTGCATGGCTTGTCGTCAGCTCGTGTTGTGAAATGTTGGGTTAAGTCCCGCAGCAGGCGCAGCCCTTATCGCTGTTGCCAGCGGTCGGCCGGGAACTCAAAGGGAGACTGCCAGTGATAAACTGGGGAAAGGTGGGGATGACGTAAGTCATCTCATAGCCCCCCTTACGACCAGGAGCTACACGATGCTACAATGGCGCATACAAAGAAGCGACCTCGCGAGAGCAAGCGGACCTCATAAAGTGCGTCGTAGTCCCGGATTGATCTGCAACTCGACTCCATGAAGTCGGAGGAAAATCGCTAGTATCGTGGATCAGAATGCCACGGTGAATACGTTCCCGGGCCTTGTACACCGCCCGTCACACCATGGTGGGTTGCAAAGTAGGTAACTTAACCTTCGGGAGGGCGCTTACCGCTTTGTGATTCATGACTGGGGTGAAGTCGTAACAAGGTAACCG
+
((+1,-+,*,.+-,*-).13559:*,.,+210...0:71820.038)3:7344+-.$(&,,&.1+/471221101/*,-*-,6518'3662;+--68--1/.-03/*.++.4*'+'$((-4/*.//.,.:2560+-/1229212.5-,-1/:3-11013%*('%0(70,0**)1.(0%34233///.))+*--&#+.20...+./1/+'*,,3-/-,.'**'(,(*,/074799:<4032303/2/+++/-45:1384/+/1,779772499.155+,('(+.,.)&+2$$%''31/033203&)-%)(&(&''),/3,&.1./0*8+0.(+650+,-.34601:/-/332/---.3:9;0/7.6546:61-')))'+51-13/757-,-84/*$'()*//,(,,,9*(((***++:.7:+)*+9;03*&%'+2-(.2+29)*29666/:-**/0147;720-/(--1,+(+*,/)7+*::*)-,-/420,/41202+4,(01373335.;.4-678:::.7+)'"%'&)&&*1645-/.8)0/07964358980//-6/4.250791--51..-023-.+/140+-*)(%''(/32;:699;923656;:756/15(-427963790,(&(.//0,++*-3/)**++/-29;8.(()+-1+'%$%%''((..)%/403300.-''*,13542++*'),))*:8530/0049:203..05;60,3-5:92/0,''+3++20'5%&4201/)+*)(2+01((,(07.3*'&).62.5/7-8;0.//9:.7'-*'((005677(1/--/0987554/-(-+,-1/7:13++'&'),1,0569../,.)25.80.&#$&'-.4822/'(+1++))(&+,97554:3,/--00//-25)%'(&)6566678+-+(%*),;.858..,+,*,/6*+98:9878::6:-0+,/.,)%$+.76.6.--5/0289889802...26+''*')(*+00))%'(-337846671/.51597(+,01258::;7888((1399818011778799;9462,**-,/00+)*033;*.+-*(&(,1*(('()1,685:7.:3*.53/0152046,-,(**6./0:120/..+*..)-+0311527699::/80186:4
@1704534f-4d34-495e-aff3-43bc82788fc7 ch=137 read=75923 start_time=2019-12-13T05:38:51Z barcode=BC01 runid=2c9cf7bc05858273f10e7d7ec552fc0bd742dc3e
CTCCTACGGGGAGGCAGCAGTGGGAATATTGCACAATGGGCGCAAACCCTGCAACCATGCCGCGTGTATGAAGAAGGCCTTCGGGTTCGTAAAGTACTTTCAGCGGGGAGGAAGGAGTAAAGTTAATACCTTTGCTCATTGACGTTACTGCAGAAAGCACCGGCTAACTCCGTGCCAGCAGCCGCGGTAACGGAGGTGCAAGCGTTAATCAGATTACTGGGCGTAAAGCGCACGCCAGGCGGTTTGTTAAGTCAGATGTGAAATCCCCAGGCTCAACCTGGGAACTGCATCTGATACTGGCAAGCTTGAGTCTCGTAGAGGGGTAGAATTCCAGGTGTAGCGGTGAAATGCGTAGAGATCTGGAGGAATACCGGTGGCGAAGGCGGCCCCCTGGACGAACTGACGCTCAGGTGCGAAAGCGTGGGGAGCAAGCAGAGTAGATACCCTGGTGGTCACGCCGTAAACGATGTCGACTTGGAGTTTGTGCCCTTGAGGCGTGGCTTCCGGAGCCTAACGCGTTAAGTCGACCGCCTGGGAAGTACGGCCGCAAGGTTAAAACTCTGAAATGAATTGACGGGGGGCCCGCACAAGCGGTGGAGCATGTGGTTTAATTCGATGCAACGCAGAAAAGAACGCCTGGTCTTGACGACATCCACGGGAAGTTTTCAGAGATGAGAATGTGCCTTCGGGAACCGTGAGACAGGTGCTGCATGGCTGTCGTCAGCTCGTGTTGTGAAATGTTGAATTAAGTCCGCAACGAGCGCAACCCTTATCCTTTGTTGCCAGCGGTCGGCCGGGAACTCAGGAACTGCCAGTGATAAACTGGAGGAAGGTGGGAGATGACGTCAGTCATCATGGCCCGCCGTGAGCTACACGTGCTACAATGGCGCATACAAGAGAAGCGCGACCTCGCGAGCAAGCGGACCTCATAAAGTGCGTCGTAGTCGGATTGGAGTCTGCAACCCGACTCCATGAAGTCGGAATCGCTAGTAATCCTCGTGGATCAGAATGCCACGGTGAATACGTTCAGGCGCTATACACACCGCCCGTCACACCATGGGAGTGGGTTGCAAAAAAAGTAGGTAGCTTAACCTTCGGGAGGGCGCTTACCACTTTGTGATTCATGACTGGGGTGAAGTCATGGCTAAGGTAACCGG
+
0031./3298-(.0./3-)--%5.-,.-4/-.-029568897299',/%&$&')-//2)48588:7735556*+*.,2614105540)())3/-/034;;0)/--68**/++,.-%(*058/111103416:+*,-.(1***658/..((50.3-'%%$')%*++-++,196886;443000..618/,,,*'%*)-.004,./0:-8-0))*-,,.::;78977;1)**.*,,-*),453528;16997239(),42+$(-.)2.0(%,1/1434474/83.64587656+*+./0:7;647*('&'(/0139777,'*,+.,.+-0./.)+143101120:2-12,+.-/+-+//0065;1/.*)/*4.5.6/1:0*-,(+1063861-)+457&$-*,++000.:69:984-/+(++76759/*+,/:-11*(('&&87189+*/002+*1.0179687;4/./,+//04+0*((#'(1.+002<3194-/8-,/2321-6*-)'%-&'/2--.10918,26544734:555,()$,'*++*'%+//122734,*),*$&(3+).337555962997.,2/)*+/0/-.2:9:;11105/-.61<;496;3112368663*'%*-3,&'&%'/,+-01001-)''')203-+-,2+.4..:;41-,,--56724;3242494;6/;010583752121*10/.123646/413-44,-/-+/006565;43/410**-1+().)94/*80*,48966/138695;3/7777.*0+).52161-02979+5344:813136'(&&*+,&,,'((&)-25+//4.**+*2'0,.3)&)(355752*+*)-0;9,2010/&$(&&%%%&,(&'%&+00/('(+++-10//),,,/+'(&*)%)/-/25,+,**++*),0*119+.%%(782;1018:89808-526)3).,..*+++.567-::,*-.//212,3-,,+-,/+76,(++/.1844&*,*5.0002))+60',&%'288456/*1.247()..%$&'*/0//-1812<93463444/..0.,)&)%(-+935399:7/,+,-13./**1*6+/--854;0*,5+-,-5-,80,)8.,,5469;7764688792,,,////4,1+,.++0+0/2:8:67
@90c16c2c-e15f-4672-873e-75e870c5aed8 ch=285 read=57191 start_time=2019-12-13T05:42:39Z barcode=BC01 runid=2c9cf7bc05858273f10e7d7ec552fc0bd742dc3e
CCAGTTACCTTGTTACGGCTTCACACCCCAATCATCAATCCCACCTTAGGCAGCTCCTTCCCTTGCGGATTTAGGCCACCGGCTTCGGTGTTTATCAACTCGTGAATTGACCCGGGCGAGGTGTACAAGGCCCGAACGTATTCTGCCGCGACATCGCGATCACTAGCGGTTCAACTGTGTAGTCAGGTTGCAGACTATAATCCGAACTGGGAATGCGTTCTATGGGTTTTGCTTCACCTGCGGCCTTCCCTCTGCACCATCCATTTGTAGCACATTAGTAGCAGCCCAGATCATAAGGGCGTGATTTGACATCATCCCGCCTTCCTCCAGCTTGTCACTGTGATCGCTAAGTCCCCAGCTAATGATGGTAACTAACGATAAGGGTTGCGCTCGTTGCAGGACTTAACCCAACATCTCACGACGAGCTGAGCGGCAAGCCATGCACCTGTATCTCATATGGCTATCTCCATCTGGAGCCTTTGTAGGTAATGCTCAAGACCTGGTAAAGGTTCTTCGCGCGTTACTTCGGTCAAACCACATACTCACCCGCTTGTGCCCGTCAATTCCTTTGGGTTCATTTCTTGCAGACGTACTGCTCAGACGAATTACTTATTGCGTTAACTGCAGCACTGAACTTTGACATCCAACGCCGTGCTCATCGTTTTACGGCGTGGACTACTGGGGTATCTAATCCTATTTGCTCCCCACGCTTTCCGGGACAGGCGTCAGTTGCCGTGGTCGTAGCCTTCGCCACTGGTGTTCCTCCATATATCTGCGCATTTCACCGCTACACATGGAATTCCACGATCCTCTCCTGCACTCTGGCTGCCTGGTTTCTGTGGCTTACTGGAGATTTAAACTTCGATTTCACCACAGACCGCCGCGCGCCTGCTCCTCTTACCGCTTAATGATTCCGGATGGCGCTTGCCACCTACGTATTACCGCGGCTGCTGCGTAGTTAGCCGTGGCTCTAATAAAGTACCGTCACTCGGCTACCATTTCCTGTAGCCGCCGTTCTTCCCGCTATAAGCAGGCTGATCAAAGAGCCTTCTTCTTCACGCGGCGTTGCTCGGTCAGGGTTTCCCCCCCATTGCCGAAATTCCCTGCTGCCTCCCGTAGAACAATATCCAGCACCAACAGAAGTTGCCTACGAGGCGCGACGGCTTTCTTCAGCACCAGCAATGCGTAACTACAA
+
-)$%,,(-).+$/*&'/((&(%&(*,./--0/118759-76)$*$-'&+'/0.12177373)-0+,+/$5*'$'+..,1.+/,-5/*-/'+3/+0006/-+&)&%$,())+('+23.-((&,(**+660124(*.22585574426://12)')&&/-011.21'**)00//(+*.-)$+(,.6''13;56354443676932*(+(*(&*(5.,(-.3/*+--/2038,*,.63(*($$%&&)((*%(,),1-.*.62878/8:.*&%(((0'1(&'*&'%)/,90')%++,,.,,5+'&')-6;4-*)&(-3/9:,-897830.3./0/50+.-'(('%%%*,+/840+,/53*($(%***+.+3++21./,6233-/)'.0/956576934401'630.3.3-40+,)**-,))%'($*'&,,))**//-25/&7:8-&+&)+*),.02//.0010;3129322++24303(+.,/3*&*')+*'%(%&)-../022/0-/09)--165-)'%&'()0*&$%%#($'#&1-*0***,&'*+&*+*%$$$%'#**&%)0)*+6137830.-+9.42;*44501+/150/)--&/02','/,(+,*))3.'0.-//.2-2-22,*++%0)+%)+02..-7005//'1+,)+,%.//103-.1:,,+.,*+,*3&&($+**42(*01/,-4/3*+,291&.,214*'*,).-(,&)1,'$'-*,/32)-./,*()((,&*&+$$%%,')&,-*)%*/**&,(,*-0+,,//2.*&(),,385/*,5002--),')),'),6,*)*+175734152103'-*/0*223275//4*68/*'(&'%&&&(,-*''%+)(,.*''*$'$(*((#$&#$'()-&#&$$&%(-/6233/.,()/,#')('%$(*,(,,1/3/61+&&(&')'&.,)21,&3%2&)-*-2+,+8..+,'%&*,+-/,'*0+68.%')('*/+.3.),*.335.+),,/),-)//&1413-.+))+-4+/235;98:,-)$%.).*(#&%(+,-.131(**&'%.3/7/2935<-*+))-0/12:2216)5/4)+(+*842179;4,,.626+**(%*'(&('*+0028//:/,0*0&-)'3&$&+..//(//11/,+,()*,-./)'(&&.2-12-%-&('(+,,21*&%%(02.+3,1/*-,(($($#$"%
@9d45bc87-718f-4c75-b6d9-47983930632e ch=150 read=59667 start_time=2019-12-13T05:42:55Z barcode=BC01 runid=2c9cf7bc05858273f10e7d7ec552fc0bd742dc3e
CCGGTTGCAGCGTTTACGACTTCACCCCAATCGCTGACCCTACCTTCGGCCGCTGCCTCGCGCGGTTAGCAGCTCACGGACTTCGGTGTGCAACTCTCGCTTGGTGTGACGGGCGGTGTGTACAGACCAGGAACGTATTCACCGCGACATTCTGATTCGCGGTACTAATCCAGCACTTCATGTAGGCGAGTTTCAGCCTACAATCCCGAACTGAGACTGGTTTTAAGGGCTCCCACCTCACATTATTGCATCTCTCTGTACCAGCCATTTGTAGCGCGATGTTGTAGCCCTGCACGCCAAGGGTATGATGATTTGACGTCATCCCCACCTTCCTCCTGAATTAGCAGGCAGTCTCGCTAGAGTCCTCAACTTAATGGTAGTAACTAACGGCAAAGGGTTGCGCTCGTTGCGGACCAACAACATCGACACGAGCTGGCGACAACCATGCGCCATACATGCGCTTGTCCCGAGGATTTCCTCGATTAAGAGTAATGCAAAGGGATGTCCAAATTGTAGGTAAGAGTTCATCGCGTTGCTTCAGAGTTAAACCACATGCTCCGCTACTTGTGCGGGTCTACGTCAATTCCTTTGAGTTTTAATCTTGCGGCCGTACTCCCCAGGCGATCTTAATGCGTAGCGGCGGCGCGGAGTTGAAACCCCCACACCTAGTATTCATCGTTTACGGCGTGGACTACCAGGGTATCTAATCCTGTTTGCTCCCCACGAGCCTCAGCGTCAGTTACAGTCCAGAGGATCGCCTTCGCCTGGTGTTCTTCCTAATCTCTACTACGCATTTCACCGCTACACTGGAATTCCGCTCTCCTCTCCTGCACTCTAGATAACCAGTTTAGATGCAGCACCCAAGTTGAGCCGGGTATTTCACATCCCACTTAATCATCCGCCTACGCTCCTTTACGCCCGGTAAATCGGATAACGCTCGCCACCTACGGCCATTACCGCGGCTGCTGGCGCATTGGTTAGCCGTGGCTATCGCTGGGTACCGTCATTATCTTTAAAGAGACCATGAGCTTTACGATCCGAAAACCTTCATCACTCACGCGGCGTTGCTGCATCAGGGTTTCCCACCGGTGTGCAATATTCCCCACTGCCGCACTCCGTAGGG
+
:6674:*1+-.%,.(#)/,-/961099--/+*$&+//0:.+(0(*)*((((*,/03721'()*)4/5(*(),,..)..66::;6*((&+*,*,***((%%$$&(72*+04543315,-.1-..))537-013962547<0--/+..064952,,*312))'))'(')%(+++'*$()/+.445'040&&+,75+)&')&)*.52/.)).-/-..7889935<;1,%+)'',08+(-((+(1*/2*0,)&(+./.()-7:476.0754+60-.-/,**+&&&-)*%),/72*%'%($%$/,,0-%(*+.3365;5116666861231%)),12.,.%'&%%/''#,(-.75540,201/5)*,./61*+&((*1++032(545964551/'3.7-/6-077865795895249./1++,&&+,-/-.14511755/'./.8919<67*+%.*'$$%#&'+&&'3+00/.&)*-(.::1+-42,/,*'&&&)-6/..13).45/9728)1($,'&'#*)'%)&&*59*%*((,,,1%+/10(('+*2.;8;60/-/17:86-/0,-0/+//203.,,#$$%*0)4.98-05.+*)9<<+39,.,0(()&,*(((**8;:.239,1%+((*/0.11*0'**-30/-+)+)($%'&''0',866)%((,,,+-2-485114-05/**./--08:585/27.12+,/9401*+997076)(3/824*&*.,0170/''*.37*.40./34/2.+((,,$+,/02.2.011()3+-0<7604'&184/0..*)%%'$)+16:0019,16220422/3/4-/*&(+.,-++,11),-4(//01-/477:89.746*((314/-./-14,1.2.90.+7,'21///89.,-,*:7,&)),-6/3.357-18-//-.13'(2*)+,/.*'-))-0,1):/6:62/07+266134*)*)'%%'1++85020:3449:51/*+&&(&&3---78340,+/)12#&&&,..-1:498-10+-312,/41&()-**&%)',-0::1/0/10'%-/-'%'+229:;14,,*+*+),,*22'()()./2*2801;;05.%'''$(('%*.--.021794,.,(($%)&)*/4+(*.&%
@04f29297-0c54-49e8-be05-1963e4b34b5e ch=70 read=73019 start_time=2019-12-13T05:42:51Z barcode=BC01 runid=2c9cf7bc05858273f10e7d7ec552fc0bd742dc3e
CTCACAGGGAAGGCAGCGAAGGGAATTTTCGGCAATGGAAACCCTGACCGAGCAACATGAAGGAAGAAAAGTTTTCAGTTGTAAGCTTCTGTTATAAAGGAAGAACGGCGGCTACACAGGGAAATGGTAGCCGGTGACGACACTGATAAAGCCACAACTACGTGCCAGCAGCCGCGGTAATACGTAGGTGGCAAGCGTTATCCCCAGGTGTGGGTAAAGAGGGAGCAGGGCGGCAGCAAGGGTGCAATGGTGAAAGCCTGAGCTTAACTTCAGTAGCCATAGAAACCAGGCAGCTAGAAGTGCAGGAGAGGGATCGTGGAATTCCATATGTAGCGGTGAAATGCGTAGATATGGAGGAACGCAGTGGCGAAAGGCGACGTCTGGCCTGCAACGGCCTTTCAGTCCCGAAAGCGTGGGGAGTAAATAGGATTAGATACCCTAGTAGTCCGCCGTAAACGATGAGTACTAAGTGTTGGATGTCAAAGTTCAGTGCTGCAGTTACCGCAATAAATTACTCCGCCTGAGTGAGTACGTTCGCAGAGAAATGAAACTCAAGGAATTGACGGGGGGCCCGCACAAGCGGTGGAGCATGTGGTTTAATTCAAGCAACGCGAAGAACCTTGGGACAACATACTGTAAAACCAGAGATGGAGAAGTAGCTATATATGAGATACAGGTGGTGCATAGTTTGAAATCGCTCGTGTCGTGAGATATTTGAGTTAAGTCCGCAACGAAGCGCAACCCATATCGTTAGTTACCATCATTAAGTTGGGGACTCTAGCGAGACTGCCAGTGACAAGCTGGAGGAAGGCGGGGATGACGTGATAGTATTTTGCCCATGACCTGGGCTACACGTGCTACAATGGATGGTGCAGAGGGAAAGCGAAGCCGCGAGGTGAAGCAAAACCCATAAAAACCATTCTCAGTTCGGATTGTAGTCTGCAACTCGGCTATGAAGTTGGAATCGCTAGCGGCGAATAAATCAGCATGTCGCAGTGAATACGTTCTCGAGGCCTTATACCACCGCCCGTCACACCACGAGAGTTGATAACACGAAGCCAGCTAACCGCAAGGAAGGGCTGTCTAAGGTGGGATTGATGATTGGGGTGAAATCGTAACAAGGTAACCGG
+
+*+&'(15+*+.+/,0(&&'%1,&&*'*0/1962;30+'+(.7((,03412'*+&'%'(+.002+(.0)))26802'1+8--,.$+-:.400/,-0:7(0*.,010'5*.10++)''(.1')21(+:7000-')+,30-%%,/,**&',*&)3,./432465887;31/..2/2.3-+4+,+847/3.-.++,2.32250/1)))&*/)*(''&'+80)()-+'+,',1-((,('--,-)31-%'(&*0320//0,/76..&'*(/)*-9.*/-.-/1/30/*21,1()0-,-..2**)*)45243.'(,4,334498/0/010:8876500124:753950/58600-,)),2*(('%($&#(()1/-,0&(+4232-)**306943-/')(+))())(,-17''&)-*''(').4,$(&-6821&/%2).-1627;.,,*201467)3/688;600-/1202249947784;3,*.-24.9/--:8769.*&*+-,7-,60.+1.,36+/+)+3350340-,-+&&')0179<8/01)+&',+*)-30,03/'''((*/,13-*.53*02)'+,,39685:966//./31-.54;805/7---((,04232/4-.4.'&&&,(%%&()).,,.'%$'-+))()+,-3910&(%%&&)+++,,+'(-//36470021&012346%//0''%%$()'()+(44875751103&19'))--/(%(+56(-03/+/+*-25/5/42&().20463*0--1;9::51710*2,79<626651+--)'*,17123013666482444/,*,.4.5.+67/89775,)$'*%&)%&'((%'(&&(--0623;88741-/(*-23155:57;;;5589;6/-./'.(+,.//51387-,+0*2,1.*+1:2(38-+,.59811/,8;758/1405*3,28222479878,8++,,)++,,/13-.7171:85&%'%--(-,*('%&&*)*+++)*)1834+-,,+6,-2457502*$.*7-7,'++/-).5,88,+1122142..-*'&*29)*+,.-')%&+(,1*--+*+01+,3-.-+),,).--0/+4-**.092041,-./,9.676--(+***./38:;/2+8-3:7211
@147dc51a-5898-40cf-9269-2325794adf45 ch=188 read=117807 start_time=2019-12-13T05:42:47Z barcode=BC01 runid=2c9cf7bc05858273f10e7d7ec552fc0bd742dc3e
CCGGTTACCTTGTTACGACTTTAATCATCTATCCCACCTTAGGCGGCTGGCTCCTAAAAGGTTACCTCACCGACTTCGGGTGTTACAAACTCGGCGGTGTGACGGGCGGTGTGTACAAGGCCCGGGAACGTATTCACCGTGCGTCCGCGATTACTAAGCGTTCCGACTTCATGTAGGCGAGTTGCAGCCTACAATCCGAACTGAGAGACTGGCTTTAAGAGATTAGCTTGCGTCACCGGCTTACGCGACTCGTTATTACCAGCCATTGTAGCACGTGTAGCCAGGTCGCCAGGGCATGATGATTTGACGTCATCCCCACCTTCCTCGGTTTATTACCGGCAGTCGCTAGAGTGCCCAACTGAATGATGGCAATAACAATAGGGTTGCGCTCGTTGCGGGACAACCAACATCTCACGACGCACGAGCTGACGACAACCATGCCACCACCTGTCACCTCTGTCCCGAAGGAAAACTCTATCTCTACCGGCCCGGTCAGGGATGTCAAGATAGTAAAGGTTCTTCGCGTTGGCGAATTAAACCATGCTCCACCGCTTGTGCGGGCCCCGATCAATTCCTTTTGAGTTTCAACCTTGCGGTCGTACTCCCCAGGCGGGTGCTTAATGCGTTAGCTGCGGCACTAAACCCCGGAAAGGGTCTAACACCTAGCACTCATCGTTTACGGCGTGGACTACCAGGGTGTATCTAATCCTGTTTGCTCCCCACGCTTTCCGAGCCTCAGCGTCAGTTACAAACCAGAGAGCCGCTTTCCGCCACCGGTGTTCCTCCATATATCTACGCATTTCACCGCTACGCATGGGTTCCACTCTCCCTCTTGCACTCAAGTTAAAGCAGTTTCCAAAGCGTACTATATGGTTAAGCCACAGCCTTTAACTTCAGACTTATCTAACCGCCTGCGCTCGCTTTACGCCCAGTAATTCCGATTAACGCTTGCACCCTCCGTATTACCGCGGCTGCTGGCACCAGGTTAATAGCTTCTTCTGCGGGTAACGTCAATGAGCAAAGGTGTGCTCGCTGCCTCCGCTGAAGTACTTCTAGCCGAAGGCCTTCATACACGCGGCATGGCTGCATCAGGCTTGCGCCCATTGACAATATTCCCCACTGCTGCCTCCGTAAAG
+
.-,3/;14322,03)12286;435,++,-6538,)'--014*:,7...62.1.((,:6-+,*-'):3339;2/,+,((3-+'.-,-55+))*&,%)223667849;9480,**'+/172835)*.(+(+)+,0:43/('%&*((*3+-,.00+,*(('++,7152-012/0/+./2971&+.)((*,593201;-/()1;/+((%',,--3:3170.*()((8,'-10602)+,789.51/6'+(*)+++,*,..(&&/3-(/4/151+*++%..,+)&'/+,.-10(+//+78..2.-...769,/05488*850')0.29::79083;64.8+/7173/322,.-0(+,-+46++',-38;/-,-3:2-3./1160.,-33-:587999.7.,+-1)+,''(%)&-/6442-//2+')%&')),/2'4567483:1/--(&.+*12./.)#+*-246652.)--/0*381-116440.,*)*)*&0))+900*/41.24670'$&*%.014-06.858455:638*.,++01/1<29*'***153163/,,((+/.'52*)(%&(-.3::<:64:;6,.34;42314218*.-+/,%.'*,086+-8;<031/+*+*,+.-/00954/.00086%011652+.*,/-50,4665/2..-/5.--/.133576+73+#*.-/099:13,'.4.85+*%)'*+,/5183+.180+-)+)(('*&(-550+-/:9:86+./129-1/9/./:/-*+*(+*,,11-4;0+)$%%'1.03557<;66783378736//31221:04124-.1(,$+$%)368:66/113053,(42*)*()3426/091:1,//11<-2,12/+()&()563')+2/779/3-,+(&*0+2-0-,0/,&)*+1,+-/%*)..07:2/0./1+%&+/0&'('21--35/7.4-,-/8/973,3-+-67;8479,+*+,(,4350:233876,+$,&+0/7-2,-++-.045:6441066./9657:6:543033;*1*)#'$%&,*+-+1730()/206-+,-,+*&&'(.+''-''')/+)'.-0'/+.083+6(52304344527-9,*+2094)*)'&%,**,4+5771&)*-18735067+-+(('
@d9761628-a028-4631-9825-c84835aff88b ch=100 read=129567 start_time=2019-12-13T05:43:05Z barcode=BC01 runid=2c9cf7bc05858273f10e7d7ec552fc0bd742dc3e
CGGTTACCTTGTTACGACTTCACCCCAGTCATGAATCACAAAAGTGGTAAGCGCCCTCCCGGTTAAGCTACCTACTTCTTTTGCAACCCACTCCCATGGTGTGACGGGCGGTGTGTACAAGGCCAGGAACGTATTCACCGTGGCATTCTGATCCACGATTACTAAGGACCCGACTTCATGAGTCGAGTTGCGAACTCCAATCCGGACTACGACGCACTTTATGAGGAGTCCGCTTGCTCTCGCGAGGTCGCTTCTCTTTGTATGCGCCATTGTAGCACGTGTGTAGCCCTGGTCGTAAGGGCCATGATGACTTGACGTCATCCCCTGCCTTCCTCCGCA
+
.'.*6-1.7-)0+%'*+3;<2.265.*+43%'((2223704(%)()1010,-018/.-0(*-425/),-3595567<55::.3/1)61+&'(290/217420/21278427100.14584/237%35262//.)7.//94:8;989;9445940..,..4-.-(%'&&))***-354556&()+,'/,802((8415(3,24,4199731344531238:44///,&)*-3)*/9,135160/,*0,,./018/21/1,))/069::;,9-,%')-+.//30.*',03((,010684*09:8935.-.,,0/7335854+0..'&$$+,**//*+(%&'
@a1ed6df6-c23f-4b2e-86eb-09efe60c4a88 ch=70 read=73033 start_time=2019-12-13T05:43:00Z barcode=BC01 runid=2c9cf7bc05858273f10e7d7ec552fc0bd742dc3e
CCCGGTTACCTTGTTACGACTTCACCCACAATCATCAATCCACCTTAGACAGCTCCTTCCTTGCGGTTGGGCCACCGGCTTCGTTATCAACTCTCGTGGTGTTGGTGTGTACAAGGCCGAAACGTATTCACCGCGACAGCGATTCGCGATTACCCAGCGATTCAACTTCTGTAGTCGAGTTACCCGGACTACAATCCGAACTGAGAATGGTTTTATGGGTTTTGCTTCACCTCGCGGCTTCTTCCTCTGCACCATCCATTGTAGCACGTGTGTAGCCCAGGTCATAAAGGGCATGATGGTTGACGTCATCCCGCCTTCCTCCAACTTAATCACTGGCAGATCTCGCTAGAGTCCCCAACTTAATGATGGTAACTAACGATAAGGGTTGCGCTCGTTGCGGACAACCCAACATCTCACGACACGAGCTGACGACAACCATGCACCTGTATCTCATATAAGCATACCGTGGACGCTGCGAACAGGACGCAGGGTTGTGCGTTGGCTGATTGAAAACACATGCTCACCCAGCGTTGCGTTTGGTAATTCAGCCTGAGTTTCATTTCTTGCGAACGTTGCCTACTCGGCAGCTACGGACGAGCACGGCGCTGAACTTTGGGCATCCCGGCACTTCAATGCTCATCGTTTGCAGCGTGAACCACTGAGAACAGGTTTGATGGTGCGGCGGATGAACCAGCAACGCGTTTCCGCCTCACTCGCGTTTGCGCGCCAGGTGCGTCTTCACCCGCAACCGGCTGGAACATGGTTAAGCTGGGCTTTCACCACAGACCCTTGCTGCCACCTGCTCCCTCTTTACGCCCAATAATTCGGATAACACCTACGTATTACCGCGGCTGCTGGCACGTAGTTAGCCGTGGCTTTCTAACTCAAAGTACCGTCACTCGGCTTCACCATTTCCTGCTTAGCCGCCGTTCTTCCCTTTATAACAGAAGTTTGAATCCGAAAACCTTCTTCCTTCACGCGGCGTTGCTCGGTCAGGGTTCCCCATTGCCGAAAAATTCCTGCTGCCTCCCGTG
+
30).317&1-.-,-2',*'*5-6062,%((-*..44.7..3()&'$()553*4257.8:434-4)1+8(4789//5-0-.+))()(+//..,-*-+-.34&$$,+44410/169*125)'.-1(**17../5++-))'('))485141/3/*&'%&&(-.34-(+)-/,'&),.255/438(3,''/,2./018230.073012-280.4.64+&(*128;<1/05:2359242326/-*)(--0(())+,07289:52-&#%$*+-/0)+'*++54**/0337517,/54,.5121.&+*(*,0177303(%*'-,1521+0)+(*&'+647+7+*&%%(*35+*.,&')*.52)..+..0.++)--4.00,-21136654,4006/1079:86:3101+('&-%%*/202.(((,.25-/+-05355.---6868/4%($&)'',+++)*),-.+)%(&''&'$%'(&)$$&$$'('&$()%%$%$)+).&$'$#($%)&'$(%'$%),,)+%'&)(**-%''&%%(%&(--'(,((((+'3*-%)*'$&%))9-+.14+((&&+()*+$&$#'%&&((*')%&#%&$&*)$$%&$%##&&'&)(('((&%$%+)*'-./))&'$&)&%$$&$%'%&'(*),*$&$$#$#%%('%%&(%%&##$#$)),%'%&&+)&'(((-1.)$%%'$$$%'%&%#%%%%'$$)(+($%&)()&(.-&(%&$$$#(&%#&%&%&'(#&(&$&%%'''&%%+0,,-&&(*((/-*+*+0,/2:0-*/+')*+247+)/*./76/'205....4,)+,62.0--,*.1037815+9-)&#$%)0,)./..21*.6.56;:643436301-.-3.5'%&*)-09.8;9*+')$%$+-*%,'.6341-.14.5*(.&$***49+64/-'&$)'-2-0578:31/22))4,)*675+*-''%,,(,,*.*&+.+%.12657;61156/2//)/**,-,,231558,10)-*&(***.5,0))19::03.0.'&*+-78328-,,*
@3e928d42-9221-4281-805e-c61c45a2eda1 ch=176 read=117999 start_time=2019-12-13T05:42:55Z barcode=BC01 runid=2c9cf7bc05858273f10e7d7ec552fc0bd742dc3e
CCGATTTACCTTGTTACGACTTCACTGACAGATCCACAAAGTGGTAAGCGCCCTCCCGGGGATTAGAAGCTACCTGTACAACCCACTCCCATGGTGTGACGGGCGGTGTACAAGGCCGGAACGTATTCACCGTGGCATTCTGATCCACGATTACTGGCGATTCCGACTTCGTAGATTCAAAATTTGCAGACTCCAATCGGACTACGACGCGCTATGAGGTCGCTTGCTCTCGCGAGGTCGCTTCTCTTTGTATGCGCCATTGTAGCACGTGTGTAGCCCTGGTCGTAAGGGCCATGATGATGACGTCATCACCTTCCCACCAGTTATCACTGGCAGTCTCCTTTGAGTTTCAGCGGACCGCTGGCAGCAAAGGATAGGGTTACTTCGTGCGGGACTTAACCCAACATTTCACAACACAGGCTGACGACAGCCATGCAGCACCTATACCACGTTCCCGAAATTCTCATCTCTGAAACTTCCGTGGATGTCAGAGATAGTGGAGTTCTTTAACGTTCCATCAGATTAAACCACATGCTCCACCGCTTGTGCAGGCCCCGTCAATTCATTTGAGTTTTAACCTTGCGTACCGTACTCCCCAGGCCGGAGTCGACTTAACGCGTTAGCTCGGAAGCCACGCCTCAGGGCACGACCTCAAAGTCGACATCGTTTACGGCGTGGACTACCAGATTATCTAATCCTGTTTTGCTCCCCACGCTTTCGCACCTGAGCGTCAGTCTTCGTCCAGGGGCCGCCTTCGCCACCATTCCTCAGATCTCTACGCATTTCACCGCTACACCTGGAATTCTACCCCCTCTACGAGATCAGAAGCTTGCCAGTATCAGATGCAGTTCCCAGGTTGGGCCCGGTTCATCTGACTTAACAAACCGCCTGCGTGCGCTTTACGCCCAGTAATTCCGATTAACGCTTGCACCCTCCGTATTACCGCGGCTGCTGGCACGGAGTTAGCCGGTGCTTCTTCTGCGGGTAACGTCAATGAGCAAAGGTATTAACTGCTCCCTTCTCCCGCTGAAATTACTTTACAACCCGAAGGCCTTCTTCATACACGCGGCAGAAACATCGGGCTTGCGCCCGGTATTTTAATATTTCCCCGCCTTGCCTCCCGTAGGAG
+
72,%/1))-.-/%0-(+4456:.)(3%#$&',01+&+)1+**,.-.))*-3:2/53-+--.'2,/%()(*++0,%$($1./08/*--66)*./++01156'783'2-,,**3+1)1-+.,-/,-105/.0827,4//07:,-.84-&)*-/3/01',((*.71.//4594*1(,(++'(('')0+'.,).11/).0+/.;7975350656+.2+.*+-..+(),(()/02/*'*)*..1,./50323:7/,-()+05:4/8,)(**%.*0----012;621122&0&&'+1+5,'(),'')*-.688:15-016697*(13.)6-*+6224010/388661.0,)%.,8+1$*,1:4240111300(0/5+,4-/+&)'-5*,.6,*)&')482-0-5,-/*/095/;7.-433514()655545623+36:69050221151//)*)'((+*+(&%%'$+*.-.13241('*(%,,.*(*55:51*+)'%%%&+*+1.-+,4;054')))*/.$%)+9&&,2+9:6.6.++0.0017-0-++3+-.25'13.46,''(&++90.2994333<<61821-,))))%%'(*+-.3562+/04&)'$')(*)+-1142567130./06&.&.'*.+/13:8.&,5,)((%*,325.5)+01/(--.40/6,),%--,,,5//6245%'+.1355-06269230;<.--1+6;1/-,-076/-1-150.,3426441448;9703++287/065575974340++(),')+/&'+65443+20414<96.66(-5,003844-.-2.3320413.)/,),&$*+,.)&)*))///40*-//77.7:;:;09:;:0),+3/:1.607-)-2-++)+.--+,.4448;94;0334587750,+**-)--+/+))/)2+7)/-008391***%',(155/3,,.82;12;77.8//0:/;.--22/)+23-./5+5/,--159;:989474/27656,4+++1666:,)+&)+5.5.-(+&-,'('&'00/&+.&*-(.)%(+/'')1+/40*+*-+054;27:/'.*+',+'*+(%%.-&'&*,%+'*0//0,91,'#-$%'++/3/-,8+1781$)((,,//,14(*53/-($
@0743aa6c-6a68-48e4-ab79-a0c2b0336648 ch=470 read=57836 start_time=2019-12-13T05:43:12Z barcode=BC01 runid=2c9cf7bc05858273f10e7d7ec552fc0bd742dc3e
CCGGTTACCTTGGTACGACTTGATCATGAATCACAAAGTGGTAGGCGGCGCCCTCGAAAGGATTCGCTTCACCTACTTCTTTTTGCAACCCACTCCCATGGTGTGACGGGCGGTGTGTACAAGGCCCGAGACGTATTCACCGTGGCATTCTGATCCACGATTACTGTGATTCCCGACTTCATAGGTCGAGTTGCCAGACTCAATCCGGACTACGACGCGCTATGAGGTCCGCTTGCTCTCGCGGGTCGCTTCTCTTTGTATGCGCCATTGCTAGCACGTGTGTAGCCTGGTCGTAGGGCCATGATGACTGACGTCGGCCCCACCTTCCTCCAGTTTATCACTGGCAGTCTCCTTTGAGTTCCAGCCGGACCGCTGGCAACAAAGGGATAAGGTTGCGCTCGTTGCGGACTTAACCCAACATTTCTGCTTGAGCTGACGACAGCCATTACAGCACCTGTCTCACGGTTTGAAGGCACATTCTCATCTCTGAAGAGCTTCCGTGGATGTCAAGACCAGGTAAGGTTCTTCACGTTGCATCAGATTAAACCCATGCTCCACCGCGTGCGGGCCCCGTCAATTCATTTTGAGTTTTAACCTTGCGGCCGTACTCCCAGGCGGGTCGACTTAACGCGCTAGCTCCGGAAGCCACGCCTCAGGGCACAACCTCCAAGTCGACATCGTTTACGGCGTGGACTACCAGGGTATCTAATCCTGTTTGCTCCCCACGCTTTCGCACCTGAGCGTCAGTCTTCGTCAGGGGCCGCCTTCGCCGCAGTCCTCCCGAATCTCTACGCATTTCACCGCTACACCTGGAATTCTACCCCTCTACGAGACTCAAGCTTGCCAGTATCAGATGCAGTTCCAGGTTGGGCCGGGGATTTCACATCTGACTTAACAAACCGCCTGCGTGCGCGCACGCCCGTCGAATTTCCAGCAACACCCTCCGTATTACCGCGGCTGCTGGCACGGGGTTAGCCGGGCAATACGTAACCCCGCA
+
8506/:./7240(1.34/)'&%%./&'(+04646471//281*03-')++/5,,-119-(+%5+/,-.,+)../-20:0/8<4/&0'()*(')(08-(0.'+'((,/387-,1*,/13788.303)'*(+0.-1.1.,+190.00/.562(*,4++'()*7*)&'%$'+8902)-.56;553%*'()+.11:,-0'+)++2-9.9-8/4*-%%,,0./%'/'*1/0-./70003-/10.321.)2*,')0.26,61.(-,01537:236('$%'--00*.12++)4--/9:845-,142975/..,+*,+./786&1.99.-389;8942+**27.02589/8...795.55,63..18:1++-/5,80'&$%'%'(('-4:(*.9/977382../-.123/:.-).(+-..(+(&-)*)*1)*&%$%%(*433333523//24+3)&++,..083445-/'),3:30--0-2,*(,69527573605/0+$+%(021703:<;:60//+,34:.69565'1,:9773,0.03-,.11)+/,3-<77;),900009.3802,1,-/2-386.*.0648:7-6:8+01*8:<,1/.,/.,.*539.412,35-)21.&)&&'))+4,3*0)+'+1324/7,6+01,16/015887324.--.8828/1)0*+,+/24779.,1:./2;777:;775-21,4.'(+:757:093-.3<.+045451%)()/92,,.-49-/27:98934./*/0548+-6:-06..2-42337'+$&('7+3'&%&4444788713.3:/.+/40/1-.-173401/100218682/++$'').1225-.)+,2279*1113:-245-5/58<.3+(-.)..)+*,1,(#1/*),,-/25321/316154/.0(('&)+.176-,%&%,'*'$$&%%,&12(+%%%&'&'$(,612:.432:3597836555998.,(*+.*,+1/*,+)-+--9212532+)%%&%%$
@80bf66e6-026b-4bb9-9567-01d29863a9ea ch=188 read=117890 start_time=2019-12-13T05:43:10Z barcode=BC01 runid=2c9cf7bc05858273f10e7d7ec552fc0bd742dc3e
CTCCTACGGGAGGCAACAGTGGGGAATATTGCACAATGGGCGCAAGCCTGATGCAACCATGCCGCGTGTGAAGAAGGCCTTCCGGGTTTGTAAAGATACTTTCAGCGGGGAGGAAGGGTAAAGTTAATACCTTTGTGGCGTTACCCGCAGAAGAAGCACCGGCTAACTCCGTGCCAGCAGCCGCATTAATACGGAAGTGCAAGCGTTAATCGGAATTACTGGGCGTAAAGCGCACGCAGGCGGTTTGTTAAGTCAGATAAATCCCCGGGCTCAACCTGGGAACTGCATCTGATACTGGCAAGCTTGAGTCTCGTAGGGGGGTAGAATTCAGATTAGCGGTGAAATGCGTAGAAGTCTGGAGAGGTGCCGGTGGCGAAGCGGCCCCCTGGACGAAGACTGACGCTCAGGTGCAGCGTGGGAGCAAACAGGATTAAGATCTACCTGGTAGTCCACGCCGTAAACGATGTCGACTTGGAGGTTGTGCCCATGAGGCGTGGCTTCCGGAACTAACGCGTTAAGTCGACGCCTGGGAGTACGGCCGCAAAGGTTAAAACTCAAATGAATTGACGGGGCGCACAAGCGGTGGAGCATGTGGTTTAATTCGATGCAACGCGAAAACCTTACCTGGTCTTGACATCCACGGAAGTTTTCAAGATGAGAATGTGCCTTCGGGAACCGTGAGACAGGTGCCGCATGGCTGTCATCGCTCGTGTTGTGAAATGTTGGGTTAAGTCCGCAACGAGCGCAACCCTTATCCTTTGTTGCCAGCGGTCCGGCCGGAACTCAAAGGGGCTTTACCAGTGATAAGCTGGAGGAAGGTGGGGATGACGTCGAAGTCATGTCATGGCCCACTTGACCAGGGGCTACACGATGCTGGCCAAGCATACAAAGAAGCGACCTCGCGAGAGCAAGCGGACCTCATAAAGTGCGTCTTCGGATTGGGTCTGCGCTCGACTCCATGAAGTCCGGAATCGCTAAGCGCCAATCGTGGATCAGAATGCCACGGTGAATACATTCCCGGGCCTTGTACACACCGCCCGTCACACCATGGGAGTGGGTTGCAAAAGTAGGTAACCCAACCTTCGGGAGGCGCTTACCACTTTGTGATTCATGACTGGGGTGAAGTCGTACAAAGTAACCGG
+
--.1+,./93,.-*4%5669770++/0225/..0130./0-'01813883231*)&0+4329;5421/-+.8,-0/029513,/781:,3439-'&)(*-,6+*,-58:()-5.4/72,/9421:.2+((%%%%%$(*/13:67;)),-+-+&+(').4,6+++35225:36+0)*)*(+.0'(%)..0..0.,*%)+)/34*.73;2:23-//+5-127:;99985;2.-+-',+/+.0,'',/.)1+2-3/-',.)%&)'.78,),46789959216)*./+,*)(,-./000+-**,/,,.//+--,').121+549./0)7*9*8')$0%$'(-740/7.,.4432'''),-1:8+*&)'*&)-)%0)6+.1-&++.16,-*(,00-*-.*+)&()**,*-*/02-,*.//-0.,'%+33',+03,/3,,(*+*&%-*'/-+)--5,+-/:::99:3****'**5-3/:/8/662:+2*13-'''&0+77627//.2*2*1&.358566358781541.1/47670'&&)*:5:8/%%&(((51:5<;5421*3+.-/30914.-36-,()').0)-54:51(--3/-))+-34/3.5+('.-6750,,(&-*)(&&'(+203:985:656783+(**,(,+.6<61/&))++1.081/..236:97<635:;76/)*)2,.22260.0134.+/).750.---2,/)*1)--/81/05<59548681+0'$'2/0)*21/0233;,.1.050*50-02(++,+03514)0*++,/-303136+++*(*+/*(,****(./0.+,-9-,1,-7,+0-7:61/033740$*()/0/.&).,2,,47-$(*(+,0;6298,-+-+&((&+)-+,-'(..+-/547//(%(((*440644'61.-)+-/4/13;226125736+&****++',,.2+3++,+,+&%()+56::888:1.+-+*,.-/+*(')&&'%%'&&(+-4001880000++01316713193()&&%&'6613,,130)(('&%)'*,02--51/131/-.6022-.('+'./,.+*-6-(&)',/',.+*',.-()4.,;3*-3./82912820693)1139<;6855898:1.+,2-+,1,6068:4*,/13069
@08cd8424-b839-4423-a212-c9117db60eca ch=203 read=64193 start_time=2019-12-13T05:43:15Z barcode=BC01 runid=2c9cf7bc05858273f10e7d7ec552fc0bd742dc3e
CCCTTACCAGGAGGCAGCAATTAGAATATTGCACAATGGAAGCAGCCTGGTCGCAGCCATACCACTTGGTATGAAGAAGGCCTTTAGGGTTGTAAAGTACTTTCAGCGGGGAGGAAGGGTAAAGTTAATACCTTTGCTCATTGGCGTTACCCACTGAAGAAGCGCCACCCGTATGTGCAGCAGCCGCGGTAATACGGAGGGTGCAAGCGTTAAACAAGATACTGGGCGTAAAAGAAGCGCACGCAGGCGGTTTGTTAAGTCAGATGAAATCCGGGCTCAAGCACGGGGGCTGCATCTCTGATACTGGCAAACGAGTCTCGTAAGAGAGTGCCTTCAGGTGTAGCGGTGAAATGCGTGAGATCTGGAGGAATACCGGTGGCGAAGGCGGCCCCTGGACGAAGACTGACGCTCGGGTGAAAGCGTGGGGCAAACAGGAGTTAGATACCTGGTAGAAGTCCAGAATTGTTGAGCGATGGCGGTTTTGCCCATGAGGCGTGGCTTCCGGAGCTAACGCGTTAGTCGACCGCCGCAAAGGGAATACGGCCGCAAGGGTTGGAAACTCCGATGAATTGACGGGGCCCGCACAAGCGGTGGAGCATGGTTTAATTCGATTACCTTGCCGAAGGCGCACGCAGATGTGGCGTGGAACGAGATGAGAATGTGCCTTGGGGAACCGTGGGACGGTGCTGCATGGCTGTCGTCAGCTCGTATTTGTGAAATGTTGGGTTAAGAGTCCCACCAGCTTGAAGCGCAACCCTTATCCTTTGTTGCCAGCGGTCGGCCGGGAACTCAAGGAGACTGCCAGTAGGCTGGGAGAAGGGTGAGGATGACGTCAAGTCATCATGGCTGGCCCCGCCTGACCAGGGCTACACGTGCTGCAATGGCGCATACGAGAAGCGGCCTCGCGAGGAGCGCAAAGCGGACCTGCAAGTGCGTCGTAGTCCAGTTGGAGTCTGCAACTCGACTCCATGAAGTCAGGGTCGCTAGTAATCGTGGATCAGAATGCCATTCCAGGCGTACAGTACCACGGGCCTTGTACACCGCCCGTCACACCATGAGTGGGTTGCAAAGAGTAGGTAACCTTCGGGGCGCTTTGCTTTGTGATTCATGACTGGGGTGAAGTCGTAACAATTAACCGG
+
%%$%$&)+'-0&)*%$&')&1&(-,4/&3**+3337341,+*++$&&))'0)'*)%*)**(+*$%%$,'&$$&(.&)+)*+'%%#%(0)4/+,27/+1),05*0*+.-/4.+.3-(-)'-,762.9,8,/0.,0.,/15%4&-&/-0211;6(,*)*.''+%%$))(/)#$%%%##&+$,/-&292121/3733441/,.*++*-4,--.5.,**''''*%,)-9:3239;3*%(''&'*%-)/-./-)24;0,1;67/27,,-,)$*+)+)+.,,78,.')&)(287.4123,,(*,+-04.40/--(+)*'%(()+-66,*+--*..**%+,-(+650)'))676-)4,+041,&((*/22;.*1,)426687:84:30-1+2))*267+)0825+.,,*--.+4/133%3.,&).)&')0/-*(&+-)..*)#&/*-*01-57,.2*'%(%((/(($(%*$&&%&()+.*((&&(+++)&%',+$((,0,***10-0+3)+(&&*.,6.//,5,*&/1669:336&'')(','%')&+*/22+.,')-1,*&''*)%%)'(00),+3-334,973-6.'(')'+)+(-//2,00*...-4.+5.840.1-*.&'*)-*+*-.*(&)''$+%0*+)&&'('&%'&')))++0./..622732,)'-28,+13157222(,-/0..,)&$%%&+*,0345/((*+0*,$00&(11--2,*/0().---)&'().45)-.&%'&&((&*,57/-.82*11292.6-+90/9<121184,()-()+'/(*/-,)+,)+/01-,%%%'&%(,,,-(('+(*/()*$--0022211611/240,.)($'$%(),.3+$&%$(**(,./*,%&&&'&)%&'$(-/,.44./-/,,&*$(&%'&&&*)+''''(($%'').3('*)0.53/+-+'*&)*24567/321)#*(-*('(*,613)(,+,(*,15735222///(,,&,)'+,0141713398;977++(2--*'$&(('#'*)&%$%#''#'&%',35521.%'$'&,4)/87/0200-091,('('-522:2,30)%&()(/..2')&&%)')+)'**))**.++11267:;98742362571-.2.-.5'*$$&&*%,.;1;59
@9d0a42a2-a225-4fe9-ba0d-c87c6f2350e0 ch=180 read=115047 start_time=2019-12-13T05:43:14Z barcode=BC01 runid=2c9cf7bc05858273f10e7d7ec552fc0bd742dc3e
CTCCTAGGGGAGGCAGCAGTGGGGAATCTTCCGCAATGGACGAAAGTCTGACGAACAACGCCGCGTGGTGATGACGGCCTTCGGGTTGTAAAGCTCTATTAATCGGGACGAAAGGCCTTCTTGCGAATAAAGAGTGAGAAGAGTTGACGAATTTACCGGAATAAACCACGGCTAACTACGTGCCAGCAGCCGCCTGCGGTATGCGTAGGTGGCAAGCGTTGTCAGAATATTGGGCGTAAAGCGCGCGCAGGCAGATAGGTCAGTCTGTCTTAAAGTTCGGGGCTTAACCCGTGATGGGATGAAACTGCCAATCTAGGTATCGGAGGAAAGTGGAATTCCTAGTGGCGGTGAAAATGCGTAGATACAGGAAGAACACCAGTGGCGAAAGGCGACTTTTCTGGACGAAAACGACGCTGAGGCGCGAAAGCCAGAGGCGAACAGGTTAGATGCAGTCTGGCCGTAAACGATGGGTACTAGGTGTAGGAGGTATCGACCCCTTCTGTGCCAGATTTAATAAGTACCCGCCTGGGAGATTACGTACAAAAGTTGAAACTCAAAATTGACGAGGGCCCGCACAAGCGGTGGAGTATGTGGTTTTAATTCGACGCAACGCGAAAGGACACCAGGTCTTGGCGATGATGGACAGAACCAGAGATGGTTCCTCTTCTTCCGGAAGCCAGAAACAGGTGGTGCACGGTTGTCGTCAGCTCGTGTCGTGAGATGTTGGGTTAAGTCCTGTGACGCAACCCTATCTTATGTTGCCAGCACTTTGGTGGGGAACTCATGAGAACTGCCGCAGACAATGCCCGGAGGAAGGCGGGGATGACGTCAAATCATCATGCCCCTTATGACCGTAGATACACGTACTACAATGGGAGTTAATAGGCAGGCTTGAGATCAAAGATGGGCAAACCCGAAAACACTCTCTCGAGTTCGGATCGTAGGCTGCAACTCGCTACGTGAAGTCGGAATCGCTAGTAATCGCAGGTCCAGCATACTGCGGTAGATACGTTCCCGGGCCTTGTACCGCCCGTCACACCACGAAGATCAGGAAGTGCCCAAAGCCGGTGGGGCAACCTTCGGGGAGCCAGCCGTCTAAGGTAAAGTCGATGATTGGGGTGAAGTCGTAACAAGGTAACCGG
+
060.+)(-2+)4722-6,61016-*/,,4;1+%*%*)6;:64.66+-1(,,2/./0/0/,.4012:7-,,,-,330431386-:16243392(*))'%(/+/-/'5:39+/.*)./3+3,-423/,1*+2(&%))+)(+.(%&+3,,1''&)0+),:6:5;))**$,-..3.*+)%%)+244694(1../7(+&&%')))/))-+,-1../8..002717,01)+&&+(.+89;:76772''),,,.35194*+0,,).-2./,+,(-.8-786/545*/64/6+1'-/1+,./24;;88&(,)&--.*2,+,'$%%'*360--)))'('-+,0+5-2*)%(('%&.72,+01-,/997,-&)$$$//08+.03103*,,-4-,./(+.0..*/54.358;::054-&'))/1253*)(%)*+/5++3'',&.)-(*.1%*,//+)-.$*%()404764468<83.&,(.,+--1**//-%(/.+/,*,184+361/-:232301)$'',,+,)((&&.)-5+&-*$'2-'&&+,.)'%%&,0-$&)*&,3+(,)(('''+545-'24+26**+566668/3/+,&(*/10-06/:8-133964181547334//3,(+(($&'(*11/3.-'()(+-./0968564.68,+*+-.8:200.-2333,.1'4-/1+.7.*04-1)02.06895153233//275:+,-106677766+&*3345:13,6,5*))-'%'(((-214*65,''(%*))/.4,)-+)/0./08811*)&+++.06335+*()()++0,-1027/2/.+5.,..,.()('*++2802644843679///36834.,,*))4,20321',(1330+()(*06200-5-/61%'7,7,+'+%,,/+&$$'*115&+.*+)7.-''+:90:0)*./++*++*++11&'(5;98;5353734/-)**+((,-$'&&)'+*)-/02+0+..6300*(+.,-/+.*/1-1)+,/'('*+*,'.0,)/00577:4('0++*%&%#))+,*-620220.*-,*,)1-'(/3',)*))-*3.,-28/5679++(&%%&%%&*/-'-5.'(+56266586--0,2-3;1*.2/1.-*3+0+--+-3-.---.(%&&+'0+297:52
@4fb75355-328b-4016-8552-a55e5c5e3e6e ch=273 read=61057 start_time=2019-12-13T05:43:25Z barcode=BC01 runid=2c9cf7bc05858273f10e7d7ec552fc0bd742dc3e
CCAGTTACCTTGTTACGACTTCACCCAATCATCAATCCACCTTAGACAGCTCCTTCCCTTGCGGTTAGGCCACCGGCTTCCGGGTGTTATCAACTCTCGTGGTGGCGGGCGGTGTGTACAAGGCCGAGAACGTATTCACCGCGACATGCTGATTCGCGATTACTGGCGATTCCCAACTTCATGTAGTCGAGGTTGCAGACTACAATCAGAACTGAATGGTTTTATGGGTTTTGCTTCACCTCGCGGCTTCGCATCCCTCTGCACCATCCATTGTGGCACGTGTGTAGCCAGGTCGCCAGGGGCATGATGATTTGACGTCATCCCGCCTTCTCCAACTTGTCACTGGCAGTCTCGCTAGAGTCCCCAACTTAATGATGGTAACGATAAAGGGTTGCGCTCGTTGCGGGACTTAACAACATCTCGACACGAGCTGACGACAACCATGCACCACCTGTATCTCATATAGCTATCTCTCCATCTCTGGAGTGCTTTATGAGTATCAGAGACCTGGTAAGGTTCTTCGCGTTGCTTCGAATTAAACCACATGCTCCACCGCTTGTGCGGGCCCCGTCAATTCGAGAGTTTCATTCTTGCGAACGTACTACTCAGGCGAATTACTTATTGCGTTAACTGCAGCACTGAACTTTGACATCAACACTTAGTACTCATCGTTTTACGGCGTGGGCTACTAGGGTATCTAATCCTATTTGCTCCCCACGCTTTCAGGACTGAGCGTCAGTTGCAGGCCAGATCGTCGCCTTCGCCACTGGTGTTCCTCCATATATCTACGCATTTCACCCGCTACGCATGGAATTCCACGATCCTCTCCTGCACTCCTAGCTGCCTGGTTTCTGCTGACTACTGAAGTTAAGCTTCAGGCTTTCACCACAGACCCTTGCTGCCGCCTGCTCCCTCTTTACGCCCAATAATTCCGGATAACGCTTGCCACCTACGTATTGCGGCTGCTGGCGTAGTTAGCCGTGGCTTTCAATAAATTGCGTCACTCGGCTTACCATTTCCTGTAGCCGCCGTTCTTCCTTTATAACCAGAAGTTTACAATCCGAAACCTCCTTCCTTCACGCGCGGCGTTGCTCGGTCAGGGTTTTCCCCATTGCCGAAAATTCTGCTGCCTCCGTGAG
+
36(/0600),)'()&(+,4896-1/+.02328506*/5*--1,+-4211222370::,/5./*0+7/4487.02),)+06014.0/171210+.--+.-42///()182608124868::9307-*)+.33254050./6.1/01/466786443+/270:/..&4344:/8.(*(,3/716243447/+)-.6,.$+',0-011/-$'(''$)()'./8::0522:,1:;-34760+-1,026/60114/0306;3-12001489::;718-*&*+(,*))*&('),+'+)*+.*(&.18236722332:<:155789:0;:,,3-10,*(*,5,-8144-.0)+*&,-,462/1,,+,*443'-*')'2+3235-*+-.-,/024),*,,7/0098854822284,&*).'%*6-4777878442+)52210/+).088<786668<77:6555620-$),/25777753447:54665555()'((,./,.,,+,+1,*%''*9:804301.32;:81/../60)+.504//0/0<:;;/+,++..6:332''2'+--4'-(020,+,020/()%$&&(3<943:</9/.-+*2.++,-3-%').396/))-*'*13-30/0.8/1./0/66463787953-2)'')++2)1+,,1.//10045599.96-&$''-++)*,,*--.6*66032333//010.'0/)(001'(&$'%'88./&1925430+--+3291:0,*&,,.,/98968:274+6848:,/*92864;45113,+-10353'1--.2;:5/57**01*,%+(,*,/)5+1($&)+-1-.0298661.//3+)),./468564*/-,-+'%%$$'(*3/40+6+6*./244*6905;2,),+*,('78<7170/.33749;656256,.4-:6,--21+131687:0205188:84012-27/0;044.0**'(+,//2245/1/+),113,+-7177;2579--7.14(,*'+-/1/133/0),(&/7.0:54100*++3/58;533(((++.60./5/4&(%+')499,--913&$0.)5:265,;9/66512//,(-.-.0;...00<8;)49-29:(6:<3+6-+12-.9;1.3-'()$$&((,5**$$)
@766c7dec-4a88-4b40-b2b5-ab1deb502e22 ch=179 read=108202 start_time=2019-12-13T05:43:33Z barcode=BC01 runid=2c9cf7bc05858273f10e7d7ec552fc0bd742dc3e
CTCCTACACGGGAGGCAGCAGTAAGGAATTTTCGGCAATGGGGAAACCCTGACCGAAGCAACGCCGCGTGAAGGAAGAAGGTTTTCGGATTGTAAACTTCTGTTATAAAGGAGAAGAACGGCGGCCACAGAAATGGTAGCCGAGTGACGTTTTATTAAGCCACGGCTAACCCCGTGCCAGCCGCGGTAATACGGCAGGTAGCAAGCGTTATCAGATTGGTGGGCGTAAGGAGGGAGCAGGCGGCAGCAAGGGTCTGTGGTGAAAATACGGAAGCAACTTCAGTAAGCCATAGAAACCAGGCAGCTAGAGTGCAGGAGAGGATCGTGGAGATTCCATGTGTAGCGGTGAAATGCGTAGATATGGAGGAACACCAGTGGCGGAACGCCCGATCTGGCCTGCAACTGACGCTCAGTCAGCGTGGGGAGCAAATAGGATTAGATACGTGGTCCACGCCGTAAACGATGATGTCGACTTGGGTTGTGCCCTTGAGGCGTAGCTTCCGGAGCCTAACGTTAAGTCGACCGCCACAGAATTACGGCCGCAAGGTTAAAACTCAAATGAATTGACGGGGGCGCACAAGCGGTGGAGCATGGTTTAATTCGATGCAACGCGAAGAACCTTACCTGTCTTGACATCACGGAAGTTTTCAGAGATGAGAATGTGCCTTCGGGAACCGTGAGACGGTGCTGCATGGCTGTCGTCAGCTCGTGTTGTGAAATGTTGGGTTAAGTCCGCAACGAGCGCAACCCTTATCGCTTTGTTGCCAGCGGTCGGCCGGGAACTCAAAGGAGACTGCCAGTGATAGAGGTGGAGGAAGGTGGGGATGACGTCAAGTCATCATGGCCCTTACGACCAGGGCTACACGTGCTGCAATGGCGCATACAAGAGAAACTGACCTCGCGAGAGCAAGCGGACCTCATAAAGTGCGTCGTAGTCCCGGTTGGAGTCTGCAAGCTCCCGACTCCATGGTCGGAATCGCCCCAGTAATCGTGGATCAGAATGCCGCAGTGAATACGTTCCCGGGCCTTGTACACACCGCCCGTCACACCATGGGGAGTGGAGTTTGCAAAAGTGGCTTAACCTTCCCGGGAGGGGCGCTTACCACTTTGTGATTCATGACTGGGGTGAAGTCGTAACAAAGGTAACCGG
+
/*40-,-&)-4*)/:3240-/-2)2*.'-,,)/38/30.254+(..141..287-*&%$)(),-9+-34245.223-/3,32996/0:40://0:2548242.40,/8/+2*'*/.262)60-707-0))'41..()+,9.&%&(,))&%$&('./3.',.12185,-+-'('%)1261/0-**-***())6+/-()*(&''1802/400/:)))4)+'0,4443633(+((0-(+,5391/20-/0023:8565334530/05,+-/+()(%&'-)-50-0/06158460/.752858:4/....+-//03344,,)0938:5:87,&)4+37++(*)*)++.2.,,9;.4355549+***+*--+.-349588290+*(*//*(''%.01378971-,*'$))5466875,2((+336.6-*),7:;64/*)+0,-03*1)((().5/235998;:10.+)(%'&(''('%%+(()-.1129,,-,-01013%'(.-2.2.,+/,-485/3/7-3548798133),)&')&,,0-857,./.&,/42;95/01-;;:8190:05649;:.1(-+,07452820.%()23559<;8:9;//-.-983814,/7),7891901:5,,%)&&'(+-/(*-4,0+-611--+-.//6651954779;8<80:8187:7950422(&,()++.01498979:789456667955;02./:3--3/33539732072-/336-0+*-3/,27+'+''(%&,+/-/3/.5,./58,5+440.79/978:6;+/+&(+-2/3-,,1/01/%&'(/28,,1*//2,/.8188789697531587:921/*81&$$$$$&6+138866--%')*'(,$&'%(+3--/457851()()/+,,//34562/.+)(+,.+&)-+979885514)*,2:766440707&%)))3,1*,,,0650-*-,/*)*+.57907.1/.'/,-.161,,+(((*''(*,83----+,,.-.+$*%**)*,1,5014,,,'67733300161436;78<:570/001942)*('%''.0(+19')969*&%$%&&**3,86632)(/4-)*133+./9/.89-,22,)114:88787777135**+84335478;79;,.604;;:::
@f2e6e990-9b63-42b9-bf29-117569ccf81b ch=382 read=75065 start_time=2019-12-13T05:43:30Z barcode=BC01 runid=2c9cf7bc05858273f10e7d7ec552fc0bd742dc3e
CTCCACCACGGGGCAGCAGTGATTTTCGGCAATGGGAAACCCTGACCGAGCAACGCCGCGTGAAGGAAGAAGGTTTTCCGGATTGTAAACTTCTGTTATAAGGAAGAACTGGCGGCTACAGAAATGGTAGCCGAGTGACGGTACTTTATTAAAAGCCACGGCTAACTACGTGCCAGCAGCCGCGGTAATACGTAGGTGGCAAGCGTTATCCGGAATTATTGGGCGTAAAGAGGAGCAGGCGGCAAGGGTCTGTGGTGAAAGCGGAAAGCAACTTCAGTAAGCCATAGAAACCAGGCAGCTAGAGTGCAGGAGAGGATCGTAGATTCCATGTGCTTAGCGGTGAAATGCGTAGATATATGGAGGAGAACACCAGTGGCGAGGCGACGATCTGGCCTGCAGCAACTGACATCAGTCCCGAAAGCGTGGGGAGCAAATAGGATTAGATACCCTGGTAGTCCCACGCCGTAAACGATGAGTACTAAGTGTTGGATGTCAAAGTTCAGTGCTGCAGTTAACGCAATACTCCGCCTGTAGGCTACGTTCGCAGGAATGGGGAAACTCAAAGGAATTGACCCAGGGGGCCCGCGCACAAGCGGTGGAGCATGTGGTTTAATTCGAAACAACGCGAAGAACCTTACCAGGTCTTGACATACTCGCGAAACCAGAGATGGAGAGATAGCTATATGAGATACAGGTGGTGCATGGTTGTCGCCAGCTCATTGTCGTGAATGTTGGGTTAAAGTCCGCAACGAGCACCAGCCTTATCGTTAGTTACCATCATTAAGTTGGGGACTCTAGCGAGACTGCCAGTGACAAGCTGGAGGAGAGGCGGGATGACGTCAAATCATCTGCCCCTTATGACCTGGGCTACACGTGCTACAATGGATTGGTGCAGAGGGAAGAGCGAAGCCGCGGTGAAACAAAACCCATGAAACCATTCTCAGTTCGGATTGTAGTCTGCAGCTCGGTACATGAAGTTGGAATCGCTGGTAATCGCGAATCAGCATGTCGCGAAGTGAATACGTTCTCGGGCCTTGTACCTGCCCGTCACACCACGAGTTGATAACACCCAGAAGCCGGTGGCCTAACCGCAAAGGAAGAGGCTATCTAAGGTGGGATTGATGATTGGGGTGAAGTCGTAACAAGGTAACCGG
+
/51*(+)*+1//0&456'00/.078740:1/:446-(1.-1,++67;//1.02217:210212,2-18*,.)0,81/-(.-'0,(*1-('%%%()-.../*-//1-033&++,1---55*((//)64///5/,++,,)*$%%&)+22+4,831++./.00++,6.5557120360/2/.020.,-,/4++.+-7080/7413.014<5.4*/+5.6--8.97755719+(&,*%*,58<931,/+/4;0/+++/./++-+*,(*(&%$%$%&,)0+-/36)0433.,47.596/--./001...-.,)2.*.-/62642411448590/0,*'*&&(*4,,)+-,(+9:88323/2/443,--&*+5.01..4//.*%&*+./0*+-1/./40;7622%,-/0+++)&**--2242*+22,.16)./&&%)78;4150-7-2-66395*)(00027+7,(*(.-++55//-*0'*),*+0,3-0.19/848010.8703::77:8++++*-6.1*1*1.7////59*,2'(%%&)'(,/.54/&'&++,')-)'&+*+01516--,+.0//+.((%(1593.3)'((.-++-+-69628-./*4*,/99<;6;6:3+'+)),152,+,+'&+,001*.,&-'+*332..,/,.2/*-,+4424++++,76/,++*21-111093422-0///6/:/.0/--/1+.4/+.009;12322%7&&*41..,--052.-/078:(*07/),287./..%-%*&//+3146.8...4:55::9852:/)((,-8922441,'&&&').14+123-7/611.)*.;-+0/'**.+*.81/36742334;3/0231$$'++++,,,,,46.--%$())()-/452+1+:,,314(&+,-0+*'(+&++&')-++/,.8/1*0/,.0''*37,08,)+'(42+446:4474798935/.1)-)/430//,%.1/)&('%'0,3.,82433655.--&+--0/0+7/-530-///97411/+,&(+-1;434608//06;;:609.-,(&&&-*$$&'%+)-2*-)++(0/00378*93('*,-*.6+103//'(/424010:*-+.-(''(**%21*3-.+317510/-...034.78/0-0.,-5428.*./*4/4;4;1/
@9e305cbe-bfcd-4a41-9c98-4ead9ead4afa ch=66 read=80279 start_time=2019-12-13T05:43:32Z barcode=BC01 runid=2c9cf7bc05858273f10e7d7ec552fc0bd742dc3e
CCAGTTACCTTGTTTGACTTCACCCCAATCATCAATCCACCTTAGACAGCTCCTTCCCTTGCGGTTAGGCCACTGCGGCTTCGGGTGTTATCAACTCTCGTGGTGTGACGGGCGGTGTGTACAAGGCCCAGTATTCACCGCGACATGCTGATTCGCGATTACTAGCGATTCCAACTTCATGTAGTCAGGTTGCGGTACAATCCGAACTGAGAATGGTTTTATGGGTTTTGCCTTCCTCGCGGCTTCGCTTCCCTCTGCACCATCCATTTAGCGTGTGTAGCCCAGGTCATAAGGGGCCAGTGATTTGACGCCATCCCGCCTTCCTCCAACTTGTCACTGGCAGTCTCGCTAGAGTCCCCAACAATGATGGTAACTAACGATAAGGGGTTGCGCTCGTTGCGGGACTTAACCAACATCTCACGACACGAGCGGCGACAACCATGCACCACCTGTATCTCATATAGCTATCTCTCCATCTCTGGAGCCTTTATGGTATGTCAAGAGACCTGGTAAGGTTCTTCGCGTTGCTTCGAATTAAACCATGCTCCACCGCTTGTGCGGGCCCCGTCAGTGCTTTGAGTTTCATTCTTGCGAACGTACTACTCAGGCGATGCTTATTGCGTTAACTGCAGCACTGAACTTTGACATCCAACACTTAGTACTCATCGTTTACGGCGTGGACTACTGGGGTATCTAATCCTATTGCTCCCACGCTTTCCGGGACTGAGCGTCAGTTGCAGGCCAGATCGTCGCCTTCGCCGCTGGTGTTCCTCCATATATCTGCGCATTTCACCGCTACATGGAATTCCACGATCCTCTCCACCTGCACTCCTAGCTGCCTGGTTTCTATGGCTTACTGAAGTTAAAGCTTCAGGCTCTACCTGAACCCTTGCCGCCTGCTCCCTCTTTACGCCCAATAATTTCCGGATAACGCTTGCCACCTACGTAATGCCGCGGCTGCTGGCACGTAGTTAGCCGTGGCTTTCAATAAAGTACCGTCACTCGGCTACCATTTCCTGTAGCCCGCCGTTCTTCCTTTATAACAGAAGTTTACAATCCGAAAACCTTCTTCCTTCCACGCAGCGTTGCTCAGTCGGTTTCCCCGACGAAAATTCCCTACTGCTGCCTCCGTAG
+
41%'.*&.1/5.0:30066:65/441+126581+4)+4-.1/1(+160776624314).,,.153;1.-17%)+*.+2-/74.)&+(+40212/01011236984435505.0'2,.000/469)7+4&$&+-722&'%')01579;;;72593042./8//.-+(+,4,6++&+.30*+&'(*-5-.406,*($'&(+7/8...30252146590::;+342904:9/&.3105.)-/.(-*,2,--:-3:1,.364141228:61:(()/0/2/,'('/0*,+2.323-.*02(($$&,+.-;+()7-,-.0.4,(+01248-.'1'()('+/-//180.-22+.,,.+*+/,177*2,.)(,..12763200090///11))-*+,*+,.-772:00/8-1.0311+,-..)--0.+-..301+,-,*1,+&&-),/.434.66./4-050435:22/-+15556333/4698754-/1//5969:-1)&((+&*..,&)).,.-0+--*')(.65:434620,-005((*0)*)'$*)-+000968/,,/+./14*01087,*--&+%$%'-()%10;9217:53735,).0,.562//0.&0/+,)(&((&)/,+.,-011988.,-.(0/11938;7.357:0000/&*'')***-4449996;901.1*,(/2211+)(&11-.00631;303-(.6),*20-$(&(6::,.2;92775467101,,.2-..,/02.-156301*./275+++%*,/4544/4.-4722/2253.$*&)*,54634936734$)$+,&5+84,---016464:.%'*),+++,2,)&//0199876,9//*,01884:344/5.+5+/)&%'(64()'*,''#*&'')1,1'''%(7*.60+&(*5000381-.136/-2..62;5-)0028861+.3.2492393684/0&,(36/0//,/01:7;41221454:/..3*3/7*.,+&.//17)))+.77::/212+//.)38-0;-3-'''('.0,,297:;87731+3/,+112.).+)/;/-.18101,-660.6454539942/)%+(**--+8/..34%.*'*21:(5:9,)))')3942926/))(+*-.23946;2364
@5fdcb47b-8b1e-4740-afbb-c018895337fe ch=84 read=78533 start_time=2019-12-13T05:38:27Z barcode=BC01 runid=2c9cf7bc05858273f10e7d7ec552fc0bd742dc3e
CCGTTTGCTGTTGCTGACTTCACCCCAGTCATGAATCACAAAGTGGTAGCGCCCTCCCGAAGGTTAAGCTACCTACTTCTTTTGCAACCCGCTCGCGGTGTGACGGGCGGTGTGTGCAAGGCCGGGAACGTATTCCTCGTGGCATTCGATACGATTACTTGATTTCCGACTTCATGGGTCAGGTTGCCGAACCAATCGGTTTACGACGCACTTTATGAGGTCCGCTTGCTCTGCGAGGTGCTTCTCTTTGTCGCCATTGTGGCGATGTGTAGCCCAGCCCTGGTCGTAGGGCGCTGTTAATGACGTCATCACGCTATCAGTTTGCTTCGCTGGCGGTCTCCTTCGGTTCCCAGCCGGACCGCTGGCGGCAGGTCAGGTTGCCGCTCGTTGCGGGACCTTAACGACTGCAACACGAGCTGACGACAGCCGTACAGCACCTATCTCGGTTCCCGGCATTCTCATCTCTGAAAACTTCCGTGGATGTCGAGACCAGGTAAGGGTTCTTCGCGTTGCATCCAGATTAAACCACGCGCTCCACCCGCTTGTTGCAGGCCCCGTCAATTCATTTGAGTTTTAACCTTGCGGCCGTACTCCCCAGGCGGTCGACTTAACGCGTTAACCGGAAACCCACCCGAGGCACAACCTCAGTCGACATCGTTTACAGCGTGGACTACCAGGGTATCTAATCCTGTTTTGCTCCCGCTTTCGCACCTGAGCGTCAGTCTTCTGCGTCAGGGGCCGCCTTCTATACCGGTATTCCTCCAGATCTACGCATTTCACCGCTACACCTGGATTCCTGCCCCTCTACGGGTCAAACGCGGTATCAGATGCAGTTCCCAGGTTGAGCCGGGGTTCACATCTATTAACAAACCTGCGTGCGCTTTACGCGGTAATTCCGATTAACGCTTGCACCTCCGTATTACCGCGACGCGGCGGAGTTGGCGGTGCTTCTTCTGGAGTAGCGTCAATGAGCAAAGGTATTAACCTTGCCCTTCCTCCCCGCTGAAAGTGCTGGCGAAGGCCTTCGCCGCATGGCTGCATCAGGCTTGCGCCCGTGGCCAATATTCCCCTGCTGCCTCCCGTAGAACAATATCCTTTTTTTCATGAAAGGTTCGCGCGAGAGCGCAACCTTTCTTAGCACCAGCAATACGTAGCGGG
+
6*+/0+$&+(,,&%%(*.3;560750*-043864:8524061+,-42(%))+1//043+*+-3(0-5+02/33-+15;91;;//05.293&&%&%',&*&&(020934190----$2)3-736*8,0,....261/-/-0+-+0--($&'(***02&($%,/.9056111725&(&,--/%(*.(((,'&&)&,'*+,5()1,,++*%'$&-26-4340/251,,.2,/2,'),((+*'''*4*.0./)$*')-833++'&'(()*((&(&(*&%$&)1%%.3055510,,+''(,+-.('',-676552&('(*(*-&/'8,./27-(+--..&///,*%'*++2108(''*,0,73:859717+&**(&($#$)+.6,0+#%++,7,)(%05030/223/)$$%$%'.*,./*.015400')%%)&'$#&&(+,77)+1*)+*,:969)+)%')+0-..116/6/-/0+*11/3459<::220$(*+.947832&-+,0:::;:3712645507&&&-/-<<968*+*(&'(*,(/2+&),+(0)*+&13.63+&*+-517-),0----2;<,536909-.&.-5*-45/6::...12.4211.+,,0/1/.-,...)'('+*&.2)(,/,*+360/33:6942+*+))'/1453168((%+,,99<88658:,73(&(***,3488761:<,/2.72(%*,4;833.452418:837/12515-(%&&)***-2-15,.2.4+%'*,.2-4-./:70./+,,+++*(0.1.4:0+.41046.0/191,(*.+2%))055+())%2-+3,0..'*(-(30436()1424)85;/6/(,3-5)'*,1(*)).30..-*))%*//4/99).+*&,+)+//,,),*0-/(*(+0,031/.4+3+*'**/),-28-./)0+.,,8:))'$$&',)(&'$(/4-/--1,..2214/,',,$''(&,,*-*9388799;+-+.*.0318/1.,/811:452+76-&&+)1/+)-$('%%'(.1-(*'(+5'&$$%&3/.--,4357(4789:4762:/&.'*&%,+01246,+''(***-6-092*-+/)./183+*'&'(**,*+-'*&(-*,/+))%$##%%('(-*)-5-..2,')(%&)),,*)*293565),')%%&
@86d98565-56b6-4c09-93b5-3df88d2fedd1 ch=46 read=83024 start_time=2019-12-13T05:43:45Z barcode=BC01 runid=2c9cf7bc05858273f10e7d7ec552fc0bd742dc3e
TGCCGCCTCCGGTAGCGCTTCCGTTCAGTTACGTATTGCTCGGTTACCTTGTTGCGACTTCACCCCAGTCATGAATCACAAAGTGGTAGCGCCCTTCGGAGGTTAAGCTACCTACTTCTTTTGCAAGCCTCTCCCATGGTGTGACCCGGGCGTAGCACAAGGCCGGAACGTATTCACCGTGGCATTCTGATCCACGATTACTGGCATTCCGACTTCATGGAGTCGAGTTGTGTGGTGCGTGCAGACTCAATCCGGACTACGACGCGCTTTATGAGGTCGCTTGCTCTCGCGAGTCGCTTCTCTTTGTATGCGCCATTGTAGCGCGATGTTAGCCCTGGTCGTAAAAGGGCCATGATGACGCGTCATCCCCACCTTCCTCCAGTTTATCACTGGCAGTCTCCTTTAGGTTCAGCCGGACCGCTGGCAACAAAGGATAAGGTTGCGCTCGTTGCGGGACCCAACCCAACATTTCACAACACGAGCTGACGGCAACCATGCAGCACCTGTCACGGTTGAAAGGCGCATTCTCATCTCTGAAAACTTCCGTGGATGTCAAGACCAGGTAAAAGGTTCTTCGCGTTGCATCGGAATTAAACCACATGCTCCACCCGCTTGTGCGGGCCCCGTCAGATGTTTGAGTTTTTTAACCTTTGCGGCCCATTACTCCCCAGGCGGTCGACAACGCCTGTTCGCTCAGGAAATACGCCTCAAGACTTTTAACCTCCAAGTCGGCATCGTTTACGGCGGCGTGGATACCAGGAGTATCTAATCCTGTTTGCTCCCCACGCTTTCGCACCTGACGTCAGTCTTCGTCAGGGCCGCCTTCGCCACCGGTATTCCTCCAGATCTCTACGCATTTCACCGCTACACCTGGATTCTACCCACGAGAGACTCAAGCTTGCCGGTATCGGATGCAGTTCCCAGGTTGAGCCAGGGTTCACATCTGACTTAACAAACCGCCGTGCGCTTTACGCCTGGTAATTCCGATTAACGCTTGCACCCTCCGATATTACCGCGGCTGCTGGCAGGTTAGCCGGTGCTTCTTCTGCGGGTAACGTCAATGAAACCAAAGGTAACTTGCCTCCCTTCCTCCCCGCTGAAAGTACTTTACAACCCGAGCCTTCTTCATACACGCGGCATGGCTGCATCGGGCTTGCGCCCATTGTACAATATTCCCCACTGCGCGTAGGAG
+
""%%$&&'()+.**&&$'-1+)*368(3.9+0032/1*)+0177;35516./2'**+27;848;94012//000;740119712341*%%&)31158,7*-.+237*,((,+(&/1:+135+,,01',2)++/(-&,-12*%(%-''*3-1)&$&'$%&&5/58.603/&'),<756:59/5///;955572.*,,/06/0+'''%(*+)*,.+,+*+1-*+,2&$(+*&&$%%$'%%'%%#'(/-2,6++-'6-67430100-/')++1,.13,2.0**,,')/0-.&&'')-1/127-0.)+5/055577:;.71((+,,'-0$'&)'((,7/,/973)/..)'.4:9;7-,,((&'$&&+,0-900++,5-97-+0)&/02)*116:81:.,-/010.-4:119847),,6/948:731.9.06-7;+0/7*+&*+,4/3+./653822(1,),')*','')&11.:9-(-*02351210//-00,11&*/)($(%)--:;353/-.-509..3+'/+,-(',(,:7::34)),16,.505;581(5:6994/022:.01-00-**.3<99<888)7/*,527+/--/.29.27003336651*3.)*31400.*/32067/()++*)++,4./)02/84;1/52365))4/318+(8++,1248-,,21&6540),+/.,-%&(/8,')+.&*&))%%'(,6;900)'&&)+,(8-5:-3'/'+,,.(1138095/%*+,),,+12588454;/5.%&(03653:44754.:.+-10/3,*.)).0))*+.05,.')*22*2212<9668)-732968:7:6200(,..235;36,,,())0112882.-.,.;/--72-.3,+*+0-,&1/9/1(,()&,*&,$,),38.)'*,7(+6%31337.*++-97:,9)/()2:3:0-.8-,,'--:4'),03././1+4,,,3849034+0(/*,-40.179:4&1149495.,,,,*1+')2+--02760/0)&..043:3233:66///-()%**.-,)1/.-*)+/726;6./105-+/<:8986841*(&&'263++*&%&'((*+*04.1:6653875,243/1,&)%+/74-/0+/5+''0.52;78<83304/2*.+7457644667677-88647'341;,*2-*-&+2.--214150,01././,1+1&)&
@5c2a4700-4246-41d6-aecb-46c74459d4d5 ch=195 read=60835 start_time=2019-12-13T05:43:48Z barcode=BC01 runid=2c9cf7bc05858273f10e7d7ec552fc0bd742dc3e
TTGGTGCTTCGTTCGGTTACGTATTGCTGGTGCTGAAGGACTCAATCCACCTTAGACGAGCTCCTTCCTTGCGGTTAGGCCACCGGCTTCGGTGTTATCAACTCCTCATTAATGGTCTTGGGCGGTGTGTACAAGGCCGAAACTATTCACCGCGACATGCGCACGATTCGCGCTGGACAACTTCATGTAGTCGAGTTGCAGACTACAATCCGAACTGAATGGTTTTATGGGTTTTGCTTCACCTGCTTCGCTTCCCTCACTTATCCATTTATGCCTTGCGCACGTGTAGCCCAGGTCATAAGGAGGGGGCATGATGATTTGACGTCATCGCGCTCAACATGGCAGTGCTTCGAGTCCCCAGCAATGATGGTGGCTTAACGGTAGGGTTGCGCTCGTTGCGGGACTTAATTGTATCTCACGACACGAGCTGGCGGCAACCATGCCACTGTATCTAACATAGCTATCTCTCCATCTCTGGAGCCAGCGCCCAGGTATGACCAAGACCTGGTAGGTTCTTCGCGTTGCTTCGAATTAAACCACATGCTCCGCAGCATTGCGGGCCCGATCAATTCCTTTGAGTTTCTGCAAGACGTACTACTCAGGCGAATTACTTATTGCGTTAGCTGCAGCACTGAACTTTGACATCCAGCACTTGGTACTCATCGTTTTACGGCGTGGACTACTAAATTATCCTATTTGCTCCCCACGCTTTCCGGACTGACGTCAGTTGCAGGCCAGATCGTCCTTGCTCGCGCCACTGGTGTTCCTCCATGCTCTATCTACGCATTTCACCGCTACGTAGATTCCACGATCCTCTCCTGCACTCCTGGCTGCCTGGAACATATGGCTTACTGAAGTTAAGCTGGAAACTCACCTGATTGCCGCCTGCTACGCCCAATAATTCCGGATAACGCGCGCATACGCGGCTGCTGGCGTGACCGTGGCTTTCAAAGTGATACCGTCACTCGGCTGCCATTTCCTGTAGCCGCCGTTCTTCGCCTTTGCCAGCAGAGTTTGATAAGAAAACCTTCTTCCTTCGCGGCTTGCTCGTTAGGGTTCCCCATTGCCGAAAATTCCCTACTGCCTCCCAGAG
+
$%)&'$%(,+(+51*121./2907/,+0/775666-1)($''(/*'+*&+&('&'*2.//1267096*0,-.*0,0$,443-/101++1()(*'2-,-8-,+)+(()&*(&%&,''%$#-478491334445650052)*.-,)(-/,+393449:,-,+&'$%*-4:50+&$'*.''(*+.2.'-&),178)))5+/0545/-*,.2350/131))+((**,-:-12/,&%'*(').-8/0,)*'(+2/13517)**%%%&*(0*)'/'%(&'&&(&%'(+-*,)(#%')*(+611-,0*++'+07:/6.1/.21.2<5326366748'(%%'&&'*)+*$$%))'()+%(*+*/54(.&)+10037286--)'0-40+**%&-319-00237456331:50(('+$*%$&+,/*+)),%0,...2641./(&/.%,*+-*.'(,4//-*&&&%)&&+/.01116655313546446%%(+%')*--(),.*('%$$$4.0179/5*))-119/,./(,-.**+29200-3,3;8:;21122479.,-+'//181505+8.''%*,435:83,56/*02::(&$&(.,1549-3+)+,.,.75+.*2)(*-/*00,-.10..28460//,.2220,104,0035710/3.-.0(08323/.00084:,/-3///77:476022/$'%.)44)*+67+&)+2,2+$(((-.*)$+/(%(')--//(.,8/13261930144286'))%&)*--&):13335335:46,1*'*%)++.-006674657<74&*-)*/%%%'$'(,1.'&'(/024/.)()()))--0'(&000267364441.'()*0338234140-4.4-(+((&*+---/-0+#$&*-&-.-480,)&),,.'&&&').,5/104262)1.002%&%#$'&*-715487/6&'$%#'(1236-11+'(,)(.(),++986-)(,+-%%$%+-+/9968655415626949:300*#%%$)+'(,'%*-)+,/+&%%(%+)+/63,/0.,0304/14&*),)(*)*,-)+)*,(./5*40*'+4/49.4:9/7572+%$&&&,)(0+)&''%
@3abc505d-c8b4-4654-868b-c81b2094d4d7 ch=73 read=74066 start_time=2019-12-13T05:44:11Z barcode=BC01 runid=2c9cf7bc05858273f10e7d7ec552fc0bd742dc3e
CTCTACGGGGAGGCAGCAGTGGGAATATTGCTGTGGGCGCAAGCCTGATGCAATAATGCCGCGTGTATGAAGAAGGCCTTCCGGGTTGTAAGTACTTTCCAGCGGGAGGAAGGAGTAGAGTTAATACCTTTAGCCAGTGGCGTTACCCGCAGAAGAAGCACCGGCTAACTCCGTGCCAGCAGCCGCGGTAATACGGAGGTACAAGCGTTAATCGGAATTACTGGGCGTAAAAAAAGCGCACGCAGGCGGTTTGTTAAGTCAGATGTGAAATCCCCGGGCTCAGCCTGGGAACTGCATCTGATACTGTAAGCGGAGTCTCGTAGGGGTAGAATTCCAGGCGGTGTAGCGGTGAAATGCGTAGAGATCTGGAGGAATACCGGTGGCGAAGAGCGGCCCCTGGACGAACTGACGCTCAGGTGCAGCGTTGGGAGCAAGCAGAGTTAGATATAGTAGTCCATACCGTAAACGATGTCGACTTGGAGGTTGTGCCCCGCTTGAGCGTGGCTTCCGGAACTAACGCGATTAAGTCGACCGCCTGGGGAGTACGGCCGCAAAGGTTAAAACTCAAATGAATTGACGAGGGCCCGCACAAGCGGTGGAGCATGGTTAATTCGATGCAACGCGAAGAACCTTACCTGGTCTCTTGACATCACGGAAGTTTCAGAGATGAGAATGTGCCTTCAGGGAACCGTGAGACAGGTGCTGCATGGCTGTCGTCAGCTCGTGTTGTGAAATGTTGGGTTAAGTCCGCAACGGCGCAACCCTTATCCTTTGTTGCCGCGGTCCGGCCAGCCGCTCAAAGGAGACTGCCAGTGATAAACTGGAGGAAGGTGGGGATGACGTCAAGTCATCATGGCCCTGACCAGGAGCTACACGTGCTACAATGGCGCATGAGAGAAGCGACCTCGCGAGAGCAAGCGGACCTCATAAAGTGCGTCGTAGTCCGGATTGATCTGCAACTCGACTTCATGAAGTCGGAATCGCTAATAATCGTGGATCAGAATGCCACGGTGAATACGTTCCAGACGCCCAGCCGCCCGTCACACCATGGGAGTGGGTTGCAAAAGAAGTAGGTAGCAACCTTCGGGAGGCGCTTACCACTTTGTGATTCATGACTGGGGTGAAGTCGTAACAAGGTAACCGG
+
*1.&&%'.0*),.0)3/,+/,+*&-0/64+*%&(-50%&'+-,6:6768505+'+)*)69466652,++-/)+(*+0647505<5483.12',)+-:7,*'*,/6,*+*''*,&'(*,,.+5.7-,,,+,%$$*').066912612;5-.300/*,.&+,26/633*+(*.5,.2582120/1102.91-8/.01,%*'&&,(,+/23;2925)03,3/234:855/+03534.,*+-21305435-&1-731291-+,./.571-,/30+204.-56332,-/7/64-)%,745555/-++'*+-'*,,-',%')+'+/8+0)/()*,1-1,4''/.',&.+-,--6,*(.0)*/0::3/.-/067;/,1()./481*'-*.(*++'(-.-.1:7/)-612)%*)&)+21203+*,,4(+'')032:.---5;660.%'*.+,11/.//166:,2$'$(-/38<8/.+,,::-)))*,,-0.,8-/-,./)'(-(*))*10*.+//2&1'0++-4/0%(%%(.-/.34679;:;;:38:+((''20670./4/'&..7042/-03/;:6.2*2+./.*&20+382-.-2274433121./.+-.**2185;/...+42+2,)(*,(14461601:7710-.(/6/21740--)+*'&.5./.))+-311+-/+*61688;3(.5(123+(-,,1153489:::.,,+),+*/89685()*+/76121---.9;/23<8:475751+2/(*0-1*(-./00/94-3132)+2+(31+.-'(+3-8,0,(+%%)/)+/-50(+,(-.)%(+-'/-+,01902220.2*1--*/,6:4-/134669.*,135:5....10)'))+*,/-%(+**)&'-3216/3596020./,,+*%(()+)*-.015658/-*('+2:*4470-)-.059<81711/-1+-2914+1,,1+)+,098-4,,,-,,,/75133/60-2-12213//./,+/--.9;93222,-*,+363*,.7466:75734,4)$''*&))&$$('&*6/0134433658/1*(').2134+2,52,%))')',.)+)**63:7::/:.())(12/7/08,1/82.2457:766657724/***0,+,95551055.5.041103
@bb518ab4-51a5-45e6-8f72-f0dc92f6e79c ch=187 read=111724 start_time=2019-12-13T05:44:08Z barcode=BC01 runid=2c9cf7bc05858273f10e7d7ec552fc0bd742dc3e
CCGGTTACCTTGTTACGGCTTCACCCAATCATCAATCCCACCTTAGACGGCTCCTTCCTTGCGGTTAGGCCACCGGCTTCGGGTGTTATCAACTCTCGTGTGGTGTGACGGGCGGTGTGTACAAGGCCAGGCAATATTCACCGCGACATGCTGATTCGCGATTACTAGCGATTCCAACTTCATGTAGTCGAGTTGCAGACTACAATCCGAACTTCAAAGGAATGGTTTTATGGGTTTTGCTTCACCGGCTTCGCTTCCCTCTGCACCATCCATTGCTTAGCACGTGTGTAGCCCAGGTCATAAGGGGCATGATGATTTGACGTCATCCCCGCCTTCCTCCAACGTCGCTGGCGGTCTCGCTGAGTCCCCAACATGGTAGTAACTAACGATAAGGAGTTTGCGCTCGTTGCGGGACCAGCAACATCTCACGACACGAGCTGACGACAACCATGCACCACCTGTATCTCCTTATAGCTATCTCTCCATCTCTGGAGCCTTTATGAGTATGTCAAGGCCTGGTAAGGTTCTTCGCGTTGCTTCGATTAAACCACATGCTCCACCGCTTGTGCGGGCCCCGTCAATTCGCTGAGTTTCATTCTTGCGAACGTACTACTCAGGCAGGTACTTATTGCCAACTGCAGCACTGAACTTTGACATCAACGCCCAGGTACTCATCGTTTACGGCGCATTGGACTACTAGAATTATCTAATCCTATTGCTCCCCACGCTTTCGGGACGGCTGAGCGTCAGTTGCAGGCCAGATCGTCGCCCTTCGCCACTGGTGTTCCTCCATATATCGCATTTCACCGCTACACGCGGAATTCCCCGATCCTCTCTGCACTCTGGCTGCCTGGTTTCTATATTTACTGAAGTTAAGCTTCGGGCTTTCACCACAGACCCTTGCTGCCGCCTGCTCCCTCTTTACGCCCAATAATTCCGGATAACGCTTGCCACCTACGTATTACCGCGGCTGCTGGCACGTAGTTAGCCATTAACCACAATAAAGTACCGTCACTCGGCTACCGGTATAGCCGCCGTTCTTCGCTTTATAACAGAGTTTACAATCGAAAACCTTCTTCCTTCACGCCGGCGTTGCTCGGTCAGGGTTTCCCCCATTGCATTTCCTGCTGCCTCCGTAG
+
79456;0246412;0/)%&)/,)//(+(*-2774:168'(.&)(*+13*(++04/8/.+1-/0:27),528.1304.071341/-,3../04-+,*-/1*)*/.03005-5:97;312120150.2/4%&,/.+-.6;1('&()24679889868<8681/.3,.0202449:/2/..27412/2.586/01161215751&009760-))*2*.(,(&)$$&)/+682/0%455;6+'*.28*+'((+49733474;200//--241;::346+*-)%&($(,0143/1.20))+300/66612.,++*,--.38;,+,+/877/935+,+0-3.809(,$)&)&$+++&*&*'**..0.,-(+188-.-+()-,(()(,.-/315332/5+3(+*7*)0022607;+13;3,+%'&/+),/-,..,253725653-.--.557:9:;9945469/16144566:8*2,+.(/./.6555269870(*,4-,,776;8+/,+).,11782*4'6:557143+44<98<952'/,&%*++),*.3<49/(-+0/0/41.28/-,0+-02+-(-32*,-379976((-((./;8./6:5/7+*),48,1++'()--&(01$%%)'*/,*4/(+)01/126423,2279:668.-,,*25-2/%)%$&*&'(133/6735;9,-2,*'''2+,+/01/'&'+&'*)+-:77:8/,(&+.(-.486.,-+,-;01(9730)6,0012223:/88<27.01.71103222/./2,.8526<69;99768<05348888810.(+*5<:435647740)/&&+-1.30247--.20.--/.+-..102,&((()/4,/509/***,(%*+,4370700:48,//43&67,07,*-4/1...06;1//**.140.420--+-5,*.27../4251-0+.483...2/;::98.3.,3:573-.32818107;564:787:716)$%')').)('6)$2&*',+*,/737:2+..6///.(&*,36234;18-./5,*0.+2;566217-,++/,-2554)(+)19-+*)&+*+//442;:;:;<:93:4%*(-)-+-./7-./7.;2;,095.;7-/.-,$&%$$&&)'%'('('(*.,15+.2-
@4711037d-b3ba-4a91-9b0d-7f0608219a63 ch=441 read=83402 start_time=2019-12-13T05:44:25Z barcode=BC01 runid=2c9cf7bc05858273f10e7d7ec552fc0bd742dc3e
TTGGTATGCGCTTCCGTTCAGATTGCGTAGCAGACGCTGAAGTTGTCGCGCAATGTTAACCTCGCGCGCAATAAATATCTTTGGGAACGCCTTGTTGCGACTTCACTGATATTCAGTCACGCAGGCGAAACCCTTCCTTTGCGATTTAGGCCACCGGCTTCAGATTATTATCAGCTCGTGGTGTGACGGGCGGTGTGTACAAGGCCGAGAACATTCACCGCGACATGCTGATTCGATTACTAGCGATTCCAGCTTCATTAACCAGTCGAGTTGCGGGCCTACGTCCAGACGAGGTGGTTTTGGGTTTGCTTCACCTCAGCGGCTTCGCCCTCTGCACCATCCATTGCCAGCGTGTGCCAGCCCAGGTCATAAAGGGCATGATGATTTGGCAATCATCCCGCCTTCCTCCAGCTTGTCATAGCAGTCTCGCTAAGTCCCAACAATGATGGTAACTGGCGATAAGGACGGCTCGTTGGGATGGCAACATCCGACGCAGGCTGGCGAGCAACCCGTACCTGTAGCTAACGGCTCATCTCCATCTCTGGGCCTTTGATATGTCAGGGGCCTGGTAAAGGTTCGCGTTGCTCAGGTCGACCACATATCCACTGGCATAAATCAATTCGCGGGTTCGATTGTACGGGCATTTCTCCGGGCAGTGCTTATTGCGTTAATACGGCGCGAACTTTGACATCAACAGCAAAAAAAATTGCTCATCGTTTACGGCGTGGACTACTAGGGTGTAATCTGTTGCTCCCCACGCTTTCAGGTTCAGGCGTCGGTGCGGAGCCAGATCGTGTTATTCGCCGCCGTTATCATATATCTGCGCATTTCACCGCTACGCATGGAATTCCACGATCCTCTCTGCATCTGGCGCCGGTTTTGCGGCGCGAGTTGAAGCTGGGCTTTCACCTGAACCCTTGCTGCCGCCTGCTTCCACTCCTTTTGCGCCCAATGATTCCGGATAACGCTTACCACCTACGTATTACCGCGGCTGCTGGCGCGGCCGGTGTGGCGAAAGCATCAATAAAGTACCGTCACTCGGCTACCATTTCCTCGTAGCCGCCGTTCTTCCTTCATAACCAATTTACAATCAAAAGAAACCTTCTTTTCCCTTCCGCGGCGTTGCTCAGTCAGGGTTTCCCCATTGCCGAAAATTCCCTGCTGCCTCCCGTAG
+
%$/.-,*&'$&+'.((492+0$.%&')'%&'$+&(&%$&'('(/(10((#%&%'(0),&-)'&%(&*&(+)(-5+)+.+)*%$&*$%%%(&+(%+-',..02:2133//.*/32&-//'*%*$&)'**,,+1*.3.%%)'(,-&18-+/140*.,/30.,*#)$*''..-/3&&(*+)4::7676792;950.''(&'()./.)2/,&)+)($('338:01129.2012205-,*&(**+1+1+,'0,&$%%(+3)))',+--/385-),5-$.'1*0,'%(''*&%)&*)(*('*.,-(%&),-30&)+3/+-1-5%&%+0/15/&(*1,10..-/1/343)--*+*+),)'&$$)$)%'*,(+(,./.38)/53+*.-,22038,.(+-.-23/;5-*687:14-/',&+(*'-.+((*+'(**&+,/31,*++((,)//3,)+.'./0.)%%$''-,'%/-&&'()*72/0+/.(%$%'#$&''%&'()$)%&*/.213/0-0/.*/(%$$)',+**(('$"''%&(((/%(''(.-+(%&)%.&%+&%&(&'#%%#&*'%(&'(*2-3+0(-)+',).-$$&%%)()(%01.%'&&&+//')&$%$#$&*(((%$)%$%&&)+08,%%0&%&#%&&%%#&%($,)''+*('&)&$)*(..-/02.3+&%--51)*''01.13,,0466'+&%%)'()())+&*'%)23155-41*&(*+*(..30%)'(('&(&)$%')()&$'3*/+74.+,.--+1/0'-+'))(-65566(1714%+&%1*%+'-)')%%%$(**))(%%#$$(&)+(*+,)-.'&()+33:7.+*.*+1''$'&')(&'0+6/,-*+-.+('(($$&#&)'*((%&$'',31'&()&+),&#&'%%'%#$&&)2)25,)&(+&&&.,4..3/13803286510-)24&'+-,,/-+$'&*(%,)))-,4-)3.4:07/,,..%-.(,2+)/,,(%*$*3*+/72433225-(+)),'+'('$$%#$%((%($%$(+1/4,&'(*%%)+$+,3%)%'%''%-11,-((&()./5-,/,2777:0++.('(./(&)%,)*)..+5/'*.+%,./1748.01*'(+(-6/'%%)&%&%$%&))&/27)*3+2;-2:52(&)+0810111/.54)($&&(*6-48(*24-
@6093f3ac-b9ab-4651-988b-69fc3ec7aaea ch=184 read=118691 start_time=2019-12-13T05:38:10Z barcode=BC01 runid=2c9cf7bc05858273f10e7d7ec552fc0bd742dc3e
CTCCTACAGGAGGCAGCAGTGGGAATGTGTATTGCTGGGCAGAAAGCCTGATGCAGCAACGCCGCGTGAGTGATGAAGAAGGCCCTTCAGATCGTAAAACTCATCCTCAAAGGAAGATAGCCAGTGCCAGGGAAGGGCCCCGGCTAACTACGTACCAGCAGCCTTGATAATACGTAGAGGACTAACGTTATCGGATTTACTGGGCATGCAAGGGTGCGTGGAAGCGGTCTTTCAAGTCAGGAGTGAAGGCTACGACTCCAGCCGTAGTAAGCTCTTGAAACTGGGAGACTTGAGTGCAGGAGAGGAGAGTGGAATTCCTAGTGTAGCAGTTGAAGTGCGTAGATATTAGGAGGGAACACCAGTTGCAGAGAGGCGGCTCTGGACTGTAACTGACGCTGAGGCTGTGGCGTGAGAGGAATAAACAGAGTTAGATACCCTAGTAGTCCACGCTGTAAACCTTGATGGAATTACTAGGTGTCGAGGGAGTTACCCTTCTTGGTGCCGCAGCTAACGCATTAAAATTACTCCGCCTGGGAAGTACGCTACTTAGGAAGTGAAACTCAAAGGAATTGACGGGGACCCGCACAAGAGTAGCCAGGGCATGTGGTTTTAGTCAGAGCAACGCGAAAGGGAGCCTTACCTAACCCGACATCCTATTGACATCTGTAATCGGAGAGTTCCTTCAGGGGACATTGGCGACAGGTGGTGCATGGTTGTCGTCAGCTCGTGTCGTGAGATGTTGGGTTAAGTCCGCAACGAAGCGCAACCCTTGTCTTTAGTTGCCATCATTAAGTTGGGCACTCTGAGACTGCCAGGGATAACCTGGAGGAAGGAATTAGGGATGACGTCAAATCATCATGCCCCTTATGCTTAGGGCTACACACGTGCTACAATGGGTGATACAGAGGTTGCCAAGCCGTAAGGTGGAGCTAATCCCATAAAGCTACTCTCAGTTCGGATTGTAGGCTGAAACTCGCCTACATGAAGCTGGAGTTACTAGTAATCCTGAATCAGAATGCTGCAGTGAATGCGTTTCCCCGGGTCTTGTACACACCGCCCGTCACACCGCAGGAGTTGGGGCACTTGAAGCCGATTATCAACCTTTTGGAAGAGTCGTCGAAGGTGGAATCAATAACTGGTGAAGTCGCTAACAAAGGTAACCGG
+
,,143-1'21,/2,,00/177;3/*(%'%*&+*(-0/73-%(*++(,2/348892/,1--,9:3445,+*+)**'))&))/530&*2)))%+-$-'**'(*(&)+-+--5(1-++)+)%&'(&)+&,42/7/)-(*''+1)'(**/0.)*+&+'+++&((&,'%&&(()$&'403--(-*%.10/.).,,,3()&,.'(*:74/('*'&*+)2..,,+0*2*'*+%3520750/636521.()%&+)(421.&&$((+(((((***+.10-//,3+*-8//3,5.--.141.+.//4589..).-*)$&().,,5-10.0183+')*'&-('+&%(*+,/.332.11*31.02,-33112-00;11,,)%&++*(-++..-9452',.-,-,+.&(*4-21+''&&%%%/%%&&*'%%$*6845)'&2)*(-.87<**,575547333/..+&((&()+***+&'&&&&+-/2+((*04.))*($'--'/,)%(&&%.,6268',*+.-182,--4.52,'*)'*-16-18518.+))**-+-,%'%$'++))*,1+11146-/).,'(*+,25-'87149.')+,-)&&')&.00(-.').444606<;-(.0)%%,%*3)2,.())(')(%#0313.20+,,)($)*5637-)&&('((&--.+//6-0'0()%)186(&)($+555.7,9+9*2.0,..1.).0239;8:8<776(2522..-&*),2./*')++/3628./92&&)-4)*+&'%'&()-01)394+335.68('--2/7;7.8+-3/''(*.531*-.2&&%+%-.&'((-3+-13869462/3.())%++.4.111067897891;7.0%()(+*-2,**))*.&)$#*((,-320,&(*,03215070/++(')+-25,+-*)4+.53306714**(&(2,-*+./80-7-').1,((+3200.205680(-'4))*--)'')'3../6578/...-)%%&')60,)-4../11,2.*,'&&'0575216434412%..+,86266,:,.67))422.7-)'*,,-*.5.051*+*))()'&'&/3*-13150+-%)(&)*/).6455841.'/,1/6970,,()$&)*254)(0*+*.60977+6*.(+*/3*+&**+/.()1*-/9/-2.0669+9
@5b3f7656-1d22-4626-aed8-eed04f7ad791 ch=158 read=73707 start_time=2019-12-13T05:44:28Z barcode=BC01 runid=2c9cf7bc05858273f10e7d7ec552fc0bd742dc3e
CTCCTACGGGAGGCAGCAGTGGGAAAATATTGCACAATGGGCGCAAGCCTGATGCAGCCATGCCGCGTGTATGAAGAAGGCCTTCAGTTTCACATGCGATACTTTCAGCGGGAGGAAGGGAGTAAAGTTAATATTTGCTCGTGGCGTTACCCGCAGCACCGGCTAACTCCGTGCCAGCAGCCGCCTTGATAATACAGAGGGTGCAAGCGTTAATCGGAATTACTGGGCGTAAAGCGCAGGCGGTTTGTTAAGTCAGATGTGAAATCCCCGAACAACCTGGGAACTGCATCTGATACTGTAACAGTCTCATAGAGAGGTGGGAATTCAGGTGTAGCGGTGAAATGGCGGGGTCTGGAGGAGGAGGAGGAGGAATACCGGTGGCGAGCGGCCCTGGACGAAGACTGACGCTCAGGTGCGAAAGCGTGGGGGGTAAACAGGATTAGATACCCTGGTAGTCCACGCCGTAAACGATGTCGACTTGGTTTGTGCCCTTGAGGCGTGGCTTCCCGGAGGCTTAACGCGTTAAGTCGTACCTGGGGAAATACGGCCGCAAGGGTTAAAACTCAAATGAATTGACGGGGGCCCGCACAAGCGGTGGGCATGTGGTTTAATTCGATGCAACGCGAAGAACCTTACCTGGTCTTGACTTATCCACGGAAGTTTTCAGAGATGAGAATGTGCCTTCGGGAACCGTGAGGGCGGGTACTCAAGCTGCATCGTCAGCTCGTGTTGTGAAATGTTGGGTTAAAATTCCGCAACGAGCGCAGCCATATCCTTTGTTGCCAGCGGTCGGCCGGGAACTCAAAGGAGACTGCCAGTGATAAACTGGAGGAAGGTGGGGATGACGTCAAGTCATCATGGCCCCTTGACCAGGGCTACGATGCTACAGCGGCGCATACAAAGAAAGCGACCTCGCGAGAGCAAGCGGACCTCATAAAGTGCGTCGTAGTCCCGGATTGGAGTCTACTATCGACTCCATGAAGTCGGAATCGCTAGTAATCGTGGATCAGAATGCCGCGATGCGTTCCCGGGCCTTACGCACCGCCCGTCACCATGGGAGTGGGTTGCAAAGAAGTAGGCCAACAACCTTCGGAGGGCGCTTACCACTTTGTGATTCATGACTGGGGTGAAGTCGTAACAAAGGTAACCGG
+
*,12,,-%05)(/--3/*-.17-+*))(&4))*,+3//7910')/2*/;898:::6+-./-%2235563625564+,.+//8555%((.'$$&')%*((*&(./-*&'(+/2))%)')+(%&).<71417('#&'((135&0()&%*,*,6)(+**+,-60510./++--*./3400,+)/+&)$$$&$)1--+6&*%.,,,/566/0.-./-+/(++(-+/129;7866582)+*,*01../2:<.6;642560033*,$(*)'+76,/+.-/55;66<2421;88878322313)''%$)(+.0.,&)-.,+(1+.++&(%**,+,5730/012:6./.(*-,*&')%)*9:6.0/)-,'.,'/,(11(7,.6/6.-78.)'-+1)83,(25&5+-+%*+,//31236339899)-0(&():5-/+)&&(0',*..*//--13+7;.-484/1.4'$&'--+,19(///004982,0'*%,-1.-(15-+0-./60*+,323.60'+1&%(&%)++)*--2/7/031,()-31491&)*()'+)&,5)-5---*0:2;7(/15+94-&+).7/49/*0/(.3-+..0+)(+,4311&&),)*,/*3/*12:500112767320371398050.6<6875//))&%'))-/..00010,/:;.--+-,/13211920001852/1:;69/,(&&&++'(*3***)*(&&%''#'(*935.++-,62/-420.)+67.//6'036266.(,))('*-+0''./..-+62'*+-.,01**090010-1496656542;:-9//:78,--),./8:::122239:<68762/+&,+-(/)0550443999983487686,-,(.0-&%$%&9;610.1./.+%)*56.,+%&+--774632.1)%**))+-03436533-*(#&))&'1:32754342<10111113..-,-)5)+,*0,&'%+-//)+$$)+-6678:78230..1196735,-($&)-4/01;9::89-*-2004*&%$#&#&(3:0((+/-.'*(&&&,,3<95:011.*),)+-70'()/:636*2)2/'''(,+*)-+,%++0,(),/(1&(3+96954113,*/3))5345:46422321964++.,+,3-+,647:'/(+384515
@efd4028b-8fd8-401b-81d7-20ee7ffdb105 ch=61 read=108247 start_time=2019-12-13T05:44:44Z barcode=BC01 runid=2c9cf7bc05858273f10e7d7ec552fc0bd742dc3e
CCAGTTACCTTGTTACGACTTCACCCAATCATCAATCCCACAGCAGACGAAATCGCTTCCTTGCGGTTAGGTATTACCGGCTTCGGGTGTTATCAACTCGTGGTGTGACGGGCGGTGTGTACAAGGCCGGGGCATTATTCACCGCGACATGGAGATTCACGATTACTATGGCGATTCCAACTTCGTATAGTCGAGTTGCGTTCTAATCCAACTGAGAATGGTTTTATGGTTTGCTTTACCTCGCGGCTTCGCTTCCCTCCTGCACCATCCGACGTAGCACGTGTGTAGCCAGGTCATAAGGGGGCATGATGATTTGACGTCATCGCCTTCCTCCAACTTGTCACTGGCAGTCTCGCTAGAGTCCCAACTTAATGATGGTAACTAACGATAAAGGGTTGCGTAGTTGCGGACTTAACCAACATCTCACGGCCACGAGCTGACGACAACCATGCACCACCTGTATCTCATGGCTATCTCTCCATCTCTGGAGCCTTTATGAGTATGTCCAGAGACCTGGTAAAGGTTCTTCGCGTTGCGAATTAAACCATGCTCCACCGCTTGTGCAGGCCCAAATCAATTCCTTTGAGTTTCATTCTTGCAGACGTACTACTCAGGCAGATTACTTATTGCGTTAACTGCAGCACTGAACTTTGACATCAACATGAGTACTCATCGTTTACGGCGTGGATACTGAATTATCTAATCTATTTGCTCCCCACGCTTTCCGGGACTGAGCGTCAGTTGCGGAAGGCCAGATCGTCGCCTTCATACTGGTGTTCCTCATATATCTGCATTTCACCCGCGCTACGCCGTTCACGATCCTCTCCTGCCTCTGGCTGCCTGGTTTCTTATGGCTTACTGAAGTTAAGCTTCAGGCTTTCACCACAGACCCTTGCTGCCGCCTGCTCCCTCTTTACGCCCAATAATTCCGGATAACTTGCCACCTGCGTACCGCGGCTGCTGGCGCGTAGTTAGCCGTGGCTTTCTAATAAGTACCGTCACTCGGCTACCACCATTTCCTGTAGCCGCCGTTCTTCCCGCTTTATAACAAAGAAGTTTACAATCCAGCCTTCTTCCTTCACGGCGTTGCTCGGTCAGGGTTTCCCCATTGCCGAAAATTCCCTACTGCTGCCTCCCGTAG
+
74%21:/3120)0,&'-,15<6054+.+,-5;:/9*0/+(+)&&'((*&'&%+-.0734/-///3-1,)'$)%)+,0-0+)+/(),++*0.--5//,*,(--7155465.455395452267996;82.)*%,%2&(7;7679.///5-311&&&7+,,//018/00+*&0141824(1(+*+)'++/,,562.//,+((&)&'%%)+,4)-../,.601+5;;.3556*96--/5,,37./'%,-,3:90113.8-(*++++(+,333*'%#$&$&%#('&$'%%%'''(**,-**.3-5883/03/01211<-**/,/102,',,+641/..,(*.-(2:67614/,041.50131*)))+'%(%(&',-///11761/)*-.11221.).-((10+)+%*-1-./8.308...)+),-)*))%(*%+'%((()((,-275973./0.*-)-0444213122((%(%++010-...397553302/,-5*42*'*&&+++/(01'+&''*8;98:15:--1197:<85505+*&'&*+*/3.'))*,--38)+0&'''*,+1(4142/+12/1-80811396/,.-:1.041041.3+*10/05242234.687&'),&()+3*/0.-,2.2/01.-)-..3477--63:0019::153,,''(-+..../15285,-09510*'&&%&)(&%))*,378:62.&),(&(,/01.&)*++//.,3;7876886:8994.9.,-%)%%((/6-2355/45)((+,*&&**.14637-4,+.$&'0'-0)+.)-90//54)(+&())+'-,*.9-***+.0'')+,1/14742+%+,/189899,31&'),//21/6112/2.,022/-024502:54;64567//0/337,-1-/324/')'%%*+,5/+,-.&%*+//*0,,394.2,4-5*-()**+8:./5.&10/.2:35599760+1-)'*&)$'+()*3/1.0*('()(&,.*-0),+/95684432)-++*,,(,1-5;90/00.-,3079<8:66234/)%(27522233+3*')*)07,'+-.+0&+'*.2:66;;88<3)0++1042..423808-28237*./2//-;//:75:492/57,+/21/02/26*6+((,-.
@a8cdc1f8-b841-43f8-a5ba-08509ffb2c2d ch=38 read=88988 start_time=2019-12-13T05:44:43Z barcode=BC01 runid=2c9cf7bc05858273f10e7d7ec552fc0bd742dc3e
CTCCTACGGGAGGCAGCAGTAGGAATTTTTTCGGCAATGGGGAAACCCTGATGAGCAACGCCGCGTGAAGGAAGAAGGTTTTCAGTTGTAAACTTCTGTTATAAAGGAAGAACGGCGGCTACAGGAAATGGTAGCCGGTGACGGTGCTTTATTAGAAAGCCACGGCTAACTACGTGCCAGCAGCCGCGGTAATACGTAGGTGGCAAGCGTTATCCGGAATTATTAGATAAAGAGGGCAGGCGACAGCAGGGTCTGTGGTGAAAGCCTGAAGCTTAACTTCAGTAAGCCATAGAAACCAGGCGGCTAGAGTGCAGGAGAGGATCGTGGAATTCCATGTGTAGCGGTGAAATGCGTAGATATATGGAGAGGGAACACACCAGTGGCGAGGCGACGATCCTGGCCTGCAGCGACGCTCAGTCCCAGCGAAAGCGTATAGGAGCAAATAAGTTAAGATACACAAAGTAGTCCACGCCGTAAACGATGATGCTAAGTGTTGGATGTCAAGTTCAGTGCTGCAGTTAACGCAATAAATTACTCCGCCTATGAGTGCAGAATGAAACTCAAAGGAATTGTTGGGGCCCGCACAAGCGGTGGAGCATGGTTTAATTCGAAGCAACGCGAAAGAACCACCAGGTCTTGACATACTCATAAAGGCTCCAGAGATGGAGAGATAGCTATATGAATACAGGTGGTGCATGGTTGTCGTCAGCTCGTGTCGTGAGATGTTAGAGATCCCGCAACGAGCGCAACCCTTATCGTTAGTTACACCATCATTAAGTTGGGGACTCTAGCGAGAGACTGCCAGTGACAAGCTGGAGGAAGGCGGAATGACGTCAAATCATCATGCCTGCGGCCTGGGCTACGCTTACAATGGATGGTGCAGAAGCGAGGCCGCGAGGTGAAGCAAAACCCATAAAACCATTCTCAGTTCGGATTGTAGTCTCTGCAACTCGACTACATGAAGTTGGAATCGCTAGTAATCGCGTCCAGCATGTCGCGGTGAATACGTTCTCGGGCAACACACACCGCGAAATCACACCACGAGTTATTAACACCCGAAGCCGGTGGCCTAACCGCAAGGAAGGAGCTGTCTAAGGTCGTTGATGATTGGGGTGAAGTCGTAACAGGTAACCGAAGATAGAGCGACAGGCAGAAATGGAAGTTATACAAAGGCTTACCGACAACTCTTGCTGTAATACGTAACTGG
+
,.0/-.0(0+'-+++..,1313-.-45;:9.32;96;-272(+3+06(((-&),,9999.2/**))**,.0/.()(,204.,3&3,5),-6322:2:81:0//70.-+-'&0+*8-1...24'3-//-078/(')+)**-*4-1.(*+)+*3-/$)'(-/1,..0-+/-+-5626//5-----70,-**)8./-8207::8987450120;1/024.3+6*(+,&(%%)-*'&.,-.*-5-.%/-01.(64213642710/62/254/.,&(+*7*+3.4(147906;45'()),/;89:0&.,+.,-//01(61.,%*0078999-7-6.441/./-,*223:73..0*+<::9321+-$+'-()&*.--3--.*/:35+7**(+(*22:54325'(34586661&,'%%$%&&$&',+($&'(*.,&&&&&''-*((.2;;12%'',++,.1.2,0161,/---/3',,0103296-'&)%%*(+*+-%*&-2,60926468),88334-+)(**/0612/-00219803+'')6/-.-'%&&$%%$$&)-:4039+.0478+('**0**%'+*,.,8-),,..66727-19022/40-49374998/60/07-6&%'03*',1+(%('&),-+0...5971222/339/,5./4)++)+,76((''&*323////++**2.02//1/.(-&.11'158134768.//00356785867479-9,+&&')+.*&$(.+3&%)+055339*/++,5.7---1:-,'+24;:47:452/6(581,223/.-.&&&()+8577205544115)-012,(**,/7435&1332876108-,.69956/11,)%($-,/.-'''$%$$$$%'*212-*)).)+,'*'))713*228990.-0-,/+')*+,&)++'('3:8-:8;<566/16::21*8)'%((,11*0041*./.,.14123541:00585699865/''+,/*)&%()()'*./06674537334;/,.-39523-)$&##$)*)*)**''),1*,,22.3/),(-0,6.107074/:,)*3,.61635:560198813-*,-.3.+(('01/4...201(,+.)('),,2068..-+/*++)-&+/0,1-/:9;/6.++0+*(,/229)/01,)-*&-.,&&%-)(&*+./()%%$%+04++),0).'02')(&'(//221,0&%##$
@1d358253-e841-4d33-8db0-1c9638e32a81 ch=88 read=136544 start_time=2019-12-13T05:44:38Z barcode=BC01 runid=2c9cf7bc05858273f10e7d7ec552fc0bd742dc3e
CTCCACGGGAGGCAGCAGTGATGGGAATATTGCACAATGGGGGGGAACCTGATGCAACAACGCCGCGTGGTGATGAAGGTTTTCGGATCAATAGCTCTGTCTTTGGGAAGATAATGACGGTACCCAAGGAGGAAGCCACGGCTAACTACGTGCCAGCAGCCGCCGCGGTAATACGTAGGTAGCGAGCGTTATCGGATTTACTGGGCGAGGCGTAGGTAGGACGATTAAGTGGGATGTGATACCGGGCTCAGCAGGTGCTGCTGCATTCCAAACTGGTTATCCCTGGAGTGCAGGAGAGGGAATTAAATTCCTAGTGTAGCGGTGAAATGCGTAAGAGATTAGGAAGAACACACCAGTGGCGAAGGCGACTCTGGACTGTAACGGCACTTTGAGGCTCGAAGCGTGAGGAGCAAACAGGATTAGATACCCTGGTAGTCCACGCCGTAAACATTGAATACTAGGTGTGGGGTTTCAACACCTCCGTGCCGCCGCTAACGCATTAAGTATTCCGCCTGGGGAGTACGGTCGCAAGATTAAAACTCAAAGGAATTGACGGGGACCCACTGGGCATGTGGTTTAGTCGAAACAACGCGAAGAACCTTACCTACACTTGACATCCCTTGCATTACTCTTAATCGAAATCCTTCGGGGACAAGGTGACAGGTGGTGCATGGTTGTCGTCAGCTCGTGTCGTGAGATGTTGGGTTAAAGTGCAACGAGCGCAACCCTTGTCGTTAGTTACTACCATTAAGTTGAGGACTCTAGCGAGACTGCCTGGGTTAATAACCAGGAGGAAGGTGGGGATGACGTCAAATCATCATGCCTTATGTGTAGAATTTACACGTGCTACAATGGCTGGTACAGAGAGATGCAATACCGCGAGGTGGAGCCGGCTTTAAAATCGAAGTTCGGATTGTAGGCTGAAACTCGCCTACATGAAGCTGGAGTTACTAGTAATCGCGAATCAGAATGTCGCGGTGAATACGTTCGGGTCTTGTACACCGCCCGTCACACCGTGAGAGTTGGCAATACCCGAAGTCCGTGAAACTAACCGCAAGGAGGCAGCGGCCGAAGGTACAGGGTCAGCGGTGGGGGGGGTAGAAGTCGTAACAAGGTAACCGGAAGATGGGGCGACGAGACAGTAGGTTAACACAAAGGAACTTACCGACAACTTTCTTCCAGCACCAGCAATACGTAACTTTAC
+
+-0*'))5++2..*1/.&*(&'+--*40.520-/0/;54972-+&'&+)&(,/.*)%%27437;0./1.-//./***)-,16-.+403..()&'')15552064%04+5.0+-*+++,('+&)(&('1-)()'+(./),-2.-.5132316534/,)')0,'+%%(+2-0432568/440)010054658334%,(/40-/03/'&&%*1+15,'(&$+)'%'%*1,0/30:933.,')**/0)16760)'($87:888.-'+,/228+85189:61;-+-.'()*%*(),+2-++(**('&)'/).),2.''1/,&%))/42-'0,+126/6('()*4/12*)'(*1.).*0/*)*-40)++)&'**)*+,.84753/-0+*..%)-131.48557),,)+531)++*,-0;33,-2,-+)*052234.04314461...09277:7/%())/9)&-%'47532*/*-(6-,(*)+-53684818569.+-(+&-),(,,3(+,04:5514.,01/*&&)'42988576/-+5*7:77+6335(+)(),00251,87086*$%%%&%,+0,-.64;8.+*&**50)*%+*..05)%3+343048('*')/3//2223:,/+**+3.,,,,-,.,*&)*()-26+46098.6461-0//23-(**/74130/),/4*/:777,-.-/5798:9985225/604585;02(%'$('.0('(,,1-+/9-*/.-1-7//-39333539+,/8/418++185//++'+*))-09899;78:12.0(%&'*.*00*2,-5,0,-55,,0245789890..,-,'-#..0---2.,$&'&()-0))*,+-145)('(,*.,//85372,*))(+4351;111:621-,)/,0'()&(&--7.187(&*)+*)/45+4&1*)*//8451760)*)$&(''+-63./,-189/.-1*'*)///5./(,,0100.'$%&*01372;1/)714856:6,7.-+8-)-,,+-0//:++-0,,.0676.*(()1-+-,543-65,+((,,.3)-&&)',)+*1+**,-),'')(')(,.//,+.+.,+-%-/+*-/786886610/-4--%%*()+,289:666(6,/.4//2,-)-,-',.-2:,+.%%.)+0++,-11110138.+--/*'%*0,)),/2+,)+*27.('*,)*,,.-8.,*8561.&$$$##
@e5a97247-de79-4d7b-9c20-32890f8f2296 ch=383 read=63283 start_time=2019-12-13T05:44:37Z barcode=BC01 runid=2c9cf7bc05858273f10e7d7ec552fc0bd742dc3e
CCCGGATTACCTTATTTACGACTTCACCCCAGTCACGGAACCCCGCCGTGGTAAGCGCCCTCCTTGCGGTTAGGCTACCTACTTCTGGCAGAGACCCGCCCCATGGTGTGACGGGCGGGTGTGCTTACAAGACCAGGAACGTATTCACCGCTGGCATGCTGATCCGCGATTACTAGCGATTCCGACTACGCAGTCGGAACTGCCGCGATCCGGACTACGACTGGTTTATGCTGGGATTAAGCTCCTCGCGGAGTTGGCAACCCTCTGTACCAGCCATTGTATGACGTGTGTAGCCCACCTATAAAGGGCCGTGAGGACTTGACGTCATCCCACCTTCCTCCGGTTTGTCACCGGCAGTCTCATTAGAGTGCTCAACTGAATGTAGCAACTAATGACAAGGGATTTGCGCTCGTTGCGGGACTTAGCAACATCTCACGACACGGAGACTGGCGGCAGCCATGCAGCACCTGTGCGGGTTCTCTTTCGAGCACGAATCCATCTCTGGAGAGCTTCCTGCCATGTCAAAGGTGGGTAAGGTTTTCGCGTTGCATCGATTAAACCCTCATCCACCGCTTGGTCCCGTCAATTCAGCACAGGTTTCAACCTTGCGGCCGTACTCCCCAGGCGGTGCTTCGCGTTAGCTTCGTTACTGAAGAGCTAATTCCCAACAACCAGTTGGCATCGTTTAGGGCGTGGACTGCCAGAATTATCTAATCCTGTGTTTGCTCCCCACGCTTTCGTGCATGAGCGTCAATTACAGGTCAGGGATTGCCTTCGCCATCGGTGTTCCTCCGCATATCTACGCATTTTCTGCTACGCGGAATTCCATCCCCTCTACCGTACTCTAGCCATGCAGTCCTGCATCGCAGTTCCCAGGTTAGGCCAGAGTTTCACATCTGTCTTACATAACCGCCTGCGCACGCTTTACGCCCAGTAATTCCGATTAACGCTCGCACCTACGTATTACCGCGGCTGCTGGCGTAGTTAGCCAGTGCTTATTCTTACTGGTACCGTCATGGGCCCCTGTATTGGAAGGAACTTTTTTTTTTCGTTCCGTACAAAGCGGTTTACAGCGAAAGGCCTTCATCCTGCGCGGCATTGCTGGATCGGAGGGCTTTCGCCATTGTCAAATTCCCCGCCTGCCTCCGTAGAAC
+
:.*-/'0--.214'20*')*'-590*020*+,--*,+'-%452+/278;,4560(.-5;7180)*//7:5:-79774983(0.5-)+40%&(*-./*)+--*'+,0.10454+2/0*,((%'$$+&%*42588:775-60,454;4+-+()&,./0288878871.//16/-+,-..200:.0,++/)-/10133'-%%'()+$'*1165134475651)10/1296+0('$$)-$.+,+),,04(1/-06(,05150/21;6448999872-36.34+-+++'+*1.1%.*./6)).7.1.25*,0226',**,/*,+90110677,694+19368720)*.0;1-*-&+'&.1*,.1')+,3,&')(&*+*1),-1'72,%%%(+,0.5//.,311(**&00))/,025405--+:9307.-)1+0234430*-.05474,')(,-04/*+.-+15/2..(*,(051-,&*(-+-:5//+11/-/00/3.-2048387652/1'''&+085:889:+,'*))3+0-,+/*+//-+0;60-(,,./..29-)++,0;:01)))*02++6,+(+&,,//5.)1567593+,,$%$'.4;93--.101//*/.6).34/;:8--29033,-/4/1*2/-4*-.4:743601)*+*&,)01527-83+-)2718:314//*//++&+58(*,+.%(&*'57227+.%$&()+0524156++*'.4/'++977-',)+,720/202453546652.(,)*--1222*,*,%2,*3:7<:7:;5893:98946-(*3.0-1266401//&123)'))+/+.+..+&)0+)')'-34.//+)++)-*,./5538<798/(-+/''%#')+&1,14854-+1+0,&4867+,'*/:,*&*(001.2050*(((+10304:.--**(.)*+*+),*01,)()*-6:+5-,004/1/.11(,),,&$('&(*/-46+./923399391015723./12381//1103:,3+&&%'/0./0,..(*)-*252,+,-+/2()+*+*'(,,4558679:/847/9-'0+-352,.*/.6)'&)+.0/,.''(,-303586110,++0.022.-006-..+0+0/+31;6/')*&(4&,++6:51757.$')()+)*78-*,,%'(
@34aa880b-61d7-41fd-acd8-c729c5df55c9 ch=194 read=67301 start_time=2019-12-13T05:44:38Z barcode=BC01 runid=2c9cf7bc05858273f10e7d7ec552fc0bd742dc3e
TTCGTACTTTGGATTTCAGTTACGTATTGCTGTCTTTGTGTTAACCTTTCTGTTGGTGCTGATGTATGGGAGGCAACATTAAGGGAATTACTAAACAATGGAAACCCTGACCGAGCAACCGCCCTTGAAGGAAGAAGGTTTTCCGGATTGTAAACTTCTGTTATAAAGAACGGCGGCTACAGAATGGTAGCCGGTGACGATACTTTGATAGAAAGCCACGGCTAACTACGTGCCAGCAGCCCGCGGTAATACGTAGGTGGCAAGCGTTATCAGGTGTGGGCGTAAAGAGGGAGCAGGCGGCAGCAAGGGTCTGTGGTGAAAGCCTGAAGCTTAACTTCAGTAAGCCATAGAAACCGGGCAGCTAGAGTGCAGGAGGATCGTGGAATTCCATGTGTAGCGGTGAAATGCGTAGATATGGAGGAACACCAGTGGCGACGGTCTGGCCTGCAACTGACGCTCAGTCCCAGCGTGGGGAGCAAATGGGATTAGATACCCTAGTAGTCCCGCCGTAAGCTTGATGAGTACTAAGTGTTGGATGTCAAAGTTCAGTGCTGCAGTTAACGCAATAAGTACTCCGCCTGAGTAGTACGTTCGCAGAATGAAACTCAAAGGAATTGACGGGGGCCCGCACAAGCGGTGGAGCATGTGGTTTTAATTCGAAGCAGCGCGAAGAACCTTACCAGGTCTTGACGTACTCATAAGGCTCCAGAGATGGAGGGCTATATGAGATACAGGTGGTGCATGGTTGTCGTCAGCTCGTGTCGTGAGATGTTGGTTAAGTCCCGCAACGGGCGCAACCCTTATCGTTAGTTACCATCATTGGTTGGGGACTCTAGCAGAGACTGCCAGTGACAAGCTGGAGAGGCGGGGATGACGTCAAATCATCGCCCCTTATGACCTGGGCTACACGTACACAATGGATGGTGCAGAGGGAAGCGAAGCCGCGAGGTGAAGCAAAACCCATAAAACCATTCTCCAGTTCAGTTAACCAGTCTGCAGCTCGACTACATGAAGTTGGAATCGCTAGTATCGCGAATCAGCATGTCGCGGTGGGCCGTTCTCGGAGCGCTGTACACACCGCCCGTCACACCACGAGTTGATAACACCCGAAGCCGGTGGCCTAACCGCAAAGGAAGAAGGCTATCTAAGGTGGGGATTGATGATTGGGGTGAAGTCGTAACAAGGTAACCGG
+
*($&)%')'&&)$//-,+0410067.7...;:972:5.-25526244;:5595<61434420/(-&'+1.*..+)&((*+,',/*&$'%&*&&&-',()3/',,*<-./655,+&).01*&)%&%&()'%)*/,/1/006*(4(/,+21/03:50160731600+/,&,/8393082-,2/1*2.022//13,*+,-.,%*()()''+61,-2/*/2.//832373667-5,0:2/11/09),/4,,*7-00813+0,0513;/10,((()$1'*(0+8510174.*(*-,%)*66:9784./3..,84441.++0..0580495/1-+),)1*,073,023/26884.)+/+,.+(,++--,/(),035170)02,00056/7/9/::31/.)&(*,6:746<532356./+*'()*+20*7...2,//4./.0/4;:9647573566-+$)*/1366)*.-,)'(**28;9+'/14:64&04/6211::7:<*+(52*)/92*',-,5.)&%$#&&-+++,-88:8797/:/9/;88836-+-694576.---,706/5-012510($*(*,/1-1/*(($.*%2)++8;81/1+-620+:3/1:70+.+0235344'586//71+--3/1033:9840.//5..08/<<,11740-.0)-+(-)*029029504/+5+%/,/127221'+$'*1--1)'+++0()+%'&005,-+*,,/8699567666/1811682336489;334342/..-/110352433135316-5-94.)+,41+./)+&)())/+1.6()&(./329+218159278-5*')05*27,/8643/01*)*+-.839200008899/3474,)&(+2/9;47:79:8786<922056()'*)+2/00676*,-+/14-)+)(&+*-0944;79145780-+*.,&*)3,0,&1702-%).,/-6&-0;<:692./189,2655;707)+-:<:+.4+*$&$(*53/(,%(,,:977506578/7/,9081:9;5774556,.+-./857/34246668:082','&&'(564659&*,./0(+*-+,)././1*+//-/.1-*-,55/3+*),*)(,4*+0812:3641:2411564-3.6,,1-/**)+,+.,3311101.760-*+0,.///915493.,,++,8544/,'(-1049:::9
@c5cdd551-b201-45ca-b14a-9f10927cbb23 ch=108 read=119531 start_time=2019-12-13T05:44:52Z barcode=BC01 runid=2c9cf7bc05858273f10e7d7ec552fc0bd742dc3e
CCGGTTACCTTGTTACGGCTTCACAGTCATGAATCACCAAAGTGGTAGCGCCCTCCCGGGGAGTTAAAAGCTACCTACGCTTCTTTTACGTATCCCATGGTGTGACGGGCGGTGTGTACAAGGCCGGAACGTATTCACCGTGGCATTCTGATCCACGATTACTATGATTCGACTTCATGGAGTCGAGTTGCAGACTCAATCGGACTACGACATGGTCCGCTTGCCTTGCTCTCGCGGGAGTCGCTTCTCTTTTGTATGTCGCCGGTAGCAGCGCGATGTGTAGCCCTGGTCGTGGGGGTGCATGATGACTTGACGTCATCCCCACCTTCCCTCCAGTTTATCACTGGCAGTCTCTCGCTGAGTTCCAGCCGGACCGCTGGCAGCAAAGGATAGGGTTGCGCTCGTTGCGGGACTAACAACATTTACAGCACGAGCTGACGACAGCCATGCAACACCTCTCCGGTTTGAAGGCACATTCTCATCTCTGAAAACTGCGTGGATGTCAAGACCAGGTAAAGGTTCTTCGCGTGCATCGAATTAAACCACATACTCCACCGCTTGTACGCGTTTAAAATCGAATTCATTTGAGTTTAACCTTGCAGCCGTACTCCCCAGGCAGTCGGCTGCTGCCGATTAGCTCCGGAAGCCACGCCTCCAAAGGGCACAACCTCCGACATCGTTTGGCGTGGACTACCAGGGTATCTAATCCTGTTTTGCTCCCACGCTTTTCGCACCTGAGCGTCAGTCTTCGTCCAGGGGCCGCCTTCGCCACCGGTATTCCTCCAGATCTCTACGCATTTCACCGCTACACCTGGTCTACCCCCCTCTGCAGAGACTCAAGCTTGCCAGTATCAGATGCAGTTCCCAGGTTGAGCCAGGGATTTCACATCTGACTTAACAAACACCGTGCGCTACGCCCAGTAATTCCGATTAACGCTTGCACCCTCCGTATTACTACAACTACTGGGTTAGCCGGTGCTTCTTCTGCGGGTAACGTCAATGAGCAAAGGTAACTTTACTCACTCCCGAAGTGCTTTACAACCCGAAGGTAGCTTCATACACGCGGCGTGGCTGCATCGGAAACTGCGCCCATTGTGCAATAGCAATACGTAGCCGCG
+
272.2/,3131-+6*++&-.6-'2(()85774722+1-597-//2(,,,*45/*-40)/**$(,/,2/'&(-030%&&$&:*9/7.*&'%##&*/,*3/-0.02683371-1/..,'&'*.0425&4(301448<5553/608113:9300.1+*+0057,++*#$,-0/)(-259799.*+*(&&(4;24-0/4684;36,5.2/,-,+(&')0.04-,/,&**(*%%&()84-+(*$')+788:67407;3,+&*#&%'*+/**)*+$%'%,+(*+53000993,/15+%'*./+''%((+-.1+*('),-367993335)(602337*+2)%+)*((,:6750.,%)))),+-()**)13/3*')4--7/0826:3:--%-8</*0-+.*2-02+0013762800/2()'%,(',1.-01-')%'()++-20///,0-31,34/8/1.0+*,'&&'+('**,'(-0,/,(+,.9434.24300/099.+-(*+,6;99218)30425/20/71+.50:88,+'&%%$%&()&+(/(/2--+++*+(+,64135,-.)+.)/((')-++04),.&,*,:,0.0.++.9;;/50,,**)%+-)*$$%)-5;,.388(876/4.,)&%&%&&$&('*5512+(''&+41764-+,%96.-36../1985668.24345377+0+)+$'.//*,5-,20/.02623:763-+%(*'$'(+++)+,,2;:.1.3-29003.1))+&%-).06282**10.'3-,0305145937:-.,+-946/3.+,002210+//0,273348;1.1---22-13(((')0867+000&0+))+-.69-0*,01/3-+),)+,--0,*+*+5;4;/,0-,./.636(..-%.32../--/-.2,3-6-67-++)-64778216+2,7/*((*.,6;4,,/-:-;/2.0+./37;60060130,'($%'*&)+&%&%(((0(*+1(3--,--&02*%%$-./*.6755.3.--&'&+0+'&*)-',,+%)(*$')1(&%()(()+/./(/05160((('('&#)-2134,*()$%+%$%)/544,,++.')&$%%-,.,09:20423-5/:0.+1/81-/2)+'*'%&$
@e1bcd456-74c5-4f30-a0ad-9a3853670f57 ch=150 read=59797 start_time=2019-12-13T05:44:48Z barcode=BC01 runid=2c9cf7bc05858273f10e7d7ec552fc0bd742dc3e
CCGGTTGCGCGTACGGCTTCACACCCCAGTCATGAATCACAAAGTGGTAGCGCCCTCCAGAAAGGATTAAGCTACCTACTTCCTTTTGCAACCCTTACATGGTGTGACGGGCGGTGTACAAGGCCCGGAACGTATTCACCGTGGCATTCTGATCCGATTACTGGCGATTCGACTTCATGGAGTCAGGTTGCAGACTCAATCGGACTACGACGCACTTTATGAGTCCGCTTGCTCTCGCGAGGTCGCTTCTCTTTGTATGCGCCATTGTAGCGTGTGCTTAACCCTGGTCGTAAAGGCCATGACTGACGTCATCCCACCTTCCTCCAGTTTATCACTGGCAGTCTCCTTTGAGTTCCGGCCGGACCGCTGGCAACAAAGGATAAGGTTGCGCTCGTTGCGGGACTTAACCCAGCATTTCACAACCTTACGAGCTGACGACAGCCATGCAGCACCTGTCTCACGGTTCCCGAGGCACATTCTCATCTCAGCTTCCGTGGATGTCAAGACCAGGTAAGGTTCTTCGCGTTGCATCGGAATTAAAACCATGCTCCACCAGCATTGCGGGCCCAAATCAATTCATTTTGAGTTTAACCTTGCGGCCGTACTCCCCAGGCCCGGTCGACTTAACGCGTTAGCTCCGGAAGCCACGCCTCAGGGCACAACCTCAGTCGACATCGTTTACGGCGTGGACTACCAGGAGTATCTGAGCTGTTTCCCCGCTTTCGCGCACCTGAGCGTCAGTCTTCACGTCAGGGGCCGCCTTCGCCGCCGGTATTCCTCCAGATCTCTACGCATTTCACCTGCATGCGCACCAGTTCTGCCTCTGCGGACTCAAGCACCGAAGGTATCAGATGCAGTTCCCAGAGTTTGGGCCAGGATTTCCATGCAGGCTTAACAAACCGCCTGCGTGCTTTGCGCCCAGTAGTTCCGATTAACGCTTGCACCTCCGTATTACCGCGGCTGCTGGCACGAGTTAGCCGGTCCAGCTTCTTCTGCGGGTAACGTCAATGAGCAAGGTATTAACTTTACTCGCTATACGCTGAAGAAGTTGCTTTTGACCCGAAGGCCTTCTTCATGCACGCGGCGTCCCGGGCTTTGCGCCCGTTGTGCAATATTCCCCTGCGCCGCCCGTAGAGGAGCAATATCAGCACCAACAGAAGGTTAACCTGCAAAGACACCGACGGCACCAATACCGGCTGCCAACGTGCGTAACC
+
-9-706'*(''%%(,)-.3.*,(/7:6,..2()+-69-*++33+/,(''&(&*,2*0'&',/)++%1'0+',)+-2(*+19/./573-14)-+%%$%'')-4//(-.3.02524*++(,2.1122),2*01*-/08/,-4+1.921367((*-7+)+4933+****4888136652+*-1-../&&2.9,/'*.23020/1)3,977121206021;;++,,.-65(*-4-/040427,)/**,/184442/:6/06637049.:.+()*+*-,*'$'$'$.15-/8:521-0&'%%&(()*((+,35677/284+/74702+---/2;4,+,..152/,/4424./45-(+1-2*%+26-9611*./0:7/1009.*0-//)5,6/./&(//45;433;:4)*'/&-%&)%011:2-,*,&%%()*+,,-)-3.33+--+8.6527(76333+,-+,..37;:6593,),,+,+(0--.4/7872&-/278:688;99130+--/49.7:,6-.)4..380+)((*'*+/0+'-(,-.98/%')*,333/%)('')%,(')*3.93-%('*,0657421;<0,+*39;.:/,+'''.*2-,,,--235&&(%00*.60/)$))*00.,+)+*.'**2,4,**%+024102/0.)9.0+1073834)(**(+447885;;/1084435:2+.)/4./-&(+.--$&(%$-')*+)5/+&+.330--&.+185548;:;978/1+0.,--,/+-.6+77.0:7<...7'0619828:240.())01100'&)))&29))*+*$$%%''*&+%&%$(*8.-+)'&((($')),03-1&0*1)$'''-,.27.-./.4624,.1+''$&(/(),+0,'&%&*5*)&%&$,&''''%.)&*+*,0,186784-+)+**'+(+-*(-/-(15)))*-4-*/,*-2*+)-1,.1()&).,3;671;100974,+')*),010077&/,*&'$&)-76;77151201/73444*8./(*,.5)-.'-),**,31+*()##&%'#'(+-,-)%'('*(((/-*&)$,+**,,-$"#%&%'+)*-'*%)'*&(&%%6.+1770/8,()-.72+,0+)()/0-)+4*.-,'()&$$$&()'+'+(*'))+20--10'%'$''+*,*&+)+/-/2./&')*194./14650*(&'($'$*%''+),'&&$%$'$$%$%'((&$'#
@d5c6215f-4dad-4cd4-8e5e-23a117bfc85b ch=89 read=68075 start_time=2019-12-13T05:44:47Z barcode=BC01 runid=2c9cf7bc05858273f10e7d7ec552fc0bd742dc3e
CCGGTTACCTTGTTGCGACTTCACCCAATCATCTATCCACAGCAGGCGGCTGGCTCATACGGATTTACCTCACCGACTTCGGTGTACCGGCTCTCGTGGTGTGACGGGCGGTGTAAAGGCCGGGAACGTATTCACCGCAACGTGCTGATCGATTACTAAGTGGAAGCTTCATGTAGGCGAGTTGCAGCCTACAATCCGGAGCACAAGGAACTGGCTTTAAAGAGATTGGCTTGCCGTCACCGGCTTGCGACTCGTTGTACCAGCCATTACAGCGTGTGTAGCCCAGGTCACCAAGGGGCATGATGATTTGACGTCATCCCCGCCTTCCTCAGTTTATTACCGGCAGATCTCCTTCGAGTGCCCAACTGAATGATGGCAACTAACAATAGGGGTTGCGCTCGTTGCGGGACTTAACCTCGGCACAGGCTGACGACAACCATGCACACCTGTCACCTCTGTCCCGAAGAAAACTCTATCTCTAGAGCGGTCAGAGGGATGTCAAGACCTAGTAAGGTTCTTCGCGTTGCTTCGAATTAAACCATGCTCCACCGCTTGGTGAATTTTAAAATCGAATTCCTTTGAGTTTCAACCTTGCGGTCGTACTCCCCAGGCGGGTGTAATGCGTTAGCTGCGGCACTAAACCCCGGAAAGGGTCTAACACTAGCACTCACCGTTTACGGCGTGGACTACCAGGGTATCTGTCCTGTTTGCTCCCCACGCTTTCGAGCCTCAGCGTCAGTTTACGGCAGAGAGCCTTTTCGCCGCAGTGTTCCTCCATATATACGCATTTCACCGCTGCGATTCCACTCTCCCTCTTGCACTCAAGTTAAACAGTTTCAGCATTACTATGGTTAAGCCACAGCCTTCAACTTCAGACTATCCTAACCGCCTGCGCTCGCTTTACTGCTTAATAAATCCGGACAACGGCGGGACCTACGTATTACCGCGGCTGCTGGCATTAGTTAACCGTCCTTTCTGGTAAAGAACGTCACAGTGTGAACTTTCCACTCCACTCGTTCTTCTCTTGGCAGAGCTTTACGATCCGAAAACCTTCTTCACTCCGCGCGGCGTTGCTCGGTCAGACTTCCGTCCATTGCCGAAGATTCCCTACTGCTGCCTCCCGTAGGAG
+
/0-'4,&'&%'(0.%+//07;847620403350///00**)'(),3/6///38423)0*/-9.762//22205724577**'$%'#)&&%+)+,1-11:3975473996,&&$#%(,.241/;191030,.1+-05)'*.456787550*()'0)+*(%&'(*(&%'/84-0+*)+-023619..&./.(*,,7)+-(+'$)$&&&$%&,-.4835;921+())'2''%(+3*,301213718515,--0-/+)),*))+-%%$('/(%$$(*+11*(&$''*(*(/*-+/303.7;6488-----171+,///0+)375+-7549/',.-54<734;89:2..(('+,66/13+(%&(--/+/.0013:9323286372129558710'**+:/768:9021+,*5763021616+-',)-/--9986-31/53.3;4;5-+*'+4/22,',2,0333001,..'(+*)./10233.3(%'((+)+56+*).40::8311)'(),)&'(+.)309747+-.0./-.2060-1.1/99.45-/907--59))(*)*.(-*.683046,/0&+),9,03:81243;8-,%0,.6/.-510-1*2.49;,-2;:--'&'%)30442532/1.0.-3.00248-285,,,43(),6.0/0320.')+0046559;66:9(+,435560324569+81&'*0/,',)//21;303/868-,-.--60.0/,1(.-+,--77%0-2(&)'-++'*%'&.($'++..6;08,6569:58212)')(&%(,.1129;22/-*(%$%&&(0+0(*,,/57.*1.7..)--.+/+2,6728*/9<-)%))&0)%,102254:-))+)&(&.1*-.%-'.4*+'%*&%'(7)(*.161.+)'((+,833266$*%&&''+6--85.,+2--.1*/%)%*-/5030%0,..1;34:683;4435//'($('$)747278577./94378:271'&%%(()/..(062403-,4;5.4(-))&'),249<99<85302(&%(*'&*,42)+)*/2,*-00'554630464450&$(*321//2:,*-//:6503478:6:5799488346004/1441:/+,22234/01*29((6,5..*
@5483cb32-4cb6-4b97-92ae-af01d3be2d6f ch=194 read=67330 start_time=2019-12-13T05:45:01Z barcode=BC01 runid=2c9cf7bc05858273f10e7d7ec552fc0bd742dc3e
TCACCCCAATCAATCCACCTTAGACCAGCTCCTTCCTTTGCGGTTAGGCCACCGGCTTCGGGTGTTATCAACTCTCGTGGTGTGACGAGGCGGTGTGTACAAGGCCAAGAACGTATTCACCGCGATACATGCTGATTCGCGATTACTGAGATTCCCTTCATGTAGTCAGTTGCAGACTACAATCCGAACTGAGAATGGTTTATGGGTTTCTTCACCTCGCGGCTTCGCTTCCCTCTGCACCATCCATTGGCGTGTAGCCCAGGTCATAAGGGGCATGATGATTTGACGTCATCCCGCCTTCCTCCAGCTTGTCACTGGCAGTCGCTAGAGTCCCCAACAATGATGGTAACTAACGATGGGGTTGCGCTCGTTGGGACTTAACAACATCTCACGACACGAGCTGACGACCATGCACCACCTGTATCTCATATAGCTATCTCTCCATCTCTGGAGCCTTTATGAGTATGTCAAGACCTGGTAAGGTTCTTCGCGTTGCTTCGAATTAAAGCCACATGCTCCACCGCTTGCGGAGCCCGTCAATTCCTTTGAACTCATTCTTGCGAACGGCACTACTCAGGCAGATACTTATTGCGTTAACTGCAGCGCTGAACTGACATCCAACACTTAGTACTCATCGTTTACGGCGTGGACTACTAGAATTATCTAATCCTATTTACTCCCCGCTTTCCGGGACTGAGCGTCAGTTGCAGGCCAGATCGTCGCCTTCGCCACTGGTGTTCCTCCATATATCTACGCATTTCACCGCTACGCCGAATTTCACGATCCTCTCTCCTGCACTCTGGCTGCCTGGTTTTCTATGAGAAACGCAAGCTTCAGGCTTTCACCCTGAACCCTTGCTGCCGCCTGCTCCTCTTTACGCCCAATAATTCCGGATAACGCTTGCCACCTGCATTATTACCGCGGCTGCAGCACGGCGTAGTTAGCCGTGGCACCTAATAAAGGTACCGTCACTCGGCTACCATTTCCTGTAGCCGCCGTTCTTCTTATAAACGAAGTTTAATCCGAAAACCCAATAGCTTCCTTCGCGGCTTGCTCGGTCAGGGGTTTCCCCATTGCCGAAAACTTCCCTACTGCTGCCTCCCGTAG
+
,/+,02-.1.(,+03:43./.*+/4--/25495650+4+)++,26)+7;:1241/.0+**+++)*5110--**+(,*2.324667:1-/3..7/31))+++)-+1+'(&(.-0/.6-+,/4.1-)(&$)110110.7101308-''%'$&',02)&'/,-//1*132%-,812'&-,./534/.'''/'%''&*-,.14;-*,9:26;8*/82128380*/,++7.,-6.16/)*./024;88;3*2*&&,+.*'%&(**&/,,+-*0,+..,014123239<6/024124276++587;57520./,6---5(-*)'%&')*))/--.0.3::..(++0*&&./744-*--41322$*421912*/*4/-,++2/(+(.(/(.-1/.,))2/0//0568522/3/+)#(++,025393*+/565--&.+--(&%#&)+127;78755458*+-/*.'%*#()*...113034572050-/+2-;8995354/9,--;1-,-/,97,'64--..0376668:00/3-1/2&)/5,*.289:;6539:3*)%(*,6;-7-*+'%,-'%&(+,-,.0),98*,-*'*7,.06////8/7.45-+,+'//15///..634*),.-+,./+,-%//8588,11-).)2,-,16006-,*,*%%,(*+122547+*).30+,+22-)&)2722&,19-/-,+*+../-//;////6/+,-4;;9;9.,+'./35:769::99;9:76898:::89975656,5<:,7;;88963,++%$'-42..0.147')**++-**,*)+++000.-,38677448-.+-/+'$')&(')(+'*,5/*.5.58.*%&.(%%&,.2-+2+,-./4),1+*,+53/02<71/0/4-/.-173716,7/8778871,,3,),'''.%(()-0/36,.+4**()($(&)/-,*'$'+))+--*-2+,&($'*3./8.))*(88,-('*+-130029;67<081/.-**0-89;:96/*,*&+&+.6*+%*)),/'+3.2)).4833.*(%)$#$(--&(/*&)'&*-,01280265*,33//:.2:;/-6.,5:.563+&(*31,&()*+.1349141+&)'*
@6639417c-8fe9-469e-afd3-e1aeabbdf2c5 ch=215 read=58162 start_time=2019-12-13T05:45:01Z barcode=BC01 runid=2c9cf7bc05858273f10e7d7ec552fc0bd742dc3e
CCGGTTACCTTGTTACGACTTCCCCAATCGCTGACCCTACCTTCAATGCTGCCTCCTTGCGAGGATTAGCTCACGGACTTCGGGTATTGCCAGCTCATGGTGTGACGGGCGGTGTGTACAAGACCGAACGTATTCACCGCGACATTCATGATTCGCGATTACTAAGTAACTCCAGCTTCATGTAGGCGAGTTTGTACCTGGAAGCTGGAATGCTAATGTCGCAATCCGCCAAATCACCTATGGAGATAGTACAAAAAAAGAAGTAGCTTAACCTTCCGGGAGGGCGCTTACCGCTTGTGATTCATGACTGGGTGGGAAGTCGTAACAAGGTAACCGGAAGATAGAGGCGACGAGCCGTGGGGTTAACACAAAGACACCGACAACTTTCTTCAGCACCAGCAATACGTAGCGGG
+
10)'10)-/,2(-+(,1.23',)(%3-56&')'(13/)*--*63,)-(+-*/5025361/+'(*%0%'(/--/06974423(*%)&.*-3./$(()'2223245461860)12022304408687*)723998<6259*--.2178.',-,1/--25233/0.1()+/&210('(*+53+4-,.115/-0/5.)%#&&$&*(&(+345&+*$'&''(%**%/*/.*%%*+*/+*-*+0,&)%'&$&*(-/1358942,*',-**((()*7-97677'453**2../3/6/17(*,+,-02594&*('(2-+,(+)&')+-.-3154-../1489916,1-13*+(-+13:9*)02245,,'(.+4*3,1.4,+.-598,'%$$%.1+)6:70//,20-'(('*+74**$$$##
@107a2b9f-ae4b-40c4-a773-2fb94e14f6a2 ch=194 read=67328 start_time=2019-12-13T05:44:58Z barcode=BC01 runid=2c9cf7bc05858273f10e7d7ec552fc0bd742dc3e
CTCTACGAGGCGTAGTAAAATTTCGGCAATGGAAACCCTGACCGAGCAACGCCGCGTGAAGGAAGAAGGTTTCGGATTAACAACTTCTGTATAAAGGAAGAACGGCGTACAGGAAATGGTAGCCGGTGACGCTGCTATTAGAAAGCCACGGCTAACGTGCGGCAGCCGCAGTAATACGTAGGTGGCAGCGTTATCCAGGTGTGGGCGTGCAGAGGGAGCAGGCGGCAAGGGTCTGTGGTGAAAGCAGAGAAAGCCCAGTAAGCCATAAAACCAGGCAGCTAGAGAGGTGGGAGAGGATCGTGAAATTCTATGTGTAGCGGTGGTAAGCGATATATGGAGGAACACCAGTGGCGAAGGCGACGATCTGGCCTGCAGCTGACTCAGTCGGCGTGGGGAGTAAATGGGATTAGATACCCCTGGCGGTCCACGCCGTAAAACGATGAGTACTAAGTGTTGGATATCAAAGTTCAGTGCTGCAGTTAACGCAATAAGTACTCCGCCTGAGTAATACGTTCGCAAGAATGAAACTCAAAGAAAATTGACGGGGAACGCACAAGCGGTGGAGCATGTGGTTTAATTCGAAGCAACGCGAAGAACCGCCTGAGTCTTGACTTGCTCATAAAGGCTCAGAGATGGAGAGATAGCTATATGAGATACAGGTGGTTGCATGGTTGTGTCGTCAGCTCGATGTCGTGAGATGTTAGGTTAAGTCCGCAACGAGCGCAACATATCGTTCATCATTAAGTTGGGGACTCTGGCAGAGACTGCCAGTGACAAGCTGGAGGAGAGCGGATATTGACGTCAAATCATCGTACCCCTTATGACCTGGGCTACACGACGCTGCAATGGATGGTGCGGGGAAGCGAAGCCGCGAGTGAAAGCAAAACCCATAAAAACCATTCTCAGTTCGGTTAGCGATGCAACTCGACTACATAGAAGTTGGAATCGCTGGTAATCGCGAATCCAGCATGTCGCGGTGAATACGTTCTCGGGCCTTGTACACACCGCCCGTCACACCACGAAGTTGTGCTGCGAAGCCGGTGGCCTCGCGCAGGAAGGGCGCTGTCTAAAGAGTGGGATTGATGATTGGTGAAGTCGTAACAAGGTAACCGGAAGAGAAGATAGAGCGACAGGCAAGTATTAGGTTAACTAAAGAACGCAAACCTTTCTTCAACAACAATACGTAGCGAAAAAAAAAAGCACGCACC
+
+,/+,,)')''&%&+,-**()-.+0.10:0.)+-+/20--.55.+/403/&+-,./255611,.(*('&,040+.%*%+'&*+),15*&))+:8+,0/8+-41,4)('()151.6402...,1,+,(()+$#%$'*(+./$((,+.757//,)-+/'&#$(('+&.1**%))+&&$*+/(40+&%'*,-428.-,)$.+,*)/3/+&)(+,)&(/,'*+)165'-+*(.4-,,-,,)+,+-4.(*&(*&)*.'/2(&&(+3,33+')./),.3782).*))'()&'*'),/,+',4+,.-0.35205,+(**-+,./.08,0(((%&&)*)-2-406,/+/**(-.)-/.61+*)(+,-;:65552.+,&%%+'',(*(*'2)+-*('()312))%&)0583065,1/,/766833)$%&$')-/.*,-485/795)-,-,)'('),44+*+1372637)34/8/,-96-//129952242/3.-+5--3400...11/673.&&)**,-004:63416+.3214582737:0&)+(,(-)-2'(*)$&'$,&))-)+.94595355/-)2.3:045566*,/+,273022170112+&+--/)+--12/.)('&*24145:.),135*)+./0942,.,435223352985355/2--34.+/))-561644,,&()*+,0/12//-.+9806433584+.%-.21510/55,.2&+()(,0311(&,,-22-1*+*,'+)0,1.809:1,/95++**'()+-30.24*-.,-).+)*2790/-*)&)),90-('((+1/457:,++5.,&*$,0-.-:55449722-00+))&(**(&%%%%$&&-500077/.'0.*)1,/.00-1523-&)+*,,'%13<<77;3(+.297,/0-/970-(*)13'++($$$%%$"$$$*)3.20/01,%%&&&(&*)(+0-0-0.&/2.5/0-51/3/0'(+011762(+&*)09;43326;647-848-5-,,4401,31..,)')+'-,01.0**,+..,&''+&*$()*04+0,+1/-*'(')*-(0(0,3-.,//(,-+/:()%'(/:1-31,+./+9*-'*)+-)*14::882/./*1-0/,3,,(*')'(,7/.')),*)*.4112*)&%&'1./.2,+%--('(,2)5187/*-62034*(%'%%'.-,-4/0-$(%(*/141232/'($%#%"'"
@5cbd5ec8-6999-4f4b-a343-c07dcdccb284 ch=285 read=57291 start_time=2019-12-13T05:44:54Z barcode=BC01 runid=2c9cf7bc05858273f10e7d7ec552fc0bd742dc3e
CCAGTTACCTTATTTGACTTCACCCCAGTCACTTGAATCCACAAAGTGGTAGCGCCCTCCGAAGATTAAGCTACCTACTTCTTTTGCAACCCTCCCATGTGGTGTGACGGGCGGTGTGTACAAGGCCCGGGAACGTATTCACCGTGGCATTCTGATCCGATTACTAGATTCCGACTTCATGGAGTCAGGTTGCAGACTCAATCCGGACTACGGCCGCACTTTGTAGGGGTCCGCTTGCTCTCGCGGGAGTCGCTTCTCTTTGTATATGCGCCATGGCACGTGTAGCCACGGTCCGTAAAGGGCCATGATGACTTGACGTCATCCCACCTTCCCTCCAGTTTATCCACTTTCTTGGAGTCTCGCTGAGTTCCAGCCGGACCGCTGGCAACAAAGATAAGGGTTGCGCTCGTTGGGACTTAACCTGGCGCATTCACAACTGAGCTGGCGGCAATGTGTACAGCACCTGTCTCCGCGGTTCGAAATGCATTCTCATCTCTGAAAACTTCCGTGGATGTCAAGACCAGGTAAAGGTTCTTCGCGTTGCATCAGATTAAAACCACATGCTCCACCGCTTGTGCAGGCCCCGTCAATTCGTTTGAGTTTTAACCTTGCGTGCATGCTCCCCAGGCAGTCGACTTAACGCGTGGCTCCGGAAGCCACGCCTCGGGCACAACCTCCAAGTCGGCATCGTTTACGGCGTGGACTACCAGAATTATCTAATCCTGTTTGCTCCCCACGCTTTCTTTGCCTGGGCGTCAGTCTTCGTCCAGGGGCCGCCTTCTGCGCGCCACCAGCGGATCTCTGCGCATTTCACCGCTTCACCTGATTCTACCCCTCTACGAGACTCCGGCTTGCCCGGTATCAGATGCGGTTCCCAGGTTGGGCCAGGGGATTTCACATCTGACTTAACAAAGCCGCCTGCGTGCGCTTGCCGTAGTAATTCCGGTCTTGCTTGCACCCTCCGTATTACGCGGCTGGCACGGGAGTTAGCCGGTGCTGCCTGCGGGTAACGTCAATGAGCAAAATTATTAACCTCGCCTCCCCGCTGGAAAGTGCTTTACAGCGAAGGCCTTCTTCATACACGCTGGCAGCATGGCTGCATCAGGCTTGCGCCCATTTGTGCAATATTCCCCACTGCTGCCTCCGTAGGGAAC
+
0*%(.6(.4.9,-6/,.18;4+1++'('+,$&&&'(505.),--.+-+-))'+-06(+-(&'')$*%('&(-146/(/+01042-054+03,)/6*(*+(/,-,++./.86/,+*()&&%)+3/618,.73(21-246<4,0.+,091017.*+-0.-')+500*&%$)+0/.-)'&++.0,)*,+%*'/:.4,-,-)3)4+0(2+5984,2')&&*',-31*)&(+,'(,5-,-/*,.0/617-..&'()2230./-.6/((&%&)322))%&%)(&&$**/,*++%$)''+'(*87-/655:35//0.-0-0-+'(,,/*69*'3-2705().+')*03)-+.').0-+,+-(&(*/04/257342.2.*-81/759;9770;00)-24,*,36-(+.-4(+*018434.,1.('&1*/*$(--*-,0-*'+,%,#'',/2020/501)'%)'((-'121361(0.+0*%(/5939&''&&&)*3;53667732+&'*,--.70*,03970.,-(+*,*7('')+1+(*1;648736,5*$)+,6')+-,/:;0;;23331223.-5.,+,/,..1(22/95,(551614((,1/)*+7;;+4-2,')'+''$(&)&+)320))/3*&,/1./,.-3./-.+)%&))0/'/)*&)*(+04953'7-+(*0.11.2+,-467-)+/16/38-&()(*+2396440370&,$1')+404:7.5../;/*,*43.(&(()21*)&(&%03,*&%&%.-,----406/8&(/8:4.7*++*((''(''$&%#$$$#&)')//1/)$(()12:76$'+((+()&)+)+'&.*.)050-'))%('%,0123//1,-,+*&%%&+,//'0..%&(,615/(-*.-.35)4)$*-+,&40,+++-.420100121,*-*'+0,/0(+//33./)'#$('%&'*,367;1&.)0))(&',))+*022,/)()&%$$''((''(')-%'+2*').0,(++,+&()**('&'),0+*,1111.20.0'')+2,&(+).*(%(%)-%'((.35,-073&.+'(.+)+,+)-,,.()3,2033745;764(,)+'*$+)+'*+)-,,)*,11463551.5011293*/2*(/(-+3-++*)&(('*,+.,,/,)69,/3))(&%)
