# Supplementary material for: De novo species identification using 16S rRNA gene nanopore sequencing
Source: PeerJ. 2020 Oct 21;8:e10029. doi: 10.7717/peerj.10029 (PMC7585375; doi:10.7717/peerj.10029)
Supplement: Supplemental Information 2 — Contains raw reads. [file peerj-08-10029-s002.zip › pass_fastq_runid_2c9cf7bc05858273f10e7d7ec552fc0bd742dc3e_225.fastq]

@054363e0-d935-445f-b723-7be8cda1887c ch=203 read=64325 start_time=2019-12-13T05:45:10Z barcode=BC01 runid=2c9cf7bc05858273f10e7d7ec552fc0bd742dc3e
CCAGTTACCTGCCTTTTTACGACTTCACCCCAATCATCAAATCACGCATGACAATCCTTCCTTGCAGTTAGGCCACCGGCTTCGGGTGTTATCAGCTCTCGTGGTGTGACGGGCGGTGTGTACAAGGCCGGGAACGTATTCACCGCGACATGCTGATTCGCGATTACTAACGATTCCAACTTCATGTAGTCGAGTTGCAGACTACAATCCAGGCGCTAAGAGAGTAGTTTTGTAGGCTTTGCTTCACCGCGGCTTCGCGCCCTGCACCAGCCATTTGTAGCACGTGTAGCCCTACACATAAGGGGCATGATGATTTGACGTCATCCCCACCTTCCTCCTGGTGCTTCCAGGCGTCTCATAGAAGTCCTCAACTTAATGGTAGTAACTAACGACAAGCGCGCTCGTTGCGGGACATACAACATCTCACGGCATTTAACGACAACCAGCGCACCTATGCGCTGTCCCACGAAGAGTTCCTCGGTGGAAGTAATGAGGGATGTCAAGTGTAGGTAAGGTTCTTCGCGTTACTTCGATTAAACCACATGCTCCGCTACTTGTGCGGGTCCCGTCAATTCCTTTGAGTTTTAATCTTGCGACCGTACTCCCCAGGCGGAATACTTGAAATGCGTTAGCGGCGGCACGGAAGTGTTGAAACCCCCCCCGCACCCTGAATAGTATCGTTTACGGCGTGGACTACCAGGGTATCTAATCCTGTTTCTCCCCACTTTCAGGCTATAAACGGTGGTTACAGTCCGGTGGCAGCACTGGTGATGCGCTGCGCCGGAACCGCTCTCTGCACTCCTAGATAACCAGTTTGCCGGAATGCAGCACCCAAGTTGAGCCCGGGTATTTCATCCCTTAATCGTCGCCTACGCTCCTTTACGCCCAGTAAAATCCGGATAACGCTCGCCACCACCACGTATTACCTGCGCGGCTGCTGGCGTAGTTAGCCGTATGGCTTCCTCATGGGTACCGTCATTATCTTCCCCAAAGGAACCAGAGCTTTACGATCCGAAAACCTTCATCACTCACGCGGCGTTGCTGCATCAGGGTTCCCCATTGTGCAATATTCGCCGCACTCCCGTAGGAGCAATATAGCACCAACAGAAGGTTTTACAAAGACACCGACCAGCTTTCTTCCCGCTTTTAACAATACACATGGCG
+
22.25:)+))),3277.-/11*011,'+02*1/25587/1)+.'+%)&'*&''%+17567,)+*,.1131,58:589/7..24,932-;//07)-./1350736573122+78016-/0/012581754)-*++.*31392+-6-286534,-0)*4942---4-,-'-(007848*0&.263,1+)*,/512,3,,,28476361;47*&('(&%&&(&('$'($/,54+%$#&$((*--/3(*$('((-/-08,'%%'+)'#&%,**+:+8030*,+.-(*--1,&-.4'''''()(58027/0)),-.106<53379:::;09<6*/103/2017--.)&&&$&$&,+$'&)*5(+$%())*3754,6'&&2-2240//0775578610/,(&&+-/17870;/-08'(($$#&(&%(''*)&'('((,/('%&&%$)%'''%%#&%((&&/.2)(*%))4,%%&)''%%')'+)'&$(&'(%&'(%&%$&.617:;;9/144520.)+*(,7:77<912001+.2</,-,0-<;:2.*+1/11*++/.',2+./22*1+*)(((/189897..75//8,;<9,8014713235:+5-.,16:+(3974826.,(($$'+('(8/2/,,0352/1../20/+.-*0++19826978,,&#(*-3%%%$%&&%+$()((--).(5/00;<88452902/.1//3,-611*.0(*('(.-+(#')('&')&(%&)),++%$))''+%&$)+1'+()''&$%&$%&'+%$$$#$$%&%'%'&)*'%$$"$%%&(*)-*.-3++.,.021)2)*09/(-%*'%%'$%#%+,/5-0.(+(%&*20*2542.27/13-/0*(,0.33$,+%',,-147376*11+,*52+(..05/(/-//10;9::87::887112%%%%''/,.20.)$%&''//0166/0+*(('*1*)(.()*)+071.40*-.-/.1)*)6857974922381677,/.+*-+&(%(&$)&%'(+--/0.*)237.278<////*,/.+..,(.--53332..-,2-+1.0116:1-.702010300262(*+),),,+5((&*.))(+1+,+0%&(%(.+5,0',.,1*.-%&&-0-)%,05,)*-*+&).82/780/(%$$%&%&$'(/)))))('&%%$
@f8432684-6672-4ecf-bccc-3ad35b956f44 ch=220 read=61903 start_time=2019-12-13T05:45:04Z barcode=BC01 runid=2c9cf7bc05858273f10e7d7ec552fc0bd742dc3e
CCGGTTACCTTGCTACGACTTCACTAATCATCAATCCCACCTTAGACGGCTCCTTCGCTGCCGGTTAGGCCACCGGCTTCAGGTGTTATCAACTCGTGGTGTGACGGGCGGTGTACAAAGGCCGAAACGTATTCACCGCGACATGCTGATTCGCGATTACTAGCGATTCCAACTGTAGTCGAGTTGCAGACGCTACAATCCGAACTGAGAATGGTTTATGGGTTTGCTTCACCTCGCGGCTTCGCTTCCCTCTGCACCATCATTGCCCAACACGTGTGTAGCCAGGTCATGGGGCATGATGATTTGACGTCATCCCCGCCTTCCTCCAACTTGTCACTGGCAGTCTCGCTAAGTCCCCAATAATGATGGTAACTAACGATAAAGAGGTTGCGCTCGTTGCGGGACTTAACAACATCGACACGAGCTGACGACAACCATATCTACCGTATCTCATATAGCTATCTCTCTCCATCTCTGGAGCCTTTATGAGTATGTCAAGACCTGGTAAGGTTCGCTAGCGTTGCTTCGAATTAAACCACATGCTCACCGCTTGTGCGGGCCCGTCAATTCCTTTGAGGTTCATTCTTGCGAACGTACTCCTCAGGCAGGTACTTATTGCGTTAACTGCAGCACTGAACTTTGACATCCAACGCAGGTACTCATCGTTTACGGCGTGGACTACTAATCTAATCCTGTTGCTCCCACGCTTTCCGGGACTGAGCGTCAGTTGCAGGCCAGATCGTCGCCTTCGCCACTGGTGTTCCTCCATATATCTACGCATTTCACCGCTACACATGGAATTCCACGATCCTCTCCTGCACTCTAGCTGCCTGGTTTCTATGGCTTACTGAAGTTAAGCTTCAGGCTTTCACCACAGACCCTTGCTGCCGCCTGCTCCTCTTTACGCCCAATAATTCCGGATAACGCTCGCCACCTACGTATTACCGCGGCTGCTGGCGCAGTAGTTAGCCGTGGCTTTCAATAAAGTACCGTCACTCGGCTACCATTTCCTGTAGCGCCGTTCTTCCTTTATAACGAAGTTTACAATCCGAAACCTTCTTCCTTCGCGGCGTTGCTCGGTCAGGGTTTCCCCATTGCCGAAAATTCCCTACTGCTGCCTCAGAG
+
45241724342--1)01*-.6/+-%&*()))--41590/907/,,.2)0..)&'.*&'&)/,6-14,-4::34,2,+072,97///7/511&./2*1-2133323/501,,)*-'007*/3.0'(*'-**+-;79:<1345::;;987,7,+).224833466899:05)1%'%#%$&00,-.2.,,,560'+-/;8;92))163.-,)+3--./8;-2-90/7;*,,8.24649112303:6.*.)03--2101279884'&,'()'*&(%)+120-+*,30)*.21%%%,(%'-0./10039.,+-1777-93.,,)---,'(-(1(*3,*+0/17464..000980/./-.267)+&#%&&(,.-+(%$'*13/1.245**#*(,81111/3426441;633121-(+,(%(*'&.04469888787777856%)(,*)'&%&((335;576630122611/.046;:95..-.3/154365./////0/77656,,16,-)()*(0-<,&&+%&+-01-./30+&2)3,<90;1///0/4,)+-+-.2*.,/)-,.,'$)++14535099.+*,39828;070/0&&8816/-'''(+*,53&*%('),-236000/6,/-0-00-/'(),085088..399*+)0*%''(*'',2305567<;03.5---18999473.2(()))+/*-*26-1132*%)(*.:-2(8;:0.$&%,/588381:11.*5321249837455415216:656791/2:3,,-7/1477:9:88687/<<./8:111+-*,(.%+.&7+9923-...655356222.//2(*-45489558/8300787;343.04/8.-/7/3*/063'0,,1360028-/--3:<190..123837:521.18*-1:60173:/..,69756,4/8521.).258;<89:86878528/38463;55444/6-*+%&'$227./.3,4,*&&''%,-0081./182012-),+*(((&-,,8<110--*+,,,021:<7592,*4-,,897,*4)*6;454553$$/,&397;89<985:,%&'(001:33370;4:-2:41;7/:37./0/35/098535/8.)),+,251-/))(+%&
@de1fdc80-814a-4763-96b3-b78965015dfa ch=66 read=79702 start_time=2019-12-13T05:37:46Z barcode=BC01 runid=2c9cf7bc05858273f10e7d7ec552fc0bd742dc3e
CTCCTACGGGAGGCAGCAGTGGGAATATTGCACAATGGGCACCAAGCCTGATGCAGCACCATGCCGCGTGTATGAAGAAGGCCTTCCGGGTTGTAAAGTACTCAGCGGGGAGGAAGGGTAAGTTAATACCTTTGCTCGTAGCGTTACCCATGAAACACCAGCTAACTCCGTGCCAGCAGCCCACTTGTTAATACGGAGGTGCAAGCGTTAATCGGAATTACTGGGCGTAAAGAGCGCACCAGCGGTTTGTTAGAAGATCAGATGTAGAAATCCCGGGCTCAACCTGGGAACTGCATCTGATACTGGCAAGCGAGTCTCGTAGAGGGTAGAATTCCAGGTGTAGCGGTGAAATGCGTAGAGATCTGGAGGAATACCGGTGGCGAAGGCGGCCCCTGGACGAACTGACGCTCAGGTGCAGCGTGGGGAGCAAGCAAGGGTTAGATACCCTGGTAGTCACGCCGTAAACGATGTCGACTTGAAGTTTGTGCCCTTGAGGCGGCTTCCGGGCCTAACGTTAAGTCGACCGCCTGGAGATGCAACCGCAAAGGTTAAAACTCCAAATGAATTGACGGGGTACACAAGCGGTGGGCATGGTTTTAATTCGATGCAGCGCGAAGAACCTTACCTGAATTGACATCACGGAAGTTTTCAGAGATGAGAATGTGCCTTCGGGAACCGTGAGACAGGTGCTGCATGGCTGTCGTCGGCTCGTGGAAATGTTGGGTTAAGTCCCGCAACGGGCGCAACCCTTATCCTTTGTTACCAGCGGTCCGGCCGGGGAGCACTCAAAGGGAGACTGCCAGTGATAAACTGGAGGAAGGTGGGGATGACGTCAAAGTCATCATGGCCCTTACGACCAGGGCTACACACACGTGCTACAATGGCGCATACAAGAGAAGCGGCCGCGAGAGCAAGCGGACCTCATAAAGTGCGTCGTGGTGGTTAGGTCTGCAACTCGACTCCATGAAGTCGGAATCGCTAGTAATCGTGGATCAGAATGCCGCGGTAGTTGTTCCCGGAGCCTTGTACACACCGCCCGTCACACCATGGGGTGGGTTGCAAAAGAGTAGGTAGCTTAACCTTCGGGAGGCGCTTACCACTTTGTGATTCATGACTGGGGTGAAGTCGTAACAGGTAACCGG
+
-1-(&((&+1'*0,,+-,56-/-+/.,00)))+.95/441(-&+*'(()*01+*()('(-*-,6567887851+/+&(+*0-8617+0854:0,21,'+')-+&)**59*&-,+0(,'%*.*.00-,.0-4:-*998'5%+/003,34+%'%()&%%)-*,-,/0/0:85838921,,'5.(%**'+(')%))0.5.-/*0317&/0/:-9-1'.)-+0-22:;:;96:;0)(+,')&&$)*3086:7(++&$(&%',-*+06-&%#,,(*05/,1***1/,3349<9/4..00111.,,0/3884.1/'(&$'(*16541,&0,6-.(2)5*8,)0).+201,3,,-.6/++9752///3476;1.7/-:649,+))/30')1)1-201;6*(04440/2,../29838),&*%*'()*6*58,)'-77)55,((*/4.*00'/2,*.55*-,-+.04:647;&60/112860.1-0%*+'2*+-458,+/,*+*&)(&%',')4610/-++'(1/0,0367997:9..2&')--20(12).+3)(*,801)/(*1(::;//-72834-0+*''&*+0167959600-+*-/(,<:)3/300/00-8/),--,-5,.4/)*)*-/-1((,,--1242011.1-+3<<68*)),-5/-'(04'6*,,)(),781726661+/06378678875+0/826699775)'((.(&%#)'')):-201/9311-88+*1129)&-..6183</5..-5026.)5*&')*%.196734861)10')'-%,-189,22('*-/6788'/*%&(+//29:0-5--1,//'6622889:7+*((%'-0087/-*03;444**+,3:2235521/*-++*/-/4895798.6/--3343753*+(,,))-$&&&(,,*(*--9253<88:75-./:6227687412)-*,-)4%+')*31,,)+-5210-47.1/-/--118/8./),*,,060009996526,,-1/266/3(74)&%$&.8/4+.,'+34/60015/-(+0,.2*'.1+++.//2*1,)+(426535094)%((),,0-/*-2.707:7<7'921*2-21./-/6/14:92331,0/&/)+-21152-//4/0134-('%(**,29987
@381d096e-f836-4b2e-a067-e69d6cb33ee2 ch=243 read=108060 start_time=2019-12-13T05:45:24Z barcode=BC01 runid=2c9cf7bc05858273f10e7d7ec552fc0bd742dc3e
CCGGATTTACCTTGTTACGGCTTCACCCCAATCCCGCTGACCCCCACTACCTTCGGCCGCTGCCTCCTTGCGGTTAGCTCACGGACTTCGGGTATTGCCAGCTCATGAATTGTGACGGGCGGGTGTGCAAGACCAGGAACGTATTCACCGCGACATTCTGATTCCGCGATTGCTAGTAACTCCAGCTTCATGTAGGCGAGTTTCGGCCACCACAATCCGAACTGAGACTGGTTTTGAAGTTTGGCTCCACCTCGCGTGCCCATCTCTGTACCAGCCGATTTGCAGCACGTGTAGCCCTACACATAAGGGCATGGTTGACGTCATCCCGCGCCTCCCTGGTTAGCAGGCAGTCTCGCTAAAGTCCCTCGCTTAATGGTAGTAACCTTTAACGACAAGGGTTGCGCTCGTTGCAGGACTTAACCCAACTTTATCTCGACACGAGCTGGCGACAACCATGCACCACCTGTCACCTTGAAGAGTTTCCTCGATTAAAGAGTAATGCAAGGGATGTCAAAGAGTGTGATGGAGTTCGCGTTGCTTCGAATTAAACCACATGCTCCGCGCTACTTGTGCGGGTCCCCGTCAATTCCTTTGAGTTTTAATCTTGCATTTGTATACAGGGCGGAATGCCAATGCGTTAGCGGCGGCACGGAGGTGTTGAGCCCCCACACCCTGAGTATTCATCGTTTACGGCGTGGACTACCAGGGGTATCTAATCTGTGTTTGCTCCCCGCTTTCCGGGCCTCAGCGGTAGTTACAGTCAGAGAGTCGCCTTCGCCACTGGTGTTCTTCCTAATCTCTACGCATTCCCGCCGCTGCACTGTTCCACTCTCACTCTCCTGCACTCTAGATAACCAGTTTGAAATGCACGGCACCCAAGTTGAGCCTGGGTATTTTGCATCCCCTTAATCTGTCCGCCTACGCTCCTTTACGCCCAGTAAATCGGATGTGAAAGCATCGCCACCGTATTACCGCGGCTGCTGGCGTAGTTAGCCGTGGCTTCCTCAGCAGGTACCGTCATTATCTTTAAAGACAGAACTTTGGTCAAAACCTTCATCGCACTCACGCGGCGTTGCTGCATCAGGGTTTCCCCATTTGTGCAATATTCCCCTGCTGCCTCCGTAGG
+
)))-%6**)/.6-)32+--2-.45*0)+'.(,5.-+-1.)-80-/&)(,0080-%'//+--/0843)*'&%)))+/*-.///0846775)300.210753&,+,)0+0)3('&'(/16812/*).1'-.,-106),2/621898;3/04+-..5.39.-438:40/20,2,%)+(*,-&/.80+)./91).*&(+*)'(+);8/-2/0)***-/7-9*&'-+,...1363-7;:+'*-+-5,1+/1:7)38671.+&(-1,'**+*,,-+*4,-.1&$.(*)4(72,//0.**++6.)(+&'&&-1.440022+33++0/17;.;5-&'%')+,2((*/8.-%(('-++,/258-2357,-573'+*%%&&4+412-,-/3/0.),)'((+'..3)43-778576742811(64+***1+.*&,*((+0*--01/.//00.31-5,,,(/3/7<673445;329133201,.+*+.)$((1051*-00-2,2****-,//-02/-77086655.'&(*.-0-.//())47)$%'),+/495*',--5;753+,,//1457+,$&,%,/3/1-0*/1-398+)**'/)4+-282.-)140(,)(*+*++')(&%(%&'()-97327482*/'-+214/70,-0,5-.82)2+/(---/07+*'.410+&0,36%''''(,:<:8:8/1:6(--000975144034++/-'/)*+15/0/''+.,3.(,.2.1*%%')(,(+/).$%%%'()%&%&)0,0-411)(*,)+/..1+,(+(/3&+(()'*.;88-1'(07+,/775445/79,5+&,5,++&'%%$$%&*,),-/54.///00-22-$)),)*,750'03.559-+)/+($''(,/..-3*-,,.1)((,,'&.&2(*47++-/+610))(,.**$&)2/-0,()++,/0.,5-+3/25-%')')&'(221.'%%,-+$*%)'*2*'+($(),//9<8282114301**(*).41//4738862231/**$$&%000.36/++*+9*--042-4-+-41-*%'&%$(()'-66259486239,1*,,.'*+*)''*1/--444557-/836;21::-*61.-33-9,-,30,21+(*+-*+*)1634.0,
@9e9e2146-5d8f-47a8-9f98-674577801198 ch=180 read=115409 start_time=2019-12-13T05:45:23Z barcode=BC01 runid=2c9cf7bc05858273f10e7d7ec552fc0bd742dc3e
CTCCACGGGAGGCAGCAGTAAGGGTACCGGCAATGGAAACCCTGACCGAGCAACGCCGCGTGAAGGAAGAAGGTTTTCCGGATTGTAAACTTCTGTTATAAAGGAAAAGAACGGCGGCTACAGGGAAATGAGTAGCCCGGTGACAGTACTTTATTAAGCCACGGCTAACTACGTGCCAGCGGCGCGGTAATACGTAGGTGGCAAGCGTTATCCGGAATTATTGGGCGTAAAGAGGGGCAGGCGGCAGCGGGTCTGTGGCCTGAAGCAACTTCAGTAAGCCATGAAACCAGGCAGCTAGGTGCAGAGGAGGAAGGGATCGTGGAATTCCATGTGTGGCGGTGAAATGCGTAGATATATGGAGGAACACCAGTGGCGAAGGCGACGATCTGGCCTGCAACTGACGCTCAGTCACG
+
,.1(%'(2-*/71025.1,6+&'')$%)+7.:..5-)0.+<,,//24*%'%29768<4853.,'*/380.6(2*;766'.*'5*+*073/49476483048*.*36*,'368-74/1-,*/,)+('.2)+%&&(+12)----0+&))'*%&'(),,(&'*52321262/.))(,-3:///-62-.&+-/())724/.1+*-+690345;762/+4*+/,+1328743208,)'-.5.-*.57383&/./690//0-/*-,-.(2+,*'+.3,&++.7,1:23'&1--745:0/-,--+1167+.$,++0.&+)3*342+-2/3-6/79*1).,,'3..24+*)+(-.3238:713-25:132/0*)+0'034:4.-1-512430/00.5/6943230//10*'')+''(/&%$
@5dea8fd2-030a-42e1-8a56-58633fd6cb08 ch=81 read=72799 start_time=2019-12-13T05:45:37Z barcode=BC01 runid=2c9cf7bc05858273f10e7d7ec552fc0bd742dc3e
CTCCTACGGGGAGGCAGCAGTAGGGAATTTTCGGCAATGGGAAACCTGACCGAGCAACGCCGCGTGAAGGATTGTAGCTTCTGTTATAAAGACACGATGGTAGCCAGTGACGAACACTTTATTAAATACGGCTAACTACGTGCCAGCAGCCGCGGTAATACGTAGGTGGCAAGCGTTATCCGGAATTATTGGGCGTAAAGGAGCAGGCGGCGAAGCAAGGGTCTGTGGTGAAAGCTGACTTAACTATTAAGCCATAGAAACCAGGCAGCTAGAGTGCAGGAGAGGATCGTGAAATTCCATGTGTGGCGTTGAAGTAAAGCGTTATGGAGGAACACCAGTGGCGAACGCGACGATCTGACCTGCAACTGACGCTCAATTTAGCGTGGGGAGCAAATAGGATTAGATACCACGGTAGTGCGTAAGCGATGGTACTAAATTTGGATGTCAAAGTTCAGTGCTGCAGTTAACGCAATAGTACTCCGCCTGAGTAGTACGTTCGCAGAATGAAACTCAAAGGAATTGACGGGGCCGCACAAGCGGTGGAGCATGGTTCAATTCGAAACAACGCGAAAGAACCTGGGTGCTTGACATACTCATAAGCTCCAGAGATGGAGATAGCTATGAGACCACGGTGGTGCGGTTGTCGTCAGCTCGTGTCGTGAGATGTTGGGTTAAGTCCCGCAACGAGCGCAACCCTTATCGTTAGTTACCATCATTAAGTTGGGGACTCTAGCGAGACTGCCAGTGACAAGCTGGAGGAAGGCAGGATGACGTCAAATCATCATGCCCCTTATGACCTGGAGCTACACACGTGCTACAATGGATGGTGCAGAGGAAGCGAAGCCGCGGTGAAGCAAAACCCATAAAGCCATTCTCAGTTCGGATTGTAGTCTGCAACTCGACGCCATGAAGTTGAATCGCTAGTAATCGCGGATCAGCATGCCAGTGAATACGTTCAGGCCTTGTACACACCGCCCGTCACACCATGAGTTGGGTTCACCAGAAGGCGATTGCATATGCTCACCAAGAGAGGCGAGCGACCACGGTGAGCTTAGCGACTGGGGTGAAGTCATGTAAGGTAACCGG
+
/020*-3'-1-),42/310/++))&)(14;8+0-,29688++0+-0+-/39474-2-,,4<50464,,'(%0-/2-%*,3././+--79.**--+)*+.5-,*+,+,-0.10*,)+*03)&-+/*'$&'))/2374545356;;11.,*1-/1.610/,)/330+.+/642624/8///111-/+5*+7-79854-32((*',-013//,,+.,$'&&'07/002-,+)),1($%%+(*.'+$&(&,+1-'39370-2.0130037/++,-('(+../*0'))-417522,')(,.5636'1%&&*)+,*+.1),)+'%*+''')*/.5-06358.,**7-.*'&,,)+/0..../3%5767772/,../&')*'+,5.**./.693,%),13,*(-*)0.&'.,.3/%%+**+,*''(-12),)'*)&%&(+,-'*,)-1-4675475.170-..,--..)02455/+'.'&)%('(.1/,195/*++&(/(136;1,.,)+2/02:5/0228/+,&)*2-1+17:1.7++,-6;897988/-..872211%.*2:3+*1(*+)...1,0+&+/-,,,1,&#$('-.042-./01210'(+7,*)*+,3.)(&,/((*,.0+*+-3-))+***+'&&'-);14521.,,.-879899972,6,46593:2423./3.,-'*+,4-/,++-.+263+3/11-6,+)9-+-3./285:6:127/9:2/7766///*+./4898:02346982)..03011-/,,,&,/*-*/03178:3./0:9*7&31,+-.//3,5**31%)*430-*&(+-22*)*2645:99764,+&)'***,+0)/*(*711()).40*+,9<158*$%&(($'*)19269.02;9(0$5((),.29643351357-/&&'*,308.0201847100'.-1678287987:.,111..)&)/0+1,%+.0-+&(3707/-.20.--024095/0121/05*)&$+(//5406208/)','((,+%*%(+)+((&'-+&.&*)((').-0&%.00462.0*32(%(*3,,,-./554.52./-/---%0%$&-+22457,7-
@c6b9f762-ec2d-4393-a5f5-9a0d08064191 ch=156 read=65977 start_time=2019-12-13T05:37:44Z barcode=BC01 runid=2c9cf7bc05858273f10e7d7ec552fc0bd742dc3e
CTCTACGGGAGGCAGCGAAGGAATTTCGGCAATGGGGAAACCCTGACCGAGCAACGCCGCGTAGAGGAAGAAGGTTTTCGGATTGTAAGCTTCTGTTATAAAGGAAGAACGGCGGCTACAGGAAATGGTAGCCGAGTGACTATTACTTTTATTAGAAGCCACGGCTAACTACGTGCCAGCAGCCGCGGTAATACGTAGGTGGCAAGCGTTATCAGGGTGTGGGCGTAAAGAGGGGCGGCAGCAGGGTCTGTAATTGAAAGCCTGAAGCTTAACTTCAGTAAGCCATAGAAAACCAGGCAGCTAGAGTGCGGGAGAGGGATCTGGAATTCCATGTGTAGCGAATGCGTAAAGATATATGGAGGAACACACCAGTGGCGACGATCTGGCCAACTGACGCTCCAGTCCCGAAAGCGTGGGGAGCAAATGGGATTAGATACCCTATTAGTCCACGCCGTAAACGATGATGCTAAGTGTTGTCAAGTTCAGTGCTGCAGTTAACGCAATAAGTACTCGCCTGAGTAGTACGTTCGCAGAATGTGGAAACTCAAAGGAATTGACGAGGGGCCGCACAAGCGGTGGAGCATGTGGTCTGAATTCGAAGCAACGCGAGGAACCTTACCAGGTCTTGACGCCTACTCATAAAGGCTCCGAGATGGAGAGATAGCTATATATGAGATACAGGTGGTGCATGGTTGTCGTCAGCTCGTGTGTCGTGAGATGTTGGGTTAAGTCCGCGAGCGCAACCCATATCGTTAGTTACCATCATTAAGTTGGGGACTCTGGCAGAGACTGCCAGTGACAAGCTGGAGGAAGGCGGGGATGACGATCAAATCATCATACCTTATGACCTGGGCTACACGATGCTACAATGGATGGTGCAGAGGAAGCGAAGCCGCGAGGTGAAGTAAAACCCATAAAACCATTCTCAGTTCGGATTGTAGTCTGCGACTCATTTACATGAAGTTGGAATCGCTAGTAATCGCGAATCAGCATGTCGCGGTGAATACGTTCTCCGGGCCTTGTACACCGCCGTCACACCACGAGTTGATAGCACCCGAAGCCGGTGGCCTAACCGCAAGGAAGGCTGTCTAGGTGGGATTGATGATTGGGGTGAAGTCGTAACAAGGTAACCGG
+
0:88882<1+,,,-/,*&(&%*(-68,-797:602-()+,02++,56413..28546:+*(+,1/22.-)-++1/;76.4/-0/.-,($&*0,43,:---:2+4/9/350).+*(()*-)+)(+)/17.,-8.'&)*,,,%&,(&()(*'),-+)-)#%'*,,,,'(&+-/3132/:././*0+**-,.5.//625/3.,,.(,/,-//4002$*))-,13;8:8848/((+03.,2:8221-*4630---&%3&'4:/+.30.3+(*+/0-+//-)..194640+&&./2/-75584../01//1126'8/-(*14-010,-+3*4+:936242/-0.,%%(+/-.,*++-/130460-0()-*,-(.5-.))))*7-,,,,/-(((*)23333111.++.08*)&'()()1+-05,(-/2<--379+*7-01876;+*%&1.2/:5)+01:889;:64//-*-&,/19,0*3+%'./6,/:9+01,,-/0363:39323/0.161-,,,/-.2*+)**-055456:801+),35.)&%++)2386:-+()(-.545+%.4)&,+(,+-/.--(),*-'*,12.*,-.))%0**53)+-+,8753-,))&))+5191443,-.-,,)%(%)&&$&*./34;6-5507((*123:1.+'%0-(()+,544')2.4351:03733660679389;345.+-)),00//-.*3295420/43260342/56--7-%&'(02)1++*-,&)(+/031//2;56:997*,,.*.05-4:805552',+%%&)./457;3554580(((*70...022*,'-22598920*-.7:-,,124-'%+*(-..879;92763***'()%)*0..,5--:<48*0/0073-/0)/)+.2/,2,+,*'-)*(')%(,:<8/;6./13*)&**1)''*)019907-3/+(,/1787755574'')))+022521658429,-,+)%%'')(+,3.0479213335686919--0.,5667:3/5(0576251+,++*,0),+(+0.2)+,+--13070/,'#%$&))$(-*-55986;7812979451,+1,++/+-0)..-+1.3:...-+--3-7.44701.4-,-2-//.'/5*616;8:8+
@c7712199-6f3d-4377-a88d-3d6af63c17fb ch=86 read=94146 start_time=2019-12-13T05:45:40Z barcode=BC01 runid=2c9cf7bc05858273f10e7d7ec552fc0bd742dc3e
CTCCTACGGGGGGTAGCAGTGGGAATATTACTGTGGGCACAAAGCCTGATGTATGCCGCGTGTACTTATGAAGAAGGCCTTCGAGGTTTATTAAAAGTACTTTCAGCGGGAGGAAGGGAGTAAAGTTAACATACCTTTGCTCATTGACGTTACCCGCAGAAAAGAAGCACCGGCTAACTCCGTGCGGCAGCCGCGGTAATGCACGGAAGTGCAAGCGTTAATCCGGAATTACTGGGCGTAAAGCGCGCAGAGCGGTTTGTTAAGTCAGATGTGAAATCCCCGGGCTCAACCTGGGAACTGCATCTGATACTGGCAACGAGTCTCGTAGAGGGGGGTAGAATTCCAGGTGTAGCGGTGAAATGCGTAGAAGTCTGGAGGAATACCACCGGTGGCGAAGGCGGCCCCCCTGGACGGAGCCCGACGCTCCAGGTGCAGAAAGCGTGGGAGCAAACAGGATTAGATACCCTGGTAGTCCACGCCGTAAACGATGGCGACTTGGAGGAGGTTGTGCCCTTGAGGCGTGGCTTCGGAACTAACGTTAAGTCGACCGCCTGCAAAGAAGTACGGCCACAAGGTTAAAACTCAAATGAATTGACGGGGGCCCGCACGAAGCGGTGGGCATGTGGTTTAATTCGTGCAACGCGAAAGTGCCCACCTGGTCGCCCAATCCACGGGAAGTTTTCAGAGATGAGAATGTGCCTTCCGGGAACCGTGAGACAGGTGCTGCATGGCTGTCGTCAGCTCGTGTTGTGAAATGTTGGGTTGAGTCCCGCAACAGGCACTATCGCTTTGTTGCCAGCGGTCCGGCCGGGAGACTCAAAGGAACTACCAGTGATAAACTGGAGGAAGGTGAGGGATGACGTCAAGTCATCGCTGGCCCCTTACGACCAGGGCTACACGTGCTACAATGGCGCATACAAAGAGAGAGAAGCGACCTCGCGAGCAAACGGACCTCATAAAGTGCGTCGTAGTCGGATTGGAGTCTGCAACTCGACTCCATGAAGTCAGAATCGCTAGTAATCGTGGATCAGAATGCCACGGTGAATACGTTCCAGGCCTTGTACACACCGCCCGTCACACACCATGGGAGTGGGTTGCAAAAAGTACTTAACCTTCCGGGAGGGCGCTTACCACTTTGTGATTCATGACTGGGGTGAAAGTCGTAACAAGGTAACCGG
+
/0211-,)*+4,)&'*8387+)()+.+7-$'$$$%(&%%)04*$162-.-+*(*,44//0004''(&*,769'(/+-*%%*$&#'&/3*()'23:/'/++.6..-++)2+,/)+)*/'&(-077+.,/*&)))+-18-)3430731--((,*+5.-./-21/*%()'+.6403.,0.-.75(3+.%00.,08/82:6180(*+,.-0+*,/03801-9.2..2')+'$*%$*34;:984880**&('0-*%*.+122*'3-5.443')'/%)'+1-+-;5)'0223;031700:5898977777311115701*,.**%((+-1-/,+(0*11.*-,,./00/2.290/&$&'5;/-07..049:1.-')(),:104/(3/--,&++,1,.86,+0(0+/461756++7:9:,2%%**')'+),+.))1976/&%-+*,-299<,*+,8<9537.)0+//9789<1/5(1)+,50+.-2:7876/.-,+,%()++/223./+',.-2-067:3/834221+,.30041(-(&*01991904*.//,-22050)()(0)&+)%'&++702)-+-**)55;;:692880-.918173759<<1.62+,*/*,*-.69644'(,200145;;1:8;744571/20.-.2)++*0,%%/+,+'--,4/(''*0.')+2./0.-743/)')*+:0/*-0,-1/3+(','+1-(&+(&60,0/22/43010-.%)(1(%%**337442124336;3366:;606.+342:3+,,35+$0.,,%)+)%&'(./().2,*59*1401/084367875+11+).,2559./1-5..'0,+,,+//1:.3011112-0,*')'/5-/%,(....).)+0487(+%**06.$$$&(*+15*7:931-+(*)*-896304/09823111224,&(&())(*+%*,/14684643'21:,.1;779540.3911/23665360303,0-9.83*+,+-23+%./354779703021//3%-*336421$&%(.-/,6-%/03,)*.+583-008666357:89:.))-1/-6,+*.+'+)2834;203.-,+-+.75501,&&(+1,.;465;9+*&()**(--89719+395)+4102061/8**)/1-,158857,50235474-*-,/&)(*0./4*05.41637380
@b9b02c8c-7a22-4869-aff2-417cbb01909e ch=198 read=95245 start_time=2019-12-13T05:45:47Z barcode=BC01 runid=2c9cf7bc05858273f10e7d7ec552fc0bd742dc3e
CCGGTTACCTTGTTACGACTTCACCCCAATCCATCGAAATCCCACCTTAGACAAGCTCCTTCCTTGCGGTTAAGGCCACCGGCTTCCGGGTGTTATCAACTCTCGTGGTGTGACGGGCAGTTGTGTACAAGGCCGAGAACGTATTCACCGCGACATGCTGATTCGCGATTACTAGCGATTCCAACTTCATGTAGTCGAGTTGCGGGCTACAATCCGAACCTGAAATGGTTTTATGGGTTTTGCTTCACCTCGCGGCCGCTTCCCTCTGCGCCATCCATTAGCACGTGTGTAGCCAGGTCATAAGGGGCATGATGATTTGACGTCATCCCCGCCTTCCTCCAGCTTGTCACTGCTTGATCTCGCTAGAGTCCCCAACTTAATGATGGTAACTAACGATAAAGGGTTGCGCTCGTTGCGGGACCAGCAACATCTCACGACGGCTGACGACAACCATGCCACCTGTATCTCCTTATAGCTATCTCTCCATCTCTGGAGCCTTTATGAGTATGTCAAGACCTGGTGGAGTTCTTCGCGTTCTTCGAATTAAACCCCATGCTCCACCACTTGTGCCGGGCCCAAATCAATTCCTTTGAGTTTCATTCTTGCAACGTACTACTCAGGCCGAATTACTTATTGCGTTAACTGCAGCACTGAACTTTGACATCCAACGCAAATTACTCATCGTTTACGGCGTGGACTACTAGGGTATCTAATCATTGCTCCCCACGCTTTCGGGACTGAGCGTCAGTTGGCCAGATCGTCACCTTCGCCACTGGTGTTCTCCATATATCTACGCATTTCACCGCTACGCTGGAATTCCACGATCCTCTCCTGCACTCCTAGCTGCCTGGTTTCATATGAAGCCTGAAGTTAAGCTTCCAGGCTTTCACCACAGACCCTTGCTGTACTGTCCCTCTTTACGCTTAATAATTCCGGATAACGCTTGCCACCTACGTATTACCGCGGCTGCTGGCACGTAGTTAACCGTGGCCTCTAATATACCGTCACTCATTGCACCATTTCTGCCAGCCGCCGTTCAGCCTCCTTTAACATAACGAAGTTTACAATCGAAAACCTTCTTCCTTCACGCGGCGTTGCTCGGTCAGGGTTTCCCCATTGCTTACCGAAATTCCCTGCTGCCTCCCGTAGGAG
+
01-3-701736,-3%*+)15;8/6/+'3,-2'((1(.+.)-5,*2/12.0+4')'(,38889.(.*,/5.8*).3/0+-/-1,/2.'+2+)*////4342/.')-*0(,*+*/0/795&/4'),44-8//1-1)()02400313,+(+')*,16,72133.20.---,4./01$((,*3/8,-%,.6168743478.*/.713-&$*''*/82.0'&*+%$(+(-)./8:;+.0+6,6<;-*043123822)'%$&&%&0,4:+,52./'-63431%-%#$%$)%'%+$%%'1++-810.+4*)0-,+06./0/09<956879534+282+/67<78620)%*,/0235462,..-+4885*(2&(*++*270,/*-)1(''),184/0436;:98083(+&+/7+04558,73./.45--&'#()-)012+)%&*.+))'()*,/(0/,341+%+(%**++),04473/201(00//11-,(+216972372*-3329300$&&,+,*/625135/)(&*&+(-2971720000.*.31(/*7+85+''&()--222.,,-,,+3./02-12-/51075,+(*+4.%&(.2113;7258<040..0730104401.3*,752+()-*))-.*2(&(&%/)*),,31+.,.//473499679150+2./%+%%$(&&',,04762:2+,.5/008;9653320,'%.*/277;2-),4-/+553*(*()//+/(34-*)(&**427(2.5*+*5-/076791005/53,44,-))(%'*.3+,77870./.,&21335<;458;8440.(,(+.(/,4/.**&$&(423368667-..0*))23236:545)5,-(()+))*$'&'(,--/<18%*(*(('-477;92020,.((222)))'%%&($'$#')3++56;7-3-+)&/+,11023'5,90/))&%&%'14-/6,,30405316;34395989://+%().,.2)&%.)334*+$'()),)'($)/342)*+-%('$'%)3+46'('%&$)(11,/7669)%$&%(+'(+(&)%,)2*+(')(*7:.46;10)+022-5552677:6<7(0)*&21.5/..663857+2.-,:.29:,-0,)),'&/*'')..45/(&%''(.2*38(*+)+')'
@b0e416f4-1169-4169-9899-8ddf68d37bac ch=6 read=47890 start_time=2019-12-13T05:45:58Z barcode=BC01 runid=2c9cf7bc05858273f10e7d7ec552fc0bd742dc3e
CTCTGGAGCGTGAGGGAATATTGCACGGCCAGGCGCAAACCTGATGCAACAACGCCGCGTGAATGATGGCTTTTCGGATCGTAAAAGCTCTGTCTTTGGGGAAGATGTGGCCATTTTGGAGGCCACGGCTAACTACGTGCCCAGCAGCCGCGGTAATACGTAGGCGGCGAGCGTTATCGGATTTACTGGGCGTAAAGGGGCGTAGGCGGGTGATTAAGTGGGATGTAGAAATACCCAGCAGGCTCCAGCGTTGCTGCATTCCAAACTGGTTATCGAGTGCAGGAGAGGAGAATTAGATTCCCTGTAGTGTAGCGGTGAAATGCGTAAGTTAGGAAGAACACCGGTGGCGAAGGCGACTCTCTGGACTGTAACTGACGCGATCGAAAGCGTAGAACAAGCAGAGTTAGATACCCTGGTAGTGCGCGCCGTAAACGATGGAATACTAGGTGTGGGGGTTTCACCTCGGCGCTAACGCATTAAAGTATTCCGCCTGGGAATTACGGTCGCGGGTCAAACTCAAAGGGAATTGACGGGACCCGCACAAGTAGCGGAGCATGTGGTTTAATTCGAAGCAACGCGAAGAACCTTACCTACTTGACATCCCTTGCATTACTCTTAATCGAGGAAATCCCCTCGAGGACAAGGTGGACAGGTGGTGCATGGTTGTCATCGCTCGTGTCTCGCTGAATGTTGGGTTAAGTCCCGCAACAGGCGCAGCCTTATCGTTAGTTACCACCACCATTAAGTTGAGACTCTAGCGAGACTGCCTGGGTTAACCAGGAGGAAGGTGGGGATGACGTCCGAAATCATCATACATATGTGTAGGAGCTACGTGCTACAATAGGCTGGGTACAGAGTGCAATACCGTGAGGTGGAGCCAAACTTTAAAACCAGTCTCAGTTCGGATTGTATTGAAACTCGCCTACATGAAGCTGGAGTTACTAGTAATCGCGAATCAGAATGTCGCGGTGACCGTTCCGGGTCTTGTACACCGCCCGTCACACCATGAGAGGTTGGCAATGCGAAGTCGTGAGCTAACGCAGGAGAGCGGCGGTAGGGTCCTGGCGATTGGGGTGAAGATCGCATAACAAAGGTAACCGGAAGATGGAGGCGACAGGCAAGTAGGTTAACACAAAGGCACCGACCTTTCTTGGCTTTCTGTAGCAATACGTAGCGCA
+
('(%((%'&'%'$3.(,/.109.-''(()&$.5.,1.8*-4.66:53/,/36-*23&/.+,+,+,-017,096-72868724066,-//-.-.-/85-8/(,3+--())&)*$)'&#))**,,2.,1++*4,(*#%&),04))*+')*)'())+9./.:686576874.-631373//.-*270/87:71-&*+.,)/2./4778981('+.+8-:-565;:73//'$/-,13/70$)%$()*.4'+$'%%%$%&(,+-7/8,68/:;,9-,,3))*+,63..+)'+)*%*&.&((*.2,0(&%$$&++1+)(*410370023222+&',+00.,+,12475/,%*)*+22,../91000.36965.-.,4---++&%&&(((,.*&&)-'*),-)*(1/'(+/1-)/,516.,.671+-&'%&(*---/24..,1-.(*),-0+/)-/1/366+/5))%(&%'&$##()/22+++-.55,)+*/:8701.+)()&''*),/97714,-))'+26.585:,+,-)+1,.&2(57-483/02202,)'')&*&'+3531+&#%%*/-60(,(*0132()+0,())+(/*)-,%(),1,-.3416+/712.81+-.+0*3)+,(%&&(((+.1-/031%651536'.'')'/-)+*/,*+,+*+./7+,-()'&'(5376.-')'-../5.-6.0956473./02**0/.3(,23%'$)++--%.50330/18-,&'()).611;2:/49/,..3553*..*&0.00+.'$%()-*'%)2-3-+1/+0,1/3::566452/('$%*1.,,(-,+,/.)++.,766380&)*)*+',0:200.80'.')*-/)*,8+)+%'%(*3-./92262//+-7211527/0-10.:;:2;566548/24<6+.'2('((),*-63.0257;88546.9---:4/)*10-+.1011622))-,102966:6344.1,++***-),/8.'21.-/0,'&(%).,/74/,-&&%&)'*+*)()*/+%(1'*))+$&(()-'((&+,*(('%%((.')%)-((&&'$&+4(('($%',,)8*'+,)*,,0)(,.%'$$)-*/7**-,.8::9:01./22/%&,*/36&'*0,,*,'+137684..1.''%((,+(-+*(,-*-+*)'%%&'%%%$)+,70./0*)%'$&$
@426ef872-0e2f-4888-bab5-e9e68ec17c1d ch=66 read=80483 start_time=2019-12-13T05:45:57Z barcode=BC01 runid=2c9cf7bc05858273f10e7d7ec552fc0bd742dc3e
CCGATTTACCTTGTGCGGCTTCACCCCAATCATCAATCCCACCTTAGACTCCTTCCTTGCGGTTAGGCCACCGGCTTCGGGTGTTATCAACTCTCGTGGTGTGACGGGCGGTGTGTACAAGGCCGAGAACGTATTCACCGCGACATGTTGATTCGCGATTACTAGCGATTCCAACTTCATGTAGTCGAGTTGCAGACTACAATCCGAATGAGAATGGTTTTATGGGTTTTGCTTCACCTCAGCGGCTTCGCTTCCCCTCACTGCACCATCCATTGCTTAGCACGTGTAGCCCAGGTCATAAGGGGCATGATGATTTGACGTCATCCCGCCTTCCTCCAGCTTGTCACTGGCGGTCTCGTAGAGTCCCCAACTTAATGATGGTAACTAACGATAAGGGTTGCGCTCGTTGCGGGACTTAACCAGCAATCTCACGACACGAGCTGACGACAACCATGCATCTGTATCTCCTTATAGCTATCTCTCCATCTCTGGGCCTTTATGAGTATGTCAAGACCTGGTAAGGTTCTTCGCGTTGCTTCAGGGTAAACCACATGCTCCACCGCTTGTGCGAGGCCAATCAATTCCTTTGAGGTTTTAATTCTTGCGAACGTACTACTCAGGCGAATTACTTGTGCGTTAACTGCAGCACTGAACTTTGACATCCAACGCCCAGTACTCATCGTTTACGGCGTGGACTACTAGAATTATCTAATCCTATTTGCTCCCCACGCTTTCGGGACTGAGCGTCAGTTGCAGGCCAGATCGTCGCCTTCGCCACTGGTGTTCCTCCATATATCTACGCATTTTCACCGCTACGCATGAATTACGATCTCTCCTGCACTCTAGCTGCATGGTTTCTATGGCTTACTGGGGGGGTTAAACTTCAGGCTTTCACCACAGACCGCCGCCTGCTCCCTCTTTACGCCCAATAATTCCGGATAACGCTTGCCACCTACGTATTACCGCGGCTGCTGGCACGTAGTTAGCCGTGGCTCAATAAAGGCTGCGTCACTCGGCTACCATTTCCTGCCAGCCGCCGTTCTTCCTTTATAACGAAGTTTACAATCCGAAAACCTTCTTCCTTCACGCGGCGTTATCGGCCAGGTTTCCCCATTGCCGAAAATTCCCTACTGCTGCCTCCGTGGAG
+
+++%0:))/,1-(+'),(+-,,,-9:6+7-323.+0)(2../143++20//7681...+,8;7:)1786*03+2..-2*9--,3723/1(.,-*+*0.1/5.--..:9980-,+'-)*)/,02,(*+3522889<847:454342446744668.,,+<*-*)**-.5977'1*,1145889:9:966081/167311013;:41,)*%&))-424393:,-/584567.-/1/,-6/0.%%&/845;1/.-+*2-,,-$)&(,-077;:8*.4*+,,*))&++4/)%&'*.*+4//,2/2--5,11-----168,)(-.11/-.*,(.-0/2/,0,,,,1,,,.)+*')))3//)*',***,+-:7.*''%$1*.-,22733**+5/64-631*4328122053424..'56/3/4/-)((',,&&(31+-013,.)('115052/01./322)-(*/86667669&/%&'%+)*+/-,,'-76:975./2+.4/:8./0'*.235870(+(/1103)6-)+83:/://07//%&-60'04++.7799,*+,+--48,02&&4((*12-%,,()()./18676*-2,,%*%&%%#(%,,'')*&'(')..,,+)*,-*/-1&'%,%$%4(%/+,,20:06566.22/13-(*)09/,-,/52*3-1+,)%(-,,/221675283(),-+,+/30654652()'-'-+0-5100++,.7/*,+873-'-,/2;53*:9.-''&64788-303.1/0511.+,/0.45-.--/3022),,.1446::8578++,,-:::4523,037+.,1./44/0'+%+&$&)%#%'(,3/211-+,.*+--10122--$&(.)4812*/.6-4,++57,+,,**,*+,')/51'21//80*&(,)+)+*(('*-069523-46))43:;01.1+))-)078;-,,6-+3--,393386116023.1-/2.19/*5***::.:,*(--.378<2128360++)'+5-5-')'%%&(,-9567-7,,+*27.2:6/514)))+1,79;499./.-&(,,,,,,,$'((6<:-44;750.0673176:79468,:724351:4237*110315,25+;/39:.+31162/-467093;-)((**+-,.52973680*)
@45cfbf17-2cbe-4c28-9075-855f04b6abf3 ch=30 read=55181 start_time=2019-12-13T05:46:11Z barcode=BC01 runid=2c9cf7bc05858273f10e7d7ec552fc0bd742dc3e
CCGGTTACGTTACGACTTCACCCCAGTCATGAATCACAAAGTGGTAGCGCCCTCCCAGAAGAGTTAAGCTACCTACTTCTTTGCAACCCACTCCCATGGTGTGACGGGCGGTGTACAAGGCCGAACGCGTATTCACCGTGGCATTCTGATCCACGATTACTAGCGATTCCGACTTCATGGAGTCGAGTTGCAGACTCAATCCGGACTACGACGCACTTTATGAGATCGCTTGCTCTCGCGAGGTCGCTTCTCTTTGTATGCGCCATTGTAGCACGATATTAGCTAGCCCTGGTCGTAAGGGCCATGATGACTTGACGTCATCCCCACCTTCCTCAGTTTATCATAGCGGTCTCCTTTAAGGTTCCAGCCGGACCGCTGGCAACAAAGGATAAGGAGTTTGCGCTCGTTGCGGGACTGTAACATTTCACAACACAGGCTGACGGCTTAGCCATGCCTGTCTCCACGTTCCCGGGCACATTCTCATCTCCTGAAAACTTCCGTGGATGTCAAGACCAGGTGAGTTCTTCGCGTTGCATGAATTAAACCATGCTCCGCCGCTTGTGCAGGCCCCCGTCAATTCATTTGAGTTTAACCTTGCGGCCCGGCCTCCCCAGGCGGTCGACTTAACTGCCGTTAGCTCCGGGAAGCCGCGCCAGGGCACAACCTCAAGTCGACATCGTTTACGGCGTGGACTACCAGGGTATCTAATCCTGTTTGCTCCCCACGCTTTCATACACCTGAGCGTCAGTCTTCGTCCGGGGGGGCCGCCTTCGCCCACCGGTGATCCTCCAGATCTCTACGCATTTCACTTCACCTGGAATTCTACCCCTCTACGAGACTCCGGCGCGGTATCAGATGCAGCTCCCAGGTTGGGCCGGGGATTTCACATCTGGCTTAACAAACCGCCTGCGTGCGCGCCACGCTTAGTAATTCCGATTAACGCTTGCCTCCGTATTACCGCGGCTGCTGGCACAGGTTAGCCGGTCTTCTTCTGCGGGTAACGTCAATGAGCAAAGGTATTAACTTTACTCCTTCCTCCCGCTGAAGAATTGCTGGCAGGGGCCTTCTTCATACGCGGCATAGCTGCATCAGGCTTGCGCCCGGTACAATATTCCCTGCGCCTCCCGTAG
+
19312.+,**,))-)..;//.43/+.19--/.22//.03)((&(*'''(.10,0.*'(.,)*-36')%*0.130+&'0(092,2010:-,/1082)+-7142122,33.,0*(+*+1;-27-,'/)*-11/70/-3303*,+-/564568.+')+355101112420905.024649:92*-,/)+,0402))6456/<52+/01854152620++*.5+)($&&,/.40:/.022658)$5&(*+-/.*,)+77,,/14657;./+((&''%%%(.+*.-$)#$&51/+3,,,.3,++478821../,++,,,-001390:380%+2091703)+,:9../)&&**&34467-13,(*(.541('(.(0.11948637/1,-6:,--1,7*((%*)6-13.243080+''20,,,%'((,*07+,%%(''(-+.9920/-2.('%+$))%%$))+/523/,'(&)(*')(),*#%&,32//)1250(*+,55504/61*+::;96771.-01;140/(*01:504328-8-)(&'$(*.,29709))&--7<9:</,/.'-01)4/2976++01/508767;/)).4;211/*'&&'.(0(%%&'.,569..39524101401--')),,/(,+'*01.4-90-*(+*$&$'/.+31*'((,(&'*+*,/1697357-80,'/*1.//69798569./)%-')*546/.,.-96/)++341*),+-.;7.$%')+353542188839767;8781()-073-'*((4.6:7452'$').-0&%+*)(++**//..(()--1&+3*-%)+,)%(.--,4)5.43+3552+26,2+*-13.0$%%)')'**(//,,.///%'(*,6.+*/-939132(-*-%-31.)-.00+,))..41.6/(3.3587899872**$''%)&(&&*).-5.:150-3,2+**)&%$)+,-/1...1,072/21129542,)#&%,,/...4728.),;/:<:9874.-*574/3/0.-,&022;0)/+.2200*,3,(-.5--43805/,*98/0.&&(*''()),,$'04,997;7797+''(%&(,++.(01101111')''&(),.21%(&(&,,0.19185+)**),0.74+,786
@629b5f71-ffc8-4f51-ab82-3219eba2674f ch=180 read=115510 start_time=2019-12-13T05:46:09Z barcode=BC01 runid=2c9cf7bc05858273f10e7d7ec552fc0bd742dc3e
CCGGTTACCTTGTTGACTTCACCCCAGTCATGAATCACAAAGTGGTAAGCGCCTCTCCAGAAGGTTACGCTACCTACTTCTTTGCAACCCACTCCCGGTGGCGGGCGGTGTGTACAAGGCCCGGGAACGTATTCACCATGGCATTCTGATCCACGATTACTAGCGATTCCGACTTCATGGAAGGTCGGTTGCCGAACTCAATCAGTTCTGACGCACTTTATGAGGTCGCTTGCTCTCAAGGTCGCTTCTCTTTGTATGCGCCATTGTAGCACGTGTGTAGCCCTGGTCGTAAGGGCCATGATGACTGACGTCATCCCACCTTCCTCAGTTTATCACTGGCAGTCTCCTTTGAGTTCCCGGCCGGACCGCTGGCAACAAGGATAAGGAGTTGCGCTCGTTGCGGGACTTAACCCAACATTTCACAACACGAGCTGACGACAGCCATGCAGCACCTGTCTCACAGTTCCGAAGGCACCAATCCATCTCTGGAAAGTTCTGTGGATGTCAAGACCAGGTAAGGTTCTTCGCGTTGCATCGAATTAAACCACATGCTCCACCGCTTGTGCGGGCCCCGTCAATTCATTTGAGTTTTAACCTTGCGGCCGTACTCCCCAGGCGGTCGACTTAACCGCGTTAGCTCCGGAAGCCACGCGCAGGCACAACCTCAAGTCGACATCGTTTACGGCGTGGACTACCAGGGTAATCCTGTTTGCTCCCACGCTTTCGCACCTGAGCGTCAGTCTTCGTCAGGGGCCGCCTTCGCCACCGGTATTCCTCCGGATCTCTACGCATTTCACCGCTACACCTGGAATTCTACCCTCTACGAGACTCAAGCTTGCCAGTATCAGATGCGGGATTCCCAGTTGAGCCCGGGGATTTCACATCTGACTTAACAAACCGCCTGCGTGCGCCCGCCCAGTAATTCCGATTAACGCTTGCACCCTCCGTATTACCGCGGCTGCTGGCACAGGTTAGCCAGTGCTTCTTCTGCGGGTAACGTGTAGAGCAAAGGTATTAACTTTTACTCCCTTCCCCGCTGAAAGAGGTACTTTACAACCCGAAGGCCTTCTTCATACGCGGCATGGCTGCATCGGGCTTGCGCCCATTGTGCAATATTCCCCTGCTGCCTCCGTAGGAG
+
02-(.9'*,4+*1+*(*,8,.29://1587989;8324286346854.,,+/0,+()&)%+-*-.934000-3810022,.77,12')4-&()6.(+,())*-/85280013314314724'/552:7374/5.,-4$+*1-1629,+,-0/(--/483463441-4818412554*+/-%%))*+-103+,(*38642)2+24043+(*-4%,%'/59-,,)////&'0)(((''($%+)*)')03,-,,41/056788;<819.+*++%(*((&%#'(/9..:;;:.2,*.788;57001-,'+,014778158/,456;/0.1,-1;-,+.%//071+/32265390--067/:5*4/20988:68202.02435+6-70-//)+4//29776433463<75323/,.0*/0/*-7.,0,-1-,5)(002446447113929:6200/2:35553112137/7(&)*(,2107091:89977248.3:-/3;88866;77111.-.//9/7//13-7.:66;546*//*+/2;301/11;9:;////0333:128..2,+../+604981+-1.70;56:<1//)/:;.2:2719/1(,0/+-2781:;-,222*754545/8.5)+*-+2---752.00/6/1/,-,0'*%-*()+8917-0)/+/04)-'*(',.+$,,22/318011030,+%$*&+).1...<:2480//+..00::43716;2444768878849<;7:;,398-99,084:4564263,6000;;4/7,7.998985.2/1.191,*-6((*(,-1516.1/1/344381((,*,(**.87810)+-5/341344576010*()')&6)69.*+/,'',,-*+47-,/54..2344667/9,6,+/440:15;---+)(($'')(-3+++1599<75//121330/2+./22:3/37.50150673.7---89900+')(/200.)10,45.35957;7787-3*++,**+'&%'(*24:)1)/,3.1+,289*./-9:(5.3,+-/37954(()*.--.05+++10362++0.0-/2939<8+()+)+,..,2.8/0-/011&4843:/162;7+0/.021-9.,/+.)+(((*-(*3+27*-343(+
@43158de4-ae96-4a39-bb8a-8ca99cf9bdc0 ch=284 read=60381 start_time=2019-12-13T05:46:05Z barcode=BC01 runid=2c9cf7bc05858273f10e7d7ec552fc0bd742dc3e
CCTACGGGGGGGAGGCAGCAGTAGAATTTTCGGCAATGGGGAAACCCTGACCGAGCAACGCCGCGTGAGCGAAGAAGGTTTTTCGGATTGTAAACTTCTGTTATAAAAGGAAGAACAGCGGCTACAGGAAATAGTGAGTGACGGTACTGATAGAAAGCCACAATAACTACGTGCCAGCAGCCGCGTATGCGTAGGTGGCAAGCGTTATCCGGAATTATTGAGAGGCAGGCGGCAGCAAGGGTCTGTGGTGAGAAGCCTGAAGCAACTTCCAGTAAGCCATATAGAAACCAGGCAGCTAGAGTGCAGGAGAGGATCATTCCATGTGTAGCGGTGAAATGCGTAGATATATGGAGGAACACCAGTGGCGAAGGCGACGATCTGGCCTGCAACTGACCTTTCAGTCCAGCGTGGGGAGCAAATGAAGTTAGATACCCTGGTAGTCCCACGCCGTAAACGATGATATAGGTGTTGGTGTCAGGTTCGATACCACGGTGCGCAATAAGTACTCCGCCTGAGTATGAAGTACGTTCGCAAAGAATGAAACTCAAAGGAATTGACGGGGCCACTGGTGACGTAATGGTTTTAATTCGAAACAACGCGAGGAACCTGCAGGTGTGGCATACTCATAAAGGCTCCAGGATGGAGATAGCTATATGAGATACAGGTGGTGCATGGTTGTCGTCGTATTGTCGTGAGATGTTGGTTTAAGTCAGGCGCAGCCTTATCGTTAGTTACCATCATTAAGTTGGGGACTCTAGCGAACTGCAGTGACAGGCTGGAAGGCGGGGATGACGTCAAATCATCATGCCCCTTATGACCTGGGCTACACGTGCTACAATGGATGGTGCAGAGGAAGCGAAGCCCGCGAGGTGAAACAAAACCCATAAAACCATTCTCAGTTCGGATGTAGTCTCTGCAACTCGACTACATGAAGTTGAGATCGCTGAAGTAATCGCGAATCCAGCATGTCGCGGTGAATACGTTCTCGGGCCTTGTACACACCGCCCGTCCACCGCCACGAGAGTTGATGATAACACGAAGCCGGTAGCCCCGCAAGGAAGAGGCATGGGGTGGGATTGATGATTGGGGTGAAGTCGTAACTAAAGGTAACCGGAAGATAGAGCGACGAAAGGCAAATGAGTTAACGAACCTGAACAACTTTCTTCCAGCACCAGCAATGCAATAACGCA
+
,++*-'-/++//,,-+,.20672/(/(681/*./4;5432(+0*.5*+./4635157:969625041'()((/&)))+/889651:..6(+*23/070515111:;6*'*(,(,41*12.51213///'/)&$('&&'(.-)&%*&+,%&-'$),)*35--&$%)'''*,&0)*.,(1-,.)('),--38:70-/..0038/235;321./+*&)++/$%&$%,,+*7;:4:3(00/2+501,*+,/3610&+('*'((-)''(+((+))&(.38&240/,*&'/7/.:1181*+,,&*',)0/'53,'(,503/'/+*5122/.**,-005,+4,+123358:856045.,1)020139*-,./.*++*),0133200+//2300159//.--(*,)-*,+:&(&&(,,-,+(&,188,&'$'(,(*43-34**&/02308/))/.46149;51-,-,+)%'(%*+/2;0)'%'$(&)--(''('%$$',7456*,/84411111037.0701%'*)*''(')+/36:6,.04+*,30-,56-/2/0+,+1/3065.-)-)01&)&'($'&))(+)*080:9*++*..)'*').(1+)+*-(,0//)()&(('%$%%''*(*+,./-3/,0..9)+*)+,63100/+))*)*((,+)1*''')2,,,**--348.7,-.21)&*&'**-15420/.0+.+'**73.(*+-%&---21*/)'((,-+-+$)(.+21'(*%*,2)(+*(,6--+,+*((')&'+'&&(+-/12,19731('%),4+693+-678872.0,,-08968(/0,.,40.,/3/,,..-1++'('+*,,+*5,,2:465789630).-)-)+(,1-.6+&-+)+**+,3*,.;<927.*+,42+))032-.6026;66,*+'))*.02.,-,-)-,1.*++*+..,/)*('%%&$&'()*('&%'+3./,2-.-,0(&),+4247762/-/21)%(&*0*-+(.-0*,,),//,,)-1.1;-/20)%+()04//+&(&(*&''$$(**.+%)()..0835/(&)&(&'(*+*,+)'%''(&&$%'(*&,1*4-,-12.7/-/3+,*7))()(..+'%0/+-0668543521/0.,+,)//0/'++)),633++'%',)*%&$''*'$&&%%)''()((///)+*--.,,+,-.+'.(&(+''$$$
@9f54f792-90c9-4050-af8d-cd2a2a60b458 ch=3 read=33823 start_time=2019-12-13T05:46:05Z barcode=BC01 runid=2c9cf7bc05858273f10e7d7ec552fc0bd742dc3e
TTGTTGCTTCGTTCGGTTACGTATTGCTGGTGCTGAAGAAGTTGTCGGTGTCTTTGTGTTAACCTACTTTCAAAAACCATCTTCCAGTTACCTTGTTGACTTCACTGATAGTAATCCCGCAACAGACAGCTCCTTCCCTTGCGGTTAGGCCACCGGCTTCGAGGTGTTATCAACTCTCGTGGTGTGACGGGCGGTGTGTACAAGGCCGGGAACGTATTCACCGCGACATGCTGATTCGCGATTACTAGCGATTCCAACTTCATGTAGTCGAGTTGCAGACTACAATCCGAACTGAGAATGGTTTATGGGTTTTGCTTCACCTCGCGGCTTCCCTCGCACCATCCATTTGTAGCGTGGTAGCCCAGGTCGCCAGGGGCATGATGGTTGACGTCCCGCCTTCCTCCAACTTGTCACTGGCAGTCTCGCTAGAGTCCCCAACTTAATGATGTTAACTAACGATAAGGGTTGCGCTCGTTGCGGGACTTAACCCAACATCTCACGACACGAGCTGACGACAACCATGCACCACCTGGCCATCTCATATATCTCTCCATCTCTGGAGCCTTTATGAGTATGTCAAGACCTGGTAAGGTTCTTCGCGTTGCTTGAGGTAAAACCATGCTCCACCGCTTGTGCAGGCCCCGTCAATTCCTTTGAGTTTCATTCTTGCGAACGTACCCTACTCAGGCGGAATTACTTATTGCGTTAACTGCAGCACTGAACTTTATCCAACACTTAGTACTCATCGTTTTACGGCGTGGACTACTAGGGTATCCTAATCTATTGCTCCCGCTTTCGGGACTGAGCGTCAGTTGCAGGCCAGATCGTCGCCTTCGCCACTGGTGTTCCTCCATATATCTACGCATTTCACCGCTACACATGAATTCCACGATCCTCTCCTGCACTCTGGCTGCCTGGTTTCTATGGCTTGAAGTTAAGCTTCGGGCTTTCACCCTGAACCCTTGCTGCCGCCTGCTCCCTCTTTACGCCCAATAATTCCGGATAACGCTTGCCACCTACGTATTACACCGCGGCTGCTGGCACGTAGTTAGCCGTGGCTTTCTAATAAGTACCATCGCTCGGCTACCATTTCCTGTAGCCGCCGTTTCAACTCCTTTATAACAGAGTTTACAATCCGAAAACCTTCTTCCTTCACGCGGCGTTGCTTTCGGTCAGGGTTTCCCCATTGCCGAAAATTCCCTACTGCTGCCTCCGTAG
+
%$&%($+,30/4:9&6291215369366:4955677-',)',.-.919978757812108.1/2+('&&$$)+76-+&(*317.0%.09/380:,1.,+11700-*()))$+*3,99/)-,&-,.2/,-.,.,+4+1(--+-+2+2-19:613501.22-,''(-(5,,,/8.,*,(*)4-319785418.*(,(///615883.7,()'(()(.04;5.296766789632222:4/2/,05//,,,+('28//0+*.30245778873451<21-.2.*,.0872/-19.(*,,/6327289287<.8:7/,-1;266;5658/81-+*+-+-%&%'..585.60+*.-.0)+**+*+.3(&)*)2),+/*21-,,.,,+('01),/,+./,,799<7854/3-/21/17.3,,0-+-/./65787222+576)/.,/.3/-,&(',(1+556:764/3-*)-/.++*),.64:34280//000.+'%/+625584/20//-133.3111236898:<68221597:;65(&$)-66:57653656748:9943/13.,*.1,28///&'**-(.//46555402116,6-:55;:77263(%&%&%'',+33+)&&(.//34..-*,.+0-*-%3*894++*,.3231),35/,/2:;859:38:/3''-'&1)/2)(//2335552',(,*,*7)(8,--34645365/*.-,1,-4003+'&&((8+6/,--*/-+0444:97736+%+)0,..5:5655462)/***/./'+478/(,)%(+02,&)27**)4*&'*/)***)3-74:,1-/6/910**+)+5536/6/05;7633.-)-,-')8:53433561+2.1..4*/17:7431/,-,03)+(0+0+-,-1164/-1.-30+,,.3(4342:9::6:<:274626/,0'',(*8/-'*-3('+'&*.'*''0-*++50;8.8/0099:79;200//-*'(*9.56.33-01/86:;14050540.,.1/021-10./113,9,)*&)./1.934487/.)$')-,.150+/1/./0-/74.+,2303,/0/.%&'',4/60//47746<136+.-..3.-03,67'%&$&'/.+40-.,+(%$)*5<:155983202::3575835:668:5+0/0..**,2+))*10/534058.2<.0894*.3010/0::73,5/()1377797377311003
@7da093d3-4eaf-4d9f-a523-03a02a49be88 ch=72 read=51762 start_time=2019-12-13T05:46:27Z barcode=BC01 runid=2c9cf7bc05858273f10e7d7ec552fc0bd742dc3e
CTCCTACGGGAGGCAGCAGTGAGGGAATATTGCACAATGAGCTTGCGGCCTGATGCAGCCATGCCGCGTGTATGAAGAAGGCCTTCGGGTTGTAAAGGTACTTTCAGCGGGGAGGAAGGGGTGAAGTTAATACCTTTGCTCGTGACGTTACCCGCAGAAGAAGCACCGGCTAACTCCGTGCCAGCAGCGCGATGCTTTGGAAGGGTTGGGCGTTGATGGGGTTGGCGTGGAGGTTGGCGGGCGGGTTTGTTGGGATGGTGAAGTCACGGAACCGAGCGCGGGGACGTGCTGATGCTGGCGAAGGAGGCGCTCGTGGGAGGTTGGCGGGCGGGGTGGATGGCGGAGGATCGCGGATGTTGCGGAGATTTGGTGGAGGCGGTACCTGGAGCGAACTGACGCTCAGAGTGCAGCAGCGTGGGGAACAAACGAGGATACCCTGGTAGTCCACGCCGTAAGCGATGTCGACTTGGAGGTTGTGCCCGCTTGAGGCGTGGCTTCAGGAGCTAACGCGTTAAATTCGACCGCCTGGGGAGTACGGCCGCAAGGTTAAAACTCAAATGAATTGACGGGGGCCCGCACAAGCGGTGGAGCATGTGGTTTAATTCGATGCAACGCGAAGAACCTTACCTGGTGACATCCACGGAAGTTTTCAGAGATGAGAATGTGCCTCCGGGAACCGTGAGACAGGTGCTGCATGGCTGTCGTCAGCTCGTGTTGTGAAATGTTGGGTTAAGTCCCGCAGCAGGCAACCCTTATCCTTTGTTGTGCCAGCGGTCCGGCCGGGAACTCAAAGGAGACTGCAGTGATAAGTGGAGAAGGTGGGGATGACGTCAAGTCATCATGGCCCTTACGACCAGGGCTACGTGCTACAATGGCGCATGCAAAGAGAAACGCGACCTCGCGAGCAAGCGGACATCATAAAGTGCGTCGTAGTCCGGATGAGTCTGCAACCGACTCCATGAAGTCGGAATCGCTAGTAATCGTGGATCAGAATGCCACGGTGAATACGTTCCCGGGCCTTGCACCGCCCGTCACACCATGGGAGTGGGTTGCAAAAGAGTAGGTAGCAACCTTCGGGGAGGGCGCTTACCACTTTGTGATTCATGACTGGGGTGAAGTCGTAACGAGTAACCGG
+
3542/130:1),+))04867.'..(.1.*-('(./0-++%(+)&%%''--6//0//1&141646601486656536'())+12394+84/8/-.8*''+*--77+%+,25:/*.-,),,*$)'''(),--/%,'(+-,013*5012204,074)2)&)*%))&,-6:.5-,./-.19/2894-,*)'(&%&%'%$$%$&)%&'+.))+/))),''&%%+-(,)+%(((--'**$#&%#&-&$*.)))%)&(')(&))%%$('%('&((&,')&&%&&&*'+/(&&%$%$''%'&%%('$&%%'*%)('&$%&%$&('$'%%$'&',.*(+,*%#((&((('),')*&(&%$(*$%&)%$%*)$'#(%$''#)(&*()+)&$))*.*&%&'%&-$('..478-,(++-(%*'&'()5*'+(+((24&.(('''++59745741131,(+.29650($&',.,5540,1,,,,,,,7+-/1;6$&())+,-+,,//-/33%*&%()234.-,'1(+(%'$'(13746:7541*$(++,/:97457/4/343;95/444:633/:2:2581-65+-,($&%*-1.426468011231-067<935474000/1./,&'&)**+3,+(&(-602())-/5678570+-+*49;9,((')-402-17329240.1,/9781:;7--,++3.268777657,9+,,999882....1444573-,01.0/354:3240+**%+)*-1%5$%))('32+(,),,&*22..6(0)+834041/12484..7-1/09703-(+%%(/+**$'..0440%/&/0,)+,+)*+.,+//.*,110+)+.5-+&&(+)1,+*((*+5;32544*)*((35515.8/,6.,,-,)163,'(&+-'&*(*-56589521.-36&)%(%'%&*-.4<8//451447;6844-32/-,&()-271/('(),--02/30/0,-/3517587550.*-/,,8::5655*)*7425+)01:488950435070.-.),//($((,8,:8*(*+,445968686'()+3+.200758)%')+0-/,%#%()555;9083,*-/)*(),),//),-./,.369;6754455790(*+-/,-1/*)%(%$'(1<8;60
@54ba703b-16f1-46fd-b60c-c8b78e3ad62e ch=14 read=47571 start_time=2019-12-13T05:46:36Z barcode=BC01 runid=2c9cf7bc05858273f10e7d7ec552fc0bd742dc3e
CCGGTTACTGTGTTACGGCTTTAATCATCAATCCACCTTAGACAGCTCCTTCCTTGCGGTTAGGCCACCGGCTTCAGGTGTTATCAACTCTCGTGGTGTGACGGGCGGTGTGTACAAGGCCGAGAACGTATTCACCGCGACATGCTGATTCGCGATTACTAGCGATTCAACTTCATGTAGTCGAGTTGCAGACTACAATCCGAACTGAGAATGGTTTTATGGGTTTGCTTCACCTCGCGGCTTCGCTTCCCTCTGCACCATCATTGTAGCACGTGTAGCCAGCCCAGGTCATAAGGGGCATGATGATTTGACGTCATCCCGCCTTCCTCAACAACTTGTCACTGGCAGTCTCGCTAGAGTCCCCAGCTTAATGATGGTAACTAACGATGGGGTTGCGCTCGTTGCGGACTTAACCAACATCTCACGACACGGGCTGACGACAACCATGTGCACCACCTGTATCATATAGCTATCTCCATCTCTGGAGCCTTTATGAGTATGTCAAGACCTGGTAAAGGAGTTCTTCGCGCTTCGAATTAAACCACATGCTCCACCCGTGCGGGCCCCGTCAATTCCTTTGAGTTTCATTCTTGCGAACATTACTACTCCAGGCGAATTACTTATTGCGTTAACTGCGGCACTGAACTTTGACATCAACACTTAGTACTCATCGTTTACGGCGTGGACTACTAGGGTATCTAATCTATTTGCTCCCCACGCTTTCGGGGCTGAGCGTCAGTTGCAGGCCAGATCGCGTCGCCTTCGCCACTGGTGTTCCTCCATATATCTACGCATTTCACCGCTACACATGGAATTCCACGATCCTCTCCTGCACTCTAGCTGCCTGGTTTCTATGGCTTACTGAAGTTAAGCTTCGGAAAACTCACCACAGACCCTTGCTGCCGCCTGCTCCTCTTTACGCCCAATAATTCCGGATAACGCTTGCCACCTGTATTACCGCGGCTGCTGGCATGATTAGCCCGTGGCTTTCTAATAAAAGTACCGTCACTCGGCTACCATTTCCTGTAGCCGCCGTTCTTCCTTTATAACGAAGTTTACAATCCGAAAACCTTCTTCCTTCATGCGGCGTTGCTCGGTCTGGGGTTTCCCCATTGCCGAAAAATTCCCTACTGCTGCCTCCCGTAG
+
9824/3**(',&,,)*.),/)%+5,40..+5-14/23/3)*072445-,-91+/*((.,71-0646+--4,+040&8322140443623345467:7765697:66'5522136855182311*39758884004305,,,-,5;;<;;83'0./130/,..178970*-+0802524056512+:*++58521234;871,+/10.//0845:0<<,.49;35<9-23:365:664.2,,374124617.-.*+*-.7/,6+-50/0//%'-/0/((%$&'+*)&+'(()--3,68)-892110+29--.556863:2*+9:9<9743+(*()(/+)*-%-2/6-++--36212/)**+044++%''',+)'(+*7+50..36-*'*&*-..9443777315..-6**1/3*-))(455562+/0/3450*,***+,+)),(5/2/+)**+/+'3..-)(+.-16600001/-...298844621+2')()(1,'&,.636747028;638540)&+%)6976;6)'%%(72.1,7*593420-+.//0785291,,$((,+71.+&,2(7+71*379.)-+3/*08;60403)*75&/(%)+*++1')8::**).)*+200.5('+*5.:0999%-++,54;;319;.-.339)8,%**,)025699776/468---0+,-0868765515-,0/036-5+,)*-9//3,9:6,,.,./8-/)70(-3.-&-.54.123,-++34:55572,+,12/-,,0.57;2573*,,1:4766:48541335887928:5++-65776+'(()301/10/&%&'/-7)*+77:775**))-'.2)+1:44/9;0,004.1007/1/2.0*--9--/--+)%'()(+00*++*+)-411(/2//0212-11102116--380/29/73,3.177:24263:9852+3+*48//*$$%%.')3/4829100345)&#%(*.;./.7(**-*'-0*'**.*/88*,.17:7:6*+-2272)(+,(4;9.,,,.1126.0:4762+21,+1-,3.90((1))66.-0:77-*38:.211:3:178-:::;7/))).-/+++,..-,$'0740;217;4+.846;/.7::238281)*+,-,-++../:..231
@6a224b5a-b12c-49e9-9f25-df000291a421 ch=148 read=66340 start_time=2019-12-13T05:46:33Z barcode=BC01 runid=2c9cf7bc05858273f10e7d7ec552fc0bd742dc3e
CTCCTGGGAGGCAGCAGTGGGAATATTGCGTGGGGAACCCTGATGCAGCAACACCGCGTGGTGATGAAGGTTTCGGATCGTAAGCTCTGTGGAAGTGCATTGGGAGAGCTACGGCTAACTTCGTGCCAGCAGCCGCGGTAATACGTACTTGGCGGGCGGTATCCAGTTGCAGGCGTAAAGGGCGTAGGCGGATGATTAAGTGGGATGTGAAATACCCGGGCTCAACTTGGGTGCTGCATTCCAAACTGGTTATCTAGAGTGCAGGAGGAGGTGGAATTCCTAGTGTAGCGGTGAAATGCGTAGAGATTAGGAAGAGACACCAGTGGCGAAGGCGACTCTCTGGACTGTAACTGACGCTGAGGCTCAGCGTGGGGGGAACAAGTTAGATACCCTGGTAGTCCACGCCGTAAACGATGAATACTAGGTGTGGGGGTTTCAACACCTCCCGTGCCGCCGCTAACGCATTAGAGAGTATTCCCGCCTACCGTTACGGTCGCAAGATTAAAACTCAAGGGAATTGACGGGGACCCGCACAATGGCAGACATGTGGTTTAATTCAGAACGCGCGAAGAACCTTACCTACACTTGACATCCCTTGCATTACTCTTAATCGAGGAAATCCTTCGGGGACAAGGTGACAGGTGGTGCATGGTTTGTCGTCAGCTCGTGTCGTGAGATGTTGGGTTAGTCCGCAACGAGCGCAACCCTTGTCGTTAGTTACTACCATTAAGTTGAGGACTCTGGCAGGACTGCCTGGGTTAACCAGGAGGAAGGGATAAAATCATCATACCCCTTATGTGTAGGGCTACACGTGCTACAATGGCTGGTACAGAGATGCAATACCGTGAGAGTGGAGCCAAACTTTAAAACCAGTCTCAGTTCGGATTGTAGGCTGAAACTCGCCTACATGAAGCTGGAGTTACTAGTAATCGCGAATCAGAGATATTTGCGGTGAATACGTTCCCGGGTCTTTGTACACCGCCCGTCACACCATGAGAGTTGGCAATACCCGAAGTCCGTGAGCTAACCGCAAGGGAGGCAGCAGCCGAAGGTAGGGTCCTTGATTGGGAATGAAAGTCAGCAAAAGGTAACCAGCGG
+
.1*+$&,3,.1,17746:87.)'(%.'%'')&12,(+19,,.9:985-30.-*+2-02642)(('(.2*0.;*..92453568,-,),,*+('&&'%$#'&$-/*+%(+,-1.1.+/+)*-*+-07-+,+,)5,/-2//..-+0.0,$*&,*-)21,--('*/++/.9)(&/---246./30/0///5*-0--5+2,3+236;9588965;73*62+.235671+'%&-2,..330225:/+13-.-443523214/03556(98,**&'((,(++2/35+&4662/0/275036/,-0981*)'#7+1762..(%*91:1)1908/.-1++++0--/0/26;631.+..+,,+/012554601.***-2:8963).135+0)6))-0'29,,455*-125-/.16165:53//00096+.,*/73424982-+938)*-03939.)+645.)1.%*,/0/)+*/,)()%%&*,4000,%'%&(-4-5+'+5444340,*,0-1;<2588/,((())001-/-560-08-((()+*,'&&%-*++40212/1)0+778))+-+&'&(''.+.-0+-0-/1136**+.-247618-.511037./02-7),-1)(&%(*)*/8.70+4951,-0*0-..3(,,/6::7861&-,//-00671(*-.71556761/-,.9679/3505+'(+7*-156)(20./1106)(++,972;1+3,,,756;050.,,-40+./+,114(1/-+.**+76;6696274:4:68/-6.+1'-,&('+.3(,08945'074,/8554,++)+0.--,+'*+,-5789787685531++-610-./111:001;::10($&(--%,+41;645:629571799::9:..375382250014:65/27/.8826841/01/4/+/4./*)0:00034457773764626/''%00*84+(+)6//0853545.:/,.2-+('*'%/*+-.135942252212:12.-())5,1,+.51*15,)(+,/14567700--+,($()-+0*'&&&$))%//2./,*-.3030/*%%'))2,0()%,00.-,()**$++8-*-.44550%)(+1
@b429560e-1407-4ff0-aeec-da5120625bbf ch=141 read=56794 start_time=2019-12-13T05:46:47Z barcode=BC01 runid=2c9cf7bc05858273f10e7d7ec552fc0bd742dc3e
CCCGGTTGCAGCGTGCCGCACGGTCATGAATCACCAAAGTGGTAAAGCGCCCTCCACGAAAAGGTTAAGCTTCTCGCCTTTGCCAGCCACTCGCCGTTGACGGGCGTGTACAAAGGCCGGGCATCATTCACCGTGGCATTCTGGTCGCGTTACCGGCATTCCGACTTCATAGGTGGAGTTGCCAGACTCAATCGGACTGAAACGCGCTTTGCCGAGGTCCGCTGTCACCAGAGTCCTTCTACTTGTGGGTCGTAGGGCCCTTGATGACGACGTCATCCCCCTTCCTCAGTTTATCCTGGCAGTCGCTGGTAGCCGGACCCATGGCAGCAAAAGGATAAGGTTTGCGCTGCGTTGCGGGACTTAACCCAACATTTCTAACACAGAGCTGACGGCCATGCACGGCACCTGTCTCACGGTTCCCGGCATTCTCATCTCAGAAAACTTCCGTGGTTAATGAACCGGGTAAGTTCTTCGCGTTGCATCGAATTAAACCACATGCTCCCACCGCTTGCTGCGGGCCCGTCATTCGTCAGGTTTTAACCTTGCGGGCCGGCTACTCACCCAGGCGATTGACTTAACGCGTTAGCTCCGGAAGCCACGCCTCAACCTCCAAGTCGACATCGTTTGCGGCGTGGATTTACCAGGGTATCAATCTGTTGCTCCCCACGCACCACGCCACAGGCGTCAGTCTTCGTCGGGGCCGCCTTCGCCGATGTCACTCAGATCTCTACGCATTTCACCGCTTCATAGATTCTACCCCTACGAGCTCGCGCGCCAGTATCAGATGCAGTTTCCCAGGTTGGGCCAGGGGATTTCATCTATTTCGTATGCGTGCGCTTTTATGCAGTATTCCGATTAACGCTTGCGCCACTCCCGTATTACCGCGGCTGCTGGCTGAGTTAGCCGGTGCTTCTTCTGCGGGTAACGTCAATGAGCAAGGTGATACTCCACTCCCGCTGAAATTGCTTTACAACCCGAAGGCCTTCTTCGCGCGGCGGCTGCATCAGGCTTGCGCCCGGTGCAATATTCCCCACGCTTGCCCTCCCGTGAACAATATCAGCACCAACAGAAGGTTAACACACGAACTTTTGACAACTGTTAGCACCAGCAATGCGTAG
+
76++%/-(,+--*&$$$#&%'%035222,374(*))-(&'((/+2,),.5:+**+%&(),(''&-2&(&&''&'-)*,+31+-))(.)%'&'$%#'$$%$''0042)'),/38*5535),$)&(%&,)'&+-*'*1/0430').,-%+()0+,&#''$).*+(+,4360.'-''()$'/4,-*%%,,,83;36/8.,'%%*(*,,&'++)%&$&''-*,)('(&'&%*0''%'(+*)0+)%'%#%%%('&(&+&-5745%*%(*0-++&))*+/:936:3.)/.3,1-00:+*(.'((&&(/1/((0)2)&*.)00+63(##&-)*%2080%0,8932.-+/,%*%&*$$(,5+%,40+&$$,%*'')'*((2+,-&%&$&$&((.-.%.)'+,'-%)%%'*)(()**,.21.1.7986;(($$%)//0233321'&,/.*+,.+%+00))''$')()*$*,'&)'*00.,/015/7.*((*+$)*/.1;87:0111'./-:2(+0))*'''(*+()'(''&--)2)%&&$$*--;;.-504-6-,+,)/,*')+,-.*$&'((+131)++(++),'%&'(()(%$')/'.,.1(051435:7+-'+504*0,.100,1/344260))'($)%)($0*)&/1---&&$%#&$&$%(%&%)(661)&'&&%&,%&$%$%((*,-&--6760,-'&&*)051,(&..+4/'&&&%((-/&(*0()/35445(/)+*.76/.00*+*''##$&*.,77439.'$$&&%%)),&'''&)*)&/''-4302)-+/31(*93),',%)((1,%*11-(/7,,/-,*$*--,)($%%'&*02-*31-&%$$('%*.*2.+*+0505,(((('((,0+.,.6((-+((&**('-+)'*$(-+'$'&)/)((7)/1(%(1*88;:868/5.,-,/-8302-,*,'05)0($'*%0)2*%()1-,(/((,($+&$'*..,*0)74,&&(0,476;5*''#&+)-)&%*+*,.//7-33/11+./11'%#)',*1/34:6.6-#'&&%%(22+)/54()'(/4484423(%)(-+1()))3+,6,8+0*'(&*&'-)*,.(--/'&%$#&$%&**-7-02043/'$$%$
@bfc51da6-6645-4ff7-95ec-2a59148a25f6 ch=209 read=68476 start_time=2019-12-13T05:46:54Z barcode=BC01 runid=2c9cf7bc05858273f10e7d7ec552fc0bd742dc3e
CTCCTACGGGGAGGCAGCAGTGGGGAATATTACAATGGGCGCAAACCTGATGTAGCCATGCCGCGTGTATGAAGGCGGGTTGTAAAGTACTTCCAGCGGGAAGGAGTAAAGTTAATACCTTTGCTCATTGACGTTACCCGCAGAAGAAGCACCAGCTAACTCCGTGCCAGCAGCCGCCGGTAATACGGAGGGTGCAAGCGTTAATCCAGGTTACTGGGCGTAAAGCGCACGCAGGCTGTTAAAGTCAGATGTCGGGCTCAACCTGGGAACTGCATCTGATACTGGCAGGTCGTAGAGGGTAAATTCCAGGTGTAGCGGTGAAATGCGTAGAGATCGGAGGAATACCATTGGCGGCCCCTGGACGAACTGTTGACGCTCAGGTGCAGCGTGGGAGCAAACAGTTAGATACCCTGGTAGTCCACGCGGCAAGCAATCGACTTGGAGGTTGTGCCAGCGAAAGGCGTGGCTGGGAAGTCGACGACACCGTTAAACTCAAATGGATGACGGGGCCGCACAAGCGGTGGGCAATGGTTTAATTCGATGCAACGCGAAGAACCTTACCTGGTCTTGACATCCACGGGAAGTTTCAGAGATGAGAATATTGCCTTCGGGAACCGTGAGACAGGTGCTGCATGGACTGTCGTCAGCTCGATGTTGAAATGTTGGGTTAAGTCACGCAACAGGCGCAACCCTTATCCTTGTTGCCAACGGTCCGGCCGAGAACTCAAGAGACTGCCGTGATAAACTGGAAGGTGGGGATGACGTCAAGTCATCATGGCCCATACGACCAGGGCTACGCATTGCTGCAATGGCGCATACAAAAGAAAGCGACCTCGCGAAAGGCAAGCGGACCTCATAAAAGTGCGTCGTAGTCCGGATTAGGTCTGCAACTCGACGCTCATGAAGTCGGAATCGCTAGTAATCGTGGAGTCAGAATACCACGGTGAATACGTTCCACGAGGCCTTATACACCGCCAAATCACACCATGGAATTGGGTTACGCAAAAAGTAGGTAACAACCTTCGGGAGGAACGCTTACCACTTTACGCTGATTCATGACTGGGGTGAAGTCGTAACAAGGTAACCGGAAGATAGAGCGACAGGCAAGTAGGTTAACAACATGTTTCTTCTATTCAGCACCAGCAATACGTAAAAAGA
+
,72*')..8:-**,.*121150.0)+.*',(%'*)00533/05;47770-/(&)'15163301..//057-/-*&+$((/-$*,41.1*36:58...-8-)',+))+-5/.+4-8.--*&*-,-27*0,-&1/+($'')(3+*/+%+)$'&*+*'((+/*,-9-097;4/54,681**)+,/60/03-,,*'**-&(%'*.7/8/10%+%),)0+.78766002,-/+(*(*#&%$*%)*6/+-990/0*'&*$),348.8/:089/,)-0--+.042131.''&&%&'+,.0,-(/08-3.8/80.+-4//3(%#*'#',2-,03871-,--/-)*'*/)0.,40%)*2)%'('1,)&'77.*)/*,+/-.09799914:551*,.--(+''&)/3/,'-)4/*./)-4**275/0311),&&'('-3&-*',,*++1/2.')(-.+.*1*#$''&'&++/2')'&$&&%$%%'$$#$$$(&*&''139/,403</,(%&/-0+*)/'-(%'.13825060/-*,'&(&+,054657+***)1.0112&(*'-2..1)(.**,'*'(1+/0561)&++('''(*4),(')*./20,+3-&-'(097:1&38.85869756673597700/.+.)&$%''.30695366-*&*(+0')310326*/0223/-*.'++/0/2*-462-/-05/.2/22'(4/39/25-(42916&-'10()(/234..,%%($)&&)(%))+.3;/0+-,+()&1%,20+*,0768252+12146''%$$%&$&$%)+3,./&%&%%&$''(/)'(%%%('+((&+'''$,,1*$'')(()*.8697/.,)'('%/6&14574674/0397++,',,/3325543/*2&5)'*))*,.//6364-)-'014/2-..++/'/)()---,)',)(*+1/1/'(*,0-01/*-,),(2///3/.116<6.*''%&%%%(((*%(%(()*(()&)*01147/4',&&('*)130)+(,/84))&'&*,*1)--',*.12(3('+((),&),*(,.(*+/.%()*),..84/+,%+++11+*,/0//3%/%%&$().,099:4-3)(21'*(+)/00)+//.-+,)+)/7(++(+-')%$&$#$%&*).6-((**,,'&(,2/(0(%.*)-)$%
@11fdc573-f746-4423-b385-518dce3da15c ch=146 read=78552 start_time=2019-12-13T05:46:50Z barcode=BC01 runid=2c9cf7bc05858273f10e7d7ec552fc0bd742dc3e
CACGGGAGGCAGTAGTAGGGAATTTTCGGCAATGGGAAACCGAAGCCGAGCAACGCCGCGTGAAGGAAGAAGGTTTCGGATTGTAAACTTCTGTTATAAAGGAAGAACGGCTACAGGAAATGGTAGCCGGTGACGTACTATTAGAAAGCCACGGCTAACTACGTGCCAACAGCCGCGGTAATACCGTAGGTGGCAAGCGTTATCCGGAATTATTGGGCGCTAAAAGAGGCAGGCGGCAGCAAAGGGTCTGTGGTGAAAGCCTGAAGCAACTTCAGTAAGCCATAGAAACCAGGCAGCTAGAGTGCGGAAGGGATCCGTGGAATTCCATGTGTAGCGGTGAAATGCGTAGATATATGGAGGAACACCAGTGGCGAGAGCGACGATCTGGCCTGCAACTGACGCTCCAGTCCCGAAAGCGTGGGGAGCAAATAGGATTAAGATACCCTAGTAGTCCACGCCGTAAGAAGCGATGAGTACTAAGTGTTGGATGTCAAGTTCAGTGCTGCAGTTAACGCAATAAATTACTCATACAGGTAGGCCGTTCGCAAGAATGAAACTCAAAGGAATTGGCCCGCACAGAGCGGTGGAGCATGTGGTTTTAATTCGGAAACAGCGAAGAACCTACCAGGTCTTGACATACTCATAGAGGCTCCAGAGATGGAGATAGCTATATGAGATACAGGTGGTGTGCATGGTTGTCGTCAGCTCGTGTCGTGAGATGTTGGGTTAAGTCCCGCAACAGAGCGCAACCCTTATCGTTAGTTACCATCATTAAGTTGGGGACTCTTAAGACTGCCAGTAGCAAGCTGGAGGCGGGGATGACGTCAAATCATCATGCCCTTATGACCTGGGCTACACGTGCCACAATGGATGGTGCAGGGGAAAGCCGCGAGGTGGTAAAACCCATAAACCATTCTCAGTTCAGTTGTGATCGCAACTCGACTACATGAAGTTGGAATCGCTAGTAATCATAGCGAATCAGCATGTCGCGGTGAATATACGTTCTCGGGCCTTGTACACACCGCCGTCACACCACGAGTTGATAACACCCGAAGCCGGTGGCCTAACCTGGGAAGGAGCTGTCTAGGTGGGATTGATGATTGGGGTGAAGTCGTAACAAGGTAACCGG
+
&%)*34')++,.4324,*&%+(/8<738;:5<543+&)(.1**+),3366677858;87470++,(1-)+2+42:1//1+7,./85&33;4:90:-.-)',-,/,.74.8//-2*,*1-**112//06*//133*(&(,(0-.%)*)(,+())(&$,(*+01*/&&$*%-+*0/2-3.-25)(+&%'1601-7019455361-3(4+7,3,+4098++&%$/,,+&'+.**088493-2024(,1411323'140/40,/5.0+*'())*/-.%-.+)(02060..86154673/.---,(,-03'/)*&1/212*,.2*6)7*683222/,&+(+1----+-/986832665234911-.6646/.,).+)(+'$&)11+,),+)'.57577942----,1.3+,-3572,,4.,-45999,+.16;62+,)(+.,',.;6;;+,,/0-1157(+15:43./',*%(*+,.&,-,577001,04.4095750(,,63./287545-/4;8:8774733.'-)*/01(*+++,,,('')-%/9745/))(+(((,*//,.8*.,)+)+($(*)'..4.%&&+8:98+)**&0')+05:9-282-++&**(.+/-'()*).+&'(/204.3-/0/12++*,,0/1+**.-269)*+')+:9//)))369988/11-.0305)+&0(.-('(./5.53:/0/13.*-..911.0139563887/9.97493)')+1+)--+5()'+*122(26.)0.1270<1..3./515522;59,6,26;14.+('%,(++/5476./0+.0.4,/068*(-(&890687775458;:477:99:185*+1++*+/7.3967652*,,-.-'),3:671-/-(/()%44.()'))/24//-0.,-*)14822;30.7;;7:9;9778368;1(**,%'&')($))+11+-&),('-0529//2021:48),.(0-/711$$%)*--944/.1017895..*,-3:.0*+..3:437&5647592524*1+1839:/12///3/-.+,-)5.-.3/74280+,4*182:7416+-494,''(&,*-***+35872-,.-.8700100156390850-')+)+/2659557-4,-01.40
@fca097e6-aab2-4627-8c27-dc3e6d6791d2 ch=470 read=58088 start_time=2019-12-13T05:47:02Z barcode=BC01 runid=2c9cf7bc05858273f10e7d7ec552fc0bd742dc3e
CCGGTTACGCTGACTTCACCCCAATCGTAATCCACCTTAGGCAGCTCCTTCCTTGCGGTTAGGCCACCGGCTTCGGGTGTTATCAACTCTCGTGGTGTGACGGGCGGGCGGTGTAATACAAGGCCGGAACTGTTACCACCTTTGATTTCAGCGATTACTAGCGATTCCAACCATGTAGTCGAGTTGCAGACTACAATCCGAACTGAGAATGGTTTTATGGGTTTTGCTTCACCTCGCGGCTTCGCTTCCCTCTGCACCATCCATTGCCCAGCACGTGTGTAGCCCCAGGTCATAGGGGCATGATGATTTGACGTCGCATCCCCGCCTTCCTCCAGCTTGTCACTGGCAGTCTCGCTGGAGTCCCAACAATGATGGTAACTAACGATAGGGTTGCGCTCGTTGCGGGACAGCAGCAGAGGCTGACGACGTGCGGCACCATCTCACGGTTCCCGAAGGCACATTCTCATCTCTGAAAACTTCCGTACGGTAATCAAGACCAGGTAAGGTTCTTCGCGTTGCATCAATTTAAACCGCATGCTCCACCGCTTGTGCAGGCCCCAAATCGGTGAGTTTTAACCTTGCGGCCGTACTCCCCCAGGCGGTCGACTTAACGCGTTAGCTCGGAAGCCACGCCTCAGGGCACAACCTCAAGTCGACATCGTTTACGGCATTTGGACTGCCAGTTATCTAATCCTGTTTGCTCCCACGCTTTCGCACCTGAGCGTCAGTCTTCGTCAGGGCCGCCATGCAGTATTCCTCCAGATCTCTACGCATTTCACCGCTACACCTGATTCTACCCCCCCTCTGCAGACTCAAGCTTGCCAGTATCAGATGCAACCGGGTTGCAGGCCAGGGGATTTCACATCCTGACTTAACAAACCGCCACCGTGGCACGCCCAGTAATTCCGATTAACGCACCCTCCGTATTACCGCGGCTGCTGCTGGCACGGGTGTGGTGCTTCTTCTGCGGGTAACGTCGTGAGCAAAGTGCTTGCCAGCACTCGCTGAAAGTGCTTTACAACCCGAAGGCCTTCTTCATACACGCGGCATGGCTGCATCGGGCACGCCCATTGTGCAATATTCCCCTGCTGCCTCCCGTAG
+
+0+0/811'&#%%00551/330&(--('*0.3303-.-+)&.$)+/92362,,..0&-3-%3779004,.,1/4)5-50/700+6+))-*-(3,7/76567,1(,*+(&*()))'%&$%()(.-2,+.*.+%052'%$$#&($&%%($%%)..-/5./,-(+-23-3'-%)',,&,()+0.-1.;37116888:9;/;,.+5./11,0857+9<;+899<25::,+.14013523/..2/181,/2-2<,,2312257:;96370+)&%(*--/21/.&#$&)*,*'),./1//)47,+'')+3//1<...:680*+,,.6::*-6587670+***,,+-3554553'432(,',.&)(&(34,*')*2,-.8999650/01-0004+1116574776344+'*-.*)&%%##%#('(*//.,*+(,'$$$&&&%)%%*77724077245-+*),0,-//1:7898997340134.1343,'+%&)()%&*/3448:<456433050;88:745-1)'&%'+&-'5(54456$(*.06958/0713030228(2/676-%&&))*.-('(*9;*//,-,/,,0-/./1/120997+'.+7*43+,,((1.0,,-./2,.359*0*0*181456776..92,..053212+4,0412469987;7/,/+*'+-&,+(('%-,%,*..2535:98561176)*+-4.'+*+-20/(+,39./02736332336<:769+/0/-)&*'&/(.$&&'*85615-.,/0111/.1..'-34,158699-+')&&(--712/114361,+.*',(/1.1*.(#&'')1,*,,-:5.0110+0%'&'(++)%')*.30+/(+)).54+(**,/'')1.//1../73/3,++$'$%'&)(%)(,*(')+/33774/)2'($$$(%/3*,61+2..:12-'(+,3/,,+*,-1,*$%).%%%#&+(%(+-/.40013-3**09411*%)(&&%-51,,../-$'&'$$#()+',+/)/,),))+1**./).2('**-249072284,+)+*,)..700/*.1129988+4**%...970.7,/+40701364;7-(-.,-.8/98,*1,*
@0bba2318-2db8-4c13-9822-d3bb6d82eb7f ch=23 read=77694 start_time=2019-12-13T05:46:57Z barcode=BC01 runid=2c9cf7bc05858273f10e7d7ec552fc0bd742dc3e
CCGGTTACCTTGTTTGACTTCGCCCCAATCATCAATCCCACCTTAGACATTTTCCTTCCTTGCGGTTAAGGCCACCGGCTTCGGGTGTTATCAACCCTCGTGGTGTGACGGGCGGTGTGTACAAGGCCCGAGAACGTATTCACCGCGATATGCTGATTCGCGATTACTAGCGATTCCAACTTCGTATGGTCGAGGTTGCAGACTACAATCCGAACTGAGAATGGTTTTATGGGTTTTGCTTCACCCTCGCGGCTTCTTCCCTCCGCACCATCCATTTAACGCTGCGTGTGTAGCCAGGTCATAAGGGGCATGATGATTTGACGTCATCCCGCCTTCCTCCAGCTTGTCACTGGCAGTCTCTTCAGAGTCCCCAACTTAATGATGGTAACTAACGATAGGTTGCGCTCGTTGCGGACTTAACTTAACATCTCGACACGAGCGACAACCGGCCACCACACTTATCTCATATAGCTATCTCTCCATCTCTGGAGCCTTTATGAGTATGTCAGGGGCCTGGTAAAGGTTCTTCGCGTTGCTTACCGAATTAAACCACATGCTCCACGCGCTTGTGCGGGCCACCGTCCGTTCCTTTGAGTTTCATTCTTGCAGACATTACTACTCAGGCAGATGCTGTGCGTTAACTGCAGCACTGAACTTTGACATCCAACGCCAGGTACTCATCGTTTACGGCGTGGACTACTGGGGTATCTAATCCTATTTGCTCCCCACGCTTTCGGGACTGAGCGTCAGTTGCGAGCCAGATCGTGCGCGCCACTGAAGTGTTCCTCCATATATCTACGCATTTCCTGCCACTTTACATGGAATTCCACGATCCTCTCCTGCACTCCACCAGCTGGTTTCTATATTTACTGAAGTTAAGCTTCAGGCTTTCACCACAGACCCTTGCTGCCGCCTGCTCCCTCTTTACGCCCAATAATTCCAGGATAACGCTTGCCACCTACGTATTACCGCGGCTGCTGGCACGTAGTTAGCCGTGGCTTTTCCTAATAAGTACCATCACTCGGCTGCCATTTTCACCAGCCGCCGTTTAATCCTTTATAACAGAGTTTACAATCCGAAAACCTCCTTCCTTCACGCGGCGTTGCTCGGTCAGGGGTTTCCCCATTGCCGAAAATTCCTGCTGCCTCCCGTAG
+
,)3+-8,-516+..(&)/6-,(**3,--/36583;/37*+302/))%%$#$%('(+0.(((+,2414*+0139///-,+..0)5/+-,2000355<6,,,.088975664::971--,)32567,0,6,+,*-12,./410.52-.)$'%*/0977:;9123024,++-(1-,330'.%'+2,%)%&&+002-/+1+&-+.)(&&&59./0,0520/1,0956/:<<-676;/6::+(+4-2129+,4)/,7*)/*+-08--16//*-5/1<:527)&&'$$%$'(-,.+,.,1-')-22-0/0-43.,03)('')331./49988,::-*764./.**+)*+0/..3-//+,.2553.,-2(,*++,/79.//-/,0,,+0.0116553220-.10.-+9585777043.0171*1,5+'%&,1/00/,,,/0340/454596857,2+/*-)&'$&,+//013//*+%01137333,3761./-.15-+-'+2**+,**)+0337105)(*''+1/05,+2-8159*'''0*)*-(*0,/0/3.2;798112345335%,%,(**,*/*/)11-+%'(')+&'+5021952)168777:<27100(-02&/'')/,,--269:'(&+(*((-&,)+-649878-(.$&',/4(*-/'--*,.(0)+%'&'),(-/8978765:601397496:887*))'06102//04:7/.'(*5/-/,951*&,*-1:1.&4/)2-0015788473;23%'.4842/,,,%$&$&-09566,+(&',//.&.-)'(-47773%-&)(0;-/*)()*%&'($%&'-'..(3./.''(-.4'(-/.-**-*,+,&$'''*+,.0+77--./'&'&%)*,,2--6/.+-3860281/61../5/001073&(&%&+*.458<510,/8,+36;;38151)263899;+0%.3-39;9628317;229121.004;359.0+22569:,:+)+//240:,+,6.641-/-0+.''.5153(+).;677+-/0054/*-0,0::/.%&%()36258475*('(,0.7,**.22(&+(2;,+/4;621.18;35:788-9:75;835243;450<///3-630**4.(2:)285,./7,08/5;9021*')*//+(%)+1-.746
@66f5f35c-630d-48ad-80f0-b1a7ba6f79f1 ch=28 read=47229 start_time=2019-12-13T05:47:19Z barcode=BC01 runid=2c9cf7bc05858273f10e7d7ec552fc0bd742dc3e
CCGGTTACCTTGTTACGACTTCACCCCAGTCATGAATCACAAATTGGTAGCGCCACTCCGAAGGTTAAGCTACCTACTTCTTTTGCAACCCCTCCCCATGGTGTGACGGGCGGTGTGTACAAGGCCGGGAACGTATTCACCGTGGCATTCTGATCACGATTATAGCGATTCCGACTTCGATCGGGTGCGGAGCTCAATCCGGACTACGACGCGCACTTTATAGTCCGCTTGCTCTCGCGAGTCGCTTCTGCTTTGTATGCGCCATTGTGCGTGTGTAGCCCTGGTCGTAGGGAGCCATGATGACGACGTCATCCCCACCTTCCTCCAGTTTATCACTGGCGGTCTCCTTTGAGTTCCCGGCCGGACCGCTGGCAACAAAGGATAAGGAGTTTGCGCTCGTTGCGGACTTAACCAACATTTCACAACACGAGCTGACGACAGCCATGCAGCATACCTGTCTCACGGTTCCAGGCACATTCTCATCTCTGAAAACTTCCGTGGATGTCAAGACCAGGTAAGGTTCTTCGCGTTGCATCGAATTAAGTATGCTCCACCGCTTGTGCGGGCCCGATCAATTCATTTGAGGTTTTAACCTTGCGGCCATTACTCCCCAGGCGGTCGACTTAACGCGTTAGCTCGGAAGCCACGCCTCAAAGGGCACAACCTCAAGTCGACATCGTTTACGGCGCGGACTACCAGGGTATCTAATCCTGTTTGCTCCCCAGCATCGCACCTGAGCGTCAGTCTTCGTCAGGGGCCGCCTTCGCCACCGGTATTCCTCCAGATCTCTACGCATTTCACCACTTTACACCTGGAATTCCTACCCCCCTCTACGAGACTCAAGCTTGCCAGTATCAGATACGGATTCCCGGTTGAGCCCGGGGATTTCACATCTGACTTAACAAACCGCCTGCGTGCTTTACGCCCAGTAATTCCGATTAACTTGCACCCTCCGGCAATGCCGCGGCTGCTGGCACGGAAGGTTAGCCGGTGCTTCTTCTGCGGGTAACGTCAATGAGCAAATTATTAACTTTGCTCCCTTCCTCCCCGCTGAAAGTACTTTACAAGCCCGAGGCGCTTCTTCATACACTGGCATGGCTGCATCAGGCTTGCGCCCATTGTTACCAATATTCCCCCCTGCCGCACTCCCGTAGGAG
+
78274<34/5/-06).0134851.7:5/468.0007611118)4('$)%)--.7,/./)(-3+,(0/3+02+0+)%+,500:;.-.1'634+),47,237:825112.646-7264.6468978:9/<9485,30362/38,5,2..0;2411()'))*1-'&)*1..18/5/,,05+,%*)'.*.*,(),$*19,;33//5.-(%'*-.-.'*')-5+&(''112/347//0/0757-%())(),+.,'))1,).,02546;.:,'%%')(-0+,011<4/3770-+'*//$'6:35/0(')%&346588907;-+277;7737)+.3<,,+2.22-9,%--..5))3**-389040&/.80;6741001111122:)1.9/4,.,')05))//334,4,+*/8*)&'+()(*/84080-,+5*,+3-)3355/44/0/-164:990+/(&,05/777--,-2:90:)'%)($)).1/197984440073,+5/8:68:<::6991.1403*+)*++-/3<889856316...13&%),(&%$((-+555536:0.2/-/76*+-23)%'*//74;655;,+)*(3;;00:2414//0565-6-++/08:**220,./.988090:/2/0.445548*2*5*/73315:8966*+47./0097:68293898::69:87;4-,+..1<6;877435/5450219)+:698566;156+952)()+',/3557:8876778..---;<9476.05;22668:9:98;;140+1889;9322*3&*'--01256766<42358#)'*'(*77954)*)+/2&&'2.4.0,..+',&'),09963-0.5//5022545'(,-*6(4&4.041'0*7(*+9-)+470(6:**45441/,-'&%2+88;89;235357480-+0)(+,20)*-.243844242713'%%&(*/7420//($(&+'/85617222540)(&')+&'+-073248*62034:34:9760/'0(2987884810/.(''&(,,3/4.(+.(&,,3.((/.931:;/,:8936+)(%()*)(-(,'(/+(%*(4%'3,47:2-,*,&&#%*,+./74---,-9-58321*-,7;+*20,0)')(.//%,*52:4.*++-('*(*//:3*.25.--
@1e1fd131-81c1-40cc-a32a-12a14c8c2ffb ch=121 read=74466 start_time=2019-12-13T05:47:25Z barcode=BC01 runid=2c9cf7bc05858273f10e7d7ec552fc0bd742dc3e
CTCCTACGGGGGGAGGCAGCAGTGGGGAATATTACAATGGGCGGCGCAAGCCTGATGCAGCCATACCGCGTGTGAAGAAGGCCTTCGGGTTAATAAAGTACTTTCAGCGGGGAGGAAGGAGTAAAGTTAATACCTTTGCTCATTGACGTTACCCGCAGAAGCACCGGCTAACTCCGTGCCAGCAGCCTAATACGGAGGTGCAAGCGTTAATCGGAATTACTGGGCGTAAAGCGCACGCAGGCGGTTTGTTAAGTCAGATGTGAAATCCCCGGGCTCAACCTGGGAACTGCATCTGATACTGTAGCGAAAGCTTGAGTCTCGTAGAGGGGTAGAATTCAGGTGTAGCGGTGAAATGCGTGAGAATCTGGAGAATACCGGTGTGAGCGGCCCCTGGACGAAGACTGACGCTCCAGGTGCAGCGTGGGGAGCAAACAAGTTAGATACCCTGGTAGTCCACGCCGTAAACGATGTCGACTTGGAGGTTGTGCCCCTTGAGGCGTGGCTTCCGGAGCTAGCGCGTTAAGTCGACCGCCTGGGAATTTACGGCCGCAAGGTTAAAACTCAAATGGTGGCGGGGGCCCGCACGACGGTGGAGCATGTGGTTTAATTCGATGCAACGCGAAAGACGCACGGTCATACGAACTTTCCAGAGATGGATTGGTGCCTTCGGGAACTGTGGACAGGTGCTGCATGGCTGTCGTCAGCTCGATGTTGTGAAATGTTGGGTTAAGTCCGCAACGAAGGAAAGCGCAACCCTTATCGCTTTGTTGCCAGCGGTCGGCCGGGAACTCAAAGGAGACTGCCAGTGATAAACTGGAGGAAGGTGGGGATGACGTCAAGTCATCAGCCCCACTTACGACCAGGGCCACGATGCTACAATGGCGCATGGCTTGACCTCGCGAGAGCAAGCGGACCTCATAGTGCGTCGTAGTCCGGATTGGAGTCTGCAACTCGACTCCATGAAGTCGGAATCGCTAGTAATCGTGGATCAGGAATGCCACATTGAATACGTTCCCGGGCCTTGTACACACCGCCCGTCGCACCATGGGAGTGGGTTGCAAAAGAAGTAGGTAGCAACCTTCGGGAGGGCGCTTACCACTTTGTGATTCGCGGCTGGGGTGATGGTAACAAGGTAACCG
+
*+.(&')'/420().2++,,/360/.(,/+()($*594,1.,,+*+,.01397221',*$&(**'08/5,1%'(,+'+)-0-.-2305-+/*&&06/()---,3(&*)&47+))()+)+%()/;3106.6-./451-+015+6*)&))/..062+,(.$$$'.035311.5.//93879;43)'(,%')(,+31;869667885928-6**+)*(&/*0129<66&6+99355413/2+,0+(04;1//;04.4:+-)+(''+1/*3:9+./*'+'+&1123::-9124320.,-,.//23&),3+*,)%%%%(&),.')277+),346-33051/2(+72/)(./4:9+.0*)0/*&&'&%&,-:7-**(0.49:7801$&(%)/53;3*'11111.8.-,.//14737,.030..)++-/413-*.35;464(,(.+(..889((+4..0564/10198798/20/,,+-,.*(&-**&,,5(-*.0+*,0,+)3.56094304*-&*%*,*)+,0*5+8,423316;575.*0))'*,)'),51534.)+.-7.4:9//0195/-%%'&$%-/2,09)))&'(%)5991.+,,7432387<;6:8;70/0/0711*+(,2,)+)$&'()-.*$($&''+*13+3)*()*+:85+/./0.34;:5;.;;5101.,,%+-'+09:;:99888;8:9:9758456732'*+3;200080--)8(0./021,*3*((423,)**)**&'+-2.90<-/,++/&&43**7;678448.9//(5/6/8418247.9)5-.///89:80-+))+081557:0-1-2.51586/22786332.&*/5589+'03/+%'*((*+,084477..()'&)+18583:21::86+2-,'&'(*3543/-+'*''*18-949./3//%'$('(*,,84964610+0+/0/1*,,,17726243354738-.0/1,--/:4;83//,..318111::;:9:44/04339412+-.+/93353252)'(.(/$'&#%')+-/2:/89+-98486:78:76++',*.-,2,,+68,%)(&))*'&&$$(---173/9/+,1//1,5++6:0/6:0.2465:412/-0//2.)%'%('(',515;)7.0;:98
@123e9f6c-3630-4340-baf8-5bf0ca4e286c ch=32 read=62412 start_time=2019-12-13T05:47:23Z barcode=BC01 runid=2c9cf7bc05858273f10e7d7ec552fc0bd742dc3e
TTGTTGTGCTTCGTTCAGTTACGTGCTGGATTAGCTGAAAGTTGTCAGTGTCTTTGTGTGTTAACCTGCGCCTGTCGCTCTATCTTCCGGTTACCTTGTTACGACTGCCCCAATCATCAATCCACCTTAGACAGCTCATGCCTTCCTTGCGGTTAGGCCACCGGCTTCGGGTGTTATCAACTCTCGTGTGGTGTGACGGGCGGTGTGTACAAGGCCCGAGAACGTATTCACCGCGACATGCTGATTCGCGATTACTGGCGATTTCAGCCATGTAGTCGAGTTGCAGACCTGTCGAACTGAGAATGGTTTTATGGGTTTTGCTTCACCTCGCGGCTTCGCTTCCCTCTGCACTGCATCCATTGGCAGCACGTGTGGCAGGTCATAGGGGCATGATGATTTGACGTCATCCCCGCCTTCCTCAGCTTGTCACTGGCAGTCTCGCTAGAGTCCCCAACAATGATGGTAACTAACGATAAAGGGTACTTGCGCTCGTTGGGACTTAACCCAACATCTCGACACGAGCTGACGACAACCATACCACCTGTATCTCTTATAGCTATCTCTCCATCTCTGGAGCCTTTATGAGTATGTCAAGACCTGGTAAGGTTCTTCGCGTTCAATTAAAGCATGCTCACCGCTTGTGCGGCCCGTCAATTCCTTTGAGTTTCTTGCAGACGTACTACTCAGGCGGAGTACTTATTGCGTTAACTTTGCAGCACTGAACTTTGACATCCAACGCGGTACTCATCGTTTACGGCGTGGACTACTGGGGTATCTAATCCTATTTGCTCCCCACCTTTCCGGGACTGAGCGTCAGTTGCAGGCCAGATCGTCGCCTTCGCCACTGGTGTTCCTCCATATATCTACGCATTTCACCGCTACACGTAGGTCCACGATCCTCTCCTGCGCACCTCTAGCTGCCTGGTTTCTATGGCTTACTGAAGTTAAGCTTCAGGCTTTCACCACAGACCACTTGCCGCCTGCTCCTCTTTACGCGCCCAATAATTCCGGACTTGCTTGCCACCTACGTATTACCGCGGCTGCTGGCGTAGTTAGCCGTGGCTTTTAATAAGTACCGTCACTCGGCTACCATTTCCTGCTTAGCCGTTCTTCCTTTATAACCCAGAAGTTTACAATCAAAACCTTCTTCCTTCACGCGGCGTTGCTCGGTCAGGTTTCCCCATTGCCAAAATTCCTGCCTCCCGTAGGAG
+
$0'2+&+)029636;3*,4,&(&+''&+/'*&$#$&')).(20-.5-86654/7/**01,5-4-35/)*+,00,13455877669588+33:-/546'+3&**+13+0/.))2,//::25175).&*(%&++$**61'%&*++2.2+322,131.4::;77.6,,6:7/;8311/-3-4+++0+.+1/++788878:5992/433741+/.-*)0.''+*./,%),2;5,-+*+-49786550+040.15549/3)+1//0)8-)'%((*-178442/,011-0,.,+(#%(0**-/,*0+-779:3;<7.52915::-.037238:00./(0./521312-7))+3/-((&'*++;2*8)(%%')*+22330++)),200/,,(-52/39333336<1//../0074:;6*-38;8861**,-)).356.5)(((5633,+.%'+/06::..(.29545868411...50++,+5+)*(&&,'*%''),,,04(172,,'/%/+(+(++)+6613423)&%--0/4769787;,+&-,*07000--**'),*,(,//.54/.-.1,+-////.&%(%')'&**&')+2,//.**1886/*(*.'/)789<1--,-4,&','+'(&)*-,,-.(+94/7/./7---*/+',-/76:827:.,&*,,,&/3/1%)+3'-)+00/04*.45)%)&-)+-0'//-20433.),*++,+,,*444.3-160-02437'1(301()&'(/33553098&,)*),,18532,1+(,-)./283/;0--,),4-+./346+'(&'-1.2.94+255788888'707--,/3/600/76265424//-+14**)'$.-3846469,/,/.250,+))%*.+*)0-%%%'')*%+#,&&)/-//16955500.,*+%($)**1,++,-88;9:;1;2613..,+,,(*+,/006854.11650.95398+'(,*,.0489()/*().*28656658350:1--00'-4*/,1144802450+,)&'...3:556/'/'1'%).13..,,+,--.4-+,6576;../8/141)())&--)12),+1:883//1/3210*,+)):71.,,(&#'%,+,1946:7%&*&(,--2,')),'&0;.,17144-88/3:8978:985;1%.+-'10/-70-,.0/5.+.1,9(38:/.5<4/4$'-.,-,(&%&''23*)+)6-*-
@e6fa130b-9c7b-417e-b825-2030b510af10 ch=28 read=47231 start_time=2019-12-13T05:47:22Z barcode=BC01 runid=2c9cf7bc05858273f10e7d7ec552fc0bd742dc3e
CCTCGGGAGGCAGCAGTGGGGAATATTGCACAATGGGCGCAAGCCTGATGCAGCCATGCTGCGTGTATGAAGAGCCTTCGGGTTGTAAAGATACTTTCAGCGGGGAGGAAGGGTAAAGTTAATACCTTTGCTCAGTGACGTTACCCATAGAAGAAACACCGGCTAACTCGATGCCAGCAGCCGCGGTAATACGGAGGGTCACAAGCGTTAATCGGAATTACTGGGCGTAAAGCGCGCAGGCCGGTTTGTTAAGTCAGATGTAGAAATCGGGCTCAACCTGGGAACTGCATCTGATACTGAAACTTGAGTCTCGTAGGGGTAGAATTCCAGGTGTAGCGGTGAAATGCGTAGAATCTGGAGGAATACCGGTGGCGAGGCGTTGGACGAACTGACGCTCCAGGTGCAGCGGTAAGGAGCAAACAGGATTAGATACCTGGTAGTCCACGCCGTAACGATGTCGACTTGGAGGTTGTGCCCTTGAGGCGTGGCTTCCGGAGCTAACGCGTTAAGTCGACCGCCTGGGGAGTACGGCCGCAAGGTTAAAACTCAAATGGTGACGGGGGGGTACACAAGCGGTGGAGCATGTGGTTTAATTCGATGCAACACGAAGAACCTTACCTGGTCTTGACATCCACGGGATTTTCAGAGATGAGAATATTGCCTTCGGAACCGTGAGACAGGTGCTGCATGGCTGTCGTCAGCTCGTGTTGTGTGAAATGTTGGGTTAAGTCCCGCAGCAGGCGCAACCCTTACATCCTTTGTTGCCAGCGGTCCGGCCGGGAACTCAAAAGGAAGTTGCCAGTGATAAACTGGAGGTGAGGTGTCGGTGACCATCATGGCCCGACCAGGGGCTACACGTGCTACAATGGCGCATACAAAGAGAAACGACCTCGCGGAAACCGTGGACCTCATAAAGTGCGTGTGGTCAGTTGGAGTCTGCGAAGCTCGACTCCATGAAGTCGGAATCGCCAATGTCGTGGATCAGAATAAGTGAATACGTTCCAGGCCTTGTACACCGCCGTCACCATGGGAGTGGGTTGCAAAAGAAGTAGGTAACAACCTTCGGAGGCGCTTACCACTTTGTGATTCATGACTGGGGTGGGGTATAAAGGTAACCGG
+
(&(+*71+-,+248-31/55+*,,.270-**165097*+889)3962222-/%2,3-),+,04436346.-(&'1,,,0-8252.0792++-/./881.//.69,())-).*$*'56++81()%)%$*(),-.)+./-,1.5..5,$$&'-0&,--+.47000/13220'%'&*)*%,--5+****.3:334720.-&'%$(//-1/3/5/23&,)(-++.+,-('((*1/+..-,-(*-3(0,:<:,2-4-1872140.+($+,*(-').638+(/-''1//,+&).152++++,8*-%')*++,)*+--145,.)4,00,--0./1+/665/...2742464155980,+,.46950).,1,..151017)(),+0*%(,,83-+-)-../23/4'(4315-,-*')+*%*(')*57+22+-&3)+*543/++.6376/91./68:4053)*))*.//432622-+-+604195('/(,-6-37262310++,*,-/350,,)+,2+*-..6896894305+((**11542/258+9190.00++3(:982*,+,/,140-(&'&+*//1+-/.2.2(+-+0'((2.8.14260.-0039..-..5:676602/.1/-0+02.7.-/114('*,*-&08</.,-+*,6564697.8.+1/.34/7-82756..0--*,01899555/4///9991/21146688-7,,+2,*01+*)-,5866:430063+)++&-))00(,.6/8/()'&))6-.6/+/305:655495502-.+-75+50190;/)*-*,&,1),2..-../22)+,0,*+*-'$&&'&''(-%'%'+-.1%('++,'%,,8/61))*))*%))+*%)(-.6-1/..4776789+)*(-0**-16678.,/,+1+.+*(,4/1.-02-9:.,;:--*)(+.01'+.-1*)((((')())&).60+2568+,*1++,4&/,,,2&'$,)./&&*-/60/0**+,-)')))*822:256/().11())$'()+18..0-1.-.,-4-,.&(*/51-014487+%'')+'1322)0)2-89<:29//230/5/-5-+)30()2145;1,/0046689,)*(-,(*((+',)(-97756
@da936363-03b8-427c-a168-fbcbc8d93d6e ch=107 read=106470 start_time=2019-12-13T05:47:40Z barcode=BC01 runid=2c9cf7bc05858273f10e7d7ec552fc0bd742dc3e
CCACTCCGGGAGGCAGCAGTGGGAATATTATTACTGTATGGGCGCAAGCTGATCGCAACCATGCCGAAGAGGCTGCAGGTTGTAAAGTACTTTCAGCAGGGAGGAAGGGTAAAGTTAATACGCTCGTGAAGACACCCGCAGAAGAAGCACCGGCTAACTTCGTACCCCAGCAGCCGCGGTAATACAGTGCAATAATCGTTTACTGGGCGAAGCGCACGCAGGCAGTTTGTTAAGTCAGATGTGAAATCCCAGGCTCAACCTGGGAACTGCATCGACTACTGGCGGCAGGTCTCGTAGAGGAAGTGCAGAATTCCAGGTGTAGCGGTGAAATGCGTAGAGATCTGGAGGAATACCGGTGACCCCTGGACGAAGACTGACGCTCAGGTGCGAAAGCGTGGGGAGCAAACAGGATTAAGATACCCTGGTAGTCACGCGTAAACGATGTCGACTTGGAGGTTGTGCGCTTGAGGCGTGGCTTCGGAGCTAACGCGTTGATCGACCGCCTGGGAAATACGGCCGCAAGGTTAAAACTCAAATGAATTGACGGAGGCCCACTGGCGGGAGCATGTGGTTTAATTCGATGCAGCGCGGGCACACGTTAGCATCCAGAACTTTCCAAGAGATGGATTGGTGCCTTCGGGGCTTCAGGAGACAGGTACTGCATGGCTGTCGTCAGCTCGTGTTGTGAAATGTTGGGTTAAGTCCGCAACGAGAGCGCAACCACTTATCGCTTTGTTGCCAGCGGTCGGCCGGAATAAGGCGCAGTGATAAACTGGAGGAAGGTGGGATGACGTCGGTCATCATAGTACCACGACCAGAGGGCTACACACGTGCTACAATGGCGCATGCAAAGAGAAGCGACCTCGCGAAACAAACGGACCTCGCAAAAAAGTGCGTCATGGTGGATTGGAGTCGCTCGACTCCATGAAGTCGGAATCGCGCCAGCCAATCGTGAATCAGAATGCCACGGGTGGGCAAACTCTCGGGCCTTACACCGCCCGTCACACGAAGTTGATAACGCGAAGCTGGTGGCCTAACCGCAAGGAAAGGAGCTGTCTAAAGGTGGGATTGATGATTGGGGCGAGTCGTAATGAGTAACCGGAAGATAGAGCGACAGCAGAAATGGAGTTAGCAGGCTGGCTGCTACAGCACCAGCAATACATGCTTACCG
+
('#(+/(+3-+32/558263.6.*-,-/*%,'&+.+'$''05-,00:'2)))*(&&*'/421%&$$%*&&()''$$#++)/%'..*&()/08:6..0&24))*'*',+&'+;7-.8260''$&&.+/&++$$#&.2,%*((-,%*)'--3+&)(&)-(.*/+-,03/++,3316248.5,-)(*)%'($%%$%'****)0()-150*&%'*'))+')'*&*./).7;1,.9/3.41***+-3%'50*.+'#')+20(0-06592.-)'&')+-')%((+++*(()+)*'+,1.++)'&**(''**)-,/4221)'2)*&$%,.4963484001-03-..//78<.+-,(6.09'(&%%$')1/)0459/-0+)),*,533474/6---..2.**.12-7.(,/0:02)//&5)4,*,:7;9/,.40/0-1(**1-.11&,....:910-+,020551:--).&(&'(',,)646/.5-5(+))*120.--,0+&(035298017/5:,1)'(-2+..)(*,*24276<<78878:73.0225268-.$,)14-,75,,&'-+&+.72/-/33<71264/,*.*11++&%(''(&($'&$(&%&$&''%&(*)/6),'/'&&+,.,0&5)*+534:730(-*%&%)&$%$$')-*0,,&,.5535*(&'&(*.79.(.-048,1-*).,511127/440011)+1*+-1/5+&'%++.30),/&(,.100('+()*07220./.1:44/..+.,()$&&''&&(&)))-.02-,./.*1+*4,5/167166765/+&'&$'+-&'$%$$)'&)+01;10&/***++,0/+-.,-+%)*.20350*-+.+357''(')+)*8579875830)/(+7(-0841..0&'22:14,,/./563)()(')3+000-),+,*.00413.3*&+.01002+5,8.1./)/0+(&'+0/2054)746/-/95++)%(%*,''(%%&')&%(*-+0')()()'&'+*450.,-'(%(&)'(+-+++594'0'')&%#0+11/0--395502/0+--2&(&'((222300;,'&4)5.+-/+,,.*.,+)('%%&+).,,+('&$%'/630-+,($*(-*+../4.)%*()(/-*+/$((0(%)%()(&'$%$$((&'(*.0.6,'()++(/&)&')&&&%$
@2be1f90f-9562-480b-b26f-f47f712e6e0d ch=185 read=110479 start_time=2019-12-13T05:47:38Z barcode=BC01 runid=2c9cf7bc05858273f10e7d7ec552fc0bd742dc3e
CTCCACAGGAGGCAGCGAGAATATTGCACAATGGGCGCAAGCCCGCAGTCATCATGCCGCGTGTATGAAGAAGGCCTTCGGGTTGTAAAAAAGTACTTTCAGCGGGAGGAGTAAAGTTAATACCTTTGCTCGTGGCATTTACCCGCAGAAGAAAGCACCAACTAACTCCGTGCCAGCAGCCCGCGGTAATACGGAGGAGTGCAAGCGTTAATCGGAATTACTGGGCGTAAAAGCGCACACCAGGCGGTTTGTTAAGTCAGATGTAGAAATCCCCGGGCTCAACCTGGGAACTGCATCTGATACTGGCAAGCGAATCTGTAGAGGTAAAATTCCAGGTGTAGCGGTGAAATGCGTAGAGATCTGGAGGAATACCGGTGGCAGCGGCCCCCTGGACGAAGGCTGGCAGCTCAGGTGCGCGAAAGCGTGGGAGCAAACAGGATTAGATGCCTGGTAGTCCACGCCGTAAACGATGTCGACTTGGAGGTTGTGCCCATGAGGCGTGGCTTCCGGAGCTAACGCGTTAAGTCGACCGCCACGGGAATTACGGCCGCAAGGTTAAAACTCAAATGAATTGACGGGGGCCCGCACAAGCGGTGGAGCGTAATGGTTTAATTCGATGCAGCGCGAAAGACCTTACCTGGTCTTGACATCCACGGGAAGTTTTAGAGATGAGAATGTTGCGCTTCAGGGAACGTAAGGACAGGTGCTGCATGGCTGTCGTCAGCTCGTGTTGTGAAATGTTGAGTTAAATTTTAACGAAGCGCAATATATCCTTTGTTGCCAGCGGTCGGCCGGGAACTCAAAGAGATTGCCAGTGATAAACTGGAAGAATTCGAGGACGACGTCAAGTCATCATAGCCCTTGACAGGGCTACTACGATGCTACAATGGCGCATACAAGAAGAGCGACCTCGCGAGCAAGCGGACCTCATAAAAGTGCGTCGTAGTCCGGATTAGGTCTGCGCTCGGCTCCGTAAAGTCGGAATCGCCTAGTAATCGTGGTCAGAATGCCACGGTGAATACGTTCCCGGGCCTTGTACACACCGCCCGTCACACCATGGGAATTGGGTTGCAAAGAAGTAGGTAGCTTAACCTTCGGGAGGGCGCTTACCGCTGTGATTCATGACTGGTGCTTCTTAAGGTAACCGG
+
+-+*)((00-//0/0.**()2--.4+++/194//('%,15)06.&/('*'&$&()+/3./,-,.13561+,+**/94:4&*(18+0398/.(')'**-2.*)(,/+'*)&**,52,//101568079./65+++%+%,3,+,40'+''.*%)*)'*&,*&&/0.4//15+-(51.).)+.,+&*(/..6///2,+-(%))008946.3.1.1413//-0*.0830,%+078*()**(*%-.,397&08<,*/824,.5()+002'&*.+0/7:-(3.--3,(/3/15421034423/.-.037979563+,&'0+,*+')(()()-,+0+6.+(/1//*)()/7,+03*,*(())'*(+*+-2.)*((+-77:5816/-++/+239770(,558**()))&/,/++/12169:22+''*-+)*329;-)*-6;3:056,.4,-12&05*+65..12.-..***()0/+,-//49846/805)0*&&&***4/)-,./74885:669/-./,//1495575/;/5+33859710+&)'*&'&(0.0-715,0.+14393:9615888.+*(,.///0.4:;2/92,/.301/227449.//.52402*,,'%),3--+*(()&+*2,+4'&//25204940&('')(&+215((,*1*+*)2;5&)'(*-0.-(%$($*('(().)/%,6*((-'(#')+511)*/-./2000/4+%%''*,-$'(+06772;10.1/0-.0:0%+1-2-&,-0,/0.(&&()()+,*-/163)*5.,05330-(/-238-.14*601/.2732(*$'%''%-5012))+(+-.,-)*'%%$*&&**/0+'+(---(**+.58:8*(*,/55)0.+2*-7823-+()+*(--48566:74:85787673.)*(&((0298:7853/**(-7-44;89976334::,,158898.511.9*),,2-%',*)'&&$#&$&''))&%%$&,(*+)4143613()+222:5+('($(&(&/.755+*+&5567<8-7)0)-,1+4652-5&($%')/0973;1/25,1.2067501)&+&+376:2449.'))((*.,(*)).425/:1;2-93').-1/003028..&&$)*373.**+/,-(1+,,.%$$+++306:9588
@8ba5d351-46a0-4e9a-bf83-12e451025701 ch=133 read=52972 start_time=2019-12-13T05:47:32Z barcode=BC01 runid=2c9cf7bc05858273f10e7d7ec552fc0bd742dc3e
CCGGTTACTGTTGCGACTTCACCCCAATCATCAATCCCACCTTAGACAGCTCCTTCCTTGCGGTTAGGCCACCGGCTTCGGGTGTTATCAACTCTCGTGGTGTGGCGGGCGGTGTGTACAAGGCCGGAACGTATTCACCGCGACATGCTGATTCGCGATTACTAGCGGTTCCAACTTCATGTAGTCGAGGTGCAGACGCTACAATCGAACTGAGAATGGTTTATGGGTTTTGCTTCACCTCGCGGCTTCGCGCTTCCTGCACCATCATTTAGCAGCACGTGTAGCCCAGGTCGCGGGCATGATGATTTGACGTCATCCCCGCCTTCCTCCAACTTGTCACTGGCAGTCTCGCTTCAGTCCCCAACAATGATGGTGGCAACGATAAGGGTTGCTGCGCTCGTTGCGGGACTTAGCCAACATCTCGACACGAGCTGACGACAACCATGCACCACCTGTATCTCCTTATGGCTATCTCTCCATCTCTGGAGCCTTTATGAGTATGTCAAGACCTGGTAAAGTTCTTCGCGTTGCTTCGAATTAAACCACATGCTCACCGCTTTGTGCAGGCCCCGTCAATTCCTTTGAGTTTCATTCTTGCGAACGTACTACTCAGGCCGGGTGTGCGTTAACTGCAGCACTGAACTTTGACATCAACACTTAGCACTCTCGTTTACGGCGTGGACTACTAGGGTATCTAATCCCACATTTGCTCCCACGCTTTCGGGACTGAACGTCAGTTGCCGAGGCCAGATCGTCGCCTTCGCCACTGGTGTTCCTCCATATATCTACGCATTTCACCGCTACACATGGAATTCCACGATCCTCTCCTGCACTTTCTAGCTGCCTGGTTTCTACATTACTGAAGTTAAGCTTCAGGCTTTCACCACAGACCCTTGCCACCTGCTCCCTCTTTATGCCCAATAATTCGGATAACGCTTGCCACCTACGTATTACCGCGGCTGCTGTGGCACGTAGTTAGCCGTGGCTTTAATAAAATTACCGTCACTCGGCTACCATTTCCTGTAGCCGCCGTTCTTCTTTACCAAAGTTTACAATCGAAAACCTTCTTCCTTCACGCGGCGTTGCTCGGTCAGGGTTTCCCCATTGCCGAAAATTCCTGCTGCCTCCGTAGGAG
+
*.-3,0)&''(.&*-268;7.464+2-40%)'/.-79.*4408///.,-..467:9,4.(-6371+589;.0*.)).140:,,,03/0/42/./0015372212622564453221979872242,)-+-15,5:757;24424346;:8.4.-,35+461/.-./498531.,+0/378887968/.-22564621$$()+/63424622.*+./-295;:014;17:;0,+)2%%-5-,,.)4,,80,*%'/+0+))+04911-+/2-++.,--.,.3.,.//4,(-022*)(05*./..542380--54689612+,*/:48872/...-2000;8:9695146/+*(+/*&('(*68*-&'(-,/13355+)/0/+(%(5,(16.40-)*-0658003++*4,.((&($7+)'541/.*(*,/0,,000/.,249:3:;9965,/967966677644.2+(('27788432044000/0-',&$52182),++*+,3789665569668769)./;1+00/4/6.',759023252<879-*+/3863()/+,)61*,/4%/03:5'&)**5.340053/...77648:618+,)+84./.21+001/017)'&&(&*+1-3.8/571/*-/-44459/48/,.0356411%',*)+,./32++.21-')+1/29995784352454425688:8,0*&%'-0,+0014+%'&'37--,9:774-,&-/-/)*1+'-*'&0.2/-,--1773459-9101:226062166*,,7801024683,202149:2056401/-)**/06/30524,-,-./5224:9530'*+.*(&#&*.83:1273:9.011*+-)+038/+7,5+)-.27,8:17;;,013.205896**(')%$--1112192..03-,.1023+/+0*2,(*1016.-)*6*,8/-60707/3-+8%-6/.-7/21750%(())1/23619***9-.4.)1.*'-*05($-'*45122/15-4,++),/*2:10-.35425:.38556749)+,)'-+((-()27-.-3./.27;5286;67789*65/11118443921/20:/6(+150;0089.&+2-53),88//2)+)).33462:9+.4-*,$
@7afa6c7e-3393-458f-925d-f5589df8b154 ch=154 read=74775 start_time=2019-12-13T05:47:42Z barcode=BC01 runid=2c9cf7bc05858273f10e7d7ec552fc0bd742dc3e
CACGGGAGGCAGCAGTGGGAATATTGCTGTGGGAAAACCCTGATGCAGCAACGCCCGCGTGTGAGTGATGAAAGGTTTTCGGATAAAGCTCTGTCTTTGGGGAAGATGTGGCGAGGTACCCAAGGAGGCCACGGCTGTACGTTGTGGCAGCCGCAGTAGCCGTAGTGGCGAGCGTTATCGGATTTACTGGGCGTAAAGGGCGTAGGCGGATGATTAAGTGGGATGTAGCAGAATACCCGGGCTCAGCAGGTGCATTTCCAAACTGGTTCGTATCTAGAGTGCAGAGAGAGGAGAGTGGAATTCCTAGTGTAGCGAATTGAGTATATGCGTGAAGTTAGGAAGAACACCGGTGGCGGGCGACTCTCTGGACTGTAACTGACGCTGAGAACAAAGCGTGAAGTTAAACGAGTTAGATACCTGGTAGTCGCGTAAGCATTGAATGCTTACTAGGTGTGGGGTTTCAGCACCTCCCATTGCCGCCGCTAACGCAATTAAGTATTCATACAAATTACGGTCGCAAGATTAAAACTCAAAGGAATTGACAGGGACCCGCACAAATGCTTGGGCATGTGGTTTTAATTCGAGCAGCACTTGAAAAGAACCTTACCCTTGACATCCCTTGCATTACTCTTGATCGAGAAATCCTCGGGGACAAGGTGGTGGTGCCAGTTTGTCGTCGGCTCGTGTCGTGAGATGTTGGGTTGAAGTCACAACAGGCGCAACCCTTGTCTCGTTAGTTACACTACCATTAAGTTGGACTCTAGCGAGACTGCCTGGAGTTAACCAGGAGGAAGGTGGGGATGACAAGTATCATACCCTTATGTGTAGGGCTGCACACGTGCTACAATGGCTGGTACAGAGATGCAATACCGTGGTGGAGCCAAACTTTAAAACCGGTCTCGGTTCGGTTGTGAGCTGAAACTCGCCTGGCTGAAGCTGGAGTTACTAGTAATCGCGAATCAGAATGTCGCGGTGGAGATACGTTCCCAGGTCTTATACGCCCGTCACACCATGAGAGTTAGCAATGCAAGTCCGTAGGCTAACGCAAGGGGAGCTGGCGGTAAAGGTAGGGTCAGCGATTGGGGTGAAGTCGTAACAAGGTGAAAAGCCGG
+
'%%(.0%*.++11/0564.)((()-+*))(%**%)('(1+*,573//(+1,,(.4-+//0*('&&&&)**-2().29401)+(+',)(*.2236-45-'*-)&''*+&''++&%)'+,.6--*/,+())(%'+*.//(''$.&&#(*31//2+*&++)%$()+*6046515121196652,+252-.06/+.,,,+('(*'*,/-7259332.2220/0*530.,'&%(('/+**2(*+/4110)%+$/1+)*&'3)/(79766/0+6*&+*-01*+)*)541,))')(+1**))-0.1,,*/-)(+--*&-.')%/&('(*+*)()(+*()('0+*1,.+++1,)2729-8+(+,2+463510+1261679988/..-,*,+*'('%&(+)'(),*'&%%#--&3*',-5))*+01;5465&4*+$&'*+-'4(0**2:.%***,-00367565;:4.840'%'$#&'),($0&&14.04$'(+)+&+)&+%+'%((28/%%&&))&*&%)2764(*-+((3(2::614627--+),.,,)-$%*4/192+-/126//0%&%).1///-423445*(/.540/+.''*(%'%'-22)&(115,5(,*%(0.017/76*-20/&2'$(.,,*)''%''&))**.3,.-38800*&(&$%,'+24,+'&,/.'***+,.1744630,.0187533706-034/,'),**,'*,-0*72/$+&$*,*')(**()*5//-90)))+-0585/815+1.-'--562-)')*+233/)*,).$%-7183646202+0-/42+27527530(($&+4533),)(*++,'(''*-6437542*')**976&,+(+26477.+*,***-,:770;00/.+(+0(-5.+,.-3/026/.87,.925663../1/6*/-.+%*',//0.*%&&%$&)''&$&().)*,,+&(+2-.'((+/666((+-8464-,,,&'.34)660.'$%))3.4+2,+&/11.1,%*(+&+21,-/,-,-.///.*+)2*''(%%('*((((++.1./-.$%$($&'()+.'%&$$0'*.(&*''&&''*.'()..-/-24275--.*'%()+134,,,'())/014%)*+1
@9a33320c-f86e-4ff4-a70f-d16b17fbd864 ch=78 read=97111 start_time=2019-12-13T05:47:43Z barcode=BC01 runid=2c9cf7bc05858273f10e7d7ec552fc0bd742dc3e
CCGGTTGCCTTGTTACGGCTTCGCCCCAATCATCAATCCACCTTAGACAGCTCCTTCCCTTTGCGGTTAGAGCCACCGGCTTCCGGGTGTCATCAACTCTCGTGGTGTGACGGGCGGCGAGGGTGTGTACAAGGCCCGGAGACGTATTCACCGCGACATGGGATTCGCGATTACTAGCGATTCCAACTTCATGTAGTCGAGTTGCAGACTACAATCCGAACTGAGAATGGTTTTATGGGTTTTGCTTCACCTCGCGGCTTCCTTCCCTCTGCACCATCCATTGTAGCACGTGTAGCCCAGGTCATAAGGGCATGATGATTTGACGTCATCCCGCCTTCCTCCAGCTTGTCACTGCTTGATCTCGCTAGAGTCCCCCAACTTAATGATGGTAACTAACGATAAAGGGTGCGCTCGTTGCGGGACTTAACCCAACATCTACGGCACGAGCTGACGACAACCATGCACCACCTGTATCTCATATGGCTATCTCTCCTGGAGCCTTTGTAAGATATGTCAAGACCCTGGTAAAGTTCTTTAAACGTTGCTTCAATTAAACCACATGCTCCACCGCTTGTGCGGGCCCCGATATTCCTTTGAGTTTCATTCTTGCGGGCAATACTACTCAGGCAGATGCTTATTGCGTTAACTGCAGCACTGAACTTTGACATCAACGCCCAGGTACTCATCGTTTACGGCGTGGACTACTAGGGTATCTAATCCTATTTGCTCCCACGCTTTCGGGACTGAGCGTCAGTTATAGGCCAGATCGTCATATCGCCACTGGTGTTCCTCCGTATATCTACGCATTTCACCGCTACGCCGTTCGATCCTCTCCTGCACTCTATGCCTGGTTTCTATGAAACGCACGGTTAAGCTTCAGGCTTCACCCTGAACCCTTGCTGCCGCCTGCTCCTGCTGCGCCCAATAATTTCCGGATAACGCTTGCCACCTGCAGTATTACCGCGGCTGCTGGCACGTAGTTAGCCGTGGCTTTCTAATAAAGAATTACCGTCCGCTCGGCTACCTGCATTTCCCGCAGCCGCCGTTCCTTTATAACAGAAGTTTACAATCCGAAAGCCTTCTTCCTTCACGCGGCGGCGTTGCTCGGTCAGGGTTTCCCCCATTGCCGAAATTCCTACTGCTGCCTCCCGTAGGGAG
+
2.(+1+%)**.-16+-+/00.((25:-002875/5/.890.&((*.&0/0235886::+.9+(+0//0)&&&('&*+''&,.,,/:73047889+-+,-11/8555443460761*($&$*.+,(*%%&(-2/05,',+%%%(%0),4.(((')*98)2+-((2,0112108+/-,+-/057,).+,.3124024/,1'(.3:0556114,(07100(*'+(&((,1//589;-678<224/)%$&+2,0433''.+,-./1+.68+*0(%(&-8220.062*&(()%*'('())0.-),2664442*6804833433::2../-055,;8,,999;97.5,**-2:5544542'*++),.52'(((%'(*+584*.)&%$3'+,347;98855595333.()),,)%&*.23-6-./+:75122201/,,(+++*((-/3011-,3.122377;868<794548823913/.1227%0*,+7322989877218211753:,&*'*&(-*+),0*6-23;')08/83+)/4/35'&&(((+)%)+)-*2*4,<974-)-.(*-44/3.+*/),.33+/,,14/**+(*,2-2760145<:548:.6+*+*03-1,-,/.)()--.88).+*$*)+00600.1272556.--,%++/36,07-+.0888.4/(*'%&&**-86768765<8*1.6.//4;862-..+*+)0,/32/6100--36.-3325.(*(*/763.;8)&'%%+*.44+04,*(*+//7.-.00578%&'+,48;76899666.5.+/8141314450-,-,/:90.-/,-)+,***)'.)*-0362125910,**))+&)*061597;50)&%$(($)&)#%&+*133+,,44*/-+,)&%*,(&''228,.0,/7789.1:4556330&&+$)0154.5/5:-;12/646::997,6+&.(%('##(%'(*,++.)(+-*)%&',..*#*&)%+0.,,180959*29((&)*008.&+(+0-6:624&&+2.0+('')0,+,*5</15)')'*+4/5;89:3&(0.--1760+-)(/:0-22:70,*,10&.76;56889/21*)'%*('(.-.13--/0.;8;-34,0;.1:97+&*,+-.+,+3,10)'%*+**)(*++.5),+,/,(%(
@f0f827c6-9953-434f-bb41-1eb6b3139649 ch=285 read=57450 start_time=2019-12-13T05:47:50Z barcode=BC01 runid=2c9cf7bc05858273f10e7d7ec552fc0bd742dc3e
CTGGTATGCGCTACGTTCAGTTACGTATTGCTGGTGCTGAAGTTGTCAGTATCTTTGTATTAGCAACTTTCTGTGGTGCTGATAATTGCTCCTGCAGGAGGCAGCAGTGGGAATATTGCACAATGGTACAAGCCTGATGCAGCCATGCCGCGTGTGAAGAAGGCCTTCCGGGTTGTAAAGTACTTTCAGCGGGGAGGAAGGGAGTAAAGTTAATACCTTTGCTCATTGGCGTTACCCGCCAGAAGAAGCACCGGCTAACTCCGCAGCTGGCTACGCGGTAATACGGAGGTGCAAGCGTTAATCAGGAATTACACGAATAAAGCGCAGGCAGTTTTGTTAAGTCAGATGCTTAAATCCCAGGCTCCAGCCTGGGAACTGCATCCTGATACTGGCAAGCTTGAGTCTCGTAGAGGGGTAGAATTCCAGGTGGCGGTGAAGAATGCATCAGAGATCTGGAGGAGGAATACCGGTGGCGAAGGCAGCCCCTGGACGAAGACGGCGCTCAGGTGCAGCGTAGGGAGCAAACAGGAAGTTAAGATACACGGTAGTCCACGCCGTAAACGATATCGACTTAGGTTGTGCCCTTGAGGCGTGGCTTCCAGGCCCCAGCGCGTTAAAGTCGACCGCCTGATACGGCGCAAGGTTAAAACTCAAATGAATTGACAGGGGCCCGCACAGGCAGTGGGGCATATGGTTTAATTCGATGCAACGCGAAAGAATACCTGATCTTGACATCACGGAAGTTTTCAGAGATGAGAATGTGCCTTTAGGAACCGTGTGGACAGGTGCTGCATGGCTGTCGTCAGCTCGTGTTGTGAAATGTTGGAGTTAAGTCCCGCAACGAGAGCGCAACCCTTATCCTTTGTTGCCAGCGGTCGGCCAGGAACTCAAAGAGGACTGCCAGTGATAAACTGGAGAGGAATTGGGGATGACGTCAAGTCATCCCGTGGCCCGCCCACGACCAGAACACGTGCTACAGTAAAGCATGCAAAGAGAAGCGGCCTCGCGAAACAAGCGGACCTCATAAAAGTGCGTCGTAGTCGGGATTGGAAGTCTGCAACTCGACTCGCTGAAGTCGGAATCATAATCGTGGATCCGATGCCACGGTAGGTACGTTCAGGCCTTGTACACACCGCCCGTCACGCGAGTGGGTTGCAAAGAAGTAGGTAAGCTTAACCTTCGGGAGGGCGCTTACCGCTTTATGATTTGTGGCTGGGGTGAAGTCAGGAAACAAGGTAACCCGG
+
#%%1.++%.&'/)++/67*)0,'**2,.4//178332((/+(4.(+1(&/%+.175*+$+'%$*$#$20('-++('''&)--,,'2)-.135.*/),4+01+*,,&5538./,,&7((),-*2+(+&$',8/5:4655))*$)--0)89122+)))/7+.,-*101,4(46418/+/6.(1*+.4.-(.,).7+*23,015('(*+42,3-6-5)2++,+#$'*))*0*/+,7210)')*)).+')*&)&*',*,,-'*+*'%%%&&&(-+('*)*)../3214250-)**432(+),,6.--)*+&'-'&*-.'$&'+0-'(%((-98-/471)(+324.363234,$&%-23+04*$.('*2))$000011-..1//..-***-/,.),))3/'(&%)&))+*.206'$,5.,,..*4.6.5-.1++%%).0+,/&'&'&'()((&'(*+00/3+,,)30)9,+,/)/-,&%)*+),+%),01-+/537.,0-,/',-.115'(0--((&')-*/)(&*,1-,,)3))%)(.*0,.0,-%(%((')*,+(++//&((,0,.--(,+**+*0&)+)1*.*74*+.///+)'&(3+)-''%'*/)&$&$*&+(*.088++64(64.0'#&&$+(-,+).1/)0*046:13153;;41/04*,')&++403:/..*+(*)(&((%)()+51&((-,523649+)*-$73,/,+,,41$'&%%())(&/1,0+)-.1.**(+%((,:;(/))*+,421/16212//''&#&%)('3841.(,.,-)+-212776231:88773,442.34522049344.10,'4),+%*2348//4(%$)/,1)&&&)((*-.29.20,-24,76,.72211106413+9/8%66,76887:,*$)-.-3347342**+,-.4662)%&(&'$)%(6911440/.//22.00'*0-&$)-3/64(,1'')*01:3+''&&'+,00,*()#(%%&&-+-&,13)&(&)++,11798820-))(+,.(*-;6777811495)+/05.67676315'/*&7*.(*'(++,-.,)-/)*$&&%$%'',-+,0%*))),#&'0+.*,+01.5+'&+'.-++0..'()-.74534).26213%/).,-*/753;2003,.'&&$&),45393325*%*('*%-++,,$(&%0*+)(,,)3((.7.10030,/-)(-0*&*0./5+'+*(,0/220+(1(')4++),/-.20*0+003.).+
@1f222581-03e0-4a9f-bb2c-424af8eba209 ch=134 read=52292 start_time=2019-12-13T05:47:52Z barcode=BC01 runid=2c9cf7bc05858273f10e7d7ec552fc0bd742dc3e
CCGGTTACCTTGTTACGACTTCACCCCAGTCATGAATCACAAAGTGGTAAAGCGCCCTCCCGAAGGTTAAGCTACCTAAACTTCTTTGCAACCCACTCCCATGCGTGCTTGTTGGGCGGGTATTATACAGGCCCGGGAACGTGTTCACCGTGGCATTCTGATCGATTACTAGCGATTCCGGCTTCGCTGGAGTCGAGTTGCAGACTCAATCGGACTACGACGCACTTTATGAGGTCGCTTGCTCTCGCGGAGTCGCTTCTCTTTGTATGCGCCATTGTAGCGTGTAGCCTGGTCATGTGGGGCAAAAGCGGTGACTTGACGTCCCCACCTTCCTCCAGTTTATCACTGGCAGTCTCCTTTGAGTTCAGCCGGACCGCTGGCAGGATAAGGGTTGCGCTCGTTGCGGGACTTAACCCAACATTTCACAACACGAGCTGACGACAGCCATACAGCACCTGTCTCACGGTTCCCCGAAGGCCCATTCTCATCTCTGAAAACTTCCGTGGATGTCAAGACCAGGTAAAGGTTCTTCGCGTTGCATCGAATTAAACCATGCTCCACCGCTTGTGCGGAGCCCCGTCAATTCATTTGAGTTTTAACCTTTGCAGCCGTACTCCCCAGGCGGTCGACTTAACGCGTTAGCTCCGGGCTACGCCTCAGGGCACAACCCTCCAAGTCGACATCGTTTACGGCGTGGACTGCCAGGGTATCTAATCCTCATTTTGCTCCCCGCTTTTCGCACCTGAGCGTCAGTCTTCGTCCAGGGGCCGCCTTCGCCACCGGTATTCCTCCAGATCTCTGCGCATTTCACCGCCGCAAATTCTACCCTCTACGAGACTCAAGCTTGCCAGTATCAGATGCAGGGTTCCCGGTTAGAGCCCTGAGGATTTTCCATCCTGAGCTTAACAAACCGCCTGCCGTGCGCTTTGCGCCCAGTAATTCCGATTAACGCTTGCCTGTTACCGCGGCTGCTTTGGCACGGAGTTATGGTGCTTCTTCTGCGGGTAACGATAAATGAGCAAGGTATTAACTGCTCCTTCCTCCCGCTGAAAGTAGCACACAACCCGAAGGCCCTTCTTCATACACGCGGCATGGCATCGGACTTTGCGCCCATTGTGCAATATTCCCCACTGCTGCCTCCCGTAGGAG
+
47308/*463:/06&((+-1;88311.))//',++60/.//6,+*)/)')''*-.5)+,31.,*-+,6:7121/-*('&$()*)/77*4/,17*(*+-2,(-+1.3,))'((*-.22-.'*$''%%&',,002*,30---372490*,4-2-1,&/9475424,.02.-*&///)8/:.0-1182((*-*'*,120.4/-.%/%+)+,3/1.9421.,,---2%--5513754172()*,)).+.1-+-&&()1/4090104;,((*,/188;054.,,+*%)$#$'+0*,996+3-1,1505'3.+$(*&-*+,31019,,511((/.4:26-2,-.6<5.-..*,,4+,-0/:985;833472+&,/2/:49:8764('$&&')*+'/53:27/23981:1//:721324-21*11362:/-,.100&')(')*457534003728*7&/..10213511),.7935..,)()*-*),)-5304055543-.9921647:45:;::59994567;537349)./1989<912.//'//161306+96+550+*+023-/1+*)''(&(*/%(/871).34:9<:4:<:-333<<---6235))-'-615667.810,%033-32/+**,+35211-1.-,2,9&)'%%++/0488.4+7/...5+4/+(2+2-./13665786173+--16649;2/,%-402//,,.3-0512&%(&05/)1363.3+%)*9;/2..,40&'+22449+-089<9771+)19:.954674:746;06-.-,,.2.+,.*,-730,,(%+'),0:80)/-%&%#$%(5,82.-/0+&))%2%&',46421'+-*,34/11--/(,,.%+%%((,*.-%(''('%%'-0)&)%*'%56(&(&%/-((*)&/.21-+--%*2)-2,,)+,0240)*'$$&'43/%1-587353/017474++*'&**&%(&(+0+--42,+*/-,/0,%'),')7,'''(&),42::<223310,,03*%().68/0/2575.33+2-/,-0)..37*642.47.-763/2,')%%'$$&&*&//)(.--/2:+5<88<9344/%-,.172+0(&$))*()%)-0+,3/67-&0+*+,)(-,.003463&*,..60040-5/+,'2--+
@b44f998d-fe51-421a-95c3-23cb622458c6 ch=484 read=131447 start_time=2019-12-13T05:48:04Z barcode=BC01 runid=2c9cf7bc05858273f10e7d7ec552fc0bd742dc3e
CCAGTTACTGCTTATTTACGACTTCACCCCAATCATCAATCCCACCTTAGACGGCCTTCCTTGCAGTTAGGCCACCGGCTTCAGGTGTTATCAACTCATTATTGTGACGAGGCTGGCGGAGGGTGTGTACAGGGAGACCCGAGAACGTATTTTACCGCGACGCTGATTCGCGATTACTAGCAGTTGCTTCATGTAGTCGAGTTGCAGACTACAATCGAACTGAGAATGGTTTTATGGGTTTTGCTTCACCCTCGCGCTTCCTTCCCTCTGCACCATCCATTGTAGCACGTGTGGCCCAGGTCATAAGGGGCATGATGATTTGACGTCATCCCGCCTTCCTCCAGTTGTCACTGGCGAGATCTCGCTTCGAGTCCCCAACTTAATGATGGTAACTAACATTAAGGGTTGCGCTCGTTGCGGGACTTAACCCAACATCTCACGACACGAGCTGACGACAACCATGCACCACCTGTATCTCATATAGCTATCTCCATCTCTGGAGCCTTTATGAGTATGTCTTAAGAGACCTGGTAAGGTTGCTTCGCGTTACTTCGAATTAAACCCACATGCTCCACCGCTTGTGCGGGCCCAAATCAATTCCTTTGAGTTTCATTCTTGGGCAACGTACTACTCGAGCCAGATGCCTATTGCGTTGACTGCGGCGCTGAACTTTGACATCAACGCGAGTACTCATCGTTTGGCGTGGACTACTAGGGTATCTAATCCTATTTGCTCCCCACGCTTTTCGGGACTGAGCGTCAGTTGCAGGCCAGATCGTCGCCAACTTCGCCACTGGTGTTCCTCCATATATCTGCATTCACCGCTACACATGGAATTCCACGATCCTCTCCTGCACTCTGGCTGCCTGGTTTCTATGGCTTACTGAGTTAAGCTTCAGGCTTTCATCACAGACCCTTGCTGCCGCCTGCTCCCTCTTTACGCCCAATATGAATTCCGAATAACGCTTGCCTACGTATTACCGCGGCTGCTGGCGTAGTTAGCCGTGGCTTTCTAATAAAGTACCGTCACTCGGCTACCATTTCCTGTAGCCGCCGTTCTTCCCTTTATAACCAGAAGTTTACAATCCGAAACCTTCTTCCTTCACGCGGCGTTGCTCGGTCAGGGTTTCCCCCATTGCCGAAAATTCCCTACTGCTGCCTCCCGTAGAACAATATCAGCACCAACAGAAAGGTTAAGCAATGCGTAACGCC
+
15()/+)($((*/*04.*+,347;:3::8+/-+-3994:167.,43151121())((,24,5,.%/+.*&))1(,,.+).50+865-3-,,/6...3'/++,2.//1.,()*.&/--.+'.2+--.+(&'%.4(')$./()+-05355)*,'%%**2/0-0++6*+171++,+:+-),+,.&*,'$&*.734498898'%.-4*/)--384,9++-)*781,-&+115/96:1-/3;26::201483376*,4*,%%)8,'(/-5*+87755666:9:033,+-42/0./.*&',*()-010005,/57),01//0/07//*+,1110/<9--37:;7:636050;111562/2-'%'%'-14&(3*),+*+1.+&*)''(4/433212/.,)-270&*).*-5.41115666668434;71-+-/*//)242531-.+0((('(005676483574*59474657;108/0/,--/51643322356466-,69654(-)$((*.,**,&'')*$'#&%*)'')),0*+-*0++),,'(2-3+2018+12<8&3(6.8<59:(')***)*'()/5.021,.**)03-3,'('),-73:2**53//01;<869;,-++)('*++(,)()(*,3&&/0(((./%*'''00'-.10.-0359*65)/0/2/+1-3+24557.5103%&))&,-.::9(/+'++.//582653661*/1.,+./8;07*)(/.*'*+045,+,,+3<;4-'591/-*(*0113++/--.,,41712278787&&&(&(,-657:5876)'+036,***)-16243*&,')63+-,,..+-,*,33-3+/-/4,*)+,+201/35/02+--/0&/023883334;011130'((+1453.*+501),+31*68.,3/-4:/..--9:<473...../'/3../-29-+-66/,/*,*'/*')(&-*0//,)+700)/((('%253,0.1/27148*,,5000897:87395610/8078231177+)(/+./,&*')7781//0/13/,,/3.8<740..+(,2259:69;.-0/6+,;1,,651('',,+.::233651.++4/1:8<76;864;5/101-8.,-1.-))()(2)-970:2/9:9.,,/11821::;.794/++++*+//0/.-8,((*-*--,.012850555488--(/-',+2938/43;4+-+&($'$%#
@c9791e04-3610-4a8c-8b8a-8bdf87706b67 ch=37 read=73971 start_time=2019-12-13T05:48:05Z barcode=BC01 runid=2c9cf7bc05858273f10e7d7ec552fc0bd742dc3e
CCGGTTACCTTGTTACGACTTCACCCCAATCGCTGACCCTACCTTCGGCCGCTGCCTCCTTTGCGGATGGCTCACGGACTTCGGGTATTGCAGCTCTCGTAGTGTGACGGGCGGTGTGTACAAGACCGGGAACGTATTCACCGCGACATTCTGATTCGCGATTACTGGTAACTCCAGCTTCATGTAGGCGGTTGTACAATCCGAACTGAGACTGGTTTTAAAGTTTGGCTCCACCTCGCGGTATTGCATCTCTCTGTACCAGCCATTGTAGCACGTGTGTAGCCCTACACATAAGGGGCATGATGATTTGACGTCATCCCACCTTCCTCCTGGACCAACCCAGGCAGTCTCGCTAAGTCCTCAACTTAATGGTATTAACTAACGACAAGGGTTGCGCTTGTTGGGACTTAACCAACATCACGACACGAGCTGACGACAACCATGCACCACCTGTCACCTTGTCCCCGAAGGAACGATTAGAGTAATGCAAGGGATGTCAAGTGTAGGTAAGGTTCTTCGCGTTGCTTCGAATTAAACCACATGCTCCGCTACTTGTGCGGGTCCCCGTCAATTCCTTTGAGTTTTAAGCTTGCGACCGTACTCCCCAGGCGGAATACTTAATGCGTTAGCGGCGGCACGAGGTGTTGAAACCCCACACCTGAGTATTCATCGTTTACGGCGTGGACTACCGGGGTATCTAATCCTGTTTTGCTCCCCGCTTTCGAGCCTCAGCGTCAGTTACAGTCAGAGAGTCGCCTTGTAACACGCGCATGGGTGTTCCTAATCGCATTTCACCGCTACACTAGAATTCCCTCTCTCCTGCACTCTATAGATAACCAAGTTTGGAATGCAGCACCCAAGTTAGGCCCGGAATTTCACATCCACTTAATCATCCGCCTACGCTCCTTTACGCCCAGTAAATCCGGATAACGCTCGCCACCTACGTATTTACCGCGGCTGCTGGCGCGTAGTTAGCCGTGGCTTCACTTAGGTACCGTCATTATCTTCCCCAAAGACAGAGCTTTACGATCCGAAAACCTTCATCACTCACGCGGCGTTGCTGCATCGGGTTCCCCCCATTGTGCAATATTCCCCACTGCTGCCTCCCGTAG
+
47243</2/7/,38-12367-,(/*-&4(*+&%''(/1,,26::99116;26654416319-,-31(0&&%)+&($(&3476+-()%(&#%')+0/0/)-%25662231:9137)+/7512+4)+-1+37.65497601,/357&$$)+4/&+,484144023./2%53215551../185,.,)*+/-00.(#$$&(5*;*(%&(&(+24377.5<<42<703;)2,..47./5034,0*)&-+)+331000/37754;5457./1-+,,,*-./4:86543:.,,//,.//./250//70000/5<0//95776.451-277;620**,*0&$$,%1'((07812324:9;:;:588:45+3*,.0..++,(+)('+..6//4679)4117//,-.2-2;*743/4-4,,-/3022-''+-1477754220127834/7.07879<68;788635415.-2::1*+4),%'($$$*&%(()3788+8+*3-89310/,)+++((---0).-:1262/2320,-104-+2.2/;9:.-..86688:61/--0146596<9/9:9045:6:874'&.+,+-/:;.-.+/153462/6*,,///630)-151.3/,+()&-,235475.-.023.3,++('))*-40*,0).84+',,02.,'%')290-0004;701/601165/.0-19.96-/0875*0)(%$%-68/-01272,&'-84//2579::00110:)72802,42:)**+',/0+)'&%%$%%'$(')'($%)0+('2*+',.245*048<-,+3-/00+--/0,+&/)4+7+)*)+).,--.-..*'&%%')./607-3*-8<507,0671.1-27+5/.3.'&5.1+,-$$).1/*-/.1(&).0/:096895./9,33797;.04-*--,1)$$+66//135689:;:888768;023(*0/3185&&10-/+/3557.7,+&-*,.5763-133634115)%%&$%//.-/86-,*,41249/:99*,84126322,15:6,+,,.1,+/79/0315*)+*'*+,23/./2./2<35744.1,)-1/:81;63+12704405/,.+/+-+-&.-''4)+8268),)**
