# Supplementary material for: De novo species identification using 16S rRNA gene nanopore sequencing
Source: PeerJ. 2020 Oct 21;8:e10029. doi: 10.7717/peerj.10029 (PMC7585375; doi:10.7717/peerj.10029)
Supplement: Supplemental Information 2 — Contains raw reads. [file peerj-08-10029-s002.zip › pass_fastq_runid_2c9cf7bc05858273f10e7d7ec552fc0bd742dc3e_226.fastq]

@29f91a53-e125-49d2-b83d-52dc9cef366b ch=169 read=87392 start_time=2019-12-13T05:48:14Z barcode=BC01 runid=2c9cf7bc05858273f10e7d7ec552fc0bd742dc3e
CCGTTACCTGTTACGACTTCACCCCAGTCATGAATCACAAAGTGGTAGCGCCACTCCCGAAGGATTAAGCTACCTACTTCTTTGCAACCCTCCCATGGTGTGACGGGCGGTGTGTACAAGGCCCGGGAACGTATTCACCGTAATTCTGATCCACGATTACTAGCGGTTCGACTTCGCTGGAGTCGAGTTGCAGACTCAATCCGGACTACGACGCACTTTATGAGGTCCGCGCTCTCGCAGGTCTTCTCTTTGTATGCGCCATTGTAGCGATGTGTAGCCCTGGTCGTAAAGGGCCATGATGACTGACGTCATCCACCTTCCTCCAGTTTATCACTGGCAGTCTCCTTTGAGTTCCAGCCGGACCGCTGGCAACAAGGATAAGGGTTGCGCGCTCGTTGCAGGACTTAACCAACATTTCACAACACGAGCTGACGACAGCCATACGGCACCTGTCTCACGGTTCCCGAAGGCACATTCTCATCTCTGAAAACTTCCGTGGATGTCAAGACCAGGTAAGGTTCTTCGCGTTGCATCGAATTAAGAACCATGCTCCACCAGCGTACGGGCCCGATCGAATTCATTTTGATTTTAACCTTGCGGCCGTACTCCCAGGCAGTCGACTTAACGTTAGCTCGGAAAACCACGCACCAAGGGCACAACCTCCAAGTCGACATCGTTTACGGCGTGGACTACCAGGGTATCTAATCCTGTTTGCTCCCCACGCTTTCGCACCTGAGCGTCAGTCTTCGTCAGGGGCCGCCTTCGCCACCGGTATTCCTCCAGATCTCTACGCATTCACCGCTACCTGGAATTCTACCTCTGAGACTCAAGCTTGCCAGTATCAGATGCAGTTCCCAGAGTTGAGCCAGGGGATTTCATCTGACTTAACAAACCGCCTGCGTGCGCTTGTTTGCGCCAGTAGTCCGATTAACGCCTGCACCTCCGTATTACCGCGGCTGCTGGCGCGAGTTAGCGGTGCTTCTTCTGCGGGTAACGTCAATGAGCAAAGTAACTGCTCCTTCACTCGCTGAAAGTACTTTACAACCGAAGGCCTTCTTCATACGCGGCATGGCTGCATCAGGCTTAGCCCATTGTACAATATTCCCCTGCTTGCTCAATG
+
,+*+1)/8/-/4*..-1394/633/125:9:979300005.,-0.''''&)/&*',*((.-+0(0.10%)$'-821459/8;;+56,85-*452-:553424586;:978-+*(*&/456.:3,)25/962889<877634,-..+/11/5''*//35112312+--*%&(*068('&')'(*-1.13:68*0(2572:/6-50453)).--.-),-50'('(*0+-3-*'+./03&)&&(*,9<54/2:-)*'',/335(*,)')*.-%'(,,)*'-/++26651440*-477:4411.,)'&():9875*.*%+5.354./+,/.<1+))),.6.-+22-,.&&*)))161:,*,2/.1/775515301(1-.,20535'.217''&&$$)+53912)692,/*,('%1,5/49++24463130220/.'///-/'0-4434,2/-07222210-2.75:/.+),**,+2123:6572/././1182+.2338577835---1.387;124001+22967<7576/;///6+*,)/,-'%-.45++(),1+'+($$'(,&304./+&%'')*,,+8-21:;2,*.9:,1,7121-+*(*)'')+*1+('366'32225,.++(,,-00,/03+.--*%++)*&)&*,31,73,',-26315'/'&*,.20,//.2:.,,3/../3957739866631/,1'),-21112<3&/0178./1,+/7-.-.*495733674323468:8627%(/9+84,.7-98679.*-%**'(+0+*.'))5555983/./-1:1',8/2///++0-/0.7/2+.)&'*(*,.058761/23/2:958777457:9:-3/428,+*').,*(02*$(-'.%3821.-0,,),/,1,)'((.01682676527.++($()*%)(1('%)&%)'))+*5&+),0830/*/6044.313;29:02.;--,0-4,+&-)$'-'(()*&,'*,3.4944/7(630399797/3.-'..).&''--+3-025-+7,%()/$%.(+-+(.()*,,*.10,(*-406012525<566..(.,5101.40--//05036+1($$+/1*/.,-'3175563283*)')&&*..8'&)(
@1e055857-8b9b-4733-9d0e-5a0327ee55cf ch=169 read=87396 start_time=2019-12-13T05:48:19Z barcode=BC01 runid=2c9cf7bc05858273f10e7d7ec552fc0bd742dc3e
CTCCTACGGGGAGGCAGTGGGAATATTGCACAATGGGCGCAAGCCTGATGCAATACATGCCGCGTGTATGAAAGAAGGCCTTCGGGTTGTAAAGTACTTTCAGCGGGGAGAATTAAAGTTAATACCTTTGCTCATTGACGTTACCCGCAGAAAAAGCTCAGCTAACTCGGTACTTAGCAACCGCGGTAATACGGAGGAATTGCAGGCGTTAATCAGATTACTGGGCGTAAAAGCGCACTTGAGCGGTTGTTAAAGTCAGATGTGAAATCCCCGGGCTCAGCCTGGGAACTGCATCATGATGCTGGCAAGCTTGAGTCTCGTAGAGGGGTGCGTGCTTGGTGAAATGCGTAGAGATCTGGAGAGGAATGCCGGTGGCGAAAGGCAGCCCCTGGACGAAGACGGCGCTCAGGTGCGAAAGCGTGGGGAGCAAACAGGATTAGATGCCCTGGTAGTCACGCCGTAAACGATGTCGACTTGGAGGTTGTGCGCAAAGGGCGTGGCTTCCGGAATTAGCGTTAAGTCGACCGCCTGGGGAGATACGGCTGCGAGAGTTAAAACTCAAATGAATGACGAGGGCCCGCACAGCGATAATGGTTTTAATTCGATGCAGCGCAGAAGAACCTGGTCTTGACATCCACGGAAGTTTTCAGAGATGAGAATGTGCCTTCGGGAACCGGCGAGACGGAGTGCTGCATGGCTGTCGTCAGCTCGTGTTGTGAAATGTTGGGTTAAAGTCCGCAACAGGCGCAACCCTTATCCTTTGTTACCAGCGGTCCGGCCGGGGTGAGACTGCCAGTGATAAACTGGAGGAAGGTGGGGATGACGTCAAGTCATCATGGCCCCTTGACCAGGGCTACGTGCTACAATGGCGCGCTAACAAAGAAGCGACCTCGCGAGCAAGCGGACCATAAAGTGCGTCGTAGTCCGGATTTGGAGTCTGCAACTCGACCCCATGAAGTCGGAATCGCTAGTAATCGTGGATCAAGATGCCACGGTGAATACAGGCCTTGTACACCGCCCGTCACCGTGGGAGTGGGTTGCAAAGTAGGTAGCTTAACCTTCGGGAGGGCGCTTACCACTTTGTGATTCATGACTGGGGTGAAGTCGTAACAAGGTAACCGG
+
++421)2+,5.&/0/76764....(-+*+),,54/4.,+-12)23--.11*,$$&(*+)44/0200000105'%)))-0--.0+1.-2&*+5+()-00;8+'((/4.()''&*'999*+020.09,78*)677'8()+642:22;0/00.10).(#%&(%')+05//,(&('''%(&/-.0704.2,*2-..020*'%$(((+,10,0/60,*)%%)--45592,-00957,***+''''&'.4)347/2:370.132476+-*,84,334))44011)'-513;7/7//100/.%$&(*&53-4/.*%'+')'')/08897-())('&&%)*%'0.*..0183129968,+*//13;31*('(*,,%41-1..3/--3*),,'-093-,35..-)0,--54003/3-17343++/,'(-$)','&')68)3214,9,-+5418:..3;:77//(+-6;899;510*+,6-,*')-1//..11*)%%#$%'%'+0+/*&)*/220./()$&&%()/827057868/(//-160*&)+2/,.((&'*(&+'*,26::45678:600+,1*)-'$,5+08.'(%(&--.+/-1./60:<,064:3-,-',+.*''%%)'('%'''(2,/-80/0781,+-,6.3.-7;4/,+))+74521:0.1029717')**,-(*))*,226(-&(+11698673;887:9475-.0148:090/.1*+1*)39/6/41/2++,74*-5)7-+/20509.;///--3.,70..:./70556;590121+',+&''&,*,0/16.21...-4&/0421-.*,----141016687780.././21-/(,/7/%(((,51.4,)+)(+)*,/*(+)*+7:410''%&&'+,(&(+)+286324')'())-7,.280,,&)+3(++.0412.3-26//.2)-/*1.,,--01,6,+,2-+0241-04/7.//*8/8-3.03/3/50/07979876)('02/68-0'),((&'%(%*0406+)%$'(+7339.-+-'++'1'/,*(*).+.:4)5.(%(%/0.,-++,4+.+-632:0*02-3//00/3:+0-80-0579:5.0.-**'(,0,*+4+,-0..,,+,&').:3:70
@6058b33a-3a7b-475c-86f6-00c9d03cdfa8 ch=58 read=87344 start_time=2019-12-13T05:48:18Z barcode=BC01 runid=2c9cf7bc05858273f10e7d7ec552fc0bd742dc3e
TTGGTTACCCACTTTATTTACGACTTCACTGATCATGAATCACAAAGTGGTAAGCGCTTCCAGAAAGGTTAAGCTACCTACTTCTTTTTGCAACCCACTCCACATGGTGTGACGGGCGGTGTACAAGGCCGGAACGTATTCACCGGCATTCTGATCCACGGTTACTAGCGATTCCGACTTCATGGAGTCAGTTGCAGACTCAATCGGACTGACGCGCTTTGTGAGTTACTTGCTCTCGCGGGTGTACTCTTTGTATGCGCCATTGTACAGCACGTGTGTAGCTGGTGTAGGGCCATGATGACTGACGTCATCCCCACCTTCCTCCAGTTTATCACTGCTTGTCCTTTGAGTTCCCAGCCGGACGCGGCAAGGTGGAGTTGCGCGTTGCGGGACTTAACCCAACATTTCACAACACAGGCTGACGGCAATACGCTCTGGCGCACCTGCCTCACGGTTCCCGAGCCATTATATCTGAAAACTTCCGTGGATCAGATAGGTAAAGAGTTCTTCGCGTTGCATCAGATTAAGCCCGCATGCTCCACCAAAGCGACAGGAGCCCCAAATCAATTCATTTGAGTTTTAACCTTACGACCATGCTCCCCGGGCGGTCGACTTAACGCGGTGGCTCCGGAAACCACGCCTCAAAGGCACAACTCCAAGTCGGCTCCGTTTTACAGCGTGGACTACCAGGGTATCTAATCCTGTTTGCTCCCGCTTTGCTTTTAGTCAGATGCCGTCCAGGGGCCGCCTTCATACCGGTATTCCTCCAGATCTACGCATTTCACCGCTACACCTGGAATTCTACCCCCCCCCTCTACGGGAACTCAAGCTTGCCAGTATCAGATGCGTTCCCAGGTTGAGGATTTCACATCTGACTTAACAAACCGCCTGCGTGCGCTTTACGCTTAGTAATTCCGGTCTTACGCTTGCACCCTCCGTATTACCGCGCGGCTGCTGGCACGGAGTTAGCCAGTGCTTCTTCTGCGGGTAACGATCAATGAGCAGGTATTAACTTTACTCGCCCTCCGCTGAAAGTACTTTGTTGAGGCCTTCTTCATACGCGGCGCTGCATGGGCTTGCGCCCATTATTCTGTGTCTTCCTGCTTTTGTACGTAAGACGG
+
+&(&),(/1*%$%(&$*/'&*,*,-2*%+%&**0'&(4;42'.+3-+)-),)('&&%%',(''00+.*-+(,'+,05:71118.12-++%),-07/-0003'()*-/*,-6896;;1/.*+1++5,.*.)**&&))+*,.,,34342*0--++.21,(,-1390)%%&'+(,,*,+-.462+-,+&')*1-2-,,(.+0157;88*3(*$&#'(-(*--*'#&%&('%%(,./2301,*,,+)($&()*28,*,*,2;;;;*7-(%$%&%($(())*)-'(((%&&'*)*+)01-))**&&&&%%')/055:080),3/865/1(*,.61,.1322+&'(),0'&)&((+-514)&(/+,2*)&')1)/'(%$(+$'-9-/*,%))+,1:7,)1-/*..).4023:2-'+*02+,#&%'%(#)+'+.(&%($%)''&,,'-%'),-1723265:8535*(&'($$'''*-)($%(-24-1615(.+2,-&&&.,'($''+*&()7;436)*,+)3/.-12,**/))&&/,&$(&(&*.27).+)''()(##$'(&'-42)*/,/0264:6.23,,+5275()&&%$%$*)',.*,%)'43:/'.56)(/-+--01.&(&(''),.-//*%&)&%/+-/14:2317(+''&())+(*(*,.1/,&&''+,*4.*%,(,-./08/15,8,,()$%$)(+)+).2,,09-'*)13-&'())&'('&$%$%%%'((&'''(6+*/02-1501,%$++115:(0012;::/4)))--+'),,//4;:0/57+,0',,/9222122313*3/451430,)/123((+((,5664*,2,,6;4233423246/../7/:-/)*)/+)/,).9/,)++,--+,-/13437;:0)#%&++.1454*&(''&,**.(,+3368<2.201/(&$'&&+-)*,097343'*%&**41(,))233478975.-.,5+,-7.--7.3.-+-,'-00.-1+/&*+*-,,,,)))&#&%&'(--0711+,0'$&'+$%)((-0')2$()(%*$'%%%&''(+*--205./441((*'')-'&'()*((',*)*,&)(.1.()2+,/*)''$&'$&%&&%((++$#$#&%)''*+-++
@d409c143-7720-495e-b183-ed013ed70f1f ch=211 read=67914 start_time=2019-12-13T05:48:32Z barcode=BC01 runid=2c9cf7bc05858273f10e7d7ec552fc0bd742dc3e
TTGTTGGCGGTTCAGTTACGTATTGCTGGTGCTGAAGAAAGTTGTCGGTTTGTGTTAACCTGCTGCCTGTAAACCATCTTCCGGATTACCTTGTTACGACTTCACCCCAATCATCAATCCCCACTTTAGACAGCTCCGTACTTGCGGTTGGGCACCGGCTTCGGGTGTTATCAACTCTCGTGGTGTGACGGGCGGTGTGTGCAAGGCCGGGGCAGTATTCACCGCGACATGCTGATTCGCGATTACTAGCGTTCAACTTCATGTAGTCGAGTTGCAGACTACAATCCGAACTGAGGGAGATAATAATGGTTTTACATGGGTTTTGCTTCACCTCGCGGCTTCGCTTCCCTCTGCATCCATTTATGCTTGCGTGTGTAGGTCATAGAGGGGCATGATGATTTGACGTCATCCGCGCTGCTCCAACTTGTCACTGGCAGTCACCGCTAGAGTCCCCAACTTAATGGTGGTAACTAACGATAAGGAGTTGCGCTCGTTGCGGAACAGCAACATCTCACGACACGAGCCCGGCGACAACCATGCACCACCTGTATCTCCTTATAGCTATCTCTCCATCTCTGGAGCCTTTGTGTCAAGACCTGTTAAGGTTCTTCGCGTTACTTCGAATTAAACCATGCTCCACCGACGTACGGGCCCCGTCAATTCAGCACAGGAGTTTCATTCTTGCGAATACTCAGGCAGGTACTTGCGTTAACTGCAGCACTGAACTTTGACATCAACCTCGAGTACTCATCACGTTTACGGCGTGGACTGCTAGGATATCTAATCCTATTTGCTCCCCACGCTTTCGGGACTGAGCGTCAGTTGCAGGCAGATCTTCGCCACTGGTGTTCCTCCATATATCTGCGCATTTCACCGCTACATGGAATTCCACGATCCTCTCCTGCACTCCTGGCACCTGGTTTCTCATGGCTTACTGAAGTTAAGCTGGGGCTGCACGGGCACTGCTGCCGCCTGCTCCTCTTTACGCCCAATAATTCCGGATAGCGCGCACCTACGTATTACCGCGGCTGCTGGCGTAGTTAGCCGGCACAATAAAATTGCCGTCACTCGGCTGCGACACTGGCCGCCGTTCTTCCACGCTTTATAACAGAAGTTTGCGATCCGAAACCTTCTTCCTTCACGCGGCGTTGCTCGGTCAGGGTTTCCCCCATTGCCGAAAATTCCCTACCGCTGCCTCCGTAGGG
+
(%'%%&$&&**+(+,24233775<4436..158863//0*.*:,,-.*020.01271525*%&#%(2.2.+-*()((,:.:-/.-1/,06/9,0.*,0+3493*522'0/233:938.1-7/&*.4-+-1711-.+$$$%*-/.--,,4)0*.).0.7./850:7707//.5-.,-+)*.07844,,,,)./-+.-1100*/07*/3/.2)'-&')*03/05:55,($)*23663240024032/.0/-+.'+$'%,193165675881.036/2154433/30/210231-%&')(%&'*,,)+**0088;.)&+.1;82;<5+266678:68*(0203:0..50181-+&$&'(582052*,+,0-+,0*)(('&-5..-.0'%+20817/*(*(%+/)*56558:8::/0)*&$%&/()%'))(-92562821161$&2**-&',-+487*-/+..2..*&*+,+/,&'/*410..(-+'*08/5556677<474-&&%&#)((+.001-*,..2+-++,3/'**)+*/5-6:)5*++5235:58889887(1()-48:9:7443.40,,21533/*+3*.&$$$$*(,.-.121.5,4/'1,;78<9454.6'++1.,+0,0.;501,/-/12.(-'%#&(,#0*5*44.'()-,74:80++&&#+,&)*94..:<5260/*))''')11677+2++*,-+(*-.5520312.//.14,*0%'-)))*//0..+&'*%&(),1111-/%')065&)+2./09;743)13349:9988/+8--41,2:,(--8:9..0,,.901/;:7010//3241-/0/%('(.6'),88480/180468;;:9;/4,-++,)+*-/2()',,0<<0268221,.+,-+1+3.23././52-*+*+.--,)+*/)),61%/-1497;91'(*.-/*-+(*6../-.828*3/-*'%''%(%$'(%*).102456;66:0.-/5931691/86/51*1-,70./)9+550(.+,+.+/('$&'1+/.,3938.,+,),62;6639611--/+-%%$%*.,/98(,)&47+/.*0102521','')*))$,/51::8:32+./,$'$&2-,,2276&'0**13+%&$&(*('.30/89;89<996<+)*)',)((3-'(,+-/../1.-.9//784)).202-,4547.052+*/06457002*14*+)-10
@8d22d71d-3ce6-4ee5-a702-4d6892a3652b ch=20 read=44998 start_time=2019-12-13T05:48:42Z barcode=BC01 runid=2c9cf7bc05858273f10e7d7ec552fc0bd742dc3e
CTCTACGGGAGGCAGCGGTGGGAATATTGCACAATGGGCGCAAGCCTGATGCAGCCATGCCGCGTGTATGAAGAAGGCCTTCGGGTTGTAAGTACTTTCAGCAGCAGGGGAGGAAGGGGTAAAGTTAATGCGCGCTCATTGACGTTACCCGCAGAAGCACCGGCTAACTCCGTGCCAGCGCGGTATGCAGGAAGTGCAAGCGTTAATCGGAATTACTGGGCGTAAGCGCACGCAGGCGGTTTGTTAAGTCAGATGTGACTCCCGGGCTCGACGCAGGAACTGCATCTGATACTGTAGCTTGAGTCTCGTAGAGGGGGGTAGAACTCCAGGTAGCGGTGAAATGCGTAGTCTGCGGAGGAATACCGGTGGCAGAGCGGCCCCTGGACGAAGGTGACGCTCAGGTGCGAAAGCGTGGGGAGCAAACGGATTAGATACCCTGGTAGTCCACGCCGTAAACGATGTCGACTTGGGTTGTGCCGCGGGGCGTGGCTTCCGGAGCTAACGCGTTAAGTCGACCGCCGCAGAGAGCCACGGCCGCAGGGTTAAAACTCAAATGAATTGACGGGGGGGCCCGCACAAGCAGTGGAGCGTAATGGTTTTAATTCGATGCAACGCGAAGAACCTTACCTGAATGTGACATCCACAGAACTTTCCAGAGAGATGGATTGGTGCCTTCGGGAACTGCTGAGACAGGTGCTGCATGGCTGTCGTCAGCTCATGGCGTGAAATGTTGGTTTAAGTCCGCAACGAGCGCAACCCTTATCCTTTGTTGCCAGCGGACCGGGAACTCAAAGGAGACTGGTGGTAAACTGGAGGAAGGTGGGATGACGTCAAGTCATCATGGCCCGCGACCCAGGACTACACGTGCTACAATGGCGCATACAAAGCGACCTCGCGAGCAAGCGGACCTCATAAAGTGCGTCGTAGTCCCGGATTGAGTCGCGCTCGCTCCATGAAGTCCAGATCGCTAGTAATCGTGGATCAGAATGCCGTGAATACGTTCCCGGGCCTTGTACACCGCCCATCACACCATGGGAGTGGGTTGCAAAAGTAGGCCAGCTTAACCTTCAGGAGGCGCTTACCGCACTGTGATTCCCATGACTGGGGTGAAGTCGTAACAAGGTAACCGGAAGATAGAGCGACAGCCGACTAAGGTTAACACAAGGAACTGCAAACTTAACTTTCTTCCAGCACCAGCAATACGTAACA
+
)'&)())61-./.4+2+1,&/(-**-/122632401833-.45.179445300)2036589.0867734420)*.*2.4677,883:1128./-*41,,.-*$)($,1+)'+++.-/*((,<7/17320%/(($%%-,07223546129,+0,(-+'))/..4.+-5/12:8:86,*('',)(),+(-+*-.,.-01115753736.0).*+.-23276../258*-14144738;6&,84,'1413068113.(&'%)*11+-575463(1#%%)-20/234555.,,-)()&$&$''(*+/2216261-'0,57/+-.0.2.*+.*-0.$)),636.05**,84-.00,)'1+**&*-236:5:.6*)&%&&'(++02+()4+-'***)0+,-0223*0+**/,*1/*+05'11)'++8;6((/'+,-(11(-00,.89-00330368:82;;950&((*003051/.*(0,,*.3'(*&3735/0/.3,5,+,-*.//3.,,,/06**+++63455.)*%%$%'&'%$(.022250*4-072:952.0-874.1.00223++,-*($.1,*00533+-%-,35&)+&-*.-292<</2:9:---.,5/----,--('.-122/2822'(*-12--///..00/.323:/7*++0,*)--08*8*4)844:7:73;01.-(.0367688189::::554-2-,,666789556870..*(($'+/11-0&*&-...**+,'&'*-2**'($*046;3,1/0162;2/474730//*,()''(,(,12/8:++)%($%%''(&'''+(0577/-.-0-43/3.+-657775.0,258:70'%&(''%&&&.+''-1853,+(*).39977997798785/*/.*('&)88:8873--+)-8023;869774509+-257.00673323((*-*+2*'''%#$$&*(('',+,.,.-./3'%&1/41/.+*+-0./065:8852.-4*+-+&%&&1,+/24512.-588/0-*++-499/:;-&63/002:453')&%(/85-)%((3-'###&#&&'))*+4/498;9(72-/8/.-1+,6:+-%),.//,0/(1*$(()+0/&'(*()+*)4357;761*.-3,5/*-/22460+(/,152*%(%%%%)-(-'*'050102,(+&%%$&*)11'&',*+-6437;3*-(+()$&#&)1.02+&&&&%
@46b61fb0-f91a-42b8-8b1e-30d4785e1939 ch=452 read=51061 start_time=2019-12-13T05:48:40Z barcode=BC01 runid=2c9cf7bc05858273f10e7d7ec552fc0bd742dc3e
CTCCTACGGGGGGAGGCAGCAGTAAGGGAATTTTCGGCAATGGAAACCCTGACCGAGCAACGCCGCGTGGAAAGAAGGTTTTCGGATTGTAAACTTCTGTTATAAAGAAGAACGGCAGCTACAGGAAATGGTAGCCGAGTGACGGCTACTTTATTAAGCCACGGCTAACACGTGCCAGCGAGCCGCGGTATTTAATACGTAGGTGGCAAGCTATCCGGAATTATTGGGCGTAAAGAGGGAGCAGGCGGCGGCAAGGGTCTGTGGTGAAAGCCTGAAGCTTAACTTCAGTAAGCCATAGAAACCAGGCTAAGAGTGCAGGAAGGGATCATTGATTCCATGTGTAGCGGTGAAATGCGTAGATATGGAGGAACACGTGGCGAAGAGCGACGATCTGACTACGGCGGTAGCTCAGTCAGCGTGGGGAGCAAATAGGATTAGATACCCTAGTAGTCCACGCCGTAACGATGAGTAAGTGTTGGATAATCAAGTTCAGTGCTGCAGTTAACGCAATAAAGTACTCCGCCTGAGTAGTACGTTCGCAGAGAATGAAACTCAAAGGAATTGACGGGGGCCTGAAAAGCGGTGGAGCATGTGGTTTAATTCCGAAGCAACGCGAAGAACTGCCAGGTCTTGACATACTCATAAAAGGCTCCAGAGATGGAGAGATGGCTATGAGATACAGGTGGTGCATGGTTGTCGTCAGCTCGTGTCACAAGTGAGATGTTGGGTTAAGTCCCGCAACAGGCGCAACCCTTATCGTTAGTTACCATCATTAAGTTGGGGACTCTAGCGAGAGACTGCGGTGACAAGCTGGAGGAAGGCGGGATGACGTCAAATCACCATGCCCCTTATGACCTGGAATACACACGTGCTACAATGGATGGTGCAGAGGAAGCGAAGCCGCGAGGTGAAGCAAACCCATAAAGCCATTCTCAGTTCGGTTAGCAGTCTGCAACTCGACTACATGAAGTTGGAATCGCTAGTAATCGCGAATCAGCATGTCGCGGTGAATACGTTCTCGGGCCTTGTACACGCCCGTCACACCACGAGTTGATAACACCCGGCCGGTGGCTAACCGCAAGGAAGGGAGCTGTCTAAGGTGGGATTGATGATTGGGGTGAAGTGTAACAAGGTAACCGG
+
.,21-/6465//,$+..767/1,1)()&(+*49946;4/:01/(..-:2++,3:35,137424;7760,&-)'%-*+//:96035/30/04:566944208)+-;-*04+-63+62/01-.,,.-,52-975/007*))))11%&&#%'-12./535.58'0--+*-('%*',(('(%-'''-20,2')&*,)+5++,./4/3./60-*''%'*,,02.7.7)0*468888:;,))*2,$%((',+4;3,54691;432401/422.11+.0)),/)(((3*03550110.%,,--./10.67..,,+-+('+/1+(/(''(3+./-'/&&0/53821//,(&*+/511372///156576347/,3+*'&%&%*(4+,++%&'+:8//*--40/0005(1-(*()$)(3',-5)(()*+-.*&,-1::2(03+./**0.+.1'-*'1--05*)**075.60,,-.,*&'''()--:18-+'''(+-,-;93689;:::06797963638256*,-,0+.*%&,++*+,-99::8:76+//,,)/312083/1:1;2/1/4252232:<:(.+&'274.+503152*..05.+-/5<;.:591++/5/0147342291251($*((-5211-,+,+3357867963)''%$,%&)(+-67.*+*(21&20103'(*,2693897898779:841/).3677/034731-*'#$$&&'*-20134:64/.92,*,+6.++003$&011-6+32%&*+-3649,'++',829905142+1.5::0/464.--.&&&',-77*5%'&))-,+)*+580/*-,185278/85674488;7/1+-562/;28.*/443106-,2(&&&('&%('(457535536;11156752,(-)+1,.(,++4:5/.)0(*+-5//0::-;8,-05*%).-9;872).268-,-+(()-795788261224+43)./.,5.,6/8/14371/00/03411.1//1//,-.12303.44;733758:266207(866//3.//.*/--99.164313.,-*.--+)()+%0+2,+(+,54:7674.0-101/2*4.42,+*&)*,01201/*%.&//,0/)*/27452022..-/+-/25.2-/(/+0:9::9
@736f0f13-562f-4880-bd2c-33a34c493bf0 ch=37 read=74017 start_time=2019-12-13T05:48:37Z barcode=BC01 runid=2c9cf7bc05858273f10e7d7ec552fc0bd742dc3e
CTCTACGGGAGGCAGCAGTGGGAATGTGTGTGTGCACAATGGAAACCCTGATGCAGCAACGCCGCGTGAGTGATGAGGGTTTTCGGATCGTAAGCTCTGTCTTTGGGAAGATAATGACGGTACCCAAGGAGGAAGCCACGGCTAACTACGTGCCAGCAGCCGCGGTAATACGTAGGTGGCGAGCGTTATCAGCGATTTACTGGGCGTAAAGCGTAGGCGGATGATTAAGTGGGATGTGAAATACCCGGGCTCAACTCGGGTGCTGCATTCCAAACTGGTTATCAGAGTGCAGGAGGAGAGTGGAATTCCTAGTGTAGCGGTGAAATGCGTAGAGATTAGGAAGAACACCAGTGGCGAAGGCGACTCTCTGGACTGTAACTGGCGCTGAGGCTCAGCGTGGGGAGCAAACAGGATTAGATACCCTGGTAGTCCACGCCGTAAACGATGAATACTAGGTGTGGGGTTTCAACACCTCCGTGCCTGCTAACACATTAAGTATTCCTTACCAGAATTACGGTCATAGATTAAAACTCGGAATTGACGGGGACCCGCACAAGTAGCGGGCATGTGGTTTTAATTCGAAGCAACGCGAAGAACCTTACTACACTTGACATCCCTTGCATTACTCTTAATCGAGGAAATCCCTTCGGGGACAAGGTGACCTTGAGTGGTGCATGGTTGTCGTCAGCTCGTGTCGTGAGATGTTGGGTTAAGTCCCGCAACGAGCGCAACCCTTGTCGTTAGTTACTACCATTAAGTTGGACTCTAGCGAGAGACTGCCTGGAGTTAACCAGGAGGAAGGTGGGGATGACGTCAAATCATCATATGTAGGGCTACACGTGCTACAATGGCTGGTACAGAGAGATTAATGCCGTGAGGTGGGCCAAACTTTAAAAACCAGTCTCCAGTTCGGATTGTAGGCTGAAACTCGCCTACATGAAGCTGGAGTTACTAGTAGTCGCGAATCAGAATGTCGCGGTGAATACGTTCAGGTCTTGTACACACTGCCCGTCACACCATGAGAGTTAGCAATACCCGAAGTCCGTGAGCTAACCGCAAGGAGGCAGCGGCCGAAGGTAGGGTCAGCGGTGGGGTGAGGTCAGCAAGG
+
)),+.21;7220//220244;/2/.45.-,,,.3-(.,50.,(+,57./08998/+/056358/089/+*++/0/+,7-/;:314:677444.'(*176-+00*'0*&&%*(-1-,,/2:84.4-,)6,02),+(-/--00,-/63500/01;73/10/+*#&%(--6./079//-,063)+34526111$%&*(-80,.440367.84,('*.-07.5.//661:17/86:742/++,:96.:1*258222/7012+761,02+1.04:';;:44483932,))'))-/,.*&)+'*%'(-+3+7+7*,-797.,--4980/61-/6747/,++---00/1-.2455:-45371.-/*1/5840.-(,18---..560)-%*''4(*-2,..))*+3*37-(.01:-21)*%-).-/4-4;7128545364-/37;8-2/((+,,)-./101.3576609:6.:+.)/.12:57648992.,+'++++*,-512,23121('&&(&'*%&)')+5841'(-*-,5,980(&%&(,(01657-.7639<7.--.+)'()..*//./3/),-2:;,8:9<8/3+,-481./-19,/34505,-(*.00313236/78.,:./.46///.04242/&''%)*+(00'1++,8;-//0/3..-1-''''#'(296689;9:08//,...,03458962212387882743:969662.73+(..*3./02061839,-*%*88/<00/:41013;85969004160300)#%$%(),/02675;770**6-.)).+-.,/,,.+103::604333259:;61458(%%#$%&&05722/,)+*,0:9682;2186764111-**())&*%-&($++)5/---(,(*2-;;0-25/4;;;36;989870(*-256.2-:./0*,02443<923:/-///045030..17./*.61.1/112288477697430035599686844698565121%,46518./,.---03-7:,,54/2(569.-*((+22)-.,4/*22*((*),09-5/%()+0+.+-.//(,()-++/1-704-//+1,++,1+--000+2+,0*)*')&)*$%(-6*9
@17a41190-d275-4f1b-9f03-7e20bde9b079 ch=441 read=83858 start_time=2019-12-13T05:48:54Z barcode=BC01 runid=2c9cf7bc05858273f10e7d7ec552fc0bd742dc3e
CCAGTTACCTTGTTGACTTCACCCCAGTCGCAGATCCACAAAATTGAGCGCCCTCCCGAAGGTTAAGCTACCTCGCTGTACAGCCTCCCATGAGGTGCTGACGGGCGAGAAGTGTACAAGGCCCGGGAACGTATTCACACCGTGGCATTCCTGATCCACGATTACTGTGATTCCGACTTCAAGGAGTCGAGGTTGCGGACTCAATCCGGACTACGACGCGCGCACTTTGCCAAAGAGGTCGCTTGCTCGCGAGGAGTCGCTTCTCTTTGTATGCGCCATTTGTAGCACGTGTAGCCTGGTCGTAAAGGGCCGCGATGAAGCAGCGTCATCCCACCTTCCCTCCAGTTTATCACTGCTTGTGATCTCCAGCCCCAGGAGTTTCCCACGAAGCCCGGACCCGCTGGCAGCAAAGGGATAAAGAGGTTGCCGCGCTCGTTGCGGGATAACCCAGCGTTTCACAGCACAGGCTGGCGGTAGCCGTGCGGCACCTATCTCACGGTTCCGAGGCATTTCATCTACGGCTGCGTGGATGTCAAGACCAGGTAAAGGTTCTTCGCGTTGCATCAGATTAAATTGCTACTCCACCGCTTGTGCGGAATTCCCGTCAATTCGTTTGAGTTTTTAACCTTGCGGCCGTACTCCCCAGGGCAGGTCGACTTAACTTCATCCAGGAAGCCACGCCTCAAAGGCACAACCTCAAGTCGACATCGTTTACGGCGTGGACTACCAGAATTATCTAATCCTGTTTGCTCCCGCTTTCGCGCACAGGCGTCAGTCTTACCGTCAGGGGCCGCCTTCGCCGAGTATTCCTCAGATCTCTACGCATTTCACCGCTACGCCTTAGATTCCTACCCCTCTGCAAGGACTCAAACGCGGTATCAGATTGCAGTTCCCAGGACAGGCCAGGGATTTCATCTGAAGCTTAATAAAACCCGCCGTGCATCTGCCCAGTAATTCCGATTAACGCTTGCACCCTCCGTATTACCGCGGCTGCTGGCACAGGTTAGCCGGTCTTCTTCTGCGGGTAACGTCAATGGAGAGCCAAAGGTAATTAGCACTGCTCCTTCATCCCCTTTAGAAATTGCTTTACAGCCCGAAGGTAGCCTTCATACGCGGCATGGCTGCATCAGGCTTGCGCCCACGTTATTACCAATATTACACTGCCTCCCGTAAGTAATATCCAGCACGGAGCAAGAAGGTTAACTTACCAAGACGCCAGAACAAACTGGCGCCAGCGATACGTAATACG
+
12(//6&--.,&'$'$)28/&..-(,,..&'%&.-5(&((+*)(**.,.232/*/.))+1*11020&'&%(*&%%&)%$$''(.*'*3+'(*&))-+)**,00894/,))')**--/663/5/*)25/6228729+**(/852810,42*('(+-/('()-,5-.,)'),4;473*+(&('*,)%('(*(**1/+-'&*-3318604(3*+1-./011,'+)+&.*--(++,)('',*//)).*()*/)-*)(-&*+,'*+219.78-+*(*()*07071-)+&%&$(')&$&(2,(,99937740+360*%$(&'&((',+,.-/9:10/)'.30/21,*.+,--:,+,:2220.-0)(&'-./2*&&($%$%*&%(.;.10+$(&%'(,2-05.)1*())')''),00))202-%&''%0(5,)*%(,/128/01../7,)*&$(%%)'3+38.,/,.&+(,&*0..-8+-*&'-/3.4,0*.,(,)(()***$'&,52+(&)*-*&&,)*))*%#$&$%%#'+,0425/-001+,00*,0338))+3:5.)($(**+)**,6++(4''(&%&%%(%(+48110')4+-,+(&($''*(+($*,&0*4/''63-,10<<7-170-1,+*1,-,/-*,.3.3-%)-+,#'(--,,)&&'%'+1'+(+)%0(-*(),+..186642-,-*),/42836..(*+-'11241.53(+,3,-,/7345.50-,(0+6.34016557602:/*-)4/)&'(**++,&(&')-04356&&.+)(%'-025-037,35/1/1.-(-)'%%%)(0,,13-./0.'%%$'%'*1;:,()-&/1'-$*%$$*+.201,-$32/+*100-40+0./3568962-/)-,/.'((+&$''+,411+*/3-.*04/8(,./&)1+*+++/*''#%&%2*&-+'(/4**,112+1'''&'*--()+.633/2++00//,+*2+--0292035*120900,)'((+,44.0+*$&%.0*2&#$(',+))2-7:53312-''+./-21.6*+*((&+-'64)3,2--.***++2.--.67),,%&)+,)(+(&'%&(%)%(22((),&)/)&))+(&&'($%(,+,+.,.-82+-.65422455(.))')*,068+')'.2,0)$(*+-1$*$#'#&&%(10152*-1))*0--$)+('((())++%-/&&,,./9560**)',&'&('-$/*#&$%%()%%'$&'&0/0*3,$&(+,+($##%$
@f416f714-9398-46e7-a739-a469d377e8a3 ch=200 read=54723 start_time=2019-12-13T05:49:07Z barcode=BC01 runid=2c9cf7bc05858273f10e7d7ec552fc0bd742dc3e
CTCCTACGGGGAGGCAGCGGTAAGAAATTTTCGGCAATGGAAACCCTGACCGAGCAACGCCGCGTGAAGGAAGAAGGTTTTCGGATTGTAAACTTCTGTTATAAAGGAAGAACAGCCACAGGAAATGAGCCAGTGACGAACATTAGAAAGCCACGGCTGACTACGTGCAACCGCGGTAATACGTAGGTGGCAAGCGTTATCCGGAATTGTGGGCGTAAAGAGGGGCAGGCGGCAGCAGGGTCTGTGGTGGCCTGAAGCTTAACTTCAGTAAGCCATAGAAACCAGGCAGCTAGAGTGCAGGGAGAGGATCGTGGAATTCCATGTGTAGCGGTGAAATGCGTAGATATATGGAGGAACACCAGTGGCGAAAGGCGACGATCTGGCCTGCAACTGACGCTCAGTCAGCGTGGGGAGCAAATGGGATTAGATACCCTAGTAGTCCACGCCGTGAAGCGGTAATTACTAGATTTGGATGTCAAGTTCAGTGCTGCAGTTAATAACGCAATAAGTACTCCGCCTGAGTGGTACGTTCGCAGAATGAAACTCAAAGAAAGGAATTGACGGGGGCCCGCACAAGCGGTGGAGCATGTGGTTTGTTGAAGCAACGCGAAGAACCTTACCAGATAGCGACATACTCATAAAACCAGAGATGGAGAATAGCTATGAGATGCAGGTGGTGCATGGTTGTCGTCAGCTCGTGTCGTGAGATGTTGGGTTAAGTCCGCAACGAGCACAACCCTTATCGTTAGTTACCATCATTAGAAGTTGGGGACTCTAGCGAGACTGCCAGTGACAAGAAGCTGGAGGAAGGCGGGGATGACGTCAAATCATCGCCCTTATGACCTGGGCTACACACGTACTACAATGGATGGTGCAGAGGAAGCGAAGCCGCGAGGTGAAGCAAAACCCATAAAACCATTCTCAGTTCGGATTGTAGTCTGCAACTCGACTACATGAAGTTAGAATCGCCGCGTAATCGCGAATCCAGCATGTCGCGGTGAATACGTTCTCGGGCCTTGTACACACCGCCCGTCACACCACGAGGTTATTAACACGAAGCCGGTGGCCTAACCGCAAGGAAGGAGCTATCTAAGGTAAGAGTTGATGATTGGGGTGAAAGTCGTAACAAAGGTAACCGG
+
,011-.0%25+'.-,+--(21..'').-39948;:6<61,'*,/2.--/40010129714434688564541+./-.062*,*-*1,*,:9*018364.3-+.5.+4.72201%*)(()*,+).-(+%%%'$*20./-+(((-+,&+*)(-5/10/-,,+(,03150./*.1'+'*,622284706..)500624/600,;-1-'%+%#'+0934459.)),/,)*)980-//+..,(45./-.--()*(,+,1/4+)''/)+7-7-345:-6;46/,,33-432620*-..*--,38(05-*-+274898:1-4+6+4.)-($$((,.-461-64,+054204,*++,7/-1**0.19:3441:3.*3+),01:/----3898:6656+****0/2222720,-.16:271'+.3:11(*+(5---65-58)))663441(%(),/)0*+)'(*(**&'*)+,)'%).2093:76302*-7733788635/,1.0,',124716.(''+)*.332475/)&+(587757;8(()&+106299217,9.')/,')*.3/./026;70.3*&++./6/004314)')/50.-3.4)&)*%&,'*/5///.07./0/**)*17/..,$&%'&).-2177124;7-/+)(,,127.---.869..-,)&'$($)$))(0631123384;333678-.011775442413.1384;2575452+01)#&'$(')'''/-)//*0503460;/003'05197-,2-&)(),-/78-65644.1,++,-74.77/1-+***'%*&$&'**-0-*&'*0/8:0232573-)'**)+897$)*)'.+0//3:-0021,**,*%'(/%24362:33:::1../062-,.))'((/-(,;73.,-*./09.00;92283.21::51689<775(/*.+21.15*2.24633536--**%./.,-..62.7.')()+-))%&&*+-544),,-821('&'&))36*.-3012:745/13/.21/210/5-0067747:16;,.5844331(')')&(+%)%('(+)')-').-0.-'.,+.///*-*,'**-(*''(,*-.64,'&&%''%(+2*..///7(01-),+**)+-10-**+/'/),297:46
@ce5ee240-efbb-486a-afc8-f78450683029 ch=10 read=32201 start_time=2019-12-13T05:49:05Z barcode=BC01 runid=2c9cf7bc05858273f10e7d7ec552fc0bd742dc3e
CCGGTTACCTTATTTTGACTTCACCCAATCATCAATCCCTGTGGAGCAGCTCCTTCCTTGCGGTTTAGGCCACCGAAAGGGTGTGTTATCAGCTCGTGGTGTGACGGGCGGTGTACAAGGCCGAGAACGTATTCACCGCGACATGCTGATTCGCGATTACTAGCGATTCCAACTTCATGTAGTCGAGGAGTTGCAGACTACAATCCGAACTGAGAATGGCTTTTATGGGTTTTGCTTCACCTCGCGGCTGGCTTCCCTCGCACCATCCATTGGCGGCGTGTGTAGCCAGGTCATAAGGGGCATGATGATTTGACGTCATGCCTTCCTCCAGCTTGAAATGCTGGCAGTCTCGCTAGAGTCCCCAACTTAATGACGGTAACTAACGATAAGAGTTTGCGCTCGTTGCGGGACTTAACCCAACATCTCACGACACGAGCTGACGACAACCATACACCACCTGTATCTCCTTATAGCTATCTCTCCGTGCTAAGAGTGCTTTATGGTATGTCAAGACCTGGTAAGGTTCTTTGCGTTGCTTCGAATTAAACCACATGCTCCACCGCTTGTGCGAGCCCCGTCAATTCCTTTGAGTTTCATTCTTGCGAACGTACTACTCAGGCGAATTACTTATTGCGTTAACTACCTTTGAACTTTGACATCAACTTAGTACTCATCGTTTACGGCGTGGACTACTAGGGTATCTAATCTATTTGCTCCCCACGCTTTCGGGACTGAGCGTCAGTTGCAGGCCAGATCGTCGCCTTCGCCACTGGTGTTCCTCCATATATCTACGCCTTTCACCGCTGCACATGGAATTCCACGATCCTCTCCTGCCTCTGTGCCTGGTTTCTATGGCTTACTGAAGTTAAGCTTCAGGCTTTCTACAGACCCTTGCTGCCGCCTGCTCCTCTTTACGCTTAATTCCGGATAACGCTTGCCACCTACGTATTACCGCGGCTGCTGGCACGTAATTAGCCGTGGCTTTCTAATAAGGTACCGTCACTCGGCTACCTGTTTCCTGTAGCCGCCGTTCTTCCTTTATAACAGAAGTTTACAATCGAAAACCTTCTTCCTTCACGCGGCGTTGCTCGGTGGGGTTTCCCCCATTGCCGAAAATTCCCTACTGCTGCCTCCCGTG
+
63.)06(+.8.%32++-/1833)-0....14126;359-('//,(**02336:9<8&(()+-301((0467.1/,'%%'(/&').-9/0,*%)*.)474540/.),55,1,**,)167.34/0.-1//466853-2101149863250-)42/,,)+-+,-3347488.)*&(%+/.244**00/+.'&-,8.1)..*)+-2;4:(*8::440&/4/00*'+-,167<25;;,156:4',,,/305-*&&).36+7,',-.04:6;:8*3))%&(**+/.1($$&*''+2002877)*/0)610011/95/*++/10*,%*-3;;809'+#%$#$&('&(+*+61/1238:6553&')*079*/0/05261//,+--14/23:0/0/04)$+,9*),*,/550;110;8/(.+.(31++)-102--'),&-)))*(*+/132-6455:/,'*&*+(+(*'1/46/7)(%%&'(),-58.-++'&)$')02)&))'((-0,..()+/,/3(/-47:96650/.400,()'&#$)($&4+5.0.2-26'08..-./1.//(,,*+4/1120-&*-43+*44394;434995+-/<<548;67733.-,2+1+,-.,.11776.2-1,++-1,.9//-2200(*(-*+*+*25+/+,+.0/4*(%&$&&(**.56586827:$*&-+0.29643+11,067667974:13))/9-)-.1:6+'.-,/++-.:951/13158:9*53722+*34./160/-..79;7;9691-,2('0*+;2//071324355844,/&+3()145104$,'*%'()---.,&&'0166.-.+/0-./...-(,*-8-2.,6-+0051844:388230/545(++344&%3.39,,0000/44</6,*+,-6555('%&'11,/8:8./,+)*-1::.6/8/;::9/,//*1/+.,)*,,017;040-.222233332.&((,,&04/.+3-3-2*),++./8*70)+/+.,,-8//00064/*.0,-1://2001.*-6,.733977:863;3*+.)1''0*+4;,')3-*0'*56.678<78/.,/17.0/..5/.-0*,+)''&&+/+/8429;;0./7/25/0727/:,8,('.//240/1)17)).(
@50751276-a65f-452f-b352-aebd89409708 ch=450 read=42850 start_time=2019-12-13T05:49:03Z barcode=BC01 runid=2c9cf7bc05858273f10e7d7ec552fc0bd742dc3e
CTCCTACGGGAGGGCAGCAGTGGGAATATTGCACAATGGGCGCAAGCCTGATGCGCAGCCATGCCGCGTGTATGAAGGCCTTCGGGTTGTAAAGTACTTTCAGCGGGAGGAGGGGTAAAGTTAATACCTTTGCTCGTGACGTTACCCGCAAACACAGCTAACTCCGTGCCAGCAGCCGCGGTAATACGAAGTGCAAGCGTTAATCGGAATTGCTGACTAGCGCAGGCAGTTTGTTAAGTCAGATGTAAATCCCGGGCTCCAACCTAGAACTGCATCTGATACTGGCAAAACGAGTCTCGTAGAGGGTAGAATTCCAGGTGTAGCGGTGAAGTAAGATCTGGAGAATACCGGTGGCAGAAGGCGGCCCCTGGACGAACTGACGCTCCAGGTGCGAAAGCGTGAGCAAACAGGATTAGATACCCTGGTAGTCCACGCCGTAAACGATGTCGACGGAGGTTGTGCCCTTGGGCGTGGCTTCCGGAAGGCTAACGCGTTAAGTCGACCGCCGCAAGTACGGCCTGCGGGTTAAGAGCACTCAAATGAATTGACGAGGGGCCCGCACAAGCGGTGGAGCGTAATGGTTAATTCGATGCAACGCGAAGAACCTTACCTGAGATGCTGACATCCACGGAGAGGTTTTCAGGGTGAGAATGTGCCTTCGGGAACCGTGAGACAGGTGCTGCATGGCTGTCGTCAGCTCGTGTTGTGAAATGTTGGGTTAAGTCCCGCAACGAGCGCAACCCTTATCGCTGTTGCCAGCGGTCCGGCCGGGAACTCAAAGGAGACTGCCAGTGATAAACTGGAAGGGATGACGTCAAGTCATCATGGCCCCTTGACCAGGGCTACGCGTGCTACAATGGCGCATACAAAGAGAAGCGACCTCGCGGTAAGCGGACCTCATAAAGTGCGTCGTAGTCAGTTAGGTCTGCAACTCGACTCCGCTGAAATTCGGAATCGCTAGTAATCGTGGATCAGGAATGCCACGGTGAATACGTTCAGGCCTTGTACACCGCCCGTCACACCATCAGGAGTGGGTTGCAAAGAGTAGGTGGCAAACTTCGGAGGAACGCTTACCACTTTGTGATTCATGACTGGGGTGAAGTCGTAACAAGGTAACAG
+
+33/.0209-(-/**+02%,-/89*61(5*'*/11611/'&'*1/*5/765,-,%%(#%%,-/671-)-)+),-,3-40987:/:626)+17.)*-039<2*00.76()-''-2.13:3/2-4+,,//*--+,03(.'%$$&$&.-('(((,&&&&&**.5/004(/+.9562/,/0/1.2*-,,+0(%())-,85332-5-7.4+2)(*'&&%'&%&%$%&*)0/1*.192-3-7-**0667:8569,+---)37881'0*./(&).618666644000/.///+04,(-'%)'(-/482($,7,11-0+0*-(,113--,-..896/-&&&%&&4475,*+*+105/)')4*+''**,.-+/,..,).235,*0-+++,-325))68543$&('),.15)-04;57&80-1..-055194.088/441.%+)-4230+%(*+-.;;.-,)/.0,3-*/'00(&0*(3046*744-3+2+0**'')4856502125+.2..(((+(&&+(&&++-170,*%'.01911(+)*$-)028..//508066.&.83206($(&''.'))4-10&&)))*023465).,/-,-0*.*'//1*,5-/55908,-3+6531.)%)(,/434(),.4(&&)-/9:95.0.1&'(./642266:9;2*91037615:5857+,.026826+.(-)&&()-7:.1222'2'*2//.472.40:2;93;31/2/82.05*6%%.+*3056<8-64--').,/8/70*())462,323/192(.+1++/,(*(,//10554332346<011.*,'.9/65557673-)*/:9:6-*(,134()/-6020*126-,,((,-/211072,&(()1//.-18+(*&))'(32332-**)))-5376754555//3:2386:7:6261314%*)1),*,-1/30)/,0633.3*$%&&+1*///-50765*+%%(72922167;77708*1,04<3124;73143.334:8*/866490/0,+./.7;9650-../6%-$&)+%'*,5008,..80%')*.23)&&&$'&&(,+&3'(+*,.,-/,+03-*/5*)0/44;46611232990--100/44888.4.+,*/,-%'
@133d0a90-4ab4-40bc-b251-dfeb9d6811bb ch=9 read=25427 start_time=2019-12-13T05:49:04Z barcode=BC01 runid=2c9cf7bc05858273f10e7d7ec552fc0bd742dc3e
CCAGTTACCTTGTTACGACTTCACCCCAGTCATGAATCACAAAGTGGTAGCGCCCTCGAAGGTTAAGCTACCTTTTGCAGCCACTCCCATGTGGTGTGACGGGCGGTGTGTACAAGGCCCGGGAACGTATTCACAAATGGCATTCTGATCCACGATTACTGATTCCGACTTCATGGGTCGAGTTGCGAACTCAGCCAATCCGGACTACGACACTTTATGAGGTCCGCTTGCTCTCGCGGTCGCTTCTCTTTGTATGCGCCATTGCTTAGCGTGTGTAGCCTGGTCGTAAAGACCGCTGATGACTTGACGTCATCCCTTCCTCAGTTTATCACTGGCAGTCTCCTTTGAGTTCCCGGCGGACGCCGGCAACAAAGGATAAGGTTGCGCTCGTTGCGGGACTTAACCCAACATTTCACAACACGAGGCTGACGACAGCCATGCAGCACCTGTCTCACGGTTCCCGAAGGCATTCTCATCTCTGAAAACTTCCGTGGATGTCAGAGACCAGGTAAAGGTTCTTCGCGTTGCATCGAATTAAACCACGTGCTCCACCGCTTGGTGGGCCCCGTCAATTCATTTGAGTTTTAACCTTGCGGCCGTACTCCCCCCAGGCGGTCGACTTAACGCTGGTGGCTCCGGAAGCCACGCCTCAAGGGGCTGGCCTCAAGTCGACATCGTTTGGCGTGGATTTCTGGGTATCTAATCCTGTTTGCTCCCCACGCTTTCCGCACCTGAGCGTCGATCTTCGTCAGGGGCCGCCTTCGCCACCGGTATTCCTCCAGATCTCTACGCATTTCACCGCTACACCTGGAATTCTACCCCCCCCTCTGCGAGACTCAAAACGCCGGTATCAGATGCAGTTCCCAGGTTGAGCCAGGGATTTCATCTGACTTAACGAACCGCCTGCGTGCGCTTTTACGCCCAGTAATTCCGATTAACGCTTGCACCCTCCGTATTACCGCGGCTGCTGGCACGGAGTTAGCCGGTGCTTCCTCTGCAGGTAACGTCAATGAGCAAAGGTATTAACTTTACTCCCTTCCTCCCCGCTGAAAGTACTTTACAACCCGAAGACCTTCTTCATACACGCGGCATGGCTGCATCAGGCTTGCGCCCATTGTGCAATATTCCCCACTGCTGCCTCCCGTAG
+
3)%+/5',+1-)2*''*.46;96831+++00'(')++,'*-,-%*'**,*+./92,1'(+.50:89+,%#&%$10(&+**-/(**51,+--.0757778840-,*.,3345440,0-..(/-,+1,2:703,((+0-.0745676/.--0%&(((:)(''('(723.-12861423(+,0-669-1%%.&(''%)((++/0122.+*+)&&(*,02,01/43.3-+,1./0//0100-'&()-1/12/3:2.33325021)(-+%)&()2226651(+*1*.89:3510&)'/1++,+-,+*.0526668892,+((*.1+-('*9++1689:34//12733'.22-02974+(''%()&)%+(,,66887;)2*721'/--7,00789180013972.8-8-/52,3085;1...-0-,-,%,+043011-0'-81:82735//06,/-.**)-09593;/+*,-0./079898:9764.,-/,1296;899;98321**'**54-,5-6:+-,///29866/5-,,.05,1*7*<8629-1+/.5651.0-,,-,4))*,+/54''-..94:758;1.-,5;</11,-,,-1092:0955271:6:-*)*++12331.-1.1/*-&+(*$&$*.*)+'%#(-&('*32901.570-.+(&(.//-**+,+3.1333;.//..22*+&''&$(-)-./1(01/1/37/8/,-12561,./.-3/.''*'/1/**+/.41'(355<;8::.30.+1.(*+)/-.19359+/,--:75.4&():8612&(+7866;9/027'','*')/-''+%.913+615/540-121&/++./470+((%$&+-''4+*-)+.;99.54;,))*,,--,+749-2*,%/1.-//010-+'(07/''352259/+/+,20.*)'$$&),.6))+,55885+,(0-7:6/..-))).4..38'7*)6/096.7---:9/:+*$-+)&(3-*(03-9844560)01237+6/.543267.9344489<.,//0.3/0(),($-./1*.6.'(.56--/883;814,/.54-,/&0'(&+,)'.42838<:7742).,/'10/15:9/.-+,0&,644:25079*)2---1.-./1191,,)"&''/005:-:9,*3+,
@889a664c-253b-4a89-9b77-e673b7eb9128 ch=147 read=71730 start_time=2019-12-13T05:49:26Z barcode=BC01 runid=2c9cf7bc05858273f10e7d7ec552fc0bd742dc3e
CTCACTACGAGGGCAGTAGAAGTGTGCACAATGGGCGCAAACCTGTTTAACCATGCCCGTGTATGAAGAAGGCCTTCGGAACGTAAGTACTTTCAGCGGGGAGGAAGGGTAAAGTTAATACCTTTGCTCATTGAGCGTTACCCGCGGAAAGCACCGGTAACTCTCCGTGCCAGCGGCCGCGGTAATACGGAGGGTACAAGCGTTAATCGGAATTGCACTGGGCGTAAAGCGCGCAGGCGGTTTGTTAAGTCAGATGTGAAATCCCCGGGCTCAACCTGGGAACTGCATCTGATACTGGCAAGCAGGTCTCGTAGGGGTGGGGCCAGGTGTAGCGGTGAAGTAAATAGAGATCTGGAGAAGTGCACCGGTGGCAGAGGCGGCCCCTGGACGAAGACGGCGCTCAGGTGCGGCGTGGGGAGCAAACAGGATTAGATACCTGGTAGTCCACGCCGTAAACGATAATCGACTTGGAGGTTGTGCCCCTTGAGGCGTGGCTGGAGCTAACGCGTTAAGTCGACCGCCTGGGAAGTACGGCCTGGGTTAAAACTCAAATGAATTGACGGGGGCCCGCACAAGCGGTGGAGCATGTGGTTTAATTCGATGCAACGCGAAGAACCTTACCTGGTCTTGACATCACGGAAGTTTTCAGAGATGAGAATGTGCCTTCCCGGAACCGTGAGACAGGTGCTGCATGGCTGTCGACTCGTGTTGTGAAATGTTGGGTTAAGTCCGCAACGAGGCGCAACCCTTATCCTTTGTTGCCAGCGGTCCGGCTGGGAACTCAAAGGAGACTGCCAGTGATAAGCTGGAGGAAGGTGGGGATGACGTCAAGTCATCATGGCCCTTGACCAGGGCTACACGTGCTACAATGGCGCATACAAGAGAAGCGACCTCGCGAGAGCAAGCGGACCTCATAAAAGTGCGTCGTAGTCCCGGATTAAGGTCTGCAACTCGACTCCATGAAGTTGGAATCGCTAGTAATCGTGAATCAGAATGCCACGGTGAATACGTTCGGGCCTTTTACCGCCCGTCACACCATGGGAGTGGGTTGCAAAAGAAGTAGGTAGCTCTTAACCTTCGGGAGAAATTTACCACTTTGTGATTCATGACTGGGTGAAGTCGTAAAGGTAACCGG
+
(,*$(*)1($*./+-)*%%&)&),0..,/-510*.++/2/&,)(++2*-(-125-87+(,,.+-06,'*))*/2//+&*$$$$$('&+$+05/,(,+/13((+)'),+),+3-,0.8,..97/;6./78304*'(.*1+*8:,()'1+1.(*/93-,(,+++,(/3/2484//))(-*4519.2/..454./1'$$*+6-22262614(/(',(#)(),321,&&))*'(,-./*)564:5;:107/3-/1*+-40/+-,,*-21*.5679:3+4735:90142/0003,,.3347764.+$&&'.121786)302'%%&)''+)**))((+-4944-/&*')),''(),-33:9+)),&)$%%0+1,/).+&')+-2031;4.+43/0*&')$/$00138:23340'&'&)%(06,)+-6:,3)2/&6,0*00234/,++*,/3((,14<878;(.//-)*+-55535.3+,,080/+0-*'(0-11754,5*)*&(&&0059655.8.6,244747:679887-(''***(,/+((+.,82:92344.:-,.$$(*+/1.7;0-,5*((+-,70002027)-.-11208180294;/-,--83,2.*)++()*+4/6009230004-,'))*,+,0/./,-7<03,+++,/./*+1,*+%))..30,.4,:0894111.3(*-.//;8847/1-+*15/,,,./,,/.*-(/5..14;35/20301.7/(*2-4+)+*.(0-%.3+*1,14/*.7,.5/1....6:17,)'%$&)*,--3100'.*'*+88992/00-.--/&,45://5*2.33/99/35223478821447:9741-35(&)*-7:2622/2.-,-*,0297839305326669:74&'%((')003;:;843))&(*:;/./,)**.2588<:./6794748:76802+.,&0((&+(111%4-6../1+4540..,(%(&&+(',-/-3614/6...585*626331218:9..(*()+.-24&)+0)-.2#$&(()2840;6/.1//.09477:-)((,001;&7'95*%*)')++,*))+,*--2-797;9,9/,)*+.)0.+.3/-29.-3789:76632543,+((1101423483-4256886/
@e148e780-60b1-4de9-9865-c96be9537ec8 ch=195 read=61131 start_time=2019-12-13T05:49:26Z barcode=BC01 runid=2c9cf7bc05858273f10e7d7ec552fc0bd742dc3e
CTCCTACGGGAGGCAGCAGTGGGAATATTGCACAATGGGCGCAAGCCTGATGCAACCATGCCGCGACAAGAAGGCCTTCGGGGTTGTAAAAGTACTTTCAGCAGGGGAGGAAGAGGGCGAGTTAATACCTTTGCTCATTGACGTTACCCGCAGAAGAAGCACCGGCTGGCTCCATTTGCCAGCCACTTGGTAATGCGGAGGTGCAAGCGTTAATCGGAATTACTGGGCGTATTAAAGAAGCGCACGCAGGCGGTTTGTTAAGTCAGATGCTTGAAATCCCAGGCTCAACCTGGGAACTGCCTCCTGTTTTGTGAAAACGGAGGTCTCGTAGAGGGTGGGAATTCCGGGTGCTGGCGGTGCGTCGTAGAGATCTGGAGGAGGAATACCGGTGGCGAAGGCGGCTGGACGAAGACTGACGCTCAAAGGTGCGAAAGCGTGAGGGCAAACAGATACCTGGTAGTCACGCCGTAAACGATGTCGACTTGGAGGTTGTACTTGCCCTTAGAGGCGTAGCTTCCGGGAATGGCAAGTCGACCGCCTGGGAGTACGGCCGCCGGTTAAAGCTCAAAATGAATGAATTGTTGCACGAAGCGGTGGAGCGTAATGGTTTCATTCGATGCAGCGCGAAGAGCCTTACCTGGTCTTGACATCCACGAACTTTCCAGAGATGGATTGGTGCCTTCGGGAACCAGCTGGGACAGGTGCTGCATGGCTGTCGTCAGCTCGTGTTGTGAAATGTTGGGTTAGAGATCCCGCAACGAGCGCAACGCATCGCTGTTGCCAGCGGTCCGACTGGGAGCTCAAGGCTGCCAGTGATAAACTGGAGGAAGGTGGGGATGACGTGGTATGGCCTTACGACCGGGGCTACGTGCTACAATGGCGCATACAAGAGAAGCGACCTCGCAAGAACAGCGGACACCATAAAGTGCGCGTCGTAGTCCGGTTGGTCACAACTCGACTCATGAAGTCGGAATCGCTAGTAATCGTGGTCAGGCCACGGTGAATACGTTCCGGGCCTTGTAGCCGCACACCGCCGTCACACCGCGCCAGGAGTGGGTTACCAAGAAGTAGGTAGCTTAACCGCTCGGGAGGGCGCTTACCACTTTGTGATTCATGACTGGGGGGGTGAAGTCGTAACAAAGGTAACCGGAAGAGATAGAGCAGCAGGCAGAGTATAGATTTAACACAAGGCACGAGCAACTTTCTTCAGCATCAACTAATGCAGCCAAAAAAAGA
+
((..--3397-/64-221177;6/3.)3,+(0-2//9:20.0),')0.-+,,)+%4*5/-.)(,+(()($'((/,0.1-%/32+3-,-.--&.+//4-*'*0)83,-*,1-0,'./)'%$$++-5.22/37,,::8-7,,,12(%(/,-,,+(,)&,(&'&+*(**)*$%%.)&()*),()$$$&''&&$('%%&$(/-02//2270221828-.-33.4.-/6547551.',-5,&()),-4/012((,.',/7/%/804/55,322-%##$'&(%'*(%.4**9/9464584/5/.)+'')&'''('$$$$(-.*-)'%&).)()'(-)&,,,)*1(+*,/-/'+&+(('''(,*.&$&''('''&%)112484*+)0+,(((/*%$+-5.*)(-*,&&)--41.(),(+/***+&.-.&()-0+..+,20**-/-%0*'+-8,)**)239:6567/1/3)+-89-1),,,-+*')*/430522-/-*7--'&'-)/2+++*)+.,*+($()+*1,(-''%'#%'$%'**&%(*(,,)15)&''(02142&1--+(4-0+(+-5/94.-)*)(+*,-'&&&%'&'$&&'(2620,'))$-$%*+/.3())-5/../,*'&&$$%''%'(+/041383671*-)**872/+$''+0.16/1,,,'+-079,2.1/;::98.,*1*0,/-&%%%'.623+.)('+,+4300;89988436'//1388427000-4/**3,0*44:/()&(/18-,//02*+,.-1/+0'*((*+/8418/0)(%&')(0-($%%(,+&%).'%&)&$(+43)/20./14&211-**)(*+')$+36,5/.(&&%%%$(&'($#$&'.03/(0&%%%%''.178798;94/.,)%#$(,/(*'(*()76865.%%''&'&%'$*2:63.))&,,7/./224,,---2.-./&-,,2+-)($)*(./5*',+*+*,),-,/)8.:66411//14933,)',)*#'&&)&)+451/7436+7+.&(88703.+((#&%$''**.3*)&%()*.-08**)+++/+)((.5,3)$&%*-')*()&,**(('(-.023()-(+5.)*.-33525...-158:-..,.:64500))%'&&).+-+.,(+1063735:+)('-695851,)+*/1/.(%%%$$%('%&%'#)'&%(#---+*)'&)-()++,*)%)1)'-2/98;/))-.6+(%%%)%,)+**.,-(+**'%$%
@49f1da07-6029-408c-8242-c2ddb2c27f84 ch=470 read=58248 start_time=2019-12-13T05:49:24Z barcode=BC01 runid=2c9cf7bc05858273f10e7d7ec552fc0bd742dc3e
CCGGTTACCTTGTTACGACTTCACCCAGTGTGAATCACAAAGTGGTAGCGCCCTCCCGGTTAAGCTACCTACTTCTTTTTGCAACCCACTCCCGTTGTGACGGGCGGTGTACACCAAGGCCAGGAACGTATTTACCGTGGCATTCTGATCCACGATTACTAGCGATTCCGACTTCATGGAGTCAGGTTGCAGACTCAATCGGACTGACGCACTTTATGAGGTCCGCTTGCTCTCGCGAGGTCGCTTCTCTTTGTATGCGCCATTGTAGCACGTGTGTAGCCCCTGGTCGTAAGGGCCACTTGATGACTTGACGTCATCCCACCTTCCCTCAGTTTATCACTGGCAGTCTCCTTTGAGTTCCCGGCCGGACCGCTGGCAACAAAGGATAAGGGTTGCGCTCGTTGCGGGACTTAATAACGATTTCACAACACGAGCTGACGACAGCCATGCAGCACCTGTCTCACGGTTCCTGAAGGCACATTCTCATCTCTGAAAACTTCCGTGGATGTCAAGACCAGGTAGGTTCTTCGCGTTGCATCAGATTAAACCACATGCTCCACCGCTTGTGCAGGCCCCATCAATTCATTTGAAGTTTTAACCTTGCAGCCGTACTCCCCAGGCAGTCGTACCGATGCTCCGGAAGCCACGCCTCAAAGGGCACAACCTCCAAAGTCGACATCGTTTACGGCGTGGACTACCAGGGTATCTAATCCTGTTTGCTCCCCACGCTTTCGCACCCACAGGCGTCAGTCTTCGTCAGGGGCCGCCTTCGCCACCGGTATTCCTCAGATCTCTGCGCATTTCACCGCTACACCTGGAATTCTACCCCCCTCTACGAGACTCAAGGCGCCGGTATCAGATGCAGTTCCCAGGACAGGCCGGGGTTTCGCATCTGACTTAACAAAACCGCCTGCGTGCGCTTTACGCCCAGTAATTCCGATTAACTTGCACCCTCCGTACCGCGGCTGCTGGCACGAAGATTAGCCAGTCTTCTTCTGCGGGTAACGTCAATGAGCAAAGGTATTAACTTTACTCCCTTCCTCCCCGCTGAAAGTACTTTACAGCGAAGGCCTTCTTCGCCACGCGGCATGGCGCATCCGGGCTTACGCCCGTTGTGCAATATTCCCCACTGCTGCCTCCCGTAGGAG
+
0336-;--115'23'+/16:<9--+'$$+'('(./1/009(.-/930+,.0;43.1*&)',%&()*((((-/799488;,.0067:.'')-.&('())215)*2953211*)*0'2+1'06(37294&0%,1)'--87/8334;6531221*+**..)+++)+-21524,/+('*+14,)+*,4387:(6-14657,9,5*7-.++,.*+$&/2712.+/3/2.,-100423/417**(,*1&(5-88156.)+*+/01:<779&'(+,*,0/1/++.*-53)-3:9907,'06667'%+&')/-+--5156786/+16+'-,6;18.,1,,-;/,-<8:83:0-.0001((21//288/,'),823:5620222:864767+72:955-4/.2.2/44718604,:7/.0.2-+*)*&%//:0-3*3-/0''),-6522.3336:5;8723334;556886/31:79772413020+.,-1/34487774()174-071;13;<;9456*4-00;,2,('-1*1*.31342.2-.-19,+,1+)/53/---2/1139028.004.0/5)047240%+4195;6*-42-.()6::+/2-*)'$&%$%'()*/.-88+).57)43/(+'-/-,/'+,0**-*-*30,-.4;7958--930/-4.3.-4)-/++2248837984:5)++/02258565102-/(%*(')*,06//**'()'(+031-&*+,,88-.6418.)*-2421/:3696764(*-*+66--..597;778:4,7,9.79;3*+,)-//.025&4/0-58728::89986332--,-,0/1024267..142353,40453/3*-*&).,/1//3157;9;199;39+',(&'&,/.0'+/.+0+,'*-/01144102/'+.1-03*-..-311343''%#$.).-'&')205:60/.2**&*)-,--/0,).($0))9350822/4-5*)$&&%%&$-()*38)-+).-47;77798:4136433/.,,+(-02:)3),-23/0)-,(',,/8,6<863/98.-965,6*++&+)+*(+.%/)),+0,36;87:7'&'&))+.3-$()('$''.,'-9985;-2-67-'/3)0+-(.-//.479/*)-,12106+24*'/),*&&
@a13998e9-69cf-4559-a344-6e4f40ee3547 ch=59 read=96378 start_time=2019-12-13T05:49:24Z barcode=BC01 runid=2c9cf7bc05858273f10e7d7ec552fc0bd742dc3e
CTCCTACGGGGAGGCAGCAGTGGGGAATATTACTCAATGGGCGCAAGCCTGATGCATACATGCCGCGTGTATGAAAGAAGGCCTTCGGGTTGTAAGTACTTTCAGCGGGGAGGAAGGGAGTAAAGTTAATACCTTTGCTCGTGGCGTTACCCGCAGAAGAAACACCGGCTAACTCCGGTGCCAGCAGCCGCGGTAATACGGAGGGTGCAAGCGTTAATCGGAATTACTGGGCGTAAAGCGCAGGCGGTTTGTTAAGTCGAGATGTGAAATCCCCGAACCTGGGAACTGCATCTGATACTGGCGGAGGTCTCTCGTAGAGGGGTAGAATTCCGGGTGTGGCGGTGAAATGCGTAGAGATCACCGGAGGAATACCGGTGGCGAAGGCGGCCCCCTGGACGAACTGACGCTCAGGTGCAGCGTGGGGAGCAAACAGGTAGATACCCTGGTAGTCCCGCGCCGTAAACGATGTCGACTTGGAGGTTGTGCCCGCTTGAGGCGTGGCTTCCGGAGCTAACACGTTAAGTCGACCGCCTGGGAGTACGGCCGCAGGTTAAAACTCAAATGAATTGACGGGGGCCCGCACAGCGGTGGAGCGTAATGGTTTAATTCGATGCAACGCGAAAAGGGTATACCTGGTCTTGACATCTACGGAAGTTTTCAGAGATGAGAATGTGCCTTCGGGAACCGTGAGACGGAGTGCTGCATGGCTGTCGTCCTTTCGTGTTGTGAAAATGTTGGGTTAAGTCCACAGCAGGCGCAGCTTATCGCTTTGTTGCCAGCGGTCGGCCGGGAACTCAAAGGAGACTGCCAGTGATAAGCTGGAGGAAGGTGGGGACCGACGTCAGATCATCATGGCCCTTACGACCAGGGCTACGTGCTACGTGGCGCATACAAGAGAAGCGACCTCGCGAGCAAAGCGGACCTCATAAAGTGCGTCGTAGTCAGTTAAGAGTCTGCAACTCGACTCCATGAAGTCGGAATCGCTAGTAATCGTGGATCAGAATGCCACAGTGAATACGTTCCCGGGCCTTGTACACCGCCCGTCACACCATGGGAGTGGGTTGCAAAAGAAGTAGGTAGCAACCTTCGGGAGAGCATACCACTTTGTGATTCATGACTGGGGTGAAGTCGTAACCGAAGCCGGAG
+
++/&$',,36*(+,0176'(*,03)-/4+6*$)%(-.-4:41/04:)0;.--)&)*(&(+,)./+-124688828*&)-)0,9929*:157-/69+0../:9-*,),26+*,1,/),*%'',60+,3.2-,*))0-,165'1*,362;219,*,*+4,&,,+)+,1+0-0-2.//+)'+,3:4&4347748080-7,+.+0.(*&&&(3*+,74:2925,5,-//05687,)%%-61())*(*565:9<;42/24*,6))%*341(+02*377-)')(+02:7/5670000/2-(,+,'(%%%('(()(--,65821*,+10,.,,--/22'2+1*))5,.+1+.:2./3;:20++**)*--01-2/*30,17.11/1+*/-+5028177/-*0753+(-)-./1(-+2&/001.))+,02-,.&).3:,7'-),,)+,76<-,49787916,%--/3399<8/-*,/6832.2,.+*-23:-3,/:-)--.*+,/16(*&&+41-1,,*+5342%),4566353.01-,/0-17,))'),6392-/0+80;-751/234;53/501//.109;90-4),00111845611-./27181075:3182;42.0/3-*,()'(14.$$%%$('-45564/.*('((//%(,35.5.+7;0.6/....342080,312978:0670*791943436()&(*9821//16;88688782$%++328278*-/167-/..4/773:42/34.%&%&(&(///5(&''*///&'.)+)373451-1.2+5+114084150158.'/+++,-1259'*)*+-/0(-060-/+)--+3-796430)+-214.,-553465./(1/*+.*+,/::+5-&(%%&')44.*,*+),,.21.,*,/*+&+)(*5153242-+*,*29,+.1;75631014;5/0010161/.636$*(/(')%+,5677/1...21330+(+).+*)5+3.435454(*)*,--3;;;:99554;7+9,))$,***71.1/68.()*,,,.02++*+*.1)1;++54/0+.611&,'()*/416:126:7-&)*)+.),)+(**20.172+52+,,%)%%&)2/.49.*/237:8,+-./3,+(-)-)2(()./.*+&%'($*1/3/&
@1bef5ed5-b941-4243-8f40-c5fea014ad94 ch=86 read=94698 start_time=2019-12-13T05:49:22Z barcode=BC01 runid=2c9cf7bc05858273f10e7d7ec552fc0bd742dc3e
CTCCTACGGGAGGCAGCGGTGAAATATTGCACAATGGGCGCAAGCCTGATGCAGCCATGCCGCGTGTATGAAGAAGGCCTTCGGTTGTAAAGTACCTTTCAGCGGGGAGGAAGGTAAGTTAATACCTTTGCTCATTGACGTTACCGCAGAAGAAGCACCGGCTAACTCCGTGCCAGCCGCGGTATACGGAGAGGTGCAAGCGTTAATCAGGAATTACTGGGCGTAAAGCGCGCACGCAGGCAGTTTGTTAAGTCAGATGAAATCCCGGGCTCGGCAGGAACTGCATCTGATACTGGCAAAAGCGAGGTCTCGTAGAGGGGTAGAATTCCAGGTGTAGCGGTGAAATGCGTAGAGATCTGGAGGAATACCGGTGGCGAGCGGCCCCTGGACGAACTGACGCTCAGGTGCGAAAGCGTGGGGAGCAGACAAGTTAAGATACCCTGGTAGTCCACGCCGTAAACGATGTCGACTTGGAGGTTGTGCCCTTGATGGCTTCCGGAGCTAACGCGTTAAAGTCGACCGCCTGGGAAGTACGGCCGCAAGGTTAAAACTCAAATGAATTGACGGGGGCCGCACAAGCGGTGGAGCATGTGGTTTAATTCGATGCAACGCGAAGAACCTTACCTGGTCTTGACATCCACGGAAGTTTTCAGAGATGAGAATGTGCCTTCGGGAACCGTGAGACAGGTGCTGCATAGTATCGTCAGCTCGTGTTGTGAAATGTTGGGTTAAGTCCCGCAACGAGCGCAACCCCTTATCCTTTGTTGCCAGCGGTCCGGCCAGGAACTCAAAGGGAGACTGCCAGTGATAAACTGGAGGAAGGTGGGGATGACGTCAAGTCATCATAGCCCCGCCGACCAGGGCTACCGCACGATGCTACAATGGCATACAAAGAAGCGACCTCGCGAGAGCAAGCGGACCTCATAAAGTGCGTCATGTGAGTCAGTTGGAGTCTGCAACTCGGCTCCATGAAGTCGGAATCGCGCTAAGTAATCGTGGATCAGAATGCCACGGTGAATACGTTCCCGGAGCCTTGTACACGCCACGTCACACCATGGGAGTGGAGGCTGCAAAAAAAGTAGGTAGCTTAACCTTCGGGAGGGCGCTTACCACTTTGTGATTCATGACTGGGGTGAAGTCATAACAAGGTAACCGG
+
()11448066/17315+(()%*7+)3741./01;::<.--,65-.912/4446)69794:7240(25531.5-.6/81515/-4)6**+3-)+-24+67+*-/-6:,)/./012+.7*0-5,//841:81197/20..3233/29+-,-,0&),&),465:5325123604,/('(258:09,-),-3-+)('*++.2615/;/1,--&,(''-()*72.)).5273+++-'(&))+'*2/05296%.447113'(&&%,)''--*)+'$'&&#(%'',',/(../05/0000-;,+2.+(&(('-'++./56/.*-/54-2.///-0++77/,,(,11:765:/-,03*+()).4428-*0-1:8440,,+/.,('+*+,3:50*-45;5,.,-002/1-/+/78:9-,-+()21*66*(+-'.'./%*(-,*,-6459,*.51+,25-*++/7589<75/,..044407211//3/;0118:(&%($&),(&(.*0./(-269532/.136413111//59:556.((&*,-)225-0/0,,,/29:15656;:523/20012'07,)/4+.44687849667&+-*/**,52;:3;3<6/..,.0)1,,-/5(,37/5.-00.4,3657345977,)*,-$''*9:85--,--4..,(1/-,+366:8.;:69799;:7322&+,/57;-,+,*10238587123348:.42-.02;;164<7;54532/448//13-,*%'*-.4/76-%'&*+.,,3/,1-+0..//2508-7-22/2(,,/17+1(-+*)..18::94/.*)*.4*24480030604/.7;9/2117/0222,14/11),())17+'+,*,/:061411),&%(&''&**62+10502:423326/*%)(*+378868142*'(%'.*'*4:78556,,082.088699'3**%$%&+'+*-0+,//02::4+55..'-.3/-0214/..-7/924/0'(-,'()/6011:6.10.+()1-.5**+052118.*--4,96-.6+-05*-%)&)(+&**$&,.0-0.0662*63)*+)-),.*4/350451/+**,)-*-(,,/265;8<7&51+-4/04-5-,77/-58-,8456;455/010/;83-%')(**&*))).3,6-297913
@c1e18d26-5c12-40ed-9ef5-d4dbbab0dd03 ch=243 read=108645 start_time=2019-12-13T05:49:35Z barcode=BC01 runid=2c9cf7bc05858273f10e7d7ec552fc0bd742dc3e
CGGGAGGCAGCAGTAGGGAATTTTCAGCAACAGGGAAACCCTGACCGAGCAACGCCGCGTGAAGAAGAAGGTTTTCGGATTGTAAACTTCTGTTATATAAAGGAAGAACAGCTACAGGAATGGTAGCCAGGTGACAGTACTTTATTAGAAAGCCACGGCTAACTACGTGCCAGCAGCCGCCTTGTTATTACGTAGGTGGCAAGCGTTATCCAGGTTATTGGGCGTAAAGAGGGCAGGCGGCAGCGGGGTCTATGGTAAGCCTGAAGCTTAACTTCAGTAATGCATAGAAACCAGGCAGCCAGAGTGCAGGAGGGATCGTGGAATTCCGTAGCGGTGAAATGCGTAGATATATGGAGGAACACACCAGTGGCGACGATCTGGCCTGCAACTGGCGCTCAGTCGAAAGCGTGGGAACAAAATGGGATTGAATACCTATTGATCCACGCCGTAAACGATGAGTACTAAGTGTTGGATGTCAAAGTTCCAGTGCTGCAGTTAACGCAATAAGTACTTCGCCTGAGTAGTACGTTCGCAAGAATGAAACTCCGAGGAGTTGACGGGGGGCCCGCACAAGCGGTGGAGCATGTAAGTTTTAATTCGAAGCAACGCGAAGAACCTTACCAGATCTTGACATACTCATAAGGCTCGGATGGAGAGATAGCTATATGAGATACAGGTGAATTGCATGGTTGTCGTCGGCTCGTGTCGTGAGATGTTGGGTTAAGTCCGCGACGAGCCTCAGCCCTTATCGTTGAGTTACCATCATTAAGTTGGGGACTCTGGCAGGATTTACCAGTGACAAGCTGGAGGAAGGCAGGGGATGACGTCAAATCATCATGCCCCTTATGACCTGGGCTACACGTGCTGCAATGGATGGTGCAGAGAGGAAGCGAAGCCGCGAGGTGAAGCAAAACCCCATAAAACCATTCTCAGTTCGGATTATGATCTGCAACTCGACTACATGAAGTTGGGAGAATCGCTAGTAATCGCGAATCAGCATGTCGCGGTGAATACGTTCTCGAGGCCTTATACACCGCCCGTCACACCGAAGTTAATGCTGAAGCCGGTATGGCCCTGACACCAAAGGAAGGCTGTCTAAGGTGGGATTGATACAGTTAGAGGTGAAGTCGTAACACAAGGTAACCCGGTGGGAGCGACGGGAGCAGTAGAGTTAACACAAAGACACCGACAAGAAGCAATACGTAGCAAA
+
7,73*/4*,3/-./-,*')./682)'%(+-.*/,(),*10-)(..0+,).5+/*4711120'.&',&+**+2:9805.-1-(+*45.05,.)0-(%()20*-,..*/))%*(//3,-&,-**4-/'//#*(.-*/%(**+,66-4..'.)*%'()*0,1.5530./(/)'&%..+017)+%%$&),-*80117//0/,4122022-8.-/+%,((4)2,3672/+32+((*+),,.61,+*,3+')0+546261/1*(&),+,*(%(*-.-%$'#$%)*)&$&##''&+-)501-1&%$#&'**,0/1+.*,*1,/7574/-3,8))$''+,/851+12,.4/2757754,020./(,,,1316:)2),)(*830.---/52:277631,.%*'+-./3*)&*+))*33274)**&).3.,80-/-&&36378+&)&$$(,,%))-224:<<2/+-..,0+-058365.7-:,537--,'*471--//1)#''&*.3...+.0/13-%/(+,20(..())..+*,-//070+'..%(/-**/.)*0'&(''(*-50111*-23*94-(--./-$''+0//'),%+(&*+-/;;-28698-00-.8593301.((*,2-/**5))),,461*+**'36721/&('%&$)+2297..,,046:10+,(,,,0562/--/.-&%(&&)110106016667'0-./16578633(0-6145*-&-*,),+-3-/239)()-%%$$$$%(**),9638*&&.+*,2347-4/4-./12::/24644-60*-,(%)*(/3,./004-,+-,3/-4/)*)+(%+147187597810:7,/.-51357<7+/,,'++.,,((+,,()&'%('**(,.417:991)+,.//-(',().**)(,'*-',*).*++*3,./<:88270--)'-2+777<7672457-14/.3%-,/3556-)&'''((''('*-709..267-.)'*21/12+-0/0120230959.013468869*000082/444;423*$**02.0*.+-+2-5384/0+)*&+&%%%(*)-()&&$%'+(+3+3-'$&'-,)'%&&&)+--+*-**),)2032+1+/,88;:431.*'(&((.*)+%)).*,))((().)'(*-/*.*4832$(%%(.*((+*+)&.($((*)+*.%))4)4**&-65/164:4,3250&(*&+-.112.0.$(##$
@48bbb4a1-898d-413b-b89a-a6db25839aca ch=470 read=58250 start_time=2019-12-13T05:49:29Z barcode=BC01 runid=2c9cf7bc05858273f10e7d7ec552fc0bd742dc3e
CTCCACAGGAGGCAGCAGTGGGAATATTGCACAATGGGCGCAAGCCTGATGCAGCCATGCCGCGTGTATGAAGAAGGCCTTCAGGTTGTAAAAGTACTTTCAGCGGAGGAAGGGTAAGTTAATACCTTTGCGTGGCGTTACCCGCAGAAGAAGCACCGGCTAACTCCGTGCCAGCAGCCGCGGTAATACGGAGGGTGCAAGCGTTAATCAGGTGCTGGGCGTAAAGCGCGCAGGCGGTTTGTTAAGTCAGATGCTTGAAATCCCCGGGCTCAACCTGGGAACTGCGTCTGATACTGGCAAGCGAGTCTCGTAGGGGTAGAATTCAGGTGCTTAGCGGTGAAATGCGTAGAGATCTGGAGGAATACCGGTGGCGAGAGCGGCCCCTGGACGAAGACTGACGCTCAGGTGAAAGCGTGGGAGCAAACAGGATTAGATACCCTGGTAGTCCACGCCGTAAACGATAGTGACTTGGAGGTTGTGCCGCGGGGCGTGGCTTCCGGAGCTAACGCGTTAAGTCGACCGCCTGGAATTACGGCCGCAAGGTTTAAAACTCAAATGAATTGACGGGGGTACACAAGCGGTGGAGCGTAATGGTTTAATTCGGTGTAACGCGAAGAACCTTACCTGGTCTTGACATCCACGGAAGTTTTCAGAGATGAGAATGTGCCTTCGGGAACCGTGAGACAGGTGCTGCATGGCATCGTCAGCTCGTGTTGTGAAATGTTAGGTTAAGTCCCGCAACAGGCGCAACCCGCCTCCTTTGTTGCCAGCGTCCGGCCGGGAACTCAAAGGAGACTGCAGTGATAAACTGGAGGAAGGTGCATCAAAGTCATCCCGCCCAAAGCCCTTACGACAGGGCTACGTGCTACAATGGCGCATACAAAGAGAAGCGACCTCACGAGAGCAAACGGACCTCATAAAGTGCGTCGTAGTCCCGGATTGGAGTCTGCAACTCGGCCATGAAGTCGAATCGCTAGTAATCGTGGATAGAATGCCACGGTGAATACGTTCCGGGCCTTGTACACACCGCCCGTCACACCATGGGAGTGGGTTGCAAAAGAAGTAGAGTAGCTTAACCTTCAGGAGGCGCTTTACCACTTGCTTGATTCATGACTGGGGTGA
+
/-/&'(.-5.1812361,+()(*,1006.,+00976:82/136003/.-3563&.0/0.6:555410//)+.'((*-+3,10&0-/4'+.55+&0)).;61.-+--'+,++-3.-/5*-707/,22)14+)(,)%$&(.,1:-.1--3,*+3,-/906/,-/8/138(.+23-.42132/1,4+2++,6-10,0+1-,,%((0.3-5-0+)(*&'&%&((+-.77/0/-%-$,33&.06,(1/4+/+0*.05,&*'*27/,/78,(6.00638422344+./197&*%(').-..2)',/$+-)++./255*.36,,-4,5-41++40*%)&(),2/-,03(+,871/()%'-.180,4.)002:9534)%())($-,*)21-),/65:526,++...45667'1&%'+14-/1935/+,.8;78057+4-**99.77,+0885434//135;737;8.,+,%)%*210211()&)*'-,1:24',3,*8/5/,///./,../6/5/../+6*1*00//07+0)*41,.-1020834/12-414;;0<;675,/4-+-24282686998('&)%**/-0*/.41-..)1%&*,10:6284:-++*+(,%+,43581278:5:24:601.**''(.05:-,-46/4..8;967++,,-53,/8368224185363309;8:8.117'0-/28854.,+'&&12580.//.878,6-,+.*-/++0/&51/1)0*--:++-/(2((36462..7/&&%&'&(.('/4,0)$%%')*458645<060069*9(/,)+-.*),()++/11:7678310,+()&'%&&*-(2-)**(,1+-'-*)**)&)'%###$()6((-0('()'+-59972811:979988871*''&()''%')/*-(+*()')+27',,++)0141208-.0237776:8758.++0'/,2+)++-.6.4+,*)&$&&&++-2126%&411+,%(*.-9/0087-*$'',.169/,.*3//.20.1/132,'2*.,4.--8100*0964:12342313:052(,')*.832;22368-&)*)*((%(+,,..233/5181,23++-+&&)-,)-5%')+'%)&)+9;7770.---,5-,/-
@f076210f-586b-49a3-8987-ff16c2e84a1b ch=20 read=45067 start_time=2019-12-13T05:49:42Z barcode=BC01 runid=2c9cf7bc05858273f10e7d7ec552fc0bd742dc3e
CTCACCACGGGAGGCAGCAGTGGGAATATTGCACAATGGAAACCCTGATGCAGCAACGCCGCGCGTGATGAAGGTTTTCGGATCGTAAAGCTCTGTCTTTGGGGAAGATAATGACGGTACCCAAGGAGGAAGCCACGGCTAACTACGTGCCAGCAGCCGCGGTAATACGTAGGTGGCGAGCGTTATCCGGATTTACTGGGCGTAAAGGGCGTAGGCGGTGTTAAGTGGGATGAAATACCCGGGGCTCAGCGGTGCTGCATTCCAAACTGGTTATCTAGAGTGCAGGAGAGGAGAATTAAGATTCCTAGTGTAGCGGTGAAATGCGTAGAGATTGGGAAGAACACCAGTGGCGAAGGCGACTCTGGACTGTAACGGCCTTTGAGGCTCGAAAGCGTGGGAGCAAACAGAGTTGGAATACCTGGTAGTCCACGCCGTAAACGATGAATACTAGGTGTGGGGGGTTCAGCACCTCCGTGCCGCCGCTAACTTGCGGCTAAAGTATTCCGCCTGGGGTACGGTCACTTAAGATTAAAAACTCAAAGAGATTGACGGGGACCCGCACAAATGGCGGAGCATGTGGTTTAATTCGAAGCAACGCGAAGAACCTTACCTACATGACATCCCTTGCGTACTCTTAATCAATCGGGGACAAGGTGAACCCAGGTGGTGCATGGTTGTCGTCAGCTCGTGTCGTGAGATGTTGGGTTAAGTCCCGCAACGGGCACGCAGCCCTTGTCGTTAGTTACTACCGACAAGTTGGACTCTAGCGAGACTGCTGGGACTGGCACCAGGAGGAAGGTGGGGATGACGTCAAATCATCATGCCCTTATGTGTAGGGCTACACACGTGCTACAATGGCTGGTACAGAGATGCAATACCGTGAGGTGGGCAAACTTTAAAACCAGTCTCAGTTCGGATTGTAGGCTGAAACTCGCCTACATGAAGCTGGAGTTATAGTAATCGCGAATCAGAATGTCGCGGTGAATACGTTCGGGTCAGCGCCCGTCACACACCATGAGAGTTGGCAATACCCGAAGTCCGTGAGCTAACCGCAAAGGAGGCAGCGGCCGAAAGGTAGGGTCAGCGGTGGGGTGAAGTCGTAACAAAGGTAACTGG
+
%'(%()+,,5,&)),,//)(,+43.33.6.**,-2721*',+-<1//05185+337224;0/,((+*+-/19*2/:424'4-69593;..0439862363,64).7//+-3/0181:8707--,./--*')%(()*4.,*,6,55:7:8:<220.*4.-/-0,-,-0977190/5;,,*%$*-3/0/,+/(21/+12;8973558+(0/-2999;60+%%')1,676<9**''-4,147'-+2-.-7*&-,,*--8775821078533331311131-,/125(.0**)++))(&,&*&%++.0+*+020-+/.0,+*,20,,121/())&1*%66.----/./.0110:4300)..11.//10:3540//-''(.++46,(59023*,4.*+,1064(*.1;78/,)(/)$'%&((*1,,3.(-03.13546.0(4*+)(-11;8/11..648735048.2;/21534944'(-102/337613-'&&%&''&*-1((,1377925:534/)+-14;51&('%0+,)./.;;8+67827)''&(3--)))+161355*++-99--,)(+-++,/4,5/81;9,.-1/+-1-01,3,)+1-,/54040.49*++(-**-7736*/-/0&5'(*-1-3-.,3,-0/5:22740./*+(%(&'%,))-8855685::9889767.134530.*,,50.048535+13593115.7,+,21:&-41,4//,*-5.3/./:070//4;31.,./)*%)*)-9,+(+,,/(-,,.0/110/'%*,$#-''&#&-)*,+-*),*/,1373/135655;6<7111;:99*570*3---11665,3/,+('((*-.556567;922..17122/+,,-+62<32058443,/((,0.1.2+*-,*,13*/&),2769/379:31.100/.5751-(,'&1,0273.-),+,-+,.14/016-++1.11//1776:44(&(+3+10/3/,(%&+*,/03:6(11/.%$&'+021382211/4:7520,,,060702;966:5++0+-3300**,-.4535-/04+)0**))/641521059'1,/1.0/-.-.0++0.473..-,')*+./436:&2(*183446
@7fe0334e-7e26-48d7-8119-4e0928129754 ch=322 read=51230 start_time=2019-12-13T05:50:01Z barcode=BC01 runid=2c9cf7bc05858273f10e7d7ec552fc0bd742dc3e
CTCCTACGGGAGGCGGCAGTGGGGAATATTGCACAATGGGCGCAAGCCTGATGCATCATACCGCGCGTATGAAGAAGGCCTTCCGGGTTGTAAAGTACTTTCAGCGGGGAAGGGGAGTAAAGTTAATACCTTTATGACGTTACCACCAGAAGAAGCACCAGCTAACTCCGTGCCAGCAGCCGCGGTAATACGGAAGTGCAAGCGTTAATCGGAATTACTGGGCGTAAAGCGCACGCAGGCGGTTTGTTAAGTCAGATGTAGAAATCGGGCTCAACCTGGGAACTGCATCTGATACTGGCAAAACGAGTCTCGTAGAGGGGTAGAATTCCAGACGGTGAAATGCGTAGAGATCTGGAGGAATATACCGGTGGCAGAAGGCAATCCTGGACCTGTACTGGCTCATGCACGAAAGCGTGGGAACAAACAGAGTTAGATACCCTGGTAGCCCACGCCTAAACGGTCAACTGGTTGTTGGGAATTAGTTTCTCAGTAGCAGAAGCTAACGCGTGAGAAGTTGACCGCCTGGGGAGTGACCGCAAGGTTGAAACTCAAAGGAATTGACGGGGACCGCACAAGCGGTGGATGATGTGGTTTAATTCGATGCAACACTGAAAAACCTTACCCGCTGACATGGCAGGAAGTTTCCAGAGATGGATTCGTTATGAACCTGCACACAGGTGCTGCGGCTGTCGTCAGCTCGTGTCATTGAGATGTTGGGTTAAAGAACCGCAACGAGCGCAACCTTGTCATTAGTTACTTTACATTCAGTTGAGCACTCTAATGAGACCAGGTGACAAACTGGAGGAAGGTGGGGATGACGTCAGATCCTCATGGCCCTTATAGGTGGGGCTACACGTCATACAATGGCTGGTACAGAGGGTTGCCAACCCGCGAGGCTGTCCCCGTAAAACCAGTCGTAGTCGGATCGCAGTCTGCAACTCGACTGCGTGAAGTCGGAATCGCTGGTAATCGCGGATCAGCATGCCGCGGTGAATACGTTCCGGGTCTTGTACACACCGCCCTCGCACCATGGGGAGCGGGTCTCGCCAGAAGTAGGTAGCCTAACCGCAGGAGGGGCGCTTACCACGGCAGGGTTCGTGACTGGGGGGTGAGATCGTAACAAGGTAACCGG
+
*.00)+/*87)*0-'3/-.1./5,(..,1/*)(**9..71-',.4-297-*)#&(&')+'38100,0367344*,/+0/97/5+,6,4.33481(0))*+.1-01.6,(')*.0-%&'-/*+...('$(().+$-)()+)/&*+$+(((5.)-,&&$&($'&'././07,1788000.-16*.-/.35224613%))-.7:6:96;6;7918112//146;59,/18.,.0/).*/16:94.53-+3/6/23:347;:4-&)43-2+1579;5:6;53;1.0/544423.---.8686)*+*'+*%((+,00*&&&+1.+.**(,*2++(-(+(*(,07+*.616.--,-333;80/2+0*+()8:47122/+*1+/.125257-.0)/1/22-/()$''21840-.&*)'',.125/&(%%',,-(*+201)+/&59743110/77/(-./8645+.)&-,12454549/09340*(-5++.:/(34..13)6+%))(*+05022244+'()(//11:;1273394(&'((&,3/421.4070-6/,/36.)+(),10986/+78077,/,.14-2,1028985551*,42:627596336579,5',&&0723-*))''.1*#)'233/+.)))3).*+/<53--.*-.880,403-6)'&%&(%+))+(('(+)-,01*)%'%&'578535,-.-.64..,%,((+/148020;27:53+%&$%*%)**,()..+6.-.*''(*7207/../+,11.%%&.37)63:.+0,)(,)/.22.%*&+%$--+-146-(3-/6241//-0.29:15988:653,((+2732&'%'(,(+*+-124/18:96+-*&')+51/,62:.1/.-41-,2.,&-1.6:/*)(').(&&&$(')*&)+35,'')8983;799:9:99780;4:918/28841/,'+,0348:::7930/,++(.+**.342))'+,/0/51948:.2334:60160721197/86566(,98433965443325<150*&*'.-04587:7,*-/,354*+,(,:5/,-)*(***++1.)+,4-5,1--)01.7//.2-,02.2153&45/1846652412&&))(,)*')+1/224545)2+198:5-
@8e5fbe8e-f790-4f57-ac4d-6a4d9989c5cd ch=207 read=60204 start_time=2019-12-13T05:50:01Z barcode=BC01 runid=2c9cf7bc05858273f10e7d7ec552fc0bd742dc3e
CTCCTACGGGAGGCAGCGGTAGGGAATTTTTTCGGCAATGGGAAACCCTGACCAGCAACGCCATGAAGGAAGAAGGTTTTCCGGATTGTAAACTTCTGTTATAAAACAGCGGCTACAGGAAATGGTATGCCGAGGTGACGATACTTTATTAAGCCACGGCTAACTACGTGCCAGCAACCGCGGTAATACGTAGGTGGCAAGCGTTATCAGGTAATGGGCGTAAAGAGGGAGCAGGCGGCAGCAAGGGTCTGTGGTGAAAGCCTGAAGCTTAACTTCAGTAATACATAGAAACCAGGCAGCTAGAGTGCAGGGAGGATCGTGGAATTCCATGTGTAGCGGTGAAATGCGTAGATATATGGAGGGAACACCAGTGGCGAAGGCGACGATCTGGCCTGCAAGCGACGCTCAGTCAGCGTGGGGAGCAAATAGGATTAAAGATACAGTAGTCCGCCGTAAACGGTAATTACTAAGTGTTGGATGTAAAGTTCGGTGCTGCAGTTAACGCAATAAGTACTCCGCCTGAGTAGTACGTTCGCAGAATGAAACTCAAAGATTGACGGGGAGCCCACTTACAAGCGGTGGAGCATGGTTTAATTCGAAGCAACGCGAAGAACCTTACCGAGTCTTGACATACTCATAAAGGCTCCAGAGATGGAGAGATGGCTATATGAGATACAGGTGGTGCATGGTTGTCGTCAGCTCGTGTCGTGAGATGTTGGATTAAGTCCCGCAACAGGCGCAAAGCCCTTATCGTTAGTTACCATCATTAAGTTGGGGACTCTGGCAGAGACTGCCAGTGACAAGCTGGAGGAAGCGGGGATGACGTCAAATCATGCCCCTTATGACCTGGGCTACACGTGCTACAATGGATGGTGCAGAGGGAAGCGAAAGCCGCAGGGGTGAAGCAAAACCCCATAAAACCATTCTCAGTTCGGATTAGCCAGTCTGCAGCTCGACTTCCATGAAGTTGGAGATCGCTGGTAATCGCGAATCAGCATGTCGCGGTGAATACGTTCTCGGGCTGTACTACACCGCCCGTCACACCACGGAGTTGATAACACCGAAGCCGGTGGCCTAACCGCAAGGAAAGAGCTGTCTAAAGATTAGGATTGATGATTGGGGTGAAGTCATGTACAAAGATAACCG
+
+1441/42:3,12//+4.931-3+.0/3222,+,-++*('')$'+':0+*'..&'&&2--(&$$&')),./)+,,1,93,*)(0(+1',+/)++)'*)-2-)())'(&.-,5-/.2'+%+)(-/12('%'+&$'()*44**+)(+))'*.4-),/1-3+**8001/0-413:3'/.%1)$'$&'.612334607*0**::9983:203')-0,0.4;996-4/,(+)4,+-.%1+*.10.1+2,+0---1/,/42459:3595/.('&%%%%%)+1+-(+($$&'*++20*/00*0,.-/21...//81:3*(/-589)9,2/2+:2;-,*)))+-/-42/&*3,27.-))+.,,(.2.,.-&/,33:;56,7,*')(,64999322/)+.1:3444)&)3353432(,/5+,.1199:+(*,:<;9579,4,3--)-,22'(.+,-9,$%&''*++.)%*'&,'%**'*+-15<5:162-/-0-*-(%+32-82503293743511.--(.))*120231+&&''+)*.-2.-+,1*,1..*91-0/20''(*0010/')*$&10)#&*'(*01023:898.//,6557:632,3-).-(+1,,)*'(+(&).+**+.2&%%+-04--,/-(21368690040/2,****.280.*('-++2//03.00002469.6--78727899718/00115'+,-/-6,.//-++.-3455)($,-0/5738/*,,)3)*221../'%.0)(*).432310/812:945/-319055/.96/441*&)*''($%',,15/003435,++,:40,*&&)')9:.0554543767.+,,313;90);00.,1:19;7644,&''(**1/45;77;14976878,)*1)(*)+)'())/614$).2-/227/228:0832*&/07;969&59431)02736:*.*$$&(,025667-)-+/--+*+&))--1,)6+.++&,62,),+1.+''))+--611*+,067680706543733502+*'($'%&&&((,$%&(+.-357222./+./+,((().,+++1++*+0')-.6;8:82706,0872/.0,('(.)(&')*'+0.)5*$&0*+13.00,-,01.8../+,++.),-(+$%$$)),'+*&*4,3
@5a2a2056-7c97-4ab8-acab-7ae31a7faa7d ch=493 read=142372 start_time=2019-12-13T05:49:59Z barcode=BC01 runid=2c9cf7bc05858273f10e7d7ec552fc0bd742dc3e
CCAGTTACCTTGTTACGACTTCACTTTAATCATCAATCCACCTTAGACAGCTCCTTCCTTGCGGTTGGGCCACCGGCTTCGGGTGTTATCAGCTCTCGTGGTGTGACGGGCGGTGTGTACAAGGCCGGGAACGTATTCACCGCGACATGCTGATTCACGCGATTACTAGCGATTCCAGCCTTCAGCTAATAGTCGAGTTGCAGACTACAATCCGAACTGGGGAATGGTTTTATGGGTTTTGCTTCACCTCGCGGCCGCTTCCCTCTGCACCATCCATTGCAGCGTGTGTAGCCCAGATCATAAAGGGGCATGATGATTTGACGTCACCCCCGCCTTCCTCCAGCTTGTCACTGGCGGTCATAGAGTCCCCAACTTAATGATGGTAATAACTTACTGATAAGGGTTGCGCTCGTTTGGGACAGCAACATCTCACGACACGAGCGGCGACAGCCATGCACCACCTGTATCTCATATGGCTATCTCTCCATCTCTGGGCCTTTATGAGTATGTCAAGACCTAGTGGAGTTCTTCGCGTTACTTCGGGTAAACCACATGCTCACCGCTTGTGCGGGCCCCGTCGAGATTCCTTTGGGTTTCATTTCTTGCGTACTACTCGGGCGGTCACTTATTGCGTTAACTGTACTGAACTTTGCTGACGTAGCAGGTACTCATCGTTTTACGGCGTGGACTTCTGCAGAATTTATCTAATCCTATTTGCTCCCCACGCTTTCGGACTGAGCGTCAGTTGCAGGCCGGAATCGTCGCCTTCGCCACTGGTGTTCCTCCATATATCTACGCATTTCCACCGCTACACATGGAATTCCACGATCCTCTCATGCACTCTGGCTGCCTGGTTTCTATGGCTTACTGAAGTTAAGCTGGGCTTTCACCACAGACCCTTACTGCCGCCTGCTCCCTCTTTACGCCCAATAATTTCGGATAGCGTACCCGCCTACGTATTACCGCGGCTGCTTTTGGCACGTAGTTAGCCGGTAAAGCTCAATAAAGTGCGTCAGCTACCATTTCCTGTAGCCGCCGTTCTTCGCCTTTATAGCAGAAGTTTACAATCCGAAACCTTCCTCCCCTTCACGCGGCGGTGCTCGGTCAGGGTTTCCCCATTGCCCGAAAATTCCCCTGCCTCCCGTAG
+
3/$,/2.10-5018000'//8/0*'&&*3298;:8:479-//1/,-28+58:874951.2*-)/+/&+11-,8-(4'$'&07,-*3/--00%..,(),.53-./3582962522/-*123203139+,)()+')*-;/./8.8.33448;;:/8++$*)1//,2((**+-//611('%'%'+**)*++--./51,)/28/3-0-574/7..12((324613)-.+.0/8;,459:/5690+./;4-.4.0/,/)*''*201;4..0,,+1/2221&+(&$#%()1/0)*)(.0('*&./3.43.*3764460021/190-+0112)/396+&'(+.1722..-1-9./-(,((,,.0//)+,100-,)'$.((-,3/433040.22'(.)''')&()+23+/0-:00/7-,).(%(/)*)''-0.-,2266-//$*+-+(+))*.3465,25-0)**.3-37442234:;24/.+0.0650+./89461201.0+*))+**4313446/23.210,*-&))&,#'6;654.-.,5,'+918))%+(787;.../03-0),+)&%&**,-/40,3*%%***,))3-2&%'''/12:570+5+,)(**'*%**),.-(21**$((''&%%()),*,,2,/--'+./100.0+*%$-*)-+&&&(%.-.'1224;:1:39*+*/...9894'')%%'(,&(%0)-*1-+&&+,1**.93.02755++*)+2:0.'5*054)582771227..((%&&(*)++/-*3-..(/.028.0117669:9:489*,1212730/*,*1;64/)+2+130.-,+.-*,),.4.$%%')79320/'+&)$'*-,&(+,+-2),2/:/.&&(',**2,/0,+)*-/10&*-09812;3/05.,-01158,-,%)'(,0/480.*'-3(()*+**526;/1.,--..'&*-3.&('#'$*-'$+('(,,.-4--6:47351,++*+,+''%#&'/+/5+*&(&%&&%)'((+)'.+/8.&/&&%((('&&'0:44;611++*+,0.,++,3;5883&(()2.,.0%/$'(((0:2*/6986-,,-*(*+00,,,7-,.:-)+*+'.*'(.)*0/2765%-26,;/17:4-39.0'').3310,550'%$')'1:-.354
@3aff6b76-d6d3-4b8c-9a48-741e38306711 ch=75 read=79401 start_time=2019-12-13T05:49:56Z barcode=BC01 runid=2c9cf7bc05858273f10e7d7ec552fc0bd742dc3e
CTCCTACGGGGAGGCAGCAGTGGGAATTTTGGACAATGGGCAGAAAGCCTGATCAACAATGCCGCGTGCAGGATGAAGGCCTTCGGGTTGTAAACTGCTTTTGTACGGAACGAAGAAGCTCCTTCTAATACAGGGCCCATGGCGGTACCGTAGAATAAGCACCGGCTAACTACGTGCCAGCGACGCGGTAATACTACGTAAGTGCGGCGTTAATCGGAATTACTGGGCGTAAAGCGTGCGCAGGCGGTTATGTAAGACAGATGTGAAATCGGGCTCCAACCTGGGAACTGCTGTGACTGCATGGCTAGAGTGCGGTAGGGGATGGAATTCGCGTGTAGCAGTGAAATGCGTAGATATGCGGAGGAACACCGATGGCGAAGGCAATCCCTGGACCTGTACTGACGCTCATGCACGAAAGTGGGGAGCAAACAGGATTAGATATCCTGGTAGTCCACGCCCTAAACGATATCAACTGGTTGTTGGGAATTAGTTTTCTCAGTATTAACAGAAGCTAACGCGTGAAGTTGACCGCCTGGGAGGTACGGCCGCAAGGTTGATACTCAAAGGAATTGACAGGGACCCGCACAGAAGCGGTGGATGATGGTTTAATTCGATGCAACGCGAAAACCTTACCCACCTTTGACATGGCAGAGGAAGTTCCAGGATGGATTCGTGCTCGAAGAGGGAACCTGCACGCAGGTGCTGCATAATATCGGCGTGTCGTGAGGATGTTAGGTTAAGTCCCGCAACAGGCGCAACCCTTGTCATTAGTTGCTACGTTGTTCAGAGCACTCTATTAGAGACTGCCATTGACAAACCGGAGGAAGGTGGGGATGACGTCAAGTCCTCATAATGCCCTTATAGGTGGGGCTACACGTCATACAATGGCTGTAGTACAGAGGGTTGCCAACCCGCGAGGGAGCTAATCCCATAAAAACCAGTCGTAGTCCGGATCGCAGTCTGCAACTCGACTGCGTGAAGTCAGAATCGCTAGTAATCGCGGATCAGCATGCCGCAGTGAATACGTTCCCGGGTCTTGTACACACCGCCCGTACACCATGGGGCAGGTCTCGCCAGAAGTGGTAGCCTAACCGCAGGAGGGCGCTTACCACGGCAGGGTTCGTATTGACGCTGGGGAATTGAAGTCGTAACAAAGGTAACCGGAAGAGGAGAAGTAGAGCGACGAACCGTAGAGTTAACACAAAGACACCGACAACTCGCTGGCACGGCAATACGTAATACG
+
)*/-+,0.99+)151,0123969/*+*,,,/68;5<55;91&%+*-+/722311)&(.++(-.,//33206;9;845..030.-043-:&*.://0.-/;;2-7.6'.)7/)()')(()-00/73127212/2.1.:.*,*-(,2-/3901/&(333.*-)3-2,&'0+.1/433-//)+,*',14081-1'&%%&++-0'0*+-))'*.1.1-0(.,'.*122:0-01637,+*251//0'&5861:0--*.23/16,32,*'&+40*0&),1/;).%1614.(**.)'(%&**,36698994221..,/'-///(-,3/349+4+2..)+,-(%%'*+67101/,./0.''87679::/-5-16003-+,,/'&(+*.1.31-570,1485642344555687874:40/0.,--((%-5((,-9:67)*0(8+3*1151:'*8:93451--.027-*.;:,+**'111/--0/2<2493--)(.++-/6:4+04/---+5--0&&/)*,1.2,*).23.2-+6.019,3)&&32)*((*93346-489103-,,../.116,4-2364979'3562365)*'*)%)(+,4,,7,9:5*+/*.;2//-+2/-/,/3.+(()+130.22413;5.104;2,.5/./,),))+*(*)1--((*/.521*50568443224.'&''()329-,+*+%2)-37779:9+-%%&')-**)'*,7753/('(,9748&057;731.42**21/8*,/000.,094/4013*1*$()7)/.),%*-''-&%%&'004431-+*-%(++.8591$&((*13;848,0+-*,-*,,&+..-02376780((*+./-'&&%$$(*)+-,//*(.(+/$%*++)+(+.00100-()'(*/,(*))-.,,+4)7:,,9251;6031,**+(+..-+-++0-/18;9//70231316*+-*2,4763935878991/1..-&-1,627.6.--6**,0..,,-)++2,,,0227538(')-.59733+.000;816//0.*)(+,-015,../..*21.14)')&)+088;69/)(%-)---135;7,-,()%%$%%)/0/3./&)'+)%*/*01372.-+')&+-&*/-+2815%'())/%')*+*'&$+'(/+**.0889646(+()-9.),1+-'%&+('''$').--//23+(&*#%'&(((-0/2/+1/3)'(+*133110$'%%%&((+)%'$%)*)0+00).'#%$$
@7e9d0628-4d63-4895-b7c2-104a126532ea ch=117 read=119588 start_time=2019-12-13T05:50:10Z barcode=BC01 runid=2c9cf7bc05858273f10e7d7ec552fc0bd742dc3e
CTCTACGGAGGCAACGGTAAGGAATTTTTCGGCAATGGAAACCCTGACCGAGAGCAACGCCGCGTGAAGGAAGAAGGTTTTCGGATTGTAAACTTCTGTTGCATAAGGAAGAACGGCGGCTACAGAAATGGTAGCCGAGTGACGAATACTTATTAGAAGCCACGGCTAACTACGTGCCAGCAGCCGCGGTAATACGTAGGTGGCGTTATCAGAATTGTGGGCGTAAAGAGGGGAGCAGGCGGCAGCAGGGGTCTGTATGGTGAAAGCCTGAAGCTTAACTTCAGTAAGCCATAGAAACCAGGCAGCTAGAGTGCAGAAAGGAGAGGATCGTGGAATTCCATGTGTAGCGGTGAAATGCGTAGATATGGAGGAACACACCAGTGGCGAAGGCGACGATCTGGCCTGCAACTGACGCTCAGTCCCAGCGTGGGAACAAATAAGTTAGATACCCTAGTAGTCCACGTAAACGATGAGTACTAGAAGTGTTGGATGTCAAAGTTCAGTGCTGCAGTTAACGCAATAAGTACTCCGCCTGAAGTAGTACGTTCGCAAGAATGAAACTCAAAGAGAAGGCGGGGGCCCGCACAAGCGGTGGGCATGTGGTTTAATTCGAAGCAACGCGAAGAACCTTACGGAGTCTTGACATACTCATAAAGGCTCCAGTGATGGAGAATGGCTATATGAGATACAGGTGGTGCGTGGTTGTCGTCAGCTCGTGTCGTGAGATGTTGGGTTAAGTCCGCAACAGGCGCAACCCTTATCATTGAATTTTCCATCATTAAAGTTGGGGACTCTAGCAGGACGCTGCCAGTGACAAGCTGGAGGAAGGCGGGATGACGTCAAATCATCATGCCCCCCTTATGACCTGGGCTACACGTGCTTGTGGATGGTGCAGAGGGAAGCCTTGAAGCCCGCAGTGGCCATAAAAAACCATTCTCAGTTCGGATTGTAGTCTGCAACTCCCTGACCGCGGTGGAATCGCTAGTAATCGCGAGTGGCATGTCACCCGGTGGGCCGTTCTCAGGCCTTGTACGCCCGTCACACCACCGAGAGTTGATAACGAAGCCGGTGGCCTAACCGCAAGGAAGAGGCTGTCTAAGGTGGGATTGATGATTGGGGTGAAGTCGTAACAAGGTAACCGG
+
/2322429*,40/$3)403++))))0682/1:60:0*)-+,.0.+,),0.-*&(,1.-((&%%&').0./.2(,0)2*2/..-/*:*,,7:5//9/8/4($&)))-(*(,(020&0/*0142.*()-3+/''),12+&**.-3*$$'$&$%&'-,(-,'.1$&),,,/8.-,...,2**+0//5259141052259:7//(&)*1/5001(%)'.(),1)(&$'+-0'&)/3*%*,*30+&+))*-*)37+,-121113680241.01*(&)%&'++/')6+*,.5815601.-153668.610001,,,()0,+),4+**-/(--**0.52+1*3,47///0.--.-341.6;11235/..0-//+..12/7511-19'3/0++()0(0-6771000-5/60535570011268780',6/)('*(0&-'(),-;:7-%*(5-14687;...01014++$&')894/../,(*+/37*&)''*11<8911/.108,-3::5610,)),).11213021702-'.(+-3:-0:73*%&(1283323<92801+/-.,/81/14.7,(+'(''*+&3:;/18)+32412)1)/02-*++,*)-.3<:7:7;80--'*,'*()&+1/687/5.--)(%%'(6.-.97867774355/,/./8')*+++,6.))(*2).4*+203476978:597886766134334225771-.+*,,-877-3-*(-;09/221275/),%)$))&0((,+(.+&07+0.--*').*+231/+./..1)-2.4)**.+/651544+*+,(-422%(*./3,-.//3/1,-2:.--),,/4/.+)'(16852569-,.8776:8:2::7+)2-++08;99:75,()'((++*,&((*-'&&'*,,.('+)'(*()%%$'3+))3*('%'&(#&)**./99;4398;<8881359609+1,*,7799852.+--0.)&)(*((*)*+)50831%'*(*,,)*,//''')'%&*5567&2&'(.+0.-)))+9323+/4704/&&%'%-10/360313600()+*(+,1*,-0))((-.2:5;61/.'&075.+./3/5/4*$'.335654151428<;008++*++27484,+,+0)+-5434.02(-+184:17
@e8eb32a0-70a2-45a3-97ed-3d9b84e5107c ch=220 read=62275 start_time=2019-12-13T05:50:33Z barcode=BC01 runid=2c9cf7bc05858273f10e7d7ec552fc0bd742dc3e
CTCCTACGGGAGGCAGCAGTGGGAATATTGCACAATGGGGAAACCCTGATGCAACGCCGCGTGGTGATGAAGGTTTTCGGATCGTAAAGCTCTGTCTTTGGGAAGATAATGACGGTACACCCAAGGAGAAGCCACGGCTAACTACGTGCCAGCAGCCGCGGTAATACGTAGGTGGCGAGCGTTATCGGATTTACTGGGCGTAAAGGGGCGTAGGCGGATGATTAAAGTGGGATAGTAAGAAATACCCAGGCTCAGCAGGTGCTGTTCAAACTGGTTATCTAGAGTGCAGGAGAGGAGAGTGGAATTCCTAGTGTAGCGGTGAAATGCGTAGAGATTAGGAAGAACACCAGTGGCGAAGGCGACTCTCTGGACTGCTAACTGAGGCTCAGCGTGGGGAGCAAACAGGATTAGATACCCTGGTAGTCCCACGCCGTAAACGATAGATACTAGGTGTGGGGGGTTTCAACACCTCTGTGCCGCCGCTAACGCATTAAGTATTCCCGCCTGCAGGAGGAATACGGTCGCAAGATTAAAACTCAAAGGAATTGACGGGGACCCGCACAAGTAGCGGAGCATGTGGTTTTAATTCGAAGCAACGCGAAGAACCTTACCCTACATGACATCCTTGCGTACTCTTAATCGAAATCCCTTCGGGGACAAAGGTGACGAGTGGTGCATGGTTGTCGTCAGCTCGTGTCGTGAGATGTTGGGTTAAGTCCCGCAACGAGCGCAACCCTTGTCGTTACTACCATTAAGTTGAGGACTCTAGCGAGACTGCCTGGGTTAACCAGGAGGAAGGTGGGGATGACGTCAAATCATCATGCCCCTTATGTGGGGCTACACGTGCTACAATGGCTGGTACAGAGAGATGCAACCGCGAGGTGGAGCCAAACTTTAAAACCAGTCTCGGTTCGGTTGGCAGGCTGAAACTCTTTCGCCTGCATGAAGCTGGAGTTACTAGTAATCGCGAATCAGAATGTCGCGGTGAATACGTTCGGGTCTTGTACACACCGCCCGTCACACCATGAGAGTTGGCAATACCCGAAGTCCGTGAGCTAACCGCAAGGGAGGCAGCGGCGAAGGTAGGGTCAGCGATTGGGGTAATCGTAACAAAGGTAACCGG
+
/125,*0181*.0-/).$()%'('+,(1*+,./183&-+)',+1<.0163,,*%,(-23577,''()-)-0+.085.6.:1652-68.*.0::9:83;;-4,-('./07///3(.//1/-6/,)2-'(')(*...63..0618893333;30200030719,-,+,21./)4,/91010/609/-0)4(050,.2043./4;;+15/-.0892678667609113++07;96/'))+,$02+,/17.,1::;//&*'/31-+(%)+&081557.7--,32')),,31+9.,,+/0,*&),,015301*+.560)&.,03103;1..331+++,/12/12/0/06779;14425.--3+62:954//(+1:33/+)'&&*)-,25351,-..97:;**++8953.+1*8.3).--5:*,57,(+**3.&,,08858511(','&)*+44248::98:;72-3;16*8366972203-2/.5.5000..,,,.:13/44424/)(.2/,(&-,)(%'&()-/2/027630)5)7:6'*+*3-(+(.-0/413-*8.+3;3))))*,$*#&&&&&')541+130;:/14350+-+)*--0./337.08541304:0--+)+((-541,*./3,2,,-+.-2/21.--.*+<9-894;;0358;'6)-.64&$)*.571/-/083;*,.612./0065648753/,'+2/5/583325-)+.-((-2/92.20233241,(+,-241800047;.5.4*-00,(131475+$./+*335689;::;07.4.33358/02*3.52138627674/+,2://0:;;68(650)+0-///+.7525**&''0022*54<438567:949510.-,0/4/**()(/0)-''+2&')1090+/34-:4.(-,/1245(+/,,,.*0')&,18555*5.*-(&')*/16*'))*-7-,,572,+/0..355300/00941923//0766575;9;;63:5,6/288%,76,3+++42.1.3:/98--875756:.1-))')6:0:.0/---5.*)/-.09682*,.02:27264/+25+-/++,,21**))*.,1442001343)8*.%2%('*&'./23-07)-.//98;48
@c2779bab-0b34-4a01-a885-0b78e9bf7d6f ch=207 read=60230 start_time=2019-12-13T05:50:43Z barcode=BC01 runid=2c9cf7bc05858273f10e7d7ec552fc0bd742dc3e
CCGGTTACCTTGTTACGACTTCACTAGTCGTAATCCCACCTTAGACAGCTCCTTCCTTTGCGGATTTAGGCCACCGGCTTCGGGTGTTATCAACTCTCGTGGTGTGACGGGCGGTGTGTACAAGGCCGAACGTATTCACCGCGACATGCTGATTCGCGATTACTAGCGATTCAACTTCATGTAGTCGAGTTGGGCTACAATCCGAACTGAGAATGGTTTATGGGTTTTACTTCACCTCGCGGCTTCGCTTCCCTCTGCACCATCCATTTAGCGTGTGTAGCTGAGTCATAAAGAGGGGCATGATGACGACGTCATCCCGCCTTCCTCCAGCTTGTCACGCTGGCAGTCTCGCTAAGTCCCAGCAATAGTGGTAACTAACGATAGGGTTGCGCTCGTTGCAGGACTTAACCAACATCTCGGCTTACAGAGCTGGCTGACAGCCATGCACCACCTGTATCTCATATAGCTATCTCCATCTCTGGAGCCTTTATGAGTATGTCAAGACCTGGTAAAGGTTCTTCGCGTTACTTCGAATTAAAACCACATGCTCCACCAGCGTGCGGGCCCCGTCGAATTCCTTTGAGTTTCATTCTTTGCAGACGTACTACTCGAGCCGAATTGCCTGACGTGCGTTAACTTGCGGCACTGAACTTTGACATCAACGCCAGTACTCATCGTTTGCAGCGTGGACTACTAGGGTATCTAATCCTATTTGCTCCCCACGCTTTCGGGACTGAGCGTCAGTTGCAGGCCAGATCGTCGCCTTCGCCACTGGTGTTCGCCTCCATATATCTACGCATTTCACCGCACATGGAATTCCACGATCCTCTCCTGCACTCCTAGCTGCCCGGTTTCTATGGCTTACTGAGGACTTCAGGCTTTCACCACAGACCCTTGCTGCCGCCTGCTCCCTCTTTACGCCCAATAATTCCGGATAACGCTTGCCACCTACTACGTATTACCGCGGCTGCCGGCACGTAGTTAGCCGTGGCTTTCCTAATAAAATTACCGTCACTCGGCTACCATTTCCTGTAGCCGCCGTTCTTCGCTTTATAACAGAAGTTTACAATCCGAAAACCTTCTTCTTCGCAGCGTTGCTCGGTCAGGGGTTTCCCCATTGCCGAAAATTCCCTGCTGCCTCCCGTAG
+
/+-.30,/2/8/3:134267;731)&'+(&))300:.**&),+,-,+(++17674,'/+),17&0,(&)280/7+:,+314(730//7123641//,.&2(3,543577;9421-.110,238*504,,211765;424;5877:7:999844:327834620/(+,-/987+&*2,:688789::414+/&)%),+-(0+5,.8643..**.-//890,62:12;:*&5/*,&)&''&&,))6;.-.4-.83/1732135699;5.9($%))+-.)'%&($&$-./&%)8++'*489471.-++++,06799361:8,/9;<9352,,/+4+**2(2-0+1*++34324//3+-+-06/*%*'1&%%.+2,,3)),--,&('&.*4248576843823%5650402-+)++-/0.-,,-)(&$%$&'',+*)'$'(-&004,.(.+./*/-23213223%3)+-665/./,,54776667:45786::232-)*,/287414443)*.+23*176:934/./02/&/210((,4,365)-.+,231111924.%&()1.,0/(-0)).01%(,8,4%%'(+(*/:90,59036))5(&68/3325,123''-25+&&+%%()&()*(-&*(*',)(()$''0-116877026,+*+,,/053&($&(0-/01/52214+)**,-,2(.'-///0-3673346..,*-.,1.86,++146..0-,/:/2(97541,*)06682102**+'&,,,,..+*,11593:368<85764///6/%)-+0656564474453506:3+,-2)*%((**+++3-8-,,+0-/')*55,/23,-./(*+,-0.2+&(+-991--0/-,,1+,*.&&('''(.$&&(',)+,--),,256:/3/-,*,+3/6:100.16/,34;735061.--(-444552/*1-615324/24,10+%*&)0....9+/942911152905..-,..03/.*/1,8,0-.65,)',1447/&,*-7;7:,+,,+*.-.+4205:26-))(*,2/45;89:-,1+$&,350230+%'(''/0($(-20/,+-12+77594-4+)(,(+'-.,8+***0*8)'$/6635<./44,&,6./733*464*6)&&((-,,.+09,.423
@2dd75394-1060-4385-9aab-8cadfcc3d49b ch=100 read=130778 start_time=2019-12-13T05:50:52Z barcode=BC01 runid=2c9cf7bc05858273f10e7d7ec552fc0bd742dc3e
CCAGTTACCTTGTTACGACTTCACCCCAGTCATGAATCACAAAGTGGTAGCGCCCTCCCGAAGGTTAAGCTACCTACTTCTTTTGCAACCCTCCCCATGGTGTGACGGGCGGTGTGTACAAGGCCGGGAACGTATTCACCGTGGCATTCTGATCCACGATTACTAGCGATTCCGACTTCATGGAGTCAGTTGCAGACTCCAATCGGACTACGACGCACTTTATGAGGTCCGCTTGCTCTCGCGAGTCGCTTCTCTTTGTAATGCGCCATTGTAGCACGTGTGGCTGTCGTAGGGCCATGATGACTTGACCGTGTCCCACCTTCCTCAGTTTATCACTGGCGGTCTCGGCTGAGGTTCCCGGCCGGACCGCTGGCAGCAAAGGATAAGGGTTGCGCTCGTTGCGGGACTTAACAACATTTCACAACACGAGCTGGCGGCAATACGCCGCAGCACCACTGTCTCACGGTTTCCGGCACATTCTCATCTCGAAAACTTCCGTGGATGTCAAGACCGGGTAAAGGTTCTTCGCGTTGCATCGAATTAAACCACATGCTCCACCGCTTGTGCGGGCCCCGTCAATTCATTTGAGTTTTAACCTTGCGGCCGTACTCCCCAGGCGGTCGACTTAACGCGTTAGCTCCGGAAGCCACGCCTCAAGGGCACAACCTCAAGTCGACATCGTTTACGGCGTGGACTACCAGGGTATCTAATCCTGTTTGCTCCCACGCTTTCGCACCTGAGCGTCAGTCTTCGTCCGGGGCCGCCTTCGCCACCGGTATTCCTCAGATCTCTACGCATTTCACCGCTACACCTGGAATTCTACCCCCCCTCTACGAGACTCAAGCGCCAGTATGAATGCAGTTCCCAGGTTGAGCCCGGATTTCACATCTGACTTAACAAACCGCCTGCGTGCGCTTTTACGCCCAGTAATTCCGATTAACGCTTGCACCCTCCATTATTACCGCGGCTGCTGGCGCGAGGTTAACCAGTGCTTCTTCTGCGGGTAACGTCAATGGCAGGCAAAGGTATTAACTTTACTCCTTCCGCCGCTGAAAGTACTTTACAAGCCCGAAGGCCTTCTTCATACACGCGGCATGGCTGCATCAGGCTTGCGCCCGGTGATCGCAATATTCCCCATAACGCTTACTCCGTAGAG
+
07//.713969+2*&'+,66<01.::6+0271267;85+/.1/),-00/+-,.2+*+,0-/65.7*6+)*.-03*)--313;<3.4432:5(-7:,34530./,+0(+15493/.)*+/28/353&,-.+-3676<757;5921.)09123122,*+,245-.-+.1247:773-463978:0///2)/30/0//9958'7+884:56/..-,-')&(-5:101'*&'(301/7.00532%$))--..0718661;7.-,)*++05;9794***+(,+23)'&''-*325(-580;9.---+0/+3/./%%&#(04.-9;9=7635)*.</..;9:;19.,32240+%%&''*)980/**+1-8:8:86211713'878(3-340&*/+/;287676061/.49:705,0'+))'')4--/-/++&)-.5523'0-,.1**+.*'%'**26432%&*-6661)-,3-;6-)*(&&)+/7445431+*'(/2-*3-7;787;7866874368;'887:7.070:::<;9:919011::4/4.60<;:<130...*,+(+1-/03//11/54.78.,06487;858;7/208<<-666/5/..2868161102,*'),0/)7221311223212,-3+'++.,3,1/+28.0/4:48*/-96,11-8-6-3*1.55505)**1-9*),.3//056/,/.09777-..:/2/209867/:5-033:2)--/1<;603/6:/216779921789<9711'-7:8/758522/.42028&8767;2836++.6658-,+*,*1:7602:7994643732(0)2.2316226542566353033304++((')&$',*+,&*,-4489:1%$%,*,,+&,,(&'*'2/,,//025434-2+7-612+/,14;788/40.+(&&'&,./72/+,-235;.2244:582)*0*0123:5443)1))06015628222;:3;10/+*''),,+%,-036122<28<742333/--6423-7,,.%$%*,87;---*+*3040/58,,.48/52-$'.),--/0)*(*,16-((--(14)(+,*,-.02-3:66965,201142.-0.-.2648:/6882801/78)*&(%$(&%,)6/128/:9+$%+.,*(&$#&)8.,--/%%
@7c29eedc-7a62-423b-b950-1851c70ba058 ch=146 read=78878 start_time=2019-12-13T05:50:45Z barcode=BC01 runid=2c9cf7bc05858273f10e7d7ec552fc0bd742dc3e
CCGGTTACACTTGTTACGACTTCACCCCAATCATCAATCCCACCTTAGACAGCTCCTTCCTTGCGGTTAGGCCACCGGCTACGTTGATCAACTCTCGTGGTGTGACGGGCGGTGTGTACAAGGCCGAGAACGTATTCACCGCGACATGCTGATTCGCGATTACTAGCGATTCCAACTTCATGCCAGTCGAGTTGCAGACTACAATCCGAACTGAGAATGGTTTTATGGGTCTTGCTTCACCTCGCGGCTTCGCTTCCCTCTGCACCATCCATTGTAGCACGTGTGTAGCCCAGGTCATAAGGGGCATGATGATTTGACGTAATCCCCGCCTTCCTCCAACTTGTCACTGGCGGTCTCGCTGGAGTCCCCAACTAATGATGGTAACTAACGATAAGGGTTGCGCTCGTTGCGGGACAACCCAACATCTCACGACACGGTGACGACAGCCGGCGCCACCTGTATCTCATATAGCTATCTCATCTGGGCCTTTATGAGTATGTCAAGAGACCCTGGTAAGGTTCGCGTTGCTTCAGATTAAACCACATGCTCCACCGCTTGTGCGGGCCCAAATCAGATTCCTTTGAGGTTTCATTCTTGCAGACAGTACTACTCAGGCGAATTACTACTTATTGCGTTAACTGAAGCACTGAACTGACATCCAACGCCAGGTACTCATCGTTTTACGGCGTGGACTACTAGGGGTATCCTAATCCTATTTGCTCCCCACGCTTTCGGGACTGACGTCAGTTTGCAGGCCAGATCGTCGCCCTTCGCCATGGTGTTCCTCCATATATCTACGCATTTCACCGCTACATAGATTCCGATCCTCTCCTGCTCCTAGCTGCCTGGTTTTCTATGGCTTACTGAAGTTAAGCCGGGCTTTCACCACAGACCCTTGCTGCCGCCTGCTCCCTCTTTACGCCCAATAATTCCGGATAACGCTTGCCACCTACACCGCGGCTGCTGTGGCGTAGTTAGCCGTGGCTTTCTAATAAAATTGCCGTCCACTCGGCTACCATTTCCTGTAGCCGCCGTTTCTCCAACTTTATAACAGAAGTTTACAAACCTTCTTCCTTCACGCGGCGTTGCTCGGTCGGGGTTTCCCCCATTGCCGAAAATTCCCTACTGCTGCCTCCCGTAGG
+
35+---*,'),-'*.'*,-/9;62/56..225680/0,16+*6-23.-370/00/63820)3*-+123'187328/4-+.%%&',()*)1(+*-(004571113350+210)-,,-,02341-3-&%)*0/-3144*(,,(/,.,/-9565315/)/003821.../.-40+)')(+03/0,'$%(,,*,,6.+-/156524/1+0*()73/.)&),,.3-05)*,39431-5&*+01+-74412-5-.81&&4)-1.*)''(&*,*447.27-)*--$+-1/1--..,:1++3/.*,'&18<7-./../,(-5--0-(*'++/6;0,148;061.(/-,0...4(/,,+*)(//0;02370.--2/-&0()-.6.00.2/.1,+(+0/1/.-*/.1+1+++/25.6-//683121-0&',2.,--.--0/(22111.//10561'/(&%%%*.)-/-..132,-&')--,./1.-''%)(%$&')02:9)*(&&'-8222+*(*,,26**,6,7-,.796010/,&)0+7.,+5+660/20//81-,.)(0,)(*)+,13.4/31,&('*/'&+43.-050*-.+89.++0<,3-,,&&+,$%))--,,.123+5-0/20,,+'',,,1///82:17//,%'&*05578/..-,55532210''$$%'*(,245752647)$((-./68;577557.036*.-,*+019,3*((0/)).-267.+.,0/440+94*,.-,-169)509/,//594932497376/7+'*0-25832+344604-,/41202369:55241/:4/-13+.---++'*+--1,)*03510275,,-(-(((+--88:364140-0-,.+12/8/0/-0-+2.20'+1)48.89-,()*)*,169</7.,*,,.7-5;587426)*/0:8-+)''(+-/-)64+..4.3)+-*++/,4/,3++()(+/-..1016565++()(*)3281018/522/2841.60/2.-))-'075-7(%(,,30**&.-48<963/01///9-33/23*--/'*%%'(++/.30'(*'(0;/+'),(+/80::;:759/'+**.),*-2/.0-./,1+9:/,6+39;92,,4327./:;060/6,(')'&'(*-1,4-&$,(,)
@e4911b69-e187-4122-898c-aa9e280124ab ch=68 read=65289 start_time=2019-12-13T05:51:01Z barcode=BC01 runid=2c9cf7bc05858273f10e7d7ec552fc0bd742dc3e
CGGTTACTTATTACGACTTCACCCCAGTCATGGATCACCAGTGATAAAGCGCCCTCGAAGGGTTGGCTTCACCTGCTTTTGCAGCCCACTCCCAGCGTGACGGAGCGGGTATGCAAGGCCGGGAACGTGATACCGTGGCATTCTGATCCACGATTACTAGCGATTCCGACTTCGGCGGAGTCGAGTTGCGAACTCAATCCGGACTACGACGCGCTTTGTGAGGTCCGCTTGCTCTCGCGAGTCGCTTCTCTTTGTATGCGCCATTGTAGCACGTGTAGCCCTGGTCGTATTAAGGGCCACTTGATGACTGACGTCATCCCTTCCTCCAGTTTATCGCTTGGCAGTCTCCTTTGAGTTCCCGGACCGCTGGCAACAAAGGATAAGGGTTGCGCTCGTTGCGGGATAACCCAACATTTCACAGCACGAGGCGGCGTAGTACAGCACCTATGCGGTTCAGAAGGCACCAATCCATCTCTGGAAGTTCCACCGGATGTCAAGACCAGGTAAAAGGTTCTTCGCGTTGCATCAGATTAAACCACATGCTCCACCGCTTATTGCGGGCCCCCCGTCAATTCATTTGAGTTTTAACCTTGCGGCCATTACTCGGGCGTCGACTTAACGCGTTAGCTCCGGAAGCCACGCCTCAAGGGCTGGCTTCAAGTCGACATCGTTTGGCTGGACTGCCAGGGTATCTAATCCTGTTTGCTCCGCGCTTTTCGCACCTGAGCGTCAGTCTTCGTCCGGGGCGCCTTCGCCCACCAGTGATTCCTCCGATCTGCATTTCACCGCTACACCAGATTCCTACCCCTCTGGGACTCCAGAAACGCCATTATCGAATTGCGAGTTTGCAGGTTGAGGCCGGGGAGTTCATCCTGACTTAACAAACGCACCAGCGTGCGCTTTACGCCCAGTAATTCCGATTAACGCTGCACCCTCCGTATTACCGCGGCTGCTGGCACGGGAGTTAATGGTGCTTCTTCTGCGGGTAACGCCAATGAGCAAAGGTATTAACTTTACTCCCTTCCTCCCGCTGAAAGTACTTTAATGAGGCCTTCTTCGCACGGCTTGCATCAGGCTTGCGCCCCATTGTGCAATATTCCCCTGCTGCCTCCCGTAGG
+
/&++4//4//93-21),-4+(//0))*-/#%''/-,+-'*)++.-04*')+/3*(0*,/+/',)(-+-*)(*(&#%.57-00.*,7/)(+)0)%'&'$(')05'*+(1)/*-&),,4577,;52523.%&+(,0276:758<6---.5401114511----.38;80326731*'%*,%)*/04/7/+.((234609,+,+000,)(+-/61,//.6101+),+38/./2+/2736.4+)+,,,/6-//./93')*-.28:<68;0/010.11/2,*+.21-/110+++&*.0.8:3.)&&-')+*'$&()85+++(,+%%%''(,)*,5:501-,)&$-(+,36655+-5*),26)('))81::::3:215,55;*--;75*+0--1/1*,..0.:,,.:5/)*(/.+,(0)188330-(+()('.,,,&&&(%%&&.,05541'&''(&)2/7&',,00.'.+117992661335523-.60-&'&((++--/-1*-/7--,-'3.,*1/92/-(')+-300026)(+0/0;;:6-/.,,,*1)'0,((*(%/'(+*343/952)'*,/1/8215;;-..0;<1084/000/-,03//3.-+,$()'(,+-./062710*(,*'*451101-3-073455:765*+3)&'$$$('+/,)--..1/00*/,+($*(.2+((&'*++-'0(*(*07267332;)')*/+%***2:;.2*+*02-/157890.+*)+.-.++&,.+(*),//20()4+(,2)++)%&&%&(.%'%('($%$0:1//61135+*&*&''128/-.'184/).(%%'&),'$(&.+&)#&&&0**+1&'++0*,(%)--(#&(*1+/,+-,30&*)*#&35+,,-6*+,01434*''&$'(&,(%'&*/00/0.,5./,91,)11.31;71//020:.((0'(*,1-+55*8),-,8<7352(%%%&&%$$&(0*$(0*.(*-),')9/9840..-16406:979;4232,+1+6+./0//.1+*/4/--.490008.)3:,)85448.-,))**%%$%&((*263:5285),$%$$#'')*001%3.20944.726/,.1'1#)'7-200430,,,.0,0-+38)*2(*'
@ae1fed44-6382-4190-908d-6b91269d85ff ch=274 read=63874 start_time=2019-12-13T05:51:00Z barcode=BC01 runid=2c9cf7bc05858273f10e7d7ec552fc0bd742dc3e
CCGGTTACCTTGTTACGACTTCACCCCAGTCATGAATCACAAAGTGGTAAAGCGCCCTCCCGAAGGTTAAGCTACCTACTTCTTTGCAACCACTCCCATGGTGTGACGGGCGGTGTGTTACAAGGCGGGAACGTATTCACCGTGGCATTCTGATCCACGATTACTAGCGATTCCGACTTCGCTGGAGTCGAGTTGCGGAACTCAATCGGCTACGACGCACTTTATGAGGTCCGCTTGCTCTCGCGAGGTCGCACCTCTTTATGCGCCATTGCCCAGCACGTGTGTAGCCCTGGTCGTAAGGGCCATGATGATGACGTCATCCCCACCTTCCACTCCAGTTTATCACTGGCAGTCTCCTTTGAGTTCCCGGCCCGGACCGCTGGCAACAAAGAGTTAAAGGGTAGCGCTCGTTGCGGAACAACCCAACATTTCACAACACGAGCTGACGACAGCCATGCAGCACCTGTCTCACAGTTCCCGAAGGCACAATCCATCTCTGGAAAGTTCTGTGGATGTCAGAGACCAGGTAAAGGTTCTTCGCGTTGCGGCGGAATTAAACCACATGCTCCACCGCTTGTGCGGGCCCCGTCAATTCATTTGGTTTTAACCTTGCGGCCGTACTCCCCAGGCAGTCGACTTAGCGGCTCCGGAAGCCACCTCAGGGCACAACCTCCAGTCGACATCGTTTACGGCGTGGACTACCAGGGTATCTAATCCTGTTTGCTCCCACGCTTTCGCACCTGAGCGTCAGTCTTCGTCAGGGGCCGCCTTCGCCACCGGTATTCCTCTCAGATCTCTACGCATTTCCACCGCTACACCTGGAATTCTACCCCCCTCCTACGAGACTCAAGCTTGCCAGTATCAGATGCAGTTCCCAGGTTGAGCCAGGAGTTCACATCCTGACTTAACAAACCATACCGTGCGCTTTACGCCAGTAATTCCGATTAACGCTTGCACCCTCCGTATTACCGCGGCTGCTGGCACGAGGTTAGCCGGTGCTTCTTCTGCGGGTAACGTCAATGAGCAAAGGTATTAACTGCTCCTTCCTCTCCGCTGAAAGTGCTTTACAACTGACCTTCTTCCTTACACTGGCATGGCTGCATCAGGCTTGCGCCCATTGTGTGCAATATTCCCCACTGCTGCCTCCCGTAGG
+
70010413566//6''+/062306471-./5(**+2889:::0,-+013;2.0249:.75-+06-6-7/,*,-77:513493952((*0+2)),180*,/776001515785:443.3+,,,./1.$./7009:82<21286833127;5),,710-//0/9./0157..-;-2.04:<8%&)3-)&).,-*3,)*)'0()882<5,))*+5567746030990150)-/23./.9.00548)(-**).-()#&+*1/.-'**+.2:,4(&')(%%&%(,*+--,+,,1.,0:;;608/.3768)/..-+*%##$%'*+/443,/17739.%&&*()-6;73342928:755784401:62238:7<//.5.*00.0:8874731(2.4))'*/43;)43,)'(),,02-7)'(-,++/0,00,/0983;-,**-%/,10-0-0004970.-20398875212:28778767369-8;-+,,+/,,.-8499//0.-02+,/+*/+++.,2968657-&(+,<<87:532-*1,:9:<;63-4:)*)((',-(/+3;:7<000/...06+/4--05/233*,(/44,&)+,82;73::5)()6;+6:5323-,.+60.+(.0/8;5.286-513,-+5,)%)())/3*1(,-+..*,)'+%)'&((/040816(+-024,112473:8&'%((*:9:589422&10),,1/-,-,19206;9-6,94+)0.3/790/50590+).*&7636658;875:'-30+-<99:8:8689/..(0215903-0,4))-00182244639<:1524;5664435;4503/4/37182965*),'''-+(0-127,-*,1613:,4463;*,.:992480,5+).+2+)&526$.)$)*.)&')-(.,,-/-4/4/6999:%)%%++-/5.++-*'-/28)+/242:392/6/5/80,-)&),298443/+0/8-,*))-0/.//+2''$'')++20-.17)7-+)8-99<;:;;93-*,-/-4.6-..7468<.-,-,4/2*)1%,.77372/,+*.3-0:809/021+&()%-//)#%&133789;7(*+%*&)'+--.-1423-----&/3367154385--/-,./2329222.5:;2-1227887:,/:*,;89+
@ad7b0ed1-cfe0-485c-b822-67a497a560c8 ch=200 read=54829 start_time=2019-12-13T05:50:58Z barcode=BC01 runid=2c9cf7bc05858273f10e7d7ec552fc0bd742dc3e
CCGGTTACCTTGTTACGACTTCCTTTGATCATGAATCACAAAGTGGTAGCGCCACTCCAGAAGGTTAAGCTACCTACTTCTTTTGCAACCCACTCCCATGGTGTGACCCGGGCGGTGTGTGTACAAGGCCCGGGAACGTGATGCCGTGGCATTCGATCCACGATTACTAGCGATTCCGGCTTCATGGAGTCGAGTTGCAGACTCAATCCGGACTTCGCGCTTTATGAGGTCGCTTGCTCTCGCGAGTCGCTTCTCTTTGTATGCGCCATTGTAGCACGTGTGTAGCCCTGGTCGTAAGGGCCATGATGACTTGACGTCATCCCACCTTCCCTCAGTTTATCGCGGCAGTCTCCTTTGGTTGCAGCCGGACCGCTGGCAACGGATGGGGTTGCCGCTCGTTGGGACTTAACCCAACATTTCACAACACGAGCTGACGACAGCCATGCAGCACCTGTCTCACGTTCCCGAAGGCGTTCTCATCTCTGAAAACTTCCGTGGATGTCAAGACAGTGCAAGGTTCTTCGCGTTTACGTCAGATTAAACCACATGCTCCACCGCTTGTGCGGGCGATCAATTCATTTGAGTTTTAACCTTGCGGCCGTACTCTCACGGGCGGTCGACTTAACGCGTTAGCTCCGGAATTCACGCCTCAAGGGGCGCAACCGCCAAGTCGACATCGTTTACGGCGTGGACTACCAGGGTATCTAATCCTGTTTGCTCCCACGCTTTCGCACCTGAGCGTCAGTCTTCGTCCAGGGGCCGCCTTCGCCACCGGTATTCCTCCAGATCTCACCGCATTTCACCGCTACACCGCAGATTCTACCCCCTCTACGAGACTCAAGCTTGCCAGTATCAGATGCAGTTCCCAGGTTGGGCCAGGGGATTTCACATCTGACTTAACAAACCATACCGTGCGCTTACCGCCCAGTAATTCCGATTAACGTACCCTCCGTATTTTGGCTTAACAGGTTAGCCGGTCTTCTTCTGCGGGTAACGTCAGGCAAAGGTATTAACTTTACTCCCTTCCTCCCCGCTGAAGTGCTTTAACCCAGGGCCTTCTTCTTCCTTACGCGGCATGGCTGCATCGGGCTTGCGCCCATTGTACAATATTCCCCACTACTTTTGCCTCCCGTAGGAG
+
1,1,5;45.:-,38+-/.011/$()(''88/312:7212.6/-.04+(())4,%'%-)%%)(),-5--'+,2372(.38,975+),+3.96++*./+'.,-/.(),.')-35114+*)+-439;:68:27..8947545232'3861:10092(&%(.((**107..)')*+*77/)0/./73::1,)*+0+(./))+145651+5,0324.)()$&($(,26247600/0&(,4-236183/,&**,,.05.100;7)+*,(*-28045,,/0,+-.,*,*)(,/72/06:62.-&-7847440/++)*/+,-769996388+/:5188,+6*+.;:.++)('-'*,34564490(*.+$$&(,..6.2426282145417,/,*35.:.4*&'2,-6-))2+4.5.5+6.,,2,98-*/049643+)/*...488:768;7967)2222:577640-+**5/4,+030,/,+1967301232*/-+(+-2.(*.7;78600-*(,,%*)')(,)+4577*)'''--)',()&('(../<8;922240///0-5+**6),..2+)%$%).4295<7613+*)/0:;6,80220-+-+1-,.-+*)''%(,+,/166.---260711//2.+'-*3))+$%&(-+./4;:976)6;-.',3-2,%',-3-312.4/4557<8331;3339;797347*1,*--167/9008754=8-.0,)))+/-57/0/-+/3,367;:7:%+..077671()2380/4-/2.50*')%)/,,+)*606.7)+,98875++5/011:-0(,.+-7(+'-)&'(,30926-2691.+32(3.*..08:42%,*0.19+1124:4./0//484:180*-*)*0+(2.#,031).8.,++.0411.*((/2..6212$$%')01222-3,'*/).1'%%&)86:34/1/70,*'$$(*)15701&&%$$*%(('+*,',219341,++*+*/0:<9533(30/,/2)(*(%%+/4**'2,+9.4*.61+/1-:*0/2*20496(+.+2,'***(&%(&2/+%%*/.85:31,/-11)-,)+(-+81.0364-,-+,6).-*,+'('-5.(1*&)"%)7-320.)(*$'(%10432-0521:,.236,)&
@9df88808-6609-403c-b033-2430f69c0a50 ch=324 read=67249 start_time=2019-12-13T05:51:09Z barcode=BC01 runid=2c9cf7bc05858273f10e7d7ec552fc0bd742dc3e
CCGGATTTGCCTTGTTGCGACTTCACTGATCATGAATCCGCAAAGTGGTAGCGCCCTCGAGTTAAAGCTACCTACTTCTTTTGCAACCACTCCCATGGTGTGACGGGCGGTGTGTACAAGGCCAGACATTACACCGTGGCATTCTGATCGATTACTAGCGATTCCGACTTCGCGGTCGAGTTGCGAACTCAATCCCGTGACGCGCTTTATGAGGATCGCTTGCTCGCGAGGTCGCTTCTCTTTAATGCGCCATTGTAGCACATGATGTAGCCCTGTCGTAAGGGCCATTGACTTGACGTCATCCCACCTTCCCTCAGTTTTATCGCTAACTGGTCTCCTTTGAGTTCCCGGCCGGACAGCTGGCAACAAAGGATAAGGGGTTGCGCGCTCGTTGCGGACTTAACCCAACATTTCACCAACACGAGGTGACGACAGCCATTACGGCACCTGTCTCACAGTTCAGAAGAGCACCAATCCATCTCTGGAAAGTTCTGTGGATGTCAAGACCAGAGTGAGTTCTTCGCGTTGCATCGGAATTAAACCACATGCTCCACCGCTTGTGCGGGCCCGATCAATTCATTTGAGTTTTAGCCTTGCGTACTCCCCAGGCGGTCGACTTAACGCGTTAGCTCAGGCCACGCCTCTGAGGCATACAACCTCAAGTCGACATCGTTTACGGCGTGGTTCACCAGGGTATCTAATCCTGTTTGTCCCCACGCTTTCGCACCTGAGCGTCCAGTCGTCTTCGTCAGGGGCCGCCTTCGCCCGCCGGTATTCCTCAGATCTCTACGCATTTCACCGCTACACCTGGAATTCTACCCCCCTCTGAGACTCAGAAGCTTGCCAGTATCAGATGCAGTTCCCAGGTTGAGCCGGGGATTTCATCTGACAACAAACCGCCTGCGTGCGCTTTGCGCCAGTAATTCCGATTAACAGCTTGCCCTCCGTATTACCGCGGCTGCTGGCTGAGTTAGCGGGTGCTTCCTTCTTCTGCGGAGTGACGTCAATGAGCAAAGGTATTAGCTTTACTCCCTTCCTCCCGCTGAAAGTACTTTACAACCGAAGGCCTTCTTCATACGCGGCGCTGAAACATCGGGCTTGCGCCCGATTGTGCAATATTCCCCGCCTGCTGCCTCCCCGTAGGG
+
--)($7.(&3+1+&/3),--.09610%%'-0,0/.752'$)+-(((+/0.-/')()'-&'*..51,)-.0481(*(-+29:6+-,-1.''+45.,87(&'&'02179754511/113661-5,))-*''*'(*263:5;5266----,1()*90..-+,-.89684222+)'%(&'('%,.2.0**0.-1(:.3(&&&,./,,%)*.1/32-,0%+3(**6,.-.,.-'1--+(),/34135($$&',/8:115-+,))%('+.(+('(+/<72236-,0*-42++&)&''&'')+63456/8/,)10-40.))1,/46:++/-((')&('%+554652:70,26623/'-*6,8''%##%%-*,%,/6-*3+/0)1.,*.5,-*,*+50.8.*%-+(,,22+1-)-1020:8/&2'-%-,-+%*&)*86526358:/9,+0'222297667510111897)(.-*&),'3+9.::832/0.049/75-.97753)41111800-/16//(+*&'//78:<962--0(*+.5,)+'+4-;863-),3/1107+03)(&$&'+,(0-48/),-0/5795037012-6::)+)+,,,',/1-/,099,34785963620/1/1+)(*/-),213%&-2626659,*()&622&'&(2,5.67350377121221.68*--:1223.),%'.8073/12441/4.18854;5',-6;1+/-.2;;404158///654/7($+/,*///65648'+45*1--374::954)',,,/-/1:83.3'(/21/+&&((,'/2()(,179921./634333332435/422*(+%''*/01.&%'(&'0-*7+%)2-.111++''&/.46;/(0*--0//63)'&+$/9-,*)*11**,402++'+&01.*/,/26..-9.*25480/--)705440809081/003//90-03/2)*+,35//*/,04*)+)'(.(+,2-./+/('()--)()(+21/668+*%&&&&))12/9//06869)/--*1++&(((++,.49+5<84-372+04.-0*&'()15/,./638(('/+8:4898;8+'*+),+0.'&$%*+&*)*,&5664956074((#.%(*/..411433+/*#%(),.4/06..:8,(..815
@a18ca96c-d27c-46c4-9fa9-40e13eb450f5 ch=324 read=67277 start_time=2019-12-13T05:51:36Z barcode=BC01 runid=2c9cf7bc05858273f10e7d7ec552fc0bd742dc3e
TTGATTTACCTTGTTACGACTTCACACAATCATCAATCACCTTAGACAGCTCCTTCCTTGCGGTTGAGCCACCGGCTTCGGGTGTTATCAGCTCTCGTGGATTAGTGACCGGGCGAGGGTGGTATTGCTGGGCCGAGAACGTATTCACCGCGACATGCTGATTCGCGTTACTAGCGATTCCAACTTCATGTAGTCGAGTTGCAGACTACAATCCGAACTGAGAATGGTTTTGTAAGGTTTTGCTTCACCTCGCCTTCGCTTCCTCTGCACCATCCATTTGTAGCACGTGTGTAGCCCAGGTCATAAGGGGGGGCGCGATAGTTTGACGTCATCGCGCCTTCCTCCGGCTTGTCACTGGTAGTCTCGCTAGAGTCCCCAACTTAATGATGGTAACTGATAAGGTTGCGCTCGTTGCGGGACAACAACACCTCACGACACGAGGCTGACGACAGCCATGCACCGCCTGTATCATATAGCTATCTCTCCATCTCTGGAGCCTTTATGAGTATGTCAAGACCTGTGGGTTCTTCGCGTTGCTTCGGAATTAAACCACATGCTCCACCGCTTGTGCGGGCCCCGTCAATTCCTTTGAGTTTCATTCTTGCGAACGTACTAGGCGAATTACTTATTGCGTTAACTGCAGCACTGAACTTTGACATCCAACACTTAGTACTCATCGTTTACGGCGTGGACTATAGAGATATCTAATCCCTATTTGCTCCCCACGCTTTCGGGACTGGGCGTCCCGGTTGCGAGCCAGATCGTCGCCTTCGCCACTGGTGTTCCTCCATATATCTACGCATTTCACCGCTACACATGGAATTCCACGATCCTCTCCTGCACTCTGGCTGCCTGGTTTCACCATGGCTTTACTGAAGTTAAGCTGGGCTTTCACCACGGACCGCTTGCCGCCTGCTCCTCTTTACGCCCAATAATTCCGGATAACGGCATACCTGCGTATTATTTTCGCGGCTGCTTTTGGCGTGTAGTTAGCCGTGGCTTTCTAATAAAGTACCGTCACTCGGCTGCCATTTCCTCAGCAGCCGCCGTTCTTCCTTTATAACAGAAGTTTACAATCCGAAAACCTTCTTCCTTCGCGGCGTTGCTCGGTCAGGGTTCCCCATTGCCGAAAATTCCTGCTGCTGCCTCGTAAG
+
/(('97+*1,:,'03%'*(.295),)+18588976:13&-)...,0*&',,2./16--****/-0*'/2.*3*6,)+*))3030-7./00.1/-)'%*(&%-('&(*2/,,793.$)/..&(*&,&#%%'//0.*-,25534,2-,,5----39:;:55434;3)))(+)*---03376.)0)+483/,-34*+.-,0/6020553,1.00./1/3750/-&)-.+0157)&.,-(.+88-/15;433+)''(&'-,'(.).-)2('*,.6998942;,&&,,-,.-.13-*+*-2+*.1/./)5*('.-23.-'%**)%'/:+*+878864.*0.374762/0.%**,3,00011131/0.,.0077//+,,,01(-*'**1.5323*+(%#&%%&:4)-.)702245886:31/:42+-+)(+*(,2-,),-.2+2)%*)-..320*/-$(*,/21./4%,,**,+44%.)*&2203476.-,87573)+33.0305;4,0.,---31462.,+()'%,$)2.889:/+,**1(.020.*0+1.2:)-*')-,,//69.0/+-0-0236.2,,11(&+,.%/86.42,+$/0<224;<.9-,()&)).2++'%(&..,-0+)*-,)1../042501223158255879236,+,*124'3(,%('&'((&,--.130287,,,3-//59730-*()%(',).2414.4/())/:-+.0-:9-%+()/:-0)9735/.*-4/00-*'.1)))3/517001667:8546051/3;78887989;73411*..11.,+++00*/854461..0&*+,&()-/,1/.+&'),-3)*.11645/).,/)'+++355,/4180.&%$&)+)((-(*453//+2,*('((&*547;;333:1728644&).-.00++&*)*-//1.5:9-3072(/.,04684538443).(%%$$%(+(&+)+')&'1/)+'*,07322,-(,(0((&%%(%)+/--2//419/28(-%&,,0;5.303887,%&)).0-,(,)&.4++'&+,-/,05435:57;54:52,4.*+6.0(),.+,8,'*-656.)./2+,*(+,08/40+*$(&+,-09/00010/++-.*013:9.*10-/5,.45/4279*.56./1+*3-//2+&(
@a5adaee3-a175-46b8-a808-ebf07185c46e ch=217 read=72813 start_time=2019-12-13T05:51:36Z barcode=BC01 runid=2c9cf7bc05858273f10e7d7ec552fc0bd742dc3e
CCTACAGGGAGGCAGCAGTAGAGAATATTATTGCACAATGGAGCACCAAGCCTGATGCAGCCACGCCGCGTGTATGAAGAAGGCCTTCCGGGTTGTAAAGTACTTTCAGCGGGGAGGAAGGGAGTAAGTTAATACCTTTGCTCATTGACGTTACCCGCGGAAAGCACCGGCTAACTCCGTGCCAGCAGCCGCCTTGCGGTAATACCGAAGAAGTGCAAAGCGTTAAATCGGAATTACTGGGCGTAAAAGCGCACGCAGGTTTGTTAAGTCAGATGAATCGGGCTCAACCTGGGAACTGCATCACAATTACTGGCAAACTTGAGTCTCGTAGAGGTAGAATTCAGGTGTAGCGGTGAAATGCGTAAGAATCTGGAGGAATACCGGTGGCGAAAGCGGCCCTGGACGAAAGACTGACGCTCAGGTGGTGCAGCGTGGGGAGCAAACAGGATTGAATACCCTGGTAGTCCCGCGCTGGCGATGTCGACTTGGAGGTTGTGCCTTGAGGCGTGGCTTCCGGAGCTAACGTTAAGTCGACCGCCTGAAAGTACAGCCGCAAAGGTTAAAGAAACTCAAATGAATTGACGGGGGCCCGCACAAGCGGTGGAGCATGTGGTTTAGTCGATGCAACGCGAAGAACCTTACCTGGTCTTGACATCACGGTTAGAGATGAGAATGTGCCTTTGAGGAACCGTAGGACAGGTGCTGCATGGCTGTCGTCAGCTCGTGTTGTGAAATGTTGGGTTAAGTCCGCAACGAGCGCAACCCTTATCGCTGTTGCCAGCGGTCGGCCGGGAACTCGAGGAGACTGCCAGTGATAAACTGGAGAAGGTGGGGATGACGTCAAGTCATCATGGCCCACGCCACGACCAGGGCTACCACACGTGCTACAATGGCGCATACAAAGAGAAGCGACCTCGCGAGAGCAGCGGACCTCATAAAGTGCGTCGTAGTCGGATTGGAGTCTGCTCGACTCCATGAAGTCGGAATCGCTAGTAATCGTGGATCAGAATGCCACGGTGAATACGGGCCTTGTACACACCGCCCGTCACACCATGGGAGTGGGTTGAAAGTAGGTAGCTTAACCTTCAGGGAGGAGGCGCTTACCGCTGTGATTCGCGAGCTAGAGGTGAAGTCGTAACAAGGTAAACCGGAAGATAAGGCGACAGGCAAGTAGGTTAACACAAAGACACCAAACAACTTTCTTCGCTTCAGCAATACGTAACT
+
*0.*2&-1,'+.,.79+1/(())+3,'++(0-++,-2:3.1('&',(),+0720//(,(&)-())*,+,+-02034.,')*),096,7*,6457,0-+'%&'(-8/3()*,)3+*/(0))1*()(&('-2.2.12168-,777124102081)4;801(&,'&$$%.,*3,--6/0183544723+)(6-*+,*,'*)1*.-,%5'%)*%-+,33127,(+,2-2,,*,*24539353795842365+///.*-+'$'%'63)2342165((*.)&*)0&*154/,*0($%,)3(+877.5)$%((-&(,267556,*.+*(,-/.1,0)+$.)+.,.2102'+*-+,+147;978;9233908+)(-,0)-.,.'**+089+/*-+*)/,&'2138:-+4679/+2*),/**(*#&',+,12,'&'&(')+/))+'*$.7991$*('8***1,/79+*.80./-6-&&('&$$%'(,++-/.4.6-1-'((1---#*%'*,-.656253.*)'''+))*,-&)'%')++.158:;68.&%&&(%'*,,0/3-139'3+6:68/%))*0178<,+*1-3-236()37*23)'++.-((*.:100,+-03,*'0-8)(&0*'())%%$&$#%&'(+,,'%$$'.-0545440(/.+0')(*)+&)+,./00/2;44556-+0%&%))(+0770,,6566596889/2222:87355555.01297953:1212361-4.58527//-00*)/.,0+(1232303901200/+*/*10.69101-1..3*6+.321:550)&)(&*)/,.46+/,++.*3,/361.)(*)*(16.01567986652134576352747+&))-3,...3:*/)+)),,&(*)*,.234.41:,1.--423.36;*'(%())--)*-,/3,,*''&('%'*1428453706-+-559::647607)-*8+3,*+()&%'((/&4535/00,0--/)6.659632,()*+)-19889761+-50370-//65++41+,(*%-,+2...10/,1:36:4-324525865274+*,+3'1)(),*&+'-++-'(*-2+++*3.%14*),*%'(('),''-)&(*()12584*'*&#$*')%*()*+3/02231...-,3.-+%5,/7081226,*.0023,46541*-''''-.30331:.)+-*2**,5,*()167.39-$%'')'(*331/11(&$&"
@b23048a8-531c-4023-bc7c-08c035f4748a ch=31 read=149833 start_time=2019-12-13T05:51:35Z barcode=BC01 runid=2c9cf7bc05858273f10e7d7ec552fc0bd742dc3e
CTCCTACAGGAGGCAGCAGTGGGAATGTGCACAATGGGCGCAAGCCTGGTACAGCCATGCCGTGTATGAAGAAGGCCTTCAAGGTTATAAAATTACTTTCCAGCGGGGAGGGAAGGGTAAAGTTAATACCTTTGCTCATTGAGCGTTACCCGCCGCAGAAGAAGCACCAATAACTCCATTGCCAGCAGCCACTTGGTAATACAGCGGAGAATTACCGAAGCGTTAATCGGAATTACTGGGCGTCACCGCAAAGCGCACGCAGGCGGTTTTATTAAGTCAGATGTAGCCAGAATCCCAGGCTCCAACCTGGGGCTGCATCTGATACTGGCAAGCTTGAGTCTCGTAGAGGGGTAGAATTCCAGGTGTAGAAATGCGTCAGATCTGGAGGAATACCGGTGGCGAAGGCGGCCCCTGGACGAAGACTGACGCTCAGGTGCGGCGTGGGGAACAAACAGTTAGATACCCCTGGTAGTCCACGCCTGGCAAACGATCGATATCGACTTGAGTTGTGCCCCTTGAGGCGTGGCTGGAGCTAACGCGTTAAGTCGACCGCCTGGGAATTACCCCAGCCGCAAGTTCGACTCAAATGAATTGACGGGGCCCACAAGCGAGAGGTGGAGCGTAATGGATTTAATTCTGATGCAACGCGAAGAACCTTACCTGAACCCGGCATGCAGAACTTTCCAGAGATGGATTGGTGCCTTCAGGAACTGTAGGACAGGTGCTGCATGGCTGTCGTCAGCTCGTGTTATGAAATGTTAGGTTAAGTCCGCAACGAGGCGCAACCCCTTATCCCGCTGGTGCCAGCGGTCCGGTAGGAACTCCGAGGAGACTGCCGAAGTGATGATAAGAAACTGGAAGAGTGGGGGGGATAGCGTCAAAGTCATCATGGCCCTCCCGAGCCAAGAGGGCTACACCCACGTGCTACAATGGCGCATACAAGAGAAGCGACCTCGCGGGAACAAGCGGGACCTCATAAAAGTGCGTCGTAATTCCGGATTGGAGTCTACCATCGACTCCATGAAGTCCGGAATCCGCTAGTAATCCCGTGGATCAAAGATACCACGGTGAATACGATTCCCGGAGCCTTGCCATACACACCCATCCACACCACTTAGGGAATTAAGGTTTACACCCAAGAAGTAGGTAAGCAACAGCTGGGAGGGCGCTTACCACTTTGTGATTCATATTTGTTGAAGTCGTAACATAAAATTAACCGG
+
,3/20/0(67,04.*/.-1+080286*6+*+,,564.*($)+.&,1*.1-,**&.)42375*(*,,.-/4+,.-3163-*.)1,4-',16*(')&')++.(()),43*&*/..,.,&()521/;070(.&')+'+..$*'(%&(.11-64)#&%'())+.'+)')'+&'%',30466-9-%/+'*-*.11&%%$'&),2/&.*&**,-*,*//,14*,++,/07/501-3*,)/*--15*(%'%%''')-24-00.',(-+-8:'/7;;-'2,5,024476+))'%%'*)++(/)'%0441:(5*8644900/1//.0/..-+()(/0/30%-.4+**+,.135/-'.-/)(&'-+4-5('//)(&$%/10-/1,..',234651*./-86575270(0,(((0-64,994*./75.,.,+3/1,%)((,0,/844+('(,1+*()'(+:;78&0+2,*/0.,32,)0:93112)%'')%&(+(,/'+'%(&''*(+++,(('&$--4,*()(*'%%&&)1+-.*'''()'*+3/1,,,,3.4)+,1689;/5:664-)(+&'-04-)+/*,-0*+-.(')+-0**1+,/4/4.00.87.--'$)'*'%'($%*+/18-/0&0($&12(/-'+.-/*&'(./:9/4//-,2()...*+)+4-7,+**)+-2--**&-&/),7/.1+++.13.2'7+(*,,17595(54,2/04-&'1-4++/,,,&(+*.,7.-.44.0/(-,,-03+2+))-.46('''%+2/90+)*-1%)(())*+*,,,.*537-,3547+)%&(&$,&-/,))'('+).(%%+),.,:5)*(+())'&&%)+()-)((),(+),)&)&)..14..+%((,.469/.,-.11/--.7.,++,//'*)*/0)&./)')%.-+)))+231)**'*)'$($+*+,%%)'+'''*222131/+)'*($&))-971*(((')&&*(%&&&(&((+/*./85(*../-///24,1)0'')$,*)('&))'%+%%&(100125&,'(()())-1/8565))0(%')5(51''2*2)+1-7.,,/-2*%'(&'$%-.-.,&0(1/+,,),43.2+&%%&'+''$,+,%--%%'(.,$%%$%+/)(&+&&%&'26*&(&*)&(*$)('(',)*-2(23-/%$%')0,*,1-3/--)(,0*-18.*,,*5,,+-&'*)*27+1+)*-,341//)/3,&+&4+/,(.
@17fc85ea-1b04-4480-b377-256436226b96 ch=27 read=44497 start_time=2019-12-13T05:51:36Z barcode=BC01 runid=2c9cf7bc05858273f10e7d7ec552fc0bd742dc3e
CTCCTACGGGGAGGCAGCAGTGGGGAATATTGCACAATGGGGAAACCCTGATGCCGCTTAACGCCATGGGTGATGAAAGGTTTTTCGGATCGTAGTGTCTTCAGGGAAGATAATGACGGTACCCAGGAGGAAGCCGGCTAACTACATTTCCAGCAGCCACCTGCAGTATACGTAGGTGGCAGGCGTTATCCGGATTTACTGGGCGTAAAGGGAGCGTAGGCGGATGATTAAATGGGATGTAGAAATACCCAGGCTCAGGTGCTGCATTCCAAACTGGTTATCTAGGTGCAGGAGAGGGAGAGTGGAATTCCTAGTGTAGCGGTGGAAATGCGTAGAGATTGGGAAGAACACCAGTGGCGAGGCGACTCTCTGGACCTGTAACGGCAGGGCTCGGCGGTAGGGCAAACAGGATTGGAATACCCTGGTAGTCCGCCGTAAACGATGAATACTAGGTGGGGTTTCAGCACACCTCCCGTGCCTGCACTAACTTGCATTAGAAGTATTCCGCCTGGGGAGTACGGTCGCAAGAGATTTAAAACTCAAAGGAGTGACGGGGACCCACTGCAAGTAGCAGGCATGGTTTGAAGCAACGCGAAGAATCTTACCTACACTTGACATCCCGCCCGTGCATCACG
+
-.0**+0(46*)02-+./.25147'/+*0,-'+*,0:54)(&(,0.6--.+,+,'$$$%)+)(10&'.40../1012),4*:<<.95:48:2.'&%&,,7:7+28-+-+./0600).'20..('(*,).+*+'+,)))-420112$)&$(('))+,5)$'%%(+(,./--0670.1//4,&(*-2932.;(1+1385/007976//2/+(/*(+*1536965;898.8-873..::55,0'%+0/--061&.1//+'*,)789465636,98266713;+,.4-*-+0155/+)%-,)))''+(+*+0,0/**/42+')()),*',3-*6674-,'('0)-4.00/1:882-.)(2,))')(()**../)049051..23330+,&)++*++(**(00)/(((*2)0+2.+:*(*+().6822888668./',,,)%&%'((+*(3/'.*+32,,-0.0825.(/11/16.59+-987/**,(()/*+)'+,&.&)%*)%)/0;5713858:8)'())0+3//$&.)')*).0*049666733+.*'%*'+,.287*(('$'&&)++)*(,,%+***0/./:4-2-,*1)*$&&(5+,2//-4.18,-+(()*//267)*)#$%&&+'('*,&'#
