# Supplementary material for: De novo species identification using 16S rRNA gene nanopore sequencing
Source: PeerJ. 2020 Oct 21;8:e10029. doi: 10.7717/peerj.10029 (PMC7585375; doi:10.7717/peerj.10029)
Supplement: Supplemental Information 2 — Contains raw reads. [file peerj-08-10029-s002.zip › pass_fastq_runid_2c9cf7bc05858273f10e7d7ec552fc0bd742dc3e_227.fastq]

@c76b878a-d7fd-4233-8b11-dffad922778e ch=139 read=69249 start_time=2019-12-13T05:51:47Z barcode=BC01 runid=2c9cf7bc05858273f10e7d7ec552fc0bd742dc3e
CTTCTACGGGAGGCAGGGTGGGAATATTGCACAGTGGGGAAACTCCCTGATGCAGCAACGCCGCGTGAGTGATGAGGTTTCGGATCGTAAAGCTCTGTCTTTGGGGAAGATAATGACGGTACAGGAGGAAGCCACGGCTAACTACGTGCCAGCAGCCGCGGTAGCCGTAGGTGGCGGCGTTATCCGGATTTACTGGGCGTAAAGGGCGTAGGCGGATGATTAAGTGGGATGTGAAATGCCGGGCTCAACTTGGGTGCTGCATTCCAAACTGGTTATCTAGAGTGCAGGAGAGGAATTGGAATTCCTAGTGTAGCGTGAAATGCGCCAGAGATTAGGAAGAACACCAGTGGCAGAAGGCGACTCTCTGGACTGGCTTGACTGGGCTCAGCGTGGGAGCAAACAGGATTAGGTACCCTGGTAGTCCCGCGCCGTAAACGATGAATACTAGGTGTGGGGACAACACCTCCGTGCCGCCGCTAACGCGTGTATTCATACCTGGGGAGTACGGTCGTTAAAACTCAAAGGAGATTGACGGGGACCCGCACAAGTAGCGGGCATGTGGTTTTAATTCGAAGCAACGCGAAGAACCTTACCTACATGACATCCGCCCATTACTCTTAATCGAAATCCCCTCGGGGACAAGGTGACAGGTGGTGCATGGTTGTCGTCAGCTCGTGTCGTGAGATGTTGGGTTAAGTCCGCAACGAGCCTGTGCCATCGTTAGTTACCATTAAGTTGAGGACTCTAGCGAGACGCTGCCTGGGTGCTCAGGAGGAAGGTGGGGATGACGTCAAATCATCATGCCCCTTATGTGTAGGGCTACACACGTGCTACAATGGCTGGTACAGAGATGCAATACCGTGAGGTGGAGCCAAACTTTAAAACCAGTCAGTTCGGATTGTAGGCTGAAACTCGCTACATGAAGCTGGAGTTACTAGTAGTCGCGAATCAGAATGTCGCGGTGAATACGTTCCCGGGTCTTGTACACACCGCCCGTCACACCATGAAGTTAGCCACCCGGGAACCAGCGCAACGCGGAGTAGGCCGGTGAGGTCGGCGAGTTGGGGAGTGAAATCGTAACAAGGTAACCGG
+
--4,0.0'60+0.-'0.%%-/)+/+.331-..-.3640&)*(&(.6-')13444/46999:;89671,,++.('()(7:'0+9/851405.,-*+,++-5:21::).//1.7.--05696/3+*0+-+,-*/3,.,8/*.*+''))+414--../3825.+1,%&())++/1093-/.-6.--4(50/8:1.478969852+',//54773784;6665192/-//7:640.%--,-%.+'0-389.')$$,1,./;:;:5901,:9:888:0800./+&))*85.51+,(**&%+&.*0,0.-.+,-4/++-+,&&(),'''&&'%$&%&0+,1126359767703-3-+%&**+1.2543//*.29/.,&$$$$'$&%&+)%'(&(),6590)--48+1+70+8*&/0/06;..9:9778/:0+-1484048/*(,,-024800+0574+(.-((-,+/129563.3364,32464.&))*')&$&,.,&'&&'%'*-&'&+*30;04))4-:;/4995:*-+,*,,1-1244<:.14))**./))**/00-(),7)2*5'274,:/:3)(0(,,0+(*/0935:908/.43()*+-0355./*%'&'%)+*+0,1-4-23-*'+'*;7-+3-+530120-/-'&/.0646:955-0&+03*-9779011128.----464.17656'432644/033+-24,()'(&$$%$'&''3/31.-3*&%&'.,8,212-*.724532(()'(+-.&*+*,+%'/(*&%',.1/-4.27163156+/33566699:1,+-./9:60;8,-0./343003.//0242-&(,-766-316129-)(''+3/.---.446;636:60*(-.)+324/;1:4.3-(+-2*2800.*))-7:3;./6*-&)+)*++9.-61,,,+-0233:23393..14'./244324514/,1-1)*,34:::8;48988;:4:4415&(-422.8//+++)*),/*088.073224:34/-'*+)%%%$&*.&)''(')%%%%$%'$'$%(($%$$%%&&*&&%&))()'((($(+.+11+&&'(/++*-.920*)&/)+21785*
@29f3d7e3-61cb-4b9c-a803-95d6eae26882 ch=70 read=73720 start_time=2019-12-13T05:51:43Z barcode=BC01 runid=2c9cf7bc05858273f10e7d7ec552fc0bd742dc3e
CTCGGGAGGCAGCGGTGAGAATATTATGCAATGGGCGCAAGCCTGATGCAACCATGCCGCGTGTATGAAAGAAGGCCTTCGGGTTGTAAATTACTTTCAGCGGGGAGAAAATTAAGTTAATACCTTTGCTCATTGACGTTACCCGCAGAAAAGCTTCCAGCTAACTCCCGTGCCAGCAGCCGCGGTAATACGGAGGTGCAAGCGTTCAGATTACTGGGCATGCAAAGCGCACGCCGAGCAGTTTGTTAAGTCAGATGTAAGAAATCCCCGGGCTCAACCTGGGGAACTGCATCTGATACTGGCAAAGCGAGGAGTCTCGTAGGGGTAGAATTCCAGGTGTAGCGGTGGAATGCGTAGAGATCTGGAGAATACCGGTGGCGAAAGGCGGCCCCCCCTGGACGAAGACTGACGCTCGATTGCAGCGTGGGGGGTAAACAGGATTAGATACCCTGGTAGTCCACGCCGTAAACGATGTCGACTTGGAGGTTGTGCCCATGAGGCGTGGCTTCCGGAGCTAACGCGATTAAAGTCGACCGCCCATGATTTTAGCCGCAAGGGTTAAAAGAGCTGGTAGATTGACGAGGGGCCCGCACAAGCGGGGTGGAGCATGTGGTTTTAATTCGATGCAGCGCGGGAACCTTACCTGGTCTTGACATCCACGGAAGTTTTCAGAGATGAGAATGCTTTGGGAACCGTGAGACAGGTGCTGCATGGCTGTCGTCAGCTCGTGTTGTGAAATGTTGGGTTAAGTCCCGCAACGAGCGCAACCCTTATCCTTTGTTGCCAGCGGTCCGGCCGGGAACTTCAAAGGAGACTGCCAGTGATAAACTGGAGGAAGGTGGGGATGACGTCAAATTATGCGGCGCGACCAGGCTACGATACAATGCGGCACGAGAAGCGACCTCGCGAGCAACGGACCTCGCAAAGTGCGTCATGTAGTCGGATTGGAGTCTGCAACTCTCGACTCCATGAAGTCAGGGAATGCTAAAAGTAATCGTGGATGAGTACCGGTGAATACGTTCCCGGGCGCGTACACACCGCCCGTCACACCATAAGGAGGTGGGTTGCAAAAAAGAAGTAGGTAACAACCTTCGGGAGGCGCGCCCGCCGCGTTCATGACTGGGAATTGAAGTCGTAACAAAGGTAACCGG
+
/.4'2*'((&)&*+6+'$&)+)+)'#''..8346.,)-28-7532124.0'++2318;36575513.34+$((*43985:)9147*-77'.&(+/:0*&('+34+'((())++&&&(+,,,-580:5./57&2'()7/6.+3/'%)(%('')%%&,-'&)+++1-025),3488750..2.2/6.-701+6)0++&&++3512.4.-+-'0*(*-371/'3*.195*+,,(,$-,*%')0/01.(.2//035,--/+)&'&34+-.32/(0/208-207018;/-354433332-..//02/+//*&())(''*-1)+26(/-50.2*6*3+1'(/1133/3238136666:;900,++.14140/+*,,/166;908.++2(0161002246-*-,610(),()01005132.)&,'('()++//24+)&&0:37202*.3,-0445;//1)5+*+515778;8927(/..0,.33/12512///04+/--6*$&&&-/,'),+(,0,./3).5+,73**)&-+/-''++3244(*1+%&&()),*(+5**+.,*/,./212)&)%**&%&%#',-11/'$-22,,+('(,-/0,-.,-((--)--882/1-3:<*02+35..0.05&/-+)((),*22613;10).*++(*)(05---4001-.9;7+--+),5,+'%'%$$&'++4/203:7854557.,-/469-.-*-;987;:6783244467/5/+**'2,(2091;67;495365)*3252,,,,.:978;-.+++.'+-+'59.1;8*605/.-(*,2)3+%$&$$%&'%()(,+14&60,---145<398:8.-1+0,..*165/86899862+'*(&'&%&&%$)'*,2'-2(*+*(('%&&''%'&$%$%&)#'&'235,+,/.1/0(+/)//974731+/0:3.056777'-%')-/1,.*($.(')*,56546.--')20222733-3-+,.'**'*&(&%%',,+%'+,,.6:8;-,,$&)'01-/1./:7372.2,(*'+(0,0&-*,-.-/60164)),(+,1745&$/+,)+)&)+*;-/89;5-)'*)((*://1&12...,25)87-,0/00,)'%#$&%''(*,&'(++006.(%)%(0+.***+0778;.*3+7;;:8+
@a8197dc5-b89c-415f-a111-d4d46c366d54 ch=146 read=78962 start_time=2019-12-13T05:51:50Z barcode=BC01 runid=2c9cf7bc05858273f10e7d7ec552fc0bd742dc3e
CGGGAGGCAGCAGTAAGGGGTATTTTCGGCAATGGGGAAACCTGACCGAGCAACGCCGCGTGAAGGAAGAAGGTTTCAGTTGTAAGCTTCTGTTATAAAGGAAGAACGGCGGCTGGGAAATGGTAGCCGAGTGACCCGATACTTTATTAAGCCACGGCTAACTACGTGCCAGCAGCCGCGGTAATACGTAGGTGGCAAAGCGTTATCAAATTATTGGGCGTAAAGAGGCAGGCGGCAGCAGGGTCTGTGGTGAAGCCTGAAGCAACTTCCAGTAAGCCATAGAAACCAGGCAGCGTAGAGGTGGGAGAGGATCGGTGGAATTCCATGTAGCGGTGAAGTGCGTAGATGTATGGAGGAACACCAGTGGCGAAGGCGACGATCTGGCCTACGGCGGCGCTCCAGTCCAGAAAGCGTGGGGAGCAAATAGGATTAGATACCCTAGTAGTCCACGCCGTAAACGATGAGAGTACTAAGTGTTGGATGTCAAAGTTCAGTGCTGCAGTTAACGCAATAAGTACTCCGCCACCATTGAGTACGTTCGCAGAGTAAAACTCAAAAGGAATTGACGGGGGCCCGCACAAGCGGTGGAGCATAATGGTTTAATTCGAAGCAGCATGAAGAACCTTACCAGGTCTTGACCTCATAAAGGCTCAGAGATGGAGAGATAGCTATATGAGGGCCACAGGTGGTGCATGGTTGTGTCAGCTCGTGTCCGTGGATGTTGAGTTAGTCCAGCGAGCGCAACCCTTATCGTTAAGTTACCATCGGTAAGTTAAGGACTCACGTGCAGGACTGCGTGACAAGCTGGAGGAAGGCGGGGATGACGTCAGAATCATCGTACTTGCCCAATGACCTGGGCTACACGTGCCAATGGATGGTGCAGAGGAGGCGCGAAGCCGCGGGTGTCAGGCAAAACCATTCTCAGTTCCGAGTCTGCCAACTCGACTACATGAAGTTGGAATCGCTAGTAATCGCGAATCAGCATGTCGCAGTGAATACGTTCTCCGAACTGTACACACCGCCCCGTCACCACGAGTTGATAACACCCGAAGCCGGTGGCCTAACCGCAAGAGGAAGGGCTGTCTAAGGTGGGATTGATATTGGTTAGGGTGAAGTCGTAACAAGGTAACCGGAAGATAGAGCGACAGTAAGTTAACTGGAAGACACCGACAACTTTCTTCAGCACCAGCAATGCGGCACC
+
1-6.'*,+.33/0.4&,,&$$',054/0*689785*&(*..7/0184.,4121/'.6223520500.1'&%*/+9,+%+-*'),,((+1(,.3/./79/*-,2/321'4.0-*('(&-.)).+()*8+1())+2/))&%((+,53/605-$'(&(*%('*+),+./2037113/123*-.50/4//09:070/)))*1,*--1/&*+(('&''*(2655223/*)&.+1&/-11954,-&(,0./.1-,-,)(-'/72+-(%&$%&0*/+*+-/6&,.-/,*/6,296751'&%%&'('+0,-0-()&.9054()/-,-,//05&-'$#)'2+,,12001756734/')(*))(+*-2039:/0/.-*-.2.728:1///.25/2)**5/42)3/.0,3*(+-9+*%(&').01.45)'-/4;982,.'2)*+61/07--(*3,22872414:88:<;0///+,'%&'&(*/0*-60<0:0:7993:.,2695599::;<40:+/*))147356/12415&$)($%#$'&%%))-/203-),-*&%(-5<7366/57'-*,,3.448-6:5)82'&,+.06/.5-.7-,-,/,(&(.0047066:6.31(+&'*&%**.'('(()/*-60.201330)'&')-559,43:9:.,,../51*))(*.(/2677/0.-)'$%&)+,19228714252.)2))(),+3456-7.00,,..'(-,7)+(*2+)(&+*$%''(%%&,-(/3,*/-02-7+.&),3**0),+&&-23)2+'&1.4443%(()()$',--3+)(%')-/3)*,/8.-,*,+1.7;:---,568785548565:8&+$(&%&,.)%%#*(47343++,))(*',&/(,)01:6758)*)(*),*$),*,(&)*%,5/511,-('&%'%('*-81998;776%))0+$$##$-.-,&+&,,74122/002174082839:7830///+6,,,('*,/16-%+*/36844),-/1;9453-.++++($&**)+/1/002:415/*+/002-%((*+.,''.2//+31*('+',9495.../(,&'$')/0(&(('(++*-1+11+5-(,)+22,.1-02(/,1-35)./*/+0,-,32:99888,5,-212394;224**+)*++-%&&%&*,-,'*''&*%&*/07;7941-+09:3590()*+.0,((&&'%%%$&$%$
@7db81a6c-df73-46b3-b320-0f3774989cd7 ch=324 read=67304 start_time=2019-12-13T05:51:59Z barcode=BC01 runid=2c9cf7bc05858273f10e7d7ec552fc0bd742dc3e
CTCCTACAGGAGGCAGCAGTGGGAATATTGCACAATGGAAGCCTGATGTATACATGCCGCGTGTATGAAGAAGGCCTTCGGGTTGTAAAGTACTTTCAGCGGGGAGGAGGGAAGTAAAGTTAATACCTTTGCTCATTGACGTTACCCGCAGAAAGCCTGTAACTCCGTACCAGCAACCGCAGTAATACGAGAGGTACGAAAACGTTAATCGGAATTACTGGACGTAAAGCGCACGCAGGCGGTTTGTTAAGTCAGATGTGAAATCCCGGGCTCAACAGGAACTGCATCTGATACCCGGCAACGAGGTCTCGTAGAGGGTAGAATTCAGGTGTAGCGGTGAAATGCGTAGAGATCTGGAGAACCACCGGTGGCGAAAGGCGGCCCCCTGGACAGACTGACGCTCAGGTGCGAAAGCGTGGGGAGCAAACAGGATTAGATACCTGGTAGTCACGCCGTAAACGATGTCGACTTGGAGGTTGTGCCCGCCGAGAGGCGTGGCTTCCGGAGCTAACGCGTTAAGTCGACCGCCTGGGAAGCCGCAAAGGTTAAAACTCAAATCAATTGACGGGGCCCACTGGAAAGCGGTGGAGCATGTGGTTTGATGATGCAACGCGAAGAACCTTACCTGGTCTTGACATCACGGGAAGTTTCCAGAGATGAGAATGTGCCTTCGGGAACCGTGAGGACAGGTGCTGCATGGCTGTCGTCGGCTCGTGTTGTGAATGTTGGGTTAAGTCACAACGAGCGCAACCTTATCGCTGTTGCCAGCGGTCGGCCGGGAACTCAAAGGAGACTGCCAGTGATAAACTGCGGAGGAAGGTGGGGATGACGTCAAAAGAGTCATCATGGCCCTTGACCAGGGCTACGTGCTACAATAACGCCTAAGAAAGCGACCTCGCGAACAAACGGACCTAAAGTGTCGTAGTCCGGTTAGTCTGCAACTCGACTCCAGCCCGTCAGAATCGCTAGTAATCGTGGATCAGAATGCCACGGTGAATACGTTCAGGCCTTGTACACACCGCCGTCACACCATGGGAGTGGGTTACAAAAAAGAAGTAGGTAACAACCTTCCGGAGGGCGCTTACCACTTTGTGATTCATGACTGGGGTAAAGTCGTAACAAGGTAACCGG
+
%)./*+'%(+&331.10,.64::/:7459//./0-+'%)*(*775353.-'&')+3480/../242231'*.)//7839):859233:3()((-.8/-/0.69+).,((,)'&&%-7-)4/3/+)*'%(((-.0028222,7.-19+)('&+(('(&%#%'.+/*)(-'./,.2144:3,$**09*(((%%&-)'*,'-/,&32/:04..,31000/-/1:1851153),-301.2+-2/)56:9*,5.8.77''020/'*1.*271+023,,*''&*06558110,+*().*//&)&&-(*&()).-'*(/-)',41-0)-*.*,(,4674////982.27**)+*/0.+/-115.,++*)'%'+'4.58.&&%%*,0&0-6770*4677&'3.,,,,,344'2+/-+)--*+-53309/+,/1<580.2((-)(+-/64/1:95698*--4777:;8610/%*+(''$#&*''+.7/1+33+(..*()&2-654/3+)-(',-*()+-1+++--52.-2768;;799138+('(*/./57*.7/8192-,,-24.*&'*+,**)(-,,.6.&,+.+/--(*,-.75,+,.4/.-1,1(&&$$''$(+'**42391286.1/-162-&(#'&()812*&'(0*--*-8+.))*+,.-/0//72000.1../.1/1.2531/./+01,112266-----:46.44664'0+-068252.-.13/-6-48949594.-'+,)/)(488;7+1*(,,/2,-101:104.-..64-,)1.2.+*.118)/)..)+,087873340059:/64/()/(,5)0./0+16)-/38998815+(&%')4022'')+.4,).-13:/53.,'#('('('$#'$$',)+23-/4+,.)&'3477654411)+.,%%+-)-(%))'(&$'+1257/6+*.+4*+,.'(/-6./074553,%'**()-.%/,515.-,-,73+**&)+0.17,,,5116-+,'/..0;624.155%(+-,/+((+,,-.0,'*+,-334344590/(&&(+42-6'//3871*%+))*./633(1-0--/91-0/)+-+1/315028.103400/0170141033370*'%+.+330../--/)-,00313:
@98342f49-e376-44ed-8d0b-c2437bbd156e ch=55 read=89899 start_time=2019-12-13T05:51:59Z barcode=BC01 runid=2c9cf7bc05858273f10e7d7ec552fc0bd742dc3e
CTCTACAGGGGACTGACCGAAACGTTGGAAGGTTTCGTTGGGCGGCAGGCTGGGCCGGCTGGCTGTTCGGGACTTCACAACTAACCACGATGCCAGCAGCCGCGGTAATACGTAGGTGGCAGCGTTATCCAGAATTATTGGGCGTAAAGAGGAGCAGGGCGGCAGCAGGTCTGTGGTGAAAGCCTGAAGCTTAACTGTTAAGCCATAGAAACCAGGCAGCTAGGTGCAGGGAAGGATCGTGGAATTCCATGTGTAGCGGTGAAATGCGTAGATATATGGAGGAACACACCAGTGGCGAAGACGACGATCTGGCCTGCAACTGACGCCAGTCCCGAAAGCGTGGGGAGCAAATAGGATTAGATACCCTAGTAGTCCACATAAAACGATGGTACTAAGTGTTGGATGTCAAAGTTCAGTGCTGCAGTTAACGCAATAGAGTACTCCGCCTGAAAATTAGTGGTTCGCGGAAGAATAAGAAGCTCGAGCAGACGAGGGGCCCACTTACAGACAGTGGAGCATGTCGGACGGACGGAGCTGGCAGGGTGTTGACATACTCATAAAGGCTCCAGAGATGAGAGGAATAGCTATATGAGATACAGGTGGTGCATAGTTGTCGAAATCAGCTCGTGTCGTGAGATGTTGAGTTAAGTCCCGCAACGAAGCACCAGCGCTATCGTTAGTTACCATCATTAGGATTGGGACTCTGCTTGAGACTGCCAGTGACAAGAAGCTGGAGAAGGCGGGGATGACGTCAAATCATCATGCCCCTTATGACCTGGGCTACACACGATACTTCACAATGGATAGTGCAGAGAGGGCGGACTGGCATGAGGCTGAACGCTGTGCACTCAGTTCGGATTATGAGTCTGCAACTCAACCATTTATGAAGTTGGAATCGCGCTCATCCCGCAGAATCGGCGTAAGTGCTGACGTTGAATAGACCTTTCTTTATCTGGGGTTGTGCTGCAAGCCGGTGGCAGCTACAAGGAAGAACATGGTGCCAGAGTAGGATTGATATTGGGGAGGTGAAGTCGTAACAAGGTAACCGGAAGATAGAGCGACAAACAGAAATGGGGTTATACAAAAGACGACCATGACTTTTGCTTCAGCAAAGCTACCATGGCGGG
+
',-)(+%*/0%###$$1*,.'%&&%'&(&&&+,0&%$$##$&$&&%$%$#"',+('''&%'()'*+,%$'(&(&'*%)()/--+)&%&%%*,/80%'&&3*1-0)*'$&%-)*-++.((*-+356;7/3(&)&$)),/43;973257+(&*&'&)&012+23,,*,(,./01-0*&+&&*2*-2*.1**)1+3,//((1.:(7:26))08/2;/637.'--+-0.+)'/.()(,4.54092)2*413:0.+,*)%-,/44,,)0(/26877:9563562/211742/,.4+,-/.*(--)%/5782233/3+110)337222)*&)),,06+(&-*((/156481++02;;8875004.138739,+0175506.)+&&*12),,,(*%&&4331./065451456844-,/;533538526/059898.5-8*'%%&+*.215/1,'&.0*%''&$&$%&)(&&()'&$&(&++',,%(*+()()'')**(+.)(.3*$'$#&(+**0'./04-'--3+,'+($$''&(*'&$$'&%$#%,(*&%$%%'&+(,,,&'+51'+..40/*,,/15+'&0*,.-0*,.02-+.+-.))+,1..,341110)-.4+/-&'(&)+&'*-7-41476611*-2&4.''+/-2+-,0.&'+0+3()$%&#&$'$%&$$'(*&2*((,6145562')**+-',/*66+-7810+,%(*0131+2/..+**')+'+*&''/,*+(',00-78)03667798496-++.0+0'2-+&)'(***6355964511..),*%(%)(*&%'*0/087924627.+'&&'&%$&&#$#&%%%''&&%%$%$$%$$'%(%&$)+-&)'40,4(*1'++,-,--%1)+*++$$&%%042-11/(),/./2.04,,&'&%%%)-*(-()'&&%%%&$&'($&$$#&$%&')&'(%$##$%%((%%/$$&)$$&)'(&&%$%(%*(-*.,,2.&%$$$%&&&*,'')&'&%%%'&'(')'((,,-%.*).'((,''*))+'%+-,**(()2/324/1+-,-158015/8-02(')&*'(+'*),*(),'*(+)-*-)&)*096*&%%$#$$#$%%(+1/,#$%%#($)'-(#$$#&(&)%%%$$%
@0ae43813-25f6-4e6a-a62f-d427c64afdc3 ch=31 read=149870 start_time=2019-12-13T05:52:13Z barcode=BC01 runid=2c9cf7bc05858273f10e7d7ec552fc0bd742dc3e
CCGGTTACCTTATTTTGACTTTACGCCCCAATCATGACCCTACCTTCGGCCACTGCCTCCTTGCAGTTAGCTCACGGACTTCAGGTATTGCCAACTCTCATGGTGTGACGGGTGTACAAGACAGGAACGTATTCACCGCGACATTCTGATTCCGCGATTACCCAGTAACTCCAACTTCGCTGGGCGGTTCAGCCACGATCGAATTTAAAGTTCGGTTTTGGGATTTTGGCTCCACCTCTGTGTGCATCTCTCTGTACCAGCCATTGCTTGGCGTAGCCCTACACATAAAGGGGGGCATGATGATTTGACGTCATCCCCACCTTCCTCCTGGTTAACCCAGGCAGTCGCTCGCCTTCAGTCCTCAGCTTAATGGTAGCTAACTTAACGACAAAGGGTTGCGCTCGTTGCGGGACTTAACTTAACATCTCGACACGAGCTGACGACAACCATGCACCACCTGTCACCTTGTCGAGGATTTCCTCGATTAAGAGTAATGCAAAGGGATGTCGAGGTAAGGTTCTTCGTTACTTCGGAACCAGCGCACTCCGCTTCGCGCTGCGGGTCCCCGTCAGTGCTGAGGTTTTAATCATTGGCCGTACTCCCCAGGCCAGGTCACCAATGCGTTAGCGGCGGCACGGGGTGTTGACCCGCACCTAGTATTCATCGTTTTACGGAACAGTATTAACCCCGCA
+
7)(*06,0809,0411,./10)$&#&'*&,,63$(').0..22.1+*$&(*%'+&,1-2+.-+/%,'0-,,-*,-.6144:6*.*(&+)((),'++,&)%&)+(*)++**+)'&%(')4+47*3-/--/235:2'(&&(*775553.,'2*-)+*---1+)'$$%&)0,--12.,++'$#'&(*'),-.'*#$%$&'$(*)))**(./*&),+,2.51'%%%%4-*')+./14./1-+$%&%(*,.2245++,('%+*-.42,0-($'%*&&%$#+-2('$''()(04(//816-//0/01126:1./3024835',)&)*)008,5+*()'*+'-%()25:1770%))/'&$('%%&)-84//'*)).++.+)%%%%&%&)%+%%$)*75)-+,,.()'//5.3/+*%0,,$#"*%&%%-,-101-/'')-//0300///6)5500414-.)-5+37344*%()',.,5&''&#/0-48352/6-1((%%&*4-./8/)*/-32111'$)%&'/*2-:0.++((*%*+21%,$$($(#$#&$++0,'(/*.''&%(')&02-653+11/'(+)-02+,(79:*-(,-$(%$$')&/$,-,56-+/-&$%*())&+(.-,.2223-,-+..')'%'%--++(,''$&&%#'&0++(,-04<864971::,'.-5.+.(&*(&&.')$%'$$&
@319c54ba-8831-4b74-88f6-76a7081b5fa4 ch=478 read=56797 start_time=2019-12-13T05:52:14Z barcode=BC01 runid=2c9cf7bc05858273f10e7d7ec552fc0bd742dc3e
CCGGTTACCTTGTTACGACTTCACCCCAGTCATGAATCACAAAGTGGTAAGCGCCCTCCCGAAGGTTAAGCTGCTTCTTTTGCAACCCACTCCCATGATTAGCTGACGGGCGGTGTGTACAAGGCCAGGAACGTATTCACCGTGGCATTCTGATCCACGATTACTAGCGATTCCGACTTCATGGAGTCGAGTTGCGGAGCTCAATCGGACTACGACGCACTTTATGAGGTCCGCTTGCTCTCGCGAAGGTCGCTTCTCTTTGTATGCGCCATTGTAGCACGATGTGTAGCCCTGGTCATGCAGGGCCATGATGACTTGACGTCATCCCCACCTTCCTCCAGTTTATCATGGCAGTCTCTTTGAGTTCCCGGCCGGACCGCTGGCAACAAAGGATAAAGGGTTGCGCTCGTTGCGGGACTTAACATTTCACGGCAGGCTGACGGCAATTATGCAGCACCTGTCTCACGGTTCCCGAAGGCATTCTCATCTCTGAAAACTTCCGTGGATGTCAAGACCAGGTGATTCTTCGCGTTGCATCGAATTAAACCCATGCTCCACCGCTTATTGCGGGCCCCGATCAATTCATTTGAGTTTAACCTTGCGGCCGTACTCCCCAGGCGGTCGACTTAACGGTGATTAGCTCGGAAGCCACGCCTCAGGGCACAACCTCCAGAAGTCGACATCGTTTGCGGCGTGGACTACCAGGGTATCTAATCCTGTTTGCTCACGCTTTCGCACCTGAGCGTCGTCTTCGTCAGGGGGCCGCCTTCGCCACCGGTATTCCTCGAATCTCTACGCGCATTTCACCCGCTACCGCACAGATTCTACCCCTCTACGAGAGACTCCAAGCTTGCCAATTATCAGATCACAGTTCCAGGTTGAGCCGGGGATTTCACATCTGACTTAACAAACCGCCTGCGTGCGCTTTACGCCCAGTAATTCCGATTAACGTACCCTCCCGTATTACACCGCGGCTGCTGGCACGGGTTAGCCGGTGCTTCTTCTGCCGGGTAACGTCAATGAGCAAAGGTATTAACTTTACTCCTTCCTCCCGCTTCGAAAGTACTTCTAGCCGAAGGCCTTCTTCATACACGCGGCATGGCTGCATCAGGCTTGCGCCCATTGTGCAACATTTCCCCACTGCCTCCCCATGGAG
+
6;5809/0225+1.&*-+117425883-046466532/+.065001110+(),-721/7-+,0+2-9.+%&&#&'+**.30-0000<8+.-11-#''&*)&(('+-07;..69653.104,4-,,,$055+*()*6:33392314013:970011()*-3361/1.--,,2300/(/061878.+,..24.7-(.+-)'*24.9381:45.)(,.610+-/7;4554282762114.//2.2.,**'0+/.-.1014.69/,113398:<84901/20(,+$'%*$%%'224-.698,1-+,+033:92111/+(&%()84733-235+0187746.4...084,-,+'(,.'0011+'1-*/177/:--3605;98:3262:03*148,,9,114)14/-1,++-0112:3318.-&$%'*156;-,*+173()/012243.)*(+(../3--+,,9/632,-,.3:9:9//++0-)0/,511259825,).4/(+0/79,-7;;;89623018:++--,*4:05<:68828-/.0/0/0/4/;3//+)**2237581.,3+%-)*,/8/0:7)&+-1'4*7.'++()-.6;.+,.'&%&&(1+8*/+,,229,.5:7454/0&-0-2'((''(&*'(*/03*1,2&06)00888,+(+&%%&*5/704(+$%'*+52.-)-.0862(--80229:365313-002-245-0559982:8/,521..+-46.-4536815578434*-/6:9819%)38:,24/151:622307504012:1411((/..71*%)&)*,/5;73-34+-87-1%$)%(&'/.9/3(562.,..+,&&%'++.39)0(,.,5./2*%-)+-121./&&)(--20*)))*.+),4+(++*'3783122400-.//61926887<6:9100.-+,++-.,(-+35-+./6:8<91.012/1-($(.56,3-'&%*,0--(*.,--7..-/015.(,(2)****.-,02+,-0,*246896-.'$+/423458555,,13++-+-4910),+*)/-581:6//32+)*),%%,0,,*').)$$()1*')2,312551362341/&--/28554-32300(+-&)4016/2.::.(.-(**)5+)$*/*2;;6-150-.,018.&')*'/
@dd5af794-102e-40a1-bdae-a601365aa4e7 ch=357 read=106470 start_time=2019-12-13T05:52:30Z barcode=BC01 runid=2c9cf7bc05858273f10e7d7ec552fc0bd742dc3e
CCCGGTTACCTTGTTACGGCTTCACCCCAATCATCAATCCACCTTAGACAGCTCCTTCCTTGCGGTTAAGGCCACCCGGCTTCGGGTGTTATCAACTCGTGGTGTGACGGGCGGTGGCCTGGAGCCAGAACGTATTCACCGCGACATGCTGATTCTGGGTACTAGCGATTCCAACTTCATGTAGTCGAGTTGCAGACTACAATCCGAACTGAGAATGGTTTATGGTTTGCTTCACCTCGCGGCTTCGCTTCCCTCTGCACCATCCATTTGCTTAGCACGTGTGTAGCCCAGGTCATAAGGGGCATGATGATTTGACGTCATCCCACCTTCCTCCAGCAATGCTGGCAGTCTCGCTAGAGTCCCCAACTTAATGTTAACTAACGATAAGGTTGCGCTCGTTGCGGGACTTAACCCAACATCTCACGGCTGAGCTGACGACAACCATGCACCACCTGTATCTCATATAGCTATCTCCATCTCTGGGCCCAGCATGAGTATGTCAAGACCTGGAGCAATACGTAGCCCCGCA
+
9.'-452-))-0-/60.1-*+('&-16*0..0:;:9;/:9+./6/++,2&++1135776)3+0-:39.*1.4-+7/*191195,3-.-)3,../6--.-/7:987786,22')&&&(,*')*(*5.&&.).0765;556:1222:354662.-/()',,+-15(4442680,/,--4045873333+,,/40129997774630/,-434/-'*365:8;;24222:))%'*+(,/..)*-..230+,21390/0110/185;;:396)*&+&$&(%*-126/.//,46++1223730,/303-0-//0/08/+%++-67481,'/30;98/9-+&)%%''12070/031,/-.1/0/002(%$(&'('.'&'*&2).,1,()-,6.*.-625677878:8629.4,5)3''+/*/2663/0)*(&$&')5551/1*,--,391701+-**/))'&&'()-(*-11-0120-.+')+454457***(&+,-31..001033+++,-8553.21272&.,('$('.&$%&
@29633392-e7cd-4e57-a30c-25aacc9331f9 ch=441 read=84208 start_time=2019-12-13T05:52:26Z barcode=BC01 runid=2c9cf7bc05858273f10e7d7ec552fc0bd742dc3e
CTCCTACGGGAGGCAGCAGTAGAATATTGCACAATAGAGCACAGTGCAGCAACCGCGTGATAAAGGAAGGTTTTCCGGATCCATGAAAATACCTGTCTTTGCAGGAAGATAATGGCCCAGTACCCAAGGGAGGAAGCCGGCTAACTACGTGCCAGCAGCCCTTATTATTAATGCATGGAGTAGCGAAGCGTTATCGATTTCTGTTTGTCAAAGGGCGTAGGGCCCGGATGATTAAGTGGGATGTGAAATGCTTGGGGCTCAACTTGGGTGCGACCAGAGCTGGTTATCAGAGTGCAGGAGAGAGGAGAATTAAAATTCCTAGTGTGGCGGTGGGAAATGCGTAGAGATTAGGAGGAAGAACTACCAGTGGCGAAACTGACTCTCTGGACTGTAAACGGCCTTTCAGAGGCTCGGCGTGGGGCAAACAGGATTAGGTACCCTGGTAGTCCCGCCGTGAAGCAGTGAATGCAGGTGTGGGGTTCCAGCACCTCCGTGCCGCCGCCCTAACGCTAAATTATTTCCGCCTGGGGTACGGTCGCAGATTAAAACTCCGAGGAGATTGGTAGGGACCCGCACAGAGTAGCCCAGGCATGTGGTTTTAATTCGAAGCGCGAAGACACATTGAAGCATCCCTTGCATTACTCTTAATCGAGGAAATCCCTCAGGGACAAGGTATTGGAGTGGTGCATGGATTTATCAAATCAGCTCATTATCGTGAGATGTTAGGTTAAGTCCACAACAGAGCGCAACCCTTGTCGTTACTACCATTAAGTTGGGGACTCTGGCGGGGACTGCCTGGGTTAACCAGGAGGAAGAGTGGGGATGACGTCAAATCATCATGCCCTTATGTGTAGGGCTACGCACGTGCTACAATGGCTGGGTACAGAGATGCAATACCGTGAGAATTGGAGGCCAAACACAAACCAGTCTCAGTTCGGATTGTAGGCACGAAACCGCCTACATAGAGCTGGAATTACTAGTAATCGCGAATCAGAATGTCATGGTGAATACGTTCCCGGGTCTTGTACACACACCGCCCGTCACACCATGAGAGGAGTTGGCAATGCCAGAAGTCCGTAGAGCTAACCGCAGGAGGCAGCGGCGTGAAGTGAGGTCAGCGATTAGAGTGAAGTCGTAACAAAGGTAACCGGAAGATAGAGGCGACAGGCAAGTAGGTGCCCTAGGAGCACGACAACTTTCTTAGCACAGCAATACATGGCACC
+
+,.4./0)+/')0(')+&+.',+2,&+('''*296&'+))&*,,/+,+((*&'(%,,-'&%**&')(++3.98/,,).541*&+#%,'(&$+(%&+(13*$%(*+,/,//-*+*(-(%%')&(+)**+0*(-*)+')*'((*,0.3,0(-&+('+2.)05$(%&))(-)+((&))*''%(,&-+'()),./7,+*'#((%%&'&(%$&$'+*(1/..4&.,(1&%(52<;7572,,0)5888/)'&,,)((%&)-/*.55,/***&24()%$$()*(+(&(*(+3*,3-*'*+/155-))'(&**((&$*%&''2-34),-,3,-+*$$&/*1-+/+*,856.-+**2/0.-)*+*1,-22'*22),+-(%%*-')%*+2000/1597964233'('(*'&''$(&$,3-.*'&%)'(),)+,62/+57*/,$&((&+5*+.3333/82*'+(*,'++()&$++/50')$%$($&%.4309/.,,../1+12*.048246.0'('*&+#%'*')()-22'*)(25652+#%#&*/-2()*'&-)191.+)-%$&')))(.,-(())05+6:+%%&((%'%&+,,/)$,%(+4324.5;;+8:6:($'%%('+(.('%&$%$('#(+)-727-)3+*+..8+)&''&-.43.,.,'+/(+5,+2%+.0-392+0+)**'('')*/.../40)&42&&&*-0,,/&--./*8+*,1/1///17+-*$(./664*/14)**/0,,(++)--)0:5-5201,1-*,.+16147)+),,,(/.*++2,4)'(,*+'34445312,(6/4/0,-/+0&')(*+.-9;23754545663611030(,&00)-0/06510123--/*+$)(+,025135,9,*3-/./&(+4+,,,+-.,0-.,8:05++,&%)&*)'(*..46('%'-:52:949987,-.0.*/+4..**+)($&%*.(-)&*+-+100&%''(/0-+(0-0/-+(&+**.'()*-+30-,12/33)))))%%50*0+,34())142205*))+,-*/.6;65;8222,-*-1-//-.++*('0')%'193+6*(&),)+.0+2%'%$(.020-*,)+/)+&$',+(*&&$&'(((((+*-.,10,%1.))$&&('$'&'1337077+,0-6:8;5914+++')'0*447:..-,+*))(*(+%'&&&'0+(*+11+++33*/8*(,)&''$'&(*300-40)+&&$%#
@59ff958f-ab80-49bf-a334-6d5ac182ca98 ch=82 read=77738 start_time=2019-12-13T05:52:25Z barcode=BC01 runid=2c9cf7bc05858273f10e7d7ec552fc0bd742dc3e
CTCCTACGGGAGGCAGCAGTGGGGAATATTATTGCACAATGGGCGCAAGCCTGATGCAATACCGCGTGTATGAAGAAGGCCTTCGGGTTGTAAAGTACTTTCAGCGGGGAGGAAGGGAAAAGTTAATACCTTTGCTCATTGACGTTACCGCAGAAGAAACACCGGCTAACTCCGTGCCAGCAGCCGCGGTAATACGGAGGGTGCAAGCGTTAATCGGAATTACTGGGCGTAAAGCGCACGCAGGCGGTTTGTTAAAGTCAGATGTGAAATCCCCGGGCTCAACCTGAGACTGCATCTGATACTGGCAAACTTGGAGTCTCGTAGGGGTAGAATTCCAGCGGTGAAATGCGTAGAGATCTGGAGGAGGAATACCGGTGGCGAAGGCGGCCCCCTGGACGAAGACTGACGCTCAGGTGCAGCGTGGGGAGCAAACAGGATTAGATGCCCTGGTAGTCCACGCCGTAAACGATGTCGACTTGGAGGTTGTGCCCGCTTGAGCGTGGCTTCCGGAGCTTTAACGCGTTAAGTCGACGCCGCCTGAGGGTACGGCCGCAAGGTTAAAACTCAAATGAATTGACGGGGCTGCACAAGCGGTGGAGCATGGTTTAATTCGATGCAACGCGAAGAACCTTACCTGGTCTTGACATCACAGAACTTTCCAGAGATGGATTGGTGCCTTCGGGAACTGTGAGACAGGTGCTGCATGGCTGTCGTCAGCTCGTGTTGTGAAATGTTGAGTTAAGTCCCGCAACGAGCGCAACCCTTATCCTTTGTTGCCAGCGGTCCGGCCGGGAACTCAAGGAAGCAGTGATAAACTGGAGGAAGGTGGGGATGACGTCAAGTCATCATGGCCCCTTACGACCAGGGGCTACACACGTGCTACAATGGCGCATGAAAGCGACTCGCGAGCAAGCGGACCTCATAAAGTGCGTCGTAGTCGGATTGGAGTCTGCAACTCGACTCCATGAAGTCGAATCGCCAAGCGTCGTGGATCAAGAATGCCACGGTGAATACGTTCGGGCCTTACGCACCGCCCGTCACACCATGGGAGTGGGTTGCAAAGTAGGTAGCTTAACCTTCGGGAGGGCGCTTACCACTTTGTGATTCATGACTGGGGTGA
+
-.3.*(0)88127/+-,-08346)/5,))((41002-6..45*('(++((.()115*&&&&/7036.-*&(,.-'))*302688'/4,6+.-8,,/./,:8.+-..7;-',-/3(/*&(,-(/)8()+7/.:8-/68274248339.39-4,+.($)+,'32-'***,-,,.0.12832**&).//1++,52203'+*(('*+::76943:.*))'+-(..2349;87678;5,-++',',()-0*60.0,06-:-549))320435:401384-48788142+)'(),,/..//38667/.,,.+,9'('%('%(().165.1(2+..+-+.*,$&'*-6((+2)*+:72,***+556;:41*(4.194(,('(3.5/.-0*.-+60756/+0449/,/)*,/0566657,.878,**+-3&05.'*-9<7:18:.6/-*./-.8*+2./-4-5-++./98:98(,-(*'0/11./03-./-11,-/:9*'/-5*(,)-3.7---0(/,'&'&('/)//103979,/877.&.1/67./())&'&1-1,*(+14,70:7<<88:889.*(*'.+0+)*,-+)+-//004033956:.//*-./-;;66/6.,-33<74323037+-/0,+))+0-,*-,/0.02732)+/07843<240-,&'(,60-5.429551144+;04//865001370799:98875,-,+*'--1870001200-.1-,+++*').6,&,-92816/.,&*+'0)*(+,5456<8/9001/07/-9.**,'..5:8341825140.,,.01,,,&()+).-,/075*/+1+(-+*3)2,)39202777466220469;:410/432'&&$%)*27/*23+3..-**%',35::78180076576+)/.)+-2/1-/+0//004;592866723346<979::8:7/2+5+7+4)5+4*)*+.4994733311322868340005'%/,1,0(''%&#%).421...-(&&+,-10%()1011;9894406),44*+'$('+,0978;91070/.04366:0+*,-674;/*,/)'*+.5-,+-+.020//954:2*/5/33/7/.83-/08/+'*-5;:966564597-++2
@5247bdfb-6c8d-4e9b-8c04-5068e0a0d388 ch=196 read=65008 start_time=2019-12-13T05:52:44Z barcode=BC01 runid=2c9cf7bc05858273f10e7d7ec552fc0bd742dc3e
TTGTTGTACTTCGTTCCGGTTACGTATTGCCAGATTGTGAAGAGACGCCGGTGTCTTTGGTGTTAACCCTGATGCCTGTCGCTCTATCTTCCAGTTTACCTTGTTACGACTTCACCCAATCATCAATCCCACATAGACAGCTCCTTCCTTGCGGTTGACTGACCCACCGGCTTCGGTGTTATCATCTTGTGGCGGGCGGTGTGTACAAGGCCGAGAACGTATTCACCGCGACATGCTGATTGGGTACTAGCGGTTAACTCCATGTAGTCAGTTGCAGACTACGAAATCCCGAACTGGGAATGGTTTTATGGGTTTTACGCTTCACCTCGCGGCTTCATATCCATTTAGTAGCACGTGTGTAGCCCAGGTCATAAAGGGGCATGATGATTTGACGTCATCCCGCCTTCCTCAACTTGTCACTGGCAGTCTCTTCAGTCCCCAACTTAATGGTAACTAACGATAAAGGGTTGCGCTCGTTGCGGGACTTAACCAACATCTCACGACACGAGCTGACGGCAACCATACACCACCTGTATCTCATATAGCTATCTCTCCATCTCTGGGCCTTTGTAGGTAATAATCAAGACCTGGTAAGGTTCTTCGCGTTGCTTCGAATTAAACCACATGCTCCACCGCTTGTGCGGGCCCCGTCGAATTCCTTTGAGTTTCATTCTTGCGAACGTACTACTCCAGGCGAATTACTTATTGCGTTAACGCAGCACTGGGCACGACATCAACACTTGAGTACTCATCGTTTACGGCGTGGACTACTGGGGTATCTAATCTATTTATCCCCACGCTTTTCGGGACTGAGCGTCAGTTGCAGCCAGATCGTCGCCTTCGCCACTGGTGTTCCTCCGTATATCTACGCATTTCACCGCTACACATGGAATTCCACGATCCTCTCCCTGCTGCCTCTAGCTGCCTGGTTTCTATGGCTTGCGGAAGTTAAGCTTCCAGGCTTTCACCACAGACCCTTGCTGCCGCCTGCTCCTCTTTACGCCCAATGAATTCCGGATAACGCTTGCCACCTACGTACCGCGGCTGCTGGCGTAGTTAGCCGTGGCTTTCTAATAAAGTACCGTCACTCGGCTACCATTTCCTGTAGCCGCCGTTTAATCACTTTATAACAGAAGTTTACAATCCGAAACCTTCTTCCTTCACGCGGCGTTGCTCGGTCAGGGTTTCCCCCATTGCCAGCCCTGCTGCTGCCTCCGTAGAAC
+
$$+$'%*%(.,6).:20131;23..),0*'&%'&1&*%&',(&(#$(+(0(**42153+*-,401.18)&%(,+087245462000033..(%*07203545/.4&*-/39;2%*&(*.3321.72/51''))%&(/4013356:89/*.,.2512,+,.0*/6+*/-.-,46,-,*'.1*+)%'(')(%'&'.840,+'('')*883*1-0'*,/70-535;7579),+,,/00993.0+)(%)'('''''%)'+),.54./--,455+3+7%.&-.11.,%/-)(/0,+-53.2/)&(*2281;.,0496267*%%(,/<40373744.2$#$%$$),-.,21'%&'(--,-,)*-*(*++12(,----*0.),551*)***./&06+)*,./0774;3,165276-0+4-.0-096762611260**'-&))*,.0-+-(((1(*,*.+0-479733226+*++,4023333315363;6/&&%'&/&-)6577,-&')/087447365/55&82-38,3.3378/05-1434757*2-0)69355776577268:72.2&&'(*($'$&0-3-+/*,)+++-2925%%,'+42:99;903+.-*+093/,.1.4;;:2+...///99.,.)++.)0-066-695,-04),-6,-*/980'30:0-+5:53701*)53*+*/2,003++352(&++,(,*7*/...-7.1))$&&-.,0--'%.()+..0-2(1+$*(('&(*,567656/44/%+)0/02:9655((&$,)&,*./77:,4+,.8+()*-1/')*&9<<.0(:93640.'*--51.6,++(+4.-.99:89:9::090/0:)%%''.+,637-04(-/2464)'***/6;5-/3/(*-&/--/23.4-4-4.,-,012902()2(('(&)+'(*++-4678878:7<82,,-+'%%-*.**'(()5,3&,,1-((6201:5,')+)+-46:;7-7-,.46<99;40.0.520791/76393-0,&)).6+0210..6.*+2..17.04.&*$*$*5414100/*,+,*,0(22.,,-*-//4)(*((,..0/62-/(22,.3//13+5.1-57/2<9376650//3/54.53%&'()&*.73-+0)-+*-''1;5/06;;4.,++4-4:<::<;50/,%)(+,--/52--/0+738(033+:3.8:60/034/+&%&(-'%),/000.7.35571,)++
@8ee19731-f3f3-4e7a-a406-75af002ed9db ch=17 read=33709 start_time=2019-12-13T05:53:13Z barcode=BC01 runid=2c9cf7bc05858273f10e7d7ec552fc0bd742dc3e
CCGGTTACCTTGTTGGAGCTTCACCCCAGTCATGAATCGCAAAGTGGTAGCGCCCTCGAAAGGTTAGCTTCACCTGCTTTTGCAACCCACTCCCATGGTGTGACGGGCGGTGTGTACAAGGCCGGGAACGTATTCACCGTGGCATTTGATCCACGATTACTAGCGATTCCGACTTCACGGAGTCGAGTTGCGGGCACAATCGGACTACGACGCTATGAGGTCCGCTTGCTCTCGCGAGTCGCTTCTCTTTGTATGCGCCATTGTAGCTGCGATGTGTAGCCCGCAGTCGTAGGGCCATGATGACTTGACGTCATCCCACCTTCCTCCAGTTTATCACTGGCAGTCTCCTTTGAGTTCCCCGGCCGGACCTGCTGGCAACAAAGGATAAGGGTTGCGCTCGTTGCGGGACTTAACCCCACATTTCTAGCACAGGCGGCGACAGCCATGCAGCACCTGTCTCACAGTTCCCGAAGGCACCAATCCATCTCTGGAAAGTTCTGGATATCAAGACCAGGTAAGGTTCTTCGCGTTGCATCGAATTAAACCACATGCTCCACCGCTTGTGCGGGCCCCGTCAATTCATTTGAGTTTTAACCTTGCGTACGTACTCCCCGGGCGGTCGACTTAACGTTAGCTCCGGAAGCCACTCAAGGGCACAACCTCAAGTCGACATCGTTTACGGCGTGGACTACCAGGGTATCTAATCACGGTACGTCCCCACGCTTTCGCACCTGAGCGTCAGTCTTCGTCAGGGGCCGCCACCGGTATTCCTCGAATCTCTACGCGGTTTTCACCGCTACACCTGGAATTCTGCCCCCCTCTACGAGACTCAAAACGCCAGTATCAGATACAGTTCCCAGGTTGAGCCAGGATTTCACATCTGACTTAACAAACCGCCTGCGTGCGCGCACGCCCAGTAATTCCGATTAACATGCACCCTCCGTATTACGCGGCTGCTGGCGCAGGTTAGCCGGTGCTTCTTCTGCGGGTAACGTCGAGCAAGGTATTAACTTTACTCCCTTCCTCCCGCTGAAAGTACTTCCTTGAAGGCCTTCTTCGCCACGCGGCATGGCTGCATCAGGCTTGCGCCCATTGCAATATTCCCTGCTGCCTCCGTAGGG
+
'')2.9&2/20-11,+*'*11,())+)+,274577;./&**53,./3-()**,6//1'((+'/,2,)).,/(*(%##(,4./,2*82.%''5<9+)2))+34563;88*5331+-./46.,4-(0+*...83430.1-&(*3/&(-&&)0/*'()0.8/-/212657:26,-.91.+.+-(+-0&$,37,3,+')'**+),5-87+***&)&()4--*2--.0,,,-)',+56201,.,+),-239645:223445.3;747/*)*)%%)*$'%+&&%*+3+#$%-32022,497:/0./-*+))),.:99::9142*+25/5---++-1:0+,25203/+'/16590,5-**/21654+(003272/+%*./29-3-,48')&&(('++*0/),$'(,807.+,280679782;7*'''(3.)%(&.-1%'..))+--,),8.965623545:69654.../0799.,)()&(($+'3-67:88321237.68,.9.00*(+''(-+*-.4%/*,%*-*8<::<:88282..367()*4*;<;9<000.001392370/3.,-,1+),.86+&44.71;306;6*'*+8<-+*($&%')*&$%%+,-00794'./2+987781-+0+-,+,-,--7-.(''$&(&)&/,3*892122,40-.(4.855/3/2++.50/.111199:685358,,,+-,--**0-/(+*''$$#')+./'*),*;9.).049+,/4673:57878;7648,-24//7**,+/-+...9<9872&&,,-5643502)&0/520,.1*+,*-/3:786560,('$%-450-/1/-1.*,)),'())&&'*&%%'(45+,&,&-,0738/)+'*'/+-615())&78..*(*12355141300+0649517))+--/11../-/1382++.063<75333,/(*$&)*+0620282475:22+--8/0/5532.,0,-0/6/-..--/+,.</8<988943,--743*('(%+-/)----3,0')')'23/7./86,./3,+665253-+*+/*%$%$(-1.418385897'&&&('+*1/6689743223;.4:6561450:6(-*%&,4/55163.(234446.7:+-/1(+
@6e4146e4-0722-4df6-b8e7-ac9344d85728 ch=28 read=47588 start_time=2019-12-13T05:53:24Z barcode=BC01 runid=2c9cf7bc05858273f10e7d7ec552fc0bd742dc3e
CTCCTACGGGGGGGGCAGCAGTGGGAATATTGCACAATGGGCGCAAGCCTACGGTATGTACGTGTATGAAAGGCCTTCGGGTTATAAAGTACTTTCAGCGGAAGGTAAAGTTAATACCTTTGCTCATTGACGTTACCACAGAAGAAAGCACCGGCTAACTCCCGTGCCAGCAGCCGCAGTAATACAGGTGCAGCGTTAATCGGAATTACTGGGCGTAAAGCGCACGCAGGCAGTTTGTTAAGTCAGATGTGAAATCCCCGGGCTCAGCCACAGAACTGCATCTGATACTGGCAACGAGTCTCGTAGGGGTAGAATTCCAGGTGTAGCGGTGAAATGCGTAGAGATCTGGAGGAATACCGGTGGCGAGCCCCGGCCCCTGGACGAAGACTGACGCTCAGGTGCAGCGTGGGGAGCAAACGGGATTAGAATACCCGCAGTCCACGCCGTAAGTATTATCGACTTGGAGGTTGTGCCCACAGCAGGCGTGGCTTCCGGAGCTAACGCGTTAAGTCGACCGCCTGGGAAGTACGGCCGCAAGGTTAAAACTCAAATGAATTGACGGGGGCCCGCACAAGCGGTGGAGCATGTGGTTTAATTCGATGCAACGCGAAGAACCTTACCTGGTCTTGACATCCACGGAAGTTTTCAGAGATGAGAAATGTACCTTCGGGAACCGTGAGACAGGTGCTGTATGGCTGTCGTCAGCTCGTGTTGTGAAATGTTGGGTTAAGTCCCGCAACGAGGCGCAACCCACTTATCCTTTGTTGCCAACCCGGTCCCGGCCGGGAACTCAAAGGAGACTGCCAGTGATAAACTGCTGGAGGAAGGTGGGGATGACGTCAAGTCATCATGGCCCTTGACCAGGGCTACACACGTGCTACAATGGCGCATGGCTAAAGAAAGCGACCTCGCGAGCAAGCGGACCTCATAAAGTGCGTCGTGGTCGGATTGGAGTCTGCAGCGACTCCATGAAGTCGGAATCGCCTTTAATCGTGGATCAGAATGCCACGGTGAAGATACGTTCCCGGGCCTTGTACACCGCCCGTCACACCATAGAGTGGGTTTGAAATTAGGTAGCTTAACCTTCGGGAGGGCAGCACCACTTTGTGATTCATGACTGGGGTGAAGTCGTAACAGGTAACCGG
+
(+22,145331))+%'(,-.-3.+&*+-.310/0329417.-+-6;481,$&)()&&%$#((22703014,*+-0072012.2(*+0,))*,1994,./(*(''''-5600:191232090*).-.16002.8.-15&)'(3+&))&&'&+'&&*)3,,,7-),956;25//'62++)+-.5/,*$+(),,.'),.00/,/'.,*1++,/0444304:1.0/1*+),*0,*'.-;1,/423055/115/-)-/*)-;81,67789-&+-'((+&-,/11(11.-///87.(&)&%&%))0036:0..52-4'6(6*/-,19741110040/2:8//09820/./4659/-3-.42467483/:1/.-5((&-';72+.3860//*'/*--./7878(+.31..///;87:/*).1;583;-,1'('('*'/1)&'',++0$')26-*-0)+'+*(*,/2.5.5--/+0.&/)*5-&)%&&&,.,/.*..3022-,**,+,3/*--/97827588:2120.84-+%&'-.-539&5)6*71:3::70582<71*/-21222//:2-*1+)-/1112325238412.2*,166<943525'*./099825,-3,)4+.(&',4007883822289:+*+-,*/*1::-4,**+-14.)+01104,/,+.,-7,:09;9;87666115+**('.*-)1-4499729-.2887627;02-6/,-15;9;82823,,22))1527*+(-1480),0+%'.+211+*40,-9//:6'60,185/5+-/92/),+,/04490/1'*+2879903/*))+35(%))+14,+1*//001691587882.31--027551/0105+*''(+5+331-+)())()+,311.+),*08513./&%%%)-*$'))'./679887621+-/:,749122-0562;/.13333&&-(005).(.+21+,+**)'''*,/245844635000)6/864,.*(()((*(/97*245)**/*1661240.''&%+4465707.)'.+2-/+'),..,.++-**-/5650*$%%%&'+.34/7'%,,&(&&-+,+*+*).+*-,51/:0+082,$')*/2*-,1.*-.1483)++)-0/,7-+((($'++.-,(+'0+19:970
@54d4e03b-fe7f-45bf-9d11-4beac2bd5a59 ch=154 read=75325 start_time=2019-12-13T05:53:47Z barcode=BC01 runid=2c9cf7bc05858273f10e7d7ec552fc0bd742dc3e
TCACCGTCATGAATCACAAAGTGGTGGCGCCACTCCCGAGGTTAAGCTACCTGCGCTTCTTTTTTGCAGCCACTCCATGGTGGCGACGGGCGGTGTGTACAAGGCCCGGGAACGTATTCACCGTGGCATTCTGATCGATTGCTGATTCCGACTTCATGGAGTCGAGTTGCGGAGCATCCAATCCAGTTTCTGGCTTGCACTTTATGAGGTCCGCTTGCTCTCGCGAGGTCGCTTCTCTTTGTATGCACCATTGTAGCACGTGTAGCCCTGGTCATGGGGCCGATGACGGCGTCGCCCACATCCTCAGTTTATCACTGGCAGCCTCGCTGAGTTCAGCCGGACCGCTGGCAGCAAAGGATAAAGAGGTTGCTGGCGTTGCGGGACTTAACCCAACATTTCACAACTTTGAGCTGACGACAGCCATGCGGCACCTGTCTCACGGTTCCCGAAGGCGCAATCCATCTCTGGAAAGTTCGGATGTCGAGAGACCAGGTGCGGGTTTCTTCGCGTTGCGTCTGAATTAAACCACATGCTCCGCAAAGCGGTGCGGGCCCCGTCAATTCATTTGAGTTTTAACTATTGCGGCCGTACTCTGAGCGGTCGACTTAACGCGTTAGCTCCAGGAAGCCACGCCTCAAGGGCACAACCTCCAAGTCGACATCGTTTGCAGCGTGGACTGCCGATTATCTAATCCTGTTTTTGCTCCCCGCTTTCGCGCCTGAGCGTCAGTCTTCCAGGGGCCTTCGCCGCGGTATTCCTCCGATCTCTACGCATTTCACCGCTACACCTGGAATTCTACCCTTCCTCTGCAAGGACTCAGCTTGCCGGTATCAGATGCAGTTCAGGTTGGGCCCGGGGATTTCACATCTGGCTTAACAAACCGCCTGCGATGGCGCTTACGCTTAATCAATTCCGATTAACGCTTGCACCCTCCGTATTACCGCGGCTTTTGGCACGGAGTTAGCCGGTGCTTCTTCTGCGGGTAACGTCAATGAGCAAAGGTATTCTTTCCTTCCTCCCGCTGAAAGTACTTTACAGCGAAGGCCTTCTTCATGCACGCGGCGCGGCGCATCCAGGCTTGCGCCATTAGTACCAATATTCCCCACTGCTGCCCCTCCCCGTAGGAGCAGTATCAGCACCAGCAGAGGTTAACACCAGGACACCGACAACTGGCACCAGCAATACGTAACC
+
;4.1,)+3+,/1:9:5957/'2%++.1+*,0*..2(()&('/+6--//-.*'&&%'1*-.2407-%')*/+$*(11.04..)&',+/+35.*,*)*(+,+0-/.33*-42,/10654:545:54.3//205+,-6/+','$%%'%+*/'(')+)(#&(+'*+3+++1*&(*+%%%$'*,-3/7'(*-0(),+'()(%'&),40,,/0/.0/0'()))*-/12&*'$*',.23381200::1145//$./,4.*')-.*++-(+&'*9;//895*3+,30.,'%'*%&%()--($&))%(%&&('2-0-3.*-/23-.&$%*1+75''+),.54+(+-0/5577))*(%&'&(-3,/.1151()$*)2.)+#%'**-,,-&/41+-+,)1,*,+.+39+)++4+*%%%&%(')()-.,/-+/+,)%&$%%(/.22/-//-3198:1.)('(+.+''&%,+,,.073564+4.)),&*+*30/.'((()*(&')%().',,.5)+357242.+)+''+$&*)1*)*//6-/./--01-$,('%')+'')0+4,-46/,,2/64;7.5;90'*07:-/+*&&&)''*(-*%**,**&&%-/-53+*))+.-.)*,)+2(-.-2+&.(-('-0,.-0,+*&&)3/,(++.(*'*,/--0-+')*/03078(+(00278:431')%(*3743/,-.289970362/(,-,;8,&')0-/-,%()+,-278:503/.()1'%)((%''''..0,*-%+/*-52-..+)'((*(,&(%'&,511163*(0%'&++*)*++2/30)+&%$&)))))&''&..1487')**2/0362219:4/01/01-2*,(+110115-5('-.,%3.)(')*,862&0/137225-+)&))&%(&$-14.)&(&%'*(&%+)(&)1+8,,(%)$'%*%')(%,',4()+4/2326019//,*(&'%%+&&$)/.*,/6$%&5(312257.7,))#%(-*(+0./14-*((($,/5*'%('&+$$%%&&'2)((*43+/96)61*0+,-/*#$$'(**,--***,)3-,#&$))../-2+))%%%%'/0/+'13/32-/047)-/&',*)(-0000+233,)0.+-/.)1*'&,07,.)+-,'&)*%-,12-*..061/53./*3-0/'*+,5+'+).+.&%$$$%&(*-)%)+),)-(+%52'&%&#
@c3e6dbf3-35d8-4431-83b6-696766bd2260 ch=465 read=32896 start_time=2019-12-13T05:53:45Z barcode=BC01 runid=2c9cf7bc05858273f10e7d7ec552fc0bd742dc3e
CTCCTACGGGGAGCGGCAGTGGGGAATATTGCACAATGGGCGCAAGCCTGATGCAAAGCATGCGTGTATAGAAGAAGGCCTTCGGGTTGTAAAAGTACTTTCAGCGGGGAGGAAGGTAAAGTTAATACCTTTGCTCATTGGCATTTACCCGCAGAAAAACACCGGCTAACTCTCCGTGCCAGCAGCCGCTATTACGGAGGTGCAAGCCGTTAATCCGGAATTACTGGGCGTAAAGCGCGCAGGCAGTTTGTTAAGTCAGATGTGAAATCCCGGGCTCAGCCTGAGACTGCATCTGATACTGACAACAGGTCTCGTAGGGGGGTAAATTCCGGGTGTAGCGGGTGAAGTAAGTAAGATCTGGAGGATACCGGTGAAGGCGGCCCCTGGACGAAGACTGGCTCAGGTGCGAAAGCGTGGGAGCAAACGGGATTAGATACCTGGTAGTCCACGCCGTAAACGATGTCGGCAGGTTGTGCCCAGCTGAGGCGTGGCTTCCGGAGCTAACGCGTTAAGTCGACCGCTTACAGAATTGCAGCCGCGGGTTAAACTTTCAAATGAATTGACGAGGCCCGCACAAGCGGTGGAGCACAATGGTTTAATTCTGTACGAAGAACCTTACCTGGTCTTGACATCCACGAGTTTCGAGAGATGAGAATATGCCTTCAGGAACCGTGAGACAGGTGCTGCATGGCTGTCGTCGAAGCTCCTCATTGTGAAATGTTGGGTTAAGTCCCGCAACAGGCGCAACCTTATCCTTTGTTGCCAGCCGGTCCGGCCAGAATAAAGGGAACTGCCAGTGATAAACTGGAGGAAGGTGGGGATGACGTCAAGTCATCGGCGGCACTTACGACCAGGGCTACACGTGCTACAGTAAGCATGAAACGACCCCGCGAGAGCAAGCGGACCTCATAAAGTGCGTCGTAGTCCGGATTGGAGTCTGCAACTCGACTCCATGAAGTCGGAATCGCTAGTAATCGTGGATCAGAATGCCACGGTGGAGCGTTCCCGGAGCCTTGTACACACCGCCCGTCACACCACAGAAGTGGGTTGCAAAAGTAGGTAGCTTAACCTTCGGGAGGGCGCGGCACCACTTTGTGATTCATGACTGGGGTGAAGTCGTAACAAAGGTAACCGG
+
-/0-,*0'-)'$&('%&&%*(()')-*'.)&(+)2++/8732339*1,*(/0''-+(%($&$'',((&&(%,-'**)-.1030+4+0+(.176+*,0-6:+-&)&+.3')*')%&$*(<730/0/*,5.52-*127(4(0+0)(1((.2+,1+.-/,/)+,07)/22260-,(-2-,,-.*./,*..**%''%&*)0*-+)*)1,%&++*/,.*0.0/.00/-05::71+..1*&*,.)/)175./3;5+.2),),-299:81,58,)35,,775660*341+%))*000/14-./0/-,..-.+-',%,-9942-/.1/5,11-9-:.)/754/&#(').*,,..%)%&%%)&''0015/,**-0/8315*+'(*+..51<4.'-267)'''&*#&%)(1,133+)''''(*+2-42)+/2;690:2+1.-+.//0<-.:32293.*,+.77833)...1/5.6..*769:/3+24+$&%$(&16.303.,,),'-,)*-+.&+(-./83'%)()(.*()-)(%*%)&++()+%1).,&-416.0(('&*(*/...5263562+)1405--/-3.2,1,336,))*)().+'/05738482.,)-0,-5)+100/2+/21+'+-10././997.0'&((43*&&'''*''(&)*('**,5216&,18.7:892*0-/-16789:9854343878966.%*($)).&&'%*&&())(+().6-1-4499103/)&'.-1&&*1456-0&))*,3*).&'.5.2.++.*-211./(,'&(*.*.1)**('()78:.-))'*+3:5*%**''')(*+-.68-,1420-//.+)+-490($$)))$&$$$$%'&#%.4/*)&(%(('('.'**)0./**((%(*(()-.)-.)-/-,+++/:*./;88:::444/+*+.6787/3/361100*7++('%()0+0.10111,2236./--/,,3&),,02-.+*$)(/.3271'2462&'$($(0+/&24)0&$)'(-2:4),#&+-03.+*)()+.467;656510'-(%&(&'%)&-+/10+..0-'%*%'-0-,+*+4-8:8;81:/*.1&'%%$'%#&($'-2.-1468:86762650+1*()+*(+-%+$#$$&)-4+/,1,1*
@c4da7924-34ea-4a0c-84da-250c7300fa6a ch=73 read=74946 start_time=2019-12-13T05:53:43Z barcode=BC01 runid=2c9cf7bc05858273f10e7d7ec552fc0bd742dc3e
CCGGTTACTTGTTGCGGCTTACCCCAGTCGCCGGATACCGGTGATGGCGCCCTCTCCCGAAGGTTAAATACTTCTTTTGCAACCCACTCCCATGGTTAACTGACGGGCGGTGTGTACCAGGCCAGGGCATGTCCAGCGTTGATCCACGATTACTGGCGATTCCGACTTCATGGGTCGGTTACAGACTCAATCCGGACGCACTTTATGAGGTCAAAACGCTCTCGCGAGTCCCTTCTCTTTGTATGCCGGGTGGCGATGTGTAGCCCTGGTCGTAAAGGCCGCAGGTGACTTGACCGTCATCCCCTTCCTCAGCTTTATCACTAGCAGTCTCGCTGAGTTTGACGGAATACCGCTGGCCAGCAAAGGGATAAAGGTTTATGTTTGCGGGACTTAACCAACATTTTCTAGCGGCTGACGACAGCCATGCAGCACCTGTCTCCGGTTTGAAAATACGTTGCCATCTGGCTTCCGTGGATGTCAGACCAGGTGGAGTTCTTCGCGTTGCATCGAATTAAACCACATGCTCACAGCGCGTTTGTCATTCATTTGGGTTTCAGCGTGCTCACGGTGGGTCGACAGCGTTAGCTCCGGAAGCCGCCTCAAAGGCACAACCTCAAGTCGACATGGTTTGTGGACTACCAGGAGTATCTAATCATTCCCCGCTTTGCCACCCTGAGCGTCAGTCTTCGTCCGGTGCCTTCACCACCATTATTCTCGGTCTCGCGCTTCACCGCTACTGGAATTTCCTGCGAGACTCCAAACACCCAGTGTCGATGCGGTTCCGGTTGGGCCAGAGTTTCCACATCCTGACAACAAACCGCCTGCGTGCGCTTGCCCACGCCAGTAGTTGGTTAACGCCTCCATTATTACCCACCGCGGCTGCTGGCAGGTTGGCGGTGCTTCTTCTGCGGGTAATCAATGAGCAAAGGTATTAACTTTACTCCTTCCTCCCGCTGAAGTGCCCTGGCAGGCCTTCTTCATACACGCGGCATGGCTGCATCAGGCTTTACGCCCGGTGACCTGTCATTCCGCCGCGCCTCCCGTAGAACGGTATCGGCGCCAGCAGA
+
962.7-*++*'+)%'+.)(,)/26++,23,1+(*),+.)('''%&('*%')+'((*,('*(,0-3.6&(%*(3./784,404.9.%')76-(3',4(&%&(-341:4/03*./&($+(*3739*14--*+%&(&#&%&&&'',*)&'&+,3./*(+*-25:4-*+,5.6,-'(++/-2/2%)&).//32:63./0./*.,/0::00-*/**&''%#&',,0.1,*/,--./*15.//.83,+,.--&'))'%&''(*&0(&)(20*%*.08/437),('$%%$'&%(&%%#&$('()-0.532*032/++(%'(-('*70.+'**+-/1/.(',('-2/((',&-'.&%&)&,(-(0($%'(+%,,//574+-1)2*%'''-*'&-03-(('.'7&((7.773+-+((*+&*%*#)**32)48262-)+,)./)+/504&.)42,',*(%$$%%(&$).+**&&#&(5+0148;::+**&&+*4&*$%''%&))+143*./37),-./)(,1-2:5.+()$&&&1)%'%)*)((,2+)++*)0&$)+(,0'/+*)&))'($$&%$&*'$&*&'%&%&%$&&)(((/.0/+(''*,-*--,0--%/')(*/)/()+(('*-.+'&'(&+&$$&)41/114929.)(,/35+//.'$&'*5*)%'(*(&*%&.6(((*'*+0/'%-0592&,/%,(&&)%&%($*''0*'.*)00+*,%*')'(%'%%%$.*/2*,2((%&*&%'%$&%%$'((+,/,3)50*0%0+('*.%)&*$))2)))+&'')**))%($&*%),1''*'*(**%#$&%)2)-396.()'%$$$*')+)'%%'(%%('(%%')&$(%&&)&$#$$,)./0%+&(,)(/.(&/,-,1,)'&$#&%&(/-0,')-(*-')*+//+7728+-('(--.,1//.02/.*&$4)+12.,-4.*+-8:*85--28++99,2-()0--)',.-'*.37.2//80,.++),,//7/./.523/0/0/*23-1/'%*),3++$*&'(,+*+&$.))&$'%%'%()(13+).-.+.,%'$(*+),*&)('&&'&+
@814f85e8-f984-46b7-912a-0e96c8b52215 ch=126 read=131224 start_time=2019-12-13T05:53:33Z barcode=BC01 runid=2c9cf7bc05858273f10e7d7ec552fc0bd742dc3e
CTCCTACGGGAAGACGGCAGTGGGGAATATTAACAATGGAGCTTGGCCTGATGCAACCAGCCGCGTGTATGAAATTTCGGGTTGTAAAAGTACTTTCAGCGGGGAGGAAGGGAGTAAAGTTAATACCTTTATATTGACGTTACCCGCAGAAGAAGCTCGGCTAACTCCGTGCCAGCAGCCGCGGTAATACGGAGGTGCAGGCGTTAATCGGGGCTGGGCGTAAAAGAAGCGCACGCAGGCAGTTTATTCGCGTCAGATGTGAAATCCCCGGGCTCAACCTGGAACTGCATCTGATGCGGCAAACGAGTCTCGTAGGGGTAGAATTCCAGGTGTAGCGGTGAAATGCGTAGAGATCTGGAGGAATACCGGTGGCGAGCGGCCCCTGGACGAACTGACGCTCGGGTGCGAAGCGTGGGGAACAAACAGGATTAGATACCCTGGTAGTCCACGCCGTAAAACGATATTATCGACTTAAGGGTTGTGCCCTTGAGGCGTGGCTTCCGACTAACGCGTTAGTCGTACCTGGAAGTGGCCGCGGGATTTAAAACTCAAATGGTCTTGGGGGCCCGCAAGCGGTGGAGCATGGTTTAATTCACAACGCAGAACACTTACTGGTCTTGGCTGTCACAGAGTTTTCGAGAGGGTGAGAATGTGCCTTCGGGAACCGTGGTTAAGTGCTGCATGGCTGTCGTCGAAGCTCGATGTTGTGAAATGTTGGGTTAAGTCCGCAGCAGGCACCAACCCTTATCCTTCGCTGGCGGTCCGGCCGGGAACTCAAGGAGACTGCCAGTGATAAACTGGAGGAAGGTGGGGATGACGTCAGTCATCATGGCCCCTTGACCAGGGCTGCACACGTGCTACAATGGCGCATACAAGAAGCGACCTCGCGAAACAAGCGGACCTCATAAAGTGCGTCGTAGTCCGGATTGGAGTCACCTCGACTCCATGAAGTCAGGAATCGCCAAAAAAATAATCGTGGATCAAGGAATACCACGGTGAATACGTTCCCGGGCCTTGTACACACCGCCCGTCACACCATGGGAATTAGGTTGCAAAAAAAAGTAAGTGACTTAACCTTCGGGAGGGCGCTTACCACTTTGCATTCATGACTGGGGTGAAGTCATGTGGGTAACCGG
+
.12/((*(**())''',++02-.3-*1-(2&%%(,60)(%')*')'-,)*/1004,0**&4-/101*,(('+*$$'+)6;94801484**/021771,01+14+&++/3),,')+060&*1+''%0./0.+/)0/-+274:339+&*$'+/')'###+(2.-0/-.12.////0%11036.4.40.:0/111+*+*+/1185/2/,/,-(''#%&/221')),1)%(*(,,2.013.098)76:3(/5.*,(,1/05987+-6.,,993&11+,4-201))+*0.007675+*+.*)(-),4(.(&,.32786/.*4.,-/-2.2-((-634000/071009623482*(+*+-./54.,+).-0398:5440)(+,0/29.-,2633*'*))))-**'&(/,345,''()52295(+%(7;5:124)1.-)00+87-,1421448-*+-7867392(&&'%&*)**5*+/.-+%*).*921*/1)(+(*-/05)(*)'++)'*.0--+-/,/-&%&$)+,01()&'%(&**./&1*/.'+:/4;;80886;96777*4,22::+07((0.-5988:7.*-,+-2-164*2++))**'3--'**,,&'$$#%%+*+,/.-)(%$)%%(%.%(,991('%(&)*(%$''*1-366593:43;;4:4740.&$%*((+,/,)*,)*:/,)+-1-+&('&)).,%'),6-..398011;4;97;88323.()*(0%()&$&0+50;3+3/.0328,&&%&''.3,-&0(105:06//83-.'0'+/2:866130001;<7;;;1-.++/.4138:./3759763(((*257$%'(*10'((')89316883++)'$'()776245742742343330.'*)'(105:982/.,()-.9.23;87877''16-./.00/---),+,211,2.20*.-,(+../1324-0+*(-,+,3'.*)'&''**'---.)%(.73448:6:79.'(&&$$#)(*,5:--*)'')(128/)012353600/+*++0741:1-*)).,151603)&%&&&066;596;;51,/)()-)'(&%).+6-797;8.7(&*/*,-,1--9/.-74*).+097,7/146555/,,+'%)+%1$+'++/4;;87-
@99e227ac-b738-4e5f-b9e5-315d4bce0e67 ch=100 read=131374 start_time=2019-12-13T05:53:32Z barcode=BC01 runid=2c9cf7bc05858273f10e7d7ec552fc0bd742dc3e
TTGTTGTACTTCGTTCAGTACGTATTGCTTGGGGGGCAAACAAGTTAGATACCCTGGTAGTCCACGCCGTAAACGATGAATACTAGGTGTGGGGGGTTTCAACACCTCCGTGCCGCCGCTAACATTAAGTATTATTCGCAGAATTACGGTCGCAAGATTAAAACTCAAAGGAATTGACGGGGACCCGCACAAGTAGCCCGGAGCATGTGGTTTAATTCGAAGCAACGCGAAGAGCCTTACCTACACTTGACATCCCTTGCATTACTCTTAATCGAGGAAATCCTTCGGGGACAAGGTGACGGAGTGGTGCATGGATTTTGTCGATCAGCTCGTGTCGTGATGTTGGTTAAGTCCCGCAACGAGCTGTACTTGTCGTTAGTTACTGCATTAAGTTGAGAGTTTCTAGCGAGACTGCCTGGGTTAACCAGGAGGAAGGTGGGGATGACGTCAAATCATCATGCCCCTTATGTGTAGGGCTACACGTGCTACAATGGCTGGTACAGAGAGATGCAATACTTCACTTGAGGTGGAGGCCAAACTTTAAAACCAGTCTCAGTTCCGGATTGTAGGCTGGAAACTCGCCTACATGAAGCTGGAGTTACTAGTAATCGCGAATCAGAATGTCGCGGTGAATACGTTCCCGGGTCGCTGGCTACACCGCCATGCTGCATGAGAGTTGGCAACGAAGTCGTGAGCTAACCGCAAAGAGGCAGCGGCCGAAGGTAGGGTCAGCGATTGGGGTGAAGTCGTAACAAGGTAACCGG
+
%%*,(&,)++5-/051)-.,.,-+01+*+*++17:3--62//')(3.*/265:2,/884311,&*+55447<;6444022004:26/52339::6*5:,.*/+.28663..0.-#'*%(-0*,)(,2/.0-0/(*($#$%%(&**++,/0/.13.,,-,/;;9535*.(*(/.1054617<778:6*+,0.++*),1&)*2*+--100142697;7;6'&%&)062/.015*+%,*&),082210%''++97/6+'&(((%*-(*-,4.2,-2***)(,-+0-,96479/2763330125(,%&&/28355641'+)&)+.-.'(*&)++1'))+*(-))))+.3/0872-/.-*&(-31.0)**'&%%&%'*0/442-30..30/**1-4-20**)))-5,...00....088/2-)44.9.4,*,.3-01+/+.+4::5-640/./08:4012:9676-51+/,&,.,+*)-542663*,,+-5./17:61954493539/+*)'(--0/6.*)'%&$%'&))..,/0+.//71:63283+7;:5949;:::02669+-/&1+).%,++//(,73,03035//..0+1+*+,49-,.:010.,/.210,0119450.,./565.1099988:9967-58,'+$*$%$&).*-12116.,(&&#%%%*),+,'&*+50/-+*+'((-,3')(*-0(+67.,.1;,&&'*,$)'))1-11/-.--.,4/0%3220150670..+/,++48751301.05;7969
@f18ecbba-56fe-47cd-b820-3887a6ca2955 ch=285 read=57725 start_time=2019-12-13T05:53:14Z barcode=BC01 runid=2c9cf7bc05858273f10e7d7ec552fc0bd742dc3e
CTCCTACGGGAGGCAGCAGTAGGGAATTTTCAGCAGCAGAAACCCTGACCGAAACAACGCCGCGTGAAGAAGAAGGTTTTCAGTTATGAAACTTCTGTTATAAGGAAGAACAGCGGCTACAGAATGGTAGCCCGAGTGACAATACTTTATTAAATGACTAACTACGTGCCAGCAGCCGCGTATGCAGTGGAAGTGGCAAGCGTTATCAGATTATTGGGCGTAAAGAGGGCAGGCGGCAGCAGGGTCTGTAATTGAAAGTGAAGCAACTTCAGTAAGCCATAGAAACCAGGCAATAGAGTGCAGAAGAGGAGGGATCGTGGAATTCCGTATGTAGCGGTGAAATGCGTAGATATATGGAGGAACACCAGTGGCGAAGGCGTTTGATCTGGCTATGCAACTGACGCTCAGTCAGCAGTAGAGGCAAATAGGATTAGATACCTAATTAGTCCCACGCCAAATAGGCTTGATGAGTACTAAGTGTTGGATATCAAAGTTCAGTGTGCAGTGCTTGCAATAAGTACTCCGCCTGGAGTACGTTCGCAAGAATGAAACTCAAAGGAATTGACGGGGCCCGCACAAGCGGTGGAACGCTAATAATAGTCTAATTCGGAAACAGCACTTGAAGAACCTTACCAGATCTTAGCGCATACTCATAAAGGCTCAGGATGGAGAGATGGCTATATATGAGATACAGGTGGTGCATGGTTGTCGTCAGCTCGTGTCGTGAGGATGTTGGGTTAAGTCCGCAACGAAACAGCCCTTATCGTTGAGTTACCATCATTAAGTTGGGGACTCTATGGCGGACTGCCAGTGACAAGCTGGAGGAAGGCGGGGATGACGTCAAATTACGCTTAGCGAGCCTGGGCTGCACGTGCTACAATGGATGGGTGCAGAGGGAAGCCCGAAGCCGCGGGTGAAACCGAGCCATAAAACTGTTCCTCAGTTCGGATTGTAGTCTGCAACTCGACTACATGAAGTTGGAATCGCTAGTAATCGCGAATCAGCATGTCGCGGTGAATACGTTCTCGGGCCTCGTACACACCGCCCGTCACCACGAGTTGATAACACACCCGAAGCCGGTGGCCTAACCGCAAGGAAGGAGGCTGTCTAAGGTGGGATTGATGATTGGGGTGAAGTCGTAACAAGGTAACCCGGAAGATGGGAGCGACGGGGAGGCAAGTAGGTTAACACAAAGGAACACCGACGCTTTCGCTGGCACCAGCAATGCATGGCGGCA
+
+,61,.2*72-0/..00&.21.-(),,9:6*&++-&4*(&,+,9(),343.+('&*3113912/2*,(%+'&.,%,(:55,%)(-14..3&+/---+1/./67&-)*(.4.*++%+*+).()(,(3/-')+0&'%((*%(-(,+/4:8,3--&'&''*)).+-)30425910.--41+--(''%(%$')+(')(2/0:;24,+*'&(&'(/)(.//893338<.((/22+,'.*.6-)(()+15//02-)'.()0.*$%&),'+)&(&&%&$)))%')*)(&*/-)1-.7/%'&*+,,123,,/*((*.+182665.6*,+*-,-)')'*),(.01984*02,,221257756*.47+,)/.124;4672911/026*(&$$&(/.)*)*%&-0345100016778//.1%%$&*+,,))+,.9:1-28-1-+(.,/2/)*%.'*+.20-'.)*(,,++/.'/1,+,-')&')343(((%,3*41.'-0)862407),))'%('0-&(**'-*6.13.-***.0))'%%&#%%#%%,.3*,/('-))%+5.11658./.0320-,)***&&%&&,)+-('*)++45,*,(&).6.*)*$.21//1.6.%*))('((*#%&&(-2)*02050.0/)()+'*))&,'+11*0/,)*+40-0,+/**007:2-,,*1)'&$%')0.)+.+.0+*+*//-)0103463326010/++$'')85978831.-+-45405&,54567+-2+'*+,0-)0(,--63-.5345214)'%+/*5:-////99:),.1285.1541((('&,+)46126).//141..0149--,-,2:52:97-5678674/(&(&#'$%$#'$'&&(,-+,10/0(/'(,00*&%))0./95663--023/*,0))*)+,*%''*,;4-+*-')-1'0+*,&01*'+2+*'#$*.(-16/4737*/+3-/026754560&12487520/02.+-+-6672767578+422411,6/.52/,,,%-),026.65,-4378688655(.4477/%((*),-2:3461))*'+,,/++,*,)*,.)/,0)33)&(*)+404*/)6(')&0,//--.004*-&)+)2)12)*0*/+*70080.-.-'2,'01-++)*)*3/335136*6-7983'4+).-32))&$*4226(,**$(*++''((),..7.3.319*,**)+.534)+&&&&'$#$-&-,-//,*1*,-$/'(('&$#%$
@075aed50-adaa-4ad9-9bc5-3f64cf8ddbe5 ch=77 read=67917 start_time=2019-12-13T05:53:06Z barcode=BC01 runid=2c9cf7bc05858273f10e7d7ec552fc0bd742dc3e
TTGTTGTGCTTCGTTCAGTTACGTGTGCTGTCTCGCTAAGTGCCCAACTGAATGATGGCAACTAACAATAGGGAGTTGCGCTCGTTGCGGGACCAGCAACATCTCGGCAGGCTGGCGACAACCATGCCACCACCTGTCACCTTGTCCCCGAAGATTTCCTCGATTAAGGTATTGCAGGGATGTCAGAAGTGTAGGTAAGGTTCTTTCGGTACTTCGAATTAAACCATGCTCCACTTCACTTGTGCAGGTCCCAAATCAATTCCTTTGAGTTTAATCTTGCGACCGTACTCCCAGGCGGAATACTTAATGCGTTAGCGGCGGCACGGAGGTGTTGAAACCCCACACCTGGTATTCATCGTTTTACGGCGTGGACTACCAGAATTTATCTAATCCTGTTTGCTCTCCACGCTTTCGAGCTATCAGCGTCAGTTACAGTCCAGAGTCGCCTTCTTCATCTCTGCATTTCACCGCTGCACCTAAATTCCACTCTCTCTCCTGCACTCTAGATAACCAGTTTGGAATGCAGCACCCAAGTTGAGCCGGGTATTTCATCCCCACTTAATCATCCGCCTACGCTCCTTGCAGTAAATCCGGATAACGCTCGCCACCTGCATTATTACCGCGGCTGCTGTACGTAATTCAGCCGTGGCTTCCTCCTTAAGGTGCCATTATCTTCCCAAAACAGAGCTTTACGATCAAAACCTTCATCACTCACGCGGCGTTGCATCAGGGTTTCCCAATTGTGCAATATTCCCCGCTTGCCTCCGTGGAG
+
+0)1,%*&()602143%///.--2/1135942,/&$'*()+).2))&+-15;931.3.-1..+,)'+,*)0.+$-.500/223348432:4/(&'*0//2,33752'.$(*''(,').82.28-)'-($))(,/0110.00/0..779*('(%$(/(16010+3)*%'%('(*)),(3../.-1.'('+,33+7+))&'*,-(+*(&%()%,/-+)*+0*::3/0.+,330-%+-8+'***+/04.59292/()'*+46732)-/3../28/5/-.,-&'&'.)&-)+.490)*)+*3220,***/.666809,-.-53(3,+,.2.130249+('$.1/*%)&+)(()+*2963753-68.(+/232558100,1602%(,++()--/6015524:4*.10(,*$&$&,.-.++-,)%.--./,87',9,*,/426$%'&)*+-3''(&(0+)*+*)''(&'380/25-2/*-+.(),)0*2,1%(,-,---/02.00+,,-2335/6.5.+309900412910-.,.41.()*,*'),'-4/1/2:0.'((&0&#%'&6*,-709803;100-,01++'''%'+-.&(+..2/4133.*.-)*,(+-+),)0)(45',.,.0955214/+',+-.+3*'&*-1/2/0.-./2,2*.*,&-()&/,%./,-05318,-250+100-//42./011.).3/.356347:4442*/--)21'+'%'.0405:,39-,*)%%/'(,.,1///92601-%'''&(().()-'2*,
@5f7550c6-aa43-4d18-a6df-594b5f6cb24e ch=371 read=105456 start_time=2019-12-13T05:52:56Z barcode=BC01 runid=2c9cf7bc05858273f10e7d7ec552fc0bd742dc3e
TCGCTTCGTTCAGTTACGTATTGCTGGTTTTGAAAGTTGTCGGTGTCTTTGTGTTAACCTACTTGCACCATGCTCTATCTTCCGGTTACCTTGTTACGGCTTCCGCGGTCGCCAGATCCTGAAAGTGGTAAAGCGCCCTCCCGAAGGTTAAACACCTACTTCTTTTGCAGCCTCCACATGGTGCTTGACGGGCGGTGTGTACAAGGCCGGGAACGCGTCACCGTGGCATTCTGATTACGATTACTAGCGATTTACGTAGGTCGAGTTGCGGGCTCAATCCGGACGGCACTTTGCCGGTGCTTGCTCTCGCAGGAGTCGCTTCTCTTTGTATGCGCCATTTATTGCGCACGTGTAGCCCTGGCGTCGTAAGACCATGATGACAGGCGTGTCCACATTCTCCGGTTTATCACTGGCAGTCTCCTTTGAGTTCCCAGCCGGACCGCGTAACAAAGGATAAGGTTGCGCCCGTTGCGGACAACCCAGCGACACAGCACGAGCTGGCGAGCAATATGCAGCACCTGTCTCACGGTTCCCGAAGGCACACTCATCTCTGAAAACTTCCGTGGATGTCAAGACCAGGTAAGGTTCTTCGCGTTGCATCGAATTAAACCACATACTCCACCGCTTGTGCGGGCCCAAATCAATTCGTTTGAGTTTAACGCGGCCGTACTCCCCAGGCGGTCGACTTAACGCGTTAGCTCCGGAAGCCACGCCTCAAGGGCACAACCTCAGAAGTCGACATCGTTTACGGCGGCGTGGACTACGGGGTATCTAATAATCCTGTTTGCTCCCCGCTTTCCGCACCCACAGGCGTCAGTCTTCGTCCAGGGGGCCGCCTTCGCCGCATTGTTCCCAGATCTCTACGCATTTCACCCGCTACACCTGGAATTCACCCTCTACGAGACTCAAACACTTGCCAGTATCAGATGCAGTTCCCAGGTTGAGCCAGAGGTTCATCTGACCAACAAAGGCCGCCTGCGTGCGCTTGCGCCCGAAGTAGTTGATTAACGCTTGCCCTCCGTATTACCGCGGCTGCTGGCTGGAGTTAGCCAGTGCCTTCTTCTGCAGGTAACGTCAATGGGCAAAGGTAGTAACTTTACTCCTTCCTCCCCGCTGAAAGTGCTTTACAGCCGAAGGCCTTCTTCATACACGCGGCGTAGCTGCATCAGGCTTGCGCCCATTGTGCAATATTCCCCACTGCTGCCTCCCGTAG
+
"#%%%'&()23'-,7-/-5/04-011*'%$#&**)(03/02)3722-*0.)+(')%'*+,,.43--$(,*,*+()&)+44-3--30<-/4030-1+-.00444('))+.*&&'%'((*&#$%+(%**3.1.,),-000/0,),175:2:5:3/)/(%$).1()&$#&'&--4--*%'$%'))-)*)*(,)1())2,/.#%#&&)(*2-%44,**&&%((*.4031932344//'.%#&)*2520-*()-)0'$$$%(&+))**(22905(0',),+900,30.*&%%#''+(()%*))')*/)+.//603+2,'')*-.,8153054014411)(*++5,*.+&%&&#*(*'+()-4,+-4),,3.+2),&5,)+(*+,-.%('&&'#&%&%&$),))+&''190/06/20*)'%)+.-3%%-(**/4//&$#()),.,+(%%%$&&*,2(++./,*'*,,(+).0.*1+((*+.)(*2/(%(%%$&%(.',)+++10.1)1))/+-'&%+),.3424913100.-0.340:-+*((***#'&++../53/*)*040+-1.0249<9845802256;9383/5)3,734/.,-),,,+,-2)*//12;92<684-&+*,,*10%&'%')'-)11+2')+)'*//7:6'188...9<;.-)+,-746/0...2-,('397/744//)+(5-4331340/118(7,06-.60424855)'29-,,-886837.+,.+,23210227/;9)-/5,*,*-/398650,+6/*,---*+*'+1*+4455<5,1+741*(',3+'***$*'%%()052,).,0226;9772.+*587,96765372/0/*,&(,'43/))''/-,/,.156747<9633:&((.'++.413-3-3-1$()-(/.+2,%).17:21&*$),,+4;-25468)44534388870)*0-1-+*,0)',%+))-),*,-,)/)0,,))(&%))),3423-.%'''%&%'()(&&((())).,*+,2*0*))+'&*..//4(.,422:;25-90118516.(*/')+0+,-1&3.,+&)*+2.,/-,(17139969.:--+/0.17*.+.-,0++**02+-078*278/2;:,*74/.,+',(,032*.+'-*(,2/6574;56<84--,&*****'((&*)%((,.1&78627*/.,2/'*0+,-,.-+,.3-22+%)'')%',0./:+-33.
@247aff4b-2712-4453-89c7-5071903d92f4 ch=99 read=113824 start_time=2019-12-13T05:52:56Z barcode=BC01 runid=2c9cf7bc05858273f10e7d7ec552fc0bd742dc3e
CCGATTTACCTTATTTACGGCTTCACCCCAGTCATGAATCACAAAGTGGTAAGCGCCCTCCCGAAGGTTAAGCTACCTACTTCTTTGCAACCCACTCCCCATGGTGTGACGGGCCGGTGTGTACAAAGGCCAGTGGCCTTCACCGTGGCATTCTGATCCACGATTACTAGCGATTCCGACTTCATGGAGTCGAGTTGCAGACTCAATCGGACTACGACGCACTTTATGAGGTCCGCTTGCTCTCGCGAGGTCGCTTCTCTTTGTATGCGCCATTGTAGCACGATATTAGCCCTGGTCGTAGGGCCATGATGACTTGACGTCATCCCACCTTCCTCCAGTTTACTGGCGTCTCTTTGGTTCCCGGCCGGACCGCTGGCAGCAAAGGATAAGGGTTGCCGCTCGTTGCGGGACTTAACCCAGCATTTCACAACACGAGCTGACGACAGCCATGCAACACCTGTCCACGGTTCCCGAGGCACATTCTCATCTCTGAAAACTTCGTGGATGTCAAGACCAGGTAGGTTCTTCGCGTTGCATCGAATTAAACCACATGCTCCACCGCTTGTGCGGGCCCCGTCAATTCATTTGAGTTTTAACCTTGCGGCCGTACTCCCAGGCGGTCGACTTAGCGTTAGCTCCGGAAGCCACGCCTCAAGGGCACAACCTCCAAGTCGACATCGTTTACGGCGTGGACTACCAGGGTATCAATCCTGTTTGCTCCCCTTTCGCACCTGAGCGTCAGTCTTCGTCCAGGGGCCGCCTTCGCCACCGGTATTCCTCAGATCTCTGCGCATTTCACCGCTACACCTGAATTCTACCCCCCCTCTACGAGACTCAAGCTTGCTGAGTATCAGATGCAGTTGGGTTGAGCCGAGGAGTTCACATCTGGCTTAACAAACCTGCGTGCGCTTTACGCCCAGTAATTCCGATTAACGCTTGCACCCTCCGTATTACCGCGGCTGCTGGCACGAGTTAGCCGGTCTTCTTCTGCGGGTAACGTCAATGAGCAAAGGTATTAACTGCTCCCTTCTCCCCGCTGAAGTGCTACGTGAGGCCTTTAGCCTTCATACGCGCGGCATGGCTGCATCAGGCTTACGCCCATTTATTGCAATATTCCCCACTGCTGCCTCCCGTAGGAG
+
-)+&..+*-*1-'345,,+0/064*82-(./3723179610015+%0&%*''(*+*-)*)-,((-+1.77:+0116:2/215+37.(0223;9*+,-3.,/15:98533611/1,,-/122/373:(3,0)(+''$%$,*+,888:55002:9///-6+(*--.2'-/336669<866688;7+---',,338:8;57(*/345,;49585721254411./38634664571,-//9//-/.2,-')+/-1+01:3843;4*+,--0658+.,+,/00.-*$'&.('(*+,*/78101*)3769+,++-),((',-8572&('(*(.30;47.1()*7:2-.+7+))++65286'/2:886+6304858421-2--/%004)/277/*15,//**((+1425;262;82*,)2).0+)'+).7++(+)%2'(+-3466668,8139;5801*%*-/50162-,2/9;;5:/++1+2/01292278:9875239953423.1696:7::74448;75:.5(6,:85:63516.+,/0;211110;59;,+-..1118/18-/-5.0.3,43/87/+/58252/./67.-.8:;)302332-)+(++).+,+685(1694:9685.7*+%*).02,000/11-5'./(*)/549/2-3/-$''*)7/5(0*,-23632681810(+,,+-,.5/9768;0170/00.,93572/3<1.2615.)'/2/16596**+48889/1299<99:0*).::312/3037789/-1-&,*).*01/2*+.:9661'33547<75255250//.4..,-/80876978682.35767.&-(--4+.)*)*,-1/%&(+:;5112101)-*$.9541(000,'+-$(,7*')-0131&0-40:07;817//06999//-99/0-0/+)*+.27;7210420213317/,)-53019-7,1.,6;6304/01:82,*'*,(++8+..7(*4()22793--0.6800::794020023/4/&*&))+0.//3(/-29,603*+:3/+88023(/()(#$&%&'*/1,+3*$$%&+-538+*'()--70,.184746456&-+*+7(351;90.8+'/))-/90--3,266'+--10//0,14+,835**'
@c1b8ac3d-92f9-426d-8e61-4184f430f963 ch=9 read=25530 start_time=2019-12-13T05:52:47Z barcode=BC01 runid=2c9cf7bc05858273f10e7d7ec552fc0bd742dc3e
CTCCTACGGGGTAGCAGTGAGAATATTGCACAATGGGCGCAAGCCTGAAGTAACCAATACCGCGTGTATGAAGAAGGCCTTCCGGGTTGTAAAGTACTTTCAGCGGGGAGGAAGGGAGTAAAGTTAATACCTTTGCTCGTGACGTTACCCGCAGAAGAAGCACCGATAACTCCGTGCCAGCAGCCGCGGTAATACCAGTGCGCAGCGTTAATCGGAATTACTGGGCGTAAAGCGCACCTGGAGCAGTTTGTTAAGTCAGATGTGAAATCCCGGAATATTAGGGAACTGCATCTGATACTGGCAACTTGAGGTCTCGTAGAGGGGTAGAATTCCAGGTGTAGCGGTGAAATGCGTGAGATCTGGAGGAATACCGGTGGCGAGCGGCCCCTGGACGAAGACGACGCTCAGGTGCGAAAGCGTGGGGAGCAAACAGGATTAGATACCCTGGTAGTCCACGCCGTAAACGATGTCGACTTGGAGGTTGTGCCCTTGAGGCGTGGCTTCCGGAGCTAACGCGTTAGAGTCGACCGCCTGGGAATACGGCCGCAAAGGTTAAAACTCAAATGAATTGACGGGTACCTGAAAGCGGTGGAGCGTAATGGTTTAATTCGATGCAGCGCGAAGAACCTTACCTGAATCTTGACATCACGGAAGTTTTCAGAAGTGAGAATGTGCCTTCGGGAACCGTGAGACGGAGTGCTGCATGGCTGTCGTCAGCTCGTGTTTGTGAAATGTTGGGTTAAGTCCCGCAACGGGCGCAACCCTTATCCTTTGTTGCCAACGGTCGGCCAGAACTCAAAGGAGACGCCAGTGATAAACTGGAGGAAGGTGGGGATGACGTCAGGTCATCGCTGGCCCTTACGACCAGGGCTACACGTGCCACAATGGCGCATACAAAGAGAAGAAGCGACCTCGCGAGAACCAAGCGGACCTCGCAAAGTGCGTCATGTAGTCGGATGGAGTCTGCAACTCGACTCGACGAAGTCGGAATCGCTAGTAATCGTGGATCAGAATGCCACGGTGAAGATACGTTCCGGGCCTTATACACACCGCCCGTCACACCATGGGGAGTGGGTTGCAAAAGTAGGCAGCGCAACGCTTCGGGAGGCGCTTACCACTTTGTGATTCATGACTGGGGGTGAAGTCGTAACAAGGTAACCGGAGATAGGCGACAGGCAAGTAGAGTTAACACAAAGGAACACCGACAACTTTCTTCAGCTTCCAGCAATACGTGAAAAAAAAAAAAAAAAAGA
+
,1.++-0,4,'$&**)(()$-&-)'.)((),3:33:/+(&*/)/92*'+#$%%%',&*'29.0122236657..2.42:879(064/8-./:3..--405.-*(*-3,).,/5)5.%(),9()')*-*045/86..00$*&(+,/2..;-,+)((-'*,'),-2%&))*++444668621,+(8//0-0*-,*)-+&(')+%&'',-/21403.-/+5+233..'%%*)-,)(&*&(.,..&(**4581*-..--..%((('(&)**)+//&()(((*'%(()))-1111114011226352/3(())*,1-1100-,(&,026--0,3.3-2,020048978973(.0)*.:9*+*-//+50-02*4..27/.+/*)))**'0/;40'4487040..10024547'0$'#&&'),)***-/6.),/46/1)77.6/0+3348<8147442556././1214550/*,*01141214245.6.--507+,1//097336.+*)+*.,0-5*+7655-5.-&&&(.-/18.2/)),)%%&(+.958)++5)28299;;97784<9460819178,)(('-''(-,*,.34537-//$+(/,4:7<8899:1/.//20,0*0-/6*-*0),++1934,01(,+**/621&+/0,3-/:;82)(+(((,++0.-&6&(33441;9685510**,,3(/%()33***((.1135::77:/014379519.-..024035<69/5/4..*33*)21,7(,&*((03291/501170::,1.,-*-'-/305)/..((&-,/6*:3*-(,+++-)',++,-08;5880-1-*,-*-.59838564314(%),/551(,+(&**((((*1249423352.,&))*,55.+1.-6:3//224574*()'-+&)(),./450344.-(,*2)*))+0;76:55()0:1./37574'/&&',.5(8+,.,*,-/378/.00035*)(%%&#'*)*.+8/845./(&1017441887757-,/93053+-0--++-'.2573649*&/%-%&'%&+,./,1951;+*-,+++-5180/.)%(*-2+./--44/('*)+,&''*%'&*%$(3*608+&---(*//141,+96,,5589:6+)(++),+*&%+((-)+,..06764,6/0:993,.(**-1.349:.28941)+)(%&.-/..00/3/')((.68:88867.+67*,4.''(+0-(-'3/:333+/'*),11//1/10110/-*#%
@11bcd71d-6a35-461d-ab35-d8310efb5044 ch=221 read=54185 start_time=2019-12-13T05:52:31Z barcode=BC01 runid=2c9cf7bc05858273f10e7d7ec552fc0bd742dc3e
CCGGTTACTGCTTGTTGCGACTTCACCCAGTCGCAGATCACAAAGGTGGTAAGCGCCACTCCCGAAGGTTAGCTACCTGCTGGCTTTTGCAACCCACTCCCATGGTGTGACGGGCGGTGTTAACAAGGCCCGGGAACATCATTCACCGTGGCATTCTGATCCACGATTGCAGCGATTCCGACTTCATGGAGTCGAGTTGCAGACTCCAATCGGACTACGACGCACTTTATGAGGTCGCTTGCTCGCGGTCGCTTCTCTTTGTATGCGCCATTGTAGCGTGTGTAGCTAGCCCTGGTCGTAAGGGCCATGAGTGATGACGTCATCCCACCTTCCTCAGTTTATCACTGGCAGTCTCCTTTGAGTTCCAGCCGGACCGCTGGCAACAAGGATAAGGGTTGCGCTCGTTGCGGGACTTAACCCAACATTTCACAACACAGAGCTGACGACAGCCATGCAGCACCTGTCTCACGGTTCCCGAAGGCATTCTCATCTCCTGAAAGCTTCCGTGGATGTCAAGACCAGGTAAAGGTTCTTCGCGTTGCATCGAATTAAACCACATGCTCCACCGCTTGTGCGGGCCCCCCGTCAATTCATTTTGAGTTTTAGCCTTGCGGCCGTACTCCCCAAGGCGGTCGCGCGTTAGCTCGGAAGCCACGCCTCCAAGGGCACAACCTCCAAGTCGACATCGTTTACGGCGTGGACTACCAGGGTATCTAATCCTGTTTGCTCCCCACGCTTTCGCACCTGACGTCAGTCTTCGTCCAGGGGCCGCCTTCGCCACCGGTATTCCTCAGATCTCTACGCATTTCACCGCTACACCTGGAATTCCTGCCCCCCCCCCTCTACGAGACTCAAGCTTGCCAGTATCAGATGCAGTTCCCAGGTTGAGCCGGGGATTTCACATCTGACTTAACAAACCGCCTGCGTGCGCTTTACGCCCAGTAATTCCGATTAACGCTTGCACCCTCCGTATTACCGCGGCTGCTGGCACGGGTTAGCCGGTGCTTCTTCTGCGGGTAACGTCAATGAGCAAGGTGTGCCCCCACTCCCTTCCTCCCCGCTGAAAGTGCTACACAACCCGAAGGCCTTCTTCATACGCGGCGAAACGTCCAGGCTTGCGCCCATTGGTGTAATATTACCTGCTGCCTCCCGTGCGG
+
110412-*&&)-7,/4%.037:<917-.(..7%&%%121/023))'',0/*'()'.2%'),11*+2+3))$&%(%(('$*-''&+./,111-554&')/94%((508665642810,)'&*+2-53567&(,4--*)'&&&,1*+-4,/1/..8;6//.-0((++061-0),/./49482)01;1::8-)))*&&4*0,//3,+,+%0'+1'3,55422*10/)-0-:00-/21-4)+..,,,0&')))++.8.884783*+*--/0*3(-**'%)*+410+*''($'(86402:;8673/(3787*+'$&((((&)+08/,.,30+.80;8927()+;723689:13---2;7:63;;2,-.))'(*43285;951127260621.5/775)0201*-*-08191017<:67060,+(',0-3276,.1//+)*'(%%../14950--2/0746331017/34466277<9:22-+,+00167<5354631/&''()(&(-0-/*.-91:78136,.6;367498+,6.988:822/11./289030123;79<320214452/22.-5+-/76)+74/675*'*+.5-6-*.32(-++6::()%2*4--,0282/3,./.8:.*(.01*6++$%%(*-21-336)5'/)*0-/.69.8)+%04-++-5:4914**$'*,8083667499+++1--44;78757:66:84558758677584<:130746+()(*/12+01/5:41-10,----26;54/7-,2941),.165;57:;67535334;2$#'$(,-,-36.75869<<-/0:.15,.&/2.2.,0,:+..)11123-*0/-+-.)-+.3357910-,10-33%/122:112313455<58+,491:10-30)/1/*489.*(*+02111235457;8:;69;784332//,//,+2.12-+-0051525*,25,3('(%$%&%047324),027*3:43242577.7*('+,73./++-/&43/130,/1/633/53/.6223,1,+),(017+4.&-&'*--,#&(2<31:7833:30-87570*(+*('&&*---1.*'*(2+3016.'),)*')''('(%*,$(%'),(45*2+&)1.41(*.-'+&,-0,*('%++(//400,)19)&6(*,+
@8de38422-5ddc-407e-9446-32a4f51af006 ch=38 read=89822 start_time=2019-12-13T05:51:31Z barcode=BC01 runid=2c9cf7bc05858273f10e7d7ec552fc0bd742dc3e
TTCTTCGTTCAGTTACGTATTGCTGCTGATATTGCTCTACGGGAGGCAGCGGTAGAACAATGCACAATGAAACCTGGAGTGGCAGCACGCGTGAGTGATGAAGGTTTTCGGATCGTAAAGCTCTGTCTTTGGGGAAGATAATGACGGTACTCAAGGAGAAGCCACGGCTAACTACGTGCCAGCAGCCGCGGTAATACGTAGGTGGCGAGCGTTATCGGATTTACTGGGCGTAAAGGGGCGTAGGCGGATGATTAAGTCGGGATGTGAAATACCCGGGCTCAACGGGTGCTGCATTCCAAACTGGTTATCTAGAGTGCAGGAGAGGAGGTGGAATTCTAGTGTAGCGGTGTTGAAAATGCGTAAAGTCCAGGAAGAACACCAGTGGCGAAGGCGACTCTCTGGACTGTAACTGTGCTGAGGCCCGAAAGCGGTATGGGGAGCAAGCAGGATTAGATACCTGGTAGTCCACGCCGTAAACGATGAATACTAGGTGTGGGGGTTTCAACACCGTGCCGCCGCTAACGCATAAGTATTGCTGGTACGTTATAGATTAAAACTCAAAGGGGTGACGGGGACCCGCGCACAAGTAGCGGAGCATGTGGTTTAATTCGAAGCAGCAGAACCTTACCCTTGACATCCCTTGCATTGCTCTTAATCGAAATCGCTTCGGGGACAAGGTGACAGGTGGTGCATGGTTGTCATCCAGCCCGTGTCGTGAGATGTTGGGTTAAGTCCCGCAAGCAGGCGCAACCCTTGTCGTTAGTTACTACCATTAAGTTGAGGACTCGCGAGACTGCCTGGTTATGGGAGGAAGGTGGGATGACGTCAAATCATCATGCTATATGTGTGGGCCTGCACGTGCTACAATGGCTGGTACAGAGGATGCAATACCGTGAGGTGGGCCAAACTTTAAAACCAGTCTGGTTCGGTTGTGGCTGAAACTCGCCTGCATGAAGCTGAGTTACTGGTAATCGCGAATCAGAATGTCGCGGTGAATACGTTCGGGTCTTGTACACACCGCCCGTCACGCCACGTGAGGTTGTGCGAAGTCCGTAGAGCTAACCGCAAGGAGGCAGCGGCCGAAGGTAGGGTCAGCGATTAGAGATTGAGAATCATGTGGAGTAACCGG
+
#*'(+)+.57-0**(-)+,-300388//.+,0-,-84003.67+-2../4&+/)+)'%'&**0/,5+*+&*(),'(&&$$%%&%$$#$%$'/))$%&')++/031962/0514:896;30125:99-9:1+'/-)+(0-/712195:64695/.)0*&(&(/:0.1.,,21//+.-1-.:41.-(/63/./+1)*+7311-2,161(*),069414&.%+,)')+,14654580)242/35*,030778:,/++'((&+:870+,+*9:6+30)+38742*'&'-0712210-0612,13-..31601/.-**-.06-450&'*+&(''.-3+2+.'*,251'-,)-'&''(/750/138,11&''&%$,2+2-+//14:///*,+,-/'-.2410/,,*+501'*.1520'##$$((0-.-(&'''&%(%'()%,.+'+/3;)1,(*&4*+*312.4,,+//0.4/)*.26336814/,0+*,+&'''*3(-)(,56.*8-6+0(&*)'.257/17+013655320.*(+'0*&&&))*'+)'(&%%&-+00;;;55157*)*)%**.3+5;74/6.+-)/141-.0-..,4+).,/--/53;;3:583)*2,-(&$%'+.,-3+&+*'&.+/3020+(&((*,1-%+)(,,+,230.+*(+&'('*(+2,543)/,/157137-3.-,.*+'**4.2--0-))+.4.+..4421+'+01659578691/++27,)+3*%+&&2.(+(%179+8,-.54721.8--,/4:/190//170,15353+'&')-/5989-)-*(+()%)/*(,*,+,.(/3./558587774/12::56.+')-120510275240$+)+*23794:8;7563756223+*)*(-.02663276386.)3/1+(*60;1.3:..:<:/:8751*,+--90304,+*,,-/0;60177::7()'*).,''),),.:...+//196611/-7386//6575426/50)*63-/*//3&.3333:540.--+1847:73-,+,+51(''%&$*))(&%$'&))*,.')(&%&'((-++*125405+-0-,1,.//--,6'/*-*1-+-/)/+'2)%()*),1))&'&+,))%%$%#')/;:;8:
@917458a8-5d9c-43f7-a35d-feb164a90ec9 ch=117 read=119800 start_time=2019-12-13T05:51:30Z barcode=BC01 runid=2c9cf7bc05858273f10e7d7ec552fc0bd742dc3e
CTCTACGGGAGGCAGCAGTAGGGAATTTTCGGCAATGGGGAAACCCTGACCGAGCAACGCCGCGTGAAGAAGGTTTCGGTTGTAAACTTCTGTTATATAAAGGAAGAACGGCGGCTACAGGAAATGGTAGCCGAGTGACGTACTTTATTAAGAAAGCCACGGCTAACTACGTGCCAGCAGCCGCGGTAATACCGTAGGTGGCAAGCGTTATCAGATTATTGGGCGTAAAGAGGGGCAGGCGGCAGCAAGGGGTCTGTGGTGAAAGCCTGAAGCTTAACTTCAGTAAGCCATAGAAACCAGGCAGCTAGAGTGCAGGAGAGGATCGTGGAATTCCATGTGTAGCGGTGAAATGCGTAGATATGGAGGAGGGAACACCAGTGGCGAAAGGCGACGATCCTGGCCTGCAACTGACGCTCAGTCCAGCGTGGAGCAAATAGAGTTAAGATACCCTATTAGTCCACGCCGTAAACGATGAGGTACTAAGTGTTGGATGTCAAAGTTCAGTGCTGCAGTTAACGCAATAAGTACTCCGCCTGAGTAGTACGTTCGCAAGAATGAAACTCAAAGGAATTGACGGGGCCGCACAAGCGGTGGAGCATGGTTTAATTCGAAGCAACGCGAAGACCTTACCCTACACTTGACATCCCTTGCTCTTAATCGAGGAAATCCTTCGGGGACAAGGTGACAGGTGGTGCATGGTTGTCGTCAGCTCGTGTCGTGAGATGTTGGGTTAAAGTCCCGCAACAGAGCGCAACCCTTGTCGTTAGTTACTACCATTAAGTTGAGGACTCTAGCGAGACTGCCTGGGTTAACCAGGAGGAAGGTGGGGATGACGTCAAATCATCATGCCCATATGTGTGAATACACGTGCTACAATGGCTGGTACAGAGAGATGCAATACCGCGAGAGTGGGGCAAAACTTTAAAACCAGTCTCCAGTTCGGATTGTAGGCTGAAACTCGCCTACATGAAGCTGGAGTTACTAGTAATCGCGAATCAGAATGTCGCGGTGAATGATCCGGGTCTTGTACACACCGCCCGTCACACCATGAGAGTTGGCAATACCCGGGAGATCCGTGAAGCTAACCGCAAAGGAAGGCAGCGGCCAGAAGGTAGAGACCAGCGGTGGGGTGGAAGTCGTAACAAGGTAACCGG
+
'(-+,//95-/51&++&''.&,,')*05/05;:99834-&,1147(*./2/-+'-2.213;475(+,)(-,(,+8.(&3,+'%)-)/198:.8*&%()27-+)*,.276053(41115,4,.4/.;:/.-5+)*'(,1*)('&***)4-6,(+,*&)+-.-1/./.*+,./4,61/,-+,/./-0-,-1-..3-/0*'*.-+,*&+/110/2.+)/+%,(78976491)'&*32/.+1445:-*++,,)04,//-./00..151120),*0(((),*'(*'%'+6;3:;74-*,+02746;:-.--,-+--54284+-+04-..086-/-/1.60223+%$(&)(,*-1.+/123.++1*++/.3/))/-/11/06014491/37,112398000*))),294475/)**+93314(**8''%''0-*%%*8:<:1-(),0,/,+*),,*'$*&%'.20,036836,10++-,+&(*)*162)+*+.080;:8990;204<:869232330.3.1.;4309121.1.105:+0742'+,*197714+*'+)5)06668;:76705,,,,.75332.24+++$&(+.6(638889.-+%%'&$('+3.76+0,'+75655..,(*-314,.,)'()))**,,.1/5,)-*%(*+,2-&,,('()*/+*.()*+09:5.61-,-,,/0+0,-7:987776190,/6333*5633,,,28/:2339:/;.7430:-5+&*'*'&+.44)(+,.352619-),-2862;1007/..-3903293-/1**,8-65/'$%&(./45847745;3220/.00*3+01.501.,364176650+.6:,--966'.$))&$-+.-1+)*'&#%&&+++1453124107203873,2**+**,01+:,++22))))&%'--1+(,(27,03621::629747752((*-:.)3&2*'+*-32454;833630.##$%*0-80002,('4,,+2211/7..-5/-9476579889;57483)*0*''(-)(170-//./0/+--0868:52432335;8634)%+.5-5./8112;+0./'(./793-+,.'(*,7-54627(.*,')&$&(''**/$'.+,210/&')'&.-126439:/+3/-''*--248012.501986,8
@07c30e20-de09-4e6c-a938-b7eb0031cb94 ch=165 read=123280 start_time=2019-12-13T05:51:12Z barcode=BC01 runid=2c9cf7bc05858273f10e7d7ec552fc0bd742dc3e
CGGTTACCTTGTTGCGACTTCACCCCAGTCATGAATCACAAAGTGGTAAAGCGCCCTCCCGAAGAGTTAAGCTACCTACTTCTTTGCAACCCCTCCCATGGTGTGACGGGCGGTGTGTACAAGGAAGGCCGGGAACGTATTCACCGTGGCATTTGATCCACGATTACTAGCGATTCCGACTTCATGGAGTCGTACGAACTCAATCCGGACTACGACGCACTTTATGAGGTCGCTTTGCTTCTCGCAGTCGCTTCTCTTTGTATGCGCCGTTGTAGCACGTGTGTAGCCCTGGTCGTAAGGGCCATGATGACTTGACGTCATCCCACCTTCCTCCAGTTTATCACTGGCAGTCTCCTTTGAGTTCCCGGCCGGACCGCTGGCAACAAAGGATAAGAGTTGCGCTCGTTGCGGGACTTAACCCAACATTTCACAACACGAGCTGACGACAGCCATGCAGCACCTGTCTCACGGTTCCCGAAGGCACATTCTCATCTCTGAAAACTTCCGTGGATGTCAAGACCAGGTAGGTTCTTCGCGTTGCATCGAATTAAACCACATGCTTACCGCTTGTGCGGGCCCCGTCAATTCATTTTGAGTTTTAACCTTGCGACCGTACTCCCCAGGCGGTCGACTTAACGTTAGCTCCGGAAGCCACGCCTCAAAGGGCACAACCTCCAAGTCGACATCGTTTACGGCGTGGACTACCGGGGTATCTAATCCTGTTTGCTCCCCGCGCTTTTCGCCTGAGCGTCAGTCTTCGTCAGGGGCCGCCTTCGCCACCGGTATTCCTCGAATCTCGCATTTCACCGCTACACCTGGAATTCTGCCCCTCTACGGACTCCGGCTTGCCAGTATCGATGCAGTTCCCAGGTTGAGCCAGAGGTTCACATCTGACAACAAACCGCCTGCGTGCGCTTTACGCCCAGTAATTCCGATTAGCCTTGCACCGTATTACCGCGGCTGCTGTGGCGCGGTTAACCAGTGCTTCTTCTGCGGGTAACGTCAATGAGCAAAAGGTATTAACTTTCTCCCTTCCTCCCGCTGAAAGTACTTTACAACCCGAAGGCCTTCTTCATACACGCGGCATGGCTGCATCGGGCTGCGCCCATTACAGTACAATATTCCCGCTGCCGCCTCCCGTAG
+
6%4.4-,.,-.&+%,-0*)(%(.9:4+017572070/1457,+,180:9()115:82-1-*)(&%((3,4).48983136<15::251/1;6+*.97/0:;:8/---09;898422/.)+*(((+)+-61-:66530,(+,).1928431/.4+,0635,-,,7/,*-+-..15;52--//97101,((**(+%/)(54323541)3/48654856+/%),33-/-))++0./),)$%)&+-7,0*+/*+//./,(25(&()*+667:.7+*%-../10/11./455;3/036224/+/56572/..0--/-./1249:;14.0*/265.5*++++0<,-18.23485457667..54313770,('.26/:8:;44437653459/,4-80,*%+,1*.(((--.6/-+25.///-**)(+.,0/:3///2,.-435700000622/0290660++*#&*)*.665344;86/1-+*./1/,,.096/2254961-+,0/+.40/12*'//0003/-54:114-2'1,77:=9684.7%#&(+001.2.<8<<1100**(0)02/),(&)..-2/075/+/4595:50598+./)7;</694517--,+15/1/0+258)*412,46768-7-7,1,.04456*,/0+0(,/&)*2;8:27,/6-)$&.-,0-,*221755/4245/40-'()/-2:9;78717-'520.01854755524.;8-/149;2&,,*46:,.'-,(-1/65993610,41689,+170-11668<;6:5-152;767<7245*)9/)1.*5/9:/*.82,,,,,+4)%&-/&.*+,'242.04767//0477(')./214:2010/*(+//2/7/:.41-/080//6/2$(#***4*'--0631/),818;+05),+$&)-/40-.3:925283+&+*2+5/90/(2&%#%'*).-.06,---;1+-)%'1155653%'30/***(+-'%&*04/01;08;++++578.169584150017-982'.*../8-'(((%(./:2,556,30-(33..0+)+00174,.//36,+/6,4,37;8:<:561,(+',(+*%+&+*.+//06&1+)/).32;5,0-&*'+,.-+//01/:8/(66687103,46*,9/1
@10de6423-3f1c-4b6d-a801-6734f9f3dd08 ch=69 read=65436 start_time=2019-12-13T05:50:37Z barcode=BC01 runid=2c9cf7bc05858273f10e7d7ec552fc0bd742dc3e
CCGGTTACCTTATTTACGACTTCACCCCAATCACATCAATCCACAGCGGAACAGCTCCTTCCTTGCGGTTAGGCCACCGGCTTCGGGTGTTATCAACTCTCGTGGTGTGACGGGCGGTGTGTACAAGGCCGGAGGCAATATTCACCGCGACATGCTGATTCGCGATTACTAGCGATTCCAACTTCTTGTAATCGAGTTGCAGACTACAATCCGAACTGAATGGTTTTATGGGTTTTGCTTCACCTCGCGGCTTCGCTTCCTCTGCACCATCCATTTGTAGCACGTGGTAGCCCAGGTCATAAGGGGCATGATGATTTGACGCCATCCCGCCTTCCTCCAGCGTCAACCCAACATCTCACGACACGGGCCGACGACAACCATGCACCACCTGTATCTCATATAGCTATCTGCCATCTCTGGGGCCTTAGGTATGTCAAGACCTGGTAAGGTTCTTCGCGTTACTTCAGATTAAACCACATGCTCCACCGCTTGGGCCCGTCAATTCGCACAGGTTTCATTCTTGCGAACGTACTACTCAGACGGAGTACTTATTGCGTTAATACGGCACCGAACTTTGACATCAACGCCCAGGTACTCATCGTTTTACGGCGTGGACTACTAGGGTATCTAATCCTATTTGCTCCCCGCTTTCCGGGACTGGCGTCAGTTGCAGGCCAGATCGTCGCCCTTCGCCACTGGTGTTCCTCCGCTATATCTGCGCATTTCACCGCTACACGTAGATTCCACGATCCTCTCCTGCACAAGCTGCCTGGACCGCAAGCTACTGGAAGTTAAAGCTTCCAGGCTTTCCGCCACAGACCCGCCGCCTGCTCCTCTTTACGCCCAATAATTCCGGATAACGCTTGCCACCTACGTATTACCGCGGCTGCTGGCGTAGTTAGCCGTGGCTTCAATAAAGTACCGTCACTCGATTACCATTTCCTGCCAGCCGCCGTTCTTCCTTTATAGCAGAAGTTTAATCCGAAAACCTTCTTCTTCACGCGGCGTTGCTCGGTCAGGGTTTCCCCATTGCCGAAAATTCCCTACTGTGCCTCCGTAGGAG
+
540/70-1*,,)00&&,,*/074,0.-(1*,++'*/828043''&&**+/**)---,--1,)**++3202)567;2317.,020090/,5/..//*,+.-/,8/00,()(*,57-2-,+3--).+0/.4.',(.+5180/0:647967578489:::93..*,0/22//1,*((',+0)+%+/1281/0+%.+-..5;+/64323/45:/8++033)-+*',3,7:/*.251-./+$'./3(*2.0361512;0-.4,33/03-,*-207785-6,+*+/-&*,,&)))'21)(,4-,(++1(26/2+**+,**-3.)*012<0,02,&11,2.6*,1$#$#####1/,--/332-,&'(()&-&*.17856206547<60..-1314322455313&),1+4555,+&#&((./6412/&&&$%$%+*++-)++-+002:300*1-(*2967<:86/3.%.877-+0.8,725202282233/+3.-&'$'*-)4+(-/-2391$%$'%*21;43320+/,./+'+.,,-,.')+.')&.)*&'&%'4(*15012110+(&,$---565//-./,-.5/2/+*+'1,((,()&(*+*,//88:.%(&-)*,.8./2)0.+++./127.21024-(03*)30542-(*+2-0.0:774),&)*()-73<122817110675274+,'%%$$&(,+0042(++0-))./&&)+-2433*0./,093137825611.0(0&/''1**%')-.2-,*'($%#%$$'*&(+,-.+--((&#%&,$'(&(**+'&'+-,0.&'(.(+*.4-3:.-&$*+')**)-'$#%%&-6....01))+0+*3,61+,-,++014,2.6151-+)0(%1,(,-75706132.150204002769-+,,,61900180.2.,+.&&%$*,*%(+-9582''*.%&,&-19/27662.*%#'#%'(053:;3,--*'*(&&&$$'&)*(0/)'2./+*-35-523438561;3+-,,0//+-,))-./8/2'*7)17---)(&*.-2831(,.+,03,'+,('+))'(-4-0.5.+*
@8398171a-a3ff-49ee-9952-c465483b7f4f ch=138 read=74354 start_time=2019-12-13T05:50:11Z barcode=BC01 runid=2c9cf7bc05858273f10e7d7ec552fc0bd742dc3e
CCGGTTACCTTGTTACGACTTCACCCCAATCGCTGACCCTACCTTCGGCCGCTGCCTCGCTTGCAGTTAGCTTCACGGACTTCGGGTATTGCCAACTCTCATGGTGTGACGGGTGTGTACAAGACCAGAGACATATTCACCGACATTCACGATTCGCGATTACTAGTAACTCCAGAAAGCTTCATGTAGGCGAGTTTCAGCCTACAATCAGACTAGGACACGGTTTTAAGTTTGGCTCCACCTCACGGTATTGCATCTCTGTACCAGCCATTGTAGCACGTGTGTAGCCCTACATAAGGGGCATGATGATTTGACGTCATCCCCACCTTCCTCCTGGTTAACCCAGGCAGTCTCCTTCATCCTCAACTTAATGGTAGTAACTAACGACAAAGGGTTGCGCTCGTTGCGGGACTTAACCCAACATCTCACGACACGAGCTGACGACAACCATGCACCACCTGTCACCTTGTCCCCGAAGATTTCCTCGATTAAGAGTAATGCAAGGGATGTCAAGTGTAGGTATTAAGGTTCTTCGCGTTGCTTCGATTAAACCACATGCTCCGCTACTTGTGCGGGTCCCCGTCAATTCCTTTGAGTTTTAATCTTGCGACCGTACTCCCCGGGCGGAATGCCAATGCGTTAGCGGGCGGCACGGAGGTGAAACCCCACCACCTAGTATTCATCGTTTACGGCGTGGACTACCAGGGTATCTAATCCTGTGTTGCTCCCCACGCTTTCGAGGCCTCAGCGTCAGTTACAGTCAGAAGAGTCGCCTTCGCCACTGGTGTTCTTCCTAATCTCTGCATTTCACCGCTACACTAGGAATTCCCTCTCCTCTCCTGCACTCTAGATAACCAGTTTGGAATGCAGCACCCAAGTTGAGGCCGAATTGTTTCACATCAATCAATCGCCTACGCTCCTTTACGCCCAGTAAATCCGAGATAACGCTCGCCACCTACATTATTACCGCGGCTGCTGGCGCGTAGTTAGCCGTGGCTTCCTCGCTGGGTACCGTCATTATCTTCCCCAAAGACAGAGCTTTACGATCGAAAACCTTCATCACTCACGCGGCGTTTGCTGCATCCGGGGTTTCCCCATTGTTGCAATATTCCCCACTGCTGCCTTAGGG
+
61*0071287:237112279<7.620+,2-1**,**/:201505;8/:09/4337964**2+,-6967/-,+.*'-.2/3727,,-10.9/082*+)**/.22/2255672*)%)-23-1034599%%(*,3**(.243-0-)-072/$%&'+0-,/2048212+*,*'-.3+)&+,)'+-1521-)#*%$&'),66545774576;78()(,'%+300*-.*/:<-89.0<020947925:99235;9849344853122479<.//</961*+)*)-./14**++,3*&(*,,05,176576111//494./086795:09.(*409865/,,+31821-'()/76(72-&))(1('/673-3-+.2-5,.***+000/-4066/648.-2-,1,.26521280319:3-/,0)//,,,+--141)+*('&*,01300-1247192;18+.,03-/-,.14564/42/0'%$&)(&)*43132224400'&')&+**+-23*21/38994)102315/-''&*)/00:640-(*/06./0962/00160560-.37989+,.3/0.2.105(,,-2;;4069195;4./:854/8;<+7:5314.-,/514/./.:57.,5873/6/.-)$++-(.+./--.-((*)0,+/,)&*()'(,//75.)*0,1,-)45659546656;;*1*--0/6967715/(9:30022116041,+-%*2,-/0*-(%*&'+21.*)*&0/4,++++;;467944017-0*)()*,-86<::=;:;</8880224;89/9()20/,--)&+',:;478:632,/.00+4+2-303:((+-785528563/&)*.---3,6-6-786<=5,3+++601.(+0+.-.5+*)*(34***..%/:1011157+2.,+&&/+,8979579:,.3,*32495,-.05013/-(&44897567868;67:432-5007;77:7606370/.-+)%*)..42-,,4-:;7:2310()'$%%&++/.599:9%3&)+9839:;*250.145-,/-/931-----/.894,%&/*558,226-//,*'(%,/)(++,255;')65/.9,18:+)07/.,-./1..080775)-,+-.)(%)&'/*,
@ba290d63-0baa-4058-bbe1-8cb53ec30312 ch=169 read=87539 start_time=2019-12-13T05:49:38Z barcode=BC01 runid=2c9cf7bc05858273f10e7d7ec552fc0bd742dc3e
CGATTTACGTGACCACCCCAGTCATGAATCACAAGTGGTAGCGCCCTCCCGAAGGTTGGCTACCTACTTCTTTGCAGCCCGCTCCATGGGGTGTGACGGGCGGGTGTGTACAGGCCAGGAACGTATTCACCGTGGCATTCTGATCCACGATTACTAGCGATTCCGACTTCGTAGGTCGTTAGACTCAATCGGACTGACGCACTTTATGAGGTCGCTTGCTCTCGCGGGAGTCCTTCTCTTTGTATGCGCCATTTAGCACGTGTGCCTGGTCGTAGGGCCATGATGACGACGTCATCCCGCAGCCTCAGTTTATCACTGGCAGTCTCCTTTGGATTCCGGCCGGACCGCTGGCAGCAAAGGATAAGGGTTGCGCTCGTTGCGGGACTTAGCAACATTCCTGGCACGAGCTGGCGGCAGCCATGCAGCACCTGTCTCCCGCAGTTCGAAGGCACCAATCCATCTCTGGAAAGTTCTGTAGATGTCAAGACCAGGTAAGGTTCTTCAGGCATCAGATTAAACCACATGCTCCACCGCTTGTGCGGGCCAAATCAATTCATTTGAGGTTTTAACGCGGCCCGTACTCCCAGGCGGTCGACTTAACGCGTTAACTCCGGAAGCCACGCCTCAGGCTGCCTCCCAAGTCGACATCGTTTACGGCGTGGACTACCAGGGTATCTAATCTGTTGCTCCCCACGCTTTCGCACCTGAGCGTCAGTCCACGTCCAGGGGCCGCCTTCGCCACTGGTATTCCTCCAGATCTCTACGCATTTTCACGCTTTACACCTGGAATTCTACCTCTCTACAGGACTTAAACTGCCGAAATTATCAGATGCAGTTCAGGTTGGCAGGCCCGAAGTTTCACATCTGACTTAACAAACCGCCTGCGTGCGCTTTACGCCCAGTGTTCGTTAACCTCCATTACCGCGGCTGGCACGGGTTAGCCGGTGCTTCTTCTGCGGGTAACGTCAATGGGCAAAGGTGCTTCTCCCTTCCTCCCCGCTGAAAGTGCTACAACCCGAAGGCCTTCTTCATACGCGGCGTGGCTGCATCGGGCTTGCGCCCATTGTGCAATATTCCCCGCTGCGCCTCCCGTAGGAG
+
*(&02)&%&$''./*236*'*,,**+(1-.-/0+*-,4+'%'&*--,0,((),*.)-(**-+2**$%3/1495'*%&11,)''.,%,(..((,$(*.*0.+/2**)-'%%$'*2.;3.--+.7808///8:576855686+-/446+--.25//++**)*1/-++&/17301+..(&&+(#&*(-318/2-30-+---++$(),0''%&(+')&(+2./3644-,)+(%'+,,+4(+)*33-*)*('*.-269(')('--+'''((/068801,(-2/:51/.+)*+(065-,)'.1-%1('+0+/-.0;8122645,0-.06435.,3-,,(6+3/'+,,/1240./3291.%018(4-9988)6//1.02822*2,*'-37.+,++$/--5+2-0&%$#''++/230/%.+--.045398+***&,%&%..05'*&-*50.+'')))(&*+./.7:8544235//+((,<98750*$*'+--,.139135531*1-588:2&*%&$)'''+,/5;38;/0154554.+01/33:230/+0)(+#$%)*4-01.,/8.*))*0;;/.--$%&')*+)3033/65-.4-2,,,4/,*+/.,-.+.-)'))/73/0-*25//02665(01-,0-/,,+'--./-/((+/00372**&,--78;8876791/+)--04--90/%&-3'*//590(,*-29:*%&$&')((06569431)&''(/6*(12923-()&(.,149.00*0()-,2'*/''(-..3311224.388+-*,&))+()+43944.8-5/,,(-.'*+')-1&..-1142-'(%(2)''%&,*./563454427616.0241+/+&(0**&%(%&+<20,-,*+*+(*-01337433846966743./)+122/0)))%&%'&(-$'*)'%'&'+'$%''.511/'&$&)(&.(04340.14)87/00;09510+0*22/346.44+2,.&*,-5**&*&()4+,16,-61752:<6,/2-,0+,(((-%)---0.-.3153:7<67::9:11..,+(%&&'-,*,,.-&0.-05&))/70(-6,.(5/:/---,57+$'''(&(,-25,,2,4'+'
@502068d4-6ebb-4e1d-aa2f-e76f67393360 ch=106 read=103447 start_time=2019-12-13T05:48:45Z barcode=BC01 runid=2c9cf7bc05858273f10e7d7ec552fc0bd742dc3e
TTGATGTGCTGGTTCGGTTGCGTATTTGCTGGTGCTTTGAAGAGAGTTGTCGGTTGATAACATTGTTAACCTGCGCGCAATGGCTCTATCTTCCGGTTGCCTTGTTGCGACTTCCTTGCCCCAATCGTCTATCGCCCAGGCGGCTGGCTCCCAAAAGGTTACCTCACCGACTTCGGGTGTTCCCTACAAACTCGATGGTGTGACGGGCGGTGTGTACAAGGCCAGGAACGTATTCACCGCGGCGTGCTGATCCGCGATTACTAGCGATTCCGGCTTCATGCAGGCGAGTTGCAGCCTGCAATCCGAACTGAGAGAAAGCTTTAAAGAGATTTGCATGACCTCGCGGTCTAGCGACTCGTTATTACTTCCATTGTAGCACGTGTAGCCCAGGTCATAGGGGGCATGATGGTTGACGTCATCCCACCTTCCTCCTGGTTAGCGGGCAGTCTCGCTAGAGTCCTCAACTTAATGGTGGTAACTAACGACAAGGGTTGCGCTCGTTGCGGGACTTAACCCAACATCTCACGACACGAGCTGACGACAACCATGCACCACCTGTCACCTTGTCCCCGAAGGAATTTCCTCGGTGCAGGTACAAGGGATGTCAAGTGTAGGTAAAGGTTCTTCGCGTTGCTTCGAATTAAACCACGTATCCGCTTCATTGCGGGTCCCCGTCAATTCCTTTGAGTTTTTAATCTTGCGACCGTACTCCCCAAGGCGGAATACTTAATGCGTTAGCGGCGGCGCGGAGGTGTTGAAACCCCACACCTGAAGTATTCATCGTTTACGGCGTGGACTACCGGTATCTAATCCTGTTTGCTCCCCACGCTTTCGAGCCTCAGCGTCAGTTACAGTCAGAGTCGCCTTCGCCACTGGTGTTCTTCTAATCTCTACGCATTTCACCGCTACACTAGAATTCCCTCTCCTCTCCTGCACTCTAGATAACCAGTTTGGAATGCAGCGCAAGTTGAGCCAAGGTATTTCACATCCCTTAATCATCCGCCTACGCTCCTTTACGCCCGGTAAATCCGGATAACGCTCGCCACCGTATTACCGCGGCTGCTGGCGTGGGTAGCCGTGGCTTCTCCAGCAGGTACCGTCGTTATCTTCCCCAAAGACAGGCTTTACGATCCGAAAACCTTCATCACTCACGCGGCGTTGCTGCATCGGGGTTTCCCCCCATTGTGCAATATTCCCCCACTGCTGCCTCCGTAGGAG
+
$$,+-,-*).'0/-.*1/0%,*+'(-''').32.')(((*)((''(1.,-/0+/(../*'&#*%&/,&((('()))&'&$'&%')-*%+*363111.2.4457)2+')-*0271%&%%,17(5+00%4//&53/22),893621-410.60(.3/*./18*2/(*&+*2/-/*)&.(-'*('(&&'),7-*)'&&*1.5/212,-,)'-0---*+37641-/+%3.../485660()+++0//-22277775//2454931*+)+,1640(.,,3945659:74952408.))(-($$(-523++,2/-()&')+(-(,.:;6<,)*+-0;93466465757458::51/-.--.02/7/&-&&'5/31&%,)')'*&'*($%$&2+**.588573/6:52/01/.20%7/(*/,,+--88-(+-+.00--)+4:18/-.)542(/5666,')*,+-./.02/.+)*..-37,%-,/1...//11/0'/2708//+,-/-0:,13:5++/)+%'&$&$%%&'-,(**-24667850/-,,((5646722266;3260466444-3+./;;6-03,*'(+32//./-.+)%$'''',.0+.2,54;::14575/5/.7;,/03;87;,&').5.//21/30617<9::.-$,$'*1*,4..,.0-/068./;;.,07/8677327.*)-+772--8061800/488+1)+-066+,(0,42.5,-(*('-*51411.---384/,-(*,/,-0./1;659*436,%)'+-&')'%)+6;1.1226;0*+,7/22::778/8*,1)),7999776./3<<12589;2,-,+58--2313754,..''*&+,6+,+-/5)*+///2866798:<87:6;656<9683*+625531345606<21-/-)*(),,2,+&'+.015))+,252550-,,/0001)+,789;89684<:4/2.-*2///$.')(-/.--9-.','+*.891054*+)'',-10401/')391147767/,761343;/'+-499/13757536606898:;3/2,..5526;47-3-//651.+((')$($&(3.73/-2.2++-)&*%1,-+-60+)$.*-/3:0567+-6-*/110522:8'///10.,38;,3-2.4498%01205341900-7,,**--,4&57-2:.--65:.()//155566503-888/(+-.05124346-.09,,,
