# Supplementary material for: De novo species identification using 16S rRNA gene nanopore sequencing
Source: PeerJ. 2020 Oct 21;8:e10029. doi: 10.7717/peerj.10029 (PMC7585375; doi:10.7717/peerj.10029)
Supplement: Supplemental Information 2 — Contains raw reads. [file peerj-08-10029-s002.zip › pass_fastq_runid_2c9cf7bc05858273f10e7d7ec552fc0bd742dc3e_228.fastq]

@f9c9282e-4b1c-43f1-94e7-cdd423d0eacb ch=2 read=27546 start_time=2019-12-13T05:36:03Z barcode=BC01 runid=2c9cf7bc05858273f10e7d7ec552fc0bd742dc3e
CCGGTTACCTTGTTACGACTTCACCCCAATCAATAAATCCCACGTAGACAGCTCCTTCCTTGCGGTTACACCGGCTTCGGGTGTTATCAACTCGTGGTGCGGGCGGTGTGTACCGCCCAGGCAATATTCACCGCGACATGCTGATTCGCGATTACTAGCGATTCCAATAGCCAGTCCGAGTTGCAGACTACAATCCGAACTGAGAATGGTTTATGGGTTTTGCTTCACCTCGCGGCTTCGCTTCCCTCCTGCACCATCCATTTGTAGCGTGTGCGCCCAGACATAAGGGCATGATGATTTGACATCCCCGCCTTCCTCCAGCTTGTCACTGGCAGTCTCATAGAGTCCCAACTTAATGATGGTAACCTAACGATAAGGGTTGCGCTCGTTGCGGGATAACCCATCTCTGACACGGCCTGACGGCAACCATGCACCACCTGTATCTCGCATAGCTATCTCTCCATCTCTGGAGCCTTTATGAGTATGTCAAGACCTGGTAAGGTTCTTCGCGTTGCTTCGAATTAAACCACATGCTCCACCGCTTGTGCGAGGCCCAAATCCAATTCCTTTGAGTTTCATTCTTGCGAACGTACTACTCAGGCGGAGTACTTATTGCGTTAACTGCAGCGAACTTTGACATCAACATAGTACTCATCGTTTACGGCGTGGACTACTAAAAAAAAAAAAAGATCTAATCCTATTTACTCCCCACGCTTTCCGGGACTGAGCGTCAGTTGCAAAGGCCAGATCGTCGCCTTCGCCACTGGTGTTCCTCCATATATCTACGCATTTCACCGCTACACATGGAATTCCACGATCCTCTCCTGCACTCTGGCTGCCTGGTTTCTATGGCTTGCGAAGTTAAGCTTCAGGCTTTCACCACAGACCGCTTGCTGCCGCCTGCTCCCTCTTTACGCCCAGCGAATTCCGGATAACGCTTGCCACCTACGTATTACCGCGGCTGCTGGCGTAGTTAGCCGTGGCTTTCTAATAAAGTACCGTCACTCGGCTACCGTCCTGCCAGCCGCCGTTCTTCCTTTATAACAGAAGTTTTACCGTCCGAAAACCTTCTTCCTTCACGCGGCGTTGCTCGGTCAGGGTTTCCCCATTGCCGAAAAATTCCCCTACTGCTGCCTCCCGTAG
+
4/*-09-/-3,)1+(+33.6.-)0-/%5')),%&#%&',1+'*%))++.)-,)+'(0-'''+/.24+&&(/5-/+../++)*'++*,8,.***%(*3+,(&+62152/.()**-*,.+#&),()*'*+*'**'(*.0:;:;;;5372../,2./-,+,054931%&$%$$&&*+82'))-.5+5+,.11/02:0:-,.52.),)+0/399<:.11;7/;:8,36/-,6.76...4./83+.317;4/..)''(0*9899087+,1000('&%&(')+)&'#$$')+01+,*)----)21((%*'++85)(-12995.3+)*)7**,:450364-0320.)*,,.//0*(+,)+,/.0126686525209:97716/0532;69434445:163:7/'*'+(&(./00&),/&')+,%$)$)+)-0.,5273.*,.%())&'%))(($&&''&'+,/43315;3465466500275;9100+++),-083010/--/7-8...8:99;622125/02:306-1-2997,)++314000+/0/.---++*(#'(./)-20-1*-+3644.99..33;60/66325/0*+51*.+-//.252147/3*,+*+3,-5/-..+1./,&%)&&&'),15640/4336(5*'('',.01557767</(*.4/1384545')++-.284736852'%&('.18434/'*,(%+,11.*()()/602',25586-%%%(*++,+(&$)'*(.-0/15::89879746436<8894:012;88633,1/32-,%&+13226225673.-*)(+)))',)2'5+*/.02/6/-,-0.17/011/'./12987;59;:0.-0+&&&,()'&*)*413+/0:8&00-3::/)-)$'&)(0.$&*))*+,29-2;//.+66,+/29/,/.5/,')*&.(4-4,7.;9::0..+*-16378.----123+-5.4284446.9..-0./0:10065540./43+'.,.06**+,21210)122-,+,,051120,+)&%(-./7;936*++-&'0**,113&&)(),67+''&$(*++/5954;8;87;7/5;2--+--513.://0744893::50<8-8;5*.326:84998.2704.(((+++...6:-8:-,762
@5b9e4700-8f4a-4411-8966-9b900e5b6554 ch=78 read=95986 start_time=2019-12-13T05:35:55Z barcode=BC01 runid=2c9cf7bc05858273f10e7d7ec552fc0bd742dc3e
CCCGGTTACCTTGTTACGGCTTCACCCCAGTCACGAACCCCGCCGTGGTAGCGCCCTCCTTGCGGTTAGGCTACCTACTTCTGGCGAGACCCCGCTCCCCGTAGTGTGATGGGCGGTGTGGTACAAGACCCGGGAACGGCGTATTCACCGCAGTAACTGATCGCGATTACTAGCTGATTCCGACTTCACGCAGTCGAGTTGCAGACTGCGATCCGGACTACGACTGGTTTTATGGGATTAGCTCCCCTCGCGGGTTCCCTCTGTACCAGCCATTGTATGACGTGTGTAGCCCACCTATAAGGGCCATGAGGCTTGACGTCATCCCACCTTCCTCCGGTTTGTCACCGGCAGTCTCATTAGAGTGCTCAACTGAATGTAGCAACTATTGACAGGGCTGCGCTCGTTGCGGGACCAACCCAACATCTCGGCTTGCGAGCTGACGACAGCCATGCAGCACCTGTGTGGAGTTCTCTTTCGAGCACGAATCCATCTCTGCAGAGCTTCCTGCCATGTCAAAGGTGGGTAAGGTTTTTTCGTTGCATCGAATTAAACCACATCATCATCCACCGCTTGTGTGGGTCCCCGTTAATTCCTTTGAGTTCAACCTTGGCCCGTACTCCCCAGGCGGTCAACTTCGCGTTAGCCTTCGTTACTGAAAACTAATTCCCAACAACCAGTTGACATCGTTTGGGGCGTGGACTACCAGGGTATCTAATCCTGTTTGCTCCCGCTTTCGATGCATGAGCGTCAGTACAGGTCAGAGTTGCCTTCGCCATCGGTGTTCCTCCGCATATCCTACGCATTTCACTGCTACGCGGAATTCCATCCCCCTCTACCGTACTCTAGCCATGCAGTCACAAATGCAGTTCCAGGTTGAGCCCGAGTTTCACATCTGTCTTACATAACCGCCTGCGCGCTGCGCCCAGTAATTCCGATTAACGCTCGCACCCTACGTATTACCGCGGCTGCTGGCACGTAGTTAGCCGGTGCTTATTCTTTACGAGGCTGTCCTTGGGCCCCTGTATTAGAAGGCTTTTTTTCGTTCCGTACAAAAGCGATTTACAGCAGGCCTTCATCCTGCGCATTGCTGGATCAGGCTTTCGCCCATTATCCAAAATTCCCCACTGCTGCCTCCCGTAGG
+
81')3-:./180+5-**.&/375/8670,-00./-/,0:7,+8549495/()+,5)*,%%')+/517/2987)0)'&4039130/+&1$2/-)+-2524,'+)876//(%)-+322+,*)(((,-5-089,+1.0)()%)*654;0&(((()'&'''()+-1(,-/02/0/+$%',.575/1134500114155.+).1/--)+('-(+-/01-),&'(&(*+778,:;</357:8211+..04875/635293,++5*+0./3(211+/2)1++-3576985330./)07,+5442136+20.**'+)+.-281.--,.16445,056387,/9198<950//8//3.).//44#-''')*,033306122/7531/04/&0/-*('&'(*/4.0340012216...741-',(61/0'436763,&''&%)**35,/&+,681006/3+423323811/*&*)&)/7030177-,-++34,3-,6:7854/*&%'()&)-305012957957/8*/--06*+-*1.30:6<,/-++//333''0122;04-*+%%&%)+5<:0/90((,'))-).770..-.*-%%.)8,,+143126854(*(%$(0.831322/2::0,2973:502*-112(1-30--215:211:/0/+-))(().4,5051/2043/1,//<1134787784'+210596986455:*60+./1*)/4098473;:01.4.,)129.,+%*(++*(*(-1./*/433)4++-(*%.*.-1&&('&)4387/6525:1.-/7+-/5'60++-15729;:/344235(,(,+343423,).19;92+1106;697753110365412)-11179;4,(-+/281/*,+-,-+,05()$+&5/4&'+/..-/*,+)**%)1+4279960..)))')*,55-,0194;66364620,)(',+.-5:5.160713;48;317333666/8-+-/02,0911184832)+'&')(,./++'%))'&**+&.'284387.,04+5+&%,))+-/358<8,./073.*,2:6;6-+.0.55/$&&))'+*593;:886220+&($'%'(34:55524976:<606;6-/3--/+/55-/126;4*,2123552,4:.,:66-
@f3b6b617-20b3-4731-adc0-476265352e15 ch=85 read=75666 start_time=2019-12-13T05:35:11Z barcode=BC01 runid=2c9cf7bc05858273f10e7d7ec552fc0bd742dc3e
TTACTCGATGCTTCGTTCAGTTACGTATTGCTTGTCGGTGTCTTTGCCTTTCTGTTGGTGCTGATATTGCTCCCTGCAGGAGGCAGCAGTAGGGAATTTTCGGCAATGGGGAAACCCTGACCGAGCAACGCCGCGTGAAGGAAGAGAGGGTCTTCGGATTGTAAACTTCTGTTATAAAGGAAGAACTGGCGGCTACAGGAAATGGTAGCCAGTGACGTACTTAAGAAAGCCACGGCTAACTACGTGCCAGCAGCCGCGTAATACGTAGGTGGCAAGCGTTATCCGGAGATTATTGGGCGTAAAGAGGGCAGGCGGCAGCAGGGTCTGTGGTGAAAGCCTGAAGCAACTTCAGTAAGCCATAGAAACCAGGCAGCTAGAGCGCAGGAGAGGATCATTGGAATTCCATGTGTAGCGGTGAAATGCGTAGATATGGAGGAACACCGGTGGCGAAGGCGACGATCTGGCCTGCAACGCTGACGCTCAGTCCCGAAAGCGTAAGGAGCAAATGGGATTAAGATACCTAGTAGTCCACGCCGTAAACGATGAGTACTAAGTGTTGGATGTCAAAGTTCAGTGCTGCAGTTAACGCAATAAGTACTCCGCCACAGGTAACGTTCGCAAGAGAGAATGAAACTCAAGGAATTGACGGGGCCCGCACACAAGCGGTGGAGCATGTGGTTTTAATTCGAAGCAGCGCGAAGAGACCTTACCAGATGGCAACATACTCATAAAGGCTCCAGAGATGGAGATAGCTATATGAGATACAGGTGGTGCATGGTTGTCGTCAGCTCGTGCCGTGAGATGTTGGAGTTAAGTCCCGCAACGAGAGCGCAACCCTTATCGTTAGTTACCATCATTAAGTTAGGGGACTCTGCTTGAGACTGCAGTGACAAGCTGGAGGGAAGGCGGGGATGACGTCAAATCATCATGCCCCTTATGACCTGGGCTACACGTGCTACAATGGATGGTGCAGAGAGCCCGTAGCCGCGAGGTGAAGCAAAACCCATAAAACCATTCTCAGTTCCGGATTGTAGTCTGCAACTCGACTACATGAAGTTGAGATCGCTGGTAATCGCGAATCAGCATGTCGCGGTGAATACGTTCTCGGGCCCAGCCCACCGCCCGCCACACCACGAGTTGATAACGCGAAGCCGGTGGCCTAACCGCAAGAAGGAAGGCTGTCTAAGGTGGGATTGATGATTGGGGTGAAGTCGTAACAAGGTAACCGG
+
*%#%$&&%)%/0756658-,6,,,/1),.++..++,+',')&&'*#',.73+.$2+%(5055222/-5-..55)*(-%581141.+0**+.,/+/-4;<9/1985;532*)%)*);00039989467;77:;69897593332/-,'+0*,-9;6(-'2*%,&2.(-/98228-/28,3/1/-0-,'0*,0//-45231181.2:,++6+%*+..3'.%&''+))-62,/2-0.8.--0042628&5734/--0./0,(+1.-/35657/5.,45-443;5-1,1,-+)3+&+*15331-84.)%+++,&681/91.02.*3-//,++04.-/00,.768//,+*2./42)*,18/6;7:2-/4./846910/-+*))+,:;,52,''.4,0,%4%0'*0,:-9..+-*,+..3:63353-/054888100-/-20-7,*.307/4//,-4-31668778785:68/+0/40)*,.047859(*,6-'(..'%%&*))-*))/4:;1&3.-0-,+),2/75)*+200124-0236105:))('),+02/365+//.4091984665:1/488537899::6609/4../0&'&%%(()+/4/00&''+(*$&)*.79/.1(&'')'-,//.03-,21.&+().474*+(./17+).)++-17896;9::010,1+,-./4;/287:0-.-()*&*'.-.,'&&)+''((+/&%0*0)*&&/00,,,2//281.62/4,))*++98.---/+211/.,.--,1532+-6,,74433.*),1),4878234459:782473/-0488;61'+26180285),6573-*($)*(,,'/:,,++,2-3---5955;9;4*.,(&+14'.5972255--&*'))5/3420&*,05512+-/70./.))*+10%29647889669-;)(((*;77(30+',+*.224903;881)*'('*/11038:9:2115677720+*)*+4.++12281/.()&)(*,(+.<<83<:/16;<97:::21-2()-4:&*+%--,++0688::001/.*(*--,(,()'**+),(-16454(/(**)*5573:22,./(+++))*)*%'*866:.3/&,0(-(((&$%)/,*087:<8259..,/.),,0..(%%&-0.'0%',*.,6,+141,+.,+/,//*)()&'&('--0,44125.5.699../*,,.,4,26720//0,**%('-)/6)0./94;2-
@a4e49ee4-bfc2-47c1-bfc3-04635d891808 ch=13 read=42490 start_time=2019-12-13T05:34:56Z barcode=BC01 runid=2c9cf7bc05858273f10e7d7ec552fc0bd742dc3e
CCTTGTTACGACTTCGCAATCGCTGACCCTACCTTCGGCCGCTGCCTCCTTGCGGTTAGCTCACGGACTTCGGGTATCCTTCAACTCTCATGGTGTGACCCGGGCGGTAGTGTACAAGACCGGAACGTATTCACCGCGACATTCTGATTCGCGATTATAGTAACTCCAGCTTCATGTAGGCGAGTTTCGGCCTACAATCGAACTGAGACTGGTTTTAAGTTTGGCTCCACCTCGCGGCATTGCATCTCTCTGTATGCCAGCCATTTAGCCAGCACGTGTAGCCCTACATAAGGGGCATGATGATTTGACGCCATCCTGCTCCTCCTGGATTAGCAGGCAGTCTCGCTAGAGTCCTCAACTTAATGGTAGTAACTAACGACCAGGTTGCGCGCTCGTTGCGGGACTTAGCCAACATCTCACGACACGAGCTGACGACAACCATGCACCACCTGTCACCTTGTCCCCGAAGGTTTCTCGATTAGAGTAGTAGGGATGTCAAGTGTAGGTAAGGTTCTTCGCGTTGCTTCGAATTAAACCACATGCTCCGCTACTTGTGCGGGTCCCCGTCAATTCAGGTTTTAATCTTGCGACCGTACTCCCCAGGCGGAATACTTAATGCGTTAGCGGCGGCACGGAGGTGTTGAAACCCCACACCTAGTATTCATCGTTTACAGCGTGGACTACCAGGGGTATCTAATCCTGTTTGCTCTTACGCTTTCGAGCCTCAGCGTCCAGTTACAGTCAGAGAGTCGCCTTCGCCACTGGTGTTCATCTCTACGCATTTCACCCGCTACACTAAGAATCCCACTTTCTCCTCTCCTGCACTCTAGATAATGGTTTGGAATGCAGCACCCAAAGTTGAGCCGGGTATTTCACATCCCACTTAATCATCGCCTACGCTCCTTTACGCCCGATAAGTCCGGATAACGCTTTCGCCACCTACGTATTACCGCGGCTGCTGGCGCATGAAGTTAGCGTGGCTTCCTCCTTGGTGCCGTCACTATCTTCCCCAAAGACAGGCTTTACGATCCGAAAACCTTCATCACTCACGCGGCGTTGCTGCATCAGGGTTTTCCCCATTGTGCAATATTCACTGCACGCACTCCCGTAG
+
0648.10--1278:6,.,5--%%(&&.1)'(.4098190/*-/047264)/13/0+4+,,54-3,9.759204.0+,-&&&&((,-.22/.03)*,4-4/,)).,2.,)$+(.*.02/346-010,123610/:05655869<85778:4),*+/.('%112545//*)),,*25597978+%+-8.+'&%$$%(-388003/-*-+1288+8<<0:758;:0812395696933582/06-..+*,***-.1/-(2.-+2125<*('4*+,3/00/..)--8+')+++2-035/*++**3337;.+,-.6<;654+,4625-/5/2-*,,'',()+--..31.''(,%'')18/2(4(**0+-/,++,-.6--.621/,&&*--4*)%%%'+.589/3/832*/*,$4+0,.0--01')-1545440022/3213434<432.&,--9/:9:9541/70028:.-).'(,3)(+,-).((%&'))''*',0974/.,+-032-4,*.(1-5898<623237../9.0+1+2+;67//0/164-8-+)1)).+).+,.5+*156*,*,+3-)'$'2.::,-0-/17023/1:.+..*365,.0320716)((,(23366541/./2:5293-2+*)++))*()+:.1:1+)0/292-/13.:/./5007)%.+0002694/-&+(((),'/(+,.08487*,6</*,-*(''+')29./(('/..0()+0.:*,.2:-2.-57-**()*--14;4<;::;8899:9845..13455455732:3/,13),::897878/&%&'78,).--3.1252227865.)**+/0078-%%%-*836478853/10,*'%,11-1.*)'.*(&%*'04-,+++4083++.1-203/24+-.*++)--51)70,/++,(%'/1.$)-/273:,&+%&0-//89<889310&0)+812944162227/4.)%)(,2,/+-(%&&'')-,.41)+.1/5(*.'*3.07212/0&/-.36,/:./+2&+2*,780-,-,/()4:71:;:<;:;;0110,//137782<11,00/13,59//::.29<5-29/236.6-+(&)&*'++(.*.-.+45,(0+*
@3422041f-bb59-4ee0-9352-3e69a3081e94 ch=17 read=33088 start_time=2019-12-13T05:34:29Z barcode=BC01 runid=2c9cf7bc05858273f10e7d7ec552fc0bd742dc3e
CCGGTTACCTTGTTACGCTTCACAGTCATGAATCACAAAGTGGTAAGCGCCCTCCCGAAGGTTAAGCTACCTACTTCTTTTGCAACCCACTCCCATGGTTGAGCGACGGGCGGTATTAAAGGCCGGGAACATTATTCACCGTGGCATTCTGATCCACGATTACTAGCGATTCCGACTTCATGGAGTCGGTTGCGGGCTCAATCCGGACTTCGGCGCTATGAGGTCACAGCAAGGTCCTTCTCTTTGTATGCGCCATTGTAGCGTGTAGCCCTGGTCGTAAGGGCCATGATGACTTGACGTCATCCCACCTTCCTCCAGTTTATCACTGGCAGTCTCTCCTTTGAGTTCCCGGCCGGACCGCTGGCAACAAAGGATAGAGGTTGCGCTCGTTGCGGGACTTAACCCAACATTTCACAACACAGGCTGATGACGACAGCCATGCAGCACCTGTCTCACGGTTCCCGAAGGCACATTCTCATCTCCTGAAAACTTCCGTGGATGATGTCAAGATGTTGGAGTTCTTCGCGTTGCATCGAATTAAACCACATGCTCCACCGCTTGTGCGGGCCCGTCAATTCATTTTGAGTTTAACCTTGCGGCCGGTACTCCCCAGGCGGTCGACTGCGCGGTGCTCCGGAAGCCACGCCTCAAAGGGCACAACCTCCAAGTCGGCATCGTTTACGGCGTAGACTTCACCAGGGTATCTGTCTGTTTGCTCCCCACGCTTTCGCACCTGAGCGTCAGTCTTCGTCCAGGGGGCCACCTTCGCCACCGGTATTCCTCCAGATCTCTGCGCATTTCACCGCTACACTGGAATTCTACCCCCCCCTCTACGAGACTCAAGCTTGCCATTATCGGAGCAGTTCCCAGGTTGAGCCGAGTTTCATCTGACTTAACAAACCGCCTGCGTGCGCTTTAGTAATTCCGATTAACGCTGCACCCTCCATTATTACCGCGGCTGCTTGGCGCGGAGTTAGCCGGTGCTTCTTCTGCGGGTAACGTCAATGAGCAAAGGTATTAACTTGCTCCTTCCTCCCCGCTGAAAGTGCTTTACAGCCAGGCCTTCTTCATACGCGGCATGGCTGCATCGGCTTGCGCCCATTGCAATATTCCCCACTGCTGCCTCCCGTATTAGGG
+
65//14/2314//;.0.1240%-&'(1/222963)1-3-'-'.02+''(094,1-**-1-,.)*&()*-/50456:10:<.28/8.:9,..1:2(1+-3*'%'$(),*-/)/-)).517*7/62*632/,'-)+2:111:7:5;666;80//.2+%(*+/3/./0/0338<6)+/57:76892---))/-4.+,/)*),09*-,',%$(,++,+')*(..*,)(*%&$$%$#((+/++5-1./9501.3/.-4/209/-,+-('**()/7.,0/;:360(.589;24001-,*)-,-/578:-;5.)7:998826*,.6;-,,-)+4-81./1/16-8129,++68807(-)61.6867,/01:4320)0++-//0,*3.33./&(2+,38444<831020-+-).05/59,-12453+/&&4,-+)%'),/26,+,*),25/+,(,2025420,/18899:0-/0(,,)/13;98854311')+0..(*1-8:567:,+)&),/..+(('&+1**(*75320,--,(.,2377.2.8/<<:70*))+/*,0'(/4-+0,*-98654/3**/5294<73779,0//4;:-001/3/-0+'%(%%&*+059.-395.957.&+++.,,)'-**+,(.')*'.0*1/333435*.86,,20./6-0,4../1072045602)&(&+,('%&&''(&&,+*/4..0--*$'+,.090/4-644+*.024;<84524;588799:834425<:893*+.44.)(')9,:=:8;;13:%2234;:9-7)%$,+*.-0398967<1//5148721,/+.223312/244626-3-036562344667..')+)(,)'')*-.*2''&*01:4.*,-/-61-25()%*(4./015.,+'$%+.-566:<48:655466:475:6-*,-55<462.452-0''&%)&141026&6'*6:57:65070/,'*&0*.--)($)-6//06490,-9/::/....2(*'-03314*901/43-9*--,,/1-+'*)#'-32+5-*(*692).187;3.1,**&%$%&$-&)',*32:34:724)*')(.,-200/.--'(%$%&&1,1,--+%(+()(5+,,12362.12443311-/2+),'$'&,+&
@aeb0dced-403a-4899-9e36-4628ba3599ea ch=97 read=99354 start_time=2019-12-13T05:33:02Z barcode=BC01 runid=2c9cf7bc05858273f10e7d7ec552fc0bd742dc3e
TTGGTATGCTTCGTTCGTACGTATTGCTGGTGCTGAAGAAGTTGTCGGTGTCTTTGTGTTAGCCTGCGCCTGTCGCTCTATCTTCCGGTTACCTTGTTACGACTTCACCCCAGTCTTGAATCACAAAGTGGTAAGCGCCTCCCGAAGAGTTAAGCTACCTGCATGCTTTTGCAACCCACTCCCATGGTGTGACCGGGCGGTGTGTACAAGGCCCGGAACGTATTCACCGTGGCATTCTGATCCTGATTACTGATTTCCGACTGGAGTCGAGTTGCAGACTCAATCCGGACTACGACGCACTTTATGAGGTCGCTTGCTCTCGCGGGTCGCTTCTCTTTGTATGCGCCATTTGTAGCACGTGTGTAGCCCTGGTCGTAGGGCCATGATGACGACGTCATCCCCACCTTCCTCCAGTTATCACTGGCAGTCTCCTTTGAGTTCCCGGCCGGACCGCTGGCAACAAAGGATGAGGTTGCTTCGTTGCGGGACAGCAACATTTCTATACAGACTGACGACAGCCATGCAGCACCTGTCTCACGGTTCCCGAGGCACATTCTCATCTCTGAAAACTTCCGTGGATGTCAAGACCAGGTAAGGTTCTTCGCGTTGCATCAGATTAAACCACATGCTCCTGTGCAGGCCGTCAATTCATTTGAGTTTAACCTTGCGGCCGTACTCCCCAGGCGGTCGACTTAACGCGTTAGCTCCGGAAGCCACGCCTCAGGGCACAACCTCAAGTCGACATCGTTTTACGGCGTGGACTACCGGGTATCATCTGTTTGCTCTACGCTTTCGCTTTTCAGGCGTCAGTCTTCGTCAGGGGGCCGCCTTCGCCACCGGTATTCCTCAGATCTCTACGCATTTCACCGCTACACCTGTTCTACCCCCCTCTACGAGACTCAGCTTGCCAATTATCAGATGCAGTTCCAGGTTGGGCCAGGATTTCACATCTGATAACAAACCGCACCGTGCGCTTTGCGCCCAGTAATTCCGATTAGCACCTCCGTATTACCGCGGCTGCTTGGCACGGAGTTAATGAGTGCTTCTTCTGCCGGAGTAACGTCAATGAGCAAAGGTATTAACTTTACTCCTTCCTCCCCGCTGAAAGTGCTGGCCGAAGGCCTTCTTCATACGCGGCATGGCATCAGGCTTGCGCCCATTGTGCAATATTCCCCGCTGCTGCTGCCTCCCGTAG
+
$$$*)&((,.34428/(+(-4554;444::6+)6*+0,/,(9...:.:.0425;7*/061/,2/.-1//00025(+,-*(037:7/442502131+1,*+--1191(034))+)(%&'(421)+/,)(+.7454,,+0304&().-,%(306.%**+3+(%%%'')*/1.(30&1;4./-1.()008442111)189120-.0.2/2:91963*,2)5--655<678933-1113,++**+2($&'++()$$')0,+0,.682.+,.0//30723,211393;40+01160,-/02/0&*(&,+...(.,.()-*()2228.2),.--,//</726:.(((+/68;;093))0+-+&)--/1).,./72.0575602(1498/.**+*+.,.33-,+,&--+&,2-:9833))+20-.5661+-)*-22*,+.2:0/24.48+-,/+3384,/-/1:21/2/,)*,10%(1/14.,','(-711((')'('1),,/16,*'*$&*&(%2()-34611'608631../.16366455,-18:949.*-*1+)+./:4.13665623/8:4/687:765;::28777223:&(-,+'*)*979=:785//+++/9))*4)::932)--.1211*$%&'1&5)/)$'44434/$%%$&'-2;9.73/0.++-/-)&,,-.502-,-162840//-4/4/643-5-,*214()-)2,.6+.+/-,,,*6.,+,.6/5.6-31676263570:40**,.22388;653),(,+**,.-&),3-.3.&&('%&+*,18,+&*(*,,*&58589232428;:749%,4;:/080264;::;1-2104213:7115,-557330)22321;/+&,-.-*((&++),*0+-*,.566/.14462125167+&'(.02/.'-*,*3/26977878/3-*0615/*335*.102:50-/0.1.+*//84:<-7+&''(,-.01-+/+,'0+(.*&'./65;-*(%,((((&--+/:3733303<996:721,/'/*+*+')'*300-+('&*/02317;96091,-''(+5.+*,-00032348(*&(*(2,-+1:9+,,086:870854*..(%*,-*-$&'$&/+%),)-979:55:6**%)&'&&($*&'))+0%89345,//085*0,*+-*,,+.66947./120,*')*,06,46**634
@1ec909c1-58a6-4b45-8d80-7e762121215e ch=191 read=135814 start_time=2019-12-13T05:32:56Z barcode=BC01 runid=2c9cf7bc05858273f10e7d7ec552fc0bd742dc3e
CTCCTACGGGAGGCAGCGAAGTGGGGAATATTGCAATGAAGAACAAGCCTGATCGCACAACCATACCGCGTGTATGAAGAAGAAGGCCTTCGGGTTGTAAAGTACTTTCAGCGGGGAGGAAGGGAGTAAAGTTAATACCTTTGCTCATTGACGTTACTGCAAGAAGAAGCACCGGCTAACTCCGTGCCAGCAGCCGCGTATGCAGGAGGAGTGCAAGCGTTAATCAGATTACTGGGCGTAAAGCGCGCACACCCAGGCGTTTGTTAAGTCAGATGTAAAATCCCGGGCTCAACCTGGGAACTGCATCTGATACTGGCAAATGAGTCTCGTAGAGGGTAGAATTCCAGGTGTAGCGGTGTTGAAATGCGTAGAAGTCTGGAGAGAATACCGGTGGCGGCGGCCTGGACGAAGACGCTGACGCTCAGGTGCAGCGTGGGGAACAAACAGGATTAAGATACCCTGGTAGTCCACGCCAAAAGCGATGTCGACTTGGAGGTTTATTGCCCTTGAGGCGTGGCTTCCGGAGCTAACGCGCGTTAAGGAAGTCGACCGCCGCAAAGGGAAGTACGGCCGCAAAGGTTAAAACTCAAATGTAAATTGACGGGGGCCGCACAAGCGGTGGAGCGTAATGTGGTTTAATTCGATGCAACGCGAAGAACCTTACCTGGTCTTATTGACATCCACGGAAGTTTTTTCAGAGATGAGAATGTGCCTTCGGGAACCGTGAGACAGGTGCTGCGAAACGTCGTCAGCTCGTGTTGTGAAATGTTAAGGTTAAGAGTTCGCAACGAGCGCAACCCTTATCCTTTGTTGCCAGCGGTCGGCCGGGAACTCAAAGGAGACTGCCAGTGATAAAACTGGAGGAAGGTGGGATTGATAGAAATTAAATGTCATGTTACCCGACCAGGGACTACACGTGCTACAATGGCGCATACAAAGAGCACGACCTCTACATACGAGAACAGAAGCTGGACCTCATAAAAGTGCGTCGTAGTCAGTTGGAGTCTGCAACTCGACTCCATGAAGTCAAGGAATCGCTAGTAATCGTGGATCAAATTACCACGGTGAATACGTTCAGGCCTTGTACACGCCGCCCGTCACAGATTAAGGTTGCAAAATTAGGTAAGCAACCTTCACGGGAGGGCCACTTTATTGATTCATGACTGGGGGGGGTCGAGTCGTAACAAGGTAACCGG
+
,,/.*,/-92*.2-)++&'&''++.)'**+1*&')'))++'((&))$)(*)',)+.,/-&/3.0,66,.23454562/*-+(*-+//97;7'0-,5,)/2*%/'(*7:.-00.98)'2.02+5/)*,,53**,.*,,4114/-13.&)*)+.+.-'*****&%,)#)(&,,372911/6/.03.12//,,,+,1-),(+44284550-.$**2067+.313-3-1(&,5-567;855689;6+++,+*(*$,'')13111:2,-5/2.3612442-*-0.+,)*-4/..3/-11-+)()+2-+/)*.---..9030-14-%'&')*+/176,',*&+(+,100.+*17520///48/,*-*-4**+::97&%%()-+.7*+&)')''*-)3,2-)+))&044*+0//-.*$$$$$&*),'*+2+,25,.**++**-3,'*+*-.-&(.%5(0(')../:)-56445/7-+++0+()()$&+-..2661,/,0-,,)10/)+/+/5%&&((,,'(&(*)+)9*1,)(&'*,)---,,3-2*'(''(-.368967-(+.1((+('%',,++420,/.5'5,796646008/:5)&(&+-.18681684)%%$%(*)+(+,2//-(),*)+))'(()++7.7690////9986-*((+(,*-((&$'&$%%*'/)#''%$&(-.+)*.)+**/197:,6)()*,--+'*0.'6)+9599058*545365.204/2670.((&''(,)'-)+-/03334(0',+*+1-.0*)9,&%6,431.&&&)()%))1.,,-./64+++&*&')2%&-)*5.)+&$$+08350012/64,1256.1,10**.,..01//.-,,0/1--.3/-.+)-(-++2,'*%'&*$%+--...0))%'&%($)'',2,&((40*,-$)*)&$$$',,+++..-)%$$(*,..30*&)%$#&(*.+'(%#&#$$&')+(*+0%'*''%0)///+,,+657-,-349::-62424&+(.(++,.351060//6/+.0.0--+0.-.7*(&)%&(1)))%&(**/02888110-)+'''.,(,.431387870371','*%&'$(+,*+%.+'2))((*$$#$$(&$$/*-3+)/-('%'&,-+-'$')-)%%&''(/4(%('$&'$&%%&$'$')01.---/00/1*,)')%'$%&'(,,01811-/-+01.)-'
@e25bcf26-16fc-4ff5-826f-ab7af99956f5 ch=460 read=52811 start_time=2019-12-13T05:32:52Z barcode=BC01 runid=2c9cf7bc05858273f10e7d7ec552fc0bd742dc3e
CTCCACAAGGAGGCAGCAGTAGAAATTTCGGCAATGGAAACCCTGACGAAACAACGCCGCGTGAAGGAAGAAGGTTTTCCGGATTGTAAACTTCTGTTATAAAGGAAGAACGGCGGCTACGGGAAATGGTAGCCGGTGACGCACATTAAGCCACACGGCTAACTGCATTGCCAGCAGCCGCGGTATTGTTAATACGTAGGTGGCAAGCGTTATCCGGGTATTGGGCGTAAAGAGGGCAGGCGGCAGCAAGGGTCTGTGGTGAAAGCCTGAAGCAACTTCAGTAAGCCATAGAAACCCAGGCAGCTAGAGTGCAGGAGAGGATCGTGGAATTCCATGTGGCGGTGAAATGCGTAGATATATGGAGGAACACCAGTGGCAGAAGGCGACGATCTGGCCTGCAACTGAAGTCGAAAGCGTGGGAGCAAATAGGATTAGATACCTAGTCCACGCCGTAAACGAGGTGAGTACTAAATTTGGATGTCAAAGTTCAGTGCTGCAGTTAACGCAATAAGTACTCCGCCTGAGTAGTACGTTCGCAGAATGAAACTCAAAGGAATTGACAGGCCCGCACGAAGCGGTGGAGCATGTGGTTTAATTCGAAGCAGCGCGAAGAACCTTACCAGGAATATTGACATACTCACCAAAAGGCTCCAGAGATGGAGAGATAGCTATATAGGTGGTGCATGGTTGTCGTCAGCTCGTGTCGTGAGATGTTGGGTTAGTCTCCGCAACAGGCGCGAAACCCACTTATCGTTAGTTACCTCATTAAGTTGGGGACTCTGGCGAGACTGCCAGTGACAAGCTGGAGGAAGGCGGGGATGACGTCAAATCACCATGCCCCTTATGACCTAAGGCTACACGTGCTACAATGGATGGTGCGGGGGGGGGGAAGCGAAGCCGCGAGGTGAAACAAAACCATAAAACCATTCTCGGTTCGGATTGTAGTCACCGCTCGACTACATGAAGTTGGAATCGCTGGTAATCGCGAATCAGCATGTCGCGGTGAATACGTTCACCGGGCCTTGTACACACCGCCCGTCACACCACGAGTTGATAACACGAAGCCGGTGGCCTAACCGCAGGAAGGAATAAGGTGGGATTGATGAGATTGGGGTAGTAACAAGGTAACCGG
+
/20*&')&//*,60.22,,/0.%%*'-5+1;;5;5/,(,,041)('.'&)%127413;5789703/0*1'**,0/43/2(3.*3+()*+(+0177.3/+,2,(+*/+(/66192.8/-,0%13+21,/0---41$&&%$$$&%%(*-5,+-../(+.,(%3&'$#&&+,-:;-11,-/4075:40.3&+'&(/-8539/800862948649414').')(*21;;::90:+('2,+*,3:969-++))*-541127768323:61394,,&%%&%&)*++*..7,4700/-19,3.()04.---.4../0/9400)*-27436356+5*5+51*/)'&&$&,,.,8,))7651**+))&)/6.02.3/017,44382((0,(*),::7674.2+2,+(11+0$%'%',-,/0))*554:6+.01<<7362003/./2579*+.1+86768;::::.1-&''.)%'*+,-.,**/(3,::8:714//29;5588989953252646/9..6412.//0:45720%''&-//30-9.,,3()2/53;723::;,.+*,+0***&)0184,.,-#'*(,08115,//..,,-14<;47890+0*',2)2//0/1,-04.1,(,/'-())+%--+.4)30788*1)3.1*&(''*)*++*,-86.()(-07357782.++*,,47+*()+519./--(/*3333.71296855,-34626915..'((&,-),-/4--30))(00(,4/&(-/.01700'%-/-/.%',5/0&'',.991../0,(,,+-0127677-/22358:-222304/,/,33+6:039230..23;9022:;78*-)'&())-3+2*'%$,*0'&)%'(*')%&'28-6,).(-,//')%$('%)+%+),-))0)*2562+42+,))-),:4*,-*+/98(4;7:<8885;8;:6.-2-0--111+-(%&)16882-/.-1,5,,6+1.671...8;839332:743/1+),./478-002003<31//04.%')*1655955661..,/++0-203605355/3/0/,/,,-57/&.)*/,07563260/./62.+--/-.2(&(($(,))1,56/1.+,)()'%5(1,()*%)*0373101.289981
@1e721665-438c-4456-9a57-bc8d807e8838 ch=92 read=82439 start_time=2019-12-13T05:31:43Z barcode=BC01 runid=2c9cf7bc05858273f10e7d7ec552fc0bd742dc3e
CCGGTTACCTTGTTGCGACTTCACCCCAGTCATGGATCACAAAGTAGTACGCCCTCCCGAAGGTTAAGCTACTACTTCTTTTGCAACCCACTCCCACATGGTGTGACGGGCGGTGTGTACAGGCGGGAACGTATTCACCGTGGCATTCTGATCCACGATTACTAGCGATTCCGACTTCATGGAGTCGAGTTGCAGACTCAATCCGGACTGACGCGCACTTTATGAGGTCGCTTGCTCGCGAGGTCGCTTCTCTTTGTATGCGCCATTGTAGCGTGTGCCAGCCCTGTCGTAAGGGCCATGATGACTTGACGTCATCCCCACCTTCCTCAGTTTATCACTGGCAGTCTCCCCGAGTTCCCGGCGGACCGCTGGCAACAAGGATAAGGTTGCGCTCGTTGCGGGACTTAACCCAACATTTCTAGCACGAGCTGACGACAGCCATGCAGCACCTGTCTCACGGTTCCCGAAGGCGCAATCCATCTCTGGAAAGTTCTGTGGATGTCAGAGACCAGGTAAGGTTCTTCGCGTTGCATCGAATTAAACCATGCTCCACCGCTTGTGCGGGCCCGTCAATTCATTTTGAGTTTTAACCTTGCGGCCCGTACTCCCCCAGGCGGTCGTCGCTATCACGCCTCCAGGGCACAACCTCCAAGTCGACATCGTTTACGGCGTGGACTACCAGGGTATCTAATCCTGTTTTGCTCCCCACGCTTTCGCACCACGTCAGTCTTCGTCCAGGGGCCGCCTTCATACCGGTATTCCTCAGATCTCTACGCATTTCACCCTTTACACCTGGAATTCTACCCCTCTACGAGACTCAAGCTTGCCAGTATCAGATGCAGTTCCAGGTTGAGCCCGGGATTTCGTCTGACTTAAACAAACCGCCTGCATTGCGCTTTACGCCCAGTAATTTCGATTAACGCTTGCACCCTCCGTATTACCGCGCGGCTGCTGGCACGGGTTAGCCGGTGCTTCTTCTGCGGGTAACGTCAATGAGCAAAGGTATTAACTTTGCTCCCTTCGCTCCCCGCTGAAGTACTTTACAACGAAGGCCTTCTTCATACGCGGCATGGCTGCATCGGGCTTGCGCCCATTGTCGCAATATTCCCCACTGCTGCCTCCGTAGGAGCAATATCGGCACCAACAGAAGGTTAACGCAAGGGCGACAGCTTTCCTC
+
9.4.3911021.03'+-/3795.958)*+:97879210,307+*)%(*&.-04.,.*()-1/-.--)&'*()&',,8*7;1(*)/.32+*,+8-*&((/0784,-125:92.-++,))))0-85'5,+)'),--:/./81042-*1-*))(+1,(+,,/1--,+&&)*,.-*((+,,0+4+*#&()0/.2//0,//101-7/2314*(&)&(&&%($))26111(44./%&)(%(*+*4/)-*)+3449473275/000.0149*(-'&%&((*'*'$%&',1*,-2005.'066.1./-/20/0031495778918:--265:9946+/.;5129788170(031,3-*%%&458/3++0--6121.03295/*004(7.60)*.,948689:517.+-5600.+,)/+',+-/39,+$%$&),+**/002253-,,4,.,'+&,433:011444./&)4()(*'(.*0..43:5:80621004707.,6<777659+-128+')+-0;55650/-3/989<845306,,,.0(%&.':;823.,-55542846737+2-4/5,05+)23578;8/8:;-70,8<;./1-+*+()*).2('-&*,.67:+&4;60:&%$$###$$%,+.04907%'+3/--/2869110211740%.15574:9/0.81007344312401.(++02/050431.855**,+20.+'+,)1;/+-/*,-%((*,0563160.242-38;149368374+,049/6445;7:68-,---531&**,+.79/.56+*11-/16540/.000.(%+-/,.1345//62354*&')//-29-//13;/239686-9/0,'',.100.92*,./*.;//&,+&)&%$$//+,69:1;8:0-,,)10/04.4/**/-11..354145.2+,3:5;/.-7,../1:568:3776846,+*,(,,,-56761.(.',*)3//05065(*627;;:101-.)(096567.)(((+1.1,'(-,,0.,(.6*)/,39-2:8%--316,+.-''')'')475--1.,%()*4275;46<964++(+*8122595////07(44-4.-,.)95,-5++.#$*500+.,36.%(&&))*05-05---52,.//4/+/1..0/33656,+/*.4.8292())+(21-+*,'%&$$#($#"
@848d6cb2-47b7-45fd-8bd8-f5a0d3963162 ch=117 read=120770 start_time=2019-12-13T05:56:50Z barcode=BC01 runid=2c9cf7bc05858273f10e7d7ec552fc0bd742dc3e
CTCTACGGGGGAAGTGGCAGTGGGAATATTGCACAATGGGCGCAAGCCTGATGCAGCCATGCCGCGTGTATGAAGAAGGCCTTCGAGGTTTAGCGTAAAAAAAAAAAGTACTTTCAGCGGGAGAGGGTAAAGTTAATACCTTTGCTCGTGGCGTTACCCGCGAAGAAGCACCGTATCGTGCCAGCAACCCGCGGTAATACGGAGGGTGCAAGCGTTAATCCGGAATTACTGGGCGTAAAAGCGCACGCAGGCGGTTTGTTAAGTCAGATGTGAAAATCCCCAGGCTCAATGGAACCGCATCTGATACGCACTGGCAAGCTTAGTCTCGTAGGGGTAGAATTCAGGTGTAGCGGTGAAATGCGTAGAGATCTGGAGGAATACCGGTGGCGAAGGCGGCCCTGGACGAAAGACTGACGCTCAGGTGCGAAAGCGTGGGAGCAAACAGGGTTAGATACCCTGGTAGTCCACTGCCGTAAACGATGTCGACTTGGAGGTTGTGCCCGCTTGAAGGCGTGGCTTCCGGAGCTAACGCGTTAAGTCGACCGCCTGGGAGAATACGGCCGCAAGGTTAAAACTCAAATGAATTGACGGGGGCCCGCACGAAGCGGTGGAGCATGTGGTTTAATTCGATGCAACGCGAACCTTACCTGGTCTTGACATCCACGGAAGTTTTTTCAGAGATGAGAATGTGCCTTCGGGAACCGTGAGACAGGTGCTGCATGGCTGTCGTCAGCTCGTGTTGTGAAATGTTGGGTTAAAGTCCCGCAACAGCCCTTATCCTTTGTTGCCAGCGGTCGGCCGGGAATAAAGGAGACTGCCAGTGATAAACTGGAGGAAGGTGGGATGACGTCAGTCATCATGGCCCTTACGACCAGGGCTACACGTGCAATGGCGCATACAAAGAAGCGACCTCGCGAGAGCAAGCGGACCTCATAAGTGCGTCGTGAATTGGATTGGAGTGCAACTCACGACTCCATGAAGTCGGAATCATGTGTCGTGGATCAGAATGCCCACGGTAGGGCCGTTTCCCGGGCCTTGTACACACCGCCCGTCACACCATGGGAGTGGGTTGCAAAAGTAGGTAGCAACCTTCGGGAGGCGCTTACCACTTTGTGATTCATGACTGGGGTGAAGTCGTAACAAGGTAACCGG
+
20/'(*-56-)&$*%&&''&+(1/*/0*3+)+),,12-0+()-49-16)+,752-&---4)79686:966202/(++(/-97920),,28)&$#&&,898:36481,**++/75.,..0;:/+&.2,-091./5*4)+-+69++88/)*)/75191.9,-'&)*'-+&(%)+%'()--59:<62333/+-+-.5-/0/.4730,)(,+.4947784230.(4-03.5'0,/:810/868+*+/425463391.17<=.6776*+9*,.5/)'/4.7*067+(1442,.'$$.&-,%)*0.1-,-.)-(--/244201%,+)%)+-.867.-.6.23.3.2/1*(4.2-*.,-+-(-0**0:7+-)**.667:312'..557943230-))0%'+2+6,+&*,27.//)(2-01129:::)310.0++3/*+.98;8+/35;:92889/70,1212940254''*,-%(&+/72523-'')**8:87-3,5*+0,.0+++24.&)*())$.)./9794532/-+%))449673246,/,./8::8312)+02(&%$$$(-/377976*7.;5887/43045-.,*4'()7+585,25)))+.&+,+/0999/,--0+*'+*:<62:7;91//,),0465440/,,&'1624566453.0054/-0.,,.-08<;<+:/../0;1/.1224557972:05:4167575(/)3-28:9:93321.5012898894468:9;75921.3:1/3/8,346346)*,40((-3041+.3-+.-14'&3'*26+062/*0,++308/-5523-15.*,')*77563*,,(+,/8898:;54-/-,9-.06./57991++*+.490(+*2375.5))*,1812/,++-,&*)*)(&'*.,,,./96335+%&'(.069;994//*%(%*'*'+,5658874751.338551+/*'%%$&&$-1+($&'&))../-&')*/),5'((,)*,1'+.'(1&)'&'.04:76651-()/.+00&'+,5,%&)(,.-,6-122/035503-./31/./514<41320101945181,-,/785:(5(53,+.,2-+)&))0.2/4-),+&*0-2.5..6:464:0(),./1+,,,3333850-+&%&&--21'*&)(*+--00)3
@128a90b4-fe28-47cb-9410-59676522e0be ch=188 read=120178 start_time=2019-12-13T05:57:00Z barcode=BC01 runid=2c9cf7bc05858273f10e7d7ec552fc0bd742dc3e
CTCCTACGGGAGGCAGTAAAATTTTCGGCAATGGGAAACGTGGAAGCAACGCCGCGTGAAGGAAGAAGGTTTTCGGATTGTAGGCTTCTGTTATAAAGGAAGAACAGCGGCTACAGGAAATGGTAGCCGAGTGACGGTACTTTATTAAGAAAGCCACGGCTAACTACGTGCCAGCAGCCGCGGTAATACGTAGGTGGCAAGCGTTATCAGATTATTGGGCGTAAAGGAGGCAGGCGGCAGCAGGGTCTGTGGTGAAAGCCTGGCTTAACTTCCAGTAGCCATAAAACCAGGCAGCTAGAGTGCAGGAGAGGATCGTGGAATTCCATGTGTAGCGGTGAAATGCGTAGTATGGAGGAACACCAGTGGCGAGAAGGCGACGATCTGGCCTGCAACTGACGCTTTCCAGTCCAGCGTGGGGAGCAAATAGTTAGATACCTAGTAGTCCACGCCGTAAACGCGATGAGTACTAAGTGTTGGATGTCAAAGTTCAGTGCTGCAGTTAACGCAATAAATTACTCCGCCTGAGTAGTACGTTCGCAAGAATAAAACTCAAAGGAATTGACGGGGGAGCCCGCACAAGCGGTGGAGCATGGTTTAATTCGAAGCAACGCGAAAGGGCCTTACCAGGTCTTGACATACTCATAAAAGGCTCAGAGATGGAGAGATAGCTATATGAGATACAGGTGGTGCATGGTTGTCGTCAGCTCTCGTGAGATGTTGGGTTAAGTCCGCGACGAGCGCAACCTTGTGTTTAGTTACTACCATTAAGTTGAGGACTCTGGCAGAGACTGCCTGGGTTAACCAGGAAGGTGGGGATGACGTCAAATCATCATGCCCCTTATGTATGAGGGCTACACACGTGCTACAATGGCTGGTAGAGAGATGCAATACCGTGAGGTGGAGCCAAACTTTAAAACCAGTCTCAGTTCGGATTGTAGGCTGAAACTCGCCTACATGAAGCTGGAGTTACTAGTAATCGCGAATCAGAATGTCGCGGTGAATACGTTCCCGGGTCTTGTACACACCGCCCGTCACACCATAAGAGTTGGCAATGCCAGTCAAATGAGCTAACCGCAAAGGAGGCAGCGGCCGAAGGTGGGGTCAGCGATTGGGAGTGAGAAGTCTAACAAAGATGATAACCGG
+
-012/,0-6-).,,+/)+'((*.;;/5;-8-)+%%'&$&&##&%&$%(''&*.*0254470+))'+*)/25)(4)/(:))*2),**2.82330048+,'0,,27.'+(,)*,55/42-63/664/113('((*21*(+(*/79-6.2(&+-+*.2433/,)+.,15768794000--26/+&()+0-/012-/++2757602339+**&/$*('.-8145454;(*)$)./-.9:8;80./+-660/-.,+***-51-06-+&&%'(*()..'**-**1.42215609637521110)'0224180.,),9013*0-,1,5-46.-++*,+.//40-+/1,-((*($('*0.,4+.,-56;566444)(&+,.40599434445:5;37722222,.%&*)()*),09&)&'*0349,')+8::/%(,/..86557,,.111170/0478749;:0%&+,.''),./8:668435444:8:93;-,-7:120001177161505532501(+)-*+-.3+.7/1(-.,0724202+()*1()2-+3:81287;,1,/053:8:5983,%)6;,)**,+,*+0515,,,*,0-*,;:5:8;9/6/../30/---,('*/3.-5./7.,..,-510/11.223367:70+1/24(((),34/,)((*)%-,-9932*)')*,5(*-,-42458:+78;554662...,+')-..,(,,+'/%0112610,6-&(22944/0*,,+)(**(-**4)%''4*+,68<91:19,0.+&1503852&22,,,-.899:;98;8697988687-(+-2122(,+).04580;8/00::271.85.+600-,''&&(172630,+'**+00-,.-63(/0-4))'&''((,011/9///;866/+*++/*+./3;5-02).252/4557779145;959+1-+-.052321:3/28555--+.00*3(((/('(09..,(',)/.0-53287854275,/--.-3/01:97703-7/*05+*)/1-/....,2820;313735469950/,-+7,,())..&./')(,'(&)(*.,20/02/358(/(&(((.15*214-(.(+('+-)**4552)4)/-.&%))-%)&$*1138/67-($)&(.-73898
@a24589b6-a499-4414-821b-5cc8fab43bfb ch=305 read=107580 start_time=2019-12-13T05:56:58Z barcode=BC01 runid=2c9cf7bc05858273f10e7d7ec552fc0bd742dc3e
CTCCTACGGGAGGCGGCAGTGGGAATATTGCACAATGGGCGCAAGCCTGATGCATACATACGCGTGTATGAAGAAGGCCTTCGGGTTGTAAAGTACTTTCAGCGGGAGAAGGGAGTAAAGTTAATACCTTTGGCAACAAATTGACGTTACCCGCAGAAGAAGCACCGGCTAACTCCGTGCCAGCAGCCGCGGTAATACGGAAGTGCAAGCGTTAATCAGGTACTGGGCGTAAAAGCGCACGCAGGCAGTTTGTTAAGTCGAGATGTGAAATCCCAGCGAGCTCAACCTGGGAACTGCATCTGATACTGGCTTGAGTCTCTCGTAGAGGGTAGAATTCCAGGTGTAGCGGTGAAATGCGTAGAGATCTGGAGGAGGAATACCGGTGGCGAAGGCGGCCCCTGGACAGACTGACGCTCCAGGTGCGAAAGCGTAGAGGAGCAAACGGGATTAGATACCCTGGTAGTCCACGCCGTAAACGATGTCGACTTGGAGGTTGTGCCCTTGAGGCGTGGCTTCCGGAGCTAACGCGTTAAGTCGACCGCCTGGGAATGCAGCCGCAGGTTAAAACTCAAATGAATTGACGGGGGGGCCCGCACACAAGCGGTGGGCATGGTTTAATTCGATGCAACGCGAACATACACTGGTCTTATCCACGGAAGTTTTCAGAGATGAGAATGTGCCTTCGGGAACGTGAGACAGGTGCTGCATGGCTGTCGTCAGCTCGTGTTGTAGAATGTTAGGTTAAGTCCCGCAACAGAGCGCAACCCTTATCCTTTGGTACCCGGGTCCGGCCGGGAGGAACTCAAAGGAGACTGCCAGTGATAAACGCTGGAGGAAGGTGGGGATGACGTCAAGTCATCATGGCCCTTACGACCAGGGCTACACACATTCTGCTACAATGGCGCATACAAAGAGAAGCGACCTCGCGAGCAAGCGGACCTCATAAAGTGCGTCGTAGTCCGGATTGGAGTCTGCAACTCGACTCCATGAAGTCGGAATCGCTAGTAATCGTGGATCGAATGCCACGGTGAATACGTTCCCGGGCCTTGTACACACCGCCCGTCACACCAGGAGTGGGTTGCAAAAGAAGTAGAGTAGCTTAACCTTCGGGAGGGCTTACCACTTTGCTTGATTCATGACTGGGGTGAAGTCGTAACAAGGTAACCGGAAGATAGAGCGACGACGAGCAAGTAGGTTAACACAAAGACACCGACAGCTCTTCGCTGCATGACGTAACCCCGCA
+
,010''**2.',3-'%&''-05-),,.13/0122978;754577-4712.2**'&$&&(%4)++,-/6422.*****++,,21;454040;2-.(129:-*..-71+-&)(-0&)*199108-/)+,--6.*%$(''(+$*&+,4704,.3++-*+0+&),''14*5***16223846779443,./1,-+&'-()*12/1*,,355513.8.3/34%(%*#(&)0863487:,+,-.*+)0,-0/.00;7,2553,/5''%*844&(60+463(*))***-3-53;9598.73.,.//63235&1'(%%#$'%))),,)2-.-)&./*-*%,*-.*+,/,+(%%()/83/0:+)+9833(*+..99<.,/*&.*/426;:6;4.5/--5)((((.80')0969()-,,++001/7,,67860)*,)()22,(&)'&&,2825&/1*200/66559*+29845375+-36:41471...-(,-)).+-*,'&',:.0/7;1131/.0/01./.-)-(,+&)+528---/-:03.7978:;89;867.)-,++,,6-*,*.6040572./45892/)(-(+*4)**-34-(50**)-)-/4663.305-&)+)+/:9/54.4./112:887.+*&+2444+,),,5424&120./37070/9654.,,,-;31/14024359568*+.)%()'**,,1)+1755111112:888::668.453401,80.,%%-01-6,&+.,9.9.819/,.1)/+((),7523/92/:433-/-*&)*',0())&',(4+46*63))'*,-26,:-10'+(04-03'..11230')',-03,,.+,,,*.-1((*..//143)*+.03325,/29*'($$()79379897,,)*(+%'(%'(224589818636.,//08*')%'&&'))39792/*))(+6.239638/.%%*;6-225./38853/3(3))4)6.//11267333333224/0.-,4.,,3)3,766/.),,-2///797:6+&+,0/364-./5300961930/0+,(00/..1.//00105;63;9112+-)+)&)+&&(0:58<788;5)(+,))'(&&()*,0,/.-/3:0'5+(+&$'&'-/4,+.3+*%)'+,3:451/.21-*,%(+)0+,/456776.,,++36:07191269,--.,.,+++''(1%%%'&$))8.8-,0083./4,6'$)))'+.(-+)(((%%#(''))(+%)&&$$&%
@9647bcab-07a9-4b1e-a14e-a051fdd44c77 ch=24 read=70460 start_time=2019-12-13T05:57:13Z barcode=BC01 runid=2c9cf7bc05858273f10e7d7ec552fc0bd742dc3e
CTCCTGCAGGAGGCAGCAGTGGGAATATTGCACAATGGGGAACCCACAGTGCAGCAACGCCATGAGTGATGAAGGTTTTCGGATCAATAAAGCTCTATCTTTGGGGAAGATAATGGCCAGTACCCAAGGGAGGAAATACGGCTAACTACATGCCAGCAGCCATATTAATACATGGAAGTGAGCGTTATCGGATTTACTGGGCGTAAAGGGCGTAGAGCGGATGGATTAAAATTAAAAAAAAGGATCATGTAAGAATGCCCGGGGGGCTCAACAGGTGCACCATTTAGAGCTAGTTGCCTAGGTGCAGGAGAGGAGGAGTGGAATTCCTAGTGTGGCCCGGTGAAGTGCATTAGAGAGATTAGGAAGAACACCAGTGGCAGAAGGCGACTCTCTGGACTGTAACTGACGCTGGGGCTCAAGAGAAGCGTAGAGGCAAACAGGATTAGATACCCTGGTAGTCACGCCATCAAACGATAGATACTAGGTGTAGGGGTTTCCAGCACCTCCGTGCCGCCATGCTGCATTAAGTATTCCATATAGAATTACGGTCGCAAGGTCAAAACTCAAAGGGAATTGGCAGGGACCCGCTGGAAGTGGCGGAGCATGGTTTGAAAATTCAGGCAGCGCGAAGAACCGCCACCTACCGCCGGCATCCCCTTGCCGTGCCAATCAGGGGAATCCCTTCGAGGACAAGGTGACCAGGTGGTGCATGGTTGTCAAATCAGCTCGTGTCGTAGGCTGTTGGAGTTAGAGATCCCGCAACAGGCGCAGCCCTTGTCGTTAGATTCACCATTAAGTTGGGGACTCTGGCAGGACTGCCTGGGTTAACCAGGAGGAAGGTGAGGATGACGTCAAATCATCATGCCTTATGCTTAGGGCTACACGTGCACAATGGCGGCTGGGTACAGAGATGCAATGCCGCGAGGTGGGCCAAACTGAAGAGCCAGTCTCGGATTCAGTTATGAAACAGAAATACGCCTACATGAAGCTGGAACTACTAGTAATCCATGAATCAGAATGTCGCGGTGGAATGCGTTCCCAGGTCTTATACACACCGCCCGTCCGCACCGCGAGGAGTTGGCAATGCCAAGTCCGTGGAAGCTAACCGCAAGGAGGAGGCAGCTGGCCGAAGGTAGAGTCAGCGGTGGGGTATGAAGTCATGTATAAAGGTAACCGG
+
,)2*&&0355*+*.-.-&).-4,)**&7*)),+-&+*+-**73:-&*),/.../-/*.'/)$%'(*,,+/.).'.+.3,(*9483+$%*1'&')62&3+,*&&,)'&)*1.+',')'%%(.*-,'-)/**'((',%$$&'*,*0(()#$$&#()%$%&-+3('')(2(-.5+0-)(%('+'+*.0731/+/*11,*-0-/**(.10+)-+)(+,('))(-*+)''1).3-**,1/1.401+,.31(()'))-%,+,&-/'*3736,434)''')//.,&**&)-''%(%./*-6-*)+*+++)'+*3-%'%,/(*($&'&,'++.-,)+-.,)'1)/*',3.1+%+&%&&$%'''&''0+),-*-*+/3365,-.+-)'&+/(.-1450.-(+.8*10%/0.,,,-1+,-.-963522&%)%(&&*+6..&+(*+842001).,**3+(/3**)--%&*,)-,.3(/#/0''%%*%&++,00)-%+%'$/0+*.6)+(((..../0)'*+-($)*(-&(),.1295.'+'-1,2*++--&)',(./,985+--(-**()*/61,,,1*),+('+,0)'%*09,/5*$&'%&)'%'*))*.(+($&'(*/-(00*%)((&%%&%$((-))0*((&%%+/-250'($$&&()/*,520)/,(,'',&.03236++(*)%().30143)%/105.*(*'*27))+*-.20---.&-/-*-&')++.''(,/&,&&*,1-06451-/*)%'--(''%$(-0)(--,4(,-)&)*&.5.-1.01,02%&$(&%$)1(*+,',*3'+51+003.+,0&(,-033375.2*-&'%'&-42,2-'&,($'&*/,16562357:8-,+-.(('-()(*))$&'%,.+)*+-+-&%&&%'1435/-)2-...))*,)-%+$,&*,21,43/()&'%+&,0-5/+)(&$')'+(0-0+,+./%.%5*($'.'$#&%&$%&'*,('&$&.1013&)'',)+.-4*'$'&(*++.05-2(%&)**++1-',..20*.$''..0-+',%,'*()(/43,0)(*..-.*07*23)(.-$%(*22*)+*'*%&0)'(,/53/4&')*+01*202+)(*(+++,&1(+&(%+)&))()()'))-***.+/+,((''*),-,'2'1,'($%'+**,1.1*($&*3++0-6949(/
@05c9b6e9-e0b3-4cfc-98eb-c363a276a98d ch=100 read=131900 start_time=2019-12-13T05:57:18Z barcode=BC01 runid=2c9cf7bc05858273f10e7d7ec552fc0bd742dc3e
CTGGTTACCTTGTTACGACTTCACCCCAGTCATGAATCACAAAGTGGTAAGCGCCCTCCGAAGGTTAAACCACCACTTCTTTTTGCAACCCACTCCCATGGTGTGACGGGCGGTGTGTACAAGGCCGGGAACGTGATTCACCGTGGCATTCTGATCCACGATTACTAGCGATTCCGACTTCATGGAGTCGAGGTTGCGAACTCAATCGGACTACGACGCACTTTATGAGGTCCTTGCTCGCGAAGTCGCTTCTCTTTGTATGCCGGCTGGCACGATGTGTAGCCCTGGTCGTAAGGGCCATGATGACTTGACGTCATCACCTTCCTCCAGTTTATCTTTGGCAGTCCGCTGAGTTCCCGGCCGGACCGCTGGCAGCAAAGGATAGGGTTGCGCTCGTTGCGGACTTAACCAACATTTCACAACACGAGCTGACGGCAGCCATGCAGCACCTGTCTCACGGTTCCCGAAGGCACATTCTCATCTCTGAAAACTTCCGTGGATGTCAAGACCAGGTAAAGGTTCTTCGCGTTGCATCGAATTAAACCACATGCTCCACCGCTTGTGCGGGCCCAAAAATCAATTCATTTGAGTTTTAACCGCATTACGTACTCCCCAGGCGGTCGACTTAACGTTAGCTCCGGAAGCCACGCCTCAGGGCACAACCTCAAGTCGACATCGTTTACGGCGTGGACTACCAGGGTATCTAATCCTGTTTGCTCCCCACGCTTTCGCACCTGAGCGTCAGTCTTCGTCAGGGGCCGCCTTCGCCACCGAGGTATTCCTCAGATCTCTACGCATTTCACCGCTTTACACCTGGAATTCTACCCCCCCTCTGCGAGACTCAAGCTTGCCAGTATCAGATGCAGTTCTGGGTTAGGATTTCACATCTGACTTAACAAACCACCTGCGTGCGCTTTACGCCCAGTAATTCCGATTAGCGCTTGCACCCTCCATTATTACCGCGGCTGCTGGCGCAGGTTAGCGGTGCTTCTTCTGCGGGTAACGTCAATGAGCAAGGTATTAACTTTACTCCCTTCCTCCCCGCTGAAAGTACTTTACAGCCGAAGGCCTTCTTCATACACGCGGCATGGCTGCATCAGGCTTTGCGCCCGGTGTGCAATATTCCCCACTGCTGCCTCCCGTAGGG
+
.,0,.7*-414-))&)558;<95745,-..0-0/0:31013:4343**-1-..)/+(**(.8150716'+,*,1'--43/::8.344/78/)..294-10(0)*+197:911633620,*(/,343.61*1/175.6811383739756;,0.002,)+*+250341.0015<994.5584+511+-/0.,-.05--''658.6/+1+9.:987725,1,./77233331/6011-/24$%(*%%-./1528833:5++)+**(%%%%((+)..*/,))(,*0:-+17:96822,344311-..-*('%')8788/0,+183287*-.-03:7--+-.-*6-.)))(%,,/01594;4-22306.01-.*7)(-%-.6(0-821,62/61436752551+1703371)/,2,752:700445:7966967767-'*))0,-0)/)00/16345497696;;:690.//1,++**/0/.2,/004240880-7099679<:93546478927*8.6:0+4.;88<98:131-.17710,1+1;;68--//57571.322-7,0)(+-1026(.362-,/+81:719<2+/21;;*/',(%&$&%%))*0233:;0-159343411+0);-7/.-/.607(/+/3.18233485.,*680-0184:48)7*44412+.,-/4+),'.-/.3.656474,0(&*),-313298--5;/-03389.+.,./:996727;3424345344879<6589237944/.9/8<::;/)5.-'(&,,6;9977++5667/.---436<;47:5..0'.+-/6966+5*7*811323881,/0/'/,-03346*2+.51026'')),30.(*$))/2*,%&(-*-&*//.94,))),0++-,7.9./.**+*)4-5/01/1.-*796/1/44)+*-,20970/332/)./407.--092598'4)*/1..0..320047483,&'''-*1.-/$12236947:579:99/&'1+561://00-62/).***-.2-.53,.,0:-,;8552;;-*720.0+(*'(((&%&%&*('++/42:7;55<6898/).-.1:3336:540-)-2(35/17)(/-890*$0),,1/612248481.352/2-03,8:*+440)+
@1e6768a3-c5c1-41d3-8b6f-758c826ade37 ch=82 read=78208 start_time=2019-12-13T05:57:17Z barcode=BC01 runid=2c9cf7bc05858273f10e7d7ec552fc0bd742dc3e
CCGGTTACCTTGTTACGACTTCACCCCAATCATCAATCCCGCATGGAGCAGCTCCTTCCCTTGCGGCTAGGCCACCGGCTTCGGGTGTTATCCAGCTCTCGTGGTGTGACGGGCGGTGTGTACAAAGGCCCGGGGGGCAATATTCACCGCGACATGCTGATTCCTTGATTACTAGCGATTCCAACTTCATGTAGTCGAGTTACGGGCCTTTACAATCCGAACTGAATGGTTTATGGGTTTAGCTTCACCTCGCGGCTTCGCTTCCCTCTGCACCATCCATTGTAGCGTGTGTAGCCCAGGTCATAAGGGCATGTTTGACGTCATCCCGCCTTCCTCCAACTTGTCGCTGGCAGTCTCGCTAGAGTCCCCAACTTAATGATGGTAACTAACGGTAAAGGGTTGCGCTCGTTGCGGGACTTAACCCAACATCTCACGACACGAGCTGGCGACAACCATGCACCACCTGTATCTCATATAGCTATCTCTCCATCTCTGGGCCAGCATGAGTATGTCAAGACCTGGTAAGGTTCTTTAGCGTTGCTTCGAAAAGATTAAACCACATGCTCCACCGCTTGTGCGGGCCCCGTCAATTCCTTTGAGTTTCATTCTTGCGAACGTACTACTCCCAGGCGGGTACTTATTACGTTAACTGCAGCACTGAACTTTGACATCCAACGCCAGTACTCATGTTTACGGCGTGGACTACTAGGGTATCCTAATCCTATTTACTCCCACGCTTTCAGGACTGAGCGTCAGTTGCAGGCCAGATCGTCGCCTTCGCCACTGGTGTTCCTCCGCTATGTCTACGCATTTCACCGCTACATGGAATTCCACGATCCTCTCCTGCCTCTAGCTGCCTGGTTTCTATGGCTTACTGAAGTTAAGCTTCGGGCTTTCACCACAGACCCTTGCTGCCGCCTGCTCCTCTTCGCCCAATAATTCCGGATAACGCTTGCCACCTACGTATTACCGCGGCTGCTGGCACGTAGTTAGCCGGTAACTCAATAAGTACCGTCACTCGGCTACCATTTCCTGTAGCCGCCGTTCTTCCTTTATAACAGAAGTTTACAATCCGAAAACCTTCTTCCTTCACGCGGCGTTGCTCGGTCAGGGTTTCCCCATTTGCCGAAAATTCCTGCTTGCACTCCGTAGGAG
+
84*.7/.6:29'/-&)**+426719:2.11669748048-%1)**1)&,--//16717('''''+()'&)29:6705-+.**'.,*)/5*.4'(%*+)***,4..012582579,50--*+(..6*2):4*./--2../.006;68:;6878881/.,.2950&&&'*-8..*((*-.30)+&)&'**(((02361-+50:*1,4--'%)%$,-4--3+*.+*(*1,.:8:8//.6348,%&&++)(.416*+.,+/6/)+-/,6-,033467;:<;;018+++.0..534,-,28.(.800(*''075,33)181./31011-0;6-.89:902201-+0.-.3//-2..)79804135.+-222861-2-.1-4-//98:4755547-/+-06(-1+5/66455677<66);954171.1/+0328843.'*-,/+.-+)312-0/,1545:..%('2303635/2587:3831,((+(+21107:2486236-)&'$%%%)(*,,.6-11.+),-;627206*3,600/*()-/.4.0091,0/-*(*..0;:32,0/+,,,6:6731.3-+-,..+*.75,)+.336;-**880-11;:55:8/4.,-/.8:8905-)++/.*+.68'62/-,3.,:0+143718/+()'*./0779:66:2.***+-.00/&'%(,..05/%,*+33'((0,013:78888815-+./06))599/(**,86&+./96+*),3862)3605523274975.9-,,0-2181015649745328557<68753*,-;84359((+-.%0/1,.(++14;/4565120/*/-.3.516+++)/0/622008+*.&(*(',1239;8884:82//353,+,+/2//../;2/)+//71:8013+,,4-/0-/36:,-.'*-.157:;2/.*,+()57,*++(,--(.,3*-1319271//32124&)/-/301..6,/1-01/-.,,/--*'*,52281*./1+&)%%''(+1+19*,.699:-%+-+211437:29<57877532350475:<06..*/5/..6:1(&)')-98-,/3351-,*34/:9<88;73494*10038552:3336/601-5622:+6<;5/-4,,.*(*0/80720)$%%$+-)++27-0.3/)&
@c596315c-c321-4023-8614-0874d28ebafa ch=250 read=105576 start_time=2019-12-13T05:57:27Z barcode=BC01 runid=2c9cf7bc05858273f10e7d7ec552fc0bd742dc3e
CTCCACCACGGAGGGCAACCCAGTGAATTTTTTTTCGGCAATGGGGAAACCCTGACCGAGCAACGCCGCGTGAAGGAAGAAGGTTTTCAGTTGTAAACTTCTGTTATAAGGAAGAAGAACAGCGGCTACAGGAAATGGTAGCCAGTGACTGATACTTTATTAGAAAGCCACGGCTAACTACGTGCCAGCAGCGCGGCAATACGTAGGTGGCAAGCGTTATCAGGTGTGGGCGTAAAGAGGGCAGGCGGCAGCGGGGTCTGTGGTGAAAGCCTGAAAGCCTTCAGTAAGCCATGAAACCAGGCAGCTAGAGTGCAGGAGGATCGTAGGTGTAATGTAGCGGTGAAATGCGTAGATATATGGAGACACCAGTGGCGAAGGCGACGATCTGGCCTGCAACTGACTCAGTCAAGCGTGGGGAGCAAATGGGGATTAAGATACCTAGTAGTCACGCCGTAAACGATGAGTACTAGAAGTGTTGGATGTCAAAGTTCAGTGCTGCAGTTAACGCAATAAGTACTCCGCCTGAGTGAGTACGTTCACAAGAGTAAATTTCGAAATTGACGGGGCCACACAAGAGCGGTGGAGCGTAATAGTTTAATTGAAGCAACGCGAAGAACCTTACCAGGTCTTGGCATACTCATAAAGGCTCAGAGATGGAGAGATAGCTATGGATACAGGTGGTGCATAGTTTGTCGTCAGCTCGTGTCGTGAGATGTTGGGTTAAGTCCGCAACGAGCGCCCTTATCGTTAGTTACCATCATTAAGTTGGGGACTCTAGCGGACTGCCAGTGACAAGCTGGAGGAAGGCGGGATGACGTCAAATCATCATGCCTTATGACCTGGGCTACATTACTTCCACAATGGATGGTGCAGAGGAAGCCCGAAGCCGCGAGGAATTGAAGCAAAACCCATAAAACCATTCTCAGTTCGGATTGTAGTCTGCAACTCGACTACATGAAGTTGGAATCGCTGATGTCGCGAATCAGCGTATGTCGCGGTGAATACGTTCTCGAGCCTTGTACACACCGCCCGTCACACCACGAGTTGAAATGCTGCAAGCCGGTGGCCTAACCGCAAGGAAGGAAGCTGTCTAAGGTGGGATTGATGATTGGGGTGAAGTCGTAACAAGGTAACCCGGAAGATAGAGCGACGAGCAGTAGAGTTAACACAAAGGAACACCGACAACTTTTCTTCAGCACCAGCAATACGTAACTGGCA
+
(,1.*,+*,.1&*-)1&&*,((++'(.24:79441758985856-(*1-.82,,05:37588:98:<33340)'+*,1'*.,215/2/%-(1).484.00-.-30./30'**(',0-044*24.75036-+-)0///+*&(-0&+--,-%'',+/.53/262'+.-*.4)1)1...67633/3288646(1/-,+)%)-+/12604215;99736.7.-,9-0/3*.(358969:,)'///-/6:3341*/.+08/720--'+,*),4./62.1.(%*&'+))**.:,56.,*,,,01.182//../000055/82.,.*/2/7'.&'%(&')%)$)(')&&(+,*.154689866)*-)(**019:628271)*/)1/242.001.,3.:.542+'&&&%%-(+,7',(*/:9;8**./1;;9/.50+-1-++/:355../1)**,),.5901:<0///.*&'*(,-/'*&(*'09+988153.4)03//%)))..14.,5()%)'),&%()(,+,-58/5763'))%)+-/0439.-..*''%'&'&',+'$))++*+(*,03+('$&)*,(%''().-/51.1(0)-,&,38,-(-))..,-3-,('+..)/30.2.+5.*.*-,,+*&)+/-/,.//19/06456,,'((8820.-+31(544,+&+).)(&0,/.3/0034+719/-06796-1/2646898797363955923448781.76,.215)*(+.4:6060-.,423,/.,-<9;7.125.0/62::02642$$$*&*(,6642.-.-,-..,0175/-.)')-,-9660.//-114:3114:8(2(1((.166::;78521***%&'%'*+,,((**'&*'(5--/2-,'..*+'&%'&.**2971/+(&''/)(3,&*2::01:7/13:;609/0<788+34;8*4&+&('))/68701+-.2/./1-4785611290-0-,343,&$)&+,.41/9690/1+/-,**--1)/.03;99:86;22-,)%)%)''*-///-2:.380.5938482*,*+++1,,0+*)%'$.%('+339.3-1&*1034-003*0*0'.$&(./333.0+--,,05+01,000.:.767,-+2+)+-.797126'1+1,:9).6/8113()'(')))'&'+%&''($%-+.*00/35,'((-//7:8:521..49-*--,*+/016103143,1.+'%'##$%$
@5e9937c7-aeb7-4a99-a01c-3eea0f4472ab ch=75 read=80079 start_time=2019-12-13T05:57:27Z barcode=BC01 runid=2c9cf7bc05858273f10e7d7ec552fc0bd742dc3e
CCGGTTACCTTGTTACGACTTCACCCCAATCGCTGGCCCTACCTTCGGCCGCTGCCTCGCGCGGTTAGCTCACCGGACTTCGAATTGTTGCCAACTCTCATGGTGTGACGGGCGGTGTGTGCACAAGACCGGGAACGTATTCACCGCACTCTGATTCGCGATTACTAGTAACTCCAGCGCTTCGCTGTAGGCGAGTTTCCGGCCACAATCCGAACTGAGACTGGTTTTAAAGTTTGGCTCCACCTCGCGGTATTGCATCTCTGTACCAGCCATTGTAGCACGTGTTAGCCCTACATAAAGGGCGATGGTTGGCAATCATCCACCTTCTCCTGGATTAGCCCAAGGCAGTCTCGCTAAGTCCTCAACAATGGTAGTAACTAACGACAAGGTTGCGCTCGTTGCGGGACTTAACCAACATCTCACGGCGAGCTGGCGAGCAACCATGCACCACCTGTCACCTTGTCCCGAAGGGATTTCTCGATTAAAGAGTAATGCAAGGGATGTCAGAAGTGTAGGTAAGGTTCTTCGCGTTGCTTCGTTAAACCACATGCTCCGCTACTTGTGCGGGTCCCCGTCAATTCCTTTGAGTTTAATCTTGCGACCGTACTCCCCAGGCGGAATGCTTAATGCGTTAGCGGCGGCACGGAGGTGTTGACCCCCCCCACACCTATTCATCGTTTGCGGCGTGGACTGCAAATTATCTAATCCTGTTTGCTCCCCGCGCTTTCGAGCCTCAGCGTCAGTTACAGTCAGAGAGTCGCCTTCGCCACTGGTGTTCTTCTAATCTCTACGCATTTCACCGCTACACTGGAATTCCACTCTCCTCTCCTGCACTCTAGATAACCAGTTTGGAATGCAGCACCCAAGTTGAGCCTGGGTATTTCACATCCCACTTAATCATCCACGCTCCCTTTACGCCCAGTAAATCCGGATAACGCTCGCCACCTACGTATTACCGCGGCTGCTGGCACGTAGTTAGCCGTGGCTTCCTCCTTAGGTACCGTCATTATCTTCCCAGGGCGACTTTACGATCCGAAACCTTCATCACTCACGCGGCGTTGTTGCTGCATCAGGGTTTCCCCCCATTGTGCAATATTCCCCTGCTTGCTCCGTAGGAG
+
/*.*9.,4,8,+30(--1552.%(.0++/,1&'('&/5*)'--.0-/014267541-0&&(*-35..-/00.*/*5,89;9*%%.&&+-+.50+//0127;;;:864573;:87;7541...+,.3/46646+0.0097773236,0(2.5+-28;95221321112,+.))'2)+&,(+-.2,*.,++.4/..*/;4)5/62,+,)420+')1/.-//45::,:;<-+-(+,7'/-.//515:7887302/4001760/.//436:112:048(*+--&-*++-(''(2+''+*+04(,,*&**,(217,')$&)0/+/0&,+)/(-.60/3++*(&)*+*(..3234433,+.+4-66:7,4'''.*-01(%,+,,,2),,674,+1-513488:709./+5722021/-+))'(-,//(*,5/**-+-0+.,+&)+&/+//2/...')*+.+,+1)/-++31,%'(()*%2/).(,1-3/20-*+,))'(&)/+)1/1278,)%''')45/40(2,++5835;8256682//5.,,6/::4-+++2.001:67904/2*/,/-885258/,/57869543962/,395,1/+4-,-//603411/458--.7308753((&'-+-).+*3+,,+3/+*))()-((--*,*'+-.5/5.2)&*,,/+*)1/7998378%)+302288765'2++(+,(+4029393,/6=6+,-/272&++./934+,.678,&%()55&(+6,107781020.0447::3;323;76789467;7876.09533.0344545;;6432)+,*..3/-,/,2-2:-13421401/66121(*)+:76985/79442:8/1/0/-5.11-/7-/,-.1,+49:73/*-(*:/-/33,:8+'%''7.564641+/*0.+:/*56..5/84'*,/82/302117371%&+,35/,-../157306.1:2//3.,*)/))&$()1-427,00510-,*+0-,-0()'&-2-045572'-0++,/40-)$&(&(+&,/7600-....)+1(-34:49:/,+.++.*++0,-,.*(*(),+527844763;3/1:75+)0,)*/-2/..61320*%%&%%%'+56(.)-3-)
@68afb92c-7cd7-4aaf-9d8a-90849cd59645 ch=276 read=67106 start_time=2019-12-13T05:57:24Z barcode=BC01 runid=2c9cf7bc05858273f10e7d7ec552fc0bd742dc3e
CCAGTTGCCTTGTTACGAGCTTCACTTGTCACTTGAATCTCACAAAGTGAGTAAGCGCCCTCGAAGGATTAAGCTACCTGCTTCTTTTGAAAACCCTCCCATGGTGCTGACGGGCGGGAATGTACAAGGCCAGGAACGTATTCACCGATGGCATTCTGATCCGATTACTAGCGATTCCGACTTCGCCAGGAGTCGAGTTGCCGAACTCAATCAGCTACGACGCACTTTATGAGGGTCCGCTTGCTCTCGCGAGGTCGCTTCTACTCTTTATGCGCCATTGTAGCACGTGTAGCCCTGGTCGTAGGGCCATGATGACTTGACGTCATCCCACCTTCCCTCCAGTTTATGCTGGCAGTCTCCTTTGAGTTCCAGCCGGACCGCTGGCAACAAAGGATAAGGGTTGCGCTCGTTGCGGGACTTAACCCAGCATTTCACAACACAGGCTGACGGCAGCCATGCAGCACCTGTCTCACAGTTCCCGAGGCGCAATCCATCTCTGGAAAGTTCTGTGGATCAAGACCAGGTAAAAGGTTGTTCGCTTCGCGTTGCATCGAATTAAACCACATGCTCCACCGCTTGTGCAGGCCCCGTCAATTCATTTGAGTTTAACCGCGCATCCGTACTCCCCAGGCGGTCGACTTAACGCGTTAGCTCCGGAAGCCACGCCTCGGGCACAACCTCCAAGTCGACATCGTTTACGGCGTGGACTACCAGGGTATCTAATCCTGTTTGCTCCCCACGCTTTCCGCGCACCTGAGCGTGGTCTTCATCGGGGGGCTGCCTTCGCCGTGCTTCCTCCAGATCTCTACGCATTTCACCGCTGCACACAAATTCTACCTCTACGAGACTCAAGCTTGCGGTATCAGGTGGTTGGGATTTAGGCCAGGGATTTCACATCTGATGACTTAACAAACCGCCTGCGTGCGCTTGCGCCCAGTAATTCGATTAACGCTTGCACCCTCCGTATTACCGCGGCTGCTGGCACGGAGGTTAGCCAGTGCTTCTTCTGCGGGTAACGTCAATGAGCGAAGGTATTAACTGCTCCCTTCCTCCCCGCTGAAGAGTGCTGGCCGAAGGCCTTCTTCATACGCGGCGGCATGAGCACGCCCATTGTTACCAATATTCCCCACTGCTGCCTCCGTAGGAG
+
40%-1/(4.10-/3&*(&%'*403,,)**+'%%(..93-&)+/34/,+*$().2)*,01%'+&''(,%0-10-//667/),-3(''&%%&--(05,*,60/5.,-)')*/36;:4(*(&$''(&-070518-//.+.20.230237(%(*()(/51334653**-;.1/+--.05:-,)(+/72(((%-'&'*1%')5+%.,**685:,<16(,.1.044544-./730310-4*.1-+).(&&*+01-,/&(+-+(*4)**&#'(,-*&)(*25:325+(())%)&&$%'+03+(--,/-4,)36485-,--,+*(+*-0187;/680+397977),33//.91,*)())*(-.0444-/20-.0-8(*(+2-2668::;3:220*-19-.+,/+4'0//5/1045662800.941,4,1(26+*-3.4;,+,-0)-*-),7989563941243$*%&&*.+-0)&))/+()'+01-4.)*+*+%.,1-28,02010140..,-7665558/1-)/,/13259554+(++7-%(*'%'0,;673:.,,./:,+-5,<;3;7.)+./013216/-,,',-+1&.+/64.127,5-8.409*('+):-/*.(%&)*++/0*-/0/355--16639501,-010.///*-*')+,2200+.'+.,.+-3/5).')%&*5.:25,30237556586477-&')*//649257489(972/25610525970;:1*1-452+'**(3:-)++,-/*17/1/14.*%((+-./-12)0800)*%&+,//..36*(%),3//./2-,.///45897975<<2065.0/)-))%$%%-(2*,+03)/0),.025688++$'()+-),-//9)/%+&(*)$')%.0-*.869165.+1;:/)+-/21('&$&(-033327'38243+,--.41-&'%#&*07.*,//)112('-0,3/.+,*)*,073,5:7864;478443540.**+)'&)10))(-.,,0/25-+,4-888788843))*)-,*+()&&$')%%&'(*()+,)&*$()5:)4<03-.97/*882,-%&$(%&&$%3*$)*+-66-957;95642/+*)(&%(%&&&((%*'2:,'9,%&.)1&2(.)773:6,)42.-*((')01+,.2,&(
@4a1a032c-7be2-47fe-b1ed-58f6f40797af ch=353 read=94758 start_time=2019-12-13T05:57:34Z barcode=BC01 runid=2c9cf7bc05858273f10e7d7ec552fc0bd742dc3e
CTCCTACGGGAGGGCAGCAGTGGGAATGTTGCAATGGAAACCTTGATGCAGCAACGCCGCGTGAAGTGATGAAGGTTTTCGGATCGTAAAGCTCTGTATCTTTGGGAAGATAATGGCGGTACCGGGAGGCCACGGCTAACTACGTGCCAGCAGCCGCGGTAATACGTAGGTGGCGAGCGTTATCCAGTTTACTGGGCGTAAAGGGGCGTAGGCGGATGATTAAGTGGGATGTGAAATACCCGGGCTCCCAGCAGGTGCTGCTGCATTTAGGCTGGTTTATCAAGTGCAGGAGAGGAGATTAAATTCCTAATTGTAGCGGGGTGAAATGCGTAAAGAGATTAGGAAGAACGCAGTGGCGAAGGCGACTCTCTGGACTGTAGCTGACGCTGAGCTCGAAAGCGTGGGGAGCAAACGGGATTAAGATACCCTGGTAGTCCACGCCGTAAACGATGGGCCTGGTGGGTTTCAACACCTCCGTGCCGCCGCTAACGCATTAAGTATTTGCCACAAGGGTACGGTCGCAAGATTAAAACTCAAAGGAATTCCTGACGGGGACCCGCACAAGTGGCAAAAGACATGTGGTTTAATTCGAGCAACGAAGAACCTTACCTATGACGTCGCGTACTCTTAATCAGGAAATCCTTCAGGGGACAAAGGTGACCGGTGGTGCATGGTTGTCGTCGAAAGCTCGTGTCGTGAGATGTTGGGTTAAGTCCCGCAACGAGCATAGCCAGCAATCGTTAGTTACTACCATTAAGTTGAGGACTCTGGCGAGACTACCTGGGTTAACCAGGAGGAAGGTGGGGATGACGTCAAATCATCATGCCCCTTATGTGTAGGGCTACACACGTGCTACAATGGCTGAGATGCAATACCGTGAGGTGGAGCCAAACTTAAAACCAGTCTCAGTTCAGTTGTAGGCTGAAACTCGCCTACATGAAGCTGGAGTTACTGGTAATCGCGAATCAGAATGTCGCGGTGAATACGTTCCAGGTCTTGTACACCGCCCGTCACACCATGAGAGTTGGCAATACCGAAGTCCGTGAAAAAGACTAACCGCAAGGAGAGCAGCGGCCGAAGGTAGGGTCAGCGGTGGGAGTGAAGTCGTAACAAAGGTAACCGG
+
&)**()-(00,,,+0,.///:59,,+**/)&*),/5,(+((%%(,-23/.//67737:.-..+1*()**--.1-,162,2(7*332706,*,,,,+-(+-+1,,4+(&'+/))(*,,-4*,.3./'&%))'$'((*+.//113+-5660(,++3.37/4-+,-*/352920-*(&&*-8-;-,.(((,0-+)%',+-%(''(.22,++.-37:6;99962926+6*04440-,*0++.46.-5786/+)(),'*.$$$'(./00)))$%'/,%,/.6-+.$%%&($%%*+-*)/)''%()+*&)-++')*(-+++/*---),+/36../564.)'+'%,+)22/5,))*$(%,*()(*,1,420/*,-/+.4:56550+&+*+,/&')+*,.39,//**-/28:7(')+8;65'2.'..+++-278;3014400152+-/120/18/3/+,*))''&'(%)*()5-4/(/-06169)0.3957:-.143312.5*,'&*$-0&(/,%((&&&&&&'/717),----1,3<:9/9:67,2*/(-%0*'(.,,27*,29/,,+0/)((*--/.-&&(+*2./134<9-9595,/')*%*)-2,-32..+*)*$&'('+*,*&&$&"$**.8.:.,''&'(')--,3+%.201+,10(-()),3)'',.361117114:025345,.,*&,-4698996:7769:/9)52&183602.8-*,-16(&*'%#)%,*&((+++,-7/.*7,,-1.17/07652/0,)--3487-+++'(**((*0;.78-060214/20)/-*020-1695155688999:1.049:9958//,*1//.52+/-432332,,%)*01622031*0*)%%))*/6657234;4-**,)--455/;/<:9313<:*8;6632'&&+,9214.:/.(+-)+747214878:70/100.4,,-15.(*.'%%%*1,.-/-..+/-/**''')++,--3/23;9463447)'/630210141.07117*+-/,1*..+*-+)(*36*40-7//.2,+.-02833449:7(*'0/(**,),/..,)*&*+,0.)/5/7.+++*+-0()*-20/,/)2.)(*(+*%))+99:77<(3+.4;:880
@1c644328-17b2-454a-9e9a-9f7763df8618 ch=300 read=118391 start_time=2019-12-13T05:57:35Z barcode=BC01 runid=2c9cf7bc05858273f10e7d7ec552fc0bd742dc3e
CTCCTACGGGAGGCAGCAGTAGGGAATTTTCGGCAATGGAAACCCTGACCGAAGCAACGCCGCGTGAAGGAAGAAGGTTTTCAGTTGTAAGCTGTTATAAAGGAAGAACGGCTACAGGAAATGAGCCAGTGACGGTACTTTATTAGAAAGCCACGGCTAACTACGTGCCAGCAGCCGCGGTAATACGTAGGTGGCAAGCGTTATCAGGGTATTGGGCGTAAAGGGGCAGGCGGCAGCAGGGTCTGTGGTGAGAAAGCCTGAAGCAACTTCAATTATAGAAACCAGGCAGCTAGAGTTTTGAGAGGGATCGTGAATTCCATGTGTAGCGGTGAAATGCGTAGATATGGAGGAACACCAGTGGCGAAGGCGACGTCTGGCCTGCAGCGGCCTCAGTCCAAAAGCGGTAAAGGGAACCAAAATAAAGGATTGTTCCGCA
+
()*,++.+41-/01/34-333'0++**-55029+9++3*'*-*,(')13714)%)-)++3924-3777564:,-4155:740&.)/&').&(*'-30115'1,58-,+,&/+/0.)-,*3-'%$&'((*+.%3(21*-/23-/4.(-.*+04,()$''1-0301031730))&$()((*%()*)*0008/8/.2138.0/16027'-/')%/)78998871'-2.+*+7;97;9422,08/.-0//.61/+%,+-+,50),&$$(**('%'%%#'&'&*0)01-.461100-)&&+,+(+$*&'*+-//&))(.,5/867335-.03362.+,,()::87446,,),),)),014:*,-.85,0*+,4692.')-22463())&),)*'(),105(()-)&.)-026)**)('*&0782237.')#1((%&%$$%%
@d9e98060-5cd6-47e2-b6a2-86dce3e47745 ch=270 read=48982 start_time=2019-12-13T05:57:34Z barcode=BC01 runid=2c9cf7bc05858273f10e7d7ec552fc0bd742dc3e
CCGGTTACCTTGTTACGACTTCACCCCAATCGCTGACCCTACCTTCGGCCGCTGCCTCTTGCGGTTAGCTCACGGACTTCAGGTATTGCCAACTCTCATGGTGCTTGACGGGCGGTGTGTACAAGACCCGGGAACGTATTCACCGCGACATTCTGATTCGCGATTACTAGTAACTCCAGCTTCATGTGGGCGAGTTTCAGCCTACAATCCGAACTGAGACTGGTTTAAAGTTTGGCTCCACCTCACGGTATTGCATCTCTCTGTACCAGCCATTTAGCCAGCACGTGTGTAGCCCTACACATAAGGGCATGATGATTTGACGTCATCACCTTCCTCCTGGATTAACCCAGGCAGTCTCGCTGGAGTCCTCAGCAATGGTAGTAACTAACGACAAGGGTTGCGCTCGTTGCGGGACTTAACAACATCTCGGCCACGAGCTGGCGACAACCATGCACCACCTGTCTGCTTGTCCCCGAAGGGATTTCCTCGATTAAAAAGAGTAATGCAAAGAGGGATGTCAAGTGTAGGTAAGGTTCTTCGCGTTGCTTCGAATTAAACCACATGCTCCGCTACTTGTGCGGAGTCCCCGTCAGATTCCTTTGAGTTTTTAATCTTGACCGTACTCCCCAGGCGGAATACCGCAATGCGTTAGCGGCGCTTTGAGTGTTGAAACCCACACCTAGTATTCATCGTTTACGGCGTGGACTACCAGGGTATCTAATCCTGTTTGCTCCCCGCTTTCGAGCCTCAGCGTCAGTTACAGTCAGAGAGTCGCCTTCGCCACTGGTGTTCTTCCTAATCTCTACGCATTTCACCGCTACACTAGGAATTCCTCTCCTCTCCTGCACTCTAGACCAGTTTGGAATGCAGCACCCAAGTTGAGCCGGGTATTTCATCCAAAATCATCATCCGCCTACCGCTCCTTTACGCCCAGTAATCCAGATGCATCGCCACCTACGTATTACCGCGGCTGCTGGCACGTAGTTAACCGTGGCTTCCTCATGGGTACCGTCATTATCTTCCCCAAAGGCAGGTACGATCCGAAAACCTTCATCACTCACGCGGCGTTGCTGCATCAGGGTTTCCCCATTGTGCAATATTCCCCACTGCTGCCTCCCGTAGGG
+
350/1//9858,02+++)*7-72.63+-*,,%%')+0:0,,,%%&(,--1/119792/14+--207233545789588;6&1-,(/,'2+3',+,***-042.+-.,-/.331153(/**))+,*,.-*0874941986;4258-..-1055778)/**(251731157510'00/4'.-09520-,'0//(&.3;0-'0705567:833*+34323344:::9:8+;626:.*-,/591274:828010/:00/8632*''()&071/2944:'&'&$#%&$'**--((),/:,())+,**)&0-4/5-,,,('/9,,01289:/8(/08782.1()(5$8'1+/-*(01--03349655/,*+--0/20+1.91.*)*)-1/-/+416493+.-*,914454:84;230:6-0/-/*,)2-/08865&/%&(20100/'0/14877;6.,--37114()**%%')'*,2)($&,*+/.)-752467565:4<62.$('((,10793.((*408969951.4--/-6/..-4.<8774*0..7./087)'1.6.<99<565.-..6:32100/1.//82-%)()497+4/)%&/*266<91102:<:1/:4-1-,,2;0201+864),1960-+-*.,'&0*1+*+,6/..-4-,*&&(&)%(&/0513;64))#(%+./..369<:9;:71;4,0-623367//1.15,.1+*+10(,/-38744;1'(+355,&(0734,0287580111082/:/./4546-.-+',,-3:;9:978:21156/05:7767')3:47-,,,,67-9:-/$')*-.--&***,,3,4.97+.12'(*).2/0,*,,,5$(%('002<;.0211./,***,1,.-,),('((,(45--,<;3108)/.2,-.(,))*/2,12**),)-.80*6.*/5392+(+'/+,,%(%&%&%*+'*1&,.-2616-2/-6910042112703.&++.062/,)/.24'+,/99761%($,-,,.9221/9/4568698;2-2*1//''%''*)041,(-48.6878////4534)-,0.1002;,/00//121+30/6,/48,('('0,/.944439360)-.028363-38),82/&&
@ff86a493-0082-4756-8202-8c7458db4d7b ch=152 read=95966 start_time=2019-12-13T05:57:45Z barcode=BC01 runid=2c9cf7bc05858273f10e7d7ec552fc0bd742dc3e
CTCCTGGCACCAGGAGGCAGCAGTGGGGAATATTACTGAAGTAAGAGCGCAAGAGCCTGAAGTACTTTTAGCAATATGCCAGCATTAGCCATGAAGAGGCCTTCCAGGTTATAAAGTACTTTCCAGGGAGGAAGGGAGTAGGGTTAAATGCCTTTGCTCGGTGGCATTACCCGCAGAAGAAGCCTCAGCTAACTCCATGCAGCAGCCATGATAATGCAGAGGTGCAAAGCGTTAATCCAGGATTACTGGGCGTAAAGCGCACTTAAGGTAGTTTTATTGCAGTCAGATGCAGAATCCCAGGCTCCAACCTGGGAGACTGCATCTAATGCACAGCAAGCTCCCAGATCTCATGGGGAGTCCAGAGTGCAGCAGTGAAATGCATGCAGAATCTGGGAGAGGAATACACCAGTGGCAGAGGCAGCCCCCTGGACGAGACGGCTATCAGGTGCAGAAGCGTAGGAGCAAACAGGTTCTGGGTCCCTGTTAGTCCACGCCATGAAACGATATCTGACTTGGAGGTTGTGCCCAGCCAGGGCGTGGCCCGGAGCCTTGCGTTAAGTCGGCCATACAGGAGATACAGCCGCAAGGTTAAAGAACTCAAATGGGTGTGAGGGCCACCAAGCAGTGGAGCATGTAGTTTAATTCAATTACAGCATGAAGACCTCACCTAGTCACCGAAGCATCCACGGAACTTTCCAGAGAGGATGGATTGGTGCCTTGAGACTGTATGGGACAGGTGCTGCATGGCTGTCGTCAGCTCGTGTTGTAAGAATGTTAGGGTTAAGTCCCACCCAGTGCAACCCACATATCCTTTGTTGCCAGCAGTCCGGCCAGGAACTCAAAGGGGACCCGCCAGTGATAAACTGGGGAAGAGTGGGGATGACGTCAAGGTCCTGCATCCACTTGGCCCTTGACCAGGGCTACGTGCTACAATGGCACTTATACAAGGAAGAAGCGACCTCGCGAGAGCAAACGGACCTCATAAAGTGCGTCATGGTCCGGATTTAGAGTCCTGCAGCTCGAGCCTCCATGAAGTCAGGATACGCTAGTAATCGTGGATCAAGAATGCCACAGTAGATACGTTCCCAGGCCTTGCACACACCTTAAATCACACCATGTGGGAAGTGGGTTGCAAAGAAGTAGGTAAGCTTAACCTTCCAGGAGGCCTTACCTTTGTGATTCCTTGGCTAGGGTGAAGTCATAACAAGGTAACTGG
+
)(0,)($$$&$$,(%(-(((&%(%'+-'*''(/+'+'')'#''')%(&&'.+&')3-&&((''$%$&%$%$&(%$))(-*)$$$'%'%%%()--*&''&.,'*,.*/--.,/00-))(%&&))''(())2-0)./+)%'#*,&-*/1.,%.*.1,*322'0/$+,$')&)*'$'&&*'&+&%*),4-./,,)-/25(2&,')+-046'''%&)'(%$$'&)&((&+-('**,43705'',)&+/,11.,%##'&,)())*&&$$'&,'&&0.77.'.(#$%&./)*,/%$)(+1,/70).4/.2((%4-2051%%'.)(*('*'&+.-+)'&&%%#&(*2,)+)(,../(.&)'&$&$$%&''))($$'((12,(/.+/10/)'&)*7.00-3'''%)&*)($''16)11*-(&&&**(',,441++6921-+/,+%((&&&*',-+**)')(&'(,+,.(%'***)*))-('$$&$&*/*)))'&'./4(*',/(*$*+%)&')%+)&(*+'(-.*-*)*',)*,*$%(+&(3/-),(..1)'+%&'%%&(+(.336/45/349)''%&/-(')+*-'006'(.+*'-+'/+&,*14735*)0($(&$&',+&('$&&-*))%)*2,*++&4)++.1;97:47-*&-('.0-.+&%&%%&)('&%*)/'/.,#&$'*3/0234,&'&2.00093.,*)+,**1,/0.&2(/.(&'#$$&'0//(&&&'*,)''$()*,66340-,))*,20/.*%'')0.0-/5/*-(',/044/'.,*2225+06,)%)%#$$$#((&+/-%)((001..53$/*%&)(&*(**4+&)&%&+*(5//.+.'**-*'.)(#)'&$+)+*-)')+),5++2&%'),4:.,,/(.+/+0*&&*(&%&'''+)$%)%&$+*'%)),.-,**&&%#)&,,0-+/16525/'((%%'(*-,&(*(('(''()+763%%*''&&*78&,'/)*-()'&+2-+,/-+21)0&+,0)'*&.)(&+(**.%%',+*10+'%$(-*/5/1/()&)*&*%)('((**++.070/*//6887/)),/.()'&'%,-&'/357058.0,)+++).*%)(*()%(%%$+--,..1/15,*''-4*++$,&)(-0)/48-&('')+*/)*)#$$#1).++)'%'-/(,('&%&$''&)-*1.0192%'&-(44+10.,-'+))+*.$&(**,,+4**$)*
@1f6c0b9f-14b9-4547-94ec-b56bd6e42eda ch=89 read=69280 start_time=2019-12-13T05:57:45Z barcode=BC01 runid=2c9cf7bc05858273f10e7d7ec552fc0bd742dc3e
GGTGTGCTTCGTTCCGGTTACGTATTGCTGGTGCTGAAGAAGTTATTCAGTGTGCGTGGCTACTTGCCTGTCGCTCTATCTTGGTTTTCTTGTTACGACTTCACGATCGCGGATGCGGTGAGTGGCAGCGCCCTCCCGGCGGGTTAAGCTACCTGCTTCTTTTGCAATCCCACTCCCATGGTGTGACGGGTGTGTACAAGGCCGGGAACGTATTCACCGTGGCATTCCTGATCCACGATTACTAGCGATTCCGACTTCATGGGTCGAGTTACCAGACTCAATCCGGACTACGACGCGCTTTATGAGGAGTCCGCTTTGCTTTCTCGCGAGGTCGCTTCTCTTTGTATGTGCGCCATTGTAGCACGTGTGTAGCCCTGGTCGTAAGGGCCATGATGACTGACGTCATCCCCACCTTCCTCCGGTTTCACTGGCAGTCTCCTTTGAGTTCCCCAGCCGGACCGCTGGCAACAAGGATAAGGGTTGCGCTGGTGCGGGACTTAACATTTCACAACACGAGCTGACGACAGCCATGCAGCACCTGTCTCACGTTCCCGAAGGCACATTCTCATCTCTGAAAACTTCCGTGGATGTCAAAGGCCAGGTAAGGTTCTTCGCGTTGCATCAGGTCGGCCGTAACCACCCGCTTGTGCGGGCCCCGTCAATTCATCTGAGTTTTAACGCGCGGCCGTACTCCCCAGGCGGTCGACTTAACGCGTTGGCTCCGGAAGCCACGCCTCAGGGCACAACCTCCAAATTAGACTCGTTTGCGGCGTGGACTGCCAGGAACATCATCCTGTTTGCTCCCCACGCTTTCGCACCCTGGGCGTCAGTCTTTGTCAGGGGCCCGCCTTCGCCACCGGTATTCCTCAGATCTACGCGTACCTGGAATTCCTCTGCGAGACTCAAGCTTTGCCGGTGTCAGATGCAGTTCCCAGGTTGAGCCGGGACTTCATCTGACTTAATTTCGTCCTGCGTCAGCACGCCAGTAATTCCCGATTAACGCTTGCACCCTCCGTATTACCGCGGCTGCGCGAGGTTAGCCGGTGCTTCTTCTGCGGGTAACGTCAATGAGCAAAGGTATTAACTGCTCCCTTCCTCCCCGCTGAAGTACTTTACACAACCCGAAGGCCTTCTTCATACACGCGGCATGGCTGCATCAGGCTTGCGCCCATTGTGCAATATTCCCCACTGCTGCCTCCCGTAG
+
&$'$((-040/179&/,1:01051440.2385457/1,)&'(+-%-)*%330*+((%'$$$#')*+0767889:95211,0.*'+0,*%++*.-(+--.2,+&+$&'3/1+/1+%%&&)&%$+%-)&)+*/30+35()&$%/*/3-()+-+)''&*/5.255-&.)4-86)*3/54+&,('1(*,0413*)(+*--238,954/9210-(+)/-++17)4,:377;1-+*+--1011-7-+()'%%*./866-)042335.0''&)).05'/0$+(..0*6+-.4324../0044/'-38;58.-.)%)*..'))((%%)((')**2(),,.//4694572:5+&'((),.18<252/*++,(0//./&%((-6,(*0043433+5782.0-.1.-')),),*,0656:0/36305+*-',(-20+,./386,6830764:0,*-212.,)$(*,0<69967-6+++/,0.-3/1./03+)(')(%)*+)(*,785),).*,%*1/,/12*)(*%%*-//114/1/+03155734524/,+**,-'',,*/5.+-//3120./8+,--/05413.8:7,26-))60:37545%(&&%)),10/*(+++:9:;97971:11073)'%'%&$(&%%''+0'/*&%%$%%0')'/0277/+/669:988:977201;:/+9,)''*',-8*,11.4892'6:26211683.4.0.132+1&(*.2303+2*-74653942-.961.00573.0+((,,/'&%&%(/.3)$&*+,*/-211..28*.,$$#&&&,),+,,192.013371&+--/920/1,26)+471.*)#'(-*+/'(*,&,6:/-4++262:669;58;3:3/)0())-%&&&&%#$$$$%&+5.7-3,/**&&).&0/./+&'+-0()(*(,57'63335-16778198;18+*0.2,,&3..-97033243.,/,,*,-*&-/,*%+*)(&&&(&$%%$(%'%(*0166738*,,1+-**(*/+++*.73/27.1312(/,-56421.+((&&(*/:000:/8211:;88<776856410758960700/2-.:-,7.0012*'3&)+,52.873+454+.04/40-/.006,%&&))')51)*'5(201:5:<:98/.*+)-07978574,+,+*2&362620../3.)1**,*+*/+0328::.(,-*,.*+*&.4++/)0
@f383bf82-4095-4eb2-9845-c5c42308aed6 ch=113 read=88639 start_time=2019-12-13T05:57:53Z barcode=BC01 runid=2c9cf7bc05858273f10e7d7ec552fc0bd742dc3e
GTATACAGGGAGGCAGCAATGAGGAATTTTTTTCGGCAATGGGGAAACCCTGACCGAGCAACGCCGCGTGAAGGAAGAAGGAGTTTCCAGTTATGACTTCATATTTATAAAGGAAGAACGGCAGCTGGGAAATGGTAGCCGGTGACGGATACTGATAAGCCACATTAACTACGTGCCAGCCGCGTGGCCGTGGTGTGAAGCGTTATCCGGAATTATTGGGCGTAAAAGAGGGCAGGCGGCGAAAGCGGGGTCTGTGTTGAAAGCCTGAAGCAGCTTCGGTAAGCCATAGAAACCAGGCAGCTAGAGTGCAGGAGAGGATCGTGCAGATTCCATGTGTAGCGGTGAAATGCGTAGATATATGGAGGAGGAACACCAGTGGCAGAAGGCGACGATCTGGCCTGCAACTGACGCTCAGTCGAAAGCGTGGGGAGCAAATAGGATTAGATACCCTAGTAGTCCCACGCCGTAAACGGTAGGTACTAAATTTGGATGTCAAAGGATGCTGCAGTTAACGCAATAAGTACTCCGCCTAGATGACCGTTGCAGGTGAAACTCAAAGGAATTGACGGGGGCCCGCACAAGCGGTGGAGCATGGTTTTAATTCAGAAGCAACGCGAAAGAACCTTACGGTCATATAAAGGCTCAGGATGGAGGAGATAGCTATAGAGGATACAGGTGGTGCATGGTTGTCGTCAGCTCGTGTCGAGATGTTGGGTTAGTCCGCAACGAGGCGTACAGCCCTTATCGTTAGTTACCATCATTAAGTTGGGGACTCTAGCGAGACTGCCAGTGAGCAAAGCTGGAGGAGAGGCTGAGGGATGACACGTCAAAATCTATCCCATGCCCCTTATGACCTGGAGCTACACACGTGCTACAATGGATGGTGCAGAGGGAAGCGAAGCCGCGAGTGAAACAAAACCCATAAAACCATTCTCAGTTCGGATTGTAGTCTGCCGCTCGACTACATGAAGTTGGAATCGCTAGTAATCGCGAATCAGCATGTCGCGGTGAATACGTTCTCGGGCCTTGTACACACCGCCCGTCACACCACGAGAGTTGATAACACGAAGCCGGTGGCCTACAACCGCAAGGAAGGAGCTGTCTAAGGTGGGATTGATGGTGGGGTGAAGTCGTAACAAGGTAACCGG
+
(,&(()(+1,*30/5,,,%*)()'*(.689;1/60:104..25-(-0,5-+++3../,//20$'&&(-.-140...*+-)*)(/:*)'%&+,%)%*')5-)-+051,-1:))*(.(+02(-**-,+'*(,3...(%()-+')())*(&&+*/,)+-0,),,)'%*&1*4353.,-.--(+&((&*&%$%&&'&%%$$(*'(,4;43.,,/+,/.)3-20/.-/584*'&+/02/5;18/.*),-*-)471///43,/.*.,,(466+(*&'+&--02,9685*36,00.088081+3,+-,,.*,-./8,6+()(,30510-*&*&//6*++//100+.,-74-,54,024/++//52*-14/0+(,1-63112*,1040(),.+1.4810,-,71715((+*'223477878./07&+)(+0,,'+3-),-5:;9..('+,1,/010:(),7664251.',,15569;.0)&)'((*+318++-2-287937845(0-+---2232428373405//13.301255020,$&%$$$&(*(.'(%-(&'(2,,1:71+.,-031304/273(1/+(+*,00+-%+-65//*)-1*8;:+787:8(*))&++),((+/2-()/..+.()(&&$$$%$'-+,-/26*(++/62/,'&*,8)532--&%&'''*,---510/....54/:.-.8250////6,2-,)*&-+1.9.)21-4.+/0/'-,%0%$&*)($&')$.-/*2.//306.//;33750-&))*)(,,',5.)110)(%&&%.(*/-))'('&&$'0-%%'(6-+0*'&&()-,.+.53-476/'()-02;;6+*%&(3.*)20167.+8//.34923.&''(()('%'&'$&&'.0:857442123380)01'+-+.-/5-13,-)''((,.**+9:1/81)+-3:0/134;657(12-,+*%9,--363*)(($%'(-0/77..-,*6-,3/2.03/0()*%)-+0/008+*4/.,(($&$(()3/.,'(2./0./:0/0(+..')*&(***+'**)-3203526463/-,*'')/4-,+.--(.))/,.79:8/30-&'$)+/,/-3*4/.2+)(*,145203-)++/:9.3,*+.5)3)-1,+0',**,3677325,43173:,2
@e9db3b03-b3b7-440a-921b-44631b1c917e ch=220 read=62765 start_time=2019-12-13T05:57:58Z barcode=BC01 runid=2c9cf7bc05858273f10e7d7ec552fc0bd742dc3e
CCGGTTACGCTGTTACGACTTCTTTAATCATCAATCCCGCATGACAGCTCCTTCCTTGCGGGTTAGGCCACGGCTTCGGGTGTTATCAACTCTCGTGGTGTGACGGGCGGTGTGTACAAGGCCGAACGTATTCACCGCGACTATGCTGATTCGCGATTACTAGCGATTCCAGCTTCATGTAGTCGAGTTGCGAACTACGAACTGAGAATGGTTTTATGGTTTGCTTCACCTCGCGGCTTCGCTTCCCTCTGCACCATCCATTGTAGCACGTGTGTAGCCCAGGTCATAAGGGGCATGATGATTTGACGTCATCCCGCGCCTTCCTCCAACTTGTCACTGGCAGTCTCGCTAGAGTCCCCAACTTAATGATGGTAACTAACACGATGGGGTTGCATCGTTGCGGGATAACCAACATCTCACGACACGAGCTGACGACAACCATGCACCACCTGTATCTCCTTATAGCTATCTCTCCATCTCTGGAGCCTTTATGAGTATCCAAGACCTGGTAAGGTTCTTCGCGTTGCTTCGAATTAAACCACATGCTCCACCGCTTGTGCGGTTCCCGTCAATTCCTTTGAGTTTCATTCGAACGTACTACTCAGGCCGGAGTACTTATTGCGTTAACTGCAACTGAACTTTTGACATCCAACACTTAGTATATCGTTTACGGCGTGGACTACTAAATTATCTAATCCTATTTGCTCCCCACGCTTTCCGGGACTGAGCGTCAGTTGCAGGCCAGATCGTCGCCGCCACTGGTGTTCCTCCATATATCTACGCATTTCACCGCTACGCATAGATTCCACGATCCTCTCCTGCACTCTGGCTGCCTGGTTTCTATGGCTTACTGAAGTTAAGCTTCAGGCTTTCTACAGACCCTTGCTGCCGCCTGCTCCTCTTTACGCCCAGTGTTCCGGATGGCAGCTTGCCACCCACCGTATTACCGCGGCTGCTGGCGTAGTTAGCCGTGGCACTCTAATAAAATTACCGTCGCTCGGCTACCATTTCTTAGCCGCCGTTTATTCCTTTATAACAGAGTTTACAATCCGAAAACCTTCTTCCTTCACGCGGCGTTATCGGTGGGGTTTCCCCCATTGCCGAAAATTCCCTACTGCTGCTCCGTAG
+
42)--.--0.-(0-(+6578.+&$$)2-9:;746265&$-%%'*),/00089;96+2--&/1.7)186/*)/*)1833;:3215113.5-*+--.:9:::879:8973&,-'((,2488-)3,+-0.6:::<5103+/14.'(+2;:777;7899829101.....9330./1150/12688853283;23-+866220276...-485762;:3*-0.-69/,0-+-5;,-/2250181*,301:+*+.,,+4.:;8851:11-.-**,0251)('.4,(,***+,,-.686-00/,,'%1;.-.266789095(*+.67;6851+.%*6-..713,1,*)--+'.('(&**1+589+,)))(3+54353:33,/)+6/+/-,-%-+).,)+%+-278440851&-')')*/00031+-/2435/-435553637596;5.*+*,2-.2-3467768'5')*,++02::.-,-&+-554570+,46292///,+,',-'.*)'(&(--..-**08+7,,+30/2*.0;5.-/1/5<658223444557127.2/8./-,*'%&&'()*.295:402840,/4:832-53--22)3,-+*',('()3(&'%()+,5-06200,3-5+.0+/1*4()+:.288)+,1258)7-1+)*)$'&)*-/+0283,-).+((,.*0/-052&,(.(-980:0-*(&+50+012990(+))0:,)'68;8854/63894211:32*/.&(),688588')'$(/-/333*+-89:99:2645699901(**04330164553.%)&-)+1+6/5---/08-+--.210/,..01',+/1596732:8/.24+-+,0)(*+-.,5/.')+,34()0--(.+'(,-09:<809.+*,,4,181///0.//19.$,*+*&$$'%.4-(5/96''4%&(/8030.73(&&,,,.2944+*)('%*)(.-'%(*+08/-.452-2*($&&&&+4/297&/&'8<764%,/5065/,.3+/80+'',.325::2/2'&,1-1184//185-%()+9*(*+0.,1-.9;4187877;:99<.$,*,083-3,$(-,0.,+6./9./8951-0760/*-:::/204-))*++2376.89*)*.
@6fab6cf2-9a84-469b-826f-5154631871d8 ch=268 read=67151 start_time=2019-12-13T05:58:10Z barcode=BC01 runid=2c9cf7bc05858273f10e7d7ec552fc0bd742dc3e
CTCCTGAGGAGGCAGCAGTAGAATTTTTCAGCAATGGAAACTGACCGAGCAACGCCGCGTGAAGGAAGAAGGTTTTTTTCGGATTGCCGAAACTTCTGTTATAAAGGAAGAACGGCTACAGGAAATGAGTAGCCGGTGGCGGTACTTTATTAAGCCACGGCTAACTACGTGCCAGCAGCCGCGGTAATACGTAGGTGGCAAAGCGTTATCCGGAATTATTGGGCGTAAAGAGGGCAGGCGGCGAAAAGCAGGGTCTGTGGTGAAAGCCTGAGCTTAACTTCAGTAAAGCCATAGAAACCAGGCAGCTAGAGTGCAGGAGAGGATCGTGGAATTCCATGTGTAGCGGTGAAATGCGTAGATATATGGAGGAACACCAGTGGCAGGCGACGATCTGGCCTGCAACTGACGCTCAGTCGAAAGCGTGGGGCAAATGGGGATTAGATACCCTGTAGTCCACGCCGTAGTGAGTACTAGTGTTGGATATCCAAGAGTTCAGTGCTGCAGTTAACGCAATAAGTACTCCGCCACCAGATGTGCAGTTCGCGAATGGCTCAAAGAATTGACGAAATTTGCACGGCGGTGAGACATGGTTTAATTCGAAACAACGCGAAGAACCTGCAGATGTGACATACTCATAAAGGCTCGAGATGGAGAGATAGCTATGTAAGATACAGGTGGTGCATATTTGTCGTCAGCTCGTGTCGTGAGATGTTGATTAGAGTCCGCAACGAGCGCAACCCTTATCGTTAGTTACCATCATTAAGTTGGGGACTCTAGCGAGAGACTGCCAGTGACAAGCTGGAGAAGGCGGGGATGACGTCAAATCATCCTTGCGCCCGCCGGCCTGGGCTACACACGTGCTACAATGGATTGGTGCAGAGAGCGAAGCCGCGAGGTGAAGCAAAACCCATAAAACCATTCTCGAGTTCGGATTGTAGTCTGCAGCTCGACGCTACATGGGGTGGAATCGCTAGTATCGCGAATCAGCATGTCGCGGTGAATACGTTCTCGGGCCTTGTACACCGCCCGTCACACCACGAAGTTGATAACACACCGAAGCCGGTGGCCTAACCGCAAAGGAAGGAGCTGTCTAAGAGTGGGATTGATGATTGGGGTAGAAGTCGTAACAAGGTAACCGG
+
/-4''&&*/(,//2-11***'*(,4582-(126:65,12))'()*0.4-67973481/342-/,,-2,/3'1+0/15020.9,-,)%&%-13,-918/7/./5:(-(++'4**,***.-'(&('*')&*-,017-&&&&&&$'(),.*(//1-*+-.0.3022950(**+,721090119)))&+(/-/0539-3+),*)7+,3246221+1,/,/-+0.89942/190''2-**-8:84:3--/0+'($69/433.-%*/.,56,.955,,,0*6*+5-5)**72)(,.21,*,/1-587;-,,++.,,,,18/73**)*/124698*4)5*87686441(41310'(14+./99:12101157811-/0/4996787:6..7575:...,+)*%%$%*/300022554.)+''$+)())225*.,*.58))7:/,2..+3386;,)$$%(-82.//1:1/(#-*++'')'$01-9050;:11:)/)&(+2;7..04799:965624333241310.,-/29467',(''%&&%#&$)-581/'',-0/101,1+&%((,)))&%&'+-'$&$%'),*-+*&%&(*,,*,734:4:3&'(&&,2423-0-'**+&$$'%(')&,('+(*--13+*2910545+**+,:98(&&$$)'&($%%$%'((207:35844:1././,9:/,01356,0112/92478:77565/4**(.+,-++-38,/3,6'&12/04249-*,+,7.3.))-611966776969042/6;807744%--&''(+-8607.-.7675690479/.*)),/-*391./.040658:4./.24'*'&((-0)'+)-)7969;99/.,*+'),25:.,--625911(.,::70(((%,1%'+(1512*%(%%$'(%)398)+5)+,1995+55:<56/,%*'+,/4-.3./.7:84560+-.10-*'()*0./,+,')+3,957,0+%&%'*+,-'$-+.004457655846555:64535843658;95380.-.-19598)(64/0004-/.,.+1+))*/))%(#$%$'('-//-0'-4&&2:821341+)++/'*),23777305(%*,*50/6,,-..525.56/)'%,&'../138588+711;1909
@eb4d2af0-799c-4cf4-865c-b9fab6de745f ch=165 read=124431 start_time=2019-12-13T05:58:09Z barcode=BC01 runid=2c9cf7bc05858273f10e7d7ec552fc0bd742dc3e
CTCCTACGGGGAGGCAGCAGTGGGAATATTACAATGGGCAAGCCTGATGCAACCATGCCGCGTGTATGAAGAAGGCCGCGGTTGCGTGCTTTCGGCGGGGAGGAAAGGGAGTAAAGTTAATACCTTTGCTCATTGACGTTACTACAGAAAGCACCGGCTAACTCCGTGCCAGCAGCCGCGGTAATACGGAGGAGTGCAAGCGTTAATCGGAATTACTGGGCGTAAAGCGCACACCAGGTGGCAGTTTGTGCAAGTCAGATGTGAAATCCCGGGCTCAACCTGGGAACTGCATCTGATACTGGCAAACAGGTCTCGTAAGAGGGGTGAAATTCCAGGTGTAGCGGTGAAATGCGTAGAGATCTGGAGGAATACCGGTGGCGAGCGGCCCCTGGACTGAACTGACGCTCAGGTGCGCGTGGGAGCAAGCAAGTTAGATACCTGGTAGTCCACGCCGTAAACATTGATGTCGACGGAGGTTGTGCCCCTTGAAGGGCGTGGCTTCCGGAGCCTAACGCGTTAAAGTCGACCGCCTGGGGAGTACGGCCGCAAAGGTTAAAACTTTCAAATGAATTGACGAAGGGGCCCGCACAAGCGGTGGAGCATGTGGTTAATTCGATGCAACGCGAAGAACCTTACCTGGTCTTGACATCACGGAAGTTTTCAGGAATGTGCAGCTGAACCGTGCAGGTGCTGCATGGCTGTCGTCATCGTGTTGGCGAAATGTTGGGTTAAGTCCGCAGCAGGCGCAACCCTTATCGCCTGTTGCCAGCGGTCGGCCGGGAACAAAGGAGACTGCCAGTGATAAACTGGAGGAAGGTGGGGATGACGATCAGTCATCATGGCCCTTACGACCAGGGCTACACGTGCCACAATGGCGCATACAAGAGAAGCGACCTCGCGAGAGCAAGCGGACCTCATAAAGTGCGTCGTAGTCAGTTGGGTCTGCAACCGACTCCATGAAGTCGGAATCGCTAGTAATCGTGGATCAGAATGCCCACGGTGAATACGTTCGGGCCTTGTACACACCGCCCGTCACACCATGGGAGTGGGTTGCAAAAGTAGGTAGCAACACACTTTGTGATTCATGACTGGGGTGAAGTCGTAACAAGGTAACGG
+
./0/-,2,7;/+-02-0/.0846,,,*(**%,/84+&$&,7&58565602.&%'(.,524772.1/1432()*..0+&&+0'(%&&&$)+-8.+22+79+)-,+-()+(&'+-763.7.8.01,/7.)+,(',,+-1/5/**'%+%%*)'#%')//(/003011979663//***2+502.,/3/&/*0-,+%)+328:.0/-6,8,,',*,15175;<6:89984,//0/1+1/)-0('(($,.2'&)&(+/.28++.312-.4,(1+)-56567-9.4/0781556-....---..;:68),+('*+///1552.'''.,/)+(()0)3+)*./-+)*+,.5/1294/14:8.--+,779;1/9.32138:41518+**++.41:82+17-0$'+)**+-.011327,)('&'+,160('+1:&2+('.//-3345;(*8968:87/0/057723(&$'&&&**+50)+),*-++7/0.952(+,)*))/3...530331)4+--/'(79410)/*51+,956133.280-,/''%'(0025/.026+,/..37,%'('&&%(+''6-5-100.%'+140.-*(**,/32-6..9:502262/0529497;31122<949300/7-/0341501:569:819/+,001)+,4,3--6;89..'.),274-%&&'$&'.2)(&&)+-1346556547457::57-*$**743.2)((--*+(+/)1+/,+'((-,'+/'6(5,.%,0/491,3.0-&&%('*1/18307/905(7-416-(&&*1)+*(*.07987*,,,-44<833390/3-3+3/-395/897.-,-*)&+,689('((20&%&#$'(2:.06772**%&(-+-)))-:-*//.20+')01'(&)(''4,6878/-,)(&&(47-03:556220.3;6.12555526*+*+(3+6,5,-.:9//**%&(**0-&'+*+*+4096:8910,))/05012;:8324/,0.-,30&&*1959:<:48589:,8854/9.//4/0-1:76<7222020197989/*'*08019)),-+)%('*&)&&(*'()***41-+3256;6/+++032796.((/(),2650648.828;952
@1c8cbcd5-bf82-4394-9803-deb894c027aa ch=236 read=103350 start_time=2019-12-13T05:58:07Z barcode=BC01 runid=2c9cf7bc05858273f10e7d7ec552fc0bd742dc3e
CTCCTACGGGAGGCAGCAGTAGGGAATTTTTCGGCAATGGGGAAACTGACCGAAACAACGCCGCGCGTGAAGGAAGGGTTTCGGATTATGCGTATTATAAAGGAAGAACGGCTACAGGAAATGGTAGCCCGGGTGACAGTACTTTATTAGAAGCCACGGCTAACTACGTGCCAGCAGCCGCGGTAATACGTAGGTGGCAAGCGTTATCAGATTATTGGGCCGTAAAGAGAGGGCGGGGCGGCAGCAGGGTCTGTGGTGAAAGCCTGGAAGCCTTCCAGTAGAAAGCCATAGAAACCAGGCAGCTAGGTGCAGGAGAGGATCGTGGAATTCCATGTGTAGCGGTGAAATGCGTAGATATATGGAGGAACACACCAGTGGCGAAGGCGACGATCTGGCCTGCAACTGACGCTCAGTCAGCGAAAGCGACAAATAGGATTAGATACCCCTAGTAGTCCACGCCGTAAACTGATGATTACTAAGTGTTGGATGCCAAAGTTCAGTGCTGCAGTTAACGCAATGAAGTGCTCCGCCTGAGTGAAGTACGTTCGCAGAATGAAACTCAAAGGAATTGACAGGGGCCCGCACAAGCGGTGGAGCATGTGGTTTTAATTCGAAACAGCATGAAAGAACCTTACCAGATCTTGACATACTCATAAAGGCTCAGAGATGGAGAGATGGCTATATGAGATACAGGTGGTGCATGGTTGTCGTCAGCTCATTGTCGTGAGATGTTGGGTTAAGTCCCGCAACGAGCGCAACCCTTATCGTTAGTTACCATCATTGGGGTGGGGACTCTGGCAGGACTACTTGACAAGCTGGAGGAAGGCGGGGATGACGTCAAATCATCGGCATGACCTGGGCTACACGTGCTACAATGGATGGTGCAGAGGGAAGCGGAAGGCCGCGAGGTGAAACAAAACCCATAAAACCATTCTCAGTTCGGATTATGATCGCCGCAACTCGACTTCATGAAGTTGGAATCGCTAGTAATCACTTGAATCAGCGTAATGGTGAATACGTTCGAGCCTTGTACACCGCCCGTCACCACGAGTTGATAACACCCGAAGCCGGTGGCTAACCGCAAGAGGAAGGAGCATAAAAGGTGGGATTGATGATTGAGAGGTGGAAATCATAACAAAATTAACCGG
+
,-43014*8.-0,*''&'&+&()',+/7::35/73252220)',,*.($%.+,1202,3/12---,11.,-*+**)(&+,))/5)3,*+-,,,&,-),2:*.'-+'.3./*-)')())+---2*+,-00,&()))'&%$)&%%(&'+-,'.+'10,..0--,,(&&((/.38400//1303-3.300/:260.4-/0.2925/5//.9)*).+*/1%/,,(&&+-*('(%-.+,%53+--2)'()$39530,,-((1,,/,)+/0/(/(%(),-/))+3*$()+*.656-,44.7969:964551,-)*),*/()(,3.01*,+,1*7+8:**))%($(''%'&(1-,.47898:742--25+-0-2/,.).5,01-+)()''+))%''*,,2435343209/01349:981014%$%%'*'%&&((,7;056/+/...26(70('*)123-114+-67;746*)*%%&''()',.9965708080;5.3(08612;518::44454353120/,5-,)1+*+./04:34974&(('')#(%51127+.3((/+*-:-.;974,.+-307.-1'.2-+.4*(.,,,+&)*.,/-(+,*1)*-4.:<00:482*(+)()&*##(-5)(.54.1//19(+&'&'*+2345.122-0062/:118))*-.1820-,(0/*777642-&(-).59*/--,,**)-05626001666)**+1%6&(*;722222766;10/.7/-+000*(*-(+&&,--1.'4:,-,,,:122+*-2.07343$+&%))$.+793,0662*31-.6350'++(-.202*+.91/-**/+1.(261/02374:7:;32366&&$%#%%&(6/0+*'&%'&()5267364945902110213/+,2+**())',+&+/5751.(/+++)--29;87;6369;;7332+/68-),,.:28012(*&(+,(-,')*&.*,,))(*''(/60/92724755))'&&)+101#'&()4:57.-.,*2+()(%*)30,(&,)('%*/0+2%)&*',.32:4/.-,,,'+,-/--+,+/./*-/*)*0+.6278/1/*,2684525(&''-,+)&$$#&&(++).+/67529./..)2*'%'%)&0))-3)++&'$%&(/)%,)5+::57
@ece66ed7-3e3a-4ee1-929b-b22d12f7454a ch=84 read=80477 start_time=2019-12-13T05:58:08Z barcode=BC01 runid=2c9cf7bc05858273f10e7d7ec552fc0bd742dc3e
CCGGTTACCTTGTTACGACTTCACCCCAATCATCGACTGCAGCAGACGGCTGGCTCCCGAGTTACCCCACCGGCTGGGCACTTCCGACTTTCATTGGTGTGACGGGCGGTGTACGAGCCGAGAGACGTATTCACCGCAGTATGCTGACCTGCGATTACTATAGCGATTCCGACTTCACGTAGGCGAGTTGCAGCCTGATCAGGCTGAAATTGTTTCTCGGGTTTGCTCCACCTCATGGTATTGCTTCGATCTATTAACTCCCATTGCAGTGTGTAGCCCAGGTCATAAAGGGGCATGATGATTTGACGTCATCCCGCCTTCCTCCTTGTCTGCGGCAGCCTCTCACATGAGTTCCCACCGAAGTGCTGGCAACATAAGATAGAGAGTTGCGCTCGTTGCAGGACAACAACGTCTCACGACACGAGCTGACGACAACCATGCACCACCTGTATCTCATATAGCTATCTCTCCATCTCTGGAGCCTTTATGAGTGTCAAGACCTGGTAAAAGGTTCTTCGCGTTGCTTCAATTAAACCACATGCTCCACCGCTTGGGCCCCAAATCAATTCCTTTGAGTTTCATTCTTGCGAACGTACCTACTCAGGCGGAGTACTTATTGCGTTAACTGCAGCACTGAACTTTGACATCAACGCAGTACTCATCGTTTACAGCGTGGACTAGGGTATCTAATCCTATTTGCTCCCCGCACGCTTTCCGGGACTGACGTCAGTTGCAGGCCAGATCGTCGCCTTCGCCACTGGTGTTCCTCCATATATCTACGCATTTCACCGCTACGCGATTCCACGATCCTCTCCTGCCTCTGGCTGCCTGGTTCCATGGCTTACTGAAGTTAAGCTTCAGGCTTTCACCACAGACCCTTGCTGCCGCCTGCTCCCTCTTTACGCTTAATAATTCCGGATAGCAACGCACCTGCGTATTACCGCGGCTGCTGGCACGTAGTTAGCCGTGGCTTTCTAATAAAGTACCGTCACTCGGCTACCATTTCCTGCCCAGCGGGCAACTCAACATAACAGAAGTTTACAATCCGAAAACCTTCTTCCTTCACGCGGCGTTGCTCGGTCAGGGTTTCCCCATTGCCGAAAATTCCTACTGCTGCCTCCCGTAGG
+
5/,006.184:/3.'++,1453')36,3325451-$')')(%%$&&)-3120933.4.)'+(/'*22*&+*+)(+*&0,%*')-*''(/362(2*2/55677937+3*1/.&%)'%%('&%&&'*-,007<989:23--/-./,1-009210..0:5221'$),/77;3./1422+&(+.126-*(/(1.22241+**,4)('-((&$$*&&.8133:&4219;/699:35867'')&.&)+&#'$(',.3./.+.*))487+0.,(%%'&.)*(('('%,,,.466:-)+0+*26112114</-.743,,,*84+/66843).3+1-136682/6--51*,)*'())&()82:3*&0,+,1--,-/-52314))*,+,3.-%)$')../0899:29/2%/1,'&%(+1,/3441.00.,$%))-1366671,/)(*))(**./)-2-3676244+2/2,6533668878:96978370/.686;900+)()*'0(.++&$*(+.,2+),.69-+0..44.3*,.32(2+3-<999.***)',2:129*-&&%%$((*)&+-+.)7-91')1*,/06;;36:<.6-,-,+1.'3)-((*./3*./4*)()++).**02/027:69643645957799:3788+01432)1+&+%(+),133886391--)1011:;411,.0.++**+16322-+.6)',*331(#''*.,3:-1-0;921**'+))-*759/401500./07655512+/,,-8:+88:;::;;84315,..1273+'-,/24;4525:12*)(&&)*.2-&$&)+2.0-//8601/++-+,)(%'+,)*+&*,-)+-3339/15918/31:0-23:3+252170.-2.&'(),-/*(1./057:555312106.*/2;:13-)'%*-18:8<020317,'/%$%')%((&&*),-4.(10./020278909.&,,,)3684261,-+2)+.+(&+--895..355434,/381400'++-3812,*)+0&%%('+%%'$&%'$$&'),41/+/+*.94+-4872-+1/))+0.;99<863;72324.:/..3...4.:8:.8:26<639:3-04./'()*.5)-0'(%*+-16536+58,,-,0+
@08acf290-e282-4aa4-8152-cd23cf94bceb ch=89 read=69342 start_time=2019-12-13T05:58:19Z barcode=BC01 runid=2c9cf7bc05858273f10e7d7ec552fc0bd742dc3e
CCGGTTACCTTGTTACGACTTCACCCAGTCATAGCAGATCACAAAGGTGGTGGCAGCGCCCTCCCGAGGGATTGGCTACCTACTTCTTTACCCAGCCACTCCCATGGTGTGACGGGCGGTGTGTACAAGGCCCGGGAACGTATTCACCGTGGCATTCTGTTCACGATTACTAGCGATTTGCGACTTCATGGAGTCGAGGTTACCAGACTCAATCCGGACTACGACGCACTTTATGGTCCTTGCTCTCCTTGAGGTCGCTTCTCTTTAACGCCATTGTGGCACGTGTAGCCCTGGTCGTAGGGGCCATGATGACTTGACGTCATCCCACCTTCCTCCAGTTTATCACTGGCAGTCGCTGAGTTCCCGACCGGACCGCTGGCAACAAGGATAAAGGGTTGCGCTCGTTGCGGGACTTAACCCAACATTTCACAACACGAGCTGACGACAGCCATGCGGCACCTGTCTCCACGGTTCACGGAAAGCGCAGTTCTCATCCTCTGAAAACTTCCGTGGATGTCAAGACCAGGTAAAGGTTCTTCACTTGCATCGAATTAAACATGCTCCACCGCTCGTGCGGGCCCCGTCGAATTCATTTGAGTTTTAATGCGGCCGTACTCCCCAGGCGGTCGACTTAACGCGGGTAGCTCCGGAAGCCACGCCTCAGGGCACAACGCAAGTCGACATCGTTTGGCGTGATGCCGGTATCTAATCCTGTTTGCTCCCCACGCTTTCGCACCTGAGCGTCAGTAGATCTTCGCGTCAGGGGCCTTCCGCCACGGTATTCCTCCAGATCTCACGCATTTCACGCCTTCACCTGGAATTCTACCCCCCTCTACGGGGCTTTCAAGCACCCGGTATCAGATGCAGTTCCCAGGTTGAGCCGGGGATTTCATCTGGAAGCTTAACAAACCGCCTGCGTGCGCTTTACGCCCAGTAATTCCGATTAACGCTTGCACCTCCGTATTACCGCGGCTGCTGGCACGGGTTAGCCGGTCTTCTTCTGCCGGTAAGCGTCAATGAGCAAAGTGTTAACTTTACTCCCTTCCTCCCCGCTGAAAGTGCTTTACCAGCCCGAAGGCCTTCTTCATACGCGGCGCCAGAAACGCGTCGAATTTGCGCCCGACGGTATAATATTCCCCGCACTTGCCTCCCGTGGAG
+
85454623/9.-12+,,/081/.065+05854,-,)*3262315)()()..+.-(/0//-&&+0()%,-8+1)(*-./394,326137+$+(&&',,&),87,12397333445<944711110,.200417,.666975989;1.0:175:466:3-,*+*))'*./20,+**,%2-&$%'.02931333'+-//,**.2%.-*,5558,9/01.5575/033201',,22,,**)*')+'(,/.2)*)''&)*.)./2/44393((.-/81:3.**,,,3235///3;1/5844/0&014.(+**)+-*),-2/222/50053+).(*2.2,,+,-09:***//705/.+44&(4++-8*;<+*0304;69:79312/.0116)3+275-)/*/-.**+))/70-.)441.1))%&$$+-8.8;,+,.0//+-,-01/1174,66.8;7:89/72.,+,020/.*(+-728-$&(')++++,/.04:2-/272*,-++,/0)-/2.,,73;7:8::30245<1.//36(2+9;99<4$(('')005&$%)(15.,$%',237016,212894423/5/.&%*,)0'-,9,.0,,,,7;<.,)*%',.,4-/010/;:3/4;;4::621//0320/0*)%-,/053+5,-0+-86767:741184.//082$'/215745737:,42.+1+*&'#'%(%(')()+,-41/1.,18**2+563.(//02<:1.0039,05/0783%(*'(%)+980'+)),*(-2-/2/15'(29,+(+),:;14/,.,+.00/3.101.49--)*(*&&,'(,2*-),'/,645749664-6989.63+)&%&),-$-%/4+(0/,/..69999-78<178*+41:6553+.87+*2:.0'&(0('*%$(2,6+/$&()(&**))*++26/-051+0+42/,1255824.+(0('$*')+++,-18*-95763;001/048568::83.,.-7.3*&*/1-,1&'6,7<89.4)*&&&&%)01428332296:,/+'*+0+(+/)(/.8;+2<34/0;6)+444..0&,'')+&%(%'%4-('('-*486:5362*)(),-0/.'($'$+/&&/0'1,')%(*()2688*,$#(%''(-4123/866/$(%'+,./2206&&%'&'&
@16db24cd-8d15-4ceb-954e-7cfaea9abc04 ch=67 read=83565 start_time=2019-12-13T05:58:29Z barcode=BC01 runid=2c9cf7bc05858273f10e7d7ec552fc0bd742dc3e
TTGATTTACCTTGTTGATTTCACCCCAGTCATGAATCACAAAGTGGTAAGCGCCCTCTCCCGAAGGGATTAAGCTACCTGCCGCTTCTTTTGCAACCCTCCCATGGTGTGACGGGCGGTGTGTACAAGGCCGGGAACAGTATTCACCGTGGCATTCTGATCCACGATTACTGTGATTCCGACTTCATGGAGTCAGGTTGCGGGCACAATCCGGACTACGACGCACTTTATGAGGTCGCTTGCTCGCGGGTCGCTTCTCTTTGTATGCGCCATTTGTAGCACGTGTGTAGCCCCTGGTCACGTGGGGCCATGATGACTTGACGTCATCCCACCTTCCTCCAGTTTATCACTGGCAGTCTCCTTTGAGTTCCGGCCGGACCGCTGGCAACAAGGGATAAGGGTTGCGCTCGTTGCGGGACTTAACCCAACGACGAGCTGACGACAGCCATGCAGCACCTGTCACAGTTCCCGAAGGCGCAATCCATCTCTCTGGAAAGTTCTGTGGATGTCCAAGACCAGGTAAGGTTCTTCGCGTTGCATCGAATTAAACCATATTCTCCACCGCTTGTGTGCGGGCCCAAATCAATTCATTTGAGTTTAACCTTGCGGCCCGTACTCCCCAGGCCAGTTCGACTTAACGCGTTAGCTCCGGAAGCCACGCCTCAAGGGCACAACCTCAAGTCGACATCGTTTACGGCGTGGACTACCCGGTGTATCACAATCCTGTTTGCTCCCACGCTTTCGCGCACCTGTGGGCGTCAGTCTTCGTCAGGGCCGCCTTCGCCACCGGTATTCCTCCAGATCTCTGCATTTCACCGCGCTACACCTGGAATTCTACCCCCCTCACGAGACTCAAGCTTGCCAGTATCAGATGCAGTTCCAGGTTGGGCCAGTTTCATCTGACTTAACAAACCGCCTGCGTGCGCTTACGCCCAGTAATTCCGATTAACGCTTGCACCCTCCGTATTACCGCGGCTGCTGGCTGGCGGAGTTAGCCGGTCGCTGCGGGTAACGTCAATGAGCAAGGGTATTAACTGCTCCCCTTCCTCCCCGCTGAGGAAGTGCTACAACCCGAAGGCCTTCTTCATGCCGCGGCATGGCTGCATCAGGCTTGCGCCGTTATTTTCCCCACTGCTCCCGTAG
+
.'%$'/*)-.40-,0)&)3)*-50.*./66+,++14/(+,1/*,.)*+.*++.3*)*&+++(')),-)2'+&')-455-)'($&#($(*+**,0+33*)37.*320//./133:9*1,++2246:75798:+//),*&%()25424:678763876224886121/26)''%#'*3700,+-9/9+-**&'((&-'10+3/4-.&+*/+4'1*520.013712*.-4,%%$%+)*-)''&%(&')*+)/.01346461490),*++,.30-.2+*+*42.1.)*.+*,./43,+,1/*$%'+&(02::44333.--//./766:8/91+&/,3;7852../2;:466/*+-,*),-,/0((3-,+/373-)-.-164686664621*5/,*8-:971020+-*/*,-2.18220:8-&$'-/,50,,'%#%%*112310534*'+5+573022/62+,//,.,287185,+/*./%.(8*-)*+7533667.30*++50-+''0-433,')()-5-*24/-(/+7;89<867)-'''*,8+)+*.-:405*)$)&*,./,/2-0.7,.(+,2+/0230,/0./.35:6-17/.-3630--)&)(+).*/+((5,/-/89-.045'&%,0,0403261/--*+0%-/0/1.0*,(,/%(&+011)'/8/,+-286756/5361/*22441393'4085245:794-70')/(&)(+,%&1115::86<911.392'+)*,40.(+')&*(&#$%)1/367+),,07577:*29960+...4//0:19;//-,--*')+-)*-0.//+%-%,..)()-*11241430712,/,1-864948992,0*,)%+$$'+*3*1.5,.-*+,-45),.3*2&17-.'&+)(.24+9($''13027632201215019/5--/5-/1111,*(&&$),/6,**0062910,+03351*+.(+,,35+-13+0.+0-19342;665:,7,)&''(*,((+*)*.-%+(%$%'*,).-,08:89:,-**((.15(5..+1*3''3%,.2/-*,3.2,003+''('(&%%('+&'&$$*&.,%&(++/.00/-//0(($*&''0,*&.,1.0.1*/0*15/220101-%&'&,*))),//&(&&(&-5++)++
@d9b20281-2129-4321-93b2-618c38a551c8 ch=268 read=67185 start_time=2019-12-13T05:58:33Z barcode=BC01 runid=2c9cf7bc05858273f10e7d7ec552fc0bd742dc3e
CTCTACGGGGAGGCAGCAGTGGGAATGCACAATGGGCGCCGCCTGATGCAACCATGCCGCGTGTATGAAAAGAAAGGCACCTTCAGGTTGAAGCACTTTCAGCGGGGAGGAAGGGAGTAAAGTTACCTTTATCATTGACGTTACCGCAAACTTTCAACTATCCGTGCCAGCAACCGCGGTAATACGGAGATTACGGAAGGAAAGCGTTAATCGGAATTACTGGGCGTAAAGCGCACACGCAGGCAGTTTGTTAAGTCAGATGTGAAATCCCCAGGCTTTCAACCTGGGAACTGCATCTGATACTGGCAACTTGAGTCTCGTAGAGGGGTAGATTCCGTTAGCGGTGAAATGCGTAGAGATCTGGAGGAATACCGGTGGCGAAGGCGGCCCCTGGACGAACTGACGCTCAGGTGCGAAAGCGTGGGGAGCAAACAGGATTGAATACCCTGGTAGTCCACGCCGTAAAACGATGTCACGACTTGGAGGTTGTGCCCTTGAGGCGTGGCTTCGGAGCTAACGCGCGTTAAGTCGACCGCCTGGGGGTACGGCCGCAGGTTAAAACTCAAATGTCCAGACGTTGACGGGGGGCCACTGAAGCGGTGGAACATGTGGTTTAATTCGATGCACAACGCGAAAGAACCTGAATGTTGACACGGAAGTTTCAAGAATGAGAATGTGCCTTTTCGGGAACCGTGAGACGAAGATTGCTGCACGCTGGCTGTCGTCAGCTCGTGTTGTGAAATGTTGGGTTAAAGTCCGCAACGAAGAGCGCAACCCTTATCCTTTGTTACTGAAAGCGGAATTCCGGCCGGGAACTCAAAGGGAGACTGCCAGTGATACTGGAGGAAGGTGGGGATGACGTCAAGTCATCATACTGGCCACCCGACCAGGGCTACACGTGCTACAATGGCGCATACAAAGGGGCTTGTGACCTCGCGAGCAAGCGGACCTCATAAAGTGCGTCGTAGTCCCGGATTGGAGTCTGCAACTCGACTCCATGTCCGGAATCGCTAGTAATCGTGGATCAAGGTTACCACGGTGAATACGTTCCAGGCCTTGTACACACCGCCCGTCACACACCATGGGGTGGGTTGCAAAGTAGGTAACCCAACCTTCAGGAGGGCGCTTACTTTTGTGATTCATGTTGGCCAGGGTGAGAAAGAAAGCGTAACAAGGTAACAGG
+
+55**--6:,+,310&9)31/./,..&&&)3/041+-%'%(*3-1/111/*1/0/%49566,-('(+,53+$(+(&&'',*3:2'/&(%#%'&'&'+-,+()(,-/,*+'(**1+(()+51.0+%%'(.-&*+,15012050,07-1''($%')(+&*%%'+.168795)40&/4**')+*+)'()*&*%)&##'&$$'&'*+&,,.04024(,-+2,/0399.--+/86,121/0).2446;8-03:5/-:/8/68/268200050+/..&%.,&$$$$1,25/.2+426//.*-0)()*+41-0-,-'&%()+,-,,13-,%/-2,.&%+--/(**((*+0;33/28,.9:5.-+(,43.8-,+(/20),'))-,7('+*+42/7.61-)++-+(',+(+-4156635788,+00+*+-,-,2+'')3471184.9-,/9674;.-15/+*.-)(+35;984<9)*)**$'&(+,-,/,.--0001//-31(*+,/(03.-3004/4(-))*.0310.*)+/10**,./7.+(++)**(+$$&,0926'1/*80;2<;24637;9,&'+&$'&&**-'''%),0.&*(#'%%))'..1/,.,'-*-*(+2.97,1372,+-)('(,.322--4+%&''&&&%)+).+,///0(.)'(1<7*0+((4--*'(+*./,/111/+2'784:693865.*)&&%($($$%&$%#%&%$($%$0/00125666773,3-+(++21-0/4*-4011-'').)(,110..()$*+674848+/,+./)/72126'(&&%$((()'+'-(.(0-87355+//1647*+//,0106789(.,$**-0126,*))*-500096,-24:7972,+.0153%%$%%%,,*#&&%'),-+*&%%&%&%')4372000/0.1235551659+-52++.)('*+/3457.--%-/+)+/;65.24415.%'*+.8:9294563))).$4)%'$'(*7543/113+,,/./,.,./,.1/78712/(+,+5011788854/''%&&&-.*+--,-283230140'$,//**)%%&)%((/50173005/0*,*-435.63*+'.2386*73+)-.1821./'$''/4.86(20*,/.**))''+.68,.10359-**&&((%&$(&(')*)+)+($,***+..04326-5/17,&,/
