# Supplementary material for: De novo species identification using 16S rRNA gene nanopore sequencing
Source: PeerJ. 2020 Oct 21;8:e10029. doi: 10.7717/peerj.10029 (PMC7585375; doi:10.7717/peerj.10029)
Supplement: Supplemental Information 2 — Contains raw reads. [file peerj-08-10029-s002.zip › pass_fastq_runid_2c9cf7bc05858273f10e7d7ec552fc0bd742dc3e_229.fastq]

@6d450f06-b5c1-4590-8977-8b2f1c53c6e7 ch=467 read=56659 start_time=2019-12-13T05:58:43Z barcode=BC01 runid=2c9cf7bc05858273f10e7d7ec552fc0bd742dc3e
CCGGTTACCTTTGTTGCGACTTCCACCCCAATCATCAATCCCACCTTAGACAGCTCTTTGCCGCGGTTAGGCCACCGGCTTCAGGTGTTATCAGCTCGCGGTGTGACGGGCGGTGTGTACAAGGCCGAACGTATTCACCGCGACATGCTGATCGCGATTACTGGGTTGCTTCATGTAGTCGTTGCAGACACAATCCGAACTGAGAATGGTTTATGGGTTTTGCTTCACCTCGCGGCTTCGCTTCCCTCTGCACCATCCATTTGTAGCACGTGTGTAGCCAGGTCATAAGGGGCATGATGGTTGACGTCATCCCGCCTTCCTCCAACTTGTCACTGGCGAGGTCGCTGGAGTCCCAACTTAATGATGGTAACTAACGATAAGGGTTGCGCTCGTTTGCGGGACTTAAGCTTAACATCTCGACACGAGCTGACGACAACCATGCACCACCTGTATCTCATATAGCTATCTCTCCATCTCTGGAGCCTTTATGGTATGTCAAGACCTGGTAAGGTTCTTCGCGTTGCTTCGAATTAAACCACATGCTCCACCGCTTGTGCGGGCCCGTCAATTCCTCTGAGTTTCATTCTTGCGAACGTACTACTCGGAGGCGGAGTATTGCGTTAACTGCGGCACTGAACTTTGACATCCAACACTTAGTGCTCATCGTTTACGGCGTGGACTACTAAGGGTATCTAATCCTATTTGCTCCCCACGCTTTCGGGACTGACGTCAGTTGCAAGCCAGATCGTCGCCTTCGCCACTGAATTCCTCCATATATCTACGCATTTCACCGCTACACATGAATTCACGATCCTCATACCCTCCTGGTTTCTATGGCTTACTGAAGTTAAGCTTCAGGCTTTCACCACAGACCCTTGCTGCCGACTGCTCCCTCTTTACGCCCAATAATTCGGATAACGCTTGCCACCTACGTATTACCGCGGCTTAACGTAGTTAGCGTGACTCCCAATAAAGTACCGTCACTCGGCCACCATTTTACTGTAGCCGCCGTTCTTGCCCCAAACAGGCACAATCAAGGCTGGCACCTTCACGCGGCGTTGCTCGGTCAGGGTTTCCCCCATTGCCGAAAATTCCCTGCTGCCTCCCGTGAG
+
:'0+5:+++(-,*,/,*,%,/5.1(-,,,-4/6754,,(*.*)/,--*,35)11,+&&#$%%&'.132*057;5600.-193)786/30..42)***)225642-+0$(,227./113.5013,5-+.,+3777<6369.3787777810++.()))0*''%((&)(%',/,,05:822''*+,-00.(),-997,*065531-253173;:/6540539.+,:2766;7878,4*+5100()/6-+.)*,22:4;:7-63)))(**%*++,.-&&'*')...-1337/761-)*)*,5)4-+*3137::)(+%'&',.4,,)-+**-,-0123241(&+&()456*,'$'$%$.&')(0,002709009604.++..46-131-'(%&*.)+8+*/,97..,/,)))/*5+,-/352))+56&&1/03/0/)1243;273102501414344434%&*++*../3/00./',*1071192/473:6'+%('(+129/0/341('),$&&)08.2:338517-./62),+5+8<;99121445536./4-/12-,,.*21/62).(('-,1210+*),3;0008,(.()4-),0++,/,+++-*1'))+.)'&)+.,+,-.7/3.435(73+/1118//460.1021,200(,,.11)((&)+-,+14,(**.+.57;767/42))+400/1556:486../9,+-14:9--0-.,32.,;965-,'))+,9:0;/0.,'-+),03827699545325;676/)&)&*').-,5465:99885758<:3(+1.4730'*)+-&+'7*(*),/.1,,#%$''&$&%%%21:;22144844:3443,())411+.1:9,1:/45)*/22-...24<463225678579;11+10,)/(/(%((--)1--6:243*5/1+'*((,*)52.10125*-/1<1.0,))&'&%$$&&+)/-6.0.0((),*-)'+--5:647799662(022,('%(0,/066-,.127001909;697,/2'+,,'))+0($%&%)'(02*,(-+)*%$#&((.,+0+3.3052;//02095;-1:3.;/4;;;0132,-/*,456//76(*,/045;,91))&&$.
@5650c883-e1e0-4a0e-b023-711995b69aa1 ch=14 read=48322 start_time=2019-12-13T05:58:53Z barcode=BC01 runid=2c9cf7bc05858273f10e7d7ec552fc0bd742dc3e
CAAGGAGGCAGCAGTGGGAATATTGCACAATGGGCGCAAACTGATGCAACCATGCCGCGTGTATGAAGAAAGGCCTTCGGGTTGTAAAGTGCCAGCGGGGAGGAAGGGTAAAGTTAATACCTTTGCTCATTGACGTTACCGGAAAAGCACGCTCCGTGCCAGCAGCCGCGGTAAATACGGAGGGTGCAAGCGTTAATCGAATTACTGGGCGTAGGCGCACGCAGGCGGTTTGTTAAGTCAGATGTGAAATCCCGGAAGATAACCTGGGAACTGCATCTGATACTGGCAAGCGAGTCTCTCCGTAGGGGTAGAATTCGGGTGTAGCGGTGAAATGGTAGAGTCGGAATGCGGTGGCGAAGGCAGGCCCCCCTGGACGAAGACTGACGCTCAGGTGCGAAAGCGTGGGGAGCAAACAGGATTAAGAATACCCTGGTAGTCCACGCCGTAAACGATGTCGACTTGGAGGTTGTGCCCGCTTGAGGCGTGGCCTTCCAGACTAGCGTTAAGTCGACCGCCTGGGATACGGCCTGGGTTAAAACTCAAATGAATTGACGGGGGCCGCACAGAAGCGGTGGAGCATGTGGTTAATTCGATGCAACGCGAACCTTACCTGGTCTTGACATCCACGGAAGTTTTCAGGAATGTGCGCTTCGGGAGACAGGTGCTGCATGGCTGTCGTCAGCTCGTGTTGTGAAATGTTGGGTTAAGTCCGCAGCAGGCGCAACCCTTACCGCTTTGTTGCCAGCGGTCCGGCCGGGAACTCAAAAGGAGACTGCCAGTGATAAGAAGCGCTACTGGAGGAAGATTAGGGATGACGTCAAGTCATCATGGCCCTTATTAGGGCTACACGTGCTACAATGGCGCATACAAAGAGAAGCGACCTCGCGAGAACGGACCTCATAAAGTGCGTCGTAGTCCGGATTGGAGTCTGCAACTCGACTCCATGAAGTCGGAATCGCCTGGTAATCGTGGATCAGAATGCACGGTGAATACGTTCCCCGGACGCTTGTACACACCGCCCGTCACACCATGGGGTGGGTTGCAAAAGTAGGTAGCTTAACCTTCGGGGCGCTTACCACTTTGTGATTCATGACTGGGGGTGAAGTCGTAACAAGGTAACCGG
+
&%&+*+1/-6*751+3.*(-**+)&&''3967:73,104,/'(*-+.*(,.,0/18.0()-0/143-'+-'(',/162&10/7*-42+))%031554540'(*)(*)%+*:3/..-.*.3:1;80198/23++006/'*&&'0/)/%&$&&)),((-365&('(,2-56-5/.4*,5660.-*+./490-.-213037,1.5246572/../0//-,.-024(652'2,3+)/426+.744897006;029++*(+),.0*%/()396398855444/-..//9-7--.%(())**+*,+,+-'+,2*,/),-,+(%+)'$$%&).563.74+,'&'&$&&&')'.-$+&+)+*(()*)))$)&+,,270,07451,*'),$%'84536'),.45..1+*,49;74*(',49/10-($.',($%+&%-75-0:321266.11375;:;3.,&'&++70,/,0-0///0-/296,&+--/+/3/1+4*+',,/*'**,*('*+/300.4558:5/00))--*-*-,.2,''&++:2<:20555;60.015354658<;121**&&%+**)038988.,..4++*'(3)67;6111129585)))'(225157,4-,+1..*/026+,-1/)**,:;21(,&&'1&3'($&*6+((&%&432384878001/.2//289567'(*+266/7/,,*,57-31;+464;310341,3/-2*(04286,67++30/1*))3/+0:019738-922757662890<114170',*)&)/0028//0./12(&-*)+'(++./0/,1+/+.&)($.363778:987.'(*+5:2,+)-*.'%%&('(/050850,-+/3898.2/-(31..222575*'(&))))96887860/+*(%''&$$)-.156:02344342368839)-/'.,.-,./13703/..444687945301/02+,+)(1+,&(%0..6011::;877+*)2,%.&(-544465141.2040)0-31.*&$$')+*-,.3,50)&'',,+//37712)(+4+-74-78/(()08/.0&&%%2*2+,80*,*,),+,(')''*180,.247;711(*-87:84*.,2..-./998.67)213,9)8*
@15d71f03-adf2-44ee-bc68-c99d2de5ed0e ch=159 read=83013 start_time=2019-12-13T05:58:52Z barcode=BC01 runid=2c9cf7bc05858273f10e7d7ec552fc0bd742dc3e
CCTTGTTGCGACTTCACCCCAATCATCAATCCCACCTTAGACAGCTCCTTCCCCTTTGCGAGTTGGGCCACCGGCTTCCGGGTGTCATCAACTCGTGGTGTGACGGGCGGTGTGTACAAGGCCGAGAACGTATTCACCGCGACATGCTGATTCGCGGTCACCTAGCGATTCCAACTTCATGTAGTCGAGTTGCAGACTACAATCCGAACTGAGAATGGTTTTATGGGTTTTGCTTCACCTCATGGCTTCGCTTCCCTCTGCACCATCCATTTGTAGCACGTGTGTAGCCCAGGTCATAAAGGGGCGATGATTTGACGTCATCCCCGCCTTCCTCCAGCTTGTCACTGGCAGTCTCGCTAGAGTCCCCAACAATGATGGTAACTAACGATAAGGGTTGTCGTTGCGGGACTTAACCAACATCTCATTTGAGCTGACGACAACCATGCACCACCTGTATCTCATATAGCTATCTCTCCATCTCTGGAGCCAGCATGGAGTATGTCAAGACCTGTTAGGTCCTTCGCGTTGCTTCGAATTAAACCACATGCTCCACCGCTTGTGCGGGCCCCGTCAATTCCTTTGGGTTTTGTTCTTGCGAACTTGTACTACTCAGGCGGAGTACTTATTGCGTTAACTGCAGCACTGGACTTTGACATCAACACTTAGTACTCATCACACGGCGTGGACTACTAAATTATCATCCTATTTGCTCCCCACGCTTTCGGGACTGAGCGTCAGTTGCAGACCAGATCGTTGCCATCGCCACTGGTGTTCCTCCATATATCTACATTTCACCGCTACGTGGAATTCCACGATCCTCTCCTGCACTCTGGCTGCCTGGTTTCTATGGCTTACTGAAGTTAAGCACCAGGCTTTCACCACAGACCCTTGCTGCCGCCTGCTCCTCTTTACGCCCAATAATTCCGGATAACGCTTGCCACCTACGTATTACCGCGGCTGCTGGCGTAGTTATACCGTGGCTTTCTAATAAAGAGTACCGTCACTCGGCTACCATTTCCTGTAGCCGCCGTTCTTCGCTTTATAACAGAAGTTTACAATCCGAAAACCTTCTTCCTTCGCGTGAATTTATGGTCCGGGGTTTTCCCCATTGCCGAAAATTCCCTACTGCTGCATCCGTAGGAG
+
.0/8207'-/057<9*5,)&1+-.98718,65,(.+++*,+5,/35697392/*,,*)/,),+4&-23:/09.1/30/(29621244:91,.+,+1499722255:9667640,3(-238575(&)+.1.213;678922,,,/05766*2*+&)&)-'(-(()*()%1()',.,02235400/0031-3-,,016744+.-**,+09821/*,0/05/7:619:;.5802-.2;4/20-,)',-*,4/0194391/10***/-<;;;5-50'%%%&'*-/14/--,.-((0461//17,+1,))+'+-&0.%&&+**-0619:3'+3969;//-+',+2+/01264944587686892+++*134(3*0071216674/.-/1623,1--*20.:)*166;65)8/1,/,1+/(-+5)42-($%%#()+/03364469:462.'+)/8+2736765366(+)+%,--,010//6:99;:8790*'&$$%'%'%'%&*+3/22.&'-.;45).')2/36587/3031+-/21--).)74667,(+-0550.,0--,.-,.110+2*56.,+.35883-(03*21475&%+804;/,*%%(&$)+,.0/./.,-20+&)%)*,.0-/1-..254414332021588;9,./)*,2/0*)')(*,/(.1113411,))(+,5/11:93885785&'(+(+*&+,..+/91,.,372*02/0-:90,9.2631//0/23,/130015+34.-/22127//0%)++7;44576879-2*).400,/.++*%*+-43..28399.-)',+3+6,9----,24725-,3/.+%)(.)%155343-1/-.)&&&(/2/1:2337.5-,2--'(&*)'2953;80/1,+,*/04:3.9.007532693///08,.65-,1.02,0/-67722-4/075775416028433--/06/7/.9;/..-(''))-,,,55290,)&,'(+-5/1872.00,09/''%*(+678824522312/87-7;6266312259026213/,+,)+,-.))',(&&.()/67)+/963+*0373388:9886-+0-')*$&%**8,(''+)0*(37+584*234..4648424<:88038*).73+(0)*$*03),*.'*$
@d164e499-dfe1-4dc9-85a3-d06f30490508 ch=440 read=72315 start_time=2019-12-13T05:58:58Z barcode=BC01 runid=2c9cf7bc05858273f10e7d7ec552fc0bd742dc3e
CCGGTTACCTTATTTGCGGCAGTCGCAGATGCAAAGTGGTAAGCGCCCTCCCGGGTTAAGCTACCTACTTCTTTTGCAGCCCTCCCATGGTGTGACGGGCGGTGTGTACAGGCCCGGGAACGTATTCACCGTGGCATTTCTGATCCACGATTACTAGCGATTCCGACTTCGCCAGAGTCAGGTTGCAGACTCCCAATCCGGACTACGACGCATGAGGGTCCGCTTGCTCTCGCGAGTCGCTTCTCTTTGTATGCGCCGACATAGCACGTGTGGCCCGCAATTAAATCAATCATGCTAATTATCGATCAGCATTTCACAACACGAGCTGACGACGACCATGCAGCGCCTGTCTCCACGGTTCCCGAGCACATTCTCATCTCTGAAAACTTCCGTGGATGTAAGACCAGGTAAGGTTCGCCGCGTTGCATCGAATTAAACCACATGCTCCACCGCTTGGCTGGCATTTGTGTTCATTTGAGTTTTAGCGCGGCCGTACTCACGGGCAGTCGACTTAACGTTAGCTCCGGAAGCCACGCCCCAGGGCACAGCCTCCAAGTCGACGCCGTTTGCTTGTGGACTGGGAATTATCTAATCGCCACGCTTTCCTTTGGGCGTCAGTCTTCGTCAGGGCCGCCTTCGCCACCGGTATTCCTCAGATCTCGCACATTTCCACCCGCTTCACCTGGAATTCTACCCCCCCTCTACGGACTCAGAAACGCCAGTATCAGATGCAGTTTCAGGTTGGGCCAGAAGGGATTTCACATCTGGCTTAACAAACCGCCTGCGTGCGCTTTACGCCCAGTAATTCCGATTAACGCTTGCACCCTCCGTATTACCGCGGCTGGCACAGGTGTAGTGCTTCTTCTGCGGGTAACGTCAATGAGCAAGGTATTAACTTTGCTCGCGCTGAAAGTACTTTTACAACCCGAGGCCTTCTTCATACACGCGGCATGGCTTGCATCAGGCTTGCGCCCATTGTACCCAATATTCCCCACTTGCCTCCGTAGAACATCCAACGCAACAGAAGGTTAACACAAGGGCACCGACAGCTCTTTGGCTGTAGTACGTAACCCCGCA
+
+-'-5-%3506&1.(&'$$'$*.6).,./.&,)1-(**420*)*-57)*11*,))*+/*,.,-13-*/+111;:8**&%'&(&+,+$((....0596785322.2.0104,739.065182043040-4.(*)50.17)*&()43,(*+*0.,-3.145-4,.),*.7/8'(&&'%'*/'()/7*-03354.))&+**)2/552*111.**%&%'(+)-46/0,2+,-/.3.-,),)-.0162742:4,,+--,,/2,++)(&,,+,00,*&(*+*',).-0,4)&#%$$#&(#$$&$'$#$##$%$*$+,-7/.034/0(.))12/.*)*.+*(1),-,+-.-&03../33/(%)&,,22++'(,+),+093/24742/*&%*-,./6-4016:95'**/(+0;.-**-6*224.&''%(1.:00177'&..-;;6:400020444.,4-/,7,/(&'%&$$(,*(-,291'+33.,,09:)*%'&'%+(,*+*..2-/'431.67-.'(0)-&))+('*-+1+8*.,(-.1413:6+++95--.-+12.2(2*..0.**%'&'(3.(&&&''-22)(%&&(%-)*,2-*%&%#$%%(.(:9/*'&&'&'.1'/50366643/04(*,.,/1346:7//,+5//**,,;7204+,11/00-..,+/:01)$')'%&***(,///4,2.5/416007:6.*)'$&)-+-43,$+5*)97:'55569155;:;.72<,1*+40:.5614$%*&%05,09731334725'13645647663-251560705,+.3*%)-/32-/073482+-10617/1031..-070+26/474955633./),*('&'$1+)&##&&$%(+)+1-*,/78634:95783521,)582,0../..*(++)&*+/%'&)*&'0/)+),-//)*+..31,+/*4/96;55;775.-'+)+,62/2/2,,.-./57(-+-*.-..56/)+)&($(&%-*,+02215.'()'+-55673236(*('&-&)&/).-)2-(-'+*.505-),('&*'.,1+'%$&$%*')+$*&'&('%&&$()'&%'%$$#%&
@57498093-16be-4534-83b9-e7ce24d8484c ch=139 read=69780 start_time=2019-12-13T05:59:10Z barcode=BC01 runid=2c9cf7bc05858273f10e7d7ec552fc0bd742dc3e
CTCCTACAGGAGGCAGCAGTAAAATTTTCGGCAATGGGGAACCCTGACCGAAACAACATGAAGGGAAAAGAAAGGTTCCCGGATTGCGCTTCTGTTATAAAGGAAAAGAACGGCGGCTACAGGAAATGGTAGCCGAGTGGCAGTACTGATAAAGCCACGGCTAACTACGTGCCAGCCGCGGTAATACGTAGGTGGCTTAAGCGTTATCCAGGAATTATTGGGCGTAAAAGAGGAGCGGAGGCGGCAGCAAGGGTCTGTGGTGAAAGCCTGAAGCAACTTCCAGTAAGCCATAGAAACCAGGCAGCTAGAGTGCAGGAGGAAGGATCGTGGAATTCCATGTGGCCAGCGGTGAAATGCGTAGATATATGGAGGAACACACCAGTGGCGAGCGACGATCTATGCAACTGACAGCTCCGGTCGAAAGCGTGGGAGCAAATGGATTAAGATACCTAGTAGTCCACGCCGTAAACGATGAGTACTAAGAAGTGTTGGATGTCAAAGTTCAGTGCTGCAGTTAAACGCAATAAGTACTCCCGCCTGGAAGTGCATTCGCCAAGAATGAAACTCAAAGGAATTGACCGGGGGTGCACAAGCGGTGGAGCGTAATGGTTTAATTCGAAGCAACGCGAAGAACTGCCAGGTCTTGACATACTCATGAGGCTCCAGAGATGGAGAGGTAGCTATATGAGATACAGGTGGTGCATGGTTGTCGTCCGCTCGTGTGTCGTGAGATTGGGTTTAAGTCCGCAACAGGCCTGTAGCCCTTATCGTTAGTTACCATCATTAAGTTGGGGACTCTAGCGAGACTGCCACCAGTGACAAGCTGGAGGAAGGCAGGGATGACGTCAAATCATCATGCCCCTTATGACCTGGAGCTACACGTGCTACAATGCTGGATGGTGCAGAGGGAAGCCGAAGCCGCGAGGTGAAGCAAAACCCATAAAACCATTCTCGGTTCGGATTGTAGTCTGCAACTCGACTACATGAAGTTGGAATCGCTGTCGCGAATCAGCATGTCGCAGTGAATACGTTCTCGGGCCCCTTGTACACACCGCGTCACCTACGAGAGTTGATAACTTTAAAGCCGGTGGCTAACCGCAAGGAAGGAAGAGCTGTCTGAGTGGGATTGATGATTGGGGGGTGAAGTGTAACAAGGAAGCAATGCATGAAAAAAAAAGA
+
+11..02)42./*+123))))--.,4:;16;658449:-).99+-.797/+'**-(*&)*+5.3)-0+)&-.)--6/+/+,+)+(%&&&(+%((..+-7:*2+65,*'.5.&.,-.-,,/+..,53.663'),(%$()-*,*%,',-%&.+).')114/7---8/559542,'(*-0+++*+,*++4341-/-13''%4)4687:5-1(#*,&'/'(124852123;-)'(/+',.'.&(++3:5*1-,',1/--*)+-40-/41.39892+(('+).*,((/022''+*,.,27,15//10-..//,*-./7/43,/)(*,2+66,5+++*-+85%-$(%'&$%%&*.)*-9/.--2...2033034:444,1-).(./,/,2-,)+(*).,---,($))-06231,*(''(0+,++)$*+,((,*.*)&**2:90'(%3)1./1279:+.3775456++05999:<610./.+,*,,3/0''(+.028/7/288/07,,3:8(1323543,-5/6+&'$&(+),.--01/16))35..)&(&)%+&/2/*,&-*,/410/92.2885)/*0.,/.,*&',--&%&((+16-3./409+-.+01-.366;;4:70.'(*'(-$+)-+*-))(&%#&%%-(*(-6-005/,..-('&&'))),*'(,-/2:-+('(-+--///53500,,*8;86:535200680216*,,2400.1276645.6287/&'$*(),1-2(('')-4+..*/').+)()&)&*-)*1/24-5--+06/08789279880212:;/443/)''&&&-.020/($+0,-../045/0118004/4/64(,31685641-26:6367;::;23960-85547::63-+'&'(('((,0631080/+)).+1268:68/0',-&)'%''$'))-120-'+*,-/9..0<;66<7&((796-/-+.758)0*8726.,0.117531,,3///7-+,,++12.://6;595:46//+(*+)*/.3140*0/0207,,)-4-'((+./040/2).,2/(&+)%'))')'+,())*%&*((*.--+*,/1+&)&&&&&$*/*)47172574..4.)*,-2,)0++0((('''4332*'$*,2980261154509.2002('&&%&$&(''')+,,&))++3,(+$)$(%(-00,*(#&
@fac53120-bb21-47a3-bc0b-b86e67c6ab7b ch=80 read=123898 start_time=2019-12-13T05:59:26Z barcode=BC01 runid=2c9cf7bc05858273f10e7d7ec552fc0bd742dc3e
TTGTTATTACTTCGTTCAGTTACGTATTGCTGGTGCACAGAAGAAAGTTGTCAGTGTGCAACACTTTCTGTGGTGTGGCTGCTCCTGGGAGGCAGCAGTGAGGAATACTTGCACAATGGAGCTTAAGCCTGATGCAACCATGCCACGTGTAGAAGGCCTTCAGGTTGTAAAAGTACTTTCAGCGGGGAGAAGGGAGTAAAGTTAATGCACCTCTGCTCATTGACGTTTACCCGCAGAAGAAGCACCGGCTAACTCCCGTGCCAGCAGCCGCGGTAATACGGAGGAGGTGCAAGCGTTAATCCAGGTTACTGGGCTACCTGCAAAGCGCACGCAGGCGGTTTGTTAAGAAGTCAGATGTAATGAGAAATCCCAGGCTCCAACCTGGGAACTGCATCTGATACTGGCGAGTCTCGTAAGAGGGGTAGAATTCCAGGTGTAGCGGTGGAAATGCGTAGAGTCTGGAGGAATGCAGTGGCGAAGGCGGCCCCTGGACGAAGACTGACGCTCAGGTGCGAAAGCGTGGAGCAAACAGGATTAGATACCCTGGTAGTCCACGCCGTAAACGATGTCGACTTGGAGGTTGTGCCCTTGAGGCGTGGCTTCCGGAGCTAACGCGTTAAGTCGACCGCCTGCAAGAATACGGCCGCAAGGTTAAAACTCAAATGAATTGACGGGGGGTACACAAGCGGTGGAGCATGTGGTTTTAATTCGATGCAACGCGAAGAACCTTACCTGAAGGTCTTGACATCCACGGAAGTTTTCAGAGATGAGAATGTGCCTTCGGGAACCGTAGGACAGATTGCTGCATGGCTGTCGTCAGCTCGTGTTGTGAAATGTTAGGTTAAGTCCGCAACGAGCAACCCTTATCCTTCATTGCCAGCGGTCCGGCCGGGAACTCAAAGGGGAGACTACCAGTGATTGATAAACTGGAGGAAGGTGGGGATGACGTCAAGTCATCATGGTACCGACCAGGGCTACCACGATGCTACAATGGCGCATACAAGAGAAGCGCGAGCAATGGACCTCATAAAGTGCGTCGTAGTCCAGTTGGAGTCTGCAACTCCTGACTCCATGAAGTCGGAATCGCGAAGTAATCGTGGATCAGAATGCCGGTGGGCTACGTTCCGGGCCTTGTACACACCGCCCGTCACACCATGGGAATTGGGTTGCGAAGTAGGTAACTTAACCTTCGGGAGGCCTTACCACTTTGTGATTCGCTGACTGGGGTGAAGTCGTAATAAAGGTAACCGG
+
&)&1,(+3..0850269.5/:./-5-5.),878.(+$%%%()&,+*)8.--6022)'$#&'**)-6*+-,,++--)*('%%'&+'%$&'$)1/00.**--,,*)/+&'+*,,,.194*+%$$##-).3:6443-12/4658*7.,-()%%)'*+)+,4124(*20/**-78.$/&(*/++&)&*31)')*(,1-&()-;7*3*4*/&*'+--,.-/36,6+,#((-5(*28/,-/05/'),'(63+,('(-/-..8-*1-1)(*(%+5,++'(&'((..7/,2-(+/-/16622-4+4*+/+''$*(+,983+)($''#$)-40*,474546255/%,08,)3)0)'),,,:,,./*)(+*+(&+0..182(5732;','3)(/73+1153420.*''(&1'(%%%&((//23,8+)(+.0-*+*+*0+4,-/30/,',,1422*-2)*+5431+'%),.8.,+(%&%)+''),,+,16)/()*33:3()401*,,+,.(*,11325+-,.-,&*+))56985(++3876%78)5*++5655;1/3:7,..02.//2:489<8.---(/1134/9/6+.0-8+.06;011.-05-12+201-6+-,/0054833452939'((&'37277+*()(**/,,1',0++,6:-*342:;:6836;:./.162959.-1..%$$'&-)*'*/9543*/010.,,04<<+778;43454;854-)&+,&'+*//0++7,.-'+%)$&%%(-/046//-,+*)/6;1+2.../.0/-/-)%-()-+1%'-(,40825&+./1'('0)*-9431322.../2343.033<7865;330.,1/+7,(33.5/+)+.0),.-&&'()2369.+--.2()1)(/009/*&(%-*656:69%33(//2-69))+1,'+,4449:00.-)+&(),(/*')+,'++(/-2/,162154686752.+02298/+,(%&+,+-/73.1,,''(&&((-.,4111292(/-+//.+,,,()('##&#'(()'%$#(0-0822.0074,.9999756533/+(+.03,)*+)+)*++---'$%*-.12-+,+-))*+7/3**%%%'&%',60006325591)('**2-+$.(+'%#$(,-.5,*,)*/20/.22-0-081245132,.+.5.212*$''',2319(($((()%+/.,-(%&0+797<9.7/(*.+&'.+38)-+/.)-.13:2'&$($1/-160.+/.-.74360%,14.803;9:60
@20e43f15-84f6-48f8-83ba-c124462cfd1d ch=221 read=54605 start_time=2019-12-13T05:59:28Z barcode=BC01 runid=2c9cf7bc05858273f10e7d7ec552fc0bd742dc3e
CCAGTTACCTTATTTACGGCTTTACTGATATTCGTCCACGCCGACCAGCTCTTTCGCGCGGTTAGGCCACGGCTTCGGGTGTTATCAACTCTCATTGGTGTGACGGGCGGTGTACAAAGGCCGAGAACGTATTCGCGACATGCTGATTCGCGATTACTAGCGATTCCAACTTCATGTAGTCGAGTTGCAGACCACAATCCGAACTGAGAATGGTTTTATGGGTTTGCTTCACCTCGCGGCTTCGCTTCCTCTGCCATCCATTGTAGCACGTGTGTAGCCCAGGTCATAAGGGCATGTGATGATTTGACGTCATCCGCCTTCCTCCAGCTTGTCACTGGCAGTCTCGCTAAAGTGCAAACTGTGGTGGTAACTAACGATAGGAGTTGCGCTCGTTGCGGGACTTAATAACATCTCGGCACGACTGACGACAACCATGCACCACCTGTATCTCCATATAGCTATCTCCATCTCTGGAGCCTTTATAAGTATGTCAAGACCTGGTAAGGTTTGCTTCGCGTTAGCTGGGTATTACATGCTCCACCGCTTGTGCGGGCCGATCCAATTCGCTTTGAGAACATTCTTGCGACGTACTACTCGAGGCGAACATATTGCGTGCTGCTGAGCGACGTAACACTTAGTACTCATCGTTTACGGCGTGGACTAGGGTATCTAATCCTATTTGCTCCCCACGCTTTCGGGACTGAGCGTCAGTTGCAGGCAGATCGTCGCCTCCTTACTGGTGAACCTCCATATATCTACGCATTTCACCGCTACGTAGTTTACGATCCTTTCCTGCACTCTAGCTGCCTGGTTCTATGGCTTACTGAAGTTAAGCTTCAGGCTTTCACCACAGACCCTTGCTGCCGCCTATGCTCCCTCTTACGCCCAATAATTCCGGATAACGCTTGCCACCTACATTATTACCGCGTGGCACGTAGTTAGCCGTGGCTTTCTAATAAAAGTACCGTCACTCGGCTGCAACATAGCCGCCGTTCTTCCCTTTATAACAGAGAAGTTTACAATCCGAAAACCTTCTTCCTTCACGCGGCGTTGCTCGGTCAGGTTTCCCCCATTGCCGAAAATTCCTACTGCTGCCCGCCCGTGGGGAG
+
0/%--.)02.8%*,*'*-)'&)%#')&'%%%*&%&(&%(-,++,.(&&&%)&/1-()&(.2/500874*-).+,28/:93/12///4-/-0-0-201-2010232:877966658;8*-/./(''+)+,/)/,*)-*+-1855-,*3*--4602/-..//./.:.41-)*./423275355*&*+-(-$)%%%$%2873/-12/-+)'(,+-80<<5,43..-8/.017..1713)(+0,.72368451)*&&+5278;7950+*,-&)+,,//034/5/*.997('*.+5,,30%()+00//88,,/7666556)*.,-.2/61*+127345/,+**+,67758.242.*'*&%''&&('*%+&&$&&&&'),)/01.).$(6/+,,*,.-/;0/(815-4,1+%*1-1-,'))%)%%$&$)&',-).5566*/%(%*+(*''%+(+,-6(')2,,+)+.0078:89876434+*,,*.,')(''%*+*-4)/+178/+-,&%'),5,$%'*'&'&()$(&%&'%&%##%',,-,..0.264060-021&-24+'()+'2*253')144/-,/2)%&(&*)'*,))$('(((%*+))(*-(%%%%&'+**+,0&&&&&*,('*)).*)+)+(,+.+-+))3),44--04,-.2..-19800&--))+,1-162/6,*,9/+,,19;.,1.,0:/.3;901++.377:91,3,+,%+)/()-54284,-++**+,(+&,&$+/22-./9787659998:8937<5269;66:33%'$'(2)')(*/014;7--'(++-/0--,..378336-5+,203204703702.+5,3,&--70&6877;5../2-00179<170--+,02,.2,&*(+-.9*))2*&'%&&&&*+0768.2.311:1/++-**590.,'%(()0+,212:,)')*-10133/325../81968-27,*%(--1::++3696687,332+.+**)%%%&'('),,1;9;;:787,')3/--1842+,%'()+68./3:17(',.1/,3/619<:47:2/0,*-7/01411466756)72-94-887(),5..5,447,1170)*21/-4,01-$'++%,$(.-%'
@e26a145e-7a0f-4bba-85de-1b81632a7815 ch=110 read=140272 start_time=2019-12-13T05:59:25Z barcode=BC01 runid=2c9cf7bc05858273f10e7d7ec552fc0bd742dc3e
TTGTTGTAAGCACCGTTCCAGTTACATGTGCTGGTGCTTGCTGAAGAAGTTGTGTCAGTGTCTTTATGTGGCACTTTTTTGGGTGGTGCAGTATTGCTCCTACAGGAGGCAGCAACCGCGGGAATTTTCGGCAATGGGAAACCCTGACCAGGCAACGCCGCGTGAAGGAAGAGGAACAGTTATAAACTTCTGTATAAAGGAAGAACAGCTACAGTAGGTAGCCGAGTGGCTGACGGTCTCTTTATTAGAAAGCACAGCTAACTACGCCAGCAGCCGCGAAATGGCAATGATGGCAAGCGTTATCAGTAGATTGTAAGAGGGTAGGCAGCAAGGGTCTATGGTAGAAAGCCTGGAAACTGCTTCAGTAAACCACAATGAGCAGCTAGAGTGCAGGAGGGATCATTAGATTCCATGGCAGTGAAATGCGGCGTATATGGATATATGGAGGAGGAACACCAGTGGCAGAAGGCGACGATCTGGCCTGCAACGGCATCGATCCAGAAAGCTGATAGAGAACGAATAGGATTAGATACCCTAAGTAGTCCATATATGATAGAGTACTAAGTGTTGGATGTCAAGTTCGATACTGCAGTTAGCACGCAATAAGTACTCCGCCTATGAGTAGTACGTTCGCAAGGAGAAATGGAAACTCAAAGGTGTGGGGGCCCACACAAGCGGTGGAGCGTAATGGTTTAATTCAAGGCGCTTGAAGAGACCTTACCAGGTCTTGGCCTTACTCGCAAAGGCTCAGGATGGGAATGGCTATATAGGATACAGGTGGTGCGTTGTCGTCGGCTCGTGTCGTGAGATGTTTAAGTCCACCAGCAGGCACAGCCCTTATCGTTAGTTACCATCATTGGATTGGGGACTCTGGCAGAGACTACCAGTGGCAAGCTGGAGGAAGGCGGGGATGACGTCAAATCATCATGCCCCTTATGACCTGGAAATACACACGTGCTACAATGGATGGTGCAGAGGGAAGCAAAATTGCGAGGTGGAAGCAAAACCAAAACCATTCTCAGTTCGGATTAGCGTGCAACTCGGCTATGAAGTTGGAATCGCTAGTAATCCCTTGAATCAGCATCGCGGTGAATACGTTCTCGGGCCTTATGCACACCGCCCGTCACACCACGAGAGTTATTAACACCCAGAAGCCGGTGGCCTAACCGCAAGGAAGGGCTATCTAAGGTGCGGTTGGTAGTTTAGGGTGAAGTCGTAACAAGGTAACTTGG
+
$7*00..14/.),/,3..'''1*&)),/3,1./2,-+&(*,9737*)*((,++(*-*--56.34/'-))(('$))+113-'.,'(*%%%$%)'..-/25/*+.,,1)+-..-)($,'%&(,+*).0+)/+6080030)&*)*7,))(+.(%')/,+*.3-/1254.1-**&)(.%%($)'+%$*+**./.0/1467;+*((*)07+'+*('&%$(%'%&')*'(''())'&($&&/.+,*-5/,(*)'+,*())**')%%##&$%$)*))*)$/(%(()14)'%'&+)++-/129;,4123//0%%)$*&(*'&+)&&+0-.((%%#$%((+47/3234686/-/51-/2+)$+&$&(#$$%%$%+69+20+*,&&&'/-(*+**&&&*(*,11')/3,76*.*)(0.8+3&(&&&$6572770/-.'''.+++'%--,+*(,20-0+(//*30.0'),114,-),,+358;932,,)&)03,*&%$%%''%'&)+12&,(,+)''&%),*+()&())+8449/,8+-,3.(..'(*,'**,/(+&(&(%)(+.+*&&'./4873711023460)*()'(9,'%(%))+10,7**'+(-%'1201.)+%*,7;244+''&%%('*,.116;535/(0*,*,.)*/1,33*,8,,(+&(%'&+33-,5,%'()**()*3.16+-.-,('(+/492-2/61.-+*)&%*''-)'$'''(%$%'-&*+.-00+''$$%$()+'(/5+,80/1()442)5.,325970(('(&(-2308/2611.+*')+6-0,+-*')*+;698755877856.51'**(*.+$(%$#)',//$&&(--()-*/32832-;//9:000)/-+)$-'&./6+465-(+*%'()+*/%/501/+%**)()+13++2,4081)691340,,)*+*6-()/-/54006.)-.)*)%00,*,)'*)..22.1**'%(%'+:49;8987666/)'(.'*)$$-++)%%%'(&'&)('/,$+171+28177816439445/25:918(4(&')'($*&$(07'%%&&'+)**,:.2,/03&&('&((,.0-(*))%%&'($&$'%%%%.,1/:4375792.,'4/2.2,#)&++,,5;-89,,82'''*'')+((')20)(.+0(',-*&')*),/,('*0.0'(./3,4,,*))*-/,00325332-/,-)0..++&&&.,7)*10*(*,/..0-.0)21+&&)'(''%,+
@bacb562a-ae6b-4406-9394-5c0070c07257 ch=217 read=73289 start_time=2019-12-13T05:59:30Z barcode=BC01 runid=2c9cf7bc05858273f10e7d7ec552fc0bd742dc3e
CCGGTTACCTTGTGCGGCTTCACTGATCATAGATCACAAAGTGGTAAGCGCCCTCCCGAAGGTTAAGCTACCTGCTTCTTTGCAGCCCTCCGCTGGGTGTGACGGGCGGTGTGTACATGTCACCGTGGCATTCTGATCCACGATTACTAGCGATTCCGACTTCGCTGGAGTCGAGTTGCAGACTCGGTCGGGCTACGACGCACTTTGCTGAGGTCACTTGCTCTCGCGAGGTCGCTTCTCTTTGTATGCGCCATTGCTTAGCACGTGTGGCCGGTCGTAGGGTAGCGGTGACGTCATTCACCTTCCTCAGTTTATCACTGAAGTCTCGCTGAGTTCCCGGCCGGACCGCTGGCAGCAGGATAAGGGGTTGCGCTCGTTGCGGGACTTAACCCAACATTTCACAACACGAGCTGAAGCGACAGCCATGCAGCACCTGTCTCACGGTTCCCAGAAGGCGACATTCTCATCTCTGAAAACTTCCGTGGATATCAAGACCAGGTAGGTTCTTCGCGTTGCATCGAATTAAACCACATGCTCCACCGCGGGCCCCATCAATTCATTTTGAGTTTTAACCTTGCGGCCGTACCACAGGCAGTCGACTTAACGAAGTGCGCTCCGGAAGCCACGCCTCAAGGGCACGGCCTCAAGTCGACATCGTTTACGGCGTGGACTGCCAGGGTATCTAATCCTGTTTGCTCCCACGCTTTCGCTTTTCGTCAGTCTTCGTCCGGGGCCGCCTTCGCCACCGGTATTCCTCGAATCTCTACGCATTTGCGCTGGATTCTACCCCCCCCCTCTACAGAGACTCAAAGCTTGCCGGTATCAAGATGCAGTTTGAGTTGAGCCCGGGGTTTCACATCTGGCTTAACAAACGCCGCTGCGTGCGCTTACGCCCAGTAATTCCGTTAACGCTTGCACGCCGTATTACCGCGGCTGCTGGCTGGAGTTAGCCAGTGCTTCTTCTGTTGGCATCGTGACAAAGGTATTAACTGCCTCCTTCCTCCCCGCTGAAAGTACTTTACAGCAGAAGGCCTTCTTCGCTGGCATGGCTGCATCGGGCTTGCGCCCGGTATTACCAATATTCCCCACTGCCGCACTCCCGTAGGAG
+
+'0419-0(()*)$'(%)&',+-&&)/5**&'-././/0*)--++.1),-0;140''(*-*/2:/,&'(+03+&,+8.46.&'$'2**)13)((')')+-/143831.60/-##$%%'&&&&*/,/020'))'*)/,0+(+,,0-$&%$%&+,1;/-+,/2;345455.+..*),.9/5+,/)'*''*'*+$('&&'(+*/+/.61&-02121/3'+/1/232*/)+-++-+.'().((*,5,&'&(+0.4:585/%)%&&(&.,**'())-*0./)+&,,(&$%$'&('&,*)+(*(*,/1.1,+*-,02;...0$'')%*(+-/3&&*&#%*818,.+7-66;78212432'02),)((/*''(',)'(()/2568430860(-).&12*/*1019---06,300+*($$)%&().15468:25%*$+))/0.11155354:8769/%&0-*/-'&))13/597:9650*+,+)(&'&'&.-755)0/2174931120.+023228..021822277''(/*5953;+.,,//03*&.''%',*.30&$+,/22:5-.45,.-1075-'*+(.,+*3-80-/.))&''-/0).061.*)*,',&%&%($%%'(.),))+&*-,.-161+/,*)*)(*%./2/4(4+340+24671179//-701028640'0623.(++62.+3)+0121;7///190(-,+13,*%')*)%$&'+)+-,,604--&)*4-8833849657,)1*)-,,-5.5/1('4001.++,+,+)+)&(&''')(5,634717./252/+-+(-((%)+56722+()*1+.((&%&15.**+-/;/4160($'(/+++85*+.4+.40-*)+.0,-)')'2-(*'$%%*)$(+/867,1'&($#%&(:1/-0161;/,'&%&&,++-*+,'.(+,*,,-5./4*+)2.33:;:8632-)'1*&&%#&$.&,4<8:<8/-.,&%)%(%&&'(,.4(1(//15241344923--620.534+-13-0.('.-.53/''($,$&+(**24/2+('%$$#%'-%**2310/013(63+0,*,676*,&*&+,(,+-+.-7+643.)++*,&&*(**48()5(0**(
@af08469a-201d-4233-8d7a-d81bf9216885 ch=92 read=85375 start_time=2019-12-13T05:59:45Z barcode=BC01 runid=2c9cf7bc05858273f10e7d7ec552fc0bd742dc3e
CTCTACGGGAGGCGGCAAGAGGACAATGGGCAGCCTGATCCAGCAATGCCGCGTGCAGGATGAAGGCCTTCGGGTTGTAAACTGCTTTTGTACGGAACGAAAAGCTCCTTCTAATACAGAGGGCCCATGACGGTACCGTAAGAATAAGCACCGGCTAACTACGTGCCAGCAGCCGCGGTATGCGTAGGGTGCAGGCGGTATCGGAATTACTGGGCGTAAAAGCGTGCGCAGGCGATTTATGTAAGACAGATGTAGAAATCCCCAGGCTCAACCTAGAACTGCATTTGTGACTGCATGGCTTCAGAAATTGCAGTAGAAGTCAGGAATTCCGCGTGTAGCAGTGAAATGCGTAGATATGCGGAGGAACACCGATGGCGAAGGCAATCCCCTGGACCTGTACTTGTCATGCACAGCGTAAGGAGCAAACGGGATTAGATACCCTGGTAGTCCACGCCCTAGAAACTGATGTCAACTGGATTTGTTGGGAATTAGTTTTCTCAGTAACGAAGCTAACGTGAAGTTGACCGCCTGGGAGTACGGCCCGCAAGGTTGAAGCTCAAAGGAGATTGACGGGGACCACAAGCGGTGGATGATGGTTTTAATTCGATGCAACGCGAAAAAACCTTACCCACCTTTGAGCATGGGAAGTTTCCAGAGATGGATTCGTGCTCGAAGAGAACCTGCACACAGGTGCTGCATGGCTGTCGTCAGCTCGTGTCGTGAGATGTTGGGTTAAGTCCGCAACAGGCACAACCCGCATCGATAGTTGCCATTCAGTTGAGCACTCTAATGAGACTGCCGATGACAAACCGGAGGAAGGTGGGGATGACGTCAAGTCCTCATGGCCCTTATAGGTGGGCTACACGTCATACAATGGCTGGTACAGAGGTTGCCAACCCGCGAGGGGAGCTAATCCCACATAAAACCAGTCGTAGTCCGGATCGCAGTCTGCAGCTCGACTGCGTGAAGTCGGAATCGCTAGTAATCGCGGATCAGCATGCCGCGAAGGTGAATGCGTTCCCGAGTGCGCGCACGCACCGCCCGTCACACCATGGGGCAGGTCTCGCCAGAAGTAGGTGAAAGCAACCTTCGGGAGGGCGCTTACCACTTTGTGATTCACTTGTGACTGGGGTGAAGTCGTAACAAGGTAACCGG
+
,-115603-+/4/(/.1*'&+.,3.:/061.'&',-128856)1600/76897895-98840/1+.277:0)3+0:--*3*./24667)$'%,--0)))+145'(*08-4,**-,&%&&'+-.9;//72*1%385893214,.774.-//5,8,,+1+./01.226;8/3004328/100/*2(+,')''34%'64435846-..-0/1108:9411314,./0310&,&&',-)37-,,%-$*%+2246977.&0*)(141'%((11619571&0*1+6//-.75)-+//51112/3*&'%($)/),,-.,440*'%*'++0'+*+4-9.16866101./0./62/2475''2-%%((-/+),'.-078221&21/.5,6/5:4098,+0688::753/3/./645.-+)((((,('/+)*-2;78'71+1--*5558:/,/8656:46/1168,**&,+*,+)((*+-,/,-/(%*1+,3;3;3).,0142;<9/25+/0/41*-,*+44.-++,-*,,82348007,--)%$.(,+6093+/0)5/46.20'-/346+,*&&(,3-.018;/3.*%('4.22:56;::7*,,++;<.194:/-./0:6*5+,1./;;:/944421:8/004:*)'%'$$%+2,5-.8/8+)(,,-.6*):+;786776241+++,2163/+***+6565765.0//030+,01386,-..1898895-,*,-202008:7;772347,02)4'(((&)-+.3'&%&*/&$+(.,80021.54+-0++((*/033.40/.*324556)**,,-.4;::;:://0-.2.-6;;428788670(+)(0258474*3-)%.,113603876513')())30'0.91.:*))*(/460*05-3&'&--/:4+--),30())*,04.53+'(+,0;:52;7::9894330+-305323/2886+0*$+.-,+,-5515131..1(4,40720-&'())*,231611/(')+.0390,*&%',(*,1/-2.//+')%$*-/.(&%)$)%-,0756;4556-/*-5,-&),%+$()-+.3/13)'-+)(),+*'*)(%'*4.458:0;5./321352603;34/:,+.86794($&&()+,--1/0.,,//,.7.216113080393-33
@6d05fa9c-845b-4843-9a7d-8fc91348b027 ch=465 read=33076 start_time=2019-12-13T05:59:43Z barcode=BC01 runid=2c9cf7bc05858273f10e7d7ec552fc0bd742dc3e
CACGGGGAGGCAGCAGTGGGGAATATTGCACAATGGGCGCAAGCCTGATTAAACATACAAATGTATGAAGAAGGCCTTCGGGTTGCCAAAGTATTTCAGCGGGGAGGAAGGGAGTAAAGTTAATACCTTTGCTCTAAGTGACGTTACCCGCAGAAGAAACACCAGCCCAGCTCATTGCCAGCAGCCGCAGGCAACGGAGATGCAAAGCGTTAATGGGTTACTGGGCATAAAGCGCGCAGGCGGTTTGTTAAGTCAGATGTAGAAATCGGGCTCAGCCTGGGGTGCATCTGAAGTACTGTAACTTGAGTCTCGTAGAGGGTAGAATTCCAGGTGTAGCGGTGAAATGCATGCAGAGACCTGGAGATACCGGTGGCGAAGAGCAGCCCCTGGACGAAAGACTGACGCACTCCAGAGTGCGAAAGCGTGGGGAGCAACAGGATTAGAACACCTGGTAGTCCACGCATAAACGATGTGGAAACTTGGAGGTTGTGCCCCTTGAGCGTAGCTTCCGGAATAACGCGATAAGTCGGTGACCGCCTGGGGAGAATACGGCAGGTTAAAACTCAAATGAATTATTGGGGGGCCCGCACAAGCGGTGGAGCATGTGGTTTACCCCAATTCGATGCAAGCGCGAAAAGAACCTTACCTGGTCTTGACATCCGCGGTACAGAATTGAGAATGCACAGAACGGCGGGCTTAAGTGCGTAACCATATTAGCTGTGTTGTCATTTGGTTGAGTCCCGCGGAAGCGCAGCCATCGCTGTTGCCAGCGGTCCGGCCGGGAACTCAAAGGGAGACTGCCAGTGATAAACTGGAGAGGGAAGGAAGGTGGGATGGCGATAAAGTCATCTTGGCCCTTGACCAGGGCTACACACGTGATACAATGGCGCATGCAAGAAGCGCCTCGCGAGCAAACGGACCTCATAAAGTGCGTCGTAGTCCGGATTGGAGTCGCAACTCGACTCCCGCCAAGATAGCTGTGTCGTGGATCCAGAATGCCACGGTGAATACGTTCAGGGCCTTACACCGCCCGTCACACCAGCATGGGAGTAGGTTGCACCGAAGGAAGTAGGTAAGCTTAACCTTCGGGAGGCGCTTACCACTTTGTGATTCATGAGCACAAGTGTAATCGTAACAAGGCCAGCAGAGAATAAGAGCGAACAAAGCCAAAGGCAGGTGCCACAAAGACACCGGCAAACTTGACAATACGTAACGCA
+
&))*//+')+)*//**/,57*--,,1-.-01374-++*(-46,10*&(-$*,)))($')*')(1/3128,/-/.88894,5,--$$&.3,()%+.,((,-+17,)+,(**-(%()/82-1/7/4.2+/7,*312../(+,04&4.*,7,%&&&**%++')(*()%)&%&%*(+'*,+1:543-+31(/#'%&'$*(*&&$((-,6)*1/9)/''&(%&%$)05433&()2,(&&'&'**03&71:2+088:165)/02*()%+21*4(1788.*)0+2-..'&#&'*-(()-'*)-+)%'&%$%('*+,03585+(-1-..-+0)-)-+.97625674:5(10((*,*,,1'%'(*:;898+'))*13)/.-/*).,((+,-,23-()1838./,*'-)120-&,$+.-'')&&(10',,((--,&,-*%$$)+*,77---(&$'+,3595887671)((')&*06*)**(#%$&'%%'('()'((09,1'+1,$%%&%'%-($%&)5-/'--0-/5/*(''(&&%')+($'.0859;8606-(''(-.2-/3'13252::4756-54-''+-/(-)+(,65+17.'(&()*((*)(*))++,/'()0+14+--.*,5/90-.0)2'%)+'+*,40.(++.4/4/0745/,,))(),-/3)%&'''&'&''%)(%((+&%%$$()100-'%$('%&&$''%&%&%$%%($&%&&%%&)*)(%('%&%$)&%',-+'$$&).)#)&'')(),,0$*&((60/6008239444+323'1-31/<413376/61*/)&))/3313/0///00981337,+%)/,,0++'(+...+.,(+('%%(%+))*,*63+/)+(.)('()094696741-++((&%$'+(*+765765856016)&*)$'&*+135.,+)*,1)-.763764((&(*',)23673:4242--1&2)2.,,..)/+0044542.11)$%$'$%%&%%&'#'').,,110.1',)+51.16/3'**)--5562882$11+/.+)%&'/1+73&&/.-.+-.'**)+)(+'%,&,006),&'+&')%%)''+)0+'*'%&&)0**%&(-+6.())%..03-.2)+.3+*100.8/0+,)%'%&,(')'%'''')..960''%(%$&(%'&&',)-.'&+*)&&',/)&((/5.*(&%+')$&%%'.-)'%)*,10*214)(%%(*)1('%**++$&$$#
@da406a94-235d-460d-9217-80512a31d2aa ch=324 read=67809 start_time=2019-12-13T05:59:51Z barcode=BC01 runid=2c9cf7bc05858273f10e7d7ec552fc0bd742dc3e
CCGGTTGCTTGTTACGACTTCACCCCAATCATCAATCCCACCTTAGACAGCTCCTTCCTTGCGGTTGGGCCACCGGCTTCGGGTGTTATCAACTCTCTCGTGGTGTGACGGGCGGTGTGTACAAGGCCGAGAACATTCACCGCGACATGCTGATTCGCGATTACTAGCGATTCCAACTTCATGTAGTCGAGTTGACTCAATCCGGACTACGACGCGCACTTTATGAGGATCGCTTGCTCGCGAGTCGCTTCTCTTTGTATGCGCCGGTAGCACGTGTGTAGCCCTGGTCATGGGGAGCCATGATGACTGACGTCATCCCACTCCAGTTTATCACTGGCAGTCTCCTTTGAGTTCCCCGGCCGGACCGCTGGCAACAAAGGATAAGGGTTGCCGCGCTCGTTGCGGGACTTAACCCAACATTTCACAACACGAGCTGACGACAGCTATACAGCACCTGTCTCACGGTTTCCCGAAGGCACATTCTCATCTCCTGAAAACTTCCGTGGATGTCAAGACCAGGTAAGGTTCTTCGCGTTGCATCGAATTAAACCACATGCTCCACCCAGCTTGTGCGGAACCCCGTCGAATTCATTTGAGTTTTAACCTTGCGGCCGTACTCCCCAGGCGGTCGACTTAACGCGTTAGCTCCGGAAGCCACGCCTCAAAGGGCTGCTCCAAGTCGACATCGTTTTACGGCGTGGACTACCAGGTAGCTATCTAATCCTGTTTGCTCCCCACGCTTTTCGCACCTGAGCGTCAGTCTTCGTCAGGGGCCGCCTTCGCCACCGGTATTCCTCAAGATCTCTACGCATTTCACCGCTACACCTGGAATTCTACCCCCCCTCTACGAGACTCAAGCTTGCCAGTATCAGATGCAGTTCTAGGTTGAGCCCGGGGAGTTTCATCTGACTTAACAAACCGCCTGCGTGCCTTTACGCCCAGTAATTCCGATTAACCTTGCACCCTCCGTATTACCGCGGCTGGCAGCACAGGTTAGCCGAGGATATGCTTCTTCTGCGGGCTAACGTCAATGAGCAAGATATGGCACTTGCTTCCCTCCCCGCTGAAGTACTTTACAACCCGAAGGCCTTCTTCATACGCGGCATGGCTGCATCGAACGCTGCGCCCATTGTGCAATATTCCCCCACTGCTGCCTCCGTAGGAG
+
70'))'$%*&''+().//4+,'++.).1166;6592162,-&&&(*/512./2/2:/116+12:3:,785/)0+4,+02/*2)*,0,,.5./-,+**,/,52:4883,,.2-87952122/4.2,1/0))+-.0/28568;12,($*++199.6,.%,).0:00022266:4:*9(+6,645699:67'$'(0&'(/3):,7,3/20*''(+1,1(+(+,3:7731/(&)+1238,++,'(*'-.2/339686384/-/136:;+%#%',+../.22-(('..3-/89949773,&)59(()+''&$&();:::6,80(%*),.,-7<94568:86632444').15-,+258559--5313665412555-,)*1:/+0./7.14326.1(&'&*-0-5...9;;/,(%)'+,)//85696/&%(&''-*+57664560-,,,,53&2*2...7.36653+,,089)46*(.++.)2444<8887899,)+),13-+,3-4/39;;;9:647028<719-8/*/0839;:79717000990.-7,85(2+(-..-//.8*10)&#%%&(,)0,,)'/22(%*++//03048;854.8:;-06.2,5.2.91609...,-+)))00.3/00//-2062864260')+.528)7*+7354585726+.+--+((&/+0)+,./9968829:<-25+0,,,19889851./.+(*+,/5834867978-4*,--478+,-,*5:8+735698//02879767757;6467(.12+&0+-4452-3788;4:98;<:617(0*/375889:9:53;7.+/5.29.5*.(%$'&'07272932431-04977645468666+,06(,2036329+,.5445-88-(%,5.1,*063(0./(&(05/-+(*../.124405;54;04;6654,')$&)'&++22'(/0228540./31,),+*+)*)16876625318/041/30.**$$%%*'()-/,4//17--++')$$$'/-2580..,)))%*-42777*8./,.)58)).%&''(%%$&#%%'(-)(,<:-*,3-/3+010692,/07/61*))/.8:9;99<9&)(*)/1767723.-)+-/1'%(*$&*,-/;6.(//)+&3/:111:07:9..1//-&',2.274757*,)
@8de286c1-05a1-46bc-bd61-339383cca24d ch=12 read=45715 start_time=2019-12-13T06:00:03Z barcode=BC01 runid=2c9cf7bc05858273f10e7d7ec552fc0bd742dc3e
TTGGTAGTACTTCGTTCAGTTACGTATTGCTGGTGCTGAAGAAAGTTGTGGGTAACATGGTAACTGTTGGTGCTGATATTGCTCCTACGGAGGCAGGTGAGGGTATGTACACAATGGGGGAACCCTGATGCAGCAACGCCGCGTAGAGTGATGAAGGTTTTCGGATCGTAAAACTCTGTCTTTGGGGAAGATAATGACGGTACCCAGGAGGAAGCCACGGCACTACGATGCCAGCAAGCCGCGTGGCACGTAGGTGGCGAGCGTTATCCGGATTTACTGGGCGTAAAGGGCGTAAGGCGGATGATTAAGTAGGACGTGAAATGCCCAGGCTCAACGGTGCTGCATTCCGAGCTGGTTATCTGTGCGGGAAGGTGGAATTCCTGCAAGTGCTTGGCGGTGAAATGCGTAAAGTTAGGAAGAACACCAGTGGCGAAGAAGCGACTCTGGACTGTAACTGACGTGACTCCGAAAGCGTGGGGAGCAAAAAACAGGATTAGATACCTGGTAGTCCCGCATGTAAACGATGAATACTAGGTGTGGGGTTTCCAACACACTCAATTGCCGCCGCTAACGCGTGAGTATTCCGCCAGAATTACGGTCGCAAGATTAAACTCAAAGGAATTGACAGGGACCGCACAAGTAGCGGAGCATGTGGTTTAATTCGGAAGCAGCGCGAAGACACTTACCTACACTTGACGCCCTTGCATTACTCTTAATCAGGAAATCCCTTCACGGGGACAAGGTGACAGGTGGTTGGTTGTCGTCAGCTCGTGTCGTGAGATGTTGGGTTAAGTCGCAACAGGCGCAGCGCTAATCGTTAGTTACTACCATTAGGACTCTGGCAGGGCTGCCTGGGTTAACCAGGAGGAAGGAATTGGGGATGACGTCAAATCATCATGCCCTTATGTGTAGGGCTACACACGCGCTACAATGGCTGGTACTGAGAGATGCAATACCGCGAGTGGAGGCCAACTTTAAACCAGTCTCAGTTCGGATTGTGAAACGACTCGCCTACGTGAAGCTGGAGTTGCAATCGCGAATCGGGAAAATGTCGCGGTGAATACGTTCCCGGGTCTTGTACACACCGCCCGTCACACCATGAGAGTTAGCGAATACCCGAAGTCCGTGACTAACCGCAAGGAAGCAGCGGCCGAAAGAGTAGAGGTCAGCGATTGGGGTGGAGAATCGTAACAGATAACCGG
+
&&,%*&$''..800130+).,),4545820603268:44/*-2+*,,)*&)%&$$&%(*($$#&&&+/.1225,***')*)+220156(*%('&$))+*'))$#$''-%*(*21/)/46,*03;()-786830227536:+,+(',%($)%&')0+,572,1289::05297(13686709:17;1*,9113.,,-+.-431-.+(*-'+''-),,+,*''%(-.00)*'78(-)%()-3('(%%%'%*+.236.2/-+)(*-/910.(/.+37-,66:;:8656:0,+,,0,-+**(+))3/*0*'&(($++*.,.-0952)'))&.234+-&)%&)$&')+.3,:*'%()-580810..+*+-(6+)%'&%(*0,3/2.,..,.'/(#%&''**%-()41+)((&&((&'(#*'+)(00/+1'('*-98.-1'''()11.////;:544569../**&%(#'*1*(-.)),968:9*(,-:/6592.&/1)7,-.:9717./3530.3)(&(%%'(.47/-)*&'2**+)&74333-)/..92,*,&,(+%&&$)&,.,258:<11050000+,%%%'*6;55+,%&)&&)&(*7:98))-0,-.'.64/+,,9.).(//3053$'00'5*++,//'*,+/1--&(*)/+(+24;0.)2++'')-$)+.30032/(()%&.*).+$$''',-,.1%&''%$%&'.**,1/183:3/%*'(,+)-;.1:3*..(3-,,*,,0./16)444343(*))1,.40+.&'(+9.0--0,7/0)+04592852463*)3&**)7'*55491*1(()1503/90/.13+'&(-320:-,+)'6500,++-.&44257549401-1*++.0,-0*-')&$*%*6:440/.0-678:700/10/0%,)&)--/242+'/2,441/-)&)**/0,+.375/423660-*%%$$&*+:9/;/-+/--/-,/.41)''/,/*&)2-194-:323312.3594/7/,3*)&*,(*+,/+20641*,&*)+,++212(),'%%'%&'8541..6&2&.'(),-:9696685288,2..25+,,37551:2214.-*1012<413544344411/*(,/3+.,)(,(+06**.41.65*+--,/173-./3,+'$%(()-.&458//+))&()+)+)),./685.4/.(0&%+%(&&(*+)/%#&'&&(*23739
@38dc24eb-0f3b-4c69-b429-2ed98f6c78d9 ch=422 read=148145 start_time=2019-12-13T05:59:57Z barcode=BC01 runid=2c9cf7bc05858273f10e7d7ec552fc0bd742dc3e
CTCCTACAGGAGGCAGCAGTGGGGAATATTGCACAATGGGCATAAAGCCTGATGCAGCCATGCCGCGTGTATGAAGGCCTTCGGTTGCCAAAAGTGCGCTCGCGGGAGAGAATTAAAGTTAATACCTTTGCTCATTATTACGTTACCCGCAGAAGAAAGCAGCTAACTCCATTACCCAGCAGCCGCGGTAATACGGAGGGTGCAAGCGTTAATCGGAATTGCGGCGTAAAGCGCGCATGAGCAGTTAAAGTCAGATGTGAAATCCCCGGGCTCAACCTGGGAACTGCATCTGATGCCTTGAAACGAGTCTCGTAGAGAGGTAGAATTCTTGGGTGTAGCCGGTAAAATGCGGCGTAGAGATCTGGAGGAATACCGGTGGCGAAGGCAGCCCCTGGACGAAGACTGACGCTCAGGTGCAGAAAGCGTGGGGAGCGACAGGATTAGATACCTGGTAGTCCCGCCGTAAACGATGTCGACTTAGGTTGTGCCCTTGAGGCGTAGCTGAGCTAACGCGTTAGAGTCGACCGCCTGGGGAAGTACGACGCAAAGGTTAAAACTCAAATGGGTGAGGGCCCGCACAGGGCAGTGGGCATGGTTTAATTCGATGCAACGCGAAGAACCTTACCTGGTCTTGACATCCACGGAAGTTTCAGAGATGAGAATGTGCCTTCGGGAACCGTGAGACCAGGTGCTGCATGGCTGTCGTCAGCTCGTGTTGTAAGAAATGTTGAGTTAAAGTCACAACGGTACCAACCCTTATCGCCTGTTGCCAGCCAGCGTCCCGTGAACTCAAAGAGACTACCAGTACGTAAACTGGAGGAAGGTGGGGATGACGTCAAGTCATCATGGCCACTGACCAGGGCTACGATGCTACAATGGCGCATACAAAGAGAAGCGACCTCGCGAAGAACAAACGGACCTCGCATAAAGTGCGTCATGTAGTCGGATTGGAGTCTGCAACTCGACTCCATGAAGTCGCTAGTAATCGTGGATCAAGAATGCCGCGGTGGAATACGTTCCCGGGCCTTGTACGCACCGCCCGTCACACCATGGGAATTAGGTTGCCCGAAAGAAGTAGGTAGCTTAACCTTCGGGAGGGCGCTTACCGCTTTGTGATTCATGACTGGGGTGAAGTCGCCAGCAAGGTAACCGGAAGATAGAGCGGCAGGCAAAGTGGTGCCTACGGAGCTTTGTCCTTTCTTCAGCACCAGCAATACGTAACTACCG
+
.03,)''$),(..*222/.3,35*-5.(,.*+,./96043-+-26--382236660-5869762142534/((+,)+-.&(',.,6-,*'(-)%*&&#$('('*0.)$'&$$&',0-(0+1-323/34+'112)6($%'&*(./,,-'#%%%1'',/'&*)'+,,4110)&('$&%%*()*-2,.-.--23/+'))'.4)+$**(&+.064312*+-(0('()%'',083,/..)*(%%#()'+*2*.*+10*-/,(('(..(+16))/02341/.*)+3))))'&1110(%%'$'#$$&..)'('(+-14/12)'($).*+-1012)$$')*+-0(,,*+0,)05*+,--0-./4*++-.3/--+/)')%)*5+5/042//3)0++,5<7/.8:98,,()-21220-0.2*+62211--/*+,38'53''((&',.)0'3),(*+15:*+6663*7,(%(,,.59+*((*/253)0-0&*+).0115;115/')'')&%'')(%'**/54/-,,(&)%%'*1.52+/%+$/-'&%&(()($%%,(4+,5-.5;90386::5//)$&'$+1*,3()//0'),(+(.0''*(,0*0+8.285:/...-+-)+)0,-5),1+,$#&,++(-3)+''%5616,(+36/5-/:1,()')*.01/.632.&)''')(0.4*.,)+5,+),'*19922433670:0/.33)/.-*,-68:-6.,),,'(''%&6*)%(1:09),)'#%'.,(''%''-+29759665)/)((&-+1,.$($$&()+/)%%'((,,///4++.//05,3+()&%$%')/30225/,+-+*&.(*/-.-.0//-.++),.397,*'&+($&$&(7*++,)(''(&(*%%&'++8.*6413320238+)(%(&'+0248770401)'(&&.1(/1964854/134680*/06677)1)&&(),(-)2,0,,,,-+.2+'*),//2542.0,)%&$&&*0,,,+*1211711854,''**.15)0-855(+*-+2*13/63(/.-,-,(+(-'-+3722;8-0232018&)).-*(*,(-51;410,*-0-%)(&'''(+-,/.124285;5&4.*/0**(*0,+15,)+*++1379;86644660..()%*'''0)&%&%)'*'+(2068+5+5,235()+20(2+((,'(%$#&')%((%#&()&%')*'&%&'-2-*00.(')-.-../291/+(&))+*''&$
@b8e6ccd1-26f0-4391-bc3c-d81d3d7df300 ch=89 read=69459 start_time=2019-12-13T06:00:02Z barcode=BC01 runid=2c9cf7bc05858273f10e7d7ec552fc0bd742dc3e
CTCCTACGGGGAGGCAGCAGTGGGAATGTGCACAATGGGGGGAACCCTGATGCAGCAACGCCGCGTGGTGATGAAGGTTTTCGGATCGTAAAGCTCTGTCTTTAGGGAGAATAATGACGGTACCCAGTACGACTAACTACGATGCCAGCAGCCGCGGTAATACGTAGGTGGCGAGCGTTATCCAGTTTACTGGGCGTAAAGGGGAGCGTGACGGATGATTAAGTGGGATAGCCGATACCCGGGCTCAGCAGGTGCTGCATTTCAAACTGGACATCTAGAGTGCAGGAGGAGAGGAGGTGGAATTCCTGAATGGCGGTAAATGCGTGGCGGAATTTAGGAGAAGAACACCGGTGGCGAAAACGACTCTGGACTGTAACGACGCTGAGGCTCAGCATGGGAACAAACAAGTTAAGATGCCCTGGTAGGTCGCCCGTAAACGTGATACTAGGTGTGGGGGGTTTCAACACTCCCGTGCCGCCGCTAACGCCATTAAGTATTCCGCCTGGGAGTACGTTGTAGTTAAAACTCAAAGGAATTGACGGGGACCCGCACAAGTAGCGGGCATGTGGTTTAATTCGAAGCAACGCGAACCTTACCTACGCCCGGCATCCCTTGCGTACTCTTAATCGAGGAAATCCTTCAGCAAAGGTGACAGGTGGTGCATAGTTTGTCGTCAGCTCGTGTCGTGAGATGTTGGGTTAAGTCCGCAACGAGCGCAACCCTTAATCGTTAGTTACTACCATTAAGTTGAGGACTCTAGCGAGACTGCCTGGAATTTAACCAGGAAGGTGGGACGAAGCGTCAAATCATCATGCCCCTTATGTGTAGGGCTACACGTGCTACAATGGCTGGTACAGAGAGATGCAATACCGCGAGGTGGGCAAACTTTAAAAACCAGTCTCAGTTCGGATTGTAGGCTGAAACTCGCCTACATGAAGCTGGGTTACTAGTAATCGCGAATCAGAATGCCGGTGAATACGTTCGGGTCTTGTACACCGCCAATCACACCATGGCAATACCCGAAGTCCGTGAGCTAACCGCAAGGAGGCAGCGGCCGAAGGTAGGGTCAGCGGTGGGGGGGTGAAGTCATGTTTAAGGCCAACCGG
+
&*,'&).,-61*.,-13514762,),*)3+,..,:/.5553*(+*/.)*,,(),.369746:22/0-)***-,&+/62;785-:1/...6:5-/0/65627:3%+1(%&(/0040/**-,),,,&%$$$%%$)*521+*)(%*+6831,**/+*-,3.-5/./34-040064342522511/1(0*8/-.16712256;6(15+$)(,-,*,(,*/1*2030076;00/&%&$%%&&/./(4323-,&+'576/00//16;7-4:'/)-+('''((&(()+43,51+,-')&..++')(&,(4+12./170**'(--)/2+-35.1'&**%&*)((,0+(**-/41389+996;61-2-',0/+++)*8-+*))2-****(+,-05:443-))$(%&'''.,7'36141735*,3,20*.272-(''))+10-/5900(%&))/--+./,/0(,146/-:30+0,)**97//676446954-..,*,')2;37-/07;752596580'((*0+0($&)(*4/;<64894;.-,()/0../0.73+*0.()&()+((&'&+/.///.,033:9*:1;6/*0+,/(0,*,.-,/-42384**%(&&'*--+.2+,3/0/6//-+1)2)(')'+'+,*)22,83$%'*4,+0-044%+&(/270125(7+5.2355660.//2364665854-/1//./322/2.*-78),08,*+''.21+,5+&)))-,-0:0115''+',3*)2-6+4/+*/3/110/)*))*,,,0017+2*&#.-,.1-/,3/.,+/$'+&%%'('(*765798./),+(-&-0,).1-//1/.+,--+121,/++1660,.+*/42327567.-*))+-765/:0//4).)(()*)-0-070--.(.585,25669999/67<8(7'3,333132416;,/5977:6412//,.(**.9/,2.-.+0/.40/*-)*352)'().*,/07587<4451477+/53328,***).6,8-(%/./0/0//0*1..:332;((.0*.21337532.2/3*+-2+,*%'**',0.54-,0+,-+/&/'++&')))2+.,,4/**-).,,4*4&&)%**--&$6)9979
@205b7b20-a1c8-47ac-8d7a-87681354c260 ch=372 read=108400 start_time=2019-12-13T06:00:20Z barcode=BC01 runid=2c9cf7bc05858273f10e7d7ec552fc0bd742dc3e
CTCCTACGGGAGGCAGCAGTGGGGAATATTGCACAATGGGAACCCTGATGCAGCAACGCCGCGTGAGTGATGAAGGTTTTCGGGTCGTAAGCTCTGTCTTTGGGAAGATAATGACGGTACCCAAGGAGGAAGCCACGGCTAACTACGTGCCAGCACAGCCGCGGTAATACGTAGGTGGCGAGCGTTATCGGATTTTACTGGGCGTAAAGGGAGCGTAGGCGGATGATTAAGTGGGATGTGAAATACCCGGGCTCAACTTGGGTGCTGCATTCCAAACTGGTTATCGGTGCAGGAGAGGGAGAGTGGAATTCCTAGTGTAGCGGTGAAATGCGTAGAGATTAGGAAGAACACCGGTGGCGAAAGGCGACTCTCTGGACTGTAACGACTGGGCTCGAAAGCGTGGAGCAAACAGGATTAGATACCCTGGTAGTCCACGCCGTAAACGATGAATACTAGGTGTGGGGGGTTTCAACACCTCCCGTGCCGCCGCTAACACGATAAATTATTCCGCCTGGGAGTACGGTCGCAAGATTAAAACTCGAGGAATTGACGGGGACCCGCACAGAAGTAGCGGAGCATGTGGTTTAATTCGAAGCAACGCGAAGAACCACCATGACATCCCTTGCATTACTCTTAATCGGAAATCCTTCGAGGCAAGGTGACAGGTGGTGCATGGTTGTCGTCAGCTCGTGTCGTGAGATGTTGGGTTAAGTCCCGCAGCGAGCGCAACCCTTGTCGTTAGTTACTACCATTAAGTTGAGGACTCTAGCGAGACTGCCTGGGTTAACCAGGAGGTGGGGATGACGTCAAAATCATCATGCCCTTATGTGGGGCTACACACGTGCTACAATGGCTGGTACAGAGATGCAATACCGCGAGGTGGAGCCAAACTTTAAAACCAGTCTCAGTTCGGATTGTGAAGCTGAAACTCGCCTACATGAAGCTGGAGTTACTAGTAATCGCGAATCAAGTGTCGCGGTGAATACGTTCCCGGGTCTTGTACACACCGCCCGTCACACCATGAGAGTTGGCAATACCCGAAGTCCGTGAGCTACAACCGCAGCGGCCGAAGGTAGAGGTCAGCGGTGGGGTGAAAGTCGTAACAAAGGTAACCGG
+
-+//.030:9//5.,111171//%,*)*.-*++-1954:-..3;/--/877503241'06--122..-,-/.2:174:84435854339,,-))*)*21;:199-3+/,0+(')*-53.,'&+*6./*)&((/6011310/8,,+,+.,,*,*-,)),2+)*')+././9881/2,1/,+0,.38;767*0(/64.069;;720-29,)1+(*,..-/898<;;:.8.4+125<:675,,35.636911245502,(/'586557878591./::945682:/.+)*,+-*1-*++,5+-*&&'.+8+8*80**8930-.-1::8297104431.,+,/3.51,()',),63)2:9;7-*)(*.421..-.,049+-/./01,))+(+/4235(*+))/152.'&)(94:.7/,5,%%200.022162-1/25..--,,28;8.,,-+3,,&1*,48856589::,5<35,2/2-2057+,4/2569;46640,&)(')'&'&')/419.06007+))))35902,/.0+,,00;;446/**(',*/.122/38316:2)*()(&*')++/019233231.065;:4:9<:07**,39434306.0)*(&)0110598539..--.-:-,+,,.2261)&%)&(*/,,22,)+%0.'2*,-89-.4449/.-'.368;156570+-..8899998532./2218/563;892084*).,+.&(-0100/46.)30301191314-,,/2:72:21-,1-,-307442/0//-.034/5/.4;6272326./)&**(09;43.-.,).,.19:065569:.89/+9//.2)3634652.,%(++2664/60/7:889827:0.+,+21.6.-.6:68/--/,481//3183/,/)(3952:789656014;206+6+,)&%&%%(,)+)&,+/570/-..002+-,.5&+/3//1(44576739++31146**)**(*(//35::8:7:6582+68974:443421/29457+)/200/0522-,+*+101.,1-,,.6-),1/04831//-)))%-41)(%$&*.42//14)4,)&&-0-1,-1)1(*..*,(*((&+*'*,404:*,9-073:-8
@e71806fc-901d-4ba3-ae58-844cd9992229 ch=412 read=67915 start_time=2019-12-13T06:00:19Z barcode=BC01 runid=2c9cf7bc05858273f10e7d7ec552fc0bd742dc3e
CTCCTACGGAGGCAGCAGTGGGAATACTGTGTGCACAATGGAAACCCTGATACAGCAACGCCGCGTGAGTGATGAAGGTTTTCGGATCGTAAAGCTGTCTTTGGGGAGAGATAATGACGGTACCCAGGAGGAAGCCACGGCTAACTACGTGCCAGCAGCCGCGGTAATACGTAGGTGGCAGGCGTTATCGAATTTGGGCGTAAAGGGCGGATGATTAAGATGGGATGTGAAATACCCGGGCTCAGCAGGTGCTGCATTCCAAACTGGTTATCTAGGGGGTGCAGGAGGAGGTGGAATTCCCCTAGTGTAGCGGTGAAATGCGTAGAGATTGGAAGAACACCAGTGGCGAAGAGCGACTCTCTGGACTGTAACTGACGCTGAGGCTCAGCGTGGGGGGGGAGCAAACAGGATTAAGATACCCTGGTAGTCCCGCCGTAAACGATGAATACTAGGTGTGGGGTTTCCAGCACCTCCGTGCCGCCGCTAACGCATTAAGTATTCCGCCTGGGGAGTACGGTCGCAAGATTAAAACTCGATTGACGGGGACGCAGTAGCGGAGCATGGTTTTAATTCGAAGCAACGCGAAGAACCTTACACCTACACTTGACATCCTTGCATTACCTCTTAATCGAAATCCTTCGGGGACAAGGTGACAGGTGGTGCATGGTTGTCGTCAGCTCGTGTCAGTGCAGTGTTGGGTTAAGTCCACCCAACGAGCGCAACCCGCTGTCGTTAGTTACTACCATTAGTTGAGGACTCAGCGAGACTGCCTGGGTTAACCAGGAGGAAGGTGGGGATGACGTCAAAATCATCATGCCCCTTATGTGGGGCTACACGTGCTACAATGGCTTGGTACAGAAGTGCAATACCGTGAGGTGGAGCCAAACTTTAAAACCAATCTCGTTCAGTTGTAGGCTGAAACTCGCCTACATGAAGCTGGAGTTACTAGTAATCGCGAATCAAGAATGTCGCGGTGAATACGTTCCCGGGTCTTGTACACACCGCCCGTCACACCATGAGAGTTGGCACCCGAAGTCCATTAGGCTAACCGCAAGGAGGCAGCGGCCGAAGGTAGGGTCAACGGTGGGGTAATCGTAACAAGGTAACCGG
+
*)*(*+0.0'(,-677,-/%*)*%((%)%*$*''(+1-,3*).*/;,.--/..2.669837;31//,****/0026/509560+7287.408**,/-.,7:0198*(&''0-01/0/20973.2-,)/*4,/3.18//./-,.*))'(*(,,3+//-.4:.-+0,8011:485/8-0/-(*7583:,,,$('/4+(.166155(,02.1989:/9.1**&*.86785//29/.&-.*./20501#(#)($#$#%')459'9844354252125+'+,1'(+.-/+(*(%(()+-0-6-2-,(&%)&++.*/-445-47..6865-+*),(**(*(-4045.170:/.*/()%)*9962.-(*.659831230.0296984-24.2*'&'+299:55/:1%'*8995&53.21/'(+:76;.-2.2,,,73('-,/652/0+(*-0:733424:7658::40;33))()%*')-&(.-/72591111//$*'**2),,/1889/,,)',.*%&'(.3;7:-.+***-,0;995/.%'+4148-6:1,($%%$&%'(,*)+,89981;;/196:4-..+-08/.../3&'/2/31++'*.'(-'%()./270:.*.--+9+)+*)).6/605)(*.(+6,82+,6.4481.0--1562624877659612**,3566-23347642.$'(%'&()),+&*-*1485784(0+*.1/))'&'3052:.%&+(+*/800/6:76678<454*-4/.*88/797./0,./17777:69<.7,0)/-)25..1*.,../6:30*-//7773<;4/12::67006/*.70+**-00,+&'&%')*332330+)%&%'*021692,,*)+2219112:3..$,'+1-'$'./7-,58,25/'--.*+'()'(/.&+(.*,)35446231/14345,,,-..,*&*1//()6:564+./-400.32287.6*(2734684/3(+-9;:77237-*))46550:000735,970/;7237320183511/-+5*&##%,)))-1+-14$/&''-02282,)/2//.+*+',,.007/741+2**,4,+,/.,*&-(.-,*0---(.*('-3)/06;979/
@8c2c9c4f-40bd-4279-a224-122be2a4d04f ch=91 read=83162 start_time=2019-12-13T06:00:17Z barcode=BC01 runid=2c9cf7bc05858273f10e7d7ec552fc0bd742dc3e
CCGTTACACCTTACGACTTCACCCCAATCGCTGACCCTACCTTCGGCCGCTGCCTCCTTGCGGTTAGCTCACGGACTTCGGGTATTGCCAACTCTCATGGTGTAGGCGGGCGGTGTGCCGGAACCGGGAACGTATTCACCGCGACATTCTGATTCGCGATTACAAGCTCCAGCTTCATGTAGGCAGTTCCGGCACAATCCAGAGCTAGTTGGTTTTAAAGTTTGAAACCCACCTCCACGGTGTGCATCTCTGTACCAGCCATTGTAGCACGTGTGGCCTACACATAAGGGCATGATGGTTGACGTCATCCCACCTTCCTCCTGGTTAACCCAGGCAGTCTCGCTAAGAGTCCTCAACAATGGTAGTAACTAACGACAAGGGTTGCGCTCGTTGCGGGACTTAATAACATCACGACGCACGGGCTGACGACAACCATGCACCACCTGTCACCTTGATACGAAGGGATTTCCTCGATTAAGAGTAATGCAAGGGATGTCAAGTGTAGGTAAAAAGGTTCTTCGCGTTGCTTCGAATTAAACCGCTCCGCTACTTGTGTGGGTCCCCGTCAATTCCTTTGAGTTTTAATCTTTGCGACCGTACTCCCCAGGCGGAATGCCAATGCGTTAGCGGCGGCACGGAGAGGTGTTGAAACCCCCACACACCTGGTATTCATCGTTTACGGCGTGGACTACCAGGGTATCTAATCCTGTTTGCTCCCCACCGAGCCTCAGCGATAAGTTTACAGTCAGAGAGTCGCCTTCGCCACTGTTCTTCTAATCTCTACGCATTTCACCGCTACACTAGAATTCCACTCTCTCTCCTGCATCTAGATAACCAGTTTGGAATGCAGCGCAGAAGTTGAGCCCGGGTATTTCACATCCCACTTAATCATCCGCCTACCACGCTACGCCCAGTAAATCCGGATAACGCCCGCCACCTACGTATTACCGCGGCTGCTGGCGCATTACAGTTAGCCGTGGCTTCCTCCTTGGGTACCGTCATTATCTTCCCCAAAAGGCAGAGCTTTACGATCCGAAAACCTTCATCACTCACGCGGCGTTGCTGCATCAGGGGTTTCCCCATTGTGCAATATTCCCCACTGCTGCCTCCCGTG
+
976860.(+'+'%(0'24:4*455*.0-03666-19))*::1791-5904856:01*)-,./706.--011448488;5.:9/*.-*103/,,/.027861/)&(,-)220-3++*)+()&'(-+*55.50-113<643201312249546569604526,&'-)%**0)((+0952/-+(-2/*234-/(*(')/700&'%(#&'%&*2*+3<<-1/&+.7)(,4/-6+-0830,)+((,%3(*--,...36773//23),.*+(-,(+-.+),',,(*/,(*),(0:9.1-,,,-%.5,13489:2480-298;:998989340+$)%%&(66,011187736)'&+*7..--&'*)'')&'*1/5(*+5,-)&,())+(6//)*++,41+,(2,/++)/)%&*'()+&*+,)&&$&*&/.120365:0-.7-941/25041/**+)-*,+($$#&'('(*)%01.68752/3./()',-/731001*431587873455533621;:3+)75<6463/2../,,0.,+.+8+;:-0/(,051)+0))(,('(()+()389001:8936.)+3/.031;<-00.,34)&,-78;1511/332/-1-8*82;0-271923/0/6---/932:.,+,,+&%+--/0<119.4:93*'+++./2,'**/2;636513:3,*('(*.0;9999:<79864345,2--8956272*,*753/)-/+-./45.+,,,..-(,)52+.,406)*+/'),015'','(+4)*01267798--82359:886765;75/48*/6010007+,*/,:855-0()+,*-2...+,*(+-8.7,7-618;6,820,*+-'1)1+&''(/645201-*20../;:-+*,*<7*%(*(--124:;755,*&&%$&%*0,05.80$(+-2**3,34546874/0)+.8213-%/',$+/+09685:56692;1/'/&'&%').01109:6:582122),/$$$*/,-+/879980901195;::*.77,/01'''*-25.(//01//-.7:21;3;:990--.-%+(((*++92-,(()*,72.56/1<30681*-/*/-+1+++/1/686,-334675420:2//)
@b8af1927-43b7-4206-b2c0-3cc806c2723a ch=398 read=58360 start_time=2019-12-13T06:00:28Z barcode=BC01 runid=2c9cf7bc05858273f10e7d7ec552fc0bd742dc3e
CCGGTTACCTTGTTACGACTTCACCCCAGTCATGAATCACAAAGTGGTAAAGCGCCTCCCGAAAGGGTTGGCTACCTACTTCTTTTGCAACCCACTCCCATGGTGTGACGGGCGAGGGTGTGTACCAAGGCCAGGAACGGCGTATTCACCGTGGCATTCTGATCCACGATTACTAGCGATTCCGGCTTCCTTGGAGTGGGGTTGCAGACTCAATCCGGACTACGACGCACTTTATGAGGTCCGCTTGCTCGCGGAGTCGCTTCTCTTTGTATGCGCCATTGTGGCACGTGTAGCCCTGGTCGTAGGGCCATGATATTGACGTCATCCCCACCTTCCTCCAGTTTATCACTGGCGATCTCCTTTGGAGTTCCCGGCGGACCGCTGGCAACCAAAGGATGAGGTTGCGCTCGTTGCAGGATTGGCAACATTTCACGCTTACAGCGGCGGCGGCCATGGCAGCACGTGTTCAGTCCCCGGGGAAGAGATCCATCTCTGGAAATCGTCCGGACATGTCAAACTGGTAAGGTTGCGCGTTGCTGGAATTAAACCACAGCCGCCACCGCTTGTGCAGGCCCCGTCAATTCCTTTGAGGTTTAACCTTGCGACCGTACTCCCCAGGCGGATGGCAATGCGTTAGCTGCGCCACTGAAGCGCAGAGGTGCGGACAGCTAGTTATCATCGTTTTGGCGTGGACGCAGGTATCTAATCCTGTTTTGCTCCCCACGCTTTTCGCACCTCAGCGTCAATACCAGTCCAGTGAGCCGCCTTCGCCACTGGTGTTCTTCCGAATATCTGCATTCCACCTCGATTTCCACTCGCACTCCTGGATTCAAGCGATGCAGTCTCAAAGGCAGTTCTGGAGTTGGGCTCCAGGCTTTCACCTCTGACTTACAAAGCCGCCTGCGTGCGCTTTACGCCCAATAATTCCGAACAACGCTGCTCCTCCGTGTATTACCGCGGCTGCTGGCACGGAGTTAACCAGATTATTCTCCAGTACTGTCAGTATCATCCCGGGTAAAGAGCTTTACAACCCTAATTTACCTTCATCACTCGCGGCATTGCTGGATCAGGCTTTCGCCCATTTGTCGTATTCCCTACTGCCTCCCGTAGG
+
22-+11,08190/7)10//0:00/05-(,87-/.07870321-*+09765+)**/3,0*'&-+)***/*(',..00.&-/24.890.5261;9*)(.2,*0,0+,*,/10986+%(*,-4+'&(+-1/0469(6/3.,(&)&//4;6.52'.'6+7896200/32+-/01801,,,,,47<644)12:3$(&/+)**))(+.603+*617:7<51+31465-+006//*,,3-(**'2)(*&%),*()+,10+*$')+')/.00-65/-6581101+$%&%'*1-,,&'%%%&(6/+.953%/&).125.*)))&')*,127-.-.58,*022;/2,/.//5<.,-9/-,,,*'$/213%''&%*&*-5.,'+)*182,)&'+)(',)+*47*3,,+)'/(.,,.0778/9--,'03')%$#/&)+.7:+,-/(&&%'&$'%((()&%&$)*),(%$#%'%&%/0903),.636.*'))*.((&*15724565/2.'+,'007/5+4.48620.-4++,,661//4/:..-'*&($$%'((&)&15.4-**'#%'%(*%(/')*)*,*2-670:83*02688;6-06+)),)8;:.80111,.003806434189-(0/-/94-&(*+8.45315///21301*&*$$)('*,41+*',/-2+/.4,/..*+//,.6,/3)3.*%2+4448:30$%#+)(),5(*7//4/-.78-*.-067.',+)3:8+63647:29)*.22:/;//.;3452,*)+%#%/637;8;3126*,/,,.,-972-/*(/3497*('&''+%'&+(*+**+43.1(+-/$0&)*.2334*21)&$()-(+-91+5425292-21137<953,(*2/(*2+4/*)-3(*,'')-2.1-+)''((+45,'+4&(&$%)'3(*$'*--)-+.0/(0),55/5('+/)+,+&%'&(+-5,2:,.,3.20/2,),+6.//822.*'))($'0.+&,%#&%)+*1721./(,/.1432*%%+',*+3-.+.2*(*1(&$'&-+*&+,529+(-,++(#%$&%'(1.-/-.(*,5/,19.0338222/5902::,-15'$))*'+*$&'*,.,,))*(((''/42+*)*(
@b8d59682-2151-4ab9-81e2-7331c431c5c5 ch=297 read=102402 start_time=2019-12-13T06:00:38Z barcode=BC01 runid=2c9cf7bc05858273f10e7d7ec552fc0bd742dc3e
CCAGTTACTGCTGGGCTTCACCCCAGTCATGAATCACAAAGTGGTAAGCGCCCTCGAAGTTGCTTCTACTTCTTTTCTGGCCCCGCCATGGTGTGACGGGCGGTGTGTACAAGGCCGGGAACGTATTCACCGTGGCATTCTGATCCGATTACTAGATTCCGACTTCATGGGGTGAGTTGCAGACTCAATCCGGACTACGACGCGCTTTATGAGGTCCGCTTGCTCTCGCGAGGTCGCTTCTCTTTGGCATGCGCCATTGTAGCACGTGTGTAGCCCTGGTCATGGGGCCATGATGACTTGACGTCATCCCACCTTCCTCAGTTTATCACTGGCGGTCTCCTTTGGTTCCAGCCGGACCGCTGGCAACAAAGGGATAGGGTTGCGCTCGTTGCGGGACTTAACATTTCACAACACGAGCTGACGACAACCATGCGCCACCTGTATCTCCTTATAGCTATCTCTCCATCTCTGGAGCGCTTATGGGTATGTCAAGAGACCTGGTGGAGTTCTTCGCGTTACTTCAGAATTAAACCACATGCTCCACCGCTTGTGCGGGCCCCGTCAATTCCTTTGAGGTTTCATTCTTGCGAACGATACTACTCAGGCAGATTACTTATTGCGTTAACTGCAGCACTGAACTTTGACATCCAACGCCCAGGTACTCATCGTTTGCAGCGTGGACTACTAGGGTATCTAATCTATTTACTCCCCACGCTTTCGGGACTGAGCGTCAGTTGCAGGCCAGATCGTCGCCTTCGCCACTGGTGTTCCCTCCATATATCTACGCATTTCACCGCTACACATGAATTCACGATCCTCCTCTCCTGCACTCAGCTGCCTGGTTTCACAATGGCTTACTGAGGTTAAGCTTCTGTTCACCACAGACCCTTGCTGCCACCGCCCTGCGCCCAATAATTCCGGATAACGCTTGCCACCTACGTATTACCGCGGCTGCTGGCGTAGTTAGCCGTGGCTTTCTAATAAAGTACCGTCACTCGGCTGCTGCCATTTCCTGTAGCCGCCGTTCCCTCCTTTATAACAAGTTTACAATCCGAAGCCATTCTTCCTTCACGCGGCGTTGCTCGGTCAGGGTTTCCCCACGCCGAAATTTCTGCTGCCTCCCGTAGG
+
/,+)1)'($$$(%%)+291+264./.38797577757794122523+%%&(3)(,$&%(),*,/-/,)+'+0397.',)--/-)#%%#&&'))-/174755/6.00+./2723()%*234559977950286728213<9322+/+((6,(($($'*,3,--559657597---126:*6$/$3',)7-1*5059644755,+%&*-'&),,04211$'1+-,--(-,++&.)11)+.612,/3,(0+,.17147349,'$**+1-///-+,./:/+0;:5.3.2752:882220.0/1./2/257:287,/86:27,.-33;83466522/)(*/113''.&.1/18'&)2.889;857618.1+.46,(8261.',*..*.())*)4.-.,::6/-*/./50;,+-0275/3&%7566765385+7;,2,,&+.-0824335685(.++1,795661/-(*((,666796*,&&%)*&)&*)*,7132/(&(*+8:.2(-22--2;998411/.3&(-32))*+-.0;28-,,,424559358*(()(,(609*287++.3.9183-,4,+&+(1790/9:417//+,6-*)(&(()*-/.671((*,&'),1-.501,8*6*-/0+$'''//13.-0*,++,.4401&,',((()*&')+.,235380(+)/0088:46.+/3*)2/446520400*&05-)-*476*(*+).1*,+;51./+'*0//4).-;22104/5)*-.-02-(++-40368..++&'&--0.+*3558689871.125/3:4,+/91488501%+&%(4,2+-.140**-)*.348778//.,((+100-$((.11,##%%'+2/.1')')'-2-86.+*+)*+-180-21011:::</20*+((+)$*+*/1-(''$&%%/.2/+6.7,*-*(/*+(,-/-10/2/20337449348)')1,104.6---0257;0.0'')74/08//)+610:21357441+***,-('&&(&&,2-1;401,,.326601:+8(('*)-+.12*/.//(-()49135;84+&*&$&&$(0-/998-7502112555.<///:7990*13.6:.054-%%+-''-*&&&'%&%0.-22.56+.1*-$
@d9a58f8f-5098-47bb-81d7-9f42df84ade0 ch=404 read=64315 start_time=2019-12-13T06:00:36Z barcode=BC01 runid=2c9cf7bc05858273f10e7d7ec552fc0bd742dc3e
CCGGTTACGCTTATTTACGACTTCACCCCAGTCATGAATCACAAGTGGTAAGCGCCACTCGAAGGTTAAGCTACCTACTTCTTTTTTGCGAAAAGCCCTCCCATGGTGTGACGGGCGGTATGTACAGGCCCGGGAACGTATTCACAATGGCATTCTGATCCCACGATTACTAGCGATTCCGACTTCATGGAGTCGAGTTGGGCTTCAATCGGACTACGACGCGCGGGGTCCGCTTGCTCTCGCGAGTCGCTTCTCTTTGTATGCGCCATTGTAGCACGATGTGTAGCCCTGGTCGTAAGGGCCATGATGACTTGACGTCATCCCCACCTTCCTCCAGTTTATCACTGGCAGTCTCCTTTGAGTTCCAGCCGGACGCTGGCAACAAAGGGTAAGGGTTGCGCTCGTTTGCGGGACTTAACCAACATTCACAACACGAGCTGACGACAGCCATGCAGCACCTCACGGTTCCCGAAAGGCGCATTCTCATCTCTGAAACTTCCGTGGATGTCAAGACCAGGTAAGGTTCTTCACTTTATCAATAAACCATGCTCCACCGCTTGTGCGGGCCCAAATCAATTCATTTTGAGTTTTAACCTGACCCGTACTCCCAGGCGGTCGACTTAACGCGTTGGCCGGAAGCCACGCCTCAGGGCACAACCTCCAAGTCGACATCGTTTACGGCGTGGACTACCAGGGTATCTAATCCTGTTGCTCCCCACGCTTTCGCACCTGAGCGTCAGTCTTCGTCCAGGGGCCGCCTTCGCCACGGTATTTCCTCAGATCTCTACGCATTTCACCGCTTCACCTGAATTCTACCCCCTCTACGAGACTCAAGCTTGCCGGTATCAGATGCAGTTCCAGGTTGGGCGGGGTTTCACGTCTGACTTAACGACCGCCTGCGTGCGCTTTACGCCCAGTATTCCGATTAACGCTTGCACCCTCCGTATTACCGCGGCTGCTGAGGTTAGCCAGTGCTTCTGCGGTAACGTCAATGAGCAAGGTAATGCTGCTCCTTCCTCCCCGCTGAAAGTACTTTACAGCCCGAAGGCCTTCTTCATACGCGGCATGACTGCATCAGGCTTGCGCCCATTGTTAATATTCCCCCACTGCTGCCTCCCGTAGGAG
+
372.2*((&&(((18,**,+/2886/23/),/2$$%%.85(**+(&)./.+)*+1/&'(/(),28285-)*)+.,&'),506191:,+4,.36/(24*'.6--*6.,-34452::,8*($)&'#'(,-80(27:574,0.0/-&&)'*-4./0:3110/66-%*+06;0/)&&'--2/5.-889996882)+,,,'*0,)&%%%&+.4-7*9.60--.0+(*&''&+0-/2../6,-,,+.&&)(++.*.826754:/&&&'&''-719;.0//.---'(+.1-..73301633273-,5879/1./2/.-,1/049883-689/,22.+/-)4,-08;7123765/2.-.0...*+2/,+.4:7..06158,.'*,1..5,53:+37/+/(.-((84647977/:*//.8-/.7.3,'&0+7/79/*,.773642,,,,-975300362:49174++.)(+,/981640--1)-)+&')06/.004430*(05+,197;78:<94/1218231//143/4,6-:6863')+,&&''&&&*2*482-*,,66.16-/-6,/-0-0..7.&'&)*5:574,6;5)((22<<6.*,'#%&+4--712.2:0*115/74411/011/,,,')2,1.5)/,0*.4)+,1640(+6.-./8/80-3+4/346606267.83-)./733541-+-(*+*866/4453484983-36+-5987//0/248:51203611-.136332327<:7920-27907623727446;684;5*)6*44++&&0000376857469:42493425.+.))(,*8-70/05871+8755'()*+:83)'*,2/18%3455:456;6:688//,)(/.4::46),+*+;6+('$*434401.,)%$*.468:7..../0.((&'&-+13,'&&'+3-30/112146818-,+/77429242740492-3,--62..')(-3,'.6'770118195-.+)+01128.931*.2//)-***,'','*.38/:222.9;4,/675840/*+*20++-*/3/)*0/44:7;7777/.%)'))58811(0044357,3993;2320;7*-.)*&*.012949:7*&**+)'')+,39)+906,+)
@e730df75-fd65-4488-be3d-e613289b57e8 ch=381 read=97727 start_time=2019-12-13T06:00:43Z barcode=BC01 runid=2c9cf7bc05858273f10e7d7ec552fc0bd742dc3e
CCCAGCGCTGCTTTAGCGCGCGCGCGCGCGCGCTGCTGCTTAGCGCGCGCCCAGCGCGCCGCGCGCGCGCCAGCAGCGCTGGCGCGCTGCGCGCGCGCATCAGTACTTCGTTCAGTTACGTATTGCTGGTGCTGAAGAAAGTTGTCGGTCTCTTTGTGTTAACCTACTTCCTGTCGCTCTATCTTCCGGTTACCTTATTTACGACTTCACCCCAATCTTGACCCTACCTTCGGCCCACTGCCTCCTTGCAGTTAGCTCACGGACTTCGGGTATTGCCAGCTCTCATGGTGTGACCTTGGGCGGTGTGTACCGCCGCAAGACCAGAGACGTATTATTCACCGCGACATTCTGATTCGCGATTACTAGTAACTCCAGCACTTCATGTAGGCGAGTTTCAGCCACAATCCGAACTGAGACTGGTTTTAAGTTTGGCTCCACCTACATTGTGCATCTCTCTGTACACCAGCCATTTGTAGCACGTGTGTGGCCTACACGCTAAGGGCATGATAGTTTGACGTCATCCCCTTCCTCCTGGTTAGCAGGCAGTCTCGCTAAGTCCTCAACTTAATGGTAGTAACTGACAAGGGTTGCTTGCGCTCGTTTGCGGACTTAACTTAACATCTCACGACACGAGCTGACGACAATGGCTTAGCCATGCACCTGTGTCACCTTGCCTTGCTTGATACGAAGGGAGTTTCCTCGATTAAAATTAATGCAAGGGATGTCAAGTGTAGGTAAGGTTCTTCGCGTTGGCGCAGATTAAACCACATGCTCCACCGCTGCGGGCCATCCAATTCAGCAGGTTTCATTCTTGCGAACGATACTACTCAGGCGAATTACTTATTGCGTTAACTGCAGCACTGAACTTTGACATCCAACACTTAGTACTCCATCGTTTGGCGTGGACTACTGGGGTATCTAATCCTGTGTAATATTGCTCCCCACGCTTTCGGGACCCCAGGCGATCAGTTGCAGACAGATCGTCGCGCCTTCGCCACTTTAATTGTTCCTCCATATATCTTCCTACGCATTTCACCGCTACATGGAATTCCACGATCCTCCTCACACCTGCGCACTCTAGCTGCTTTACCAGTTTCTATGGCTTACTGAAGTTAAGCTTCCAGGCTTTCACCACAGACCGCTTGCTGCCTGCTCCCTCTTTACGCCCAGCGGATAACGCTTGCCTACCACATTATTGCACCGCGGCTGCTGTGGCGTAGTTAGCCGTGGCTTTCAATAAAGTACCGTCTCGGCTACGCATTTCCTGTAGCCGTTCAATGGCCTCAGCATAACAGAAGTTTACAGTCGAAACCTTCTTCCTTCGCGCGGCGTTGCTCGGTCAGGGTTTTCCCCATTGCCGAAATTCCCTGCTGCTGCCTCCCGTAGGG
+
%'&'$'&'$#%$$%%&)*211,,(*)*()'('%$#$$%$#$'%+*-+,*04+*&)))))'')+*))%'&)'&')))*')$%&)+/+-//'%%&&))('&$&&$3'**853352()/,--23.1.--3/)(+,+*-.%*-+*37435%1/,-/1/6%0'*401/1449:/;:-33/&').4686752)')/:.01.1*10)&*.1+/+($)'($0&'''&%'70/+./421-+*62&$'(),-+,(,*))$'())+/,,-/01/.0-+%,.,/-7-0..**)+*+*0+0,,++*,%%$*38/2.,+-,-*.)$)'"#%'(+03'*%%///1-+.*.5758:26544.03554,5-,,30107//*'-015++-'%')$+,2/27.-(*,*,000;30)%*+%'*,(&&%'.+$(*/0398(8<;/17,+7),../0,-.+(')%*)'*(***/.--/012*)'+.-.20.42))(()($.-..*&'''2+%%&%'&))*,/771710)+$(-3.+.48999*840**,42*)-.'.5()%((/04+,,,-97979,)(+5-/+.++0-6.24+)(()%'$$&0/'-0'*)%'1*++*./2.65)*100''+,/.(%&++(**++-&(++.*-12465511.))..,*%'(%&$.*34-.-01203022-,('&%)*()(&(&&%'#(&),,*($%*0.10./-.--/0*'(&+()')-*,40,/0194--301+/+')1+1.82+3,*-*/+&&(%'$%(0*7<;8;.---.-112%'(%$&&'*)'&$%&+(+%,2&%$'',31:1,(-/,40,/((**'&()-.+)*,/134+1.0/+,-1-50-.--214111-(**%//014''(&&*.2*.*-*5('&&*,++/0/0./-.43**'((-+4.32./*&.412565004/03,&(#$'(('1.())462,'+++/;7-,97,2''%&&$%'%,,%*-,%*%&%&%),/0667./&((),4020,)*(&%%'''1835452.32314*()'(&',-1/3;6++00')'#%&&30/0133801--+.++,')*$&%)0,,*&'$&'())(.,,)&'&%'%&+199'&&&$(%&%%&++)*,+.)($&(-+%%((&),((*0//10056,''#$%%$&+*.----2*-,54-,5340'$'%(/,5171.+0'%)(%(*(('(,,+3,'(&)+)/.1--/052('(%'&),08212:/04-'%&%%*3-26--.'+)+()(-+6//',#'(,5/.5**'&&,,544(*'&&%%&&)$%(*0.*-(*'()).6,-('2)'./-*'')*/610/70&/-..4,-,3/).0-801*596,;:/'678+4.-11-/23+02.)'$+,+.0.-/*-8,-0/0,+
@1dbc3dbc-f106-4d16-b3a6-b2d667deae70 ch=178 read=86894 start_time=2019-12-13T06:00:48Z barcode=BC01 runid=2c9cf7bc05858273f10e7d7ec552fc0bd742dc3e
CAGGAGGCAGCAGTGGGGAATATTACTGTCGAGGGAAACCCTGATGCAGCAACGCCGCGTAGTGATGAAAGGTTTTCGGATCGTAAAGCTCTGTGGAAGATGTGGCAATTACCACAAGGAGGAAATAAGCTAACTACGTGCCAGCCACCCAGTAATACGTAGGTGGCAGGCGTTATCCGGATTACTGGGCGTAAAAGGGCGTAGGCGGATGATTAAGTGGAAGTTATAGAAATACAGGCTCAGCGGGTGCTGTTTCAAACTGGTTATCCTAGAGTGCAGGAGAGGAAATTGGAATTCTAGTGTAGCGGTGAAATGCGTAGAGAGATTAGGAGAAGAGCACCAGTGGCGAAGGCGACTCTGGACTGTAACTGACGCTGAGGCTCCGAAAGCATTAGGAGCAAACGAAGTTAGATACCCTGGTAGTCCACGCCGTAAACGATAGATACTAGGTGTGGGGTTTCAACACCTCCGTGCCGCCGCTAGCATTAAGTATTCCATATAGGAGTACGGTCGCAGATTAAAACTCAAAGGAATTGACGGGATTGCTACAAGTATAGCGGAGCATGTGGTTTTATTCGAGCAACGCGAAGGGTCTTACCTACACTTGACATCCCTTGCATTACTCTTTAATCAGGAGATCCCTTCGGGGACAAGGTGACAGGTGGTGCATGGTTGTCGTCTGGCTCGTGTCGTGAGATGTTGGAGTTAAGTCCGCAACAGGCGCAACCCGCTTGTCGTTGATTACTACCATTAAGTTGGACTCTGGCGAGACGCAGGTTAATGGGAGGAAGGTGAGGGATGACGTCAAATCATCATGCCCCTTATGTGTAGGGAGCTACACACGTGCCTACAATGGCTGGTACAGAGATGCAATACCGCGAGCAATACATGAAAAGAAAAAAGA
+
400)&+-+,/..-3299)-.-,8,'+221.)&//*$)+-7))+./.../02/424901/1())**--/2-*.-7++007150&')-'&%%53.)'.)-,02&(*-/*&.'$1/,.,(--('')(##&&%()413437.7)/3--,0'/,*',,*.++-432,+*'..'&1./05//-2//*5,%-/',%')*-60)*+*,.30463696555393-++++(('(+*')),/1-(/'**-,+)*+%3(2)(%&%)+&,,-3633+:///.,),$($&'(,(&)'+'((&)(-(/*.*6()),+,+.//740.52-.3531&'&())1,-48*)+*'+,,85:.3.5-+*.).,6681--.,1654//0-+(*%(%(*(+,/..2'&()(%&$+&(/-*--.947%&*'+3/)-.4492-/2,-,,0-*+-.6125;851/.)*46310..2212%.*--:42-2.//4/61*1267449**('&)$+'%$''*+841),-012-*,,,.4111643,.-5.:;67579:/*.%&-(')-%/,&0($)('()&),,,&('(+%'*&*&)+3-67*&',,&)&(,%,%(&&)()&&''((-2.,,')**-'/.026*+++,(0))*.-.1%(/,-(+4),,405)0/3'*54/568**''#(%(&+(111257'3.0,//*4-/+3.43&5'',+0-,125524(*$'5-1-(),1(+-).'*/0177379*&'*,-03,8+((7+&')*.6,05.0-0,+)()*-++40,*.(*'(&+1,,((&%2.),./71721&.25/46..*+.::90/*-/-0&+00++0./+0%+((*)'+,/.0++&'*/)0$%)014,/,,,/,*-1+*()(869260-/1''+.)104.(.'.%.1+*&*,.+)'#%
@231901e0-c643-403b-84b0-f7830dfe172f ch=360 read=101836 start_time=2019-12-13T06:00:46Z barcode=BC01 runid=2c9cf7bc05858273f10e7d7ec552fc0bd742dc3e
CTCTACAGGGAGGCAGCAGTGGGGAATGTGCACAATGGGCGCAAGCCTGATGCGAAGCCATGCCGCGTGTATGAAAGGCCTTCGGGTTGTAAAGTACTTTCAGCGGGGAGGAAGGGAGTAAGTTAATACCTTTGCTCATTGGCGTTACCCACCCAGAAAAACAGCAACTCCGTGCCAGCAGCCGCGGTAATACGGAGGGTGCAAGCGTTAATCGAATTACTGGGCGTAAAAGCGCAGGCGGTTTATTTAGAATCAGATGCTTGAAATCCCGGGCTCAACCTGGGAACTGCATCTAATGCTGGCAACTTGAGTCGCGTAGAGGGAGTAAATTCCAGGTGCTGGTGAAATGCGTAGAGATCTGGAGGAATACCGGTGGCGAAGGCGGCCCCCTGGACAGACTGACGCTGGGTAAGAAAGCGTGTGGAGCAAACAGGATTAAGATCTTTCTTAGTCCACGCCGTAAACGATGTCGACTTGGAAGTTTGTTGCCCGCCAGAGGCGTGGCTTCCGGAGCTAACGCGTTAAGTCGACCGCCTGGGGAGTGACGCAAAGAGTTAAACTCAAATGTCGTTGACGGGGGGCCCGCGGCGGTGGGTATGTGGTTTAATTCGGTGTACGCGAAAAGAACCTTACCTGGTCTTGACGACATCCACGGAAGTTTTCAGAGATAGAGATATGTGCCTTCGGGAACCGTGAGACAGGTGCTGCATGGCTGTCGTCAGCTCGTGTTGAAATGTTGGATTAAGTCCCGCAACGAGCGCAACCCGCCCCATCAGCATTTGCCAGCGGTCCGGCCAGAATAAAGGGAGCTGCGGTGATAAGCTGGAGGAAGGAAGGTGGGGATGACGTCAAGTCATCATGGCCCATACGACCAGAATACACACATGCTACAATGGCGCATACAAAGAGAAGCGGCCACCGCGGGAAACAAGCGGACCTCATAAAGTGCGTCGTAGTCCGGATTGGAGTCTGCAACTCGACTCCCATGGGGAATCAGCGGTGTGGATCAGGAATGCCACGGCGAATACGTTCCTCCCAGGCCTTGTACACGCCATCCATGGGAGTGGGTTGCAAAAAGTAGGCGGCTAACCTTCGGGAGGGCGCTTACCACTTTGTGATTCATGACTGGTGAAGTCGTAACAAGGTAACCGGAAGATAGAGCGACAGGCAAGTAAGTTAACACAAAGGCTGTGCTTTCTTTCTTTCAGCAATACATGTAGCGGG
+
)+/-.0'70)'-+('%%$))27:3*32*6+-1-//-+.+)%(1958:995653*'&(2:79401/026652,+..'(),1.21*73591325)(),*6:</*.+,58.(+,.(+,'%((%(''+*6+34;/:;--68.8*/&+(3,(31($.('+-/1'+'('&')+*,89,/780///,215.2/8.5-,*,04/01**,4974:0801+)&&((0-133:<8548189)+-'(%+*)**()'$*/*../721%)+-('+)$(*+')%&&2447/-)3/457,+--25541,)&((%-+)$$*'%(''&)()),,10+%.2/&)+1-8/23('564-(&+((*++1)029472-,--.4880.0.5//16'+(*)(),*&)'**-162,,27//)-2.0.,+**)*/*(,+&*.*(+-77144,*+,7.1+,0(3+,)*),$)-)'.-'*--/,/236*/,50,*,,(./05303++&%%,-&%%))04-)10(&&-2/345337-5)-*&%'++-,-//2050.1679:;89;9987((%&$%&&()2))&*/-,98-343;:3202238,,-*/989+07+%&(&$)-,,1((+744112993536-'%+&))./0,,64-).25101+1-*+()-11-*')+-279,+,69,6*-8;/8++*++4&&$$.0'-(.--:969/8:.-/5363),,+)/6762210-44-+4+/3/-.039::8971.+',0-,0;/1'/-16/.8.(')*&*)+))(,.(0.(&,-(%'(1**)%/1').0.--29,6')&($$%%+&*-+).+&'*)'%'+'(*+,)%')**(/+*.)%'&(+,*.20,.,*.-.1.')/2)..)-2095/'''))**&''&&%%&&(()$%'(*)34:.6/.-4/.-/08+((&*('',%*&$+-+))&&))(+31+,*+''('*$$)21.5011225556.7*3--6+.&(*,/466.2156442-51)()+,1))+))%%$&$(()+:9/-(,&'&)).)(*485/.1,*1.22(''*.+%/25614/.,+((&*+((+.*-%1/(*)),..:56178-(&''/-%'***254:4:5%4.,/0).-061087*3-22--237;50,+('#*1(*-,***+.-2.+,+/*.554-6,7-13--/-059757:33+*)*&&-/-/----6,,)'(%%$$)/+0490''(&+.-429211-.+#'##$$$
@4826e007-edf9-4848-af13-1a466a2ae64c ch=451 read=49412 start_time=2019-12-13T06:00:46Z barcode=BC01 runid=2c9cf7bc05858273f10e7d7ec552fc0bd742dc3e
CCGGTTGTATTTACGGCTTCACCCCAATCGCTGACCCTACCTTCGGCCGCTGCCTCCGCTGCGGTTAGCTCACGGACTTCGGGTATTGCCAACTCTCATGGTGTGACGGGCCGGTGTGTTACCAAGACCGGAAACGTATTCACCGCAGCATTCTGATTCGCGATTACCAGTAACTCCAGCTTCATGTAGGCGAGTTTCAGCCTACAATCCGACTGAGACTGGTTTAAAGTTTGGCTCCACCTCGCGGTATTGCATCTCTGTGCCAGCCATTGTAGCACGTGTGGCCTACACATAAGGGGGCATGATGATTTGACGGTATCCCACCTTCCTCCTGGTTAACCCAGGCAGTCTCGCTAGAGTCCTCAACTTAATGGTAGTAACTAACGACAGGGGTTGCTCGTTGCGGACTTAACCCAGCATCTCACGACACGAGCTGGGCGGCAACCATGCACCACCTGTCTGCTGTCGAAGAACACTCGATTAAGGTAATGCAAAGGGATGTCAAGTGTAGGTAAGGTTCTTCAACGTTGCTTCGAATTAAACCACATGCTCCGCTACTTGTGCGGGTCGTCAATTCCTTTGAGTTTTAATCTTGCGGTATTCGTACTCCCCGGAGCGGAATACCGTTAGCGGCGGCGCGGAGGTGGCAAACCCACACCTGGTATTCATCGTTTGCAGTAGGACTACCAGATGCTCTAATCCTGTTTGCTCCCTACGCTTTCGAGCCTCAGCGTCAGTTACAGTCAGAGAGTCGCCTTCGCCACTGAATTGTTCTTCTAATCTCTACGCATTTCACGCTACTAGAATTCCACTCCTCTCCGCACTCCTGATAACCAGTTTGGAATGCAGCACCCAAGTTCAGGCCTGGGTATTTCATCCCACTTAATCATCCGCCTACGCTCCTTTACGCTTGGTAAATCCGGATAACGCTCGCCACCTACATATTACCGCGGCTGCTGGCGTAGTTAACCGTGGCTTCCTCGCTTGGGTACCGTCATTATCTTCCCCAAGACAGAGCTTTGAACCTTCATCACTCACGCGGCGTTGCTGCATCAGGGTTTCCCCGTGCAATATTCCCCACTTAACGCACTCCCGTGGG
+
86-*+)$+(*61,))'(*(&%)+)%0+22)(+)*,5,'%*)(),.-43,.4641/3'%&$&')**++)++*)/19566:7/511.3107813*))*)%/)14.++/26;25'2,/.0*.*',&2+04725.050./768<4225030)3/26-//.12/)*..3.**'$'(1+--2-&+,0/.#,''-18//../:6.--21*-/15-3($((*)(*,/2463<;1:-01;9061357248683040/-80-,-//..*(-)-,++8+855.)*,,,2//.-(/./*,/.+-/12(3985.31//--//:*)%+,*,(%)-.+89:1752/1+,+-,*+)*)*-47579779*(+/--/04101*9-.202.31-++,37-,.-+035,,560/+))(),4-+'/00/.+0**(')%/)2232,-.--',+&(('%+-.-&+,4192/+/+..%,0,01/0/)%&'''(*+))**+-1./-9.-)*).422592'3:-8888--*))243-2.000719215&$$'+23-./2-))3/6+6,*+,+/659:986785+5*)),448.-,&'),5796//60/.+1:;,07*)+($))%)))*(*-.3/301(),$(*+1/6/+*()-5+,,)//*40'21.-()*&'%)/++5+(**021-/1/1:518870:2$'%()&*()-2.-*$'&,%$'&&)..06,+29)(4/61,&$&&(,32/((,1440..//48.)6**+.,12,--,'(,-.141:69;<5322*+,-+2;:898-.7645786600%&'%&$&$'*'((&(+*.-.*#%')0*./10*.*,,0'&,&,1232.04841*1+.5:606127---*11+',+59666--,9;/00+/3)%(,)7088457,,5:5-66699124.'.(%'%))-/70//1262:572&-0/265*+($%%$%(-5152.+0+,-74/4.-/2-.5,-&/,.016019366.$%'(&1..(-45786-:-./93:9:102*-6++)++15/(&*'+*31672,-0/.21/.0-*1.,-543.,/'3:55;026-*)))2/90./.526/$%&%(%(),$-,14*)/+2(
@af59b6a1-fbfe-4844-b5e2-c01d5fd3ebd5 ch=339 read=76261 start_time=2019-12-13T06:00:45Z barcode=BC01 runid=2c9cf7bc05858273f10e7d7ec552fc0bd742dc3e
TTGGTACTTCGTTCGGTTACGTATTGCTGGTGCTGAAGAAGTTATTGGTGTCTTTGTGTTAACCTGCGCCGCACATGGCTCTATCTTCCGGTTACCTTGTTACGACTTCACCCCAATCGCTGACCCTGCCTTCGGCCGCTGCCTCCTTTGCGGTTAGGCCACCGGCTCGGGTGTTATCAACTCTCGTGGTGTGACGGGCGAGGGTATTATTACAGGCCGAACGTATTCACCGCGACATGCTGATTCGCGATTACTAGCGATTCCAACTTCATCAATAGTCAGGTTGCAGACCACAATCCGAACTGAGAATGGTTTTATGGGTTTGCTTCACCTCGCGGCTTCGCTTCCCCTCTGCACCATCCATTGTAGCACGTGTGTAGCCCAGGTCGGGGCATGATGATTTGACGTCATCCCGCCTTCCCTCCAGCTTGTCACTGGCAGTCTCGCTAGAGTCCCCAACTTAATGATGGTAACTAACGATAAGGGTTGCGCTCGTTGCGGGACTTAACCAGCATCTCACGGCTTACATTGACATTAACCATGCACCACCGCAGCATCTCCTTATGGCTATCTCGCCATCTCTGGAGCCTTTATGGTATGTCAAGACCTGGTAAGGTTCTTCGCGTTGCTTCGAATTAAACCACATGCTCCACCGCTTGTGCGGGCCCCGTCAATTCCTTTGAGTTTCATTTCTCTTGCGAACGTACTACTCAGGCAGATACTTATTGCGTTAACTGCAGCACTGAACTTTGACATCAACCTTAGTACTCATCGTTTGGCGTGGTCGGGTATCTAATCCTATTTGCTCCCACGCTTTCGGGACTGAGCGTCGGTTGCCAGGCCAGATCGTCGCCTTCGCCACTGGTGTTCCTCCGCCATATCTACGCATTTCACCGCTACATGGAGATTCCACGATCCTCTCCTGCACTCTAGCTGCCTGGTTTCTGGCTTTACTGAGATTCAACTGGGCTTTCACAGACCCTTGCTGCCGCCTGCTTCCCTCTTTACGCCCAATAATTCCGGATAACGCTTGCCACCTACGTATTTACCGCGGCTGCTGGCGTAGTTAACCGTGGCTTTCTAATAAAGTACCGTCACTCGGCTGCCATTTCCTAGCAGCCGCCGTTCTTCCTTTATAACAGAAGTTTACAATCCGAAAACCTTCTTCCTTCACGCAGCGTTGCTCGGTCAGGGTTCCATTGCCGAAAATTCCCTACTGCTGCCTCCCGTAG
+
*$&&*(349637:6/434/106/31+,23889:/.3,).-*27&-&**,-147;9,1--/1/181))&),,.&0+*%&'*-.-/1;;:945160181900/&()*03.-*.),'3+45400../;7-'-1)/3,).1--0/+'),.17)):75;408;;:./1.****(,*'+-++040.////.249;::76567796*&),%/%0*&1)(((*1-50,3019579638;776689:988677;6420./3-,,,,,/0363*0*+081'(&%'$&'10.,.46%0+//2.,*7<80**0::82.-+20)6+:;<-86:637,*-06-%&.+6195,,6-/..8+3<5,,1-*++3-8:::58951110'+5643+,..8.,*-231$++.*8301114:<96578:9935:8,133/43*)1-,&+-0.181566931233495+,,&)+*076*/+,1010,+*,.33361..82112.,,24*8.-+.-040;-.,;9709/7+/&'(0-,,++))0()*)*+'$-+(,&'*.,/93931,/1(*&%''&(',-56'))*1,6433753+&&/*.123689..0/046.11115556979-/::0.5-/(,*3;::<:8986805778,8+605:458/00101/1/,02/429-2.2/4.-%&(%(.775;342:;5.3-6...08'+/&1*&*.39502)..,214,-36'))*))4*,60/0/3.0.-029434235562.2;+**11.6)4-,///.74569700001*%+3445)%$()(*)++0,9./6.02:1)*+/97+/-02:65,::2.1/..2128398;+4))498:209853441795;667;.230.-..46.,.3&)'(*.;98/4/1.3;;6256/,+')&(',(%+.801,..1444443532,.,-(+&%'/0093)*.'('%%'''),*+.(,$)#)&'%$&%%0.*,/(*$&&-16:.2.%+/.0836;6111.1.++-5:.+32/4,.-+077-9,,+:7595553922:&34-,0()')/*).41-//,-..-5++)-,19.-%2/183820981,07469,,,,0;454(,.0.91/&01.2;43')')+,,4649:12,.(*,.)50,)&)&&'/))/;9.-5//2/*,4:3/38<78878.:5,0/0,020/6//1,0+*+*33,(,,0,0529;34337.8,80-.11-,'*,2*06+*769
@e7af77f5-0684-428b-9d42-1846039897ab ch=26 read=36707 start_time=2019-12-13T06:00:56Z barcode=BC01 runid=2c9cf7bc05858273f10e7d7ec552fc0bd742dc3e
CAAGGCAGCAGTGGGAATATTGCACAATGGGCGCAAGCCTGATACAGCCATGCCGCGTGTATGAAAAGAAGGCCTTCCGGGTTGTAAAATTACTTTCAGCGGGGAGGAAGGAGTAAAAGTTAATACCTTTGCTCGTGACGTTACCCGCAGAAGAAGCTTACCAGCTAACTCCGTGCCAGCAGCCGCGGTAATACGGAGGTGCAAGCGTTAATCAGGAATTACACCGTAAAGCGCACGCAGGCAGTTTGTTAAAGTCCAGATGAAATCCCGGGCTCCAACCTGGGAACTGCATCCGATACTGTAAACGTCTGGCGGGGGGGGGGTAGAATTCCAGGTGTAGCGGTGAAATGCGTAGAGATCTGGAGAATTGCCGGTGGCGAAAGGCCCCTGGACGAAGACTGACGCTCAGGTGCGAAAGCGTGGGGAGCAAACGGGATTAGATACCCTGGTAGTCCACGCCGTAAACGATGTCGACTTGGAGGTTGTGCCGCTTGAGGCGTGGCTTCCGGAATAGCGCGTTAAGTCGACCGCCTGGAGTACGGCCGCAAAGGTTAAAACTCAAATGGTGGGGGCCCGCACAGAGGCGGTGGAGCATGTGGTTTTAATTCGATGCAACGCGAAGAACCTTACCTGGTCTTGACATCCACGAGTTTTCAGAGATGAGAATGTGCCTTCGGGAACCGTGAGACGGTGCTGCATGGCTGTCGTCAGCTCGTGTTGTGAAATGTTAGGTTAAAGTCCGCAACGAGAGCGCAACCCTTATCCTTTGTTACCGGGTGGCCGGGAACTCAAAGGAGACTGCCAGTGATAAACTGGAGGAAGGTGGGGATGACGTCAAGTCATCATAGCCCTTGACAGGGCTACCACGTGCTACAATGGCGCATACAAAGAAGCGACCTCGCGAGAGCAAAGCGGACCTCATAAAAGTGCGTCGTAGTCGGTTGGAGTCTGCAACTCGACTCCATGAAGTCGGAATCGCTAGTAATCGTGGATCGAATGCCACGGTAGATACGTTCGGGCCTTGTACACACCGCCCGTCACACCGAAGTGGGTTGCAAAAGTGGTGGCTTAACCTTCCCGGAGGCGCTTACCACTTTGTGATTCATGACTGGGGTGAAGTCGTAACAAGGTAACCGG
+
)')//..13.042:4+5.485.--./;22:50)-/61363336-52-13234771212/1263680($)+)/-7666&)-++2(0/1+)'+*.1993..0/38,(.,05//()+/79.,-948433/04,+778152)2(*1034,,5++4,',,%&%%$%-)'..-*++6112/.1,,0-'.6+.,93--*(++2/0201263/.-.6-7.0&-'(&,(&)%&$$&',,-.01,/-/,,/'(*38+)3.:0*+1:(&&&'&/0/,172*2),-:(7*1513::,41210001/,..))*(&-2,/*''&(1(&+-/1,055()',+./,4*)33)--011487,(*+'./34-+,,-987<1//$&,)$.,,/+,8/)(,*'*(**+).38;7.:--,**'**667238:97205/--/.5:7++-02;48%:9/40.+01-/7-,09:88980245695949/,('))*+70040+/)*+09.0182%'*&+*35/,+-0/2+4),+271/.2131/-/.,572,96,03-/+(%)0023900337*/80;7;;:7747<;056+,/67*17,*---**&(+1.421/&-.3/+'+-0;:./05952/5120&-.14381163304.0827478494326666./,&')/0/1-----0/)(1***7/15474(./+'2867*'100)*.-/1320..38:999676*-./007019*,-034,1-:'.6/-07)).40')0'/'&'$*+5747192.5//0'&/)&,/(,((&&%&+,5-:728357196(2)--02137555/./0;:7775/&,)--/-,14657600,).25.*+*++0,%,11,'('),-07664/-*$*'),386.4.-29/-.017997+&((&*+/,.//.-/**'(+31()03;646.-04389+-001.0.$&$*-1&+*,)('%&%'(.27657366433,.-.-+,7+212031032122734399:45-&)+,.:/,./.+)'+/-1/0:4)-*(&''%'*,./-10).20*043524.&$%%)',,.8/358.&&&'&&&&$$%6)9:961,'.0'*1-2413-07'/15/-,,-6/765.+./-)/),*-//0:5889542-/-+;18*0
@b4e967d6-5821-4791-aa43-f9a44222bc14 ch=316 read=109971 start_time=2019-12-13T06:01:06Z barcode=BC01 runid=2c9cf7bc05858273f10e7d7ec552fc0bd742dc3e
CCAGTTTACCTTGTGTACGACTTCACCCACGATCATGAATCACAAGTGGTAGCGCCCTCCCGAAAGAGTTAAGCTACCTACTTCTTTGCAACCCCTCCGCGGGTGCTTGACCCAGGCGGTGTGTACAGGAGGCCCGGGAACGTGATTCGCGTGGCATTCTGATCCACGATTACACTGTGATTCCGACTGTTGAGTCAGGTTGCAGACTCAATCCGGACTACGACGCGCTGCCAGAGTCCGCTTGCTCTCGCGAAGTCTTCTCTTTATATGCGCCATTGCCAGCACGTGTGTAGCCCTGGTCGTAGGGCCATGATGACGTCATCCCACCTTCCTCCAGTTTATCACGCAGTCCTTTGGAGTTCCCGGCCGGACCGCTGGCAGCAAAGGATAAGGGTTACTTGCGCTCGTTGGGACTTATTGGCATTTCCACAACACGAGCTGACGGCAACCATGCAGCACCTGTCTCACGGTTCCCGAAGGCACATTTCTCATCTCTGAAAGCCCGTGGATCTCAAGACCAGGTAAGGTTCTTCGCGTTGCATCAGATTAAACCACATGCTCCACCGCTTATTGCAGGTACCATCGAGATTCATTTGAGTTTTAACCTTGCGGCCCGTACTCCCCAGGCCAGTCGAGCTTAACGCGTTAGCTCCGGAAGCCACGCCTCAAGGGGCACAGCCTCAAGTCGGCATCGTTTACGGCGTGGATTTCTGCCAGAATTATCTAATCCTGTTTGCTCCCCACGCTTTGCACCTGAGCGTCAGTCTTCGTCAGGGCCGCCTTCGCCACCGGTATTCCTCAGATCTCTACACTTCACCGCTACACCTGGAATTCTACCCCTCTACGAGACTCAAACGCAGTATCAGATGCAGTTCAGGTTGGGCCCGGGGTTTCACATCTGGCTTAACAAAAGACCGCCTGCGTGCGCTTGCCGCCCAATGTAGTTCGATTAGCAGCACGCCTCATATTACCGCGGCTGCTGGCACGGAGTTAGCCGGTCTTCTTCTGCGGGTAACGTCGGCAAAATTAACTTTGCTCCTTCCTCCCCGCTGGAAAGTGCTTTACAGCCAGAGGCCTTCTTCATGCACGCGGCATGGCTGCATCGGGCTTGCGCCCATTGTACCAATATTCCTGCTGCCTCCCGTAGAG
+
+*+-091,/170)'(&'/-,/094-(*&$&)*-0((%&-,,*,,.(+*...,-.0:4*3/(')/)'$(/311*004574(017/372012-31,'&++$%''&''%''*+-**%053+1')+(1)**+&#*'15*)/..3/..)*.//%(&&'*(*+;8776/4*'('*.*()*+-*(+/07400+..+')()*+)%)..5'/+/.236-723.12030**)&((-)+0,0,-+'().3.,2-++.,*''(''++**$)'(*.84(,,0.102:264*'$&*.+.)'(('()+,7,*0:67)4)(.11-'**0./-0)356512-&/.)*8,)*(),8<7455(3(.''(&#$%&()&)-:1/(%+*4(60596503.,-*/39,06/0/*/11//$,)'%)()02328,32/..,&&%$$&%%(-)*'+*,112-*3443-43164379+/.002234;735531/008628/*&%$'*)#$'/0,,0111/,*,()0*$+)*+01.')%*.-0/+3;433,0,,-;<:6:767476.00101+--2,41/.,.-.--.5;370)$%&%-('*$0(&%%$%,.+,*,103((340.,/8:*2+0-,3,..245++7--..04,+,16&$)1&''%%),0+,+*+,2,,-2242,1)(,/,87866872-23,+%())+3,2))(++'+//043395).'-+)*'&&*)+(($+++'')./3/2')048;60,0-*--776/+-,*,,&'*(-1//(0/111-1/-/82689.365+3-0016314712;)/-01;75,3+*+,*''((+'*,.2,,1)*,)./2:670201111,4:5-+30-0)&2-248-.-.+1'./118134,**&*059*-78;6-,8/)(27--7-/%))11)).&%&-**++,')(*-*.65332,.0/.**'+,,/-,'*'')*%*.2,(3)*#%$$&#(%+1.0*002:35<884:45360/4.*0./*+/3.*)+'+**(149:985426.-.4665,,))'(%$'%&$&)+,%((+2-61,,126..178'-,)'*((+(&'''(-&$'%,+.64/*.*(..),&*)*28357796811+,,-52--61318:/'5*&)&,,,/,)-122(((0)-0..5.,-+/''
@4fcce5e7-c2c8-4c0e-8a9a-71c9d5918807 ch=337 read=94154 start_time=2019-12-13T06:01:03Z barcode=BC01 runid=2c9cf7bc05858273f10e7d7ec552fc0bd742dc3e
CTCCTACAGGAGCAGCAGTGGGAAATATTGCAATGGGCGCAGCCTGATACATGCCGCGTGTATGAAGAGGCCTTCCGGGTTGTAAAGTACTTTCAGCGGGAGGAAGGGAGTAAAAGTTAATACCTTTGCTCATTGGCGTTACCGCAAACGCGACTAACTCCGTGCACCAGCCGCGGTAATACGGAAGTGCAAGCGTTAATCGGAATTACTGGGCGTAAAGCGCACGCAGGCGGTTTGTTAAGTCCAGGTCGTGAAATCCCGGGCTCAACCCAGGGCTGTCTGATACTGGCAAACTTAGGTCTCGTAGGGGTAGGAATTCCAGGTGTAGCGGTGAAATGCGTAGAGATCTGGAGGAATACCGGTGGCGAAGGCAGCCCCCCTGGACGAAGACTGACGCTCAGGTGAAAGCGTGGGGAGCAAACAGAGTTAGATACCGTGATCCGCCGTAAACGATGTCGACTTGGAGGTTGTGCCCGCGAGGCGTGGCTTCCGGAACTAACGTTAAGTCGACCGCCTGGGGAATGCAACCGCAAGGTTAAAGCCTCGTGGGTGAAGCGGGGCCCGCACAAGCGGTGGAGCATATGCGTTTAATTCGATGCAACGCAGAACCTGCCTGGTCTTGACATCTGGAAGTTTTTCAGAGATGAGAGTGTGCGGCCGGGAACCGTGAGACAGGTGCTGCATGGCTGTCGTCAGCTCGTGTTGTGAAATGTTGGGTTAAAGATGCGCAGCGAAGCAACCGCCTCCTTTGTTGCCAGCGGGGCGGGAACTCAAAGGAGACTGCCAGTGATAAACTGGAGGAAGGTGGGAGATGACGTCAAGTCATCACTTGGCCCCACTTGACCAGGGCTACACACGTACTACAATGGCGCATACAAAGAAGAAAGAGCGACCTCGCGAAACAAGCGGACCTCATAAAGTGCGTCATGGCGGTGGACAGTCTGCGACTCGACTCCATGAAGTCTGGAATCGCTAGTAATCGTGGATCAGAATGCCACGGTGAATACGTTCCCGAAGGCGCTTGTACACCGCCCGTCACACACACCATGGGAAGTGGGTTGCAAAAGAAGTAGGTAGCTTAGCAGCTGGGGAGGCGCTTACCACTTTTGTGATTCATGACTGGGGTGAAGTCGTAACAAAGGTAACCAGG
+
(.,)'*,%.*')**--,165710*+,,3-,)/++6510+*((*301+*%(*+)99444233-/..+''&),/14--.95.;/,/9/+/.*-4.**)&*1,',-,-*0,&()-35-/.5/5/00/-74/176%/&/'1,*8,6/--/((('*%$%&(%,,++.0/.&,+*,2.1307-0/..:6:*.*)+3872334:5944-13.402348<9532740++/2(-(.*,66/5*-/,.744*+2+&)$(%&+&'-2)06..79977/+.'$$*+,1*((*-01334988469(*,*&&+--,.13,1.4*+&2(,+,/-))58654507,...)/-)./.,')**+,/64-)*))/-031.40-6*%%&&,)%)1/765))09673.0,))-*-;9988)5(%$)'')./487:.*(.52513--/0:1/20-+)'%&$**)(,,;978710022:90..,3.5-1.3/,.,35,&))).8/3617338.5..+'(,)())+785151467:8:8::97+*32.62(27+/,**0.6,3*%*'*+,-&)%'%%'&+(250--,&++./3161834.)+*+.%+$)*-64+4,7.0121/5//..,).-*)'$,312.-*((*+.341-50/0,.7;:/1/++,-...+(&++.-,%(()),3429;880,//2)+.53*'%%&)2543489580..//:887494*+,'-,,1215.6,6.*(*)$'$)$-)$'(#&'&''&+/+0-04-++7+-843-,41+6,65-)0-5/8++'&(*750670..,))14(--881+0,-..+35-),.1221-+0/+,///33(*((,,//6*%(*)+*0-..+021,,'(%(&)%,,-,-)&)&&(-))*018*()+'+,)#))-535767372/)/,.4.00836755.0/7//266(3.'*''$&&&'-&%$(),*&($&')1,/156-*,,06++(%.1/112-/.0/337...03::86.(,/05;1/+,+,*.94(5-19.*)('()10*('$&%*,.28/5:.+//.1./,-*-3*2-5.-*-/12)+;.2595)&)(((+0.-/%&%$$#((&*(%'02*.602+6**8.,,-)()+(.15:820.-..0)-%*(*0//3'1**-/6,/2/3802(/,
@8866bfb4-cbdd-41ee-afc6-f7c37d608cc4 ch=7 read=53242 start_time=2019-12-13T06:01:14Z barcode=BC01 runid=2c9cf7bc05858273f10e7d7ec552fc0bd742dc3e
CTCCTACGGAGGCAGCAGTGGGAAATATTACAATGGAAGCAAGCTGGTGCAGCCATGCCATGTATGAAGGCCTTCGGGTTGTAAAAAGTACTTTCAGCGGGGAGGAAGGGTAAAGTTAATACCTTTGCTCATGCGGCACCGCAGAAGAAACACCAGCTAACTCCGTGCCAGCAGTACTTGGTATACGGAGAGTGCAAGCGTTAATCGGAATTACTGGGCGTAAAGCGCACGCAGGCAGTTGTTAAGTCAGATGTGAAATCCCCAGGCTCAGCCTGGGAACTGCATCTGATAACTGGCAAACTTGAGTCTCGTAAGAGGGGTAGAATTCCAGGTGTAGCGGTGAAATGCGTAGAGATCTGGAGGAATACCGGTGGCAGCCCCTGGACGAAGACGGCGCTCGGGTGCGAAAAGCGTGGGGAGCAAACAGGGATTAGGATACCCTGGTAGTCCCACGCCGTAAACGATGTCGACGGAGGAGGTTGTGCCCGCCAAGGCGTGGCCTCCAGGAGCTGCATTAAGTCGGCCGCCTGGGAAATACGGCCGCAAAGGTTAAAACTCCAGTAGTTGACGGGGGCCCGCTGAAGCGGTGGAGCATGGTTTAATTCGATGCAACGAAGAACTATACCTGAATGGCATGCGGAGTTTTCAGGATGATGTGCCTTCGGGAACCGTGAGACAGGTGCTGCATGTGTCGTCGGCTCGGTGTTGTGAAATGTTGGGTTAGAGTCCGCAGCTTGAGCGCAGCCCTTATCCTTTGTTGCCAGCGGTCGGCCGGGAACTCAAGGGAGACTGCCGGTGATAAACTGGAGGAAGGTGGGGATGACGTCAAGTCATCATGGCCCCTCCCGACCAAGGGCTACGATGCTACAATGGCACATACAAGAAGAAGCGACCTCGCGAGAACAAGCGGACCTCATAAAGTGCGTCGTAGTCGGATTGGAGTCTGCAACTCGACTCCATGAAGTCAGAATCACTAGTGGATCAGAATGCCACGGTAGTACGTTCCCGGGCCTTGTACACACCGCCCGTCACACCATGGGAGTGGGATTGCAAAAAAAATAAGTAACAACCTTCCGGGAGGGCGCTTACCACTTTGTGATTATGACTGGGGTGAAGTCGTAACAAAGGCCAACCGGAAGATAGGAAGCGACGAGCAGAAATGGAAATTGCTACAAAAGACACCGACAACCAGCACCATGGCACATGGCACCCGCA
+
+-//03631&'+.()+'%(&*)((,)+,.+//72.-$%#'$%&'&*'.**)&.-45244'+/230&(-&&&(,01*,&')(+.87.)',,.2:;+('('-5.+,,**.-'()6-*),)/+/10770,447$0'&*%(#')$'(&/+%//),-04&(.-143455'4*,41(-'(%%%%%)')+)*,.1-+'-3/1+5,..-7.7/6371404-/2./,**-142,.-13405066/&(3.)-2.3.26*++.+00174,11.'&,-*)+&$*+&&.2'1,1/00*)*(&*$$&(&*++,&&&$&&*+/26)*+)(',+*)01+-*0)9++6952-+,+.300--&)&&(+..'$-3335.*+'-+,662*21)&%%&-63--/6('+*2-./3/-*--0(1+-15+.46-,-23*-1-'(.47&/(58-+2+%'&()57:./5/--00050'*)18459:82.-0023.,//2-+)&+--50//-7.$%$%%,..--)-1,)+/'-)$((&$&$)+/+,++((+1*.3136+(/+'%($'21,./5(5).'-04,+*9',(-,,11-,1*.6:1.3,')))+.-.+/02:20.%*,4198172;,+**(('&%'+*)()*%$&&),32,,&&)''(&-*-,(.6:+0-1-+.,()-535:688193:39:855,3-6)00//0--../2/14546.)+*&%'&*+-3.0-1,(-.31123-8+&((*5-%&$$$%%&$6223)&-1(,(*-9015/*,**472451811+00+0763643/*'+0-*-/2986.&)())*,')'',)'--)*+/+/7:/36778711*3-468:74546.6.'&)'$)+3.4+-0++)))'')%*))+/-**&&$'((+330'*(&,*(+1324130-,,%+'*58,-.:53956*(.921456422/31759*/+8,6.()**0103/.,0(&,533'(&0()*730-300%/+)%(*&/11,%*+*'),)*,751,1&0,0+.+*%*'0*+.('%($''/91191033--)*&&'$('%((/50%/)*/,7874-*(%()'),..-0./,3/((63(+11.,,3,(13*+.-+)--*,('*)(+)((,(().+'')*+1527:+,-*+/01/0217.13*)*)*%')+,*+**1%'-*)-+20,-+))'%')14+*/1.5)%+02(5/+++*0(*++/.,/(+%#%$&&%$%%
@dff9a012-88eb-4ae3-a35d-6805d918c0c3 ch=6 read=48720 start_time=2019-12-13T06:01:13Z barcode=BC01 runid=2c9cf7bc05858273f10e7d7ec552fc0bd742dc3e
CGTTTGTTACGACTTCACTGATCGCGGTCTAAAGTGGTAAGCGCCCTCGAAGGATTCTTCCTTATAGCCTCCCGTAATTGTGACGGGCGAGGGTGTGTACAGGCTGGGAATGTATTCACCGTGGCATTCCTGATCCACGTTACTACTTGATTCCGACTTCCTTGGAGTCAGGAGTTGCAGACTCCAATCCGGACATACTTTATGAGTCCGCTTGCTCTCGCGAGTCGCTTCTTTATGCCTGTTGTAGCGCAGCACGTATTGTAGCCCTGGTCATGAGGCCATGATGACTTGACGTCATCCCCACCTTCCTCCAGTTTATCACTGGCAGTCTCCTTTGAGTTCCCGGCCCGGACCGCTGGCAGCAAAGGATAAGGAGGTTGCGCTCGTTGCGGGACTTAGCTAACATTTCACAACATGACCTGACGACAGCCATGCAGCACCATATACGGTTCCGAAGGCACATTTCATCTCTGAAAACTTCCGTGGATGTCAAGACCAGGTAAGGTTCTTCACTGATTGCATCAGGTTCGACACATGCTCCACCGCTTGTGCGGGCCCGTCAATTCATTTTGAGTTTTAACCTTGCGGCCGTACTCCCCAGGCTGTCGACTTAACGCGATTAGCTCGGAAGCCACCTCAAGGGCACAACCTCCAAGTCGACATCATTTTGGCGTGGACTGGGGTATCATCTAATCCTGTTGCTCCCACGCTTTCGCACCTGAGCGTCAGTCTTCGTCCAGGGGCCACCTTCGCCACCGGTATTCCTCGAATCTCTGCGCATTTTCACCGCTACACCTGGAATTCTACCCCTCTACGAGACCCAAACTTGCCAGTATCAGATGCAGTTCCCAGGTTGAGCCCAGGGATTTCATCTGACTTAACAAACCGCCTGCGTGCGCTTTACGCCAATAATTCGATTAACCTTTACCCTCCGTATTACCGCGGCTGCTGGCACAGGTTAGCGGTGCTTCTTCTGCGAGTAACGTCAATGAGCAAAGGTATTAACTTTCTCCCTTCCTCCCAGCAGAAAGTACTTTACTAGCCAGGCCTTCTTATTACGCGGCGTGAAGCATCGGAAGCTTGCGCCCATTGTGCAATATTCCCCACTAACGCCTCCGTGGGAG
+
4)(,&$,1'*126::932../-+%&'%(%$-11'*)2267,0008313(**-)$2(%&'%#&(('('0,++'*%+%%0())*+/5880,'-2,,.201-,(&$%$&''')'(0/0;333:679664:90'(,041+%)).1.-,($%%()/.-+)++.5,$'%''&''0..-')-0/10/8625'3+0225541%%$&)*4-.---.30*+5+**,,01//,)'),*&('',5'&%%''()/.'''')',++,)('-$1)%&()16**0;76+/,,235:331210../-+,..4992:38/.0418/*+./-106:,-//34-20&/0247((0%*+13:30''%-/,/569:15.8-+-'+/8*,9-/,+-/,,-,6+-67555.9,,-9**,,*&%&$%&+,,6,+)(*%'$%'%)&'+%++&&,+/6*/%)$()+22)')''2/8735((((*++).0+7,/.675550420*02965/56;8968876136;+2-.,,-/182+2/%+&'&4)(),-1$'#&$&%&''()*-.00:353/00/0118,,(*2,'+.*4,9.80;;0./),9:*1.2,3+++3:46*1--.463)'+%%#),1/23484/-,-(%2'*%(*/(3+2*,'$)**.,(.2*+(+1438/3/00/26434343%/43-*1+./533,)&*('/+*+-+.*7,)*$(%'1)./18/)-/02:0,'()14--*04368.4678<;61:((0+2'()*1409624;260(.-,151203''334462(1,+'-06-0/7:1561545;786151506,9:4//1214*),,431)*()(,(-+**+,29545533144;4;/,*,):223-1%$*/*,/3)++(*5522*--8/5:2;<48<98:7745-,.33,.-,/&('%',(-))-(.&)$$(&$-60.1824/31-0)&'.62557:0/*'(&**20,%$-*/(+/6-140134'#)*3:9793.400/5446).4.*/+-*,-2-+,17.,764+0+)#$%$%,/'&(**-.+&(%&&*,()*.5+5+,+'*$$''(*/)*((*,(,33401,,))))*-2/70(-,,.674;53+,-**)''&'(*%%%&*4*-*--))
@1c419221-2036-4a64-9a10-3a22c3b8916a ch=407 read=53761 start_time=2019-12-13T06:01:09Z barcode=BC01 runid=2c9cf7bc05858273f10e7d7ec552fc0bd742dc3e
CCAGTTACCTTGTTGACTTCACCCCAATCGTGGCCCCAGCCCCGGCCGCTGCCTCATGGATTAGCTCACGGACTTCAGGTACTTTTGCACCCAGCTCTCATGAGTGTGACGGGCGGGTGTGGCACAGAACCAGAGACATGTTCACCGCATTTCCCAGTTCGCGATTACTGCGTAACTCCAGCTTCATGCGGCGGGGTTTGGCCTACAATCCGGGCAGGACTGGTTTAAAGTTGGCTCCACCTCACGTATTGCATCTCTCTTCATACCAGCCATTTGCTTAGCGTGTGCTTAGCCCCTGCACATAAAGGGGCGATGATTTGACATCATCCCACCTTCATCACCGGTTGCTTTGAACTTGATCTCGCTAGAGTCCTCCAACTTAATGAAGTAGTAACTAACGGCAAAGGGTTGCGCTCGTTTGGGACGCCCAACATCTCATTTTGAGCTGGCGACAATTGTACCCGCCTGCTTATCCTCGCCATAATATCTCTCCATCTCTGGAGCCTTTGCCAGGTATGTCAAGACCTAGTAAAGGTTCTTCGCGTTACTTCAGATTGACCATGCTCCACCGCTTGTACGGCCCAATCAATTCCTTTGAGTTTCATTTCTTGCGAACGTACTACTCAGACGGAGTACTTATTGCGTTAACTGCAGCGCTCAGACTTTGACATCAACGCTTAGGTACTCATCGTTTTACGGCGGACTACTGGGGTATCTAATCTATTTGCTCCCCACGCTTTTCGGGACTGAGCGTCAGTTGCAGGCCGGATCACGTCGCCTTCGCCATAATTGTTCCTCCATATATCTGCATTTCACGCTGCACGCCCAGGATTCCGATCCTCCTGCATCTGGCTGCCTGGTTTCTATGGCTTACTGAAGTTAAGCTTCCAGGCTTTCACCACGGGCCTTGCTGCCGCCGCGCCCTCCCATACGCCCAATAATTCCGGATAACGCTACCGCACCACGTATTACCGCGGCTGCTGGCGCGTAGTTAGCCGTGGCTTTCCTAATAAAGTACCGTCGCTCGGCTACCATTTCCATAGCCGCCGTTCTTCCTTTATAGCAGAGTTTACAATCCGAAAACCTTAAATCCTTCGCAGCGTTGCTCAGTCAGGTTTCCCATTGCCGAAAATTCCCCTACTGCTGCTTGCTCCGGTAGAGACAATCCAGCACCGAAGGGATTAACACAAGGGCACCGACAACGCTGGCTGTATTACGTAACTGGG
+
()&)05*-+0,'2)())()'#+35)3,72&*'(*,)((*,66/+013154++*(*'(')%7)&,78.++,3)/13/,/,-*)**,)&($**))-.22''&'*$(*+)*,2.832)/'))+'*)##'&&+0+))'(,4),&,,)*,*%&#('(*(*')--+&)((00))(%'())&--0)**12:)&&&'0,3+.'&+0*%$$$%(-,7//2)0.-((()357.8<9-7..-7'1-614,/101&(%)&**',134441-25($+%*-)+00,35-)&*''(-.-2/+'(&%*542*+%-)*)(,00'/2.+,(,,'3:.,*,*/42803+'()+*+&.//12&).+&''/+&%%&%&'(02..**-,,++*/0-3'/(-.0/1.)*(%'&''--+,/)))$+/5(*1+26342444(22+*-'&(%+*)*0..+,&(&&)04))(.-12.,(&*(($'&')0&#+''$&+,+/1&'*$$$$%'&&*)*'('-3-01/+*05'*45*23)*'+(1,*-$+/(-+,-00&..69,28695+..+.,6.'-514'&*1+$(')'%#''57-.2&&&%&&%%()--'')*+.527/%%&()(./85-*05**1()-(%&4/3.2+%((&$&$&+.**,)+-2(,,)++-00/-/.2*+*''%$)*.+02+*+.',/'()%'&')%'(*-./044+775,%*+*()'%'*&+,-53/./03,.400'(*3-'--1420),*+)))(+,::3640&13/..-1/8+/(,(*.+63..)+*./:;:69546-&%')--*8:211/3,-/5670&'*(,98.&+')*'*'+),.)$,)*5)*'&'1.,+.*.**$()+-,/*)*('&+,+0*/35041/3'+-++*)-7/6$,+/,&&03+-4--%%&%&(($(&&''*().3)))(*(*+*),,)%*')(,-+--(++*,+,-3304*-'(%%)+%($'&%&%,*)5/2/,-)/+0-,,,*)')$/&,*4-,+-+/'*+.4,-%&*2.00,))+/8130%'((%$%'%+1*/61,)$#(&-726:396)+')((+-+,,--+&'(181-0,2/.1+.)/((&'(*+),352)*%&%-.,.+*),-&555-4/,0+')&#+8-/*)+++,+-/6.*&)-+**(%&&%#()0'%%)')%&&(())*.,,-)-+&')(.*(7(*%*+102/.+/)..03).(($&')('$$$$&%%),&&$%##$$
@becd4c93-067e-4ec9-9a27-6526667f67d3 ch=402 read=44832 start_time=2019-12-13T06:01:13Z barcode=BC01 runid=2c9cf7bc05858273f10e7d7ec552fc0bd742dc3e
CTCCTGCAGGCAGCGGGGAATATTGTGCACAATGGGCGCGAGCTGATGCAGCCATGCCGCGTGTATAGAAGGCCGGGTTGTAAAGTACTTTCAGCGGGAGGAAGGTAAAGGTAATACCTTTGCTCGTGGCGTTACCCGCAGAAGAAGCACCGGCTAACTCCGTGCCAGCAGCCGCGGTAATACGGAGGGTGCGGCATTGAAATCAGATTACTGGGCATACAAAGCGCACGCAGGCAGTTTATTAAGAAGTCAGATCTTAGAATCTGGGCTCAACCTGGGGACTGCATCTGATACTGGCAAGCTTGAGTCTCGTAAGGGGGGGTAGAATTCCAGGTGTAGCGGTGAAATGCGTAGAGATCTGGAGGGAATACCGGTGGCAGAAGGCAGCCCCTGGACGAACTGACGCTCAGGTGCGAAGCGTGGGAGCAGAGCAGAAGTTAAGATGCCTGGTAGTCCACGCCGTAAACGATGTCGACTTGGAGGTTGCCCCTTGAGGCGTGGCTTCCCGGAGCTAACGCGTTAAGTCGACCGCCTGGGAAATGCAGCCGCAAAGTTAAAACTCAAAATGAATTGGCAGGGGCCCGCACAGGCAGTGGGCATATGGTTTAATTCGATGCAGCATGAAGAACCTGAGTCTTGACATCACAGGAAGTTTTCAGAGATGAGAATGTGCCTTCAGGAGCCGTATGAGACGGAGTGCTGCATGGCGTCGTCAGCTCGTATTTGTGAAATGTTGGGTTAAGTCCGCAACAGGCGCAACCCTTATCCTTTGTTGCCAACTTAGTCCGGCCGGGAACTCAAAGGGAGACTGCCAGTGATAAACTGGAGGAAGGTGGGGATGACGTCAAGTCATCATGGCCCCTTACGACCAGGGCTACTACGTGCTACAATGGCGCATACAAAGAGAAGCGACCTCGCGAGAGTAAGCGGACCTCATAAAGTGCGTCGTAGTCGGATGGAGTCTGCAACTCGACTCCATGAAGTCAGAATCGCTAGTAATCGTGGATCAGAATGCCACGGTGGGTGAATACGTTCCCAGACGTATACGCGTACTTTCCATAGGAGTAGGTTGCAAAGAAGTAGGTAACCTTCGGGAGGCGCTTACCGCTTTGTGATTCGCGGCTGGGGTGAAGTCGTAACAAGGTAACCGG
+
*.120+)'.)(&,**/3(++0047*3,+,..8703/**+')(-+)'+%&'%%'*+-8733331232'%*('&''&125;455;7%5$(*3/,'*')1,'(()))+*+/+(*(*'%(,/18/,77:+-,//,/0/.88*+&*)+$)-,-.20+20&(-+.0725+42+.-+-4-.+++)9,,*/',*)*'**(%%$#)&%))+'(*'+--4441-'&$)((/4,*+*-))%&&+/.-08<6*.2*&&+')09-,,,'+*)&-)+,#'.1++6++/30,35--././///3347.8891051'+++'$&(*12.45)*(+*-.+11+5,6+7+(2+,*(')*-5.+'')'*+,,,11/+)**0-*20&0)+%43082732,,*'+/*'+1:9/*2745,(('*()..245)8///8*++%%-.())(%*+&*&.+&%(',2-/-01,78.-761101.%*)13.2688..+*)+,0%316/4-.)*+)(52&&))+.5/01/51112+),,&*')):11164:.0+-.056;89;434-'+,*&..)03.322'/+9.8/&-,,274*+(%,0.3&2*2785,6)'()))*1($)&-,('()%*+2.83/4040+,.028-2+*+-0(()-+*+(),,.++$*+0/()'.2'(()158///...0)***20/3219240*23/)4923)''),+($'&%(+.145552+,&'('-20357715'22(),'')+'44*--')408+/7-(*,)0-.133522180-7./.)+.*(),(***&($#%)32,2347)81.1/477;.-3-(*.289:1/.-,/08::995+&)**5-11.47+,14-00127425+*++&*%+-64*))&&)12:647543))$$')+6785544127312345:76(&(&(()*1/4213,0/+)%$%*3&,-666977115;8+-2/+.1-62405+2,0&*'&*++,.,1.,.*-.-7.//3/2-..&////3'&'*)+/...47.6633212:7693,0(/0-1(&')-.$/*)5+*)%-'+&('+&,')'+$%&&&(()0*2-))*%*+19/158+&('%'&0''))*424-)20,05-0+-,(,0+*))*)0/36.-''*+*-'56/..+.*))%&(,++.'-,6:78-5
@4a6a177e-8b6e-4223-8914-99348c9b0ccd ch=229 read=116438 start_time=2019-12-13T06:01:11Z barcode=BC01 runid=2c9cf7bc05858273f10e7d7ec552fc0bd742dc3e
CCGGTTACCTTGTTACGGCTTCACCCCAATCCTCAATCCCACAGCAAGACAGCTCCTTCCTTGCGGTTAGGCCACTGGCTTCGGGTGTTATCAACTCTCGTGGTGTGACGGGCGGTGTACAAGGCCGGGAACGTATTCACCGCGACATGCTGATTCACTGATTACTAGCGATTCCAACTTCATGTGGTCGAGTTGCAGACTACAATCCGGAGCGAGAATGGTTTATGGGTTTGCTTCACCTCGCGGCCTTCGCTTCCCTCTGCACCATCCATTTGTAGCACGTGTGTAGCCCAGGTCATAAGGGGGCATGATGATTTGACGTCATCCCGCCTTCCTCCAACTTGTCTTGATCGCGCTAGAGTCCCCAACCAATGATGGTAACTAACGGTAAGGGTTGCGCTCGTTGCGGGACTTAACAACATCTCGACACGAGCTGACGACAACCATTACACCACCTGTATCTCCTTATGGCTATCTCTCCATCCTCTGGAGCCTTTATGAGTATGTCAAGAGACCTAGTAAGGTTCTTCGCGTTACTTCGAATTAAACCACATGCTCCACCGCTTGTGCAGGCCCCGTCAATTCCTTTGAGTTTCATTCTTGCAGACGTACTACTCAGGCGAATGCCCGGCCGTTAACTGCAGCACTGAACTTTGACATCCAACACTTGGTACTCATCGTTTACGGCGTGGACTACTAGAATTATCATCCTATTTGCTTACGCTTTCCGGGACTGAGCGTCAGTTGCAGACCCAGATCGTCGCCTTCGCCACTGGTGTTCCTCCATATATCTACGCATTTCACCGCTACACATGGAATTCCACGATCTCTCCTGCACTCTAGCTGCCTGGTTTCTATGGCTTACTGAAGTTAAACTTCAGGCTTTCACCACAGACCCTTGCTGCCGCCTGCTCCTCTTTACGCCCAATAATTCCGGATAACGCTTGCCACCTACGTATTACCGCGGCTGCTGGCGCGTAGTTAGCCGTGGCACTCTAATAAAGTACCGTCACTCGGCTACCATTTCCTGTAGCCGCCGTTAATATCGCTATAACAGGGATTTACAATCCGAAAACCTTCTTCCTTCACGCAGCGTTGCTCGGTCAGGGGTTTCATTGCCGAAAATTCCCTACTGCTGCCTCCGTAG
+
65,*06),333)04%../23840099/,/61611,6-.6(')$&&+(%%()567../61---,-,1,5+/79;66/6-,1-1+:96.7.-..0'--0*,-/.2/0025-1;8559543035*2+2++'''..676673(1956637-500801694&&%'++001000011987./')-,/)*)),0,*--27;470002-.49;:4/.,***'*(.5244:<;1727-6;4*122-),/082307121;0-)%%/-0,01%)')-+237288*)..0201/1-0)*,*/2+*-510-2./(*153056335457;5,-.0288-:4+(.32:35/2',&&$$&(&'&&$22)2'*43///)2,.&*'(%1-3113,-/*0-4480'&.0--4,0+))+,/356;.13;96-3)+%**'.)0002+).15/-435879:9;7145)*&#%)/9-1-*+0-262699:7,++,,7798888856-)+-.7</1213:6243*+//3033-'$''%%(+')'((++2;98<:7:86:446-,'&&));;:78////34555/15-,1-+-55%')+15)')-08793/,440),0:0267;75914),2716.452436)*26&*'*%-+''%#$''1413774.-.)-.139218,+,/)06+6+711/5(-(&,-/3886-4,$&(101398.00)462'*&1*-.2,-266&73'$%)(,-/-06.*--<944,+))(185&3.3).+)$-/'',.00:;:6685;989:5579885::4736;54343674232327<95-43*,,///102-*0)6,6-'**022**)///081010/,2355586847:,-657.6.,8-//2,3*,07/(+1*4'*62/92/'),'()*--5/0//0676;8:;966-4/+,0;0,-/.6,--239;65.5169:77)11714;2293687:94:45922-7...124,*')&2*317../8(1-40)-/-*,.),22'*)+768744743620-8;32::365.&(),2/3302-.,*'+*),013.0-+())&284/1/21/--16:8488<9;9;7340%.*0*00-/0./4;(3..',1+-,7./'*,-24*043+5848++-02**0)+2045-0&*
@a7ccdc4d-2ddc-4efd-9e09-8241dd82a90c ch=445 read=105444 start_time=2019-12-13T06:01:11Z barcode=BC01 runid=2c9cf7bc05858273f10e7d7ec552fc0bd742dc3e
CTCCTACAGGAGGCAGCAGTAGAAATTTTCGGCAATGGGGAAACCCTGACCGAGCAACGCCGCGTGAAAGAAGAAGGTTTTCAGTTGTAAACTTCTGTTGCATAAAAGGAAAGAACGGTGGCTACAGGAAATGGTAGCCGGTGACAGTACTTTATTAAGAAAGCCGGCTAACTACGTGCCAGCAGCCGCGGTATGCAATAGGTGGCAAGCGTTATCCGGAATTAATCAGGCGTAAAGAGGGCAGGCGGCAGCGGGGTCTGTGGTGGCTGAAGCAACTTCAGTAAGCCGCAGAAACCAGGCGGCTATAGAGTGCAGGAGGATCGTGGAATTCCATGTGTAGCGGTGTCACGTATTAGATATATGGAGGAACACCAGTATGGCGAAAGCGACGATCTGTACAACTGACGCTCAGTCAGCGTGGCAAATGGGATTAGATACCCTGGTAGTCCACGCCGTAAACGATGAGTACTAGTGTTGGATGTCAAAGTTCAGTGCTGCAGTTAACGCAATAAGTACTCCGCCTGAGTGGTACGTTCGCAGAATGGAAAACTCAAAGAGATTGACGGGGGGGTGCCTGACGGTGGAGCATGGTTTAATTCGAAGCAACGCGAAGAACCTTACCAGGTCTTGACATACTCATAAAGGCTCAGAGATGGAGAGATAGCGCTATATGAGATACAGGTGGTGCATGGTTGTCGTCAGCTCGTGTCGTGAGATGTTGGGTTGAGTCCCGCAACGAGCGCAACCCCTTATCGTTAGTTACCATCATTAGAGTTGGGGACTCTGCTTGGACTGCCGGTGGTAAAGCTGGAGAAGGCGGGGATGACGTCATCGTACTTGCCGTATGGAGGGCTACACGTGCTGCAATGGATGGTGCAGAGGCAGAAGCCGCGGTGAAGCAAAATTATAAAACCATTCTCAGCTTCGGATTAGTCTGCAACTCGACTACATGAAGTTAGATCGCTAGTAATCGCGAATCAGCATGTCGCCAGTGAATACGTTCTCAGGCCTTGTACACCGCCCCGTCACACCACCACGAGTTGATAACACACCCCGAAGCGGTGGCCTAACCGCAAGGAAGAGCTGTCTAAGGTGGGATTGATGATTGCAGGGTGAAGTCGCTTAAAGGTAACCGG
+
+-41/(0&0.%&)&337657/,)),+37297<86:653/(*1..;/..6891+.-./-,/845510,,'%+1*-3*10843+(+/-,,:9.334/3043$%,+348*,(1/((130%&0&1'*,./43.54./84-,*+&,0105'1/.*-.')+***%,/.+/0+*+-.12424/2-04-/0/0392/4..1*+/-.*()+/05.-2-.75:525)*0%$(%,()*(1883+0/+)*-22-.69:6;)+'*)6:70-),-+-*)+++-.-()'((.2/./158.45%&,+-65/80777*30+)%''+/.12*.((.:345-0,(*)2.596665310001:66/-'+,/+(')+9977-640.-(0/./25/33$&(1/+/+&'3256/*,)&'&$&../**())011),+3%'*-***'+39.)21))-*.25097..,**+.34,,/57;837;%1./1,%&&%)(&/2128351838137+,959258:9540++50665.//0-''%$$))02332+(&&((,..657;8,--')/)&'',19--.+,+'(((1))%%'-140-'($.1,,)*'*0,8,.))++))-1/6253(+,(+1-737+,+%&+),./-02&*.-++*,/3/,&'*+24480/3139)''.1281.,,,43*..&(.00//--00448226458,0023,559.02358757687988747760//-/668.4,'%%&()&$*++0,,3416101:7)+7//.2/;/,,5-.86//..83'$**/,391/6/.-,+4.3,2/*)+-%+(+)&+.)(/072.*(&+.*19:.6687643)$%&$)$)$(%&&&$%'(*'')*..00*+/57/)%+*435<9:::8885/'*&$'%))%&''''*)--6+1.4-&(&()-33&07580/-.&('*-.)/'/'()6523445246759735/)$'&*,2(%))//0202,*1*+-632:57()+0298.,(0%/-7898:95:;452&3/2-1---665610378*,2522/+*%+*)++1.+4...274+2-.67-)+*)*-//.1,)(*0+01+7+)'*))%+./121+5-1/88;:2.7)**-+6-,'&/.*,,000.*('%#03(1+32'3,.0
@9c1bba58-82f0-4b17-bebd-94bcbd652cdc ch=94 read=112451 start_time=2019-12-13T06:01:21Z barcode=BC01 runid=2c9cf7bc05858273f10e7d7ec552fc0bd742dc3e
TTGTTGTACTTCGTTCAGTTACGTATTGCTGGTGTGCTGAAGAAGAAGTTGTCGGTGTCTTTATTGTTAACCTGCCTGTCGCTCTATCATACCAGTTTACCTTGTTACGACTTCACCCCAGTCATGAATCACAAAGTGGTAAAGCGCCCTCGAAGGTTAAAGCTGCTACTTCTTTTGCAACCCACTCCCCATGGTGTGACGGGCGGTTATTGTACAAGGCCGAAGTTGTATTCACCGTGGCATTCTGATCCACGATTACTAGCGATTCCGACTTCATGGAGCCGAGTTGCAGACTCCAATCGGACTACGACGCGCACTTTATGAGGGTCCGCTTGCTCTCGCGAGGTCGCTTCTCTTTGTAGCATGCGCCATTTAGCAGCACGTGTGTAGCCCTGGTCGTAGGGCCATGATGACTTGACGTCATCCCCACCTTCCTCAGTTTATCACTGGCGGTCTCCTTTGAGTTCCAGCCGGACCGCTGGCAGCAAAGGATAAGGTTGCGCTCGTTGCGGGATAGCAACATTTCACAACACGAGCTGACGACAGCCATGCAGCACCTATACGGTTCCCGAAGGCGCGTTCTCATCTCTGAAAACTTCCGTGGATGTCAAGACCAGGTAAGGTTCTTCGCGTTGCATCGAATTAAACCACATGCTCCACCGCTTGTGCGGGCCCGTCAATTCATTTGAGTTTTAACCTTGCGGCCGTACTCCCCCCAGGCGGTCGACTTAACGCGTTAGCTCCGGAAGCCACCTCAAAGGGCACAACCCCAAGTCGACATCGTTTACGGCGGTATTGGACTACCGGGGAATTATCTAATCCTGTTTGCTCTCCCACGCTTTCGCACCTGAGCGTCAGTCTTCGTCCGGGGCGCCTTCGCCACCGGTATTCCTCCAGATCTCTACGCGTTTCACCGCTACGCAAGATTCCTACCCCCCCCTCTACAGAGACTCAAGCTTGCCGAGGAAGTATCGATGCAGTTCCCAGAGTTGAGCCGTTTCACATCTGACTTAACAAACCGCCTGCGTGCGCTTACGCCCAGTAATTCCGATTAACGCTTGCACCCTCCGTATTACCGCGGCTGCTGGCACAGGTTAGCCGGTCTTCTTCTGCGGGTAACGTCAATGAGCAAAGGTATTAACTTTTACTCCCTTCCTCCCCGCTGAAAGTACTTTACAACCCGAAGGCCTTCTTCATACGCGGCATGGCTGCATCAGGCTTGCGCCCATTGTGCAATATTCCCTGCTGCCTCCCGTAGG
+
$%&.0(.(,/71...6'61;2217206//197+(''')*)(&+(&+(&,2,00-31/348<8+*++.7,8/.(%)((,48////157,%,',6+-18&%*&&%*&1,011-4,+*611,,-06354467534574013:087*)+16;220&++)/,6,))&'('()*,.810;;4-44,40,'++704*)./65721.1(*42+.6+'/)$&'(+,/+6,&$&()+,0129645937030-092(**,-0*-+*0-)+4155789<662232++*+9.(*7:222465697967/+2/+6)6-8544654..(+%(+.*(**'*06/543125/00/+-*+-)-./0(+417775;0*&$&(-.0318;9/:,&'',00./1004/)--3:139::803,(25581112652-0,,-64.0481:;3,0-2824-2((,:+*0479/4..3454133/64../223,&)10177:979-:,+*-/29+21814,/,..//-)&'');00+:0-'&$)&-)0/:*,*+26123.-1,/001806.13;3933,*/-.0/-/,-.9:647*(-'0.+%%%+)*(-/541+'(*05303769587:::9881,+/3:363335-61<54;669292.0534..2+/+9347-5597999:660+,+*./+546.75+%+-*92;6+163/-0.;;4,6202/-./928.63132,332*'-))+++,47/:.:.866.5.-%.00520//%-0(*/56-6*.86../07287/./-/.01216424;4*,*-*(&'%/)-,766*+%+(''$&-*--012800/-.0:3'(--+02.'+*+18..,.,36))(-344312323<9662,/43.))+1/97788/08,3246<:729))*-.-42+)*''$&)8008:---)*%(&&'+050(*+7588<750,/,,,''(*./870/+.,5,.*)'*%('&**1++,,+2788:21*)+%(30//34'&)/(('(+,7756336240235,5.14,,-))66/+/4)./760(,-/34543121614,(*2,///1:82///1.4206<751500156/-)')(2629,--9(2*%+0.8<:864'21-/57636+50/-+768(/%,')/1/+/2-'%*,66*-606-3;9*+750-2''+/3024+,/*.3+,/7/5190:89<:1**+(*1-,,0181-++%,-*22,.0*-20:3((1.00416345598.)671/./(76**7&81
@a64de0d7-58cc-4dd2-a9df-80c879505ab8 ch=59 read=97804 start_time=2019-12-13T06:01:20Z barcode=BC01 runid=2c9cf7bc05858273f10e7d7ec552fc0bd742dc3e
CTGTGCTCCTACAGGAGGCGCTTGAAGAATATTGCACAATGGGCGCAAGCCTGAGTGTAACCATGCCGCGTGTATGAAGAGGCCTTCGAGTTGTAAAAGTACTTTCAGCGGGGAGGAAGGGAGTAAAGTTAATACCTTTGCTCATTGACGTTACCCGCAGAAAAGCACCGGCTGCTCCGTGCCAGCAGCCGCGGTAATACGGAGGTGCAAGCGTTAATCAGGAATTACTGGGCGTAAAGCGCGCACGCAGGCGGTTTGTTAAGTCAGATGTGAAATCCCGGGCTCAACCTGGGAACTGCATCTGATACTGGCAACGGAGTCTCGTAGGGGGGGTAGAATTCCAGGTGTAGCGGTGAAATGAAGTCTGGAGGAGGAATACCGGTGGCGAAGGCAGCCCCTGGACAGACTGACGCTCAGGTGCGAAAGCGTGGGAGCAAACAGGATTGGAGAATACCCTGGTAGTCCGCGCCGTAAACGATGTCGACTTAGCGGAGGTTGTGCCCTTGAGGCGCGTGGCTTCGGAGCTAACGCGATTAAGTCGACCGCCTGGGAAGTACGGCCGCAGGTTAAAACTCAAATGAATTGACGGGGGGCCCCGCGCACAAGCGGTGGAGCATGTGGTTTAATTCGATGCAACGCCTTACCTGAATGTGACATCACGGAAGTTTCAGAGATGAGAATGTGCCTTCGGGAACCGTGAGACAGGTGCTGCATGGCTGTCGCTCGTGTTGTGAGAAATGTTGGGTTAAGTCCCGCAACGGCGCAACCCTTATCGCTTTGTTGCCAGCGGTCCGGCCGGGAACTCAAAGAGACTTGCCAGTGATAAGCTGGAGGAAGGTGGGGATGACGTCCAGGTCATCTCATGGCCCTACGACCAGGGCTACGTGCTACAATAGCGCATACAAGAGAAGCGACCTCGCGAGAACAAGCGGACCTCGCAAAAGTGCGTCGTAGTCCGGATTGAGTGCGGCTCGACTCCATGAAGTCAGATCGCTAGTAATCGTGAATCAGAATGCCGGTGAATACGTTCCCGGGCCTTGTACACACCGCCCGTCACACCATGGGAGTGGGTTGCAAAAGTAGGTGAAAGCAACCTTCGGGAGGGCGCTTACACTTTGTGATTCATGACTGGGGTGAAGTCGTAACAAGGTAACCGG
+
04-*(,./3113&80,.,-&&'&*%((+0,-0.-,./4;735-,',/7,58--(&%%$%&,-2536714+.276+*4.$&&.,)-3/&$,/-$)*24+'.,01710+.+-28*'.*+(-0,)+-.8-,//201321-3,+/12'/,,0233701:524,+3-(*&(79,.'''#%&-''))-,*10..51//&%-+0+.45:1030/+./(*,2+:*-/&+((&.(-.37942/0/;7-+++--&-*.+1,0&0/9115<66388-/244.-28//163*-+)*./00858<;5;89999960000)2325/0,*-'&(*,5678-3.412++-+))'(%)*+-0123*./-92///+-)&&&(*-:71--',-,61085552081*/.).9('--)&(-,,/&*..//12.3.6/58455/-0+*++*67/,,106(0+04*-*()*(*++*,32/3:93345-(-*3.*+)5...-.-1434405.,,+.+++/4.,,/81-411290/*/:40,+*+*&)%)026433/*-1.6-330.67//0,,20-))++1093,*,-/52;69923347:0-+0.6/868/),:8,.')''('*)++&')-545;,-/060/374;;278<5./0/12&&%#$'*)..+,*--+*(*,.0-(*(+),+-6:70,,./:710/914:6788:95;:49538:96556%*)+,,++38587568:51/2572.01-.-0%0+0,*32695.6&,),-65..36/..++/288<1*.//4().0,+3745;86918862414*,*+%%),1-0(*&)'''/,09222//1/-),-51/2/-*-++58:41336:124&)(-,0071*++,(+.-)%#&'*-;51/**(((''*.602452(0003557752++(*,&*++-634,32-,*&,75)+0;789561309;/-37969:68781:,,/)1,+&()'(&(++00'2-4637/6/*)+%()/4**)&&(.302+9.-028/./8557.')*4354////812+,4040,/*+*)+-/1957;1/0/*-,.77:770((*-.*+8*3+3*)&*(*,)(,-(%%&.)22;749)((.((%$$##&()09511/13:474210**26210220/10-.(003*0,(.0.2+
@e191114c-1b5e-498d-9b03-8080da63a1dd ch=123 read=103527 start_time=2019-12-13T06:01:30Z barcode=BC01 runid=2c9cf7bc05858273f10e7d7ec552fc0bd742dc3e
CTCCTACGGGGAGGCAGCAGTGGGGAATTGGACTTAATGGGCAGCCTGATCAACAATGCCGCGTGCAGGATGAAGGCCTTCGGGTTATGTAAACGCTGCTTTGTACGGAACGAAAAAGCAAACACAATACAGGGGCCCATGACGGTACCGTAAGAATAAGCACCGGCTGACTACGTGCCAGCAGCCGCGGTAATACGTAGGGTGCGAGCGTTAATCAAGAGTTACTGGGCGTAAAGCGTGCGCAGGCGGTTATGTAAGACGGTGTAATCCCCGGGCTCAACCTGGGAACTGCATTTGTGACTGCATGGCTGAAATTGCGGTAGGGGATGGAATTCCGCGTGTAGCAGTGAAATGCGTAGATATGCGGAGGAACACACACCGATGGCGAAAGGCAATCCCCTGGACCTGTACTGACGCTCATGCACGAAAGCGTGGGAGCAAACAGGATTAGACACCCTGGTAGTCCACGCCCTAAACGTCAGCGCTGGTTTGTTGGGAATTGGTTTTCTCAGTAGCGAAGCTAACGCGTGAAGTTGATGACCGCCTGGAATTACGTACAAGGTTGAAACTCAAAAGGAATTGACGGGGACCCACTTTGGCGGTGGATGAAGTGTGGTTTAATTCGATGCAACGCGAAAAAAACCTTACCACACCTTTGACATGGCAGGAAGTTTCCAGGGTGGATTCGTGCTCGAAAGAGAACCTGCACACAGGTGCTGCATGGCTGTCGTCAGCTCGTGTCGTGAGATGTTGGGTTAAGTCCCGCAACAGGCGCAACCCTTGTCATTAGTTGCTGCTACATTCAGTTGAGCACTCTAGTAAAGGACTGCCAGTGACAAACCGGAGGAAGGTGGGGATGACGTCAAGTCCTCATGGCCCCGCCTTATAGGTGGGGCTACACGTCATACAATGGCTGGTACAGAGGTTCCAGCCGCGAGAGGAGCTAATCCCATAAAACCAGTCGTAGTCCGGATCGCAGTCTGCAACTCGACTGCGTGAGTCGGAGATCGCTAGTAATCGCGGATCAGCATGCCGCGCGGTGAATACGTTCGGGTCTTGTACACACCGCCCGTCACACCATGGGGCGGGTCTCTCGCCAAGTAGGTAGCCTAACCGCAAGGAGGCGCTTACCACGGCAGGGTTCGTGACTGGGGTGGAGATCGTAACAAGGTAACCGG
+
./51.25/-.-$,./144.02154(-(+*')*)+*/-013/'+)+0676670)2//2.5;/.,-1147;::206.67-24)+202200)$(,&1*-0///65*.032:88,,./21-'+)0&&$%(3-02627:/1:+%((*05:6+0,((*)+0965111-01,.11264422,3/02-.-,+4/282604110201-)-11620./06594:10/-$(&1/.012:20285951266663748862,&$())*-112/%,&&'(-((58/-681./0/2866:03.-,*(*-80-0136666696;64,(,)*)),-11(,*61;;9.6,1*-,(.)-%%&+,*+,.19/.-86687:99::99:126.4,+,(,*/2,///:9306+17435.372'*074890031+%*%*,05:9:76/-,02-++./:<6-.-3;5.-88/4('%**68;7338734678/146:++-912.''(*-+01315:),430.4*+/-,.18;.*,.-...-.*)3+,,4;.--///7-+3.,*%(,/69985/(('')'(0'$**6,8-:0/93/..*70(,*.,3/746(141/2;1$'%&&&'+19:9:/+'&&$)$'(56982726/-'+,752656..60-,,****,,04&*)+))3()+8575;736.0.*0<*5*)*-(-/7-261466877255'')/18791110033/31017+**&(9::9:99746%()-47766756770574688;84:50,.000+--'-(,035676784/5111.+3&()6+.,+*+*-/36412.://09786420&/)1)(-.46748*//1++/;/998,+0'.*+$.(48546588581,+)+16+-)+'0044($%'',+--1512;841,,*&(),;93/10//10(+)-+26$''--,1:,,*74*)+()')))+-03:26).%(,7;97<9::88::876,10132&--./465-6+,,:87:;:;8820/,+--($(,.742.--/1..)+.2570-+,+45;,**))++*),31152283+6874./)&+//114;72;8//513024++)02+)%160-,.+.87;3&&(*,200+/7(+),($$)),)')&&$')*,13.1.73%41/2:4881+11166,*,$&'*/0/345,4+.*)-106.:
@42850bc7-f379-483a-8ce1-bff07175b704 ch=177 read=134655 start_time=2019-12-13T06:01:25Z barcode=BC01 runid=2c9cf7bc05858273f10e7d7ec552fc0bd742dc3e
CCTGCAGGGGAGGCAGCGGTGGGGAGAATATTGCGCGTGGGCGCAAGCCTGATGCAACCATGCCGCGTGTATGAAGAAGGCCTTCGGGTTATGCAAGTACTTTCAGCGGGGAGGAAGGGAGTAAAGTTAATACCTTTGCTCGTGGCGTTACCGCAGAAGCACCGGCTAACTCCGTGCCAGCAGCCGCGGTAATACGGAGGGTGCAGAAAGCGTTAATCAGATTACTGGGCGTAAAGCGCACGCAGGCGGTTTGTTAAGTCAGATGTGAATCCCCAGCGGGCTCAACCTGGGAACTGCATCTGATACTGGCAAGCTTGAGTCTCGTAGGGGTAGAATTCCAGGTGTAGCGGTGAAATGCGTAGAGATCTGGAGGAGGAATACCGGTGGCGAGCGGCCCCTGGACGAAGACTGACGCTCAGCGAAGCGTGGGGAGCAAACGGGATTAGATACCTGGTAGTCCACGCGTAAACGATGTCGGCAGAGGGTTGTGCCCCGCCAGGCGTGGCTTCCGGAGCTAACGCGTTAAGTCGACCGCCTGAAGTACGGCCGCAGGTTAAAACTCAAGCCGATTGACGGGGGCCCGCACAAGCGGTGGAGCATGTGGTTTAATTCGATGCGACGCGAAAGAACCTTACCTGGTCTCTTGACATCCACGGAAGTTTTCAGAGATGAAATGTGCCTTCGGGAACCGTGAACAGGTGCTGCATGGCTGTCGTCAGCTCGTGTTGTGAAATGTTGGGTTAAAGTCCGCAACAGGCGCAACCCTTGGCTATCCTTTGCTGCCAGCGATCCCGACTGGGAACTCAAAGGGAGCTGCCAGTGATAAACGGTGGGATGGCCGTCGAGTCATCATGGCCCCGCGACCAGGGCTACACACGATACAATGGCACATGCAAAGGCGACCTCGCGAGCAAACGGACCTCATAAAAAAGTGCGTCGTATTGGTCCGGACCCGGGTCTGCAACTCTTCGACTCCATGAAGTCGGAATCGCGCTAGTAATCGTGGATCAGAATGCCCACGGTGAATACGTTCGGGCCTTGTACACACCGCCCGTCACACCATGGGGGTGCCGGGTTGCAAAGAAGTAGGTAGCCGCGCTAGGAGCTTTACCGCGCGTTCCGTGACTGGGGGGTGAAGTCGTAACAAGGTAACCGGAAGATAGAGTGACAGGCAAGTAAGGTTAACACAAAGACACCGACAACTTTCTTCAGCACCAGCAATGCTTCATCAGGTACTTCGTTCAGTTACGTATTGCTGGTGCTGAAGAAATTGTCGGTGTCTTTGTTAACCTACTTGCGTAACTCTATAACGTTTGGCTGTTGCGACTACACCCCGATCATGAATCACAAAGTGGTAGCGCCCTCCCGAGGTTAAGCTACCTACTTCTTTTTTGCAACCCACTCCATGGTGTGACGGGCGGTGCCGTACAGGCCAGGAACGTATTCACCGTGGCATTCTGATCCACGATTCTTGTTCGACTTCGCGGGTCGTTGCAGACTCAATCGGACTTCGTACGCGAGGTCCCTTTGCTCGCGGAGTCGCTTCTCTTGTATGCGCCATTGTAGCACGTGTAGCCCTGGTCGTAAGGGCCATGATGACTTGACGTCATCCCCACACCTTCCTCCAGTTTATCGCAGCGGTCTGCTGAGTTCCCGGCCGGACCGCTGGCAACAAAGGATAGGGTTGCGCTCGTTGCGGGACTTAACCCAACATTTCACAACACGAGCTGACGACAGCCATTCAGCACCTGTCTCCACGGTTCCCGAAGGCACATTCTCATCTCTGAAAACTTCCGTGGATGTCAAGGATGAGTAAAGGTTCTTCGCGTTGCATCGGGTGTACATGCTCCACCGCTTGTGCGAATTTGTTCATTTGGGTTTTAACCTTGCGTACGTACTCCCCAGGCGGTCGACTTAACGCCCGTTAGCTCGGAAGCCACGCCTCAAAGGGCTGTCGTTTGGCGTGGTTTACCAGGGTATCTAATCCTGTTTGCTCCCACGCTTTCCGCTGGGCGTCAGTCTTCGTCAGGGGCCGCCTTCGCCACCGGTATTCCTCCAGATCTCTACGCATTCTTCACCTGGAATTCTACCCCTCTACGAGGACTCAAGCTTGCCATTCAGATGCAGTTCCAGGTTGAGCCCGGGGATTTTATCTGACTTAACAAACCGCCTGCGTACGCTTACCGCCAGTAATTCGATTAACGCTTGCACCCTCCGTATTACCGCGGCTGCTGGCACGGAGTTAGCGGTGCTTCTTCTGCGGGTAACGTCAATGAGCAAAGGTAACTTTACTCCCTTCCTCCCCCGCTTTAAGTACTTTACAACCCGAAGGCCTTCTTCATACACGCGGCATGTGCATCAGGCTTGCGCCCGGTATTCCCCTGCTGCCTCCGTAGG
+
1+)(+()-0+)-2-)+)%1+787&.%+(()5)'&%&)+5//-')/-)3.30.+&&'%,)2-,.2-24455025-,&(()2/:578-87/8./**0.%)&&)/-,12-*34*(.,.0,2,'(*0<9+2./..-,-*/))+-.(+'/-**1./1%*)%)(%'25716.*+++02'(-.07433./31.0-6--:2)+,/,11+-.9,'*+(+-,:-4+..&+&.',.459888766.+,,*(*%(%))*3417343534158&&/-'$%))(+45)((',3*+,,/.4:348)3/13/-+,.//0322190.((#$$$('*+.2543,-070//*.*2.*,&+))&%'--235,-3.+24982..*,-00:311*(/*.63.7918131,))*,*/+-+)&+0.1.,.,,.0136333.)*+'()&&)4637.++./<8:-71,2.,+0.-/-%()**,571).-.438;93766079212,+)+7)8.&)'(*+''+&&0:877350./,*-,)*+)(1./02566,0003974259))-(%*)62720$'(15043;;967877*2*)'+),-9).41*,)&&,+.*.(*++,-6*.0,3/0.5-61.51;6-)(&(),,/3(+5*(051-.-)1:656,+%$''),1678,(*-,)**0;;9,+*+,,02-(4+,663./0/16---+1(+).11-446531.-'**)(,238648,.0357775:4440:2,)8+3372902*))+/+.0-8),+)'*1566(&+'&&-126039.*,265.*%&&%)+,))+)''(&0+11233*,-)'((.07/,,--433,(&''&*44+,(&$(+/0),)+.264//)))-+*)+-048,983+(''%%%''+*)+,9530.&,,0*/56(%%%&1/145300--)08*326,,*),066/9-7,/058774(-%))--51*1*+*(&,0./0746..**&%&+)1251801.5/..7,3232810%','+,.310+.(),23233:7/72+)-1:88776*+((.9'06893800/0/0/2941:7+,5*+*+-,2/)11(('%$).)21-.19,(+/))'*,-+.-3,1)**&+*(%%'*'(-4))'&)+2(&(&,-01141/.)-*,,+.7.1/.+/0(/*-./24010-.23,%(&*+,1(/-3-'+'(*,1836/.,03+0)1.54376+3()15..6.,-000--%$$#%$(*)('&'%'%%%)..30330%2.4.//4.3/.0457988871/')(%&%(+.--,*0+,/-,/6.,,.+('&&$#&'*))*+2,,%%(((04'(+3003*,+*+$&('.+)%&&333651961,//2/++,230*+-/9,..5*''))2849)5564:4336857/;8;)'+-.-7,$&(+(&).86767784422097522,-,,.(1+/(35.60/5325.(*..00433650*+--/&%&&%-++..,/70**+031('-,''&&3*%.'&)1,/,3-4/81,'(%&'$'%%&%-,/2')(0/),/3,-+(%'*+*,(,*('$$$$&,,2./+*.1-))++('&*$%'*-8/)),*-/.7*,7:996311.,++*1.1111456;/9-'+*216:10//+)//64--/*+/./.7342.-.--4404+&&+/22478:6875:54875:),+31'-34-3()())+*4+*.1:972433.20*-'--.73002476231.//0002605..33-*((&&--11243453)((/77,/*''15131)/.29559410.).00892.2427357::9789/0'&%'$$,-30*(&+7/1655:93:22089)/%'#&',,453-.3,/6213.+1+,)'&)('%...&('$),(5;;-0*/..5*/,+'*)**.-58:.,4:9/70.-+-1*2&&&)'*)1.%*228+-,.,16%++-21156+-2,44355324.-&''(&.)-,)+60:9442244597533.2<601.62*(-+-0:7,%%*--'133342123475454%157-5668;8<978:782-/..2;65,5)+'-+55851613.25''0&*1615.3(0''(1258,)+.//*)())2343,(*-.-3*%)''+-1;::,75-+&(0/500/4.84+67-)747+./.1----306.//)47,0916838*5,)*'#&%&*.+&.+.010++2-6-7.--++-0090025*8,+;001254:9;:;-:+)$&/2+-/4,++(,%#&4*::<:70/*.0023111-7---73075))**'&&00*)+*/2*0:87528:6*)+-&)+*(**+.1+*-3.36,),-+//66;9:<:873+))%&(,3232.*../9.14203.0,56(($*(*-043*(**($')(45*,2,)
@9fe2dd6f-5bd0-460a-86ac-d76f6ea34fb9 ch=257 read=54663 start_time=2019-12-13T06:01:37Z barcode=BC01 runid=2c9cf7bc05858273f10e7d7ec552fc0bd742dc3e
CTCCCACGGGGAGGCAGCAGTGGGGAGATTTACGGACAATGGGCGAAAGCCTGATCAACAATGCCGCGTGCAGGATGAAGGCCTTCGGTTAATAACTGCTTTTTTGTACGGAACGAAAAAAGCTCCTTCTAATACAGGGGGCCCATGACGGTACCGTAGAGAATGAAAGCACCGGCTAACTACGTGCCAGCAGCCGCGGTAATACGTAGAGGTGCAGGCGTTAATCGGAATTACTGGGCGTAAAGCGTGCGCAGGCGGTTATGTAAGACAGATGTGAAATCCCCGGAGCTCAACCTGGGAACTGCATTTGTGACTGCATGGCTAGAGAGTACGGTAGAGGGGATGGAATTCGCGTGTAGCAGTGAAATGCGTAGATATGCGGAGGAACACCGATGTGAAAGGCAATCCCTGGACCTGTACTGACGCTCATGCACAGCGTGGGGAGCAAACAGGATTAGATACCCTGGTAGTCCACGCCTAAACGATGTCAACTGGTTGTTGGGAATTAGTTTTCTCAGTAGCGACTAACGCGCGTGAAGTTGACCGCCTGGGAGTACGGCCGCAAGGTTGAAACTCAAAGGAATTGACGGGGACCCGCACAAGCGGTGGATGATGTGGTTTAATTCGATGCAACGCGAAAAACCTTACCCGCCTTTGACATGGCAGAAGTTTCCAGAGATGGATTCGTGCTCGAAAGGGAACCTGCACGGTGCTGCATGGCTGTTATCGTCGAAAGCTCGTGTCGTGAGATGTTGGGTTAAGTCCGCAACGAGCGCAACCCTTGTCATTAGTTGCTACATTCAGTTGAGCACTCTAATGAGACTGCCGGTGACAAACCGGAAGGTGGGAATGACGTCAAGTCCTCATGGCCCTTATAGGTGGGGCTACACGTCATACAATGGCTGGTACAGAGGTTGCCAACCCGCGAGGGCTAATCCCATAAAACCAGTCGTAGTCGGATCGCAGTCTGCAACTCGACTGCGTGAAGTCAGAATCGCTAGTAATCGTGGATCAGCATGCCGCGGTGAATACGTTCCCGGGTCTTGTACACACCGCCCGTCACACCATGGAGCGGTCTCGCCAGAAGTAGGTAGCCTAAGCCCGCAGGAGGCGCTTACCACGGCAGGGTTCGTGACTGGGGTGAGATAATAACAAGGTAACCGG
+
&(/0('-(15*')*+/0../0462,&%&*,+(*3715*-+1:86..22++2,,.-1*(.711196+)%),709;:9/-0)++67:3/5,-)'&-5,2--,-.++,,/'-'1+30-.632/*'()44291.20/0;347;7./;3+.0).+/,,183/3'(('-)&)0.()46/6,,-724445382250--+(,()*.2.+'%&((*1+')).+-'(6971:1904-00+2/2359978799;:028443,0146500/6-..28:(*...)))&&)1.).27+.*)++45/42615:823-,))'+1-+.354112233:672-.*)*/.42:4/,*/-/-,9://'-)'),-550-00002448;112774111/38880.4*-74690/-,/%()/,**+,:.681(26467312,.)+(,%-)54.,,---.-+-*''('(+,960/,3*4---3789;*,79714140(,-/3)*51/000-02/623296;4191,0+)/)$))520//-$*)&&'%$'-1541-))/-,5,*500.430285660'%')+0905+./2(5,70/;2/0858../+111535+490.8;0,-+.1536676885300100284;9368;71122398634&(6:95.5-6+/91&-**/**+565474-)*((3;.1(()+,,922+40331/011648+((&-*15--*&%)(2.02220.-..,)'&&*4146(('(%()06744648775690:0'4648460566243251/32557777,).,//&2((*050123556;;1,6-,+-,-3322120,',.,10176:11/.48-12-2..*0/(.1)602489:97201-()($(&))4*0,,,833408-)()(+*+)+,0137/8/.8:89875821'1208--/--/61,2,(.*'&(/6/.60++09;44756765988/9)7.:<9;+867222.(045737878,7-100.9+-.436320)///611177;:::0///051/.+/-,,39535.18.3-+5872530001.+-,,+54//9412123/,)+&++-0+//9:8;/)+)%,*,))),-.()*'+2*$1%+-)'&'++-2,03-0/74%1516;8874001/03,+,+%%'*-*20+28*5+19557,
