# Supplementary material for: De novo species identification using 16S rRNA gene nanopore sequencing
Source: PeerJ. 2020 Oct 21;8:e10029. doi: 10.7717/peerj.10029 (PMC7585375; doi:10.7717/peerj.10029)
Supplement: Supplemental Information 2 — Contains raw reads. [file peerj-08-10029-s002.zip › pass_fastq_runid_2c9cf7bc05858273f10e7d7ec552fc0bd742dc3e_23.fastq]

@9f1ca955-b825-496a-87f3-c358f70b9b50 ch=293 read=22771 start_time=2019-12-12T19:44:18Z barcode=BC01 runid=2c9cf7bc05858273f10e7d7ec552fc0bd742dc3e
CTCGAGGAGGCAGCAGTGGGAATATTGCACAATGGGCGCAAGCCTGATGCAGCCATGCCGCGTGTATGAAGAAGGCCTTCCGGAGCTGTAAAGTACTTTCAGGGAGGAAGGGATAAAGTTAAGCCTTTTGCTCATTGACGTTACCCGCAGAAGAAGCACCGGCTAACTCCGTGCCAGCAGCCGCGGTAATACGGAGGGTGCAAGCGTTAATCGGAATTACTGGGCGTAAAGCGCACGCAGGCGGTTTGTTAAGTCAGATGTGAAATCCCCGGGCTCAACCTGGGAACTGCATCGATCACTGGCAACGAGGTTCTCGTAGAGGGGTAGAATTCAGGTGTAGCGGTGAAATGCGTAGAGATCTGGAGGTGCGGTGAAGGCGGCCCTGGACGAACTGACGCTCGGGTGCGAAAGCGTGGGGGGCAAACAGGATTAGATACCCTGGTAGTCCACGCCGTAAACGATGTCGACTTGGAGGTTGTGCCCCGCTTGAGGCGTGGCTTCCGGAGCTAACGCGTTAAGTCGACCGCCTGGGGGGTACGCAAGGTTAAAACTCAAATGAATTGACGGGGCCCCGCACAAGCGGTGGAGCATGTGGTTTAATTCGATGCAGCGCTGAAAGAACCTGGTCTTGACATCGATTTCCAGGGTGAGAATGGCTGAGACCGTGGACAGGTGCTGGCCGTCGTCAGCTCGTGTTGTGAAATGTTGGGTTAAGTCCCGCAACGAGGCGCAACCCTTATCCTTTGTTGCCAGCGGTCGGCCGGGAACTCAAAGGAGACTGCCAGTGATAAACTGGAGGAAGGTGGGGATGACGTCAAGTCATCATGGCCCCGACCAGGGCTACACGTGCTACAATGGCGCATACAAAGAGAAGCGACCTCGCGAGCAAGCGGACCTCATAAAAAAGTGCGTCGTAGTCCCGGATTGGAGGAGTCTGCAACTCGACTCCATGAAGTCGGAATCGCTAATCGTGGATCAGGAATGCCACAGTGAATACGTTCCCGGGCCTTTGTACACACGCATGCACCATGGGAGTGGGTTGCAAAGAAGTAGGTAGCAACTTCGGGAGACGCTTACCGCTTTGTGATTCGCTGGCTGGGGTGAAGTCGTAACAAGGTAACCG
+
%'''$*.)21.54752026/+1--81/-...302;40../6-2;97630*'$(*++*,-11232277+*-%(**..74/6,'*%$(1.46;7).$*,,''$)*(',()&+2*)-*02+/.7,(,',06+%$)+(1,,*5*7//4<3.1()*3%,*(+0412100-8....)3+/6/2.--5/./,2/-50//43--.()-0/0././9-:.0&.,)5+7778<87559:0.//438493654087:4//516+.:*+-1*-*-73/0891.7767:0702.))))(*/..--1''(&),,,-(,.,%%+)'.,11454.**/16*--2.2-9-/1200.01.31/1;11699:8/../09:;7,1(%%++4--.+)*()*-7-(.77('')'+,--/325*-%&&)'/0('*+60-01++124/3-26.4,+,1228;/049953872.0027447;(.----;;:3-2-2-.-,-.*,+.2--*)'%&&+*,,*,93314+,)&()/4.++,,606-467799;93-*+&(('&$#%&*,./129611/--8,;4-+*((%'%+(+'%#$&&'(/118482:339.00,1,+)0,88284:.-,+''%**&+*,/5'&'(*&''*,./60.0.63/(2;/-**-)*(-.-/6)+''%&%%-042*++()'*-.-'%&%%)45967/,.//766.1-)+++/5,/.:/8/204//.45+-43+6,,(.,11/:1;*4*+/:4.57*-00693*5).-5',-8.97484565;-/*(*-88557/01./01:*.+.++-**21531+8:1897:9995001.,('$$&$'*(&++/20457+*)(&++.64300+7,+-,-/+,-,26'(((,*)*75688840,,,)-:-009(3/*/45819/2)*-3::99236270.,//,2*0)&*)%)*-6887:731)('&,+&&)+)*,5.130/451,/.,-9:88887/2).+22:8.0$.0,+85071307+).385/47.%-)+')$&$("&$')2:366;0+++.8302-+/80'**()*.)(()+*,)++%%*,&&&'&'*(&,)$).55,1233;2%&%*,,-652,,,*.++-),-2347,6-1:791
@36ee743d-2188-470d-9464-04a96e76407b ch=69 read=20152 start_time=2019-12-12T19:44:27Z barcode=BC01 runid=2c9cf7bc05858273f10e7d7ec552fc0bd742dc3e
TTGAGTATTGCTTCGTTCAGTTACGTGCTGGTGGTGCTGAAGAAAGTTGTCGGTGTCTTTGTGTTAGCAACCTGCCGCGCGCAATCGCTCCTATGGCCGGTTACCTTGTTACGGCTTCACCCCAGTCATGAATCACAAGGTGGTAGCGCCCTCCCGAGTTGGCCTGCCTACTTCTTTTTACCTTCCCTCCCATGGTGTGACGGGCGGTGGTGTACCTGCAAGGCCGGAACGTATTCACCGTGGCATTCTGATCCACGATTACTAGCGATTCCGACTTGTAGGTCGAGTTGCAGACTCAATCCGGACTACGACGCACTTTATGAGGTCCGCTTGCTCTCGCGAGTCGCTTCTATCTCTTTGTATGCGCCATTGCTTAGCACGTGTGTAGCCCTGGTCATGAGGCCATGATGGCTGTCATCCCACCTTTACTCTGAACTGCTGGCAGTCCTTGGAGTTCCCGGCCGGACCGCTGGCAACAAAGGATAAAGGGTTGCGCTCGTTGCGGGACTTAACCCAACATTCTAGCCCACGAGCTGACGGCAGCCATGCAGCACCTGTCTCACGGTTCCCGAGGCATTCTCATCTCTGAAAACTTCCGTGGATGTCAAGACCAGGTAAGGTTCTTCGCGTTGCATCGAATTAAACCACATGCTCACCGCTTGTGCGGGCCCCGTCAATTCATTTGATTTTTTAACCGCGCGGCCCGTACTCCCCAGACGGTCGACTTAACGCGTTAGCTCGGAAGCCACGCCTCAGGGCTGCTTCTCAAGTCGACATCGTTTACGGCGTGGACTACCAGAATTATCTAATCTGTTTGCTCACCTTTCGCACAGGCGTCGATCTTCGTCAGGGGGCCGCCTTCGCCACCGGTATTCCTCTTAGATCTCTGCGCATTTCACCCGCTACACCTGATTCTACCCCTCTACGAGGACTCCAAACGCCCGGTATCGGATGCAGTTCCCAGGTTGGGCCCGGGGATTCACATCTGACTTAACAAACCGCCTGCGTGCGCTTGCGCCCAGTAATTCCGATTAACGCTTGCACCCTCCGTATTACCGCGGCTGCTGGCGCAGGTTAATGAGATGCTTCTTCTGCGGGTAACGTCAATGGGCAAAGGTATTAACTTTACTCCCTTCCTCCCCGCTAAGTACTTTACAACCCGAAGGCCCATTGTACGGCATGGCTGGAGCGCCCATTGTGCAATATTCCTGCCGCGCCCGTAGGG
+
##*&))*-*&.59668;82,;+((),*-11+).0/4::9+4'(-,*+5.--(,*,/0461+-'0*%%%&&)(&%'*&))*'')&(%%%#&&%(*%#&((-,8,.104)/4'-(**+3/72:84+157''(*/6,,-,.1.,,-.,,,+/5/+1,&)#&)($$$$&$+--/28:5453/&&.**(.)'(+8--99:96367:6;;1,,')'&')&('&%%''**3,(+(2008-8-++78709//.8:7655.7**+2,8,+)/.//1168590+202./.3821&&)*41227:77315021,20665578944002;:.4.+*.*4(%'',)*-745%%(')*,*-0413/.-.,/6.-66768783%((&$%$'(,&((*&)')&&)***/677$''%,(*)('*+)+&**)*,0+250(-)','&%&&%($$%*.02462*..*'*)*+++19/7,&,4053::9///6/52345:--:.85:(,)5(:-.-7455/8(,'2...6.8./6.-*+)/8*((%(&)'++-2../,13&.*/2627*/*)(#'(-,/-*0'++52/2,((+*,+.)17552120/)((./.,/91;66:;:9///3.34553.5/2.246<;9<;8:92801-37&'/-2/;51/+(*0,+..'*.$'))).13-2)./2)')+/16;546:9/./7=;<*4759--*,*,28():3/-0/5.+,-.$%'+)*+/240/-/,2-,,749+-.,(-.'&%)&'+%(/)&&(&'&&)0+3,12332)+-++2-(((-+'1-:/87-19/('$0'')0(,.-'%%),+),+.$(*/6;/),)+/+2189.-,.-6;3./1*,481*03*04/--).--38-8011;:1,(%%%*'**)%&$-0127;/4''31*+-)*(*++-((.*,&0472,0/'0+$)*1106+2.,.-2.+,0),07(759-6&65:370,133461-9.(373/*...,-02452/-/.4040245734713754/.--/+',/054('((0,.0.++-3*1*'((&()*35656:4973;231-,*4/33:644/&/%0/.,/*&&$'%)')+,79;844406511967980912*,/38)/70.2/3*))++(+,08.7:993/97.)+.&(')**1/+&&(&/2.+-5.++*%$(-''%(',,.73/)*-0),.639800000.-9,--4)/)%&,)%&(*./'2'-2'
@b3b3b313-a6b3-417f-8cff-a03599ba2fa1 ch=222 read=15942 start_time=2019-12-12T19:44:24Z barcode=BC01 runid=2c9cf7bc05858273f10e7d7ec552fc0bd742dc3e
CCCGTTACCTTGTTACGGCTTCACCCCAGTCATGAATCACCGAAGTGGTAAGCGCCCTCCCGAAGGTTAAGCTACGCTTCCTTTGCAACCCCACTCCCATGGTGTGACGGGCGGTGTGCAAGGCCAGGGTGTATTCACCGTGGCATTCTGATCCACGATTACTAGCGATTCCGACTTCATGAGGTCAGTTGCAGGGCTCCAATCCGGACTACGACGCACTTTATGAGGTCCGCTGCTCTCGCGAGGTCGTACTCTTTGGCATGCGCCATTTGTAGCGTGTGTAGCCCTGGTCGTAAAGGGCCATGATGACTTGACGTCATCCCCACCTTCCTCAGTTTATCACTGGCAGTCTCCTTTGAGTTCCCGGCCGGACCGCTTTGGCAACAAAGGATAAGGTTGCGCTCGCTGCGGGACTTAACCAACATTTCACAACTTACGGGCTGACGACAGCCATGCAGCACCTGTCTCACGGTTCCCGAAGGCACATTCTCATCTCTGAAAGGCTTCCGTGGATGTCAAGACCAGGTAGGTTCTTCGCGTTGCCATCCGAATTAAACCACATGCTCCACCGCTTGTGCGGGCCCCAAATCAATTCATTTGAGTTTTTAACCTTGCGGCCCGTACTCAGGCGGTCGACTTAACGCGTTAGCTCGGAAGCCACGCCTCAAAGGGCACAACCTCAAGTCGGCATCGTTTTACGGCGTGGACTACCAGGGTATCTAATCCTGTTTGCTCCCCACGCTTTCGCACCTGAGCGTCAGTCTTCGTCAGGGGCCGCCTTCGCCACCGGTTATTCCTCGAATCTCTACGCATTTTCACCGCTACGTTCTACCCCTCTGAGACTCAAGCTTGCCGGTATCGGAATGCGGTTCCAGGTTGGGCCGAGTTTCACATCTGGCTTAACAAACCGCCTGCGTGCGCTTTACGCCCAGTAATTCCGATTAGCCTTGCACCCTCCGTATTACCGCGGCTGCTGGCACGGAGTTAGCCAGTGCTTCTTCTGCGGGTAACGTCAATGAGCAAGGAATATTAACTGCTCCCTTCCTCCCCGCTGAAAGTACTTTACAACCCGAGCCTTCTTCGTACACGCGGCATGGCTGCATCGAGCTTGCGCCCATTGTGCAATATCCCCCCCTGCTGCCTCCCGTAGGAACGAATATCAGCACCAACAGAAGGTTAACACCGGGAACACCGACAACGCA
+
84(*)1*253602811,(,-7353<<8-6:97:99;/.&'$$++(+-6384//.1:-.,2/-./,)+--/(,)$'%&(&'&'--*01+350+'**.50,.14296789358,.+')*&,*+(,(.'.,%%$((-2..29353/-.496,,,+7/+.0.12..-.../9:;611-.&')'&&%))*-%/05./(.1*106'9+:24081743257730./79;687435306,)0.///+4.1413430%-'&'*+--/*)),/,3::-88*,*)*.(*5621227;3.1834135+(168780,,,,+./3100547883;9:11461706.4/03:714789:8;0..//4:47760.277895+414.800200223$'')&,3;)4.86/+*1/8-2*-19778764:7,%&&*&)*-+345;50**-,*,/23+(/-00126).,,9-7855)&)(*+(+-001.34:9511++-7..+-1,,5-,978502/**+(&((+,+,019;::9:833456:2./--,62<99;745.8/(-2260()(2)4/:776,*+-(,,.1*-8/33700,*/54525/%''(-798;6-.34/006:<9./821610+2)3-((/,+*-%+27-977587/.,+))('(.',,/0'3+7,07(,-464415,,44/../74808,7230-'-/233:27+(-'1,,-9:765457/930...2,*-3997027,)+)0:8-02/.0;41./%/-/145900101677;867:-1::/3988;8;5./((//+*)%',1/.15+-**)0)-'446.8::+/,83-/.+0*'5./.09-/+*'&',/47802+/.812;388878.0'%*)+-5392-*-./+()432-&-+:4,+*+*+*(%&'%4*1599;<04:245445/)',*''0.14-)-44566./--05/*.,-.+.&.631293:54;527+-(+)/87710+%'+(&(./,,00,.('&)*77;98767/,+/8211-*)*)***)+%+(&&*+*3+13+-,;:)5;::02<7('*+'(+'-/140,''''%/0)%%,*05--7/2..,.&-,++,,-1386012133''%'*..00,;9,,:11..,2-04;/4;;-))),,-052/9,,2,0+'%)$+((+78-11007658))1,//2,4''&*%&)(-,.,4730,0*'#$$
@a7e597cf-fdfe-4ac3-a6ab-41f568458ca9 ch=124 read=21089 start_time=2019-12-12T19:44:32Z barcode=BC01 runid=2c9cf7bc05858273f10e7d7ec552fc0bd742dc3e
CCGGTTACCTTGTTACGACTTCACCCCAATCATCAATCCACAACCAGACAGCTCCTTCCTTGCGGATTGGAAGCCACCGGCTTCGGGTGTTATCAACTCTCGTGGTGTGATGGGCGGTGTGTACAAGGCCGAGAACATTCACCGCGACATGCTGATTCGCGATTACTAGCGATTCCAGCTTCATGTAGTCGAGTTGCAGACTACAATCCGAACTGGGGAATGGTTTTATGGGTTTTGCTTCACCTGGCTTCGCTTCCCTCTGCACCATCCATTTAACGCTGGCACGTGTGTAGCCCGGGTCATAAGGGGCATGATGATTTGACGTCATCCCCGCCTTCACTCCAACTTGTCACTGGCAGTCTCTTCGAGTCCCCAACTTAATGATGGTAAACTAACGATAAGGGTTGCGCTCGTTGCGGGACTTAACCAACATCTCACGACACGAGCTGACGACAACCATGCACCACCACCATCTCATAGCTATCTCTCTCCATCTCTGGAGCCTTTGTAGGTGTCAAGACCTGGAAGGTTCTTCGCGTTGCTTCGAATTAAACCACATGCTCCACCGCTTGTGCGGGCCCCGTCAATTCCTTTGAGTTCTTGCAGTACTACTCCAGGCGGAATTACTTATTGCGTTAACTGCAGCACTGAACTTTGACATCCAACACTTAGTACTCATCGTTTACGGCGTGGACTACTAGAGATTATCTAATCCTACTTGCTCCCCACACGCTTTCGGGACTGAGCGTCAGTTGCAGGCCAGATCGTCGCCTTCGCCACTGGTGTTCCTCCATATATCTACGCATTTCCACCGCTACACATGGAATTCCACGATCCTCTCCTGCACTCTGGCTGCCTGGTTTCTATGGCTTACTGAAGTTAAGCGGCTCACCACAGACCCTTGCTGCCTGCTCCCTCTTTACGCCCAATAATTCCGGATAACGCTTTTACCTACGTATTACCGCGGCTGCTGGCGTAGTTAGCCAGCCTTCTAATAAAGTACCGTCACTCAGCTACCATTTCCTGTAGCCGCCGTTTAATCAGCTATAACAGAGAGTTTACAATCCGAAAACCTTCTTCCTTCACGCGGCGTTGTTGCTCGGTCAGGGTTTCCCCATTGCCGAAAATTCCCTACTGCTGCCTCCCGTAGAG
+
6(&(6-(/061/18011177;21/:81,2.2*+)2235-%&-,*&*(,,,-334776:0,///.5*4,/+('&(($('-.-123(50-/1.((')//.-+,,4443-(&$&*351,1/10/..154*..,'(+-,*,0.25773667:7877986761.0.112*,*+-0/,546),#*.1-'4./1480/.62:+2'--34669<59()2:8..2/-',)*+-::*,.+600;:-,2380&(%$&&&-50,,.-02,,/1)+&&%'(%()*/&$%'&&')(()**+*-&&(,200)/-.--./027;53892222.:75+-/789;1;3.,/147:-$'&4-,+-/2/2/()(&)(-.155315)-*++08;--/))(0*,-6/3-)-2,0028122316*/,04*/05694792422*,'''*%,*+.0346:81456657,,3/12-35692519273/*.0,60.)(*+,4615*).10:10,++-087967787<703,,..+-/'*(*,/,((*+10.(%%(*2<::<4*-)*-+*+7-')-3-3<899)()--0047/17,,2,,-27-71:581+,2*)+:882;;1/-/2,,-,-)+/09956.6,%00-+()&-(()/2,7/./5495858::44403775//78912296/)00/)*++%.+*+--1.0()+5-,+22299:664+11(+%*&.*-.0)(**./-,+0-*+.247,(*(***6:2-/;:23*)'/0411//044.*)-*5223541785997;868;76.35+/1;;;84301/3133./3461,9,/('26+*5*)+-()-,2-8-882223071/0673/21(//10133344745;2;12,0/3/-150251++*0.2,+,($#(%&0-.00;::<09/,,4015,+--/9.-+49/'00-4-..667.2.*1.755562111*&%+0**426/32/6;21/4024828/1/0277.)'($%%.-2:43092/:-+0239:;10/0-&0006::66;201+*))&,8.59164,+++)%#$&)*4-5+-.+),/7:+016751/-34*-97:78;987<5&/,.%)..,0+*2-124.6//.4442</29;/+-3-.((/38978160**,.,.-/055384--'()%
@49490a1a-0b78-4dd7-a929-0b58aae6e8d1 ch=311 read=20363 start_time=2019-12-12T19:44:39Z barcode=BC01 runid=2c9cf7bc05858273f10e7d7ec552fc0bd742dc3e
CCAGTTACGCGGCTTTACTTTAAATATCAATCCCACCTTAGACGGCTCCTTCCTTGCGTTGGTGGCTTCGGGTGTTATGTCTCATTGATTGGCTGACGGGCGGTGTGTACAAGGCCAGACGTATTCACCGCGACATGCTGATTCGCGTTATAGCGATTCCAACTTCATGTGATCGAGTTGCAGACTACAATCCGAACTGAGAATGGTTTATGGGTTTTGCTTCACCTCGCGGCTTCGCTTCCTCTGCACCATCCATTGTAGCACGTGTGTAGCGGGTCATAAAGGGGCATGATGGTTGACGTCATCCCGCCTTCCTTGTCACTGGCAGTCTCGCTAGAGTCCCAACTTAATGATGGTAACTAACGATAAGGGTTGCGCTCGTTGCGGGACTTAACCAACATCTCGACACAGTGACGACAACCATGCACCACCTGTATCTCATATAGCTATCTCTCCATCTGCAGGCCTTTATGGTATGTCAGAGACCTGTAGTAAGGTTCTTCGCGTTACTTCGAATTAAACCACATGCTCCACCGCTTGTGCGGGCCCAAATCAATTCCTTTGAGTTTCATTCTTGCGGAGCAGTACTACTCAGGCAGGCCTTGCATTCGCAGCACTGAACTTTGACATCCAACACTTAGTACTCATCGTTTGCGGCGTGGACTGCCTAGGGTATCCTAATCCTATTTACTCCCCACGCTTTCAGGACTGAGCGTCAGTTGCAGTACGATCGTCACCTTCGCCATAGTGTTTACTCGTATATCTGCGCATTTCACCGCTGCGGTTAGGTCTCCTCCTGCACTCTAGCTGCCCTGGATTTCTATGGCTTACTGAGTTAAGCTTCAGGCTTTCACCACAGACCCTTGCTGCCGCCTGCTCCCTCTTGCCCAATAATTCCGGATAACGCTTGCCGCTACGTATTACGGCTGCTGGCACGTAGTTAGCCGTGGCTTTCTAATAAAGTACCGTCACTCGGCTACCATTTCCGCAGCCGCCATTCTCCTTTTATAACGAAGTTTACCAGTCGAAACCTTCTTCCTTCACTGGCGTTGCTCGGTCAGGGTTTCCCCATTGCCGAAAATTCCCTACTGCTGCCTCCGTAGGAGCAATATCAGCACCAACAGAAGGTTTAACACAAAGAGACACCGACAACGCCG
+
--&,5+#'$%&-+07.%&'%$+0*)(,/*3-26/'-(,,*,02)7566/.40++'%$%*&('&')'.70/2./0/5*'$%()2&4%'%.&$##%()85734-12-.-44/.)/114)((.(+.2<98:<78522344:;;::;/,,&,'&'%&(--12-))'()./,1*('(..*++,-++4572+)().614.-21*,,-021676;<.34<06;<-3574/-1316-,/50496*-.207+/,***/62998.6.-,/0.-./130+%')*(1,..2328.++11,/4/0-,'15.0214780;5-+57740-+0,1278222/-272//&%('*),-.97)3')(3*4002297763158598803),,,9/2143754866+6(,$&&0((&.(+++++-')*56%'()%-1-52,.31730+04.4311223448+2-1187552122068668(%$%),..2:935'+)*,,+.'()-/68-),,/0.,-3*5**/556190+,/80''.1.2;:9;444435457015(((('+//3:628*+-**+.6/81,160-,01;:44:<-8-*,,/,'+'',.2..)+.',,.$+%$$$$%%%'%$#&&(+).--'%'(,*(),.61-0-.)+,-'.//2899:98390)'*4.008:864)0'))5553308''20/3521/:5*-)381,'*(+0:45$302635068576'61(%'$'(%'')*6388+788;98:6//%02201)&$&%#&')0033-301.7;31/0.'%&#$&%)&$%&)*).,(-64340000+',-.,6,($))*18920$&*1/240023+-,905-/096.3;77:4.--,*+,666<02-)+,,0626:0127/9/+(&%&*+).-+37611)5+7::;:6+5)'06--('+(,+.2,)*,*-45.6)(&+,40747//08+803*)'*)*-5/03-*+)55572&0024:64(30.2:4.*$$%$%'%&'$)$'*14/:;+-.1-1%&'()26,.-)&.*&.0,0,6+,7943042(,&*/-/31--011::;13:,6:-29:2,/7/58.3;;/4.74*'$(*).,-/*).+&/',3.-,/..)65.,+&(-044+*2+,1-81002.203'&)-.7'8779230*$$%$
@f9185eca-441e-43a5-82cd-5aa20738b646 ch=460 read=15359 start_time=2019-12-12T19:44:46Z barcode=BC01 runid=2c9cf7bc05858273f10e7d7ec552fc0bd742dc3e
CCAGTTTACCTTACGACTTCACCCCAGTCATGAATCACAAAGTGGTAAGCGCCACTCCAGAGGTTAAGCTACCTACTTCTTTTGCAACCCTCCCATGGTGTGACGGGCGGTGTACAAGGCCCGGGAACTATTCACCGTATTCCTGATCCACGATTACTAGCGATTCCGACTTCATGGAGTCGAGTTGCAGACTCAATCCGGACTACGACGCACTTTGTAAGGGGTCGCTTTATCTCGCGAGGTCGCTTCTCTTTGTATGCGCCGGTGTAGCACGTGTAGCCCTGGTCATGGGGCCATGATGATGACGTCATCCCACCTTCCTCAGTTTATCACTGGCAGTCTCCTTTGAGTTCCGGCCGGGCCACCTGGCAACAAGGGATAAGGGTTGCGCGCTCGTTGCGGGACTTAACCCAACATTTCTAACACGAGCTGACGACAGCCATGCAGCACCCTGTCTCACGGTTCCCGAAGGCATTCTCAACTCGGCTTCCGTGGATGTCAAGGGCAGGTAAAGGTTCTTCGCGTTGCATCGAATTAAACCATGTGCTCCACCGCTTGTGCGGGCCCCGTCAATTCATTTGGGTTTAACCTTGCGTACTCCCCAGGCGGTCGACTTAACGCGTTAGCTCCGGAAGCCACGCCTCAAGGGCACAACCTCCAAGTCGACATCGTTTTGGCGTGGACTACCAGGGTATCTAATCCTGTTTTGCTCCCCACGCTTTCGCACCTGAGCGTCAGTCTTCGTCAGGGGCCGCCTTCGCCACGGTATTCCTCCAGATCTCTACGCATTTCACCGCTACACCTGGAATTCTACCCCCCCCTCTACAGGACTCAAGCTTGCCAGTATCAGATGCAGTTCCCAGGTTGAGCCCGAAGTTCACATCTGACTTAACAAATAACCTGCGTGCGCTTGCCAGTAATTCCGATTAACGCTTGCACCCTCCGTATTACCGCGGCTGCTGGCACGGAGTTAGCCGGTGCTTCTTCTGCGGGTAACGTCAATGAGCAAAGTGTGCTTTACTCCCTTCCTCCCGCTGAAGTACTTTACAACCGAGGCCTTCTTCATACACGGCATGGCTGCATCGGGCGCCCATTGCAATATTCCCCTGCTGCCTCCCGTAG
+
2+(%05,+1-7,$&,*0194-1&&$''976743:8+'(*+++-1414/-.060%'*.+')&)++6.6*/0/497578;63;;/+74836)(*))+42744-/26/.-))+,+.(+35,219)(563,*,))*,-03'1),01(+-955-(+*,/8/2//00-(2*%',+1393+/32,,-..0.01,.-.5436)9-.)3-361/-21677,/.42)+.)*.-)(+()-1)',*-.'()%)'((.11;27/35.*10226367/&/)()-.)/.01.-,679/0:;8.2+.232978222-,((*-.887/91)*36438:,/.00<6113898898&25313('1-/349946+-18641/+&+(*,0/2,6.,1<88::6,+1,:1212/379142-,-85302/0+52+1-0-,6+2,032/3++17679998;-+.:.8150-2.280,..645596;19/1,,+2-310.3-.5)1((*.---2+'*/2:::59900)014/2.-3:(.,;;:9<4333/:/0/57*%)*);;9164**''+-18.07-0,7),)*)4+152+-/6*4-;2*-,&*)'196190,4+*+.2033478-*.13.:9881*((1-757509-,,.0(.-,4*,1+23477.1'347524596:-8*6,336635./**+26/.52239;88968902)(*,4433:7:855288*,00574+/*)*57<78202:2788:6990,110:8788+/::2/987:787565'*),+,.98,-4''*766431%.+,.4;94&)0,185821623031213*+-39295.-.0-+&)(1.79:50'--.-12/'2((,6799387567662++)*--'6.6*&%&(*:*.//0.'((()(7-539*)(#%*))--../-*+''&'+,/156<8945483834150/-+.7/13845002.1;224434::392-**(*%(,04446+3/+,:/::<954554.,.755465:66599:<7/0..,,032./.3:/0;:8.99++76.32()*'()()..'0(%()*274;67<9)*'('))6/566988/1011)5**)-/2(*/,-07334173.+**+*(+0*47+)/.2
@b7ee2377-3b7f-4f4f-8233-dac751b82adb ch=70 read=17777 start_time=2019-12-12T19:44:44Z barcode=BC01 runid=2c9cf7bc05858273f10e7d7ec552fc0bd742dc3e
CCGGTTACCTTGTTGCGACTTCACCCCAATCATCAATCCCACCTTAGACAGCTCCTTCCTTGCGGTTGGGCCACCGGCTTCGGGTGTTAGCATCAACTCTCGTGGTGTGACGGGCGGTGTGTACAAGGCCGGGAACGTATTCACCGCGACATGCTGATTCGCGATTACTAGCGATTCCAGCTTCATGTAAGTCGGTTGCAGACTACAATCCGAACTGAGAATGGTTTTATGGGTTCTTCACCTCGCGGCTTCGCTTCCCTCTGCACCATCCATTGTAGCACGTGTGTAGCCCAGGTCATAAGGGGCATGATGATTTGACGTCATCCCCGCCTTCCTCCAACTTGTCACTGTAGTCTCGCTAGGTCCCCAACAATGATGGTAACTAACGGTAAAGGGTTGCGCTCGTTGCGGGACAACCCAACATCTCACGACACGAGCTGAGGCGACAACCATGCACCACCTGTATCTCATATGGCTATCTCTCCATCTCTGGAGCCCAGCTATGAGTATGTCAAGACCTGGTAAGGTTCTTCGCGTTACTTCAGATTAAACCACATGCTCCACCGCTTGTGCAGGCCCCAAATCAATTCCTTTGAGTTTCATTCTTGCGAACGTACTACTCAGGCAGATATTTGGCCGTTAACTGCAGCACTGAACTTTGACATCAACACTTAGGTACTCATCGTTTGCGTGGACTACTGGGGTATCTAATCCTATTTGCTCCCGCTTTCGGGACTGAGCGTCAGTTGCAGGCCAGATCGTAGCCTTCGCCACTGGTGTTCCTCCATATATCTACGCATTTCACCGCTACACATGGAATTCCACGGTCCTCCTGCCTCTAGCTGCCTGGTTTCTGTAAAACGCTACGAGTTAAGCTAAGGCTTTCACCACAGACCATGCCGCCTGCTCCTCTTTACGCCCAATGAATTCCGGATAACGCTTGCCACCTACGTATTACCGCGGCTGCTGGCGTAGTTAGCCGTGGCTTTCAATAAAGAATTACCGTCGCCGGCTACCATTTCCTGCCAGCGCCGATTTCTTCCGCTTTATAACGAAGTTTACAATCGAAAACCTCCTTCCTTCACGCGGCGTTACTCGGTCAGGGTTTCCCCATTTGCCGAAAATTCCCTACTGCTGCTTGCTCCCGTAGAAG
+
3+**6/,2/4/$1*#&,-99<:.802+03177:727,27++2'))++151455579982120324/3)4222+-.-/-064*8-++'.%#%&)//+./1().05:853135558510.,+)33:836556.7*2+-5857,,*--/0/..)003452553),**2*+*-,-04/8:/8'$%&+.,/0.4)(+**+..*/+0+//.-4123212400,-,04*5+7:<-888<0-,'.2046912.))++,80%&1)-4-+/1120497::963;//-0/,,/0/2/-1.-9-*-953251-/4854+)-/1362:3..49999/357-('))1-952.+%+/6/2243/-%'*,2360.,*%++.89+-*)+4))*,397770./6-1'.58+,346;40-&()-/86408/,-*.),*,/0453++*+.%,&)05343,+()(5/00+.3,2+,,.7-1905-03578/31+(*+,73232282--*+'431')02)(')*-0-%)*0)(,760-.8:86:779)7.;;9<744.3*&&/+4*(1243<:8;100135555/14+-)/'(&/$1++.2+,15.1.65:633996538;<99:8204*+**70-106..135-.34%(%+.4;-(%%')+/403438212,-/19:64742/1/.3*2-'%$$'''+),-95765.4*%%)(-3699888,41**--,+-4.52--1:,*.-5-('*+531+7:666633;8:7).06,/)+.-,(,296,*+,-2,60**('),.1/14;787776641/--/.12416:8424-+,+*+))%'+-/,3-2'()/*+,'(-521/*,-0%--+*/31396;1/(''.57.-&()&)(%)'/+*)*,%%,(())''+3.0201379$'$(,'/6632.36+*32+)./-7+,*)&/+0//.+/;;1;/--/6/16./703559485375-0),*+**'+)*))*45;4349068:1580*22459-&'(,,*7:56.&('(,+,25704;:162,'$'(+'(&'&/0(&%&*+')/,)(..96&'-(+9*()*&+/'*22*8978:5::7197%0,--1+*1.),/-)0+..')(0806;<5/070&,)(+2524,63**./23443./*$+-/8)+4.+*()
@a5eee069-7a2f-4d36-90c2-200a536e55c6 ch=81 read=13156 start_time=2019-12-12T19:45:12Z barcode=BC01 runid=2c9cf7bc05858273f10e7d7ec552fc0bd742dc3e
TCGGTACTTCGTTCAGTTGCGTATTGCTGGTGCTGCTGAAGAAGTTGTCAGTCTTTATGTGCTGCTTTCTGTTGGTGCTGATATTGCTCCTACGGGAGGCAGCAGTGGGAATATTGCACAATGGGCGCAAGCCTGATGCAATATGCCGCGTGTATGAAAGGCCTTCGGTTGTAAAGGTACTTTCAGCGGGAGGAAGGGAGTAAAGTTAATACCTTTGCTCGTGATTACCCGCAGAAAAAGCTCAGCTAACTCGTGCCAGCAGCCGCGGTAATACGGAGGTGCAAGCGTTAATCGGAATTACTGGGCGTAAAGGCGCGCAGGCAGTTTGTTAAGTCAGATGCTCCCCGGGCTCAACCTGGGAACTGCATCTGATACTGGCAGAAAGCGAGGTCTCGTAGGGGTAGAATTCCAGGTGTAGCGGTGAAATGCGTAGAGATCTGGAGGAATACCGGTGGCGAGCGGCCCCTGGACAGACGGCAACTCAGGTGCGAAAGCGTGGGGAGCAAGCAAGTTGATACCCTGTTAGTCACGCGCCGTAAACGATGTCGACAGGTTGTGCCCTTGAGGCGTGGCTTCCGGAGCTAACGCGTTAAGTCGACCGCCATAAGGGGTACAGCACAAGGTTAAAACTCAAATGAATTGACGGGGCTGGCCCGCACAAGCGGTGGAGCATGTGGTTTAATTCGGTAACGCGAGAAGAACCTTACCTGGTCTTGATATCCACGGAAGTTTTTTCAGAAGTGAATGTGCCTTCGGGAACCGTGAGACAGGTGCTGCATGGCTGTCGTCAGCTCGTGTTGTGAAATGTTGGGTTAAGTCCGCAACGAGCGCAACCCTTATCCTTGTTGCCAGCGGTCCGGCCGGGAACTCAAAGAGACTGCCAGTGATAAACTGGAGGAAGGTGGGGATGACGTCAAGTCATCATGGCCCGCCACGACCAGGGCTACACACGTGCTATTAAGCGCATACAAAGAAGCGACCTCGCGAGAGCAAGCGGACCTCATAAAGTGCGTCGTAGTCGGATTGGAGTCACAGCTCGACTCCATGAAGTCGGAATCGCTGATAATCGTGGATCAGAATGCCACGGTGAATACGTTCCCGGGCCTTGTACACACCGCCCGTCACACCGTAGGAGTGGGTTGCAAAAGAAGTAAAAGTAACAACCTTCGGGAGGGGCGCTTACCACTTTGTGATTCATGACTGGGGTGAAGTCGTAACAAGGTAACCGG
+
#%'%(&$&&()0720410(-.3-5---;96-*(&',-113*--)0.007'*+(/:-+/.3''''(/291--15071017,./+0+++-1.&&*%0/)/.++--,/2-)-(.///4))(,797,551,/48)/7211113)&$('-20*+())2'+)-/().857+/-0-6..26)''**02:95)0/-7,*.+)3+51'))/<8*2)8(+,852;8003403.(.)&+6,+.,+-+--)$&$('()+3--,3*+,08/21007-.((&&)8/./1630-./*/,')-3:4:48,3-*3-,.04;883527.)++(*'*)161&'.+.*2-6+/02%10/)#'*23/*4564;333/,,(-+-7644/02((*001,6*+)&+((%)+%()().2320(-50,3&7(6*6-,05-,+++-/81/-13//69850+),-..51./8/8558317/-2*)&'(.1.50/+/159/41*-*)%$')2*-*'''&+,*)*55*51*)..0,)+**-+0,./%/70.,3----6%+)/+072656,../0058-))$)*,//1.94+,0.)*,3356921,0-)+&%%'*-+)(+-603*,'(&)'*0*$&+&&%&$&%)()-%**32:2<4:975484750-./427795630'$$$&''&,+-04556854.&)*2/-+.64;848699-61,(1/0--',-)+0./+.+.8189854))$$%.0516//)-*0/989.%'%*'$(((*)0266:798/4.2+6:8:76556%)(0+/266'(*1.777763.''&*/.6050/.0(/.((772786;6,/+,7,.04/)%%'(*/007'$$''3'*+(6968;8/85;:3*2222.303/07700'*%'+-/8751111489<:978-*0,+6.32-263,)./2/01..).12961,.*35($++&(*+7;247742-+(*)+.13.((')*&&&''%&')+4/%')'(2/3.17430*%'()52+--0,+%)/10074.062132(-'*,2)9)//50./,,''($*(,&(*64,%&'(*))8(8+:76++)$%(*0*,+..986800/5255,',0;66/:000748/2-/1//&'0-02300.1:076..31-/-/5'+'+*()+-8022./197+&)(%*()('&&(,*)2-222,&1/).224/4291067/3085/04028/+(&$/0.60*,-,**,0./1751122059678:
@d90df5b0-f389-4d34-8576-53d5fbc42b47 ch=38 read=16853 start_time=2019-12-12T19:45:13Z barcode=BC01 runid=2c9cf7bc05858273f10e7d7ec552fc0bd742dc3e
CCCGGTACCTTGTTACGACTTCACTTTAGTCATGAATCACAAAGTGGTAAGCGTGCCCTCCCGAAGGTTAAGCTACCTACTTCTTTTTAGCCACTCCCATGGTGTGACGGGCGGTGTGTACAAGGCCCGGGAACGTATTCACCGTGGCATTCTGATCCACGATTACTAGCAGTTCGACTTCATGGAGTCGGTTGCGGGCTCAATCCGGACTACGACGCACTTTATGAAGTCGCTTGCTCTCGCGGGTCGCTTCTCTTTGTATGCGCCATTGTAGCACGTGTGTAGCCCTGGTCGTAAGGCCGCGGTAACCAGCGTCATCCCACCTTCCAGTTTATCACTGGCGGTCTCCTTTGAGTTCCAGCCGGACCGCTGGCAACAAAGGATAAGGTTGCGCTCGTTGCGGGACTTAGCCAACATTTCACAACACGAGCTGGCGACAGCCATGCAGCACCTGTCTCACGGTTCCCGAAGGCACATTCTCATCTCTGAAAACTTCCGTGGATGTCAAGACCAGGTAAAGGTTCTTCGCGTTGCATCGAATTAAGGACCACATGCTCCACCGCTTGTGCGGGCCCCGTCAATTCATTTGAGTTTTAACCTTGCGGCCGTACTCCCCAGGCAGTCGACTTAACGCGTTAGCTCCGGAAGCCACGCCCTCGGGGCGCAACCTCAAGTCGACATCGTTTACGGCGTGGATTTCACCAGGGTATCTAATCTGTTTGCTCCCACGCTTTCGCACCTGAGCGTCAGTCTTCGTCAGGGGCCGCCTTCGCCACCGGTATTCCTCGAATCTCTACGCATTTCACCGCTACACCTGGAATTCTACCCCTCTGCAGAGACTCAAGCTTGCCGGTATCGGATGCAGTTCCCAGGTTGAGCCAGGGATTTCATCTGACAACAAACCGCCTGCGTGCGCTTTACGCCCAATTCCGATTAACGCTTGCACCCTCCGTATTACCGCGGCTGCTGGCTGGAGTTAGCCGGTCACTTCTTCTGCAACGTCCAGTAAGGCAAAAGTGTGCTTTACTCCCTTCCTCCCCGCTGAAAGTACTTTACAACCCGAAGGCCTTCTTCATACACGCGGCATGGCTGCATCAGGCTTACGCCCATTGTACAATATTCCCCTGCTGCCTCCCGTAG
+
2*'%%.(+116*/*&*--36;81002+((+6.212989.8673123661+('%$&,/,,02/*')-2/926-21.**$$%&)).00-(&%'''*,07.+/0836/0/7,.48/9034+,*.(,0506)*2/+/29846;302524020/3:8003.7*))*-4)&'&&+-%&1/.,&./9024-(&(,,*10:&3,.*0/1-9-;'4*99631521),'+-5941-.'+,/*,/0-..3)0--+(/,2145641/,0,((*//024;924-)'1.///1253-/-43,,47;:23.&.-/737/5,.2()(*---////93*034;.)*-2<936836435.&--..2.-70-(-/.6*'+36/30324566;855510%0+-.,+-/)/-/-/13426..+66.++(*$/','.+/7,,+(/((&+**',+0)2334/13<35/11+3247+-0778479<:940/**'((*'+.0:989)220110,10*%)+'*+1;<:901)+)(%$)'(1027+.90;99<74541923399(,)2)+(&&'$*&++,...47249/.-6*..+.,),5/)(//8575+$'('+-+4;<-463221,-)*49,3+..+9:4)078'47/./02939354-/()'//+1/--.+18-11/:,.2%3500,.382735(,*--545235407+&&'/*,-88,03()*0,,3+()-06043/2)+/<9234,/*(*1.2;7,.2,18+++,,58:/5///5.349,-9:28:4393:4'%%%0*,6277;2*,1--510*,()-0517;72.0501.,-',$%$*0&6*7603983)+*%($%()('-11/+//6127%57455&33466287<5:0/095:3/1.7*,*.%1/2/,+.-*(((509;:8:55.%&'')30-+70)%.)0,).,/<984383749*-*3,//4;03532567<568-+-,,-5/+.*((),%+/20036'/*(#(..237----3,5450''(*(+,*--1-&+*(-'*+44-0518*,(8,/2;9+)422/4,-.&.-55+-1,1-'&)))./52:66:9,,*-&,,.073/0,1-/-3366*41,-*$%$(-+'++(((,3910321:6/-566564-47+,-))
@9dd6e8dd-e35c-4c04-90f1-6dd8224123de ch=223 read=17964 start_time=2019-12-12T19:45:21Z barcode=BC01 runid=2c9cf7bc05858273f10e7d7ec552fc0bd742dc3e
CTCCTACGGGGAGGCGGCAGTGGGAATGTGCACAATGGGGAAACCCTGATGCAGCAACGCCGCGTGAGTGATGAAGGTTTTCCGGATCGTAAAGCTCTGTCTTTGGGAGATAATGACGGTACTTAAGGAGAGCCACGGCTTCTTCGATGCCAGCAGCCACGGTATTAATACGTAGGTGGCGAGCGTTATCGGATTTACTGAATGCAAAGGGGCGTAGGATGATTAAGTGGGATGTGGAAATACCCGGGCTCAACTTGGATGCTGCATTCCAAACTGGTTATCTAGAGTGCAGGAGAGGAGGTGGAATTCCTAGTGTGGCGGTGAAATGCGTAGAGATTAGGAAGAACACACCAGTGGCGAAGAGGCGACTCTCTGGACTGTAACTGACGCTGAGGCTCGAAAGCGTGGGGAGCAAGCAGGATTAGATACACCATTTAGTCCACGCCGTAAACGATGAATACTAGGTGTGGGGTTTCAACACCTCCGTGCCGCCGCTAACGCATTAAGTATTCCGCCTTACCAAATTACGGTCGCAAAGTTAAAACTCAAAGGAATTGACGGGGACCCGCACAAGTAGCGGAACATGGTTATTCGAAGCGGCGCGAAGAACCTTACCTACACTTGACATCCTTGCATTACTCTTAATCGAGGGAAATCCCTTCGGGGACAAGGTGACAGGTGGTGCATAGTTGTCGTCAGCTCGTGTCGTGAGATGTTGGGTTAAGTCCACAACGAGCGCAACCCTTGTCGTTAGTTACTACCATTAAGTTGAGGACTCTAGCGAGACTGCCTGGGTTAACCAGGAGGAAGGTGGGGATGACGTCAAATCATCATGCCCCTTATGTGTAGGGCTACACACGTGCTACAATGGCTGGTACAGAGAGATGCAATACCGTGAGGTGGAGCCAAACTTTAAAACCAGTCTCAGTTCGGATTGTAGGCTGAAACTCGCCTACATGAAGCTGGAGTTACTAGTAATCATGAATCAGATGTCGCGGTGAATACGTTCCAGGTCTTATGCACGCGTCACACCGCAGAGAGTTGGCAATACCCGAAGTCCGTGAGCTAACCGCAAGGAGGCAGCGGCCGAAGGTAGGGTCAGCGGTGGGGTGAGAGATCATCTTTCAAGGCCGG
+
),.()-3155/&),.%,-,2819+/+,/7//,02;9982,'-/-4'&))337-22.-0//8./,3/*,-,.11,8+1/30)&&,0330-,+2,*+.89882740,20,,-**-*+%-0830(%$$(2+...%((')*(&&)$(-*('+,170+*('*(%-*2,&)'-'+,947/3..0:/..36031//2+0)24-,231)0+#&'+)+110))($((*/--,3,3/548*/1-+('-2,+070-,23779.5+0.2.474455504.1+,)'-.55/7--.761.0126082/,(0/),**02612+0))&5543+5/,40/)3*()535+**(&0*+3302+,//2514;./.-50*),(&*'*+1.///-389341156966+*('(,,++-/-5').,),-.&*0''(*53$((00+5-+()*&+*+.,.0))*/92.02330.9<;0-+-+.6246737688:582.+64*+&*$(.*10()'-4169722/2,+-*1.2*,-26:78-1**'$'&**++,(/,958(5*5+'/-2;<49::7:+0-++.**$(',67-49/*+*-0-*)&''),*)*%%&&&(&(*&'+()()((&()-1('*5/2-,12)+.-(+-.2581:4*0//.2900/*0,+,43)'(*(*0/*,60159/9:23646/6133945755966488/)45-/0443+,,-0/0147434545615:475.3-+)(+0')005-,0/285/58'&(&)51:4305411478<0:07,-1/,*/5/652/%%&'(+)./139864/1/,)(-),3,/2*2+3*,(3,,6466676572-/099784904-+1550/.+&067474321+/013:943/9./7369988810,+*+,4431:112<8832*0-2:7628196+/2+(05914396556,1-:17312321,/)(&&+6/+3967866488//.,+;;6/*,821,-,--743*,03:872.15'52$%&('+/.,()(&,00&356*1*%'#(%&$)'),03127)+)'&'').5-4.0;21.),****'**&0&(.422-1-(/,0'(%+1-.-,,/,+.-.-5/0.+++,313134464/+)(%&&%))%&#$&&&*('$'&+.
@fd7f59d9-5bd3-479b-a974-1a41b33c53ad ch=93 read=18869 start_time=2019-12-12T19:45:17Z barcode=BC01 runid=2c9cf7bc05858273f10e7d7ec552fc0bd742dc3e
CCGGTTACCTTGTTGACTTCACCCCAGTCGATCCACAAGTGGTAAGCGCCCTCCCGAAGGTTAAGCTACCTACTTCTTTTACCAGCCCACTCCCATGGTGTGACGGGCGGGTGTACAAGGCCCGGGAACGCGTATTCACCGTGGCATTCTGATCCACGATTACTAGCGATTCCGGCTTCATGGAGTCGAGTTGCAGACTCAATCGGACTACGACGCACTTTATGGTCGCTTGCTCTCGCGAGGTCGCTTCTCTTTGTATGCGCCATTTGTAGCACGTGTGTAGCCCTGGTCATGGGGCCATGATGACTTGACGTCATCCCACCTTCTTCCAGTTTATCACTGGCAGTCTCCTTTGAGTTCCGGCCGGACCGCTGGCAACAAAGGATGAGGTTGCGCTCGTTGCGGGACAACCCAACATTTCACAGGCTGACGGCAGCCATGCAGCACCTGTCTCACGGTTCCCGAGGCACATTCTCATCTCACAGAAAACTTCCGTGGATGTCAAGACCAGGTAAGGTTCTTCGCGTTGCATCAGATTAAACCATGCTCCACCGCTTGTGCGAGCCCCCGTCAATTCATTTGAGTTTTAACCTTGCGGCCGTACTCCCCGGGCAGTCGACTTAACGCCGTTAGCTCCGGAAGCCCACGCCTCAGGGCACAACCTCCAAGTCGACATCGTTTTACGGCGTGGACTACCAGGGTATCTAATCCTGTTTGCTCCCCACGCTTTCGCACCTGAGCGTCAGTCTTCGTCAGGGCCGCCTTCGCCACCGGTATTCCTCGAATCTCGCATTTCACCGCTACACCTGGAATTCCCCTCTACGAGACTCAAGCTTGCCAGTATCAGATGCAGTTCCCAGGTTGAGCCAGGAATTCACATCTGACTTAACGACCGCCTGCGTGCGCTTTACGCTAATTCCGATTAACGCTTGCACCCTCCATATTTACCGCGGCTGCTGGCACGGAGTTAGCCGGTGCTTCTGCGGGTAACGTCAATGAGCAAAGGTATTAACTTTACTCCTTCCTCCCCGCTGAAAGTACTTTACAACCCGAAGGCCTTCCTCATACACGCGGCATGGCTGCATCAGGCTTGCGCCCATTGTACAATATTATTCCCCACTGCCTCCGTAGGAGCAATATCAGCACCAACAGAAAGGTTAACACAAAGACACCGACAACTTTCTTCAGCTGGTGCTGGCTGTGATTTCCACTTCATTCTCCTGTTAACCTTTCTGTTGGTGCTGATGTTGCTCTACGGGAGGCGAAAAGTAGGGAATCTTCGGCAATGGACGAAAGTCTGACCGAGCAACGCCGCGTGAGTGAAGAAGGTTTTCGGATCGTAAAACTCTGTTGTTAGAGAAGAACAAGGACGTTAGTAACTGAACGTCCCCTGACGGTATCTAACCAGAAGCCACGGCTAACTACGTGCCAACAGCCGCGGTAATACGTAGGTGGCAAGCGTTATCGGATTTATTGGGCGTGAACGAGCGCAGGCGGTTTCTTAAGTCTGATGTAAGCCCCCGGCTCAACCGGGGAGGTCATTAGGCTAAGGGAGACTTGAGTGCAGAGAAGTGGAATTCCATGTGTAGCGGTGAAATGCGTAGATATGGAGGAACACCAGTGGCGAAGGCGGCTCTCTGGTCTGTAACTGACTGAGGCTCGAAAGCGTGGGGAGCAAACAGGATTAGATACCTGGTAGTCCACGCCGTAAACGATGGGTGCTAAGTGTTGGAGGTTTCCGCCCTTCAGTGCTGCAGCAAACGCATTAAGCACTCCGCCTGGGAGGTACGACCGCAAAGGTTGAAACTCAAAGATTGACGGGGGCCCGCGCAAGCGGTGGGTATGTGGTTTAATTCGACGCAACGCGAAGAACCTTACCGAGTCTTGACATTGATGGACAGAGACCAGAGATGGTTCCTCTTCTTCGGAAGCCAGAAAACAGGTGGTGCACGGTTGTCGTCAGCTCGTGTCGTGAGATGTTGGGTTAAGTCCGCAACGAAGCGCAACCCTATCTTATATTTTGCCAGCACTTCGGGTGAGAACTCTTGAGGAGACTGCCGCAGACAATGCGGAGGAAGGCGGGATGACGTCAATCATCATGCCGGCCTGGGCTACACACGTACTACAATGGGAGTTAATAGACGGAAGCAATCGCGAGATGGAGCAAACCGAAAACACTCTCTCCAGTTCGGATCGTAGGCTGCAACTCGCTACGTGAAGTCGGGATCTTTAGTAATCGCAGGTCAGCATACTGCGATCCCGGAGCTATGCACCGCCCGTCACACCACGAAAGTCGGAAGTGCCCCAAAACCGGTGGGGGGTAACCTTCGAGGCCAGCCGTTTAAGGTAAAGTCGATGATTGGGGTGAAGTCGTAACAAAGATAACCGGAAGATAGAGCAGCAGGCAAGTAGGTTAACAGGAGAATGAAGTGGGGAG
+
53*+..,4+1-+12.,,.6.*.$$#$&*')&%#(&''-)(*//3-+,,9:626(((''*+*0/3-1424951222...,+''%($--(&)*6.)#+,15412362861*)()*,,.7617/60+2*-4../34071.+.2.004245;:85512,'()+/0..324455807,/'/515%%++)++//442923020.,-(0+4(7+87565441-,,69:553421+,-,-.21+0++,$*&()01252855;6/2454637;:/8--.-....4456432/0;,+/7:92933+,.86.--,++('%((/*+-1+30)'1,060,01..25;6.//2214571476591-22.-17852%..117.021136:614328(6*,,(*0241/0122347944/6+-',*.)*-0986;0.%&&'+./0421&3235;6;::65753633353/,-/54:8:6--*/-)&(-4769783.-%%(&..2/,417:778<9968888459<3154/-/20;69<8677/7/0/88('-5,;<6::+,1444:441,*4,-.46,%0078:3*07372:357:-,,02;;3/827.2++--91265617,.**367&7877:19):())1'(160244/)0.,4-,7+,/2697824;81-34:9:08'3+345524457519<4,,..,-291.0048:1;81//231&(.062013,+/.2890/../4;706212:2638866613/0.7062+%.7198212040179*.7,7224;6505%&/32+0)+*7<;647;11100347400*&($'+../35044043369050/59+.7&0032:23477785:7+73,,/20(%*6,%)(,(/((()*231.0*,-1-)&,487:;9666559/,.0-(.(('(*04-0,--70814518..+/7,,2+)1'&,**.82/1-*()''-)((4//)+/5++)1(,&%&)-)(*-.75278868/7...8899;(2-*-.3/2-/7701/2:*95'((97,+887050+.$,+*.*.-//60,//40877;975.'((((--12:567::879:8::.9:364-120:2%.../&709/.++'2,304.&)'((+'16..68-*,-0:10/1',.089302.,22*+6*8./,-2293/017:;0//0.-3;;/896$)$$)-//130800042..7;/6/01:29:<819233.1//.03<;3696<77.005/23.0-))*.))+/4-(-5-&()()'*',6+.-..7:66;83<44;990.4/).0-./497979:::6:;9888-++,.85,.2+00;9,:6:7:11')5;3.0'1(60258+($&+**2638'5,67/7.('(*---31862.662((*5716567712348-)-+'-213.4001643$-,)+-.1)+-(2037070.-*)+-.-7./,/+//-.20:/,/+.,299//4355210%$$('&3446227-115::,4+/,-/7655432('&).19)*/6776554+-4(&(.*-*5.,196602.6.(,.,-3('(+-99*)&%'&'./,1-7/;20//-+',*/75113,+-98781,,()*.*31(8206514021-**''/-26/-.//0/8-++)(-,--.,,'((..,-/)++,)(+,025(*+.2885,52/-2--.749;/5::99-9-,,.0-**-34/..0*,()&&*'+..2170.(17.:00-..31198(:644200,+26<62/1-3.1+)0*,-36-18675,'(',,220.*+-16,,-3/'27*+4812)(),4.1238;92172**'+.5/10793/)++*)(,0589.:3:53398953722+,,('2.'&&)/3)'02629210/80..359661((&'()%%&)+;9;25-1-02;84:71(.101:2./6:9+/..,:;:997958:8889995/110283.1113585442282976:64*/14/02(.&&)--'3).*4/(*-,/---,3:9--5:57.--7-805/*())3:65-4-,+0*)+0/9::75623887;88892.1/)1,215836:88968011..03316).'*)/5.21+,.1210*--2/23&23856;6./06.8.0/63-0-,++&,(*.70+,.3;4/01<<05/+,232/40--*,,0()+5.:+:29968278544.2,--:552224804...8,:,,0(%(%%)54:0/,0/3:88*44/.)-.-*+$'.2-.0&&%&('%+)+513:7236)*-/4031175/1339/5//0523*.//),,075415+)*-.354010)%-',9324728<;.+0,-07,,-.///..5/(1-%$((**+1.,/-/,.*)%207261.1.+/11,*//&+5/,31/)))+/9.4-/*)31...604/2*((&''#%
@21cfcbf6-2b46-4806-915e-9a0708da2fab ch=505 read=17749 start_time=2019-12-12T19:45:19Z barcode=BC01 runid=2c9cf7bc05858273f10e7d7ec552fc0bd742dc3e
CCCGTGTACTTCGTTCAGTTACGTATTGCTGGTGCTGAAAGTTGCCGGTGTCTTTACAATGTTAACTTAACTGCGGTGTATGCAGCGGTGAAGTCTTGCCGGTGAGGTTTTGGATCGTAAAGCCCTGTCTTTGGGAAGATAATGGCGAGGTACCCAAGGAGGAAATACGGCTAACTACGTGCCAGCTTGTACCTTAATTAATACGTAGGCGAGCGTTGTATCGTTTGGGCGTAAAGGGCGTAGGCGGATGATTAAGTGGATGCTGAAATACGGGCTCCAACTTGGGTGCTGCATTCAATGATCGGTGCGGAGAGGTAGATTCCTAGTGTAGCGGTGAAATGCGTAAGTTAGGAAGAACACCAGTATGGCGAAGGCGACTCTGGACTGTAACTGACGCTGGGCTCAGCGTGGGGAGCAAGCAGGATTAAGATACCTGGTGGTACGCTGTGGCGACGATACGGTGGGTTTCGGCATAAGTGCCGCCGCTAACGCGATGAGTATTCCGCCGAGGTACGGTCGCAAGATTAAAACTCAAAGGAATTAGGCGGTTGCACAAATGGCGTTGTGGTTTTAATTCGAAGCAACGCGAAGACTGCCACTTGACATCCCGCGCATTACTCAATCCCCTCGGGGACAGGCGACAGGTGGTGCATGGTTGTCGTCAGCTCGTGTCGTGAGATGTTGTGGTCAGTCGCGGCTGTCGTTGGTGCCATTAAGTTGAGGACTCTAGCGGACTGCCTGCGTTAACCGGGAGGAAGGTGGGATGACGTCGATATGTACAATGGCTGTTCAGAGAGATGCAATACCGTGAGGTGGAATAAACTTTAAAAACCAGTCTCGGGTTCCGGTTGCTGAAACTCGCCTACATGGGCTGGAGTTGCAATGCGTCAGAATGTCGCGGTGAATACGTTCAGGTCTTGTACACACCGCCCGTCACACCATGAGGAGTTGGCAACGAAGTCCGTGGCTAACCGCAAAGGAAGTGGCAGCCGAAGGGTAAGCGGGCCAGGGGTGAAGAAGTCGTAACAAAGGTAACCG
+
##""%$'),237./59309000471/2,)--33354(++''*/*/2+)/*,//81*+/4.(,-+('&%($%$$&&))%$##$$%%&%&+())($$$$$'$%$%&$)*.-,%0.33/%%',2*)5221.,02,/85)0)+,4.*-%(&&%%)&-/+..02+*&)+,')*,*,,,.)(%*)+*..)+*()+(&)&%%'&2'6)*)'$&&*-2,+%**1,&&%()))-&&(')%*'+)-,/-04/-3425111+9+2(%%('$&##$%)-)'%()/1,32+21/00&540/0//5576-'&%%#&&%',,+,3+&&''%$'&($*')(13322445974+70-/78795+5--+0+/-1//)*2--/()+2*),+),,/99800090652./2223356611*+*-*'(*'(%(.*(+-./&*-+7)2),)+.4)2,+0*('&(%'%)))%&%'($$%%(&*)'$'*)-3-&&%'%&&*%,+.204200/.3..,.-*(*%).884,%&'&$+-)(/.735*-),('-+/::-488,6-,-/*0($((&'+()$'%(('&&+'%&%&%%)-,9;4-833+*.,*+.(/((%)'%(*)$'&$'.-,.85482'%''*/.5,,,/,/-/04,*)*31'&%$'&$&(+*+222996714,1,8*011-/+///348255&3'%-/001-)$&%&$%#$%#$%%%%%%#'+.)+$#&&$4++(*.-,*892873-*,,(3')754/('$')*%&,.&3/,---*0'(3;9,/6451,('**#$$$#%%--*''%$'%%**+++)*,(+-8134;670-*')1802)()%''''0994.-70085/1(+&'%(%+)'&%$(*-3-,340220+,'+'-#,-10,--6#'$$%$&&&((119557:6:26201;8584325$+34502,)+--.-1:83;0126-'%-(%')('(%*/+'()((.&')./.5.-)*,.-2/8-.06+,,(&($$))$*/*+).',)+.0)/(*&**%,55.+/2/'*+(,.)-*+'//.+5-6:4/-
@0c50f320-9679-4aaa-a53a-bed44028656b ch=239 read=22760 start_time=2019-12-12T19:45:17Z barcode=BC01 runid=2c9cf7bc05858273f10e7d7ec552fc0bd742dc3e
CTCACGGGGGCAGCAGTGGGGAATATTGTGCACAATGGGCGCAAGCCTGATGCAGCCATGCCGCGTGTATGAAGAAGGCCTTCGGGTTGTAAAAGTACTTTCAGCGGGGAGGAAGGGAGTAAAAGTTAATGCAACTGCTCATTGACGTTACCCGCAGAAGAAGCCACCAACTCCGTGCCAGCAGCCGCGGTAATACAGGAGGTGAAAGCGTTAATCGGAATTACTGGCGTAAAGCGCGCAGGCAGTTTGTTAAGTCAGATGTAAAGTCCCCGGGCTCAGCCTGAGACTGCATCTGATACTGAAAGCTTGAGTCTCGTAGAGGGGGGTAGAATTCAGGTGTAGCGGTGAAATGCGTAGAGATCTGGAGGAGGAATACCGGTGGCGAAAGGCGGCCCCTGGACGAAGACTGACGCTCAGGTGCGAAAGCGTGGGGAGCAAACGGGATTAGATACCCTGGTAGTCCACGCCGTAAACGATGTCGACGCGGAGGTTGTGCCCGCTTGAGGCGTGGCTTCCGGAGCTAACGCAAGTCGACCGCCTGGGAATTACGGCCGCAAGGTTAAAACTCAAATGAATTGACGGGGGCCCGCACAAGCGTTGGGTATGGTTTAATTCGATGCAACGCAGGGCTTACCTGGTCGCCCGGCATCCACGGAAGTTTCAGAGATGAGAATGTGCCTTCGAGACCGTGAGACAGGTGCTGCATGGCTGTCGTCAGCTCGTGCTGTGAAATGTTGGGTTAAGTCCGCAACAGGCGCAACCCTTATCCTTTGTTGCCAGCGGTCCGGCCGGGAACTCAAAGGAGACTGCCAGTGATAAACTGGAGGAAGGTGCAGGGATGACGTCAAGTCATCATGGCCGCGACCAGGGCTACACGTGCTGGCGCATACAAAGAGAGCGACCTCGCGAGCAAAGCGGACCTCATAAAGTGCGTCGTATTCCAGTTGGAGTCTGCAACTCGACTCCATGAAGTCCGGAATCGCTGGTAATCGTGGATCAGAATGCCACAGTAGATACGTTCGGGCCTTATGCACCGCCAAATCACACCATGGGGTAAGGTTGCAAAGTAGGTAGCTTAACCTTCGGAGGGCGCTACCACTTTGTGATTCATGACTGGGGGTGAAGTCGTAACAAGGTAACCGG
+
*-.&(&-47/0113*034:8+,:7,6.))))*,2:2/+.-,/39/4;22488950243336859896867568++3-507384-;869777::+.4427<;,*,,.49,+0/)()0,%((147-.,5-7,%-(&&)(*/248654:74:4195*-*+0+)))$%''-.+%+*.3**.6:7065470(,')'*('&8'-/).*'&%('*-,,1.3..'/0(5+./530,,0585/0+,))'/./208<7-1/1/-4.,--,+%'*-&*.69--676662%-)(''*-3///...))+/0.**(()%'*.+*,-.45544.-1+266/0,-)0,.1)*/0102233;847:2.01.10.-+,-008304-'0+*,,9;:0:..2*(-0+*+*()/84*+.799+.-+,22221.51:-/:;9:.16-*+/1059.).1483.&:0-/4.-268391()68768-./127:5244***/425996/)/)1-/42:13,99-(//10/17./7)8669../1-//3756+)'''*-48;;9;<;:6.$(%+*.+321+++),./7,-+.*,:88:/.+/.3/11.6;:2,5,'-'*(/''%+'(/-',01-/:7-5.5/'(,.99964-(**%%%%&,2'))(+$%&%*&-+,/.021/.-*188.+**./831,.30.501:644)',),,++83445068;965,)%+*3-2297313.-.//01''-)*./61,)0-49657420/30**/'3,.-,+,067;.1/./:/+34-/447:5477;4:'4-4518/458:/84)),%))779;<551//1:<<999;/.3)**0-+)*,/,-026966660..*)**(//458&-$&)9-8852&&&&&./***+*-+/115669)&'$'&++(.216.20/1122((+-457876557;9067788.'&$'&.(#*)233+,,+,).)/+102348899:09///0(.-2766+-(%*)-3245;9:33412093.90//&200/5943/123)-//-0.)*%*(-1,(+%(**+(0.098:71.&(&%.*/-*&'+*%)(2..,**()0-296;9-9++11+)*)(+*('.5*)0015:8894....+11*-*.--.649855.-+/+3:8183
@4c6fbe12-afca-4e84-8541-7c9c48ac0fc8 ch=213 read=15862 start_time=2019-12-12T19:45:31Z barcode=BC01 runid=2c9cf7bc05858273f10e7d7ec552fc0bd742dc3e
CTCTATGGGGAGGCAGCAGTGGGGAATATTGCACAATGGAAACCCTGATGCAGCAGACGCCGCGTGATGATGAAGGTTTCCGGATCGTAAAGCTCTGTCTTTGGGAGAAGATAATGGCGATACCAAGGGAAGCCACGGCTAACTACGTGCCGCTTAGCCACCCGGTAATACGTAGGTGGCAGGCGTTATCGGATTTACTGGGCGTAAAGGGCGTAGGCGGATGATTAAGTGGGATGTGAAATACCCAGAGGCTCAACGGGTGCTGCATTCCAAACGCTGGTTATCTAGAGTGCAGGAGGAGGAGGTGGAATTCCCTAGTGTAGCGGTGAAATGCAGAGATTAGGAAGAACACGGTGGCGAAACGCGACTCTCTGGACGAAAAACTGGCGCTGAGGCTCAGCGTGGGGAGCAAACGGGATTAGATACCTGGTAGTCCACGCCGTAAACGATGAATACTAGGTGTGGGGTTTCAACACCTCCGTGCCGCCGCTAACGCATTACCGTATTCCGCCGATTACGGTCGCAAGATTAAAACTCAAAGGAATTGACGGGGACCCGCACAAGTAGCGGAGCGTAATGGTTTTAATTCGAAGCAACGCGAAGAACCTTACCTACATGACATCCTTGCATTACTCTTAATCGAAATCCTTCGGGGACAAGGTGACAGGTGGTGCATGGTTGTCGTCGAAACCGTGTCGTGATGAGGATGTTGGGTTGAAGTCCCGCAGCGAGCGCAACCCTTGTCGTTAGTTACTACCATTAAGTTGAGGACTCTAGCGAGACTGCCTGGGTTAACCAGGAGGAAGGTGGGGATGACGTCAAATCATCATGCCCCTTATGTGTGGGCTACACGTGCTACAATGGCTGGTACAGAGATGCAATACCGGTGGGCCAAACTTTAAAACCAGTCTCAGTTCAGTTGTAGGCTGAAACTCGCCTACATGGCTTCGGAGTTACTAGTAATCGCCCGAATCAGGAATGTCGCGGTGAATACGTTCCCGGGTCTTGTACACCGCCCGTCACACCATGAAGAGTTGGCAATACCCGAAGTCCGTGAGCTAACCGCAAGAGCAGCAGCCGAAAGGTAGAGGTCAGCTTGATTGGGGGTGAGAGAATCGTAACAAGGTAACCGG
+
,,1+-4).5/-.61.32-262/5)+-*(.)&''(,915,21()0**,7786+,-*'-)*16.-,,,+()*+-78,+1;-,(-),-1052;(+.0:978508919.'&')+/1230/+,+,.&5'),,2)))(')(*/3///4/+(*&+&&''(()('++&-'((.-0:1015721636:6&'11080//9,-*1670.01341((++'2/0/3967:9/1--,/21212:9<;997,%)6*-/,'((*+*,/3+-&%'312259221221,95)+',-55392212-,'/(*,,/+(,)'.-(+)'.-5-3,4/*(&)*+,*,,.83+,-.*&#&%''%,'(0108./35/2+/.-63&&/3(/3332,+)'$(.)(#(*..,*'*)+-./1)12./+)**+88<;))*+87)0'57*,1,+43(-3,-670/02.-.156/.19.,))-01;7267-534330754+:-0.62027368467799:<0//3-,))(.+*,/+/,.531*((*#'$%(-/33+,.-+/.8.<;966116,.,4.3./-0/,8523:510243/+,,,203-)/.11./51899,4.3.-+2.+.2.54531,++21304021())&('(*011).,,.%4'&)/+*),-./+-()'15,;6.9;53630210257,-./298799:988</2899((,*&%''-,,/..-+*)'*,,-275//215%)(&'*3-+1*(.&')*+4+(.8/-1+.041<0/.;122168.3-5.1685/4656620,02112009::;85:03161341451*)+.-*0).22,48985776;//099688,85/*,613263021-0233./+,/78562:.2/.-2/())+*++,2777<7),&+')'),./088007/.7:;47644.*-./5;7%-(/'&(*.,.1/97/.:::931-120+*)/()*%),5023567270-)/(&%-+)0,/'0(,886-*.++/*9./3./1/.,+1101.;01,.../72;./28686686-,-/)--,6*2*/0/(30)'(,(***+.1//465;6,)*-')%))+..%//6**6*+,41/+,&*,%%&)+,*3-,*01,-)(&(((0,/0426-31)1,4::;87
@6eea185b-a3fc-4a07-9f86-5e959af9d6a3 ch=160 read=19299 start_time=2019-12-12T19:45:40Z barcode=BC01 runid=2c9cf7bc05858273f10e7d7ec552fc0bd742dc3e
CTCCTACGGGAGGCAGCAGTGGGGAATATTGCTGTGGAAGCAAGCCTGATGCAGCCATGCCGCGTGTATGAAGAAGGCCTTCGGGTTGTAAAGTACTTTCAGCGGGAGGAAGGGAGTAAAGTTAATACCCAACTGCTCATTGACGTTACCCGCAAACACCGGCTAACTCCGTGCCAGCAGCCGCAGAAGTAATACGGAGGTGCAAGCGTTAATCCAGATTACTGGGCGTAAAGCGCACGCAGGCGGTTTATTAAGTCAGATGAAATCCCCAGGCTCAACCTGGGAACTGCATCTGATACTGGCAAGCTTGAGTCTCGTAGAGGGTAGAATTCCAGGTGTAGCGGTGAAATGCGTAGAGATCTGGAGGAGGAATACCGGTGGCGAAGGCGGCCCCTGGACGAAGACTGACGCTCAGGTGCGAAAGCGTGGGGAGCAAACAGGATTAGATACCCTGGTAGTCCACGCCGTAAACGATGTCGACTTAGGTAGTGCCCTTGAGGCGTGGCTTCCGGAATAACGCGTTAAGTCGACCGCCTGGATGCGGCCGCAAGGCTAAACTCAAATGAATTGACGGGGCCCGCACAAGCGGTGGAGCATGTAGTTTAATTCGATGCAACGCAGAAGAACCTTACCTGGTCTTGACATCCGCAGAACTTTCCAGAGATGGATTGGTGCCTTCCGGGAACTGTGAGACAGGTGCTGCATGGCTGTCGTCGGCTCGTGTTGTGAAATGTTGGGTTAAGTCCCGCAACAGGCGCAACCCTTATCCTTTGTTGCCAACTTGGTCCGGCCGGGAACTCAAAGGGGCTGCCAGTGATAAACTGGAGGAAGGTGGGGATGACGTCAAGTCATCATGGCCCGCACGACCAGGGCTACACGTGCTACAATGAAAGCATACAAGAGAAGCGACCTCCGCGAGCAAGCGGACCTCATAAAGTGCGTCGTAGTCCGGATTGGGTCTGCAACTCGGCTCCATGAAGTCGGAATCGCTAGTAATCGTGGATCAGAATGCCACGGTGAATACGTTCCCGGGCCTTGTACACACCGCCCGTCACACCATGGGGAGTGGAGTTGCAAAAGAAGTAGGTAGCTTAACCTTCGGAGGGCGCTTACCGCTTTGTGATTCATGACTGGGGTGAAGTCGTAACAAGGTAACCGG
+
+.-+*,,+74/12/0450/2/6:0,51/8/-*((&)-,*).04,3:54440/-*,1052:95210023.-1,'***.,4665-7329,.5:,%+((,7,,'-+,45'((,+*2,))),63,1.2,/,()&&%&,(+12)7*,,918101:2,-+'-())*)&(%/-/03778843,220/37-1%''&&&/,*-611,.+).3652431808-0'((+4,./4:864.4.5++,.0./,-((*-+06;4'/806.24)*),*+/.,-9;0+2:91:-735/27*37563333/.,-/226/.)()$%$$)')*,,4347*(.2,01*...0-++011-+&/,230/0:4/17;:0-++-056:90.-((+'-)23:/8,4,+*''*/.&,4:5,+/478+'''(-+,./0434*-111-)//'(),3&10,&,.5:23'*-&.,--0425;0.474--/01*-/28546:/0/00-880.*(&&,,,,29645'())'&)(-+57/+*+),412128.,*+.748-466.9558/*)'++).(136'/+3.54445/-30-8702%%)*-+1(/2,))(&('*.001/7.))(#'./03(44<;7:8;610/./66667'&0)'/36141/395,+17450(01.-&$'((.622;240-)%)0148-40*/3,.648/(2:978765/')'&*%(8355423011957787554'-+)/1340;,-,1540-,(//1/5+(('*6+*766:''44)21+39-/---*$#'(*040/2'*&%&6)39)9,910;96:6675:)-,*&..*06.,)(()0;.444/+.+-+,)'(/4+/257:778512560..%%%+(2'$&$&+-.1+,15/4-,&'$)&)22-7-.-%&,*-546:71)*(*,)*/-03--&%&+,,-59.13;75:885659301479:91856.4-,.,401-+,057804010-+,-,,,//3.++.*0.63631,++*-7895;67212//073-1-'++./2594..-1/7/*/3776372213+102:53;:0161--/9/7779-)*-.0'*34,0,/5+&*+''%&&*'./.2351739414.-,&%$'.),37&,4:6,.-/3:8-.31542/0'&%')(+878:4847/657:8;66
@15b5880b-0590-4620-a28b-85ce03971225 ch=417 read=18418 start_time=2019-12-12T19:45:39Z barcode=BC01 runid=2c9cf7bc05858273f10e7d7ec552fc0bd742dc3e
TCACCCCGGCAGATCACAAAGTGGTAGCGCCTCCCGAAGGTTAAGCTACTACTTCTTTGCAACCCACTCCCATGGTGTGACAGGCGGTGTGTACAAGGCCAGGAACGTATTCACCGTGGCATTCTGATCCACGATTACTGCCTAGCGATTCCGACTTCATGAGTCGAGTTGCGGGCTCCAATCCGGACTACGACGCACTTTATGAGGTCCGCTTGCTCTCGCGAGTCGCTTCTCTTTGTATGCGCCATTGTAGCACGTGTGTAGCCCTGGTCGTAAGGGCCATGATGACTTGACGTATTACCTTCCTCAGTTTATCATGGCAGTCTCCTTTGAGTTCCCGGCCGGACCGCTGGCAACAAGGATAGGGTTGCGCTCGTTTGGGACTTAACCCAACTTGTTCACAGCACGAGCTGACGGCAATATGCAGCACCTGTCTCACGGCTCCCGAAGGCACATTCTCATCTCTGAAAACTTCCGTGGATGTCAAGACCAGGTAAAGGTTCTTCGCGTTGCATCAGATTAAACCACATGCTCCACCGCTTGTACGGAGCCCCCGTCAATTCATTTTGAGTTTTAGCCTTGCGGCCGTACTCCCAGGCTGATCGACTTAACGCCCGTTAGCTCAGGAAGCCACGCCTCAAGGCGCAACCTCCAAGTCGGCGCCGTTTACGGCGGACTACCAGGGTAATATCTAATCCTGTGTTTGCTCCCCACGCTTTCGCACCTGAGTGTCAGTCTTCGTCCAGGGGCCGCCTTGTGGTATTCCTCCAGATCTTCACGCATTTCACCGCTACGCAGGTTACCCCCCTCTGCGGATAGAAGCACCCGGTATCAGATGCAGTTCCCAGGTTGGGCCGGAGTTTCACATCTGACTTAACAAACCGCCTGCGTGCGCTTTTCGCCCAGTAATTCCGATTAACGCTTGCACCCTCCGTATTACCGCGGCTGCTGGCACGGGAGTTAGCCGGTGCTTCTTCTGCGGGTAACGTCAATGAGCAAGGTATTAACTTCTCCCTTCCTCCCCGCTGAAGTACTTTACAACCCGAAGGCCTTCTTCATACACGCGGCATGGCTGCATCAGGCTTGCGCCCATTGTGCAATATTCCCCACTGCTGCCTCAGGAG
+
72-350,&*,&'3975540+*-+10'))&))*.'()0632051-+-,'-(&+/2.8:2+0-,/9/(++97..668740035%9:578*+-+./1::4969%300%-./00;4356576:889;9/1268)&),-250(%#''+-33887<78314494%&')-030100700/+')*2(8+74023.++,-647(,&)-68,*+*,.-571216/101030-+)(*2.117175395+,,-.168<747)'&(('*../2.,--8:3/3;;9270)1898:00--1/)&'&'(-'+,()).3:979.0(*-;7237,*&..'.1758/29***-2,470,47-808:646,:--0/0/6/703.(,,+214.225/,0+-06--301,'%$'&''''28-,/..//0)&)*(-),-%*,&%),-9/////5333444./2:6:790,-6,3/../1:76778665-)-06.12:45569<6758966888:37315;..03;98<:9;0:.,,//.+(-/20;692+)*++-249029/-//,/*3-,%(.442/+/47;1;0.-9;01230;<1+$++*,)*+.4/,)+0015/+0)3-/*0/33268872*,(''+821124$/%'*%)0/0-08243(20,)1262/+0(.*././/-('0/1:;.--'$(&%'*016)40**-(,-54779785.++',51/12489--20/0<.0+,.5;4444439733223;5723,+28;427)'&*'$%&((14;8521**(-,),*%'),-/6<:5)+85::6.*+&'&,.')05661--+()*,+()%*'#'&+0,*3355:577:57%55.36**,3.:0/06(**$)'2./,2456542.2,1.0/023:043,+-,-00((+*,'()+6+)'*+/49)*),1.5/56080---1976687985;26;13454472.2)'$'&-*$',0,,23.22-.1919<9657453./66467173337793+1++,5-1,-0.,1:,0:722.:7,,87,2-&'&*020+-/+/((),1.3145<98<:8653+3011:2777752/.//.,7998;5752:7,.2,0*--/./783981,///132281/'(,(%
@a13dc747-fd37-4c4a-ad8c-8717ac9eaada ch=68 read=16940 start_time=2019-12-12T19:45:47Z barcode=BC01 runid=2c9cf7bc05858273f10e7d7ec552fc0bd742dc3e
CTCCTACGGGAGGCAGCAGTAGGGAATTTTCGGCAATGGGGAAACCCTGACCGAGCAACGCCGCGTGAAGAAGGTTCCGGATTGTAAACTTCTGTTATAAAGGAAGAACGGCGGCTACAGGAAATGGTAGCCAGTGACGGTACTTTATTAGAAGCCACGGCTAACACGTGCCAGCAGCGCGATATATGTAGGTGGCAAGCGTTATCCGGAATTATTGGGCGTAAAGCAGGCGGCAGCAAGGGTCTGTGGTGAAAGCCTGAAGCAACTGGTAAGCCATAGAAACCAGGCAGCTAGAGGTGCAGGAGAGGATCGTGGAATTCCATGTGTAGCGGTGAAATGCGTAGATATGGAGGAACACCAGTGGCGAAGGCGACGATCTGGCCTGCAACAACTGACGCTCAGTCAGCAGCGTGGGGAGCAAATAGGATTAGATACCTAGTAGTCCACGCCGTAAACGATGGTACTAAGTGTTGGATGTCAAAGTTCAGTGCTGCAGTTAACGCAATAAGTACTCCGCCTGAAATGAAGCCCGTTCGCAAGAATGAAACTCAAAGGAATTGACGGGGGCCCGCACAAGCGGTGGAGCATGGTTTAATTCGAGCAACGCGAAGGGAACATACCAGATCTTATACTCATAAAGGCTCCAGAGATGGAGAGATAGCTATATGAGATACAGGTGGTGCATGGTTGTCGTCCAGCTCGTGTCGTGAGATGTTGGAGTTAAGTCCGCAACAGGCGCAACCCTTATCGTTAGTTACCATCATTAAGTTGGGGACTCTGCTTGAGACTGCCAGTGACAAGCTGGAGGAAGGCGGGGATGACGTCAAATCATCATACCCCTTATGACCTGGGCTACACACGTGCTACGGATATGGTGCAGAGGAAGCGAAGCCGCGAGGTGAAGCAAAACCCATAAAACCATTCTCTCCAGTTCAGTTGTAGTCTGCAACTCGACTACATGAAGTTGGGATCGCTAGTAATCGCGAATCAGCATGTCGCGAGTACGTTCTCGGGCCTTGTACACACCGCCCACGTCACACCACGAGTTATTAACACCCGAAGCCGGTGGCTAACCGCAAGGGAAGGAGCTGTCTAAGGTGCAGGATTGATACCAGTTGGGGTGAAGTCGTAACAAGGTAACCG
+
.55.*),(3+(0)-422*)-&%+())-89/76<7090/.*'(+,25511385..+,-10-1:332(('(&+,,423.*.*)5.314;5-,6,10.:001;,1+1.(./0-2/088111,0*+2,+37//.8-*+,-39/1/,**&+),&)$(').-,--++%,(*+..2/65.0-,%%$%(',-*)-/,(--,,01/20553943//00/.0.)0,09:11+8/'&''5;73:3+,,.-082-021+0+*)+.-),769*1++*+(&')',,(/414-,35-/3/09/,*,,(*&').065::/0*+5-.9375.2,3-)*)0.1-((+)-620++--/3759780**(+,.3031137333064-.7.76601/-//2596:414/.)*2111564767047/*)*-),+/0&&*&%+359-(+3(-*&'63-57(()-+/304-..2/**-2(-,,-/234733*()-18284838788+,2;933645988/1222120,1,+,,+/.0/25-0720)$%'$)+((2.*+44.2.(+285629723:85-/+0,6+224-,5.(68+)-,0.1125:772&))55868;:15680),'+)&,+-.--,*('&*$&(,(')&+(+'))-/02531:7+4415,-)*+./:/)))()/,+,,,-*+,-,-&(*+0/.3998525219111;552(),/147855423621230323)()161/-/5'&)7.7&)23464)57/,6/21/5/../9/0:9///-:190582:;40651*'#$$'$0)/-,0*(+76894-+,+10+.0/5195-36,22111057688/0065*0%752+.422/04516/'*+//**)*)404---+410$'*20738()'+%'()%)+(.92400,1.-3-++152)*4++13;;539:3:00.*01023:92215)-05885413100-,,,,2323516/.701+,,--43.-,/.-+&&,,6/8),-2656:57'&&)(+*,622.'+,25+5000100.062051%')1/*0-01,,++++,%&,*++*,+)&)-*-65;7865+,656373/)-&.'+)&(,,04315-+,++'%-/,2/-+*'('#&2-532))+(+*-22785801.4-3:6:0
@20dc0f4f-718a-4834-acd6-911f22ba282d ch=173 read=21439 start_time=2019-12-12T19:45:48Z barcode=BC01 runid=2c9cf7bc05858273f10e7d7ec552fc0bd742dc3e
CCGGTTACCTTGTTACGACTTCACCCCAATCCTTGACCCTACCTTCATTAACTGCCTCCTTGCAGTTAGCTCACGGACTTCGAATTGCCAACTCTCATGGTGTGACGGGCCGGTGTACAAGACCCGGGAACGCGTATTCACCGCGACATTCTGATTCGCGATTACCTAGTAACTCAGCTTCATGTAGGCGAGTTTCAGCCTATCCGAACCTGAGACCTGGTTTTAAGTTTGGCTCCACCTCACGGTATTGCATCTCTCTGTACCAGCCATTGGCCAGCACGTGTAGCCCTACACAGGGGCATGATGATTTGACGTCATCCCCCACCACCTTCCTCCTGGATTGAAAGCAGGCAGTCTCGCTAGAGTCCTCCAACAATGGTAGTAACTAACGACAAGGGTTGCGCTCGTTGCGGGACTTAACCAGCATCTCACGACACAGGCTGACGACAACCATGCACCACCTGTCACCTTGTCCCCGAAAGTTTCCTCGATTAAAGAGTAATGCAAGGGATGTCAAGTGTAGGTAAGGTTCCTCGCGTTGCTTCGAATTAAACCACATGCTCCGCTGCTGTGCGGGTCCACAATCAATTCCTTTGAGTTTTAATCTTGCGACCGTACTCCCCAGGCGGAATACTTAATGCGTTAGCGGCGGCACGGAGGTGTTGAAACCCCCCACTAGTATTCATCGTTTACGGCGTGGACTGCCAGGGGTATCTGGCCCTGTTTGCTCCCCACGCTTTCTCAGCGTCAGTTACAGTCCAGAGAGTCGCGCTTCGCCGCTGGTGATTTCTTCCCTAATCTCTACGCATTTCCACCGCTACACTAAAGAATTCCCTCTCCTCTCCTGCACTCTAGATAACCAGTTTGGAATTCACAGCACCCAGGATGGGCCAGGTATTTCACATCCGCCAATCATCGCCTATACGCTCCTTTACGCCCAGTAAAATCCGGATAACGCTCGCCACCTACGTATTACCGCGGCTGCTACGGCGTATAGTTAGCCGTGGCTTCATCAGCAGGTACCGTCATTATCTTCCCCAAAAGACAGGCTTTACGATCCGAAAACCTTCATCCCACTCACGCGGCGTTGCTGCATCAGGTTTCCCCGGTATTTTAATATTCCCCACTGCTGCCTCCCGTAG
+
33232417.4/'24+-0266:72269/-6.4&&*%'&()(),())(&&$$#&(&.4350-5,.,0.7.(+-./141.'%$%%%%&%(.1/,.//-.58:583+**+'+,+,,,,,,*075-/-,*0802/-+),.086512*--.3539;889.4.+),&%-(-0(*,((+'+)6,(./43334976:84425;4.01.+'()0-+,22)*-../-..1/5<<517428-.+*+67,.932*-1670800/1333444533-54/034)6*'&+&$(005432*%&&)-''(''%).14,..,..-.7<../0..//606:9-%)&&2(1*).-.2)).(0*&%&)(*,(,-),/5351320&'),0.,/(4-224.'0,+,,3732213335/)/3305///2/633547.9231*.-,-+*%)(+,..'*--425%'6455576.88::<84//.15.54./10-0,,0./87:+-.0*(.5+45023-5,0+*&&'(056556//5:/858880122.(((,,/'1-65('+-//41-18;3*&--0;;38;-1/****..-/0'('')12/8701*%'$&-5397;72,45//.9;;.483-4-,,117946160644-.19:8;:;:-.,+/-+.4*)((),/62+61+1,,*.**+5.,*5.-/2.,'#'&&+-14961465/75*+-85669;852)15+533,02,,&$%(*+,21;5..-142*.//.262*(()+,,5:566;68472:'+()*%(()-0&)..5345+/++&(&'+;..715.('(0+0434122664<22)+50,-1%+--1,0(&+)0+38--02352204720.+*,,,,,032+36.0/87..+')))')&11,-.(*-2+*&.,5)$2,.'48&*(*,+:+&)'+./,-)+&**&%%(+/6790-4)$&(.42+/.9;9005.21918//,03389:228,,0.3-3.-5801,90//64((()))'()*+5200493:284.5($')%&(,-1/11860.,//01981:97,/9:+*25--)++72--0252'%)3873:6;8989(,)214-./20:220;02100/.++'-*:0-/))*(+'-++.,8.,2/578/++,,,,.273/92./.-
@7c3bb144-cf39-463b-9a8d-b69757d877da ch=9 read=7841 start_time=2019-12-12T19:45:43Z barcode=BC01 runid=2c9cf7bc05858273f10e7d7ec552fc0bd742dc3e
CTCCTACAGGGAGGCAGTGGGAATATTATTACTGCAATGGGCGCAAGCCTGGTCGCACAGCCATGCCGCGTGATATGAAGAGGCCTTCCGGGTTGTAAAGTACTTTCGGGGAGGAAGGGTAAGGATACCTTTGCTCGTGACGTTACCCGCAGAAAAACACCAGCTAACTCCTTGCCAGCAGCCGCGGTATTGTACAGAGGTGCAAGCGTTAATCGGAATTACTGGGCGTAAAGCGCACGCAGGCGGTTTGTTAAGTCCGGATGTGAAATCCCGGGCTCAACCTGGGAACTGCATCTGATACTTACTGGCAAACTTGAGTCTCGTAAGAGGGTAGAATTCCAGGTGGGTGAAATGCGTAGGAATCTGGAGGAATACCGGTGGCGAAACTGGCCCCTGGACTGACGCTCCAGGTGCAGCGTGGGAGCAAACAGGATTAGATATCCTGTGTAGTCCACGCCGTAAACGTCATCGGCAGGTTGTGCCTTGAGGCGTGGCGCTTCCGGGCTAACGCGTTAAGTCGACCGCCTGGGGTACGGCCGCAAGGTTAAAACTCAAATGAATTGACAGGGGCCCGCACAGAAACTAACGGTGATGGTTTAATTCGATGCAACGCGAAGAACCTTACCTGGTCTTGACATCACGGAAGTTTTCAGAGATGAGAATGTGCCTTCAGGAACCGTAGAACCGTGCGCAGCTGTCGTCAGCTCGTGTTGTGAAATGTTGGGTTAAGTCCCGCAACGAGCGCAGCACTTATCCTTTGTTGCCAGCAGTCCGGCCGGGAACTCCACCGGGGAGACTGCCAGTGATAAACTGGAAGGTGAAGGATGACGTCAAATTCATGGCCCCGCCCGACCAGGGCTACACCCGTGCTACAATGGCGCATACAAAGAGAAGTGACCTCCTTCGCGAAGAGCAAGCGGATCACCAAAATTGCGTCGTAGTCCGGATTGGAGTCTGCAACTCTAAACTCCATGAAGTCGGAATCGCTAATAATCGTGGATCAGAATGCCACGGTAGATACGTTCCCGGGCCTTGTACACACCGCCCGTCACACCATCAGGGTGGAGGCTGCAAAGAAGTAGGTAGCTTAACCTTCGGGAGGGCTTTACCACTTTGTGATTGCCTTGACACAAGGGTGAAGTCATGCTCACCGAGGTAACCCGG
+
)+03./2),/*'&'$''0142+/+&6.(2*(*-'/153/84/.///%/31-%+(&&#%%#$&*,/8722&%%'*''()*%'''/1.20(16028/,5.'(*)).:0.%/)*'/,*++,%&'(%%')*808:1-777')(+/085007+./-,-0(-/++1*''**16101*,+*+1+..,(-1..*,-+0.'*'.+.(*/035965534/5-++$-&'+*+.12<89884:3+*,-,/032453'46<;45:32.-7())3211(*0,)261+42138876:66:201.40/0010/02+(&$'(2296560/20.-/11./00.'(%*)&'()-,--4*,.+,&*&#%%****00/*/-*.15970--(*0--0)('*),)((.)++-)08/((/,-))+-,03/4()*,-,&)$$(+)2/,*/07+*,&,'-/..058977,,&$&(*--(),135250;3.+**-0,,((&),*403,28*532/7312.4/'&&(''),)*,24.,--143,)+,1589571+''&#)$*'548-247+7-91;<965403+)()+-/.0.0,13/-.($'&)&&.)%)$%%('*''%%%),4:.82;0../09:976-+.*'&')('%'*,)367+6*))3334,++-+-.1:<323....*+('*))*5-/9/7.&07373.--*)'%,&.))))($)+,5.2)*,44457756(*$%%),6-.-.+676981..60+,7732+%'&))*'+'*/-124-16.,080/80)1,527(///2/911/+41)%'$''.)(()./,0++**%(),2-+,202/051(&''',-258767.+'*&&&-+,+)*(&((('*+:-447*+((%)(*)+,//022;628000.-,.56)'(%()'(''(.*2+')+&)))(%&+136),*.)..*/3.;7,,6.118844234/-/1-02/)())*+*++())($&)''*8713213/02+3.1-1.,,%&'&*+-073-+*,0-.3-035&0+52))33252666,*+//1*,*)*//.0.29+7.+)-./0039,.%%*)&,*2),/,004/7.&&'()(//.-''&&-(,*+-1.9/)*,''&)+,15-+/0))400.2%($%&$$'&()'-/-**,/./1%(%$$%%($$'*,+/77<.0/
@cb8d74e3-78f9-4e97-8bd6-db14d9ba0b40 ch=435 read=20494 start_time=2019-12-12T19:45:58Z barcode=BC01 runid=2c9cf7bc05858273f10e7d7ec552fc0bd742dc3e
CTCCTACGGGAGGCAGCAGTGGGAATATTGCACAATGGGCGCAAGCCTGATGCTGTATGCCGCGTGTATGAAAGACCTTCGGGTTTGTAAAGTACTTTCAGCGGGGAGGAAGGGTAAAGTTAATGCCTTTGCTCATTGACGTTACCCGCAGAAAGCACCGGCTAACTCCGTGCCAGCCGCGGTAATACGGAAGTGCAAGCGTTAATCAGGAATTACTGGGCGTAAAGCGCACGCGGCGGTTTGTTAAGTCAGATGTGAATCCCGGGCTCAACCTGGAGACTGCATCTGATACTGGCAAACTTGAGTCTCGTAGAGGGTAGAATTCAGAGTGTAGCGGTGAAATGCGTAGAGATCTGGAGGAATACCGGTGGCGAAAGGCGGCCCCTGGACGAAGACTTGACGCTCAGGTGCGAAAGCGTGGGGAGCAAACGGATTAGATACCCTGGTAGTCCACGCGTAAACGATGTCGACTTGGAGGTTGTGCCCTTGAGGCGTGGCTTCCGGAGCTAACGCGCGTTAAGTCGACCGCCTGGGAAGTACAGCCGCAAGAGTTAAAACTCAAATGAATTGACAGGGGCCCGCACAAGCGGTGGAGCGTAATGGTTTTTAATTCGATGCAACGCGAAGAACCTTACCTGGTCTTGACATCCTCGGAAGTTTTCAGAGATGAGAATGTGCCTTCGGGAACCGTGAGACAGGTGCTGCATGGCTGTCGTCAGCTCGTGTTGTGAAATGTTGGGTTAAGTCCGCAACAGGCGCAACCGCCAATAGCATTTGCCAGCGGTCCGGCCGGGAACTCAAAGAGACTGCCAGTGATAAACTGGAGGAAGGTGGGGATGACGTCAAGTCATCATGGCCCTTACGACCAGGGCTACACACGTGCTACAATGGCGCAGAGAAGCGACCTCGCGAGCAGCGGACCTCATAAAGTGCGTCGTAGTCCGGATTGGAGTCTGCAACTCGACTCCATGAAGTCGAATCGCTAGTAATCGTGGATCAGAATGCCCGGTAGACCCGTTCAGGCTTGTACACACCGCCCGTCACACCATGGGGTGGGTTGCAAAAGAAGTGGTAGCTTAACCTTCGGGAGGGCGCTTACCACTTTGTGATTCATGACTGGGAGGTGAAGTCGTAACAAGGTAACCGG
+
%'/74692/,(+./-32002/:8.84.8/+*,.5<65921'0/908;.---,/+-%'*-/:34332403,++*%%,*245(5.51/&.+)'#*&+-:<0,32-07-)-*)',)''&)+*,2474,66-90*-89658.-..,8--8/.0-,/('&'/.6/4/0+,*+0837:97/0/2/30*+.()%,')*'.+//78),-6.7/43'-),)3.34565..*.+-+'+,0//(*)++,53:6-1958178568641+-.,.--,2.011201*)'$)*11811222.,---;33.*(,)()-+++-./2452*%.1*,1&1)171*+$(*-3/212:515;3012,,+)*+/768;2.3/)1/198885563''0+'*1&4/<95(6953+,0*)+&%&')*,45249;:6,3.'(),77;;*,-01<62,4-.3/-16/8;547::78:3,)+*--03;:811.+-/10)&%0*)*)*-(*/07*,,*)..-7613-,0-(3/.--1280//.-+3,4-+-6587/.47587+)('')4&010,/0))%)193:5%1*-/3:3.2-/*)&(',784090..0236784955:212-5.1/0707<40-:5;755651811.0..2,-7-,&')-:36864150/0565735.4/4.-8:62))*++//+*,/+*.+-3/60'8869:::10//09)-3'&''')-.5;997886871221264103-.-150-/2;7;95;562498-/258,)*-+-/*'%%**++''%'&(3.,.75)5,/0414632/:.3--24+:+*%',./9:</11116667231.-1,11184.34-+311335731+.68:8,.+*01*(/)*,45:72/.2263.-')))*,&(+0/.-*)(*%&*%(')*415:795-)**'-(.0:889560/4;90572110$)&')4+&.&-*+-(,-0048-9--.6/677:25401///++4357674351912299;92:--.)'%(%%,.2&'%(**(-12'+))',*00645276188()*+)+(17470,+%'-1/1:47276*$(*&((3()+*1*8*.3.903;.*./,93215/39,/,68-.588996656535940.4,()(''+,,87:85/710916/.
@f6939805-9d50-4e0c-a3e5-67968117f468 ch=278 read=17521 start_time=2019-12-12T19:46:06Z barcode=BC01 runid=2c9cf7bc05858273f10e7d7ec552fc0bd742dc3e
CTCTACGGAGGCAGCAGTGGGGAATATTGCACAATGGAGCAAGGCCTGATGCAGCCATGCCGCGTGTATGAAGAAGGCCGCCTTCCGGGTTGCTTAAAGTACTTTCAGCGGGAGGAAGGGAGATAAAGTTAATACCTTTGCTCATTGACCACCCGCAGAAGAAGCACCGGCTAACTCCGTGCCAGCAGCCGCGGTAAATACGGAAGTGCAAGCGTTAATCGGAATTACTGGGCGTAAAGCGCAGGCGGTTTGTTAAAGTCAGATGTGAAATCCCCGGGCTCAACCTGGGAACTGCATCTGATACTGGCAAGCAGGTCTCGTAGAGGGGGTGAATTCCAGGTGTAGCGGTGAAATGCGTAGAGATCTGGAGGAATACCGTGGCGAAGGCCCCTGGACGAACTTGACGCTCAGGTGCAGCGTGGGAGCAAACAGGATTAGATACCCTGTTAGTCCACGCCGTAAACGATGTCGACTTGGAGGTTGTGCCCGCGGGGCGTGGCTTCCCGAACGCGTTAAGTCGACCGCCTGATGCAGCCGCAAAGTTTAAAACTCAAATGAATTGACGGGGCCCGCACAAGCGGTGGAGCATGGTTTAATTCGATGCAACGCGAAGAACCTTACCTGAATGCTTGATGCCCGGAAGTTTTCCAAGAGAGATAGGAATGTGCTTCCAGGAACCGCTGGGGCGGTGCTGCGCAATCGTGGCTCGTGTTGTGAAATGTTGGGTTAAGTCCCGCAACGAGCGCAACCCTTATCCTTTGTTGCCAGCGGTCCGGCCGGGAACTCAAAGGAGACTGCCAGTGATAAACTGGAGGAAGGTGGGGATGACGTCAAGTCATCACTTGGCCCTCTGACCAGGGCTACCACGTGCTACAAGCGCATACAAAGAGAAGCGACCTCGCGAGAGCAAGCGGACCTCATAAGTGCGTCGTAGTCCGGATTGGAGTCTGCAACTCGACTCCATGAAGTCGGAATCGCGTAATCGTGGATCAGAATGCCACGGTGAATACGTTCCCGGGCCTTGTACACCGCCCGTCACACCATGGGAGTGGGTTGCAAAAAAGAAGTGAGTAGCTTAACCTTCCGGAGGGGCGCTTACCACTTTGTGATTCATAACGGCTGGGTGAAGTGTAGCAGGTAACTTGGG
+
+,+$&((2()/,'*+*/3176*-5/'7*)*,-.:2.*&&(,))+00230)''&%,-1458701116988723+**+0+.%',.)/*09860*'-)/.,))(*2;.-)*(+//*,*(',0'&%'+)-+-*6,8/68/89-,457-7-,+-,*05-,,-(*.'),%(117)60/11//44479:/-.-+,0/((&$'*.,,/033)),)+16768709/8.4,8/101.05;;74/42/)(('*'*,/-427+)/.150.-:(),60/./75-547/)3222:+..+)()((*///00001.../26+-&()')&'+,-069:7,++-+-**(.*3+5/(232-**,-3;9368..+%''((+()/01:902/-/,&1-(.)&/0.-)).-/-.3654215,/-.$/&(),13944,,,.-4'0*&&,8806)58110.+14-.42*+-9212651347;738;932&(*885/)&&1*221081113;/')&*/),77281137,+(',/3246865.221.47230'(%)),*,/3/545',-6).1/',*//::/((,0,3,3/)6-,4.,./137474:9::+//.7000:3614/4,-45683835///--3.33302:64''*$$'$&%&%**(,.)2*,7:10')''&&')),'&*(1-*(%&''/)*241256(&%(*/'*))($*(+/&%&%'',,&++/389445213259../90811250.,4*)(/3/7*'+,/3447;416453+2/)(6:267424388765830)40,05698;-//-0238759.011167<98898/00+109.0680::9:;.-,3.133330*()'**/+'&$$)*/+*0752/),'$&'..00(''&('-.017799+),(*+'*/./5//.20--)).4<3705-+-,--.0'*),0446386817)---12,3''))*+0-(/0042221003/01//2.7253532../.--1:85001+,.32784,0+53..3136-.-,01/+*+('.'(()*/863<701654230251.2)*+&*.-:345984/,&))'''#'''&%%&5*65449)40)*0,,-9/:..:8/0.;8013006+%$'$')-+,)42+)('%(&&*%*%&(',((%$'-3
@f37aa45b-e20f-4d0f-954c-45c9f5b49219 ch=126 read=24179 start_time=2019-12-12T19:46:06Z barcode=BC01 runid=2c9cf7bc05858273f10e7d7ec552fc0bd742dc3e
CTCTACGGAGGCAGCAGTGGGAATATTGCACAATGGGCTGAAGCCTGATCGCAGCCATGCCGCGTGTATGAAGAAGGCCTTCGGGTTGTAAGTACTTTTTCAGCCAGGGAGGAAGGGAGTAAAGTTAATACCTTTGCTCGTGTTACCCGCAGAAGAAAACACCAACTAACTCCGTGCCAGCAGCCGCGGTAACCGGAGGTGCAAGCGTTAATCGGAATTACTGGGCGTAAAGCGCACGCAGGCAGTTTGTTAAGTCAGATGTAGAAATCCCCGGGCTCAACCTGGGAACTGCATCTGATACTGGCAAGCGGAGTCTCGTAGAGGGTAGAATTCCAGGGTAGCCCAGCGGTGAAATGCGTAGAGATCTGGAGGAGGAATACCGGTGGCGAAGGCGGCCCCTGGACGAACTGACGCTCAGGTGCAGAAAGCGTGGGGAGCAAACGGGATTAGATACCCTGGTAGTCCACGCCGTAAACGATGTCGACTTGGAGTTTGTGCCCTTGAGGCGTGGCTTCCGGAGCCTAACGCGTTAAGTCGACCGCCTGGGAGAATACGGCCGCAGGGTTAAAACTCAAATGAATTGACGGGGGCCCGCACAGGCAGAGGTGGAGCATGTAATGGTTTAATTCGATGCAACGCGAAGAACCTTACCTGGTCTTGACATCCACACGGAAGTTTTCAAGGATCGGATGTGCCTTCGGGAACCGTGAGACAGGTGCTGCATGGCTGTCGTCAGCTCGTGTTGTGAAATGTTGGGTTAAGTCCGCAGCAGAGCGCAACCCTTATCGCTGTTGCCAGCGGTCCGGCCGGGAACTCAAAGGAGACTGCCAGTGATAGAAGGAGGAAGGTGGGGATGACGTCAAGTCATCATGGCCCACTTGACAGGGCTACACACGTGCTACAATGGCGCATACAAAGCGACCTCGCGAGCAAGCGGACCTCATAAAGTGCGTCGTAGTCCCGGTTAGGTCTGCAACTCGACTCCATGAAGTCGAATCATGGCAATCGTGGATCAGAATGCCACGGTGAATACGTTCGGGCCTTGTACACCGCCCGTCACACCATGGGAGTGGGTTGCAAAAGAAGTAGAGTAGCTTAACCTTCGGGAGGGCGCTTACCACTTTGTGATTCATGACTGGGGTGAAGTCGTAACAAGGTAACCGGAAGAAGATAAGCGACAGGCAGGGTTAACACAAAGGAACACCGACAACTTTCTTCAGCACCAGCAATACGTAGCGTT
+
0,3(+0-/)-.//11..34;8)6/-/42-+.-93.74)&'++-180.+.%'&%%.+:96:;677622.236.)*()0.831:'765:///,'))),6:65,*,,&&38*(.+)))2*)()-<9*/.1.01309;/-986'&&**+09*+(+)-,'-,-*+.260(--,1+++-.0/3/..+*,8.53/+)-''&-)*+**+83.///1:19172/3///.0.7;794205-))+-(+(,-/3,%+245+004107:444765('/4+)-36.*21//4(.+.+''&,,6600000323556697557'1-+*-.314674*&02*,-,1,2-0.-072,,&(**(,-251/.:1.56760..,,.//83-/*'2,/:5-95))0.6///3*.,)*:75-./:721//,+***+304,.5871)$,'&*1295::+*-/9;99-<82/5../4289,-19722.9/%(,/6547:52112$,--(*,)-'(''/,),+15,*2--0433659/-/*)-1*/4*,7965534;78/40//509::999--'**233143/,/.&.,01,4/)12538-+,)1/7033+)55/+/*')%&$&%%&(%((*,4*/.-4//&&'165:83/-/*()+-9714/1,-1+,..*+)-1<977773:1226070')'+---/-48<;-1&+)*)'&-$()3)261,.&20.70623))*-62050//54400.8/45::87802223444-4*,,.77000:2;95<6+)*3*%)**/,+)+-+4/006+,,+-0%%,*.:1.70.04;95409060<40425:+:+4.**&777980320/.,&&((,*0***+/+4;:016557866/),055;1/10288/$''$'',)-7776520.+,,+06;9919,1..-778685,('&*42131(.)(*(/3..00/,712/1.53/179897354220-*+(++$*(),125/+2351//01978.9-,,4&&,/2%'&%%&.17577966744365781*0+20//56794786',/0.,*'$$&&,40696366565697866*)$+*234;.25:7+&'2))*)%(*-../0401:4943<0+/7240.3--490.280-6579;89710111973-*0,+,72107228*7/2:76491-&'-)423122227&&02..(&.+0,0/.+1(++,,-0:<77*+&(+8723:7*-../9/1.0*'$'(('&)$##
@368098dc-5e13-4eda-9fb1-e769f7e71127 ch=437 read=21211 start_time=2019-12-12T19:46:19Z barcode=BC01 runid=2c9cf7bc05858273f10e7d7ec552fc0bd742dc3e
CTCCTACGGGGAGGCAGCAGTGGGGAATATTGCACAATGGGCGGCCCTGATGCAAAGCCATACCGCGTGTATGAAGAAGGCCTTCGGGTTGTAAAGTACTTTCAGCGGGGAGGAAGGGAGTAAAAGTTAATACCTTTGCTCGTGGCGATTACCACAGAAGAAGCACCAGCTAACTCGTGCCAGCAGCCGCGGTAATGCGGAGGGTGCAAGCGTTAATCGGAATTACTGGGCGTAAAGCGCGCAGGCGTTTGTTAAGTCAGATGTATGAAATCCCGGGCTCAACCTGGGAACTGCATCTGATACTGGCAGCGGAGTCTCGTAGAGGGGTAGAATTCCAGGTGTAGCGGTGGAAATGCGTAGAGATCTGGAGGAATACCGGTGGCGGCAGCCCCCTGGACGAAGACTGACGCTTAGGTGCGGCGTGGGAGCAAACCAAGTTAGATACCCTGGTAGTCCACGCCGTAACGGTAATGTCGACTTGGAGGTTGTGCCCTTGAGGCGTGGCTTCCGGAGCTAACGCGTTAAGTCGACCGCCTGGGGAGTACGGCCGCAAGGTTAAAACTCAAATGAATTGACAGGGCCCACACAAGCGGTGGAGCATGTGGTTTAATTCGATGCAACGCAGAAGAACCTTACCTGGTCTTGAAGCATCCCACAGAACTTTCCGGAGATGGATTGGTGCCTTCGGGAACTGTAGAGACAGGTGCTGCATGGCTGTCGTCAGCTCGTGTTGTGAAATGTTGGGTTAAGTCCGCAGCAGGCGCAGCCCTTATCCTTGTTGCCAGCGGTCGGCCGGGAACTCAAAGGAGACTGCCAGTGATAAACTGGAGAGGTGGGGATGACGTCGAAGTCATCATGGCCCCTTACGACCCAGGGCTACACGTGCTACAATGGCGCATACAAAGAGAAGCGACCTCGCGAGCAAGCGGACCTCATAAAGTGCGTCAGCCGGTTAAGGTCTGCCAGCTCGACTCCCATGAAGTCGGAATCGCTGGTAATCGTGGATCAGAACGCCACGGTGAATACGTTCGGGCCTTGTACACCACCGCCCGTCACCATGGGGAGTAGGTTGCAAAAGAAGTAGGTAGCTTAACCTTCGGGAGGGCGCTGCTTTGTGATTCGCGCGGCTGGGGCGAAGTCGTAACACAAGGTAGTAACCGGAAGATAGAGCGACGAGCAGAAATGAGTTAACACAAAGACACCGACAACGCGGG
+
+*/**/2(68)(.+,/01*14301+*0..07/***---88/*('2,**.26('(.*',0.//37+*(*&*)//20'),),/-5/72996;4234))00.4::202236:,+,,,-*11&*+.8;/-0.1-,-4048,*-38)*+*+*'.%&/2+1**1-$)($%$&).01.-(('-0150;.//104637/5/0-.*-&2**1++).-/.2)-)**)**93/4.-.;9<8434680*.')'*(230(&)&&&*/00.7**-1*+),*-71.4.*.873560419159,2+,///./6////)+&&'''$&&)'*-.45531.&0.6-551212.2()786200103941',(,(1298/+)(+55696.-0,5585:47*'**,()),19861,.760.+)(2,./.-)'%#$,131+/,*+1(11,-.0:,5%'&1*5./3507960.820/16*+,.;:544.*)&+(,.*6782.1/0.-.-1.(.,-7,1,+-.4043*-)*,++1,-/155:2110.:26..5*,/66:;*62/+'&%$%(',+,-37*73;78962488;:2+*)*-/-(%-1-30*%)&&**)(&+*,/,//0/,*.07<;.86;0/00/5775./)(1,,597.5--7;83.42-/'%%')1-:8))0-234+)3-/,7-./03:6-5-2,30-)''+*46774453(((*+2+,.,44:68785:7877.&&*)-.127866<54-))-')164:456530/84*+5$9(074-.-&.2++,**1..2*-878;7695:,7,785.4/*%'&(29*2,/0010/-3),--.35;86884/'',1/.396.0/,.,,-**/*+,47720-4636,(,+,,-34*)0454+()&()23:1.214615235885778*))&*('011697721/0(13;264;53756775<6--99/3(&&',&0*5.+'%--+)(&'$-+.'').04*./-9///305+236/+,(.,.811098:835-.103---,/*22//86590322).-./.4./,-)*''+5*35+*0.)*0/9758*())$1//4),*-3*%)'),.))*,),.-4/454;7.9*(-830*,(%'--++,-*,,+()'$('*//96/'(('(*636/-,+(/3+4/1000436+166.55/,((*&&'&&.00),)%&'')-/1++*,/5+)(+/73/.'2)'$&%#$
@14eb159f-7f4c-4779-afcd-56d7c1cb474e ch=258 read=16483 start_time=2019-12-12T19:46:16Z barcode=BC01 runid=2c9cf7bc05858273f10e7d7ec552fc0bd742dc3e
ATCGGTATGCTTCGTTCAGTTACGTACTGGTGCTGAAGAAGTTTGTCGGTGTCTTTTAGTGTTAACCACCACTTGCCTGTCCTGCCGGTTACCTTGTTACGACTTCACCCCAATCCAGCGGCCACAACTACGACCGCTGCCTCCTTGGATTAGCTCACGGACTTCGGGTATTGCCAACTCTCATGGTGTGACGGGCGGTGTACACCAAGACCGGGAACGTATTCACCGCCGCGACATTCTATTCGCGATTACTAAAGTAACTCCAGCTTCGTAGGCCCGGTTTCAGCCTACATCCAGACTGAGACTGGTTTTAAAGTTTGGCTCCACCTCATTGCATCTCTCTGTACCAGCCATTGTAGCGTGTGTAGCCCACATGGGCATGATGATTTGACGTCATCCCACCTTCCCCTCCTAGTTGGAGCAGTCATGGAGTCCTCAACTTAATGGTATTAACTAATAACGACAAGGGTTGCGCTCGTTGCGGGACTTAATAACTTTATCTCGACACGAGCTGACGACAACCATGTGCACCACCTACCTGTATCTCATATAGCCTCTCTCCATCTCTGGGCAGCACATGAGTATGTCAAGACCTGGTAAGGTTCTTCGCGTTGCTTCAGATTAAACCACATGCTCCACCGCTTGTGCGAATTTACGTCGAATTCCTTTGAGTTTCATTCTTGCGAACGTACTCAGGTACTTATTGCGTTAACTGCAGCTGAACTTTGACATCAACCGCCAGGTACTCATCGTTTGCGGCGGCGTGGACTACTAGGGTATCTAATCTCTTGCTCCACGCTTTCGGGACTGAGCGTCAGTTGCAGGCCAGATCGTCGCCTTCATGTTCCTCCATATATCTACGCATTTCCACCTACACATGGAATTCCGATCCTCTCCTGCACTCCTGGCTGCCTGGTTTCTATGGCTTTACTGAGTTAAGCTTCCAGGCTTTCACCACAGACCTTGCTGCCGCCGCCTCCTCTTTACGCCTTAATAATTCCGGATAACGCTTGCCGCCGCCTACGTATTACCGCGGCTGCTGGCACGTAGTTAGCCGTGGCTTTCTAATAAAGTTACCGTCACTCGGCTACCACCACCATTTCCTGTAGCCGCCGTTCTTCCTTTATAACAGAGTTTACAGTCAAAGAAACCTTCTTCCTTCACGCGGCGTTGCTCGGTCAGGGGTTCCCCACTGCCAAAAATTTCTGCTGCTTACTCCACGTAG
+
"#&.(//426152'*.,'+.4/1(+&&(/630/%()*&**)/4,*+0'2,.10086**%**-,*&,-&)'#&&&-1848/2))#+2).-()002+/'+)-0./0;07/751,3.8'$&%''*,%%&$&($&,&89'22-/-),%&&++%.'*'**.017:467;831,,,-6/.7+('(*+1&+,-1..+-/.985-/2((%%$(%6,0064,982821896;2'''%++0357:8:<52'195.,,+3,/0-3+&%'+-+*9,+,55:5130+,-/.*,-7+,)*.)%%&$),*(&83.*+-*-1819;:06:4+/9*2-881.-/3()&&),.05----+979860.)0%#()'))*,*.+-+('*+-,%**,+3*(())*--097*)')-34872/3*.4075/..(5.'&)1+.)*,+-**+'))3))+.424+/**../.1./'*(-()*&$&(2+1050/)++*.*+997:62810-9583812)'%&%'(*)-)((()*/3,)2.33+2/..1,50,2'0'+-690220**'%&()--*+,101+''&(*2248::9606+,0--'$&$%%(')+***%(*&,(+5-,'00.'4.89840.,-124%.07/($)+,-646/---++-+18-.6+-.2-016*$$&%%#&&)0+1-6.9()-++025<;626:23813)&./'''&$$$$$*'&(**3523,0*.),-7//%..4-4./1,*,71..-,)&',*&))(+//0275+55,%/.21,($$('8)/++-+(),'+)..%)+,*'(.*()(,)$'&&(*(,*:96440+--..62-:-+,*0-).*-+,,*-945/0*)$(&(0.5368799:9988574643;72(&+(%&'%'&'(/++/*/)&'*77*0125230./.2'(&22..-+),/1;9*-/0/52-2.,,-.''.(*'&'.28'(56/16+*...*.-,14/)--/678617'%)-,16,-/4+)++/,)),,-)+04-306082/.,)-(&)'%,('/,,-/...7)*++(.22025507,+$**0/1/:..-6.302***)'(-/232)%*(/2:67-*)+*6-,)(+,%'''+1+3;51235-.+4-+,3.0954523+6/*)-,-+*.**6/+,/%30&()%'*).46:88<:77;-)+(((+(,,-().0/;12,-9:778.97/'-+.7.4;:1'244..,11/+&''+-2-%&(*),
@a8378a59-4112-4958-ab43-0769d5cec6c3 ch=146 read=17684 start_time=2019-12-12T19:46:16Z barcode=BC01 runid=2c9cf7bc05858273f10e7d7ec552fc0bd742dc3e
CCGGTTGCTTGTTGACTTCACCCCAATCATCAATCCACCTTAGACAGCTCCTTCGCGCGGTTAGTACCGGCTTCGGGTGTTATCAACTCTCGTGGTGTGACGGGCGGGTATTATTACCAAAGGCCGAGAACCCAGTAATTCCTGCGTGCGTACGGTGCGATTACTAGCGATTCCAACTTCATGATCGAGTTGCAGACTGAAATCCGAATGGTTTTATGGGTTTTGCTTCACCTCGCGGCTTCGCTTCCCTCTGCACCATCCATTTGTAGCACGTGTAGCCCAGGTCATAAGGGGCATGATGGTTGGCGTCATCCCCGCCTTCCTCAACTTGTCACTGGCAGTCTCGCTAGAGTCCTGGCAATGATGGTAACTAGTAAGGGTTGCGCTCGTTGCGGGACAACCAACATCTCACGACACAGGCGGCGACGCACCTGTATCTCATATGCTATCTCTCCATCTCTGGAGCCTTTGTAAGGTATGTCAAGAGATACAGTAAGATTTCTTCGCGTTGCTTCGAATTAAACCACATGCTCCACCGCTTGTGCGGGCCCAAATCAATTCCTTTGAGTTTCATTCTTGCAGACGTACTACTCAGGCGAATTACTTATTGCGTTAACTGCAGCACTGAACTTTGACGTAACGCGAAGCGCTCATCGTTTACGGCGTGGACTACTAGAATTATCTAATCCTATTGCTCCCCGCTTTCCGGGACTGGCTGAGCGTCAGTTGCAGGCCAGATCGTCGCCTTCGCCACTGTTCCTCCATATATGTCTACGCATTTCACCGCTACACGCCCAAGTCCTCTCCTGCTGCTCTAGCTGCCCTGGTTTCTATGGCTTACTGGTTAAGCTTCAGGCTTTCACCACAGACCCTTGCTGCCGCCTGCTCCTCTTTACGCCCAATAATTCGGATAACGCTTGCCACCTACGTATTACCGCGGCTGCTGGCACGTAGTTAGCCGTGGCTCAATAAAGTACCGTCAACAAGCTGCCATTTCCTGTAGCCGCCGTTCTAATCCTTTATAGCGAAGTTTACAATCCGAAACCTTCTTCCTTCACGCGGCGTTGCTCGGTCAGGGTTTCCCCATTGAAAATTCCTACTGCTGCCTCCCGTAGAG
+
31,),(%&+'&,)((3.9.+/++(.//4::8::4:5,//13114613456789/(**-,207(('')2,1+))-&2(1(,601128332.135558666885;85-,$)%*(%+%&)0.4(3+-*(%+%$)&%%))--10/.-*+($&&&*(.*++*+.)/./10357871+,)*-**0(&&&'.4)*,31./497330153./0*')')04;<1-/.:328:0+,05401621)(*-)-2.*,0.0:3+0((),30::9:396*(,+///0010+))+.,+/:6668470383,.,+,./%34'*,),./-299--:;;<;:53).),/-//37430-.13535441.''()1+%($%%)(**0/**/2--,./2.-15,:010669/2.,*.32311)4*+*4-,+)*.010112$'$$&&-'$%%%,-8/6788758/20-%%)1/0..-7878895793-.281:8+..,+(*-4033,+'''')()(**-('*,9723:655409012;732,6+6;::61004.0007254-000/225,6441.,/323197:/')/**'./993.8:73:03(.,823041/#$%(+-2+4-3,,+4+,33./,3.7.666:4230244172264/./---10/1$'&&'&+)1'()*,:4.,....785/./-25-+&'.+*.0.08041.&-.(-0045,')/3,0'3992.(,).0+'())56-10;45366171/05503469050/.36/2..)/*:68856550.&*)''*+3.6833),0),/)++.**)(*'**-2.//27733%$&'(%%&)*+*6,+195:9+++++7./,)(%+-.0-,),13.&/-*+.-+-/6,./0387*'(&&%&)/(,3++--692-4-%$0/-/,--..1436.;470$+%&'%%((&+.1-1+3*..,46/./0/036-7)'$**22/9..-55/++&**1093570-./;9762&$&)(&(1024.5<87633//.8/46726:+)&$(-/,5-+,/00+*0*,81+/2:94('.2.177.-3-.+),*'**/)+),-10/39/4-/-2815;(4:88*0,*(-01+015*+1:666547213//300'%
@b8206e4a-8c7b-46e7-94d2-ef510c979e44 ch=307 read=21233 start_time=2019-12-12T19:46:23Z barcode=BC01 runid=2c9cf7bc05858273f10e7d7ec552fc0bd742dc3e
CCGTTACCTTGTTACGGCTTCACTGATCATGAATCACAAGTGGTAAGCGCCCTCCCGAAGGTTAAGCTACTACTTCTTTTGCCCACTCCCATGGTGTGACGGGCGGTGTGTACAAGGCCCGGGAACGTATTCACCGTGGCATTCTGATCCACGATTACTGGCGGCGATTCCGACTTCGTAGGTCGAGTTGCAGACTCCAATCGGACTACGACGCACTTTATAGAGGTCCTTGCTCTCGCGAGAGTCGCTTCTCTTTACAGCATGCGCCATTTGTAGCACGTGTGTAGCCTGGTCGTGGGCCATGATGACTTGACGTCATCCACCTTCCTCCAGTTTATCACTGGCAGTCTCCCTTTGAGTTCCCGGCCGGACCGCTGGCAACAAAGGATAAGGGTTGCCCTTTCGTTGCGGGACTTAACCCAGCATTTCACAACACAGCGGAGCTGACGGCAGCCATGTGCAGCACCTGTCTCACGGTTCCCGAAGGCACATTCTCATCTCTGAAAACTGCGTGGATGTCAAGACCAGGTATTAAGGTTCTTCGCGTTGCATCAGATTAAACCATGCTCCACCGCTTGTGCAGGCCCCGTCAATTCATTTGAGTTTAACCTTGCGGCCGTACTCCCCAGGCGGGCTTAACGCGTTAAGCTCCGGAAACCACGCCTCAGGGCACAACCTCAAGTCGACATCGTTTACAGCGTAGACTACCAGGGTATCTAATCCTGTTGCTCCCCACGCTTTCGCACCTGAGCGTCAGTCTTCGTCAGAGGGGGGCCGCCCAACTACATACCGAGTATTCCTCCAGATCTCTACGCATTTCACCCGCTTCACCTGGAATTCACCACCCCTCCTACGAGAGACTCCAAAGCTTGCCGAGTAATCGGATACGGTTCCAGAGTTGGGCCCGGGGATTTCATCTGACTTAACAAACCGCCTGCGTGCGCTTCGCCCAGTAATTCCGATTAACGCTGCACCCTCCGTATTACCGCGGCTGCTGGCGCAGTTAGCCGAGATGCTTCTTCTGCGGGTAACGTCAATGAGCAAAAGTAATTAACTTTACTCCTTCCTCCCCGCTGAAGTGCTTTACAGCCCGAAGGCCTTCTTCATACACGCGGCATGGCTGCATCGGGCTTGCGCCCATTGTGCAATATTCCCCACTGCTGCTCCCGTAG
+
,&&$%',,/-)11-/./,.++*-%%'-7-1..812+.00*-3:86/-0/47*'40)'+6+0/233/6602**+072143&&'*)(,*49(+888666567667-.-(++-,,2784913.)30/9009897459712.7-.1:0166558./../9/0//+*)*'-06986+*-+.)&'((2021376;25,+0/.-':+.7,526:877+5,/)+.69/.'%%*,+/((1,./042%$*)*%'*++015396080$()),*//0/77328-*+)/.*,..4531///6(*874*1'/56;,6....,1174458::;:96/00/958231/04<8134267/6.(-03/:7)0941/37:1-,*/-+0.1/,0113955088:)71997+++()6,**'%))..1511*:83//5/,/-(,&045;1//0,70//+,)%&$-545660/(%'2*/.,)'()+,,35387644.-00/01:1-/52.-,,))3&*.4455300-85+(%%'-.;9::6673/*)03),*(''',,(0-<87;878060.0889'$*6,7<8692*+,,8;786-+)),..3-//5;6*&*+,31;3158+-528:/-.7060/.1152,7////9;3,183--&(+*1/,+++0)*''(,111+./)195778;92)/940.*/-3-450/-01446599139/%)(**)6(254738767640003326/222/95)-13:8.-/+.-981-2)04(%$*-+')-7311903-5%&$.,.77-84,.+&%$$&#%)++66-'++,187716,/),,--+*+//77:<53*/-*&))+%'*(+'-,)/--$%&$.//+)-)()4,+,,..005'2++'*+2*,0&%%'*('&'.44*4*)'+*)'($&.3()04-().1+)47*+(%%(&*&'%5).*+(,2+,.()')%(('*+(*(*4*'++.6.-..(/071-,))$$&&.431282748-13-+3.;00/7834-%'%+(0.-06&%()+)-2;2;<:87759/-590/11/9222:4289/(,)+..1/).+)$1139+;:6/53*-033/-1&+&(*./,++$5/)(+1,3,3)2,1:87766.414,61)-(('&)+,/1&76205+02093)-.-.0,2-'&'+(130-033441102:(+1--
@1b94ada8-52d3-43f9-ad38-e014e26a488c ch=19 read=14439 start_time=2019-12-12T19:46:37Z barcode=BC01 runid=2c9cf7bc05858273f10e7d7ec552fc0bd742dc3e
CCGGTTACCTTGTTACGGCTTCACCCCAGTCATGGATACAAAGTGGTAAGCGCCCTCCCGAAGGTTAAGCTACCTTCTTTGCGGCTACTCCCATGGTGTGACGGGCGGTGTGTCTTACAAGGCCGAACGTATTCACCGTGGCATTCCTGATCCACGATTTACTAGCGATTCCGACTATGGAGTCAGGTTGCAGACTCAATCCGGACTACGACGCGCTTTATAGGGGTCCGCTTGCTCTCGCGAGGTCGCTTCTCTTTGTATGCGCCATTTAGCACGTGTAGCCCTGGTCGTAAGAGGGCCATGATGACTTGACGTCATCCCACCTTCCTCAGTTTATCGCAGTCTCCTTTAAGGTTCAGCCGGACCGCTGGCAGCAAAGGATGGGGTTGCGCTCGTTGCGGGACTTAACCCAACATTTCACAACAGCACGAGCTGACGGCAGCCATGCAGCACCTGTCTCACGGTTCCCGAAGGCATTTCTCATCTCACCAGAAACTTCCGTGGATCAAGACCAGGTAAGGTTCTTCGCGTTGCATCGAATTAAACCACATGCTCCACCGCTTGTGCGGGCCCATCAATTCATTTGAGTTTTAACCTTGCGGCCGTACTCCCCAGGCGGTCGACTTAACGCGTTAGCTCCGGAAACCACGCCTCAGGGCACAACCTCAAAGTCATCGTTTACGGCGTGGACTACCAGGGTATCTAATCTGTTTGCTCCCCACGCTTTCGCACCTGAGCGTCAGTCTTCGTCCAGGGGCCGCCTTCGCCACCGGTATTCCTCCAGATCTCTACGCATTTCACCGCTACACCTGGGTCTACCCCCTCTACGAGACTCAAACTTGCCGAGTATCAGATGCAGTTCAGGTTGGGCCGGGGATTTCACATCTGACAACAAACCGCCTGCGTGCTTTTACGCCCAGTAATTCCGATTAACGCTTGCACCCATACACGGCAGCTACCGCGGCTGCTGGCTGGAGTTAGCCGGTGCTTCTTCTGCGGGTAACGTCAATGAGCAAAGGTATTAACTTTGCTCCTTCCTCCCCTTCGAAGAAATGCTACAGCCGAAGGCCTTCTTCATACGCGGCGCTGGCTGCATCAGGCTTGCGCCCGACGGTACCAATATTCCCCACTGCTGCCTCCCGTAGGAG
+
55671;0084:./7)..1/41/+166.,-/435/71104693/-02,50),2597-23+*,0*+/*5/%00(,'&,)05-%%'$($%(*1:3)*/,*12133/97615./-)+',(%&')0,15&&.*&0(.+-,5:364843547(),:681*,+$-3+*.1245758;760**)&&(.'(*,%/-05)&%+%+))(4+9*4,;;66676730+*+(*).(+)-)/140*2)''*)+-,-*%+)+,$&)-//25;734/..-08;829&&()'-,-/.../70)*++,.2/)))*.--/)))++-,+/,,,112451674+487:1**+(-.:--(,*-),1557,.3'%',)911$+//-1/-,*+)/+,,,53:-+6+70'5,1/02.15:747/-/73.*)+/)1.),/1/62+(()*,&(&,,3273216%20(2/./2-,-523445<9653+*))+:54.,()+0,/,&'*(,544/.)+)-)+(/0/0170.165:1/&*,+,2;07440-012<9:;5230/9///74(++.+1:143(*+1.22.3,.2//6///9988336/.15*1,3.,/6/-+,7:9+.,*((,-04277,4./044<2*,;:5:6/-++-2/--)+*.-0-/,3)*)))&%((**.75/)-84../0:5845-9-,1879:1:61)*,1/1669465.5401*'-*/05433.))286*-./:;6.2.16;856648:5689;89;89977;2-../+/5:/373596:6578.0;5(7+-:23/3--+///3).468976;:405855623.421/0,2/)+,7780++(&)(*3455:*3.**(*26'%&++025///./436.,&*)+((+574.72,)253.+--/1('($)70:;836*.0-.121,,'/1--0/35.(()(,,4.0-)15153+)(%((*,/(&'%&&'&()%&'*2363110/00.2,.&#%-#&291004*5.'*2/:9<65562:75374354'*-..788:,-/,-02.0-,6.&++11(010+43,'(,',-/*++*,**+'()%..**-..397<77<75.*-&*&&%$&))61535133'35112&0.49+'&%''))3-0/0./34674/1,*+&'/2.25+-208*,+
@c6431abf-867d-479a-b935-6496a8275760 ch=226 read=21037 start_time=2019-12-12T19:46:35Z barcode=BC01 runid=2c9cf7bc05858273f10e7d7ec552fc0bd742dc3e
CCAGTTACCTTGTTACGACTTCACCCCAGTAGCTGACCCTACCTTCGGCCGCTGCTTGCGGTTAGCTCACGGACTTCAGGTATTACCAACTCTCATGGTGTGACGGGCGGTGTGTATAGACCAGGAACGTATTCACCGCGACATTTCTGATTCGCGATTACTAGTAACTCCAGCTTCATGTAGGCGAGTTTCAGCCTGGTAGACGAGACTGGTTTTAAAAAGTTTGGCTCCACCTCACGCGATTGTGCATCTCTCTGTACCAGCCATTTGTAGCACGTGTAGCCCTACACATAAGAGGGGCATGATAGTTGACGTCATCCCACCTTCCTCTGGTTAACCCAGGCAGTCTCGCTAAGTCTCGACTTAATGGTAGTAACTAACGACAAGGGTTGCGCTCGTTGCGGATAACCAACATCTCACGACACGAGCTGACGACAACCATGCACCTGTCACCTTGTCCCCGAAGAGTTTCCTCGATTAAGAGTAATGCAAGGGATGTCAGAATTGGTAAGGTTCTTCGCGTTGCTTCAGATTAAACCACATGCTCCGCTACTTGTGCGGGTCCCCGTCAATTCCTTTGAGTTTTAATCTTGCGACCGTACTCCCCAGGCGGAATACTTAATGCGTTAGCGGCGGCACGAGTGTGTGAAACCCCCACACCCTGAGTATTCATCGTTTACGGCGTGGACCAGGGGTATCTAGTCTGTTGCTCCACGCTTTCGAGCCTCAGCGTCAGTTACAGTCAGAGAGTCGCCTTCGCCACTGGTGTTCTTCTAATCTCTGCGCATTTCACCGCTACACTGGGAATTCCGCTCCTCTCCTGCACTCTAGATAACCGGTTTTGAATGCAGCACCCAAGTTGACCCAGGTATTTCATCAGCAATCGTCACGCCTACGCTCCTTTGCGCCCGGTAAATCCGGATGCCTTTCATACCCTACATTATTACCGCGGCTGCTGGCGTAGTTAGCCGTGGCTTCCTCCTTAGATTTGCCGTCATTATCTTCCCCAAAGACAGAGCTTTACGATCCAAAACCTTCATCACTCACGCGGCGTTGCTGCATCAGGGTTTCCCCATTGTGCAATATTCCCCACTGCTGCCTCCCGTAGGG
+
8/*+..')*)-&-3%(*,01;8.834+2'.(***,,.4('*8:986,/-.+/10//0-/*,.10/441//1735576'/-,,/5)0))#&#'$))766223445397.0/-)*)('*('//35:2410.657;:69;-/64601;,-3747/+**.0340.0*.-/3/.1...4497254433/)++.0:6.-)-*%$$%%(+601247:302;9-089.*)/93030408./4//(+&*)'1(%/*+.76754*526482,*..)'4-&'(&('+//0.-*1.+)*+++.142+*/,73,-/,*)%'0.*,1013.*12()2/4:200233618/3/4*'1685554+./2334--2*-2+.,1.71560-.-140059577764)-0/903244749<().0+%))''/-11//0,'())*&*)*/024'34)7608;5.(+&*3057514607/0299-&'&)$&'72*545465721)**,&'-*.02.66/8656.&'#*%%')&'')0768<:6601-)+213,*--+-2,4:321367673&+.%&()*-'-&*'-()+*+/;3:5;62/851161<<00943/8///999+5,.,3:9,13997949-(((&,+//3233.-.)4/+/-,.-&')**(***46,567*(+026*+%&'*./;8522029813,7///78.+-*.79+-.320)%.1+-0903435+--,,20./132544+210/5(1:3130879)++*+(/046:5;6779'1+.-.-0:8493--700-,&&&)*02<.++6.-.31413/&'(*(5,61$)*-812277665&%&&%&'//,318.4378(**.6472121073/2)1)%&0/*$.20//961#($&&'*,,,+0/).*/63.0...46+71+***0)&()081+9-7-96-00*/50/.-,4'%&)&(()2303;574;440/-0++(*'-)+&(4.7827--5.-.1+1,%+'.+**.4798.50.,+21-,,'24/-0/5322/89/.1001/++/2,+;9<668/(*+-,0-+0---7:43.,+-06--/*,90069/+-623486963787;9.+21..*+-3/19.-3/41*
@30b023c7-9bd0-449a-80ec-e4c045179615 ch=218 read=16377 start_time=2019-12-12T19:46:34Z barcode=BC01 runid=2c9cf7bc05858273f10e7d7ec552fc0bd742dc3e
CTCCTACAGGAGGCAGCAGTGGGAATATTGCACAATGGGCGCAAGCCTGATGCAACCAATACCGCGTGTGAAGGCCTTCAGGTTGTAAAGTACTTTCAGCGGGAGGAAGGGTAGAAGTTATACCTTTATGTCGGCGTTACCCGCAAACACCAGCTAACTCCGTGCCAGCAGCCGCGGTAATACGGAGGGTGCAAGCGTTAATCAGAATTACTGGGCGTAAAGAAAGCGCACGCAGGCAGTTTGTTAAGTCAGATGTAGTCCCGGGCTCCAGCCTGGGAACTGCATCTGATACTGGCAAGCGGAGTCTCTCGTAGAGGGTAGAATTCCAGGTGTAGCGGTGAAATGCGTAGAGATCTGGAGGAATACCGGTGGCGAAGAGCGGCCCCTGGACGAAGACTGACGCTCAGGTGCAGCGTATGAGAACAAACAGGATTAATCACCCTGGTAGTCCGCCGTAAACGATGTCGACGGAGGTTGTGCCTTGAGGCGTGGCTTCAGACTAACGCGTTAAAGTCGACCGCCTGGGAAATACGGCCGCAAGGTTAAAAACTCAAATGAATTGACGGGGGGCCCGCACAAGCGGTGGAGCATGTGGTTTTAATTGGTACAACGCGAAGAACCTTACCTGGTCTTGACATCCACGGAAGTTTTCAGAGATGAGAATGTGCCTTCGGAACCGTGGGACAGGTGCTGCGTAACATCGTCAGCTCGTGTTGTGTGAAATGTTGGGTTAAGTCCCGCAACGAGCGCCAACCCTTATCCTTTGTTGCCAGCGGTCCGGCCGGGAACTCGAGGAGACTGCCAGTGATAAACTGGAAGGTGGGGATGACGTCAAGTCATCACCAGCCCGCCGACCAGGGCTACACGATGCTACAATGGCGCATACAAAGAGAAACGACCTCGCGAGAGCAAGCGGACCTCATAAAGTGCGTCGTAGTCCCGGATTGGGTGCTCGACTCCCGCCGAAGTCGGAATCGCTAGTAATCGTGGATCAGAATGCCACGGTAGACCGTTCCAGGCCTTATACACACCGCCCGTCACACCATGGGAGTGGGTTGCAAAAGAAGTAGGTAAGCTTAACCTTCGGGAGGACGCTTACCACTTTGTGATTCATGACTGGGGTGAAGTCGTAATAAGGTAACCGG
+
0202-+0-3,'-62278-/.+6-*-.)/+))&(*0/2951,'+)%)623331,.(-((++&1:36687,*,))0.43;8(724-%+.2500132::.,//4:7*&(*),-&%'%()'*(,*).1383,/+-++)-)3-+.2+*,2--))4-**+)2-,,65)-)/2001.-.2(,'++3+*+/121,-&))32302*0(-,-.&.,-./.119;8;90;5,&)'''*+-&-)/2395.358/-0927-392+**())$(,/.'%%%&,()&/4.-*++++-../0486674626214-'*(('(*.-,,,.29*(*-**'.)2+/0++8;97/...467--7+*-366421-,012:401.--,/1+1**350---)(++./1<5+-9;::,2.*+145531000-16222--/)-%%&()*-/6:/9+87&0&*'+$$221./733..-,)/278:;;,+*+'*+-.626-,-.6+*)*$&(&%)3,8740+(*&%)&*-.30//,/548*.20003792:102,+-,+.2/705088:)9-;.99944583:;3216160013'.31,3930./1..--.0//2'+,)**)+-2;<+2*)*$')&(.19664472494:4;56:64366876656885..-++*(4.+,0,,,,,5.,)*..-6.067:6,6*8593/%./10)0/-.2110-/*-.+36783*,,*3*.',3(+),+,74-..9,,)+7/72607-,/478)'2-'.+639</4/-,40153/141294453974,*(-.0::37667,,('&**789::/420/2./2.75/.(,20*142/*(&,,*+72.247//&'$$(,/*&)+(*,8'2243+*+$&)',,3(,/1878930/----58+((&(+&(224745//1.,)+-0:09-(&)&',+25<9./555557:982;.(*-(2+52-(&'&)/13585((-*%))(*2*8083-,,*'1625232712//031/4/,,)'+,52*++&(+,-6+(.:9),*%(+-()&3*1094/1201/28352/-**+42,.:23497*'++*+/,/*+''&((3)10086)93*.-%,+-.+,7;.439402579;62732443460,1/71232412),/((*+322/5
@3fd5977d-ac9b-44e6-89c7-74aa95b35580 ch=36 read=18167 start_time=2019-12-12T19:46:51Z barcode=BC01 runid=2c9cf7bc05858273f10e7d7ec552fc0bd742dc3e
TGGTATTGCGCTGGATTTCAGTTACGTATTGCTGGGTGTTGAAACCCCACGCCTAGTATTCATCGTTTACGGCGTGGACTACCAGGGTATCTAATCCTGTTTGCTTACGCTTTCGAGCCTCAGCACGTCAGTTACAGTCCAGAGAGTCGCCCTTCGCCACTGGTGTTCTTCCTAATCTCTACGCATTTCACCGCTACACTAGGAATTCCACTCTCACTCTCCCTGCACTCCTAGATAACCAGTTTGGAATGCAGCACCCAAGTTGAGCCCGAATTTTCACATCCCTTAATCATCCGCCTACGCTCCTTTACGCCCGGAAGTAAAGTCCGGATAACGCTCGCCACCTGCACATTATTACCGCGGCTGCTGGCACGTGGTCAGCCGTGGCTTCCTCCTTAGGTACCGTCATTATCTTCCCCAAAGACAGGCTTTACGATCCGAAAACCTTCATCACTCACGCGGCGTTGCTGCATCAAGGTTTCCCCATTGTGCAATATTCCCCACTTAACGCACTCCCGTAGGAG
+
$+*,),(()-.4//(43*.',./..7751://.&011046/*3'*5:2),)-2.&()+/;7355/30()/.577:::676464.0-(,*./1788<:.1090)(&&')%'.59131(20(.0%.*--/01705--,/03**'-)$&)+898*6;979;88788,./97493//1745761-23556<;358<332+1.2126/..0.02%()+76&(*/,.4(+88././-+&%().*3.0-.5<597;963//.-.53,3*1.(*211((')-))(***++40+)0023436;;*-5*))(',.0.90-3*52'('''$&-44.-.0-3166::8388899(.3+'('((+751;2397454225772-*(*++()+%)'/2-6-8,-841((%&&&/./09:6:8208../64676*25,,-,++5469+*)-.-.*),(.2*0-<7123,041+.,..41/3<.1633334,//2.4,-482*00),(-)/,/8929;3+**)/--+-&-+31()++3)-&
@ec869187-ef94-4803-b7a7-f2e72c7d2dcc ch=99 read=22577 start_time=2019-12-12T19:46:56Z barcode=BC01 runid=2c9cf7bc05858273f10e7d7ec552fc0bd742dc3e
CTCCTGGGAGGCAGCAGTGGGGAATATTGCACAATGGGCGCAAGCCTGATGCAACCATGCCGCGTGTATGAAGAAGGCCTTCGGGTTCTGTAAAGTACTTTCAGCGGGGAGGAGTAAAGTTAATACAGCTTTGCTCATTGACGTTACCCGCAGAAGAAGCACCAGCTAACCCGTGCCAGCAGCGCGTAATACGGAATTTGCAAGCGTTAATCGGAATTACTGGGCGTAAAGAAAGCGCACGCAGGCGGTTCATTCCGTCAGATGTGAAATCCCCGGGCTCAACCTGGGGTGCATCTGATACTGGCAAACTGAGTCGTGGGGGTAAATTCCAGGTAGCGGTGAAATGCGTACGGTCTGGAGGAATACCGGTGAAGCGAAGGCGGCCCCTGGACGAGAAAGACTGACGCTCAGGTGCGAAAGCGTGGGGAGCAAACAGAGTTAGATACCTGGTAGTCCACGCCGTAAACGATGTCGACTTGGAGGTTGCCCATGAGGCGTGGCTTCGGAATAACGCGTTAAGTCGACCGCCTGGGAATTACGGCGCAAGGTTAAAACTCAAATGAATTGACGGGGGCCCGCACAAGCGGTGGAGCATGTGGTTTAATTCGATGCAACGCGAAGAACCTTACCTGTCTTGACATCACGGGAGGTTTTCAGAGATGAGAATGTGCCTTCGGGAACCGTGAGACAAGGTGCTTTGCATGGCTGTCGTCAGCTCGTCGTGAAATGTTGGTTAAGTCCGCGGCAGGCGCGAAGCCGCATATTGCCAGCGGTCCGGCCGGGAACTCGAGAGCTGCCAGTGATAAACTGGAGGAAAGGTGGGGATGACGTCAGAGTCATGGCCCGCCCACGACCAGGGCTACACATTATACAATGGCGCATACAAGAAGCGACCTCGCGAGAGCAAGCGGACCTCATAAAGTGCGTCGTAGTCCGGATTGGAGTCTACGCTCGACTCCACGCGAAGTCGAATCGCTAGTAATCGTGGATCAAAGTGCCACGGTGAATGCGTTCCCGGGCCCTTGTACACACCGCCCGTCACACCATGGGAGTGGGTTGCAAGAAGTAGGTAACCTAACCTTCGGGAGGCGCTTACCACTTTGTGATTCCTTGACTGGGGTGAAGTCGCTTAACAAGGTAACCGG
+
115'&(,.),-)1,987:-4.%-)*-60.,+..73381/,.2:(38453421-(.501/442201...026-(+*)/05546'6624&(&(.83-00/1:73065368*%)(&&'/6/*4/4/1./*')+0+,466125123,9,)26/*-((2+&-,')249'65+.(-*((--.,,,,%//**&**6012-)*%'//'./204227/5,,&,*'0+-.17//22416+&),-)(*-*.,2*0)''+/)(&*'$#$')./2,-%')3-.06:2+0/24:89897530%'&))00../125829118+(%(#%$$%-&)*2)).'1'2)-(1+*%+*.50.99-+)*,)('&&((15:/14086-68322-#%'&'(''+),,394.+.335,,&)+)(+-..259998(.5../.-23++-2*14.')//:86/*&(*0--65*79.-*1&()-.-1259579;17,)*%).5501/3,*.),))(-,$(()0707516...0)1-2/-)+)*)-152-,3./36254-14*,,,0-/.5547,'-,014<;5243-./*()+2.86947;;,.6**222/--00,7-+,',1755695;96:3920,/-36.2(+''-)*--336+6*()**374668-4()&'*'.11;:520.,-,36-,2-,,0-/5442.:9378867)&&'++-00./-12-(*%)'.-103899;22442)($%'/163045:0/)6++()-,()%$)%('(%&$*(&+&$&$'#&()030-0/974737371;:4;547.**$)(,.01-562223;8001/-2,,2),)0046+.0344433(&$&)(')&%&*'&,-*$'&(18),47+'(*%'$)(*&*+0/*0,--7-.+-,-$'(&*326:8//-+(((&)55345;85965*)270*/-0026*1-+12.+.,4.**&()**(.*/11111153')''')+((-)%-,.,./).,1.--7898976'*&$++2,++.10.,40&00/6-8-,00/1'*+()**)*+/71794+.-*-,08/4-21,-..5'.*%)++$)-(+)1++,'+%$''+)).+&/,*//-)((().1,/5;0/234565$#$%'//-33-++-*)*+$%'%+&$+2)6.:;;;;:
@1468375d-d55f-4678-b046-eab0e02a47c5 ch=208 read=19359 start_time=2019-12-12T19:46:54Z barcode=BC01 runid=2c9cf7bc05858273f10e7d7ec552fc0bd742dc3e
CTACGGGAGGCAGCAGTGGGGAATATTGCACAATGGGCGCAAAGCCTGATGCAGCCATGCCGGGACGAAGAAGGCCTTCGGGTTGTAAAGTACTTTCAGCGGGAGGAAGGGAGTAAAGAAGTTAATACCTTTGCTCATTGACGTTTCCTGCAAGCACCGGCTAACTCCGTGCCAGCAGCGCGGTAATACGGAGGGTGCAAGCGTTAATCAGATTACTGGGCGTAAAGCGCACCAGGCGGTTTGTTAAGTCAGATGTGAGAAATCGGGCTCAACCACAGAACTGCATCTGATACTGGCAAACTTGAGGAGTCTCGTAGAGGGGTAGAATTCCAGGTGTAGCGGTGAAATGCGTAGAGATCTGGAGGAATACCGGTGGCGAAGAGCGGCCCCTGGACGAACTGACGCTCAAGGTGTGCAGCGTGGGGAGCAAACAGGATTGGAATACCCTGGTGAGTCCACGCCGTAAACGATGTCGACGGAGGTTGTGCCCAGCGAGGCGTGGCCTTCCGGAGCCTAACGCGTTAAGTCGACCGCCTGGAATACAGCCGCAAGGTTAAAACTCAAATGAATTGACGGGGGCCCGCACAGAAGCGGTGGGCATGTGGTTTAATTCGATGCAACGCGAACCTTACCTGGTCGCCGGCATCCACGGAAGTTTTCAGAGATGAGAATGTGCCTTCCGGGAACCGTGGGTGCTGCATGGCTGTCGTCAGCTCGTGTTGTGAAATGTTGGGTTAAGTCCGCAACGAGCGCAACCGCCCATCCTTTGTTGCCAGCGGTCCGGCCAGGAACTCAAAGGAGACTGCCAGTGATAAACTGGAGGAAGGTGGGGACGTCAAGTCATCATGGCCCACCCGACCAGGGCTACGTGCTACAATGGCGCATACAAGAGAAGCGACACCAGAGCAGAAAGCGGACCTCATAAAGTGCGTCGTAGTCCGGATTAGGTGCAACTCGACTCCATGAAGTCGGAATCGCTAGTAATCGTGGATCAGAATGCCACAGTGAATACGTTCAGGCCTTGTACACACCGCCCGTCACACACCATGGGAGGTGGGTTGCAAAAGTAGGTAGCAACAGCGGGAGGGCGCTTACCGCTGTGATTCATGACTGGGGTGAAGTCGTAACAAGGTAACCGGAGGAGAATGGAGCGACGAGCAGTAGGTAGCACAAAGAAGACACCGACAACTTTCTTCCAGCACCAGCAATACGTAATAACTGG
+
+,13(,.(*0,/1)''%$)0.,43-6.,+./.94-76-*)0.*'1563343-.*0,10,,)+10+&&(*&)),+3769509169//27+%3''(14+-++(/+((-.*/5-)+,-0-&)*),7080479365..0/'0++,.*/2).&$$$)($''2-(&%'--.0/0&-&&,2*3'**&%(-(.--,000-1-,///20,.0.9,7-1'%&+(,-67;771230+)1+,),'*410149;52/7/4+.7,-/743&%$(+)+--.013:4)3-+,.3243.-../:8/000083922721./+**)'),3/0284+'-2+)*30425205/16770..-083/(*/)3434)*++-/1190.2.-3/6::796431)+((%)*+2/95/+0841,&('&*+225001'.*++**.///0198;***+9<37106,5.*%(,.-4:3-*2+('('38-147:78:;25202234,%'(1.332:45.93*%'&))0523/2.-%((.)/*(*/')03.--+./1/0555998678540&-)'+'---'*+()+*.26772399;:62&',./04*169+/4((0.3/()()+4:45-**.9556:8<93949.-+-,22&/-/--,--4,,7<9823)$%&'')+24-+.1/-/,-6;50,,,,-;442073040604-/&089797835&/-,,-,*+'++,,-.03697,-//1895/:///6;9795<4:45;6-+)-&()/+1**,-,6-(/-(**%*,3((7422<4351&/+41264426&2+2+0::4;0.0./01666,+,**/+1990001.6//30403592000071-,14461'3273:2'-%&*-/:-4/(+('++-2976.3.-2644552./03')%)('(4'-$&$(('*--%',-+/0832933,(.2-)823333374763-/,+0,',(''+-423379883202023/-2,4.5140..-,/38897;:;737*++7235713*0422:7786989%.2672711156111:+99-*01*+'++-1676:0(,((*:53;)0+50)&'&*'&(#'')+(,,.75,/5)-,)3**80&+0(../3948866652792/0060231/13558(2+3:7;0/+&()%&&&(('(-/9/*+&*)%+)*+)*&((+-5-'*)(*434/,+,00-)(2.016''(./193620/,)-//14)&$&$##
@0b09dab2-91aa-45e1-8b97-d0c5b1c08411 ch=370 read=25320 start_time=2019-12-12T19:47:03Z barcode=BC01 runid=2c9cf7bc05858273f10e7d7ec552fc0bd742dc3e
CCGGATTGCACCTTATTTACGACTTCACCCCAGTCGCCAGATCACAAAGTGGTAAGCGCCCTCGAAGGTTAAGCTACCTACTTCTTTGCAACCCCTCCCATGGTGTGACGGGCGGTGTGTACAAGGCCCGGAACGTATTCACCGTGGCATTCCTGATCCACGATTATAGCGATTCCGACTTCATGGAGTGTTACGGGCACAATCCGGACTGACGCACTTTATGAGGTCACTTGCTCTCATAGTCGCTTCTCTTTGTATGCGCCATTGCTTAGCACGTAATGTAGCCCTGGTCGTAAGGGCCATGATGACGGCGTAAATACGCTTCCTCGGTTTATGCTGGCAGTCTCCTTTGAGTTCCCGGCCGGACCGCTGGCAACAAAGGATAAGGTTGCGCGTTGCGGGACTTAACCCAACATTTCACAACACGAGCTGACGGCAGCCAGCCAACACCTGTCTCACGGTTCCCGAAGGCATTCATCTCTGAAAACTTCCGTGGATGTCAAGACCAGGTAAGGTTCTTCGCGTTGCATCGAATTAAACCACATGCTCCACCGCTTGTGCGGGCCCCGTCAATTCATTTGGGTTTTAACGCGACGTACTTAGGCGGTCGACTTAACGCGTTAGCTCAGAGCCACGCCTCAAAGGGGCACAACCTCCAAGTCGACGTCGTTTACGGCGTGGACTACCAGGGTATCTAATCCTGTTTGCTCCCCACGCTTTCGCACCTGAGCGTCAGTCTTCGTCAGGGGCCGCCTTCGCCACCGAGTATACCTCAGATCTCTGCGAACTGCCGCTACACCTGGAATTCTACCCCCCTCTACGAGACTCAAGCTTGCCAGTATCAGATGCAGTTCCCAGGTTGAGCCCGGGATTTCATCTGACTTAACAAACCGCCTGCGTGCTTTACGCCCAGTAATTCCGATTAACGCTTGCACCCTCATGTTACCGCGGCTGCTGGCACGGAGTTAGCCGGTGCTTCTTCTGCGGGTAACGTCAATGAGCAAGGTATTAACTTTACTCCCTTCCTCCCCGCTGAAGTGCTTTACAACCCGAAGGCCTTCTTCATACACGCGGCATGGCTGCATCGGGCTTGCGCCCGGTATTAATATTCCCCATAACGCGCCTCCCGTAGGAG
+
24*/$4)#($((-+&05+%)('+-862854,,/87()),+111/3482/02:8;:255797/3,.2-4/;12*.-.531056;,89,)11,35,+,3;.-;;778767:69;205'++221.43*2./+,0)0/.0-/41/38)1+91-1,,(,+,./6,.,*3*&&**.468667,-78:4$)).&''%(*%,/5+*%(+1-1)4.,+))),*,(-09413102.//-.-/*++.03*,'()*+/271341:4-.22143:;131+'+''),)))*&#*'&'(17--59:9.41,.7776-+,../.-)'**,&&$&#%$%'%'**-**)*&%''',+5.23981/%)*+**017894'0.1.9083676563//01;,-.:995+7.7++*,,,310*781(*(2)/51//219;/2)*,53,3&%21*-354&64+44%%&''*2137/.-,,++-.8:702+*,4072$*'((7761,++-.),.70;79:<99555+606972182-*193<982//0,1+*,2360-0/10;08;333438867345*(1'*+25/1,1:8.,,.175:703-()/+.8:.0**('%#%%'&(%$&**-*.86790;.1-+*+-+4.+,-/%'('.4-/*-37709,-3:+,--4:4835(6//1243537668<:/2/7/&*(2-36110+464445887:6*'($&2-((*664)*,.-1:,4#&%+.13120254.0102;8798(./4,5:2292:3)'&%**(%').:87;-,,(*./..,&#&)*(*(.3*-633139140302023.504864,1744/,14849*/)-0443:+..0/:*+-43:69817.)*,-1//(03.('+-).61.,),001*,)9,99804;69<9996**()0,'-+66(%%&*:9:78456<7;87708..-.8+,-%'$(.+/91416224;443/.1*,%'2-,(,-)24243:+9**,9942723997904/..25777)...-4/2*+4)%))5:)4;911.99-+21*.+((%(//.*.-3/94,,,..3:9<98<94554,42207/)/0.('$%'01.96.47.3-;9)($-%'+.1112/59:,%$%#&$%%'2315+,1.1-+)
