# Supplementary material for: De novo species identification using 16S rRNA gene nanopore sequencing
Source: PeerJ. 2020 Oct 21;8:e10029. doi: 10.7717/peerj.10029 (PMC7585375; doi:10.7717/peerj.10029)
Supplement: Supplemental Information 2 — Contains raw reads. [file peerj-08-10029-s002.zip › pass_fastq_runid_2c9cf7bc05858273f10e7d7ec552fc0bd742dc3e_230.fastq]

@6943f3df-6fda-44ae-acfd-e96f6ce27037 ch=475 read=62994 start_time=2019-12-13T06:01:49Z barcode=BC01 runid=2c9cf7bc05858273f10e7d7ec552fc0bd742dc3e
CTCCTACGGGAGGCAGCAGTGGGAATATTGCACAATGGGCGCAAGCCTGATGCAGCCATGCCGCGTGTATGAAGGCCTTCGGGTTGTAAAGTACTTTCAGCGGGAGGAAGAGTAAAGTTAATACCTTTGCTCGTTACCGCAGAGAAGAAACACCGGCTAACTCCGTGCCAGCAGCGCGGTAATACGGAGAAGTGCAAGCGTTAATCGGAATTACTGGGCGTAAAAGCGCACGCAGGCGGTTTGTTAAGTCAGATGTGAAATCGGGCTCAACACAGGAACTGCATCTGATACTGGCAAGCGAGTCTCGTAGGGGTAGAATTCCGTTGTAGCGGTGAAATGCGTAGAGATCTGGAGGAATACCGGTGGCGAAACCCTGGACGAAGACGGCCTTTCCAGGTGCAGAAAGCGTGGGGGCAAACAGGTTAGATGCCTGAAGTAGTCCACGCCGTAAACGATGTCGACTTGGAGGTTGTGCCCGCTTGAGGCGTGGCTTCCGGAGCTAACGCGTTAAGTCGACCGCCGATACGGCCGCAGGTTAAAACTCAAACCGGTGGCGAGGGGCCCGCACAAGCGGTGAGGCATGGTTTAATTCGATGCAACGCAGAAGAACCTTACCTGAATGTGACATCCACGGAAGTCTTCAGAGATGAGAATGTGCCTTCCGGGAACCGTGAGACAGGTGCTGCATGGCTGTCGTCGCTCGTGTTGTGAAATGTTGGGTTAAGTCCGCAACAGGCGCAACCACTTATCCTTTGTTGCCAGCGGTCCGGCCGGGAACTCAAAGGAACTGCCAGTAAACTGGAGGAGGGTGGGGATGACGTCAAGTCATCATGGCCCTTACGACCAGGGCTACACACGTGCTAATGGCGCACAAAGAAGCGACCTCGCGAGAGCAAGCGGACCTCATAAAGTGCGTCGTAGTCAGTTGGAGTCACAACTCGACTCCATGAGAAGTCGGAATCGCTGAGCCAATCGTGGATCAGAATGCACGGTGAATACGTTCGGGCCTTGTACACACCGCCCGTCACACCATGGGAGTGGGTTGCAAAAGAAGTAGGTAAGCTTAACCTTCGGGAGGCGCTTACCGCGTGATTCATGACTGGGGTGAAGTCGTAACAAGGTAACCGG
+
/704,-0,4('-1/539*7733++++.60/,/0/;34;763577)123431-/.(042448;68887335)3*)(8:986+/**2/*49/*11.5;/+',,,60,+,**%$&(0<73272/-142680.45-/-,,38')*)''*+&,,&&(,2+*/-/42436.05:<455+*+&'++(-)*)6743+(&)(,-9:9:646363858/5.6.46;;:;20045-)))*&*)-)-52-22;-.3611*,1+/1521/+85(/'*054.)&'(**/(/).:11111/-,,,3;08/-.()((+.-&(-/.,(.*(,)1+2,72,-0.+),,595/281-/1:90//,.01198016076,9:57536-,1*&.-)-.3+).-4,..-++)(*)0)*27,+*(%+(')-/39867+0/9*3(3+')'(,5320***((()'(,))345<9:;;/.-,,*011+//010//.15/..74+')++-+.6,3431)%%)+*2)+--0500133868,/66467*+'&&)),036/-+).1175<9346776+*+-2,0*))'+30128++11336/(,)%(%/2-*)%&**6177<65342;97911%$*-(+1*))'&*+++&&'$0'(+004/-11.-.,-/5;7/-.-.34536;64656::610*4)1+17884*.24317599721//&%%&&,.46/(),/67/8..-335.-.77692:26/-,/,(*1*8,*66698987)*1-6671093(17./95-6.741/-5/62:.4,/5/63))(&-**-/3*--)148798)*(%*.')+(35//0266891-,03587-+&))*))((+-.6<057643,,))%)-)(''+2/3;70.(*&/*%)'(0156646400)(&&*:;246:32222,,/71./35688.0,++-(--/(*&()-+2+&./055453834/,'*))+.),(&(+76-(&$$'+.-0/86:778)*)7)$*'(-30--00/88696,35530500134435<68;;022-/+/6697:**()-735;88898+'*))*+*6,./('+(6*68565&5+)./-2/1/,/3+,''((+1055000/+(.**-,*(*,,2121.++2,5:785:
@a2114f07-6a09-4f7d-848e-6ef614231b1e ch=197 read=55812 start_time=2019-12-13T06:01:49Z barcode=BC01 runid=2c9cf7bc05858273f10e7d7ec552fc0bd742dc3e
CTCCTACGGGAGGCAGCAGTAAGGGAATTTTCGGCAATGGGGAAACCCTGACCGAGCAACGCCGTGAGCGGAAAAAATTTTCCGGTTATGAAACTTCTGGTATAAGGAAGAACGGCGGCTCTAGGAAATGGTAGCCAGTGACGTGCACTTTATTAGAAAGCCACGGCTAACTACGTGCCAGCAGCCATATGGCCGTAGGTGGCAAGCGTTATCCCGGAATTGGCGTAAAGAGGGAGCAGGCGGCAGCAAGGGTCTGTGGTGAAAGCCTGAGCTTAACTTCGGTAAGCCATAGAAACCAGGTAGCTAGAGTGCAGGAGAGGATCGTGGAATTCCATGTGTAACGGTGGAAATGCGTAGATATATGGAGGAACACCAGTGGCGAAGGCGACGATCTGGCCTGCAACTGACGCTCAGTCCCGAAAGCGTGAGGAGCAAATAGGATTAGATACCCTAGTAGTCCACGCCGTAAACGATGAGTACTAAGTGTTGGATGTCAAGGGTTCAGTGCTGCAGTTAACGCAATAAGTACTCCGCCTGCAGATGGTACGTTCGCAAAGAATGAAACTCAAAAGGAATTGACGGGGGGGCCCGCACAGAGGTGGAGCATGTGGTTTAATTCGAAACAACGCGAACCTTACCGAATGTAGCATACTCATAAAGGCTCAGAGATGGAGAGATAGCTATATATGAGATATTACAGGTGGTGCATGGTTGTCGTCAGCTCGTGTGAGATGTTGGGTTAAAGTCCCGCAACAGGCACAACCCTTATCGTTAGTTACCATCGATGAGTTGGGGACTCTGGCGAGACTGCCAGTGACAAAGCTGGAGAGAGGGCGGGGATGACGTCAAATCATCATTGCCCCTTATGACCTAAGGCCACGTGCTACAATGGATGGTGCAGAGTGATGACCGCGAGGTGAAAGCAAAACCCATAAAACCATTCTCAGTTCAGATTGTAGTCTACAACTCGACTACATGAAGTTGGAATCGCTAGTAATCGCGAATCAGCATGTCGCGGTGAATACGTTCTCGGAGCCTTGTACACACCGCCCGTCACACCACGAGTTAATGCTTACCCGAAGCCGGTGGCTAACCGCAAGGAAGGGGCTGTCTAAGGTGGGATTGATGATTGGGGTGTGAAGTCGTAACAAGGTAACCGG
+
-003/13.90',..5252,1.,,2/+20889/3;87;7646)*,$4:.,-.4223)243*())'')%$$'(',,+*&$&)(2'4-07/1+10(&&'%$**..149+1/4.2.)).).()-)(%110.)')+*,,2*'.2001**$+$&&-(*+-+&)..+--,+,35520,*(-0573:0.02166'%$&&),+--)00/38369672:11.9,),2,-1*,',.529)&%(3.')+46::9;6.23/(290:8610./2../2,2;873))-*.*+/1/&1+2759:5662/70,3*(2)&*120,+-+07387.)*.510338803061694311..15,2,+,*(/.(*575427510+-10-40(8337;5505//(&+()*/840./-).+3,-/005-.-./565.*),./*')*)(*+/+%*'((*28;4,890420+4474;0')(++.*1+%(13:7;;<7:-,,+*--&'#'*(1--9282:8951'++2119)*-0.*,-.239464'4),))((*)+-/8212*&'''%)'*.(,-/66/412*(,1++39,3776:5'*(**--444/5775)*+6.),-.+))**,0,)**+.)(+,2:9284:2&&)''+()'&((+'&$*(+1&$--&&%#%'+)..0))2:/-2./0$$$')240/+*'0+%%'),-17356631.'&%&(,+51352,/04117:00/022&6555)((()2115729+454;5:3342;.,/2&0*,01(-2,1:4*30-2-,4.+-.,190:9(&+%$*/0&276,462-&*)'&-)+,%('%,..,(),*%*+50*(&&&(/-,,68:76410/+,*23/0217,2++155--2213343-)'.+/-(+'*++)(),1/29686/5//'&)$#$%&',...431--+,./+(01;;57;6025::7758:<759+./:5+*+1,(*+*6555,2,*+6//2546477/7/,9/3-/./213-.,,+,,/0..3-+(++$1'/1685851/3,&((19+*+4.(,4+*/,**.,.02955<4233--)-0.+*)*'*(&'%'(&%+*)(,/.2373103/.4;6;441+0*,-'2-,,/5550.0/3174+)-1,,-,)1,421*'''*.--,10112458)6,31.+,-
@08c1a93c-4f47-4b39-81f9-aca786ca6c05 ch=250 read=106183 start_time=2019-12-13T06:01:47Z barcode=BC01 runid=2c9cf7bc05858273f10e7d7ec552fc0bd742dc3e
CCGGTTACCTTGTTACGACTTCACCCCAATCATCCACCTTAGACAGCTCCTTCCCTTGCGGTTAGGCCACCGGCTTCAGGTGTGCTTATCAACTCTCGTGGTGTGACGGGCGGTGTGCACAAGGCCGGGAACATGCCGCGACATGCTGATTCGCGATTACTAGCGATTCCAACTTCATGTAGTCGAGTTACGCAGACTACAATCCAGGCTGAGAATGGTTTTATGGGTTTTGCTTCACCTCGCGGCTTCGCCCTCTGCACCATCCATTGCTTAACACGTGTGTAGCCCAGGTCATAAAGGGGCATGATGATTTGACGCCCGCCTTCCCCAACTTGTCACTGGCAGTCTCGCTAGAGTCCCCAACAGTGGTAACTAACGATAAGGGTTGCGCTCGTTGCGGGACTTAACCCAACATCTCGACACGAGCTGACGACAGCCATGCACCACCTGTATCTCATATATGGCTATCTCTCCATCTCTGGAGCCTTTGTAAGGTATGTCAAGACCTGGTAAAGGTTCTTCGCGTTGCTTCGAATTAAACCACATGCTCCACCGCTTGTGCGGGCCCAAATCAATTCCTTTGAGTTTCAATTTCTTGCGAACTATTACTACTCAGGCAATTTTATTGCGTTAACTGCAGCACTGAACTTTGACATCCAACACTTAGGTACTCATCGTTTGGCGGACTACTAGGGTATCTAATCCTATTTGCTCCCCACGCTTTCGGGACTGAGCGTCAGTTGCAGGCCAGATCATCGCCCTTCGCCACTGGTGTTCCTCCATATATCTACGCATTTCCTGCCGCTACACATGGAATTCCACGATCCTCTCCCTGCCTCTAGCTGCCTGGTTTTCTGAAACACTGAAGTTAAACTTCAGGCTTTCACCACAGACCCTTGCTGCCGCCTGCTCCCTCTTTACGCCCAATAATTCCGGATAACGCTTGCCACCTACGTATTACCGCGGCTGCTGGCGCGTGGTTAGCCGTGGCTTTCTAATAAAAGTACCGTCATCGGCTGCATTTCCTCGTACTTGGTAGCCTTCCTTTATGAACGAAGTTTACAATCCGAAACCTTCTTCCTTCGCGGCGTTGCTCGGTCAGGGTTTCCCCATTGCCGAAAATTCCCCTACTGCTGCCTCCCGTAGGAG
+
/*+*0,+:2;316:-4556685*3)+%6*,-+'&$',32:12'5-../0560::(4*+,%327*.56:179+82394)1/0*,&'(&),0-6/--*///2653--.05990.0,.///(/26676620)%$).+-89377898:::975281')+++6.,+*)*/.4/,+,-/29545686464-)0/6*-+/13874566<71*&&./--.,/40234;;4.22:2469,+,50302923))+246;7&)+-(+*(&$()'68-/76,$'%)%(').0161134.82++/,1,+,.*)/30./+*,,*)15/..+&*,*(+/..0/)%1+0-5.0-,&)+0.1997671161&(**266*.('(&)2:88:3.4.,,-///*1209554668262/1'60../+4,56,362443-0((*-2,).//31+,$**%,416,1.+024700234758-0./*//7845754214:610,-059+-/+70*$(&$,'+-8068/0123:80)*,4,-4*;,+/.+,+-2+,+3.**+/*7:804('+00656-+/.,--6+2,/19.2/)*/1/2/93:0*/50/-46<:6./-6.-60/0-)*.$$)'((..-.302*+$%+'+5,/61216968563+(('%'*,00,.52+/29:6040/$*''+--*+-./387*67++)(.))/2)371-&%2)--86;/6,++*7/,.2/;96+,*-491.(88..65169777085;55/1617*)$('%+*)/1)2:6569)),//)+-669/3;542456832323*39,/&&'.2017-/).'*+0+4+8-,,/--0.710.48),7684,&&%&(,46377898,*(&(,'&')*/.1,/.&&&)2:7*8957<91223.3-/5:<6281349:;8;;/---1;3/1175013.))/+.446/4,6-76764++1++88--5.0236-3,+/7092<333:<3,*%)*12273.-07.1'&'+0,*+,6+/96)+-+.789.(&')'(&%&%(2-*(%$%$%('&+''$&&%$'(((+)'')+*1'(.)-:-),(.*+*(-))6:7<8495941/../500+/+*+-0599/8622<618:2$(7-0/.0459/9.:3((,.32+++-.1.5/,-,4+)(
@6fe29fdf-69ed-4102-9397-bbc13f8d0191 ch=372 read=108606 start_time=2019-12-13T06:01:46Z barcode=BC01 runid=2c9cf7bc05858273f10e7d7ec552fc0bd742dc3e
CTCCTACGGGAGGCAGCAGTGGGAATATTGCACAATGGGCGCAAGCCTGATGCAACCATGCCGCGTGTATGAAGAAGCCTTCGGGTTGTAAAGTACTTTCAGCGGGGAGGAAGGGGTAAAGTTAATACCTTTGCTCATTGACGTTACCCATGGAAAACTTCGGCTAACTCATTGCCAGCAGCCATGATAATACGGAGGTGCAAGCGTTAATCAGGTACTGGGCGTAAAGCGCACGCAGGCGGTTTGTTAAAGTCAGATGTAGAAATCCCGGGCTCAACCTGGGAACTGCATCTGATACTGTAACAGGTCTCGTAGGGGTAGAATTCCAGGTGTAGCGGTGAAATGCGTAGAGATCTGGAGGAATACCGGTGAGCGGCCCCTGGACGAACTGACGCTCAGAGTGCGAAAGCGTGGGAGCCGGCAGGTTGCGATACCCTGGTAGTCCACGCCGTAAACGATGTCGACTTGGGGGTTGTGCCCTTGAGGCGTGGCTTCCCGGAGCTAACGCGTTAAGTCGACCGCCTGGGAGTACACGGCCGCAAAGGTTAAAACTCAAATGATTGACGGGGCCCGCACAAGCGGTGGAGCATGTGGTTTAATTCGATGCAACGCGAAGAACCTTACCTGGTCTTGACATCCACGGGTTTCAGAGATGAGAATGTGCCTTCGGGAACCGTGAGACAGGTGCTGCATGGCTGTCGTCAGCTCGTGTTGTGAAATGTTGGGTTAAGTCCGCAACGGAAGCGCAACCCTTATCCTTGTTGCCAGCGGTCCGGCCGGGAACTCAAAGGGAGACTGCCAGTGATAAACTGGAGGAAGGTGGGGATGACGTCAAGTCGTGGCCCCTTACGACCAGAATACACACGTGCTACAATGGCGCATACAAAGAGAAGCGACCTCGCGAGCAAGCGGACCTCATAAAGAAGTGCGTCGTAGTCCCGGATTGGAGTCTGCAACTCGACTCCCATGAAGTCAGAATCGCTAGTAATCGTGGATCAGAATGCCACGGTGGAGAATACGTTCGGGCCTTGTACACACCGCCGTCACACCATGGGGTGGGTTGCAAGAAGTAGGTAGCAACCTTCGGGAGGCGCTTACCACTTTGTGATTCATGACTGGGGTGAAGTCGTAACAAGGTAACCGG
+
)..**.2198+.43044/1310+),+34741133;99<10/08:3796504-./&16396100/./++()*.,')(&&)2712;87;343:4),/**&'*'//.59+)-+*,)1/,*.84317/8/322052.213)4++-525313;2&(**-++&$%&)*-(,-1-02$&)&-2)+11/77.+*''.)()-).(+-+/3:97995;3817%*%*%'*42+++-77.-446-.-+)*4120::4*./086009*+-764('..)*07/,56209(8,907772546442442.-.**+(&(**(*1021558+1)0)*$&&)*+7*,776430002::.86-,/044/..,,/0/23+++*1,,1-/:-2'***+0<6,.4857+%((&')0/454+(%*114&'))*0/)12)&&+*+('((/*4'/-0346:)+.740//24+.27;9::;830/0/37-)'&&17;8..7/3-33+*10-19124/.--,1,('*%%*,,53.-,.333.26678<9::,0/))&++/+./86-*-45,+6+8/85.(**-21*))).--2488/.**'--102/05448/./.+,(*.68<;2:978/15353.301.-.''+1&*((2:6579.7,,-7757))*'-+185/)*+.08/.()01.71797::6<8,5.4,--%((--66967765111+&(+-.-..+-/2777.3/+)+)++*.0:38749.3..12*-2430'))&).//./:73:665(*+&7*+7..+.0636,1,8..89+4/4229*,-+'/-.2247333/011;;:::/,1--30211795-,,,,145,2-2428+,02-&(($%'(59)3(4+-,*+,.//.//,.0:00:0//+-+317+()&)*&(455;::83/,&)/1-/1<544/-*+/4+'))*,5679:671.1.-+.2*5/31,,..277392312$../+++-,,-*,-,0*5/333/-.01:443;;;860.))-**-*(2/632%*%-,/130148/47644512485657:-,.,-16656;664/,&',843;13.-',*',,-//.%+()-53;91<3).30--40/5-+,02-+)*+/95232369986/-,1-*+++/24305*6,203103
@5d337a1d-7e1f-459c-985e-954c2acbd4c6 ch=312 read=147532 start_time=2019-12-13T06:01:58Z barcode=BC01 runid=2c9cf7bc05858273f10e7d7ec552fc0bd742dc3e
CTCCTACGGGGAGGCAGCAGTGGGAATATTGCACAATGGGCGCAAGCCTGATACAGCCATGCCGCGTGTATGAAGAAGGCCTTCGGGTTGTAAGAATGCTTTCAGCGGGGAGGAAGATAAAGGATACCTTTGCTCGGTGACACCCGCAGAAGAAACACCGGCTAATAATTGCCAGCAGCCGCGGTAATACGGAGGTGCAAGCGTTAATCGGAATTACTGGGCGTAAAGCGCACGCAGGCAGTTTGTTAAAGTCGAAAGATGCTTGAAATCCCCGGGCTCAACCTGGAGCATCTGATAGCAGAAGCGAGTCTCGGCAGGGGGTAGAATTCCAGGTGTAGCGGTGAAATGCGCGTAGGAATCTGGAGGAACCCGCACCCGGTGGCGAAGAGCAGCCCCACGGACGAACTGACGCTCAGGTGCGAAAGCGTAGAGGAGCAAACAGGATTAGATACCTGGTAGTCCACGCCGTAAACGATGTCGACTTAGGTTGTGCCGCGAGGGCGTGGCTGGAGCTAACGCGTTAAAGTCGACCGCCTGGGAAGTACGGCCGCAAAGGTTAAAACTCAAATGTAGTCGGCAGGGGCCGCACGAAGCGGTGGAGCATGTGGTTTAATTCGATGCAACGCGAAGAACCTTACCTGGTCGCCCGGTCCACGGGAAGTTTTCAGAGATGAGAATGTGCCTTCGGGAACCGTGAGACAGGTGCTGCGCGCTGTCGTCAGCTCGTGTTGTGAATGTTGGGTTAAGTCCCGCAACGGCGCAACCCTTATCCTTTGTTGCCAGCGGTCCGGCCGGGAACTCAAAGGGAGACTGCCAGTGATAAACTGGAGGAAGATTGGGGATGACGTCAAGTCATCATGGCCCTTGACCAGGGCTACACGTGCTACAATGGCGCATACAAAGCGACCTCGCGAGAACGGCGGACCTCATAAAAGTGCGCCGTAGTCCCGGATTGAGTCACCGCTCGACTCCCATGAAGTCCAGGAATCGCTAGTAATCGTGAATCAGAATGCCACGGTGAATACGTTCGGAGCCTTGTACACACCGCCCGTCACACCATGGGAGTGGGTTGCAAAAGAAGTAGAGTAGCTCAACCTTCGGGAGGGCGCTTACCACTTGTGATTCATGACTGGGGGGGTGAAGTCGTAGCTAAGGTAACCGG
+
*/13//1%03/(,3-.22&2//95.83/90//55/;//666467;35:.//1'/,(/2034::764664671,0()+*-.53:5.2--3$*((%('&%+650.*11478*(/+(%'%(,-***.023/89.-220,+4-,,359('*)(1+%,,')003.3.,0.)*%,%(93000.02616*(&'%&$$'0-,.1//-&&),374947+4(..0,04;;:8757;4220/+-,.()55*17;2*-*32-,+/(,1.)0.0%'%%,0*),1,**72///0/52155')-.68,+*'%%%&$))',,./-2&',%%(,,2/*,-%'$&),*%1--+++,./60.+++()+,*)4360*-,,274-.-)+.0%#%$,)+$&+*0+,+.+'*-(0704-%'*2'+&&,,((*+(+-0(*,--2/02,++43%-%)-+-/0<-9+*+$.,,,./)02+.7612/63&*.18677<:31110482%*,)(-4,6*/-08)++)-.)457/1-()*,%)(/,./.2-;-:/./8536601:+,1/+&'')*+-4*'*,2'3)/0/972-,..39.,)()%#(%'&384,4-&),-*.,))5454.),,*3,,*41:767461./438997561160186.8-(,&%%+2.+,.*'$),/-0/6(,(*/7835'(()+2..-.3212'787851;0-/4213:7737+5689;:7,)'%$$%+)++)'())656205.-(*+((010044731*+16)*-0&&(%()-0)14)/+++1((1--0;346434176/*11183:+6.95625(1.+$)%...*+,,/0124;08789.*-)/+%+&(16215221131(-'*.6;6),+.16,)/-,3.,2)*+)**)***-.31-1.-))(+-()*+./+((-762...))(((()&$+-966855,-253*-0374696::8:011.1+0,)'*))'''$').0//,19,/8/7/.-6('*+())./2-//56523+++((+,2+-987:4./+6221;4%21290+/(*+%&&%')()+*08605/,-0.0.2978/60('+-643;4.068.%(((')(&(*,7772/312/73+81+.6-86130.33/*3++,344;5/0.../0+,.+)%)'++**2(1%%'&(/'0*18:787
@1d4e917f-f28c-4d25-8b02-51f42bee4447 ch=281 read=63643 start_time=2019-12-13T06:01:58Z barcode=BC01 runid=2c9cf7bc05858273f10e7d7ec552fc0bd742dc3e
CCGGTTACCTTGTTACGACTTCACCCCAGTCATGAATCACAAAGTGGTAAGCGCCATCCAGTTGGCTACGCTGCTTTGCAACCCACTCCCATGGTGTGACGGGCGGTGTGTACAGGCCGGGAACGTATTCGCCGTGGCATTCTGATCCACGATTACTAGCGATTCCGACTTCATGGAGTCAGGTTGCAGACTCGTCGGATACGGCGCACTTTTATCGCTTGCTCTCGCGAAGGTCGCTTCTGCTGTATGCGCCATTGTAGCGTGTGCTTAGCCCCTGGTCGTAAGGGCCATGATGACACGGTATTACCTTCCTCAGTTTTATCATGGCGGTCTCGCTGAGTTCCAGCCGGACCGCTGGCAACAAAGGATAGGGTTGCGCTCGTTGCGGGACTTAACCCAACATTTCACAACACGAGCTGACGACATGGCTGCTCCATGCGGTTACGGGCGCATTTCTCATCTCTGAAAACTTCCGTGGATGTCAAGACCAGGTAAGGTTCTTCGCGTTGCATCGGAGTAAAACCCATGCTCACGCGTGCGTTTACGTCGAATTCGACAGGTTTTAGCGGTAGCCGTACTCCCAGGCGGTCGACTTAACGCCCGTTAGCTCCGGAAGCCACGCCTCAAGGGCACAACCTTCAAGTCGACATCGTTTACGGCGTGGACTACCAGAATTATCTAATCCCTGTTGCTCCCACGCTTTCCGCACCTGAGCGTCAGTCTTCTGCGTCAGGGGCCGCCTTCGCCACCGGTATTCCTCCAGATCTCTACGCATTTCACCGCTACACCTGGAATTCTACCCCCCCTCGCAGGACTCAAGCTTGCCGGTATCCAGATGCAGTTCCCAGGTTGAGCCGGGGGGGGATTTCCACATCTGACTTAACAAACCGCGCGTGCGCTTGCCGCCCAGTAATTCCGATTAACGCACCCTCCGTATTACGCGGCTGCTGGCGCAGGTTAGCCCGGTGCTTCTTCTGCGGGTAACGTCAATGAGCAAGGTATTACTCCCTTCCTCCCGCGGTAACGCAACCCGAGGCCTTCTTCATACACGCGGCATGAAACGCACTCCGGGCTTGCGCCCATTGTGCAATATTCCCCTGCTGCCTCGGCCAGAAC
+
12.309/07/6//5//1477;7/446.)/3923()--,-33:5*1,606-*+*//,/*&$)&))%&&%',**)''*()*)&02+'**-3*&&(*0.+**.)/799:876*1**%(%'++44377/**0++%33173:43591(++267-.,+2/-.75244242..-47:;:7870()++++23+,.*.%))(&'-)-'$#$&&'%'$'()($$),--.0+,/0/3,,*'&).*-+/2*-**,,)+*,.039;.;.-,),,+)*+,%)%&'.31,/0...12/(-134,%#&%&&'&$%%%%%&%'-1/3/&,4(+.8;,..-)(+.+,-,--.((1*'13520)-/42:89834305013559+,,,-,(1+.7-..:;:/:.+1*2841020/15..(0*+44/.00*4-1101.,0$//,/%%&(''#$&&&%'$'(()0$((-,*&(&(1*'+,/666762//(&*5,98/18;;:645153676115013,50:98<:8:/1.+,/45*/&&(%)0,74(*((++/&(+.)'&%$)++&((*+$,(4-3(&'%),,88'(%(&%%#&*-*324-682+26:4:95/,%%$-(*--/,')*(*///-00-3'..&'',**,12/92/)/02141921'&&'5-0/0'(17.*+2++)*'0'//-/8**%%*'()62,*,51*(13:*-0-82*,--17-1'')*14/0/-00335710090-+...1(,49269//8097469,3214236<6633)+,3211-,'+,//297//38-3824225//*+)0-3758026941+-$&%*0-38930)0/6.0.+---0;'(*566;589;15+,,*/-+)/30&0702,6/4/;0/''*///.,&))--0/3:626*+)+++-1/*+'$('%&&%$%((,+.//**5-.')%(&034220+,+,*%)(*-8.//405-+$*%'./-+'(%''&,)),718;97789<8//6777635232&45+-/+-.4--..6/-611*12+'*'&%&#%#()%31(',(1.65;45;630-)()&(&*)%%'*.,)$($'),--85-2,),3.85+,1,,--%*(-0+790))),,++*,3$+).)-544
@21cbd50f-8f92-485c-a966-05c67b6cb11c ch=3 read=34439 start_time=2019-12-13T06:02:02Z barcode=BC01 runid=2c9cf7bc05858273f10e7d7ec552fc0bd742dc3e
CGGTTACCTTGTTACGACTTCACCCACAATCATCAATCCACCTTAGACAGCTCCTTCCTTGCGGTTAGGCCACCGGCTTCGGGTGTTATCAACTCTCGTGGTGTGACGGGCGGTGTGTACAAGGCCGGAACGTATTCATCGCGACATGCTGATTCGCGATTACTAGCGATTATTCAACTTCATGTAGTCGAGTTGCAGACTACAATCCGAACTGAGTGGTTTATGGGTTTTGCTTCACCTCGCGGCTTCGCTTCCCTCTGCACCATCCATTGTAGCACGTGTGTAGCCCAGGTCATAGCATGATGATTTGACGTCATCCCCGCCTTCCTCAACTTGTCACTGGCAGTCTCGCTAGAGTCCCCAACAATGATGGTAACTAACGATAAGGGTTGCGCTCGTTGCGGGACTTAACCAACATCTCACGACACGAGCTGACGACAACCATGCACCACCTGTATCTCATATAGCTATCTCTCCATCTCTGGAGCCTTTATGAGTATGTCAAGACCTGGTAAGGTTCTTCGCGTTACTTCGAATTAAATACATGCTCCACCGCTTGTGCGGGCCGTCAATTCGCTGAGTTTCATTCTTGCGAACGTACTACTCAGGCGGAGTACTTATTGCGTTAACTGCAGCACTGAACTTTGACATCCAACGCAGTACTCATCGTTTACGGCGTGGACGGGTATCCCTGGCTTGCTCCCCACGCTTTCGGGACTGAGCGTCAGTTACCGGAGCCAGATCGTCGCCTTCGCCACTGGTGTTCCTCCATATATCTACGCATTTCACCGCTACACATGGAATTCCACGATCTGCTGCACTTCTAGCTGCCTGGTTTCTATGGCTTACTGAAGTTAAGCTTCAGGCTCACCACAGACCCTTGCTGCCGCCTGCTCCCTCTTTACGCCCAATAATTCCGGATAACGCTTGCCACCTACACGTATTACCGCGGCTGCTGGCGTAGTTAGCCGTGGCTTTCTAATAAAGTACCGTCACTCGGCTACCATTTCCTGTAGCCGCCGTTCTTCCTTTATAACAGAGTTTACCAATCGAAAACCTTCTTCCTTCACGCGGCGTTGCTCGGTCGGTTTCCCCCCATTTGCCGAAAATTCCCCTACTGCTGCCTCCGTAGGAG
+
*-*5+*3--,*0,++/.6682)..(&%*/)+88050.32*,*)*((-)//13475:4040-0,117**70-+4-2-,1,5/790./311/3---103164107578:0765.51234/65820,2-),)*/)0-0836::9;::68:956565;7441,1.),+++/.))+&+,-/.,1328971/0112.33;11/0011545:970/1544(&$)655;:.26</7;9+))+2)(-708663611;58888293-/''*.086:2,/6:50/+-(),-000/.,51+)/47746-0/',,----3:635798776/86,'+,08674//-./6//07998;73/6///-.120((+-//),&&(2.23777,.'(*1/,+)*3+.131827688876;31,23*((&,')$2*222232+/12336,+85-,+*(+386064-+001902916434567&1+/1355.-../8889732013:0/032::03(&&)*8545,2045:63822(*)1418;369.9)$(:+940/0.1:8--012./00..902308*/,3-.+/1,.7999;6''-+*11:1:9;<52500./67110.0)*,..39;3/,--,,2,,4833*,.-4-473/110266751454367643+2.104&+-14998:99079,,0222:84&$'-*/*+-(''*+%')(*-08:-,0-/.722(41/74-++,.4:0343(24&2$%'*+/1872449;.2.,,3;6713.,-272,+/-4658532&#)*,00891-.5/21,-,,,011023130%'*+*)'#&*+3*+**'',-14595.366<920232935;02753,23923,./54-38./--0600/07::606.0/002+/1.2305:)+047-$%%32)0-,4:68/).,0339;929328:5582-2,.+51.:/0:68/:000640))(((42710280-5-,277,()0,073-029;73/(),--1-2789.6;04-+**,,2/29;:78,/+,'')))+,62*(%**8,)+&8)./')/53/65955633/;-+,,039876:1001&/*'(-'0/11;:8-.14-*)0,-:9642411+,+1113665;46/(,*-()&
@f0f37a8d-ad54-4f12-88d8-bb8940934057 ch=200 read=55388 start_time=2019-12-13T06:02:05Z barcode=BC01 runid=2c9cf7bc05858273f10e7d7ec552fc0bd742dc3e
CTCCTACGGGAGGCAGCGGTAGAAATTTTCGGCAATGGGGAAACCTGACCGAGCAACGCCGCGTGAAGGAAGAAAGGTTTTTTCGGTTGTAAACTTCTGTTATAAGGAAAAACGGCGGCTACAGGAAATGGTAGCCGAGTGACGATACTTTATTAAGCCACGGCTAACTACGTGCCAGCAGCCGCGGTAATACGTAGGTGGCAAGCGTTATCGGAATTAATGGGCGTAAAGAGGGCAGGCGGCAGCAGGGTCTGTGGTGAAAGCCTGAAGCAACTTCCAGTAATACATAGAAACCAGGCAGCTAGAGTGCAGGAGAGGATCGTGGAATTCCATGTGTAGCGGTGAAATGCGTAGATATATGGAGGAGGAACACCAGTGGCGAAGGCGACGATCTGGCCTGCAACTGACGCTCAGTCAGCGTGGGGAGCAAATAGAGTTAGATACCCTAGTAGTCCACGCCGTAAACGATGAGTACTAAGTGTTGGATGTGTCAAAGTTCCAGTGCTGCAGTTAACGCAATAAATTGCTCCCGCCTGAGTGGTACGTTCGCAAGGTAAAACTCAAAGGAATTGACGGGGCCCGCACAAGCGGTGGAGCATGGTTTGAAGCAACGCGAAACCTTACCAAAGGTCTTGACATACTCATAAAAGACTCCAGAGATGAGATAGCTATAGAGATACAGGTGGTGCATGGTTGTCGTCAGCTCGTGTCGTGAGATGTTGGGTTAAGTCCCGCAACAGGCGCAACCCCTTATCGTTAGTTACCATCATTAAGTTGGGGACTCTAGCGAGACTGCCAGTGACAAGCTGGAGGAAGGCGGGGATGACGTCAAATCATCAGCACTTATGACCTGGGGTACACACGTGCTACAATATGGATGGTGCAGAGGGAAGCGAAGCCGCGGGTGAAACAAAACCCATAAAACCATTCTCGAGTTCGGTTAGTCTGCAACTCGACTACATGAAGTTGGAATCGCTGGTAATCGCGAATCAATGTCGCGGTGAATACGTTCTCGGGCCTTGTACACACCGCCCGTCACACCACGAGTTGATAACACCCGAAGCCGGTGGCCTAACCGCAAGAGGGCTATACAAGGTGGGATTGATGAGTTGAGGTGAAGTCGGCTAAAGGTAACCGG
+
+++0(*,,8-(+--016&11*())/)6:635977:882,&),)+)$&+-:321028636;56464/3.0(,%)-'-+42132)+)).+%%+56,/8/9718100/+,,+(.+-,1-5/,+,,'.+)+*+,240019'(),--1(%()*37,*4,4-)+212-31123111135/5.,,-*,1-***')('+09885/3-.6-37+,/.:000(/)*-+))+29-,++69,)),-()+2:86;5%--'.5-..7658:4/084.11--1,&+*%(0))&)*+.*%%''*.+*14-477910///*-,...+'13*-,44.0-+./4+2+8-;3222110010;7044/+,,.-(),+-54780--)',*+0325;2795;5437-749;20/00',*8/78890....4-/2/)563/.//1-/1-&+.1;81-(%&,2,.3324<+-1346797956478459<:0-,.-0133467758639491422.157;9362:'(+<9:899.4/9/8.-,(&*,+/+/*..32(*/440,--()**-269:50/*(((-43,445/5-))*),.//,%16-87)).,147446658-+,+(,/,.;50/5/0146-)**+&*,,.-1/-)('+-/,7-//5558971146)%*&*+.1,++,,'-++,+424434(&()%)%'+/60097889:675:323554333387787557-.&&*/69/4.203--/1+*''&&)'%/-.++'244).6111264303303:994'+,3,4,7+/7:67751-/0/-0136899+1112659.3681.-*+1.70-38-/045786647,+-99.+&'$((3/30+52+*-*((,,-,**),,1/.3080**/66:7888:8,'./)+/,-*)*'*,*/-''()-/%,/:<4281//2763/877;720)**,:91.+0+-064.*(&&(43.00.-*/..3/-:091;99522,4-7../9:.7--,($&'./063:74362/451;0/0'-23,1/)/-.0546:15;0-34(.*-.(**+-+1...5/-*/1+),2/13+3/0-4++3842/-2*'(.-723)*(%**'(/,24/13.+**((*1-&/3,-,3//(%%&$%''(&%+;9992
@848f0b4b-2d61-421b-a6f4-94083351a070 ch=259 read=70616 start_time=2019-12-13T06:02:04Z barcode=BC01 runid=2c9cf7bc05858273f10e7d7ec552fc0bd742dc3e
CTCCTACGGGAGGCAGCAGTAGGGGTTTTACGGCAATGGAAACCCTGACCGAGCAACGCCGCGTGAAGGAAAGAAAGGTTTTCCGGATGTAAACTTCTGTTATAAGGAAGAACGGCGGCTACAGGAAATGGTAGCCAGTGACAATACTTTATTAGAGAGCCACGGCTAACTACGTGCCAGCAGCCGCGGTAATACGTAGGTGAAGCGTTATCCAGGTATTGGGCGTAAAAAAAAGAGGAGCAGGCGGCAGCAGGGGTCTGTGGTGAAAGCGCAAACGCTTCCAGTAAGCCATAGAAACCAGGCAGCTAGAGTGCGAGGAGAGGATCGTGGAATTCCATGTGTAGCGGTGAAATGCGTAGATATATGGAGGAGAACACCGGTGGCGAAGGCGACGATCTGGCCTGCAACTGACATCAGTCCAGCGTGGGAGCAAAATAGGTTAGATACCCCTAGTAGTCCACGCCGTAAACGATGAGTACTAAGTGTTGGATGTCAAGTTCAGTGCTGCAGTTAACGCAATGCAATTACTCCCGCCCACCAGTACGTTCGCAGAATGAAACTCAAAGGAATTGACGGTACACAAGCGGTGGAGCATGTGGTTTTAATTCGAAGCAACGCGAAGAACCTTACCAGGTCTTGACATACTCGCAAAGGCTCCGGGGATGGAGAGATAGCTATATATGAGATACAGGTGGTGCATGGTTGTCGTCAGCTCGTGTCGTGAGATGTTGGGTTAAGTCCCGCAACGAGCGCAACCTTATCGTTAGTTACCATCATTAAGTTGGGGACTCTAGCGAGACTGCCGGTGACAAGCTGGAGGAAGGCGGGGATGACGGTAAAATCGCATCATGCCTTATGACCTGGGCTACGTGCTACAATGGATGGTGCAGGGAAGCGAAGCCGCGATGTGAAGCAAAACCCATAAAACCATTCTCAGTTCGGATTGTAGTCTGCAACTCGACTGAAGTTGGAATCACTAGTATCGCGAATCAGCATGTCGCGGTGAGCCCGTTCTCGGGCCTTGTACACACCGCCCGTCACACCACGAGAAGTTGATAACACCCAGAAGCCGGTGGCCTAACCGCAAGGAAGGAGCTGTCTAAGGTGGGATTGATGATTGGGGTGAAGTCGTAACAAAGGTAACCGG
+
()-.*-0173)+/0406+.***)+%,+)($'0-:1<00-&+,.2.+*,5935,47721193-,.,+2/105)'+2*+4+;:0-',*&,)..89349386482337.304.098/8504/,+/))'*****0.*)&$')30&-*-**-..3/16,+++*)56,.-...6.23335657<5142&596:4:2//.-101.23.&*-'*3091-0/%,'))*+'-+.--0/5*71/)('--*,/.4:-,,,0'5.342-42,'-(/2/37+,2,0378725632&%(+50&7125424;7/0,+02/./01/,/1/3(&*,)++.5364*+))0)6,87-/+*,,-/0.652-+3)*222-/670/(+01/0))**./+4)(**422./4*4/9870+/01092:27780/--+()*/(*+9&)%'*179.),,488)-*(()3-,/21270('')202/5.*,-/328;;8....)+),*23555775:6:2423230++,&&+/.1678250800/)).++')()),)+*.*)%((%$'$&%&'54896574314356<63616:,3/214,,*(*%'%&%--44420/-.)+,26546;0<<;/:6;2,+*'114602,,.)*4/+*'),3,2343090,*+++434(*+4,-/.,0+(6:,/4950-.-037788653.&%(*.0602101--.,+/27747;456125%'),4566881631022,3,/*,)3+/-,41*(00.6&&41.,.)(%*)*-96772,2.,/:22236362.4/0::23787/+-,()+,/889;0865580,()*..-,*'+.40/78-.&..1(&'(-7-44+.--063-43(-22268+(..32*)*'(.5210/60088926878/3(().*,,00-17674,0/1/24.//;<22;7351;;71;::<97:-/2;905+9,--++../93:1216'&&$&'0-/:495:89,3310.3-/,401644335567999:,56&%$**'.0:237-516/04-,,/.436;52;2/./-.-24040/((*(0*((+/83+7/(&&/**358;6/503/19886735-1,-(+%+,++/233:,809;;,0/,.63.-2)053)&%&$()7786617(/,/2:;;99
@a50abced-19ee-482c-8894-c0f324a41e1e ch=433 read=103190 start_time=2019-12-13T06:02:03Z barcode=BC01 runid=2c9cf7bc05858273f10e7d7ec552fc0bd742dc3e
CTTGATTTTACGACTTCACCCCAATCGCTGACCCTACCTTCGGCCGCTGCCTCCTTGCGGTTAGCTCACGGACTTCGAATTGCCAGCTCTCATGGTGTGACGGGGCGGTGTGTACCAAGACCGGGAACGTATTCACCGCGACGCATTCTGATTCGCGATTACTAGTAACTCCAGCTTCATGTAGGCGGGAGTTTCAATACAATCCGAACTAGGACTGGTTTAAAGTTTGGCTCCACCTCACGGTATTGCATCTCTCTGTACCAGCCATTGTAGCGTGTAGCCCTACATAAGGGGCATGATGATTTGACGTCATCCACCTTCCTCCTAGTTAACAGGCAGTCTCGCTAAGTCCTCAACTTAATGGTAATAACGACAAGGGTTGCGCTCGTTGGGGACTTAACCAACATCTCACGGCTTGCGAGCTGACGACAACCATGCACCACCTGTCACCTTGTCCCGAAGAGTTTCCTCGATGCAAAAAAAGAGTAATGCAAAGGGGATGTCAGAAGTGTAGGTGGTATTGGAGTTCTTCGCGTTGCTTCGAATTAAACCACATGTCCGCTACTTGTGCGGGTCCCCGTCAGATTCCTTTGAGTTTTAATCTTGCGACCGTACTCCCAGGCCGGAATGTAATGCGTTAGCGGCGAGCACGGAGGTGTTGAAACCCCCACACCTAGTATTCATCGTTTACGGCGTGGACTACCAGGGTAATCCTGTTTGCTCCCCACGCTTTCGAGCCTCAGCGTCAGTTACAATCCAGAAGTCGCCTTCGCCGCACTGGTGTTCTTCCTAATCTCTACGCATTTCACCGCTACACTAGAATTCCACTCTCTCTCCTGCTCCTGAATAACCAGTTTGGAATGCGGCACCCAAGTTGAGCCAGGTATTTCACATCCCATAATCATCCGCCTGCGTCCCTTTGCATGATAAATCCGGATAACGCTCGCCACCTACGTATTACCGCGGCTGCTGGTACGTGGTTAGCCGTGGCTTCCTCCTTGGGTGCCGTGTTGTCATTTAAAGACCAGGCTTTACGATCCGAAACCTTCATCACTCGCGGCGTTTGCCGTCAGGGTTTCCCCGTTGTGCAATATTCCCCACTGCTGCCTCCCGTAG
+
&)'%&.+0+%,/288;971:;6+504.//0/8;/-.1/)+')'/+))+''))0-1--.79/8.//87455:2213-%%&*(+00-(--1/1&()2258788564'205./021-)$.,+-/.(7,054268:<9575/221.).(+08-/,;--+65546103.,+-,0./.(*,.63,.+(&(,-,+)%'.6-)*$$$',914*(//--%'-.29324;5.8/.1:4/2044.+1-24--,2/,1.-.032.-*)06899977;:82://-.1,)*'')06-+*/,.+--590131//0026;3//2579:/6+&(++307/6*+)/.737200787565-01462.++0,.-/1(+(-('''''&&'*'-2668(6//7-*',,/221(.4+1''%($(%)'(+-,,-*.*%'('')&%,.-/)/125:879674556:68:6998451*0)+-,*&*%'%$+9,4631/)/&&-58880**')+.6/../5(--71898/.0&((*+5413--'),&(*,*)+397:<956020,-0:5((+-(:;9/1,*,.+(+2/.,))2))-*-+673098/-12)&(-2-209834.2;<3.9101622328:+-(%((+()/7/,10//,*$'.*,-,3*))*1/-)%+-1411'-++./8//:52:83*(+..6/./4032--/1.55.&')-*-67;68356:2766,-0+10&&,-*)-/1:;2&,**099.),.1/*-*-0229/.3)%'$%,3''&)('*0238297799+0*-/.5..098914-*.744898485731;+++1-&&((+032,*+,/626+--..0..-36)(*'+(),),+497:&-79.,1,53)2)322266-1,20.(),3%''/),6++)+,-34,%)((&&')56,-1,'&$*04'*40%+#&%&)58..-+07-,332-0/139:-,,).00556:650..06111444'$%)*.%819///8-413/323)*4-3+&/1.'7631**)$'$$*)&*.3/-4'&'*-095365534'%/1*-429569943))%&&+*.-8*)--%*.-57/19,159*)03*0---4377;4:;:),0-----.,17))1('
@e764ff34-d093-4fdb-8fec-cd57216a13c9 ch=8 read=56547 start_time=2019-12-13T06:02:10Z barcode=BC01 runid=2c9cf7bc05858273f10e7d7ec552fc0bd742dc3e
CTCCTGCAGGAGGCAGCAGTGGGAATATTGCACAATGGGCGCAAGCCTGATGCAACCATGCCGCGTGTGAAGAAGGCCTTCCGGGTTGTAAAGTACTTTCAGCGGGGAGGAAGGGAGTAAAGTTAATACCTTTGCTCATTGACGTTACCCGCAGAAGAAGCACCGGCTAACTCCGTGCCAGCAGCCGCGGTAATACGGAGGTGCAAGCGTTAATGGAGTACTGGGCGTAAAGCGCACGCAGGCAGTTTGTTGAAGTCAGATGTGAAATCCCGGGCTCAACCCGCAGGAACTGCATCTGATACTGGCAAGCAGGTCTCGTAGAGACAGAATTCCAGGTGTAGCGATGAAATGCGTAGAGATCTGGAGGAATACCGGTGGCGAGCGGCCCCTGGTTGAACTAACGCTCAGGTGCGAAAGCGTGGGGGGCAAACGGGATTAGATACCCTGGTAGTCCACGCCGTAAACGATAATCGCTTGGAAGTTTGTGCCCTTGAGGCGTGGCTTCGGAGCTAACGCGTTAAGTCGACCGCCTGGGAAATTACGGCCGCAAAGTTAAAACTCAAATGAATTGACGGGGGCCCGCACAAGCGGTGGAGCGTGTGGTTTAATTCGATGCAACGCGAAGAACCTTACCTGGTCTTGACATCCACGGAGGTTTCAGAGATGAGAATGTGCCTTCGGGAACCGTGAGACAGGTGCTGCATGGCTGTCGTCGGCTCGTGTTGTGGAAATGTTGGGTTAGGTCAACGAACTTAACCCTTATCGCTTGTTGCCAGCGGTCCGGCCAGGAACTCAAAGGAACTGCCAGTGATAAACTGGAGGAAGGTGAGGACGTCAAAGTCATCATGGCCCGCCACGACCAGGGCTACACGTGCTACAATGGCGCATACAAAGAGAGAAACTGACCTCGCGAGCAAGCGGACCTCATAAAGTGCGTCGTAGTCGGATTGGAGTCTGCAACTCCATGGTCGGAAATCGCTGGTAATCGTGGATCAGAATGCCACGGTGAATACGTTCCCGGGCCTTGTACGCACACCGCCCGTCACACCATGGGGAATTGGGTTGCAAAAGAAGTAGGTAGCTTAACCTTCGGGAGGGCGCTTACCGCTTTGTGATTCATGACTGGGGTGAAGTCGTAACAAGGTAACCGG
+
-./4/&//2+(-///74+-.(02)2051900/45;99;77,+/8-6:8433114&467568904(,*-,)2'*,-.28692)3;584-1/8+*20/390/&31..7-'*2+1(/+$''.4((0-3035782;70147,4--,641;21;0/2/-3.))/())8/2./,2/--397888410,*+.,0,'*&'+,.253.,,)-054./.0,,$+)*(%+)*-:98846293--0/-.-0*178+5383(.+%&()&/+-/0-1(-5*(..,/:986:()*&$$$#/0.1.0455566//00016+))'%)%*'&(&*()''$%$&')--3.*.)),,+&&(((+-(.0-,1399500.0/5651-).,6477:7:07.,+()(**-44/)/300./2-0161+&(*),4687/3.,%'),93651)-0742&581810*116/7/)+66569:7/002:5787.-+*)*(),6,2*-((((01))305:2.2-,./135.3/-..&.%'+21200/0./.3.2**'.+01-+*+-))%''()117*(-')%),7.85,..:5<;718080989.+1.'*.,()*,*'')1:633&)+353,//6<9.202++,.-24.3/-/041457/7/-43///0,1-,-5676,,,+2(*,-::4.-**+54612932889;839,8312:;9;1*'/0279877/-...;;9:989661',,+1-4+3:/.('*/,+43;3622:1(,.0.,.+&&&&&/)9:404/.1()-+*51433,444;19-/-,4%563:77:87-0,)*-78991-3-./38&7691/-%)-+1,+%-.-312256(+756662414)80%%&&)+11:1/-8./+*),)(+02,347.2//.6774682+),*('-/&)&))376667/.-*/8363:7998944493-37;987586857+5+5/1,+*-/7701(,*24,0'*,.&)'('*.31+(%%),***++)*222-/-0552,/.86658648,6,.0.+398-4-+,1*$(%(()+%+3214711127471))'#$*%)274:56081+%(-*+1/3,-&&&%4*1-1/3'2.'*,)+833303.%(,,+*6558;888,,,++'&&,)-0,,14678320*.*0/0/1.
@9438e053-8b41-4472-b578-f4959c713f39 ch=180 read=117762 start_time=2019-12-13T06:02:24Z barcode=BC01 runid=2c9cf7bc05858273f10e7d7ec552fc0bd742dc3e
CTCCTACGGGGAGGCAGCAGTAGGGAATTTTCGGCAATGGAAACCTGACCGGTAACGCCGCGTGAAGGAAGAAGGTTTTCGGATTGTAAACTTCTGTTATAAAGGAAGAACGGCGGCTACAGAAATGGTAGCCGAGTGACGGCTACTTTTATTAAGCCACGGCTAACTTCGTGCCAGCAGCCGAGGTAATACGTAGGTGACAAGCGTTATCCGGGTGTGTGGGCGTAAAAGGGGCAGGCGGCAGCAGGGTCTGTGGTGAAAGCCGGAAGCTTAACTTCAGTAAGCCATAGAAACCAGGCAGCTAGAGTGCAGGAGGGATCATTGGAATTCCATGTGTAGCGGTGAAATGCGTAATGATATATGGAGGAATACCAGTGGCAGGCGACGATCTGGCCTGCGCGTATCGGTCAGCGTGGGGAGCAGAAGTAGGATTAGATACCCTAGTAGTCCCGCCGTAAACGTCGAGTACTAAGTGTTGGATGTCAAAGTTCCAGTGCGCAGTTAACGCAATAAGTACTCCGCCTGAAGTAGTACGTTCACATAAGGAATGAAACTCAAAGGAATTGACGGGGCCCGCACGAAGCGGTGGAGCATGTGGTTTAATTCCGAAGCAACGCGAAGAACCTTACCAGGTCTTGACATGCTCATAAAGGCTCCAGAGATGGAGAGATAGCTATATGAAGGATACAGGTGGTGCATGGTTGTCGTCAGCTCGTGTGTGAGATGTTAGGTTAAGTCCACGAGCGCAACCCTTATCGTTAGTTACCATCATTAAGTTGAGGGGACTCTGGCAAGACTGCCAGTGACAAGCTGGAGGAAGGCGGGGATGACGTCAAATCATCATGCCCCTTATGACCTGGGCTACACGTGCTACAATGGATGTGGTGCAGAGGGAAGCGAAGCCGCGGTGAAACAAAACCCATAAAACCATTCTCGAAGTTCGGATTGTAGTCTGCAACTCGACTACATGAAGTTGGAATCGCTGTATGAATCAGCATGTCTTGATGAATACGTTCTCGGGCCTTGTACACACCGCCCGTCACACCACGAGTTGATAACACCCGAAGCCGGTGGCCTAGCAAGGAAGGAAGGCTGTCTAAGGTGGGATTGATGATTGGGGTGAAGTCGTAACAAAGGTAACCGGAAGGTGAGAGCGACAGGCAGTAGGTTAACACGAAGACACCGACTAACTCTTCAGCACCAGCAATACGTAAAAAGA
+
-/12/02,26*(./,668332.'.++,19;9-8:,..*0,)/+05+,,632-++0435;72/0/.64536)+1.1386/--4,060117/04084061//99*5-6824:.4-+4--*)(''26,.09-,,4-(()*+82721121498&':*4,,.2/0*30/.,&%+&(+4:;6.-++1,0,,,(*1.016:392229979.024:303/+453/.-+.3/15,874+(-**'&)0,6:/,)-*-85,0-+*)/-*.+)(*%(&))()*-.+*-**(,.7;145.0.-03(046.4,),++*)(,-30.41%)-+341&+(4(1.1-1:74342104307,*)5-+-476)%'$&*+3221+*2/,9*)+,'-249/))4/8610./082927*))'&&$$'&%&)*()*-0452*)$'&$)(%((+2/30,,4/222(&(*7646-1*&+;6,76(*'&')*'(*.2550.)/4.655010-71-/28&)),*+'),027494673;30+*('))35.276-,%'(147795984&+%$)+)*,0//*,1*+5,-+'')+0051507:8.:-///0%(+&).-7.3'+-1732359<;/:738+*-.+.13732225./12)*)*06/+23-3.,+,**&,,,0219/030+3+)'***+3,+-*)2/(/../4353/.**(%(.+140110198:8140//3766%/-.1(2,+'&'')-2/.8),22835/2/-#'&'+//7486<4-30130810.93--:/99/9/4,.*,'$,*3.3333.('&,*)22737231302032-./16000.1136-3:769689779271*+-45:;6:6:)***+219.,+/.00/.)*()-85121;139210-+102880,-/++-*.),)).601+*,*,.&,188.)/+'(.7;82966<763+.)*6;017-21./68;:73/.+,-5-.,,,,/4002-/13.*(&('*(%(((,0769/'/,-,,))')$),02;9:765110.88585946786768;//5.,111314,,,+-,+.+*+,++(..,).+,62375230&$&$'-3)3*0.-(%+++,,03-2.-/02<8+2,))./.83781--.,0+++*,-1747*+2-.78:6:24))+'%&%**,./(-/0.*--065945/)*&)()*0$1'(-*'&&'/+.640-1404---,2)))&%*'')'#'
@59e688ba-5d54-4f87-8525-9462ec1a9ff5 ch=46 read=85447 start_time=2019-12-13T06:02:49Z barcode=BC01 runid=2c9cf7bc05858273f10e7d7ec552fc0bd742dc3e
CTCCTACGGGAGGCAGCAGTAGAATATTGCACAATGGGCGCAAGCCTGATGCAGCCATGCCGCGTGTATGAAGAAGGCCTTCGGGTTGTAAAAGTACTTTCAGCGGGGAAGGGGTAAAGTTAATACCTTTGCTCATTGACGTTACCCGCAGAAGAAACACCGGCTAACTCCGTGCCAGCAGCCACTTGATAATACGGAGGGAGTGCAAGCGTTAATCGGAATTACTGGGCGTAAAGAAGCGCACGCAGGCGGTTTTGTTAAGTCAGATGTGAAATCCCGGGCTCAGCCACAGACTGCATCTGATACTGGCGAAACGGAGTCTCGTAGAGGGGTAGAATTCCAGGTGTAGCGGTGGTAGAGATCTGGAGGAGATACCGGTGGCAGAGGCGGCCCCTGGACCGAACTGACGCTCAGGTGCGGCAGTAGGAGCAAACAGGATTAGATACTGGTAGTCCACGCCGTAAACGATGTCGACTTGGAGGTTGTGCCCCTTGAGGCGTGGCTTCCGGAGCTAACGCGCGTTAAGTCGACCGCCTGGGGAGTACGGGGTTAAAACTCAAATGAATTGACGGGGGCCCGCACAGGCGGTGGAGCATGGTTTAATTCGATGCAACGCGAAGAACCTTACCTGGTCTTGACATCCACGGGAAGTTTTCAGAGATGAGAATGTGCCTTCGGGAACCGTGAGACAGGTGCTGCATGGCTGTCGTCAGCTCGTGTTGTGAAATGTTGGAGTTAAGTCCCGCAACGAGCGCAACCCTTATCCTTTGTTGCCAGCAGTCAGCCGGGAACTCAAAGGGGCGCAGTGATAAACTGGAGAAGATTGGGGATGACGTCAAGTCATCATGGCCCTTGACCAGGAGCTACACGTGCTACAATGGCTACAAAGAGAAGCGACCTCGCGAGAGCAAGCGGACCTCATAAAGTGCGTCGTAGTCGGATTGGAGTCTGCCGCTCGACTCATGAAGTCGGAATCGCTAGTAATCGTGGATCAGGAATGCCACGGTGAATACATTCCCGGGCCTTGTACACACCGCCCGTCACACCATGGGAGTGGGTTGCAAAAGAAGTAGGTAAGCTTAACCTTCGGAAGGCGCTTACCACTTTGTGATTCATGACTGGGGTGAAGTCGTAACAAGGTAACCGG
+
(*(-+/1+,.*(.,,*,-+1%).3/(.,((*,.;84+('%*2706:7667442-4556286----/4344.,)*),4146<7/8213--084*%-'').-)'*-*(,)'.+0*(*-38,.6.5-.3.78/*012(3)()--60/498,/+)-+'+-(')..(,/.04022../,++)'2/0630+6((&'')(*,),),+*%')+705,.,/7/901'+()++./650*)('&(,$(((.**&+%+'(.434967,2160-*/3))++&)&-3+*1/''(,,1-*(3*$%#&(()000781./0,.0-''&()#&&)'&,,.2467-+*//1**)2+3+7+*...-+++-04*,()()*)+/1087501)('&'+*.8+2++&%&(*++4.86.,69,3'',+*+++.,/00(5-.*)&+*&.0-*(('-8;49045+2,-.6.//,0:7-3,4,*+/0:899;651/11383+-6-0+)+*/8.1-52*&'+))(.)02590/,-*+,((*+1++((')),.7...-/27:97:8698()&&'*'+,*+3,:;5335(996-/*0,446.19;0.7(&&&''%&).6124*.../062<:6:7<71121275634//5./.**+,-6:76.0*.-,,25466,-&.-)'(,495*+,+--++)(+,),179;7;7+56083778+(0/4278888966100825365452*,-/277.4-))+*.0..805*)'0+5)++7,)'1.4/%%()&+,1/6--2-/0-07,(.-',2.(1'0.-%$'*,84.400786++-.+-)4,/102346/44773)+,)'*')1;4-.--.+*235224/)-57,-13'&&&)21,1-+--+--)*-.+...0,;-+8312639*'*&',*,0640-2),+&(&'*89182<76855/046/0759886773514)0*1/0/+---.+/()3455378968-3-,,0*/0162'&&'(-2///67486581,(-,//5-+-'+.,,01/3'-)0.,/.+-106331/,,$00,59-,561111411.1/)'.'-,.:13/95)',,'+)+0.,'&''&2-33494/.''*-0/-0++.,-,35.-4357965..+..43.&,()**+14570625,50/:39.-
@f921e05b-6006-4c1e-a964-4a1bd875dd67 ch=214 read=41137 start_time=2019-12-13T06:02:48Z barcode=BC01 runid=2c9cf7bc05858273f10e7d7ec552fc0bd742dc3e
CTCCTACGGGAGGCAGCAGTGGGAGTATTGCACAATGGGCTGCAAGCCTGATGCAACCATGCCGCGTGTGAAGAAGGCCTTCGGGTTTATGTACTTTCAGCGGGGAGGAAGGGGAATTAAAGTTAATACCTTTGCTCATTGGCGTTACCCGCAGAAGAAACACCAGCTTCGCTCGTGCCAGCCAGCCGCGGTAATACGGAGGGTGCAAGCGTTAATCGGAATTACTGGGCGTAAAGCGCGCAGGCAGTTTGTTAAGTCGAGATGTGAAATCCCCGGGCTCAACCTGGGAACTGCATCTGATACTGTAACGGAGTCTCGTAGAGGTAAATTCCAGGTATGGCGGTGAAATGTAGAGATCTGGAGGAATACCGGTGGCGAAGGCAGCCCCGGACAGACAGCGCTCAGGTGCGAAAGCGTAGAGGAGCAAACAGGATTAGATACAAGTAGTCCACGCCGTAAACGATGTCGACTTGGAGGTTGTGCCGCGGGGCGTGGCTTCCGGAGCTAACGCCCCGTTAAGTCGACCGCCTGGGGAATGCAGCCGCAAGGTTGAAACTCAAATGAATTGACGGGGGCCCGCACAAGCGGTGGGCATGTGGTTTAATTCGATGCAACGCGAAGAACCTTACCTGGTCTTGACATCCCACGGAAGTTTTCAAGAGATGAGAATGTGGCCTTCGGGAACCGTAGGAATTGGAGTGCTGCATGGCTGTCGTCAGCTCATGTTGTGAATGTTGGGACAGTCCCGCAACAGAGCTCAACCCTTATCCTTTGTTGCCTTGTGGTCCGGCCGGGAACTCGAGGAGACTGCCAGTAATAAACTGGAGGAAGGTGGGGATGACGTCAAGTCATGTAGCCCCTTGACCAGGGCTACTACGCGTGCTACAATGCAAGCGCATACTGAAGCGGCCTCGCGAGGAGCAAGCGGACCTCATAAAGTGCACGTCGTAGTCAGTTAAGGTCTGCAACTCTCGACTCCATGAAGTCGGAATCATAGTAATCGTGGATCAGAATGCCGCGGTGAGCCATTCCCGGAGCCTTACACACCGCCCGTCACACCATGGGAGTAGGTTGCAAAAGAAGTGATGAAAGCTTAACCTTCGGGAGGCGCTTACCACTTTGAGATTCCTCATGGCTAGGGTGAAGTCGTAACAAAGGTAACCGG
+
1.8/-+7+43-.5/-0/,-*&*%%$&%/***.//:01;3/)('+1,0:1612251*264.-.4-932+)')(&)',610223+530:3-/&'((-50+()%(*0-'-/0+,0-(&%*(0.*),0-1*,0099/-444).).(*(+5,+53./+*.*%+'$&&(.,1,2*+)2/5,059/-+-'))36,,),*061/2542-4-1.33113,9(:')*+2,107177:90.('(-0).*,),*38:455;4(0/50///&&'(4+,%(0*).11)(1342/-.0*('(%(&)8564443..0,-1,)*.**'%&'(346-+'%**)/*6,2/,'3+&)*(.-.242%')(+')+-+,-//9;-+,,0+(/-(30.(')+/*..,2.61))1-/*-+0-12336:&(.)()'+,+++-/0)(**',.6:39)+.)-.,-.2,%)()*)030.+.+3+*)24&---035992-2,0)+'(01(,-.5)*,(58.3.+--4+2,,/.+02671(('('&-,2,143589:664-*0/)&'%&(%)35/.0*/.**&+31127757321261-*/,271*06/(+(*(*()'.+,-)(+4-((0/9765671),/1:51302'(1*-5664535;/5.+*('**-,042)&+.4-6/.9;//,2(',/.2+'%%()((()((,((1+0*2-+,,)'%'%$,*%)*336222-,9223::88/,,-,1(4129/,*/1*13325,,-,.-5.((..)7&-%(()+../-*')+.1''+('1.()%#$&&'+.10,314.:90:0172.//'((++*,*&')#$'%(')+12,,*,*-,,(0631323422-1.(*4..')$,-3/%%%')-93654+*&)$%'$()/18979692+,..***-+(')('-)'(&*0516360/*((+-16,2/8357555878,-.1,%&)-;798735$0)1(((*,-1362..,-''()((380216/--0,50566#%&*.,6..+/.9948,-/94486'3)56*(%&$#**-3.-0)&)'((()(.-/6117-%+-+--/8,0+2*'((%644:44299+&))((*((')()%()+10.3/61.9,(0--0*0+(.5.,2/('$'#&0+(&'%''(**((*+(((+*+60237668(0,12051,,
@78866c2e-4982-44f9-be6e-45f8609b9eb8 ch=28 read=48126 start_time=2019-12-13T06:03:08Z barcode=BC01 runid=2c9cf7bc05858273f10e7d7ec552fc0bd742dc3e
CCGGTTTACCTTGTTACGACTTCACCCCAATCATCAATCCCACCTTGAACTGGCCTTCCTTGCGGGTTAGGCCACCGGCTTCGGGTGTTATCAACTCTCGTGGTGTGACGGGCGGTGTGCCTGGAGAAGCCCGGAGAACGTATTCACCACTGACATGCTTGCTGATTCGTGATTACTAGCGATTCCAACTTCGTAATGATGGAGTTGCAGACTACAATCCGAACTGAGAATGGTTTATGGGTTTGCTTCACCTCGCGGCTTCGCTTCCCTCTGCACCATCCATTTGTGGCACGTGTGTAGCCCAGGTCATAAGGGGCATGATGATTTGACGTCATCGCCTTCCTCCAACTTGTCACTGGCAGTCTCGCTAGAGTCCCAACTTAATGATGGTAACTAACGATGAGGTTGCGCTCGTTGCGGGACTTAACCCATCTCACGACTTTGAGCTGACGGCAACCCATTTTCCCTGTATCTCATATAGCTATCTCTCCATCTCTGGAGCCTTTATGAGTATGTCAAGACCTGGTAAGGTTCTTCGTGCTTCAATTAAACCACATGCTCCACCGCTTGTGCGGGCCCGGAAATCAATTCCTTTGAGTTTCATTCTTGCAGACGTACTACTCAGGCGGAGTACTTATTGCGTTAACTGCGGCACTGACTTTGACATCCAACACTTAGTACTCATCGTTTACGGCGTGGACTACTAGGGTATCTAATCCTATTTGCTCCCCACGCTTTCCGGGACTGAGCGTCAGTTGCAGGCCAGATCGTCGCCTTCGCCACTGGTGTTCCTCCATATATCTACTTTCACCGCTACACATGGAATTCCACGATCCTCTCCTGCACTCTAGCTGCCTGGTTTCTATGGTACACTGAAGTTAAACTGAGCTCTACAGACCGCCTGCCGCCTGCTCCTCTTTACGCTTAATAATTCCGGATGCTTGCCACCTACGTATTACCGCGGCTGCTGGCGTAGTTAGCCGTGGCTTTCTAATAAAGAGGTACCGTCATAAGCTGCCATTTCCTGTAGCCGCCGTTCTTCCTTTATAACCAAAGTTTACAATCCGAAACCTTCTTCGTACGCGGCGTTGCTCGGTCAGGGTTTCCCCATTGCCGAAATTCCCTACTGCTGCCTCCGTAGAG
+
2,&,/7-+0021-03)/1686;61797+-/-.,3538067--7323%&1-)0.10/57-,,+*/()+,%.61.+0)8+*768/96411511-3'+*,()+0/44966670/50346//+%%%())&(&'),+00+**341646<7468)-*+,6/2*(('&*)*+59545...8,.++*+,/38240-.071','%%%&(1--*,:/007887782;01))3:8811//44566;:,24<668;,34945797311)0)(1,'+14-:0.1**,02404.:-05('*,+)(,--11)+03/:1-.633-.,(-18./39433102:3//5994/+&%./6;:/,/*.1,0/,-2/506/-(011472022333/41,.+-.1030229897674433,.11*&,+25376888)*.))6<34-5-7-0:6,.160*,,+*'($'(1.0/.-%&(*$*'$$*,4-,/''()25659'(+-,234640/.,375742//2/*,6:5;/....-..967772568<1051/6+5/:714(*)'(-,-+.-/19348+,---/015121,.0.+1,/05/1,'&$(%'(2/83:2(*2/-.07<<97:;.5.,.&&67))&(+)+.13338&+&'()+.,+.-().+6/:/65/'./.62+*',30-.1309)1*/**--(,/-5765977068++,1.0154232078.3,)../0-10-*/++-2/*..59;.*.*,+9//)99;5/001297:;/949.,)+-0..-77868466:31435;489:544609:-0734345966+(+-.//17.13//,,346.2-1.:7.0/032423027420&../.))+--13/2,:;,*2--'()()*/101**1133&)$&%&',))(*+,333%%%%&,2+//***)./()16(&(%'+(1..,.131233/)%'*(*2,*0(*)-+/,0847;446644721.,,-,./9+))7,(1*7.264,).1-.1,'%('.,18121%&%(%'($*+)2:.287653248.08074**()().1..106+.+)(*09031730*)+,+,3473.1.$*'+,1/6231;555;5;8;279.4;)3;;6,/824.-,/3+3/6/,.1**)'(+.+16.010'%
@465f2571-eb76-463f-a95d-3bed7d8d5d71 ch=337 read=94236 start_time=2019-12-13T06:03:08Z barcode=BC01 runid=2c9cf7bc05858273f10e7d7ec552fc0bd742dc3e
CTCCCTACGGGAGGCAGCAGCGGGAATATTGCACAATGGGCGCAAGAGCCTGATGCAGCCATGCCGCGTGTATGAAGAAGGCCTTCGGGTTGTAAGTACTTTCAGCGGGAGGAAAGGGAGTAAAGTTAATACCTTTGCTCGTGGCGTTACCCGCGAAAAAACACCAGCCTCCGTGCCGCTTGTACGCGGTAATACGGAGGTGCAAGCGTTAATCGGAATTACTGGGCGTAAGCGCACGCAGGCGGTTTGTTAAGTCGAATGTGAAATCCCCAGGCTCAACCTGGGAACTGCACCTGATACTGGCAAGCAGGTCTCGTAGAGGGGATGAATTCCAGGTGTAGCGGTGAAATGCGTAGAGATCTGGAGGAATACCGGTGGCGAAGGCGGCCCCCCCTGGACCCGAAGACTGACGCTCCAGGTGCGAAAGCGTGGGGGGGGTGAGTTAGATACCCTGGTAGTCCACGCCGTAAACGATGTCGACTTGGAGGTTGCCTTGAGGCGTGGCTGGAGCTAACGCGTTAAGTCGACCGCCTGGGAGTACGGCCGCAAGGGTTAAAACTCAAATGGTGGCGGGGGCCCGCACAGCGGTGGAGGCATGTGGTTTAATTCGATGCAACGCGAAAGAACCTTACCTGGTCTTGGCATCCACGGAAGTTTCAGAGATGAGAATGTGCCTTCGGGAACCGTGAGACAGGTGCTGCATGGCTGTCGTCAGCTCGTGTTATGAAATGTTGGGTTAAGTCCGCAGCAGAGCGCAACCCTTATCGCTTTGTTGCCAGCGGTCCCGGCCGGGAACTCAAGGGAGGCTGCCAGTGATAAACTGGAGGAAGGTGGGGATGACGTCAGAGTCATCATGGCCCACTACGACCATACACGATGTAATGGCGCATACAAAGAGAAGCGACCTCGCGAGAACAAGCGGACCTCATAAAAGTGCGTCATGGTCCGGGTTCGAGTCTTGCAACTCGACTCCATGAAGTCAGGAGAGAAATCGCTAGTAATCGTGGATCAAATGCCACGGTGAATACGTTCCCGGGCGCTGTACACACCGCCCGTCACACCATGGGAGTGGGTTGCCAAAAGTAGGTAACAACCTTCGGGAGGCGCTTACCACTTTGTGATTCATGACTGGGGTGAAGTCGTAACAAAGGTAACCAGGAAGATAGAGCATTGAGCAGTAGGTTAACACAAAGACACCAGCAACTTTCTTCCCAGCACCAGCAATACGTGAAAAGCACG
+
+121))*0/95-/6-+/.)11*82,1.2/8+*(.,+,,0)')(0)'**,5++,....+007314++1133556766**)+,/20562:88:62850143256-*,.)43')0*2(+*)%()/62.-416..2.,5/),)*%$').029309:*,+,4('+'&&(.%+((**3-.'95/,0,&%"'')+0+2++,751..+)-/65+.12513/3&(%--0,.+)+%#$(24.122)2/225:9(00:.-3272363&%))'(&.3+)758-%-1/0.+021219/./-22//08...-+,/)((..+1%+((*567873-,0/-$)(+,-1..)0,*%'(+2064428/--:998443436284121'-&*+4/62031.-1.5144631780+(.021(*)++'-.-..-/1/2')8::94)++*(*+)()*++*'%''-.07')74577,,.9:95375+-12966781+,,-&//.%,)(..(*)*0,*0,60.1826-*(((*'*$(,---(++,716-183554/18054*(&*,3035-,-24(4,1779:.4448<730)'(%%(449*23*')&)%0))()*2&''/+,+),32<;88790/-..9.+,)*),0((-23/.,(,-,259/4*.%'*412+-*,&((-55++++++5443396678802,.,4-495:790/111--.,-...//-611121-+01-6563.)++6$+-08:202458638450.4.*,/&/&''+6468;8;.0.,-3&'-,4+2-,63/,((.+9/)/42328.6-/26%')3-'))'&(.2,-,,,028:3323..,,--.44::0-/747674+&'(*3237,2.549,'&%#&'..2&($&$''&((&..,('&(,02&456)'('**(+4248573'&'%'%)46%/14.,).023383%/'(+226%3&339'+41/1%'$&'(((),+&11244884/*,&*()*5.4/.**&.++*.+-,-'1.//01568355.*0+,,/'-+,,-2941111161,(-$-))(&''('()-2/087/-0++*-1('&)%%&)*034924(44*)%'&-,)0+++201478)2+')),**,+)-2-.5:/+.015;843*))))-1()(,0,--1687909****)'',$**,/+./'''')$&(()'()(,,37595944.5:/,,,&(*&(-2/+1:,,27-.'&)--4:332371122($)'%&#&#&$
@a2318ad3-f7b6-4f22-9b78-74bd46df6976 ch=94 read=112663 start_time=2019-12-13T06:03:19Z barcode=BC01 runid=2c9cf7bc05858273f10e7d7ec552fc0bd742dc3e
CTCCTACGGGAGGCAGCAGTGGGGAATATTTGCACAATGGGCGCAAACCTGATGCAACCATGCCGCGTGTATGAAGACGCTTCCGGGTTTGTAAAGTACTCAGCGAGGAGGAAGGGGAGTAAAGTTAATACCTTTGCTCATTGACGTTACCCGCAAACACCGGCTAACTCCGTGCCAGCAGCCGCGGTAATACGGAGGGTCGCAAGCGTTAATCAGGTGCGGGGCGTGGCGCAGGCGGATAAGTCAGATCTTGAAATCCCGGGCTCAGCAGGAACTGCATGCGATACTGGCAGAAAGCGAGTCTCGTAGAGGTAAATTCCAGGTGTAGCGGTGAAATGCGTAGAGATCTGGAGGAGGGAATACCTGCACCGGTGAAGGGCGGCCTGGACGGGCTGACGCTCAGGTGCGAAAGCGTAGAACAAACAGGATTGAATACTGGTAGTCCACGCCGTAAACGATGTCGACGGAGGTTGTGCCCTTACGAAGTGGCGGCTTCCGGAGCTAACGCGTTAAGTCGACCGCCTGGAATACGGCCGCAAAGGTTAAAAACTCAAATGGGTGACGGGGCCTTGCACAGCAGTGGAGCATGTTCGGTTTAATTCGGTAACGCGAAGCCGCACGATGGCATCACGACTTTCCGAGATGGTTGGTGCCTTCGGGAACTGTGAGACAGGTGCTGCATGAAAGCATGCGTCAGCTCGTGTTGTGAAATTGGGTTAAGTCCACGAGCGCAGCCCTCCTTTGTTGCCAGCAGACCCGGCCGGGAACTCAAGGGGCTGCCAGTGATAAACTGGAGGAAGGTGGGAGTTGACGTCAAGTCATCATAATGCCCGACCAGGGCTACACACGTGCTACAATGGCGCATACAAAGAGAAGCGACCTGCCGCGAGAGCAAACGGACCTCATAAAGTGCGTCGTAGTCCGGGTTGAGTCTGCAACTCGACTCCATGAAGTCGGAATCGCTAGTAATCGTGGATCAGAATGCCACGGTAGATACGTTCCCGGGCCTTGTACACACCGCCCGTACACCATGGGAATTGGGTTGCAAAAGAAGTAGGTAACAACCTTCGGGAGGCGCTTACCACTTTGTGATTGCATGACTGGGGTGAAGTCGTAACAAGGTAACCGG
+
--60**.,++&)-+*22138777)-++)67*),-..:22960-,,161:2348621(485908834876667)0)&%($)--.&(*./7+),/76+.0/0.++*+'/*(.+-*+00,%'(0<52.8080488,8:./772.4++,425229*+-((/&*0.(,++1.,.76./8:;55/.)6/3909+1++*209-+0(&&'(+)()/.:2:35)*(++3)-0*''$'%%#&$*)(/500,*)+-)+%*&.*&.2++010+44515,'*%)')(,./-((&((,.*0)+(&*&*)($)*'+-138870.(/+''(2*2/,,6;75,,--5;5--6--/389,,,+,/5<:;2/-'++*+1./22+''%-*4+'(&&))'%%"%((.3/.(-3444--+**0(/2331+./.+.22++'%/1:234/,',&&%$%%&(*,011340+,-/3/:9;-+**)*./..-(-%'&1+'-*+5**(&&)&''#$'%'(&&(++++*',.06310/,3-2,2.-(&'',0,3,++()1/+-((*22&3*1//65:31365;0,/-'))+&')'%%$%&&&$&%)7+2520)*-.4,,0.&.24().*-1...,+2*+((*#&($)%((#&&&&)*&&'((&(2+.&((---/.,4.-2/08/150991:128784456(-'')86550-'*''#%%&')*23,-/0299,6*(*-)/(-(,103822252+&)%%'(),*)+5,,*)*.)(7,,440%*"+$)*)-0144<8/9006+,)*-',458<3760/*.4--5530-)*,,6//*'$&,,./445587.09121+)($&#.*)+-.<897720*+%%%(()),**++0.)56664222190&(&)()*:852+')(*,.)(&%'/5*7*-.8:98,,372()(+,.:7788.8,-,'((('))+69:-:,,,//.-/*,/1610/6.:3;99657/234:663869998++,679:.,-494+(2/13688222,2461.2)''*)+03;242.())*)060653-&&(&,-(0)''+17,&(*()/-7//+),2,2/7.(40(*/)08/9./:322;2-00-1,&*+,2255201+,+0.()*)+5350,/.,3;8;8:
@bbee0dbd-3a2a-4dff-a8ca-fd1a8b97bf28 ch=99 read=115187 start_time=2019-12-13T06:03:17Z barcode=BC01 runid=2c9cf7bc05858273f10e7d7ec552fc0bd742dc3e
CCGGTTACCTTGTTGCGACTTCACCCCAGTCATGAATCCCGCAAGGCGCCCTCCAGGGATAAGCTACCTACTTCTTTTTTGCAAGCCCCACTCCCATGGTGTGACGGGCGGTGTGTACAAGGCCGGAACGTATTCACCGTGGCATTCGATCCGATTACTAGCGTTCCGACTTCGTAAGATTCGGTTACAGACTCAATCCGGACTACGACGCACTTTATGAGGTCCGCTTGCTCTCGCGAGGTCGCTTCTCTTTGTATGCGCCATTGTAGCACGTGTATTAGCCCTGGTCGTAAGGGCCATGATGACTTGACGTCATCCCACCTTCCTCAGTTTATCACTGGCAGTCTCCTTTGAGTTCAGCCGGACGCTGGCAACAAAGGATAAGGGGTTGCGCTCGTTGCGGGACTTAACCCAGCATTTCACAGCGAGCTGACGACAGCCATGCAGCACCTGTCTCACGGTTCCCGAAGGCACATTCTCATCTCCTGAAAACTTCCGTGGATGTCAAGACCAGGTAAAGGTTCTTCGCGTTGCATCGAATTAAACCACATGCTCCACCGCTTGTGCGGGCCCCGTCAATTCATTTTGAGTTTTAACCTTGCGGCCGTACTCCCCAGGCGGTCGACTTAACGCGTTAGCTCCGGAAGCCACGCCTCAAGGGGCACAACCTCCAAAGTCGACATCGTTTACGGCGTGGACTACCAGAATTATCTAATCCTGTTTGCTCCCCACGCTTTTCGCACCCTGAGCGTCAGTCTTCGTCAGGGGCCGCCTTCGGTATTCCTCAGATCTCTGCGCGTTTTGCCACACCCGGAATTCTACCCCCCTCTACGAGACTCAAGCTTGCCAGTATCAGATGCAGTTCAGGTTGAGCCCAGGTTTATCTGACTTAACAAACCGCCTGCGTGCGCTTTACGCCCAGTAATTCCGATTAACGCTTGCACCCTCCGTATTACCGCGGCTGCTGGCGCAGGTTAGCCGGTGCTTCTTCTGCGGGTAACATCAATGAGCAAAGGTATTAACTTTACTCCCTTCCTCCCCGCTTCAGTACTTTACAACCCGAGGCCTTCTTCATACACGCGGCATGGCTGCATCGGGCTTGCGCCCGGTGACCAATATTCCCCACTGCTGCCTCCCGTAGAG
+
73+./3.,3+1(3/&+-,0789-:;:.2465**))./6&)%-,.+**'++,,3(%'*0.1'('),0185458:58091:-2312*2/3+%'(38-/4320466684;:02-*,,,-+,').616(5(9317347224716341/1.,)+-3-'(01--,+($&.6-3023662((''&#*%%)0+5&.*.33495:70(3.38721562/0,/3:935/-//).31+((*+//22.+('.,51-06+++*,5/(+-05:9:,*4-+,+*)%)),-/%)'&',54*,3.../0*+168:7.,--,*,(''&+./5:+07*(154<9:994.4;/,01341422167652$#'&&%*.,-%*48*/(&%+-.410,+4:+21870,2.2+5:6756/3.)/,,-;:30.100.70)'*(.7()')-&-(()&(,003+0*,12-7,//011578843--,-4;:7191-.2./*+205;54554200)+-2:9603529-.5:::8:85/357<41434:..:/<99<:79.5.--233,++1+;;4:1**+,9::6401-*&'&'''',8)592*--1/83<6364:),*+9<<-6:6112/,)(&&%(&',5//('/,-)*&*++011-.,,..10/.2/3(1**2*,4.215:7-,(,090--/-,/5/3+4.(*23643.1367<:/./20178:414-4:7//.+0+/079<777-,6:++63378-',,*.50*/)*)//%%',/37:646658;988:)+9;4-;77;5;4)0++-<9709)*-21-+((*+*%,0-)$(&%'',*%'()*/+),(-2861+00.,.'')1268+-*,-6*,4225246457836889+1''++711,:0*$,',-''++--..42720196-.(/*)/,//+1..07856818.+,/168;/2'&,)1-,.731,.-774026.812959:556:8899;02,*+(+.,,,,-5-42.14941</,,23:8214/,--)0-05976;.-3/21..*'(.&$()/;2-6954/67)%&%.$'(/,+37.,262/3+'&*(043977;210,+(-/2)7567;;9:87787(-.115-//.:/,,-'''%1)/)2*279/),--08537/69-.;0-,(
@9cdae654-a5dd-4147-9b25-1d20962d7392 ch=325 read=60374 start_time=2019-12-13T06:03:24Z barcode=BC01 runid=2c9cf7bc05858273f10e7d7ec552fc0bd742dc3e
CCAGTTACCTTGGTACGACTTCACTACAGTCATGAATCACAAAGTGGTAAGCGCCCTCCCGAAGGTTAAGCTACCTACTTCTTTTGCAACCCGCTCCCATGGTGTGACCGGTGCTGCCGCAAGGCCAGGAACGTATTCACCGTGGCATTCTGATTACGATTACTGGCGTTCCGACTTCATGGAGTCAGTTGCAGACTCAATCCGGACTACGACGCGCTATGAGGTCCGCTTATCGCCAGCAGGTCGCTTCTCTTTGTATGCGCCATTGCGGCACGTGTGTAGTACCGTGCGGGGCATGATGATTTGGCAATCATCCCATGGCTACTCCGCATTGTCTGCGGCGGTCTCATGAGTTCCCGCGAAGTTACTGGCAACATAAGATAGGGGTTGCGCTCGTTGCCCAGGACTTAACCCAACATCTCACGGCGAGCTGACGACAACCATTGCACCACCCTGTTTTCTGACCGAAGAGAAGACGCTATCTCTGGTCTGTCCGTAGTATAAAACCTGGTAAAAGGTTCTTCGCGTTGCGTCGAATTAAACCACATACTCCACCGCTTGTGCGGGCCCCGTCAATTCCTTTGAGGTTTCAGCCCAGCACGGTCGTACTCCCCCAGGCAGGGTACTTGTGCGTTAACTCCGGCACAGAAGGGGTCGATACCTCCTACACCCTGGTACCCATCGTTTACGGCCAGGACTACTTGGGGTAAATAAATCCCGTTCGCTCCTGGCTTTCGCGCCTCAGCGTCAGTTTTCGTCAGAAAGTCATACCTTCGCCACTTCGGGTGTTCGCTTCCTAATATCTACGCATTTCACCGCTACACTAGAATTCCACTTTCCTCTCCGATACTCTTTCGTTGGCAGTTTCCATCCCATGCAGGTTAAGCCCCGAACTTTTAAGACAGACTGACCAATCCGCCTGCGCGCCTGCCGCCGTTCCGGACAACACCCACCTACGTATTACCGCGGCTGCTGGCGGTTAGCCCGGCGGCTTTTCTTTCGGGCAAATCAAATCCTGCTCATTGCACAAGAACCATTCGTCCGATTAACAGAGCGCTGGCGAAGGCCGTCATCACTCGCGGCGTTGCTCCGTCAGACTTTCCGTCCATTGCGGAGAGGATTTTACACTGCCTCCCGTAGACAATATCAGCACCAACAGAAGGTTAACTTTCAGACGCAAACAACTTTCTTCGGCGCCAACCAATGCGTAACTACCGCA
+
0.$*+5*.+*)+,.,-.*..4%$(%#$').:673452335590..*556/0124:+(.0+++,--.-77+12144.++,3.1873%,)'(*($()-;.-976536776'+%%$$$#%&&'),-089*4+2,-/135<979:14080,08543(*%#%()-90/*'++*,2)/*/27:6122)'())'(,)&))+355-)/(*308286315--*+&'1*,-(*)*+()+.4)++)*/)%$+)/,4-0081-,/6++,25).&*&)-1-.-831111+.'&'%%%('%%%%+4752350012.36+)&'(()+4.85+''&**)%((,,$%')3**(%'((//361.)(+65536485)'*''&&&*$*,-//134002:444+621*0303*,-)()5)//+&45/-&%&*&2*.-3358630114/,*'+,,++(.-5542'/*+/159561%$'056,.+,&+0,.0--()&'))%$&&)*///2,1.3385/+0$$&&&%&(/+57792087)0/:;:9;84763878688&&/031;::0...0,/171/30/120-10:7:3775+2276:8:5)+0.+*,-)9/--&/1'&%&#++243.-,-.3999*-177%+'%)&'+*).-1,0-5-4216.2113++/).64,//.31./1./3-()'*,-+'-0,.11,.16766&()'++(233/0''#"-54+).1((&''+.96-.8623143(),))+.,+,,/4//')+.17-33<;:/679-+-23-27,-,.*.-,())$''*&)*()/295%')+))(-4//-/)&))+(18-*'+2,,2),%./+,&*)-+1&+,83174426-+,*)++((,.).15,73&52;8874,91(%*)/)07,:33*050*++,(145*54.5756642332/032:;79;,,+((&&$%&'($#$%+3,)1.300/,*/3%$*+*+.&/'(4--')%(*()*+&)'%',),+&,,)))'&*%)-)*)01''('%'(+++-'(1+*,*%&($%-3*+,-/+'*0131775'(,,&/+7,/,)))''#%&&%%&+(*()**,.67.,,**(+,.-+3,*+0285/1*)+.191-&'-04/65///1'&&+&'.+-(&'&(((+313:113(*(+'+-,0--+-+74988(*-4,6.7/)((''(%*+(*0()-,0.-36,+*)$'((&--3-+&3*,'$&%(%'$$%%%%$
@a1eb9cb5-4161-4eda-8c05-f4f926778ccc ch=11 read=39816 start_time=2019-12-13T06:03:19Z barcode=BC01 runid=2c9cf7bc05858273f10e7d7ec552fc0bd742dc3e
CCCGGTTACCTTGTTACGACTTCACCCCAGTCATGAATCACAAAGTGGTAGCGCCCTCGAAGGTTAAGCTACCTGCCGCTTCTTTTTTGCTTACTCCCACGGTGTGACGGGCGGTGTACAGGGGCCCGGGAACGTATTCACCGTGGCATTCTGATCCACGATTACCTAGCGATTCCGACTTCATGGAGTCGAGTTGCAGACTCCAATCCGGACTACGACGCACTTTATGAGGTCGCTTGCTCTCGCGAGTCGCTATATTTGTATGCGCCATTGTAGCACGTGTGTAGCCCTGGTCGTAAGGGCCATGATGACCTGACGTCCTCCCACCTTCCTCCAGTTTATCACTGGCAGTCTCCTTTGAGTTCTGGCCGGACCGCTGGCAACATAAAGGATAGGGTTGCGCTCGTTGCGGGACTTAACCCAACATTCACAACCTGACTGACGACAGCCATGCAGCACCTGCGGTTTGAAGGCACATTCATCTCTGGTGGATGTCAAGACCAGGTAAGGTTCTTCGCGTTGCGTAAGATTAAACCACATGCTCCACCGCTTGTGCGGGCCCCGTCAATTCATTTGAGTTTTAACCTTGCGGCCATTACTCCCCAGGCGGTCGACTTAACGCGTTAGCTCGGAAGCCACGCCTCAAGAACAACCTCCAAAGTCGACATCGTTTGCAGCGTGGTTCACCAGGGTTATCTAATCCTGTTTGCTCCCACGCTTTCGCACCTGGGCGTCAGTCTTCGTCAGGGGCCGCCTTCGCCGCAGTATTCCTCCAGATCTCTACGCATTTCACCACCGCACACCTGGAATTCTACCCCTCTACGAGACTCCAAGCTTGCCAGTATCAGATGCGGTTCCCAGGTTGAGCGGATTTCACATCTGACTTAACAAACCGCCTGCGTACGCTTTACGCCCAGTAACTCCGATTAACGCTTGCACCCTCCGTATTACCGCGGCTGCTGGCAGGTTAGCCGGTGCTTCTTCTGCGGGTAACGTCAATGAGCAAAGGGTATTGCTTTACTCCTTCCTCCCCGCTGAAAGTACTTTACAACCAGGCCTTCTTCATACACGCGGCATGGCTGCATCGGGCTTGCGCCCATTGTGCCAATATTCCCCACTGCCTGCCTCCGTAGGG
+
:,)+.,2.1218,19.027::<8)69-'/0:8673+11136496//1//%%%&',+*0()..2.800,//256/-**(,.2/724.2)%#&%&),30((/17563357.64..71,,(-+%-5*0.'095485472/40/380-1,+*6;0/00-2+))*-05*2*%&(('*+;.21358;76760*+++,+/+91417231-)2+041350*&&)*-436(--88,,()-5/2(*.4,,..,1.++),)3006*1'/6-*,-0159;<+:+&$&(-((,.+4++/11;4-/9:947/*,01.641..***9---34405*)27.).62<83/4,-/6;3//232./'&$&'(-8127/--311(%,'1&:*99;66745455.0(33+3,883+.2.80216787.3)'+482,/).&+%&+.,+03*)-0..%&++-02/1336000;/,(*))/++))&+,0/86..1.0-+,-/54.0/0+(-'&)''12880+,--7*263/6)4-;86<877842./,.)(&)6);:689222244341'))(*4+-.04-54/4.&%++*'/)*,31++)*+;<;-86405.--227'0(%&*689-+1190430.+)((,**,0)+0,.334(5'5*-8577494112*%&,,).2-.)13/.0-*$&,1243;:10)-/0431,/%%,+'/-%))-/9139649*--5.0+(1-+'+*..9;2),+-+*)+35437+-.12;979:-/491/<89;8<000:,-&++*/50825&((4321/,&,+,0/9/-'('$((&'&*-/7461/22528(995/541/1,,..-,3'*%()+0,.701221620110-..1-44,,46482--0'(%6-//33249430-0-3.0/67/*%&%%%&''%)')/7/-1,94,*-0,+,--+)*315;65.5.+*(,4-*0,&/)-423,-+5***874-)..2/9..-35-66/00606;645539,/0440/00930%.-,6+.6)+-00%'(24+022908:80/99-,:83141,-*,53.(+-&1(&)1.5/:..81%*(-)../+6--.3964///01',**-4+005:3+5+)*)+$.),-938470(-/--,*+-3.0,++),'#
@a3d2fd29-0073-4eff-8cd2-1f770780b6ff ch=235 read=116667 start_time=2019-12-13T06:03:25Z barcode=BC01 runid=2c9cf7bc05858273f10e7d7ec552fc0bd742dc3e
CCTACAGGGGAGGCAGCAGTGGGAATATTGCACAATGGAAACTGACAACGCCGCGTGAGAGTGATGAAGGTTCGGATCGTAAAGCTCTATGCTGGGGAAGATAATGACGGTACCCAAAGGAGGAAGCCACGGCTAACTACGTGCCAGCAGCCGCGGTAGCCGTAGGTGGCGAGCGTTATTTACTGGGCGTAAAAGGGGCGTAGGCGGATGATTAAGTGGGATGTGAAATACCGGGCTCCAGCAGGTGCTGCATTTCCAAACTGGTTATCTAGAGTGCAGGAGAGGAGAGTGGAATTCCTAGTGGTGAAATGCGTAGAGATTAGGGAAGAACACCAGTGGCGAAGGCGACTCTCTGGACTGTAACTGTGCTGAGGCTCAAAAGCGTGGGAGCAAACGGGATTAGATACCCTGGTAGTCCACGCCGTAAACGATGAATACTAGGTGTAGGGGTTTCCAACACCTCCCGTGCCGCCGCTAACGCATTAAGTATTCCGCCGCAGGGAGTACGGTCGCAAGATTAAAACTCAAAGGTGACGGGGACCCGCACAAGTAGCCGGAGCATGTGGTTTAATTCGAAGCAACGCGAGACCTTACTACACTTGACATCCCTTGCATTACCTCTTAATCGAGGAAATCCCTTCGGGGACAAAGGTGACAGGTGGTGCATGGTTCGTCAGCTCGTGTCGTGAGATGTTGGGTTAAGTCCGCAACAGGCGCAACCCTTGTCGTTAGTTACTACCATTAAGTTGAGGACTCTGGCAGACTGCCTGGGTTAACCAGGAGGAAGGTGGGGATGACGTCAAATCATCAGCCTGCCCCTTATGTGTAGGGCTACACACGTGCTACAATGGCTGGTACAGAGATGCAATACCCGTGAGGTGGAGCCAAACTTCAAAAACCAGTCTCAGTTCGGATTGTAGGCTGAAACTCGCCTACATGAAGCTGGAGTTACTGGTAATCACTTGAATCAGAATGTCGCGGTGAATACGTTCCCGGGTCTTGTACACACCGCCCGTCACACCATGAGAGTTGGCAGCCGAAGTCCGTGAGCTAACCGCAAGGGAGGCAGCGGCCGAAAGGTAGGGTCAGCGGTGGGGTGAAGTCGTAACAAGGTAACCGG
+
((-,0%-2--)-31,334343:5*41*--*)-.2:74,%'&'%%('((-+3289932*(&((**++390/60+*723/%*()(&')/1%1$%.,13(,0-//171/+)&(+'1,(+0),.*+&)*(--+,0.-./3/,*,**30,*+*'$$%%(&))+&&))+0.7.096&',..7*()((*-.365650175.+5/+)+,/3329:7))(&(,5-40999841')22,069*70.,2(%%&$365//*++*37')+4862245184..+*),--62085.,),.'('))--0,5)5+%%)*)((,-30-1481.,+)(0*+08,.0'%,459:010/84()5+1123/.,,)22:686221.,/,%)-/0/63//0*7.'*+...55+-01:/7&11,8,,+53(46+,9<:4666634344015:20.,-0091466659554&27:.1<29)5*5*15/49+,62456:;90002-/0//725165792,&(%%&#+/('((*+.9775781../1/<<66885,',&()*++)7-17:)+424/*,,(,0)+,')+4442449<:-6182-3.*+7)403.+*+-,+))+%(,,-.0,/389898-9..)4*%('+*470611*+,(,.),.6(/)+'286.019)030226004326543462-35,/03..1126866.06554460:/2501-20*+.((')'0*.511:0).:4.8--.5191*1/,-/*.(,,/8-,4,+(44.676,2)((-/19551+(1.-/,-,+,2+(0-,+/+&'.4-7347767648123880)&),((,//)-//2352276:7564/,,'*./311214:7/44454446,+*)(,.-4.-,:;)+2.*.+)12+--5187.-+'-3710100000750/081,6(1.1621510-/9.,177494225405111974+-59452+432632$,%'*-204556:7551())/+2188-822/34/*4310-0%)*..0-2:73;;/04***/*9843.++2*&'((+/,++*)+26/1786632612/.2,,-*%&%'()(-*6-..2(.+1+*//*/2)6/&.'+/,.--*()*+.09769)7,7::;75
@886f3881-b65d-44f6-abde-b0ccf642f136 ch=435 read=149166 start_time=2019-12-13T06:03:24Z barcode=BC01 runid=2c9cf7bc05858273f10e7d7ec552fc0bd742dc3e
CTCCTACGGGGAGGCAGCAGTGGGGAATGTGCACAATGGGCGCAAGCCTGATGCAGCCGCCGCGTGTATGAAGGCCTTCGGGTTAGCAAAGTGCTCAGCGGGGAGGAAGGGGTAAGTTAATACCTTTGCTCATTGACGTTACCCGCAAGAAGCACCGGCTAACTCCGTGCCAGCAGCCGCGGTAATACGGAGGTGCAAGCGTTAATCAGATTACTGGGCGTAAAGCGCACGCAGGCAGTTTTAAGAATCAGATGTGAAATCCCCGGGCTCAACCTGGGAACTGCATCTCTGATACTGGCAAGCTTGAGTCGTAGAGGGTAAAATTCAGGTGTAGCGGTGAAATGCGTAGAGATCTGGAGGAGGAATACCGGTGGCGAAGGCGGCCCCCTGGACGAAGACTGACGCTCAGGTGCGAAAGGAGCAAACAGGATTAGATACCCTGGTAGTCCACGCCGTAAACGTCGACTTGGAGTTTGCCCATGAGGCGTGGCTTCCGGAACTAACGCGTTAAGTCGACCGCCTGGGAGTACGGCCGCAAGGTTAAAACTCCAAATGAATTGACGGGGGCCCGCACAAGCGGCGGTGGAGCATGTGGTTTAATTCGATGCAACGCGAAGAACCTTACCTGGTCTTGACATCTACAGAACTTTCCAGAGATGGATTGGTGCCTTCAGGAACTGTGAGACAGGTGCTGCATGGCTGTCGTCAGCTCGTGTTGTGGGAAATGTTGGGTTAAGTCCGCAACGAGCGCAACCCTTATCCTTTGTTGCCAGCGGTCGGCCGGGAACTCAAAGGGACTGCCAGTGATAAACTGGAGGAAGGTGGGGATGACGTCAAAGTCATCATGGCCCTTACGACCAGGGCTACACGTGCTACAATGGCGCATACAAAGAGAAGCGACCTCGCGGCGAGCAAGCGGACCTCATGCAGTCTGCGTCTAGTCCGGATTGGAGTCTGCAACTCGACTCCATGAAGTCCGGAATCGCTAGTAATCGTGGATCAGAATGCCACGGTGAATACGTTCCCGGAGCGCTGTACACCGCCCGTCACACCATGGAGTGGGTTGCAAAAGAAGTAGGTAAGCAACCTTCAGGAGGGCGCTTACCGCTTTGTGATTCATGACTGGGGAATTGAAGTCATGCAGATAACCGG
+
-/32.,5159.)-.)&./.085:8))3.,1()*+6;99<2/-/39346)(+,,-1&,*%(*,/1776/**+**/16858-:.7,(&&,(%&%$%*(+-./8;0+05+0.21+-18*2.1.0124/8/+-65325//.*40*+)'%/&(%)*')1370:0-0///74+1+)/30***5+25(0,0..+,/*(*'&(78:5875-5+++'(*-+466:<:8577:7-1130202-+231.569+,(&')*0,,,-,-&)0*)-6,)'0-./01&56349)2---,11-,,&)-.103906/-1(+*),+*+-(+0($18./-''(+3-)*-***)+-.400272.0.1/-**),-04:94/-)*)(&*).307/5/-+-0).)'+07;1+,/;9:7460,,-,,65632$)$().$&%%%/%(*/<3:/893-6-*-0247.02766626*++/:9113<875..5909/1,')*+)(,3.',)(+(**,&)+3,7-1,+'*213/,,/.503-46549:36:751-'&&+,-999282138399;:31,,*06<110616,,,-.8;5+331.-/.3%*(2*/8375+///0-*.25:8/4271)).1182847-,/*)(2.7-,384/566373436-.$(,0/.401:13,+*,--879'0)/)0/0-,..(58+361,1,*-11(022//000(('((,.23566,///08991<00.%&**(,,-8*383;75244-)-//2('/2),232<566569+*5--2802722316.0+.21,10,./1609,.++*-38:4''/,/021+++,/,1/-0.524;;86:9//---18--05632&(*30;/,,%%(*5:00+6-+++),-+.16,55;789868884395.++)-*(*54364507(&%&&%((.,11:77756(2(&&(&%%')0/.+&-+2(.*0./,)')*+)(*()-5422446946142//1(/+.227563.+--200187:877--,))15+),(3357942324712-/,&*,(&&'')+)*)).61)-/15356()****),+,.71/254)'++**+1--1*$*,(,*+/4%4*(/5.74110-/2'+,./.1576:52333431''%(&.**2//08)()&&,/042101/
@012fd1a8-757b-4597-881b-9b2e4d9ee4f1 ch=91 read=83457 start_time=2019-12-13T06:03:33Z barcode=BC01 runid=2c9cf7bc05858273f10e7d7ec552fc0bd742dc3e
CCGGTTACCTTGTTACGACTTCACTGATCATGAATCACAAAATTAGTGGCGCGCCACTCCCGAAGAGTTAAGCTACCTACTTCTTTTGCAACCCACTCCCATGGTGTGGCGGGCGGTGTGTACAAGGCCGGGAACGTATTCACCGTGGCATTCTGATCCACGATTACTAGCGATTCCGACCTCATGGAGTCGATTGCGGAACTCAATCGGACTACGACGCACTTTATGAGGTCGCTTGCTCTCCTTGAGGTCGCTTCTCTTTGTATGCATTGTAGCACGTGTGTAGCCCTGGTCGTAGGGCCATGATGACTTGACGTCATCCCCACCTTCCCTCCAGTTTATCACTGGCAGTCTCCTTTGAGTTCCCGGCCGGACCGCTGGCAACAAAGGATAAGGGTTGCGCTCGTTGCGGGACTTAACCCAACGTTTCACAGCACGGGCTGACGACAGCCATGCAGCACCTGTCTCACGGTTTCCGAAGGCGCGTCCTCAATGAATCATCAAACAAATAGGATTCTGCGATTATCCGTCACTCCATCCCTATATGCAGGCCCAAATCAATTCATTGAGATTTCTTTCCTGCAGGCCAGCCCTCCCAGGCAGTCGGCTTTCTGCCGATGCTTCCAGGCTCCCGCCTCAAAGGCACAACCTCAAGTCGACATCACGTTTGGCGTGGACTACCAGGGTATCTAATCCTGTTGCTCCCCACGCTTTCGCACCTGAGCGTCAGTCTTCGTCAGGGGCCGCCTTCGCCCTGGGACGAGATGGGTGATAGATGCAGTTCCAGGTTGGGCCCGAGAGTTTCACATCTGGAGGCTTAACAAACCGCCTGCGTGCGCTTTGCGCCCAGTAATTCCGATTAACGCTTGCACCTCCGTATTGCCGCGGCTGCTTAACGGGTTAGCCGGTGCTTCTTCTGCGGGTAACGTCAATGAGCAAAATTAACTTTACTCCCTTCCTCCCCGCTGAAAGTACTTTACAGCCCGAAGGCCTTCTTCATACACGCGGCATGGCTGCATCAGGCTTGCGCCCATTGTGCAATATTCCCCACCTGCTGCACTCCGTAGGAG
+
1-',/-.6728+*2$++,27850/&(*/218760/.--651'.(&,2%-,)((.1&'(074.,1)(,353/+,..4:3237:119;1166+2;/+-,::0(*)&(()+.,1986623%,')+/5/7160-711204481<1108352:778:8333062*/0005.02///./68582137466:7,***&*#4''')(+,..:.7/1/30/*((*+51,'(/10),,0///,&)2/1---,0%%&*-+-,1/111/0-27-'%()-0(.3/.,..-.122.*$&()50-0875'2'*/47:57212-,--43455651.954-),0,057*(0+*,8<;/0/&&)092/44225//21/.16955-..0/3;343-.-0433&339*0,2,2,,.)*6-224343/-+%'+1+(&&-*81-+')(,60+*)*'--5/((,,3)3..-(.3005/7'5334:56644538854.&,-*-..0.(*'$&$%$+(+%(,+,())&')'/30.&)+$4',**)%%**.--400/%'&(&#%)+(&%&&(',*('*00*34.,+*+)(%%()''%*6/)(&&))),)''&-**%%$&',0.(*/6336520+')-))'+)((+))**.&)%&(&-**)-.''*0+&'(((,/-//057.254.--,++.*12-(/.117:940129002,)-831-7-.64036)..003+&)((/7..*-)+($(#/365,*)'&'*)/02+-2./-5543/1.((,%#&(($%&$+%&&)+)*'%%)+645467/71(+0)1(/081()+(',,70.*)(./2+(&'%%%&.+415.1-+1/33566682/26/%.+03,)11386;76/00:0:61/3.,,*.4,-0,,*4,&2634-7)(''*'%$&&'--9555944927:;9:;2100+4.28;988566446893.%$*&'&(*-,&*+.8/681,+246.-01--.('('*-3+)*)%*2*)-3,2.54<88<9540/'+*,-44334:7910/00%360710182;8)1+')&0+-+-,71897%*(*,/200$')5;-056(*'
@24df618f-4fcb-4341-b270-496805e61f60 ch=259 read=70704 start_time=2019-12-13T06:03:33Z barcode=BC01 runid=2c9cf7bc05858273f10e7d7ec552fc0bd742dc3e
CTCCTACGGAGGCAGCAGTGGGGAATATTGCACAATGGGGGAAACCTGATGCAGCAACGCCGCGTGGTGATGAAGGTTTTCGGATCGTAGCTCTGTGCTGGGAAGATATTGACGGCCCAAGGAGGGAAGCCACGGCTAACTACGTGCCAGCAGCGCAATACGTAGGTGGCGAGCGTTATCGGATTTACTGAATAAGGAGCGTAGGCGGATGAACCAGTGGGATGTGAAATACCCGGGCTCAGCAGGTGCTGCATTCCAAACTGGTTATCATAGAGTGCAGGGGAGAGGAAGTGGAATTCCTAGTGTAGCGGTGAAATGCGTAGAGATTAGGAAGAACACACCAGTGGCGAAGGCGACTCTCTGGACTGCTTGACGCTGAGGCTCAGAACAGCCTGGGATTAGATACCCTGGTAGTCCCACGCCGTAATGATGAATACTACTAGGTGTGGGGTTTCAACACCTCCGTGCCGCCGCTAACGCATTAAGTATTCCGCCTGGGGGGGTACGGTCGCAAGATTAAAACTCGATTGACGGGACGCACAAGTAGCGGAGCATGTGGTTTAATTCGAAGCGACGCGAAGAACCTTACCTACACTTGACATCCCTTGCATTGTCGAGAGGAAATTTTCGGGGACAGGTGACAGGTGGTGCATGGTTGTCGTCAGCTCGTGTCGTGAGATGTTGGGTTAAGTCCCGCAACGGCGGCCATATCCTTTGTTGCCAGCGGTCCGGCCGGGAACAAAGGGGCTGCCGATAAACTGGAGGAAGGTGGGGACTGACGTCAGGAGTCATCATGGCTGACCAGGGCTACGCACGTGCTGCAATGGCGCATACAAGAGCGTGCTCGCGAGAAAACTCGCAGAACTCCGCGTCATCATGAATCCAGATTAAGTCTACTCAACTCCCGCATAAGTCAGAATCATAATATCGTGAATCAGAATACCACGGTGACACGTTCCCGAGCCTTAGCCACCCGTCACACCATGGGGAGGTGGGTTGCAAAAAAAAGTAGGTAACAACCTTCGGGAGGGCGCTTACCACTTTGTGATTCATGACTGGGGTGTCCGTAACAAGG
+
*,1*)(+(,&'(*+,-.27003-)1+33:.--/4<;8:91(*2.47)+.7422//--,)-/,'++-%''))*/3,61;;653:476(&)%&*,4*'#$-)4.+)'*+(,'(*1((&*).6(+'0**,1.02,,,*),-,*)+-/459<64,+')$%%'&&*)*/432,(&-,/0014/.1&*(43/+..1%&&('-1'*,370-0-)(&'&$()&&$$&*.,4.+*,460,50*-)*,.,.%)&30/+,,763630.898889,/(,+0('-..0113308,*(+)+-,*)()(/(5)5)**/5(*&**,060/74+*+,-60,-',*)/225-/..))&*%&)214/..3/6/243331-/.5/)'&#$%''+,.1/*,/-,,(*,++'$(&('-2,/0+-5-.,4-,).+-.042)$((,+(('&#%'*+,1,,**),--2/5*/*676,;2117646:54++**.3/4620+1,++2'0%)(&'2403,)(-*+/4/.)%&'42:66.2/+)*5+9;:4220)&.+-.),4.&%$%%,1++)())0+,-.84/-.4098-5270)'/)+-4842015'(,3/+/,00**-+&&%-(/+//9+2+++,.1,-/3.-&(&%&&&&*-0.::45.0+0/.26(/-/48636.21,/,),1465'000/25+...//0-/5.9-69/3611*+-*(%+*1)+&$''))%,+-/2393,,9//9/0118630.('(*/+,()/5*.//(+.05+,$+-501291,0.+.,2-059-)&$''1/16+.,#%((+)(%',-)&)*-;+4440.&*%((-,,--1(.,5..72.0-/%+/*%(('*&%'%)))*(%++'%$%(%(%%)&'#''(*+-,+*,&)%-+*.'-')**4-).-(&)**'''&)'&%(''((%)+('(+*-&$'&%*))(2/.715,')51344+-+)&%(&')*.3.*'(%'/(&(&$*)&/1*&*+++,1,***'+('%((&,/*9-.-8:781.(&''+,*/&,-1.-.74)7/)-0.*+,4,231.*.*)*+-03,+(+*017634-)&)*)''$#&'))*
@299fb157-a719-47e1-8e2a-cbae379210db ch=216 read=68563 start_time=2019-12-13T06:03:41Z barcode=BC01 runid=2c9cf7bc05858273f10e7d7ec552fc0bd742dc3e
CTCTACGGGGAGGCAGCAGTGGGGAATATTGCACAATGGGCTGCAAAACTACAATCAATAATGCCGCGTACTATGAAGAAGACCTTCGGAGTACTTTCAGCGGGGAGGAAGGAATTAAAGTTAATACCTTTTAACTCGGTGACGCGTTACCCGCAGAAGAAGCCTGGCTAACTCCGTGCTGTAGCCGCGGTAATACGGAGGTGCAAGCGTTAATCGGAATTACTGGGCATGCAAAGCGCGCAGGCAGTTTATTGAGTGGGGTGTGATCCCAGGCTCAACCACAGGAACTGCATCTGATACTGGCAAGCAGGTCTCGTGGGGGGGTGAGAATTCCAGGTGTAGCGGTGAAATGCGTAGAGATCTGGAGGAATACCGGTGGCGAAGGCGGCCCCTGGACGAAGACTGACGCTCAGGTGCGAAAGCGTGGGGAGCAAACGGGATTAGATACCCTGGTAGTCCCACGCCGTAAACGATGGAGGTTGTGCCCTTGAGGCGTAGCGCCGGAGCTAGCGTTAAGTCGACCGCCTGGGGAGTACAGCCGCAGGTTAAAACTCAAATGGGTGATGGGGGCCCACCTGGCCAGAGGTGGAGCGTAATGGTTTAATTCGATGCAACGCGAAGACGCCTGGTCTTGACATCCACAGAACTTTCAGGATGGATTAGTTGCCTTCGGGAACTGTGAGACAGGTGCTGCATGGCTGTCGTCAGCTGTGTTTGTGAAATGTTGGGTTAGAAGGTCTACAACAGGCGTATATCGCTGTTGCCTTGGTCCGGCCAGGAACTTCAAAGGAGACTGCCAGTGATAAGCTGGAGGAAGGTGGGATGACGTCAAGTCATCATGGCTGCCGTAGGCTACACGATGCTTCTGGCGCAGCCACAAAGAAGCGACCTCGCGAGAGCAAGCGGACCTCATAAAGTGCGTCGTAGTCCGGATGGAGTCTGCAACTCGACTCCATGAAGTCCGGAAGTCATAGTAATCGTGGATCCAGGAATGCCACGGTGAATACTCCCCGGGTACTTGTACACGCCGCCCGTCACACCATGGGGTGGGTTGCAAAGAAGTAGGTAGCAATAACCTTCGGAGGCGCTTACCACTTTGTGATTCATGACTGGGGTGAAGTCGTAACAAGGTAACCGGAATGGGAGCGACCAGGCAAGTAGGTTAACACAAAGGAACACCGACAACTTTCTTCCAGCACCAGCAATACGTAGCGGCA
+
)))))),/1)(.-0.34/06021*+.-,6-'&&*,305:02(*&.2-%')*(-('(()(),,*/2.13.&)+*013,&(,)*.87;7(+%%',,2;4+'(*%.3,(.++-)*&%($)*&'&,+5,)(%&(+.'()()%&+))'*)+,4..2'$+((+,)-+(*))+2.2283321()$'%###%.)/1(,0.7100-)',(**--4*,,.4/406104-1//0.36*+%+'+/05,-(*%)'/65(8685'.*&$()'+*%'&)(-*3,*%(--,/+(+,$%)*'-'):2221/---045252+0*$%$&*))&&&((-,384-+((%*+.-0)*.2/10.../83)(,-(01774.)&()+889,,,*./(-'''++61***(()*(5:1)+5974))+',10.++),/1'+,/-.0/0+**...260%)+22*0%79042%&5.1690/586,0/53((0/3:44780.-''%'%)./9+/*/0&&(()01..-&'&#((.--,-**%**/6-0,//+-1758::54/''$*&+'..6)+*/65759;56685::0/(%)),-0284.,-'#'&%'&,'''(%%/(.%()''(***23;;6:5:4./346723)(((*(%(,..-+*&))6/00862-+..14734;73+)+,/33&4)$&',(.9652&1-3,.7/4,)//3&24000775-226/0/0616712-+'+,.93/222:2..0*(*(32+(*&('()#$&(%+).0.))('%(*&&+%,1')&%&/*91)0,.0(4443+.-*-4(/)'(+11350-(**1131+-/1/-,('*,+,.60444/0,/044045-,,&'(.()))*'*&)%%$$'$'*(-+)'*%#$''%))(++'++,*&)&&&)'-1.200/+*)+-06+/2943501)))+').'.+-.00..,//)..,0-+,.11..4,..3233358+*-+5***',,))''($'%+,..///212403&(.&,*.2:4/1152560.('&(*+,*,('#'),).53,2026127613634149-2)''$+)545;345:,&)*'(,1/*0)1/6.02111:5/:)+00--3-*691518612889;87731231783..,4--,+)%$$&+-50385:1-))&+-(%*-/0(($').25*1(/6291/,()),),(/)-()5+604-*(*//1-/'&'+(0,,*/,4/&.'%$%)$#%$
@898ea015-f8cf-44f0-b506-4c24c85c1f7c ch=190 read=130729 start_time=2019-12-13T06:03:50Z barcode=BC01 runid=2c9cf7bc05858273f10e7d7ec552fc0bd742dc3e
CCGATTTACCTTGTTTACGGCTTCACCACGGTAGTAATCCACGCACTTGACTGGCTCCTTCCTTGCGGTTAGGCCACCGGCTTCAGGTGTGTTAATAAACTCTCGTGCTTGTTGGGCGGTGTGTACAAGGCCGAGCAGTATTCACCGCGACATGCTGATTCGCAGATTATAGCGATTCCAACTTCATGTAGTCGAGTTGCAATCCGAACTGAGAATGGTTTTATGGGTTTTGCTTCACCTCGCGGCTTCGCTTCCCTCTGCACCATCCATTGTAGCACGTGTGTAGCCCAGGTCATAAAGGGGCATGATGATTTTGACGTCATCGCCTTCCTCCAACTTGTCACTGGCAGTCTCGCTAGAGTCCCCAACTTAATGATGGTAACTAACGATGAGGTTGCGCTCGTTGCGGGACTTAACCCAACATCTCACGGCGAGCTGGCGACAACCATGCACCACCTGTATCTCATATGGCTATCTCTCCATCTCTGGGCCAACTGTAGGTAATGTCCAGAGACCTGGTAAGGTTCGCGTTGCTTCGGAATTAAACCACATGCTCCACCGCTTGTGCGGGCCCCAAATCAATTCCTTTGAGTTTCATTCTTGCGGGCATTTTCTCAGGCGGAGTACTTATTGCGTTAACTGAACTTTTGACATCCAACGCTTGAGTACTCATCGTTTACGGCGTGGACTACTGGGGTATCTAATCTATTTGCTCCCCACGCTTTCGGGACTGAGCGTCAGTTGCAGACCAGATCGTCATGTCGCCACTGGTGTTCCTCCATATATCTGCACATTTCACCGCTACACATGGAATTCCACGATCCTCTCCTGCCTCTGGCTGCCTGGTTTCATGGCTTACTGGTTAAGCTTCGGGCTTTCACCACAGACCCTTGCTGCCGCCTGCTCCCCTTTGCGCTTAATAATTCCGGATAACGCTTGCCACCTACGTATTACCGCGGCTGCTGGCGTAGTTAGCCGTGGCTTTCTAATAAAGTACCGTCACTCGGCTACCATTTCCTGTAGCCGCCGTTGCTGCTATAGCAGAAGTTTACAATCCGAAAACCTTCTTCCTTCACGCGGCGTTGCTCGGTCAGGGTTTCCCCATTGCCGAAATTCCCCTACTGCACCGCGCTCCCGTAGAGACAGTATCAGCACCAACAGAAGGTTTAACACAAAGAGACACCGTGGCAGCACCAGCAATGCGTAACTGCG
+
)+&$-1'%-+04*07,+,0844:4/0&%&&(+.(*/455/%)&)%&)%%&*+%134:8:37.*///7140$)012/3-2,+.3..32000*02/0//0%--/*'%&&$''*/7095,,,+.3645.50+/1/('+,,+012<854.--.46-7148666:1%.%%%+'*(()+*,.6-1./+-7/()&&%'),,--/.+*&*,+,*-3/-.0.2856699;.-*..'3:8.%((0*&-6/11+1**272(+06181030/.)/7188:643('(,-(+/.01.012/<1+-20/0,30'-276/65333352:81.13899977,.6:<;921-2--05/013352932442131584**++0--*(**,/.0,,,00534842172.+,()262;343895365/3/45-'%%,(,,(./8561.-)*-(*')0415/58839.$&&)'()5724513---177*+)'(..0165542585767545-*(+*,..*()+/..//139(-&'&(5/'&'(%%,,393.0334./0:10*-(.*<;69;1//1313/&&/-++,1'0*,(/)-23*%&')./717+().--,1/<<009<5362232/,)()'/-01)456+2+*+*)-,*1613107,4-/0,2*-..(+-.043).+-&()&'%&(')(,3667297*,*2/027:597577*/0*0)+,4696742921%++356/',--/742'31.112089688+435/0,1'42,+,--688%&$*+/9<98866*-0:90/2824487:82$,&('046556;68:754413,/-*0-20-//0226.1-+(*+-/+.1(00/2190196;4-%'*.*,+)+1,''//0+-/75+::64;611371201457)*,*,-.28'''++./0:5+,0(#''(/+/4/.+25.(2.352420/./+.6359246*6--2,,2-.11..04429423252:223:696:4386-+,3.18,))),865/**+-.1,-,0503726630/,-/:0998/3&%%&'#$')%,+'/('2:.(,,4230/496-.15989699+74,-&)(/.21600161869-1624<8/90)(*-+//,023.9-:0)(03700+3,+-*.+31+).',%&**)&+-88315135408/-2.&-174.)+'**,+'''%.&)'%#$$&$+**03.20://'83..'&$#$$
@7b9efddb-9d79-4170-ae85-7a1a573021e6 ch=10 read=32760 start_time=2019-12-13T06:04:00Z barcode=BC01 runid=2c9cf7bc05858273f10e7d7ec552fc0bd742dc3e
CTCTACAGGAGAGGCAGCAGAGGGAATAATGCACAATGGGCGCAAGCCCTGATGCAACCATGCCGCGATGTATGAAGAAGGCCTTCGGGTTGCAAAAGTACTTTCAGCGGGGAGGAAGGGAATTAAAGTTAATACCTTTGTTCATTGACGTTACCCGCAGAAGAAGCACCGGCTAACTCCGTGTAGCGCGCGACAATACGGAAGTGCAAGCGTTAAGTAGGAATTACTGGGCGTAAAGCGCACGCAGGCGGTTTGTTAAGTCAGATGTGAAATCCCCGGGCTCAACCTGGGAACTGCATCTGATACTGGCAAACTGGAGTCTCGTAGAGGGGTAGAATTCAGGTGTAGCGGTGAAATGCGTAAAGATCTCGGGAGGGAATACCGGTGGCAGGCGGCCCCTGGACGAAGCGCTCAGGTGCGAAAGCGTGGGAACAAACAGGATTAGATACCCTGGTAGTCCACGCCGTAAACGTGTCAACGGAGTTGTGCCCCATGGGGCGTGGCTTCCGGAGCTAACGCGTTAAGTCGACCGCCTGGGAATACGGCCGCAAGGTTCAAACTCAAATGAATTGGCAGGGGCCCGCACAAGCAGTGGAGCATGGTTTAATTCATTTTAACGCGAAAGAACCTTACCTGAATGTGACATCCACGGAAGTTTTCAGAGATGAGAATGTGCCTTCGGGAACCGTGAGACAGGTGCTGCATGGCTGTCGTCAGCTCGTGTTGTGAAATGTTGGAGTTAAGTCCGCAACGAGCGCAACCCTTATCGCTGATGCCAGCGGTCCGGCCGGGAACTCAAGGGCGCAGTGATAAACTGGAGGAAGGTGGGGATGACGTCAAGTCATCGCTGGCCCTTACGACCAGGGCTACACGTGCTACAATGGCGCATACAAAGAAGCGACCTCGCGAACAAACGGACCTCATAAAGTGCGTCGTGATCCGGATTGGAGTCTGCAACTCGACTCCATGAAGTCGGAATCGCTAGTAATCGTGGATCAGAATGCCACGGTGAATACGTTCGAGGCCTTGTACACACCGCCCGTCACACACACCACGGGAGTGGGTTGCAAAAAGTAGGTAAACTTAACCTTCGGGAGGGCGCTTACCACTTTGTGATTCATGACTGGGGTGAAGTCAACAAGGTAACCGG
+
+,0(,.%52*+&*.-4/3))%,.)*+-.(/)**0.701:44,-1816:)*-160+%$()),(*,%))*,*/-0223*++(,.24883:0-+%%(.-)&(*+4:6-)+)(24,%*'*)&,*''+(09520810,,.*.---8;523301213--/2,,/-,-*%(((*'1/-200-3++,.,.-+)''%&%$'$&(-*,-/1+)))*./0,/144$%&&'(($$'%),18<896/97-))()%)+.-087+35;20485/266&&/,)+,,70./:;2+2../95358356.1.+.),-/1500001.4,*&.(+12('&*+.3260-)-0/*).--2.06)+//.-+---22-.+-(,:52/++(,-,,'+0)'(*(,1/64946213)*'0.'-53.*.0846.//,+,012,-6455/+.+))//420*)345'13/0,1./-+++43/,/831/-/1'*-24324/,-*)%%&&&*(*&*+3)-(-/-'#$$).747816.+-+-./+./,/-.*226;872120/2:8983//*)''&,*114,.0')&,-'%'&),26;.,+.,002&2'/+5-,9)*1/101&-&.10.*+*+,2)1;;47685).*'%/.424.,/,%()%&&')/346*+,'/(*,7/7-(*./)0*1:<68/.---383109/0224:99919;484103+(*+5')3966444451:21177676255766/+,,*,47<7573:1/$',3/5/088,04,5%%24+4,).3,/1015((,*'//39/0.0851318154<:799::41'/*(%$$&%**+02,1/2/-1**'+*72:910678:98973144573(*&-,05.)+%$()77368753)*$&&),-3/1531/755635688:*&'%%$'&-1..,-.*&.-0(,,1.-1220+28-,64677838*)*.*.-.;/://0//.+-,/-00225788')*,.,,,%*%'''))0,.106011:848726()4438:482:54566896888)',*/+-+'(*-,/.2:59902865-,*(*).4021840((.854;+5)92+*)*1-4+/-'&''.+0307319+),6-+-,/**,,*/0:2/38:;<8233111..1(((.)'($)*0,0)+'**06,,
@52139d19-457a-4261-818c-d3ade2f6d9c4 ch=182 read=131845 start_time=2019-12-13T06:04:01Z barcode=BC01 runid=2c9cf7bc05858273f10e7d7ec552fc0bd742dc3e
CTCCTACGGGGAGGCAGCAGTAGAATATTATTGCACAATGGGCGCAAGCCTGGTACAGCCATGCCGCGTGTATGAAGAAGAGGGCCTTCGGGTTGTAAAGTACTTTCGGCGGGAGGAAGGGAGTAAAGTTGTACAACTGCTCATTGACGTTACCCGCAACACCAGCTAACTCCGTGCCAGCAGCCGCGGTAATACCACGGAGGGTGCAAGCGTTAATCAGGAATTACTGGGCGTAAAGCGCACGCAGGCAGTTTGTTAAGTCGAATGTGAAATCCCGGGCTCAACCTGGGAACTGCATCACCGATACTGGCAAACGAGGTCTCGTAGAGGGGGTAGAATTCCAGGTGTAGCGGTGAAAATGCGTAGAGATCTGGAGGAATACCGGTGGCGAAGGCGGCCCCTGGACGAACTGACGCTCAGGTGCAGCGTGGGGAGCAAACAGGATTAGATACCCTGGTAGTCCACGCCGTAAACGATGTCGACTTGGAGGTTGTGCCCTTGAGGCGTGGCTTCCAGAGCTAACGCGTTAAGTCGACCGCCTGAGAATACGGCCGCAAGGTTAAAAACTCAAATGGTGTGGGGCCCGCACGAAGCGGTGGAGCATGTGGTTTAATTCGATGCAACGCGAAGAAGAACCTTGTCTTGACATCCACGGAAGTTTTCAGAGATGAGAATGTGCCTTCGGGAACCGTGAGACAGGTGCTGCATGGCTGTCGTCAGCTCGTGTTGTGAAATGTTGGGTTAAGTCCCGCAACAGGCGCAACCCATATCCTTTGTTGCCAGCGGTCCGGCCGGGAACTCAAAGGGAGACTGCCAGTGATAAACTGGAGGAAGGTGGGAATGACGTCAAATCATCATGGCCCTTACGACCAGGGCTACACACGTGCTACAATGGCATACAAAGGAAACGCGACCTCACTTGAAGGCAAGCGGACCTCATAAAGTGCGTGTAGTCGGATAGATCTGCAACTCGACTCCATGAAGTCGGAATCGCGCTAGTAATCGTGAATCAGAATGCCACGGTGGGCCGTTCCGGGCCTTGTACACACCGCCCGTCACACCATGGAATTAGGTTGCAAAAGTAGGTAACTTAACCTTCCGGGGGGCGCTTACCGCTGTGATTCATGACTGGGGTGAAGTCGTAACAAGGTAACCGG
+
()14-+4/78+(,5.,31*-1%0&+)/57.4/-+,./9568-,()-4-56,+$'%)((+0-205,*)))-/2-.3+&))&'(),,2,/+)201/**071(/)/.::+(++.5.(.,.4.51)*+-46.-3&,(*(&%*()13/0600151;21;1-,--(+-2,,41453454143530--+(&(),(50,/+))&(*(,*,,*-./9:5783:29.2%&(((/-345;;78**+*)-,...0/34992*/09647<:7267&&/-()&)0-*:6.+14548*5(-+,22++,,.-230'&&)-3234+,''+%*%'''*)/0625)()024)*0'.+.4*/+-372234.3/.,1,4.*+342-,,++,-/09/03,333895966:5,+(..+(,-67-*.4/1.+2-0113588;0/90.%#'&')+.22++/0<2://2)3+,.9949;/07;::88973546749::58000+-13-,,+(+((,/:*-'1,*).,&'*'+-,511/5+$-.02148745/4081-/667:;886(%%()*(135775(+*)031;5;;902462;2---*0.-(33.7-*++.$*((+2:860')+.1-.,4.2,.31;500112:78-)%**&**'()(&%$%,.040.1248,++1,+,'.56,60../0///++0/,3-.+**0&3-2,:<7::7748(*-045:68671;87792/..-.01476200&(')17+66932,.906.044+(-/'4,.-./76.94+%*)-.3.:901<34:444399400((&(/)1+,;:1:3.6()+./0-/2...0258<7446.,2,/,-+),2++'+-/16775;10/.//-/2:7;0,8-/,,/9//7964-/(+&(-/1:8782:*.,+*54977')&'(((()+,1886,,-((*'&+.4:,53;76879554:4-.,-).%)%.16.3/0%'&'(627251115455*+,1.-,,)*(()232+,&)(&&',/-/395&2230,)')'*))+&51/.*)((185'*788969234.-+(/.*4;.,00++*-4/950)*-+*167;4541.((-,3//4-(%%-,:4304*+,,+.+.-.20-21%'/')445:79:77886991,//0+..6553544462470)3+
@c859d506-a8b8-4641-917c-17c54f36555c ch=309 read=106151 start_time=2019-12-13T06:03:59Z barcode=BC01 runid=2c9cf7bc05858273f10e7d7ec552fc0bd742dc3e
CCGGAATTTACCTTGTTACGACTTCACCCCAGTCATGAATCCTGAAGTGGTAGCGCCTCGAAGGTTAAGCTACCTACTTCTTTTGCAACCCCTCCCATGACAGGCGGTGTACAAGGCCCGGGAACGTATTCACCGTGGCATTCTGATCCACGATTACTAGCGATTCCGACTTCATGGGGAGTCGAGTTGCAGACTCAATCGGACTACGACGCACTTTATGAGGTCCGCTTGCTCTCCGCGAGTCGCTTCTCTTTGTATGCGCCATTGTAGCGCATTATTGACAGCCCTGGTCGTAAAGGGCCATGATGACTTGACGTCATCCCACCTTCCTCAGTTTATCACTGGCGGTCTCCTTTGAGTTCCCAGCCGGACCGCTGGCAACAAAGGATAAGGTTGCGCTCGTTGCGGGACTTAACCCAACATTTCACAACACAGCAGGCTGACGACAGCCATGCGGCACCTGTCTCACGGTTCCCGAAGGCACATTCTCCTCTGAAACTTCCGTGGATGTCAAAGACCAGGTAGGTTCTTCGCGTTGCATCGAATTAAACCACATGCTCCACCGCTTGTGCGGGCCCCCGTCAATTCACTTGAGTTTTAACCTTGCGGCCGTACTCCCCAGGCGGTCGACTTAACGCGGTAGCTCCGGAAGCCACGCCTCAAGGGCACAACCTCAAGTCGACATCGTTTACGGCGTGGACTACTAGAATTATCTAATCCTATTTATCTGCGCTTTGGGACTGAGCGTCAGTTGCCGAAGGCCAGATCGTCGCCTTCGCCACTGGTGTTCTCCATATATCTACGCATTTCACCTTTACACATGATTCCACGATCCTCTCCTGCCTCTAAGCTGCCTGGTTTCACCATATGGCTTACTGAAGTTAAACTTCAGGCTTTCGCCACAGACCCTTACTGCCGCCTGCTCCCTCTTTACGCCCAATAATTCCCGGATAACTTGCCACCTACGTATTACCGCGTTGCTGGCACGTAGTTAGCCGTGGCTTTCTAATAAATTACCGTCCTCGGCTACCATTTCCTGTAGCCCTTCGCTTATAACAGAAGTTTACAATCGAAAACCTTCTTCCTTCACGCGGCGTTGCTCAGTCAGGGTTTCCCCATTGCCGAAAATTCCCTACTGCTGCCTCCCGTAGGAG
+
:**(&%-2+*/535&14')-.79<2-268033787974;54%%&.-*.-11.))*/1(.)+/(0.644,1239:3'0),*19<,*//.151)*,93'//.1%21,+*+*+'-/1118-&,,*)/.1991.*()$$&'2218:2.--2/-**()/-*-8632/$/(.+,013839988,(&(+/.222904++867/5../3643.('+./,/-12;612-,.4-462/40/0410/,')%&**-,272888073*(*/2:9:;47:0./0.#/#-%&*0*(())176/1:::8878).1//700203-,''*-.467341361*258;1501,-49.-034/4/9,+-..98617:.+06:34,*&32/849:9:95944.766(62770,/3,4-/&)-3.34011:31%%$(#'$$(%%$+1'*%&(%)'+)'&$%-75432.(/0,22-5/-',,*-,+'./13146928083..1.10%-,0-,,,)+,*,050-354:038:;:27/0/)*3291.+,)-4499:<:89809//..0+*,0,28526+..0./0/5025('())--/)+/,6890-02273:0$(''((-.;<0/90100,,,,-**.*--.)*'%*'.&.*-/0/1/30200+',+/45.*--+/(/0/005;8743+7//%&((')(1*5.430-2345.392+..0/,-09650/-..,/-/,*,.52:.2+,,09-%%&#%'%(+,(,461353402339'609*-'&'((/.8223::69737537435;12007025911496757461-%0.528<98473+3*%&&)&'**-30+),-237..1678424,,-*++$%).450402:/)$%%#$%(.34482345/20-8,3,,,5-,2670:7008821,+0074/6*++.0(*54501+/3-*-/90-/1-+*-0.079820'1,:-3'*+,,57(-/,-11314604/*'&&)*,-6.,&**,(43821364630-.1-,*00/0:3+2/6700022.4101497(1:442/.+++2.&)/-$&0+)*2,.''+*(,6:/05:35&'26-893923:983;4*0+-10223,*+++&+45/7;47;)5::9-4;6533/582/11:**,65//./0940:1.005'+$
@b2e1c12a-970e-497b-9f65-94b745d36a14 ch=483 read=107711 start_time=2019-12-13T06:03:59Z barcode=BC01 runid=2c9cf7bc05858273f10e7d7ec552fc0bd742dc3e
TTCTGGAGGGTGCAAGCGTTAATCAGATTACTGGCATGCGCACCAGGCGAGTTCGTTAAGTCAGTCTCCCCGGAGCTCAACCTGGGAACTGCATCTGATACTGGCATAGTCTCGTAGAGGTAGAATTCCAGGTGTAGCGGTGATAGAGATCTGGAGAAATACCGGTGGCGAGCGGCCCCTGGACGAACTGACGCTCAGTGCAGCGTGGGGGCAAAGCAAGTTGCAGATACCTGGTGGTCCACGCCGTAAGTGATGTGACTTGGAGGTTGAGGCGTGGCTTCCGGAGCTAACGTTAAGTCGACCGCCTGGGAGTACGGCCCGCAAGGTTAAAACTCAAATGAATTGACGGGGCCCGCACAAGCAGTGGAGCATGTGGTTTAATTCGATGCAACGCAGAGAACCCCACCTGGTGACATCCACGGGAAGTTTCAGGGCGGGAATGTGCCTTCGGGAACCGTGGGGCAGGTGCTGCATGGCTGTCGTCAGCTCGTGTTGTGAAATGTTGGGTTAAATTACCCAGGCGCAACCCTTATCCTTTGTTGCCAACCTTGTGGTCCGGCCGAGACTCCAAAGACTGCCGACGGGCAGCTGGAGGAAGGTGGGATGACGTCATCATAGCTGACCAGGGCTTTACGTGCTGGCGGCGCATACAAGAGAAGCACGACCTCGCGAGAGCAAGCGGACCTCGCAAAGTGCGTCGTAGTCCAGTTGGAGTCTGCAACTCGGCCATGAAGTCGGAATCATGAAGTAATCGTGGATCAGAATGCCACGGTGGAGAATACGTTCCAGACACACCGCCCGTCACACCACATGGGAGTGGTAAAAGTAACCTTCGGGAGGGCGCTTACCGCACAGCCCGGTCATGACTGGGGTGAAGTCGTAACCTGAGTAACCGG
+
($$&/.,-1)-.9:;37,2-0-03..,1(&*&*((*.*)%&%(&')*+*%)/5973:36.05&&(&)+/1*,*()*-//24612772431///.,.-./89-4'&$'&*+.,345,/&-')&&,,2-6+,(/)**&1008++)($&(*.28881-&)'-+20:594764,*..).5;91,0841*%'()*(()**-)*),*,*)++,062+448,&3)(/-,''((*6259,+15.4/71+.019120.&$)*,+%(+**)+-&)'/1,'49,0887/+-&))++%,23//,.-7/-.55478379603-((*002206+*2/-13137;;:87:0;:331568568-(.(,6*&-)1+.'/$8225.01/-,'+09;:58450'',-/0'1,.&&**---.+(%0,++'&()/3255-14;-/-+.970-.0(&%(%*)-)&$.+161&6725388;5*/&2,249877/.-//:67888275334479:28;33.65/.+4+(''-&+.(,'&')'%%./116+67.,...200820,9,,61)33.4-*,-11.)(&&&')--2-,-3()$%+*-3+$%'&&')(,+.-*/+(+/314885898*...-4/++%()%',2/4,3+&%$#%)*+)*)()'**(-/036663*+)++((,..,298812-**(%-/7.45911&''()+62102414577,,+-'&++1-/*,-//23030010-+,((+23--.,6/417%%'&&&),6//-76;98:1026788.&.*0-,&*&)//24,051'&*.+(*).5/5;/-10+0.2.,')-,2))+),+#',((%&(*44577(73**/-0--,,+,/*,**,'/2,34440645762+-+)),-*,4(-)+(&$'&***/..'(
@ddeabc0e-a576-4856-85eb-5c025123aad8 ch=27 read=44993 start_time=2019-12-13T06:04:13Z barcode=BC01 runid=2c9cf7bc05858273f10e7d7ec552fc0bd742dc3e
CCGGTTACCTTGTTGCGGCTTCACCCCAATCGCTGGCCCTACCTTCGGCCGCTGCCTCGCTGCGGTTAAGCTCACGGACTTCGGGTATTGCCAGCTCTCATGGTGTGACGGGTGGTGTGTACAAAGACCAGGAACGTATTCGCCGCGACATTCTGATTCGCGATTACTAGTAACTCCAGCTTCATGTAGGCGAGTTTCAGCCTATGGAAATCCAGGCTGAGACTGGTTTAAAGTTTGGCTCCACCTCCACGGTATTGCATCTCTGTACCAGCCATTTGTAGCGTGTAGCCCTACACATAGGGGCATGATGATTTGACGTCATCCCCACCTTCCTCCTGGTTAACCCAGGCAGTCTCGCTAGAGTCCTCAGCAATGGTGGTAACTAACGACAAGGGTTGCGCTCGTTGCGGGACCAACCAACATCTCACGACACGAGCTGACGACAGCCATGCACCACCTGTCACTGTCCCCGAAGTTTCCTCGATTAAAAGGTAATGCAAGGGATGTCAAGTGTAGGTAAGGTTCTTCGCGTTGCTTCGAATTAAACCACATGCTCCACTTCTTGTGCGGGTCCCGTCGAATTCCTTTGAGTTTTAATCTTGCGACCGTACTCCCCAGGCGGAATGGCAATGCGTTAGCGGCGGCACGGAGGTGTTGAAATTACACCTGGTATTCACCGTTTACGGCGTGGACTACCAGGGTGTATCCTGTTTGCTCCCCACGCTTTCGAGCCTCAGCGTCAGTTACAGTCCAGAGGTCGCCTTCGCCACTGGTGTTCTTCCCTGAAATCTCTACGCATTTCACCGCTACACTGGGAATTCCACTCTCCTCTCCTGCTCTAGATAACCAGTTTGGAATGCAGCACCCAAGTTGAGCCCGGGTGTTCACATCGCCAATCATCCGCCTACGCTCCTTTACGCCCAGTACCAAATCCGGATAACGCTCGCCACCTACGTATTACCGCGGCTGCTGGCGTAGTTAGCCGTGGCTTCCTCCTTAGGTACCGTCATTATCTTCCCCAAGACAGAGCTTTACGATCAAAGCCTTCATCACTCACGCGGCGTTTTGCATCAGGGTTTTCCCCATTGTGCAATATTCCCCTGCTGCCTCCCGTAGGAG
+
87+64801605449*2.&//63-30/(1,4502/4+2,''-/68;503/2045-4+,-%%*)+404-*')*-0/0/3056:6/1/1(/*+-9,&)++-/+..733/./5)+,&-3146154457+)-56,37/933899<:68402..//8::5345:5231002(*,+125.1111,--/499966.7::&%/.:.+)/10)'&&$&&'(0''+)*')'+./5776<;/6///:040/07834903.**.+-,40./2.-.-.2747;001;.88+,1-./*++%*+161+*+,+./3,88-37*))))119.,%*+,-.+/:8+-9;8;::8561/.),+(*'')1;:289988,,((&)*,286..'&)8+72+&)*.0+-1015480.*31,1.../4946:-//9715./(-0,-'+*+.0(+--/*,,.699835534/&1:1:10034/09/60/'+#&)2(,(&'&&+<9+.,.,-3.2/.(,+,/4224871;3210942&-/34-*%*'3*84<;:<946406,/060'(,5+;;:;5,'*-32323%-.2+-/'2+,26*),''$(*%-+.:/029/,,-9<<,-9.-/9+/134<80//,59;0*,3/-3055%%$'-*-105-++-2412821114(+/*-,.%()&(%')-.4.))'*-0-.1265;4-0.7.007;899555.-('(&,-/798908-(*,4;8+%,)+-;00('//58:111118-318220438(**-)--/0:;9;:69;5744/*,/:88.91()).-*+,8770,*+)+48.,,0)*.*,,11.9,5-7.3,)+,,*-+*+)*0-,,,,.-.677+7:457;8--1,.32--,%**)-,0./*&',1(('*)%+1.,---0-../506,+33,/4-0212295/99-2-72''%'&)&011,,+.+,-885&-/-/8<18941212-4.+17160;2219,8%&%))0/:0/05(8)-,0210()%$$'-6//09358017),.45357/1(*-)-*%(*-;:0120/0&*&()''*+89:8895,.,+./,,-31.(,,35.49-075,1496+-72211*0-01-773*((*'')/+/6,.8/2*)*
@37c4aa15-6b1c-4cce-af4e-5ad22b18cab9 ch=114 read=105831 start_time=2019-12-13T06:04:26Z barcode=BC01 runid=2c9cf7bc05858273f10e7d7ec552fc0bd742dc3e
CTCCTACGGGAGGCAGCAGTAGAATATTGCACAATGGGCGCAAGCCTGATGCAGCCATGCCGCGTGTATGAAAGGCCTTCAGGTTGTAAAGTACTTTCCAGCAGGGAGGAAGGGAGTAAAGTTAATACGCACATGGTGACGTTACCACCCGCGGAAGAAGCACCGGCTAACTCCGTGCCAGCAGCCGCGGTAATACGGGCGTGGAATTACTGGGCGTAAAGCGCGCAGGTGATTTATTAAGTCAGATGTGAATACGGGCTCCAGCCTGAGACTGCATCTGACACTGGCGAAGCTTGAGTCATGGAGATTTCGGTATAGCGGTGAAATGCGTAGAGATCTGGAGGAATACCGGTGGCAGAAGGCGGCCTGTGGACCAGGCAACTCAGGTCGGCAGTAGAGAACAAACAGAGTTAGATACCCTGGTGATGCCATAGAAACGATATCGACTTGGAGGTTGTGCCCGCTTGAGGCGTGGCTTCCGAACTAACGCGTTAGACTGTTCGACCGCCTAGAATACAGCCCGCAAAGGGTTAAAAACTCAAATGAATTGACGGGGCCGGAAGCGAGCTGACATGTAGTTTAAATTGATGCAACGCAGAAGAACCTTGCCTGAATGCTGACGTCCACGGGGTTTCGAGGGTGAAGACGGCAGGGCGAGACAGGTAGCTGGCATGGCTGTCGTCAGCTCGTGTTGCGAAATGTTAGGTTTAAGTCCCGCAACAGGCGCAACCCTTATCCTTTATTGCCAGCGGTCATGCGGGAACTCAAAGGGAACTGCCAGAAAGTGATAAACTGGAGGAAGGTGGGGACCAGATTATCGCAGAAGCACCGACCAGGGCTACACGTGCTACAATGGCGCAAGAAGCGACCTCGCGAAGGCAAGCGGACCTCGCAAAAGTGCGTCGTAGTCCGGATTGCAGTCTGCAACTCGACTCCATGAAGTCGGAATCGCTGGTAATCGTGGATCAGAATGCCACGGTGAATACGTTCCAGACCTTGCTTACACCGCCCATTTACATGGAGTGGAGTTGCAGAAAGGTAACAACCTCGGTAGCACCACTTTGTGATTCATGACTGGGGTGAAGTCGTAACAAGGTAACCCGGAAGATAGAGCGACAGGCAGTATGGTTGGCTGAGAACGCGGCTGACGCAACTTTGACTGCGCGGCACGTAATGGCCCGCA
+
152,)+.*72.11./01+*-+-/71/62,*)++323;4--/-+&++/0174/,)0.34556.../021410/*),18546',&45(,3;3**,+0:-.$(%&$+.++.,+,)/)&')166,.-2-)&+%'&(-..1,,%,*0+%++%*+*%(&*(+%)(%'*/3*+*))+*+.64533/.251469--0/,1+-%1&/'&%%$&(*2,244;:998.94(,/)+&($'($(%09*'/,++++.+-530/((+)&)''')%'%$#+%%('),.4025-,)&'&&(').,(**%'*(&$&'(',''$%#+,'&)*-'&&%*(/+,/22,4788720/2484:205-/30478.553:5))/2)3*3-,*''&(.21+&&%&&&(),$+&&$&$$'../+&&'$,6:9830'**3)*1/33:4+'*+($%#&&%'(%,)&--/0.1542--*0.,-0*5,0)1-(%&&&)(+4,25%-*(+-),$&'$&&(),+0-*(&%'(+,*-146440-&*',&&+*)/4*).28+.1/+5.::73./.*,2),.908/47/+7*0+'&&&%%%&%%$(%+')')&/394+*%$&(*+$/.1711'&-+*168280'.,)*,)*('&(&'%*/3/1)0+(.77/%&(+%$&&&)%%$$%*()('(&+,0,**(&%&$&&',,+5-..8848-++,+434,5-()'&*.((<-$-(-+&(,)*)./,/309*-24//1408.*,-.7+-3*$1)*2.+***1/-&(&&)/*/-,82.5+*+)(+//459('')(&&)++-79388302(/'+.2-0)&%%(%*$($&&)&.%')((*)2-,,2911130)(&%')*:9323296-*)#'&'%)&'*.,4888331.)&+-.)&'*944732&),78-*025554798:78*+*'/*&%%&+,16826+++)*1544-.,()*)..93866.3,',*+2010:6:+**+)04751*')&01/072/0./57'&*%.,,-+).('))-2/193-.6/)+*++'%#&,+%&14*-%%+'%&&%,-+/'+&$$(''%$%%)*)+.60**+,.3:820.0/,'&$+(--,,322455330325984*-5.735*'))&--44&'(($''')*0+5'*%$$(&%%'$)('&%)'.%'$%#(*)($%#$$$%&%$#%&()&&'$&$%$%$
@ab7a9dc0-ce5d-4fdd-be0d-74c23c22d1c1 ch=421 read=125996 start_time=2019-12-13T06:04:24Z barcode=BC01 runid=2c9cf7bc05858273f10e7d7ec552fc0bd742dc3e
CCGGTTGTTACGACTTCACCCCAATCGCTGACCCTACCTTCGGCGCTGCCTCCTTGCGGTTAGCTCACGGACTTCGGGTATTGCCAACTCTCATGGTGTGACGGGCGGTGTACAAAGACCGGGAACGTATTCACCGCGACATTCTGATTCGCGATTATAGTAACTCCAGCTTCATGGCGAGTTTCAATACAATCCGAACTGAGACTGATTTTTTAAGTTTGAAACCACCTCACGGTATTGCATCTCTCTGGTACACCAGCCATTTGTAGCACGTGTGTAGCCCTACACGCAAAGGGGCATGATGATTTGACGTCATCCCCACCTTCCTCCTGGATTAACCCGGGCAGTCTCAACTGAGTCCTCAACTTAATGGTAGTAACTAACGACAAGGGTCGCTCGTTGCGGGACAACAACATCTCACGACACGAGCTGACAGCCATGCACCACCTGTCGCGCGCCCATACGAAGGTTTCCTCGATTAAGGTAATGCAAGGGGATGTCAAAGTGTAGGTAAGTTCTTCGCGTTGCTTCGAATTAAACCACATGCTCCGCTACTTGTGGGTCCCCGTCAATTCCTTTGAGTTTTAATCTTGCGACCGTACTCCCCAGGCGGAATACTTGAAAATGCGTTAGCGGCGGCACGGAAGTGTTGAAACCCCACACCTAGTATTCATCGTTTACGGCGTGGACTACCAGGGGTATCTAATCCTGTTGCTCCCACGCTTTCGAGCCTCAACGTCAGTTGAAGTCAGAGAGTCGCCTTCGCCGCTGGTGTTCTTCCTAATCGCTCTACGCATTTCACCGCTACACTAGGAATTCCACTCTCCTCTCCTGCACTCTAGATAACCAGTTTGGAATGCAGCACCCAAGTTGAGCCCGGGTATTTCACATCCCACTTAATCATCCGCCACCACGCTCCTTTGCGCCCAGTAAATCCGGATAACGCTCGCCACCTACGTATTACCGCGGCTGCTGGCACGTGGTTAGCCGTGGCTTCCTCCTTGGGTACCGTCATTTATCTTCCCCAAAGACCAGGCTTTGATCCGAAAACCTTCATCACTCACGCGGCGTTGCTGCATCAAGGTTTCCCATTGTGCAATATTCCCCACTGCTGCTACCGTAGAG
+
18+6.:11:.02*5080+-,-+,3-1+,*)*35+**-.,..*,*&&(&)/+.+,++,1:,5+,-1+),-9589::5943/6009<04.+)'%#(),.012897:97.0///&.17-,/52-5'8./::9:<90100024567<98987:714423/)''-0203001,+-/71),)+(3/20:2.)$$%()(-,)&'454/-*01777;;<;<+52019++&('*+)-545-0,2.*0,*+122422.34(*()&,.)&&)))2,),+10/....0(&&'/9,,+2-0()08-)*4,*%()//0/096-.357892689..3834/1/16655..1.808)'.2,+./../&&%'(+,)0()*/9-/131//0-+-024113525464-+,&'%(,-2416/0.;7704-+'&())++..0342022165.-)'$'.735.-).145:69,,')'*)++($$#&&)*&()3.413434380-'-*3::9.8-/87.9:8:.21''-34232/3*--868<41112812391+)0+4.<5;7////3778:2/0+/,7.++44-/8:306892311+-24/.10<=6-:335:-13279&6'/.441*+4897;9;:1,**%+()-,.1/41//45:722...32-(0)+,7-%(-)45,%(*+93'/434<:89954</),-3/0078545469%141./0321/1121-,39.23/8,*..-27,-6648:820%1063,/5.%%'&(4/0-+'()+3;8:9869:(.1398:::9:5:()15--$),45986664<;415704723245,0&1(3.27,.//-4/+.(*:8992212044819/:.142;:158786/).-+-1+,'((.23245)/5/0.2<4*)+++5..'(/)7,663474.-0)+,+./249,25)&/..72+,0122)1+7+:8334,+-*)+,)+.++/*0,-6',,&&&-')).7.7*')**&.7*))3-/5-3,-,++,/%&%(350,287:9146(),.2+288)782..3'*35+++)*116((.34.495;589:7770&-*+,0,522**(((**+(%/-'))',,)/2.089.9///929:3).1.-(%)&%)$'/+,+(
@2694a639-fe0e-4d3d-a4a8-3651713aed4d ch=27 read=45011 start_time=2019-12-13T06:04:35Z barcode=BC01 runid=2c9cf7bc05858273f10e7d7ec552fc0bd742dc3e
CTCCTACGGGAGGCAGCAGTGGGAATGTGCACAATGGGCGCAAGCCTGATGCAACCATGCCGCGTGTATGAAGAAGGCCCTCGAGGTTTGTAAAGTACTTTCGGAGAAAGGGAGTAAAGTTAATACGCTGCTCACTGGCGTTACCACAGAAACACCAGCTAACTCCACCGTGCCAGCAACCACTTGGTAATACGGAGGTGCAAGCGTTAATCGGAATTACTGGGCGTAAAGCGCGCACGCAGGCGGTTGTTAAGTCAGATGTGAAATCCCCGGAGCTCAACCTGGGAACTGCATCTGATACTGGCAAGCTTGAGTCTCGTAGAGGGGTAGGGTATTCCAGGTGTAGCGGTGAAATGCGTAGAATCTGGAGGAATACCGGTGGCAGGCGGCCCCCTGGACGAAGACTGACGCTCAGTGCGAAAGCGTGGGGAGCAAACAGGATTAGATACCCTGGTAGTCCGCGTAAACTGATGTCGACTTGGAGGTTGCCCGCTTGAGGCGTGGCTTCCGGAGCTAACGCGTTAAGTCGACCGCCTGGGGAGTACGGCCGCAAAGGTTAAAACTCAAATGAATTGACGGGGGGCCCGCACAAGCGGTGGAGCATGTGGTTTAATTCGATGCAACGCGAAGAACCTTACCTGGATGACATCCACAGAACTTTCCAGAGATGGATTGTGCCTTCGGGAACTGTGAGACAGGTGCTGCATGGCTGTCGTCAGCTCGTGTTGTGAAATGTTGGGTTAAGTCCGCAACGAGCGCAACCTATCCTTTGTTGCCAGCAGTCCGGCCGGGGCACTCAAGGAGACTGCCAGTGATAAACTTCATGGAGGAAGGGGATGACGTCCGTCATCATGGCCGCCCACGACCAGGGCTACACGTGCTACAATGGCGCATGAGAGAAGCGACCTCGCGAGAGCAAGCGGACCTCATAAAGTGCGTCGTAGTCGGATTGGAGTCTGTCGACTCATGAAGTCGGAATCGCGTAATCGTGGATCAGAATGCCACGGTGAATACGTTCCAGGCCTTGTACACCGCCCGTCACACACCATGGGGAATTAAGGTTGCAAAGAAGTAGGTAACAACATCGGGAGGGCGCTTACCACTTTGTGATTCATGACTGCGGTGAAGTCGTAACAAAGGTAACCGGAG
+
,-,0-//%.2+,5426--,-/5,''&$0''',,1/292...2:-1;67599-/':-;:9:7/,,,.0562-0%*)++66'(,)-,0(-'&+/.('**45:9613,*(-)++)%*+.45.1.4.//45242/5647,2(*).3-04),+'+')')1/+)/,6/..52',-+-028)658795'*)'(&+*++)2-4-*0,2478455/;/;08(+,'-*./4;<:98763+&%&)*,,1-30253-117+//41)*6(*-721/192..85*).$(*32,.103376//)'&(*-5.-/245.5)()*$$##'&+-114523+)/2.++)..+**.11()764/+*+,07(*-)(*+56-.*)(-0076.1.-..06:2)4*7,))56.328870*.5762/4/0.10/.1113&'&(**.-,''*)'+2.)//3:51*27,40*)0.48;.'(9;7803%$&+,0;60'*+-.2962.3-1*'+)-0*55+$(.'.0+72685:22/3+1,(*-421,*()1/51056688204301'(($%'',,,622633(0.00/7:-65709,+)**00630-0575*/.*%'())*++4;893/+.0+,,-33;7293;43244<141*/-.0./3-/)+(('&'&&)%()9884010010/396/(())))-3-*;)',34:698.5/2//;95,'+/3&4-3)*)((,.2:344;:66-+,--77757;.)())++,1;-987:86*)6+()6271.412430/+++03-.:2/.<//8536578713856.4-(((---44+2*.,/%%/5/01//1-)%&($%%)/0,(*'*'-06,487981/%&)-/76/2106.'*0,(*+-3:33*+*))))*)/2522.7//9;0..,)&&%(&()()655247584$(%'(57/33;97977//394,,/0//6698848&0'0.0*)*++'&*1//0*301,./*)4065667'%'&*611064(/.0.13;9564'*+3234;8897709*&+23+2++-././145;91377622/19041-*($$*%'(.70:1217.''(&'$.)--',))'$%,)74*+2323/7/.9;(*.7++4567:71,-)+,')(2()(7../2753257,+-,-208+40'
@64454fbd-834c-43cc-80bb-91c2c8c68819 ch=297 read=102981 start_time=2019-12-13T06:04:36Z barcode=BC01 runid=2c9cf7bc05858273f10e7d7ec552fc0bd742dc3e
CTCCTACGGGAGGCGGCAGTGGGAATATTGCACAATGGGCACCAAAGCCTGATGCTGGCCATACCGCGTGTATGAAGAAGGCCCAGCTTCGGGTTAATAAGAATTACTTTCAGCGGGGAGGAAGAGGTAAAAGTTAATACCTTTGCTCGTGGCCGTTACCCGCAGAAGCACCGGCTAACTCCGTGCCAGCAGCCGCGATAATACGGAGGAGTGCAAGCGTTAATCGGATTACTGGGCGTAAAGCGCACGCAGGCAGTTTGTTAAGTCAGATGTAGAAATCCCCGGGCTCAACCTGGGAACTGCATCTGATACTGGCAAGCGAGAGTCTCGTAGAGGGGTAGAATTCCAGGTGTAGCGGTGAAATGCGTATTGAAGTCTGGAGGGCTGCCGGTGGCGAGAGCTGGCCCCTGGACAGACTGACGCTCAGGTGCGAAAGCGTGGGAGCAAACAGAGTTAGATACCCTGGTAGTCCACGCCGTAAAGCGATGTCGACTTGGAGTTGTGCCCCGCCTTGAGGCGTGGCTTCCGGAGCTAACGCGTTAAGTCGACCGCCTGGGAATTACGGCCGCAAGGTTAAAACTCAAATGATTGACGGGGCCCGCACAGAGCGGTGGAGCGTAATGGTTTAGATTCGATGCAACGCGAAGAACCTTACCTGGTCTTGACATCCACGGAAGTTTTCAGAGATGAGAATGTGTGCCTTCGGGAACCGTAGAGACAGGTGCTGCATGTCGTCAGCTCGTGTTGTGAAATGTTGGGTTAAGTCCGCAACAGGCGCAACCCTTATCCTTTATTGCCAGCGGTCCGGCCGGGAACTCAAAGGGAGACTGCCAGTGATAAACTGGAGGAAGGTGGGGATGACGTCAAGTCATCATGGCCCGCCTGACCAGAGGGCTACACACGTGCTACAATGGCGCATACAAGAGAAGCGACCTCGCGAGCAAAGCGGACCTCATAAAGTGCGTCGTAGTGGAGTCTACAGCTCGACTCCATGGGAGTCGGAATCGCGCTAGTAATCGTGGATCAAGAATGCCACGGTGAATACGTTCCCGGGCCTTGTACACACCGCCCGTCACACCATGGGGAGTGGGTTGCAAAGTAGGTAGCTTAACCTTCGGGAGGGCGCTTACCACTTGTGATTCCTTATGACTGGGGTGAAGTCGTAACAGGTAACCGGG
+
.213/012:2+-3.,5.0,+43'.)*/42,+-,:./9:/-*5)16/,28540.*%%%$'(-/(37677889898,*&))++-/*(&'%%(*3,8+&$'-*%)%(()+15:/)-,017''0+--+%+**+8;/,,916/,-*)(,+778.2.'.((+1*+20*+('**'-.51)40./4003:262621,+++60*),(+,3---/1.0,%)++447133496844&'(1.344:;8:85593-+--(+,.))56+829;-.68816;788:66+).+,+251)2.235/.)1,/-6/+.340000.+*+*,6603+/+%'%%'%),5461866'0060*/.+./.1'(7--+,)**365/3.(+*111,+/)&&'*-.:0,.1,-.*2.0/-.3...(()+'/--;7/)022/**1.////1334(,4124,0)*(/198<:./11;16.0'**5*-165:</-1644503))))3:33/6,(+.-.-2664-1,/*'*1904-420+&)()0+)++,-/,3.,/**-+)*,5130.-03677,.6248;8;84//,%&')++-434.2/-**/6*33),,./8.,*('''%*',30-2-%&'')%%+-14248/00,4/300,-12)'%('--.01;9780/&'(')),+++'***+57/9///87870+,0,**+/6;813*++-.87449422'**0-173.;:5:7855%&$,14&,()+121/./*',-4.)*+,:6763:1105:8//.+-,*170/,,13(+//6&)1/*0-/-5,-++-;3183',5.3/-,,1624'4,46288/511:.5),*(%'+3355:1210104;<9870+/-,8.61/696/186612344467463,31433)#''#&-210-&,+,34/.**%&&(*/5.//2/4:6,,,,-03/'*&)+)*-/1;9971.--)+3,&,/:76:87./--**,097:8*0')*)('(*/,&()&-,045787923/-*&()/*6/5681/&&*(&,+++--40+++.,0*0998:0-.-7578;:7*(*)*0+(.*1*,.*,,,*+*.2//911376742,())10)&)+.72/7%,(0/***((&+)+10414:8;80:*(+.)-0217019,..6*/277:4(**%,.-/.-3/()(.-,,/**,10-'-,0869.:)
@97a8d269-8229-4b84-bd92-8cae26a36c0b ch=204 read=66155 start_time=2019-12-13T06:04:40Z barcode=BC01 runid=2c9cf7bc05858273f10e7d7ec552fc0bd742dc3e
CTCCTACGGGGAGGGCAGCAGTGGGGAATATGTGCACAATGGGCGCAAGCCTGATGCAGCCATGCCGCGTGTATGAAGAAGGCCTTCCGGGTTTGTAAAGGGTACTTTCAGCGGGAGGAAGGGAGTAAAGTTAATACCTTTGCTCATTGACGTTACCCTGCAGAAGCTTCGGCTAACTCCGTGCCAGCAACCCGCGGTAATACGGAGGGTGCAAGCGTTAATCGGAATTACTGGGCGTAAAGCGCACGCAGGCAGTTTGTTAAGTCCAGATGTGAAATCCCAGGCTCAACCTGGAACTGCATCTGATACTGTAAAGCAGGAGTCTCGTAGAGGGTAGGAATTCCAGGTGTAGCGGTGAAATGCGCGGCTAGAGATCTGGAGGAATACCGGTGAAGGCGGCCCCTGAACGAAGACTGACGCTCAGGTGCGAAAGCGGTAAGGGGCAAACAGGATTAGATACCCTGGTAGTCCACGCCGTAAGCGATGTCGACTTGGAGGTTGTGCCCCGCTTGAGGCGTGGCTTCCGGGCCCCAACGCGTTAGGATCGACCGCCTGGGAAGGCCACGGCCGTAGGTTAAAACTCAAATGAATTGACGGGGCCCGCACAGGCGGTGGAGCATGTGGTTTTAATTCGAGTGCAACGCGAAGAACCTTACCTGGTCTTGACATCACGGAAGTTTTCAGAGATGAATGTGCCTTCGGGAACCGTGAGACAGGTGCTGCATGGCTGTCGTCAGCTCGTGTTGTGAAATGTTGGGTTAAGTCCTGAGAGCGCAACCCTTATCGCTGTTGCCAGCAGCGGTCCGGCCGGGAACTCAAAGGGAGCTGCCAGTGATAAACTGGAGAAGGTGGGGATGACGTCAGAGTCATGTAGCCCGCCACGACCAGGGCTACGTGCTGTGAAAGCATACAAGAGAAGCGACCTCGCGAGCAAGCGGACCTCATAAAGTGCGTCGTAGTCGGATTGGAGTCTGCAACTCTCGGCTCCATGAAGTCCAGAATCGCTAGTAATCGTGGATCAGAATGCCCACGGTGAATACGTTCCGGGCCTTGTACACACCGCCCGTCACACCATGGGGAGTGGGTTGCACCAAAGTAGGTAGCTTAACCTTCGGGAGGGCGCTTACCACTTTGTGATTCATGACGGTGAAGTCGTAACAAAATGCCGG
+
*120-.0,59,'++&%$()1286-(()++--.10/.+1,,3)))),6++5,40/0-,''*..21270112143467.)++*/.4+20)'.//9)+359,,('&'*+6.,+-4+81*-&.(/:3(**.73,4,;,,,:70:70085&1(),9518006+&()(%()$$((+%,,+4.5655310150156%18,*+--+6---81.,,+),*,-3.0108--(*.,1)/()*44.'&)*-36+-45.0.0,.67%66;:..837170*+*+//.%%(.'*36',2325(1-:22/)--3997643.+-('('%*/(&(')+'*,0/7876+%-/+0++&*(,5-**2853+(+(/**)%'.'*+-,*)*&%&((+/33<30//'.,/0243/,()*,./12;41+-/:0-/*'+++++2../5-.8988*'*)&'('(-,*+-/12<49,7-)/+./283:;1-/94537/)-/19:64**%&&(()+-4300010/2.3/-.8923,%)())(-(22333-.0/)-+',3.(3.2/..6/..()+*%'*179:065+),*.,((**21503,+1013<:8722-:510-406044-*6,.3)).-0,&-+/.,20(-.%0*'*12::+'4*2+'%%(),2)*)-+-/)*-*.).(+488::979656793*-,,+1/.9;6-+++*+00//.-5/29876-93182:5994757',(-+,10/+,-84557657/..//43,,3,,,1268110009.2137265/,/)&)*-.01638-.1./4*+30184390,-%'%*//0016182;140093+1/*+(($'1.49-+,+,56<81/01,0'0214,170.5479565,('(-7--))&&%**$,-%'(+-7454335+,))+2,')'&)()*,.3632)*))-'+,)*66755/--*/92539014-.14282239:9:825+201)/*2/1-*+,-1713--+.-.223*)+,.,6-,,/'&*)+*--./24407122;:;76521(0+*48,*23:578:78936350'37895920//-+)-4364-)*+0214889735)(*,-2+*-'('7-/1'&'(1-**''&%+)-..0.+5,*..+,.1-0*+/,/1:30/34474+**&(*+0***((2+))',,/'')')-,4
