# Supplementary material for: De novo species identification using 16S rRNA gene nanopore sequencing
Source: PeerJ. 2020 Oct 21;8:e10029. doi: 10.7717/peerj.10029 (PMC7585375; doi:10.7717/peerj.10029)
Supplement: Supplemental Information 2 — Contains raw reads. [file peerj-08-10029-s002.zip › pass_fastq_runid_2c9cf7bc05858273f10e7d7ec552fc0bd742dc3e_231.fastq]

@84efaafb-2ec8-44b9-a501-c9e741aa291b ch=275 read=64620 start_time=2019-12-13T06:04:44Z barcode=BC01 runid=2c9cf7bc05858273f10e7d7ec552fc0bd742dc3e
CGGTTACCTTGTTTACGACTTCACCCCAATCATCAATCCCACAGCAGACAGCTCCTTCCTTGCGGTTGGTACCGGCTTCGGGTGTTATCAACTCTCGTGGTGTGACGGGCGGGTGTGTACAAGGCCGAGAACGTATTCACCGCGACATGCTGATTCGCGATTACCTATGATTCCAACTTCATGTAGTCGGAGTTGCAGACTACAATCCGAACTGAGAATGGTTTTATGGGTTTTGCTTCACCTCAGCGGCTTCGCTTCCCTCTGCACCATCCATTGATTAGTAGCCCAGGTCATAAGGGCATGATGATTTGACGTCATCCCGCCTTCCTCCAGCTTGTCGCTGGCAGTCTCGCTAGAGTCCCCAACTTAATGATGGTAACTAATAACGATAAGGGTTGCGCTCGTTGCGGGACTTAACTAACATCTACGACACGGAGCTGACGACAACCATACCACCTGTATCTCATAGCTATCTCTCCATCTCTGGAGCCTTTATGAGTATGTCAAGACCTAAGTGGAGTTCTTCGCGTTGCTTCAGATTAAACCATGCTCCACCGCTTGGTAACGCGGGCCCCCGTCAATTCCTTTGAGTTTCATTCTTGCGAACATTTCTCCAGGCGGAGTACTTATTGCGTTAACTGCAGCACTGAACTTTGACATCCAACGCGCCCAGGTGTGCTCATCGTTTACGGCGTGGACTACTAGGGATCATCTAATCCTATTTATACGCTTTCGGGACTGGAAGGCGTCGAGTTGAGCCAGATCGCGTCGCCTTCGCCACTGGTGTTCCTCCATATATCTACGCATTTCACCGCTACACGCCAGATTCCACGATCCTCTCCTGCACTCTAGCTGCCTGTGGTTTCTGCTATGGCTTGCAGAGTTAAGCTTCGGGCTTTCACCACCAGACCCTTGCTGCGCCTGCTCCTCTTTACGCCCAATAATTCCGGATAACGCTTGCCGCACGTATTACCGCGGCTGCTGGCGTAGTTAGCCGTGAAACTCTAATACCGTGCTTTCGGCTGCATTTCCATATGGCGCCGTTCAGCACCTTTATAACGAAGTTTACAATCCGAAAACCGCTTCTTCCTTCACGCCGGCGTTGCTCGGTCAGGTTTCCCCATTGCCGAAAATTTCTACTTTGCCTCCCGTG
+
6-1-1-121402:0,--/018:3988+2.---.--9,-8*','**--0/&3144337742720.,+0+/-./3.7,02*/90.+3.--:+++-+++)+37688878'34./3**..(&$$#$)+,0)*(/31.2+/,+*34/31241-***+.1;8661*0.+22*'(**213&0%$,4.46882878*(',1:05&*,44587;29+)+6550.+-3/375<<803/6*2;:3,.151/54)+%((*+/6100/.*(/4,1434469:49-&'%&$.%*).(),+''.42214/',/-)-/-.0007;50--))()+76.)+,/303012/.+0+*+0$&'-211331-20//**,./.54-+-),*3*/.021731+)&'&&+004661.-3/113213..--6(&,.(.*)&/$%$,(**-)&'((6504&)%*+-/03539-/.8-+'-/,4732356665&-((+01766537;45947.13)*554;:5321113+*++,3114/0//-,%%$*9;99<9.2(*....52&%,.2/;96:50-546.,/(&(/*/%'%$%(+.42,654/+'((5'8,)+621268<;769;75923'&35),,,,.0'&230*((&)#'%$&%&%')18574640'**((*,06.-,/,..28/-1.,'*$%%$&/.,%*#%&.,035186+-&423138022,,*'%-3%)&%('),//16*)-5*&)$(%()8;8.:8)*('%%&()0245'%',/*%/29----+'++/4),++,2/2512/22/1385-,/4245977:7597846;54249////.,/%&%%'2,802,-,--/**,**0,-.-/0/.+.34548/-'(*2980/*($'+--,-0,,%))'++0(&'+21%2944;9/./.*+&+,19:002,-0,0*.3312.5.%(/7.,,00.*-2-0865503/01;:96424030$*%('0+-1-4;4.5.--98,9+*(%&*1,)&'(+..%$$&*)$%$#$).,3))*-(('%&%%%%$+,.1%)%('-,+0876:-+$(&)'),')/-),+,..5<;0-2..4/-1:6*+($)*(*.-+)&(*(0-2+)/0+/+%%+*'/),/12.;.368/..:13-,/..).0)(,%((-++581362*,)
@130e6091-aa0e-4715-b352-29fb898e2bae ch=100 read=133038 start_time=2019-12-13T06:04:44Z barcode=BC01 runid=2c9cf7bc05858273f10e7d7ec552fc0bd742dc3e
CCGGTTACGCGTACGACTTCACCCCAGTCATGAATCACAAAGTGGTAAGCGCCCTCCCGAAAGGTTAAGCTACCTGCGCTATTTTTGCAACCCGCACCTCCCATGGTGTGACGGGCGGTGTACCAGGCCGGGAACTGCGTATTCACCGTGGCATTCTGATCCACGATTACTAGCGATTCCGACTTCATGGAGTCGAGGTTGCGACCAATCGGACTACGACGCACTTTATGAGGTCCGCTTGCTCTCGCGAGGTCGCTTCTCTTTGTATGCGCATTTGTGGCACGTGTGTAGCCCTGGTCGTAAGGGCCATGATGACTTGACCTCATCCCCACCTTCCTCCAGTTTATCACTGTGGCGTCTCCTTTGATTCCGGCCGGACCGCTGGCAACAAAGGATAAAGGGTTGCGCGCTCGTTGCGGGATAAACAGCCCAACATTTCACAACACAGGCTGACGACAGCCATGCAGCACCTGTCTCACGGTTCCCGAGCATTCATCTCTGAAAACTTCGTGGATGTCAAGACCGATGGAGTTTCTTCGCGTTGCATCGAATTAAACCACATGCTCCACCGTATGCGGGCCCCGTCAATTCATTTTGAGTTTTAACCTTGCGGCCCGTACTCCCCAGGCGGATCGACAGATGACAGGCTGCGTACCAGGAACGGCACCAGATCGACATCGTTTACGGCGTGGACTACCGGAATTATCTAATCTGTTTGCTCCCCACGCTTTCGCACCTGAGCGTCAGTCTTCGCCCAGGGCGCCTTCATACCGGTATTCCTCCAGATCTCTACGCATTTTTCATACGCCTGGAATTCTACCCCTCTACGGGTAAACAAGCTTGCGAGTATCAGATGCAGTTCCCAGGTTGAGCCCGGGGATTTCATCTGACTTAACAAGCCGCTACCGTGCGCTTTACGCCCAGTAATTCGATTAACGCGCACCCTCCATGTTGCGGCTGCACGGCGGCGAGTTAGCCGGTGCTTCTTCTGCGGGTAACGTCAATGACGGGGTATAACTGCTCCTTCCTCCCGCTGAAAGTACTTTACAACCCGAAGGCCTTCGCCTTCATACGCGGCATGGCTGCATCAGGCTTGCGCCCGTGCAATATTCCCCACTGCCTCCCGTAGAG
+
4.//61+,'(&('++&..7.(889,-/98-/,.)('%(((&&')8212(**-30/,*('(,())-101-/0.34)$(%&.'/49:3.36(::,$%#*))-5*+98866576.,4.,+.*+++.(',,.3+65-.+%$'+-0091--/25292)+-(*()+4)'*/-60**0)('&&6+5/0'+,,+-*,0+-,-+()+-,))))*+.3253:7988898:42-/2:<764125131.,//),36,.,0-.-.,-+,.0783194---.**,-*71(*+**)),,/00--%.-4-(,043'+(&.586;7900-,+-.0)))+).20;46.*-2272,((''*1;;145253,',*+(&(+3+-*&&$17/*'+-)616897,+(,'+0.18,2.//13)),,+2++**+113-7,*(,3*)$''''($**'+3-/.94.,**'&&)$'/11344608,%%(&($++&+),.%&(,*,),1:1./0(((,-()...29521/.12,,01848:321.14---..3,+-/.%'+4--1:502-1.-.332-+1./+9+.*(&$)'))-*)/+(%#'/1*11/71'&)(+//2961;;.1222<<7-954/2,((&02,,211/538/(122+)&)('''%&(**(($(&'''&$%$)((()$#%%$%$(%'%%')5585:865:7',,1.479;850./2%+++2-5.1//655002<0+-.446/*++,.77,(--7:43,/57:;99989<430:-),(-(*+/.60(%&)6(:983821)0+**022243242423:6-(-&&%'%+/,+*+,/01313980+/.(+')&#(*(*01.1/:0.&%')*2:+-0755467071+%.208-'(),+*25.12774344201-5-:-734%39-.)%'&&&4/,),)&'.+26,*-.004/0)-1918/--&+(04/.0/()'&%&$*((*3/+*+)('+++%-+-*+2,295213:27;789975-,19;8:848/+**'(**+)+.)(-&*,24/3410481+4366:,.-,-770).-2184('*/+./-0.''&(-3+1*+(),+,#%%%%')--0-*+*+,7.1*8;,(6'*-:221.437/,.+*.+)5;8+-,*&(
@dac38e37-c8b5-41f9-80ce-9071a7a1bb9e ch=124 read=112493 start_time=2019-12-13T06:04:54Z barcode=BC01 runid=2c9cf7bc05858273f10e7d7ec552fc0bd742dc3e
TCACCCCAGTCATGAATCACAAGGTGACGCCTCCCGAAGGTTAAGCTACCTACTTCTTTTTGCAACCCTCCCATGGTGTGACGGGCGGTGTGTACAAGGCCAGGAACGTATTCACCGTGGCATTCCTGATCCCACGATTACTAGCGATTCCGACTTCATGGAGTTGCGGGCCTGGTCCGGACTGACGCACTTTATGAGGGTCGCTTGCTCTCGCGGGTCGCTTCTCTTCATATGCGCCATTGTAGCGCGTGTGTAGCCCTGGTCATCAGGGCCGCGGAAACGACGTCATCCCACCTTCCTCCAGTTTATCACTGGCAGTCTCGCTGAGTTCCAGCCGGACCGCTGGCGCAAAGGATAAAGGGTTGCGCGCTCGTTGCGGGACAACCCAACATTTCACAACACGAGCTGACGACAGCCATGCAGCACCTGTCTCACACGGTTCCCGAAGTACATTCTCATCTCTGAAAACTTCCGTGGATGTCAAGACCAGGTAAGGTTGGCGCGTTGCATCGAATTAAACCGTGCTCCACCGCTTGTGCGGGCCCCGTCAATTCATTTGAGTTTTAACCTTGCGGCCATCCCCAGGCGGTCGACTTAACGTTAGCTCCGGAAGCCACGCCTCAAAGGGCACAACCTCCAAAGTCGACATCGTTTACGGCGTGGACTACCAGGGTATCTAATCCTGTTGCTCCCCACGCTTTCGCACCTGAGCGTCAGTCTTCGTCCAGGGGCCGCCTTCGCCACCGGTATTCCTCCAGATCTCTACGCATTTCACCGCTACACCTGGAATTCTACCCCCCCTCTACGAGACTCAAGCTTGCCAGTATCGGATGCAGTTCCCAGAGTTGAAGGCCAGGAGTTTATCACATCTGACTTAACAAACCGCCTGCGTGCGCTTACGCCCAGTAATTCCGATTAGCAGCTTGCACCCTCCGTATTACCTACGGCTGCTGGCGCAGGTTAGCCAGTGCTTCTTCTGCGGGTAACGTCAATGAGCAAAGGTATTATACTCCTTCCTCCCGCTGGTAACAACCCGAAGGCCTTCTTCGCATACACGCGGCATGGCTGCATCAGGCTTGCGCGTGTGCAATATTCCCCACTGCTGCCTCCGTAGG
+
<964;;6*00.),..9,-&&''&&%&$'&*/(/,''.*162:59,/./37446:;74;99+21++,5((+8/(-+31322220:9/4)*)++.,0794:8:+6,.*./1++,,-150/-0./2:/-*-.7*2*))*(2'&'..0244926--%.4,645,*)+*)''',+-%&#$'0)*,#$&'(330,.1:0.+,))-+++*-1/..-.-2030*-.2./16/1'))%%')-12247138++.+*)('++0202429(**.10')%$,143&)%*)&'&'&&(,-3680,-+/21629//),/4;5001'+%,-+'',+.-%&)((-/3:,.(-01:695532.%$#$,5*3-:9:8(..+*4,-01/045-4-,,3;40-0.05+1-962;3-,-,5.120.1,/0008942,3,++331343670+//(+(*&+-773;6.*)'%#%')18412222754529:83686:,/6;:;6892./45;836000/021%$%')/400046:+&''(15416),22347,.931600099193736.,-62+3*)(37/.*1.:;5-:5203-/021:53:;;1016668667,(&%.+,+*.+-..2*6(0*$(/,115:844.(,00++,/839,7*75*+88512010/761-20;5432+-/125;27-()-1433;479-,32-01/991,1023664.//2:-/2598;:88858;:74:(+0;;02;57:4;::<50341533480/..0(*177754466760;9.-4;060-/'/)&'%(-,2+--41322-+038477777654//&+(,-23',.-0*/'(*77287;49/.(&--:0175/3/&()$()2,%(%&'*++.01/403-,/905;89:767665.(%+'()3.64)+/074:2*+,.-*%'%*+/4+++2954573,*.+'*'$%'*+)*367280,*()($#&(/5*02+,-</88/*)%.+*+.1-*-/3622'&'/3.*.))+'&%%(*,%%$-))*-)%&%*'%$#%*2.9*)*,+1/;9;76;0'(',--'.--23228730++,,-;086111&)'($''*-/*4+//16891+-.//1.12/3:/2/5,
@8289cb6e-56c0-463c-a417-7a4eb0076147 ch=17 read=34087 start_time=2019-12-13T06:05:08Z barcode=BC01 runid=2c9cf7bc05858273f10e7d7ec552fc0bd742dc3e
CTCCTGCGGGAGGCAGCAGAGAGAATATTGCACAATGGGGAAACCCTGATGCAGCAACGCCGCGTGAAGTGATGAAGGTTCCGGATTGTAAACCTGTTATAAAGGAAGAACGGCGGCTGGGAAATGGTAGCCGAGTGACGTACTTTATTAAACCGCGGCTAACTACGTGCCAGCAGCCGCGGTAATACGTAGGTGGCAAGCGTTATCCGGAATTATTGGGCGTAAAGAGGGGCAGGCGGCAGCAGGGTCTGTGGTGGCCTGAAGCAGCTTCAGTAAGCCATAGAGACCAGGCAGCTGGAAGTGCAGGAAGGAGGATCATTGAATTCCATGTGTGGCGGTGAAATGCGTAGATATGGAGGAACACCGGTGGCGAAGGCGACGATCGGCCTGCGACGCTCAGTCCCGAAGCGTATGGGGAGCAAATAGGATTAGATACCTAGTAGTCCACGCCGTAACGATGAGTACTAAATTGTTGGATGTCAGTTCAGTGCTGCAGTTAACGCAATAGTACTCCGCCTGGTGAAATACGTTCGCAGAATGAAACTCAAAGGAATTGACGGGGGCCCGCACAAGCGGTGGGCATGTGGTTTTAATTCGAGCGCGAAGAACCTTACCGAGTCTTGACATACTCGCAAAGGCTCAGAATGGAGAGAGATGGCTATATGGTCTGGTGGTGCATGGTTGTCGTCAGCTCGTGTCGTGAATGTTGGGTTAAGTCCGCAACAGGCGCAACCCTTATCGTTGAATTACCATCATTAAAGTTGGGGACTCTGGCAGAGACTGCCAGTGACAAGCTGGAGAAGGCGAGGATGACGTCAAATCATCATGCCCCTTATGACCTGGGCTACACACGTGCTACAATGGATGGTGCGGGAAGCCGAAGCCGCGAGGTGAAAACAAAACCCATAAAACCATTCTCAGTTCAGTTATGAGTCTGCAACTCGACTTCATGGTTAGAATCGCTAATAATCCTTGAATCAGCATGTCGCGGTGAACTCCCCGTTCTCGGGCCTTGTACACACCGCCCGTCACTACGAGTTGATAACGAAGCGGTGGCTAACCGCAGGAAAATTATCTAGATGGGATTGATGATTGGGGTGAAGTCGTAACAAGGTAACCGG
+
**26*(1*5,+,0+*+-,0.,*,(()(+.//)1163120((-,/9*+-999:4-3254455366.*+''())-.192265*-./'7*+,99+,%((/-++37---/1-1(+&)'*((%&)*+,(+++../37-+-./12+&'),14,2/31+0/(3-2../5/3-4.5//5-(,--4/5241+2(*(6551.5//8535000/8340*++-)5)*11288321/5'($11-)*(11*))(&--&(03./+,/50/*%)+&&-($)$$%+4.(0/453695540/./2:4652)-/,&(&$)(00-..&%'&&--+43$1&&'4*6-301---+,31-23.(25*+0644*-.-.8.--(--,140&/-,..'('),66990*++(/+0,*'*,./246)3-7.+(&)'(*/(('+/,%*./:34,571720*00124+*(,--40.+-+54,,.(**(0&'#*'0254'3()283946-10(+,59-58)&$&((*-,4-86858/'&-*-044+.95-''&(&%$%(*2:9766019987<8523-/+(%'&0-3240/48..7+','*)-+.0685,('&''--4.8;-.2231-.)-2/-1/,04/-,.+-(&%)*)&&+/02,(**+(*-84+2,.4'''+,15,+(''(+7&--,.02477532/,)+-/21$'&+23-.6556&(*.2070./).)'+1-3-&4948.)()+*')+'0'&-/3:22/6--5.//,3-,(+,/'58666*2.62,+8//07+,5540%,-'&&*-.///3/31210*.(+-3+-&''*)/&%-(),:99866143-..88472841.-2000/3645/22..0+*%')*873031635863/*+,2%40,1)))&)+'+../,)''*)).,)+4;;35:/'*-8;727.,2,070379:%++-&,&$#'-300/2/20.*(%*'),.,'-&&,,55586/1-')-0%$&)*/.--/0/877869.8+++'&'))))-.7324.11/./5/./2..*-0-/50**(&'$&*(+()6121234))'))335*1(()((%'),.2/5*)'/-31/1(',.8/.3/-.-/.150162.*,-')+,3/3/-.*..086:/4
@66c6aab1-1034-4978-8604-8c46a9abf8dd ch=19 read=40979 start_time=2019-12-13T06:05:05Z barcode=BC01 runid=2c9cf7bc05858273f10e7d7ec552fc0bd742dc3e
TTGGTATGCGTTCAGTTACATGTGCACAGTGCTAGAAGAAAGTTATTTGTCAGTATCTTTGTGTGCTTTCTGTGGTGCTGAAATGTGCTCCTACAGGGAGGCAGCAGTAGGAATTTTTTTCAGCAATGAAGCCCTGGCCGAGCAACGCCGCGTGAAGGAAAGTTTTCTAGTTGTAAACTTCTGTATAAAGGAGGAAGAACAGCGGCTACAGAAATGAAGTAGCCCAGGTAGCTGGCTCTGCCTATTAGAGAGCCACGGCTAACTACGTGCCCAGCAGCCGCGGTATGCATGGAGTGGCAAGCATTATCCAGGTGTGGGCGTAAAGGGCAGGCAAGGGTCTGTAGTGAAAGCCTGAAGCAACTGGTAAGCCATAGGAGAGCCAGGCAGCTAGAGTGCAGGAGAGGATCAGTGGAATTCCATGTGTGGCAGTGAGAATGCGTAGATATAGCAGAGACACCAGTGGCAGAGGCGACGATCGGCCTGCAACTGGCGCTCCAGTCCGAAAGCGTAGAGGCAAATGGGATTAGATACCTAGTAGTCCCACGCCGTAGGCAGTAGAGTGCACTAGAGTGTTGGATCATCAAGAGTTCAGTGCTGCAGTTAGCGCAATAAAATTACTCCGCCTGGAAGTAGTACGTTCCGGAAATCAAAGGAATTGACGAGAACACAAGCGGTGGAGCATGTAAGTTTGAATTCGGAAGCAGCTTGCCGAAGAGGCAAAAGGTCTTGGCATACTCATAAAGGCTCCAGGATGGGAGAGATGGCTATATAGAGATACAGGTGGGTGCATAGTTTGTCGTCAAAGCTCATTAATCTCGTGAGGATGTTGGAAGTTAAGAGTCCGCAGCAGGCACAGCCCATATCATTAGATTACCATCATTAAGTTAGGGACTCTGGTAGGACTACCCAGTGACAAGCTGGAGGAGGCCCAGGGATGACGTCAAATCCATCATGCCTGCCTGGGCTACACGTGCTACAATGGATGGTGCAGAGAGTAGGGCCTCATAAAGTGCGTCGTAGTCGGATTGATCTGCAACTCGGCTCCATGAAGTCGGAATCATAATCATGGATCAGAATGCCACGGTGAATACGTTCCAAGGCCTTATACACGCCCGTCACACCATAGAATTAGGAAGTTGCAAAGAGTAGGTAAGCAACCTTCCAGGGCGCTTACCGCTGTGATTCACTTGGCTAGAGGTAAGTCAGCTCAAAGGAGGAGTAACCCGG
+
$$%0*++*)'%*(*&+-),+--,%+%%&')&)+)*.,&()(*-,(12*&.*'%*(2,1/*&(%%#$%,4+-00(.('*%&*(&((*'().31,.(.3.)-2/.0.),--*.*-23//2101,3+*&(&&)&,8)(/+3,+,)*/,.,02'('('')),+0&(*1,+)((+20'%+0-)''$&'()(03--,*,*-4*02+%)()+(&')(+%*-)')()*,,/11$&**)*(&&,+.1)(+,)+-/*''%%)+3),&.+-,,*+*/'1&*2,*)(),-6/11('*)()((*+&''((&(%&%$*---,**,//,0)0.*'*,*()*,+%()&&+)11,.--.'&'%')()-2/.'0'(,&('(%&'&#&*)((*,((($+20/0'&*+)('')+,--04*)(/3.-+&%+02/1/2/520/)+(*+,%00)%&)1,//*-+.0320,)+*+&()+,08-./2740,*++*,//0..,&-.5331420/01.+.00//13.*%'*'%))6-.&+(-/:;535+*:,++55/1:0/-4//.33)&-,.3,.+)(+%%*&&&'*'+(*,*%&(+..706+-*))*%(')*078427321226440/(-$)*)'),*&-'&),+-(,..,)*%&(())+/13--%'%(*)'&(*)%'%'**+$)$%)%&'')*&%$(++0/$)*01*((''),($(&*)($%(*$''(-/7,0+&'-%%$#&%))'*',,,,*'(''$'&&$%(+'+%%&''+//0/-))&)%(,,153-,-..&&&(,//0%.*&&,**-135$0,70-01-/(''&%&(.$'&%$**&)(...**,8.7.*+'&(+10*%&)*0-(+.)3,-+)%&&%),*$)(*,246,,&3().7052'+)+)0.8(-22+/34.*(#&)+/./$*)&%((')),-)(+//-1*()(&*'&+2*000///.1-20./202402342,(*+),62/332--(*-0.)*-,,2/+.+,(,0-,()$&&&**(03,/',,7.,+,+&*+&/$('((-(1&&&'(434/100.,,,.1.&((%(()*%2(3//*+)*&(,2.0441+((*+'1(),')*%&52/1&.-0'((((1*.)*,,-'+&*+($++')),,5523'+),'()''&/+&+'++%%'((-))*.',,,-(&&,()--+(&((&),0'))()/14:2)(++,)//**'-,/0)(()&'%&',,%/('*&%**.7/:/-6
@bbe625eb-b2e9-4a61-b8ce-7ab31ca6e64e ch=78 read=98778 start_time=2019-12-13T06:05:11Z barcode=BC01 runid=2c9cf7bc05858273f10e7d7ec552fc0bd742dc3e
TCACCCCAGTCATAGAATCACAAAGTGGTGGCGCTCGAAAGGATTAAGCTACCTGCTTCTTTTGCCAGCCCGCCTCCATGGTGAGCGGGCGGTGTGATATTGCACCAGGCCGGGAACATGTATTCTACGTGGCATTCTGATCACGATTACTAGCGATTCCGACTTCATGGAGTCAGGTTGCGGAATCCAATCCGGACTACGACGCACTTCCAGGTCCGCTTGCTCTCGGTCGCTTCTCTTTGTATGCGCCATTGTAGCGCGTGTGTAGCCTGGTCGTAAGGGCCACATGATGACAACGTCATCATCCCGCAGCCTCAGTTTATCGCGGTCTCCTTTGAGTTCCCGGCCGGACCGCTGGCAGCAAAGGGATAAGGGTTGCTTATCGTTGCGGGACTTAACAGCAACATTCACAACACGAGCTGACGACAGCCATACGCTTCTGTCTCACGGTTCCCGAAGCACATTCTCATCTCTGAAAACTGCCGTGGATGTATCGGGCGGTGAGTTCTGGTATCCAATTAAACCACATGCTCCACGCGTGCGGGCCCCCGTCAATTCGTTTGAGTTTTAACCTTGCTGGAAGGCCCGTCTGCTCCCCAGTGTTGATCGACTTAACGGCGTTAAGCTCGACCACGCCTCAAAGGGCGCACAACCTCAAAGTCGGCATCGTTTACATCGGACTACCAGGGTATCTAATCCTGTTGCTCCCCACGCTTTCGCACCTGAGCGTCAGTCTTCGTCAGGGGGGCCGCCTTCGCCACCGGTATTCCTCCAGATCTGCATTCCACCGCTATACCTGGAATTTCTTCCCTCTACAGGGATCCAAACTTGGCCCGGTAATGGTACGTTGGGTTGAGGCCAGGGATTTCATCTGAAAACCCAGCAAACTGCGTGCGCTTTACGCCCAATGTAATTCCGGTTTTCCCTCCATTACCGCGGCTGCTGTAACGGAGTTAGCGGTGCTTCTTCTGCCGTTAACGTCAGAGTGACGAATTATTAACTTTACCGCTCTCCCGAAGTGCTTTACAACCCGAGGCCTTCTTCATACGCGGCATGGCATTGCGCATCGGGCTTGCGCCCGGTAGTGCAATATTCCCCACTGCTGCCCTCCCGTAG
+
+'(/44-*147'(%%*((*&**/'((&(+)-+(+&,(-/((*$*'))()*),-'%-/5+)*(&%+'&$+./'-(*12()-+)*#&'&01-/1*)'%%)&.($%$$((*0).'532,*('&+,461-*-,/.8223<8552-.&)+-190010011+55520016<7777-)('(%++***,+(&&(((,),/0/6165.*+&*&)$(('&%&,.,+*)+,1+.1/*('(,-/230-11+93()-.0/017,3(&$$$&%'(/.,*'%'10*,1760-,(+)(*'&(%(*++***(&**/,*,-.+59-$,'*-..,%-.33-..%()$)**+''/,,./7:4;7-6435:58*))(*,-/&60.%-/+*+),)0-10%%%$$'.,+.+-)81.('&*&'(%,*+/.2,+&*,-/++$$%212/2-+-+)25+-&+%&&)&)(0/+.,33:966/('''%))-.189:9520-,(&)03117268436.++*(%*+)1*'&'#%&,,70(+%#%'('*-(.*60+*)*,10925,')'(''*.+-1/527.+-/.32-,%(*,**/,:;2+6/-+'&'*))+)'),+%%%$''+,.10*''$$&%*%04*())(+()%()')*&%*,2.*)',),+,0,,),&1/41)($'/,0/3516-+,./34*.+.08-(+&*+&.843349,0+%)*.-.27236-.1;+0/221+'*)+09.-,+&*+'%%*4/113.//4050/5&(),).+/4((,*1-),/.58.**)+61/,./*)//-+()&',(*'+2)//23.4400-,(++&%##11)(+&&+%)+(*//()($&%#'%,)**/.*,(*-)$&%'&&(/.4&'.,21)-/,'-.**)'711,,0)*'$%%(',*.--1.3//))'&(&,+()&%%(&'),0,4(,%.+*('+))0+&0)+4:1--,*.,,,*%%')(+&'+2)).(10/2-305-,'%'$%$%$#+'10%'%''(&$%((&,(()*%(*.'%)+&()(*0-($&&'+'(,,,)/.1,/'')*)685:44;84'''$&).-'-()&$&,+-'),/0&.+,+1+/002*)+)(&1%(%,+./46780),+*-.-/5--3/)&'%'
@1d766fe6-a834-4dac-a1ad-c92bfff8dfab ch=28 read=48254 start_time=2019-12-13T06:05:21Z barcode=BC01 runid=2c9cf7bc05858273f10e7d7ec552fc0bd742dc3e
CTCTACGGGGAGGCAGCAGTGGGGAATATTGCACAATGGGGAAACCCTGATGCAGCAACGCCGCGTGGTGAGGTTTCGGATCGTAAAGCTCTGTCTTTTAGGGGAGATAATGACGGTACCCAAGAGGAGGAAATACGGCTAACTACGTGCCAGCAGCCGCCTGCGGTAATACGTAGGTGGCGAGCGTTATCCGGATTTACTGGGCGTAAAGGGCGTAGGCGGATGATTAAGTGGGATGTGAAATACCCGGGCTCAACTTGGGTGCTGCATTCCAAACTGGTTATCTAGAGTGCAGGAGAGAATGGAATTCCTATGTAGCGGTGAAATGCGTAGAATTAGGAAGAACACCAGTGGCGAAGGCGGCTCTCTGGACTGTAACTGACGCTGAGGCTCGAGAAAGCGTGGGGAGCAAACAGAGTTAGATACCCTGGTGAGTCCACGCCGTAAACGATGAATACTAGGTGTGGGGGGTTTCAACACCTCCGTGCCGCCTGTACATTAAGTATTCCGCCTGGGGGAGTACGGTCGCAAGATTAAAACTCAAAGGAATTGACGGGGACCCGCACAGTAGCAGACATGTGGTTTAATTCGAAGCAACGCGAGAACCTTACCTACCTTGACATCCCTTGCATTTACTCTTAATCGAGGAAATCCTTCGGGGACAAGGTGACAGGTGGTGCATGTGGTTGTCGTCCTAAGCTCGTGTCGTGAGATGTTGCGGGTTAAGTCCGCAACGGTACAACCCTTGTCGTTAGTTACTACCATTAAGTTGAGGGACTCTGGCGAGACTGGGTTAACCAGGAGGAAGGTGGGGATGACGTCAAATCATCATGCCCCTTATGTGGCAGGGCTACACGTGCTACAATGGCTGGTACAGAGGATGCAATACCGTGAGGTGGGTAAACTTTAAAACCGGGTGACTCAGTTCGGATTGTAGGCTGGAAACTCGCCTACATGAAGCTGGAGTTACTAGTAATCGCGAATCAGATGTTGCGGTGAATACGTTCCCGGGTCTTGTACACACCGCCCGTCACACCATGAGGTGGCAATACCCGAAGTCCGTCAGGCTAACCGCAAGGAGGCAGCGGCCGAAGGTAGGGTCAGCGGTGGGGTGAAGTCGTAACAAGGTAACCG
+
,,-,./*562)13337999:237)-,,.01*)+-/69860)'-.05+*+,/231(2397678++(,)%'($),48.4(8-685955,+.027889-6::*+..(((*'('&#$$))*+-4.-,*%,+)*('+((,,,0/01,+((*11/13,0.-+3/()&%&%(&*).*+2233/6//20'(8982:202()+$43,*))*)+00.95+)+,//6769;9;::85271)+,,.)+-1423974027..78866.4*)2*6,--9998288,(::8788774&/+/4*,/12648.*+'('')+-)+)1+(((%$''),.5311350/4230,+)+0(35-5(+40009587191'(4*5301.--.*-2817631-,(')+12841./2//3,-&*'()+,-5:6('()9<4842,-0,)*('+19,-6962',+3/+-/3;9::<;0.,,*-5556728777512855*6:20-4/33:344/011,''$%$$%+'.*2),/--6..+0335860*&')*75;54')*0--/12<;76888;.20,446452/0:627;:10/.**(&**$.'-/1.-/60;97877,*/*)-1*3-+*+).57534105(((&&**+046190*4--)1/$%(*5181506)('''*+)151;9255(-.52)2+037359853/&*/+*(1,160/1)+3+).*&'*958//.,/.+()+-.))&*13.702,-,+)-1(.(&$%*/&242-52344/4/+.1/.328:5-7.5.02,*,5,20000()*,-22**)+-00505958502003.6/.692465675472<61129944-20-*/0//213$%(/032,,+)(+.00400/723;:973--/121-/0233380-.5./0+-&%+.)%(,0-/665;;:47'/*#&&().)-(&(+*-/10,,/0-,/),2+)+.740+**())//(,/-)(*1911.,+++(+.)..1:43('*0/38/0.8667;633252:*&)543.9.,*+*),.0822:1//----.415.+(*'-.,/,--/9.(),*,35*+(&',/())/30,4,,.+,2--14'-4/,,+*-,.2+5070/0.(2*5621030/050227883)6,4<5;2
@01c46a5e-8961-40ce-b269-acb0cf22811f ch=131 read=73432 start_time=2019-12-13T06:05:28Z barcode=BC01 runid=2c9cf7bc05858273f10e7d7ec552fc0bd742dc3e
CTCCTACGGGGAGGCAGCAGTGGGGAATATTGCACAATGGAAACCCTGGTGCAGCAACGCCGCGTGGTGATGAAAGGTTTTCGGATCGTAAGCTCTGTCTTTGGGGAAGATAATGGCGGTACCGGAGGAAGCCACGGCTAACTACGTGCCAGCAGCCGCGGTAATACGTAGGTGGCGAGCGTTGAATTTACTGGTAAAGGGGCGTAGGCGGATGATTAAGTGGATGTGAAATACCCGGGCTCAACTTGGGTGCTGCATTCCAAACTGGTTATCTAGAGTGCGGGAGAGTGGAATTCCTAGTGTAGCGGTGAAATGCGTAGAGATTAGGAAGAACACACCAGTGGCGAAAGGCGACTCTGTGGACTGTAACTGACGCTGAGGCTCGAAAGCGTGGGGAGCAAAACAGGATTAGATACCCTGGTAGTCCACGCCGTAACGATGAATGCGGTGTGGGGGTTTCCAACACCTCCGTGCCGCCGCTAACACGTGAAGTATTCCGCCTGGGAGTACGGTCGCAAGATTAAAACTCAAAGGAATTGACGGGGACCCGCACAGTGTGAGCATGGTTTAATTCGAAGCAACGCGAAGAACCTTACCTACATGACATCCCTTGCATTACTCTTAATCAGAAATCCTTCGGGGACAAGGTGACGGTGCATGGTTGTCCGTCAGCTCGTGTCGTGAGATGTTGGGTTAAAGTCCGCAACGAGCGCAACCCTTCGTCGTTAGTTACTACCATTAAGTTGAGGGGACTCTAGCGAGACTGCCTGGGTTAACCAGGAGGAAGGTGGGGATGACGTCAAATCATCATGCCCCTTATGTGGGCTACGTGCTACAATGGCTGGTACAGAGATGCAATGCCGCGGTGGAGCCAAACTTAAAACCAGTCTCAGTTCCGGATTGTAGGCTGAAACTCGCCTACATGAAGCTGGAGTTACTAGTAATCGCGAATCGAATGTTGCGGTGAATACGTTCCCGGGTCTTGTACACCGCCCGTCACACCATGAGAGTTGGCAATACCCGAAGTCCGTGAGCTAACCGCAGGAGGCAGCGGCCGAAGGTAGGGTCAGCGATTGGGGTGAAGTCGTAACAAGGTAACCGG
+
1-6**+0+/*,%((-,,,*,.-+0*)&&%)(**.-20./+()(/4,+.%)(),,+4+++3801-3*+**+.-11(1,09401+3197342+***./171572498-)+*-,**++%$(().2*&)(**%*).1.0/6.-.50137789:;717434,**))+7+(&,))606.-.**-+-/70++'02.-/0-*%)0(*0.+)))*,126956817251498;*+**&)7,+-23*,1412520..-*404133-2/104)7,),2367655645+**++/'5-+*%&)--8-7-/+)+,830,---96-36.,15679.,+'.'(0-**),4111*/6-.,0/-((/'())+3+*))(&)-.95524/--..01.--//0.-+)+-***.0387,+'0.2,,,,790/6..0333<812:55337.*+-996.31-,'),-910.010165651*-9.1'/$)%)+-2959996-28,-.5+,%)&*%)&%)0/802.2:660+&&'.02:8:/126-/364;;3661/8-+***,./,0/5;7.28,)*'),%*&%'%+)*-0+7:8262:8*4-&(0(**.*)+*44884:213/01321378:2;3.4//+2.,,02.8-8-1'&(),'.6266/9;/2105/2011+0/+.38:8040-+0&'*6/00-.11178765656979;5986369(*230$(--,,../053549)&-$(,44/;/..84458:;46564*6*)%*/-0,//3'%*,&'**.356;799303040;73-+--*+)').;;4056631266<5113:978/940*.-+-),(,/*+++'(.5878,/))**-54646---++/003;2*,*))*0(+8434;984.)+(-2/231454,80284:,/0)4,,,13622122/-31124122662-.*+,.)((4+)(,-003200.220933)+..)2/./,00..9769529181/881.1///+,+,.64;2258554580,*('')12,0++6-+/8.+./-.174100/013941,.-(,(.02262242+1/3-5/1/-..0/1-,(,'-.5.,,.*',..34:772051297661
@8d9adcdf-d659-4167-95ea-a7e5dc68e3cb ch=370 read=117761 start_time=2019-12-13T06:05:32Z barcode=BC01 runid=2c9cf7bc05858273f10e7d7ec552fc0bd742dc3e
CTGTTCGTTTCAGTTACATGTGCACAGGTGCTGAAAGAAAGTTGTCTAAACATACTATGTTGCTTTTTTATTTAGTGCTGATATTGCTCCTGCAGGAGGCAGCCAGTAAAGGGTACGTTTTCGGCTTGAAATTACTGAGCCAGGCAACGCCGCGTGAAGGAAGAAGGTTTTTCGGATTGTAAACTGTTATAAAGGAAGAACAGCGGCTACACAGAATGGTAGCCGAGCGACGGTACTATTAGAAGCCACGGCTAACTACGTGCCAGCAGCCATGATGAAAATACGTAAGGTGGCAAGCGTTATCCAAGATTATTATTGGGCGTAAAAAAAGAGAGGCAGAGGCGCTAGCAAGGTCATATGGTAGAAAGCCTGAAGCAGCAGTAATGACCACCGAAACCAGAGCGAAAGCTAGAGTGCAGGAAGGGATCGCAGATTCCATGTGGCGGTGGAAATGCGTAGATATATGGAGAGAGGAACACCAGTGGCGAAGGCGACGATCTGGCCTGCAACTGACGCTCAGTCCCAGCGTGGGGAGCAAATGGGATTAGATGCCCTAGTAGTCCACGCCGTAAACGATGAGTACTAAGTGTTGGATGTCAAAGTTCAGTGCTGCAGTTAGCGCAATGATGCTCCGCCTGAGTAGTACGTTCGCAAGAATGAAACTCAAAGGAATTGACAGGGGCCCGCACAGAAGCGGTGGGCGTATGGTTTAATTCGGGAAAAAGCGCGAGAACCTTACGGAATGTTGACATACTCATAAAGGCCCCAGAGATGGAGAGATGTTATGCAGGATACAGGTGGTGCATGAAAGGTTGTCGTCAATGTCATTGAGATGTTAGGTTAAGTCCCGCAACGAAGGCGCAGCCCTTATCACGTTAGTTACCATCATTGGTTGGGGACTCTGGCAGGGCATGCCAGTGACAAGCTGGAGGGAAGGCGGGATGACGTCAAATCATCATGCCCCTTATGGCCTGGGCTGCATTACTACAATGGATGTGGGTGGAGGGAAGCCAGAAAGCCGCGAAGGTGAAATAAAGAGCCATAAAACCATTCTCAGTTCGGATTATAGTCTGCAGCTCGACTACATGAAGTTGGAATCGCTAGTAATCGCGAATCAGCATGTCGCCGTGAATACGTTCTCGGAGCCTTGTACACCGCCAAATCACACCACGAGAGTTGATAACACCCAGAAGCCGAGTGGCCTAACCGCAGGAAAGGGGCTATCTAAGGTGGGATTGATGATTGAGGTGAAATCTATTAACAAGGTAGCCGG
+
$,'0.''-2*#%(+----2/3,-,,,./.04::-4(&+0,*0/*-0&(+&%&+%)($'$'*$%)*,/2,*-67/01772233%3,'++2/&%&#,*&&&&&()*&++,,(-+&'$)'))''('+&%%$&'(&%$&$'((,-&'&,/12028-,/120+/**,(*.*.+8680046*3+&)++&'%%(((+67,--*-(%-,-+*'.-0-)('*),/,()$'#$&&'0101-)'+(+-()'(%*('05/,,,-).-*,(+%,'(+***),1.&&(%%$*((+(-002/'1*++.)(.(+*,43./',&'&,*),/(,&&'%#%').364.(')'%)*+'-$)$&$%&#&),/--10,-//15/.'++)',/0((+%''%'*('+(%$(()$%$$((','''%(+&(*'%%$%&&$)'*(-++&(2/336&&%%0/3011,++).,,---*.1&&$*+2234443./52.*''')/*+))/-134(/--/00535030/12-49691,44+*))(((--/158*)%#&&),,.2+%')6:86(88142-'+,/18'((-1-/30('(&')*,/78+)(&%%'%%%$&'(,,-)+/1247726/34:63/2//.)0,.2-0'+*,3-,*()$*)--*-.(&'+*++/-0014-(,*''./0'&))+06.-*++)(.-113&)30(/82,./41,.)*+3866+++(-+,.7*4*.5+95&.(*138/&.-+++)/74030./(.-,-$1+,-63-**++/1,+'*(+.0*&'(),881/-%'&)%%(%&$%&+.2258(.)+26744//+,.+&(.2'***./20-..0,/2,',+*-0,'*-)2.4+/6)'&*/*+''&')-.43(38+11//0'+,0//+.)$'&%(((4()&,3*26..042.-1.*,0%/%)%+2&2523354-1028*+/-)-.4/03419.-,(,14:704..0.0)250'&'&('&-7+.86,'$)%,('&**-.;89:72,)(.,**,(','(('()&''&$&(102.+(,,+)),($**(%'$13)+1::91988;6-,'*-:3-4-//)))024,/.-)000,('&'(+*.:/-702/-423**-+'(*200%()*125)(+-/***&)(&***30+.(-,++5,-&)4:18/+*+**/%$#&+)),+./21-/,)+()0.--,1-,&.(&(&*)*07*'().113*,/10,-*//.82.0,%*.(012/../0'36061..11-11-()'&'//*++$#((./16/,+(*)2*50
@24c40efa-3092-497a-8f2b-96318159a658 ch=159 read=83816 start_time=2019-12-13T06:05:37Z barcode=BC01 runid=2c9cf7bc05858273f10e7d7ec552fc0bd742dc3e
TCGGTGTACTTCGTTCAGTTACGTGGTGCTGAAGAAGTTGTCGGTGTCTTTGTGTTAGCTCCGCCTGTCGCTCTATCTTCCGGTTACCTTGTTACGACTTCACCCAATCATCAATCCACCTTAGACAGCTCCTTCCTTGCGGTTAGGCCACCGGCTGAATTATCAACTCGTGGTGTGACGGGCGGTGTGTACAAGGCCGAGAACGTATTCACCACGACTGGCATGCTGATTCGCGATTACTAGCGATTCCAACTTCATGTAGTCGAGTTGCAGACTACACAATCCGAACTGAGAATGGTTTTATGGGTTTTGCTTCACCTCGCGGCTTCGCTTCCCTCTGCACCATCCATTGTAGCACGTGTGTAGCCCAGGTCATAGGCATGATGATTTGACGTCATCCCCGCCTTCCTCAACTTGTCCGCTGGCAGTCGCTAGAGTCCCCAACAACGATGGTAACTAATGATGGGGTGCGCTCGTTTGGGACTTAACCCAACATCTCACGACACGAGCTGACGACAACCATGCACCACCTGTATCTCCTTAGCAGCTATCTCTCCATCTCTGGGTGTATGAGTATGTCAAGACCTGGTAAGGTTCTTCGCGTTGCTTCGATTAAACCACATGCTCCACCGCGTGCGGGCCCCAAATCAATTCCTTTGGGTTTCATTCTTGCGGGCAATGCTACTCAGGCGAATTACTTATTGCGTTAACTGCAGCGCGCCTGAACTTTGACTGTACCAGGTACTCATCGTTTACGGCGTGGACTACTAGGGTATCTAATCTATTTGCTCCCACGCTTTCGGGACTGAGCGTCGGTTGCAGGCCAGATCGTCGCCTTCGCCACTGGGTGTTCCTCCATATATCTGCATTTCACCGCTACATGGAATTCCACGATCCTCTCCTGCACTCCTGGCTGCCTGGTTTCTATGGCTTACTGGTTAAACTTCAGGCTCACCACAGACCCTTTGCTGCCGCCTGCTCCTCTTAATAATTCCGGATAACGCTTGCCACCTACGTATTACCGCGGCTGCTGGCGTAGTTAGCCGTGGCTCTAATAAAGTACCGTCACTCGGCTTCCATTTCCTGTAGCCGCCGTTTCATCCTTTATAACGAAGTTTACAATCCGAAAACCTTCTTCCTTCACGCGGCGTTGCTCCGGTCAGGGTTTCCCCATTGCCGAAAATTCCCTACTGCCTTTCCGTAGGAG
+
'%1')$-)+.:403://35501'*$&*&(*.,/)+*'--008'-.1314:3+*(*-))(')%%+4133544451379;9753506)$&(*'5,*+017:<3-28,--457:868353,.+-,$)#$%(*,.47892,1/00.8,.)7.//9,/()%%%*.,0**-+*-...,60016683:;7371,,),'+.2452-*,.085010,3102.%+(++)(*&(*--2/+/,.+3+**9+0021342945'3(*0525620,2231.-/,$+$'*)'&'%&+)*7*(+--()&*&,*,/88;//05:178:/,*,8001720(.,6//6,(*+.-6/-2/..-06558,&'('(&*,+,**)++,--610(*....0'/.128211116;20057:;:8048/*/77369).-0**(*,1&#%&&((''-0+/21/101089.+)((3*.+,,0-/70,-'%$#$&+--*(,-668587+-52--,-1/-/+.-/..000&*,++**+//.12*20/.5-&$$&&+*03/0/(('),-56,+**$&)-.017321/3869210113((%$%)&&../4-3500/108---*-'4*;<::<2..0.8,./8,),,,3;8./((*.6787/(40/-/2/1.0*&()''')/40/29..179))24;8.0268.3++)'',).-%(&#&*),(41'%&)''(0...8//-2605/326132//)-((*+5-.0*(),-'&$&$',(*%$''3556199'-.92447;887557*,((,--,)-3.3/1.:++,,67.(1-,1;0/.98950....369'6+4**%/2/:0./020454873867:;6567:--,;/72+-6-/90000(**).;;..41,..-5345857584,()*/,3--.211024.-1--,+544335350::0,,*+*-,/7-+%',//4-',/4/+.+,*)).**+,137:--*)&*+56;568000/38*'&%$//09918***,.:::4316/3:56;556/226858;672932-/0)'()(*.15/-05+*,%%'&&*1.1:2)*%)+*6:433-)*%%,$(*-40552+''(,1.09049'(')*/,7/,+3+''')'):9..-8420./696207..696339,(*%'',+.20..80*2/1;.8:47;)6;;++3403722::32092)''***,'&*)-5.315(,'
@7d29ffc9-12f4-4ff8-a2ed-d3e69cfc9233 ch=53 read=100296 start_time=2019-12-13T06:05:42Z barcode=BC01 runid=2c9cf7bc05858273f10e7d7ec552fc0bd742dc3e
CTCCTACGGGAGGCAGCAGTGGGGAATATTGCACAATGGGCGCAAGCCTGATGCAGCCATACCGCGTGTATGAAGAAGGCCTTCCGGGTTGTGAAAGTGCTTTCAGCGGGGAGGAAGGGAGTAAAGTTAATACCTTTGCTCATTGACGTTACCCGCAGAAGAAGCACCGGCTAACTCCGTGCCAGCAGCCGCGGTAATACGGAGGTGCAAGCGTTAATCAGGAATTACTGGGCGTAAAGCGCACGCAGGCAGTTTGTTAAGTCATGGCAAATCCCCGGGCTCAACCTGGGAGCATCTGATACTGGCAAGCGAGTCTCGTAGAGGGTAGAATTCCAGGTGTAGCGGTGAAACGCGTAGAGATCTGGAGGAATACCGGTGGCGGGCAGCTGGACGAACTGACGCTCAGGTTGCAGAAAAGAAAGGA
+
-/2-()*',.(273266034,.4..442731.,/0::48.*(-25%79998922)&),*-&02+,+,)3*)*1,%')*)-6161*1;825+($(,+*0(..56,'*)-25+)/./,,-*&&(-;8..8181-4054.(*,/1322*1&0.(,/*+/*+6+'++&'&31241-./0175,-0705580/0.)+*/,2/.-4/2*+.-.244/0.404037'+**+0/-08;<9:87:<9.244&1*14699(57;;.:.5)..'&%#$*%(3(-57+.5778./)5,1/,.+$)**+./15/011100*'('(+-.7878/.*/.6+0'/+.20*+8877///05-,,.63--011'')*,/.(/0,/1/20678583-/+)*0(%(*$'+17-+1/-.,.)+,0+0.,'&($%-+-,$''%&%%
@404439d4-03d2-4361-989f-85561b018fef ch=147 read=73035 start_time=2019-12-13T06:05:48Z barcode=BC01 runid=2c9cf7bc05858273f10e7d7ec552fc0bd742dc3e
CCGGTTACCTTGTTACGACTTCACCCCAGTCATGAATCACAAAGTGGTAGCGCCCTCCGAGTTAAGCTACCGCTTCTTTGCAGCCCACTCCCATGTGTGACGGGCGGTGTGTACAAGGCGGGAACGTATTCACCGTGGCATTCTGATCGATTACTAGCGATTCCGACTTCATGGAGTCGAGTTGCGAATCAATCCGGACTGACGCACTTTATGAGGTCCGCTTGCTCTCGCGAGTCGCTTCTCTTTGTATGCGCCATTGTAGCACGTGTGTAGCCCCTGGTCGTAAAGAGCCATGATGACTTGACGTCATCCCCACCTTCCTCAGTTTATCACTGGCAGTCTCTGAGTTCCCGGCCGGACCGCTGGCAACAAAGGATAAGGGTTGCCTCGTTGCGGGACTTAACCAACATTTCACAACTACGAAGCTGACGACAGCCATGCAGCACCTGTCTCACGGTTCCCAGGCACATTCTCATCTCCTGAAAACTTCCGTGGATGTCAAGACCAGGTAAGGTTCTTCGCGTTACATCAGATTAAAACCATGCTCCACGCTTGTGCGGGCCCCGTCAATTCATTTGAGTTGTGGCTGGCCTCCCCAGACGGTCGACTTAACGCTGATTAGCTCAGGAAGCCACGCCTCAAGGGCACAACCTCAAGTCGACATCGTTTGGCGTGGACTACCAGGGTATCTAATCCTGTTTGCTCCCCACGCTTTCGCACCTGAGCGTCAGTCTTCGTCCAGGGGCCGCCTTCGCCACCGGTATTCCTCCCGATCTCTACGCATTTCACCGCCACCTGATTCTACCCCCTCTGCGAGACTCCAAACGCCATTATCAGATGGGTTAGGTTGAGGCCAGGAGTTTCACATCTGACTTAAGACGCCTGCGTGCGCTTTACGCCCAGTAATTCCGATTAACGCTTGCACCTGTTGCGGCTGCTGGCACGGGTTAGCCAGTGCTTCTTCTGCGGTGGCTCGTGAGCAAAGGTAACTGCTCCAGCCGCTCCCCGCTGAAAGTCGCACACCCAACCCGAAGGCCTTCTTCATACGGCATGGCTGCATCGAGCGCTGACGCCGTATTCCCCACTGCTGCCTCCCGTAGAG
+
52(,.5*,141*//+--,01:891:9.*-:8111290/./28/,,)'+)&'(,)((%$$%'*3.+)+,/0-**)*&'(((,-&22+'--11,*/1,+(),02;:869310.-+632114,73586585280++((,)4,,-740//+-(();../0034278844689:;88:0+-,.-//12-,*,*+)0300-041-/&','(#(*-))32*2//.-.//:/.+0+5.0(%)+*++8,58/970/3456646;87;1,+,,,646763111/52+*/997000*)&'&/2(((*+*-.)-./015579486-)2.6:6706))*:7-.378645*$&**,-*('1.:2:-&&))3/6:;7667;82122:,307/7-,24081+***01++,3;8.),),(*0-,,(,/*+))10-%%%'&$%()0/266/..6/8878666444/./-+($(+01923,%'/.0256:7133879720,%&'&)/+8:.08.4+*,4313067/1.)0,+-9<76:335/40*/468&',.,-01)$())*0072%1,105/0,1./(+34.,01.:480/.66,+-.)$$%%$''('))-79++-363:631-*(***)%&&))-51/248&*')+)/2132351/+*)0,2233;6824.6.77788795347),)+,616764345+1'&1)+.67;866430<:/0/867/',++08203727:3574:9:331335;981;,)853,27001.1,*)1+.3*2,,,3.'&&(&()22367375757;54447**($,-*.,)612(2651.)0.)(,*-.225'3*''#$#%+/+.3+,,31(-(-&(-+8-*)+18+1.&)*61.-+(/22.*'&%&&%'+*/1*.24662//076.141:3,,/188;871238351/-0.+)$'('%&)(+('(.03.6,+)4(+.,/)(),'22(*/5+338210),+(,(*+(+,)0232'+%&('',%),0(&$*+%&'+++)&(0++1)(($%&%&&*(')*/52((,+2072:0155))'',*($((1/105355//((&&#%$&'+-$*&++--0.(*+,5887852;4.05/')
@8f11a193-928d-4e95-8000-50a23323ce49 ch=195 read=62158 start_time=2019-12-13T06:05:45Z barcode=BC01 runid=2c9cf7bc05858273f10e7d7ec552fc0bd742dc3e
CTCCTACGGGAGGCGAAGTAGGGAATTTTCGGCAATGGGGAAACCCTGACCGAAACGCCGCGTGAAGGAAGGTTTTCGGATTGTAAACTTCTGTTATAAAGGAAGAACGGCGGCTACAGGAAATGGTAGCCAGTGACGTACTATTAAGAAAGCCACGGCTAACTACGTGCCAGCAGCCGCGATAATACGTAGGTGGCAAGCGTTATCCAGATTATTGGGCGTAAAAGGCAGGCGGCAGCAAAGGGTCTGTGGTGAAAGCCTGGCTTAACTTCAGTAAAGCCGCCAAAGAAACCAAGGCAGCTGGAGTGCAAGGAGAGGGATCGTGGAATTCCATGTAGCGGTGAAATGCGTAGATATATGGAGGAACACCAGTGGCGAGCGACGATCTGGCCTGCAACTGACGCTCAGTCCCGGCGTGGGGGCAAATGGGATTAGATACCTAGTAGTCCCGCCGTAAACGATGAGTACTAAGTGTTGGATGTCAAAGTTCAGTGCTGCAGTTAACGCAATAAGTACTCCGCCTGAGTAGTACGTTCGCAAGAATGAAACTCAAAGGTGACGGGGTACGCACAAGCGGTGGAGCATGTGGTTTAATTCGAAACAGCGCGAAGAGACCTGGAGTCTTGACATACTCATAAAGGCTCCGTTGGAGAGATAGCTATATGAGATACAGGTGAGATTGCATGGTTGTCGTCAGCTCGTGTGTGAGATGTTGAGTTAAGTCCGCAACAGCAGGCGCAACCCTTATCGTTAGTTACCATCATTAAGTTGGGGACTCTAGCGAGACTGCCAGTGACAAGCTGGAGGAAGGCGGGGATGACGTCAGATCATCATGCCTTATGACCTGGGCTACACACGTGCTACAATGGATGGTGCAGAGGAAGCGAAGCCGCGGTGAAAGCAAAACCCATAAAACCATTCTCAGTTCCGGATTAGCCAGTCTGCAACTCGACTTCATGAAGTTGGAATCGCTGAATGGCGCGAATCCAGCATGTCGCGGTGAATACGTTCTCGGGCCTTGTACACCGCCCGTCACACCACGAAGTTGTGCGCAAAGAAGCCGGTAGCCCTAACCGCAAGGAAGGAGCTGTCTAAAGGTGGGATTGACGATTGGGGTGAAGTCGTAGCTAAAGGTAACGG
+
+../**-+56,,,-,)&'((*'&'*.4650-93274.3-'',0*1*,,.'&'+1)(-1854343+-,)++**/:871+-'0+%.('%'1*874/4(*,3+/)/.,/5,*,*,3/3360,%*,*)0*,+-07'**,.*&$$%%&*,0(&-.().+,,4/..262677478720./+,,3'(,',.2010.%$%&'+/*061569;:28'')'.++1.45653,74.'*,+-,6)+.'%(*01'*.2-.0.0.5,&*/.,-)&'$$%$+%('+%$%(,7/,/.%'%*2)&'+'/6/*-0,-)*&%$&&,)*)&(*&('-0-,-+)(%'*(/-76&,''&(-032/)-+*)+35324753+22602225487:122/9+))''..32351,/-41-.3263/..0061-(,-70&''(++/26+(),:82()1).0-.18549()&1.0137(*0983750*))+**--,45574667989781540/+*,50/.1,/-05%(4*,'-*.08376-/++,71),400+,.,%0(**8<8--10+.52.)20*.78-()()*-5+/*&'$(#((+,34/4*0.6*./+,(*-43<:597;42,-&((%))1200('&*/0,*-))+01403355)00018493,54270(,)++1)'(1*(,,,2321%&++/67+0+*))$%4&()233::;967667../018741/*%'(+9.9-.$33902+,//)+203/--('13)4,,5;/+7553./5.12:24;8:954746.200;;34510.$&&),/152.5-*,53643.*+,1.*0*00060,76004::9866''200021*($)&(.-0/34/+%/,-+*)+)&(*+54+*-/327;641//12)*),,,4//+1+*50//...013+),,:;10;8/05::865147548+-/<,,-0)6*#$(&+-97,***(+.6/)(())*,.26/1695473431,&%$%(',,43---/('*225/0/,.&,))+9656.4/--302453150++,,08-76--:96757---+/,*2+(*%%$((**%('(051(((()1((/,5.-*.,-/,6+0--/0/12*34),21383.537665)1)-+31-.+,)+,+'(*-.0;/-0-524*8
@beae92ef-6f48-4fc9-9bd9-e1cbaf3dff05 ch=371 read=107430 start_time=2019-12-13T06:05:46Z barcode=BC01 runid=2c9cf7bc05858273f10e7d7ec552fc0bd742dc3e
CCGGTTACCTTGTTACGGCTTTACCCCAGTCATGAATCACAGAAGTGTTAAGCGCCCTCGAGTTAAGCTACCTACTTCTTTGACCCACTCCCATGGTGTGACGGGCGAGATTGTGTCACAAGGCCCGGAACGTATTCACCGTGGCATTCTGATCCACGATTACTAGCGATTCCGACTTCGCTTAAGGTCAGGTTGCAGGCCTCCCAATCCGGACTACGACGCGCTTTGTAAGTCGCTTGCTCGCAGAGTCCTTCTCTTTGTATGCGCCATTTGTAGCGCGTGTGGCCCTGGTCGTAAAGAGGCCATGATGACGTCATCCCACAGCCCTCCAGTTTATCACTGGCAGTCTCCTTTGAGTTCCCGGCGGACCGCTGGCAGCAAAGGATAAGGGTTGCGCGTTGGGACCAACCCAACATTTCACAACACGAGCTGACGACGGCCATGCAGCACCTGTCTCACGGTTCCCGGGCACATTCTCATCTCTGAAAACTTCCGTGGATATCCAGAGACCGGGTAAGGCTCTTCGCGTTGCATCAGATTAAACCGCATGCTCTTTCCAGCGGCCGCGGGCCCAAATCAATTCATTTGAGTTTTAACCTTGCGGCCGTACTCCCCAGGCGGTCGACTTAGCATTAGCTCGAGCTACACGCCTCAAGGGCACAACCTCAAGTCGACATCGTTTACGGCGTGGACTACCAGGGTATCTAATCCTGTGTTGCTCCCCACGCTTTCGCACCTGGAAGGCGTCAGTCTTCGTCAGGGGCCGCCTTCGCCACCGGTATTCCTCCAGATCTCTGCGCATTTTACCGCTGCACCTGGTCTGCCCCCCTCTACGGACTCAGAAGCTTGCCAGTATCGGATGCAGTTCCAGGTTAGGCCGGGATTTCACATCTGACTTAACCGACCGCCTGCGTGCGCTTGCCCAGTAATTCCGATTAACGCTTGCACCCTCCACGTATTGCCGCGGCTGCTGGCGCAGGAGTTAATAGTGCTTCTTCTGCGGGTAACGTCAATGAGCAAAGGTGTGCTTTACTCCCTTCCTCCCGCTGAAAGTACTTTACAGCGAAGGCCTTCTTCGCCCGCGGCATGGCTGCATCAGGCTTGCGCCCATTGTGCAATATTCCCACTGCTGCCTCCCGTAGGAG
+
/+()(5,-.4.-24*.+(&(+((133*-.:902307,-%&)&*''('***&(*()*&(.&&*.-2)'..3474'45:*30('%,0,$**13+'.,0220147'370)&%#+))*(($&(0/)/14,.0+0,).-263077(.*.++.63./084+*))1,7&)'&')/17<741*2282''-'+++./1.2.5.*-$2*,&(-1*.14356833-%&*,-,.%').*&''-*+-)('%$$&&$$%&'-,-()71623;3/1433567:81:,,,/--')*1,*)'.1,+58/-(++*)')0.77*-++.)*+--0680/.*))'0*&)1&&'/8,+,7-+/+3*(*)*145-5,*,29078.--.3:67867949-/%-6:-1.:+9+*)--:2,*+',*02-*)&-)03*+)22082-++.'*$+'()'(*+8640',0/(7%+-0/,.1.'*(*+-/+68.7/)//7-/514:99987621*.,874/5869789968%23),%'(+4/).+/16*0+,.3;744-2902133.,+7+:;;77%,)-+*,'%%$''&&&+/*+(*+32.22'''))/*496*00+,1/3;;2/05.0.,+'),-*-,-/2661-.63'31017-6,+%#%''%.-,,%$&)(%('+56:89+2%3*)&(-($$)+*/,/02*3100007-&(',)+,2:8/2*.0(.*)/+-.115112-))$(-(**7680%--/-:6/)*)/1&*++),/.2683578668458-,-6.178894:8/,*$($((/./:4828())54311*')((&*,-('+1*/5/0,*%'%&'&()..7995+,,$*,50554*(,*(*/3//0+*.,//%0-0.0/22041),434%*/53(25+.64+()+*.*)()/*3,-'+,2958;888-81/.)%#%)))&//237<3.,+3+0././0/+++263/2/%'$'&*((/.*,,6//-+./.-++&/+$)2,.%%&*+-./.01;:9684;:118977/.%-*+0612++*)(+')*/0&*+08(7<:5*56**773392.1--00/&&&%+%'',,68,978;5.'&'&'2,+'*+42/.///5*+*)')),,68-)/5%/%')50222--.)-***''+/)25()-+*(''
@f41d5f29-6713-40cc-99af-a0c91919b4cb ch=239 read=94939 start_time=2019-12-13T06:05:45Z barcode=BC01 runid=2c9cf7bc05858273f10e7d7ec552fc0bd742dc3e
CTCCTACGGGGAGGCAGCAGAGGAATGTGCACAATGGGCGCAAACTGTTCACAGCCATGCCGCGTGTATGAAGGCCTTGGTTGTAAAGTACTTTCAGCGGGGAGGAAGGGAGTAAAGTTAATACCTTTGCTCATTGACGTTACCGCAAGAAGAAGCACCGGCTAACTCCGTGTGTCAGCAGCCGCGGTAATACGGAAGTGCAAGCGTTAATCGGAATTACTGGGCGTAAAGCGCACGCAGGCAGTTTGTTAAGTCAGATGTGAAATCCCCGGGCTCAACCTGGAACTGCATCCTGATACTGTAAGCTTGAGTCTCGTAGAGGGTAAAATTCCAGGTGTAGCGGTGAAATGCGTAGAAGTCTGGAGGAATACCGGTGGCGAGAGCAGCCCCTGGACGAAGACTTGACGCTCGTGCGAAAGCGTGGGGAGCAGAAGCAAAGTTAAGATACCTGGTAGTCCACACCGTAAACGATATCGACTTGGAGGTTGTGCCCATGAGGCGTGGCTTCGGAGCTAACGCGTTAAGTCGACCGCCTGGGAAATACGGCCGCAAAGGTTAAAACTCAAATGAATTGACGGGGGCCCGCATAAGCGGTGGAGCATGTGGTTTAATTCGATTGCAACGCGAAGAACCTTACCTGGTCTTGACATCCACGAGAGTTTTCAAGTAGAGAGAATGTGCCTTCGGGAACCGTGAGACAGGTGCTGCATGGCTGTCGTCAGCTCGTGTTGTGAAATGTTGGGTTAAAGTCCGCAACAGGCGCAACCCTTATCGCGCTGTTTGCCAGCGGTCGTGGGGAACTCAAAGGAGACTGCCAGTGATAAACTGGAGGAAGGTGGGGATGACGTCAAAGTCATCGTAAGCCCGCCACGACCAGGGCTACCACGTGCTACAATGGCGCGCTGAAAGCGACCTCGCGAGCAAAGCGGACCCTCATAAAGTGCGTCGTAGTCAGCGGAGTCTGCAACTCGACTCCATGAAGTCGGAATCGCTGGTAATCGTGGATCAGAATGCCACGGTGAATTACGTTCCCGGGCCTTGTACACACCGCCCGTCACACCATGGGAAGTGGAACGAAGTAGCAACCTTCGGGAGGGGCGCTTACCGCTTTGTGATTCATGACTGGGGTGAAGTCGTAACAAGGTAACGG
+
-./0,.3-/1*%','&&&).,1.,1..4000.141,798779:0654.2*(((',4/648826510/**%((((,)*+*-17*+-81+,/0196/.11*86)'3-+,+/)$&*,5601121145357*)44,&'*+.3.8+'--,04'&,(&*)(+,59/9/.-4013:3/-+'*2*,)('+(+,&0,2,+'/15/0../588255081808/2022315-54--..66./003253563/.&.16+-/908/8:789:53)+01,0681.886792,6:78;.:1633320,**.0+--&-&$$%&&*+-.215670-(..2-/-,0+531%11210./-1211/89--012/&))+/4344)*./2)**&(0.27.,*'%'*'*1;9/(-25:152,,,.*.-6.22*/,.-,.3.*+.1554*+)..(,,(*02*,+10()+989:-0:880210+--0:1+63),131(,/--(''/(22010/024:2))(((),*+/+)++.+.))+(*,--3-4-6-++/%$)5,68103+*.+&(,+,10*,.7'/,/219;:799::/.-407063848;;1-7/+-&$(++1/3-,+%+/-3/,*,-39-522-'&,%$()(-.1+,3*,,-'(%&,,(.),/57425785.((&%'&)1;:71/())%&&)*--35596:<293,9/71:;870&3263372116230.,520279667&(),2564/4()*,7:7.9./.--2(+*'(*.,/2/9&(,,(.4/16,/,,-9++&(+.56,+088230421.'$')+'-./6)4+*+'),6487:.,+))).756759,,..4./,*0520035.--,2/(+337:9(/&$'182&'%%&(*,*)603--,),).,2453,5/6+(-*++)&#$+(()*,,//-0,-)%&'+.+*/1:659%*,343<7++.0.04160245,*'*/+,+*+,,/62214/34645710/0/4/4-3.//0/+2/27334;84311*)*8222704/92-,,/'(*//21.)+3310-1+.-+&*)1;51;2.02010275708/+'(+.5*)'%(%#$%%)**4/586(5.+,-+,,1,5,+70',./5/1469:6/1/(2-0,.,,**++++-569757(1*.(+&,
@b0e51918-d3e0-406b-9feb-85af7c3110e7 ch=249 read=83341 start_time=2019-12-13T06:05:58Z barcode=BC01 runid=2c9cf7bc05858273f10e7d7ec552fc0bd742dc3e
TGGTATGCTTCCCGTTCAATTTACGTATTGCTATGGCAATTCCCGCCTTCATGCTCACGGGAACAATCCGAACTGAGACGGCTTTGCAGAGATTAAGCGCGCCTGCCAGGTTTTGCCCACTTTCTCCACCCGCCATTTATGGCGCAATGTATAGCCCAGCCTTGTGCCGGGCCATGAGGACTTGGCAATCATCCCCACCTTCCTCCGGCTTATCACCGGCGGATTTCCTTTAAGTCTAGCTAAATGATGGTAACTAAAGGCGGGGTTGCGCTCGTTGCGGGACTTTCAACCCAGCATCTCACGGCCACGGGCTGGCGGTATCGCTGCGCCTGTATTTCCAGTCCCCGGAAGGAAGGATCCATCTCTGGGAAATCAATCCGGATTGCATATCAAACGCTGAAGTAAGGTTCTGCGCGTGCACTTCAGGTCGACATGCTCCACCGGCATACGGGGCCCGTCAATTCCTTTGGGGAGTTTTAATCTGCGACCATGCTCCCCGGAACTGGATAACTTAATGCGTTAAGCTGCGCCACTAGGCGCAAGTGCCCGGACGGCTAGTTATCATCGTTTACGGCGTGGACTACCAGAATTATCTAATCTCTTTGCTCCCCACGCTTTCGCACCTCAGCATCAATGATACCAGTCCAGTGGGCGCCTTCGCCGCTGGTATTCGCCGAATATCTACAGATTTCACCTCTACGCCAGATTCCACTCACCTCTCCTGGATTCAAGCTGATGCAGTCTCAAAGGCAGTTCCTGAGTTGGGCTCAGGCTTTCACCCCAACCTACAAAGCCGCCTACCATTAGCACCGCCCAGTAATTCAGACAGCGCTAAGCTCCATATTACGCGGCTGCTGGCGCGGAGTTAGCGGTGCTATACCAAAATTAGCAATCAATGAGCCGAGGTATTAACTTCTCCTTCCTCCCGCTGAAATTATTTTCTGGCAGAGGCCTTCTTCACTACATGGCGTGGCTGCATCAGGCTTGCGCCCATTGTGCAATATTCCCTGCTGCCTCCGTAGGG
+
"2&)()((&())*)+31+-77,*//0,60+**')(*+,/4,77+)2,1+*$$$$%$"%'(((.+,71/1+)/01+&-+)'/*15*)-,+&&&*.*'''&&#%'&)('&)),+)*&)**&&&'(%++)(/6*+38-45$$)%)*',.+-*.%&%'+-('(*&'&&%'&'((''(%$&&,-00...'0')+000823,*.2.688200,6++1---+-+++**/#3,(/*+1+*/(-0&().027.'''&),+/)++*1-))'(&)/,6.-(.-0.21.--5.)',+**,+28+*)0/-,&+*/0&/'&(*00--.2.+0)(&&%$##$#+*)(*$)2-0-))++(*)*)'(-)'(%+),162521/.(,&*+*)+()*/+*+&('$$()*+-+),,).33((%(*1+020,''*'*&&%(%)-*,$&%-((+33.,.,5931-&%'$&&*(22'/*'$)*279971-55260*&)063%-()('%'*)130((+*.)'&))))&)0/3/2+()),-.,+(,&*)*,.1652,)*'''--,/0+-104),(,(0&1/00+,7556688470,)**300259622&,-)(,.304641/,211++50%'*+'()),-(*)'&(**4876301*/313,&&+*31//61**))%&'((++-/.-05&)('('&&(%$%')09762.,)&*(*.8./*+/+./03./'%*+*4+0*-..%()'*'//()954:43/&(%)+,+-%$11*.-6(000156:0''''+0.%/:578),60/82.---(&)'/+(&%'))&*//06/())'*'($%#**/062+*+(..21+*43/(0,+*-3(,--1+-*.(%'&(0.,./3001-*,(+$',2(,,++($$&%&$&$%%&'(*,)&'(&)050,*'-%&&'&0-.5+&(,-&(-+&-.3.5**(//+)+)()(%(*,0+0+/&&((**,*/,+20&(&&'$%&+)'),0-))*+-9040*+,()'),+)+1(+)/061-2.2*''(*01/5,19,*,.&&
@8a880c37-71b6-484d-bc66-3983523605a4 ch=300 read=119704 start_time=2019-12-13T06:06:02Z barcode=BC01 runid=2c9cf7bc05858273f10e7d7ec552fc0bd742dc3e
CCGGTTACCTTGTTACGACTTCACCCCAGTCATGAATCACAAAGTGGCGCCACTCCAGTTAAGCTACCTACTTCTTTGCAACCTCCCATGGTGTGACGGGCGGTGTGTACAGGGCCGGAACGTATTCACCGTGGCATTCTGATCCACACGATTACTAGCGATTCCGACTTCTGGCGGAGTCGAGTTGCGGGCACAATCCGGACTGACGCACTTGCTGGTCGCTTTGCTCTCATGAGGTCGCTTCTCTTTGTATGCGCCATTGTAGCACGTGTGTAGCCCTGGTCGTAGGGCCATGATGATAGGCGTAAGTACCTTCCTCAAGGTTTATCACTGGCGATGCCGCTGAGTTCCCGGCCGGACCGCTGGCAACAAAGGATAGGAGTTTGCGCTCGTTGCGGGACTTAACTTAACGACAACACGAGCTGACGACAGCCATGCAGCACCTGTCTCACGGTTCCCGAAGGCACATTCTCATCTGAAAACTTCCGTGGATGTCAAGACCAGGTAAGGTTCTTCGCGTTGCATCGAATTAAACCCGTACTCCACCGCTTGTGCGTTGCGTCAATTCATTTGAGTTTTAACCTTGCGGCCATTACTCCCCAGGCGGTCGACTTAACGCGTTAGCTCCGGAAACCACGCCTCAAGGGCACAACCTCAAGTGAACATCGTTTGCGGCGTGGACTACCAGGGTATCTAATCCCTGATGACGCCACGCCGCACAGGCGTCAAAGCCTTCAGCCGGGGCGCCTTCGCCGCCAGTATTCCTCAGATCTCTACGCATTTCCACCGCTACGCGGAACACCCCCCCCTCTGGACTCAAGCTTGCCGATCAGATGCAGTTTCCCAGGTTGAGCCCGGGGATTTCATCTGACTTAACCGGAAGCCGCCTGCGTGCGCTTGCTGCGCCCAGTAATTCCGATTAACGCTTGCACCCTCCGTATTACCGCGGCTGCTGGCACAGGTTAGCCGGTGCTTCTTCTGCGGGTAACGTCAATGAGCAAAGGTGTGCTTTACTCCCTTCACTCCCCGCTGAAAGTGCTTTACAACCCGAAGGCCTTCTTCGCCACGCGGCATGGCTGCATCAGGCTTGCGCCCATTGTGCAATATTCCCCACTGCTGCCTCCCGTAG
+
33151;(*5/9,,6/0--./420999-*,0205348662646.,,-,+%'($'+-)$&'+*,)+*+06/+45:17;:1-/(9-6273+,-0086667149749333334547:11,,+5008:94;3-3::8684148/,2328+()*+*'-2+/0-./1.796../226/.-0+*.')*201539*3.81.,-/84/,111,),-,'(#%*'))+//.4.-/7,++,*()$%+,/6030524.2-6200:976635;,6/*),,+(-+*+.-.001;..2,,*&+))04398633,+)'&*+./311$+')+,1.4-+(')%35//8826617.*$&%(%%%&**557693/711062968876:65-618+3/44440--52)'*(-/265;330;8517110&&%*(,+$%,-,*++,/.03324110.504767-121292468,,++/:;;14.)*+*)&(),3778:32/,''196./203+,9<:915544369;%*)*,1*5.<::<;7:82:22188'-)0,0<5:9(%1%,-33)+.**.)++&)()&$&'+56;8<709<9.,-1:;.3839/8//.56:&4&$)+497.+/697::557-9,9+2110/7/.0.8,4*,/&-3/0./500**.50-/08;8957(0*-(&&%),2.30.%**2.117:98557:688/00764336,2)+*''###$'+&((*'$%#%$/--5+*(.)(+.276&&&((&($$$-+395564&++'102.50++/$&543322321433<44'%**(-112++()%#%%)/63980-/0/140-1/'%&*.81/+%&*+*,-.),$))1)1,,*/513&'/11/,12/(23,.,*+./0-*-..-(((*(&/835945656754-,&&'''-&''('*,/78926/0.9,7-+,11.033;31050312503;8436112313('%($),.5/.05-)/'*,21:<:889986/1985875:664446;1+5+')$&(0.)./0:-1:3%&(.<:/+988.3+)*+,./2*,.)/-)&(-(+*/*0.157)()&)'+,4/127:7611./0%0.-2825-::-)3,**%*(,+-8.746-%(--24/03-39(*)*)
@c7f55ee8-db9f-4cef-9a0f-33789e3be7ac ch=172 read=118837 start_time=2019-12-13T06:06:02Z barcode=BC01 runid=2c9cf7bc05858273f10e7d7ec552fc0bd742dc3e
CTCTACGGGAGGCAGCAGTGAAATTTTCGGCAATGGAAACCCTGACCGAGCAACGCCGCGTGAAGGAGAAGGTTTACCGGATTGTAAACTTCTGTTATAAAGGAAGAACGGCGGCTTACGAAATGGTAGCCAGTGACGATACTTTATTAGAAAGCCACGGCTTAACCGTGCCAGCAACCGCGATAACGTAGGTGGCAAGCGTTATCAAATTGTGGGCGTAAAGAGGGGAGCAGGCGGCAGCAAGGGTCTGGTGAAAGCCTGAAGCAACTGGTAAGCCATAGGAAATGAACGCGCTAGGTGCAGGGGAGGGATCATTGGAATTCCATGTGCTTGTTGAAATGCGTAGATATATGGAGGAACACCAGTGGCGAAGGCGACGATCTGTACAACTGACGCTCAGTCGAAAATTGGGGAGCAAAATGGGAAGTTGGAATACCTAGTAGTCCCGCGCCGTAAACGATAGTACTAAGTGTTGAATGTCAAAGTTCAGTGCGAGTTAACCTGTAAGTACTCGCCTGAGTGGTACGTTCGCAGAATGAAACTCAAAGGAATTGACGAGAGACCCGCACGAAGCGGTGCGGAGCATGTGGTTTAATTCGAGCAGTCTTACCAGGTCTTGTTGCTTACTCATAAAGGGCTCCAGAGATGGAGAGACCAGCTATATGAGATACAGGTGGTGCATGGTTGTCGTCAGCTCATTGTCGTGGGATGCTGAGATCCCGCAGCGAGCGCAACCCACTTATCGTTAGTTACCATCATTGGTTAGGGACTCTAGCGAGACTGCCGGTGACAAGCTGGAGGAAGGGCAGGAGATGACGTCAATCATCATGCCTATGACCTGGGCTACACCGTGCTACAATGGATTGGTGCAGGGAAGCGAAGCCGCGGGGTGAAAGCAAAACCCATAAAACCATTCTCAGTTCGGTTATAGTCTGCAACTCGACTACATGGTTGGAATCGCTAGTAATCGCGAATCAGCATGTCGCGAATACGTTCTCGAACCTTGTACACACCGCCCGTCACGCCACGAGTTGATAACACCCGAAGCCGGTAGCCTGACCCGCAAGGAAGGAGCGCTGTCTGGGTGGGATTGATGATTGGGGGTGAAGTCGCTTTAAAGGTAACCGGAAGATAGAGCGACAGGCAGAGTGGGATTAACGCAAGAACACCGACGCTTTCTTCGCCAACAATACATCGTA
+
-04*+.&20*,001.5+,+)((+*4:226;87;73,-3,.;0++.4701(/12-&'/'+)+-.*,)'%+'.*49*&(*&,$9),-98-+)-)*,.8,+,-)1-..,/5.1.,5.&$$&()(+0+,4.-))$$')*,'),--(+(()/4,'++,*-2(-(.-+-1((&&(.24).2409.+,+++&%&(-*0,,+0-39&33292333'.*2%/(220//-3))&)0-*'00/+**+6-0'+,*/532245773-),(+63+1)('*&%)&)359)47/.,+((*&%%%)-),*-21*1/.1(+.1+)*/*011&/'6(30413,,.-+,+,+'*(&(.2*)-/047862.(+-4..*-..073357685&'&'+/.45/.3+**%$((*00004067737.0&**(%/&153)%++/.-)(-+(&&'+5)+-**&0/(),/01,.6'&*(-/%0&0*)&%/(*,-+-07.52/.+(-/46:2;41388,')'(''',((&(%$').+&*',,4(-,'&#''',(*,,1751/0)&.+5-95/35*9--1,4372/4+%''+(.25)*((&1,'.185/,*-'+/.3.+-42;:183:1+*$&$$&%'+*.5$+&**4/+&&$#&$&(./'&,8-.0..,3*)))**233)()()43,'()+.40,,,./1300/00451223293;011343,,./0)-+,/0678:8686853%+&(16)$'').((+.0/./-1.)+-1/4:5281-2+-195/0++2,---).751221,(%'&$'522401'62225,)')+:0-4/(-*03,(-+&'+2/31.*.'&)+,/0453443)'(*.7(,0,.12.(),+012+%)'%'(*),,107-/$-0()'((+*1*+.*,*,,+)),-)*,+56'37)),/-+)*++.7988,658-'+.+((%&//26..,+)1)*,*()$('**+&**214*-,&014100380/-11&*-365862+))++7:459415+&%0)+'&&%&$(,.3)22+,5536389//-+)),**+04.,0*(&+**34150&+,5+-.52//401-/)*,('())*-'230/3**(,%%,**)*)(.)-386+,-,0-.)%%')6/7++1-289835+3*++&'(),-,2))03/(''(*5.'1,+''#&((&&&-.06/,.**-...9;2,.51'35:63,(*'$$$
@b2902e0f-b839-4cac-8808-7508543a54f5 ch=72 read=53234 start_time=2019-12-13T06:06:02Z barcode=BC01 runid=2c9cf7bc05858273f10e7d7ec552fc0bd742dc3e
CCGGTTACCTTGTTACGACTTCACCCCAATCATCAATCCCACATGGAGCAAGCTCAGCGCTTGCGGTTAGGCCACCGGCTTCAGGTGTTATCAACTCTCGCGGTGTGACGGGCGGTGTGTACAAGGCCGAGAACGTATTCACCGCGACGTGATTCGCGATTACTAGCGATTCAACTTCATGTAGTCGAGTTGGTTACAATCCGAACTGAATGGTTTTATGGGTTTTGCTTCACCTCGCGGCTTCGCTTCCCTCTGCACCATCCATTGTGCTGCGTGTGTAGCCCAGGTCATAAGGGGCATGATGATTTGACGTCATCCCGCCTTCCTCCAACTTGTCACTGGCAGTCTCCTTCGAGTCCCCAACTTAATGATGGTAACTAACGATAAGGGGTTGCGCTCGTTGCGGGACTTAACCCAACATCTCTGACACGAGCTGACGACAACCATGCCACCTGTATCTCATATAGCTATCTCCATCTCTGGAGCCTTTATGAGTATGTCAGAACTGATTCTTCGCGTTGCTTCGAACCACGCCGCTCACCGCTTGTGCGGGCCCGTCAATTCAACGAGGTTTCATTCTTGCGAACGTGCTACTCAGGCGGGTACTGACCGTTAACTGCAGCACTGAACTTTGACGGCATCCAACGCTTAAAATTGCTCATCGTTTTACGGCGTGGACTACTAGGGTATCTAATCCTATTTGCTCCCCACGCTTTCGAATGAGGCGTCAGTTGCGGAGCCAGATCATCGCCTTCATGCTGGTGTTCCTCCATATCTGCGCATTTGCATACATGGAATTCGGTCTGCCACTCTAGCTGCCTGGTTTCTATGGCTTGCGGTTAAGCTTCAGGCTTTCACCACGGACCCTTGCTGCCGCCTGCTCCTCTTTACGCCCAATAATTCCGGATAGCTTGCCACCTACATTATTACCGCGGCTGCTGGCGTAGTTAACCGTGGCTTTCTAATAAAGAATTACCGTCACTCGGCTACCATTTCCTGTAGCCGCCGTTCTTCCTTTATAACAGAGTTTGGTCCGAAAACCAGCAATACGTAACTACCACC
+
.0,,4/)/819002+,148;:;7113,0.67+,-.6*.1'(*,-*(,#&)'(*/-)%*%)+++-356:47;:924413/193&602/,9//.5*+*,)206695553897:92*/-.1../023(/-/)%)+20135683233/2277%))&**,/0545642-,,,-077.(.*/72)+'%'(+220),&&%+**+2:-6('023--.-*480;<0/65;.599/,-030534-''((.23:61263.:/,-10002949;;63+&&&&&')((%,&''*+'(',+--.//2+/8-+*+*)-/809.)*758976171-/46:6520.02.0400377424011::97,*1*++.+5.+&1((().1001558788644932263--01)819989856*4()*76+&%#3',-)-.545811%')645.,12200//06:79954-4,+8-02.-0335%.())1668/..-132,,*.44100/06523.,++*/,/2%')+-**$(+-7<:47.,.(-//0.'))611++'(*0/.23.*.+*,27.7/33)'124949*$'(&&+.,6:53:;03734489959,74/010.354//'('+,&#&%&*/203765).0/1237:3/,4,,-(*++/..0--&'(&+'%%)''+23368-48<+3439456980/-&%&'*/*,,2635961.,-/98/03289)),020:6/$%.'(((,,.005929/.&0(*.2+*25*$(++4.4.+&(&(+.2**+&.+00.01001)'+*,+073$+#'%++++**++,.&+((%$%$#&'&#&%'*:564580:;0/25052'*$$'&/+,()*08*&2()/:;/.13.018745)''%%-'+719:,*)*38,.+6/(,-,,(,.+09882+3/35-'/.1.22%.(''(&.)*29,,/+,0///8333%%(+(/.,'',//13/-272-'+2-232%,&,*)49./7',/4451/)2147<6+(*+..228079::<:999609.+-988*)%)%)&')+*((/35449315172225+'$&&%%&$%"
@30190d30-cb83-4a39-b871-66cc74c0c957 ch=7 read=53554 start_time=2019-12-13T06:06:10Z barcode=BC01 runid=2c9cf7bc05858273f10e7d7ec552fc0bd742dc3e
CTCGGGGTAGCAGTGGGGAATATTGCAATAGAAGCTGATGCAGCAACGCCGCGTGAGTGATGAAGGTTTTCGGATCGTAAGCTCTGTCTTTTGGGGAAGATGTGGCAGTGCAAGGAGGAAGCCACGGCTAGCTACGTGCCAGCAGCCACCCGTGTACGTAGGTGGCGAGCGTTATCGGATTTACTGGGCGTAAAGGGAGCGTAGGCGGATGATTAAGTGGGATGTGGAAATACCCGGAGGCTCAGCAGGTGCTGCATTCCAAACTGGTTATCTAGAGTGCAGGAGGTGGAATTCCTAGTGTGGCGGTGAAATGCGTAGAGATTGAAGAGAACACACCAGTGGCGAGGCGACTCTCTACTGGATAACTGACGCTGAGGCTCGAAAGCGTGGGGAGCAAACAGTTAGATGCCCTGGTGGTCCACGCCGTAAACGATGAATACTAGGTGTGGGGTTTCCAACACCTCCGTGCCGCCGCTAACGCATTAAGTATTCCGCCTGCAGAATTGCGGTCGCAAGATTAAAACTCAAAGGAATTGACAGGGACCCGCACAAGTAGCGGGCATGTGGTTTTAATTCGAAGCAACGCGAAGAACCTTACCTATGACATCCTTGCATTGCCAATCGAGGAAATCCTTCGGGGACAAGGTGACAGGTGGTGCATGGTTGTCGTCAAGCTCGTGTCGTGAGATGTTGGTTAAGTCCGCAACGAGCGCAACCCTTATCGTTAGTTACTACCATTAAGTTGAGGACTCTGGCAAGACCTGGGTTAACCAGGAGGAAGGTGAAATCAAATCATCATGCCCCTTATGTGTAGGAGCTACACACGTACCACAATGGCAGTACAGAGGGATGCAATACCGTGAGATTGGAGCCAAACTTTAGAACCAGTCTCAGTTCAGTTGTAGGCTGAAACTCGCCTACATGAAGCTGGGTTACTAGTAATCGCAGATCGAATGTCGCGGTGAATACGTTCCCGGAGTCTTGTACACACCGCCCGTCACACCATGAGAGTTGGCAATACCCGAAGTCCGTATGAGCTAACCGCAAGGAGCGGCGGCCGAAGGTAGGGTCAGCGATTGGGGTGA
+
$'$&,-($)03317.65+/7407-'.*4,$)(&%&'')**,102135346011,-&%%'(**-2,/310+/,:3996185*+-+(')(-.,*$)1-///1-)%'&)$$%$&(+0-+-(),*,.+,+)'&($*+132878;5513$71&,(%'+&&##&(-+--051..42315/-2,7--50,-01.*+038<+,0.'--38:6;44:765124+-%./79454,-&.-.,)26'/+$)*,:3,$'%06789977071+-63058;46;1/0+)'.)*24)+)'(**$&'0.8//+*-0/-,-./25+26++00-/&)**+.,*,+(*(+1-/1*17143/)'()(/+433/..-(%)*132,,**)*-.)+/,+,)(,.+-)'&'-./89-',.39,+*+'5*,.1.-36./77.2,4,)+024-,18,.%&,-+4-0-0+),+0.&3732<16'1'346969959634./*+-004/0062:26,/.0/5.*082+*)(&&'&%,-:49453.+*3),388185*0*'))*/2334/285/1:21/23.,)(')(12/.*-+(.3/::..8163''*$'-&/)+/06,-0/+/+(-(')106:92:4,3./,5-)(,-5283.-.+14+/5*50*599220/.0.129&2.14990001/.52-.42/02,+-.9476763364434.8***/8-+(,,6./025(&/.094258'&)%)42451105++),/814243*2,/%342646-+-,&&)%($$%555877462.4,./++++0)')%(*/1)+-77:78/--,**2-,*-,-,6+)&).2-,*((&(#&$%&2*')('(.0(20,+-111.-++4.)/2.+**%$,'0---)1.7-+/--+/.919344528*,1:5,-00-(%+-,/-17.-431240-0-..+)*)***,+4...,/148//'+&(041+*001791418678<;77+.+3-**0%().21006412.3:55:6/0.+*)-.761.*(*0./-,.0.-.7,)).--.9*6()**003375/.//1,-(**)00*),)).2+5*--+**''(,)%+)/*,)*+.
@4efd6b0b-cd75-4dbb-9668-01d346d4ee5f ch=21 read=48033 start_time=2019-12-13T06:06:07Z barcode=BC01 runid=2c9cf7bc05858273f10e7d7ec552fc0bd742dc3e
TTCGCCCCGTTCAGTTACGTATTGCTGTGCTGAAGAGTTATCGGGTAATATTTTGCTTGTTAACCCACCGCCCGCCTGTCGCTCTATCTTCCGGTTACCTTGTTACGACCCTTCATCAATCCCACCTTAGGCGGCTCCTTCCCTTGCAGTTGGGTACAGCTGGGTGTTATCAACTCGTGGTGTGACGGGCGGTGTGTACAAGACCCGGGGCAATGTCGCGACATGCTGATTCGCGATTACCTGGCGATTCCAGCTTCGTAGTAGTCGGTTGCCGGGCTGCTGATCCAGACTGAAGGGAATGGTTTATGGGTTTTATGCCTCGGCTTCGCTTCCCTCTGCGCCATCCATTTGTAGCACGTATGGCCAGGTCATAAGGAAGCATGATGGTTGGTATCCGCCTTCCTCCAGCTTGTCACTGGCAGTCTCGCTGAAGTCCCTGGCATAATGATGGTAATGCTAACGATAAAGGGTTGCGCTCGTTGCGGGACTTAATGTTTTATCCTCACGACACGAGCTGACGACAACCATTACCACCACCATCTCATATGGCTATCTCCATCTCTGGAGCCTTTGCCAGGTATGTCAGAGACCTGGTAAGGAGTTCTTCGCGTTACTTCGAATTAAAACCACATGCTCCACGCTGTACGTTAAATCAATTCCTTTGAGTTTCATTCGCAGACGTACTATCAGAACAGATACTTATTGCGTTAACTGCAGCACTGTGAACTTTGACATCCAACACTTAGTACTCATCGTTTACGGCGTGGACTACTAGGATTATCTAATCTATTTGCTCCCCCGCGCTTTCAGGACTGAGCGTCAGTTTACTAAGGCCAGATCGTCGCCTTCGCCACTGGGTGTTCCTCCATATATCACCGCATTTCACCGCTTCACGCGATTCCACGATTCTCTCCTGCACTCCTGGCTGCCTGGTTTCTGCAGACCTGGAAGTTAAACTGGGCTTTCACCAGACCCTTGCCGCCATAGCTCCTCTTTCGCTTAATGAATTCCGGATAGCGCTTGCCGCCTACCACCGCGGCTGCTGGCACGTAGTTAGCCGTGGCTTTCAATAAAATTACCGTCACTCGGCTACCGTTTCCTGTAGCCGCCGTTCATCCAGCGCTATAGCAGAGTTCACGAATCCAAAACCTTCTTCAACCACGCGAAGCGTTGCTCGGTGGGGTTTCGTTGCCGAAAATTCCCTACTGCTGCCTCCCGTAGGG
+
#$$$$%&(,/5+%--6)+,/-16+-121)0/)+'%&*,4%//')$*)+*)414/(&')&)*)+-3*#$&%'(%#%%**3.--..11351+1'(&,((/''&%+($&)(-)&'&&'/.11,39,$.%*'(,,('.-/062126+-3),&3*7%,)&&*$+*+*((((,+*+)-&&',+/+/033323075.(/*-.0.,')()$/4(*-1,/*-)%&)%*'395612642481(,+,-/(/-((,*--851-+(+/3/,,*%&+00.'+0)$$$',+.,-.+,//3)%',)($&&)(&**54-580*12:03:8*.(',4)($$$$$($'1)05-&**(,*,1225:-89)(/*-+(*(+$%%%%%%((+.&&+''&&&%)'*++/*/1-+&'&()'%*/+/.5*1+*&()*(-9433384++,-.4--/&%&&)+.*),1*(&*3,,.5,-/'$%%(*+***/12-++0,5045689717900*653+.'*$$#(*..)-,&**+,++)**%%*1--)*+,//'/1*.**37+-+'*(,,.44-.),+/0+-.0.//77663374/.4+24,'(&')--.+*,,(&&&*'&,&,.+)(,'+1:71-,)+060&-272(*.2/,2460600,0)+*,'$&%%&'%#&($%)0,-.495:4(+'$&&,38+.22.,%&$$')'1**)%*,)'$&+&(..$*)*,00/0-..**)+(/-+0*.*,%')205;0//4861'1*-)+,-+.2013459:718-&'+-,-22:4564343',&03023679563)/2')220482*$)''/6,,%,6442)&)+.13/-6/&%)$(%,)+.,01556667::0:212;64522,+-.9..-.+-156685013,0+/:.,-22+---*%)&&,-1720)*'&)%'',)0)(')%&**%&'$#''*2.68)70'%$$$%%'%$('*&).847./%,0-*-1))&(++,/67'')&*1+,*#$$#$*/5)+).)&&&%$+)+(+'/+.+313*)%'&*+*,28/1,)&)&&,4-0.6/229.;-,#/*/175.-,2./006,+/,&&+)+0-&))-5:43-&'*,)0+,&.1./921)*''&'*-+04/27)$''(&%'$$')*+',+*+).0&$&%*'*3'')*&'&(,'')&&$'%$')*(&&*.,7.*+.-'*,'-0).-&&%'0*.0++,&+(//4+)$(''-../7019,-.'+,,
@670fe21e-d2db-4282-b65c-64994a4c6a16 ch=83 read=85890 start_time=2019-12-13T06:06:11Z barcode=BC01 runid=2c9cf7bc05858273f10e7d7ec552fc0bd742dc3e
CTCTCCTACGGGGAGGCAGCAGTGGGGAATATTGCACAATGGGCGCAAGCCTGATTTTAACCATGCCGCGTGTATGAAGAAGACCTTCGGGTTGTAAAATTACTTTCAGCGGGAGGAAGGGGTAAAGTTAATACCTTTGCTCATTGACGTTACCGCAGAAGAAGCTCGGCTAACTCCGTGCCAGCAGCCGCGGTAATACGGAGGGTGCAAGCGTTAATCGGAATTACTGGGCGTAAAGCGCACGCAGGCGGTTTGTTAAGTCAGATCTTATCGGGCTCAACCTGGGAACTGCATCTGATACTGGCAACTTAATTAGAGGGGGTAGAATTCCAGGTGTAGCGGTGAAATGCGTAGAGATCTGGAATACCGGTGGCGAAGGCGGCCCCCCTGAACTGACGCTCAGGTGCAGCAGCGTGGGGAGCAAACAGGATTAGATACCCTGGTAGTCCACGCCGTAAGCGATGTCGACTTGGAGGTTGTGCCCCGCTGAGGCGTGGCTTCCGGAGCTAACGCGTTAAGTCGACCGCCTGGGGAAGTACGGCCGCAAGGTTAAAATAAATGAATTGACGAAGGGGCCCGCACAAGCGGTGGAGCATGTGGTTAATTCGATGCAACGCGAAGAACCTTACCTGGTCTTGACATCCACAGAACTTTCCAGAGATGGATTGGTGCCTTCGGGAACTGTGAGACAGGTGCATGGCTGTCGTCGCTCGTGTTGTGAAAATGTTGGGTTAAGTCCCGCAACAGAGCGCAACCTTATCGCTGTTGCCAGCGGTCGGCGGGAACTCAAAGGAGACTGCCAGTGATAAACTTCAAGGAGTTAAGGGGATGACGTCAAGTCATCGCGGCCCCTTACGACCAGGGCTACACGTGCTACAATGGCGCATACAAAGCGACCTCGCGAGCAAGCGGACCTCATAGAAGTGCGTCGTGGTCAGATTGGAGTCTGCAACTCGACTCCATGAAGTCGGAATCGCTAGTAATCTCGTGGATCAGAATGCCACGGTGAATACGTTCCCGGGTGTAGCCACGCACACCGCCCGTCACACACCATGGGAGTGGGTTGCAAAAGAAGTAGGTAAGCAACCTTCGGAGGCGCTTACCACTTTGTGATTCATGACTGGGGTGAAGTCGTAACAAGGTAACCGG
+
0-/),,,/90-0.&*,+%,,-1701/'*+-.24.--00;3,64.)+.2&'&%%(+*)&*'-0/304812034434101(,+)&*,,30+4414&)+/*'('+,186*()(+-+'1*3*04+*,-79.101/-.,*+53/276-10,+106/(,*(**+,-'*,&&')(.-.04../4,-/76111/15;26072.2,,..10+(')*;978942403,2&+)&0(*./67:97*4-+'(*0&,)638;;492:,.7*($(%''*,,%)+)+4(,6612/).1.0:75978323330/0201-2-+,+%&$,(**+''+/26,00.121/2()8/.++*-.-9/-+03+-289/,+,,05(,,'',/48392101*-3-30/1814010*,+-*))),(3.5*78762'-*&)*,4206('),6:(7-8:301((02478*(4.//6293(+-043229'(('&&+,/()$&-501-41)**42.+%&(*(46,1:68214-/--'()+,301133:52.24;;9;3884597*+&(+.,4-2**,.+.3295:3+%(24,++008063/)**/12/;.*,*0.,/114)02&./-400163.*/*(...00;;9644--0-331-//+2:6506-0+*+1908.(*)/'/()400++*,.4493/8/62;87.-,(,413548875-2/4*.67786989778977374879865()$().070+-3:4;98<8:4859-.01.,&&%%'+9672/*,..2%%4+/94495)4.0036132://..75381*1(*/1236443600/2.+('(&&'(&%''+.(-58-/*++,,.2(,+-/6:8&'&(*0,&'&'(+,1840,-3511-.()/762,4-,2/-,**+++,,)'&87483323.,.+/((+19856,+'--)1+*//034547)707$%)'%'+&(*130819/65426986484931.7+6-76;41/&00596/**-.3:;:75./74351-/3;:52;9.71115/-/2//-+-++(&*(,-//49,2:1/4653,-,.47:79,*$+)546:06-88,%()'&'(+')()+/2/4/;.,5).6115.5.01-.3;/..34948-.-.373.65.*--*,3-,*----2107::788
@5d5bfc86-5adb-4a24-a296-19e4a42e84e4 ch=211 read=69225 start_time=2019-12-13T06:06:20Z barcode=BC01 runid=2c9cf7bc05858273f10e7d7ec552fc0bd742dc3e
CCGGTTACCTTGTTACGACTTCACCAATCATCAATCCCACCTTAGACGGCAGCTCCTTCGCGGTTAGGCCACCGGCTTCGGGTGTTATCAACTCGTGGTGTGACGGGCGGTGTACAAGGCCAGAGGCAATATTCACCGCGACATGCTGATTCGCGATTACTGGCGATTCCAGCCATGTAGTCGAGTTGCAGACTACAATCCGAACTGAGAATGGTTTTATGGGTTTGCTTCACCTCGCCTTCGCTTCCTCTGCGCACCATCCATTGTAGCACGTGTGTAGCCCAGGTCATAAGGGGCATGATGATTTTGACACGTCATCCCCGCCTTCCTCCAACTTGTCACTGGCAGTCAGCTAGAGTCCCCAACTTAATGATGGTAACTAACGATAGGGTTGCGCTCGTTTGCGGGACTTAACATCTCGACACGGTGACGACCATGCACCGTATCTCATATGGCTATCTCCATCTCTGGAGCCTTTATGAGTATGTCAAGACCTGGTAAGGTTCTTCGCGTTACTTCGAATTAAACCACATATCCGCGTGCGGGCCCCGATAATTCCTTTGAGTTTCATTCTTGCGAACGCTTGTGCTACTCAGGCGAATTATTGCGTTAACTGCAGCACTGAACTTTGACATCCAACGCCGTACTCATCGTTTACGGCGTGGACTACTAGGGTATCTAATCCTGTTGCTCCCCACGCTTTCAGGGATTTAGGCGTCAGTTGCGGGCCAGATCGTCGCCTTCGCCACTGGTGTGCCTCCATATCTACGCATTTCACCGCGCCACGGCATTCACGATCTCTCCTGCACTCTGGCGCCTGGACCTGAAACACAGAAGTTAAGCTTCAGGCTTTCACCACAGACCCTTGCTTGCCTGCTCCCTCTTTACGCCCAATGAATTCCGGATAGCAACACCTACGTATTACCGCGGCTGCTGGCGCGTATTCGCCGGCTTTTCATAAAGTACCGTCGCTCAAACCTGCTATAGCAGCCGCCGTTCTTCCTTTATAACAGAAGTTTGCAATCAAAACCTTCTTCCTTCGCGCGGCGTTGCTCGGTCAGGGTTTCCCCATTGCCGAAAATTCCCTACTGCCTCCGTAGGAG
+
031708-02.4*1.+,4*--5-)/***,-0227:/74*).5,:/..-&)'$**+3*-,(&'+-.612845/2/1/.696(72,*.++-452.//*,/1-*)..029:1-))&*$%(),)4+&*$.4-0-/)04..0;165459;:;;96481-(())+..&%')*/21/++&,*-.01359610-/.--(),+1,0/0.)/(*),,*+-1634.180-015431:4-/0=0558330-&&%#$$&.19./3,+&**245;::,9,&&&&'$',-+,*'((,,*+/320.0+,-59.,15000-%157)*+*&('.653:06(%'))+*-+-(3),6--.94-,,+**-+*#%'0,*+,,.36++*..4072..//8+0*)),,---/-)2--/*++.25441+'%+702**++,5031-+')*./04245**'.(..04).*('..122,...&01/566762799:889.//41190+./.+-000011+*/5:714410'*)72:;322-1-',1:2+/-6,5:51.'''*%()&$&)+/4)-))14,''(,3-41,/4/.%3-935219019/4+)-+&%$$&+'..-0124454%%&%#&(+*++..6/7,+(&'*(2-0/901:92237840113,.)&.&)+,0875076*)+-+.14/.+,(++*10,...0005./.-&14*-,696.*/-+/:-+)&-,&,-+(*.3146.0/7//%-(.0016;;7;<799897568.2035336448.5.')+-,3064634;212570/('&()&))&,-1)*),-0*+-37570,-+,-&))(,(+1/,'%'%))%')*,&)*(,03++-597/7:429;+&'(')+1299,+,*)&&&)+).2109/)'1/''1/./),)'&.(6-1,4/4+(**+'-(./11121027/1-+(/./2::;11,')%%$&&%&(.+/+(*+)''(16--)+/710)$('+('%)(&&'(''%$&'*,2-5;89;7642+)*(&%(-0&'1*)192(/1766$&)&&(+2/9:98380,/../91//3//15/900(2--*7+-65-*...75305/11,72+'(*&(/1.3)''().,*
@690e1b09-ced8-40a1-9eef-740373d1cb49 ch=360 read=102299 start_time=2019-12-13T06:06:19Z barcode=BC01 runid=2c9cf7bc05858273f10e7d7ec552fc0bd742dc3e
CTCCTAGGGAGGCAGCAGCAGGAATTTTCGGCAATGGGGAAACCCTGACCGAGCAACGCCACGGCGAAGGAAGAAGGTTTTCGGATTAGCTTCTGTTATAAAGGAAGAACAGCGGCTACAGAATGGTAGCCAGTGACAATACTTTATTAGAAGCCACGGATAACTACGTGCCAGCAGCCCGCGGTAATACGTAGGTGGCAGCGTTGTCCAGGTGTGGGCGTAAAAGAGGGCAGGCGGCAGCAAGGGTCTGTATGGTGAAAGCCTGAAGCAACTGATAAGCCATAGAAACCAGGCTAGAGTGCAGGGGAGAGGATCGTGGAATTCCATGTGTAGCGGTGAAATGCGTAGATATATGGAGGAACACACCAGTGGCGAAAGGCGACGATCTGGCCTGCAACTGGCGCTCAGTCGAAAGCGTGGGGAGCAAATAGGATTAAGACACCCTAGTAGTCCACGCCGTAAACGATGAGTACTAAGTGTTGGATGTCAAAGTTCAGTGCTGCAGTTAACGCAATAAGTACTCCGCCTGAGTAGTACGTTCGCAAGAATGGAAACTCAAAGGAATTGACAGGGGCCGCACAGGCGGTGGAGCATGTGGTTTAATTCGAAACAACGCGAAGAACCTTACCAGGTCTTGACATACTCATAAGGCTCCAGAGATGGAGGAATGCTTTATATGAGATACAGGTGGTGCATGGTTGTCGTCAGCTCGTGTCGTGAGATGTTGGGTTAAGTCCCGCAACGAGCGCAACCCTTATCGTTGAATTACCATCATTAAGTTGGGGACTCTGGACTGCCAGTGACAAGCTGGAGGAAGGCGGGGATGACGTCAAATCATCATGCCCCTTATGACCTGGGCTACACGTGCGCTACAATGGATGGTGCAGAGGGAAGCGAAGCCGCGAGGTGAAGCAAAACCCATAAAACCATTCTCAGTTCAGTTGTAGTCTGCAACTCGACTACATGAAGTTGGAATCGCTAATGCGAATCAGCATGTCGCGGTGAATACGTTCTCGGGCCTTGTACACACCGCCCGTCACACCACGAGAGTTGATAACACCGAGCCGGTGGCTAACCGCAAGGAAAGGGAGCTGTCTAAGGTTAAGTTGATAGTTAGGGTGAAGTCGTAGCATAACCGG
+
./03+(/4,)01/,//,,0-7,1+5778/3898;667/*(--+;51026:47*3401*14&%*'*+,,-3/*(,(/10975134,0(&%').5784:545:.0012.242%0..1-..2(-'1()2...500453-1)+-(()(%&/,,%('%04///*+*.7..7865677631//48(%'++,3322731,0*).4(*)++.,),;()432476955424:1,)(-.+)&,2.59712,.'177.0/10/0151+-+**398.3-,+/.-*+,-42(.+'(&',1-396430+.*+/22:36,40),*/.-./,90,,)'5+8.120.)'+'-0.06;31189998:9884775-/1/830.'+417050/+-2),.33:00/+-$%%'()*,.23.0-,&*+,)+,7$&&*)+-,*14,()$/240&--(4'-(*+997:'*--/./165,.69:26::373.0/-+0,-0565773;5:48.4349724590358977964190602.3/-27,01216935-,**,302567/21/-03.()'((%*+,,-669-))**..004'/74-02(*+,+&*,.678,+,,11/+)..9332594)'.))-3422000+)4,101.4:3888839212653655(.).'0+/5())+,-;:/,.(())*%%*'(32331/3457-6,-6-,)(*-.93:22288955541.11287988579624,)+,0/')(*,&&+,%1%'5324/)/5,,../1,1,(&&/+/1:699./52-,1.*2<74886,))11566+,*,,45/+)**5/)+*(*-13%4812566853434+,.7569:51;71,;22158:79+()'''&(('--*,,/12;5561.++(-.6-(./)'+&*&*+*/.&''(/+1,4.)+145.153../884+33/70/1460,-$+,1-.34400--*2-1**()*/134/91-8.8/28330.2(,)&(&(450'()'('&&%(&..2281-1+3,**8+998408../656,:89:;:797562/+'()+++-/6-/,/+,&+($&./6799977-.852//1(4..2&*,+%'(*/15333/).(++,+8.,-%).2'252-0-7--,,4,)+((.1.476
@9864f98a-efb7-46da-8163-058f2320fea7 ch=331 read=64209 start_time=2019-12-13T06:06:20Z barcode=BC01 runid=2c9cf7bc05858273f10e7d7ec552fc0bd742dc3e
CCGTTACCTTTACGACTTCCACCCCAGTCATGAATCACAAAGAGTGGTAAGCGCCCTCGAAGGTTAAACTACCTGCTTCTTTTAGCCCACTCCCATGGTGTGACGGGCGGGTGTGTACAAGGCCAGAACGTATTCACCATTAGCATTCGGTCGGTACTGCCAGCGATTCGAGCTTCATGGGAGTCGAGTTGCAGACTCGGACTACGTCACTTGCTTTATGAGTCCGCTTCTCGCGGGTCAGCTTCTCTTTGTATGCGCCATTGTAGCACGTGTGTAGCCCTGTCGTAAGACCGTGATGACTTGACGTCATCCCACCTTCCAGTTTATCACTGGCAGTCTCCTTTGAGTTCCCAGCCGGACCGCTGGCAACAAAGGATAAGGGTTGCGCTCGTTGCGGGACTTAACCCAACATTTCACAACACGAGCTGGCGGCAACCATGCAGCACCTGTCTCACGGTTCCCGAAGGCATTTATATCTCTGAAAACTTCCGTGGATGTCAAGACCAGGTAAGGTTCTTCGCGTTGCATCGAATTAAACCACATGCTCCACCGCTTGTGCGACATTTGTCAATTCCATTTGGTTTTAACCTTGCGACCATTCCCCAGGCGGTCGACTTAGCAGCGTTAGCTCGGAAGCCACGCCTCAAGGGCACAACCTCAAGTCGACATCGTTTACGGCGTGGACTACCAGAGATATCTAATCTGTTTGCTCCCCACGCTTTCGCACCTGAGCGTCAGTCTTCGTCAGGGGCCGCCTTCGCCACCGGTATTCACTCCAGATCTCTACGCATTTCACCGCTAGATTCTACTTCCCCTCTACGAGACTCAAACTGCCGGTATCGTTACGGTTCCAGGTTGAGCCCGGGAGTTCACATCTGACTTAACAAACCGCCTGCACGTGCGCTTTACGCCCAGTAATTCCGTTCGCTTGCACCCTCCGTATTACCGCGGCGCTGGCACGGGTTAACCGGTCTTCTTCTTCTGCGAGGTAACGTCAATGAGCAAAGAGACTGTGCGCGCTCCCTTCCTCCCGCTGAAGTACTTTACAACCCAGAAGGCCTTCTTCATACACGCGGCATGGCTGCACATCGGAAACTGCGCCCATTGTTTTAAAAATATTCCCCTGCTGCCCGTAG
+
;;*.6/20:<;+1014500().555(++,,111:895555-*)*+.5454+..071-+,/4385:44((-)+4/&,-8/./0'&$,,-(+,280)2-2301389452002**(+&'&+./1629/21787768<8687*/+'*,--42-&.0&*())+'&#%(),1460(&'*081**(.('((*)(,4.&,$%1412-5.4568684&+'%%)16;7931103''&'())0,,,)--/')*6:---047.-(,-114551:+**,,,4232/)%$$*/5++/4534')%.1&0142++&&*,-2899929-+'-(+*(&*,087..1,/-/0//58877529/..56493-%*,*,.657267091/,458)6+21*(21-,4+-).0344821/:60(+&)(+&%-422393-.10.0-//050/,-()--/'494:8:564-24011389577:63,)'(,1*),)'+*''*),/0/(*373025.4./1755354561126(1+,/-070:0/7,,-,+3',(,,,,1-3.:756000356642148330,+%''(&%#)+*,//&$&+%$%(+**()8;,012.2*)(*#')(**-47/&,1/00/-/+0.4*&'$()*,/,,/46*4*5&05+,(-1/42/3775)4346*,(&&())*)+,577188(-*2/028:665-//+)%%&*)..510)-)+1:-,,+695+02303;2026,3-+++/1144,2235<7567'-::10979;2;958968;0;0//;1'(*.**+243246454542842248-,+'(438-+'%&%24--+/266./.-*,/06**&(38&2412-+&+%1-650)+&)+.0..+61%)*)&(264+.057333/3/4/0144-1%''(''%'-3471.25.-4/43,)+,-3703,*,0%$&'()*-.25120(-+00,48.*+))&'(1-,+3(-)-),$3,-/*&(,)*().3/330/%/+)+/75670700028,))('*'(''(%%&(),-1:.1:8608:)+76*+,')(-03.+,-)/3-%(+/,3395<3576.///&.-./22162-+,,,+)*/3/+*'$&,*-.135&'+&'(()',/1-,+1*/87/+.2.*/0*,2+-
@f61bd052-4449-427e-bd34-740bf0c3ccf0 ch=375 read=124183 start_time=2019-12-13T06:06:17Z barcode=BC01 runid=2c9cf7bc05858273f10e7d7ec552fc0bd742dc3e
CTCCTGGGGAGGCAGCAGTGGGAATATTGCACAATGGGGGAGACCCTGATGCAGCAACGCCGCGTGGTGATGAAGGTTTTCGGATCGTAAGCTCTGTCTTTGGGAAGATAATGACGGTACCCAGGAGGAAGCCACGGCTAGCTAACTACGTGCCAGCAGCCGCGGTAATACGTAGGTGGCGAGCGTTATCCGGATTTACTGGGCGTAAAGGGCGTAGGCCGGATGATGATTAAGTGGATGTGAAATACCCGGGCTCAACGGGTGCTGCATTCCAAACGCTGGTTATCTAGAGTGCAGGAGAGGAGAGTGGAATTCCTAGTCGCCCAGCGGTGAAATGCGTAGAGATTAGGAAGAACACCAGTGGCGACTCCCTGGACTGCCAACTGACGCTGAGGAGCTCAGGGGAGCAAACAGGTTGACCTGGTAGTCCACGCCGTAAACGGTGGAATACTAGGTGTGGGGGGGTTTAACACCTGGTGCGCCGCTAGCGCATTAAGTATTCCACAGAGTACGGTCGCAAAGATTAAAACTCAAAGGAATTGACGGGGACCCGCACAAGTAGGCATGTGGTTTAATTCGGAAACAGCGAAGAACCTTACCTACACTTGAGGCATCCCTTGCATTATAGCAATCGAGGAAATCCTTCGGGGACAAGGTGACAGGTGGTGCATAGTTTATCGTCTGGCTCGTGTCGTGAATGTTGGGTTAGATCCCCGCAACGGCGCAACCCTTGTCGTTAGTTACTACCATTAAGTTGAGGACTCTAGCGAAGAGACTGCCTGGGTTAATGGGAGGAAGGTGGGGATGACGTCAAATCATCATGCCTTATGTGTAGGGCTACACGTGCTACAATGGCTGGTACAAGGAGATGCAATACCGTGAGGTGGGTAAAACTTTAAGAAAACCAGTCTCAGTTCGAGTTGCTGGGCTGAAACTCGCCACATGAAGCTGGGTTACCTATTAATCGCGAAGATCAGAATGTCGCGGTGAATACCGTTCAGGTCTTGTACACACCGCCCGTCACACCATGAGAGTTGGCAATACCCGAAGTCCATTATGAGCTAATAACCGCAAAGGGGCGGCGGCCAGTAGGGTCGGTGGAGATTGAAGAATCGTAACCAAGGTAACCG
+
+,.0((,1,(,--*++,+4071,1.*2+()*,0862:71,)+015--.024583665437:24,.((++,02170-089.54;797+(-.+/09878.14-.52(-.1+*.))*+,56127--+5,.*)*(/8./.,-$'$)'+%'$$&(*99;868434424/313//3:79/9-*4(/'%(*+2;33/0/*)-7-,,924212)97*++-,.354.9)++02((*-+0-6-0239-2.0,.220%17*,6754--)+&867689997:11.:711'*13959.../.+,-.9723.++'--()%&),//,/+/'&%&'#%%'%&*+2:0.-2/,,1:9.,*)*40+4..((+4-./6+3'+)&'',+44+*.5//-2&')+*,-7899921+*%)%$%$&10('*,7;88(1))#'%'()+122268512249///951.&)&*+1./11,,1/.,''/892+17;044+1)''(($(%*,./+-&(&+,/81+)+-3571%$&)%''(2,51/'*,3**)6+8;;801159+)(((3++,5+/954192***+(%$#$)+*,../233<;4:8;70(+-+*'''&*+(&+,()*)/4../*+-))'*),..48+-,)*-4/)&''(,914/,*&*+,*/8+,,,.7,)*--1-+,33329335833530)*4%&+3)+*#&'('+00346..*)-223939+7*)%&(10.,-/186295154939./-)-7425/0+:+,,34;43746219-,-50650'&&'**.(+02289::9/8419*)&)+(()'(**)-%,.1,4678699:;/./0//-0'10(+/03771/12,.0/1+,'(-63,,-/,+0/--0-,+2,)(%)),(/)-(+-1+*$&*,014(&&030--3/,&%124381%&.*,.-56.,%&&)($$&)47354-3-)*+(,+'&&)*/0,-/,1,,-*/('%.&.&-.+*((($'),2118667967/4///;7-/,*.86(2./,2-*)+*+-,-3-/60+,,),+/60++)+''))+*./5203+(&()'(23%3')*433-.1'(*/040003&.-**))0*,)+($*,+..)*'+&(''$&$.(-/'&')),00''(&$%'))*/19*
@2f1a9754-1ec9-43d2-b9da-a5cb849bf490 ch=331 read=64229 start_time=2019-12-13T06:06:32Z barcode=BC01 runid=2c9cf7bc05858273f10e7d7ec552fc0bd742dc3e
CTCCTACGGGAGGCAGCAGCGGGAATATTGCCAATGGGCGCAAGCCTGATGCAGCCATGCCGCGTGTTATGAAGAAGGCCTTCGGGTTGTAAAGTACTTTCAGCGGGGAGGAAGGAGTAAAGTTAATACCGCGCTCATTGACGTTACCGCCGCGGCACCGGCTAACTCCGTGCCAGCAGCCGCGGTAATACGGAGGGTGCAAGCGTTGTCGAATTACTGGGCGTAAAGCGCACGCAGGCGGTTTTGTTAGGGTCAGATGTGAAATACGGCGAACCGACACCAGGGCCGTCACGGCAACAAACCACTGCATACCAGCGATAGCCTTTGCACCGGCACCGCTGGCTGGAGATTCGCTGATGCTTCTGCGAGGTAACGTCAATGAGCAAAAGAACCTCCTTCCTCCCCTTCAGCACCCTGACGAAACCCTATACGCGGCAGCATCGGCTGCGCCGATATGCAATATTCCCCTCCCGTAGGAACCGCA
+
-./)*,02:,(1-(%%%$)''/++,+*-.$*,-0.09--&)+($*-*.14030+0802401+**,,*,-**+*&*)+006687*8576524:4/5809;0-$(%+05)')&)(+)%)*.63.6-1,--15(-*--)&)-++/1/7.-,')&'&)%''3.1/..3622320-,++%,-,0-3-,.,)&##%()-,+(&))20-+,,.+(**))&/'#&$-75345690-../,213*456*84<;40730'+(*1.467,-)&**'$(&(%''**+'(-),('0221)'+&$%(#&'+-1,'3935-,,%(%)')%((((%%)'(,0+/(3((%)$(&%&(&(&$''&%$.+6478.+(#&*)*)%*&%+,013.**..51*($'(-/'%'$%'),-(.++)/.(%%)%*#%$++&%$()$'('-+'$#$&()+272./2$($(%()*+-3.*&&$$#',*410,..)(*-/*++'/'3'(%$%%
@8f2493c9-00ed-461b-86b6-c2097b817796 ch=293 read=94276 start_time=2019-12-13T06:06:43Z barcode=BC01 runid=2c9cf7bc05858273f10e7d7ec552fc0bd742dc3e
CTCTACAGGGAGGGCAGCAGTGGGGAATATTGCACAATGGGCTCAAGCCTGATGCGCAGCCATTGCTGCGTGGTGATGAAGGTTTTCGGATCGTAAAGCTCGTCTTTGGGAAGACTAATGACGGTACCCGGAGGAAGCCACGACTAACTACGTCGCCAGCAACCGCAGCAGTAGCCGTGATGCAGCGGAAAGAATATCCGGTTTTCTGGGCGTAAAGGGAGCGTAGGCGGATGATTAAAGTGGGATGTCTCTGAATACGGGCTCAACTTGGGTGCTGCATTCCCCAGAGCTGGTTATCAGAGTTGCTGGGAGGAGAGGAAGTGGAATTCCTGGTGGCGGTGAATGCGTGAATTGGGAAAGACACCGATGGCTGAAAGCGACTCTGGACTGTAACTGACGGCGCTGAGGCTCGAAAGCGTGGGGAGCGAACAGGTTGTAGATACTGGTGGTCCCCACGCCATGTGATGAATACTAGTGTGGAGGGTTTCGGCTGCTCTCTCCGTGCCTGCGCTAACGCATTAAAGTATTCCGCCTGGGGAATTTGGTCACCAAGATAAAACTCAAAGGAATTGGCGGGGCCACGCACAAGTGGCTGGAGCATGTGGTTTTAATCGGAGGATGGCTGCCGCTGAGCGCTACACCTATGAAGCATCGGCGCATTACTCTTAATCATCCCTTCGGGGACTGCAAGGTGACAGGAGGTTGTCGACTCGTCGTGGATGTTTAGGTTAAGTCCGCACAGAGCGCAACCTTGTCGTTAGTTACTACCATTCGCAGTTGGGGACTCTGGCAGAACTGCACTGAGTTAACAGAGGAAGGAATTCAGGAATGACATCCGAATCGTCATGCCCGTATGTGGGAGCTACACGTTGCGCTACAATGGCTGTGGTACAGATGCAATACCGTGAGGTGGAGCCAAACTGCAAAAAACCAGTCTCAGTTCCGGATTGTAGGCTGAAACTCGCCTACCTTGAGCAGGTGCTATTAATCGCGAGATCAGAATATCGCGGTGAATACGTTCAGGGTCTTTATACACCGCCCGTCGAGGTTAGCAGCCCAGTCCGTAGGCTAACCGCAAGGAGACAGCCGACCGAAGGTAGGGTCGGCGGTGGAGATGAAGAATCATGCTCGGGTAACCGAATAGAACTGACAGGCAATGGATTAACTTTAAGGGCGCGATAACTTCTTCAGCACTTACAGCAATATGCTTGCA
+
233...),/+$*/+,)+/0-4-//*),+.28+*'(+,,(1/3./0)*28(').,,&'$$%%%(&%'#$''1.*)*+-.,.,-+/-((*1.11.,,+(%().),)16)/5+-+('%).,-++*&,*))&%(/))+**(.++,)*))'%%(')&*#%(*()+*%,&%&*%*&%&&$)%%&,-.+'%%%'&(*($&%(&)).+)),-($(&*('&')+',-*&)'30-./)'-)+./4.*+-)+-346+$&$%%#%&*&$&(,7553/2-,/.2))'')%'(,.+-,&++&,./4&4*%'&&(&)(,++++*,&+,()'-)*&&&.)-,.0,&%%&'('&+$)'(-'%'&'&$$.'&)'++('.,*,+$&./0+%(*))+.03120/*(./-0023./1),)&))*+/+14267+&(()+('',2)(,/++(,,.10,((&')('&$(,/+/-4&+($'(./&*$%&').*31$+$$&)),*,(.1-/20)&%&'%&*++,*-+-0+0*%'*'*)./324.4-422)+,-9./+//-+()''%('%(525(/+-*)'+*8:/26758,-++,/-,*)*-(%%&%'(*'***&&(&&$'&'$),+')+1/97.*)(''*&(+'''((&$&'&)*,()($%+)*(**('&&),+-146)2-*,*.*))(())+1.5/,0-+*++)38.***%%&'&$'$%%$*%$$%&,&''&'.*(''&-,-/(/-/3.$(*,,+))-03&-,/%%*),,,/)''(,*.1-4-+'(,+-,+-+%**%$$&(*+04:1-1/.)&&&'&&.0021%+(%%)00*'&&)'(&*)&(&%*)%%-4*521-)%)*)&+/++&,+$$#&$%'/.//-+.(&&)&&&#&'*,))')(&(,'&%%%#$+)..00'''&'.6'%%*',,+'())0:1.3-1/00,,,,/647,.($,/***%)/.5&'($,(&'%%./.(,2*,01&*&%%)(*&($#$%),-()'%&%,*11,,&'(+.0-//71%./+/&+,-''*&)),12'+2+,()-)'**+*.215:6+-(&(().+&$&'#(('(-.0013&/'((050)(,-,)(&&%&'&($((2-,*))+*)()**)*)*(+2,,*'&0-.*'&&()%&%%'('&&%+'-')&&#$&)*++00.,*,-'#%&'$2(/(&%&$%%(&%&$''(%+0+14..2-)*,#)$%#%$%&,&%%##$$$#&%
@d5ce52f5-0572-4793-bd81-1055c0e1ea33 ch=208 read=130258 start_time=2019-12-13T06:06:47Z barcode=BC01 runid=2c9cf7bc05858273f10e7d7ec552fc0bd742dc3e
CTCCTACGGGGAGGGCAGCAGTAGGGAATTTTTCGGCAATGGAAACCGGCCGAGCAACGCCGCGTGAAGGAAGAAGGTTTTCGGATTGTAAACTTCTGTTATAAAGGAAGAACGGCGGCTACAGAATGGTAGCCGGTGACAGTACTTTATTAGAAAGCCACACGGCTAACTACGTGCCAGCGGCCGCGGTAATACGTAGGTGGCAAGCGTTATCCAGATTGTGGGCGTAAAGAGGGCAGGCGGCAGCGGGGTCTGTGGTGAAAGCCTGAAGCTTAACTTCCAGTAAACCATAGAACCAGGCAGCTAGAGTGCAGGGAGAGGGATCGTGGAATTCCATGTGTAGCGGTGAAATGCGTAGATATATGGAGGAACACCAGTGGCAAGAAGGCGACGATCTGGCCTGCAACTGACGCTCAGTCCCGAAATGGGGAGCAAATAGGATTAGATACCTAGTAGTCCACGCCAAACGATGAGTACTAAATTGTTGGATGTCAAAGTTCAGTGCTGCAGTTAACGCAATAAGTACTCCGCCACCAAGGTAGTACGTTCCTTAAGAATGAAACTCAAAGGAATTGACGGGGCCCGCACAAGCGGTGGAGCATGTGGTTTTAATTCGAAGCAACGCGAAGAACCTGCAGGTCTTGACATACTCATAAAGGCTCCAGAGATGGAGAGATAGCTATATGAGATACAGGTGGTGCATGGTTGTCGTCAGCTCGTGTCGTGAGATGTTGGGTTAAAGTCCGCAGCAGGCGCAACCCTTATCGTTAGTTACCATCATTAAGTTGGGGACTCTGGCGAGACTGCCAGTGACAAGCTGGAGGAAGGCGGGATGACGTCAAATCATCATGCCCCTTATATTTACCAGGCTACACACGTGCTACAATGGATGGTGCAGAAGAGGAAGCGAAGCCGCGAGGTGAAGCAAAGGCATAAAACCATTCTCAGTTCGGATTGTAGTCTGCAACTCGACTTCGTGAAGTTGGAATCGCTAGTAATCGCGAATCCAGCATGTCGCGGTGAATACGTTCTCGGGCCTTGTACACCGCCCGTCACACCACGAGAGTTGATAACACCCGAAGCCGGTGGCCTAACCGCAAGGAAGGAGCTGTCTAAGGTGGGATTGATGGTTAGGGTGAAGTCGTAACAAGGTAACCGG
+
&(,'&%,&)4-+,4.++++%311*2+-43:;<.2599.0--*).*04&*,5//-009:9:<5-+-+)1-+,+(,-,./752-46,0/,/970+(())-,...0*'/+--+/6+,+*-../13)*.-,4:6/111.756,4&560/187--6-*,++%,621,-.2/.07340212-33-.)(%),-0.80+;-+,02035100+,3+,-6-,+8(&*',+$0(61+.328(('.-((+680.9//2+)18*1.++-*/11070./9+.+.('*+/(+2.0(',149*2:37.+/++7007,*++,3-,)()*)57)(%*.602656:7)8(8):941-.*)+,,.42-/:.-.56/4'*,01/389/--,.,7::48,.*)&($'(-4.16712320/6-:-1/80/...//324()+1(('+,+'*-6()(,:;:4&./,-.-)-/568('(,-007'(*0./,00++'+(()*+2113')*,175902.154/+..5//164666804353531/4/,2*)((*+49*-0%))-(&&+*)'*-3883(-(+',+1/15<96695:1*0&%,&'%-(02+-4&$((,,0)2).-.-''(*+*,'0.:91087;7/*2+/040..*-/)))('&%'&(%(*-525488154312062)2-15'(()+,5671*)'++/732*)(,-25772/(+0++/*,,77%059,34788.2335082579:10/00517**-080;.//93*,1%-)(--+2.-.9.+0./1.800,8106:66973:35-1223:33620.&,,**,12786823122015.044:105+4)5//59,.55624535++-9:9795/:5.,3(*&&(%&(&&)&)+.-,*'),,361-.01.396:57875.-/''',(())*(*.,17782,...+5-*,07-)'+$%*178-;78977:/14<828.3.+.1482012-2//...+)(%#$&)().0,/.235+-.(.1/3//'((*450))(,,/212.2'-...9/0567:203,0344/3++*,,1748:4001./-,,'*+''%'.*$&*.63+51*(.-*22*.,,-5,&(.0/-.0)00+.,,%)*311.-07(4.6:4.20*&,*'./&-0.*--3-.-013:76,*1,78::3.
@a6c44b36-a9ab-4b7c-ba7b-dff1142002c9 ch=381 read=98506 start_time=2019-12-13T06:06:45Z barcode=BC01 runid=2c9cf7bc05858273f10e7d7ec552fc0bd742dc3e
CCGGTTACTTACCTTTATTGCGGCTTCACCCAATCATCAATCCACCTTAGACAGCTCCTTCCTTTGCGGTTAGGCCACCGGCTTCGGGTGTTATCAACTCTCGTGGTGTGACGGGCGGTGTGTACAAGGCCGAGAACGTATTCACCGCGACATGCTGATTCGCGATTACTAGCGATTCCAACTTCATGTAGTCGAGTTGCAGACTACAATCCGAACTGAGAATGGTTTTATGGGTTTTAGCTGCCTGTTCCCTTCCTCTGCACCATCCATTGCTTAGCACGTGTGTAGCCCAGGTCATAAGGGGCATGATGATTTGACGTCATCCCGCCTTCCCTCCAACTTGTCACTGGCAGTCTCGCTAGAGTCCCCAACTTAATGATGGTAACTAACGATAAGGGTTGCCGCGCGCTCGTTTGCGGGACTTAACCCAACATCTCACGACACGAGCTGGCGACAACCATGCACCACCTGTATCTCATATAGCTATCTCTCCATCTCTGGAGCCTTTATGAGTATGTCAAGACCTGGTAAAGGTTCTTCGCGTTGCTTCGAATTAAACCACATGCTCCACCGCTTGTGCGGGCCCCGTCAATTCCTTTGGGTTCCATTCTTGCGAACGTACTACTCAGGCAGGTACTTATTGCGTTAACTTTCTGCAGCGCACTGAACTTTGACATCAACATAGTACTCATCGTTTTACGGCGTGGACTACTAGGGTATCTAATCCTATTATTGCTCCCACGCTTTCGGGACTGTGAGCGTCAGTTGCAGGCCAAGATCGTCGCAGCCGCCACTGGTGTTCCTCCATATATCTACGCATTTCACCGCTACATGGAATTCCACGATCACTCTCCTGCACTCTAGCTGCCTGGTTTCTATGGCTTACTGAAGTTAAGCTTCAGGCTTTCACCACAGACCATACGCCGCCTGCTCCCTCTTTACGCCCAATAATTCCGGATAACGCTTGCCACCTACGTATTACCGCGGCTGCTGGCTGGTTAGCCGTGGCTTTCTAATAAAGTACCGTCACTCGGCTACACCATTTCCTGTAGCCGCCGTTCTTCTTTATAACAGAAGTTTACAATCCGAAAACCTTCTTCCTTCACGCGGCGTTGCTCGGTCGGGTTTCCCCATTGCCGAAAATTCCCTACTGCCTCCCGTAGGAAC
+
6846682*$&%(+,1)'4-&+0'*-/,)-1/+12:8:849+03+-,1+%*%,/-//24659/30((108.7&--77+,/.)*-2/.5(*&*+-03182..+,/,7---225718:35531430,89;/174-/34880666<6020.1212135;:991;1007243/0+,+++1343'/')+1-2015579989344111/872../7060)(30.+-,-5228,4;;*04;4476'&''+$(**)1130*--/6*-71101999::6:3.%)&&'+%*,)1(%%))41+*-3.--/2.1:;8,+)+,--18;0-.326682;3.+268895**/'(+**--.112-/*(%+*(+4,.0.(*./569*/-*,0-201176;969444889990.,1*3)&&'%%'(*01461;+-2-:81(((.'+''.30--+,*().13)3/-3344*2-/35,9<9;22229118054566783766033444*)))-;88945./9,./1-4/,*)'((''%())5-2/1/1775;*/-;;709201221--202.5/505<::<5435212.6./5.+--+,324:6777.+-038797-/4.),01:22,07322+,+*4714350,.-./0/,%)#&$&(.)62114314+((+('('&%)*(.*,..,+016:379:69*1*')'),0.0/2::7;/8-)**3,--26-04365)30,3-/067716--.)-)/0+-,2;6,1-.,;41)55.//3221-16784-9-,,/20(&,+.028695+-&$(+'-;568988087.5/0:17223981046726;97245255++()*-)**5010-+-/1'(*./67.17.00/./-////72251;9/.11.2216024,3++.:/3)(&)%$.*''('&),,),,3477&-')*/1-2:622/06**249/.0*4.)-5036:70-0-352933318//3).1.*/01132.36../1/,)).(+*')0*-)+0*))*++,1/*(+**04/.2246777-/22/3..')%)0049:2---*,*-147:79:,.*&%**)-/.6,)*)&'2+*+0773*'',02-0/3.19874;1+.(,*.*)+-(*,.+*)(-420:2/79*(*1)*+),84208.74)*-2/,((-2.**(/&-&,
@b072b660-8892-487c-bb81-5bdb93b2321d ch=204 read=66266 start_time=2019-12-13T06:06:48Z barcode=BC01 runid=2c9cf7bc05858273f10e7d7ec552fc0bd742dc3e
CCGGTTACCTTGTTGCGGCTTACCCCAGTCATGAATCACAAAGTGGTAAGCGCCACTCGAAGGGATTAAGCCTACTTCTTTTGCAACCCACTCCCATGAATTGTGACGGGCGGTGTGTACAGGCCAGGAACGTGTCACCGTGGCATTCTGATCCACGATTACTAGCGATTCCGACTTCATGGAGTCGAGTTGCGAACTCAATCCGGACTTCGACGCTGCCAGGAGTCCGCTTACTCTCATGAGGTCGCTTCTCTTTGGCATGCCATTGTAGCACGATATTGGCAGCCCTGGTCGTAAAGGGCCATGATGACTTGTCATCCCACCTTCCTCAGTTTATCACTGGCAGTCGCGGGATTCCCGGCGGACCGCTGGCAACAAAGGATAAGGTTGCGCTCGTTGCGGACAGCAACATTTCACAGCTTACAGGCTGACGACAGCCATGCAGCACCTACGGTTCCCGAAGGCACATTCTCATCTCGAAAACTTCCGTGGATGTCAGAGACCAGGTAAGGTTCTTCGCGTTGCATCGAATTAAACCACATGCTCCACCGCTTGTGCGGGCCCCGTCAATTCATTTGAGTTTAACCTTGCGGCCGTACTCCCCAGGCGGTCGACTTAACGCGTTAGCTCCGGGAAGCCGCCTCAGGGCGCTGTACTCAAGTCGACATCGTTTACGGCGTGGACTACTCAGGGTATCTAATCCTGTTTGTCCCCACGCTTTCGCACCTGAGCGTCAGTCGTCGGGGGCCGCCTTCGCCACCGGTATTCCTCCAGATCTCTACGCATTTCACCGCTACACCTGAATTCTACCCCTCTGCAGGGCTCAAGCTTGCCAGTATCAGATGCAGTTCCCAGGTTGAGCCAGGGATTTCACATCTGACAACAAACCGCCTGCGTGCGCGCCAGTAATTCCGATTAACGCTTGCACCCTCCGTATTACCGCGGCTGCTGGCACCAGGTTAGCCAGTGCTTCTTCTGCGGGTAACGTCAATGGAGCAAAGGTATTAACTTTACTCCTTCCTCCCGCTGAAAGTACTTTACAGCGAGGCCTTCTTCATACGCGGCATGGCTTGCATCAGGCTTGCGCCCATTGTGTCCCACTGCTGCCTCCCGTGCAGGAG
+
5:495;3603.%)'#&+,'(''-674,.16.//04130157/.+,/015&0149./,2')-(1*$4'.++..((+.133;;2.33:/:2++,07++1-)(+*'),/5-885,+'&)'*()*,).-%/)78754%3,,062212/(/833)((*)()()3,),+++,-43/0.*-/408//0(&'(+(&,,9-1--.---**/5)0,2)$%&%'(%%$$(%(++%)+354568/00004()*(),)-177:56.66-%'#$%(+/-/9-,*.-*)&$(%*)%+**(.1.*1497%.$%((**13-/,+*)('-*)+01+87,(./2776*/)*-<1116+,./750+++((&,,%0($%$(')'1-051384;60,1//&5***($(+,'&(()155665-,)'%&%*(*+%)+*(*,)%'%%&(&')),.,.3./)+-//441-,+)*0-,2)749/-)+-++/))..341.32362-&&&'&'0,2-.::;78511+%'(+3:23:8860-4--6:74877:322.4(*.2/4<8;:.,..455.+(,.1..4)-/6*6..64'&..276962175,)-6;7.92527/-2.5/01452.795,181321,.-.4777/.-),2.++--1*4/)2'-4),+20...+)'+,.-+,-.0:388646369059.%)2856641)(*((%)+..***33538.78)+25.+-1-6*$'()-9-./1,6:.0627745./--,/1'153*11),0/737:<779)1134<8951++*/11232032757<34+28-1733&/-*)%**,40)41+,--(%%&)&&-3510,+3-,18.%.(*,..1624(10932+,07572-+5($'(*&552.,-//3---/.668:778)11057751/,+'*3(-2145842,--9.;0672700,04-+28261:00:<935322695451+/.%.+.1..12(/--,5089<-,*')7*+05/.0804--('')77*+/,)-20-'(,'$*+2+)2/..29/+/631:30/&+,*)&(('.$%+)9:9<99<:23/2,-.,+''('')()).0026;88958947-$)'%&#'$()(+1013119/8:/+4+--11&*
@547a4174-743a-4dfc-8e0e-bd4a25ea84d7 ch=200 read=55654 start_time=2019-12-13T06:07:03Z barcode=BC01 runid=2c9cf7bc05858273f10e7d7ec552fc0bd742dc3e
CTCCTACGGGAGGCAGCAGTGGGAATATTGCACAATGGGCGCAAGCCTGATGCAGCCATGCCGCGTGTATGAAGAAGGCCTTCGGGTTGTAAAGTACTTTCAGCGGGAGGAAGGGGTAAAGTTAATACCTTTGCTCGTGGCGTTACCCGCAGAAGAAGCACCGGCTAACTCCGTGCCAGCAGCCGCGGTAATACGGAGGTGCAAAATCAGGTGGCGTAAAGCGCACGCAGGCAGTTTGTTAAAGTCAGATGTGAAATCCCCGGGCTCAACCTGGGAACTGCATCTGATACTGGCAAACGAGTCTCGTAGAGGGGTAGAATTCCAGGTGTAGCGGTGAAATGCGTAGAGATCTGGAGGAATACCGGTGGCGAAGGCGGCCCCTGGACGAAGACTGACGCTCAGGTGCGAAAGCGTGGGGAGCAAACAGAGTTAGATACCCTGGTGGTAGTCCACGCCGTAAACGATGTCGACTTGGAGGTTGTGCCCTTGAGGCGTGGCCTTCCGGAGCTAACGCGTTAGGGTGACCGCCTGGGGAGTACGGCCGCAAAGATTTAAAACTCAAATGAATTGACGGGGGCCCGCGCACAGAAGCGGTGGAGCATGTGGTTTAATTCGATGCAACGCGAAGAACCTTACCTGGTCTTGACATCCACGGAAGTTTTTCAGAGATGAGAATGTGCCTTCCGGGAACCGTGAGACAGGTGCTGCATGCGGCTGTCGTCAGCTCGTGTTGTGAAATGTTGGGTTAAGTCCGCAACGAAGCACAACCCACTTATCCTTTGTTGCCAGCGGTCCGGCCGGGAACTCAAAGGGAGACTGCCAGTGATAAACTGGAGGAAGGAGGGATGACGTCAAGTCATCTTGGCCCCACTTGACCAGAGGCTACACACGTACTACAATGGCGCATACAAAGAAGCGACCTCCCTTACGAGGAGCAAGCGGACCTCGCAAAAGTGCGTCGTAGTCCGGATTGGAGTCTGCAACTCGACTCCATGGGGTCGGGAATCGCTAGTAATCGTGGATCAGAAGTGCCACGGTAGATACGTTCCCGGGCCTTGTACACACCGCCCGTCACACCATGTGGGAGTGGGTTGCAAAAGAAGTAGGTAGCTTAACCTTCGGGAGGGCGCTTACCACTTTGTGATTCATGACTGGGAGTGAAGTCGTAACAAAGGTAACCGGAGAAGTAGAGCGACAGGCAAGTAGGTTAACACAAAGACACCGGCAAAAGA
+
/051026/:0(+-,605'4425*0**&1()**.1758<99878947<982644-&*--21:5443--/-./0/)++)./32450:5691-19615565;;2.0-/6,).-.3,55...;6+,,/++*808:/-653&+),461;32;0/3,+1*'+($&$')((-,.2.0140335211-,,5/342:104/.121,/0+0,-(1()*%+(-(4(1+-2*),,+','+..77%76:628304-,29/035.,*.4-,1894+3/,,715/6-/45+112777+-#$&+,8546-*/+('''*-08870-(.00(**-+0./4++02010,,-/:66/88/06::0/)''))28.+/*(0..4234.0((*+1+30+-272)*/53.,-+&2/01226652),412/.//++*43135-&,-2;-6-.$)(.+*./02;31894+)''-/763545;667;841-//3843/102/,/2-:./-68'('&(-.*,*/--)/+.'**$&&+.7/65032,,+*'*+334442666,&')+81963022.'-&-6236330/;2:.-(',./-)..6<;/18)''%)).*&'((*/11.-')*/312447:9/625/*+-/83+3/3/1701889391294/(+*././999/.+-+.+0,.7;<+:5.)+,,,,)*0,+2520.*+(-460713792*/-1*/00121/,)***-1./299770%,-.:*)))+%,''06,,04/.0/929177.,,/%3&&&'(,)+%32/&&++.//&&))*2:3293&3-031.1)1)(++&#&(+5:+*/.).+66668345/001:96541,-.*))+*,2)667965664534:93/*--.:25/&('&()8--,(.-/4332/++(+(.//1441&('+,,66458+%(('*430/*0/((,%*)',)'**0,''+334836(+.7:,/144335277763(.++3-,,(%*,.3/4//0667668712,'*)(6,2()*((')(((..4,0088.0,-*)*(')(-++.3;4('20.///23++.,*+41744342204<72:--0.),)1-,,,*'2*&').3,.,)+-2/*%(%&)))*+-,+/.3.283;9(8,)/4*65454149..1;1.2232:3236,.,-,0%&)+/1./12766768*,7,040/40/+*)#)2()-.+,,*-2332/1//0*5+4-0500(*-/5:5*%-+''##%
@649f7745-9ca0-452f-b39e-6116d45caea9 ch=369 read=81384 start_time=2019-12-13T06:07:02Z barcode=BC01 runid=2c9cf7bc05858273f10e7d7ec552fc0bd742dc3e
CCGGTTACCTTACGGTACGACTTCACCCCAGTCGCGGATCCACAAAGTGGTAAGCGCCACTCCCGAAGAGTTAAGCTACCTGCGCCTTTTACGCCCACTCCCATGGTGTGACGGGCGGTGTGTGGCCGGAAAGCCCGGGAACAATATTCACCGTGACATTCCTGATCCACGATTACTAGCGATTCCGACTTCATGGGTCGAGTTGCAGACTCAATCCGGACACGACGCACTTTATGAGGTCCGCTTGCTCTCGCGAGGTCGCTTCTCTTTGTATGCGCCATTGTAGCACGTGTGTAGCCCTGGTCGTAAGGGCCATGATGATGACGTCATCCCACCTTCCTCCAGTTTATCTGCTGCTTCGGTCTCCTTTGAGTTCCCAGCCCGGACCGCTGGCAACAAAGGATAAGGGTTGCGCTCGTTGCGGGACCAGCAACATTTCACAACACGAGCTGACGACAGCCATGCAGCACCTGTCTCACGGTTCCCGAAGGCACATTCTCGTCTCTGAAAACTTCCGTGGATGTCAAGACCAGGTATTAAGGTTCTTCATGTTGCATCAGATTAAACCACATGCTCCACCGCTTGTGCGGGCCCCGTCAATTCTGAGTTTTAACCTTGCGGCCGTACTCCCAGGCGGTCGACTTAACCGCGTTAGCTCCGGAAGCCACGCCTCCAGGCACAACCTCCAAGTCGACATCGTTTACGGCGTGGACTACCAGGGTATCTAATCCTGTTGCTCCCCACGCTTTCGCACCTGAGCGTCAGTCTTCGTCAGGGCCCGCCTTCGCCACCGGTATTCCTCAGATCTCTACGCATTTCACCGCTTCACACCTGGAATTCTACCCCTCTACGAGACTCAGAAGCTTGCCCAGTATCAGATGCAGTTCAGGTTGAGCCCGGATTTCACATCTGACTTAACAAACCGCCGTGCGCTGCGCCCAGTAATTCAACGCTTACCCTCCGTATTACCGCGGCTGCTGGCTGGAGTTGCTTGGTGCTTCTTCTGCGGGTAACGTCAATGAGCAAAGTGGCTTTACTCCTTCCTCCCCGCTGAAAGTACTTTACAACCCGAAGGCCTTCTTCATACACGCGGCATGGCTGCATCAGGCTTGCGCCCGGTACAATATTCCCCCTGCTGCCTCCCGTAGGAG
+
,)-002-1)+)&'%',003/23;2/586.-.*+*+'++,.)'-+04./165-'())-/%'(1/+)-+($'0;14.34785-(&$$')13.%-).6.+..,8,,-.,//00233:9613.--,)-././0*00*+6//8:0+)($*,1:301613(%12314*)),.3-,,,/41*,'%*6756;00,-046---3,'(,3121813*/.*-5*;-3*3/31*(,%0.-+-37;20..+.04323,/**+-1202/**,,,/061861286%+)+*+*.5244/('*++3211/+,..08+,29:9361,+58883310,**'(346700*179.6:9959.4(*,7;30/.'%%&%%%%&'*888:2/960025716((*24./8/87-)((')6188:,6.90--(01//,.+,-./17221;6/(#'$2%(*,080-/23,,(+*/577320207*..5.+(*()//08355695353;79571--01211123;6133346421.98/-81;9323977323.3+/24-5//)-*.)(+352+-+&&&*/(+-')%&&.+3;99:55453444967.,):)*,212534:71*+,5.442%))20<=6-;7221./.825+4/00174,1483:752+,--/,.0-0004-/002*7--9--,++*4:18'(4-+,-8988/600,,./94511-',66+--7556783,+()&'342//0:5530451333,-*2980-3021940,.)3.,-4795981165696779,+*/+7.+/.)+3.4;55:2:540911-8((*--9762637226<2264/-,/()++321351416.///;5/)42.0.)1+/23,%('%$%$&/,)&(.--1())/%(&*--1'(+151/246(,+&5+((*)*0/0.-,,/..((+'.--3.--15336.3/15*(+10/5/+%))*-.0%1.+,86/52182432+2*+,99:07/./2,,+.&#%&,*,')))',6.057,4220445571954.6800('($$%)-*&)*76497-0-;8-(63504((*/+-,'&)*0170'(3(1-75;87;7./-+%+),23201/62313333248246-3-88)%$)(/02./1429871/053331./:--388/),
@3d675825-20cc-4988-bb87-eaec24ad3e67 ch=109 read=133588 start_time=2019-12-13T06:07:02Z barcode=BC01 runid=2c9cf7bc05858273f10e7d7ec552fc0bd742dc3e
CCGGTTACCTTGTTACGGCTTCACCCCAATCCCGCTGACCCTACCTTCGGCCGCTGCCTCGCGCGAGTCAGCTCACGGACTTCGTTATTGCCAACTCATGGTGTGACGGGCGGTGTGTACAAGACCGGGAACGTATTCACCGCGACATTCTGATTCGCGATTACTAGTAACTCCAGCTTCGTAATGAGTTTCAGCCTACAATCCGAACTAAGGACTGGTTTTAAAGTTTGGCTCCACCTCGCGGTATTGCATCTCTGTACCAACCATTTGTAGCACGTGTGTAGCCCAGGTCATAAGGGGCATGATGATTTGACGTCATCGCCTTCCTCAACTTGTCACTAGCGGTCTCGCTAGAGTCCCCAACAATGATGGTAACTAACGATAAGGAGTTTGCGCTCGTTGCGGGACTTAACCCAACATCTCACGACACGAGCTGACGACAACCATGCACCACCTGTATCTCATATAGCTATCTCTCTCCATCTCTGGAGCCTTTATGAGTATGTCAAGACCTGGTAAGGTTCTTCGCGTTGCTTCGAATTAAACCATATGCTCCACCGCTTGTGCGGGCCCGATAATTCCTTTGGGTTTCATTCGCGGGCATGCCTACTCAGGTGAATTACTTATTCGTCAACTGCAGCACTGAACTTTGACATCCAACACTTAGTACTCATCGTTTACGGCGTGGACTACTAGGGTATCTAATCCTATTTGCTCCCCACGCTTTCCGGGACTGAGCGCCAGTTGCAGGCCAGATCGTCATATCGCCACTGGTGTTCTCGCTATCTACGCATTTCACCGCTACGTAAGATTCCACGATCCTCTCTCCTGCACTCTAGCTGCCTGGTTTCTATGGCTTACTGAAGTTAAGCCAGGCTTTCACCACAGACCCTTGCTGCCGCCTGCTCCCTCTTTACGCCCAATAATTCCGGATAACGCTTACCCACCTACATTATTACCGCGGCTGCTGGCGCATTAGTTAGCCGTGGCTTTCTAATAAAGAATTCACTCGGCTACCATTTCCTGTAGCCCGCCGTTCTTCCTTTATAACAGAAGTTTACAATCCGAAATGCTTCTTCCTTCACGCGGCGTTGCTCGGTCAGGTTTCCCCATTGCCGAAAATTCCCCTACTGCTGCCTCCGTAGG
+
7/3/34+1509+.*&)'(-/84/5++(2.45&/)..--19.,-/87:8.-44.01/0233)))*%'-*1&1//,''+/,,274,/-)6-,502'.-0)00955556907:88:310-/04804(5.+**)(+2746<956:--20123;:9999<90181,9,-,(,//30.10././3/*2&&$&$).7.)).4/42317/0()4/.-'**9569:-8<<,8:4.4:5*3247945945+,''2/,2,--0/2122588871584080()+.0.1/2361011.95-.8853524/291427//0//482--1889:02(,,001)+--6-000/7')&%)-)1-0.0../)))+(876+-,(++''*+-65/4./191000'&0,(,/6('43674-2---/:-2416,0+/+.-,...020466858.*3110)243;868;585334:./6-,21458:0-//1+.1130220../012631014,/+-.40*+((&+-6489733553,.505,*-/739<96651-)+1-6&&-1,1845;-402156/2-.,+,-.*.-0.81171*)-*+0031.65/(*,;82281.%%)&$(%3'1)(&)()&,7*$'/2--+5+-595366855656453335/19-/.))/992:-6--''1*,/)),3769:,:;-(3194558:542*0*+,-/-00678:8883009,)++463-+,+*4:*5*/9;7832205,.34171,,*+//7033420**%&%*,/8<644.)('%'&&)$&))33:785730:)-'*/111,0&*%$(%,'''&(+,33931/0./113-+++-+(**-)*4344-93-*+.284170124.0+/.6/&+%#.))8:.+-.0/34:::</8.,,-.07-/0,*,,0;4*+55+(1/06,0,,87::848663473,&*%#'(&'52&%(%/((6--5:68696445223+'&$%$$,10/.38*11001740.,*+*-)%('''(',..,6-,'15/0;2480.,+,/6+(4+,8:5471)*+)*4325,&'&'12+'%.3,1(&-,&&#&,)14:8./.*(+***('(-+)),-1622./8*9249;7,081281261209-:0)($'(*0225:/76)-04(
@b733f8a2-0b33-4186-bdeb-6a42c7c0b01e ch=158 read=75438 start_time=2019-12-13T06:07:07Z barcode=BC01 runid=2c9cf7bc05858273f10e7d7ec552fc0bd742dc3e
CTCCTGCAGGGGAGGCAGCAGTGGGAATATTGCACAATGGGCGCAAGCCTGATACAGCCATGCCGCGTGTGTGAAGGCCTTCGGGTTTGAAAACACTTTCAGCGGGGAGGAAGGGGAGTAAAGTTAATACCTTTTGCTCATTGACGTTACCATAGAAGAAGCTCCCGGCTATCCATTGTACGCGGTAATACGGAAGGTGCAAGCGTTAATCAATTACTGGGCGTAAAAGCGCACGCAGGCTTGGTTTGTTAAGTCAGATGTAGAAATCCCGGAAACCAGCCTGGAACATCTGATACTGGCAAACTTGAGGTCGAGGGGTAAATTCCAGGTGTAGCGGTGAAATGCGTAGAGATCTGGAGGAATACCGGTGGCGAAGGCAGCCCCCTGGACGAACTGACGCTCAGGTGCAGCGATAGAATAGGATTAGATACCCTGGTAATTACGCCGTAAACGGTATCGACTTGGAGGTTGTGCCCTTGAGGCGTGGCTTCCGGAGCTAACGCGTTAAGTCGACCGCCTGGGGAATTGCAGCCGCAAAGGTTAAAACTCAAAGGAATTGACAGGGGCCTGCACAAGCGGTGGAGCATGTGGATTTTAATTCGAAGCAACGCGCAGAACCTTACCAGCGTTTGACATGTCCGGACGATTTCCAGAGATGGATCTCTTCTTCGGGGACTGGAACACAGGTGCTGCATGGCTGTCGTCAGCTCGTGTCGTGAGATGTTGGGTTAAGTCCCGCAACGAGCGCAACCCTCGCGCTGAATTACCATCGTTTTAGTTGGGGACTCGGGAGCCGCCGGTGATAAGCCGGAGGAAGGTGGGGATGACGTCAAGTCCTCATATTGCCGCGCTAAAGATACACGTGCTACAATAGCGGTGACCCGAGTGGGCAGCAAGAAGCCCACGAGAGTGCGCTAATCTCCAAAAGCCGTCTCAGTTCAGTTGTTCTCTGCAACTCGAGGCATGAAGCGGAATCGCTAATGTCGCGGATCAGCATGCCGCGGTGAACCGGGCGCTTGTACACACCGCCCGTCACACCATGGGAGTTGGGTTCACTCGAAGGCGTTGCGCTAACTCGCAAGAGAGGCAGGCGACCACAGTGGGCTTAGCGACTGGGGGCAGAGAGTCAAGGTAACCG
+
,,33+&.%,83-(.//.)..*+37*.,,-7-,++./523/*+)025%.2.-,,')++17376:84421*)&#%(('.07367-7,-+&%*++*((,,77/*.,,48*)./05+31)&)*.75-2+1(*+64032+-087/10/+2.7.-35(*)&,+%*)&((()'',''('),%''$$#&(*.5*/,+*7).-1+2+12754532404.0(.(1,01;79:98;::../3533-1(+'&%''**4+%*101/46235821,)-*0+5-'*)(''**&'+2,1/%%''*-5112227260..')'$%')%&%$$-28-23+5-02--/4031+-,.51133/,..++)'(+.299;1-.-*25699064%46))*+*0(3-1282)51//-+/(*,-/67891*20*++-,)$)*-+'&$*()/-0/13-0:4+07.*')')+,-1)/1:44313136/--,--1--03915+50&%'''+1+.7070-*+&*(('&-.80/.-/533.32536669;87//)(),,(,%.5,-.28-'0)6.82.$&(/8-,)/*/.6/5'/7733:61-+,*2-//9778/0/1860.+'%+5<7:8:7++/&)-343757641,-*&%&+&'&**.2**,.04380-05,100.<3/++*,,42985440.-3.(.-)16(/./8;676344599;;;;5550:::9::996,,--/'0(+1--0(&'&'(),/0/7-.(.1-,,43.7''110527394+)(-$$,%&*1+&27,-)&+2-((./:2991).((&).*$1:57;2,)%'&3417-3+)/+)2*.*35:4321.-,,-,..2483/)*%($#,.')*)((((%0..*%''(,-6,*,)'&)*.9/..5,'(((*/487,-+/-&)((0:2(*+)(&(*334/.-7-43/,/58/)*,,-.++%(*2/(0+8.2;34551/2/)))('++7573)((+),,97820*$%&$&'*7678982-3-3,2021-32(*'&)'+44-)$$$('-+103934:40377868:766:9*,/+*2,0;/,-,2(),),//-2,000//1,.1-202)))(-+9,/52012736&36198-5,)**,+-.10,-&)(()'%('('&)/,298;1
@50f09573-8cfa-4b89-a002-c990b73aaa0f ch=274 read=64989 start_time=2019-12-13T06:07:12Z barcode=BC01 runid=2c9cf7bc05858273f10e7d7ec552fc0bd742dc3e
CTCCTGGGGAGGCAGCAGTGGGGAATCTTCTCAATGGACGAAAAGTCTGACGGAGCAACGCCGCGTGGTGATGACGGCCTTCGGGTTGTAAAGCTCTGTTAATCGCTGGAGGACGAAAGGCCTTCTTGCGAATAGTTAGAAGGATTGACGGTACCGGAATAGAAAGCCACGGCTAACTACGTGCCAGCAGCAGCCGCGGTAATACGTAGGTGACAGCGTTGTCCGGAATATTGGGCGGCGTAAGCGCGCGCAGGCGGATTGGTCAGTCTGTCTTAAAAGTTCGGGGGGCTTAACCCGTGATGGGATGAAACTGCCAATCTAGAGTATCGGAAGGAAAGGTGGAATTCCTAGTGTAGCGGTGAAATGCGTAGATATTGAAGAACACCAGTGGCGAGAGCGACTTTCTGGACAAAACTGACGCTGAGGCGCGAAGCCAGGGAGCGAACGGGATTAAAGGTACGGTAGTCCTGGCGTAACGGTAGTTGCTAGGTGTAGGAGGTATCGACCCCTTCTGTGCCGGAGTTAACGCAATAAGTACCCCGCCTGGGGAGTACGTGCAAGGTTGAAACTCAAAGGAATTGACAGGGGCCCACTGCAGAGGCGGTGGGTATGTGGTTTGAATTCTGACGCAACGCAGAACCTTACCAGGTCTTGACATTGATGGACAGAACCAGAGATGGTTCCTCTTCTTCGGAAGCCAGAAAGCAGGTGGTGCACGGTTGTGTCGCTCGTGTCGTGAGATGTTGGGCTAAGCCCCGCAACGAGCGCAACCCCTGTATCTTATGTTGCCAGCACTTCGGGTGGGAACTCATGAGACTGCCGCAGACAATGCGGAGGGAAAGGCGGGGATGACGTCAAATCATCATGCCCCTTATGACCTGGGCTACACACGTACAATGGGGTTAATAGACGGAAGCAATACCGCGAGGGTGGGCAAACCGAAACACTCTCTCAGTTCGGATCGTGAAACGCAGCTCGCCTACGTGAAGTCCGGAATCGCCTTTAGTAATCGCAGGTCAGCATACTGCGGTGAATACGTTCCCGGGCGTACACACCGCCCGTCACACCACGAGGGTGGAAGTGCCCAAAGCCGGTGGGGTAACCTTCGGGAGCCAACCGTCTAAGGTAAGTCGATGATTGGGGTGAAGTGCTTAACAAAGGTAACCGG
+
)-5.()*1/*320+222348:6,,./56<61149540--(*55,,39./.31-)+,88878:.,/051-.+)*,.,52504.)3'(%%(-34-0025++&*&'&$%&)+#&*350/1*-4046:626+/+,26*/9//+*-%/)130.249722618196+*++,%,0./3911354846356::/.-'**,-4)(+&(.-6///56(2))*'-,,/-2//,:*4.,),%,*172*1+,.298)+.,/.-15690**)),,3379998983152498++158//7:9*/9,9(98,)10//17).6.*2.,05161014-/,'+-12757/0-.*2)**-.+3+8)9.)&/53.---5:2/3:0//5543,4..4-'*,(,,+,-/-00098-,''+-.50280.29;62(/41)--1+++,,44875/(++(58451'',-,-342;;-4-3-(*$&(,',-.824,**')%((4+2*)&#-($*223854.'452/0/0366+/;:)/;62/,,,0-2,*1.7.7/0/90060442:7**3763,*&'$*(,'*'-04)3)9*(/0-068;-/-*2.8/21(/55*21,$,''))()(+,0//20())3+&*--29'---3-&)*4478372*%&**4530./5',*-,00-,-(4,'(/4:765776702,-...9:9564*+-1*,22*0)0-/.+)++.$,'4,,699874557771,+%%'&'-6989:6976598827'),),05'+1.)')+**(+-.(2,-/;1+)$,'-/0822*43.1:,*-*,4450:3./:84834:/(*)')3316/.,+-/-60//74.,2/&,(--2.()333-//12445<6223:8681373--4222598799567.-)(%&%)(*+710873-.9--*1-5/./.)+2//+7522.--3'+2/.03<78*'*+/522311236/25<76;;95)/)&+)'%,&%)0:98;4234608/.+1((+1422++((()(*+/5672937956(1/2/....2&674410(1,4,2),0//,(--/*-)*-%(-/+.55546;4/.+)'-&,.00,,,34-146-23496585,++0/1/32/04(*.8/*08381.0.)((/3+,3////,6-8::30///,--&*&5)669+,3/58997:
@009b2cd6-41bb-4a0f-a84e-dac96c575d24 ch=480 read=65235 start_time=2019-12-13T06:07:12Z barcode=BC01 runid=2c9cf7bc05858273f10e7d7ec552fc0bd742dc3e
TGATTTACCTTGATACGACTTCACTGGTATCATCCCACCGGGCGGCTCCTTCCTTGCGGTTAGGCCACCGGCTGTTATCTATCTCGTGGTGCTGACGGGCGGTGTGTACCAAAGGCCCGGGGTATTCACCGCGACATGCTGATTCGCGATTACTAGCGATTCAACTTCATGTAGTCAGTTGCAGACTACAATCCGAACTGAGAATGGTTTTATAGGTTTTACGCTTCACCTCGCGACTTCGCTTATGCCATCATTTGTAGCGCGTGTGTAGCCCAGGTCATAAGGGCATGATGATTTGACGTCATCCCGCCTTCCTCCCAACATCACTGGCAATCTCGCTAGAGTCCCCAACTTAATGATGGTAACTAACGATAAAGGTTGCGCTCGTTGCGGGATAGCCAACATCTCGACACGAGCGGCGACAACCATGCACCACCTGTATCTCATATCTCTCCATCTCTGGAGCCTTTATGAGTATGTCAAGACCTGGTAAGGTTCTTCGCGTTGCTTCGAATTAAACCACATGCTCCACACCGTGCGGGCCCCCCGTCGTTCCTTTGAGTTTCATTCTTGCGAACGTACTACTCCAGGCAGATACTTATTGCGTTAACTGCGGCACTGAACTTTGACATCCAACGCCAGGTACTCATCGTTTACGGCGTGGACTACTAGGGTATCTAATCCTGTTGCTCCCACGCTTTCGGGACTGAGCGTCAGTTGCCCAGGCCAGATCGTCGCCCTTCGCCACTGGTGTTCACTCCATATATCTACGCGTTTCACCGCTTTACGTAGATTCCACGATCCTGCACTCTGGCTGCCCTGGTTTCTATGGCTGAGTTAAGCTTCGGGCTTTCACTACAGACCCTTGCTGCCGCCTGCTCCTTTACGTAATAATTCCGGATGTAATGCGTAACC
+
-(%(2*+13/4)#-()-(,1/.*+.*&%%'$%',0*)/.),)''(*.,)*0//,/,,'001%)-23.11/+*%&.(''&$'',+003.550)++-75<;88;97714*,)26,..53(202,+,8;666:00/..%0)1-.0281-.724410*'*+,24-)(')*/+,+-47697$/(9+3165655+7+*4..252+'&(&''3.276(.0'84385+&(&))-,)/0+-)')%&%&%&%%%$%#&()*/049,/733,')))0/,((*,/)',%&'%&-),12.+-,-/0+5:1/).112:031)')34980--4)-'%$./698741.+1466004*-**+.+,)++*-,0,--.,1--462148477298,*)-0+.066976:67195.$(&)+,-/246542%,$&'%*%*%-346667<6:/.$3-156100.0344)/-0.--)/22368679/./57590-.2-,.,/0110,,.4<:6950*+//;99<8565.0,,//8,().+388/8-.-/-/011'(%*%%%&)+4360665+(*+-.41,.2.--23:;639;.2...''6546.30../.()/12%,'(&+--'3)*,,3-3,-,,-'21.410.67159++,250//--'(%%*)**123+//,-48+-,101669-2()-61)%%/(-+553+3**%35*-,28/).*)-:/,*9:9777767478,566/-++)/9,6++-331:8839.3::23401138434;/$')+-*,/35984&201*08+/),2.+,+'%'&''')-84,'*)1.**)(+,00325:88097,+769:.+++,)&(*('&)*1*+-396,99-3:-,'()*./046:9/://035:89;10-,-(+,-)+&'%%+385:66/8+-54/30&.,'%$&#
@de614638-089e-462b-a35a-df8ef5eb76e4 ch=14 read=48866 start_time=2019-12-13T06:07:21Z barcode=BC01 runid=2c9cf7bc05858273f10e7d7ec552fc0bd742dc3e
CCGGTTACCTTGTTACGACTTCACCCCAGTCATGAATCACAAAGTGGTAGCGCCCTCCCGAAGGTTAAGCTACCTACTTCTTTTTGCAACCCCACTCCATGGTGACGGGCGTTGCGTACAAGGCCGGGAACGTATTCACCGTGGCATTCTGATCACGATTACTAGCGATTCCGAGCTTCATGGAGTCGAGTTGCAGGTGTCGGACTGCGGCACTTTATGAGGTCCGCTTGCTCTCGCGGGAATAAAGCCTCCTTTGTATGCGCGCCAGTAGCACGTGTGCCCTGGTCGTAAGGGCCATGATGATGACGTCATCCCCACGCTATCGTTTATCGTCTCATTTGAGTTCCAGCCGGACGCTGGCAACAAAGGATAAGGGTTGCGCTCGTTGCGGGACCCAACCCAACATTTTCACAACACGGGCTGACGACAGCCATGCAGCACCTGTCTCGGTTCCCGAAGGCACATTCTCATCTCTGAAACTTCCGTGGATGTCAAGACCAGGTAAGGTTCTTCGCGTTGCATCAGATTAAACCACATGCTCCACCGCTTGTGCGGAACCCCGTCAATTCATTTGAGTTTTAACCTTGCGGCCGTACTCCCCGGGCGGTCGGTAACGTCGCTCCGGAAACCACGCCTCAAGGGCACAACCTCCAAGTCGACATCGTTTACGGCGTGGACTACCAGGAGTATCTAATCATTTGCTCCCCACGCTTTCACTTTTCGAGCGTCGGTCGCCGTCCAGGGCCGCCTTCGCCACGGTATTTCCTCAGATCTCTACGCATTTCACCGCAGATTCTGCCTCTACGAGACTCCGAGCTTGCCAGTATCAGATGCAGTTCCCAGGTTGAGCCGGGATTTCGCATCCGACAACGACCGCCTGCGTGCGCTTTGCGCCCAGTAGTTCCGATTAACGCTTGCACCCTCCGTATTACCGCGGCTGCTGGCACGGGTGTGGTACTTCTTCTGCGGGTAACGTCAATGAACAAAGGTATTAGCACCCTTCCTCCCGCGGTACAGCCGAAGGCCTTCTTCATACGCGGCATGGCTGCATGAGCTTTGCGCCCATTGCGCAATATTCCCCTGCTGCCTCCGCTAAGGAACAATATCAGCACCAACAGTTGTACAAAGACGCCGACAGCTTTCTTCAGCACCAGCAATGCAATA
+
35050:/1548129(..-0196.3.,())22,1-.98100/70**')-+*,015&',61,-3115292/30-/-%'*-554<;5,/.1*441(%'*43((*($)$)05-(()()-/113471/6'.3+-)*&,(*42134.2/3278;765520(),,4-,-603565:934-''(*28666,)++.-/2+0.0'*%''*+0800,'$+$%$((5:57,'),+2/-./7012524&&)..'(*)+($(%&*&(..&'))*+*-'),+&,%+),---('%'(&#',/1(+,)&*$16&&-*))''&&%%&"(%'*,)&)()-')(&)77,../11/1%))'&(+8.7'$(:03906-0043/.1/19*/,7//1-240;77558543611.960-*%-+12+124/674(%&(3,-,2/.+/*,.61'1103;4850-.--0;0630.0),.7/5/()1*2-0.12;662133041./2,)-0398:;<:;89:423528-,/..2.41<356658422-..15&&0103<975.*+--0111.13',---0670,&&(,.*&)1/93;378;941+3;<-8:6/1+,+%+*2,50000..+),-,+2,)*'%(('&%#%%&)(,-)/'+2+.)(&,&)(,2/+..1613-1*-*,-.3*2.2478;:-0.92119651/&(%#-*%()+70'(,)*%)./+-,3/-,&++)07+*#)+-3-,&'26/--....*+*--4'(2.3,74361+,+29-1**-%+0)+%(*+-/0005543/3.184326:.1/,4372)$)+(+*(+*&+,151&&&,10:0/9%))(&#%(2214/34610-*.717/.%0.-/1*.13/'.0131+(/,,+($+(%+,30223280/+26&.+6/*(,-,)38.*+,2-0-1''('%'&-44)-('(*+8.04/0-6--+,+/&%#((-',(&)3.&13937:10-/)13/2886870/+-,'039)1*+)*/*&)%(+++45617*+&)'(''&'&1+*,--.052:42555+,,(,571'+)&''&''*,.%))+,+.-4/(&%$$&')/6333705/+'++()),+.0-*+1,+)'''*/-//7'&'%&*)/*'&'''*')*0*'+.(275750(*1:-)939./3045./0*.,%'%$#&
@00d2d0c6-3a95-437c-a910-38531cc92862 ch=414 read=58505 start_time=2019-12-13T06:07:18Z barcode=BC01 runid=2c9cf7bc05858273f10e7d7ec552fc0bd742dc3e
CTCCTACGGAGGGCAGCAGTGGGAATATTGGACAATGGGCGCAAGCCTGATCGACCCATACCGCGCGTGGGTGAAGAAGGCCTTCGATTTGTAAAAGCCCTTTGTTGGGAAAGAAATCCGGCCGGCTAATGCCTGGATTTAGGATGACGGTACCCAAGAACTAAGCACCGGCTAACTTCGTGCCAGCAGCCGCGGTAATACGAAGAGGGTACAAGCGTTATCAGAATTACTGGGCGTAAAGAAAGCGTGCGTAGGTGGTCGTTTAAAGTCCCGTTGTAAGCCTGGAAGCAACCTGGGAACTACAGTGGATACTGGACGACTAGAGTGTGGTAGAGGTGGCGGAATTCCTGGTGTTAGCGGTGAAATGCCGTAGAGATCAGGAGGAACATCCATGGCGGGGAAACGCTTCTGGTTAACACACTGACACTGAGGCACGAAAGCGTGGGGAGCAAACAGGATTAGATACCCTGGTAGTCCACGCCCTGAAGTGATGCAGACGGATGTTGGGTGCAATTTGGCGCAGTATCAGAAAACTAACGCGTTAAGTTCGCCGCCGCAAGTGCAGTCGCAAGACTGAAACTCAAAGGAATTATTGGGGGGCCCGCAAGCGGTGGAGTATGGTTTAATTCGATGCAACGCGAAGAACCTTACCTGGCGCAGGCATGTCGAGAACGCAGAGATGGATTGGTGCCTTCAGAGACTCGAACACAGGTGCTGCATGGCTGTCGTCAGCTCGTGTCGTGAGATGTTGGGTTAAGTCCGCAACAGGCAACCCTTGTCCTTAGTTGCCAGCACGTAATGGTGGGAACTCTGAAACCGCCGGTGACAAACCGGAGGAAGGTGGGGATGACGTCAAGTCATCATGGCCCTTACGGCCGGGGCTACACCGTACTACAATGGTAGGACAGGGCTGCAAGCCGGCGACGGTAAGCCAATCCCAGAAACCCTATCTCAGTCCGGATTGGAGACTGCAACTCGACTCCTTGAAGTCGAATCGCTGGTAATCGCAGATCCAGCATTGCTGCAGTGAATACTACGGGCCTTGTACGCACCGCCCGTCACACCATGGGAGTTTGTTGCACCAAGCGGGTAACAACCTTCGGGAGGGCGCTTGCCACGGTGTGGCGTGACTGGGGTGAAGTCGTAACAAGGTAACCGG
+
,2200/1,/*+3+-.69528+(&-//15957596:6242/*1/5,/&'+,))&)+((')(,3()&&)+-3)))30')&()1458-+%.1)(-/:5)+26-/:4+2:0/1-3+(+//(,.+-7-).,*--,&0.+.3'1.+%1468442+000/9,-((**%%+')++-3,4.//--6/;69065+,/--//16-8+(.+,---.(%-)/*(-./%-+2,)),&,,*2++-3765,('*,+&+1/)*247799,7,-999956<71:0//:8)*9.((*0(+0().-)+..'1--.3.3..5341234210,344769-&+./,+--.27;931')')*+,/1+..8,2-.-.('&('*'220.7-++8+,-5*+*,-/,63/1+/114555/,4,,,&'&)/-*(),+*''(('-+)'('..55556530/.,'-)*.,('-,'47,)+)/;87/89041-*5057<6/040.-*1,'+,.2)*$%%$((*+&(&$'&&)./516,125/2164<9/0,),,+0017+(475*0015267-5/8.46988::550'((%$'%+&-..345945663.:4/17193%*''+/$&'**.6-)*6,')),/2194,0'()&()*67:.82;3/*10376977/++(',+.++*-2116/./+*31/21/60+*'$)%,))+,-:9:016-01(*6765(,(),/177997453444113+++,/001::9869----.57556576514775;3647653).3.-.436$(((%&-6)%'&).)3*++9/,6**))'//25867;:63,,,0/0)&')-(+570310059:<;;<4/,3..2,,+,08234236/../**,.;;:787:9;322.+*(2+(.//0.')'**+-0122/3.022+,-84604+4058::9(6646598//&.340,6,9,)6,&',52.640116694792..2&1+.+'(%)+/4,'./153555(*)'''),.*),*,*.0+)'*)-.07....1-+,1++.(.02.'**-/:7.2)(+-230*,.../.%-+089/;7./4//-/7./,4/-+1;9)/5.--.7)(%('4.),.,-3112:7):/(,6214605.,0),*%)(*,*+(--)00.+0,++0-(,0/4.5.033436;8;07
@a4527071-f785-47f8-a8a6-5e53e320e4a8 ch=45 read=86784 start_time=2019-12-13T06:07:30Z barcode=BC01 runid=2c9cf7bc05858273f10e7d7ec552fc0bd742dc3e
TTGTTATTACTTCGTTCAGTTGCATTGCTGTTCTGATCCACGATTGCAGCGATTCCGACTTCGCTTCGTCGGTTACTGCGACTCAATCCGAGACTACGACGCACTTTATGAGGTCCGCTTGCTCGCGGGTCGCTTCTCTTTGTATGCGCCATTGTAGCACGTGTGTAGCCCTGGTCGTAGGGCCATGATGACTTGACGTCATCCCCACCTTCTCAGTTTATCACTGGCAGTCTCCTTCCGGTTCCCGGCCGGACCGCTGGCAACGAGGATAAGGAGGTTGCGCTCGTTGCGGGACTTAACCCAACATTTCACAACACGAGCTGACGACAGCCATGCAGCACCCATCTCACGGTTCCCGAAGGCACATTCATCTCTAAAGAAAACTTCCGTGGATGTCAAGACCAGGTGGGTTCTTCGCCGCATCGAATTAAACCACATGCTCCACCGCGTTTGTCGGTGGGCGGGGTTTTGGCGCGCCGTTCGACGACGCATTCAGCTCCGGAAGCCACGCGCCTCAGGGCACAACCGCCAAGTCGACATCGTTTACAGCGTGGACTACCAGATTATCTAATCCTGTTTGCTCCCCACGCTTTCGCACCTGAGCGTCAGTCTTCCGTCAGGGGGCCGCCTTCATACCAGTATTCCTCCAGATCTCTACGCATTTCACCGCTACACCTGGAATTCTACCTCTACGAGACTCAAGCTTGCCAGTATCAGATGCAGTTCCAGGTTGGGCGGGATTTCACATCTGACTTAACAAACCGCCTGCGTGCGCTTGCATGAATTCCGATTAACGCTTGCGCCCTCCGTATTACCGCGGCTGCTGGCACGGGTTAGCCGATGCTTCTTCTGCGGGTGATCAATGAGCAAAGGTAGTAACTTTACTCCCTTCCTCCCCGCTGAAGGTACTTTACAACCCGAAGGCCTTCTTCATACACGCGGCATGGCTGCATCAGACTTGCGCCCATTGTGCAATATTCCCCACTGCTGCCTCCCGTAGAG
+
&)+-)&+''*796//341-8(&&#%%$#('+2,+,,-0'&'((1)&+%++449936**05:3'&*)0330)+-+%'$%$'*..-//*4*)%+,9655434/.'%*-0-00+*')4513/:-./2,/.''('(*/.:7538402376:9:<.40+&*++&,.-282-,,.4.)+233/13*066;77223102/4012688871797,,()5.01),.<,,,0./03;3225214/-1%&&-*32:6,735.:450233394541&%6,676515-.2.3*1175980;--*7)%-//,,+1,/2170;-*&',+*.0*+//./-426.--6.4321*-0-11($-.7502099;320,,)*,*2636//*),/0.'+*%(,//,-8-,/82.4558;868704(&'+&+/0;9:<6+,&$&(,4,,0-0/;868-,...2215)+(&$&&*''/-''-$*++'0/*366+(%&&%$%$$%(%%%%%%'$$$)'%$*+4324102-,4))&'&0417*,831.*1)'&#''/,./108557754:8*)$+++876776558)'&.)./523535314081,-/49:4),)*08.-04,4320(45/2235759;02//4$,3;6.48-/-*,-*0.6:'5444:52+4*&'2112887868/7<0.27:,0822,.1-,+0*1//0(+/(+3/32/31470-&&(2-,18&',*+1644402456</)*,1-.))')'()%0)(()*,.0,,--5-8.42765:58;8787767/--,%(&'%*&3:450.2/3.4(%&((+*097138-303502711512399341,&,%.-/0+++2)$+*)--14;7755(0/%$(*+243305/30(.5,,&+*&(141-/.29+3:75/643,0.,),*&%)()..('(+%10/*+&,*(*+/,9;8-3&.'+*-/8313+%$$$&(01$&(),*()..95--:,0-425123800/2%++--../7*79++8/.*+
@a3b243c1-2620-40df-b556-bb65fa9dd3b0 ch=349 read=58772 start_time=2019-12-13T06:07:39Z barcode=BC01 runid=2c9cf7bc05858273f10e7d7ec552fc0bd742dc3e
CCGGTTACCTTGTTACGACTTCACCCCAGTCATGAATCACAAAGTGGTAAGCGCCCTCCCGAAAGGTTAAGCTACCTACTTCTTTGCAACCCCACTCCCATGGTGTGACGGGCGGTGTGTACAAGGCCCGGGAACGTATTCACCGTGGCATTCTGATCCACGATTACTAGCGATTCCGACTTCATGGAGTCAGGTTACCCGAACTCCCAATCGGCTACGACGCACTTTATGAGGTCCGCTTGCTCTCGCGAGGTCGCTTCTCTTTGTATGCGCCATTGTAGCGTGTGTAGCCCTGGTCGCAGGGCCATGATGACTTGACGTCATCCCACCTTCCTC
+
14,+,/*-55;223./2677:6,8;;2/0244943620+**&.&(*8750'()9;604)))/4,*-1:78.3579:6*--5-8;4.636416,(*,6<926987755674975*-+)*'1(+-5.404/+470730867<0//6)0')))-22))+-54/0.15;35.,--.68;461*02428800+++4',*-/)1)))-122.)&+&)('*-,.121510+,.89+/10/125/-110---/55*'*)++--,/6/8882;:/1664547;4-5-,-050&***))*.52**9:70-0*889:45./00/4/6,+(++19868:*,+1/)%$#
@bec3bac0-b124-47fe-8fed-9193b0330830 ch=17 read=34162 start_time=2019-12-13T06:07:43Z barcode=BC01 runid=2c9cf7bc05858273f10e7d7ec552fc0bd742dc3e
CCGGTTACCTTGTTACGACTTCACCCCAATCGCTGACCCTACCTTCGGCCGCTGCGCACTCATGCGGTTAGCTCACGGACCGAATTATTGCCAGCATGGTGTGACGGGCGGTGTGTACAAGACCGGGAACGTATTCACCCGCGACATTCTGATTCGCGATTACTGGCTCCAGCCTCATGTAGGCGAGTTTCAGCCTACAATCGAACTGAGACTGGTTTAAAGAAGTTGGCTCCACCTCGCGGTGCATCTCTCTGTACACCAGCCATTGTAGCACGTGTAGCCCTACATAAGGGGCATGATGATTTGACGTCATCCCACCTTCCTCCTGGTTAGCAGGCAGTCTCGCTAGAGTCCTCAACCAATGGTAGTAACTAACGACAAGAGGTTGCGCTCGTTGCGGGACTTAATAGCATCTCACGACACGAGCTGTTGACAACCATGCACCACCTGTCACCTTGTCCCCGAAGGATTTCCTCGATTGATATTAAAGGGATGTCAAGTGTGATGGAGTTCTTCGTTGCTTCGAATTAAACCACATGCTCCGCTACTTGTGCGGGTCCCCGTCAATTCCTTTGAGTTTTTTAATCTTGCGACCGTACTCCCCAGGCGGAATACTTAATGCGTTGCTTGGCGGCACGAGGTGTTGAAACCCCCACACCTAGTATTCATCGTTTACGGCGTGGACTACCAGGGTATCTAATCCTGTTTGCTCCCCACGCTTTCGAGCCTCAACGTCAGTTACAGTCAGAGTCGCCTTCGCCACTGGTGTTCTTCTAATCTCTACGCATTTCACCTACATAGAATTCCTCTCCTCTCACACTAGATAACCAGTTTAGATGCAGCACCCAAGTTGAGCCTGGGTATTTCATCCCATAATCATCCGCCTACGCTCCTTTACGCCCAGTAAATCCGGATAACGCTCGCCACCTACGTATTACCGCGGCTGCTGGCGTGGACCGTGGCTTCCTCCTTGGGTACCGTCATTATCTTCCCCAAAGACAGAGCTTTACGATCCGAAACCTTCATCACTCACGCGGCGTTGCTGCATCAGGGGTTTCCCCATTGTGCAATATTCCCCACTGCTGCTCCCGTAGGGAG
+
1/1/3.,/+*5*,,(*3479;64/;;3.2272542/29-*,-7653.409/3.*($(&),.$'()*6191111/,.,4/-/+&&'&'0,-62/()#'+3.343686;:85810001662-(/18'4419659857/+-3*+001547:53658;857332:03*)(''/-+*-'(*3764./2/,)..88/*$'('''-5/4(*2/08030355-/:0,.,%(&((/+7302*&+/,()+&'+%'+-100/-../-+',3,-6;607-+*,--0233,+,11)&'*%$%(+.2/)+../1013;50143456.87+).*-91343433-*.,%1'(.3*88651((*''(*+,*)*+'+(00001,*))+,)*3133)532-*1.4;/0/00:91700'35/'%#)'$*%+(+*)(&),0324.),%'&%%&'5668;46,.*.6/483761,.-*-+,/14*+-,)+&+45++,,+$*$%%)*,+,-)*15.::::4')+.4.,1/-)+9<96:6,0-,-9:8'0*8,23121-(+11432701252330146-44119:6(+7/(+)2-,54.-023<:<,18112521123/-1./-298-.-0,,-/4/++1+1,206222'&$#+0..3.,(*'*)+,16((+**854-')*,50-.233<9675151*%'(.-.34;97655706/)-,0187:878760:1.0,6470,.-.1;9-177897..%,+241181013328(((+).38767649;59897247:4686/10..164/00118;20.+*'&(%%,&-).1-((+,./+--1*,)-+),041/19.67<:0/371/-..-/42,1,5-+,&-575621/17732,38+$((.).263-17:8572349++1+(++24/-1211.),6372777717897;;7671134662;-1/.,20./36/8.-+,)+,12/556-.7/833%%%',+,,::259031,/-8.64:,162*+/0-(+-3;:330/00'%,1+-48;:::;444,*+*,*8563<11/11332)479*592.591+.4*))-2621..069.')((./+-+11)*5)*.+%+
@9a26024a-a652-4a90-a293-5c46ab23f9a0 ch=2 read=28612 start_time=2019-12-13T06:07:42Z barcode=BC01 runid=2c9cf7bc05858273f10e7d7ec552fc0bd742dc3e
CCGGTTACCTTGGCACGACTTCACCCAGTCATGAATCACAAAGTGGTAAGCACTCCCGAAGAGTTAAGCTACCTACTTCTTTGCAACCCACTCCCATGGTGTGACGGGCGGTGTGTACAAGGCCGGGAACGTATTCACCGTGGCATTCTGATCCGGTACTGGCGATTCCGACTTCATGGGTCGAGTTGCAGACTCAATCAGTTTCTGACGCACTTTATGAGTCCGCTTGCTCTCGCGGGTCGCTTCTCTTTGTAATGCGCCATTGTAGCACGTGTAGCCCTGGTCGTAGGGCCGTGACTTGACGATATCCCATTCCCTCCAGTTTATCACTTCAGCAGTCTCCTTTGAGTTCCCGGCCGGACCGCTGGCAACAAAGGATAAAGGGTTGCGCTCGTTGGACAACCCAACATTTCACAACACGAGCTGACGACAGCCATTACGGCACGTCCACGGTTTGAAGGCATTCTCATCTCTGAAAACTTCCGTGGATGTCAAGACCAGGTAAGGTTCTTCGCGTTGCATCGAATTAAACCACATGCTCCACCGCTTGTGCGGGCCCGTCAATTCATTTGAGTTTTAACCTTGCGGCCGTACTCCCCAGGCGGTCGACTTAACGCGTTAGCTCGGAAGCCACGCGCCTCAAGGGCACAACTCCAGTCGACATGAACTTTACGGCGTGGATACCAGAATTTATCTAATCCTGTTTGCTCCCACGCTTTCGCCTGAGCGTCAGTCTTCGTCAGGCCGCCTTCGCCACCGGTATTCCTCAGATCTCTACGCATTTCACCGCTACACCTGGAATTCTACCCCCCCCTCTACGAGACTCAAGCTTTGCCAGTATCGAATGCAGTTCCCAGGTTGGGCCAGAAGTTTCATCTGACTTAACAAACCGCCTGCGTGCGTACGCCTAAATGAATTCCGATTAACGCTTGCACCCTCCGTATTACCGCGGCTGCTGGCACGGAATTTAGCCAGTGCTTCTTCTGCGGGTAACGTCAATGAGCAAAGGTAATGCTACTCCCTTCCTCCCGCTTCTGAAGTACTTTGCTTGAAGGCCTTCTTGTATACACGCGGCATGCCATCAGGCTTGCGCCCATTGTGCAATATTCCCCTGCTGCCTCCCGTAGG
+
731.2/-/*)+((%&(+157;9*7,+)013((&+-350016,%-%)*))%*$))0/+))-*((3+5-2776680&+),%+2,565/080&()4;613.)))'(+.199505201027::90344)9/6/.479690)+-),-755554667651/-+&(%'%$%',:.723704.+-.4+(*./.90//348918*9-8(*+4()-01301./19+()&)+05601./+,,,23,*)'+(1-./5/3155,&#%%')7587'*-+-+0-*-..1+'',4..8;97101(152+&&&$%*')))(&(*,43-$,/060,-200085.//--**$$&*+8:99:44:3-/3878;+*+,)980343377;71511;-337708)-/,3,++,*5/1/8*+&,,'+)(+*4+47''$&)+*'()+02354697;809:(6)'+*2,))%+22'*+018-+,-../)*.4475661////633-/4055788)-)))'*)-/<-8,,-'.,1;48;86771;11199*++5+:98:;013733224,+4+++/+.)329/75,',*.315+&06,01,:;;,583.7---5494*2+--1875+,69/:867660:/8/-2*,-/.538'/*/,0712--)/014*2(51.$&''''.+,/266-,%)&$'(/6-)+-0006623'(+3..''/'2)-.+-53522.::.-77160,//2/86/'(%%').0360',(&'-)+06$(&&(,199<9784./7-9556<7617++-20//.$0'**/3:20::/22//.087834344398914.40,))+-460(/12501)%'*0))05((0)*-&'(+(3(67;561-+/.0.,526&'&&*+6.-.*-101.0.5/416.7946;799867/)$#''-/,-.'&%'&$'((%$,)-/./-2/+,/097/7:-069878<994:44//-.1,'-).&&)*('+.1*67),1918<843+&,0+2842..)1//)*,09---/-),')+)0041*+906+66+(,)/&%&),&+)*.6,(,*-*+.-128091.3(,-/,.+-,/+4/*)%&'(*-'796794663;2)-/)+.5093-3,196,*335446,78*+9/3*
@a4a58631-9cb0-4e49-8d0b-171cf553f659 ch=422 read=149183 start_time=2019-12-13T06:07:41Z barcode=BC01 runid=2c9cf7bc05858273f10e7d7ec552fc0bd742dc3e
CCCATCTACAGGAGGCAGCTTGATGAGAATATTGCACAATGGGCGCAAACCTGATGCAACCATGCCGCGTGTAGGCCTTGGGTTGTAAGTACTTTCAGCGAGAATTAAAGTTAATACAGCGCTTCTCCTGTTGACGTTGCACCCGCAGAAGAAGCACCGGCTAACTCCATTGCCCGGCAGCCGCGGTAATACGGAGGTGCAAGCGTTAATCAGGAATTGCACTGGGCGTAAAGCGCGCAGGCGGTTGTTAAGTCCGGATGTGAAATCCCGGGCTCAACCGCAGAACTGCATCGATGCTGGCAACAGTCTCGTAGAGGGGTAGAGAATTCAGGTGTAGCGGTGAAATGCGTGAATCTGGAGATACCACGTGGCGAAGGCAGCCCTGGACGAACTGACATAGTGCAGAAAGCGTAGAACAAACAGGATTAGATACCCTGGTAGTCCGCGCCGTAAACGATCTCGACTTGATTTGTGCCCATACGAAGCGTGGCTTTAGGCTATGCCCGTTAAGTCGACCGCCTGGGAGTACGGCCGCAAGGTTAAAGGCACCAAATAAATTGGCAGGGAGGGCCTGAGCGAGAGGTGGAGCATGTGGTTTTAATAGTCCTGGAGTACAACGCAGAAAGAACCTTACCTGGTCGCCGGCATCCACGGGAAGTTTGCAGAGATGAATGTGCCTTCGGGAACCGTAGGACCAGGTGCTGCATAGCTGTCGTCGGCTCGTATTGTAAAGTGTTAGGTTAAATTACGCCAGGCGCAGCATATCGTTGTTGCCAGCGGTCCGGCCGGGAACTCAAAGGGAGACTATGATGATAAACTGGAGGAAGGTGGGGATGACGTCAAGTCATCTGTGGCCCGCCGACCAGGGCTACACGTGCTATTAAGCGCATACAAAGAAGCGACCTCGAGAGCAAACGGACCTCATAAAGTGCGTCGTAATAGTCCGGATTAGGTCTGCGCTCGACTCCATGAAGTCGGAATCCGCGCTAGTAATCGTGGATCAGAATGCCACGGTGAATACGTTCAGGCCATGCTACGCCCGTCACACCATGGGGTGGGTTCAAAGTAGGTAGCAACCTTCGGGAGGCGCTTACCACTTTAGCGATTCATGACTGAGGTGAAGTCGTAACAAAGATAACCCGG
+
&'''),,0342/($'0*''%%))0,''+0-'.'$'$$(*++.201662%/-)*)*%./&/222004-/.1%#%%%.*,)'.3/6)*-/),-,191*&'%(&&&%'%232,0-7-6'5+&,&'')''+%&&,+(&*&,+(*'++*(/*,0+(+**+)12/71/-7//./()-*--%'%((-1-01/4.020/341-0+(/1/3,//2.6--/%')((-*&)(*11977468<934)+'+'*12+43:.0723-26&'+3262$'&&',*),35402*(,,&**((/-456364323'0)')',',(,-/-234+)'02**+)*(&'**03-310/)**+191&(+((%/,-&&-,-(,-(&+-)/'$'&%''&(.('&%$(-+(&'64.-,.)*(%%#$&-/,*($)'('((('(**6366/&,*'1,,)/--.9-,/8764304&).842-3994.++'*,,+-0+(%(-(',*/0+$%$&$%%%%%')+)&($$&&&&$%%')'(*4-.*/3589-,5,.+*''#')./07//0.//80817+(()',)29./::423-0.*.2('*)&'%$#%(&%%%&(&,.6,--,/'*&-+;<1.-&'$%$%&%&&$('-/'-'+%&.0.(+.02,0,-4/&,-)#%$'%')264,..5(*)),3,**%')+,-.-,)/6473040(36194:73,()*/-/0516788742(+.(&-21-)&%''0-/)/7--&-,)-,1,%,+,+))%'$$&$%$&'*(%'$&)*42+5.0;2/:./4.,,-613*3-1+(/+./49867-0.+()(+(&)--///07;72::1,-'(()%)%)..-0456754.))0318+&%&&)(-)$&(()53,565*'%($(((.,-'''('((,-),-037(%)&')-&'%$%%')&()-9/0(-)0.,-/3295/14665504*%-)*+7'.*2/.')()),-0)),-(-.24*+0+-)()3&2/312.+.+-/,,,*7...8321--../:5+5++-,.(+'6)*-,654,+788%'#%#$))15*,1.)+)-1&,)+'(')/*)((+-)'&'-(',%))/06465*4&%))))*/.-41*(,*%#%%(,+32/33/142'/))*%&%&.),,913:,*%2/538)3+
@4dbf0328-b211-49d4-b78e-340e5bd30617 ch=77 read=69019 start_time=2019-12-13T06:07:49Z barcode=BC01 runid=2c9cf7bc05858273f10e7d7ec552fc0bd742dc3e
CGGGCGGCGTGAAGAGATTTTCGGCGACAGGAAGCTTGACTATTACTCCTGTCGAAGGTTTTCGGATTGTAAACTTCTGTTATAAAGGAAGAACGGCGGCTGCGAAATGGTAGCCGGTGACGGTACTTTATTAGAAAGCCACGTAACTACGGTGGCGCTTCGCGGTACGTAGGTGTAAGCGTTATCCGGAACTATTGGGCGTAAAGAGGGCAGGCGGCAGCAGGGTCTGTGGTGGCCTGGAAAGCAACTGGTAAGCTGCAAGAAAACCAGGCAGCTAGAGTGCAGGAGGATCGTGGATTCGGTAACGGGGTGATGCGTAGATATGGAGGAACACCAGTGGCGAAGAGCGACGATCTGGCCTCGCCATTGGTAGCTCGGCGTGGGGAGCAAATGGGATTTGAATACCTAATGCTTGAAGTCCACCCAAAACCAGCAGTAATTTTAAGTGTTGGATGTCAAGTTCAGTGCAGTTAACGCAGCCGTGCCAGTGGTAGTTCACAGAATGAAACTCAAAGGAATTGACAGGGGGCCCGCACAAGCGGTGGAGCATGTGGTTTATTCGACAACCGCGGAACCATACCGGAGTCTTGACATCGCAAAACCAGAGATGGAGAATGGCTATGAGATACAGGTGGCGTTGCATGGTTGTCAATCTGGCTCTGTTGTCGTGAGATGTTGGATTCGTCACGCTTGAGGCGCAACCCTTATCGTTAGATTTTATCATTAAGTTGGGACTCTGGCAGAGACTGCCAGTGACAAGCTGGAGGAGAAATGAGATGACGTCAAATCATCATGCCCCTTATGACCTGGGCTACACGTACTGCAATGGATGGTGGGAAGCCAGAAGCCGCGAGGTGAAAGCAAAACCCATAAAACCATTCTCAGTTCCCTGGTTAGTCTGCAGCTCGACTGATTTGGAATCGCTAGTGAATCAGCATGTCGCGGTGAATACGTTCTCGGGCCTTGTACACTGCGCAAATGCCTACAAAGTTAATGCCCCAAAAGCCGGTACGCTTCGCCGCAAGGAAGGAAGCTGTCTAAGGTGGGATGGTGATTGGAGATTTGAAAGTCATGCTCAAGTAACCAGAAGGCCGACTGTATGAAAACCGTCCGAGATTCTGCGAAAACCACAGCAAACTTCTTTCGCCTAATAAATAAAAAAAAAAAAAAAACGGG
+
%%%$$&%&())+')'(*(/72++'.&%$$)(('$&&%(''&'&#%&*-*&&)%%((&(-33)2)5&1,,)-.'*4-775383346+,6+2/174094261.++(%%'&'*')+1/',**((*%)#)'''**)(&,1.*,/))'()()%#$'%'&''''($%&(+''&&%+%*'***)',34440102161744376:92566083''*-)*)03014-)+**-5///87644-+'*./7,1+&&*+-+''%').$&&#$%''--1+,548:/%,+,1,.3456+78..0--,*+&,)/)&$$%%(,&-*'%(*((121/.5,,,*./6/19435+*+/,9-)(-'&'-.01112107253,*#'%$+%+%&(#$%&%.,//367,(,/-363+1.&1)'&%%#$((&)('%#%#$&'&(+)#')&&))&&&(&(%'/'-,01-.1+--2.4.667881/.12-%*)+,$/24423..+$##$#$$#$%0+)'%)08-)'&((++,,:3--6'9-+.('+''',%*/51,.5++-,.),'(+1274,..142/0737.+,*'%%$(''%$%&)),-0$%#&$('&'*+,8122(.2.11160,/,+*+/09-+*(+1+-,*)(&(',206.04/*+&('&%&#&%,01)*$%(+1/,-/01+&//+*+)-.0648,6+$&%,'4+*+&(&%%#%%')4.2,*-:262228-8,&'%.+((+,-,30/)0)5+27-.76.'))&&'(-5202.)+0040,+$'(-.',((%&'(%%#'''*224356;8/449947/7;7,.5+*(+5/45:463**%''*',0.,1-,396752'('&',*,$$$)'&),(+%%%*&')-+%017:43;2-0/97.-.-16./1,-/4+*'%&-,21/40,*+(&--2,-00.((+)-,10.,)*((&&)/648..15677778.43/0876757;:8923+/,*.%'%&$&%$'&(%'&%$('$#'%&$'&'*)($(('&+.-($*%(&%%(&&%$($)*),/2(1*3+*&&'*,*0.+/3+2..-(&&$&)*(--1,$'&*'$&)')%***)%&*)30'(,11(&'('')'&&$%$#%'&$(+--)'$(+''$)(1--+&&$().2.(#$'#+&))'+0')1,-)0,))$#)/&$&%&,--/0124/0-,)%$#$
