# Supplementary material for: De novo species identification using 16S rRNA gene nanopore sequencing
Source: PeerJ. 2020 Oct 21;8:e10029. doi: 10.7717/peerj.10029 (PMC7585375; doi:10.7717/peerj.10029)
Supplement: Supplemental Information 2 — Contains raw reads. [file peerj-08-10029-s002.zip › pass_fastq_runid_2c9cf7bc05858273f10e7d7ec552fc0bd742dc3e_232.fastq]

@8b9b93fe-9c27-46ad-8fe1-91d0412ce72c ch=300 read=120062 start_time=2019-12-13T06:07:56Z barcode=BC01 runid=2c9cf7bc05858273f10e7d7ec552fc0bd742dc3e
CCGGTTACCTTGTTACGGCTTCACCCCAATCATCGACTTTGCAACCAGACGGCTGGCTCCCGAAGGTTACCCCACCGGCTTTGGGCACTTCCGACTTTCGTGGTGTGACGGGCGGTGTGTACAAGGCGGGGCGTATTCACCGCAGTAATAGCACGATTACTAGCGATTCCGACTTCACGTAGGCGAGTTGCAGCCTACGATCCGAACTTCGAGGAAAGTGTTTCTCGGGTTTGCTCCACCTCGCGGTTCGCTTCCGTCTATTAACTCCCATTGTAGTACGTGTGTAGCCCAGATCATAGGGGCATGATGATTTGACGTCATCCCGCCTTCCTCACATTGTCTGCGGCAGTCTCTCATGAGTTTACCGAAGTGCTGGCAACATAAGATAGAGGGGTTGCGCTCGTTGCGGGACTTAACCCAACATCTCACGACACGAGCTGACGACAACCGTGCACCACCTGTTTTCTGGCTTCCGAAGAAGAAGACATCTCTAGTTCTGTCCATCAATGTCAAGACCTGTTGAGTTCTTCGCGTTGCGTCGAATTAAACCACATACTCCACCGCTTGTGCGGGCCCCGTCAATTCCTTTGAGTTTCAACCTTGCGGTCGTACTCCCCCCCAGGCGGGTACTTATTGCGTTAACTCCGGCTGAAGGGGTCGATGCCTCCACCCTGAAATTGCCATGCGTTTACGTGGGACTACCGGGGTATCTAATCCCGTTCGCTCCCTGGCTTTCGCCTCAGCGTCAGTTTTCGTCCAGAAGATCGCCTTCGCCACTGGTGTTCTTCCTAATATCACGCATTTCACCGCTACACTAGAATTCCACTTTTCCTCTCCGATACTCTAGATTGGCGGTTTCCATCCATCAAGGTTGGCCCCGAACTTTTAAGACAGACTGACCAATCCGCCTGCGCGCGCTTTACGCTTAATAATTCCGGATAACGCTTGCCACCTACGTATTACCGCGGCTCAACTTGGCGTAGTTAGCCGTGGCTTTCTAATAAAGTACCGTCACTCGGCTACCATTTCCTGCTTAGCCGCCGTTCTTCTATAACAGAAGTTTACAATCCGAAAACCTTCTTCCTTCGCGGCGTTGCTCGGTCAGGGTTTCCCCCATTGCCGAAAATTCCTACTGCTGCTCCGTAGAGACAATATCAGCACCAACAGAAGGTTAACACAAAGAGACTGCGACGGCTTTCTTCTTCCAGCAATACGTAACCG
+
9'&+6;*03*0--+)+*,+)&%'.44-.1/223---0097'./%1-..9.6.-,0725.')*-3-,0.(/3/)+415.-15;6;:8011;133455:7416697677885:95&')$&%,'++*%'''-20/.52561-1-)+)//1+('((%&&')(/03/46627;741.004,%&),0+1430/5334677;5761110.-.2+'(()),'***+014<80272:6074-//70)-4.4))(*/81,-.6/7332-..101++/3-0.9**%'%&'(-&-(&(),,*()&-.101245./(**-..09<8011.7798144,.53:884/'((4,--3201336158/.-*+,,($*),(),0*+2..04314,/(,+35;/1:/4%2//+16-2175553:242:31+.-1+32(-&+-2//.,.125473.,+--126-88999*5&+$0528:521:73*3/)'+'1''.-+-*')%))('+,133347:64468:444182)1431.03;5.+,)%22:7783121/400192*)+,44<:;<66551676*,7/2113/128(-,.23,)78726..'(00,,.6;88.8-3+5.00)+(&*)+-2/18:1/27;423+*))/*(./-.//5).()*,)(&$%',(745/,,,-'382./-./&'(%''(+*-521&'*/:7,.,)'-6065210'1-)/-0167:/4:.,391((%+..'04206/1+--572267894888<1.579')).,*(.16::9<:9;;0,005866;77911+/--'2//0/155<:448922432*,0)'/)3+-(&(,79*,400162/01)//.+(*(0**-+3-49.2-,,12.4*'&)-/5&'*45)*(&,248-20(//01,++**+*-1/2/,38331+*(*%(/4--/...*/7.+3-5,114077:96,7,)48.07*)*)*.+0+/5-./0/-,-)%&%.'*('(-41..05/3.4,09/.32;,5:.,0*47553)+-+.,,,68:60:-698/.-3,0362676992.-&'(*676,,,,*+2;--.681)'*370687;69<:77<9%&.///..**,(1*+,17642;-19;:6),.,9;-9:6.,2+-'&((),,'-.31,0++)&*2251234-&--.6.((%%-,)1+:221)32;,))*,0&(,.(+,((*03-.9-.636*.2310'+&%'&$#$
@75ce061f-3f39-4b3a-8bdd-57d438cc08fd ch=88 read=141640 start_time=2019-12-13T06:07:56Z barcode=BC01 runid=2c9cf7bc05858273f10e7d7ec552fc0bd742dc3e
CCAGTTTACCTTGTTACGACTTCACCCCAATCCTTTATTCACCTTCAGCCGCTGCCTCCTTGCGGTTAGCTCACGGACTTCAGGTATTGCCAGCTCTCATGGGTGGCGGGCGGTGTGTACAGACCAGGAACGTATTTGCGCGACATTCTGATTCGCGATTACTAGTAACTCCAGCTTCGTAGCAGGCGGGTTTCAGCCTGATCCAGACTGGACTTTTAAAGTTTGGCTCCACCTCACGGTGTTACTCTGTACCAGCCATTGCGCACGTGGCGCTGGCCCTACGCATAAGAGGGCATGATGTTGACGTGTTACTTCGCCACCAAGTTGGCAGGCAGTCTCAGCTAGAGTCCTCAACAATGAGTAGTAACTAACGACAAGGGTTGCGCTCGTTGGGACTTAACCCGGCATCTCACGACACGAGCTGAAGCGACAATTTTATATCACCTTGTCCCGGGGATTTCCTCGATTAAAGAGTATTACATGGGATGTCAAGTGTAGAGTTCTTCGCGTCCTTCCAGATTAAACCACATGCTCCCGCTGCTTGTGCGGTCCGTCAATTCTTTGAGTTTAAATCACGACCGTACTCTGAGCGGAATACTTAATGCGTTAGCGGCACAGGGGTGTTAGAAACCCCACCTAGTGTTCATCGTTTGACGTGGACTACCAGAATTATCTAATCCTGTTTGCTCCCACGCTTTCCAGACCTCAACGTCAGTTACAGTCAGAGTCTCGCCTTCGCCACTGGTGTTCTTCCTAATAATCTCTACGCATTTCACCGCTACACTACGAATTCCACTCCTCCTCTCCTCCTAGATAGCCAGTTTTGGGGCCAGCTTAAGTTGAGCCAGGTGTTTCACATCCCATAATCATCCGCCCTACGCTCCCTTCCGCCAGTAAATTCGGATAACGCTCGCACCTGTATTGCAAAATGCTACTGGCACGTAGTTAGCCGTGGCTTCCTCGCTAGGTATATTGCTCTTCCCCAGACCAGGCTTTGATCAGAGAGCCAGCCTTCATCACTCGCGCGGCGTTGCTGTCAGGGTTTCCCCATTGTACCAATATTCCTGCTGCCTCCCGTAGGAG
+
11%112+(('''$&-(,,-01:9/987+.2/3))/))--*%(-+.,$**3.34/4220&&+)+*0-1,+,0.(-+2/8586)0+,(.*%/1,-/,.),(*.)%+&%%-49685111,,--+),.7,+(*().4%-2()./11-1++6.286:;9/,,')/-03,((*,/00+*+,2030.',++58664-.8)-'''&%%///,()/200-*)/47,+-1,/:.0(*+11*,,,,*0,01'&''''))(./,.,')-.10)%&'+-/0+-(%%%(&/+($%'$)))/2)&051-'(((+&-0+*0,.#)&%'(%($-)%(&1+-/4.3131851454.+%$%(**--/1,)++)44;51%'()*-271000..0542*/)+6/4344,*.+)-/.,.)*&(((&//01//0.04.1+0'&++%&)'&&/*'&$'')'%(%)+)/')+%*')))(,*&68451*,+).,4*-&)'+-.,*)%*+7945-384/&*%&%''(*7/.454862.&*2,)*+,:-::.41'''+(,-06)&)/'*.1,../-,)&'%'936,*)*-.--)-,().*)($&&&)'(+)-**'$(%1..4,,'%'%,-&'*1.2-*(,**/0$(()&)+31%&,///95.(32//%%&(,)--0102*'',+327413//.'(&%-),-388:64100/8+*/034/'*))4:-/%&%$653+($(),,*010*---14))*,*,&**15-6..08100,-/.0:221*,),.-03--,*+*()+'+90.-33'+2*0,0)))&''0+2+'**0*(.-+-(,*(*(').55/%,1./523*--&%&%$$$'(/..10&%.37,1//(,70--1-.-5-*/04453689247(($*%&*+1(&&(%$)''(/02+-()-607:995456-.**)$%'(+)%')*(&&%)*$&$')'(,,.1/08.)*(*.+2-096544'&,'+,,+)(/,)*/06814-*&&.4(,,..096-/,.$%*%(&,*&&'((,-/3/*++1#%').63.29,,'&)++5203;0489-&+8/2*3-0.0*-*.)$$(++.+(.9,,3*5,*%
@02a96258-2d63-4b65-ab07-f41ac0bff117 ch=19 read=41066 start_time=2019-12-13T06:07:58Z barcode=BC01 runid=2c9cf7bc05858273f10e7d7ec552fc0bd742dc3e
CTCCTGGGAGGCAGCAGTGGGGAATATTGCACAATGGGGAAACCCTGATGCAGCAACGCCGCGTAGTGATGAAGTTTTCCGGATCGTAAGAAGTCTATCTTTAGGGGAAGATGTGGCCAGTGCCCAAGGAGAGGAAGCCACGGCTAACTACGTGCAGCAGCCGCGGTAATACGTAGGTGGCAGGCGTTATCCGGATTTACTGGGCGTAAAGGGTATGGGCGAAAGGATGATTAAGTGGGATGTAGAATGCCCAGGCTCAGCAGGTGCTGCATTTCCGACTGGTTATCTGAGTGGGAGAGGGAGGTGGAATTCCTAGTGCTTAGCGGTAGAATGCGTAAGAGATTGAGGAGAGAACACCAGCGAGGCGACTCTCTGGACTGTAACTGGCTGAGGGCTCCAGAAGCGTAGAGACAAACAGGATTAAGATACCTGGTAGTCCACGCCATGAAACGATGAATACTAGGTGTAGAGTTTCCAACACCTCCATTACCGCCATGCTTGCAGTAGAATGTATTCCCGCCTGGGAGTACGGTCGCCGTAAAACTCAAAGAAGGGTGTGGGGACCCGCACAAGTAGCGGGTATGTGGTTTTAAATTCAGGGGAAGCAACGCAGACCGCCTACGCCAGCATCCCTTGCATTACTCTTAATCAGGAGAATCCAGCCCGGACAAGGTGACAGGTGCATGGTTGTCGTCGAAGCTCGTGTCGTGAGGATGTTGGAGTTAAGTCCGCAGTACCAGCCATATCGTTAGTTACCACCACCATTAAAGTTGGGACTCCTGGCCCAGGACTGCCTGGGTTAACCAGGAGGAAGGTGGAATGACGTCAGATCATCATACATATGTGGGGCTACGTGCTCACAATGGCTGGTGCAGAGTTACGAATGCACCGTGAGGTGGAATAGGCACAAAACCAGTCTCGAAAGTTCGGATTGCCAGAACAGAACTCCTTACCACTTAGGCTGGAGTTACTAAGTAATCGCGAATCAGGATATTTGCGGTGAATGCGTTCCCGGAGTCTTATGCACCGCCCGTCGCACCATGAGTTAGCAGTACCCGAAGTCCGTGGAGGCTAACCGCAAGGGAGGCAGCCGAAGGTAGGGTCAGACGATTGGGGTAAAATCGTAACAAGGTAACCCGGAAGATGGGCGACGAGCCCGTGGGGTTAACTTCGAGACACCGACAACTTTCTTTAGCGCAGCAGTACGTAGCGCGGG
+
)110&())&.1.032+-.,48++-*'8*,,00/&.(,+('++08+++/,)'&%%,31110*()+%'&((0*)((*70+*(08295)+0,(&%$&&*&.*/+(&053(*'*,.&%&(.)&+)',*))%5..,)*'&&$'))*,2.,.'%$$&)--+)&&&(,2,,.,-463$2'/%,&(/31'(5607///30*2+04,*.+&*($#*(+(.1&#$'&+-,&&*'*-229-5,6.)3&-354--+*/10+2.)&,.,/*($&$-//34722+.-&+$%-01)/.2-./((()),6.()&-*'%&&'*,,.4+8+)$')'&'$%%%)1,'(&)(,5326'$''#-'&%*)')**030'($#%'(+*.,**,---*04;781)%''),,)(%%(+48//5'&&((%&'+*)&+(*+.01.,*&-(-+,-0+48++00/-21-*+*,+-,%+1&)+,034;5/.(',*++)%,$)(8+-*0*+)-(*03(4*'/.*+/()#$%%&''$-)$($'#%%(..2*+1750.)&$&$1%4+/&*()+).2-,.214-&)*'/+--0*,32147-$$$&'(&''&&)+&$(.+--+.68,/0*-4/('*))',(+)*+*)'(**-''&$#')/0$(,.12+'&*(-)0,&*))++,,0*()*&%'()+-,-1,**-+,.3(,++,-$(*'*-45'/)4),&#%'&((&+,4*/).2,/&$+*12,7,--%'-/&)'(+-**&&#$*&)%')$()+.*343,/0.00+/+)2,))0.4,+8-.*%&&+.((&)()()(-,29486/-%-)102/7,1-(,(*'('*--),.63616.)(//4355)(%'$*)*,*+++/700/.-('%%&)2;6541.*')%.)))%)(%&$')'')(*3193,.*,/8//-&&$&#'*10.19412-**$&'(*-0-15-1/)*'%&&&*'**&+14'')'+)&$%%''./0-/*'/1--./+&&+(')%%((900,)),2/37++/.6633:0(.-31,-*'+%')*,*(&$''*:224*(,-&()05./1113/&..))/&0/*'*()+.'&+'.&''((/+102/32)1*%''&*,11(&&&')*))&()++--,*.4-685+,'%'()&-'',,,++)---23/2,0.32(1.+--0,+*--)(,',)&*0(*(+(*)$*$*&+23790,/.87+/,%'-.,3102.%/'1('&%'$%$#$
@54709ea1-e709-46dc-a1aa-f3fa9ff762e6 ch=63 read=113936 start_time=2019-12-13T06:08:12Z barcode=BC01 runid=2c9cf7bc05858273f10e7d7ec552fc0bd742dc3e
CCAGTTACTTATTTACGGCTTCACCCCAGTCATGAATCACAAAATTAGTAAGCGCGCCCTCCCGAAGGTTAAACCACCCTCGCTAGCGCAACCCTCCCCATGGTGTGACGGGTAGTGTGTACAAGGCCGGGAACGTATTCACCGTGGCATTCTGATCCACACGATTACTAGCGATTCCGACTTCGTAGGTCGAGTTGCGAACTCAATCCGGACTACGACGCGCTGCCGAGGTCCGCTTATCTCGCGAGGTCGCTTCTCTTTGCTTATGCGCCATTGCCAGCGTGTGTAGCCCTGGTGTAAGGGCGCAGTATTGGCAATCATCCCACCTTCCTCAGTTTATCACTTTGCTTGAAGTCGCTGAGGGTTCGGCGGACCGCTGGCAGCAAAGGATAGGGTTGCGCTCGTTGCGGAACCAACCCAACATTTCCACAACTTGCAGGCTGACGACAGCCATGCAGCACCCTGTCTCACGGTTCCCGAAGGCGCATTCTCATCTCTAGAAACTTCCGTGGATGTCAAGACCAGGTAGGTTCTTCGCTGTTGCATCGAATTAAACCACATGCTCCACCCGCTTGTGCGGGCCCCGTCAATTCATTTGAGTTTTAACCTTGCGGCCGTACTCCCCAGGCAGTCGACTTAACGCGTTAAGCTCCGGAAAGCCACGCCTCAAGGGCACAACCTCAGAAGTCGGCATCGTTTACGGCGTGGACTACCCGAATTATCTAATCCTGTTTGCTCCCCGCGCTTTCGCACCTGAGCGTCAGTCTTCGTCAGGGGCCGCCTTCGCCACCGGTATTCCTCCAGATCTCTACGCATTTCACCGCTACACCTGGAATTCTACCCCTCTACGAGACTCAAGCTTGCGGTATGGTTGCAGTTCCAGGTTGGGTGATTTCATCTTCGGCTTAACAAACCCGCCTGCGTACGCTGCGCCCAGTAATTCCGATGCTTGCACCCTCCGTATTACCGCGGCTGCTGGCACGGAGGTTAGCCGGTGCTTCTTCTGCGGGTAACGTCAATGAGCAAAGGTATTAACTTTACTCCCCTTCCTCCCCGCTGAAATTGCTTTACAGCCCGGGCCTTCTTCATACGCGGCATGGCGCATCGGGCTTGCGCCCATTGTGCAATATTCCTGCTGCCTCGTAGG
+
+,'*/)#&'&$+.'$.+,-/0-,,-1/+-25.0..:95()*.*$*&(%(%%''&$'/1()).*)*2(.-22+&('(2+)*-,.,(')%('%0.*(348+1360-,',)&&.*&(**))#'&*064964&533,-,)*(,+%&),--500151+//090()'**,0.-/.**)./5945.&+*(.('),0./+'.-/-.&%2321+1,+//:020..01441'*+&''&&--//),./30--,3(',*),0-)),*.,,35-+&***+...3:728+'%%&)&+'(&&&'-/).883,-)+(%$%$%%&*&'',*/.1/12+2()%60690/+.**+4/*--&&(*('-+.)&&+**#%&$#((+/.)%'()/-20+)).++0%349+5/,)+'*-,5-+&),+,2911*1&&((+&42*2335-:/-*$''&(%%$+%%3442$+)*,)/484854/10,03*)'01+0(*)33:0***,3)2+'+)*11.1375634&&05,,.4+,-.1:70+*,.4/..0+0+-,-6052541)*%',6/0022'%*),3;44/()&)(+/0('0,''&'%))***0*-/.('(*)1-<82299.'++99/170+-+)*0626/410/1651/188'664,+*3.6.103(-')'%&..0,3,,(&(/-1236660-+-0+./042716,%()'(2-*0-058376&)&***/19888544&)(&,+..202:99962.4.+0507:2&,125:87/1/33//.+24994454198676)211*--.78688369%/%')-)086:32,++/00/1.-.*-03:9.),-+.1-.(,&$%+*&0)-*&/2+,-.'(+'$-)).4(''()(*,('(*.,0(+&*+.1-8.('/,5,')$(%.7)-0.+('$&&(&&4-852/19)*04024++%2)*&$'',-**-./8/-)')&*%'&&&++175.2/,-/21.03+*+4344840)&$'++'**++*)0,(-.'(+:,6<66+5',057:9466130-+(+.1*)&0))5./),1/*.-131+16874277,**-(()*(*'--.1(''&,+*((+)-.517950(')&(&++)*)'$%)*/5&*((*,+-,18/.4923%2+2.10+.*%%)**17+,%(',&
@7bb68908-307e-414a-a2cf-24e3147b5576 ch=136 read=261908 start_time=2019-12-13T06:08:20Z barcode=BC01 runid=2c9cf7bc05858273f10e7d7ec552fc0bd742dc3e
CCGGTTACCTTATTTTTGACTTCACCCCAATCATCAATCCACCTTAGGCATCCTTCCTTGCGGTTGGGCCTTCGAAAGGTGTTATCAACTCTCGTGGTGCTTGGGCGGTGTGTACGAGGCCAGGGGGCTTATTCACCGCGACATGCTGATTCGCGATTAGCGATTCCAACCCATGTAGTCGAGGTTGCAGACTACAAAATCCGAACTGAGAATGGTTTTATGGGTTTTGCTTCACCTCGCGGCTTCGCTTCCCTCTGCACCATCCATTTAGCACGTGTGTAGCCCAGGTCATAAGGGGCATGATGATTTGACGTCATCCCGCCTTCCTCCAACTTGTCACTGGCAGTCGCTAAGTCCCCAACTTAATGATGGTGGCTTAACGATAAGGAGGTTGCGCTCGTTGGGACTTAACCAACATCTCACGACACGAGCTGACGACAACCACCACCTGTATCTCATATAGCTATCTCTCCATCTCTGGAGCCTTTATGAGTATCAGAGACCTGGTAAGGTTCTTCGCGTTACTTCGAATTAAACCATGCTCCACCGCTTGTCTGCGGGCCCCGTCAATTCGCTGAGTTTCATTCTTGCGAACGGCGTACTACTCCAGGCGAATTACTTATTGCGTTAACTGCAGCACTGAACTTTGACATCCAACACTTAGTACTCATCGTTTACGGCGTGGACTACTAGAATTATCTAATCTATTTGCTCCCCACGCTTTCGGGACTGAGCGTCAGTTGCAGGCCAGATCGTCATCGCCACTGGTGTTCCTCCATATCTACGCATTTCACCGCCACGGTGCCGATCTCTCCTGCACTCCTAGCTGCCTGGTTTCTATGAAGCTTACTGAAGTTAAACTGGGCTTTCACCACAGACCCTTGCTGCCGCCTGCTCCTCTTTACGCCCAATAATTCCGGATAGCTTGCCACCTACATATTACCGCGGCTGCTGGCACGTAGTTAGCCGTGGCTTTCTAATAAGTACCGTCACTCGGCTACACCATTTCCTGTAGCCGCCGTTCTTCCTTTATAACAAGTTTACAATCCGAAAACCTTCTTCCTTCACGCGGCGTTGCTCGGTCAGGGTTTCCCCATTGCGAAAATTCCCTACTGCTGCCTCCCGTAG
+
0*),,7),+,,$2-')&,-8:;674<:3,2.01765:.28.16150+*(%')*+51,1,+,-/-/'-)0+(.4,)+)*'2+//--/6/011*,***(+&$$$/582,743431)0&'7);.'-1-'%''''.616:;67341788:;;;;<:60/+0&'&./.9510.)()(&())+-/9-*(,,335-11472+.+**'(.+)((%&&)%/(+-7:<+56;<22<<2.34;1')/((%%+/*,6.1127/<7-0('),.2293-16:,**++,-..0001-24,..4044659(.10+2/....4593+,-./7919,(&+//828.2-,**.*(-32818/-+---/005)((-54**/'+(/(,,17131%%(',+/,///--0202414-..039+:+*(0),.1/+*)+&,()(*+*-224*-*(0+151673960**'+,-/8080/2555+-/2(---,,...55767551334-,00,44/1-*)*$(*+&'&)--,((,,/+2-;79;:89231--/70&&.2.2;698///2359553.,(%%&%%',*.--11*)+,5:6:3..03,,-;002:;17///*&/3,,*,-36-++,/+*279'&',&&'1/0.6/00/9-6,347011/1:9:9357500023,)-+-,+.-*.0-23225737;:-0-0,,.5;795/000&1(2/./252921/%52''01/7;2++,,4663':9532256967978/:-/+0401*)*('&(&$''568420.4168;95898/211/7998827;4479:0*''&'%1$&))),0-0/45343,,,/-.,/0//452482;1+*-/,'&&&'/+..,.,)0)('%&*')103:52361./.13;:/2.--377:01/1//-18+/592..+4.(.,++,,2-(7,7,(&)(0-/7/18011/13682560.1///::716.+.235:8;22291/8.(*,(%)+0-05),*29388113013..--*-3/4:335411//16,+.-/80081.,2/-.012+)&(/-+.3;61*(+.16-;8<88<8,-//-0144954//***,)'322/713<4-3:4,--'*%(/1-/-63,&((&&+,-/6+06--,)-
@7bf75ea2-a919-4c98-a73f-d977e4967ab8 ch=330 read=55021 start_time=2019-12-13T06:08:21Z barcode=BC01 runid=2c9cf7bc05858273f10e7d7ec552fc0bd742dc3e
CTCCTGCAGGGAGGCAGCAGTGGGAATATTGCACAATGGGGAAACAGTGCAGCAACGCCGCGTGGTGATGAGGTTTCGGATCGTAAAGCTCTGTCTTTGGGAGAAGATAATGACGGTACCCAAGGAGGAAGCCACGGCTAACTGCGTGCCAGCAGCCGCGGTATACGTAGGTGGCGAGCGTTATCCAGTTTACTGGGCGTAAAGGGGCGTAGGCGGATGATTAAGTGGGATGTGAAATACCCGGGCTCAACTTGGGTGCTGCATTCCAAACTGGTTATCTAGAGTGCAGGGAGGAGAGTGGAATTCCCTGGTGAGGTGAAATGCGTAGAGATTAGGAAGAACACCGGCGAGCGGCTCTGGACTGTAACTGACGCTGAGGCTCAGCGTGGGAGCAAAACAGGATTAGATACCTGGTAGTCCACGCCGTAAACGATGAATACTAGGTAGTAGGGGTTTCAGCACCTCCGTGCCGCCGCTAACGCATTAAGTATTTATTCCGCCTGGGAGTACGGTCGCAAGATTAAAACTGCAAAGGAATTGACGGGGTTCCCGCACCTGCGGTATGAGCATGTGGTTTAATTCGAAGCAACGCGAAGTTGCTTACCCTTGACATCCCGCTGCATTACTGCTAATCGAAATCCTTCGGGGACAAGGTATTGGGTGGTGCATGGTTGTCGTCAGCTCGTGTCGTGAATGTTGGGTTAAGTCCCGCAACGAGCTGGCAATCGTTAGTTACTACCATTAAGTTGGTCTAGCGAGACTACCTGGGTTAACAAGGAGGAAGGTGGGATGACGTCAATCATCATGCCCATATGTGTAGGAGCTACACACGTGCTACAATGGCTGGTACAGAGATGCAATACCGTGAGGTGGAGCCAAACTTAAAACCAGTCTCAGTTCGGATTGTAGGCTGAAACTCGCCTACATGGCGGGTTGCTAGTAATCGCGAATGAATGTCGCGGTGGATACGTTCGGGTCTTGTACACACCGCCCGTCACACCATGAGTTGGCAATACCCGAAGTCCGTGAGCTAACCGCAAAGAGGCAGCGGCCGAAGGTAGGGTCAGCGGTGGGAGTGAAGTCGCCAACAAGGTAACCGG
+
/062,*.,18*+370*..-/348.*--/40,,./.9311,($'%%$%*347*556435;,/-+)&(()**))+7;34*8+00083;.-,-11133494.6-+&'*,.3*,,.(/.53406,,*11,,'*.)**&*)/*-,723'1/-/39656+--7)4)..01%/(-'0+,3/-,.004483/4+,.-:4,-377121257-+63845313785;9:905040278:781-.)(6/.-27.-/5,2.,*'-)1:443760111/6/+7515:5552231/*+,-..+54+)/,(*&*-0/7//,+0(')%&(#'(,+,65-04961*')%-()/5164671,0*''%%%,-'(-+++*0453/,,-+,,-/34644-935,*)),28;6----/5)*46:.8-*)+++.4((40++../1337:98971,)*./-95033+7.-*..*,660-:/,&%%&(**-4'.(-59;:1/0522./1.800*.),0'%/)(*&&((*/+)()*;8::90633./-/-95+++))0/++((*+.657/*6*&',4,(*'('&&('&%&#'&+,+,**+53:232/./(*-*,-654.,*&'#$#'+)&-,)&7.004.2,*)--*-+,+(*)),,.767)*),'.60:93;;127400.(%%%&+),.81443452:101;88976878886770/-*/0.209:7976,-/.1,,03%6'&'((*+&+//1384+(+/,/136:58896,7+)&*))%$%'),4252121169,:,1,,,,+)/(-,-2/121---.,-2/&',/78976,1.'#+'*(5.*+1+++.420./-00../.,33:33;996-.24--,,+----3104:--*(+/+4;53374<<09/7<;84:997557157.8(,$3*)*,+1/./094/171--#'',*-**(-)-,)*,+/14655,0)++(&'+-137682945935-/*-55%-*,).-,-01//+68419*((*(*)-)%'())+++(*/91129((***-.61634/2433-*-//7,)%'%%&(/-522))(**,--,2./0*52+7016'&&'+(%+++)(1*'03,325;7966
@a09f11c7-7a5d-451f-971c-6e734902af81 ch=398 read=58817 start_time=2019-12-13T06:08:20Z barcode=BC01 runid=2c9cf7bc05858273f10e7d7ec552fc0bd742dc3e
CTCCTACGGGAGGCAGCAGTAAGGAATTTTCGGCAATGAAACCCTGACCGAGCAACGCCGCGTGAAGGAAGAAGGTTTTCCAGTTGTAAGCTTCTGTTATAAAGGAAGAACGGCGGCTACACAGGAAATGGTAGCCAGTGACGTACTTTATTAGAAAGCCACGGCTAACTACATTGCCAGCAGCCGCAGTAATACGTAGGTGGCAAGCGTTATCCAGGTGTGGGCGTAAAGAGGGCAGGCGGCAGCAGGGTCATAATGGTGAGAAAGCCTGAAGCTTAACCTCAGTGAGCCATAGAACCAGGCAGCTAGAGTGCAGGAGAGGATCGTGGAATTCCATGTGTAGCGGTGAAATGCGTAGATATATGTGGAGGAACACCGGCGAAAGAGCGACGATCTGGCCTGCAACTGACGCTCAGTCGAAAGCGTGGGGAGCAAATGGGATTAGATACCTAGTAGTCCACGCCGTAAACGATGAGTACTAAGTGTTGGATGTCAAAGAGTTCAGTGCTGCGGTTAACGCAATAGAAAGTACTCCGCCTGAGTATTTTGCGTTCCGCAGAATGAAACTCAAAGAATTGACGAGGGGCCGCACAAGCGGTGGAGCATGTAATTCGAGCAACGCGAAGACGCAGGTCTTGACATACTCATAAAGGCTCAGAGATGGAGAGATGGCTATATGAGATACAGGTGCATGGTTGTCGTCAGCTCGTGTCGTGAGATGTTGGGTTAAGTCCGCAACGAGTAGCCCTTATCGTTAGTTACCATCATTAAGTTGGGGACTCTGGCAGGACTGCCAGTGACAAGCTGGAGGAAGGCGGGGATGACGTCAAATCATCATGCCCTTATGACCTGGGCTACACACGTGCTACAATGGATGGTGCAGAGGAAGCGAAGCCGCGAGGTGAAGCAAAACCCATAAAACCATTCTCAGTTCGGATTTGCAGTCTGCAACTCGACTACATGAAGTTGGAATCGCTAGTAATCGCGAATCAGCATGTCGCGGTGAATACGTTCTCGGGCCTTGTACACGCCGCCCGTCACGAGTTGATAACACCCGAAGCCGGTGGCCTGGTAACCGCAAGGAAGGAGCTGTCTAAGGTGGGATTGATGATTGGGGTGAAGTCGTAACAAGGTAACCGGAAGATAGAGCGGCAGAACAGTAGGTTAACACAAAGGCACCGACAACTTTCTTCAGCACCAGCAATACGTAACCG
+
()0,)+..91+-.-000--.4,.*(*,5:2251.2+,)+7+3<71122,-/04572.11('()-+3./,+&,,*4,8,/,.+++//013%/07254/9//0;3.206*/77-52(3/.,,0*/2*)/+)2+**+5.(-.///,.0/2:5/61,&)))-/3/,,+*+/4/1/0%.&'29521/01)')$(-0.0/112/44/+/,07-/588100/.33-,,,4422,53*&(+*10.2786:71,0%)0+*&$%(&+*+.))%*(+*1322(('(,+/)*')('*.%%*)--0--.-+:,.70//..-)'.124-9800*0-*)--.2.5-5-5645.0.&$'(-36./)%%$$'%(*-/-.)*)&.0,3.*42129(3*&&*)'(*+6664443000/1.134,-(+,./002,.17'&'''(,7/67((%*0365&/1+0.,-24014**(,2628/&*-0788::1.-,-,+-.,.01,+-/2.032:89952'&%&,9018:88889:92819/22+/'&&(()%((++*0,-86.&'($(''%%'*.41()+0,-75*0;.-,//.(&''/0103.%.61(0+%%&*/85544136-./()$&*,.24,1)+-/433)*,&'*$(%('*)..)+3774554466:/14679+***),*.))((*5&54345*,+(%53,1'1/./477(-21+-746955777*4,/223050364,9&-2.70/,-20).3.0)()*+004,+,/0743721.5.-701167;66-4//9;-666/)()()*10/1-17473/31/-*+,,.((,*6-60%79/,---348678.-/99877016,),-.5458-/-)*,//)*'*),)'&)*10/4;56344673-())(,*,1060189:4+-)+*/1,-0;<91:7/./::0+//14025)*-;8--&/()%#%&*+.34/,/012010.0/2/5/.91:24855///-.508/-')*,94:,/0338898:5:7-0.--33/8012.211.6.,-23+417<:::413+++((/0/*)+,-++,6.)*3-.7576'))-(''%)1-/.//1+0,3.1*,.255432:(4*295/-6+--0+9-0294-.2/./5,(+/2*,,3.2654.3.(),,&*&++*%+'+'',')*),3084834438+++++.3,..3,+.63.4<.+,,+/4,-..50/0/'*'%$$
@31710bf7-4730-44f6-a7e9-b8cb3426d9bf ch=13 read=43970 start_time=2019-12-13T06:08:37Z barcode=BC01 runid=2c9cf7bc05858273f10e7d7ec552fc0bd742dc3e
CGGGAGGCAGCAGTGGGAATATTGTGCACAATGGGCGCAAGCCTGATGCGCAGCCATGCCGCGTGTATGAAGAAGGCCTTCGGGTTGTAGAGTACTTTCAGCGGGGAGGAAGGGTAAAGTTAATACCTTTGCTCATTGACGTTACCCGCAGAAGAAGCACCGGCTAACTCCGTGCCCAGCCGCGGTAATACGGAGGTGCAAGCGTTAATCAGAGTTACTGGGCGTAAAGCGCACGCAGGCGGTTTGTTAAGTCAGATGTGAAATCCCGGGCTCAACCTGGGAACTGCGGCTGATACTGGCAAACTTGAGTCTCGTAGAGGGGGGGTAGAATTCAGGTGTAGCGGTGAAATGCGTAGAGATCTGGAGGAATTACCGGTGGCGAAGAGCGGCCCCTGGACGAACTGACGCTCAGGTGCGAAAGCGTGGGGAGCAAACAGGGATTAGATACCCTGGTAGTCCACGCCGTAAACGATGTCGACGGAGGTTGTGCCCGCGAGGCGTGGCACCGGAGCTAACGCGTTAAGTCGACCGCGATACGGCCGCAAGTTAAAACTCAAATGAATTGACGGGGGGCCCACAAGCGGTGGAGCATGTGGTTTAATTCGATGCAACGCGAAGAACCTTACCTAGTCTTGACATCCACGGAAGTTTTCAAGAGATGAGAATATTGCCTTCGGGAACCGTGAGACAGGTGCTGCATGGCTGTCGTCAGCTCATGTTGTGAGAGAAATGTTGGGTTAGAATCCCGCAACGGACACAACCCTTATCCTTTGTTGCCAGCGGTCGGCCGGGGAACTCAAAGGAACTGCCAGTGATAAACTGGAGGAAGGTGGGATGACGCCAAGTCATCATGGCCCATACGACCAGGGGCGGCTACACGTGCTACAATGGCGCATACAAAGAAGCGGCCTCGCGAGCAAGCGGACCTCATAAAGTGCGTCATCTGGTCGGATCTGCAGCTCGACTCCATGAAGAGTCGGAATCGCCTTAGTAATCGTGGATCCAGAATGCCACAGTGAATACGTTCCGGGCCTTGTACACACCGCCCGTCACACCACGGGAGTGGGTTGCAAAAAAAAGTAGGTAGCAACCTTCGGGAGGGCGCTTACCACTTTGTGATTCGCATGACTGGGGTGAAGTCGTAACAAAGGTAACCGG
+
+,:1.300244,2661+,,+/24-1-,'+.5477,+))18(+9/349/.&('(1,755:722-.-334441*+,-4175.6)865/++,(())()10,,+1..47))0*+1-1((-:5-1-6,-.:187*+778122002638-20((/++1,(/+***..+..+5,+,43-3'-0(()-+512,0/-+)/.3-1.*&*)/.2205/,**$-%%*7032;;:8788:51234)1-12562*22:94+:(.)01',10,/',0,*,21*036884226134)5033)&','*+,,.0435311()-'((-+,+-..61..,/594/01)6*6+7(+8530/004:75)33+,120,**(+014:1/1(-&.''*.,81*+))+(''+201080.*.3173-0,//022212+.784.-.11++.33+2++*/1;76'-6-*,.,)057:;..19976555)+03:78895/...-58.,*(01480812229-(*&'+.-3+/('#((3.,./65:522.4.5'+(),9:97**))(-,)1/*,-+*)10<;55822</*+..50658.0379,1/)'+/0.2.6148/0/-634768<;498;0.-/,144620),5'+1-0*-((+)%-2.1//09888701+2%((+5;901&)'*++,+$)+,.3106;::7'854:5:794*'),'-/16::58899;::9:://-*,002)10/5-.+)&+$.+++,09(64551(**,1:/*,-)1',(*&5*0.90/726731;601954-,+,)202+1.--40(//.4:8;,0)&).004:134/126<189:.,1+)((&'&.646888-7,.'(-039811*-15-(('(+-9<737904*+*+**'))+4::423303910.+-0069/%&)''1%/146.//.+,18.33;4122/'*.89+.798;:++''&105',%*)843/&+,0-'-0-0--,,/&''*9*4.5/1+*'%'&+*-/-.9997544'*-24449-,+%,.,.987:7645)+203706,//1120595,9-*+324235+0,**&$))/32<4841326/+%%&).1/($(%('(*40,6,()3/.-/21169'0.67.1155:6-//234775785,-)*',-253-0/60+,+6/5;6,
@0c5984a6-7c8d-4945-9437-fbd5ac20f242 ch=254 read=100442 start_time=2019-12-13T06:08:37Z barcode=BC01 runid=2c9cf7bc05858273f10e7d7ec552fc0bd742dc3e
CTCCACGGGAGGCAGCAGTGGGAATATTGCACAATGGGCGCAAGCCTGATGCAGCCATGCCGCGTGTATGAAGGCCTTCGGGTTGTAAAGTACTTTCAGCGGGGAGGAGGAGTAAAGTTAATACCTTTGCTCATTGACGTTACCGCGGAAACACCGGCTAACTCCCGTGCCAGCAACCGCAGTAATACGGAGGGTTACGTTAATCAGGTTCGGGCGTAAAGCGCACGCGAGCAGTTTGTTAAGTCAGATGTGAAATCCCGGAGCTCAACTTGGGAACTGCATCACCGAATACTGGCAAACGAGTCTCGTAGAGGGGTAGAATTCCGGGTGTAGCGGTGAAATGCAGTAGAAGTCTGGAGGAATACCGGTGGCGAGGCGGCCCTGGACGAAGACGACGCTCGAGTGCAGCGTGGGAGCAAACAGGATTAGATACCCTGGTAGTCCACGCCGTAAGCGATGTCGACTTGGAGGTTGTGCCAGCGGGGCGTGGCTTCCGGAATAACGTTAAGTCGACCGCCTGAAGGCCGCAGGTTAAAACTCAAATGAATTGACAGGGGCCCGCACAAGCGGTGGAGCATGTGGTTTAATTGCCCTTAAACACCGAGAATAGCGACATACTCATAGAAGGCTCCAGAGATGGAGGCCAGCTATATGAGATACGAAGTTGGTGCATGGTTGCATTAGTCAGCTCGTGTCGTGAGAGATATTGTTGGAGTTAAGTCCGCGAGCAGGCGCAACTCTTATCGTTGAATTCACCATCATTAAGAAGTTGGGGACTCTGGCGAGAACTGCCAGTGACAAGCTGGAAGGCTGGGGATGATCAAATCATCATGCCTTATGACCTGGGGCTACACACGTGCTACGATGGATGATTGCAGAAGCTTGAAGCCGCGAAGATTGAAAACCCATAAAACCATTCTCGGTTCGGTTAGCCAGTCTGCAACTCATTACATGGTTAGATCGCTGGTATTAAAGCGAATCAGCATGTCGCGGTGAGAATACGTTCCGGGCGCTTGTACACCTGCGCCGTCACACCATGGGGGGTAAGGTTTGCGTCCGTGGCAACGGGGAGGGCGCTTACCACTTTGTGATTCATGACTGGGAATTGCGGTCGTAACAAAGATTCCGGAGAG
+
-*0(').12*00/.-.+.048.*--.6/*)&(-8//7410127-38444:99++3723475/-**+(&(&*&'(+0172(50/80+3:/'6+--:;,*,,.28-',)'))$&'1;3,004/.164.6.,/7-'())*7657+0*%'(())'*-0.0*'(-+,..2(+237:1+..'4+*),#)'*(+-./*0/*.)(%(*8.8.2'0'-2&)6954/4;3*-.--/./,-/1.23:0*+,5.334//1.(*',3/)2,(-0'),08).(-+570320110*+.)-''+*)(1/0/*/*%%))*-/06,4)**-1-302(5)4+/,&1210.-.-34332;93**'('+(,+*-4570+,*(1+/4.0'+*.)''-*/5151+(1566+-,()***,*//0%$(**(&+))()9/)(+8;-2+3/)6+()-,//6//.,*)))43+-04;4562'-,&'%)))-*&'0,/5112/1115,-.&,0)()&$&'&*+&'(&%&)*)))404/862/36655.($%'&***+0/6181:82.5.,30,-2241/0/+001.,82(+,).-'+.84.1-+-..,),24::1*5)&))%$#)'$%%)'%(%%&&%#%%%%&)$+(+()(%)('))*+)'()**::/,*'##'%++01120%,3*,.()%(+)0+0)(***)**#$&++(&)**22-,+&'/2+)&$%'((+&)))-3./''*6'5,+4*%*('*/**,,-/2.-.107./0-7,&+.,6*)-6---+/9/+'*-+-909;13442//)((%'(0.2566&4111481+-.+*)%(%%$(/73,((')(3;92325;83&0+&+*++,1+%%(*(+++*((()),-7511/0014()&$(&')+((&'%&%%+(%+8+/*)'(&*(#))/124/,.156+43654.)((55..+(*-%',3-1261*.,'*,7*)*)(---1-5(&(*+,,&($#&&%(('')))/07/.12379:79-5+*((,0-5524-.('(++%''(')*+)+('%&#$%$&-,..295651.*(&&%%*)*)(&$%%&&$,$&'*.1-.-,&*/+20020-01*+-62//.//8/5.,&&$(*)('*&$%(&&%%'&')&)(&$(%,*0+,%$&
@389c06e8-e371-47b7-a2f9-c54c5ebc5917 ch=268 read=67964 start_time=2019-12-13T06:08:57Z barcode=BC01 runid=2c9cf7bc05858273f10e7d7ec552fc0bd742dc3e
CCGGTGCCTTGGCTTCACCCCAGTCATGAATCACAAAGTGGTAGCGCCCTCCCGAAGGTTAAGCTACCACCTACTTCTTTTGCAACCCACTCCCCATGGTGTGACGGGCGGTGTGTACAAGGCCGGAACGTATTCACCGTGGCATTCGCTGATCCACGATTACTAGCGATTCCGACTTCATGGAGTCGAGTTGCAGACTCAATCGGACTACGACGCACTTTATGAAGGTCCTTGCTCTCGCGGAGTCGCTTCTCTTTGTATGCGCCATTGTAGCACGTGTAGCCCTGGTCGTAAGGGCCACGATGACTTGACGTCATCCCCACCTTCCTCTAGTTTATCACTGGCAGTCTCCTTTGAGTTCCCGGCCGGACCGCTGGCAACAAAGGATAAGAGGTTGCGCTCGTTGCGGGACTTAACCCAACATTTCACAACACAGGCTGACGACAGCCATGCAGCACCTGTCTCTACGGTTCCCGAAGGCACATTCTCATCTCTGAAAACTTCCGTGGATGTCAAGAGACCAGGTAAAGGTTCTTCGCGTTGCATCAATTAAACCACATGCTCCACCGCTTGTGCGGGCCCCGTCAATTCATTTGAGTTTTAACCTTGCAGCCGTACTCCCCAGGCGGTCGACTTAACGCGTTAACTCCGGAAGCCACGCCTCGGGGCACAACCTCCAAGTCGACATCGTTTACGGCGTGGACTACCAGAATTATCTAACCCTGTTTTGCTCCCCACGCTTTCGCACCTGAGCGTCAGTCTTCGTCAGGGGCCGCCTTCGCCACCGGTATTCCTCAGATCTCTACGCATTTCACCGCTACACCGCAGATTCCCCCTCTACGAGACTCAAGCTTTGCAGTATCAGATGCAGTTCCCAGGTTGGGCCAGGATTTTCACATCTGACTTAACAAACCGCCTGCGTGCGCTTTGCGCCAGTAATTCCGATTAACGCTTGCACCTCCATGGTACCGCGGCGCGGCGCGGGTAGCCGGTCTTCTTCTGCGGGCAACGTCAATGAGCAAAGGTATTAACTTTACTCCTTCCTCCCCGCTATGAAAGTACTTTACAACCCGAAGGCCTTCTTCATACGCGGCATGGCTGCATCAGGCTTGCGCCATTGTTCTTAATATTCCCCACTGCTGCCTCCGTAGGAG
+
9021(&&#$&%$*071,2/1-././,-,*+.7787:4/00452-/28<95/31-.3-0105-*-)')%%3+6%13933::5053-351%,,619-,.75866668-:74/)-()),+368.61,/20642548<5010,-.-+67<1,+++/63-'))*.--,0001999;05.-25558:;2-..//35,8+-)+3768+;.1-93962/3,332./298.1*,&,-/4('3+.05/62--*$(*-(,-1/2,46.,+.,*,-1676:20+,,'((*'$&');600:::2754*/11/'(*+//++*-,/18989:,462),25488+...04;.,-9270:00-235:;+74*($-0:2:*()2,7:796442061//128)6/77-3%$)/+8'.,/.561;/0.:95131/+*)&-1045;,++,563-2+-6566673'6213935/523566<8732-*()+*,297650062./',01:225752320008:5.070:66::::6741,)+,.7;5/50.:,128<87;61220502247&-'2-;886/-.113332.1/(&'((+,1.4-395*)*1.:3;959;;06.:;<.04/.-*('%&1217332477,*5885:77792421./-/.,++%+,6)5+0/+//,-02:82)582-,//746,.*.-1166/73685381+*,,+-16:79969945%&/*+-3''(%+(**355*-//8:7//13/040.-,)002666:9:968778;9789*+46*4/1737<:8:;,7-3/556<;:69/-/10.*+'.01/7<86779324*+&,*&'''(.*-2/-,,01-2,+20469-7)159,-/))++,+-),-.1,76<59-+227252+8+&+-'.88++))*./55346999768:5<5::76875653.-*)%+*..().035;752204,,&)(+,(+%./352)+'&(*03/2.-)&&'.*%+).+,*,./,200077:;::98.4,(,6657.4.--322.0()&++.0+))-53-2/2.&++-0.97,+47+,-.52---.01-((+'4.)*1607,-,*(2-+5.,'%'**2/11301,+--.-3:316--*/4(,-(-1))&2(-+0+/.3/%*-./.+,,+28.146')(
@1ace86c7-d877-4f61-8cce-49cd92c36ddd ch=444 read=119741 start_time=2019-12-13T06:08:55Z barcode=BC01 runid=2c9cf7bc05858273f10e7d7ec552fc0bd742dc3e
CTCTACAGAGGCGCCAGTGGGAATTTTGGACAATGGTGAAAGCCTGATCCAGCAATGCCATGATGCAGGATGAAGGCCTTCAGGTTATACTTCTTTTTTGCACGGGAACGAAAAGCTCCTTCTAATACAGGGGCTGACGGTACCGTAAGAATAAGCACCGGCCTTCACGTGCAGCAGCCCGCGGTATGCAGCGGAGTGCGAGCGTTAATCAGTGCAGGGCGTAAAGGCATTGCGCAGGCGGTTATGTAAGACAGATGTGAAATCCCCAGGCTCCAACCTGGGAACTGCATTTGTGACTGCATGGCTAGAAGTGCAGTAGAGGATGGAATTCCATAGCGCTGAGTGAAATACGTAGATATGCGGAGAGACACCACTGATGGCAGAGAACTTAATCCCTGGACATAATACTGACGCTCATGCGAAATGATAAGGGAGCAAACAGGATTAGATACCTGAAGGTAGTCCGCCTAAACGATGTCAACTGGTTGTTGGGAATTAGTTTTCTCAGTAACGAAGCTAACGCGCGAAGTTGACCGCCGCAAATTACGGCCCGCAAAGACTCGAAATTGGCAGGGACCCGCACAGAAGCGGTGGATGAAGTGGTTTAATTCGATGCAACGCAGAAAAACCTTACCTACCTTTGACATGGCAGGAAGTTTCCAGAGATGGATTCGTGCTCGAAAGAGAACCTGCGCAGGGCACTGCATGGCTGTCGTGAAACCATTGTCGTGAGATGTTGGGATTTAAGTCGTCGCAACGAGCGCAACCCTTATCATTAGTTGCCATTCCAGTTTGAGCACTCTAATAGGACTGCCGGTGACAAACCGGAGAGGTGGGGATGACGTCAAGTCCTCACTTGGCCCCACTTATAGGTGGGGCTACACACGTCATACAATAGTAGGTACAGAGGTTGCCAACCCGCGAGGGAGCTAATCCCATAAAATAAAGTAGTCGGATCATGATCTACAACTCGGCTGCGCGTGAAGTCAGGAGAAATCGCTAATGTGTCGCGGATCAACATGCGGTGAATACGTTCCAGGTCTTGTACACACACCGCCCGTCACACCATGGGAGCGGGTCTCGCCAGAAGTAGGTAGCAGCCCTAACCGCAAGGGAAGACGCTTACCGGCAGGGTTCGTGACTGGGGTGAGAGATCGTAACAAGGTAACCGG
+
))*'$%%($*&&&(+),-.4*+).662/679*9+*0&%'*,'+3.0282)()),8/,/+$%'&*+8680..))/)/,3,4-%3657%+&*+2,-132-'$$$''(*.)+.-480),.38+61-/3112*34/++./.2''&&*)..3))/+-.1)//40&+&%&&&$(%0),'+++)0,*%'&&*.*&,$'$(&%')+/1358/:.2./0)*-)+%),),,014,%%%%+,.13723881.:+))*,3:,,3(,++(-(+.-,-9;-+3;919,1-0802936876242/71*,+-.-,*#%.001,*)(&++.+30&*',-1-2*3)3+9+''$(//.,*)$'((&'%$)*+6355423*.-+)%'/*).)%#%%(+,30+***+()$$'*(/7.)362+%(')+,0--,-,134%.%&$&(($%),/,05))346<48.46/50'&8578;1113*-*'',/,*.7//711,-//07,7022859316),+&&1(%(+9;</680.1+-+$&)&(4381++*+%&*+00//26273'((%,)-*..706--/11('.*))%'%(',)/,+/46-2;4--*.+%()+,8:8:;44(&$')./0<:5:7:5..0/-1()()$&+366.10.2-11)*-)+3+*-3%%&*()21+4++8/4,))+,.:78,.9/563322015)((-',)-(''$%$)*&$#$&#$%(&/01375/'&&'$&%%-'$))*2./035132'%+#3)(+('(&(*'#%+/3.---+9.138(,(),:108,0.+'*)',2()(.+50(('3/221',-&()(%&+*--)+***+26;9;5+(('%%,)27131./.**,)&(+22.0+&+*/-0.2+%'.*-.2,).*053-,,+,,%*,02&'**/,,)++(,'('*'''2,69242292:-.0'%+*&'%%&3+067--146961,+()/+-..(5,21*++.76-(1243//*/,+,,,)220+*()+)2-,),1-+,',+,+)+.*+.-02646.,&)(((('(%&'3+01((.4)&396-4-**--+,+++/7128-/32..+,016492+.-%42339:6482.,0)++-,.)&%&&/,.*0(3.020-(1,'%&%&$'+,+17&33*28:7<8785475253-)*'(&&).0//10./4.40485:'3
@ef5f1d15-f71c-4e30-b72e-4f19e41c8062 ch=422 read=149371 start_time=2019-12-13T06:09:04Z barcode=BC01 runid=2c9cf7bc05858273f10e7d7ec552fc0bd742dc3e
CTCTACGGGAGGCAGCAGTAGGAATTTTCTACGGCAATGGGGGAAACCCTGACCGAGAGCAACGCCATGAAGGAAGAAGGTTTCGGATTGTAAACTTCTGTTACATAAAGGAAGAACAGCTAACACAGAGTGGTGGCCGAGTGACAGTACTTTATTAGAGAAGCCACGGCTAACTACATTATGTAGCCGCGGTAATACGTGGGTGGCAAGCGTTATCCGGAATTATTGGGCGTAAAGAGGGCAGGCGGCAGCAAGGGTCTGTGGTGGCGGAAACCCCTTCAGTAAAATATAGAGGCAGGCAGCTAGAGTGCAGGAGGGGATCGTGGAATTCCATGTGTAGCGGTGAAATGCGTAAGATATGGAGACACCAGTGGCGAGCGGCGATCTGGCCTGCAACTGACGCTCAGTCAAGCGTGGGGAGCAAAATGGGATTAGATACCTAGTCCCGCCGTAAACGATAGTGTTGGATGTCAAAGTTCAGTGCTACACAGTTAACGCAATACAAGTACTCCGCCTGGTAGTACGTTCATAAGATGAAACTCAAAGGAATTGACAGAGGCCGCACAAGCGGTGGGCATGTGGTTTAATTCGAAGCAACGCGAAGACCTTGCACCAGGTCTTGACTTGTATACTCATAAAAGGCTCAGAGATGGAGGGATAGCTATATGAGATACAGGTGGTGCATAGTTTATCGTCAGCTCGTGTCGTGAGATGTTGGGTTAAGTCCGCAACAGGCACCAACCCTTATCGTGAGATTACCATCATTAAGTTGGGGACTCTGGCGAGACTGCCAGTGACAAGCTGGAGGAAGAGCTGGGGAGTGACGTCAAATCATCCCATACTACACTTGCTGGCCTACACACGTGCTACAATGCTGGATGTGAATTGCAGAGGAAGCCAGAGCCACTTGAGGTGAAACAAAACCCGCTTAAAACCATTTCTCAGTTGGATTGTAGTCTGCAACTCGACTACATGAAGTTAGAATCCGCTAGTAATCGCGAATAGATTCTCAGACCTTAGCCGCACACCCGCCCATCACACCACGAGTTGATACTTAGAAACTATTGGTGGCCTATGCTAAAAAAAGGAAGGAGCTATCTAGGGGTGGGATTATTGGTTAAGAGGGTGAAATCGTAACAGAGGTAACCGGAAGATAGAGGCGACAGACAGTAGGTTGCTTACAAAGGTACAGACAACTTTCTTAGCACAGCAATACGTAACTTACACG
+
332+(**54016.*,*)+,++'('0/2*&$%'+*/,//,33-'()(+2))*13/-+)')*/551)'%%%,,+.,,)+))+,2**(2)6)'$,0'+./55*3*'%'&+/),*,))(&($&&&%&)&'&''&''02'1..('*+,25'*,)++-+*.4-+)%(*(,,())+,,274644%4&#'$%&%(&(*.4/500,706'1)*).+,1,/11:2-1*(*.*4,.418310**11*))+.)*+1/,),((+*+((.*,,2/0*0+,)(&)()&+(&%&'((,-15)#%$'&&'&)'(+0231/-)*&*)0//57.-+,-+/03.+2(/,9/931-*)%%&&*4(('+*+/07852/1.,,)*'(+014923347.''(*(($(,+,+/-243311+*+,-4*--.*1))'&&+-/646/(*+.98**49/+2.,)00+5,*(**23)*140/-)-+**&$$&&1:-3///17/89..,*+&4$(('*(*&+*2-./)3)4-,,01,.01/4)*5:63(&$%)'323;8)(-)'/--.*(+22*'''',-/03/1'('+(-+%'(**023.2002/0+*&**6582141:5,++'&)++%'&&(%,411-$)&()((+../4-..-2)+,,+,,-*.-5.'(.+-7(((',52,*/-,*%'')*+///-//2421*0,-18500/-('26.%+,./,*&'(102/0./61125935407315/3,./,$&(&'&'/.'+$&$,,%*'(+.'*'&%$(&).*(),'+40'*)*(/;434642)(''%-5210330100124522240-/*'(''')$(-1(%''3251449:9-.)()-(%*$($%($&(&%()))*&'%(')&'%+'())+-/,-'',,+41/0)'+(*+-/'*'&)'-+)')'(,&('&((.1,*,,&+*7:.75,$%&%+/33).+-6+*,)%'*))++,2'*+/4886.5,*+3''(%&,-.,-+,4/&'%-+,++.31223676+$$#$$&$&+'))+%(&,&%%&(/7,/*+)+1*&)+)(5//...3%'++*0*(((&$%$'&.6/,+$$#*)/'')(&'-%'('(.,,**(+-.)*&().%01***.-***+'&)---3,)-/)()%.++-+-370*&&(--,'%*()///*/(*&'33$&%)-*.41.,()$'(+./*/()*../19*(*((*'(/0/8//:9100$$%%&'')4-.,510.'('&#$#&$
@c152d1a3-8e3c-41f9-8943-5632d7e07d4e ch=438 read=104020 start_time=2019-12-13T06:09:01Z barcode=BC01 runid=2c9cf7bc05858273f10e7d7ec552fc0bd742dc3e
CCAGTTTACCTTGTTACGACTTCACCCCAATCCTTGGCCTACCTTCGGCCGCTGCCTCCTTGCGGTTAGCTCACGGACTTCGAATTACTCTCGTAGTGTGACGGGCGGTGTGTACAAGACCGGAACGTATTCACCGCGACATTCTGATTCGCGATTACTAGTAACTCCAGCTTCATGGGCGAGTTTCGGCCTACAATCGAACTGAGACTGGTTTTAAAGTTTAGCTCCACACCTCACGGTATTGCATCTGTACCAGCCATTTGCTTAGCGTGTGTAGCCTACACATAGAGGGCATGATGATTTGACGTCATCCCACCTTCCTCCTGGTTAACCCAAGCGGTAGTCTCGCTAGAGTCCTCAACTTAATGGTAGTAACTAGCGACAAGGAGTTTGCGCTCGTTGCGGGACTTAATAACATCTCACGACACGAGCTGACGACAACCATGCACCACCTGTCACCTTGTGAGGGGATTTCCTCGATTAAAGTAATGCAAAGGGATGTCAGAGTGTAGTAGGTTCTTCGCGTTGCTTCGAATTAAACCATGCTCCGCTACTTGTGCGGGTCCCGTCAATTCCTTTAGTTTAATCTGCGACCGTACTCCCCAGGCGGAATACTTGAAATGCGTTAGCGGCGGCACGGAGGTGTTGAAACCCCGCACCTATTCATCACGTTTACGGCGGTATTGGATTTCTGGGGTATCTAATCCTGTTTGCTCCCCGCTTTCAAGGCCTCAGCGTCAGTTACAGTCCAGAGTCGCCTTCGCCACTGGTGTTCTTCTAATCTCTACGCATTTCACCGCTACACTAGAATTCCACTCTCCTCTCCTGCTGCTCTAAGATAACCCGGTTTGGAATGCGGCACCCAAGTTCGAGCCGGGTATTTCACATCCATAATCATCCGCCTACCTACGCTCCTTTACGCCCAGTAAATCCGGATAACGCTCGCCACCTACGTATTACCGCGGCTGCTGGCGTAGTTAGCCGTGGCTTCCGCATCCTTGGGTACCGTCATTATCTTCCCCAAAGAACCAGGCTTTACGATCAAAACCTTCATCACTCACGCGGCGTTGCTGCATCCAGGGTTTCCCCATTGTGCAATATTCCCCTGCTGCCTCCCGTAGAG
+
80)*-7**2/3.,36+./)//4))+,+'*'''$'%)%01++33274,-/5,5355:6602222&2.:*))---./8678;6*&$)&$$%&((')&()./1780;;866522/,+-470276&2(6/3:9851035033345895.0/7;8341005.12(0--,,-))&*+263(+(-*-+*2,;2-'-.'(*-.6-1)*013404778:14;:-+65-.;:*3428'&*,3863/./,.-.3//1/4)*-3742182/95)*%)&&(0+3,-(&()-2+,./-0,0&%.72/---4555:<50028::;/:4,,22274816'',+0+-%/%&)(%.).(-/02672351/.//1422.3.0+6++0'-+..2:++)%*23355)/'*78)*0-/02053010:9/,.-00+-(((+774()+/132---,,--76271-09194657;//9.52-*-...*-+),0***2;-27333939//'(&+*+*,.6),06.11281'((,03*,,*)/086692-+.-8-..22).*2):;:3556123470355517./.5)44+42'%(*+7.86//33&')71,0-*1*-1417,0(3-/'&$$.5849691,*,'%+(''+-219///.9720...1--')*,.1+(1/-71*#(&)'(%*,024.')+-77))-*(,-*(*,(-&.*(&$$*.)+111/075976-77,(01/54,((.11-(*+5.6/5.,0344'(++',.*27')&((())-/,0-068*,)+.,0:8548-)-5210(((*(006<53.20''0*+&'%'&()1,76,.-.-.1/0,/21-,&$(+,****-55613%($217.2-0/*)&)'',**/')(-(%%22(.89653;8+)*))/5&*-5488;;:7791.--)*,,114.(+-+-//90,-154,,2345420).(..559:679.&/&,'+,,68*.,4/348,8**'''/48211506562343*$'&)+%(&&($-$,.3772:87678.8;;,720*+32631653:;23101,%*3+*73:2346.0//%-+..1/,3:+0/../.<''241-72-3;0+.8-0..'6+//-640-,*)-(*.(54,*4501)
@f1b152b9-b900-400b-b2fb-4f70ac826e4a ch=161 read=101711 start_time=2019-12-13T06:09:03Z barcode=BC01 runid=2c9cf7bc05858273f10e7d7ec552fc0bd742dc3e
CCGGTTACCTTGTTACGGCTTCACCCCAATCGTGTCCACCTTGGAGCGGCTCCTTCCTTGCGGATTTAGGCCACCGGCTTCAGGTGTTATCAACTCTCGTGGTGTGACGGGCGGTATTGTACAAGGCCGGAACAGTATTCACCGCGACATGCTGATTCGCGATTACTGGCGATTCCAGCTTCATGTAGTCGAGTTGCAGGCTACAATCCGAACTGAGAATGGTTTTATGGGTTTTCTTCACCTCGCGGCTTCCTTCCCTCACTGCGCCATCCATTCTTAGCACGTGTGTAGCCAGGATAAGGGCATGATGGTTGTCATCCCCACTTCCTCCAGCTTGTCACTGGCAGTCGCTGAAGTGGCAATGATGGTAACTAACGATAGGGTTGCGCTCGTTGCGGGACTTAGCCCAACATCTCACGACACGAGCTGACGACAACCATGCACCACCTGTATCTCATATGGCTATCTCTCCATCTCCGGAGCCTTTATGAGTATGTCAAAAGAGACCATAACGTGGAGTTCTTCGCGTTGCTTCGAATTAAACCACATGCTCCACCGCTTGTGCATTTAAATCAATTCGCTGGGTTTTACCGCTTTGCGAACGTACTACTCAGGCGATACTTATTGCGTTAGCTGCAGCACTGAACTTTGACATCCAGCACTTAGGCACTCACGTTTACGGCATGGACTACTAGGGTATCTAATCCCTGATATTGCTCCCGCTTTCGGGACTGAGCGTCAATTTGCAGGCCGGATCGTCGCCTTCGCCACTGGTAATTTCCTCCATATATCTACGCATTTCACCGCTACACGTGGAATTCCACGATCCTCTCCTGCGCTCCTGGCTGGTTTCTATGAAGCGCGAGTTAGGCTTCAGGCTTTCCACAGACCCTTGCTGCCGCCTGCTCCCTCTTTACGCCCAATAATTCCGGATAACGCTTGCCACCACCGTATTACCGCGGCTGCTGGCGTAGTTAGCCGTGGCTTTTTTTCCTAATAAAGTGCAAATCACTCCGGCTACCATTTTCCATATGGCCGCCGTTCTTCCTACGCTTTATAACAGAAGTTTACAATCCGAAAACCTTCTTCCTTCACGCGGCGTTGCCTTGCTCGGTCAGGGGTTTTACATTTGAAATTCCCTACTTTTGCCTCCGTAG
+
20(2,9,-115*4-+,1+0/40+035)2.12+*&)*4),*.+&.&&)'+)+*,/22-.3+,0/+2./*+27-*1-.5./11%.,)&*+,/+8+**2-+,,'./+'(*-*22%()'%1(&'&)-5,31)()*(,%+&/*0-.4001,,-/2/--.-093122226132(.+''36.-+&,+01'-&(+--/++*2+&+(*&*%&*,.,1-+283.-,'*,)'&&')+-/09,388,+,.,(/,10(&)''.3+)*4.6+*+)*&*++08197/.40&'%&'*&))/'*'&'*-'%&'%(((.42-+,/0/0..*(((121+4(%)-.-//03)*/21/01,+*+))((**$&&'(,$*$&&,-,+,.+1-/++,0,/.)((*.-*++++.-76/5..,4))'(%'$-((+0/332*(&(()304/..+0320,')0+3842//*-0/1.054533/0$)'),:8885312*.771/./-1////,,42(**(**-:869)0,)%'''**%&(&($0(,(+7<690.,--,4'-.<6&3'3,4<7::,-/.05561/7.*).'&$#$&+,+*-.+-(4+30)'%()*++)%%&'%&(''&(('&)%*(**)')*(/-(*&)')*2*0-++-7.-(..-..-.%.*,.3+-45-456..'&$(&')&'&&&%&%&%**,0,$$**,(,/3/53033(2/+/.21*+4)4-&$$$%&-+.//23)(+.1,,)93.,**(,-470-',-(()-,-+'(',,.667577485475&),(00*+.7.4535970//.052/55634</--8/20-**&))').**0/:/-+*,-764420.)&'$''/)*,(*('(1;9/536.2*&)(()*+-0)$&)/83)33(&&%((&)+-.04'())+2034,3;5/0/01/+..30(-..4+-,.&0(6*(4,5/6--,1/8025../$&)()+08/3824/6033:910/+*-//9///60.7-,0076<9.6*(,--05*%*%2+/000%',+++**-054&166+6+#%#&&2/707;58:09*1)#%)&++02,./64,*)''-;5,//:20)'*182:99;88<724:3,/-/.6//1-))&*)()/..3220,6203+)$$$(-,'(&',(+)4))'')44-+,2+11*,.0
@d1c1e368-cf09-42e5-ada9-b19429ec93f7 ch=176 read=121759 start_time=2019-12-13T06:09:04Z barcode=BC01 runid=2c9cf7bc05858273f10e7d7ec552fc0bd742dc3e
CCAGTTACCTTGTTACGACTTACTGGTCAGCTGACCTACCTTCGGCCGCTGCCTCGGCGCGAGGATTGAAGCTCACGGACTTCAGGTATTGCCAGCTCTCATGAATTGTTGTTGGGCGGTGTGTACAAGACCGGGAACGTATTCACCGCGACATTCTGATTCGCGATTGCCTAAATGCTCAGCTTCATGTAGGCGTTTCAGCCTACAATCCAGAACTGAGACTGGTTTAAAAGTTTGGCTCCCTGGCATTATTGCATCTCTCTGCCAGCCATTTGGCACGTGTAGCCCTGCATAAGGGGCATGATGGGTTTGACGTCATCACCTTCCTCCTGGATTAGCCAGGCAGTCTCGCTAAAGTCCTCCAACAATGGTAGTAACTAACGACAGAGGTTGCGCTCGTTGCGGGACTTAACATCTCGACACGAGCTGACGGTGACAGCGCCGCACCTGTCACCTTGCTTGTCCCCGAGAGGTTCCTCGATTAAAGTGAAGGGATGTCAAGAGTGTAGGTAAAGGTTCTTCGCGTTGCTTCGAATTAAACCACATGCTCCGCTACTTGTGCGGTCTTTAAATCAATTCCTTTGAGTTTAATCTTGCGACCGTACCACGGGCGGAATGCTTAATGCGTTAGCGGCGGCACGGAGGTGTTGAGCCCCCACCTAGTATTCATCGTTTACGGCGTGGATTCTGCCAGAATTATCTAATCCTGTTTGCTCCCGCGCGAGCCCCTCAGCGTCAGTTGATCCGAAGTCGCCTTCGCCACTGGTGTTCTTCCTAATCTCTACGCATTTCACCCGCTGCACTAGAGATTCCACTCCTCCTGCATCTAGATATGGGTTGGGTGCTTAAGTTGGGCCGGGTATTTCACATCACAATCATCCGCCTACGCTCCTTTACGCCCAGTAAATCCGGATAACGCTCGCCACCTGCGTATTACCGCGGCTGCTGGCGTAGTTAGCCGTGGCTTCCTCCTTGGGTACCGTCATTATCTTCCCCAAAGTTAGGCTTTGCGATCCGAAACCTTTCATCACTCGCGCGGCGTTGCTGCATCAGAGGTTCCCCATTTGTGCAATATTCCTGCTGCCTCCCGTAG
+
04'/,9+.122,-1+.+&*,+%(%%%3'%%'(-)/.433220+0*+%%%&),('*%$%(++)+)$1&%')&(.*&()+56594(3,)%()(24/(,+++++/.&&*(($$('*.12204-+*%&%(,*/029+870:217657/&)-*.5661960/3116,((,+41'-''(+*(+,.0'()0/65676523,,)4.++-/0/)*-2+/)&')3-01-.226461;7+45+)-6.051452&&$&%%,)*6++,,-10/----),*/15+85)'((*22))'%'-7-(#*+*10*284099220(,$*('(&*)137./%--1::4324.*1%/')%*.&+3-06/.%,*4066)+45616'.%')5+--*+124521212-,,+'%,+3:277889/7.+*)1-'%##&(**))(*01716-&1./0**(.*,.1,+/$$#&)%((((*)+0.--%&*+*,/37**%%%'%))000238/:.3*)('('(/+45)0-+*'()+-,-,./1:,1-5;8692*,,*,)*/+4,.+-./639401/3/+,0/+-.*)+4+/.0311(&%%+1.,.385:3&())'%',87*6/./*+/2240*,&(*),(2263856-('&%*+++11350-**,*,0+*,0-+1,,--0*(%(*(-($(/.-(+*.80+.20970)-)---40/'4-,(&*,+)+)-1665456654534;2+-*1,&%((,*)/31)0.(%''%43&)+('&+0'%&+++-+-)*,1-./.1+31-/4;::744+,5,.-2101/0+/8+*%***)44'.&(&&&(&,-112+))+''*%%#&(*3,((//*+,/'.)),&%&%%%+.)(1)'+4,'1..,.80.*+,-1%0+4/612531463(3046:5566-1.10+(,.01-.11435:7874687//-*1,+%($%%(+&-2..(3-0,*'&()''(-49101:0:16//00()+()(),&($.%$$&&-3+-17-2/-+,1)''&%/.(,3-%***,1,()''*.33)*442')+.%'''(/+.-4*+,&'*-7+,&.+-21999,/2/%)$*'&).0,,*((13352-29,.2*2
@28479b8d-a6dc-4975-a4b5-56faf2becaac ch=484 read=134757 start_time=2019-12-13T06:09:03Z barcode=BC01 runid=2c9cf7bc05858273f10e7d7ec552fc0bd742dc3e
CCGGTTACCTTGTTCGACTTCACCCCAGTCATGAATCACAAAGGTGGTAAGCGCCACTCGAAGGTTAAGCTACCTACTTCTTTGCAACCCACTCCCATGGTGTGACGGGCGGTGTGTACAAGGCCGAGACGTATTCACCGTGGCATTCTGATCCACGATTACTAGCGGTTGACTTCATGGAGTCGAGTTGCAGACTCAATCCGGACTACGACGCACTTTATGAGGTCCGCTTGCTCTCCTTGAGTCGCTTCTCTTTGTATGCCATTTGTAGCGTGTGTAGCCCTGGTCGTAAGGGCCATGATGACTTGACGTCATCCCCACCTTCCTCCAGTTTATCACTGGCAGTCTCCTTTGAGTTCCAGCCGGACCGCTGGCAACAAAGGATAAAGTTGCGCTCGTTGCGGGACCAACCCAGCATTTCACAACACGGAGGCTGACGACAGCCATGCAGCACCTGTCTCACGGTTCCCGAGGCGCATTCTCATCTCTGAAAACTTCCGTGGATGTCAAGACCAGGTAAGGTTCTTCGCGTTGCATCGAATTAAACCACATGCTCCACCCGCTTGTGCGGGCCCCGTCAATTCATTTGAGTTTTAACCTTGCGGCCGTACTCCCCAGGCAGTCGACTTAACGCGTTAGCTCCGGAAGCCACGCCTCAAGGGGCACAACCTCCAAGTCGACATCGTTTACGGCGTGGACTGGGGTATCTAATCCTGTTTGCTCCCCACGCTTTCGCACCTGAGCGTCAGTCTTCGTCCAGGGGCCGCCTTCGCCACCGGTATTCCTCAGATCTCTGCGCATTTCACCCGCTTCACACCTGGAATTCTACCCCCCCCCCCTCCTACGAGCTCAAACGCCGGTATCAGACCGGTTCAGGTTGGGCCGGGGATTTTCATCTAACAAACCGCCTGCGTGCGCTTTTACGCCCAGTAATTCCGATTAACGCGCCCTCCGTATTACCGCGGCTGCTGGCACAGGGCTAGCCAGTGCTTCTTCTGCGGGTAACGTCAATGAGCAAGGTATTAACTGCTCCCTTCCTCCCCGCTGAAAGTGCTTTACAACCCGAGGCCCTTCTTCATACACGCGGCATGGCTGCATCAGGCTTGCGCCCATTGTGCAATATTCCCCACTGCTGCCTCCGTAG
+
40+31<12/9.*7:131209.*/:8,,..00987:742347)(('(-+)*(*+33&)*-$$'**2,5,,-.015,%'/-/5;:,,1,))+&'(4:5,2487766894::/25*,-+-,2863,5,&$--*-666;666635062231/'()/./+,+008/234132+0%'*-.44233.+),/*).39140...-3+:08-,2600((+../-+*07.+./0.108/.,7-+,//./''-')+*,')-13.,08,+,/,-1,&.0.(***,()-754424:.,04352545*473;7521.++))),.86788+962*/2:8900+-,--371+-.1592;2-/223:5294-+/160.',04-8896--.+0++&,01*3.6,8/&'1.*+)++//3:6708/*(%(&,)((%)+*34/***&+&,+4//40/1037/3-*052730)/00:;457512.0.02877.-.,00(0/1:6***++6540/550,.747678;89.3304,07;63723,(*)53:;867501-.-/2'',-,/908:+--004405)+0)')**-.0404,464+-.0.3/4838;742+6::+.1.1.5-,,-42-.-0,1:;/-185,34203.13444645.:-..60.1,+,$)/)--2:7972.67)((*385919+5-11/1+--782289+..95578:3-*'-.-0247/41058673<7/02.694(,,.09//4857820-7445/+/.-18/,,6,+0::/16147071.06%05.2124;6235*,1672/.%')-,0;62*+)'#*+*(&(%14356161601&0*1-1.0773,-*+)'))(%&)+**+)+35+71117&.'&%%+,-7(+0600/0.1&/2+(/..***)*+(+00-/.4389878760.-.+01/*1-,-,'-0336:+-(),-//11/'/1024846/2/.57441:344945-+%%$-(),,''&(#-*)+3-::;9873-2+*.646-.(/+007795-4-+*,0--.)+*77*596-*/78.0252.5.*,***++),-,.6+(,)..6(4895::5611,0*,/64:;;;9:00,-.'0.-.4*-.295+.1(.%#'((+308;;.-10/00.2/./1-11.
@0a6b2793-3658-4981-b76d-846bc2fa03db ch=66 read=82402 start_time=2019-12-13T06:09:08Z barcode=BC01 runid=2c9cf7bc05858273f10e7d7ec552fc0bd742dc3e
CCGGTTACCTTGTTGACTTCACCCCAGTCATGAATCACAAAGTGGTAAAGCGCCCTCCCGAAAGGTTAAGCTGCCGCTGCAGCCCACTCTGGTGTGACAGGCGGTGTGTACAAGGCCCGGAACGTATTCACCGTGGCATTCCTGATCCACGATTACTAGCGATTCCGACCATGGAGTCGGGTTGCAGACTCAATCCGGACTGACGCACTTTATGAGGTCCGCTTGCTCTCGCGAGGTCGCACCTCTTTGTATGCGCCGACGCACGTGTGTAGCCCTGGTCGTAAGGGCCATGATGACTTGACGTCGTCCCACCTTCCTCAGTTTGCTGGCAGTCTCATACGAGGTTCCCGGCCGGACCGCTGGCGAAAGCAAAGGGATAAGGGTTGCGCTCGTTGCGGGACTTAACCAACATTTCACAACACGAGCTGACGACAGCCATACCAACACCTGTCTCACGGTTCCCGAAGGCACATTCTATACTCTGAAAACTTCCGTGGATGTCAAGACCAGGTAAAGGTTCTTCGCGTTGCATCGAATTAAACCACACTCCCCACCCGCTTGTACGGGCCCCGTCAATTCATTTGAGTTTTAACCTTGCGGCCGTACTCCCCAGGCGGTCGACTTAACGCGTTAGCTCCGGAAGCCACGCCTCCAGGGCACAACCTCCAAGTCGACATCGTTTACGGCGTGGACACAAATTATCTAATCCTGTTTGCTCCCCACACGCTTTCGCACCTGAGCGTCAGTCATCTTCGTCGAGGCCGCCTTCGCCACCAGTATTCCTCGAATCTCTACGCATTTCACCGCTACACCTGGAATTCTACCCCCTCTACGGGACTCAAGCTTGCCAGTATCAGATGCAGTTTAGGTTGGGCCAGGAGTTTCACATCTGACTTAACAAACCGCCTGCGTTAGCTACGCCCAGTAATTCCGATTAACGCTTACACCCTCCATTATTACCGCGGCTGCTGGCTGGAGTTAGCCGGTGCTTCTTCTGCAGGTAACGTCAATGAGCAAAGGTGGCACTCCTTCCTCCCGCTGAAGTACTTTACAACCCAGAGGCCTTCTTCATACACGCGGCATGGCTGCATCAGGCTTTACGCCCATTTGTGCAATATTCCCACTGCTGCCTCCCGTAGAGG
+
46.60912-5,+)*+,98<8-799./0394545866-2.-1+-0,*1.()*-/5.+//&')(%+*1.59**+(((((**./*.6+(''(%()0/0568(8.6+5122.-,-.4/93:'-0.-++*,7<6/2512-,+)37.)),.-3+')*-.9342%.,226:5+)(((/2-,)&&('-4/:/118::9:6<80//3/610-,%*%(.4/.41+1+,.)(*.3--+/*6,,+)-+30'(%()'%,01-101/3/58-&$&&$+-224-)*(+3//4<:818.+.796;560/,+)'+'(+9882(-...*172.93.202):0&'('.//001+0$%'*,(*)2:0/(-)-,.758900*.+*'((*&*070'42010*+1,00/4%&6*,9/.-4:5/++(,&)$)(./28+***4/+,41,/1186-1'*(*,:-7+6)2*736854766-,-+7994:30282720101931(,%&)+5+..+&+-428335;99157623437)''(*9(-+497997.0-1/'+,-9+,-4-8940/+)%%()(*'%(4+*+6+..,/,/)-40*./654440-14/+,,,;<</:6.5-,,/*-1),-1.444)()&+)0**'')*.0/,''&$&&,33.-,/(0&(,'((-6.5'+*51.-/2917/9+804677773899;9:+,,:65678+)&*,/5+2)-.68;58210/;-*.0-8;5',)/,/2:96,-*.+'(*.2288034,)***.-*+,('-,).,597:667:'0*(,013;6855&&**,475541312:..%),,+/*,*1123424412)*/8783+1975(*2-14:+-),,4129'+0,.5114655333;:+,504,2-.-)2+$((1/***+*,+)),-23647665;478/,,++($$$+&+-.8.--30.28,++,22484/./+$))175./5020/2;54853/8144809-+(+,%'*,,+3/',-)-0909<311,)20.360-./'6-//+0+-'*%(&**+-/77*7/)+17*+89-.0')-.284*,-4-41&&(1+996:45:87821+00429/%&)-+,-/113+//+++($../:7,,70-.51/,,/3/69+&*(')()-/,,86-.0-'''
@2a8eff18-5f9f-43ff-ab3f-a8656d78d002 ch=32 read=63979 start_time=2019-12-13T06:09:07Z barcode=BC01 runid=2c9cf7bc05858273f10e7d7ec552fc0bd742dc3e
CTCCTACGGGAGGCAGCAATTAGAATATTACTGGCCAGGCGCAAACCTGATGCAACCATGCCGCGTGTATGAAGAAGGCCTTCGGGTTCTCAAAAAATTGCTTTCGGCGGGGAGGAAGGAGTAAAGTTAATACCTTTGCTCATTGACGTTACCCGCAGAAGAAACGGCTAACTCCGTGCCAGCAGCCGCGGTAATGCGGAGAGCGAAGCGTTAATCGGAATTACTGGGCGTAAAGCACGCAGGCGGTTTGTTAAGTCAGATGTAAATCCCGGGCTCAACCTGGGAGCTGCATCTGATACTGGCAAACTTGAGTCTCGGCGTAGAGGGTAGAATTCCAGGTGTAGCGGTGAAATGCGTAGAGATCTGGAGGAATACCGGTGGCGAGCGGCCCCTGGACGAAGACTGACGCTCGGTGCGGCGGTAAGGGGAGCAAACAGAGTTAGATACCTGGTAGTCCACGCCGTAAACGATGTCGACTTGGAGGTTGTGCCCGCTTGAGGCGTGGCTTCCGAACTAACGCGTTAGGTCGACCGCCTGGGAGTACGGCCGCAGGTTAAAAACTCAAATGAATTGACGGGGGCCCGCACAGGCAGTGGAGCATGCAATTCGATGCAGCATGAAAAAGACCTTACCTGTGACATCCACGGGAGTTTTCAGAGATGAATGTGCCTTCGGGAACCGTGAGACAGGTGCTGCATGGCTGTCGTCAGCTCGTGTTGGCGGAAATGTTGGGTTAAGTCCCGCGGCAGGCGCAACCCTTATCCTTTGTTGCCAGCGGTCGGCCGGGAACTCAAAGGAGACTGCCAGTGATAAACTGGAGGAAGGTGGGGATGACGTCAAGTCATCATGACCCCTGACCAGGGCTACACGTGCTACAATGGCGCATACAAAAGAGAAGCGACCTCGCGAGCAAGCGGACCTCATAAGTGCGACTCGTAGTCGGATTAGGTCACACAACTCGACTCCGCCAAGTCGGAATCACTGTCGTGGATCAGAGGATACCACGGTGAATACGTTCCCGGGCTGGCAGCGCACACCGCCCGTCACCATAGGAGTGGGTTGCAAAAGAAGTGGGTAGCTTAGCCAACCTTCGGGAGGGCGCTTACCGCTTTGTGATTCATGACTGGGGTGAAAGTCATGCTCAAGGTAACCGG
+
'(+++23+4/-*003141$6%&,)/+)+*(+)+'%%&*31&+*,&5/9445454,0302)0,*(,.465008.++-+()&&'('+/-.&'$237-,'0($*.6:-),,/59-(*-*,)-&)+/20+0+5+,-7/18/-133.23014/8.%)65)*,)--&-)&(&*,-.2/026*-168...*+,1-0,8,.//*903/+&)+(*,(*)-,0,/0',&(../00;<:9,.,/-))$*).-598&425621:13.15-)))$(&10*3-()44337///%%$0,*&-833220++,--89190/7-.3/-,./-01-4,*)*('+,(*+/+0,/3')12/.-,..3;8006+((,'('&(),87143-20-7867636)+'&'(.0/*380(*/679,3,+)++**)')*(--*,)+***'*,(+*2)*)*1711&'$%,++,57-72.22200.35.0359778;53100)3963-,,1.014/;(/+,:.%'.(((/-/28+3+(&-(*&,,-59643/5/*+..03789669531*'%*),..8/..0+8-;.8:60.324:..-:2927/6,)794,7.**(****,&/01.(++13*'+--8500/,+,(+((*-52.+,./*)&&)1-.24551264,1-+(%'-84621/./1.+*''$7(+98;8/88/6/6892/4100&+*/00//--137:9::888.6778872-*/('%$()))*0-'++/-4.3827)'(&*--'-0044406,1,,.;/38-*1520.+*+8969)5-+'1)+')-/)-),,%))/322811.-*).--,.8:1/5.-/-+0/7718789955&&#)*()'$%*&-4)')(()-+,.*1*)*$'(*+,-*+/,,4/.,..20-/.+(&('(-)*044353*)//,022)--5427523352)*)*)%))0-0,(**'*%1+',,*'%%))/2012577666()(*,*+/&0+430'''*&**/0;/-.,+)'+---0.',-333/:3073559(*/(,,($%&#&%%)(*)-1+-410-.*-+./'+*''*,755:42/42*&*+)*'((&&&)*(+%*&*(+,/45.83*)01-703,+3*$*232-./)+6-*(+%++(220-+-.+',,*+'&&$)+(-,5:8946
@017853d7-0c5f-4822-9c24-deb8074b3e40 ch=310 read=82826 start_time=2019-12-13T06:09:11Z barcode=BC01 runid=2c9cf7bc05858273f10e7d7ec552fc0bd742dc3e
CTCTACGGGAGGCAGCAGTGGGAATATTGCTGAGGGAAACCTGATGCAGCAACGCCGCGTGGCGGTGATGAAGGTTTCGGATCAGCTGGCTCTGTCTTTGGGAAGATAATGACGGTACCAAGGAGGAAGCCACGGCTAACTACGTGCCAGCAGCCGCGGTAATACGTAGGTGGCGAGCGTTATCCGGATTTACTGGGCGTAAAGGGAGCGTAGGCGGATGATTAAGTGGGATGTAAATACCCGGGCTCAACTTAGGTGCTGCATTCCAAACTGGTTATAAGAGTGCAGGAGGAGAGGAAGTGGAATTCCTAGTGTAGCGGTGAAATGCGTAGAGATTAGGAAGAACACCAGTGGCGAAGGCGACTGGACTGTAACTGACGCTGAGGCTCAGCGTGGGGAGCAAGCAGGATTAGATACCCTGGTAGTCCACGCCGTAAACGATGAATACTAGGTGTGGGGGGTTTCAACACCTCGATACCGCCATAGCATTAAGTATTCCGCCTGGGAGTACGGTCGCAAGATTAGAACTCAAAGGAATTGACGGTTACACGAGTAGCGGAGCATGTGGTTTAATTCGAAGCAACGCGAAGAACCTTACCACTACACTTGACATCCCGCTTGCATTACTCTTGATAAGGAAATCCCTTCGGGGACAGGTGACCCAGGTGGTGCATGGTTGTCGTCAGCTCGTGTCGTGAAATGTTGGTTTGGTCCGCAACGAGCGCAACCCTTGTCGTTAGTTACTACCATTAAGTTGAGGACTCCTTCGAGACTGCCTGGGTTAACCAGGAGGAAGGTGGGGATGACGTCAAATCATCATGCCCTTATGTGTAGGGCTACACACGTGCTACAATAAAGCTGGTACAGAGATGCAATACCGTGAGGTGGGCCAAACTTTAAAACCAGTCTCAGTTCAGTTGTAGGCTGAAACTCGCCTACATGGCTGGAGTTACTAGTAATCGCGAATCAGAATGTCGCGGTGAATACGTTCAGGTCTTGTACACACCGCCCGTCACACCATGAGAGTTGGCAATACCCGAAGTCCGTGAGTAACCGCAAGAGAGGCAGCGGCCGAAGGTAGGGTCAGCGATTGGGATTGAGAATCGTATTTCTAAAGGTAACCGG
+
,*//15295-/4/066113,1-)*+)4,%+0.(*+')***/(*,62-&&',4126:-.-,-&$%$*()*,16)/-;///:26+'%$$'(,-57893793-14+0,.%-50103*78,.*&'-*'-*,0-15.01310/**.%)*)-/:66432742.7.-25102698162/5,*(-+77;66/(.,,051.049658424;1,03%*+37::;;7:77662825*-1:3352/*1+)+89--0.,*,'/(*.*+--,-/0)$)'((79---54.*%'&''),-03*1-+,+))%')*'&'+*0*1*5+**340**)*0944379//08960-+-././1..*,70258482:00--2)(((&))*,444(0(()*,,.,./01/411-....9799.*-15;'3%89+0,*&--1284-,*0+,-31+-.2978:;91...-.8302745766511361/-;.--7,005//(&-'./,30&'($'%')20,2,0-1.*-6344*)(*,-5/,+()./)*0,-,32642-9/)+)).*+'&'''(%'(*-,,+,112.)+,32.,.51;;41,1,%'+$&-1/23122-/76382100%&$&('&'&((/00,3/$'2*-.,1,*)((-,(''&(''))()/;72:7.49751.)1+018(*+1461911167674:012776,///050////4124+,*4--+,-()%*+-(-,45111///2867'()),326;/,./,/103504;88.60*)27,,*(%&'*(+/454784,,-016.-/-,652,,*/-646;91212364779;111787-.)04,+9221956-778987632),./178603--,,)''&*6&(*.,,,,54.9...;611/+0,,3-)*,5<70/86+891(1..145913598%-&.(,55743-+10*,32320//281)*.'*'+-801052-3*,.200/1-0/008645101-72-3..-6'(,7(/...373337010296:<:24533249)),+'%&+*3*//6/+/4.&%'*((,,2*+(&*4/34450*$+'./23304/8../0*2*--./,---./'0)0))'(+'(')*..%*$&'(&&+2*3/09;9939
@f0af6c33-5f51-48d4-80bf-8adce9365b0e ch=311 read=70818 start_time=2019-12-13T06:09:24Z barcode=BC01 runid=2c9cf7bc05858273f10e7d7ec552fc0bd742dc3e
CTCCTACGGGAGGCAGCGGTGGGGAGTATTGCTGTGGGCGCAAGCCTGATGCAATATGCCGCGTGTATGAAGAAGGCCTTCGGGTTGTAAAGTACTTTCTGGCAGAAGGGGAGGAAGGGAGTAAAGTTAATACCTTTTGCTCGTGGCGTTACCCGCAAGAAGAAGCACCGGCTAACTCCGTGCGGCAGCCGCGGTAATGCCGGAGGTGCAAGCGTTAATCGGAATTACTGGGCGTAAAGCGCGCACCAGGCGGTTTTGTTAGTCAGATGTGAAATCCCGAACAGCACCAGAGCTGCATCTGATACTGGCAACTTGAGTCTCGTAGGGGTGAATTCGGGTGTGGCGGTGAAATGCGTAGAAGTCTGGAGATACCGGTGGCGAGCGGCCCTGGACGAACTGACGCTCAGGTGCAGCGTGAGAGCAAACGGATTGAATACCCTGGTGAATCACGCCGTAAAGCGATGTCGACTTGGGGTTGGCAGGGCGTGGCGGGCTAACGCGTTAAGTCGACATCGTTTGCCAACGTGGTTTCGAATATCTAATCTGTTGCTCCCCTTTCTGCAATATCGATCGTCGAGAGACACCTTCTCCTGTATTCCTCGAATCCACTACCACTTACCTGAAATCCCTACCGAACTCAACTGCCAATATCAAATGATTCCCCAGGTTGAGCCGGAATTCATCTGTTTCTTCAAACCGCTGCGTGCGCTTTCCAATAATCCGATAACTACGCCATAATACCGCGACTGCTGGCACGGCTCAATTCAGCAAACTCCAGATACCGTCATTGTATCTTCCACAAGACAGGCTTTGCGATCCGGCCTTCATCACTCCGCTGGCGTTGCGCATCAAGGGATTTCTGATGCGTATTCCCTGCTGCCTCCCATGGGCGCAATATCCTTTCAACGAAAAGGTTACCGACAACGT
+
-/+.++..2(%)+)(,-%*5,21'&&(-,4-)&&()-'&&+.4-4;:555.2)($)*-563431.,(((+2%(*,001133(634831.3*'**,073.&''&$%'&)+0+)+2.0.60),--6-*-+3*./781584,.14,+)%''*+(1.+),,*).+%*('(-15*3+*-.-./2%%&)&330117-,.*)+&(&**2.++'&)/3003042314929...,*,.'-)*)),:0+-./))$.)&-,1'0395++/...89077863-.71,2,.)'))('+''&%)*+/1-.,.0-,-111756+2-'(&&%'))%++2..)4/+'(..13'5./+)'/),&/(*1.,.252)'-'%)++/,((*,)34335),''''''-/5++-6-.'$+'')++,,+/%1.0-/,11082'-%')*56.)0&.'&-++&17*+773(*(*'(.054/-&-*++,+,,0/,('('(,.%,%'&)&'**+-,,()'+)((2*('++)41/),)+&-+.15280(.+&&.-.+,*1)(&&'%)-++,0))(%)%#%()((&(+'&##%$$%&+((%('&)/&&&%%,,,071,)&('$%%&,-*(*/%(+*.+&*((+/''&%$%'('+*&&(+'##$&'+0.-&&#%%#%%'%')00&&$%%&+/3'%$%*&$$))&.)''%%%&)((*--,0-)&&%.,()$'('&'%)*++&)%%$'*+**',/&'%*&%%%$'%*)#$%)&$&'#&((2234,/'%#&%%''-'(,*()%&%&%$%,'()11+14254+8*$($)-02*(%''(')*'/4,,89,+)(+3,-)($$)%%)+(0/0%$%%,*)(,(&&&((++.,)/($-/+)**',)+(*-..0+)'+,4,/,',+)$&$(-(')*5///4'&'&)))+(,85),*''(..+),'%($"
@df53f5e5-0a0f-451a-9e6a-0587ddb024a3 ch=100 read=133808 start_time=2019-12-13T06:09:24Z barcode=BC01 runid=2c9cf7bc05858273f10e7d7ec552fc0bd742dc3e
CCGCTCCTGGGAGGCAGCAGTGGGGAATATTGCACAATGGGCTGCGGCCTGATGCAACCATGCCGCGTGTATGAAGAAGGCCTTCGGGTTGTAAAGTACTTTCAGCGGGGAGGAAGGGAGTAAAGTTAATACCTTTGCTCGTGACGTTACCCGCAGAAGAAGCACCAGCTAACTCCGTGCCAGCAGCCGCGGCAATACGGAAAGTGCAAGCGTTAATCGGAATTACTGGGCGTAAAGCTTACGCAGGCGGTTTGTTAAGTCAGATGAAATCCCCGGGCTCAACCTGGGAACTGCATCTGATACTGGCGGCGGCGCGAGTCTCGTAAGGGGGGTAAATTCCAGGTGTGGTGAAATGCGTAGAGATCTGGAGGAATACCGGTGACTGGACGCTTGGCGCCGGTGCGGCGTGGGCAAGCGGTTGAATACCGGCCATTCGCCATGGCGATGTAAGCTTGGAGGTTGTGCCCTTAGGCGTGGCTTCCGGAGCTAACGCGTTAAGTCGACCGCCACCAGGATACGGCCGCAAGGTTAAAACTCAAAAGATTGACGAGGGGCCCGCACAAGCGGGCATGTGGTTTAATTCGATGCAACGCGAAGAACCTTACCTGGTCTTGACATCCACCAGAACTTTCCAGAGATGGATTGGTGCCTTCGGGAACTGTGAGACGGGTGCTGCATGGCTGTCGTCAGCTCGTGTTGTTACATTGAAATGTTGGGTTAAGTCCCACCAACGAGCGCAACCTTATCCTTTGTTGCCGGCTTGGTCAGCCTAAAGAGACTCGGGGCTGCAAGTGATAAACTGGAGGAAGGTGGGGATGACGTCAGATCATCATAAATACCGACGGTACGTCGCTACGGCGAAGCGACATAGAGACGGCGGACCTCATAAGTGATAGTGGGTTGGAGTCTGCAAACTCGACTCCATGGTCGAGATCGCTATTAATCGTGGATCAGAATGCCACGGTGAATACGTTCCCGGGCCTTGTACACACCGCCCGTCACACCATGGGAGTGGTTTAAAAGTAGGTAACTTAACCTTCAGGAGGGCGCTTACGCGCGATTTCATGACTGGGAGGTGAAGTCGTAACAAAGGTAACCGG
+
+'&)+.*'&+/*.3-0(3'.-*'(''&(-11/-',,4/0820)%'&&0:3348450+-+)+%+1*./97867779-,4,..9899132.0+/394.1)),-*'')-(27.(1./7.91(*+.<9/6.2..*06081,./1&5*+.*03//:/,,,,*+%+($%(78*421-9.-.))+.110340)17*,+&,)4,-.07+(('(0098784582425..3,.,--.:<;977.61)))*(-+1..34)/6:0-2877247)*+-()3-,/&((-28769.613.+.-,+-4887442/0101/7-,/1./+)$&'%&(,33320&()100),.*7,26'(,+('$(+43/14-,233--')+5564/*,+,7-'(#(&#&$%'&*&#%$$%)(*()**3++),)(*&)())*(&)'.*51)0)&)'&&%$%'&)*0556,1**')+**,$&$%2*,,,.7.3/37))(&)-+*+)--/32122235547/.**7-9-3654223020-3/,0(&('-%006/689,9186<72-./-6.((-,0-075%/4:4/6-+-,1+(//,*'(+2//188:9/909/-,//98/7/1038-07857537;82-35/9/00771/())-.67-59+3.,,,-/:88.03)416787460:;3966540/018'2.15798889/9/0088441-...2610/.'1'$%%(((-11*(0,+0558893/61)'/*,%'%((--/2848*86374,880/;01-'+)+)5,4-(+.*++-(*$(&,+.)//,,210)(%&()*/7/576,+,***'&)&-1442*.110/,&()-./.*))-%&&1*($$&%$$'%'&'(*&%&%%$&'&*(%)&&'&%)$(*$'*/+/-,-)*)''%%%'&&''.)+*$*&(*,-,,%.**/4,-043**,))))&%&'-.''*())+-34.9195781/-/457+&*.3-))/-1734411+,2621-0+*))(,.38426((+/+,,**2/0,,%'),0&*()+-'%((++))''')0-061:3(5*((0(3-,2+'*&&%$'',833890010/12&&(-+2-,-1,--737<*0*.454515
@ceef673f-c160-4a18-8506-554d51ba93f3 ch=170 read=97164 start_time=2019-12-13T06:09:21Z barcode=BC01 runid=2c9cf7bc05858273f10e7d7ec552fc0bd742dc3e
CTCCTACGGGAGGCAGCAGTAGGGTACTCGGCAATGGGGAAACCCTGACCGAGCAACGCCGCGTGAAGGAAGAAGGTTTTCCGGATTGTAAACTTCTGTTATAAAGGAAGAACACAGGAAATGGTAGCCAGTGACGATACTTATTAGAAAGCCACGGCTAACTACGTGCCAGCAGCCGCGGTATGCGTAAGGTGGCAAGCGTTATCGGAATTATTGGGCGTAAAGGGGCAGGCGGCGGCAAGGGTCTGTGGTGGCCGCGAAGCAACTTCAGTAAGCCATAGAAACCAGGCAGCTAAGAGTGCAGAAAGGAGAGGGATCGTGGAATTCCATGTGTAGCGGTGAAATGCGTAGATATGTGGAGAACACCAGTGGCAGGCGACGATCCTGGCCTGCAACTGACCGCTCAGTCGAAAGCGTGAGAGCAAATAGGATTAGATACCTAGTAGTCCCGTAAACGATGAGTACTAAGTGTTGGATGTCAAAGTTCAGTGCTGCAGTTAACGCAATGAAATTACTCCCTTACAAGGTGACCGTTCGCAAGAGAATGAAACTCAAAGGAATTGACGGGGCCCGCACAAGCGGTGGAGCATGGTTTAATTCGAAACAACGCGAAGAACCTTACCAGATTGACATACTCATAAAGGCTCAGAGATGGAGAGATAGCTATATAAAGGATACAGGTGGTGCATGGTTGTCGTCAGCTCGTGTCGTGAGATGTTGGAGTTAAGTCCGCAACGGAAGCGCAACCCTTATCGTTAGTTACCATCATTAAGTTGGGGACTCTGGCAGGACTGCCAGTGACAGAAGGCGGGGATGACGTCAAATCATCATGCCCCTTATGACCTGGGCTACACACGTGCTACAATGGGTTGGTGCAGAGGAAGCGAAGCCGCGAGGTGAAACAAAGCCCATAAAACCATTCTCAGTTCGGATTGTAGTCTGCAACTCGACTACATGAAGTTGGAATCGCTAGTAATCTCGCGAATCAGCATGTCGCCCGGTGAATACGTTCTCGAAGACGCCTTGTACACACCGCCCGTCACACCACGAGTTGATAACACCCGAAGCCGGTATGGCTAATAACCGCAAGGAAGGAAGCTGTCTAAAGGTGGGATTGATGATTGGGGGGGTAGCGAAGTCGTAACAGTGGTAACCGG
+
001-+-1*95,-2--34./*)-,'%&(*,01/-8.,,-))/-1<6--./7++&,3..-37/-.017775.2+,0.0291-1'0+234244::22;14/,2./17-),-3)/)((*%(**..45872--3&+++*''()(%'&'((*'-0+).--+0++)+)&)%'(*3941/...50508/,/.'10/2(0-+7-,25./40:,+,1-6/2/(0*77856+66+',20118;92:2)40.0+5//.32-4--.-.2('%)'$&()(,1*)+,2738964)(,22..,.(*&')+-())+*13)*24+(*(,*+2,23948400010/5////01/32/8101<83323-++1462**-0+&'/567:4528/1*2444483.420*/745/.//**()')&#%((/0-8',-'),022)*')*79;0.10-7,.+0./23(%.014594,--.7(.,+.,+-..39802322534-/,.-49.279:502/..01-//50-/'%+((%,,'))'(+.3+*2-,.,)&'&'%'()98/.3&&))+20./:104534+0+-/125575:://8+&)%(&(*+,8881///3,.('),+50:7-23*,364/,*.0-030'&%'*)'+(((+,166'1233738,--/-4)*(*(:83-+++/8354441/,'+&(/+.43/0301964246718523978/)**+536557/911/04,4-,-%)6761,,21*,027+''()*56496<21200363;011:44:69852823,4-068136777-84%)0.35+5-&*++++(+(**40+)580878:8889<:566;:793/7,+/-./667;25:870/,,++-/06761/50/34&*-.-6310,)/*,-,/)*10363**(-'-),0%*+//(/:2040:;12:98;889367<4.*'-*&)'022*-0161126431-.%-')...4,/,302656.4413.,*4.442834/.124211/1'''(,-/62)230:212+('*(2+,,--(.'..548;65;22486757:570.-+/**./-2(-((&)0*,5792&(&-.*++&*+-74:21.3./(+'&&&''+*(/20(,..88,,8-004+7+.,.,-(&+$$$)..,.447865))'$$)-529.3
@9ef87c7e-eafb-4b09-8b2e-b8c6ce5b8b45 ch=433 read=104188 start_time=2019-12-13T06:09:31Z barcode=BC01 runid=2c9cf7bc05858273f10e7d7ec552fc0bd742dc3e
CTCCTAAGGCAGCAGTGGGGAATGTGCACAATGGGCGCAAACCTGATGGCAGCCATGCCGTATTATGAAGAGAGGCCTTCAAGGTTGTAAAAGTGCTTTCAGCAGGAAGGGTAAAGTTAATACCTTTAACCATTGACGTTACCACCAGAAGAAGCACCGGCTAACTCCGTGCCAGCAGCCGCGGTAGACCACGGGGGGGGGGTGCAAGCGTTAATCGGAATTACTGGGGCGTAAAGCGCACACCCAGGCAGTTTGTTAAAGTCAGATGTGAAAGAATCCCGGGCTCAACCTGGGAACTGCATCTGATACTGGCAAGCTTGAGTCTCGTAGAGGGGTAAATTCCAGGTGTAGCGGTGAAATGCGTAGAGATCTGGAGGAATACCGGTGAGAGGCGGCCCCTGGACGAAGACTGACGCTCAGGTGCAAGCGTGGGGAGCAAACAGGATTAGATGCCTGGTAGTCCACGCCGTAAACGATGTCGACTTGGAGGTTGTGCCCTTGAGGCGTAGCTTCCGGAGCTAACGCGTTAAGTCGACCGCCTGGGAAGTAAAGCCGCAGGTTAAAAACTCAAATGAATTGACGGGGCCCGCACAAGCAGTGGAGCATGCAATTCGATACGCGCGAAGAACATACCTGAATCGCCGACATCCCACGGGAAGTTTCAGAGATGAGAAATATTGCCTTCGGAACCGTGAGACAGGTGCTGCATGGCTGTCGTCAGCTCGTGTTGTGAAATGTTAGGTTAAGTCCCGCAACGAGCGCAACCTTATCCTTTGTTGCCAGCGGTCCGGCCGGGAACTCAAAGGGAGACTGCCAGTGATAAACTGGAGGAAGGTAGGGGCGGCGTCAAGTCATCATAGCCCGCCCACGACCAGGGCTACACACGATGCTACAATGGCGCATACAAAGCTTGACCTCGCGAGCAGCGGACCTCATAAAGTGCGTCGTAGTCCGGATTGAGTCTGCAACTCGACTCCATGAAGTCAGGAGGAATCGCTAGTAATCGTAGATCAGAATGCCACGGCGAATACGTTCGGGCCTTGTACACACCGCCCGTCACACCATGGGAGTGGGTTGCAAAGAAGTAGGTAGCAACCTTCGGGAGGGCGCTTACACTTTGTGATTTGTGGCTGGGGTGAAGTCGTAACGGTAACCGG
+
(*2*+7<*9.589067(3,%+()/2/00-4..'2630457'47--(*&'&)&),-.-+)(*((..3'2*&'%&.))+)+)'$0*34%%&(*(%(*-/4-'&')'+)'')-,()3/*-*/**,.*()%&$'),4-2%62/8*--&)(((3+'-*%()).-3.-/-*)11.4125000//11.,,&*&$'*+'*'-1-.*,+.*..277-63352523*2,+....-+515221354..)*&'$*&()-,)%((--(.*/1*))+0*-03+$..+)+7-.5/(/0024165768;30102780483/////4,.(2/'%##&$&')43357-,)*,.(,'7)7-0./7100-/...4*.:6224160/0,.4438--2+.1/29:9:6-*)&)*/(+)+,+*,66:&('&*-*++,,567.-.---30,0441/0.)*.0:56,+*%1),*++'-/225634676/0/184504',,**'**-22637.-1.*0*..19,0510181.+)+*))*(+*+).4//-++//6761620110-./-/01*'%'&&''-+,--892;0:::06660'1&(/+4+/.40696,5+'')**'(+%/23701015+-1855-,-.*3)(()()-)'*($&')221%%)($&'++,+-/,)$(+0,(+-1740*-,,-122()+3)*311::714&)(6/77;44343158+++)).111444599850(),+314./7++,267,.-7.1608((*-/2&&)-')()+*$''%('&)*-13194.0:6581%))102-2347*95051397</+3**111435/./0.444<;989.)/-*+*('&,.0,)+103574*+-/397&&&'&(&#/..&(*./,)2432/0/.*())'//333.3/-252+-&&'$,)'&'(1**,(*)&'&''()&,+428522./0842438:97477712)*-),2,-/357586;67782567978,*,)*2*//+.+*/-0/0/.+-.60213,-336.',)+&0212)+),+617956;829575/+))'.,,+2*%('(()+89667,,$)'&&*%,.08.0.5.%'(()+(((&&*(-,./972;5))18.053:/-,-2:6.//*.+'#))%,0.64./*,)))3/5562/21483,.-
@cc9b8c0c-e405-4ef6-813f-ba83c0f6ff52 ch=156 read=68583 start_time=2019-12-13T06:09:32Z barcode=BC01 runid=2c9cf7bc05858273f10e7d7ec552fc0bd742dc3e
CCGGTTACCTTGTTGCGACTTCACCCCAGTCATGAATCACAAAGTGGTAGCGCCACTCCCGAAGGTTAAGCTACCTACTTCTTTTGCAACCCACTCCCACGTGACGGGCGGTGTGTACAAGGCCCGGGAACGTATTCACCGTGGCATTCTGATCCACGATTACTAGCGATTCCGACTTCATGGAGGTCGAGTTGCAGACTCAATCGGACTACGACGCACTTTATGAGGTCGCTTGCTCTCGCGAGGTCGCTTCTCTTTGTATGCGCCATTGTAGCACGTGTAGCCCTGGTCGTAAGGGCCATGATGATGACGTCATCCACCTTCCCTCCAGTTTATCACTGGCAGTCTCCTTTGAGTTCCCAGCCGGACCGCTGGCAACAAGGATAAGGGTTGCGCGCTCGTTGCGGGACTTAACCCAACATTTCACAACACGAGCTGACGGCAGCCATTGCAACACCTGTCTCACGGTTCCCGAAGGGCACCTCATCTCCTGAAAACTTCCGTGGATGTCAAGACCAGGTAAGGTTCTTCGCGTTGCATCAAGGAATTAAACCACATGCTCCACCGCTTGTGCGGGGCCCCGTCAATTCATTTGAGTTTAACCTTGCGGCCGTACTCCCCAGGCGGTCGACTTAACGCGTTAGCTCCGGAAGCCACTCAGGGCACAACCTCCAAGTCGACATCGTTTACGGCGTGGACCAGGGTATCATCCTGTTTGCTCCCCACGCTTTCGCACCTGAGCGTCAGTCTTCGTCCGGGGGCCGCCTTCGCCACCGGTATTCCTCCAGATCTCTGCGTTTCACCGCTACACCGTTCTACCCCCCCTCTACGAGACTCAAGCTTGCCGGTATCAGATGCAGTTCCCAGGTTGGGCCGGGGATTTCATCTGACTTAACAAACCGCCTGCGTGCGCTTTACGCCCAGTAATTCCGATTAACGCTTGCACCCCTCCGTATTACCACGGCTGCTGGCACAGGGAGTTATGCTTCTTCTGCGGAGTAGCGATCAATGAGCAAAGGTATTAACTGCTCCCTTCCTCCCCGCTGAAAGTACTTTACAACCCGAAGGCCTTCTTCATACACGCGGCATGGCTGCATGTTGGTATTGCAATATTCCCCACTGCTGCCTCCCATAGGAG
+
976282-.).&(14%-/.58<6.8;9/.13:8:87:6634480,,/74.()''(&)*4,*).417022*(**764/+*),*,191,0/(2;0+./07,')*+-05/7832910/++('12*051)*7646678:291-/7798;778=89//,0+*+.*04/23-332-9;60.,/424//,.%'*.//*/26-1((213-6.-//9174-,121*+$)-47+03*+()-')*947884702+'+**+-.7/5533<8137869:;<.2/+*,--,/224600/:30274304/2(..*),---,+*&'-.7786785-.-0./5++6,,,9<1-.278.9-.(2256:41:60027:/8*'*/40:6544568;860015,8/536)2,,74/12101322630.4./-0./)'%$*-.3/:9/.456301))*()--2/./0-17/3++/6511153311/0/33;99*2(%(1'.,+**()))--.7*,,-563.081:377;;9577-*.12:/7/..)3.5<9:;:4877<45553(),*-,/.1;8<7203434473160/04/02443:3'673++15)6-:4-592.*.5<6,3-.+)'()&(&%(%#(++1,+7:97:910+))+/1256152//22..+*(*&,-*,)3,08-,*+.3.,+-+7/3323,3124233/+++,+(',5,.'$01),00*(&(490:9.-452486,--*43*+24-575425879:47779<:891,+8:8.361383;769.+2..1../;7--/'&%64543/).)-5.,127234.2,0.)0/,+,-.32664-41121%0(24790)+7-,3.*...7:112334&67:6/(.,5,/--253(79-)4:73444431-/-5.38::4=693++-.-0/((/3/.1.::,)-..56:8/.052383/.2.*--145/,14./--4023'*,---::;4.,()$-/,(**4*(%+-75:<7/,,).$&&+%.-%'*27223158;.-/,-,41-).$*+89+5864,275,'+-,-.0)*+,44-+56:99-*+0.44:8;88<81331,0/107334484.,)&&$(&%&&%')))0.--3-49:0+,.%'(*+,,08+$&%'**+
@a90be8f8-76f6-416b-bd2e-e357beb43ff8 ch=438 read=104080 start_time=2019-12-13T06:09:35Z barcode=BC01 runid=2c9cf7bc05858273f10e7d7ec552fc0bd742dc3e
CTCCACGGGAGGCAGCAGTAAAGGGAATTTTCGGCAATGGAAACCCTGACCGAGCAACGCCGCGTGAAGGAAGAAAGGTTTTCGGATTGTAAACTTCTGTTATAAAGAAGAACGGCGGCTACAGGAAATGAGTAGCCAGTGACAGTACTGATAGAAATACGGCTAACTACGTGCCAGCAGCCATAGTAATACGTAGGTGGCAAGCGTTATCGGAATTATTGGGCGTAAAGAGGGTGAGCGGCGGCAAGGGTCTGTGGTGAAAGCCTGGAAGCAACTTCAGTAAGCCATAGGAAACCAGGCAGCTAGAGTGCAAGAGGAGAGGATCGTGGAATTCCGTATTGGCGGTGAAATGCGTAGATATGGAGGAACACCAGTGGCGAAGGCGACGTCTGGCTATGCAACTGACGCTCAGTCGAAAGCGTGGGGAGCAAATAGGATTAGATGCCCTGAAGTAGTCCCGCCGTAAACGATGAGTACTAGAAGTGTTGGATGTCAAAGTTCAGTGCTGCAGTTAACGCAATAAATTACTCCGCCTGAGTAGTACGTTCGCAGAATGAAACTCAAAGGAATTGACGGGCCCGCACAAGCGGTGGAGCGTATGGTTTTTAATTTCAAGCAAAAGCGCGAAAGAGACTATACCAGGTCTTGACATACTCGCATAAAAAAAAGGCTCAGAGATGGAGAGATAGCTATATATATGAGATACAGGTGGTGCATGGTTGTCGTCAGCTCGTGTCGTGAGATGTTGGGTTAAGTCCCGCAGCAGAAGCGCAACCCTTATCGTTAGTTACCATCGTGGTTGGGACGGTGACAAGCTGGAGGAAGGCAGGGATGACGTCAAATCATCATGCCTGCGGCCTGGGCTACACGTGCTACAATGGATGGTGCAGAGGAAGCGAAGCCGCGAGGTGAAGCAAAACCCATAAAACCATTCTCAGTTCGGATTATGGTCACAGCTCGGCTACATGAAGTTGGAATCGCTGGTAATCGCGAATCCAGCGTATCGCGGTGAATACGTTCTCGGGCCCTGTACACACCGCCCGTCACACCACGGTTAAATAACGCAGAAGCCGGTGGCCTAACCGCAGGAAGGAGCAATAAAGGTGGGATTGATGATTGGGGTGAAGTCGTAACAAAGGTAACCGG
+
*.01)*(2.*,-++*+*+-/+(&(&'')+*(1/33/6/,+*--,30**/475404672/.0.201200,*+*'+)))*,9563/2.210349610:04-/(*+16.'+,(134*10&0-,,/((&'*)(&&%&((1+*--.45(*2/1/-*.,*/-..-.(%')+,()%''*-.1-,---3($$#&,16204778*5+4.-470465;666%.('1)-15262//*4;)'')(,+-+74495+74/1+433*&&&(+-+,/.-1215-*-''&*(+-.&--36-58330/.,2)/+(0.,-&++%+$('1/-+*&(,)+(,4261-(*++*,+56(2)'()').532022++.1/3.001114124-6338:78423.,-/&*005-,)+01*(&$%#&%$*+./.(0-0)+,-*+./*,,/'*,(((+/466-33.4.)&)*%,.-''&%')./5.-(&),)--0)-,()-))++*/-%()-125<9:78/.,064-07:/10////7/477565-.24042)+*%(04625:60.,,.133558:831/,(*&'+11*-259-../2260(*)(&&'%%(%(&.)-1:9::.//)1**,-,751-(3)7).(-+*,2,')*),(*2(&(*++%%*)*-(,*+)).'))%&$%()&'*&.26/2,0+/...8+**,-6741,,(102*))**1000'*/-03478.0/.0575667/113./26683222112*+-0231./3.33'-*)/+)),,6**,+%*%'+++,/+.'/-*(/,101230.-9.08666'%'%$%+%%%#$%&+11-/).253-+)&'-*3'6:6586574./15/./0,/-0,/)%$$(&+4./0,*+)*%(&(*,*+,1<9:;9:9674131.1,*.)*)*,'361.-).),--5*./9:6/4,),,584.4230-..)/192,7-0.&(&.,,')%&*+0/&,*)*&(%'(',.2/0702*++'+14013.20),++))+/,1)+++--420.-*&)**1438368482-+,*)(+)/745:-/45./),+(*(-)+&(&'('&&.&&+**36254/00+))+++++,)3/2,)$#$&%((,/-2/6;424/,,--*13147-+,+,,-310/4./4)./-495.2.
@3231b5f5-b922-41f4-9ccf-e58733c6439c ch=146 read=80475 start_time=2019-12-13T06:09:39Z barcode=BC01 runid=2c9cf7bc05858273f10e7d7ec552fc0bd742dc3e
CCGGTTACCTTGTTTACGACTTCACCCCAATCATCAATCCCACCTTAGACAGCTCCTTCGCGCGGTTGGGCCTGGCTTCGGGTGTTATCAACTCTCGTGGTGTGACGGGCGGTGTGCAAAGACCCGAACGTATTCACCGCGACATGCTGATTCGCGATTACTAGCGATTCCAACTTCATGTAGTCGAGTTGCAGACTACAATCCGAACTGAGAATGGTTTATGGGTTTTGCTTCACCTCGCGGCTTCGCTTCCCTCACCACCATCCATTTGTAGCACGTGTGTAGCCAGGTCATAAGGGGCATGATGACGTCATCCCCGCCTTCCTCCAACTGTCACTGGCGGTCTCGCTAGAGTCCCCAATAGTGGTGGTAACTAACGATAAGGGTTGCATCGTTGCAGGACTTAACCCAACATCTCGACACGAGCTGGCGACAACCATGTACCACCTGTATCTCATATAGCTATCTCTCCATCTGGAGCCTTTATGAGTATGTCAAGACCTGGTAAAGGTTCTTCGCGTTGCTTCGAATTGAAACCACATGCTCCACCGCTTGTGCGGGCCCCGTCAATTCCTTTGAGTTTCATTCTTGCAGACGTACTACTCAGGCGAATTACTTATTGCGTTAACTGCAGCACTGAACTTTGACATCCAACACTTAGTACATCGTTTTACGGCGTGGATACTAGATTATCTAATCCTATTTGCTCCCCACGCTTTCCGGGACTGAGCGTCAGTTGCAGGCCAGATCGTCGCCTTCGCCACTGGTGTTCCTCCATATCTACGCATTTCACCGCTACATGGAATTCCACGATCCTCTCCTGCACTCTAGCTGCCTGGTTTCTATGGCTTTACTAGAAGTTCGCTTCAGGCTTTCACCACAGACCCTTAACACCGCCACCACTCCTACTACACCCAATAATTCCGGATAGCTTGCCACCTACATTATTACCGCGGCTGCTGGCACGTAGTTAGCCGTGGCTTCTAATAAAGTACCGTCACTCGGCTACCATTTCCTGTAGCCGCCGTTCTTCCTTTATAACAGTTTACAATCCGAAACCTTCTTCCTTCACGCGGCGTTGCTCGGTCGGTTTCCCCATTGCCGAAAATTCCTGCTGCCTCCA
+
94062:12424&'79).3368;775;:.0./16;9897092-0749223)'///17582*'*,6302,2(*%&+2/500+8.-1/-.003/.013/24432-/012285.*0)+*'&*-)*'00*+-1---,.;878;1213467:::;6:<6/,&(,')(,,('**,*+'($)//.-**1.,06+*56;487:53%,-/;;10-0:80//&0536969:,//8/3:9-)-86811812251824;655765;6..'&&&+,;9::389-)-),,+,/041-*')+***-1201,(/8921,/.+-)+,345858-(()-30978.6)/%&(,.0&()$/--'//07/.4+%(')*77)-('&%&--/'1-/342793332/),2.36/1'(+57:46/68/..2/011*.-./2323+%(()((30.1(/3908/7-4502(39/08*,.3557:05233578760//+39:/01/3.//33:300*%&(-0499652055)*+.)*(+4-6;9<;9;.9-+-6:6'&&*$#3''22////0104:58:2.6.--7736/395,*037:8;864;9*'**24/4:;526-.''54&)%&*%'(+-0692305/-.070292330;05/112105257782/5;1.0398/2/30/--3**'('(114717($$*)+++(+$%%)*))'-'(*9357264*-0;5,.11.:,$('(/8-.*/98466788:4472335/1,7717.--0/0968:789758;89;<::86;5947;695766/212/3::548:722//&))3,&/)70,--13-'(*-97888//..*,')-1:9.382:53-/4..--0**..((*-*+4$$%&)))/60.96/-/6-/,,889+/*'&((,+)/,$%$$(+/3'%'((.%**'152-1...-7-2+,%++2/3:66:443&2'(180192020/0--./+)()*42333,,-:/44(*272**90/:4-10199::333-2-,+&0+.6<8530-()+.0.383::31-+'(/0,./86%,+52/13:66((.-*33/8019859<825555:92;2117:/76-+/'/009:0/1:66744:353265+-:9434-2*$
@0ac0a6f8-7798-4256-92ef-c37bf8011e22 ch=370 read=118351 start_time=2019-12-13T06:09:51Z barcode=BC01 runid=2c9cf7bc05858273f10e7d7ec552fc0bd742dc3e
CTCCTACAGGGAGGGCAGCAGTAGAGAATATTGGACAATGGGCTGCAAACCTGATCAAGCCATACCGTGGAGTGAAGAAGGCCTTCGGGTTATAAAGCCCTTTTGTTGGGAAAGAAATCCAGCCAGCTAATGCCTGGTTGGGATGGCCAATTTCAAAATAAGCACCAGCTAACTTCATTGCCAGCAGCCGCGGTAATACAGGGTGCAAGCGTTACTCAGAATTACTGGGCGTAAAGCTGATGCATGGAGTGGTCATTTAAGTCCATTTAATGAAAGCCCTGGGCTCAACCTGGGAACTGCAGTGGATATTGGACGACTAGAGTGTGGTAGAGATGTGGAATTCCTGGGTGTAGCAGTGGAATGCGTAGAGATCAGGAGAGGAACATCCATGGCGAGAGGCAGCTACCTGGATAACCTTGCAGCACTGAGGCGCAGGCGTAGGAGCAAACAGGATTAGATACCCTGGTAGTCCACTAAACGATGCTGAACTGGATGTTGCAGGGTGCAATTTGGCACGCAGTATCAAGCTAACGTTAAGTTCGCCTGCGAGATGCAGTCGCAAGACTGGAAACTCAAAGGAATTGACGAGGGGCCCGCACAAGCGGTGGAGTATGTAAGTTTAATTCCACGGATAGCGCCGAGACGCCACAGCCTTGACATGTCGAGGAACTTTCCAGAGATGGATTGAACGCATTGGGAACTCGAACACAGGTGCTGCATGAAACATAAATCGGCTCGTGTCGTGAGATTTTGGAGTTTGATCCACAGGCGCAACCCTTGTCCTTAGTTGCCCAGCGCATGTGGGTAGGAACTCTAAAGGAGACCGCCGGTGACAAACCGGAGGAAGGTGGGGATGACGTCAAGTCATCATGGCCCACTTACAGCCAGGGCTACACACGTGATACTACAATGAGTAGGAATGAGGGCTGCAAGCCGGCGACGGTAATGATCCAGAGCCCTACTCAGTCCGGGTTAAGGTCTCTGCAACTCGGCTCCATGAAGTCGGAATCGCTAGTAATCGCAGATCAGCGTGCTGCAGTAGATACGTTCCCGGAGCCTTATACACACCGCCCGTCCACACCATGGGAGTTGCTGCACCAGGAAGCAGGTAGAAAGCCTTAACTGGGGCCTTGCCACGGTGTAGTCGATGACTAGGGTGAAGTCGTAACAAAGGTAACCGG
+
),0---1&/6,&)4,400.-,/('%&'((%0,0,1--1,-24++%$(/)+602*)*((%&)12,-('()/(((-,-())*,3/')-%.-,6%,.55-06,198,-1:3:2.61&)//,,++)-)&)***.+')(('(*.'341(''+&('%%%%(,,(($&%'&**&*..-1-.2/%1&'-)(*,,.31(*+.+2*+%(('&(*+.7902,2+++-1()((/--/221,(%&(,*&&$+'*(506/)''&&(')&*4516134&)*6-*&(&)00)-21-)/0/362103/)3,0-+*&++--6;:8349472/-/266-+,.--%31()''&%((+.-/2235221**-*,+,-/422'*+)0/1**'*-78+-'')&'(**)...235-62-+)&*-.+21--040//*%',()('%&$&&$&''*-,($&#%&&+)*2(%()88.4'3,(+30/66.69/,17864/3*&''%.-)''+&%%*,67::;8721''%$+/%'(4547<0/,+&)'0**0,,1((&(',5/.4/2(+*./0253*(&%''('*+17524456665+--(%*0139-+*)+/1102-$,20-.50++)0/0/7(-/51++,+.,+*.),6.0).1.,%&%(%(%'(%&$(%+&0$%$%($--61:65605+/0*&)()/*+/,+*'&$')98:.01,,-(%'$&%&-5/64/0*,39571574457--&%',/,'(('('(*&*,/477899696/*(($$,)-$%-/)')),,%%%('0,4.10;616134+.,&)2)'-1****&*'0,*-0(&%0,041/-++/(-*)&*.4,34.2--./2/,3-.*)2-)+*/),1912378867640035932,.--28,&(*&&&%*,).08886555300)('))+21,+.%+(&%'%-+,,((&,55.0611+(').+*,)1'+)+*(&))2*((,*39,(%$&(013:/)1)3-+%+%)*0-22./'+*0(,0/2.*-,&&*()$.+405'**2/03755-31261-'%'%*&(,,,+-/-+6/./-016:602%(1,/*&)+)'*',))454/04()+./4.1+33+*.5+%.,,*-%%)')('*)01.)()*)$'%&$)$'%&)+*)''*)/,)+'3455542-,,+-&/.%(-(($%%&))'$%(,03,((++33807
@2f6bea7a-744d-4c61-9944-e09688f747df ch=353 read=96496 start_time=2019-12-13T06:10:04Z barcode=BC01 runid=2c9cf7bc05858273f10e7d7ec552fc0bd742dc3e
CCCTACGGGAGGCGACAGTGGGGAATATTGCACAATGGGCGCAAGCCTGATGCAATACATGCCGCGTGTATGAAGAGGCCTTCGGGTTGTAAAGTACTTTCAGCGGAGAGGAAGGTAAAGTTAATACCTGCGCCATTGACGTTACCCGCAGAAGAAGCACCGGCTAACTCCGTGCCAACGGCCCTTACTGATGGCCACGAAAGATACGCAAGCGTTAATCGGAATTGCTGGGCGTAAAGCGCGCAGGCGGTTTGTTAAGTCAGATGCTTGTCGGGCTCAACCTGGGAACTGCATCTGATACGGCAAACTTGAGTCTCGTAGAGGGTAGAATTCCAGGTGTAGCGGTGGAATGCGTAGAATCTGGAGGAGGAATACCGGTGGCGAAGGCGGCCCCCCTGGACGAAGACTGACGCTCCAGGTGCGAAAGCGTGGGGAGCAAAACCGAAGTTAGATACCCTGGTAGATTACGCCGTAAACGATGTCGACGGAGGTTGTGCCCTTGAGGCGTAGCTTCCGGGGCTAGCGCGTTAAAGTCGACCGCCTGGGGAATTACGGCCGCAAGGTTAAAACTCAAATGCTGACGGTACAAGCGGTGGAGCATGTGGTTTAATTACGATGCAACGCGAAGAACCTGTGTCACGAGTTTCAGAGATGAGAATGTGCCTTCGGGAACCGTGAGACGGGTGCTGCATGGCTGTCGTCAGCTCGTGTTGTGAAATGTTGGGTTAAGTCCCACAGCAGAGCGCGAAAACCCTTATCCTTTGTTGCCAGCGGTCCGGCCGGGAACTCCAAAGGAGACTGCCAGTGATAACTGGAAGGTGGGGATGACGTCAAGTCATCATGGCCCTTATTAGGGCTACGTGCTACAATGGCGCATACAAGAGAAGCGACCTCGCGAGCAAAGCGGACCTCATAAAGTGCGTCGTAGTCGGATGGAGTCTGCAACTCGACTCCATGAAGTCGGAATCGCTAGTAATCGTGGATCAGAATGCCACGGTGAATACGTTCCGGGCCTTGTACACACCGCCAAATCACACCATGGGAGTGGGTTGCAAAGAAGTAGGTAAGCAACCTTCGGGAGGGCGCTTACCACTTTGTGATTCATGACTGGGTGAAGTCGTAACAAGGTAACCGG
+
,,(&,.09:&(*))&./06668/*/.,21+)*+3204<0/..34&,(%'$2.,0)&&&(*56.+*''$(')0/,)&*(+,.5518537032;0,1),3:8.(0.68/-(/-,11422;7,+9/8/11-%'(')*)6---9.9/-4;2112-.0'*,)).11-1---4/029258:61%,&/+)$$%$%%'%)$#$%&))'+*)1-)-%'&(&(,3*6),-&2)(/)%+88.*+.58;8-0//'0-172(,/:3-3061328)+,93+0-++/&/000100/-,,-+/*,0./010/,-/))&('&*+&&$'(--001013)(,,'))),-./1.,02/-02336<89;25879622))(*,;9-+*(&-+*3/4:32./.41,-/,2-(1-2894')47/3,)3)((+++*(**-(*362/3,+0,))-88:7('''(*-**(%&)(*/-*0.429,+-/,''''&),,17339<:20000475/1&+&()-1-,+/,&'1*007300*-,--/*(),+.,*%+),+.118)*55346/.311,+)''().))(),1)+&('1.71<<94977;71-%',+.*'%%',2+.1,+3)',-24/..25;:6/10%**,01198432/+,*/*.)&%%#'(,..*-/5843*+---32+-7637569738-9927;<8986578*0-0.355545.1197798++)*+1489//4-.3339/46:5;87:66-/3-,$*(&((''02+.&)'+,.:5373451.63.1<,0;7777;9754442-10+,/28(/1'1)),-43560,,-,-*%$$'-,).*3127:22465989:966898:851/086''$%&%&,10,*)))*67657/</-7...+,1,40)*(,*(*,15967560/--1:()*69+.,*+((26*.)*-245014758'0&$('&+,6679.)...((-511-0-/,+*,-536573211/12832)200002-+,846:,*),(()0.*),,326)',*+.()&,),,-+02031*+)*+'+*02+2*.,'()/6238.03:-&)*&))--,+))+-13,.46+72)+22..0/2*,2%)-50.3469;85/.+2334,*+(,)+80225+21+146;73,4
@f5bfb0ac-552f-4af9-be68-61b608fc9cef ch=165 read=126295 start_time=2019-12-13T06:10:15Z barcode=BC01 runid=2c9cf7bc05858273f10e7d7ec552fc0bd742dc3e
CCGGTTACCTTGTTACGGCACCCCAGTCATGAATCACAAAGTGGTAGCGCCACTCGAAGTTAAATACCTACTTCTTTGCAACCCGCTCCCCGTAGTGTGACGGGCGGTGTGTACAAAGGCCGGAACGTATTCACCGTGGCATTCTGATCCACGATTACTAGCGATTCCAGGCTTCTGAGTCGAGTTGCAGACTCAATCAGGCTACAGCACTTTATGAGGTCGCTTGCTCTCGCGAGTCGCTTCTCTTTGTATGCGCCATTGTAGCGATGTGTAGCCCTGGTCGTAGGGCCATTATTGACGTCATCCCCACCTTCCTCAGTTTATCACTGGCAGTCTCCTTTGAGTTCCCGGCCGGACGCTGGCAACAAAGGATAAGGTTGCGCTCGTTGCGGGACTTAACCAACATTTCACAACACGACTGACGACAGCCATGCAGCACCTGTCTCACGGTTCCCGAAGGCACATTCTCATCTCTGAAAACTTCCGTGGATGTCAAGACCAGGTGGAGTTCTTCGCGTTGCATCGAATTAAACCACATGCTCCACCGCTTGTGCGGGCCTCAATTCATTTGAGTTTTAACCTTGCGGCCGTACTCCCAAGGCGGTCGACTTAACGCGTTAGCTCGGAAGCCACGCCTTAGGGCACAACCTCCAAGTCGACATCGTTTACGGCGTGGACTACCAGGGTATCTAATCCTGTTTGCTCCCACGCTTTCGCACCTGAGCGTCAGTCTTCGTCCAGGGGCCGCCTTCGCCACCGGTATTCCTCCAGATCTCTGCGCATTTCACCGCTACACCTGGAATTCTACCCCTCTACGAGACTCAAACGCCGGTATCAGATGCAGTTCGCAGGTTGGGCGGGGATTTCACATCTGACTTAACAAACCGCCTGCCGTGCGCTTTACGCCCAGTAATTCCGATTAACGCTTGCACCCTCCGTATTACCGCGCTGCTGGCACGGAGTTGGCGGTGCTTCTTCTGCGGAGTAACGTCAATGAGCAAGGTATTAACTTTACTCCCTTCACTCCCCGCTGAAGTGCGCTTTACAACCCGGCCTTCTTCATACACGCGGCATGGCTGCATCAGGCTTGCGCCCGACATTACAATATTCCCCACTGCTGCGCACTCCCGTAGGAG
+
412-1/,4919-/,)(+,,+.20,.1:763('202265:74672300100:.//1,*-..8.:11000*&)+1,870-2219;-$')*07.&+%(7*+,68798749533,+&+0/+,1+/-2/3221*7+**5:5:79667:6,--02*(*+02922...12.43*)$(&,+1*%(#'()8643923'(53//)1+0%'&+-./%(()+279/1/)*()--.04/12218301')(+-//;244096,,-1496:<:52+)(()'%',30.,--:0+17883/3*05,(%)&&(()+63.391<36,*-61;6524-.-5:+,-85416/-17421+.22-.0842))+.,.05-5-.-7+0)),29(3+51(&/-.8020333+6+*(+072.4.-)&%*0.03:/--+0,,%&)'.54353.53.4726640/../;21345403197;/-+*-93945556<8980367-,*(')&',308667;73.233+0*4.+/2.(*%*0:::<9521+-*//67'&)-()-,,,+,+;/--.3031-/.,./-4/.()+(,,-042114/-/,3::+261323/./0902---,7;2-+100+//12986966301/-1.-.0:)5,7,.6),3323,-)532.1271913)9/1275*0.0156<6.0.7/00898432444+,'1),,637249888<91514:/(-..0;:6/127:4557;:;777434;6681.*29802,$%$%%',.3038,45799764/.--/43373.22323;04185++0*+54852/0)5+76-15,.-30+//,1.000)/-..1/(3-./9,-./,1,1390$%&)2.70)23'*,,&23+,)++/040*-004149464<49;646-/0891-.--%.-.5/+-027699/.+2*20/('&'%((03304;37030.14/,%*,-1-:*)&+'-(*0,'+.163./1419:899940'(*585446-4.//4878(5+,2,/,--46./03;,6<9')*6.1*+.5-+,(*,-%'*34+/2822'('+07;88<97834-203091128:50../03'8513/*./88.)(((+*'&(2+,-218:9-2/-,**-*-*.-4:-,3.0*)(
@1a262f57-a01b-4854-8b5e-3ea78a1c6aa8 ch=483 read=108675 start_time=2019-12-13T06:10:13Z barcode=BC01 runid=2c9cf7bc05858273f10e7d7ec552fc0bd742dc3e
CCGAGTTACAGCGGTACGACTTCACCCCAGTCATATGAATCCACAAGTGTTAGCCTCCCGAAGGTTAAGCTACCTACTTCTTTTGCAACCACTCCCCATGTGGTGGCGTGGGCGGGTGTGTACAAGGCCCGGGAACATTATTCACCGTGGCATTCTGATCCACGATTACTAGCGATTCCGACTTCATGGAGTCGAGTTGCAGACTCAATCCGGACTACGACGCACTTTATGAGGTCGCTTGCTCTCGCGGGAGTCGCTTCTCTTTGTATGCGCCATTTGTAGCACGTGTGTAGCCCTGGTCGTAGGGCCATGATGACTGACGTCATCCCCACCTTCCTCGGTTATCACTGGCAGTCTCCTTTGAGTTTGGCGGACCGCTGGCAACAAAGGATAAAGGGTTGCCGTTGCGGGACTTAATAACATTTCACAACACGAGCTGACGACAGCCATGCAGCACCTGTCTCACGGTTCCCGAAGGCACATTCGCCACGTGAAAACTTCCCGTGGATGTCAAGACCAGGTAAGGTTCTTCGCGTTGCATCGAATTAAACCACATGTACTCCACCGCTTGTGCGGGCCCCGATCAATTCATTTGAGTTTTAACCTTGCGGCCGTACTCCCCAGGCGGTCGACTTAACGCGTTAGCTCGGAAGCCACGCCTCAAGGGCACAACTTCAAGTCGGCATCGTTTACGGCGTGGACTACCCAGGGTATCTAATCCTGTTTGCTCCCAGCGCGCACCTGAGCGTCAGTCTTCGTCCAGGGGCCGCCTTCGCCACCGGTATTCCTCCAGATCTCTACGCATTTCACGCTACACCTGGAATTCACCTCTACGGAGACTCAAGCTTGCCGGTATCAGATGCAGTTCCCAGGTTGGGCCAGAGTTCACATCTGACAACAAACGCCACTTTCTGCGTGCGCTTTACGCCCAGTAATTCCGTTAACGCTTGCACCTCCGTATTACCGCGGCTGCTGGCTCGGGTTAGCCGGTGCTTCTTCTGCGGGTAACGCGTCGGTAAAGGTATTAGCACACTCCCTTCCTCCCGCTATGAAAGTGCTTTACAACCCAGAGGCCTTCTTCATACGCGGCATGGCTGCATCAGGCTTGCGCCCATTGTGCAATATTCCCCACTGCTGCCTCCGTAGG
+
21,()5/'-%$')*.)-.344622061.-0:42.')+,6.0((-76/..((('*+),.-'-)-)+1-4-2327;6669;/587-144(6;,..648+,+,*++,*)'&,095418().6768::46509*('*%)''/*,:;7443025;81983012/52-.,.24/10....16;78/)(%'+454-***0(%(+-&-$&(-.0-5,8+5-5987799:87234;:66/-,-*6(*,/,.13.416&,,&')-*,4288276/,('')..999+70((,./.031440.0017513:;:2,3+17899700/-)%%''445567159.*/73846--'/-4*0154,5++)788585.96.-,(,/*/,*.-,64560,''))/9(1.:899),((*8)+('*;100;:82:/2+&*-.45:.-,-/,,&(**0276//0%.1,4838682-1,-2.02441-00::7781./6.2+)()10.%,+%&(&)+23.36/6;)+::<:6,,+,,1249.55221.22:3::94:968133570/4.6.<8:;55-41/*/,68*/70013)0,021*187,*.01,91<61440.+,199.,+)+,0.)--3/),,/.35:.-/64141133.-,-.+'&&&+()-05+4-3-/64666877.'3854%'*-*&))/1.240*2/376399/11612196:98703/)-657767.20.48553:0-.,45+$$%$'',&/1+-.445/0-/013++()*+&.97/2:7687;98:;14.')'%,--13+&('(01055568988<:4**',/1659:68.8-8+(#)*&,+*+))$*(004(,*..8115&,.,/2*.1656348:4:1.286;4,-6-&)(+-9)*../5,*(''-,(+.)')0'*&$#(**014563-3/+,7/:2+'*+-38800)(0*30*-/103'2722//1,3,++,,1/92448655233&243:1238.6)))+./21-,+*-/,+034/.*/0()$*4+/8/,1+($&%*&)*.94,580+19/)/3'())10,/.-0+-,30-/5)(&%+).86967<62+-.*.1;54-8---43615%45327*331;9.07+/364:332/8891-..+*))0-,994566+
@4832f510-2fd1-4bee-ada6-c69beb2b90d3 ch=46 read=86407 start_time=2019-12-13T06:10:20Z barcode=BC01 runid=2c9cf7bc05858273f10e7d7ec552fc0bd742dc3e
CCGGTTACCTTGTTACGACTTCACCCCAGTCATGAATCACAAAGTGGTAGCGCCACTCCCCGAAGGTTAAGCTACCTGCGCTTCTTTGCAACCCACTCCCATGTAGTTGGTGTACCAAGGCGGGGGCGTATTCACCGTGGCATTCTGATCCACGATTACTAGCGATTCCGACTTCATGGAGTCAGAGTTGCAGACTCAATCCGGACTACGACGCACTTTATGAGGTCCGCTTGCTCTCGCGAGTCGCTTCTCTTTGTATGCGCCATTGTAGCACGTGTGTAGCCCTGGTCGTAAAGGGCCATGATGACCTTGACGTCATCCCCACCTTCCCCTCAGTTTATCACTGGCAGTCTCGCTGAGTTCCCGGCCGGACCGCTGGCAACCAAAGGATAAGGAGTTTGCGCTCGTTGCAGGACTTAATAACGGCTGCCTGAGCTGACGACAGCCATGCAGCACCTGTCTCACGGTTCCCGAAGGCATTCTCATCTCTGAAAACTTCCGTGGATGTCAGACCAGGTAAAGGTTCGCGTTGCATCGAATTAAACCATGCTCCACCGCTTGTGCAGGCCCCCGTCGAATTCATTTTGAGTTTTAACCTTGCGGCCCGTACTCCCCGGGCGGTCGACTTAACGCTGTTAGCTCCGGAAAAAAGCCACGCCTCAAGGGCACAACCTCCAAGTCGACATCGTTTACGGCGTGGACTACCAGGGTATCTAATCCTGTTTGCTCCCCACGCTTTCGCACCTGAGCGTCAGTCTTCGTCAGAAGGGGCCGCCTTCGCCACCAGTATTCCTCCAGATCTCTGCATTTCACCGCTACACCTGAATTCTACCTCTACAGGACTCCAAGCTTGCCGATTATCCGGTCACAGTTCCCAGGTTGAGCCCGGGGATTTCACATCTGACTTAACAAACCGCCTGCGTGCGCGCACGCCCAATTCCGATTAACCTTGCACCCTCCGTATTACCGCGGCTGCTGGCGCGGGTTAGCCGGATGCTTCTTCTGCGGGTAACGTCAATGAGCAAAGGTATTAACTTTACTCCCTTCTCCCCGCTGAAAGTACTTTACAGCCAGGCCTTCTTCATACGCGGCATGGCTGCATCAGGCTTTACGCCCATTGTGCAATATTCCCCACTGCTGCCTCCCGTAGAAC
+
53.+4,*2191)5*&).(24:72825**-0636-.9762428924140-*-.23&'(425+'(&*./7.-()+)+/-,-()-0,393)023/53'))06/*.-)))3&')'+3-1,1/-21(087,/(+%&0156:67250-1:88000-0*+*,20/0**+-.5682*+-/323567.+-./&&&')302.5/2-3.;.5-3.973114+4./)--42./&&,-,/30024011.+-(&*(,-/,/614532;4/14444455.16*+(/1/2333765001;+,9;97*3,7(03559.31132-)''**,/1+-.826:-,04:0;;5-67135;3024473,2(&)*+13$&()'-5-3*&**1+896656::89-5,,&51(5--,%'')%(13'',+,42.6/-.'79551/.)')-)*$&$$&&%()5663-3.(.236;59520/0.49-+0100/0+59;4:1*.+.,7&+,34788612)&*+)&*,;4;9:8::911.0*-8;.3.+67-,5.85*-%&,++*.1(**,2.;86;762335911/+,6),+&/+082984)),-&++7090985*-.//;<4,915.4//&)+)'%-+./1+.*&.45486//,-0223+)('&&+)+660003.433/('..&()-3/3(*-7400029584/,2-//2.10/1688<9//-923345/-+''$%7614554027058-0/:8--.698-.,+*35,*''$+/+)&%(,-458:89;:767'&&(),1,79/063:5680.60)30)22.0./-++363//,),).80/&*/+,-*-(,,+)&.01.(%,.'++),).33647'6+---1(,*&$,'(*.'+*(((*),3-/2,--.3-+(407',263*59-/$))*-.-)))-01./8459.4:77777620.*-.0.102113;17111907*'&)(+).64149.4347/25/0,5../829/,&*+0),-,'*'+*('%''+&*''*+-/:847;868615.-**)/5(.*-),+0*(*+)%**-6)775*150*,.2828/0,+*0+''&''((((0295:54:51,',(+28677382203433(-'+),*%//.99'+3-//2140.104/3,%&+*+1.15,79,-11.((.
@28433868-fd31-4afb-8399-d3b29e061d3e ch=157 read=60986 start_time=2019-12-13T06:10:24Z barcode=BC01 runid=2c9cf7bc05858273f10e7d7ec552fc0bd742dc3e
CCGGTTACCGCGATTGCGACTGCCCTAGTCATGAATCACAAAGTGGTAAGCAGCGCCCTCCCGAAGGATTAAGCTACCTACTTCTTTGCAACCCACTCCCCATGGTGTGACGGGCGGTGTGTACAAGGCCCGGGAACATGTCACCATGGCATTCTGATCCACGATTGCCTAGCGATTCCGACTTCATGGAGTCGAGTTGCAGACTCAATCCGGACTGACGCACTTTATGAGGTCGCTTGCTCTCGCGAGGGTCGCTTCTCTTTGTATGCGCCATTGTAGCACGTAGCAGCCCTGGTCGTGGAATCCATGATGACTTGACGTCATCCCACCTTCCTCCAGTTTATCACTGGCGGTCTCCTTTGAGTTCGAGCCGGACCGCTGGCAGCAAAGGGATAAGGGGTTGCGCTCGTTGCGGGACTTAACAACATTTCACAACACGAGCTGACGGCAACCATGCAGCACCTGCTCACGGTTCCCGAAGGCTTCTCGTCTCTGAAAACTTCCGTGGATGTCAAGACCAGGTAGGTTCTTCGCGTTGCATCGAATTAAACCATGCTCCACCGCTTTGTGCGGGCCCCGTCAATTCATTTGAGTTTTAACCTTGAAGCCGTACTCCCCGGAGCGGTCGGCTTAACGCGTTAGCTCCGGAAACCACGCGCCTCGGGCACAACCTCAAGTCGACATCGTTTTTCGGCGTGGCTACCAGGGTATCTAATCCTGTTTGCTCCCCACGCTTTTCGCACCTGAGCGTCGGTCTTCGTCCAGGGGCCGCGCTTCACTCTGTTATTCCTCCAGATCTCTACGCATTTCACCGCTTCACACCTGGAATTCTACCCCCCTCTACGAGACTCCAGAAGCACGCCAGTATCAGTGCAGTTCCCAAGGTTGAGCCCGGGATTTTATCTGACTTAACAAACCGCCTGCGTGCGCTTTACGCCCGGTAATTCCGTTAACGCTTGCACCCTCCGTATTACCGCGGCTGCTTGGCACGGAGTTAGCCGGTGCTTCTGCGGGTAACGTCAATGAGCAAGGTATTAACTTTACTCCTTCCTCGCTGAGAGAAGTACTTTTACAACCCGAGGACGGCCTGGCTTCATACGCGCGGTGAAACGCGTCGGAGCTTTGCGCCCATTGTTACGTATTCTACACCTTGCTCCGG
+
/.)2/:-..()'%-'$+.,-/*12**&3899::4873+/0/**+-6541+.$)+*)-()/5-))',-+1/1.-//.04,&-0:-59-().3098$&&.;9-,54)3++,2717:7691//-.243.6091,.04*()#'%,)'*+'//633580(*+03,')*/++&)&$%))(*,8,.+,,,../25-,-/5)*00922/2/1204:612/6,+)'&&%'%*069,)*)+,12.-1/,-/0+117+&,30./-/5-./-.1.'('+.0262-180/...*)(*&&%%&33+*29:777(*'%$&)**,,+*)&&()+645697387,2::;230.(&,,7**+5-24484177677./3,+,,3+)&&&.6/9256324.4++'*14*/7/882.,0.+/604007.32810/:640/2/0&-30')-*),+-/-*,(*,,,1143*-2-,+3-16673225.'*%'%&';:3:2.&(/)--05///(-.*,'+*110-467;9:;92323:501249)-+*()*.:69<:77359120/1,+0004;:152,+/008.43(('&(*/-237-765.+,/.53:867<1,,*1:<.62/*&&&%$'-506110196+)+&*0.:76.(-../..//450.---111..0&05*,+-+13+*)7/-+/175:57(0+05477577619/(()(2000,((++-30.2-,,20-*&/47574;3.0,331(%(+).51*52515:5522645818//098581'(174-/122*-/30&*+*)()0-6:5/,0&((**))*2453547;:6/2.)+/)+&)(0//)./,0.)+,01543.-0.(.&%*-009&)&))'(&+(.//23628(-(),&*-4+2+.'/)8/+)537%.50'349*-.1,,-++(3(+5;93:/02*)*++/01(''&&..33/&.,.18615.01312--./*,*-40./5)1)+8.2:002/310,.(4))&0),&(.4//0-,*)%)255658.-/.289465/4+++,021+2.-,,.('')('+-03-231/,),.,,$(%)'&.,+131&%'*'01()$(&%%%&((*'&',*,('%'%)**,))&%%$'%&$)0&0%%)06/%//.78-00.*/%+%&(,.,&%&%(((%%'%(&&'
@3a9d4105-73d3-4528-a5cb-7f4cd30372a7 ch=277 read=70356 start_time=2019-12-13T06:10:23Z barcode=BC01 runid=2c9cf7bc05858273f10e7d7ec552fc0bd742dc3e
TTGGTAGCCGAGTGACAGTACTTTATTAAGCCACGGCCGTGCCAGCAGCCGCGGTAATACGTAGGTGGCAAGCGTTATCCGGGGTATTAGGCGGGGCAGGCGGCAGCAGGGTCTGTGTTGAAAGCCTGAAAGCTTAGCTTCAGTAAGCCATAGAAACCAGGCAGCTAGAGTGCGCAGGAGAGGATCGTGGAATTCCATGTGTAGCGGTGAAATCGTAGATATATGGAGGAACACCAGTGGCGAAGGCGACGATCACAGCCTGCAACTGACGCTCAGTCCCGAAAGCGTGGGGAGCAAATAGGATTAGATACCTATGGTAGTCCGCATATACCGTAGAAGCGATGAGTACTAAGTGTTGAATGTCAAGTTCAGTGCGCAGTTAACGCAATAAGTACTCCGCCGTCAGTACGTTCGCAAAGAATGAAACTCAAAGGAATTGACGGGGGGGCCCGCACAAGCGGTGGGCATGGTTTAATTCGAAGCAACGAAGAACCTTACCGGAATAACTGACATACTCATGAGCTCTCGAGAGATGGAAGATGGCTATATGAGATACAGGTGGTGCATGGTTGTCGTCAGCTCGTGTCGTGAGATGTTGGGTTAAGTCCCACAACGAGCGCAACCCTTATCGTTAGTTACCATCATTAAGTTGGGGACTCTAGCGAGACTGCCAGTAGTAAGCTGGAGGAAGGCGAGGAGATGACGTCAAATCATCATGCCCCTTATGACCTAGGCTACACGTGCTACAATGGATGGTGCAGAGGAAGCGAAGCCGCGGGGTGAAGCAAAACCCCATAAAGAACCATTCTCAGTTCGGATTGTGGTCTGCAACTCGACTACATGAAGTTGGAATCATGTAATCGCGAATCAGCATGTCGCGGTGAATACGTTCTCGGGCCTTGTACACACCGCCCGTCACACCACGAGAGTTAATGCTGCAAGCCGGTAGCCTAACCGCAAGAAGGAGCTGTCTAAGGTGGGATTGATGATTGGGGTGAAGTCATGGCACAAAGGTAACCGG
+
$21824156*%&'*1,%''$'')((2.5/-5/++3).**+3586485468/2,,)+'((-,5/2/.4;987&03542.3',0*'-()-&-(&&),.-+0979-*&***'/+-.9730,,*223..210/.&&(--.(12;-+*+'&'2-34422:829214--+,,1,(*''&$&$/,)++-5359555&0(0.1912/.,((%%+)/((/*'%()-,2332-041.2--4/03/,/10:-,0,-3088..--+%%%-61:989645421'*..)7-8)%&*-*(*/19,*-$(+7;97+10)2*'&65&40,-((0456,8-(*2-.,--100/'*)*-.11..../27872353:0%),,411/)*22-685,*--,1.7/8353:246.0..0-3(,*((/)('*.24:,())+(*2;983;92244:+,(++,//.25-.281-.1+(*(-5;286:8866/*+*,+:;5:771)''%%&''%)+)(1*28206:&)-()-%'&)*7795462,-(*/,/.',('%(($(&+))',0,88788465501435/2107;95412&549--/**+,///066**)&(-.-/4021(141613,/0/-)+0/5/.8//0/113()+*-6.5/..25.1-+,-369330.5/08700-,,)(-*+.125175541%%$,)*+,21*)&'*(*(-(--'')/038446893/039868*640)--/287573024/+,*'(+-2742.3/-465778:887,*,.,301-/+*-0.,+*,',)).)),43)2-.+$''4(%)'47559773(,//.++(7*,*2--*'&+)+-020+1./245,3,)2-5,4//-&'&'$&+0.1.-2.4+-.005-)-(+'&&./+/557;764(03////))*./324;087)&31,,+0--,+*((,/,-),,06.205/4716+)(.)''&-*+,/'))((('$&4+-7748)/*/41,3-))0.+2,1260.-4...5*-)''%%+1*)-)0830/+
@67c84444-bd0a-4b49-97b3-9021e934ce7e ch=255 read=94021 start_time=2019-12-13T06:10:23Z barcode=BC01 runid=2c9cf7bc05858273f10e7d7ec552fc0bd742dc3e
CCGATTTACCTTGTGTTGCGACTATTTGATCCGCGCGAATCACAAAGTGGTAAGCGCCCTCCGGAGTTAAGCTACCCATTTTGCAACCCACTCCCATGATTGTGACGGGCGGTGTGTACAAGGCCAGGGCGTATTGCGTGGCATTCGGTCCGTTACTAGCGATTCCGACTTCATGGAGTCAGTTCTCAATCGGACTACGACGCACTTTATGAGATCCGCTTGCTCTCGTGAGGTCGCTTCTCTTTGTATGCGCCATTTGTAGCGTGTGTAGCCTGAGTCGTAGGCGCGATGAAGCTTGACGTCATCACCCAGCATCTCGCTAAGCCAGTTTATCACTGGCAGTCTCCTTTGAGTTCCCCAGCCGGACCGCGGCAACAAAGGGACAAGGTTGCGCTGGGCAGGACTTAACCCAACATTTCACAACACGAGCTGACGGCGACCATGCAGCACCATATCTCCCGCGGTTCCCGAAGGCACATTCTCATCTCTGAAAACTTCCGTGGATGTCCAAGACCAGGTAAGGACAGCTGCTTGTTGCATCAATTAAACCACATGCTCCACCGCTTGCGGGCCCAAATCAATTCATTTGGTTTTCAACCTTGCGGCCCGGCTCCCCAGGCGGAGCTTAACGCGTTAGCTCCGGAAGCCACGCCTCAAGGGCGCAACCGCCAGTTCAGAGCATCGTTTGCAGCGTGGACTGCAGGGTATCTAATCTGTTTGCTCCCCACGCTTTCGCACCTGAGCGTCAGTCTTCGTCAGGGGCCGCCTTCGCCACCGGTATTCCTCCAGATCTCTACGCATTTCACCGCTTTTTTGGAATTTCTACCCCTGCAGAGACTCAAGCTTGCTAATTATCAGATGCAGTTCCAGAGTTGGGCAGGGGATTTCACATCTGGCTTAACCGACCGCCTGCGTGCGCTTTACGCCAGTAATTCCGATTAACGCTTGCACCCTCCGTATTACCGCGGCTGCTGGCACGGAGTTGGCGGACGCTTCTTCTTGCGGGTAACGTCAAACAAAATTATTAACGCCCTTTCCTCCCCGCTGAAAGTGCTTTACAACCCGAAGGCGCTAACACGCGGCATGGCTGCATCCAGGCTTTCGCCAGCATCTGTCGGCTGCGCTGTATCCCGTAGAACG
+
+,%%*0,',)''$%$&%$$)()%%$%%$'+5&&''('(003-10/*&**3.-+'')-3('()&'$%(+(,*-/.5+$#&'-,(,-'65)&('33.-/1)-+)&,-14892-,)(*(-./5:-4..'00+(%$%*+(+('$&*&,-(&%'))''*---.''++-165--1247./0.*,..&**)&)/,5.1+6297556460/*+.04*.,.)).-0/0/4.///-.)$%#*'(-,0173613:2*,,.1458:140))'&),*-*+%%&)/2(('&(*+*%&()('*'')&&%$&-/675778*4%*%$%%(&&%&&$$%('%'),.690//5/221.%*25677./3-,/29471/(&(3-494,)(()/--&228*--&%&%&*)-.&&()./0((%*+.*(*-//4..-.)*2,.-0..-*,*))022563-,(%&(&**+),++07()**,0;6)&)&-,/23*)+++261638;.-.)+).,113:9215558685/--&*'(--/06<1:33,,*'),*%+*)+-+005/0267&4*6/;17:12//.015:0.2**,/.135155/.6:26353;737;842.52(&*(****),-708,))-'-191(47./'$%%&+,.-,++-3-,-012,-,-(,/-135888,*+2**'),..+#&'&)+1-))*),-7775;5(/,./11::521&1).956556.+++,,,0<1-/+381-',*,29;3.1,0600%%'(*/(-+..21455,-471/6),-*2/01<89:142,+011/0(*+265566355637<:4130(+'(,-0)&')),0.))&,0.(&"%%&))*++.)4$*((&'%'(,++.2+,.0,,----8/'')**3)036)-(.**09-+'()*-%)&()*-**++24;232,+---210,.+,*3+,*('+-60;15-..50/-)&&%$&(.74145*.0.603;9.8---2/++'%$))*&-02.-+..')&(,./.,(&'&+./&'+854)''&&+,:80021+.0*)$'''&3.123/9;,-::-01,*/'+,(%%&%&/.*((''$$##$$$%$(',-01'('&%(&(),3((585*.,&(.+%*)$*'&%*)(('(%(&'(%%&()''((&&(*-)
@1177bf61-b6d6-465e-b00b-95287a60dca3 ch=31 read=150896 start_time=2019-12-13T06:10:29Z barcode=BC01 runid=2c9cf7bc05858273f10e7d7ec552fc0bd742dc3e
CCCGGTTGTATTGCGGCTTCACTATCGCTGGCCTACCACCAACCGCTGCCTCATGCGGTTAGCTCGCGGACTTCAGGTATTGCTGCTCATGGTGCGTGGGCTGGTGTGCCTGAACCAGGAACGTATTCACCGACATTCTGATTCGCGATTACTGCGTAGCTCGAAACTACATGTATGGAAGGTTTCAGCCTACAATCCGAACTGAGACTGGTTTTAAAGTTTGGCTCCCACCTCCCCGCGGTATTGCATCTCTCTGTCATTGTAGCACGTGTGTAGCCCCTGCACATAAAGGGGCGTGGTTACGACGTCATCCCCACCTTCCTCCTAGTTAACCCAGGCAGTCTCTGCCTTCGATTATCAATAATGGTAGTAACTAACGACAAGGATTTTGCTGGAATTTGCGGGACACCAGCAACATCGACACAGGCTGACACGACAACCATGCACCACCTGTCACCTTGCCATCCCGGAAGGGTTCCTCGATTAAAATTATTACAAGGGATGTCAAGTGTGGAGTAAAGATTCTTCGCGTTACTTCGAATTAAACCGCAATGCTCCGCTGCTTGTGCGGGTCCCGAAATCAATTCCTTTGGAAGGTTTTAATCTTGCGACCGTACTCCCAGGCGGAATGCCAATGCGTTAGCGGCGGCACGGGGTGTTGAAACCCCCGCCTAAGGCATCGTTTACGGCGTGGACTGCAAAAGATTTATCTAATCCTGTTTGCTCCACGCTTTCGAAGGCCTCAGCGTCAGTTACAGTCCAGAGTCGCCTTACGCCACTGAATTGTTCTTCCTACAATCTCTACGCATTTCACCGCGCTACTTTTAAGATTCCACTCCTCTCCTGCACTCTGGATAACCAGTTTGGATACGGCGCAAGTTAAGGCCGGGTATTTCACATCCCACTTAATCATCCCCGCCTACGCTCCCTTTACGCTGATAAATCCGGATAACGCTCGCCACCTGTGTACCGCGGCTGCTGGCTGTGGACCAGCCCGTGGCTTTTTTCCTCCTTGGGTGCCGTCATTATCTTTAAAGACAGGCTTTGCGATCCGAAACCTTCATCACTCACGGCGTTGCTGCATCGGGGTTTCCATTTGTTATTCCCTGCTGCCTCCGTAGG
+
7.),%(#%&%&&#%)&+051%**'*-+/+2*1.'',+$(&'$%%')..28**&%(+)*)-+('&(&(+,().+1..,/&(&$%%"%%'*4.0+*%(#&)2*$).'*)++)&'&..2&44+420479:3./*)(*4686./07,+$$''.)$()%%&&(&-+/&()(&&$%''''&$$%$$&0+56-'%*)$$'(6/2)&'1/1/,/4479.9::-'(+((1/(+)+)3-&*2.-/-(%+)63.1+-.(,,,)'&%$%**03)%%((&,+')+,,//.61)(&(''+,.-*)(0,*)))(/.%&'(*-01..72.*(,-,50-.*/))+20/%/0*))+(%&++**%$,,*3(((**()&('&-+*$+''&,.4-0.1-+)*,'(*(,.0'%&&%*&#)'().%003*&'*+&,**)%('+)*('$'%((*&'%')*-/'2,))&-).3.10/-12/1&&%%&%%&(&'%(''('%&&&&(+*+/*.*'$'$)'%%*))*2032+1-)(&'&()+'+,32)+$,('**)(*,:0%.291$&&.&0///.%))&(''(+($%&$%'&&**+)2-..)''+/++--'/()'*01-%'&(*/39.'%&%))''.-/7573646:2-/4316,+(&'%*+((+//4//,-+)&,+'*+*()*',*(,6//796+(+1+(&%%)+./44<:014/,..1:977'-%'-)%(/4+*,655958:8569('**/.&'&&%&(,*,(*.45620/2186-206/0//.1&&(&')+%&$&%#&(/1%+(()-5018953-,&$#%&((')'%$((+-19622670,$$'#$%'&$%'*+-.+(%&(,2+.+-1/02%/.-*%((,(&*),-/;6/0,'&)&'%#+%((,2.'+'3*(0--+/9..(*,,,4*&).,/0-/24/5.(&+1..1,-/16+-6-+++)%&((0*/)).13++2--.121889+,*&'&$%%*&&'))01.2/0*'#%$)(%&&'(12,(**.()+++,+/.10'(*&-**%*,-/254:)+,295*.)()3(/(&&**&//134&',.-2.//.+,.$&(($&(*6-6-+*)**(-4%56+.90-/*(/0+&&'(*(2-'001//3.15())-,
@58d4a8d3-9aca-454d-9af9-49687fc99792 ch=380 read=115180 start_time=2019-12-13T06:10:29Z barcode=BC01 runid=2c9cf7bc05858273f10e7d7ec552fc0bd742dc3e
CCTACAGGGGAGGCAGCAGAAGGAATTTTTTCGGCAATGGGAAACCCTGACCGGAAACCTTGCCGCGTGAAGGAAGAAAGGTTTTCGGATTGCCAAACTTCTGTTATAAAGGAAGAACAGCGGCTACAGGAAATGGTAGCCAGTGACGAATACTTTATTAAGCCACGGCTAACTACGTGCCAGCAGCCGCGGTAATACATGGAGTGGCAAGCGTTATCCAGGAATTGGGCGTAAAAAAAAGAGAGAGCCAGGCGGCGGCAAAGGTCTATGGTAGAAGCCTGAAGCAACTTCCAGTAAGCCATAGAAGCCAGGCGGCTAGAGTGCAGAGGAGAGGATCGTGGAATTCCATGTGTAGCGGTGAAATGCGTAGATATATGGAGGGAACACCAGTGGCGAAGGCGACGATCTGGCCTGCAACTGACGCTCAGTCGAAAGCGTGGGAGCAAATGGGATTAAGATACCCTAGTAGTCCACGCCGTAAGCGATGAAGTACTAAGTGTTGGATGTCAAAGTTCAGTGCTGCAGTTAGCATAATGCATTACTCCGCCTGAGTAGTACGTTCGCAGAATGCTCAAAGGAATTGACAGGGGCCCGCACAGAAGCGGTGGAGCGTAATGGTTTAATTCCGGAAACTGGCAGAGCCTTACCAGGTCTTGACATACTCATAAAGGGCTCAGAGATGGAGAGATAGCTATATGAGACTGGGTGGTGCATGGTTGTCATCGGCTCGTGTCGTGAGATGTTAGGTTAAAGTCCCGCAACGGGCGCAACCCTTATCGTTAGTTACCATCAGCAAGTTGGGGACTCTGGCAGGACTGCCAGTGGCAGCTGGAGGAAGGCAGGATGACGTCAAATCCATATGCCCCTTATGACCTGGGCTACACGTGCTGCAATGGATGGTGCAGAGGCAGAGCCGCGAAGGTGAAGCAAAACCCATAAAACCATTCTCAGTTCCGGATTATGAGTCACGCAGCTCGACTTCATGAAGTTGGAATCGCTGGTAATCATGAATCAGCATGTCGCGGTGAATACGTTCTCGGGCCTTATACACACCGCCCGTCACACCACGAGTTAATAGCACGAAGCCGGTAGCCTAACCGCAAGGAAGGGCTATCTAAAGGTGGATTGATGATTGGGAATTGAAGTCGTAACAAAGGTAACCCGGAAGATAGGCGACAGGCAGAAGTAGCATGCATGAAAAAGA
+
14*15-602)&.0.010)(*+,...78:91(,0.,,+('*&(.+,;.//444.',0(0-0.-2/%&(**,324./)-0'',180.-2..0..-535'215220/51242+.,+(().*&**'.*++00--,0--23**'5*%(*+'-*&)++))'))007.&'''*+0-./71424)+()+(),-(1.%'&$*'4)*+&,'(%((/7102020230,2(&+,*'-(&(0(,3766,--0*&&%%(%))0*,2-)('&-*-4(.,-.6012(0'&()'..%%&%$$(*(/.5((,/28-47261*,*%,857:/*0..0+-.01*()*)1+,&16/5,)+&(/%7*:7..+*)+),+.2/+)..),9989787550350*/.,+22166//,++))+/)2.7785156427160/42622.0.-/12,/.8$'&')2376;.)+-:;:6,*/'4*-()/4%59')*)0--032+.-/731.(''')+()+*.11251+,.3:39-2*,+.4/-/8462736662(*,/-'*&'+2+)*'0(&&).512/-%$&'$00165888,-/--61+,)+(,+)+*(0))*4'212,/5)%'&)*&)***+-.69,,-,-/-)1,679464/8&+&%&%%#$$$%%($+5.7--5)*%*+03/003,(+*,3456+(+-*+1)*)++::.-+++10+44469551./(,212013:9/////828000.41(+)+/%,(*/2587666+3,+.31159,**77**/1.8)550&1)*,4+(-,/1370.--2249873%#$%$*(,%383.575,.*'))'*11+/**))+*'('(*+2/2,/+*-((66-089874137/)1&$%+--.1+,,3,,,.32451+-024/0*+043/0+9--823/-+-,&)&('&)'(+/4/.)*)+*/+0-'+363+284(++6;88;96;534357;1)3-//3'-''%())))+++.,5)())('')*2.//:0809793602/*//--025574-,*+#/'..&(%+,129603218423-687745,0+/+,(((%%&((*,10.0,'''&''*9/00%.*-'%+',0.0/'102/0635.224-3+-*-,00%/.-38+*,+,++-+,-/0537/71-.2.,'&)(+$-&&$+-'+)-,61:.523524,+*'*555-,)'(&)%')*,+-++14.-'**+($%
@ba0e22ad-4405-4c50-ba41-3a78965b86b7 ch=195 read=62427 start_time=2019-12-13T06:10:30Z barcode=BC01 runid=2c9cf7bc05858273f10e7d7ec552fc0bd742dc3e
TTGTTGTGCTTCGTTCCGGGTTACGTATTGCCTGGTGGTGCTGAAGAAGTTGTCGGTGTCTTTGTGTTAGCCCTGCGCGCCTGTCTATCTTCCGATTTACCTTGTTGCGACTTCACCCCAGTCATGAATCACAAAGTGGTAAGCGCCACTCCCGAGTTAAGCTACCTGCTTCTTTTTGCAACCCACTCCCATGGTGTGACGGGCGGTGTGCGCAAGGCCGGAACGTATTCACCGTGGCATTCTGATCCACGATTACTAGCGATTCCGACTTCATGGGTCGAGTTGCGAACTCAATCCGGACTACGACGCGCTTTGGGGTCGCTTGCTCTCGCGAGTCGCTTCTCTTTGTATGCGCCATTGCAGCACGTGTGTAGCCCTGGTCGTAAGGGCCATGATGACTTGACGTCATCCCCGCTTCCCTCGGTTTATCACTGGCGGTCTCTTTGAGTTCAGCCGGACCGCTGGCAACAAAGGATAAGGGTTGCGCTCGTTGCGGGACTTAACCCAACATTTCACAACACGAGCTGACGACAGCCATACAGCACCATCACAGGTTCCCGAAAGGCACATTCTCATCTCCTGAAAACTTCCGTGGATGTCCAGAGACCAGGTAAAGTTCTTCGCGTTGCATCGAATTAAACCACATGCTCCACCGCTTGTGCGGGCCCCAAATCAATTCATTTGAGTTTTAACCTTGCGGCCGTACTCCCCAGCGGTCGACTTAACGCGTTAGCTCCGGAAGCCACGCCTCAGGGCACAACCTCCAAGTCGACATCGTTTACGGCGTGGACTACCAGAATTATCTAATCCTGTTTGCTCCCGCTTTCGCACCTGAGCGTCAGTCTTCGTCCGAAGCCCGCCTTCGCCACCGGTATTCATCAGATCTCTACGCATTTCACCACTACACCGATTCTACCCCCTCTACGAGACTCAAACTTGCCAGTATCAGATGCAGTTCCCAGGTTGAGCCGGGGATTTCACATCGGGCTTAACAAACCGCCTGCGTTGCTTTACGCCCAGTAATTCCGATTAACGCTTGCACCCTCCGTATTACACCGCGGCTGCTTTAGGCGCGGAGTTGACCGGTGCCCTGGCTTCTGCCCCGGGTAACGTCAATGAGCAAAGGTATTAACCTTACTCCCTTCCTCCCCGCTGAAAGTGCTTTACAACCCAGAAGGCCTTCTTCTTACACGCGGCATGGCTGCATCAGGCTTGCGCCAGTACAATATTCCCCACTGCTGCCTCCCGAGGG
+
%('6,'+(*(1-4654**/),'&(-/.72.2().'%+/.257730(*+)1/./7&0/,.+,1+)1....%,/++*+*+'&$%$(,-+468871-&26*&1/11*/5)//38632*/--)((:8-.20876362930113221./032(**/0**(*)805*-+),1,)-.61/;:4.&-')*80$')3/.%,+/30227759802/+,+*0/3785+1-+,05/./(-5.(*024292.191100.3/*++*0---10133/6:1/-+1484,110*,-,)2/9./*+0528-;6727568876:71.-''%$$,*.+)+*)+,'(-/3/+++&)*+01/30322:1(,+3179:;:8<3.-.-)./0264133:7513;;92/-'+242)&&%&)'+'')0132589.931(#'*3,9*,/)30;---3,+++6/59:7,.*2*+,6975')-'0*87849689./1..4)0,811'+(+,1*0))///4;443;8100222-2--0.)/5'(',-*1/1//2102.3/'+/#%&*++4&31//+)+,','(..3695--4+,//--0078353994:)*,59:80171<019211.67'*&')-<<3680.+'+3789<;56/3,-.772*'*)/1;5:;/0/135667111,*.+&,,-054853*&&)++7778535933105<<339/5-.(*-/77(+(()085*'')&,*./,0/6.2*)((.-.,2102.0*1%-5.01284/1*7.-,-566715'2.134725466529.*.+7211882..+/204()'++2147:233+-2<51215/+'-+880-0.5:344079952221396537*&',),2**66483)*,)02164430/%*-0-/110555668,15,.,08,2.*)%,%&,2.,)&-668/-02,,+%(+97:./((%')18&1,/5:478654,149940-053712,5*'.3+(/9**)))1*)'&&)*0/-797/5/48511,/'$%$%'%++/0,,.037243'(*/:09.++.)/0028.+0-)++-.)+$%%%')+*,,+.3'%&*)(-*/()-*''',(-,))%&(&(&&+'().,*&(**)+/3..+6,--78-98*-*++&-)3,501-.,89)-0702+922+886.0,&*&)++0.20-13)%%/+-4188:624-*+)*+1./2:5990:8767135-6:768&/./1)(+&&'),.0069:/-.2137778.9/)(&**%
@3aabd7b4-0151-4f6f-bb10-19175e30217e ch=66 read=82528 start_time=2019-12-13T06:10:37Z barcode=BC01 runid=2c9cf7bc05858273f10e7d7ec552fc0bd742dc3e
CCGGTTACTGTATTTACGGCTACCCAGTCATGAATCACAAAGTGGTAAGCGCCCTCGAAGAATTTAAGCGCTTCTTTGCAACCCTCCCATGGTGTGACGGGCGGTGTACAAGGCCGAGAACGTATTCCTGCCGTGGCATTCTGATCCACGATTACCTTGATTCCGACTTCATGGAGTCGAGTTGCGAACTCAATCGGACTACGGCCTTTATGAGGTCCGCTTGCTCGCGAGGTCGCTTCTCTTTGTATGCGCCATTGCTTAGCACGTGTGTAGCCCTGGTCGTAAAGGCCATGATGACGCAACGTCATCCTCCAGTTTATCGCTGGCAGTCTCATGAGTTCCCGGCCGGACCGCTGGCAACAAAGGATAAGGGTTGCGCTCGTTGCGGGATAGCAACATTTCACAGCACGAGCTGACGGCAATGGCAGCACCCTGTCTCACAGTTCCCGAAGGCACCAATCCATCTCTGGAAAGTTCTGTGGATGTCAAGACAGCAATACGTAACTTCCACC
+
46.2-4*+))**,7.,-0/,,',+'&&(*9:9696/*-,4/-/3653(()+24'(*&(+&&%),'.,++)&%),/92--1*31+(-9:-0/*1*,.595;;4****(',/71924.((-,+,./2643*'-2.1/3004;430001/)+)-.5*(%%%()06-71/05;67750+,.3,*0.:/2*'-032/4-2+:084.)-'&&&)-,,.+4511/++1.))))$%(&*'*++./3.53294026767367357.+*))*,-/206/.,/-240+/4652627),.8944224-+)%&&&(,237--)'*.,..8+*,0%+*)((),/103++,///618,--,.0<2;:000604.)03:-50:,:,+/*-+**(-.6154(%--.*))%/&()11:3/*+)%,&'')/3332664-1(&%)()*--17+-556.-)*)-63373,,4)3/(2.362:9.230//2646413;99868::969332-/2)551920343/-'''''$$#
@1f580dd5-f39c-4683-81cf-9eec6a1c936a ch=10 read=32973 start_time=2019-12-13T06:10:35Z barcode=BC01 runid=2c9cf7bc05858273f10e7d7ec552fc0bd742dc3e
CCCAACCACGGGAGGCAGCAGTGGGGAATATTGCACAATGGGCGCAAGCCTGATGTAACCATGCCGCGCGTATGAAGAAGGCCTTCGGGTTGCCAGTACTTTCAGCGGGAGGAAGGGTAAAGTTGACGCCGGTGACGTCACCCGCAGAAAAAAGCACCGTAACTCTCCGTGCCAGCAGCCGCGGTAATACGGGAGGTGCAAGCGTTAATCGGAATTACCGGGCGTAAAACGCACGCAGGCAGTTTGTTAAGTCAGATCTTAGAAATCCCCGGGCTCAACCTGGGGAACTGCATCACAATGCTGGCAAGCTTGAGTCTGCATAGGGGGTAAATTCCAGGTGTAGCGGTGAAATGCGTAGAGATCTGGAGGAACCTGCACCGGTGGCGAAGGCGGCCCCCTGGACGGAACTGACGCTCCAGGTGCAGCGTGGGGAGCAAACAGGATTAGATACCCTGTTAGTCCACGCCGTAAATGATGTCGACTTGGAGGTTGTGCCCTTGGTAGCTGGGCCTAACGCGTTAAGTCGACCGCCTGAAATTACGAAGGCCGCAAGGTTAAAACTCAAATAAGATTGACGGGGTACACAAGCGGTGGAGCATGTGGTTTAATTCGATGCAACGCGAAAGACCTTACCTGGTCTTGACATCACGGAGTTTTCAGAGATGAGAATGTGCCTTCAGGAACCGTGAGACAGGTGCTGCATGGCTGTCGTCAGCTCGTGTTGTGAGGAAATGTTGGGTTAAGTCCCGCGAGCGCAACCCTTATCGCTGTTGCCAGCGGTCCGGCCGGGAACTCAAAGGGAGACTGCCAGTGATAAACTGGAGGAGGAAGGTGGGGATGACGTCAAGTCATCACTTGGCCCTTGACCAGGGCTACGTGCTGTGGCGCATACAAAGAGAAGCGACCTCGCGAGAGCAAGCGGACCTCGCGCGTCTCGTAGTCCCGGATTGGAGTCTGCAACTCGACTCGAAGTCGGAATCGCCTTAGTAATGGTGGATAGAATGCCGGTGAATACGTTCCCGGGCCTTAACACACCGCCCGTCACACCATGGGAGTGGGTTGCAAAAGAAGTAGGTAGCTTAACCTTCGGGAGGGCGCTTACCACTTTGTGATTCATGACTGGTGAAGTCATGCTTTCAGGTAACCGGAAGATAGAGCGTGGGATTGCTGCGAGACACCGACAACTTTCTTCCAGCAGCAATACGTAACGCCG
+
)('&$(&(**770/52231*(*)47-.:641-+,+.094.500.04934611.+)&&+(,),&,436656788725(*,*+-8466+8.+'&(%%%&%')383&.,)))'*(-(-2*)-87261,+)%.,')./,5665227.(+,+03453,'')8-(*))*))),.14(44*+---3-02&(--.,&2/3''.0,2463-..,4/50/**+'/+)*(,3.102587&/+-)/-264:2*.1:7,6.5+319..32-0+(%/2+-0790(1111604484-78,*9/-///..%&'(+'6/50.01%'%%+(,,+(%'%'%'.550.2'4*1,+,69532/00/72--8,*+733.--,,55360.3+*&('%$&&+.(+318/*)*-/+'*17<5,+1860,',(*,-./.1.2)+7:88/),*-+,23'()++9,909;3/2++.7467../18...281334236+711(('%&/0303/5/24..1-.11:1*+(('',-,*,&+(&+810//-6.4-634565693+++--*-02+&%',.0)-*2())/27754/..1,+)*')/).-/-)*&'%*$$&(',,6896110.303778<8656841122375-*++.7,).1/1203940-32.9///60/..-)'',2;2.*)*--:7.-.,)&.178887&3.303876-+,+0',+..0578885;:::88785*./059;97:500*%&+,-.58:8845:8835..,$)$%*//:/,04+)1.,,)*-+2,,34.002613'3,0..9050/47.:*-0((,-1888:111/023<:88:1/3,),,+/,302:;56756,+,-//,-2564'(%$%$('&$%')8;3867*(()'),45.-,1,),%$&).2*((&(*)-/67:8958-('&'*1;697:724)'%#%'&..,/4767/7+(,5*3,2+,,--46-5---7016()(&'**/)3*0/6+-(((&)-+&()((.+**$%&%)**,&'(..:716477040+/21(*)%%'(+,/000:.+,.-75797540)+((,1427))(-.1%(/*,+4,,)'''(-*/7/:9/:-*/4/86-:,+47,.2:+(+0409/-++,.*+-(***+,009,(+1)($&*),4898:27--1/-*,,,($+/(6)'&&#%%&('+,222%*(%&-5-+,30.&00*0*,+*(10+0'($#$$
