# Supplementary material for: De novo species identification using 16S rRNA gene nanopore sequencing
Source: PeerJ. 2020 Oct 21;8:e10029. doi: 10.7717/peerj.10029 (PMC7585375; doi:10.7717/peerj.10029)
Supplement: Supplemental Information 2 — Contains raw reads. [file peerj-08-10029-s002.zip › pass_fastq_runid_2c9cf7bc05858273f10e7d7ec552fc0bd742dc3e_233.fastq]

@8ffb8c32-fa95-4cbc-98f9-c76165207abd ch=35 read=81235 start_time=2019-12-13T06:10:59Z barcode=BC01 runid=2c9cf7bc05858273f10e7d7ec552fc0bd742dc3e
CGGGAGGCAGCAGTGGGGAATATTGCACAATGGGCACAAGCCTGATACCCCAGCCATGCCGCGTGTATGAAGAAGGCCTTCCGGGTTGTAAAGTACTTTCAGCGGGAGGAAGGGAGTAAAGTTAATACCTTTGCTCATTGGCGTTACCCGCAGAAGAAACACCAGCTAACTCCTGCCAGCAGCCACTTTGTGTACGGAGGTGCAAGCGTTAATCAGATTACTGGGCGTAAAGCGCACGCAGGCGGTTTGTTAAAGTCAGATATGTGAAATCCCCGGAGGCTCAACCTGGGGCATCTGATACTGGCAAGCTTGAGTCTCGTAGAGGGTAGGAATTCCAGGTGTAGCGGTGAAATGCGTAGAATCTGGAGGAATACCGGTGGCGAAGGCAGCCCCCCCTGGACGAACTGACGCTCAGGTGCAGCGTAGAGGAGCAAACAGGATTAAGATACCTGGTAGTCCACGCCGTAAACGATGTCGACTTGGAGGTTATTGCCCTTGAGGGGCGGTAGCTTCCGGAGCTAACGCGTTAGAAGATCGACCGCCCAGGGATACGGCGCAGGTTAAAGCTCAAATGAATTGGCAGGGGCCTGAAGCGGTGGAGCATGTGGTTTAATTCGTGCAGCACCGAAGAACCTTACCTGGTCTTGACATCACGGAAGTTTTCAGAGATGAGAATGTGCCTTCCGGGAACCGTGAGACAGGTGCTGCATGGCTGTCGTCAGCTCGTGTTGTGAAATGTTGGAGTTAAGTCCGCAACAGGCGCAACCCTTATCGCTTGTTGCCAGCGGGTCCGGCCGGGAACTCAAAGGGAGACTGCCAGTGATAAACTGGAGGAAGGTGGGGATGACGTCAAGTCATCATGGCCCTTGACCAGGGCTACACGATGCTACAATGGCGCATACAAGAAGCGACGAGTACAAGCGGACCTCATAAAAGTGCGTGTTAGTCGGATTGGAGTCTGCAACTCGACTCCATGATCGGAATCGCTGGTAATCGTGGATCAGAATGCCACGGTAGATACGTTCCCGGGCCTTGTACACCGCCCGTCACCATGGGAGTGGGTTGCAAAAGAAGTAGGTAACAACCTTCGGGAGGGCGCTTACCACTTTGTGATTCATGACTGGGGTGAAGTCGTAACAAGGTAACCGG
+
'(/,'06--/0-/,,36*.--311,**,+61096,(--402785550-/.-**1137686//000135632'(+*1-..*,*)460:538:4-1.+27,+,,*-7-)..04/3+(()-3,**0/4.2373:51377,2)4(*)+9,/90-5,*/.$-,+*-12+..+4+-,51'',/++0..2.(*-,+())()*-3..0).0/.,-*.+4+6-*%'&2+119:8//.0:,*-/1'/,148;9416<-+2249*,9:3340%*()&*/*'.98,+0'-2/353.51543-**)+../1552+('&&-'*))*&+,-2747-/'-,(&&,(*-*./*+7761'()*4:637:/.0635&&&,.08<314./5144;391240++,,1+(+516;:1*-.743310.+++-.554),-,&%('(*5',%+-'*+.;88+,0'0./,+.8-80,,())*5422458;997:06.*-(-370,0,1+).,),&.)+27+0-,*/4*+*,&'')*.+0-,++**.50477619.*-,''-00380-.+')*+.+-0//1/'-*(3/7/52*+-28<9805/3/1*0%352''&$%(&+1.70-+'(),.+*-/3<:0738-*))*,%+'3-/+*+*,)*(+*.4,*,/-*-,.0413)*+.+.*-56,3,++,-322.10--113,7+-'2:4/17;6865455)/*+-::971,+634343.0-)+++203032105599222;67,--7.3-447575(7,256,,1/283,600.'(/+-4:450/..08(*,-02024;:3977:58+++/'+*44716'1/12456,0/..'**,0,12289*-755656775471010*+$()/))((,330.44,+)*&*)+-/533-6,,36202/01.2+&('(/1*0(&'#&(1612/1()/10**14/4-1883.*,-,628*6+1**(&)-.36616./-)*+131/*)*)*(4.31-++-&)*,401/58:666/.-4/280,/.92.+1+-0469195)112./-%&%('/4008-*+,+/3'*(0,''))2.6.-*+.-*&**()*-.+,'+-0/.073'41)*/-32238155%***$%)**2;856)*)1.794+/,5.../124847-7.8<8;8;
@560bc227-0533-47b0-9cc7-ba1336efc2e0 ch=384 read=59529 start_time=2019-12-13T06:11:09Z barcode=BC01 runid=2c9cf7bc05858273f10e7d7ec552fc0bd742dc3e
CTCCTGCAGGAGGCAGCAGTGGGGAATATTGTGCACAATGGAAGTGATGCAGCAACGCCGCGTGAGTGATGAAGGTTTTCGGATCGTAAAGCTCTGTCTTTGGGAAGATAATGGTACCCAAGGAGGAAGCCACGGCTAACTACGTGCCAGCAGCCGCGGTAATACGTGGAGTGGCGAGAGCGTTATCCGGATTTACTGGGCGTAAAGGGGCGTAGGCGGATGATTAAGTGGGATGTGAAATACCGGAGCTTGCTTGGGTGCTGCATTCCAAACTGGTTATCTAGGTGCAGGAGAGGGAGGTGGAATTCCTAGTGTGGCGGTGGGAAATGCGTAGAGATTAGGAAGAACACACACCAGTGGCAGGCGGCCTCTCTGGACTGTAACTGACGCTGAGGCTCAGCGTGGGGAACCAAACAGGATTAGATGCCCTGGTAGTCCACGCCGTAAACGATGAATACTAGGTGTGGGGTTCAACACCTCCGTGCCGCCGCTAGCATTAAGTATTCCGCCTGGGGAGTACCCGGTCGCAAGATTAAAACTCAAAGGAATTGACGGGACCCGCACAAATGTGGAGCATGTGGTTTAATTCGAAGCAGCACTTGAAAGAACCTTACCTACACTTGACATCCCTTGCATTACTCTTAATCGAGGAAATCCCCTTCGGGGACGAGGTGACAGGTGGTGCATGGTTGTCGTCGGCTCATGTCGTGAGATGTTGGGTTAGAATCCCGCAACAGGCGCAACCCTTATCGTTAGTTACCATTAAGTTGGGGACTCTATGGCAGGACTGCCAGTGACAAGCTGGAGGAAGGCGGGGGATGACGTCAAATCATCATACCCCTTATGACCTGGGCTACACGTGCTACAATGGATGGTGCAGAGGAAGCGAAGCCGCGAGGTGAAGCAAAACCCCATAAAACCATTCTCAGTTCGGATTGTGATCTGCAACTCCGACTACATGAAGTTGGAATCGCTAGTAATCGCGAATCAGCATGTCGCAGTGAATACGTTCTCGGGCCTTGTACACACCGCCCGTCACACGAGAGTTGATAACGCGAAGCCGGTGGCTAACCGCAAGGAAGAGGCTGTCTAAGGTGGGATTGATGATTCAGGGGTGAAGTCGTAACCACAAGGTAACCCGAGATAGAGGCGACAGGCAAGTAGGTTAACACAAGGAAGGCACCGTGGCACGGG
+
-*3-)*/'51(++//77.-.,46,,3./30*+**+-4,//+')'',+654.//.31126'&&'&&&&((*(,2,6061.+03997(+),,'*-08573024*/./-/23)('&),(0-*,.,1,.2+2+-1.1061/0734253400.**+)-064-.*+2+*$((*')$&(-5-,)'''').,/.3'0,,.8,)*,32..*-16+.421/112339/2297.4-7.686<;120/+-57/'0*0,./-0+*(,(,1/5012542547.01/,0231923483+1/1/070-+'./-*'))..3-4-25((,.-)*)*151,('-,((*3511*+('1)+55-(*'%)'(%)),,1359:2'+/-.1-/**+-04:9:8:98973568261:06:444/++$*)/3/&*)-3:76060.2.-++-+-10+.44-236+*+,,.,'1/+'*+,,4:7599689764%+,),8/+),-032790027<38:-/0*&))+.0-()*/.26456/,+/,&'(*(-*(,985:960011/74*,027:+-).,0,0*1-1+*-7+*+*+*(&')**-%)+741,-239759462(+,%*//0,++-*+,*&'/)+2+'.5-00,//4255745:/20./363//...6/605/(.+),0,-04.-38+5:4561+0++,88,-+,4:99987.829,-.786.6233/53456400/0475:031*63,+/+05+*0007%&'&$/'3,:../,.34495-6-,2-%*'*./41+/45-55-,&%&'(&(+.788864565769600018.))),-24):3,,-.6775889;73326765'932-+1121159*+0+,-,+)+'))2-,07;98:24799:99.),'('&''+*+6:11-$)*,-.9355<;8617/,,069025%'.)*+&/,9338-2.*,('.-,.0,&-*.))+1++,-/191,9,8-8;89..6'.-05220355:75-+**+-86'-$()67:/-/+-0,+/(44/-.*'('(+-+07209/.1/*-'))((().6&(/.3.&0'),-5;,-,/-,00843.146,+1*)$'+*,213,,',+./8:740--./15*('*,4*3204---/5122$((,++*(2+:/))$)((%+&**.088356132+,/,((6/8-+*)'*.*)()('+&&%%%'$&$#$
@48f2194d-b5f7-4962-acb1-9eeb796c657a ch=284 read=62140 start_time=2019-12-13T06:11:18Z barcode=BC01 runid=2c9cf7bc05858273f10e7d7ec552fc0bd742dc3e
CCGGTTACCTTGTTGCGACTTCACCCCAGTCATGGATCACAAAGTGGTAAGCGCCACTCCGAGTTAAGCTACTACTTCTTTTGCAACCCCTCCCCATGGTGTGGCGGGCGGTGTGTACAAGGCCGGGAACGTGATTCACCGTGGCATTCTGTCCACGATTACTAGCGATTTCCGACTTCATGGAGTCAGTTGCAGACTCAATCCGGACTACGACGCACTTTATGAGGTCACTTGCTCTCGCGAGTCGCTTCTCTTTGTATGCGCCATTTGTAGCACGTGTGTAGCCCACGGTCATCAGGCCATGGTGACCGGCGTGTCCCCGCATTTCCTCAGTTATCACTGGCGGTCTTTGAGTTCCCGGCCGGACCGCTGGCAACAAAGGATAAGGGGTTTGCGCTCGTTGCGGGACTTAACCCAACATTTTCACAACACGAGCTGACGACAGCCATGCAGCACCTGTCTCACGGTTCCCGAGGCACATTCTCATCTCTGAAAACTTCCGTGGATGTCAAGACCAGGTAAGGTTCTTCGCGTTGCATCAGGTAAACCACATGCTCCACCGCTTGTGCGGGCCCCCCCCAAATCAGTCGTTTGAGTTTTAACCCTTGCAGCCGTATTACTCCCCAGGCGGTCGACTTAACGATTAGCTCGAGCCACGCCTCAAAGGGCACAACCTCAAGTCGACATCGTTTACGGCGTGGATACAGGTATCTAATCCTGTTTGCTCCCCACGCTTTCGCACCTGAGCGATAGTCGTGAGGGGCCGCCTTCGCCACCGGTATTCATAGTCCTCTACGCATTTCACCGCTACACCGCAGGTCTACCCCCTCACGGGACTCAAGCTTTGGCCAGTATCCAGATGCAGTTCCAGAGTTGGGCGGGGATTTCACATCTGACTTAACAAACCGCCTGCGTGCGCCTTACGCCAGTAATTCCGATTAACGCTTGCACCCTCCGTATTACCGCGGCTGCTGGCACGGAGTTAGCCGGTCTTCTTCTGCGAGGTAACGTCAATGAGCAAAGGTATTAACCTTTACTCCCTTTCTCCCGCTGGTACTTTACAACCCGGGCGCTTCCTTTCTTTTACGCGGCGAAAGCATCAGGCTTGCGCCCATTGCGCAATATTCCCTGCTGCCTCCCGTAGGAG
+
681608006,6,,4+/0257<:92::3/36989987621118-***674''(*32,-,***)*+-7.,.0350-0291174,)+(&.3.--35:+12:875-3--6;:778-..*,-28:.552*98292284201--13264:5358/('&++(**307/,-/-.1*+7./4*,//6513/,))*3.1).*.+/6::90;-6-40341(-,..,1&).-+&,,)0+),&),---,///)))),,-.07/33/293./246768;/96++%(*,)../23,.-.-52()(**(%'#%++*,+,*)*))&#*(+)*%(*.31'*%)*)/314&0.7*.058625.+.-*.6.,.47:18(2+,'7-676//8/9631547(711,-+-,2+3;0/1--5-244.//:66223/*)'',),,189,2/0/.-)---6777875,6-00:0856&432397721++(,1:57370)(,)423/3111:7875735.691+3767+,7::7354'*)*%$%&+,--*-0997;3220.0+.-./&*%'$1037201(%'(5;447/203.103+.+*042945-%&(*+(*)-')-2'')+79,1512(,-./+..2)+''(&()244,-/29+01+++-,0&&$$%-&*(,/2'&$)+&*&*/,/-93'32/.-0,0,+202/3/.,-,.78/;.)).//0128-%#%#)*),2888:7:8822;-*++1::1-3/+19,+66/5843*))+'(%(('%&'%,78-9731607121/+30251/1-,'&)((0.((-&01448<:2-,''),./-01&,)*2200116341*,')(-,''**./&(&'%'%)+(.1551,+,.1.4777+7**,%(321'04(-3.&7--+*+,-2540+))-+.0998<5:776604+/%'$$$&)015'*.-42;2./042321-,,)())165//+&)),+*3.+**2-67:9/1+*+(,(),1.(+-+-)')4/9<98821&2./053238)8.0%/157*1,--.6/7/026(&-.,4+,2,(,051(-,)--*(((''--1.-''*.)&(-))'&+,%%'&%').+*'&',+)%**,,)074/4*+*/6.+024200.8/,-,-++,127627+38**:11,*)
@53e963c8-2451-4e0c-af4f-23f6dd53e28d ch=21 read=48294 start_time=2019-12-13T06:11:23Z barcode=BC01 runid=2c9cf7bc05858273f10e7d7ec552fc0bd742dc3e
CTACAAGAGGGAGGCAGCAGTGGGAATATTGCACAATGGGCGCAAACCTGATGCAACCATACCGCGTGTGACCTTCAGGTTGTAAAGTACTTTCAGCGGGGAGGAAGGGGTAAAGTTAATACCTTTTAACCATTGGCGTTACCCGCAGGAAAACACCGAGCTAACTCATTACCCAGCGGCGCAGTAATACGGAGAATTATATAATGAAATCGGAATTACACTGGGCGTAAAGCGCACGCAGGCCAGTTTATTAAGTCAGATCTTAAGAATCCCAGGCTCAGCCTGGAACTGCATCCTGATACTGGCAAGCAAGTCTCGTAGAGGGGTAGAATTCAAGGTGCTTAGCGGTAGAATGCGTAGAGATCTGGAGGGAATACCGGTAGCGAAAGGCGGCCCCTGGACGAGACTGACGCTCAGGTGCGAAGCGTGGGGAGCAAACGGGATTAGATACCACAGTAGTCCGCGCCATGCGGCGGTATGGAAAAAAAGCAGGAGGTTGTGCCCTTGAGGAGGCCGTAGCTGGAGCTAACGCGATGAAGTCGACCGCCTGGGAGAATACTGACCGCAAGGTTAAAACTCGATAGATTGTGGGGGTACACAAGCGGAGTGGGGCATGTGGTTTAATTCAGTGCAACGCGAAAAGACCTTACCTGAATCGCCAGCATCCACGGAAGTTTTAGAGATGAGAATGTGCCTTGGAACCGTAGGACCAGGTGCTGCATGGCTGTCGTCGGCTCGTATTTGTGAAATCATTTGGGATCAGTCCCGCAGCAGAAGCGCAGCCCTTATCGCTTTGTTGCCAGCGGTCCGGCCGGGAACTCAAAGGACTGCCAGTATTGATAAACTGGAGGAAGGTGGGGATGACGTCAAGTCATCATGGCCACTACGACCAGGGCTACCACGTGCTACAATGGCGCCACAAAGAGAAGCGACCTCGCGAAAGGCAAAGCGGACCTCATAAAAGTGCGTCGTAGTCCCGGATTAGGTCTGCAACTCGACTCCATGAAGTCGGAATCGCTAACGAAGTAATCGTAAGATCAGAATGCCACGGTAAGATACGTTCCCGGGCCTTATGCACCACCAAATCACACCGCGCGTAGGAGTAGGTTGCAAAGAAGTAGGTAGCTTAACGCTGGAGGGCGCTTACCGCTTTGTGATTCATGACTAGGGGTGGGAAGTCGTAACAAAGGTAACCGGAAGATAGAGCGTGGAAGCAAGTAGAGTTAACACAAAGACGCAAACAACTTTCTTCAGCTGCCAGCAATGCATGGCACC
+
%$%'''(%),,(-,*%)''+)-52+45+8.+++,06875*(%).-&,3,,,1((+$(&()&*)&&'(&%$%$$$$'&,149.%)7/))+-499*(+*&+3+).,&&+/(&()4.+6:-9-,,'+.-&($*(+,--./,/-*/0)*,&/&,))'$(-,)'&(,/-./4$&'%/-)(-,+1(&%$%#&5*(*+1+'(%*'$$(%&%&$+)'(('0.--1++(--2841-/431+,++',(('),+'-,66.*1,4./07201/'%%'(%&'(/*(&,3.953&21)*&')0/.0+.,+**-0*(%$((+1*.+')*,(++0-,)++2004-+,+1.,(1+31%)%&(..1-)&-*(-.,-0/--/0756.),*'()*(-**.(%%&&')(&&&%-.82)*087//0*),++*,(+*5&-1//**,+',-.&-)&%%+,.0/%66-2+*)3225-%&$'&&+..1&*)+-)/''(&+)/-)-$*'-4772)%)#1'&(*)5(+'+/'%%#$1+*,-)'&($,)%)+)'/5400.,+)-%&-&'0-+/+),+'&+&(&&'(&(%&%,2//35)3.72653./+**)&''.)+*(-0/()'+''*&&)'&%%(+3+-/04.('(13;/51;7()/++,/,)+'-4.((+.,)&&*-++&%''#%$$%,-/7.(*00).(/3,'%''*(2/,('*+'-%($%%*,.31966,,+($%%,(,+788702)...)-.*+*),037.-+1<,*'%).+)$%+0*&++$&&%%&'/))0+'.)%&&%%&&'(020-6242&&**)(32)-+&%')/*.,+0,7+9500.07/.)+,%--+/6).,*),(*,059588.,2,1,(+)*+/-+()**(03.2*/77:6.//--*'''(**05:623232.,)$(&(+-))-.84**)&'&('..*'('&''(+%.415..&$#&%%,),,%*.73/312--254*')'**-115./-1,'/0+2.-(-+0/'+''*,/1/23686721/*+&0(3559/0+,$*'(&%&,*),'((''')-+'('((7304/6-*)(+51312/16+-02/+,+(('(')2'/1'+*)+*+*1,&-,,'*+/+)'*(),2724.1*&'(')(*,-)**+'+('$'''+(*0+1*-.3/0-%(.++'/-/1/-'*)'*+*'))%%)(%)')+2-/21105*)//.73:+616356,-+.,)%')(%*,,,*,--%(1-0'+&,+2)+,0.2('++,('04.),+&%$'&$+/.1329,*(%%$$%#%"
@49959a31-45fd-4057-a201-1d26b36b01e2 ch=454 read=62359 start_time=2019-12-13T06:11:35Z barcode=BC01 runid=2c9cf7bc05858273f10e7d7ec552fc0bd742dc3e
CCGGTTACCTTGTTACGACTTCACTGATCACGGGTACCGTGGTAAGCGCCACTCCTTGCGGTTGAAATACCTACTTCTGGCGAGACCCGCTCCCATGGTGTGACGGGCGGTGTGTACAAGACCGGGAACGTATTCTTCGCAGCATGCTGATCCACGATTACTAGCGATTCCGACTTCCCGCAGTCGAGTTGCGGAGCTACGATCCGGACTACGACTGGTTTTGTCGGATTAGCTCCCCTCGCGGGTTGGCAACCCTCTGTACCAGCCATTGTATGACGTGTAGCCCACCTATAAGGGCCATGAGGACTTGACGTCATCCCACCTTCATCCGGTTTGTCACCGGCAGTCTCGATAGAGTGCTCAACTGAATGTAACTAATGAAGGGTTGCGCGCTCGTTGCGGGACTTAACCCAACATCTCACGACACGAGGCTGACGACGGCCCCGTAGCACCTGTGCGGTTCTCGCCTGAGAGCACGATCCATCTCTGGAAGCTGCCATGAGTGGGTAAAGGTTTTCGTTGCATCGGAATTAAACCACATCATCCGCCGCTTGTGCGAGGTCCCCGTCAATTCTTTGAGTTTAATCTTGCGACCCGTACTCCCCAGGCGGAATACTTAATGCGTTAGCGGCGGCGCACGAGTGTTGAAACCCCCACACCTGGTATTCATCGTTTACGGCGTGGACTACCAGGGTATCTAATCTGACATACACGCTTTCGAGCCTCAGCGTCAGTTACAGTCCAGAGTCGCCTTCGCCACTGGTGTTCTTCCTGAAATCTCTGCATTTCACCGCTACACTGGGAATTCCACTCCTCTCCTGCACTCTAGATAACCAGTTTGGAATGCAGCACTTTAAGTTGAGCCCGGGTATTTCACATCCCTTAATCATCCGCCTACGCTCCTTTTACGCCCAGTATCCGGATAACGCTCGCCACCTACACGTATTACCGCGGCTGCTGGCACGTAGTTAGCCGTGGCTTCCTCCTTGGGTACCGTCATTATCTTCCCCAAAGGACAGAGCTTTACGATCCAGCTTCATCACTCACGCGGCGTTTGCTGCGTAGGGTTCCCCATTGTGCAATATTCCCCACTGCTGCCTCCCGTAGGAG
+
780033*,1.7.2:+,-,36;511')+/6)+,))+(15/;8<323(*-25'(*8-3.,-+74,,&'%+*032'006470;0-.234;3/0.672,33:::77/.*205065331/,*06/13/&95-587989-,+('',()-$'(-,,--1-&(((0),+00/1429;98/122-3-(%(%(*810+3,$)+/)),3,0-,2./*/+//++*+05815::-)($(*&1+--./203,),01/6206/901-05*,29898;96(63/9//.-023221,-,+,:3+3624465+5689&%)&,*)'('*+33343426.*//36,*.1&)'&(,+-./31.30.)-*,-,*/.001/4699/(-**(2-+&)')**'%++/(,'-/()''&**.072116<:6,/'(%(#$)(21322/&(,-025+'**44432.,1,+1..**++,325+,*+&,)4,976+$&((&'%'(,--')*68785-,)))(-$&*).2053111787.52(0.2;;7.4/400176+)%%*(9:060,01./::93%01+//5/336/+/-,.23+116676955;73313;:-94/32*)'$')'(*)*+;::.-.633:1:624101/./8411-..1931/,%&$(('..01;03904:::+)-+-5/&)/-0:889930:/+,.9000:;8740/4*.*),-43422.,)'&(&&&(),...70/**/2//1.1345520/90/.5/7%'''(*++,+')((,-$+'.1++,487:03*'.0)*+96+'/*,98758:326),*,,)-&*--0/.%')+246583/0/&)**()+38697<5:7<:10-1./-.,-).-03,'((/01+60))-)+,2:92+,--:0$+')*-//069355(%+)+.-.4:3,(.-/6,&%./.4(7+0/051027668:118/00+,%.)*813:79/;//,0/5..(,,0+.8--,2406260021)*-(()050./295887.9-./2.69;/4/'+('*635664::.11341,%-)+-,*27-,,,*6566;8177()**)*'*(/353/5;:,&..%1)(....9.888.*-,*-**--*3.(*204,,'
@66b30a30-8c5b-4cde-bf3d-4b79f51c6c3f ch=172 read=119830 start_time=2019-12-13T06:11:51Z barcode=BC01 runid=2c9cf7bc05858273f10e7d7ec552fc0bd742dc3e
CCCGGTTACCTTGTTACGGCTTCACTTAATCACTGACCCTACAGCCGACCACTGCCTCCTTGCAGTTCACGGACTTCTGGTGTTGCAACTCTCATGGTGTGACGGGCGGGTGTGTACAAGACCAGGAACACGTATTCACCGCGACATTCTGATTCGCGATTACTGTTAACTCCAGCTTCGTAGCGGGCGAGTTTCGGCCTACAATCCAATTTGAGACTGGTTTTAAGTTTGGCTCCACCTCGCAGTATTGCATCTCTGTATGCCAGCCATTGTAGCACGTGTTGGCAGCCCTACGTAAAAGGGCATGATGATTTGACGTCATCCCGCCTTCCTCCTGGTTAGCTTGAGCGGTCTCGCCGTCCTCAACCCAATGGTAGTAACTAACGGCCAAGGGTTGCGCTCGTTGCGGGACTTAACCAACATCTCGACACGAGCGGCGACAACCGTACCACCTGTCGCCGCGCGATACGAAGGGTTTCCTCGGTAAAGGTAATGCAAGGTGTCAGAGTGTAGTGGGAGTTCTTCGCGTTGCCCTGGGTCAAACCACATGCTCCGCGCGTGCGGGTCCCCGTCAATTCCCTTTGGTTTTAATCTTGCGACCAACCGTACTCCCAGGCCGGAATACTTAATGCGTTAGCAGCGGCACCGGAAGTGTTGAAACCCCCCCGCACCTGGTATTCATCGTTTTGGCGTGGACTACCAGGGTATCTAATCCTGTTTGAACTCCCCCCACGCTTTCGAGCCTCAGCGTCAGTTGTTACAGTCCAGGTCGCCTTCGCCACTGGTGTTCTTCCCTGAATCTCTACGCATTTCACCGCTTTACACTAGGAATTCCCTCTCCTCTCCTGCACTCCTGGGTAACCAGATACAACGCAGAAGTTGAGCCTGGGTATTTCACGCATCCCACTTAATCGTCGCCTACGCTCACTTACGCCAGTAAAATCCGGATGGCCTTTCGCCACCGTATTACCGCGGCTGCTGGCACGTAGTTAACCGTGGCTTCCTCCTTGGGCTGCCGTCATTATCTTCCCCAGAAGACGGGCTTTGATCCGAAACCTTCATCACTCACGCGGCGTTGCTGCATCAGAGGTTTCCCCATTTGTGCAATATTCCTGCTGCTGCCTCCGTGGGG
+
,3+)..9'(339-3-')+&,.5.,)%$+++2$+)-,,1))(+%$(+()16(01/0400),--.%(-**(+,8.3,5)&%,'$'%$&)-*.411'(*1/0024503644:4.-+'',0+30756.2*1*,(*&+)3325:;6754709<77944./-15.6-+,,((,%%+0//**+,11,/,.,%).)+*..:-1,000)*,-521-0+230.005677-65;+(%)+:2(22684),/-5-/%&+&)(''%-/0.,))&(*245357-35()++++0,.,+)&&$$&-/+)(.&*,6.)),*+:90/0/-3:.),976824350+/74288+4,+1)+$&$()&'(45/62214$&&&(-4.-*&(%%+-,18.-.*4---/0+*%(%2,-401:+,-/-04786/327041,0)'%''((+*+114535/*132245154/14(($)0)1503--')$%&%&((($'(+*,*&-.-0//(,$&)0(/*-/51/63).+)'*-,+')'+++,)*/)',.5137420-3,'''&$%'&*%1625933-135264&($&%1(-)371074(&+,/26/73+36))-):;4.96473.--.*')&(((+)**+''&)*+,2,301-*(&()*',*1.,,/./3.4-,-'1(-)+)**2,*53+./45-)#(',.%&(++.6.5:9/00+(,/-/189-1++0:.52++-1/-'(-28-016+'%&'++-89:-$)$)+10,./-56440,1017&.,3%),(*)236%&''(528;6:767<354/6000;9:9170*&-)(/1/-*/.237<.-).,&',+++/.02&-(*'*2,3))+*20*..2.-+)$('.)'))&#('%%%(1*'431/(*($(')0../+.1,+1+,.-86-*,*-0450)&')'1-10,,,,..''*.023')-+-/+2,(%/$%)('(*0.0+'%)%&)*,458)*)&'*-/.1:.1(0,*+-/1-,%***+*7+,$2+).).-.30()+&&&)-)&&#07(,6,8../;70:79,+&*''*.'.(&('$&$).&#11)376;7776+--0+.)+).,2/;&''('&*--,+-009-3:7+)-6*(')*0110332-(%(*)*+.05-76-.&3-+
@c9eb5f5a-78e8-444a-a094-5a2386e00a8a ch=440 read=73453 start_time=2019-12-13T06:12:01Z barcode=BC01 runid=2c9cf7bc05858273f10e7d7ec552fc0bd742dc3e
CCAGTTACCTTGTTACGGCTTCACCCCAATCATCAATCCCACAGCAGACAGCTCCTTCCTTGCGGTTAGGCCACCGGCTTCAGGTGTTATCAACTCTCGTGGTGCTTGACGGGCGGTGTGTACAAGGCCCGAGAACGTATTCACCGCGACATGCTGATTCGCGATTACTAGCGATTCCAACTTCATAATAGTCGAGTTGCAGACTACAATCCGAACTGAATGGTTTATGGGTTTGCTTCACCTCGCGGCTTAAGCTTCCCTCACGCCAAATCCATTGTAGCACGTGTAGCCCAGGTCATAAAGGGGCATGATGGTTTGAGCATCATCCCGCCTTTATCCAGCTTAATCACTGGCAGTCTCGCTAGAGTCCCCAACAATGATGGTAATAACGGTAAGGTTGCGCTCGTTGCGGGACTTAACCCAGCATCTCACGGTACGAGCTGGCGAGCAGCTTCATGCCTGTATCTCATATAGCTATCTCTCCATCTCTGGGCCTTTATGAGTATGTCAAGACCTCTGGTAAGGTTCTTCGCGTTGCTTCAGATTAAACCATATCACCGCTTGTACGTTACGTCGGTGCTGAGTTTCATTTCTTGCGGGCAGTACTGCTCAGGCAGATGCCCATTGCGTTAACTGCAGCGCACGGAACTTTGACATCCAACGCCAGGTACTCATCGTTTGTGGACTACTGGGTCTCCTAATCCTATTTGCTCCCCACGCTTTCAGGACTGAGCGTCAGTTGCAGGCAGATCGTCGCCCTTCGCCACTGGTAACCTCCGTATATCCTACGCATTTCCACCGCTACGCGGAATTCTACGATCCTCTCCTGCACTCCTGGCTGCCTGGTTTCTATGGCTTACTGAAGTTAAGCTGGAACTTACACGATTGCGCGCCTGCTCCTCTTTGCCCAATAATTCCGGATAACGCTTGCCACCTGCGTATTACCGCGGCTGCTGGCACGTAGTTAGCCGTGGCTCTAATAAAGTGCCGTCACTCGGCCATTTCGCAGCCGCCGTTCTTCCGCTATAACAGAGTTTACAATCCGAAACCTTCTTCTTCATGGCGTTGCTCGGTGGTTCCCCATTGCGAAAATTCCCTGCCGCACTCCCGTAGGAG
+
04%/-6-/+-+'//(*+,-/3/129:/1/.///129319.*,($%('()%*./0'(5-2).-0),(0)054:12-2,+38.*-,+),,+-318.11221*&020)-,003-36-&))-222456)+(''('%*)*+'*,/;5/1-,--.134599982**'*0-3)$'''&&*/181-.)*0-3'(')*,.11&&42:&2%*)34456:761/16/,,)0)*1,60,.2:2471*12<5239340,-1**-''%'&)*+&()&(',))-*)..&'(&(')**...))('(10%*+,,&&*-)'..1-(*,,..107)('&(%**1+81,&*&'&%%(*'+$*,+'$)++..,+*+-23)-.13.&')+-69),%')9.33849,0''(.+,)(*%(--8+.**+-.6-,,04+0*0+.'1.()%13444-()+%$%+('-..0'12-+-'##''*,/*.,),234423%+&)%'(),0451//2/24423-,%$$$'$%)('.//1466.+0+/0)'(&+132.35:9671+-+,.)/6:53..*6*2/*,()&(+',2)(-))(%)(*&$%%&('%($&*(),0::712:,+))++*)'*()-,++$%$)(0+5+,..*/0)(0-,-.100/.03;///)+%%%)+)/068/03)0/(,&/'*&$%',&)+1/11-)(&''2522-++)'($'%)4.)/:924.%))%&**0//+')/-22+,%5.320.*58711,.-600,386146782668;5,.3/*++%)*/2(''(%'-($)(*+,/('%*(*01:53,'/+()&$%%&*-.*2*&$%'+,1570/)*014945211,.762+,,*.74<9113.2/./0(+**),(+8))%%*&'$$'*(&)&'&$'''/-0.36+*+'.4*,.0+()+',*+'.+-0)5+7502,*),++7/.80*'*(*00+*6*/049563451,*%,+5553,)*2..,4**'&$-*0/4,'-+0514/-+,))%%$%*65,$$&'*2/4:67;1263,''-*+4/3*+'*+5(')3/-4%%)))-1/5/025*++'&(.2415/,-)&*'%(,1/9;2)/+*0()6725,5*&'$&%$(%'*27*,0.2+*+
@6f7af5af-f925-4940-b1d7-4fa333449a32 ch=333 read=58116 start_time=2019-12-13T06:12:07Z barcode=BC01 runid=2c9cf7bc05858273f10e7d7ec552fc0bd742dc3e
CTCCCTACGGAGGCAGCAGTGGGAATATTGTGCACAATGGGCGCAAGCCTGGTGCAGCCATGCCGCGATGTATGAAGAAGGCCTTCGGGTTAATAAAGTACTTTCAGCGGGGAGGAAGGGAGTAAAGTTAATACCTTTGCTCATTGACGTTACCCGCAGAAGAAGCACCGGCTAACTCTCGATGCCAGCAGCCGCGGTAATACGGAGGTGCAAGCGTTAATCCAGATTACTGGGCGTAAAGCGCACGCAGGCGGTTTGTTAAGTCAGATGTGAAATCCCCGGGCTCAACCCGGGAACTGCATCTGATACTGGCAAGCAAGGTCGTAGAGGGGTAGAATTCAGGTGTAGCGGTGAAATGCGTAGAGACCTGGAGGAATACCAGTGGCGAAAGGCCCCTGGACGAAGACTGACGCTCAGGTGAAAGCGTGGAGCAAACGAGTTAGATACCGTAGTCCACGCCGTAAACGATGTCGACTTGGAGGTTGTGCCCTTGAGGCGTGGCTTCCGGAGCTAACGCGTTAAGTCGACCGCCTGGGAGTACGGCCGCAAAGGTTAAAACTCAAATGAATTGACGGGGCCCGCACAAGCGGTGCGGAGCATGGTTTAATTCGATGCAACGCGAAGAACCTTACCTGGTCTTGACGTCACGGAAGTTTTCAGAGATGAGAATGTGCCTTCGGGAACCGTGAGACAGGTGCTGCATGGCTGTCGTCAGCTCGTGTTGGGAAATGTTGGGTTAAGTCCCGCAACGAGCGCAACCCTTATCCTTTGTTGCCAGCGGTCGGCCGGGAACTCAAAGGGAGACTGCCAGTGATAAGCTGGAGGAAGGTGGGGATGACGTCAAGTCATCATGGCCCTTACGACCAGGGCTACACGTGCTACAATGGCGCATACAAGAGAAGCGACCTCGCGAGCAAGCGGACCTCATAAAAGTGCGTCGTAGTCGGATTGGAGTCTGCAACTCGACTCCATGAAGTCGAATCGCCTAGTAATCGTGGATCCAGAATGCCACGGTACGTTCGGGCCTTGTACACCGCCCGTCACACCATGGGAAGTGGGTTTGAAAGTAGGTAACCAACCTTCGGGAGGCGCTTACCGCGTGATTCATGACTGGGGTGAAGTCAGCCAACAAGGCAACTGG
+
)(1,'&(*/0++-+*...18/;8-81)01(,))*)3+-9;30./39,-9347*-/0,6107'+*&''&().,0251()()+52/34),++5&(&/3)),+),**,-/118:.)/+*(14+')*,54.2/4.212+45+).032460+/-0105;1-..,.-')(%(348(601/7/++*('%,/34/00,0241,3++090/047.0,,-65357.8*,$&+'%+,+/+.5:859787:50044*4*2059:7997:1/728.3;-.0964-0941025.,65526(,.0+)'-(&),--**-+)+./0657,6/,)/*)+..+-*-(.-6+,-,3,7,7*-7764*11065,16.,..0.0.+(+-524.+8..84*.)&&,,,&'(&%)',.0(+02(%'(,%))()+0(,/2).++%)-''(97:/+,-7:,0(%'.1--43(/)$$(+-.-+.26:47882.---+./-,''(.)))--524223)+,++-0/01680.-.(,)(*.+/-+))(..5/38989;;9;<965+,$''.)-.-)-./++5,:6;72*./2<;841424.00-6:6.50**),,/02265/(,.*-.+.--*8.166<42233<63423..6)+**(&'),426682/6/./%,(()1-..,09964,**')(,.--300736/...,3.04281.'$*,1.4789994444/7-,)((*+70111289.6-+)))+-+..;(534:23//43()2107.--./5676<54843/&&1+)-51395555976,5040842413949**+)&('./46304....-.%+/23.,)()*++)/942786978864,3202102021.)(())-.4548:974++'($(#%&)//0.*-,,--6176/)+(*+**25746814/-)*/4+./945989861;5*)/394449:5-*2)3*2/20/0114,20101317779:550,.++.'(.2435').023731(/+/..6(+()..29/*(,(%#/-*52(+./0/6/,,..0:8695-,.0/./918685*(*,/8.53*'-.)'++3/./+0,*&,'),++3,)..-/-./)/)&'&)*0565***+,,0.2),+.,++1,*-*)(-2+'%%$$'%&&
@7fec52fe-3e64-4622-be73-2a4920ac0a41 ch=9 read=26086 start_time=2019-12-13T06:12:27Z barcode=BC01 runid=2c9cf7bc05858273f10e7d7ec552fc0bd742dc3e
CTCCTACGGGGAGGCAGCGGTAAGGAATTTTCGGCAATGGGGAAACCCTGACCGAGCAACGCCGCGTGAAGGAAGGTTTTCGGATTGTAAACTTCTGGTATAAGGAAAGAACAGCGGCTACAGGAAGGTAGCCGGTGACGTACTGTTAAGCCACGGCTAACTACGTGCCAGCAGCCGCGGTATGCGTAGGTGGCAAGATTATCAGGAATTATTGGGCGTAAAGAGGGCAGGCGGCAGCAGGGTCTGTGGTGAAAGCCTGAAGCTTAACTTCGGTAAGCCGCAGAAACCAGGCAGCTAGAGTGCAGGAGAGGATCGTGAATTCCAGCAATAGCGGTGAAATGGGAGTATATGGAGGAACACCAGTGGCGAAGAGCGACGATCTGGCCTGCAACTGACGCTCAGTCGAAAGTGGGGAGCAAATAGGATTAGATACCCTAAGTAGTCCACGCCGTAAACGATGAGTACTAAAGTGTTGGATGTCAAAGTTCAGTGCTGCAGTTAACGCAATAAGTACTCCGCCTGAGTATTACGTTCACCAAGAATGAAACTCAAAGGGAATTGACGGGGGCCCGCACAAGCGGTGGAGCATGGTTTAATTCCGAAACAGCGCGAAAGAACCTTACCAGGTCTTGACACTTGTACTCATAAAGGCTCAGAGATGGAGAGATAGCTATATAGAGACCACAGGTGGTGCATAGTTTGTGATGGCTCGTGTCGTGGTTAAAGTCCCGCAACGAGCGCAACCCATATCGTTAGTTACCATCATTAAGTTGGGGACTCTGGCAGAACTGCCAGTGACAAGCTGGAGGAAGGCGGGGATGACGTCAAATCATCATGCCCCTTATGACCTGGGCTACACACGATGCTACAATGGATGGGTGCAGAGGAAACCAAGCCGCGAGGAATTGGCTCAAATTATCAAAACCATTCTCAGTTCGGATTAGCAGTCTGCAACTCGACTACATGAAGTTGGAATCGCTGGTAATCGCCGAATCCAGCATGTCGCAGTGAATACGTTCTCGGGCCTTACACACCGCCCGTCACACCACGAGTTGATAACACCCAGAAGCCGGTGGCTAATAACCGCAAGGAAGGGCTATCTAAGGTGGGATTGATGATTGAGGTGAAGTCGTAACAAAGGTAACCGGAAGATAGAGGCACGACCAGGCAAGTAGGTTAACACAAAGACACCGACAACTTTCTTCCTTTCCAGCAATACGTAACCGTA
+
),-0+,.,-2-),/,/22&++(*(**+.8;606::1:1**'(%*,(:5--18640*41,4,2+)+,//.301-4+1,6602-2)0,(*,*%(0+++++-0+1+*-12)'+05.00-5///2,.)'*%&%%'6*(()-04-)())%'),*(*-404-.+3155574857;6*0.-2)(*(*..-)3)+(0+)',+,)&'()++6%&')'+)+/00:975+76)'%2+**&-0*-00&5,1)6500/-),*))*,,*163,**'(-*,&(2.5%4/57'6:-.&'-83/13,0/211/'+)+,/5/5/((&)3037041,7/80,(&%(')%0/.891-57---(%&*,4357.,1++4-,33-01.9-*((&')-16.--+**/./61661////.*&((.*+,*&*-*&(++5*)+-7;;9*36..4,)*+-19+'&&%',2352).-3405797,+++++.//180;*-287;886:88/12-,.88)40+)+).(*.,7,6,)2++1,,)*++20)-()'&%''''$(,0:4&.&.,-0773)61+.926-+)*'0/1/34.'46069*'+),.2345867:-('')*56<957561&&+3)(%&()'(/.'*1635/5//734644090/-$(#%%(+.0404391)4.25%&')./85,+%(%&(*,.1/-)'&)+.*'&&%**/-52899950:5*,(*&'++-.831.//*'.,)715*&',(*'./11)(+)&'(%-61(++-174<4226*-..073.9.5,5058<566764)-,()&%//-.-),/35651,,,01--''+(..+7:1-,./-.334<9566:978-00-&/)*.226531-+-,.--,+,,)./36467<:97-,++*+,2*-(-((+%('//+3:771(%(&%))*&%%%*-(+,,-'/991*(%$)&-,18999.0-0.&&%((012:33.//111.()*,.301,-1,'8+./'&'(*/0955-2**.:72++.12244456)22..3,*+.8;3220.)($'&%'-.)3670:201632127-,)((*)'(+..-,/3)((-+(())65623,-'+-519+/,3*100(,)(+'-4613//0.1',+0,-/2-:-,%.*+,,0-.1(*()'06+)+',&/41621/01&'&(.,&)*011..564--+02/4.6,13.45)),//681644.,180.2933/:2.10,36<7666.4.((%$%
@dbb98a67-5d46-41c7-9525-14294d890499 ch=104 read=140533 start_time=2019-12-13T06:12:27Z barcode=BC01 runid=2c9cf7bc05858273f10e7d7ec552fc0bd742dc3e
CCGGATTTACCTTGTTGCGACTTCCACTGATCATGAATCACCAAAGGTAGTAAGCGCCCTCCCGAAGAGTTAAGCTACCTACTTCTTTTGCAACCCTCCCATGGTGTGACGGGCGGTGTGTACAAGGCCCGGGAACGTATTCACCATTAGCTTCTGATCCACGGTTACTAGCGATTCGACTTCATGAGTCGAGTTGCAGACTCAATCGGACTACGACGCGCTTTATGAGGTCCGCTTGCTCTCGCGGTCTTCTCTTTGTATGCGCCATTGTGGCACGTGTGTAGCCCTGGTCGTAAGGGCCGCGGTGACTTGGCGTCATCCCACCTTCCCTCCAGTTTATCACTGGCGATCTCCTTTGAGTTCCCGGCCGGACCGCTGGCAATAGGGATAAGGTTGCGCCATTGCGGGACTTAACCCAACATTTCACAACACGGGCGGCGAGCAGCCATGCAGCACCTGTCTCACACGGTTCCCGGGCACATTCTCATCTCTAGAAACTTCCGTGGATGTCAAGACCAGGTAAGGTTCTTCGCGTTGCATCGAATTAAACCACGTATCCCACCGCTTGGGCCCCGTCAATTCATTTGAGTTTTAACCTTGCGGCCGTACTCCCCGGGCGGTCGACTTAACGCGTTAGCTCGGAAGCCACGCCTCAAGGGCACCAACCTCAAGTCGACATCGTTTACGGCGTGGACTACCAGGGTATCTAATCCTGTTGCTCCCCACGCTTTCGCACCTGAGCGTCAGTCTTCGTCCAGGGGCCGCCATGCCAGTATTCCTCAGATCTCTACGCATTTCACCCATACACTGGAATTCTACCCCTCTACGAGACTCAAACGCCGGTATCAGATGCAGTTCCAGAGTTGGGCCGGGGAGTTTCCATCTGACTTAACAAACCGCCTGCGTGCGCCGCCCAGTAGTTCCGATTAACGCGCCCTCCGTATTACCGCGGCTGCTGGCGAGGTTAGCCGGTGCTTCTTCTGCAGGTAACGTCAATGGGCAAAGGTGTGCTTTACTCCCTTCCTCCCGCTGAAAGTACTTTTGTGAGCCTTCTTCATACGCGTAGCTGCATGAGCTTGCGCCCATTGTACCAATATTCCCACTGCGCCTCCCGTAGAACC
+
-1*0&7*$$*+1,(/1(()'+-40.),)()+*(('&+,1)/&1*+).*&*+*''*+382-1'''))&$+(-'&)*,3394112612::3,--&/***38--210./-,,()15/,(&)-01027808/1/)410301776;3+-3'3(&&%&)&**+.2.('%&/00011//00170*,.9;4+-'%'()++02))+8.2132(&'%+.+-/.12(0+/&)-)-,2-*(,,/.(+,0+,,/120146/%'+(-.46.''*//7:;:22,(%&&'$'*2*,&)).01(&*7++'*'&,3737(()')(+*))*(*&*+.6597.274558-,,+*,0:5147..3,+))&10/2+,5//038:7)(*).,6984766281,-(),$*3*((&(),0..,.2//8+))4+,*1)-%.+*+--*,13/,./).,/))'%((**'%51239/6(0(40.10('()+2**')-78:/2+)+***02536/149530/&%&&%).,0-,.89972441+/&0813/)&%'**8//0'%()+3.//57(),0,173*3*-),)--,(&.('%&$).2-77-)/1*4+;14/;/+*-,:;5+3/,+,+)-.16+,///3/20',*)*',+-'+,/)0*++&.+),223(6*7--5'*(*.-.*'244.(0(2+7:03(-*00/*//12,66/(/.443:67,('(.411843347508016551:-00665+*,+.1:5/+.+.4020471**&*)./6/306*+,/621)%('%,(/6,0135;9758**-44..55512*/88/*(2-&)'('*)0/4,5.65+7540-15564,2114822-++-7(43237457866-562:-(*&)/.26724&*((&)/7-2(()5-,)'('7,6730.4++(%'*$/$$$'(')(&%''&',++*(+./+&('&$+./+0-+..6+)))(/1401/-&+'$($((,-(.43055/0292697644&12,,24377370/01)+9-,,*$)%'*.,'--16*1:40+23+)2/*,,((-+(24,'&&&%,0618..60,0((%$%%$'((&&&))%)*-)')(+2-'3*%,%'%-/0+1152+#)('()07,77'):2.'($$
@9d07609e-bbee-4949-8b96-a9916fb05d36 ch=74 read=129626 start_time=2019-12-13T06:12:46Z barcode=BC01 runid=2c9cf7bc05858273f10e7d7ec552fc0bd742dc3e
CCTACGGGAGGCAGCAGTGGGGAATATTGGACAATGGGCGAAAGCCTGATCCAACAATGCCGCGGCGTGGTGATGAAGGCCTTAGGGTTAATAAAGCTCTTTTACCCGGGATGATAATGGCAATTGCAGGAGGAATAAGCTCGGCTAACTCCGTGCAGCAGCCGCGGTAATACGGAGAGGAGCGCGTTGTTCAGAATTACTGGGCGTAAAGCGCACGTAGGCGGCTTTGTAAGTCAGAGGTGAAAGCCTGGAGCTCAGAACTGCCTTTGGACTGCATCGCTTGAATCCGGAGAGGTGGGTGGAATTCCGAGTGTAGAGGTGAAATTCGTAGATATTCGGAAGAACACCAGTGGCAGAAGGCGGCTCACTGGACTGGTATTGACACTGAGGTGCGAAAGCGTGAAGGCAAACGAGTTAGATACCCTGGTAGTCCACGCCGTAAACGATGATAACTAGCTGTCAGGCGCGAGGTGCCCGGGTGGCGCAACTAACGCATTAAGTTATCCGCCTGGGGGAGTACGGTCGCAAGATTAAACTCAAAGGAATTGACGGGGCCTGCACAAGCGGTGGAGCATGGTTTAATTCAAACAACGCAGAACGCCTGTGTTTGACATGTCCGGACGATTTTGAGATGGATATCTTCCCTTCGGGGACTGGAACACAGGTGCTGCGGCTGTCGTCAGCTCGTGTCGTGAGATGTTGGGTTAAGTCAACGAGCGCAACCCTCGCCTTTAGTTACCCATCATTTAGTTGGGGACTCTAAAGGAACCGCCGGTGATAAGCCGGAGGTGGGGATGACGTGAAGTCCTCATGGCCCTTACGCGCTGGAGCTACACACGTGCTACAATGGCGGTGACGGTGGGCAGCAAACTCGCGAGAGTGCGCTAATCTCAAAAGCCGTCTCAGTCCGGATTGTTCTCTGCAACTCGAAGGCATGAAGGCGGAATGCTGGTAATCGCGGATCAGCATGCCGCGGTGAATACGTTCCCCAGGCCTTGTACACCGCGTCACCGTAGGGTTAGGTTCACCCAGAAGCGTACTTTAACTCGCAAGAGGCAGGCGACCACGGTGGAGGCGCGACTGGGGTGGGAATCGTAACAAAGGTG
+
32-%4.90+...022./5122**-*..6/515-1051.21/34,,53340:,/%54;675-*')&%)-()*+-1.,-),.619-1705+0'(182+-.+364.--3/.6:67,,+-+*-)13+8**.*6411)-.,+%()-/0/--.7.00213.-+*.-,1.05/6/,8//0541*)*+$'*)()/-)1:3-*/)2-0127845&*)+*.-22+--186:607.287..23,.810/--,+(89+,:8:;..//6)%(.-534./0++(&*%%*0450/,4++++4++1+-*++****+13311//,('))+830))'))+0+//..597997:7:000()06274711,7--&'.).2//91127778:6993,--/3/0,%&&)-0//..)-1+)/0//(&*()+21/&()411-4406:/.67667556,/0396987*3/10./1321/,.34716',6+(+*#)-,++(&(-'&''%*./15343,&'&')-(/+5/+/016:5596.(%''-.6;87+--/((/).6605655,0-//3132(2,-*36972/2(/,05779;223/1.//6329673%+)-.-/,,+.*+*(/*$%&'$&%*&3/4450-.0.16.9/,%()-.298+*%((174;13;8-8:83467<597674755230,+)))7788771..//;:;:886778478677'/4/;0--/./14,*1,%*&$*+(%-&))'*.*,,9-/8)+25/696)/+5&.6.67641/1*++.+0,*.4/8/../16/12,*'''&)-.'&&($&&'$(((/03352.+.284.622./),/85&**000.(%'$'(132,6,,+6219110.&1/2635''*,36137430*)(*-999220:/1.4(78*)-'),767)00*)(/&0,/176679905--,+*+'(++,010506036)301/1(.,,3./--/4//4012226666703**.,,67461756)%0,-84:344725103--,$&*'+&.0/28+598;8*0-&%%&'())'$$#%'&**-0'/)(&'*(*((.0.33,(('',.-()('(')+-56560(*)'%(-.3899378.,*)'
@4591e129-6e49-41c5-9fe3-89434bef17aa ch=82 read=79672 start_time=2019-12-13T06:12:39Z barcode=BC01 runid=2c9cf7bc05858273f10e7d7ec552fc0bd742dc3e
CTCCTACGGCAGGCGGCAGTAAGGAATTTTTTTTTTTTTTTTTGACGTGGAAACCCTGACCGGCAACGCCGCGTGAAGGAAGAAGGTTTTTCGGATTGTAAACTTCTGTTATAAAGGAAGAACAGCGGCTGGAAATGGTAGCGGTGACGAATGCTGATAGAAAGCCACGGCTAACTACGTGCCAGCAGCCGCGGTAATACGTAGGTGTAGCGTTATCGGAATTATTGGGCGGGAGCAGCGGGCGGCAGCAAGGGTCTGGTGAGAAAGCCTGAAGCGCTTCAGTAAGCTACATATAGAAACCAGGCAGCTAGAGTGCAGGGAAGGATCGTGGAATTCCATGTGTAGCGGTGAATGCATGAACATATGGGAGGGCACCAGTGGCGAAAGGCGACGATTCACAGCTGCAAAGCGGCCTCCGGTCAGCGTGAGGGAGCAAATGGATTAGATACCTAGTAGTCCATAAGCAAACGATGAGGTACTAAGTGTTGGATAATAAAGTTCAGTGCTGCAGTTAACAATAAGTACTACTCCACTGTATGAGTCAAATACGTTCGCAAGAATGAAACTCGAAAGGGTGACGGGGGCCCACTTTACAAGCGGTGGAGCATATGGTTTTAATTCAGAAGCAGAAGAACCTTACAGATCTTGACATACTCGCAAAGGCTCCAGAGATGGAGATATTAGTATATGAGATACAGGTGGTGCATGGACATGTCAGCTCGTGTGTGAGATGTTGGGTTAAAGTCCCGCAACGAAGCGCAACCCCTTATCGTTAGTTACGCCATTGAAGTTGGGGACTCTGGCGGACTGTGGTGACAAGCTATGGGAAGGATGACGTCAAATCATCATGCCCCTTATGACCTGGGCTACACACGTGCTACAATGGATGGTGCAGAGGAAGCCCAGAAGCCGCGAAGTGAAGCAAAACCCATAAAACCATTCTCGGTTCGGATTGTAGTCTGCAACTCGACTGAAGGGTTAGGTCGCGCTGGTAATCGCGAATCAGCATGTCGCGTGCGTTCTCAGGCCTTACCGCCGTCACGGGAGTTGATAACACCCGAAGCCTGACGGTGGCTAACCACGGAAAGGAGCTGTCTAAGGTGGGATTGATGATTGGGGTAAGTCTGTAACAAGGTAACCGGAAGATAGAGCGACAGGCAAATGGAGTTAACAAAGACACGGCAGCTTTCTTCAACTGTAGCCAGCGGG
+
.-0/.././,--/)($()3501,/)(-+(('((*))*),)&)%%$%'(*-*1.-2('(%,'+'//*003;3223223+--/(-,+,.-+(&5.:.12-+15*+2613..3.038+*)*,)+0*)**%&$(-*-5-.5620'&''.--10+-/'*+$&/,'++*'(&().500192556294-9.(+,,4,/0,,*)'*)2/0&'*,-'(*(*38637)1*-+-+1./,%$&*(()*'.--7.,3+0-56/-,4/*&#''3**(+*-(.7..*-'(%'()()++2.*+&&&&%'&('.9.2/.4980+('%$%()67.43,.+/2/4.),*,/,.--3())))0-../23)).((-$%&&)))()*'1/,*&$&$%#)',-62//4(/.7/,*'$*$%$%$''%&(&)(&&,&*(),+&**%$%&)1*%/3-(,-*/1)(0(0,+&***7.*,2243874.'))%'/6/1,,,),%$.*/0975878<973/)&''23+,3,-.6/.***%++0+(+(+.11'.)*,*,.1,(,.((%&$%%&&$'0/-/.,57*3*0+198/)8-+++%+*'())+,-0.288,25*$'$$#$&),+)-&*,+)%++-*,.50<;..4070(%++$'%%*+,/-3(,)),'*&,-68511'(*+25,.3:,3;3/6,+*,,-.41/-*'''%&%(+104022478:3150*.0)*$%&($&%%#%''/022/**'%&')0576695776658*+.42('--.2*)'(*00/1.69-.6444-7,,,6,))$$#$()&.**-5-981-764/*&$'&%$%%$$&&-./.,*+,&%$'&&$))00.4443222./0'''(+'.28.'-/00331**0420//-)&''',.3334536;::7.,))&'((('*&+*)&$*'(13/'')'&++-8(/0996396,+,26/-/32:0-$*'&'&.*(3(*+015421/1--.6/''%%$'(((1))'&-/.0&(-$())()+....727((+126530.(&$%%',000$'(2,-*&(*)./-'(%'&-(+()6,,-795-4,((*0&,0'%$&+)/(,-()+'(&*'/+4+*'%+,*&.0-+()+/.33,.2.013.3/'151,,''(*'(+/0122/2-//.00617042+&(&%%().-2114-/32'(),)'$-04-44-,,).)',+4.+.1**&($$%$$&%'%%%$%
@51574be5-3422-4c85-b3f2-6bfd73bb4f35 ch=440 read=73530 start_time=2019-12-13T06:12:46Z barcode=BC01 runid=2c9cf7bc05858273f10e7d7ec552fc0bd742dc3e
CCGGTTACCTTGTTTGCGACTTCACCCCAATCCTTGACCCTGCAGCCCGGCCGCTGCCTCCTTGCGGATTGGCTCACCCGGACTTCAGGTGTGCCCAGCTCCTCAGCGGGTGTGACGGGCGGGTGTGTACAAGACCGGGAACGTATTCACCGCGACATTCTGATTCGCGATTATAGCGCTCAGCTTCATGTAGGCGAGTTTTCAGCCTACAATCGAACCGAGACTGGTTTTTTAAAGTTTGGCTCCACCTCACGGTATTGCATCTCTGTACCGGCCATTTGTAGCACGTGTAGCCCTACACATAAGGGGCATGATGATTTGACGTCATCCCCACCTTCCTCCTGGTTGTTTGGGCAGTCTCGCTAAGTCCTCAGCTTAATGGTAGTAACTAACGTAAGGGAGTTGCGCTCGTTGCGGGACAGCAACATCTCGACACGAGGCGACAGCCATACCACCTGTCACCTTGTCCCCAGAGGATTTCCTCGATTAAAGAGTAATGCAAGGATGTCAGAAGTGTAAAATTAAGGTTCTTCGCGTTGCTTCAGATTAAACCATGCTCCGCTGTATTGCGGGTCTACGTCAGTTCCTTTGAGTTTAATCTTGCGACCCGTACTCCCCAGGCGGAATGCTTAATGCGTTAGCGGCGGCACGGAGGTGTTGAAACCCCCACCTGGTATTCATCCCCGTTTACGGTTGTGGACTACCAGGGTATCTGATCCTGTTTGCTCCCCGCTTTCAGGCCTCAGCGTCAGTTACAGTCAGAGGAGTCGCCTTCGCCACTGGTGTTCTTCCCTAATCTCTACGCATTTCACCCGCTACTTTTCTCTCCTCTCCTGCACTCTAGATAACCAGTTTGGAATGCAGCAGCACCCAGTGCAGGCCGGGTATTTTACATCCCCTTAATCATCGCATACCACGCTCCTTTACGCCCGAGTAAATCCGGATAACGCTCGCCTACGTATTATTACCGCGGCTGCTGGCGCGTAGTTAGCCGTGGCTTCCTCCTTAAGGTGCCATCATTATCTTCCCCAAAGAGACAGAGGCTTTACGATCCGAAACCTTCATCACTCCACGCGGCGTTGCTGCATCAGGAGTTTCCCCGTTGTGCAATATTCCCCGCAGCCTCCCGTAGAAG
+
.0%+-8,-+.(&(,)#$%%)+3-32<;3+4,.$%%'$.8.*%'&*/1*/4.3,*()..03/4/*-)'%**%))(,+***,/45596,0+,)3,,(&&$**/0--&&''+*,),-16)867220*((&-)-/7779:&86180-13572.15+,.-7/8:89968;8.033;1.*'''$$%$%)449-%)&&(/6442/556.&'-0621041-00096633276:7.03956,18/-+.&&&'(00/2611)+('-%*(*,710.,-03412&*,2./62+---.-/020,'(),+)+.,---28)7:/.36111126;72254999909:5*,0.96715'&(&(&#&)*%+476585,2/5677/12.00,%(%&-+.-10..0060007.)*())1,&)/,,.2+*+),701*5)'%$&&)&&&'()+.%0,.,(,(+&*+1-7741(42-00./11+.6,9///88)&'(((%46.3213/1.7-:0***+.230/+,'+&)'())),.++2/4('&/)++(-/;570.-/..+().,42++/-09732('*/05;7841.+.,-.1972.&&*)-73)6:5*/50*20184--0.41-.217:()5+,,,.5.),3708/10*&%$6,422.-8243/82092121.+(,+338)()$.2,2,',))'(),.60//,&),(-1)$%'$$&*+/6642(,%$.)%,(**%%((/10+/7+).+7/8*&'06-/$%.2/(1./0008&.6/+--,/9))),''++2-245<9::9&*'&',&.5127/4*+*-+//40.../14:72+00*'+0'&(('''%'00-.1.0././,...(%*../&3-+/-64-3+0.&*(+)'++*2)$&&&$$$&)-)+-((&.)(('+,,22/()(-/33)--%'$%%'(&'$*+72,82,--+1+((%'.5-+517258%%%%)-0%(((*001/23//8/-('()5176615/+)+(-5242..1917))%&&&%%)'''+'.(1*-6*12*0.-/4246391,+)'&**-*.%.++-1-(+-/00)')**-0.7./0.,,,0'#%$%()./0:2214//01*-/+.0:/4370*,9-/-7120.065.*'$'#$&%'/6**.+'&('
@738c5215-e52c-4624-8aab-143f9716aa92 ch=9 read=26094 start_time=2019-12-13T06:12:51Z barcode=BC01 runid=2c9cf7bc05858273f10e7d7ec552fc0bd742dc3e
CTCCTACGGGAGGCAGCAGTAAGAATTTTCGGCAATGGGAAACCTGACCGGGCAACGCGTGAAGAAGAAGGTTTCGGATTGTAAACTTCTGTTATAAAGAAGGAAGAACAGCGGCTACACAGGAAATGGTAGCCGGTGACGGCTGCTGATAGAAAGCCACGGCTAACTTCGTGCCAGCAGCCGCGGTAATGCAGGTGGCAAGCGTTATCGGAATTATTGGGCGTAAAGGGGCGGAGGCGGCAGCAGGGTCTGTGGTGAAAGCCTGAAGCAACTTCAGTAAGCCATAGAAACCAGGCAGCTAGAGTGCAGGAAAAGGATCGTGGAATTCCGTAGTGTAGCGGTGAAATGCGTAGATATATGGAGGAACACCAGTGGCGAAGAGGCGACGATCTGGCCTGCAATGACGCTCAGTCAGCGTGGGGAGCAAATAGGATTACCCTATACTAGTCCACGCCGTAAACGATGAGTACTAAGTGTTGGATGTCAAAGAAGTTCAGTGCTGCAGTTAACGCAATGAAATTACTCCGCCACAGAGTAGTACGTTCGCAAGAATGAAACTCAAAGGAATTGACGGGGGCCTGAAGCGGTGGAGCATGTGGTTTTAATTCGAAGCAACGCAGAAAGAACCTTACCAGATCTTGACATACTCATAAGGCTCCAGAGATGGAGAGATAGCTATATGAAGTCTGGGTGGTGCATGGTTGTGACTGATCAGCTCGTGTCGTGAGATGTTGGGTTAAGTCCCGCAACGAGCGCAACCCTTATCGTTAGTTACCATCATTAAGTTGGGGACTCTGGCGAGACTGCCAGTGACAAGCTGGAGGAAGGCAGGGGATGACGTCAAATCATCATGCCCCTTATGACCTGGGCTACACGTGCTACAATGGATGGTGCAGAGAGGAAGCGAAGCCGCGGGGTGAAACAAAACCCATAAAACCATTCTCAGTTCGGATTAGCCAGTCTGCAACTCGACTACATGAAGTTGGAATCGCCTAGTAATCGCGAATCGGCATGTCGCGGTGAATACGTTCTCGGGCCTTGTACACACCGCCCGTCACACCACGAGTTGATAACACCCGAAGCCGGTGGCCTAACCGCAGGAAGGAGCTGTCTAAAGGTGGGATTGATGATTGGGAGTGAAGTCGTAACAAGGTAACCGGAAGATAGAGCGACAGGCAAGTAGAGTTGCTACAAAGACACCGACAACTTTCTTTACCAGGTGCTGACCACAGGAAGGACGATACGAGAGAATTAACCTTTTCTGTTGGTGCTGATATTGCTCTACGGGGAGGCAGCAGTGAGGGCTCGTGGTCAATGGCCGGGAGGAAGCTGAACCAGCCAAAGTCGTGTGAGGATGAAAGGTTCTATGGATCGTAAGCCTCTTTTATAAAGGGAATAAAGTGCAGGACGTGTCCGTTTTGTATGTACCTTATGAATAAGGATCAGCTAACTCCGTGCCAGCAGCCGCGGTAGCCACGGAGGATCCAGGCGTTATCCAGTTGTGGGTTTAAAGGGTGCGTAGGCGGCCTTTTAAGTCAGATGTAAGCCAGGCTCAACCCGGGACTGCATTTGGAACTGTCAGGCTAGAGTGTCGGAGAGAAAGCGGAATTCCCTAGTGCTTGGCGGTGAAATGCGTAGACAATGGGAGGAACACCAGTGAAGGCGGCTTTCTGGACGATGACTGACATTGGCTCGAAAGCGTGGGGAGCAAGCAGGATTAGATACCCTGGTAGTCCCACGCCGTAAAACGATGAATACTAGGTGTCGGGTGGCAAAGCCATTCGGTGCCGCAGCAACACAATAAGTATTCCACCTGGGGAGGTACGTTCGCAAGAAATGAAACTCAAAGATTGACGAGGGACCCGCACAAGCGGTGGAGCATGTGGTTTAATTGAAAACAACGCGAAGAACCTTACCTGGTCTTGACATCCCTCTGACCGCTCTTTAATCGGAGCTTTCCTTCGGGACAGAGAACAGGTGGTGCATGGTTGTCGTCAGCTCGTGTCGTGAGATGATTTAAGTCCCGCAGCGAGCGCAACCCTATCATAGTAGCCAGCATTTCGGATGGGCACTCTAGAACTACGAAACCTGGAGGAAGGTGGGGATGACGTCAAATCATACATGCCCCTTATGACCAGGGCTACACGTGCTACAATGGCGTAAACAAAGGAAGCGAGGCCCGCGAGGAGACAAATCTAAAAATAACGTCTCAGTTCCGGATTGTAGTCGCAGCTCGACTGCATGAAGCTGGAATCGCTGGTAATCGCGAATCAAGAATGTCGCGGTGAATACGTTCCCGAAGATTAACATGCACACACCGCCCGTCACACCATGGGGAATTAACGCCCGAGTCAGTGACCCAACCGCAAGGAGAGCTGCCGAAGGTGGGACCGTAACTGGGGTGAAGTCGTAACAAGGTAACCGGAAGATAGAGCGACAGGCAAGTAGCAATACGTAACTTTACCG
+
..3.*,-/92(,0/-14,./,-(',*5::,394395.-+*.316&('22')(,0/103281*+%()%),)-,;/2+4,20*)*/7..7.2-3/./790((.')*)(,10(343:4.-****-)',.+20-,(+&*&+-//2.,,%,,**/,'++*(-,+,,,)'+''(''(+,162'5024.,-,,/3,-%(%''&5724624016-,-%/))--,3/::<:8/56**0+)+'0&&01141--,*'*(*,640/4-,/5/013-,()$'$%'+++&++6<49:45114:744607.----.)+/249692056**,77:8;9-8,7-87).*+*&$$,)/0/.18.+*,--7697560130-,-/3035;07.2,*)*'(,*/,3420.0004'/1..030(,-14556-0/0-4774201')%-29,-(40./+*,+($&'')''/057-/57;578<:./,-----.0486/1009516836619+'(++273,2/-+*(+*2/5,1*,*5,+$**+).+..43,.+%'%&&'&$$%&++3..'(-))+8,*+62.18/8.*+&&**,-6206)')(&'7)))2:111(,.12.)(.-9:)*+-/++,.)+/&'%(%'/0.)+0/608-0-**---:11.1*)$+'50,4..0719(((*++258,+))+5.2322544++')(%$*4//28857771-1.('()&%&'*/.0322,-./5593+,232/2%0*6,7,1057*%4(.0(*+/*./3/67-4'/.24;24383496773664,-*8-;:-05553(.,*+//4656:)0100533/00540/.-0-21&*,04.,+*((/15961114362*/,+*+204367823,*-/..(*'*.821358758232,1000.,*&,+*/.0,/+'('&&).**+(--*.26;71:3-//8;63;99;754/44:5'+%0()'),*-:8:9.;---7.()()(./0.6-,3/2065731+%%%+##&&%(*3656&42225899;59..(-*,-.09405,&1/0+1+,,0--+.324:5355-3)1+&())('...,1./)7-+)))*/44978910,+*3.10.)2*5-.-.04742136*+.+&+2+1.,+++)-**+,%')0/4.1278755./''++3--2-1/,//,).(,50.%'..6.*(+*,+2,)'&%)0460./,.+)(($%&-3++.3*)-5-3823376676./&0-(+*..2-,/,-(($)'**./15/507:0+/+1202.03345814-++*,'%&*-2*&**()--&,,+*+&%)()()%.15(3,(4410*)&*))-)*,00,2+))/,06)*87+4*)++/5.7+--(-63;77688;;9:224*&+1,.2;9,,-/9*-/)*)*5:7-445'28/3-,//5*)099..46+&('''(()+3393)'.(&(*%..+2-,-33/3+43012../,))'+*+&))*,1**0,/92*'(693441.4/$-*0+-.5.57-.5,'(++11432.8513/.,98,/*)--+,11''('&)7*/6725)*.'(*43462,+)*-')*--+-++-,56302('())17230*('+*)'.211442-5*'&)*('(&.,1+865391..335.-*$*&,(20.3.4--,0-488502(2,-0+*2,,/28101023....-2$3'(&*(4%*((*025235.,-12($(*1/).,.)117684149944241,%,+.65,952)++,-/666+.$%)21247,)',*2/1:1.2;578556;56,)+***.)&&)+537:-245<:91170686'')*),96-;*'+*)'.0)0'(-+)-015,*&-*/,2.)06,51-'&(),*-&+.3022&&&(*-.0249.),/*).,,+*,5967768,.42001/071345-.,+-7363:1----(.-.0137<96757-4(*.369/,.75,;769,+**%*-.,5.)144764-/13123240'&(&//87887720**)*%-8-23,-12&&/.'1)*/4/..&4.)'/14-/,%-'*+//.446;55.'&'*)*)+/..(%'(()'%%$')(.3230/3,,))%'%*-)2034331106+-%('&(*++/6-/-8221559-577352/)-,/68301-3.*/--..2-,./'.-)--,''*(53*)1-*/+'&+--4.+-(,2660+3:757628(+0<-)/3,-4,..251&)'(*124531'.&*&('''006/0+/,-,+((.--.21.*505+*(0789:;60/*..799////05+))+*$&-&)$+)-$-)*',,0930:/+-2,,%/'$%(*/+$&()0/10.6*')()-*...-2/+.100351..,))%(/0696737.2.*4/44/((+./1222((+/0-.//2/)0)())')5-.8.7/.872*+-.-21.517,(&&'%()2,,/2111)#%$#$%$
@1824ac1c-7be8-45ed-82b6-483d3166c31c ch=59 read=99270 start_time=2019-12-13T06:12:53Z barcode=BC01 runid=2c9cf7bc05858273f10e7d7ec552fc0bd742dc3e
CTCCTACGGGAGGCAGCAGTGGGGAATCTTCCGCAATGGACGAAAGTCTGACGGGCAACGCCGCGTGGTGATGACCTTCGGGTTGTAAAGCTCTGTTAATCCGGGACGAAGGCCTTCTTGCAAAATAGTTAGAAGGATTGACGGTACCGGGATAAACCACGGCTAACTACGTGCCAGCAGCCGCGCGGTAATACGTGAGTGGCAAGCGTTGTCCCGGAATTATTGGGCGTAAAGCGCGCGCAGGCGGATTGGTCAGTCTGTCTTAAAGTTCGGGGCTTAGCCCCGTGATGGGATAAACTGCCAATCTAGAGTATCGAGAGGAGAAAGTGGAATTCCCTAGTGTAGCGGTGAAATGCGTAGGTGGAAGGACACACCAGTGGCGAAGGCGACTTTCTGGACGAAAACTGACGCTGAGCGCAGCCAGGGGAGCGAACGGGATTGAATGCGGTAGTCTGGCCGTAAACGATGGGTACTGAGTGTAGGAGTATCGACCCCTTCTGTGCGGAGTTAACGCAATAAGTACCCCGCGGGAGTACGACCGCAGGTTGAAACTCAAAAGGGAATTGACGGGGGCCCGCACAGAGCGGTGGAGTATGTGGTTTAATTCGACGCAACGCGGAACCTTACGAGTCTTGACATTGATGGACAGAACAGAGATAGTTCCTCTTCTTCGGAAGCCGAAAACAGGTGGTGCACGGTTGTCGTCAGCTCGTGTCGTGAGATGTTGGTTAAGTCCCGCAGGCACAACCCTATCTTATGTTGCCAGCACTTTGGGTGGGAACTCATGAGAACTGCCGCGAACAATGCGGGTGAGGATGACGTCAAATCATCATGCCCCTTATGACCTGGAGCTACACACGTACTACAATGGGGTTAATAGACGGAAGCAATACCGCGAGGTGGAGCAAACCGAAACCTCTCTCAGTTCGGATCGTAGGCTGCAACTCGCCTACGTGAAGGTGGAATCGCTAGTAATCGCAGGTCAGCATACTGCGGTGAATACGTTCCCGGGCCTTGTACACCGCCCGTCACACCACGAAGTCAGGAAGTGCCCAAAGCCGGTGGGGCAACCTTCAGGAGCCAGCCGTCTAAGGTAAAGTCGATGGTTGGGGTGAAGTCATATAAAGGTAACCGG
+
-110/.2)3/+++*-'//253'0)-0-/06/.+01888;594114*,.*)*2+.*)*8736956.5/0+*(*&'',*2+*675:/12:,))+3445/7/,1(5:;78'))++/406007/,1;;.54435/-.2+3)1204,+,,+5+-6+6612()(&(-/.03523475777.-*,+027-0)&(%((++%/')''-.03237-0.4/+)4,)'(&&+*)-.197954291,-12553744;1..(,,-,./-/77:84204/72+.1-%.76-11+(*11*))--,2:80,,23-010342160.+((()67,%'&)')%0/+)+4020302:+*&(+65.1..0.&,+))+1530/&))2*3/2.2--).3/450,*,+1/33943-7/--0.(&,-671-./.3*)))&+*+++$/--60.*%(++128289/2+)-,+%*&,-54580394549:;580.../()++)'$'(0/1.%&%)*500-255),:2412-1%*&*.2/1-*,/.-.+*,)/6+'$%&+'&&&12439/%*(.+00,+,*(0/5:9*,1&1(/10/00)13)+,(&**-(&'((''/+/%()*2*+'12:98;7:31--+-.4740)+'-,,3+),%',0-4.--4.6,**./0,-,4457-,*&,0+781/**,173..,00,7--1+,431/,334788.-++//59./343-+,-.2)7-158:4,&.5-5+*//6552.6+'$&&(./%/2.3-+(,.55235'01.12.)(&((5749/,162.6444**))%'')((.2+.&'70210-0((('(',-,2011.--5:7233995912750)201188;..+')*.))'(',,/488576;.272/-6+8*+,1655-4*,.;222/..-*.,+552)220&4,.//1,*,/2435/463:/969652106789706//058710/-.+&&*&'110126''()*,*)+(%)%&+,+*...9/10/.12//01147534020.357/.2-//3334/1:3/375433-+*)/0-00%.)*+(,(/20,48)759:830+%$&-+,.10+-+((+0/,10274-*&-*+39.*0-*((''+&36/+,+,1,)()*&$(/)'(--62+1,
@29694a8b-3011-4f86-a99a-418ece7d696c ch=23 read=79514 start_time=2019-12-13T06:12:47Z barcode=BC01 runid=2c9cf7bc05858273f10e7d7ec552fc0bd742dc3e
CTCTACAGGAGGCAGCGAATTTTCGGCAATGGGGAGACCTGACCGAGCAACGCGTGAAGGAAGAAGGTTTTCGGATTGTAAACTTCTGTTATAAGGAAGAACGGCGGCTACAGAAATGGTAGCGAGTGGCAATACTATTAAGCCACGGCTAACTACGTGCCAGCAGCCGCGGTAATACGTGGTGGCAAGCGTTATCCGGAATTATTGGGCATAAGAGGGCAGGCGGCAGCAAGGGTCTGTGAGGCAGCCTGAAGCTTAACTTCAGTAAGCCATAGAAGCAGGCAGCTATAGAGTGCAGGAAGGGGATCGTGGAATTCCATGTAGCGGTGAAATGCGTAGATATATGGAGGAACACCAGTGGCGAAGAGCGACGATCTGACCTGCAGCGACGCTCAGTCCAGCGTGGGGAGCAAATAGGATTAGATACCTAGTAGTCCATAAGCCAAACGAGTACTAAGTGTGGATGTCAGTTCCAGTGCAGTTAACGCAATAAATTACTCCACGCCTGAGTAGTACGTTCGCAAGAATGAAACTCAAAAGGAATTGACGGGGCCCGCACAGTGGAGCATGGTTTAATTCGAAGTAGCGAGGAGTTGCTTACCGGGTCTTGACATACTCATAAAAGGCTCAGAGATGGAGAGATAGCTATCGCGAATACGGGTGGTGCATGGTTGTCGTCAGCTCGTGTCGTGAGATGTTGGGTTAAGTCCCGCAACGAGCGCAACCCTTGTATCTCATTCGTTACCATCATTAGGATTGGGACTCTGCTTGAGACTGCCAGTGACAAATGGAGGAAGGCGGGATGACGTCAAATCATCATGCCCCTTATGACCTGGAGCTACACACGATGCTACAATGGATGGTGCAGAGGGAAAAGCCGCGAGTGAAAGCAAAACCATAAAACCATTCTAAGTTCAGTTTGCTGATGCAACTCATTACATGAAGTTGGTCGCTAGTATCTGCGGAAATCCCAGCATGTGTGCGAATACGATTCTCGAGGCCTTGTACACACCGCCGTCACACCACGAGTTGATAACGCCTGCGAAGAAGCCGGTGGCCTAACCGCAAGGAAGGAAGCTGTCTAAGGTGGGATTGATGATTGGGGTGAAGTCGTAGCTCAGGTAATAGG
+
(.0(('&++&*/,.//')(,37;/4;/40.,55,(3-25))*9,88675310017./5.26-'))),094223/.10../:8..;/8,6,+,54)3-93494.3.-1++'''&)+**--)'%#'('(+&.&)+'),&,-0.')//.2..-3/--.0363662++'&+('(+*+0-.03//&*++.-46040351,0)&+-*0*)-)(.+'(.3+&'(*-)*,3025*)''+))0/,+''$$$&%(&(,./33**+/22/((0&$'+.1&/718/)-*$$&()*4552('&'%()%&#0,-((-.+*44'.*+/+3,58+4)()+,/4312:2..178415533+03.-/,*72136658091.+,')*,78////,&'%+(+'+,%-./31566+8-:*&&').9;:+)/00;;:-22+0.'&+(*+:+++534512,),.%'%0503-)*,+4125/0/(*2/2157/4,-3&)')''%'.5.1,*,-5.0-&+&%&)2+)*(-+)%&**&/+*-/.73./12()0+)'+-(+1391',+/+3(''*)(*'-5(%&$%%&')-)()&,)+-72044;0*%'$$&&()')/((**&(,*.08'/.../:1229.,,+,/,296.*7/12**))*104*(''*0((((''$$$&%$&&)'-'++:29::;6354-..,+-(+/5668675/423-/0.10834/:15/61:'(00,-,--1/40+19,,*$(()+'*#'&$').+05///*.-/)2(3+(,.,-01/&'+)),./272431132,+3-&%%&')*-2.222770279:87854.**.349;3294(+*$%'),954,)*(./100)+,'*,53//.702:884--+,+,*+,)+)(&%*0,/*&))106)*).89/45++3;;41211/''&''177&4(4/'$$$$&#&$$''&)')*.57230+4*%&''*+,%%$$&%(')**(**&,))'+0/0*&&$&$''(&$'(*16),6/$)*70-30135./,07456*-347464.--,,(0,/./,/(+'#%)())&')(.2-46050/*),/-.1100*,((&&'%&(666517/.1088/0-*+,,+4-*,*+*..1/03,6&311.()(%%&&(+0
@55eda22c-1912-48ac-852d-4166182859fd ch=445 read=107334 start_time=2019-12-13T06:12:56Z barcode=BC01 runid=2c9cf7bc05858273f10e7d7ec552fc0bd742dc3e
CCGGTTACCTTGTTACGTGACTTCACCCCAGTCATGAATCACAAAGTGGTAAGCGCCCTCGAAGGTTAAGCTACCTACTTCTTTTGCAACCACTCCGCTGGTGTGACGGGCGGTGTGTACAAGGCCGGAACGTATTCACCGTGGCATTCTGATCCACGATTACTAGCGATTCCGACTTCATGGAGTCGGTTGCAGACTCAATCCGGACTACGACGCTGCACTTTATGAGGTCCTTGCTCTCGCGAGGTCGCTTCTCTTTAGCGTATGCGCCATTGTAGCACGTGTGTAGCCCTGGTCGGGGCCATGATGACTTGACGTCATCCCACCTTCCTCCAGTTTATCACCGGCAGTCTCCTTTGAGTTCCCGGCCGGACCGCTGGCAACAAAGGATAAGGGTTGCGCTCGTTGGGACTTAACCCAACATTTCACAACACGAGGCTGACGACAGCCATTACGGCACATCTCACGGTTTGAGGCACATTCTCATCTCTGAAAACTTCCGTGGATGTCAAGATAGTGGGTTCTTCGCGTTACATCGAATTAAACCACATGCTCCACCGCTTGTGCGGGCCCCGTCAATTCATTTTGAGTTCATTCTTGCGAACGTACTACTCAGGCGAATTACTTATTGCGTTAACTGCAGCACTGAACTTTGACGTACTTGGTACTCATCGTTTACAGCGTGGACTACTAAGGGTATCTAATCCCTATTTGCTCCCCACGCTTTCGGGACTGAGCGTCAGTTTTAGGCCAGATCGTCGCCTTCATACTGGTGTTCCTCCATATATCTGCGTTCACCGTTACTGGAATTCCACGATCCTCTCCTGCCTCTAGCTGCCTGGTTTCTATGGCTTACTGAAGTTAAGCTTCAGGCTTTCACCACAGACCCTTGCTGCCGCCTGCTCCCTCTTTACGCCCAATGAATTCCGGATAACGCTTGCCGCCACCACGTATTACCGCGGCTGCTGGCACGTAGTTAGCCGTGGCTTTCCTGAATAAATTACCGTCACTCGGCTGCCATTTCACATGGCCGCCGTTTCTTCTCCTTTATAACAAGTACAATCCGAAAACCTTCTTCCTTCACGCGGCGTTGCTCGGTCAGGGGTTTCCCCCATTGCCGAAAATTCCCTACTGCTGCTTGCTCCGTAGGAG
+
16-),7)+/6.*24..('(*,,-/+031-./283511634666;52364332/001;(+4)+,-./714-/0.19657820788;/03(/-&('0(&$&*40....116979:321+.*1748816050753524;222<3:,7,+-.,),-97.),-0272352---,/;885011:28935%'(.(.1/+-*)0037+9110142831/33/,+(*+(*17)),4/00--(*2+--.+//5((+,+,+-5.287448)+,***+*,.6;+7,(')+,)0225732551://296.*+3.8:9655656-23+03688925:4,/3-0-().3.0.82+,29:;8;928989:74;.-*/056:5*4.5.9887654,0(*2.5:*106150,.402.0//276-7+&,*/509+82-.0-,.52..,/*-+/(((+././/5.51/22-4.+,)*)')%+*++,-)0.3+)(((.+0.2:1498.,//01/42)(/.17127<:;8860&&(&&%&%(./:22;:9:328)--/1130305<::<333437865.15//4--.)613+),0.(+3-92;65/;;2*(,,82/7;06.-+***+1315.---.0789)-*-)$'),)7,--.7.7-2101+3304667:359500/*$#%$$&(%%()117:87;7)+&./018:999866).*,(--...+0*24*+33;5125077+'*)+0;:,(97368784669;3-652('*009112::9;:225-4-&%%'(-016968959:36454772*-&+0,)-0,/0-,'+..0/506//018875444/))+()-/.-///8:8867;55/28-,,-44545130.:07)--6,..63169//05-/.-59<-6-),555:79;3000.7-,.16/)**00)-,*&0(8*5.5/56%$()).,+6.','$''&(),+.8/1611-7/10632/,%()1.16-,+4/3-7,).7,/+*(/+'45/2117<:9-&*+*160-&-/,/92.(')./428147/26'&&'%)1)(30-/385.+%$',-772,%-56+;::<88<8,*-/*02,-('*///-015189/013,,44-7;;/-16/27327773161,&)-+++*'**('),14./12*&(
@c1736647-82d5-47c1-8ccf-1eeade015bda ch=327 read=59673 start_time=2019-12-13T06:13:14Z barcode=BC01 runid=2c9cf7bc05858273f10e7d7ec552fc0bd742dc3e
CAGGAGGCAGCAGTGGGAATATTACACAATGGGCGCAAGCCTGATGCAGCCATGCCGCGTGTATGAAGGCCTTCGGGTTGTAAAGTACTTTCAGCGGGGAGGAAGGGAGTAAAGTTAATACCTTTGCTCATTGACGTTACCCGCAGAAGAAACACAGCTAACTCCGTGCAGCCGCGGTAATACCGGAGGGATGCAAGCGTTAATCGGAATTACTGGGCGTAAAGCGCACGCAGGCAGTTTGTTAAGTCAGATGTAGAAATCCCCGGGCTCAACCTGGGGCTGCATCTGATACTGGCAAAGCGGAGTCTCGTAGAGGGGTAAATTCCAGGTGTAGCGGTGAAATGCGTAGAGATCTGGAGGAATACCGGTGAAGAGCCCCTGGACGAGGCGGCGCTGGTGCGTAGAGGAGCAAACAGGATTAGATGCGGTGATTCCACGCCGTAAACGATGTCGACTTGGAGGTTGTGCCCCGCTTGAGCGTGGCTTCCGGAGCTAACGCGTTAAGTCGACCGCCTGGGAATACGGCCGCAAGGTTAAAACTCAAATGAATTGACGGGGGCCCGCACAAGCGGTGGGCGTATGGTTGTTCGATGCAACGCGAAGAACCTTACCTGGTCTTGACATCCACGGAAGTTTTCAGAAGTGAATGTGCCTTCGGGAACCGTGAGACAGGTGCTGCACTGGCTGTCGTCAGCTCGTGTTGTGAAATGTTGGGGTTAAGTCCGCAACAGGCGCAACCCTTATCCTTTGTTGCCAGCGGTCCGGCCGGGAACTCAAAGGGGGGCGCAGTAGATAACTGGAGGAAGGTGGGGACGTCAAGTCATCATGGCCCGCCACGACCAGGGCTACACACGTGCTGGTGGCGCATACAAAGAGAAGCGACCTCGCGAGCAAAGCCGGACCTCATAAAGTGCGTCGTAGTCCGGATTGGAGTCTGCAGCTCGACTCCATGAAGTCGGAATCGCTAGTAATCGTGGATCAGAATGCCACGGTGAATGCGTTCCGGGCCTTGCTTTTACACCGCCCGTCACACCATGGGAGTGGGTTGCAAAAGAAGTAGGTAAGCAACGCCTTCGGGAGGCGCTTGCCACTTTGTGATTCATGACTGGGGGTAGAAGTCGTAACAAGGTAACCGGAAGATAGAGCGACAGGCAAAATTAGGTTAGCACACAGAACACCGACAACCAGCACAGCATGCGTAACTACACT
+
))+,'/1/13868:45/+/-,8+%)(,,4.3:64589;2:<2///.00&'),.490./.,8867621-126176/<3/1,+0;7/00,0:1*%)(+57+),.*1*10))+-761.9/9-35-02,(126/40//9548//3)#,'&+($)+(&&,*%,--.--/112--))-.103-,.0-0/&/*(-.-*-('/.-005290//)/)--0-13;<;:878;83542.0/0(+.+)07:2(+,2/279-33-,*'$+*))0.0*.48769+7/926:,,-0444//-,-0-54350/3((*)'%(()34878.+045.08-1.0-)*/51/.--,.860.+%*'7551,,--0547/+-**600:;784.+''$(27.**367/-,..,/+)&%%*'%'&'%$%%+*)+.1<9;15901.''&'&(&'&&%'&.('*35:8::<0.)&**987/(&&1*..//6-62/:6*(*.(('))),-7221/+-*'(*117330/.612,465771278-*''*'))2,214./-.(/-71<;836549754194:4780671),50*-.43303460/+&&$+%)*&*)#(1,./00732124.,2)-2420302851,25696669:;1122.0,+067/..+,(%#$&&,+5036472-4/+-8;8:90547,748334442233928::653)%&((953+3+)+.2;10/3/.36)3/47/061()-(-()577/4+74,,3.11*)2,,/:4497275:72-/1-.,57.9::0480+.729-+-2'./&&))%,,-3/,4,+*)(**/76057982,+-/::90+2*55/%''%'*138-+*4,740-,%)-.*+%&&$&*'*+-02484,((''+'+,22245460,.(20(',)-..0/02.04:32352122/7681:(6,100-4+.00445*-14222258:621-2,,-,4-43620)%(-.9110:89958.-,10560'.0,1,)2/&/.2.1-,584)-&'%%%&&(,02:54;733766331%.,50-)),512;*7)47+(*+***,4+1)&+2/,%)((++'14(,2.3/3($)(&//;700127<:910/-*,/55-+'''&('3/11.124+0,/97:896;223(''-+-/.)03016*%,%'**)0)%'%&'))**4007:77-5,2)+,*(,,-26202+*+$$'&(#&"
@776d4133-6034-44b6-874e-56005f484a36 ch=365 read=104056 start_time=2019-12-13T06:13:23Z barcode=BC01 runid=2c9cf7bc05858273f10e7d7ec552fc0bd742dc3e
CTGGTGCTTCGTTCGGTTACGTATTGCTGGTGCTGAAGAAGTTGTCCCGGTGTCTTTGTGTTAATGCGCGCAACCCTTATCTTCCGGTTTGCGGCTTGCCCAGTCATGAATCACAAAGTGGTAAGCGCCCTCCCGAAGGTTAAGCTACCTACTTCTTTTGCAACCCACTCCCATGGTGTGACGGGCGGTGTGTACAAGGCCCGGGAACGTATTCACCGTGGCATTCTGATCCACGATTACCTAGCGATTCCGACTTCATGGAGTCGAGTTGCAGACTCAATCGGACTACGACACTTTATGAGGTCGCTTGCTCTCGCGGGTCGCTTCTCTTTGTATGCGCCATTGTAGCACGTGTGTAGCCCACCGTGGTAGGCCATGATGACTTCGGCGTCATTCCCTTCTCAGTTTATCACTGGCAGTCTCCTTTAGAGTTCCCGGCCGGACCATGGCGCGGGATAAAGGGTTGCGCTCGTTGCGGGACTTAACCAACATTTCACAACACGAGCTGACGGCAACCATGCAGCACCCTGTCTCACACGGTTCGAGCACATTCTCATCTCCTGAAAACTTCCGTGGATGTCAAGACCAGGTAAGGTTCTTCGCGTTGCATCGAATTAAACCACATGCTCCACCGCTTGTGCGGGCCCCGTCAATTCATTTGAGTTTAACCTTGCGGCCGTACTCCCCGGGCGGTCGACTTAACGCGTTAGCTCCGGAAGCCACGCCTCAGGGCTGCAACCTCAGATCGACATCGTTTACGGCGTGGACTACCGGGGTATCTAATCCTGTTTGCTCCACGCTTTCGCACCTGAGCGTCAGTCTTCGTCCAGGGGGGCCGCCTTCGCCACCGATAATGTCCTCCAGATCTACGCATTTCACCGCTACACCTGGAATTCTACCCCCCTCTACGAGACTCAAGCTTGCCAGTATCAGATGCAGTTCCCAGGTTGAGCCCGGGGAGTTTCGCATCTGACTTAACAAACCGCCTGCGTGCGCTTGCATTAGTAATTCCGATTAACGCTTGCACCCTCCGTATTACCGCGGCTGCTGTGGCACGGGTAGCCGGTGCTTCTTCTGCGGAGTAACGTCAATGAGCAAAGGTATTAACTTTACTCCCCTTCCTCCCCGCAGAAAGTACTTCCACAACCCGAAGGCCTTCCTCTTCTGCCCGGCATGGCTGCATCAGGCTTGCGCCATTACCAATATTCCCCACTGCTGCCTCCGTAGGG
+
$&)&$#'(.2008,&6.:-//832:-.0:8:59987/*-,(.0.00**)3177628/-,-/+*%))-+(%$)*)*&(+,.0402(&'&%$'$&$%$#$%'')*143760642235930011.-+)*//4(*-64./5230946*..,.2)(*,7.:;;,342'-/))+,77-&.),2.-/482;:7562,,*-13441360('265:61803.,,30-7/:456;:82221&'(+409/-2-./31349.5.-6:<::96,*,086426:15--8959*;,:):,:9868..+*39.-452/.-2)++51137293.1-))-+-.5/3'(-+'0.0/0/68233-,-.-+.//10,)*).1($+%('(&$%,)24/,)***,-1+)/)*(,$&)&')(*01(+()-92.0033/30.,1224:61:*&'')6936,*.2)80666%&)'&&'$)/).2,(,0--715/,-*(./.04<:73605.)'+-5+/8--343/504(')&&')4.,/0+%'++)-$-+,20*-.:745+,*,2585-*$$'+-/16558/8750'(,054-+4-5;56582433834588:/9.,6-3/<<;;=;6787535349.5-:-<<9;;343000.00,/404192528*56963((*-.66:548<:1,/3::.9/.2.-+/&02'.*+*288.'3397:99::63738377406//041020/2-/1&(+2665-220/&')/72:02''(//17966884;;120943386025)+,%0(&/+//1522/--./<403/3+$(((36,-/2-45,--,2443--000;87810-0.845,21*)-.768;:57-*(*''($'-2+/)(*021,.15853;4.,0204533,00/2-4,5,4,-23995-24656410-++.*+&)**+56(/3015025:553//8/6/-0/5/.+327+*55,&&.7*)(/15421./-.1406:98;49<9887456/,-3''%)%')88::;984-9-6-61105.004:533802'(+)8;68192228;971:.,-*)*,')))&26/558466889984%)*898555-5//088:;,051-2/0,,.//,-+86/)28760501'&('+,.+,,+-42('(*./5,*),0*4187774+)%&$#%*-*-2266161118689)7762702134)+*&)'+.-.2.68:0-.12...-/+-4)*0)*&
@303acdcd-8a43-4a4d-97bd-c2dd2b6db4ac ch=476 read=46738 start_time=2019-12-13T06:13:21Z barcode=BC01 runid=2c9cf7bc05858273f10e7d7ec552fc0bd742dc3e
CCGGTTACCTTGTTGACTTCACCCCAATCATCAATCCCGCGTAGACAGCTCCTTCCTTGCGGTTAGGCCACCGGCTTCGGGTGTTATCAGCTCTCGTGGTGTGACCCAGGCGGTGTGTACAAGGCCGAGAACGTATTCACCGCGACATGCTGATTCGCGATTACTAGCGGTCCAGCTTCAATAGTCGAGTTGCCGGGCTACAATCCGGAGAATGGTTTTATGGGTTTTGCTTCACCTCGCGGCTTCGCTTCCTCTGCACCATCCATTGTAGCACGTGTAGCCCAGGTCATAGGGGCATGATGATTTGAGGCGTCATCCCGCCTTCCCTCCAGCTTGTCACTGGCAGTCTCGCTAGAGTCCCCAACTTAATGATGGTAACTAACGATAAGGGTTGCGCTCGTTGCGGGACTTATTGACATCTCACGACACGAGCTGACGACAACCATGCCTGTATCTCCTTATAGCTATCTCTCCATCTCTGGAGCCTTTATAGGTATGTCAAGACCTGGTAAGGTTCTTCGCGTTGCTTCGAATTAAACCACATGCTCCACCGCTTGTGCGGGCCCCGTCAATTCCTTTGAGTTTCATTCAGGCAATACTTCCTCAGGCAGATGCCAATTGCGTTAACTGCAGCACTGAACTTTGACATCAACGCCGTACTCATCGTTTACGGCGTGGACTACTAGGGTATCTAATCCTATTTGCTCCCCACGCTTTCCGGGACTGAGCGTCAGTTGCCAGGCCAGATCGTCGCCTTCGCCACTGGAGTGTTCCTCCATATATCTACGCATTTCACCGCTACATGGAATTCCCGTCCTCTCCTGCACTCTAGCTGCCTGGTTTCTATGAAACTTTACTGGAAGTTAAACCGAAAGGCTTTTCACCACAGACCCTTGCTGCCGCCTGCTCCCTCTTTACCCAATAATTCCGGATGCTTGCTTGCCACCTACGTATTACCGGCTGCTGGCGCGTAGTTAGCCCGTGGCTTTCTAATAAAGTGCCGTCACTCGGCTGCCATTTCCTGCCAGCCGCCGTTCTTCCTTTATAACAGAGTTTACAATCCGAAACCTTCTTCGCTTCACGCGGCGTTGCTCGGTCCGGGGTTTCCCCATTGGCGAAAATTCCCTACTGCTGCCTCCCGTAGGG
+
3+))1*(,),*(+*&%'.+-',),&/(./664/7+/5'%)$+%'/.$-)+,44455(50.,/*2*,678*.+).(')+'/'1(+//.3,*./1086/1(/+,.3.,+&/74,/+00531227,/6,,&(+1040//7/452//+''&*)54668:6141-2/,+.-,.2&/('%%+-0.(&&&&1,,+008+0(')+/%&,0/-00-/,,0..14/5<.277;26:;,23/7--.638/+2+),3,./5028)*25668;8987006))),,+22121./,9+((//0)*)*,5**/0.110.990+*)+.0468/:6-*898;32&'+++(,1--/:476/,)')55),*316200-266)/,)*,,0--.11:7572238///-2%0460811,./0/21,*-9--.3./(+'+,/0552,/00136.,3466462(32)05**$'$##)+-333%/()-213333/,+&../.4--039-,.0.51,./0/,+*&(((*/0000)+-.2.55;:888-2-9+'*202/404/1037:22/-*--65./4-.1/.113*1((**&%,-568:/+,/++#&-)%*),4($%%'%((%)'*('*.//47+-./$(%'&+',-/3,0*-03,+,,$0*./6-*+**+986415203.()(/24435/5;.(+,1/378<463+++*(%%,*114485562*60*%.-712)&+-*+38*04<9767402402463:200))1/*,*((+++121:91<2228(,),(%&),))&#%*-,+,258783323/6:1-(+2/35+.%&%**&5+,0(('4.)-,/11341110,++-/324./1)8.+%%&$''&*/+-*,-4'+().;1;120)),'.0+5;:,-./4-1&')/9113-//12967:101/76),4/92*++*-/-.52950534+#$%$&&0(&47-05.-/-121721/-'(,0130/+(*)1//8/-.21+,0/.)*+)*%(.*/71(.$,735-+-,.+2,,&..,.933.,+/)--52/538;;99680(-0-/296,*'+*8+()&')(*)01,6:9;77:8),061/2./0756-<,,-5,930*)6:25<,062+'&)$%((+*07//42,(+/2+*4*++%*0++2,.0/
@94196075-4016-42f9-9a5b-379b39ceeb1b ch=343 read=58145 start_time=2019-12-13T06:13:22Z barcode=BC01 runid=2c9cf7bc05858273f10e7d7ec552fc0bd742dc3e
CCGGTTACCTTGTTACGACTTCCCCTACACCCCAATCGCTGACCCTACCTTCGGCCGCTGCCTCCTTGCAGTTGTTAGCTCACGGACTTCGGGTATTGCCAACTCTCATGGTGTGACTGGGCGGTGTGTACACAGAGACCGGAACGTATTCGCCGCGACATTCTGATTCGCGATTATAGTAACTCCAGCTTCGTAGCCAGGCGAGTTTCAGCCTACAATCCGGGCAGAGACTGGTTTTAAGTTTTGGCTCCACCTCGCGGCGTGCATCTCTCTGTACCAGCCATTTGTAGCACGTGTGGCAGCCCTACACATAAGGGCATGATGGTGACGTCGCCCACCTTCCTCCTGGTTAGCAGGCATTCTCGCTAAGTCCTGCAGCAATGGTGTGCTAACGACAAGGGTTGCGCTCGTTGCGGGACTTATTAACATCTCACGACACGAGCCCCGGCGGCGACAACCATGCACCACCGCAATGCCTTGTCCCCGAAGTTTCCTCAGGTTAAAGAGTAATGCAAGGGATGTCAAGTGTAGGTAAGGTTCTTCGCGTTGCTTCGAATTAAACTGCATGCTCCCGCTACTTGTGCGTTAAATCAATTCCTTTGAGTTTTAATCTTGCGACCGTACTGAGCGGTCGCCAATGCGTTAGCGGCGGCACCCGGAGGTGTAGAAACCCCCCCACCTGAAGTAATTCATCGTTTACGGCGCATTAGGACCGCCCACAGGGCTATCTAATCCTGTTTTGCTCACCCACGCTTTCGAGCCTCAGCGTCAGTTACAGTCCAGAGAGTCGCCTTCGCCACTGGGTGTTCTTCCTAATCTCTACGCATTTCCACCGCTACACTAGAATTCCACTCTCCTCTCCTGCACTCTAGATAACCAGTTTGGAATGCAGCGCAAGTTGAGCCCAGGTATTTCACATCCCGCCAATCACATCCGCCTACACGCTCCTTTACGCCCGAAGTAAATCCGGATAACGCTCGCCACCTACGTATTACCGCGGCTGCTGGCACGTAGTTAGCCGTGGCTTTCCTCCTTAGGTACCGTCATTATCTTCCCCAAGAGACAGAGCTTTTGATCAGCCTTCATCACTCACGCGGCGTTGCTGCATCAGGGTTTCCCCATTGTGCAATATTTACTGCTGCCTCCCGTAGG
+
.2,/.7./03.-.6+..466::-6*$$''+3:,//.0/23334;3-++($$&+*3:/4874943'',+.(+-.+'1+,+0.*+-0-/438+4,../4+3,,(,,,,.//.+(*+--.%-3;1520046/.+)))$'(+75*8.94496893037+/32-'(4+.326;7475+7+)%&'*((+-,0,..37704445:47:41.,.9.-',2*((,-752,)0+,(*))(+,0*2;<51:106:,(1)+-:11;1700%/0,,*++..././22*,.7467:691+'%'),,43464.&$&(,81()+,,+*.,-33336111+1/-,2764*+*,+./598:-13*%0,/*--,.50&-'*(((,.,)(*,))&('$%&3+,-*%%&')-4056922--**832-)+,-18563;74*0).&./-++*-..+...+*+)*03,2.,2*,1,-,/316<584545:///$&(*-0/325127;;&&)&&-1*4446%)%,'3,.(*)+.&0'--,+9/0101664131/5.4+-)*+4:84;4*,-,:.00:3++*0*1*&+,,-00*''+/(*,.-,/*++--+(&'*++..8185-*/.-,/1;<11:436534636+%'$%(&%34&*$$$('-528972;22137,(((&.*)**'&&($,#%(.)*'-485,*06-.--)**(8,0(*-15:7()(+*',$)&#-(&'&%--('(&,)%%(,-276;6645/730(&*0-'*-*(-+-0:04)*/:;9/.*--88/90;).*(.4)*)+*%&(#%*-,5.0;<542/+))%5:/20/,)(5**//-+03661<:/'&.4+/736)1/'*)1*4-8%)*2-..01.2')+502121''*+0;9;696<;102..28001+/-)&&'().57+'320-+3/*'(+-/0+$$$0,1102236:46;2.,%'*.273,79,-./5,&''%&('')2)/**)-45579::;<11/(+-,/015/3:6213////-/('$,+215961037/60.)))(0,-1+0,)-1.12:88909///982:86*0*&'))3,,*-)1+'%)..,,&,0286899/011(,+*0---:322577025)...,72.6://44-1581:1./72*,**)'&)'')5)*5045
@819b18f5-4074-4dc6-9dae-e16700cee2ea ch=90 read=75339 start_time=2019-12-13T06:13:37Z barcode=BC01 runid=2c9cf7bc05858273f10e7d7ec552fc0bd742dc3e
CTCCTACAGGAGGCAGCAGTGGGAAGATATTGCACAATGGGCGCAAGCCTGATGCAGCCATACCCGCGTGTATGAAGAAGGCCTTCCGGGTTGTAAAAGTACTGGCAGAGGAAGGGAGTAAAGTTAATACCTTTGCTCATTGACGTTACCCGCAGAAAAGCACCGGCTAACTCCATTGCTGCCAGCAGCCCATGATAATACAGCGGAGGTGCAAGCGTTAATCAGATTACTGGGCGTAAAAGCGCACGCAGGCAGTTTGTTAAGTCAGATGTGAAATCCCGGGCTCAACCTGGGAACTGCATCTGATACTGGCAAGCAGGTCTCGTAGAGGGGTAGAATTCCAGGTGTAGCGGTGAAATGCGTAGAGATCTGGAGGAATGATGGCGAAGGCGGCCCCTGGACGAAGACGACGCTCCGGGTGCGAAAGCGTGGGAGCAAACAGGATTGGAATACCCTGGTAGTCCACGCCGTAAACGATGTGTCAGCAGGGTTATTGCCCGCTTGAGGCGTGGCACCGGAGCCTAACGCGTTAAGTCGACCGCCTGGGAGAATACGTACCAGGTTAAAACTCAAATGAATTGACGGGGGGCCCGCGCAAGCGGTGGAGCATGGTTTAATTCGATGCAACGCGAAGAACCTTACCTGGTCTTGACATCCACGGGAAGTTTTCAGAGATGAGAATGTGCCTTCGGGAACCGTGAGACAGGTGCTGCATGGCTGTCGTCAGCTCGTGTTGTGAAATGTTGGGTTAAGTCCCGCAACGAGCGCAACCCTTATCGCTGTTGCCATTGGTCCGGCCGGGAACTCAAAGGGAGACTGCCAGTGATAAACTGGAGGAAGGTGGGGATGACGTCAAGTCATCATGGCCCTTGACCAGAAGGGCTACGTGCTACAATGGCGCATGCAAAGAGAAGCGACCTCGCGAGCAAAGCGGACCTCATAAGAATTCTCGTAGTCGGATTGGGTCTGCAACTCGACTCATGAAGTCAGATCGCTAGTATCGTGGATCAGAATGCCACGGTAGATACGTTCCCGGGCCTTGTACACACACCGCCCGTCACACCGTAGAGTGGGTTGCAAAAGAAGTAAGAGTAGCTTAACCTTCCGGGAGGGCGCTTACCGCGCTTGATTCGACTGGGGGTGAAGTCGTAACAAGGTAACCGG
+
*,50.15,7423/2868678155.2*-++0.)()*4<610/-%-9;1382400.,+'++,,.0:,*,-*.1/0223'(+)+,64:0'2955:55296,--,)(&%%'/,-*,0(4-$&'178,,3,5+-./.1+)248246213/7/-3:-%.**0.'*$(348.5.--40134+4+)&'(*,..10*95($&'((1+,'1)(*-6.330)/288949402.,(-),1-126<8:88;49,(*+5243531/0&21;6.2374237((,523&.5,*/32'/.000/8/+(&,0*4/.3233:8,++,-/9..15-0'/41-%$'++++*,,('')*+/,2)(47211010168.49//45550/&%+-.6:531/-4.0)/-2/)(,*.++,4;5-+.75-,.-*/.3/0,/.0,,,+,25')*)++4)/+,(+-/:57259..+*+)-+-09+*16-,+,5/(*,3:9::;4-,*)&*%(,)*-)211.6&3)):9,$&%$)*1506),&'$--.0,,2))18344/8090238679::;<:9:3+&(--/544325/186;7.*-()86;;31-(+))*61,3;9-460+-&/+11359891(++023.2;95-6,+*/00;4-3/**))(((&((.*/40&.1//0-),$'0*(+26+-,+.8;33-,,..:7611900337689;38/1.:;49-'()(.+4/88:87804000::965,)**+6676280004:9363<26,-*-((**22-/6,9%'*//63,1/'/-,-703586:)11&'&,)42-2724'88190/6-5)+*,&*')+007)/--.02;8000625,-*.1/-6:7189871+,(.+/39:9775/65**,,047)($&,/2/'')&'/080/2*,43214/3(652((%&((+,757887210.0.08)),+,38:99/,0,&&$*&))//8897:+6*2/11&&',00.0..0002..*.,11//3.0,3/*+'%(00.52697223,..5047/+.5;4.-4../+5+-&(*1/1-)*,,3.++)++-413:945/-.,.5(.*(&'(,334:64899+$''&'('(%))-*)('6+40115(080*.0/01869566((%$'(,-1851/23.-/3,)-,2-/0537:98:+835;3628
@ae811a8a-32bb-4e50-b012-274bb4a405a1 ch=3 read=34903 start_time=2019-12-13T06:13:41Z barcode=BC01 runid=2c9cf7bc05858273f10e7d7ec552fc0bd742dc3e
CCGGTTACCTTGTTACGACTTCACCCCAATCATCAATCCCACCTTAGACAGCTCCTTCCTTTGCGGTTAGGCCGCGGCTTCGGGTGTTATCAACTCTCGTGGTGTGACGGGCGGTTATTGTACAAGGCCAGAACGTATTCACCGCGTGCATGCTGATTCGCGATTACTGGCGATTCCAACTTCAGCCAATAGTCGAGTTGCAGACTACAATCCGAACTGAGAATGGTTTATGGGTTTTGCTTCACCTCGCGGCTATTTCCCTCTGCACCATCCATTTGTAGCGCGTGTGTAGCCCAGGTCATAGGGGCATGATGATTTGACGTCATCCGCCTTCCTCCAACTTGTCACTGGCAGTCTCGCTAGAGTCCCCAACTTAATGATGGTAACTAACGATAAGAGGGTTGCGCTCGTTGCTGGGACTTAACCAACATCTCACGACACGAGCTGACGACAACCATACACCACCTGTATCTCATATAGCTATCTCTCCATCTCTGGAGCCTTTATGGAAGTCTCAAGACCTGGTAAGGTTCTTCGCGCTGCTTCGAATTAAACCACATGCTCCACCGCTTGTGCGGGCCCCGTCGAATTCTTTGAGTTTCATTCTTGCGAACGTACTGCTCAGGCGGAGTACTTATTGCGTTAACTGCAGCACTGAACTTTGACATCCAACACTTAGTACTCATCGTTTACGGCGTGAACTACTAGGGTATCTAATCCTATTGCTCCCGCTTTCGGGACTGAGCGTCAGTTACCTTTCAGGCCAGATCGTCGCCATCGCCACTGGTGTTCCTCCATATATCTACGCATTTCACCGCTACACGTAAGATTCCACGATCCTCTCCTGCACTCTAGCTGCCTGGTTTCTATGGCTTACTGAAGTTAAGCTTCAGGCTTTCACCACAGATTATGCCGCCCTGCTCCTCTTTACGCCCAATAATTCCGGATAACGCTTGCCACCTACGTATTACCGCGGCTGCTGGCGCAGTAGTTAGCCATTATTTCTAATAAAAAGTACCGTCACTCGGCTACCGGTTTCCTGTAGCCGCCGTTCTTCCTTTATAACAGAAGTTTAATCCGAAACCTTCTTCCTTCCGCGGCGTTAGCGGTCAGGGTTTCCCCATTGCCGAAAATTCCTACTGCTGCCTCCCGTAG
+
4705-8,076:219//.%.-5/0387/1303264160.80.27281101+.11:4,1,)*-*)/0:4:*0449,*-))/43)68.--6112.4001551+,/3331+,140+*4,1(++%)(*1,207/*(*&-*+-/<6357*-*'%'-.1365/331)),(-(***+/+,+8/:.(+,06/+)(%(&')+/723.6,)(*,3....-7/,/,.86210.041424;4+,-11889.-.563369661.1*()&(.-4<734832.01/06:556++**-.+.*/./,***2,++04421/2(+6.43,*+++1296./22565464')'-./3,0'.'+1--./-,-.535697895312((++173*2/++*4/522439452-.23341505)&*.*20**'-/3/8/+'%+01+'&&/*5-+.888650+,..303543123133(3767;-1//-40.71400-016:5576.//4/1-0034845721551(**('-+*//&(($'$()25/106+,)**)0.2;55970.*,.-1666+.+,,4<9;;3320-(+69684/0/2.22948,:86-+,.&+**7,,5,(',3<92-5644622.+-/*/+2545553597(+*%+')-+'3))+020:--.0.-/0,53687//02./078/,/*+'(+($+636896:;84;7%%./014.)++-236),0.11368.9-+1**-/(+-47,+.,871*:8647*)((,28.+7-&,*%&&$%+2.8///98688//,&+++7;8796:989<:559:565666794000.1<8,-16))+('%'&+)))+172.**+,,:/0065823/..../-/0228978:6;80**-.3.4.,-4/2/.220)*,285-15,23,*$%*(**-/%$&*$(,+,4*++-138*-796--+*('0.78::80-2/389986-9-+8//50-.1/&()107;61500077:,,'&($''(2-8./0;21+')+**(-..06:3-(.01:56/,-.+,.-,&/+(%468.-'$$%&0+/6:9;;98;0')+,,-366)).+(/+(+115''3/'35474675%%'*(+4/:3)3*&')-4+.,483080.380*//-8.-3:;6234'()/)+03210.52,-543
@dee0820b-0224-4f0f-a8cd-234e59e40799 ch=137 read=79059 start_time=2019-12-13T06:13:42Z barcode=BC01 runid=2c9cf7bc05858273f10e7d7ec552fc0bd742dc3e
CTCCTACGGGGGAGGCAGCAGTGAAATATTATTAACAATGGGCTTGAAGCCTGAAATTAAAACATACATGCCGCGATGAAGAAGGCCTTCGGGTTGTAAAAATTACTTTCAGCGGGAGGAAGGGGTAAAGTTAATACCTTTGCTCATTGACGTTACCCGCAAGAAACACCGGCTAACTCCATTGCCAGCGGCGCGGTGTACGGAGGTGCAAGCGTTAATCGAAGATTGCAGATATAAAGCGCGCAGGCGGTTTGTTAAAGTCAGATGTGAAATCCCCGGAGAGCAACCTGGGAACTGCATCTGATACTGGCAAGCGGGTCGTAGAGGGGTAAATTCCAGGTGTAGCGGTGAAATGCGTAGAATCTGGAGGAATACCGTTCCGGTGGCGAAGGCGGCCCCTGGACGAACTGACGCTCAGGTTAGCGTGGGGAGCAAACAGGATTAGATACCCTGGTAGTCCACGCCGTAAACGATGTCGACGGAGTTGTGCCGCGAGGCGGGCTAACGCGTTAAGTCGACCGCAAATTACGGCCGCAAGGTTAAAACTCAAATGAATTGACGCACAAGCGGTGGAGCATGTGGTTTAATTCGATACAGCGAAGAACTTACCTGGTCTTGACATCCACGGAAGTTTTCAGAGATGAGAATATTAGCCTTCGGGAACCGTGAGACAGGTGCTGCATGGCTGTCGTCAGCTCGTGTTGTGAAATGTTGGGTTAAGTCCGCAACGAGGCACAGCCCTTATCCTTTGTTGCCCAGCGGTCGGCCGGGAACTCAAAGGGAGACTGCCAGTGATAAACTGGGTAGGGGATGACGTCAAGTCATCATGGCCTACGACCAGGGCTACGATGCTACAATGGCGCATACAAAACGACCCGCGAGCAGCGGACCTCATAAGTGCGTCGTAGTCGGTTAGGTCTGCTCGACTCCATGAAGTCCGGAATCGCTAGTAATCGTGGATCAGAATGCCGATTGAATTACGTTCCCGGGCCTTGTACACACCGCCCGTCACACCATGGGAATTGGGTTGCAGAAGTAGGTAGCAACCTTCGGGAGGGCGCTTACCGCGTGATTTCATGACTGGGGTGAAGTCGTAACAAGGTGAAAAAAAAACGG
+
$$('&%1-85,*%*.*+/1+(.)%(*'(+*%.&%%(.++)('%&%%'(&**'')'&,'0/-((+&%(+/64*&&%'')-+$)'()(*,/7/5725)%(1/,),*((-3/)%&%(**'-/-1*3,+(,20),.//.-00-30'133.7))()'2*(-/'%(&'$)'(%(-/(&%$&#*'0*%-)&''&'''&&'((%*$%$')3-/3+--13(,11-*-+-'()&%-*%$$$$#$$&',('(*(*+5;95/2:9+7,11,)*++.0443)+83//880,0*(')0/128./20*01233321.-.1/12.3/,(%(&*&(%%((*&.-2)'-08-55)*,2-22(1-1..+00,+01535((,--/63/1,(&$$((%&&)'+1-,6/).)&)*+/470(*-20-)$'*((**(+.1*+-.%$%(*,*-3-%++5957&()%2(*,5413:))253/407/+-/01./170/.**&*),)+(*$'0.%/(+-$$&'&&$$%%)*2-,++*,,)())/.()'$'**++*)*./4.01/4)22:+6/,,0520/,)/.6&%##%%%+-0/-0-,12()&*++(+21;9./1/-+,/$)('+')2').%$%%)0-*()&(&%$'(53.+,.5/6//;;645.,,-,//,*--%.($%&&*),*2352796892144/.6/0/134562/*/*,-.+-%''())*-4.++/-35,,.;0703124,.-))-/+*)$&))%''%+/+/+*+-%%(&$/+'*)&'*,3962)/*+'-*)*.8325+*)+')++-/19544//003(++)+%&%'+./*0334351,+)*7595.**()(%%((*0+&20'('&(&&.-00.-.4/)+**+-33332,(&%'--*&,*,'+-&/050.0252340'-(+-45574564.0,.&**+'&$'&,)+0//4*,),*((,)0*+,),+20---.4.//219*,)%&''-')&#%3),.00(*+-,.2(()*++-,0-/32//-/5&'%%$)(.1/17(.(*(*(,)&.-.-)''$(''(&+%%$#$)++**.0,3)&&+(,+,1/.3-$%$(')02++1-,,++/350.+)+))/.//5004*-+'+),25671+,(*
@80ba48ef-0ff8-44af-b83e-ef3ebdc3f9e4 ch=31 read=151042 start_time=2019-12-13T06:13:50Z barcode=BC01 runid=2c9cf7bc05858273f10e7d7ec552fc0bd742dc3e
CCTTGTTACGGCTTCACCCCAATCATCAATCCCACCTTGGACGGCTCCTTCCTTGCGGTTAGGCCACCGGCTTCGGGTGTTATCAGCTCTCGTGGTGTGACGGGCGGTGTGTTACCAAGGCCGAACGTATTCACCGCGACATGCTGATTCGCGATTACTAGCGATTCCAACTTCATGTAGTCGAGTTGCAGACGGCTACAATCCGAACTAAGGAATGGTTTTGCTGGTTTGCTTCACCTCGCGGCTTCGCTTCCTCTGCACCATCATTGTAGCACGTGTGTAGCCCAGGTCATAAAGAGGGCATGATGATTTGACATCATCCCCGCCTTCCTCCCAGCAATCACTGGCAGTCTCGCTAGAGTCCCCAACTTAATGATGGTAACTAGCGGTAGGGGTTGCGCTCGTTGCGGGACTTAACCCAACATCTCGGCTTACAGGCTGACGACCAGCCGTACCACCTGCTTATCTCCTTATGGCTATCTCTCCATCTCTGGGTGCTATGAGTATGTCCAGAGACCTGGTAAGGTTCTTCGCGTTGCTTCAGATTAAACCACATGCTCCACCGCTTGGCCAGGCCCCAAATCAGTCCTTTGAGTTTCATTCTTGCGGAACGTACTACTCAGGCCGGAGTACTTATTGCGTTAACTGCGGCACTGAACTTTGACATCCAACATGGTGCTCTCGTTTGCAGCGTGGACTACTAGGGTATCAATCTATTTGCTCCCCGGCACCGGGACTGAGTTACCAGGCCAGATCGTCACCTTCGCCACTACAAGGTGATCCTCCATATATCTACGCATTTTCACCGCTTCACATGGAATTCCACGATCCTCTCCTGCCTCTAGCTGCCTGGTTTCACGCATGAAACTTACTGATTAAACTGGGCACCGCCACAGACCCTTGCTGCCGCCTGCTCCTCTTACGCCCAATATTCGGATAACGCTTGCCACCTACGTATTACGCGGCTGCTGGCGTAGTTAACCGTGGCTTTCAATAAAGTGCAAATCACTCGGCTGCCATTTCCTGTAGCCGCCGTTCTTCCTTTATAACGAAGTTTACAATCCGAAAACCTTCTTCCTTCGCGCGGCGTTGCTCGGTCAGGGTTTCCCCATTTGCCGAAAATTCTACTGCTGCCTCCGAGG
+
/420%,0*),%*2813,52,0/;:99939+30)(3./7.*//%1./37293+-+,-/+)3(,56:339+5*)/-&42..11.0//+..0,.15:85/01295753),0'0&,)(*././426-*-*&)*-7/16.-..9947476;4663-41/.5,.-.-..-501*)$''*5*/,..244/(*+/--%1*2'+**()**01+**1/+&&+(&,+171:;2+,,/2,64,,05.*.3/0%%(,(')'$'+*(++2---,06125**.(&(*+&0)*(*&(),+6-*,903%,,1**'-)*)&&)*,0028/++.&..+*-24.,08695300*(+$(),./.1,/)&',,,(,*,,++,.-/69/*+()*+)(('-/20680.+(*.,))*/2*,,*)'+*644845(:42-/**$)&&,)/--.'&)'&$$&($',,(+&))%)*,'),$)'-1+.1++&-&''(%)'-))).+,,4341/+1438754/'2((#$+*,+(+,-.).0(+*+,.19.,*+,1/55:6540,--,0*-.71,++8*;;667-*+2.0-2.)-''',)0(/,)*+)-+)(('&('(*.1282/+.0;;549<3.+('''&+2(2./.),-/*+/1&'+'(+,/-5(-,*,+--,*))),*34/0//*/0258325*,6'*$'$'%$*'*+.233190%$$&%(*/353524..**')+/-(+*-%#&&%#%(.;4)%&&&&.%46,.(*&'(,&)&%*,/.-,141*10)484;913-)'%%&('('*&)-''*05*-25521--/-/(-45)-'),$+.4.+.(+*+'*+.-)$%*%+*+),--,+*,++/(%*+,489656,953*.&&&(&&&#$%%&)//+5.4-%*'&(&%$-,()*)**.4.3+)--/246217:.-,,2,,,-0%-*-,(+()&)*.+91441-*),.+29+/.-+/.003:.,)+-5480//,2.-,--5*%$&'(*+,*.0-(*+,-2*)-&-%%%(*$$&'(('(%++(14+.%%$%%&*)&*,/080+1//,4,+,473))-*,86)-+30-(',/.,5768418/+.34/.)((+*0/6/022.740(//**6,0272*(4-+-2./.'*340'')+*,..0201-(')+
