# Supplementary material for: De novo species identification using 16S rRNA gene nanopore sequencing
Source: PeerJ. 2020 Oct 21;8:e10029. doi: 10.7717/peerj.10029 (PMC7585375; doi:10.7717/peerj.10029)
Supplement: Supplemental Information 2 — Contains raw reads. [file peerj-08-10029-s002.zip › pass_fastq_runid_2c9cf7bc05858273f10e7d7ec552fc0bd742dc3e_234.fastq]

@0a649334-6a92-4df6-9b47-6b7a18c874af ch=196 read=66327 start_time=2019-12-13T06:14:05Z barcode=BC01 runid=2c9cf7bc05858273f10e7d7ec552fc0bd742dc3e
CTCTACAGGGAGGCAGCAGTGGGGAATATTTACAATGGGCGCAAAGCCTGATGCAGCCATGCCGCGTGTATGAAGAAGGCCTTCCGGGTTGTAAAGAATGCTTTCCAGCGGGGAGGAAGGGAGTAAAGTTAATACCTTTGCTCGTGGCGTTACCACCAGAAGAAGCACCAAACTGCTCCATTACCCAGCAGCCACTTGGTAATACGGAGGTGCAGCGTTAATCAGATTACTGGGCTCACAAGCGCACGCAGGCGGTTTGTTAAGTCAGATGTAGAAATCCCGGGCTCAACCTGGGAACTGCATCTGATATTGACGAGTCTCGTAAGAGAGGGGGGTAGAATTCCGGAGTGTATGGTGGGAAGTGCGTAGAGATCTGGAGGAGGGAATGCCGGTGGCGAGGCGAGCCCCTGGACGAAGACTGGCAGCTCAAGGTGCAGCGTGGGGGGAGCAAACAGAGTTAGATACCCTGGTAGTCCACGCCGTGAGAAGCGATGTCGACTGGAGGTTGTGCCCTTGAGGCGTGGCTTCCCGGGCCTAACGCGTTAAGTCCGCCTGGGGAGAATACGGCCGCAAGGTTAAAACAAGTGAATTGACAGGGGCCCGCACGAAGCGGTGGAGCATGTGGTTTTAATTGGTGGCGCGAGGGCGCACTGGTCTTGACATCCACGGAAGTTTCCAGAGATGAGAATGTGCCTTCAGGAGCGAGACAGGTGCTGCATGGCTGTCGTCAGCTCGTGGTGTGAAATGTTGGGTTAAGTCCCGCAACAGGCGCAACCCTTATCCTTTGTTGCCAGCGGTCCGGCCGGGAACTCAAAGGGGAGACGCAGTGATAAACTGGAGGAAGGTGGGAGATGACGTCAAGTCATCATGGCCCCTTGACCAGGGCTACACGATGCTACAATGGCGCATACAAAGAGAAGCGACCTCGCGAGAGCAAGCGGACCTCATAAAGTGCGTCGTAGTCGAGTCTGCAACTCGACTCCATGAAGTCCGGAATCGCGCCCAAAGTAATCGTGGATCAGAATGCCACGGTGAATACGTTCGGGCCTTGTACCACCGCCCGTCACACCATGGGAGTGGGTTGCAAAGAAGTAGGTAAGCAACCTTCGGGAGGCCTTACCACTGTGATTCATGACTGGGAGTGAAGTCGTAACCGGGTAACCG
+
,,/)),))0-'-2+022''/.13(01-*(-)$%(1,17,+,//5*)/9...-+1,'+.-007/./00/3*-.0,&'(*6297924.:6794282,&'')$,-/5-.+,-.:<-+-/+.*2-%)')/(+*9+8,22078/-668462)/&*.')+')&)(/1&)*&'*'+*,'''%'*.-')+)4/-&'&+*/-()1(*$)*7../-5,,0+%--.0-2/2/12'/-).).+,('%%&$%((&(')')%+&)*+)548/-.8/5-3;02377/&&.1.*286-6400:*3-82493/16/....8+*,//2**$(%&'().)&%)(*'*%-,/..('&*%.'--,',#&'-,&%(//.))''&)%#'$'&(()11042,20*20.,0)$.'''&)-('(()-)$'3;5-(.2+-'(+'(/$&&/+-2,1$%++())%%((,/9940/(+.3;&50+)+122/5438<//50011439),/67+.*''')&&&&'(++-*(%).()**-,.52;3-7000876852,()*&'),*/.%(*,,00.8/+)%-+02;96:9-)&$#%'*&-3,*,/4,8-4.4.'+((')()/-6./0&47.--72./,,'%(&'.3455*-.-,&)(0,790&%)''*&&)'&%''),.,),*.*+1/,,/.)3345/&')-'()+1)0()+-..26642933256813*%/))$'%#'(*-/2899:87665;67//-..-*,,,22,2%'(/.-/.)*.60:94:35/-80(&)(&+*053/23+.:5/8668,4;,*4.-36///36693611..5)8*+881:+-./+#,&.36,000046:,..-/+/-*1'1,.86&(+()-036930/34586)+(+182''*).36540)+*,*'''%++9854382398473,*++/*'''(.*,04986711.(('(*77.12-((+,4&&3:412577:8898877('(*+0451133223456879..,*+/'2+5867--(*'$'*''&,7/00;:;659-+(-,-5)()1302453+/-079(3/4/4-,*-/,),/*278/23,++-/2742,)**/543734291'&((*+-4,-'%)'**34<80;8154-,,2,/6,-1,*345:989/////6/'%*+,,,,.%1%%,/(-,,*'(.)
@35c3129b-5a96-4085-b898-028dfde27af6 ch=421 read=127406 start_time=2019-12-13T06:14:12Z barcode=BC01 runid=2c9cf7bc05858273f10e7d7ec552fc0bd742dc3e
CTCCTACGGGAGGCAGCAGTAAGGAATTTCGGCAATGGGGGAAACCCTGACCGAGCAACGCCGCGTGAAGGAAGAAGGTTTTCGGATATGCTTCTGTTATAAAGGAAGAACGGCGGCTACAGGAAATGGTAGCCGAGTGACGGTGCTGATAAGAAGCCACGGCTAACTACGTGCCAGCAGCCGCGATATGCAATGGTGGCAAGCGTTATCAGGAGATTATTGGGCGTAAAAGAGGGGCAGGCGGCAGCAGGGTCTGTGGTGAAAGCCTGGAAGCTTAACTTCAGTAAACCATAGAAACCAGGCAGCTAGAGTGCAGGGAGAGGATCGTGGAATTCCATGTGTAGCGGTGAAATGCGTAGATATATGGAGGAACACACCAGTGGCGAAGGCGACGTCTGGCCTGCAACTGACGCTCAGTGTTAGCAGCGTGGGGAGCAAATAGGATTAGATACCCTAGTAGTCCACGCCGTAAACGATGAGTACTAAGTGTTGGATGTCAAAGTTCAGTGGTGCAGTTAACGCAATAAGTACTCCGCCTGATGAAGTACGTTCGCAGAATGAAATGAAAAGGAATGACTGAGGGGCCCACTACGGCAGTGGAGCATGTGGTTTTAATTCGAAGCAACGCGAAGAACCTTACCAGGTCTTGACATACTCATAGGGCTCAGAGATGGAGAGATATCATACGAATTGGCGCATGGTTGTCGTCAGCTCGTGTCGTGAGATGTTGGGTTAAGTCCGCAACGAGGCGCAACCCTTATCGTTAGTTACCATCATTAAGTTGGGGACTCTGCTTGAGACTGCCAGTGACAAAGCTGGAGGAAGGCGGGGATGACGTCAAATCATCGTACCCCTTATGACCTGGGCTACGTACAATGGATGGTGCAGAGGAAGCGGCCGCGGGTAAAGCAAACCAAAAAACCATTCTCAGTTCGGATTGTAGTCTGCAACTCGGCTACGTAGTTGGAATCGCTGAAAGTAATCCGCGAATCAGCATGTCGCGGTGAATACGTTCTCAGGCCTTGTACACACACCGCCCGTCACACCACGAGTTGATAACACCCGAAAGCCGGTGGCCTAACCGCAAGGAAGGGCTGTCTAAGGTGGGATTGATGATTGGGGTGAAGTCGTAATACAAGGTAACCGG
+
,-14112-88+-20.34)/.4',*')+3.)0797;72762(',+-;1,,-4421344:9899()',,-65-3.+0//00956+--)+((&')2,2/1:+,.:+*+,*+12.**)+2,-()(-+),--14///7/-+&(*)(&%'$)*%')%*%))(/02/9//.2824)402388322*//2(',(.-.,/-,+/5)+/-04-0228204'-)'%)-)'*)28/-,-0:7-((+300-,.875;40..&*2+,+/.245775:;34:33'++&&''2+0205)**..&,---,(.3-.6229656672.-/017-66.'*+/3245:;9.3-/.36343,,)&+/3:743:40/((*&&3355+/13032+8,**'+)&*,3/-+-0.552331.0(*74948:79556565763+,*%((%($'&&(:58:,+-//;;6(15,.1/.4444;.+.66:8184)+04768;<68/-.+*,--4510-.+-022;;:;;8;6589:0)-'')+/012111252140261301/25,.1,''()*''(-./4::7775386,1,&%&),-*(*((*&&'%)(*2-+.7-),*(,)41,2947..-/3)+*3.;:11:7:8208223750,+4+0*5+&(&',1))),-+1-+./-,---***,57636&'&+,878+*&(0312+%''*)$%)$3(114786:9<734,+*'*+-9575676600,/0-3:--**30./-31'*037'(-)4/./)475.9133/9.*)/1/5;5:967983,3.&-9305320'&'&*+2679968/234613/&&'(52/36,/.1-0281664488989:401-75$6&633--.00645310522)((%#$&'''&('00*,,-/,*1),,+.(**2+-,)%(#'*$(*8533(,-186199::755,120/4-)6('&%'+,840.(-.*,'&'#%''&(*3,4.646/32**(*'+,:11'(+01950./00:6687904.-.960457;8.-(1-9/0/.00-++'+.0819:*.:75657201/21-0---311*11*)/-,)-/.**'(/)'/860/21-1.1/*++($$*1/-+/./-*-%1*-,-./34221++)++'*-&*''&'*,2'1,6;:9:1
@b1f2818a-80d5-4cf8-854c-43a58c060664 ch=297 read=104568 start_time=2019-12-13T06:14:24Z barcode=BC01 runid=2c9cf7bc05858273f10e7d7ec552fc0bd742dc3e
CCAGTTACCTTGTTGCGATTTCACTTTAATCATCAATCCCACCTTAGACTCCTTCCCTTGCGGTTAGGCCACCGGCTTCGGGTGTTATCAGCTCTCGTGGTGTGACGGGGCGGTGTATTTTTTCAAGGCCGAGAACGTATTCACGCGACATGCTGATTCGCGATTATAGCGATTCCAACTTCATGTAGTCGAGTTGCAGACTGTTGAACTGAGAATGGTTTATGGGTTTGCTTCACCCTCGCGGCTTCCCGCTTCCCTCTGCACCATCCATTTGTAGCACGTGTAGTAGCCCAGGTCATAAGGGGCATGATGATTTGACGTCATCCCCGCCTTCCTCCAACTTGTCACTGGCAGTCGCTAGAGTCCCAGCAATGATGGTAACTAACGATGAGTTTGCGCTCGTTGCGGACTTAACCCAACTTATCTCACGACACGAGCTGGCGGTAGCCATCTCACCTGTATCTCATGTGGCTATCTACTCCATCTCTGGAGCCTTTATGAGTATGTAAGATAAATTAAGGTTCTTCGCGTTACTTCGAATTAAACCACATGCTCCACCGCTTGTACGGGCCCAAATCAATTCCTTTGAGTTTCACGGACGTACTACTCAGGCGAATTACTTATTGCGTTAACTGCAGCACTGAACTTTGACATCCAACGCCAGGTACTCATCGTTTTGCAGCGTGGACTACTAGGGGTATCTAATCCTATTTGCTCCCCGCTTTCGGGACTGAGCGTCAGTTGCAGGCCAGATCGTCGCCTTCGCCACTGGGTGTTCCTCTCCATATATCTACGCATTTCACCGCTACACATGGATTCCGCGATCCTCTCCTGCACTCCTGGCTGCCTGGTTTCTATGGCTTACTGAAGTTAGAAGCTTCGGGCTTTCACCACAGACCCTTGCTGCCGCCTGCTCCCTCTTTACGCCCAATAATTCCGGATAACGCTTGCCACCTACACGTATTACCGCGGCTGCTGGCGTAGTTAGCCATTGTCCTAATAAAGTGCAAATCACTCGGCTACCATTTCCTGTAGCCGCCGTTTGCTTCTTTATAACGAAGTTTACAATCGAAAACCTTCTTCCTTCGCGCGGCGTTGTATCGGTCAGGGTTTCCCCATTGCCGAAAATTCCCTACTGCTGCCTCCGTAGG
+
+(%*00.2/7/-13%++*/4,0)+,2/1513./26;.63)',&'&))'1+-60411(*,+.0:3:(5898005*7,-26,60.,,4./-0&,-40-)**12.((%$&,/2/2-+*,$,*)**('++221-+++17658.7.--1-.(&-//39877795574204*((+)*)2*1..*/.2/.0256756+)-.7/526502.,/01:87330287978;;152;43:9*,-//.09+.:45081-2++-+-051<4.3/**(,414:9+-7,+)))('*,,..+*&(-281*/810/21,-0730462232.6:+++2223884:9/.2-2,.,.0*.&-/70005796941)+,(,02111-296-*.0812220*(&&)-,501($$$.*7*+,111367:0239,*-+3)3.)-/-----..0'**,.02-)/0/4+-*(%*&-133/(,$&''$((+132'(%&&,+,,'%%#'+6:/0511-04-./1-6+**('--,0)*&(*-.'%$($&%'*5878<878/9.%,193+3-5*06-29---+-//.,+-1)))'*,'0161780.8613)8.;2('++,-14;++'(''+,/.-352344+41-'))+'((/*+30-.009+7+-./,..-96536.5;8-021/3-4/2()%$(&&'*++/22.725+&*&.-/149/55445*/59,052321;105+,-9/,-,51-+*),-)+-8:245/()*168081;1//3619133::788473.320593;973*,-6/5,+,08503,0.1-1897832:6-,08/0/')%)%+%-,/730+/344240/00-/0.&--220+1.-.180270;:/035--)(,+-.-1,+4/+&&&#$(,1'683298,,-,+--9::;314.039.-(----/-50)+-37*$.,0.,+1+.321.,3-2440401.8-/4/2310/*+'+(**+5:6425112:.1,*')()+3')(.%*(%*,0/.601:0&,'+*8/.-$'*+4-,,//6.2<61-&&%')15)/+(*0($$%'$)''),-2*&%%'*-,)--.1-&'.21165:8961+.02)1/*-+)%.*$(&)+12660282/;139:-+9;77943;982043-)-17332..2/19/246.
@d44f8cde-3c0d-4279-a3fb-b10f5255a50e ch=438 read=104810 start_time=2019-12-13T06:14:28Z barcode=BC01 runid=2c9cf7bc05858273f10e7d7ec552fc0bd742dc3e
CCGGTTACCTTGTTACGACTTCACCCCAGTCGCGAATCACAGAGTGAAAGTAAGCGCCCTCGAAGGTTAAGCTACCTGCTTCTTTTGCAGCCACTCCCATGGTGTGACGGGCGAGGAGGGTGTGTACAAGGCCCGGGAACGTATTCACCGTGGCATTCTGATCCACGATTACTAGCGGTGTTCCGACTACGTAGGTCGGGTTGCAGACTCCAATCGGACTACGACGCACTTTGCCAGGTCGCTTGCTCGCAGGTCGCTTCTCTTTGTATGCGCCATTACGCGTATTTGGTCGTAAGGGCCATGATGACTTGACGTCATCCCCACCTTCCTCAGTTTATCACTGGCAGTCTCCCTTTGAGTTCCCGGCCGGACCGCTGGCAGCAAAGGATAAGGGTTGCGCTCGTTGCGGGACTTAGCCCAACATTTCACAGGCTGACGGCAGCCATGCAGCACCTGTCTCACGGTTCCCGAGCACGATCTCATCTCACGAAAACTTCCGTGGATGTCAAGACCAGGTAAAGGTTCTTCGCGTTGCATCGGGTAAACCACATGCTCCGCACTTGTGCGGGCCCCCCGTCAATTCATTTTGAGTTTAACCTTGCGGCCCGTACTCCCCAGGCGGTCGACTTAACGCGTTAGCTCCGGAAGCCACGCCTCAAAGGAAAACAACCTCCAGTCGACATCGTTTACGGCGTGGACTACCAGAATTGCTCTAATCTGTTGCTCCCACGCTTTCGCACCCTGAGCGTCAGTCTTCGTCAGGGGCCGCCGCTTCGCCGCAGTATTCCTCCAGATCTCTACGCATTTCACCGCTATAGATTCTACCCCTCTACCCGGACTCAAACTTGCCAGTATCAGATGCAGTTCCAGGTTGAGCCAGGGGATTTCATCTGACTTAACAAACCGCCTGCGTGCGCTTTTACGCCCAGTAATTCCGATTAACGCTTGCACCCTCCGTATTACCGCGGCTGCTGGCACGGAGTTAGCCGGTGCTTCTTCTGCGGGTAACGTCAATGAGCAAAGGGTATTAACTTTTGCTCCCCTTCCTCCCCGCTGAAAGTACTTTACAACCCGAAGGCCTTCTTCATACGCGGCATGGCTGCATCGGGCTTGCGCCCATTTGTGCAATATTCCCCACTGCTGCACTCCCGTAGGG
+
89044;12.6,(//*+-,/194/541,..34./11721)1*)('**'&)(**')+/27/1,,/+,/+968/22.32*'-),+276,123)38')+085*0/130225948921&-.)**',*/./3786-063*(-.-22.40473&')-/170.1951346/-)**+/6*/../0.+.%'+,)('),$&()*0.,/+515*++..6828'5(+2+9-3/.1503,1*-05/+.4//5463.4+#&%&%)'(-35-.0613.08)%%&))435:+5)$%%$$###$%',-15:1.+.05:8/../.1+*())/-/287454)$)+(++),0./4;4034433384113,(/+&%,*,-0675;/./0//912001.7/./'114(5/5635)1,..,../.3061011;711.1+)*8.-,731:/,+--.5466665221)02.1.7010/0:')-515596;9<//('%++..(%-*./13.-,+//.492/2829247;;:88835010:21732;.)/2;43:/*))*0*/12/,.*(.:;:50/-,)-,37')%++/...5(462-321(%(-152;64/:;.03.8:2,1/0)3*++408-,8.0.18:2)007*66553/5/5.1-)&+,&+11,)0...+02/256:33/4+.(*)0,2/8.7./*'))'.54333028:0,*-,+-4;732-.2-&)$)&$(+/+00./))*1*-/-2-$(((/:.-11+12($%'3999833335;7535-/9:407&%&$&*+.,01(0',+(,-/-01**+/11//.../3/09-.-54**)((&&.0/**'/5.,,43+9-*+41/17**&**,,2/((,+./012921111,4)*+*.-,$4381435,+18442+.21/..0140+,447/14)*+++0+*&%%(%''-30''()286:48--0111:6702+,$*0++0/'++-75795-1-,-5507+**,-,'*0-,,3-)50...,,+//78:842/3:*))((&&''++/:*+,3/1200,+/,/,),-1/+).1//,199,+840.10,+))-+*),-,04.*,,/.4::.-7..4513/13831.3.--5889:(53347&/,09.(*4)))(.%/)11449:4).0,)(&($()77+,6'120
@a1b46278-883a-4d73-af12-7fe4f49a5b49 ch=145 read=75045 start_time=2019-12-13T06:14:40Z barcode=BC01 runid=2c9cf7bc05858273f10e7d7ec552fc0bd742dc3e
CTCTACGGGGAGGCAGCAGTGGGAATATTGCACAATGGGGAACCCTGATGCAGCAACGCCGCGTGAGTGATAAGGTTTCCCGGATCGTAAAGCTCTGTCTTTGGGAAGATAATGACGGTACCCAAGGAAGCCACGGCTAACTACGTGCCAGCAGCCGCGGTAGTACGTAGGTGGCAGGCGTTATCAGATTTACTGGGCGTAAAGGGGCGTAGGCGGATGATTGAGTGGATGTAGAAATGCCGGGCTCAACGGGTGCTGCATTCAAACTGGTTATCTAGAGTGCAGGAGAGGAAGTGGAATTCCCTAGTGTAGCGGTGAAATGCGTAGAATTAGGAAGAACACCAGTGGCGAAGGCGACTCTCTGGACTGTAACTGACGCTGAGGCTCGAAAGCGTGGGGAACAAGTTAGATACCCTGGTAGCCCACGCCGTAAACGATGAATGCCCCAGGTGTGGGGTTTCAGCACCTCCGTGCCGCCGCTAACGCATTAAGTATTCCGCCTGGGGAATTTACGGTCGCAAGATTAAAACTCAAAGGGATTGACGGGGACCCGCTGAAGTAGCGAATGGTTTAATTCGAAGCAGCGCGAAGACCTTACCTACACTTGACATCCCTTGCATTACTCTTAATCCGAGAATTCCTTCGGGGACAGGTGACGGGTGGTGCATGGTTGTCCGTCAGCTCATGTCGTGAGATGTTAGGTTAAGTCCCGCAACAGGCGCAACCCTTGTCGTTAGTTACTACCATTAAGTTGAGGACTCTAGCGAGACTGCCTGGGTTAACCAGGAGGAAGGTGGGGATAGCGTCAAATCATCATGCCCCTTATGTGTAGGGCTACACACGTGCTACAATGGCTGGTACAGAGAGATGCAATACCGCGAGGTGGAGCCAAACTTTAAAAGCCTCCAGTTCGGATTGTAGGCTGAAACTCGCCTACATGAAGCTGGAGTTACTAATCGCGAATCAGAATGTCGCGGTGAATACGTTCAGGTCTTGTACACCGCCCGTCACACCATGAGGGTTGGCAATACCCAGTCCGTGAAGCTAACCGCAAGAGCAGCGGCCGAAGGTAGGGTCGGTCAGCGGTGGGAGTGAAATCGTAACAAAGGTAACCGG
+
-)2+-3/,40),/.2652445;7+34-3/../2.;00:;0*14;5--.2132-1/2/-5:9:972--++,(&&%$,.2+'&),*01,*-3,(*+779957<;.6+)(,+*,/--(2%%(%(2++')'&'&+.,/.01%',*+*,-/77:46/..8022450/')$)'(*,2/410()00/45225())34,$,*+8871514+)11/.2669,:*/-9854/%%((,-++.2&&,59+*0&,46..+1'(&30/-2001164-)5423,-//*.-/0,,103617-*+'+''%*+3//0-1.7)),7872//./74/&(+'./002'&%,*(-)(''+/142801167,(+,(*-122223-07;762-((''&%$$*+..-+0-38228346896:7,+.,---+5-01766;-+5**&%&(('//::89:9251,/1185-,-)&)&%-(),:;22:56*%**+0+*0(-)-.*.1,,+*,)%'().400333573,.3210('%$*%'(21754-6-/+-/*8;:874-28,**'(,/,15/9;2333,%')),*(&'(*)%%&'+,::+0665+,+$()()(*)*)(,-*./.5:55310107678298,-7..)1-,.12.8/7.1*((%(&7)62578.9:221'23+/1:1+(-,;39-.-)+.0,,+*+23.232.,/,,.--26138222(05274/-0,1&&)..6//+*)'(%)+-)0*/0.6..,4200128<72:29.14---,*,,0/%%&'*013978:45411+'%'))*-+0())&''&-72/0(+,./63:2/049211-*000)7/0.66456+,,,(.-/).1//1/.2192288920/.3,+)))+3268/;//0<97.*+,,00)+01:<96596549/(('%()).07054006.0/.3//-+4-,706795.-+*(+*))*)'').1..,-'(*'-,.74701165(++-/4:766;7/30/2/),58/8/,-10/040496222++*-/774.,40.0()(+0,'0,((/024682//%)*-//31.3*(&+)),,7311*+3,-++,-0/./2/.-,-*)-)/0'(((,)'(*&**2.28*/-,3;585,
@68ea3ced-9353-4276-8f41-8db88af37cab ch=46 read=86939 start_time=2019-12-13T06:14:46Z barcode=BC01 runid=2c9cf7bc05858273f10e7d7ec552fc0bd742dc3e
CCGGTTACCTTGTTACGACTTCACCCCAGTCATGAATCACAAAGTGGTAAGCGCCCTCCCGGGGATTACCTACTTCTTTGCAACCCACTCCCATGGTGTGACGGGCTGGCGGTGTGTACAAGGCCGGGAACGTATTCACCATTGGCATTCTGATCCACGATTACTAGCGATTCCGACTTCATGGAGTCGAGTTGCAGACTCTCAATCGGACCACGACGCACTTTATGAGGTCGCTTGCTCTCATGAGTCCGCTTCTCTTTGTATGCGCCATTTGTAGCACGTATTAGCCCTGTCGTAGGGCCATGATGACTTGACGTCATCCACCTTCCTCAGTTTATCACTGGCAGTCTCCTTTAATTCCAGCCGGACCGCACAGCAGCAAAGGATGAGGTTGCGCTCGTTGCGGGACTTAACAACATTTCCTGGCAGGCTGACGACAGCCATTACAGCACCTGTCTCACGGTTCGGCACATTCTCATCTGAAAACTTCCGTGGATGTCAAGACCAGGTAAGGTTCTTCGCGTTGCATCAGATTAAACCACATGCTCCACCGCTTGTGCGGGCCCCGATCAATTCATTTGAGGTTTAACCTTGCGTATTACATTGCTCCCCAGGCGGTCGACTTAGCGTTAGCTCCGGAAGCCACGCCTCAGGGCACAACCTCAAGTCGACATCGTTTACGGCGTGGACTACCAAGGGTATCTAATCCTGTTCCACGCTTCGCGCCTGAGCGTCAGTCTTCGTCCAGGGCCGCCTTCGCCACCGGTATTCCTCAGATCTCTACGCATTTCACCCGCTTTACGCCTGGAATTCACCTCTACGAGACTCAGAAGCTTGCCAATTATCAGATGCAGTTCCAGAGTTGGGCCAGGGGATTTCCGCATCTGACTTAACAAACCGCCTGCGTGCAGCACGCCCAGTAATTCCGATTAACGCTTGCGCCCTCCATTATTACCGCGGCTGCTGGCACGGGTTAGCCGGTGCTTCTTCTGCGAGGTAACGTCAATGAATTCATTAACTGCTCCTTCCTCCCCGCTGAAAGTACTTTACAGCCCGAAGGCCTTCTTCATACGCACTTGGCATGGCTGCATCAGGCTTGCGCCCATTGTGCAATATTCCCCACTGCGCCTCCCGTGAAGACAATATCAACACCAACCAGAAGAGTTAACGCAAAGGTACCGACAACTTTAGCAATGCGTAACT
+
6-0,5404/7/.05'-,+,,8-,2590,--0..+++-..223+*,-5.08+/0/8,*.3)+.0)*0()0:5146:,795*,.%0/.%)*75(%-*5-21245651/&/)+*/../.1,601/,.-*08.6/-/.-7-018&0'0,20675,,.2/(&()+-5,-,,*-/0/6-1,-1293-21,*,-302001..,/*)))-.,8/4'/))''(+234.,+7:,+-2+5-&%$&'2,-+.-/)'()-*0+'(.40839;3265333037587)*'')*$+)/'*&%&)*+)'''*0/.586924.-.*)&'&)*7569+*2-'-37:47/3*+.80,,+(--164/23/-/,,4-).,,,+').1,3,&&$&$%$++'-/02*5.873.+/16+0-138719,(.482.0*/')(,+1.9,,4+1+*,.5221.10'//+1503/)-,(,-.4.0-*()%(-2981)-)*,,/8340--.-.264,.10-0.//:74.,0-0022;9393/2*1,<:8<96838310455&'0..2;7:8010123..2-/80-4,,-35-04180%$,.0598<8228/+(*(591604-31)---('&%')6,+,11((*+/4/(/.(+').(,%)'.1..1.5,.++.%-0/056:99/)0--)-273.*,)**++.11/2884;9.+./-.:7:344(5+-(-2+*)--.,/*+1,*%)*)')'&(%*'(%-*444/1430/0114562-5)#-6/5-''&&&$$(*.0.-+,)3:60./*+-/+1./)+),+0465/79('-,,*)**1104100/,''.//1613&%,%*-+*%(('++4207*',,,.3,--1/1677-9*&(&*--,'42.$,0+,(17,3))*,--&'('+)3+84../6169356-4(&%&&$(%&&%'),)0.220)(+5-630.2*(*(/4//49445/31055-/+7/009:2.+',&-,,6+++8&0,(+2738<65420&+..-1,((,,3+)%&$*%'-+4*++%*'/83::86197+&.0/.1+))&)..-(++&04+++-.2096;65;8((')&)&'(&*')&'())),1)05+06526,1.-98(.,)*.+-.-.761:9/)-*+*'*,).6(*/'(&((.)../241'//.3/..()&-,&)',--(-',07(,))-04/,.'%)-1.())-81.0*'%$&#
@7e119a6a-715e-4a3a-802f-8ad71be62536 ch=324 read=68840 start_time=2019-12-13T06:14:49Z barcode=BC01 runid=2c9cf7bc05858273f10e7d7ec552fc0bd742dc3e
CAACTCCTACGGGAGAGGCAGCAGTGGGAATATTGCACAATGGGGAAACCCTGATGCAGCAACGCCGCGGCGTAGTGATGAAGGTTTTCGGATCGTAAAGCTCTTGTCTTTGGGGGAAGATAATGACGTTGCCAGGAGGAAGCCACGGCTAACTACGTGCCAGCAGCCACGGTAATACGTAGGTGAAGCGTTATCAGTTGCAGGCGTAAAGGAGCGTAGGCGGATGATTAGTGGGATGTGCAGGCTCCAACTTGGGTGCTGCATTCCAAACTGGTTATCTAGAGTGCAGGGAGAGGAAGTGGAATTCCTAGTGTAGCGGTGAAATGCGTAGAGAGATTAGGAAAGAACACCAGTGGCGAAGGCGACTCTCTGGACTGTAACTGACGCTGAGGCTCGAAAGCGTGGGAGCAAACAGAGTTAGATACCCTGGTAGTCCACGCCGTAAACGATGAATACTAGGTGTGGGGGGTTTCAACACTCGTGCCGCCGCTAACGCATTAAGTATTCCGCCTGGGGAGTACGGTCGCAAGATTAAAACTCAAAGGAGTTGACGGGGACCCGCACAAGTAGCGGAGCATGGTTTAATGAAACAGCGCGAAGAACCTTACCTACATGACATCGCGTTACTCTTAATCGGGAAATCCCCTTCGGGGACAAAGGTGACAGGTGGTGCATAGTTGTCGTCAGCTCGTGTCGTGAGATGTTGGGTTAAGTCCGCAACGAGCGCAACCCTTGTCGTTAGTTACTACCATTAAGTTGGGACTCTGCTTGAGACTGCCTGGGTTAACCAGGAGGAAGGTGGGGATGACGTCAAATCATCCATGCCCCATATGTGTAGGGCTACACACGTGCTACAATGGCTGGAGGTACAGAGAGATGCAATACCGTGAGGTGGAGCCAAACTTTAAAACCAGTCTCAGTTCGGATTGTAGAGCTGGAAACTCGCCGAAGCTGGAGTTACTGGTAATCACTTGAATCAGAATGTCGCGGTGAATACGTTCCCGGGTCTTGTACACACCATACGTCACACCATGGGAGTGGGTTGCAAAAGAAGTGGGTAACCCAACCTTCGGGAGGGCGCTTACCACTTTGTGATTCCTTGGGGTGAAGTCGTAGCTTAGGTAACCGG
+
/+%+,31126/:3.,)).*+..-.4&.',+,&/))*((-,,-/-().*.5/-013143&+/,*%(+(*)&%&'%&'().,/.,//893.197:95087++,,,.+*/23;9*263.(+./0-0*,$'&',(-0/-,(0,'3*+-+,'(',.62445365672,/.'.,$(&&)&'(,1402)(&))'(*236332%*&/%'$))/./15*0,)-,++')3/./...2:20)('.4((&'&)'(,*.6(-*-.1,34246736162,.19848:031/,,,-(()..4.17,(*(,+))*+-2/30,0-**342+%)'*/)-**.()0-,+))())&**(0*,,(**),-58&)*+50'(0*33697654-16966468:32222400)*(+(//3/++*'(1/0+/)*.-'+%(+-+,3/.15262+)/37447871334:68:;7110235;:73333965546:78+6:91.()%%'&()+.5159586341(-,+407/76782.(-45/20(%&)'+-505*1/*));*;<<8778880(+%&+6,4514;8253)'(020,,,,020/'*+/1)'-:9-20-,,/)+**).)/,').+)'%&''&&''&')..1)%'%'*)+13.00/,/()0)0/+/0,)067,38-02.7,.6*,-6,0,,6975668-0/4./2776144576867859//-//3595;626150.40(+.'4&%&(*5573:-.-,-86.;./.9332-1.--71,+/+)).-6550%'(()*0228850++506.3)-++3/.5-/.0206;;37768999::900/.+4-*,3703*&&(--544.5/5020,*)()))*(&',.41023231'))(,1,,*))++510-()*.025/%++)05.(-408.+180040)*)/.1460///77(5'..-+++&()20(,/*/05'(%$$(&+,64(,0:111&32143.(,+).3:79,,.:878821/73++/.*0+-2..*+/67307)+0---'-3'+*..1034239898;0+*+-8636.,-0,(%*))0(+0)))-$%(+,*+1/(2,*-0,0-**()-623/53+,/2474%(('+.---3201/($$#$$$'-1/165726
@4d822c30-4539-47ac-9ae8-56b2e53fba17 ch=220 read=63973 start_time=2019-12-13T06:14:59Z barcode=BC01 runid=2c9cf7bc05858273f10e7d7ec552fc0bd742dc3e
CCGGTTACCTTGTTACGACTTCACCCTAATCGCTGACCCTACCTTCGGCCGCTGCCTCCTTGCGGTTAGCTCACGGACTTCGGGTATTGCCAACTCATGGTGTGACGGGCGGTGTGTTAGAACCAGGAACGTATTCACCGCGACATTCTGATTCGCGATTACTAGTAACTCCAGCTTCATGTAGGCGGGTTTCATTACCGAACTGAGACTGGTTTCAAAGTTTGGCTCCACCTCGCGGTATTGCATCTCTCTGTACCAGCCATTATGCAGCACGATGTAGCCTACACATAAGGGCATGATGGTTGACGTCATCCCACCTTCCTCCTAGTTAGCAGAGCAGTCTCGCTAGAGTCCTCAACTTCAATGGTAGTAACTAACGACGAGGTTGCGCTCGTTGCGGGATAACCCAGCATCTCGACACGAGCTGACGACAACCATGCACCATCACCTTATTACGAGAAGGGAATTTCCTCGATTAAGAGTAATGCAAGGGATAATCGCGGGGTGTAGTGGAGTTCTTCGCGTTGCTTCAATTAAACCACATGCCCGCTTCTTGTGCGGGTCCCCGTCAATTCCTTTGGTTTAATCTTGCGACCAAATACTCACAGGCGGAATACTTAATGCGTTAGCGGCGGCACGGAGGGTGTTGGAAACCCCCCACACCTAGTATTCATCGTTTACGGCGTGGACTACCAGGGTATCTAATCTGTTTGCTCCCACCAGAGCCTCAGCGTCAGTTACAGTCCAGAGAGTCGCCTTCGCCACTGGTGTTTCTTCCTAATCTCTACGCATTTCGCATACGCGAATTCCACTCCTCCTGCACTCTGGATAACCAGTTTGGAATGCAGCACCCAAGTTGAGCCTGGGTATTTCACATCCCACTTAATCATCCCGCCTACGCTCCTTCCCTTGATAAATCGGATAACCTTTCGCCACCTACGTATTACCGCGGCTGCTGGCACGTAGTTAGCCGTGGCTTCACTCCTTGGGTACCGTCATTATCTTCCCCAAAGACAGGCTTTACGATCCGAAAACCTTCATCACTCACGCGGCGTTGCTGCGTAGGTTTCCCCATTGTGCAATATTCCCCACTGCACTCCCGTAGGGCAATATCAGCACCAACAGAAGGTTAACGCAGGCGCGGCAGCTTTTCTTCAGCACCAGCAATGCATAACCCGCA
+
93+1/:0.00702802458:;:89;,+4;67'(),-093//1:9;92:476:7))&((%&((+,///,,-.83915/002002-/%*)+316%++-,5:5:654576902+3256+-%%&+1/8+874:84537710361510102:8789:;754872;1116632*0113//.38,098862//+-))*'#'&&(,''.20+*-(*.99436.)-20.1:1.40338356343606533512266853255898:3219,3/'*)('(('()%'()),-3)()&%(),'.24/64223)'+.)-59::-+46.04;89;9+-.-,024.&.'+'),29:886'%&&)(+,-865.0*+,%,'+-,+))./0..018726&%-12;-0323.+5,+-2942-.(0.(''*,-236644+114464324415281;5:/0+-0)+-35,0,&+&#%'(&(**-)%*).31-.0/,0.//*)*).901.70+52/.+++,.1+'*&))/,/26+*+2<98;86787923290%/,61<9;;/)**()((&*3,3/2(+*,-72--8;..28686:4'(/'+--876:7162/03170/36,*(''$&'+15//,2..04,6,./8152-,..+(+''(''+()/,-.572'/4+00:88++32/:101::9<99:965;3//.:1118;62100632*'+,2377:68002:6,.,1.'%,*&'%&6878/.///6/.2/0180,1+*+00./355:<:<;778/12470,29+,:;/1*+2,++)''+0.-2;81(0((((%&&'1-5/+%'(-41,))+-112258:0.04&/&51<<883844:5776181.(''*33789988.01/;:0+012,45)*,3/4,,*)-6)*5655434343)2)/),))&#$%%+,&/&*((+%$**+68:44:1366540;,0*(,3:4449.8+%$)+/%-01.-/538-*(')%$'*,$%#&,)++485:9548024:8976)86./9831/1483&*+.12,*/58/6;6<69::7786275071000;.//32/)).+,;546;3**7---75;665729:/-2463'..01)*83/)'*1:8780....3:7493/05+4-7/4-)-'-*)'),)-%')'*,,-:;4')-.0;419-5,$($%'%($)&(%
@52e82c82-8585-47ba-84da-bac30eb15b88 ch=94 read=114329 start_time=2019-12-13T06:15:09Z barcode=BC01 runid=2c9cf7bc05858273f10e7d7ec552fc0bd742dc3e
CGGTTACCTTGTTACGGCTTCACCCCAGTCATGAATCACCGTGGTAGCGCCCTCCCGAAGGTTAAGCTACCTACTTCTTTGCAACCCTCCCATGGTGTGGGCGGTGTGTACAAGGCCGGGAACGTATTCCGTGGCATTTCGATCCACGATTACTAGCGATTCCGACTTCATGGAGTCAGGTTGCAGACTCAATCCGGACTACGACGCTTTATGAGGTCCGCTTGCTCTCGCGGTCGCTTCTCTTTGTATGCGCCATTGTAGCGTGTGTGCCCAGCCCCTGGTCATGGGGCCATGATGACTTGACGTCATCCCCACCTTCCTCAGTTTACTGGCAGTCTCCTTTGAGTTCCCGGCCGGACGCTGGCAACAAGGATAAAGTTTGCGCTCGTTGCGGGACTTAACCCAACATTTCACAACACGAGCTGACGACAGCCATGCCAGCACCTGTCACGGTTCCCAGGCACATTCTCATCTCTGAAACTTCCGTGGATGTCAAGACCAGGTAAGGTTCTTCGCGTTGCATCAGATTAAACCACATGTGCTCCACCGCTTGTGCGGGCCCCGTCAATTCATTTGAGTTTAACCTTGCGGCCGTACTCCCCAGGCGGTCGACTTAACTTGCGCGATTAGCTCCGGAAGCCACGCCTCAAGGGCACAACCTCAAGTCGACGCGTTTGCGGCGTGGACTACCGGTCATCTAATCCTGTTTGCTCCCCACGCTTTCGCACCTGAGCGTCGGCAGTCTTCGTCCAGGGGCCGCCTTCGCCACCGGTCCTCCAGATCTCTACGCATTTCACCGCTTTACCTGGAATTCTACCCCCCTCGAGACTCAAGCTTTGCCAGTATCAGATGCAGTTCCCAGGTTGAGCCAGGGGATTTCATCTGATGACTTAACAAACCGCCTGCGTGCGCTTTTGCCTTGATAATTCCGATTAACGCTTGCACCCTCCGTATTACCGCGGCTGCTGGCACGGGTTAGCCGGTGCTTCTTCTGCGGGTAACGTCAATGAGCAAAGGTATTAACTTTACTCCTTCCTCCCCGCTGAAGTACTTTACAACCCGAAGGCCTTCTTCATACACGCGGCATGGCTGCATCGGGCTTCGCCATTGTGCAATATTCCCCACTGCTGCTCCGTAAG
+
)'(+/*0041,17(..'-1/753::0)/5636/8-,*%)%'%'(&$''&+-(+-3.'+')*)4*,(,-2494/46973:8-0.+1:/*,94+-4211(+1--4.22544-21,0.0/)320++*++065+'()-,-07'.*+,0/++)*+4+,-/044349251,1142789:0//.)+.1625.*)),,*;00//5/75*..,,(*),/+1.&0+*-+')/-**../0,*,)*++/060432:80/-/014:;.:.(&(-//00.*+**,)(-,;0++8693'*),0.9956--.+)*)+,-38951/1/9,&2-087-+.')471/2/40-)-.217519.-,45304,.332,5)/)+(&'*03/33*2/289*+*7)+6-557/50//4;650112.183+/044;94330..(*+.423333967/../*-)%&&'*'*//2-,&'*3,;7:/&)/21556;55666342/,'(&'1,89567;9:611+,+06:6584/0(.-957:78;76;45596%%*0'96(85,**++*%.+--*..**.(.)-003/2873+38:;9<826;50/,5:9/93516++)+,++++,*/35.+-48&774/%*-**)&&&((*+'&(,&&)*:-7+40-28()+4;993/120-,0397:670++,,0&1**)+60'*)1*,+19686482/)($)+1.1768970:9.-545;:4-0+00:91,/-78+-368891',%',+-../,,3((6:9/3:4475;8246+09,&*(''+)'%754466466658<20-/,****(),.,0,/(3*5547186-,()%(+/19:12*,39,+13),-./7122503+1185:4+28-6*((.&$'),/'/8//+)+7-+'%((-,9.;:;87:.24.0211190-.,)&$(##$%&*-./.5--.2;2;33122*+&--)(021994;1233368456---,)'-)0-.6301000--.7/68;774555))*0+)64843''487:+0,+)((-(+-30&()+&$*,+'1:1+025-4,&)-.056./3577*&(&++:76513537865+2135<*$$'(0011122+61,/)&(-6))-*,)-3---:6915.*./12423-37)*.(*
@9d4968e8-88a5-4b85-ad05-42274b33fd04 ch=219 read=73950 start_time=2019-12-13T06:15:09Z barcode=BC01 runid=2c9cf7bc05858273f10e7d7ec552fc0bd742dc3e
CTCCTACGGGAGGCAGCAGTAGGGAATTTTCGGCAATGGGAAACCCTGACCGAGCAACGCCGCGTGAAGAAGAAGGTTTTCGGATTTGGCTTCTGTTATAAAAGGAGAAGAACGGCGGCTACGGAAATGGTAGCCAGTGACGATACTGATAGAAAGCCACGGCTAACTACGTGCCAGTAGCCGCGGTAATACGTAGGTGGCAAGCGTTATCAGGTGTGGGTAAGAGGGCAGGCGGCAGCAAGGGTCTGTGAAGCCTGAAGCAACTTCAGTAAGCCATAGAAACCAGGCAGCTAGAGTGCAGGAGGATCGTGGAATTCCATGGCAATTGAAATGCGTAGATATATGGAGAACACCAGTGGCAGAAGGCGACGATCTGGCCTGCAACGACGCTCGGTCGAAAGCGTGGGGAGCAAATAGGATTAGATACCCTAGTAGTCCCACGCCGTAAACGATGAGTACTAAGTGTTGGATGTCAAAGTTCAGTGCTGCAGTTGACGCAATAAGTACTCCGCCTGAGTAGTACGTTCTAAGAATGAAACTCAAAGGAATTGACGGGGGCCCGCACAAGCGGTGGAGCAGTAATGGTTTAATTCGAAGCAACGAAAATGACATACTCATAAAAGGCTCCAGAGATGGAGAGATAGCTATATGAGATACAGGTGGTGCATGGTTGTCGTCAGCTCGTGTCGTGAGATGTTGGTTAAGTCCGCAACAGAGCGCAGCCCTTATCGTTAGTTACCATCATTGGTTGGGGACCCTGAGACTGCCAGTGACAAAGCTGGAGGAAGGCGGGATGACGTCAAATCATCATGCCCTTGCTGACCTGGGCTACACGTGCTACAATGGATGGTGCAGAGGAAGCGAAGCTGCGAGGTGAAAGCAAAACCATAAAACCATTCTCGGCGAGTTCAGTTGTAGTCTGCAACTCGACTACATGAAAGTTGGAATCGCTAGTAATCGCGAATCAGCATGTCGCGGTGAACCGTTCTCGAGGCCTTGTACACACCGCCCGTCACACCACGAGTTGATAACACCCGAAGCCGGTGGCCTAACCGCAAGGAGGGCTGTCTAAGGTGGGATTGATGATTGGGGTGAAGTCGTAACAGGCAACCGG
+
)+/+,/85:-*3/.478/0,/'-),,/8:;564457534*(.//4++-/50--.,/6333;775770+,*+',*-6/:851+6%.(%$$$&'')-10//5:5*+,-)--)*+.%*(,)))+*()+/,-76,**3*%*(*+4&$%$&'%&(&%*3..1:22$%$+.524455779:3/200/0./0402750343*,-*,.,.1*-1.:/.1$2+)+1/3-$%'%'--+,,5:7495303+,)1.+,,5.,'&%&&$''*#(%%&/+/+./8;.1;/02)+.4-53764)..//*).-1*&/-'*+239699+6+9+:920.)**,0/-1/5,0011238775.14-(-+/.668.21241&'+.(.+23532221787944++%(*123444%528)+/702689::1),02;;6232.,+*)1./35'%%%.,0-50*(//7:33/6(/,,.''(*+886.2221;29160425:6/699676200/20,6)%&(+2.7//*&*,-223,/122--./5:89712)''(%(--.3;826378.,-(.,1/77,3990/8.&+&))++/37982.+-*%(&%(58596/70670/511+(,,.:5.-.5667067767152)--1/3))*+./::9.++)-0*5544503443645828678:::911*149/2677643552011144500.15,7,)()+9-5662-/237&'(+0//-%5.&()*/5329322513;:;;435,0-3'(03-0<4,-//.1:78603435*6-+&+,78...--/.4/23,1012012262+()+,679;;-1.%%%%%1.,-77/*+-(),-054145:992001441/,,).+-.00//1*+,44/*(),*,./(-/4/*&&&%)-)&(/-/885/(+(*$'-3,*.+9-..78777759445513323510-/)+/08/1224++*(%)(()+///0715*+-5689:68+42,)'%&%(-..6)'.,1.4+')+-/0-07..78//001010*.,,/*3*)--0.+1,,+*1/1;9;:/2..+.*.+,..*-*(())+*+-./.0.00333.43/000,:.039200/3/022714//+0-/+1/-3
@c84cbdb3-4156-4bb2-9efa-00eb94170ca9 ch=21 read=48449 start_time=2019-12-13T06:15:26Z barcode=BC01 runid=2c9cf7bc05858273f10e7d7ec552fc0bd742dc3e
CCGGGGTTACCTTGTTACGACTTCACTGATGCAGATACCGAAGTGCTGGCGCCACTCCCGAAGGTTAAGCTACCTGCTTCTTTTTGCAGCCCCACTCCCCTTGGTGTGGGCGAAGGTGTGTACAAGGCCAGAGACGTATTCACCATTGGCGTTGATCCACGATTACTGAGATTCCGACGCTGGCAGAGTCAGGTTGCGATGAAATCCGGACTACATTGCCACTTTATGAGGTCCACTTGCTCTCGCGAGGAGTCGCTTCCTCTCTTTGTATGCGCGGTGCTTGGCGCAGAGAGTAGTAAGCCTGAGAATTCTGGCCAAGGGGCCGACTGACATCATCCCCACGCTTCCTCCAGTTTATCACTGCTTGATCTCCTTTGAGTTCCAGCCGGACCGCTGGCAACTAAAGGATAGGGTTGCCGCTCGTTGGGACTTAACCCAACATTTCCCCTGTACAGGCTGACGGCGGCATGCAGCACCTGTCTCACGGTTCCCGAAGGCACATTCTCATCAAACTTCCGTGGATGTCAAGACCAGGTAAGGAGTTCTTCGCGTTGCATCGATTGAAAACCCACATGCTCCACCATGCAGGCCCATCGTTCCGTTTGGTTTTAACCGCTGCGGCCGTACTCCCCAGGCCAGTCTGACGGTAAGCTCCAGGCCACGCCTCAAAGGGCTTAACCTCCAGTCGGCATCGTTTGCATTGGATTCTGGGAATTATCTAATCCTGTGTTGCTCCCCACGCTTTCCGCGCCTGGAAGCGTCAGTCATCTTCGTCAGGGCCGCCTTCGCCCACCGGGTAATTCCTCAGATCTCTACGTTTCCACCCGCTTTACCTGATTCCTGCCTGCAGGACTCAAACGCAGAGTATCGGTGCGGTTTCAGGTTAGGCCGGGGATTTCCACATCTATTAACGACCTGCTGCATTACCTTTACCGCCCAGTAAAGATTCCGATTAACGCGCACCCTCCGTATTACCGCGGCTGCTGGCGCAGAAGATTAGCCAGTGCCTTCTTCTGCCAGCATCAATGAGCCAAAGGTAACTGCTCTTCTCCGCTGATGCCTGGCCGGTAGCCCTTCATACGCAGCATGGCTGCATCAGGCTTACGCCCGGTGTGCAATATTCCCCACCTGCCTCCCGTAGAACAATATCAGCGCACCAACAGAAGGTTAACACCGGGTGCAAACCAGCTTTCTTCGAAAGCGCAATGATACGTAGCGGG
+
'&(()&*'$)%%%%''$&'%**2+)+/+-+&%$),.(0'$(&$*$##&())+0&((41+&%+(-+3,/',*),-((-031/2.1,&(((,2/+%*(2.-&%&&&('%'07//,(*)**,)-../&*&'%'(')..-.,,((#*%%%$'%&*-+-.21*(*(,.3,0.+'&&4/,,**,(*'%&''*'+-.'10./,)*%%#/+)(1*..56-++$)%%)*&*,10$$#'*/.10(*,-)-21*,+,($)(')*-%+-,0.'--+01+'''))+)&'%'$&'%(&&%&$%&%&$)&**)'&''$$%&'%)&&"%&'&''+/4,**(&(+,,,),,-/016+')%&*(()(+))*24-(,*+**(#$$&'//,/%'*&&&,/56--.20282,.'*,)%$)(())(()+32+*(++3*,)%*1.+)*%+1))*&&$)(&./.()5(20,'$$$')%(%$$(&),)&(%&%'$(((,&(,()/*%*%)'-/7/1*('+)1,+-++3-/2**%&&&$*+%(%))434))*))*+,50432-,(-&*.60171-+*)+(./,0(',*'++***2,'*((*.248221$$$%#+(.4+(-&(*,+'%)+%*)155*0434)+'&%'''%#$#%'575),0-.,+05/%*%'&%)')'*,.&&'&'(%((+-,*),()*'''',)02.3)*&,0*..(&%$(+&&'%+()*%*)&%$%&))+-,.0261.2+'%$#(-&(+635*&)'(381+,*+)-((('*&*-.45-.'&#%%()++.-(+10,7++,'&*&,0++12.,%*)&6+2627**,0/..2*.'+34.-$&**&'(()%'%#('(-,,&$)(%%'%*0+,67-'&&(-()&')')&**'(%+('(&%%*0+3).204&-21+/8,.+(*,+-%&'%*&&'&(+&%&$%*%/%#'$$&'$),(*(''%*)0*)'22)*((05.80//$*',3**04+4/52048*,)211.442-+%+%&)'(&+0,.29&(('()*2.390'%%%$(-.1+-''(&%2(*+'*('(/,*$'&'+02,2'%%"%'%%+&$%'(%*($$#$$&'+*((&(&&$'(%'(.++,-(-7+68205*-*/0)'$(&&%(*0//20555+$%&&'*5-86)-,+*)1./23-26.((%&(135+3+-)+),*,,*)$'&'*+)(-&(/)%*&(*/*)''&%*-)''))+*('%(&(%'%$$$#$
@2e5efd2b-ee9b-48b0-ac29-71d9ace53ed1 ch=239 read=96070 start_time=2019-12-13T06:15:26Z barcode=BC01 runid=2c9cf7bc05858273f10e7d7ec552fc0bd742dc3e
CTCTACGGGGCAGCAGTGGGGAAATATTGCACAATGGGCGCAAATACAGTGCAGCCATGCCGCGTGTATGAAGAACCGGGTTGTAAGAATACTTTCGGCGGGAGGAAGGGAGTAAAGTTAATACCGCTTTGCTCATTGACGTTACCGCAATTCAGCCTTTCCGTGCCAGCAACCGCGCAGTAATACCGGAGGTGCACGAAAGCGTTAATCAGATTACTGGGCGTAAAGCGCGCACCGAGCGGTTTGTTAAAGTCGAAATCCCGAGCTCAACCTGGGAACTGCATCTGATACTGGCAAGCGAGTCTCGGCGTAGAGAGGTAGAATTCCAGGTGCTGGTGAGAATGCGTGATGAGATCTGGAGGAATACCACCGGTGAAGAAGAGCGGCCTGGACGAAGACCGACGCTCAGGTGCGAAAGCGTGGGGAGCAAACAGGATAGATACCCTGGTAGTCCATAATAAACGATGTCGACGGAGGTTGTGCCCCGCCCGAGGCGTGGCTTCCGGAGCTAACGCGTTAAAGAAGTCGTGCTGGGAGTACGACCCGCAAGGTTAAAACTCAAATGAATTGACGAGGGGCCCGCACAAGCGGTGGAGCATGTGGTTTAATTCGATGCAGCGCGAAGAACCTTGCCTGATTTGACATCCACGGAAGTTTTCAGATGAATAATGCCTTCGGGAACCGTGAGACAGGTACATGGCTGTCGTCAGCTCGTGTTGTGAAATGTTGGGTTCAAGTCCCGCAACAGGCGCAACCCTTATCGCTTTGTTGCCAGCGGTCGGCCGAGACTCAAAGGAGACTGCCAGTGATAAACTGGAGGAAGGTGAGGGATATGACGTCAAGTCATCATGGCCCTTACGACCAGAAGGGCTACACGTGCTACAATGGCGCATACAAAGAAGCGACCTCGCGAGAGCAAGCGGACCTCATAAGGGTGTCTGGTCGGATTGGAGTCTGCAACTCCTCGACTGTGAAGTCAGAATCGCTGGTAATCGTGGATCAGAATGCCACGGTGAATACGTTCCCGGGCCTTGCTTGTACCGCCGTCACACCATGGGAGTGGGTTGCAAAGAAGTAGGTAGCAACCTTCGGGAGGGGCGCTTACCGCTGTGATTCATGACTGGGGGTGAAGTCGTAACAGGAGTAACGG
+
(&(&%(),+)(+-*(++144',,,.1/6/.-107113)($*+/%$&(()/**$&(%*)%//'&&))/-.),*%'#%),4227%,,'((%''&')'(&-)/5.*-/.+-,'&$''(/)-5*,)$&&$%.0('(*+186559.8.)24&&'%$'-)'0+(**.3/434/+++)%4-+)'&$&'&)'&))','(,*+-%)%+*))+-223'),(*,//11/1652**1.,+,'($&#)%&%*+**//),0608)*++%'34'54,&%.//2.62766;20312886//.+,/01,.'('-$'**-//.-.''*-++*)&*(**&1'1+:&**'&&%$,*2/('*3)*+**(%'&')*88873-20/4)(''$*)+-*..4)**&'/.-*2.(-031))+',+(,-12442'0-112*/1)()461..(*%.2;12(,*%*&'*.),*()0,-.2/63&'())+0%-001-.-+(+,/-./-4/0%+&%'$()&'*(1.726.)'**)(*%$'&)3001-319/+%''(/+)$$&%&,)'$&)((%*/4/1.)-/+/4<91./.-::5.5-6-879,'./+-*:0,,+.163429552*-.16+1,..41.4/4--.+&&&&)&,(((()*(-01&..+)&,*%'-1547.*-.5.7,/9;4+'&))./-)1-,,38223&03.5144/'''*,%&$$$&&1/2.-,20.10/.22:2.-/**./0880-091.%'0,20-024-+-1,,&(6527192;66:221.))''&,0.1;7686:2/(*+')$((+-15://-+,+-2/26-0,**&-:)-,3-/16.6.31.(-4*.)$%&&2-+,14*-646,'+*1394,6-.-/.+*&+&*0..(()&((*-69895<649545564077+')+&')))+/1271,+**,+.)+-7--6//(()(&(*&()--.2.3)6,711)&'*(76/5,,+0%&&*$'&&''-**)-..0601+++&*-+2.,('+4157--,5102/-.+5101531211710,%-)1)('&&)&$'%')*/0%*//0,01.41'-)#+(-327+,,.(%*'&)%1((($&&+(/-//)55**,,*,/206014.12100091:6700../6971,+-(')-,0./,)*)$$&'**((
@8824c1ae-648a-4f0b-934e-13158620c88a ch=80 read=127480 start_time=2019-12-13T06:15:45Z barcode=BC01 runid=2c9cf7bc05858273f10e7d7ec552fc0bd742dc3e
CGGGGAGGCAGCAGTGGGAATATTGCACAATGGGCGCAAAGCCTGATGCAATACCGCGTATGAAGAAGGCCTTCGGGTTGTAAAGAGAGTACTTTCAGCGGGGAGGAAGGGTAAAGTTAATACCTTTGCTCATTGACGTTACCACAGAGAAGCACCATTAACTCCGTGCCAGCAGCCGCGGTAATACCGGAGGTGCAAGCGTTAATCGGAATTACTGGGCGTAAAGAAGCGCACGCAGGCGGTTTGTTAAGTCAGATGTGAAATCCCCGGGCTCAACCTGGGAACTGCATCTGATACTGGCAAGCTTGAGTCTCGTAGAGGGGGTAAATTCCAGGTAGCGGTGAAATGCGTAGAGATCTGGAGGAATACCACGGTGGCGAGGCGGCCCCTGGACGAAGACTGACGCTCAGGTGCGAAAGCGTGGGGGCTAAACGGGATACCCTGATCCACGCCGTAAACGATGTCGACGGAGGTTGTGCCCTTGAGGCTGGCTTCCGGAGCTAACGCGTTAAGTCGACCTTAGGAGTACGGCCGCAAGGTTAAAACTCAAATGAATTGACGGGGGCCCGCACGAAGCGGTGGAGCATGTGGTTTAGTTCGATGCAACGCGAGAACCTTACCTGGTCTTGACATCCACAGAACTTTCCAGAGTAGTTGGTGCCTTCGGGAACTGTGAGACAGCAGGTGCTGCATGGCTGTCGTCAGCCTCGTGTGAAATGTTGGGTTAGTCCCGCAACAGGCGCAACCCTTATCCTTTGTTGCCTAAAGCCCGGGAACTCCAAAGGGAGACTGCCAGTGATAAACTGGAGGAGGGTGGGGATGACGTCAAGTCATCATGGCCCACTTACGACCAGGGCTACACACGTGCTACAATATACAAAGAGAAGCGACCTCGCGAGCAAACGGACCTCATAAAAGTGCGTCGTAGTCGGATTGGAGTCTGCAACTCGACTCCATGAAGTCCGGAATCGCTAGTAATCGTGGATCAGAATGCCACGGTGAGATACGTTCCCGGGTCTTGTACACCGCCCGTCACACCATGAGAGTTGGCAATACCCGAAGTCCGTGAGCTAACCGCAAGGGCAACTGGCCGAAGGTAGGGTCAGCGATTGGGGTGAAGTCGTAACAAGGTAACCGG
+
/%25*(-.0*10./222,)**,1/..552723:8624182,/8640-)&&,)+-51//-/0658)++)*69509,:9.:,0174((&%)))-48:2+//-.8,).-,*/-(*,3,-,20-+*,2+46,-774262/313202,&+()-&*,$)*//%))0-3346-338<650..4/02.8/-8.*.*%)'((((-05,2517/6,.(3&%(&%)+,00330,5-&(*+-04/2$2%(*0+869/,0.51-.9-..//'$)3,*-58.%37899234744;361/0-224/&$'.),.3632-&('&))--0.226&(&,/0/*)+-6/80/).&&&+-'00//8/--11//.-+0/5.1/*/)*,-263(*.360-*(*&'&'*693++,4230-3((((*+435./*--989,3/*,9995493+*(-*+2(870/)//(#$$*-*$,)478699:.//0/182.403.+.+5.0-59-)+.010.'*..2-2'4),,-4791,--074-.022,0'#$$)''$')(%)+'$')'0+2/3<<955639//.,1788896:<8+38-)+(.*1,*+0978;00/-2'(*/3<:355:.)',-984955+)%%-0//2)*-'(*..18,,,,*2'(*2,/3106-1'('((&),.708212/,,-&5019321)'%./-)(*+1-..830.&+-0233898942-.)*,--,-,066/-..,0,1'&'''1**.-,*'&/--01084)2-.-/+(0:11.(()$')*%/3++/408650,/6+21+*+035670)00,/00;::9:7--.(+4*,/8:24767868.0.+.29;;45253;0)+/(()*12:&::762*.-+)+++0360-3())(',/3)'(&**)--32617/0-*,(/0(0/8579003-683*,,0367755.1-1&1%-*.0,-0028321225844868663/0,-+*2-2736+,,/1408000;;:654-'&/3340*//6*&&(,604676240*0&)&'&$(*,,07.6;/,12(+-0920--)%(-+0**/1/+,-,*,1/./..-)''('.+/2+..3'./.-%-$*(5-112*5,1.'*),)*+0,5/085/0///*+,1228339)6-7<9;63
@a1c2f031-afa0-4422-9de4-70b2949eccd3 ch=80 read=127460 start_time=2019-12-13T06:15:39Z barcode=BC01 runid=2c9cf7bc05858273f10e7d7ec552fc0bd742dc3e
CCCGGTTTACGCGTTTACGACTTCACCCAGTATGAATCTCACAAAGTGGTATGGCAGCGCCACTCCCGAGGTTAAGCTACCCTGCTTCTTTTGCAACCCACTCCCATGGTGTGACGGGCGGCGGTGTGTACAAGGCCCGGAACGTATTCACCGTGGCGTTCTGATCACGATTACTAGCGATTCCGACTTCATGGGTCGAGTTGCAGACTTCAATCCGGACTACGACGCACTTTATGAGGTCGCTTGCTCTCGCGAGGTCGCTTCTATGCGCCATTTAGCCAGCGCGATGTGGCCCCTGGTCATGGGAACCGCGGTAACTTGACGTCATCCCACCCTCCTCCAGTTTATACTGGCAGTCTCGCTGAGTTCCCGGCCGGACCGCTGGCAGCAAAGGGATAAGGGTTGCGGCGTTGCGGGACTTAATGACGATGCAACACGGGCTGACGGCAATACATGCAGCACCTGTCTCACAGTTCCGGGCACCAATCCATCTCTGGAAAGTTCTGTGGATGTCGAGAGACCAGGTGGAGTTCTTCGCGTTGCATCGAACTAAACCACATGTGCTCCACCGCTTGTGCGGGCCCCGATCGAGTGAACGAGTTTAACCTTGCGGCCCGTACTCCCCAGGCGGTCGACTTAACGCGTTAGCTCCAGAGCCACGCCTCAGGGCACAACCTCAAGTCGACATCGTTTACGGCGTGGACTACCAGGGTATCTAATCCTGTTTGCTCCCGCACCTGGGCGTCAGTCTTCGTCAGAACTGCGCCCTCGCCACCGGTATTCCTCAGATCTCTACGCATTTTCACCGCTACGCCTGAGATTCTACCCCTCTACGAGGACTCAAACGCCAGTATCAGATTACGGTAGGTTAGGCCAGAGGATTTCATGACAACAAACCGCCTGCGTGCGCTTTACGCCCAGTAATTCCGATTAACACTTGCACCCTCCGTATTACCGCGGCTGCTGGCACAGGTTAGCCGGTGCTTCTTCCGCGGGTAACGTCAATGAGCAAAGGTATTAACTTTCTCCCTTCCTCCCCGCTGAAGTGCTTACCACCAGCCAGTGCTTCTTCATACACGCAGCGGTGCATCAGGCTTACGCCCATTGTGCAATAACACTGCTGCCTCTCCCGTAGGAACCC
+
66+-1*.)%'%&')/.)+//28;7+41)$&%&)00:52-0)+*+&(&&&'%$&)'')+-34'((42))%*'++%%*,/077++&06241:91/5706:.+.+74*''('/*++11(*'&(+&)2+..3479736.72+,.)0,(*),614675,5,*'78124354)*+-03/22'223.8.//,,4373.-/2((((&+.,++*1,+1+(.4-9+1.41+((-.221+-.1/&&&&*)))+*/***12065..+3-10--.)'$$',-8;<76:)$'&$%(.)++%'%&&)(.)(,.663,-)+)($33+,)//*(%%'*(.,/11++.-&//('23,.-++8;-))+,,./+-6::88()/,*..1.41*103)5+%'())4--.+307*,438242,022:/0%)(&*&'%+05229120,&*-,-.,.034.2,&.,1667576643(-+-*/)/002/.+-/,.%(%*+52&,-)+(+(-**.44788821/.21/3<77768;:;393%)&()+2:+0)*&(&*0417-,*+-19*,,58*'7-2:;:9;34-,&**,,/.+,/)+)(,.4542,220+-%),'$*))&'('$(,5++','*+,,/013+*3//--*('%/565:8550+-*1+*)*()-)$&*1(%(%%-0,.,3:802.332251+27/7*6-8677827979<;/4*3,(-.9377-5.+52/1236718039,.::()3()(&',)/5***888692446785527**%''-(*&+0+*..35+0/-4110948-3&)+236766879(783)/),7244+0&,&$%&&+1336(772,*+**,'%/+42..))&'*.5(15217''*-'*,285*00.3&-723(((*($221/-+(())0+&(4/5*23,-02455+)-2,,.,6.+)+-+4.6-/..5,6)*$*.+*,./91001(++/1-30-.,8/0/95/,&$'$+*.*'%--*31236;5.,**(,,9.,7:75672:555/118+.4/0.704),0*')+7-,60-,.26,*6774812(*%'#&('-'$$)&&&%%',129<903/*%(%&#&&&%&(*+,/.15)'&&)/098,3/+-3,/)(&#%$(-,,1),3,-*07*)5.2+&%%##
@f6c366d8-66d1-42a4-bf62-8d999ee1c128 ch=380 read=115911 start_time=2019-12-13T06:15:45Z barcode=BC01 runid=2c9cf7bc05858273f10e7d7ec552fc0bd742dc3e
TCGGTATGCTTCGTTCAGTTACGTATTGCTGGTGCTGAAGTTGTCAGTATCTTTAATGACCCAACCTGCTTGCCTGTCGCTCTATCTTCCGGTTACTTTGTTGCGACTTCACCCCAGTGCGGTCATGCAATGGTAAACGCCCTCAAAAGGTTAAGCTATCGCTTCTGGTAACCCACTCCCATGGTGTGACGGGGCGGTGTGTACACAAGGCCGGAACCGCCATTCACCCGCAACGTTCAGTTTGCGATTACTGGCGATTCCCGACTACATGGGTCAGACGCGGAGACCAATCCGGACTTAGACGTGCGCTGTGAGATTCGCTCCAGCTCGCATATCGCCCTCTGTATACGCCATTTAGCACGTGTATGGCCGCAATAAGGGCCATTGACGATATCCACCTTCCCGGTTTATCACCAGCGATCTCGCTGAGTTCCCGACCTAATCGCTGGCAAGGATAAGGGTTGCGCTCGTTGCGGGACTTAAACCCAACATTTCACAACACAGTAGGCGGCCAGCCATGCAGCACCTGGAAGCCGAGGCACCAATCCATCTGGAAAGTTCTCTGGATGTCAAAGGTAGGAGTAAAAGGTTCTTCGCGTTGCCATCCGCGATTAAACCACATGCTCCACCGCTTGTGCGGGCTTTAAACAAATTCATTTAACGAGTTTAACCTTGCGGCCATGCTCTGGGCAGTCGATTTATCACGATTAGCTACAGGGCGCGCCAAACTTAAAGCTCAACTGATCGACATCGTTTCAGCGGCAATGGACTACCAGAATTATCTAATCCTGCTTCACTTTCGCACATGGTACATTTCAGGGCTGCCTTCACTTCATTATTCCCCTCCGCATTTCGTTCACCCGCTGCAGATTCTACCCTCCTAAAGTACTCTAGCGACCCGGTAGCGAATGCAATTTCAGGTTGGCCCGGGCTGCACCTCCATAAGTCACCGCCTGCATTTTCTTTACGCCCAGTTATTCCGATTAACGCTCGCGCCTCGTATTACCGCGAGACTTGCTGGCTGGAGTTAATACCGGTGCTTCTTCTGCCGGATTAACGTCAATCCCTTTCAGTCTATTAAACTAAATGCCTTCCTCGCTACCAGAAGAACTTTTACAACCCGAAGGCTTCTTCATTCCGCGCGGCATGGCTGCGTCAGGGTTCTGCCCCATTGCGCATCTTCCCTGCGCTTTACGTAGG
+
#'*&)&'%&%&*),25%0(9,,,2023//01)*'%#%%%(*,)-6)+/231..+)&+&&&&$,.,,%%(*-14:7677-,-,-122670.+-+1'))')()(''-',--,(-)&##$%&#&$&#$'%*+2/+,*+001,//+-0+6-(.+-1*)')))-+'))+)((%$(%03+$)),1+&''1(*))).%)1-005/),&*')&&(&,(/)(+,,/)%%$%*,)&)+/'+)(-((&&%*.84*-0-7-(0$&(**%-+$',*/,*)***-0&')()))('(,''&))..05.5032.1,/055,')''-+***()92-(&(/2**/23'(&%&)*&(*,(.,%-,-(*()+(,1''&++0114.&'*'-)')/4,.'/.,15*-++(-&&)('&*'+501,+)%00;:377442',+*)0522%#'%%)19.0&&$&&*1785*)&&#&''/.9944.-'(*(*+-02061&))/2.+-(*($)((*--1/80,,/3(+&*%'*%'%0/%-&&',,(*&*)*1'($$$%('%-%&%').-331536801112232(32:88+++,)2+--31')&&$0)%%(+36.)2*;001.++(+(#&()/0%$%''.4070./)(+.-/.3('02)+,2,.'(*--&&'&$%'$/274;5/384,(,)'+/9,,*)%&&%'(1+7+7/30/%'1/2'004/,.43+/+&'&#-%&&+0)/%.3+3..'(-*,)*3,0/,)-/-2++&''-('(..284383&$&%''$&%('+--85240.108/66.&,.*-&%$#$$&%'.40.-/,-+%$$%$&%,2&&%'*/+.,1+'&*$%&%$%'&$/-/-./')&%'()*,$$++*(,,)&%&#$#&'+()+(,0))0&&'(+$(#(()+*(*.*3.(&'*%$$%'%)$)&+&8,)&+'))(0,4+-0)((%(%')(.)%'&'')),/505+(&%$*//('%&&#%',8/,-3;24925.032112.262&&#$$'($()./*+.+()'&&',''(+*0)&*)$'-7-'&&*.*43.//7-050'(,'))%*())+,557:05'%#%%#%%114021..)%'&(***/'&*25+1799+43%'.,((-*55/&('.)1-*%&*-.('%&(.,.185%%*)--4110198822001*++*0/-,&'*./(-/+&'('+,&'*(&$$()(.+&&*+)+**
@4cb01a32-26b7-462d-b310-114ba10e50c2 ch=293 read=95528 start_time=2019-12-13T06:15:55Z barcode=BC01 runid=2c9cf7bc05858273f10e7d7ec552fc0bd742dc3e
CTCCTACGGGAGGCAGCAGTGGGAATATTGCACAATGGAAACCCTGATGCAGCAACGCCGCGTGGTGATGAAGGTTTTCGGATCGTAAAGCTCTGTCTTTGGGAAGATAATGACGGTACCCAAGGAGGAAGCCACGGCTAACTACGTGCCAGCAGCCGCGATACGTAGGTGGCAGGCGTTATCGGATTTACTGGGTAAAGGGAGCGTAGGCGGATGATTAAGTGGGATGTGAAATACCCGGGCTCAACTTGGGTGCTGCATTCCAAACTGGTTATCTAGAGTGCAGGAGAGGAGAGTGGAATTCTAGTGTAGCGGTGAAATGCGTAGAGATTAGGAAGAACACCATTGGCGAAGGCGACTCTCTGGACTGGTAACTGACGCTGAGGCTCAGCGTGGGGAGCAAACAGGATTAAGATACCCTGGTAGTCCACGCCGTAAACACTGATGAATACTAGGTGTGGGGTTTCAACACCTCCGTGCCGCCATGTACATTAAGTATTCCCGCCTGGGGAGTACGGTCGCAAGATTAAAAGGCAAAGGGATTGACGGGGACCCGCACAAGTAGCGGAGCATGTGGTTTAATTCGAAGCAGCGCGAAGAACCTTACCACCTACACTTGACATCCCTTGCATTGCGCCAATCGAGGGAAATCCCTTCGAGGACAAGGTGACAGGTGGTGCATGGTTGTCGTCAGCTCGTGTCGTGAGATGTTGGGTTAAGTCCGCAGCAGGCGCAGCCCTTGTCGTTAGTTACTACCATTAGGTTGAGGACTCATGAGACTGCCTGGGTTAACCAGGAGGAAGGTGGGGATGACGTCAAATCATCATGCCCCTTATGTGTAGGAGCTACACGATGCTACAATGGCTGGTACAGAGATGCAATGCCGCGAGGTGGAGCCAAACTTAAAAATCTCAGTTCGGATTGTAGGCTGAAACTCGCCTACATGAAGCTGGAGTTACTAGTAATCGCGAATCAGAATGTCGCGGTGGGCCATTCCCGGGTCTTGTACACACCGCCCGTCACACCATGAGAGTTGGCAATACCCGAAGTCCGTGAGCTAACCGCAAGGAGGCAGCCGAAGGTAGGGTCAACGGTGGGGAGTGAGAATCGTAACAAGGTAACCGG
+
/-2&$$()20.2//7475563;4-40(5)('%')+1.-,/),8)*-387.--**%+)/.,--3/())*0/0,4107400-82731,/6*+01897843<<.89)3-00.501/2)..)../,*,-'..*2-04%(,,.+.((%)+.119:552/03-,++)**-.1256051/&+1.0190/-'+%21**2240+*-0+*./&..58981011/2.-.4/5598;6542.,*44,)4.*%.**68,/).+3996679980:20(9:100702633374,,,*.546.*-)-4(('+,040602-%%&)*6.3/2200136..0784,,+*1-.48773698264*,)1)+,+//30710---/03:5855,'4623320+-.3-34//)('(*68;9'+)-68)5-.4-4,-&&)//2;0.1451/314,--0962030+&%%'),-5;:70/*.///5.665.;/3+),.19479/36:826+))&##(&,(6-1356194,).03354+%)++96<:9++0-+,0.0-*(&&(''&/16+0,./5..7617;6..-.,-+/.0//+*)*-3100,'('*34:4.-3++*&*'++,0,.310-(().'--*+++%))+,27/77)'(()(2)(**+(/-28-+..&,0++08)7;63),0235030//5:0.0-/885556475;3456771345111117740,'(-+<.;;2200+*+/.,./&4*/2212/,19+0,)*7436223:7777992351++/*&%35140-%%)+..2787:7674192729/.)'0/.,-(+(.7.*1678877663--.57+))/50)('(*5532+))'),4/+)*&&*&%()+//.49876++-0/****0789<:9:;66,***-.-,,277:3737/44.'*),/)-/6017+1.,.51810/.8:/08898876156.9.//;8/./956455.5*)*,-35:16**-86563+1(-+//)(((0312,,.0)')++,343313:45<535874347.,+(('*2302.184*.')(+2,-4544'#)((/5/..1/1+/)+*)%,.2465*6-.*)(')/+,--0467+'))+)&'**40*,7584+3.3:9968
@6908c351-4115-4e09-ade4-c9c92d27965d ch=85 read=79241 start_time=2019-12-13T06:15:56Z barcode=BC01 runid=2c9cf7bc05858273f10e7d7ec552fc0bd742dc3e
CTCCTACAGGAGGCAGCAGTGGGAATATTGCACAATGGGCGCAAGCCTGATGCAACCATGCCGCGTGTATGAAAGGCCTTCGGGTTATAAAAGTATACCAGCCGCGGGGAGGAAGAGTAAAGTTAATACCTTTGCTCATTGGCGTTACCCGCAGGAAAGCACCGGCTAACTCCGTTTGCCAGCAGCCGCGGTAATACGGAAGTGCAAGCGTTAATCAGATTACTGGGCGTAAAGCGCGCAGGCGGTTTGTTAGTCGGATGTGGAAATCCCCGGGCTCAACCTGGGAACTGCATCTGATACTGGCAAGCGAGTCTCGTAGGGTAGAATTCCAGGTGTAGCGGTGAAATGCATTGAGATCTGGAGGAATTACCGGTTAGCGAAGAGCGGCCCCCCTGGACGAAGACCTTGACGCTCAGGTGCGAAAGCGTGGGAGCAAACAGGATTAGGCCCTGGTAGTCCACGCCGTAAACGATGTCGACGGAGGTTGTGCCCTTGAGGCGTGGCTTCCGGAGCTAACGCGTTAAGTCGACCGCCTGGGAGTACGGCCTGGGTTAAAAACTCAAATGAATTGACGGGGGCCACTGAAGCGGTGGAGCATGGTTTAATTCGATGCAACGCGAAGAACCTTACCTGTGTGACATCCACAGAACTTTCCAGAGATGGTTAGTTGCCTTCGGGAACTGTGAGACAGGTGCTGCATGGCTGTCGTCAGCTCGTGTTGTGAAATGTTGGGTTAAGTCCCGCAACGAGCGCAACCCTTATCCTTTGTTGCCAACGGTCCGGCCGGGAACTCAAGGGAGACTGCCAGTGATAAACTGGAGGAAGGTGGGGATGACGTCAAGTCATCATGGCCCATACGACCAGGGCTGCACGTGCTACAATGGCGCATACAGAAGCGACCTCGCGAGCAAGCGGACCTCATAAAGTGCGTCGTAGTCGGATTGGAGTCTGCAACTCGACTCATGAAGTCGGAATCGCTGTGTCGTGGATCGGTCTTACGGTGGGCGTTCGGGCCTTGTACACACACCGCCCGTCACCATGGGAGTGGGTTGCAAAAGTAGGTAGCTTAACCTTCGGGAGGGCGCTTACCGCTTTGTGATTCATGACTGGGGTGAAGTCGTAACAAGGTAACCGG
+
+11/*)/+0.()-,,44-,1*2(*)(.11++,-8;776+(&'')%+/.568779:648:5:4/-)+$-&()0/0*,--*,/)/-*(%)+35)(*('#'&&&/''$,-4+',&'('$%),3.-0756400,..)(,.7(6(0*1-1-),11*-.20.*1'+-68,50//40112'(+)$)0.,00+1:1-)(*.:3233-2(**//240140/0.+.+0-//+-03:8:4135/+,-0+0*/20/34;:--4,)/7,7372,&')()--56.-//-0/,,5/88<505/03331/(()07853502,&(')+,13587,-.4+4.0012...1943/001/810,1-++.$.''(*+-.0;61/-,',%(*.+*+%$&()+/)(,+4.707::2+-422*,.),1.0/-/7788:037/*(%(')*+/24;7-*./<68.69,2-%-$''''..-,0043+-03:8828/+**,,9*)$'(,(,-/6-.,0/&&)((**)30.1./0.105../+.90---,502.36.-4,+4,42.*&'*(/++-(&&+4083;74+0..+4610249585969<:0-7&*$$&'''*)(/6--.+2247<3129:8..///846/)*.,()/-7.713:2-0(*'*++-/'(*+0-2+./,1,**)+,9/5,6**-()7;9;80:/6//5422*0160752(4533442;666::768..0/067309..+--1+13:2'02445+/-.*(,,%5/+,.,-,%41+1856/(.6703<6492'.&**14,2,3,83),0320.*/,&+*7879:300-./96+..;80/3.601*('**/0645567230341664332183$$$'*,:;68976&$'%%./48:5:0;//3/,-*(''(%)&%/-+367:572/(+1:(--6657662365,/0(+,34467957'+%-,,.*,-04790-001//205),+0-++7+7,20000$&(&--.38;0/+*+,),)*,.5/..(+&(,9%,36714241,)*&*-0771;801432,0//.+))'/31673470+(&)&/+**&%&&3*35385.:7*+3323528132-*1.,+../09301.)00-41*-+')(',%)%*+/1-0.576533
@022ce099-3831-4037-8f1c-b58ed0fe8441 ch=221 read=55532 start_time=2019-12-13T06:16:03Z barcode=BC01 runid=2c9cf7bc05858273f10e7d7ec552fc0bd742dc3e
CTCCTACGGGAGGCAGCAGTGAGAATATTACAATGGGCGCAAGCCTGATACATATACCGCGTGTATGAAAAGGCCTTCGGGTTAATAAAGTACTTTCAGCGGGGAGGAAAGGGGTAAAGTTAATACCTTTTGCTCATTGACGTTACCCGCAGAAGAAAGCACCAGCTAACTCCGTGCCAGCAGCCGCGATAATACCCGGAGAGGTGCAAGCGTTAATCGGAATTACTGGGCGTAAAAGCGCAGGCAGTTTGTTAAGTCGAATGTGAAATCCCCGGGCTCAGCCTGGGAACTGCATCTGATACTGGCAGGTCGTAGAGGGGGGTAGAATTCAAGGTGTAGCGGTGAAATGCGTAGAGATCTGGAGAATACCGGTGGCGAGGCCCCTGGACGAAGACTGACGCTCAGGTGCGAAAGCGTGGGGAGCAAACAGGATTAGATACCCTGGTAGTGCGCCGTAAACGATGTCGACTTGGAAGGTTGTGCCGCGGGGCGTGGCTTCCGGAGCTAACGCGTTAAGGTCGACCGCCACCAGGAATTACGGCCGCAAGGTTAAAACTCAAATGAATTGACGGGGGCCCGCACAAGCGGTGGGCATATGGTTTAGTTCATTTAACGCGAGAACCTTACCTGATCTTGACGGCTGGAAGTTTTCAGAGATGAGAATGTGCCTTCGGGAACCGTGAGACAGGTGCTGCATGTTGTCGTCGCTCGTGTTGTGAAATGTTGGGTTAAGTCCCGCAACGAGCGCAACCCTTACGCTTTCGTGCCAGCGGTCGGCCGGAACTCAAAGGAGACTGCCAGTGATAAACTGGAAGGTGGGGATGACGTCAAATCATGGCCTACGACCAGGGCTACGTGCTACAATGGCGCATACAAAGAGAAGCGACCTCGCGAGAGCAAGCGGACCTCATAAAGTGCGTCGTAGTCCGGATTAGGTCTGCTCGACTCCATGATCCGGAATCGCTAGTAATCTCGTGGATCAGGAATGCCACGGTGAATACGTTGAGCCTTGTACCGCCCGTCACACCATGGGGTGGGTTGCAAAAAAAAGTAGAGTAGCAACCTTCAAAGGAGGGCGCTTACCGCTTTGTGGATTCATGACTGGGGTGAAGTCGTAACAAGGTAACCGG
+
,-/+&'*+34-0322244-5+&((/))1+')'),02./'&17039321/-,)(**(./-3*/(,031//)(&0-0365,7536*))+/(&)((++,+013/49-+/4,6+*20-//60-.1,8+))'(/2)&'*.*3+--8406)*1)*.,*1+(++)'()-3,'/0/3/127587745+5....-1.10*+&&'*'+0-+&(,,/269894553426+/+0/0)%%,6725619;-(*)*(2<:/7544+0-2**-3'%,..402;6.302)*123/5-(/726892:7888787-++,,307/*&()(**./,/*/245,//*4+4,702,3+*&%))58721:1/27872-,+.12465-*'1*-8849859,,(++-30-(-3-5+0.)')&''1/0/*()./25,-32+/25516-(-05<47))*%-)+*2475;73397,-)%)).:89:5-31/0&('(')*/0-+*(,*2)--//)*'*-*&%%(&'**0,-,--/1696341041)((*(%%.+''('0,-&+&$*&(*-71606,-181:3;900..,77-+..4-,-..274,45)).,4497989:896432&./22:/*'.*&',2.+1.00/+*,31737/1/&$&')*4/,+%&(+1(++*,48,3))*++722()5..767;:<3(75-821465(436.27876630,+$$*/18424%&(,88035/0.3:2.-509:95:66**5/()2377//1227888<514'/''%&$#%*%)+/1404-/*7*437+60365:,0*'**88;;;231,/-3:.5541-*(((,38728455873,.+)*,.+.1.+(+./1;62%)*('(''''((*.-.3;433345608*((&)))+863-.43,+-()-/28,21:85601)'/2/+,2:2*-4985,4(/).3/)+()'&'(./0(//74*,+(0*-..0/./43.,'&+*))&(,2400/0++)**&'93-3/6699;1-.-5/0+1/)&)$'%&*(-/422334347244//&%'32,8.1+8941,'+&'++%')))**5//10-,*&0.+.4,--*0+,80,/2760+,++4167644883360--(+')*455;982*2-3:7052
@e0b0342c-30c9-41db-9f93-e887935bca2f ch=59 read=99651 start_time=2019-12-13T06:16:09Z barcode=BC01 runid=2c9cf7bc05858273f10e7d7ec552fc0bd742dc3e
CCCGTTACCCTTGTTACGACTTCACCCCAATCATCTAATCCACCTTAGACTCCTTCCTTGCGGTTAGGCCACCGGCTTCGGGTGTTATCAACTCTCGTGGTGTGACGGGCGGTGTGTACAAGGCCGAGAACGTATTCACCGCGACATGCTGATTCGCGATTATAGCGATTCCAACTTCATGTAGTCAGTTGCAGACTACAATCCGGGCTGAGAATGGTTTATGGGTTTTGCTTCACCTCGCGGCTTCGCTTCCCTCTGCACCATCCATTGCCGCACGTGTAGCCCAGGTCATAAGGGCATGATGATTTGACGTCATCACCCTTCCTCCAACTTGTCACTGGCAGTCTCGCTTCAGTCCCAACTTAATGATGGTAACTAACGATAAGGGTTGCGCTCGTTGCGGGACTTAACCAACATCCTGCACGACACAGGCTGACGACAACCGCCACCTGTATCCTCGCCGTATCTCTCCCATCTCTGGAGCCTTTGTAGGTATGTCAGAGACCTGGTAAGGTTCTTCGCGTTGCTTCGGAATTAAAACCACATGCTCCCACCGCTTGTGCGGGCCCCGTCAATTCCTTTTGGGGTTTCATTCTTGCGAACGTACTACTCCAGGCGAGTGCCCGTAACTGCAGCACTGAACTTCGACATCAACACTTAGTACTCATCGTTTACGGCGTGGACTACTAGGGTATCTAATCCTATTTATGCTTTCGGACTGAGGCGTCAGTTGCAGGCCAGATCGTCGCCTTCGCCACTGGTGTTCCTCCATATATCTACGCATTTCACCGCTACGCTTAGATTCCACGATCTCTCCTGCGCCAGCTGCCTGGTTTCTATGGCTTACTGAAGTTAAGCTTCGACTTTCACCACAGACCGCGCCGCCATAACCACTCTTTACGCCCAATAATTCCGGATGATAACGCTTGCCACCTACCTTACCTGCTGCGGCGCGTAGTTAGCCGTGGCATAATAAAATTGCCGATGCTCGGCTACCATTTCCTGTAGCCGCCGTTCTTCCTTTATAACAGAGTTTACAATCGAAAACCTTCCTTCACGCGGCGTTGCTCGGTCCAGGGGGGGTTTCCCCATTGCCGAAAATTCCCTACTGCTGCCTCCCGTAGG
+
44)+33/1:.04./6'--+02;2*675)2145/2+&'**02,)&0))*)./04796212//2;66*/794/1,/+*-5.075-,-222/3(-,1/1*/*.+0.554+7845733572573,1254-'*().(+,/;889:57689:;;8882632*/+*2+)'*+-.+33*,-2-0648974*455+66;55-.334424016/.*(($(*-.6424493*/6905:;-1-1.-+4:57223612:1.06.56*+40-112::;;;/33('&')-//,,,***,)'))()$&&'.41,671121/5;5136679::4123,15/2-,+3,-6--.866518220951+(((**+-+/0,,2*,)0),,14495306668-**'*)*213.*,*,3967;15193613.1*)'*'(),.&'#&%'*+515&*41333384920,/'/3(+73301/+'')'*'(,/0///+071-3899980(+215;6&)(+2//+*++'()'(583,-0.0.51:97:0.//,5,+*,2(,)(''/79623--..,++04((13/3.1-/(0)0,*,.+**,-4090))23-(+)*-:03-8:-./+,.-21-)+-50001)*751*'''&($###'(+--0,.00251)'&0*.,),++---,)*2-1&0%,.388967:8+,*//.729186124)+.5*12544417)+'15'$$#&3622,8),'(('(-/00+009/0,74271.-..-01-/3-71029,553541504,,1;65554573,4-.&0962.03...+0+$%#$*&(,0))**-+*(*(/,**)&'$%'-,+//,-1297//256;95;35516/-6/0+(*))&&%),6//340/0/8851$&%*&%&%$$(&.-$((&--((+----*--133./,1247455.0/,)3,)/62592(-$(,-0700//)&''%$+**)+--./76205('#%&-*15.'-)&421#'%)-/,4/.&22/9<.42002//04/8<572,(/-2.56*-/54&&)),86(-((.+&'''$'(*.+14,*#($*)*+609//042%,(&'3/1141.1:5.5:1*,7155,6:9.1/53/'(,.05620.*39))1(1*
@d7b04f8e-23b0-453f-be24-61051b95c37d ch=67 read=85101 start_time=2019-12-13T06:16:20Z barcode=BC01 runid=2c9cf7bc05858273f10e7d7ec552fc0bd742dc3e
CTCCTACGGGAGGCAGCGAGTGGGGAATATTGTGCACAATGGGCGCAAGCCTGATGCAACCATGCCGCGTGTATGAAAGAGGCCTTCGGGTTGTAAAGTACTTTCAGCGGGGAGGGAAGGGTAAAGTTAATACCTTTGCTCATTGACGTTACCCGCAGAAGAAGCACCAGCTGCTCGTGCCAGCAGCCGCGGTAATACGGAGGTGCAAGCGTTAATCGGAATTACTGGGCGTGAAGCGCACAGGCAATTTGTTAAAGATCAGATGTGAAATCCCAGGCTCCAACCTGGGAACTGCGCATCGTACTGTAAGCGGAGTCCTCTCGTAGAGGGGTAGAATTCCAGGTGTAGCGGTGAAATGCATCAGAGATCTGGAGGAATACCGGTGGCGAAGGCAGCCCCCCTGGACGAAGACGACGCTCCAGTGCGGCGTGGGGAGCAAACAGGTTAGACACCTGGTAGTCCGCCGTAATAAGCGATATCGACTTGGAGGTTGTGCCTTGCCCACAGGCGTGGCTTCCGGAGCTAACGTTAAGTCGACCGCCTGGGGAGTACGGCCGCAAAGGTTAAAACTCAAATGGTGGCAGGGGAATTGCACCACAAGCGGTGGGCATGGTTTAATTCGATGCAACGCGAAGAACCTTACCTGGTCTTGACATCCACGGAAGTTTTTCAGAGATGAGAATGTGCCTTCAGGAACCGTGAGACAGGTGCTGCACGGCTGTCATCCAGCTCGGGCTGAAATGTTGGGTTAAGTCCGCAGGCGCAGCCCTTATCGCCTGTTGCCAGCGGTCCGGCCCGGGAACTCAAAGGAGACTGCCAGTGATAAGCTGGAGGAAGGTGGGGATGACGTCAAGTCATCATGGCCCACCCACGACCAGGGCTACGTGCTACAATGGCGCATACAAAGAGAAGCGCTGACCTCGCGAGGCAAGCGGACCTCGCCACCAAAGTGCGTCATGTGAGTCGGATTGGAGTCTGCAGCTCGACTCCCATGAAGTCGGAATCGCTAGTAATCGTGGATCAGGAATGCCACGGTGAATACGTTCCCGGGCCTTGCTTGCACACCGCCCGTCACACCATGGGAGGTAGGTTGCAAAAGAAGTGGTAGCTTAACGCCTTCGGGAGGGCGCTTACCACTTTGTGATTCATAGAGCTGGGGAGTCGTAACAAAGGTAACCGG
+
),74+&/'5,*0,0&1/%&'*6;7'.00.-1%/(),3/70/1+)&(**(+023'-,)*%+)21312,,.///00/00(&&')-00-**0,.5(,+5.$%$&''%'&(,(*/-(+1/*0,3+*.7./5514//14.6,)*47&6'(+9139*09-+2.,-,%+((*)32&/--)+-2-04:1--,'./6.-5-,797664922-.+.192562,.,*,$,'%,()++/50--/*(&%&$$%&'1(&%$%+)',408-*).0,//2'&%)1,),5-(-933/)2.27427716622.&'-./*,*1.*%).)+&(%&),%''*++3/(&.,-)*(**/,1.++-.(''&)-.785366123&2+0())/07563,+))-()0))&')))*-1+//+-0375:2'*,)*'''*()%$$&')+&$*1.('))*)(&)()*,::78+4*)-)'&'(30..32&&(,-)4523*'%))*.//0&3242403,2+-106...*(%%%'&%%'(*+*)+/,*)*(',,)'+.2+1+,/6,(,/089,,6,/085,('))-&+)*)+/7*3-476<<677879.,+&&'$''3/0+%$(&%(&))#$'())&)(,,)&+00+/:;897;,)'+)+,%,%%-04-151('').922434170.1646+*+'.&+)-;:9,3-+(),-,')+,-04579551%4'5-7843)(+,4279:9::96211311353,44+)+./:,'($%%*+)().0-1/001/303-%&'())++$$*/.*2001%'%&&18.0/+,,-441./*/3(.72/7220..)*+'++)&$'('*0..005'3780.2,)+,,.+483--*-../1+)'')+,9%'(++93%((%%)*1/6,/56-++,,.27+.))),*..+.()*,3/)'('),()*(%))075636/*(&))'&&*5,.4+.*-*()(*+-+-66545.20/*&&'*.4-/2/-),--2330-5562356/8.)+0-2,--(6/305+++&+)3)++6659557-+&'%++5-*.,75216349611+/*++**+/)&$&%%()*'(''/6-+--),,5624497)+))&657;.6*54)&-)())&'&))**/++%('*41(0,(+22-)+/4.07-3.94+,56955)+'((((%%'*+#$')'**1/27(4,479:;65
@7f7baedc-70e0-4e89-9fbc-cbb633a3bf76 ch=168 read=105687 start_time=2019-12-13T06:16:19Z barcode=BC01 runid=2c9cf7bc05858273f10e7d7ec552fc0bd742dc3e
TTGAGCCACTGATCGCCAGATCACAAAGTGGTGGCTTCCTCCCGGAGAGTTAAATACCTGCGCTTCTTTTTTGCAGCCTCCATGGTGTGACGGGCGAGGTGCGTACAAGGCCCGGGAACGCGGCATTCACCGTGGCATTCTGATCCACGATTACTAGCGATTCCGGCTTCATGGAGTCGGAGTTGCAGATCCAATCCGGACTACGACGCACTTTGCCAGGAGTCGCTTGCTCTCGCGAGATCTTCTCTTTGCTTAATGGCATGCATTGTAGCACGTGTGCTTAGCCCTGGTCGTAAGGGCCATGATGACTTGACGTCATCCCACCTTCTCAGTTTCTCGCGGCAGTCTCCTTTGGAGTTCCCAGCCGGACCGCTGGCAAAGGATAAGGGAGTTGCGCTCGTTGCCGGGACCGCTTCTTATTTCACAACACAGGCTGGCGGCAGCCATTACCCAGCACCTGTCTCACGTTCCGAAGGCGTTCTCACATCTCTAGAAAACTTCCGTGGATGTCAAGAGACCAGGTGGAGTTCTTCGCGTTGCATCAGATTAAAACCACATGCTCCACCGCGTGCATTTGTCGTTCATTTTGAGTTTTTAACTTGCCATTGCTCCCCGGGCAGTCCGGCTTAACGTGATTAGCTCAGGCCGCTCAGGGCTGGCCTCAGAGTCGGCATCGTTGCGGCGTGGACTGCAAATTATCTAATCCTGTTATTTTGCTCCCCACGCTTTCGCACCTGAGCGTCAGTCTTCGTCAGGGGCCGCCTTCGCCGCCAGTATTCCTCAGATCTCTACGCGTGCCGCTTCTGGATTCTACCCTCTGCGGTCAAGCTTGCCAATTATCAGATTGCAGTTCCCAGGTTGGGCCAGAGTTTCATCTGACTTAACCGACCGCCTGCGTGCGCTTGCCGCCCAGTAATTCCGATTAACGCGCACTCCACGTATTACCGCGGCTGCTGGCGCAGGTTAGCCAGTGCTTCTTCTGGGTAGCGATCAAGCCGAGCCAAAGAGAGTAGTAAGCACTACTCCTTCTCCCGCTGAAAGTAGCACACAGCGAAGGCCTTCTTCATACGCGGCGCTGGCTGCATCGGGCTTGCGCCCATTGTGCAATATTCCCCACTGCTGCCTCCCGTAGAACGTATCGGCCTGCTTGAAGTTGCTGAACACCGACAGCTTTCTTCCGGCGCAATGCGTGGCCATA
+
($$$$&%&(,,-/1'('*(633''&()%&%&)&(&%&',)--*'&&%$*/123+*(01-&$$%**862:8:-*,)(+$)*/'()+)*/055254**')(**9,./6766195)3:92/,&&#$#(*30.51/547436;8988:6-+)'(2+1200/0029:560.*.)*$*&'&),-++%(/++./,-&*),-/2/11286655(+)'#'*-*$&%(,*'**.'),+)*,0,-,1.(-&(,)1.5+34*($&%&%&('&%'%((/2.**++*101-.'$$#().3*++353%)%&,333903..&&*$""$(.-37:96;6-,&$'%'(&),4-#''$&&+*+,.30/(-4+)&&(51/+'%(3.1/79835/7.*./(/1)))'(/,&&-6),/567.8-+)-'/1*&&$&)(%%%&./++/,1*-,5'3.-(+)((')&028/6)%31(',,+/1,&00++&''///-&(-)**&&+*&''')1032-''035517467,.3876044/,')+,49+,()%('*7:87;978/8/,++,.)*-0,359,9:,.0,,--62*/2-.''$%&+0-*()%%*))-7:40/00763*,,''&$'&#&$#%*-,2*&/.,*,,-$($'',734*%&%))''*+1(+10.&('/*/8.1,2((&+,+%&'*./'1.17*7,&(()'*,/84876.+''*3,22-.430+(&)*(-55.&--3460*.*,.90.16/54-*('10660,22043+./*011'*,).30:6689(+*',745;4,*.()-/.--*(+*-.0*+--*)*'$%(-+7./'/1)'+'&((&$%'&%).2//5+&+()*1((&,&((+/18172,,/5/56557.0',.9/430022'+/-2-6.-67;48:8997741-)%$%())*30)*,(-*52723421(+&&#*$'+10&&(*61;0092./2/59:0;.-,4.,1/3/0171662327237+&)))+&&&$$')(($%$%&%*'/4+((&&%()(-(($%$(*),-1,(,&'))'#$%&)20,.&((())+*+0*+/,0295842963,,/./2:/,(*&*(()***//61/240461;8,09,033/6/010736,),./222374.6*+.,,&&&$+$+*&&)%%$#%#$)&'(+++,')/-.37710'+)*/1/87/.%.,.1043%0-&'%($#"#
@1c77ee87-cf5a-48b0-a09e-9e6a8c0d1741 ch=28 read=48813 start_time=2019-12-13T06:16:18Z barcode=BC01 runid=2c9cf7bc05858273f10e7d7ec552fc0bd742dc3e
CCGGTTACCTTGTTACGTGACTTCACCCCAGTCATGAATCACAAAGTGGTAGCGCCCTCGAAGGTTAAGCTTCACCTACTTCTTTTGCAACCCACTCCCATGGTGTGACGGGCGGTGTGTACAAGGCCAGAGACGTATTCACCGTGGCATTCTGATCCCGATTACTGCTTGATTCCGACTTCATGGAGTCGAGTTGCGAACTCAATCCGGACTACGACGCACTTTGGCGGTCCGCTTGCTTTCTCCGCGAGTCGCTTCTCTTTGTAATGCGCCATTTGTAGCGTGTAGCCCTGGTCGTAGGGCCATGATGACTTGACGTCATCCCCACCTTCCTCCAGTTTATCACTGGCAGTCTCCTTTGAGTTCCCGGCCGGACCGGCAGCAAAGGGTAAGGAGTTGCGCTCATTGCGGGACTTAACCTTAACATTTCACAACACGAGCTGACGGCAGCCATGCAGCACCTGTCTCACGGTTCCCGAAGGCACATTCTCATCTGAAAACCGTGGATGTCAAGACCAGGTAAAGTTCTTCGCGTTGCATCGAATTAAACCACATGCTCCACGCTTGTGCAGGCCCCGATCAATTCATTTGAGTTTTAACCTGCAGCCGTACTCCCAGGCGGTCGACTTAACGCGTTAGCTCGGAAGCCACGCCTCAGGGCACAACCTCCAAGTCGACATCGTTTGCGGCGTGGACTACCGGTTATCTAATCCTGTTTGCTCCCCGCTTTCGCACCTGAGCGTCAGTCTTCGTCAGAAGGGGCCGCCTTCGCCACCATTCCTCAGATCTCTACGCATTTCACCGCTACACCTGGAATTCTACCCCCTCTACAGGACTCAAGCTTGCCGGTATCAGATGCAGTTCCCAGGTTTGGGCCAGGGGTTCATCTGACTTAACTCGCCGTGCGCTTTACGCCCAGTAATTCCGGAACGCTTGCACCCTCCGTATTACCGCGGCTGCTGGCGCAGGTTAGCCGGTGCTTCTTCTGCGGGTAACGTCAATGAGCAAAGGTATTGGCTTTACTCCCCTTCCTCCCCGCTGAAATTGCGCTACAACCCAGAGGCCTTCTTCGCCCGCGGCATGGCTGCATCAGGCTTGCGCCCATTGGCCTGTCTTCCCCACTGCTGCCTCCGTAG
+
.3.+/+*//.2-2))).()-118315*(&&$12/5226++)+,4')//85/.../:/03)**,)0*,&&'(-(%(+%%()3/2543+10%56,),+49*+33/1/-+*+,1,()(())(*',12-7-5%(%&,4-4(*...7747474367.++)./('(--5.,+*')%)*9:69./57;85733)*-.,*3-;15''11231:16+5.981101.3.0-/16*(&%-0//3--,1*)*()'()'(*+(3322346242/84*)''*),-2571:*+.1240.++&'-41*.5986/4,78:;62-+.-+**,,.4::;;6468-)//66/6+--+-4<9.57-8.9.,).//7855:00,13/46-/8546;7.0.30/(339+.92/1*((%).7,13743)4.123:81*,)/./..,1-5+/3,,+,141/1/&-/20//.(1-*03+3,.-,.-/402/.-..4498603+)-2-3.+./097676540/0-,&')*06;78611-*)-/:/6.-03(**75430++)0*'),-3---/-1;736.+-0/3202)-'))-+..6'23012.*'+,082:444:5123/:<3-10'&'*%378*/.10461..574;887511313/000-/+*)..(*)(&-2,..4:7/2)-+**+,14927,92669547688717,%(*-..57;:53/4+)%+(+,:89:844103;4*---,1,)((01*35692-220169/*)+,/84839''*)+,1+16-/:4<:776&&$$&2)-.1'(111178776756<;1-/1))1(+-.8345232515227/1/,.*+.%*)'(0402..//'*-)02339&,,//3*99636+(2376.*/+5+&*/*,250.*/1/)*-)-&&%'$)+./,,()*)++/.65/%)).500,'*&,)-%'/.,-)/11015)+),:3543230../,+0.+-4.5627-+-9-93004348<888:8:869:533*+)*,13548(1-1.-0++))--$))102+,41.+.-2.*.2216-1-+)%%&&-+.-5)&((*+)/,649<4&%%&%%*/((*+7:67777<+76-6,'-,,5-*+.,'))*()%,-487,--1236578726+.//
@97610019-7c64-47de-8f20-044ea4f2a45f ch=219 read=74041 start_time=2019-12-13T06:16:19Z barcode=BC01 runid=2c9cf7bc05858273f10e7d7ec552fc0bd742dc3e
CCGGTTACCGCGTACGACTTCACCCCAATCGACCCTACCTTCGGCGCTGCCTCCTTGCAGTTAGCTCACGGACTTCGAATTGCCAACTCATGAAGATTGTGACCCGGGCGGTGTGGCCCACTAAGACCCGGGAACGTATTCACCGCAACATTCCTGATTCGCGATTACCTAAAGTAGCTCAGCTTCATGTAGGCGGTTCAGCCAAATCGAACTCGAGACTGGTTTTAAAGTTTGGCTCCACCTCGCGGTATTGCATCTGCCCAGCCATTTGTAGCACGTGTAGCGGCCCTACATAAAGGGGGGCATGATGGTTGACGTCATCCCCACCTTCCTCCTGGTTAACAGGCAGTCTCGCTAGAGTCCTCAACTTAATGGTAACTAACGACAAGGGTTGCGCTCGTTGCGGGACTTAATAACATCTCACGACACGAGCTGACGACAACCATGCACCACCTGTCACCTTGTCCCCGAAGAGGATCTCCTCGATTAAAAGAGTAATGCAAAGGGATGTCAAGTGTAAGGTAAGGTTCTTCGCGTTGCTTCGAATTAAAACCACATGCTCCGCTACTTGTGCGGGTCCCCGTCAATTCCTTTGAGTTTTAATCTTGCGACCGTACTCCCCAGGCGGAATGTAATGCGTTAGCGGCACGGAGGTGTTGAAACCCCACCTAGTATTCATCGTTTGCGGCGTGGACTACCAGGGTATCTAATCCTGTTTGCTCCCCACGCTTTCGAGCCTCAGCGTCAGTTACAGTCAGAGTCGCCTTCGCCACTGGGTGTTCTTCCTAATCTCTACGCATTTCACCGCTACACTAGAATTCCCGCTCTCCTCTCTCCCTGCCTCTAGATAACCAGTTTGGAATGCAGCACCAAGGCCCGGGTATTTCACATCCCTTAATCATCCGCCTACGCTCCTTTACGCGCCAGTAAATCCGGATGCCTCGCCACCTACGTATTACCGCGGCTGCTGGCACGTAGTTAGCCATTAGCTTCCTCGCTAATTACCGTCATTATCTTCCCCAAAGACAGAGCTTTACGATCCGAAAACCTTCATCACTCACGCGGCGTTTGCTGCATCAGGGTTTCCCCATTGTGCAATATTCCCCCCCTGCTGCCTCCGTAGGAG
+
8(/.7;141--(((*+69::/*/68-,0,,-.2:.,,2449900-*+,/270540412$/(4(+,/..//7567:81*,-.+2916///.//('))--..015-./35679856/''*'%&(06)-44(,636774777;547:.//58459/,,/+:++)-/-/5-/)(**)'+*(.-:(().62(-**'-1,,,)/$%%&&&%)*2*+1.-'(+/*3*-51;<..,&&%**1+,-:524854'3/74/10--2(%'$$%$%'3,/76--+*+*(-0540*(%)&/0/&&()'*3/)0654+00-,+,*,5.,*1-147*865,*/0*/4/425*(,,.)+..125727635'$&(+//0374/0*),).*(+(&&&(-.823./,'0623;45499964<35095/.515.()0+/..20)+-,024+,65400./-55+&(*+/0/0825;4991,-+)/+,178,,,0*)+-),1350/+&(+)956)'&*,.3*)*32+),/,54963///4+6(+)+(',+:877:4&)*+,*,:.7,,/-.-98003-/.066776103+-310298538.967,0199969633;70352;<4,40,1-,,259;/0-..4:7-,0+5&(&%'%,)4-553,7*+,/1-..26/3301390,5*/3+)'-,.10523;865801;;+-2;555896020.*(111.246..5-14./4;2)()194*&*.//;8/,-02888'))*+83548((((-,((()-.0775;689<8878/*/-//-4-.3-,41000.,10222;;-/3847902,/0(*),-,93'#(*-40/,,,.+39-,30'*-0//592926047<:77220'+++1),'&'*+*4((,.,*-3/0./0+7,'*)-333297..384579889./5-+0/1,02)*.17/.83544,$'&&)79;53:*)*+,//4039353941137,/'.0/-,,2.,(+/)-+'++-97976&&(&$'+)/67<+%,)(436-889)4852565..234:9*.--24.+489,9;6;778;1120/53.20.+090-2654457*8;84;427:0),3-0164:3-+/5/1682-012526961*&'$*&+&
@f4a0260b-4dc6-4730-bde9-528a31ca0166 ch=509 read=116638 start_time=2019-12-13T06:16:25Z barcode=BC01 runid=2c9cf7bc05858273f10e7d7ec552fc0bd742dc3e
CCAGTTTACCTTGTTACGACTTCACTGATCATGAATCACAAAGTGTTAAAGCGCCCTCCCGAAGGTTAAGCTACCTACTTCTTTTGCAATACTCCATGGTGTGACGGGCGGTGTGTGTACAAGGCCCAGGAACGTATTCCCTGTTCTGATCCACGATTACCGATTCGACTTCATGGAGTCGAGGTTGCAGACTCAATCGGACTGACACTTTATGAGGTCCGCTTGCTCGCGAGAGTCGCTTCTCTTTGTATGCGCCATTTGTAGCACGTGTGTAGCCCTGGTCGTAAGGGCCATGATGACTTGACGTCATCCCACCTTCCTCCAGTTTATCACTGGCAGTCTCTTGAGTTCCCGGGCGGACCGCTGGCAACAAAGGATGAGTTTGCGCGCTCGTTGCGGAACAGCCAACGCTTTCGGCACAGGCTGACGACGGCCATGCGGCACCTGTCTCACGGTTCCCGAAGGCACATTCTCATCTCTGAAAACTTCCGTGGATGTCAGAGACCAGGTAAGGTTCTTCGCGTTGCATCGGAATTAAACCACATGCTCCACCGCTGTGCGGGCCCGTCAATTCATTTTGAGTTTAACCTTGCGGCCGTACTCCCCGGGCGGTCGACTTAACGCGATTAGCTCCGGAAGCCACGCCTCAGGGCACAGCCTCGAAGTCGACATCGTTTGCAGCGTGGACCAGGTATCTAATCCTGTTTGCTCCCCCACGCTTTCGCACCTGAGCGTCAGTCTTCGTCCAGGGGGCCGCCTTCGCCACCGGTACCTCAGATCTCTACGCATTCACCGCTACACCTGGAATTCTACCCCCCCTCTACGAGACTCAAGCTTGCCAGTATCAGATGCAGTTCCCAGGTTGAGCCAGGGGATTTCACATCTGACTTAACCGACCGCTTCCTGCGTGCGCTTTACGCCCAGTAATTCCGATTAACGCTTGCACCCTCCATTATTACCGCGGCTGCTGGCACGGAGTTAACCGGATGCTTCTTCTGCGGGTAACGTCAATGAGCAAAGGTATTAACTTTACTCCCTTCCTCCCGCTGAAAATTGCTTTACAACCCGAAGGCCTTCTTCATACGCGACATGGCTGCATCAGGCTTGCGCCCATTGTGCAATATTCCCACTGCACCTCCCGTAGGAG
+
:-(+91&&018/,0'&*,679;9430/047//*)336%&)(&'&)*',.*'(*.810-((((,*+/,2/)/0058523373083)'''%$$''7:643/),.6675;9605123.+&''0.-,)-0))//'&%%(%*'2,'%$)*-//135.+-,./5)+(&)-+(')55970220%*,-,,+01414,1-358.;38(8+.1,,-466;<565011,/-*++.()))%'%$%#%()&&-+33/69/&%')*66:8/-8)&''-/,/13561/1136/-4;;9460.)276:,-+,/0/3.4011678:.;2/(.13552,/3,.35**,-+3-0-,)202('%''&5480)(()'&)/',/0564861+204)446.&(+)0'%*+-*+-023:/2.-'%$#$&%%#)$%$&'$%$$%'')//03340..'0-8-8/3-2325343447858480413+'('))/+)'&1+./68642*').-)((&././:<21*+++'(&()**/4888-51:26<877422../2;.).*,22;:9;.,%+,.44,+2+-'&'((+18+65,)*+/3530&-**&+&)574*6/2-5--.-73'2%*-/4/,.81,5,--1/-0.2.11/+&*-'+,1./0/-0,/5++$,/1/)*6-,%+))-:.4')''***'+,,6649/%)%,-,3271&)&-)0+-.79;9:745,5*0213961*$($(+4.-2737;5//,1/31/.//33822.-,-7:6,9988:49414+%)%'&$%&%&*(*,23397.-)))45*,3:271./.3951+2(5+74.433140,//*&+)*0239;94./.644;7173471223/1-3.8,1*--.1..,325)030-/155.',,.2()+.1023122794,*')0(*,87774.-40.,2106.,(,,31;2334272710030/012;4237(5)+374694334347:434002.1)(/))#&&(*#*+-3739;9879/-.*/982/1'2*+)./10*+,(32724)+.(#&&44+2965-87,&)*%(.3&2'&',-)$.-.1:+*,./.280832:3)+,-''.*0'*+7131/024(*001712,55($',(*(*+3./.04--&-++*$((+22)+1,4),+
@1822dc7b-d62b-4beb-8e12-aec3b87b143f ch=168 read=105695 start_time=2019-12-13T06:16:25Z barcode=BC01 runid=2c9cf7bc05858273f10e7d7ec552fc0bd742dc3e
TTCTTTCGGTATGCTTCGTTCAGTTACGTATTGCTCTTTGAGTTTAATCTTGCGACCAAATGCCCAGGCGGAATCACTTAATGCGTTAGCGGCAGCTTTGAGTCTTCAAAACCCCACCTAAAGTATTCATCGTTTACGGCGTGGACTACCAGAATTATCTAATCCTGTTGCTCCACGCTTTCGAGGCCTCCAGCGTCAGTTACAGTCAAGAGAGTCGCCTTCTGGTGTTCTTCCTAACAATCTCCTGCGCATTTCACCGCTACACTAAGTTCCACTCTCCTCTCCTGCACTCTAAGATAGCCAGTTTGGAATGCAGCGCAGATTGAGCCAGGTGGCGCACATCCATAATCATCCGCCTACGCTCCTTCGCCCAGTAAATCCGGATAACGCTCATACCTACGCGGCTGCTGGCACGTAGTTAGCCGTGAAGCTTCCTCCTTGGGTACCGTCATTCTTTACAAAGACCAGGCTTTACGATCAGAAACCTTCATCACTCACGCTGGCGTTGCTGCATCAGGAGTTCCCCATTGGTACAATATTCCCCACTGCTGCCTCATTAG
+
#%#()*$(*,.5.219/11::2519..*,)/*&(()34,*)-10.(8.+-+()..,,*'&%#))'(&&''*)*+%$&)'1-/-/+*,*&''&$#&%'&%&$%&#()%'((&(+-*),7++.''*+180012527-''++--23+3+)%(%)'+&/)+-2/1323,'',2+,+/($&'(19..(&'%*$&()*,0226./12+)((+.(.(&(&()*%%%%%&"$()(')'(*)%%%'&),))*,&%$)()*.70-*/1-,/&)%'$'&&(1),')()(*-*+)+.,.0--/0.,,-/+.&/-/1/;--+(&)*-',-++&'$*%%$,.*&('+,+)$%%'(-.+$&%2(1/15)(1++*/.255'(+&&),)')*,23))2,3..(&'#))--+)2,%#&$&*3,006/4-*&.-146670./1-/%'(&(*914-+%&$%+(&&+*(+*%&'&,3/((*1+*0-*-.0+-1)'()*++'$,-+./,0,..+'()+(((*&(-+),+'&30/.13/+1(*3/./*)$'.)($$((1*12+771)%((%'((0+-/$(%''
@e073ee27-12fe-4f38-9451-fef8042e778d ch=9 read=26202 start_time=2019-12-13T06:16:39Z barcode=BC01 runid=2c9cf7bc05858273f10e7d7ec552fc0bd742dc3e
CCGTTACCTTGTTACGACTTCACCCCAATCATCAATCCCGCAACCAGACAGCTCCTTCCTTGCCGGTTAGGCCACCGGCTTCGGGTGTTATCAACTCTCGTGGTGTGACGGGCGGTGTGTACAAGGCCCGGGAACGTATTCACCGCGACATGCTGATTCGCGATTACTAGCGATTCAAACTACAGCAGTCGGGGATTTGCAGACTACATCCAGACAGAATGGTTTTATGGGTTTTGCTTCACCTCGCGGCTTAGCTTCCCTCTGCCACCATCATTTGCACGTGTGTAGCCCAGGTCATAAGGGGCATGATGATTTTGACGTCATCCCCGCCTTCCTCCAGCTTGTCGCGGCAGTCGCTAGAGTCCCCAGCAATGATGGTAGCGCTAACGATAAGGGTTGCGCTCGTTTGCGGGATAGCCAACATCTCGACACGAGCTGGCGACAACCGTACCGCCACCTGCTTATCTCATATAGCTATCTCATCCATCTCTGGAAGCCTTTATGAGCATGTCAAGACCTGGTAAAGGTTCTTCGCGTTACTTCGAATTAAACCACATGCTCCACCCACGCTTGTGCGGGCCCAAATCAGGTGCTTTGAGTTCCATTCTTGCAGACGTACTACTCAGGCGAATTACTTATTGCGTGCTTCACGGCACTGAACTTTGACATCCAACACTTCGTACTCATCGTTTGGCGTGGACTACTAGGGTATCAATCCTATTTGCTCCCCACGCTTTCAGGACTGAGCGTCAGTTGCAGGCCAGATCGTCGCCTTCGCCACTGGTGTTCCTCCTATCTGCGTTTCCGCTACGTAGATTCACGATCCTCTCCTGCGCTCTAGCTGCTGGTTTCTATGAAGCCTTTACTGAAGTTAAAGCTTCCGAGGCTTTCACCACAGACCCTTGCGCGCCTTAACCCTCTTTACGCTTAATGAATTCCGGATAACGCTTGCCACCTGCATTACCGCGCGGCTGCTGGCGTGGTAGCCGTGGCTTTCTAATAAAAGTTACCGTCACTCGGCTACCATTTCCTGTAGCCGCCGTTCTTCCTTTATAACAGAGTTTACAGTCGAAACCTTCTTCCTTCTGCAGCGTTGCTCGGTCAGGGGTTTTCCCCATTGCCGAAAATTCCCTACTGCTGCTCTCCCATTAG
+
6903754,4,*6.*+*%,094,544*0//0.5418/6;.+-*&-,,.96.-.//74.7*'(*-,0+2-,3;:;01+-*(*31'49/+/,,,:.(....249::941123-992/8..-.16677+)00'*1--//4879<:898253354658996831/,.%0+//.-./108-*))$&%#$%%%&&(1*'.*'6*()615440,))(1*&%13((-35772<;0044</515,-/4;477;61&'&,%&%$$'6*57.*-('(&%)''*)%''%%%%')%%&*+.-.7/,07:98886,89.12.----2736,+,1+32*,288/-188866.3,+(+..+/0&((0--)++*+)&&%(*()'&'$'-30/0215.*&&%$#*'//1/.)-0,,-)+23363/6)*1*57-%&%)%0)415746-./220.,013(32./3/41(3%))$*+.06,-%'&%+,-0%-,/(2455:810%/89515.,-/.((*-0177./&&$)*+47:93536975662:/+/4854642665.%,4-:273121;089.-./101/.-40*$(')/+,./2//.1-*+1.,-),%''++10,(,+9,.-/9-4/..'-%.+1++)$).0*00-)'/*2,--5*1+)**)$$&)&%(*5/'/+-6-,787420-,/,0),(+..3+0-220+/0*2*'(1.0130&23234&50*+-/-).)+--+/;'&'.928*&)**/71/*49/.0//(-4783-7---.6200++,--2:;9:/7.-,13&).0.-,3027-/&'',*)'('*4-*)'*.-2.(-,,-1)&()*,10./.-*'$()0.21/.10-.(&039730'-+1/)0)*0-*,'($)),,4.)$)+52+&%*&''44.-0.)-./013)('%&&((*((&($&'(&./85-/0)$#),+-&'*.1,0-7548520.1-/0&,+*'&%)*'01*+')((((&&(&&''''--)+-7-.4+(%'('(,,-631*$++*49676..23'2,.-::0397.3,.-.,0115:57:216/.111+/,..(((()3,%*'$*)'*0,/27;884:8-1,%%'(((*01--231;1/)+524.8:+0760*37*..,///00141+'(+)))2+/-,+10*)7.++
@5772f32e-3f74-4d8d-b7f2-b76f35666ec6 ch=167 read=115944 start_time=2019-12-13T06:16:39Z barcode=BC01 runid=2c9cf7bc05858273f10e7d7ec552fc0bd742dc3e
CTCCTACGGAGGCAGCAGCAAGGGAATTTTCGGCAATGGGGAAACCCTGACCGAAACAACGCCGCGTGAAGGAAGAAGGTTTTCAGTTTGTAAACTATTTATAAAGGAAGAACAGCGGCTACAGGAAATGGTAGCCGAGTGACGGCTGCTGACTAGAAAGCCACGGCTAACTACGTGCCAGCAGCCGCGTGTATGCATGGGTAGCAAGCGTTATCCGGAATTATTGGGCGTAAAGGGGAGGCAGGCGGCAGCAAAGGGTCTGTGGTGAAAGCCTGAAGCAACTTCAGTAAGCCATAGAAACCAGGCAGCTAAGTGCGGGAGAGGATCGTGAATTCCATGCTTAGCGGTGAAATGCGTAGATGGAGGAACACCAGTGGCGAAGGCGACGTCTGGCCTGCGGCTGACGCTCCAGTCAGCGATAGGGGAGCAAATAGGATTAGATGCCTAGTAGTCCACGCGTAAACGTGAGTGCTAAGTGTTGGATGTCAAAGTTCCGTGCTGCAGTTAACGCAATAGAAGTACTCCGCCTGAAATTCGTACGTTCATAGAAATGGAAACTCGAATTGACGGGGCTGCAAGCGGTGGAGCGTAATGGTTTAATTCGAAGCAGCGAAGAACCTTACCAGATCTTGACATACTCATAAAGGCTCCAGAAGTTGGAGACCTTTCTCGGAATGGGTGGTGCATAGTTTGTCGTCAGCTCGTGTCGTGAGAGATGTTGGGTTAAGATCCCGCAACGAGCGCGCAACCCTTATCGTTAGTTACCATCATTAAGTTGGGGACTCTGGCAGGACTGCCAGTGACAAGCTGGAGGGAAGCGGGGATGACGTCAAATCATCATACCCTTATGACCTGGGCTACACGTGATGCTACAATGGATGGTGCAGAGAGCGAAGCTACGCGAATTGAAGCAAAGTCCATAAAACCATTCTCAGTTCGGATTGTAGTCTGCAACTCGACTACATGAAGTTAAGGTCGCTGGTAATCGCGAATCAGCATGTCACCCGGTGGGCGTTCTCAGGCCTTGTACACCGCCCGTCACACCACGAGTTATTAACACCCAGAAGCCGGTGGCCTAACCGCAAAGGGAAGGCTGTCTAAGGTGGGATTGATGATTGGGGTGAAGTCGTAGCAAGGTAACCGG
+
-+0($$(*.+./1/0/*/3/*.2(.*07:9.(+0220/3.((-*.;5/--//+,-*,:98798-)'**,6.3.,&*++4.:510*-.94+)-/$'&#(,+*/1;,,,/2./'1',,-0.0663-**00,3)*,-9./..--00-4,-(++$$#&+%,*.(-,)0-/,*.+***+/225:51/--/1/1/'$%&(+0(0(.+'&%&&&''%+&%(*)-++,0-04265567769*))1,&***/272/90./16<..5610142,+0--/,-/1/21)('&''.-3*2239353-1,*.8-6;-*10//11.()),,&85+*'-....+4,(0/118+,+%'&%'')&)()67/018763.-))(/+-1049;458494+*.*+*)+-/(),1739..**+-+.*)')),')'()&&)'&)(*+2()+-9;;5328--4++//'2,*+/133444&),/557902*,)()($)).+'-)+6383877704).09..-0.4,+*')-425227171,&))'*)++2924.)%''$&#$$'',-2:1%%)$,*().)35+.-*&'+%/768/9:.&(#)*)**/1/04+.,'0&%+.72<:8:8;61-0*-'((',+).0/6/5-/0(*'+,/:.,+,,-1230028-*3.02')((''&)**()%&'&-,+&&&')(('*/-*0/,.+*%2.7.,.1640((+/:75566370+*+).;889'/)*.)&&&)24**0756..((*0,405377.83231910/06/0644763693,5,39;0677..)(*+*')+./8:0//+,./3,.26,),.(,*'')+4/.:8::7768:512/55/1,4'&))+.-,//**-/111*))&'''*./345300-)*,:98:961**'''%(*$(''**-'*$(&'+)#%''&$&)*).09:62:7:<379267;.+((*0./03480//0+().+///1247373.6-(%)$**)--'(()-12.502:73.%'&))++$/'&&*)'(%-*,23342589613++)*(-1)24,+30+,,.0&'().//))&+$%(*53**')',656.5+6*(*028/238',-(,*-000422,,*1-.6;;340-.///8025:30,*'*(+)/+,,.5/6+4+7,47
@0f7050ec-f8f3-4111-a966-c9c6250ac1d0 ch=243 read=112861 start_time=2019-12-13T06:16:38Z barcode=BC01 runid=2c9cf7bc05858273f10e7d7ec552fc0bd742dc3e
CTCCTGCAGGAGGCAGCCAGTGGGGAATATTGCACAATGGGCAAACCTGACCATGGCCATTACCGCGTGTATGAAGAAGCCTTCAGGTTTATAAAGTACTGGCAGGGGAGGAAGGGTAAGTTAATACCTTTGCTCTGTGGCATTTACCCGCAGAAAAACTTCAACTAACTCCATTACTTGTAGCCATGATGGCCGGGAGAATTACCGGCGTGAAATCAGGATTACACTGGGCGTAAAAGCGCGCAGGCGGTTTTATTAAGTCAGATGTAAATCCAGGCTCCAACCTGGGAACTGCATCTGATGCATAGCCAAGGAGTCATGAGGGGGTAAATTCCAGAGTGTAGCGGGTGATGCATGAGATCTGGAGGAATACCGGCGGTGGCAGAAGGCGGCTGGACGAACTGACGCTCAGAGTGCGAAAGCGTGGGGCGACAGGTTGAATACCTGTTAGTCCACGCAATAAACGTTATCGGCTTGCCGGGGTTGCCAGGCGCGGCTGGAGCTAACGCGTTAAGTCGACCGCAAATTCTGGCCGCAAAGGTTAAAACTCAGGAAATGAATTGGCGGGGCCCGCACAAGCGGTGGAGCATGTGAACGGTCAGTGCCTTGCCAGAATACCCGCCGATGCTTGACATCACAGGAAGTTTTCAGAGATGAGAATGTACCTTCAGGAACCGTGAGACAGGTGCTGCATGGCTGTCGTCAGCTCGTGTTGTGGAAATGTTGGGTTTAAGTCCACTGTGGGCGCAGCGCCTTATCCTTTGTTGCCAGCGGTCGGCCGGGAACTCAAAGGGAGACTACCAGTGATAAACTGGAGGAAGGTGGGGATGACGTCAAGTCATCATGGCTACGACCAGGGCTACTGCCACGTGCTACAATGGCGCATACAAGAGAAGCGACCTCGCGAGCGGACCTATAAAGTGCGTCGTAGTCCGGACTGGAGTCTGCAACTCGACTCCATGAAGTCAGGAATCGCTAGTAATCGTGGATTCGGAATGCACCACGGTGGGCCATTCCCGGGCCTTATACACACCGCCCGTCACCATGGGAGTGGAGTTGCAAAGAGTAGGTAAGCAACGCCTTCAGGAGGGCGCTTACCACTTTGTGATTCCTTGACACGGGGTGAAGTCAACAACAAGGTAACCGGAAGATAGAGAGCGACTGGAAAGGCAAATGGGGTGCTTCAAGACACCGACAACTTTCTTAGCGCAGCAATGATACATGTAGCGTT
+
**0+%$)%0,)-)&%'(&+%3'-5-*1*$('$&%&,(*,-(&&)*)*%%%$%$%%&$$%)(%))%%$&$+,0,5,()*').253(,+--(%%)32%*$%%%&&'10-*+-3-/+,,'+2*,4.6-04048-+42,#%*'%&&*+&&+*(&++&*-)-)%'*,*--./1,-/3&4'%'&$%#%$1/&&(*),',%&&*((&'+),./+1-)***/3*,+.%%0(+/*/15:76.+161*&%%''+(**+'-678)&1.2.-15+,((%%%0+*.3().-/2'7+663-44+/,+&10///+'(%'#%'(0).**)%&')%)&&)+,.)(('1*.1++*((*'+',+(+-&'(*$%%''))023491-1,)0+,+,(+(-)''))&'-.)0-,'-.1468'%,-)*+..3/5((%')-*%'*'&&.-*..))&#&$(1.1*%$%%))(+)*''))0%&%&%''1,*((&/)//)'%$'%(%(*,&'$%%$$&++,.*))&('&%-+-()%&$&/34.2///,-'('-,1-+'()/,&**1--0-27;:3/--'('*,+*1,2330)+',.*(.-+-.110&+(+%+.*+-/+&'&'-,('-($%)%()'*)-&&&)($$()&$$$&%'%%&')(5342,.'1.+++-;;75/.((+83122741.&0.1))#-**129///,,,-(-23012,,&)+/+,$22+,++(),267/31--+*%'0'(*/(/4073(,,4/2('%%%'&%&+-+,+$)&).*.060:7006$.*,-0-1/52757*61)/06706+,./'**44+60-,+'(),/868:/,3,-4152-57,1:8777891.-11325)++4/,((())1*.*(((('$#(&&()1-,.+,/;5/2--.00/35.*)'(()034392/'*)('%(,)/)&%%&%$'&&),,,&&%').1.,(&&+('(()3/2/*--,0.253323/2-,,/&('%&'1/0,)*+4:./+-)+$(&+)))'(*+'*'%&'-,**''*%,201,-485/2,--&.%)*490480,0.)+0-450.('',)&)4:,5-3+%&'('*+*-4)21-1,02374*7/+.2+4000-*-2*1143/146460%(%&$'%)'(1+)*,1,-,%$%*/),)(*/08690.1,*,.%&&&%',+00+5+2+&+-67;72,.*(+$%%%&-'((,-/+''..,,*32*+1'()#(&(*/&*%&+),,5-(&$&$""
@acc8b953-6799-4a43-a107-bde99c69fd2e ch=82 read=80017 start_time=2019-12-13T06:16:35Z barcode=BC01 runid=2c9cf7bc05858273f10e7d7ec552fc0bd742dc3e
CCGGTTACCTTGTTTTGACTGCCCCAGTCGATCACAAAGTGGTAAAGCGCCACTCGAAGGTTAAGCTACTGCTGTTTTGCAGCCCGCTCCGCTGGAACTGTGACGGGCGGTGTATACAAGGCCAGGAACGTATTCACCGTGGCATTCTGATCCACGATTACTAGCGATTCCATTTGGAGTCGAGTTGCAGACTCCAATCCGGACTTCTGACGCACTTTATGAGGTCCGCTTGCTCGCGAGGGCCGCTTCTTTGTATGCGCCATTGTAGCACGTGTGTAGCCCTGGTCTGGGGCCATGATGACTTGACGTCATCCCACCTCCAGTTTATCACTGGCAGTCTCCTTTGAGTTCCCCACAGCCGGACAGCCGCTGGCAACAAAGGATAAAGGGTTGCGCTCGTTGCGGGACGCCAACCCAACATTTCACAACACGGGCTGACGACAATGCATGCGGCACCTGTCTCACGGTTCCCGAGGCACATTCATCTCTGAAAACTTCCGTGGATGTCAAGACCAGGTAAAGGTTCTTCGCGTTGCATCGAATTAAACCATGCTCCACCGCTGTGCGGGCCCCAAATCAATTCATTTGAGTTTTAGCCTTGCGGCCGTACTCCCCAGGCGGTCGACTTAACGCGTTAGCTCCGGAAGCCACGCCTCAGGGGCTGCAACCTCCAAGTCGGCATCGTTTACAGCGTGGACTACCAGGGTATCTAATCCTGTTTGCTCCCCACGCTTTCGCACCTGAGCGTCAGTCTTCGTCAGGGGCCGCGCCACCGGTATTCCTCCAGATCTCTACGCATTTCACCGCTACATAGATTCTACCCCCCCTCGAGGACTCAAGCTTTGCCAGTATCAGATGCAGTTCCCAGAGTTGAGCCCGGGGATTTCACATCTGACTTAACAAACCGCCTGCGTGCGCTACGCCCAGTAATTCCGATTAACGCTTGCACCCTCCGTATTACCGCGGCTGCTGGCGCAGGTTAGCCGGTGCTTCTTCTGCGGGTAACGTCAATGAGCAAAGGTATTAACTTTACTCCTTCCTCCCGCTGAAGAAGTGCTGGCCGAGGCCTTCTTCATACACGCGGCATGGCTGCATCGGGCTTGCGCCGGTAATATTCCCCTGCTGCCTCCACGTAGGGTG
+
5./&-.'+917-+,&%&&%$#'('%&%('%%(+'(-67035;819,(*.5;&))/(),()).,,*-1/2+'&-#.1+&%*(',6/,-.1)%%&,'%$#'%&'')./00,00&()116890;2:,22220*4&3786:;048;989<9643,1%%%**1-'1))-4416:53'&()+)')*2(%,-847-/13/4&:);9468/102-$*,2*+'*/8:352.06,/.--,,)*)+,-.)-.501/03/);<-78753326;08/)(+,,,00143,,/02;701::72235.1.-0--..,,,,*,28:::.:1*'/)*.**,5;90124540/-&,/4154-70++124545)%&$').45/)&'+/-1,./-/'/49(3,9195).321847534434;785;70,%''-*-)),1542:/))*+))&)',/333454(11('#''*/.-,-,443451--+--74<183,,'*)))+171.0187*,-341.244:/,10-0///**-10&**..1:,1.8;76;0/*,10%/1-.$&&,(-04*1/**666:118*)**+33,0.111),-/-./,32004::22,9::-.$+2,6,-*5-4,-+,*752+++/+3++*2/21639+*+**,-*-+9*0(-,(.11548:851*4,),10246./()(0+3471.223664:+%&&(0/17;777/8.%52*+,31.051421.372.30578,*++(04-*'))59*,03588724435<:777+19:/+-+))04/390:788;25.1())/.**((&(*.+58-,-11++0(*$%'()3936/525364-*3(')/),67**&**,)+37(23127367:996:9733+&.$,*;0/,4-&)/44./96.+//05123.7,2,0-364725:566644,'&&$**491-.014/:/4.,4-4.11+5.&)(1:7627/226;67:503000116110-1).-)...39.13%).405;(&''-9++0;87860.0/('&.7.0010251.,363-2239)848-89/+6554)&))&*$&)&%)%$(.*898:77;112.1.301-32247871.&$&%&(')/0'.05+'(+*:0000085--2220.,*/.&(*)&'+*))
@44a904d7-c7fc-44c2-af51-c16a799d802c ch=204 read=66931 start_time=2019-12-13T06:16:32Z barcode=BC01 runid=2c9cf7bc05858273f10e7d7ec552fc0bd742dc3e
CCGGTTACCTTATTTACGGCTTCACCCCAATCGCTGACCTACCTTCGGCCGCCTCCTTGCGGTTAGCTCACGGACTTCGGGTATTGCCGCTCTCCTTAGTTGTGACGGGCGGTGTGTACCAAAGACCGGGAACGTATTCACCGCGACATTCTGATTTCGCGATTACTAGTAACTCCAAGCCTTCATGTAGGCGGTCCAGGCTGAAAATCGAACTGGACTGGTTTTAAAGTTTGGCTCCACCTCGCGGTATTGCATCTCTCTGTACCAGCCATTTGTAGCACGTGTGTAGCCCTGCACATAAGGGGCATGATGGTTGACGTCATCCCACCTTCCTCCTGGTTAACCCAGGCAGTCTCGCTAAGGTCCTCAACAATAGTGGTAACTTAACGACAGGGGTTGCGCTCGTTGCGGGATAGCCGCGCTATCTCACGACACGAGCTGGCGACAATACATGCACCACCTACTGTATCTCCTTATGGCTATCTCTCCATCCCTGGAGCCTTTATGAGTATGTCGGTTACCGGTAGGTTCTTCGTTGCTTGAATTAAACCACATGCTCCACCGCTTGTGCGGCCCCGTCAATTCAGCGGTTTCATTCTTGCAGACGTACTACTCAGGCGAATTACTTATTGCGTTAACTGCAGCGCTGAACTTTGACATCAACGCAGGTACTCATCGTTTACGGCGTGGACTACTAAGGGTATCTAATCCTATTTGCTCCCCACGCTTTCGGGACTGAGCGTCAGTTGCAGGCCAGATCGTCGCCTTCGCCACTGGTGACCTCCATATATCTACGCATTTCACCGCTACACATGGATTCCACGATCCTCTCCTGCACTCTAGCTGCCTGGTTTCTACATATATGGCTTACTGAAGTTAAGCTTCAGGCTTTCACCACAGACCCTTGCTGCCGCGCCAGCCATACTCTTTACGCCCAATAATTCCGGATAACGCTTGCGCATTATTACCGCGGCTGCTGGCACGTAGTCGTAATAATAAAGTACCGTCACTCGTGCAGCTGCCAGCCGCCGTTATCCTTTATAACAGAAGTTTACAATCGAAAACCTTCTTCCTTCACGCGGCGTTGCTCGGTGGGGTTTTCCCCATTGCCGAAAATTCCCTACTGCCGCCGTAGAGACAGTATCCAGCACCAACAGAAGGTTAACACAAGGGCGACAACTCTTCCAGCGCCAGCAATACGTAGCCGCG
+
600232-./,2)+2/)*+/**/((++,)*2.51233/46+-284:00,0.%&.,0339-1(2+3)**,-/45941150+-(*',0.2,*+**)*%'&%)4))&***+0/.295884025-52+*537'751832:89<857936978%.4-/7063*$%%'(.(&'&&()+--+/(+&&)',,3/4+((*+*)')''(*'&%%)(*1+3'$,+)*-*+5404<<305*1,93-8//0:61900+-254-4.//990.-,*32557;5776,04+(*()*'-//0,+'%'+-,&$()*%%/,))-)-%&++-1)2:()+6543-287*.64132)-62301-.',52-,00.653/5024,(')12614/,2292).,(/,0+$%$%'/065*(00(+0,,/334417000:/-((%(%$%##%')-/1/0000-24551)2)//+/60--323+,-/4/21+&&%$&'(--1&,++-09867830//026869.,/2+)0.-73/0)(,,--*,)('%%%(()$#%&*38641-'()'&(&(./1/2;7:6,**+*/00301-/,-*+),+---23,).13436*'''(/*2:407:-.71/*+36(3),*-2571169*4*4+-..6-32-.(''-'&,%$&%'(216587788310,.1*,($&&&))+44559806;9+.-6.+(()$)-3350,,+,+00534;51/,+-71-..597.)+)*+5,-(9/..0(&%'(77193:1/.10000,.///6512/00..4;79464*'$&&*+532233487-413-6<:0())*,112+-&'*''7.3()++.,+,*+,3555643./)&0797693315:9/-,.00/.').67.:.-.4.5.-821(.-2/%57459:535/...78;:/,.(-0/.0*-()'))-*&&%$'(05328707,0,/5051,'0)1,,')()+('&#%$''*/1/0524786756524+%)'(%&&#&&)()*1*,50*0.08560+')'%)%($%$%$%$&'32289703(-.039944537*)/)*0;;*+/,,/%&--*385:479792<6,/.//644/<///6,..&09-/54.$%&'(/3,1(*17582041((((&&&&#(&$(&+&))))$./25''(-+-2-+---0///2.5-1+.+,+,)-**)2+(((&)(&%&'&,*0*+*%-',,--(.$$%%
@7cdb903e-145b-430b-9f5a-4ad5057e9640 ch=252 read=124288 start_time=2019-12-13T06:16:39Z barcode=BC01 runid=2c9cf7bc05858273f10e7d7ec552fc0bd742dc3e
CTCCCACCGCAGGAGGCGGCAGTGGGAAGTGTGCACAATGGGCGCAAGCCTGATGCAGCCATGCCGCGTGTATGAAAGAAGGCCTTCGGGTTGTAAAAGTACTTTCAGCGGGGAGGAAGGGTAAAGTTACCTTTGCTCGTGACGTTACCCGCAGAAGAAGCACCGGCTAACTCCGTGCCAGCAGCCGCGGTAATACGGAGGTGCAAGCGTTAATCGGAATTACTGGGCGTAAAAGAAAGCGCACACGCAGGCAGTTTGTTAAGTCAGATAAATCCCCGGGCTCAACCTGGGAACTGCATCTGATACTGGCAAGCGAGGAGTCTCGTAGAGGGGTAGAATTCCAGGTGTAGCGGTGAAATGCGTAGAGATCTGGAGGAATACCGGTGGCGAAGGCGGCCCCTGGACAGACCTTGACGCTCAGGTGCGAAAGCGTGGGGAGCAACAAGTTGATACCCTGGTAGTCCACGCCGTAAACGATATCGACTTGGAGGTTGTGCCCGCTTGAGCGTGGCTTCCGGGCTAACGCTGAAGTCGACCGCCTGGAGTACGGCCGCAAGGTTAAAACTCAAATGAATTGACGGGGGGCCCGCACAGAGCGGTGGAGCATGTGGTGGTTTAATTCGATGCAACGCGAAGAACCTTACCTGGTCTTGACATCCACAGAACTTTCCAGAGATGGATTGGTGCCTTCGGGGAACTGTGAGACCCAGGTGCTGCATGGCTGTCAGCTCGTGTTGTGAAATGTTGGGTTAAATTTTTTTAACGAGCGCAGCCCTTATCCTTTGTTGCCAGCGGTCCGGCCGGGAACTCAAAGGGAGACTGCCAGTGATAAACTGGAGGAAGGTGGGGATGACGTCAAAGTCATCATGGCCCCACCCGACCAGGGGCTACACGTGCTACAATGGCGCATACAAAGAGAAGCGACCTCGCGAGCAAAGCGGACCTCGCAAAGTGCGTCGTAGTCCGGATTGGAGTCTGCAACTCGATTCCATGAAGTCGGAATCGCCGGTAATCGTGGATCAGAATGCCACGGTGAATACGTTCGGGCCTTGTACACACCGCCCATCACACCATCAGAATTGGGTTGCAAAAGAAGTAGGTAACCTTCGGGAGGGCGCTTACCACTTTGTGATTCATGACTGGGGTGAAGTCGTAACAAAGGTAACCGG
+
',.6*).+'(&10)-*)(++014.+)%%)+&0(*+13:96531%+*8-8:74432.-)002956701/043*)(0/'%++*-00356+.51:78089.*,-.375/&'&-3.('...2//*)-*+%&%(30292,048+20*7-7-,4;013-,.*'),')*::7:4218345913-0600.--5037/9,1,,,7-5/33*7541/020928284/7,5,/05;;9:64266)&*,*+,.-,,'+23--1.)20:-,.415/68/0103664/881,69:2:29251086-5006666640/////4///4//&%*)%&)-/6880,),-/+*&()/*110./80/03321511/74--185,+*)*/089;2//03.04.)+-040,*.,3/4.130,*.235'+(+**,+/21444539776%')&&)*;:<9*+*+*,-/&/%.*+,.<<304533673),.47:9::953211)33/(+)''+$''1913*56+&,0,*(2-177954+7),*%'&+1.//*'')&(++398898*/)%%(+4/933&(('+/8;7;;75753:0.07788768767.0(3-*&++-*&(&',+*4-+,+43.0,+*043;969391//00397984125.03231:44:6//33.;///9:96000.26/092/+,*+,.09;.6.8.;.9,0+//8;'/-04886/1/4&((03:;;:::772+*('+/-000067374+-+.7,++4;26-5,0.&*--+..+231/.46-.-%141,42244067,-6005.+.-44201824-962950078-,0('+*/2117,/.--23<9:;;3/3+*,,812;;42736:68305+,45897--+..-.'$'''(*+;.29:,6*,+'&*-..---/412:6356672:61))&+)()713923270.++-,(')5;63653+++6/---1348798770*0/)5-3-*,-/197633-.-..93:34372000.6144679/1//03///4081101049/-0*(+35/)(/,183578+424)*)')..01-3;/97)%)*-.-16/1(,'%%)'2231100026.&)-+,+/.,/,2247:+;1),2/45291069+//:6.-.0572//-1220341.113///)%$$$'(+*2-3::9:/
@f4561a39-3c21-480d-b49e-6f791ee82cb1 ch=45 read=88022 start_time=2019-12-13T06:16:56Z barcode=BC01 runid=2c9cf7bc05858273f10e7d7ec552fc0bd742dc3e
CTCCTGCAGGAGGCAGCAGGTAGAATGTTACACAATGGGGGGAAACCCTGATGCATGCCGCGTGGTGATGAAGGTTTGCACTGGATGTAAATGCTGTCTTTGGGGAAGATAATGGCGGTACGGGAGGAAGCCGGCTAACTACGTGCCAGCAGCCGCGGTAATACGTAGGTGGCGAGCGTTATCCGGATTTACTGGGCGTAAAGGGCGTAGGCGGATGATTAAGTGGGATGTGAAATACCCGGGCTCAACTTGGGTGCTGCATTCCAAACTGGTTTATCTAAGAGTGCAGGGGAGGAGGTGATTCCTAGTGTAGCGGTGAAATGCGTAGAATTGGGAAGAACACCAGTGGCAGAAGAGCTCTCTGGACCCTGTAACTGACTGAGGCTCAGCGTGGGAGCAAACAGGATTAGATACCCTGGTAGTCCACGCCGTAAACGATGAATACTAGGTGTGGGGGTTTCAACACCTCCGTGCCGCCGCTAACGCATTAAGTATTCCCTTACCAGAATTACGGTCGCAAGATTAAAAAACTCAAAGGAATTGGCAGGGACGCACAAGTAGCGGAGCATGTGGTTTAATTCAGAAACTGGCGCGAAGAACCTTACCTACACTTGACATCCTTGCATTACCTGTAATCGAGAATGCAGCAGGGGACAAGGTGACAGGTGGTGCATGGTTGTCGTCAGCTCGTGTCGTGAGATGTTGGGTTAAGTCCGCAACAGGCACCCAGCCCTTGTCGTTAGTTACTACCATTAAGTTGAGGACTCTAGCAGAGACTGCCTGGGTTAACCAGGAGGAAGGTGGGGATGACGTCAAATCATCATGCCCTTATGTGTAGGAGCTACACACGTGCTACAATGGCTGAGTACAGAATGCAATACCGTGAGGAATTGGAGCCAAACTTTAAAACCAGTCTCAGTTCGGATTGTGGGCTGAAACTCGCCTACATGAAGCTGGAGTTACTAGTAATCGCGAATCAGAATGTCGCTTGGTGAATACGTTCGGGTCTTGTACCTGCCCGTCACACCATGAGAGTTGGCAATACCCAGAAGTCCGTGAGCTAACCGCAAAGGGAAGGCAGCGGCTGACCGAAAGGTAGGGTCAGCGGTGGGGTGAGAATCGTAACAAAGGTAACCGG
+
,33.'%+(20)--('&$$*'''(+-*&2+''*(-:32693/((-1/8*,,'($%$(%-5.--.)'()*,+1405/3-%&&((,,&%&').)&$&(-/012)&16-(-,-,+1*&&&*21)-,'+&/**-*.0''(+*,+.*-,00746//,-6,('+$&&&&'-,./04-2.-+,.0248..-*(,)/.+*,121044568.+1-./656776;641.2163357<:210/*.61.+04/,4777.1+)*-+756356..//8333:;8802.5*+-21//('(().$/2.+)2*')(',,0/.1)).752000/65./3.,/('('&-)3')1))&(----2-.04181'&)'%&$(,-3+078/0((**'%%&$%'((+(*'()*,-..:691)*,09+04*.&,(++5568;.+,9:589/2%)*,41209.('(*+1:65760432.0'-,0*2<-5,3/.1546610+/+&*,%()1*.*,,0945.112079(5.+,&'&&'%+'/,121**/,'*/'73<:;,77874--+,,1,,,,&/44.-+-../,**)-/)/(),14544:1;75:6;2*%*+%%'&)+%.,.1--.,-.1/2:774+)*()'/112,))&()10(.('%$+,02*+%,'*$)'((%-06+6657+8,/09-252498699955*5,./336/.001898985855.1-+,/.78090/-/31-05+5,010.:1().29)**%*--394.5///0179*/,(%*+.,*,*).265-.-'*(,,/24496740.4+-*1.2,+4,-.,0,06:087)'(()1.<1/.15476+25-)4/12763&4/+,-323-,)*',0202,9+)4,..4*+)*++('-0.061+&++'0+*(,%$)&1*().,696089.8;9--0-.1:9;024<859-03+.&:8883)++*/322.'),*,*-.+-5.0)(7,,.2201151-,..-:2221061-./%&&&2+55/:45:5586*06663:11)/)&'+2*,541324;451/*$'-,(%%*.,'+-*'&*.,.475778-.-5/65256:(3+*)(+.-))(+&)()(-/+/-',,//025.,,/.,'2%))-'()(*,.0044846;(.)23::97-
@94ad8f00-5bf0-498a-8393-973624950a18 ch=73 read=76920 start_time=2019-12-13T06:16:56Z barcode=BC01 runid=2c9cf7bc05858273f10e7d7ec552fc0bd742dc3e
TTATTCGTTCCAGTTACGTATTGCTGGTACTAAAGTGTCTTTGTGTTAACCTTTCTGTTGGTGCTGATATTGCTCCTACGGGGAGGCAGCAGTAGGAATTTTCGGCAATGGAAACCCTGACCGAGCAACGCCGCGTGAAGGAAGAAGGTTTCGGATTGTAAACTTCGTATAAAGGAAGAACGTGGCTACAGGGAAATGGTAGCCGGTGACGTACTTTATTAAATACGGCTAACTACGTGCCAGCAACCGCGGTATTATTACGTAGGTGGCAAGCGTTATCCGAATTATTGGGCGTAAAAGAGGAGCAGGCGGCAGCAGGGTCGCAATGACCTGAAGCAACTTCAGTAAGCCATAGAAACCAGGCAGCTAGAGTGCAGGAAGGATCGTGGAATTCCATGTGTAGCGGTGAAATGCGTAGGTATGGAGAACACAGTGGCGAAGGCGACGTCTGGCCTGCAACTGACGCTCGGTCAGCGTGGGGAGCAAATGGGATTAAGATACCTAGTAGTCCACGCCGTAAACGGTATGAGTACTAAGTGTTGGATGTCAAAAGTTCAGTGCTGCAGTTAACGCAATAAGTACTCCGCCTGAGTAGTACGTTCGCAGAATGAAACTCAAAGAAAGGAATTGACGGGGGGCCCGCACAAACTTGGAGCATGGTTGAATTCGGAAACGCGAAAGAACATACCGAATGTGGCATACTCATAAAGGCTCCAGAGATGGAGAGATAGCTATATGAGATTACAGGTGGTGCATGGTTGCCGTCAGCTCGTGTCGTGAGATGTTGGGTTAAGTCCGCAACGAGCGCAACCATATCGTTAGTTACCATCATTAAGTTGGGGACTCTGGCAGGACTGCCGGTGACAAGCTGGAGGCGGGGATGACGTCAAATCATCATGCCCCTTATGACCTGGGCTACACACGTGCTACAATGGATGGTGCAGGAAGCGAAGCCGCGGGTGAAACAAAATTATAAAACCATTCTCAGTTCGGTTAGCCAGTCTGCAGCTCGACTACATGAAGTTGCAGGATCGCTAATGTCGCGAATCAGCATGTCGCCGGTGAATACGTTCTCGGGCCTTGTACACCGCCCGTCACACCACGAGTTGATAACACGAAGCCGGTGGCCTAACCGCAAGGAAGAGCTGTCTAAAGGTGGGATTGATGATTGGGTAGAGAATCGTAACAAGGTAACCGG
+
##(()()526'(*:/.-+4)2*(.:676212%*((),.0491&(%*+,-00/9344525*23575333/+*)*,1,((,(.2*''&(&&&''))()),,541.0965;53-&*+1:+,-774/5&1374249*+)-.--./+.+1.*1.<1.3:016/241*-4.1/0.,5:,*++*'3.,'%'-,.-0'('%(('%(,--283*12467-,**59*&.*1,&%'++1-..600//0269:6*/0&6/2.7..+-.++'((8934025:41.-13/9**,()%&,*+-41;::83;57+((.,'*(')0-676-1/**35+.&(()'('-*0*.)((,+),/-/2330)3/,0+',-+226141/.--+('((,311/)+)--03282,7+8,76,,***.*.-/1-*),)'/06601)*)')0)*))*)0&-.*2,*)2+3/7952++--),('&).//232.+.-1(606()+.-858*&-,89/-&05)/+-,*,/'15-,,0//*7/(*04378:<8.-%,('(*&,)+099130818054'00,86*)37936;689885/7,,&/.17:186*,01117124//,(**+12267<9/./+-201*2,*,416+&*+*().-/622435855,150&)()&($&#$,+%+/+-/-,2&/)../+',)(**,*/8'(-4,&&'(.(&,-(*&+,/,%%'+,,5;6)20-2&(*'*-982/*))-,12/..,151--*)'*,.8768::::9:766913944812457674640621277/02(-1173.()/'#$'&-&'*,.-/'1-)/-/01320/071226:9608/*)+*077)+9986463*(+-22248.50..(+.-.146.-(',6:24603556:8:8355:913/.62+)(),1,0-(+05---+)()+,*,,+*++2,-98967875&,(())++/6+,60/,('(',-&('')&%'-/0;<72;69;617&-.:8&,,*&&.'$'*)((('&*+48632))*/-1//36)$'&(/,,,+,.)(%()&'-.813(//-12489,**2,/.83)3349424.672--7-.+--0056;545735-3/(++-,+,,,,-7+(-((,,-.-,%((+&'567,,,1/,-.5(%)0036421;(+-/++)'.-+,-.,5,1/''&%&%&&),0627118.60395246
@c0c5c5b6-6d3f-45b0-93cc-c09c8b2f2a3b ch=452 read=52421 start_time=2019-12-13T06:16:55Z barcode=BC01 runid=2c9cf7bc05858273f10e7d7ec552fc0bd742dc3e
CTCACCACGGGAGGCAGTGGGAATATTGCACAATGGGAAACCCTGATGCAGCAACGCCGCGTGATGATGAAGGTTTTCGGATCGTAAGCTCTGTCTTTGGGAAATGTGGCCGGTACCCAAAGGAGGAAGCCGCGGCTAACTACGTGCCAGCAGCCGCGCGGTAATACGTAGGTGGCGAGCGTTATCCCGGATTTACTATGGGCGTAAAGGGGCGTAGGCGGATGATTAAGTGGGATGTGAAATACCCGGGCTCAACTTGGGTGCTGCATTCCAAGCTATCTAGAGTGCAGGAGAGGAGAGTGGAATTCCCTGGTGTAGCGGTGAAGTAGAAGTTAGGAAGAGCACACCAGTGGCGAAGGCGACTCTCTGGACTGTAACTGACGCTGAGGCTCGAAAGCGTGGGAGCAAACGGGATTAGATACCCTGGTAGTTACGCCGTAAACGATGAATACTAGGTGTGGGGGGGGTTTCCAGCACCTCCGTGCCGCCGCTAACGCATTAAGTATTCCGCCTGGGAGTACGGTCGCAAGATTAAAACTCAAAGGTGGCGGGGACCCGCACAAGTAGCGGAGCATGTGGTTTAATTCGAAGCAACGCGCGAAGAACCTTACCCTACACTTGACATCCCTTGCATTACTCTTATCGAAATCCCTTCGGGGACAAGGTGAGTGGTGCATGGTTGTCGTCAGCTCGTGTCGTGGATGTTGGGTTAAGTCCGCAACAGGCGCAACCCTTGTCGTTAGTTACTACCATTAAGTTGAGGACTCTGCTTGAGACTGCCTGGGTTAACCAGGAGGAAGGTGGGGATGACGTCAAATCATCATGCCCCTTATGTGTAGGGCTACACGTGCTACAATGGCGTACAGAGATGCAATACCGTGAGGTGGAGCCAAACTTTAAACCAGTCTCAGTTCGGATTGTAGGCTGAAACTCGCCTGAAGCTGGAGTTACTAGTAATCTGCTTGAATCAGAATGTCGCGGTGAATACGTTCCCGGGTCTTGTACACACCGCCCGTCACACCATGAGGTTGGCATACCCGAAGTCCGTGGAGCTAACCGCAAAAGGAAGGCAGCGGCCGAAGGTAGGGTCAGCGATTGCCAGGGTGAAAGTCGTAACAAGGTAACCGG
+
(+-%&))+/99-,,,-)0+73,31/33+++,6:752,(//,41*)),.2824411043-*++,)+('((-1+6.;9/.*:-21/.0.,-2998713:;/1)+*&*&')(1++,+(*&'))(*+*2++-+-40032//16574766140//++*3,+-*,,0-9.//967(1*)),++$'.().3-41*-0)-50-..$*-2660115,(3+()*/99;:9;::935351267<963*)&&34'(681.77668/0*),.879658588:;05&*%'$'+202//1115-31(()-/,)(().,3+4,.6**&++++*001710++$'&&)''*6-22/,*,-,-0,/80333961.1.406941//).5;7930((.,-1136777*4534:/02,,-0087.'*+0700*:8.2/-,3317<73695%+.)*-/254675.))')'(641-++1503378:9:.4+.9*2*-&/+,)&,2.347601;*-,3+1150605')+,09:8259423)%%()54;:8582*(*0*8;:62665-'0&,)&)'02+-022,+),*'(()-2.3*-/-21/164;515297-'*$)-%,*,,-,,.,(,.314016)%$&)*10.19776:10501.2.*,++-1+*,,*&('+;4,69/::01/50-,**&&)/8:4679614412463/,--/;68768465000,:.1:66755.121*004701675;424:2+5+.0.:..,61./428;61936109,(/90540/)$&&'*.,./007217/./1147435/1519264.:9/56779998:<---98831+86/*.1.1110,-04715+*()())(%&,-60()('('-++(&'*+435113<::42*6+,:/0344;:57;22;:/6778969459::36..8*+)/0/02.:5/299:-,+-*+,.400).5112344373+'$')&(*/,-0'&&(*224;8::1611082+/-0+*3..,6//09/,.,2:72;9/06.2/135,+)().++()**&-5**.0-.29992*&)**1811.2190(,,*)'((,./-701*-,)*,,175232140-10*,((28100)1,(*16859569.816;8;8-
