# Supplementary material for: De novo species identification using 16S rRNA gene nanopore sequencing
Source: PeerJ. 2020 Oct 21;8:e10029. doi: 10.7717/peerj.10029 (PMC7585375; doi:10.7717/peerj.10029)
Supplement: Supplemental Information 2 — Contains raw reads. [file peerj-08-10029-s002.zip › pass_fastq_runid_2c9cf7bc05858273f10e7d7ec552fc0bd742dc3e_235.fastq]

@27af699c-7ca9-4a1f-bf08-40c18cf899da ch=61 read=113347 start_time=2019-12-13T06:17:06Z barcode=BC01 runid=2c9cf7bc05858273f10e7d7ec552fc0bd742dc3e
CTCCACGGGAGAGCAGCAGTAGGGGTAATTGCACAATGGGGGGGAAACCCTGATGCAACGCCGCGTGAGTGATGAAGGTTTTCGGATCGTAAAGCTCTATCTCTGGGGAAGATAATGACGGTGCAAGGAGGAAATACGGCTAACTGCATTACTGTAGCCGCGGTAATGCGTAGGTGGCAGGCGTTATCAGTTACTGGGCGTAAAGGGGCGTAGGCGGATGATTAAAGTGGGATGTAGTACCCGGGCTCCAGCAGGTGCTGCATTTCGAAACTGGTTATCTAGAGTGCGGGAGGAGGAGGTGATTCCTAGTGTAGCGGTGAAATGCGTAGAGATTAGGAAGAACACCAGTGGCGAAAGGCGACTCTGGACTGTAACGACGCTGAGGCTCGAAAGCGTGGGGAGCAAACAGGATGAATACCTGGTAGTCCACGCCGTAAACGATACTAGGTGTGGGGTTCCAGCACCTCCCGTGCCGCCGCTAACGTGGAAGTATTCCGCCTGGGAGTACGGTCGCAAGGTCACGAAACTCCGAAAATTGACGGGGACCCGCACCGTGGCGGAGCATGTGGTTTAATTCAGAGCAACGCGAAGAACCTTGTCAGAATTTCTTCGGGGACAAGGGTGACCCAGGTGGTGCATGGCTGTCATTAAAAGCTCGTGTCATTGAGATGTTGGGTTAAGTCCGCAACGAGCGCAACCCTTGTCGTTAGTTACTACCATTAGGACAGGACTCTGGCAGAGACTGCCTGGGTTAACCAGGAGGAAGGAACAGGGGATGACGTCAAATGTGCTAACATATGTGTAGAGATACACGTGCTACTGTGGCTGGTACAGAGAGATGCAATACCGTGAGGTGGAGCCAAACTTTAAAACCAGTCTCAGTTCCGGATTGTAGGCTGAAACTCGCCTACATGAAGCTGGAGTTACTAGTAATCGCGAATCAGGAAATGTCGCGGTGAATACGTTCGGGTCTTGTACACCTTATCACACCATGAGAGTTGGCAATACCCGAAGTCCGTGAGCCTAACCGCAAGGAGGCAGCGGCCGAAGGTAGGAGTCAGCGGTTAGAATTGAAGTCGTAACAAAGGTAACCGG
+
+.2''*(21'(%&.*4+((+%,)*%)('/)*+(-1;77830-)'+143;+.128700(.-47320('&'''++&''+,0:;9.0806671:5((--454.,)((.28++,/002822.5324$.'%*(*+'+--*+,-,++,-*,#*'-*')))(()/+&&,&-.'''-+,)/'*/91--66./..,)%&*-,*)/2,50-21(+0++-04468//&'',+1.10&')'45260-(%&&,3,/2-..3..(/&533+,'(,-15('&)/)-,.1.6/0075..../5(+)&((&00()(&)/)7.+)-*31,,,,2920+41,,03230/---.%00-2,+4/48:.56080*'&&',,/445456735,,'&%(()*+41.,13/31')+&(/021+2)(&.(*))*)2$)#$%&'.4*,//(*+,+)+.2755894+)&.+-.(1,/,**165-25&'%**/4.24)-87631442.'($)&,+*))')*3:15/*)&%'&%%(%+,:87..'(-,.*)(&'((,,/)&.*'&+,,14+3:7/495**(+$)%((*0,))+)-('*02;;2845*%%'',-3422012**$%$##$%'&''$%&'%'''',73//-.*/*)+-6&((,3//34/0,-,7.,*($$,%&')')*-100034)3++-205.08.55282'&'+-*,11.()().01+43'$(%&&(500+1/,,1*65*6*&)'#$$,3,0742*0,-)(**,$$'((,1316.+*+'-,('-'%'('&&').,.-268867611&*$($$%%$&&))--0-*+,'('))+),()-11**&(*/*)**/.)4/..-)*%))1070/210,,*)(--2&)--:;887;.3;;3/8..0768567;++/2+9-//+..../,84-/8167.12356.7...561,,9///5.+4,,,)++.737./'/,**/1865272/2;5,0/0:5*-00'(-#+&+(+*(+*-.-.-/3681/,*+0-*+&(8.+-1*)-0-/2765/0-+--0866/116/3+++++/01851.+-*1.,*,%&(*6)6.)0)+&(&)&&%'%(-.8::669*.*,,74838
@1f9caa00-92a2-48cc-a470-c2938a5f0a5a ch=217 read=74522 start_time=2019-12-13T06:16:59Z barcode=BC01 runid=2c9cf7bc05858273f10e7d7ec552fc0bd742dc3e
CTCCTACTGGAGGCAGCAGTGGGGAATATTGCACAATGGGAAACCCTGATGCAGCAACGCCGCGTGGTGATAAGAGGTTTTCGGATCGTAAAATGCTGTCTTTGGGAGAGAATGTGGCAGTACCCAAGGGAGAAGCCACGGCTAACTACGTGCCAGCAGCCGCGGTAATACGTAGGTGGCAGGCGTTATCCAGCGGATTTACTGGAATGCAAGGCGTAGGCGGATGATTAAAGTGGGATGTGAAATGCCCGGGCTCAACTTGGGTGCTGCATTTCCAGAGCTGGTTATCCTGCAGAGTGCAGGGAGAGGAGAGTGGGATTCCTAGTGTAAGTAGGGTGGGAAGAACACACCAGTGGCAGAGGTGACTCTCTGGACTGTAACCTTTGAGGCTCGAAAGCGTGAGGAGCAAAGCAGGGATTAGATACCCTGGTGAGTCCACGCCGTAAACGATGAATACTAGGTGTGGGGGGTTTCAACACCTCCCGTGCCGCTAACGCATTAAGTATTCCGCCTGGGAATACCAGTCACTTAAGTTAAAACTCCAAAGGAATTGACGGGGACCCGCACAAGTGTGGAGCATGTGGTTTTAATTCAGGCAACGCGAAAGACCTTACCTACATGACATCCCTTGCATTACTCTTAATCGAGGAAATCCCTTCGGGGACAAGGTGACAGGTGGTGCATAGTTTATCGTCAGCTCGTGTCTGAGATGTTGGGTTAAGTCCGCAACGAAGCGCAACCCTTGTCGTTGAATTCTACCATTAAGTTGAGGACTCTGCTTGAGACTGCCTGGGTTAACCAGGAGGAAGGAAGGTGGGGATGACGTCATGCCCCTTATGTGGCAAGACTGCGTGCTACATTAGCTGCGGGTACAGAGAGATGCAATGCCGCGAGAGTGGAATAGCAGAAACTTAAAACCAGTCTCAGTTCGGATTGTAGGCTGAAACTCGCCACCACATGAAGCTGGAGTTACTAGTAATCGCGAATCAGAGATGTCACGGTGGAATACGTTCCCGGGTCTTGTACACCGCCGTCACACCATGAGAGTTGGCAATACCCGAAGTCCGTGAGCTAACCGCAAGGAAAGGGAGCTGTCTAAGGTGGGATTGATGATTGGGGTGAAGTCGTAACAAGGTAACCGG
+
(,03(%()093494688001.79,.00*4*++*..70.*&*-)-0**,.488211263100(&(*)+,-.-/*)&*,/55,,.656.()*00))%')131168-1.)%((&)/'+,)+%0.,55/,++2'&''(&'&(,-1.-.,335748461--+%)+.,-./-4--.5335/1*1+*'(356461/1'((,-4*/:/.75/,%%')-)+.4.,*(+*/-2351/1023*+./9:8610**52.&2/+(.0.3603-//4:3114788,9:'5-&%)&./691;100&(%%++--.16.6.)'.+.1*)'')('&)/*1+,,(%%%%%%&(+-+-+.)+2*(,+*,),2.310,*(('%$,&()-,.)-3:6986,*%*&&())+.3,22(+*)')0//%.(%()7:-'+(.7+,+5))--*07,','''()*.+*++/7345:21-,-+*0*')(&42/+*'+354,12,-*'/0/9,/5,-))*.'(*0,201//1&('*+*6-.*-2.24+/))*1'&',,*')*0((+./9;4617&1/,*+),1/756-)85033)$&%(0,(*&''-&(*)+((),-7:206342%%(*)--)(**)&$)1--+,/3,,-)/*-/9837-,0,01.0++*+2.1...))%&'''&,2+15/*38/5660,.,),)*,')*661445(0.7/+,.,65268880/(,+--++--+//*5448+)%+13).186/1/.-%,')(,./3113/45&)*--,.-49.4*1*)5..+4816543%%&'*+-.18889525)-1213534))-1,0*-&')()(496-1655111*--63**.3+*''+'()+*+-'%%&(11.*'%+&%(,+*('.,+,./+**((,,/./3..//'&'$&(''41,((,((*))**%%'.47104226733%-*7/2:/.5-008777/0:--87--+$&++,.16.6./1.*)*+1/.*-%'(521..0+5/0-/&')2.0-',,765&2'),0.015,+-364.6.,.+++,/-22+-/*,+.3577+*'(/,1,+130-33-*+*+,3,./4541008050/..-*-+'(,1&*-4564,23*/-(45154/0/0039.98--,3/..31448456*3.2878)6
@8a09c388-05a6-491e-8e2b-cd7767a82e0a ch=305 read=110437 start_time=2019-12-13T06:17:05Z barcode=BC01 runid=2c9cf7bc05858273f10e7d7ec552fc0bd742dc3e
CCGGTTACCTTTGCGACTTCACCCCAATCGCTGACCCTACCTTCGGCCGCTGCTGCCTCCCATGCGAGTTAGCTCACGGACTTGGGTATTGCCAACTCCTTGGTGTGACGGGCGGGTGTGTACAAGACCAGGAACTATTCACCGCGACATTCTGATTCGCGATTACTGGCTAACTCCAGCTTGCTTCAGCAGGCGAGTTTCATTTCCACAATCGGAACTGAGACTGGTTTTAAAGTTTGGCTCCACCTCACGGTATTGCATCTCTGTACCAGCCATTGCTTAGCGCATTAGCCCTACGCCAAGGGGCATGATGATTTGACGTGTCCCACCTTCCTCCTGGTTAACCCAGGCAGTCTCGCTAAGAGTCCCTCCAACCCAATGGTAGTAACTAACGACAAAGGGTTGCGCTCGTTGCGGGACTTAACCAACATCTCACGACACGAGCTGACGACAACCATGCCACCTGTCACCTTGTCCCCGAAGGATTTCCTCGATTAGAGTAATGCAAAGGGATGTCAAGTGTAGGTAAGGTTCTTCGCGTTGCTTCGAATTAAACCACATGCTCCGCTTCTTGTGCGGGTCCCCGTCAGTCCTTTGAGTTTTAATCTTGCGACCGTACTCCCCAGGCGGAATGCGCAATGCGTTAGCGGCACGGAGGTGTTGAAACCCACACCTAGTATTCATCGTTTACGGCGTGGACTACCAGGGTATCTAATCTCGGTGTTTGCTCCCCACGCTTTCGAGCCTCAGCGTCAGTTACAGTCAGAAGTCGCCTTCGCCACTGGTGTTCTTCTAATCTCTACGCATTTCACCGCTACATGGAATTCCACTCTCCTCTCCTGCACTCCTAGATAACCAGTTTGGAATGCAGCACCCAAGTTAGGCCAGATTATTTCATCCCGCCAATCATCCGCCTACCGCTCCCTTTACGCCCAGTAAATCGGATAACGCTCGCCACCTACGTATTACCGCGGCTGCTGGCGCGTAGTTAGCCGTGGCTTCCATCATGGGTACCGTCATTATGCTTCCCCAAGACCAGAGCTTTACGATCCGAAAACCTTCATCACTCACGCGGCGTTGCTGCATCAGGGTTTTCCCCATTTGTGCAATATTTCCCCACTGCTGCCTCCCATAGGAG
+
6-(,35/2-58,%$)+251--.78./638486448;///88492+35345/.--)/612.0*/.**$'(((*630()/82/1-/00/,0,&7-2',)+'*(/-458748)-6420,*+,.14576789;08.1,)().20.26,14588:<:66-6+,),,-6-(2*)+(#'%+,1-'+&%$%'0/)''$(,-9100163+'*-*+)'&1845&'/&*876786;;,9:<-33/,*0.--,27847::4..4../03---,,,,,18*7;6386*+.)&&$'),%+%&)%')/*'%)$*(2.-37*,580010&6.$'&,+.&,.74.187;161123+-0-/(0*))/452277586434-''*,-8*,/(1'(''1,,)-+(01173117330//1'+)*)4/.,./08-:///<844040-'&,-*,,-0/,033568)(71110/2,581:<42%3.-595676476362149:1*0)()'.711522/,.,(')'(./0,99;*-/71:899813666/5/.24*01855;645,5*))513&%+0*;;;94.--.58995-.+/()**))+*574764*+,-+(,+.-6710..:<-./--.9//.26;/3-/-21.+***(+0-60$)%'+3166514..-12,'**.&3)-.6;4)66,7*%&),1,*//'(0+35555;8++*0./34;9:716837750321-0.--+'&'*$.2*(340982*--/0700)*-5448++-//3)-.3-00565'%(**+857:7;89:;/2425),/;8777-/:7788,+/./24;30289-/7,0..'+(*3//.,./110/-0/.((*,--26')-8:61/-2-11:/4/06322...%+'',1,-633,8+*)-.4./;+,,**5+(+++6198;99343)&)+(-*0,'+1-*-+0,+).049343*912722,3555;;7973)--,-.846;7-4-..2561,)')&,,4571/04.8,0,-32+'*,&-'-+-+10),/+4,'($%)++5:(1,+/5)-.1,,+42&*,-15.-.36/+.-/,5:;6677-/02.;22/;-,)+,/1:/7-*+39(-1;0,-90(2+.071//9,088,+,-,.1/2-*23('*&00*&
@ff96fbed-32fc-4149-84c9-87e5bb066060 ch=44 read=88788 start_time=2019-12-13T06:17:13Z barcode=BC01 runid=2c9cf7bc05858273f10e7d7ec552fc0bd742dc3e
CCGGTTACCTTGTTACGACTTCACCCCAGTCATCACAAAGTGGTAAACGCCCTCCGAGTTAAGCTACCTACTTCTTTTGCAACCCACTCCATGGTGTGACGGGCGGTGTGTGGGCCGGGAACGTATTCACCGTGGCATTCTGATCCGCGATTACTAGCGATTCCAGGTCGAGTTACCCGAACTCAATCGGACTACGACGCACTTTATGAGGTCCGCTTGCTCTCGCGAGTCGCTTCTCTTTGTATGTGCGCCATTGTAGCACGTGTGTAGCCCTGGTCGTAAGGGCCATGATGACTTGACGTCATCCCCACCTTCCTCCAGTTTATCACTGGCAGTCCTTTGAGTTCCCGGCCGGACCGCTGGCAACAAAGGATAAGGGTTGCGCTCGTTGCGGGACTTAACCTGCAACACGAGCTGACGGCAGCCATGCGCAGCACCTGTCTCGGTTCCCGAAGGCACATTCTCATCTGAAACTTCCGTGGATGTCAAGACCAGGTGGAGTTCTTCGCGTTGCATCGATTAAACCACATGCTCCACCGCTTGTGCGGGCCCGTCAATTCATTTGAGTTTTAACTTGCGGCCGTACTCTGACGGTCGACTTAACGTTGCTCCGGAAGCCACGCCTCAAGGGCACAACCTCCAAGTCGACATCGTTTTACGGCGTGGACCACCAGGGTATCTGTCGTGTTTGCTCCCCAGCGCGTCAGTCTTCGTCCAGGGGGCCGCCTTCATACCGGTATTCCTCAGATCTCTACGCATTTCACCGCCTGGAATTCTACCCCCCTCACAAAGAGACTCAAGCTTGCCAGTATCAGATGCAGTTCCCAGGTTGAGCCGAGTTCACATCTGACTTAACAAACCTTACTGCACGTGCGCTTTACGCCCAGTAATTCCGATTAACCTTGCACCCTCCATTATTACCGCGGCTGCTGGCTGGAGGTTAGCCAGTGCTTCTTCTTATCGGTAACGTCAATGAGCAAAGGTATTAACTTTACTCCCTTCCTCCCCGCTGAAGTGCTACAGCGAGGCCTTCGCTACACGCGGCATGGCTGCATCAGGCTTGCGCCCATTGTACAATATTCCCCACTGCTGCCTCCCGTGAGACAATATCAACACCAACAGAAAGAAGTTAATTTTCGACAACTTTCTTCAGCACCAGCAATACGTAACCCGCA
+
5-/007*///..47,/+',.1+*+782+/00')'(,667./,7/.4&2149)(-)))023410112795/.0)%16/:/324/6+&))69./75944437-986/745+'(*.//2(),(2..97190/0910/50/14/%')046)-01-7*(''(*./5-0'&**,-*)./1&2*(&&+,+-+8132132/-,)'(',(+,79565/30-14.-2/--.6,6''&&)+-355959.82*$%%(&--/79<76:3,+-.-111362/+/12*$')')+,-1-6/6/56/.-,)'&,,02745974791+088<4640*+.1;9122'()1,-&9672/46++,355:.,,261:4:0-./.60-301:,0.2/8.36005.0*/-9425102:6/0-/.-,.($+,(*&**(++45220'12358-3&('-,,-+5-().3-/'+*9463*),+1-,-,,6423-..(&+-('2'((,,0<;9366113445305/,.*+7:7:<;893821160,(%)(1;;91.+,10335218301-8-0/632'+,)&01095;6.28.**,.;<+3-'%%&'%)(0,42410'(%*+446776171++'&%&&/.43/00-02%)'-002.(3921+-1339.7*400178897990771&%&+*)*-/86'&'/*,4870110-)()$)$((&%&(-+.,%($###&*)/002;86822&,3:;2.345:78402.5:271/240..0'(+/.220/23406;:2-+-',.10.3+4,77484:67/,-%&())%&,.027)+)++7--7+//01:201202%79:14(*07/<///04&%)+6)*....*+(*0,6-4*/20+()((,-2(+014/-,3,(&.*44**/),.*+240-3.3-0%'(*+12::321-4,/-;14533('&+/3332*%()%'(/2--.9'2,(+4-6681),-.''$/&+*21*1***2-658).+-),01./22.-./8:*09444.;7,(10+0,(*+((%')(.*+(2/78;7$$&&(%-.0050-..74512234$,'(*-(+61:7()/,/,.6//-206793),+*)&$)./-85-)''&*2-7//0*)%))/81426/02+%*'(/-/,12.*)2227/..89,1:5,-/0254-/095266*($)&%#'%
@4363b62f-ecbc-4a99-9e08-60fa7407f56d ch=167 read=116034 start_time=2019-12-13T06:17:13Z barcode=BC01 runid=2c9cf7bc05858273f10e7d7ec552fc0bd742dc3e
CCGGTTACTGTTTCACCCCAGTCGCGGAATACCAAATTGGTAAAGCGCCCTCCCGAAGGTTAAGCTGCCTGCTTTGCTTTTTGCAACCCCTCCCGCTTGGTGACAGGGCGTATTTGTACCACAAGGCCGGAACGTATTCACCGTGGCATTCTGATCCACGATTACCTAGCGATTCCGACTTCATGGCGATTCAGGTTGCAGACTCCAAATCGGTTGACGCACTTTATGAGGTCCGCTTGCTCTCGCGAGGTCCTTCTCTTTGTATGCGCCATTGTAGCGCGTAGCGCTGGCCCTGGTCGTAGAATGGCGATGGTAGGCATCCCCCACCACCTTCCATCCAGTTTATCACTGGCAGATCTCCTTTGAGTTCCAGCTGGCCGGACCAGCGTAATAAAGGATAAGGAGGTTGCGGGTGCAGGACTTAACCCAACGTTTACGCTTTAGGCCGAGCGGCTTAGCCATGCACCTGTCTCACGGACCACGGCACATTCTCATCTCGGCTTTACCGCGGATGCCGAACCAGGTAAAGGTTCTTCGCGTTGCATCGAATTAAACCGCGCCACCTTGTGCGGGCCCCATCAACTCATTTGGGTTTAACCTTGCGGCGTACTCCCCAGGCGGTCGACTTAACGCGTTGGGCTCCGGAGGCCACCTCGGGGCGCAACCTCCGTCGACATCACGGCGTGGACGCCAGGGTATCTAATCCTGTTTGCTCCCCACGCTTTTAGATGGGTCGCTGCGTCCAGGGGCCTGCCGCTGGTAGTACTCCAGATCTCCGCATTTCACCGCTACACACCTGGAGATTCTGCACCTCACGAGACTCAAACTTGCAAATTATCAGATGCAGTTCCCAGGTTCCAGGCCAGGGGATTTCCTCGACTTAACAAACCGCCTGCGTACGCTTTACGCCCGGTAATTCCGATTAACGCTTGCGCCCTCCACCGTACCACTGGCTGCTGGCACGGGTTAGCGTTAAGCTTCTTCTGCGGGTAATCAATGAAGCAAAGGTATTAACTGCTCCCTTCCTCCCCGCTGAGAGGTACAACCCGAAGGCCTTCTTCCTTACGCGGCCTTGGCTGCATCGGAAAACTTGCGCCCATTTATTATAATATTCACTCTGCCTCCGTAG
+
,(*'2-&'$&#$$'&-11++-37&&,''+.*/'02)(*.-/1,*&)*05/+-3,**5./5-)&'()%,.)''.,)'(,136+**/*3/5/(.2+%'&$'&$&&'$.'%2/0)**'%'#&&&(-1/522--.+.6866;6,45647443:;9400.0((*.-2%%(&&)**./19,+(&',2/'(&*'(&*)(&)03804'2(2*+'.*'('&'&'++0,,&()0&&&'%00134/-/-')--*,++,(*%).319243.9://7847679474+**+-+)''$&&%%$('23))17:9420)%&&$&%(&''&$#($$&)'6;9(&*'(-/.2+(&(,-,/.87,-.(-*''#$&%+-,.''+(()-039*&'&%%+)-152,'#(%$#')#.8.*,/.03(*&+,,/00(*&.))*15-'&%*%(&$.)+),41+/./-/(%'(,$'&$'+*)%%+#%%$$$'%.3,,030/%(,+%%)(),.+).//40.2/30,*&'()-,'*)%$15,,(,&'%%+(+1,--.)/+8;759435-7+'%&)0%(,*0+6)3*''#(('+&%%&$$%',--54/*2-1,,,2*.51)+,+44,5,...+,4////-0+262,)/05*.-331.+++2,.-...%%((*/-0.+.,-'%())*(37-+'1,5/50-%%)-/3832+&''&'%%&*))'*,/-0+----'00,1))(&&%#&(/07*')+&'%%$$'##&&$%&')&$')*;+*375(&%&%&((,,*'&%#&$%%.)*,26,+,)%*'*6,,')/'*+),)-*/3122*&(1+/%')$)*%)%)&'++,69//()'&*.(((,*,.50369796:9<4<1+***.(('+*7.()0,+'06-3)('))+-//.,(**/5*,-&)-*-*0/-/1,+4-44+&*($.)3+***3/6/5/.1-+-&/5,,,'#$##%%,1&-%0,..--+**'#'&455,+'(%''('$$%+%,/+/01+0.+10.-,0,+-+(.+3)/-.-2.2**2)/,8:.+:7)*063,./1-+%&)***()%'$%&,))(+-3844::+.*''()'''$'%'%&(*---1./)'(&%(&&''+27-.8+(,*%$+0-.31.%%%'((03/14**+(
@1552e6d0-b399-4182-a885-c23c2dcf09bf ch=108 read=124213 start_time=2019-12-13T06:17:27Z barcode=BC01 runid=2c9cf7bc05858273f10e7d7ec552fc0bd742dc3e
CCGGTTGCCACCTTGTTACGGCTTACCCCAATCGCTGACCTACCTTCGGCCACGCTGCCCCTCCTTGCGGTTAGCTCACGGACTTCGAATTGTGCCAACTCTGTGGTGTGACGGGCGGTGTGTACAAGACCCGGAACGTATTCACCGCGACATTCTGATTCGCGATTACTAGTAACTCCAGCGCTTCATGGCGAGTTTCGGCCACAATCCGGAAGGACTGGTTTTAAAGTTTGGCTCCACCTCGCGGTATTGCATCTCTGTACCAGCCATTTGTAGCACGTGTGTAGCCCTACATAAGGGGCATGATGATTTGACGTCATCCCACCTTCCTCCTGGTTAACCCAGGCAGTCTCGCTAAGAGTCCCTCAACTTAATGAGTAGTAACTAACGACAGGGTTGCGCTCGTTGCGGGACTTAACCCAGCATCTCACGACACGAGCTGACGACAACCATGCCACCTGTCACCTTGCTTGATGTCCCGAAGGAATTTCCTCGATTAAGAGTAATGCAAAGGGATGTCAAGTGTAGGTGGAGTTCTTCGCGTCGCTTCGAATTAAACCACATGCTCCGCTACTTGTGCGGGTCCCCGTCAATTCCTTTGAGTTTTAATCTTGCGACCGGCCTCCCCAGGCGGAATACTTGGCCGTTAGCGGCGGCACGGAGGTGTTGAAGCCCCACACCTAGTATTCATCGTTTACGGCGTGGACTACCAGGGTAATAATCCTGTTTGCTCCCCGCTTTCGAGCCTCAGCGTCAGTTACCACAGTCAGAGAGTCGCCTTCGCCACTGGTGTTCTTCCTAATCTCTACGCATTTCACCGCTACACTGGAATTCACTCTCCTCTCCTGCACTCTAGATAACCAGTTTGAATGCAGCACCCAGAAGTTGAGCCTGGGTATTTCACATCCACTTAATCATCCGCCTACGCTCCCTTTACGCCCAGTAAATCCGGATAACGCTCGCCACCTACATTATTACCGCGGCTGCTGGCACGTATTGGCCGTGACACTCTTGGGTGCCGTCATTATCTTCCCAGGTAAGAGCTTTACGATCGAAAACCTTCATCACTCACGCGGCGTTGCTGCATCAGGGTTTCCCCATTGTGCAATATTCCCCTGCTGCCTCCCGTAGGAG
+
52*/27'*'%%&','32++1.*)')001*)-*.)(*)$,+'/1247/3.6,%*)-0--,.,*1-1.,-..,.,+011346:767;6*%$+''+*+,*)-.//*,(12//001/641,0,++(),036049+'*'*+,9:::86573/..-3,57.1658;:7894260///00/6///-,(*%((3*')'((5235;40%-*(((+5.8((&)&'++*42+8;;.-70-09,1--/6513447.20;1.00,,.//333/99;<617;62:,-.-+*(()*)('$(+.1*&'(*(*2+-30248100/./9/*)**.../492)-..755032./7350+,&').38478636*,//+&&+,.9*+3.2++..50/))&%)*0/.-3./)&%&(.,0,+,++04-.7+,2:02)(&.(0+()%(*,*-*)+**203404574344294,482.,-'&14,++++0--)''%$%$&%*,,)(+/,-)+,7927550-0/,,()**-3/+,,1*+11+111)52'(56,-'(&(%(7:317/((,11/0041*,(.+2;:63/0020//29,46325400343563288--27270802.77..-0:<2/9461:,..447('%%&+/:+&**)*3)5-**.(/)7102/++-1:232/''(&&+6044;0.0'/1/+'/+/3/.0367<:9:9729:-,./.-.0-+11,37)3-(''*,/6144431;2+.,295+)..72-*,/19751111284508-+'-1204/-*+,&-.1045.8134<57888-14;11.1/(,942345143505;2015800..+%('&(().,.')+/-/677799789433/-)'174635384;9,+:84.---&/,+,$'(+33..*+-*.40.-1;/-/10063*)2+2-11,4.)*691*/,.028(64-+1/,+(+,547&/.+7.64341/467285/0.&&*)-.-395870-4///5514*($('0,0**&)%$#$&&$%&&,*&2/-&1:598-5.&*&&%,0('(.&%))(013::3000-5**,-(.58<9891-//02413153/2:*-6777783+5+6,'')&&&*1,.034:798909.*')*().1*4:,)5/4---
@c26b2c48-b205-4ed9-bda2-5529504c421f ch=283 read=65668 start_time=2019-12-13T06:17:32Z barcode=BC01 runid=2c9cf7bc05858273f10e7d7ec552fc0bd742dc3e
CCGGTTACTGCTTATTTGCGACTTCACCCCAGTCGCTAAATACCGTGGTCGCCTGCCTCTCTTGCGAGTTAGCGCAACGCCTTCAGGTGAACCCAACTCCCATGGTGTGACGGGCGGTGTGTACAAGGCCTGGGAACGTATTCACCGCGGCATGCTGATCCGCGATTACTAGCGTTCCGCTTCATGCTCTCGAGTTGTTGCGAACAATCGAACTGAGACGGCTTTTGGAGATTAGCGCACTCTCGCGAGTTTGCTGCCCACTGTCACCGCTATTGTAGCGCGATGCCAGCCCAGCGCGTAAGGAGGCCATGAGGACGACGTATCCCACCTTCCTCCGGCTTATCACCGGCGGTTCCTTTAGAGTCCCCAACTAAATGATGGTAACTAAAGGCGAGGTTGCGCTCGTTGCGGGATAACCCAACATCTCACGACACGAGCTGGCGACAACCATGCACCACTGTATCTCATATAGCTATCTCTCCATCTCTGGAGCCTTTATGAGTATGTCAAGACCTGGTGGAGTTCTTCGCGTTGCTTCAGGTAAACACACATGCTCCACCATGTGCGGGCCCCAAATCGGGTGCCCGGAGTTTCATTCTTGCGAACGTACTACTCAGGCGGAAGTACTTATTGCGTTAACTGCAGCACTTTGAACTTTGACATCCAGCACTTGGTACTCATCGTTTTACGGCGTGGTTCACTAGGGTATCTAATCCTATTTGCTCCCCGCTTTCGGGACTGAGCGTCAGTTGCAGGCCAGACGTCGCCTTCGCCACTGGTGTTCCTCCATATATCTACGCATTTCACCGCTACGCCAGATTCCACGATCACTCTCCTGCACTCTAGCTGCCTGGTTTCTATGGCTACTGAAGTTAAGCTTCATTTCTAGACCCTTGCTGCCGCCTGCTCACTTTACGCCCAATAATTCCGGATAACGCTTGCCACCCTACGTATTACCGCGGCTGCTGGCGTGGTTAGCCGTGGCTTTCTAATAAAGTACCATCCTCGGCTACCATTTCCTGTAGCCGCCGTTCTTCTTTATAACAAGTTTACAATCCGAAAACCTTCTTCCTTCGCGGCGTTGCTCGGTCAGGGTTTCCCCATTGCCGAAAATTCCCTACTGCTGCCTCCGTAGGG
+
68/609',('(1+)10)%+,,,)0*+076.00397533-(&*,6599;;;69/-+.,-..,-200,,,)0*)('&01,,,4.93'-*-.7-95,++,,-941399985627),551,*()(//5751-+($$)1,/.143592+2//86;7888898782+*,-216+0//00..//*')+-4397621.2.,-20+5..+*,+)4.-2+,89762236/2--8:/3742-/0-**)++,.0,2370,-4:-,44-44-,4543326:79:2:10/.,.)+,((&$$$&5,)),--,-/4&//'(.-4363.-,(&)*.++%*35/+358;64.4/)022734568:5:55:;:553:;4-..*343(,*/,.76512336557660:-188+).,*7'.,.,86491,)583%*&,&&++/1/./-*-..336--./'2%-*)).+3:46*,*5.-(%$((-.031433)57563.--,16600///93206;7;1//,,()+:869(/*025.2--%*'(7<97;:36112).085+.*.+863-..*,23784,*1,%&%$'')&32.5)%(//0%5+,+3-++'&(8<;669;171/0538:79357./.1))392..&''*)2))4,,,55957432.'+,+*+'-,1/-999.455.9).$/-)1*++41443+223708++,.8102.2.7&').+*(%1*--12;533--/4/)+)26/)')+5225<9611+'+,,67495<441.*,,)($'&()1))'+)::<8673611388:89:77797896144557<7549;87754')%$%,+.11*,./33&)*4;96666220/)%+/13798882;9//2400+/+*&)'0++72,%))1*()21*%()15900;112779488/-)*)&',0((00-.*..-23/705/5/4+*(&&'()2,)1/+('*&(&'+&2:4567679860/)*+&-.2-.0303494/7*&%3(459()))*/)-.%(,/.-...7/8;56///.0.0337:8;<86.4*6,,.696()&)/0+.0:540,35:.697:67398*,*&'&'5.6.//9;4;78.190-<208;3)1,+77069715076-)))&''$$&((36,/50,&
@a9bb0801-bd44-41ba-9d90-32200e7bce8d ch=457 read=34879 start_time=2019-12-13T06:17:31Z barcode=BC01 runid=2c9cf7bc05858273f10e7d7ec552fc0bd742dc3e
TCACCCCAGTCTTAGATCACAAAGTGGTAAGCGCCACTCCCGAAGGAGTTAAGCTACCTAAACTGGCGCATTACCTCCCATGGTGTGACGGGCGGTGATGTACAAGGCCGGGAACGTATTCACCGTGGCGTTCTGATCCACGATTACTAGCGATTCCTTCCATGGAGTCAGGTTGCGAAGACTCAATCGGACTACGACGCACTTTATGAGGTCCGCTTGCTCTCGCCGAGTCGCTTCTCTTTGTATGCGCCATTGTAGCGTGTGTAGCCCTGGTCGTAAAGACCGCTGATGACGACGTCATCACGCTTCCTCAGTTTATCGCCAGCAGTCTCCTTTGAGTTCCCGGCCGGACCGCGCAACAAAGGATAAGGGTTGCGCTCGTTGCGGGACTTAACCCAACATTTCACAACACGAGCTGACGACAGCCATTCAGCACCTGTCTCACAGTTCCCGAAGGCGCAATCCATCTCACCAGAGAAGTTCTGTGGATGTCAAGACCAGGTAAAGGTTCTTCGCGTTGCGTCAATTAAACCACATAACTCCACCGCGTGCGGGCCGAAATCGAATTCATTTTGAGTTTAACCTTGCAGCCCGTACTCCCCAGGCGGTCGACTTAACGCGTTAGCTCCGGAAGCCACGCCTCAAGGGCACAACCTCCAGTCGACATCGTTTACGGCGTGAATCAGGGTATCTGTCCTGTTTGCTCCCCACGCTTTCGCACCTGAGCGTCAGTCTTCGTCAGGGGCCGCCTTTATACCGGTATTCCTCCAGATCTCTACGCGTTTCACCGCTACACCTGGAATTCTACCTCACCGAGGACTCAAAAACGCCGGTATCAGATGCGGTTCCAGGTTGGGCGGGGTTTCACATCTGACTTAACAAACCGCCTGCGGTAGCGCACCCAGTAATTCCGATTAACGCTTGCACCCTCCGTATTACCGCGGCTGCTGGCACGAGGTTAGCCAGATTGCGCTTCTTCTGCGGGTAACGTCAATGAGCAAAGGTATTAACCTCCCTTCCTCCCGCTGAAAGTACTTTACAACCCGAAGGCCTTCTTCATACACGCGGCATGGCTGCATCAGGCTTGCGCCCACTGTGCAATATTCCCCTGCTGCCTCCCGTGGG
+
61,-461+--)&'&'543-3/4*1+010+1)+-09(+0-,+*.6,1%*/93.,..13.++*())/0+%(&)&%)*',')(-/9666771.:1.02))')&.+-1+0+0/(0*0530332:2123*))'.440.)**/-)$')%-/+/,'--.9:9.*+/.((+8.)***&(529,1)*.'-038/:08)8.80-.--/&0%&+/4/1/--0.0&)*0+**+,23-0')&**+*0727511:3./2245/5;*8-'$%'*()*-.,//.8-+.296,**/,+&-.-/200-,*)(-.478;0/'('+1.4524,-0;;,00*)'%*)'+,-57/-32+',8:31/*2-13;985+)'&&&-06*4085.*20)).-034443.6-..;:55/6/1./)+(-/-98/-3314/2/,/,03/22-55165.1%''%*'18020000044699::9+.(/,.'6,91:7+/6.,'+'*)+)')(,2420+/7-/.()(((.32,.+*06(*,08879713331-(%%'*-/-4<69:.-,,-)+,55/19/1-0'0+.+)&(+2,*+&0'020+089+4.05:5/53.5*((%(4,*(*+0*278-+003396124/3/2+,**,*0,--/4--*))$,.-/0/72322)6+*),311,,3',)-/'(++665174*,+5/-00--+-%,.)*,.2/'+'*-10;0,-,654,,0105;;.*,'-+)()/259916578<:559,/9;3.4+-32:3)((/)+,7776:3/5*+,55663+*++,&1:3125:-01...362/(/+21/))-/),$%%%&'+1239)4-)$%*,0176774&*/,+-&03,9*((-)/.*,1&)*(*42-+,-/14555545646;88602513)/&$$%%&)&+-+),.2:9;97//24246//.8,00287008,,++//9;53/639899481(.,&+)2.-(/*#&&,(%&%'0/:9<:889301032345/8/-,0,1.;-/43,..5))+('3417956080.1:77./*+*,32*%,+-14-)**,*697862:99600).-20;4410+)*-.135,58229-0176+'))*511/5/01-63-*+-1101+)59))1'2-
@87f65f47-ec91-43c7-9d38-d091044d17e4 ch=138 read=76500 start_time=2019-12-13T06:17:31Z barcode=BC01 runid=2c9cf7bc05858273f10e7d7ec552fc0bd742dc3e
CCCAGCGGGAGGCAGCAGTGGGAAATATTGCTACAATGGGCGCAAGCCTGATGCAGCCATGCCGCGTGTATGAAGAAGGCCTTCGGGTTGTAAAGTACTTTCAGCGGGGAGGAAGGGAGTAAAGTTAATACCTTTGCTCGTGGCATTACCCGCAGAAGCACCGGCTAGCGTGCCAGCAGCCGCGGTAATACGGAGGTGCAAGCGTTAATCAGATTACTGGGCGTAAAAGCGCACGCAGGCAGTTTGTTAAGTCAGATGTGAAATCCCCAGGCTCAACCTGGGAACTGCATCTGATACTGGCAAGCTTGAGTCTCGTAGAGGGTAGAATTCCAGGTGTAGCGGTGAAATGCGTAGAATCTGGAATACCGGTGGCGAAGGCGGCCCCTGGACGAAGACTGACGCTCAGGTGCGAAAGCGTGGGAGCAAACAGGATTAGATACCCTGGTAGTCCACGCCGTAAACGATGTCGACTTGGAGGTTGTGCCCATGAGGCGTGGCTTCCGGAGCTAACGCGTTAAGTCGACCGCCTGGGAATGCAAGGTTAAAACTCAAATGAATTGACGGGGGCCCGCACAAGCGGTGGGCATGTGGTTTAATTCGATGCAACGCGAAGAACCTTACCTGGTCTTGACATCACGGAAGTTTTTTCAGAGATGAGAATGTGCCTTCGGGAACCGTGAGACAGGTGCTGCATGGCTATCGTCAGCTCGTGTTGTGAAATGTTGGGTTAAGTCCCGCAACGAAGCGCAACCCTTATCCTTTGTTGCCAGCGGTCCGGCCGGGAACTCAAAGGAGACTGCCAGTGATAAACTGGAGGAAGGTGGGATGACGTCAAGTCATCATAGCCCCTTACGACCAGGGCTACACGTGCTACAATGGCGCATACAAAGAAGCGACCTCGCGAGCGGACCTCATAAAAGTGCGTCGTAGTCGGATTGAGTCTGCAACTCGACTCCATGAAGTCGGAATCGCTAGTAATCGTGGATCCAGAATGCTTACGGTGAATACGTTCCCGGGCCTTGTACACCGCCCGTCACACCATGGGGAGTGGGTTACCAAAAAAAGTGGTAAACAACCTTCGGAGGCGCTTACCACTTTGTGATTCATGACTGGGGTGAAGTCGTAACAAGGTAACCG
+
,)%$$%&38*.5+*+*&'0',)0-1.152120(+7++89764568127332-++(&+./3.720111898;917()*,.99629*7458-/294*/01369/+.109:()2.-0)0)%(*159.2321112179,,565%1)/.)16-.91.0+'+(')+22+1/-).019.7/+&.--2005,5,2,,,942.-/.27:79:84;39/1&)*-*+,::98765269.,/21)0+11464*68<74394214400364335::1825.(-8-./3+181277-.3522221,,,,-990;/-*)'(&()/0008++,)(.0*+.)5*3+2,,291100/,/,+-29/,-2762,+*,4+/.**/8:70,-'*(*+.042///76,)2647*+,'*-,-.9899;--9110*0.))//2.7.+(.3:08+:;/.9-/2746;/,0+/-0671/0./5455980/+,-:8.%)))/0/172;23/99,#&&&-0+274:323/)/+-)+,-5/43039661676/89-/5-/02&'&%&'*+2.61<;0224.;/.-7374947+(583-470/.200148;77/,,-0,+,4(6($*'.(*+,,:31324348/16337527;988982-++*,*-+,00-0,.3<:</81-,,---,**-2/41375493<;374841-'+,3.27855434245:6/&,0.71,../778041/.268;3-8-1:64836/503+*0113(%%)*355165,*0+++&'+'&080.70011685)2/675<:8:8897:002)**,/03:122//12675571')+*5+4,1.+,767868775/132440./-333++*(''/35681-.040*,()-70-349/41007777977+(((')8775566854/5084030003286+*/699:97:89561/-.,*(*0168828121004763001-5..0&.'*+-'+-)(*,0.1985*2/5')+570,)'&,,/21019567367164/666637000002306:54578867803,)+)'().-*/-'+)(.332-)(&'*(,($'-41131//1&++*0,6-,91..4;503789;8**)*+.06/*+)/+))//23988:(7.6<80.
@0774fbe4-3d23-40e5-a3dd-b5537237f7b8 ch=82 read=80100 start_time=2019-12-13T06:17:35Z barcode=BC01 runid=2c9cf7bc05858273f10e7d7ec552fc0bd742dc3e
CTCCTACGGGAGGCAGCAGTGGGGAATATTGCACAATGGAAACCCTGATGCAGCAACGCCGCACGTGGAAGTGATGAAGGTTCCGGATCGTAAAGCTCTGTCTTTGGGGAAGATGTGAAGAAGTACCCAAGGCCACGGCTAACTACGTGCCAGTAGCCGCGGTAATACGTAGGTGGCGAGCGTTATCCGAATTTACTGGGCGTAAAAGGGGAGCGTAGGCGGATGATTAAGTGGGATGTGAAATACCCAGGCTCTCCAGCTTGGGTGCTGCGGTCCAAACTGGTTATCTAGAGTGCAGGAGAGGGAGGTGGTCCCTAGTGTGGTGAAATGCGTAAGTGGAAGAACACCAGTGAAGGCGACTCTCTGGACTGTAACTGACGCTGAGGCTCGAAAGCGTGGGGAGCAAACAGGATTAGATACCTGGTAGTCCACGCCGTGATGAATGCACTAGGTGTGGGGTTTCAACACCTCCCGTGCCGCCGCTAACGCATTAAGTATTCCGCCTGGGGTACACGGTCGCAAGATTAAAACTCAAAGGTGGCGGGGCCCGCACAAGTAGCGGAGCATGTGGTTTAATTCGAAGCAACGCGAAGAACCTTACCTACACTTGACATCCCTTGCATTACTCTTAATCAGGAAATCCCTTCGGGGACAAGGTGACAGGTGGTGCATGGTTGTCGTCAGCTCGTGTCGTGAGATGTTGGGTTAAGTCCCGCAGCAGGCGCAACCCTTGTCGTTAGTTACTACCATTAAGTTGGGGACTCTAGCGAGACTGCCTGGGTTAACCAGGAGGAAGGTGGGGATAACGTCAAATCATCATGCCCTTATGTGTAGGGCTACACGTGCTACAATGGCTGGTACAAGGATGCAATACCGCGAGGTGGAGCCAAACTTTAAAACCAGTCTCCAGTTCGGATTGTAGGCTGAAACTCGCACATGAAGCTGGAGTTACTAGTAATCGCGAATCAGAATGTCGCGGTGAATACGTTCGGGTCTTGTACACACCGCCCGTCACACCGCGAGAGTTGGCAATACCCGAAGTCCGTGAGCTAACCGCAAAGGGAGGCAGCGGCCGAAGGTAGGGTCAGGTGGGGTGAAGTGTAACAAGGTAACCCCGG
+
0002/144;0,/+--.3/0228:+.70,8/..*13;85,+.+2<.+*-.4520/2///6.)(%')+((&%(()*++250433+)3*641%'*4.'*-3455.27.6::1*1*,0/-./,&(&'(&,*&(%&&%%)*1../39232522/08/0/..70+*+*-.9001688/8..1.+,--.9/.+6*)()-70/43)45559399.(.4+%)*99331/2+,,,+9+:+898;4211/3299-,-8,)-51/-&)-*(())-5679:860(&*0*77677891800064212,+*'59-,)---)+/*)&&&)&)&)*'$'*///93//4775(,('+(.,/00139,4*+(&+503+/.//.1598746440--.-/0112+35007,-/-+-07:<;,+.13943114,0/+,/10:;*.980/.4/)+('&$'(*+5364%($&'14773419811<26/4/*-3,49)*824448:83315/01.1.1-*,14904,,1,261)--.)-398939460.-//27812563(-(()%%***$,0-)+,32.*))*./,+,,()(*.77<;3:876)*/)-1693-+-(''%--3.,45/-/'+,3.029817+0822+.-(-.2/51714$&&*)((,5+77:.9:85851,0./36,1.-3:88828828814557989977676997:9:79:/9/.794156-/3:-+//%1&&./062003.,2/10404&)'0-/879;011//-.,'06+1.132-,+,++/4789;858-2.8.46554041)1-21+064-590/-*-5<:/0.54062194*0223/--),/-103*&(''-./120:11:666-,,,&%'*++6522,+-221/&(),./(*-13:--0/)(,22-3453322--/379*9,2:12-332344;;446--(*+4232,,-/*,))./.301.3..08:84;34,+-97766.5/.--0.,&,,/0/',411.;00/400+.1/2:81/4++)3*,,.*)')5:35319,+./)*+1-/03(2,-62-/2220025(,/*(*-,--2,,1,(-,-,1/-.*)*$)))-53+,,-/),/688872+/+4;5:.*.3
@7ea70a60-810a-4692-be22-fc72acfecd9b ch=373 read=99908 start_time=2019-12-13T06:17:40Z barcode=BC01 runid=2c9cf7bc05858273f10e7d7ec552fc0bd742dc3e
CCGGTTACCTTGTTACGACTTCACCCCAATCATCAATCCCGCATTAGACAGCTCCTTCCTTGCAGTTGGGCTGGCCACCGGCTTCGGGTGTTATCAACTCTCGTGGTGTGACGGGCGGTACAAGGCCGAGAACGTATTCACGCGACATGCTGATTCGCGATTACTAGCGATTCCAGCTTCATAGTCGAGTTGCAGACTACAATCCGAACTGAAATGGTTTTATGGGTTTTGCTTCCTCCGCGGCTTCGCTTCCCTCACCGCATCCATTGTAGCACGATGGCAGCCCCAGGTCATAAGGGGCATGATGATTTGACGTCATCCGCCTTCCTCCAGCTTGTCACTGGCAGTCGCTGATCCCCAACAATGATGGTAACTAACGATAAAGGGTTGCGCTCGTTGGGACTTAATAACATCTTTCGACACGAGCTGACGACAACCATGCACCACCTGTATCTCATATAGCTATCTCCATCTCTGGAGCAGCGCGAACATGTCAAGAGACCTGGTAAGGTTCTTCGCGTTGCTTCGAATTAAACCACATGCTCCCACCGCTTGTGCGGGCCCCGTCAATTCCTTTGGTTTCATTCTTGCGGAGCAGTACTGCTCAGGCGAATTACTTATTGCGTTAACGGCACTGAACTTTGACATCCAACGCGGTACTCATCGTTTTACGGCGTGGACTACTAGGGTATCTAATCCTATTTGCTCCCCACGCTTTCCGGGACTGAGCGTCAGTTGCGAAAAGGCAGATCGTCGCCTTCGCACTGGTGTTCCTCCATATATCTGCGCATTTCACCGCTACACATGGAATTCCCACGATCCTCTCCCTGCATTCTGGCTGGTTTCTATGGCTTTTGGGATGCTTCAGGCTTTCACCACAGACCCTTGCTTACGCTCCTCTTTACGCTAATAATAATTCCGGATAACGCTTGCCACCTACGTATTACCGCGGCTGGCACGTAGTTAGCCGTGGCACCAATAAAGTACCGTCACTCGGCTACCATTTCCTGTAGCCGCCATGCTTGCCACATAACCAGGATTTACAATCCGAAAACCTTCTTCTTCCTTCACGCGGCGTTGTAATTCAGGGGTTCCCCATTTGCCTGAAAAATTTCCCTGCCTCCGTAGAAC
+
03.'37'*2/5.18+.0166;6/545)3,456.+1-+1.*$&$('&'22.022256:8213.2%/3/''%%%)(.*-3+++*0,1*:97051//40/,,-.0278:786778/87))(*%-)2)241-*00620767;-)*('*+/015599/2/--142473241234.642')$)+4*%-.058//..5/0198987282,9++.-.%)//114,:;;,./1<246:3)+1:.,+,)&(,/,/3224792;6..%%%#%'')7-12*+.'-$'(')*'&$*.38--0:50.+0,-5:5+,.,,///394.,,(+$&),($))+4.831510/22110(++1/0,043+,))(*053(.*'*-)%(12661,)(+))%'.+3+*0/0:0/,/./15:1*3,.7,2)$)-,45..(*())+-0,.2,,--/3-47:6<6432259,-.)*--0378-30023445**&*,(.001*,4'+*')('''()&+,4411*&))*78.-,-20*1289:76.0**.#&/62,+01/1;::8.../))),+'&6./.01-177.40/75*(//48597139163/7*..6;./5./*(%''%&'%'&%()++-54'('+$$&+(&-**,*0)'$%).,,556641244..0/0/*3-3))&+)+.654770956,(,-60127;776,+**-610015318114200;1-1349:1+.-0/<8/(5;83///-13412.1/910/466/+(1'*/5869:.,(%'%$%$),,(')*126+*),4250565-0-..2;0.+72(&,+,+-'&.,0+3.-8,'*/0412.0),6-(+//78/'&&*''+6:9/75*/('(,+&%*-&)#(.5.&250-:/-*/+(()%/89)'%$%#$%%(*,26,.1:2---+(&+')++*3+5-112269797461+.2&02-,--+))((14/308*)+((,0001,3,+*8.&,(*+)*&0,00:1-.'26178-034/02//3614;20002))(.*651&'$&&%%(($%),-*,(&+)'+44+,2:86/+,24,-,))%(*(222-+8446350-)+*(%%%%&*.()23'&%*/)-*+3*)..)*/355+12,&%&&()758:4724*,'
@e5d1eeac-63c2-423f-a0b1-c649410c544e ch=493 read=146587 start_time=2019-12-13T06:17:59Z barcode=BC01 runid=2c9cf7bc05858273f10e7d7ec552fc0bd742dc3e
CTCCTACGGGAGGCAGCAGTGGGGAATATTGCACAATGGGCGCAAGCCTGATGCAACCATGCCGCGTGTATGAAGAGGGCCTTCCAGGTTGTAAAATTACTTTCAGCGGGAGGAAGGGAGTAAAGTTAATACCTTTGCTCATTGACGTTACCCGCAGAAGAAGCTTACCGGCAACTCATTACTTAGCAGCCACTTGATAATACGGAGGGTGCAAGCGTTAATCGGAATTACTGGGCGTAAAGCGCACGCGGAGCGGTTTGTTAAGTCAGATGTGAAATCCCCGGGCTCCAGCCGCAAACTGCATGATACTGTAAACTTGAGTCTCGTAGAGGGTACAGAATTCCAGATTAGCGGTGAAATGCGTAGAGATCTGGAGGAATACCGGTGGCGAAGGCAGCCCCTGGACGAAGACTGACGCTCAGGTGCAGCGTGGGGAGCAAACAGGATTAGATACCCTGGTAGTCCACGCGCCGTAAACGATGTCGACTTGGAGGTTGTGCCCCGCCCAGGCGTGGCTTCCAGGCTAACGCGTTAAGTCGACCGCGCCACAGGAGTACGGCCGCAAAGGTTAAAACTCAAATGAATTGACGGGGGGGCCCGCACAAGCGAACGGAGCGGGTTTTAATTCGATGCAACGCGAAGAACCTTACCTGGTCTTGACATCCACGGAAGTTTTCAGAGATGAGTGCCTTCGGGAACCGTGAGACAGGTGCTGCATGGCTGTCGTCAGCTCGTGTTGTGAAATGTTGGGTTAAAGAAGTCCCGCAACAGGCGCAACCCTTATCCTTTGTTGCCAGCGGTCCGGCCGGGAACTCAAAGGAGACTGCCAGTGATAAACTGGAGGAAGGTGGGGATGACGTCAAGTCATCATGGCCCACGCCGCGACCCAGGGCTACACACGTGCTACAATGGCGCATACAAAGAGAAGCGACCTCGCGAGGCAAGCGGACCTCGCAAAGTGCGTCGTAGTCCGGTTGGAGTCTACCTTCGACTCCATGAAGTCGGAATCGCTAATCGTGGATCAGAATGCCGGTAGATACGTTCCCGGGCCTTGTACACACCGCTGTCACACCATGTAGAGTCAGGTTGCAAAGTAGAGTAGTAACCTTCGGGAGGGCGCTTACCACTTTGTGATTCATGACTGGGGTGGGGAATCGTAACAAGTAACCGGAAGATAGAGCGACAGGCAAGTAGGTTAACACAAAGGAACACCGACAACGCACC
+
-266.*3-75-,4-+450/7,+2,(()&)++,-/1;98;882836158430212-%+./0-564/--,-/--6,)'*-4.450/&'454:,+1:71-3--,77)'(),82).0.0-0-(%(+/-*+/16.+3+15-(+-/*7,--9343/.3)*.*+0-(-.%%%$%*'$#)%*),1,-1/,.)&**+)01%''$&%+,,.+,-5.,3++)651,50121202*-2,2-233:99:47875475601(,&)&'),08<<+6986048457811,-0.+.87,+.-/0,)+)/4'0*4.54/.)'')*-865(-1())&*&()*+,/57)&+*')&+*)-,0)/&$(%*)''&-+*()41,-1465*()*-0653.2.///360,--/2/-,/-0-.,3:3--4868--/,,213458879(**)'$&&''.&-4*')+9;953.3+1---0247<441533386/),,,-/629::54,,-+09711-/00+/3-90,*---+%'((&),)''.**1.1,&,*)(031--),,0,./00667./)-4(-*/))%+)/.5433506)./225;;719989...293;236-)+/64.48/,,,.1&-/*'%$(*%(*')**<<,89897001.,.',+3023+'..'-,,4:4,3---3012337/+--1),*-5<7/,,+&'-''%&%,./44-;928276896746+34244:984441../1735,**++7150/8/-*,++)',0*//.820*$(&'0.6)),2,40297(-.61;819545)*-)&4.-6;2-0)1,7.+*68-66/7/07-.(+*&**,-/295661011::6830++''')()(05+-:999675/&%.1001&')*023%+#'%%'''0-)',12.233-.').3341012/6/+*,0/0/558+()'+,',8779732+*+((+.*%)-912412.07<:4745250-20019)*+)-&'$&(*0(0(++)(0044*(*++1+,--92930#$(&/+,/;:::914-0853..(*)**5478*6*-&+-+++-.0-.11,-)-)&&%$)-),,39//54++%&%"$0)6;1361-(&**')('-''.24135+81+,.*/-5/7//7/0.13.0477:/--())-(-/))*)+'((*0*2*&&'*(/37898071/66,++,+.00*/567604--.2/9/3.---())-2/,0&%2).$($&"$"
@0f79b03d-bd52-4875-a7b3-e20a656ca41b ch=468 read=59178 start_time=2019-12-13T06:17:59Z barcode=BC01 runid=2c9cf7bc05858273f10e7d7ec552fc0bd742dc3e
CCGGTTACCTTGTTACGACTTCACCCCAATCATCAATCCCACCTTAGACAGCTCCTTCCTTGCGGTTAGGCCACCGGCTTCGGGTGTTATCAACTCTCGTGGTGTGACCAGGCGGTGTGTACAAGGCCGGGAACGTATTCACCGCGACATGCTGATTCGCGATTACTAGCGATTCCAGCTTCATGTAGTCGAGTTGCAGACTACAATCCAGGCCTGAGAATGGTTTATGGGTTTTGCTGCTTCACCTCGCGGCTTCACCCTCTGCCATCCATTTGTAGCACGTGTGGCCCAGGTCATAAAGGGGCATGATGGTTGACGTCATCTCCGCCTTCCTCCAGCTTGTCGCTGGCAGTCTCGCGCTAGAGTCCCCAGCAATGATGGTAACTAACGATGAGGGTTGCGCTCGTTGCGGGACTTAACTTAACATCTCCTGACACGAACTGACGGCAGCCATGCACCACCTGTATCTCATATAGCTATCTCTCCATCTCTGGAGCCTTTAGCAGGTATGTCAAGACCTGGTAAGGTTCTTCGCGTTGCTTCAGGGTAAACCATGCTCCACGGCATTGCGGGCCCAAATCGAGATTCCTTTGAGTTTCATTCTGCAGACATTTCTCAGGCAGATACTTATTGCGTTAACTGCGTGAACTTTGACATCCAACACTTAGTACTCATCGTTTACAGCGTGGACTAAAGATTATCTAATCCTATTTCCCCACGCTTTCGGGACTGAGCGTCAGTTGCAGGCCAGATCGTCGCCCTTCGCCACTGGTGTTCCTCATATATCTACGCATTTCACCGCTACACGCGGAATTCCACGATCCTCTCCTGCACTCTAAACTGCCCTGGTTTCTGCAGAAGCCTGAAGTTAAGCTTCAGGCTTTCCTGAACCCTTGCTGCCGCCTGCTCCTCTTTACGCCCAATAATTCCGGATAACGCTTGCCACCTACATTATTACCGCGGCTGCTGGCACGTAGTTAGCCGTGGCTTTTCTAATAAAGTACCCGTCACTCGGCTACCATTTCCTGTAGCCGCCGTTCTTCGCTAGAAGTTTACAATCCGAAACCTTCTTCCTTCACGCGGCGTTGCTCGGTCAGGGTTTCCCCCATTGCCGAAAATTCCCTACTGCTGCCTTGCACTCCCGTAGAG
+
8,1,4812434*25.12124;50996.37498:8694)/*)-5174,/22454457:6.2--.3161%.)0//35//,0/629--*5.-.:25-,+*,01022)&(%-*)296181100133762/4*).+),009.6*)'-/25437443345325/,016491*&+,12/8.:*)#*.05./-22375'*-1.,.9:00.,,3;:20+,,-$&&,*-3113189/2151-571#&''*3.378;860/04.+1($*,))+$$*0+279*+8--,---,-//,+(&$$$%(1024937),35),34+(-./531-0')+566751-/32;89.9*)),18110%,**32/385030-&)-),,+./76)(%(-6+++,575611124././)(,37.:77-+,,06:.,)3,-')',''%&-+--,*)*'$(/-//,)&0,,(),,.&&&'.522240.30210++'&(0122.4775611104;68987652%%$%%'(%$$%&+,+.3672,---.,**++&)(,769<6221/2&--20)+,')+249;2--..57*/,*/.+213170464&(*+))'$(0,/&')&'),1::6589/0)*).77'+&*%'()155')-,),5..7,*+*5.3.00**&')052355,.1:81-1--**,,012656758773:,**)0//08;*,-,.*,(5*,-:57<840,&)'&&..-+-.01<:1'8923131-/356)+-8(10751810065212),,&*422593676:89:<9606*.253787688:77<;3.-/,--/+%,+-.1-//30+#%'*,0700/5843/(+))%$$#&(),.('+-.:8)'%%$$,'%'&$(-,*4.7,'(&*)&.-+++')'&+2-7:./)''&%)2,664/0105(-08:67614-1/494::.0212:990.,4,-2715:626&3((3..9<704/+,20.2,+%-)/)+40,+06-01;0,560+)/-.26*+1409),12**.(()'&'.,47<:56541436946;89842-($%(&'-,,.65-/*9/,,(-1++,0-,7;96/3.&+-+.,*+../018*:,619953<9-8;:1+11+0882;::1/93*(*-3.//-,%&&'*,.+29++.+'%%
@03bd07cd-cd9b-46a3-95f2-c2d9fa254dbd ch=481 read=83579 start_time=2019-12-13T06:18:05Z barcode=BC01 runid=2c9cf7bc05858273f10e7d7ec552fc0bd742dc3e
TTGGTTACCTTGTTACGACTTCACCCCAGTCATGAATCACAAAGTGGTAGAAAGCGCCCTCCAGTTGAGCTACTTCTTTTACCAGCCCACTCCCGTGGTCGCTGACGGGCGGTATTGGCCTGCGAGCCGGAACCTGTATTCACCGTGGCATTCTGATCCACGATTACTGGCGATTCCGACTTCATGGAGTCGAGTTGCAGACTCAATCCGGACTACGACTTTATGAGGTCCGCTTTAACTCTCGCGAGTCGCTTCTCTTTGTATGCGCCATTGTAGCGATATTAGCCAGCCCTGGTCGTAGGGCGTGACGACGTCATCCCCACCTTCCTCAGTTTATCTTTAGTGCTGAGTTCCCGGCCGGACCGCTGGCAACAAAGGATAAGGGTTGCGCTCGTTGCGGGACTTAACCCAGCATTTCACAACACGAGCTGACGACAGCCATGCAACACCTGTCTCACGGTTTGAGGCATTCATCTCTACGAAACGTGGATGTCAAGACCAGGTAAGGTTCTTCGCGTTGCATCGAATTAAACCACATGCTCCACCCGCTTGTGCAGGCCCCGTCAATTCGGCTGGAGTTTTAACCTTGCGGCCGTACTCCCCGGGCGGATCGACTTAACGCGTTGAAACCGGAAAGCCACGCCTCAAAACAACCTCCAAGTCGACATCGTTTGCGGCGTGGACTGCCAGGGTATCTAATCCTGTTGCTCCCCACGCTTTCGCGCCTGGGCGTCAGTCTTCGTCAGGGGCCGCCCTTCGCCGCAGTATTCATCCCAGATCTACGCGTTTCACCGCTACACCTGGAATTCTACCCCTCTACGGACTCAAGCTTGCCCGGTATCAGATTTACGGTTCCCAGGTTGAGCCAGAGTTTCACATCTGACTTAACCGACCGCTTACCGTGCGCTTTGCATGATAATTCCGATTAACGCGCCCTCCGTATTACCGCGGCTGCTGTGGCACGGAGTTAGCCAGTGCTTCTTCTGCGGGTAACGATCAATGAGCAAGGTATTAACGCCGCTTCACTCCCGCTGAAAGTGCTTTACAGCCCGAAGGCCTTCTTCATACACGCGGCATGGCTGCATCGGAGGCTTGCGCCCATTGTGCAATATTCCCCTGCGCATACGGAG
+
-('(+0*..4-&..'+//45;68978-.158033480.../8+-++5**&,)('*./8%&.,()*+'%%%#')69/898**-))$.+)(-+18,%4,5*'&&()+5*4(++*'$(&%#%&%&-'))-1*2,+)&#%$$%()/1403090/09974342)'(*0/:00.'*')*/:/620337.'),)'()*((**002/12204*;+9+)-67541/,(''($$%&,**,1++*1'(%%*)*2/.4/103//47*,07:0/66661119/64-*++-,,..//+%'$$&32204:;5)1'-+&#%$&(&((-,,,)-2*1-*186:6802(,+:/.,*('%#&)'*+/)+89.4)+*51+20:912+((&'(,4<+2,:978*0(,+)0).+:84;33,;82-3,3*64*+'001:0...2'.)/,,/1.0&-/(//*2007241(435;8640--')*520'(&+2.%(**)/0/,(&##'%#%((,;::488766324)+.-.2+1/:468667525/.+12'%.*/0;91/,//62344815:)).4/3213(.+031)'++2048.+('&*,$)6;;*875/3/-.091505568:48/,38952'/,4..-0++,+-+,/(/2++)0./0*'(/-0,163-**&%-.&69,7,1.02-()(+1184;:--(22649;:96586)1&$-)+113:7946196/.)463,*/-10:82+*'+%&)-(''+-24557;88/4(-7:237125)496004&0*-/3/3-+,32,++*++*'.-..6:)).03.-2)*)-402,*+--13+530./26.,*)+,43&&%'&('-2'(30/-.%&(+(''-&305---*,/01.(/0&%*$*&3-.,/013421134644--373*))',393536/)*)'$,$&&(*056851-.//)'&&'(-25124-,**.,.3123633../,(*,)),,+'(.2++(2(-../0:0:;8866-0**-,+*(*-%&'&&'4//).,,11,*,,/0'*,-,'()-4-*.1/24(*.'(-3+++/&),,*,*1,452:24;87633,1///0++*(%%$%$$&'(+&)*)-,+,-6:/(,**&%***)++//32-+,-**##$%%*&&
@ac8223b9-f2fb-40c6-9a7a-6fc756d29bf6 ch=74 read=130181 start_time=2019-12-13T06:18:03Z barcode=BC01 runid=2c9cf7bc05858273f10e7d7ec552fc0bd742dc3e
CTCTACGGGAGGCAGCAGTAGGGAATTTTCGGCAATGGGGAAACCCTGACCGAGAGCAACGCCGCGTGAAGGAAGAAGGTTTTCGGATTGTAAACTTCTGTTGCGGAAGAACGGCGGCTACAGGAAATGGTAGCCGAGTGACGTACTTTATTAAGCACGGCTAACTACGTGCCAGCAGCCGCGCGGTAATACGTAGGTGGCAAGCGTTATCAGGTGTGGGCGTAAAAGAGGGGCAGGCGGCAGCAGGGTCTGTGGTGAAAGCCTGAAACGCTTCAGTAAACCATAGAAACCAGGCAGCTAGAGTGCAGAGAGGATCGTGGGAATTGTAGCGGTGAAATGCGTAGATATATGGAGGAACACACCAGTGGCGAAGGCGACGATCACGGCTGCAACTGACGCTCAGTCGAAAGCGTGGGGAACCGTAAGTTAGATACCTGGTAGTCCACGCCGTAAACGATGAGTACTAAGTGTTGGATGCCAAAGTTCAGTGCTGCGGTTAAACGCAATAAGTACTCCGCCTGGTAGTACGTTCGCAAGAATGAAACTCAAAGAAAGGAATTGACGGGGTACACAAGCGGTGGAGCATGTGGTTTAATTCAGGCGGCACTGAAAGAACTACCAGGTCTTGACATACTCATAAAAGGCTCAGGATGGAGAGATAGCTATATGAGGGTACAGGTGGTGCATGGTCGTCAGCTCGTGTCGTGAGATGTTGGGTTAAGTCCCGCAACGAGCGCAACCCTTATCGTTAGTTACCATCATTAAGTTGCAGGGACTCTGCTTGAGACTGCCAGTGACAAGAAGCTGGAGGAAGGCGGGGATGACGTCAAATCATCATGCCCCTTATGACCTGGGCTACACACGTGCTACAATGGATGGTGCAGAGGAAAGCGAAGCCGCGGTGACAAAACCAAAACCGGCTACTCAGTTCGGATTGTAGTCTGCAACTCGACTACATGAAGTTGGAATCATAGTAATCACTTGAATCAGCATGTCTCGCGGTGAATACGTTCTCGGGCCTTGTACACACCGCCCGTCACACCACAAGAGTTGATAACACCCGAAGCCGGTGGCCTGTACGGGAAGGCTATTTCGTTAGAGTTGATGATTGGGAGGTGAAGTCGTAACAAAGGTAACCGG
+
-120-1(77/.2/02,++-)+(&(+-56/-.730:1'/-)'+--23,-0990+*)*-4:869<.7575.3-/)+'(&*2-<:1250/3/01273//:/652)*('()-+/4016.3/./77-52+68,..**)0*&$(((+,*&$'(++(.,6+*+%'-.,-/81226,7009434//.0*++*,5.1///748-.**3,*6846628222-2,/-023...48;4)()-531107;9795/01(295,)())/6620-4-077,1.'*((.-0(1247-7:581005.5-0*8+-,,,.*,./85+*'()/946:49/2+%&*&%'('-.+5)+80)-.:91000/50.4-*+'+'&(++18473/0.,,.+-.02922/.%()--'',31,,,,-357777/9&)+,**132/4*+%+&&++%+&/,+33066*+(%$'*8,*,467457;63+),)''',,4601354<6:01,0+/)+).4922321./0'*,(''$'&($$'*3&2))+29,/::971./'''(+)((,+/',31,-7.+;899-)+)(&'-/14727,.3+&&),.01,/-2125++---+-.*+.;299-,%(,)',*%%%).2()/5..,-4'/*.12922212-434/.02,-,4145))*.290.-,,21*8888852,%),'%&))0/01::;:741'(),44&')*17977871.../6646.0+.-3-/,25,,5526122239488<7(4-.,/70014:4538::,9,8*-0/./-5990310-'&'(+&*/-,.182447864)'',),56/-/)(,.52,8:357569799:;43523778*46/0/510/'37/5313***((&'+2487150412989689::40,.*+(*(()))),/)((-&*/05;8661156+1*)'+-./,,(,.93.0)-.,*')349890:/..21655666.0*,43437867&($+*0+,+&)&%(20/.)00.121.'*(*%.../;61/)*)((/'2414-512375546<588-0843210+*+1&&'+25...098-66)'*0-190/-'--+($&'))&&)''''(%&,))(.--(')11++-.+4-265+,,*+/.--1)/++*+1*,2,/2//-9
@8de2eb13-ff93-4f2e-85fd-044ec85b36c4 ch=112 read=134155 start_time=2019-12-13T06:18:01Z barcode=BC01 runid=2c9cf7bc05858273f10e7d7ec552fc0bd742dc3e
CAGGAGGCAGCAGTAGGGAATTTTCAGCAATGGAAACCCTGACCGAGAGGCAACGCCGCGTGAAGGAAGAAGGTTCCAGTTATGAAGCTTCTGTTATAAAGGAAGAACAGCGGCTACGATGATGAAGTAGCCGAGTGACAGTACTTTATTAGAAGCCACGGCTAACTACATGTAGCAGTGAAAATACGTAGGTGGCGAGCGTTATCCGGATTTACTGGGCGTAAAGGCGTAGGCGGATGATTAAAGTGGGATGTAAAGAATGCAGGCTCAACTTGGTGCTGCATTCCAGAGCTGGTTATCTAGAGTGCAGGAGAGGAGGAGTGGAATTCCTAGTGCTTGGCAATTGTTAGAATGCGTAGAGATTGGAAGAACACCAGTGAAGTGACTCTCTGGACTGTAACGCTGAGGCTCAAGAAGCGTAGGGGAGCAAACAGAGTTAAGATACCACCTGGTAGTCCACGCCGTAAACGATGAATACTAAGTGTGGGGTTTCCAGCATCCGTGCCGCCGCTAGCATTAAGTATTCCGCCTGGGGAGTACGGTCGCAAGATTAAAACTCAAGATTGACGGGGACCCGCGCAGAAGTATTGGCCCGGAGCGTAATGGTTTAATTCGGAAGCAGCGCGAAAGGGTCTTACCTACACTTGACATCCCTTGCGTACTCTTAATCGAAATCCCTTCGGGGACAAGGTGACAGGTGGTGCATGGTTGTCGTCGAAGCTCGTGTCGTGAGATGTTGGGTTAAGTCCGCAACGGGGCGCAACCCCTTCCCATCGTTAGTTACTACCATTAAGTTGAAAGGGACTCTAGCCTTGCCTGGGTTAGCCAGGAGGAAGGTGGGGATGACGTCAAATCATCATGCCTTATGTAGGGCTACACGTGCTACAATGGCTGGTACAGGAGGATGCAGTAATGCACCGTGAGGTGGAGCCAAACTTAAAACCAGTCTCAGTTCGGATTGTGAAACAGAAACTCATACCACATGAAGCTGGAGTTACTAGTAATCCTTGAATCAGAATGTCGTTGAATGATACGTTCCAGGTCTTGTACACTGCCGCCCGTCACACCATGAGAGTTAGCAGTGCCAGAGTCAGTAGGCTAACCGCAAAGGTGGCCGAAGGTAGAAGTCAGCGATTAGAGGTGGGAATCGTAACAAAGGTAACCGG
+
2)3+)1*.+-)*,-+-/'-+0553*),-'-*()).-,:,*),.4,*(%)++1-.-06*)-.-,1-5.,(*('+,/++$+'3'.)0-%&(.+1+2.,-65*/*-0(+..-/-&.-,&&(**&)*))+)(&+/,(()+,/1$()'((('(-.0&+)&,.-/+4//.3.0.1((%%$%&'&)',+11+-0),'*'*,+*+-/.225-,,+&,%10*)*&&)-0/457(.,'(,+*.*.,++,-2/10+,40:867855-)$'+/'0(16628*('$%(),)))++*24+/'$'%(31(0.()851*()')++0/++&,'&+'&((+0+2(:.20,,.,(,%+%%#%,'*-2''(+(-.13(''&'9+3.,2+,24,6,'()()&%$&**)-,+(*6.66/+0,*)-,-(1524//(&)(&*,1(1,0()..7812.-**-1/0+--)++&+1**453241-&)).0--344/.-//296/650(*))++42/+/')&'$*'*,33677206,'(''),(,10(&*-/868220'',,''((01)555143,*)-(-/24-.%+*%'-.+')$*/73190()%(+()(''$''(*-6,(/)+-'-&%(*1)+)../52%))'%(*()&*()1)-.,*$%$'-3//0*,-0/-0///8,+,**)*%&&)+.7.33&&&*&'9*366(6:310//),,,/.&1)*',*./02'418-/0526''&&')500/6536426661-,&*20925-005)(+()&*'((',('+2+'&*(.*')*(.//.23//13683382*++3,,/*(01+-65+(*1(-*).;553.0+,&5.22+),,+,*,+,4721398867535501176,.).-&)'*)+*11,+))*'*)--+'&)*82/-(&&)')05/+),(%(#$&&)*0.*,'&'$)%%(%(&+%'8-0&&(&$(,,,+//+-2-.&,*4-'.$/+,)&&*'((%(-++-6.02541..5-,(*)34:/+2-+,945.6...&')'+*,-/-*02,-*&&*)$'%$(/+-,3/6*(.200/5-.()%'$(.4-0/,(-,,-+.4300++',.*&&&$''$'%(&*+.+%'-%*-0.2946-+)-%&%$'-,0*+-)/.0()('''&()+(-2((()).((&'%&'$''+)-5+*+)372400
@a0f8cf92-f34d-4fd3-a7d8-5cbd5af201fd ch=9 read=26244 start_time=2019-12-13T06:18:08Z barcode=BC01 runid=2c9cf7bc05858273f10e7d7ec552fc0bd742dc3e
CTCCTACGGGAGGCAGCAGTGAGAATATTGCACAATGGGCGCAAGCCTGATGCAGCCATGCCGCGTGTATGAAGAAGAAGGCCTTCGGGTTGTAAAGTACTTTCAGCGAGGGAGGAAGGAGTAAAGTTAATACCTTTGCTCATTGACGTTACCAGAAGAAACTTTCGGCTAACTCCGTGCCAGCAGCCACTGTTAATGTCTGGAGGTGCAAGCGTTAATCAGAATTACTGGGCGTAAAAGCGCACGCACCAGGCAGTTTGTTAAGTCAGATGTGAAATCCCCGGAGGCTCAACAGAACTGCATCTGATACTGTAAGAAGCAGGTCTCGTAGGGGTAGAATTCCAGGTGTAGCGGTGAAATGCGTAGAGATCTGGAATACCGGTGAAAACTGGCCCCTGGACGAAGACTGACGCTCAGGTGCAGCGTGGGAGCAAGTGGATTAAGATACCCTGGTAGTCACGCCGTAAACGATATCGACGGAGGTTGTGCCCTTGAGGCGTGGCTTCCGGAGCCAACGCGTTAAGTCGACCGCCGCAAGTACGGCCGCAAAGGTTAAAACTCAAATGAATTGACGGGGTACACAGAAGCGGTGGAGCATGTGGTTTAATTCGATGCAACGCGAGGAACCACCTGGTCTTATCCACGGAAGTTTTCAGAGATGAGAATGTGCCTTCGGGAGCCATTGAGACAGGTCGCTGCATGGCTGGCGTCAGCTCGTGTTGTGAAATGTTGGGTTAAGTCCCGCAACGAGCGCAACCCTTATCCTTTGTTGCCAGCGGTCCGGCCGGAACTCAAAGGAGACTGCCGGTGATAAACTGGAGGAAGGTGGGGATGACGTCAAGTCATCCGCTGGCCCTTACGACCAGGGCTACACGTGCTACAATGGCGCATACAAAGCGACCTCGCGAGAGCAAGCGGACCTCATAAGAAGTGCGTCGTAGTCGGATTGGAGTCTGCAACTCGGCTCCATGAAGTCCGGAATCGCTAGTAATCGTGGATCAGAATGCCACGGTGAATACGTTCAGGCCTTGTACACACCGCCCGTCACACCATGGGAGTGGGATTTGAAAGAAGTAGGTAACCCAACTTCCGGGAGGGCGCACCACTTTGTGATTCATGACTGGGGTGAAGTCGTAACAGGTAACCGG
+
./3//35*34'*--,,.'....*+*)+1210/216123,+++68%362001024*0420/5*+789887744/+-*%+)+*78885-73/50322''&)+1675230-)03''/-.4-4()*+83.-6-7-..//71+.10-2/.-3788../%%+('*-&'&&$(*')+/10349376540.))(3)%*'%()))(&&&*.2../)./7.+,,321..,,*',-+)**&'0.524;9-,33.++)*'.*%'34%3888+.53507:4677/1,,01)+48--4&(,.--*'&%+%()))+++8/034-01/&'*$(&()$*'()2378/4/,))**-+.+0++,601,---48958:3//2666/-*,-0010,()/-703*)&)($&&*+/560-/74-*/.(,,&'(-'./8',50/)$('*)64*(&/1+%%)+(,,-()+267;00466161+*,,.:978;-41,-%*,11863+,+-6.1(+4)/-,+2006-3,*+).((+*%-04546651;26.43/231276.10(%(')+029-02-)-50:8<;3555/36/,--2.456/45.)(*$$&&++,.-7229...+0(),44<:496;801324;;756)&0+.*/*'+2/3:9250-193,02.)*).84*%%&')+,,,'(,.1637:99-)-)'$0/&0)('1.0%.+)''010120.0&&''(003/122488/63//35980019-78273,++,0)**1*+&%*)),+123)(1*/21,70+01/3-,+,*20.(1+3-75.424660,(+%'$-((+3,,*&'*059:68.,1+,3-61-095,/.1117970015605%%'*,(..'%$$&)//:/3/1+((($()+0.)))+-,)2../3488850%(*)+966/,,*()%(*0(/.855745/+1-&'*+-/0)++234628)+'8)5+++,,:9961678433457142+0+++)303;8721.(-)4*,,898<874-.095/0'$('*0*(&%%(*1/0(*22,1-,,20..,084282001.//1902*/+()(,+&&7.&$%()%(+)**0+).'-%%()&&')(193++2+)&)(*5+,/9/-00126236530()23**(.**)-+)),-,'+(/816+5
@d6ce8697-8c65-40ce-9c35-97f7960f617d ch=303 read=137956 start_time=2019-12-13T06:18:22Z barcode=BC01 runid=2c9cf7bc05858273f10e7d7ec552fc0bd742dc3e
CTCCTACGGAGGCAGCAGTGGGGAATATTGCACAATGGGCGCAAGCCTGATGGCAGCCATGCCGCGTGTATGAAGAAGGCCTTCGGGTTGTAAAGTACTCGCGGGGAGGAAGGGGAGTAAGTTAATACCTTTGCTCATTGACGTTACCCGCAGAAAGAAGCACCGGCTAACTCCGTATAACGGCCGATAATACGGAAGTGCAAGCGTTAATCAATATGGAATTACTGGGCGTAAAGCGCACGCGGGCGGTTTGTTAAGTCAGATGTGGAAATCCCCGGGCTCAACCTGGGAACTGCATCTGATACTGGCGAAAGCGGAGTCTCGTAGAGGGGTAGGGTGAGCGTAGCGGTGAAATGCGTAGAGATCTGGAGATACCGGTGGCGAAGGCCTGGACGAAAGACTGGCGCTCCGGGTGCGGCGCGTGGGGAGCAAACCTGGTTAGATACCCTGGTGGGCGACCACGCCGTAAACGATGTCGACTTGGGTTGTGCCCTTGAGGCGTGGCTTCAGGAGCTAGCGCGTTAAGTCGACTGCCACCTGGGGAAGTACGGCCGCAAGGTTAAAACTCAAATGAATTGACGGGGCCCGCACAAGCGGTGGAGCATGGTTTAATTCGATGCAACGCGAAGAACACTTACCTGTCTTGACATCCACGGAAGTTTTCAGAGATGAGAATGTGCCTTCGGAACCGTGAGACGGAGTGCTGCATGGCTGTCGTCAGCTCGTGTTGTGAAATGTTGGGTTCAGTCCCGCAACGAAGGCGCAACCCTTATCCTTTGTTGCCAACCCGGTCCGGCCGGGAACTCAAAGGAGACGCCAGTGATAAACTGGAGGAAGGTGGGGATGACGTCAAGTCATCATGGCCAGCCGACCAGAGACTACGTGCTACAATGGCACCTTGCGAAGCGACCTCGCGAGGCAAGGCGGACCTCATAAAGTGCGTCGTAGTCCGGATTGGAGTCTGCAGCTCGACTCCATGAAGTCGGAATCGCTAGTAATCGTGGATCAAATTACCCACGGTGAATACGTTCCCGGGCCTTGTACACCGCCCGTCACACCATGGGAGTGGGTTGCAAAAGAAGTAGGTAACTTAACCTTCGGGAGGCGCTTGGTTCCACTTTGTGATTCATGACTGGGGTGAAGTCGTAACAA
+
,*2((*-,2(*0-,33138120&,)*/1401152;44;871249-27.-+,)%&)(.816.6/+,-.,1*,.24()*&%,2/60,/.-.)&,0++-,*($&%&).,&,+,--*,+&)('*'+*0)2271.62-/67406/-.***(/8--/,+1+)$(($%$'*%+,,&'()+.)**...*'&(%%%(*4-..1*/-),-6::035/5+/*(%%&&%(++)4)(,33621-/./+(&+*&)(*()**+.10)(2,3)-,0.14420)&+)'*+20)-12336-11926;736310/114-,++,1/*/.$(+'%)(+'&',*./151+,**&$#((&)'(/2210-,'&.)+51--.,/0+,,./0--*&)'%%(.+0++'&().+*,&&*:68102,,-21/.-*+-.'(.3-,('&&*(128:9())*592.()*.20*+0/008-(,'$(*)()$$(+,/2869;;41/')*710)))('(+2-'.)*7')+(*03//,),*((%#'(%%'(%&&&,(-,0'))).))**.0')&$'+1((()+-*&(+&%%*.*.-8.8762//091/./-/++(+'.(&&'&#'(-.5112426...-78666;82918.++.-.83615./4)++,&')*-./+('(*7110554//110./+.7;32-(*'(+**',--21-181784040744866557-+'''++1./.3/40/044267/+1227833*(%%',)('-,2+((+%')*.8,*)+()&&%.*5(2225;+-,.//*.1,),1-)-*&+'),50-*('+.-404.06407(+*$*&,&*))-0/012955560-2-.,-&.,::567655...61/17697-/15.(%#'&')4820'(&/,./))2994402-.0-'+%'&''(*(%+-4/143))'%''(,)&')-22/0//*-/7/./1222202'4-5,1,*2--'&)+72-+(&++.)',-0535320.,/)/.103**'&(-/,,,..&)',-/,%*&'++(%,).+**85597880/,*.--6490*)+*-9*50)(-,/0-/6*,(.)(%+)032900/00+&(%$'&('(+%&'')(055:4,7/'*0,+*&&'().+0*+*68,,3760/*+-2410-*()(-.-/52866226
@29cc270a-f78e-4433-929c-ab90751a9a1f ch=35 read=82102 start_time=2019-12-13T06:18:17Z barcode=BC01 runid=2c9cf7bc05858273f10e7d7ec552fc0bd742dc3e
CTCCTACGGGAGGCAGCAGTAGGGAATTTTCGGCAATACAGAAACCCTGACCGAGCAACGCCGCGTGAAGGAAGAAAGGTTTTCCGGATTGTAAACTTCTGTTATAAAAGGAAGAACGGCGGCTACAGGAAATGGTAGCCAGGTGACGATACTTTATTAGAAGCCACGGCCTTTACGTGCCAGCAGCCGCGGTAATACGTAGGTGGCAAAGCGTTATCCGGGTGTGGGCGTAAAGAGGGAGCAGGCGTATGAGGTCTGTGGTGAAAGCCTGAAGCTTAACTTCAGTAAGCCATAGAAGGCAGCTAGGTGCAGGAGGAAGGGATCGTCGTTCCAGCAATGTGGCGGTGAAATGCGTAGATATATGGAGGAACACACCAGTGGCGAGAAGGCGACGATCTGGCCTGCAACTGACGCTCAGTCAGCGTGGGGAGCAAATAGGATTAGATACCCTAGTAGTCCACGCCGTAAACGATGAGTACTAAGTGTTGGATGTCAAAGTTCAGTGCTGCAGTTAACGCAATAAGTACTCCGCCTGGTACGTTCAGAATGAAACTCAAAGAAAGGAATTGACGGGGCCCGCACAAGCGGTGGAGCATGTGGTTTAATTCAAGCAACGCAGAACCTTACCAGGTCTTGACATACTCATAAAGGCTCCAGAGATGGAGAGATAGCTATATGAGATACAGGTGGTGCATGGTTGTCGTCAGCTCGTGTGTGAGATGTTGGGTTAAGTCCCGCAACGAGCGCAGCCCTTATCGTTAGTTACCATCATTAAGTTGGGGACTCTGGCAGAGACTGCCAGTGACAAGCTGGAGGAAGGCGGGATGACGTCAAATCATCATGCCCGCCCATGACCTGGAGCTACACACGTGCTACAATGGATGGTGCAGAGAGGGAAGCGAAGCCGCGAGGTGAAACAAAACCCATAAAACCATTCTCAGTTCGGACCCAGCAGTCTGCAACTCGACTACATGAAGTTGGAATGCTAGTAATCGCGAATCAACGCATCGCGGTGAATACGTTCTCGGGCCTTGTACACACCGCCCGTCACCACGAGTTGATAACGCAGAAGCCGGGCGGCCTAACCGCAAGGAAGAGGCTGTCTAAGGTGGGATTGATGATTGGGGTGAAGTCGTAACAAGGTAACCGG
+
-003,-33:6/140.00(1+2%+)-.07874+8/4/.)-+)%%(')-,+*.-+.)*,4304;65073+5-30-)--)-,4;8/2**+&4++*396//5-1-3...1:8+,.01,165(30-50/-1-.(+-...++,-5/&+***/*%&**+3:4,/-*%*)&13-.+3/0,10,-'1(+.'*+.024/408/,7.-.004/700:45;*,550:00.2(2.-*2,8752213/***31',/.51.)#$')&2**$&%,-7795:8059::12,''%5'+15/+..5:-6922.((&.,/'/..0+**.2-1*),))&+/9166,,&').,&)$$'++,/*200993493024:998985716740*)'**020.7-.+,+)**%))(206::767765:5;00120/0014689:40/((%(*7*11,).//;;9565+2.+-4436;,+/()*.263&-'00/48<850.-((('),3.(-,03<5;35-/1/70../7,.38986612373633,6+*,-,+,-,44-.-)('(&&&''#$')5004;1,-007+(,0-)0+35340/(*.--8++,,//324.802+)**&1'),87;;6-3+',0(*+211/.-,2-0+0-/34.62-/0,/2//.0.0$%/6..321:''')*,;:10-,+0/295444.23*2129969899999::;8145002655/0224672)*)+,308788.827;574361'(+.+2)(./2-&$(01-3.10)5,,*4635;:<;87:73+1.'6;56664.()(&'()+66744*-,+,00.*+,431/++(-.,/751304488:7934569979/64*%('%)/-16677/**(+-211..(2+-0.2/6./989674343.-*&+/-+1-050700967.,),+,*3()/;;-173+*4;:,::8:<:9;4695:00.++''(+./1,%&')),-95976554738322;31-('%%&*+30421/233:6--%*&*&+//6(01146001/020+4.+&&)--'*/,*,*/53/78/./-/1./,,,*--,()4*#(#$+)'+++0,%)-*.,0*3..015(2'.&%,)(($''%'%)(((.5/26-...-383::1)*(.+./2005541//.6959*1
@9ab2533f-27eb-4cb6-b157-3de370260e55 ch=116 read=122360 start_time=2019-12-13T06:18:32Z barcode=BC01 runid=2c9cf7bc05858273f10e7d7ec552fc0bd742dc3e
CCGGTTACCTTGTTACGACTTCACCCCAGTCATGAATCCTGAAGTGGTAAGCGCCACTCCCGGGGATTAAAGCTACCTACTTCTTTGCGACCACTCCCATGGTGTGACGGGCGGTGTGTACAAAGGCCAGGAACGTATTCACCGTGGCATTCACAGTCCACGATTATAGCGATTCCGACTTCATGGAGTCGAGTTGGGTGGACTGACGCGCGAGACCCGCTTGCTCTCGAGGTCGCTTCTCTTTGTATGCGCCATTTAGCCCAGCACGTGTTAGCCCTGGTCGTAAGGGCCATGATGACATGACGTCATCCCACCCTCCTCAGTTTATCACTGGCAGTCTCCTTTGAGTTCCCGGCCGGACCGCTGGCAACAAAGGATAGGGTGCGCTCGTTGCGGGACTTAACCCAACATTTCACAACACGAGCTGACGTGACAGCCATGCAGCACCTGTCTCACGGTTCCGAAGGCATTCTCATCTCTGAAAACTTCCGTGGATGTCAAGACCAGGTAAGGTTGCTTCGCGTTGCATCGGAATTAAACCACATGCTCCACCGCTTGTGCGGGCCCCGTCGAATTCGTTTTGAGTTTTAACGCGGCCGTACTCCCCAGGCGGTCGACTTAACGCGTTAATCCGGAAGCCACGCCTCAAAGGGCACAACCTCAAGTCGACATCGTTTACGGCGTGGACTGGGGTATCTAATCTGTTTGCTCCCCGCTTTCCTTTTGAGCGTCAGTCTTCGTCAGGGGCGCCTTCGCCACCGGTATTCCTCAGATCTCTACGCACTTCACCGCTACGCAAGATTCTACCCCCCTCTACGAGACTCAAGCTTGCCAGTATCAGATGCAGTTCAGGTTGAGCCCGGGGGATTTCACATCTGACTTAACCGACCGCCTGCGTTAGCGCACGCCCAGTAATTCCGATTAACGCTTGCACCCTCCGTATTACCGCGGCTGCTGGCGCGGGTTAGCCGGTGCTTCTTCTGCGGGTAACGTCAATGAACAAGGTATTAACTTTACTCCCTTCCTCCCCCGCTGAAAGTACTTTACAACCCGAGGCCTTCTTCATACACGCGGCATGGCTGCATCAGGCTTGCGCCCATTGTGCAATATTCCCCACTGCTGCACTCCCGGCCAGGAG
+
59,609--*)*(4.++,*,.6.1.991+.7715439061.*-*(*.4663)+,4:-.,1*(('--126.8((*,5694347:60;8./0,,'')+9</-96*4//1682985361221179:7*.0//(8949;9798:745:76/+..43/%%&&555-/-+1.*(**-,22;132569;9877-(+.,(&','('%&)2++*,+-(($$%&(',52./13./0301/./204,.080762:8,--/+-/39439,(*(&%%''$)&/(***).5,*-5968:4/.688;::3320)*#%&'*29::09/,&).&*-3,1*,.9;,-.26//5/'+//06-24.--2792,--40368-:.),03973)634(6,23.()-&$&)*52126234;5640412142)**51:3015534)/033343320'*-2112;2;40../.00-./0,-+,197;2.))),1258:4133534434/::4.4449667<9822*++'):;02-))%0,60)*4,,$&)(-+018:&)(',(7::/:031401120/81+)('(*1772,773,,/4'7)6+3')''%)$/.-+&(&()*-557.901.862)%,(+,3366477894/-/-/*+%+.'6,/1,055877866.8-')'((+/74624*0,0275736655;8.20<000596+)%*,(),1/+(,,1++/<1*/3/65,''-6/0''*)*)((,-,0./.43:4638',67013568<::;;12)/+*,39322.''..541/-.+,',127457356**''%&%+)7+-)10066.03102(),/58:-2*-30.04..0256767968798.2'*-.5.++7.'3683()32.+,+,.3221.2211/3/3986:;985+0)$()&($-+/9-+*0/13832-.08185%(3*..)-.)*08+0,.8+/(&%**,-17/8,+'-(0/-4../3461(01288<9766(1*+322./22854/*1,0)2.215/.),0-$')25)5;98808;5)-99858.--%).-+*---,1.))-,252:76<6672/&.-+-3-/0287401232&/4427/203;3,-5+-(-,+0220534/)--..,)*'+*3/(/''&((+'(
@644a3b96-290e-4ae3-b0a0-5cc113f530ba ch=82 read=80210 start_time=2019-12-13T06:18:48Z barcode=BC01 runid=2c9cf7bc05858273f10e7d7ec552fc0bd742dc3e
CTCCTACGGGAGGCAGCAGTAGGGAATTTTTTCGGCAATGGGAAACCCTGACCGAGCAACGCGTGAAGAAGGTTTTCGGATTGTAAACTTCTGTTATAAAAGGAAGAACAGCGGCTACAGGGAAATGGTAGCCGAGTGACGGTACTTTATTAAGAAATACGGCTAACTACACGATTGCCTTGGCCGCGGTAATACGTAGGTGGCAAGCGTTATCGGAATTATTGGGCGTAAAGAGAACAGGCGGCAGCAAGGGTCTGTGGTGAAAGCCTGAAGCTTAACTTCAGTAAGCCATAGAAACCAGGCAGCTAGGTGCAGGAGGATCGTGGAATTCCATGTGTAGCGGTGGGAAATGCGTAGATATATGGAGAACACCAGTGGCGAAGAGCGACGGTCTATGCAGCTGGCAACAGTCGCGTGGGGAATAAGTTAGATACCCTGAAAGTAGTCCACGCCGTAAACGATGAGTACTAAAGTGTTGGATGTCAAAGTTCAGTGCTGCAGTTAACGCAATAATGCCTCCCGCCTGAGTAGTACGTTCGCAAGAATGAAACTCAAAGGAATTGACGGGGGGCCCGCACAAGCGGTGGAGCATGTGGTTTAATTCGAAGCAACGCGAAAAGAGACATACCAGATCTTGACATACTCATAAAAGGCTCCGAGATGGAGAGATAGCTATATGAGATACGAATTGGTGCATGGTTGTCGTCAGCTCGTGTCGTGAGATGTTGGGTTAAGTACAACGAGCAACCCTTATCGTCCAGATTTACCAAAATAAATTAGGATTTAGGGACTCTGGGGCTGCCAGTGACCATGGCTGGAGAAGGCAGGGATGACGTCAAATCATCATGCCCCTTATGACCTGGGCTACACGTGCTACAATGGATGGTGCAGAGGAAGCGAAGCCGCGGGTGAAAAGCAAAACCCATAAAACCATTCTCAGTTCGGATTAGCCAGTCTGCAACTCGACTACATGAAGTTGGAATCGCTAGTAATCGCCCGAATCCAGCATGTCGCGGTGAATACGTTCTCGGGCCTTGTACACAGCGCCCGTCGCACCACGGTTGTGCTTACCCGAAGCCGGTGGCCTAACCGCAAAAGGAAGGGGCTGCCAGGTGGGGTGATTTGGGGTAGTCGCGGCGCGAGGTAACCGG
+
--2)#$&*.0''.,,220164.2,&%('&'**,-7-01172+',,1;)+-64:)''-,/,)*(&(%%$+)'5.6))/*4-21++42'.4111.*/012:5'/+47*/10(-,'&%')*,./&*0././.+*.0*)*+---+'*),-,/.060+$''%&'((*&(1.142/(*(&*%&'$$$'%3*/.1./5235956'(().0//706133003+4-415)0*-66/.+04)&',''*.394392&1+0)27/0/20,152-+,,*.*$'*&'(+'2++-2+()*6;699364/198-:/07-))().'1/32792.0*,41&1)+,..54501-0/--22034.)&**(*,33.0-99:80657/1)5148<677,6-),+*%+,752-%-)&**',+(.&+'&'$)&+&%%%&+*(-)%''*+,,0./97599-+,,1.,**,*5,%('()),/993111(''()5618)+04182618)42(5-*-49.03;:995-,1-5+/).03.0//)**((4-33:71*+)&(,-747:4.-1.*0<:25;2077-1/**-*4+*+33/11-'.30++-/64/(&(%(7/0.*-(*115<:5;8;61,1,/076484650)'&'),&-))*++./-+1,//5,)++-324:4*,3/82)))).168,***+.,653573:7611,+-$%&+-./4997;0879213578+211177457*+*)*26608.25490&&#%)1+0%%()*-39-((+()&+&)''%1($&0.183*(&&%-&&%(#,4'%,2../52*'**(%$%()&'()+.)'((-**/-+**)(*+(/40/88984143<744377784.44-,;12169:68///())'&*-0952,6,*00.4/)(,-/0-0/)/*/+2--5<55-/1+00-/+%+.;9,293.12:;74689:001,3541,2).*)*.)),5:/)+$%+/0/(.-.014372-6+)(),37214-/-3/.,(/'()15332,,.0076635./,+-524767;738/2.-426112442/0210;.,+)%(',+()'-*'&'%%%$(11))*1,.,.(+173/05:6,)--0*()(+*'++&&'%%$$(''*(&'&,+.44(+/.)',/-%%%'',-++.40547606
@185828b7-b542-4bbf-bd02-b6b91b5cd81a ch=14 read=49627 start_time=2019-12-13T06:19:09Z barcode=BC01 runid=2c9cf7bc05858273f10e7d7ec552fc0bd742dc3e
CGGTTACCGCGTACGACCACTTTAGTCATGAATCTGAAGTGAGTAGCCTCGAAGAGTTAAAGCTACCTACCTCTTTTGCAACCCACTCCCATGGTGTGACGGGCGGTGTGTACAAGGCCGGAACGTATTCACCGTGGCATTCTGATCCACGATTACTAGCGTTCCGACTTCATGGGTGAGTTGCAGACTCCAATCCGGTTTACGACGCACTTTATGAGGTCGCTTGCTCTCGCGAGGTCGCTTCTCTTTGTATGCGCCATTGTAGCACGTGTGTAGCTGCCCTGGTCGTAAGGGCCATGATGATGACGTCATCCACCTTCCTCAGTTTATCACTGGCGATCCTTTGAGTTCCGGCCGGACCGCTGGCAACAAAGGATAAGGGTTGCGCTTTCGTTGCGGACTTAACCCAACATTTCACAACACGAGCTGACGACAATGCAGCACCTGTCTCACAGTTCACGAAGGCGCAATCCATCTCTGGAAAGTTCTGTGGATGTCAAGACCAGGTAGGTTCTTCGCGTTGCATCGAATTAAACCATGCTCCACCGCTTTGTGCGGGCCCAAATCAGTCATTTGAGTTTTAACCTTGCGGCCCGTACTCCCCAGGCGGTCGACTTAACGCGTTAGCTCCGGAAGCCACGCCTCAGGGCACAACCTCAAGTCGACATCGTTTACGGCGTGGACTACCGGGTATCTAATCCTGTTTGCTCCCCCACGCTTTCGCACCTGAGCGTCAGTCTTCGTCCAGGGGCCGCCTTCGCCACCGGTATTCCTCCAGATCTCTACGCATTTCACCGCTACACCTGAATTCTACCCCTCTACGAGACTCAAACGCCAGTATCAGATGGTTCAGGTTGGGCCGGGGATTTCATCTGACTTAACAAACCGCCTGCGTGCGCTTTACGCCAGTAATTCCGATTAACGCTTGCACCCTCCGTATTACCGCGGCTGCTGGCACGGAGTTAGCCGGTGCTTCTTATGCGGGTAACGTCAATGGTAAAGGTATTAACTACTCCCTTCCTCCCCATGAAAATTACTTTACAACCCGAAGGCCTTCTTCATACACGCGGCATGGCTGCGTAGACTTGCGCCCATTGTGCAATATTCCCCACTGCTGCCTCCCG
+
6*)-0(+-&('-&')-/4(++..&'.38;:7:3.'&,,)+,(&'%,.6.4,,.'(+/518/&*+-192237531690.113.<,))*77/-338:753462686290443301*0,-:+--,.,&,-3111:;5625113;897686/++'&(3+.0,/0007..+).6/:-.1/&()*+04+.'*,-.3,/.632'0.2*)).--,+%*,.52-.)-,+.*,,8+),-+5450*,+,-.023-.*06.+002379:<84910./.,,,*-/2-.++(((,.-14;8.2+%).)-/%%)(.-++-.2654+($&'/.5;4914'-.;8100++++8*,$'(((/...39444,.16-7151/036533.327,7/:921+,-.7,-+,056446:02+0)&%&/(/40.-1-7;++-/123./&&5677577-00(,'.*&/347365440)*&(07($&(&(*++'--9.98/5643+3+-))()/54214:9;89;0446+1+***$)**:23;319728//.22344455;:587/.0069459.,2/)*525572852&&'/3*-%&&,31-.00;;,.1/100/03866*.64446372+.797;878604060-,%)+($'(()+-,.,+4:3443661//6,)+-789:51*-(*1887576219*(*,4478999998:8//).,/156:631.0099,-0,8:701///143/(*)-1),%,224/--..5::65:()1::.3:79;::949801-),,,:;6--0(*+22/0/-%,-.36;:-+.0(-1020683-/.1.21,65.//35564165538(/(()*+&,,,66522438835+,2/72/111())(&14,+,),1..'&%2).46111.2919:87680,--*'0*2++(/03642+*,/91:10010,,+,5---.0406206854262//+*--+$'',$&/+.)1215.--9-++*$),/.3-.49979:193/&%&/).700.+0(',$)*/9*09:6-788-%'&()1(,+&*+,,*+.4492*()*+/+)/%-2+*.,-)---,/0073:3312'*$&'&**)-13::-.70223420135.50-&))-17426,38+-
@bc890ad3-5f05-436a-a7bc-befc6ba7b413 ch=327 read=60010 start_time=2019-12-13T06:19:01Z barcode=BC01 runid=2c9cf7bc05858273f10e7d7ec552fc0bd742dc3e
CCCTGCAAGGGGAGGCAGTGGGAATATTGCACAATGGAGCTTAAGCCTGATGCAGCCATGCGCGTGTATGAAGAAGGCCTTCGGGTTGTAAAGTACTTTCAGCGGGGAGAAGGGAGTAAGTTAATACCTTTGCTCATTGACGTTACCCGCAGAAGAAGCACCGGCTAACTCCGTGCCAGCGGCCGCGGTAATACGGAGGTGCAAGCGTTAATCGGAATTACTGGGCGTAAAGAAGCGCACGCAGGCAGTTTGTTAAGTCCAGATGTGGCAATCCCCGGGCTCAACCTGGGAACTGTCTGATACTGGCAAACGAGTCTCGTAGAGGGTAGAATTCCAGGTGTAGCGGTGAAATGCGTAGAGATCTGGAGGAATACCGGTGGCGAAAGGCGGCCCCCTGGACGAACTGACGCTCAGGTGCGGCAGTGAGGGAGCAAGCAGGATTAGATACCCTGGTAGTCCACGCCGTAAACGATGTCGACTTGGAGGTTGTGCCCTTGAGGCGTGGCTTCCGGAGCTAACGCGTTAAGTCGACCGCCTGGGAAGTGGCCGCAAGGTTAAAACTCAAATGAATTGACGAGGGGGGCCCGCACAGTAGCGGGCATGTGGTTTAATTCGAAGCAACGCGAAGAACGCTACCTACACTTGACATCCCTTGCATTACTCTTAATCCGAGGAAATCCCTTCGGGGACAAAAGGTGACAGGTGGTGCATAGTTTGTCGTCAGCTCGTGTCGTGAGATGTTGGGTTAAAGTCCGCAACGACGCAACCCTTGTCGTTAGTTACTACCATTAGGACCCAGGGACTCTGGCGGGGCACTGGGTTAACCAGGAGGAAGGTGGGGATGACGTCAAATCATCATGCCATGTGTAGGGCTACACGTGCTACAATGGCTGGTACAGAGAGAATGCAATACCGCGAGGGAATTGGAGCCAAACTTTAAAACCAGTCTCGGATTTCGAGGATTGTAGTGAAACTCGCCTACATGAAGCTGGAGTTACTAGTAATCGCAGAATCAGAATGTCGCGGTGAATACGTTCAGGTCTTGTACACACCGCCCGTCACACCATGAGAGTTGAAAAGCAATACCCGAAGTCCGTGAGCTAACCGCAAGGAGGCAGCGGCCGAAAGGTAGGGTCAGCGATTGAAGTGAAAGTCGTAACAAAGGTAACCGGAAGATAGAGCGACGAGCAGAGTAGGTAACACAAAGACACCGACAGCTTTCTTCGCTGTAATGCGTGAAAAAAAAAAAAAGA
+
&*2*,-2(0,*)%)'&%%&',+)503071...,:104*'&$$2*27;5433-*+$%%)*03.)+*+,/2346**0+1.98;75;88:+(+/+--./-64-*-./9:*)*()'+)$&(,2-/111-+*((-++34761:10003/.13,,-*)+,#(&)*-01/31'(.-/0./-/36233-1(.+2)3+,.,(035/00+.0-*)+.5322/026534511/8;;:::9;0&'),/040213*/20&,-;-+2;7914:'*-841/++*0;0076.(4411--'-''&10--.05550.//027/4-.-%*)+---15561)&+0,0/(--,3*0-/10,%()+097124/+0.-++)++,.12;90,,+++66;8;7561.-2+.5,10/796+-5865,,1,&')**..235896.(.($''&$+0+,./1;%8&7:155.++,'+0++143./0.,%*.64444:07556368-)($$++./3/81239<536.,-/,/+(,)),*/+.,'.1680..,2.9/+-+,.8502/(),(-*%&(,+7.11527/7/:7--*/)11//.4362445'31749*081---)('))/0-/*+,--+-42;:48495/10-.1)51231+(/))$%'(/0,+.*,,3-128713)----*5+**,,,3/802'')+'+.+(/7+068-7;.4.691(0-123501200994302&5/6++/464-)*+,:787887998778030,/,1-./-,161232231&.*/,052&%$#',*2/.+;-*,839:548/'+(&((&'1514551(4/&.0/*#(%)1,.('%)./340/+()),,.04,-54568:;:;9555:8)'$'$'(*)*('*122/+-+-)-143333<729873...2,*)'''''+,65-*''%'(&%)(&'&.(.('*+02:93271,78-18778755)2'60(*-*++&8(((&(%&'/)*31135/-///7.,+-28-*&+.,,/+-/*/,-,1%&,.141-)(,.16/14:43295191156(355314/0,-)+'/3(52+)1102/2964/.,&(--.&'*(''%(()-0.*,1/173676570.*/*0+126*.()(&&)*+/12243'/*/-*-(*+.12/+/1-'%)**)-%%(.*,*+),4*1-38;::6804-.+.-,(,&)*,*44/&&%&)$#*$$&()01)'+.-8.+-+-%+/61.976%&*&'*.,'-'*''()01011/6/+($%
@cf6fe523-51e6-4101-b356-ae4922fbc81d ch=107 read=110268 start_time=2019-12-13T06:19:13Z barcode=BC01 runid=2c9cf7bc05858273f10e7d7ec552fc0bd742dc3e
CTCCTCGGGAGGCAGCAGTGGGGAATATTGCACAATGGGCGCAAGCCTGATGCAGCCATGCCGGCGTGTATGAAGCTTCGGGTTATAAAATTACTTTCAGCGGGAGGAAGGGAGTAAAGTTAATACCTTTGCTCATTGACGTTACCACCAGAAAAACACCAAACTGCTCCGTGCCCAGCAGCCGCGTGTGGGAGGTGGCGGTGTCGAATACTGGGCGTAAAGCGCAGGTTGTTGAGTGAATGCAGAATCACGACAGCCTGGGGCATCTGATACTGGCAGCAGGTCTCGCTGAAGGGTAAATTCCGTTGGCGGTGGTATGAGATGGAGGATACCGGTGGCGAAAGGCGGCCCCCTGGACGAACTGACGCTCAGGTGCGAAAGCGTGGGGAACAAACAGGATTAAGATACCCTGGTAGTCCACGCCGTAAACGATATCGACTTGGAGGTTATTGCCCAGCAGAGGCGTGGCCGACTAACGCGTTAAGTCGACCGCCTGGGAGATACGGCCGCAGGTTAAAAAAACTCAAATAATGAATTGACGGGGTACTGGCAGTGGAACGTAATGGGTTTAATTCGATGCAACGCGAACGCTTACCGTGTGGCATGCAGGAAGTTTTCAGAGATGAGAATGTGCCTTCAGGGTCGCCACCGTGAGACAGGTGCTGCATGGCTGTCGTCAGCTCGTGTTGTGAAATGTTGGGTTAAGTCCCGCAACAGAGCGCAACCCTTATCGCTGTTGCCAGCAGTCCGGCCAGAAGACTCAAAGGGAGACTGCCAGTGGTAAGCTGGAGAATTAGGGATGACGTCAAGTCATCATAGCCTGACCGGAGTTACCGATGCTACAATAGCGCATACAAAGAGAAGCGACCTCGCGGGGTTTTCGGACTCTGGTACATCGCGGAACCGGTTGAGTCTGCAACTCCGACTCCATGAAGTCAGATAACTGAAAAGTAATCTGGCCGGTCCGACGCACGACTGTTCGTTCAGGCGCCCTTGGCTCTGCACCGCCGGGAGTGAGTTTTAAAAGAAGTAGGTAGCTCAACCTTCAGGAGGGGCGCTTACCACTTTTAGCGATTCGCATTTTAAGGGTGGTCGCTTGAGGTAACG
+
)-2734,960144154(/0.7:,-///11---/2;65921022:-17+*+((,('.6/8798&&)*-)++*&))$#')/(5651+-%&)&'&''+)/-,./0:4*.5.5241,,..83,2.0//.0047/.655)0)('....*04$,&($-)).*((+'()%)($(+.''$$'%$&$&$&)&&')('%%*)((&%&&%'%+%''%$$'&))-1/+&))*(&&%&$((&,%'&'$$&%%(+)+'+'-+''*)),('+1-/3-(+'(*0-./00,/)&)$*%'**,*(&#$%'%'('$'(&)'$#&$%'('+/(($%#$%%%))*,'((*(,.00/.**%%%(%&02-61698.(1546+)2-()+,2289.48766''**)*//().)*%,18.544/,4.20)-879;+,5:541.41&)/164167//134228565/613/2--,%+'',*'%$&&%'+.,+%+%'$'%'(-+++0+,06003*)''(+.5216,''*,)1'/,-(+*045:687.+((%#%')1.(,*((,*3,124470'$($*11%,411./0--.*)&0+296597;.-,,)0)$+()*(('%%$#$%%'&%$$$'()(/&0).++1;;830,,,--.*),+**4./:9;8(-+'&%#%%&(.,030345(+*,16533)(%)$%$&&',,-.-/33447933/36205392;6594/,+17)*30)1&(&//04388:-++..0%'.(/**31/%.&+-/014/4&&,(&-3153;-+.*(*)44327/00//,-*$(+-++((',,)-,-,75265443/,246;931*'(&#'+,,+*$$'%#'+(),/.++)./.%442540-./4(&(%)((()((+02..,&)(%&'*$*%%#%%%$'&$)*)(&&&''%&'&*(2*(&*,202/1-*,&(*,/-,#&&(''*0''**+*+*).-/(%&,+(((*&%#0&&)%&&&#%#%%%%$%'++%*-3$*.-$('&%**)++)&$'%'&&'%+-,$((&%(,,)%061(%)(&(%)()+%&%%)&&&.,2%31)+32.5.-*(&)&#&''(&%()*%0'(%'%&)+))'*,(&&%$$%$##&$'&&&((&
@7aa01060-ff45-45b4-a993-72d19779f37d ch=29 read=49469 start_time=2019-12-13T06:19:11Z barcode=BC01 runid=2c9cf7bc05858273f10e7d7ec552fc0bd742dc3e
TTGAGTTACCTTGTTACGGCTTCACCCAGTCATGAATCACAAGTGGTGGCGCCTCCCGAAGGTTAAGCTACCTACTTCTTTGCAACCCACTCCCGGTGTGACGGGCGGGGTGTGTACAAGGCCGGGAACGTATTCACCGTGGCATTCTGATCCACGATTACTAGCGATTCCGACTTCATGGAGTCGAGTTGCGGGCGCTCAATCGGACTACGACGCTATGAGTCGCGCTCTCGCGAGGTCGCTTCTCTTTGTATGCGCCATTGTAGCGATATTAGCCAACCCCTGGTCGTAAGGGCCATGATGACTTGACGTCATCCCACCTTCCCTCCAGTTTATCACTGGCAGTCTCCTTTGAGTTCCAGCCGGACCGCTGGCAACAAAGGATAAGGAGTTGCCTTTCGTTGCGGGACTTAACCCAACATTTCACAACACGAGCTGACGACAGCCATGCAGCACCTGTCTCACGGTTCCCGAAGGCACATTCTCATCTCTGAAAACTTCCGTGGATGACCAAGACCAGGTAAGGTTCTTCGCGTTGCATCGAATTAAAACCACATACTCCACCGCTTGTGCGGGCCCCGTCGGGTCATTTGAGTTTTAACCTTGCGGCCTTCTCCCCAGGCGGTCGACTTAACGTTAGCTCGAACCACGCCTCAAGGGCGCAACCTCCAAGTCGACATCGTTTACGGCGTGGACTACCAGGGTATGTCCTGTTGTTTGCTCCCCGCGCTGCCTGCGAGCGTCGTCTTCGATGGGGGCGCGCTTCATGCCGGTAATTTCCACTCCCGATCTGCGTTCCACCGCTGCTGAATTTACCACCTCTGCGGACTCAGGCACTTGGTATCGTTGGTTTCCGGTTGAGCCAGTTTCCGCATCAACAGCTCGTACGCCGCGTGCATACGCCCCAGTGTTCCAAATTGGCAGCACGCGCCGTGTTACCGCGAGACTGGCGGCAGGGGTTAAGCCGGTCGCTACTTCTGCGGGTAACGATCAATGAGCAAAGGGTAACTGCTCCCTTCCTCCCGCTGAAAGTGCGCTACAACCCGAAGGCCTTCTTCATACACGCGGCATGGCTGCATCGGGCTTGCGCCCATTGTATAATATTCCCCCACTGCGCCGTAG
+
*%'#,/6*.,%'$00*+/&/328,2/-).2767,)-,-3003)/22-/+)(*++2((*-0(1)369-1446:6678<6153+-.156/&()4/(*-*/0149/17-*,,+**2./337-6297+-/5-086+1-,+05/4/6,,-74/./227%+,+3,((-)+,..::9801899:9:4-)*+214021.(,*(''+,01946-427/--/++))*$'$&)(+*1,010/4.20+,----/8/77/6;.)0-3199:;.5)*((*+''-*/*'%-''$533*+.1+-3900*378:55./-+))',*.05249/6:3*.40064+)4')-4:4//2688584.36657,,4,-.3626($*23494997777867254:-2098(&)+#&,,011.34,./:/1/;76,6,8,04,.-143:4./030/.0/141/0017662020).,013223<44-0/30319695;'(*'&,*+.)/8002.5610011::815:5:56:;43*&)(.,77:;.3,,+++31977;967713/0/39%%%2':95.:<5431%1248.0/+.,5-//737/485,*.4(-'+*3653//00;<:(8,0-5.0,5.-)&))-:94(/55.210**,04-+.-./,,/04((&/1+//4735*).6/-&.15/.+.*4,125523,033275,.09890./,*,+.0+3320235871--%(*+/*%&'++)%$')(+&('%%$('000'$&&%',$&#'%'(*$0,+&$%$'&((*)'('()/7-1/$&'..$'*&&$$%&,0/)$)+%&'#&#%''/31''&$*&'*&$'''&*&&%((,*%''',010)*&''**2-*))0'3%$%(%%',36,&$&%'''(,&+*+)'%$'%('%&%&#$#$#'&)30*$%&$*.-*%$&+($&*$$&%''+$&'%(&+($'(())%&$%%&&&&%&'('*&-,%%%*%&$'&$%)#*1:5858*-)0.60)%.+2,,,61465&+)''-)))'+*/0)2:67.63((0//1/)*.'($&('(,&/)(&)-*-88,583:85412'/'+)3.-/498911111.72/4-%*0/74*-+)(#&.5012;5;;:/')*((#&''(-3
@6beb74ff-089a-485b-ab86-8d7f0f635b03 ch=442 read=88194 start_time=2019-12-13T06:19:18Z barcode=BC01 runid=2c9cf7bc05858273f10e7d7ec552fc0bd742dc3e
TGGATTTACCTTGTGCGGCTTCGCTGATCTCATGAATCACCAAAGTGGTAAGCGCCCTCCCGGAAGGTTAAACTGCCTAACTTCTTTTTGCAGCCCTCCATGGTGCTGACGGGCGAAGTGTACAAGGCCCGGGAACTGTTATTCACCGTGGCATTTCTGATCCACGATTACCAGGCTTGGAGTCGGTTTGCAGACTCAATCCAGTTCACGACGCACTTTATGAGGTCCACGCTTGCTCTCCGCGAGTCGCTTCTGCTGTATACTTCATTGCCAGCACATTAAGCCAGCTGGTCGTAAGGGCGGCTTGGCATTATTACAGCCTCCCGAGTTTATCACTGGCGTTCTCAGCACGGTTCCAGCCCGGACCGCTGGCAAACAAGGATAAAGGTTGCGCTCGTTGCGGGACTTGACGGCAGCTGCAACACGGAGCTGACGACAGCCATACAGCACCTATCTCCCCAGTTCCCGAAAGGCGCAATCCATCTCTGGAAGTTCTGGCGGATGTCAGACCAGGTAAAGTTCTTCGCGTTGCGTAGATTAAAACCACATGCTCCACCGCGTACGGGCCCCAAATCAATTCATTTAAGCCTTGCAGCCGTATCCCCAGGCGAGTCGGCTTAACATGATTAGCTCCGAGCCACGCCGCCAAGGGCACAACCTCCAAGTCGACATCGTTTGCAGCGTGGACTACCAGGGTATCTAATAATCCTGTTGCTCCCCACGCTTTCGCACCTGAGCGTCAGTCTTCGTCAGAGCCGCCTTCGCCGCAGTATTCCTCAGATCTCTACGCATTTCCGCTACACCTGGAATTTCTACCCCTCTGAGACTCAAACACCAGTATCAGATTACGGTTCCGGTTGGCCAGGGGATTTCATCTGGCTTAACAGGCTTCGCCTGCGTGCGCGCCGCCCAGTAGTTCGATTAACGCTTTTTTTATCCATGTGCGGCTGCTGGCACGGAGTTAATGACCACTTCTGCGGGTAACGTCAATGAGCAAAATTATTAACTGCTCCTTCCTCCCACTTCGAAGTGCGCAGCTGAAGGCCTTCTTCATACGCGGCGCATCAGGCTTGCGCCCATTGTGCAATATTCCCCACTTGCCTCCGTG
+
(-,+-2)&)+**)(%'+*))+($'()*,+&'%((')++*,())&&('++''$&'383.0,'*'+**0*3//())#('$'&(.,31850,*,*&.2+)..)),62+')((*+31++&%**))$(.,-0.-)/330/,)&.'&/9.+.6/72956/;,,.1.0'$$&(+'.#&&$&)')'&'(**+'+)/*&$(*33894;62,)*0)*$%((.'*$'&&%$%%%*.(.+%+'--,*)()),*),($,,.)+0+0,'&+('&&#&$%)(,,)'&%((&)$+%)'$$$#&'&$)./(')*')%%&&&,(-%/%+)&*)$$$&)()./(($&-:.-.;+70,.*((+(++#$%#&%+)-(*').5019-&''(*+0'()+),+',..2-'-//8+-/11351:.0-:1-++))%(&&($&''$),&'$&%'%&)')$./)/..12)/'-*,,*,*%&*4-/)''$',4,2)''0+%,.(0,9+1954--&',**(*+/+'''&,))./44*((,*%(%',4',,;.79+,6532-,)+-,,0,082(**(**,'.11,%*(&()*)**.+00/)%&(,0087<7(*20'+%2011.*%+3-%+$',25-,377,()*,,)++(+'&#%'%)()+-+4*'$%).$'')'$)))&,*&%$$'(+0-1)/'*)*-31.16.+..(&$(&'*+1.2*$)&$/*(--37,5,,346986.6.&(-864,',(+,431+-(.2++&((')+0463/,*(,0/''%&''+.,21478%/%((*,;,--/'&+,.33--/00).)%+)%,,,-+-0+//&',*&&*&,12.+,()*,./3812(+%+)'),-.6++-0+',%4124(()*(&&)1')--/&+*'+*)**(.+.+3--'*)(''(&'&##%%*+-))')('./*(+/+/274++,7-740-,+'(*('(+.)%'$&%&(*/016643.$&),&'-,/&%'%$($(..302/04./67414/5...'(*+5-#,&$+&*$%*%)*052944.31+$+,*$%)((+''#$$''&'(()(&$$$&(**$&$+)&(%$$&',1*,)(&&*,+22,$(.,)'**-.244933*%&&&(')*/3*+(
@e25b3598-9d74-477c-a945-aa11736bd21c ch=158 read=76530 start_time=2019-12-13T06:19:25Z barcode=BC01 runid=2c9cf7bc05858273f10e7d7ec552fc0bd742dc3e
CTCCACAGGAGGCAGCAGTGGGAATATTGCACAATGGGCGCAAGCCTGGTGTATCATGCCGCGTGTATGAAGAAGGCCTTCAGGTTGTAAAAGTACTCAGCGGGAGAGAATTAAGTAATACTTTGCTCGTGGCGTTACCCGCAGAAGAAGCTTCAATAACTCCGTGCCCAGCAGCCGCGGTAATACGGAGGGTGCGAGCGTTAATCGGAATTACTGGGCGTAAAAGCGCACGCAGGCAGTTTGTTAAGTCCAGATGTAGAAATCCCCGGGCTCAACCTGGGAACTGCATCTGATACTGTAAACTTGAGTCTCGTGAAATTCCAGGTGTAGCGGTGAAATGCGTAGAGATCTGGAGGAATACCGGTGGCAGAGAGGCGGCCCCTGGACGAACTGACGCTCCAGGTGCAGAAAGCGTGGGGAGCAAACAGGATTAGATACCCTGGTAGTCCACGCCGTAAACGATGTCGACTTGGAGTTGTGCCTTGAGGCGTACGCTTCCAGGAGCTAACGCGTTAAGTCAGCCGCCTGGGGAAGTACGGCCGCAAGGTTAAAAAACTCTGCCGTGAATTGACGGGGGGCCCGCACAAGCGGTAAAGACATGTGGTTTAATTCGATGCAACGCGAAGAACCTTACCTGGTCTTGACATCCACGGAAGTTTCAGAGATGAGAATGTGCCTTCGGACCGTGAACAGGTGCTGCATGGCTGTCGTCAGCTCGTGTTGTGAAATGTTGGGTTAAGTCCCGCAACGAGCGCAACCCTTATCCTTTGTTGCCAGCGGTCCGGCCAGGAACTCAAAGGAGACTGCCAGTGATAAACTGGAGGAAGGTGGGGATGACGTCAAGTCATCACTTGGCCCACTTTGACCAGAGACTGCACGTGCTACAATGGCGCATACAAGAGAAGCGACTCGCGAAGGCAGGCGGACCTCGCAAAGTGCGTCGTAGTCCGGATTGGAGTCTGCAACTCGACTCCCATGAAGTCCGGATCGCTGGTAATCGTGGATCAGAATGCCACGGTGAATACGTTCGGGCCTTGTACACACCGCCCGTACACAAAATTGGGTTGCAAAGTAGGTAGCTTAACAGCTGGGAGAGGGCGCTTACCACTTGCGATTCATGACTGGGGTGAAGTCGTAACAAGGTAACCGG
+
),1(&))1/-3..42544736**+,-6/,+-.06129454798,2.,*&*%$%%%')*.741.,+,+-34+&),(./.5/7)5+49+,381*'*()*)*+'02)'((&,'.(,)$'+,*&'%)()455*.+.***.*,.*,.+(+*&*)%%$&(+*,363421-0).6+-4522452431/4*++1/2/+/&))2..011:+8**,(1(/*0-//854910919+-.42(-)./482,-2:0*1132/.:')+7865+,494.20/*.5878958795541+-/1000/0+,.11003&,73-1+()*)33446),)(*3.'*/2.0.-./.00-,37/12555..)+-329315-2105;86;9/80((*%'000/32:1+)/91.''21123::::0-,0:876)).32)-5,1,.(('+/911-')#1(0.1445:*+/55/012*+-12323444*,+,+.--.,20/-(+.8)*(1***+)58.45,**(*,0)&+''(''&'&)+-/13.+-1,*/768:8244)*%%')*&)6.*+//131244920,*),%%+/+,*&-.4/375574.)*,)'*.007/23/.08..57120/174<<395;3../-18,-('&+0')..+(**):6616/,/./1699../0.,.)15;70/**+*+00.32.7126494,)04277-*01*12446:76675<99698676&-+0256304*,)../.24<6897;6-,.,5'(++.+$%*,065659/+0,/0238/(/*(+.')+.0-,*-(0($-2*60570.**+),.08989..-+,/09;:9961+)),*+),2752/.-.-7840.01175*&(&/)/84)*')%%':;21(-(1/&)%(&().101.7.+2,+-114530*,%'++)((()0)+,+&&.0338:59/63).%%,41.-..-/83888-8**+-///4+.../)-('*,-/,1/57,.1.810.6-*+)*+*'''&)/<43132;978+*(1-19+)*2532356+93538'*23,.-)+&+&)(.20092*,(),1.6,++*')++61)54*'**))(+%'(*0,/&%&'(//-,'-+','),(),1&,).*,-/39633..///:821042003122688:*7-496:37
@7efc2c46-ed35-4896-b8e7-950ecee64eee ch=360 read=103498 start_time=2019-12-13T06:19:24Z barcode=BC01 runid=2c9cf7bc05858273f10e7d7ec552fc0bd742dc3e
CCGTTACCTTGTTACGACTTCACTGATCATGAATCACAAAGTGAGTAGCGCCCTCCGAAGGTTAAGCTACTTCTTTTGCAACCCACTCCCATGGTGTGACGGGCGGTGTGTACAAGGCCCAGGAACGTATTCACCGTGGCATTCCACGATTACTAGCGATTCCGACTTCATGGAGTCGAGTTGCAGACTCAATCCGGACTACGACGCACTTTATGAGGTCCGCTTGCTCTCGCGAGGTCGCTTCTCTTTGTATTATTAACCGCCATTGCTTAGCGTGTAGCCCTGGTCGTAAGGGCCATGACTTGACGTCATCCCACCTTCCTCCAGTTTATCACTGGCAGTCTCCTTTGAGTTCCCAGCCGGACCGCTGGCAACAAAGGATAGGGTTGCGCTCGTTGCGGGACTTAACCCAACGCATTTCACAACACGAGCTGACGACAGCCATGCAGCACCTATCTCACGGTTCCGAAGCACATTTCTCATCTCTAGAAAACTTCCGTGGATGTCAAGACGGGTAAAGGTTCTTCGCGCTGCATCGGAATTAAACGCCACATGCTCCACCGCTTGTGCAGGCCCCGTCAATTCATTTGAGTTTTAACCTTGCGGCCGTACTCCCCGGGCGGTCGACTTAACGCGTTGGCTCCAGCCACGCCTCAAGGGCACAACCTCCAAGTCGACATCGTTTACGGCGTGGACTACCAGGGTATCTAATCCTGTTTGCTCCCCACGCTTTCGCGCCTGAGCGTCAGTCTTCGTCAGGGGCCGCCTTCGCCACCGGTATTCCTCCAGATCTCTACGCATTTCACCGCTACACCTGGAATTCTACCCCCCCCCTCTGCAGAGACTCAAGCTTGCCAGTATCAGATGCAGTTCCCAGAGTTGGGCCGGGGTTTTCACATCTGACTTAACCGACCGCCTGCGTGCGCTTGCTACGCCCAGTAATTCCGATTAACGCTTGCACCCTCCGTATTACCGCGGCTGCTGGCACGGAGGTTAGCCGGTCTTCTTCTGGGTAACGTCAATGGAGCAAAGGTGTTAACTTTACTCCTTCCTCCCGCTGAAAGTGCTGCAACCCGAAGGCCTTCTTCGCATACACGCGGCATGGCTTGCATCAGGCTTGCGCCCATTGTACCCAATATTCCCCACTGCTGCCTCCCGTAGGAG
+
98/71/6:4:018032+4474/..//4734,,6//-+/8*(+(&))*,,.09005*&(,)0.:45)))*/*:84;;3.10%/8-$')9:2.648.,&''5188235.//+,--68,44/-%.42++++,3;53484706//098/())(4-*(,*.0/+683-/-45;6854/**,/.-400,-*+21..+2,.(2-**1$%,32.5((-5/2321135682206)')*-/&.-(++-+-.;.882383+*)()*,,-&(&)0503/*)/*(,1.-.)'')/0-2:99.1,'0897:761/--0//276::.52.)073658-3,./9<85681.3-5/'+-.1643:;2247955+((2,//498881:0+.'*.5',(%&+(/21.,/+.6:,9++)2932&&%0(-3..,,$'(.4031/20/.3()212311222569:7857-00222/(12.3(+.689,.%'(&%%.,08)*455.--,,)',10,,011:468;:;77873503%//16;.+/2;98<:64+-046788+()(*+33-/)/8200*))*2,-36-0-1.129'56/:8-)678::<989<41027:<.563)1**+2549*,,3,588.)4771:212956/6-,+2+5,&+232++'0,30/0;1:4/18.*,.675:26'3*3577562570486*-*10-02:27449909974677656487*/6<8450955-,/-+05+0'(#*,**,,159:78665;6720)(492.624:5;767:57:(8689<9925&('443*)((.0115<;767:5773534955343413(*,2851683,)*'$($''+225:26(-,3,1/+%0'(,./337:9:9;162(('*7-.-**8)2.+)/''&%')0///1,.*4,1((26;02:5677652.,.*%&&'0/.53++.025:1*+-/5152.1/7./.2930494876956960.3/1594630.2*1&'(/21137),&&-0/8<0*,*.569:657'6+-+'&)*5-)0*'+..1-0550135:3:;54/92./67,3/&)$%)#),'-)-*+3.45;9;66;5+-(,-0+0../311*+$%$'(*,,8&88042,/+51+&/+%-$(*'-*,,43/'++%((()**48/79*,815.'&
@8ecea597-a62f-48b0-96d6-cb0048ca2040 ch=35 read=82273 start_time=2019-12-13T06:19:43Z barcode=BC01 runid=2c9cf7bc05858273f10e7d7ec552fc0bd742dc3e
CTCCTACGAGGCGCTTGGTGAGAATATTGCACAATGGTACAAACCTGATGCGGCCGCCCGCCGCGCGTGTATGAAGAGGCGCTTCGGGTTGTAAAAGGCCACTTTCAGCGGGAGGAAGGGTAAAGTTATGCAACTGCTCATTGACGTTACCCGCAGAAGAAGCTTCGGCTAACTCCGTGCCAGCAGCGCGACGCAGAGTGCAAGCGTTAATCCGAATTACTGGGCAAAGCGCACGCAGGCAGTTCTGTTAGTCAGATGTGAAATCCCGGGCTCAACCCGCAGAGACTGCATCTGATGCTGGCAAGCAGGTCTCGTGGGGTAGAATTCCAGGTGTAGCGGTGAAATGCGTAGAGATCTGGAGGAATACCGGTGAGCAGCCCCTGGACGAACTGACGCTCAGGTGCGAAAGCGTGGGAGCAAACAGGATTAAGATACCTGGTAGTCACGCCGTAAACGATGTCGACTTGCTTGTGCCCTTGAGGCGTGGCTTCGGAAGACTAACGCGTTGATGAAGCCGCCTGGGGAGTACGGCCGCAAGGTTAAAGCTCAAATGAATTGACGAGGGGCCCGCAAGCGGTGGAGCATGTCAGTTTAATTCGATGCAACGCGAAACCTTACCACGGTCCGGCATCCACGGAAGTTTTCCAGAGATGAGAATGTGCCTTCGGGAACCGTGAGACAGGTGCTGCATGGCTGTCGTCAGCTCGTGTTGTGAAATGTTGGGTTAAGTCCCGCAACGAGCACCAACCACTTATCCTTTATTTGCCAGCGGTCCGGCCGGGGAACTCCAAGGGAGACTGCCAGTGATAAACTGGAGGAAGGTGGGGATGACGTCAAAGTCATCGCCAGCCCGCTACGACCAGGGCTACACGTGCTACAATGGCGCATACAAAGAGAAACGACCTCGCGAGCAAGCAGACCTCATAAAGTGCGTCGTAGTCCGGATTGGAGTCTGCAACTCGACTCCATGAAGTCGGAATCGCTAGTAATCGTGGATCAGAGAATGCCACGGTAGATACGTTCCAGGCCTTGTACACACCGCCCGTCACACCATGGGAGTGGGTTGCAAAAGAAGTAGGTAAGCAACGGAGGCGCTTACCGCTTTGTGATTCATGACTGGGGTGAAGTCGTAACAAAGGTAACCGGAAGATAGAGCGACAGGCAAGTAAAGTTGCTGAACACCGACAATAGCTTTCTTCAGCACCAGCAATACGTAGCGCACC
+
+.0/'*+&&/-((%&%-),*'%&)-,/4()'*.3-,+$%**+(,+30./(%&%))--2.*,2-.-)-..-(+(-*&&.+4)(&*(-61621+071()'&%(*25..11207,*,2-416101:/((&&(#+&#&('(+&%01.01/68*.5,,3()/,$+)%%&',%,,%*,-.07-/68:7..'%(&&&#$#)$($((-*42,.0.4./.2.,*,0/+/,,)$#'-,**,1.0-22989(7//&)).3/-06(114.1,.1.*28-+0./17(8,95-//++*,97998:97753,0,4,,.-')&*/1401+1'.-/),)/*2+:.,3.1./+,,.5986:9/01875/-+,-12:7*.,).66;<4904-2/'.1<7/+58671&-)+0.-*.-/)/-.-**0-)))03,91+-/49,4'6-*3,.((*6368,0770417+-17;425<;/.---377621)&$(&'+007**.017875,.*'#('.,+)()+00/.)'(%$&%+&)-%.02/)&&(.*'&))+-024/444203:2:6&/134<:64/4.4-/0,%+20+2,(%*'()+.9558/./+1),)+*,77487;833435:986,+-)&2.4))-)$%(,,5'*'*+4.(%&'*(*)/13+))+)*-2200./54/6279118(56.44;::53657(*/23/.-)'(),,,,2357.,,,,4&2&*5-..381.029431361.-0.5++--,*)''&'1,0&13('(.,00%$*($*0((-.-,1.732..210&.-*(.//5*7/,0,$-)31-6-)'3$,,588::96.+..,/.-+67/2235884126+-888:9,+-,++42$&&&'*-0;38264.-+&(*,38857.9..9879882575-'(%)*%)/-.(*-,.2.)+((&''*767665658003588966887/:./--4/40)+,/3673,00//.0656,-')'(*5.839.6*+0&332822/569/..,)*',.653/*//8/)%'%(,)/50)*5341/3.--,32248..93./1+0.278:20+'&'-0)+9//163(%)))-,/++'*#&'$(.,&(0-+*)&*4/)+27/-123594230/0-+)///305.-+.23767;+,+-/86566//+-,%%%+-17944:9/(&')-*).*%%$%'&+26:503+*$)&+,59-080,-.-363,-.&$$'(%&#%#&#'"
@4ea2dbae-df25-47c9-9b2b-7180a0699abb ch=451 read=50328 start_time=2019-12-13T06:19:50Z barcode=BC01 runid=2c9cf7bc05858273f10e7d7ec552fc0bd742dc3e
CCGGTTACCTTGTTACGGCTTCCCCAATCATCAATCCCACCGCCAGACGCTCCGCTACGCGCGGTTGGGCCACCGGCTTCGGGTGTTATCAACTCTCGTGGTGTGACGGGCGGTGTGTACAAGGCCGAACGTATTCACCGCGACATGCTGATTCGCGATTACTAGCGATTCCAGCTTCATGTAGTCGAGTTGCAGACTACAATCGAACTGAGAATGGTTTATGGGTTTTGCTTCACCTCGCGGCTTCGCTTCCCTCTGCACCATCCATTTAGCATTGTGTATTAGCCCAGGTCATAAGGGCATGATTTGACGTCATCCCCGCCTTCCTCCAACTTGTCACTGGCAGTCTCGCTAGAGTCCCCAACAATGATGGTAACTAACGATAAGGGTTGCGCTCGCTGCGGGACTTAACTAACATCACGACACAGGCGGCGACAATACATACACCACCTGTATCTCCTTATAGCTATCTCTCCATCTCTGGAGCCTTTATGAGTATGTCAAGAGAGACCTGTTAAGGTTCTTCGCGTTGCTTCAGATTAAACGCTCCACCGCGTGCGGGCCCCGTCAATTCCTTTGAGTTTTCATTTCTTGCGAACGTACTACCAGGCAATTACTTATTGCGTTAACTGCAGCACTGAACTTTGACATCCAACGCAGGTACTCATCGTTTACGGCGTGGACCACTGGGGTATCATCCTATTTGCTCCCCACGCTTTCGGGACTGAGCGTCAGTTGCAGGCCAGATCGTGCCTTCGCCACTGGTGTTCCTCCATATATCTGCCATTTCACCGCTACGCTGGAATTCCACGATCCTCTCCTGCACTCTAGCTGCCTGGTTTTCTATGGCTTGCTGAAGTTAAGCTTCAGGCTTTCGCCACAGACCCTTGCTGCCGCCTGCTCCCTCTTTACGCCCAATAATTCCGGATAGCAGCGCACGTATTACCGCGGCTGCTGGCGCGTAGTTAGCCGTGGCTCAATAAAGTACCGTCACTCGGCTACCATTTCCTGTAGCCGCCGTTCTTCCTTTATAACGAAGTTTACAATCCGAAACCTTCTTCACTTCACGGCGTTGCTCGGTCAGGGTTTCCCCATTTGCCGAAAGATTCCCTACTGCACCTTTCCCGTATTAGAGGG
+
1*2,0.+1608/.-()*%*')',,)-,34144283/84+-,)+).05/'((.-)*.%.+()+**.+&))-3.9;06-.424;71/3//080401014568;986101.66223//1244778-15-+-1,56410.,40/0*)+/.45:676<4510*7))).--/0068/.+'+/.6(.()*(/1'(+.9/-+,,+)*+/412-.66//.-050(569/+.5<975:-.04;468;89*--*('%&$'0//91.-02214:6;::55:'%%&#&%&''()%)#')+((,.)(''+**3606860493./48:::7588,,2:9;77/10,/+1-,-:79717.--.-&,+,.0.+-+*)&$(&%&/)+-/2979401322//-1,.10,4,/,009773/)+53/%'&'$'&(''%'(')/)..0(*501//+,,-)$$&***-,401922331/000((++.----,/2677666642225/.)25/66,-//+.-.(,-$'('')+-9824-*2,/.<<;:;502,0/%+365.--0++++(%'&*,.28,*'-*2+-+260+016187;4%&))+*//51+..1;1.0///'&13&.'++())*-58(0(2+*1*(0.-/,7-6,1113'10/07880+**'(-;583.1,0'.))/,-.332-+--22*/,677:8::;;887'97//0:84744012<5147202-),,+2<00,<:1+*&%),356',8,%%(',,7.//74%2'(/,5.&*-(+.37769<9:988+,)-/15/-0&$,8-6465,,-,-+-,/1.-02.,+++1335.1576-/400.-,)),-046.01+21.,013272/7../2*3,+5.,'+.10..,*--()&0,*,,/189/)0././04-07,,,,/6,*2094...+1*(&%(-,5+2847.,$)%&'%(&((/+50-280,).*.26211,(+*-./70-'(,*(+%'*,*7-1<8055799::)-/,+5/069:25<14565421481493944321(,42*)+1.)*/*+67),,2/8(()(&+027+6*+$&()($((*()+,-./2-1./147420).06,,.9**01+12)&+1.16,,)--.-)*-,60.9)(1*+2+-%)$&
@2438aafc-d585-4e0a-a233-8846ebd7527d ch=405 read=61728 start_time=2019-12-13T06:20:00Z barcode=BC01 runid=2c9cf7bc05858273f10e7d7ec552fc0bd742dc3e
CCGGTTACTGTTACGATTCACTGATCATGAATCACAAAGTGGTAGCCCTCCCGAAGGTTAAGCTACCTACTTCTTTTGCAACCCGCTCGCATTGTGACGGGCGGTGTGTACAAGGCCAGGAACGTATTCACCGTGGCATTCTGATCCACGATTGCGATTCCGACTTCATGGAGTCGAGTTGCAGACTCTATCCGGACTACGACGCTTTATGAGGTCCGCTTGCTCTCGCGAGGTCGCTTCTCTTTATGCGCCATTTAGCCCAGCACGTGTAGCCCTGGTCGTAGGGCCATGATGACTTGACGTCATCCCACCTTCCTCAGTTTATCACTGGCAGTCTCCTTTGAGTTCCAGCCGGACCGCTGGCAACAAAGATTGAGGTTGCGCTCGTTGCAGGACCAACCAGCATTTCTGGCTTGCGAGAGCTGACGGCAACCATGCAGCACCTGTCTCGGTTCCCGAAGGCACATTCTCATCTCTGAAAACTTCCGTGGATGTCAAGAGACCAGGTAAAGGTTCTTCGCGTTGCATCGAATTAAACCACATGCTCCACCGCTTGTGCGGGCCCAAATCAATTCATTTGATTTTAACCTTGCGGCCGTACCCCCCAGGCGGTCTTAACGCGTTAGCTCCGGGAAGCCACCTCAAAGAGGCACAACCTCCAAGTCGGCATCGTTTACGTGGACTACCAGGGTATCTAATCCTGTTTGCTCCCCACGCTTTCGCTTTCCCTGAGCGTCAGTCTTCGTCAGGGGCCGCCTTCGCCACCGGTATTCCTCCAGATCTACGCGATTTCACCGCTACACTGGAATTCTACCCCCTCTACGGGACTCAAAGCGCGGTATCAGATGCGGTTCCCAGGTTGAGCCGGGGATTTCACATCTGATGACTTAACAGAGCCGCCTGCGTGCGCTTTTACGCTTAATGGTCCGATTAACGCCCTCCGTATTGCGGCTGCTGGCACGGGTTAGCCGGATGCTTCTTCTGCGGGTAACGTCAATGAGCAAAGTGCTTTACTCCTTCACTCCCCGCTGAAGTACTTTACAACCCGAAGGCCTTCTTCTTACGCGGCATGGCTGCATCGGGCTTGCGCCTTGGTGATGCAATATTCCCCACTGCTGCCTCCCGTAGG
+
&++1/:1224/5*0068;866+,/23(()-533122;901/4-(',-*).21,-0-+)030,//46:5-//9*7:5-1307/;4(+++'*(*//.779476/07/1*()*+766946+442022999<700.+,'/(-.55112501(**)2+)*22544++.7.7.'(*-%()*2/21:03'&880/*-,4-1/13-+-.'+&)(10'+-+/++21.-1/-.../0+.0*-/-//25623/06+)+321-.-.8,*+/4.)((%+,///++*83..::5,.+(279:60-++*)'%'))0./+*,-13-/764/-),*+9<922246./;10299320-36+)-3691./5.375892103//66643)&$('&&.116/2*+,2/3,'-)581'&,*.)%$+(/4,-,+/+.*%)&&&'+./4143,//%0/+)+,-&0/2-+)--+2(*/5..,+,2,41/425<7:;86321)**062-0518588<:943-''&(,.7;878004,092;99<9320.-%(),8&,)2,6<:99.-.--0003.04.252,4/2,56391')(*,4:7<946/*)'08;0/02/0500++4/%(--2<:9../7362-+&'+,-/0226///206/8/+5*/2'(.*105()$-,--0076;17.+4-.60*015687<9-,**-5456579530(2,-.23:7:3368<;011/982*0*,1831'%%&$05,---2443112217:7125(,::.381/-+*++7/-:-04100534/22-.153-+/..+%0761.8:*.3,2*2/71202..,*-3560(4+,1.)(&&'**..'+*1'/+118++-./71772282,,0.8,)+00&50,*063.-+-131.((%('((.+,(%'$371/5*)+,-./+'&$$$%(&&&%+'+)()**+13))%&%(.')05*-*.)'&,/.034.1.+(+*+++2/&''*'&(&).-99<9769650-/7879020-.170+'&%%#&(0/-..65*17&''2<7*'.,+1-&(&+/3.)42138-)+2*3133:34.,%%$('*)2,+*-2/0--,('&+(*+4/2+-*&%(&+%(-&,*5132/465-.0-,-)*/6.47(+6-4)
@f09a044d-6aac-4fe2-8a60-e6925c0b21f7 ch=119 read=205447 start_time=2019-12-13T06:20:05Z barcode=BC01 runid=2c9cf7bc05858273f10e7d7ec552fc0bd742dc3e
CTCCTACAGGAGGCAGCAGTGGGAATGTGCGCAATGGGCGCAAGCCTGATGCAACCATGCCGCGTGTATAGAGAGGCCTTCGGGTTGTAAAGTACTTTCAGCGGGGAGGAAGGGTAAAGTTAATACCTTTGCTCATTGGGCGTTACCCGCAGAAGAAGCGCCAGCTAACTCCGTGCCAGCAGCCGCGGTAATACGGAGGAGTGCAAGCGTTAATCGGAATTACTGGGCGTAAAGCGCGCAGGCAGTTTGTTAAGTCAGATGTGAAATCCCGGGCTCAGCCTGGGAGCTGCATCTGATACTGTAAACGGAGTCTCTCGTAGAGGGTAGAATTCCAGTGTAGCGGTGAAATGCGTAGAGATCTGGAGGAGGAATACCGGTGGCGAAGGCGGCCCCCCTGGACAGACTGACGCTCAGGTGCGAAAGCGTGGGGAGCAAACAGGATTAAGATACCCTGGTAGTCCACGCCGTAAACGATGTCGACTTGGAGGTTGTGCCCTTGAGGCGTGGCTTCCGGAGCTAACGCGTTAAGTCGACCGCCTGGGAATTTAGCCGCAGGTTAAAAACTCAAATGAGATTGACAGGGGCGCACAGCGGTGGAGCGTAATAGTTTAATTCGATGCGAAGAACCTTACCTGGTCTTGACATCCACAGAACTTTCCAGGGTTGGTGCCTTCCGGGAACTGTAGGACAGGTGCTGCATGGTATCGTCAGCTCGTGTTGTGAATGTTGGGTTAAGTCCCGCAGCAGAGCGCAACCCTTATCCTTTGTTGCCAGCGGTCCGGCCGGGAACTCAAAAGGGACTGCCAGTGATAAACTGGAGGAAGGTGGGGATGACGTCAGAGTCATCATGGCCCCGCCACGACCAGGGCTACGCACGATGCTACAATGGCGCATACAAAGAAGGCAGCAGCGACCTCGCGAGGAGCAAGAGCTTGGACCTCGCAAAGTGCGTCGTAGTCCGGATTGGAGTCTGCTTTCGGCTCCATGGAAGTCCAGGAATCGCGCGCTAGTAATCGTGGATCAGAATGCCACGGTGGGCCGTTCCCGGGCCTTGTACACACCGCCAAATCACACCGTAGGAGTGGGTTGCAAAAGTAGGTAAAGCAACCTTCAGGAGGGCGCTTACCACTTTGTGATTCATGACTGGGGTAGGGGAGTCGTAACAAGTAACCGG
+
,21/--/&.)%,-*+..,04+62)1,'.+.*2-71/-&%%(,.&-400/,/16)6812115.,-,.143++*&'(,267;915/390)0,'%)).3:20-.+,370*---(0,)**43+3,4*++/,/8.-875)1*()&/0-:-,5+,-,,1)'*)')12.%'&%)'''+'&&&)'(*,&%'+.1/4,3--#+'-*+*$)*-698/124505/0'./+4-567:94-+-20-****%+&)**,08;2+/929.3:4566/.')-+'.2+'523591%.+*).0)$-023334--..++1-(+)%%)(()+,,,(-,/0(%.4,000200/1'&$/%&&-*.,+(,0+)-.10.0.--66481/5.*2/*52*82.100:30,*'0-,3533//+).169/.--&('./35:))-/..,+//**-9547*(*-:;25&:5-3/.(*,3(28-+0312/546/0/3:7.6/)*/./,00/.--*,(&+**3,/+55'&'+)9923519412.,++)))343313*4*8+257539:786,('%&$-/'&'1*)*,295;0:91*455*&0..+&*151*6&131'**,+,(**-5/04(,+,3*--*.7;81:6;-,*,)-')*),/0/1/,00))*..383235111.00135.17.2..0-))''',(*4731,&48/900943)3+923762233377./(%05/2,()*+9460/1/*(*2+547+3344.0-.61,+54*7'&++,/37989/)-.1381<:1-</00.(1$**-,,4+6'58696**.3*',-/&65460.-.,012;:9781,2(,'()2/683027785763+++--3:7,,)*++,(&+0)+,*260++'%+,.&,',+*.-35709//.2-/156677:*(&(&'&$()'++.-2636311,,))(,,/&%*)*0,4,11,+(*08,,+3277615/230,)0(.-,,**(*%%&%&'&)'((3034-&*&(*.)&('((*,**)(%&*()+/5001989979/**&+,31'*)''(%#$%()3,0*-365106.//4.214:828$%%'),/-0804/4+*(,*120;3159+*%&%'(&*/)(,,43--11&55-16/.%(1*+5/(,13,(*+/068761/10+&),*&)(*(%''0/314..2-/2:79,3
