# Supplementary material for: De novo species identification using 16S rRNA gene nanopore sequencing
Source: PeerJ. 2020 Oct 21;8:e10029. doi: 10.7717/peerj.10029 (PMC7585375; doi:10.7717/peerj.10029)
Supplement: Supplemental Information 2 — Contains raw reads. [file peerj-08-10029-s002.zip › pass_fastq_runid_2c9cf7bc05858273f10e7d7ec552fc0bd742dc3e_236.fastq]

@4bc62893-542c-477d-9d18-08b4781e4579 ch=73 read=77207 start_time=2019-12-13T06:20:12Z barcode=BC01 runid=2c9cf7bc05858273f10e7d7ec552fc0bd742dc3e
CCCGGTTACCTTTGTTTGAAACTCACCCCAATCATCTATCCACCTTGACGGCTGGCTCCGAAAGGTTACCTCACCCGACTTCAGGTGGTGCAAACTCTCGTCCCGGTGTGACGGGCGGTGTATAAAGGGCCGGGAACATGTTCACCGCAGCGTGCTGATCCCGCGATTACTAGCGATTCCGGCTTCATGCAGGCGAGTTGCAGCCATGCAATCTGACTTTAAAAGGGCTGCGCTGAGCTTTCGCGGGTCAGCGATCGTTATTGCCCATTAGCCAGCACGTGTGTAGCCCAGGTCATAAGGGGCATGATGATTTGAGCGTCATCCCCACCTTCCTCGGATCACCAGCAGTCTCCTTCAGGTGCTAACTAAATGATGGCAACTAACAATGGGTGCGCTAATTGCGGGGACTTAACCCAACATCTCGACACGAGCTGACGACAACCATGCACCACCTGTCCGCGTCCCCGAAGAAACCTCAGTGGTCAAAGGATGTCAAGACCACAATGGAGTTCTTCGCGTTTGCTCCGAATTAAACCACGTAACCACCGCGTGCGGAGCCCCGTCAATTCCGCTTTGGGTTTCGCTGCGGTCCGTACTCCCAGGCGGAGTCTTAGTAACGTTGCTGCATTTTGAAGGGCGGAAACCCTCAACACCGCGCGCTCATCGTTTGCAGCGTGAACTGCAGGGTATCTAATCCTGTTTGCATGCACTTTTCGAGCTATCAAGCGTCAGTTACAGACTGAAGAGCCGCCTTCGCCACTGGTGTTTCCTCCATATCGCGTTTCCACCGCTGCACATAGATTCCCGCTCTCCTCTTCTGCACTCAAGTCTCCGGTTCCAATGACCCTCGGTTGAGGCCGGGGCTTTCATCAGACTTAAGAAACTGCTTGCGCTCGCTTTGCGTAATAAAATCCGGACAACGCGCCACCTACGTATTACCGCGGCTGCTGAAACGTAGTGTAACCGTGGCTTTCTGGTTAGATACCGTCAGGGGACGTTCAGTTTACTAACGTCCTTGTTCTTCATCGCTAACAGGTTTTACGATCCGAAAACCTTCACTCACGCGGCGTTGCTCGGTCGAATAGTCCCGTTGCCAGATTCCTAACGCTCCCGTAGGAG
+
/2()-+4*2048,(++&&))('),',06-152559600131')&)&''*')),+0.*/(&((''(-,'****'13)+%+151&+,+')*$&%'()(+-.&--+((')')*-//351&/0,+%(%+(*.4/0*-&+*/'.&191/17*.&.,*(*'&'&)+,,-755,;-,-1./3/5705+5+-758532,.02*&('&),.(,/''''%*(&#'$%(9:0:/''($()**()**'$&(**(((&/2,)%&&&&&'&)-(.-))()%()%&(,))+,-)(**(**+061,-702''),-5<4.82110-*12)()-,+2-(--284*/0080'&'&*))+(.-&))((.-,/)*.*$*&(%%)&%&&*13..1-4--.+-+,-)*&#&(&#$&$$$$#,&''+04.+*-+/*.,(+-,005141313544352//.-,--(&*--/3137238*+./(+++,-,.''&($&&$%%%%%&(*76889)4,7746746,-++$#%%('*'*2:87<858675-()*+-''+-+7:741%')*))*'&,*''&%&*)+'&,32*(22/1---%$$%%$&***1)&#$%&*,3,1&&(-///;.,0:/--%&(&&''$&%$'(23-.(&'%%+,'''',/*)(&'(*+2003)3-).-()(**-+.334/,/3%+%///41&&(+**$)+%**/..*./232*51*%*)%$(''16/)2,,(,%%),)'()02;2537.0,,2*'%((&&'.:+.9596488543384337()%%''&((+0))%)0/-)*25*01*,**''&(--,.0*(//2152-,53//0/*,,/88.1607,%-30,'8)73417(*/)/''%%(0.2.3.)&+0.))*,45401./.&(*(%#$%$%(*/150+,143)-()')((./*/4/616/3.,&'+.4037+''%'))847;9:/9//-,)'&,)))/'/1(('''**/.2./45,&''&$&(/,/4725:10581(%(,36%.25'(--,8.//8/-3/16/)*($&($%%'&')*/330(%&()-/'&-//1/.1.-+04.%***033/3:1,+-,.35''/-'&.16)&1.()(&&(1+.(%$$&%%,/6/-,)()&&
@6815c90e-5da0-4774-b23d-24fbbc4403ae ch=37 read=77616 start_time=2019-12-13T06:20:24Z barcode=BC01 runid=2c9cf7bc05858273f10e7d7ec552fc0bd742dc3e
TTCTTTCGGTATTACTTCGTTCAGTTACGTATTGCTGGTGCTGGAAGAAGTTGTCGAATTGATAACACAGTGATTACGGCACTTTCTGTTGGTGCTGATATTGCTCCTACGGGAGGCAGCAGTGGGAGAATATTATTGCACAATGGGGAAACCCTGATGCAGCAACGCCGCGTGATGAAGGTTTCGGATCGTAAGCTCTGTCTTTGGGGAAGATGACGGTACCCAAGGAGGAAGCCACGGCTAACTACGTGCCAGCAGCCGCGGTATACGTAGGTGGCGAGCGTTATCAGTTTACTGGGCGTAAAGGGGCGTAGGCGGATGATTAGAGTGGGATGTAAATACCCGGGCTCAACTTGGTGCTGCATTCCAAACTGGTTATCTAGAGTGCGGGAGAGGAGAATTGGAATTCTAGTGTAGCGGTGAAATGCGTAGAGATTAGGAGGGAAGAATTTACCAGTGGCAGAAACGACTCTCTGGACTGTAACTGACGCTGAGGCTCGAAGACGTGGGGAGCAAACAGGATTAGGTACCTGGTAGTCACGCCGTAAACGCGATGAATACTAGGTGTGGGGTTTCAACACCTCCCGTGCCGCCGCTAACGCATTAAGTATTCCGCCTGGGGAGTACGGTCGCAAGGTAAAACTCAAAGGAATTGACGGGGACCCGCACAAGTAGCGGAGCATGTGGTTTAATTCGAAGCAACGCGAAGACGCCTACACTTGACATCCTTGCATTACTCTTAATCGGAAATCCTTCGGGGACAAAGGTGACAGGTGGTGCATGTCGTCAGCTCGTGTCGTGAGATGTTGGGTTAAGTCCGCAACGAAGCACAGCCCTTGTCGTTAGTTACTACCATTAAGTTGAGGACTCTAGCAGAGACTGCCTGGGTTAACCAGGAGGAAGGTGGGGATGACGTCAAATCATCATGCCCCTTATGTGGGGCTACACACGTGCTACAATGGCTGGTACAGAGAGATGCAATACCGTGAGGTGGAGCCAAACTTTAAAACCAGTCTCAGTTCAGTTGTAGGCTGAAACTCGCCTGCATGAAGCTGGAGTTACTAGTAATCGCGAATCAGAATGTCGCGGTGAATACGTTCCCGGGTCTTGTACACACCGCCCGTCACCATGAGGATTGGCAATACCCGAAGTCAGGCTAACCGCAAGGAGGCAGCGGCCGAAGGTAGGGTCAGCGGTGGGGTGAAGATCGTAACAAAGGTAACCGG
+
$-%$(&'(+))*,*-4843519'.,***()+3-+-12861*(,*-,&++)6//.-*#&)&().-0)&)**.(#-%$$%#'$-.89/266:544-&(')+(1.,/032//4/;4/23,,..)00&**)&(-*)(-'-..,)/-41041(-3,7;1...777768430.08251/,(,-14101;+,,;/;:7473(),,.-714:7+58*-)&(%&+2186418(0)0.++*+**35.0084655556857369644/000.0.113**-45/302496)*.0,,2315&+)7,*(((*-6889;.)3650.0349;9<9--(*&*%&&+*1+(23015:2366,-567;:54)/)//106410-2.,-,3399:88902444-.143+'02**)/,(*($+&2'-*,,2'%+0-./00-60/*//();98/.&*%/'(/+&00*,.'*$*1,+19445/5-('.-(--00122,15:89897770///.&..-/*217,)),%&)12489/*--171**6:/50/.0/248)*)''-.0(+)*1147:91..,&,')--&,$&/8751-584*<67+.-,+())6),035.,6-./-.-*&('1(*&'(11822(,1/.10)$&*+64977/,+%(%-)7<960..7-..-135303-278/496**)+)(')),.'0$),5634453;<2526.%/)&*3730/.,()+.$''&&*),2/3222021)0/0+9)()((4.3.4-(&'))+03*3+'073055:,*1+/+/&*-/174----(,/.12*-.096857944330:81:167:-:,8,,6/)*-)*&&())'.-&.0)'().0-70/,6.--4*79/161/).++,4826-,*%((&'$&+,-0.0..70616154176,+3)3,,*.2.,.134558:8<,,,99978+83/(*))*---4837630.+'),,4444316.11('+)&/1.-,*(,+:6:0;///76720--/3924172:/+-/.,8::0:889745/34:4$+)+((&).//55:207/22,($'()*,.)+/3/.)8)**21220501/1/0/-./01998998:896/0...54132*(0411.4/,*+,(*).141:6.(+%)*/0/**/%.)1.,,'(&8+((')()*#'+0...26/523+5*-/0/40311+202,,+-/5711067645,+)'+)*(')/0289:679-.3/7<8:55
@9067d1a0-b0e4-4416-b62c-b03400054ee3 ch=462 read=66993 start_time=2019-12-13T06:20:31Z barcode=BC01 runid=2c9cf7bc05858273f10e7d7ec552fc0bd742dc3e
CTCCTACGGGGCAGCAGTGGGGAATATTGCACAATGGGCGCAAGCCTGATGTCATACCCGCGTGTATGAAGAAGGCCTTCGGGTTGTAAAGTACTGGCGGGAGGAAGAGTAAAGTTAATACCTTTGCTCATTGACGTTACCCGCAAGCTCGGCTAACTCCGTGCCAGCAGCCGCGGTAATACGGAGGTGCAAGCGTTAATCGGAATTACTGGGCGTACAAAGCGCACGCAGGCGGTTTGTTAGTCAGATGTGAAATCCCCGGGCTCAACCTGGGAACTGCATCTGATACTGGCAACGAGTCTCGTAGGGGGGGTAGAATTCAGGTGTGATTGAAATGCGTAGAGATCTGGAGAGGAATACCGGTGGCGAAGGCGGCCCCTGGACGAACTGACGCTCGGGTGGCGAAAGCGTGGGGAGCAAACAGGGGATTAGATACCCTGGTAGTCCACGCCGTAAACGATGTCGACTTAGGTTGTGTGCCGCGGGCGTGGCTTCCGGAGCTAACGCGTTAAGTCGACCGCCTGGGAAATACGGCCGCAGGTTAAAGCGTGAATTGACGGGGGCCCGCACAAGCGGTGGAGCATGGTTTAATTCGATGCAACACCCGAAAGAACCTTACCTGAATCTTGACATCCACGGAAGTTTCAGAGATGAGAATGTGCCTTCGGGAACCGTGAGACGGAGTGCTGCATGGCTGTCGTCGAAAGCTCGTGTTGGCAATGTTGGGTTAAGTCCGCAACGAGCGCAACCATACTTATCCTTTGTTGCCAGCGGTCCGGCCGGGAACTCAAAGGGAACTGCCAGTGATAAACTGGAGGAAGGTGGGGATGACGTCAGTCATCTACATGGCCCTTACGACCGAGGGCTACCACGTGCTACAATGGCGCATACAAAGAAGCGACCTCGCGAAACAAGCGGACGCCTCATAAGTGCGTCGTAGTCGGATTGGAGTCACCTCGACTCTCCATGAAGTCGGAATCGCTATTAATCGTGGATCAGAATGCCACAGTGAGCCGTTCCCAGGCCTTGTACACACCGCCCGTCACACCATGGGAGTGGGTTGCAAAAGAAGTAGGTAGCTTAACCTTCGGGAGGGCGCTTACCACTTTGTGATTCATGACTGGGGTGAAGTCGTAACAAGGTAACCGGAAGATAGAGCGACAGGCAAGTAGGTTAACACAAAGACACCGACAACTTTCTTCCTTTCCAGCAATATACGTAACCGCG
+
**+,*,034-(&'18036210&.)*/01(.//5('+0))('*6/6<85-+)%%$%$((&%(*22678643)*)*+45115-:6/5-.-6-((&''+*)+20)('*'($)++81./6/9-+.6-86+*03021//371810;2,./(%$$%(&()..,-/..14553,752790.4--090//,)(+(.-/.0),.2:4402.03/5067793-+)++&./1,-+.-013-,76.749,)+'$(+--23613-,43,*33-.548:3613012:93634--....-.//8644//*'(*,11256758,47:3,-&#)'-*5+.11,**)(.(-/)*+;982////278:50-%),/2-3466738/.*).*105.68.%%4957,(),..,,-.-1,5,+*&%(*+*'(./528/',,6;28'820,'2.**--)::81298333-+-105659:<5/.*+,8987414$(+*2.///266)()+(()*/,)))+*-2%*1/071-/(+/21/766987246573+)*(),2/811(++(4,;48/%'&*(+,/-,-+.486+25...01072616248-..-2*+,;;687;0-&(&*+40(/(((,4.).30.-++2;74('*(/30128884245-0,*-;20'()+,,1-*(.+,11213340;:88964987979)-&&(55950)-++*+*-/167*))(&'-.,+(+/()$()%$('.2106380/30+/5*)((%(,,.)**'*))*-.-./.7,*.5/07212.,-,),,0+,35*),+/5;/*.*'()0677.22014097018.+2+-/-3++13+/016771-%%)*11-*(*+.,-67+-)&%(*31&&26*-,&&&%'*+144/-1/-2:916/0-117+%''(1341-,,*'))(+/29/32:/.&*.02213:+1444475:47.8)0+.2/-((())-2/1//.-+,.304204/01.3./.1240)+)1*011737877442865:.-/&473,/24.28.0*%299232//02/0.3;29<218845354,-'-*'((1777:66267)'+))*.0/-/$'%&2*382:4+:)'.5337.:--:0//062,+,08<;:96676551')*++,*.167934103129::6928/13.'%.-29:13701/*-*,/,6.6/655:5,/079:4.-/-+/90.3:5'(*)/30*209*'%%()+('(&%$%
@46e2e294-0771-46ff-98e2-72f92193fad8 ch=85 read=79681 start_time=2019-12-13T06:21:02Z barcode=BC01 runid=2c9cf7bc05858273f10e7d7ec552fc0bd742dc3e
CCGGATTACCTTGTGCGGCTTTCACCCCAGTCGCGGAATCACAAAGTGGTAAAGCGCCACTCCAGAAGGTTAAGCTACCTTCTTTACAGCCCTCCCGCCAGGGTGCTTGACGGGCGGTGTGTACAAGGCCGGGAACGTATTCACCGTGGCATTCTGATCCACGATTACTAGCGATTCGACTTCATGGAGTCAGGTTGCAGACTCAATCCGGACTTCAGCGCACTTTATGGTCCGCTTGCTCTCAAGGTCGCTTCTCTTTAGCGTAGCCATTGTAGCGTGTGTAGCCCTGGTCGTAAGACCCGTAGTATTGACGCCATGCACCTTCCTCCAGTTTATCACTGGCAGTCTGCCCTGAGGTTCCCGGACCGCTGGCAGCAAAGGATAAGGGTTGCGCTCGTTGCGGGACTTAACCCAACATTTCACAACACAGGCTGACGACAGCCATGCAGCACCATCTCACGGTTCCCGAAGAAGGCACATTCTCATCTCTGAAAACTTCCGTGGATGTCAAGACCAGGTAGGTTCTTCGCGTTGCATCGAATTAAACCACATGCTCCACCGCTTGTGCAGGCCCCGCCAATTCATTTGAGTTTTAACCTTGGCCCGTACTCCCAGGCGGTCGACTTAACGCGTTAGCTCGGAAGCCACGCCTCAAGGGCTGGCCTCAGAAGTCGACATCGTTTACGTGGACTACCAGGGTATCTAATCCTGTTTGCTCCCCACGCTTTCGCACCTGAGCGTCAGTCTTCGTCCAGGGGGCCGCCTTCGCCACCGGTATTCCTCCAGATCTCTACGCATTTCACCGCTACACCTGGAATTCTACCCCCCTCTACGAGACTCAAGCTTGCCAGTATCAGATGCGGTTCCCAGGTTGAGCCGGGGAGTTTCACATCTGACAACAAACCGCCTGCGTGCGCTTTACGCCCAGTAATTCCGATTAACGCTTGCACCTCCGTATTACCGCGGCTGCAGGCGCAGGTTAGCCGGTGCTTCTTCTGCGGGTAACGTCAATGAGCAGGTAATAACTTTACTCCCTTCCTCCCCGCTAGAAATTGCTTTTACAACCCGAAGGCCTTCTTCATGCACGCGGCATGGCTGCATCGGGCTTGCGCCCATTGTGCAATATTCCCCACTGCTGCCTCCCGTAGGG
+
54-1'1--1/5/,**,+%'(+&+%*,31),-%&(+*1&&(,/,53--075-+(*-556)+*4('&.,,01857'./&*()*03:8+--*32.(20-$'%&+1+.)&%(,/0277522./-00336:*522.:8.62/01.5//0:4:6:55689,,-0.0(+,)1.-.3211136;74**1++7920(**3(+,01131775586;81,1.++-+.+'*%'%++55-4&.//((+10-+*+**'%)'-.02360-)-.)#+*&*%&)+632%%&),(*.20-.-7:;338::370,*,-0+%($%,('../368712'(),,.70:82--/080-.06644621110'',.*''('409*2*--,81+,6281.,228,5464/',100512231557943-7-+$$$1(.2,,*,'(.1-&**0+))((..,,,116-,,6-244.,-,(-(&*3,-+,*:854))),+(,,,1,/0+38,/10442/1+/9:,.40497:8:66++,.957:<.31**+0-<:9;8352//,,*.2,,.2.143.-(,*,-//6-*/+'&''+-03(14396.*/0677<6.072--,4:;,.2.-+'(&.12.05504:7,08749545955544*)+-,:00058+...+27.0//216-3)6.+&&%()+.(%''(*86/625614:4**')*038664;2442/0120121466085)(/,498--2255;;7,,+.-)++34585.1103<8680/*-583,193292:353-).,)4.11998+1*)).-+-+/186737<<59:<5/0//-..)&*($0+55482895-357993/14454'&&+.9/0:/44559568;6;1;2+,)&+18490+,3*)--($',:.-+,,,-))*+*149;;6<459.././50,,,-/*,,51,)(),38<8/--3-221.,-+)+'++(*)&((*3,.1--6...:9/79/())+,.1-+)0%/*-.<.;9<9465)3.,/786671601-1.)++&''().*-24-.-3;.49851746/./4*(-0(/(&'&((%)*2*47++-*3-0-,2+/99%''(),,,-4//0274645038(4-012.25/;7+-,%)..-6./06255/(,1/0,.08/5:)+:57*/
@2eb362d4-a2e8-47f0-8691-29f74cf1acb1 ch=7 read=54462 start_time=2019-12-13T06:20:56Z barcode=BC01 runid=2c9cf7bc05858273f10e7d7ec552fc0bd742dc3e
CTCCCTACGGAGGCAGCAGTAGGGAGATTTTTTCGGCAGTAGGGAAACCCTGACCGAGCAACGCCGCGTGAAGGAAGAGGTTTTCAGTTGTAAACTTCTGTTATAAAAGGAAGAACGGCGGCTACGGAAATGGTAGCCGGTATTGTGCACTTTATTAAATACGATAACTACGTGCCAGCAGCCGCGGTGTCTACGTAGGTGTAAGCGTTATCCAGGTGGGCGTAAAGAGGGAGCAGGCGGCAAAGGGTCTGTGGCCTGAAAGCAACTTCAGTAAGCCATAGAAACCGGAGGCAGCTAGAGTGCAGGAGAGGATCGTGGAATTCCATGTGTAGCGGTGAAATGCGTAGATATATGGAGGAACACCAGTGGCGAAGAGCGACGATCTGGCCTGCAACTGACGCTCAGTCCCGAAAGCGTGGGGAGCAAATGGATTAGATATACCCTAGTAGTCCACGCCGTAAACGATGAGTACTAAGTGTTGGACGTCAAAGTTCAGTGCTGCAGTTAACGCAATAGAGTACTCCGCCTGGAGTAGTACGTTCGCAAGAATGAAACTCAAAGGAATTGACGGGGGCCGCACAAGCGGTGGAGCATGTGGTTTAATTCGAAGCAACGCGGAGAACCTTACCAGGTCTTGACATACTCATAAAGGCTCAGAGATGGAGAGATGGCTATATGATTAGGTGGTGCATGGTTGTCGTCAGCTCGTGTCGTGAGATGTTGGGTTAAGTCCGCAACGGGCGCAACCCTTATCGTTAGTTACCATCATTAAGTTGGGGACTCTGGCAGAGACTGCCAGTGACAAGCTGGAGAAGGCGGGGATGACGTCAAATCATCATGCCTTATGGCCTGGGCTACACACGTATGCTACAGTGGATGGTGCAGAGGAAGCGAAGCCGCGGTGAAACAAAACCCATAAAACCATTCTCAGTTCGGTTGTAGTCTGCAACTCGACGCTACATGAAGTTGGAATCGCTAGTAATCATGAATCAACGTCGCCAGTGGGCCGTTCTCGGGCCTTGTACACACCGCCCGTCACACCACGAGTTGATAGCACCCGAAGAGCCGGTGGCTAACCGCAGGAAAGGGCTGTCTAAAGGTGGGATTGATGATTGGGGTGAAGTCGTAACAAAGGTAACCGG
+
),4/''%'*.*07+-45%-2*(.,)'*/5;;6,-,*-&%*&.-+&+-095//,72/.353.,%+-03795.2,-/,%'').6;42(0*4)+-40/6288.6/./931*++-'(,4.&/-+1../3-'-1)(2000/03,))&*)%&$'%,/::.2/.))$%&&$'*1/35618/9/.-0./81+**&+%(&),.0.-0///))1,253722-,&-()'*140149,'&,5.'*+235+*,*,3(.,5*,'(''%%%&',0)&)''&(,)&)*++),/-0..1;62;+3%'+.3400+)&()43(6((+%)801:492,3+2--5,-/**%$'&-524.65./676768703256200,.**+/,3766810-(('*-7750/53.1-2023111'('&&'(),269.0,)+3*)+.18;5((/13;8/*'%6(..765)+13,+%/234815,--3988:;;0/./*()*+00-.(*++...,-+-22921.0/)*-0.+,-/229151641622&&&()-//014722('(+&25..)*03(1-1-086/)8-+::74+.,+*-*)*2&276(1*%'')+.**'('./+)('('+,/3<:1:8<8-//&,,'.)-.2**+0.3.3//6+++,++.*,--11345698:+.0056..-.0:99('('*6'0./,*(&&%')')6.4971112+014.0178+'&()56877907-..398-8(337.43**0.(),/2,')('(+/3:3140/0/.60-/0,.319861915+3-)+2,,331+*('&'''016523&105777:-100+'&&('*))+4517269:;:9:60126634),(%%(('/35430)+--.,-**(+%'%(-(+0&23:7775/66.,(.)),+0&'1&(.*'*.-(,-'&,)(*&*-),+5:6,5-/8333+.142'2+2*,.157557*-,--2)314746.30,-)(+)+/203-.,,++2+++%%'(424.%,),,*.&$(-'+(,1//5..113443/80,++*..1:275)*++.0-.3*000336110*'***4+'((&')+7,5//8811311*+%0(36.,031,,./-.6-+0-.9745411+*&4)&(.2*(',''(478:77;+2/62938*8
@ff4a8453-3b4b-4d05-9462-d75af2a311a9 ch=216 read=70036 start_time=2019-12-13T06:21:06Z barcode=BC01 runid=2c9cf7bc05858273f10e7d7ec552fc0bd742dc3e
CCGGTTACCTTATTTACGACTTCACTGATCATGAATCCACAAAGTGGTAAGCGCCATCCCGAAAGGTTAAGCTACCTACTTCTTTTGCAACCCACTCCCATGTGGGTTGTTTTGGGACGTGTTGTGTGGTTGATTCGTTGCCGTTGACTTCACATGGGTCAGTTGCAGGCCTCCCAATCGGACTACGACGCTTGCCTTTATGAGGTCCGCTTGCTCTCGCGGGTCGCTTCTCTTTGTATGCGCCATTGTAGCACATTAGTAGCCCTGGTCGTAAGGGCCATGATGACTTGACGTCATCCCCACCTTCCTCAGTTTATCACTGGCAGTCTCCTTTGAGTTCCAGCCGGACCGCTGGCAACAAAGGGATAAGGTTGCGCTCGTTGCGGGACTTAACCCAACATTTCCTGGCACAGGCTGACGTGACAGCCATGCAGCACCTGTCTCACGGTTCCCGAGGCACATTCTCATCTCTGAAAACTTCCGGATGTCAGAGACCAGGTAGGAGTTCTTCGCGTTGCATCGAATTAAACCACATGCTCCACCGCTTGTGCAGGCCCCGATCAATTCATTTGAGTTTTATTGCGGCCCGTACTCCCCAGGCGGTCGACTTAACGCCGATGGCTCCGGAAGCCACGCCTCAAGGCACAACCTCCAAGTCGACATCGTTTACGGCGTGGACTACCAGGGTATCTAATCCTGTTTGCTCCCACGCTTTCGCACCTGAGCGTCAGTCTTCGTCAGGGGCCGCCTTCGCCACCAGTATTCCTCCAGATCTCTACGCATTTCACCGCTTTACACCTGGAATTCTACCCCCCTCTACGAGACTCAAACGCGGTATCAGATGCAGTTCCCAGGGATTTGGGCCAGGGAGTTTCATCTGACAACAAACCCGCCTGCGCGCACGCTTAATCAATTCCGATTAACGCTTGCACCCTCCGTATTACCGCGGCTGCTGGCACGGAGTTAGCCAGTGCTACTTCTGCGGGTAACGTCAATGAGCAAAGGTATTAGCTACTCCCTTCACCTCCCTGCTGAAAGTACTACAACCAGAAGGCCTTCTTCATACACGCGGCATGGCTGCATCAGGCTTGCGCCCATTTGTGCAATATTCCCCCACTGCTGCCTCCCGTAG
+
/+)61:11//3&/4*&&')*-85+,%%'3-*-..:70**,292-.../.*&)'.0&,0(').1+'()++,'+,012-.118.574,&-+(04,+0+49-*0,&*'%%(%')($%()%2.1+)+$&&&'&)%'#*&&()1'&&&'*'(-30/,))...+*,,.2.'*'1).%&*3,--,1)5,950.1/.*'%$&')(07////12/1.,/21,--//8680/5/.*,3/62/193.0333449978-*)&')%)&)*)&-*(*7/)+30-))*()'(/4+)(''&'&&$(*6567883;;.(267766*,(*+;:68+'(+*53.236382*,&&&.-711--05188;:79958++(+-9*-5.906,/.+2-.,-5/022//(84/,,.02-41,./,19-,,(+))&*))10/000,')(&(+/,+1(4/0001:11/,(*)+)058/0+''+.,-,.295367::760,.1675676.*-(*)**,&(,-:/+1+.*),'+9;9489890:/.-13,((),*189181112110/.).,((4)&.+-'.130-+&',3/82:4&-30*&.020%)$%&(2*84++0-/(+79.(-/1'.--)(''**+)+*'&$($$%'1'0*/0(/62424-+0&-++*%&)**7-5+2-,--.+3-46.58/*-,820127466211&/+')*/6210666353<3/02284(++*39-,33-5602402799.0--,30365+-18.6830507/--/$)/'///0:20+,.**.11/32.251,1424.2-%',+**,128251./-/.//2.6993,4303202268:00(&$'$&1,,.---..;798157/'-.*).20,.322'),+$),41+--//0/0',+37657))32**)('$$$'%%&$1*,-021/3-.--5-6-,-/0+-./93002065291372.'5,1122%-,*-+/'(09,(*3,13/-/%&.,5423.45/09222708/))2176*,,)',*'$%&$')::/2<5*+/(/:,*8986-3,*)%(*(+-+3-''.).2/54922:1,/,+(++)*+,**-***01668(2+,,,&*+0:9,03)'*),(2+,.42:87/%)),-0.-5--7*,//.
@186a1969-9613-4370-a51f-45d20f5dbad3 ch=26 read=37511 start_time=2019-12-13T06:21:02Z barcode=BC01 runid=2c9cf7bc05858273f10e7d7ec552fc0bd742dc3e
TTGCGTACTTCGTTTCAGTTACGTATTGCTGGTGCTGAAGTTGTCGGTGTCTTTGTGTTAACCTGCGCATCCGCTCTATCTTCCGGTTACCTTGTTACGACTTCACCCCAGTCATGAATCACAAGTGGTGAAAGCGCCCTCCCGAAGGTTAAAGCTACCTACTTCTTTTGCAACCCACTCCCATGGTGTGACGGGCGTTATTGCAAAGGCCCGGGAACGTATTCACCGTGGCATTCCTGATCCCGATTACTGGCAATTCCGACTTCATGGAGTCGAGTTGCAGACTCAATCCGGACTACGACGCACTTTATGAGGTCCGCTTGCTCTCGCGAGGTCGCTTCTCTTTGTATGCGCCATTGTAGCACGTGTGTGTAGCCCTGGTCGTAAGGGCCATGATGACTTGACGTCATCCCCACCTTCCTCCAGTTTATCACTGGCAGTCTCCTTTGAGCTCCCCGGCCGGACCGCTGGCAACAAAGGGATAAGGGTTGCGCTCGTTGCGGGACTTAACCCAACATTTCACAACACACGAGCTGACGACAGCCATGCAGCACCTGTCTCACGGTTCCCGAAGGCACATTCTCATCTCTGAAAACTTCCGTGGATGTCAAGACCAGGTAAAGTTCTTCGCGTTGCATCAGCGAATTAAACCACATGCTCCACCGCTTGGCGCGGGCCCGATCAATTCATTTGAGTTTTAACTTGCTTGCGGCCGTACTCCCCAGGCGGTCGACTTAACGCGTTAGCTCCGGAAGCCACGCCTCAAGGGGCACAACCTCAAGTCGGCATCGTTTACGGCGTGGACTACCAGGGTATCTAATCCCTGTTTGCTCCCCACGCTGCACCCTGAGCGTCAGTCTTCGTCCAGGGGCGCCTTCGCCACCGGTATTCCTCAGATCTCTACGCATTTCACCGCTACACCTGGAATTCTACCTCTACGAGACTCAAGCTTGCCGGTATCAGATGCAGTTCCCAGGTTGAGCCCGGGAGTTTCACATCTGACTTAACAAACCGCCTGCGTGCGCTTTACGCCCAGTAATTCCGATTAACGCTTGCACCCTCCGTATTACCGCGGCTGCTGGCACGGGTTAGCCGGTGTTTCTTCTGCGGGTAGCGATCAATGAGCAAGGTATTAACTTTACTCCTTCCTCCCCTGAAAGTACTTTACAACCCGGAGGCCTTCTTCATACGCGGCATGGCGCGTGGGCTTGCGCCCATTGTGTTACTAATGTCCCACTGCTGCCTCCATTAGGAG
+
'++*$.%)*4/))/,0'6.:*,-5.7/./342.02()*&&-3/./).0+//482-0+5*1(2-,,/%)$&'')**/989:9968484;02211/14,.-/129:2:67-+*-.)/,,877452-*)-1/$(()(,-052-.(*),2.5-;47*(**)+*)*,-65395/16416;3-2.49.&*),/)),02384.))0',($*4:*5493/)35.20+001:323;533300321()*-16,+*(.*)',$.-(037--+%,2:3)--.++++)&42835466557.;4/(3-36521-,,)-*,,68**+),/./2,-/,*+,-05.+)'*+21+,-7372552+)&%&(-0825://00/-.+0+.(*)*.01:5-/7:8*1)'1154:5610-,'()/,,-//083:27,,.10759423./1;200578180007872566<.--11/122('*.-5847846.7-*,/*/7)+-.+251,432-,,++2544802+940*+)1*.3+//956;6////5/*+(+,-1-14(323-'-6/9:48/1101520000.'*-60926/**1***+-,3:0-12410+)&).0-./82;788<87-3454888;91/,..&/+8-0684633722254)%&&'(-);:-5,)(---/02:351,*1(,%$%((3,65+)+,-&3)6202/++'-188(2+''&##$$%'*+-/2822,363-+2-3+/-./-,3*5)))-.,.+++,5+,&'(),2.//6::;3'/56*+$'+%('(+)7,442*3-0256</*,/5.//6;788539/1,)2-/154:253+)/2;4-.,274/++)'($''.1((+00569947667;32.3)+-,/*+,/81<0009+-2(3/./:9637()*..4774546)3:9/./,(,.0/..4.2/2/2/2/*21%')())(3-25:0/&*'((-)&'+)--0....-022:4:/,/01.*'.10,)00&(.9.)(()+84311,5-5+(').8.0<0:997642130-+/.-1'*,3246;22..13196++.-*,/071-16(5,-514968274412-4*)%)*2-4,+*1*.+++2;723<;:;72.'%%'+,(+--1-+*-+./+.(%*())(-.(%**07/8531-:3-')(,&&&'(()'(,--27*/-**0/77<89<:65,,&*)0+)*,1,((%)$++.0705.88.)+1**&..*+()3+&-)-'%(*.01126/54').'20*/
@71982eef-bbd3-4f8b-aebe-5bf0c39d7505 ch=295 read=143666 start_time=2019-12-13T06:21:18Z barcode=BC01 runid=2c9cf7bc05858273f10e7d7ec552fc0bd742dc3e
CTCCACGGGAGACGGCAGTAAAGGGAATTTTCGGCAATGGGGGGAAACCCCACGGTGACGGCACCGCGTGAAGGAAGGTTTCGGATTATGAAACTTCTGTTGCATAAAGGAAGAACGGCAGCTGGAAATGGTAGCGAGTAGGCGAATACTTTATTAGAAAGCCGGCTAACTACGTGCCAGCCGCGGTAATGCGTAGTGGCAAGCGTTATCATGGAATTGTGGGCGTAAAGAGGGCAGGCGGCGGGTGGTGAAAGCCTGAAGCAACTTCAGTAATAAAGAAACCAGGCAACTAGAGTGCAGGAGGATCGGTGGAATTCCATGTGTAGCGGTGAAATGCGTAGATATATGGAGGAACACACACCAGTAGCCGAGAGCGACGATCTGGCCTGCAACTGACGCTCAGTCCAGCAGTAAGGGGAGCAAAATAGGATTAGATACCTAGTAGTCACGCCGTAAACGATGAGTACTAAGTGTTGGATGTCAAAGTTCAGTGCTGCAGTTAACGCAATAAGTACTCCGCCTGAGTAGTACGTTCCGCAAGAATGAAACTCAAAGGAATTGACGGGGGGGCCCGCACAAGCGGTGGAGCATGGTTTAATTCGAAGCAACGCGGGAACCTTACCGGAATGTTGACAGCCTCATAAAGGCTCAGAGATGGAGAGATGGCTATGAGATACAGGTGGTGCACGGATTTGTCGTCAGCTCGTGTCAAGATGTTGAGTTAAAGTCCCGCAACGAGAGCGCAACCCTTATCGTTAGTTACCATCATTAAGTTGGAGCTCTATGGCGAGACTGCCGGTAGCAAGCTGGAGGAAGGCAGGGGATGACGTCAAATCATCGTACTTGCCGACCTGGGCTACACGTACAATGGATGGTGCAGAGGAAGCGAAGCCGCAGTGAAGCAAAACCCATAAAACCATTCTCAGTTCGGATTGTAGTCTACAGCTCGACTACATGAAGTTGGAATCCTTTAGTAATCGCGAATCAGCGTCGCGGTAGATACGTTCTCGGGCCTTGTACACACCGCCCGTCTACGAGTTGACAACACCCGAAGCCGGTGGCCTAACCGCAAAGGCAGTCTAAGGTGGGATTGATGATTGGGGGTGAAGTCGTAACAAGGTAACCGGAAAGATAGAGCGACAGGCAAGTAGGTTAACACAAAGACACCATTAACTTTGCAA
+
/5.+%('40)+&))0)'**0/&-/+%',-261092.40074.+').,.12,$''-++))&&'&2-&&%()-4-+./*2+;84(.#3)12./3(*.139536'&'%01*,)*(+,/+*,*$,*+-+'.../7-+&$&#%$%'%%%$#&%(*22.051%,,..1.2.--585501/3/8,**,*25.4-/)(&-)+())+7061..3496,5)(-*)'/,*1-7--,,34.((*.,.-21))'%(-'((''&+)()145--)%%$%&*0,*---)&(/,)(.1-3..423-/02.+.,0324-*.*-,+*+,2+/+.,5://,,),+..0942395/13797594/.(,//.4,10+')'($**&((%(/%&'$%&(-.1334400433/.,.-*,-/2--.00639%&&&$)+%%*17+()-8;;17(28-0/-+55436'((/-///*../1..063..,-)*()$++082455;6332*//-141117)*.255671,3.5-2,2/7233/3.//0/.2955&')+.5796:78*'),/).340-1/--866+*)%&(,(23,/287-)-1+,0&/-//33855/--.*,,*-:7485:3%()$'/.4&&('*'(./+0)+2),(&($(('&%&(*-/1,-*+(./235,,&*,772*)))*8477644003487912722+/*)%&(+#0/++.3567)4345531/,&*+-184:3&)--1,+,/-2''*2.-,'&')+-0/53:1,1003316-,1..38489/3634*,)()''*5-,'%$''*+.124$/(+/1+*2174668.,0**,.0/)27:..48997889:9330./%)'+(&$'$%'*<:97235.,*'$&&&7,+82/0.226783-1.+-)(&)*)21+.&+')*/%-/9;86940.3;:9-:78:613),*08*,&&'(/*+432(0.$./5.(044688001,/0907865''.))+++1.0/:85;50+''&'(/.20.'&/0.468;997+384-2/--32/.-0738:*))(&(+)*+)53286074172++2)-63.,0+,0,096:,1,*%'%')/51103(+*.88/0-**+,1:16942(&'+,&,00799988-70879;6915,+./:21*)*&(%%%''*(*',+(+3961229-/*0134'*'-),.0,$&"%
@091811f9-ec70-4564-bcdd-1366e0b1ee16 ch=167 read=116686 start_time=2019-12-13T06:21:23Z barcode=BC01 runid=2c9cf7bc05858273f10e7d7ec552fc0bd742dc3e
CCGGTTACCTTGTACGGCTTCACAGTCACTTAGTCCACAAAGTGGTAAAGCGCCCTCCCGAAGGTTAAGCTACCTACTTCTTTTGCAACCCCACTCCCATGGTGTAGGCCGGGCGGTGTGCAAGGCCCGGGAACGTATTCACCGTGGCATTCTGATCCACGATTACTAGCGATTCGACTTCATGAGTCGGGTTGCAGACTCAATCGGACTACGACGCACTTTGCCAGTCCGCTTGCTCTCGCGAGGTCGCTTCTCTTTGTATGCGCCATTTGTAGCGTAATGTAGCCCTGGTCGTAAGGGCCATGATGACTTGACGTCATCACCTTCCTCCAGTTTCACTGGCAGTCTCCTTTGAGTTCCCGGCGGACCGCTGGCAAAGGATAAGGGTTGCGCTCGTTGCGGGACTTAACCCAACATTTCACAACCACGAGCTGACGGCAGCCATGCAGCACCTGTCTCACGGTTTGAAGGCACATTCTCATCTCTGAGAAAACTTCCGTGGATGTCAAGACCAGGTAAGGTTCTTCGCGTTGCATCAGATTAAACCACATGCTCCACCGCTTGTGCGGGCCCAAATCCGTGGGTGGTTTTAACATGCGGCCGGCACTCCCCAGGCGGTCGACTTAACGCGATGGCTCCGGGAAGCCGCGCCTCGGGCACAGCCTCAAACTCGACATCGTTTACAGCGTGGACTACCAGGGGTATCTAATCCTGTTTGCTCCCACGCTTTCGCACCTGAGCGTCAGTCTTCATCCAGGGGCCGCCTTCGCCACCGGTATTCCTCCAGATCTCTACGCATTTCACCGCTACACCGCAAATTCTACCCCTCTACGAGACCAAACGCCCATTATCAGATGCAGTTCCCAGGTTAGGCCCGGGGTTTCACATCTGGCTTAACAAACCGCCTGCGTGCGCTACGCCCAGTAATTCCGATTGCTTGCACCCTCCGTATTACCGCGGCTGCTGGCGCAGGTTAGCCAGTGCTTCTTCTGCGGGTAACGTCAATGAGCAAAGGTAATGCTTTACTCCCACTTCCTCCCGCGCTGAAAGTGCTTTAACCCGAGCCTTCTTCATACGCGGCATGGCTGCATCAGGCTTACGCCATTGTGCCAATATTCCCCACTGCGCTGCCTCCGG
+
30-11:,.80:./++,(+5:5,2)+-.&&'%%%+(-)-/6502-.,),)',-286/1++,02-1/543/33*4*'$+6<9/;<:,42'636-)+,2;6*14243.&(+-.'313*4.*(%%').,2.(39:468796572148137;7779864460-)*)--8111./.0,01/,,43:3),*%&'*&,14:18-,43467:-4*509845555/1*+(--((&0-3263315-,,.,5(*'&).+0-018122293/145568:;498,)))))),)%*,3.//82368:9205(0/3/807//-,+-.-,,01244./))'(.*3/.102/4&''2319,&,-,22''(&)/215-/),+-2;501.0''$%*:.6175/-*4-3601/333+8+++3;:5,/+1).1---130:-/03.6-&')')200003412-*+0*'$%$(//78001574.01869')'%&-,(+.7<423-+.20+()%,..2,./-('*-719657))*+,4//23/)112;88<968.6.,-2+.0--2.2:2++('***/116127-.1,)**)(04/5,)-))+&%*'(%$&+%*(&('(#%%&(%'&'*(&)).57,,/545:532002848353/',',*.0008.,4,/5&*+08-,'.)'$&'(/,03((''),+)/*0131;-(+'11239;673/30-175+011301422,+,/;;/17*/(%(*+0885--)00//&+*,.**)005;7.17*+2863692372:765.*1-.4002;,-+,*-,//653000-.*+.;7357038*+).)%&').+40.&272..2335)$2&.'+*)((-76,,521446874504525,**.2.5*-6.72&19//:/--,-53--%*.,6.0..22920,))+-/.1((%%(,/-(&$%(65;35332/,)*(&'*187558(6*+2052-)-()+75341-%*')**+*)/)$(+%')2.:<721%))&**8.554150-.5749-*'+$%').190*-344*%/3977+47.',*,-/13.(,'((''().5,*)1088;44:4(**-+-'1/((++**23134057204(0.16',3+,&,0-4000/2990)0/00,.0--4-/5.*
@a3bc2166-03ab-40b5-b8fe-dc7909bfd598 ch=105 read=80745 start_time=2019-12-13T06:21:22Z barcode=BC01 runid=2c9cf7bc05858273f10e7d7ec552fc0bd742dc3e
TTGGTATGCGCCCACGTTCCAGTTACGTATTGCTGGTGCTGAAGAGTTGGCATCGAGATTATCTTTGTATTATACTTGCCTGTCGCTCTATCTTCCAGTTACCTTGTTACGGCTTCACCCCAATCAACTGGCCCTACAGCCCCGGCCGCTGCTGCCTCCATGCGAGTTAGCTCACCCGGACTTCAGGTATTGCTATCTCATGGTTAGCGGGCGGGTATGTACAGAACCAGGGGCAATATTCCTGCCGCGACATTCTGATTCGCGATTACTAAGTAACTAGCTTCGTATGGGGCGGGGATTTCAGCCTACCAATCCGAACTAAGGACTGGTTCATGGCTCCACCTCACGGTAATTGCATCTCTCATGCCAAAGCCATTTGTAGCGTGTAGCCCTGCATAAAGGGCATGATGGTTGACGTCATCCCCGCCTTCCTCCTGGATTAGCAGGCAGTCTCGCTAAGTCCTCAATAATAAAGGTAGTAACTAACGACGAAGTTTGCGCTCGTTGCGGGATAGCCCAAACATCTCGGCGCGAGCTGGCGGCAGCATTGCACCACCTGTCACGCCTTGTCCCCGAGGGATTTCCTCGATTAAAGAGTAATTACAGGGATGTCAAGTGTAGAGTGGAGTTCTTCGCGTTGCTGCTTCAGATTAAAACCTACTTCTTGTGCGCGGGTCCCGTCAATTCCTTTGGAGTTTAATCTTTGCGACCGTACTCCCCAGGCCGGAATACTTAATGCGTTAGCGGCGGCACGGAGGTGTTAGAGCCCCACACCTAAGTATTCAGTTTGGCGTGGACTACCAGAATTATCTAATCCTGTGTTGCTCCCCGCGCTTTTCGAGCCTCAGCGTCAGTTCACAGTCCAGTCGCCTTCGCCGCCAGGTGTTCTTCCTGAATCTCTACGCATTTCACCCTTTCACACTAGAGATTCCACCTCTCCTCTCCTGCACTCTAGATGACCAGTTTGGGATACAGCACCCAAGTTGGGCCGGAATTATTTCACATCCCGCCAATCATCCGCCACCGCTCATACGCCGTCGGATAGCAGCTCGCCACCTGCGTATTACCGCGGCTGCTGGCGCGTAGTTAGCCGTGGCTTCCTCCTTGGGTACCGTCATTTATCTTCCCCAGGAATGGGGCTTTACGATCCGAGAGCCTTCACATCACTCCGCGGCGTTGCTGCATCAGGGTTTTGTTGTACAATATTCCCCACTTGCCTCCCGTAAGAG
+
$$)++,,&(&()($&'%&&%'*/:--*/(()$#&&,,000)%)$&(2*-()).3($'#*%'(+.4-,1)/*%'&*1,*+/..12'+./03,)*&()&,-2-2-2-(0/**.*+/4+%(**)/./2$#%&(&/5-,+.&&(+-*&%,0+,,,..-1+(.'%%')(%+.8/*+.1+-/+*1+/05/+10/$/*&($%#$%%$#&%)$$'&)530/3('$%$%%%(,-+2,&-.-'/%$)-1;1*%%*))+,04066702)2++*035/;./-2)-.0*0%%(,.2.&$%'%&((()&))$.52*)*0++*,,%).0,*/83/2.(0242/-62(#%*2.459019.0,+.+,1*3+)*,-..0.1),()%&*+'*2/480,*(*++,/**)-06.*-.).9,,46-&'*-/23481127::95;16+&/.-6.5+.+1-.%1&($,&*,1)*+0/335874,/55400*&*)))-()*&'((&')*.+++%*'()*+2)*3//23.50./.:-*&&%((&(&#%%&)**)&'$$(,.6806/-2.-&*%,'(+.07.181.,-%)$('(..-3//'(&*++(.:/.*-/--3/321()*,,&1%$%'291///332-**&%%&&&)*+'+200+./-0445'('%%')+'&+2-297310%&(*0-**(&$(((&..+0+'$)+',)4,$&('*+'+.48*5+(+-**20/,/(-+-.255),,+(&/,+,('&(',)-(,,5-,*'))&+''&+**$''(*))'))&(&')'+(/-'%&%+*((&$$.2+,+)*0*1*%)$'''''$.,/+*'*-0161-,(,-'**/43)%)+,+65/.,+038*.0'2037/*3.-'+(,/1%'(+,/0/--++-0$$%'-/..,1**0-+'&-('+(%*%()*,2:6,().%&.&&%)&-*%'&&)/+3-$&))-,.1*+)-2--21123++-1*%'0((*+.-)1*/.')'&'$''&--,//74/7)()&'*,*/7**'''*25,'--4043**.,(++&(*)++2')%)%'))*,*9.3+),&'))9478134-*,&**+2,02),+4/43782.*$%(.-0371.03/3320410'(+,)/&-,*(-87960.76-.052913*(*.+.)&-1()0/-%'*-1/*))%*&/7380,*,..*,')%$%-+1404-)%&()23)+0---*%$&1),)4*+++,-348-(('%'+2+.3*,,6)(('
@ece6b776-2b9b-49b8-b71f-21a0b2db461b ch=275 read=65717 start_time=2019-12-13T06:21:27Z barcode=BC01 runid=2c9cf7bc05858273f10e7d7ec552fc0bd742dc3e
CGAAGGAGGCAGCAGTGGGGAATATTGCACAATGGGCGCAAGCCTGATGCAGCCTGCCGCGTGTATGAAGAAGGCCTTCGGGTTCGCCGGTAGCAGCGGGAGGAAAGGGGAGTAAAGTTAGCCACCTTTGCTCATTGGCGTTACCCGCAGAAGAAAGCACCGGCTAACTCCGTGCCAGCGGCCGCGGTAATACCACGAAGTGCAAGCGTTAATCGGAATTACTGGGCGTAAAGCGCACACTGAGCAGTTTAAGTCAGATGTAGAAATCCCGGGTAACCTGGGAACTGCATCTGATACTGGCAACTTGAGTCTCGTAGAGGGGTAGAATTCCAGGTGTAGCGGTGAAATGCGTGAGATCTGGAGGAATACCGGTGGCGAAGGCGGCCCCTGGACGAACTGACGCTCAGGTGCAGCGTGGGGAGCAAACAGGATACTCTGGTAGTCCACGCCGTAAACGATGTCGACTTGGAGGTTGTGCCCTTGAGGGCGTGGCCTTCCGGAGCTAACGCGTTAAGTCGACCGCCACAGAATACGGCCGCAGGTTAAAACTCAAATGAATTGACGGGGGCCACACAAGCGGTGGAGCATGTGGTTTAATTCGATGCAACGCGAAGAACCTTACCTGGTCTTGACATCCACGGAAGTTTTCAGAGATGAGAATGTGCCTTCGAGACCGTGAGACCCAGGTGCTGCATGGCTGTCGTTAGCTCGTGTTGTGAAATGTTGGGTTAAGTCCCGCAACGAGCGCAACCCTTATCCTTTGTTGCCAGCGGTCCCGGCAAAAAAAAAGGGAACTCCAAGGGAGACTGCCAGTGATAAACTGGAGGAAAGGTGCGGGGATGACGTCAAGTCATCATGGCTATGACCAAGGGGCTACGTGCTACAATGGCGCATACAGAGAAGCGACCTCGCGAGAGCAAGCGGACCTCATAAAGTGCGTCGTAGTCCGGATTGGAGTCTGCTATCGACTCCATGAAGTCGGAGATCGCTAGTAATCGTGGATCAGAATGCCACGGTGAATACGTTCCAGGCCTTGCGCACACACCGCCCGTCACACCATGGGAGTGGGTTGCAAAAGAAGTAGGTAGCTTAACCTTCGGGAGGCGCTTACCACTTTGTGATTCATGACTGGGGTGAAGTCGTAACAAGGTAACCGG
+
+,+1.3+/7,.01008218,)/+**/)++229535555652&156443/-.%%%&%/-+/-,/0-*+,-(+,+3/5263(.45:)&)(&%&&$''*.,45(+.+2)+18,&**068*--+(,)'++,82.295+3,0(3,/1.3:++++,-*%('',/9:812.'%$'(./-2.+*)))),/..0*3,+50,,''*'''+(23:867/6/4/3..,/)0,(+**655..**-(,///2#+%)*.3-55<;14238*-0754,)-**+05/(,(%*'.64*---/042211,*(*+/0-4-(/*$#$%%314247953'1/6-./,4-5,9'(05.+))++07745:83765-)*),3899202-/4037:785642,-'$(3(+1<40+2500)%*)*,.09:33201/.&(&&)6034++()11(2.3)('$)*-61;20103,)+-24228<7665548521/+,'+%('36+./56&$',$54,25-4*+&))*'*/(),+-1-//1162*'-/.48/-0*%&&(&''01+833),.)7-86;9*0.0)7:2-/-41758-382)'&#%)*20565765/-,+21.,-2.:800-1***,+0'2,+7-/4('-/669578/&'*/033145550-015(3,/9<71)())*9-,*)/-.989;9<961162,487/./5''(01337;744319:::::65/&--.9684170/-049.74;3862843.11/*)+1,3..2102194;4*20/12.85--2/1<2232905*&+.0$%%()-1/('*(),,,4%/(./+&')2284:10///14;9000.,5.-3()(-.1/798+,4567896640/-...)-')#&),,16/(1972('()(5699587:76764750)(%$*&))),43233417/+)''*-:,/44,&$&'))-4++,/1668+601-5&1)00401,-../&&$')0**,579/1+1,++7*6)&/0434.&&(*5.44:99988455965.,+-.8533:4.56:/;-%315*/)&&%)+/*/+/312:7,.532/-++-.9('')-123833287*&)*&'&'))))(+)6+99889,;4).1*0717./8++14,+4589:82.-(.,*-2,--.7.//5796922/305;8:76
@de3bbcc1-38a0-43d4-b8da-979d9ba235e0 ch=297 read=105630 start_time=2019-12-13T06:21:26Z barcode=BC01 runid=2c9cf7bc05858273f10e7d7ec552fc0bd742dc3e
CCCGGTTACCTTGTTACGCTTCACCCCAATCATCCAATCCACGACAGCTCCTTCCCTTTAGGCCACCGGCTTCGGGTGTTATCAACTCGTGGTGTGACGGGCGGTGTGTACAAGGCCGAGAACGTATTCACCGCGACATGCTGATTCGCGATTACTAGCGTTCCAACTTCATGTAGTCGAGTTGCAGACTACAATCCGAACTGAGAATGGTTTTATGGGTTTTGCTTCACCTCGCGGCTTCGCTTCCCTCTGCACCACCCATTTGCTTAGCGTGGTAGTAGCCAGGTCATAAGGGGCATGATGATTTGACGTCATCCCCGCCTTCCTCCAGCTTGTCACTGGCAGTCTCGCTAGAGTCCCCAACTTAATGGTGGTAACTAACGATAAGGAGTTGCGCTCGTTGGGACTTAACCCAACATCCTCGAGCGCAGGCTGACGACAACCATGCACCACCTGTATCTCCCTTATGGCTATCTCTCATCTCTGGGCCTTTATGAGTATGTCAAGACCTGAGTAAGGTTCTTCGCGTTGCTTCAGATTAAACCACATGCTCCACCCGCTTGTGCGATTTAAATCAATTCCTTTGAGTTTCATTCTTTTTTTGAATGTGCTACTCAGGCAAGTACTTGTGCGTTAACTGCAGCACTGAACTTTGACATCCAACCTTAGTACTCATCGTTTACGGCGTGGGCCTGCTAAATTATCTAATCCTATTTGCTCCCCACGCTTTCCGGGACTGAGCGTCAGTTGCAGGCCAGATCCTTCGCCATGGTGTTCCTCCATATATCTACGCATTTCACCGCTACGCTAGATTCACGATCCTCTCCTGCACTCTGGCTGCACAAAGGTTTCGCCAAGCACTGAAGTTAAGCTTTTAGGCTTTCACCACAGACCCCTGCTGCGCACTCCGTAGGAG
+
3:/-2.;-.433/.0.-&-6.0,/32-0207520(3+-9-&&%%%-,36596228*130,038:127-4/1/5.74324978/8-(&'&)-,0('&)*/6:6593/.///679.-1.(%,*,+0013<656<3675422246518:8364319/00)('')0+-'&),14+/-1267853.5.--+,5+$&()4/23029660/,/658.:90/34/9554:0)+/1,%,--/7646,3+,+24416,*-.//2465::--33(*%&%&%*&+)-*)&%&(--%*501016--3:,)+-+./.-38/,,27898-;21*.18:<97453*%)*../;6607000,,,,/$$2&*,//-34*,*)/../0-32.7-.---32566625//')12)++00643.'.+'./*/),.*/36614&)))'%'%((*/01526402869;65,---1-06256886426**+-0'9222216422'),211)-')'&(('+*+).,2077676021-+%'(16(/,<89<7/010802383.*+2,4<:9//..222220,.2+).-3(/*,)$&&&(*,+//:8;725;60,35<:28;;7876362--''&$)$+)(((($'&.&*%%&)--%1).,1/6/5545/02+1137:/193./4+,,&+-.(+++,44567589,84*$)-*++9/3*(()&+,)&&*0+11649544///61*/-75/)*,.0,53(.2;52..*()--26-0+5+,(,,,.+,+,)$'((*12***578::75359+,-22788-74658<;2/16.3/,.(($%(+/,/&)+/2455444/,+,'())*)**-*+%%%%%')09++$%$)'%&%'$&+)(1+1*)(.2,''02,-9/*)-**,+7,832,,('($&%,$&'9:0579/-,
@478a540e-c496-4294-9481-73c558d65df4 ch=23 read=80140 start_time=2019-12-13T06:21:33Z barcode=BC01 runid=2c9cf7bc05858273f10e7d7ec552fc0bd742dc3e
CTCTACGGGGAGGCAGCAGTGGGGAATATTGCACAATGGAAACCCTGATGCAGCAACGCCGCGATGATGATGAAGGTTTTCGGATCGTAAAGCTCTGTCTTTGGGGAAGATAATGACGGTACCCAAGGGAGGAAGCCACTGTAACTACGTGCCAGCAGCCGCGGTAATACGTAGGTGGCGAGCGTTATCGGATTTACTGGGCGTAAAGGGGCGTAGGCGGATGATTAAGTGGGATGTGAAATACCGGGTAGCAGGTGCTGCATCCCAAACTGGTTATCTAGAGTGCAGGAGAGGGAGTGGAATTCCTAGTGTAGCGGTGGAAATGCGTAGAGATTAGGAAGAACACCAGTGGCAGAGAAGGCGACTCTCTGGACACAAACGACGCTGAGGCTCGAGAAAGCGTGGGGAGCAAACAGGATTAAGATACCCTGGTAGTCCACGCCGTAAACGATGAATACTGGGTGTGGGGGGGTTTCAACACCTCCGTGCCCGCCATAACACGTGAAGTATTCCGCCTGGGGAGTACGGTCGCAAGATTAAAACTCAAAGGAATTGACGGGGACCCGCACAAGTAGCGGAGCATGTGGTTTAATTCGAAGCAACGCGAAGAACCTTACCACTTGACATCACTTACTCTTAATCGAAATCCCCTCGAGGGACAAGGTGACAGGTGGTGCATGGTTGTCGTCAGCTCGTGTGTGGCTGAGATGTTGGGTTAAGTCCGCAACGAGCGCAACCCTTGTCGTTAGCTACTACCATTAAGTTGAGGACTCTGGCGAGACTGCCTGGGTTAACAGGAGGAAGGTGGGGATGACGTCAAATCATCATGCCCCTTATGTGTAGGGCTACACGTGCTACAATGGCTGGTACAGAGAGATGCAATACCGTGAGGTGGGCCAAACTTTAAAACCAGTCTCAGTTCAGTTGTGAAGCTGAAACTCGCCTACATGAAGCTGGAGTTACTAGTAATCGCGAATCAGAATGTCGCGGTGAATACGTTCAGGTCTGTACCGCCCGTCACACCACTTGAGAGTTGGCAATACCCGAAGTCCGCGAGCTAACCGCAAGGCAGCGGCCGAAGGTAGGGTCAGCGATTGGGGTGAAGTCGTAACAAGGTAACCGG
+
).2$')(*44(,400786783/3))/,-12,--11:6/+'**080,,-2234,33:768:,*($''*)(+*',,+3/85/00:7:87766-,-.676745;9&14,))(,-3+(('((*((,1*0*/.)(,()''40,+)&)(1-1././,/**+10)190151-9...41253768:8))65151,+2,+*594/126./34758,(1++018879:8;:;:.6.6/3868414332044.*20(,'$''+&04435-,&'*,2-/:999:141///0/)&./176:0.,+-*%%&)..4.6-8,(*544../02741*,2/,/3410-+**+*&,0**(*/1379377180)(+&)%,),-76221/146-,%')-',000'-/01565)*)(&+/0.225897)*%(03)*'+/(6,/,+,136<0/47443.8.+,.47517;2,,**.4;6644-4++%+%,353-*(/,.).**00163+/186++76&().+%+*/&((&(*889:03:8675*&()012:6.')))'*+2*;<;79:7:,,()(-()'&(,56/39,)((,,((()1115*,/111,/54;73637441/,23775.)*+((+,()'%+)%'+-,-1)10$'))%*,*,3..+/&)''&001-+)&%-141865./)('+/0778;:9926+.31-/262/'*,/;83+*$(&*(*,-+.0..3/1523:9*-78)*05:,*-,&,+)230/6356324)&')'*+)12*'(0..-4,+.5/35/(%)((*,-/99:873;708/-/+02,+,,0/4338;3665799::7:42448987+1/((..-/(.)'',*(+,41(,'),0001.://::9455545/+**)+5584;333751-*),,1**-+::8+02+.18607/5676/')-+7'.-3-,+&(%$%'1:++5835643101-'&&(,'*$'6++*.()*.0/0-1..3142.,.-(01147:9869602-064'*50.+()*+().751//+.*451%(&&()*..9.8./;3226%%((&110,-()***.-0)'(+'&'('(61635027.-'('040.+)*)'+*))//..-/+--/130),-040489861
@66b7b1b4-4b47-45f3-aa8f-72ace39ac606 ch=177 read=137197 start_time=2019-12-13T06:21:37Z barcode=BC01 runid=2c9cf7bc05858273f10e7d7ec552fc0bd742dc3e
CAGTTGCCTTGTTGCGGCTTTACCCCAGTCATGAATCACAAAGTGGTAAACGCCCTCCCGAAAAGGTTAAGCTACCTACTTCTTTGCAACCCTCCCATGGTGTGGCGGGCGGTGTGTACAAGGCCCGGGAACGTGATACCGTGGCATTCTGATCCACGATTACTAGCGATTCCGACTTCATGGAGTCGAGTTACCGGGCCTCAATCCGGACATTGCACTTTATGAGTCCGCTTGCTCTCGCGAGGTCGCTTCTCTTTGTATGCGCCATTGCTTGCGATGTGTAGCCCTGGTCGTGGGGCCATGATGACTGACGTCATCCCCACCTTCCTCCAGTTTATCTGGCAGTCTCCTTTGGTTCCCCGGCCGGACCACCGCTGGCAACAGGAGGGTTGCGCTCGTTGCGGGACTTAACCCAGCATTTCACAACACGGTGACGACAGCCATGCAGCACCTGTCTCACAGTTCCCCGAAGGCACCAATCCATCTCTGGAAAGTTCTGTGGATGTCAAGACCAGGTAAGGTTCCGTAAATTCGGCCGCATGCTCCACCGCTTGTGCGGGCCCCAAATCAATTCATTTGAGTTTAACCTTGCGGCCGTACTCCCCAGGCGTTGGCTTAACGCGTTAGCTCCGGAAGCCACCTCCAGGGCACAACCGCCAGTCGACGCCGTTTACGGCGTGGACTACCGGGTGTCATCCTGTTGCTCCCACCTTTCGCACTGAGCGTCGGTCTTCGTCCAGGGGCCGCCTTCGCCGCCGGTATTCCTCAGATCTCTAAAACTGCGCTGCACCTGGAATTCACCCTCACCGAGACTCAGCTTGCGGTATCAGATGCAGTTCCCAGGTTGAGCAGGTTCCATCGACAACAAACCGCCACCGCGTGCGCTTTACGCCCAGTAATTCCGGTGCTTTTCTCGCGTGCCGTGCGGCGGTGCGAGATTACTTCTTCTGCGTGGCGATCAATGAGCAAGGTATTAACTTTCGCTCTCCCCATGGAAGTACTTTACAACCAGGGCTTCTTCATACGCGGCATGGCTGCATCAGGCTTGCGCCCATTGATGCAATATCCCCCACTTGCTTGCTCCGTAGG
+
6%,..&471;20-&**'+,/((169/./00%&'',+,'(((&'+(4-,2'**,2**29-*/,%,*..967&0.-24+%++5,4;:-45(21)&+/(&,-)4+)',,6:9639,,*))-.5;,-:/(*/3.2/--'(*+2/,-*,,035765474+)*).-9/0.+***+7943-,.224/22+)'(,/1228)/*))$0..24:7.)/9/0%((*+(+599,0,+.*2*)*20++///723-+)2-0)+,-163091+-,.,,,-41.(%%##$'+&)+640/./;8+-584-3''+0-6..+.10-*++,.2.-/*952+0388435,/10/5;/--1()+213778:1520+,/3336+,/1*213/.&-),./09-.&,(((&'3,14/0.00//39/3.5411020)11*+%2/6:-.3445824'+&')%,.8,--8-301*+,-/:5554,,'(((2-66/(.-.,,,%+(2,7897899763*,+&+,3+''&,.551567376/2.15+71)./+&$$$#&&(**(*,2-11404325.05/,-+*,-0,5/13/)(*,.//81:2+/341015:8,3.),,(+0545/39845'%&$((%)''*(()+5/,+)+1:35624-/**&&*,(+,.-++*/**&(*'+1-0***++3,(#$%&)55,+0,,-;9:3.+*-.)-)'%)*$&(%'(02,.0230),&&2+,-.)-/0134354'.,*--+.//,)01,((**.3188497&00))+&-3/212-,.21..+&(((&+$))+*(,++((+()(.+,(*3)&%$)%)(+,54.)'''%#$&&')29((,.-53559591'.,.-)&%$$('0/-($%#$&+)3/83+('$'%$)'')**))''221*./2:6.04789;41,(($#&)12*++))),''&'%&+)('&&&$%$%'&')%(*5,41+&'(('*0,+())/4000187/(*++,++)(+-%%#$%$'(,0/..-2.,)+(()%()-.%-*),,)()*,0874601/006334/81116557-9963:04-69,%+('$)%+,30333::7($%%%$%%$%)*59+.041
@c5c70bd5-d895-4b98-9e67-1cf7ae835ff9 ch=44 read=89337 start_time=2019-12-13T06:21:45Z barcode=BC01 runid=2c9cf7bc05858273f10e7d7ec552fc0bd742dc3e
CTGCCTTGTTACGACTTCACCCCAGTCATGAATCACAAAGTGGTAAAAGCGCCCTCCGAAGGTTAAGCTACCTGCTTCTTTTGCAACCCACTCCCATGGTGTGACGGGCGGTGTGTGTAAAGGCCCGAGACGTGATCTGTGGCATTCTGATCCCCACGATTACTAGCGGTCCGACTTCATGTGGAGTCAGAGTTGCGAACTCAATCCGGACTACGACGCGCTTTATGAGGTCGCTTTGCTCTCGCGGTCGCTACTCTTTGTATGCGCCGAACAGCAGCACGGTGTAGCCCTGGTCGTAGGGCGCGGTATTTGACATCTTCCCCACCTTTATCGGTTTATCACTGGCAGTCGCTGAGTTCCCGGCCGGACCGCTGGCAACAAGGATAAGGGTTGCGCTCGTTGGGAGAAGCAACCCAACATTTCCTGCGCTTGAGCTGACGACAGCCATGCAGCACCTGTCTACGGTTCCCAGGCACATTCTCATCCTGAAAACTTCATTGGATGTCAAGATAGGTAAGGTTCTTCGCCGTGCATCGAATTAAACCACATGCTCCACCGCCCGGGCCCAAATCGTCATTTGAGGTTTAACCTTGCGGCCCGTACTCGGGCGGTGTTAACGACAGCTCCGGAAACCACGCCTCAAGGGCACAACCTCAAGTCGACGCCGTTTTACGGCGTGGACTACCAGAATTATCTAATCCTGTTTGCTCCCCACGCTTTCTTCAGGCGTCAGTCGCTTCTGCGTCAAAGGGCTGCGCAACTGCCACCGGTATTCCTCCGAATCTCTACGCATTTCACCGCTACACCCACCAGGATTCACCCCTCTACGAGACTCAAGCGCCCGGTATCAGATGAGTTCAGGTTGAGCCCGGGGTTTTCCATCTGACTTAACAAACCGCCACCGTGCGCTTTGCATAATTCGATTAACGCTTGCACCCTCCATGCGGCTGCTGGCGTAGTTATGCGGGTGCTGCTTCTTGGGGTAACGTCAATGAGCAAAGTGGTAACTTTACTCCCTTCCTCCCCGCTGAAAGTACTTTACAACCCGAAGGCCTTCTTCATACACGGCGTAGCATCAGGCTTGCGCCCATTGTGCAATATTCCCCTGCGCCTCCGGTAGGAATATCGCCTGGAAGGTTCGCACGGTACCGACAACTTTCTTCCTTTCGACAATAAACCGGCGGG
+
'$$+,/--35/00/2451/-6;8-244,(()5-5+/.91,-.8548/*)*.2:/..-*-/.)()+&*+/.0&&#&+(*0881,1-6-91*,+26-*11231368928:51*(()')(('&(+/2/)%'+1,0.'&*''(,,8/-/;52.--,00+%))(2-10.+*.+&/(2+)((,*,,,+(-$&'-)-'+.936'&3-+++.-04/.)('$(*+,(*#%)-*')+,-423.1/5+)+.0-10.*+')+/5*,.1186+-+/./*/((%&&''('*)')())*)'*-2//3:76**%,-(3(('))&,0'(#'','('+*,(&,'&-'&''&&,+)'+-15031.+/1)$%%%&)+818+('%#*)*---/,0--.**1),,55/-38+-(%)'*,0,,1)+-&$&''*-(.+)+&6+59+,&&&(&%$#''''((&))'.,+.6-4720./-1/''(('%)*.5-8/&&&(&#'*.35560*+%%$&+.)-/*/'1)0&+,-653./.%')0+.0(+,6),,2((%&&%'&('%+'0.2<6+5,,-2////8121))%&*+.,7/''(++)*-'*-&%''+/:;+9.010/***+(((,+-,,&.,)/(*%%%)&'&%$)*-04*((.(&00+-.4:33..'1,*+/.2.4/3.3,++'%&%%&(,52)-./75151*--.,/2,,)(,-,---,5/-1/*24)*63374.'*(())&&('&$*,0//+'&,-&)*.(%#'(+2-0()''%)'($$$%$(#&&$+-+/245930-3''-00-,%&'*+-/3;5337923.+,(,*&#)&)'-%.)('.3-('(&$*(&*(')*))&(),0+,11653$*%&#$(,.,(*//4.,*5.)*+**+13,+)&'%$%(.-..-*),'*'(,-$&**71400-4/'-%)&+*7-('+,/514434,,$*/**+'%%#%%'*,35090/*1()(($%$%*,$$$$##%)''$#'.***-.--,/+010/4833*+'%&(,,((*%$)*.80086.//56,++/)*/,)+(/152.00)34-+,1*3-4094398(,'&%&('*'*&&('(*')2618*--.8/)*3(,),-1..05054*''($&&','&&#%((&&)442#$$#$)(*)+,**$'#&()'$(&'(08./5988882&&'%())'+'&#$#&#$$&$%%
@91a3a6f2-8fbc-41a2-9b86-d6238c3b6bb5 ch=31 read=151392 start_time=2019-12-13T06:21:40Z barcode=BC01 runid=2c9cf7bc05858273f10e7d7ec552fc0bd742dc3e
CCAGTTACGCGTTGCGACTTCCCGCTGATCGCCGGATCACCAGTGGTAAGCGCCCTCCCGAAAGGATTAAGCTACCTACTTCTTTTTGCAGCCACTCCATGAGTGTGACAGACAGGTGGTAATACCAGAGGCCAGGAACAATTCACCGTAGCGCATTCCTGATCCACGGTGATTACTAATGATTCCGACTTCAGGTCAGGTTGCAGACTCAATCCCGGACTACGGCGCGCTTTGGAGTCCGCTTGCTCCCGCCGGGGTCGCTTCTCTTTGTATGCGCCGATTGCTTAGCGCGTGGTAGCCCTGGTCGTAGAGGGCCATGATGACCCGACGTCATCCACCTTCCTCAGTTTATCGCCAGCAGTCTCCGCTGAGTTCCAGCCGGACCGCTGGCCCAGCAAAAGGATAAGGAGTTGCCGCTCGTTGCGGGACTTAGCCAACATTTCACAACACAGGCTGACGACAGCCATGCAGCACCATCTCCTGATTCCCGAGGCGCAATCATCTCTGGAAGTTCTGTGGATGTCAAGACCAGGTAAGGTTCTTCGCGTTGCATCGAATTAAACCACATGCTCCACCGCTGGTATTTAAATCAATTCATTTGAGTTTTAACCTTGCAGCCGTACTCCCCAGGCGGTCGACTTAACGTTAAGCTCCGGAAGGCCACGCCTCAAGGGCACAACCTCCCAAGTCGGCATCGTTTACGGCGTGGATTCTGGGGTATCAATCCTGTGTTGCTCCCCACGCTTTCGCACCTGAGCGTCAGTCTTCTTCGTCCAGGGTACGCCTTCGCCGCAAAATTGTCCTCAGATCTACGCATTTCACCGCTTCACCTGGAATTCTACCCCTCTGCGGCTCAAACGCCAGTATCAGATGCAGTTCCAGGTTAGGCCAGAGGTTCACATCTGGCTTAACTCGTCGCCGGTACTTGCGCCCGAAAATGAATTCCGGTCGCTTGCACCCTCCATTATTACCGCGGCTGCTGGCACAGGTTAGCCGGTGCTTCTTCTGCGGGTAACGTCAATGACAAGGTATTAACTGCTCCCTTCCCCGCTAGAAGTGCTTTACAGCCCGAAGGCCTTCTTCATGCAGCATGGCTGCATCAGGCTTGCGCCCGTTATTGCAATATTCCCCTGCTGCCTCCCGCCAGAACAATGTCGCTTTAACAGAAAGGTTAACACAAAAGAGACACCAACTGCTGGCACAGCAATGCGTAACTGCGGG
+
*-(+,2&(&&&&(%%&'+,5))*%'&')-5,,(('((+%(&(),+,/*+(-)*/+*0.*+-2(--&-.)+%)),-3-(,273.123+,,+$)&%(-16-,+$(+-0025(,)(#)%'&$''%'$%#))&((.1(20,/,.))(,+./+.()+')*040&$%&30(&'*'&'&))&&'&%),501/**,)()&$('()&.*/*(*'.-113+2,3-%+-,-*%'&&(),&)-,0')&'*-3%)((&&'))%%'$)**',%#%).+..093&-)2/4463'&.()&%#$&'&)(+('%%&(0+*043.(%&(%/+//866-/*)&('%&()*,-(+1.%*0-+1*).'(-9.+//&)%%&&%*16))($%&%%2-23-+,/20956532,5*,&))%,,89*,2-0-(,,#(.2++)'+./..4*(%22*&'&*&++(**%(/))%()')$&'-10-...003.//2./'*'(*)-.('+115022525,',,.32/2/,..)*+-+./*,+(+2.*&()11.%)+,..447,+*,+,,.58040+(+-07/1/01%&,,-&()4*&'&'&)+25)-'('&(%%$&&%$++01/10/.')-)*,+776(2'+)+*))%*-*$*$'(+00*(-(,(.*/)++/11/,().-(')-0-+,+*&#((%'#(+-../(4-0&002172/1(+*.03121101+)33(*)-(&)+/(,)('(-)%,)+)&''(&&$)),2)&(40/+$(')161)''$&&&%%'1-131*(&$$&'(&%)+*%)()%%''213/0.03$+&++&**(,02-/++,.-.(,'*,.81+)+.%+.,)$&%''-,)/.,,%-.+()+)(''$))1)(%(%'&$'---4.78940./5,8,',)()*+204,)%)+*0+**,-.-+('(&*%'')%$)$&&&&'$$%%#&'(&$$,+'(),,-1/6*0%+$#$%%$%&*0-+20%'&'7.)./-14967589,/)#$$)(+5,++8&5...3116;7525+/)))'.../2*-*,*'(&'*$+%(&(*%)*.0(0'+))&%&+&%,)&*%()(%$&%)+-)')+0.22*,(*/.))$'$'().-2/,,---9/15103-0-62-',.(*(%&--,,2//42*')+()*+(/-&$&%$)'()*((%('%%'%&&/*/++1(,)+/+(*',+35*%'(,5(,%($%*$%*+**%*(*,/11(-+).)&&"%$#$
@a2c097f2-53e4-4d59-b58f-924b9641cce6 ch=512 read=85827 start_time=2019-12-13T06:21:52Z barcode=BC01 runid=2c9cf7bc05858273f10e7d7ec552fc0bd742dc3e
CCAGTTTACCTTATTTACGACTTCACCCCAATCATCAATCCCACCTTAGACAGCTCTTCCTTGCGGTTAGGCCACGGCTTCCGGGTGTTATCAACTCTCGTGGTGTGACGGGCGGTGTGTACAAGGCCGGGAACGTATTCACCGCGACATGCTGATTCGCGATTACTAGCGATTCCAACTTCATGTAGTCGAGTTGCAGACTACAATCCAGACTGAATGGTTTTATGGGTTTTGCTTCACCTCGCGGCTTCGCTTCCCTCTGCACCATTTGCTTAGCGTGGCCCAGGTCATAAGGGCATGATGGTTGACACGTCATCCCGCCTTCCTCCAGCTTGTCACTGGCAGTCTCGCTAGAGTCCCCAACCTAATGATGGTAACTAACGATAAGGGTTGCGCTCGTTGCGGGACTTAACAACATCTCGACACGAGCTGACGACAACCATGCACCACCACCAGCATCTCATATGGCTATCTCCATCTCTGGAGCCTTTGTGAGTATGTCAAGACCTGAGTAGCAGTTCTTCGCGTTGCTTCAAGATTAAACCACATGCTCCACCAGCATGCGGGCCCAAATCAATTCCTTTGAGTTTCATTCTTGCGAACGTACTACTCAGGCAGATGCTTATTGCGTTAACTGCAGCGCTGAACTTTGACATCCAACCTTAGTACTCATCGCTTACGGCGTGGACTACTAGGGAGTATCTAATCCTATTTGCTCCCCACGCTTTCGGACTGAGCGTCAGTTGCAGGCCAGATCGTCGCCTTCGCCACTGAGTGTTCCTCAATATATCTGCATTTCCACCGCTACACATGAATTCCGATCCTCTCCTGCACTCCTGGCTGCCTGGTTCTATGGCTTACTGAAGTTAAGCTAAGGCTTTCACCACAGACCCTTGCTGCCGCCGCTCCCTCTGCTGCGCCCAATAATTCCGGATAACGCGCTTGCCACCTACGTATGACCTGTGGTGTCGACAATAAAGTGCAAATCACTCGGCTGCACCATTTTCCTGTAGCCGCCGTTCCTTCGCTATGGCGAGTTTGCAATCCGAAACCTTCTTCCTTCACGCGGCGTTGCTCGGTCAGGGTTTCCCCATTGCCGAAAATTCCCTACTGCTGCCTCCCGTAGG
+
41'0,9,03.4-%54)&-./57:5,553+/62760..1+34))0*,+*,,/''&(()+,-(-+/-204&0253',,++//1('0,-+7///140/--'(,20:876000051018-..(%&%$#'(()(*)++,::9462,1+,-5565965553475%),..8,00),,..514'.'01:548322121/2418'1*-4853,4++-'$(%%$+&-(',186+./-5/152*')4/.,-5.1,.&*'***$)-402/,3340*/2/1:5.+/)'')'')'&),')(-/0246)88..5,,-+.29-+,'((448.8.-*7795:9//++-//9120./+2**&'(),7/./*''()+*+),*.)'/+*)+.04/020003233854*-.+7.2399957;)-,77/-(('&%'++.24,2**+/2&'0/10.0/%''&('')%)&,)*0)%)++(+,0//-%*(+-/.*'(#'&,(*,2348;3352.4/&*'((..414634/373)(%%')'&$',906.-'**/3.3695&)%,4-::530-+,3/111.+5+().)/'+'2.2.(&()-0087:3-.11-+/6<;718:/2..2+*7727--1')+-..42+,0.'**),-0..036464660-,,(22569-222+/0790*1+*&(**+52/021.2&(++**)--0.59566523//*'%'*/1689<839*,,7*&'',1/-')(*--0,/2343*(---231.3/..(*//4110441770.+()(*6.+&'%$(*+7::641/*+,65132).*26)*)(0.*/.../,-.)(-1+/(&'.5902,,*,+*&)(38**121.14-/1,3+%'*%&#(((*--')(-,5,%')$%.,158.,+/-.0/0689(,0036884%'%$&,/:/-,,)()()'-,+.511-04,-1018662..)')(%)/+041)3/1)$$'%%###$%)#%%$$$%&455*)+*,()((+'+-/'10-)*%**%/48,/)&%'&)*3+.4458.%&*+*/213+)(')(()'%(0902''32.56/3454.)*1.(-,,.0/-30-,/0,977221/2:,66:7,-6252+,10)-,/0+),-334445:40;/.112(
@da27daba-7398-4ae3-92c5-dd84a09188b6 ch=61 read=114044 start_time=2019-12-13T06:21:53Z barcode=BC01 runid=2c9cf7bc05858273f10e7d7ec552fc0bd742dc3e
CTCCTACAGGAGGCAGCAGTGGGGAATATTGCACAATGGGCGCAAGCCTGATGCAGCCATGCCGCGTGTATGAAAAGGCCTGGACAGCAAAATTACTTTCAGCGGGGAGAAGGGTAAAGTTAATACCTTTGCTCATTGACGTTGCAGGAGAAAACACCGGCTAACTCCGTGCCAGCAGCCGCGGTATCGGAGGTGCAAGCGTTAATCCGGAATTACTGGGCGTAAAGCGCGCATGACGTTTGACCGATCAGATGTAAGAAATCCCGGGCTCAACCTGGGAACTGCATCAGTACTGGCAACGAGTCTCATCGAGGGGATAGAATTCCAGATTAGCCCAGCGGTGAAATGCGTAGAGATCTGGAGGAATACCGGTGAGGCGGCCTGGACGAAGACTGACGCTCAGGTGCGAAAGCGTGGGAGCAAACAGGATACCCTGGTAGTCCACGCCGTAAGCGATATCGACTTGGGAGGTTGTGCCCTTGAGGCGTAGCTGAACTAACGCGTTAAACCGACCGCCTGGGAGTACAGCCACCAGGTTAAACTCAAATGAATTGACGGGGGCCCGCGCAGTGGAGCATGTGGTTTAAATTCGATGCAACGCGAAGAACCTTGCCTGGTCTTGACATCCACGGAAGTTTTCAGGATGAGAATGTGCCTTCGGGGAACCGTGAGACAGGTGCTGCATGGCTGTCGTCAGCTCGTGTTGTGAAGAATGTTGGGTTAAGTCCCGCAACGAGCGCAGCACTTATCCTTTATTTGCCAGCGGTCGGCCGGGAACTCAAAGGAGACTGCCAGTGATAACTGGAGGAAGGTGGGGATGACGTCGAAGTCATCATGGCCCTTACGACAGGGCTACACGTGCTACTGTGGCGCATACAAAGAAGCGACCTCGCGAGAACAAGCGGACCTCATAAAAGTGCGTCGTAGTCGGATTAGATCTGCAACTCGACTCCATGAAGTCGGAATCGCTAGTAATCGTGGATCAAAGATGCCACGGTGAATACGTTCCCAGACCTTATACACACCGCCCGTCACACCATGAAGTGGGTTGCAAAAGAGGTAGGTAAGCTTAACCTTCGGGAGGGCGCTTACCGCTTTGTGATTCATGACTGGGGTGGAAGTCGTAACAAAGGTAACCGGAAGATAGGCGACAGGCAAGTAAGCACAAAGACACCATTGAACTTTCTTCCAGCACCAGCAATACGTGGCACGCGGG
+
,//))*/+4:2282152-*/(-*%+'&(,**+--/52013/..00'-73559811'-+/01520.*--/111.6+)))*''$''('''25/')&()6:..)10.78'(*(,*-'(*16.23,3+*-&'4-)*//(2***.)*&%%%-/,&-.0**,06)211/.,,0735:99/.+)(.&(+*.*+))&+*+,*./0*')*0;0901(0+,*,(%)*.7899793-+++/%,$%&&'(',(%$%&)*,.,-/6/,)'$13*005)(&%&125141/072012.--++)%&'*3.2&$)&''(,1101)1((&/56/2/,).+1+3'&,&.+&)'%%&0+,0,---7))*762.,+,.066,(-+)0.).-...*(),)+'*'&)977..0*,,+,,-/6750+.-/+)./+++25312(*)1;/8.85-/-.,((+30104/1*,,40)')'%&%&,(331++,+-/(''/,6,.*3:-2+*)//:75-2431(.,147665/1423'00,264()'&')%&#'%*((,,%)$)),+85:840-/9;/6/808079)395/+4+%%$&%235.)++220,/0,:2,6,/72-.232543/.(((')'/()&%)2/03620/*).340-')*,-+*.<<3162.2400,/295:6799:7/56,(124454/368,02,+,-..(*,02745663-&***0**),+*)()*'()*..7/924132*+-')'/,.5..**',($'$'(*124&'3)&)3,(/*+'5.74/3+8-/9:,802;5:/)/(--/4423/)*%%%,(-066,-1*-*-,26960287851+%+)*/05:6(**'+,'$#'()*+&/854,+*&'*+558+*&&(',+.2+-%-04(&)((-.+820.)*'&&*(+-+(*/;77610/.5;6+*27430/-113/6'-(.++*(-.20/+,,**'(*+0*%)*1--.5251412000&)*+.,-2:::983-0)'1//2/'%'%),,62497708,)%)')&(($)++++).3//8115720/06./(),)*,2*&-)/324+%&%'1'(*,0&()4/:/84/35-8((+0/-060701.*))('%#')39822.-/011+'(&&()(*0-**+).5,.+/3:7950.+((*''04+,,()415501.+$')1191./17::,6-&%%&+,-+0.4,(*//251.3/73/23&%$&#%#$%#$
@a05aa651-8c17-4622-9eab-cf3ee1fe417b ch=117 read=124660 start_time=2019-12-13T06:21:52Z barcode=BC01 runid=2c9cf7bc05858273f10e7d7ec552fc0bd742dc3e
CCGGTTACCTTGTTCGACTTCACCCCAATCATCAATCCCACCTTAGACAGCTCCTTCCCGCTTGCGGTTGGGCCACCGGCCTGGTGTTATCAACTCTCGTGGTGACGGGCGGTGTGTACAAAGGCTGACGTATTCACCGCGACATGCTGATTCGCGATTACTAGCGATTCCAGCTTCATGTAGTCGAGTTGCAGACTACAATCCGAACTGAGAATGGTTTTATGGGTTTTGCTTCACCTCGCGGCTTCGCTTCCCTCTGCACCATCCATTGTAGCACGTGTGTAGCCAGGTCATAAGGGGCATGATGATTTGACGTCATCCCGCCTTCCCCTCCAACTTGTCACTGGCAGTCTCGCTTTAGAGTCCCCAACAACTTAATGATGGTAACTAACGATAGGGTTGCGCTCGTTGCGGGACTTAACCCAACATCTCCTGACACAGGCTGACGACAACCATGCACCACCTGGCCTCTCATATAGCTATCTCTCAATCTCTGGAGCCTTTGTAGGTATGTCAAGAGACCTGGTAAGGTTCTTCGTTGCTTCGGGTAAAACCATGCTCCACCGCTTGTGCGGGCCCCCGTCAATTCATTTGAGTTTTAACCTTGCGGCCGTATACGGGCGGTCGACTTAACGCGTTAGCTCCGGAAAAGCCACGCCTCAGGGCACAACCTCAAGTCGACATCGTTTACGGCGTGGACTACCGGGGTATCTAATCCTGTTTGCTCCCACGCTTTCGCGCACCTGAGCGTCAGTCTTCGTCCAGGGGCCGCCTTCGCCACCGGTATTCCTCCAGTCTGCGCTTCACCGCTACACCTGGGTTACTACGAGACTCAAGCTTGCCAATTATCAGATGCAGTTCCCAGGTTGAGCCGGGGATTTCACATCTGACTTAACAAACCGCCTGCGTGCTTACGCCCAGTAATTCCGATTAACGCTTGCACCCTCCGTATTACCGCGGCTGCTGGCACGAATTAGCCAGTGCTTCTTCTGCAGGTGGCGATCAATGAGCAAGGCCATTGCTGCTCCTTCTCCCGCTGAAAGTGCTGCTTGAGGCCTTCTTCATACGCGGCATGAAACGCGGGCTTGCGCCCATTGTTGCAATATTCCCCATACTTGCCTCCCGTAGGAACCCG
+
28,215.3232/3;1.00564-4/,%2(-...,&&+57**/../*-03/344599917,$&7/./5;46'*/*-+.41,.(*,0//0300316/.-*++/*-+-+32;92.*2*+,12617).&&%%'+*118<989<42.3336++7..521&1(*+6-00//.008:41,&)))-(2,..244'&)*43423321.3/50./.3-,*)**/5381:8:+-/0;54:;4147:/-.7.67454//8035575;/+0.0..043789070(('))&*+10-)%%'(%')--.203*037.-30&'0,./<6002355:0;41-7;8174*&,/./%,/4021'0,2--*2531/'(,)5.+--,053**'*1,.-4/804486;87.-)($**,-+(0--7464454-86,.3:95+3*5*.2(//7775.2&$(0147%'74452776781:;99220283492+))&''013121/355664752/*(().-.0-)*/&&()'0),+,-2./-,('&++9:6)6/3,)-3;8384-+.&')2+(*&,(6;,24*).6-6)*461204.1+2)+10888,,15'7*8-%*.1,*2/;<4,4/**-,-0988161*(),-//089:9732620.+*&+,,,104(-/+*)*$.0-/15;99003.-(0/0...,0.)-74-324681<.**0-,/358020+/1*1'&.+-/157989674<3/21-.((++-0:8/++$+'08/.,/3649.1268;82.6+'19:.386592:3303**,+)/+0;.1-+(%')*'%(&%,+0.0427522,/.'*)'++%'(')()-12420+&*+6//3.+-1/23400111799:37,,/705*'+3-*&*,'4/-+.03464333051716;:;<.2;423&.%%'''+-2.*&'(*09;2/-/094852/5/./45<51.'%.*+2005---7010607+*$+&&.3.--/2(63336.,1-,535'**+-73/.11.80105377+.(,$**)--*-126+3.,-6++2:/6/,-0))''$$#$&('%$*'%&/)**)*)--71%(%(-('%*%('&'-)///:1)+.)(('(/+*,76555)$&%&&$%(('.0&&&&-'1'/*+'
@2ebb6412-428a-46d7-9dcc-7a9f39382e84 ch=75 read=82188 start_time=2019-12-13T06:21:51Z barcode=BC01 runid=2c9cf7bc05858273f10e7d7ec552fc0bd742dc3e
CCAGTTACCGCTGGTACGACTTCACCCCAGTCATGAATCACAAAAGTGGTAGGCGCCCTCCCGAAGGTTAGGCTACCTGCTTCAACAGCCCACTCCCATGGTGTGACGGGCGGTGTGTACAAGGCCCGGGAACGTATTCACCGTGGCATTCTGATCCACGATTACTAGCGATTCCGACTTCATGGAGTCGAGTTGCGGAGCTCCCAATCCGGACTACGACGCCGCTTTATGAGGTCCGCTTGCTCTCGCGAGGTCGCTTCTCTTTGTACATGCGCCATTGTAGCGCGTGTGTAGCCCTGGTCGTAAGGGCCATGATGACTTGACGTCATCCCACCGCTCCTCAGTTTATCACTGCTTCAGTCTCCTTTGAGTTCCCGGCCGGACCGCTGGCAACAAAGGATAGGGTTGCGCTCGTTGCGGACTTAACCCAACATTTCACAACAACACGGGCTGACAGCCATGCAGCACCTGTCTCACACAGTTCCCGAGGCACCAATCCATCTCTGGAAAGTTCTGTGGATGTCAAGACCAGGTAAGGTTCTTCGCGTTGCATCGAATTGAAGCCACATGCTCCACCGCTTGTGCGGGCCCCGTCAATTCATTTTGAGTTTAACCTTGCGGCCCGTACTCCCCAGGCGGTCGACTTAACGCGTTAGCTCCGGAAGCCACGCCTCAGGGCTGGCCTCAAGTCGACATCGTTTACGGCGTGGACTACCAGGGTATCTAATCCTGTTTGCTCCCCACGCTTTCGCACCTGAGCGTCAGTCTTCGTCCAGGGGGCCGCCTTCGCCACCAGTATTCCTCGAATCTCTGCGCATTTCACCGCTACCTGGAATTCTACCTCTACGGGACTCAAGCTTGCCGGTATCAGATGCAGTTCCCAGGTTGAGCCGGATTTCACATCTGACTTAACCGACCGCCTGCGTGCGCTTTACGCCCAGTAATTCCGATTAACTTGCACCCTCCGTATTACCACCGCGGCTGCTGGCACAGCAGGTTAGCCGGGTAAAGCAGCTTCTTCTGCGGGTAACGTCAATGAGCAAGGTATTAACTTTACTCCCTTCCTCCCCGCTGAAGTACTTTACAACCCGAGGGCCTTCTTCATACACGCGGCGCTGGCTTGCATCGGGCTTGCGCCCATTGTTATAATATTCCCCACTGCTGCGCTCCGTAGG
+
;.++5.*0+'%#)&&%)*+,304,358-,02935438+-*,*0-'%,(/+)'$'%)+))//0*+/--//*7:84223('&'-$&$(($15,+..4;3/392/++-15.72+**(*30246862.93++507//66+(.)%(,./28334;:,,,443/.-/1101,-,--59<382/15946579../0--2/5-*)/(%+.-1)-/30(2-3964542303'%',).')'''.-00+,-5,/.1,1)*--,01.*-5.66/585/0-'.0-///;554*(())&))-*/,,.01://89:7463.-6937,...1.*(('(*751111.2+'*)()-1,,/,-/<;67:536-,,-+(,77682.7/++::8784/4702698976+7+++)229*33***'*0.;696897201,/*6)&&%/'71,-*3478)*++1+-.(/+.&+331123./09(8)-0110472354/,*+)*-02;01+''**7'0)1/17:5555358:/72,/0002102/4559.4487<82.-*(+.1<8:<87872;11/45,*,.-$/-&36,/.16674,*0..,.++-34(6.697/**0-80;32-69.,/18;3034331--(-24)*/,-+1+&$'*77095-/)..4+.++,'(-,+023755/4',3.06596.')2-2))*()+2.5/31,(.05714;5*..4011796885564)-(,+113,.//4230:)%%)188,(-)+/83//20497778;873,111496209**04:840855533117.%5..4557<7326))64-++-)-(**+6-5'*4*-0'-/.26*+'/*2014020132--+35850(-,1.09-302395779783::;52)-,5-7*$(1'(+&,1-/%%)++&((.-305/++323)*+*,//162/*0+('/.-2-*(0083050'(+0,.+,-,/34<426-+-*/,+2+&,/,21<343:52)($$$''%)++.-,,&,,'%*+)$%&&'+629<99983-6-5::8:19000/6511*+-.-7-4)-3,)/0.8408:953<8*+7/)/,'((+0.,*,/-/7+($26,897;77<5(+**$-*',%%$%$$&))(),221,8846:34/69/.570/2((+1/010514-*//**&'(%)*27+.,/,
@8b19d753-3cdc-4ab3-b5e6-db4199233ce5 ch=117 read=124664 start_time=2019-12-13T06:21:59Z barcode=BC01 runid=2c9cf7bc05858273f10e7d7ec552fc0bd742dc3e
CTCCTACGGGAGGCAGCAGTGGGAATATTGCACAATGGGCACAAGCCTGATGCAGCCATGCCGCGTGTATGAAGGCCTTCGGGTTGTAAAGTACTTTCAGCGAGGAGGAAGGGTAAAGTTAATACCTTTATGTTGACGTTACCCGCAGAAGAAGCACCGGCTAACTCCGTGCCAGCCGCGACAATACGGAGGTGCAAGCGTTAATCAGGAATTACTGGGCGTAAAAGCGCACGCAGGCGAGTTTTGTTAAAGTCCAGATGTGAAATCCCAGGTCAACCTGAGACAGCATCTGATGCAGCAGCGAGTCTCGTAGGGGTAGAATTCCAGTGTAGCGGTGAAGGCGTAGAGAGATCTGGAGGAATACCGGTGGCGAGAGGCGGCCCCCTGGACGAAGACTGACGCTCAGGTGCAGCGTGGGGGGAGCAAACAGGATTAGATGCCTGGTAGTCCACGCGCCGCG
+
*+320)309-*(+(),,*5621/,00,/3.--0163/3-()-/-))//+'.%(%&)*1752,,--300-(')*(2.32/6'-519,+-7/++*--770)..*&/.'/,-)/.*)*3,1*6*6,131481%)(..-,3),)).830/-,1,(--(),1413-+++(*,.+..30./401/-'&+)+-623())%$')2+0-6-/-/1+'*)+-/-/./5.+,-,2/)(+62010133:/,)*-9;*,/021.+*.)*+552/.171-26+%&%&*,/*&&%&),//133490/*'%&%''*&))%((+.456(/0:1-3*5*7+.,%++'&&'(/822'&''(-1%&&&()+2**120/'+-+33160-9--(&%'(+2.92777+*1720,0-+*///06999:&87885'*-178:;75))++642/+48,-6,.0402;+,662/--+$&%&#%)$$%
@cd21d14b-3874-48f9-a5f4-1ef28d5b10a0 ch=117 read=124662 start_time=2019-12-13T06:21:56Z barcode=BC01 runid=2c9cf7bc05858273f10e7d7ec552fc0bd742dc3e
CCCGGTTACCTTGTTACGACTTCACCCCAGTCATGAATCACAAAGTGGTAGCGCCCTCGAGTTAAGCTACCTACTTCTTTTACCAGCCCACTCCCATGGTGTGACGGGCGGTGTGTACAGGCCGAGACGTATTCACCGTGGCATTCTGATCCACGATTACCTAGCGATTCCGACTTCATGGAGTCAGTTGCAGACTCAATCCGGACTACGACGCACTTTATGAGGGTCGCTTGCTCTCGCGAGGTCGCTTCTTTGTATGCGCCATTGTAGCACGTGTGTAGCCTGGTCGTAAAGGGCCATGATGACTTGACGTCATCCCACCTTCCCCTCCAGTTTATCACTGGCAGTCTCCTTTGAGTTCCCGGCCGGACCGCTGTGGCAACAAAGGATAAAGGGTTGCGCGTTGCGGGACTTAACCCAGCATTTCACAACACGAGCTGGCGACGGCCATGCAGCACCTGTCACGTTCCCGAAGGGCACATTCTCATCTCTGAAAACTTCCGTGGATGTCAAGACCAGGTAAGGTTCTTCGCGTTGCATCGAATTAATACATGCTCCACCGCTTGTGCGGGCCCCGTATTCATTTGAGTTTTTTTAGCTTGCGCGGCCGTACTCCCCAGGCGGTCGACTTTAACGCCGATTAAGCTCCGGAAGCCACGCCTCAAGGGCTGGCAGAGTCGTCGTTTACGGCGTGGACTACAGGGTATCTAATCCTGTTTGCTTCCCTTTCGCACCTGAGCGTCAGTCTTCGTCCAGGGGCCGCCTTCATCACCGGTATTCCTCCAGATCTCTGCGCATTTCACCGCTACACCTGGAACTCTACCCCCTCTACGGGGCGCTCAAGCTTGCCAGTATCAGATGCAGTTCCCAGGTTGGGCCAGGGATTTCACATCGACTTAACAAACCGCCTGCGTGCGCTTGCGCCCAATCGAATTCCGATTAACTTGCTTGCACCTCCGTATTACCGCGGCTGCTGGCGGAGTTAGCCGGTGCTTCTTCTGCGGGTAACGTCAATTAAAGGTATTAACTGCTCCTTCCTCCCGCTGAAAGTACTTTACAACCCGAAGGCCTTCTTCATACACGCGGCGTGGTATCAGACTTGCGCCATTGTGCAATATTCCCCACTGCTGCCCTCCCCGTAG
+
03).//:./233,00*,..05;611220-025572441/-113+-/152&-00040*/&&*+312*.-,7:9889-+617,&,%'$.6/%()074,16:86423405773:530*+,-.,50/'$&+,-2233//38308000;94433543,/,2.8--0-.0577;<76434584376-+++2+,-0.0&&3147/:36-618:58898953/0.9,&&'')/-,/4/6...874940-&2)+-&'*+*.5.*./2///12354+((())+01455*')-)+.8:72107+-/,22,/-.1/.+.,+,97:;;;098+-852870.31(+./85--1365241.0388:26;:03477.+)*/34,6//8730-(*204787:+76:995).8,8-,+(*(*-,'*161779652:1&15338,)(*0./(*,-/7630/...%.,:,84536544624--'(,1,++))0-2.))*++/7536686-,()')*(+1/47444813/0/+(*/1;%0+,,0.21:99<;9:336./188+)+0+86')23545246'+0.127031.'+))64+(+**70.37-))*(129=3&&&&'&''))0-81-+-+,646,&460/0//01..44)+*).&%%+)+(&(*4,2,,.').,556;7:43/0(*''&''%)&'($(122;-$*,0/0088101+/*+*(./0/07:-5/,-28++)(((,)(96.'(',127367622.,,,+1/429)'-5705978:170**#%4(,--.;94710,-.24.0+4+3.0.1;91/21*,0-023521+)%$&)(',1030//)(,)26-,+--136-.2/.3:116,+-,,25147170244-.002-'.0-*282,0:3..01142(/2031456/02-24/010,,)%%%$$&(10)-()%&)*.*1++(5++)'&$&(/,)+(.,+08-6-1/-3655150//256-+)($)-+))-))-,++.519:777628.+-63.,)('&&+3)/*/,-./'(*$)+77*491-5:/*683.20,--/472,,0(32.+-(1*7:7;6-)))',-)**--822+)&$'),)+(303..,31()1-/02-7012439:5*/0343-33*(/78++(*,
@e6d65073-f538-48d7-aafe-b4e4058d29cc ch=415 read=49432 start_time=2019-12-13T06:22:03Z barcode=BC01 runid=2c9cf7bc05858273f10e7d7ec552fc0bd742dc3e
CTCCTACAGGAGGCAGCGGTGGGAATGTTGCACAATGGGCGCAAGCCTGATGCAGCCATGCCGCGTGTATGAAGAAGGCCTTCGGGTTTATCAAAAGTACTTTCAGCGGGGAGGAAGGGTAAAGGATAATACCTTTGCTCATTGACGTTACCCGCAGAAAGAAGCACCGGCTAACTCCCGTGCTGTAAACTAGCCGCGGTAATACGGAGGGTGCAAGCGTTAATCGGAATTACTGGGCGTAAAAGCGCACGCAGGCGGTTTGTTAAGTCAGATGTAATCCCGGGCTCAACCTGGGGAGCTGCATCTGATAGCAAACAGGTCTCGTAGAGAGTGAATTCCAGGTGTAGCGGTGAAATGCGTGAATCTGGAGGAATACCGGTGGCGAAAACGGCCCCTGGACGAAGACGGCGCTCAGGTGCGAAAGCGTGGGGAATAAACAGGATTAGATACCCTGGTAGTCCACGCCGTAAACGATGTCGACTTGGAGGTTGTGCCCTTGAGGCGTGGCTTCCGGAGCTAACGCGTTAAGTCGACCGCCTGGGGAATACGGCCGCAAGGTTAAAACTCAAAATGAATTGACGGGGCCCGCACACAAGCGGTGGAGCGTAATGGTTTAATTCGATGCAACGCGAAGAACCTTACCTGTCTTGACATCCACGGGAAGTTTTCAGAGATGAGCCTTCGGGAACCGTGAGACAGGTGCTGCATGGCTGTCGTCAGCTCGTGTTGACCGAAATGTTGGGTTAAGTCCCGCAACGAGCGCAACCCACTTATCCTTTGTTGCCGGCGGTCGGCGGGAACTCAAGGAAGACACCGAAGTAAACTGGAGAAGAGGTGGGGATGACGTCAAGTCATCATGGCCTGACAGGGCTACACACGTGCTACAATGGCGCATACAAAGAGAAGCGACCTCGCGAGCAAACGGACCTCATAAAGTGCGTCGTAGTCCGGATTGGTCACGCAACTCGACTCCCATGAAGTCGGAATCGCTAGTAATCGTGGATCAGAATGCCACGGTGAATACGTTCCCGGAGCATGTACACCGCCCGTCACCATGGGAGTGGGTTGCAAAAGTAGCAACCTTCGGGAGGGCGCACACTTTGTGATTCATGACTGGGGTGAAGTCGTAACAAGGTAACCGG
+
/121-'('.1/132247&65590,/,)*0**+,4;7580/--4;35;9765,-.-7165389..--,-&'(**(.(-30987814,05(')'+85,),021;3/,000:;)*./)()+'('*)'.'/-))+--,.((./2(0+,.2+8-*.6/++((1-''*/(+,3-3+,*4.,,-+)).)&%&#((%'$&$'((+)*-650/3+3-+0()+446463,:,:,7(.)&.(./997445693:-../.+-,126993389++4926255--./($(+(.(',/(*-2.-12/112,'%,/2345540%)$&%,)&'*(//12766.,))$&%'**2-3,,76644110/6**((,()'*)&&-+/290-4,.,-+04-7/-/+*,0&&*/)921)./5571-/,,,'+)+,.1/080/.&&(%&*+5)-5.&%$,064&6+*6+-.9988;/-/3001334-./6./.4:6++*,+76410.3/4(+-,5.,+.2-+21/-2/2.00-/3/..*-)+/09044.4/7.101+,/8/3;:767*&%%%+*,+)*./4/:2:55651180;:/1202141-6240&&&)(.*/.13320-./*-(&*)+*.,/76;:1607,,--+./-./4239,/1.+)((*+))'%+))(+,0300226.)+,.8:80**')-5.&*+')(&&,2,23:8:92367&0*+'15786861+)&-0/.2)*+,.3.*-*(%&$'/411,6/65356663496%%.417&&../42.36+'&)+,-3,00('..,.6).11:40,-.%0/----3/4+*)''&(),7-&'%))102235,)++'&**208:54988:9971-/126;9.,-'+(&&)+$*/2-4,,*)&(*+))'%'0:7/9222890869.((%()&*,,096624001313'%')(1:78887;4-2)--125:979+-(,'6()$))%'%)+'008234376),))-1,/32:6988--*(+42933266:556.03978::00/9768;8552416+(+,&%($+&'(**14229.)(''+*4574.)+**20.:00,6+'&))$().-5373&7.,55/.''%&%(*0+*/01493330,,'&)()',--**+-01/20.),(8<:;2:
@68ffd328-58ed-408d-816e-e95e241d068d ch=82 read=80474 start_time=2019-12-13T06:22:07Z barcode=BC01 runid=2c9cf7bc05858273f10e7d7ec552fc0bd742dc3e
CCGGTTACCTTGTTACGACTTCACCCCAGTCATGAATCACAAAGTGGTAAGCGCCTCCCGAAAGGTTAAGCTACCTAGCTAACAGCCCCGCACTCCCATGGTGTGACCCGGGCGGTGTGTACAAGGCCGGGAACGTATTCACCGTGGCATTCTGATCCACGATTACTAGCGATTCCGACTTCATGGAGTCAGGTTGCAGACTCAATCGGTTCACGACGCACTTTATGAGGTCCGCTTGCTCTCGCGAGTCGCTTCTCTTTGTATGCGCCATTGTAGCACGTGTGTAGCCCTGGTCGTAGGGCCGCTGATGACTTGACGTCATCCCACCTTCCCTCCAGTTTATCACTGGCAGTCTCCTTTGAGTTCCCGGCCGGACCGCTGGCAACAAAGGATAAGGGTTGCCTCGTTGCGGGACTTAACCCAACATTTCACAACACGAGCTGACGACAGCCATGCAGCCTGTCTCACGGTTCCCCGAAGGCACATTCTGTCTCTGAAAACTTCCCGTGGATGTCAAGACCAGGTAAGGTTCTTCGCGTTGCATCGAATTAAACCATGCTCCACCGCTTGTGCGGGCCCCGATCGAATTCATTTTGAGTTTTAACTACTTGCGGCCGTACTCCCCAGGCGGTCGACTTAACGCGTTAGCTCGGAAGCCACGCCTCAGGGGCACAACCTCAAGTCGACATCACGTTTACGGCGTGGACTACCAGGGTATCTAATCCTGTTTTGCTCCCCACGCTTTCGCACCTGAGCGTCAGTCTTCGTCCAGGGGGGCCGCCTTCGCCACCGGTATTCCTCCAGATCTCTACGCACCACCGCTACACCTGGAATTCTACCCCCCCCTCTACGAGACTCAAGCTTGCCAGTATCAGATGCAGTTCCCAGGTTGAGCCCGGGGATTTCATCTGACTTAACAAACCGCCTGCGTGCGCTTTACGCCCGAAGTAATTCCGATTAACCTTGCGCCCTCCGTATTACCGCGGCTGCTGGCACGGAGTTAGCCGGTGCTTCTTCTGCGGGTAACGTCAATGAGCAAAGGTAACTTTACTCCTTCCTCCCCGCTGAAAGTGCTTTACAACCCGAAGGCCTTCTTCATACACGCGGCATGGCTGCATCAGGCTTGCGCCCATTACCAATATTCCCCACTGCTGCTCCGTAG
+
7))+45/290;-/1-.1178971.6;6-250./01;97/11:4022726902248+6,)(-/())3-91-0/,2+(&$%)(.//21.8-%)&*,/:6(+%)*/01/7/--2.+++0+-+.36::4454+5(3-/2248:657:69:983897.-..3,+,+335,)-&+-129<831/46:6771.&()*$(+/822/15414*807)0/.)%&)1100-.-58/+,,1,02.&,-*&),-33**)&0/0/23826/6:/,2200/,2641;/,+///312/-&%(*-4,&(++,86--)-/7'('(*--+,-3/239::0+38.+274326*+7-.+;7-,4479.8**(+044:0682,03665/+)1-+,1-.6789::16-/89.+7,;34.6137-.)),55;4648;64261-.+(,0.31:2--/18336457967431*4.23;2.-,)$)&()641/,--6442,1)(*41645667..($*//26+-66-/2018-+01:77/89948:9:839467(4)7,.989:925./.782-0..-7468.)(*+56136.0.1+0.2//)*04)((+,).-0;11:::*-+00;<3..+'$$)())3.62,..//-<<4-198376669/:.7.5334280./14&/)+(+-(++5)'(%+874./-.100/3/1.00400./,)*)-6,'.-,.&)'/'*4,/*)55/-.053/20/001/6<++,-497./1-*4;.)(($)2**+/0-.2782217.-,-((8-;7;242.121:79;;8615//0;840..)**.00762/1+-((('/-+,0/.14644.3-4/35584:5:53.24553)+-./5801*.01./8.1043668:933,33;/9.+-7.9)%*2-(+/-+'.24/.10/+)%&(4-4164.2/16.--//0//.602-/-60,'('').18:7212/,,''$))*,43:6157)1-.1.2:2218::510*+)%&)*&).8//080:1//414:;87667<:4579899393326788&)&''+'.3'$)*52.772+483+0/1.,0+**%+1-1+,,015/,.')+166:8:<;:945,0.0/74579;::-.,,-*215/5+.'03*',-%+)0+-.)-(+-+&)+*-*')(/:+-01
@333659ff-a06a-4256-8c19-0fa16304ad37 ch=312 read=148753 start_time=2019-12-13T06:22:21Z barcode=BC01 runid=2c9cf7bc05858273f10e7d7ec552fc0bd742dc3e
CTCCTGGGGGCAGCAGTGGGAATATTGCACAATGGGCGCAAGCCTGATGCAGCCATGCCGCGTGTGAAGAAGGCCTTCGGGTTGTAAAGTACTTTCAGCGGGAGAAGGGAGTAAAGTTAATACCTTTGCTCATTGACGTTACCTGAAGAAGCACCGGCTAACTCCGTGCCAGCAGCCATACGGAGGGTGCAGCGTTAATCGATTACTGGGCGTAAAGCGCACGCAGGCAGTTTGTTAAGTCAGTGTGAGATCCCAGGAAGCAACCTGGGAATTGCATCTGGTACTGTAACGGAGTCTCGTAGAGGGTAGAATTCCAGGTGTAGCGGTGAAATGCGTAGAGATCTGGAGGAATACCGGTGGCGAGGCAGCCCCTAGACGAAGACTGACGCTCAGGTGCGAAAGCGTGGGGAGCAAACGGTTAGATACCTGGTAGTCCACGCCGTAAACGATGTCGACTTGGAGGTTTGTGCCCATGAGGCGTGGCTTCCGGAGCTAACGCGTTAAGTCGACCGCCTGGGAAATACGGCCGCAGGTTAAAACTCAAATGAATTGACGGGGGCCCGCACAAGCGGTGGAGCATGTGGTTTAATTCGATGCAACGCGAAGAACCTTACCTGGTCTTGACATCCACGGGTACGAAGACAAGGGAAATGCCTTCGGAACCGTGAGACAGGTGCTGCGGCTGTCGTCAGCTCGTGTTGTGAAATGTTGGGTTAAGTCCTGCAACGAGCGCAACCCTTATCCTTTGTTGCCAGCGGTCCGGCCGGGAACTCAAAGGGAGACTGCCAGTGAAGCTGGAGGAAGGTGGGGATGACGTCAAAGTCATCATGGCCCTTACGACCAGGGCTACACGTGCTACAATGGCGCATACAAGAGAAGCGACCTCGCGAGAACAAGCGGACCTCATAAAGTGCGTCGTAGTCCGGATTGGAGTCTACGCTCGACTCCATGAAGTGGAATCGCCTTGTAATCGTGGATCAGAATGCCACGGTGAATACGTTCCCGGGCCTTGTACACCGCCCGTCACACCATGGGAGTGGGTTGCAAAAGAGTAGGTAACCAACTTCGGGAGGGCGCTTACCACTTTGTGATTCATGACTGGGGTGAAGTCGTAACAGGTAATG
+
134)')+1.)(+045.3//,()*&1+,,.0/;10442%*','2;6779500(.*01-531322)+(*1)+/*12822:)66/7),.2,)(*(,0)(()2)74***++3.'*,.84.-6-5,5683;723-7*/-./:6281294325**/'(,43231,3.,+50.658:42+**-*%&(*+2---*,../))),,1*00'*)6045:976/3181,++*%*)*&&43+22;2-032++*,''(+2)**./01*&+(,*%11.4.+,/,%$&*(+./3.21-.1/+'''&&*$&(*-.66/,+*-,./132300-)2,+*'%*&-,,.5:95686820/,.244:4012/80664,--010++*+/-3/92.&%&+3)++&&)*.,.-./2367744/-2+))+4875-&*,.8/1()*,,+01&,0+,/1*,,.)(*.+000.9+0,./.072(*'&,+)*+),)*0)385+1+()4***/0+4.9))/%()&&())),.261+./,-07/30)*.,&*(((..,-(&*)0525.455/598;611,./++'(+678.,11--+/*-234574.'+,4+*)*+*5*).).,(+-0284723/07//8+,'&(2562232-*)))5673)0'/)%&'&*((%$)*'1),)+(,/23:/+**,18876)-03*44443;45.4++*/0578/....7881;1107;50.+6).,./3-/-.(&&')(,,,2.+)+$1/,+4../+*3-**,*/8203*875/4+56256./.,,-9+..,)--279::(,*)(*$*,684,''))2*+/832755731/,+'(/0266%&%+*6,)*)+-.625,,/0))*&'-4489592722;:8:895862'($''*)..4.153,,+))%+++%+.61.&*./237-,-+,,+/.002,**+/*-/..)++,-..&'+++/-13:477*/+)(/*0,/'(%('%&%&(*1248646'$(&)%+)+/18677<72436/590(1/2225///10120176321)*)1.22/,.%&'0954955090,$&%''/,+.'2%+'&'*((7+(+3+00125035&,11,*1277<84422..,.)(%)&'&'659880-*-,+'&'
@2830ab57-d0c7-4be5-8300-306887471697 ch=505 read=75594 start_time=2019-12-13T06:22:36Z barcode=BC01 runid=2c9cf7bc05858273f10e7d7ec552fc0bd742dc3e
TTATTGTCGGTATGCTTGTTCGATTCGCGTATTGCTGGTGCCAGAAGGAAGGGTGTTATCAGGAGTATCTTTGTATTAGCTGCTAGTGAGGTACTTTTGAGTATTGCTCCTCACAGGAGGCAGCCAGTAGGGAATATTGCACAGTGGGAAACCTGATGCAGCAGCATAGCGTGATGGAAGAGTTTCCGGATCCGTAAGCTCTGCCTTTGGGAAGATAATGGCGGTACCCAAGGAGGAAGCCTTGCGGCTAACTTCGTGCCAGCCAGCTTGCCAGCAGTAATGCATGCCAGAGTGGCCAGGCGTTATGGTTACTGGGCATCAAAGGGCGTAGGCGGATGATTAAATTAGGATGTAAATGCCGGGCTCAGCAGGTGCTGCATTCCAGACTGGTTATCTAGGTGCAGGAGGAGGTGGGATTCCCTGAGTGGCAGTGAATGCATGAAGTTAGGAGAACACCAGTGGGCGAGAAAGTGACTCTGGACTATAACTGGCGCTGGGGCTCCAGAAGCGTGGGAGCAAAGAGCAGGATTAAGATACCTGGTAGTCCACGCCGTAAACAGTGGAGATACTAGGTGTGGGGGTTTCAGCTACCTCCGTGCCGCCGCTAAGCATAATTAAAGTATTCCGCCTGAAATTGCAATTAAAACTCGAAAGGAATTGGCAGATTTTAGTGGCGGGCGTATGGCAGTTGAAAGTTCAGAGCAGCATGAAGGGAACCTTACCTAACCGGAAGCGTCCTTGCATTACTCTTAATCCAGGGAAATCCAGCCGGGGACAAGGGTGACAGGTGGTGCATGGTTGTAAATCAGCTCGTGTCGTGAGATCGTGGAGTTAAGTCCGCAGCAGGCGCAACCTTGCTTATCGTTAGTTACACTACCATTAAGTTGGGGACTCTGTGAGGACTGCTTTCAGTTAACTCCAGGAGGAAGGTGGGGATGACGTCAAATCATCAATATTTGCCTTATGTGGGCTACGCACGTGCTGCTACAATGGCTGGTACAGAGATGCACCGTAGGGGTGGGCCAGGCTTTAAGAGCCAGTCTGAAGTTCGGATTGTAGGCGCAGAGCTGCCGCGCCTACATGAAGCTGGAGTTACACAGTAATCAGCAAGATCAGAAGTGTCTCCTTGAGAGTGGCGATGCGGTCTCCCGGGGCTCGCATGCACCGCCCATCCACACCGCAAGGAGTTAGCATGCACACAGAGTCCGTAGGCTAACCCCACCAAAGGAGCCAGCAGCCAGAAGGGTAAGTCCTTGATTAGAAGTGAAATCATGGCCTAAGGTAACCCGGAG
+
%0'+0++**,/.3,+*)(,2,$(,-&$'%.'-+(*)+*)(),)'*&('''**%&'(&$%%$'&%&*)//140(,%,*&&)'%%%$$%&%(')$*+)('$&$%$(%#(*+''&&'%,*(%)(&+,+,--,-1,+1/'5+**)(*%)*,(')'&'&'*.220&2.'-)'&%$%$%)+'(('*')04.,'-*/-2)'+*'&)),213,*/+)1/,,+/0/90-..'')',/*.(/-*,('''+(%%#&'*+)(&'(/+',(.,+),&&##$$$&$$&&%)*2--*444++&%%%&*-4-)&)(((*%#$#$.2-/103'%')*-5/+41-()*++.+4/::96:64(1(%5945//'%'&$/&(,1//+(+,&/./+.153(1./(')%..,/-5--,,&*%((-*-*&**&'''%(&$,('*()'&')(%%#+))*,*44/1)''()1,.)+))-/*./-.1,-(&&)$(('&%+)+,,,38+'(%*+,+)0((&)**(,*).1'(%('&'+,-2,'$'*0)&&'+,38.2(('*-6/4743/0())+,,0/16*,++'(%%*).(&%$%''+-//..-232,092*''(--36.0()+%'&$'/((()%%&&%'$.&++((,+0631../*$')+)/*%%$%$*,+'*''&**(),++.),%$%&$&&&%$%)')(+*'+&(%%''&$&)'%*,(&,0-'%)%+.,-'%&&&&)()),-*+(0*')$'%'&(''(,--%$$#%&*($&((/+3.52*(*&&%(,'3($$&''*/+--0,'.+-.06(**./.3..',)'*'$&)/0/1*3333,2+/51542405%&%&&&(321,..11*,,+(&(&%%'-,1,+)%&&%((/(-,)%%&%&&(.+35*00+(((+&,63.1761/(&%(/*++/,&*()'*/*($&$*'%,1*,//5-3/1693+-266232103,/-10)&'#'($"(&&&')&)&(+*-+.$'%'%*%&$$&(&()--)*)(++)'*(*$%$##($&%$'%).-')).%)2****&'',-'*%*'*%($$%*'),/(10-,+'('+)'&)'*%%%#$*+'(',-(%)&)('+%*1.+%&+'&'&%*&).135%$'')'+/)(%$$(&'(''(%'$$&%$%'&%#%%&'**('&$',($'(%$$%#'#$#&%052/71%+5(%''+(&('(+*&(0/&)*'&$'&*%'&'&&&0)('%'*0)).+/,*%,/,3')'$%&%%%&$*,,'&'++/'',,+,*$$$''-**))('&$)(%'1.1.-1,*13).13*6.)')&(
@aeccc522-18cd-41e3-966d-8b66cbabec15 ch=83 read=87382 start_time=2019-12-13T06:22:40Z barcode=BC01 runid=2c9cf7bc05858273f10e7d7ec552fc0bd742dc3e
CAGGGAGGCAGCAGTAAAGGGAATTTTCGGCAATGGAAACCCTGACCGAGCAACGTCGCGTGAAGGAAGGTTCCGGATTGTAAACTTCTGTTATAAAGGAAGAACGGCGGCTACAGGAAGTGGTAGCCGGTGACGGTACTTTTATTAAGAAAGCCACGGCTAACCGTGCCAGCAGCCGCGGTAATACGTAGGTGGCAAGCGTTATCCAGGTGTGGGCGTAAAAGAGGGAACAGGCGGCAGCAGGGTCTGTGGTGAAAGCCTGAAGCAACTTCAGTAAGCCATAGAAACCAGGCAGCTAGAGTGCAGGAGGATCGGTGGAATTCCATGTGTGGTGAAATGCGTAGATATATGGAGGAACACCAGTGGCGAAAGGCGACGATCTGGCCTGCAACTGACGCTCAGTCGAAAGCGTGGGGAGCAAATGAGTTAGATACCTAGTAGTCCCACGCCGTAAACGATAATTACTAAGTGTTGGATGTCAAAGTTCAGTGCTGCAGTTAACGCAATTACTCCGCCTGAAGTGAGTACGTTCGCAGAATGAAACTCAAAGAGGAATTGACGGGGGCCCACAAGCGGTGGGCATGTGGTTTAATTCGAAGCAACGCAGAAGAACCTTACCAGGTCTTGACATACTCATAAAGGCTCAGAGATGGAGAAGTGCTATATAGTACAGGTGGTGCATAGTTGTCGTCAGCTCGTGTCGTGAGATGTTGGGTTAAGTCCCGCAACGAGCGCAACCATATCGTTAGTTACCATCATTAAGTTGGGGACTCTAGCGAGAGACTGCCAGTGACAAGAAGCTGGAGGCGGGGATGACGTCAAAATCATCATGCCCCTTATGACCTGGGCTACACGTGCTACAATGGATGGTGCAGAGGAAGCGAAGCCGCGAGGTGAAGCAAAACCCATAAAACCATTCTCAGTTCCGGATTGTAGTCTGCAACTCGACCACATGAAGTTGGAATCGCTAGTAATCGCGAATCAGCATGTCGCGGTGAATACGTTCTCGGGCCCTGTACACACCGCCCGTCACACCACGAGTTGATAACACCCGAAGCCGGTGGCCTAACCGCAAGGAAGAGGCTGTCTAAGGTGGGATTGATGATTGGGGGGTGAGAATCGTAACAAGGTAACCGG
+
++79*(06/..--,-38)-2/-51456,874070.).-+14,--46945543:668857887684,2-,.03-&'&&/3.029'229383230/18,(+*-)+1//4+5,,,55+.,(,%()0.,-02&..024013)*--1+.301*$'''*/,+,+-,,/))&(*57:100//56448316123;99847010,+4-/1.3//0)(0)+&0)89:89581(&'+/,*&,&-.)+443122*851258877764:73495*,*&&*+)/-/&.,-7&2400201:439705241221,.-01762+*'-+,+(&*(*,*4,6110,++(,10459725836,,044626972-(/.,/3;1631-+*)-(,+669.-,--4080:1986741022277,++++%(+.,002+((*&(-.6**&&')1,/8888;(**805152(+559;8763+)'%/+,,,(+..558/5/60121177:605;;,67676960231110-,-*()-//59-/5501()**')+1-/6/.-,.*&1-,-68-0968.(('&*+02979/.87/*('&)*8476381.****()-02;:22473+/,)*95412+*4-,.,..3.125-,132/2,-/520322'**0),*).81/./0::51''''''()*///*'-+,).*,/93555555090//343+,./0797887520/-33393893957-+41+(10-7%%51/1/(02'0*+,44;606118:755,4,7+2547:<0/5852'/0'(()+,8857.'*-,3/2,&(%''(*'&((0)6:249886113.:9*./397,.%-/,%-'),5456/0741***+,,458:795:45916.3256730,.)/*/-/2,-5/.+',+//16.03<<:5<9146;<;5::5<445(*-19)9,+0.+-736752021//41-0(%%').0.+/.02:;99768)4.3/..1664:55-0101887*.&//12;854,,/+/83845;2//365-.,/61:;139811/03,--.107120447*.*&&+1+/5,541/7.-1:25-31206.0*&'+.+-283///2/381-0/,--0.:297;85,,,+((-*+,-/8569*7,3;8:11
@1dee0487-cde8-4d13-b419-e80bd18bc405 ch=482 read=92311 start_time=2019-12-13T06:22:55Z barcode=BC01 runid=2c9cf7bc05858273f10e7d7ec552fc0bd742dc3e
TTGGTATACTTCCCGTTCAGTTACGTATGCTGTGGTGCTGAAGAGGTTATCAGTATCTTCATGTTAACCTCTGTTAGTGCTGATATTGCTCCTACAGGAGGCAGCAGTGAGGGAATTTTCGGCAATGGGAGCCTGACCAGAGCAACGCCGCGTGAAGGGAAGAAGGTTTTTCGGTTGTAAACTGTTATAAAGGAAGACAGCGGCTACGGGAATGGTAGCCGGTGACGGTGCTATTGAAAATACGGCTAACTACGTGCAGCAGCCACTTGGTAATACGTAGGTGGCCAAGCGTTATCCAGGTGTGGGCATGTAAAAGAGGGCAGGCGGCAGCAAGGGTGGTGGCCTGACAACTATTAAGCCATAGAAACCAGGCAGCTAGAGTGCAGAGGGAGGAGGATCGTGGAATTCCATGTATGGCAGTGAAATGCGTAGATATATGGAGGAACACCAGTGAGAGCGACGATCTGGCCTGCAACTGACGCTCAGTCCAGAAGCGTGGGAGCAAATAGAAGTTAGATACACCTAAGTAGTCACGCCATGAAGCAGTAAGGTACTAAGTGTTGGATGTCAAGTTCAGTGCTGCAGTTAGCATAATAAATTACTCACGCCTAGGTAGTACGTTCCTTAGAATGAAACTCGAAAGGAATTGACGAGGGCCCGCACAAGCAGTGGGCATGTGGTTTAATTCGAGCAGCGCGAAGAACCTTACCAAGATGTGACGCCTCATAAGGCTCAGGATGGAGATAGCTATATGAGGGCTGGAGTGGTGCAATAAAATCCCGAAGCTCGTGTCGTGAGATGTTGAGTTAAGTCCGCAGCAGGCGCAACCCTTATCATTAGATTACCATCATTAAGTTGGGGACTCTGGCAGGACTACCAGTGACAAGCTGGAGGAGGCAGGGATGACGTCAAATCATCATGCCCCTTATGACCTGGAGCTACACACATTAGCACCACAATGGATGGTGCAGAGAGGGAAGCCAGAGCCGCGAGGGTGAGACAAAACCCCATAAAACCATTCTCAGTTCAGTTGTAGTCTGCAGCTCGACTACATGAAGTTGGAATCAGCACAGTAATCCCTTGAATCAGCATGTCGCGGTGAATACGTTCTCAGGCCTTGCATACACACCGCCCGTCACACCACGAGAGTTGTGCTTACGAAGCCGGTGGCCTAACCGCAAGGAAGGAGCTATCTAAGGTAGGATTGATGATTGGGGTGAAATCCGTAACAAGGTAACCGG
+
(&.*+,0%0/0--+-/62'*45,./2*/*+/10,22327.))%%&(*)%*.'),*3,33$$)%)&)(*&((3-22%,.-0**+,%+)),..'%&('0+'-***/.'12'&+.),+0,)*,,+))401.*%$.2*+/4.*)(*,685220$%((+$))*'*)()()/,868-0%+%0#''3*()'+-++9:3-1,+',+),+&--,&'',,''''011326)/-.-*(&'%)'%.*&'-.(&'+)2-+,+()+-/2370-.+-0/'%(%'$),6.0233,+.+,.)'++(//272/3((3-2*2+3+'%($%),-''%*,--,231,3,&'(((,7++,0*+%()))'('(*(&)(*)*-6+/((())-//4:9330.+*'.+/13,%,+(&*(%14.+*((*-2,6-::563/&&((''.0.,()('++-*,/-+,(.36,.(*%-,/50()'&&%()-,4//+*'**0615780100.0,./00208&'&*+(*,6,-'&$//672$(%%'*,,)))&*$-)*)+(*+-31*--05/42+7*,**,,**(,,756.-.0575876)./'4+2631138862/$',&%#(&$.)))'((*,..(#%$&*)%+,,,/3120407*1'*%&241-75-)')++((*0.80412*%+)&25.*++-0**,'.35/++**'$%'),*-3097,+**+'3/22//./301,.+/+0()&-)/+-,%%'&)(+)&()&'7*))+/3*)()-()*+--./'((-*.0--&('./())(%(+27)++,+'&*$$%2)4,06&4')-015.3(%**6,3./4-%)&&,)%*'%(&%050.801-'+-&((1**,-,33023210-:.68/36876120--),04*11(*)+/33413400)*(%*(*'/5.00345444./.,1264)..-73++1(+),/5*.6'))*),))()&/&##$$'((*/8568,,/,&)&'(&)(,+'-++(.('((+3-.*)+,(/+*$)).950-:5)&,,53+18167651-.046,--6-0**10+$*()-330+0'*024--*+/700*)*(%$%$&'+.,.-.'%$#'*416.+-(+./*'(()/*)4,,656:411%,2-'(&#%&((-+--/.+.0'%.+''',0*-+*,()0,&&%#'&$(%'*&)*%(3-.2)+6:7+)*/)5.44,/')*.%,..)&(&*&*-(.0+,,,)-*,.1,+%'&%'(**+/3.1*1,4397:&5
@4976d6a4-49d1-4ab6-8153-3afb5ad66e87 ch=107 read=110740 start_time=2019-12-13T06:23:04Z barcode=BC01 runid=2c9cf7bc05858273f10e7d7ec552fc0bd742dc3e
CTCCTACGGGGCTTGGCAGCAGTGGGAATGTACACAATGGGCGCAAACCTGATGCAATAATGCCGCGTAGTATGAAGACCTTCGGGTTGTAAAATTACTTTCAGCGGGAAGGAGGAGTAGTTGACGCTGCTCGTTTACCCGCAGAAGAAACGCCGACCTAACTCCGTGCCAGCAGCCGCGGTAAACTGGAGGTGCAAGAAGCGTTAATCAGAATTACTGGGCGTAAAAGCGCACGCAGGCAGTTTATTTAAGTCAGATGTGAAATCCCCGGGCTCCAGCACCAGGAACTGCATCTGATACTGGCAAGCTGGAGTCTCGTAGAAATTGCATTCCAGGTGTAGCGGTGAAACGTAGAGATCTGGAGGAATACCGGTAAGCGGAAACGGACGAAGACTGACGCTCAGATTGCGAAAGCGTGGGGTGACTGGGATTGGTACCCTGGTAGTCCACGCCGTAAACGATATGACTTGGAGGTTGAAATTGCCCGCGGGCGTGGCTTCCGGAGCTAACGTTAAGTCGACCGCCTGGGGAATTACGGCCGCAGGTTAAAACTCAAATGAATTGACGGGGGCCCCGCACAAGCGGTGGAGCATGTGGTTTAATTCGATGCAACGCGAAGAACCTTACCTGGTGGCATACGGAAGTTTTCAGGAGAATGTTATTCGGACCGTGAGACGGTGCTGCATGGCTATTGTCGATCAGCTCGTGTTGTGAAATGTTAGGTTAAGTCCCGCAACGGCTGTATATCGCTGTGCCAGCGGTCCGGCCGGGAACTCAAAGGAGACTGCCAGTGATAAACTGGAGGAAGGTGGGGATGACGTCAAGTCATCATGACCCGCCGACCAGGGTACCACGTGCTACAATGGCGCATACAAAGCGACCTCGCGAGGTAAGCCGGACCTCATAAAAGTGCGTCGTAGTCCCGGATGGGTGCATGATATGATCGGAATCGCTAGTAATCGTGGATCAGAGTACGGTGAATACATTCCCGGGCGCTTGTACACCGCCCGTCACACCGCGTAAGTGGGTTGCAAAAGAAGTGAAAGCTTAACCTTCAGGAGGCGCTTACCGCTTTGTGATTCGCGGCTGGGGGGGTGAAGTCG
+
++,1+),,4-%$$%/+.)-.,(+&'&$$'&)%)('/--15-,&)-5+2431*301+$$)**)1722-+&%&('',*('/4486&2.-7-/195.,0+.08:6.///:.)'+()*+&'&(%'&%$&&&&&'(&&%%+(,4)+.'-,.%-*%((.(&%)%'%#''0436229/,0/&14.-*%'(*&'+-1++,+.1+0$(&((1-6/6..&(&&'%&&%)/3/006<9.*,.1./,,')''%&(,*$*.*/6156((+*(*%'-2'.68-*86737'/'0-/+(1'0*-:77776301223:+1'()%%%+*()+,/148.*+&$+%%#%'(())-...1'&&)).+..)+**%&&&((+;;.*6++61398161,0.1+*$$#$%5/5+..*)+)*+3,011&(%+&*.%(0-(+,4,(+($'%%$%+))4&%##%/-+)+(&$&(,1)+138649;7.0-+(('++0/',*,))'''*)(+,03-'(%(**-1/3-,*/+1-+,/1232---7/./5453,+0,+*.-'%(((('(%),344,;3:7<9808899.--.01.,+-,085-2-,($%%'(./0(./32('&''(+,24::*7-;,/./*3674.*)-('-)2.//.3;46**-+)*)%+),))(*172/%1,**'+1-+%$*++-0*/),.21526+)/)*+7777+)()%)*',**&((*,0128:.9/-,.0630129+296<61+-,74.02()*%&$$%$'(-/*,,)/**6.01482/)/.041;86962324,-7+01188:;132/01105-.18..3+2.-*-+260'./12488546889-%%&%&''$*++,.:11($(#$%(*.14565.6..,++,-&*+0/-*')+/6..//./%$#$*(%*,)/03988834:90**'().;0865.71(2713++,-&'$%#%&&'&&)*(4.30///0-/-0/.-.+0,+*+(&$&((,(*)%%)&%''+//2-&/2+)*0,&)+,).-0/71-.2++*,/%%()./..*-(55+/09:/%())+**+*$&&&5,353;5*3.+13..0.2-.0'-/02-.012:2((+&-/62220*(.((+)(0+
@637904d0-dbf2-49e7-9d78-ca5983a5ed23 ch=82 read=80550 start_time=2019-12-13T06:23:00Z barcode=BC01 runid=2c9cf7bc05858273f10e7d7ec552fc0bd742dc3e
CCGGTTACCTTGTTGCGACCACCCCAGTCATGAATCACAAAGCGGTAAGCGCCCTCCCGAAAAGGATTAAGCTACCTACTTCTTTTGCAACCCCACTCCCATGTGGTGTGACGGGCGGTGTACAAGGCCGGGAACGTATTCACCGTGGCATTCTGATCCACGATTACTAGCGATTCCGACTTCATGGAGTCGAGTTGCGGAGCTTTCAATCCGGACTACGACGCACTTTATGAGGTCCGCTTGCTCTCGCGGGGTCGCTTCTCTTTGTAGCGCCATTGTAGCACGTGTGTAGCCCTGGTCGTAAGGGCCATGACTTGACGTCATCCCCACCTTCCTCCAGTTTATCACTGGCAGTCGCTGAGTTCCCGGCCGGACCGCTGGCAACAATAAGAGGTTCGCGCTCGTTGCGGGACTTAACCCAACATTTCACAACACGAGCTGGCGATAACCATGCACCACCTGTATCTCATATGGCTATCTCTCCATCTCTGGAATGGCACATGGGCCATGTCAAGACCTGGTAAGGTTCTTCGCGTTGCTTCAATTAAACCACATGCTCCACCGCTTGTGCGGGCCCCGTCAATTCCTTTGGTTTCATTCTTGCGAACGTACTACTCAGGCAGATGCCCATTGCGTTAACTGCAGCACTGAACTTTGACATCCAACACTTAGTACTCATCGTTTACGGCGTGGACTACTAAGAGGGTATCTAATCCTTTGCTCCCCACGCTTTCGGGACTGAGCGTCAGTTGCAGGCCAGATCGTCGCCTTCGCCACTGGTGTTCCTCCATGCTCATACGCACCGCTACATGGAACTCCGATCCCTCCTGCACTCTAGCTGCCTGGTTTCTATGGCTTACTGAAGTTAGCTTCAGGCTTTCACCACAGACCCTTGCTGCCCGCCTGCTCCCTCTTTGCGCCCAATAATAATTCCGGATAGCAACGCACCTACGTATTACCGCGGCTGCTGGCACGTAGTTAGCCGTGGCTCTAATAAATTACCGTCACTCGGCTACCATTTCCTGTAGCGCCGTTCTTCCTTTATAACAGAAGTTTACAATCCGAAAACCTTCTTCCTTCACGCGGCGTTGCTCGGTCCAGGGTTCCCCATTGCCGAAAATTCCCTACTGCTGCCTCCCGTAGGGAG
+
61101+%+)-920:'0,&*,).26./0232402000*1+71/0+754(*-4286/.74-/.0+&*$6*70+,--272,15:+9:;-122'060($((28,,//(-311*()--753+0--/248:2:96.65,6//966<545;494847888))*.22/10219001-,-..6;55/*01734651)**+)(*6916)0%%&$&(*5;981567976677920*,.7/,/.&/((+/()*(%&*+3426,***,,,00/8634971..)**,1-9+(#****-,-3434222<327874+,(%.33261,+*%&,*+.2478546:2+0:4205)0,,,7<548<6:121+*+./)+,,+-7,2.,+530596974676;73..20&,/+'*--0())()+.156..096,(&&/)/4--/185:.-,.38331('+)&--/-(+*.6:7:5324:-0:22--1485,*++%-0041.---29884/-,(()&%$$$%')*&36330.--2/)(*64804*.++,4:69<9652/0**-:0(-'3-;128(,+,-./6,,5+,+0)&0*+-6/42/(*,/'/)906071-('/9-/:</8/./*)58488720011/697%&,,*.,'+./...7.5/5443101.11*)&&,,,,-836.)461,)-+*+.-./1.4442;0)+/4.,*-4041*3.2(*&0-0-3740/8.*'*+--102;:,)2/*2</-(9966*,(*)969570:)0)+116025:;7;:920.0,*/0--18:244142+1-+*&%&%%*&)(.-24035././09697863'%%)*)'58986%()+,**+,65:6781;9..()'*3260258:5528-)((/+%,&&&)0/.32,,*+87<416+++,/8)*98777507+**45)%)(*+)5,/24107426/8/:91,,'%&$&&+/.02-3,2/.7<792<3438721+*-///83:///90,0)'***1/654'/*(.7788-/01095-+.6-4;94*&&$&+,-.92:;4,,.+,:70.1*0*,/,)03,(-08951./691051638<855;.%,()20,+0.*./32;-9'%9:77949:4)*0,.20.00*/,15)+,3500..--,/9(*8-.,)*(
@a46c1d19-b024-4f64-a6e2-4fef46e20d09 ch=82 read=80580 start_time=2019-12-13T06:23:14Z barcode=BC01 runid=2c9cf7bc05858273f10e7d7ec552fc0bd742dc3e
CTCCTACGGGGAGCAGCAGTGGGAATATTGCACAATGGGCGTACCAAGCCTGATGCAGCCATGCCGCGTGTATGAAGAAGGCCTTCGGGTTGTAAAGAGTACTTTCAGCGGGGAGGAAGGGGTAAAGTTAATACCTTTGCTCATTGACGTTGCCCGCAGAAGAAACACCAGCTAACTCCGTGCCAGCAGCCGCGTATGCAGGAGGTGCAAGCGTTAATCAATTACTGGGCGTAAAAGCGCACGCGAGCGGTTTGTTAAAGTCAGATGTATGTGAAATCCCCGGAATAACCTAGAACTGCATCTGATACTGGCGGCTCTTGAGTCTCGTAGAGGGTAGAATTCCAGGTAGCCAGCGGTGAAATGCGTAGAGATCTGGAGAGGAATACCGGTGGCGAGGCGGCCCCTGGACGAAGACTGACGCTCAGGTGAAAGCGTGGGGAGCAAACAGGATTAGATACCTGGTAGTCCACGCCGTAAACGATGTGGAGGTTGTGCCAGCCAGAATGGCTTCCGGAGCTAACGCGTTAGTCGACCGCCTGGGAAATACGGCCGCAAGGTTAAAAACTCAAATGAATTGACAGGGGCCCGCACAAGCGGTGGAGCATGTGGTTTAATTCGATGCAACGCGAAAGAACCTTACCTGGTCTTGACATCCACGGAAGTTTTCGAGAGATGAGAATGTGCCTTCGGGAACCGTGAGATTAGGTGCTGCATGGCTGTCGTCAGCTCGTGTTGTGAAATGTTGGGTTAAGTCCGCAACAGGCGCAACCCTTATCCTTTGTTGCCAGCGGTCCGGCCGGGAACTCAAAGGGAGACTGCCAGTGATAAACTGGAGGAAGGTGGGGACGATCAAGTCATCATGGCCACCACGACCAGGGCTACCACGTGCTACAATGGATGGTGCAGAGGGAAGCGAAGCCGCGGAGTGAAACAAAACCCATAAAACCATTCTCAGTTCGGATTGTAGTCTGCAACTCGACTACATGAAGTTGGAATCATGGTAATCGCGAATCAGCATGTCGCGGTGAATACGTTCTCGGGCCTTGCCGCCCGTCACACCACGAGAGTTGATAACACCCGAAGCCGGTGGCTAACGCAAGAGGCTGTCTAAGGTGGGATTGATGATTGGGGTGAAGTCGTAACAAAGGTAACCGGAAGATGGGGCGACAGGCAAATGAGTTAACACAAAGACACCGACAACTTTTCTTCCGCAGCAATACGTAACGCACC
+
./51-(3)02+%**2222185:6*3.'7)+,1*3**:;9.,%$*&1,14<;331000%022878740/10,&((+2,,-),,-./0(5..2(+6:,)$)(()-352.0/.19,)/-/+,0*)(*22++9-9.11.77,+668315/./-4.%/3.*+)*.'$*))+-10%*++2-.0986868;6383334--+))&$*&(((.-((*'/*+0+;,6,1'%'+*01:<::88::;,/.-,'+).)*.31.7:0+0:.7)+0:)+.0,*&&%'*,54+257,,+)%&(+,2/','.,0000.1--././(**)'$%%&&)*+02203345,*14/**%.).7.**1.,%()*++/1955066./2540/,./768:/-,&+/+5/06:7:14&$&'(+/&41<8-(1641/+)'))+++87777+0++%,(&,*446571,.359-4)2,&2'+,7774;./4203725)**+33345+.,.-'&%,&')-1.0')&%&'*&)&'))/1317)3+/.0-3.-+.*)')(4489:4./1-98..,,,.10668*0-/*//6+89:/6699<:875546323)-570-6-*)((-.253943.)++.+'(-01:37:7;.----:;:87/.43+)-02//**2-6575312/(246:5232.(**,520,('(*./30-..10474694:5/771:4682'%,'*&%),-0187711,747798124,/128'2*+5+,,0:;3223-1/.04.101)'+046('586524.3,(*+02,0-('26538-)-,4-,+010702/-+-8310(/2,&*'10204,/0/.//04-/2-*2-1-2--2580-..',,,/-348;:23)*,*$&'$&)./;20+,),&'&%(/0699491:22;;;7,0263-&*,*,.,-*(1+-2762'%()'),)'6:86394/34:<77<:;84/8/279:,2-1202279:;87.6),.55982//.,,.,27557757(,*,(+0131:88;::4231235658-010274/334:44539433*0&,234;:13776562.,+.('--3.//693-03++.8,39798381-,)+(,,-)((**)334,1.0.0386/7,,-+*'/-.64(*-*3+,,/087987*,6-5677383536743336599&11/'+%,%%,,/-/./02:,-00497244672/86,,4/2*#((',/4,&)(**%'$%#%"
