# Supplementary material for: De novo species identification using 16S rRNA gene nanopore sequencing
Source: PeerJ. 2020 Oct 21;8:e10029. doi: 10.7717/peerj.10029 (PMC7585375; doi:10.7717/peerj.10029)
Supplement: Supplemental Information 2 — Contains raw reads. [file peerj-08-10029-s002.zip › pass_fastq_runid_2c9cf7bc05858273f10e7d7ec552fc0bd742dc3e_237.fastq]

@30a7f0d7-feeb-48e8-804c-b696f995fc3e ch=69 read=67501 start_time=2019-12-13T06:23:08Z barcode=BC01 runid=2c9cf7bc05858273f10e7d7ec552fc0bd742dc3e
CCTTACGGCTTCACTGATCATGAATCACAAAGTGGTAGCGGCGCCCTCGAAGAGTTAAGCTACCCTGCGCCCTGGCGTTTGCAACCCACTCCCGTAGTTGTGACGGGCAGTGTGTACAAGGCCCGGGAACGTATTCACCGTGGCATTTCCTGATCCACGGTGCTAGCCCGATTCCGACTTCGTAGGAGTCGAGTTGCGGAACTCAAATCCGAGGACTTCCACGACGCGCTATGAGGTCGCTTGCTCTCGCGAGGTCGCTTCTCTTTGTATGCGCCATTGTAGCACGTGTGTAGCCCTGGTGTGGGGCCATGATGACTGACGTCATCCCACCTTCACTCAGTTTATCACTGGCAGTCTCCTTGAGTTCCAGCCGGACCGCTGGCAACAAAGGATAAGGAGGTTGCGCTCGTTGCGGGACTTAACCCAACGTTTCACAACACGAAGGTGACGACGACAGCCCGTATTACCGTACCTGTCTCACACGGTTTCCCGAAGGCACGTCTCATCTCTGAAAACTTCCCGTGGATCTCGAGACCAGGTAAAGGTTCTTCGCGTTGCATCAGATTAAACCGCTGCTCCACCGCTTGTGGACCCCATCATTCATTTTGAGTTTTAACCTTGCGGCCGTACTCCCCAGGCCAGTCGACTTAACGCGTTAGCTCCAGGCCACGCCTCAAAGGGCACAACCTCAGAGACATCGTTTACGGCGTGGACTACCGGGGTATCTAATCCTGTTTGCTCCCGCTTTTCGCACCTGAGCGTAGTCTTCGTCAGGGGCCGCCTTCGCCACCGGTATTCTCCAGATCTCTACGCATTTCACCGCTTCTGGAATTCTACCCTCTGCGAGACTCAAACGCCAGTATCAGATGCAGTTCCCAGGTTGAGCCCGGGGATTTCACATCTGACTTAACAAACCGCCTGCGTGCGCTGCGCCCAGTAATTCCGATTAACGCTTGCACCCTCCGTATTACCGCGGCTGCTGGCGCGGAGTTAGCCAGTGCTTCTTCTGCGGGTAACGTCAATGAGCAAGGTATTAACTTTACTCCCTTCGCACTCCCGCTGAAAGAAATTTTACAACCCGAAGGCCTTCTTCATACGCGGCATGGCTGCATCGGGCTTGCGCCCATTGTCCCAATATTCCCCACTGCTGCCTCACGTAGGAG
+
(%+&&)+(,-**(.$%'-96--.(+2/433))(*()&))'*(&'*)*+'+,+&)091-)+,303''%'&(+*(0*)$)--)//24</-0111,*))./1*)-.4*,-5*--0/+639:62/33,,6221//0./2/.09.6/60',5-.*+.287.)*(-**+&)&+,-)*+5-.*(025.'$$'(#&'())0*6//&.,.447*4.*.-(%*,)+*-+'&(,$&&'$&-*+120/**'%$$%%+,)2/2/&,/.../707608:0,,-.++*.6256+&%++&*-.0..'+,076/070,1&./51805.-,*+%%((634/0,28.+171:,'&)--.1<:6797993;201553.(&''(1108(%)-//558::::6;527439)3-9.8./.1123.++*+04043001<98515/)/1+-'0%0530//2.0+1&(('&().+-+.04.--6/)$,%'%$&&$$&)//00,'+$&%'(*21+01-*+&+))&*()++56866*('(474347+2-/076./)*-&(),78/35243')+*7392+)(',2.1274,&)/*1;787%%'&(*39-25/.01--.+')06-*)0-096/-7:2,040;<*.).')))*0+)1),*-+59:-.082*%)*+,512211../0.4+()-0'&)//5(+-/:7747(1/$'$&)7,947-'''*,.09,66+$-,/+(((+(+4302&.+'*+5577:687971:1+.-35*()162)20415901,13',%&+12;59:9+1361097696:669:122.1//486/5())4353232002-082.01.*,1+.')).*.6.'$+.,-/-'..+1/436,/*)*,2*22307-00116087;/:.',.5.+(104-+20(%-0--+,/40.---114333897;7:95554355+(-%(*,20&,/268.7-+)0/1/90-/)'))+22-.5374/;00:7619354:/9+*'++3)+.-,+9./62/00238;8889*/213975655.-,%(*-0,.-/-3/+).41-.037*582',)+)080)10213*%((%**(&('*%1,*(),+./:6;45;63-,,(,463373:4-,,)*.%56679/24.94'.6-+''&+,,,32846-&('%'&',3,,%''--.,+*
@ea7dfd52-13b5-489b-90f5-2de78d0a6573 ch=33 read=70592 start_time=2019-12-13T06:23:22Z barcode=BC01 runid=2c9cf7bc05858273f10e7d7ec552fc0bd742dc3e
CTCCTACGGGAGGCAGCAGTGGGGAATATTGCACAATGGGCACCATGATGCAGCCATGCCGCGTGTATGAAGAAAGGCCTTCGAGGTTGTAAAGAATACTTTCAGCGGGGAGGAAAGGTAAAGTTAATACCTTTGCTCATCGACGTTACTACCGCAGAAGAAGCACCGGCTAACTCCGGTGCCAGCAGCCGCGGTAATGCGGAGGGTGCAGACGTTAATCGGAATTACTGTAAAGCGCACGCAGGCGGTTTTGTTAAAGTCAGATGTGAAATCCCGGGCTCAGCAGAACTGCATCTGATACTGGCAACTTGAAGGTCTCATGGGGGGTAGGAGTTCAGGTGTGAAATTGAAATGCGTAGAGATCTGGAGGAATACCGGTGACGAAAACGGCCCCTGGACGAAGACGACGCTCAGGAATTGCGAAAGCGATAGAGGGAGCAAGCAAAGTTAAGATGCCTGAAATTGAGTCCACGCCGTAAAGCGATGTCGACTTGGAGGGGTTGTGCCCCTTGAGGCGTGGCTGGAGCTAACGCGTTAAGTCGACCGCCTGGGGAGTACGGCCGCAAGAGTTAAAAAACTCAAATGAATTGACGGGGGGCCCGCACAAGCGAGAGGTGGAGCATGTGGTTTAATTCGGGATACGGCGCGAAGAACCTTACCTGGTCTTGACATCCACAGAACTTTCCAGAGATGGATTGGTGCCTTCGGGAACTGTGAGACAGGTGCTGCATGGCTGTCGTCAGCTCGTGTTGTGAAATGTTGGGTTAAGTCCCGCAACGAGCGCAACCTTATCCTTTGTTGCGCCTTGGTCGGCCACGGGAACTCAAAGGAGACTGCCAGTGATAAACTGGAGAAGGTGGGGATGACGTCAAGTCATCATGGCCCATACGACCAGGGCCTACACGTGCTACAATGGCGCATACAAAGAGAAGCGACCTCGCGAAACAAGGCGGACCTCATAAAGTGCGTCGTAGTCGGATTGGAGTCTGCAACTCACGACTCCATGAAGTCGGAATAAAACTGGTAATCGTGGATCAGAATGCCACGGTGAATACGTTCCCGGGCCTTGTACACACCGCCCACGTCACACCATGGGGTTGCAGGACGAACAACAACAGCCGGGGGCGCTTACCACTTTGTGATTCATGACTGGGAGTGAAGTCGTAACAAGGTAACCGG
+
+).)%&4+-3*-2/,-/0.6,47-*,))2,*-//274*-.,#(())**+'((&+)0122712176504.-,&+.(-,53250)%-).(#$%+,'')**+078,(..).2*'0)*($-*,.82-.0/0-,0/)20+/10'04249/:.**%%,0(*%%-*&'+(),4230-,4.-+4+'+6597331/032***&-1,-(4//,/+(+,1,+*2)+&,+77&4)*-,+,'($%(-)+-0&-(1')*-*'19:.029.4**/2''&*&-/097005,),4268,%(&'',.630,//-....7381,(&'+(',)****)($-)()4,)*+0,+)2833/0/-,+...0.-2:1...-,)&*)+111:0.6.-93,2)+((*(.))/31-/,01,(().0.*+,'-0.)11453&,''&*'%&%)*)*-+&/((''+('(+02&/,5&*'/)'&(**,6(%''$)%&%(*23+.-02,,3;/.241.-///.1,1/-*,.-+/1-.&..,&$%*,-333*+&&%')**,+3*('(*+138+02./081998663'($)+80123,00,)%*3244:9:40530:902083935.2,978(64+$'%()3))+)'()+,.++++32,-.60-*+/063)*),.).(')'-,-9)-61/+,+/703987/4-,.333-),+,-/,-3..+**&+)652&25%123396:6+89187762.,-.0,272/0,,-..2:33388625*+,-.96324////55.+.0/343800,.0.('**2500(+-,2)(%',,01+*65,.6)(&,$$%3,493,4,')%-1/65246<4*)'))12559324/012::88;0.,-+/335;;2233599701,(),*1236.-56,%&%&),-5-,**+//--),+,/100./5+/---699879<.))',)%(./36565:6458243*'-.2105/..,3;6-19:765337919)0*/2),')*2365/4-,)$&**4.44/3204113)1)-)')*+,,--429554:::9883/,.-(+1-2/7544;8130150..+46703/./311104;849-%',-///.0975*('&&*''$)'&'&&((+&+*.++'01/(.3/-/+3*)58,/12*'*)//:2320/000.2%&&(,**+221.&%&('+*1969/8
@5285a9b8-73b9-4e07-aef0-84c7ccaa9495 ch=445 read=108939 start_time=2019-12-13T06:23:22Z barcode=BC01 runid=2c9cf7bc05858273f10e7d7ec552fc0bd742dc3e
TTGGTGTACTTCGTTCAGTTGTACATTGCTTCGCTTCTCTTTGTATGCGCCATTTAGCACGTGTGTAGCCCTGGTCGTAAGGGCCATGATGACTTGACGTCATCCCACCTTCCTCGGTTATCACTGCTTGGCAGTCTCCTTTGAGTTCCCGGCCGGACCGCTGGCAACAAAGGATAGAGGTTGCCCTCGTTGCGGGACTTAACCCAACATTTCACAACACGAGCTGACGACAGCCATGCGGCACCTGTCTCACAGTTCCCGAAAACACCAATCCATCTCTGGAAAGTTCTGTGGATGTCAAGACCAGGTAAGGTTCTTCGCGTTGCATCGAATTGAAATACATGCTCCACCGCTTGTGCGGGCCCCAAATCAATTCATTTGAGTTTTAACCTTGCGGCCAGCCGTACTCCCCAGGCAGTCGACTTAACGCGTTAGCTCCAGGTACGCCTCAAGGCGCAACCTCAAGTCGACATCGTTTACGGCTGATGGACTACCAGGGTATCTAATCCTGTTTGCTCCCACGCTTTCGCACCTGAGCGTCAGTCTTCGTCAGGGGCCGCCTTCGCCGCCGGTATTCCTCCAGATCTCTACGCATTTCACCGCACCTGGAATTCTACCCCCCCCCTCTACGAGGACTCCAAGCTTGCCCAATTATCAGATGCAGTTCCCAGGTTGGGCCCGGGGATTTCATCTGACTTAACAAACCGCCTGCGTGCGCTTTACGCCCAATGTTGTTCCGATTAACGGCACCTCCGTATTACCGCGGCTGCTGGCACGGGTTAGCCGGTGCTTCTTCTGCGGGTAACGTCAATGAGCAAGGTGAAATTAGCGCCATGCTCCGCTGAAAGTACTTTGCAACCCGAGGTCTTCTTCATACACGCGGCGTAGCGGCTGCATCAGGCGCCCATTTATTTTTAATATTCCCTGCTGCCTCCCGGG
+
$#'%+*4147;92864%0,:)+(-)..,,,4..05:6755;60/244889;568*$()*23424*()+,2--7::8)3'&,6840/..21/./1447922688/30()3,631+,,*/,**:866.%&%*%&$/.0282190/&*0412'..33165+-*+,27-/&-57(20550.%-'/0%*)&))-3,,+.834.7.1*.3-..322:/-..13323+)1/011/3351128.613)65557346631/00-7,3(*)+0)&(%0(3-65720100.+,.---.5870*-+*-&43483283/13114)0.:86:312-9...257,%'(&&,7+)0021/2238019,.//+.-.15131*(&'(*--73::69<8323/<<2-20&+)))'&(%#%.-47222/78/)5;9-7752-14221//0.31,,/0/2&+$$&)'*((+0-...*,*++.+1*4.56777672-24+&')-,&)%(-4/6736721'%0')*))34/4//-;1+.-02)%+&(68//3779:63,732/01500/21669,-5:3-4,/95<7:;<9:56/4,5;7.-1&()332110-//312;47679+,*,1,*,-(1-0&(31732471214741($,*2137*)&()/**3.)*&.((*8*+-11158291:1-/102/++4-(.24,,/5-//./,,-*/+8-:8:47:113//0363/(&%%%&+((%%''()*,$*2-./25;1-+'''(./),534-.+*.4.2/9///58--)%)-2..71129(8-,,3,89<8859+/-0.364762720,334-+,()('&*''&*'+)$$#&&(+)982/61./--01/&'%)-5+)**-.04;98;9*,+++-.31,+$'%,*(.**-317:/3*)'+-.')-1)-.,-'1-//3476,(005332,9.&'((
@70b7063c-49cd-44f1-8341-84654b8c0954 ch=133 read=54951 start_time=2019-12-13T06:23:40Z barcode=BC01 runid=2c9cf7bc05858273f10e7d7ec552fc0bd742dc3e
CTCTACGGGAGGCAGCAGTAGAAATTTTCGGCAATGGGGGGGAAACCTGACCGAGCAACGTGGGGAAAGAAGGTTTTCAGTTGTAAACTTCTGTTATAAAAGGAAGAACGGCGGCTACAGGAAATGGTAGCCGAGTGACGGTACTTATTAAACCACGGCTAACTACGTGCCAGCAGCCGCGGTATTAATACGTAGGTGGCAAGCGTTATCCGGAATTATTGGGCGTAAAGAGGAGCAGGCGGCAGCAGGGTCTGTGGTGAAAGCCTGGGCTTAACTTCGGTAAGCCATAGAAACCCAGGCAGCTAGGTGCAGGAGAGGATCGTGGAATTCCATGTGTAGCGGTGAAATGCGTAGATGGAGGAACACCGGTGGCGAAGGCGACGATCTGGCCTGCAACTGACGCTCAGTCCCAGCGTGGGAGCAAATGAGTTAGATACCCAGTCCACGCCGTAAACGATGAGTACTAAGTGTTGGATGTCAAAGTTCAGTGCTGCAGTTAACGCAATAATAAGTACTCCGCCTGAGTGAAGTACGTTCGCAAGAATGAAACTCAAAGGAATTGACGGGGGGCCGCACAAGCGGTGGAGCATGTTTAATTCGAAGTAACGCGAAGAACCTTACTGGGTCTTGACATACTCGCAAAGGCTCCAGAGATGAAGATATGAGATACAGGTGGTGCATGGTTGTCGTCGGCTCGTGTCTCGTGAGATGTTGATTAAGTCCGCAACGAGAGCGCAACCCTTATCGTTAGTTACCATCATTAGAGTTGGGGACTCTGGCAGAACTGCCAGTGACAAGCTGTGGAGGAAGGCGGAGATGACGTCAAAATCATCATGCCTTATGACCTGGGCTACGTGCTACGTGGATGGTGCAGAGAGGGAAGCGAAGCCGCGAGGTGAAACAAAACCCATAAAACCATTCTCAGTTCGGATTGTAGTCTACAGCTCGACTACATGAAGTTGGAATCGCTAGTAATCGCGAATCAGCATGTCGCAGTGATGAATACGTTCTCGGGCCTTGTACACCGCCCATGCACACCACGAGTTGATAACACCTGAAGCCGGTGGCCTAACCGCAAGGAAGAAGGCTGTCTAAGGTGGGATTGATGATTGGGGTGAAGTCATGGTAACCGG
+
.,1.00-80*,/+133./.'&*)2(7:524883:3),,.0/)*/)/0'()8:67268-1/*-(')+--(+1*/,77+3'.+3+/290-'----4--,696(**,-,.13'1/-91+*++-*03--7:/.-5.&')+./231.,*),),-50'/*)*&'((*&&'+,698695221.2/+,((*%((.*,,1/232502/-/017678-,.()+%$(&#('17730--4*(%,*%*+/07/-650-.,.-8-320)/+(+31,*-1./)&%&'+&)-+.&-+2-&3,%%&%*/,-2()197444-&-,*567762.)*31475612$')*)6--++**&++.642..4*-297.-,,,,),/*2247:&..-3.&(+*+66;:4334+3(3*0/-3+**,-5&&)3*.-7)&#''*-,2.(+/:;92*+-*9-,.3-,(&&')+.,./4:86984/.,.'&'+*,35+-,+./6195/13-0/,,10347:877746440--'+).(*/-./&-')*8.)*+'%%%()('&)-/24<81436,.841-,'//229,('.*+.,/-,1791-/4&,)+-1*0./1/3/0((*)+230+/(*&)(&%,+*%(&(0,/55260,*'((+)(*(()1,),,++&)'4.089:+)(((--)-)'&-+35435763:-6678::998:55','*/011%)'())''((%'(2/22530/3-+.0(('(*.*,61/,(((*)+-+1.:2,2/.0.2/+*/,*/7454455,')).:09;736863'1.-/,1.1*0+'**+*..1/21*%(+)-4)0+515/&&)*76755/230*,,-//03.63/60115:;47733+,-')84-+*%)6988/1/-.+-++(),+*)+*%&-)-505.&,),,-500170,)30,.1::55:69:693,0110(3-37'0+031+'0*%+++&''*//050-3*,/907875*(&**20620.*$()&,')+01466.5.-*(')(*,()+,+6-././00,3,+*/-+,+,-1*-+)---.11+1,,+++++1.2/')(('-3-/55/.**-($''''&))'/(2+&)&(+10.7760-2/34:9678.-.-+9.,45+*&+++*/%(&'')53&)-
@49ec122f-a4cf-49dc-b0e3-52f82a03edb5 ch=92 read=87815 start_time=2019-12-13T06:23:36Z barcode=BC01 runid=2c9cf7bc05858273f10e7d7ec552fc0bd742dc3e
CTCCTACAGAGGCAGCAGTGGGGAGTATTGCACAATGGGCGCAAACCTGATGCAGCCATGCCGCGTGTATGAAGAAGGCCTTCGGGTTTGTAAAGTACTTTCAGCAGGAGGAAGGAGTAAAAGTTAGTACCTTTGCTCATTGACGTTACCCGCAGAGAAGCACCGGCTAACTCCGTGCCAGCAGCCGCGGTATTACGGAGGTGCAAGCGTTAATCAGATTTACTGGGCGTAAAGCGCACGCAGGCGGTTTGTTGAAGTCAGATGTAGAATCCCCAGGCTCAACCTGGGGGGCTACGTCTGATACTGGCAAGCTTGAGTCTCGTAGGGGTAGAATTCCAGGTGTAGCGGTGAAATGCGTAGAGATCTGGAGGAATACCGGTGGCACGAAGAGCTGGCCCCTGGTTGAACTGACGCTCAGGTGCGAAAGCGTGGGGAGCAAACGGGATTAGATACCCTGGTAGTCCACGCCGTAAACGATGTCGACTTGGAGAGTTTGTGCCCCTTGAGGCGGCTGGCTGGAGCTAACGCGTTAAGTCCTCGACCGCCTGGGGAGTACAGCCGCAAGGTTAAAACTCAAACTGAATTGGCGGGGGCCGCACAAGCGGTGGAGCATGTGGTTTAATTCGATGCAACGCAGAAAGACCTTACCTGGTCTTGGCGGCATCCCGAGTTTTTCAAGAGATGAGAATGTGCCTTCCCGGGAACCGTGAGACAGGTGCTGCATGGCTGTCGTCAGCTCGTGTTGTGAAATGTTGGGTTAAGTCCCGCAACAGCGCAAGCCCTTATCCTTTGTTGCCAGCGGTCCGGCCAGGAACTCAAAGGACTGCGCAGCGATAAACTGGAGGAAGGTGGGGATGACGTCAACGATCATCATGGCCCTTGACCAGGGCTACACGATGCTACAATGGCGCATACAAAGAAGCGACCTCGCGAAACCGTGGACCTCATAAAGTGCGTCGTAGTCCAGTTGAGTCTGCAACTCGACTCCATGAAGTCAGATCATAGTAATCATTGGATCAGAGAATGCCACGAGTGAATGGCCACGTTCCCGGGCCTTGTACACACCGCCCGTCACACCATGGGAGTGGGTTGCAAAAAGAAGTAGAGTAGCTTAACCTTCGGGAGGTGACGCTTACCGCTTTGTGATTCCGCTGACTGGGGGTGAAGTCGTAACAAAGGTAACCGGAAGATAGAGGCGACAGAGTAGGTTAACACAAAGACGACCTTTCTTTTGCAGCAATACGTAACCCCGCG
+
,-4/&(.//%)(%'/.116041'&''*+3.--..62/1)(%'-/-+42/,,*((%+).,-67/.,*))()130++,*)+'$$%')(*0/)-,4+*1)*+3//+,*$.)&)&,+*-(*+.45/*+4.//231.4.,777-9+.&.--1./5(',(&+&**$*235/(-+1*+,57,0558/00'063//2../)2/014,,.+-/61-,-/000.0&+(+4**,3874410/1))--0-0232.6/&/--1(+'%('(+:7999565012+046)&.1.0.),.+,((+36+3.)*(-200121:9583&-*,.-+*//.+,04(,-6-,*/,10.5*)-(/(%%,+0971+2-*)3-../*(-34491///+42126+-*+*(&*)+(('++*3*2;7/+/0(2**4---.048960/875-*,,+%*+--55.%))-:.6.<.,9+,+/,(+0-,/4'&(&'1+../1115:310.,+../13.-*+',%)00+%-&,4/&$&'*(-'(&%&+**(()((**1+/080707,--0&%((*91/35..(-+(),+-,./++,15.2/32;;40//0.+'()1.4./'0+,54--1%('*)+(,.768.&())0&(,.0991696/+.04;:8;78,+44*%(.-0-+230/*+-0-4+)*)()./,''$('.84+))+*()+:53.'()$)).;725''169*819(/&'(54-1426597653/023147662-,--1,.%.4()0065/,4.)-217852-80''*,&&%(')23-)-5//2/020/8.%,9+---+.*0,.*1-3*)/',),4819.*2.10.,)+(+-)*+2/9444.,0,+1-0018:6089::564.*,)%+06;:1+(*1/)')&*.9//74.(((&')'**7667080/10/454'3,-(%''(+/.,/031++)&+*+'.*4+/0,.-02;402/1)0117/22-+&)+-+%'')74/8-..:744225,,+).*+.'++,/'*))+-50+&-(0(425,**'*4105-(*'$%&(&(&''*+')*.8/2+*+'*-/*'+))),*4..00)&*,+/13:25/-,)*+/+'*6.31;5/+%()(*--')()#&$%**14261/92+/*&($),*0,+84,/1*-)'#$%%**'(**+3459:80.-10-.21-/6479*+8.09794051/48/.**)-.,1*')&'*,)*6/3.1103*+&/*'*&&*6,/98$#%$#**1../355/.))$$%$
@e5d1e547-1e0e-4ed5-804f-6e2fe2ef7879 ch=138 read=77013 start_time=2019-12-13T06:23:35Z barcode=BC01 runid=2c9cf7bc05858273f10e7d7ec552fc0bd742dc3e
CCGGTTACCTTGTTACGACTTCACCCCAATCGCTGACCTACCTTCGGCCGCTGCCTCCTTGCAGTTAGCTCACGGACTTCGGGTATTGCCAGCTCATGGTGTGACGGGCGGTGTACTAAGACCAGGAACGTATTCACCGCGACATTCTGATTCGCGATTACTAGGCTTTAGCTTCATGTAGGCGAGTTTCAGCCTACAATCGAACTGAGACTGGTTTAAGTTTGGCTCCACCTCGCGGCATTGCATCTCTCTGTACCAGCCATTGCTTAGCACGTGTGTAGCCACATAAGGGGCATGATGATTTGACGTCATCCCACCTTCCTCCTAGTTAGCAGGCAGTCTCGCTAGAGTCCTCAGCAATGGTAGTAGTAACTAACGACAAAGGGTTGCGCTCGTTGCGGGACCAACCCAACATCTCACGACACGAGCTGACGACAACCATGCACCACCTGTCACCTTGTCCCCGAAGGTTCCTCGATTAAGAGTAATGCAGGGATGTCAAGTGTAGGTAAGGTTCTTCGCGTTGCTTCGGAATTAAACCATGCTCCGCTGCTTGTGCGGGTCCCCGTCAATTCCTTTGAGTTTTAATCTTGCGACCGTACTCCCCAGGCGGAATGCCCAATGCGTTAGCGGCGGCGCACGGAGGTGTTGAAACCCACACCTGAGTATTCATCGTTTACAGCGTGGACTACCGGAATTAATCCTGTTTGCTCCCCACGCTTTCGAGCCTCAGCGTCAGTTACAGTCAGAGAGTCGCCTTCGCCACTGGTGTTCTTCCTAATCTCTACGCATTTCACCGCTACACTGGAATTCCACTCTCCTCTCCTGCCTCTAGATAATAACCAGTTTGAATGCAGCACCCAAGTCGAGCCGAATTTCACATCACTTAATCATCGCCTACGCTCCTTTGCGCCCAGTAAATCCGGATAGCAACTCGCCACCTACGTATTACCGCGGCTGCTGGCACGTAGTTAGCCGTGGCTTCCTCCTTGGGTACCGTCATTATCTTCCCCAAAGACAGAGCTTTACGATCCGAAAACCTTCATCCTCGCGCGGCGTTGCTGCATCAGGGTTTCCCCATTGTGCAATATTCCCCGCAACATATTAGGAG
+
5,.,/6,-,6,*5.,,1.78;2..99203387783147),4:89:/:1928986655-4.-.*114/,,,++.28235:5/1-..4:5564%-*,+-178521574:94,).%&%&'04/338,682532988;40271412204;057/210-1410;0/.)&%$&'$((*-*.)2*+1332.*//:6-)/7231447/7*-2/-./066;:6:;;0413;5192448*+/+//61811094559865425799::889:83:*%+'&(1040100)('*3.)*.+0)+*1-*,-+-.-,/5-*+0677891(1)/46;96./0*)-0.&$&('-,3676.3./+3)-.0-)++)%&*/*/6.0(,((,151129376877)42009566978141/02;8/,&,*0,(---/0183,012634552343135/8667<6:77555&%'*.1303-.-*+;9;/,+0'*)5-5565-9,5-**('-.--13(-1-28::8146657,4-13066;9:<955000+,.51+(.',4-<450+)+01:4002(+-1.207,8008780128897:0$$&&++01;<1.52.21-/266;05-4/5:;,-5650879/*,('0,/.122966/8/.07-&*)-.3-/1-.22..6)12,&+(-+*%%&)+/2-),/11;,)*,00/08910*&/4&*&&+',)557,01:4./029:0',(*.882269;:950/1249).6---2509),//.///02./21//.)-019::;:8870.,0675666375735:8,,/3/13..$)/&(+'3*4(%(*,..2/1.52755,,..3495.,&)//4055<:3,10.1*//1/8000478+*+.+))+,/0-.2441'+.+7275/+0()*%&()+56/-8.%13/71*+/386542634,**((%))3-..*.0,,/1343514;89/://.0-1,+'+,-('1*++362414/1964..0-0-532/492473191238397:1168148..,,+/34,.-110--38:6326:7874(((%-+51<3-3/,-444666,-3+491546-)30(+2/5)-.861<:-&(,/))(%%*'3-++
@2eff7f0a-bd57-4433-b044-9fc819e1b8be ch=300 read=122379 start_time=2019-12-13T06:23:33Z barcode=BC01 runid=2c9cf7bc05858273f10e7d7ec552fc0bd742dc3e
CCGGTTACCTTGTTACGACTTCACCCCAGTCATGAATCACAAAGTGGTAGCGCCCTCCCGAAGGGATTAAGCTACCTACTTCTTTGCAACCCACTCCCATGGTGTGACGGGCGGTGTGTACAAGGCCAGGAACGTATTCACCGTGGCATTCTGATCCACGATTACTAGCGATTCCGACTTCATGGAGTCGAGTTGCAGACTCAATCGGACTACGACGCACTTTATGAGGTCCGCTTGCTCTCATGAGTCCTTCTCTTTGTATGCGCCATTGTAGCGCGATGTGTAGCCCTGGTCGTAGGGCCATGATGACTTGACGTCATCCCCACCTTCCCTCCAGTTTATCACTGGCAGTCTCCCTTTGAGTTCCCGGCCGGACCGCTGGCAACAAAGGATAAGGTTGCGCTCGTTGCGGGACTTAACCCAACATTTCTAGCACGAGCTGACGACAGCCATGCAGCACCTGTCTCACGGTTCCCGAAGGCACATTCTCATCTCTGAGAACTTCCGTGGATGTCAAGACCAGGTAGGTTCTTCGCGTTGCATCCAGGTAAACCATGCTCCACCGCTTGTGCGGGCCCCGTCAATTCATTTGAGTTTTAACCTTGCGGCCCGTACTCTGGGCGGTCGACTTAACGCGTTAGCTCCGGAAGGCCTCAAGGGCACAACCTCCAAGTCGACATCGTTTTACGGCGTGGACTACCAGGGTATCTAATCCTGTTGCTCGCTTTCGCACCTGTGAGCGTCAGTCTTCGTCCAGGGGCCGCCTTCGCCACCGGTATTCCTCAGATCTACGCATTTCACCGCTACACCTGGAATTCTACCCCCCTCTGCAGGCTCAAGCTTGCCGGTATCCAGATGCGGTTCTGGATTCCAGGCCCGGGGATTTCACATCTGACTTAACAAACCGCCTGCGTGCGCTTTACGCCCAGTAATTCGATTAACGCTTGCACCCTCCATTATTACCGCGGCTGCTGGCACGGAGTTAGCCGGTGCTTCTTCTGCGGGTAACGTCAATGAGCAAAGGTATTAACTTTACTCCTTCCTCCCCGCTGAAAGTACTTTACAACCCGAAGGCCTTCTTCGCGGCATGGCTGCATCGGGCTTGCGCCCATTTATTCACCAATATTCCCCACTGCTGCCTCCCGTAGG
+
16+//:.1737,00*.1../;/.503,-.28-.34;6202275330-,+)+)*.*+-/,**,,,)'.'+(&'%&*,))38;138/)*0-4;,*,/682+4286868981<:343002031579,929'350:65:9963136*,',,./<:778;:-,,+1/9//00/0337;995+56;69801()*..*02:68)+0788070-+5/1546622++&)-/*$'%+)1023-.-5+.0555,.,+,,0(*7../570''()+85:;7/:--+/.++*(+-53..+.8+-8:;954,)491;;:11100/3/**&&)22-8/0,.164855'*.1/02<8457+.2+3.--0/618*08.++34.0.+(-*4.:07756/;..1(338'633357-./3+-156:74:675<:5514/,/+(,-.+38,*%$$)+,*+'(,--3.,.+,09/9/635534;752/-.-12467-+,')((*-)+**5//079705+,011413637557<:9800.2-5081.7.0+60;67<644/2,*)*+3)'/**-7,364008979341.-9,-/&2/623:5*)/0.73;767;1---,:<2/6,,)++20324&'/,/0-&%&-62:987321515101+,30(//0(.,.-'*+2/0/(/4-+)(/-.0-3,0-1231,41451837-,-/555887643126+120-00540800-.-4:,/,0'*')(('('.0..$'),268857322912-.,'+263262664:879:121++*)10/012*+00+)*114-4;71-05.02,,&,317180802/(12723,,2-$*$('(/130'.,3,-8&+,./7-+-%'#((*1*'$**)0'*(%(.6/)),--':1./(*,./*)*%&'.-../2/5%%%$%'*),-..1761764:5217809/.,/1;18.+*+)-,+032252(3(*7:68;8222/.011/1($'*/%(3+*+51&3+*+5,9:<::9:3-++.85446,0-..0664(.,+*.(''*-33+/.08+770//24-'//523-+.-.12.)*.0.2,+,1/226-811)(''&..-43:52/0012*86341(.--87//:0+-,&%/(././124:;3/351.312:.:8(*:4.*
@6f2f9e40-54f8-4020-8b13-be7fbd64868e ch=135 read=61635 start_time=2019-12-13T06:23:49Z barcode=BC01 runid=2c9cf7bc05858273f10e7d7ec552fc0bd742dc3e
TTGGTATGCTTACCGTTCAGTTACGTATTGCTGGTGCTGAAGAAAGTTGTCAATTAATCTTTATGTTATTGTTGGTGCTGATGTGCTCCTACACCCAGGAGGCAGTGGGGATATTGCACAATGGAAGCCTGAGTGCAGCAGCGCCGCGTGAGTGATGGAGTTTTCGGATCGGCAAAACTCTGTCTTTGGGAAGATAATGACGGTGCCCAAAGGAGGAAGCCGTGCTGTGCAGCAGCCATGGCCATGGTGGCAGGCGTTATCGGATTTACTGGGCATGAGGGCGTAGGCGGATGATTAAGTGGGATGCAATGCCCGGGGCTCAGCTTGGTGCTGCATTCCCAGGCTGGTCTCAGGTGGGAGAGAGTGAATTCCTAGTGCTTAGCCGGTAAGCATCAAGTTAGGAGACACCAGTGGCGAAGGCGACTCTCACCAAGACTGTAACGGCAGCTGGGAGGCTCAGCGTAGGAGCAAACAAGGATACCCTGGTAGTCACGCGTAAACGATGAATACTAGGTGTGGGGTTTCAACACTCAGAGTACCGCCGCTAGCATTAGAGTATTCCGCCTGGGAGTACGGTCGCAAGATTAAAACTCGAAAGGTGTGGGGACCCGCACAGGCTGGGCATGTGGTTTCAATTCGAGCAACATGAAGAACCTTACCTACGCAGGCGCCATAAAACATAGCAATCCCAGTCCTTCGGGGACAAGGTGACAGGTGGTGCATGGTTGTCATTAATGTGTCGTGAGATGTTGGGTTAAGTCCGCAACGAAGCGCAACCCTTGTCGTTAGACACTGCAATTAAGTTGAGGACTCTGGGCTGCCTGGAGTTGTACTCAGGAGGGAAGGTGGGGATGACTCAAATCATCATGCCCACTTATGTGTAGGGCTACGTGCTACAATGGGCTGGTACAGAGAGAGATGCAATGCAATGAGTGGGGGGCAAACTTTAAAACCAATTCGTTGGGTTACCAAAACGAAGCTCGCCTGCATGAGGCTGGAACCCTGTGTCCCCTTGAATCAGAATGTCACTTGGTAGGAGCATTCCAGGAGTCTTGTACACACCGCCCGTACTATGAGAGTTAGCAATACCCAGAAGTCCGTGACTGTACGAGGAAGTGGCAGCCGAAGAGTACAGGTCAGCAGTGGGAGTGAAAGTCGTAACAAGGTAACCGG
+
%%0*,+/+&)('/52391*(.+)*$0&1+(/4-89322148,,1/,,60//&**.+++,0:+%'$'*#$$$'*.+--.----%'&*,//+*+'-)'#,+()+(-+./92)''&.*++-.'+))(''',/+'&&)(.&%$#)+)./%))++%'''()&,%',54+/0,+,*%&&',*'')3/275176,0--,(.)//.-/1,52-*/)-2(2)*.))()-,&'$&%%&%'&&+*(''$&$%%%$%%'(()'&(.0017/02,7/.73+-/(1,)%'''--*)-0&*)$*.+./0501%+)%,,+(*(+&)(*&$',,,+-2(&*0.35,,-//0/13+21*+32.-)%'&(%(*()1.))&)$)$&(',)5,'$++*'-&%%%#&%(%%&),+,+'''+).))'&)$&$%(+*-+&)1,3/2./,-+./0-210,1*&)('&(-,(*)(*+/(,-*1+('(*1,3'().782+/',(*+*490(-((&*()()()(.071*(),.1:.'*('0:000'*-+.6.-)&(&)&&$%#$%#(')-9,-''%)(,2)%(''+-976'''##(*'(,,1-311)-+'()*+.766+++&))'(()*,++3,+*43+,*(((&$#'),+./1(,(&(((-//93')(+.00*+)*/)+/120,,,,((%$%%*+*$&&%&),'&%%'(#&'+*.,%%('(1-62)785.477-81334.,--/.4,257685610($&#&$&$*'*-$'&%)(((*'*.4-716-34)$((')$%''*,14&2)&$&&**$/,'&*,*,-),'%')/-31920472..&$'('1./*/-.3)*/-*+'(&++02,0/+,0,.*.28,2,+*-(,16600-0179+52,%$(),,,,(%*%*'0,,-*)(,)()+1-',,+**,..00//,)()+,9620-(%'*)((),+/60-.)5.950030/895/20(-('(*1)3((+$'((),)($'(%)-,&*('&+,**)*(((/+$$&+,(&')))45)+---6/.'0,0313.$'&%+(.)+)(%'%'),+%*+(+.-,/(*)--0012&)-0))')(%,*+'''4))')-2.+4-*)).-,21-'%'&(&$$$'')'(%%%(+/1/124)))'')%$$(*+*%%))'&1*55-*+(*(,'-,(.)&%*-,))2:68(.
@316d01e1-7c6f-4c9a-a2e5-1345136124b3 ch=115 read=112917 start_time=2019-12-13T06:23:48Z barcode=BC01 runid=2c9cf7bc05858273f10e7d7ec552fc0bd742dc3e
CCAGTTACCTTGTTACGACTTCCCACCCCAGTCATGAATCTGAAAGTGGTAAAGCGCCCTCCCGAAGGGATTAAGCTACCTACTTCTTTTGCAACCCCTCCCATGGTGTGACGGGCGAAGTGTACAAGGCCGAGACGTATTCACCGTGGCATTCTGATCCACGATTACTAGCGATTCCGACTTCATGGAGTCGGAGTTGCAGACTCCAATCCGGACTACGGCGCACTTTATGAGGGTCCGCTTGCTCTCGCGAGGTCGCTTCTCTTTGTATGCGCCATTGCTGCGTGTAGCCCTGGTCGTAAAGGGCCATGATGACATGACGTCATCCCTTCCTCAGTTTATCACTGGCAGTCTCATACAGGTTCCAGCCGGACCGCTGTAGCAAAGGATAAGGGTTGCGCTCGTTGCGGGACTTAAGCAACATTTCACAACACGGAGCTGACGACCATGCAGCACCTGTCTCCACAGTTCGAGCACCAATCCATCTCTGGGAAGTTCTGTGGATGTCAAGACCAGGTAAGGTTCTTCGCGTTGCATCCGGAATTAAACCATGCTCCACCGCTTGTACGGGACCCCGTCAATTCGTTTTGAGTTTTAACCTTGCGGCCATTACTCCCGGGCGGATGAAACAACGTTAGCTCCGGAAGCCACGCCTCAAGGCACAACCTCCAAGTCGACATCGTTTGGCATTGGACTACCAGAATTATCTAATCCTGTTTGCTCCCCACGCTTTCGCACCCTGGAAGCGTCAGTCTTCGTCAGGGGCCGCCTTCGCCACCGGTATTCCTCCAGATCTCTACGCATTTCACCGCTACACCTGGAATTCTACCCCTCTACAGAGACTCAAGCTTGCGAGAGTATCAGATGCAGTTCCCAGGTTGAGCCCGGGGATTTCACATCTGACTTAACAAACCGCCTGCGTGCGCTTGCTGCCTTAGTAATTCCGATTAACGCGCACCCTCCGTATTACCGCGGCTGCTGGCGCAGGTTAGCCAGGTATGCGGAGTAGCGTCAATGAGTAAAGGTATTAGCTTTACTCCCCTCCTCCCCGCTGAAGTACTTTGCAAGCCCAGGGCCTTCTTCATACACGCGGCATGGCTGCATCAGGCCTTTGCGCCCATTTAGTACCAATATTCCCCACTGCTGCCTCCCGTGGG
+
)'%)+9%'&$%&,.%,/0/../)*'-44-*+67575076/,%'-,$-'-,76*&()1301-6-'''),3(0(*()+//0.+*,,20/88,,32*471)(,90)6478777782322*'&(%%$%'.-5749(',3,.2--++,4.286:87:<1+,*33+)*)+/---41////01-***0192)*/-++,5),(*6<25++11/1'6)-4)1*++3/-*),*,+.3::555,-,6*,40206-,,-*0()('')+/.67867195/)**/0689;8+(&%$$((.(**13:3/6/00.037+)-36;0100--()$+*+.*,-1*.&))3/816**,;8458671600/89866&)%&((24:0*),015:59;7624'*)/-7+8-:943).*,/,.4999529)'*152.0*+&$)+/.-59+*./1)202(+%'**..,.+24+,%)*&++.4-..,+8*())(-**'),*)/3/935:::4421*40-0.2;4320399957065/06:589837*4/:849001209011/5'(&+$*40;9+851.21+1,-6,-2--.'3.63)-263+/6395;6'.9:/25-6<<.-2.3-3.,-0*2&3&&*,0,*&/13-*&)&(-%')0,-),2/2000+0-2+,,&')/525*),-)+-0113-2*8.456608374+65-*%%#)%/(+),*.--'0)/3/-///8223301:-+14199/,1.//5-0+,*/2-,0,(()+.28347::<0/00)/66.//-0005269:316,6.00<342/'))+,--44-31326<:405,'+702+0,+,+)-163403:1-,1'%*&*&))+25*-(,+.++')&&(**00&367477899683.//2/'%+44)*)*)%8-)*01211$'%(*(.*0(*457.04058,7-..)'$(('%'&')+,20*4644./2303/,-(*,/97-082596<54633/8001905+*$*)+0-8---9(/))**&,.4(,+(***011:1-&()4:+-(+*//.$&(.+)*,,890)801,66/)0*'+*&('',+*$(((%.0)&),(2-*,+/736862*/+,0//'+)'&')1179/0.,*-2*&2-55-'.5'%%+*..-1+)+1,31/*//,*))*-+68,,4%2)
@4ad245da-15f5-400d-aee2-a39adf4b89e0 ch=67 read=85703 start_time=2019-12-13T06:23:46Z barcode=BC01 runid=2c9cf7bc05858273f10e7d7ec552fc0bd742dc3e
CCGGTTACTGTACGACTTCACACCCCAGTCATGAATCACAAAGTGGTATACTCGAAGGTTAAGCTACCTACTTCTTTTGCAGCCCTCCCATGGTGCTGACGGGCGGTGTGCTGGCCCAGGAACGTATTCACCGTGGCATTCTGATCCACGATTACTAGCGATTCCGACTTCATGGAGTCAGGTTGCAGACTCAATCGGACTACGACGCGCACTTTATGAGGTCCGCTTGCTCTCGCGAAAGTCCTTCTCTTTGTATGCGCCATTGGCACGTGTGCTTAGCCCGGTCGTAATGAGGCCGCGGTATTGACGTCATCCCCACCTTCCTCCAGTTTATCACTGGCAGTCTCCTTTGAGTTCCCGGCCGGACCGCTGGCAACAAAGGATAAGGAGGTTGCGCTCGCGGGACTTAACCCAACATTTCACAACACGAGCTGACGACAATCATGCAGCACCTGTCTCCACGGTTCCCGAAGGGCGCATTCTCATCTCTGAAAACTTCCGTGGATGTCAAGACCAGGTAAGGTTCTTCGCGTTGCATCAGATTAAACCATGCTCCACCGCTTGTGCGCGGGCCCCGTCAATTCATTTTGAGTTTTAACCTTGCGGCCGTACTCCCCAGGCCGGTCGACTTAACGCGTTAGCTCCGGAAGCCACGCCTCAGGGGCTGGCCTCCAAGTCGACATCGTTTACGGCGTGGACTACCAGGAATTATCTAATCTGTGTTGCTCCGCTTTCGCACCTGAGCGTCAGTCTTCGTCAGAGACCTTCGCCACCATTCCTCAGATCTCTACGCATTTCACCGCTACACCTGGAATTCTACCCCCCTCTACGAGACTCAAGCACCGGTATGGGTGCAGTAGTTCCCAGGTTGAGCCCGAAGTTTCCGCATCTATTAACCGACCGCCTGCGTGCGCTTTACGCCCAGTAATTCCGATTAACGCTTACCCTCCATTACCGCGGCTGCTGGCTGGGGTTAGCCGAGTGCTTCTTCTGCGGGTAACGTCAATGAGCAAAGGTATTAACTGCTCCTTCCTCCCCGCTGAAAGTGCCAGCACACAGCCGAAGGTATTTCTTCTTCATACACGCGGCATGGCTGCATCCAGGCTTGCGCCCGCATTGTGCCAATATTTCACACACACTGCTTTTAACCTCGTAG
+
/(*-50%'$$'$((/2290-.(077,113:54++733))+/*'(%,100+,+2&'*,.,303.42023*%('2.2::2+0)$*+)(-9-'-,),(%'(*7%(4***(*'%$$**,-,%1-,)+''&),++67424222::985554.+--+9,,,21/2446;69778873,,-4,,,-&(3.8.1+,500/*5-6*9.62)*0/+**%'%'.2-,0/.+1/5(''+.,.0607)***-++-/61:43/75/,--0,-'-5-5+/*))---/.,%''(*2/+./+.12/4/.&2006+,---.'+,.268661427,,899;472/,*+/;51478:9/4-,-3646-/48,,08925+).232:8;;7891;1.(305.-3+,(&'/,152;14,//3&&,16-,.25,43*/'0./;8107734/42/2787372'3'(&('++0+.0.09024433+)*-639/+*(.'+((($()3;2(*-5476.*+.3,)0,)(*-:;7706761457;77:735-.1..7;:89:5;45566*(*+1-;69:6.,/055,-1+,-,--,--),45424,+,3096;:52;;1/-.1;;,44230/.-0/20)+.2/4:80,256).),.,+.070/--,*//-(*,.+,,,0,-.+//0934**74,-('%(+*.+5-0111.537846/+'()//276;774119*1*''-*,/366945-++%,8.112+&'*+-000/.9-,,01181,-//3<:757))%,%.1176369(-%%)5-3.2)),/./22/11129<5//25055,-)-/+,,)).4.57835231./(),,/60.-/)($&$,,&//0034)*,.%%%%,1-70+'++.+*#/,2)%&'')4*10&-./11%+('%'%&)1*79;888855-,*0+((0/384.+.10682')-08*7)))5*%252.42(.,-05010:5558531+&)1((*)**9,+'(*),61:894.0227324.-+-4151015418/*+*%'-/..-(,*7:.88626/.+-.4415.,,((%&'((*,/.(/+***.)'&)-/-./-*/.10-.%.,.193011/))()*-,*)3:667/1175-*.-05//-&#)&*%/1()'((('(')*'''))%'$+&&)&()*
@1997b708-ce23-4f5d-bdd7-7df24ca1d3e5 ch=134 read=53882 start_time=2019-12-13T06:23:42Z barcode=BC01 runid=2c9cf7bc05858273f10e7d7ec552fc0bd742dc3e
CTCCCTGCGGGGAGGCAGCAGTGGGGAATTTTACGGACAATGGGCGAAAGCCTGATCCAGCAATGCCGCGTGCAGGATGAAGGCCTTCGGGTTAATAAACTGCTTTTGTACGGAACGAAAAGCCCTTCTAATATGGGGCCCATGACCCGGTACCGTAGAATAAGCACCGGCTAACTACGTGCCAGCAGCCGCGGTAATACGTAGAGGTGCGGACGTTAATCAAGACATTACTGGGTAAAGCGCGAGCGGTTCGCATAAGACAGATGTAGAAATTCGGGCTCAACCTGGGAACTGCATTTGTGACTGCATGGCTAAGAGTACGGTAGGGGATGGAATTCCGCGTGTAGCAGTGAAATGCGTAGATATGCGGAGGAACACCGATGGCGAAGGCAATCCCTGGACCTGTACTGACTCTGCACGAAGGCGGTGGGGGAGCAAAACGGGATTAGATACCCTGGTAGTCCACGCCCTAAACGATGTCAACTGGTTGTTGGGAATTAGTTTTTTCTCAGTAACGAAGCTAACGCGTGAAGTTGACCGCCACCAGAATTACGGCCATAAGGTTGAAACTCAAAGGAATTGACGGGGATCCCGCACAAGCGGTGGATGATGGTTTAATTCGATGCAGCGCGAAAACCTTACCCACACCTTTGACATGGCAGGAAGTTTTCAGAGATGGATTCGTGCTCGAAGAACCTGCACACAGGTGCTGCATGGCTGTCGTCAGCTCGGTAGTAAGTAGAGATGTTGATTCGAGATCCCGCAACGAGCGCAACCCTTGCATTAGTTGCTACATTCAGTTGAGCACTCTAATGAGACTGCCGGTGTTCCAAACCGGAGGAAGGTGGGGATGACGTCAAGTCCTCATAGCCCTTATAGGTGGGGCTACACACGTCATACAATGGCTGGTACAGGGTTGCCAACCCGCGAGAGGAGCTAATCCCATAAAACCAGTCGTAGTCCGGATCGCAGTCTGCGCTCGACTGCGTGAAGTCCGGAATCATGGTAATCGCGGATCAGCATGCCGCCCGGTGAATACGTTCAGGTCTTTGTACACCGCCCGTCACCATGGGGCGAATTCTCGCAGAAATGCGTTAGCCTAACCGCAAAGAGGCGCTTACCACGGCGGGGTTCGTGACTGGGAATTGAAGTCGTGGCTAAGGTAACCGG
+
&)-9*,(4(.2*(.2/6630021.1.'&.&$$$%*/-02702983--/0,16*,.9610159:8-920002:9/-/&(%'0*..5535+(0)2+,*/714-,(8:<.8501488981292.$&&%$)(),)'$$'2405;0(1,(1)(,2-347213.44598122484+--5/65/62504;100/.6516-4*-821201,'%()..1(*&,-/60804-$(&&(/,./667/(++*(*.3(%30*-.('%)$&(0,13012333+&-,*--2%1436:-0/-)*+/+1.24435;8023661./015:813(''+,,0-11*018/3491011318211145166/4726:.-+0252578576115,,*/+,/02-,*-+*+-.+/+1963;4*-:68954766/-)+*-'&(**))'*,0,(*)27:'')*063,-':.-3,-)01'70+*,3/*,22,),/29**3987/*-,/7*5.0.38872*.,)--2/5444<;</843))+..+(*0+/2250++,03+*'('')9:556')+*','-'(,&-13%$----2.-(//*,-37+,(+(-*0&((*-1-%,-(*+1215/11403<::646697;:899;32-.,3/'/,,./587-,-+-/9,(*+10.7*)*-***-*%1*--++8;*,))+,+09.-707677666//)).226233-...*1+,,881466.8/.099562(+-/,())&$*()(,,,)%,1&.*&&.3.--,,0/14.037:102323/(2:/-+%%(0-..4:44412-000(/-8-,--,12411830*/-469:;160()&%$++70720,)'))('(-6:23430.,-,/2*-3210&,&*/3+*.,./77/05.,-.20(-*,.12*('*+.-,6---///0,,)2.9/4/6/6<7,,*()'+'('+.39/57.+*252+79'*+,05+0//(4,59:37)442++.*,+-+*/66;9;281//4'51-7/7('(%$+:-.).,799;/+3569:825(()---.;701./64&/300.8/&&&*(177153+*1223,2,*.+,**+)+(*0'0)(+'',%#&)+)+/80164+(,05.($'&&&+,0.36(.*0,()00)0-2244542*(%$(')0++,.'.%&)%+0+536;72:1
@504d090d-e983-4870-81df-6aa10c3acc63 ch=168 read=106523 start_time=2019-12-13T06:23:56Z barcode=BC01 runid=2c9cf7bc05858273f10e7d7ec552fc0bd742dc3e
CCTACGGGAGGCAGCCAGTGGGGAATGTGCACAATGGGGAAACCCTGATGCAGCAGCGTGGAGTGATGAAGGTTTTCCGGATCGTAAAGCTCTGTCTTTGGGAGATAATGGCAATTTAAGGAGGAAATACGGCTAACTACGTGCAGCCTTGCAGTAATACACGTAGGTGGCAGAGCGTTATCGGATTTACTAAATAAGGGCGTAGGCGGATGATTAAGTAGGATGTGATACTGACTCCAACTTGGAGTGCTGCATTCCAAACTGGTTATCTAGAGTGCAGGAGAGGAGGAGTGCGATTCCTAGTGTGGCGGTGGGAAATGCGTAGAGATTAGGAAGAACACCGTGAAGGCGACTCTCTGGACTGTAACTGACGCTGAGGCTCAAGCGTAGAGACAAACGAAGTTAGATACCCTGGTAGTCACATAATAAACGAGTAGATACTAGGTGTAGAGGGGTTTCAACACCTCCGTGCCGCCGCTAGCGCATTAAGTATTCCGCCGCAGAATTACAGTCGCAAGATTAAAACTCAGAAAGAGGTGGCGGACCCGCACATTAGCCCGGAGCTGTGGACTGAATTCAAGGAAACAGCGCGAAGAACCGCCTACATGACATCCCTTGCATTACTCTTAATCCGAAATCCCTTCGAGACAAGGTGACAGGTGGTGCATAGTTGTATCGATCCAGCTCGTGTCGTGAGATGTTGGGTTAAGTCCGCAACGAGGCGCAACCCTTGTCGTTAGTTACTACCACCATTAAGTTGGGGACTCTGCTTTAGGGCTGCCTGGGTTAACCAGGAGGAAGAACAGGGGATGACGTCAAATCATCATGCCCCTTATGTAGGGGCTACACGTGCTACAATGGCTAGTGCAGAGAGATGCAATACCGCGAGGTGGAGGCAAACTTTAAAACCAGTCTCAGTTCAGTTGTAGGCTGAAACTCATACCACATAGTGGAGTTACACTAGTAATCATGAATCAGAATGTCGCAGTGAATACGTTCCCGGTGCCTTACACCGCCCGTCACACCATGAGTTGGCAATACCCGAATTCCGTAAGGCTAACCGCAAGGAGGCAGCGGCCGAAGTAGGGTCAGCGGTGGTATGAAGTCATATTTCGGAAGTAACCGG
+
%)%')*34.0.*%))***.005),*+/1.***-,.465*(++/6((*-//20-)&%'%**&%%$%'(')1+1310,.(0,3.*$,'*)')02556131.+1-*+0,3,*+%-(&%%#((/,)))(*%%&'(**,171328'(&&%(,&&%%&(*,+/+(-+-.0/4--+('&&'.976:54,%)&-2*())'%$$(%--,/056.1/*7,//.041-,)&)*(*)%%('&*%%&.,9*,,*.,.,&++4355899;24179492),.)+2,,+*+,.0-74+.(-/(,)%''''(+-.-.)(,+).*2/-40.)))*,)2334.*+(&.*+12-)*0+*%)#'&''(+0/36..-+'0254542648523-1-/1///0-/2',&()+&+$&(**,%&%(&'+1+/4878:-./35.--'$&%%).+-0,,(%'&$*.,1540+(*(($&%(,*1-9,-0(0*2416513/50/70/,.*%)'+)2,2($'&*./3-.+#%((%&(&'*-++*'**,+-,,0100*+,+$(,*'%)%*('$*'%&&&$%#&&+)++,1.,,,,-%%*(&&%%&)+,1*''&%,++,,--)+*+(+(.++$'(($*).,-.2*2+''.,0.22+-/1/4.3./+&%&)%(4)152,+1/3)+-...45)-+*/822334'/2-+),-)&')-'')./1-51473.&'*',-39*0,%'-0,/43(0+*/&$(((,/-+.94,2013328210:10+'+(&+))71.&*)4)'23/,,++(&',*%25/1/.040/4.3.1,+,-/.,++).($%%$*+*0++,+,,.,&(1(*046340+4/++-(,()'*02/.-+)'&&&&&**0/9*/(&%&&$#$$%&&'**44426.'-,*-,*,*+,.$(*&)54,-**,40))(((--24%((,&&)3,*,.,)(()(.*,34/024-++,,(()&+'*2-,,')++.17110$$)-101(1+21376.3%-/1.9215.1.01+&+&%'%(%%&&*%%/0,)01331482/,*)*'*(*)-.,-5,&%$'$%%(*,5)6.55967/0.1*'$%*,,00+4/3**&'&*(+*,/.-01**(*(%''+'%(,+40/42,'**'))0509+5
@92b53c37-2b75-4695-bc4a-a66800654ec7 ch=46 read=87963 start_time=2019-12-13T06:23:56Z barcode=BC01 runid=2c9cf7bc05858273f10e7d7ec552fc0bd742dc3e
CCGGTTACCCTTGTTACGACTTCACCCCAGTCATGAATCACCGTGGTAGCGGCCGCCCTCGAAGGTTAAAGCTACCTACTTCTTTTGCAACCCCACTCCCATGGTGTGACGGGCGGTGTGTGCAGGGCCCAGGAACCTGTATTCACCGTGGCATTCCTGATCCACGATTACTAAGCGATTCCGACTTCATGGAGTCGAGGTTGCAGACTCAATCCGGACTACGACACTTTATGAGTCCCTTGCTCTCGCCGGAGTCGCTGCTCTTTTGTATGCGCCATTGGCCAGCGCGTGTGCCCTGGTCGTAAGAGGCCATGATGACTTGACGTCATCCCCACCTTCCTCAGTTTATCACTGGCAGTCTCCTTTGAGTTCCCGGCCGGACCGCTGGCAACAAGGATAAAGGAGGTTGCGCTCGTTGCGGGACTTAATAACATTTCACAACTTACGAGCTGACGACAGCCATGCAGCACCTGTCTCCACGGTTCGAAGGCACATTCTCATCTCTGAAAACTTCCGTGGATGTCAAGACCAGGTAAAGGTTCTTCGCGTTGCATCGAATTATTACATGTGCTCCACCGCTTGTGCGGGCCCATCAATTCATTTTGAGTTTTAACCTTGCGGCCGATACTCCCCAGGCGGTCGACTTAACGTTAGCTCCGAATTACGCTTCAAGGGCACAACCTCAAGTCGACATCGTTTACGGCGTGGACTACCAGGGTATCTGGTCCTGTTTGCTCCCCGCTTTCGCACCTGAGCGTCAGTCTTCGTCCAGGGGCCGCCTTCGCCACCGGTATTCCTCAGATCTCTACGCATTTCACCCGCCTTTACACCTGGAATTCTACCCCCCTCTACGAGACTCAAGCTTGCCAATTATCAGATGCAGTTCCCAGGTTGAGCCAGGGATTTCACATCTGACTTAACAAACCGCCTGCGTGCCTTTACGCCCAGTAATTCCGATTAACCTTGCACCCTCCGTATTACCGCGGCTGCTGGCTGGGGTTAGCCGGTCTTCTTCTGCGGGTAACGTCCAATGAGCAAAATTATTAACTTTACTCCCGCTTCGAAGAAGTACTTTACAACCCGAAGGCCTTCTTCATACGCGGCATGAAAACGCATCAGGCTTGCGCCCATTGTGCAATATTCCCCTTTCTTGCCTCCCGTAAGGAG
+
24*+(.&),'(*)1/%--/7846*-1+'&$33)+))2//&*%'('+)&'&''(**4:/-0))+),,709.,031/3*(28:,54/(+-,-.:6))-,57/(326735024032-*/+.653/4,&)(+1''04/1.%&(.-398.8/*+(10/0.5-(*-.-,(*,017-%&)%%(0/49340.11:3056.*+,,1/+/0/*.,/1//17:8.-.0/54/.2*0*,/7-,.,*2-4+&(-(+/1-0-+)*('*+,-22*,*),338),'((0/18*+-()&&'(*)++5-*'&(*',167)*+*'%2+:;,0--.--0.3/01567336'0,)-4.86516,+.8/*02%,'(**&--,10'(/.//13037-,,1-0/778,)((2+.&,((0/64/7'/*),(1+)+%()--38./.96/,0+/-&+50()6*,,-+-*()*+.00.5661.-.)*,:-833+0-*-.*,./,1)&,*.,**''&&/./5547200498732/-59506140*)/-+968823335;63934;)++482153'+)(-//.26'&.,2*+($&&)&(',.23*-.+(%&(*12+)/-7/%+-)'*+-119;6.4.6;<.071..--)*(/'%'*(,,1/0.&,2.(*..4131+1')(-/&(+,.4,*//0.-*+/(,-*'13..0294835*6.6465756772;/++1011864646--+(00*++''&&%&)''(,)($%&07/)'*+9823424833323675(.--.541/9('2:9/2/-703895:;11202015;3102&(,**+-(%('+,.372/57*'+%'.-+,.3944(1*101205-8995*-+(+%&*447988,2/3./65'0../2)+-844466;00*'-,31//32:/26-*083,'(*.6010*'%0.88;689-..),..133*,2,+/-/-''(+.65;0/-.202*+%%&&(+.742681.*+*),8-809...2244/**,*'0--%())01()9-9<77881++.,0/125&1&,+)21*4+(.-*2,*%'++)$,'-*($+*/*&(+%')(,&&&'()-/*./)'(,--*'*.))1+('$)%*++)''(,0/)(%%%(0&5613:03188('6,*-++)-./1/52,&$%**)0+,4,85)%)(')))&
@b0729c18-a93f-4701-9b59-a402e09658a3 ch=66 read=83817 start_time=2019-12-13T06:23:53Z barcode=BC01 runid=2c9cf7bc05858273f10e7d7ec552fc0bd742dc3e
CTCTACGGGAGGCAGCAGTAGGAATTTTCGGCAATGGGGAAACCCTGATGAGCAACGCCGCGTGAAGGAAGAAGGTTTTCGGATTGTAAACTTCTGTTATAAGGAAGAACGGCGGCGAAATGGTAGCCAGTGACGAAGTACTTTGATAAGCCACGGCTAACTACGTGCCAGCAGCCGCGGTAATACGTAGGTGGCAAGCGTTATCCGGAATTATTGGGCGTAAAGAGGGCAGGCGGCAGCAAGGGTCTGTGGTGAAAGCACGAGCTTATCAGTAAGCCATAGAAACCAGGCAGCTAGGTCGCAGAGAGGATCGTGGAATTCCATGTAGCGGTGAAATGCGTAGATATATGGAGGAACACCAGTAGCTGAAAGGCGGCAGATCTGGCCTGCAACTGACGCTCAGTCCCAAGCGTGGGGAGCAAATAGGATTAGATACCTAGTAGTCACGCATAGTAAACGATGAGTACTAAGTGTTGGATGTCAAAGTTCAGTGCTGCAGTTAACGCAATAAATTACTCCGCCACGAATACGTTCGCAAGAATGAAACTCAAAGGAATTGACGGGGGGCCCGCACAAGCGGTGGAGCATGTGGTTCGAAGCAACGCGAAGAACCTTACCGAATCTTGACATACTCGCCAGGCTCCAGAGATGGAGAGATAATATATGAGATACAGGTGGTGCATGGTTGTCGTCCAGCTCATTGTCGTGAGATGTTGGGTTAGAATCACAACGGCGCAACCCTTATCGTTGATTGCAATCATTAAGTTGGGGACTCCTGGCAAAGAGACTGCCAGTGACAAAAGCTGGAGAGGCGGGGATGACGTCAAATCATCATGCCACTTATGACCTGGGCTACGTGCTACAATGGATGTGGTGCAGAGAAGCGAAGCCGCGAGGTGAAACAAAACCCATAAAACCATTCTCAGTTCGGACCCGTAGTCTGCAAGCTCGACTACATGAAGTTGGAATCATCGCGAATCAGCATGTCGCGGTGAATACGTTCTCAGGCCTTGTACACACCGCCCACATCACACCACGAGTTGATAACACCCGAAGCCGGTGGCTAACCGCAAGGAAAGGCTGTCTAAAATTTAGGATTGATGATTGAGGTGAAGTCGTAACAAAAGGTAACCGG
+
-+4,/**8,(++)&)*,5563).),69:0,5,*9/./)'*,-/1)*)($%((+-,-(27.7667601)-'&.*,1/943+)3&5.(.+23*+2+/0.8000:*4.846.*((())&*&*-)'+&&$&&')0/05(&%&*)((,##%%((%)2023300281526477976(.+-061-1--160015864631/,/2+/7.8,--,,/+',('-.)1.,,/18*)&-/..+42+-++'55,+-521341.0762/0-%(%'('&&,(%(*(./35248+*/-,34,5&75.-./.*,+)(,/-,*('.4066265+5+5,5+*))$&'*222-/:-+,35668993//,+,),)'/+-0-+)+&))'*-6*,-4/+*&%&,,%(./7.210201258998:/13:+()+)*.70/.(*%.1:86604,30./76.7/+,,/.10/'(%'%&'$(.96/-&(*%%%&*,794873;3:3:66338/*.:71258-,,*&)+20-/018534.(-)),/3867/$(%.+,,//7<859731464/+8/,1646,0--2140.51-/67-.1,(+*(''')6898:11/04/-05*,,(--'-228574410263061159.*1.&*,,-7563558052005014&''**)780/-,*0,/'')..6498::8:*2.-/0257654547788607)%(+,-+.0-.06870//0/8:*,).+*&((+0%)).1,'*,31,2:6/7//-(1''$,)')'&&'+4.2,0/8.7902442...-++.(&)+-87*34*1/0/.*7*+(345/.,)+0-,65*/05671445982102202+/+$%&&'))*360073/*)+++44.-0.800900(+'*+16/.((&*(/.+/+-463+*++.-+4+*-6:31/**-2852.,129124+//09+,)%%%$%*-42011.,(+,-.,-.4546050,6.4/47./%*)((./:48103345//%'$%&./;62+*1,)01'(.5232/014/0.05))%&&((..-.'**,*()(&,&'-.00)/,'&(.+/76:9(70/.5/2.1//.4-7**,.-,+*%*,)+(*)%/1/3/-./-*4((((&*+0-'('%'*4075,(0,5675./1
@53cfb42b-5b32-43b5-94d5-1071bfb8b552 ch=204 read=67409 start_time=2019-12-13T06:23:50Z barcode=BC01 runid=2c9cf7bc05858273f10e7d7ec552fc0bd742dc3e
CTCCTACGGAGGCAGCAGTGGGAATATTGCACAATGGGCGCAAGCCTGATGCAGCCATGCCGCGTGTATGAAGAAGGCCTTCGGGTTGAAGTACTTTCAGCGGGGAGGAAGGGGTAAAGTTAATACCTTTGCTCATTGACGTTACCGCGAAGAAACACCGGCTAACTCGTGCCAGCAGCCGCGGTAATACGGAGGTGCAAGCGTTAATCGGAATTACTGGGCGTAAAGCGCACGCAGGCAGTTTGTTAAGTCAGATGTAAAGAAGTCAGGCTCCAACCTGGGAACTGCATCGACACAGCTTGATCTCGTAGAGGGTAGAATTCCAGGTGTAGCGGTGAAATGCGTAGAATCTGGAGGAATACCGGTGGCGAAGGCGGCCCCCTGGACGAAGACTGACGCTCAGGTGCAGCGTGGGGAGCAAGCAGGATTAGATACCCTGTAGTCCACGCCGTAAACGATGTCGACTTAAGGTTGTGCCCTTGAGGCGTGGCTTCCGGAGCTAACGCGTTAAGTCGACCGCCTGGGGAGTACGGCCGCAAGGTTAAAACTCAAATGGTGTTGACGGGGGCCCGCACAAGCGGTGGAGCATGTAGTTTAATTCGATGCAGCGCGAAGAACCTTACCTGGTCTTGACATCCACGGAAGTTTTCAGAGATGAGAATGTGCCTTCGGGAGCCGTGAGACAGGTGCATGGCTGTCGTCGCTCGTGTTGTGAAATGTTGGGTTAAGTCCCGCAACGGTAACCCTTATCCTTTGTTGCCAGCGGTCGGCCGGGAACTCAAAGGGAGACTGCCAGTGATATTAAACTGGAGGAAGGTGAAGGGATCAAGTCATCATGTACCACGACCAGGGCTACACACGTGCTACAATGGCGCATACAAAGAGAAGCTTGACCTCTCCCGCGAGAGCAAGCGGACCTCATAAAGTGCGTCGTAGTCCGGATAGAGTCTGCAACTCGACTCCATGAAGTCGGAATCGCTAGTAATCGTGGATCCAAGTGCCGCGGTAGATACGTTCCCGAGGCGCTTGTACACACCGCCCGTCACACCATAGAGTGCGGTTGCAAAAGTGGGTAAGCAACCTTCCGGGAGGGCGCTTACCACTTTGTGATTCATGACTGGGGTGAAGTCGTAACAAGGTAACCGG
+
,76.%(.03()--045248375*4/.80+*+,-60/51/,/19'7:886,*(%$%&,-1977878651345/%*)**6539302/,,&*('+,-./2-,32.17-'++)/)/1*)*53-/*7(&'5,57.,124033/034/0*.-%$*,1(-/)*549.-*-)*(()&,'))(-2+03')+-32-8/./13/.--,1487936302/0.603/3-138<::882;8*+/034020.43)6697/3768.292279735*($)''*3$(190;'7)03/08612/--./.,*'&&%$%%%'(&**(--.*(&&%$-,(.).+3/.7442,,,,575.270-34:53*('(*,542-)*,+399:;:0;0*-,)(+)31772-*-558+-,*,4..../889.3:12-,**).%++'&&*59)63.,)1+-./4.6:/+,*)+/54+-+-800;;-3,*-.0854,1*$%),-42333;1)0.0,7463351//1//1,//04:1213/;01.6788976786575+*'*(+.324/1.6(-,*-(*,()528762&&%+,005-+780/7.(*'*,+-0.7768/-.%/$*%-0;7048;4231,,-',,/,//))0,71-.03298777:6344556./07,3,+6:01,)(*+'+,+.74(6,.9647-95*-59785)3-/'30,-,)02952-'&(+,/2489:75:0/0377010:1783;3,.1.7*+.10+((&*%/45092222.66.086897586952--2/+3+*'))(+3-)0-')*-5678133/-,*)&5889::32303-1(-,,),*&$')02.465:930&%$)'&(+00411./00,+&*'-./255/316-*-+)+125084.()'(*%$$%&(4700,/(-(0,)*'&*59-/2;679256587.06465112987+8(2*74)*(*-155414/.1'*,//))'(+--.5,65769302/013800.018727(4*0425-&,.80*)3478519/3/,*-/,'(%&'*(*&*(/631:7./43434855&)%'%&#(,-:,-/80*)1.6++,-(++--,160)2;3,--*+)*,/+08&*//++4465:31...//4)4-,,*/,--5679665*3-9:7987
@9733d8f4-4ebe-4cdf-a223-d81fcf96ed43 ch=242 read=121061 start_time=2019-12-13T06:23:59Z barcode=BC01 runid=2c9cf7bc05858273f10e7d7ec552fc0bd742dc3e
CCCGGTTGCCTTGTTACGGCTTCCACTTTAATCATCGTCCTGTAGACAATCATCGCTTTGGTTAGGCCACCGGCTTCGGGTGTATCGCTCTTTCGTGGTCTTGACGGGCGGTGGGCCGGAACAGTGATCACCGCGACATGCTGATTCGCGATTACTAGCGATTCCAGCTTCGTAGTCCCGGTTGCGAACTCTGCAATCCGGGCAAGAATGGTTTTGTAGGTTTTGCTTCTCGCGGCTGGCACTCACCTTATCCATTGTAGCGTGTCAGCCGGGTCATGGGGGCATGATGATTCGACGTCATCCCCGCCTTCCTCTGGCAATCACTGGCAGTCGCTTCTGAAGGTCTGGCAATGATGGTAACCCTAATCGATGGGGTTGCGCTCGTTTATGGGACTTAACAACATCTCGCGGCTTACGGGCTGACGACAACCATGCACCACCTGTATCTCCATATAGCTATCTCTCAGTCTCTGGGACAGCTTTGCCAGGTATGTCAAAGAGACCTGTGCTGGGATCGTTGCTTCGAATTGACCACATATCACCGGCGTACTGCAGGCCCGTCAATAAGCGGTTTCATTCTTGCGGGCAGTACTACTCCAGGCGAATTCATCATTGCGTCCAGCTGCAGCATCATGAACTGTCCAACGCAATTGCTCATCGTTTGCAGCGTGGACTACTTAGAATCATCTGTCTATTTGCTCCCTACCAGGACTGGGCGTCGGTTATCAGGCCAGATCTGGTCGCCTTCGCCACTGGTGTTCATCCGTATATCTACGCTGCCGCTGCATGGAATTCCCTCGTCCTCCGCAACATCTGGCTGTAGTTTCTATGGCTTTACTGAAGTTAAGCTGGGCTTTCACCACCAGACCGCGCCTTGCTGCCGCCGCTCCTCTTTCTCATCGGATAACGCTTGCCGCACCTACGTAATCACCGCGGCTGCGCTGGCACATAGTGCCAATGGCATCAGGCTCGTAATCACTCGGCTGCCGGTTTCTGTGGCCATGCGTTATTTCCTTTATATTGAAGTTCACTGATCATGAAAACTATTCTTCCTTCATATTTCATCCTCGGTCAGGAGTTTCCCCATTGCCGAAAATTCCCTGCTGCTGCCTCCCGTAGGAG
+
2.&(&)(%,2)2'(*%'(%'&)(+$&&&$(--./6-)*+&&',*..,+'(*&//''%&&+*53%)350$(&)()(,&(,%%%**31++--.*-.-2/2,(('((0/57215++*,,(')*+,(&(&()&%.-//+)%+-.444458)())).1*-+(+,.86-2+((+0-*(*)+/-*'''*'&''%))'&%%&%(+.0..)&&%''*)..757*'+(+-150*(&&('&)*),*(&#$&"%)*)+)&&$%(&$)('%')*)+()##&)%.,())#%$(+:,/-,,--.01/'))-+)+17:06+%'&*-/(()#&%&$&()%%&$(&$',+*'('&$$#%&(*)&%&&).,.-).(&)*.+'%'%#%')-,11./7032436529/,+(,-(%'$+'+,,23*)*)&**/'%%%(+('''+*20442+13*0*+)2+/18/1.-//+9-#$$&&))+./*)((%%$&'2349<30,$&&'*'',.),*)()%'$'+*')+-23/-,'(',0.()-&'+)*-1-'&-/,(-,1)-'+/*)%+&'%)'-'($%'%2+33(')''&%$#$%'&):95112)'+*,)/0+)+.,.0*.,4(&,)&')&)%%%)(),1+,-.-&&&(*/,)((%'%#$$$&')'..+/(+%&$&*'&(/0/573195+,*+*)(*-*+/)'$#)'(+)++0144241-470(./0)&%#&($0-)(')+(++55(*1*%&%#'&-0++./.)++/0.44352036(+.28653//(+11&&')*32)$('$'(1303+')&(')&&-31+%%$$'(')*%%)&%''&&((*)%$%$&-13*'&((%')('%''('+(*,+'#%%&*.,16--(*-(0'+-:3,$)',**(((&''*%&%%&)-0-,)+-'')(*,,/('('((&&%$&$%)*.2(')''+-*($)**,,4./.0,+*.)('*+-()''(,+,&&$&"&&%%#%&&$%#((/.33+)***).'&%(*-+**+,436+-&%(*-&+2*-,)//-.()'%''')/+#$&'++*%#%(.51-+*/50496,(((##$&*(%#(**(*,0.0+/-'),4(.,,*&(,&)++.73))&.,'%#'(((&%)))..(('*-+),
@ddd1cffd-0511-414d-b331-4f852595d86d ch=94 read=115507 start_time=2019-12-13T06:23:59Z barcode=BC01 runid=2c9cf7bc05858273f10e7d7ec552fc0bd742dc3e
CTCCTACGGGAGGCAGCAGTGGGAATCTTCCGCAATGGACGAAAGTCTGACGGAGCAACGCCGCGTGAGTGATGATGACGGCCTTCGGGTTGTAAAGCTCTGTTAATCAGGACGAATGGTTCTTGTGCGAATAGTGCAGTTTGACGGTACGGAATAAGCCACGGCTAACTACGTGCCAGCAGCCGCGGTATGCAGTAGGTGGCAAGCGTTGTCCGGAATTATTGGGCGTAAGCGCGCAGGTAGATTGGTCAGTCTGTAAAGTTCGGGGCTTAGCCCGTTAGGATAAACTGCCAATCCCTAAGAGAGTATCCGGGAGAGGAAAGTGGAATTCCTAGTGTAGCGGTGAAATGCGTAAAGATATTAGGAAGAACACCAGTGGCGAAAGGCGACTTTCTGGACGAAAACTGACTGAGGCGCGAAAGCCAGGGGAGCGAGCAGGATTAGATACCCCGGTAGTCCTGGCCGTAAACGATGGGTACTAGGTGGCAGAGGTATCGACGCTTCTGTGCCGGAGTTAACGCAATAAGTACCCGCCTGGGGAGTACGACCTGGGTTGAAACTCAAAGGAATTGACGGGGGGGCCCGCACAAGCGGTGGGTATGTGGTTTAATTCAGCGCAACGCGAAGGAACCTTACCAGGTCTTGACATTGATGGACAGAACTAGAGATAGTTCCTCTTCTTCGGAAGCCAGAAAACAGGTGGTGCACGGTTGTCGTCCAGCTCGTGTCGTGAGACCCGGGTTAAGTCCGCAACGAGCGCAACCCCTATCTTATGTTGCCAGCACTTCGGGTGGGAACTCGCGAGGAACTACCGCAGACAATGCCTGCGGAGGAAGGCAGGGATGACGTCAAATCATCATGCCCTTATGACCTGGGCTACACGTACTACAATGGGGTTAATAGACGGAAGCGAAGCCGCGAGGTGGAGCAAACCCGAAAACGCACTCTCTCAGTTCGGATCGTAGGCTGCAACTCGCCTACGTGAAGTCGGAATCGCTAATGTCGCAGGTCAGCATACTGCGGTGAATACGCACGTTCCGGGCCTTGTACACACCGCCCGTCACACACCACGAAAGTCGGAAGTACAAAGCCGGTGGGGTAACCTTCGAGACAGCGAAATCTGGGTAAAGTCGATGATTGGGTGAAGTCGTAACAAGGTAACCGG
+
-,1,&'+*08*+1+))/-57,01+/167;6-%+'-*.4/11-24,,7()+65+,(-85657;8869/*)*)))')+.-7%130/1,*5538.-4;-*-078-3-2,12&))*0/0987;9;141./18//;567:67%,*4,+.14;634%2&2/3/').'+0/.04835562101:/.-)*,9-63()+603.()&',+/624:/7-5-++8).-0*3*$.'.-2//,0(''()*2.18.%(*2+8269%971--(),/+,350;94/1-+,/1/***'.01&(*)'7518-3-,-)')('''$'(/11,*4)(*(,+,-/+.0-8,6+02+,0742*102962582-.1601*)(/.22:25414-,3457<56020..07,0/7673283/16;891076+('(%)(.+/30/0),1+)16',442%+-))(1()-%0.--22.1270+2098.:0+,916077:42112.0..+--)-,))))(+'+,-/40,))(+-,.,+-,,6+-&(,5.:1552712:-,*09-$,')+*.)'%+),,562*)&-.0,20))+-6;..+'+--4572:7662-/2,*+./,0-/.71-0+,,.../67<;508/.,12175/84-((*&-/82/30*07%*)*,.:445/31+*-199:645976.-)%)4&0-7/4123<:854260922:.,1586,0,0*/..,---0903*++.4.(*,./00079:9:31)&&&&'-1042-+)/1*+154'%//).-+12/'()201612.4-,0//+0//,.+*3//25/()++4))0('&''(-'.3(4)*-44<:3.*((+.1-,')*,50&595575453464:901198''$'%%$%),3268653*+,-1-/0679848392.4860/2.,+0)0%+((+1)0*+/1/1..++/20+)(0;8094,+)44.%,(,..//.0%2'9,37234/44554/./.11285851-,),+--+,5'''+).+.,-'+(-.&'&/1/1)&(++,0777&,1+)0-/3(*'(*.29.+.,,)*.+.983324:94:500352/0-/1%,**1--02&0*-*)'+*0:069898788/)%'1%$%%'$*'*%()&%&%*32(-((*31../((,+(-+12,--/3003//'&()001.5;;;78
@278289e2-9fb5-4c8b-8c5b-3bdc6b6b1637 ch=412 read=69688 start_time=2019-12-13T06:24:15Z barcode=BC01 runid=2c9cf7bc05858273f10e7d7ec552fc0bd742dc3e
CCGGTTACCTTGTTACGACTTCACCCCAATCATCAATCCCACCTTAGACAATGCTTTCCTTGCGGTTAGGCCACCGGCTTCAGGTATTTATCAACTCTCGTGGTGTGACGGGCGGTGTGTACAAGGCCGGAGAACGTATTCACCGCGACATGCTGATTCGCGTTACTAGCGATTCCAGCTTCGTAGTCGAGTTGCAGACTGAAATCCGAACTGAGAATGGTTTATGGGTTTGCTTCACCTCGCGGCTTCCCTCTGCACCATCCATTTGGCACGTGTGTAGCCCAGGTCATAAGGGCGTGATAGTTTGACGTCATCCGCCTTCCTCAACTTGTCACTGGCAGTCTCGCTAGAGTCCCCAACTTAATGATGGTAACCCCAGCGATAAGGGTTGCGCTCGTTGGGACTTGGCAGCAGCTCTCGACGCGAGCTGACGACAGCCATGCACCACCTGTATCATATAGCTATCTCTCCATCTCTGGGCAACTTTATGGTATGTCAAGACCTGGTAAAGGGTTCTTCGCGTTACTTCAGATTAAACCACATGCTCCACCCAGCATTGCGGAGCCCCGTCAATTCGCTGAGTTTCATTCTTGCGAACGGTACTGCTCAGGCGGAGTACTTATTGCGTTAACTGCAGCACTGAACTTTGACATCCAACACTTAGGTACTCGCATCGTTTGGCGTGGACTACTAGGGTATCTAATCCTATTTGCTCCCCACGCTTTTCGGGACTGAGCACGTCAGTTGCAGGCCAGATCGTCGCCTTCGCCACTGGTGTTCCTCCGCCATATCTACGCATTTCACCGCTACATGGAATTCCGTCTCTCCTGCACTCTAGCTGCCTGGTTTCTATGGTACCGGAAGTTAAGCTTCGGGCTTTCACCACAGACCCTTGCTGCCGCCTGCTCATCTTTACGCCCAATAATTCCGGATAACGCTTGCCACCACCACGTATTGCCGCGGCTGCTGGCGGCGTAGTTAGCCGGTAACTCAATAAAGTACCGTCACTCGGCTACCATTTCCTGTAGCCGCCGTTCTTCCTTTATAACGAAGTTTACAATCGAAACCTTCTTCCCTTCACGCGGCGTTCGGTCAGGGTTTCCCCCATTTGCCGAAAATTCCCTACTGCTGCCTCCCGAGGG
+
7-002'(2-2-+-'')346699-8:9+//153524:187)*31,0').*&%&$%&&&*+,/+/-.)0'0220/3*3))031'16*(*6*+02/0//--..16:...--4',6222**.--.1/61807))&*+..2557:535900)'&''---..5;-)&)***,754686<43-,%)-3.*.+13210-20,.4664-*-+*)+,--.--,(+1--6268.*.8:249:,12;201:46).(1++0(*+&+4-+)..02;++--(&('(-.2241/0*0/*)0731./0,.+-+)',,.+-2;-,1//336/8)%(--3/8/3'*,0110:58;2;201752611210./0.,+$+&('+021112160/+1./*)',,,0/0.4519.103487.2*56--/0*/33)1+'**3.-+'(%&)-/059889591%3;23/+*-4-2:/2'(,../5/)-..17787.662699989.*+%'',31)+*()*.577444679170/93*+/+1,57:2/,-11+298.'%,/51<;9:25/10003((/,('(*,/4,+'*%&/85/1023638/$%)()2389316;406/0&%33+&%%&'(),,44:;5,')*-+3-*00/2-3/3/447:806,+4+0:84;5119839*5,1***/)*1/-+-.$('-/217*0++*55:687779631+/+,.,.2.,)++.;1,.,165,*,%**02/.);72410(/0(*)+-.132,/,166:777821232::3;9684)(+16336937087$%'),.243243862;5/+05+)3,,-)((.'1)2('',,0)-2,/1,,,.++06889;6878<820*&&%($'%''((*,60/+.578*876291634200-.11:012+,,-+((17-,),,*,12:8246231,2+-2790205192,.)),/.9;116'(%'+/0234/03,+.,+-::,<**',(.077671014%(*&&+('')&,3.(-/6:68:011()&%)$(+)/;/631211237/2916732//)*0-+.554)(/(*4,++/..+*18+287:67:08,.772777.8.+(6*/1//,3:3/<0,6;;0*-0))04,/1,,'4)50+),*)*,).)*0-(++2-,
@bed86fe5-39f8-4be6-89f8-9d91ece37f15 ch=453 read=125043 start_time=2019-12-13T06:24:15Z barcode=BC01 runid=2c9cf7bc05858273f10e7d7ec552fc0bd742dc3e
CCGGTTGCACTTGTTGCGACTTCACCCCAGTCATGAATCACAAGTGGTAAGCGCCCTCGAAGGTTAAGCTACCTACTTCTTTTTGCAACCCACTCCCATGTGTAGTGTGACGGGCGGTGTGTGCAAGGCCGGGAACGTATTCACCGTGGCATTCACGATCCACGATTACTAGCGATTCCGACTTCATGGAGTCAGGTTGCAGACTCAATCCGGACTACGACGCACTTTATGAGGTCGCTTGCTCTCACGAGTCGCTTCTCTTTGTATGCGCATTGTAGCGTGTGTGTAGCCCTGGTCGTAAGGGCCATGATGATGACATCATCCACATCCAGTTTATCGCTGGCAGTCTCGCTGAGTTCCCGGCCGGACCGCTGGCAGCAAAGGATAAGGGTTTGCGCTCGTTGCGGGACTTAACAACATTTCACAACACGAGCTGACGACAGCCATGCAGCACCTGTCTCACGGTTCCCGAAGGCACATTCTCATCTCTGAAAACTTCCGTGGATGTCAAGACCATTAAGGTTCTTCGCGTTGCATCGAATTAAACCACATGCTTCCACCGCTTATGCGGGCCCGTCAATTCATTTGAGTTTTAACCTTGCGGCCGTACTCGGGCGATTTGACTTAACGCGTTAGCTCCGGAAGCCACGCCTCAAGATTTTAACCTCCAAGTCGACATCGTTTACGGCGTGGACTACCAGGGTATCTAATCCTGTTTGCTCCCCACCTTTCGCACCTGGGCGTCAGTCATCTTCGTCCAGGGGCCGCCTTCGCTTCACCGGTATTCCTCTCTACGCATTTCACGCTACACGGAGATTCTACCCCCCTCTACGGGGCTCAAGCTTGCCAGTATCAGATGCAGTTCCCAGGTTGAGCGGGGATTTCACATCTGACTCTTAACAAACCGCCTGCGTGCGCTGCCGTGTTCCGATTAACGCACCCTCCCGTATTACCGCGGCTGCTGGCGCGGAGTTAATAAGTGCTTCTTCTGCGGGTAACGTCAATGAGCAAAGATGATAACTTTACTCCCTTCCTCCCCGCTGAAAGTACTTTACAACCCGAGGCCTTCTTCATACGCAGCATGGCTGCATCAGGCTGCGCCCATTGTGCAATATTCCCCACTGCTGCCTCCCG
+
53/'44(,%').,/8+1352795,435,'/16120/3372642/.4001+*+.57412.135.0011/5445;6356;70777-)+,(064&''89.-/((((&*,,.2345;97581).-.'21-4/6+(53+6,,8689635942-''%01,*,*+-,.,-.0381120++--1/400*./81014+**)(&,52:00'(1//1021/(*.&&*()+-40/&(&&+'+)'.-0223.7,,,.'*(,'$'(+*117/220;:0-2024)0,..*(%'+&+04444//-17/*7;:4.0,+++0/:.-,.-,*')./*224-:5%%%'+1,-.;611126070//5/.),&'/*)/487;.2*0)3/128*)).))+'028'3,:.9/(**.6)'''))-).*()07/.%$$*&-*3153:3...0-0/7-+,/2/0598742597989/41002.0..//+//:;:952-.-)**&)+0:7555876310.230.3256375;86,0/*1.131()./,(+)-77;768628,-+-.(+-,03<532,)*11514492571*.+++/6'5-55)*07-83;8458,*),.++'/,8.6-,,32735/////'0443'/($'/0.5/8/656280*+-4&/(+/&/8+.34:76-+&%)((&1,+1,,-12/9998868775;90-,-,-47;233/483/-)*+.052;2.**,,;,/000)-(%(%&1,,'(*162-(*+*55)53)&)(,975/:--2;:5-:69:194..')+./10//09;/,**'//&304.9<.-13222++%('1)&(4-72373983*+*%*1(+/(/451-)+.:,/4,06124,+45,1)*993:2/3728.+26&,,*(4:63.2147-,+*,&'(1,.(*+2.556+*-,,32'&'&*6)($(,-,,.17,)'$'%0671.9+,04361483+2+)*68725/02()$'+,-%&#&+10172:79444627855;867919,,*+-55*)$)$(./-+/41*03.92/98330;;.,7796:6/0+/260-/22/74,-(3388<7:<:5523.4/22233933/0+00*,&%'&(+,35-2/'0+,/93320535.*-/-17337/1:4-
@560a8f4f-572d-49e2-b0e4-c552865b7246 ch=252 read=125444 start_time=2019-12-13T06:24:08Z barcode=BC01 runid=2c9cf7bc05858273f10e7d7ec552fc0bd742dc3e
CCGGTTACCTTGTTACGACTTCACCCCAATCGCTGACCCTACCTTCGGCCGCTGCCTCGCGCGGTTAGCTCACGGACTTCGGGTATTGCCAACTCTCATGGTGTGACGGGCGGTGTGGCACAAGACCGGGAACGTATTCACCGCGACACTCCGGATTCGCGATTACTAGTAACTCCAGCTTCATGTAGGCGAGTTTCAGCCACAATCCGAACTGAGACTGGTTTTAAGTTTGAAACACCTCGCGGTATTGCATCTCTCTGTACCAGCCATTTGTAGCACGTGTGTAGCCCTACACATAAGGGGGGCATGATGATTTGACGTCATCCCACCTTCCTCCTGGTTAACCCAGGCAGCAGTCTCGCTAAGTCCTCAACTTAATGGTAGTAACGACAAGGGTTGCCGCTCGTTGCGGGACTATTAACATCTCACGACACGAGGAAAGCTGACGACAACCATGCACCACCCTGTCACCTTGTCCCCAGAGATTTCCTCGATTAAGAGTAATGCAAAGGGATGTCAGAAGTGTGGGTAAGGTTCTTCGCGTTGCTTCGAATTAAACCACATGCTCCGCTACTTGTGCGGGTCCCGTCAATTCTTTGAGTTTTAATCTTTGACCGTACTCACAGGCGGAATACTTAATGCGTTAGCGGCGGCACGGAGGTGTTGAAACCCCCACACCTAGTATTCGCCACGTTTACGGCGTGGACTACCACCAGAATTATTTAATCCTGTTTGCTCCCCACGCTTTCGAGCCTCAGCGTCGGTTACAGACCAGAGCCGCTTTCATACCGGTGTTCCTCCATATAACATTTCACCGCTACACGTAGATTCACGCTCTCCCCTTCTGCACTCAAGTTAAACGGTTTCCAAAGCCACAATGGTTGAGCCACTGCCTTTCACTTCAGACTTTTCTAACCGCCTGCGCGCTCGCTTTACGCCCAATAAATCCGGACAACGCTCGGGACCTGCGTATTACCGCGGCTGCTGGCACGTAGTTAACCGTCCCTTTCTGGTTAAGTACCGTCACAGTATGAACTTTCCATTCTCACACTCGTTCTTCCTTAACAACAAGAGCTTTACGATCCGAAAACCTTCTTCACTCACGCGGCGTTTGCTCGGTCAGGGTTCCCCCATTGCCGAAGATTCCCTGCTGCTGCCTCCCGTG
+
67-02/,.2/702:145344<42888,,.+.-----9;4./14582-3061765.*+1(((),/4//0011..07178:768403/8011:.,+*')*,++1)+,/7069568,-*%&&$$,4/447(3/-31188:<979:/2774*1*,%%'',,1124325/,//,.186.3)&%'&(,+75797732320;41/,00#$'7+,,(-43-,.,.-0141;<.36./:81%'$%%&((+(,,-3.31..221421.300-/3.+8;093)&***+)+-/26-2554;3,,,.*))/-(00/2.6662243/492--//-17,42%&7*9;:8-20.(-2/1,.1-+.61*+()./05:3332&&')1./+((&&0-0.3-,(**+)77466,6/04*+()+8877;455;63--$-(.((),.44/24556/.*,'*(&%&-02687::69;850-(+2/:9--0,,&(*--,-789+%$))(*421'(**+0,1/)*,-1/.//-6,.98584()''**+-05)23+*1)21<9592+.23.*,2,2*(//0.973.),,64545313766.:./.88;8405-*/64944.',+-&)19;,3:.,1.')'380,*+(,%&%)&(+.&+(-,/00728986;000085+/-,-.+)-+1(,-)*04-58/-%&%%&'(),,.22''*$&)-<92-3,,-97:87612/,.6/+*)+/,3:73:40/-.,71%(&../,)+)(&)',-,,..,-2/234:&-8-,,42951,'&(*/--4;:/%'(*41999:<6//15684633335;7//151223-,-%,$*+)/(%&$'+**/1,,159765.0/2)4-173:-3.06:'*.046)-)&).:00:27/'&/4/4324/2;/--//71%*%138:91/25599;:95/)+'*,.&(,.3-.+/*&*-+03613/,4-066,+,*,.9464:5(5/-./;446/.*8--.9;-4+*+0848190+-3/-28+1<4.59::<202547:8-,))&-.0157536::38/60//3121356336/38811332.6,/0*(*./2<;12.052.,/697295;35<6000/+./2-6--,8--/02-.152565360:7/++)-289.00,.58/94,-54//4.29-5:0)1'
@e993f675-8d1d-4982-886c-b4602b0ba555 ch=168 read=106565 start_time=2019-12-13T06:24:19Z barcode=BC01 runid=2c9cf7bc05858273f10e7d7ec552fc0bd742dc3e
CCAGTTACCTTGACTTCACCCCAATCATCAATCCCACAACCAGACGAGCTCAGCCTTCCTTGCAGTTGAGCCACCGGGCGCAGGTGTTATCAACTCATTAGTGCTGTGACGGGCGAGGTGTGTACAAGGCCGAGAACGTAATTCACCGCGACGTGCTGATTCGCGATTACTAAGCGATTCCAGCTTCATGTAGTCGGTTGCAGACTACAATCCGAACTGAGAATAGTTTTATGGTTTTGCCTTCCTCGCGGCTTCGCTTCCCTCCTGCCATCATTTGCTTGCGTGTGGCCAGGTCATGGGGCATGATGGTTGGCGTCATCCCGCGCCTTCCTCCAGCTTGTCACTGGCAGTCTCGCTTCAAGTCCCCAACTTAATGATGGTAACTAACGATAAGGGTTGCGCTCGTTTGCGGGACAACCCAGCATCACGACACAGGCTGACGGCAACCATGCACCACCTGTATCTCATGGCTATCTCCTCCATCTCTGGGCCTTTATAGGTAATATGTCAAGACTGGTAAGGTTCTTCGCGTTGCCTTCGAATTAAACCACCTTGCTCCACCCTTGTGCGGGCCCAAATCAGATTCCTTTGAGTTTCATTCTCTTGCAGACGTACTTTCTCAGGCAGATTACTTATTGCGTTAACTGCAGCACTGAACTGACATCCAACCGCCAAGTACTCATCGTTTACGGCGTGGACTACTAGGGTATCAATCCTATTTGCTCCCCACGCTTTCAGGACTGAGCGTCAGTTGCAGGAGCCAGATCGTCGCCTTCGCCCTTTCCTCCATATATCCTACATTTCACCGCTACACGCCGTTCGATCCTCTCCTGCACTCCTGGCTGCCTGGTTTCATAAACTACTGAAGTTAAACCAGGCTTTCACCACAGACCCGCCTGCCGCCTGCTCCTCTTTACGCCCAATAATTCCGGATAACGCTTGCCACGTATTACCGCGGCTGCTGGCGTAGTTAGCGTGGCTTTCTCAAAATGCAAATCCTCGGCTACCATTTCCTGTAGCCGCCGTTCTTCCGCGCCAACAGAGTTTACAATCCGAAACCTTCTTCCTTCACGCGGCGTTGCTCAGTCCGGGTTCCCCATTGCCGAAAATTCCCTACTGCGCTGCCTCCGTAG
+
+)&(++%)'##'').3.&('(&-)-*)*+,7-03&'*$%%',-0.&%&'*,&&(+,3/&&(*.&-,/'%,,/%),(+&,%($+))-,3-.--(**+%&*(23,'()*217+97,+'&'((-+,.2562959.+),0635/*11279922203+1.43:08/0),+.3,)'(('$%*+630,+(.374020...0.&-*4*/&')*+133832/()33*&%*%)-&1507'$(%''-0)%%%&&,*(+/.2736:3,,,,/1))120,,**+-&*1(%%#$%)-1('%(),((,+,31'*24,+1-+-',/--))',-48002)+*./+575223./+0++,4&/,/-+*,..21+,-+(/())-35()'''(/++))*-72343336343/0*+12),)**+243/:,,017*/-)0+7)+*51,,%**%/'(&.01,,$'(%*.(+30610/03,03--,-////&(&*)+),+(+/036032,*)*.*+519+&&&)-*-30+,%+--.)+,+&).(**10:6465-2/5,'()-60'(1-2,5026,-&''&(-/4(-(%$%%)*-.53+-+*,+*,('&1*0'(0+,1-2:2.-31())-**,&'..**'&(+-+,.)776-+-4)(*-2-1.(-++-2)'(%(&+++6442-).,+4050./,+%%((%%%&(+.0069/7;7++,+*+87:475245,,(-+1/.,3.24**24)()(45.*),++-52-'/4,132.36417-01;34*,'*&/,*,773/210452:6&('%&*()1..70103404&''.*-25-/27230')')(,'((,+),.02/..//)*+&'(.'(-556.4**'*(2)&$$&'$%&%),+%(',719,/'(22/-:3,*-0,//169/-$&**+/5/25*()&1,')$&%$'&('%//-&4)6-1228/7-.-()&%'&%'(,,2++2/1,-,,-98,8))(((42.))('*')($%%%%'&))''$'')+*0/*-/530.13-4;:1+'&%')*2)+.12;86,2*$&$',*0/%&**08/+--4./-+132.84:78;684;-,,('),.,0/++.1+.0/)+./*51:7.&*0.3.-.5..-.).+&'++**%)*/32/2/-10.
@ae954963-abaf-4f42-bc16-93efaeb18ac6 ch=209 read=71041 start_time=2019-12-13T06:24:19Z barcode=BC01 runid=2c9cf7bc05858273f10e7d7ec552fc0bd742dc3e
CTCCTACGGAGGCAGCAGTGGGGAATATTGCACAATGGGCGCAAGCCTGATGCGCAGCCATGCCGCGTGTATGAAGAAGGCCTTCGGGTTGTAAAGTACTTTCAGCGGGAAGGTAAGATTAATACCTTTGCTCATTGACGTTACCCGCAGAAGAAGCACCAGCTAGCTCGTACCAGCAGCCGCGGTATGCGGAGGTGCAAGCGTTAATCAGGTTACTGGGCGTAAAGCGCACGCAGGCAGTTTGTTAAGAATCAGATGTGGAAATCCCCGGGCTCAACCTGGGAACTGCATCTGATACTGGCAAAACGGAGTCTCGTAGAGGGTAGAATTTCAGGTGTAGCGGTGAAATGCGGCGGTCTGGAGGAATACCGGTGGCGAAGGCGGCCCCTGGACGGAGCTGACGCTCGGAGCTAGCGTAGAGAACCAAACAGGATTAGATACCCTGAGTAGTCCACGCCGTAAACGATATCGGCTGGAGGTTGTACCCCTTGAGGCGTGGCTTCGGAGCTAACGCGTTAAGTCGACCGCGGAATTACGGCCGCAGGTTAAACTCAAATGGGTGGCAGGGGGGCCCGCACAAGCAGTGGAGCATGGTTTAATTCGATGCAGCGCGAGAACCTGGTCTTGACATCCACAGAACTTTTAGAGATGGATTGGTGCCTTCGGGAACTGTGAGACAGGTGCTGCATGGCTGTCGTCAGCTCGTGTTGTGAAATGTTGGGTTAAGTCCCGCAGCGAAGAGCGCAACCCTTATCCTTTGTTGCCCAGCCGGTCGGCCGAACTCAAAGGAGACTGCGCCGATGATAAACTGGGAGGAAGGTGGGGATGACGTCAAGTCATCGCTGGCCGCCCACGACCAGGGCTACATGCTACAATGGCGCATACAAAGAAGCGACCTCGCGAGAGCAAGCGGACCTCATAAAGTGCGTCGTAGTCGGATTAGTCTGCTTTCGACTCCATGAAGTCAGGTCATAGTAATCGTGGATCCAGAATGCCACGGTGACCGTTCCCGGGCCTTGTACACACCGCCCGTCACCGTAGAGGTGGGTTGCAAAGAAGTAGGTAGCTTAACCTTCGGGGAGGGCGCTTACCTTTGTGATTCATGGCCCAGGGTGAAGTCGTAGCAAGGTAACCGG
+
//4'&&/1/,-+.,23,.0190'),*/34-,)-6;99:64468:28;860-)(()*-,3*('*/,0386678760-.-+/.87:6/5018+.-9--.1,-+,-+-/*14-(),*,.(%/)0/.-25083-/54*6*'$#$(&%-2))2*)/(&,*(*+0-%))+*%)(,+.)0+&)*(+./,-(--,'&'*0+,()(&*3)++5,8.54+('*0,./2;67)248-*+-/,.)(')('(1/6-*.//0%%%(.'+()'(&&-+,).12,'3467:730*,)3212,(),-.70//.,,.08//72).)(&&(..1221+*/./+3&1*1<422464/.+)()-,-+5,'(,,('''%--41/0*&&%'*-,0,1+***(''$-+181*+26663-)*,0//-+-/0+/&&%$&&&(/./)+%)''8:8:34.,6+-&+*249,*,(),++052+-0*5.00;4/.//%/0'%&&(-++-/0--(/,-).-./-6252&,,./0,1(()//**)*,.3210455/64'(&'''))),306./12+/0.6883/215,,/)#($-$&+/54-*)3-*-,+0+%$**.*-%(',-,/7:2-.02..0+'*%%(*,'$)&%(&&'36-2*)$$,0/3+--.+/(..)%''))+42/(8)'+923635/,--014()+22547'54567976341:31/12,.--+-,730--+,+').*)(1/1887:85106-+)+)()()&%()+017:67/174156.92+1.,/.+')+',./4')'&)'0,1251(.+--.04,,%**(%/*+,18266461+*/,,+,+08:4+.512-/056134398*,$&%2+%(,(&(((&#$/5+*'''&'&&)+01;33:978715465)&)&%,-25778691*((&(-0*0+32485,'(-5010458:9654445/1,30+/+++,)),(,*,-041.0205,++&-&*,+0+-/08442988629'*+287764,/.84..-.+..8/,'0,-%%&('+,'/-15**()***,1+&-&(%'$)(0+08+/-3*&*+()(-+)*++2,6-564:5,50*(-505-+1+*.)%*,+026794+*0--)&()+--/-5,+)+/.%,/-(+'*%*'.*
@4af1489b-f06e-4e83-a4fd-94ae1d2acc97 ch=129 read=74129 start_time=2019-12-13T06:24:18Z barcode=BC01 runid=2c9cf7bc05858273f10e7d7ec552fc0bd742dc3e
TTGTTGCTTCGTTCAGTTGCATTGCTGTTTGAAGTTGTCGGTGTCTTTGTGTTGTTAACCTGCGCTCTATCTTCCGGTTACCTTGTTACGACTTCACCCCAGTCATGAATCACAAGGTAAGCGCCCTCGAAGAGTTAAGCTACCTACTTCTTTTGCAACCCACTCTCATGGTGTGACGGGCGGTGTGTGCAAGGCCAGGAACGTATTCACCGTGGCATTTCTGATCGATTACTGGCAATTCCGACTTCCTGGAGTCGAGTTGCAGACTCAATCCGGACTACGACGCACTTTAACAAGGGTCCCGCTTGCTCTCGCGAGGTCGCTATAACATGCGCCATTTTGTAGCGCATTAGTATGGCCTGGTCGTAGGGGCCATGATGACTCGACGTATCCCGCAGCCCTCCAGTTTATCACTGGCGTCCTTTAGGTTCCGGCCGGACTAGCTGGCAACAAGGATAAGGGGACTGAATTTGGGATAACATTTCACACGAGCTGACGACAGCCATGCAGCACCTGTCTCACGGTTCGAGGCACATTCTCATCTCTGAAAACTTTCCGTGGATGTCAAGACCAGGTAAGGTTCTTCGCGTTGCATCAGAATTAAACCCACATGCTCCACCTTGCGGGCCCCGTCAATTCATTTTGAGTTTTGCTTGCGGCCATTATTACTCCCCAGGCGGTCGACTTAACGCGATTAGCTCCGACCACCTCAAGGGGCACAACCTCCAAGTCGACATCCGTTTACGGCGTGGACTACCAGGGTATCTAATCCTGTTTTGTCCCCACGCTTTCGCACCCTGAAGCGTCAGTCTTCGTCCAGGGCCGCCTTTACGCCACCGGTATTCCTCCAGATCTACGCATTTCACCGCTACACCTGGAATTCTACCTCTACGAGACTCAAGCTTGCCAGTATCAGATGGGTTCACAGAGTTGGGCCAGAGTTTACATCTGACTTAACAAACCGCCTACGTGCGCTTTGCCTTGATAATTCCGATGCTTGCACCCTCCGTATTACCGCGGCTGCTGGCTTTGAGTTAGCCGGTGCTTCTTCTGCGAGGTAACGTCAATGAGCAAAGGTATTAACTTTCTCCTTCCTCCCCGCTGAAAGTACTTTACAGCCAGGCCTTCTTCATACGCGGCGAAACGCATCAGGCTTTACGCCCATTGTTCTAATATTCCCCACTGCTGCACTCCGTAGG
+
%&%**)*111./63)5/8+*')'(),-*0%%**&+7,-/04,(($(*.*-,.-''()(.,-$%#$',('+,310,(0,8'273:-23$')*-473.27:2+1260210642.2-/***.-&(,894/.(*0)(,/858.33/33/%24:41890-11-0,(%)')'*&**'.)*+,0/530/6,-./,&00205/8+.),&&&,&,)(%.*,,'*)'-7++%'&/0)))6--,+-+$++4+-,'-4*+&&)/(+*,+)+,703*-2748):03*0/1215361413).-3,)&'*))/1,./)&,/))))*,.++-'.-.10785622,,(()+,+'(&&()(&**)+'.'&((%#%'.+$')+*-/(&*2/.0&)*)&&'&'')&''*%*05,'-+&-0,,/--/5<:34601,2&%&'(()*(%.3235'((/+*3'&%(+2-3,-+%*.++2.1.&30(%$%'))*-2106750-+///9,-&%(.,-500010753/0321.,-,-1*24./2486243/3/*&&--/+0049423234.5+*,).)*.-(*-*+152736740347:1/1-()).,457987884;55484+(&++,294-8))--**+(1,'*''+)-(0--220+.2--(0)&+240+0+7::)#$'%%#&'&)$('%(-%))177)+3320873/+&&%3*0++(%*'&*105%'%,(%'''0.3(60-+-//45933*1-020-)-'(('(.5*#&&(+&.-8/81447&5*'++-222935854+5:,%*325.,/-**.,,0200:.-,+'((131/00/196508*(/.(+-*,.,-)$*')*)01262&07.-,/'()/..*%*)*+-43)$(+*/2+0.275/.,%-++)%,-,01)0+'-*-25,/$+),*,2&.2126*+-.*)+,8'%&')%*/5+-4/2()'(+2+&.-25446403161-..08-385365752.+0/(%'$%#%%0--1640**,$%%%&'&,-**11,/*.3-//-..2/.++/+/)-03)+,0-+()&'+)'(5-89<8870.%+'),82/06-80.*,(/6(*%*)*+,.*,1&-.16/64405/-,*+,,-1*%+$)+.*$$&&*$)+42:8;77;5-)(*&'-)'''(&(),/58,133/5)&(&+.(%+)$+-*&)&*+13.66.',,,--)*%))33.,++-
@31fa8dec-64f3-434b-8c6a-4eb96fe7b905 ch=281 read=64885 start_time=2019-12-13T06:24:25Z barcode=BC01 runid=2c9cf7bc05858273f10e7d7ec552fc0bd742dc3e
CTCCCTGCAGGGGAGGCAGCTGTAGGGAATATTGCACAATGGGCTGCAAGCCTGATGCAACCATGCCACGTGTATGAAGAAGGCTTCGGGTTGTAAAAGTACTTTCAGCGGGAGGAAGGGTAAAGTTAATACCTTTGCTCGTGACGTTACCGAAAAACACCGGCTAACTCCGTACCAGCAGCCGCGGTAATACAGGAGAAGTGCAAGCGTTAATCAGATTACTGGGCGTAAAGCGCACGCAGGCAGTTTGTTAAGTCGGATGTAGAAATCCCGGGCTCAACCTGGGGCATCTGATACTGGCAACGAGTCTCGTAGAGGGGTAGAATTCCAGATTGGCGGTGAAATGCGTAGAGATCTGGAGGAATACCACCGGTGGCGAAGGCGGCCCCTGGACGAACTGACGCTCAGGTGCGAAAGCGTGGGGCAAACGGGATTAGATACCCTGGTAGTCCACGTAAACGATGTCGACTTGGAGGTTGTACCCTTGAGGCGTGGCTTCCGGAGCTAACGCGTTAAGTCCGCCTGGAAATTACGGCCGCAGGATTTAAAACTCAAATGAATTGACGGGGGCCCACACAAGCGGTGGAGCGTAATGGTTTAATTCGATGCAACGCGAAAGAACCTTACCTGAATCTTGACATCCACGGAAGTTTTCAGAGATGAGAATGTGCCTTCGGGAACCGTGAGACAGGTGCTGCATGGCTGTCGTCGGCTCGTGTTGTGAAATGTTGGGTTAAATTTACCAACGAGCGCAGCCCTTATCCTTTGTTGCCAGCGAGGTCGACCGGGAACTCAAAGGGAGACTGCCAGTGATAAACTGGAGGAAGGTGGGGATGACGTCAAGTCATCATAGTACCACGACCAGGAGCTACACGATGCTACAATGGCGCATACAAAGAAGCGACCTCGCGCGAAGGCAAGCGGACCTCATAAAAGTGCGTCGTAGTCCGGATTGGAGTCGCAACTCGACTCCCATGAGTCGGAATCGCTGATAATCGTGGATCAGAATGCCACGGTAGATACGTTCCCGGGCCTTGTACACACCGCCCGTCACACCATGGGAGTGGGTTGCAAAAGAAGTAGGTAAGCAACCTTCGGGGCGCTTACCACTTTGTATTCATGACTGGGGTGAAGTCGTAACAAAGGTAACCGG
+
&(-5*)66070/,).1/,-./77*63(+.*(*.**./,8-,.,'%&)-/'34/-&+$%&%*+55598(-./3553000*)'&(&$')/22/4+.0:4*)/-*+.2,+.+-+)&-3-,/41+1;4/.5/5-0231:4/1:9464-6/1.(-'&)/,/''*/*)()*+1,//3&3&+65,60)/3,0/52/8.+*',''')')('..0,../1--*,&),*/,/2:;780-390+-14366:7677&30;,*1;38/56)6251+&&16+,4.*,1/./0156;539/((+132444%75763745'&*,-.17932,+''%*))*,*+(&((*.'$($(/-+0,-*3433.***-/22:0/5,-2+(/*'0/36132/.,,+0+2,384/,0887.*1*,,--01/2129443&(+)+238(4+'),7*4%9:/14,).+./<51233**+.0+-,+-5,,++)'))'&(.+4-5133:05*47+(.-,/3(&)),4491,'*('*2386233.9/1))2&(32-+''('''$(((,%$()*.$1*'8<<989:8;.,)++747+0-/0:+15-%.,-/.)+*-/+/'&#&&+()2:6:4787;7..4787/624*+4+(*-)).*,3:72+(**5+++1224.--27*/*+08..,*,,/9/*()((&,)034,/-78788:8:9822/)-46999876./...77957/.&-,406/30--/08:1-3,1665621/.61**.-0/,)))$))&14,./,-3//50+0/,0,*(((%(*(,()22.650401:39+)(.*..153560000035998881,(*'/,53166+.13322240-+/02771,&%$%,*&(,0165..&()*++&()),-13-)0*),++*2110330(%(&(-/26976.3)0*)'&,+,9(,,;65766&&3:6,+-02665/634/6((*%2+',#&'('*)3//072//)-,%)%%&(2,8071/,,'$'(++-.:;99655/.+3/076/1-32)&2.1335800+)3-1+/*&(*+*-/4:85:/15/..+1969870*'+(.35<465:8-&'/()*+1*,)&*22/1/75*3751,0-3+06+1+,-'((+776-()()+33,,+--,.2-..(&*.*+-1298854
@01ab0e34-d786-416c-904c-8a7b94f2cd7f ch=187 read=118373 start_time=2019-12-13T06:24:32Z barcode=BC01 runid=2c9cf7bc05858273f10e7d7ec552fc0bd742dc3e
CTCCTACGGGAGGCAGCGAAGTAGGAATTTTTCGGCAATGGAAACCCTGGTAACACCATGAAGGAAAGAAAGGTTTTCAGTTGTAAACTTCTGTTATAAAAGGAAAAGAACGGCGGCTACAGGAAATGAGTAGCCGGTGACGTACTTTATTAAGCCACGGCTAACTACGGCAACATGGTGGCAAGCGTTATCCGGAATTATTGGGCGTAAAGAGGGAGCCGAGCGGCAGCAAGGGGTCTGTGGTGAAAGCCTGAAGCTTAACTTCCAGTAAGCCATGAAACCAGGCAGCTAGGAAGTGCAGGAAGGGATCATTGGAATTCCATGTGCTTAGCGGTGAAATGCGTAGATGGAGGAACGCGGTGGCGAGAGCGACGATCTGGCCTGCAACTGACGGCAGTCCAAAGCGTGGGGAGCAAATAGGATTAGATACCCTGTAGTAGTCCACGCCGTAAACGGTGGTACTGGTGTTGGATGTCAAAGTTCAGTGCTGCAGTTAACGCAATAAGTACTCCGCCTGAGTAGTACGTTCGCAAGAATGAAACTCAAAGGGTGACGGGGGCCCGCACAAGCGGTGGGCATGTGGTTTTAATTCGAAACAACGCGAAGAACCTTACCAGGTCTTGACATACTCATAAAGGCTCGGAGAGATAGCTATATGAGACTACAGGTGGTGGTGCATGGTTGTCGTCCAGCTCGTGTCGTGAGATGTTGGGTTGATCCCGCAACGAGCGCAACACTTATCGTTAGTTACCATCATTAAGTTGGGGACTCTGGCGAGACTATGATGACAAGCTGGAGGAAGGCGGGGATGACGTCAAATCATCATGCCCCTTATGACCTGGGCTACACACGTGCTACAATGGATGGTGCAGAGGGAAGCCGGCCGCGAGGTGAAGCAAAACCCCGCCAAAACCATTCTCCAGTTTGGTTGTAGTCTGCAACTCGACTACATGAAGTTGGAATCGCTAGTAATCGCGAATCAGCATGTCGCAGTGGGCGTTCTCGGAGCCTTGTACACACCGCCCGTCCGCACCACGAGAGTTATTAACACCCGAAGCCGGTGGCCTAACCGCAAAGGAAGGAGCTGTCTAAAGGTGGGGTTGATGATTGGGGTGAAGTCAGCAAAGGCCGGAAGATAGAGCGGCGAGCAGTGGGATGCTACAAAGACACCGACAACTTTCTTCCTTTCCAGCAATACGTAACC
+
+0.0-.//:1*10)'()'())*+.,)-0799330723:2/)$'*(*'%'(())($,(&*((*/),++%)+*-+62)(0((/-%-),))+3,10-9...;7(-,43/))/2.+.+),,-21(,+)./*,+,'+,2,(+))*)'$$&$&)(,',(%&(')/--/23&$$%%&$$$&$%(0-04023/0-1//.5.5.-'-*$')(//,.//6+()+/*(),&)).1+72,./-'-6;-/0.01-2...6.-004.*)&'-*-+*,2-'&(+6-'6-..&%,*07434-+'('(&&((+-9966-)**3'&(*'8(/(-+.523/-+)($'&)+/431009:0/49963,+**'-'-((%(%&&,9)(+'$*,012222110:1:0763/*)*))%%')+,7%+*.+.367,63++/1:10'35+.7002786;-('&'*00676/,.249667;460.,(&'..0%,,.0;09:;98:071139863979100-+4.-0.,/1500,%-'*,17+1,+'&()',-.057;8*1+(+',)14:4159)*)%%**.,2-(21,-3,*++-/-3455991++))#')60;;-/,,-+'+/&+-7947,-6*,/1,+*&*,))&&&/',,220/000,,483+6201%.''%)*'(+-01104540.($'()-)0),))&)-/265648113+*&%%()+878656683323497<50.1/**5/8-,/505&'.0274+1%,,//0272<2.1/'+/-.0+4,6+.2/29;38652,(&&'-/1./..,(/0--,)%&'62,-.+-*-,(:9469879:9::<00088856-29/*/;33299944)*+,./..(*,.222124;96978489675-*14,).)*%&&.3/1-%**++10'(+<;5657-%$&2;;88;;:<7/0)(+,6)+/%.'''+-0368382336.....674950807026135671533644/01-611./0/265605%,)+2+,')/42524&*.*)-,*+--/-08/081000&$*,76-2/,,&(-*$+((('(*.-)(0+,69:8927+-4;8;2725&2)(**.*+-.563149+5,84986-.---/,0.023*),&*&(&%$**/)*()04/5//76-,**(,%-+*+*('+'02),*)+*02;0023)4314/5-)-70.4;8'%/*1.*21901*6''$#'#
@cd7105e3-8baa-4439-ba0e-6c5a845404e8 ch=512 read=86129 start_time=2019-12-13T06:24:34Z barcode=BC01 runid=2c9cf7bc05858273f10e7d7ec552fc0bd742dc3e
CTCCTACAGGGAGGCAGCGAGTGGGAATATTACAATGGGCAGCCTGATGCAACCATGCCGCGTGTATGAAGAAGGCCTTCAGGTTATAAAGGAGTACTTTCAGCGGCGGGAGGAAGGGGAGTAAAGTTAATACCTTTGCTCATTGGCGTTACCCGCAGAGAAGCACCAGCTAACTCCGTGCCAGCAGCCGCGGTAATACGGAGGTGCAAGCGTTAATCAGGTTACTGGGCGTAAAGCGCGCAGGCGGTTTCTGTTAAAGTCAGATGTAAATCCCGGGCTCAACCTGGGAACCTCTGATACTGGCAAGCAAGGTCTCGTAAGAGGTGGGAATTCCAGGTGTAGCGGTGAAATGCGTAGAGATCTGGAGGAATACCGGTGGCGAAGCGGCCCCTGGACGAAGACTGACGCTCAGGTGCAGAAAGCGTAAGAGACAAACAGGATTAAGATACCCTGGTAGTCCACGCCGTAAACGTGTCGACTTGGAGGTTGTGCCCTTGAGGCGTGGCTGGGCTTAACGCGTTAAGTCGATACGCCTGGGAATTTTGGCCGCAGGTTAAGAGCTCAAATGAATTGACGGGGGGCCACAGAAGCGGTGGGCATGGTTTGGTCGATGCAACGCGAAGAGACCTTACCTGGTCTTGACATCCACGGGAAGTTTTCAGAGATGAGAATGTGCCTTCCGGGAACCGTAGGACAGGTGCTGCATGGCTGTCGTCAGCTCGTGTTGTAGGGAAATGTTGGGTTAAGTCCCGCAGCAGGCACCAGCCCCTTATCCTTTGTTGCCCAGCGGTCCGGCCCAGGAACTCAAAGGGAGACTGCCAGTGATAAACTGGAGGAAGATTAGGGATGACGTCAATCATCATGGCCCCGACCAGGGCTACACACGTGCTACAATGGCGCATACAAAGGAAGCGACCTCGCGAGAATAAGCGGACCTCATAAGTACGTCGTAGTCCGGATTGGAGTCTGCAGCTCGACTCCATGAAGTCAGGAATCGCTAGTAATCTCGTGGATCAGAATGCCACGGTGAATACGTTCAGACGTAGCACACACCGCCCGTCACACCGTAAAGAATTGGGTTGCAAAGAAGTAGGTAGACTTGGCTAACCTTCGGGAGGGCGCTTACACTTTGTGATTCATGGCTGGGGTGGAAGTCACAACAAGGTAGCCGG
+
()0))-.(5:3+-1/.34'&&+'0+)+)%4(&*.32.)'&&&,1..+))*/'**-,.5.,,+,.0/.),,&)*(/,4130%4-5,'**)'&'&#&')+)-,+,)**)'5+')()0(0/)&)*.42.-9-6,.1,48-,985&/&0&+*0421:.++*'(%('&)%,,+./,/---9737-1,+,))(-+*+),(.&&$+),**)'+0..12.113027)1&)'',/097101/82..43*1%)..,-60)(1..6-;2/1933473-*(('+,'*395620/2*$$),'''&&)%%'))0/34/.-%'(&))/-(*-02'&'&%'%(%)*0,1)(0)+''&)*.1//&*1))//.1.-++,1-1.*.'&++)1,0)))&%'('%%)(.5/'(0659+((&%)$'%+)+,2/1-,-*,%))((-...)'%(%*+887,64.2..,,07/37++../-*,.-)+/4;775./-+('*/3,-1.1/*+,.6/1016(,.-*/112131.))*&&&'-()(,*/-5--/*))'%+*/2./*)*(,--+,-10*/-)/,:+-'-$+676:9.,-.2/4+5'+045-)('(('&&'1.800.+*%*&)*7/,,(&()*/23)-+*()+&%()--,*(.--+%%#)()).130&''*.))+,0;;5.0+*))-***(-.*0'.,//2-,80+,.,-0349580130003/./009851.0()+((*-32,(.+(1-.1*.11,..4-7-5--+++0/)&+))1+37-*..+)/53(.++,1&&+&$*,&*-('''+,+50860<-*-3.4247-81+1.'++,033-+(+*.*088888/,.'(''$.&(*)2**))%&,,,--/.40''&&(()&%'(%(.66+-**)'%(((036465<7271,..-(217,)'()&('%(/,.$&'&()'%37+21940867351+''$+/12232240(,/(2+')'(),.33/&+/--'-./5.0+4+*).&)'&'(+)+)+'(+4+-)*+0174/3+**3348-+,384/,641632,,&-&*&'&'()/.//18+48-,8412.0-&&$&(&$()()),,8&*'(,%'(')(,0-)$'%##%%'%)(5.575'.+%(2/2,)-&%(%'54-&()).21)).,.0113+)'&)&''&#%%&).1+0++(4-.6
@eef330db-4f2b-45d7-9576-c5018aa1ca61 ch=89 read=71747 start_time=2019-12-13T06:24:35Z barcode=BC01 runid=2c9cf7bc05858273f10e7d7ec552fc0bd742dc3e
CGTTGCCTTATTGCGACTTCACCCCAATGCTGGGCCCTACTTCGGCCGCTGCCTCGCGCGGTCATCCACCCGGACTTCGAGGGTATTGCCAATATAACGGTGTGACGGGCGGGTGTGCTGGGCAGGAACATGATCACCGCGGCATTCTGATTCTGGCGTTGCAAAATAACTCCAGCTTCATGTAGGCGAGTTTCAGCCTACAATCGAACTGAGACTGGTTTTAAAGTTTGGCTCCACCTCACGGTGTGCATCTCTCTGTACCAGCCATTGCTTAGCACGTGTGGCCTACGCAGGGGCATGATGATTTGACGTTATCACGCTTCCTCCTGGTTGGCAGGCGTTATAGAGTCCTCAACAATGGTAGTAACTAACGACAGGTTGCGCTCGTTGCGGACTTAACCCAACATCTCGACACGAGCTGGCAATAGCCATGCACCACCTGTCACCTTGTGGTTTCTCCGATTAAAAGTAATGCAGGGATGTCAGAGTGTAGGTAAGGTTCTTCGCGTTGCTTCGGGTGTACGTATCCGCCTTGTGGGTCCCGTCAATTCCTTTGAGTTTAATCTTTGACCGTACTCACGGGCAGGAATACGCCCAATGCGTTAGCGGCGGCACAGGTGTTGAGCCCCACTAAGTATTCATCGTTTGCATTCGAGGGTGTCTAATCACTGTTTTACTCCCCGCTTTCCGAGCCTCTTTGTCGTTTCAATTCGATTCTAACCTTCGCCACTGTTCTTCCTAATCTCTACGCATTTCACCGCTACTAGAATTCCGCTCCTCCTCTCCTGCACTCGATAACCAGTTTGGATGCGCTTTCAAGTTGAGCCGGAATTTCCATCCCGCCAATCATCCGCCTACGCTCCCTTTCGCAATAAATCCGGATAACATACGCCCGCACCTACGTAGTACCGCGGGCGCGGCGGCGGATTGTGGCTTCCTCGCCGGGTAAACCATTTATCTTCCCCAAGAGACCAGAGCTTTACGGTCGAGCGCTGTCGCTCACGCGGCGTTGCTGCATCAGGGTTTCCGGTATTGCGATATTTACCAGCACTCCCGTAG
+
.+./&)-*3'1.$'..3741.314(,+.(&''./2/*''))//4.7.*.0+.10+'&&&)%*&')-.-./.)1.141+*(/-('),1+.-+&%%&&&%+335588:892-++)),-+*((,/*+-**)(%%%&(*.07-/,&,0150,)%+1,(&)&)*(#%&'(%&,)**7-&)4493(&$$&,.1*+)-83('&+)*+.1:9:3314//*%*301/8:;-.3)*+5..,+,-112;5515///&/')+202211542&052/43**,)%)%&'+%*-(*&'&)%$$)$%(+26.-/0-..-&20&&-.-12-*+%'(,/32955414*%$)((',,,%*&&'))+/12240//-/61$*+$'+/20022--('&)+-4-1/1,+&+&$#'))()+/,34/,&++*,*,(&''((,.5450+')'))/-.,%'&,-01,4553466.4&)*++((()+()(.*17-(%+*.-+,(*0815600-)''(&)'(,*,1/4091.26(*+2914567(+&(&(&'$&$&(($%$##(&''&'%'(&+0+7/:5,25)$$+495,6,(%))&(48'.'2)+$&&+)+%+),1*&'$'&%./.(%',-*+..82-6.,-)'*)')+*+*...)%''%&$(*/51/02+*-+&&$)'$&%*,+,&*)%&&**$'*,114(&,.4-((#((46.+*)(*%'#'((+('%''%$,'()'(%*$&$$$2.-7745:0/.,/4.1/0/)*5///341200*,021154..*()'()+-.012**-.()/0*,+.4320()++--+6.3/+0+5.),),)*)'(**%(&(+)'((1+(-%%(*0*,('+4+)4/.'%&)0++%+,'(+*-+6/')/(&%$$&++40)-+2,7//+'%%#''+')&*),4./0+,'((&49,1&/,*))*()'*''($/(%&&('+,+&&($%%'(#$$%$$&&)2,-)*,051/),)%$%&%&)'%)),0+''+%*())&)&(.',-,.12,0/1051/04,+,....3----/:+0&%%)%**')'%%$((&%('&$'$''27(*.'(
@0b7877f4-07ea-4c24-a485-6aba69bdcf6f ch=459 read=54822 start_time=2019-12-13T06:24:50Z barcode=BC01 runid=2c9cf7bc05858273f10e7d7ec552fc0bd742dc3e
CCGGTTACCTTGTTACGGCTTTTGATATCAATCCCACCTTAGACAGCTCCTTCCTTGCGGTTAAGGCCGCGGCTTCGGGTATTATCAACTCGTGGTGTGACGGGCGGTGTGTTACAAGGCGGGGCGTATTCACCGCGACATGCTGATTCGCGATTACTAGCGATTCCAACTTCATGTAGTCGAGTTGCAGACTACAATCCGAACTGAGAGTGGTTTTATGGGTTTTGCTTGCTTCACCTCTGGCGGCCAGCTTCCCTCTGCACCATCCATTTGTAGCGTGTGTAGCCCGTTAGGGCATGATGGTTGACGTCATCCGCCTTCCTCCAACCTTGTCACTGCTTGGCCTCAACCTAGAGGTCCCAACTTAATGATGGTAACTAACGATAGGGTTGCGCTCGTTGCGGGATAACAACATCTCACGACACGAGCTGACGACAACCATGCACCACCTTATCTCATGGCTATCTCACCATCTCTGGAGCCTTCCTTAATTATGTCAAGACCTGTTGGAGTTCTTCGCGTTTACTTCAATTAAACCATGCTCCACCGCTTGTGCGGGCCCCGTCAATTCCTTTGAGTTTCATTCTTGCGAACGTACTACTCAGGCGGGTACTTTATTGCGTTAACTGCGGCACTGAACTTTGACATCCAACACTTAGTACTCATCGTTTTACGGCGTGGACTACTAGGGTATCTAATCCCTATTTGCTCCCCACGCTTTCAGGACTGAGCGTCAGTTGCAGGCCAGATCGTCGCCCTTCGCCACTGGTGTTCCTCTTATATCTACGCTGCGCCACGTGATTCACGATCCTCTCCTGCACTCTAGCTGCCGCGGTTTCTGGCTTACTGAAGTTAAGCTTCCAGGCTCACCACAGACCCTTGCTGCCGCCTGCTCCCTCTTTACGCCCAATAATTCCGGATAACGCTTGCCACCTGCATTACCGCGGCTTGCTGGCACGGCCAGTTAGCCGTGGCTTTCTAATGAAGTACCGTCACTCGGCTACCATTTCCTGTAGCCGCCGTTCTTCCTTTATAGCGAAGTTTGTCGAAACCTTCGCTTCACGGCGTTGCTCGGTCAGGGTTTCCCCCATTGCCGAAATTCCCTACTGCTGCCTCCGTAGAG
+
75465:3566734900/0--2/&%&(+,,/:,85-,6.7..-85,45005098+1**)/,,,('/01.&''+()*//0&'&*3/402*-.1,0987666884950)')%&%)*)-.5154,2'&'(*+7;212;05666%7188:98;4*+/,2/..3*0021917'.'-032+--/483911053112746/,./342.-03510)%%%)--8;;-'.,6439;,+++')+190,02+*'&%$()*++,-1508+*/30.-100;;9197+,41-.)./1.*+,.,)('&$),*,,+,-,.%6*(*51+/301,'-45<7516'-&-%(*,,1-/0,*++))*')(&$0(--+((-,/-)*()/*6/,,,-/7300.-.2-.0)*(0,64110002-4-**278/%+).,+0-..-,-./3656.,11+,+0/.15+5;5620.11'(%)+*+,--)-),,./3/,&$).+.222.2,++4/1/&&*)2-5102033/.-,091.*('''+6968<5//--/'(+,51.6.82<607-,-102347:5160./-0.9/6980,022749462;.,,46;<36:;071//-+450/02/'/04-/;;21%$##%(3,4-+,,2-3*,,-.&5680111+(/7+/.0782)0&(%&'%$*4010/&/01:48-(*-...:::688123*4416547),90:5().75.)/*/..*+-/-4;..$4,*('()77779+-.722/2.5)()00:740.14,.2./37)547;::;=6,,**/-..42'&'&%().)'&#&%&&%%+$$&(./6022*,1/15,..0,.046797--%+(,0(()*)/5-111.,,201'')2,:+&4+)0)-4/+&)'+,/+,1-/146848:0/2/31),2*3(&(&&%$4(,:3:;423/0.)&/''('&('(/)'%&$))'*.+/51.,*)-/6.-),)('')+05.&-00256-26-+-+5,(+(',-.877-%&*+393/)1-++70/1165712:89966799;3(*--14011-*/*,1,)'('+,'+#$&%#&)*,(((')+/1,--0-:;;39:31;.2;;<022;322/32;/:16.**.+,./.65.1:23.-+'
@735feb4f-3474-4364-995d-b2e97b19f86b ch=13 read=44881 start_time=2019-12-13T06:24:42Z barcode=BC01 runid=2c9cf7bc05858273f10e7d7ec552fc0bd742dc3e
CTCCTACGGGGAGCGCAGTGGGAATATTGCACAATGGGCCTGTCCTGATGCAATATGCGCGCGTATGAAGAAGGCCTTCGGAGTTGTAAAGTACTTTCAGCGGGGAGGAAGGGAGTAAAGTTAATACCTTTTGCTCGTGACGTTACTACAGAAGAAGCTTCAGCTAACTCCGTGCCAGCAGCCTGCGCAGTATGCAGAGGGTGCAAGCGTTAATCGGAATTACTGGGCGTGTACACAGGCGGTTTTATTAAGTCAGATGTGAAATCCCCAGGCTCAACCACAGAACTGCATCTGATACTGGCAAGCAGGTCTCGTAGAGGGTAGAATTCCAGGTGTAGCGGTGAAATGCGTAGAGATCTGGAGGAATACCGGTGGCGAAGGCGGCCCCTGGACGAAGACTGACGGCGCTCAGGTGCAGCTGGGGGGAGCAAACAGGATTAGATACCCTGTAGTGCGCCGTAAACGATGTCGACTTGGGGTTTGTGCCCTTGGGGGCGTGGCTTCCGGAGCTAACGTTTAAATTGACCGCCTGGGAAGTGGCCGCAAGGTTAAAACTCAAATGAGATTGACGGGGGGGCCCACAGAGCGGTGGGCATGTGGTTTAATTCGTGCAGAAGAACCTTACCTGGTCTTGACATCCACGGAAGTTTAGAGATGAGAATGTGCCTTCAGGAACCGTGAGACAGGTACTGCATGGCTGTGGTCAGCTCGTGTTGTGAAATGTTGGGTTAAGTCCCGCAACAGGCGCAACCCTTATCCTTTCATTGCCAGCGGTCCGACCGGGAACTCAAAGGAGACTGCCAGTGATAAACTGGAAGAAGGTGCGGGATAGCGTCAAGTCATGGCTGGCACCTGACCAGGGCTACCACACGTGCTACAATGGCGCATACAAAAGCGACCTCGCGGGAAACGAAGCGGACCTCACTTGGGTGCGTGTAGTCGGTTGGAGTCTGCAACTCGACTCCGCAGAAGTCAGAATCAACAGTAATCGTGGATCAGAATGCCACGGTGGGCCGTTCCACGGGCCTTTACACCACGTCGCACCATGGGAGTGGGTTGCAAAGTAGGTAGCAACCTTCCGGAGGGCTTACCTTTGATTCATGACTGGGGTGAAGTCATGGTGAGTAACCG
+
(),'$%'&.62&(&&%+-31',)*+015.,-/.:328/,&&#&&(-.0+&(%$(*2-+((''+,-...6(*(')15184+3&*.*'+-2)$/()+;7.,,+,32('.,()*-*)++-51+-2410/10)+-/'*--,-,,-'.7--)')&$-&%('&'+/,'--+.+**.12221-,(**,./$$')**--*)&'$,*+*%(#%-4*2-//7288/71013024;<99,2*+&)$&(*/-)+:<<*&/-,'*&%'*,704.-3/*.37/%13112+,03$$)%)1,-12235,-/32349321+&%%&/2424250*&-.+-+.+4-./*)575/)).--7,*/,&()*+,../.01799,*0++6/-.1+-0*-*(+..3*+).371*0786'(-)-22/..'*%%'(**,0300$&$%*/471*)+-09/4)15//,))'(*.3+--('+)*+)+.+...0-.*+,43221./',*((7/./-3;2/40,26/.487:43.0*(*&&+//./-*1.03..-/0133472/*(&'&%')*+,00..5+8,886,273780-)%*1-:7;567982,-,+&)((*&'05488,*..-*.528977*)(%&))')4+),..+/*%*%%)0.-,0,./8826/0/+++*./*'(()*143--2-.979;86/%3.39478870134//22029776711.,-)(%(()*,*7),&-*)*2*63-+13062+-+''*++,%')-,%%+1)+,44;5,32243+3.%%-1(-+(%--5.,),'/1.6-,2,085;*-+)+.4777;4563444;7952.++&(,,10*'+1-3.%&++-0/1.-.%**($$(%'$+'#(014*2130*)*'(+*,*/14757832.3,)+136819+&&((.068921/+)+-&+''&+.2:7894-,+1*&,',..,2*)*-42,-)+$(#&')66.1.,,11232-+&'&$)%)*5-,'+--$$%'*+-430+.-.)(&&'*+*/3/'+,*),'-/.+.63('(()*(&%%$%%%*(%&$%$#%%)2)+)0)'()-3/.3.0/.,'''-**,$&'%''(*0).0**&$'&''-)'+0+.084%''),66:800/230/2.01&#($')4987)
@d6a79b22-332d-47f6-a5dc-039a81efe5bd ch=11 read=40620 start_time=2019-12-13T06:24:57Z barcode=BC01 runid=2c9cf7bc05858273f10e7d7ec552fc0bd742dc3e
CTCCTACGGGAGGCAGCAGTGGGGAATATTGCACAATGGGCGCAAACCTGATGCAACCATGCCGTGTATGAAGAAGGCCTTCAGCGGGTTGTAAAGTACTTTCAGCGGGAAGGGTAAAGTTAATACCTTTAACGTGACGTTACCCGCAGAAGAAGCACCGGCTAACTCCGTGCCAGCAGCCGCAGTAAACCACGGAGATTTTGGCGTTAATCGGAATTACTGGGCGTCTGCAAAGCGCACGCAGGCGGTTTGTTGTTAAGTCAGATGTAGAAATCCCCGGGCTCAACCTGGGAACTGCATCTGATACTGGCCAACGAGTCACCGTAGAGGGTAGAATTCCAGCCAGCGGTGAAATGCGTAGAGATCTGGAGGATACCGGTGTGAGCGGCCCCCTGGACAGACTGACGCTCAGGTGCGAAAGCGTGGGGAGCAAGCAGTTAGATACCCTGGTAGTCCACGCGTAAACGATGTCGACTTGGAGGTTGTACTTGCCCTTGAGGCGTGGCTTCCAGGCTAACGCGTTAAGTCGACCGCCGCAAATTACGGCCGCAAGGTTAAAACTCAAATGAATTGACGAGGGAGCCCGCACAAGCGGTGGAGCATAATGGTTTTAATTCGATGCAACGCGAAGAACCTTACCTGGTCTTGGCATCACAGAACTTTCCAGAGATGGATTGGTGCCTTCGGGAACTGTAGAGACCAGGTGCTGCATGGCTGTCAGCTCGTGTTGTTGTGAAATGTTGGGTTAAGTCCCGCAACGAGCACCTTATATCCTTTGTTGCCAGCGGTCCGGCCGGGAACTCAAAGGGAGACTGCCGGTGATAAACTGGAGGAAGGTGGGGATGACGTCAGGTCATCATGTACCACGACCAGGGCTACACACGTGCTACAATGGTGCATACAAAGAAGCGACCTCGCGAGGCAAAGCCCGGACCTCATAAAAGTGCGTCGTAGTCCGGATTGGAGTGCAACTCGACTCCGCGAAGTCCGGAATCTTCAGCCGTCGTGGATCAGAATGCCACGGTAGACCATTCCCGGGCCTTGTACACACCGCCCGTCACACCATGGGGATGGGTTGCAAAAAAAGAAGTAGGTAACAACCTTCGGAGGCGCTTACCACTTTGTGATTCATGACTGGGGTGAAGTCGTAACAAGGTAACGGAAGATGAGGCGACGAGCCGTGGGATTAACACAAAGGCACCGACAACTTTCTACAGCACCAATACGTAGCGCG
+
*-100//26/'310345&0.*37+0;706/*)**01/,73436820/233476/2*(())',)('./26714&')+*/-.-.',*/321940+70-.323:63134-80*,/3-,093//8/:/3564:6)'*%*-,35/7(*/*&4,+1*'+,'*-24+001070.1)*+56,-(+*112.-%+-/3',+(++))&$*&(%*'(((%-,01%/%$/)/02:642),$%&',/**+01.0/1-.3/-42;7-0.(-*--0/3123:44%&*,0)079/.66669,-21..2.2/-023345.---,5,-&%$0(,&&%)'$(&)+-,(0/-*.-.0//.(()+('),39554:92.,.,,-0/124382-+)(*+:;8:.2&,,/2081568.(0537()3.-.//66673670/,)--,)*//39;.*-05:)4-/12.+0018;2/1:97667/+.,1)*236.../',..&)#$))'+)3.,+%'%%&*3,*1//07400(/-.,1)&,+)-.30/-(,+/-25577978:8540'')&'(7789.-3.),,8082....5;1.-0-0.+*()&-2/%*/80,-+0/31239657+,,&1&'*241<<.27682/)*)1/%/*.+-5(,2609/.584400-('-1/223'(*-54227-3+(')**758,-6-819:;896'953530/+(%$')-'&1.//685421,41001)%&'(/-0,11*-/,..27,,,38/86696414+30')*2.)**)%'&&'%*+5550:40441332*3*342/-0.++671977:66**,-)+-5667<&/,,-/3:5778310-),+0-.6:8246687880**)+,94./+,(/.+,,004')0,)+--,+%)-.288473;34;989682445*('+'*)+29772/-)-,1.5+*2'&+726455/0370*%-.9776463780)3:+5.2.)$)%&'*,/3665521%(%'-))-(5+050*0)($%&%&))&++1336)))+*&&$&'6;5533()&)0/'(&063--3*-/233/6:62;412524248,-,())&.,1,/92445842,*'-+),,+0*,/-0410193)4(+1-)-/-027//1/+'++16;65687:96/1)*,//-.00378644,3,0-+.200/02/%(,.101+(,44599<72/4%&'+*+81,40/5.*.+-((/4.///0**+)*+.*-*.)&(#%#%$
@2f45afab-1471-4ba5-9768-63f4d7124132 ch=294 read=91156 start_time=2019-12-13T06:24:57Z barcode=BC01 runid=2c9cf7bc05858273f10e7d7ec552fc0bd742dc3e
CCGGTTGCAGCATTACGGCTTCACCCCAGTCATGAATCACAAAGTGGTAGCGCCCTCCCGAGTTAAGCTACCTACTTCTTTGCAACCCACTCCCATGGTGTGACGGGCGGTGTGTACCGGCCGGGAACGTATTCACCGTGGCATTCTGATCCCACGATTACTAATTCCGACCATGGAGTCGAAGTTTGCAGACTCAATCCAGGCTACGACGCACTTTATGAGATCGCTTGCTCTCGAGTCGCTTCTCTCTTTGTATGCGCCATTGCCCAGCACGTGTAGCCCTGGTCGTAAAGGATACCATGATGACGAAGCGTCATCCCACCTTCCCTCCAGTTTATCGTGGCAGTCTCTTTGAGTTCCCAGCCGGACCCGCTGGCAACAAAGGATAAGGGTTGCGCTCGTTGCGGGACTTAACCCAGCTTATTTCACAACACGAGCTGACGACAGCCATGCAGCACCTGTCTCACGGTTCCCGAGGCACATTCTCATCTCACAGAAAACTTCCGTGGATGTCAAGACCAGGTAAGGTTCTTCGCGTTGCATCGATTAAACCACATGCTCCGCTTGTGCGGGCCCCAAATCAATTCATTTGAGTTTAACCTTGCGGCCGTACTCCCCAGGCAGTCGACTTAACGCGTTATCCAGGCCACGCCTCAAGGGCACAACCTCCAAAGTCGACATCGTTTACGGCGTGGACTGCAGGGTATCTAATCCTGTTGCTCCCCGCGCTTTCGCACCTGAGCGTCAGTCTTCGTCCAGGGGCCGCCTTCGCCACCGGTATTCCTCAGATCTCTACGCATTTCACCGCTACACCTGGAATTCTACCCCTCTCTACGAGACTCAGAAGCTTGCCGAGTATCAGATGCAGTTCCCAGGTTGGGCAGAGTTCACATCTGACTTAACAAACCGCCCGCAAATTGCGCTGCCGCGTAATTCCGATTAACGCTTGCACCCTCCCGTATTACCGCGGCTGCTGGCTGAGTTAGCCGGTGCTTCTTCTGCGGAGTAACGTCAATGAGCCAAGGAATTATTAACTTTACTCCCTTCCTCCCCGCTGAAGTACTTTACAGCGAAGGCCTTCTTCATACACGCGGCATGGCTGCATCAGGCTTGCGCCCATTGTGCAATATTCCCCACTGCTTACTTCCGTAGGAG
+
41-+12+-*++&'-+-,(/060,553,+,175673;/1$+(1*))+324,.17820.6.*'(6-/(()-.166-2-9,.;2),8//9/'()2:2/.0898766732/*/,+,0*,),/)%&&,59/90/876:61..*146336:8-,,*4.&$(*)01,/+&%(.02/13:2884....&&&),10(*$*')-24:.:+')()*)*013-0(-.3+'%(&''(,((((%&*)*,**.//(+3--,,+,.64.0589;;<;-5/)*,,*/,%',)**')192-/5975784*''&&&(*&)+.++*'$%+')+77828*.(044287'(01,,03.-/.&%%&''./0*)%)(*-08;05+%.54.9819*,070:0/6769)331079(.*-/.2./38138*()2/2.4.1,))&'$'('*-83,,011503101011100+.-/19198-'+++170565//-0++29,.+)*011&.,.6/.7/03//()))/6870142:3446276888467,2'(&1*/+20;9883133191112*&','++(%-*,&+&'&0,(.040546*2/051))++,.197<:58;91109<;.1.+),-+0.5/*3,/-4:;2.299+832,.-.-10/--),+*)3(%'*-3././4462.+4/,*--(02.3)/52,.53.1-3526;9+-*///998733%2&/.*0-/0457711/.24,,)-/*)&)(*-020')(/.44*4;88433320420/8*)116+075687:769915200./3;42/1&'+/1978465727;83/.5,,-//44:461-/,--*+..,*%)*+4242,1.012/&()')+-,2)'(&'%&+)/,/)(++2908/+.+*&&)2+&,$)+5+**.02-/000345597117.1.&$')+*.)%*0+*(('(&++,/9;2225291900141100195156'+,*/525;7575559343:34-$*,--./9.:...:.99<976530%()2675833--+%(-+*((%)()2--404*+2'%)+.;2/865-535)&%&%(+')+---*$%($+**),.2:8<77984543*00/12/'1+0,.06244)52107,/+6;++4:33250:110.8690'''$&&%$*.106+.1)(($
@603323ff-f422-442f-b3a1-d1026ae31361 ch=74 read=130839 start_time=2019-12-13T06:25:03Z barcode=BC01 runid=2c9cf7bc05858273f10e7d7ec552fc0bd742dc3e
CTCCTACGGGAGGCAGCAGTGGGGAATGCACAATGGGCGCAAGCCTGATGCAGCCATGCCGCGTGTGAAGAAGGCCTTTGGGTTTATAAAAGTACTTTCAGCGGGGAGGAAGGGAGTAAAGGTGTACGCTGCTCGGTGGCGGTACCACCCAAACACCAGCTAACTCCGTGCCAGCAGCCGCGGTATACGGAGGTGCAAGCGTTAATCGGAATTACTTTGGGCGTAAAAGCGCACGCGGGCAGTTTGTTAAGTCAGATGTGAAATCGGGCTCAACCTGGGAACTGCATCTGATGCTGGCAGAAACGAGTCTCTCGTAGAGGGGGGTAGAATTCCAGGTGTAGCGGTGAAATGCGTAGAGATCGGAGGAATACCGGTGAGCGGCCCCCCCTGGACGGAACTGACGCTCAGGTGCGAAAGCGTGGGAGCAAACAGGATTAGATACCCTGGTAGTCCACGCCGTAAACGATCGACTTGGAGGTTGTGCCCCGCTTGAGGCGCGTGGCTTCCGGAGCTAACGCGTTAAGTCGACCGCCTGGGGAATTTACGGCCTGGGTTAAAACTCAAATGAATTGACGGGGCCCGCACACAAGCGGTGGGCATGTGGTTTAATTCGATGCAACGCAGAAGAACTACCTGGTCTTGACATCCACGGAAGTTTTCCAGAGATGAGAATGTGCCTTCGGGAACCGTGAGACAGGTGCTGCATGGCTGTCGGCTCGTGTTGTGAAATGTTAGGTTAAGTCCCGCAACGAAACCCCTTATCCTTTGTTGCCAGCGGTCCGGCCGGGAACTCAAAGGAGACTGCCAGTGATAAACTGGAGGAAGGTGGGGATGACGTCAAGTCATCATGGCCCTTACGACCAGGGCTACTACACGTGCTACAATGGCGCATACAAAGAGAAGCGACCTCGCGAGCAAACGGACCTCATAAAGTGCGTCGTAGTCCCGGATTGGAGTCTGCAACTCGATACATGAAGTCCGGAATCGCTGTAATCGTGGATCAGAATGCCACGGTGAATACGTTCCCGGGCCTTGTACACCGCCCGTCACACCATGGGAATTTTGCAAAAGTAGGTAGCTTAACCTTCGGGAGGGCGCTTACCACTTTGTGATTCATGACTGGGGTGAAGTCGTAACAAGGTAACCGG
+
*/854.5+.0-/8415/'//3-2&/)*$(%(,602+%%(*/1))0*++.1./+7/761/6..-.+&&*2*+3-2-,*-'-/338)*,164,*--//963+...98*(*&)(*.)&%)&%&%((%&(*&&/()..*+11/--&.'*,%'+)))*(*+*(*+*2822387899.-,,)&'(&()'&+*+..2/1+*2683+/*4*8+88.30,,+*(,))7:9:80:69-+,1521*/(-*'&0.72.0333/42''1531%+/*)+$',/01,-20,,0/./2244213//05/1,.((,&+*(/-)*)*--(4387.+..388-..+.//010.1,.24//./732373/0266//-+,/-3,*/+(1/18:2;1-(.,*-1124410-.63--'&%**-,/.758149:99)-,))(/2784&*.0624)-.&2,-+2243:1,/7/+*)+/(+-2675596)(')',+))*.*--108*+,,.++&(&&'%.)0/011/5+&'))-.+,-434-+(,.518+-7,.15.472.-,(%%'())./:03'(+53:5:7-*+1-8793:2:0549-8:8,:0-0,1/112+/(--./'('+'*-66<:19:;/-..-98:666&&--+,/,)&**'(+,0.00254643.0//)-*-5:1/')(**+11+(*())-0288:92;5749;8:2.116/336630+++,/9655;,-)+*9+-++0)*+/7./027+62351.,.0:0,0.*-,'-()25)(0,,3,)1-)1-+4:3346;8573232'72)002;0:+*'%&(0,,-4..-,,+31,1366034,2052399*.111+)-0*&,/7---,,/()+''%$%*01:*-48-2,-$&))*-.22/,-'1&'-6564584:0*))()*),83//..*/..0-3;(948358774034,+,.6::689989170/3.-7-6,/0045-6++,,,+)(+,.,1.+,-)3/2768+*/&(*3124;:;8887557767-').3/*(+.(11328-+0001150+**)(,/,3<635820.06/40,+%%&%$&+,09/)&**+0///,--4.385;6'2-&+0+*/+2,,87,+13,,433492&+)(/77;7.,+1,('()--/116+404;::94
@6e535f01-69ea-4e63-8d41-249ddb202179 ch=46 read=88131 start_time=2019-12-13T06:25:12Z barcode=BC01 runid=2c9cf7bc05858273f10e7d7ec552fc0bd742dc3e
CTCCTGCAGGGGAGGCAGCAGTGGGGAATATTGCGCAATGGGAAACCTGATGCAGCAACGCGCGTAATGGTTTTCGGATCGTAAAGCTCGTATCTTTAGGAAGATAATGACGGTACTGAGGAGAAGCCACGGCTAACTACGTGCCAACCGGCCGCGGCAGCCGTAAATTAGCGAGCGTTATCAGATTACTGGGCGTAAAGAATAGGCAATGGATGATTAAAGTGTATGAAATACCACCGGGCTCAACGGGTGCCACGTTTCAAACTTCGGACCTACAGAGGTGCGGAGAGGGAGGTAGATTCCTATTGCGGTGAAATGCGAGATTAGGGAAGAGAACGCAATTGGCGAGAGCGACTCCTCTGGATATGACTGACGGCGACCGAAAGCGTGGGGAGCAAACAGAGTTAGACTGGTACGCGTAAACGATGAATACTAGGTGTGGGTTTTAACACCTCCGGTGCGCCGCTACGTAGCATTCGAGGTATTCACGCCTGGAGTACGGTCATGGAATTAGGCACCGAGATTGACGAGGACCCGCTGCATTATGGCAGACGTACGGGTTTTGAATTACAAGTGGCGCAGAACCTTACCCATACGCCATCCCCTTGCATTATAATAATCGAGGGAATCCGCTGAGGGACAAAGGTGACAGGTGAGATTGCATGGTTGTCGTCGAAAATATGGAAGTGAGATGTTGGGTTAAGTCCGCAACAGAGCGCAACTGTCGTTGAATTGTTACCACCAGTAGTTGAGGACTCTGCTTGCTGGACTGCCTGGAGTTAACCAGGAGGAAGGAAGATGAGGGATGACGTCAAATCATCATACTTGCTATATTTATTAGAAGATTTTACGTGCTAAACTGTGGTAGAGATGCATGCATGAGGTGGAGGCCAAACTTTAAAACCAGTCTCAGTTCGGATTGTAGGCTGAAACCTACGCCTACGTGAAATGGAGTTACTTGCTGAAACCATGAATCAGAATGTCGCGGTGAATGAACCTACGGGTCTTACCTTTTCGCCCATCACACCGCAGAGTTGTAGTACCCGAAGTCCGTAGACTACAACCACCGGAGGAGCAGCAGCCGAAGGTAGGAGTCCAGCGATTGGGAGGTGTAAAGAAATCATGAAAGGTAACCGGAAGATAGAGCGACAGGCAAGTAGGTTTAACCTGAAGAACAGCACCAATAGCCAATGGCGCG
+
##$'($+&.,+*&*''$*'-(3%())%&**80.-(.,4341('(&''%&','*)+../,*****&(&&('',-+.),,55152:2+-+*')(00/77*+.+0')+3110+4/22//,,*,)&'''().+),'('($()*,,.244/&/%'%.+%'&$&%%)&%$(-,,+$(-,-..-0.,+.%*(,++-//*)(&())')$$&)(3/%&#'+*'(%%$#$&&*&&%%$(**)*'$%/,031..4('(&-+1/0+&'&-343+.,,.,/*(%%$$#$&)(*)')$+*('((+)&(&#$$%.*.('$$$%$((''(./(&%%&&%0)'-/(,(&('*()&.),-./1,,,(&*,.-,.+)+,+4,'$%&#(%$*&'(*%($#&'(.*'(34-./'%$%(1/1,0$'(0(+)&&'&($''*123;530&().,21'*(-)'')&/,130*,+'&+,.2)*'&&'(1-%&$$##"($,*0+$($('+)11)%()-3.,-('+$*+5,+&''('',)%'&%%)&()'(-3.-*)$/-.-6,**-+)&*(&&'&'%-*-'+'),-*587*&(&'%$%%%$"$&'&'%&+*9.8-+,(%%+),%'%%&:0/((&&'&,(%'*((&((+))'&%'(*+0'(%$$(03-+.2**/,..2&2+)*,*(4('($*&**-(*,+.0(++,*%%&%&%($%((,15508)0118,.)--2'*+))$&&'))()&%&#&&%,,((*&&%+)((%%)'$%&')+.-&1200/.-'&)&$$&)3.54210(*)$$'&%$((,0.'/--2')'*((*%$'14-4/.03247;6110464.)(*)#%((+),+)%'&%%&&&$%&%#%&*,-.+(+&()+'(.())++++'++(%*$((%%%,+0+*&.)(-*(,.)*-3/,/**(((,$,'1+,7*5-,-66951,+7*-))$%'02.((%&&',-)*3+*0,+((%$%&%&&%%%%&('.,3+,/8897713*/*,+-+*%+))$$%%*3-,/,&((,24-/*46+'/,),+.6.1&''(),(%&$#%+*(')''/07/-')*'%&&)*,+&(&)++)'%&%$$$#''.((&&%&(')&'('&%$&('0+,1&&)%'&*,40%)(+*+*)&(+(((,)/-.+1,5/13***)'+**%%**2/''$))&*'+()&$%+)%'$&&%)(),+-**%%$(&%%$%$%$
@26304bbd-b007-4c70-b502-ffb63e001793 ch=294 read=91170 start_time=2019-12-13T06:25:10Z barcode=BC01 runid=2c9cf7bc05858273f10e7d7ec552fc0bd742dc3e
CTCTACAGGAGGCAGCAGTGGGAATATTGCAATGGGCGCAAACCTGGTACAGCCATGCCGCGTGTATGAAGAAGGCCTTCCGGGTTGTAAAGTACTTTCAGGGAGGAAGGGAGTAAAGTTAATACCTTTGCTCGTGACGTTACCCGCAGAAGCACCAGCTAACTCCGTGCCAGCAGCCGCGGTAATACGGAGAGGTGCAAGCGTTAATCGGAATTACTGGGCGTAAAGCGCGCAGGCGGTTTGTTAAGTCAGATGTGAAATCCCGGGCTCAACCTGGGAACTGCATCTGATACTGGCAAGCGAGTCTCGTAGAGGGGTAGAATTCCAGGTGGCGGTGAAATGCGTAGAGATCTGGAGGAATACCGGTGGCGAGCTGACCCCTGGACGAAGACGCTCAGGTGCAGAAAGCGTGGGAGCAAACAGGATTAGATACCCTGGTAGTCCACGCCGTAAACGATGTCGACTTGGAGGTTGTGCCCTTGAGGCGTGGCTTCCGGAGCTAACGCGTTAAAGTCGACCACCAGAATACGGCCGCAGGTTAAACTCAAATGTCAGATTGACGGGGCCCGCACAAGCGGTGGAGCATGTGGTTTAATTCGATGCAACGCGAAGAACCTTACCTGATCTTGACATCCACGGGAAGTTTTCCAAGAGATGAGAACGTGCCTTCCGGGAACCGTGAGACGGAATGCTGCATAACATCGTCAGCTCGTGTTGTGAAATGTTGGGGTTAGAAGTCCCGCAACGAGCGCAAGCACTTATCGCTTTGTTGCCAGCGGTCCGGCCGGGAACTCAAGGGAGGCTGCCGGTGATAAACTGGAGGAAGGTGGGGATGACGTCAAGTCATCATGGCCCACTACGACCAGGGCTACACGTGCTACAATGGCGCATACAAAGAGAAGCCTCGCGAGAGCAAGCGGACCTCATAAAGGTGCGTCGTAGTCGCGGATTGGAGTCTGCAGCTCGACTCCATGAAGTCGGAATCATGGCAATCGTGGATCGGATGCTACGATGAATACGTTCCAGGCCTTATGCACACCGCCCGTCACACCATGGGAGTGGGTTGCAAAAGAGGCGGTAACAGCCTTCGGAGGCGCTTACCACTTTGTGATTCATGACTGGGGTGAAGTCGTAACAAGGTAACCGG
+
,+/(*,%14-0.)&)**11,77,35.7*)-.,78;.-*,52/&*&*&(%()'.506166,,+**.+1048+,0*0-1-/.',8730$''()%*(-/8*,'),-)-..+-,)$%%,3,,-4522.6-22+('(+21-'-,04+.4-)0.)--&*318(1--.5157546:7:002/+021,4,+:12$2(2+)()%()31435-9,1+*0)4--2-+-889:534281++*+((*076*65:3,5-6/+-96886))(*/4--3-*323571*03148/)%,535677*,.2239/8.).'+*&'(*,/340.*+460-2'+,,1-,&2-+&'%*1-/08301689/-+,,234:1.6/+7003809,,.-,.0...+-96-)6899-++'''%&)/+09--*&%+0,*+,7$3')&,8:42/)2&/-..14,58)+09:7.-40(+.3:669;63000/1:2/-1,.+(+,*8+,+73).0-(02/00-2-/0.2++'('**++-00205.('++221/$&'&)()*./,316/3,.*-)&'(%%*27,,+.1,+-040140'6206.-1152/25.4/.0),*11,-)-,+(,8-/-*+,/16,3,,--0),.4342+-2,*%'().+.8685+)*+1+&('+.-),),(+**,,,211813988432/(1:90:176:52530%(((+&)*,/01'%'%'5478235678860:0/..:9.+60'.-(1,+()+(('5,,/0'3%%)+-0(%(,'*&'+-/(),-,*-8110/.-1831,21322;8161/0((*2.'('*3285,421257<<5997-'(**-745::667568675/')+-465+,,0.2/#&&%'--04,311)'%(&*+06965204.0776855&.25(&'(')$'()3222(('')37/328425-,'(.1',+(%'()0.012--+%(+(0-/'&())%%(''004,-2449680-0--1.92856#%%(%'')*6773222(3'(&'%(+*,322862878/5-%0,1,04-.&.(*)-22000,,/-/+//..46.((*-433;57/73)($)+)(0,,+/&)-./82-/(,-*6.7.-63),07501445:62/.322398.)(,-)+0'(&'()**.-088579
@78114d16-bda2-49a4-9c6d-fd6be37f0b1c ch=150 read=62073 start_time=2019-12-13T06:25:24Z barcode=BC01 runid=2c9cf7bc05858273f10e7d7ec552fc0bd742dc3e
TTGTTGCTTTGCGTTCCGGTTACCTGTGCTGGTGCTGAAGAAGTTGTATATTTTATTGTTGCCACAACCACTTTTTGCTGTCGCTCTATCACTTCCGGTTGATTACCTTGGTTACGACTTCACCCCCAGTCGCGGAATCGCAAAATTGGTAAGCGCGCCCACTCCAGAGAAGGTTAAGCTACCTACTTCTTTTGCAACCCACTCCCATGGTGTGACGGGCGGTGTGTACAAAGACCAGCCAGGAACGTATTCACCGTGGCATTCTGATCCGCGATTCTGCGCGATTCCGACTGTGGAGTCGGAGTTGCAGACTCAATCGGACTACGACGCACTTTATGAGGTCCGCTTGCTCTCGCGAGGTCGCTTCTCTTTGTATGCGCCATTGTGCTTACGATGTGTAGCCCTGCGGTCAGGCCGCCGGTGACTGACATCATCCCCACCTTCCTCAGTTTATCGCTTTGGCAGTCTCCTTTGAGTTCGAGCGGGACGGCAACAAGGATAAGGGGTTGCGCTCGTTGCGGGACTTAACCCAACATTTCACAACACAGGCTGACGGCCATGCAGCACCTGTCTCACGGTTCCCGAGGGCGTTCACCATCTCTGAAAACTTCGTGGTCGTCCAAGACCAAGGTAAAGGTTCTTCGCGTTGCATCGAATTAAACCACATGCTCCACCGCTTGTGAGCCTATCAATTCATTTTTGAGTTTTAACGCGGCCGTACTCCCCAGGCAGTCGACTTAACATGATTAGCTCGGAAGCCACGCCTCAAAGGGCGCAACCTCCAAGTCGACATCGTTTACGGCGTGGATTCTGCAGGGTATCTAATCCTGTTTGCTCCCCACGCTTTCGCACCTGAGCGTCAGTCTTCACCGTCAGGGCCGCCGCCGCGGTATTCACTCAGATCTCTACGCATTTCACCGCTGCACCTGGAATTCTACCCCCCTCTACGAGACTCAAACGCCGGTATCAGATGCAGTTCCCCAGGTTGAGCCAGGGTTCCATCTGATAACAAACCGCCTGCGTGCGCTTTACGCCCAGTAAGGCAGATTAGCGCTTGCACCCTCCATTACCGCGGCTGCTGGCTGGGTTAGCCAGTGCTTCTTCTGCGGGTAATGTTGAGCAAGGTAGTAACTGCCATCCTCCCCGCTGAAAGTGCTTTACAGCCGAAGGCCTTCTTCATACACGCGGCATGGCTGCATCAGGCTTGCGCCCATTGCGCAATATTCCCCCCCACTGCTGCCTCCCGTAG
+
##'&'%(*)'&$'-(,%,)1-)+$%&/(,-4;:76510*%))&,&%%#&$-.5),.7*,*%'&#$)(,+')',21,++'%)&'+.03552(/0,6-3-3.&$*((--0-.&/,#(/.4897013+(&)(),,-(.'-2/$(+.-%/(+,-04,036446+(,-./&(*))+',)610),/447213423/68/+,+++6/&''74*(-.24233675/)%,(**++1./25),0-&'"%%#*&5*+361/30-55%*)**(2...1,0.((*++22+)('%%,,07.*)+-+*%',%')3/'')02)++/2535,8.1*6065111)/(,'),58233+3,+-'(&+&$&**.0+'*(-'*+'.1353+33*$'%'&('-5.0-'($%&%&(.,0012.../3/&%$'$%#%'((1%%%&$$&&$$''-%,,++379,+07540.+-(/+:+'(&$%&'%+).-49966-,41/.122/&%))&1'&&%%%'(***+-3.72(46/+2,.,133052125<93-.()$1+(-31/38+*)*/))&*(+2.../(&'*)2+'+&).02;36766.*-,15.12(&&&.()%('&&,8061/,-,.670130.,*-/&%$''))().*(,$/).43+-0-339<:56120*--/4&'.404;532(++.*00/6+,7(.-.-')%),/'$25+1/10*1598//2-3::0.*,))*-.-3/..*776*%/42$+--+-++1010&',+-)*,154(,,*'.*&'#'%'+,/'*&$(&*+0-324'+(,0-,(+,0.//5+,.6;9/.5/,10-)'&(/&&0+./,+)**,)/3;-)+/.67/&,+-/<:658354/.-.40/00359-6*'')(*,+36527.+4(,(%&%)'$&(*%&'.((-...01442444<:3)40,.,&+*/73851302+&'+,021,+,-+-,*00./7)923.13*00012*14556+57-570')16180.-8/(,)',,)($'**(('(8*39:29/0/)''''-.**041.1042'&&%&''%%%&%.+../++,-),+38531+&+''49'+'.*017:78/(0+)+5,--7&0,(,6/87;3--1&--*+(''''((/26/-1-).12-)-&(*&&%%%)14.),-/.0*)*)())*()*(3+(*6/3.+/81673%%''%,,/196/0144352568)5363:-3.3:/-2812*(.6011:7/0575*$&*+44226-32&).+-
@e7a7bb3e-b0af-427d-84f3-54365a514b27 ch=129 read=74224 start_time=2019-12-13T06:25:30Z barcode=BC01 runid=2c9cf7bc05858273f10e7d7ec552fc0bd742dc3e
CCGGTTACCTTGTTACGACTTCACCCCAGTCATGAATCACCAAAGTGGTAAGCGCCACTCCCGAAGTTCGCTACCTACTTCTTTGCAACCCACTCCCATGGTGTGACGGGCGGTGTGTACAAGGCCAGGAACGTATTCACCGTGGCGTTCGATCACGATTACTAGCGATTCCGACTTCGCATGGGTCGAGTTGCAGACTCAAATCGGACTACGACCTTTATGAGGTCGCTTGCTCTCGCCGGTCAGCTTCTTTATGCGCCATTGTAGCACGTGTGTAGCCCTGGTCGTAAGGGCCATGATGACTCTGACGTCATCCCCACCTTCCTCCAGTTTATCACTGGCAGTCTCGCTGAGTTCCAGCCCGGTTGCGCGCTGGCAACCAAAGGATAAGGAGTTGCGCTCGTTGCGGGACTTAACCCAACATTTCACAACACGAGCTGACGACAATACATGCAGCACCTGTCTCACGGTTCCCGAAGGCACATTCTCATCTCTGAAAACTTCCGTGGATGTCAAGACCAGGTAAGGTTCTTCTTCATCGAATTAAACCACATGCTCCACCGCTTGTGCGGGCCCCGATCAATTCATTTGAGTTTTAACCTTGCGGCCAATGCTCCCCAGGCGGTCGACTTAACGCGTTAGCTCGACCACGCCTCGGGCACAACCTCAAGTCGACATCGTTTGCGGCGTTCTGAAGTGCTTCTAATCTGCTTTACTCCCCTTTTCGCACCTGGCGACGTCAGTCTTCGTCAGGGGCCTTCGCCACCGGTATTCCTCAGATCTCTACGCATTTCACCGCTACGCCTGAATTCCTACCCCCTCTACGAGACTCAAGCTTTGCCAGTATCAGATGCAGTTCCCAGGTTGAGCCCGGGATTACCACATCTGACTTAACAAACCGCCTGCGTGCGCTTTACGCCCAGTAATTCGATTAACGCTTGCACCCTCCGTATTACCGCGGCTGCTGGCGCGAGTTAGCCAGTGCTTCTTCTGCGGGTAACGTCAATGAGCAATTAACTTCCTCCCTTCCTCCCCGCTGAAATTGCTACAACCCGAAGGCCTTCTTCGCATACACGCGGCATGGCTGCATCAGGCTTTTACGCCCATTGTGCAATATTCCCCACTGCACTCCCGTAGGAG
+
'&++24-3403,.3%)'&),52*0//)(),-+41/565'-&/2.+..8//+),.18*,,0.(('()+.%&(*).0+%*/3.7:9+**&081,.,98*+113501.04,::8.7312-/3103/21/'0(.0-'+',***47819/.)232,+-.*.--00,,/10431432,-+..5,#&#(&-,,/&%*+:24-1-2387;//2+1,/-)'+(-(&*-+'&*.*36)*,.+$*)*+)+'),**&%&&(%%)+***2679217,+&++&)-/.'&%&)-01+-797*5+'087-856232..++%)*++,----121**,)*1,,+/1-/2<:000*4/175'//01940.,+0157'(+0,'*'%&#&'('(,*2/-+0+00.-5/;02,-$).*%)(*332,3**+454031.'*('-1/2177-,+/),(,-*)'+,-0/*302,*+./*,(++(-0+-1344364;:185)(($)311415;-/56430+.2/::5*,2,0//3<98268456665.30//5+5.9405*(()(((+,1.21<9;5/.../233303/-/0-(,(&$--698,++,/5779515:7/03.994.-21.2,+-*,))(,+-,321(+.57*734.*(&&1'++-++2*()/02436+002/++(2-,,-4/30,/,2-74654156-/4-&')(((+4+*()('(((()%*+2,+.&$,1*$))40/&&)00/+-,01/&'''&-.1023446<:8/:',57***',39:;42914223940/2))-/..1/,.-//5<:.377..)')%-0('&*3+/,+*/7:70*0((,11/...1)*&*,9/,09&./029-23868.99:2,)(,/-4111:0+-14.(+'+0&)+-4654.6-1++%&*01590...-025.-,0.+.-72,,+//1391262302.0-6-,,/.83/07,/16968<33/0/.--&*(&&%'%+.80/09+89567<69<9:9:9:836943444:0,1&+.',&&%''''+)34.,93)(,/0-')+%+*&*%$%)$*.,36,(*&)&*(,156;4)+/024.5/43:0//.998788891696,-*1,.29;)*291/-/.-.010266-')&((%')-7)+311+.$
@795ea8bc-b9e9-47ce-827a-a053c484df4c ch=115 read=113148 start_time=2019-12-13T06:25:29Z barcode=BC01 runid=2c9cf7bc05858273f10e7d7ec552fc0bd742dc3e
CCGGATTACCTTGTTGCAGCTTCACCCCAGTCATGAATCTACAAAGAGTGGTAAGCGCCATCCCGAAGGTTCAGCTACCTACTGTTTTGCAACCCCCCCCCTCCCATGGTGTGACGGGCGGTGTGTACCGCAAGGCCAGGAACAGCTTATTCGTGGCATTCTGATCCACGATTACCTAGCGATTCCGACTTCATGGAGTCGGTTGCGGAGCTCAATCCGGACTGACGCACTTTATAGGGTCCGCTTGCTTTCTCGCGAGTCGCTTCTCTTTGTACAGCATGCGCCATTTGTAGCGCGTGTGTAGCCCTGGTCGTAAAGGCCGCGGTGACTTGACGTCGTCCCACCTTCCTCCGGATTTATCGCTGGCAGTCTCCTTCCCAGCCGGACCGCTGGCAGCAAGGATACAAGGGTTGCGCTCGTTGCGGGACCAACCCAACATTTCAGCACAGGCTGACGAAGGCAGCCATGCGGCACCTGTCTCACGGTTTGAAGGCATTCTCATCTCCTGAAAACTGCGTGGATGCTCCAAGACCAGGTAAGGTTCTTCGCGTTGCATCGAGATTAAACCACATGCTCCACCGCTTGTGCGGGCCCATCAATTCATTTGAGGTTTAACCTTGCGGCTGTACCGTACTCCCCAGGCGATCGACTTAACGCGCGTTAATCCGATCCGCGCCTCAAGGGCACAACCTCAAGTCGACATCGTTTTGGCGTGGACTACCAGGGGTATCTAATCCTGTTTATGCTCCCACGCTTTCGCGCACCCACAGGCGTCGGTGTTCGTCCAGGGGCCGCCTTCGCCACCGGTATTCACTCAGATCTCTGCACGCATTTCACCCGCTACACCTGGAGATTCTACCCTGCAGACTCAAACTTGCCAGTATCAGATGCAGTTCCAGGTTGAGCCAGAGGTTCCACGGCATCTGGCTTAACCGACCAACCTGCGTGCGCTTTACGCCCAGTAGTCGGTGCGCTTGCACCCTCCATTACGGCTGCTGGCGCGGTTAACGGTGCTGCTACCGGGTAACACGTCAATGAGGCAAAGGTATTAACTGCTCCCTTCCCTCCCCACGCTGAAAGTGCTTTGGCCGAAGGCCTTCTTCATAATACGCATGGCTGCATCAGGCTTGCGCCCATTGTACAATGATATTCCCCTGCTGCCTCCCTACGTAGG
+
74--'5)-793:02/&+$)-.41.743+)(66-0.-5+,$$&(()%%&'**,)''()++%)-61+++..(0$%$%)(++'&%)$-680(/.*0475434.+(-.)&(()*(*+24+2,*++)+.++)-($%&(,/-.(0+3,*,*(&&(,))'1/865878+-.513)*)(./,/&&%'&&()5*-*+-202%'++()*())1,'+),'%+/0.:0-/,0-*)&),*-('*,(&%%&)&)0/(()'%',+3-)+*)''))-,09/97020,'&%&&'**-/656:.90+)/+,-,*%+'*,+,.15+,5:99+0,)*%'*-*,)*))'&'$'*/225,-44,(--/33*&,)&-$91,)/.'+()((&(./741-306*%)32/9393+,&)()*)*)++0/++'+,+*2-2,*'+*3357/-./*)%&-+1611,2&(+)*&&''&$)(/++)+*(%')-.15813-'&%%&11+-/2(*'(*/26),.)+(((25202132/2()(/0/+/0,/,.2;7:+%*/(+()(*.%2+*,('0/:4592//+-101*55**',,.(3-++()*10233.,40+,/302490.(+-+*-0/95;60298(%*100++'.--10,-('&%(%(+',(*-186+*.'('&00-+,+-//***)&(,'&$(,&)%,,%%(&().-/.+66,-/*3+*(,'1,221,2)33-153.(.'&%&,'10+1,%+1.-,134203025445;7,0)+-.2.(+)--42-+.&+(..(#%$)+,+*('))&%(((),+(698*13247364,..+-4'-)&)%%$%'*'(-.../*(*$*+-.5;7,%%0-()(#&%'**.5*(*/1.-(0.*&'*',*,06)*(''%)-3%)*-/7-0251.&,-10,%,),)&%1,5%'&)*052(')'%((./,.%,-0,((''&(&+*13/-,),*0((((((.*2.(*$)%&(&&''%('),0()&*,+*,*),'%(&*010//,(%%(())''$$'&&(+--,+%)&'(')/--%()-.150,&**31:-,/03/,1)(-&)-,6)0254.-613-%(%--/,2)+,%'-'%%(*,%(,+*)(')(,-(($%%&&(')$&&**''&')7*.(''(%()/61(-4--%0/9,&%('.--25*%'))*.1(3/)$#&&'()(
@1a0ed987-1755-404d-956d-9b1a5e982cc4 ch=35 read=82905 start_time=2019-12-13T06:25:41Z barcode=BC01 runid=2c9cf7bc05858273f10e7d7ec552fc0bd742dc3e
CCGGTTACCTTGTTACGGCTGCACCCCAGTCATGAATCACAAAGTGGTGGCAGCGCCCTCCCGAAGGTTAAGCTACCTACTTCTTTTGCAACCCACTCCCCATGGTGTGACGGGCGAGTTGATGTACAAAGGCCCGGGAGCCCGTATTCACCGTGGCATTCGATCCACGATTACGATTCCGACATGGAGTCGAGTTGCAGACTCAATCCGGACTACGACGCTATGAGGTCCTTGCTCTCCGCGAGGTCGCTTCTCTTTGTATGCGCCATGGTAGCACGTGTGCCCTGGTCGTAAAAGGGCCATGATGACTTGACATCCCCACCTTCCTCCAGTTTATCACTGGCGGTCTCAGCGCTGAGTTCCCGGCCGGACCGCTGGCAACGGGATAAGGAGTTGCGCTCGTTGCGGGACAACAACATTTCACAACACGGGCTGATGACGACAGCCATGCAGCACCTGTCTCACGGTTCCCGAAGGCACATTCTCATCTCCTGAAACTTCCGTGTCAAGACCAGGTAAGGTTCTTCGCGTTGCATCAGATTAAACCACATGCTCCACACCGCTTGTGCGGGCCCGTCAATTCATTTGAGTTTTTAACCTGCGGCCCGTACTCCCAGGCGGTCGACTTAACGCGTTAGCTCCGGAAGCCACGCCTCAAGGGCACAACCTCCAAGTCGACATCGTTTGGCGTGGACTACCAGGGTATCGAAATCCTGTTTTGCTCTACGCTTTCGCACCTGAGCGTCAGTCTTCGTCCAGGGGCCGCCTTCGCCACCGGTGATGCTCAGATCTCTACGCATTTCACCGCTACACCTGAATTCTACCCCCTCTACGAGACTCAAACTTGCCGGTATCGGGTTCCCAGGTTGGGCCAGAGTTTCACATCTGACTTAACAAACCGCCTGCGTGCGCTTTACGCCCAGTAATTCCGATTAACGCTTGCACCCCTCCATTACCGCGGCTGCTGGCACGGGTTAGCCGGTGCTTCTTCTGCGGGTAACGTCAATGGGCAAAGTGTGCTTTACTCCCTTCCTCCCCGCTGAAGAAGTGCTTTACAACCGGCCTTCTTCATACACGCGGCATGGCTGCATCAGGCTTGCGCCCATTGTGCAATATTCCACTGCTGCCTCCGTAGAG
+
48-21-18/9////(())()&)'..0+-.14,+,,886(0*/,,,../$)(#&(+66/13+')+2/52/1.,.//4:3245:/471).0.&/5-)),045---38:78670..*&&%'*)%$,&,&(-2*15/6**4/%'*&'(./6<767;797<857:1-,-1)%'&'17(-)(3074/+,'*-**++--1448'2(-)257/8(+(2+980010((&&'&)(&.2+-+*5.334-4+++%)*6//')*.**'122/6578989:922/)+,-,033+*(''.+.9:9336/*'.289:35..+*)*+.346992:;0,198888+..--4<.,-:899361*2/.13'''&&(+++2+--/*2/4073966616/*-'&%*.975*0-')5,+--,11017-0,83.&+)-(-*,+6/-,0.'1+2',455++%)(+--+,)4-01///01035)*,5.0//28::693*//0//)..1;62446592,))((')+40903-/146578;-2--35-72<:8<;9:080//678++1/1/90,.,-.1/0002*+'2,.,/-,-1-1*+)/**014:6;644:/-,028<7/.6-/+)-0494*+:881961),/1,32444517/8+,+()1+)-,6'6(5+)685655955((.6.-//1;7;18(5-347635424*.+(*.0128;667445.4.++,.*$()&)098,:<:))*(/$'+-+27,..-&//-036:5241569898506'(3;;.22(577<9234/1:.23557+()-)*-01172/0.016;7602911111369+,)(2,76337651,.../.+*&&*.,6/&%%'-6)41559%1*6,191,-//1-/+/))-%))4-,,-*+,,-4021333222*.*,,&%**,990(+*'$++.44-.20-/8043.7.7.73406--++33/-49&2(+2710*5-21/.*.''+..0-4,++(/+2/15;5;<98998801.10126/0--'*148*/*,,.-298,13.:,092++130.134/+.')($(''(*,*-0'0-(**0.402/0,,.2(-*,)1/244:7.....:&8776:-1/.89.-6++$'&-*00,.)'*++,++02,69+.10'%
@66f89b2c-e4cd-499c-8dca-8075d7ed1aa8 ch=500 read=115021 start_time=2019-12-13T06:25:39Z barcode=BC01 runid=2c9cf7bc05858273f10e7d7ec552fc0bd742dc3e
CTCCTACAGGGAGGCAGCAGTGGGAATGTTATTGCACAATGGAAACAAGCCTGGTACATACATGCCGCGTGTATGAAGGCCAGCTGGGTTGTAAAGTACTTTCAGCCAGGGGAGGAAGGGAGTAAAGTTAATACCTTTGCTCAGCGTTACCCGCAGAAGAAGCACCAGCTATCCCGTGTGGCAGCCGCGGTAATACGGAGAGTGCAAGCGTTAATCGGAATTACTGGAATAAAGCGCACGCAGGCAGTTTTATTAAGTCAGATGTAAGAATCCCAGGCTCAACCTGGGAACTGCATCCTGATACTGGCAAGCAGGTCTCGTAGAGGTAGAATTCCAGGTGTAGCGGTGAAATGCATGGGGATCTGGAGGAGGGAATACCTGCCAGTGGCGAGCGGCCCCCTGGACGAAGACAGCTCAGGTGCAGAGGCGTGAGGCAAACAGGATTAAGATACCCTGGTAGTCCCACGCCATGAAACGATGTCCCGACTTGGAGGTTGTGCCCTTGAGGGGCTACGTGGCTTCCGGGCTGCCCATTAAGTCGACCGCCTGGGAATTACGGCCGCAAGGTTAAAACTCAAATGAATTGACAGGGGCCCACTTTTAGGCAGTGGAGCATATGGTTTTAATTCGATGCAACTTGGGGAATATACCTGAGTCTTGGCATCCACAGAACTTTCCAGAGATGGATTGGGTGCCTTCAGGAACTGTAGGACAGGTGCTGCATCGTCAGCTCGTATTTGTAGAATGTTGAGTTAGTCCGCAGCAGAGGCGCAGCCCTTATCCTTTATTGCTTGGCAGTGGGTCCGGCCCAGGAACCCAAAGGGAGGCTACCAGTGATAAACTGGAGGAAGGGAATTAGGGATGGCGTCAAGTCATCATGGCCCGCACCCTGACCAGGACTCTACGTGCTACAATGGCGCATACAAAGGAAGCGACCTCGCAGGAGGCAGTGGACCTCATAAAGTGCATCGTAGTCCGGATTGGAGTCTGCAACTCGGCTCTCCATGGAAGTCGGAATCGCTAATGTCGTGGATCAGAATGCCACAGTGAATGCACGTTCCCAGGCCTTATACACACCGCCAATCACACACCGCCAGGAGTAGGTTGCAAAGAAGTAGAGTAGAAACAGCCTTCGGGAGGCGCTTACCCTCTATGATTCCTTGGCTAGGGTAGAAGTCGCTAACAAGGTAACCGG
+
./571&0**7/-/3/+..)12060+**&)'%++)+*.,700)+*%)-+&,1/0%($&''&(+.062,../0534**((')(#$&$&*746-*.62()%'**-)(**%%0;1*&1+('(*'%'',/*-4-1-,,2)++-*421%&%%)0+30+'+)+0)(()'('.((+.,*'3.+(+*&&())./3'+',*+0.).+-,)%(*)-1/,*)(*)3)*'-0+2-00-,)'(&*'.&()+'*(-.375..17:6*.10/./2&+,/&&))(25/36/,365583235*+3&)%,50100--++,00024'&,,&((('&*,-,2)*&,'(%*),-+2++22,+&%'(,2.+&&'&-5--2:6),/0869,,-(+,--//&'&$$(-%./.,)''*(+/.681)/1956+-))')$&',6(+.331,+('')*),%*%./845)83,3****+-(16,-1////254'%'%+-)+&),*(')--1-))**,7-8+,/.-5-++.6/,,)&,0(%$$&)+./2+(+&%*130+&'&&$,(/).,2'),6-,*&%),-).)+,*,/*#&&)',+0389*1/106/*(&,01.-/-,68-/4+$'''&%)(-**0321.//62)+-1)65-.:1:/,,..5,'($$)'+',+0//+-%&$%&(*+'.*3207,*)),-1/2:-.*))+--99:-..(,*((($$%$%.-)010()&(/-.*,160-&&$&'0*1+'(*,7,4%-8(),'(*,((2/&%0---*+68%),'0+*%+*+)-+%*7/26346306/$-)%('((++'+048'(-).-/3)&-0(*52+05**+)%&&()%.))*.-022652233.53(.*,'%%'%$584**('('+21736)('%$$$%().')%)*%$((4-+1.*,*&%&&%')//645523.-*,)+-/16'(&'&'(((+775&($(*$,*,''$*,+863544242+0-.%22+6.2.5,*./,2'+'()+/-210243.,('((-3-11(-'&'*$-,-.-&')&&''('%,+3689-(--,38/.0(....//'*$()055(('.1703-+.,0**$('$)(&%*.*++/027%&&'0.*+,).2/3/118-'''%)&(&),,+./0-)'(+*20)5+&&*)')-++14')+.14455990/0,5.2.,+(*$('&&&0)&(2*94-/))/226*8
@deaf4877-eeaf-4646-a129-71464f1f1132 ch=159 read=86209 start_time=2019-12-13T06:25:40Z barcode=BC01 runid=2c9cf7bc05858273f10e7d7ec552fc0bd742dc3e
CTCTACGGGGAGGCAGCAGTAAAGGGAATTTTTCGGCAATGGAAACCTGACCCGACAACGCCGCCGTGAAGGAAGAAGGTTTTCGGATTGTAAACTTCTGGTATAAAGGAAGAACAGCGGCTACAGGAAATGGTATGGTATTTATTAAGCACGGCTAACCGTGCCAACATGCGGTAATACGGCGGTGGCAAGCGTTATCGGAATTATTGAATAGAGGGAGCAGGCGGCAGCAGGGTCTGTGGTGAAAGCGGCTTAACCAGTAAGCCATAGAAACCAGGCAGCTAAAGTGCAGGAGAGGATCGTGGAATTCCATGTGTAGCGGTGAAATGCGTAGATATATGGAGGAACACCAGTGGCGAGCGACGATCTGGCCTGCAACCTGACTCAGTCAGCGTGGGGAACAAACTAAGTTAGATACCTAGTAGTCCACATAAACAACGGTGATAGGTACTAAGTGTTGGATGTCAAAGTTCCAGTGCTGCGGTGGCAATAAGTACTCCGCCACGAGTAGTACGTTCATAAGAATGAAACTCAAAGAAATTGACGGGGGGGCCCGCACAAGCGGTGGAGCATGTGGTTTAATCCGAAGCAACGCGAGCCTTACCAGGTCTTGACATACCATAAAGGCTCCAGAGATGGAGAGATAGCTATATGGTTGGGTGGTGCATGGTTGTCGTCAGCTCGTGTCGTGAGATGTTGGGTTAAGTCCGCAGCGAGCGCAACCTTATCGTTGATTACCATCATTAAGTTGGGGACTCTATAGCAGGACTGCCAGTGACAAGCTGGAGGAAGGCGGGGATGACGTCAAATCATCAGCAACACTTATGACCTGGGAACACACGTGCCACAATGGATGGTGCAGAGGCTTGAAGCCGCGGGTGAAGCAAAACCCATAAAACCATTCTCAGTTCGGATTATAGTCTGCAACTCGGCTACATGAAGTTGGAATCGCTAGTAATCACGAATCCAGCATGTCGCGGTGAATACGTTCTCGGGCCTTGTACACACCGCCCGTCACACCACGAAAGGTTGACGCTTGCGAAGCCCGGTGGCTAACCGCAAGGAAGGGTATCTGGGTGGGATTGATGATTGGGGTGAAATCGTAACAAAGTAACCGG
+
*1-#%*')*,&*...)/%-,+2))+),+2:;;2-5:73:4/+)+*26,,,0.(('.557334()+(,++52/.,)/,+/139-0()&.)'11741341+-'-,0/;7)3+4)/532*0)101/20*+-1-+.-0,,--*%'(&,-435&+)(,))*10.*,.3241+.*+).(301+()*//+*+''$#&&(*,00/-4&.$%(+),1-+1*&$%).)()*))*.-95.%/%067..,,*,211./,')(&'''.')((,83+/8;781.043/7'*/)),,-/-&''%(%25-%&+1+/8/6)'-,2:7943130/..+...,1,+'(-'*)&),+-*.192-+,++)*-'+/-52++-226...-,,,227/+2334)--//(-+--)&%')3/(-'+'*26-()+%(,,))4164:.-/6-341+*,'''(%'%%&((*(,*'%$,()*36//108,528698783-1-.)'+.0,+('(,')')+9///,-/3774.00'))('('--.0/052(%+-/2852/2(-+.3:*((&%''()3**19;6+58))0-.,'),220-1+-,,/-+0.4;6-4//**.3.//0/)+))()/.5./-&*()'.))).-0,37').4.-40.9**)%'$+08+))(+*+**+2+(&($(+'**+.*,-1195,,)))2246(423-'))-3187779:98;45+0++,,+02'*+*3)),+*(++(&',).0-),%#&+,17797,.705./5,460(00/+&$$&'%''))*./7-11114)0,.162/*&))*20'7:34//'((%&(74-++.*$$%'/*('*.+11430-,*'&$%()')-.31*+,1402601/5255++*))''(&+-()..0(')+(+.''07:929,()2::33:572,'&&*25/-,)*4)+(*+474800021/&1100.(',*),7272756555'0,1/-+')*+/*0('*01768969/24''2..3+-6/.6(1674340122..*,0+,,('+*)*(,**+*/''*,0.+)*')))(*'*,(.8)10.0..,0.2,++0(,*.-'-)*++,*,0/./58//.+-../8/144,-,//&''(,*,,*,'(),036..
@04dc8b49-c8b2-42b0-a2b1-36f72d10f739 ch=407 read=54789 start_time=2019-12-13T06:25:36Z barcode=BC01 runid=2c9cf7bc05858273f10e7d7ec552fc0bd742dc3e
CTCCTACAGGAGGCAGCAGTAAGGAATTTTCGGCAGTAGAGAACCACAATGAGCAGCGCCAGCGGCAATGAAGGAAGAAGGATTTTCCAGTTGTAAACTTCTGTTATAAAAGGAAGAACAGCAGCTACAGAATGGTAGCTGGTGACGGTATGCCTGATAGAAGCCACAGCTAACTACGTACCCAGCAGCCATGATAATGCACGTAGGTGACAAGCGTTATCAGGTGTGGGCGTAAAGGAGGGAGCGGAAGGCGGCAGGGTCTGTGGTGAAAGCCTGGAAGCAACTTCAGTAAATGCCGAGAACCAGGCAGCTAGAGTGCAGGAGAGGATCAGTAAAATTCCATGTGTATAGAGATGTATAGATATATGGAGGAACACCAGTGGCGAAGGCGACGATCAGCCTGCAATACGGCGCTCAGTCGAAAGCGTAGAGGGCAAAATGAAGGTTGAATGCCCTGGTAGTCCGCCATGAAGCGGTAGTGCTAAGTGTTGGATGCTCAAAGTTCAATTAGTGCTGCAAATTAACGCAATGAAATTACTCCGCCTGGTGCGTGCGTTCGCAGAATGTCAGAACTCGAAAGGAATTGGCAGGGGCCGCACAGAAGCGGTGGAGCATGTGGAACTGAATTCAGAGCAACGCGAAGGAACCTTACCAGATCGGCTTATACTCACTTAAAAGGCTCCAGGATGGAGAGATGGCTATATGAGGATACAGGTGGGTACATGGACGTAAATCGAAGCTCGTATCGTAGATGTTGAGTTAAGTCCGCAGCAGGCACAGCCCTTATCGTTAGTTACCATCATTAAGTTACAGGACTCTAGCAGGACTGCCAGTGACAAGCTGGAGGAAGGCGGGGATGACGTCAAATCATCATACCCCTTATATTTTACTGGAAACACACGTGCGCAATGGATGGTGCAGAGGAAGCCAGAGGCCGCGAGGAGTGAAACCAAAACCCATAAAACCATTCAGTTCGGATTATGATCTGCAACCGACTACATGAAGTTGGAATCGCAAGTAATCCCGCGAATCAATATCGCGAGTGAATACAGGCAATACATGGCACC
+
+//.**.)02,,-(&)*'01/,-,/-0563)*//2+1)'%'%&,+%&)(&)+*,-/.(('&(*+'&%((()2+0-1(+/(+$2692,&&))2%((+(*+601&0+(',-/,)+,4,.4.*+(%)('(()),-*,1-)&$%&)),//,'(%$#)()%'-'%()%.+'&$&*+2+)3(,(+%)&%$&&&$$$#$%%%&(,&&%&$0)*,*(&(+*()*2,,,8+-30..+.*('.06..-**-)&),,.++(/&'%$%*+*+*''(&%*'')+*.676)+.#(,'+1),,&,*,''%*)+++-//31-0-.//..(*),**)11))(+*011')+.1.62:691/,-(('(%%'%&($&(()+3457/42.*+')+*674+/0/30..-(.).80//.+',.5/10,&$%'&+&')-0*,-5''((')+/,,(1,--.731,-*'+&.)*).-*05+)&+,,2(+&#$$$&%&*'*040**.*.+,,%*%(0-620*,-.16/.197-*+,%)++*%%%&%'+,+'($$(+*((,'-)'))0)$&$%+))&%&)&((*52040.,60,*((-).,+(&,+)',$$'$*''&.02(1,$'$)'&)')+,0002%+-,/.+,/'*/%&'5582)&'%&&%')+-/1/)%'--.,*,*,)*)&&*''')*()))%$%%)()'*)+,/-,0557.4)(((*9077653/,&*,*..+/(+')++'(%3./,,$''++0**+)''$')2&2$(**+'.--,,&(&*)7/4-45-(*+'/$)%%%%'(,-*.--.9/8,-)+,-.0/-.*+0/2+1.)(',-+02(&%%%&)'&'&&'.,/113.0*&&)10,1-),./*&-40-0222.033;-,*')2'((,)*))*&$$%%%$$(&).+&'''++,+,(+"%$((797866.2./**.+,,''%%&'&(+.'',&-+%'&&','&'&*('()%&)).54/3,)0-(/21+,/.*2'**/001'2(&''*$('&&*+2/6-1/4/5982%''*(,/622'-(),.31++(((-,(+&%&)-.5-,.'+(..10..)%%%%$$#
@2cd8b13a-46be-499b-a662-27f6b5130a21 ch=477 read=58171 start_time=2019-12-13T06:25:51Z barcode=BC01 runid=2c9cf7bc05858273f10e7d7ec552fc0bd742dc3e
CTCCACAGGAGGGCAGCAGTGGGGAATATTGCACAATGGGCGCAAGCCTGATGCGAAATATACATGCCGCGTGTATGAAAGGCCTTCGGGTTGTAAAGTACTTTCAGCGGGGAGGAAGGGTAAAGTTAATACCTTTGCTCATTGACGTTACCCGCAAGAAACACCAGCTAACTCCATGCCAGCAGCCGCGGTAATACGGAGGGCGCAAGCGTTGATGTCGGAATTACTGGGCGTAAAGCGCGCAGGCGGTTTGTTAAGTCAGATGTGAAATCCCGGGCTCAGCAGAACTGCATCTGATACTTGGCAACGAGTCTCGTAGAGGTAGAATTCCAGGTGTAGCGGTGAAATGCGTAGAGATCTGGAATACCGGTGGCGAAGGCGGCCTGGACGAAGACTGACGCTCAGGTGCGAAAGCGTGGGAGCAAACAGGATTAGATACCCTGGTAGTCCACGCGTAAACGATGTCGACTTGAGTTGTGCCCCGCCCAGGCGTGGCTTCGGAGCTAACGCGTTAAGTCGACCGCGCCTGGGAGAATACGGCCGCAAGGTTAAAGAAACTCAAATGAATTGACGGGGGGCCGCACAGAAGCGGTGGGCATGTGGTTTAATTCGATGCAACGCGAAAGAACCTGGTCTTGACATCCACGGAAGTTTTCAGAGATGAGAATGTGCCTTCGGGAACCGTGAGACAGGTGCTGCATGGCTGTGTCAGCTCGTGTTGTGAAGCCCCGGGTTAAGTCCCGCAACGAGCACGCAACCTTATCCTTTGTTGCCAACGGTCCGGCCGGGAACTCAAAGGGAGACTGCCAGTGATAAACTGGAGGAAGGTGGGGATGACGTCAAGTCATCGCTAATGCGACCAGAGGCTACACACGTGCTACAATGGCGCATACAAGAAAGCGACCTCGCGAGCAAGCGGACCCCTCATAAGTGCGTCGTAGTCGGATTGAGTCTGCAACTCGACTCCCATGAAGTCAGGAATCGCTGGCCAATCGTGGATCAGAGATGCCACGGTGGAGGAATACGTTCGGGCCTTGTAGCCACACACCGCCCGTCACACCATGAAGTGGGTTGCAAAAGAAGTAGGTAACAACTTCGGGAGGGCGCTTACCACTTTGTGATTCATATGACTGGGGTGAAGTCGTAACAAGGTAACCGG
+
+/0/+-&2/'/0)5477035,17/)3.-+/)((,04659465786*28321300&+'+(1/314522312552301*-,))417566.;76;5,5/*(,/.8://,-.,/5+)*,,(),*--56,1.0.///.)0/*728/13113,9+*47*),.(%)()'*03)42//2./-+*-.3:0(0/,6-,+)/+*4/-0..,,..10532,-,2((($#'(/2/0//,0;;<8823/.+()+-(+#&&'),597/-702.18/.//-21393,43*/)'$'+/)0,**.120222:.-,)'%&%()+(-)'&()*,022++(/*).&,+-0-+*.0,/03342876597112515./.01225...,/7805-.140/517/0027(+:62+1-)+.--/07897468787*,.,(*,5722,-.2<59238*4+$)-*,/97//3-,+,,**,++)+/4-1,+214660'%$(#'/2&/()28.'))'%/100150--+-*+)((+,3,,,./933.35895803+76016/)%'$)*5241-040,,-+70;/))66*,78;643/3/7/5538<:;,98***-'$)'()6453,').3225:5<8587:9///..7:5451/4+(22.3*+,,,041128:4+)--/),*,4:975.--.,1101;6587786:64;1618;8:86756&32444421--*)(*,-*,0'*,.1776290-+)'(++1,-36892,*,/5+),3)3%'()+7030*00*2112*(2**23,363'4/7716041+)*+,1/180;0+0'&*+3437;332-.,,10,/22((-,51836;:336667547)/,12538%)''$#%*)+/5/,*/01730++()*/3:544182-92012230*(%')*)*/6433563.*'%/3044;03600-1,/,+++.26142435/6)/+0%(&(*023,7+,,5235260+*.-03002(*,+1,/+,+&)**12276:98545+,-..4560*-)403''*'+,).5260.((*1)+)&((),.%+)+),0.46)*645767-,,*&%)'+,22;,.097*(+0)+&20/2)/.+/393.94*-3032101-12--1//,1044:3/-&(+/4423-*++&''(+,45;89.1..9;:;79
@5e1ec35a-2e49-4488-a268-8832df1ae344 ch=74 read=130911 start_time=2019-12-13T06:25:45Z barcode=BC01 runid=2c9cf7bc05858273f10e7d7ec552fc0bd742dc3e
CCGGTTACCTTGTTTACGACTTCACCCCAATCATTTCACCTTCGGCCGCTGCCTCGCGCGGTTAGCTCACGGACTTCGGGTATTGCCAACTCTCATGGTGTGACGGGCGGTGTGTACAAGACCAGGAACGTATTCACCGCACGACATTCTGATTCGCGATTACTAGTAGCTCCAGCTCGTAGCAGGCGAGTTTCGGCCTACAATCCGAACTGAGACTGGTTTTAAAGGTTGGCTCCACCTCACGGTATTTGTGCATCTCTCTGTACCAGCCATTTGTAGCACGTGTGTAGCCCTACACATAAGGGGCATGATAGTTTGACGTCATCCCACCTTCGGTTAACCCACAGGCAGTCTCGCTAGAGTCCTCAACTTAATGGTAGTAACTAACGACAAGGGTTGCGCTCGTTGCGGGACTTAACCAATATCTCTGACACGAGGCTGACGACAACCATGCACCACCTGTCACCTTGTCCCCAGAAGGATTTCCTCGATTAAGAGTAATGCAAGGGATGTCAAGTGTAGGTAAGGTTCTTCGCGTTGCTTCAGATTAAACCACATGCTCCACGCTACTTGTGTGGGTCCCAAATCAATTCAACTGAGTTTTAATCTTGCGACCGTACTCCCCAGGAGCGGAATGCTTAATGCGTTAGCGGCGGCACAGGTGTTGAAACCCCCCCGCACCTAGTATTCATCGTTTGCAGCGTGGACTACCAGGGTATCTAATCCTGTTTGCTCCCCACGCTTTCGAGCCTCAGCGTCAGTTACAGTCAGAGAGTCCTTCGCCACTGGTGTTCTTCCCTGAAATCTCTACGCATTTCACCGCTACTAGAGATTCCACTCTCCTCTCCTGCACTCTAAGATAACCAGTTTGGAATGCAGCACCCAAGTTGAGCCAGATTATTTCACATCCCTTAATCATCCGCCTACGCTCCTTTACGCCCAGTAAATCCGGATAACGCTCGCCACCTACGTATTACCGCGGCTGCTGGCACGTAGTTAGCCGTGGCTTCCTCCTTAAGATTTGCCGTCGCTATCTTCCCAAAGACAGAGCTTTACGATCCGAAACCTTCATCACTCACGCGGCGTTGCTGCATCAGGGTTTCCCCGGTTGTGCAATATTCCCCACTGCTGCCTCCCGTAGGAAC
+
.,++9-,67/7-*3.,/--.2/0'138+/0'($%$((,/43:-1+++(,+30-(((+',-3-6.//10..6:34595-02/-1/.220%)(()-),/--32147467228742./1325.//-$1-.,+-/35<2.1+((&(*+6/693031563032346365+).,*.-0+,''%)),,,)(0426',/6+.)0.*$&',,*-''.7'++0065;9,488'.)*'(,1)/-236.560+%'+(-(10)(4044742.-'-'.%032164/48/.-,,+%)+4.3/-.-,.*''+,+11./,67-+,++/.,0/7+*.32223/;0.).120/''(+2,53.(*(+00-12267,,,.)-./11,0*/)*)0,-7:1.//2:320:1327.,.5-0+(()*51/1:+.'73,+0))$'%)-,--1),$&(1232,)-8761656-.';,690104647:5821)0/02.1646(&%''''%/0/07.2408012)*+-/33256:)2506+-/25+.312,4+1,*)050183*-+,2,-/28''+:+;;;30,--++..30).*/././1,**)+03,.0-'+/-/196:/&%%***(3::*/-,*-*'&)'.,%)',,1/.+('(&)+3735.((('/,001/40+-/-8.'*)&&%,)(/1:-08-235:8-(%*+00(&),.4<8677308.'(%''))/70-+,-401+(-,6666;7620/59)+642::4(/,.,:70')(+,)*,,--8:524300///2(()-+-0196<;9;:,,/*0(**:87://''$1''+,:9:7966/2770/28,,*(('('(',-2//)+-.355)-496+.800.1))2./+-62<49:<<37-,+()*,-)-,)-&&&*&)*,,'*'0*)-96/-/004*&.'.../066+,7466531224,41(,)(('%',,2-)/-,/,,(),+.048:;118//0+.+//.9;0/8111::5:4-),,.+.8-++07-0.-*-1/,,/&&&*(''+1**27793*(-.7786460,/-)+5++',*/54/1//0.*(-35,96<777.'-,*&()+.6*+-/+010/023+325*;)274)%%2'*,47090/0/744-/21,+(')&(*1'(,*4**%+
@5f408e08-c74b-48d1-ac78-5d606b9f46c6 ch=92 read=88023 start_time=2019-12-13T06:25:57Z barcode=BC01 runid=2c9cf7bc05858273f10e7d7ec552fc0bd742dc3e
CCGGTTACCTTGTGCGACTTCACCCCAGTCATGAATCACAAAGTGGTAAGCGCCCTCCGAAAGTTAAGCTACCTACTTCTTTGCAACCCACTCCCATGTGGTGTGACGGGCGGTGTGTACAAGGCCCAGAGACGTATTCACCGTGGCATTCTGATCCACGATTACTAGCGATTCCGACTTCGCGGAGTCGAGTTGCAGACTCAATCCGGACTGACGCACTTTATGAGGTCCGCTTGCTCGCGAGTCGCTTCTCTTTGGCAGCATGCCATTGTAGCAGCGTGTGTAGCCCTGGTCGTAAGGGCCATGATGATGACGTCATCCCCACCTTCCTCCAGTTTATCACTGGCAGTCTCCTTTGAGTTCCGGCCGGACCGCTGGCGAAGCAAAGGATAAAGGGTTGCGCTCGTTGCGGGACTTAACTTAACATTTCGACACGAGCTGACGACAGCCATGCAGCACCTGTCTCACGGTTCCCGAGGCACATTCTCATCTCTGAAAACTTCCGTGGATGTCAAGACCAGGTAAGGTTCTTCGCGTTGCATCAGATTAAACCACATGCTCCACCGCTTGTGCGGGCCCCCGTCAATTCATTTTGAGTTTAACCTTGCGGCCGTACTCCCCAGACGGTCGACTTAACGCGTTAGCTCCGGAAGCCACGCCTCCAAGGGCACAACCTCCAAGTCGACATCGTTTACGGCGTGGACTACCAGGGTATCTAATCCTGTTTGCTCCCCACGCTTTCGCACCTGAGCGTCAGTCTTCGTCAGAGGCCGCCTTCGCCACCGGTATTCCTCAGATCTCTACGCTGCCGCTACACCTGAATTCTACCCCCCCCTCTACGGACTCAAGCTTGCCGGTATCAGATGCAGTTCCCAGGTTGAGCCCGGGGATTTCATCTGACTTAACAAACCGCCTGCGTGCGCTTTACGCCCAGTAATTCCGATTAACGCTTGCACCTCCGTATTACCACTGACTGCTGGCGCAGGTTAGCCGGTGCTTCTTCTGCGGGTAACGTCAATGAGCAATTAACTTTGCTCCTTCCTCCCGCTGAAGTACTTTACAACCTGAAGGCCTTCTTCATACACGCGGCATGGCTGCATCAGGCTTGCGCCCATTGGTGCAATATTCCCCACTGCTGCCTCCCATAGGGCAATATCAGCACCAACAGAAGGTTAACAAGGAGCACCGACAACAGCTGGCACCAGCAATGCGTAACGT
+
8.--,1/0-7+),%(+/68:8.648/,,3542/.1.21214*),.6575(+.9:911('0/(+*2.3-//055,***2,,43,-/-12+'+,37,+,,&*)+*-1580:9448002435578/.67,%%'(327:59<6018.417345:2/01/3.*+,/35/,-(&&+20:0++,46;7('0+'+++-.1-:01%&.,.039812040*'')*0/,--9;,+.--645/-.--,-.4/,+(+(+'()214/54+.*(%++*)*+-)-4.--+*&*,.24)(%''13+)06:92751*7:8;79...,-))*,,488.976-/17387953+.229:--.12011,**--37+-5++,5633/)/0-24387/0*/,+%'*'(.5,.0888;*.*1/:/0+,4,007110:52///.,''(1-5/57(*'%(,//377763/-),-*496:86.0.,,1+,.255355:9;/6+*%),('))08+.76421-+-+03*(+,,-/(*--.*.-353259213+/(/(48;:<;:;:6;45467('+0/1;/:;131--+,*,&(''(+-*-14.6/4;94,0158:9;6&7;;-81.4;;-73./+&((+*3*++(*466-,/,66::9666/3...,+-+.+%')*(7+1.*.2$)+/2/1&/).3,,-.184:,5+--01457747763:.')+,**++/+-.,23,3623348/7//7733071+//298-(,,-.6401638;753898:841434:4143+*&16/745314435846:'2//0;3113,+.///1/+-%-,*/2,,0*/*3/,+)/213534382600/256(7-++-8:00)*(((1,)'.*,-2./0//112-1('(0-2-(&104(*-0/*29-.3/0000///3346;:;;9::4568871/+1/*&+*++*)-.026;64..03.20.-3.))%-/--7.-/'4(,+&('+$//77442,',*/171---4)..-.2:1993223+2.*38557434114552,+-,+,033'+,08*797.93**98535+,024:6,)-)7*1159-85:6:77<823+.'-,.07100182324245'78/81-/07:*+/:....-2,-.9,999-'(+$%%()))-5,,)*.-,.091.21011/855+3,++/(/,512...(+('*+,0,+55310(/0171-2.%,2042&23('&%#"
@43bf32b7-436b-48ac-985e-80da427aaf3a ch=400 read=63647 start_time=2019-12-13T06:25:54Z barcode=BC01 runid=2c9cf7bc05858273f10e7d7ec552fc0bd742dc3e
CCGGTTACCTTGTTACGGCTTCACCCCAGTCATGAATCACAAAGTGGTAAGCGCCCTCCCGAAGGTCGCTACCTGCGCTATTTTTTACAGCCCACTCCCCGTAGTGTGACGGGCGGTGTACAAGGCCCGGGAACGTATTCACCGTGGCATTCTGATCCACGATTACTAGCGATTCCGACTTCATGGAGTCAGGTTGCAGACTCAATCCGGACTACGACGCACTTTATGAGGTCCGCTTGCTCTCGCGAGGTCGCTTCTCTTTGTAATGCCATTTGTAGCGCATTATTAGCCTGGTCGTAGGGCCATGATGACTTGACGTCATCCCACCTTCCTCAGTTTATCACTGGCAGTCTCCTTTGGTTCCCAGCCGGACCGCTGGCAAAGGATAAGGGTTGCTTGCGCTCGTTGCGGGACTTAATAACGTTTCACAGCACGAGCTGACGACAGCCATGCAGCACCTGTCTCACGGTTCCCGAAGGCACATTCTCATCTCTGAAAACTTCCGTGGATGTCAAGACCAGGTGGAGTTCTTCGCGTTGCATCGAATTAAACCACATGCTCCACCGCTTGTGCGGGCCCCGTCAATTCATTTTGAGTTTTAACCTTGCGGCCCATTACTCCCCAGGCGGTCGACTTAACGTTAGCTCCAGAGCCACGCCTCAAGACAACCTCAAGTCGACATCGTTTACAGCGTGGACTACCAGAATTTATCTAATCCTGTTTGCTCCCCACGCTTTACCTGAGCGTCAGTCTTCGTCCGGGGGCCGCCTTCGCCACCGGTATTCCTCAGATCTCTACGCATTTCACCCGCTACACCTGGAATTCCTACCCCCCCTCTACGAGACTCAAACTTGCCAGTATCAGATGCAGTTCCCCAGGTTGAGCCCGGGGAGTTTCACATCTGACTTAACCGACGCCGCCTGCGTGCGCTACGCCGAAATAGCCGATTAACGCTTGCACCCTCCATTATTACCGCGGCTGCTGGCTGGGTTAGCCGGTGCTTCTTCTGCGGGTGGCGATCAATGAGCAAGGTATTAACTTTACTCCTTCCTCCCCGCTGAAAGTACTTTACAGCCGAAGGCCTTCTTCATACACGCGGCATGGCTGCATCAGGCTTGCGCCCATTGTGCAATATTCCCCACTGCTGCCTCCCGTAGG
+
66-*8*)9445/2:232'1183.766-,-060.+,320,-.50/.0476500015(((+,*-7)4,/,//++,%%&%%)&.16::++.*)+5+$'),-7-'+%17//267.66-*)&&(&++'+)*0-,1+&$'&(&+**+59/3/5102:855550,()(+//,+-)+-326/./-*/142/134-//4'(.4-,.,,3566.:05+3.56652765-0+-29.-.3/222..*+,.*+)+.0-00++*..01614440;8/-.')'&-,/4)('(,*&&%.)%(%$#&'%)1,.046(37::5.--.,+(*(()00156-54.+/-5;89781,4:,+/34330.*.24599/27++,,71/+(+4106042%&($#%'+*0/8-:,+,,,,*(%$'(*,.55080/0;81,+*/)%(-+&37+++))%(&)(&)*.40/..,&,-/891422//.2,.//1202105/+0***2*00*-./88696500-/--12,/402.,.4;97547,4157:-/'(('$&3:031.,.*.(&'*,9.(-,,/;98..--610025'*1(''%&*0.170.75)',-0:9<9189:,01-9;<.684020/-&-4-*%-'&)+3/.*+/6/5..-63011211/*,*&+*4(%'+$*3.134:5713)+**'3,68.8.42))-2662732'+'-./035211./4-))(3-,*-1'(152510-4/+.0299/,/-)&'%$-+01()/45533457;6637&)3:8-3:76:5;7972)./49569<7939)*-76;9:5433+4:*,)+))'*+*-')-+-(+&0*7+,,710,1/-+--01/+0/479780(&')30&,..566112/2777-73,(-0314)(0/6*)')(&*/7)+())*+31-*.-1.2+)(('././1.237254.,)&'(+(%)+)()(0,'(0-127.-/-+-/0:.+1-%-&'30.--,0163310+2*&#'0160-+//-0://.4/:<:987692+$%++/1./0.-,3541(0+13903,,0-'+,7:0;71,563.*,.-+72+0,*+)'%%'%+'(*.,(+31:44<422,-(,,/.84233945/0011)49234,.-4:/(,7(.)+,977071463.01..00/6/2,+*103-
@e2cdca4a-aad6-46f8-8ddf-97083a9ac91c ch=211 read=70649 start_time=2019-12-13T06:26:01Z barcode=BC01 runid=2c9cf7bc05858273f10e7d7ec552fc0bd742dc3e
CTCCTACGGGGGCAGCAGGCGGGGAATAATGCACAATGGGCGCAAGCCTGATGCAATACCGCGTGAAGAAGGCCTTCGGGTTATGTAAAAAGTACTTTCAGCGGGGAGGAAAGGGAGTAAAGTTAATACCTTTGCTCATTGTTACCCATGACACCGGCTAACTCGTGCCAGCAGCCGCGGTAATGGAGGAGTGCAAGCGTTAATCAACCTGGGCATGCAAAGCGCACACGCAGGCGGTTTGTTAGAGTCAGATGTGAAATTCCCGAACTGGGAACTGCATCTGATACTGGCGACGAGTCTCGTAGAGGGGTAGAATTCCAGGTTGTAGCGGTGGTGAAATGCGTAGAGATCTGGAGGAGGATACCGGTGGTGGCCCCCCTGGACGAAGATTGACGCTCAGTGCGAAGAGCAAACAGAAGTTAGATACCCTGGTAGCCAGTCCACGCCGTAAACGATGTCGACTTGGAGGTTGTGCCCTTGAGGCGTGGCCGGAGCTAACGCGTTGGGAGTCGACCGCCTGGAGTACGGCCGCAAGGTTAAAACTCAAATGAATTGACGGGGGCCCGCAGGCGAGGGCATGTGGTTTAATGGCAATTCGATGCAGCGCGAAGAACCTTACCTGGTCTTGACATCACGGAAGTTTTCAGAGATGAGAATGTGCCTTCAGGAACCGTGGGGACCGAGTGCTGCATGGCTGTATCGTCAGCTCGTGTTGTTGTGAAACGTTGGGTTAAGTCCGCAGGCGCAGCCCTTATCAGCGCTTTGTTGCCAGCGGTCCGGCAGAACTCAAAGGGGCACCAGTGATAAGCGGGATGACGTCAAGTCATCGGCCCGCCACGACCAGGGCTACACGGTAATAGCGCAAAGAAGAAGCGACCTCTCGCGAGAGCAAGCGGACCTCATAAGTGGAAATAGTCCGGACGGTCTGTAGCCTCGACTCCATGAAGTCCCAGATCGCTAGTAATCTGGATCAGAATGCCACGGTGGGCGTTCAGCAGCCTACCGCAATCCCTGCGCGCAAGTGGGTTGCAAAAGTAGGTAGCTCTTGCCCAGCGGGAGATGGGGCGCTTACCACTTTGTGATTCTATGGCTGATCATGTCGCGGTAACCGG
+
)33-,).&*+/))'))'&&%'08/-5+)$('()+3;630-+*106+0-)'%-,-/1-'(&$%$&%(,&(*(,+7262/;536*0+-,45-*')(*.35,)-,.7:()/++,&),(&'&02)*(+-.14590:7++/.(0'''('+94('(*((.7+3--)(((+&++-33)1-+-3/93;20512,+,+%((,074677,;,;+-)%&$$&/*(###$%,)&'(+*-(-+-&,/,08/86++,)&'()/+4,+''%(,(%'(*((.4643:313./333454/00*+,-+(%%'%$'()*2.92.*/24---+..1-3*&0++(')'./280/'((+,*'+,+,/.-,,02391/1+)&&')'/1*0/--(++1.386-),./1//,),-6-0///33%(&((&(+%(+667&4,'%%'-6..0.).0,+063)*'%#(',.*-2462376)*)'&&'(,,-,08061223.1)25''')(&)(*)&'2,4,0%&(*0-./,*))(($%'(//511/../.,)))01339*,/)/*4-2991/,,&&$$#%)),++-.478/.,&$&&(.*+(//1.,+('&*140(%$%'(+1-3-+,146.&-**,-1++/-1/0,2541/21/40//*-+*,.,+,+06<9430/-/-)()'*))..580.+%.6054722',,&)+()')+-.+*((')+./.,%*/1/0,--0267120)-*')--:20228*454:7/-+-)(*)((*.02&1:32512.%())*+1-,25249413.0+1$&$$$+)0*.3*.(.-'&&&)-&*)'&/)-*))*'(31*100021((),3/)-+/+%())+,)0*'+7665.-)*''))'/(&&%%(0*(**%()'(0)06..+/+/.*()$*53/24;5563,&&,((*')*-('*++,(+)''&))(&'$%&*&)+1-*'/1*((,*)00&(&&//3133123-8-,,758873,.3300,(,'.-33,+''/*&'($$%&$%),%+'().('%%&)+,+(%)(,14+('(%*,+,--0)($%%&%%&&((&#'&*0+*('&)'++-'+)))..%)+*)),,-6.3-'*+&..113432.-'&(*)()44:,1
@9c10052e-23ca-4047-8d6d-c02bea0930ff ch=347 read=64436 start_time=2019-12-13T06:26:04Z barcode=BC01 runid=2c9cf7bc05858273f10e7d7ec552fc0bd742dc3e
CCGGTTACCTTGTTACGACTTCACCCCTCATCAATCCCACCTTAGACGGCTCTTCCTTGCGGTTAGGCCACCGGCTTCAGGTGTTATCAACTCTCGTGGTGTGACGGGCGGTGTGTACAAGGCCGAGAACGTATTCACCGCGACATGCTGATTCGCGATTACTAGCGATTCCAACTTCATGTAGTCCCGAGTTGCAGACTGTCCGAACTGAGAATGGTTTTATGGGTTTTGTGCTTCACCTCGCGGCTTCGCTTCCCTCTACCATCCATTGTAGCACGTGTGGCCCGGGTCATAAGGGGCATGATGATTTGACGTCATCCCGCCTTCCTCAGCTTGTCGCAGTCTCGCTAGAGTCCCCAACTTAATGATGGTAATAACGATAGAGTTTGCGCTCGTTGCGGGACTTAACCCAACATCTCACGACACGATGACGACAACCATGCACCACCTGTAGCATCTCCATATAGCTATCTCTCCATCTCTGGGCCTTTATGGAGTATGTCAAGACCTGGTAAGGTTCTTCGTTGCTTCGAATTAAACCATGCTCCACCGCTTGTGCGGGCCCAAATCAATTCCTTTGAGTTTCATTCTTGCGAACGTACTACTCAGGCAGGTATTTATTGCGTTAACTTCTGCAGCACTGAACTTTGACATCCAACGCAGTACTCATCGTTTTACGGCGTGGACTGCTAGGGTATCTAATCTGTTGCTCCCCACGCTTTCGGGACTGAGCGTCAGTTGCAGATCATCGCCTTCGCCACTGGTGAACCTCATATATCTACGCATTTCACCGCTACACATGGAATTCACGATCCTCCTGCACTCCTGGCTGCCTGGTTTCTATGGCTTACTGAAGTTAAGCTTCGGGCTTTCACCACAGACCCTTGCTGCCGCCTGCCCTCTTTACATGGCATAATTCCGGATAACGCTTGCCACCTACGTATTACCGCGGCTGCTGGCGTAGTTAAGCCGTGGCTTTAATAAGTACGTCACTCGGCTACCATTTCCTGCTTCGCCGTTCTTCATAACAGAAGTTTACAATCCGAAAACCTTCTTCCTTCACGCGGCGTTGCTCGGTCAGGGTTTCCCCATTGCGAAATTCTGCTGCCTCCCGTAGGG
+
)(&-///:223-,8%--79:<:595/,-/147.7.19/,2-+/./17*40./.76,+-')*+-1&+:::..-+)(+0/&440,/8011/5/--'(+/2:889527569424)++.10369403/++,.14.547<655:2669:2:899627;6883-38101+10/(3.*&1)-1510*)('%&$$&)-/-9-.'-&)%%&+,+/060/.,.700*9<<4134;67671),*./2.052753113111-(*0-19102437889866-8**),,,--.++(**''-++)(',,4+393245-.0//2<2,,00078.95.(-179571500238+++,.3675/.-///%&(+-25+.,*0/10-,,,,:,,6,2.++-+)((**2*(*+-,542<00+3+,)030+-)'+/+./560'*,-012/*%()*+,0/)251741127.2745,*(($'$)'((-/56898861//.02941/*')-)(+143/42)&(*+136733-,-11*03///11<:98:2)-'1796/2/3.;;:4.%)')*64.08.30:/318'1120('('),,7.:7%%1(*120<9/*6633524/*/0-/06-++++2+2/%(&*(/;9-2.--,1-3+())&(,20232399:;7661/09847'7,7-0)*),/23176818<,(*5;4446;565&2,+/:83324*/,/0-%2:*,/567/&))*.760);:5654,...-:/10800,2422/2256.1.--6;544-+,'&((-%,)04500/0,102+12+)*2/445-1'../00,')%*(,+-+.,++++/...-1(($((23683582:9/222+3-.9577.,,,-9..+.274)63119:077711,,678-2.-,7477../'*,.-)*/2+))%'&(++,/52;04443,*%,*0-4./9036/023547:6492031116570*,**-582'&%%'*+,5+1/)'/+1-)+*0-03/12./0..,5:/7;22*-&$%%)*15-2*%%$%%%(-4((*'(.86/23<63))024.178<89<:79;+'*%'&*+/11..1012010/3+3;0/7;5(+2--(*4-+-+(*---284/9/++.3+)
@dff3403b-9951-4c7d-8f3b-bc171f81ea88 ch=114 read=108370 start_time=2019-12-13T06:26:03Z barcode=BC01 runid=2c9cf7bc05858273f10e7d7ec552fc0bd742dc3e
CCGGATTACCGCACGGCCACCCCAGTCATGAATCCACAAAGTAGTAGCTTCGCCCTCCCGAAAGTTAAGCCTTCACCATCTTTGCAGCCCGCTCCCCATGGTGTGACGGGCGGTGTAGTAATACCGGCCCGGGAACGTATTCACCGTGGCATTCTGATCCACGATTACTGATTCCGACTTCATGGAGTCAGTTGCAGACTCAATCAGTTCTGACGCACTTTATAAAGTCGCTTGCTCTCAGGGTCGCTTTCTCTTTGTATGCGCCATTTCTTAGCCACGTGTGTAGCCCTGGTCGTAGGGCCATGATGACGACGTCATCCCCTATCCAGTTTATCGCTGGCAGTCTCCTTTGAGTTCAGCCGGACCGCTGGCAACAAAGGATAAGAGGTTGCGCTCGTTGCGGGACAACTAACGCGGTATTTCACAACACGAGCAATGACGATATGCCAGCACCTGTCTCGCACGGTTCCCGAGCACGTTTCATCTAGAAAACTTCCGTGGATATGCTGAGACCAGGTAAGGTTCTTCGGTGCATCGAATTAAACCACATGCTCCACCGCTTGTGCGGGCCAAATCAATTCATTTGAGTTTTAATGCAGCCTGTCTCCCAGGCGGTCGACAACACGCCGTTATCCGGAAGCCACGCCTCAAAAGGCACAACCTCCAAAGTCGACATCACGTTTTGCGGCGTGGACTGCCAGAGGGATATCTAATCACTTCATCCCGCTTTCGCACCTGGAGCGTCAGTCTTCGTCCAGGGGCCGCCCTTCGCCACCGAGTATTCCTCAGATCTCTACGCATTTCACCCTTCACCTGGAATTCTACCCCTCTACAGACTCGACATCAGATGCGGTTTCAGGTTGAGCCGGGGATTTCACATCGACTTAACAAACCATACGTGCGCTTTACGCTGGTATTCCGATTAACGCTTGCACCCTACGTATTACCGCGGCCTGCTGGCTGGAGGTTAGCCGGTGAAACATATTCTGCAGATGTAATTAAAGGTATTAACGCCTCCTTCCTCCCCGCTGAAAGTCGCACAACCCGAGGCCTTATTCATACGCTGGCATGGCTGCATCAGGCTTGCGCCCATTGTGCAATATTCACCACTGCCTCCGTAGAACAATATCCAGCACCAACAGAAGGTTAACGCAGGAACCTGGCACCTTCGAAACCAGCCATAAACTTCCATA
+
,3&2%:+**(&$"$(%''',14/(-17((&&056)&',.,*,+**)##$%)(,0,,,/)&(/((**+)')$&&&#%$#%%((&$**+*3.$&&-4:.*7154001373-*+09440)+,.*-%)%(+*-'(&%(()%+(+87201-)'()%22+&&'*1-)++022('%'(3943-,-0124/1,+*+2'*+,(,-/2553/9.3(%*,$%)*1+,)+-4.('&')(')%'-/--+-+-*.)***'')+*&,*075/02556558,21)$'%$$'&%('(&(&'*-.5*'(')'&)'+039:5/.*&&'(%%++*+**-))(*+-0,(*-78,./$'(/*''))++*%&&%%',-/5'),237:;6120/410&44:,3.::3-)('(*.+-*--1/1.*)).,+&'%&$%#$$%'%)%(()($$)+*()'%&'(3++(%&%$'(%)&%&)'(++)**'*#&$'(149//)*(&/-,)')&$$%%$'%2684/3.1/-0//&&#&&*()%%%%&&+-*-()'.40.3(,'((*(((((./))())-)()1-12/+&)),+1-,.3*+))(().3-0(*,++,191--*461%&$&&'&()''%&&',/.)*.+)/--,+-,0)&)'-()5,&),)('+(#)+$))1554171&()+'**+(*)+)4641,'$$$&/-%('0/-&#$)(+,535(*%%)20,)-/(%'*(*$),-0#$$&&$$*))&)(3/303/2710'&'*4764145/,,+,/)&130*.51/8,18668;01:'&'*-/2-'+0,,-//7432302-4:.,-01%%*&%).-.,.+.--+(.1.(//,()'''(+&%#$$%'%)*+'+'.+5.+&**))$%+0-%.0/%/()**),---(*()(*(,/4*.$%#**,.1-*/*)%*%$$&%%%(3*-*)-*/**'(*)&*(+*+$"%&(--**.)&%'$($&%,),)*'-1,,.+.+'+&)&$$''&&&)%+.,)')$,$&$%#%%$24),''%)%(%'$%&''(/1.,/.62,*.-*+*&$'%$&$&'%,((&&*+0(-)&/60$##%$%%-(,-4641/.//13)/1,.,+-3394)0+%*&)*0,,-/*%)*%%$&(&*22+/,.((',()*.1(')*&0+1&2,,1.*.+..()#)&*,*,,&%%$&$'(&)*%(&&(,''2('#$#$#&'''$%%
@b3bbfff5-17b7-4357-b686-381ce0f27666 ch=243 read=114375 start_time=2019-12-13T06:26:17Z barcode=BC01 runid=2c9cf7bc05858273f10e7d7ec552fc0bd742dc3e
CCGGTTTGCCTTGCGACTTCACCCCAGTCGCCAGATCACAGGGGAAGTGGTAAGCGCCCTCCGAAGGTTAAGCTACCTACTTCTTTTTGCAGCCCACTCCCTTGGTGTGACGGGCGGTGTGTACAAGGCCGGAACGTATTCACCGTGGCATTCTGATCCACGATTACTAGCAGCGATTCCGGCTTCGTAGAGTCGGTTACGGACTCAATCGAGGACTACGACGCACTTTATGAGGTCCGCTTGCTCTCGCGAGTCAAAGCTTCTCTTTGTATGCGCCATTGTAGCGCATTAGTGTAGCCCTGGTCGTAAAGGGCCAAAAAAGCGATGACTTGAACGTCATCCCCACCTTCCCTCAGTTTTATCACTTTTGGCAGTCTCGCTGAGTTCCCAGCCGGACCGCTGGGATAAGGGTTGCGCTCGTTGCGGAACAGCAACATTTCACAGCACGAGCTGACGGCAACCATGCAGCACCTGTCTCGCGGTTCCCGAAGGCACATTCTCATCTCTGAAAACTTCCGTGGATAAAGTAGAGACCGGGTGGGTTCTTCGCGTTGCATCAGATTAAACCACGCATACTCCACCGCTTGTACGGGCCCAAATCAATTCATTTGGAGTTTAACCACCTTGCGGCCGTACTCCCCAGGCGGTCGACTTAGCATTGAAACTCCAGGAATACGCCTCAGGGAGAAACAGCCGCCGAAGTCGGCATCGTTTGCAGCGTGGACTACCAGAATTATCTAATCCTGTTTGCTCCCGCTTTCGCACCCTGAGCGTCAGTCTTCGTCCAGGGGCCGCCTTCGCCACCGGTATTCCTCCATCTGCATTTCCACCGCTACGCAGATTCTACCCCCCCCCTCTGCAGGACTCAGAAACGCCCGGTATCGGATGCGGCTCCCAGGTTGGGCCAGGAGTTTCACATCTGACTTAACAGAGCCACCTGCGTGCGCTTGCCGCCCAGTAATTGATTAACGCTTGCACCTCCGTATTACCGCGGGCTGCTGGCAGGTTAGCCAGTGCTTCTTCTGCGGGTAACGTCAATGAGCAAAGGTATTAACTTTCTCCCTTCCCTCCCCGCTGAAGTACTTCACAACCCGAAGGCCTTCTTCATACACGCGGCATGGCTGCATCGGGCTTGCGCCCATTGTGCAATATTCCTGCTGCCCCCCGTAG
+
0)''.,'#)(/*()-*,%&)+,-.,),:6%&&('764)(%(*(&&'())-*++,,-/31./&%*(&+&,+.),00493*36952:94,.2-(/4,'**--&*'3*3/,,-2+1//%*)03655:614-90,4-;75805/..:9;<2;222<9677.3-))+)/8./&&#'''-/18<965344;6*,'*')++'*-+&+'-+12//0.0%%%+(31//323*-$&),+*,-)0,*,-*,-.,,0//4%&'',*0)*'$$%.+..1:5/02200/26189/,---&/%/'&%+(+,/085536773645)-611+30721*%%)*+/2/0-''/.5789.913'$+&(**421/%*+670174(*(*,)+-)$',,,.$&)''5/1/+*'),.2805,()'(*-,8/+03.3/-+')')-6--%)+&()'$-)1.43;,-,((*+(*&%244621.()-(.,5415220.18*+60+/(,.85;67,((-*/,&../;89;870+-'&(54.366311463,**,(%)()+,*7+)+)%%+,,9520--./-8/.-44$(+.*7;794(+%())%,-2;345.-1.,.2667/--)#$',4.7375.287.*()-:9-7/4(,),,.--32732.0-357*&032154345-.-'$'$%)',+%)+/,(**(&&'*(-10/++1+))+.-/0+2*%+($')'*+..4322..64(*%)+*--:766/37+0))/))+1/0/0310,17*(+-05,+*.71,02-07**035657-*+-.1733.9('003)3,&()(+6676+-0*0,/3;73//-$&((')$%-2-)(.'%('&)$(&)+17/,*-0260478/...-/)/0.572+%))&&**2)+00/25&-(++,(1..22(+,0.0&474/+*-'*0;3.*+,/001100622-)()%1+#&.-084880.++((*+''(('')+-3..,10./,*)0+++'./*-5).-,7.13+.%++-/39**$&%672,&*0+-5644312-54330083.1856661610&'%.9*01***++-*-3)'+*6+0/66,*083**,0+2,,*$*&$((*,&23())&(('*2:25<764+.(+())1,-.22/0--*-.'2-*0,,,03;1-17445879734-10().,,0.:::1+.'+
