# Supplementary material for: De novo species identification using 16S rRNA gene nanopore sequencing
Source: PeerJ. 2020 Oct 21;8:e10029. doi: 10.7717/peerj.10029 (PMC7585375; doi:10.7717/peerj.10029)
Supplement: Supplemental Information 2 — Contains raw reads. [file peerj-08-10029-s002.zip › pass_fastq_runid_2c9cf7bc05858273f10e7d7ec552fc0bd742dc3e_238.fastq]

@069fc47c-4856-44ac-b758-7ff2515ac77c ch=21 read=48945 start_time=2019-12-13T06:26:28Z barcode=BC01 runid=2c9cf7bc05858273f10e7d7ec552fc0bd742dc3e
CTCCTACAGGAGGCAGCAGTAGGAATATTGCACAATGGGCGCAAGCCTGATGCAGCCATGCGCGTGTATGGCCTTCAGGTTTGTAATTACTTTCCAGCGGGAGGAGGGTAAAGTTAATGCCTTTACATCGTGGCATTACCCGCAGAAGAAGCTCTCAGCTAACTCCGTGCAGCAGCCGCAGTAATACGGAGGAGTGCAAGCGTTAATCAGGAATTACTGGGCGTAAAGCGCGCAGGCAGTTTTGTTAAGTCAGATGTGAAATCCCGAATCAACCTGGGAACTGCATCTGATACTGGCAAGCGGAGTCTCGTAAGAGGGGTAGAATTCCAGGTGTAGCGGTGAAATGCGTAGAGATCTGGAGGAATACTACCCGGTGGCGAAGGCAGCCCTGGACGAAGACTGACCTCTGCGAAGCGTGGGAGCAAACAGGATTGGAATGCCTGGTAGTCCACGCCGTAAACTGATGATGGCGACTTGGAGGTTGTGCCCTTGAGGCGTGGCCCCGGAGCTAACGCGCGTTAAGTCGACCGCCTGGGAATACGGCCGCAAGGTTAAAACTCAGGAATGATAGATTGGCGGGGTGCACAGAGCGGAGTGGAGCATGTGGTTTTAATTCGATGCAACACCCAGAACCTTACCTGGTGTAGCATCCACAGAACTTTCCAGAGATGGATTGGGTACGGCCCAGGGACGCTGTAGGACAGGTGCTGCATGGCTGTCGTCGAAACTCGTGTTAATGAATCGTGGGTTAAGTCCGCAACGAGCCTTGTATATCGCCTGGTACTTAGCCGGTCCGGCCAGGAACTCAAAGGAGACTGCCAGTGATAAACTGGAGGAAGGTGGGGATGGCATCCAAGTCATCATGGCCCTTGACCAGGGCTACCACACGTGCTACAATGGCGCATACAAAGAGAAGCGACCTCGCGAGCAAGCGGACCTCATAAAGTGCGTCATGTAGTCCGGATTGATCTACGACTCATCCCATGAAGTCAGGAATCGCTAGTAATCGTGGATCAGAATGCCACGGTGAATACGTTCCCAGGCCTTATACACACCGCGTCACACCATAGAATTAGGTTACCACAAAAGAGTAGGTAAGCAACTTGGCAGGGAGGCTTACACTTTTGTGATTCACATGACACAGAATTGAAGTCGTAACAAAAGGTAACCGGAAGATGAGAGCGATGACAGGCAAGTAGAGAGGTTAACACAAAGACACCGGCTTAACTCTTCTGCTTCCAGCAATGCATGCTTGCA
+
-01,)%*&0-+12-,.0+23*3-,/1'7,,,23/-.,//--/22'-0.,+/.,*'+/**()%&)*(*)&(%%$$%%%-214*),-(''&&(*(*'&)+(//'+(&,)'(+00*)2,;,221.0+(&&''%)%''$,+(/.+&*)(.)&*%%%''(.$'((***)/,(+'+'(*(),),-*/03542427/,*&*+222101/602.--,%('%1*./46.('*)/73*-*+((',42(52;:5(5-7//08346730')4)*1.*%$$')/.3932/0*+.24654/+(.,&,,+%%/+((%&%'(,'(,1*.*))-//)*,),-,/**,10.*)++++)**1--/365.-+(+..-%+%*/,5))'#$***-5./64/-++,+$&*/-(/6590.3-++'(%)%%%&&&$&().-,%0,*-,9:6.238/61/(*..%07)(&&%%,0-(+).*$(,420%%%'(+*2+**&-*.%,%'&2.,+-.4*0,)(+,),,,00*((+,*),,-2//022327.*%+*&'*.*.2-)+*&'((/%03+,-06'2)4&(.)((-(($'&))*))'*.,-%+*1,$$#&#)(%'')-($(+.5,00(0,,.6184(-,050-..+/3,1&-&&(+*,-2/1.06./'*(&)*.333.'((201,,62..**&(+847+5-00(*&+&)'%'&.2+01'*,..--413*3-4357.-'()*)*+01012,**&*+5241++%%''*''$#&$(2.7/*()01(*+'-&%.1'&&%'%%&*,-.%'+(+%%##$%1*-3..-1113*3/3*/8979+))$((10%+)(&)%&'))(''0-*/)((.3/487+*.+(***0&.,+,2354()(*+40+*(*,8//.--+,-0'(&((,)-*)-+0.)00.2011557+(*())')/.05061-*)*)-8%/,136863,)+'$)$''&+-%)$$#%)-.(.$%$$%+*)',-3566.-//((-**&$*+**(-2.72120///710+0/400)*%')/%..,.,5200:7040/5-1))/66+,'&)'*&'$%&$)&)((++/7*,)(-**-,,/.8'))%(-0-)%)((')('(&$'((((&(%$$+1'&)&%&%$&%&(((%&).0200%&%+*)*((-'('-((1-,-1')%')+26*)),0605+4,1-./*$%'''%$$$(,/155)''*+2))%'*/7.50-1+2++./02/-1,+*0-/0-.5(%%,-..')%&(&&%((+*$%##%%
@18bedfed-5530-46e5-8b86-ee642fbc1a3b ch=432 read=96059 start_time=2019-12-13T06:26:28Z barcode=BC01 runid=2c9cf7bc05858273f10e7d7ec552fc0bd742dc3e
CTCCTACAGGGAGGCAGCAGTGGGAATTTTGGACAGTGGGCAGAGAAGCCTGATCCAGCAATGCCGCGTGCAGGATAGAAGGCCTTCCAGGTTATGAAATACTTTTTGTACAGGAACGAAAAAGCTCCTTCCTAATCTAGGGGGGGCCCATGGCCACCGTAAGAATAAGCACCGGCTAACGTACCCAGCAGCCCGCGGTAATACGTAGGAGTGCGAGGCGTTAATCAGATTTACTGGAGGCGTAAAGCGTGCAGGCGGTTATATAAGACAGATGTAATAGAATCCAGGCTCAGCCTGGAACTGCATTTTGTGGCGCTACTTGGCTGAAATTACAGTAGGGGATGGAATTCCGCGTGTAGCAGTGAAATGCGTAGATATGCGGAGGAACACCGATGGCAGAAGGCAATCCCTGGACCTGTACTGACGCTCATGCAGAAAGCGTGGGGAGCAAACCCAGGATTAGATACCCTAGTGATCCACGCCTAAACGATGTCCAACTGGTTGTTGGGAATTAGTTTTCTCAGTAGCAAGAGCTAACGCGTAGAGTTGACCGCCTGCAAATTCTGGCCGCAGGTTGAGAGCTCAAGGTGTGAGGACCCACTGAAGCGGTGGATGATGGTTTAATTCGATGCAGCATGAAACCGCCTGCACCTTTGACATGGCAGGAAGTTTCCAGAGATGGATTCGTGCTCAGAGAAGGGGCCACACGCAGGTGCTGCATGGCTGTCATCCGAAGCTCGTGGTCGTGAGAGATGTTGGGTTAAAGTCCCGCAACAGGCCTGAAGCCATAATCATTAGTTACTACCATTTGTTAGAGCCTCTAGTATTAGGACTGCCAGTGACAAACCGGAGGAAGGATGACATCAAGTCCTCACTTGGCCCATATAAATTTAGGGCTACGTCATACAATGGCTGGTACAGAGGGTTGCCAACCCGCGAGGGAGCTAATCCCATAAAGACCAGTCGTAGTCGGATCCTTGATCCTGCAATAAGCTGCGTGAAGTCAGGAATCGCTAGTAATCCTTGGATCCAGCATGCATGGTAGATACGTTCAGGTCTTGTACCGCCCGTCACACCATGGGAAAAGGTCTCGCCAGAAGTAGCCTAACCGCAAAGGAGGGCGCTTACCACGGCAGGGTTCGTGACTTCGGGTGAGAGAATCCGTAACAAGGTAGCGG
+
()+0(%)),2*'/7*)+.+.)+,'(&.+)',2,.'')/763-)*%+(&0/(''52.-+.5;4345&'*-.,,584,%%'',(02,)3*$/(0*')&*1+(&+3763+341/&6(86,'*698.*++*%%&'))*&((.%+/1370,8:)+,2)-)*,+')+3./87-+$&)/6(71.2+-%*(22-*/-/+:8+%%(&'*82/1.321)())'*%(-+7619/0)*)'&)5()+005*')*&-0/+)(+*).&)*(%/+5,*''(3,12154*(%$$')&()(.+(,2-+.)),3)+2*34433,012*''&((%*)&'$#$&&&%&,()*+,'**(/(2,/002*2+8,5*..112104436-,,../6-348996817-3,..,71.39323271-++0+0/08,6:/)54./4--))+*+()+767/,''$%)'&&'**&-,(&,.;:04,*+&.&0-./1645:,+$'&&%),/+-(..-175+&%,(+-'-)0129/;425'2-(%*+$*&89906..(/)&*,*'(-,0//,)(+-'(()*3+,,6*.,$$&*&1'1')+20-'(,-5/5)$'&()+0/0)1-1,.&8.5270''.''*&&+515;::623)*,9337-0(&(+(++'*&#$(($*'#%%%#((./,3,+*41.,,+'3---*.4-80.-%(+88/.7/6)3-020+(+'''**+)/)&()*$-+015212/025455414+')))&(&%)0269+6))+7&%&&**3-7,(/.-32:1-/47/'.)&-)*++$%%'&&-*&**'(*',,$(+3+/-'*)'(0)%())*%'3200*+$'&)(&)--/8760',./049<;1;(0*5/./-,()+-0'1/2-(),0+,$%'%)(1/1(.)+,+--30++3764,,()*751.1/-1544/002452--520:23.0'/3/'&+'.(&$%*+061064))+3-(%,3-3/3)+-226(0),0('&(+02&'',*'$&&%(%&'&'*0)***'*+,0-2/4300.3//0&&&5*75/('(+,**+('&(&#%)(%*,-63&,*++.1*'(***0:8./52312803'3*'#&(')+.65.//-&'%$)%&)(/6954..06&0.),-*)&')')0.,.(21-2323;834,',../-,(()+%($&,)(&#-((%,4)4,,&,&3
@43f5283b-908d-4d40-9d6b-427f3e35a20f ch=482 read=92701 start_time=2019-12-13T06:26:54Z barcode=BC01 runid=2c9cf7bc05858273f10e7d7ec552fc0bd742dc3e
CTCCTACGGGAGGCAATGCAGGAATTTTCGGCAATGGAAACCCTGACCGAAACAGCACGCCGCGTGAGAAAAGGAAGAAGGTTTTCGGTTGCGGCTTCTGTATAAAGGAAGAACAGCGGCTACAGGAATGGTAGCCGAGTGAGCGGTACTTTATTAGAAAGCCACGGCTAACTACGTGCCAACAGCCGCAGTAATACGTAAATTGGCAAGCGTTATCCGGAATTAGTAGGCGGGCGGGGCATGAGGGTCATGGTAGAAGCCTGGAAACGCTGATGACCATAGAACCAGGCAGCTAGAGTGCAGGGAAGGGATCATGGAATTCCATGGCAGCGGTAAGAATGCGTAGATATATGGAGGAACACCAGTGGCAGAGGCGACGATCTGGCTACGCAACTGACGCTCAGTCCAGAAGGCGTAAGAACCGATAGGATTAAGAATACCTGAAAGTAGTCCACGCCGTAAACGATGAGTACTAAGTGTTGGATGTCAAAGTTCAGTGCTGCAGTTAGCGCAATGAGTACTCCCGCCTGAGTAGTACGTTCCGCAGAATGGAAACAAAGGGGTGGCGAAATTGCACAAGCCCAGTGGAATATGCCGTTTTAATTCGGAAACAGCACGAAGAACCTTACCAGGTCTTGACATACTCATAAAGGCTCAGAGATGGAGAGATGGCTATATGAGATACGGAGTGGTGCATGGATTTGTCGTCAGCTCGTGTCATTAGAGATGTTAGGTTAAATTCCGCAACGAGGCGCAGCCCTTATCGTTAGTTACCACCATCATTAAGTTGGGGACTCTGGCGGGACTGCCGGTGACAAGCTGGGGAAGGCGGGGATGACGTCAAATCATCATGCCCCTTATGAAGCCTGGGCTACACACATGCACCACAATGGATGGTGCAGAGGGAAGCGAAGCCGCGAGGTGAGAAAAACAAAGGCCATAAAACCATTTACCAGTTCGGATTGTAGTCTGCAACTCCCGACTACATGAAGTTGGAATCGCTAGTAATCGCGAATGTGTCGCCAGTAGATACGTTCTCAGGCCTTATACACACCGCCCATCCGCACCACGAGTTGATAACGCAGAGCCGGTGGCCTAGCCGCAAGGAAGGGCTATCTAAAGGTGGGATTGATGATTGAGGGTGGGGAAGTCGTAACAAAGTAACCGGAAGATGAGGCGGCAGGCCGTGGAAGTTAACACAAAGAACCGACAACTTTCTTCCAGCTGTAATGCAATAACTACCACC
+
-/132*-(/,'&&%%#)$$')&/'/684,%*(+,)'&(,)+4))+*22,*.)*-*-(-*-2)')**/%--.*&**4*-/+*04)())0,,('&%+-70221,$).1,1.4,170-.+-++,3412,)/))''(*2.,$')))*('&&'+--0,/3*'),,&**))(&'(364569582/)/'*',,($%$%*'$(*6223.)2+2*(/*(*.-7331*)-*'-)+$+&+(%()*,(-/'&#''*,(%'(),6:7-,0,(/2+.0.(.,.1/+$($'*.+'('*'/22473,,,.(,*++/1*35)*-*..445&1))-)0+59()&'&#((182-0')+().-,-,-2+,&&)'',).320.2+,-/5/*(*))01597666,3))'$)$+,2///./1224//,6)'%+'''')4/()'&)%%)0,'0%3*/'&'&$'(.)$((('.-/-7(%),/7137;97/&*,()--022,(+,5/7/8,((',84.14.&*/--,,,)+-++'++.-/,%'&')*,27-+/640%)*+/2340106(&)()*40.'(&#%$%%&&'$**0.())%%%%(+,+(''*,%0.12/./,+*(#)*9923726.+)-/**+.-*+)(0,-10+)&'(''(&,1463/0,1)222*+2/())(472/0001553+*',,0200/2-.0+1-012&+%&(/+0./175/%1+-+0104502223+3(.2,1.'&&)*7,13((/02&)('&+)&.+),)')(++00(/84/5356-8-&&,*(*+'))(+--)4'+*,4,27/+-376350'55565436(/,./128*..,10,(,*-+-386*,6672/29;6-0.3488)52,'+(&%$&'%&,+,/01/-//,,*&%%&%'&-.5746:25++/-12**./(,-**&(,*1;562+0+*((%--)+*'00/'(-0,-36;999304*)+./29;8.-'5*''*&330+/'&*05'%()+.+-11-8..080-.-,.),-'%'%%''&'&%+.%,(*,''%%*/'',*+0,2/-,1).31.5,)*&)'*+.5,34*'./-*//41-.)(),('&*-'(%+$&(+.5352.63'&)%4-)3)1)3+5...-/&/.(-1**4258.,3*'%+(%-+%$).++*-/+'('**(%)+121(**,-//.3(-+,-(&*/+/+2.+-.,..('%%*+2,.,-/0-'(&)*+-/.*%(.51-//*&''.-/(,72+342)4'&'$%&$%#
@dfffb46e-87a6-48a0-8193-14cc70276960 ch=53 read=103204 start_time=2019-12-13T06:26:30Z barcode=BC01 runid=2c9cf7bc05858273f10e7d7ec552fc0bd742dc3e
CGGTATTACTTCGTTCAGTTACGTATTGCTACCTTTCTGTTGGTGCTGATGTTGCTCTACGGGGAGGCGTGATGAGGAATTTTCGGCAATGGAAACCCTGGCCGAGCAACGCCGCGTGAAGGAAGAAGGTTTTCCGGATTGTAAACTTCTGTTATAGGAAGAATGGCGGCTACAGGAAATGGTAGCCAGTGACAGTACTTTATTAGAAAGCCGGCTAACTACGTGCCAGCAGCCGCGGTAATACGTAGGTGGCAAGCGTTATCCAGATTATTGGGCGTAAAGGGGGGGGCAGGCGGCAGCAAGGGTCTATGGTGAAAGCCTGAAGCCGGTAAGCCATAGAAACCAGGCAGCTAGAGTGCGGGAGAGGATGGTGGAATTCCATGTGTAGCGGTGAAATGCGTAGATGGAGGAACACCAGTGGCGAAGGCGACGATCTGGCCTGCAACTGACGCTCAGTCCCGAAAGCGTGGGGGGGAGCAAATAAGTTAGATACCTAGTAGTCCACGCCGTAAACGATGAGTACTAAGTGTTGGATGTCAAGTTCAGTGCTGCGGACAACGCAATAAATTACTCCGCCTGAGTAGTACGTTCGCAAGAATGAAACTCAAAGAAATTGACGGGGGGTGCACAAGCGGTGGAGCATATGGTTAATTCGAAGCAACGCGAAGAACCTTACCAGGTCTTGACATACTCATAAAAGGCTCAGAGATGGAGGAATGGCTATATGGGAATACAGGTGGTGCATGGTTGTCGTCAGCTCGTGTCGTGAGATGTTGGTTAAATCGCAACGAGCGCAACCCTTATCGTTAGTTACCATCATTAAGTTGGGACTCTGGCGAGACTGCCAGTGACAAGCTGGAGGAAGGCGGGGATGACGTCAAATCATCATGCATATGACCTGGGCTACACGTGCTACAATGGATGGTGAAAGTGAAGCCGCGAGGAACAAACCCATAAAACCATTCTCAGTTCAGTTGTAGTCTGCAACCCGACTACATGAAGTTGGAATCGCTAGTAATCGCGGGCATGTCGCAGTGAATACGTTCTCGGGCCTTGTACACACCGCCCGTCACACCACGAGTTGATAACACCCGAAGCCGGTGGCCTAACCTGAGGAAAAGGAGCTGTCTAAAGGTGGGATTGATGATTGGGGACGAAGTCGTAACAAAGGTAACCGG
+
#.'(&(&&*1300/88,729-0/2/473558::6<:10//5375887111*02//+1)+--30+%*+((*&'*'((%(*-2:/--802448-/2++.&%().500,26:878<788..,+(.+,'-+--086,2-3//36156;711;2:180/.&0(1714;87;8/6+*''%**//0065-,*,*')+,,1%++)(+-1)/8*(,,)+-.1.--0801/4354321,2225731)'-2.-,344,4-.07124122330-2)%+()+%.(.52//*52((,/02..*))083192.4031+440-(%**.*(*/+*040+*)$'(%'*++&4924+*,47.7/17-----/**,.11*42('(-2)&&%(+.,/0:2:6730-&'*+.2/-/6.,-764#%%'&7116/6345;(0.&&$'(.-/77984344+7+6.//300+++./242911.:**()/0*,09:9866-,*+./;83*()00./98879*)*55771++.17<:766.-*)+))')(137124116273:68865,-40++.69966*/)%042/00232,),-*,-16,073/+,-(220225;732/*+18:96::46;65*&('*(/-692,/-+$%"%%*-.-11796-+--57(+.56<8;4:1/,2*.-21*-,+'')5*//6*.,+111.0512125/34453786/*4/67((*-/::3/3)+..2521/-(%(&*(-./7015/,*-')*.-4:;974+(&)+-./23/348;52223-3-/0-:1:533-723811133996;;001./375841/601;:;;96;53+5,55625442&0.'(,.5588;/44347::-.-.32/1))++/)5:237658867688466:9+*%-#%%*--393./0//10,-((*0//.220185440.,+.)'+),/,1723.''(''')/''*()12:;56;:9;435258:9%.(8-42776525/-0:,(*)+02552./)+2'*(')-2670(/./-.2867.36886778)89--:--989<973)'(-1043111.-./602860232-+-1+0.,/,3,,+.100-7/++4029489/757214-(#$&/.+60*))'()4364458-&'/+8.-6+--./303++*'&&,-.+-.1569998)'0+.277,+
@d33fc7c4-9bf3-4190-9c1d-762952aa5399 ch=160 read=108911 start_time=2019-12-13T06:27:10Z barcode=BC01 runid=2c9cf7bc05858273f10e7d7ec552fc0bd742dc3e
CTCCTACGGGAGGCAGCAGCAGGGAATATTGCACAATGGGGCGCAAGCCTGATGCAGCCATGCCGCGTGTATGAAGAAGGCCTTCGGGTTGTAAAGAATTACTTTCAGCGGGGAGGAAGGGTAAAGTTAATACCTTTGCTCGTGACGTTACCCGCGAAGAAGCACCGGCTAACTCCGTGCCAGCAGCCCGCGGTAATACGGAGAGGTGCAAGCGTTAATCAGGTGCACTGGGCGTAAAGCGCAGGCAGTTTGTTAAAGTCAGATGTAAATCCCCGGGCTCAACCTGGGAACTGCATCTGATACTGGCAGAGTCTCGTAGAGGGTAAATTCCAGGTGTAGCGGTGAAATGCGTAGAGATCTGGAGAATGCAGTGGCGAAGGCGGCCCCCTGGACGAAGACTGACGCTCTCCAGGTGCGAAAGCGTGGGAGCAAACGAAGTTAAGATACCCTGGTAGTCCACGCCGTAAACGATATCGACTTAGGTTGTGCCCACAGGGGCGTGGCACCGGAGCTAACGCGTTAAGTCGACCGCCTGGGAATTACGGCTGCAAGGTTAAAACTCAAATGAATTGACGAGGGCCCGCACAAGCGGTGGAGCATGGTTTAATTCGATGCAACGCGAAGAACCTTACCTTGACATCCACGGGAAGTTTTTTCCAGAGATGAGAATGTGTCTTCGGAACCGTGAGACAGGTGCTGCATGGCTGTCGTCAGCTCGTGTTGTGAAATGTTGGGTTAAGTCCGCAACAGGCGCAACCCTTATCCTTTGTTGCCAGCGGTCCGGCCGGGAACTCAAAGGGAGACTGCCAGTGATAGAGCTGGAGGAAGGTGGGGATGACGTCAAGTCATCGCGAAACACCCACGACCAGGGCTACCACGTGCTACAATGGCGCATACAAAGAGAAGCGACCTCGCGAGCAAGCGGACCTCATAAAGTGCGTCGTAGTCGGATTGGAGTCACCGCAACTCGACTCCATGAAGTCGGAATCGCTAGTAATCGTGGATCAGAATGCCGATACGTTCCAGGCCTTGTACACCGCCGTCACACCGTAGGAGTAGGTTGCAAAAGAGTAGGTAGCTTAACCTTCGGGAGGCGCTTACCACTTTGTGATTCATGACTGGGGAATTGAAGTCGTAACAAGGTAACCGG
+
.//1,,.)6,)13.3-2+//(06,-3/)1-*)'*/,**+/,-,207119)+,/)+)'*---,24-,)+.1468,+'.*296:8-/+8914,,/7/$)'++*./87.-.-/66+&).,,++(')<7.0343434.-4++187%3)+0,52**6,)*()1'+-(+099)5/-,1+-0778693.,,)017)&(((*-0/+7080+')/.2/84,.5110.-04411,0/01176,--44,()),*1:3,2492/124:,.:;...3-&-32-0-4)&--//2,+,/,.79.1./56554-+,..+''%'%%%(,-18778-)'*%,+)3*1-,+3870((+-,54.27.-15:93//./0*((/*+(..%+%..,:,)*-**+*-.886/.6989+-*&'+%')*+.*)')(&14---)*,))).0)3-)+.8;-4%''('-)()*54/8.+07875863..)*-..26'1144%5700*(&'20-4./+03)')'28;/+)%&&%%)).3+--,+.+,.12734,13345/16985,*'&'%$%),+00/2)-+113:8-,,60::1+,,4-978.'30(15,),,2160223/1/,.-123/2<;678:8//0/090844.%%)&((('&&)+,.,-35671.0/5)))+,1979*6')**,.44422:405+...-*&'(*45681'/,/+-../5;:968493.)/,,45%(),17963921/576-00;5985:311/6-+,2'5*.53325/676-9...,-70-3;/0.,+*.2..(/(.*,0.'(.-30;3-3)')*86661//-,-.,')&)78/-5-1412228;47867637872/055:5)($')&,(-(%%'*0070003,,)*&&()/-10/22:4/52**((((/.'&('),))/)*'(+,/+++'07,./;95844/3087/232334317728(/(9+5*()))')($($$(,,0+25796:432/./)4,1/2-10/&,,2.13779....57;:9:-+***0---/+%,./,2+$%'((05/23,/0)*%'+)'(+)')*&.00913370(&&)**2.--'((*1/176;7+8++032--,/,/51.63/+./1496731110142)*&-&)(,**+/.06238/6039:;88
@c862fc9c-f383-465a-b272-9d7833f47868 ch=189 read=137313 start_time=2019-12-13T06:27:06Z barcode=BC01 runid=2c9cf7bc05858273f10e7d7ec552fc0bd742dc3e
CTCTACGGGGAGGCAGCAGTGGGAATATTGTGTGTGCACAATGGGGGAACCCTGATGCAGCAACGCCGCGTGAGTGATGAAGGTTTCGGATCATAAGCTCTGTCTTTGGGAAGATAATGGCGGTACCCAAGGAGAAGCCGCGGCTAACTACGTGCCAGCAGCCGCGGGCTATGCGTAGGTGGCAGGCGTTATCAGTTTACTGGGCGTAAAGGGGCGTAGGCGGATGATTAAGTGGGATGTGAAATACCCGGGCTCAACTTGGGTGCTGCATTCCGAACTGGTTATCTAGAGTGCAGGAGAGGAGAGTGGAATTCCTAGTGTAGCGGTAAATGCGTAGAGATTAGGAAGAACACCAGTGGCAGGCGACTCCTGGACTGTAACTGACGCTGAGCTCGAAAGCGTGAGAACAAACAGGATTAGATACCTGAACCTCACGCCGTAAACTGATGAATACTACTAGGTGTGGGGGGGTTTTAACACCTCCACGTGCGCGCTAACGCATTAAGTATTCCCGCCTGGAATTGCGGTCGCAAGATTAAAACTCAAAGGGAATTGACTGGCCCGCACAGAGTAGCGGAGCATGGTTTAATTCGAGCAACGCGAAGAACCTTACCTACACTTGACATCCCGCTGCATTACTCTTAATCGAAATCCTTCGGGGACAAGGTGACAGGTGGTGCATGGTTGTCGTCAGCTCGTGTCGTGAGATGTGGGTTAAGTCCGCAACGAGCTGTATGTCGTTAGTTACTACCATTAAGTTGAGGACTCCAGCGAGACTGCCTGGGTTAACCAGGAGAAGGTGGGATGACGTCAAATCATCATGCCCATATGTAGGGGCTACACACGTGCTACAATAGAAACGGTACCAGAGAGAGATGCAATACCGTGAGGTGGAGCCAAACTTTAAACCGTCGAGGTTCGGATTGTAGGCTGAAACTCGCCACCGCATGAAGCTGGAGTTGCAATCGCGAATCAGAATGTTGCGGTGAATACGTTCCCGGGTCTTGTACACACCGCCCGTCACACACCATGAGAGTTGTAATGCCGAAGTCCGTGAGCTAACCGCAAAGGAAGCAGCAGCCGAAGGTAGGGTCAGCGATTGGGGTGAAGTCGTAACAAGGTAACCGG
+
,.06673;:*(-1)%)((/02:-*,-%2)*+,(&''(+,/0.172-**83:,-,122++*+-52,-/-,-.(%&&('))-/.-26-*$(''*&'+-'),2987.34/)40,3.4005,.+,+42//7+-)11*)*+)/8140-.*.-./12/5230'%')/22,.'('&(*'$(''**++07201:9638214*-,73,-076,..66:/*/05-2841;45;9:9.:-6)123.'-,8756<76/8--'14547,3*.-19799::8857:1,+.768:88713333/.0101(,)&'%.,)**(+03143512-*173+*,,140&-,(&(()0..-.01+,)*/116668:,3-3(&'''3497716/02231/-+,)*--4112,(+*23-2/+),*-.%-,.'-03-230+9+.-88/40./)))$&**--15-.*,))&()12292+**+./168654268:80)02,%(&')/40,(%''*.++*'((*1102%/'..*.-00:9)+30--.+-,/.//<::2325,+.-.99-3848;,--(&&)&*()&+()-0.002*%''((++-2,-0-.2+/;7+11.-*-+,.&2+00/3'',..,..-1+*+)%&'-)2558-,'(&+11/<///04/4/54/)(,(,8.8:,393.87120//36.-3--15**$&),14*,5798534243777:880----/0%-./368/160+.58932333-0''%&+*.6../501358;67<6200,+(.)'&'),..110446888:89;6372729/77*)&'+0/1:901222478()')*,*-+-+41*%0+,*'&(,/7476530+-/04642,5,,'(.2-+,34,3))*,,)))**.03.:,)--+14-3..61,)''-2,-.6.0:9/7*-)('*(41616-.1***.55554;8248542%((%**--5')+:42))8+'*&%()11,('**%+&/*+0;787;:77;:.8677/1(,0-))*0.103/103;-78-)/./,)*(*503**)(),4'%&-.,07,+0.16905)'.234:89698;)/,,,(**++%*--*+)(-/1518110152'1)242)+*2-,.41,5++48.70000/55
@d0c34cf8-c4d6-4d70-9868-c364f746cdc2 ch=477 read=58258 start_time=2019-12-13T06:27:05Z barcode=BC01 runid=2c9cf7bc05858273f10e7d7ec552fc0bd742dc3e
CTCCACGGGAGGCAGCAGTGGGAATATTGCACAATGGGCGCAAAGCCTGATGCAACCATGCCGTATGAAGAGGCCTTCCGGGTTTAATAAAAAATTACTTTCAGCGGGGAGAGGGAGTAAAGTTAATACAACTCATTGACGTTACCCGCAGAAGAAGCACCGGCTAACTCCGTGCCAGCAGCCGCAGTAATACGGAGGGTGCAAGCGTTAATCAGATTACTGGGCGTAAAAGCGCACGCAGGCAGTTTTGTTAAAGTCAGATGTGTGCGAAATCCCGGGCTCAACCTGGAACTGCATCTGATACTGGCAAAAGCAGGTCTCGTAGAGGGGTAGAATTCCAGGTGTAGCCCGGTGGAAATGCGTGCCAGGATCTGGAGAATGCGGGCGGCCCCCCCTGGACGAAGACTGACGCTCAGGTGCAGCGTGGGGGCAAACAGGATTAGATACCCTGGTAGTCCACGCCGTAAACGATGTCGACAGGTTGTGCCCTTGAGGGGCGTGGCTTCCGGAGCTAACTAAAGTCGACCGCCTGGGGAGTACGGCCGCAAGGTTAAAACTCAAAATGAATTGACGGGGGCCCGCACAAGCGGTGGAGCATGTGGTTTAATTCGATGCAACGCGAAGAACCTTACCTGGTCTTGACATCACAGAACTTTCCAGAGATGGATTGGTGCCTTCGGAACTGTGAGACAGGTGCTGCATGGCTGTCGTCAGCTCGTGTTGTGAGGTTAAGTCCGCAACGAAGCGCAATACTTATCGCTGTTGCCAGCGGTCCGGCCGGGAACTCAAAGGAGACTGCCAGTGATAAACTGGAGGAAGGTGGGGATGACGATCAAGTCATCATGGCCCACCCACGACCAGGGCTACACGTGCTACAATGGCGCATACAAAGAGCGACCTCGCGAGCAAGCGGACCTCGCAAAGTGCGTGTGATCAGTTGGAGTCTGCTCGACTCCATGAAGTCAGGAATCGCTAGTAATCGTGGATCAGAATGCCACGGTAGATACGTTCAGGCCTTGTACACACCATACGTCACACCATGGGAGTGGGTTGCAAAAGTAGGTAACAACCTTCGGGAGGCGCTTACCGCGTGATTCATGATGACTGGGGGTGAAGTCGTAACAAGGTAACCGG
+
0)-()*/:2).0/2220144:-(*),7/+*&+,714612/5.:,-4:6335442'01/0/6++)(*(+-)(&'++587'2650:0.5..9931(6*'*+86/)-,*48+*(*0/+$''.4/*08.9-,+(&*,/.40/.724504.))/*,3.&+)'*,6/4(,$,+./19345:93241,6:+-%0,5+)',+,(.3),.8988:717-5-0,,',4/339;8633.482**-/-0./(*/.-5233*'0.74,-9:7111.--,++'(16,35--6989;053705+1,0),-)+/'&(*,,211-//+(&(*)0-0/6859/+-.1,-.,/.3-6'(*0*,((&*((()*&%+*(*-0*0'++*'((*,388-/*1.)2&&&%'*494-2)').3291-,(*+''*85889/16443+2544,740)57;180*1'2,.(/.519)+27634634-/159337<9.--,'.0/-/(/-/514278+*1+)/3+*+772755/2.+,***')%'(-/,+,0516945;59;;+))*)-$*)++.0147.8+(-.');1;4)+('()'((+*2;9/.4*+205*((+/587:12118556::<;897941./&4455460190189919/-3-1663160127--*.,00-(..)0-++'*,:54*1*0+.-.7/863809:996,(+*4(),9458661.1///;765550/...2362:1/.)()*/031/47*,268(-++-1300&&&&%)).%%-**9-,1/./17820/5276;:3945:8;0./()*+0(5-+,+)()+323512,+'*'+)+,..*55640/*-.64.19:<8743302-'+++%')2210+07.**+&(++1:97839,)''&*+..324(&&&')%%,,0.4436748134967347/65;5+-46/)('&&)1%)&6%*&(+,)**,+-0024:12))()*2%2(0,33,,,+*31:00,.2:967/02;98:7/2,2-%$53231674(,55419133311125++*+,.1/*&**)2--)((**2309--+0))&'--+))%'(4.6486.:5,0502-8-,64&0,/268974..-,-4454986*.(+/*-.-+-3-5/***+6::9/
@8ac9c5fd-c4d9-44a7-88f2-2dc649bf89e4 ch=38 read=94304 start_time=2019-12-13T06:27:17Z barcode=BC01 runid=2c9cf7bc05858273f10e7d7ec552fc0bd742dc3e
CTCCTACGGAGGCAGCAGTGGGGAATGTGCACAATGGGCGCAAACCTGATGCAATAATACCGCGTGTATGAAGAAGGCGCACGGGTTGTAAGGAGTACTTTCAGCGGGGAGGAAGGGAGTAAAGTTAATACCTTTAACCATTGACGTTACCCGCAGAAAGAAACACCAGCTAACTCCGTGCAGCAGCCATAATACGGAAAGTGCAAAAGCGTTAATCGGAATTACTGGGCGTAAAGCGCACGCAGGCGGTTTGTTAAGTCAGATGTGTGAAATCCCCGGGCTCAACCTGGGAACTGCATCTGATACTGGCAAGCTTGGAGTCTCGTAGAGGGTAAATTCCAGGTGTAGCGGTGATGCGTAGAGATCTGGAGGAATACCGGTGGCGAAGGCGGCCCCTGGACGAACTGACGCTCAGATTACTGGCAGTAGAACAAACGGGATTAAATGCCTGGTAGTCCCGCGCCGTAAACGATGTCGACTTGGAGGTTGTGCCCTTGAGGCTTCGGAACTAACGCGTTAAGTCGACCGCCTGGGGATACGGCCGTTAAAACTCAAATGGATTGACGGGGGGCCCGCACAAGCGGTGGAGCATGTGGTTTTAATTCGATGCAACGCGAAAAGAACCTACCTGGTCTTGAGCTTATCCACCGTTTCAGAGATGGATTGGTGCCTTCGGGAACTGTGAGACGGGTACTGCATGGCTGTCGTCAGCTCGTGTTGTGAGAATGTTGGGTTAAGTCCGCAACGAGCGCAACCCTTATCCTTTGTTGCCAGCAGCAGTCCGGCCGGAACTCAAAGGAGACTGCCGGTGATAAACTGGAGGAAGGTGGGATGACGTCAAGTCATCATGGCCTACGACCAGGGCTACACGTCTATTAAGCGCGCTACAAAGAGAAGCGACCTCGCGAGAGCAAGCGGACCTCGCCAAAGTGCGTGTAGACCGGATTGAGTCTGCAACTCGACTCCATGAAGTCGGAATCGCTAATAATCGTGGATCAGAATGCCACGGTGAATACGTTCAGGCCTTGTACGCCGCCCGCCGTCACACCATGGGAGTGGGTTGCAAAAGTGATGAAAGCAACAGCCGGAGGGCGCTTACCACTTTGTGATTCATGACTGGGGTGAAGTCGAACAAGGTAACCGG
+
.5++&'(-5,/60,00),..(,(()*&/))+/3:773630020(.-766/-(*$#*.,'/6./,,-0-/134*+.,,,()%+-44331-3/&(%&()/,57,(+,+-4,)-./+.+)%(),;5.15240/15353-2,.409002080/4:)*---40($*'%'-/8+.,,+3*+*')-.4.10--//'''*+'/19-)*()30:90*-/10:27/,*+/*1+0198*)'$&&(+&'(.+-,1./46'1496-11:2339,*1/-.2+,1;/,4./(.4989:151/*%*1+233455//+*+.-+,+4+1/*'&$)'($**.989;+)-.%%0-/-01++4;44144449+*.(&98950-,.047:522//314685:4496,2.1/65,6-*&*/,,+*&*)+,.25689+.(20//,2-,&---0****5..-8/.(&%)'():6378733/65()1.01678:.00'(&))/2,3,7,65*6*(+,04'))('((***0*00./0//,,-/3578,165.58.05012-%(&0//711-+2-;;46581<;775125203.02940*6/))/0.72208458,//0654505<<-9:::6324596*301..4.)(/+.((&-0/12/))((&'%$&(-+.))$*&*****,-./94/1/11357;3/8(375756986/369..,'#('(),--.-0154651+-./;9:93;21.-),3/26<69/:-7-1/7:+-8295446().'))%%'),30*3400;553,,)&(('/,6-4-27,2)6,-41:*/++,,2215.(,.-235<:4320+/-,/00/9<88879:575.++-25:9222733&&'():872864**(&&#&%$(,,.'%%','($''02(')&(+)--76/47.3/.)(%**0*,.;43855%$%0,*+,%%%&%(%)&)+,0+3-+(++/;98896610/013002-7.--4-8397855.1'',)*+3,+2,-7/,-75573.0-8563:76867::0274),*%**.(/0-20(&(*,,160,/,+.77-+*+.5/.901-90('(('('/4-(..*(%$(*1/(,/-51/6//8,)*4/,+2145:8*,+-15352*+,0502223:91,./-3::;75
@b4ba5dbd-1c62-4f36-a293-926874d17253 ch=104 read=143229 start_time=2019-12-13T06:27:15Z barcode=BC01 runid=2c9cf7bc05858273f10e7d7ec552fc0bd742dc3e
CTCCTGCAGGAGGCAGTAAAGGGAATTTTTCGGCAATGGGGAAACCCTGACCGAGACAACGCCGCGTGAAGGAAGAAGGTTTCAGTTGAAGCTTCTGTTATAAAAGGAAGAACAGCGGCTACAGGAAATGGTAGCGGTGGTACTTTATTAAGCCACGGCTAACTACGTGCAACAGCCGCAGTAATACGTAGGTGGCAAGCGTTATCCAGGAATTATTGGGCGTAAAGGGCAGGCGGCAGCAGGGTCTGTGGTAGAGAAGCCTGGGCTTATCCAGTAAGCCATAGAAACCAGGCAGCTAGAGTGCAGGAGAGGATCGTGGGTTCCGTGTGTAGCGGTGAAATGCGTAGATATATGGAGGAACACCAGTAGCGAAGGCGACGATCTGGCCTGCAGCGGCGCTCAGTCCCGAAAGCGTAGGAGCAAATAGGATTAAGATACCTAGTAATAGTCCCACGCCGTAAACGGTACTAAGTGTTGGATGTCAAAGTTCAGTGCTGCAGTTAACGCAATAAGTACTCCGCGCCTGGAGTAGTACGTTCGCAAGATGAAACTCAAAGGGAATTGACGAGGGGACCCGCACAAGCGGTGGAGCATGTGGTTTAATTCGAAACAGCATGAACCTTACCAGGTCTTGACATACTCATAAAGGCTCCAGAGATGGAGATGGCTATATGAGATACAGGTGGTGCATGGTTTGTCGTCAGCTCGTGTCGTGAGATGTTAAGGTTAAGTCCGCAACAGGCGCAAGCACTTATCGTTAGTTACCATCATTAAGTTGGGGACTCCTACTTGAGACTGCCAGTGACAAGCTGGAGGAAGGCAGGGATGACGTCAAATCATCATGCCCCTTATGACCTGGGCTACGTGCTACAATGGATGAATTGCAGAGAAGCCCAAGAAGCCGCGAGGTGAAACAAAACCCATCAAAACCATTCTCAGTTCGGATTGTAGTCTGCAACTCGACTACATGAAGTTGGAATCGCTAGTAATCGCGAATCAGCATGTCGCAGTGAATACGTTCTCAGGCCTTTTACACCGCCCGTCACACCACGAGTTGATAACACGAAGCCGGTGGCCTAACCGCAAGGGAAGGGGCTATCACAAAAAAGGTGGGATTGATGATTAGAAATTGAAGTCGTAACAAGGTAACCGG
+
)*02.(0(4,%)(&%))/*''-+,.19:9-20:1/4121-')+-/34.-.40.+++-659899+.+--,1,0,-(.,*0-5/+&.+3&%'&*-302-.)*,385)+)(+(,31'0/.3110103,17++64.,'%&('&$'(*-0*)/211'-+*+/7134833.0)&').&--(5)-/(..,70/0442.2/-4124+-+,5//1*&*(*(.-+-/0785507:-*(&&$*)(-6*'()(*11.--,-10.)'(%(('),23'##$$&%)'',-19&48)-21.24/.&)1*+%+,--,,-.13+3)*(,412:48(/&'%.-+5//*#$&*,30228:26774+*33880/.,))),1049:54,&))%&+'+-3342221,/0212432'/+-.'.,0)+-2*)&&()''((%*()&+8;</1.+*+4-1,0373;..-21%))++82)'--05257<;'(%'&+,65-/.-71924+1+*-.)*12/.3687881,:+0',)+,4/)+'+)*,25.-(+.*(&#%'%))188982010+'/-**/0+2962*.)'('',/--*'.0*,(.2,()*+,0/107336-%&)*),/82;848647)),,)&$''())$'&*+,-(&)&**765652.,&(&*,1:5)/+,-/***++225.,1/'4666851-+-*/-003:44702248+198+-8713515624-1.135552/24-6-+&,'.043-130,.321--.0/4**&(%(),./1.9..,:006:356+2*5,-1/&682144/('%%&%&%0/11'.6,,.00880.//5:.)*(*,62(,27.98788888::/0/0/..*916-*.2-/.7:112,-((*'(*.1)24977;8:03,5,.-,+('&%(*8,)($'((/426/(./-+3.%+4;<82;3+,%,14-7:88<833-2395+1*2-//06;;;::/4/...+03/5+.+/,+9/80:;76./-*,-2522--,+308/./','(%$%$*)+-:7)5,+.*+.%)*+,-,.('')..)*+*'-*%''/)')*1-.,&%*&&&$(%&)'+407436/1..045.203.-*..)-*)&(',,+-0:766-+//.60,0)&%1.'10()(&%'')02-/0,,,1112)1+188:+9
@bb04b78f-7486-48d7-a00e-3fdd767f7700 ch=365 read=105841 start_time=2019-12-13T06:27:15Z barcode=BC01 runid=2c9cf7bc05858273f10e7d7ec552fc0bd742dc3e
CGGTTACCTTGTTACGACTTCACCCAATCATCAATCCACCTTAGACAGCTCCTTCCGCTTGCGGTTAGGCCACCGGCTTCGGGTGTTATCAACTCTCGTGGTGTGACGGGCGGTGTGTACAAAGGCCAGAACGTATTCACCGCGACATGCTGATTCGCGATTACTAGCGATTCCAACTTCGTAGTCGAGTTGCAGACTACAATCCGAACTGAGAATGGTTTATGGGTTTTGCTTCACCTCAAGCTTCGCTTCCCTCTGCACCATCCATTGCTTAACTGTGTAGCCCAGGTCATAAGGGGCATGATGATTTGACGTCATCCCGCCTTCCTCCAGCTTGTCACTGGCAGTCGCTAGAGTCCCCAACAATGATGGTAACTAACGATAGGGTTGCGCTCGTTGCGGGACTTAACAACATCTCACGACACGAGCTGACGACAACCATTACACCACCTGTATCTCATATAGCTATCTCTCTCCATCTCCTGGAGCCTTTATGAGTATGTCAGAGACCTGTTAAGGTTCTTCGCGTTGCTTCGAATTAAACCACATGCTCCACCGCTTGTGCGGGCCCCGTCAATTCCTTTGAGTTTCATTCTTGCAGACGTATACTCAGGCAGGTACTTATTGCGTTAAACTGCAGCACTGAACTTTGACATCAACACACTTGTACTCATCGTTTACGGCGTGGTTACTAGAACATCTAATCCTGTGTTACTCCCCCACGCTTTCGGGACTGAGCGTCAGTTGCGGAGCCAGATCGTCGCCCTTCGCCTCTGGTGTTCCTCCATATATCTACGCATTTCACCGCTACACATGGAATTCCACGGGCTCTCACTGCACTCTAGCTGCCTGTGCTGAGCACTGAAGTTAGCTTCAGGCTTTCACCACAGACCCTTGCTGCCGCCTGCTCCCTCTTTACGCCCAATAATTCCGGATAACGCTTGCACCCACCTACGTATTACCGCGGCTGCTGGCACGCGTAGTTAGCCGTGGCTTTCTAATAAAAGTACCGTCAATATTTATTTCACCAGCAGCCGCCGTTCTTCGCCCCATAACCAGAAGTTTACAATCGAAAACCGCCTTCTTCTTCACGCGGCGTTGCTCGGTGAGGTTTCCCCATTGCCGAAAATTCCCTACTGCTGCCTCCGGCCGGGAG
+
1-529-26060-4,,,+08:4+.+++2/889748137*+)))(*-*)&)*3319.0&(-),-14-7/59:;569491180&.&/'(1/0,6--+2),,1/64532373:;;9;5442376;9+3./-&(0.12762:///;120*(+--8843/1/*++'2'&%*)/032992+0+//7..///36333/9./.6544345<:2,,3;:32,(,0/22:<8,009-4;:/)+3.:4653-(''),6.1339182-/...//33;85514)$&$($)',-....-6/-08988731/594/5-,++%&07,*+459998;5++12605,.1711.30..0)+2+857076.22*)'))/0/'.'('/*236)(*&&*/3866622+643:02357873:1/-4/--1/5,*)0-3544.'(+.249569600*0/448270.7*',,/5+)*')*+-//0(*)*&*+-/51000008:244.1)*:/..40.40',-),*0,*/3-&(&)2303'1-2-51;88<9855.4)-.7340.0-1;565/,-25777/.80,,3.,/.5017064*+04/92;888<<4447;;64/6),)))%'%#$*))((+-,163'*$)(+2,+1.,*&)*&..-989095-.1-2:65:4/028:;7--&+%(&%(&&//12433182$*'1,..7)%&$$(&)&&$)1023823/)'($*'#).1;75,'**.07/6*:63235557686+3/8/0-2(*4*+,9:9794.31(/423699889:::9:;5089((+--38:5866+3:326;<88863//,.,)')*3-1//('#%)--,%'$$'$')*1-+/0/34*''%$%)('))+-5/8,/-,)-.6616:76;95577.0--27<0,.+,-.0836:212037,.32;2-.42600-),0-81)5/7;381,+*(')&(('$)+*.12/0/;128455;9::::6;4.*'''(')/1//1:197:3384*++3,/:9*-2(5566.*'%'&&$%'2/0(*,,)+*-.2-637:95//&',13***0+1&((..+/92,0/422-17;/0/&'+,23350/71/534-911/8.-.--/**('*27-1:9--47576)'477+;-1+('*-,.+**0*.,+*.2*0/)(
@257008ce-2842-41ca-9533-1e5b46bd506c ch=69 read=67837 start_time=2019-12-13T06:27:31Z barcode=BC01 runid=2c9cf7bc05858273f10e7d7ec552fc0bd742dc3e
CCGGTTGCCTTGTTGCGGCTTACCCCAATCAGCTGACCCTACCTTCAAACCGCTGCCTCGCGCAGTTAGCTCACGGACTTCGAAAGGTGTGCCAACTCTCATGGTGTGACGGGCCGGTGTGTACAAGACCAGGAACGTATTCACCGCGACGATTTCTGATTCAGATTACTAGTAACTCCAGCTTCATGTAGGCGGTTCAGCCTACAATCCAGACTGAGACTGGTTTTAAGTTTGGCTCCACCTCGCGACATTGCATCTCTCTGTACCAGCCATTGTAAGCACGTGTGGCCCTACACATAAAGGGGGGCATGATAGTTTGACGTCATCACCTTCCTCCTGGTTAACCCAGGCAGTCTCGCTAAGTCCTCAACTAACGGTAGTAACTAACGACAGGGTTGCGCTCGTTGCGGGACTTAACCCAACATCTCACGACACGGAGCTGACGACAGCCATGCACCACCTGTCACCTTGTCCCCGAGGATTTCCTCGATTAAAGAGTAATGCAAAGGGATGTCAAGTGTAGGTAAGGTTCTTCGCGTTGCTTCGAATTAAACCACATGCTCCGCTACTTGTGCGGGTCCCGTCAATTCCTTTGAGTTTTAATCTTTACGACCATGCTCCCCAGGCGGAATAGCAATGCGTTAGCGGCGAAGTGTTGAGCCCCACACCTAGTATTCATCGTTTACGGCGTGGACTGGGGTATCTATTCCTGTTGCTCCCCACGCTTTCGAGCCTCAGCGTCAGTTACAGTCAGAGAGTCGCCTTCGCCACTGGGTGTTCTTCCTAATCTCTACGCATTTCACCCGCTACATAGAATTCCACTCTCCTCTCCTGCACTCCTGAATAGCCAGTTTGGAATGCAGCGCAAGTTGAGCCGGGTGGCATTTCACATCCCCTTAATCATCCGCCACCGGCTCCTTTGCGCCCAGTAAATCCGGATAACGCTCGCCACCTACGTATTACCGCGGCTGCTGGCACGTAGTTAGCCGTGGCTTCCTCCTTAGGTACCGTCATTATGCCCAGGAGGCTTTACGATCCGAAAACCTTCATCACTCACGCGGCGTTGCTGCATCAGGGTTTCCCCATTGTACAATATTCCCCTGCTGCCTCCAGGTGTG
+
2,*1.8--).*$3/((+')*+),5:,-+0,&%$#'&11+(+,028*$%#+-.1334712&&*+'/7/.-1/.-.27.--1/+()((''$/(+93',++)+(.,+.../34001'+,7-135347710785%.3/523:85,-,.-,..48-,,362/0/0;/%,*(6+1/.,/.&/-0&(%..82(.**/02*'-641-/21,*+,1./,''/+%++,,+-3.4:8-6521;3022382.2437-*,$),5100235521-/.,&,1-/39359-.,-,+,/.,*'('6.+%'*./.-22)+&138-.2210.%&16..(,'-/:91*+.06254./,,1/301-64(,1,/452/31245,*,163+*(&(6,7,4,+),-7///46430)&0...())..//42/2/990*))/*20',&(*00,.$&(*+(+))'')1/(+/)6+*8:67-,+.0/714555363430/307+(%)%$.5025563,4,2++('(()&/.347++43,11180,,...&.'))&)*/:67)('+*5,'*-30*(2,4/<;94---.16566-0201141124(,**081*/2/92;715;1/.10;<0-80/70'%)*+78',%+(177,*-//)/((($$&*2+.3181,*--67.)'+,+-,'*%+43/(+,.6+++357<757663;4*,).//.09.)((+'&,,(,'&&'%%)(17+-*21.+%))+.;:2''36:9/-,,+/--.11/01889,+)(&(*,9997;88:1%*'(,*/-45/11.1)(2'(,/2*413.4;72-07++34/+&')*(.)5-:-...-11/10330/-,,-1&'&%3*)&/-253<<.52558:.0/)-*)(*/,.2/.*-(,('$$-2//,-.)180'&'-61665;6.,-%&&$'+012/30%.,-5-*+058/-5-6189896,-///6;55;12312/21/2:54/400/.*/*)'-)+)--6.,,/-327*.*-,/34914&+)*-8466*4,'(&%%$$))&&%(,/0$&()+-*(+2821:5:4458/00,$)*+01/+2+&'%$&',,,0662:/2692*1.--*..&*),2+.****-,--3)*&$)+)*(%
@d8852f6b-cb58-4c9b-8b21-2bb6484434b0 ch=86 read=100308 start_time=2019-12-13T06:27:39Z barcode=BC01 runid=2c9cf7bc05858273f10e7d7ec552fc0bd742dc3e
CCGGTTACCTTATTTACGACTTCACCCCAGTCATGAATCACAAAGTGAAACGCCCTCCCAGAAGGATTCGCTACCTACTTCTTTTGCAACCCACTCCCATGGTGTGACGGGCGGTGTACAAGGCCAGGAACGTATTCACCGTGGCATTCTGATCCACGATTACTAGCGATTCCGACACCATGGAGTCGAGTTGCAGACTCAATCGGACTACGACGCACTTTATGAGTCCGCCTGCTCGCGGTCTAACCTCTTGTATGCGCCATTTGTAGCGTGTAGCGAAGCCCTGGTCATGGGGCCATGATGGCTGTCATCCCACCTTCCTCAGTTTACTGGCAGTCTCCTTTGAGTTCCCGGCCGGACCGCTGGCAACAAAGGATAAGGGTTGCGCTCGTTGCGGGACTTAACCCAACATTTCACAACACGAGCTGACGACGGCCATGCAGCACCTGTCTCACGGTTCCCGAAAGGCACATTCTCATCTCTGAAAACTTCCGTGGATGTCAAGACCAGGTAAGGTTCTTCGCGTTGCATCAATTAAACCATGCTCCACCGCTTGTGCGGGCCCCGTCAATTCATTTTGAGTTTTAACTTGCGGCCGTACTCCCCAGGCGGTCGGCTTAACGCGTTAGCTCAGGAAGCCACGCCTCAAAGGGCACAACCTCAAGTCGACATCGTTTACGGCGTGGACTGCACCAGATTATCTAATCCTGTTGCTCCCCGGCTTTCGCACCTGAGCGTCAGTCGGCTTCGTCAGGGGCCTGCCGGTATTGCGCCAGATCTCTGTTTCACGCCACACACTGGAATTCTGCCCCCCTCTACGGGGGCTCAAACACGCGGTATCAGATGCAGTTCCCAGGTTGAGCAGGGATTTCACGTGACTTAACAAACCGCCTGCGTGAACTGATAATTCCGATTAACAGCTTTTTTGCCACATGCGCGGGCGCTGGCTTCATACGCGGCTGGACTGCATCAGGCTTGCGCCCATTGTGCAATATTCCCCACTGCGCCTTGCTCCAGTGGG
+
91'/79(,*,+(61+%--'*,,*+353+**.3)***75527690-,++*%./35)),3+(%+(.5+,0'&%,')2/-/.6.4;:7,66&174&))26+&0,.200/.3*.72-.-0//4594969*954776874.,+8-6270/'3820..-12,--25;63--+,-6:::933/&(0+./,)'))'(*7-(0%)*.,5(:-2'7-6+**%#$%'%*.8513''0/1303:,***,%%,20/*(',.-,/5,-27-32690;3*+53/1(.2.&'%&('&,/0),243)*')/01734..,-$&%(,01717+).,4:6758,1++$%'-,6.129863'''%('+,9292,2/3/51597981:21'889&8.914,./+,../2344034/02;:45142+26*,-.00;0--.3(625(&4664,-)()$,*1*/(.*+*+6)%%*/..*-)5,0.2*+15'3+60524834877988..-66016579789<;83552/.*)./.5-32*..:/0,-(1.411189:&.%8(<5:<5535618011-+.'(,//392698-*+-256;6&(45+,').3/('&')')*06190;44.412))(,*---.00+/)6-987417/.055%*(,-$(*)3137563:-.:4/-,.+2.362.-.-1/322377;:.,-.-.78:831'&%,(*)++.+,-21/+60')+,&)*0;5)'')1:2014-0(()(489:8344-%))+2/6/:),''%%&((--'%'$)'#%$'-*'+,21,%$)200&))++))&(&))+.0..,)('.2956/,.013+265(..1*(&$$%#%$').06124623245;3:.*.417.()0&-/1*34))'(''%&&&%(%&$$%#&$'*'),%$$'%&$%%)++4,9,(&05..+%'((,/,/)),/(('*%&%%'(&%%%)&)*.7533+-*))*'$*+'*,,1134*360.*(((,73,-:,./5/;0.19555-'))(*)*$))&'*2&%%%%/(
@ec7c2e45-e511-47cd-aab5-35a13e4b5f5f ch=1 read=28602 start_time=2019-12-13T06:27:38Z barcode=BC01 runid=2c9cf7bc05858273f10e7d7ec552fc0bd742dc3e
CCGGTTACCTTGTTACATTCACCCCAATCATCAATCCCACCTTCAGCTCCTTCCTTGCAGTTGGGCCCACCGGCTTCGGGTGTTATCGAAAACCCTCGTGGTGGCAGGCAGGGCGTGTACAAGGCCGAGAACGTATTCACCGCGACATGCTGATTCGCGATTAGCGATTCAACTTCAGCCAGTCGAGTTGCAGACTACAATCCGAACTGAGAATGGTTTTATGGGTTTTGCTTCACCTCGCGGCTTCGCTTCCCTCTGCACCATCCATTGTAGCACGTGTGTAGCCCAGGTCGCCAAGGGGGGGCATGATGATTTGACGTCATCCCCGCCTTCCTCCAGCTTGTGCTGGCAGTCTCGCTAGAGTCCCCAACTTAATGATGGTAACTAACGATAAGGAGTTTATGGTTGCGGGACTTAATAACATCTCACGACACGAGCTGACATTAACCATGCACCACCTGTATCTCATATAGCTATCTCTCTCCATCTCTGGAGCCTTTGTAATTATGTCAGACCCGATGATAAGGTTCTTCGCGTTGCTTCGGTCAAACCACATGCTCCACCGCTTGTGCGATTTACGTCAATTCCTGAGTTTCATTCTTGCGAACGTACTACTCAGGCGAATTACTTATTGCGTTAACTGCAGCACTGAACTGACATCCAGCACTTAGTACTCATCGTTTACGGCGTGGACTACTAGGGTATCTAATCATATTTACTCCCACGCTTTCGGAACGACGTCAGTTGCAGGCCAGATCGTCGCCTTCGCCGCTGGTCTCCATATATCTACGCATTTCACCTTCACATGGAATTCCACGTCCTCTCCTGCTGCTCCTAGCTGCCTGGTTTCTATGGCTTACTGAAGTTAAGCTTCCAGGCTCACCACGTTCCTTGCGCCTTACTGCTCCCTCTTTACGCTTAATAATTCCGGATAACGCTTGCCACCTGCGTATTACCGCGGCTGCTGGCACGTAGTTAGCCGTGAAAATAAAGTACCGTCACTCGGCTGCTGCCAGCAGCTTCGCCGTTCTTCCTTTATAGCAGAGTTTACAATCCGAAACCTTCTTCCTTCACGCGGCGTTGCTCGGTCAGGGGTTTCCCCAGCTGCCGAAAATTCCTACTGCTGCCTCCCGTAGGAG
+
0512/3/3.8+).-*+,04+*264).20;9:98;184,&-&$%$))0068:;:.4,+,&85+()'$'%&0-150072.3)-+/71/0$*''%/1)*3**)*'),'%-.-%'-*'))$,-/16+247*&,)30152*0,.314:735.1--3-34;8()*)*%#$%&(.+5(1+.8/'($$&)*6&'(2.,-465550/-/,01,+64210*-414194:2-02<09:3.))+9/149587624/04/+-4/1<1.27432497:;;.61(()+--3+**((''**+*'+,+,')*4/*1241,-012/...-6:-,-216644067-*21594701.*%)()(&%+,.911194+53334-..+411'1()-+1.101401214,//7/12/5-/,&*34&#&$(*.(('-2++,./-()'(('*,+&'**+)+&'/1.--*%'&2+1:184314724833235577////+/01044323445876834351'*56/77'*(+-+-/+01.,,84,(&/.140/*,,755;989524//151&')$(31.2--.334549237-)+***-+&%,.('(,/1343//%$)+-/;<818:,02*/*'2/+4,.1--10)).1($))''(-3+00/1/-*()-/053455410,('/)*,.52)-%+%('')-,'./00556)5)#%'*++,152554561052434556;21(*&1-'&..37&&,%)06/0&-%$#&%++.2121:),'**,60/10-&((&*)(-+,.8%&*,$'%))('+/029:956*)%''+*),(%*'&(*/7./+.00)%''&&*.0+1-**.$#'(,'')./987979712.**+.'/*,,+,0+0+)3-1)*,.18'$($&).*,.)(()-*('(%'$(+(*),/-/1.8+,-66-++$$$%&,)+27,7*6*:1-)/./14/21+3.)'*&+,-9258*,-43567742/$().'018*%*1,253569-184,1.18781))+*%%&%&$*%(%#$$%'&&%)*345:<3170),/*&'&%&$&$(,51-03901(&*1,+13;8:3:8*24-0-..8231:0//1/6762*20*1;/0)%$&$%#'+/.168339/)**-//244385/93-.31/*)
@c93d9077-5f29-4f57-bcf6-fb64908ca5b2 ch=509 read=118376 start_time=2019-12-13T06:27:36Z barcode=BC01 runid=2c9cf7bc05858273f10e7d7ec552fc0bd742dc3e
CTCCTACGGGAGGCAGCAGTGGGAATATTGCACAATGGAAGCAAGCCTGATGCAATATGCCGCGTGTATGAAGAAGGCCTTCGGGTTGTAAAAGTACTTTCAGCGGGGAGGAAGGGGTAAAGTTAATACCTTTGCTCATTGACGTTACCCGCAGAAGAAGCTTACCGGCTAACTCCGTGCCAGCAGCCGCGGTAATACGGAGGAGTGCAAGCGTTAATCGGAATTACTGGGCGTAAAGCGCACGCAGGCGGTTTGTTAAAGTCAGATGTGAAATCCCGAGTCAACCTGGGAACTGCATCTGATACTGGCAAGCTTGAGTCTCGTAGAGGGGTAGAATTCCCAGGTGTAGCGGTGAAATGCGTAGAGATCTGGAGAGGAATACCGGTGGCGAAAGGCGGCCCTGGACGAAGACTGACGCTCAGGTGCGAAAGCGTGGGGAGCAAACAGGATTAGATACCCTGACAGTCCACGCCGTAAACGATGTCGACTTGGAGGTTGTGCCCTTGAGGCGTGGCTTCGGAGCTAACGCGTTAAGTCGACCGCCGCAAGAGATACGGACGCAAAGTTAAAACTCAAATGAATTGACGGGGGCCCGCACAAGCGGTGGAGCATGTGTGGTTTAATTCGATGCAACACTTGAAAGAACCTTACCTGGTCTTACAGAACTTTCCAGAGATGGTTGGTGCCTTCCGGGAACTGTGAGACAGGTGCTGCATGGCTGTCGTCAGCTCGTGTTGTGGTAAGGTTAAGTCCCGCAACGAGCGCAACCCTTATCCTTTGTTGCCAGCGGTCCGGCCGGGAACTCAAAGGAGGCTGCCAGTGATAAACTGGAGGAAGGTGGGGATGACGTCAAAGTCATCGCAGCCCCTTGACCAGGGCTACACGTGTGCTACAATGGCGCATACAAAGAGAAGCGACCTCGCGAGCAAGCGGACCTCATAAAGTGCGTCATGTGAACCGGATTGGAGTCTGCAACTCGACTCCATGGAGGTGGAATCGCTGGTAATCGTGGATCAGAATGCCACAGTGAATATCCCGGGCCTTGTACACACACCGCCGTCACACCATGGGAGTGGGTTGCGAAGAGTAGGTAAGCAACCTTCGGGAGGGCGCTTACCACTTTGTGATTCATGACTGGGGTGAAGTCGTAACAAAATTAACCGG
+
(/26236-:403300-,))+)/,+//10;+*%(,00.(&$#((1-4:752532**)-.242,+++(+*0/34*.+.,98740)2('/#()68**..,,*.*&+)/49)(0,,4,31-*,60,+0/0-0;08:/+.--(..-/3,5,+3:,-01/1.(**%%%$$&-(,,-020135//3//.+356894/2-,8.//:6.+**%*+2/73.158.5.--*01,0/.0-.245357:2.343)/*-*,53(37;8+5+0,++77.122/,(+30,14+(%)*-/433/-'0&*%*.22341,-////8//78'+)++-/40,-//.*%016,-/).,.9-6()07543.//-7*),-&)),,+,-**,/3(+0-*(,+'2..7*)(('('(,.()/+'0096++4-3+()',++0%0,-/3(36331.+/+()25/22('*+.8+5*23+3,.)/.+-(&$$$%&'./6/2157318:69100/0550,,),)%+..333+93'&)**/-,+*-6116.')()-//:4223/918*-0.299/37*-3)*%'+/.20*%.'')-&-0719:9545+-((&&)23331-047,,4**,'.*1,1-305-+--16-.-,,.5;85:5:51/4,10*0')&''*/,*578350+,1+285**(%$*,-()-8)1''(&'$*)1051.11195;2*283/424433031),347892.1216:887:978/-...63936;6+.('*(3.8753.2,65,-3*,*(**-54328+*+*-2+)1.'/2-1:1140618'-+623;62523064+)+(17278/9..01223<6977/,1++4/1-,1800335778707+-056:90/)+,,0'%%(++,+2++,,+*%)&&'&&(,*/.1)'*,,331'0+1.%(%&&+,767788740/.-14,/*3046674/0;4/746677(,)*,'&*0-1*0-1/*.///--%'$$%'(./2801('%('&,,*').14/.+(+4..-551222+,,:8/2,)*%10/%&&#(*./'4765271211--(()-.&(*'),-,(+2-1273+())((-.(*&'*%'')+01-/(#&)0.3539*3.).1*41.3.,5.+,27/-1679:953012//')(,+.3222&,'(,+1,&0,763014
@6184504a-64d7-4ada-a94e-b644fd77ec80 ch=364 read=115503 start_time=2019-12-13T06:27:35Z barcode=BC01 runid=2c9cf7bc05858273f10e7d7ec552fc0bd742dc3e
CCGTTGCTTATTTACGACTTCACTGATCATGAATCCTGCAAAGTGGTAGCGCCCTCGAAGGGTTAAGCTACCTACTTCTTTTGCAACCCTCCCATGGTGTGACGGGCGGTGTGTACAAGGCCGGGAACGTGTCACCGTGGCATTCTGATCCCACGATTACTGCTTGATTCCGACTTCATGGAGTCAGGTTGCAGACTCAATCCGGACTACGACTTTATGAGGTCCGCTTGCTCGAGGTCGCTTCTCTTTGTATGCGCCATTTGGCTTGGCACGTGTGTAGCCCTGGTCGTAGGGCCATGATGACTTGACGTCATCCCCACCTTCTCCAGTTTATCACTGGCAGTCTCGCTGAGTTCCAGCCGGACCGCTGGCAACAAAGGATAAGGGTTTGCGCTCGTTGCGGGATAACCCAACATTTCACAACACGAGCTGACGACAGCCATGCAGCACCTGTCTCGCGGTTCCCGAAGGCATTCTCATCTCTGAAACTTCCGTGGATGTCAAGACCAGGTAAGGTTCTTCGCGTTGCATCGGAATTAAACCCTTGCTCCACCGCTTGTGCAGGCCCCATCAATTCATTTTGAGTTTTAACGGCCCGTACTGGTGATGACTTAACGCGTTAACTCGGAAGCGCCTCAAGGGCACAACCTCCAAGTCGACATCGTTTACGGCGTGGACTGCAAATTATCTGAAATCACCAGCATTTGCTCCCCACGCTTTCGCACCTGAGCGTCAGTCTTCGTCAGGGGCCGCCTTCGCCACCGGTATTCCTCAGATCTCTACGCATTTCACCGCTACGCAAATTCTACCCCTCTGCTGAGACTCAAACGCAGTATCAGATGCAGTTCCCAGGTTAGGCCAGGGGATTTCACATCTGACTTAACCGACCGCCTGCGTGCGCTTTACGCCCAGTAATTTCCGATTAACACCCTCCGTATTACCGCGGCTGGCACGGAGTTAGCCGGTGCTTCTTCTGCGGGTAACGTCAATGAGCAAGGTATTAACTGCTCGCTTCCTGCCCGCTGAAGTGCTTTACAGCCCGAGGCCTTCTTCATACGCGGCGCCCAAACGCATCAGGCTTGCGCCCATTGTGCAATATTCACTGCTGCCTCCGTAGGG
+
*)++&$&((*08.,.1399;966422421443:-1'%%&('&&''-.+*+)-0,*0&(+(2)0;39,311,))'+/843;;1+/.&07,'+2+'')636446:03985:1121-...07724'5/23/).&/*)-4,*+,,-8:75664:.)$((*61.+($%%$+-05543568:9-/0,(()+'',,6.1*10.2:6<51(3-25301(&%$$)(,,+/113/.,5+*+)))'*+//-0191874;5&+&(02579*,/')(%&%*&)*11023-*-13;513:;90-/)256:561112.0-1/03379:/:33,,/9345./-.119/,-2).0(*%'*,+/5-/3++0249*')6/193//).+070.03/91,12923,,1,8+(*')1:72:12+93-'**/)(,02.7:-+.0.*0/0(&/0029::8,++5+48+7)(.0093457698;:;9921**)*&$$%(-./03551.&&)10+07/60/3;41)*+,7579;-44512'++4:8;93/,')(+,03-((&'',2317&('"$(0-'+-++..+.22*5/532(((+483840158),-,1;;/0/*$))1-*.')&*)&'%)&'$%**/,+*+-11,,')*(&&&-*.3.2,/+61+(-/.-2*0'-&&'+&&+-13-,18'.*.-.038564%5#('+2,.0)%('&*.)**'%%&-1,*,.:44,.0/13;42&'%+*),/3779732/.05271:()79.4978;8<:99;355&.-)0*7,58,+,2103.)..0016/.,8.21+%*#''$/'1&)&.1/-(--(-*.*/.4665920-1'+-//758:;99878<+/)',6-7&++8.&(,(-%27**))*2430/+3+8+3&%201029422.203011981434:0/-5206:*-**-.60/*'**0-/410034.260+'%''')('*/.&(-9/106,5/-.4/78<87788:5/.5552,&***(*).2/62,2)*#&*('$(#$%%'&'"(*)'3302/*,&%$$#('(%/0-*),-038;88<8670/))),,'((('(&(%$$/1)75205/1-79.((.(-+00621100'*(./0*.,.8325,5./
@2d684ee9-03ff-43b7-b935-14db18c3a47e ch=59 read=101137 start_time=2019-12-13T06:27:49Z barcode=BC01 runid=2c9cf7bc05858273f10e7d7ec552fc0bd742dc3e
TGGCATTCCGGTGCGGGCTGTCGTCTTTAATGTGCCTTTCTGTTGGTGCCCTACGAGGAGAGCAGCAGTGGGGAATATTGCACAATAGAGCCTGGTGGCGTACCGCGTAGTGACGGTTTTCGGATCGTAAAAAACAGGAAGATGTGGCTGCAAGGGCAGCCTTTGATACCAACATGCGACATTACGTGGGAGTGGCGAAACTTATCGGATTTACTGAGCGGGAAGCGTAGGCGGACGTTTAAAGTGGATGTAAATACCCAACGTTATGGCGCAGGCGGACATGGGTTGGGAGGAAGTGAGTTCTTTCGAACGGTGAAAATGCGTAGAAGATTAGGAAGAGAACACGTAGTGGGCTGACTCTGGACGGCAGGATGGCAATGAGGGAACGAACAGTTGGTGTGCGAAGTGCGGCAATGGAGCTGTTCAAGGTGTGGGGAGTTTCAACACCTCCGTGCGCTAAACGCGATGAAACCGCCTGGGGACGCGTTAACCAGGTTGAAACTTCAAAATTGGCGGGATGCTAAGTAGCGGATTTAATTCGAAGAACCCGCTGCTGCGACCGGCATCGCCCGTGCCATCGAGAATCGCTTCAGGGACAAAGGTGACAGGTGAAGTGCATGGATCGTCGAAGTCGTGGAGATGTTGGAGTTAAGTCCCGCAACGAGCGCAACCCGCTGACCGTTAGTTACTACCATTAAGTTGAGGACTCTGGCAGAGACTGCCTGGGTGCAACAGGAGGAGGGGGGATGACGTCAAATCATCATGCCCCTTAATGTAGGGCTACACGTGCTACAATGGCTGGTTACGAAGATGCAATACCGCGAAGAGGTGGAGCCAAACAAACCAGTCTCGAGGACTGGATTGTGGCTGAAACTCGCCTGGCTGGAGTTACTAGTAATCGCAATCCAAAGGGAATGTCGCGGTGAATACGTTCAGGTCTTGTACACACCGCCCGTCACACCATGAGGCAATACCCGGTCGTGAGCTAACCGCAAGGAGGCAGCGGCCAGAAAGGTAGAGATCGGCGGTGGGGTGAAAGTCGTAACAAGGTAACCGG
+
"$#$#&'&%&%$&$)'&&$$%$%'*--),0+%)'(*,4.-0.('*%&$%&)'/1(%+*((&*2//1()1+34'/)*05/-,./.70)'*%$$$'%$'&&%'$)1+.23-.--'#'))22./)5*+++0303*(%%')+((&&)''(&%$#%%$)(%%&&''('$$&&)+/,()%$%')#%&*'(*&$$+*%()*-.,&&&&$%((+)+$*(%&*)(&01+**$%(,/50)'))-,,,+3.-5)+011/../,3'(&)-)(',+-($$%%##&#()+*-)+((%(''%**'%('(('))%'.*%'*($$#%&/1*%',.+-+1122*,)(+,0'/-)*''&-.+()'&$'%'&%&$&%(&'$&+&'&$$#'((*)&($$($%).)&%&)&&($%)&'$&%$%$%$&&%%%%'''++.))$#$#)&&*)%%*)-(***$+.9/3)3,/-0*0)&&&&$$#)*''),)(.')-)%('+3.254)$$%&'+)/+.(&-()'%$('',3-,4)&')+)(-.'%%%%,%&%*(%$$&%061.8/:'&$%%*-2($#$&'(,)(&%'&'%--0/+*.-''$&')))*+*,144(*.()&*3000-,(-+-..2()&')(%*,&,+-)-',-,,*&%&%)&&$$%)&//,4-*(%'9-1'&'(4/,84**%%%%%()'.2,'(,)%)*./3--02////48/6/0-,1.--573563+&))&'(*--658610))%%&'&(+**).)())633//54565567;7***,-0.%..)'&'&$+*+,*.,032/(*--.+&&%.-,-*('+-,&''+-+*-0265:5459760.%)//1/58,).,4+%&'+2*9/+7761-)()%%'0+&7*+,0)()+28--889;:820/*'+)),3.02*334954&0&))6'30&3-),7446959.:/,-96-21249%+271500.////22:6/:5//53336;7,++).-,5222:))).-12-&(+,05.0+-,1),'(*,0..0*0%&%-,*,,(***)',,)((0,.))),)*,0+*/31522003+4/9:9898
@653ad414-3c20-4467-9a78-19a20d0bfb38 ch=2 read=29279 start_time=2019-12-13T06:27:46Z barcode=BC01 runid=2c9cf7bc05858273f10e7d7ec552fc0bd742dc3e
CGGGAGGCAGCAGTGGGGAATATTGCACAATGGGCGCAGAAGCCTGATGCAGCCATGCCGCGTGTATGAAGAAGGCCTTCGGGTTGTAAAGTACTTTCAGCGGGGAGGAAGGGTAAAGTTAATACCTTTGCTCGTGGCGTTACCCGCAGAAGAAGCACCGGCTAACTCCGTGTAGCAGCCCGCGGTAATACGGAAGTGCAAAGCGTTAATCGGAATTACTGGGCGTAAAGCGCACGCAGGCGGTTTGTTAAGTCAGATGTGGTAGGCTCAACCTGGGAACTGCATCTGATACTGGCAAGCTTGAGTCTCGTAGAGGGTAAAATTCCAGGTGTAGCGGTGAAATGCGTAGAGATCTGGAGGGAATACCGGTGGCGAAGGCGGCCCCTGGACGAACTGACGCTCAGGTGCAGCGTGGGAGCAAACGGGATGGGCCTGGTAGTCCACGCCGTAAACGATATCGACTTGGAGGTTGTGCCCGCTTAGGCGTGGCTTCCGGGAAGCTAGTTAAGTCGACCGCGCAGGAGATACGGCCGCAGGTTAAAACTCAAAATGAATTGACGGGGGCCCGCACAAGCGGTGGAGCATGGTTTAATTCGATGCAACGCGAAGAACCTTACCTGTCTTGACATCCACAGAGTTTTCAGAGATGAGAATGTACCTTCCGGGAACAAGGACAGGTGCGCAGCATGGCTATCGTCAGCTCGTGTTGTGAAATGTTGGGTTAAGTCCCGCAACGAGCGCAACCCTTATCGCTGTTACTTGCCAGCGGTCGGCCGGGAACTCAAAGGGAGACTGCCAGTGATAAACTGGAGGAAGGTGGGGATGACGTCAAGTCATCATGGCCGCCGACCAGAGGGCTACGATGCTACAATGGCGCATACAAAGAGAAGCGACCTCGCGAGGAAACAGCGGACCTCATAAAAGTGCGTCGTAGTCCCGGATTGGAGTCACAGCTCGACTCCATGAAGTCGGAATCGCTAATCGTGGTCAGAATGCCACGGTGAATACGTTCCGGGCCTTGTACACCGCCCGTCACACCATGGGGGGTGGGTTGCAAAAGTAGGTAAGCTTAACCTTCCGGGAGGGCGCTTACCACTTTGTGATTCATGACTGGGGAGGTGAAGTCGTAGCTGGAAGATAGAGCGACAGGCAAATGGGACAACAAAGGAGCACCGACAACTCTTCCAGCACCAGCAATACGTAACGCGGG
+
90<2-10.15421/+,3)-,31931-/0-:0/92/&((%,)'0998,0++)'+.011:957898889998/.1-1/75:637424(+-0)&(&)+075*.,+15+*,))(++(**71+./0/001/69.+122+2,10259349/-/,//-&)+$*,2,,*-$'&(*23,+($%)+,)5/.-4,:.+/***,*.*)+0-34*+6618/7.3)+,)/--047;6422593--,,%*'+.2:7.,15-*/828,/734443&&')'.31.1*'')*+/7.651//000''(*+3307./0*+,0.-.1/)++2)($*+'*)+,+*0.))/)/+*)../50.+.0+2897-,-,,776;:,,0)+.-0;190354/./.-.-04/77/)370744:554434445'*-/4++**+750-),-77(4&/--209602)*//),//.-005::9:9650111196/*&%))++-+2*(&)'*%&&%&+4./2584321)/1/'$$')-//4683787675,.%)*+(&%)-&(*'.,-//)6,6+-14-.:0;:2-0-602-.0(-7;4.:--1/1//,..9::;/0.,2.06<;178:2002.016178+,8.145011.17*)+3/4//071/''(&''(,;:8/-,+**&&)',5023+,%%$(+(2561.'*+.11&1+3''#$%&)+*3+(&(*219:5555688/:/.-24:2116:5;.7/5.0028+'*.&1%%03326-593,52/0%'.*.-)(3()4411034.*+)2+180,-(*+16-+/+(-.06675)32.0157*014/-2..002/2::.1277:::95),.-344...117'*)&(+900&/)4..).+(+%('()**(+.+-/010678.'(&)(*+2*5:565710*'))'+0*2/433835.2391&*-,3546..48222..3+02/,),++$$&&*+++,--57.0/+)*...90747('(*(./2530)+-(*7449/+-.9865:94:8856))534+*+'%'()/:/5<7023/-,-4077-)(,%(.6+-7406:-&&-)3004..)+)7+;<:1:*)4.**3.10/10-49,..3711366;6*++,.5550*&-+)'&*))+'(%&'%&))7+*)&'(,..56546532*-)+-)**()'()+)(&(/0734.6))-35-7**+1217001.90--.).++$'&#$
@09b94787-1310-45e7-b782-c91fb283dd70 ch=10 read=33588 start_time=2019-12-13T06:27:43Z barcode=BC01 runid=2c9cf7bc05858273f10e7d7ec552fc0bd742dc3e
CTCTACGGGAGGCAGTGAGAATGTGCACAATGGAAACCCTGATGCAGCAACGCCGCGTAGTGATGAAGGTTTTCGGATCGTAAAAGCTCTGTCTTTGGGAAGATAATGACGGTACCCAAGGAGAAGCCACGGCTAACTACGTGCCAGCAGCCGCCTTGATAATACGTAGGTGGCGAGCGTTATCCAGTTTACTGGGCGTAAAGGGCGTAGGCGGATGATTAAGTGGGATGTGAAATGCCGGGCTCAACTTGGGTGCTGCATTCCAAACTGGTTATCTAGAAGTGCAGGAGAGGAGGGTGGAATTCCTAGTGTAGCGGTGAAATGCGTAGAGATTAGGAGGGAAAAGTACCAGTGGCGAAACGACTCTCTGGACTGTAACGGCGAGGCTCAGCGTGGGAGCAAACGAGATTAAGATACCTGGTAGTCCACGCCGTAAACGATAGATACTAGGTGTGGGGTTTCAACACCTCCCGTGCCGCCGCTAACGCATTAAGTATTCCGCCGCAGAATTACGGTCGCAAGATTAAAACTCAAAGGAATTGACGGGGACCCGCACAAGTAGCGGAGCATGTGGTTTTAATTCGAAGCAACGCAGAAAGAGACATACCTACATGACATCCCTTGCATTACTCTTAATCGAGGAAATCCCTTCGGGGACAAGGTGACCCGGAGTGGTGCATGGTTGTCGTCAGCTCGTGTCGTGAGATGTTGGGTTAAGTCCGCAACGAGCGCAACCCGCTTGTCGTTAGTTACTACCATTAAGTTGAGGACTCTAGCGGGCACCGTTGCTCCAGGAGGAAGGTGGGGATGACGTCAAATCATCATGCCTTATGTGTAGGGCTACGTGCTACAATGGCTGGTACAGAAGATGCAATACCGTGAGGTGGAGGCAAACTTTAAAAACCAGTCTCCAGTTCCGGATTGTGGCTGAAACTCGCCTACATGAAGCTGGAGTTACTAGTAATCGCGAATCAGAATGTCGCGGTGAATACGTTCCCGGGTCTTGTACACCGCCCGTCACACCATGAGAGTTGGCAATACCCGAAGTCCGTGAAAAGCTAACCGCAAGGAGGCAGCGGCCGAAGGTAGGGTCAGCGGTGGGGTAATCGTAACAAAGGTAACCGG
+
*)/)*-.87*++('%,,+*.-)&,('**2100,'.+*:-+-.7631,..&-&.0,*,,*+.../.03./2961-(5.7867146+(*/788976;9+62(-),)+21207/::446,.+0-**)(,/1/0140020321547660.-.,(-)%'$'&($*---.647455446.)%&%+,3/-0)%()74,.5741-%),0)*+**+..+527;999.8.8,245:244)&%',,+)-,)1++-3&$&&'.3033889999;16(31665),3(,25.+'$%&'%',*'(%+-(+/+/01112-2+)+22*')+/3;6,3;-,35775..,-.3',)%)*')+,&''',835547*)+(&)'&'),-.3674.-%'*103./%(+,02*&&'*9473,*/4:3.*%-+--.,*-979;.04755-7+(*/2:99:7'/+**&%,,,*,-0540(-//**5(,.1,*/6.55)+7571048000210-0/2/7)*+32:2)(0*'()*'(+)'.3:67'4*/'+./4<:3.3259+.).-0/605.(63,07.-/0232,+)+.'(%)//0/+-20<:00:7;0*0+)+2&2+-%$0.'&&',/$&%'/)))&+(),7/:8*-200-9.)+((,.2.66/.&%**'&+512;5-796.722+4+0-9&')*''*+01'*+449/9***78/(''&.-31110/,).-677<6:93.-)((,+(*.%5''0229::8<1%%+&&'126;7233//1(4957:11-3.*&671315*$'&'&%%#&%,*1'$&-((21-1+)+,0-+195++)-.28574/-.120'&$)('*&&'''()+5727--'(,53*0*3**,,.132140.+*).,881;1//711/+*)--.')(.1:6//401896+47+/3708(*-719()*$6(*'%%'()+8.,2985710/120)-)).1-()/8.-,%&'$%'*(,,.947712:979;:<:<;--7./84536)*/3.--08-.)+'-,35:7./1*+,,1*+,-)*+,8*0*-,,*:7/+.3/0.-.0/2-(&%'+-9/8+0,.(*(*1/)543:5+,/0/611*&)&((/0/'6),1.-,.*+,2-+%*2-)0.2;8994
@ad82c3e2-1541-4d83-affb-8dcdf71f469b ch=68 read=67796 start_time=2019-12-13T06:27:41Z barcode=BC01 runid=2c9cf7bc05858273f10e7d7ec552fc0bd742dc3e
CGTTACCTTATTTACGACTTCACCCCAGTCATGAATCACAAAGTGGTAAGCGCCCTCGGAGGTTAAGCTACCGCTGGCACTGCAACCTCTCCCACATGGTGTGACGGGCGGGTGTGTGGGCCGGGAACGTATTCACCGTGGCATTCTGATCCACGATTACTAGCGATTCCGACTTCATAGATCGAGTTGCAGACTCCAATCCGGACTACGACGCACTTTTGCCAGGGTCCGCTTGCTCTCGCGAGTCGCTTCTCTTTGTATGCGCCATTGTAGCACGTGTTAGCCAGCCCTGGTCGTAAGGGCCATGATGACTTGACGTCATCCCCACCTTCCTCCAGTTTATCACTGGCGTCTCCTTTACGAGTTCCCGGCGGACCGCTGGCAACAAAGGATAAGGGTTGCCTCGTTGGGACTTAACCCAACATTTCACAACACGAGGCTGACGGCAGCCATACCTGTCTCCACGGTTCCCGAAGGCACATTCTCATCTCACCAGAAAACTTCCGTGGATGTCAAGACCAGGTAAGGTTCTTCGCGTTGCGTGAATTAAACCGCATGCTCCACCGCTTGTGCGGGTATCAATTCACGTTTGAGTTTTAACCTTGCGGCCGTACTCTCCCCAGGCGGTCGACTTAACGCGTTAGCTCCGGAAGCCACGCCTCCCAGGGCACAACCTCAAGTCGACATCGTTTACGGCGTGGACTACCAGAGATTATCTAATCCTGTTGCTCCCCACGCTTTCGCACCTGAATCAGTCTTCGTCAGGGGCCGCTAGCCACCGGTATTCCTCCAGATCTCTGCGCATTTCACCGCACCAGATTCTGCCCCCCTCACCACGGGACTCAAGCTTGCCAGTATCAGATGCAGTTTCGGTTGGGCCAGGGGATTTCACATCTGACTTAACAGAGCCGCCTGCGTGCGCTTGCCGCCCAGTAATTCCGATTAACGCTTGCACCCTCCGTATTACCGCGGCTGCTGGCACGGAGGTTAGCCAGTGCTTCTTCTGCGGATAACGTCAATGAGCCAAGGTATTAACTGCTCCCTTCCTCCCCGCTGAAGGTACTTTACAACCCGAGGCCTTCTTCATACACGCGGCATGGCTGCATCAGGCTTGCGCCCATTGTACAATATTCCCCACTGCTGCCTCCCGTAGG
+
2,2.,2,1.*:7,&32356;839870024957415,-%%&')'*,6560.//57--/+4*).,3/.',+&,,))-)'%##'%1*&*0*+.30)(+(++3033556370)(,((()&&(-*62)96.854987:3/47236:667<8666770-./06:401///**,:-83+0151)*&*+.01/0/3./.62707'0)..013))'%')*406,-.48*$%%)*(+)/-++260221(/+0.'*+-,/5182.46.*--,+-)-6./6,((++*.*+&,)((**-,3;5*-7:;5/6+.4746*,++/-,(*'').-,,,,3;1*)476:78340126<6123*++**())(,1021,'(%&,,6,*)',1.855776/8..7,964*.,-.5026,.5+.')+620-)0*'&%/)43+2/2+063,.0./1/.--/)565365610.20)*%+--.1423'(+4;:;09-*,902..004<11664/..'(*+&+22-02348/39<882466358:<86:524053;8:<:99403*+&*%()3*5;8:;%.+/.1200-02-/-6+//0,($&%)*4850.(('),--131<</-:007/..+0.3,//332(529.-034*711,/.3131234.2()*/00/.+('%*,*)15;8/)(+*51/013:8:38.4/221,100376<:11/400251.&)$'%%)&(&*.+1--,23463132+-+752-&+&&24,+/.+,1(,$%'//5667-/-*.32:;1492/11128-0+0+*)7:321/)('402321//+*,2;:...)%'$(')+3/803'5/2450,0(*+*,-36-0990-')((*13&,2/1277885616+;,0+/311-638**5,/'0:3.,///6)*+//3477+**'37++...02/.,+))&#))&*3,)---+59/32208-7-/,3.--./9/,28//%'-(,-++0//0:9:/.*)+18.,1,4+,,4(67266:9:<7/./.31(,,/347-00//04(0-(0+.-/-(')%'+,8207342/:93+273/-(('()/.+&++%/1(''*+186<553112..(..3/80006:8/..--1'(&%--++,.5.'*-()+,17//068;:-)+.,23150*82*).-4'
@06862b35-c244-4cd1-bdea-d89c057ee57b ch=126 read=137225 start_time=2019-12-13T06:27:51Z barcode=BC01 runid=2c9cf7bc05858273f10e7d7ec552fc0bd742dc3e
CCAGTTACCTTGTTACGACTTCACCCCAATCATCAATCCCACATGAATAGCTCCTTCCTTGCGGTTAGGCCACCGGCTTCGGGTATTATCAACTCTCGTGGTGTGACGGGCGGTGTGTACAAGGCCGGGACGTATTCACCACGTTTATGCTGATTCACCACTAGCGATTCCAACTTCATGTAGTCGAGTTGCAGACTACAATCCGAACTGAGAATGGTTTATGGGTTTTGCTTCACCTCGCGGCTTCGCTTCCCTCTGCACCATCCATTTGTAGCACGTGTAGCCCAGGTCATAAGGGGCATGATGATTTGGCTTGTCATCCCGCCTTCCCCTCCAGCTTGTCACTGGCAGTCTCATAGAGTCCCCAACAATGATGGTAATAACACCGATATAAGGTTGCGCTCGTTGCGGGACTTAATAACATCTCACGACACGAGCTGACGACCATGCACCACCTGTATCTCATATAGCTATCTCTCCATCTCTGGAGCCTTTATGAGTATGTCCAAGACCTGGTAAGGTTCTTCGCGTTGCTTCGAATTAAACCACATGCTCCCACCGCTTGTGCGATTTAAATCAATTCCTTTGAGTTTCATTTCTTGCAGACGTACTTCTCAGGCGAATGCTTATTGCCGTTAACTGCAGCACTGAACTTTGACATCCAACGCAGGTACTCATCGTTTTACGGCGTGGACTACTAGAGATTATCTAATCCTATTTGCTCCCACGCTTTCGGGACTGAGCGTCAGTTGCAGGCCAGATCGTCGCCTTCGCCACTGGTGTTCCTCCATATATCTGCGCATTTCCACCGCTACACATGGAATTCCACGATCCTCTCCTGCCTCTAGCTGCCTGGTTCCTATGGCTTACTGAAGTTAAGCTTCAGGCTTTCACCACCAGACCCTTGCTGCCGCCTGCTCCTCTTACGCCCAATAATTCCGGATAACGCTTGCCACCTACGTATTACGGCTGCTGGCACGTAGTTAGTAACTCAATAAAGTACCGTCACTCGGCTACCATTTCATAGCCGCCGTTCTTCCCTTTATAACGAAGTTTACAATCCGAAAACCTTCTTCCTTCACGCAGCGTTGCTCGGTCAGGGTTTCCCCGTGCCGAAAATTCCCTGCTGCCTCCCGTAGGG
+
2-'-2219041./6.--'..61.752(2(((+--17.24)')%)$&-"%)+2242978.9.//:3;018:9**+'/./57/:2.'+*)+,7,++.'(,.18588334179602/)'()(231-6-,+01+/4:89<:897&)&'*)&*#&(+,5/.&'$#&&(',-04/--+)*(-.-42/**+-))/.8.1/47887/5/-1--40/.,-/.710.8;<,21842:3-&*-7148;58315203;41236.:3..1+,+.6288;749,+,,./,01011%'),)()../155:)15-/:9,-../591.((''*.38.:01'*,1241-,023.,+0+*,5.412542351--%')*.231;8-.(''.'').&11')',1/*.'(*0/')%/.8;45214423412,5/0-0,50(+7088740./--/./5-(.//2,('0+::8757946.-.,-/479141/.0255434404967998:;621472:-,,+')*,7639*4.448<9594*/+7-;88<;::/9-%,465,+0//.;5;:3134+++-0)*0/+,5,..11)%%'%%'&*+-7096,/7//)/0:04--9*-7--,&'.2%0'()2/450499&%&*'-/0/:1(*)),5/6//-2/01&/-..-.347//0:2:+6,/%''*,,,565477,8::,34082226:862+./+,%($*),33453320/*.50-0253.*1-.2:00-82230126677:1-6,%*(*207456;:8/./9128659:41120-/28/0,14*/./1971&*)+)9:,2('/1.4442'0-/1)2)3-33/-,--,-./+06122'+,--//016:40,170'(+34845:57809.-344.,06/3$/6.7:--543,,'-/5/6+-0..16795:;41213:1.34-1103'0+,4832/-2.4413/.+6-)5./806452520+))+,,.9908-+&++12851/..00-.1.0+-/*,013477834665:7739;+1622**/).537:56;23010+(5***200$'*)082%++326/,/572170:12:5//8.,--.*00/131/41111/*330-://98-%$%-)-/8910,3*''')*+-3+57)*6-121
@1865421d-af08-4d5b-86b3-76c17a34350d ch=445 read=109664 start_time=2019-12-13T06:28:06Z barcode=BC01 runid=2c9cf7bc05858273f10e7d7ec552fc0bd742dc3e
CGGTTACCTTGTTACGACTTCACCCCAATCCTTTATTACGCTGGCCGCTGCTGCTCCTTGCGGTTGGCTCACGGACTTCGGGTATTGCCAACTCTCATGGTGTGACGGGCGGTGTGTACAAAGACCCGGGAACCTTCACCGCGAACATTACGGTCCGCGATGCTAAACTCCAGCTTCATGTAGGAAGGCGGTTTCGGCCACAATCGAACTGAGACTGGTTTTAAGGTTTGGCTCCACCTCACGGTATTGCATCTCTCTGTACCAGCCATTTGTAGCACGTGTGGCAGCCCTACATAAAGAGGGCATGATGATTTGACGTCATCCCCACCTTCCTCCTGGTTAACCCAGGCAGTCTCGCTGAGTCCTCAACTTAATGGTAGTAACTAACGACAGGGTTGCGCTCGTTGCGGGACAACAACATCACGACACGAGCTGACGACAACCGCACCACCACCCTGTCACCTTGTCCCAGAAAGTTTCCTCGATTAAGAGTAATGCAAAGGGATGTCAAGTGTAGGTAAGGTTCTTCGCGTCGCTTCAGATTAAACCACATGCTCCGCTACTTGTGCGGGTCCCCGTCAATTCCTTTGAGTTTTTAATCTTGCGACCGTACTCCCCAGGCGGAACAATGCGTTAGCGGCGGCACGGAGGTGTTGAAACCCCCACCTAGGTATTCATCGTTTACAGCGTGGACTACCAATTATCTAATCCTGTTGTTTTGCTCCCACGCTTTCGAGCCTCAGCGTCAGTTACAGTCAGAGAGTCGCCTTCGCCACTGGTGTTCTTCCTAATCTCTACGCATTTCCTGCCGCTACACTGAAATTCCACTCTCCTCTCCTGCACTCTAGATAACCAGTTTGGAGATGCAGCACCCAGAGTTGAGCCCGGGTATTTCATCCCACTTAATCATCCGCCTATGCTCCCTTTACGCCCAGTAGAAATCAGGATATGCACTCGCCACCTACGTATTACCGCGGCTGCTGGCGCAGTAGTTAGCCGTGGCTTCCTCCTTGGGTACCGTCATTATCTTCCCCAAAGACAGAGCTTTACGATCCTTATTCATCACTCACGCGGCGTTGCTGCATCAGGGTTTCCCCATTGTGCAATATTCCCTCTTTTGCCTCCCGTAG
+
0(+*5-/,)*++0+...1297)/*+'0+-2)(0+%)&#$$&)+1044763.+%,-.%''&&)-/.)-720/147577:7*0+,',*(0747311-.277321/./2.865*2*.0134593,+0-7)+0'0,/,/10.05(-&$$'',,'((,0,((**'.%,)/(('++3...3774541,*(''&*((()55//95.&)04,9,.58667796:9299;/('2/7;406///4-/6--*,.,&**/-/0430/.'+),'.,,+-,++5*+,+---11022&'&)*/5,'(--*/3()&429668222114;50.-''),/1095-486842,3)+%++.-..8-*.50112875%$*%$)+1//-,'((&0,.+.0./543'&5)7764-'0,)+'&'-,15/:-*(4,+*((,-41-34,044678))+**+&11)88-51)*+0-+0*)110+,.4345-2-+/2/&&,1)',:01002,,/04,)))),0//275*/8.,//582&*)*,+,0/13+60:99<3+/230.0416&'-0-3<;<<//./1111:9990,0.,/883:963;<7.489::891154/-019<:0194328,**),4+4-.,268,269750.)&,/545070*.0.51493*-*-*.+/45;64<95;68'(///,+0,/1<86:9619:&-'112367,'-)*-%&),*.14687;8461/&-03,/12191(,+/.783/224769,*.01:2.7.,.2235)*,0.02-+.90<:798(++/8:8996842,+1112;66464755;13)+,8924835+/(&&+*.60*$)*+..4..*06)+31113/00113739289;862.*17&0)*)().+*$&'5,)&)/2*1531.0:-,*(*-$&))),1.137:6.3:499250.:,094)++-1/*+01$/***.&.,+(%$#&#$*)038665346/600734945075--.555,(*$%&'153--/6076:5582',1'''*0-,+420024:5349:2;:;-61*)**-,&*,197-200-3+'('%('*+//78400/02;2/21.188817944857;26;:+)5.(+5626113:/9+)',,/,--200:51010
@f1fd8e00-575e-4676-9fa9-217152f878d9 ch=209 read=71285 start_time=2019-12-13T06:28:04Z barcode=BC01 runid=2c9cf7bc05858273f10e7d7ec552fc0bd742dc3e
CCAGTTGTTACGACTTCACCCCAATCCTAATCCCACCTTAGACAGCTCGGCCACCACGCGCGGTTAGGTACCGGCCTGGTGTTATCAGCTCTCGTGGTGTGACGGGCCGGTGTGTACAGGCCGAGAACGTATTCACCGCGACATGCTGATTCGATTAGCGATTCCAACTTCAGCAGTCAGGTTGCAGACTACAATCCAAACTGAGAATGGTTTATGGGTTTTGCTTCACCTCGCGGCTTCGCTTCCCTCTGCACCATCCATTGTAGCACGTGTAGCCCAGGTGCAGGCATGATGATTTGACATCATCACCTTCATCCAGCTTGTCACTGGCGATACTCGCTAGAGTCTAACTTAATGATGGTAACGATAAGGGTTGCGCTCGTTGGGACTTAACCAACATCTCCTGACGCAGGCTGACGACAACCATACCACCTGTATCTCATATGGCTATCTCTCCATCTCTGGAACTTTATGAGTATGTCACTTGCAAGACCTGGTGGGCTCTTCGCGTTAGCTTCGAATTAAACCACATGCTCCACCAGCGTGGGCCAAATCGGTCGCTGAGTTTCATTCTTGCGAACGTACTACTCAGGCGGAGTACTTATTGCGTTAACTGCCAGCACTGAACTTTGACGTCAGCGCTGAAATTGCTCATCGTTTACGGCGTGGACTACTAGGGTATCTAATCCTATTGCTCCCCACGCTACCGGGACTGAGCGTCAGTTGCCGGAGCCAGATCGTCGCCTTCTTCACTGGTGTTCCTCCATATATCTACGCATTCCTGCCGCGTGGAATTCCACGATCCTCTCCTGCGCTCTAGCTGCCTGGTTTCTGCCGGCTTACTGAAGTTAAACACCAGGCTTTCACCACAGACCCTTGCCGCCTGCTCCTCTTTACGCTTAATGAACGGATAACGCTTGCCACCTACATGTTACGCGGCTGCTGGCATGGCTTTCAATAAAGTACCGTCGCTCGGCTACCATTTCCTGTAGCCGCCGTTCTTCCTTTATAACAGAAGTTTACAATCCAGCCTTCTTCCTTCGCGGCGTTGTAGCTCGGTCAGGGTTTCTACCATTGCCGAAAATTCCCTACTGCTGCCTCCCGTAGGAG
+
2/'.,9*.0-./-0234$,*/&2*,/%'+2.46+*2,.0./26'**-+-()$$'*&+),+,1304&/)'(,1-905/2,'(,302-+&('**1/4497756582)(*&),,.06-,*,(/+/-*,-313602,+'--//10/).,**2*4)(&''+'&)-16;0,1)+150)'&(+,/&&1/1-./9954367;59227;80/.+/30-37;9177;1665+,-1:023:850/'10050*,/43:.-7/.,*(&')13083-***+)*+,(*(*1,,'(**)&%-+)//.122.37)'#$$%%&()$+(*/+$)5++'(/+(,713/3'%%(*#&'*3442'(*,.&),*-+2/----+23463./+0*()*/;386677421).0+'((-(,&(''%'*-/(&,(+$)&*/40025435-/(&%'&,2&37265665462433&45589321-36453/+&).)''('(&+()**-/+-+#%'&**'),/.+&&,,),**,26977907.%$&+2-%&+-,2<;::00..1013,&.%##%)**,,)0$&)*,$++0((2,,24:73&16507//,)200656-,++-0045)(*%-')+6//7....53626/.,$--&*')&112;933/-//,)-%&$#%'''&$(&2066/6;/%,.+++,-90/&#&(((+*.+,033906+,)34),18-0(%#$$$'+4*7921.*+0468:1.6.&,&.)+(-3023::596.-)**($(+,/110/1:151/3935664761+212.8;,'$%+*()&&+/0041.*&'(.,.$&(,-2/()$'&01+00448;7815:9.+'%'',),.+,2-/**-8-3(,*0416:16:-*+-*(('*.04$'&%(+.56/..-.7(*-2'#)&&((1-0)'&(,21.1()('*(*3:2/5+'('+&+'$()*00/127332/,..2)+,*%),,.630448;773*023/80/(1,.9;/*%(%'$(*316528:54645,4;,--/5))0)*1;8012962(-%')-305:5/453'.,45.5+(&&%(,3/:33)-2+.5.)%#')%,))12(*1441171('&(&%)'(,1-08,,1.*,&'
@aab2b0a6-7751-4830-a782-93bc93fc6bf9 ch=293 read=96978 start_time=2019-12-13T06:28:15Z barcode=BC01 runid=2c9cf7bc05858273f10e7d7ec552fc0bd742dc3e
CCTTGTTACGACTTCACCCCAGTCATGAATCACAAAGTGGTAAGCGCCCTCGAAGGTTAAGCTGCCTACTTCTTTTGCAACCCGCTCCCATGGTGTGACGGGCGGTGTGCAGGCCCGGGAACGTATTCACACCGTGGCATTCTGATCGTTACTGTGATTCCGAGCTGCTGGAGTCGAGTTGCAGACTCAATCCACGACGCACTTTATGAGGTCGCTTGCTCTCGCGGTCATATAACGCAGCGCGCCATTGTAGCACGTGTGTAGCCCTGGTCGTAAGGGCCATGACTTGACGTCATCCCCACCTTCCCTCCAGTTTATCACTGGCGGTCTCCTTTGAGTTCCCGGCCGGACCGCTGGCAGCAAAGGATAAGGGTTGCGCTCGTTGCGGAACGGCTTAACGCTGCAGCACGACTGACGACAGCCATTACGGCACCTGTCTCACGGTTCCCGAAGGCGCATTCTCATCTCTGAAAACTTCAGGTTATTAAGACCAGGTAAAGGTTCTTCGCGGTGCATCGATTAAACCATGCTCCGCAACGTGCATTTACGTCAATTCATTTGAGTTTTAACCTTGCGGTTGTACTCCCCAGGCGGTCGACTTAACGCGTTAGCTCCGGTACTTCAAAGGGCTGCAACCTCCAAGTCGGCATCGTTTGCAGCGTGGACTACCAGGTATCTGTCTGAACGCCGCGCCGCACCACAGGCGTCGGTCGCCGTCCAGGGCCGCCTTCGCCGCGGTATTCCTCCAGATCTCTACGCATTTCCTGCCGCTACACCTGGAATTCTACCCCCCTCTACGGGGCTCCAAACTTGCCGGTATCAGATTGGTTCCCAGGTTGGGCCAGGGTTTCACATCTGACTTAACAAACCGCCGTGCGCTTTACGCCCAGTAGTTGATTAACGCTTGCGCCCTCCGTATTACCGCGTAACAACGGGGTTAGCCGGTGCTTCTTCTGCGGGTAACGTCAATGGCAAGGAATTATTAACTGCCTCCGCTGAAAGTGCTGGCCGAAGGCCTTCTTCATACGCGGCATGAAGCAGGGCTTGCCCATTGTG
+
1031/27,)+,,/:932:64-459%'*+,*(%'))'((*.-+'(*+69.*/&(-/-4,4-'**',.//38;83<</48815:-%),.5,++..-/1223583532/&(%&'**-6-.98/0--.27;74405206/61-/03*+,.2((,)),+#'%*,.$$%''-'&'',&)*4/*-.,%+&0',+1.;-.*%&+1269545::30-(,&)%$'*2*0-.-.),)+)-'+,*,%'#$#%$(,-7867:..-./.-05/3-**()-+,-30004+'-409:6.,,*+200367791737-,288835(')++.2<-,,;67-3*)(**++.24675569.394+4051;63758-:,,.)019+6/9841(24/:2-,-*-27;67--&%%&*%%%(#&&&(''%(('(+*-./045&0//24,7,+*).--37)+.57425398755/-14.401212877873//.*%'+00---(%''))#*&%(*-05*02.4:,.21<::<8/+,&,'*()).//71<95:633534.&-,1/*1%.)+-)'()*,.;7<96995//-8;<-481-0,()+'&%&+(*+4::+*0-6.956//.1-34343/*1.)*./.*+%$&$$)(5,,0-.)'-1060/3'3,5671756876/:*()(..-7695761682*%%&))%&'&$*$&)&)*'((,)%%#&&'(*-26788-/.,$&&&(7,'035/61180:2(&%$',)($%')&*.''))+*//63401/+88+**,.1*))&)+/666..)3-74363771+.0317**/(++.)3-+*)&+34-0*-.9-,+0)'(+1297,.91:1:-:,'1/+*30-*))-/-.-*'(,-2-0407+,(('81..210,0,54*(+/('($&)13/0.*,1/,,%-3/-28-5//9258-''&%%'%),+12.13/*-1/--*,1.129864402216::777080-*&&'''+*,3+2,1,/1157/68+/3-.*&))%&'$*,-'(4*5363;4/:///12*10;3//+'&$&&%*)&'%&')&%./.04
@ff83ed43-00d0-4690-84d5-8cfc974b3ef1 ch=89 read=72094 start_time=2019-12-13T06:28:24Z barcode=BC01 runid=2c9cf7bc05858273f10e7d7ec552fc0bd742dc3e
CTCCACGGGAGGCAGCTTGATGGGGAATATTGCACAATGGGCGCAAATACAGATGCAGCTATGCCGCGTGTATGAAGAAAGGCCTTCGGGTTTGTAAGTACTTTCAGCGGGGAGGAAGGGTAAAAGTTAATACCTTTGCTCGTGGCGTTACCCGCAGAAAAACACCGGCTAACTCCGTGCCAGCAGCCGCGGTAATACGGAGGGTGCAAGCGTTAATCCGGAATTACTGGGCGTAAAGCGCACGCAGGCGGTTTGTTAAGTCAGATGTAAATCCCCGTCAACCTGGGAACTGCATCTGATGCGCAGCAACGAGTCTCGTAGAGGGTAGAATTCCAGGTGTAGCGGTGAAATGCGTAGAGATCTGGAGAATACCGGTGGCGAGGGCGCCCTGGACGAACTGACGCTCAGGTGCGAAAGCGTGGGGTAAACGGGATTAGATACCCTGGTCACGTAAACGATGTCGGCAGAGTTTGTGCCCAGCGAGGCGTGGCTTCCGGGACTAACGCGTTAAGTCGACCGCCGCCGGAAGTACGGCCGCAAGGTTAAAACTCAAATGAATTGACGGGGGCCCGCACAAGCGGTGGAGCATGTGGTTTAATTCGATGCAACGCGAAGAACCTTACCTGGTCTTGACATCCACGGAAGTTTTCAGAGATGAGAATGTGCCTTCGGGAACCGTGAGACAGGTGCTGCATGGCTGTCGTCGCTCGTGTTGTGAAATGTTGGGTTAAGTCCGCAACGAGCGCAACCCCTTATCCTTTGTTGCCAGCGGTCCGGCCGGGAACTCAAAGGGAGACTGCCAGTGATAAGCTGGAGGAAGGTGGGGATGACGTCAAGTCATCATGTATTGCCACGACCAGAATACACGTGCTACAATGGCGCATACAAGAAGCGACATACTTGGACAAGCGGACCTCATAAAGTGCGTCGTAGTCGGATGAGTCTGCAACTCAGCTCCATGAAGTCCGGAATCGCTGGTAATCTCGTGGATCAGAATGCCACGGTGAATACGTTCCGGGCAGCAACACCGCCCGTCACCATGGGAGTAAGGTTGCAAAAGTGGTAGCTTAACCTTCGGGAGGCGCTTACCACTTTGTGATTTACATGACTGGGGGTGAAGTCGTAACAAAGGTAACCGG
+
*,0(*.-65)(--)++*,,,0/(.&,()/51-,,//;0/-('#&./*%%&&'*,---(($(*(//++-+-0/141/*-...211.0-*3/4:*,.86/31,0:/+//0-32''.,/)/+),-86,'*(0'()863961133&5+/0.02+43+)/.02756.01683.10.0+,-3/359:3784677/2+6.-8011530,.(+**,2*,//80,*-%(+-*2.124:<6855370+++,&-(+(*532:8<952265+.8/0163/)-/+-30&&(-+3362375*0./01.,.))*/(,%(&)()%'**,-/14676+)02,.01032/3*)7765,*,,6;5.59..48770....38691/+(.*(,.*(-+4,+'(+-)('+/(7997+)*()./06677'44677++*'((*1,,3/*4:46--*'2)&%,+*.4%%%&',%&%&(.+,*,+%++,.-*+,./0*'/++,($&&(),1350*,.0.,)'2++.214201007582751+27,*)&)'*,',%)*./07/-0/1,/261:;45596<:53/5/:/24,,68.58-,.,0/44''('(,)+,7534486<;5:8:4001138983--21%4../+/.2:77786.)(&'79;7/0.,*,)/8<,9-++)-/0.-.5001/313;:6<;496782/-+-00-/022---+)-+++566673(),/61/.2+-+.1('%'()133968049512551,,--/839/67),-,.964;8205'&**,.4:94,363004*+,*62*/)(),(*+/6354-01003/.&()/-*)++0+3266;9477885771'(*,19+%*%$#%$$*.'))/0/1,)'%%'&-*/+0.-/-4//821124332,&(&%&))-%'%$$%*&'$+4,/19346422328-)+-/3349::92:)2*0*,-01566.3.//&*.035250),((.).,3877)(&&*(,++)(),.3;:9921071315+-,5977999:6819-%01/#%%')*-/157:),1.000/643/''''&3,46120/()%'%)*'%'%&1*55487)73*//*/334.1-(+021-*,%)(&#&&*,,*,*160)++,2..0488877;..15688885
@7b78e0c6-6359-4528-91ca-3d831f3beec6 ch=293 read=96980 start_time=2019-12-13T06:28:19Z barcode=BC01 runid=2c9cf7bc05858273f10e7d7ec552fc0bd742dc3e
CCTACGGGAGGCAGCAGTGGGGAATATTGCACAATGGGCGCAAGCCTGATGCAGCCATGCCGCGTGTGAAGAAAGGCCTTCGGGTTTATGTAAAAAAAGTACTTTCAGCGGGGGGAGGAAGGGGTAAAGTTAATACCTTTGCTCATTGACGTTACCCGCAAACACCGGCTAACTCCGTGCCAGCAGCCGCGGTAATACGGAGGTGCAAGCGTTAATCGGAATTACTGGGCGTAAAGCACGCAGGCGGTTGTTAAGGTCAGATGTGAAATCCCCGGGCTCAACCTGAGACTGCATCGATACTGGCAAGCTTGAGTCTCGTGAGAGGTAGGGTGATGTAGCGGTGAAATGCGTAGAGATCTGGAGGAATACCGGTGAGCGGCCCCCTGGACGAAGACTGACGCTCAGGTGCAGCGTGAGCAAACGGGATTAGATACCCTGGTAGTCCACGCCGTAAGCGATGCCGGTAAGGTTGTGCCCATGAGCGTGGCTTCCCGGAGCTAACGCGCAAGTCGACCGCCTGGGAGTACGGCCGCAGGTTAAAACTCAAATGAATTGACGGTGCACAGAGCGGTGGGCATGGTTTAATTCGGTACAGCGCGAAGAACCTTACCTGGTCTTGACATCAAGAGTTTTCAGAGATGAGAATGTGCCTTCGGGAACCGTGGAGACGTGCTGCATGGCTGTCGTCAGCTCGTGTTGTGAAATGTTGGTTAAGAAGTCCGCAACGAGCGCAACCCTTAGCTGTTGCCAGCGGTCCGGCCGGGAACTCGGGAGACTGCCGGTGATAAACTGGAGGAAGGTGGGGATGACGTCAAGTCATCATGGCCCACTTACGACCAGGGGAACTACGCTGCAATGGCGCATGCAAGAAAGCGACCTCGCGAGAGCAAGCGGACCTCATAAAGTGCGTCGTAGTCCGGATTGAGTCTGCAACTCGACTCCATGAAGTCGGAATCGCTGGTAATCGTGGATCAGAATGCCACGGTGAATACGTTCGGGCCTTGTACACACCGCCCGTCACACCATGGGAGTGGAGTTTGCAAAGAAGTAGGTAGCCCAACCTTCGGGAGGCGCTTACCGCTTTGTGATTCATGACTGGGGTGAAGTCGTAACAAGGTAACCGG
+
.***.-85.06//33/49751)')++2-*)+,080.787588:4696223+01,//01386-001/.,./)*+(')+58:9/7339&%('+-/6472,'0**/;2.)+++6914**-.-,+0+(+*.('(*-.011/9;0-88:.7.,*.-.4)0:7121-/*,.2-2--/2./+,-34853,2.011003/+:,-+8,0,21(.1576770..))'*-//20343:;8221575,-%0*...65.,28+4-3()$*,12498831:5,122(*4434:/403//((3164333////07585454&-+.,,-0/*-13)((%,-1,-/**+(,'%(,,.1,./5-+,388.-(*,41023.2..10'685600+*,,32887.*-89-,-,&('*))/+/0443845.*,,.22.+.3;86098205/).1/191/09222:72/235:9760%+*,.)+/+/+.,0--5,/.0<7,./,--261833.4,'-4-,*1432+-#$(+(-/.(283874271-(-+0+8/5*2+*.,64<:/2886;62-,*/,.+',($&))-.&%)-**,..+,.0+/9<:497:,*''&(('*+/-08-/00./3/2951*,.0721144.&'(&*0;;94.-./05870,,)$-,-931/'58+577401/$'$((((,755666;:;:1100,&,,,8783572235:71./'-/404*(*%*'),237.80-55314.57*'&%#$+),:89;8997:71)3113*3*0)-.+(&-)*)(+-19,8622349/5661.2+0----,3:428:79864+*)+..:7*0..19.%&%%')--3;03,.)(&%$$&&'*&&((+&''%&)+$,((%-3/-//205./-5)))'),7:+/283370//06<636464785:8752.,-,2-)()+,;::4433350//1*+,./-,,-1859572623/++(),:;;9:77/1'4-0:8.1/675482&/-119%)0/+++'+--.0/3:64;21361515;7998,,+*20%(/7,*-04+'*+*++)-*,)-+(,)3.7;86;3(,,+55.8-.2'-+).,/267;7674244484*+..40014344731///163928
@212dd35b-bbfc-43be-ac14-0aa89f06db14 ch=8 read=58457 start_time=2019-12-13T06:28:20Z barcode=BC01 runid=2c9cf7bc05858273f10e7d7ec552fc0bd742dc3e
CCGGTACCTTGTTACGGCTTCACCCAATCATCAATCCCACCTTAGACAGCTCGCTTCCTTGCGGTTAGATACCGGCTTCGGGTGTTATCAACTCTCGTGGTGTGACGGGCGGTGTGTACAAGGCCGAGAACAATATTCACCGCGACATGTGATTCGCGATTACTAGCGATTCAACCTCATGTAGTCGAGTTGCAGACTACAATCCGAACTGAGAATGGTTTTATGGGTTTTGCTTCTCGCGGCTTCCAGCTTCCCTCTGCACCATCCATTGTAGCACGTGTGTAGCCCAGGTCATAAGGGGCGATGATTTGACGTCATCCGCCTTCCTCCAGCTTAATGCTGGCAGTCTCGCTAGAGTCCCCAACTTAATGATGGTAATAACGATAAGGTTGCGCTCGTTGCGGGACTTAACCCAGCATCTCACGACACGAGCTGGCGGCAATATACACCACCTGTATCTCATATAGCTATCTCTCTCCATCTCTGGAGCCTTTATGAGTATGTCAAGACCTGGTAAGGTTCTTCGCGTTATACTTCGAATTAAACCACATGCTCCACCGCTTGTGCAGGCCCCGTCAATTCCTTTGAGTTTCATTCTTGCGGACGTACTACTCAGGCGATACTTATTGCGTTAACTGCAGCACTGAACTTTGACATCCAACACTTAGTACTCATCGTTTTACGGCGTGGACTACTAGGGTATCTAATCCTATTTGCTCCCCACGCTTTCCTGAGCGTCAGTTGCAGGCCAGATCGTCGCCTTCGCCACTGGTGTTCCTCATATATCTACGCATTTCACCGCTACGCATGGAATTCCACGATCCTCTCCTGCCTCTAGCTGCCTGGTTTCTATGGCTTACTGAAGTTAAGCTTCAGGCTTTCTACAGACCCTTGCTGCCGCCTGCTTCCTCTTTACGCCCAATAATTTCGGATAGCGCTTGCCACCACGTATTACCGCGGCTGCTGGCGCGTAGTTAGCCGTGGCTCTAATAAAAGTACCGTCACTCGGCTACCATTTCCTGTAGCCGCCGTTCTTCCTTTATAACGAAGTTTACAATCGAACCTTCTTCCTTCACGCGGCGTTGTTATGCTCGGTCAGGGTTTCCCCATTGCCGAAAATTCCTACTGCTGCACTCCGTAGGAACG
+
<-4.6+0),*+14*++-.289093,.3.34;954063+*2116.-..,/230&'4,;.7.(,6:39-,%()-03-*+/-/;///.;//.0&,++***,4,-421162:87/9500)-//1*+,./(*+57301/02<87793568:45,,-.39/%%'(,,.000//,(35-)-/.233878844321325/1.02-+02/910**/513///08737:8;-0229/5;;.,00.4*-&&()(&*-(%+,.0/7+,/3+-+...189/9/,(&)*'-.2/)&'*0,:.(*2.0.,-,)(+,*))/2,18.,+.1340225,/57;7///.+-**'&%,*///40/04-)/**-%(*,-036*/,((*.0/23:7:09/),:2333/.,1,457799:54721/:62-2-3-30)*$(*,1,0$%(-/24&$.*&+000553*''%%*+06168102232471434267666420/0+8714677566*,1-.7.,.+&&)(.'.0,,*-/912-0.*0/2:::=;8:15/)'%)/:5..5061<8:1.-,0.0.1.,0.++...1/2*42198/*13093;603:;540:;0/98;/7.-.().4/1.21+,--.890--+&*.-/23)''+,/-565:22/./1172,/**+125*2+(&2,),+',)*+43140,069+,.)0***14378445)1.)*,-7301-,*+,.91+,//8;2(,+,07+4)%(*&+-/4563:10&)-072//111:999/5/..8<45658012/2'))),-1367447540.940.54001&-#*+/2/2.3,3,()*21312288742,)),++++,1268975;8/66.1-,././/.5.-2736-119935:249,-,-01689<-8-+,233:68;42)($.*+,07/()(++(,2.0+65)--8-**&**..5132*,)')*.,1/-18//-11294-/&%$++2054:/.-7)+*')*...8/.;9..0/5:35-)*+*4.-.*3241;:12-+...49.296:;89;81310,2020)+**0;80.40-0*(0/88:78<:9754%/,-00-,0*'(,#&&)*-+9-.)6/*+9/37;0,19-29.-44719/+)*,+)(,(/%()12)668,6*+%
@934bdef1-92d2-450d-8968-b88a6e55329f ch=312 read=149125 start_time=2019-12-13T06:28:33Z barcode=BC01 runid=2c9cf7bc05858273f10e7d7ec552fc0bd742dc3e
CCGGTTACCTTGTTGACTTCACCCCAGTCATGAATCACAAAGTGGTAAGCGCCCTCCCCGAAGGTTAAATACCTACTTCTTTGCAACCCATCCCCATGGTGTGACGGGCGGTGTGTACAAGGCCGAGAGACGTGATGCCGTGATCCACGATTACTGGCGATTCCGACTTCGTAGGTCGAGTTGCAGACTCCAATCCGGACTACGACGCTTTATGAGGTCGCTTGCTCGCGGGAGTCGCTTCTCTTTGTATGCGCCATTTGTAGCGTGTGTAGCCTGGTGCCAAGGGCCATGATGATGACGTCATCCCCACCTTCCTCCAGTTTATCACTGGCAGTCTCCTTTGAGTTCAGCCGGACCGCTGGCAACAAAGGATAAAGTTGCGCTCGTTGGGACTTAACCCAACATTTCACAACGTTGAGCTGACGACAGCCATGCAGCACCTGTCTCACACGGTTCCCGAAGGCACATTCTCATCTCTGAAAACTGTGGATGTCAAGACCAGGTAAAGGTTCTTCGTTGCATCAGATTAAACCACATGCTCCACCGCTTGTGCGGGCCCCGTCAATTCATTTGAGTTTAACCTTGCGGCCGTACTCCCCAGGCGTCGACTTAGCGACTAGCTCAGGAAGCCCACGCCTGGGCGCAGCCTCCGATCCGGCGTTTACAGCGTGGACTACCAGGGTATCTAATCCTGTTTGCTCCCCACGCTTTCGCACCTGAGCGTCAGTCTTCGTCCGGGGCCGCCTTCGCCACCGGTGTTCATACAGATCTCTACGCATTTCACCCGCTACCTGGAATTCTACCCCCCTCTACAGAGACTCCGGCTTGCCGGTATCAGATGCAGTTTCCCAGAACAGGTTGAGCCGAGGGATTTCACATCTGACTTAACGAAGCCGCCTGCGTGCGCTTTACGCCCAGTAATTCCGATTAACGCTTGCACCCTCCGTATTACGCGGCTGCTGGCACGGGTAGCCAGTGCTTCTTCTGCGGGTAACGTCAATGAGCAAAGGAAATTATTAACTTTGCTCCACCGCGCTCCCCGCTGAAGTACTTTGTGAAGGCCTTCTTCGCCACGCGGCGTAAACGCATCGGGCTTGCGCCCATTGTGCAATATTCCCCACTGCTGCCTCCCGTAG
+
11/127,2040+0,*(+,/**0.,')(/0141.0/1&++0,)-044('('',/.-.-2++++*(+(24)'*.50'1/3*26-).3,62)$*113++-018210164:69583.,)+-/48+.5,%&&&%-741+,.%(#$#&()1+),*,.0-.0,+),,8:472-31//*/%/())((-(7./-05616(7+541./-,..13/,'*),.%*)+-0.1-//8+-./*))++'')*',3.647592),)3/102:492,%&%'),234.++(*'$%-/0/,1.,9:7998765,*))*0778:-:63,0388<4:-0,()33,,//220,%''(.127012/-/69/2'((/,41896665935427;-2/9-72('(,,/-0-0./.0,3-000/0+1-.06419-+*+123&)')'*()))0/-1,),0+1'+((),-504677501,//98969.)--(+-&004;65648848,..46)**((05/112;503232(/1,.:/,04<8721-(.0/-12''*2*;;959-0/21222:78/+*7)*-.2)2./75*(233:7<8*+1-),+2<:-33/1/+-2869$0%+),24++.5/0-.2.,&&&&'%$$%()437&+('&&)**&-,/0(&''&')*).3-0'%%**)'%&(.5-%'&,.349;920*06/56*++8833514634/:8,-,340,')()/74/0503;4432069-,,,,:<970:,*58606-/6.8:79:/5/+,('(''$&$&(*25420./,++'-8*/+/6**')()*48.6,6,6*+,2704/-1.),%&&'(*(/2052/6016-4///4037778485<82.)**%%'(*(-*&%'.*(%-4-1289-(*+-81.---31,+$)*%/7../..02444/./77-16165,+-3786:3.+1208.-./+-.-088127-2/,5.,)&(())54463.&(*2(%(-.0,24*.260366544*2().9457828.+).,/3*)'''&*')0/.+*/3.&+,,,$&(&'$&)+0/.,331-+&(#,+*))$%(*)2.7293390&&''**+0-,)&&)''((',2&3711;/6*:;*(-7--+-&2),-56372-.1-+((,-.,8*+-.*
@2499c34d-6e74-4516-9260-6122cc49ca29 ch=62 read=180135 start_time=2019-12-13T06:28:33Z barcode=BC01 runid=2c9cf7bc05858273f10e7d7ec552fc0bd742dc3e
CTGTTGTACTTCTACGTTCAGTTACGTATTACTGAGTGCTGAAAGTTGTCAGTGTCTTTGTCTTCATTGGGTGCACAAGTGTGCTCCTACAGGAGGCAGCAGTGAGAATGTTACTGTGGGCGCAAGCCTGATGCAGCCATGCCGCGTGTATGAAGAAGGCCTTCCGGGTTGTAAAGTACTTTCCAGCGGGAGGAAGGGAGTAAAGTTAATACCTTTGCTCATTGACGTTACCAGAAAACACCAGCTAACTCGATACCCTTGTACTGATAATACGGAGGGTGCAAGCGTTAATCGGAATTACTGGGCGTAAAGCGCACGCAGGCAGTTTGTTAAGTCAGATGTAAATCCCAGGCTCCAACCTGGGAACTGCATCTTTAGCAAGCTTGAGTCTCGTAGGGGTAGAATTCCCAGGTGTAGCGGTGAAATGCGTAGAGATCTGGAGGAATACAGTGGCGAAGGCGGCCCCCTGGACGAAGACTGACGCTCAGGTGCAGAAAGCGTGGGGAGCAAACAGGATTAGATACCCTGGTAGTCCACGCCGTAAACGATGTCGACTTGGGAGGTTGTGCCCTTGAAGGCGTGGCTTTCCGGAGCCTAACGCAGAAGTCCTGACCGCCTGGGAAATACTGACCTGGGTTAAAACTCAAATGAATTGACAGAAATTTTACACGCAAGCGAGATTGGAGCATGTGGTTTAATTCGATGCAACGCGAAGAACCTTACCTGGTCTTGACATCCACAGAACTTTCCAGAGATGGATTGGTGCCTTCGGGAACTGTAGAGACAAGATTGCTGCATGGCTGTCGTCAGCTCGTGTTGTGAAATGTTGGGTTGGTCCCCGCAACGAAGCCACAACCCTTATCCTTTGTTGCCAGCGGTCGGCAGAACTCAAAGGGGCTACTGATAAACTGGAGAATTGGGGATGACGTCAAGTCTCATGGCCCCTTGACCAGGGCTACACGATGCTACAATGGCGCATACAAGAAGGCGCGCGACCTCGCGAGAGCAAACGGACCTCATAAAAGGTGCGTATAGTCGGTTGGAGTCTGCTGAAACTCGACTCCATGAAGTCAGGTCGCTAGTAATCGTGGATCAGGAATGCCACGGTGAATACGTTCCAGGCCTTGTACACCGCCCGTCACACCATGGGAGTAGGTTGCAAAGAGTAAGCAACCTTCGGGGAGGGCGCTTACCGCTTTGCGATTCATGACTGGGGTATTCGTAACAAGGTAACCGG
+
$1*3-'-)((/%%&+),,+%(.,*,-20/8&..(&()*++,-47+,3)*,'1341-43('&$$%$%'(&**+&)%&'&%)'+%'+/''(*'+.')(-)+,--+&&&')'(.5'*),))23.-,05(+3-10-,,))//0/+47--'+&'(+-02(++),.-+-/++3548,+,0*(+**-7.0('')/97*-1*+'+(%&',+(+(1+1,.2-25,,677,6-++//,6,(*%&+.,/'*,+'$'$/)-.0%$+).4-+6/.,+)&%),81.1-,++)(-+/56346202,*+(+,+*/+//64-,+.0860412/2/567:9*13;513954-,3)+0:50('+'+20),5436*-.191574(-.13444125*&((('#%&.*')+,1654))))&)%-)/-0/'')/366----071227;///.5,,,*0033;1,.**-504)-..2..,)%)('(+*<4/)/4,.&&&'+111123441*-2223&&+0/(,.6'40)'&+1;63/1/-4..-1...972.1.-.00.),02:389;:21-,*/.21,+)*.(&,,.,*,*/-')+)*'))((')1/372-&*+&,2*(,%'$&$&(*)),&$',,9023/15+')'(*)%)+-0,-/2,6098*,)+)+++)*(.%*$()&*+(/.-'')(+&.+2(*'&&&*%+,)+.140..12:71538,*+-.83(2-113945856383693/+0,2--.74.3.*+,-16/-9,0+*))**4/,'1*2.378:9:8-;7160141''%+-.*'''2)+,,*.++*5/0045./++***104324)&%'(*'.05,40)5%))+.1,'(./1%'(%'%$*288:,.--/330:5&1,')'(')/5.0-(*(,)1.0939*/13-..',('+(,6<:95+((%%)'+,3)-7.--,,.-/*-1&(%%%&&))%$%),/8.,))+,))%&&++)3.1-3/.,5.-/,-361,(*&&((%%$$'-/557.-.('&$&37(3+2+(++.446;6+('('(''%()226-/+1**&'((''%#%*,'().++-469365462/3',),-)*,(*,07234;;:666-0)+/,*1)(*++,**2225*,11('1//-,*$'()*+.,.3.,,,'(',,/0*/*(%+)225:0027,&''',('+-7563/1&+1,(,1*5+-0415/()//+)/.148230....213'&$%%)()(101/)..2:6603
@e2bc81a5-993b-4e35-ab59-8e0a187ff06c ch=124 read=115953 start_time=2019-12-13T06:28:30Z barcode=BC01 runid=2c9cf7bc05858273f10e7d7ec552fc0bd742dc3e
CTCCTACGGGAGGCAGCAGTGGGGAATATTGCAATGGAAACCCTGATGCAGCAACGCCGCGTGAGTGATGAAGGTTTTCCGGACGTAAGCTCTACGTCTTTGGGGAAGATAATGACGGTACCCAAGGAAGCCACGGCTAACTACGCGCCAGCAGCCGCGGTAATACATAGGTGGCGAGCGTTATCCCGGTTACTGGGCGTAAAGGGCGTAGGCGGATGATTAAGTGGGATGTGAAATACCCGGGCTCAACTTGGGTGCTGCGTTGAAACTGGTTATCTAGGAGTGCAGGAGGAGAGGTGGAATTCCTAGTGTAGCGGTGAAATGCGTAGAGATTAGGAGAGAACACCAGTGGCGAAGGCGACTCTCTGGACTGTAACTGACGCTGAGGCTCAGCGTGGGGAGCAAGCAGAGTTAGATACCCTGGGCGTCCATAAGCGATGAATACTAGGTGTAAGGGGTTTCCAACACCTCCGTGCCGCTAGCATTAAGTATTCCCGCCTGGGAGTACGGTCGCAAGATTAAAACTCAAAGGAATTGACGGGGACGCACAAGTAGCGGAGCATGTGGTTTAATTCGAAGCAACGCGAAGAACCTTACCATGACATCCCTTGCATTACTGCTTAATCGAGGAAATCCCTTCGGGGACAAGGTGACAGGTGGTGCATGGTTGTCGTCAGCTCGTGTCGTGAGATGTTGGGTTAAGTCCGCAACGAGCTGTATCGTTAGTTACTACCATTAAGTTGAGGACTCTGGCAGAGACTGCCTGGGTTAACCAGGAAGGTGGGGATGACGTCAAATCATCATGCCTTATGTGTAGGGCTGCACACGTGCTACAATGGCTGAGTACAGAGAGATGCAATACCGTGAGGTGGAGCCAAACTTTAAAACCAGTCTCAGTTCCGGATTGTAGGCTGAAACTCGCCTACATGAAGCTGGAGTTACTAGTAATCGTGAATCAGAATGTTGCGGTGAATACGTTCCCGGGTCTTGTACACCGCCCGTCACACCATGAGAGTTGGCAATACCCGAAGTCCGTGGAAGGCTAACCGCAAGGAGAGCAGCGGCCGAGTAGGGTCAGCGATTGGGGTGAAGTCGTAACAAGGTAACCGG
+
-..2//3/61(*-,+0/0252&+*(*+'+*(+0),2/',,(4(*447347+5060/07-003*)(((-../441650*.)/./(%)..+-//3(-'/.0::-89++1,-,*,)(&,0:5+52*,*+/)(**502/3112458873524;44//'/,*****+(+,7672272280/00.33:00,6.,)*6(+.599:9/28)/0)*2997:930,,,0.6.1)*+8/,---*+441)7.).5878901***(3321-++'&++%)/(+,/408...6)0*%))+'(--(2+&'%(''..1.5.2,+,04.+(,+/4.*--+(/198-+*'(/0.3/,**),0078:23-3.-*/),+5473321*028131+*(+(,++*('&)026140(++-1-'-(&'(,6270-,*(0//4445;*+5/%#&()(%&)2%+**,-9;8584+.*0))(),53,,620'.*,,-6145*--77,,'*#*%)%--)*,-33;316;65+*&&&*,2.996833+,/11;<95687;1).).31754.572-.&(+.0((&')*/-&'(/..*,20;;0;8:7''0')*,534338..420/,(+)'&*,1345-+',),)0+&)&%'**.2/1.+(((*+)+5//7:07:/03.*+)-**+,+1*,5086/.0208789771.,/,-*.,3367780230051995;5//,3++,1)3.+&.040/2350;00/7234./1-,97830-)%/.7564-&**&&&*.15676/,3,0-8-69053/,*++26;/.088833..36/215467+41*.5642/.115667831,()++1441-5,,6;871)*,,7*+(*)()11278537;7+,'*'(,0&)-,0:780951::766,/32-5)+0:1(1./12)-+-654-25+,5:85:2//00.3/++,--)*)8.2365537230:41/..,03:708:11130.,:479451-0-+354113+*,-)15+77-)10/01.64/1.,+*4-5.4./**-71+-/-.4:605)+*+.013:34(*),01/.'**-./-741+)*(,.+'(+,),+%0&-350+-3.-.4278::78)7,257384
@c1f5d048-81b0-4947-8df9-2037ee44c3c1 ch=158 read=77287 start_time=2019-12-13T06:28:29Z barcode=BC01 runid=2c9cf7bc05858273f10e7d7ec552fc0bd742dc3e
CTCCTACAGGGAGGCAGCGGCGAGGTGTTGGACAATGGGCAGCCTGATCCAGCAATGCCGCGTGGGATGAGAGGCCTTCCGGGTTGTAAACTGCGCACGGAACGAAAAAGCTCCTTCTAATACAGGGGGGGCCCATGACGGTACACCGTAAGAGTCGCTACCGGCTAACCGTGCCAGCAGCCGCGGTAAATACGTAGAGGTGCGAGCGTTAATCAGATTACTGGGCGTAAAAGCGTGCGCAGGCAGTTGCTGCAAAGACGGATGTGAGATCCCCGGGCTCAACCTGGGAACTGCATTTGTGACTGCATGGCTAGAAGTACGAGTAGAGGGATGGTCAAATTCCGCGTGTAGCAGTGAAATGCGTAGATGTACGAACACCGATGGCGAAGGCAATCCCCTGGACCTGTACTGACGCTCATGCACGAAAGCGTGGGGAGCAAGCAGGATTAGATGCCTGGTAGTCCCACGCCAACGATGTCAACTGGTTGTTGGGAATTGGATTTTCTATCAGTAACGAAGCTAACGCGTAGGATTGACCGCCTGGGGAGTCGGCGCAAGGTTGAAACTCAAAGGTGGCAGGGGACCCGCACAAGCGGTGGATGATGTGGTTTAATTCGATGCAACGCGAAAAACCTTACCCACGCTGACATGGCAGGAAGTTTCCAGAGATGGATTCGTGCTCGAAGAACCTGCGTTGCTGCATGGCTGTCGTCAGCTCGTGTCGTGAGATGTTGGGTTAAGTCCGCAACGAGCGCAACCCTTGTCCGTGGATGCTACACATTCAGTTGAGCACTCTAATGAGACTGCCGGTGACAAACCGGAGGAAGGTGGGGATGACGTCAAGTCCTCATAGCCCCGCACTTATAAATTGGGGCTACACGTCATACAATGGCTGGTACAGAGGGGTTGCCAACCCGCGAGGAATAATCCCCATAAAACCGGTCGTAGTCCGGATCGCAGTCTGCAACTCGACTGCGTGAAGTCAGAATCGCCTTAGTAATCGCGAGATCAGCATGCCGCGGTGAATACGTTCCCGGGTCTTGTACACACCGCCCGTCACACCATGGGAGCGGGTCTCGCCAGAAGTAAGGTAGCCCTAACCGCAAGGAGAGCGCTTACCACGGCGGGGTTCGTGACTGGGGTGAGGAGTCATGGCTAAAGGTAACCGG
+
,-01.)//180+.3326747/.%,''$''*-251612;91,-.3588:863.1341&57120'&')%+&$%'&++6848&-5226/029740/*%&%).2082,-667/),.25270+/0--0/4027:4*57+(3-*/26+))%)1.,1*')$&'&($&+8.;./,*))(.486212'126.1,/*.0'()87743'2*3160155/8/7/72'(+(2+13;85/+)-04*/0+-02342298',8,))&&'*1*+12(,'&%$$&%,)./0),5:::9265958<4361411.0:3/23445699;8;963'((&*(-&$%''(&).,1,(')#%'.*72;1411+-**,-,/,+0/(*9724+,,/1',.',*,2/,.-073*,)+,091,;;4'*299791,/(*&)'('++/2863,.+-/+)+01048+%()2-%-(,0'2/..51)0.*-5964.94*#*&*&')**01-3,2,,,:74;44:75-*).*)*&99::.2)++,+.-',(*0*-/2/+)+//&)-&4*+,58-0,-&,)'%&)%&&)'-04.413+0/&+033;,+*(+&)$.555,-2,&)*/04*66;78<;;65521356<;39590%&-/,2&,(,**.58-/,*+,,3+'(%()/23,,%*'$+*)*(2<68')*-..:8.,8-3+--../-..(,002(&(&'3),-0/(%##$&'***59.0044455453451,+-+15/678<9,))+&&(.26))()*1-(1:617.1**,1./'*$)+*,..,492'24731253554314/*(0/36481*+.+/-07:8:58+,0+-+*+'(03-2136140.,*/3512--%+-+-*%'%'+*,-2%%+'+24.')+,*,()+9986281.+*)/)0,4/1.--/408,,12**+7*.*(*().,4:68/5.'')29623)002264609(,*-+*(-*2462).)+*.5//510000818000&4.523,,&%,'-.2/01('*(&'+2(*-36588-/%,+./:83634801(*21/.4//,.,+,-0857<14797635:2816,)++,86,1.454:/()(''.(,+.-.08((-646)+))./-+%+0+020,,)(*,2.*9615<7785798663*),'')$%',$+%'+*/7(.*).69:97
@04af0d6d-0fff-4466-ae8f-3c1c5b2a3c8f ch=327 read=60548 start_time=2019-12-13T06:28:59Z barcode=BC01 runid=2c9cf7bc05858273f10e7d7ec552fc0bd742dc3e
CCGGTTACCTGTTACGGCTTCACTGATCATGAATCACAAAGTGGTAAGCGCCCTCCCGAAGGTTAAGCTACCTGCGCTTCTTTTACCCAGCCTCCCATGGTGGCGGGCGGTGTGTACGAGGCCGGGAACGTATTCACCGTGGCATTCTGATCCACGATTACTGGCGTTCCGACTTCATGGAGTCGAGTTGCAGACTCAATCCGGACCACGACGCACTTTATGAAGTCCGCTTGCTCTCGCCGAGTCGCTTCTCTTTGTATGCGCCATTGTAGCGTGTGTAGCCCTGGTCGTAGGGCCATTGACTTGACGTCATCCCCACCTTCCTCAGTTTATCACTGGCAGTCTCCTTTGAGTTCCCCGGCCGGACCGCTGGCAACAAAGGATAAAGAGGTTGCGCTCGTTGCGGGACTTAACCCAACATTTCACAACACGAGCTGACGACAGCCGCCCGGCACCTGTCACGGTTCCCGAAGGCACATTCTCATCTCTGAAAACTTCCGTGGATAATCAAGACCAGGATGGAGTTCTTCGCGTTGCATCGAATTAAACCATGCTCCACCGCTTGTGCGGGCCCGTCAATTCGAGTTTAACCTTGCGGCCGTACTCCCCAGGCGGTCGACTTAACGTTAGCTCCGGAAGCCACGCCTCAGGGCGGCACAACCTCCAAGTCGACATCGTTTTACGGCGTGGACTACCAGGAGTATCTAATCCTGTTTGCTCCCACGCTTTCGCACCTGAGCGTCAGTCTTCGTCCAGGGGCCGCCTTCGCCACCGGTATTCCTCCAGATCTCTACGCATTTCACCGCTACACCTGGAATTCTACCCCCCCCTACGAGACTCAAGCTTGCCAGTATCAGATGGGTTTGCGGTTGGGCGGGGTTTCGTGACCAACAAACCGCCTGCGTGCGCTTTACGCCCAGTAATTCCGGTCAACGCTTGCACCCTCCGTATTACCGCGGCTGCTGGAGTTAGCCGGATGCTTCTTCTGCGGTAACGTCAATGAGCAAAGGTAATTAACTACTCCTTCCTCCCGCTGAAAGTGCTTTACAACCCGAAGGCCTTCTTCATACGCGGCATGGCTGCATCCCAGGCTTGCGCCGACGCAATATTCCCCGCCGGACGTGCTGGCCACCGCA
+
36,-5.+*&'%*1*,0'327621&&)07697493/-..50.//4022/0048+,-./+-2382831),-,441(+%%+2+/430&(&%&(06-3,('0/--('$-/*+(/,/200,/))3)7,+5,3;32::56-+,/(*,755769*,.77'%(**//--+&(('*3*.,(0294/24.,..2(')0,$-%&.322,420)/--+('(*/110&,.46,,)-*+-2...5/..5467420/&)*++.:.343.:8+*+..98:<809/+**+()*4+*-,54))4;:6'0'*05-,%*%().0001956886206.-298;8706+,/:9/++,-+11.,+10/4)'+(*00457:8,18.01<38-,,+33.9.2)8)6/3494()&.+.7.20688445.-1::1,*+0+33+234++/-+./-0/.0-+6466785'3.(*,(*.,&0/3575550)./47:.6.+,+0.0+124;744244542((+3134:78674963((((21556;.**&+,*)+8;89<96720411177*,,1+::5477/19995246/005/125&7.6:0*14678/**+,6;8052626-*-'1)6;22,38;0-0:95978523241/00.70/03/217,7+-74345:44.,664&$%%(*48939*2-455475357***4001110--2:7111/5.0.(*,12664;,4-,)6;+*/027-+-,.+64..5.38-..2579-----375608))10/+,0/183;59::+0,)&('/-4,..+('.,**..-56859<5612;7993816223*6*7*4/010.+1..**+/,/2458371,.25/01../.56,415/1,/5,'%)''&'++*&,/*0-(&$%$$%%/-:88777/16+*-*+/1.('%%$))+-(&%&,519340+,'&&(-,0*',%*10-/5+5-00/4:12/8110-*,)&*-4-,(&),',+.2337;77./-5+)(,-2439333888;-/.+1%,&)&')%)/9;+;:7.88++987383/-().0-)11.48-,0413494;3050***,',/7455(333.0/-/4/&051/8,..5+&$#$)%%),2164)%#$#$$&%$&&%$##$##%'$$$
@218afc6b-4b25-4b64-98e6-85ed46458adb ch=100 read=137108 start_time=2019-12-13T06:28:56Z barcode=BC01 runid=2c9cf7bc05858273f10e7d7ec552fc0bd742dc3e
CCGGTTACCTTGGTACGACTTCACCCCAATCATCAATCCCACCCTTAGACAGCTCCTTCCGCGCGGTTGGGCCACCGGCTTCGGGTGTTATCAGCTCTCGTGGTGTGACGGGCGGTGTGGCCTGCCCGAACGTATTCACCGCGACATGCTGATTCGCGACCACTAGCGATTCCAGCATGTAGTCGAGTTGCAGACTACAATCCGAACTGAGAATGGTTTTATGGGTTTTGCTTCACCTCGCGGCTTCTACGCTTCCCTCTGCACCATCCATTGTGCTTGCGTGTGTAGCCCAGGTCATAAGGGCATGATGATTTGACGTCATCCCGCCTTCCCCTCCGGCTTGTCACTGGCAGTCTCTTCAGTCCCCAACTTAATGATGGTAACTAATAAAGGGTTGCGCTCGTTGCGGGACTTAACCCAACATCTCACGACACGAGCTGACGACAACCATGCACCACCTGTATCTCATATAGCTATCTCTCCATCTCTGGAGCCTTTATGAGTATGTCAGAGACCTGGTAAGGTTCTTCGCGTTGCTTCGAATTAAACCATGCTCCACCGCTTGTGCGGGCCCCGTCAATTCCTTTGAGTTTCATTCTTGCGAACGTACTACTCAGGCGGAGTACTTATTGCGTTAACTACAGCACTGGTTTGACATCAACGCCGTGCTCATCGTTTACGGCGTGGACTACTAGGTATCTAATCTATTTGCTCCCCACGCTTTCGGGACTGAGCGTCAGTCTTCGTCAGGGGCCGCCTTCGCCACCGGTATTCCTCCAGATCTGCGCATTTCACCGCTACACCTGGGTCCCCCTCTACGAGACTCAAACTTGCCAGTATCAGATGCAGTTCCAGGTTGAGCCAGGGATTTCCGCATCTGACTTAACAAACCGCCTGCGTGCGCTTTACGCCCAGTAATTCGATTAACGCTTGCCCTCCGTATTACCGCGGCTGCTGGCGCGGGTAGCCAGTGCTTCTTCTGCGGGTAACGTCAATGAGCAAAGGTATTAACTTTGCTCCTCCTCCCCGCTTCAGAAAGTACTTCCTGGCGAAGGCCTTCTTCATACGCACGCGGCGTAATGGCTGCGTAGGCTTGCGCCCATTGATACCGTATTCCCCACTGCTTGCCTCCCGTAGGG
+
582/4(%&##$'+-+.136:0/-+))&)3,..21-8-/2(*/7&*((/1----.1,.,-'%'&*',)8'578526414--4-'*)*),2203.-236++&*)5.84677.:8436--/0/.1,,0/0-+20.667<767967367:;9:::8::90,(%$'+*++)+/56:6-,*++.-56382.-.,4-./20100153141,196531,0637+:;<,55+46-:;.+.709/99153/7.+-3)&%*).-.37,,4-+-./64:9:.3/+*&%&'%)''()''(++5/*-../3761*73-*/---/.044,.215557290-258493,/263//,-000/044354.59565/0))(+-8;3)3(('3*--144:7450,.(&.8**./0/--1256928,+,21-)'%,*-'&+10.-,+-0053546210.//./024364;3:30,/4/48000-14383657777773000/498744325<322.22-)-**+)+5,.-*)+,-:;::8522)0+5::<9664.8-..6/%'4.5-;591/()//131230,/1.34:86/7;5))12171;6+,3-+&/,;30/79-1++-//442:77753444699,.')**,0/.02++++7.9-42..*,$+,0)/3.)5679:0:3/.,+--322143649:,,.21166:697,55,+(+')+118/3*(-60-./357.&*)-1982,87.////5357/-.--2:1348+,7;3550645:6/*,-368650572.//,+.2886)0.-/5<<50511030107;775*-.2;7/,87771168748,,()+*+..%---::389:9;89:26('082,+(),(&'&)$6-)+%&*435-.*/-/2338:0575:;:9:74520+,(+&2,,,+*-011140.0/6.5.1+2,(4004691:21;56:87485568:29,,-,5/-&+*('*5-.-6.00,/01374/095677/2/....30(.*+)3,4*-29:1441()(/0402+%'-+,'%()()*+,/-&&',+-(*3-4.409/5<757--')%-+/--*(('().44400/.%31457./)17,%()%#+(//',,,.578.*/+''.()/4+294..)210
@a92a8735-80e9-4051-a34b-fb5a4c839039 ch=327 read=60550 start_time=2019-12-13T06:29:04Z barcode=BC01 runid=2c9cf7bc05858273f10e7d7ec552fc0bd742dc3e
CTCCTACGGGAGGCAGCAGTGGGAATATTGCACAATGAGCAAGCCTGATGCAGCCATGCCGCGTGTATGAAGAAGGCCTTCCGGGTTATGAAGTACTTTCAGCGGGGAGGGAAGGGGTAAGTTAATACCTTTGCTCGTGACGTTACCGCAGAAGCACCAGCTAACTCGTGCCAGCAGCCGCGGTAATACAGTGCAAGCGTTAATCAATTGCACTGGGCGTAAAGCGCGCAGGCGGTTTCGGTAAGTCAGATGTGAAATCCCCGGGCTCAACCTGGGAACTGCATCTGATACTGGCAAGCCCGAGGAGTCTCGTAAGAGGGGTAGAATTCAGGTGTAGCGGTGAAATGCGTATTAGGGATCTGGAGGAATACCTGCACCGGTGGCGAAGGCGGCCCCCTGGACGAAGACTGACGCTCAGGTGCGAAAGCGTGGGGAGCAAACAGGATTAGATGCCCTGGTAGTCCACGCCGTAAACGATGTCGGCAGGTTGTGCCTTGAGGCGTGGCTTCCGGAGCTAACGTTAAGTCGACCGCCACAAATTACGGCCGCAAGGTTAAAACTCAAATGAATTGACGGGGGCCCGCACAAGCGGTGGAGCGTAATTCGATGCAACGCGAAGAACCTTACCTGGTCGCGGCATCACGGGAAGTTTTCCAGAGATGAGAATGTGCCTTCGGGAACCGTGAGACAGGTGCTGCATGGCTGTCGTCAGCTCGTGTTGTGAAATGTTGGGTTAAGTCCCGCAGCGAGGCGCAACCCTTATCGCTGTTGCCAGCGGTCCGGCCGGGAACTCAAAGGGGCTGCCGGTGATAAACTGGAGGAAGGTGGGGATGACGTCAAGTCATCATGGCCCTTACGACCAGGGCTACGCGCGTGCTACAATGGCGCATACAAAGAGAAGCGACCTCGCGAGAGCAAGCGGACCTCATAAAGTGCGTCGTAGTCCGGTTGAGTCTGCAACTCGACTCCATGGAGTCCGGAATCTTCAGTAATCGTGGATCAAGAATGCCACGGTGAATACGTTCCCGGGCCTTGTACACACCGCCCGTCACACCATGGGGAGTGGGTTGCAAAAGTAGGTAGCTTAACCTTCGGGGAGGCGCTTACCACTTTGTGATTCATGACTGGGGTGAAGTCGTAACAAGGTAACCGG
+
,,33137*7:*+3/.4555875/+-,)1*''((0-,+/,237.3:3324349(9:7:815..-0032//01*,0,216793128132/--.*%+').7,**(+%*.,'*-(--*30*),5+/2121114/82./.,%**&./16057.0/&)($'(*,*)-$%&*,5+1('&(*.+,.:)-00-2,+%+())++78/116,8+,.//200/.123;963505*()*.),%%./277<4.)(/,8).9+.//*+**//+,+*((,5126(2.:4653*//1554565../**%%&'''%(+)(&')$&'),-2451'&,225//,,1,3.(*9865././:77)*1)*332)((&)*.*11/,-+2-+7,+-)&$'%)6275361++/(+)-9/696/*.;::/8.--312342443..4.44-15.*,..236/**,.;+7'32-+1+,)+&34824;:87877355594658+,,-1045-&+(),,4*+'-,./,),3(+1-4140.-0*)+,6694+,+7/.07780-),(',.'')(&*&,56130.3-4.1-(').768323282605839<:/-21+-*1../34898,)+($)&++7000112:7995325(*-/&(&(/61598,&'+*22,-,-(7'3**1:85)**++/0:810/4/3:88-8,,29:,634462-*,+//348:;;;9::;:::::754000/234,8,--3+65-..8,54487816271+.-'0+)/+,'.)+-;4553,,&%0++:2211*/2404+:.:36<1.1159,:--/,%.99:;'532345<59990+-.+0-2/399/17688733/0*-45:8575955((+(*+,4;38578+.-),/.57898017014973545579;('''*)'*0''+*,20.('&''*,)-/,+-/.25646.-/5:9;98:4617+-+(0))+,,.44/001135351+%&$%%&)+&+*(--,-3)((*.6221455421,)&$$&%.,*-.22*+77586627-(+///''.***,'.-175/93--777563&*',,'%'),114;040/+'%(&-))+))*.3.01170-62,),*%&'.+-3;22281.112384:10/009:83/$'-).//570/50-728;7559
@2138850c-cb5a-4132-a60b-ccecab79df55 ch=94 read=116195 start_time=2019-12-13T06:29:18Z barcode=BC01 runid=2c9cf7bc05858273f10e7d7ec552fc0bd742dc3e
CTCCTACGGGAGGCAGCAGTGGGGAATATTGCACAATGGTACGCAAGCCTGATCCCCAGCCATGCCGCGTGTATGAAGCCTTCGGGTTGTAAAGTACTTTCAGCGGGAGGAAGGGAGTAAAGTTAATACCTTTGCTCATTGACGTTACCGCAGAAAAGCTTCGGCTAACTCCGTGCCAGCAGCCGCGGTAATACGGAGGGTGCAAGCGTTAATGGAATTACTGGGCGTAAAGCACGCGAGCAGTTTGTTAAGTCAGATGTGAAATCCGGAAACAACGCAGGAACTGCATCTGATACTGGCAACTTGAGTCTCGTAGAGGGGGGTAGAATTCCAGGTAGCCAGCGGTGAAATGCGTAAGTCTGGAGGAATACCGGTGGCGAAGGCGGCCCCTGGACGAAGACGACGCTCCAAGGTGTGCGAAAGCGTGTAAAGGAGCAAACGGGATTAGATACCCTGGTAGTCCGCGCCGTAAACGATGTCGACTTGGAGGTTGGCTTGCCCGAGGCGTGGCTTCAGGCTAACGCGTTAAGTCGACCGCACAGGAGTACGGCCGCAGGTTAAAACTCAAATGGTGGGTGACGGGGGGCCCGCGCAAGCGTGGAGCATGTGGTTTAATTCGATGCAGCAGAACCTGGTCTTGCATCACGAAGTTTTTCAGAGATGAATGTGCTGGGAACCGTAGAGACAGGTGCTGCATGGCTGTCGTCGCTCGTGTTGTGAAATGTTGGGTTAAGTCGCAACGAGGCGCAACCCTTATCCTTTGTTGCCAGCGGTCGGCCGGGAACTTCAAAGGGAGACTGCCAGTGATAAACTGGAGGAAGGTGGGGATGACATCAAGTCATCATGGCCACCCGACCAGGGCTACACGTGCTACAATGGCGCATACAAAACGTCGCGAGCAAGCGGACCTCATAAAGTGCGTCGTAGTCCGGATTGGAGTCTGCAACTCGACTCCATGAAGTCGAATCGCCTGACAATCGTGGATCAGAATGCCACGGTGAGCTCGTTCCGGGCCTTTGTACACACGCCCGTCACACCATGGGAGTGGGTTGCAAAAGTAGAGTAGCAACTTGTCGGGAGGGCGCTTACCACTTGTGATTCATGACTGGGGTGAAGTGTAACAAGGTAACCGG
+
%-..*,1/9/(+.+/36446554(/2/)+1',,00:6*.&%(%(27269+++.')(%%%(&)(.094634//+/,/3-272:3(2,26/+24.*..-.68,-..08.(,*05-2+&'(.33/.313/152283-05525423,/.5*.0(-))--()$&-31+.+,*,)*.:46566335/013091:.00//740..,'+*,)),20706./'/),2-*,-18/.-.77,(+',*+'%,+&+28-,1;58169-//:751//*'*&''*)(,/10$(&*-',*,+,-101++'%('%(.).(*,+,.1216778-+,,058)*/&1)2.2+%+&*%')('),063-)/)''+*0/)(('*43+*/(2-8:6613.6.+((&)*,/2:6,+440-,,/+-+22414/9'(&--(*(,4&(((().-)%*-&5---//;&2%33,10--55-5:2-.4//.231'+),.2027720-,*,-,+-2.6/.26.//)(+(%))&((-2/-))'&&+.((./-1:5440/624,/23561-.+,)*))$(&0.423..0)4071:92../4;53-)&).*)**-/2994.58'')&++1,.*'((()+80*+//4;;.78:1102216$+&(((*'(,.0.'$$%&2-$$((.*-8;:+,))*,.-32./,'%&&'.,.,-++..+-,*/'/68663&.//095107;482&&*0/1-3/+(%,*(+.265:467563,6&*(49-++***--87<529424''7++3;34;722421),%,'''+&&&$%'07/)0,*,-05'661474567;7///3,),+//211691-..,.*,-,(((+0952-.))%$()')./821/4//()&('1'(0().:-/21,,))'-35322131+.,/(-,+&&',-1/.1'(39+)&%$%)*798819((-&,,54.0115:9/6//087778:46702.-/%&---+-*%%%&)4/74636,++*+.61143-/,431+(&%%'++1((*-,*+4**1.+*)'+(+4/-0810/142749/++(/2*,9367;,)$&%%%&'*'-,()*(%+.)22*+22/15/5*+-)+3&'(3-364252/234974-/.5,+-+-4458(5+10876-
@97366b25-6fa9-4661-b022-19be206c4dcd ch=151 read=76026 start_time=2019-12-13T06:29:17Z barcode=BC01 runid=2c9cf7bc05858273f10e7d7ec552fc0bd742dc3e
CCGGTTACCTTATTTACGACTTCACCCCAATCATCAATCCCACAGCAAGACGCTCCTTCCCCTACGCTGCGGTTAGGCCACCGGCTTCGGGTGTTATCAACTCTCGTGGTGTGACGGGCGGGTGTGTACAAGGCCGAACGTATTCACCGCGACATGCTGATTCGCGATTACTAGCGATTCCAACTTCATGTAGTCGATTGCAGACTACAATCCGAACTGAGAATGGTTTTATAGGTTTTGCTTCACCTCGCGAGCTTCGCTTCCCTCTGCACCATCCATTTGTAGCACGTGTAGCCCAGGTCATAAGGGCATGATGATTTGACGTCATCGCCTTCCTCAACTTGTCACTGTAGTCTCGCTAGATCCCCAGCTTAATGATGGTAACTAACGATAAGGGTTGCGCTCGTTGCGGGACTTAACCCAGCATCTCGACACAGGCTGACGGCAGCCATGCACCACCTGTATCTCATATAGCTATCTCTCCATCTCCAGGGCCTTTATGAGTATGTCAAGACCTAGTGGAGTTCGCGCGTTGCTTCAGATTAAACCACATGCTCCACCGCTTGTGCGGGCCCAAATCAATTCCTTTGAGTTTCATTCGCGCGAACCTTGTACTACTCCAGGCGGAGTACTTATTGCGTTAACTGCAGCACTGGGCACGACATCAGCACTTAGTACTCATCGTTTGGCGTGGACTACTAGGGTATCTAATCCTATTTGCTCCCCACCGGGATGAGCGTCAGTTGCAGGCCGGATCATTCGCCTTCGCCACTGTGTTCCTCCATATATCTACGCATTTCACCGCTACACGTAGATTCCACGATCCTCTGCCTCTGGCTGCCTGGTTTCTATGAGCTTTACTGAAGTTAAGCCAGGCTTTGCCACAGACCCTTGCTGCCGCCTGCCCCTCTTTACGCCCAATAATTCCGGATAACGCTTGCCTACGTATTACCGCGGCTGCTGGCACGTAGTTGGCGGCTTTCTAATAAGTACCGTCACTCGGCTACCATTTCCTGTAGCCGCCGTTCTTCCTTTATAGCAAGTTTACAATCCGAAAACCTTCTTCCTTCACGCGGCGTTGCTCGGTCAGGGTTTCCCCATTGCCGAAAATTCCCTGCTTGCCTCCGTAGAG
+
./&*.-*/..1%.6,,03478:4-/*(&'*123:55620:1,,)'(*,)--*+,/9877-/+'&))*-*-.3-3027:;66,*+*-31(2--*1.+,.6//.10149932-+*,089852/&'(-)*(*,5,507'&*-*/12;667<334768;:999678403,+714374345/6,2(/*.153*.*--.875.36144:997453643,('...%*,*/.62:;:+67081878+-./6/3499:.,1)'+080*/060:3222-.-073678-:5)'&&*-(*,-++)(/2-)-366&&.'08;66810/'&36--.3466&*&&*/.6/-))+.*3,,.925/0''*2263/.0(*&*674*,&*-+1-..012300721163/-002+423:++)*)656;342<94717110/()(*,++')*,/-3&(--*-&+-'33&13')$%'/0+6-++.,,323/422%45423.//./+-76161)0.-*)+0,%&'&$*)//17))))-)*%&+(*(,11/,+)))--+.674//50:0<9/5+,,258787116+,.,-027*6.51)$&'++/7583**,*'&+,992581/$$'&&(()%'%(,(+,)*,/,*/44(/)&('+2,./4/0.2302.1/30*+*.01$%-()..2243*+-&)))))*&+.//65)2*&'+,,116897544(03-//452001/1../;2,-,332)$&((63-$&%''878.-4/..++*+/%//10'2'()/6*2/38<54520-377635;54555544142323;60(,/*.202()'*$.*'5--'+111.+&''')&&(*-41116)'+&%&%$'%*)%'()*+-3/.1/-412.%)'$58.43.(,/)*+,4:<406+-..//.//-*24/.//96)%2+2-)-6-066:3215.*./-+)(((.+)*4/3/02.231529333;625.*-,.%+-&&%&'('-32,(,1,/1+005:687-..-&+)**48/6<603-)(((.5(+:2:;40401,22,,)$/(-*,9;024:85-*/0+'.6/7149857<:+40-//,-.4...10902),773<44:;5.0<01965795.03,('%''&')+)/2+0..'$
