# Supplementary material for: De novo species identification using 16S rRNA gene nanopore sequencing
Source: PeerJ. 2020 Oct 21;8:e10029. doi: 10.7717/peerj.10029 (PMC7585375; doi:10.7717/peerj.10029)
Supplement: Supplemental Information 2 — Contains raw reads. [file peerj-08-10029-s002.zip › pass_fastq_runid_2c9cf7bc05858273f10e7d7ec552fc0bd742dc3e_239.fastq]

@419240a7-17ff-4087-b2cc-c835f5f0322f ch=239 read=97824 start_time=2019-12-13T06:29:24Z barcode=BC01 runid=2c9cf7bc05858273f10e7d7ec552fc0bd742dc3e
CTCCTACGGGGAGGCAGTGGGAATATTGCACAATGGAGCTTAAACCTGGTACAGCCATGCCGCGTGTATGAAGAGCCTTCCGGGTTATGAGTACTTTCAGCTGGCGGGGAGGAAGGGAGTAAAGTTAATACCTTTGCGCATTGGCGTTACCCGCAGAAGAAGACGCAGCTAACTCCGTGCCAGCAGCCGCGGTAATACGGAGGGTGCAAGCGTTAATCGGAATTACTGGGCGTAAAGCGCACGCAGGCAGTTTGTTAAGTCAGATGTAAGAAATCCCGGAGTCAACCTGGGAACTGCATCTGATGCTGGCAAGCGGAGTCTCGTAGAGGGGTAGAATTCCAGGTGGTGAAATGCGTAGAGATCTGGAGGGCTGGTGGCGAGAGCGGCCCCTGGACGAACTGACGCTCAGGTGCGAAAGCGTGGGGAGCAAACAGGATTAGATACCCTGGTAGTCCCGCCGTAAACGATGTCGACTTGGAGGTTGTACTTGCATGAGGCGTGGCTTCCGGGCTAACGCGTTAAGTCGACCGCCTGGGGAGTACGGCCGCAGGTTAAAACTCAAATGAATTGACGGGGGCCCGCACAAGCAGTGGAGCATGAATTCGATGCAACGCGAAGAACCTTACCTGGTCTTACGACATCCCACGAGTTTTCAGAGATGAGTGTGCCTTCGGGAACCGTGAGACCCAGGTGCTGCATGGCTGTCGTCAGCTCGTGTTGTGAAATGTTGGGACAAGTCCCTGGCGCAACCCTTATCCTTTGTTGCCAGCGGTCGGCCCGGGAACTCAAGGAGACTGCCAGTGATAAACTGGAGGAAGGTGAGGATGACGTCAAGTCATCATGCTCAGCCCGCCACGACCAGGGCTACCACGATGCTACAATATAAGCATACAAAGAGAGAAGCGACCTCATGAGCAAGCGGACCTCATAAAGTGCGTCGTAGTCCGGATTGGAGTCTGCAACTCGACTCCATGAAGTCGGAATCGCTAAGTAATCGTGGATCAGAATGCCACGGTAGATACGTTCCCGGGCCTTGTACACGCACCGCCCGTCACACCATGGGAGTGGGTTACCAAAGTAGGTAGCTTAACCTTCGGGAGGGCGCTTACCACTTTGTGATTCATGACTGGGGTGAAGTCGTAACAAAGGTAACCGG
+
++40'(+&28-(.2-'()-77+53.50,+-/19446+&'&)+5.),')*()*+(.+45399055112124..%%)48368*.:45512,&'+./.:6.*+*$+-0)48((/./,,7*(*+496205/,)(-*-2))65603-0'+),((16(*.**.($)'%++-3//.-+)-+/./4-67674..03*&&%%+6//12.),/)*'))*(+30:19-8**-*+-+,.7858809;0-130&-),+/77//8<;-8788-0;+,.6--&($/1+(2/*'(%$*,'6,50.)+,(*668-253-./&06392/4*.*''*+314594,',12/,.-1.2-2+,./,+,)+-40-*%'&((+)+/00953+.*.('--.-**,(')'').;50-8712'%..///0)2/6&*)*+1*+..),.6255&')+70+1-36-/2,,01*69./121/-/8,))./466:(6323357540503...*..**&))%%'%'--/64333:22*2*(+())00-.011337*,10437365.,/2,%&(++&+4-./'%1064<;/1240;;2133131116876*060++,.48-8&677*++)'+&(/-8-1222462335424')/+419/.27.11.2,$&)*45051(&-)&+(8:7/,--./701)*-225:77905-5+55330-204''*0589980112*822156710,.//39;535/&'()'+-,+*01-+,/-200(%'0//16/5:./.--2&&*()0:,,93300913066/)'+.-1/10)'1,)+,78:;52-.,,-3<;777/,1),+*0-,)17.68763/120/237:7+,$$%$%++3-)+,&)*+-/'/229630+%(&&*+//-+1.-%(*/&-/00347+(('('()'(..4)+,(')('(*)'*/5/39776+99.*8343433664-7,'+$-',*&)*,54,.&*+0/*0047.//4/--004399;52.-'%&*0.01::;845()-2:796,/*.(%&1656324*+)(/00233/--3,/)-,/6-::.-8322028(0(''%'*,7326%/,02+)(*)3++*--1353:699-9((+5-25:5;45:460:5/0798121.,'0-'()(,+10./7///4219'/+1211122
@4dce174f-5165-412a-b3e2-6b8b794bc03e ch=124 read=116134 start_time=2019-12-13T06:29:36Z barcode=BC01 runid=2c9cf7bc05858273f10e7d7ec552fc0bd742dc3e
CCGGTTACCTTGTTGCGACTTCACTAATCATCAATCCCACCTTAGACAGCTCCTTCCCTTTGCGGTTAGGCCACCGGCTTCGGGTGTTATCAACTCTCACGTGGGTGTGACGGGCCGGTGTGTACAAAGGCCGGGGCAATATTCTGCGACATGCTTGCGTTCGCGATTACTAGCGATTCCAACTTCATGCCGTCGAGTTGCAGACCTATCCGAACTGAGAATGGTTTACTATGGGTTTTGCTTCACCTCGCGGCTTCGCTTCCCTCCCGCACCATCCATTGTAGCGTGTAGCCAGGTCGCAAAGGGGCATGATGATTTGACGTCATCCCCGCCTTCCTCCAGCTTGTCACTGGCAGTCTCATAGAATTTAATAATGATGGTAACTAACGATAAGGGTTGCGCTCGTTGCGGGTTTAACAACATCTCACGACACGAGCTGACGACAACCATGCACCACCTGTATCTCATATAGCCCTATCTCTCCATCTCTGGAGCCTTTTATGGGTATCATCAAGACCTATTAAGGTTCTCCGCGTTGCTTCGAATTAAACCATGCTCCACCGCTTGTGCGGGCCCCGTCAATTCAGCACAGGCTTCTTGCGAACGTACTACTCAGGCGGAGTACTTATTGCGTTAACTGCAGCACTGAACTTTGACATCCAACACTTAGTACTCATCGTTTACGGCGTGTGGACTACTAGAGATTATCTAATCCTATTGCTCCCCACGCTTTCCGGGACTGAGCGTCAGTTGCAGGAAAGCCAGATCGTCGCCAGCCTTCGCCACTGGTGTTCACTCCATATATCTACGCATTTCACCGCTACGCCCAAAAGATTCCACGATCCTCTCCTGCGCTCCTGGCACCCTTTCCGGTTTTCCTATGGCTTACTGAAGTTAAAAGCTTCAGGCTTTCCACCACAGACCCTTGCTGCCAATGCTCCTCTTTACGCCCAATAATTCCGGATAACGCTTGCCACCTACGTATTACCGCGGCTGCTGGCACGTAGTTAGCCGTGGCTTTCAATAAAGTACCGTCACTCGGCTACCATTTCCTGTAGCCGCCGTTCTTCCTTTATAACAGAAGTTTTACAATCCGAAAACCTTCTTCCTTCACGCAGCGTTGCTCGGTCAGGGTTTCCCCATTGCCGAAATTCCCTACTGCTGCCTCCGTAGAGGG
+
79502/,06.://8),)(,360(-$(+23368,9*/1*)3507.)*,&122.&3/63)(..)*.701+266/-4)-((-35(,1,-4//-8.5.../-*,12-2')*)*,4)*(&$&(&&(',(*/1**0*0+*+(-))+(.+($$(%%(*,-''$$$(+30*-0347211122357911,)(+(%$&(002390+-,6/2/2365/,1.)'.**,,+&.0/1279,$'$&)57248:1*+/8045869571822:/*+2-6:6/34**10449;;<91:0-,-0.21+$&(*(***)%&,7.+/75/47/00/.6<40146999-80-(&&,.61923.-*/,7,..+()(8)+-10++%))%0&14',%'*6./022:56844686111.,041/.-/6777.6.*%-+.)*++-,/5033440))))(,2155323-3408687<7:500.6)./00446779%5),.21.'(+/77536;45454734-.2/599*)*'(&.*.((,0,42152/'(*32,77;88672/,0/-++*''1(1,;9+/21-/8987352./21)/-/26.382('))07980+((%'&(3327137*+&%/439623-/02,023+.+,-+..7-240233:/6/-*-(-,/054;:3,16,,0271,3/..*3*,-856776981099)*)4+.,'))21::9894.'&&-(+-:4293/**)/.$')5;;1*.-0/<6/,/952252+-,+)5480://)-(&&%&(-+0:98774(('($)+).,-/:5677:77870&(*//.4586865//.004;6337:025-1+-*(--0)()001-**-06270/,/44*)&'%'&%$&&&),)*./(+,0.690,()*110/03(1.+,,*/.724-%&&+')+60590/%&4+2337829,/,,,*'&$(&'&*+//'(+10+,.,0)/*,0309-/02117-,+,.-,0,'-++*--10,2-42/+.,,,2/1./*)+,-*407-*-*&+)(''**'.1+17.+,-5889/,,/03643155/:<2884160018069459+-).-),.--4-4.(*)*,9<./23883,+-21.066:35357*84.20,%,,,8411451892.-918;1176-(53.320(-/.6,6-').//04877188.03(%&($
@2761d4ae-43ef-4348-9169-872fe869677f ch=44 read=90266 start_time=2019-12-13T06:29:32Z barcode=BC01 runid=2c9cf7bc05858273f10e7d7ec552fc0bd742dc3e
CGGTTACCTTGTTACGACTTCACCCCAGTCATGAATCCACCAAAGTGGTAAGCGCCACTCGAAGGTTAAGCTACCCTACTTCTTTTTTGCTCGCTGGTGTGACGGGCAGTGTGTACAAGGCCGGGAACGTATTCACCGTGGCATTCTGGTCACGATTACTAGTTTCGACTTCATGGAGTCGAGTTGCGAACTCAATCCGGACTACGGCCGCACTTTATGAGGTCCGCTTGCTCTCGCGGGTCGGCTTCTCTTTGTATGCGCCATTGTAGCGTGTGTAGCCCTGGTCGTAAGGGCCATGATGACTTGACGTCATCCCCACCTCCAGTTTATCACTGGCAGTCTCGCTGGTTCCCGGCCGGACCGCTGGCAACAAAGGATAAGGGTTGCCGCTCGTTGCGGGACTTAATGGCATTTCACAACACGAGCTGACGACAGCCATGCAGCACCTGTCTCACGGTTCCCGAAGGCACATTCTCATCTCTGAAAACTTCCGTGGATGTCAAGACCAGGTAAGGTTCTTCGCATCGAATTAAACCATGCTCCACCGCTTGTGTGCGGGCCCCGATCGAATTCATTTGAGTTTAACCTTGCGGCCGTACTCCCCAGGTCGACTTAACGCGTTAGCTCCAGGAAGCCACGCCTCAAGGGGCACAACCTCAAGTCGACATCGTTTGCGGCGTGGACTACCAGGGTATCTAATCTGTTTGCTCCCCACGCTTTCGCACCTGAGCGTCGATCTTCGTCAGGGCCGCCTTCGCCACCGGTATTCCTCCAGATCTCTGCGCATTTCACCGCTACACCTGGAATTCTACCCCCCGCGAGACTCAAGCTGCCGGTATCAGATGCAGTTTCCCAGGTTGAGCGGGGATTTCACATCTGACTTAACAAACCGCCGTGCGCTTTGCAGCAATAATTCCGATTAGCAACGCACCCTCCGTATTACCGCGGCTGCTGGCGCAGGTTAGCCGATTACTTCTTTGCGATTAACGTCAATGAGCAAAGATTATTAACTTTACTCCCTTCCTCCCCGCTGAAAGTGCTTTACAACCCGAAGGCCTTCTTCATACACGCGGCATGGCTGCATCAGGCTTGCGCCCATTATTGCAATATTCCCCCACTGCTGCCTCCTGTAGGAG
+
761:0/46/8,/8,..345.-,30-)&%776:84859,&+(.64.43850/)**19.0-2)+3))*+3-(2/+0,%&%'*0,300)*&%%+,&'-$'+&')-01978%7434237977201-,66363142+6,.18.-2,,+.7-'**,/*+,.2/)*%$(&'%'*(),,(*-00-./1/0217'2&')3-2*9101-3-103,*&*(+--04:9353+/,+/*(*..(*/.0423123,/+(*+4-75155'()+-979;4260...0*1120-//-9/-19963/2*-38394-,-,+,./1.122488715:2)-3*-7../:6/262/1.8.(.0127)(-(.-78((%-,.&-$&/,0/090-31190008822/0)*/*,.,/3:82;221<74.4.3,&#%,34:3-.-.0/.2--102770/*73(6;3.,'%')*10(*+,)*'(--004/+)+)''(&))*6656477/40--342/353786776806727788:&33012062959<946279+,//00;915/)(...8015,-2/++*'+4196378-)%()+/-60737:8-*.6;;-622-1++*+-+$)&()278'&+''2387713/,+./061/12/3)0(/(#*'$'&*--,+,(58-,'-2:496327+/5645078824*&%(*/,,-2(2/*1++1/2,243*.3.2-/5;+,20168.)-+.2;6-.2*31-..62/1/)+0+*++'.0+597/823:2;5301*-./4899<8./-+**03322/&003/9;90-231452304:882423226381:25-')*),-.05)+''*,06)2-++0+16:89-4.9)2-)+,1/95%1.&.,.&1410,./134,++,34448;:99.03.1765*,)&%($$$&%),5.7+,,007-+,*&'))*.3,,16+./5207:5352125608.+%,(*0,5.//72%3%#&3-5-4,&%&#)'1.2688.4./.*542(&&++....-*26;11028)6;8))/70+039714.+,&-320'$($/2&'*),0-78<78<88835,3132;6604-(&%%'+7+25449.3.;9-&+,(3(')+4345:2966*$')*2/118376341/6/-.
@607a8328-5b0f-4ba0-9323-36d3932fb3a1 ch=110 read=145785 start_time=2019-12-13T06:29:29Z barcode=BC01 runid=2c9cf7bc05858273f10e7d7ec552fc0bd742dc3e
CTCCTAAGGCGAGTGGGGAATATTACTGCAATGGGCACAAGCCTGGTACATATGCCGCGTGTATGAAGAAGGCCTTCGGGTTGTAAAAAGTACTTTCAGCGGGAGGGAGAGGAGTAAAAGTTAATACCTTTGCTCGTGAAGCGTTGCCTGGAAAGCACCGGCTAACTCCGTGCAGCAGCCACATGGTAATACGGAGAGTGCAAGCGTAATCAGAATTTACTGGGCTGCAAAAAAAAGCGCACGCAGGCAGTTTGTTAAGTCAGATGTAGAATCCCGGGCTCAGCTGGGAACTGCATCCCCAAATACTGGCAAACTTGAGTCTCGTAAGAGGGTAGAATTCCAGGTGTAGCGGTGAAATGCGTGAGATCATGCACCGGTGTGAGAGCCCCCCTGGACAGACTGACGCTCCAGGTGCGAAGCGTAGGGGAGCAAACAGGGGATTAGATACCTGGTAGTCCACGCCGTAAACGATATCGGCTTAGGTTGTGCCCCTTGAGGCGTGGCTTCCGGAGCTAACGCGTTAAGTCGACCGCCTGGGAGATACAGCCGCAGGTTAAAACTCAAATGGTGGCGGGGGCCCGCACAGGCAGTGGAGCGTAATGGTTTAATTCGATGCAACGCGAAGAACCTTACCTGATGTATCCACACGGAAGTTTTCAGAGATGAGAATGTGCCTTCCAGGAACCGTGAGGACAGGTGCTGCTGGCTGTCGTCAGCTCGTGTTGTGAAATGTTGGGTTAAGTCCCGCAGCAGGGCCTGGCCTTATCCTTTGTTGTAGTCCGGCCGGGAACTCAAAGGGGCTGCCAGTGATAAACTGGAGGAAGGTGAGGATAGCGTCAAGTCCATGGCCCCTTGACCAGGGCTACTGCGATGCTACAATGGCGCATACAAAGAAGCGACCTCGCGAGGAGCAAGCGGACCTCATAAAAGTGCGTCGTAGTCAGTTGGAGTCTGCAACTCGACTCCATGAAGTCGGAATCGCTAGTAATCGTGGATCAGAATGCCACGGTGAATACGTTCCAGGCGCCGCCCGTCACACGCGCCAGGAGTGGAGTTGCACCCAAAGTAGGTAAGCAATAACCTTCAGGAGGGCGCTTACCGCTTTGTGATTCCTTGACGGGGTAGAAGA
+
,)/('''&*&'&+,&.,'')0*2-+.8266:7..('$)01&+/,(&'#$&#)&(,)&)())1,3)0)&'(+00534.%23.5#+(15-*(+%)*13*'%$&())+.)'&&/-('(+33*,.1/1/-.*-0+)')*(*(%%')+3,%+($&(+())*.87-0.-+7.-.5%.$)'()*022+(%&*-.163.0(*''%(1021,)&&'())++)&)+./,.242+(%#'&,5462/*&)(-)*'-+/37*2/6)*.,,++,0./.2-,-',-+0.')/4226*((%&))+&*-*--)710'%'(&+4113/,',&')'%**)'(*,6'(&,,''%,(.+.-,+02/-+'*'+/1//89554(/(*+--2')%'%)4.-2.*()&$((+,62*..1,'((0,.-,-0306&)2:485$'((,.3&,04.(+,.95-+'&%+&4,--56457.'-./,-1+*/239659:94122,/0*'(*'%()(--.)86-&$%*)14/01)/)'%(&*(*%'.22244.5/7,014428958:877'&%'&.+)+5../2212232011287;;40,',*)+570*11+'(&**%,.',/59+./,.2*+284:6,4,8,),0'2/$.,.((-''(%%%&*/810)0&($&'(')&*+/)/*/68+5.----952.'+++53687/6('/4/78;:;*(*)*71/1211531-.422277174%01045652:/.**+0++4096213++-..4)(+-)&&*-*,)&(&---4335.00/)27..*344-4,3,*0/+51197:2+24'+./44/01./.,*&(0(+(.,(0/2-+(17.*''/1256,)).'$',-470&'))*2/+1*)*+&*$$(')1043,44;524003241865+(+(('(&*134,*,)*()*,+2*//9//,+,')-7:+-021+12*0,0/.&)*/'(&%*./67110/0,*3469035/2*)'(,-145++0*+/3:34.///.212*+323:813)*++,8378,8)8+%*()%'(*25.*/.+*&)&'%%%$+&%%((.%(1(&('(1.++)&%(/.,++$*)+',.05473%.)&--*-*-/6/03'+-+)(+*..*-%%))%-&-2-,&%**%'
@77625c98-ecb7-4daf-9a87-5b6fc970c954 ch=241 read=100405 start_time=2019-12-13T06:29:28Z barcode=BC01 runid=2c9cf7bc05858273f10e7d7ec552fc0bd742dc3e
CCAGTTACCTTGTTACGACACCCCAGTCATGAATCACAAAGTGGTAAAGCGCCCTCCCGAAGAGTTAAGCTACCTACTTCTTTTGCAACCCTCCCATGGTGTGACGGGCGGTGTGCTGGGCCGGGAACGTATTCACCGTGGCATTCTGATCCACGATTACTAGCGATTCCGACTTCATGGGAGGTCGAGTTGCGAACTCAATCCGGACTACGACGCGCTATGAGGTCGCTTGCTCTCGCGAGGTCGCTTCTCTTTGTATGCGCCATTTGTAGCACGTGTGTAGCCCACAGTCGTAGGGCCATGATGACTTGACGTCGCTGCTTCCTCCAGTTTATCACTGGCAGTCTCCTTTGAGTTCCCGGCCGGACCGCTGGCAACAAAGGATGGGGTTGCGCTCGTTGCGGGACCAACCCAACATTTCACAACACGAGCTGACGACAGCCATGCAGCACCTGTCTCACAGTTCCCGAAGGAGCGCCAATCCATCTCTGGAAAGTTCTGTGAGATGTCAAGACCAGGTAAGGTTCTTCGCGTTGCATCGAATTAAACCACATGCTCCACCGCTGTGCGGGCCCCCCGTCAATTCATTTGAGTTTAACCTTGCGGCCGTACTCCCAGACGGTCGACTTAACGCGTTAGCTCCGGAAGCCACGCCTCAAGGGCACAACCTCAAGTCGACATCACGGCGTGGACTACCAGGGTATCTAATCCTGTTTGCTCCCACGCTTTCGCACCTGGTCAGTCTTCGTCAGGGGCCGCCTTCGCCACCGGTATTCCTCCAGATCTCTGCATTTCACCGCTACACCTGGAATTCTACCCCCCTCTACGAGACTCAAGCTTGCCAGTATCAGATGCCGGATTCCCAGGTTGAGCCAGGATTTCACATCTGACTAACAAACCGCCTGCGTGCGCTTTACGCCAGTAATTCGATTAACGCTTGCACCCTCCGTATTACCGCGGCTGCTGGCTGGAGTTAGCCGGTGCTTCTTCTGCGGGTAACGTCAATGAGCAGGGCGTGCTTCCTCCTTCCTCCCCGCTGAAAGTACTTTTTTTTTAGCCGAGGCCTTCTTCATACGCATCAATTTGCGCCCATTGTACAATATTCCCCACTGCTGCCTCCGTAGGAG
+
55+21;*+406&/2&)*(((+-3,-,27250/510-0-86336:5690'(*9:55/1+)()))0.709',--6;8133731:9,2--&1+)(50-'..)-*('*-%*,*+,(*+/,+))+*.*4,1-.77263006;5837222:9/0186.+--01+('$#''+,0;982*/.702366(&(+*+1/609/0)(8735,90../9/52,02)0&(#$-(*-.02-3'(,+))--*+++*%)()*./7/44//:.+0120-18;467)+)(++(--..2-+-1342''(188844,*71801..1-+-,102367/%$$#%6)88)+,-.0:5-/27:1;0.+//,)/,/7/)(-5/8,)&/,/2<78867.6.-2565;,-*$'&)030:24298:72;2.09***'+0+8-,/70,8/+,/+2,+-3575440.,,,+(-+/2.+*++,;;7744,+*,'9950,)(('+)%+.*,*02166276666700/-/1:9874.*&(//332/227:18:766288;8:<8442.8/0/66,+-/.1;97<565400128349--()+-,..0*/386,)*-/:9<917930/16;9-807-9-.-4242744434.+.-/02104/.-0/0.--,+3&./7441--.'.6,-1287830,96/00185958,+(++32101001,-+/.5:667448-.)(**./67:689471;,')/*+(%)('-:))78579*)('')3567:5436(*8:071&512:978:479/877:;8822+++-//76/,,$'''(+1.000--),--02/1/217281711-//0..)*+,127/4*+.++3/---.393376-3&)*'8.22-,0001///21'.1)-8.+)+,-60.%%'/,./362;4790/0/06620202.0--+*,14551,+03323-+*3**,./:7777(1(+5.4;57/6,--104(&%)0&'.+*+2/%50//4399<9::;99736:9771,--.156./)3-&1%%&)&%&+++.1'(,*&'&'/**6/.-+/7*2/-*/-&&'/-(*(/1:6<84::%&&-%&&&%,(-1/,1,8:,)3.,-/5):.44:1786(/1/02108349111*)+$
@22ac6a75-a40c-4d5f-b2cf-f8e6d7ee27e1 ch=27 read=46024 start_time=2019-12-13T06:29:45Z barcode=BC01 runid=2c9cf7bc05858273f10e7d7ec552fc0bd742dc3e
CTCCTACGGGAGGCAGCAGTAGGAATTTTTTCGGCAATGGGGAAACCTGACCGAGCAACGCCGTGAAGGAAAGAAAGGTTTTCGGATTGTAAACTTCTGTTATAAAAGGAAGAACAGCGCTACAGGAAATGGTAGCCAGTGACGGTACTTTATTAAGCCACGGCTAACTACGTGCCAGCAGCCACTTGTTAATACGTAGGTGGCAAGCGTTATCAGGTATTGGGCGTAAAAGAGGGGCAGGCGGCAGCAAGGGTCACCATGGTGAAAGCCTGAAGCTTAACTTCAGTAAGCCATAGGAAACCAGACGCTAGAGTGCAGGAAAGGATCGTGAATTCAGCGTGAAATGCGTAGATATATGGAGGAACACCAGTGGCAGAGCGACGATCCTGGCCTGCAACTGGCACCTCGATCCCGAAAGCGTGGGGAGCAAATAGAGTTAGATACCCTAGTAGTCCACGCCGTAAACGATGAGTACTAAGTGTTGGATGTCAAAGTTCAGTGCTGCAGTTAGCGCAATAAGTGCTCCGCCTGAGTGAATACGTTCGCAAGAATGAAACTCAAAGGAATTGACGGGGGCCCGCGCAAGCGGTGGAGCGTGGTTTAATTCGAAGCAACGCGAAGAACCTTACCGGAATCTTGACATACTCGCAAAGGCTCCAGAGATGGAGAGATAGCTATATGAGATACAGGTGGTGCATAGCTGTCGTCAAGCTCGTGTCGTGAGATGTTGGGTTAAGTCCCGCAACAGGCGCAGCACTTATCGTTAGTTACCATCATTAAGTTGGGGACTCTGGCAGGACTGCCAGTGACAAGCTGGAGGAAGAGCCCGGGGATGACGATCAAATCATCATGCCCCCCTTATGACCTGGGCTACACACGTGCTACAATGGATGGTGCAGAGGAGGAAGCAGAAGCCGCGAGGTGAAGCAAAACCCATAAAACCATTCTCAGTTCGGATTGCTTGTAGTCTGCAACTCGACTACATGAAGTTGGAATCGCTAATGTCGCTTGAATCAGCATGTCGCGGTGAATACGTTCTCGGGCCTTGTACACACCGCCAAATCACACCGAGTTATTAACACCTGAAGCCGGTGGCTAACCGCAGGAAGGAGCTGTCTAAGGTGGGATTGATGATTGGGGTGAAGTCGTAACAAGGTGACCGG
+
*+.1+,/(/.),5/012.161*+&')+-/3+106528213,').,/:*+,894525678734&)')./,/.'%+-'+*1;98/&0%8))*15.+1/354/6...84),-.2./7.(/-'))/0-2/,32.254.019.22440-&('))&((+/1./13//.41(+4154723106.,,,*1-$++*+22/500134-.-+5536:69709001*+)+%+(+385465<0)(*.14138:991:6+450*,55-.%'&#)()&'&'))04601-'&&%'$&%%'&).--*-3-,+*&.+*-1+())(***+,./38167.4'20761(*((++(&#%&'&'.4/.188:84441.(),-+0(,6478;34-4,,&&()/1485443320829.12385)*$'$''+-,110..'+.*()+6,13+(-,1:<.5,-(*3))975:;*+1784672(),15;646:812.2/.010577/./00;6:6:221571*,1*()+,:722(/*6,',),/2/./-3&.+27/282+)(('+/+204695+1-')2117028//7/9**')(/+-.;19:4.+4*%'#%%%)10934800*'+)+1;8273:6+),(+0(2-.,*(*&&')(+-26(/&&($,(()7631322--08.,411;(('&(.-420-+)/.',)*,.113437323-02/0666444&$$&'*8312'(&'*9/603677/*-*./3//7868890317(*/607((,.2--(*'%+(+,8628.))4,1:85736764+3+18:137753&20-.301+-391445669;5666/.2*+**%(,/*'08/786421(,.-8-,-2/1010:18;8,.648779;66400-1.-+(+,-00/.03746635356710,(,,)(&%)(+&&/))/930-.-0))*+',,9<20<90,8/--+-7::753)-133-5&6'$##$()--64/-+/+--8787.-.-/4181-:-4-604())&#%#&'%&'&+2:5,+$&$((5415-/,,-9668,5-,,7/2453.2*,+-,-+/4001''')/+-..,*'((+(()()*&(%%&.+*27*/./62(*75.++**.+4,)'&&-'230-)2-4072.41./00/66/62+.,/,+,//6651.1+0-/27877
@be627220-f1f3-4baf-b5f0-fd340ef5a51e ch=364 read=115837 start_time=2019-12-13T06:29:50Z barcode=BC01 runid=2c9cf7bc05858273f10e7d7ec552fc0bd742dc3e
CCAGTTTACCTTATTACGGCTTCACCCCAGTCACTTGAATCACAAAGTGGTAGCGCCCTCCCGAGGTTAAGCTACCTACTTCCTTTGCAACCCCTCCCCGCTTGGTGAGCGGGCGAGGTGTGTACACAAAGGCCCGGAACGTATTCCTGCCGTGGCATTCTGATCGATTACCGCTGATTTCCCGACTGGAGTCGAGTTGCAGACTCAATCCGGACTACGACGCACTTTGCCGAGGTCCGCTTTACTCTCGCTTGAGGTCGCTTCTCTTTGTATATGCGCCATTTGTAGCACGTGTAGCCCAGCCTGGTCGTAAGGGCCATGATGACTTGACGTCATCCCACGCTATCAGTTTATCACTGGCAGTCTCCTTTGAGTTCCCGGCGGACCGTAGCAAAGGATAAGGGTTGCGCTCGTTGCGGGACTTAACCCAACATTTCACAGCACAGGCGGCGACAGCCATGCAGCACCTGTCTCACGGTTCCCGAAGGCGTTCTCATCATCTGAAAACTTCCGTGGATGTCAAGACCAGGTAAGGTTCTTCGCGTTGCATCGGAATTAAACCACATGCTCCCGCTTGTGCAGGCCCAAATCAATTCGGTACGAGTTTTAACCTTGCAGCCGTATTACTCCCCAGGCGGTCGACCAACGTGATTAGCTCGGAAGCCACGCCTCAAGGGCACAACCTCCAAGTCGACTATCGTTTACAGCGTGGACTGCAAATTATCTAATCCTGTTTTGCTCCCACGCTTTCGCACCTGAGCGTCAGTCTTCCCCGTCAGGGGCCGCCTTCGCCACCGGTATTCCTCAGATCTCTACGCATTTCACCGCTACCTGGAATTCTACCCCCCCTCTACGAGACTCAAACTTGCCGGTAATCAGATGCAGTTCCCAGGTTGGGCGAGGTTCACATCTGACTTAACAAACCGCCTGCGTGCGCTTGCCGCCCAGTAATTCCGATTAACGCACCTCCGTATTACCGCGGCTGCTGGCGCAGGTTAGCGGTGCTTCTTCTGCGGGTAACGTCAATGAGCAAAGGTATTAACTTTACTCCCTTCCTCCCCGCTGAAAGTACTTTACAACCCGAGCCTTCTTCCTTACACGCGGCATGGCTGCATCAGGCTTGCGCCGGTATTGCAATATTCCCCACTTGCCTCCGTAGGAG
+
&)'+,;)(.104)*4%'(&-253-725---020--..0:8630/7-+,17+-*+-4.),/)&($),(154+0016<847886-594*//.-7,)(,451&(+(6.0,%),387.,)-++*-,.,(((..+4916)0-0:75854541/024.619468/7/1446+.12*,*(''++160-1,/)/1&(#'*++).0:2326864/,/-0104,342,-*,*1*,57-(/(%'+1,++)*,.)%%&'''%&%#()0316-./9/7/77.''&&%'&)*6</:5***+-+*-*,0.++.-*)%-714788532+/1525*+*'+*()+,,.1.034-51+'/+,,),/./1;../<89,:++*69742'(0+/-13;683,2-+3,,&%$$&(+6+037.6+,-)+)(*.035629/..850404/+.)'+.//0:.,+,-&,(*(-66021.*/(/1724+0-00//4.'**(,),.97:29-+*+.40'18046+1-%+-0&(,/-*,66:491.++&01)+)*,3/1501/.22;95***+719111.8.(-(/-2:578,-),-2288*,310.''*'01510'()+++4,6.+,)%'*+/2;;/400'''%$#'2-*)&%%%),.8<-*0867:7+*'-(.(*%%''+'))*,/'1*1*-50267:8940.:62,308,5+1'7+52301/&(,874;.))&+++:9:3-/&/)*.*5,34/1:678./874*(,,193*-*-1741)*(.1./1/.03559965+(%'))*3+276+7746:9<;:;;&0*0/./432).1%&,//299787717;80),5...*-%%).+,/6.'%.36:<5/12-)**(+-/27/+&),).09&.+)+*+-/.0/499:<7:4026493./.($(*-6))(*,.23/**'3+9682435:;5796710.*1*&''&',)&(**609450/2/.(*&($)-/1615428,0+**,-./7407,+$'&/,+-%&,*0+)+:.;;<::9:52813:5346/.***6045+,.,-12*)(+/+&.,28+4962-437-/2965;5/-++/0.,000+2,%%328663164+.,*)$&%&*'%%'&--/13357(5965:22-.(-)*(,+**././27514/)(1.-17181,//3,')
@802acbff-a56d-4205-84b2-398e80cef397 ch=459 read=55132 start_time=2019-12-13T06:30:18Z barcode=BC01 runid=2c9cf7bc05858273f10e7d7ec552fc0bd742dc3e
CCGGTTACCTTGTTACGATACCCCAATCATCGACTTTGCAGCAGACGGCTGGCTCGAAGGATTTACCCCACCGGCTGGGCGCTTCCGACTTTCGTGGTGTGAGCAGGCGGTGTGTACAAGGCCCAGAAGGTGTTCTGCAGTATGCTGACCTGCGATTACTAGCGATTCCGACTTCACGTAGGCGAGTTGCAGCCTACGATCCGGAGCTGAGAGGTGTTTCTCGGGTTTTGCTCCCTCGCGGTATTGCTTCCGTCTATTAACTCCATTGTAGTACGTGTAGCCCAGGTCATAAGGGCATGATGATTTGACATCATTGCCTTCCTCATTGTCTGCGGCAGTCTCTCATGAGTTCCCACCCGAAGTGCTGGCAACATAAGATAGGGTTGCGCTCGTTGCGGGACTTAACCCAACATCTCGACACGAGCTGACGACAACCGTGCACCACCTGTTTCCTGGCTTCGAAGAGGAACCATCTCTGGTTCTGTCCATCAATGTCAAGACCTGGTAGGTTCTTCGCGTTGCGATCGAATTAAACCGCATACTCCACCACAGCGGGCCCAAATCAGTCCTTTGAGTTTCAACCTTGCGGTCGTACTCCCCAGGCGAAGGGTGCCCAATTGCGTTAACTCCGGCACAGAGGGTCGATACCTCCTACCTAGTACCCATCGTTTTACGGCCAGGACACCGGGGTATCTAATCCCGTTCGCTCCTGGCTTTCGCGCCTCAGCGTCAGTTTTTTTCGTCAGAAAGTCGCCTTCGCCACTGGTGTTCTTCCTAATATCTACGCATTTCACCGCTACACTAGGAATTCCACTTTCCTCTCCGATACTCCTGATTAGCGGTTTCATCCCATCACGGGGTTAAGCCCCGAACTTTTAAGACAGACTGACCAATCCGCCTGCGCGCGCTTTACGCCCAATAATTCCGGACAACGCTTGCCACCTACGTATTACCGCGGCTGCTGGCACGTGGTTAGCCGTGAACCTATTCCGGTACCGTCAATCTCTTCTAACTATTCGCAAGAGGCCTTTCGTCCCGATTAACAGAGCTTTACAGCCCGAATACCGTCATCACTCACGCGGCGTTGCTCCGTCAGACTTTCGTCCATTGCGGAAGATTCCCCACTGCTGCCTCCCGTAGGAG
+
9-'(,4(*55:0/6,,%%(&)/3(1,/02853,2/71'*(&)(,-/12/.2/..4)-(**%12.(276,02+1)'+)-1+&+.,++.346;:6101/-/)&$%&%1/26544756694:2:8.,%%$'&%((,.,((*'*..20-//12:6541103-),*,/448:50()-7:5123423265*+,3.+('&&$&(+.314((-#)+-(((&).//84217*4.369,',+06*)+34/84.4+(*7/57555.+0+/+-,1;*,:0/.10/11,+(%'+*)(',44465/102-)+)+-327<1018-61'*$$**,971).'(,-.1667)65,25432/0,1-.02:2;-,28.,1--,78536,.',*/28347*./.,5/1297:/:-*'%15+%$$2*110-4.56523,,-13+(2/01/14442625296/-.7+08130;*/32171071010)'(*098<:;987769075667975.5)4-(-015578:82544(3-987<968,8+**+&++/4-4-4;687%00/*227://2#$#$$&+.073,1++)''(2/,610327:;3/://./.+2...'4)..1:94.4+*)$$))-)',)&(&*%&,+,0.0/025552242+-/501224-**+*0/++++*+*')-4,-;:19:<-12.806.881.$'20553-224629/1:7-1:878475(-,*5::0-.)()*+(*+,,9299012<50847741163/137967<979:254365,3:77:32,,0/0166387957;84479046-/,/.01(+/,4-2%*082040.(+*(*,-651-+'%+)&)+4671&*+,-.+,*--4.76(('2-,6/0(+,2,09:-74)1122:430,09/744;99<86632--,)/,)%*&(&$-50488;,0.0,/204.+16.6<98922307/010.1,+,01286416,*++(,/30-,05,((%%&-,/393(+-*$+*,56-0-,&'.50425/3.37;686.'(**516;1/6.795-206/512.,0/.92--.'-*(&'&$&)0.299::7774/0131923362224:559677/2:/-29:538920/-00,//-089/'*)%)**56/69*,937-/$
@eecf7632-7d0f-4826-94c0-bb925636235e ch=133 read=55289 start_time=2019-12-13T06:30:32Z barcode=BC01 runid=2c9cf7bc05858273f10e7d7ec552fc0bd742dc3e
CCGGTTACCTTGTTGACTTCACCCCCCAGTGTGAATCATACCGTGAAACGCCCTCCCGAAGGTTAAGCTATCTACTTCTGGTACAACCCACTCCATGGTGCGGTGTGTACAAGGCCCAGGAACGTATTCACCGCAACATTCGATTTGCGATTACTAGCGATTCCGACTTCATGGGTCGAGTTGCGAACTCAATCGGACTTAGACGTACTTTGTGAGATTCATCCCGGCTCGCACTCTCGCTTCCCTCTGTATACGCCATTTGGCACGTGTGGCAGCCCTGCTCGTAAGGGCCATGACTTGACGTCATCCCACCTTCCTCCCCGGTTTATCACCGGCGATCTCCTTTAAGTTCCCGACCAGATCGCTGGCAACAAGGATAAGGGTTGCTCGTTGCGGGACTTAACCCAACATTTCACAACACGAGCTGACGACAGCCATGCAGCACCTGTCTCCAGAGTTCCCGAAAGCGCAATCCATCTCGCAGATGTTCTCTGGATATCCAGAGTAGGTAGGTTCTTCGCGTTGCATCCGGAATTAACCATGCTCCACCGCTTGTGCGGGCCCCGTCAATTCATTTGAGTTTTAACCTTTGCAGCCATTACTCCCCAGGTGGTCGATTTATCACGTTAGCTACGGGCTTAACAGTTTCAACCCCAAATCGACATCGTTTACAGCGTGGACTACCAGGGTATCTAATCTGGGCTCCCCACGCTTTCGCATGAGCATCCAGTACATTCCCAAGGGCTGCCTTCGCCTTCGGTATTCCTCCACATCTCTACGCACGCTACGTGGAATTCTACCCTCCTAGTAGTGTGATAATTCATCGGGGCTTTCACACCTCCTTAAGTCACCGCCTGCGTGCCTTTACGCCCAGTTATTCCGATTAACGCTCGCACCCTCCACGTATTACCTGCCGCGGCTGCTGGCGCGGAGTTAGCCGGTGCTGCTGTAGTTAACGTCAATCCACCTAGTTTATTAAAACTAAGTGCCTTCCTGCTTACCGAAGGAACTTTACAACCCGAAGGCCTTCTTCATTCACGCGGCATGGCTGCGTCAGGGTTTTGCCCCCCCATTGCACCAATATTCCCCACTGCTGCCCTCCCGTAGGAG
+
39+60:+/)&(&)))*77<513/89;.)./-''&(.&+,+010.&-9,-48;:5185--7595:20.//221/.0412224-56021<955772%,%&%'%&,(/14557981715+&./110,,*-.,.61)+1788871*(37,*33060)(*%,4567936225340&+*.))*,(//9/1&%80395:3708/''&((.-*-$-/29-/.--.02/,05,&(''42*,%)),*-,---,3-/268643*1.296861&+)&*-.14*)%&./:6)(*)+773/((%-,**++&&*,-36764618,(/-98::+.--*.2580026/4.)$'&$(,07215-/.-/6.86.277),36:8979:8/0//--5072.15//-*))(,57100:95201..,/*-+5.15/*,.162/0/1156523.)/-./0'+%&(+/249346304'-)--4:99-(&('(*)0.60:8464-,$+(*3667:01//5;55'14'*(+,.+/.-+-41;98;5+.-/2./01.-/*'&+%0+01*''+-2.)/01-3.--45693171+'//298:6,0873331<<6-1,)*+)'*&(*+',)(+,:28/(*-,.556540<0,,0((),(*$*+13.+(++-('&%),7(/+7/;9/,62*+,01.144296)+$'$'&59532%+'*&''-+///)+,*$%$$%()+1+&)--1:83,-'(*.,0%),&'*3-.$+/0:20&05-/*,2;3;978:8<8+9766;76367///0999312--+*&))%*&,)0(',-00&23+(++$&#%$(('&&'&&%&%#$%'*030,.82-+,++0+)%&)*1----8/46:98710*2.,50/6-64,*-2/-35/+*,/9170)'*-021364003*'%,()3*,-'$*,)&.*2335321.-.*)$(,312372,*$$$&'+(*'(04153785,8/3()261&4.:8,1--(,'&&.'+*../1/4++**/,*20../-1/3028-,-1*/+)(*2+23431.)--.2;756575;4441;3103335)1.))1*))//2871,(.8.0)/1,7+++6/7:4,0.-+.(-1+)59*+7191*)
@0e9617db-19b3-46c5-97cc-98b375a47680 ch=294 read=91657 start_time=2019-12-13T06:30:26Z barcode=BC01 runid=2c9cf7bc05858273f10e7d7ec552fc0bd742dc3e
CACCTTGTACGACTTCACCCCAGTCATCCGCACACCGTGGCAAGCGCCCTCCCGAAGGTTAAATACCTGCTTCTGGTGCAACAAACTCCATGGTGTGACGGGCGGTTATTGTACAGGCCCGGGAACGTATTCACCGCAGCAATGCTGATCTGCGATTACTAACCCGATTCCGACTTCATGGAGGTCAGGTTGCAGACTCAATCCGGACTGAGATAGGGTTTTCTGGGACTGGCTTACCGTCGCCGGCGCAGCCTGCCTCTGTCCCTACCATTGTAGTACGTGTTAGCCCTGGCCGTAAGGGCCATGATGACGTCATCCCCACCTTCCTCCGGTTTGTCACCGGCGGTCTCATAGAGTTCCCACCATTACGTGCTGGCAGCTAAGGATGGGGTTGCGCTCGTTGCGGGATAACCAACATCTCGCGACACGACTGGCGACAGCCATGCAGCACCTGTGTTCCGGGTTCACCAATCCCATCTCTGGAAGAGTTCTCGACGTATCAAGGCCGGGTAAGGTTCTTCGCGTTGCATCGAATTGAAGCCACGCCTCACCCGCGTACGCGGGCCCCGTCAATTCCTTTGAGTTTCAGTCTTGCGACCGTACTCCCCGGGCGGCGAACTTAACGCGTTAGCTTCGATACTGCGTGTAAATTACTTTGGCATCCGTTCATCGTTTAGGGCGTGGACTGCCGGGGTATCAATCCTGTTTGCTCCCACGCTTTTCGTGCCTCAGTGTCAGTGTTGGTCCAGGTAGCTGCCTTCGCCATGGATGTCCTCCTGATCTCTACGCATTTCACCGCTACACTAGAATTCCACTCTCTCCTGCACTCTAGATAACCAGTTTGGAATGCAGCTTTTAAGTTGAGCGGGTATTTCCACATCCCTTAATCATCCGCCTACGCTCCTTTACGCCCAGTAAATCCGGATAACGCTCGCCACCTACGTATTACCGCGTACTGGCACGTAGTTGTAAAACGGCACCTCATAGGTACCGTCATTATCTTCCTTTAAAGACAAAGGCACTACGATCAAAACCTTCATCCTCACGCGGCGTTGCTGCATCAGGGTTCCCCATTGTGCAGAAATATTCCCCTGCTGCCTCCGTAGGAG
+
()2+8-)-&'*$(,+)(+06-().0((-&$-)*&-3.4.-(10-.03862,*''*++2-/.1)'(-62446767:72455245;9541-$*(,-,02573<:4-.0*'0%&#$$&//34'(6508206*/)))3713/,12;8::99841-*+*)-2..)+&,()*./.2,*+55:62222)*))+%-0/811065545/:-7+',$")&),26..+,.;:.8859856836+1,,5;434.23))(*-(,+-&%('+2234.5*(*23-06-.,(-$**-','(%+.,)+20-*.,*)*5*;0.,,(*+47778425:.,398988220263<9--.-2/294696556)0+,0142:8/-66569/435,+++-,.&,*,+**+''02,/5/1/*')(1711)550+,(-)+,/0//+-$((%&$%'$''-,-003449;8:76333/4832-+,2/(+,2-1.$)(03208--1310./6/0&%&/;197645+1'))*'0007&713,&0/3;99<.+++*945578+))1)(''%&*&*(+'''),2*'*'*+0/.25,75/'%,.28777*.-(&',0983(./,0/./2/.0(,+1-0*+)&/650720*4+-1,.*+,+--.(*+678896757632)#')))-&)&&$)'*%.,'*+*)%&)..4:+287278:;776'2+,20-,/0304186042;3,/2.52)-/3/3:/,,-*0001+,.+-/+0210:/410.-07210433995;637:368;8:-0)5*.4235:8655.//0-19++/67324.3123.'%-)1,*'+-**+*.6*,2&&(,,-.713'30033<92.13823'&&&'')+4/1921-3)/510.;23'(),+12(,,-/,-,,.))/3012*,,12-2/,-,-0(%$%(01/2-6/8747312787:;65:55677..,(+,(*+-+32/2,&()+&-/'&))('$$($&$&&'*%(&*.0/29787304)--200$$%&-;6*-1,3+*()&''$%&(*-%)0-+8.98776*))$,()*3+,-:120/-.)*'),,,+,580(+*%)()*(,,,)3256;84+.06535068*.442'&
@37e9a0e3-c79e-4a12-ac59-70399c75fdf7 ch=131 read=75210 start_time=2019-12-13T06:30:26Z barcode=BC01 runid=2c9cf7bc05858273f10e7d7ec552fc0bd742dc3e
CCTTATTTACGACTTCACCCCAATCTAATCCACATAGACAGCTCCTTCCTTGCGGTTAGGCCACCGGCTTCGGGTGTTATCAACTCTCGTGGTGCTGTGACGGGCGGTGTGGCCTGGGGCCAGGCGTATTCACCGCGACATGCTGATTCGCGATTACTAGCGATTCCAACTATGTAGTCGAGTTGCAGACTACAATCGAACTGAATGTTTTATGGGTTTTGCTTCACCTCACTTGGCTTCTTCCCTCTGCACCATCCATTGTAGCACGTGTGTGGCCCAGGTCATGAGGGCAGTTTGACGTCATCCCGCCTTCCTCCAACTTGTCACTGGCAGTCTCGCTAGAGTCCCCAACTTAATGATGACTAACGATAAGGAGTTTGCGCTCGTTGCGGGATAACAGCATCTCTCACGACACGAGCTGACGACAACCATGCACCACCTGTATCTCATATGGCTATCTCTCCATCTCTGGAGCCTTTTATGAGTATGTCAAGACCTGGTAAGGTTCTTCGCGTTGCTTCGAATTAAACCACATGCTCCACCGCTTGTGCGGGCCCAAATCATTCCTTTGAGTTTCATTTCTTGCGAACGTACTATCAGGCAGGTACTTATTGCGTTAACTTCTGCAGCACTGAACTGACATCTTACTTAGTACTCATCGTTTACGGCGTGGACTACTGGGGTATCTAATCCTATTTGCTCCCCACGCTTTCAGGACTGGGCGTCCAGTTGCAGGCCAGATCGTCGCCTTCGCCGCAATTGTTCCTCCATATATCTTACGCATTTCACCGCTACACGTAGATTCCACGATCCTCTCCTGCACTCTGGCTGCCTGGTTCTATATTTACTGAAGTTAGCTTCAGGCTTTCTACAGACCCGCTTGCTGCCGCCTGCTCCCTCTTTACGCCCAATAATTCCGGATAACGCTGCCACCTACGTATTACCGCGGCTGCTGGCACGTAGTTAGCCGTGGCTTTCTAATAAAGTACCGTCTCGGCTACCATTTCCTGTAGCCGTTCAACTCGCTTTAACAGAAGTTTACAGTCCGAAAACCTTCTTCCCTTCCGCGGCGTTGCTCCGGTGGGGGTTTCCCCATTGCCGAAAATTCCCTACTGCTGCCTGCCTCCCGTAGG
+
-***&*32**,%,/+,(+-6,493+&'+,1/))&,&')20/002,4+.)-+++3/0-,/977355/60184-2++,262330.+('&()216*)'''()-,*453)8663.2-+&%),'.6&)*))233;4.1502011113)))$-&()665370/-**,,*9/5+1&(*&*+343761/217/2+,,,'(*4:76.)'*&&()'**473.208226;0.05:2*0303,('+-6,/8/7719,-065557889<:267,)+,,+-//351-&())'&-21144+*/2+4.2/44+,.3424-50/)/7/82721-1-,7201:78102.-397565000/.13/44'.(*,,.2/('($%''3.5434/2/-'*06/+..,*,+5:034;9/&(()&%*0342210,/2,647**97,++''().7/411*++0.-39358764254688-4424588648;9;87.--4)+,-47/*(,&&$''*-.0111,*''(,..4)45:9:<:7873:112<7,3(1(2712/*++),--06./1+++&)+3347006+&())*).-.'(20-&33;741.7+-08241/0,)*355//-.289(+%'$%'&(,,-1-3+0'')/')+2/44220/1-,'+,849304+*++'+105788::88;0.*/,,,768676453(8:8450.*+2094/04;0+.*872/*-+.-:72&89637702-.-8)(+61017607/1)./:797387787/17%%(%*&$),-/.2:355866,-&')4556<9324800..-),'/&,1*.1.()*,-3534257877///,)'/.1248556791/+0.)5/&/),,*()+)'+,88*,.--99-,-..7988+%&*()++,::.3:10//.8+,02;6//-34,/-,697152*238972-+*(*+)*-*+..3..1-150/00/1:9534/(-++)+.6//070:9;/9:.0(+*,88503'01-.8472820'.%$,/)1/.,'$'&+(*/)%$''*#&+..+,/'',((-89,-(550((089-/0/2073::)765%%&)*++30.-12)--)(,55/1<7/8:0-0;2.-+/6731707.*+0/-.,+++&),2+54*+988,
@d0b5e96f-80b2-46af-9949-46ae80215c12 ch=85 read=80507 start_time=2019-12-13T06:30:45Z barcode=BC01 runid=2c9cf7bc05858273f10e7d7ec552fc0bd742dc3e
CCGGTTGCAATTGCGGCTTCACCCCAGTCATGAATCACAAAGTGGTAAGCGCCCTCTCCAGATTTGCTACTACTTCTTTTGCAACCCACTCCCATGGTGTATTGGGCGGGTGTGTACAAGGCCAGGAACGTATTCACCGTGGTATTCTGCTCCACGATTACTAGCGATCCCGGCCACCATGGGATCGAGTTGCCGAACTCAATCCGGACTGACGCGCTTTACCAAGGTCCGCTTGCTCTCGCGAGATGGCCTGTATGCGCCGTTGCGGCGTGTGTAGCCCTGGTCGTAAGAGGCCGCGGCGCGGCTTGACGTCATCCCACCTTCCTCAGTTTATCACTGGCGATTCTCTTTGAGTTTAGCCCGGTACGCTGGCAACAAAGGATAAAGGGTTGCGCTCGTTGCGGATAACCCAACGTTTCGCCTTTGAGCTGACGACAGCCATGCAGCACCTGTCTCACAGTTTCGAAGGCACATTTCTCATCTCTGAAAACTTCCGTGGATGTCAAGATGAGGTAAGGAGTTCTTCGCGTTGCATCGAATTAAACCACATGCTCCACCGCTTGTGCGGGCCCCGATCAATTCATTTTGAGTTTTAACTTAGGCGTATACAGGCGGTCGACTTAACGCGATTAGCTCCGGAAGCCGCCTCAGGGCACAACCTCAAGTCGACATCGTTTGGCGTGGACTACCAGGGTATCTAATCCTGTTTGCTCGCTTTCGCACCTGAGCGTCAGTCTTCGTCAGGGGGGCCGCCTTCGCCACCGGTATTCTTCAGATCTCTACGCATTTCACCGCTACCTGGAATTCTGCCCCCTCTACGAGACTCAAGCTTGCCAGTATCAGATGCAGTTCCCAGGTTGAGCCCGGGGATTTCATCTGACTTAACCGACCGCCTGCCGTGCGCTGCGCCCAGTAATTCCGATTAGCGCTTGCACCCTCCGTATTACCGCGGCTGCTGGCACGGAGTTAGCCAGTGCTTCTTCTGCGGGTAACGTCAATGAAACCAAAGGTGCACTCCCTTCCTCCCGCTGAAAGTACTTTTAGCCAAGGCCTTCATACACGCGGCATGGCACAGGCTTGCGCCCATTGTGCAATATTCCCTGCTGCCTCCGTAGG
+
)(&208*.+(&())+%,483,:4.)%&)+(,+/25211/,'&%(-*()(*+06.**&-&%&&%(%$$$%('&05:349</34/..74'''03+),+*(''$)+.67303,,-+%(+.57+4-3&-01950854.*'2-0138767:643562)&)+.8...42252304:+*%($&*/%')30/00416.8**-/.87884;41)1.0-++*)'+&))+*')))%'),//*,+/+-,-33./,%*$)%&%'&&',,')((*+./'&))'1011((+,/9/,0596./1*)'++890//),)&&&%%()+*+0372:3/-2533:8+/020;4./2,--.8*)%)$&($%+(*132/($)71('$,()&&&%++-,42:+2.9994-)/,37.1799;.8-*'(,+((-,/)*$)'*43.&-(),.,/0222)-.,1*.05-8,/--..1/+*-22/,+%'3/)0%&&)))%'$#&(*.---,,/,*+20//.5/5158<7744412453.',+)(')+&)7<99<7775/;02197)'---0;8;;0+&++-1795670-0(,-35+2-,01'%)+)372-2&*-5)-..0;;4+5&%$$%',-.00/0*55.*-*-1,-,0.3-**%$)-,-316*-/,6)-2),7410-:5/*-.63926'-+,02((&++840++-,.1::561+/-'+'%*(/088;99997280'%&)%$',***,+/944440/474433,00(+&$-,37:/1657:7<732*%/),+*)0;7845)*-23133/.+-,0:10/00(*++,*)/-3,3/1.(.485/+99660(2,027*,*,29//-%(''-(*.47688:;155-+.6/5+%12/(-57.-293.102621.00401,,42.(&%%$-51765*(1%)--32,,0358:25,),-%&'%&&%&('+/-,49.053:330..0123:9:2-*&(&,(*/.,+0:.57/47;89;8755(02/.75455230-,)&2)2-),%&#%$()68(394((,9-+651.75*--),,)&$&+'1,1/3-0-,-/+,')&**11112/,$&&.*),7,0+4.)&(0(+,5/4.00.73+'+++*-..03*-79.
@6b022b78-e568-4e6b-8f1f-9a63fc880989 ch=45 read=89886 start_time=2019-12-13T06:30:58Z barcode=BC01 runid=2c9cf7bc05858273f10e7d7ec552fc0bd742dc3e
CCCGGTTTACCTTGTTACGACTTCACCCCAGTCATAGATCACAAAGTGGTAGCGCCACTCGAAGGAGTTAAGCTACCTACTTCTTTTGCAGCCCACTCCCATGGTGTGACGGGCGGTGTACAAGGCCCGGGAACGTCACCGTGGCATTCTGATCCCGCGTTACTGGCGATTCCGACTTCATGGAGTCGAGTTGCAGACTCAATCGGACTACGACGCGCACTTTATGAGGTCCGCTTGCTCTCGCAGGAGTCGCTTCTCTTTGTATGCGCCATTGTAGCGCGTGTGTAGCCCTGGTCGTAGGGCCATGATGACTTGGACGTCATCCCCACCTTCTTCCTCCAGTTTATCACTGGCAGTCTCCTTTGAGTTCCGGCCGGACCGCTGGCAACAAAGGATAGGGTTGCGTTGCGGGACTTAACCCAACATTTCCTGGCACGAGCTGACGACAGCCATGCAGCACCTGTCTCACGGTTCCCGAAGGCGCACTCTCATCTCTGAAACTTCCGTGGATGTCAAGACCAGGTAAGGTTCTTCGCGTGCATCGAATTAAACCACATGCTCCACCGCTTGTGCGGGCCCCCGTCAATTCATTTGAGTTTTAACCTTGCGGCCATTACTCCCCGGGCAGTCGACTTAGCGTTAGCTCGGAAGCCACGCCTCAGGGCACAACCTCCAAGTCGACATCGTTTGGCGTGGACTACCAGATTATCTAATCCTGTTTGCTCCCCACGCTTTCGCACCTGAGCGTCAGTCTTCGTCAGGGCCGCGCCACCGGTATTGAATCTCTACGCATTTCACCGCTACCTGGAATTCTACCCCCCCTCTACGAGACTCAAGCTTGCCAGTATCAGATGCAGTTCCCAGGTTGAGCCCAGGGATTTCACATCTGGCTTAACAAACCGCCTGCGTGCGCTTTACGCCCAGTGTTCGATTAACGCTTGCGTCCCTCCGTATTACCGCGGCTGCTGGCACGGGTTAGCCAGTGCTTCTTCTGCGGGTAACATCCAATGAGCAAAGGTATTAACTGCTCCTTCCTCCCCGCTGAAAGTACTTTACAACCCGAAGGCCTTCTTCATACGCGGCATGAAAGCTGCATCAGGCTGCGCCCGGTATTACTAATATTCCCCACTGCTGCCTCCCGTAGGAG
+
:1%*&-1/*-3271/+%)&&-.81,529-,/11+/&&%)..3390/--2,,/334<////*&%(*%*.6460331/0&(,.7,061('*.&1:/*-,34/%.+452//06,8;75743457995929,075,')&*'(0:483:3/25.,../77)++*+7++*(),-99<741-45:7.//*&')+/05/8(,''8758*9.8.:380'&*+)**$%#'+2/-+),-+/21**-*,-0538.-%(.')+*(*/,0.-*56+,466888<-7.-%,.00444533//*/7-,/53901////0/&%%&,+-,/-*(,-0158.700**-*+)''/*/,3+,-5;40/0)--042.25558.78-,+/.,0',-2,6979767788672847)*.,,1((+*7+-/1..0/97/))*0,41,0.0*55*1-+-((')')67553545,+*9+78'5+//+./0023/0011787/3-(**(+)&0-322012422-1./3.-094;9:;<;:2878788:<268537,4.<;:<933/,%()-:--/1.5:661*(*-33455*/4,.,2)--2*/3/:89,,01&2*8///7*+,-9;<+-,-,06/,1,8-*2+&().151'368-761./.-+*',,/2)..06&6'6(+2.015965**1,**.002006)/+./21+1036408+-))*.05.02+.0'*%/(-.3,&(-088298/-123:;.,1-/.:03()+3501247402-0278<;88:./0**(()*,4/101/.,.4,+3../36785735;:637:-1-./,,33)/)6*53545685/45803,,..001),%*,*+6:&.2.-/'*0.+*)+-7./-+/-5,)&170+&-**'4542./-/0.0&***0-1$(43649:8::88760.06-(+,,,(&%&&-0/()+2/3//.13/0'(,2*+26+8-,6..0--//.-0**,+)'/'/+,3./03'0.**2018<:734.133211107(8(006227:*/+/-/2/*,.&-,92+20./-98.*53-23-&0'*,10+-.--*(&('(.-/.5.3;67743))-2,&)()+)%%%),,/4)-/-0.0186-+(.((/)*)./-/84749.-02..+-05043()557+.'
@e1ef24e7-e489-4f08-8482-be58a893b914 ch=173 read=125271 start_time=2019-12-13T06:30:56Z barcode=BC01 runid=2c9cf7bc05858273f10e7d7ec552fc0bd742dc3e
CCGGTTACCTTGTTACGACTTCACCCCAATCATCAATCCCACCTTAGACAGCTCCTTCCGGTTGGGCCACCGGCTGGGCGTTATCAACTCTCATTGGTGTGACGGGCGGTGTGTACAAGGCCGAGAACGTATTCACCGCGACATGCTGATTCGCGATTACTAGCAGTTCAACTTCGTATGTAGTCGAGTTACCACAATCCGAACTGAATGGTTTTATGGGTTTTGTTTCACCTCGCGGCTTCGCTTCCTCTGCCATCCATTTGTAGCACGTGTGCCCAGGTCATAAGGGGTATGATGATTTGACGTCATCCCACTTCCTCCAACTTGTCACTGGCAGTCTCATAGAGTCCCCAACTTAATGATGGTAACTAACATTAAAGGTTGCGCTCGTTGCAGGACTTAACCCAACATCTCACGACACGAGCTGACGACAACCATGCACCACCTGTATCTTATAGCTATCTCTCTCCATCTCTGGAGCCTTTATGAGTATGTCAAGACCTGGTAAGGTTCTTCGCGTTGCTTCGAATTAAACCACATGCTCCACCGCTTGCGGGCCCCGTCGAATTCATTTGAGTTTTAACGGCCGTACTCCCCGGGCGGTCGATTTATCACGTTAGCTACGGGCGCCAGAGCTTAAGCTCAACCCCAAATCGACATCGTTTACAGCGTGGACTACCAGGGTATCTAATCTTGTTTGCTCCCCACGCTTTCGCACATGAGCGTCAGTACATTCCCAAGGGCTGCCTTCGCCTTCGGTATTCCCTCCACATCTCTACGCATTTCACCGCTACGTGGAATTCTACCCTCCTAAAGGAGTACTCTAGCGACCCAGTAGCGAAATGCAATTTAGGTTAAGCCCGGGAGCTGCACCTCACTTAAGTCACCGCCTGCGTGCCCTTTACGCCCGATTGTTAATTGTGCTTGCCTCCGTATTACCGCGGCTGCTGGCACAGTTAGCCAGTGCTTCTTCTGTAATTTAACATCAAATCACCTAGTCTAATGCGCTATTGCTTCCGCGCTACCGAAAGAACTTTTCAACCCAAGGCCTTCTTCATTCGGCATGGCTGCGTCAGGAGTTCTGCCCCCATTGCGCAATATTCCCCACTGCTGCCTCCCGTAG
+
51443;6:9/:--7,-/%-08377870/205/044144)&$*(***+68,,-,.124,+*/)8+787:1303.(#++'((-0.13/*.-,)+%0(4)7/106842+*0.,-12615::7874(&,(/-+/-/2589;88835.7248:9:68+,+)-&+.''()&*544(/*-11'/).,,,-.--(106*1,+,.8/,,'*31+*++).,,/6*---92/:8/,161627985&&%'(+2*)*6)48+,((/1/668599)'+***)*(%%$$%%'&*--./41+.03+0/1010//4;/.-56733-45+&,/9/201.1'+0/-0;:985931120,0$)(*,1.365+*.*+/./,+,/0467422150%&.62.')*4*-./06-10*+'45.(('+&,)%*0.410.-'*,--11)'/..0/..,-1013392114478;6542..,0-//6867789212/03/+03./20*+,-/1,($&(++,-.--+1045<)*8850/47;99<:99910),//4,+3.4,83040002.322,',)'&((*(+40.75)$)*'+-404)*/-)),+;;*-%'%)(4,-)+-3351.48:7;88121:7/0556417/-.12:79-+**+'&&%%&')+)+-2280;:..87333885760:90*--4668:;79864:/43/.46872:222:22;7,//3780.0-..995-.&('++-124:8,+1.3037+7-1)-46.557706.&'',4/.80/.624(+21+-.15866152313<5215504602,)),''&/+/.170+/.),60**&*+./32,+-/0/09.*++'%$&'')'$&&$0,&&+1/810,37+)-+$&&)()(,,1/,(.)9,344157377.030420://:8/0-0-(&&4)'-0$$+%#$$%&%',1.41-/12:45925,9,--430+)(($),)**40'))')7/85<54220+00'/41(11*0)+)%(2.).232,,-%$(),)2+(')02(#%()837+*./(+,1000+($,*-3.*+*1.00107<959)($%&'*+6344544-%+($+00+'%)/79-/0701,0-7.,..:9:.-/0060/,('+7+*706
@3a478e7c-f625-491d-a737-b7ae5886dc88 ch=182 read=136507 start_time=2019-12-13T06:31:05Z barcode=BC01 runid=2c9cf7bc05858273f10e7d7ec552fc0bd742dc3e
CTCCTACGGGGAGGCAGCAGTGGGAATATTGCACAATGGAAACCCTGATGCAGCAACGCCGCGTGAGTGATGAAGGTTTCCGGATCGTAAAGCTCTGTCTTTGGGAGATGGCAATTTTTAAGGAGGAAGCCACGGCTAACTACGTGCCAGCAGCCCGCGTGTACGTAGGTGGCGAGCGTTATCCGGATTTACTGGGCATGCAAAAGGGGCGTAGGCGGATGATTAAGTGGGATGTAGAAATACCCGGAGCTCAACTTGGGTGCTGCATTCAAACGCAGTTTATCTAGAGTGCAGGAGAGGAGAGTGGAATTCCTGGTGTAGCGGTGAAATGCGTAGAGATTAGGAAGAACACCAGTGGCGAAGGCGACTCTCTGGACTGTAACTGACGCTGAAATTCGAAAGCGTGAGGGAGCAAACAGGATTAGATACCCGGTAGTCCACGCCGTAAACAGTGAATACTAGGTGTGGGGGGTTTCAACACCTCGTACCGCCGCGCTAACGCATTAAGTATTCCGCCTGGGAAATTGCAGGTCGCAAGATTAAAACTCAAAGGAATTGACAGGGGACCCGCACGAAGTAGCGGAGCATGTGGTTTTAATTCGAAACAGCTTGCAGAGACCTTACCTACATGACATCCGCCATTACTCTTAATCAGGAAATCCCTTCGGGACAAGGTGACAGGTGAACATGGTTGTCGTCAGCTCGTGTCGTGAGATGTTTGGGTTAAGTCCCGCAACTTGAAGCGCAACCCTTGTCGTTAGTTACTACCATTAAGTTGAGGACTCTAGCGAGACTGGGTTAACCAGGAGGAAGGTGGGGATGACGTCAAATCATCATGCCCTTATGTGTAGGGCTACACACGTGCTACAATGGCTGGTACAGAGATGCAATACCGTGAGGTGGAGCCAAACTTTAAAACCAGTCTCAGTTCGGATTGTAGGCTGAAACTCGCCTACATGAAGCTGGAGTTACTGGTAATCGCGAATCAGAATGTCGCGGTGAATACGTTCGGGTCTTGTACACCGCCCGTCACGCCTTGAGAGTTGGCAATACCCGAAGTCCGTGAGCTAACCGCAAAGAGCGGCGGCCGAAGGTAGGGTCAACGATTGGGGTAGAGATCGTAACAAAGGTGG
+
*/030473470)+20.022013922++&*'&'%&))*,*)+*+5.++.13463604.),2--..+*+--14546//0:3+.33132.007/+-.454524;<-.)'%%$(')$&*),4(,(+,.-(+++5903.9/..334320+)1+((,(,30()0'.(,244702//266.*3340;0./))+#8-&'10//0,&)&((.3,*1/00.371:972111,9+5,++(0-+/,*)',./+,24((-$&(741-,-.&302-1222382-*+*($*#))9/./264000127-80,.)//*)+*,//6.6./**(46520332:877:811187)))((300391,-183669'1+6+*&&'))+-71...,059//./6841010-**-)(0&%&&',21,,/2,$1.()'*09/1.57026..02-;8)-0+0/164-/89:435;4-%)-+.-,-.0/1878746;;;.6<7.).+-2853)$'1-45;.2(+)+-6.0*-/10.1/36,*'**&*(%)'()/'.%1&(*5364*++4+;;:/0,46+,*'(-,2'3*,*506/90&)%&&+))))*.2+*++62-,-3-:<11:7:1/02*)&&)'+'&$'$&'/+1,+280.,),)(-045(%'*&*0',*+.1/-+&&&%'*(&061097*91*+:9/8/122)1*+1%%&&('13703434700355364883634265-.0*'/2.96945371,.0+(%$'''))355:9<2-3+./70<0/.501267:3.3+'+)4+,071674+&))%$-'0,+*/*6240103/,3..5.20-68/02888858*5--.775+-(,*(())++,*)&147120/.-(++).18591;1/1//05644-&($%('*2))&-*+-**-())-(+.24:7...*/77.07538523,-/89,5.21/00.//26*57.0885843357/(*()*,-((1-000'))-+,-840.5/4-+(*+/2835571328726+6)-(*223061211/1214:4/3620(+%*'&)+,./3.1//,/,,(*)+4//13450,4311523+.,1)'''&(('&105/.+*,*-/1.,/0,31'5*1055,)')(&)+4775758)'%**.
@27978aa2-f5d7-4dca-a763-47541a196a4a ch=129 read=74614 start_time=2019-12-13T06:31:01Z barcode=BC01 runid=2c9cf7bc05858273f10e7d7ec552fc0bd742dc3e
CTCCTACGGGAGGCAGCAGTAGAATTTTTTTCGGCAATGGGAAACCTGACCGAGCAACGCCGCGTGAAGAAGGTTTTCGGATTGTAAACTTCTGGTTATAAAGGAAGAACAGCGGCTACGGAAATGGTAGCCGAGTGACGAATACTTTATTAAGCCACGGCTAACTACGTGCCAGCAGCCGCAGTAATACGCGTAGAGTGAAGCAGAAGCGTTATCCAGGTGTGGGCGTAAAGGGGCAGGCGGCAGCAAGGTCTGTGGTGAAAGCCTGAAGCAACTTCAGTAAAGCCATAGAAACCAGGCAGCTAGAGTGCGGGAAGGTCATTGGAATTCCATGTGGCGGTGAAATGCGTATATGGAGGAACACACCAGTGGCGAAGGCGACGATCTGGCCTGCAACTGACGCTCAGTCAGCGTGGGGAGCAAATAGGATTAGATACCCTAGTAGTCCACGCCGTAAACATTGAGTACTAAGTGTTGGATGTAAAGTTCAATTGTTTGCAGTTAACACTGTAATTACTCTGAGTAGTACGTTCGCAGGAGAATGAAACTCGAAAGGAATTGTTAGGGGGCCCGCACAAGCGGTGGAGCATGTGGTTTAATTCCAGAGCAACGCGAAACGCCTGGAATCTTGACATACTCGCAGGCTCCCAGAGATGGAGAGATATGGCTATATGAGATACAGGTGGTGCATAGTTTGTCGTCAGCTCGTGTCGTGTGAGATGTTGATTTAAGTCCCGCAACGAAGCGCAACCCTTATCGTTAGTTACCATCATTAAGTTGGGATGTAGAGACTGCCAGTGACAAGCTGGAGGAAGGCGGGGATGACGTCAAATACCCCTTATGACCTGGGCTACACGTGCTACAATGGATTGCAGAGGCAGAAGCCGCGAGGTGAAGCAAAACCCATAAAACCATTCTCAGTTCGGATTGTAGTCTGCAACCGACTTCCCGCAGGATTTGGAATCGCTAAGTAATCGCGAATCAGCATGTCGCGGTGAATACGTTCTCGGGCGCTTAGTACACCGCCCGTCACACCACGAGTTGATAACACCTGCCAAAGAAGCCGGTGGCTAACCGCAAGGGAAGGGAGCTGTCTAAGGTGGGATTGATGATGGTTGGGGTGAAGTCGTGACAAGGTAATGCCGGAAGATGAGGCGACAGGTAAATTGATTGCTACGAGACACCGACAGCTTTCTTCCGGCACCTGGCTAATACGTGAAAA
+
*,12-(3/88,.53325-.1*&%$'(%%%$%..545:227.*3--9../6;,,&434324:55/,,)($*(&.+41/-1;.01-/39.54:200'/(--6;+,*0.+177&623(20+++'*17,-1-*)0*'%'(*630(0-12284+.+4,+1/552////0,.-/159980.0&/.,%($'))3.(,)*../&%))%),&(('*-),+././2.%),,)/,5666739*./(),'00-*.++,,,',-...00)1,,05++.401/.')))+4.50/24:.%03$$%&*2-,,**,)$'(**((+-43*35,.+/()%',2-2-3.281,+'''%)/*(-2--.01216()+,*.0.81*,',*'%4),()++.3398321114243925522&()*73231237((%&(93-2(,%.2962'*)',-+-07468)()(*)+10.1467<:88943'*)%')-%/0523755;9:6*''%(,*194*%.''070-3),,,0*)$($((*),(%&%&##%#)('0(.02-)%%&*$*%)0*+5:-++)$++*'),*1*&&&&(11,(14,)*,.//-/18441*..-0,+,1.6449554,%$(%1.10/)'+*%()*('*)&$'(742.//.-000%*%&*(,.)&')*,,.941.&&0*+/*213453754.-,'+(,.,-/3/002'1.64.-2456/02400*')1/01),(+,2)/(*%05(/+()1.)(0/*3''+'*).,3-8/,.//9529202326:69953;47.7/)/,((#&%&((-060730,''+*-1*+-3:-0*+*(*)*1562//111677980*/0,%&'),0/26.&(1+00/,,(,,/01014/,)#-(++**''%&&(,*(//.-,'-()(*,$)+54'11'&+-9:52:97;202)00:320/2.--,15730)($)%%%&''&('%((&*%1/0*,-(((%&+'''*+1-.*-.2993,$'')-14,1)/.04:42203;3//.76/+))%'$#%*+.755:305424/31%'*+,*/*++1964593,-(()(%)*),61844;31165/+**'(,,,0/0+%)*7651)('(+,-4.-/7+--.)('&*&479-*)(+,--14()**,+-*'($$(*,/-8012*'&'%/.2)/)&+/(-&'%1,%'*%%%&&)1031+%%$)*,14121/(())$)%#$$'$)')))*+#*(&'
@278d4613-f931-40bd-88e0-671858ae1f0d ch=479 read=160291 start_time=2019-12-13T06:31:26Z barcode=BC01 runid=2c9cf7bc05858273f10e7d7ec552fc0bd742dc3e
CCAGTTACCTTGTTGCGACTTCACCCCAGTCGCCGGATCCACCAAAGTGGTAGCGCCCTCGAAGGTTAAGCTACCTGCGCTATTTTTGCAACCCACTCCCATGGTGTGACGGGCGAGATTGTGTACAAGGCCGGAACGTATTCACCGTGGCATTCTGATCGATTACTAGCGATTCCGGCTTCGCTGGAGTCGAGTTGCGAATAGTCGGACTACGACGCGCTGAGGTCCGCTTGCTCTCGCGAGGTCGCTTCTCCAGCGTGCTTGCGGTAGTGTAGCCCTGGTCATAGGACCATGATGACGACGTCTCCCCACCTTCCTCAGTTTATCACTGGCAGTCTCCTTTGAGTTCCCGGCGGACCGCTGGCAGCAAAGGATAAAGGTTGCCTGTCGTTGCGGGACAACCCAACATTTCACAACACAGGCTGGCGAGCAGCCATGCAGCACCTGTCTCCACGGTTCGAAGGCGCATTCTCATCTCTAAGAACTTCCGTGGATGTCAAGACCAGGTAAAGGTTCTTCGCGTTGCATCAGAATTAGAGCCACATGCTCCACCGCTTGTGCGGGCCCCGTCAATTCATTGAGTTTTAACCTTGCGGCCGTACTCCCCGGGCAGTCGACCAACGCGATTAGCTCCGGAAGCCACGCCTCCAAGGGCACAACCTCAAGTCGACATGACACAGCGTGGACTGCAGGGTATCTAATCCTGTTTGCTCCCGCTTTTTTCGCGCACAGGCGTCAGTCTTCGTCAGGGGCCGCCTTCATACCGGTATTCCTCAGATCTCTGCGCATTTCACCGCTACACCTGGAATTCACCCCCCCTCTACAGGACTCAAACGCCCGGTATCAGATCACGGTTCCCAGGTTGGGCCCGGTTTCACATCCTGACTCAACAAACCGCCTGCGTGCGCTTTACGCCCAGTAATTCCGATTAACGCTTACCCTCCGTATTACGCGGCTGCTGGCGCAGGTTAGTGATGCTTCTTCTGCGGGTAACGTCAATGAGCAAAGGTAATTAACTTGCTCCTTCCTCCCCGCTGAAGAGTACTTTACCACAGCCGAGGCCTTCTTCATACGCGCTTGAAACGCCGACTGCGCCCGGTATTGCAGTATTCCCACCGCTGCGCTCCGTAGAG
+
3($%*/'+/5.+))$)+(..-+--07.*+97+-)''4/2*()'((,')*.,%-///65+-'(,+*)446')(%''$#$#%,)0444+(0,(-0.&+*79/%,)/0+**)+),+,%&'#*)'++.-./36.9.*/,2-%,()52136484963685455/3),,7./-&)),-475+-))10/&&((,'(*+)(0.4.-,'&#'$),(.,3--.2041/+))*%*((*((+-9)+-117,-.*,+*+*062751'&%%$&$%%&(()$*'&,(')%(32-/633*)&.4354('&(),2.0'%%&#&)-0-,/57;6605,./:/-.2../)''*-2212+00*'&175/)&%*1*4.43+.,7,'*$',2'40505,'*.*6+,(&$+,506,-&)%&$)+0/+/1254:.-*+0-,,0(+3502&/)&',,)+.*/*,-11--,'$+...(').6643)),+/*%))07146565*(%#$')&)1++2*,3;8:,/1+1.6892---2:*.05743/+%'&'*(+,*,)())/+'%+$10*(*2-/0/,(1*112102,0&*%,,-)$*/21825+3/))/156)1-23.5..,,--05///,482%227'21))&)&*'/*)*&,&'*/,8(-(.*$10,.-2749'0+/71/'/050802)0*16234%0)(&),&-//0895*)%&%,+)--.1*-67484418,),.54,'(),0-.,0+-&,)*+-92.-.-027937)*2(*59.32..*-*)$&&*5.72-(.(%'*(+'')())$()+45:94123%%&$''+$$%((&-+)(/11/21.))'&($+.(-036:32.1,('****-%'',%&*--/)(&%)+4.9.41/-)&+-:**()*02)**/0004,3/-0+1,/4,/0/271..-01*,+,('&&(+76:25/.0.,*)(&('#(32*+,-)+).+,(,+5/45997/-$,&0/2,+%'''$&.2884;8112-.1--5202-/+,++*1+0)-///-/0-.)++$*+8:.7985/9:/+983+,'%&'.*.-)$&%%')%.*%(+.)((-*/86%-%&&'&'$#%&$#$$%(&'*),1/21+'(,&(&%&&$)+4/401'132..,,$*+-5*+++''
@90acc944-9a64-4625-8241-56a681f3cdf2 ch=3 read=35616 start_time=2019-12-13T06:31:24Z barcode=BC01 runid=2c9cf7bc05858273f10e7d7ec552fc0bd742dc3e
CCGGTTACCTTGTTACGACTTCACCCCAGTCATGAATCACAAAGTGGTAAGCGCCCTCCCGAAGGTTAAGCTACCTGCGCTTCTTTTGCAGCCTCCCATGGTGTGACGGGCGGTGTGTACAAGGCCGGGAACTGTACCTCGTGGCATTCTGATCCACGATTACTAGCGATTCCGACTTCATGGAGTCGAGTTACCCAGACTCAATCCGGACTACGACGCACTTTATGAGGTCCGCTTGCTCTCGCGAACTTCTCTTTGTATGCGCCATTGTAGCACGTGTGTAGCCCTGGTCGTAAGGGCCATGATGACTTGACGTCATCCCCACCTTCCTCAGTTTATCACTGGCAGTCTCCTTTGAGTTCCAGCCGGACCGCTGGCAACAAAGGATAAAGGGTTGCGCTCGTTGCGGGACTTAACCCAACATTTCACAACACGAGCTGACGACAGCCATGCAGCACCTGTCTCACAGTTCCCGAAGGCGCAATCCATCTGGAAAGTTCTGTGGATGTCAAGACCAGGAGTTCTTCGCGTTGCATCGAATTAAACCACATGCTCCACCGCTGTGCGGGCCCCGTCAATTCATTTGAGTTTTAACCTTGCGGCCGTACTCCCCAGGCGGTCGACTTAACGCGTTAGCTCCGGAAGCCACGCCTCAGGAGCTGCAACCTCCAAGTCGACATCGTTTACGGCGTGGACTACCAGGGTATCTAATCCTGTTTGCTCCCACGCTTTCGCACCTGAGCGTCAGTCTTCGTCCAGGGCCGCCTTCGCCACCAGTGACTTCACTCGAATCTCTACGCATTTCACCGCTACACCTGGAATTCTACCCCCCCTCTACAGGGCTCAAGCTTGCCGAGTATCAGATGCAGTTCCCAGGTTGAGCCAGAGTTTCACATCTGACTTAACAAACCGCCTGCGTGCGCTGCTACGCCCATTAATTCCGATTAACGCTTGCACCCTCCCGTATTACCGCGGCTGCTGGCTGGGATAGCCGGTGCTTCTTCTGCGGGTAACGTCAATGAGCAAAGGTATTATACTCCCTTCCTCCCGAAAGTACTTTACAACCCGAAGGCCTTCTTCATATACGCGGCGTGGCTGCATCGGGCTTGCGCCCATTGTGCAATATTCCCCTGCTGCCTCCCGTAGGAG
+
40&-/6),0/3009)-,*0055,842*0'11336685534454-,-2/1))*./4)(*+))*/+-..70%,-/491)(%(1-2263/+-'),,+.5-,/70988762+56047200*/46977040,36*')'))*(%&'&'07315:1-../4,+,+01805+*)**05:110&/3:50452*-,-+--//%0.))((*)+1602.728972-32443.208;/26*-+,.((+31,,././'&00/,/,*,,+78014466579*:,&%&(((,//2533122;4,08:8-1.1(266:6730/**')')*7689:1389-/234:0704&&*:-,-<7:;1<1017435-.7-,)06.8,#+413359768/3/-/2339+416507'*--+624/23434:67266/+.,/(,)&,//0.6-**)/'++50,0166355-0./42255745445:/./1,))-.08<24,&'3(/2(8):,762233-12/,*,13''&)84589:65679;/*,%'(447<965/3--.898+*+2+<;7:7*01.../46.06'&&'+//.4*792*,+/*828*%+41,,-9<</737-3-,-/527+4+*)-*1)')..-98/.-,1030002*/,,*.-13/5,6&.6-0.1437/,/)*-2,+5,4,06(8,00//0025824<;34.6...451.0,.3+.43.025639/311-;5*),-/88(+*,460011.23-/.13599.),(()-769.'67587./4/:4568--.&*+'''*3-&'(.()*++85867485/;;..9920/,,*/868:,8,8-66646;;/-13./1%/3)).*,1((''%*+'%'*(,2&20101078:2/*,/2,6,)/1+&)&'+7+-+,0060/0/012325748<7:<89947/1/*'$&'+-*54+$(&-*1-.)(%)+'*'%%$#$'&+33,/**'))03-0610600087814+*,..&.,,.8/87..0504;89781*4,173/14'8-/,3378,1-.(-))+*+..8(/63+,.4.()2,)*+))(+),.42:6.0*2*567;67<+''((&,*,.1-&**0-,+-$&&,34036'.20;7//9//***4,./+87/+%&)+..9/6;(+:560,-
@18a2a96c-c1cb-4c65-a536-8d11ebb1a71e ch=239 read=98056 start_time=2019-12-13T06:31:19Z barcode=BC01 runid=2c9cf7bc05858273f10e7d7ec552fc0bd742dc3e
CCGGTTACCTTGTTACGGCTCGCACAATCATCAATCCACCTTAGACAGCTCAGCCTTGCGGTTAGGCCACCGGCTTCCGGGTGTTATCAACTCTCGTGGCGGCGTGACGGGCGGTGTGTACAAGGCCCGGGGAACGTATTCACCGCGACATGCTGATTCGCGATTACTAGCGATTCAACTTCATGTAGTCGAGTTGCAGACTACAATAATCCGAACTGAGAATGGTTTATGGGTTTTGCTTCACCTCGCGGCTTCGCTTCCCTCTACCATCCATTGTAGCGCGTGTGTAGCCAGGTCATAAAGGCATGATGATTTGACGTCATCCCCGCCTTCCTCAACTTGTCACTGGCAGTCGCTAGAGTCCCAACAATGATGGTAACTAACGATAGGGTTGCGCTCGTTGCGGGACAACAACATCTCACGACACGAGCTGACGACAACCATGCACCACCTGTATCTCATGGCTATCTCTCCATCTCTGGAGCCTTTATGGAAGTATGTCAAGACCTGGTAAGGTTCTTCGCGTTGCTTCGGAATTAAAACCACATGCTCTACCGCTTGTGCGGGCCCGTAATTCCTTTGAGTTTCATTCTTGCGGAACGTACTACTCAGGCGGAGTACTTATTGCGTTAACTGCAGCACTGAACTTTGACATCCAGCACTTGAGTACTCATCGTTTACGGCGTGGACTACTGGGGTATCTAATCCTATTTGCTCCCCACGCTTTCCGGGACTGGGCGTCAGTTAAAGGCCAGATCGTCGCCGCCACTGGTGTTCCTCCATATATCTGCATTTCACCGCTACATGGAATTCCACGATCCTCTCTGCTCTAGCTGCCTGGTTTCTGGCTTACTGAGTTAAACTTCCAGGCTTTCACCACAGACCCTTGCTGCCGCCTGCTCCTCTTTACGCCCAATAATTCCGGATAACGCTTGCACCACGTATTACCGCGGCTGCTGGCACGTAGTTAGCCGTGGCTTTCAATAAGTACCGTCACTCGGCTACCATTTCCTGTAGCCGCCGTTCTTCCGCTATAACCAGAAGTTTGATCGAAAACCTTCCTTCACGCGGCGTTGCTCCGGTCAGGGTTTCCCCCATTGCCGAAATTCCCTACTGCTGCCTCCCGTAGAACCC
+
9+),44-0-8,+46,/-((''#*$&).)++-163.,4+,++.-.0,++,-1%&'&)**,..(1%+39503+-*),5-&(77650;1/+.))(,)+,319-.+)-/13439.*.4-/2/2322,0*9/)1,*'&%0%((,+*)0/+-/588:9:;959<967546:457122,$*2,).-1552745566643/7/./'(42,'''%#()(*()1854,++-02795;;-12:48:;0237=756:40/.0967<:89:1::/,1+(-.,274+-5**../(-&0$+%'&+.7*+3-,,.00&3.22767971991-./127936:;+)+4-/2'(+-4,,4.110455:76/65,.0/--/.48.,&',1-/0433/./%*12/11,,),*15+,,-+5506-*+63666.00./10/+*%(*+,)+)*,.04+*)))13:<798768;2180./2.,((%&&(-/27665338.331.,.2-/076<;+*-'&%&*+6,1215357;8244/0,2.;99;813317.//:3),(,).178.;60.'0.2/-++-1-3-4),'/+2,27-)-.2666*).+)$2/:::899000--')%$'%/)*,///106980-+)*)+/.+/-**)*.2,))),%02'01.*+*,.*))-/7311%/&'%%$$+,,76624581</,+7000999/42155(/1//11832:12')+/:/+,-3:9.)/++.5-0+1:7520,)33355*)4*'%'(0-7/0199586//2+-43158:97965027967222222/1&+49524502++-&'+0)+*-++''()2380/*++'/),2..122760376;5+*&%$%%(+21+(+740&-5,9)'5:0250.$&**,/69:<62811188878;0..-24+*46+(2106--,,/786523457:80.-.+,,'-))*,1-5/.7:12-9/-,)&('&%)(/'(/6'+++*2-)(),0,,5/0,&((.2444345412-,&+*'*1126212545702:2:4,/+,),+/.+-%*%'%+((/.(%(+.)-63)(**.086<8.20/020,1,'&%&)2-..35971;8/5;82+05561.)/6*0,/-''-2245522-38)+853(/*,,
@f33c1f68-8dea-4945-96c9-4c613c6ea8c8 ch=500 read=115718 start_time=2019-12-13T06:31:52Z barcode=BC01 runid=2c9cf7bc05858273f10e7d7ec552fc0bd742dc3e
TGGTTACCTTGTTGCGACTACCCCAATCATCCACCTTAGACTGGCTCCTTCGCGCGGTTGGGCCACCGGCTTCAGGTGTATCAGCTCTCGTGGTGTGACGGGCGAGGTGTGTACAAGGCCGGAACGTATTCACCGCGACGCTGATTCGCGATTCATGATTCCAGCCCCTTGTAGTCGAGTTGCGGGCCTACGAAATCCGAACTGGGAATGGTTTTATGGGTTTTGCTTCACCTCCATGGCCCAGCTTCCCTCTGCCATCCATTTGTAGCGCATGGCCCAGGTCATAAGGGGCGCATGATGGTTTGACATCATCAACCTTCCTCCAGCTTATCACTGGCAGTCTCGCTTCACGATCCCCAGCAATGATGGTAACTAACGGTAAGGGTTGCGCTCGTTGCGGATAACCCAGCATCTCACGGCACAGGCTGGCGACAGCCGCGCATGCACCACCTGTATCTCATATGGCTATCTCCATCTCTGGGCCTTTATGATATGTCAAGAGACCTGGTAAGGTTCTTGGCGTTGCTTCGGAATTGACCACATGCTCCACCGCTTGTGCAGGCCCCGTCAGATTCGCCTTTGGAGTTTCATTCTTGCGAGACGTACTACTCAGACGGAATTACTTGTGCGTTAACTGCAGCGCTGAACTTTGACATCCAACACTTAGAGTACTCATCATTTTGACGTGGACTACTAGAATTATCTAATCCTATTGCTCCCCACGCTTTCAGGACTGGAAGGCGTCAGTTGCAGGAATGGCGTCGCCTTCGCCACTGGGTGTTCCTCCATATATCTACGCATTTCACCCGCTTCTGGGATTCCACGATCCTCTCCTGCACTCTAATGCCTGGTTTCTATGGCTTACTGGAAGTTAGGCTGAGCACCCTGGACCCTTGCTGCCGCCTGCTCCTCTTTGCGCCCAATGAATTCCGGATAGCGCTTGCCACTACATTATTACGCGGCTGCCCACGGCGCATGGTTAGCCGTGGCTTTCCTAATAAAGAATTACCGTCATCAATACCACCATCTCCGCAATGGCCGCCGTTCTTCCCCTTTATAGCAGAGTTTACAATCCGAAACCTTCTTCCTTCCATGGCGTTGCTCAGTCAGGGTTTCCCCATTGCCGAAATTCCCTCTGCTGCCTCCGTAG
+
*')0-+24/4').(,,,)''*&'&/)76.,1,%(#(%&&,('+-554*+//&&$%'2.8(40.,'-'0(()*('./*'.+--1(...,,,/.21+++*.(1.)&%*),)-&(),07/30--1+50*3003,'*0-034.'')*,27.--,*0/*'+-.03.)'$%%/-*.,.0333&(,3.%.08620.*(%,,()/-''-/)*)'%(''-*381*/,74-55,%&(-+',0+.,%%')-/(&'(&'06.,,*$.0+0/,//8-'$%&(&&$'$&',)',/00.10,+79)+))%++,..248+./4)421-,&)*1/676+0(&&)-2/+*$'$''))./-(+'*00*$&''-189,,%)).,0281:1010.,'+$&.&,'/+./.02659374-*(,''(&('(()/0./)+*++'+&($'+**,'/1+31%78*(''$('+'.5124--/.//-+''&(+000-//.0/*+0.004/*)-,84+(((+(,+/,((')-,0/(*(',.)+.6)+'&%'&,.(,-3.),*)-()*10*,(+(()**)0+&$$$)))*'--,22)&)*(%&)2.$%%'*,*('(,353+-2((&')&'&())*&&(#)*,)0'.*('&()''+(%/*+/32/-,-,)%''$''+)0++1-+.2451(0'*#(%&(&%'+*/+*)*)'*./(*$/)-(0//*%)**)-+.0.01()1/10,$*'$'(544+$(''14/**0,'$%+&(&'')+-1,+//,.'-*&**&*&')4/11,3./68)-)+(%-',471437(,(*.:870312'16,,$'*)%+-('%%(**40.0'''*11612-.4+*-'()*)''*,.2/241:3/-.1*-*,/./22,&%)*2&'&(+-*)+'+/*&',12;,.*&%')/1-240.///3-*.2*&)**)'--,),103-,145,*%('*-+.16(-))+(/,*,*&*)22532/32*&*+3-)+)/*003-,,3,-.'%%&%))').-29-('()&'4.'(&$%&(%(&()'4,04746+%&&'((003+*,((.333)'*+*/,)*)./.%'(65.(.,300)),++0//30295.3+,%$$)-+-/0&-03*.1721601<41984./4)54*,*,-053+&)')-4458/99.-('
@5944173f-dce5-4228-b8d5-0a481f3a1755 ch=158 read=77577 start_time=2019-12-13T06:31:48Z barcode=BC01 runid=2c9cf7bc05858273f10e7d7ec552fc0bd742dc3e
CCACCACGGGGGAGGCAGCAGTGGGGGCTATGCGCAATGGGCGCAAGCTGATGTATGCATGCGCGTGTATGAAGGCCTTCTGTAAAGTACTTTCAGCGGCGAAGGAGGAAGGGTAAGTTAATACTGCTGCTCATTTGGCGTTTACCCGCGAAGAAGCACCGGCTAACTCCGTGCCAGCAGCCGCAGTGGTAATACGGAAGTGCAAGCGTTAATCAGGTTACTGGCAAAGCGCACGCGGGCGGTTTGTTAAGGTCAGATGTATGAAATCCGGGCCCAACCTGGGAACTGCATCTGATACTGGCAGCTTGAGTCTCGTAGAGGGGGTAAATTCCAGGTGTGGTGAAATGCGTGAGGATCTGGAGGAATACCGGTGGCGAGCGGCCCCCCCTGGATTGAAGACCTTGGCGCTCAGGTGCAAGCGTGGGGAGCAAACGGATTAGATACCTGGTAGTCCACGCCATGTAAACGATGTCGGAGGTTGTGCCCTTGAGGCGTGGCTTCGGAAGGAGCCTAACGCGTTAGATGGAAGGCCGCCTGGAAGTACGGCCGCAAGGTTAAGAACTCAGATGAATTGACGGGGCCCGCACACAAGCGGTAGAGCGTAATGGTTTAATTCGATACAACGCGAAGAACCCACCACCGAATGTGGCAATCACGGAAGTTTTCAGAGATGAGAATGTGCCTTCGGGGTCCGTGAGGACGGAATTGCTGCATGGCTGTCGTCAGCTCGTGTTGGAAATGTTGGGTTAAGTCCCGCAGCAGGCGCAGCATATCGCTGTTGCCAGCGGTCCGGCCGGGAACTCAAAGGAGACTGCCGGTGATAAACTGGAGGAAGGTGGGGATGACGTCGAAGTCATCATGGCTTGCCGACCAGGGCTACACACGTGCTACAATGGCGCCACAAGAAGCGACCTCGCGCGAGAGCAAGCGGACCTCATAAATTGCGTCGTAGACCGGATGAGTCTGCCTCGACTCCACTGAAGTCCAGGTCGCTAGTAATCGTGGACAAGTACCACGGTGAATACGTTCCAGGCCTTGCACACCGCCGTCACACCATGGGAATTAGGTTACGCAAGTGGTAAGCAACTTTTCAGGAGGGACGCTTACCGCTGTGATTCATGACTGGGAGTCATGTAAGGTAACCGG
+
$&)-.*,+76-)',.)&+*)45364&%%'%&%&%)*1-.4./+038.4++-3/))(&+-)(,-,)*$-&%&+*(./41-*'%./6/'(*./95,(+)*+*+,*-)'(,+*.0,-/.()',&(&*))*-..3717/(+++,/6)*/50+.)*.')+)+99;482/0/..15,-*,2*+'&'.)&'$''('*,)'%*+-,++,.024-0.8,7)(*&)),-,/00/+04.))/.+.,()((((026;65010'')'&')+)+%'&)22(,+)/3.4,+)11,/21-&.1795//-,.700+--***((')*1..(*-34.-+376)(/0005..,/--+)**')+..*+164'(%)&,-280*--%*+)33341/&&''2/35500270,*./&4)..2)**%#$''&'))-.-7430-*&()*,,/*(./0<7629002--27&60()**-/352/0027'/%%/.2,+,*$('*,*,/.1(11/:/+/.*0852/),**0,)2**(($(2-,6-.-2,5,)(*+,(,)(&'*,./,+*'&%'2333,(%'+.,2,0-*&00/485464//1.7740,/2**11*-&*(++,,-',&$(++..2/0.197;50704-(')%)'%+)))/+++1,1+'**%''',,,&%&%&))(,#%')&))/58/7.--..//-&0)*6654316+',.)(+)**++'),,&.'$,&&'*),+,-97877757866641.0''&'%,+),-2;6:88;8735/(*),0(4&&/1/52&1%%,,/&'.02:5+3))*061127774///.*-9829*2+,(*-442-&++,125;9899.,/+1-..,388..399:862*(+(*5234((+(&$$$(&$&.+(4246323-+*+)-533130;2+70./-+*(($'($*/)38.3/..'+))('+::370856210-,.3(+)*-,-/%(%&'-001,(&$(-,&$)+(*--11//%&&&(,'())),+/4--0.---2..,5-+)*'+(,&//'(()*+5:87734-5*'-*-'&&#&(+/1941/)+,44231+,*,'(%*&%-/-5)+)+*&$%&/&)(%(.*).310-(/2+--)',2125/50''4()015;98744433+*'%&.,-)&)()'.397404
@8d17df97-8800-4345-aaec-a10da78f556b ch=66 read=84557 start_time=2019-12-13T06:32:02Z barcode=BC01 runid=2c9cf7bc05858273f10e7d7ec552fc0bd742dc3e
GGGGAGGCAGCGGTGGGGAATATTGCTGGCTGCTGACCTGATGCAGCCATGCCGCGTGATGTATGAAGAAGAAGAGGCCTTCGGGTTGTAAGTACTTTCAGCGGGGAGGGAAGGGTAAAAGTTAATACCTTTGCTCATTGACGTTACCCGCAGAAGAAGCGTAACTCCGTGCGGCAGCCACTTGATACGGAGGAGTGCAAACGTTAATCGGAATTACTGGGCATCCTGGCGCACGCGAGCGGTTTGTTGATCAGATGTGAAATCCCGGAGGCTCAACAGGAGCTTCATCTGATACTGGCTGGAAGGTCTCGTAGGGGGGTAGAATTCCAGGTGTAGCGGTGAAATGCGTAGAGATCTGGAGGAATTACCACCTACCGGTGAAGGCGGCCCCTGGACGAAATTTGACGCTCCAGGGTGCAGCGATGAGAATGAAACCTGGGTCGATACCTGGTCACGCCGTAAAGCGATATCGACTTGGAGGTTGTGCCCTTGGGGCGGCGTGGCTTCCCGGGCTAACGCGTTAAGTCGGCCGCCTGGGAGGTACGGCCGCGGGTTAAGCTCAAATATGGTCGACGGGGGCCCGCGCACGGAAGTAGCGGGCATGTGGTTTAATTCCGAAGCAACGCGAAAGAACCTTACCTACCTTGACATCCCTTACTCTGCAATCGAAATCCCTTCGGGGACAAAGGGTGACAGGTGGTGCATGGTTGTCATCAGCTCGTGTCCGTGAGATGTTGGGTTAAGTCCCGCAGCAGAGCGCAGCAATCGATTACTACCATTAAGTTGGGGACTCTAGCGAGACTGCCTGGGTTAACCAGGAGGAAGGTGGATGACGTCAGGTCCTCATGGCCCTTATAGGTGGGCTACACACGTCATACAATGGCTGGTACAGAAGGGTTGCCAACCCCCGCAGAAACCAGTCGTAGTCCGGATCGCAGTCTGCAGCTCGACTGCTGAAGTCGGGAATCGCCTGGCCAATCGCGGATCAGCATGCCGCGGTGGAGAATGCGTTCGGGTCTTGTACACCGCCCGTCTGGGGCAGATGCTCGCCAGAAAGTAGGTAGCCTAACCGCAAGGAGGCGACGCTTGCAGCAAAGCCGTGACTGGGGTATCGTAACTCGTAACCGGAGATAGAGCGACAGGCAAGTACTGGTTAACACCACCTTCAGCACCAGCAATACGCGGCGGG
+
('*.%&))+00-511,5/(2-08201/.1,'&&((&+5211+))(&((/-*.+''($%%((**,..+',)')*'')*+2363.941801-'$&#$'',)&'&)22+(*/+''++&'*9:4,,726.(.1+/0-/1851:111,.**/0&%*(%)*%))&'%&$$%&+)(()*'++.055*,,(&$%$&*.-,'%((,.02473,--,*,'.,+.1-0121,)%,*%$$)+***)$$()/0-8679)2(((-.*++-++)+4-)/6-(+&(*+/2+%((*)&%%$&')(*&$%)&('&$%$&,&$%&())+(0('*660++0**.)/+-'/))('%*)/2+(.6*).499/.*))*,9942/-(''''(($(**&,.)(*&&)(+)/(.36/,/889--(%%('(,/1202&%03'#$$$&''$('&%&%$%&%$'$$(+*'%'###&%#(,*,,-,32,),.)$(()+%33+%+,(/--//,4--./7-/++(/+'(**0/12..0/+)(+./.1311-+.-0/,-43&64124..84((*))51/2311+'+.+*'%$&&)+)&'('(*#%%''042-,63*)%)&(()&&&'%((*/)(+62015199/5.-3'&&&#%'&,,1//5())/+*)$%*+&')()..+1)-5-&&('-,.+($&*,,(*/+(,50-3-',5*--39))-*),//1/50065.66820.2(++&++*+.0065320)*+./.07748-+-*4/5*/,6*&,+)/%%&+.+)(&*((*&&$(*),/+3.+2()&')-*'350221)%%$&%(,,.+3)*4850911.*-01/3/002,+2,+*+01112)/34766624+(),),+**,*'&'(,1/30**&&',,,.-1762+*)('**+.0-.*.4-00-272*096,(&*&%),%-3,01736/2+,'++/0/,2/371.,-*+//01*+*'**+++(*,%*(*)**)-,)(,&%''++**+,(*,')+.165404.6..'(,-04)2-034,474+,(((,--0635:6223%'0401()*-')&+)-4,*++(%+&*+,-037&''0)+/)()-'(&#%$)''('$(&++)(&#'+,-66751*++),*+)%')---'*'.-0(((&'+-+,4078/+.5.74&+&%$'*,9460''&%'(*(*&+,/01.,/0,)%&$))$$%#$
@ef451d9f-bbe4-40a3-b941-7c7b0db44d17 ch=34 read=76971 start_time=2019-12-13T06:31:58Z barcode=BC01 runid=2c9cf7bc05858273f10e7d7ec552fc0bd742dc3e
CCGGTTACCTTGTTACGGCTTCACCCCAGTCATGAATCACCAAAGTGGTAAGCGCCCTCCCAGGTTAAGCTACCTACTTCTTTGCAACCCACTCCCATGGTGTGACGGGCGGTGTGTACCAAGGCCCGGGAACGTATTCACCGTGGCATTCTGATCCCACGATTACTAGCGATTCCGACTTCATGGAGTCGAGTTGCAGACTCAATCCGGACTACGACGCACTTTATGAGGTCCGCTTGCTCTCGCGGAGTCCTTCTCTTTGTATGCGCCATTGTAGCACGTGTGTAGCCCTGGTCGTAAGGGCCATGATGACTTGACATCATCCCCACCTTCCTCAGTTTATCACTGGCAGTCTCCTTGAGTTTGTGGCGGACCGCTGGCAACAAAGGATAAAGGTTGCTCGTTGCCGGGTTTTAGCAACATTTCACAACACGAGCTGACGACAGCCATGCAGCACCTGTCACGGTTCGAAGAGCACACTCATCTCTGAAAACTTCCGTGGATGTCAAGACCAGGTAAGGTTCTTCCGCGTTGCATCGGAATTAAACCATGCTCCACCGCTTGTGCGGGCCCCCGTCAATTCATTTTGAGTTTTAACCTTGCGGCCGTACTCCCCAGGCGGTGACTTAACGCGTTAGCTCCGGAAGCCACGCCTCAAGGGTACAACCTCCAAGTCGACATCGTTTACGGCGTGGGACTACCAGAATTATCTAATCTGTTTGCTCCCCACGCTTTCGCACCTGAGCGTCAGTCATGTCTTCGTCCAGGGGGGCCGCCTTCGGTATTCCTCCAGATCTCTACGCATTTCACCGCTTACACCTGGAATTCTACCCCTCTACGAGATCAAGCTTGCCAGTATCAGATGCAGTTCCCAGGTTGGGCCCGGGGATTTCATCTGACAACAAACCGCCTGCGTGCGCTTTTACGCCATTAATTCCGATTAACGCTTGCCCTCCCGTATTACCGCGGCTGCTGGCACGGGAGTTAGCGGTGCTTCTTCTGCAGGTAACGATCAATGAGCAAAGGTATTAACTTTACTCCTTCGCGCTGAAAGTGCTACAACCCAGGCCTTCTTCATACACGCGGCATGGCTCCTCGAGCTGCGCCCGGTATTCACAATATTCCCCACTGCTGCCTCCCGTGAACATCGCTTTCCAACAGAAGGTTAACGCAAAGACCGACTTTCTAACCGGCACCAGCAATACGTAACTGG
+
743070/797:/24./0135:5.6:70-/182453:42+.()(*)+)2474/114;5-61)'.22972-0/3784.21652<9/0607:0'(*5:2-76::8--,*+7::5:2--%,'',4.2805,08241**((*3136;808..-:72/..1-6)(...-8,-.).//18<600)3483-/1/*,,+,.40802+/4536,:2403514-+)++.--+-6;;700)/*-0+(+/9/21648485(()++')6,50870-/02367:<549,,,-,+-/111'///0:7128;:8984-8:77'&'$))+,-3257)558,;54,35:8<9:55,-/:1./2461520/49757+)**)3/6.)'()#(0.:99::4;410766(3-(,2.&/)/*,,43459/4(-7-/1/)(%-*,,-.80-.-4--,43660//.04460,,0-1200.-,/2,0//,-,8522')-)%***+((')+,36921189613915104;;;99:64779<335115,61<:::1/)/,2-+-325,),(,31<56:356734,)0--,/,,.240(2.869.+.87:9<9/:<;,...2:<,.2.4+1,/,40710///2952/57/''',11/9/:/32+2..,/,1)2+2/,2:5889;9-*)).('((/6--,.-3-&1&.2648866:6),/0/--*,.-07686'%/'2*2365380-'(,96-//1:;/(*)*.9001.(/.+0324589-53*()'+.1;7782)'2.42*)02.0+('*'3,009./0.''%122330)0/2/1;10+..,)($&(,.2/0(&+/-//+03.-*)$&'(%*%*,-(')*633:'**)*2/08788155/3/-'-,//+,5/6.*11,&+.*(***/00++.46;98<36;7//.**+))210&$'('&%''/*8;8/..13064301.(/,..0:)+332513;62522264210+(++1*%++.+))(/*+,2;14:3236&3400820'+*7***((*+:*0.,,,5/..066,./26/93*,%+.026.+,++-',.'/,(%(0364967<9880/+-,-(++%,'''%&&),&''/178/93($#)%'*(%+)3-/0328:4*,,--,-06,9;,,.)()&()-$%'((*'5+7,+4*,.*.8(,%'*8,)+,)))*'+4,.-..-&*)$/0.&%+(*(731)&'#$$
@cbe3dd43-7d47-487e-9dd9-35104e9a76d2 ch=22 read=105495 start_time=2019-12-13T06:31:58Z barcode=BC01 runid=2c9cf7bc05858273f10e7d7ec552fc0bd742dc3e
CTCTACGGGGAGGCAGCAGTAGAATTTGGACAATGGGCGAAAGCCTGATCCAGCAATGCCGCGTGCAGGATGAAAGGCCTTCGGGTTGTAAACTGCTTTGTACGGAACAGAAAAAGCCTTCATACAGGGGCCCATGACGGTGGGGAATGAGCACCGGCTAACTACGTGCCAGCAGCCGCGCGGTAATACGTAGGGTGCAGGCGTTAATCGGAATTACTGGGCGTAAAGCGTGCGCAGGCGGTTATGTAAAGACAGATGTAGAATCCCCAGACTCCAACCTGGGGCTGCATTTTGTGACTGCATGGCTAGAGTACGGTAGAGGGATGGAATTCCGCGTGTAGCAGTGAAATGCGTAGATATGCGGAGGAACACCGATGGCGAGAAAGGCAATCCCCTGGACCTGTACTGACGAGCAATACGTAACTGG
+
-..(**%.0+'3--133.16'*,&-*&&/056;64484/.33-.4120224-260<0-/866776778:9933+*+4064:4(7,-,)-2821,+*/,0+-,/(/-55'(.643*#''&'&(((+(+.2,-('''''/.535:6(,3..401+/)/+/..3012846+776585358/31+1./0((,65640+-(&%$%/887;2:31,---013669950//791233611(,$&+/0)8+))**2-(*+4+,42.++(,.*,58.*.225.)596:845,&'+)./4::2**+.167777561,*)*+*./,.-)('*-*54*-.+1-37*+0101*+*&)--.38.37676/139:998310.4/--/1666&0/-(%(*(-,65;5/67-),5563//31000020.*+1---73-2('$##
@a8edef8a-0022-440f-80b7-e975ed2affa7 ch=107 read=111852 start_time=2019-12-13T06:32:11Z barcode=BC01 runid=2c9cf7bc05858273f10e7d7ec552fc0bd742dc3e
CTCCTGAGGAGGCAGCAGTAGGGAATTTTCGGCAATGGGGAAACCCTGACCGAGCAACGCCACGTGAAGAAGGTTTTTCGGATTTTAACTTCTGTTATAAAGGAAGGCAATACAGAAATGGTAGCCGAGTGACGGTACTTTATTAAGCCACGGCTAACTACGTGCCAGCAGCCGCGGTAATACGTAGGTGGCAAGCGTTATCAAATTATTGGGCGTAAAGAGGGCGGGCGGCAGCAAGTGCAGAAGCTTAACTTCCAGTAAGCCACGAAACCGAGCTAGAGTGCAGGAGGAAGAGGATCGTGGAATTCCATGTGTAGCGGTGAAATGCGTGATATATGGAGGAACACCAGTGGCAGAAGGCGATGACGATCTGGCCTGCAACTGACGCTCGTCTGGCGTAGAGGCAATAAGTTAGATACCCTAATTAGTCCCGCCGTAAACGATGAGTACTAAGTGTTGGATGTCAAAGTTCAGTGCTGCAGTTAACGCAATAAGTACTCCGCCACCAGTGGTACGTTCGCGAATGAAACTCAAAAGGAATTGACGGGGGGGGCCGCAGCGGTGGGCATGTGGTTTAATTCGACAACGCGAAAAGGGCACTTACCGGAATCTTGACATACTCATAAAGGCTCCCGGGGAATGGAGGGTAAGCTATATGAGATACAGGTGGTGCATGGTTGTCGTCAATCGTGTCGTGAGATGTTGGGTTAAGTCCTGTGACAACCCTTATCATTGTTGCTCACGGTAAGTTGGACTCTGGCAAGAGACTGCCAGTGACAAGCTGGGAGGAAGGCGGGGATGACGTCAAATCATCATGCCTTATGACCTAGGCTACGTGCTGTGTGGATGGTGCAGAGGAAGCCCGAAGCGCGAGGTGAAAACAGGCCCATAAAACCATTCTCAGTTCGGTTGTAGTCTGCAACTCGACTACATGGAGTTGCGATGCTGTCGCGAATCAGCGTATCGCGAGTGAATGCGTCTGAACCTTGTACACACCGCCCGTCACACCACGAGTTGATAACACCCGAAGCCGGTGGCCTAACCGCAAGGAAGGGCGCTGTCTAGGTAAGGATTGATGATTGGGGTGGGGCGTAACAAAGGTAACCGGAAG
+
,+2'$&%(+%)-,10202//)0+-,/465,5;43721.)&)+,0430,,.1)+()-*/())(*--/-,&+*)-,69902).%,(&%('*/,.6,8-..:8'*&.())'$#%',)(+.,--5...3,(('(+453;9799;;-6-4,(*0/1/420181424,6-083-30-3/--,-.3''$-)-/./-5653246.2.//5'%%+('.)8774+*-2*'(0++-,8805//+/.-'%$$%#&,(&%(&)%&)0,-',..503/(+*&*)'%%%')..+*./05-3(&)*&('()62696;9-5-5-6;-,*(),(*++5573:.,,)'%%%&*-+/15/10//,-/00660--('*.'-.*%)+-32-00.0/03+*--2....-).*+'''(+))+*))()'+'/-210130-7788:')/%/'),402-$%'*-48.-,**(+''*0200+,319261:588580-2842243/.-.,,1-2+42-3--/-,./2597465+)(%&+%%,,/150-'(&)1332::1245:7(,)-,-0002106770+)3-&''(*/4./.-,0/-)-35;95()'%)'),&*&&*/3/+)+),'(-+/39.0(%+)'&'),22-2120-.22-4//6''+++(&%'.+,.)&%**%&&)+301/,0100)2413::8101.045-.2652-&'(34,13.2/1133.:/5763:3602-($%$(&''+,96/611.'+)%&%#&)&%%%$*)*),(,),,335+63'(&(,.-..0*)*)+2.0.)*-27(','(+-11.*2,.11540677<81226866.67*1233,7++%)'&((-*+-//,&&*,5272:221+/+-*-*(-,+%(*))4++*'(++,/5.+*$#%$$%)-77+.709;864*1121),,3(+,372+,+''++04*.%%&().0++30)+,(.'')&(.--0084.)))$&$()),($&*+16-*'*(*)*&'%$#%&())*,+1:627.,./0/.04*-,(((,./..432.:,),4,..1-.-6/++7795405-.0,3'(*--011421+(*)&%)*+,2./08/:/37:/..')*&)*,4219*-./08::50.'%
@b322cce7-9623-463e-9d21-329882211ec7 ch=4 read=39035 start_time=2019-12-13T06:32:19Z barcode=BC01 runid=2c9cf7bc05858273f10e7d7ec552fc0bd742dc3e
TGTTGCAGCTTCACCCCAATCATCAATCCCCACCTTAGACAGCTCCTTCCTTGCGGTTAGGCCACCGGCTTCAGGTGTTATCAACTCTCATTAGTTAGCGACGGGCGGTGTAGAGGCCCGGGGCAATGTTACCGCATTTGATTCATGATTACTAGCGATTCCAACCATGTCGCCGTCGAGTTGCAGACTACAATCCGAACTGAGAATGGTTTTATGGGTTTTGCTTCACCTCGCGTTCGCTTCCCTCTGCACCATCGAACATAACGGTAATAACAGCCCAGGTCATGGTGATGGTTGATCATCCCGCCTTCCTCCAAGCATCACTGTGGCAGATCTCGCTAAGTCCCAGCAATGATGATAACTAACGATACAAGGGTTGCGCTCGTTTGAGACAACCTCACGACACAGGCGGCGACCAACCATGCACCACCTGTATCTCATATGGCCTATCCTCATCTCTGGAGCCTTTATGAGTATATTAAGACCTGGTAAGGTTCTTCGCGTTGCTTCGATTAAACCACATGCTCCGCTGTGCGGAATTTTGTCATTCCTTTGGTTTCATTCTTGCGAACGTACGCTACTCAGGGCGGGTACTTATTGCGTTAACTGCAGCACTGAACTTTGACATCAACGCGTACTCATCGTTTACGGCGTGGACTACTACTGGGGTATCGTCCTAATATTGCTCCCCACGCTTTCAGGACCAGGCGTCAGTTGCAGGCCAGATCATCGCCTTCTAACCACTGGTGTTCCTCCATATATCTACGCATGCCACCGCTACATGCGATTCCACGATCTCTCCTGCACTCTGGCTGCCTGGTTTCTATGGCTTACTGAAGTTAAGCTTCGGAAGCTTTCACCGCAGACCGCCGCTTGCCGCCTGCTCCCTGCTACGCTAATGAGCCGGATAACGCTTTGCACCTACGTATTACCGCGGCTGGCGCGTAGTTAGCGTGGCTAATAAAGTACGTCACTCCGGCTACCATTTCCGCGCGTTGCTCAGCATAACGAAGGATTTTTTGCTGTTCCGAGCATTGCCTTCGCGCTGGTCGGAACACTGCGTACGAAGGCCTACTGCTGCACTCCGTAGG
+
($',%'('*/943477/,1)*+///<7.87+)0*+--.05*22347185.,1*.)0(2$*,-('+,***/50'+2*,,;444*(+++)*&'/$,.'&'(*%'$-.2'-+00+%&+'/,(/985511.(,($++&&%(-+*,.96'%,..71/-,)+004.7(,%%&))**&%&#)*,'%).,$/&/+0,'$(*%$)'*/3.*('),*308::),-1606;:0/0:35+0+**&&%'(,*.0207/,/*)*)+,$&'$$##$%%%&%%*''%&'(&&)+*)-01,&#'&#&&'+*1*'')*1*-5-(42:<7535-.()+/265653..71('())+,()0('&(*1/*)+/1.0410/0/6/--5/./*('%%+,-+7.00237117**'.0/)()''()**%**/0420/411-+&,&8-1,''(,3/18/,3--,/1034634.'')0.)*--/.1-/27%)/*/.'#'%%')*2+1*,.+**/1,3474/4584)$&&'//*)+8-6&-,0-7266/01,+,-17+.((,*2.+&&*)*(&&&'+1,*,11.(',2//77,1'#&'%((%)%+#((%'*++'/++'(%'&*).).+*,+1)-%%$&()-.),,08:4597233550*)+(*)*+/3437,,,3/+,*10036:34,,(&()*%1/--(('%%((&&'*),2+-+672+(+*+/921(48/0++.231//+,/--.*2&05214:8(55+/-$$)()'.,(0-/./.09612274666577,*)&'###%((,2&%*$&%)'$&)+3/0-,+,-0)*)+-.-.((),2,6/.,,+%(.,193345370*2()*)&'(+925)--60)3)*'',.()(,,$'&(+35%%%&'(*-07561.,,*0*&&#&*$*&&&(&))$&''-.233.-(%&%&'.,024.0-//090063-0.)()'&%))/.63/,)/*.521.+1.-5.((%&%(3-013&+)))$,(,-87,(''&(%%$$&((%%&%$('&&'&))%//:7:+'&$&%'+''%$%#%%$*(%&$$%%$$&%$$)($$$$%'')((%''''+*//(',+))*(*%(*13&&''&
@88cc7460-ab1a-48db-9921-dd6ddda016eb ch=300 read=123884 start_time=2019-12-13T06:32:20Z barcode=BC01 runid=2c9cf7bc05858273f10e7d7ec552fc0bd742dc3e
CTCCCTGGAGGCAGCAGTGGGAATATTGCACAATGGGCGCAAATACAGCCGCGTGAAGGCCTTTGGGTTATAAAAAATTACTTTCAGCGGGGAGGAAGGGAAGTAAAGTTAATACCTTTGCTCATTGACGTTACCCGCAGAAAGAAGCACACCGGCTAACCATTTTGGCAGCCGCGGTAATACGGAGGTGCTGCGTTAATCGGAATTACTGGGCGTAAAGCGCACGCAGGCAGTTGTTAAGTCAGATGTAGAAGTCCGAAACCAGCGGGAACTGCATCTGATACTGGCAAGCGCGAGTCTCGTAGAGGGGTAGGAATTCCAGGTGTAGCGGTGAAATGCGTAGAGATCTGGAGAATACCGAGGCGAGGCGGCCCCTGTGGACGGGCTGGCGTGTTTTGAAAAGCGTGGGGAGCAAACAGGGTTGATACCCTGTGCGTCCACGCAACGTCATCGACTTGGAGGTTGTGCCCTTGAGGCGTGGCTTCGGAGCTAACGCGTTAAGTCGACCGCCTGGGAGTACGGCCGCAAGGTTAAAACTCAAATGAATTGACGGGGGGCCCGCTGCGGCAGTGGAGCATGTGGTTTAATTCGATGCAACGCGAAGAACCTTGCGGTCTTGACATCCGGGGTTTTGGAGATGAGAATGTGCCTTCGGGAACCGTGAGACGGAGTGCTGCATGGCTGTCGTCAGCTCGTGTTGTGAAATGTTGGGTTAAGTCCCGCAGCAGAGCGCAACCCTTATCCTTTGTTGCCAGCGGTCCGGCCGGGAACTCGAGGAGACTGCGTGATAAACTGGAGGAAGGTGGGAATGACGTCAAGTCATCATGGCGCGACCAGGGCTACGATGATGCTACAATGAAAACGCTGAGAGAAGCGACCTCGCGAGAGCAAGCCGGACCTCATAAGTGCGTCGTAGTCCCAGGTCTGCAACTCGACTCCATGAAGTCCGGAATCGCTAGTAATCGTGGATCAGAATGCCACGGTGAATACGTTCCAGGCCTTGTACACACCGCCCGTCACACCATGGTGGAGTTGCAAAAGAAGTAGGTAGCTTAACCTTCGGAGGGCGCTTACGCTGTAGGTTCACCTGACTGGGGAATTGAAGTCGTAACAAGGTAACCGG
+
./53)).+%'(.-/0-032/.'00//6/---.0.152/&((+$#$$$%(%##$%%'('()**++&0(0.(),37-,*+/&,/99-,0023/)'+-,*.4(''&)*62/.6.5.0208:/.8551512,5*-+)49**/+*32)%**'--3/4-0)*')$*)%*,*&$&%'*/,(+$&%())*3+*).)/'&$&()*90;12*2/135565::78888<8/12.*,+,((23,.37*3.8/56:678950($()))4'%&('**)'((1,+2/)*,((4-.01-/*,,-03*+'&+,-..*-260.(205,42/)&&(&&(+-16520112;90015),077633045:580.,*'&').($*/+**)*3--5:71,+&)*-/)*/,+,&(%'''03,)+491+./2&/-)'+02:67&.,)*&%&*)/80.))'),-//&+'&('''(('-///+))/,**-.7,/136*(,-&//.1369//4/'-')--0:756.8-9/)+-++9:9:3004.''#$%')3/,/16.030/1-+)+414743.548569)*:::-16.).&%%))3&3545)*,--*--5495585:6446,.1--,24380163+,(%$'%*(,+*,:9.8)*+1+/22%'('(-133/0+)((&'*-/2,47/217560.0/7*1&()779995644///4750/--.3477-7-*()'*1.+4-757495522211*/+(++)%*,1-7+:8/+/-141-81*,601:6-63:74237333:00-.62***)'++-,)''&&('-9999:;--2*..0/294)1005967632046664..)63-/)+,;53)+)&&(&+)*)**65407//+./,%*$$#$*&''(,*,066756422)(&')32,-(0,4541/%&++'))*+046965,6-,'+1022472522/--.00-*-/./,-,),,/0/3478.56,2-./:::;79*%&(*,;.-.1:767<87756.4($*)/6&-,.././+2:53:6011-/+/3*,*'-+/&(3;24186+&+)'**)0..&(''.-33264+1)05/75828,+)+**&#('.0%),*,-/132.*+&%)'(/3.//12+.,..0514;8768
@1078d375-7371-4cde-9b0a-5d3b14265540 ch=110 read=146365 start_time=2019-12-13T06:32:19Z barcode=BC01 runid=2c9cf7bc05858273f10e7d7ec552fc0bd742dc3e
TGCGTCCAGCCCTTCCGTTCCAGTTGCGTATTGCTTAGTTTAATTCGATGCAACATGAGGAACCACCTGGTCGCCCGGCATCCACCGGGATTTTCAGGATAGAATGTGCCTTCAGGAACCGTAAGGACAGGTGCTGCACATGGCTATCGTCAGCTCGTGTTGTGAAATGTTGGAGTTAAGTCCCGCAACAGAGCGCAACCCTTGTTGCCAGCGAGTGGCCAGGAACTCAAAGGGAGACTGCCAGTGATAAACTGGAGGAAGGTGGGGATGACGTCAAGTCATCATGGCCCCACTTGACCAGGGCTACCACGTGCTACAATGGCGCATGAAGCGACCTCGCGGAGCAAGCGGGCCTCATAAATTGCGTCGTAGTCCGGATTGGAGTCACAGCTCGACTCCATGGAAGTCAGGAATCGCGTAATCGTGGATCAGAATGCCACGGTGAATGCGTTCCCGGGCCTTATACACACCGCCCGTCACACCATGAGATGGGTTGCAAAGAAGTAGGTAAAGCAATAACCTTCCGGGAGGGGCGCTTACCACTTTGTGATTCATGACTGGGGTGAAATTAAGCGCTCGTAACGG
+
$"$"$#$%$('()6)+),15*(+*+%-++/1/+)+'%,16/15191+-/.26*5&%%'*(.*/.&(+'()()'**%*'*+(**&+'.,-)/570/+,004(&',,(//191920362520+.).-410-*$-&+,/1*)*./765&341/6,,-1302,4-((),6--.7/3/&+1556+./7**.106((&*-,//..+&&&#,1)+-,,.(%%'),)/&3/..22101)-/*'**54/55222.013;:9:9.)0+'(++),594476457665/-./2,+%'%-,44)#&)(+-7;4/&%%*$'&&((*+/201.71+('((%(%'(%&..0333&(*(&'0/-(*(0.,2//(*.4(2'&)-.1787324,+/,7-1-*+++&)&')+.(&&'-3%%'(&$&',&,(+3./,,))+*+,,-,43561,+00.2*')'(--1:7%0-..51.--*-+0++,&.')(-3,1,'&)*.0-06(*''(&&%-)16*0))+$'(%%%)(*)/-%**3%)205083+'63+,-),*.-7.,3/%+--*'*+318122532/*,)$*'()%+'$$%%&'%%&&(1/.-
@3bf5ea12-3f86-4810-a0f0-5ec5d8761f82 ch=139 read=72173 start_time=2019-12-13T06:32:15Z barcode=BC01 runid=2c9cf7bc05858273f10e7d7ec552fc0bd742dc3e
CCGGTTACCTTGTTACGACTTCACCCAGTCATGAATCACAAAGTGGTAGCGCCACTCGAAGGTTAAGCTACCTACTTCTTTGCAACCCACTCCCACATGGTGTGACGGGGCGGTGTGTACAAGGCGGAACGTATTCTGCGTGGCATTCTGATCACGATTACTAGCGATTCCGACTTCATGGAGTCGAGTTGCGGAACTCAATCGGATGACGCACTTTATGAGGTCAGCACGCTTCCTCGCGAGGTCGCTTCTCTTTGTATGTGCGCCGTGCGCACGTGTGTAGCCCTGGTCGTAAGGCCATGATGACGTCATCACGCTGGTTGCTGGCAGTCTCCTTTGAGTTCCAGCCGGACCGCTGGCAGCAAAGGATACAAGAAGTTTGCGCTCGTTGCGGGACTTAACCAACATTTCTGCTTACGAGCTGACGACAGCCATGCAGCACCTGTCTCACGGTTCCCGAAGGCACATTCTCATCTCTGAAAACTTCCGTGGATGTCAAGACCAGGTAAAGGTTCTTCGCGTTGCATCGAATTAAACCACATGTCACCGCTTGTGCGGGCCCAAATCAATTCATTTGAGTTTTAACCTTGCGTATTACGTACTCCCCAGGCGGTCGACTTAACGCGATTAGCTCCGGAAGCCACGCCTCAGGGCTGTCAAGTGATATCGTTTGCGGCGTGGACTATCAGGGTATCTAATCCTGTTTGCTCCCCACGCTTTCGCGCACCTGAGCGTCAGTCTTCGTCAGGGGCCGCCTTCGCCACCGGTATTCCTCCAGATCTCTACGCATTTCACCGCTACACCTGGAGATTCTACCCCCACTCTACGGACTCAAACTTGCCGGTATCAGATGCAGAAGTTCCGCAGGTTTGAGCCCAGGATTTCACATCTGACTTAACAAACCGCCTGCGTGCGCTTTACGCCCAGTAATTCCGATTAACGCTTGCACCCTCCGTATTACCGCGGCTGCTGGCTGGAGTTAGCCAGTGCTTCTTCTGCGGGTAACGTCAATGAGCAAAGGTATTAACTACTCCCCTCCCGCTGAAAGTGCTTTACAACCCGAGGCCTTCTTCATACACGCGGCATGGCTGCATCGGGCTTGCGCCCATTGTACCAATATTCCCCACTGCTGCCTCCGTAGGG
+
14&(+-+34/5,..,./+07-/+40*%'*,/20,751000:101.621)+./5$(*.'*)((,347.21124,*-/7,2:7--4,077***,+'()'+0*+.0179,680-/2*,-/.0.20.,'&*0-0.4379.)'))-287569./-,-3'+*/,6+,*)')*628-/,-03645553)*+,*'+0*)&&'+(*27*6,+)0)%*****$%./)*,5.+0,-%))$&$%%%&()1,1'&)),/045856-68-+///)*-,)*$$%&%&&$)(-,//.0./4.,4;:9627(26796+))*(,-3355.1'.'*(%'(.$#&)+*%067880082/.3706,)*3.6:69600/;.2/)129,-.1-%&*,&'')*4)).37774/7//.664-6-0))'**.*.4*)''$&(**+(3667652.,00274:8911/./:3,+***%')12:3:5/.2*%*)++41//52211001064+)1,;9032787568657062,.8346*,6.;:9<941.*/.0051*)(,,6<;56/0+.(((&*.-.00-.10.88.9,,10/027683(*)*+-(6<<,877,.***+('''')(+)+,-8;0128:469987425.*(%%'%1'.%..1,*1,5.271216:86)+.,'%#(+,0()'$$')*73:*%%.*23789000'04&2)&/+../+(,1.0-2;:+.1814.'*)*34/./1-/+0534,7779821222<:207)*881.3(*/,3279:457/5234<:-./))*-..-/+++22,1;70177/-.'-.29453.&*212411701+$'')602()*05.330)()+.2++10221.////*&(').6.)#%#(,/9112382*&-.*29.*)*+-3--%%(-/129987:155---*+350106401+:.+*/0296;51./241930.3/(((,59,-+,/32/,1/30500088-7,(%))#(+4(+)3+0,+*&--5;8879666249765..--.5064;*0-,,15/+(*&**23/--293+14401,$,%()0-,/1*/)+*+,3/77:0//-&)(*%,,/31/'.(+(*,4466)95+5,(+-/5,$+)%+&-+0../2+987-&)*+00.-)&)$&$$+,)
@b0de2951-fadf-4144-a7c9-2181852c8d9a ch=45 read=90010 start_time=2019-12-13T06:32:14Z barcode=BC01 runid=2c9cf7bc05858273f10e7d7ec552fc0bd742dc3e
ATCGCGTACTTCGTTCAGTTACGTATTGTAGTTAGCACGAAGAAGTTGTCAGTATGTGGTAACCTACTTGCCTGTCGCTCTATCTTCCGGTTACCTTGTTACGACTTCACCCCAATCAATGTCAATCCCACCTTAGACGAAACCGCTTCGCGCGGTTAGGCCACCGGCTTCGGGTGTTATCAGCTCTCATTGGTGTGACGGGCGGTGTGTACAAGGCCGGGCAGTAATTCTGCGACATGCTGATTCGCGATTACTAGCAGTTCAACTTCATGTAGTCAGGTTGCCAGACTACAATCCGAACTGAGAATGGTTTTATGGGTTTTCTTCTTACTCGGCTTCCGGCTTCCCTCTGCACCATCCATTTGTAGCACGTGTGTAGCCAGGTCATAAGGGGCATGATGATTTGACGTCATCCCGCCTTCCTCAACTTGTCACTGGCAGTCGCTAAGTCCCACAACTTAATGGTAACTAACGATAAGGGGTTGCGCTCGTTGCGGGACTTAACCCAACATCTCACGACACGAGCTGACGACAACCATGCACCACCTGTATCTCATATAGCTATCTCTCCATCTCTGGAGCCTTTATGGTAATAAAGACCTGTTGTGGAGTTCTTCGCGTTGCTTCGAGGTAAAACCACATGCTCCACCGCTGTACGGGCCCGTCAATTCCTTTGAGGTTTCATTCTTGCAGACGTACTACTCAGGCGAATGCGCAATGCGTTAGCACGGCACTGAACTTTGACATCCAACACCCAGGTACTCATCGTTTGGCGTGGACTACTAGGGTATCTAATCCTATTTGCTCCCCACGCTTTCGGGACTGAGCGTCAGTTGCAGGCCAGATCGTCGCCTTCGCCAAATTGTTCCTCCATATATCTACGCATTTCACCGCTACACATGGAGATTCACGATCCTCTCCTGCACTCTAGCTGCCTGGTTTCTATGGCTTACTGAAGTTAAGGCACAGGCTCACCCTGGTCCTTGCCGCCTGCTCCTCTTGCTTAATGAATTTCGGATAACGCTTGCCACCTACGTATTACCGCGGCCGCTTTGTGGCACGCAGTTAGCCGTGGCTTTCTAATAAAGTACCGTCCACTCAGCTACCATTTCCTGTAGCCGCCGTTCTTCCAGCTATAGCAAAGAAGTTTACAATCCGAAAACCTTCTTCCTTCGCGGCGTTGCTCGGTCAGGGTTTCCCCCATTGCCGAAAATTCCCTGCTGCTGCCTCCCGTAGGGAG
+
"$%#$$%%*+2/*02.-107/0/4.5.,+,,/)''()+*+,(+-)1.++(%'(&(%%&))*965/-,+0,0/*),-*,.368887;24)++7*/607*/-&&*+1552,48:+0-*)&))&+,45-75)$.%''&+'+&*,'(/$%1,4,*+(+,,7+/837..+-*'-+,().*+-,,.//&-*-*/,06173876782:6,/,+,5431768-84-*(*-,.+,-0,+'(**,.1.,.003:24,..+4+,-6/00%(637)1)',&%**,.057)+071(*1%'))-,.0940//20//+*)(.+-*3;<-6646)543*')3))%#'*(+*)+/($%*)+5,9,()72/0143;::.80(&)+,,+,/1221*'(,('+5231/1)19<1148//0/./8,/053015+;8.+9;9<.3,+())3/./-)$&(2/.271*,0/.*,..,)*.0+.,0,/055450015-...3,.2-*/6/3455775:334:3.%('/(+)''%%)),+,+.016541+,-./.1115456;573214..8/51++12..'(*.+.122751216:99:87662(+/64;:-+.&((&'&(&*&)*,+-..213+)--,4:83630)')-/,*()'+&26127.-./24559-.6+*)''%*'-+.,%$,/+1.000+362./12;4458<312/.*-)0&-'(**+/22::9%%41)*$%)(+')(,*(&)&,'1/,..005,.11+12833-.),&)**'(+&(*/;9:866:3.4/1276244455420,2/1324960)*,0;6/1408:4),++-;2-'994.6445445:020600,-)3-)*6776321544;9677&%((.*1-5*()))+1541/&',.101;8..08.4821,0/045.,,4.3')**.2-,--3850/*--35357775:6574:5.+(+-542:.02252.8,,(&%%%)$)**+,%&/)(+'&*&&%&)-)06,---270-3.))--0,0)/+25*/,83856/.+3+).1-/1'(,-221:239434373-/1,5+(,(&%(%%(-20.,15256;24;5-(-,,280,/022/,1($'*+(/02035-48,9:888/.-6-7:8951,3,))&'&%&(&*+2.'(')/:-'**+-/,*+464/782/21/..0,%'((((-4)+39083-*08.2<70789.+18668.150,6.:9+)&***+1/49246/.5/5.&)&
