# Supplementary material for: De novo species identification using 16S rRNA gene nanopore sequencing
Source: PeerJ. 2020 Oct 21;8:e10029. doi: 10.7717/peerj.10029 (PMC7585375; doi:10.7717/peerj.10029)
Supplement: Supplemental Information 2 — Contains raw reads. [file peerj-08-10029-s002.zip › pass_fastq_runid_2c9cf7bc05858273f10e7d7ec552fc0bd742dc3e_24.fastq]

@31b49668-db13-45c1-aab4-ce247aeeb8b4 ch=50 read=17547 start_time=2019-12-12T19:47:07Z barcode=BC01 runid=2c9cf7bc05858273f10e7d7ec552fc0bd742dc3e
CCGGTTGCCTTGTTGCAGCTTCACCCCAGTCATGAATCCTGAAAGTGGTAGCGCCCTCGAAGGTTAAGCTACCTACTTTAGCCCATCACATGGTGTGACGGGCGGTGTGTACAAGGCCCGGGAACGTATTGTTCACCGTGGCAGCATTCTGATCCACGATTACTAGCGATTCCGACTTCATGGAGTCGAGTTGCAGATAATCCGGACTGACGCGCGCTATGAGGTCCGCTTGCTCTCGCGGAGTCGCTTCTCTTTGTATGCGCCATTGTAGCACGTGTGTAGCCGGTCGTAGGGGCCATGATGGCTCGACGTCATCCCCACCTTCCTCAGTTTATCACTGGCAGTCTCCTTTGAGTTCCCGGCGGACCGCTGGCAACAAAGGATAAAGTTTGCGCTCGTTGCGGGACTTAACCCAACATTTCACAACTTACAGGCTGACGACAGCCGTACAGCACCTGTCTCACGGTTCCAGGCATTCTCATCTCTGAAAACTTCCCGTGGATGTCAAGACCAGGTAAGGTTCTTCGCGTTGCATCGGAATTAAACCACATGCTCCACCGCTTGTGCAGGCCCCATCAATTCATTTGAGTTTTAACCTTGCGGCCACCGTACTCGGGCAGTCGGCTTAACGCGGTGGCGCTCCGGAAGCCACGCCTCAAGGGCTGGCCTCAAGTCGACATCGTTTTACGGCGTGGACTACCAGGGTATCTAATCCTGTTTGCTCCCCCACCTTTCGCACCTGGTACGTCAGTCTTCGTCAGGGGCCCTTCGCCACCGGTATTCCTCCAGATCTCTACGCATTTTCACCGCTACACACCTGGATTCTACCCCCCTCTACGAGACTCCAGAAACTTTGCCAGTATCAGATGCAGTTCAGGTTGGTGAGTTTCACATCTGATAACAAACCTGCGTGCTTTACGCCCAGTAATTCGATTAACTTACCCTCCGGCAATATTACCGCGGCTGCTGGCACGGGTTAATGGTCTGCTTCTTCTGCGGGTAACGTCAATGAGCAAAGGTATTAACTGCTCCTTCCTCCCCGCTGAAGAGTACTTTACAACCCGAAGGCCTTCTTCATACGCGGCATGGCTGCATCAGGCTTGCCGCCGTGTGCAATATTCCCCTGCGCCTCCCGTAG
+
/)--/-%*.+1'.)#(%)-/64'038/)-13(('%001)%#*,+*++-.'''((6300)*-,**,30)-(%+)&%#&%&%(-0,$%&$&,-3.))*-0414.,.-.,+),)0432433('31.)+',&+(&('((3038212'%(+-54,,,.43&))+-4022/)*,+-8651/119400/-())1.0217/.''*&)0*.*01-)()+*,-((''+&()%/))-,'*61,/3314.30*&)*/+./304.66-&&&(,/9:;527./+.../5352.('**'%'+*),&*896194,++))%'&&**.0//-,38:0,./+/*'+/',,;-,+55593:3,10-,+))-()+.4<.81.*,*.-8/013/7--10092+3,98;300:5/2434469;7407+)&&&*()'(().+-1-+**-(*++,0&&'&')(/0-*)$$##+%()**119688:67/12851:*()-*%',((+.5542))+47306179)*57;88156021578636451+55;76.+*/+28/2579(*0&.*0:269111-&*)1,+56607../-6*/,456+./5+,/4//5<0,,30<<6-//(&'&%''..&)/,.00,2-15:+,,,-&-,,1..)+'$)+..%/)4'&)()&-20157;76-1&./,('#%&)+)5.44467/5828;<,4131/03795*&''('23+((*+*5,*0(**5:6./.3::5+&('(4320/%-+&%%$%+,2413..-3-75:)+25*46)495///,06-70-0//++.)(*/00744/32311:;..11411,*)'*$+*$%),/0/))+1897/00,&,((..309&)&*($&0/1-/8,00018556654&4403(,/30+(#(&'1;5,*()*-+)(&)2/7;6;<678.)('(-**0+52+*12878.9),5.+%'$%&+12343,,-3..+/,+,,-113-,,-+-*(%*'*,*-.%$*/.%)(..:-555766.3()+201373932-222:,-,+',-/.+.%--65133+0-94-)/-./2&&'('),/(%(,,/4+((1+4-88<99<988,,())4/025:7643455*21*32+,,*-)&--33427212041+'''(',5-88(*2'+
@1c130aef-e3a7-41fb-8e77-0eb433c0f36e ch=108 read=25281 start_time=2019-12-12T19:47:05Z barcode=BC01 runid=2c9cf7bc05858273f10e7d7ec552fc0bd742dc3e
CCGGTTACCTTGTTGCGACTTCACCCCAATCATGACCCTACCTTCGGCCGCTGCCTCCTTGCAGTTAGCTCACGGACTTCGGGTATTGCCGCTCATGGTGTGACGGGCGGTAGTACAAGACCAGGAACGTATTCACCGCAACATTCCTGATTCCGCGATTACTAGTAACTCCAGCTTCATGTAGGCGAGTTTCAGCCTACAATCCGAACTGAGACTGGTTTTAAAGTTTGGCTCCACCTCACGGTAATTGCATCTCTCTGTACCAGCCATTTGTGGCACGTGTGTAGCCCTACATAAGGGGCATGATGATTTGACGTCATCCCCACCTTCCTCCTGGTTAGCCCAGGCAGTCTCGCTAGAGTCCCTCAATAATGAGTAGTAACTAACGACAAGGGTTGCGCTCGTTGCGGGACTTAACCCAACATCTCGGCTTACAGGCGAGCGACAACCATGCACCACCTGCCTTGTTGAAGATTTCACTCGATTAAAGAGTAATGCAAGGGATGTCAAGTGTAGGTAAGGTTCTTCGCGTTGCTTCAGGTCAACCGTGCTCCGCTACTTGTGCGGGTCCCAAATCCAATTCGCTTTGAGTTTTAATCTTGCGACCATGCTCCCCAGGCGGAATACTTAATGCGTTAGCAGCGGCACGGGAAGTGTTGAAACCCCACACCTAGTATTCATCGTTTACGGCGTGGACTACCAGGGTACCCTAATCCTGTTTGCTCCCCACGCTTTCGAGCCTCAGCGTCAGTTACAGTCAGAGTCGCCTTCGCCACTGGTGTTCTTCCTAATCTCTACGCATTTCCACCGCTACACCTGGAATTCTACCCCCTCTACAGGATAAACTTGCCAGTATCCAGATGCAGTTCCCCGTTGGGCCGGGGATTTCACATCTGACTTAACAAACCGCCTGCGTGCAGCATACGCCCAGTAATTCCGATTAACGCTTGCACCCTCCGTATTACCGCGGCTGCTGGCGCAGGTTAGCCGGTGCTTCTTCTGGAGTAACGTCAATGAGCAAGGTGATAACTGCTCCTTCCTCCCCGCTGAAAGTAGCACACAACCCGAAGGCCTTCTTCATACACGCTGACATGGCTGCATCAGGCTTGCGCCCATTTATTGCGATATTATTCCCCACTGCTGCCTCCCGTAGG
+
60(,5/.6:/;).-**117820/.561-2/4$&'*/7-,1378:240;3123288/6-50(,*-,.++0.-)+*5*(/()'+('%)&')*&)-/.14545558;289.*,-(%&&+(-+-.1$064842878<858;,05364453&(.&2&0-,-786:.()*)-/)./0.+-/3:9688836772111<32-11.$%*,41/.+/8874515353-26;,067,.10,1,//503232)+,753+--,,,210,*(+,3579778;65;/-1,50./.--*++.+23,'&+,*46-24-0060000/4<9000/88:34:;0*+)((())+/-0//0/'-6/+-87879898002/'*(+/6,,*-(%(-+*)+*+/029563721)+//*5.12,-/267426+%+-0.(*')%($$(%&(,,+,&'%&&(+&(1+*&&+-'*.)9,::50-03,-,(')**,%0*()('%(0-/%'(*607015,&'++.588854+.3-61.-15).3-,)*(12155:215+*++*/$),61()&$%*3.5(-%'.,*&'+)*./-1.-+.2+021+01-3'(,(7*%&)()+1.3:<,/2/-12//2-,.&($)(841))*.0)405+'(,(0//0/(,-+*..,206/.2*4+(.*)*-8&'32*59/(*+.6//*014050,14/:,'*,1+*./61)+#%$&.+%'(25*).5/1455197)*,.8:3+.-*091,0114:74/+/.045444/1.125)((*)..6:5:84873634-)'/.7646)*0-.//./023630;3/*%*(&',,++-1+//3/5/21(-9:/+-.)*.%-()&)+*''++/3)&0**-%()-+).%+07/2)%'+*%(3+4(1.+%,,))..02322104162549:7938;844/3/,&(($*'**70*'()-5:<85-.-9,8/')0-+-32:9117%.)(..2311.2/11/+*()%)$(*+---89,64++-6,2:1/1+%%&(*,,-8180./&.,)+))$'+)*'0%'(.7,354.+343,182272-.)&'$$'*,4160++5+0-.163311,--.*.,,'/&2679;:955455'74337.224:4.18(%-&%*))2/10.5*677+++*()),06-99,,765)
@ac96a1c5-405c-4ab6-9f18-d02dc1146862 ch=454 read=17428 start_time=2019-12-12T19:47:06Z barcode=BC01 runid=2c9cf7bc05858273f10e7d7ec552fc0bd742dc3e
CTCCTACAGGGGAGGCAGCAGTAGAATATTGCACAATGGGCGCAAGCCTGATCGCCATGCCGCGTGTATGAAGAAGAAGGCCTTCGGGTTATACAGAATACTTTCAGCGGGGAGGAAGGGAGTAAAGTTAATACCTTTGCTCAGTGACGTTACCCGCAGAAGAAACACCGGCTAACTCCGTGCCAGCAGCGCGGTAATACGGAAGTGCAAGCGTTAATCGGAATTACTGGGCGTAAAGCGCACGCAGGCGGTTTGTTAAGTCAGATGTCTTAAAATCCCGGGCTCAACCTGGGAACTGCATCTGATACTGGCAAGCTTGAGTCTCATGAGGGTAGAATTCCAGGTGTAGCGGTGAAATGCGTAGAGATCTGGAGATACCGGTGGCGAAGGCGGCCCCCTGGACGAACTGACGCTCAGGTGCAGCGTGGGAGCAAACAGAGTTGAATACCTGGTAGTCGCACCGTAAACGATGTCGACTTGGAGGTTGTGCCCGCTTGGGCGTGGCTTCCGGAGCTAACGCGTTAAGTCGACCGCCTGGGGAATTGCAGCCGCAGGTTAAAACTCAAATGAATTGGCAGGGGGGCCCGCACGAAGCGGTGGGCATGTGGTTTAATTCGATGCAACGCGAAGAACCTTACCTGGTCTTGACATCCACGGAAGTTTCAGAGATGAGAATGTGCCTTCGGGAACCGTGAGACAGGTGCTGCATGGCTGTCGTCAGCTCGTGTTGTGAAATGTTGGGTTAAGTCCCGCAACAGGCACCAGCCCGCATATCCTTTGTTGCCAGCGGTGCGAGAACTCTGAGACTGCCAGTGATAAACTGGAGAAGGTGAAGTGTCAAGTCATCATAAGCCCGCCGACCAGGGCTACGTGCTACAATGGCGCATACAAGAGAAGCGGCCTCGCGAGCAAGCGGACTGCAAAGTGCGTCGTAGTCCGGTTGGAGTCTGCAACTCGACTCCCGTAGTCCGGAATCGCTAGTAATCGTGGATCAGAATGCCACGGTGAATACGTTCCGGGCCTTGTACACACCGCCCGTCACACCATGGGGAGTGGGTTGCAAAGAAGTAGGTAAGCTTAACCTTCCGGGAGGGCGCTTACCACTTTGTGATTCATGACTGGGGTGAAGTCGTAACAAAGGTAACCGG
+
*,41*+-$+0..,/,,023',1(),,*)1*+,573:51&((%(-0.26*+&)(&(++1)8600/04627520*,*%(*+/1:78819132'('(*''.)%)*-./'0.26;-+.3/0'0+)+(./''*0,3,19168,+752&(+/-6-6..2:202-,/*&/0-/24.-,+)0)''*+-1/0--'($'&'(()'+'&'(&*'&+(+,55*,.-2-2-0-23,8--/67;594-37-)*,-)*),+-31'6155+)3./,/4**-1('#'%&(--+.4,,59454231.,()'(,,*'((*2..01129/1(*($%%%((,-.,,++)%,--20*-+0+1--17300010163/'(*(34::-,**+65//0('+)-4+,)++'&(()+-.///562+(,4.1%$,+&))11335-/..,,(..018:7*-13:-7-)%(+-'%*'%)(),.-'),*'*$.57804,,++--/0-+())-,.-1.:,-,95*%&&$(,41/0/3/202'3*+,+017/001+8,5,12-.083572/*(&%%)((+)27<02+'**.6;<97:9:;..,3,/,,+-&15943,((('(%*$(+)*/3-/.)*+/-,-15::-85:42244:7+5++.,1&&.2(('(+3/244..+,$)*,94.0./+,+1<:5..--.:7757:8785674781::183:6992758.257//,**,./93/--.)+-124886334;43236/0.231(34:3512140.3616+)*)(-**'1/($($*'),+)1''/6//0)+%)%$'$&%**./3/()(**++,051,+***2;4:::0,+')*,+&'&&&&+10'(+-.,../&%(190(,+)+7948,))'')&&-*,&%-+-)+),.../566++*-+*,0(7:87/1*)+-19431,(**+,)1,*+/768867,/-+,(.'4),'*+*&'(*%+-,,)))/0-(%%%&)(/+20/512/%-**,,./9895453217213*),--,./:52426190)10050601/2/014;71;7,-3030.-+*,)-)&)*.7349778:/&))(*)-/-1)'%&&4)665-8*/2)(26,75372037,/2:4/2699;7/300243,/**++/,.54523017+.0/4:49*8
@3e0f188d-d643-421b-8490-605e15d956c8 ch=309 read=23211 start_time=2019-12-12T19:47:14Z barcode=BC01 runid=2c9cf7bc05858273f10e7d7ec552fc0bd742dc3e
CGGTTACGCTTGTTACGACTTCACCCCAATCATCAGTAATCCACGCCAGACGGCTCCTTCGCGCGGTTGGGCCCACCGGCTTCCGGGTGTTATCAACTCTCGTGGTGTGACGGGCGGTGTGTACAGGAGAAGGCCGGAACGTATTCACGCGACATGCTGATTCGCGATTACTTCGCGATTCAACTTCATGTAGTCGAGTTGCAGACTACAATCCGAACTGAGAATGGTTTATGGGTTTTGCTTCACCTCGCGGCTTCCTTCCCTCTGCCTGCCATCCAGCACGTGTGTAGCCCAGGTCATAAGGGCATGATGATTTGACGATAATCCCCGCCTTCCCTCCAGCTTGTCGCACAACTTCTGGCTAAGTCCCCATGTGGTAAAGTGGCAACTAACGATAAAGGGTTGCGCTCGTGCAGGACTCAGCAACATCTCACGACACGAGCTGACGACTAACCATGCATACCTGTCTCGCCGCTGTCTCTCCATATACGGGTACTTTGCGCCAGGTATCATTCCGGGAACCTGGTAAAGAGTCGCGTTCTTCAGTTAAGCCCATATGCAGCGGCAGGCCCCGTCAATTCGCGGTTTCGTTTCCGGGCGGCCTGCAGGCGAAAGATGCTTATTGCGTTAACTGCAGCTGAACTTTGACATCCAGCACTTAGTACTCGTGGTTTGCGGCTGTGGACTACTAGGGTATCTAATCCTATTTGCTCCCCACGCTTTCAGCTGAGCGTCAGTTGCAGGCCAGATCGTCGCCTTCGCCACTGGTGTTCCTCCATATATCGCATTTCACCGCTACACATGCGATTGGTCATCTGCACTCTAGCTGCCTGGTTTCTATATGGCTTACTGAAGTTAAGCTTCAGGCTTTCACCGCAGACCCTTGCTGCCGCCTGCTCCCTCTTTACGCCCAATAATTCCGGATAACGCTTACCCACCTACGTATTACCGCGGCTGCTGGCGTAGTTAGCCGTGGCTTTCAATAAAAGTACCGTCACTCGGCTACCATTTCCTGTAGCCGCCGTTCTTCCTTTATAACGGAAGTTTACAATCCGAAAACCTTCTTCCCTTCGCGGCGGTGCCAGCCGTTCAGGACTTTTGTTG
+
-+-+2*.,.14/44+.//7671)-580*./2**)+$&$%'/,(+%&$&.%-(*(,.0.22&&%&+.3.(,/1.'#%%,()1,2'48./.5845020.'(&'%,(')'$&$++)1*,/)**(*)(&)(''*'&((++,**,-.25:4&+'(+/7153/0.//62121015(&'(%(()..1.(0),1.,2-076970+.+9000973/)%'()(*)+300.+*.,,.+8:/789;23;;+)-.9.)/3+133&+-081%&.-:4//)(+*((-3747'')+),&-$*'**/271+-3-,%$+*)3905722++((05/./.(*%-..89,+8771:6*(,,,(*)2+..%.#&%&)&('&$#$)%''()00*'%$%'+*'+&'(%$''''+4,200.57*+0129120246.6-416:2.,2)+010-,02/.&(*../012//..-/--*++4,;/1,,'%',/0-,*%)((&$%&%--./*-%%&$%$&*/(%#&(,*$'%(*''(&)(+)/*,'+,)(.*)((,)).'%'$'%&&''%').*&(*)%%%((%#%$%$&$&'%$$&%%+,,)%,-&+.'($%(-)/'$&)*'&$''))*$$$##%%'+1)*-'&&)&*-**3-*+.20100116&)**,/0/17.--5941,+%*%(.,/,*&+&($((,.0*%%)&((*+/9598268-57533440.2/063,56+'12.9:.*0./+4,+&(*,0,/.((*19.<./+,14:666+***,073,4325;)789986926//00()+/1-,'*&1::5586--0&,'+$$#%'$(&$&*)')*****++-,%/246786897<:/.(**//:42:023/2.,30+()*.4.)/50180.&(+$())69:--6*,,-.0+51500/.6/,./95-.3/-).*)+/,.2/6046572.*)&&04,%0-)%*%.*+968<893:344)*)*(*+,/00*',2(*-2--00(&/+/7:-)0-1887,)((%1**++54-5;.1,$&%((-178:89:+.))$$&&'--30''+')2:7-//7342109:8/6.4.7678)640(,,-,/('&&&&%,'(,+(&+0+)+,)%&*&'
@436c764e-b9d7-4cb4-b527-91a6916349ff ch=86 read=20335 start_time=2019-12-12T19:47:28Z barcode=BC01 runid=2c9cf7bc05858273f10e7d7ec552fc0bd742dc3e
CCGGATTACCTTGTTTGACTTCTTTGAAGTAATCAATCCACCTTAGACAGCTCCTTCGCCCGCGGTTAGGCCACCGGCTTCAGGTGTTATCAGTGAATTGTGACGGGCGGGTGTGTACAAGGCCCGGGGCAATATTCACCGCGACATGCTGATTCGCGATTACTAGCGATTCCAACTTCATGTAGTCGAGTTGCGGGCTACAATCCGGTACAGAATGGTTTTATGGGTTTGCTTCACCTCGCGGCTTCGCTTCCCTCTGCACCATCCGGTAGCACGTGTGTAGCCCAGGTCATAAGGGGCATGATGATTTGACGTCATCCCGCCTTCCTCAACTTATCACTGGCAGTCTCGCTAGAGTCCCCAACTTAATGATGGTAACTAACGATAAGGGTTGCGCTCGTTGCGGGACTTAACCAAGCATACCACGACACAGGCGGCGACAACATGCACCACCTGTATCATATGGCTATCTCCATCTCTGGAGCCTTTATGAGTATGTCAAGACCTGTTAAGGTTCTTCGCGTTATCGGAATTAAACCCACATGCTCCACCGCTTGTGCGGGCCCCGTCAATTCGCTGAGTTTCATTCTTGCGAACCGGCACTATAGTGCTTATTGCGTTAACTGCAGCACTGAACTTTGACATCCAGCACTTAGTACTCATCGTTTTGGCGTGGACTGCTGAGGGTATCTGTCCTATTTGCTCCCCACGCTTTCGGGACTGAGCGTCAGTTGCAGGCCAGATCGTCGCCTTCGCCACTGGTGTTCCTCCATATATCTGCGCATTTCACACTACACATGGAATTCCCGTCCTCTCCTGCGCTCTAGCTGCCTGGTTTCTATGAAAACTACTGAAGTTAAGCTTCAGGCTTTCACCACAGACCCTTGCTGCCGCCTGCTCCCTCTTTGCGCCCAATAATTCCGAGGATAGCAGCTTGCCACCTACGTATTACCGCGGCTGCTGGCACGTAGTTAGCCGTGGCTTTCTAATAAAGTACCGTCATAAGCTGCATTTCCTGTAGCCGCCGTTCTTCCTTTATAACAAGAGAGTTTACAATCCGAAAACTTCTTCCTTCACGCGGCGTTGCTCAGTCCGGGGTTCCCCATTGCCGAAAATTCCTACTGCTGCCTCCCGTAG
+
01'/'-3+,474--.(&'-./.(-+)+*&))%-(+//16-.,*+*,./*)+*-2585&'$$)00:6:1318:-.7,.-207,1)/'+.,+.$%(**)+,)+,-2*760+,)*,-,./279*-1-&')(&*&%)+7:5125/20244747991470,00+.://+,++,69790-(**/.,.,456798265-'(()&()-,1/./3+.&$%%()-.2239;-./..1/88+,1;178;872/1424;401323:2-/.++*-41:4.)(('(+'*--3645110:-,/4-+()*).7:1750//+)$+.-,-4789:391(*44;<74-*))(()%-1/6-4.-,31.(+'&+''*+)--)&+''(*.-//1+2(&(()*-..,-/-*,010:57688967:34071.*/(-%/((($&'%&(+),-,.+*'&+224.+'%&$%$'&)).+(,+*)+*..(('(',--11401034678/1311644:3,/.1+4/0/45/**,,3*++**).31;89<5320+0$((+(+(.31<8;;)*12201.40+00./.6/205+/*+34.0143.48.,.3/059<<418;-,7//-,'0%-%&%))))''+'*/,-/3-./05351561'%'(,.261056,+)-..,0,(-+-.3*//0/11-20/031*+6,..7:78524+'%+**.+-.+&+/*++08.)+-115*&,**6611'382870146/045-8,++/1..1/.121544+7438437;6898/41190,+/,16465772*23414;/.)*',,.1+++-0+2*3*2-%')+0.0058677/1233(--.08:885/960034-++'&'--2413)*4750*,.7/&797156.)*+&&*.29<322//368846:300009.,+05)%(')'&/.-5:9340(&,,2+.$*%&&0-(//.50603%2'+0/9:.6185564,6)'#((.-4/800086;9;2.4.*,,5-/1)&+%+)'''%&%$$&*%))4;054.01124:49;6895/343280,-222&(%'&&'2:.,06:96-),/'&%))'/1)/+3-&,+1/52207/013.4/6/)7:048,79.'2++6,+2110/7/0)')+,-1136017.-30.
@1410ab47-ba94-4b6e-b598-bf79365711ae ch=352 read=17580 start_time=2019-12-12T19:47:27Z barcode=BC01 runid=2c9cf7bc05858273f10e7d7ec552fc0bd742dc3e
CTCCTACGGGGAGGCAGCAGTAGGGAATTTTTTTCGGCAATGAAGCCCTGACCGAGCAGCGCCGTGAAGGAAGAAGGTTTTCGGATTGTAAACTGCTGTTATAAAGGCGGCGCTACGAAATGGTAGCCGAGTGATGCTGATAGAAAGCCGGCTAACTACGTGCCAGCAGCCGCGGCAATACGTAGGTGGCTAAGCGTTATCCGGAATTATTGGGCGTAAAAGGGAGGGGGCAGGCGGCAGCAGGGTCTATGGTGAAAGCCGCAGGCTTAACCGATAGGCCATAGAAACCGAGCGTAGGTGGAGAGGATCGTGGAATTCCATGTGTAGCGGTGAAATGCGTAGATATGGAGGCACCAGTGGCGAAGGCGACGATCTGGCCTGCAGCGGCGCTCAGTCCCGAAAGCGTGGGGCAAATAAAGTTCAGATACCCTATTAGTCCACGCCGTAAACGTGAAACTGGATGTTGGATATAAAGTTTAGTGCTGCAGTTAACGCAATAAGTACTCCGCCTGAGTAGTACGTTCGCAAGAATGAAACTCGAAAGGAATTGACGGGGCCCGCACAAGCGGTGGAGCATGTGGTTTAATTCGAGCAACGCGAAGAACCTTTACCGGAGTCTTGACGTACTCATAAAGGCTCAGAGATGGAGATAGCTATATGAGACCACAGGTGCATGTTGTCGTCGGCTCGTGTCGTGAGATGTTGGGTTAAGTCACGCAACGAGCGGCGCAACCCTTATCGTTAGTTACATCATTAAGTTGGGGACTCTGGCAACTGCCAGTGACAAGCTGGAGGAAGGCGGGGATGACGTCAAATCATCATGCCTTATGACCTGGGCTACACGTGCTACAATGGATGGTGCAGAGGAAGCGAAGCCGCGGTGAAGCAAAACCCATAAAGCCATTCTCAGTTCGGATTGTAGTCTGCAACTCGACTACATGAAGTTGGAATCTTTAATGTCGCGAAAGATCAGCATGTCATGAGTGAATACGTTCTCGGGCCTTGTACACCGCCCGTCACACCACGAGGAGTTGAGTAACGCGAAGCCGGTGGCTAACCGCAAGGAAAGGGCTGTCTAAGGTGGGATTGATTGATGATTGGGGGGTGGGGAATCGTAACAAGGTAACCGG
+
,+0,+$3,55.&.1-,4/(,-+//*-,/7:;<3-:69827,,',%)1-**%-+/.1.----75../-2--.,%))+2/6200.8/02+/20)'+$)**+/)+.5(*('))('''&&).6731)())3+(%(((%%$*+&',)&-,)/02'(+011//.//0165-*.,,04+,((&,71+156.4/*&$%$%+'(0/:0.0').*'/,)1,47:887388*)-.&++2,+.*79112/-06/4::.-,+./4231.*&)(#$%+)*+,0')(().*$'(1-5,-49.51.,2/'%%)**-,)*(-2.133::,8+5+22)*++/0,0/2:1*-/+)0232',%&&')*'&'*.29/240:2.+,(/,+'.-/2.++*))&%%$&)*'+/627,//6))')*+)*-/86-**+97502)*-5(''**)++)((*3,,-20*,,.1..24()))(&)$)*'&'&'%-.802%')412361)))))+,01334-).+*2.-1*((&')06()+*+%()*).-329;914/(*0986).1)++&+.*(*+,152/-)(*)*-)&**1/31339699,//.533493:6043762+-/.-10////+&..314*(,1*(%'+2/6..-%0+.01**-3/)0-02)*'*(97.---*+688765,,,,,(&,/&.--'((/()()+3666(,--/47799890**)-60;12,-82))-*')'*015-%**)'(,.1339/*1.441.3(((*&&%'/&(.00/531/;4/.01,)%$%#$%$0002444-+,%'+-2/+'(*)2/,6:445431//38;92226533'*&&')*)*-1.+)'(-**&('*+.72/9//'1/1.++1241,.,(%'*(+/.1620-.&(,.'+,85)1,('*&)+$(--.5--0.03<6(+%1*&,&&7763611./0.*))')-/,0../:,0-5-1),-+$&$(**,-,5*(,6-,,,,8535&)))*,-463273391)*,220+(-()'*'+-13;5025*1-062620-(('1,('%*/13,2*-*+457659;63/10-+,1+*'-*&'*.,315666.)*')13--.)(*&*)'%#/,/031.'(*)'(&),-.3:976+*()+64739
@dc2d963f-8a20-43b6-bb17-31ff3565b4f3 ch=197 read=18354 start_time=2019-12-12T19:47:29Z barcode=BC01 runid=2c9cf7bc05858273f10e7d7ec552fc0bd742dc3e
CTCCTACCCGGGAGGCAGCAGTAGGGAATTTTCGGCAATGGAAACCCTGACCGAGCAACGCCGCGTGAAGAAAGGTTTTCGGATTGTAAACTTCTGTTATAAAGGAAGAACGGCGGCTGCGATAGTAGCCGAGTGGCGTGCCGTAGAAAGCCACGGCTAATGCGTGCCGCAGTATGCGTAGGTGTGGCGTTATCCGGAGATTGTGGGCGTAAAGAGGAGCAGGCGGCAGCAGGGTCTGGTGAAAATACAAACAACTTCAGTAAACCATAGGAAACCAGGCAGCTAGAGTGCAGGAGGATCGGTATTCCGTAATGGCCAGCGGTGAAATGCGTAGTAGATATATGGAGGAACACGCAGGCTGGCGAAGGCGACGATCTGGCCTGCAACTGACGCTCCAGTCCGAAAGCGTGAGGCAAATAGAAGTTAAGATACCCTGAAGTAGTCCACGCGTAAACGATGAGTACTAAGTGTTGGATGTCAAAGTTCAGTGCTGCAGTTAACGCAATAAGTCTCCCGCCTGAGTAGTACGTTCGCAAAATGAAACTCAAAGGAATTGACGGGGGCCGCACAAGCGGTGGAGCATGTGGTTTAATTCGAAGCAACGCGAAGGAACCTTACCAGGTCTTGACATACTCATAAAGGCTCAGAGATGGAGAGATGGCTATATGAGATACAGGTGGTGCATGGTTGTCGTCAGCTCGTGTCGTGAGATGTTAGGTTAAGTCCGCAACAGGCGCAACCCCTTATCGTTAGTTACCATCATTAAGTTGGGGACTCATGAGACTGCCAGTGATGACAAGCTGGAGGAAGGCGGGGATGACGTGAAATCATCATGCCCCTTATGACCTGGAATACACGCGTGCTACAATGGATGGTGCAGGAGGCGAAGCCGCGGGGCAAGCAAAACCCATAAAACCATTCTCAGTTCGGATTGTAGTCTGCAACTCGACTACGTGAAGTTGGAATCGCTAGTAATCGCGAATCCAGCGTAATGTCGCGGTGAATACGTTCTCGGGCCTTGTACACCGCCGTCACACACACGAGTTGATAACTTGCGAAGCCGGTGGCCTAACCGCAAGGAAGAGGCTGTCTAAGGTGGGATTGATGATTGGGGTGAAGTAACAAGGTAACCGG
+
+,1,,(0'*.40)-.-.00,.33/.)-,/2447381/3..+&--);/,+1555747634//.%$%,+*.(+0(+(+//-.190.9)+*/)+-428/7/--97,-1-.,073173-.+$$%('+)45100.-)*)+')'-&)+**'$((,)-7.+(+*)2('%*$$#$%*+&-./,%100-//..%%(**:/../*00''&*'%**3578676,*'/.&+.59;:7;/*--**46+0/301,-15*+*')(%(*+*--,),.6;)8:-,,+%-/,/6//0+,()+3.0120/*.+&*/.96/0+-,2-(',)*,-10,++,3:533::2442-''(,25655/01/+1+)8/&.&+'*)$$,*.--2-31316/../)+/37223/.)*,-86732++)*+)%+..+-17-()++/;/.)('%').+))-:732*'''%'+,966,(('+()-/-+-+,)('(+,99:6888<8:8:687,-**36:,.2::8794714/(.,.4:54-))&''.3+-52)$**'*,)-,085+,+./'+-(0)(.0),)&(%$')./0-413-)-(++//6/0-*,/1*12'.),/56<95:4;6/'+'*,5002())(&).2851.-.(-/351:0/055798766161(.*,1('(()661*))(,9165334/0-*(*)$&%+(-+5/0.*+(/0302477923588500//(7+-,10-0/$,+*30+)+,+'+++7&'523./(255)/3134/40.,30/6:8:9,9,7+.7/0:;332,*##'-/256//+))((&&(,-0,+,-:4-,3.5188+69.16754).'&32,/399685/7-,,511267843.'&&'))+$)(.*+&)*,9//;::641--*-'&'***/+*0<3*)'(%%%/%*+<<85<52308:4150261650686915322,-+022$%*),-.0230,**&+)'-)*8/90:99..-)-624120630831('),%/%&)*+**.,61--7325..5+)%+-24333/,,.-17-20,/400)*%(&)(+,)4)()()'''%+$&(*193630/1,*0,422416*4,1(')),(*43.0-,+,-6.,3-0111,120881,)('((,1147/702:8475
@00e69b4d-d0f8-429a-9a3b-a53531154af8 ch=208 read=19459 start_time=2019-12-12T19:47:40Z barcode=BC01 runid=2c9cf7bc05858273f10e7d7ec552fc0bd742dc3e
CTCCTACGGGAGGCAGCAGTGGGAATATTGCACAATGGGGGGAAACCCTGATGCAGCAACGCCGCGTGAAGTTGATGAAGGTTTTCGGATCGTAAAGCTCTGTCTTTGGGGAGGATAGCCCGGTACCCAAAGGAGGAAGCCACGGCTAACTACGTGCCAGCAGCCCGCGGTATGCGTAGGTGGCGAGCGTTATCCGAGATTTACTGGGCGTAAAGGGGCGTAGGCGGATGATTAAGTGGGATGTAAAATACCCGGGCTCAACAGGTGCTGCATTCCAAACTGGTTATCTAGAGTGCAGGAGAGGAGGTGGAATTCCTAGTGTAGCGGTGAAATGCGTAGAGATTAGGAACACCAGTGGCGAAGGCGACTCTCTGGACTGTAACTGACGCTGAGCTCAGCGTGGGGCAAACAGGATTAGATACCCTGGTAGTCCACGCCGTAAACGATGAATACTAGGTGTGGGTTTCCAGCACCTCCCGTGCCGCCGCTAGCGCATTAAGTATTCCGCCTGGGAGATTACGGTCGCAAGATTAAAACTCAAAGAATTGGCAGGGACCCGCACAGAAGTAGCGGAGCATGTGGTTTAATTCGAAGCAGCACTTGAAGAACCTTACTTACACTTGACATCCCTTGCGTACTCTTAATCGAGGAAATCCCTTCGGGACAAGGTGACAGGTGGTGCATGGTTGTCATCAGCTCGTGTCGTGAGATGTTGGGTTAAGTCCACAACGAGGCACCAACCCTTGTCGTTAGTTACTACCATTAAGTTGAGGACTCTGGCAAGACTGCCTGGGTTAGCCAGGAGGAAGATTAGGGGATAGCGTCGATCATCATGCTATGTGTGAGATACACGTGCTACAATGGCTGGTACAGAGATGCAATACCGTGAGTGGAGCCAAACTTTAAAACCAGTCTCAGTTCGGATTGTAGGCTGAAACTCGCCTACATGAAGCTGGAGTTACTAGTAATCGCGAATCAGAATGTCGCGGTAGATACGTTCCCGGGTCTTGTACACACCGCCCGTCACACCATGAGAGTTGGCAATACCCGAAGTCCGTGAGCTAACCGCAAAGGCAGCGGCCAGGTAGGGTCAGCGATTGGGGTGAAGTCGTAGCTAAAGTACCACCGG
+
*,/5*)*'27*-7105554:62/(*)(2*))(-+4--34.)%*-+.0**01560--..4202:/--,*(&'(&(**(+0/5195/.)713502481./.4430-28-%0/)(/53*(%())*..&1+(-0**-'//,0,/9-,/-+-5865450514/.+,,+,--,16313&%'('+,.,074,-./20;/,/(((,+-8203/0331469;4*52+,38215-./,,0.200-(-,6400/,*)//,(,1-.2//02(&&$,+3.111212791::<999/62--365/0123:643)(&((''()-,2+1*3-)(2311...-820--0-.//02+++(/+'*(((315;69716/,+1)/,255533.358/5*-25.----1,..-&()'*'(-+121.-+1764*5/+9,-.45,69-,,60%-,2.)+04946383-,(*,-4656706776616,-4*.1-)-04:179)+:9:;9;<24,)%'%))./8+...2;52259788-(%%*(*.5987,/1-,,2/1000+/7-.'&*,+/.10*375,181+--/)&(*(''))04(+*+1/.072::396<6)*0(,1470001--()-4022.,+)'&(%'-*/02772;,1.+.-4--,-,4/9/2,,)**+-(,:2092+0**-5///,-24-2--542/--''''**00+24001)(*/299710-11773:/521:34006,'*325*&)()&,)*&062,;3320800/4702348;5455101,,'3/7565*+(&%(*+8655710/++*'$(%$,+(.-/,+)2)(,1/51/++./0+(+**.0401''&'(.)-%%%((*,.+0268;:968951;21,4**+0-++(4/113235:6/*())//&)41;<;65735<:3/4/12556(/*31,0+9+,)%'*+../5-.15466/,-,.53:4447/,+4/..40564334/354;776335467303/93/+42453476(&(+)*.13**+*+,./7(('(),-74)('$)()(()/.(+++.1/-9-*),,,.302)%,++/)02),**%)')(-,-5/4%*,--003356799-;.97-'()-,),0'-&&('-5++10//'*107
@9375d924-4208-4b76-aced-6dc7a1dd5c86 ch=330 read=16528 start_time=2019-12-12T19:47:46Z barcode=BC01 runid=2c9cf7bc05858273f10e7d7ec552fc0bd742dc3e
CCCGATTTACCTTGTTGAGCTTCACCCCAGTCATGAATCACAAAGTGAGTAGCGCCACTCGAAGGTTAAGCTACCTACTTCTTTTGCAACCCACTCCCATGGTGTGACGGGCGAGGGTGTGTACAAGGCCCCGGTAACGTATTCACCGTGGCATTCTGATCACGATTACTAGCGATTCCGGCTTCATGGAGTCAGTTGCCAGACTCAATCCGGACTACGACGCACTTTATGAGGTCCGCTTGCTCGCGAGGTCGCTTCTCTTTGTAACGCCATTGTGGCACGTGTAGCCCTGGTCGTAAGGGCCATATGATGACGACGTCATCCCACCTTCCTCCAGTTTATCACTGGCGGTCTCCTTTGAGTTCCAGCCGGACCGCTGGCAACAAAGGATAAAGGGTTGCGCTCGTTGCGGGACTTAACCCAACATTTTCACAACACAGCGGGAGCTGACGACAGCCATGCAGCACCTGTCTCACGGTTCCCAGGCACATTCTCATCTCTGAAAACTTCCGTGGATGTCTTCAGACCAATTAAGGATTTCTTCGCGTTGCATCAGATTAAACCACATGCTCCACCGCTTGTGCGGGCCCGTCAATTCATTTTGAGTTTAACCTTGCGGCCGTACTCCCCAGGCGGTCGACTTGCCGTTCCAGCTCCGGAAGCCACGCCTCAACAACCTCAAGTCGACATCGTTTACGGCGTGGACTACCAGGGTATCTAATCCTGTTTGCTCCCCACGCTTTCGCACCTGAGCGTCAGTCTTCGTCAGGGGCCGCCTTCGCCACCGGTATTCCTCCCAGATCTCTACGCATTCACGCTACACCTGGAATTCTACCCCTCTACGAGACTCCGGCTTGCAATCAGATGCAGTTCCAGGTTGAGCCCGGTTCACATCTGACTTAACAAACCGCCTGCGTGCGCTTTACGCCCAGTAATTCCGATTAACGCTTGCACCCCTCCGTATTACCGCGGCTGCTGGCACGGAATTAGCCAGTGCTTCTTCTGCGGGTATTAACGTCAAGTATTAACTTTCTCCCTTCCTCCCCGCTGAAAGTACTTTTACAACCCGAAGGCCTTCTTCATACACGCGGCATGGCTGCATCAGGCTTGCGCCCATTGTGCAATATTCCCACTGCTGCCTCCGTAGGAGCAATATCAGCACCAACAGAAGGTTAACGCAAAGACGCAATTAACTTTTTTTTTTTTTTTCTTCAGCACCAGCAATACGTAAGCTTCCATA
+
82)+$/-&&///2+00'$''/1*(-,+'('//&)*.7677768/-,*))*+-/.09+--.+-0+1043/+./.24215992175/-13049*)./0;4)306783322,46(*&(*',(,)*02:361710)(,-.+.+./19556:36171023502432+,,,4.'1///781710*-(-5:7793.+++4+.4.-.'(+140.(-)5*5.434+,10336///;9/1103/-2(%(-,(**+31/(*)-.,//7/8754+&$&'*,3:519//%0-*-.0,*()//)(.4:9*-+(-3520/,&+,..-+*&(+,,6:1:2/,252748-1(+-9<71112231:2&1421874::4/1604.'+.1/50.,+,//.+-'.4:)4.*+.*((.20912,005.:/,,)7;75070-04+10444:;,,**/'*%'%('()'%)*+/10114758;7:561111195312/.*-037:/5('.,++,,0:249788544,.64+091;;333936.,)(--.002./&-')&*)%6-*+8:97964:./-12,+1222<9;10009788951480210+.+,'4.24'%(+(90:607;;+/.-4;:09301.*,+-13*,11-296/,277(545,+('&%%$&(-'()/05/,11*2%,,$('/940**).+4936)1,1111256772:8.-/31247;965100+373..-.,153464/5:/+/.343/+-,.1:9204178/044735+&,+)2:86-:,+7700:7797;9654-1619667;998)1*&'2101787888083,%'%'(%'&((&(),)0-47-374-)-0/2-&,(%).'*)+,*+)&((,.03718287-2.')-/0*$-5/(+)*0'(++12/.*--02287989<578144747-,+3---5-66,+-0334:544/7/3*1*&%##(&,2/)*2.'*-/2+/1*-8/./:971.+'*&*)&/*//11%0*),-,::<;:78+2*)&++-0011**&%(%&/..',1*'*,6)5;852/./,(+,,,74..))*++*'())0,)).306467<99<98867-3243;6656947./010(.5-.93753:7(/+&,()+6./073;9+/**)&&.3277-1.0-..0090012../.0/676/.0/081:16/%1*0)**-),+'$$*%)/2579:::9;::<;1:672%+*%*%)#''**+.+.*)#%&&&%$$%
@d0e37c97-88c1-481e-91d8-fa0f1f76ca90 ch=263 read=17829 start_time=2019-12-12T19:47:44Z barcode=BC01 runid=2c9cf7bc05858273f10e7d7ec552fc0bd742dc3e
CCGGTTACCTTGTTACGACTTCACCCCAATCATCAGTCCATGGGCAAGCTCCTTCCCTTGCGGTTCGGTACAGCTTCGGAGTGTTATCAACTCTCGTGGTGTGACGGGCGGTGTGTACAAGGCCGAGAACGTATTCACCGCGACATGCTGATTCCTTGATACTAGCGATTCCAACTTCATGTAGTCGAGTTGCAGACTGCAATCCGAACTGAGAATGGTTATGGGTTTTGCTTCACCTCGCGGCTTCGCTTCCCTCTGCACCATCCATTTAGTAGCATTAGTAGCCCAGGTCATAAAGGGGCATGATGATTTGACGTCATCCCCGCCTTCCTCCAGCTTGTCACTGGCAGTCTCGCTAGAGTCCCCAACTTAATGATGGTAACCCCAACGATAAGGGTTGCGCTCGTTGCGGGCTTAACTAACATCTCACGACTTTGAGCTGACGACAACCGTACACCACCTGTATCTCATATAGCTATCTCTCCATCTCTGGAGCAGCATGAGTATGTCAAGACCTGGTAAGGTTCTTGCGTTGCTTCGAATTAGGCCACATGCTCCACCGCTTGTGCGTTTACGTCAATTCCTTTGAGTTTCATTCTTGCGAACGTACTATGACGGAGTACTTATTGCGTTAACTGCAGCGCTGAACTTTGACATCCAACACTTAGTACTCATCGTTTACGGCGTGGACTACTAGGGTATCTAATCCTATTTGCTCCCCACGCTTTCGGGACTGGAGCGTCAGTTGCAGGCCAGATCGTCGCCTTCGCCACTGGTGTTCCTCCATATATCTACGCATTTCACCGCTACGCGGGAATTACGATCCTCTCCTGCACTCTATGCCTGGTTTCTATGGCTTACTGAAGTTAAGCTTCAGGCTTTCCGCCACAGACCCTTGCTGCCGCCTGCTCCTCTTTACGCCCAATAATTCCGGATAACGCTTGCCACCTACGTATTACCGCGGCTGCTGGCTGTAGTTGTAAATGGCTTTCTAATAAAGACACCATCACTCGGCTACCACCATTTCCTGTAGCCGCCGTTCTTCCTTTATAACCAGAAGTTTACAATCGAAAACCTTCTTCCTTCACGCTGGCGTTGCTCGGTCAGGTTTCCCCGTTGCCGAAAATTCCTACTGCTGCCTCCCGTAG
+
50.*+/,/628&11%'*,063:/:;5./706696-*&$%&&.1)/0(')-795588*07-0.6/2%+('&'%,+0/1).(--,3--,1-1,.,'*/04877411203--'2./0))**3:1781)$'$%+&(+/5337<8:922232;:;9853%%&&(0'('+)/12809*2*-/-)$)*.2252(((3//0./-+/&%%&),2***1)),(+23619//..1*3::/-/1:34698921-,*..:560:093/.,)%(+1368965;(%%%&&'%%&&+(((*'+$-)*-%%)8,*)-(''(*14465;70024567);60*+0.3/4313&+%/,7.//56190/.1225:7761++++131'1(),/-3.12040/-,0//,+-/.../(*02.5-./336351-'***''''&&)(&%),+/2,,-*,)))(*-556564/42,58(3/345823555101007*,-1-2665879889;8:876673'),$')+-*+-//86784//24:6/+2,(+-/7+)**-.,/*+//9&&*1),$(+2+,..-/0/8136*-,3+/+,')+($''+6466-/%'*3//24;8769<56653)$-.*)$'&$%&'0/(.%0(),1-28/0*/'(&*+02***$)//4/.0+5-+(--,)0)+#'&&*,.-145399/84/+..985606+///44,)('-+110700662./8/,/.497.,-+--96.)780464('+2289-.,7'++/32520266,635754.0)108897:768;59588..039999,84669<;6468//1,-&)&-+(%''%*-./1100,.2/42001,)''&(&),.+8-00/2091190),)++)..-)%&')(&+6(,9/*7),2,/.-358+*-,.2243/4:-,-+,&%'),)&(&))&0,,&6)--,3/9.4,+))6*)3835:634/420;119--,2,.--()))$()1,3,'&+-2-,-),-.-.0200,('%$%+)(-/.023)5./+,)(1*76;;4440*+,.74:<:9301...+/4011/0/.*,-,0<7-1/9-2&*45-25/6,18::8<9450-%*-,.0212::1:0-%1+3;)4;<3+.0/47-209,8,66)*32//--.51/8/--,,
@52e26e5f-4bdb-4263-a65b-4bb35a756632 ch=305 read=20134 start_time=2019-12-12T19:47:52Z barcode=BC01 runid=2c9cf7bc05858273f10e7d7ec552fc0bd742dc3e
CTCTACGGGGGGGAGGCAGCAGTGGGAATATTAACAATGGGCGCAAGCCTGATGCAGCCATGCCGCGTGTATGAAGAGGCCTTCAGGTTGTAAAAGTACTTTCAGCGGGAGGAAGGGAGTAAAGTTAATACCTTTGCTCGGTGACGTTACCCGCAGAAGAAGCTTTCAGCTAACTCCGTGCCAGCAGCCGCGGTAATACGGAGGAGTGCAGCGTTAATCGGAATTACTGGGCATGCAAAGCGCACGCAGGCAGTTTGTTAAGTCAGATGTGAAATCCCCGGGCTCCAACCTGGGAACTGCATCTGATACTGTAGCTTGAGTCTCGTAGGGGTAGAATTCCAGGTGTAGCGGTGAAAATGCGTAGAGATCTGGAGGAGGAATACCGGTGGCGGCCCCTGGACAGACTGACGCTCAGGTGCAGCGTGATGAGGAGCAAACAGGATTAGATACCCTGGTAGTCCACGCCGTAAGCGATAATCGACTTGGAGGGTTGTGCCCTTGAGGCGTGGCTTCCGGAGCTATTGCCCGTTAGATCGACCGCCTGGGGAAATACGGCCGCAGGTTAAAACTCAAATGAATTGACGGGGGCCCGCACAAACGTGGAGCATGTGGTTTAATTCGATGCAGCGCGAAGAGTGCCACCTGGTCTTGACATCCACGGAAGTTTTCAGAGATGAGAATGTGCCTTCGGGAACCGTGAGACAGGTGCTGCATGGCTGTCGTCAGCTCGTGTTGTGGATGTTGGGTTAAGTCCGCAACGAGCGCAACCCTATCGCTGTTGCCAGCGGTCCGGCTGGCCGGGAACTCAAAAGGAGACTGCCAGTGATAAACTGGAGGAAGGTGGGGATGACGTCAAGTCATCATGGCCCTTACGACCAGGGCTACACGTGCTACAATGGCGCATACAAGAGAAGCGACCTCGCGAGAACAACGGACCTCATAAGTCGTCATCGTCCGGATTGGAGTCTGCAACTCGACTCATGAAGTCCGGAATCGCTAGTAATCGTGGATCAGAATGCCACGGTGAATACGTTCCCGGGCCTTGTACACACCGCCCGTCACACCATGGGAAGTGGGTTGCAAAGAAGTAGGTAGCTTAACCTTCGGGAGGGCGCTTACCACTTTGTGATTCGCGGTGAAGTCGTAACAAGGTATTAACCGG
+
,-/&)**,///,*)-3.178/23.77,74',(&&+,9/-863+427.992125/50%/.-3+8747675655--0')''(&*+/'*+1.%+/16,),,,0::-)*''.**1/)0+34(*,-74/60/0./0:2;4/125&*1/&11/))-/++-++0+'+,)+.23/.&..162335-5,01./0/.21/--'+/,,$0'3.+-%),,,/()-3:4:35+./-0,/1280/-%+%',2,)..42321018/-1494*/727079.0//(+(.6+(147/(181/1'9(773/2,2*+5457765344333.%'&((+,+/001879+5/.))&&'-,01*+3553./0029510033+,,777-)'0/2298-./*.2-767:944))''*+981+,.650()1.121/%%())-0..(&'(),,()&%+&'(*9<,8-60+4--,66&4:**/5211/95*,369405-$+...,)+-3.*/*1))+*'-,)*16;./0/+0/--/*..1,3,**(%)*'''%&&&&.0,&%*,747:67;9874)''*(&.(./0),0272;**+.').7<<926/3.32437::/,6/),*,+%,',76:*+++510125<<-:8;1+,/.,*(+-3')/'*%(&%$&.+54784350/1888.)(''&)*18<1+,+-00941/23.0123:949,0-,)6:744(-*+)-6556988/00:677985-/-.04577728.-*),-%.)%+83;710369233+6,,/1433/20*&)).(,,-)1/710*+*5/5*1+)%)/.41;;6::6-471'1.,-,,3678,././23:3///5-*,++,-,.7:56767764+-(()2265--()2/($$()+017/899*(((%(*.-.,+,0/,)0.-3337574)*(**)+257874+,+))*&).-*.958877)'-+&',..3'0$++-'3++5,-(()+.252151/./-/,/,()11../,11.227.--)(*,*+-8998323.+.+++7-&()-212789:-7,.4.*,.1+(0./03-435;:7<:564111175788..')-.554:&,)3,&++(*,..-($&%'-.676:7,:-+-+)11223./1$*)+*+%)+292,027500/-/2/-/3603*-+*%)+10567
@f7ef0fbe-41ce-42a5-a12c-e757ce2873b6 ch=282 read=16629 start_time=2019-12-12T19:47:51Z barcode=BC01 runid=2c9cf7bc05858273f10e7d7ec552fc0bd742dc3e
CCGGTTACCTTGTTACGACTTCACCCCAAGTCATGGTCACAAAGTGGTAAGAAAGCGCCCTCCCGAGTTAAGCTACCTACTTCTTTTGCAGCCCTCCCGTGGTGTGACGGGCGGTGTGTACAAGGCCGAGACGTATTCACCGTGGCATTCTGATCCACGATTACTAGCGATTCCGACTTCATGGAGTCACGAGTTGCAGGGAAAAGCCAATCCGGACTACGACGCACTTTATGAGGTCGCTCGCTCGCGAGTCGCTTCTCTTTGTATGCGCCATTGTAGCGTGTGGCACAGCCCTGGTCATGGGGCCGCGATGACTTGACGTCATCCCCACCTTCCTCAGTTTATCGCTTTGGCGAGTCTCCTTTGAGTTCCCGGCCGGACCGCTGGCAACAAAGGATAGGGTTGCGCTCGTTGCGGGACAACAACATTTCACAACACAGGCTGACGACAACCATGCAGCACCTGTCACACGGTTTCCCGAGGCACATCTCTGAAAACTTCCGTGGATGTCGAGACAGGTAAAGGTTCTTCGCGTTGCATCGGAATTAAACCGCATGCTCCACCGCTTGTGCGGGCCCAAATCGAATTCATTTGAGTTTTAACCTTGCGGCCGTCTCCCCAGGCGGTCGACTTAACGCGTTAGCTCCGGAAACCCGCCTCAAGGCACAACCTCAAGTCGACATCGTTTACGGCGTGGACTACCAGGGTATCTAATCCTGTTTGCTCCCCACGCTTTCGCACCTGAGCGCCAGTCTTCGTCAGGGGGCCGCCTTCGCCACCGGTATTCCTCCAGATCTCTACGCATTTCACCGCTACACCTGGAATTCTACCCCTCTACGAGACTCAAACGCCAGTATCAGATGCAGTTCCCAGGTTGAGCCGGGGATTTCACATCGACAACAAACCGCCGTTAGCAGCACGCCCAGTAATTCCGATTAACGCTTACCCTCCATTACCGCGGCTGCTGGCACGGGTTAGCCGGTGCTTCTTCTGCGGGTGGCATCAATGAGCAGGTGTGCTTTGCTCCGCTTCCTCCCGCTGAAAGTGCTTTACAACCCGAAGGCCTTCTTCATACACGCGGCATGGCTGCGTCAGGCTTGCGCCGGTATTACTGTAATATTCCCCACTGCTGCCTCCCGTAGG
+
86.5090161/((-+,-.6:871957-').1446+.))'''))&-,0/0/&*-*(..04(')))+*//8360000560/105)698-+-($/2*&+2,&2++1(&(-,.9865:7,++*(-/-1033&%),*/5//3/.0943-0./087..0242-./28522-+,+,/65563-2383'1,1%())''($-*4-.%*.()*+)#&)+/18*7-794223-,')%)+763,,,2-25)../1*,+%%('+,--040220064-.134737:431&%$'('(&'%$%%%%(.72-0:98)4..210,+*(%(*,.182459:::0573,'0-479988()-<+--1'*)+*)+)(%**-.6%$+'*+-127-')0+5-78636770://2955'5,970*--/.%.122326844/:.+('(-+0.219.-,-/++(*$',/-.223+12&32762653435.%&(*&(%'*/(71.6,)(0*+&)*+:98953;;73788:999;75243,,-/.--0/27*/009.0..*.,-.&)-/80.0+1,4;548%+,...0-2/24.+.+),.-*+)'('$%&(*&-(,:.49:8,.,8;<-6:5202-./963&/'*-9<4/7:91873531/4/7/10./20((*-%*%-+)11(*-32-.&5++),004//2,2-356,--+,(*..-,02126889:969910)%0+01219334450;8./53:;,,/-+2:,+)+%-+((.6534528::7;641+%-388.4;/98*4:9:93382787/9-7,/&%$412321+0/128<;7563/0-**%*0/20-1/5,**080,'++$,'%.+14952+.,1-&//0,6'*.779'32904*)--*2)(.1/'2.+$22*(&&&*)*)%*),*'&*+(/0+.&%%&$(''+)-5+*.*.+//).))1,3-3&&$$%,,/253,3004;9170/0820/.*%))52193347578//0939<:88:-0**$%(%.*8,,../+-%''&($&(+&$('*(#&2,70/31**24*-/)'/,*,.((*,'/(*)(*/42:7;77;705..(+'),1.149;960/%*,&9883923.9.)*,('+(**''+./299/963',,+...2731:,.354)
@85e0db84-9658-4f4d-94ed-e1c7af601ce0 ch=158 read=22063 start_time=2019-12-12T19:47:59Z barcode=BC01 runid=2c9cf7bc05858273f10e7d7ec552fc0bd742dc3e
CCGGTTGCTTGTTACGACTTCACCCCAGTCATGAATCACAAAGTGGTAAGCGCCCTCCCGAAAGGTTAAGCTACCTACTTCTTTTGCAACCCACTCCCATGGTGTGGCCAGGCGGTGTGTACAAGGCCGGGAACGTATTCACCGTGGCATTCTGATCCACGATTACTAGCGTTCGACTTCATGGAGTCGAGTTGCAGACTCAATCCGGACTGACGCGCTATGAGGTCCGCTTGCTCTCGCGAGGTCGCTTCTCTTTGTAATGCGCCATTGTAGCACGTGTGTAGCCCCCCTGGTCGTAGGGGCCATGACCGACGTCATCCCCACCTTCCTCCAGTTTATCACTGGCAGTCTCCTTTGAGTTCCCGGCCGGACCGCTGGCAACAAAGGATAAGGGTTGCGCTCGTTGCGGGACTTAGCAACGTTTCACAACACGAGCTGACGACAGCCATGCAGCACCTGTCTCACGGTTCCCGAAGGCACATTCTCATCTCTGAAAACTTCCGTGGATGTCAAGACCAGGTAAGGTTCTTCGCGTTGCATCAGATTAAACCACATATGCTCCACCGCTTGTATTGCGGGCCCAAATCAATTCATTTGAGTTTTAACCTTGCGGCCGTACTCCCAGTCGACTTAACGCGTTAGCTCCAGGCCGCCTCGAGGGCACAACCTCAAGTCGACATCGTTTACGGCGTGGACTACCAGAATCTAATCCTGTTTTGCTCCCCACGCTTTCGCACCTGAGCGTCAGTCTTCACCGTCCAGGGGGGCCGCCTTCGCCACCGGTATTCCTCAGATCTCGCATTTCACCGCTACACCTGGAATTTCTACCCCCCTCTACGGACTCAAGCTTGCCGGTATCAGATGCAGTTCCCAGGTTGAGCCAGGGATTTCACATCTGACAACAAACCGCCTGCGTGCGCTTGCGCCCAGTAATTCCGATTAACGCTTACCTCCATTACCGCGGCTGCTGGGCGCGGAGGTTAGCCGAATGCTTCTTCTGCAACGTCAATGAGCAAAGGTATTAACTTTGCTCCTTCCTCCCCGCTGAAAGTGCTTTACAGCCCGAAGGCCCGGCGCTTCTTCATACACGCGGCATGGCTGCATCGGGCTTGCGCCCGGTGTGCAATATTCCCCACCGCTGCCTCCAGTAG
+
36(4,.%'&))14%.//23:8,:86.+-/70.-'+,-,.-4-,-1:::7/3480.-.52+*4)()+5,+%++0499//06,743*%,,028+*-+2-)(/48/.&&'*(%37.21//10355880-7++)+/523815/)+3605*20/292-.-1/,*,.005.0.(.-,,*'&(+-941555--./*'*/+353779553841+321*(%%'')#&,+-,)-**/-&*.*-.,-'*%')(((*1/56;6640:6(+(*,,.68<8-1+((*--74411/*))*+1..(*18:946+./8+01/'$%%&*)./022/368-.264855,/')+8<:566&74,2*'*,)(-*/;7235::7;7*4.3/;8::5446:73-45;*6.:97.-1,.,),(*-442:342<81/.2-(.*+/%36.056667364375676785:869:.3).,3556:0242/6497;:<193+)1,0/2224;73531.,,((*354,287:687;4413575799:109+)'**0627<:7:701*((+.#'(,+4<;;422/.%*)+-13*,+(*7**+&*)*-/56055),)()*/,/,-690..3.;<0.24,5++*3-72-0/2/89-&'')*,02321011,0.,*/01%.*.*2(,350&'0570//01-))+'1(-/01625765;7)/(6333.0-*0).//1,/,+(+712')(466,+0-9661+---38/001251.-(578:5-2///5+**0.3/0-01;98+68./;8<;:;<89;2:819;,626'',2-+)'*06<<114828973)1424-1+1.*+2+628570+-677494678'&%&'')/6)10335/12:78054<6:/,/-4--&537*24.,6:2/---,.(('#*7168419347++++,52+*,,%),,44*)-07591')+173851-1,&32+0-,,0+/90,0,,,20,**)'&-,-$''*(&'5(*'()&.0668<:874'(+/341711.66/6'1+//.5-/((,((/13.*/575.;80-88/62,+.-,.//*))%/,)*.3.-.*(&*)')-,+,,&''(*&,/11:223232103134-;765713,85,(%*(*+//6/-/64772*-5-,4,..,,'$%$')
@dcf6ef67-968e-4266-be11-853b78ae776d ch=101 read=24355 start_time=2019-12-12T19:47:58Z barcode=BC01 runid=2c9cf7bc05858273f10e7d7ec552fc0bd742dc3e
CCGGTTACCTTGTTACGGCTTCACCCCAATCATCAATCTTAGACAGCTCCTTCCCTTGCGGTTAGGCCACCGGCTTCGGGTGTTATCAACTCTCGTGGTGTGACGGGCGGTGTGTACAAGGCCGGGAACGTATTCACCGCATTTGACATGCTGATTCCATGATTACTAGCGATTCAACTTCATGTAGTCAGGTTGCAGACTACAATCCGAACTGAGAATGGTTTTATGGGTTTTGCTTCACCTCGCGGCTTCGCTTCCCTCTGCACCATCCATTGTAGCGTGTGTAGCCCAGGTCATAGGGGCGCATGATGATTTAACATCATCCCGCCTTCCCTCCAACTTGTCACTGGCAGTCTCGCTAGAGTCCCAACAATGATGGTAACTAACGATAAGGGTTGCGCTCGTTGCGGACTTAACCAACATCGACACAGGCGGCGACAACCATGCACCACCTGTATCTCATATGGCTATCTCTCCATCTCTAAGGCCTTTACCTTGAGTATGTCAAGACCTGGTAAAGGTTCTTCGCGTTGCTTCAGATTAAACCACATGCTCCACCGCTTGTGCGGGCCCCGTCAGTCCTTTGAGTTTCATTCTTGCGAACCCCGTACTACTCAGGCGAAGTGCTTATTGCGTTGACTGCAGCACTGAACTTTGACATCCAACACTTAGTACCCATCGTTTACGGCGTGGACTGCCAGGGTATCTAATCTGTTTGCTCCACACGCTTTCGCACCCACAGGCGTCAGTCTTCGTCAGGGGAATGCGCCTTCGCCACCGGTGATATCAGGTCGCATTTCACCGCTACACCGCAGATTCACCACCCTCTACCCGAGACTCAAGCTTGCCCGGTATCAGATTGCAGTTCCCAGGTTGGGCCAGGGGATTTCATCTGACTTAACAAACCGCCTGCGTGCGCTTTACGCCCAGTAATTCCGATTAACGCTTGCACCCTCCGTATTACCGCGGCTGCTGGCGCGGGTTAGCCGGTGCTTCTTCTGCGGAGTAACGTCAATGAGCAAAGGTATTAACTGCTCCTTCCTCCCCGCTGAAATTGCTACAGCCCGGTAGCCTTCATACGCAGCATGGCTGCATCAGGCTTGCGCCCATTGTACAATATTCCCCTGCCTCCCGTAGG
+
4/,306+---7*.2**)&+,331.77-*.0129959/*,***52./01448583),1+//:18.07:;458/5,&-&)*/*+/...54:30/-./4477654584;:134.02768399+,9-)*())66:83:334<45'(2.-/989::::6.*+&'-..1+*0'()+*%174***(.&&(&'*-/2&+/11-248567577:811-/.-,+'()+*4146<-246;61;<4/57:667:66/-+3+,52'(2..9(()%%*+258:76369,()+-*211.723091--5//.55.3:*-%'(-+-.-,3;+'%%(.-343;5-19396/+)*+-1/32-054793:1.-42040343%&().4-.&)*4+,-+(,+*,,,3301/200&./0;67555650:,+*1)),'**.,..246-&&'&)$&('%')-773.484:75138-/7/276786:+/05(62000*)*&,009755-*&--)-))&%*)--('+,.023520-.2:24987:-/03:::<9121,7'-.<9&$+-.3<645.,-*)*+6*+7,/-..+-04+/'(,,'%(/((&&%(&**.23;63.:<.6.-.,*-0-,')+)++%',.88:80--)*+,0/0/913123+1.261+00.966461196/,0+)+*0)+%'*()%4&,2,+1246<;1/40//67;38634:2/&$-)/016220,-083*,/1-%)%*(+089623+05.)-,-6:785/4547;9556()))(')(&&%,2.4+('2)0/2.,*'.*//(-,***.-6<60'**)+012+0)#'$+*+/.$$$$+/+*53+60+,.3245./+&''(*27,)&/(*-.0(*,'+-26<19.'-02/-,.1)$+,)/&37*-1+//,++,3495:;88;49<87631-.'',+''/-.2*)-0388<.,)+,404311-6,.*161-18177290052229455987.,$(+-+,30+15/84013647<777971*)')-,899,:--.767:*0),..04+(4%,/285:4**/41-'(**/0,+*((2)+,%-0&(&$$$$'(/+-.,)(+%,,+1.7/./2234/3:48;58*82+%&,)+*,4,-/858**&&&06,77++0//)
@27574727-c9b2-4f6a-9ca8-eca251e0829e ch=156 read=17929 start_time=2019-12-12T19:47:56Z barcode=BC01 runid=2c9cf7bc05858273f10e7d7ec552fc0bd742dc3e
CTCCTACGGAGGCAGCAGTGGGGAATATTGCACAATGGGCGCAAAGCCTGATGCAACCAATACCGCGTGTATGAAGAAGGCCTTCTGGCAAGAATACTTTCAGCGGGGAGGAAGGGTAAAGTTAATACCTTTGCTCGGTGACGTTGCCGCAGAAGAAGCACCGGCTAACTCCGTGCCAGCAGCCGCGGTAATACGGAGGTGCAAGCGTTAATCAGATTACTGGGCGTAAAAGCTTGCACCAGGCGGTTTTGTTAGAATCAGATGTGAAATCCCCAGGCTCAACCTGGGAACTGCATCTGATACTGGCAAAACGAGTCTCGTAGGGGTAGAATTCAGGTGTGGTGAAATGCGTAGAGATCTGGAGGGAATACCGGTGGCGAAGGCAGCCCCCCCTGGACGAAGACTGACGCTCAGGTGCGAAAGCGTGGGAGCAAACGGGATTGAATACCCTGGGCGTTACGTAAGCGTGGCATCCGACTGGAGGTTGTGCCGCGGGGGCGTGGCTTCCGGAGCTAACGCGTTAAGTCGACCGCCACAAATTACGGCAAGGTTAAACTCAAATGAATTAGCAGGGGCCCGCACAGGCGGTGGAGCATGTGGTTTTAATTCGATGCAACGCGAGAACCTTACCTGGTCTTGACATCCAGGAAGTTTTCAGAAGATGAGGTAATACGCTTCCAGGAACCGTAGAGACAGGTGCTGCATGGCTGTCGTCGCTCGTGTTGCGTGAAATGTTGGGTTAAGTCCCGCAGCAGGCGCAGCGCACTCGCTTTGTTGCCAGCGGTCGGCCGGAACTCCAAAAGAGACTGCCAGTGATAAACTGGAGGAAGGTAGGAGATGGCGTCAAAGTCATCGCTGGCCCGCCGACCAGGGCTACACGCGCTACAATGGCGCATACAAAGAAGCGACCTCGCGAGAGCAAGCGGACCTCGCAAAGTGCGTCATGCCCGGATTGGAGTCTGCAACTCGACTCCCATGAAAGTCAGAATCGCTGGCGTCGTGGATGAATGCCACGGTGACCGTTCCGGAACTGGCACACACCGCCCGTCACACCATGGGAGTAGGTTACAAAGAAGTAGGTAGCCCTTCGGGAGGAGCGCTTACCACTTTGTGATTCATGACTAGGGTGAAGTCGTAACAAGGTAACCGG
+
+.44,-.)0+.0,3093-,1562,53/9/-,,)1,()%%$$(')-)*46544+()&'%,(*%15.0,/,/01./-&,(,*1-,(&$%)).0($'**+36-*&--,47.(.6,/-.)**1-(**6,2/421830261%+//-43/5%,)&')).+(*)$&'(.*0--,6-//2(1)-.---+&(&#%%()/.--004/,*))12/.1*0.5.45'-+)5+328:0.*,2:7*(&''%)$.&&371(11::0-,3.--1/1/267430281+063($.-*,9377;65:67768/0/./,./2.-+(()&**%&)')+,,.57-.-/,*./-3.2/*,6//%(-/.(1.).1413+-.13869;.29,/7*&+-)5243**+))0/)4524370+*3677*0,,-22334787;458677.+)(,)76162*+-1:-4'3.(-,'&/.'29((/(&&%&$#%%*,/&-&*&''$%++**-0,/.++,;./,75)*'(,2**65+2-((*).,(*,348)'('..5-./2)*,;7.*$$(&&&'%(&++)(,-18273*(*+-1)),).+,%5(1781-4.+.,.('.034496-/0/0*)151:9.197;/--//;7352..('*+,.+++/618873/32233+0+&)''&+-;9713)))()++(($(%#$#'$&+%*'%.5,-/3/2%'&*,0))+-.2...-.-2./077454'')+(,').+(+(-,3423/1-4-3923/136/.2-%.&+1,+)((*$,%*,-+,..0,3-.4955861//./1202/00-8'784')#)$0-&15--.,.11)-*+:0-4.-1..,',,$*&)**+*/0*,'(*)).3&'(%%%+*',1,.58,77752--*-)-+..04/-)(,*-0114768*&**&)..25351..,+),.08%++668557++-64.08857635.).,-*)/)+'(*,0/.,/(&'&),0055,.4211+--1$&(,6541++&'#)+676/,))'-)07,+/+4,*)')),/9)'(-'*(*'&&((++07239-))*)..0914,4,''(%.-/-&+-8+%*&$((-''(033,076'8/,1.%*,0,3,+70*+,*(',,0485.++&+,.10+-,21/022668931.0.499:59
@45104796-0014-4aee-9370-bd63591ffefb ch=477 read=16936 start_time=2019-12-12T19:48:12Z barcode=BC01 runid=2c9cf7bc05858273f10e7d7ec552fc0bd742dc3e
CTCCTACGGGAGGCAGCGGTAGAATTTTCGGCAATGGGGAAACCTGACCGGCACCGCGTGAAGGAAGAAGGTTTTCAGATTGTAAAGCTTCTGTTATAAAGGAAGGACGGCGGCTACGGAAATGGTAGCCAGTGACAGTACTATTAAGCCACGGCTAACTACGTGCCAGCAGCCGCGGTAATACGTAGGTGGCAAGCGTTATCCGGAATTATTGGGCGTAAGAGGGGCAGGCGGCAGCAGGGTCTGTGGTGAAGCCGCGGAAGCAACTTCAGTAAGCCATAGAAACCAGGCAGCTAGAGTGCAGGAGAGGATCGTGGAATTCCATGTGTAGCGGTGAAATGCGCGAATCTGTGGAGAACACCAGTGGCGAGTCTGGCCTGCAGCTGACGCTCAGTCAGCGTGGGGAGCAAATAGGATTAGATACCTAGTGAATTCACGCCGTAAACGATGAGTACTAAGTGTTGGATGTCACCCAGAGTTCAGTGCTGCAGTTAACGCAATAGTACTCCGCCTGATGTAATCGTTCGCAGAATGAAACTCAAAGGGTAGGCGGGGCCCGCACAAGCGGTGGAGCATGTGGTTTAATTCGAGCAACGCAGAAAGGGCCTGCAGGTCTTGACATACTCATAAGGCTCGAGATGGAGAGATGGCTATATATGAGATACAGGTGGTGCGTGGTTGTCGTCAGCTCGTGTCGTGAGATGTTGGGTTAAGTCCGCAGCAGGCGCAACCCTTATCGTTAGTTACCATCATTAAGTTGGGGACTCTAGCGAGACTGCCAGTGACAAGCTGGAGGAAGGCGGGGATGACGTCAAATCATCATGCCCTTATGACGCAAACACACACGTGCTACAATGGATGGTACGGAAGCGAAGCCGCGAGGTGAAACAAAACCCATAAAACCATTCTCAGTTCGGTTAGCCAGTCTGCAACTCGACGCTACATGAAGTTGGAATCGCTAGTAATCGCGAATCAGCATGTCGCGGTGAATACGTTCTCGGGCCTTGTACACACCGCCCGTCACACCACGAGAGTTGATAACACCTGACCGGTGGCCTAACCGCAAGGAAGGAGCTGTCAGGTGGGATTGATGGTTAGGGTAGAATCGTAACAGGTAACCGG
+
-/4,--5(21(,-,*101:9+-'+(7:8,'654951)(&(**+))+(/&&%'&-/)*+.//4/11.+1-0145**4)-'3*,.-9--25;698.:--0;.-/58,0-3263.71/(&)*-0,),+,*/09(*+-07&04+.1&-+.-,.4*--.,*,1*-+//45840.-((+,+0.5-5-..96789:99:89:49609110/21+,/.+:-7641+,,,((,.-*)),6+,7+*,+(*/1.+*,)+0+*2,(.+&')(%%$%&+(*.)&,+.+*24,,-.073350.5512231013669.5))*&+7335482-01.807)*))*'&,,&151274+*'(&'$&'&%%%((*(+1458:17808))$((1/.4282::-/,**)'$)+**+*,'(*-546:/-/33:83/,,'.,*)65'-&(&),(,)/')),,2855393.+'*(&-./364-4653;4:47//-%'&%'&()/97'26466776041101102+)(%()+.1'(.+&*%&%%&%%&(.76-..,-3121;4036.2(./&$#)%')/4./8+(*)*)++/2697/*,-12-,.4273-1-2+),%*/&-)3%%-11).,,)++.(,/)*.*'--11/323')*+(-)./*+-./8.)+''.//555682.(*/.12579(4+,040)''&')**',6447,.04878773)1,/127749//.133+)*-&&)*&--3771/2,25.-1025337(*+6.1;8:934651-2.6:;04523(%$$&(*66894:&0,.+,3.+,(*+',.-4281/(0,66689678892-,-2204.78.)6.1/1-&,$&**(***&)+,245045;:95'+033151*/,)-//2-03*+,+*+.-04+.7<<:7;61219;:.;:;;884+01-()'*0*,-7/13334/5///45/1%))*+),)0,*+9,3-325-----557563:54<9+()*(/.16,.(.0/154473775120735504+,-.--,3.37:535-,+)**'++,++,..++,494./.()/00-7606-,*/6775//)*(,+*,&,-0-.+'(.38<;64/,+*(%1+'.1+.*)+,,.0.0931./-28:95:
@19aba326-aa0c-46bd-98f7-efc17400857b ch=468 read=16947 start_time=2019-12-12T19:48:10Z barcode=BC01 runid=2c9cf7bc05858273f10e7d7ec552fc0bd742dc3e
CTCTGAGGAGGCAGCAGTGGGAATCATTGCACAATGGGCGCAAGCCTGATGCAACCATGCGCGTGTATGAAGAAGGCCTTCGGGTTGCCGAGTACTTTCAGCGGGGAGGAAGGGAGTAAAGTTAATACCTTTGCTCATTGACGTTACCCGCAGAAAAACACCGGCTAACTCGTGCAGCAGCCGCCGTAAATACGGAGGGTGCAAAGCGTTAATAATCGGAACCACTGGGCGTAAAGCGCACGCAGGCAGTTTGTTAAGTCCAGATGTGAAATCCCCGGAGCTCAACCTGGGAACTGCATCTGATACTGGCAAACTTGAGTCTCGTAGAGGGTAAATTCCAGGTGTAGCGGTGAAATGCGTGGAGATCTGGAGGAATACCGGTGAAAGCCCTGGACGAAGACGACGCTCAGGTGCGAAAGCGTGGGGAGCAGGCAAGTTAGATACCCTGGTAGTCCGCACGCGTAAACGATATCGACTTGGAGGTTGTGCCCAGCGAAGGCGTGGCTTCCGGGCTAACGCGTTAAAGTCGACCGCCGCAAAATTTAGCCCGCAAGGTTCGCTCGAAATGAATTGACGGGGGCCCGCACAAGCGGTGAGCATAGCGGACAATTCGATGCAACGCGAAGAACCTTACCTGGTCTTGACATCCCACAGAACTTTTAGAGATGGTTGGTGCCTTCGGGAACTGGCGGACAGGTGCTGCATGGCTGTCGTCAGCTCGTGTTGGCGAAATGTTGGGTTAAGTCCCGCAACTGAGGCGCAACCCTTATCCTTTGTTGCCAGCGGTCCGGCCCGGAACTCAAAGACTGCCAGTGATAAACTGGAGGAAGGTGGGGATGACGTCAAGTCATAAGCACCGACCAGGGCTACACGATGCTACAATGGCGCATACAAAGAGAAACTGACCTCGCGAGCAAAGCGGACCTCCGCAAAGTGCGTCGTAGTCCGGATTAAGGTCTGCAACTCGACTCATGAAGTCCGGAATCGCTAGTAATCGTGGATCAGAATACCGCAGTGAATACGTTCGGGCCTTGCCACCGCCCGTCACACCATGGGAGTAAGGTTGCAAAAGAAGTAGGTAAGCTTAACCTTCAGGAGGGCGCTTACCGCGCAGATTCATGACTGGAGTGAAAGTCGTAACAAAGGTAACCGGAAGATAGAGGCGACGAACCGGTAGTTTAACACAAGACACCGACAACTTTCTTCCAGCACCAGCAATACGTAGCGCACC
+
*.+(*%1/(++-'*+)-0*%&'$%$'/3/.,208,,0+)',-5+087766344&122)&(('0,,*%'--,()))2098.9*;817,($'&''-/1;;1*0/+280(-1).+2/&)*1;/-*4.6-0231:1)+/00291022/5).1)%(%'.-'**&%*+%+,005+))$'$&$&&&%*)$'$&%$'(('(.0-*+*10-22))7/:..*'(.//+516,)'))4766678;70333)0/0+,0../4;.*3555,.9'*-9:8757:6/467-/4%',1:5:97:963410534221)(*.-22/'&+/'&%$&$)(*+,147*(,/-32(9*0.**,-.,''**7;86382.-00258***)*5:30.+*..)41*('&&&''17(*2634.*1)***+-7932'1+.)+**/,*+531.3*&**'&%--%*(2**--)6<-*/3/-.+0*&&'**),//1),,-/07974-+*,,*-,1-++)20(%%&'((/,2205//3,4).+((+095532161:)+74778:43-((/+'&&&&&'.3++.70)/4:.$&'(%,++*,.161-,+('36*3.)$+%&),'()'%&((0))&%%*)%&(1*553364531212/-,+/5490710653(+&('()-.,17()01277+040((()+-98929/3.-1.-1/*9:0:1.1/+,-*/0-42665.34444343676581111148229-.(%*2-,//6-6,3-3.0607*()/.0-/&))(())+.8106255%&2((8;36:7)6(.+51..14(22-1//.'&%(',(*,(')*)*,3931114/02/6.6009;454310010,++/3+)*+$'#)&$%/8.-0/,+()'++,.(22/032009646457241*&)%((%&&)01643((('$)+3)),1;86422'#%'/,*4-/+/22655-4+--.1-)'-)32,(*)'++41+-*+)+-5--,5+/01957/.-%+)+4./09798755,-97+97-4*13//:734,.27%,,-')%$$&%/4/38),3,**).7,-'())&*$$'*.9(13;6*'*/)+'*,+*)%&&(1+22297'74.060213./(-*()%%#))57522)('%%($%(,,8..262/1657:'6*18<8;281;555))&'),-%)%&&(((+*(.16'&#$$''+')-2363037313;423/4'')..4</-+/&('3/$'###'#%#
@420d92bd-4989-45a7-9f72-1056958b1534 ch=343 read=18582 start_time=2019-12-12T19:48:17Z barcode=BC01 runid=2c9cf7bc05858273f10e7d7ec552fc0bd742dc3e
CCGGTTACTTGTTACGGCTTCACCCCAATCATCAATCCCACCTTAGGCAAGCTCCTTCCTTGCGGTTAGGCCACCGGCTTCGGTGTTATCAACTCTCGTGGTGTGACGGGCCGGTGTGTACAAGGCCCGGGGCAATATTCACCGCGACATGCTGATTCGCGATTACTGGCGATTCAACCTTCATGTAGTCGAGTTGCAGACTACAATCCGGATGAGAATGGTTTTACGGGTTTTGCTTCACCTCGCTGGCTTCGCTTCCTCTGCACCATCCATTGTAGCACGTGTGTAGCCCAGGTCATAAGGGGCGTGATGGTTGACGTCATCCCCGCCTTTAACTTGTCACTGGCAGTCGCTGAGTCCCAACTTAATGATGGTAACTAACGATAAGGGTTGCGCTCGTTGCGGGACTTAACCAACATCTCACGACACGAGCTGACGACAACCATGCACCACGCCGTATCTCATATAGCTATCTCTCCATCTCTGGAGCCTTTATGAGTATCATCAAGACCTGGTAAGGTTCTTCGCGTTGCTTCAGATTAAACCACATGCTCCACGCTTGTGCGGGCCCAAATCAATTCCTTTGAGTTTCATTCTTTTTGAACGTACTACTCAGGCGAATTACTTGTGCGATAACTGCAGCACTGAACTTTGACATCCAACACTTAAGGTACTCATCGTTTACGGCGTGGACTACTAGGGTATCTAATCCTATTTGCTTCCCCACGCTTTCCGGATGACGTAGTTGCAGGAAGATCGTCGCCTTCGCCACTGGTGTTCCTCGAACTCGCATTTCACCGCTACACATGGAATTCCACGATCCTCTCCTGCACTCTGGCTGCACCTGGTTTCTATGGCTTATGAAGTTAAGCTTCAGGCTTTCACCACAGACCCTTGCTGCCGCCTGCTCCTCTTTACGCCCAATAATTCCGGATAACGCTTGCCACCTACGTATTACCGCGGCTGCTGGCGTGGTTAGCCGTGGCTTTTAATAAAGTACCGTCACTCGGCTACCGTTTCCTGTAGCCGCCGTTCTTCCTTTATAGCAGAGTTTGCAATCCGAAGCCTTCTTCCTTCGCATTTGCTCGGTCAGGGTTTCCCCATTGCCGAAAATTCCCTACTGCGCACTCCCGTGAGG
+
615854/+*)'(/+./)2474-1**&)--.08766398)(/(5+),*./,(*--.3/1..3,0,4+5)/79;89-5,+450/.)/,-).--****((+-9/:92--/-65.,08254////486:25-.321111/.2;3*+,)+/017989854483242,3-(),%,*,,7:,+%-)*//.1-1134742228.0(*112253666103532...4,0*09<,15(:91<;1,01:579;57,,(.,/1;7),/-18.0-*+),3199:239,+*-,*.0/22&(*+4-.)+.565515(3952'2,,,,219-*,),.450;9++8734).'',))+735467416987964()+13.*'+,./0...02:63,113:0///04-733;782334309/+*06.+,(4'1)-+8832220586535&'5413&10+1363;897656:01'-'&).1785,1./35646541112278978640./05.47/01/,-,.%%)1(/,/1,+''+***.0<79<867.7-%,555(&+1-1:47:0(,1....-$('*11+0-0-84574*20,-*1/;754;/./6+97..89/.4641(.6803044).()%'+.*((-)((,,&+'&'$),-*)*/-33-2001/,/16223451.0+-'*(()&-*0/06669881:-'((.,.18;555002+*,)000399;532.,-6.')+,.55,)+)*180.'...,/)+*),).-'-&,'%$(),)')+,14.5413838899868280/,%&$$%%)+)1:820163611/.,112.3.20-,')).31((**052361110,)-,)(*')'*/0096/26879635(%$(''/,5+',--2-097032/+-/./056680+-++-03958:*('%20/0172-//14/.0.358402333:812/-.0,09.06-.1*,..:12:56.3.0+***(&&&('--),16(3-3)+*($,*04:1,,+1..4301111876-44&1;:1674.+')&$&))/962//,*39440'.')*+070)33457**-*&456:56;3./('$&$-1()-./3217(/62.;-08;0,-:689439983/5.*),,,+*(,')*9;)+3-+.(
@bfb331e3-c913-43e1-aacc-6fd9873b8115 ch=390 read=18331 start_time=2019-12-12T19:48:15Z barcode=BC01 runid=2c9cf7bc05858273f10e7d7ec552fc0bd742dc3e
CGCGGTACGCGGTCGCTGAATCCTGAAAATTGAGTAGCGCCCTCCCGAGTTAAGCTATCTACTTCTTTTGCAACCCACTCCCATGGTGTGACGGGCGGTATGTACAAGGCGGGAACGTATTCACCGTGGCATTCTGATCCACGATTACTAGCGATTCCGACTTCGCCCAGGTCGGTTGCAGACTCAATCCGGACCACGACGCACTTTAGGGTCCGCTTGCTCTCGCGAGTCGCTTCTCTTTGTATGCGCCATTGCTGGCACGTGTGTAGCCCTGGTCGTAAAGGGCCATGATGACAGCGTCATCCCACCGCTCCTGGATTTATCACTGGCAGTCTCGCTGAGTTTGGCCGGACCGCTGGCAGCAAAGGATAAAGGGTTGCGCTCGTTGCCGGGACTTAACCCAACATTTCACAACACGAGCTGACGTGACAGCCATGCGCTGTCTGCGTTTGAAAGGCATTCTCATCTCGAAAACTTCCGTGGATGTCAAGACCAGGTAAGGTTCTTCGCGTTGCATCGAATTAAACCCATGCTCCACCGCTTGTGCGGGCCCCATCAATTCATTGGGTTCCGCCTTGCAGCCGTACTCACGGGCGAACCGACTTAACGCGATTAGCTCCGGAAGCCACGCCTCGAACAACCTCCAAGTCGACATCGTTTACGGCGTGACTACCAGGGTATCTAATCCTGTTGCTCCCCACGCTTTCCGCGCCTGAGCGTCAGTCTTCGTCAGGGGCCGCCTTCGCCGCCGGTATTCCTCCAGATCTCTACGCATTTCACCGCTACACCTGGAATTCACCCCTCTACAGCGAGACTCCGTGAGTATCAGATGCAGTTCAGGTTGGGCCAGAGGATTTCATCTGACTTAACAAAACCGCCTGCGTGCGCTTTACGCCCAGTAATTCCGATTAACGCTTGCACCCTCCGTATTACCACGGCTGCTGGCACGGAGTTAGCCAGTGCTTCTTCTGCGGGTAACGTCAATGAGCAAAGGTATTAGCTTTACTCCCTTCCTCCCCGCTGAAGTACTTTACGACCCGAAGGCCTTCTTCATACACGCGGCATGGCTGCATGGAGGCTTACGCCCATTATTCACCAATATTCCCCACTGCTGCCTCCGTAGGAG
+
*'%%$$#(%(''*))+.++11521-,41(.)%'$)'(),-**+.,))(-+0+*(*+::98789;495;./1697<2-/,7/0)-.3611158453,)+((('').682,,$*))+,195472-/759-6./0:763315,'))-.2.0..,--.7832003696..+))*.0.&,.3002222021<33-32./($%&%'+*$*//)&',,12*+,1+)(+*44%&((-15.123274293..1445358*5)'%*)1*)*--.21,,,98126645/-13-*253:20,,..16.2323;3.277*,2&'(.+((%$510,./354292018655&&''$(+/))+2216364455573/%-/8.-7+395)***,9,,+00.2,(&)&7351,2-0.-95/.334;5+**-++(+,&*,.642/),/2///-'&&*%%&#&'%%'*%,+,,')&((&',-/2580/,%)//3,2/19./7:7;376/6359<92930(3-7;77;9685/.***-://,5+8<;49&#&'*-68/2:+..2+0.1.4)554+-072635+%'%'+*20%&%)++,**%,06-212,-#(%+.4(%$$+,-,5-;-3,,)',.()+-,*0*.+)393400120)*+)*1.0'-*,,/1020557:-96.++0-+,%'&&*-.3++(&-)+,6596783/-4,16-9;9+10-16,-((*,/4&'')./36500031778:)17,'-.-6;6<988-%-+04445;12-.()*./0152567813;6-03:-132324;99.6.5/1(16/.020,,&('*(/2233'')&&%)+23/..//3:9:19(*/-4*+-3-(+%),&17---+,442.3-7./0::+3267:6789;88.++)-)11/95--1275:4201354541-1+)*.09823:59575242+-/22389:5+)'(.4.,/.,,5/*8.--:.::<6434(5--27736.6--,.1**8+-,-,-:1,-().),.1<2,627+530,+,/'+)%((-/5/()-+/80+*3+1-::7303'+.00,2203220458551/+)*)'&'&)(&)./87)/6*.,(%-+-,+.771898*//-+&(*&&-6+017,&(
@fda590ef-8c28-4e3c-ae98-8d2f2f8ceeb4 ch=2 read=9386 start_time=2019-12-12T19:48:15Z barcode=BC01 runid=2c9cf7bc05858273f10e7d7ec552fc0bd742dc3e
CTCCTACGGGAGGCAGCAGTGGGAATATTGCACAATAGACAAGCCTGATGCAGCCATGCCGCGTGTATGAAGAAGGCCTTCGGGTGTAAAAGTGATACTTTCAGCGGGGAGAAGGGAAGTAAAGTTAATACCTTTGCTCGGTGACGTTACCCGCAGAAAGAAGCACCGGCTAACTCCGTGCCAGCAGCCGCGGTAATACGGGTGCAAGCGTTAATCGGAATTACTGGGCGTAAAAGCGCACGCAGGCAGTTTTGTTAAAGTCAGATGTGAGAATCCCCGGGCTCAACCTGGAGACTGCATCCTGATACTGGCAAGAGCTTGAGTCTCAATGAAGGGGTAAATTCCAGGTGTAGCGATGCGTAGAGATCTGGAGGGAATACCGCAGTGGCGAGAGCGGCCCCTGGACGAACTGACGCTCAGGTGCGAAAGCGTGGGGAGCAAACAGGATTGGAGAAATACCCTGGTAGTCCACGCCGCCAGCGTGTCGACTTGGAGGTTGTGCCCTTGAGGCGTGGCTTCCGGAGCTAACGCGTTAAGTCGGCGACCGCCTGGGGGAGAAATACGGCCGCAAGTTAAAACTCAAATGAATTGACGGGGCCCGCACACAAGCAGTGGAGCATGTGGTTTGGTGATGCACAACACCTTGAAAGGGGCCTTACCTGGTCTTGACATCCACGGAAGTTCCAGGAATGAGAATGTGCCTTTGGGAACCGTGAGACGGAGTGCTGCATGGCTGTCGTCAGCTCGTGTTGTGAAATGTTAGGTTAGGTCCCGCAACGAAGCGCAGCCCTTATCGCTGTTGCCAGCGGTCGGCCGGGAACTCCAAAGGAGACTGCCAGTGATAAACTGGAGGAAGGTGGGGATGACGTCAAGTCATCATGAAGCCCTTACGACCAGGGGCTACACACGTGCTACAATGGCGCATACAAGAGAAGTGACCTCGCGAGCAAGCGGACCTCATAAATGCGTCGTAGTCCCGGATTGGAGTCTGCAACTCGACTCCATGAAGTCGGAATCGCTAGTAATCATCAGAATGCCACGTGAATACGTTCCAGGCCTTGTACACACCGCCCGTCACACCATGGGAGTGGGTTGCGAAGTAGGTAGCTTAACCTTCGGGAGGGCGCTTACCCTTTTGTGATTCATGACTGGGGTGAAGTCGTGGCACTAAAAGGTAACGG
+
//63.14-99/264.32%+-.4,***(-.*)(**3.%'$%)8/5964432,,&/+6569834333777)+*&'''+)((&)*-'-'**9:**-+++(./37,+--2:;+(*(',0+&&'(0/+)*.1-.'00260.776%%1**,4170.9701--..-%))'*/9:)95304.-.,+-/580/,().,+/+1**-*+1+/+/147114.:.1.++&+,(2+1219032.-.24+)./3-0-/1373$3*89/+2,2,',562432+)&'%*'(.-,*0023392+26110$*.+-1554/**,0667/;.-6(&&(')&+%**,,,&()'&&,05/.1+7.05+*6-.,%$'$'(')6542.*&(*+8:1//-*04524.(*'+,*5,*+&(123-7:5++*/23.-40020,*+*.))4-,+,-3/*+14977-$%)/84552/*6)++*&**0,*05-.,*+,.:84++'('$$#$%''''*610++*2+*-*/6*/,,70,5*'(-)/2.-,-+.//-,+.-30/.1(-303/51.&$',..-2/458:5))&''*,560817(**'((7+43+..<7;;95++,,*$(&(+/-8-+-)+*,+-+-(0019....6420444-''1()+*))(()*&)&%$&,-(''&#)$$%'+7-/600/3/)..-/7010,+*(),/-,/(%),*/,1853///)('%),.-,-2.262434(.')*328,+*)+/00799888&((+/186070-)-4*)(9-'6447*,1-/4)(+117,*'(*400'21)(($(,%&1)-*,90-.-/61+/+5*'.+,*010(74-4,'+%32/69,--,.1::8444:203.4,3.09;2693221162214.+.-&()('&**&$#&),/08(+.)*..//))&((./453-7,(+2,-.014720)*&(''&..05.1%&(&(,-8.117588563-41+&+,/.1/13/4.2++-%3)3*-./43580-/0/112567-1/21004+1.2/1.1,,')-3/0&45+*,86692,-%,).7689/9/0('00/..,()+,010471170/145633502/2-&'(.0*.7+*'+,&)*.-,&')%$*&)*494,9+(,1044382141)(../-1466;5563,*('(()**&+))+*6%*)&'$-37+),,---)2
@2668ccb1-8003-4c7e-81f3-1ef9d944cb75 ch=52 read=19373 start_time=2019-12-12T19:48:24Z barcode=BC01 runid=2c9cf7bc05858273f10e7d7ec552fc0bd742dc3e
CCGGTTACCTTGTTGCGACTTCACCCCAATCATCAATCCACCTTAGACGGCCTTCCTTGCGGTTAGGCCACCGGCTTCAGGTGTTATCAACTCGTGGTGTGACGGGCGGTGTGTAAGGCCGGGAACGTATTCACCGCGACATGCTGATTCGCGATTACTAGCGATTCCAGCTTCATGTAGTCGAGTTGCAGACTACAATCCGAACTGAATGGTTTTATGGGTTTTGCTTCACCTCGCGGCTTCGCTTCCCCTCTGCACCATCCATTTGTAGCACGTGGTAGCCCAGGTCATAAGGGCATGATGATTTGACGTCATCCCCGCCTTCCTCAACTTGTCACTGGCAGTCTCGCTAGAGTCCCCAACTTAATGATGGTAACTAACGATAGGGCTGCGCTCGTTGCAGGACTTAACCAACATCTCTGACACGAGCTGGCAACCATGCCACCTGTATCTCATATAGCTATCTCTCCATCTCTGGAGCCTTTATAGGTATGTCGAGAGACCTGGTAAAGGTTCTTCGCGTTACTTCAGATTAAACCACATGCTCCACCGCTTGTGCGGGCCCGTCAATTCTTTGAGTTTCATTTCTTGCGAACATTTCTCAGGCGGAGCGCGTACGTGCTACGAACAGACTTTGACATCCAACACTTGGTACTCATCGTTTTGCAGCGTGGACTACTAAATTATCTAATCCTATTTGCTCCCCACGCTTTCCGGGACTACGAGCGTCAGTTGCAGGCCAGATCGTCGCCTTCGCCGCTGGTGTTCCTCCATATATATCTACGCATTTCGCGCTACGCGGAATTCCGATCCTCTCTGCACTCTGGCTGCCTGGTTTCTATGGCTTACTGAAGTTAAGCTTCGGGCTTTCACCACAGACCCTTGCTGCCGCCTGCTCCTCTTTACGCCCAATAATTCCGGATAACGCTTGCCACCTGCATTACCGCGGCTGGCACGTAGTTAGCCGTGAAACTCCTAATAAAGAATGCCGTCACTCGGCTACCATTTCCTGTAGCCGTTCTTCCTTTATAACAGAGAGTTTACAATCCGAAAACCTTCTTCCTTCACGCAGCGTTGCTCGGTCAGGGTTTCCCCATTGCCGAAAATTCCCTACTGCTGCCTCCCGTAGAACAATATCAGCACCAACAGAAGGTTAACACAAAGACACCGACAACGCACCG
+
3+(*0,*00.2,,1(22379;5+598*--./0:96;5:8,0031//54$*(((00304112608.269:+-)-(',84*5,++2+1326000535::96678:14976754)('*+-12/)()**/,215<989:00./343-4797998--+-./-,,/-0429854+*,,95245789:82.3,8-0/7852.104.5*''703/.,*/91:9)*44960562)*-<057:68565745;72346.7:-,26--),0679:/92++-,-+&+,,'%(&(*1-),9000752.660*+,/02/7;++-2-0014/;7++565965/4()+.0344005/00)++,)22484((*+1;;0-2./4/7011/3/.374**&((,-/,-2,-,+&'((,+5/4-67010./,,)002754*,$()646,,23(($%(10<37+4457944678756-1.1&6765956556:884-3032---+/3)'&(*4-''&'&%''(,+01.29385,,)--787857.:-&-646))0020;:12,*+.//27:/09-.30.0-1*.(,1*(-/-7605+45*)+5;:.29;),4821*&-0$'%'%(*)-39./))$&*&*%**.&'+*('#$%$)')+1++'+%,+-//0'*(((+*)+-.5:9-889,++(**%+(,(63,46+)'.)*,853:13(*)(3.)*..8-,&-))-/+-(9;;673-+&&,-.27+-11-2,-13:411342974935,0,..$)*+5446342/15*+'+*0/33-+.-/16+(*%()*)*+&)1,,*-()&&'6574324*+,'+*0)),,,:888998;80-%*'((+101-+2*)/9.'(*.31&77086)*%'+%((.03;618-)$(.-79;,+++12.02:3.0/0400333.32-1313:26.,,4.358+0*$##%).+.523/0+),)(%*+/'*.*)*/6/8,(%%%),)%+4037*)()**7/.+1&**0/4/.&.-.7<:974/()&+'(+429986*56//264()*'&*2:3..07240.-687/94:33632184/2+.%-,*.0+,5-.,,-'724.8-.56-)/-+10+,,.-*,81+'&())-.00..-1))&)*'.*+8/007/+/./76./+%)/*0,,(,)+/35)(')(*0.,*2*)#&#$%$
@f9b8d03b-2e2d-427a-9b7c-7e93799592ca ch=385 read=12426 start_time=2019-12-12T19:48:21Z barcode=BC01 runid=2c9cf7bc05858273f10e7d7ec552fc0bd742dc3e
CCGTTACCTTGTTACGACTTCACACCCCAGTCTGGATACGAGTGGTAGCGCCACTCCCGAAGGTTAAGCTACCTACTTCTTTACAGCCTCCCATGGTGTGACGGGCGGGTGTGTACAAGGCCCGGGAACGTATTCACCGTGGCATTCCTGATCCACGATTACTAGCGATTCCGACTTCCTTAGGTCGAGTTGCCGGATCCAATCCGGACTACGACGCGCGCATGAGGTCCGCTTGCTCTCGCGAGGTCGCTTCTCTTTACATGCGCCATTGTAGCACGTGTAGCCCGGTCGTAGAGACCTGATGACTTGTCATCCCCACCTTCCTCAGTTTATCACTGGCAGTCTCCTTTGAGTTCCCGGCCGGACCGCTGGCAACAAAGGATAAGGGTTGCGCTCGTTGCGGGACTTAACCCAACATTTCACAACACAGCTGACGACAGCCATGCAGCACCTGTCTCACGGTTCCCGAAGGCACATTCTCATCTCTGAAAACTTTGCGTGGATGTCAAGACCGAGTGGGTTCTTCGCGTTACATCGAATTAAACCACATGCTCCACCGCTTGTGCGGAGCCCCGATCAATTCATTTGAGTTTAACTTGCGGCCATTACTCCCAGGCGGTCGACTTAACGCGTTAGCTCCGGAAAACCACGCGGGCACAACCTCCAAGTCGACATCGTTTTACGGCGTGGACTACCAGGATATCTAATCCTGTTTGCTCCCCACGCTTTCGCACCTGAGCGTCAGTCTTCGTCAGAGGGCCGCCTTCGCCACCGGTATTCCTCAGATCTCTACGCATTTCACCGCTACACCTGGAATTCGACCCCCCTCTACGAGATCCAAGCTTGCCAGTATCAGATGCAGTTCCCAGGTTGAGCCAGGGGATTTCACATCTGACTTAACAAACCGCCTGCGTGCGCTTACGCCCAGTAATTCCGATTAACGCTGCGCCCTCCGTATTACCGGCTGCTGGCACGGAGGTTAGCCAGTGCTTCTTCTGCGGGTAACGTCAATGAGCAAAGGTAACACCTCCTTCCTCCCCGCTGAAAGTACTTTTACAACCCGAAGGCCTTCTTCATACGCAGCATGGCTGCATCAGGCTTGCATGATGTGCAATATTCCCCACTGCCTCCCGTAG
+
28//402809)/5+-.0341/+,'/.+)(&,,%)+.-*)&%&'&'/%'(+-3(+,0('(/2/50852.002896687:27:5&.-+34-45-'4.34323472;:10+)'+0+/.2460090(.34052/835.,,8.&6)20+1-5,,-994'')+/09.00/00014879/156:5%'&%+''),+./2.2+4++-/&9*.5-+10976776800+*&($%**.5-/+')1...,+)-)(''+*2..-7065-72)$%*21458;688/-.1/%++,..)*.2/+355*1&$%+%**)*,0/./,,)))90976+247896515*-0<-,,<677484*-1115105212357.,)),1-),($'(+.12.0*66;-4/8/8.+,(()+,,/12348342<95-2-4+52*-&/,49,+,,//.)(%*)*--13-10256384..-,'.,,+--*+)-+6463/-*,/'.-(+-2;/+-05571301781,.,(&*,.8::8('''',-0,'$#%%'04557;748333(/189*/+3,397100./82333902;.+/-&+01*.$'253-))+,/25<92299./001(&#$&&)*./11(*+*-.5:4+049*7646522169742-4.0&0-8+7,062'18,.+-/50///684705*60/06455356-:70)%+(++,9:;773-56/1,)/1167897:8903:/)+,2,)*(**+49403616962)1027824787<9366-,&.04.758:,897:;46;000/184762-*.-//77676863;0./3918957416/-(/(0/33*62553*)1115/(+++*&/+'*.-,0-+/2455347:99)66<38++0818*&+9-%..*($0/-,-0.23)(*()-32028557048,,,+-7/-*0'%'(./.++.,.2:21-,06160)&&&'%.2-,1)*.53;1.+-..2878-1)'+(-)',-9,,+/(*3138<3450024451-/743407///1444.&-'()&&#),-15-9653.73/,99/,())+*)052(+-0+10)'(2*2/86;77<7./()&(%11308322000-1)+586:33')'&+($$)/,,-84869/&'&',+02;3//,,
@682c4001-8cd9-4578-bc65-76d1d9ad16ef ch=394 read=17375 start_time=2019-12-12T19:48:37Z barcode=BC01 runid=2c9cf7bc05858273f10e7d7ec552fc0bd742dc3e
CTCCTACGGGCGGTAGAATATTGCACAATGGGCGCAAGCCTGATGCAACCATGCCGCGTGTATGAAGAAGGCCTTCCGGGTTGTAAAATACTTCCAGCGGGGAGGAAGGGGAATAAAGTTAGCTGCTTGCTCATTGGCGTTACCCGCAGAAGAACACCAGCTAACTCCGTGCCAGCAGCCGCGATAATACGGAGGGTACAAGCGTTAATCAGATTACTGGGCGTAAAGCGCACGCAGGCGGTTTGTTAAGTCAGATGTAAATCCAGGCTCAACCTGGGAACTGCATCGATACTGGCAAGCTTAGTCTCGTAGAGGGGCATTCCAGGTGTAGCGGTGAAATGCGTAGAGATCTGGAGGAGGAATACCGGTGGCGAAGGCGGCCCCCCTGGACGAAGACTGACGCTCAGGTGCAGCGTGGGAGCAAACAGGATTAAGATACCCTGGTAGTCCACGCCGTAAACGATGTCGACTTGGAGGTTGTGCCCGCTGAGGCGTGGCTTCCGGAGCTAACGCGTTAAGTCGACCGCCTGGGGAGTACGGCCGCAAGGTTAAAACTCAGAGAAATGAATTGACGGGGGGGCCCGCACAAGCGGTGGAGCATGGTTTAATTCGATGCAACGCGAAAAGAACCTTACCTGAATGTGACATCCACAAGAACTTTCCAGAGATGGATTGGTGCCTTCGGGAACTGTGAGACGGAGTGCATATTGTCAGTAAGCTCGTGTTGTGAAATGTTGAGTTAAGTCCCGCAACAGGCGCAACCCTTATCGCTTTGTTGCCAGCGGTCCGGCCGGGAACTCAAAGAGACTGCCAGTGATGCGACTGGAAGGTGGGGGGATGACGTCAAAAAAAGTCATCATGGCCCACTTACGACCAGGGCTACACGTGCTACAATGGCGCATACAAAGAAGCGACCTCGCGGTAAAGCGGACCTCATAAAGTGCGTCGTAGTCCGGATTAGGTCTGCAACTCGGCGCTCCATGAAGTCGGAATCGCTGAAATAATCGTGGATCCAGAATGCCACGGTGAATACGTTCCCGGGCCTTGTACACACCGCCCGTCCACGTAAGTGGGTTGCAAAAAAAAATGAGTAGCTTAACCTTCGGAGGGCGCTTACCACTTTGTGATTCATGACTGGGGTGAAGTCAGCCAACGGGTAACCGG
+
)+*0'%&*'&&**)(+,0.,3.+--,6,,690-&++608<988:851).-**%.7-....22347-*--)0/65.4(+796:1/466(,(44:20+,-(05+*+/-2(-,)'&(24721.,%%%$%+3)+78%/&%%')+.-1:/.+*(.,),)-+--%***,-/012.169.,(*'-0-,))&*/...432004+)&+-5587/;.:,93/./4.23:;97+**+0)/.2)/.00.-0(56<751938-19567732'-1&*)'05128-8/1**.2+.*('%%()()+/450/(,,&*.1..13/3282(%(+'$#%))/3.08972///09577<86574550/15798:304+)/,)8359:1841/+,-)%&**/01874+-.6.6$%)),/../01335,040-((''*/&,+(,-::*0+,*&1'+*-1854;7-.0.,.253*,/3;9;::+/.//(7896040+*('&:))-,26,'(&(%2.,,,/,*,/*.,/*,.-.633322959/7989:::;;9047,(*+-./706/678-93;6<:5211+,*'+2/.(&+.,4(4/05::5+06.*+,/65473:67:451++(**992:5<811212301.,*162-'%++0.8./($)$+-&-'(*887(%&)&(-5.2:/..(()+,998-3-0/1+378<83:0700752112.-&+&)*10-/+,2.//,%+&'%)+.5632700-,68+,1:-%-6.7-3426,/25)1((2-/5324;574,00(&,*('08-.,+))(/.664966'3,*+/06/0*+%)+-0.361340++(&)&'&*()(*0,40036-./65623550037/)+-//993+3(61*#'+'&+(',6,-/1,/((&'&1266205/.-0,+,,.,159+%(''1256966160&&(32&017.75*/26442..3776636-652+01.6-((101248//./)-))'..2544107//0'8*845110,'''&,0/0,/0.1.2()-)-*15:5233001:78:68-90+.578801')''(('-2)+'$%),)'(#&&&()*25-,&))44,*'*&&'(*,.//-2.:.:;:8:04,./+2-.03-00(+15.+0688:866324413.+*+-1006'('',&*$(*-/99847
@0d9d30d7-4dbd-466b-b247-fd100fc6cfe9 ch=392 read=13455 start_time=2019-12-12T19:48:37Z barcode=BC01 runid=2c9cf7bc05858273f10e7d7ec552fc0bd742dc3e
CTCGGTGTACTTCGTTCCAGTTACGTGGTGCTGGTGCTGAAAGTTGTCGGTGTCTTTGGTGTTGCAGATTACTGATGTTATGGCGGGGAGTTGGCAGTGGGGAATATTGCGCAATGGGCGCAAGCCTGATGCAGCCATGCCGCGTGTATGAAAAGAAGAAGGCCTTCGGGTTAGCAAAGTACTTTCAGCGGGAGGAAGGTAAAGTTAATACCGCGCCATTGACGTTACCGCAGAAAGCACCAGCTCATTACGCGGCGATGAACTACGGAAGTGCAAGCGTTAATCGGAATTACTGGGCATAAAGCGCGCAGGCGGTTTGTTAAGTCAGATGTGAAATCCCCGGGCTCAACCTGGGAACTGCATCTGATACTGGCAAAAGGTCTCGTAGAGGGGTAGAATTCCAGGTGTAGCGGTGAAATGCGTAGAGATCTGGAGGGGCCATGCGGTGGCGAGGCGGCCCCTGGACGAAGACTGACGCTCCAGGTGCAGAAAGCGTGGGGAGCAAAACAGGATTAAGATACCTGGTAGTCCCACGCCGTAAACGATATCGACTTGGAGGTTGTGCCCTTGAGGCGTGGCTTCGGAGCTAACGCCCGTTAAGTCGACCGCCTGGAATACGGCCGCAAGGTTAAAACTCAAATGAATTGACGGGGGTTGCACAGGCAGTGGGCATGTGGTTTAGTGCAACGCGAAGAACCTTACCTGGTCTTGACATCCACAGAACTTTCCAGAGATGGATTGGTGCCTTCCGGGAACTGTGAGACAGGTGCTGCATGGCTGTCGTCAGCTCGTGTTGTGAAATGTTGGGTTAAGTCCGCAGCGAGCGCAACCCTTATCCTTTGTTGCCAGCGGTCCGGCCCGGGAACTCAAAGGGAGACTGCCAGTGATAAACTGGAGGAAGGTGGGGATGACGTCAAGTCATGTAGCCCCGCCCACGACCAAGGGCTACGTGCTACAATGGCGCATACAAAGAGAAACCCCGACCTCGCGAGAACAAGCGGACCTCATAAGAAGTGCGTCGTAGTCGGATGGAGTCTGCAACTCGACTCCATGAAGTGGAATCGCTAATCGTGGATCAGAATGCCACGGTAGATACGTTCGGGCCTTGTACACACCGCCCGTCACACCGTAGAATTGGGTTGCAAAGTAGTGCTTAACCTTCCGGGGGGGCGCTTACCGCTTTGTGATTCATGACTGGGGTGAAGTCATGTGGGTAACCGG
+
$#&)&(&)$+*-.+-18&%)//,-/1)%*'(,5646;--0-))/+++2121/43295%$$$%5)*%(+.1(,)($(%)%%#$%&*/.0#'%%((*)*,**4+073112('%(.90-10.)/-3'.50234&1,(*-021985222.-..''0-*&),&*,+228789-.()-$&'590*-.,,03.,12179)+5.2.'*+20,-1/10-4-&)'*/.2/--2./.+28)*-(**(&&$)&%%''2')(&%%'&&$%$$%&%*)*.+&-&(,126735/3/..-/,/0*3+*.4960401398+,,-*.14976779</4/3/1::..6854&+.)).00)-5113:1214/188798875211*)*++6423'-'''(,4301221*(-47,++/+1.3,/-07/.)%*+032249:3368:5.---.6763/1.(((&%%%'.+8/7,**)*/,//:7/).333/0.,.//-+)(*)1()8::93'$+)((-01158/*,0.<:124+0'0,-((+3-08*,652//72)$,*/78::<<3100+03440809,,/,41','()((1123834/2:5512*1---/////-*+)+;09,/0.-),(,165.)*)*42:431201.5/95<;978:3880-')-*0&0)/0)%'%%(.-*,+*&,-'.+.10-+*20::5474889745659//16655/589363329500111/../970.071,0&')+,1:;-4.2-98898:1(0;.2..::975755$.-,,-,,2013.-32680/-,%&).5612500,,5-+-*6.:677664+5,+,0&.*+3769636<77:888/,-.+)3,-95566;70*/*00&)0+(%+/2/5(.+*&++65'51,..+,..0,023:102-3-.1136.,,-64**++&,+.).,.+0233*(*)($')+1.-)0/12))*))46805//329546563685,)'')*'+))())595704.*.()*/3+10733976)%(2&*,,./6699688862*5),52.../014*,,,-54555674.1/','-*4/4/-,,)++899;8/6%'*96,/+%*%+/%&6759/235*-,,*)0')*,'/,2:74:534,+,+08,4)-%('(/./323448/+,'(.(&(&-(*&$$)',1/*00-7585:459.1034/137392113132063.+.,.+**-/00-,+*-736/2
@6c2df89a-988c-4dcb-a1b6-97e453a474e9 ch=363 read=19436 start_time=2019-12-12T19:48:41Z barcode=BC01 runid=2c9cf7bc05858273f10e7d7ec552fc0bd742dc3e
CTCTACGGGAGGCAGCAGTGAGGATATTTACAATGGGAAACCCTGATGCAGCAACGCCGCGTGGTGATGAAGGTTTTCCGGATCGTGGCTGTCTTTGGGAAGATAATGACGGTACCCAAGGAGAAGCCACGGCTAACTACGTGCCAGCAGCCGCGGTAATACGTAGGTGGCGAGCGTTATCGAATTTACTGGGCGTAAAGGGGCGTAGGCGGATGATTAAGTGGGATGTGAAATACCCGGGCTCAACTTGGTGTTGCATTTCCAAACTGGTTATCGTTGCGGGAGGAGGTGATTCTGGAGTAGCGGTGAAATGCGTAGAGATTAGGAAGAACACCAGTGGCAGAGGCGACTCTCTGGACTGTAACTGACGCTGAGGCTCAGCGTGGGGAGCAAACAGAGTTAGATACCGAGTAGTCACGCCGTGAAGCGATGAATACTAGGTGTGGGGGTTTCAACGCCTCCGTGCCGCCTTCAACGTATTGGTATTCCGCCTGGGAGTACGGTCATAAGATTAAAACTCAAAGGGAATTGACTGGCAGGGGACCCGCACAAGTAGCGGAGCATGTGGTTTAATTCGAAGCAACGCGAAGAACCGCCCACCTACACTTGACATCCGCGCATTATGATCGAAATCCTTCGGGACAAGGTGACGGTGGTGCATGGTTGTCGTCGGCTCGTGTCGTGAGATGTTGGGTTAAGTCCGCAACGAGCGCAACCCTTATCGCTGAATTACTACCATTAAGTTGGGGACTCTAGCGAGACTGCCTGGGTTAACCAGGAAGGTGGGGATGACGTCGGTATCCCATACCCTTATGTGTAGGGCTACACACGTGCTACAATGGCTGGTACAGAGAGATGCAATACCGTGAGGTGGAGCCAAACTGGAAACCAGTCTCAGTTCGGATTGTAGGCTGAAACTCGCCTACATGAAGCTGGGTTACTAGTAATCGCGAATCTGGAATGTCGCGGTGAATACGTTCCCAGGTCTTGTACACACCGCCCGTCACACCATGAGAGTTGGCAATACCCAGAAGTCCGTATGATAACCGCGGGCAGCGGCCGAAGGTAGGGTCAGCGATTGGGGAGTGAAGTCGTAACAAAGGTAACCGG
+
226/01/81),,&'.//*4+'+/-0')+(*,-51)+().*+9(((*,,:3,00713695879-)+,-/(+4.4/9/.0,+//0-&,)+),(.(*-*)/-,)')).,-++0,676472-.*3()'/),4/223003,,,+,3989;/-,*+.61-/.+1-.-8665-/+2-,(%*-84:323('*-4,*+-()-2359:+*++0+379/48.333.)-*10567:83,),()58/+14)/5722.,$(&'.1''*3-../:*2.5/-78909/+*&&$)+.'6-(*)%((%,,+/*)'%#(((((+71&&-/',7670)*'&0(+13-)(+/.79:./0197)+&1--)*,++,(3486312015211231.0//.4.2,+,,,:719.+*-.;183,,+-0.-17+8/-&('+,54)*(+)*&&(.+/0..,*13/5527764))065*2:47&+($+///5/1/41()(&-'0/55+&&$%-,/2674,.6020*'$*)..811%$'(&,/.1;8115547-(/*#$-(/'-+*+'%).7:08;/&'&''((*+,/..'+,54.'*/19;6;7:7().(*19723,(,*&))&#''(%)+$%(&()+,.0422,%&$&$%'&)&(++)+)+),8,10/:9.778-5---+*,,/50/.-10,5++,:71+',+,2230/002264483361124353023,*/045./(*163547+*4+-.((**,003.32459..,:.122/2941233,$&&'(*/3563833;3524-2/126+-*,**-21,223323*&()*4.+*),'76/)6,+**)+%)('--220,&)+,777663;3/0.136664))'()*+2/..++.36/51.12(+3&)094;0/,&$1''5---./5:66:;9,3)0+)-*.22245;95680.*))**.)+''(0/,(*+))-,,31600%&(),))%)*(+(%%#&)'10-*--.0.1.3*+&,////70202+.-080:9,,433437-,+*+)*+3,0,(9*+*18,''*(*//0*5)++.-/057,)'&#&%+319440,****(+30011/63)7-51+.%&''+'&)*)(*505;(1,3697;+6
@ebac033d-20c4-44e7-a267-3d8ba905d2df ch=184 read=24328 start_time=2019-12-12T19:48:40Z barcode=BC01 runid=2c9cf7bc05858273f10e7d7ec552fc0bd742dc3e
CTCCACGGGAGGCAGCAGTAAAGGAATTTTCGGCAATGGGGAAACCCTGACCGAGCAACGCCGCGTGGAAGAAGGTTTTCAGTTGTAAACCTGTTATAAGGAAGAACGGCGGCTACAGGAAATGGTAGCCGAGTGACGGTACTTTATTAGAAAGCCGGCTAACTACGTGCCAGCATGCGGTAATACGTAGGTGGCAAGCGTTATCAGGTATTGGGCGTAAAGAGGGCAGGCGGCAGCAAGGGTCTGTGGTGGCCTGAAGCAACTTCAGTAAGCCATAGAAACCAGGTAGCTAGAGTGCGGGAGAGGATCGTGGAATTCCATGTAGCGGTGAAATGAATATATGGAGGAACACCAGTGGCGAAGGCGACGATCTGGCCTGCAACTGACGCTCAGTCAGCGTGGGGAGCAAAATAGGATTAGATACCCTAGTAGTCCCGCCGTAAACATTGAGTACTAAGTGTTGGATGTCAAAAGGTTGGTGCTGCAGTTAACGCAATACGACACTCCCCGCCTGAGTAGGCCGTTCGCAGAATGAAACTCAAAGGAATTGACGGGGCCGCACAAGCGGTGGAGCATGTGGTTTTAATTCGAAGCAACGCGAACCTTACCGAGTCTTGACATACTCATAGAGGCTCCAGATGGAGGAGATGGCTATATGAGATACAGGTGATTCCATGGTTGTCGTCAGCTCGTGTCGTGAGATGTTGGATTGCGATCCCGCAGCAGGCGCAACCCTTATCGTTAGTTACCATCATTAAGTTGGGGACTCAGCGAGACTGCCAGTGACAAAGCTGGAAGGCGGGGATGACGTCAAATCATCGTACTTACTTATGACCTGGGCTACACACGTGCTACAATGGATGGTGCGGAGGAAGCGAAGCCGCGAGGTGAAGCAAAACCCATAAAACCATTCAGTTCGGATTGTAGTCTGCAACTCGACTACATGTAGAAGTTGAATCGCTAGTAATCGCGAATCAGCATGTCGCGGTGAATACGTTCTCAGGCCTTGTACACACCGCCCGTCACACCACGAGTGATAACGAAGCCGGTGGCTAACCACAAGGAAGAGCTGTCTAAGGTGGGATTGATGATTGGGAATTGAAGTCATGGTAACCGG
+
-/21..+,/),-*)*+)101,),(&(*02*009679567-)+/.07.**+101-22120/2:574/.(,*'+-/,487)3&+(0*-05,+*+*0,,)8,-/,0,/78+5-0--+,-'*++-2,...,.18,,,--1.'&(%&),*).0,',01,/1'**-.5.114/6.370+&$$#%'-,2001:849234261550245:635'+%.%(+89:.-*,0+($317.57;7693.110./8732012193,,)*((*)'',,)&'(&*,0,'++&#''/:63:-33&/+,,.)+-015281,-(,1..,0::0212117*.(&&*-295+/,'*''2/-.*-1/-5-)+(*-2055191)(-+0*0::4343.3/512311(.+.//++*-*,/*)&(+5279,,,.2;;+7/43,5,,'**),3,,/3;789-*('+62:;;27&-'*',+,.6865881<1;,.-..893,'+.-+.053...-0301--)1-3,)&&$'&+*-.+-.195'&'*'&%%&%)+1%'*(-97007,.1/27,*++/.3,+,*55-24)*(+,4/421720+.-**%'*/-;;:359;8170/06650-.2.*638577*'%)&*.0154/,')+.-.+&)*0.4+,-77;71/+))+*+430/.+-025994-&)(().)/*-*+-88<777651,,.,6./*.0-.324.188;44',-&)''(*0''*)(,)143)./)-.)'(&*.0182/4109;----190&&'*)6:7666.)))+03445.44.///.-+.)(+,7.++*1/,69030/010331.,&(+10)/('#$$&-+0*))3'##$&&&'(,*(*++24/)20844;5818535++'+(*/,***+)*.//-+.-.,2.)-7;:717*(+/9;:3994:5*,:19,3)2,,.645*&%('&*,1-.0211----,&))',-,+9-4/0315,9*)*/./47651/0./(...105511;0//.3;543'454204/1/2.416;71;,-20,.,/415++**(,,-*,$$*&).0)*'*(($#(&'*)++++*(%'(4*341.1//1.6633/,,,-4+5,12)*+*+06./.'/-)*+47961
@6052ddb1-60f9-42c4-b3b3-c3acd5a8f673 ch=204 read=18787 start_time=2019-12-12T19:48:40Z barcode=BC01 runid=2c9cf7bc05858273f10e7d7ec552fc0bd742dc3e
CTCCTGGGAGGCAGCAGTAGAAATTTTCGTGGAAACCCTGACCGAGCAACGCCGCGTGAAGAGAAAGGTTTTCGGATTGTAAACTTCTGTTATAAAGGAAGAACGGCGGCTACAGGAAATGGTAGCCGAGTGACGAAATACTTTATTAAGCCACGATAACCGTACCCAGCAGCCGCGGTAATACGTAGGTGGCAAGCGTTATCCGGAATTATTGGGCGTAAAGAGGAGCAGGCGGCAGCAAAGGGTCTGTGGTGAAAGCCTGAAGCTTAGCTTCAGTAAGCCATAGAAACCAGAGCAGCTAGAGTGCGGGAGGATCGTGGAATTCCATGTGTAGCGGTGAAATGCGTAGATATGGAGAGAACACCGTGGCGAAAGGCGACGATCTGGCCTGCAAACGTTCAATTACAGCGTAGGGCAATGGATTAGATACCTAGTGATCCCGTAAACAGTGAGTACTAAGTGTTGGATATCAAAGTTCAGTGCTGCGGTTAACGCAATGCGTGCTCCCGCCTGAGTAGTACATTCGCAAGAATGAAACTCAAAGGGTGACGGGGGCCGCACAAACGGTGGAGCGTAATGGTTTTAATTCAAACAACGCAGAGACGCGCAGATCTTGACATACTCGCAAAGGCTCCAGAGATGGAAATGGCTATATGAGATACAGGTGGTGCATGGTTGTGGTAAACCGTGTCGAAGCCGAGATATTTGGGTTAAGTCCCGCAACGAGCGCAACCTTATCGTTAGTTACCATCATTAAGTTGGGGACTCTGCTTGGTGCAGTGAAACGGCTGGAGAGGCGGATGACGTCAAATCATCATGCCCCTTATGACCTGCATTTTCACAATGGATGGTGCAGAGGGAAGCGAAGCCCGCGAGGTGAAAGCAAAACCCATAAAACCATTCTCAGTTCCGAGTTGTGATGCAACTCGACGCTGCTGGTGGAATCGCTAGTAATCGCGAATCAACATGTCGCGGTGAATGCGTTCTCAGGCCTTATACGCACCGCCCGTCACGCACGAAGTTGATAACGAGGCAGGTGGCTAACCGCAAGGAAGGAGCTGTCTAAGGTGGGATTGATGATTTGGGGTGGAAGTCGTAACAAAGGTAACGAAAAAACGGAAGATAGAGAGCGACGAGGAGCAGGCAGGTTGCTTCACAAAGGGCACCGACAACTTTGCGGG
+
(,32**(3)*233%8&22+'+,++01,*&+())-*)0.))&/--/(,.33'23+.-,+,,)('+*(',.971-+-+3,(.+28/0:5988:7646)/-/3,/50&.*'++*)))*)./+,6650/.0)))+-(0)*(-+,+/-.,512($$&%&$'*.(+$&%&.**+)43347395:07//,.,-/+8.28637364191.1&)*&%('(0.8994(*.4+))-.%*.47;56.+%'&))'(/2.0--1144203,*-23.0,)'&%+$,-3/*(,,2+2,&&%$',*+3/,,,,+*+*'++//15(:0)*+).5185-+)++')$*$'(+1545:8439813777)+()(./--+**&.008)&%&+)*+1,*.-./,*--+(+)1,)((&((*13;23+4+%'%),&(%)('&%%%(/*.2.*./568*)%(&&$()&$&)0),(),$&(++538803329/304'+(.52-.25-.14,(''&1-7667-6/6*%%%&(,-64)+7-&%&*++++-,$).-2.)(&(+*'&'$%$'.2+((*(*)0,*33**'%(,.,-),*,/.7-/1'0&&(11585,395;5)/+,,.4/+&%(*%+$%#,%((*(+,,.0564),+&(177,636.0+++.0:9),&'(%144451/*+./779-4//2511145+90*'*%+..42)**,-/2&%&%%&&&&('%)-*'/,+1.-+,22.,/1..)'+-%+'&)'%'),6418/,-,*,+&)))-...+808:<53531/+(*&*%#"$#&%&()()'+*),*(('')'-+)%/./+(),6*+,976+0&034+,0000/23(%(%'-,/.+,+4./756696::7/.11(*+(+&*.*,7/031-.--+3.''44:9&170+.19:398869414*/.14'''%)*'$&#'%'&(*+,.%+%&(''$)')'+*--6*)(%*+253102,)115'*&')012232500098,2../+&)%.,/+-+&*,0&'%*)()***++%*'*++)'&(**'%%##%$$&('$+.)+01+,2460435-.3.00/026775227,2.,13,/1*.//-24*.52/*,)-)')*+10-/18+*&)&(($(*,-2..-538356+*+'+),/36%&&($)/))&&$-+(-&'''%'%/0-*+(+#)'(*(1('/22$&&#$
@f916101d-6597-4c5b-96e7-50392ee29d95 ch=295 read=19881 start_time=2019-12-12T19:48:45Z barcode=BC01 runid=2c9cf7bc05858273f10e7d7ec552fc0bd742dc3e
CTCTACAGGAGGCAGCAGGGGAATATTGCACAATGGGCGCAAGCCTGATGCAGCCATGCCGCGTGTATGAAGAAGGCCTTCCGGGTTGCTTAAAGGCACTTTCAGCGGGGAGAAGGGTAAAGTTAATACCTTTGCTCATTGACGTTACCCGCAGAGAAACACCAGCTATCCGTGCAGCAGCCGCGGCCAGACACGGAGAGGTGCAAGCGTTAATCGGAATTACTGGGCGTAAAGCGCGCAGGCAGTTTGTTAAAGTCAGATGTGAAATCCCCAGGCTCAACCTGGGAACTGCATCTGAAATACTGGCAGGAATACCGTAGAGGTAGGGCCAGGTGTAGCGGTGAAATGCGTAGAGATCTGGAGGAATACCGGTGGCGAAGGCGGCCCCTGGACAGACGGCCTCAGGTGCTGGCGGTAAGGGGAGCAAAACAGGATTAGATACCTGGTAGTCCACACGCCGTAAGCAATCTCGAGCGGTTTGTGCCCGCTTGGGCGGCTTCCGGAGCTAACGCGTTAAGTCGACCGCCTGGGGAGCGGCCGCAAGTTAAACTCAAATGGTCGGGCCCGCACAAGCGGTGGAGCGTAATGGTTTAATTCCGGTGATGCAGAACCTGAATGCTTGACATCCACGGGAACAAGAGATGAGAATTGCTTCAGGAACCATGAGACAGGTGCTGCATGGCTGTCGTCAGCTCGTGTTGTGAAATGTTGGGTTAAGTCCGCAACAGGCGCAACCCTTATCCTTTGTTGCCAGCGGTCCGGCCGGGAACTCAAAGGGAGACTGCAGTGATAAACTGGAGGAAGAGGTGGGGATGACGTCAAAGTCATCGTGAAGCGCCACGACCAGGGCTACACGTGCTACAATGGCGCATGCAAGAGAAGCGGCCTCGCGAGCAACCGGACCTCATAAAGTGCGTCGTAGTCCGGTTGAGTCTGCAACTCCGGCTCCATGAAGTCGGAATCGCTGGTAATCGTGGATCAGAATGCCACGGTGAATACGTTCCCAGGCGCTGGCCACACCGCCCGTACACCATGGGAATTAAGTTTTTTAAAAGAAGTAGGTAACCCAACCTTCGGGAGGGCGCTTACCGCTTTGTGATTCATAACTGGGGGGGTGAAGTCGTAACAAGGTAACCGGAAGATAGGCGGCAGGCAAGTAGGTTAACACAAAGGCCACCGACAACTTTCTCTTCAGCACCAGCAATACGTAGCGGCA
+
./2),--55)+,)(**()(+*'+(%.)('-.-94*342.65:35:88830++#%(**.9:165924/3,2*%&)+201..*'-4022-%(&43+'%&(.-44+'))+06/++('-0,-.75)--0-/-01/70-0781230-2.50,071.20%)&**).37;30.,),01,2**()++-7-)(,&'''&++%&*45,&+,*-/23020221200*3,0-4*+(/631234(-())+&,(-63'-02)%**/*&%(((0(-(,'(++&-52('+,.811,51437,3-/1.0005.+)-1*()')(()),+/.',,&+&*$*'&$&%$&%%*+.-'(*+'.,-,33+*+',*)+,-377:302.,2.505.4-4:4.0+/.5,64<62*3560()/,(+(.+.',*(%&&(.+032-/)/.,',-3::-8+:.+5*%'/,,27*+721234,**%-*/75777*.)'-**.-+,,(.)1***'+-+'+.'+((&*,-0*1*.*.,.005.-.0.913)/410263683355(&('&//1')&%)/.4:4.666821.&'%*2*38.+--2264070075*+.)),*(/9293/44/7&+&(&()&&&&%%,+*++2/+)+')&&',-/)-(*'))*.+(&+,054+(&($$$&)(&/2+..5+0246662777:<;210//867688780*+-.8.0-/825559:3035+56.3/7+.5%%)-*6''01/-5-4-'%&&+://50'36,/:302.62374:53*6+,+03917)..-'*)8741),-,0100+016/+1)*+&(++2046226556-/&(+)*+00-+*,'++(+)-('+,.-8&26813.-*,,25:612611/3/-.-,+*-+&'%)')+.%077952++&(+$/(1+94621+(083,712222--*)*+)*(*)'%')22451&2.4&2)4413'),)1,,/,:.:7911++%&*6//0;:;322,))04+6-+-(22*02156314.1+'+4/(%%%%%$&(*.6*1/(',('%%*,-%1)'%'&%%$,//07-086*&+(&+*(/*,),&%)*./2:8.8-)02,--.20143)).-))/0.101((*,(1+3447.-1-/.,-1/248757+6-3:5;1:18-+)')-*+'(+.1120,.-,-*0*)('*-2)+%0&'0.2/61.+11+(-*033)*+.-3.+0-8-+,)()%'$$%$
@1aa2c079-5fe4-463e-8f34-ecd6f0956f49 ch=47 read=17171 start_time=2019-12-12T19:49:08Z barcode=BC01 runid=2c9cf7bc05858273f10e7d7ec552fc0bd742dc3e
CTCCTACGGGAGGCAGCAGTGGGAATATTGCACAATGGGCGCAAGCCTGATGCAGCCATGCCGCGTGTATGAAGAAGGCCTTCGGGTTGTAAGAGTACTCGGCGGGAGGAAGGGAGTAAAGTTAATACCTTTGCTCATGACGTTACCCACAGAAGCACCGGCTAACTCCGGTAGCCGCGGTAATACGAAAAGGAAGTGCAAGCGTTAATCAGGTACTGGGCGTAAAGAAGCGCAGGCGGTTTGTTAAGTCAGATGTGAAATCCCGGGCTCAACCTGGGAACTGCATCTGATGCTGGCAAGCTTGAGTCTCTCGTGAGGGTAGAATTCCAGGTGTAGCGGTGAAATGCGTAGAGATCTGGAGAACCACCCGAGTGCTGGCGGCGGCCCCTGGACGAAGACTGACGCTCAGGTGCGAAAGCGTGGGGAGCAAACAGGATTAGATACCTGGTAGTCCACGCCGTAAACGATGTCGACTTGGAGGTTGTGCCAGCAGGCGTGGCTTCCGGAGCTAACTTAAGTCGACCGCCGCAGGGAATGCAGCCGCAGGTTAAACTCAAAATGAATTGACGGGGAGCCCGCACGAAGCGGTGGAGCATGTGGTTTAATTCGATGCAACGCGAAGAACCTTACCTGGTCTTGACATCCACGGAAGTTTTCAAGAGATGAGAATGTGCCTTCGGAACCGTGAGACAGGTGCTGCATAGCTGTGTCAGCTCGTGTTGTGAAATGTTGGGTTAAGTCCCGCAACGAGCGCAACCCTTATCCTTGTTGCCAGCGGTCCGTACCGGGAACTCAAAGGAGACTGCCAGTGATAAACTGGAGGAAGGTGGGGATGACGTCAAGTCATCATGGCCCTCTGACCAGGGCTACGTGCTACAATGGCGCATACAAAGGCGACCTCGCGAAACAGCGGACCTCATAAAGGCCGCGTCGTAGTCCCAGGATTGAGTCTGCAACTCGACTCCATGAAGTCCGGAATCAACTAGTAATCGTGGATTAGAAGAATGCCACGTGAATACGTTCAGACGCCCCAACACACACCGCCCGTCACACCATGGGAGTGGGTTGCAAAGTAGGTAGCCAACCTTCGGGAGGGCGCTTACCACTTTGTGATTCATGACTGGGTGAAGTCGTAACAAAGGTAACCGGAAGATAGAGCGACAGGCAAGTAGGTTAACACAAAGGAACGCGACAACGCGGCA
+
&)+((*0,28,.80--.-.7.83)2-*)-*+-0/932;96567502833344/*(,)04(44/210/3332-2&&)*0-52/6/:97:14*-%'%*(((,*4.*43-*.*0+4/)*+0:8124.0+,.0690.670(/,+/429,3-,*-*(/)'//4/&.,-/301/+0-,,*/1./..0352.253/:+&*,$+&*(13+-/5//..0+/+1*--55/-'*13-&()(+&)&&.4-:37,,/485026467743/274*5,)'(')+348484480/1.588888.---+-))(&++')'))%'((-+(,,(&%+26-2(4)6+:((/52/+,-*/5.+23-+01:80++*)(**,5+*$%&&%.+**$('&)&,.()%%'(.65.(-418,-,'+,-..36526'*3980,--***07438/(,-4<790::+,3+-3658;0/..(1/2'$(*1978::8+*)('..1++-),*//3.812145'(''*,,1-(,())0,++)++..1)+(0*--0244755/&((,-'(*++4,455391/4-51;22.-+651*,,223104&36,%)051',#%&***+3;67-(++35&,.55;916/7,+,.-48132:,.3(*,,)''+173,*+.35.01121+*---(,',5603'-))*,.6645:62847:8;62+0+2634+(./2,-')-776765&651/-)*+*,,,433101(+),2,+,.0046/806--53))22+0'%&,88827;/21+*/*,/,/834:6496;.9,%'#&&),**+,/,+4/+5,//0437:43.*)*0385445-(*-+0,,(-10/677:88832.1.../%%%&*,''('*,29+(/+-(&*)(-.5..600+('&*-12558+'&'(&3206*-+2/--)%,1:201/.*,/-)('$#%(**1/216803-&%,&1++),,,-13.412288893401+7+++2,02.102+&(')',-0/03:9:-3*&%,.),,-,6-,-*--/241:5325%)$+$'&(''(-.1)-)/7318+*.03534843591()+*4*4-)/,4/(''(-*(*.*2-/+.462;-*11+//021.23&-004020018.,++./703)))2+++,'1()&+/*((*+616))/),+*-,.*+/./*,0041$-$**(0/5.21/8-)(%)*$-%.-33/%&$%%%
@c1db3a64-936a-4385-be3c-d46dc1d95753 ch=173 read=22227 start_time=2019-12-12T19:49:07Z barcode=BC01 runid=2c9cf7bc05858273f10e7d7ec552fc0bd742dc3e
CGGGAGGCAGCAGCAGGAATTTTCGATAATGGAAACCCTGACCGAGCAACGCCGCGTGAAGGAAGAAGGTTTCAGTTGTAAACCTGTTATAAAGGAAAGAACGGCGGCTACGGAAATGGTAGCCGAGTGACGGCTGCACTTTTATTAAGCCACGGCTAACTACGTGCCAGCAGCCGCGGTAATACGTAGGTGGCAAGCGTTATCCGGAATTATTGGGCGTAAAAGAGGAGCAGGCGGCAGCGGATCTATCAGTGAAAGCCTGAAGCTTAACTTCGGTAAGCCATAGAAACCAGGCAGCTAGAGTGCAGGAGGATCGTGGAATTCCATTAATGTAACGGTGAAATGCGTAGATATATGGAGGAACACCAGTGGCGAAGAGCAGCGACGATCTGGCCTGCAACCCGACATCCAGTCCCAGCGTGGGGAGCAAATAGGGATTAAGATACCCTAGTAGTCCCGCGCCGTAAACGATGAGTACTAAGTGTTGGATGTCAAAGTTCCAGTGCTGCAGTTAACGCAGTACTCCGCCTGAGTGGTACGTTCGCAAGAATGAAACTCAAAGGAATTGACGATTTACCTGAAGCGGTGGAGCATGTGGTTTAATTCGAAACAACGCGAAGAACCTGAGTCTTGACATACTCATAAAGGCTCCAGAGATGGAGATAGCTATATGAGATACGAATTGGTGCATGGTTGTCGTCAGCTCGTGTCGTGAGGTGTTGGGTTAAGTCCCGCAACGAGCGCAACCCTTATCGTTAGTTACCATCATTAAGTTGGGGACTCTGGCAGAGACTGCCAGTGACAAGCTGGAGGAAGGGAAGAAAGCTGACGTCAAATCATCATGCCCCTTATGACCTGGAGCTACACGTGCTACAATGGATGGTGCAGAGGGAAGCGAAGCCGCGAGGTGAAAACAAAACCCATAAAACCATTCTCAGTTCGGATTGTAGTCTGCAACTCGACATGAAGTTGGAATCATAGTAATCGCGAATCAGCATGTCGCAGTGAATACGTTCTCGGGCGCCTTTTACACACCGCCCGTCACACACCACGAGTTGATAACACCCGAAGCCGGTGGCTAACCGCAAAGGGAGCTGTCTAAGGTGGGATTGATGATTGGGGGTGAAGTCGTAACCAAAGGTAACCGG
+
(',20172267+48.-&(%*+)*%$)()*,21&++14+*)*,8,0(,-6159;*)'''&+(,--+021.22,)26/9../7(,&%&(*'*7:6*3*2-).36-966:87772,-/.-,,./,/*'&*+-76++(*&,&)/892,,5,+'(*01160/.0.13867617*,/2.16,.)../855665,3(-1:16966416123*(-()+*,2298:6569;8)'&/+,/-23898:/*))*4*-)&%('%'+(,(%$&(+,)*'(,,2,+.0/%+*,--25442-/;9-9/168-&,--&'))*-(*'&(,),1/6*)0+0;4*%)$)',--2-5-72*+.,(,988867664,650/6,17317:445.9/&'1&&&,')*++0.//.00.14/)121()&(&&&&(''''3/(%%$&)%+3,)&/8351&35-(/'.)'+5,.:),*701-./3*'))25689;;-*'++))*-2872,,',0&2+989879,,)++()+;;:898(-3.6.0/1,(,***163320-()+'./-23.50/010-09817;007717*)&)(.0-422&5-)'+'$%,+)-+5*)*'(,310&(+578075961.23(+(/-//19-/()'((*+.,0,+,444398:998;2-4351,)),-.;:2.+,)330001/24346313'%%*%0)/1387*076037886&++,/6:99:7+++'(*(+4&-1,8.3,0/,+*-/04.*(),01),2'&$'(3+-/.,0+(+.(+4)5+1+.9.78;/04887-7-((((-45060(/4456/*'')09./('&('(*&%)-+$$%()32/1587266;-),(+0,'(0+//54&()-$()61.*..2467..-:-2:+,,*))+++'.*&)*)*()0(*%&))'))++-.*.)-::4296./3;<459759556156<4391180//486/13*)..,*'*(*)+*)/-2,.-.0%'%(),,,--/.,4120+520/0./-++,,283452485340011'&$('('%&(+,/51595132/.+-+/3.,(')(+*,,296.82.**0+)-4:7534(+653.**0(''&%&&)'/2/2//..7;4/9.,,332936876*--31.03154/.)/4-*3,318,))
@dbced5da-3b2d-46ad-a623-5b9017ce4f2c ch=106 read=21189 start_time=2019-12-12T19:49:16Z barcode=BC01 runid=2c9cf7bc05858273f10e7d7ec552fc0bd742dc3e
CGGGAGGCAGCAGTAAAGGGTACACCGGCTAATGGGGGGGGAAACCCTGACCGAGCAACGCCGCGTGAAGGAAGAAGGTTTTCGGATTGTAAACTTCTGTTATAAAGGAAGAACAGCGGCTACGGAAATGGTAGCCGAGTGACGATAGCACTATTAAGAAAGCCGGCTAACTGCGTGCCCAGCAGCCGCAGTATTGCGTGAGTGCTTAGAAACCGGGTGTATTATTGGGCGTAAAGAGGAGCAGGCGGCCGGCAAGGGTCTGTGGTGAAAGCCTGGAAGCAACTGGTAAGCCATAGAAACCAGGCTAGAGTGCAGGGAGGAGGATCGTGGAATTCCGTATTAGCGGTGAAATGCGTAGATATATGGAGAGACACCAGTGGCCAAAGAAGGCGACGATCTGGCCTGCAACTGACACTCAGTCCCGAAAGCGTGGGGAGCAAATAGGATTAGATACCTGGTAGTCCACGCCGTAAACGATGAGTACTAAATTTGGATGTCAAAGTTCCAGTGCTGCAGTTAACGCAATAAGTACTCCGCACCAGGTGTTACGTTCGCAGAATGAAACTCAAAGATTGACGGGGGGCCCGCACAAGCGGTGGAGCATGTGGTTTGATTTCGGCAACACTTTGAAGAACCTTACCAGGTCTTGACATACTCATAGGAAACCAGAGATGGAGAGATAGCTATATGAGATACAGGTGGTGCATAAGTTTGTCGTCAGCTCATTGAGATGTTGGGTTAAGTCCGCAACGAGTACAGCCCTTGCTTATCGTTAGTTACCATCATTAAGTTGGGGACTCTAGCGAGACTGCCAGTGACAAGCTGGAGGAAGGCGGGGATGACGTCAAATCATCATGCCCCTTATGACCCTGGAGCTGCGTGCTACGGTGGTTGGTGCAGAGGAAGCCGAAGCCGCGAGTGAAGCAAAACCATAAACCATTCTCAGTTCAGTTAGCCAGTCTGCAACTCGACTACATGAAGTTGGAATCGCTAGTAATCGCGAATCAGCATGTCGCCCGGTGAATACGTTCTCGGGCCTGCACGCCCGTCACACCGCGAGGTTGAAACAACACCTTGAAGCCAGGTGGCCTAACCGCAAGGAAGGGTATCTAAGGTGGGATTGATGATTAGGAGGTGAAGTCGTAACAAAGGTAACCGGAATGCGACAGGCAAGTAGGTTAACACGAGAACACCGACAACTTTCTTCAGCACCAGCAATGCATGAAAAAAAAAAAGA
+
-+22+-4-..0,-/+)%-+')%%$&$,&&$,%'013.-**'*0*,62../5402),-0425<88688862324-12/-08802.8/.8.11:413443-3-,-83+.*10-2..'.,/1/-./'+)0.-1-//026**++-57'#&%$&'*)(-41)%)))).*&#$$(')(')'(('&$$&')&*&)*%-,&(&#%%$%%&(&$$$*%&$$'(*/)+(*%''&)*&*2,204:('&3.',-26:/2/.+&/1-(1:641...(/5*0.)(/512'+('(-1.2)*+)+(04.2,+-0*,3--.'**)*,,02).4*(++(*+.01154+,+0,-4'-)++')*,573.5/,&(-.1011164561/-*)//586/13-4*)&(+&)1.5289-----2/(--,0476600/)#''*0204,'&***),144.6-'+,*+*&&*1*-70)+,)5(((10003352324<8;:;91/-/*+&++.1,*%*++1641+24222-,-1')+0.0/05341:2/,--02126/5./013/0*,&(%&%%++).4377./%.0112-77-/700'''7/97923986+71)&''*.58969888-/.-410)//7+$&*3..,&()&)%('+****-*5-34951:(*&(&($#%)+/-)'))+-,,)+&*&&&(*-873,++*,153100110-.,...0,0--3898867),-03+(**36501211--.*+-33568-+*+0121673-/236*))%(()'0/)(*##%(,-2,07/,1935:89813131,6-25;24311,%$$'+,00//362010003.*+.1.,/+.3-7,))4*1/12354617,++.14+0(.0-')-)++&/4/+/1*%'%#%%&$)+&''&''(&&()(&'')'-*)4,-.+0,*36350++++*-$(+9:-13%%),)))/5:676(1-3+%,*-&%$$&&65143()./.'('((--1/*.,)5.8/:6840,''')(*,364585/)*+&/''%&)0)++/.120,.,.6,,0+,('%$$%%)'-63//41200+%(&&(&*)&'''%+')'**')'(,(+1%2)'*(++(+*/2/41.,3,2(/(&&+2+60(,3299/30-/22-31',-&'('*+,*+./005008+/.15763--())(&'(213874/-/.10302(('*($(*.,(.&'+23510:5.151')*+-/-'/-10&,)+)+045857:21,%%
@e1d58ae6-5b29-476d-820a-2dbabd4541bd ch=236 read=22983 start_time=2019-12-12T19:49:13Z barcode=BC01 runid=2c9cf7bc05858273f10e7d7ec552fc0bd742dc3e
CTCCTACGGGGAGGCAGCAGTGGGAATATTGCACAATGGGCGCAAGCCTGATGCAGCCATGCCGCGTGTATGAAGAAGGCCTTCGGGTTGTAAAGTACTTTCAGCGGGGAGGAAGGGAGTAAAGTTAATACCTTTGCTCATTGACGTTACCCGCAGAAAAGCTCGGCTATCCGTGCCAGCAGCCGCGGTAATACGGAGAAGTGCAAGCGTTAATCGGAATTACTGGCGTAAAGCGCACGCAGGCGGTTTGTTAAGTCAGATGTGAAATCCCGGGCTCCAGCCACCAGGAACTGCATCTGATACTGGCAACGAGTCTCGTAGGGGGGTAGAATTCCAGGTGTAGCGGTGAAATGCGGCGTAGAGATCTGGAGGAGGAATACCGGTGGCGAAGGCGGCCCCCTGGACGAACTGACGCTCAGGTGCGAAAGCGTGGGAGCAAACAGGATTAGATGCCCTGGTAGTCCACGCCGTAAACGATGTCGACTTGGAGGTTGTGCCCATGAGGCGTGGCTTCCGGAGCTAACGCGTTAAGTCGACCGCCTGGGAATGCAACCCGCAAGGTTAAAACTCAAATGAATTGACGGGGGGGCCCGCACAAGCGGTGGAGCGTAATGGTTTTAATTCGATGCAACGCGAAGAACCTTACCTGGTCTTGACATCCACGGAAGTTTTCAGAGATGAGAATGTGCCTTCGGGAACCGTGAGACAGGTGCATGGCTATCGTCAGCTCGTGTTGTGAAATGTTGGGTTAAGTCCGCAGCAGGCGCAACCCTTATCGCTGTTTGCCAGCGGTCCGGCCGGGAACTCAAAGGAGACTGCCAGTGATAAACTGGAGGAAGGTGGGGATGACGTCAAAGTCATCATGGCCCTACGACCAGGGCTACGTGCTACAATGGCGCATACAAGAAGAAACTGACCTCGCGAGAGCAAGCGGACCTCATAAAGTGCGTCATGTAGTCCGGATTGGAGTCTGCAACTCGACTCCATGAAGTCGGAATCGCTAGTAATCGTGGATCAGAATGCCACGGTGAATACGTTCCCGGGCCTTGTACCGCCCGTCACATGGGAGTGGGTTGCAAAGGAGTAGGTAGCTTAACCTTCGGGAGGGCGCTTACCACTTTGTGATTCATGACTGGGGTGAAGTCGTAACAAAGGTAACCAGAATGGAGAGCTGACAGGCAATGGGGGGTTAACACAAAGACACAAACAACTTTCTTCAGCACCAGCAATACGTAACCCCGCA
+
082').22062)+60/55-3666/+12/622//21:9872.(+)+%((),*)')*&))0322901066/+*)+0*.../38848-:9293.2:0,+,,.694()((/4*(*&,'+1*)*,-540.7-7.12367.,7792:1--/+0//6;.(+)'/-)*$''*&,,***-/+/,.3-,+*+.43919+1+,,739.(&(()667334-4.5-..&.)'-(+-8494447/+((-4*3-1..1-0+7;:,2:39079556741(&..*-1.-777+1*+$/+%&$$+))0.066535/---.3,9+*4)((+,.-(.5420&1./(()&-)/,0,,*)(*'')'0++*190-//1'(-6320//./010.4,)+)&+*-0219560//./.4-502679.*.501/.11233699::44745.'&'&&(2179*)))56,.*9:1/1-),.'/6-*.,,,-137,.37;787;430/104:32.++,/+121905/5:/(-,*34--..7667/)1*,--515/..3/806/;9699:7:953,('''$.$*.6-,141.-/,/79/679870.,,/3/11)*)120.,58+,,0225/3(,.3,),-1..)+57.<;.+419.-,,,1)*2)4138.-+/).)*4<88945.51127585+-.4-5/0:;7,+))**+,,+.31/4124135(0+3*-.*+-,302(*.)(''(-4//(+)(*/-033479051.-.-,0,./<1;94:*/-011,//%6*,35+,05-74+3*/0%&*'-:*+181/0061-*1,,-,.:/898;3;232*,-0657;5876679;;9991/3//80876;;55877635254),679..-,3,6-*)(*.,32*102*''(&,-/9514203:656458761(*'&+/(*(++4:88601*)'$'5.)/-629:77555864645545'2*)$)(-)-+-/1/3-/13769/8//.33458:2306/./6186989/.)'*0)7'''00;675320+-/5.$',00-+2.(-,/53((*39512-'+-/7-48/-,+)*),793,,-/4,.:546;.,**,,/17//%'&&(+*,5;:4:/*02*20406/16%+++(&(,./;63.,++,,-861-'%)&++678558++2*.+3,%,-5/44)*'&)&),:7789/8/-5()*)-6140,-08-,.-/3),.(,/+291/59.)**,/:2153944565/&'$$%$$$
@5cc2e868-87a1-4584-9088-4b0eedf10716 ch=23 read=38881 start_time=2019-12-12T19:49:28Z barcode=BC01 runid=2c9cf7bc05858273f10e7d7ec552fc0bd742dc3e
CCGGTTACCTTGTTACGACTTCACCCCAGTCATGAATCACAAAAGTGGTAAGCGCCCTCCCGAAGGTTAAGCTACCTAGCGCAGAAAGCCCACTCCCATGGTGTGACGGGCGGTGTACAAGGCCAGGAACGTATTCACCGTGGCATTCTGATCCACGATTACTAGCGATTCCGACTTCATGGAGTCAGGTTGCGAACTCAATCCGGACTGACGCACTTTATGAGGTCGCTTTGCTCTCGCAGTCGCTACTCTTTATGCGCCATTGCTTGGCACGTGTAGCCCTGGTCGTAGGGCCATGATGACTGACGTCATCCCCACCTTCCTCAGTTTATCACTGGCGTCTCGCTACCCGGCGGACCGCATGGCAACAAAGGATAAGGAGTTGCCTCGTTGCGGGACTTAACTTAACATTTCACAACCTGACTGACGACAGCCATCACG
+
6-),06(+30:0/3//16250--,32.,,.256324....576,%3)0)*(+,.18).-31++0+3-;48%0-()($#%%$%$$(&%$&.1*,,23*&.('*%%'(26<996;99538)008.7$16,8-,62290.1537191119:-,,//3')**11/2//.//188110267;8,.0.(*+/'*+6+)*.-11/6)2.003511,'')18,,+72)+,(*(*-+,*5)%)-,,0$%$(*/-,5&*+-13+&*)489<.-/)(.),,--.11+***-6/-06851/-)03140/*+***('(*210147138-,/3391502/12:/,.334/0(%&'(34&&)(+,(&&)&*'-'#%$%*0.0&547,10633634'+7.*/'''-'3043<:666821*)$'&///9/,%&',))&*))(+'*,+,&..,)**%$$
@8aa35a12-5be1-4290-84e3-36e4a253e009 ch=332 read=18932 start_time=2019-12-12T19:49:24Z barcode=BC01 runid=2c9cf7bc05858273f10e7d7ec552fc0bd742dc3e
CTCCTACGGGAGGCAGCAGTAAGAATTTTCAGCAACGGAAACCCTGACCAGCGTGAAGGAAGGTTCTCGGATTGTAAACTTCTGTTGCAAAGAAGGAAGAACGGCGGCTACACGAAATGGTAGCCAGTGACGGTACTTTATTAGAAGCCACGACTAACTACGTGCCAGCAGCCGCGGTAATACGTAGGTGGCAAGCGTTATCAGGTGTGGGCGTAAGAGGGCAGGCGGCAGCAAGGGTCTGTGGTGAAAGCCTGGAAACAGCAGTAAGCCATAGAAACCAGGCAGCTAAGAGTGCAGGAGGGATCATTGGAATTCCATGTGTAGCGGTGTCGTAGATATATGGAGGAACACCAGTGGCGAAGGCGACGATCTGGCCTGCAACTGACGCTTCCAGTCCAGCGTAAGAACCAAGAAATGGATTAAGATACCTAAGTAGTCCCACGCCGTAAACGATGAAATTACTAAAGTGTTGGATGTCAAAGTTCAGTGCTGCAGTTAACGCAATTACTCCGCCATTGAGCCGTTCGCAGAATGAAACTCAAAGGAATTGACGGGCCCACTGAAGCGGTGGGCATGTGGTTTTAATTCGAAGCAACGCGAAGAACCTTACCAGGTCTTGACATACTCATAAAGGCTCCAGAGATGATGGAGGTAGCTATATAGCAGAGATTACAGGTGGTGCATGGTTGTCGTCAGCTCATTATTGGCGGGTGTTGAGTTAAAGTCCGCAACGAGCGCAACCCTTATCGTTAGTCACCATCATTAAGTTGGGGACTCTGCTTGAGACTGCCAGTAAGCTGGAGGAAGGCGGGGATGACGTCAATCATCATGCCCTTATGACCTGGGCTACACACGTGCTACAATGGATGGTACAGAGGAAGCGAAGCCGCGAGGTGAAGCAAAACCCATAAAACCATTCTCAGTTCGGATTACCAGTCTGCAGCTCGACTACATGAGGTTGGAATCGCTAATCATGAATCCAGCATGGTGAATACGTTCTCGGGCCTTGTACACACCGCCCGTCACACCACGAGTTATTAACACCCGAAGCCGGTGGCTAACCGCAGGAAGGAGCTGTCTAAGGTGGGATTGATGATTGGGGGTGAAGTCGTAACAAAGGTAACCGG
+
,*0('(.-64*-40-,0*-01('*))66..-,-.+,))(((0640/03)(%&%*)&,'''*(3/977918.03.12:965:4605-*(*-'%)()/+/,.4-'1.4:83+*&&'%(1(*20--.8,04453'0-,-050,.5,'))&//%%+'0012-/)-.2563..-*/52(,+2/.6002947153/2+18796595.1&-/*(+,223*+.*''3,/.03967;9*--.*17:1/.//%(4,-66),*)*%,&$%&#&%',*2,19690+,,*(),.73....-))*0001/.)*)*.459'4'6)0/304866443+***/3-+&&(.+.5722*017/27/,,*.*145585/.1)1/5:0/+--2377:2021-+)*+-'))(+,+/09&*)--1'%)%)*&3-$+,*//3+7.71/23-31,+((),/,01*'0/393073)+&$()*.)*+)-,65**'$()%4::8885:5+-7:,/1332116929.0-..)/)*+-.27,,+%''''+&''(**)(.)*11327:348+1*((+,/2/03057/8.*.//1645873,*),%/&(+18;;,68584-','*-(--++,+'(,)(*)*25*-&)(%%((+33.334,+-2+((&'2'(+////.&)/)*(%#&0012430%&$$$%)&*(')&+(2+3/4654488;666664*6667)3'$%%()'*,'('+1.-+7+70*+20)*.3/6))..-3-*-3,.-+-4.4.,,.2/1.1-0),025-2/0:<15421/)())++030/)0*%((&&%'*/-,0*,0*0-(290000444/*&)(+624/.).+''''+014:544/+$&(),)//2583.2.0006565-,(**+*-,*-+,)-**08,+++/*./19*22:;.2-''-,5;93577:626-014:,:+3.))*)-46445-%//02032-0('*)*/355+0,+,0+*&()*%&*-725)(./'*((%%(-3(71/8/.1*/3-.*.,-/--/.19404,(*+-.-55-.)***/&((.)+(-+('-30285543/5**789,1,-'*))'&''/,0110+/+0,11+54/000/5:-375,,+--+-1/./4/,2'/*.6;9994
@6a6721b8-f132-430a-b225-65171aed84f0 ch=452 read=16033 start_time=2019-12-12T19:49:24Z barcode=BC01 runid=2c9cf7bc05858273f10e7d7ec552fc0bd742dc3e
CTCCTACGGGAGGCAGCAGTAGGAATTTTTCGGCAATGGGAAACCCTGACCGAGCAACGCCGCGTGTCGTGAAGAAGAAGGTTTTCCAGTTGTAAACTGTTATAAAGGAGAACAGCGGCTACAGAATGAGTAGCCGAGTGACGGTACTTTATTAGAAATACGGCTAACTACGTGCCAGCAGCCGCGGTAATACATGGGTAGCAAGCGTTATCAGATTGTGGGCGAAGAGGGAGCAGGCGGCTTGTAAAGGGTCTGTGGTGAAGCCTGAAGCTTAACTTCCAGTAAGCCATAGAAACCAGGCAGCTAGAGTGCAGGGAGAGGATGTTGAATTCCATGTGTAGCGTGAAATGCGTAGATATGCTGGAGGAGGAACACCAGTGGCGAAGGCGACGATCTGGCCTGCAACTGACGCTTCCAGTCCAGAAAGCGTGGAGACCAAATAGGATTAGATACCCTAGTAGTCCACGCCGTAAACGATGAGTACTAAGTGTTGGATGTCAAAGTTCAGTGCTGCAGTTAACGCGATAAGTACTCCGCCTGAGTAGTACGTTCGCGAGAATGAAACTCAAAGGAATTGACGAGGGCCCGCACAAGCGGTGGAGCGGTTTTAATTCGAAGCAACGCGAAGACGCACGAATCTTGACATACTCCATAAAGGCTCCAGAGATGGAGATAGCTATATATGAGATACAGGTGAGATTGCATGGTTGTCGTCGAAGCTCGTGTCGCGAGATGTTGGGTTAAGTCCCGCAACGAGCGCAACCCTTATCGTTAGTTACCATCGGTAAGTTGGGGACTCTGGCAGGACTGCCAGTGACAAGCTGGAGGAAGCGGGATGACGTGAAATCATCATGCCCCTTATGACCTGGGCTACACGCACGATACTACAATGGTGCAGAGGGAAGCGAAGCCGCGGGTGAAGCAAAACCCATAAAACCATTCCTCGGCAGTTCGGATTGTAGTCTGGCTCGACTACATGAAGTTGGAATCGCTGGTAATCACTTGAATCCAGCATGTCGCGGTGAATACGTTCTCGGGCCTTGTACACACCGCCCGTCACCACGAGTTGATAACTTACCCGAAGCCGGTAATGTAATAACCGCAAGGAAGGAGCTGTCTAAAGGTGGGATTGATGATTGGGGGGTGAAGTCGTAACAAGGTAACCGG
+
,..*()0)20)-10244//00,('(+9;<3.3:33832/'(,,25.-/195.*+,46536:'/*)%'+-20,/**+)/,4-4:9.2,)+-0),.2+,)&)+)-42.',(,-5/.00/:1)(('((''&%()*376,)++.*+*%$%&)-/*3./&+)&$&')-,-27487838579422//26-/03+..,,:%5'/+*%+-353552:412%$'4)%-*97.-)+&()0+%''(*+('/)'&)$$*))5721+)+00//13),6971-&%'&/(+./,)'&+,/(/014,,68-;<99;5/,..0..///7-1-,',+10((&*'&('/)::40/.+'&(),0*-3**23420/41'$$&(1.,2,(,,*863524353:3**3(1-4:;2221-6-7/8771-///.,,*.+.,+/.6'*$+))),-,,-**.-(24;65/8+2/-+5576;*+08666781,+'(''-1680/./*)12139:64565969793575:.0042+-1077799/9.6.1.,&$*/3,.,,-9;455.+)(*''2**+6;-&%$&(-.+20;823/8.(+(+,.**++*(3-,+4.+,,-283:4;667..-.0,7;,28862%*,$&&%**)(.()(*'+)-'%*''+-+,36777630-007-2664:*+()*/86,.)*(++235731(*1226515*+)*+-*())*+67580.''%')-***'-14124559963436.9-/0008580265,,12991.*+---&88013/1440:+,+:-07255&%0'1+/9,78/1397,(,,&/065777:4676678704791,/.*++((),(5601-)(,-+,-285031/90---*,*(/9031+.32/)-&,+-.-/*+-$&$$'%(00//+)+1*-/,/--3-38341,*+1/9+10;;5/:+',/7<76;::;/-))('%'*058+,(/*')+,1/++&+)53766444551:.01816758245&1-3-..$('%#''+3--.5587456./--.6;80744:76705888/9//,...+4<86<3361./*'*)**'2//.1-**'(3/+,-4-/2/1,%$'%'%(')-242744.+.-+-$)*4034337(-+,5:0/6,,--.,8-1,,*,%2)+/-.634679870722598.6
@4f0c1038-a0cf-4a9d-827e-a6768bbbce42 ch=23 read=38871 start_time=2019-12-12T19:49:24Z barcode=BC01 runid=2c9cf7bc05858273f10e7d7ec552fc0bd742dc3e
CTCTACGAGGCAGCAGTGGGGAATATTGCACAATGGGCGCAAGCCTGATGCAGCCATGCCCGCGTGTATGAAAGGCCTTCGGGTTGTAAAGTACTTTCAGCGGGGAGGAAGGGGTAAAGTTAATACCTTTGCTCATTGACGTTACCACCCGCAGAAGAAAAAACACCAGCTAACTCCGTGCCAGCAGCCGCGGTAATACGGAGGTGCAAGCGTTAATCGGAATTACTGGGCGTAAAAGCGCACGCAGGCGGTTTGTTAAGTCAGATGTGAAATCCCCGGGCTCAACCTGGGAACTGCATCTGATACTGGCGAAGGTCTCGTAGAGGGGTGCGTTCAGGTGTAGCGGTGAAATGCGTAGAGATCTGGAGGGAATGCCGGTGGCGAAGGCGGCCCCCACCTGGACGAAGACTGACGCTCAGGTGCGAAAGCGTGGGGGGGAGCAAACAGGATTGAATACCCTGGTGGTCCGCTGCGTAAACGATAATCGACTGGGGTTGTGCCCTTGAGGCGTGGCACCGGAGCTAACGCGTTAAGTCGACTGCCTGGGGAATTACGGCCGCAAAGGTTAAAACTCAAATGAATTGACGGGGGGCCGCACAGAAGCGGTGGAGCATGGTTTAATTCGATGCAACGCGAAGAGCCTTACCTGGTCTTGACGGCTGCAGGAAGTTTTCAGAGATGAGAATGTGCCTTCGGGGAACCGTGAGACGGGTGCTGCATGGCTGTCGTCAGCTCGTGTTGTGAAATGTTGGGTTAAGTCACAACAGGCGCAGCCCTTATCCTTTGTTGCCAGCGGTCGGCCGGGAACTCAAAGGAGACTGCGCCAGTGATAAACTGGAAGGTGGGGATGACGTCAAGTCATCATGGCCCTTACGACCAGGGCTACACGTGCTACAATGGCGCATACAAAGCGACTCCGCGAGCAAGCGGACCTCATAAAGTGCGTCGTAGTCCCGGTTGGAGTCTGCAACTCGACTCCATGAAGTCGGAATCGCTAGTAATCGTGGATCAGAATGCCACGGTGAATACGTTCCCGGTGCTGTACACACCGCCCATCACACCATGGGAAGTGGGTTGCAAAAGTAGGTAGCTTAACCTTCGGGGAGAACGCTTACCACTTTGTGATTCATGACTGGGGTGAAGTCGTAACAAGGTAACCGG
+
102)+,(&0/2277347148*4564060/.4/8/.:984348).7--29795-4835+06,,0366678,+1,,+17487-;83820270),+++(-++--+27,)-.00-52+34;4++1.1,/54/86./89268332*/+'.1(.9214203/*,254+&**.3(,**-../12/)%0)(*(%'+*67.4/,2/-/)4-/.+**+0(*+.64615+.1'6'+-69<8967399*.245+3053468)72541.:/6.43&))-*-+,21+.36)&3:87:463513;701-/-.001756766++'(&$$')---2350/(.*.('')&1+-*)'.-.,++-6186;5226974/)+,.148:),5/)60)5:7:73620-0**)-+.:54,',.-1649-4-,*,%)%(&++/.0:544*'(((*.045763.5(+-/;,8)13*4*(%#$%+*%%'-0**(,*&)%(+,017,----&&(,531'.--+,/&/).1(&*)%,),,*0+*(//1-+,,,,3-///32300453.588796575+&%+&()4171.//7)1717')+4'(5+84/,+0-242569::;.13*,&)&$)(*+59//2%)(*--,2;9377:0/.0198*5,/-.5*,%-+-+)054688.4,+%)%(&)''&('()(267+3..**+.((%)&)+,-/+-.-/9;.-478896,2.4)86767761(..9554.*,-,),,-979.7/--3)03*,28*747/0,,*,%)+(.)-466-,*1-'+*+-44/:8)1+*7965-/,,,4:500:5060287:+,((,0232.)--+++,.23;5874.-()))(464.898:898-(+-029634/-65($&&(+-47//26,0,+()(+25657-;+(...3&,)),+)'&'%%%*+(../.-10//6;5575530688.0188987;267/-))-,6(.(*,03399:876/1144922053)-3)4,533/.,)'++001/75:890/.2167:4-/,6744;/-.,237''&*%##(%&%('+*29.41*$/.,-(-52987-,')+.3027-2.9.)'-*1,++*+)&-)**.36262,''&&-'*+*+,/+0-83,-127;732/.1,/65*,,5201541376462815:3.+0
@c340cb04-c827-44b2-a71c-d4172c6fd804 ch=30 read=16494 start_time=2019-12-12T19:49:35Z barcode=BC01 runid=2c9cf7bc05858273f10e7d7ec552fc0bd742dc3e
AAATTGTACTTCGTTCAGTTACGTATTGCTCGTACTACTCAGGCGGAGTCTTATTGCGTCTTTCTGTACTGAACTTTGACATCCAACGCTGCGGTACTCATCGTTTACGGCGTGGACTGCTGATTATCTGAAAATCCTATTTACTCTACGCTTTCAGGACTGAAGCGTCAGTTGCAGGCCAGATCGTCGCCTTCATACTGGTGTTCCTCCATATATCTGCGCATTCACCGCTACATGAATTGCAGTCCTCTCCTGCACTCTGGCTGCCTGGTTTCTGGCTTACTGAAGTTAGTTAAAGCTTCCAGGCTTTCACCACAGACCTTGCTGCCCGCCTGCTCCTCTTTACGCCCAATAATTTCCGGATAACGCGCACCCGCCTGCGTATTACCGCGGCTGCTGGCGCGTAGTTATGCGTAATTTCTAATAAGTACCATCACTCGGCTCACCATTTCCTGTAGCCGCCGTTCTTCCTTTATAACAGAAGTTTACAATCAAAAACCTTCTTCCTTCATGGCGTTGCTCGGTCAGGGTTCCCCATTGCCGAAAATTCCTACTACTGCCTCCCGTAGGAG
+
#$&&&%($'&&**72.&%.++-/0-03.248/4021+./1)-2,++&&'().+.4+-),&,42-)*%*..0011151..186:,0*,$')(*(),'002251345-%),,+-467352)/''&''()0++-460+/1,&-,($)*+%%)((())+&2./242/''(/-55:39/0*++-.//665345579497('(,/24404:23/24,./0/252..)+*.8,-6912*)*%'+%%)%#%&(.--(**-30140122+&2232282283;9)*'&&)-)..+0-+.5%%/(2+)&'(55'(3:13:8-**-*,+.02,'()+./18534:/.,//4233:9(.,//+-,+(/.5+0,..3:76/*($&&/5-&'%%%(''&')(++**.00199:763'--01733/()+--%$'-*+(+/./.(.(09&00+223,3--$%++/*9/330..1,384693497./*+,,))/-3.*'*'&,:8*.0830&*275-4361,0)(+*-+''5,,-80123&537.17.36+/,(&+)(0+(+52-1*/))'(($))+.1+43*,4)-++(
@84bf6274-f65c-4059-b8c6-871123f7b540 ch=202 read=16259 start_time=2019-12-12T19:49:33Z barcode=BC01 runid=2c9cf7bc05858273f10e7d7ec552fc0bd742dc3e
CCGGTTACCTTGTTACGTACTGATCATGAATCGCAAAGTGGTAGCGCCACTCGAAAGGTTAAGCTACCTGCTTCTTTTGCAACCCACTCATGGTGTGACGGGCGGTGTACAGGGCGAGACGTATTCACCGTGGCATTCTGATCCACGATTACTAGCGATTCCGACTTCATGGAGTCGAGTTGCGAGACTCAATCGGACTACGACGCACTTTATGAGGTCCGCTTGCTCTCGCGAGGTCGCTTCTCTTTATGCGCCGACGCTAGCACGTGTGTAGCCCTGGTCATGGGGCCATGATGACTTGACGTCATCCCACAACTCTCCAGTTTATCGCTGGCAGTCTCCTTTGAGTCGCCGGACCGCTGGCAACAAAGGATAAGGAGGTTGCGCTCGTTGCGGGATGGCAACATTTCACAGCACGAGCTGACGGCAGCCATGCAGCGCTGTCACGGTTCCCGAAGGCGCATTCTCATCTATGAAAACTTCCGTGGATGTCAAGACCAGGTAAGGTTCTTCGCGTTGCATCAGATTAAACCACATGCTCCACCGCTTGTGCGGGCCCAAATCAACGAGTTTAACCTTGCGGCCGTACTCCCCAGGCGGTCGACTTAACGCGATTAGCTCCGGAAGCCACGCCTCGGGCACAACCTCCAAGTCGAGCATCGTTTACGGCGTGGATTCTCAGAATTATCTAATCCTGCTTGCTCCCACGCTTTCGCACCTGAGCGTAAGTCTTCGTCAGGGGCCGCCGCCACCAGTATTCCTCCAGATCTCTACGCATTTCACCGCTACACCTGAATTCTACCCCCCCTCTACGAGACTCAAGCTTGCCAGTATCAGATGCAGTTCAGGTTGAGCCCGGGGATTTCATCTGACTTAACAAACCGCCTGCGTGCGCTTTACGCCCAGTAATTCCGATTAACGCTTGCACCCTCCGTATTACCGCGGGCTGCTGGCGCGAGGTTAGCCGGTGCTTCTTCTGCGAGTAACGTCAATGAGCAAAGGTATTAACTTTACTCCTTCCTCCCCGCTGAAAATTACTTTACAACCCGAGGCCTTCTTCATACACGCGGCATGGCTGCATCCGTGCGCCCATTGTGCAATATTCCCCTGCTGCCTCCGG
+
781051.//)*&*+)+.*+/54478-,10832%**,)('&&*'(+,-2%&(.++0(0+411,)//67:6/23:35;91*+-726)')(0(*+//4658:9;:7/1,**)**)))(&&()3/20380/16181:100932.//.1-./234,'&%)-015<67+++-,-+-/,(*+1)&.4/--((&)757-9-2,7/976274502-,.91.22/03-1.-2293632/0*)-()(**+/03053291(*&)),1*)&%'(&),*,.32631333;/-2:97&2'(+1,996,--,*+*,,.126667.40'*(')/.+-+*+.:+)()%&%)1-*33326*+3))$''#&/+5949979,9++.+/37*3-4)-*(,&&)//+/,0333..)&).'($#&)&&)./9,--0.%-)+,/---./86-8112<1899455(+**-/'*/3316:/+,/-2+%((-6-()*.0/%&$(275/181./13/+--0886668:37632-032;7784-655734456&&1123;4.8-..-.//17,,.('''),/3)3,2-(%'*)*$'&))02;8282,6+*++2416611.177+,088086442,6,5+/-.)%2,,'/-.(.**4(+.,/04:89,960/00826/2(6,4501+%(//157:2--//.2152*(-((,(*().,+/72398;:51/12+*((*&$+*2-74-,218;5311.,.*')+-05368:1117318*.+$%%(06*4565.7-,.'(),00076231205;42577---++%-'$$#(1,83144336/,..+(('&+.0450-)-.300-,&0)+,78899:89454(,427%&016+%/1/(.631002423-4,3,0+0605'))(**+1//*(*)((.-53/+/0657;0**,/51525509.,,/7+,-:58/8-((*)*'.-.//,)-'%$))(..-9-..9.5.-17;9:<:9-+)%*-1644664931-1.19--2/0000-)-0*%(*791;9760::-,651++)'&'&)--1-.22//'&(+*791<21851100(/.//4044241/.//.1%(&%)*08-)4-),223946506:8//8765/'(*3)'
@6ea1c2ed-c775-4cc5-848d-c932673e800a ch=154 read=15070 start_time=2019-12-12T19:49:29Z barcode=BC01 runid=2c9cf7bc05858273f10e7d7ec552fc0bd742dc3e
CCAGTTACGTGTTGCGGCTTCACCCAATCATCGACTTTTGTAGACGGCTGGCTCCCGAAGGTTACCCCACCGGCTGGGCGCCTCCGACTTTCATTGGTGTGACGGGCGGTGTGTACCAAGGCTTGATGTATTCACCCAGTATGCTGACCTGCGATTACTAGCGATTCGACTGCGGCGAGTTTGCAGCCTGATCAGACTGAAGAGTGTTTTCTCGGGTTTGCTCCACCTCGCGGTATTGCTTCGTCTATTAACTCGGTGTAGTACGTGTGGCGGAACAGGGGCATGATGGTTGACGTCATCCCCGCCTTCCCTCCCGCATTGTCTGCGGCGGTCTCATGAGTTTCCCCACCCAAAGTGCTGGCAGCATAAGATGGGGAGTTTGCGCTCGTTTGCGGGACTTAACCCAACATCATCTCACGGTACAGGCTGGCGACAGCCGTGCACCACCTGTTTTCTGGCTTCGAAGAGGAACTATGCTCTAGTTCTGTCCATCAATGTCCAAGACCTGGTAAGGTTCTTCGCGTTGCGTCAGATTGAAGCCACATGCTCCGCAGCTTGTGCGGGCCCAAATCAATTCCTTTGAGTTTTCAACCTTGCGGTGTCTCCCCAGGCGGGGTACTTATTGCGATTAACTCCGGCACAGAGGGTCGATACATCTACCTAGAGTACTTATCGTTTGCAGCCCAGGACTACCGGGGAATTATCTAATGTCCGTTCGCTCCTGGCACCAGCGCCTCAGCGTCAGTTTTTTCGTCCAGAGAAAGTCGCCTTCGCCACTGGTGTTCTTCCTAATATCTACGCATTTCACCGCTTCACACTGGAATTCCACTTTCTCCCGATACTCTAGATTGGCGGTTTCATCCCATCTGGGGTTAAACTGGCTTTGAACAGACTGACCAATCCGCCTGCGCGCGCCCAGTAATTTCCGGACAACGCTTACCTACATTATTACCGCGGCTGCTGGCGTAGTTGTGGTAATACTATTCGGTACCGTCAGTCCTTCACAACGCTGTTGCAGAAGGCCTTTCGTCCCGGATTAGCAAGAGCTTTGGCCCGAGGCCATTCGTAACTCGGCGTTTGCTCCGTCAGACTTTTCGTGCGGAAGATTCACTGCTGCGCTCCGTAGGAACATTATCAGCACCAACGAAGGTTAACACAAAGACACCGCG
+
-*'+40&)&&&((&'(()'&&$)(&5-776902',,,-&$%&(,)*,**,/+,-(((/2.5/2**)((&0+-((*(+,+(+''(**--05//'(++.,+,,/0164-%,/*-)&&*&/+21)$%'*-+.+.('&,&(&(*+,45765650120)3.)./+,+**,63'&'(#&(&&''++.((,+,*(%'%,.'')+%'&()(**)5;9+44.&3/231&&)/523513$)$(*+,4*+*.--/3:423/..,,$))&')+*(+'(&&'+.(+,3.2(46./&))*,0,31,,../131627/-024355))06,+201400267/-+,'0-)((&+/,+/7,7.52+021.47230/+,)))%''((-*...,.-%)-5/*0/124/66()1'3110304+51*-.-//)$')++),.*((()*1.,0'++.&,%0.'.),+/.*..*+49:,4636./4,*))&'')+()0-0%&))3/58;77789:8:8441',/)0,-./1/*,,,+1/3:647/+.,*-(*(*0)(-1+&)'&36-.()'+,0+$+#)%%$('&&).1/6--21,--6381$%0*-/42:8,,3,45251)+'%#%)*147-*0/(&)(',$)*)%-*('(%4&0,233.1-+%'%)(*.820..*'*%+-(&,&&%&%'+*+-**-04090$+%*((('.2552136+.-)$%-()+5)*&((,+.,.74)((,'$&$%#'$&(+)7578./0//3-34265/+/+,.'&&(%*,3+.5,-($%&#%'%((.5435;545.'(-..0886341332;81030(-,-*&(*101,)-.3+/+,/71+(,-*)20)./-/-,-3+1-,./2;6424/9.+,1$)+0*/0(.'(*.*,-56))67%/(//001713156&%$&&*./)*&()(%$+)))410014761*'%%$$&)/*(.&0'&+8%)5/,/)(%%%%+)))1+.2-&'()&%'&&,.'175.20)3805+'((,&&-(#&&()')+'10&*%&+'*(&&',/--34%&&*)0./%*.(&'/0+-'%&++&%%***)')&$$&$$#$%%(&)&,'&(*-/,-/*.///75-*'.%()(+.,,/,'$&')*(('$$(+-+)(.&-&&%%+'--.3101:0*4&'.'*+*,&%&'.0((,2%'(%$%
@878fa8e3-a7dc-4539-9c59-002b1ef5d25c ch=391 read=18291 start_time=2019-12-12T19:49:39Z barcode=BC01 runid=2c9cf7bc05858273f10e7d7ec552fc0bd742dc3e
CTCCTACGGAGGCAGCAGTGGGGAATATTGCACAATGGGCGCAAGCCTGATGCAGCCATGCCGCGTGTATGAAGAGGCCTTCGGGTTGTAAAAGTACTTTCAGCGGGGAGGAAGGGAGTAAAGTTAGCCTTTGCTCGTGACGTTACCCGCAGAAGCACCAGCTAACTCCGTGCCAGCAGCGCGGTAATACGGAAGTGCAAGCGTTAGTCAGGAATTACTGGGCGTAAAGCGCACGCAGGCAGTTTGTTAAGTCAGATGTTCAGAAATCCCCGGGCTCAACCTGGGAACTGCATCTGATACTGGCAAGCTTGAGTCGTAGAGGGTAAATTCCAAGGTGTAGCGGTGAAATGCGTAGAGATCTGGAGGAGGAATACCGGTGAAGGCAGCCCCTGGACGAAGACTGACGCTCAGGTGCAGCGTGGGAGCAAACGGGATTAAGATACCCTGGTAGTCCACGCCGTAAACGATGTCGACTTGGAGGTTGTGCCCTTGAGGCGTGGCTTCCGGGCTAACGCGTTAAGTCGACCGCACAGAATACGGCCCGCAAAGGTTAAAACTCAAATGAATTGACGGGGGTGGCCGCCACAGCGGTGGAGCATGTGGTTTTAATTCGATGCAACGCGAAGAACCTTACCTGGTCTTGACATCCACGGAAGTTTTCAGAGATGAGAATGTGCCTTCCGGGAACCGTAGGACGGAGTGCTGCATGAAACATCGTCAGCTCGTGTTGTGAAATGTTGGGTTAAAGTCCCGCAACGAGAGCGCAACCCTTATCCTTTGTTGCCGACCCGGGAACTCAAAGGAGACTGCCAGTGATAAACTGGAGGAAGGTGGGGATGACGTCAAGATCATCATGGCCCCTTACGACCAGGGCTACACGTGCTACAATGGCGCATACAAAGAGAAGCGACCTCGCGAGCAAGCGGATATCGCATAAAGTGCGTCGTAGTCCGGATTGGAGTCTGCAACTCGGCTCATGAAGTCGGGATCGCTGGTAATCGTGGATCCAGAATGCCACGGTGAATACGTTCCCGGGCCTTGTACACACCGCCCGTCACATGGGAGTGGGTTGCAAAAGTATGTAGCTTAACCTTCGGGAGGGCGCTTACCACTTTGTGATTCATGACTGGGGTGAAGTGTGGCGCAAGGTAACCGG
+
1233.,.-/*/./(.-)+.+-5++7/(7+('&(/,,763-&'*-)7;8444340-/60659557576867222)*,.198<9*755:52547,%0&'),02-02,6:0)+)*+),*%)+-53//8.(*+*.-,001-0./561:0.6,(*(&+'$'(40-///.7///603871/..%101-1--/9/./2)-)')7.63-/124/026(+**&1)-.5884.)**-,+--/+-/.)-//245;721;33/47..02',2,,)/4*+29:3'0555:+6.2-+-00/195433470/0//424//3++)%'%()-+-,*(.1,.,','1+*.&0,650-21301+,4//4548,++**569:5/34./5-5018;7:62/-)1.(+,951+4870-*()*.%('0./00-)0)+'%$$'),/6+/25<68(:.-2./-,0:59;20295/3403-,,/708:<9.-,-,863%-/.1-,01,9./+83%#%(*440.2.2(%'(('0./+4,,+52-7*,+413246-/')*(&%&-.2,85-,368'4+8;5;;443549932.5351563895(**+'&$+(&+-(*-58790-0'0&(*52<:1*&((,*+-01:9:78*,5./729/9+.430.23396789192)+2.(.+/696/*+,0006++),*6646;101*,3.22450-)*517.2*+,66;::781)(%&()-564'*+-87863:2..-2.545;4:96:16,)+50)(.-&/%&&%()0-0*63/12127,.3-)2+,99/%+,'/842513:71*0+&($11161*.--0127&5781.1,*0-31+443220+*(*+0,(%-.0:910%-,53,.1*(+-5;45885,,*(),-19964;337:322--0018+)('(.)*.32,24.51/(.,1(+/50(+/,%(+)4881533235683642*+.%5(2))**-00/+/.001-/.101/-.)-.+89859036+3*0../:9921/2&('(&**3,),,1...97,30216/,/5553.2')&&&().624:..,+()%**1.)'%(-,190119.'$&(/,**%'()-+36254(90-24+--031/395729701357;8453255230*++10-,*-'))'+1/)**+55906
@dad533e8-9d7a-42d5-9179-a39d61bd53fd ch=126 read=25104 start_time=2019-12-12T19:49:52Z barcode=BC01 runid=2c9cf7bc05858273f10e7d7ec552fc0bd742dc3e
CCAGTTACCTTGTTACGGCTTCACCCCAGTCATGAATCTGGTAGTAAGCGCCCTCCCGAAAGGTTAAGCTACCTGCGCTTCTTTTGCAACCCACTCCCATGGTGACGGGCGGTGTGTACAGGCCGGGAACGTATTCACCGTGGCATTCTGATCCACGATTACTAGCGATTCCGACTTCATGGAGTCGAGTTGCGAACTCCGGACTACGACGCGCGCTTTATGAGTCCGCTTGCTCTCGCGGAGTCGCTTCTCTTTGTATGCGCCATTGTAGCACGTGTGTGGCCGGTCGTAAGGGCCATGATGGCTTGACGTCATCCCCACCTTCCTCAGTTTATCACTGGCAGTCTCCTTTGAGTTCAGCCGGACCGCTGGCTTATAAAGGATAGGGTTGCGCATCGTTGCGGGACTTAACCCAACGACCACAACGCACGAGCTGACGACAGCCATGCAGCACCTGTCTCCACGGTTCCCGAAGCCACATTCTCATCTCTGAAAACTTCCGTGGATGTCAAGACCAGGTAGGTTCTTCGCGTTGCATCGAATTAAACCACATGCTCCACCGCTGTGCAGGCCGATAATTCATTTGAGTTTAACCTTTGCGGCCGTACTCCCCAGGCGGTCGACTTAACGCGATTAGCTCCGAGCCACGCCTCAAAGGGCTACAACCTCAAGTCGACATCGTTTACGGCGTGGACTACCAGAATTATCTAATCCTGTTTGCTCCCACGCTTTCGCACCTGAGCGTCAGTCTTCGTCCAGGGGGGCCGCCTTCGCCACCGGTATTCCTCCAGATCTCTACGCATTTTACCGCTACACCTGGAATTCTACCCCCTCTACGAGGACTCAAGCTTGCCATTATCAGATGCAGTTCCCAGGTTGAGCCCGGGGATTTCGCATCTGACTTAACAAACCGCCTGCGTGCGCGCACGCCCAGTAATTCCGATTAACGCTTGCCCTCCATATTACCGCGGCTGCTGCGGGTTAGCCGGTGCTTCTTCTGCGGGTAACGTCAATGAGCAAAGGTATTAACTTTACTCCCTTCCTCCCCGCTGAAGTACTTTACAACGAGGCCTTCTTCGCCATGAAAACTGCATCGGAGAAAACTGCGCCCATTGTGCAATATTCCCCACTGCTGCCTCCCGTAGGGAG
+
62&--8)+.10+1-*,3'35:61758-.026/7339.-))+,(*-+*'((*4((+1,'+-'-)153-*,,2380&'$&0*/5;;..4404:.')*67.(--0-+,.(+1/,*(%%%+)3.5967)827212342<21293:252239801238/,/25492/04653248476788:879:1+--.%%/3,*-''8736(6-862-,./.00/.-.088,*),*+41)*1.*+,,&,-35/)---,060543/61116733/2:004*)*,,*-.110.+(1/7%1/1346-/3:990,++-,&-,52349::::-794+.57<8846,.0;613732217145:311,-670&(+75*./1)-(00'(.)-+)*))-5+4.981*,)(5)'&)&,3,20'$+1/625550/0)--(%#$&(+---)++.147878755-7-.86+/)-(%*)+71/.+((*(*-7:754)'(&$%&%)-.554:59707/10696-/5+*+89<99./-40349<66905+807566557605./,,,'%++,67938/-010111-(/+((,-()+',/--'()042:826;.--25;;2868+83,*1-6/*.*++9882,/67&-+,-64,4+5,/))%)&'*43;**+*-0331574159-24-+'%)/30713(3*10./00./,092..11..336567-/.*+)(-,-.24497:925::-+102:7*-,-58632314911,577:;884129143:')62889042/2/120039/4201//3;4*),+**/0071.&0-0-1:;2.155562211822,/+0-00.098:2+--(-(%++314520-,./.3/)&**-;*35533245;36.,//,6///262)43)'7.((%,,.22/*-.01232574907;899:962/.&'*,*52/+*,062:38011;0<72.4/'1/0345*+,,546:88/8-.-2401)/..6./.6,2*$&3*8:<9:8759,,4942461711,672:++,-.27550182&.0.2-/63)*203/-2((,)'+)-.)'$&%%'&$,+*+-31673$%&%&'+01(%+'()5;01-%++0../6895<7-4.-..2/62329.:7-%'&%&'(*''(:++1'**(''
@5e8f1fe4-94b2-47ce-886c-42bab3419b08 ch=52 read=19654 start_time=2019-12-12T19:49:51Z barcode=BC01 runid=2c9cf7bc05858273f10e7d7ec552fc0bd742dc3e
CGGTTACCTTGTTACGACTTCACCCCAATCATCAATCCACATGGAGCCAGCTCCTTCCTTGCGAGGTTAGGCCACCGGCTTCGGGTGTTATCAGCTCTCGTGGTGTGACGGGCGGTGTGTACAAGGCCGAACAATATTCACCGCGACATGCTGATTCGCGATTACTAGCGATTCAACTTCATGTAGTCGGTTGCAGACTGAACTGAATGGTTTATGGGTTTTTGCTTCACCTCGCGGCTTCGCTTCCCTCTGCACCATCCATTTAGCAGCATTAGTGTAGCCCAGGTCATAAGGGGGGCATGATGATTTGACGTCATCCCCGCACTCCCTCAGCTTGTCACTGGCAGTCTCGCTAGAGTCCCCAACTTAATGATGGTAACTAACGATAAGAGGTTGCGCTTCGTTGCAGGACTTAATCTCGACTTGAGCTGACGACAACCATACACCACCTGTATCTCCTTATCTCCATCTCTGGAGCCTTTATGAGTATGTCAAGACCTGGTAAGGTTCTTCCGCGTTGCTTCAGATTAAACCACATACTCCACCGCTTGTGCGGGCCAATCAATTCCTTTGAGTTTCATTCTCTTGCGACGTACTACTCAGGCGGAGTACTTATTGCGTTAACTGCAGCACTGACTTTGACATCAACCGCCGTACTCATCGTTTACGGCGTGGACTATGGGTATCTAATCCTATTTGCTCCCACGCTTTCAGGACTGAGCGTCGGTTACCGGAGCCAGATCGTCGCCTTGCCTGATTGTTCCTCCATATATCTACGCATTCACCGCTACACATGGAATTCCACGATCCTCTCTTTCAACCGCACCAGTTTCTGCTACTGAAGTTAAACCAGGCTTTCACCCTGAACCTTGCTGCCGCCTGCTCCTCTTTACGCCCAATAATTCCGGATAACGCTTGCCACCTACATTATTACCGCGTGCTTTGGCACGTAGTTAGCCGTGGCTTCTAATAGTACCGTCATCGGCTGCAAGAACATAGCCGCCGTTTCTTCCTTTATAACAGAAGTTTACAATCCGAAAACCTTCTTCCTTCACGCTCGGTCAGGTTTCCCCCCATTGCCGAAAATTCCTGCTTGCACTCCCGTAGAG
+
4,0.1-1112//2,.,%0184/::6+002:5698;45/*)%+'-'',%(')*.6734*1,..+((.($&,)..*/,,../42(72/./611,-&*)+()'(-:8854361432030)2,,0::8493-(),+(%*01-2*-2,0,,.+,-/5111:1642.7.--2*..-*04*%&(,0/,.-.4576'109.2$*%,*'(/.**,/,457:8+028516:50-01;155:55,+*,'('(&+.,.7**/,,-1171339847((&'&+,%1'&%-((*-.9/+.97865231495:*620/01197;71120442707:/'+%()57*+.*+,3113:67426112:5,+*+-1,---/::3,4-/.405447698783342-11331,%/,49,+&&(('))*&&$')((+(/'..40+%(+++/6568677683(2700(+&).//423524588#'$$',,/5/11.)*0/./61772).)&*+.5/30..-04;79740,012<9707($%$('$)639*)0.1-;99-'&&')&'+''3+0--*,0*2+-(.'(,-.16491+,354+0-820--8..)..-*),0(''*+%+.//6;821++,*)/+&/((+107./+/(-*&(%&$&'1/99//388933/)')%)+(,04176049-()&'&''.3.2+*+'-).-03/40.26+*.6**.2181*.,..87/%8:6333457324&206(,&((%(.2-.1/.-,+$&$(&$'&$&$)*.7:;6114*,+,,++.28670850).5+/3..%*$'$%$')+''&'++.3))(&&$&()-*-%')&)($-05320(*'$)-,/-,/:3;(68(68058--$%*'%').,,+/,/378;86:533565/0+56+,.06.0--24692447403)+++2..2//7/(''',+,39358-*'(&','*1,,(---/636/))0.229-37,.+3,&(*,0+*-,'*,'('++-('$)---&&$'*,45119,.2/)%')*())'*-*./+/61+.0;88,+/665-81:33:4138'$%%$+-2904$-3+6-/.799/,11059./)+-((0&$$&%%%)$(+07)+:34*)
