# Supplementary material for: De novo species identification using 16S rRNA gene nanopore sequencing
Source: PeerJ. 2020 Oct 21;8:e10029. doi: 10.7717/peerj.10029 (PMC7585375; doi:10.7717/peerj.10029)
Supplement: Supplemental Information 2 — Contains raw reads. [file peerj-08-10029-s002.zip › pass_fastq_runid_2c9cf7bc05858273f10e7d7ec552fc0bd742dc3e_240.fastq]

@508af72a-fd6e-4dbd-8b40-c269f514282e ch=113 read=91630 start_time=2019-12-13T06:32:31Z barcode=BC01 runid=2c9cf7bc05858273f10e7d7ec552fc0bd742dc3e
CGGTTACCTTGTTACAGGCTTCACCCCAATCATCAATCCCACCTTAGACAGCTCCTTCCTTGCGGTTAGACCACCGGCTTCAGGTGTTATCAGCTCTCGTGTGGTGTGACCCGGGCGGGTGTGTACAAGGCCCGAGGCAATGTTACGCGACATGCTGATTCGCGATTACTAGCGATTCCAGCTTCATGTCGAGTTGCAGACTACAATCCGAACTGAGAATGGTTTTATGGGTTTCTTCACCTCGCGGCTTCGCTTCCCTCTGCACCATCCATTTGTAGCACGTGTGGCCAGGTCATAGAGGGCATGATGATTTGTCATCCCCGCCTTCCCTCCAGCTTGTCACTGGCAGTCTCGCTAGAGTCCCCAGCTTAGTGGTAACTAACGATGGGGTTGCGCTCGTTGGGACCAACCCAACATCTCACGACACGAGCTGACGACAACCATGCACCACCTGTATCTCCTTATATAGCTATCTCTCCATCTCTGGAGCCTTTATGAGTATGTCAAGACCTGGTAAGGTTCTTCGCGTTGCTTCGAATTAAACCACGTACTCCACCGCTTGTGCGGGCCCAAATCAATTCAGCAGGTTTCATTCTTGCAGACGTACTTGCGGCGAATGCTTGTTGCATTTAACTGCAGCACTGAACTTTGACATCCAACACTTAGTACTCTCATCGTTGCAGCGTGGACTACTGGGGTATCTAATCTATTTGCTCCCCGCTTTCGGGACCCCAGGCGTCAGTTGCAGGGCCGGATCGTCGCCTTCGCCACTGGTGTTCCTCCATATATCGCATTTCACGCTGCGGCCGATTCCACGATCCTCTCCTGCACTCTAGCTGCCTGGTTTCTATGGCTTTACTGAAGTTAAGCTGGGCTTTCACCACAGACCCTTGCTGCCGCGCGCCCTCTTTACGCCCAATAATTCCGGATAACGCTTGCCACTTTACGTGATACCGCGGCTGCTGTGGCGTAGTTAGCCGTGGCTTTCTAATAAAGTACCGTCCTCGGCTGCCATTTCCTGTAGCCGCCGTTCTTCCTTTATAACGAAGTTTACAATCCGAAGCCTTCCTTCGCGCGGCGTTGCTCGGTCAGGAGTTTCCCCATTTGCCCGAAAATTCCCTACTGCTGCCTCCCGTAGAG
+
2(/-3+-147-4-))*-2-07,,09:6,527144290.63*,,*-,+//,322478;54.4/11938/0+0'$(%'&&(++%0.0,*7--.-',,,')2.0),357756//+*595450-//.01469.-5.()$(',+,,+.+&,--+++/6--,**2.0/1664;22,((')+.6*((%)-/6(/$*,1243:2206663+/.)1.+*-8732''(-+10:;;+123(/.81(+;.25:573336008+').+65,+30))()*-.13/.1)'%%')&)-024(-,8*,344200'%20;0985542+*7,*+540<21)+.80*23--3)*)+--,-1,/0032-/24/20..))-/.377/.**)&(#(/50%')+//--,./2.*-1*,/../+3,+-3-.)-*3/++'032333.002469568774*0/.16550,.&)'-,347468868256.5-,*)'11563000.59023645+1(+67/:3+-.(()+/).-.)*-78.((4,3*21:88;512/0($'0(-*),+/.:79:$-'*%&)12-/3.20301&0(4752+*.1,207391,**%(.2;3647;172/1&--/+,*(.'$$+)2()(&$(.)*+*(+'-2',,.30.),,*1+,,,..23/16:13/1./&'%$(+)*01.'),14464%(#'&&')-,**&&*%())+.020.5,0***7,*++640.+./;91(97-4)%$''0..//&../))&'/1-**(+/6264//-,,-+22'%*+/0246513780524562010/97/(-),.')*&(&'(+0,&%&-.378431.1---%'(),&()+045423/1)*'$,'**+.')/,*.*+53,'%&()++..72/-2.-.-1379./3--/0170*%(%)4/0,05+*.)*&&/4011727.:/45)&+&'+)+68*..4*'*(,$')%+3**,433221-)*,**-,237.-.3.628.,.'%&&'*155/0/85361''('0-,'.3-2:94-/.,,%(),4:49:15833/:0,+1,-%&**,73-.4430*)+)&(*(.,-6:1,-*).*)(--25882806+-0&*/:./05*$&.+'.,'(,-+*)-.5-'$&'(,-.15.59,-831,/
@16f8b7e7-a418-4b91-bfb1-d37ab739c883 ch=63 read=116959 start_time=2019-12-13T06:32:44Z barcode=BC01 runid=2c9cf7bc05858273f10e7d7ec552fc0bd742dc3e
CTCCTGCAGGAGGCAGCAGTGGGGAATGTGCACAATGGGGCGCAAAGCCTGGTCATAGCCATGCCGATATTATGAAGAAGGCCTTCGGGTTGCAAAGTACTTTCAGCGAGGGAGGAAGGGAGTAAAGAGTTAAATACCTTTGCTCGGTAGCGGTACCCATGAAGAAGCACCGGCTAACTCCGTGCCCTTAGCCACGGTAATACGGAGAGGGTGCAAGCGTTAATTGGAATTACTGGGCGTAAAAGCGCGCAGGCAGTTTATTGATCAGATGTGGAAATCCCAGGCTCAACCTGGGAACTGCATCCTGATACACAGCAGAGTCTCGTAGAGGGGTAGAATTCCAGGTGTAGCGGTGAAATGCGTAGAGATCTGGGAGGAGGAATGCCACCGGTGGCAGAAGGCAGCCCCTGGACGAAGGCCAGCTGACGCTCCAGGTGCAGCGTAGAGGGCAAACGGAGTTAAGATGCACCTGGTAGTCCACGCCAAACAAAACGATGTCGACTTGGGAGGTTGTGCCCCGCTTAGGCGTAGCTTCCGGAGCTAACGTTAAGTCGACCGCCACCAGGGGAGTACGGCCTGGGTGAAACTCAAAATGGGCAGGGGCCCGCACAGGCGGTGGAGCATGTAATTCCGATGCAACGCGAAAGAACCTGCATAGTCTTGGCATCCACGGGAAGTTTCAGGATGAGAATGTACCTTCAGGAACCGTAAGGACAGAGTGCTGCATGGCTATCGTCAGCTCGTGGTATGAAATGTTAGGTTAAGTCCCACAGCAGGCGCAATATATCGCTGTTGCCAGCAGTCCGGCCAGGAACTCAAAGGGGAGACTGCCAGTGAATGAAGCTGGAGGAAGGCGAGGGATGACGTCAAGTCATCATAGCCCACTTGACCAGAGGGCTACGATGCTACAATGGCGCATACAAAGAGAAGCGGCCGCGCGAGAGCAAACGGACCTCATAAAGTCGTCGTAGTCCCGGATTTAGAGTCTGCAGCTCGGCTCCATGAAGTCGGAATCGCTAGTAATCGTGGATCAGAATGCCACAGTGAATACGTTCCCAGGCCTTGTACACACCGCCCGTCACACCATAGGAGTGGTTGCGAAGTGGGTAACCGTAGCCTTCAGGAGGCGCTTACCATACCTTGATTCACTTGGCTAGGGTGAAGTCGCAACAAAGGTAACGGAAGATGAGCGGCAGGCAAGTAGGTTAACGCCGCAGGCGACAACTGGCGCCAGCCACGTAGCGTT
+
),25-,1+02-./*)+*)01,/4++1/(0'($%'()(*.,-32/8**26-,'1($%%$$()(&+(&$)*/50103/%')(.0..+,'2()'%$+,-),*+,3-)(''&%+4+)-110/2(%('/5*'%'+).-)))0)/0*(-/1(,*&$('#&)*1-$%**/)')$*-3.(/.,,5.00844)((&(*()+(#$&%+'&%&(*7+)'()&''42*-/)--1%7&*(3+4+-.45.,($(&(1++,)+&-),28256:+'+&&%()/-')'(%&**)+07-)48778.223+-1-1/-5-,+++'$&*&))%('&*)&$$)*021570*033100(-(0*6*(4))&(%*).6.*).-*//744/,-.06457)',,'0.'81*0/(-0.701+&'&('')*$1-96*)297:,.)+(2,'%&&&'-,6,.'',*+-*,('(-))*,*006621,*$&('(-.01(*(.3.430()*-4)+(+))*)%+,)/*+010575//,.'30,,-16%+&(//*%''%'(2)++&03405,*1&+2())))-60+())(*+)$)&'**.+20)'(()./846013&'$-/)0,.*++.),1.5.07:+01*',*--')&%+)54&//-,('').1/)(+001503,.*,-+'),/1+%'%$%',+5')%&&006(*'3+2++1;00+*&+11./+2-1426/10.+17556725%((31500'*,/36//-.,9//&55212.+/12&.)%)$'&++*(&-)$.31547,+76)%($$%%('&%'&#%'-+02''*%+/*-//./(10111324%0,,+,15,6*1-,*&'&(+%.1$'%%''*)&((*,371),)(**-&%(18-488958870,-*+--,0+,18-'(&%%&0:0*%0,,6-..))/%.+*02:5,/-+/1/2466)'('++).1-56())*&%($%%38+40443865((..++-),15+0./23'(*/%--0)*&&*+*)'(%((*+%**/++./.2,,+,3-346,/1..,/200/0*.//1-+,/0/4+)*%0/,,5/483001.*'018/+**+.---,.1,/51**-33138,-%+('&()/(4'($&*$&())&(%&$('')-)+++%/3.-30.-,*)-0$$%('/,-.5:0%&&%)(1.$'.+,(-+**0%%&),17./40554,40503/)'*)*%'+5953-+,,**-,1()%(%$$$'(/)*-)&&$$&'(/+*&&%&((,&&)$##
@5bfe43d9-d644-45fb-8e03-196dc89fda36 ch=138 read=77673 start_time=2019-12-13T06:32:42Z barcode=BC01 runid=2c9cf7bc05858273f10e7d7ec552fc0bd742dc3e
CTCCTACGGGAGGCAGTGAGAATATTGCACAATGGGCACAAGCCTGATGCATACATGCCGCGTGTGAAGAAGGCCTTCGGGTTGTAAAGTACTTTCAGCGGGAGGAAGGGTAAAGTTAATACCTTTCATTGACGTTACCCGCAGAAGCACCAGCTAACTCCGTGCCAACAGCCGCGATAATACGGAGGGTGCAAGCGCCAATCGGAATTACTGGGCGTAAAGCGCACGCAGGCGGTTTGTTAAGTCAGATCGCCAATCCCGGGCTCAACCTGGGAACTGCATCTGATACTGGCAAGCAGGTCTCGTAGAGGGGTAGAATTCCAGGTGTGGCGGTGAAATGCGTAAGAGATCTGGAGGAATACCGGTGGCGAGCGGCCCCTGGACGGAACTGACGCCCAGGTGCGAAAGCGTGGGGAGCAAACAGGATTGCCAGATGCCTGGTAGTCCACGCCGTAAGCGATGTCGGCAGGAGGTTGTGCCCTTGAGGCGTATTTCCGGAGCTAACGCGTTAAGTCGACCGCCTGAAATTACGGCCGCAGAGTTAAAACTCAAATGAATTGACGGGGGAGCCCGCACAAGCGGTGGAGCATGTGGTTTAATTCGATGCAACGCGAAAGAACCTTACCTGGTCTTGACATCCACAGAACTTTCCAGAGATGGATTGGTGCCTTCGGGAACTGTGAGACAGGTGCTGCATGGCTGTCGTCAGCTCGTGTTGTGAAATGTTGGGTTAAGTCCCGCAGCAGGCGCAACCCTTATCGCTGTTGCCCAGCGGTCGGCCGGGAACTCAAAAGACTGCCAGTGATAAACTGGAGGAAGGTGGGGATGACGTCAAGTCATCATGGCCGCCGACCAGGGCTGCACGTGCTACAATGGCGCATACAAGAAGCGGCCTCGCGAGAACAAGCGGACCTCATAAAGTGCGTCGTAGTCCCGGATTGGAGTCTGCAACTCGACTCCCATGAAGTCCGGAATCGCCTTAGTAATCGTGGATCAGAATGCCACGGTGAATACGTTCCCGGGCCTTGTACACACCGCCCGTCACACCATGGGAGTGGGTTGCAAAGAAGTAGGTAAGCTTAACCTCGGGAGGGCGCTTACCACTTTGTGATTCATGACTGGGGTAAGTCGTAACAAGGTAACCGGAAGATAGAGGCGACAAGTAGGTTAACACAAAGAAGGCACCATTAACTTTCTTCAGCACCAGCAATACGTGAAAAAAGA
+
*,6-+-0&55*'..*56,+'*.0,/0))+,29418,+&,1817;9:993.,&$%'*79:898654/-/(,+-/06495,;98;404:-)/+)*5/*,..482)+(+)*)(*077.4-8,/.2*(')))6*+-911:,-7403.*,)$%$&('*+,)((',4193350&0/.5830-%).1-/031/-1*(*+280/**-,427*4.+1.+/248500,.0-+---*+&'//68748;;/0<19/69))5/.'(%2.,390*/,,.+,'.''&(,...01244/)'*+&+-.)')''*&+)*+.-044,*+...,2.+.+.2**65.-+&,,6/0+-0+(+,708(')+,2531,''&(++66613/.1.'&00,/53.,,.85:0,&'(&,(+,,4-&)+)/-1/45,,031.5((),71%*&2**8($'''(./,38/0975622+*+/2:8.:4)/111/360(+&((%)*0:00.49,,.)%*()')$*/+/-3/----,(((')*6)4)./0344552-((*)+-)+,2--%,+*%)383;<:7861;6528333213,456)(*28.(.')*-),/966;.//-3..335;8357:.../.10'0+0,,0/(+16721,.*)1132577589::9/0%**+'+2,,(()))+:84/03.-./1:939.:271065573654.02445711111;::9:2123156678798<6662/6--,;/:77;61/1.8,.04,5,+,--2-4.;-5,,+5**405;+01('./,641,4053;1///62,3.,&+*,-49111/01.+)()2*.4,153864;;368868786-//137;840.+-,#&'(),;5372/,&*)**.379275<54::8988.60.'*('(2'6:68561+**',76/11<65766568;6/1-0.24062507,(0,)8*/)'()-,.//3113,,.348*,30.0+...11,..515+,))&),1/33934212/046657/.0(53/0:4&5458111/799-7-,,984423:+5:-+35122485988-)()+61.;../9-')))))2113((''&-',/,.-62**0/-(&'%*16..55.,1289:8,,,-03.453(,-+,1-3//*,*3.4080+,-01-/1+*''1****'%%&(+-*7-6-//,/)%')&)*-04&%%*%)-021491../08:3.1,2*%)%$$)+++(&$%
@63284828-da7c-490c-a0b5-7395809911ce ch=180 read=122199 start_time=2019-12-13T06:32:55Z barcode=BC01 runid=2c9cf7bc05858273f10e7d7ec552fc0bd742dc3e
TTGGTATACTTCGTTCAGTTACGTATTGCTGGTGCTGAAAAGCAAAGGCCAACTGTGTTAACCTTTCTGTTGGTGCTGATATTGCTCCTACGGGAGGCAGCAGTGGGAATATTGCACAATGGGCGCAAGCCTGATCTGGCCATGCCGCGTGTATGAAGAAGGCCTTCGGGTTGTAAAAAAGTACTTTCAGCGGGAGGAAGGGAGTAAAGTTAACAACTGCTCATTAGGCGTTACCCGCAGAGAAAGAAGCACCAGCTAACTCCGTGCCAGCAGCCGCGGTAATACGGAGGTGCAAGCGTTAATCGGAATTACTGGGCGTAAAGCGCACGCAGGCGGTTGTTAAGTCAGATGTGAAATCCCCGGGCTCAACCTGGGAACTGCATCTGTTGCTGGCAAGCGAGTCTCGTAGAGGGGGGGGTAGAATTCCAGGTGTAGCGGTGAAATGCGTAGAGATCTGGAGGAATACCGGTGGCGAAGGCGGCCCCCCTGGACGAAGACTGACGCTCAGGTGCGAAAGCGTGGGGAGCAAACAGGATTAGATACTGGTAGTCCACGCCGTAAACGATGTCGACTTAGGTGTGCCCGCTTGAGGCGTGGCTTCCAGGCTAACGCTAAGTCGACCGCCTGGGGAATTACGGCCGCAAGGTTAAAACTCAAATGAATTGACGAGGGGCCCGCACAAGCGGTGGAGCATGTGGTTTAATTCGATGCAACGCGAAAGAACCTTACCTGGTCTTGACATCCACGGAAGTTTTCAGAGATGAGGAGTAATGCCTTCGGGAACCGTGAGACAGGTGCTGCATGGCTGTCGTCAGCTCGTGTTGTGAAATGTTGGGTTAAGTCCGCAACGAGCACCCAGCCGCTTATCGCTTTGTTGCCAACGGTCGGCCGGGAACTCAAAGGAGACTGCCAGTGATAAACTGGAGGAAGGTGGGGATGACGTCAAAGTCATCATGGCCACTTGACCAGGGCTACGATGCTACAATGGCGCATACAAAGCGACCTCGCGAGCAAGCGGACCTCATAAAGTGCGTCGTAGTCCGGATTGGAGTCTGCAACTCGACTCCATGAAGTCGGAATCGCTAGTAATCGTGGATCAGAATGCCACGGTGAATACGTTCAGACGCTATTACCTGCCCGTCACACCATGGGGAGTTGCAAAAGAGTAGGTAGCTTAACCTTCGGGGCGCTTACCACTTTGTGATTCATGACTGGGGTGAAGTCGTAACAAGGTAACCGG
+
%%*(+*,(.31536:5-)1+*.1640901137888822-'&"$((&%$$$)%+,4-+(/,4+).1.0487<283887677/9-++,2/,/4/9:/071/&1-.+42(-((&.')*-0/:44<31016;37;7603.%&%&&./09;78652546735()++,,'&(./07/93.-6;44,00,-,62(%''(23)*/-+*01%'(/;5-2,,&%$$&/*+35#0%$)-.,1.-2;224/,+)+-'&,)'*+-1&(,+/---4412356./0++-++060-.2+,.0/-51,-1-3,,-112624)3,1.1-13;<996-9:,,101/114.1212968/1031-/4*+-521-/10*-570*48878-64989<;07556674510&.*1,7+**/(.'$++,)-34,1(2-51717..-(&/)0*+)07644-0/075*14)',012/,,--/789.,0+/426896:3430,,2*0/)770076,,2536/,/+./101125556,2-/.**-)*+-40)3,%&,6:75+13(.0+,),#'(.4266545,/.0889:<61/-.,661-*))&.()'*+69+$)-*---5/752910/6)'*--*'&%%'')''(+147714:472.(&'&)-.+411/338+3163:;83675;310/62837:.'/63.,5/'*)+6;9:6900*((),/*,.56:9/90:0../+10(/.)(.-((,2-(&$&*5,574310,-+.22('),0,5-,79802.,+,/0+-*&((--446:9::2;9373:8::6521)/5144766344;;;:98677/*00189808.++-3/./7:27318'*&(*()/410-&'*&6&&('/-(.,0.120++,'',2.1-.&*/703-02-/34'&%*.1:,-+),-667/.',+-.2;<;::990.1-.0//19:32767977*25+(23688/1013.$&(')*.;389926,.&$&-98477<,4+++5882)+,'')546465...,&,05-3282.0--+,484-45979959999///0)2*,*''*0268600+/++++.5.-/83227596:89---..061//35700.0+(+6669401(6999<:994739)*+2+,'&'))-&$%(0./2/,.-/)'('&'&%('1,..86+%''((,*))((+.1/01083(21-+,0/6.10,.185/012.7-//42986882..0+./86753/./,31355546
@8785ecb9-4881-4115-b9ac-c27d452ea260 ch=32 read=65662 start_time=2019-12-13T06:32:54Z barcode=BC01 runid=2c9cf7bc05858273f10e7d7ec552fc0bd742dc3e
CAGGAGGCAGCAGTAGAATATATTGCGCAATGAGCAAGCCTGTTGTATGCCGCGCAGTATGAAGAAGGCCTTCGGGTTGTAAGTACTTTTCAATGGCGGGGAGGAGGAAGGGTAGAAGTTAATACCTTTGCTCATTGACGTTACCCTGAAGAAGCTTTTCCGGCTTAACTCGTGCAGCAGCCGCGGTAATACGGAAGTGCAAGCGTTAATCGGAATTACTGGGCATGCAAAGCGCACGCAGGCAGTTTGATAAGTCGAATCTTAGAATCCCAGGCTCAACCTAGGAACTGCATCTGATACTGGCAACTTGAGTCTCGTGGGGGGGTGAATTTCCAGGTGTGGCAGGTGAAATGCGTAGAGATCTGGAGGAATACCTGGTGAAGAGCGGCCCCTGGACGAAGACTGACTCAGGTGCAGAAAGCGTGGGGAGCAGAGCAAGGATTAGATGCCCAGTCCCGCCGTAAACGATGTCGACTTTGGGAGGTTGTGCCACGCCCGGACGTGGCGGAGCTTCTTGCGGTGAAGTCGACCGCCTGGGGAAGTACAGCCGCAAGGTTAAACTCAAATGAATTGACAGGGGCCCGCACAAGCGAGGTGGAGCATGTGGTTTAATTCGATGCAACGCGAAGAACCTGGATCTTGACATCCACGGAAGTTTTTTCAGAGATGAGAATGTGCCTTGGAACAGCATGAGACAGGTGTGCATGGCGCTGTCATCATCGTGTTGTGAAATGTTGGGTTAAGTCCGCAACAGGCGCAACCCCTTATCCTTTGTTGCCAGCGGTCGGCCGGGAACTCAAAGAGTTACCAGTGATGATAAACTGGAGGAAGGTGGGGATGACGTCAGGTTTGCATCTATGGCCCTTGACCAGGGCTACACGTGCTAATGGCGCGTAATACAAAGAGAAGCGACACCTCGCGAGAGCAAGCGGACCTCATAAAGTGCGTCATGGTCCGGTTGGAGTCTGCAACTCGGCTCAGCGGAAGTCGGAATCGCTGTAGTAATCGTGGATCAAGTGCCGCGGTGAATACGTTCAGGCTTGCACACACCGCCGTCACCATGGGAGCGGAACAAAAGAAGTGGTAAGCAACCTTCGGAGGCGCACCGCACGTGATTCATGACTGGGTGAAGTCATGTGGGTAACCGG
+
%$,-/110+/**),',/5/++)--,,&-+/10'&+-6+6,+)',%')+%*&')'*'&,%')45+)*+1,&&0&*/-1:,+40',''*05+*)&'+,,(68+)--).--,24,),+,(+,3/705782;5++---260-1407+.+&#&(1'(-'((,)'((((('&-(()1*)()''**+21,/-60301/4.4,*+,042,+*-0;-8-1+/-.1//2242+)#&#&(1+$*',(+)1))0.*-,.&&&)&''*-%%10'&''$.,)/30'-5128(9-82..,-230/./..,++-(/356-65,,.('((*++,.')),.,&&''%++(/+(('(%'&,*%(&$'(.7-/03&(+-+-..+4.,0(-**+-)%*,*+)+(%()(*374,+,1.,&&,*()%'#$&'(,0-.-(&)''(,.0286))'))('%'*),.)+/-(,-+/0'$,///'&'+,02:0-,&().00.+-.*+2*)/+-5)''(&#')..(+0).5),((*.&)*32---,)(&''*+-123/6979:6787''%%&%*%'**$()'1,01&++*),,3..--./7/13%33-')#'&*),.0,.,&)),7:02313-)(.,72.41:31/1.13-1-2.15'**)&'(&'-3352021-1&&**+',)01;5:-2)*)+-/33..90/5252.-((''''&&##%%//7+41+(&$&&&),(,,-/1.*(($&(*,.3;33*+))'%**(***'$&'++/*-,.5-/753/1'82+(,.,++%+,)(/1.184.43:87/+0,$)(+'+28'+'($'#'#.+),3.*++,/8<9975.()((,'&$$)18-6544445+(,+-*#%&(,$%(&*23'$''*-52,,')(*+&(+,()&+-64:604%,(%&'-,4)%(%')*+032%&,+.)-**&&')*1(+.,)($(+'*,410//1/0+$%$'&)',*)-,.)*)(%$&'&.-)(')()$%&+*+((-.&,,,,2+,('$%()+/./12256..*)*12-2*+*522/:5273689*.2-)')'%&(,-3;5452422364-+--&*-,/&$(,66*%-+(+.2/+*#(&(&&%+&/*+(&%$%%*-&)&%%'./8;97.....68+)(++*,-%-'$%+/,/87747
@bfe944c4-4d0f-43e9-a412-74c4e0b76675 ch=34 read=77086 start_time=2019-12-13T06:33:00Z barcode=BC01 runid=2c9cf7bc05858273f10e7d7ec552fc0bd742dc3e
CTTGCTCCACGGGAGGCAGCAATGAAATTTTCGGCAATGGGAAACCCTGACCGAGCAACGCCGCGTGAAGGAAGGTTTGGATTGTAAACTTCGGTATAAAGGAAGAACAGCGGCTACAGGAAATGAGTAGCCAGTGACGTATTACTATTAGAAAGCCACGGTAACTACGTGCCAGCAGCCGCGGTAATACGTAGGTGGCAAGCGTTATCAGGGTATTGGGCGTAAAAGAGGGCAGGCGGCAGCAGGGTCTGTGGTGAAGCCTGAAGCAACTTCCAGTAAGCCATAGAAACCAGGCAGCTAGAGTGCAGAAGGAGAGGGATCGTGGAATTCCGTATTGGCGGTGTCGTAGATATATGGAGGAACACCGAAGTGGCAGAAAGGCGACGATCTGGCCTGCAACTGACGCTCCAGTGCAGCGTGGGGAGCAAATGAAGTTAGATACCCTAGTAGTCCACGCCGTAAACGATGAAGTACTAAGTGTTGGATGTCAAAGTTCAGTGCTGCAGTTAACGCAATAAGTACTCCGCCTGAGTAGTACGTTCGCAAGAATGAAACTCAAAGGAATTGACGGGGGGCCCTCCTGGCGGTGGGCATGGTTTAGTCGAAGCAACGCGAAAAGGAACCTGGAGTCTTGACATACTCATAAGGCTCCAGAGATGGAGATAGCTATATGAGATACAGGTGGTGCATGGTTGTCGTCGGCTCGTGTCGTGAGATGTTAGGTTAAGTCCCGCAACGAGCGCAACCCTTATCGTTAGTTACCATCATTAAGTTGGGGACTCTGGCAGAACTACCAGTGACAAGCTGGAGGAAGGCGGGATGACGTCAAATCATCATGCCCCTTATGACCTGGGCTACGTGCTACAATGGATGTGGTGCAGAGGAAGCGAAGCCGCGAGGTGAAATAAAACCCATAAAACCATTCTCGAGTTCGGATTGTAGTCTGCAGCTCAACTACATGAAGTTGGAATCGTATCGCGAATCAGCATGTCGCGTGAATACGTTCTCGGGCCTTGTACACACCGCCCGTCACCGAGTTGATAACACCGAAGCCGGTGGCCTAACCGCAAGGAAGGAGCTGTCTAAAGGTGGGATTGATGATTGGGGTGAAGTCGTAACAAGGTAACCGG
+
%'&')014+.*51-(00/110(.&)-/+49<58<.6.-1-'(-)*;1-+,/6.32,2-.-79(-./116/2-3)**/+'1%3)()./'))&&&))-*36))*)0).30%()+4.1.5)/0+23+,'&'*)2'%)')%#$%$&&$+.+//,',.++41),')')2.1087978;567.,29,,,-+6.+*-++144-3..8:795261/1#+*%'$*'14:40,440(''04.--281/:2,00*)20,/68855,,*('*()(-($'&%&,..&'+029.151./01984779;94444+-'*(76,.(()-)++08*88;9<9..,1,02%-%%%%&(,9000746779:886892/80.86638$&),,0//'(-20,22:864566434060347510114/1.1(),96,,,--36:9&'')9;4/)%%%+''(88+583..0887:8.2456:578:,4-,,('&&'0/136*+-.1349857188+-97:./5110018465644/034223,2.//13.1**((*.,-2001891/..0,087./.),-1/6--+31565560+(-*'12&%*-*-1++)(&-&(*0--7;6*(,(*-0'*-/1...25/+'(+)0)&(*%%+'-+)*+*./5554532(5,/6+))'+,,7.,,,+10)'&(*66869917).())'(%'(+6245114745-9...394354.,++,0-3-(286:71.3.73,-128,+-+-644497,7435.6-,(4**3;6:932:36*4+*49//3475261/-(--3(07.-...222,,-32+'*)*,.64;90478:6679992449889406.+.,--014://.')*/0)'+232./0--6,+'()-4//11+/4+412+-/+/447//,3,.-/)&.3;52;5()&'&&)0-/8041&&'179+5'.0(*),/53./'&+-3193416560/.*3+&''+)&%&'',+457;69+,.03*+*)*-,00;2+1.11/.42586/72116210/1957;8243.,((*+*8-..293-3)'+2.18158323/,1875,0,.,--**'%&&526645<)2,.6:0+1-*,11/46'362-&,.+/0658:854+4,17**1:
@61b612db-e548-426b-913a-1c90dc93bb30 ch=167 read=118319 start_time=2019-12-13T06:33:09Z barcode=BC01 runid=2c9cf7bc05858273f10e7d7ec552fc0bd742dc3e
CTCCACGGGAGGCAGCAGTGAGGGAGAATATTGCACAATGGGCGCAAGCCTGATGCAGCCATGCGCGTGTATGAAGGCCTTCGGGTTATGTAGAGTTACTTTCAGCGGGGAGGAAGGGTAAGTTAATACTGCTCATTGACGTTACCGCAGAAAAAGCACCGGCTAACTCCGTGCCAGCAGCCGCGGTAATACAGAGTGCAAGCGTTAATCGGAATTACTGGGCGTAAAGCGCACGCAGGCGGTTTTGTTAAGTCCAGATGTGAAATCCCCGGGCTCAACCTGGGAACTGCATCTGATACTGGCGAAAGCAAGGTCGTAGAGGGGGGTAGGAATTCCAGGTGTAGCGGTGAAATGCATGTAGAGATCTGGAGGAATACCGGTGGCAGAAAGGCGAGGCCCTGGACGAAGACCGACGCTCAGGTGCGGCGAAAGCGTGGGGAGCAAACAGGATTAGATGCCCTGGTAGTCCACGCCGTAAACGATGTCGACGGAGGTTGTGCTTACGGGCGTGGCTTCCGGGCTAACGCGTTAAGTCGACCGCCTGGGAGTACGGCCGCAAGGTTAAAGCTCAAATGGATTGGCAGAGGGCCCGCACAAGCGGTGGAGCATAATGGTTTTAATAATTCGATGCAACGCGAAGAACCTTACAGTCTTGACATCTAGAACTTTCAGAGATGGTTGGTGCCTTCGGGGAACACGCTGAGACAGGTGCTGCATGGCTGTCATGGCTGTTGGCAGAATGTTGGGTTAAGTCCGCAACGAGCGCAACCTTATCGCTGTTTGCCCAGCGGTCGGCCAGGAACTCAAAGGAGACTGCCAGTGATAAACTGGAGGAAGGTGGGGATGACGTCAAGTCATCATGGCCACGACCAGGGCTACACGTGCTTCTGGTAAGAAAGCGCATACAAAGAGAAGCGACCTCACCCGAGGCAAGCGGACCTCATAAAGTGCGTCGTAGTCCGGATTGGAGTCTGGCTCCGACTCCATGAAGTCGGAATCCGCTGAAGTAATCGTGGATCAGGAATGCCCACGGTAGATACGTTCCCGGGCCTTGTACACGCGTCCACCGCAGAATTATAAGGTTGCAAAGAGAGTAGGTAAGCAACCTTCGGGAAACACTTACCGCTGTGATTCATGACTGGGGTG
+
)(,&%'+-0),0.)11.132'2+&''..012;0.-/2432872122557:4332120%2534,/&&&&(607,1,-+.1.01)8469),51(,$%%&%&))'(&(++(10,1/0,.0'&')()+.,+),)+015-7-.,-)5+*4<25-,3435,'0*0'%#((0,,-7616305./04456-+-*+.4/*0%)''(%''*,-/(3-;.0-7//20.199<79889;657661211**/1,53991(-,3-.3.)+*.0)))+/1*046,)...08/835206-/237332,)$%.0)+((''%)'&&*#%%')*-.7'(++/48,0/0',+.7-+*/211-/14.653-2-**5&+'((())*1227/)++).+62205,1'&''2/).20(%'(49.*58674-,'0-,-454789667880)''),0,)+02356'(+-5:87':/,:,('+,'78--01-(--/((+02)))8;481--+-0...).(*(1:0.(,)&()'.,,-437/-*0'*.*+,170--'-533-//0-5/+/'&$)&(#&&-&,),*..3+62/594(,.8/::1/').*,&,()$,5,09*%(&&),'+'+,6*))((,+'()+/;<+/)&**,7.--./:6*634546/276+0)(*)-4,,,(+-0/+')*.0,23,1))+./094/9/70441/1--26+,--,0-030,,,+-347:;:7755*0*-*44#*&'&((.)'&*)(.2.+,0*1-0-(+,165/12&5,+167932/-(+*/5/.925;*-72+'-+2933,632&/))'')./8-/+'*+6621.%)($()0887772,1-..-)(',1401012586-0-034:8#$$$'&((*,29+4233-&*'(+,/--1*(*(&-*$**&%%&*(+,./5*((&))'+-.3877&.'&'(+)45:0203+)+.1//4:11/02223555415'.-0+6+*')*+('$&))'((116-#*&-+,-/-5)100,+-2*'&%'3../:;:;889-0)/+/..1,*-263**744968</5.+1,.'&)#'&(()(+%()(&',),,+1,3+,()+/72;6745+&&$&')-0611)()*608197',(%(((%'*(),(&%&$%'.2:8854532--0+)+
@bb8d39a3-f777-4b77-a497-bbf597624a71 ch=28 read=49907 start_time=2019-12-13T06:33:17Z barcode=BC01 runid=2c9cf7bc05858273f10e7d7ec552fc0bd742dc3e
CTCTACGGGAGGCAGCAGAAGAATTTTCGGCAATGGAAACCTGACCGGTAACGCCGCGTGAAAGAAGGTTTTCCGGTTATGTGCTTCTGTTATAAAGAGAACAGCGGCTACGGGAAATGGTAGCCGAGTGACGGTACTTTATTAAGAAAGCCACGGCTACTACGTGCCAGCAGCCGCGGTAATACGTAGGTGAAAGCGTTATCCGGAATTACTGGGCGTAAAGAGGGAGCAGGCGGCAGCGAAAAGGGTCTGTGGTGAGAAACTGAAGCAACTTCAGTAAGCCATAGAAACCAGGCAGCTAGAGTGCAGGAGGATCGTGGGAATTCCGTAATGCTGGCGAAATGCGGCGGGAATATATGGAGGAACTTTTAATTGGCAAGGCGACGATCGGCCTACAACACGACTGGCTCGATACAGCGATAGAGAACAAATAGGATTAGATAGTAGTCCACGCCGTAAACGATGAAATTTTAAAGTGTTGGATGTCAAAGTTCAGTGCTGCAGTTAACGCAATAAGTACTCCGCCTGATGGTACGTTCGCAGAATGAAACTCAAAGAGGGATTGACGGGGGGACACACAAGCGGTGGAGCATGGTTTAATTCAAGGCAACGCGAAGAACCTGGAGTCTTGACATACTCATAAAGAGGCTCAGAGATGGAGAGATAGCTATATGAGATACAGGTGGTGCGCATATTAATCGGCACCGTGTCGTGAGATGTTACAGGTTAAGTCCCGCAACGGCGCAACCCTTATCCTTGTTGCCAGCGGTCCGGCCAGGAACTCAAAGGGGGGGACTGCCAGTGATAAACTGGAGGAAGGTGGGGATGACGTCGAGTAAATCATGGCCTACGACCAGGGCTACACGTGCTACAATGGCGTATACAAAGAGAAGCGACCTCGCGAAACAAGCGGACCTCGCCATAAAGTGCGTCGTAGTCAGTTGGAGTCTGCAGCTCGACTCCCATGAAGTCAGGAATCGCTAATAATCGTGGATCCGGGGAATGCGCCGCGGTGAATACGTTCCGGGCCTTGGCGCACCGCCCGTCCTGGTGGGTTGCAAAAGAAGTAGGTAGCTTAACCTTCGAAGACGCTTACCACTTTGGCGATTTCACGCGGCTGGGGGGTGAAGTCATGGCACCAAGGTAACCGG
+
/13*)*-0/,/72104.+,)&))+487-38222*)')*'02*,.77))(+**+/4))*))'+&%--.3/851/')))+%&$%#$%)'++,3*+-9.*+)-11%4+2,+,45(,*).,*.()*+35*)++-4+'()).2:/+210)&/4-,46/0.*-+)%(')+-5691-1.-1+)+,8-./0.312+25.*-,()401323.(0-1131.1-.9655.92+)%+01(**+4:46:4))/(*,-+(,--.53''++'&$)*%'%''*&)*((.,4-4476&,.-.,*1-,/422973/232-..-/*'0)**/-32&+%'&%$%&$&%*'%%#'#((&()22,---()'+&''(,-+.34/*)))%%')*+)0(0&&*'.+;8::--,*&'&'&%*)+(&'(()$%#$$''')$%%&('#())('),%.633631*2)%&)'&$(%',0'%((-3.69<61+'(()&$$$(((/,+(*,7373:69842.+,49+.0511)1*-104..-5.0,),*--//23*-)$%$()*+-36831./1)+772.01,.135*(&)')&/1/2855702)(,'/*1-**,,%+%'%)/+/2/2:8/81:(%&')025412-+2()*,*)(($%()1602/,--.24))/.*&'&'()8)+)-,770+-'(5515544657545531/*1++2+.%%$&$(',*+%-'%$$#((,.134%7)+-69+3-$&(.44550(*...,054+)('$*/+-,(*-+-.*)1*4104:1(0/719,7077%:6.5//3/41)-/02),*54-5*%.../12:15560,+,).).*'*30$$&#&&')''())&.%&01/-2+&$&),9:,9861+**'(+,073/..6//7645896633&&(%*)')88250'$&('))',,%.1743003))(($&('++*-/02357867%,'/(($'**&%'&%+,3023/45+,0,3,+,2&+')**0,2/,&+*2,./678605&(-,)',,+,')*'++//+**,482454)-12500//-)%)')2'.)%$((.*-+0/,)*:25598*%*+%)%*'&(&&%&0)32252&('%%%%(++*15*-,-,*)'*&-.(&$&%&+('%&.463,..//,--(2('((+(,'-,,1625-5
@a6841234-6856-47b0-9d86-bf87d9fad4b7 ch=394 read=48535 start_time=2019-12-13T06:33:31Z barcode=BC01 runid=2c9cf7bc05858273f10e7d7ec552fc0bd742dc3e
CCGTTGTAGCTTCACAGTCATGAATCACGAAGTGGTAAGCGCCCTCCCGAAGGTTAAGCTACCATGCCTTCCCATGCGGTGGGCGGTGTGTACCAAGGCCGAGACATATTCGCGTATTCAGCATTCTGATCCACGGTGCTAAGCGATTCGACTTCAGCCAGGAGTCGAGTTGCCAGGGCCTCAAATCCGGACTTCGAGCCGCGCTGGGGTCCGCTTGCTCGCGGAGTCAGCGCTTCTCTTTGTATACGCGCCGGTGCGTGTGGCAGCCCTGGTCGTAGGGGCCATGATGACCAGGCGTGTCCGCATCCTCCAGTTTATCACTGGCAGTCTCAATTTTAGGTTCCCAGCCGGACCGGCGGGATAGGAGTTGCCGCTCGTTGCCAGGACTCCAGCAGCATTTCACAGCACAGGCTGAGCGAGACAGCCATTACAACTTACCCTGTCCTCACGGTTCCAGAGGCCTGAAATTTCCTCATCCCTCAAAGAAACTTCCGTGGATGCATCAAAGAGACCAAGGTAGAGTTCTTCCGCGTTGCATCAGTTGACTTCACATGCTCCACCGCGTACGGGCCCAAATCATTCATTTGGAGTTTTAACGGCGCGGCCACTGCTCCCCAGGCAGTCGACTTAGCGCGGTGGCTCCGGAAACCACGCCTCAAGGGCACAATCCAAGTCGACATCGTTTTACGGCGTGGACTGCAGGGTATGTCCTGTTTGCTCCCCACGCTTTCCTTTTCAGGCGATGCAGTCTTCACGTCCAGGGGCCGCAGCCGCGCGTGTTCTATCGGTCTACGCATTTCCGCACTTCACGCCGCCGAGATTCCTGCCTCCTGCAAGGACTCAAACGCCAGGTATCGGATGCGAAGTTTCCCCAGGTTGGGCCAGGGAGTTTCACATCCTGAGCGCCAACAAAACCGCCTGCGTGCGCTTACGCCCAGTAATTCCGGTCGCCTTTGCACCCTCCGTATTACCGCGTACTGGCTGGGGTTAGCCGTCATTCTTCTGCGGGTAACGTCAATTTGGGGCAGATGCTTCCTCCCTTCATACGGTACTTTAGCCCGAAGGCCTTCTTCATGCGCGGCATGGCTGCATCAAGGCTTGCGCCATTGTGCACAATATTCCCCACTTTCCGCGCTCCCGTAG
+
+''((%&#$$+')$(%+,1',''464&,$''&',61,)'**354-2-)''*+(),)'&()&*'#%$'&))+*&$$&%(%(,31+-0(+-11-4-1-4646,%*./274653*.(*'()$%)*),2.)*))(''(*)*&&%$$%%'+(('$'++0-'&''%()$'(*%%)*,&-+%)*').-/-7'(25-4-(''#%%&%&&*''*(&),./+,.06/000).,'$')**+(%()+,,-/75+//-'-'(&,)&&$%&(+,.,-+(-/7--3765,1-10/,//&'(&))&($$'(&('%&()%&$')/,0'''56++77111-0.-041//)&,*-+%*'+/.5-,-04/720,,'%&(*763-*')5)'(%'+31*,*+'($33,.0-)+$+%%'((0,,'()%'%'%())))&*'('%%((*)(&&%%&%%%&$(+4&&'.,)+-22*02*6,&'%)(+)$$*((-:7/.+.'),6*+*'&(%--+++/')&))7/2-('+1(()()++//+&,&'%&$+-7./.,*(,'))%),,---./+)&%%'(++.-3/18+0+%%'()113./1.-2812'(5-16951($'/8:.+(&&&&(,)'+%##(#(*376.,404'0345/+-)%%****)'%$%'*+')')()+),.29625,*.,,$%('(*'3+'-20'2.03..42&&('&&**4866/-*(-.*)%'%'*001-94*+.0.-+$('''*-+))-/*.&+-)*')#()*00.2.&)+0*-),/4/.,()%$'%'&('%$#++*((-0&(*+'$($&$(+)33(,$(*.+&($(&%))''*)0,0%$#(&')&&'(,(+/..//'(&%%)(''#&&&',+(*(,*+-+,9-2,*),,0,8'4,5-'+.)&(-:+*&+((1*'())*'&$*'%((''&*%'&$#&&'),'%&%$'(++('&&(+1:/0+*0)+.-,.)$&%+1.+1.(/+//-5-*%$$#%*)-'))-*'),('(')&"'%&%(+..//070,..-,/,,)*&('+,+(%'$$$&.-0('/0',6/&&#%%*''&&'%'%,)&'))''-3/6009.**%))+00.)++-*+)*(*)&&,--,0%,'/)$'*(*&)'(*/,(./1-.-&')'((('&$$'*0,*,,-
@17175044-3b8c-4eac-8f60-e6d9c7a42fe9 ch=83 read=88331 start_time=2019-12-13T06:33:29Z barcode=BC01 runid=2c9cf7bc05858273f10e7d7ec552fc0bd742dc3e
TCGGTACTTCCGTTTCAGTTGCGGTATTGCTGGTGCTGGTGTCCGGTGTCTTTGTGTTAACCTGCGCCTGTCGCTCTATCTTCCGTTACCTTTTACGACCACCCCAGTCATGAATCACCAGTGGTAAGCGCCCTCGAAGGTTAAGCTACCTACTTCTTTGCAGCCGCTCCCATGGTGTGACGGGCGGTGTACAAGGCCCAGGAACGTATTCACCGTGGCATTCTGATCCACGATTACCTAGCGATTCCGACTTCATGAGTCGAGGTTGCGAACTCAATCGGACTACGACGCACTTTATGAGGCCCGCTTGCTCTCGCGGTCGCTTCTCTTTAATGCGCCATTGTAGCACGTGTGTAGCCCTGGTCGTAGGGCCATGATGACTTGACGTCATCCCCACCTTCCTCAGTTTACCACTGGCGGTCTCCTTTGAGTTCCCCGGCCGGACCGCTGGCAACAAAGGATAAGGGTTGCGCTCGTTGCGGGACTTAACCCAACATTTCACAACCTGAGCTGACGGCAGCTATTACCTTCTGTCTCACGGACACCAATCCATCTCTGGAAAGTTCTGTGGATGTCAAGACCAGGTAAAGTTCTTCGTTGCATCGGGTAAATACACATGCTCCACCGCTTGTGGGCCCCATCATTGTTTGGTTGCTAACCTTGCGGCCGTACTCCCCAGGCGGTCGAACTAACGCCGTTAACTCGGAAGCCACGCCTCAGGGCGCAACCTCCAGGTCGGCATCGTTTACGGCGTGGACTACCAGAGATTATCTAATCCTGTTTGCTCCCCACGCTTTCGCTGGGCGTCGGTCTTCGTCCAGGGGCCGCCTTCGCCACGGTATTCCTCCAGATCTCTACGCATTTTCACCGCTACACCTGGAATTCTACCCTCTACGAGACTCAAGCTTGCCAGTATCAGATGCAGTTCCCAGGTTGAGCGGTTCATCTGACTTAACAAACCGCCTGCGTGCGCTTTTGCCAGTAATTCGATTAACGCTTGCACCCTCCGTATTACGCGGCTGGCACAGGTTAGTGCTTCTTCTGCGGGTAACGTCAATGAGCAAAGGTATTAACGCTTCACTCCGCTGGTGCTTATTGAGCCTTCTTCCTTACCGCGGCGGCATCAGGCTTGCGCCCATTGTGCAATATTCCCCCCTGCTGCCTCCCGTAGG
+
$%(()&,4-/+)491'')*9,.,0,&,3--2145-,--*.+-.'/60.)(-87/23.9.5-7-()(*--.1/)3545333,/20+-4/22944)%()'',/023+().85975:43022,*&+)(,(*+5685-6+,3,1-:47&''(9;-389;/95,('&*/+$)),/-,33782))*$+.34-1-,.,.5561570%3304116060//693,9++(-0:75564+(*,-.5+,*()*++499761/043467/%(()''.(0,&,&&131/*6+.+718512322//',-58-.--67/:-+)62-*.(+11/+-,.-01817089*&&((3.-3*+2+%(),'+..11-+--0:5--899.0.)11999---*)()('(*:57,,-,79/+134/6+,.'--:3036+(4&,$'+014833:750127177*053-22/55++-25332558(3+773/+.3.913('5*,6;63.3--)'$)(0.+,..33;70.+./1)(.)-.676:6)4$'%%&'&&(%%(-*,1830,+)0./+.2383;9473--&,+../-04966((,,-124(.,15765855.',-28542,)*,+345'/*&+4/'&++-),&(++/.244618*/(&)*02,',0,03--2,.--.%%---,'(+()*+01,/-.-246+-17;0+*(%&#$)(/*,-'(+('#**1)1*2)/97845134&-4*)',.479,7-()%)))'*)./63;:235:86435113.47',$''/(+,867:7876-)5.'+-6:93.2+,/0,*&''''(-)*&*&(*9:9619')477.3247;8<;996&),13.8-3*+.&'&111032-3164178//(,.,12'.(*024807*7*-(40)&,&%)%&-+-00&%(+,414:&54.--$))*-339::-0)$*.*.,'.6(,.:+,444662917077;:;<26:5,-,,,40-.-(&$%$)$2+6-3.'&0&/)0///6,+)..**+/.0/21'*'%%&%%(+)#'$)(&'%&.+0576:<;;9:45++0;8356-6//07.69,*,*,,3-(-'*,30./12.'&%'%'''%#$'''()*72967<8'('%&'(+,+)(()+,-(47767.320:---1+*(1,6--.150980,0017035-24**702.
@88a27b54-01b2-42f2-b6a5-e5573bb19855 ch=69 read=68273 start_time=2019-12-13T06:33:41Z barcode=BC01 runid=2c9cf7bc05858273f10e7d7ec552fc0bd742dc3e
CCGGTTACCTTGTTGCGACTTCACCCCAATCATCAATCCCACCTTGAGCCAGCTCCTTCCCTTGCGGGTTGGGCCACCGGCTTCCGGGTGTTATCAAGCTCTCGTAGGGTGCTTGACGGGCGGGTGTGTACCAAGACCCGGAACGTATTCACCGCGACATGCTGATTCGCGATTACTAGCGATTCCAACTTCATGTAGTCGAGTTGCAGACTACAATCCGAATGAGAATGGTTTTATGGGTTTGCTTCACCTCGCGGCTTCGCTTCCCTCTGCAAATCCATTGTAGCACGTGTGTAGCCAGGTCATAAGGGGCATGATGATTTGACGTCATCCCCGCCTATGTTGTCACTGCTTGAGTCGCTAAGTCCCAACTTAATGATGGTAACTAACGATAAGGTTGCGCTCGTTGCGGGGACTTAGCAGCATCTCACGACACGGGCCTGACGACAACCATGCACCACCTGTATCTCATATGGCTATCTCTCCATCTCTGGAGCCTTTATGAGTATGTCAAGACCTGGTAAGGTTCTTCGCGTTGCTTCAGATTAAAACCACATGCTCCACCGCTTGTGCAGGCCAAATCAATTCTTTGAGTTTCATTCTTGCAGACGTACCACTACTCAGGCAGATACTTATTGCGTTAACTGCAGCACTGAACTTTGACATCCAACACTTAGGTACTCATCGTTTACGGCGTGGGCTACTAGGGTATCTAATTATTTGCTCCCCACGCTTTCGGGACTGAGCGTCGGTTGCAGGCCAGATCGTCGCCTTCGCCACTGGGTGTTCCTCCATATATCTACGCATTTCACCGCTACACGTGATTCCACGATCCTCTCCTGCACTCTGGCTGCCTGGTTTCTATATGGCTTACTGAAGTTAAACTTCAGGCTTTCACCACAGACCCTTTGCTGCCGCCTGCTCCTCTTTTACGCCCAATAATTCCGGATAACGCTGCCACCTACGTATTGCCGCGGCTGCTGGCACGTAGTTAGCCGTGGCTTTCTAATAAAGTACCGTCGCTCGTACCATTTCCATAATAGCCGCCGTTCTTCCCCTTTATAACAGAGTTTACAATCCGAAAACCTTCTTCCCTTCACGCGGCGTTGCTCGGTCCGGGTTTCCCCCATTTGCCGAAGAAATTCTGCTGCACTCCATGAG
+
1//0/5/4749)3)%(2135;830+*('**,-:,).),;,'.))((%%++*+/0375440)3//1/2(*6)1354,.1+.)(),*(-*('*5*+,-+$&')()%(&((&*)$#$&%&'*()'+'')/--.2*43,*,8.-+*12177:5103404..//*+*)*11;6558516.,-'''(),27,/*027525366697('.6.(.03224+*5,-/((,*%%&**//4199:.231533;6-26763292.$%).+.90/13/65,-2,&,%&),21*0+((()./53520-)()++(*+,-.562/18-1696410*26*+246688-:4,'%(&'(1&/-+.57883()''&')0+/.0,+,,+'/)+-3.7/435296997454//..86.6/8///11753620-43('$$#&$((+,,9881'+--03732(-($(&02*78469/211125/27288953,,*+,1&./157333255557/0401*%4+42/'1)(%++-266463463+(')*,/02989;:5653-',4,9.,+1,056,7*))$4(-./2/23.//2,/.2&0103*4/-.2:82127/0*22;3979<.7.--%&5035/-('*.-./1*-5(),0+'+.,..913-7-9+.061/$+'-0048/3/-+-..00/3.4+,-,,(,(**,,355.98-'+&+(),+3(10023+0+*(+,,,.&0&%10'&.-747,,.,-.1/0+::362.)+-'+4%)*.+,138690/0002978:85<;8940..+'$.'*:981.*+.176684-1/105::553701000&(%#&()5.*%&&*+,95523630,$''+.-65+)++',2-:94//-+,+00.7/.-,+*)4,0++((1,*,545:82.+*)+,4549(''*&&&'+225:5000.502/:;1/3/0.+.4/3068-)3.41:.0,66681+/+,-737.6,%/704272239:57-*.-.36331.42'&'*()-+)*,0/48201479(()#$()%.-1:12;7-,%(&('*.2818;4::74;(*+(,/.-21'1(')*-83341341.,/7744:4;98298-163(-)*,-.,2-,,2,'*)2,/75-;1/78:--/;0-06-.)%./*,,+&%&$#%$'(20%+))1
@0f49d747-b497-4152-b2ca-0e8a9cc7f59b ch=182 read=136926 start_time=2019-12-13T06:33:36Z barcode=BC01 runid=2c9cf7bc05858273f10e7d7ec552fc0bd742dc3e
CTCCTACGGGAGGCAGCAGTGGGAATATTGCACAATGGGCGCAAGCCTGATACAGCCATGCCGCGTGTATGAAGAAGGCCTTCCGGGTTTGTAAAGTACTTTCAGCGGGGAGGAAGGGGTAAAGTTAATGCACGCTCGTGACGTTACCCGCAGAAAGAAGCACCAGCTAACTCCGTGCCAGCAGCCGCGGTAATACGGAGGTGCAAGCGTTAATCGGAATTACTGGGCGTAAAGCGCACGCAGGCAGTTTGTTAGGTCCAGATGTGATCCCCGGGCTCAACCTGGGAACTGCATCTGATACTGGCAAGCGAGTCTCGTAGAGGGGTAGAATTCCAGGTGTAGCGGTGAAATGCGTAGAGATCTGGAGGGAATACCGGTGGCGAGGCGACTGGACGAACTGACGCTCGGAGTGCGAAGCGTGGGGAGCAAACGGGATTAGATACCTGGTAGTCCACGCCGTAAACGATGTCGACTTGGAGGTTGTGCCCTTGAGGCGTAGCTGGAGCCTAACGCGTTAAGTCGACCGCCTGGGGAATTACGGCCGCAAAGGTTAAAACTCAAATGAATTGACGAGGCCCGCACAGAAGGGCGGGTATGGTTAATTCGATGCAACGCGAGGAGCCTTACCTGGTCTTGACATCCACGGAAGTTTTCAGAGATGAGAATGTGCCTTCGGGAACCGTGAGACAGGTGCTGCATGGCTGTCGTCAGCTCGTGTTGTGAGATGTTGGGTTAAGTCCCCGCAACGAGCGCAACCCTTATCCTTTTGTTGCCAGCCGGTCCGGCCGGGAACTCAAGAGACTGCCAGTGATAAACTGGAGGAAGGTGGACGACGTAAAGTCATCATGGCCCATACGACCAGGGCTACGCGTGCTACAATGGCGCATACAAAGAGAAGCGACCTCGCGAGCAAGCGGACCTCATAAAAAAGTGCGTCGTAGTCCCGGATTGGAGTCTGCAACTCGACTCCATGAAGTCCGGGATCGCTGGCAATCGTGGATCAGAATGCCACGGTGAATGCGTTCGGGCCTTGTACACACCGCCCGTCACACCATGGGAGTGGGTTGCAAAAGAAGTAGGTAGCTTAGCCTTCGGGAGGGCGCTTACCACTTTGTGATTCATGACTGGGGTGAAGTCTCGTAACAAGGTAACCGG
+
.23.%'*(47)+54.///)9+3.*--.7/./508//1-))%*17/29400+%))$1+40)+)')--162352-+-,.13:57-)/77/9*+.18/*0*,-4-)&**.7:,(,,.,-0++,.960-0..)%'$%&'-.(5**-003./9/,-++2,+&**%(('-'+++1/112/*.68:344.,,+&))+).+,.462-/-+/388-/1.:-6,/'1+006/56:<99789;71434,4-51499083;4,2-+-&%**+./.((%),443-&25428,2.%&&,(*+---.-*+,*+,.0/7..2.+,*)1-.--,472*.55-//*6*6*8++4;50++-.08042971179:30./03868/-//)2557:96;8.5/+*(+.*'(,/632*)0++,./5546%/&%&&)'**((,7:;;.+,,/970(77+2+*+6427:,167-1130+.023229:6/.,.)-/111.1.2)-,+-.4/49*+-)*%(#'*&//,/3.,1-,18455.7.8/-.77787698990,((*+1-1-62.&-,/'-4/;3;<7678752/.0031666.'2.07,)**++*+'(.+'*-'%$%'&')(41782021256420,&,+%(+)-,+3972354091,1657**02.).,/;6*,((**00870.7//62632:2,8,7:6:585.0,2(22668:2000/620,*++-0/000089-9-,,//'(((+8(33,53224418-+-2)5((//16727;8+41118.9;5126.-0,&.*(+50(2.12/80:0069(+'&*,079:;-431133;9/0/0,4//8.2,,+'(,(+')')&()*5;:23291;8)(%%),2;03667/23,0-+-/1)*,(&+'''--+-016*')&+(()4378774801,+80++,0+,40/(**04-/)0/156998:6657'(+3*2/1+))*.28.8--,4../11/*%$+++*-')+'**,)**&$#+-238;:<425++-2137-*-*)('))-%')2;4*.-/113000411.29406'$)%'*/1968580+*+0256911058+'),))&)+++)('$&'1,264+73(--)0%'3**3/%+-3712689<97665752)00-.--*++()*06998703,385;)8
@139a16bf-b9a1-4270-ac81-76290f47a961 ch=77 read=71118 start_time=2019-12-13T06:33:36Z barcode=BC01 runid=2c9cf7bc05858273f10e7d7ec552fc0bd742dc3e
CCGGTATGCTTCGTTCAGTTACGTATTGCTAACAGTTGCTGAAGAAGTTGAACATGCCTATGGTAAACCTGCTGGGTGCTGATGTTACTCCTGGAGGCAGTCGGGGAATGAACCTGGACCAGCCAGGCGCCCTAGATCCAGCGTGATGGTATTAGAAGGCCGCCGAGGTTTGTAAAGGCTCCTACGAGAGATGGAAATCGCCGTAAGTCCACCAGGAGGGAGTGAAACCTCGGCGCTCGGTACAGCAGCCGCGGTAATACGGAGAACTGGCGTTCGGAATTACTGGGCGTAAAGCGCGTAGGCGGCTTTGTGAAGTCAGGCTGCGGGCTCAGCTCCGGGCCTTTGGACTGCATCAGCGGATCAGGAGGGTGGGAGGTGGAATTCCGGTGTAGGTGGGGGTGTGGATATTCGGAAAATTTTACCGGTGGCGAGCGGCTCACTGGACTGGTATTGACGCTGAGGTGCTGGCGTGGGGCAAACAGGATTAGATACCCTGGTAGTCACGCCGTAAACGATGATAACTGGCTGTCCGGGCGCCTTGGTGCTTGGGTGGCGCAGCTAACGCATTAGGATTTATCCGCCTGGGAGTACGGTCGCGAGATTAAGAGCTCGAGGAATTGACGGGGGGCCTGCACGGCGGTGGAGCATGTGGTTTAATTCGAAGCAACGCAGAACCACAGCGACATGTCGGACGATTTCCAGAGATGGATCTCTTCCGGGGACTGGAACACAGGTACCGCATAGCTGTCGTCAGCTCGTGTCGTGAGATGTTGGGTTAAGTCCCGCAGCAGGCGCAGCCCTCGCCTTTAGTTGCATCATTTTAGTTGGGGACTCTGAACCGCCGGTGCTAAGCCGGAGGAAGGTAGAGGATGACGTCAAGTCATCATGGCCCTTACGCTGGGCTGCACGTGCTACAATGGCGGTGACGGTGGGCAGCAAACTCGCGAAGTGCGCTAATCTCAAAGCAAATCTCCGGATTCGGATTGTTCTCTGCAACTCAGGCATACTGAAGGCGGAATCGCCCAATCGCCCGGATCAGCATGCCGCAGTGGGCGGAGCCTTGTACACACCGCCCGTCACCATGGAGTTAGGTTCACCCGAAGGCGTTGCGCTAACTCACCGGCAGAGCGACCACAGTGGGCAAACTGAACG
+
#%-)++-)./1334;93334+,+%''(%&$(()&),&*,;51/'+''(+'#%%#$#)'%$&&$'$&%'%%$((.21*&&#%%'#'&%(&,(##*(&%%$%'%'*+'&$$$%'(&$&003-/*+,&)/,+.+-'%')&*%$%&',)'*%('%&%&'''%&''#%&'%+*-40'*'*'&%''+'%&*&%'(,,1-'(*&))%%$$#%&$%%&&)'(05/)('%')&--&'%''&&&#&&)$&'#$$&(&-.4('+&'$$#$'+2-/$&+-*0(*(,).0*)/(#*)).557+85+(*(*(()8;817,,0)'(&)''-1'&$&$)'*-+/07'))(+&&(%%$),%)'())),,.0+*,+,,+5$,-(+-((,))%+.***)$/)0+1/33,%-('.---&')),526-5/3).+-'&*,*()-1',.))&))0,6-,,4*/-24050.)**-97..**-+&)),('$(*/1542.+,2:36120*4/--./*57+*19:6775-0//-*-,-%+-/--,.354,1**+532/465/,,&%',-..')(-21-020/100002752341:1'.%8))(/./+06456,''*-2)781+,&'%'0(('%(%*,,+&+*005..,40+.12+,6300**+*)02.,.',-*)+028261&&&'+*.-'+9-+*+)/11.'$'(*)++/.1339-;18887<48'()*)*),5./3,//:30+491279:<881**.25/),'%'%'(*,/+23435(),.2898::9953115415)15/6-.++45()/+'**,41500&698.1*(&%+&%(-&$'01:,68:()':*3:<6264323'5/6589-:<98612/220.,.++.-,*')%2.6534/).-,.-//+..434448'%'%((*)+0(*-)-)+,/35/(+-0-08,.-(*/3'0.&+,-$$%-41/0234.+&'*,2-1-5---44+/,),+0+-042,.++8/5*4(2*%58+.2-,/*2../%&+,+.%()+.7-915--+***'%$'(%')2,+-7021(33.325646/23-'(('-'&)'))+,10,,(,2/183,)+),*+-.6))1,(-1.;9/7.(&(,(*./-/-.)0/.1-//%2&&())*)-/031,,,,-8-+&&&+))-.%$$#
@82587ae0-259f-484a-a38d-9374269a4e32 ch=348 read=70719 start_time=2019-12-13T06:33:40Z barcode=BC01 runid=2c9cf7bc05858273f10e7d7ec552fc0bd742dc3e
CCTAGAAGAGACAGCAGTAAATTTTCAGCAATACAGAAACCCTGGCCAGGAAACAACACCATGAAGGAAAAGAGTTTTCCAGTTATAAACTTCTATTTATAAAGAGACAGAAATGCGTATGTAGTGACAATACTTATTAAGCCAGCTAACATTACCCAGCAGCCATGATAATGCGTAGGTGGCAAGCGTTATCAGGAATTATTAGATAGAGGGCAGGCGGCAGCAGGGTCACCAATGGCGAAAGCCTGAAGCAACTTCAGTAAGCCATGAGCCAGGCAGCTGGTGCAGGAGGATCGTGGAATTCCATGTGTAGCGGTGAAATGCGTAGATATGGAGAACACCAGTGGCGAAGGCGACGGTGTACCGCAACTGACGCTCAGTCAGCGTGGGGAGCAAATAGGATTAAGATACCTAGTAGTCCACGCCGTAAACGTGGAAATTACTAAAGTATTTGGATGTCAAAGTTCCAGATTAACGGATTAACGCAGTAAATTACTCCGCTAGGTAGTACGTTCGCAGAATGGAAACTCAAAGGTGGCAGGGTACAGAAGCGGTGGAGCATGGTTTAATTCGAAGCGAAAGAGACAGGTCTTGACGCTCCAGAGATGGAGATAGCTATATGAGATACAGGTGGTGCATGATTTATCGTCAGCTCGTGTCGTGAGGATGTTAGGTTAAGTCCCGCAACAGGCGCATATCGTTAGTTACCATCATTAAGTTGGGGACTCTGGCAGGACTGCGTTAGCAAGAGCTGGAGGGCAGGGATGACGTCAAATCATCAGCATATGACCTGGGCTACGATACTTCCTGTGGATGAATTGCAGGGGGGGGGGGGGCAGAAGGCCGCGAGGTGAAACCGACCATAAAACCATTCTCAGTTCGGACTGTGAAGGTCTGCTCGACTACATGAAGTTGGAATCCGCTGGAACAATCGCGAGATCAGCATGTCGCGGTGAATACGTTCTCGGGCCTTAGCCGCACCGCCGTCACCACGAGTTATTAACGCAGAGCCGGTGGCTAACCGCAAAGGAAGGCTATCTAAAGGAACTGGGATTGATGATTGGGGTGAAGTCGTAACAAGGTAACCGGAAGATGGGGGCGGTAACAGGCAAATTAGGTTAACACAAAGACACCGACAACTCTTCAGCACCAGCAATGCGTAATACCGCG
+
('#%$(*',((1,+,.-2/),'.0-*&)&'')#$$%)+-*/*%##)(&&%)+*+2.,(&%%&'(,)--4+'%&**262($$(&-%)*.2-.5/30.7+**-4*&&%%&(%&'((&$'+'*'()+,.(*1)*'&'()121,%('&%,+,'('*)(0,)'&(&+,($%%$*(('$(()-,*-/8022)+*-0,+.*)+'&0))1/''))%%%+-/+.-3/)/,)&&((*,+.&'())*,-,((.,,586-((&&&(%%(&&)/37*.4&%&(%*0--432+*')*&)-00,)*+,74*'$&)(,2--&''))'&,-/632%)*'*4,.-*,0'(),')'(+**()+070.)*0)065,-'&,+-*'%#(---0*#$$'(/*12',%%'1&(*)'(+5691%,,&-(()+.8/84')013317/&(*,4147823*')**(%(&&'(*+*(*%,2'28,,&(%35/.-31&(&&+&$%&'0$0(+('%((&,.-*+)%(+/(%&%%)*+*++-114:6--/,&-)**&)0)*3-/('%*(&%%*)%'%''#%+'')('()%)*,..//75,609/&&%$%''3)&%%$(%%)++-/*$%$#$0&')%()72*)*),('*,221.)%-//33,4-.1.)**./($.4(&($$()()(+2-/-.-31)&)()/,0..+7-80+*-.*+),*(-&-'&%'&*)---02-)(0*,4,./+,0/*),+'+2.+33/+**)%2.2231,*(&&%%(+&)('+03)*3.+(+/.9966653447.2211)'%&$'%&'%(&#%&$$(&((%*$')+.'&&%&.+,0),1,--%3,+)('))++)'%%%')&'+).*))&())-&*'&%'(.,'(,25/'*)),'&)(--:7+3()*)*&'))'*)(%&&(,,*-++-0-1--/10202+-*')(''&%#--1.&&'&&+20+)*$-*013+-%&*(2,)2.07*.1-(()%%%%%&&$''/9/2)((*),(+'((((,&'+,)*$.$&'(+2033/('%'*'(*--5*()'%''&)&,-/08,&)(&%&&-**0-&','%-,*++'))''(),(&')&+++1,/6/-.0..,-/(.()+++((&)*,/6240(/)*,0-6.0+*+,,(''')/501/1*'/+*,&%%)*+,(*+.81,00'%#$#$%$$$
@4a77548b-0cf2-4fea-88f1-090ca53513de ch=176 read=125186 start_time=2019-12-13T06:33:43Z barcode=BC01 runid=2c9cf7bc05858273f10e7d7ec552fc0bd742dc3e
CTCCTGGGAGGCAGCGGTAGGGGTACACTGGCAGTAGAGGCCTGACCGAGCAACCCGTGAAGGAAGAAGGTTTTTCGGATTGTAAACTTCTGTTATAAGGAAGAGCAGCTACGAAATGGTAGTAGTGGCAATGCTGATAGAAGCCACGGCTAACTATGTGCCAGCAGCGCGGTAATACGTAGAGTGGCAAGCGTTATCGGAATTGTGGGCGTAAAGAGGGCAGGGGCGGCGGCAAGGGTCTGTAGTGAAGCCTGGAAAGCAACTTCCGGTAAGCCATAGAAACCAGGCAGCTAGAGTGCAGGGAGAGGATCGTAGAATTCCATGTGTAGCGGTGAAATGCGTAGATATATGGAGGAACACCGGTGGCGAGGCGACGATCACAGCCTGCAACTGACGCTCCAGTCGAAAGCGTGGGGAACAAATAGGATTAAGATACCCTAGTAGTCCACGCCGTAAACGATGAGTGCAGAAGTGTTGGATGTCAAAGTTCCAGTGCTGCGGATTAGCGCAATAAGTACTCCGCCTGAGTAGTACGTTCGCAGAATGGAAACTCGAAAGGAATTGACGGGGCCCACTTTTGAAGCGGTGGAATATGGTTTAATTCGAAACAGCGCAGAACCTTACCGGAATCTTGACATACTCATAAAGGCTCAGGATGGAGATGAAAATATATGAGATACGGTGGTGCATGGCTGTCGTCGTGTCGTGAGATGTTGGGTTTAAGTCCCGCAACGAGAGCTGCCCTTATCGTTAGTTACCGTATGTTAAGTTAGGGAACTCCTGGCGAGACTGCCAGTGACAAGCTGGAAGGCGGGGATGACGTCAAATCATCATGCCCCTTATGACCTGGGCTACACGTGCTACAATGGATGGTGCAGAGGGAAGCCAGAAGCCGCGAGGTGAAACAAAACCCGCAAAACCATTCTCAGTTCGGATTATGATCTGCAACTCGGCTACATGATTGGAATCGCTAGTAATCGCGAATCAGCATGTCGCGGTAGATACGTTCATCGGGCCTTGTACGCACCGCCCGTCACACCACGAGGAGTTAACGCGAAGCCGGTGGCTAACCGCAAAGGAAGGGCTGTCTAAAGGTGGGATTGATAGTTGGGGTGAAGTCGTAACTGGGTAACCGG
+
..29,1*5+/8/&7..-,'*,*%($%$%%$&$%')(($',)0.0&.1-,.++&*'(),51531+-*+0,21:;:24-2,30*//63./7-/--5-.)'(-+4-/&+&+*+,,*.3,+23.%'&&,)+'(%$'%)0-...%,)(3/-/38464712/2'4'-7(*2.-/(*+8/421/915./'+,2798367314//0%-(*0-,0/85/))./+''*-).$+5//*+/-'2/+'+2-,+.*'%('&'+(,<88./-'&&')&&&)''107:/0:.1*)-2--23000.///-()+.240:1)&)%-8138.1&+(*/,61451+-./21,4-+)-0*+72/&&()-..761,+(%+,*2-(+,(0.--05182/.-.,%%$)0+5220(,&-'+'))1+,...&%'))*-.+*.***+0:<,&38+1(+&()6+65*('.731.14+,12:1,164..+.,,(*%&%&,++,74:3820*-010,-,39'(+<99998/5*3+,*-)-.,++/-,,--46.4*)&%'))+-+1/083&)(*+.0/'),+(,-&)(&&&*'/,31/',3.,6,%(+--&#&%*0,50).,*++'+(+++.00:6*'.+*,-/.&(('(3436.21),('+-/947782-.-,'(')&,(')8*)--03,,,,9150,&$(*./2-21/'+)/*/344//11:8845,***%6''%&,,-266060)86350+-,,3.$%**'-*('%''$%%*+)..01,5/+,(6,1*'&'((*)$)*+,%',+',)',(*053)'0055-65%61(**('%'(0-'()+++28459878832+++,-99:68*57.'()(-1169)+/1-3-.*+(+...$%&%'.7245/123,+&*,',(&)%$$*&)/:47.+++*--7./.54+48,()07943:799712056;84;23702/-0-'()+&,-6.-12010))*)0/20:8910*'#&&)(-+5445.5&**+/1984901,**..37226.*+*'231627--,/).,/555;6,,/,/-/4+/-,/''(5-0,,(,&'),2515+,(('%#*+0//1)&*&'+//,.(21.2:-..-*.0+/1*)*%(.6-60'++,-,,0-1.'/,%%.*498;40
@b6d36f7b-f2c1-489a-8416-342ad3544ae7 ch=137 read=80880 start_time=2019-12-13T06:34:04Z barcode=BC01 runid=2c9cf7bc05858273f10e7d7ec552fc0bd742dc3e
CCGGTTGCCTTGTTACGACTTCACCCCAATCCCGCTGACCCTACCTTCGGCCCGCTGCCTCCTTTGCGGTTAGCTCACGGACTTCGGGTATTGCCAGCTCTCATGGTGTGACGGGCGGTGTGTATAAGACCAGGAACGCCTTTCACCCGCGACATTCTGATTCGCGATTACTAGTAACTCCAGCTTCATGTGGGCGAGTTTCAGCCTACAATCCGAACTGAGACTGGTTTTAAGTTTGGCTCCACCTACATGAGCATTGCATCTCTGTACCAGCCATTTAGCCAGCGTGTAGCCCTACACATAGGGGCATGATGATTTGACGTCATCCCCACCTTCCTCCTGGTTAACCCAGGCAGTCTCATAGAGTCCTCAACAATGGTATTAACTAACGACAAGGGTTGCGCTCGTTGCGGGACTTAACTGTATCTCACGACACGGCTGACGACAACCATGCACCACCTGTCACCTTGTCCCGAGGATTTCCTCGGTCAAGAGTAATGCAAGGGATGTCAAGTGTAGGTAAGGTTCTTCGCGTTGCTTCGAATTAAACCACATGCTCCGCTACTTGTGCGGGTCCCCGATCAATTCGAGTTTAATCTTGCGACCGTACTCCCAGGCGGAATGCCAATGCGTTAGCGGCGGCACGAGGAGGTGTTAAACCCCCACCTAAGTATTCATCGTTTACGGCGTGGACTACCAAATTGTCGAAAATCCTGTTTGCTCCCCACGCTTTCGAGCCTCAGTTACAGTCAGAGAGTCGCCTTCGCCACTGGTGTTCTTCCTAAATCTCTACGCATTTCACCGCTACACTGGGAATTCCACTCTCTCTCCCTTGCACTCTAGATAACCAGTTTGGAATGCAGCACCCAAGTTGAGCGGGTATTTCACATCCCACTTAATCATCCGCCTACGCTCCCTTTGCGCCCAGTAAAATCCGGATAACGCTCGCCACCTACGTATTACCGCGGCTGCTGGCACGTAGTTAGCCGTGGCTTCCTCATGGTACCGTCATTATCTTCCCCAAAGACAGAGCTTTGATCGAAAACCTTCATCACTCCGCGCGGCGTTGCTGCATCAGGGTTTCCCCGTGCAATATTCCCCGCCTTGCACTCCGTAGGAACAATATCAGCACCAACGGTTAGCTTACAAAATTTCCGACAACTTTCTTCGGCAATGCGTAACC
+
2704/-)-0*5009132'207-*./,(4.+7/*%(*('+20**3;:<17003,')('-/045+53,-*5.8///96566:3248607//+0--5,+()')(*'**7677451189535-./..+(,)&)5,',+$$$&'((.1-,14)*021777::8999;7,-5489545,10-3.-0*'(-.6.*%$&&/:72/2-<;8/105,,(3517)*59977.-5013/2:;+9:33:,+%'(.0+/3)'('(,'&*531...0....-68:;4,49086+&'))((-'('()/09,*)*',/.1+4:4/6821/.)090026459:44::*+363943/2)*,1/751/3.,.752442/1')(*+-/04*.0(.,5/&+**(.-3.228542.0,/352:16798986<67/:91+/+/)($$&)+,21+//,33.3-,+.+23240.07-/(*&,5/38368968737203:.)*'()16+/(*-0'-%/*&())1*,,240)6-,..02.,,,++),/32-*,.-18322:.8-+,3;4.7,8,45304,-./////9688345623/6.9/.-42)&&-1+23/-)'*8:/..++.(%)++4;+3.0,29.*.212652-%'&&0''))6+++0+4-.0/,00&),(,+('/,%1+)55.&$('%*+$%-*'&)%'-*36,*,---:7:53715,5(('*$(&%*+,2+/27139-'*+:48,&(**4:/1/038651%,-00112/3(()'')*.6::6;779<79:94013;8973/.-3)*-0765546/4<1.,02*+5(+-02%/+-,/1/1,.-.1426158*-((+../0222996:6;598;+0*/+17.+''%'%%.1.03,-06-11/+16,+,)*-57,$'-(/91;5675045004*-.1;*16)%)''-)').,7;+-857575)*+),/7245-/513479051/6;672:321(&)+($''*)-2/-)40,2-,)-3//./'2+.*&-9/43%23014:1:89/.0&&+++*)**)(&)+,/%(++&1,-64,+0$,.0'')*.-60-3.)'&%'(+4.54-2.*,*6,%($$'+-.108;:+&*),-0-%'(5;57790**,(2335:233,2+)$%&+,/'&'''',.2,%''$'('+(($'09--580%-,-42)22*(''#
@52a63391-16bb-4a67-a867-3136b9cbc611 ch=252 read=127117 start_time=2019-12-13T06:34:02Z barcode=BC01 runid=2c9cf7bc05858273f10e7d7ec552fc0bd742dc3e
CTCCTACGGGAGGCAGCAGTGGGGAATGTGCACAATGGGCGCAAACCTGATGCAACCATGCCGCGTGTATGAAGAAGGCCTTCGGGATACTTTCGGCGGGGAGAGGTAAGTTAATACCTTTGCTCATTGACGTTACCCGCAGGAGAAACACCGGCTAACTCCATGCCAGCAGCCGCGGTAATACGGAGGTGCAAGCGTTAATCAGATTACTGGGCGTAAAAGCGCGCAGGCGGTTGTTAAGTCAGATGTAATGAAATCCCCGGGCTCAACCTGGGAACTGCATCTGATACTGGCAGGTCGTAGAGGTAGGAATTCCAGGTGTAGCGGTGAAATGCGTAGAGATCTGGAGGAATACCGGTGGCGAAGGCGGCCCCTGGACGAAGACTGACGCTCAGGTGCGAAAGCGTGGGAGCAAACAGGATTAGATGCCCTGGTGGCACGCCGTAAACGATGTCGACTTGGAGGTTGTGCCCGCCCAGGCGTGGCTTCCAGAGCTAACGCGTTGGTCCGACCGCCTGAAATTACGGCCGCAAAGGTTAAAACTCAAATGAATTGACGAGGGGCCCGCACAAGCGGTGGAGCATGTGGACTGAACTGGTGCAGCGCGAAAGAACCTTACCTGGTCTTGACGACATCACGGAGTTTTTCAGAGATGAGAATGTGCCTTCGGGAACCGTGAGACAGGTGCTGCATGAAACCAGCTCGTGTTGTGAAATGTTGGGTTAAGTCCGCAACGAGCGCAACCCTTATCCTTTGTTGCCAGCGGTCCGGCCAAGGGAACTCAAAGGAGACTGCCAGTGATGGCTGGAGGAAGGTGGGGATGACGTCAAAATTAATGCGGCACCCGACTGGCTACCACATTGCTACAATGGCGCATACAAAGGAAAGCGACCTCGCGAGCAAGCGGACCTCATAAAGTGCGTCGTAGTCCGGATTAGATCTGCAACTCGACTCCATGAAGTCGAATCGCTAATCGTGGATCAGAATGCCACGGTGAATACGTTCCCGGAGCCTTGTACACCGCCGATACACCATGGGGAGTGGGTTGCAAAAGAAGTAGGTAACTTAACCTTCGGGAGGGCGCTTACCACTTCGCGGTCGCGGCTAGAGGGGTGAAGTCGTAACAAAGGTAACCGGAAGATAAGAGCGACCGCGACGGTGGTTGGCTTCAAAGACACCGACAAACTTTCTTCAGCACCAGCAATACGTGAAAAAAAAAAAAAGA
+
..,0,,/.9733:4579143)))(()(&2+-/05;710**')69*9:899:871(/1/200+/864444558.+1-.5288;7.1,%-,.2:0,+2+,81(''&'(*+6+09160.0-/70/678/8/--1,2--59)(*(3*(%&$$$%.-++),/4/126/1124,)'&&-*//+(+*2-,,)6/03/368:+3224.2,/*+-+6,1/6;986188:/,-)+')'++**/)0).7470687791-))(*)-,6),795)15169284736982840110/9.-.11-&'&&%&#&%$&(''(%)'0+,,+/**)/964/0011:1+,--*,101..-..7779/*0-+4/07030.44.'&%&-,--1:9.,6985+-+',....-022.+6//:80/4/*,.3644-/12;+7141-:/-,0/+-4.,-34()(',07598:<8/.-*'++-55365/.3-27)+0193&(''%,2,(*',+212(&,,)/,2*))-+--%,000+,.,+/+,*&*&)&&),4040836),1/;6:923012:50/((+-***-(+51.26,*..000,-,/)+-*+,-/,'(+$&**'),,,%(%&%%)*3205)(**4316/1:5324340-*(*)-0+++,./+*+2::023.,./+,.(+135854-2-++/1+%595:534-0(/.226-,,)%%%$#%())-/267-9,*++*,.*+0412.-1,2,,02'/.,1&%**,6403;4042/1,19-,663455-73:09,/++'(%*(**3/0:69*---/127::;.80//*-'**4.,5.,7*4068-(./57988537.&-&)%((,-**&)(%()*%%&'''('%'$-'$%$&).313:534021159++'*,-(+,42524,0.3'/34/33964631,.06926899885:9:62.04,4/#,*+-103.9./.324362(*,.,,,+'&((+35.0-,)/77;631')*3,-8401.5-137739538/2-/1))*('+'('('*,215*'&+-/3:88976)'**,.-/2,/,.2-$*'&(,**&%&%&%.+0),1.%/1*-3/31308020+,/,)(&*(&&&&,/()'&%)21)&%&&%()*30,*00(-+/1869+'+(',+/++*)(%%%%%%(%(&'%&*+.%$%$$$)*&%%)),&(%)%&%'/1-/322111125/3869.+.(*',1269557461-)$%
@ba8ec96a-3cde-49e1-87d2-b5f72d98224e ch=335 read=25354 start_time=2019-12-13T06:34:23Z barcode=BC01 runid=2c9cf7bc05858273f10e7d7ec552fc0bd742dc3e
CTCTACGGGAGAATAGTGGGGAATATTGCACAATAGGCGCAAGCCTGATGCAGCCATATTACCGCGTGTATGAAGAAGGCCTTCGGGTTGTAAGAGTACTTTCAGCGGGAGGAAAGGGGTAAAGTTATACCTTTGCTCAGTGACGTTACCGCAGAAAAAGCTTTTAAGCTAACTCCGTGCCAACCGCCGCGGTAATACAGAGGTGCAAGCGTTAATCCGGAATTACTGGGCGTAAAGCGCGCGAGCGGTTGTTAAATTGAATGTGAAATCGAACTCAACCTGGGAACTGCATCTGATACTGGCAAGCTTGAGTCTCGTAGAGGGGTAGAATTCCAGGTGTAGCGGTGAAATGCGTAGAAGATCTGGAGAGGAATACCGGTGGCGAAGGCGGCCCCTGGACGAAGACTGACGCTCAGGTGCGAAAGCGTGGGGAGCAAACAGGATTAAGATACCTGGTAGTCCACGCCGTAACGATGTCGACTTGGAGGTTGTGCTCTTGAGCGTGGCTTCCGGAAACTAACGCGATTAAGTCGCCACCACAGAACGGCCCGCAAAGTTAAACTCAAATGGAGTGACGGGGGCGCACAAGCGGTGGAGCATGTGGTTTAATTCGATGCAACGCAGAAGAACCTTACCTGGTCTTGACGTACAAGAACTCTCCAGAGATGGTTGGTGCCTTCCGGGAACTGTAGAGACAGGTGCTGCATGGCTGTCGTCGAAAACAGGTGTTGTGAAATGTTGGGTTAAGTCACAACGAGCGCAACCCTTATCGCTTTGCCAGCGGTTGACCGGGAACTCAAAGGAGACTGCCGGTGACAAACTGGAGGAAGGTGGGGATGACGTCAAGTCATCATGGCTACCCGACCAGGGCTACGTGCTACAATGGCGCATATACAAAGCGACCTCGCGAAACAAGCGGACGCCTCATAAAGTGCGTCGTAGTCCGGATTAGGTCTGCAACTCGACTCCATGAAGTCGGAATCGCTAGTAACCGTGGATCAGAATGCCCGCGGTGAATACCCGTTCCGGGCCTTGTACACACCGCCCGTCACCATGGGAGTGGGTTGCAAAAGAAGTAGGTAGCTTAACCTTCCGGGAGGCGCTTACCACTTTGTGATTCATGACTGGGGTGAAGTCGTAACAAGGTAACCGG
+
)).()+'54,)%&%$',),.,).,-/0++-,4..&5..-.44.283776530+/,'+(&*)3;77766625554)*.,/17555*20&,),+/(),-,,-17****)4-'-+.4',.,(*+3.(/,+-.//-3/,/47&'.-'--/3148()*(/-+-+&&#$%$*($%$(*/01)(,&+')$($$(+)*-,)-,+,62-,-1+''&'(,,%,+7'+%)'3,1.0-,/-2368890,-,,(*$$*.'11003330)'%&).865-.73+.&%&&%*011')'3.4-,2126660///0:141./.)**,,(*++&)-2-.(**.*..--/--2+)1--+*+-,0/--/55./0872***')00,3/-.)-./10&,*,-,,,**)(()'((./3.(*...+/,**000036625)+1./*+,-,**14/-5.+,./;'8&--(6)/%&(./4;/.7323161*,&-.-/38)*+,*12,+*/,-,')(0,+,376/4/..588828118,2..,7.,-1-+)))&0(5-(*-)2*%''&&()$$$&*/8+)-/5(*0:/4&125425///*)*+1523:91+*---080/2./,,&*,-.&.)4,2-+0383*,///5//+.'',)(-//(,++19-5,-+-+)+/,,,,/'()','++00+*)*+644&-+-222:703'0/):-.-,)%&&'/1*/24679872435/0/00329'(+,)&**-)(&*'*)-//*+-5/387;5,.--%()+-*$$%$(--**&%(//0'*+2)%'/+,3)(+&''040:9091107;.*)()*3458./++&%$,.1112/*2+)2++.,69249799600*2+3700..,&&&%',,+'((21544+))*)98:-0/.3.,1.)(&)&*+/560,,*+1104593-)/)+/%./-+)$&((+,-34/(,,767;164417),)*1'&'&'''&*/-,-.-./36946/+*--3162767742.'-(''&(),.--34..644233&))((&&*(%-(''1.6)0.,0-.11/1/*++/,,22/.***.+21//,(*(,639735:5:/$(*(*104..*.-/23398.9)441+,0.//28/24,.174-/+.667688683651.,(-**+72878-70+./1854-4
@b76deb9e-0e11-4868-8934-b4c4d48fe29a ch=106 read=110064 start_time=2019-12-13T06:34:23Z barcode=BC01 runid=2c9cf7bc05858273f10e7d7ec552fc0bd742dc3e
TTGTTGTACTTCGTTCAGTTACGTATTGCTCAAGCGGTGGAGCATGTGGTTTAATTCGATGCAACGCGAAGAGCCTTACCTGGTCTTGACATCCACGGAAGTTTCAGAGATGAGAATGTGCCTTCGGGAACCGTGGAGACAGGTGCTGCATGGCTGTCGTCAGCTCGTGTTGTGAAATGTTGAGTTAAGTCCGCAACGAGCGCAACCCTTATCCTTTGTTGCCAACCCGGTCCGGCCGGGGAACTCAAAGGGAGACTGCCAGTGATAAGCTGGAGGAAGGTGGGGACGTCAGTCATCATAGCCCCTTGACCAGGGCTACCACGTGCTACAATGGCGCATACAAAGAAGCGACCTCTCGCGAGTAAGCGGACCTCATAAAGTGCGTCGTAGTCGGATTGGGTGCAACTCGGCTCCATGAAGTCCGGAATCGCCTAGTAATCGTGGATCAGAATGCCGGTGAATACGTTTCCGGGCCTTGTACGCACACCGCCCGTCACACCATGGGGTAAGGTTTGCAAAGAGTAGGTAAGCACCTTAACCTTCGGGAGCGCTTACTTTGTGATTCATGACTGGGGTGAAGTCGTAACGGGTAACCGG
+
$&-$,$,(+09467<9175924254/.+++.*)',(2-21'./46..../971,1///144579655003+,-,+*)(+.,/45,4**%(),-*)+..-.+-6*-))+./-.-,-5-+3+.:3:30860319961)),/4+-)0,-566/+(,,.556570,,,-30/,/,+*.07301.;/.,5.4-**,8(*/35*+*,'-')$&$+&)*82/70,04/25,.**(,27332335/23(,(-0469*.0.)+,-1125'00/011.),-.0-1-*/-+++05/++))()),.387'%((*71&'*'*,0,.65,+)'&%'(/18625080,50.023558;('('&-..1-++*+&*'&&'%&%%,/,+307304:30124342-/+147*2+5-(.*,*-0853+*'()+**/,.+,,0'1.1365+1(%'$((&)(()),4757),.-),+(,,55:868-5:(+)1785/00+/01%+)*+/3%&)+*--))',,99503**('1-1;**/49+'')**.-++&%%%)&%%-+4,+,,,-*%(-+*)(&'*))&+)+1;798100007.+,)+**(3342**%*,.058:83
@06c498d8-2eee-4145-938d-cbdf55bb4741 ch=365 read=106869 start_time=2019-12-13T06:34:20Z barcode=BC01 runid=2c9cf7bc05858273f10e7d7ec552fc0bd742dc3e
CTCCTGCAGGGAGGCAGCAGTGGGAATATTGCAATGGGGAAACCCTGATGCAGCAACGCCGCGTGAGGTTTTCGGATCAGTAGCTCTGTCTTTAGGGAAGATAATGAGCCCGTTTTTACCCAGGAGAAGCCACGGCTAACTACGTACCAGCAGCCTGCGGTAATACGTAGGTGGCGAGGCGTTATCCGAATTTACTGGGCGTAAAGGGAGCGTGGCGGTGATTAAGTGGGATGTGAAATACCGGAGGCTCCTTGGGTGCTGCATTCCAAACTGGTTATCTAGAGTGCAGGAGAGGAGAGTGGAATTCCCTGGTGGCGGTGAAATGCGTAGAGATTAGGAAGAACACCAGTAGCGAGGCGACTCTCTGGACTGTAACTGACGCTGAGGCTCGAAAGCGTGGGGAACAGGTTAATTACCCTGTTGAGTCCACGCCGTAAACGATGAATACTAGGTGTGGGGTTTCAACACCTCCGATGCCGCACGCTAACGCATTAAGTATTCCGCCTGGAGATACGGTCGCAGATTAAAACTCAAAGGAATTGACGGGGACCCGCACAAGTAGACATGTGGTTTTAATTCGAAGCAACGCGAAGAACCTTACCTACACTCGACATCCCTTGCATTACTTAATCGAAATCCCCTCGGGGACAAGGTGACAGGTGGTGCATGGTTGTCGTCAGCTCGTGTCGTGAAGATGTTGGGTTAAGTCCGCAACGAGGCACCCAACCCTTGTCGTTAGTTACTACCATTAAGTTGAGGACTCTAGCGAGACTGCCTGGGTTAACCAGGAGGAAGATTAGGGGATGACGTCAAATCATCCTTACTATGTGTAGGAGCTACACACGTGCTACAATGGCTGGTACAGAGATGATGCAATACCGTGAGGTGGGCCAAACTTTAAAACCAGTCTCAGTTCGGATTGTAGGCTGAAACTCGCCTACATGAAGCTGGAGTTACTAGTAATCGCGAATCAGAATGTCGCGGTGAATACGTTCCCAGGTCTTGTACACCGCCCGTCACACACCATGAGAGTTGGCAATACCCGAAGTCCGTGACTAACCGCAAGGAGGCAGCGGCCGAAGGTAGGGTCAGCGGTGGGGAGTGAAGTCGTAAAGGTAACCGG
+
,-/5-(.-*5*)342244559160+/--7+&.24552+&*.*1:,+.089.-,,120149/1&%%&&'2:5')2.523$+-$--,./4670;8,,3)'%'++).+*)&'+'%*345*'1/(%*)(&)'*..++2+++9.5551*%%*0279433/''&*0+3---:8:656244-*((*11451/2-($&**))016:89796;1+36(,-)+**'*,')&',.3+.09:761,)+11.%5672.-2,.-')0+9200596738:1+88:88882:/1054-,.-/3,55*-,07/++++//8/8.)2.((/0,$%+00+21)*/0560%(''2,*2631+*+./59%633*)('*,767310/,03868684420/125872./'/-340/31,-05697+,*.+.)'(*%%'$,2(*-(+&%()/1./04<98:<;9.-.-,93248489881186-1<:33(445:.6-(%++26++$((+.*('%'+,6/1-002434.2:761'&(*+4-646+.(&*0+55813//.2+)+**,/05.+*2++3:4..0102-($'%'*+*'-41;8/-30;8+-/-/16748.,+)+33310.04//0($''-,1326)+/-,,(6*%%&'2-54,)'*'*:95-3-0:6463-./-.5831312:8899:7455125576/,2337877744..**,636:/74/724/+5.(*2+5(((2/&5''*50;213//23-9,*.-+())+0)0000/,8,,-665640%&%&(/028233/2:.3-7*7966/,5--6+()+&*1-104688857-7,,,663&'(%&*).)2*-,1.(+,0,-)+(*+.-/.1013/-00210--/0+)))**&++.6//.5:4**'.'*)-..'1;7/.71.377166840.1*.0:/.*)-0//',+)*5.61-/2('&&)+.01-4-.4;;0014,/&%(*+'),26,,7531.+,,)-0061720185./-.1/,+&/61/1913)(&++80;..07440324:8955/.,02.20463+76+&%')&(-,-/,,*,-227.70---)0.).-*.+.+,.,0,,-**),-(,.)3-95-%(&&*$%'()1/60&-/6:5-1-
@127d3edd-ca9d-4c40-8042-138bfcbd7f38 ch=167 read=118303 start_time=2019-12-13T06:32:57Z barcode=BC01 runid=2c9cf7bc05858273f10e7d7ec552fc0bd742dc3e
CCAGTTGCACCTTGTTACGGCTTCACCCCAGTCATGAATCCTGATTAATTAGCGCCCTCCCGAAGGATTCAGCTTCACACTTCTTTGCAACCTCCCATGGTGTGACGGGCGAGGTACTATTGCAAGCCAGGGCAATATTCACCGTGGCATTCTGATCCACGATTACTAGCGATTCCGACTTCATAGATGGGGATTTGCAGACTCAATCCGTTCTGACACTGCTATGAGAGTTCCGCTTGCTCTCGAGGTCGCTTCTCTTTGCTTCGCCATTTGCTGGCATTCATTGTAGCCCTGGTCGTAGGGGCGATGGCTTGACGTCATCCCCGCCTTCCTCAGTTTATGCTGGCAATCTCCTTTGGTTCGGCCGCTGGCAGCAAAGGATAGGGGTTGCCGCTCGTTGCGGGACTTAACCCAGCATTCCACGCTTACAGGCTGACGGCAATACATGCAGCACCTGTCTCACGGTTCCCGAAGGCGTTCTCATCTCCACAGAAACTTTGTGGATGCTCAAGACCAGGCGAGTTCTTCGCGTTGCATCGAATTAATGCAGCGCTCCACCGCTTGTAGGCCCCAATCAATTCATTTGAGTTTAACCCTTACGGCCGTACTCCCCAGGCGGTCGAGCAACGTTGTCGGAAGCCACGCCTCAAAGGGCACAACCTCCAGTCGGCAGCCAGGCATTGGACTACCAGGGTATCTGTCTGTTTGCTCCCACGCTTTCGCACCTGGGCGATCAGTCTTCGTCCAGGGCCGCCTTCGCCACCGGTATTCCTCAGATCTCACCGCGCATTTCACGCTTCACACCTGGAATTCTACCTCTACGAGACTCAAACACGCCCATTATCAGATGCAGTTCCCAGGTTGGCCCGGGAGTTTTACATCGGTAACAAACCGCCTGCGTTGCGCTTTACGCCAGTAATTCCGGTTAACGCTTGCACCCTCCGTATTACCGCGGCTGCTGGCAGGTGAATCGATATCAATGTACCCTCTATCCCGCTGAAATTACTTTCCTGGCCCGAAGGCCTTCTTCACTTTGCGCGGCGGCATGGTGCCCGTACTAATATTCCCCTGCTGCCTCCGTAG
+
(''+37&)(+''-&01)+///1860347...12))()-14((+%.%&$*&&),-/2+*04,)+&'+$1*)'&&&&'%'%)101/50&&%')()+1.,-2/)+/0131974-')'&%%(%)(#'))&))%.($%(*(*9/,'(&(*)()()5358891&&(*/15,++,',,,08,'+&-.70&&&+'*%))1$('*(,'.,-+.18421.020**(*%'%%%1')*)'&'-(-''*,3./-.'&%&((,+*,3-98.67-'#'&((//.47**$)&/-'+/%'+/+,/23;4,3856..(0+*&$&%).')0,,.880--+13+(%(),0.0-3)+-:6))'%#%&*$(*+-/,/6/-,/0,%()*)''%%&)%).6*1,/0,'**'01),'%*85222*)(335.8-:-/7-+%/-1-,*%'%&&&',(*2202(**%)+&&()(,')+3546801453.,,'+,00:7/463620.4*,-567,.*&**%*))(')*'+)8020015.31438/3-%(%*+<98;-))(*.(+,.5())1()&&$&$$(%+,04/02'&&&%$$(*13.'+-,-*1+/,*.3*))-3:/-)6*&')$())1.',,.,5781-//2.732(%'((')($$#&'(.*-%(')+..4.2,2(,,+(''-'('%*(')+%'$&%%'$$%#%#$'+-010.27+11,+,+-$#&#$&&)*'++37++4.0,;6,'*(.2..&*+**./43533883,7)$-23,70283;977+&.&%&&'*:7827+**/+-0***'*+205;:62-)('+&&(+0645.8-5*(&$''&))*./-0../3))&&%'%01-,.6/-2'*+2/))++-46-+/,&''),.()**%%.2+&%%%-+*#$-,+68644+//,,)(%*+/-+0**$.')&%%()-.6*2*())(0,&&,'&'(+0.+0,&.'+-,3724.:/-,.(+&&$*%%#$$$($%%&%$)((#$#('&')%$'+**&*,*,*((+((*.*)+''%-+.+,1/21.1,+090/+11%#'''1)(''')''%$#(()%((*(0--,714+2.)*14113/79/+,*
@c721d790-1f5d-45e9-88be-f61628c104b0 ch=148 read=69407 start_time=2019-12-13T06:32:50Z barcode=BC01 runid=2c9cf7bc05858273f10e7d7ec552fc0bd742dc3e
CCAGTTACCTTATTTACGACTTCACCCCAATCATCAATCCCACCTTAGACAGCTCCTTCCCTTGCGGATTTAGGCCACCGGCTTCCGGGTGTTATCAACTCTCGTGGTGTGACCCGGGCGGTGTGCAAGGCCGAGAACGTATTCACCGCGACATGCTGATTCGCGATTACTAGCGATTCCAACTTCATGTAGTCGAGTTGCAGACTACAATCCGAACTGAGAATGGTTTATGGGTTTTGCTTCACCTCAGCTTCGCTTCCTCTGCACCATCCATTTGTAGCACGTGTGTAGCCCAGGTCATAAGGGGCATGTGATGATTTGACGTCATCCCGCCTTCCCTCCAACTTGTCACTGGCAGTCTCGCTAAGTCCCTAACTTAATGATGGTAACTAACGATGGTTGCGCTCGTTGCGGGACTTAACCCAACATCTCACGACGCGAGCTGACGTAACCATGCACCACCTGTATCTCCTTATAGCTATCTCTCCATCTCTGGAGCCTTTGCCGGTATGTCAAGACCTGGTAAGGTTCTTCGCGTTGCTTCAGATTAAACCACATGCTCCACCGCTTGTGCGGGCCCCGTCAATTCCTTTGGGGTTTCATTCTTTGCGGGCAGCTTTCTCAGGCGGAGTGCTTATTGCGTTAACTGCAGCACTGAACTTTGACATCAACGCCCAGGTACTCATCGTTTACGGCGTGGACTACTAGGGTATCTAATCTGGCCTCCCCACGCTTTCCGGGACTGAGCGTGGGTTGCAGGCAGATCGTCATATATACTGGTGTTCCTCCGCTATATCTGCGCACCCGCTACATGGAATTCCACGATCCTCTCCTGCACTCTAGCTGCCTGGTTTCTATGGCTTACTGAAGTTAAGCTTCAGGCTTTCCTGAACCCTTGCTGCCGCCTGCTCCTCTTACGCCCAATAATTCCGAATGCTTTGCCACCTGCGTATTACGCGGCTGCTGGTACGTAGTTAGCCGTGGCACCAATAAGTACCGTCACTCGACGCATTTCCTGCTTAGCCGCCGTTCTTCCTTTATAACAGAAGTTTACAATCCGAAAACCTTCTTCCTTCACGCGGCGTTGCTCGGTCGGGTTTTGTTGCCGAAAATTTCCCTACTGCTGCCTCCCGTAGGAG
+
.0'-/;01646-0:.))./08;8.9::+23288:323+27,+5203/016.4556592::*27232:5285,/68823*/('-..'.0*+*35301-)+**+/./7100423*6*'-)*&.*1-3/6;*-7**)*--.7888;203:2699956-,3+*-1..278-;,+*%+,-8:./,)'(*+103588998-)--4/237697667:39.,.54421017368383),/8+9;;,04674045.-%))/4201716:.23,,,2/6;88168.)))))&*+/-,&&(+-60%.-++++-(048-*%%$&%%+($,60/2569::5261-1:6/01+)1)+()))+-4127/700054352342*'(,/)(//--*/+((*,.3,,0.3697200*-++*)).-265944*;:706,5*-0*.,,+**+.%&))*&()--40,+)'',2/:0;42238/5/,+))-/99%/'(+//00761..+2644645477//0.75+)*-+*-3336705255:546438)3-;87;54452;00/2+*(+))%)',)()-123114+.41070/048073384-)+-7:8;2'(00.12/.:976:;064,)-*(&*%&'&'*(*-+/45&(%)(),,8+5/++((,274798211/166994/96/.2501)1,+/1+*,../7797:87284...0./.2833413521)&/),-5280(%#$%(&+9;6'+*,-3,+)-4634231107;88+1*((,)/,),087474&&$&&+'+'1()+;887458((*+/855,%'&)%.2))02+,,*+62716.)(*,0405//,/.-25-001.0---.1:6796;91--0/764;2135'1(++5*+./70$17,02),)$#$.7<.6,*+00683571/'*22+).+%(&(&%0++578-7+&&)&%$%'-+19.2.*%)%'(*)&-)*):,--807(&(111281.,,0.11-(($'%-+497,1,13545*+))(%&%)**6510/*'$%$&)-,4:9;:2.5.1+14-.074..,0,,88120652.,.5/&/55:79;816:7/11219783<333:8;:.)60-4,&$',&'+0.65-+0)*1+(#(&&*'(*+*29*+++-&(,
@68367f02-d3a9-4227-b3cc-b8db89861c4f ch=168 read=107604 start_time=2019-12-13T06:34:41Z barcode=BC01 runid=2c9cf7bc05858273f10e7d7ec552fc0bd742dc3e
CTCCTACGGGAGGCAGCAGTGGGGAAATATTGCACAATGGGGGAAACCTGATGCAGCAACGCCGCGTGAAGTGATGAAAGGTTTTCCGGATCGTAAGCTCTGTCTTTTGGGAAGATAATGACGGTACCCAAGGAGGAAGCCACGGCTAACTACATGCCAGCAGCCACTTATTAATACGGCGATGGCGGCGTTATCGGATTTACTGGGCGTAAAAGGGAGCGTAGGCGGATGATTAAGTGGGATGTGAAATACCCAGGCTCAGCTTGGGTGCTGCATTCCCAGAAGCGGTTATCTAGAGTGCAGGAGAGGAGGTGAATTCCTGAGTGTAGCGGTGAAGTAGAATTGGGAAGAACACCAGTGGCGAAGGCGACTCTCTGGACTGTAACGGCGCTGAGGCTCAGCGTGGGGAGCAAACAGGATTAGATACCCGCAGTAGTCACGCGTAAACGATATAGATACTAGGTGTGGGGGGTTTCAACACCTCCGTGCCGCCGCTAGCGCATTAAGTATTCCGCCTGGGGAGTACGGTCGCAAGATTAAAACTCAAAGGTGACGGGGACCCGCACAGAGTAGCGGGCATGTGGTTTAATTCGAAGCAACGCGAAGAACCTTACCTACTTGACATCCTTGCATTACTCTTAATCGAAATCCCTTCGGGGGGACAAGGTGACGAATTGGTGCATGGTTGTCGTCAGCTCGTGTCGTGAATGCTGGGTTAAGTCCCGCAACGAAGCGCAACCTTGTCGTTAGTTACTACGGTAAGTTGAGGACTCTAGCGAGACTGCCTGGGTTAACCAGGAGGAAGGTGGGGATAACGTCAAATCATCATGCCTGTAGGGCTACACACGATGCTACAATGGCTGGTACAAGAGAGATGCAATACCGCGAGGTGGAGCCAAACTTCAAAACCAGTCTCAGTTCCGGATTGTGGCTGAAACTCGCCTACGCGGCTGGGTTACTGGTAATCGCGAATCAGAATGTCGCGGTGAATACGTTCAGGTCTTGTACACACCGCCCGTCACACCATGAGAGTTGGCAATACCCGAAGTCCGTGAAGCTAACCGCAAGGAGGCAGCGGCCGAAGGTAGGGTCAGCGGTGGGGTAGTCATGGCACAAAGGTAACCGG
+
-,0&%$%(,-'+-/.00007652'('+-+4-,*+'*()380,)%(*-/*,.2588/87:868;-62-*+&&(((,-.5'2+5<<;.+11.242140+,106565067/*.),)(*-/51/'*&',')/*-)4-+.)*-&+20-0-,+--((()%('+-(,+-+8-(++)'*(*,*(,)&$&%(*0+,&,.3:35571.075./3:01/(),.+)).*$)+620$&&+/-493936-,,09/0945219810253(*,-.0+((%&,8778932226913&+&+)((+*--+++&)*,-.04,68+,'+.++0)(((.-12.-)*.2-'.-.0(&')%(('(',+&4234-0+,(.+/44596&&',*5684201*/5;120(&),./)*%%$%$+(((/'+-,0041-''-68&1.68..7-0291:3*$&$)*+/+.*+(/*+-6+,++,*(&&1/2464234777/997*.703/6.//6466/-.0704/()&'&/./43:4,)*,9;8-(/)%%'*($%'0,8,++%'**(*-*:88945:7/')%'',,.69.05<520000&'(*).0*-,/00.,/63;;3669700/-/65748108.02/*&$$((%'(.-0-03-0+,+,-*8+**0/004///,*')&*6*131/5677'/./0*...00-'%-&:(:1228.253014/23)*,-2876875-,)+09;;96/184)&()6,$&/3500+(-)0,&,)&(),231:3-3.--843./08:52+*(1,0/10-.-+(&'+,-2-2//6-7-:-9;57.*0-+-+5)*/60.49:;99::;822396--*.,../25264-,)(''()*-/50-*.5//611297882(((()+-9630:00/88/.)3*+/*'())86**-('-/73.7578876+.0;.317.22)(()&+,/8/.1654.&$'&)).,-.:.8.---%$('+,2()..1/0-..:652.011721/7238683:),:9624+*,...,/-*,34.-503.19452)(()2622.*72.310((-/0295721*)),0.740222-2*+.,.2/.(15001(/*/-)4152141+4,76-.('''(*'(,))01*.504:::07
@8f706ebc-c98e-4b25-86ab-fa911a41c79b ch=420 read=117360 start_time=2019-12-13T06:34:42Z barcode=BC01 runid=2c9cf7bc05858273f10e7d7ec552fc0bd742dc3e
CAGGAGGCAGCGAGTGGGGAATATTGCACAATGGAAACAAGCCTGATACGAAAAGCCATGCGTGTATAAAGAGAGGCCTTCCGGGTTATAAAGTACTTTCGGCAGGGAGAGGAGTAAAATTAATACAGCATATCGTGGTTGCACCGGAAAACACCAGCTAACTCAAATGCCAGCAATGCGCAGTAATGGAGGGTGCAAGAAGCGTTAATCAGGAATTGCTGGAGCGTAAAGAGCTTTGCCAGGCAGTTTAAGTCAGATGCCAAATCCCAGGCTCAACCTGGGGCTGCATCTGTGAGGAAATGCTAGCGAAGCGCCAGGTCTCGTAGAGGTAGAATTCCAGAGTGGCAGTGAATGCGCGTAGAGATCTGGAGGAATGCGGTAGCGAAGAGCGGCCCCCCCCTGGACAAAAGACTGACGCTCAGGTGCGTACCAGGAGACAAACAGGATTAAGATGCACAAAGTAGTCCACGCCGTAAACGATATCGACTTAGGTTTGCCGCCGAGACGTAGCTGGAGCTGGCGCGTTAAGTCGACCGCCTGAAATTACAGCCGCAGGTTCGACTCAGGCCGTCGAATTGACGAAATTTTGGGGTAGGTATGGCGGAACACAATTCGATTGCAACGCGAAGAACCCTGGTCGGCATCACAGGAACTTTCCAGAGATGGATTGGTGCAGCCCCTGGGAACTGTAGAGACCCAGGTGCATGGCTGTATCGTCAGGCTCGTGTTGTGAAATGTGGGTTAAGTCCGCAACGAGCCCATATCCTTTGTGCCAGCGGTCGGCCAGGAACTCAAAGGGCTACCAGTGATAAACTTCTGGAGGAAAGTAGGGATGACGTCAAGTCGAGAAATACATGGCCGCGACCAGGGCTACACACGATACTCTAATGGCGCATACAAGAGCGACCGCCGCGAGAACAATGGACCACTCGCCAAGTGCATCGTAGTCCGGATTGGAGTCCTGCAACTCGACTCATGAAGTCGGAATCGCTAGTAATCGTGGATCAGAATGCCACAGTGAATACGTTCCCGGAGCCTTACACCGCCCGTCACCATGGGGAGTGGGTTGCGAAAAGTAGGTAAAGCCAACCTTCAGGAGGCGCTTTACCGCCTGTGATTCGCTGGGAGTGAAGTCGTAACAATTGGAGATCAGAGCGACTAGGCCGTGGAAGTTGCTCACAAGAGATATAAACAGCGCCGCTGGCACCAGCAATACGTAGCTACCG
+
(%22').)(+*($%%(,5,*0/.8/++,-053*')'(,+'$%'))('#(&')*)%')$%$%%.*,,.05)'(%%((*+./-'(-*,,(),,*),+-+*-,(,,&37*''%('&&&.,)%)&+*)&)&''$&(./)+&%()%'#'#&(,*)(**/1.$%&(&%%&%&&,(,'%%%%%$$%&+'--/,)-,)*&((,,-)'',&),,527--),'.'3.)333.'&'&%'+*'&(&%%$#'&%'$'(+151,1+136555+(%*.-(.5.(/43/6*2.7,693)/'&(+)*$&#&&&%*))'.,))'))(('()-(%(%&'(*%/&*%)*0.*.,1/+-,*((((&%&%'%&&'$&&'&'(()(**2,/3..0***'*',))*+**.()++(**,..10/+)+,.-(0.-*++,-)+((**&+$$$$$-()*+-0*((,()).)58233.(&)*&,&&)+&&#$%%'*&**0,*),36+,..)563/*'&&+&'&$#%$%'$&''$2.0)'(%+)&)(,%)),-(0&'&%*'$&()+00+*&&%&%%*-/08''$(''+%())&'%(&&##&'$'(*+*&)&&'$'&%$(*&&$$*%$&&(%&'*%##"#&0)++)'-&$**).,.***&&$%%&%''(#&&()).'+',,&&$%'++*)+*--3,/&4*()-*+%%'&'&%$*)+*-01/()&+-45-(/,*')&'-,+))%',-+45.+1----(%,)&&((0,+(%$)/.4-.((/*%%%%&%&%()((.(01&','&$'))%')&.-6(7+7,,*)/,-2*+&(+&/0%-.)+-12243,*+)&&*))**,/&)*&-21-1300+/01,(+0**&+,('#%&)&/-,'*')-.-+4.21-+))'(***)(%&%&&+(,*-/**'&'&%&&&&%'*#&%$%'('+3.*+'))'&&$''(&*%.+++++--1+.,*,1)'*%1*&)%#'(&((2.0-*+(''')%'&&&'%&(/-210(('%&'+,,-)*%(**0-)*.-&'(%'%',++6*(&()'**&)*(&)''&&((+,),,($&)'*)/1)*.)'),'-'+*%)%(--+()',--04,%'%*'(,+0.&0)(.2+*/'.*$%(%%%$#&)*/)&%$%%')$''(/3//1*(-/,-&&&(')&(((*+'))2*.&',57735/2&&&)/''&'&'()%%'''%'$')&'%($$$$%(*+*'.)%(),&(%*&%&#$"$&'$
@2f98932b-d635-4c45-b963-e9e318c4acef ch=83 read=88449 start_time=2019-12-13T06:34:42Z barcode=BC01 runid=2c9cf7bc05858273f10e7d7ec552fc0bd742dc3e
CCGGTTACCTTGTTACGACTTCACCCCTGATCATGAATCACAAAGTGGTAAGCGCCCTCGAAGGTTAAGCTACCTACTTCTTTTGCAACCCACTCCATGGTGTGACGGGCGGATTATTGGCCACCAAGGCCGGGAACTAACGTATTCACCGTGGCATTCTGATTACGTTTACTAGCGATTCCGACTTCATGAGTCGAGTTGCGGAGCTCAATCCGGACTACGACGCACTTTATGAGGTCGCTTGCTCTCGCGAGTCGCTTCCTCTTTGTATGCGCCATTGTAGCACGTGTAGCCCTGGTCGTAGGGCCATGATGACTTGACGTCATCCACGACCTTCCTCAGTTTACCGCAGTCTCGCTGAGTTCCGGCCGGACCGCTGGCAACAAAGGATAAGGGTTGCGCTCGTTGCGGACTTAACAACATTTCACAACACGAGCTGACGACAGCCATACGGCACCTGTCTCACACGGTTCCCGAGCACATTCTCATCTCTGAAAACTTCCCGTGGATGTCAAGACCAGGTAAGGTTCTTCGCGTTGCATCAGGAATTAAACCACATGCTCCACCGCTTGTGCGGGCCCGATCAATTCATTTGGTTTTAACCTTGCGGCCCGTACTCCCCAGGCGGTCGACTTAACGCGTTAGCTCCGGGAAGCCACGCCTCAAGGGCACAACTCAAGTCGACATCGTTTGTGGACTACCGGGGGGTATCTGTCCTGTTTGCTCCCCACGCTTTTGCTGAGCGTCAGTCAATGTCTTCGTCAGGGGCGCAGCCTTCGCCTGGTATTCCTCCAGATCTCTACGCATTTTACCGCTACACCTGGAATTCTACCCTCTACGAGACTCAAGCTTGCCAGTATCAGATGCAGTTCCAGGTTGAGCCCGGGGATTTCATCTGACAACGAGCCGCCTGCGTGCGCTTTACGCCCAGTAATTCCGATTAACGCTTGCACCCTCCGTAGTATTACCGCGGCTGCTGGCACGGAGTTAGCCGGTCTTCTTCTGCGGGTAACGTCAATGAGCAAAGGTATTAACTTTGCTCCCTTCCTCCCGCTGAAAGTACTTTACAGCCTGAAGGCCTTCTTCATACGCGGCATGGCTGCATCGAACTTGCGCCAGCAATATTCCCCACTGCCCTTTCCCGTAGGG
+
83(,/5,/829./5),/143;211(+*%%(.2.001821,/275/0/5).)++43:-,--.2.,*531-/05698669<19:4+-0.30:,&'*7:3670.-+*0868840.&-()+)))-*&.&9.3758)945.*&$#&'++71/.2:3;5<636:602.+'&((*.)(-.'121/680/*)+8))$&&&&(+*+(8*'++-(%,1./0.0.333875573.*+%(.4802351315)*-.+,/0-.&%)()+,0006,*)-.95*,.1388;<918-)*,-+//++'))/6/,.,,.*0--0377),()+,..)-,/1788:27/'('&%()-,/12,-/7/,/-&&#$%%%%##)''/1,/4)3,3/<65035.8--2533;/,3.94-),**5.2/35752910+8**/)-(')30106(*((*%+*/,*,,15676*2/.05+1&0(/-,-7015422--(--6:<99.)(&%&)(,267:7611/015:91.1.1:*,99222.55.55/9/+/5*15(0/866:979/7.-/770%(%((,+:;6770-/27:;94-1/*,0,.,-5.8245*)&'(*4.95.-0('&66;,143/4/--./95+'2+--969-+057+45530+((0-0--,/--&-/.*-,&*0'.5*0/17/7+(2:2.,+.)'%/+)((+758/791960(,,3-74&1,+4898+54-/'$)26584<9/0/256,$+*(,+(%%())(47696(0.(''+#%&+-:88:*-78.-30+')')/-/01+.-.+/3('+5'+*00//110314,32*%&*0$%*'),28784746735)1*'&4.*/-.0254:+7,238129(24468488:7:879;38*+0/6)'.50(**(*$.7+,,++')%&(/2,1(*468;5.0,)070.,0+*,+72)&')),4;930102)4(()-3,++.662390.'%-+00),-*+-7/114/5+*%')2$&*+)+/11/,'(3+:=::::97++08967849661/46:.,6-//1,%*'(-%+.+6..241.2)-(///.3.,.-/.8:++,*4743,)0+376<9:;71*'+%(,/-/2698512.25,''()2-/+2+$%*-7233.963/),+*-0((/0+5-,032)*
@4c5c4b60-6092-4147-a65e-a8155d9f97f5 ch=10 read=33721 start_time=2019-12-13T06:31:56Z barcode=BC01 runid=2c9cf7bc05858273f10e7d7ec552fc0bd742dc3e
CCGGTTACTTACCTTGTTGCGACTTCACCCCAATCGCTGACCCTACCTTCGGCCGCTGCCTCCTTGCGGTTAGCTCACGGACTTCGGGTATTACCAGCTCTCATGGTGTGACGGGCGGTGTGTTACAGAACCGGGAACGTATTCACCGCGACATTCTGATTAGCGATTACTAGTAACTCAGCTTCATGTAGGCGAGTTTCAGCCTACAATCCGAACTGAGACTGGTTTTAAAGTTTGGCTCCACCTCGCGGTATTGCATCTCTCTGTACCAGCCATTTGTAGCACGTGTGTGGCCCTACATAAGAGGCATGATGATTTGACGTCATCCCACCTTCCTCCTGGTTAACCCAGGCAGTCTCGCTAAGTCCTCAACTTAATGGTAGTAACTAACGACAGGGGTTGCTCGTTGCGGGACTTAACAACATCTCACGACGAGCTGACGACAACCATGCACCATCACCTTGTCCCCAGAAAGTTTCTCCGTTAAGAGTAATGCAAAGGGATGTCAAGTGTAGGTAGGTTCTTCCGCACGTTAGCTTCGAATTAAAACCACATGCTCCGCTTCGCGGGTCCCGTCAATTCTTTGAGTTTTAATCTTTACTGACCGTACTCCCCAGGCAGATACTTAATGCGTTAGCGGCTTTGAGTGTTGAAACCCACCTGGTATTCATCGTTTTACAGCGTGGACTGCACCAGGGTATCTAATCCGTTTGCTCCCACGCTTTCGAGGCCTCAGCGTCGAAGTTACAGTCCAGAGTCGCCTTCGCCACTGGTGTTCTTCTAATCTCTACGCATTTCACCGCTACACTAGGAATTCCACTCTCCTGCCTCCTAGATAGCCAGTTTGGAATGCAGCACCCAAGTTGAGCCTGGGTATTTTCATCCCTTAATCATCCGCCTGCATCGCGCGAGTAAATCCGGATAACAGCGCCACCTACGTATTACCGCGGCTGCTGGCACGTAGTTAGCCGTGGCCTTCCTCCTTGAGTACCGTCATTATCTTCCCAAGACAGAGCTTTGCGATCGAAAACCTTCATCACTCACGCGGCGTTGCTGCATCAGGGTTTCCCATTGTGCAATATTCCCCACTGCTGCCTCCCTAGGAG
+
6&-+00+))('-3/82.,&()24;<:/623*/164*+-,*-4,))16882/('%&*/,1/.2.-2/40.)-(%((-015:89:<8,2+/'3('571(+**(+-1389775677<:89:98830''%*&(//4+7,262377821070001///1;026223,)-.+00,.-)-.2/1-2')+/558::::6985222:865146--.6:93++/+*($'()(,))+:<-294.671.6/314*.3466.8---43//12131/),*1.3://0;.;;304121++**('%$'(,,'%&))(17&'+5/68/....8881457665.90,'00175640.,./4/1)000.2888:91-0.//34..08(1+.(''0+),)('*+*...696662*(--)*.)+**+-0(),572120.(%(+)/-,,)&'(%(+,273203399242<1:62(,*&**,2/1/,*../'$$*+)(+3*()(('*/-.))*+-554476+,1:,-,,*1223232252)'46<89/:(()'*+/-*&(+42.)*,*.51'-.*,-+,,,5+)*0*//018*)15*(12496,+',+.100;<0.71)31'%''((,*),0223::*-3/1&,/**''&,,--1/.'&'&'0'&(%$$)+-88/0:-19,)+31)1233;77:9/973(''%,,,128/)%$'%+&(((%1)++10200.'+1+&))72-'+*+270+'')(6788.+.-.4,,)+/922*-1,.,,(-+*,/9-92027+/0427229::5901:551412331/29247:;8::6756602--.-/-*&&-)53(*&((),)(&).,)'.-&--;7486:869101/-8.+(((-,+*-0.*/*/).99.33,4,+'/.7/65352+05+'.'+..2'&&''(03312256753+,*+/24912816609.21/740-0...54180/(-,-,.11-,.5.6/'(%*074-0201'&%*'*3-28,5-+,4996;/.0/24-,())77/%00234+-6;6244866890122022227221</.-*(',0-0655031/8+29,0+//9244/8681-.3/.*,,.*63*'&*+('
@e4efa534-61c7-4f70-871c-88170bf0e2ea ch=76 read=75021 start_time=2019-12-13T06:31:54Z barcode=BC01 runid=2c9cf7bc05858273f10e7d7ec552fc0bd742dc3e
CCGGTTACCTTGTTGTGACTTCACCCCAATCCTTGACCCTACCTTCGGCCGCTGCCTCCTTGCAGTTAGCTCACGGACTTCAGGTATTGCCAACTCTCATGGTGTGACCCGGGCGGTGTGTACAAGACCAGAATGTATTCACCGCGACATTCTGAACGATTACTGGTAACTCCAGCTTCATGTAGGCGAGTTTCAGCCTACAATCCGAACTGAGACTGGTTTTAAGCTTGGCTCCACCTCGCGGTATTGCATCTCTCTGTACCAGCCATTTAGCCCAGCACGTGTGTAGCCCTACGCATGCAAAGGGGCATGATGATTTGACGTCATCCCCACCTTCCTCCTGGATTAACCCAAGGCAGTCTCGCTAAGAGTCACTCCAACAATAGTAGTAACTAACGACCGAGGTTGCGCTCGTTGCGGGACTTAACCCAACATCTCACGACACGAGCTGACGACAACCATACCACCTGTCACCTTGTCCCCGAAGGAATTTCCTCGATTAAAAAGAGTAATGCAAGGGATGTCAAGTGTAGGTAAGGTTCTTCCGCGTTGCTTCAGATTAAACCATGCTCCGCTACTTGTGCGGGTCCCCGTCAATTCCTTTGAGTTTTAATCTTGCGACCGTACCAGGCGGAATGCGCAATGCGTTAGCGGCGGCGCAGGTGTTGAAACCCCCCCCGCACCTAGAGTATTCATCGTTTTGCAGCGTGGACTACCAGGGTATCTAATCCTGTTTGCTCCCACGCTTTCGAGCCTCAGCGTCAGTTACAGTCAGTCGCCTTCGCCACTGGGTGTTCTTCCTAATCTCTGCGCATTCCACCCGCTACACTAGAATTCTCCTCTCCTGCACTCTAGATAACCAGTTTTGGAATGCGGCACCCAAGTTGAGCCCGGGTATTTCATCCCACTTAATCATCCGCCACGCTCCCTTTACGCCCAGTAAATCCGGATAGCGCTCGCCACCTACGTATTACCGCGGCTGCTGGCACGTAGTTAGCCGTGGCTTCCTCCTTAGGTACCGTCATTATCTTCCCAAGACAGGCTTTACGATCCGAAACCTTCATCACTCACGCGGCGTTGCTGCATCAGGGTTTCCCCATTGTGCAATATTCCCCTGCTGCCTCCCGTAG
+
72533:347/;/,+(&',.369/9:5-0315'',)(09,,.28142-.0.*,126366+1-(*%)+,)),-++,.6354:4*133.1//66/,.+*(.*+/*+*,-.7***(2*.8110/34481++((&('.,-778;1016-28878:<534&%'.128121)0,.2/00.,-./63&0%$%.,93132:2.**0*(),,93:))0752.1/2395*2:8/+('*-5-4/.03&*/,/&&*()*)/./12031/00-)&(/),27-/5.*,)+)).-)-/001-+,.180,**$($%$()2-*13+-994443..2/++-12682;69-*/64<85123)+/(2++(,,),+02/(//311-.+*+((*+.&')/'1%**+)'''(()))+,2111&,%&&-4-8..+--/3+5(',43-'%%1*4/*(((*+142,.00/,5,&+)+,-:99;474<32)5--2;.47857949314+1)(()-.*./:136122&($+/10/(+,-,*0'(.,(2.666863'(.,--+.-..-1296881-),1/1,,.041.,1.1;4:95)*0.31/.1///6/211'20-.9;9.49*9.989/:;20)/4/*06033902168:/8/34+/-,+-&((#$&(-267969-+**/5+,1*'(%('(21:,35(+*/-51,(%)*17+)%'').+62358/231)')*,,,88;57/27;33,'.+21()..3643-72./309-'+.-2;9,237599701101742:322843+&'(+8796<799;010172002;9938))10./254*/,./38,($+/)*1223053()(*,8-.,1.0169430'((-&'+86474;2599;,..))+$&)/-,.60.-//520+5))+*'+'-8+,++,3*(*1*9.9978:73/,%)(,-47*672086593+/17:2021758*+&'',-49:;0/7..4/5+/+*-,)0/9222959&$$')2177;65696:992343016).*)+20)11113-430124712-,0+,*++.+*+('*01.3'(,3/.40500274784.2230;2-1.++//0779249308-297-#$/&/)+*80122903/++//./5.06-))),
@dc4f0187-fdb6-4db2-bc1a-e4ce2de47b7f ch=1 read=28736 start_time=2019-12-13T06:31:20Z barcode=BC01 runid=2c9cf7bc05858273f10e7d7ec552fc0bd742dc3e
CTCCTACGGAGGCAGCAGTAGAAATTTTCGGCAATGGGAAACCCTGACCGAGCAACGCCGCGTGAAGGAAGAAGGTTTTTCGGATTGTAAACTTCTGTTATAAAGGAAGGCGGCGGCTACGGAAATGGTAGCCGAGTGTCAGTACTTTATTAAGCCACGGCTAACTACGTGCCAGCAGCCGCGGTAATACGTAGGTGTATCCAGGTATTGGGCGTAAAGAGAGCGGAGGCGGCAGCAAGGGTCTGTGGTGAAAGCCTGAAGCTTAACTTCAGTGAAAGCCATGAAACCAGGCAGCTAGGGAAGTGCGGAGAGGATCGTGGAATTCCATGTAGCGGTGAAATGCGTAGATATGGAGGAACACCAGTGGCAGGCGACGTCTGGCCTGCAACTGACGCTCAGTCCGGGCGTGGGGAGCAAATAAGGATTAGATACTCCTAGTGGTCCACGCCGTAAACGATGAGTACTAAGTGTTGGATGTCGAAAGTTCAGTGCTGCAGTTAACGCAATAAATTACTCCGCGCCTGGTAGTACGTTCGCAAGAATGAAACTCAAAGGAATTGACGGGGCCCGCAAGCGGTGGAGCATGGTTTAATTCGAGCAACGCGAAGAACGCTACAGATCTTGACATACTCATAAAAGGCTCAGAGATGGAGAATAGCTATATGAAGTGGGTGGTGCATGGTTGTCATCGTGTCGTGAGGTGTTGGGTTAAGTCCGCAACGAGCGCAACCCATAGCGTTAGTTACCATCATTAAGTTGGGGACTCTGGCGAGACTGCCAGTGACAAGCTGGAGGAAGGCGGGGATGATCAAATCATCATGCCTTATGACCTGGGCTACACACGTGCTACAATGGATGGTGCAGAGGAAGCGAAGCCGCGGTGAAGCAAAACCCATAAAACCATTCTCAGTTCAGTTGGCAGTCGCAAACTCGACTGCGAAGTTGGAATCGCTAGTAATCGCGAATCAGCATGTCGCGGTGAATACGTTCTCGGGCCTTACACACCGCCCGTCACACCACGAGTTGATAACACCCGAAGCCGGTGGCTAACCGCAAGGAAAGACTGTCTAGGTGGGACAGTGGTGGGGTGAAGTCATGGCACAAGGTAACCGGAAGATAGAGCGACAGGCAAATGGAGGTTAACACAAAGACACCGGCAACTCTTCCTTCCAATAATGCGTAACCCCGCA
+
.-2..0505+*,*04*(()*+*,0+38/54:73831-&,0//0*)*23:4-+454726:51010**,/,4'((,.,65501+5(.-./291328264.5.+.0)+-*,)**,+'(((&%%(().0+.211143-'(*'/-%'-*,''(%+*+)%'*.107/.-/+))-%1*+1(+,-*42')'$*%%'*-02234/%((*4,(5)+')&&*.-165;,('-%('*)%&)'**(+.21-/671676242/*+23+,*%((+((*)/*)',*%&,'(*(%.0/-')34-6489-.'++('-*'')+21&1,)('1,-3,0+---033)'(&&(--/0.,25.,++,*%&3.-,.+-/3/4-*.+*--6-*'',+/-)&'+,00371323---.--+--+(,+0&&&&&,**11')).040,2'++&/,,+.,++*.)*&-/+(*,5-0/19289:740.0*+*--340,02.307/54,31%*-**+15'),5688:2.3.0-,+,/33.+&*)(*-/6)+(10),0-//3/76696*,--+,30-48+,01+63(,%*/,55632/),0*'()2/12262-,,,+010.;9494:6.0(,00/--.04,+,+&(*-.((+.'-+,*/01.//+)(-68-/4/,/+*-..263+*'-+'.2433034/3)(&,,,/0''(();9772,+)++//(+10555174356*.0-701.22-).-01&&(&$--'.,,%.%*+),/-,2..595894571*(*,.8:6/7986*3+&(-.38734'/./1466+126:11///595,--/),))&(675,,+0//5156.5010.4958/+/20-,+),..01///20.1:6650/2885,0/,0*0/25$-'')&,*-,5*++39,480,-*(*('%*1:86:.23:9'3+6+/**-/,((),0,12443,'&(')(*6.4--+(().,.11721&()*.,;013355/.--,.-.26104/183250130'+'$$''(.5042,))'',*./,//3162113535-42,+.5+0/3**,**.-2/-)-++-).-%('+-2530),2244*'%$'*-&3(+10.*1*(*.*/))('+460303:98591600561.31.44.,4/323.+(&'&/*2304/56),886:4.%1,-)-*+2()'*(&)&%,,+&0-,/)*'&%#$%
@bd33186c-be30-4cb0-8cff-e5988f7b7773 ch=242 read=122632 start_time=2019-12-13T06:34:58Z barcode=BC01 runid=2c9cf7bc05858273f10e7d7ec552fc0bd742dc3e
CCGGTTACCTTGTTGACTTCACCCCAGTCATGAATCACAAAGTGGTAAAGCGCCCTCCCGAAGGTTAAGCTACCTACTTCTTTTACCCAACCCACTCCCCATGAATTGTGACGGGCAGTGTACAGGCCGAGACGTATTCACCGTGGCATTCCTGATCCACGATTACTAGCGATTCCGACTTCATGTGGAGTCAGTTGCAGACTCAATCGGACTACGACGCACTTCGCGGGGTCGCTTGCTCTCGCCGAGGTCGCTTCTCTTTGCTTATGCGCCATTGTAGCGCGTGTAGCCCTGGTCGTAAGGGCCGCATGATGACTTGACGTCATCCCCACCTTCCTCCAGTTTATCACTGGCAGTCTCCTTTGGAGTTCCGGCCGGACCGCTGGCAACAAAGGATAAAGGGTTGCGCTCGTTGGGACTTAACCCAACATTTCACAGCACGAGCTGACGACAGCCATGCAGCACCTGTCTCACGGTTCCCGAGGCACATTCTCATCTCTGAAAACTTCCGTGGATGTCAAGACCAGGTAAGGTTCTTCGCGTTAGAAGATTGGCACATGCTCCACCGCTTGTGCAGGCCCCGTCAATTCATTTGAGTTTTAACCTTGCGGCCGTACTCCCCCAGGCGGTCGACTTAACGCGTTAGCTCCGGAAGCCACGCCTCAAGGGCACAACCTCAAGTCGACATCGTTTACGGCGTGGACTACCAGGGTATCCTAATCCTGTGTTGCTCCCCACGCTTTCGCACCTGACGTCGATCTTCGTCAGGGGCCGCCCAGCCGCCACCGGTATTCACTCCAGATCTCTACGCATTTCACCGCTACACCGCAGATTCTGCCCCTCTACGAGACTCAAGCTTGCCAGTATCAGATGCAGTTCCCAGGTTGGGCCGAAGTTTCATCTGACTTAACAAACCGCCTGCGTGCGCTTGCCTTGAATAATTCCGATTAACGCTTGCACCTCCGTATTACCGCGGCTGCTGGCACAGGTTAGCCGGTGCTTCTTCTGCGGGTAACGTCAATGAGCAAAGGTATTAACTTTACTCCTTCACTCCCGCTGAAGTACTTTACAACCCGAAGGCCTTCTTCATACGCGGCATGCATCAGGCTTGCGCCCGGTATTGCAATATTCCCCACTGCTGCCTCCCGTAG
+
/3*&//-23.4-*+)(((*'&*8:--08500&&653/2*2++-0:098-)./7:-+*''(.4./+-*(')117:/+-9/-9:9,*/*')),7.&'&+00.(,,''*+++327281'',,)*'&$)).2-()+,../5;/--4/72644482)+.29:100/033/.1/.-/03<685366:73.,)*,'**.&-+3,/+*)***6.*3-94876676842,./+$&&*)*&(&&(+-++,.)/+,'((--23/11:1:/86,'&'+*-/549;7994/.-,(+,)()()374,/6996,8,'&&&%&(&(*,/.,//411267571:13--.4/653.,*+-2<8/00/882811057692.631((*736&4)0,/317556324//,326&5/2.83*+,'.4-/,-/07/5,111/6-/'.-+//22.:3-*/,%,''*,4234432)10)929993-00/3955/,*++,+40925)'&,(,,///91,02569*($+.1-,60;;./6/00.1864595:'01..,304:67<934.0,'%(%&$($'&($'*,-853,*0-01-4-.+1%,-+64.)-0087<9.:<:3.3+::6.42))-)*0,4-&/)+,.969,-0*7+1-0014342/-)*&'()*/./*0+),%)+-/11500+)0352346:79/3*1+155,545579;:/3091236;888726&2634406(')1-.8400*01*,58:;/+.+)3;.,-.+484112697+*++.:861<(+7-,00+1,($$&'&),),)-,:84:3')*++)*/77741%./116;:747:43501,/&#&()+--)(#+12(')+(*$&(*889./)-.2257(/./04)-)112-56806-*,,2*,,-25--+*/2-++*+++-.+7/8/6884857.+++)2421(-&#%$%$%'+*-2/922//,-)()(.-7.0/5:,/8'2(,/-54*-)+).13-4*)&*&+001.-20.80008/89;:9987:63383133.5...338<,4-01-3-1,0750134-,3'$'(.:.,/,+((',+*.0,'*)'.+)),-,/194;65;66700-0081)))++/7*24,..,-/03+'$-$(''*,0149-987-&(%$&'+)&%(/++/27
@ee0794fb-bd4e-4123-9517-0470dda14220 ch=495 read=99244 start_time=2019-12-13T06:35:05Z barcode=BC01 runid=2c9cf7bc05858273f10e7d7ec552fc0bd742dc3e
CCTCACAGGGGAGAGCAGTAGGGGTAATGGAAACCCTGACCGAGCAACGCCGCGTGAAGAAGAAGGTTTTCAGTTATGAAACTTCTGTTATAAAGGAAGAACAGCGGCTACGAAATGGTAGCCGGTGATGCTGATAAAGAAGCCACGGCTAACTACGTGCCAGCAGCCACCGCGGTAATACGTAGGTGGCAAAGCGTTATCGGAATTATTGGGCGCAGAGGGAGCAGGCAGCGGGTCTGTGGTGAAAGCCTGAAGCAACTGGTGACCATAGAAACCAGGCAGCTAGGTGGGGAGGATCGTGGAATTCCATGTGTAGCGGTGAAATGCGTAGATATATGGAGGTTACCAGTGGCGAAGGCGACGATCTGGCCTGCAACTGACGCTCGAATCGAAAGCGTGGGAAACAAATAAGTTAGATGCCTAGTAGTCCACGCCGTAAACGTGAGTGCTAAGTGTTGGATGTCAGGTTCAGTTCTTTTGATTAACGCAACCAGTACTCCGCCTGGTGAAGTACGTTCGCAAGAATGGGGAAACTCAAAGGAATTGACGGGGCCCGCACAAGCGGTGGAGCATGGTTTAATTCGATGCAACGCGAAGAACCTTACCTGGTCTTGGCATCCCACGGAAGTTTTCAGAGATGAGAATATTGCCTTCGGGAACCGTGAGACAGGTGCTGCATGGCTTGTCGTCAGCTCGTGTTGTGAAATGTTGGGTTGTTCACAACAAGCGCAACCCTTATCCTTTGTTGCCAGCGGTCCGGCCGAGAACTCCAAAGGGAGACTGCCAGTGATAAACTGGAGGAAGGTGGGATGACGTCAAGTCATCATGGCCCGCGACCAGGGCTACACACGTGCTACGGCGCATACAAAGGCGACCTCGCGAGAGCAAAGCGGACCTCATAAAGTGCGTCGTAGTCCGTA
+
0*))#$$'-54(''))+,4/**,&$$'&-*-3+3<-/2473/+'('%(&(''*+./.2,+.),0*0-4/*.+-/0'*)(-)&'//64685564,-2+1/162&/-+0-,*.'$&0''5+*)2+()&''&%)+%&,(,)&)(%))+--(+-.2/3&113-2,,*2,-28'+/+--00/:0/079030/39557)*+5293-.%(&,,.+21701,&&&&'(,,*,.043/',-,+/*.062272)*/3)0400/.+-,.-+*''(**/-,+*+0/+03::5-100/*-'('*('()%+,-2-(()-8.:16-1-*'---51*-+,(/43231'/226982+-(%&(/6'5522,*+1+0149844441/(-2-249555535.003')').%',-+.2551.'-*00--*)&+'4+*,1(.2)(/42.766121275789(1%,''+/./451/3/.8184:164*%.19+')*&',/.1,/.9/9/332'(+**0++--4-.4.,*/*&'&(./.6:96720-06562*'*1++898;/0-,.30433,(02-9.'*'(+3+.-568-),++-)**16486:7/.0,0754.///30233120,.+&'-4.2+&+-.,1/(&*))$&'+;;81,++-.10/'&()&,-*.3/63(56-51345,',)/*(**(*+,2(')%&&&(,8241,,-.045405+.,,+0++05(*)*(&'/*)+-,2/-'''0*)-50)0./1''-)'3/16<3233;94-221.)%+(/-/0*35*--+)*,/412)$(((,-..&,.48--1+0*,--33043232331+*-.840''%'&+($'%'((*+'))(&+*+&)+-,.(%%'&''+*,-345((&%&'0,0-%(().-&/24.$--8222464669414252245755)6)%#&
@82134b9f-fe7a-4d91-b7a1-c15841ae7bc8 ch=86 read=100301 start_time=2019-12-13T06:27:28Z barcode=BC01 runid=2c9cf7bc05858273f10e7d7ec552fc0bd742dc3e
CCAGAAATGTTATATACTACAGGGCGCAATTTGAGAATAATATTACAATGGGCGCAAGCCTGTTACCATACCGCCGCGTGTAAGCCTTCAGGTTGTAAAATTTTCTTCAGCGGGGAGGAAGAATTAAAGTTAATACGCTGCTCATTGGCATTTTAACAGAAGAAGCGGCTCCGTGCCGTAATGCGGAGGGTTACCGGCGTTAATCAGATTACTGGAAGATAAAGCGCAGGCGGTTAAGTCAGATGTGGAAATCACGGGCTCAACCTGGGAACTGCATCTGATACTGGCAACGAGATTACCATCGTGGGGGGGGGGTAAAAATTCCAGGTGTGGCGGTGAAATGCGTGAGATCTGGAGGAGTCACGGTGTGAAGGCCTGGACGGCTCGATTTTGCAAAGCGTGGGGTAAACAGAAGTTAGATGCCTGTTGTCCGCCGTAAACGATGTCGACAGGTTGTGCCCGCGCCAAAGTGGCTTCCGGGTAGCGGTCGCGACCGCCTGGAATTTTACGGCCGCAAGGTTAAAACTCGATATTGGGGGCCCCGCCTGGCGGTAGACGTATTGGTTTTGAATTTCGTGCAGTCTTGGCATCCACGAGTTTTCAGAGATGAATATTATTGCTTCAGGAACCGTGAGACAGGTGCTGCATAGCTATTAGACTCGTGTTGTGGAAATGTTGGTTAAGTCCTGGTATCGCTGGTTGTTGCCCCCAACCCTTCCCAGCGGTCCGGCCGGGAACTCAAAGGACCGCAGTGATAAGCTGATTGGGAGCTGACGTCCTACAAGTCATCGTGCATGGCCCACTTTACGACCAAATACCACCGCGATACTTCACAATAGCGCCACAAAGCGACCGCGAAAGCGACGGATAAGTGCGATAAATTCAGTTGGGTCGTTTAGCTCAGCTCCGCAAGTCGGAATCGCTAATCGTGGATCCGAAAGGTACCACAGTAGATACGTTCCACGGGCCTTACGCAATCACCATGTAGGTGTTTAAAATTGCGTTGAAACAACGAAGGACCGATTCACTGACTGGGGTGAAGTCGTAACAATTAACCGATGACGTGGGTTAGCGGCAGCAAGACACCGACAACTTTCTTCGAAAGCACCAATACGTAATGGCATAG
+
()(((-*''/,(*-,)+%&)$-(('+-$$/*-*(+',,-.+&.(*+34/+1,)(/0.())%#)($%$%&%+-%,-123.,*,+%)($&.$.'),+*2-'%'&&%'')'&''(.-('++*/&&'%-+83.30.()&&%).,-13-4.1*1'+/*%%$%'%*(%(%%$$#%%,)&)+'%%$%**&4(3*),),%$(%%'(42:19/3,,-090219.1((%%%(*%((+*.0'($*),,)*.&().-&$$&&&('"%')523716.4,-42$%$$%%&(&&(+--21//),.''&+$+%%'*(+-.0%,*,.*,12,*/87..)0+((22,('%)&,430%'&%&(()&$&'/---/)**$%%&$%&&)'$&'*%#)'%),*&%$'(10(1**'%#')($'+&%&%$$,264/&&(),0().1')*(%+-).,3')'%&))*')-.(-//,2'/+2+++/77*(+'*()%$&$'-,-1,+&*%'$((*)'#$$%-283*)%$$&'/46+$%(,),*/05.92627911.*''+''),.58./--'')''(*',-,*2+)#(&-*,+345+''',0'(($$%$$0%'&&&+,85,+-'%+-48/--,))()''%%$('&+)'),+,(443444*7%%').**12124,,,*())%%%%''()+812/.4-,*&/)))+-6.2,4631,5(&&%&',+(%%%$&($.+&)*((&)'*-)$%&(&&&'+*++'+(.-+)*&)+,2.3(/)&&%%&%&)(((+*$%$''('+0+'%''(*-,)))$%&-*)-)%$#$#%#%(+.//&#%&(%#%*+-4.-()&)(&0&#$$$($%&/')+.70(&&$%%&'-,*'(*-+%')%')*'))(()+)#%'$+%%%$'-0-,/($(),'/)*('(*('&)**('*&,($&+,((*.)-5..&(-*.,,,0496/8'&'*)$$$'('&(%32*)50011.,)%%()-.0&&$#$"($$%&'+&$'(*$,#%$(*')-'%(&'"%(%$&)'$&$'%)$$$##$$$-**''(+++*/4.*/-).,-2**+&%%&$'(,+0-('&$$&%$,)/('%$%'&$&&&('',+0.../0.*+2/-1-0''*+%&#&%''(*51)/''&%%$##%
@ec524632-520e-40f0-bb9b-3f48fd8cdf09 ch=483 read=112279 start_time=2019-12-13T06:35:23Z barcode=BC01 runid=2c9cf7bc05858273f10e7d7ec552fc0bd742dc3e
CCGGTTACCTTGTTACGACTTCACCCCAGTCATGAATCCTGAGGTGGTAAGCGCCCTCCGAGTTAAATACCTACTTCTTTTTGCAACCCACTCCCATGGTGTGACAGGCGGTGTGTACAAGGCCCGGGAACGTATGCAATGGCATTCTGATCCACTAGCGATTCCGAGCTTCATGGAGTCGAGTTGCAGACTCGAAATCGGACTACGACGCACTTTATGAGGGTCCGCTTGCTCTCGCGGAGTCGCTTCTCTTTGTATGCGCCATTGTAGCACGTGTGTAGCCCTGGTCGTAAGGGCCATGATGACTTGACGTCATCCCCACCACTCCAGTTTATCACTGGCAGTGCTCCTTTGAGTTCCCGGCCGGACCGCTGGCAACAAAGGATAAAGGGGGGTTGCGCTCGTTGCGGGACTTAACTTAACATTTTACAACACGAGCTGACGGCAGCCATGCAGCACCTGTCTCACGGTTTGAAGGCACATTCATCACCAAACTTCCGTGGATGTCAGACCAGGTAAGGTTCTTCGCGTTGCATCGAATTCGAAGCCACATGCTCCACCGGTGCGGGCCCCGTCAATTCATTTGGTTTGGCCTTGCGGCCGTACTCCCCAGACGGTCGACTTAACGCGTTAGCTCCGGAAGCCACGCCTCAAGGCACAACCTCCAAGTCGACATCGTTTACAGCGTGGACTACCAGAATTGCCCTAATCCCTGTTTGCTCCCCACGCTTTCGCACCCTGAGCGTCAGTCTTCGTCCAGGGCCCGCCTTCGCCACCGGTATTCCTCCAGATCTACGCATTTCACCCTTTACCTGGAATTCTGCCCCCCTCACGGAACCAAGCTTGCCAGTATCAGATGCAGTTCCCAGGTTGGGCCAGGTTCCATCTGACTTGTGACGCGCAAAATTACGCTACGCCAGTAATTCCGATTAACGCACCCTCCATTACCGCGGCTGCTGGCACGGGTTAGCCAGTGCTTCTTCTGCGGGTAACGTCAGTAATTAGTAACTGCTCCCTTCCTCCCCGCTAGAAATTGCTTTACAACCCGGGACGCTTCTTCATACGCGGCATGGCTTGCATCGGGCTTGCGCCCATTGTGCAATATTCCCCACTGCTGCCTCCCGAGGG
+
54+1/4-/1/8233/.1,0500.1())++45-5/1:63&&'''('*(()/,-.07.,/)'&**60;*)+.73246;53:83,4,3+31,%(*0:30269873103'484,)&)*+,**:96383(+433))&$$%#)%%+2:53546+-/3/-)*(+'(+/10.(''&)-*)*)*/,,,3-(+.-'/'(,11-&//**-094953243613,.,78./1//3-3462-4-,-55262.,($'),+--,:9-98,))&&#**1:-1.**-/1/122362//13:2278;74640-653944/0,+(,,1.0.123382991)*-'().(*+6:7.//&87382$&*$&(*+-..++.09382-101539875/82:327562(/1-868-+).+/,/425566772;-/,:8-'(',+'''-.62549*(22/415545565563(-,&++((%)((+)-+%%*,/523*+/.)),+/.43889.,()*(-1.-,**,(+)..:99464677971043./.229:9;87872;11188(&%'&&&+-%20-*-30444:00)+&''3182388/*+3587:5-1743,)+(&%''),/0/925(*),*188*)*)/*..875/6/6/9883760*+-,+0/0725:1336906)/*&)))+4.7/1)3-0-0,&/013/490*+%,--88:676.5-.'%$*''//+,1:052+,6,7-*-)/50*),,(29))...07)+-$'&(&&),,,.7/2,3&$,+'+2,+051630-4./0(,-(+755,1.**))-1586705;11&*'&&(&'-859/1/1.)&'+/342-''#$'+(*),91.-5--87*/1/00)+-.0468965,)*16/6.,-7,),(*/%+*+740+*/)($&&)*.+-/12)0+-/,*+%(%&%'(/.44;8823161400/-0642-7,,2.1900.1/+''.),)&*+/*)/0238'7.,,0.39;771:,995473212%&-+'.*&%+(*(-'.-13*18480112,+24*(-0)-)'&),*)--(0/&')'&*&)0+66;5.-),)(-))%'&))*+,.357.:4-10%/2/:4,-1*0'+*..451;8:-,-,++,*+0+.)')'(($
@e4b2a0ad-bba0-45e0-82b1-33890b41a9de ch=283 read=66956 start_time=2019-12-13T06:35:23Z barcode=BC01 runid=2c9cf7bc05858273f10e7d7ec552fc0bd742dc3e
CAGTTGCTTGTTACGGCTTCACCCCAGTCATGAATCACAAAGTGGTAAGCGCCCTCCCGAAGGATTAAGCTACCTACTTCTTTTTTGCAACCCTCCCATGGTGTGACGGGCGGTGTGTACAAGGCCCGGGAACGTATTCACCGTGGCATTCTGATCCACGATTACTAGCGATTCCGACTTCGTGGAGTCGAGTTGCAGACTCAATCGGACTACGACGCACTTTATGAGGTCCTTGCTCTCGCGAGGTCGCTTCTCTTTGTATGCGCCATTGTAGCGCGATGTGTAGCCCTGGTCGTAAGAATGATGACTTGACGTCATCCCACCTTCCCTCCAGTTTATCATGGCAGTCTCCTTTGAGTTCCAGCCCGGACCGCTGGCAACAAAGGATAAGGGTTGCGCTCGTTGCGGGACTTAACCAACATTTCGCAACACAGTGACGACAGCCATGCAGCACCTGTCTCACGGTTCCCGAAGGCACATTCTCGTCTCTGAAACTTCCGTGGATGTCAAGACAGGTAAGGTTCTTCGCGTTGCATCGAATTAAACCACATGCTCCACCGCTTGTGCAGGCCCCATCAATTCATTTGAGTTTTAACTTGCGGCCGTACTCCCAGGCGGTCGACTTAACGCGTTAGCTCCGGAAGCCGCCTCAAGGGCACAACCTCCAAGTCATTTATCCGTTTACGGCGTGGACCTGGGGCAATAATCCTGTTTGCTCCCCACGCTTTCGCACCTGAGCGTCAGTCTTCGTCAGGGCCGCCTTCGCCACCGGTATTCCTCCAGATCTCTACGCATTTCACCGCTACACCTGGAATTCTACCCCCCTCTACGAGACTCAAGCTTGCCAGTATCAGATGCAGTTCCCAGGTTGAGCCCAGGGGATTTCACATCTGACTTAACAAACCGCCTGCGTGCGCTTCGCCCAGTAATTCCGATTAACGCTTGCACCTCCGTATTACCGCGGCTGCTGTGCAGGTTAGCCGGTGCTATTCTTGAGGTAACGTCAATGAGCAAAGATATTAACTGCTCCTTCCTCCCGCTGAAAGTACTTTACAACCCGAAGGCCTTCTTCATACGCGCGGCATGGCTGCATCGAATGCGCCCGTTATTGCAATATTCCCCACTGCTGCCTCCGTAGAG
+
1$*/(%)',+1../750090/368-+.583577:84*++2./041/3*&*--:02094+,0,+%*.-/*-.17:7,685012679+665846-&*4-,4498566895;97;;754,146964/93,,4768644327//1:115/-.35,+**+32-.-)0.(*,++,-/1:34..0906*200(+,0&$-,6'.$&4/18(;,:+824-+.002+,')078455/57++,-///00/0((+$)&)*011916/67,*0126879;379*)*+**6323-/)%&%*0/+-1,+103-+%))+--//0,3(*-3455.:8-+2.14.5-+0//03<9222/'&3+1166.0/.710188-9.$+33+49166,/212-/2.48*-/8-5*-,/*802299:828/..9771213/0-,0.,07./,..00/1'&(*.6998738:7:44*,--/500255/.//::81*++-3))+++-.8863-,---/+)**(,36:-/9;;;78987227*4..45-67<:9<:4:618/0098-*0,02<667..-/,,-/8125.0.0,//6)7-/22+',0**,,+).0,..-6;;+13''&&'4635,/120251+.66/:00-1//252202,2)('(,-/0/-0$-*&)4843//463256925('&'--.1,,/0(,-'(4<:12,9../9:31'')/.(&-,-5:7631+49+*30587,*+**59,-./+1:4418889/,'+,/26559*+64,678:07.((''0,/9969<7402'))/05587565618;,,-6/''%'(,--*,,./31395:2875+)*)'**,./16829/4/9007357549002426888;76--22/62129,*%,.-)%1-))+(+/1200.2/70468614+8;::998891.-/'&&%$)/147981((*326296539.,*.3-395986;57;2/13136574(#'%(-08000:)7.,)6%26*+)%'*-/./5,,..843-660/+('&&)'+'(+%*.68-95.-150+760.42*-).*/0'*-,34+)*.-2/73:23;9774,%++,7:9887:8:33333//4445.;;+*31'.'&).6334/:791'*++.102918:((((&)
