# Supplementary material for: De novo species identification using 16S rRNA gene nanopore sequencing
Source: PeerJ. 2020 Oct 21;8:e10029. doi: 10.7717/peerj.10029 (PMC7585375; doi:10.7717/peerj.10029)
Supplement: Supplemental Information 2 — Contains raw reads. [file peerj-08-10029-s002.zip › pass_fastq_runid_2c9cf7bc05858273f10e7d7ec552fc0bd742dc3e_241.fastq]

@dbb3e428-8724-4d2a-9230-1c38113e6576 ch=338 read=57462 start_time=2019-12-13T06:35:00Z barcode=BC01 runid=2c9cf7bc05858273f10e7d7ec552fc0bd742dc3e
CCGGTTACCTTGTTACGGCTTCACCCCAATCATCTATCCACCTTAGGCGGCTGGCTCCTTACCTCACCGACTTCGGGTGTTACAAACTCTCGTGGTGTGACGGGCGGTGTGTACAAGGCCGGGAACGTGGTATTCACCGCGGCGTGCTGATCCGCGATTACTGGCGATTCCGACTTCATGTAGGCGAGTTGCGGCTACAATCCGAACTGAGACTGGCTTTCAGAGATTAGCTTGCCGTCACCGGCTTGCGCGATCGTTGTACCAGCCGATAGCGTGTGTAGCCCAGGTCATAAGGGGCATGATGATTTGACGTCATCCCACCTTCCTCAGTTTATTACCGGCAGTCTCATAGAGTGCCCAACTCAATGATGGCAACTAACAATAAGGGTTGCGCTCGTTGCGGGACTTAACCCAACATCTCGGCACGAGCTGACGACAACCATGCACCACCTGAAAATGCACCGATGTTTCGAAGAAACTTCCTATCTAGAAATAGCATCAGGGATGTCAAGACCTGGTAAAGGTTCTTCGCGTTGCTTCAGGTAAAACCACATGCTCCCACCGCTTGCGGGCTTCCCGTCAATTCAGCACGGTTTCACCATTCTTTTTTGAACGTACTACTCGGGCGGAGTACTTATTGCGTTAGCTTCGCCAGCACTTTGAACTTTGACATCAACACTTGCTCATCGTTTACGGCGTGGTTCGGGTATCTAATCTATTTGCTCCCCACGCTTTCCGGGACTGAGCGTCAGTTGTAGGCAGATCGTCGCCTTCGCCACTGGGTGTTCCTCCATATATCTACGCATTTCACCGCTACACATGGAATTCCACGATCCTCTCCTGCACTCTAGCTGCCCACGGTTTCATATTTACTGAAGTTAAGCTTCAGGCTTTCTGAACCCGCTTGCTGCCGCCTGCTCCTCTTTACTTAATAATTTCGGATAACGCTTGCCACCTACGTATTACCGCGGCTGCTGGCACGTAGTTAGCCGTGGCTTTCAATAAAGTACCGTCGCTCGGCTACCATTTCCTGTAGCCGCCGTTCTTCCTTTATAACAGAAGTTTACAATCCGAAAACCTTCTTCTTCGGCGTTGCTCGGTCAGGGTTTCCCCATTGCCGAAATTCCCTACTGCTGCCTCCTAGGG
+
36*(.*(6304(/1&''&*.35+0)+(0228797663.)%''++,44,0'%&5(+,8*-)'-104/322/0/+*-10201.-/469000,.248778889945:-/31021102,0/241+5259765*)2/-7.*,6,4/431135////2-,/44472311/*()3*5-524473341344661/.71+(&'%%''.4+5(*+9234.+20116.3;800-***/*&++-..7:776212/1-/4*-*'%%)2-7.*,13,3'6+++)()*(((+1---/92(,30/-/12*26106-,,,,72<5./68:::.880+256;;767*15<;2573677:3234332$&$&%(-+0.),++.989643091183))30+/-+01-*,+5,,+,+,86;/5*:42-2.2,51*.0/65213,'))-124666-57685'6;590/.0/&+))'+*,'(',*24./112;-6(+/*,*('--2/3))()$%05,,+(*(51'47+96013-5248:34712/))1-966;87724-**.,0&*0-18:,;://../..21*)/4*)*)(1095,&()**)*,*2080%%$%&,309/1-+),/70/,%&%$*/9861.+)'*,,)+)(+-')++*2-)2,,-8680%)'*%#%&'(2*)(')+3127<<445538).,%&&%&*1269977:0*)--.-0)&,+),-((*.0105/013,:4+,2/9;3)+*+06.+/,50%)*123678:0437-'&*+-..35-)+./48.:9479688;:0.0178,.464668588;9:871+0-++33--,,-++-././-.126...088767567467,112,&445.50(#&..794/&&)-2-+0185845:55.1145(,/10;4*&&%)-3(%&()*-.58859:/...78,.1;-#&%%)-/0/19*.+:/574.)*-,+57/0:07825214/17560:.--/030-%&)10728001:7;58++-*'2((-/-'0,.968935573.*)&.,87<:.&'&%((1/5:<:;:6582/.4-'*)),&%)(*.51(,.822/+/07/9;:<::9/3/-1623.8-*-/4211/9;84<338;5+10/6414534517-*-274454374,0,-.*(
@ed268c41-7c02-47c2-9d7c-681c229d5d7f ch=200 read=57178 start_time=2019-12-13T06:34:45Z barcode=BC01 runid=2c9cf7bc05858273f10e7d7ec552fc0bd742dc3e
CTCCTACGGGGAGGCAACGATGAGGTGACACCGGCAATGAAACCCTGACCGAACAACGCCATGAAGGAAGAAGGTTTTCGGATTGTAAACTTCTGTTATAAAGGAAGAACGGCGGCTACAGGAAATGGTAGCCAGTGGCAACACTTATTAGAAAGCCACGGCTAACTACGTGCCAGCAGCCGCGGTAATACGTAGGTGGCAAGCGTTATCAGGTGTGGGCGTAAAGAGGAGCAGGCGGCAGCAAGGGTCTGTGGTGAAAGCCTGAAGCTTCAGTAAGCCATATAGAAACCAGGCAGCTAGGTGCAGGAGAGGATCGTGGAATTCCATGTGTAGCGGTGAAATGCGTAGATATATGGAGGAACACCGGTGGCGAAGGCGACGATCTGGCCTGCAACTGACGCTCAGTCAAAGCGTGAGAGCAAATAGGATTAGATACCCTAGTAGTCCACGCCGTAAACGATAGTACCGTGTTGGATGTCAAAGTTCAGTGCTGCAGTTAACGCAATAAGTACTCCGCCTGAGTAGTACGTTCGCAAGGAGAAATGAAACTCAAAGAAATTGACGGGGACCCACACAAGCGGTGGAGCGTAATGGTTTGAAACAGCACCCGAAGAACCACCACCACC
+
**0+()1'08++10.3)3//)(%(%($$$#(),4/7)')'*,.9.++2243/&.1.+*-1.33381620')+*-250-/(/$2&$%))&)3.322.2./1;1.2-3*166'/-'1/..111.020+0321233&)***.,2--((&%(%)$*+*(0+&+'85544/0/125342,+-+,.3.-/-,(0+-.747(6+18238670/933306660605665538+&%+,(,.029:2:1)/1.,.6/-/3...40//21+.2./*&$%''/&346:4:.+)((**083283397+,+++.40,)&0-(+'--*:;8;:.5-6.6;2///./232+9,+,7007998523311+132/62);664;/:32;,-,3,408995/1111409011/.,),,314334525)13+-030%/&(77;;846/+:,1)006,6*,,/1236752456;72:;8-,,.(,.',%%&(+0:0;;8::671-,380211*&(+&,*021322.0.03*.../57+-632,/0/264679;72.5'1''&&,+)+*80-317:,)(&)(,.,,-0*'%+)*$)&((,(+/9966-00(.%%'*25:5/-0%,-%,(2(&')++-1.)%()$&'%$#
@4433e9be-fb43-45a7-bfac-5c706c8fe625 ch=465 read=34126 start_time=2019-12-13T06:34:41Z barcode=BC01 runid=2c9cf7bc05858273f10e7d7ec552fc0bd742dc3e
CTCCTACGGGAGGCAGCAGTGGGAATAATGCACAGTGGGGGAAACCCTGATGCAGCAACGCCGCGTGAGTGATGAAGGTTTTCGGATTCGTAAAGCCCTGTCTTTGGGGAAGATAATGGCGGTACCCAAGGAGGAAGCCACGGCTAACTACGTGCCAGCAGCCGCGGTAATACCTGCGTAGGTGGCAGGCGTTATCCCGGATTTACTGGGCAACAAAGGGGCGTAGGCGGATGATTAAGTGGGATGTGAAATACCCAGGCTCAGCAGGTGCTGCATTCCAAACTGTGGTTATCTAGAGTGCAGGAGGGAGAGTGGAATTCCTAGTGTAGCGGTGAAATGCGTAGAGATTGGGAAGAACACCAGTGGCGAAGGCGACTCTCTGGACTTCAACAACTGACGCTGAGGCTCAGCGTGGGAGCAAACAAGTTAGATACCCTGGTAGTCCGCCGTAAATGATGAATACTAGGTGTGGGGGGTTTCAACACCTCCGTGCCGCCGCTAACGCATTAAGTATTCCGCCTGGGAGTACGGTCATAAGATTAAAACTCAAAGGAATTGACGGGGACCCACGCACAAGTAGCCGGAGCATGTGGTTTAATTCGGAAGCAGCATGAAGAACCTTACCTACACTTGACATCCCTTGCATTACTCTTAATCGAGGAAATCCCTTCGAGACAAAGGTGACAGGTGGTGCATGGTTGTCGTCAGCTCGTGTCGTGAGATGTTGGGTTAAAGTCCGCAACAGGCGCAACCCCTTGTCGTTAGTTACTACCATTAAGTTGAGGACTCTATGAGACTGCCTGGGTTAACCAGGAGGAAGGTGGGGATGACGTCAAATCATCATACCCCCCTTATGTGTGGGCTACACACGTGCTACAATGGCTGGTACAGAGATGCAATACCGCGAGGTGGGGCCAAACTTTAAAACCAGTCTCAGTTCGGATTGTAGGCTGGAAACTCGCCTACATGAAGCTGGAGTTACTAGTAATCGCGAATCAAGAATGTCGCGGTGAATACGTTCCCGGGTCTTGTACACACCGCCCGTCACACCATGAGAGTTGGCAATACCCGAAGTCGTGAGCTAACCGCAAAGGGAGGCAGCGGCCGAAGGTAGAGGTCAGCGGTGGGGTGAAGTCGTAACAAGGTAACCGGAAG
+
(,3/-&.*55+/6-+--*/,39+()($'*))(.+01070,'(+*26/-../+,,&-69757;2434.-+++.00094-565-/(/$&**'(*2.+-36455--1.,31(,206524/0',&+,-31,+..,*/*(1$''')0+,)../1/0011/0/'/.035,+1+(5-*,0/,)/*1(,*+13/&&55539-,2,+&1%/20-/4861'&'&*0,(/65.72327/27119/:.9.696;:7862+46*)'+-+)-1000/$'%33-+,-.557:+2088543-/5/:/0/78..0448676+(,-'&'),1,0,/+9-+,7787,00+51./01-1273/,*()1.+6600))+--.3))')(&)),-40576321/./6('*%'+(&0-,.114567656866.&((,09;5+-154)+-&-(0+.6576;5.15666572&(*0256,(*,-,+87478364232+/5:;/0;05)(,126134-/29769;40)-('&*&)*1,.01274,%(-,0/''%+)*----(&(+**/-0755/+-09*1-,223332/6;5677+&)())-,)(''*/&5,,---5211909604242/)+*(,/(.%%-060(+(((*+04*)('',++)/*+.6,./..,7*)),-1;.9./-0)'((((+;2/991)61444)*+*-12%'+--44.55:478<67866-)*,*206688*:,--9:9:<6814,,+*(,+*'*+,4&'25/711094).2',-(-.+*.0'&%',013:69,.+*(,+..55.'&((-+*&&,3114./833/,/23/))+-*.0),++-8667675/0)+,33757'8/756.,642..-+*471:8620)..-/002-9--8:8877426(*&)$+%)).0.12//./04/2/)),*',1,(/)(14,48:::767'-.85-5,.3-/,1...3*-4.-/9752///05/0**+43.+)9+*'**,.-201080/:440--1;75482504.,)50/5.0/420-434/10*,*+,,)/62/;6,-63333535-,)()3,0+-06445:.*,***8)*,120109161336(,.*)-,*-1/.4/0*)**-0--&/)...232)8+85.,(*('(..77:56:)3+-6282.2)&
@5787db23-0f27-4f78-b27e-a9176a1333be ch=220 read=65381 start_time=2019-12-13T06:34:39Z barcode=BC01 runid=2c9cf7bc05858273f10e7d7ec552fc0bd742dc3e
CCCACGGTTACCTTGTTACGGCTTCACCCCAGTCATGAATCACAAAAGTGGTAGCGCCCTCCAGAAAGTTCGCTTCTTCTTTGCAACCCTCCCATGGGTGTGACGGGCGTGTGTACAAGGCCGGAACATTATTCACCGTGGCATTTGATCCACGATTACTAGCGATTCCGACTTCATGGAGTCGATTGCAGACTCAATCCGGACTACTGACGCACTTTATGAGGTCGCTTACTCTCGCGAGGAGTCGCTTCTCTTTGTATGCGCCATTGTAGCACGATATTAGCCCTGGTCGTAAGGGCCATGATGACTTGACGTCATCCCCACCTTCCTCAGTTTATCACTGGCGGTCCCTTTGGGTTCCCGGCCGGACCGCTGGCAACAAAGGATAAGGGTTGCCCTTCGTTGCGGGACTTAACAACATTTCACAACACGAGCTGACGACATGCAGCACCTGTCTCACCACGGGCACATTCCCATCTCGAAAACTTCCGTGGATGTCAAGACCAGGTAAGGTTCTTCGCGTTGCATCGAATTAAACCACATGCTCCACCCGCTTGTGCGACCCCGTCAATTCATTTGAGTTTTAACCTTGCGGCCATGCCCAGGCGGTCGACTTAACGCGTTAGCTCCGGAAGCCACGCCTCAAGGGCACAACCTCCCGTCGACATCGTTTACGGCGTGGACTACCAGGGTATCTAATCCTGTTTTGCTCCCCACGCTTTCGCTGCCTGAGCGTCAGTCTTCGTCGGGGGCCGCCTTCGCCACCGGTATTCCTCAGATCTCTACGCATTTCACCGCTACACCTGGAATTCTACCCCTCTACGAGGACTCAAGCTTGCCAGTATCGGAGTACGGTTCTTGGAAGGTTGGCAGAGTTTCACATCTGACTTAACAAACCGCCTGCGTGCGCTTTACGCCCAATGTATTCCGATTGCCTTGCGCCTCCGTATTACGCGGCTGCTGGCACGGAGTTAGCCGGTGCTGCTTCTTCTGCGGGTAACGTCAATGAGCAAAGGTATTAGCACGCCCTTCCTCCCCGCTGAAGTGCTGGCCGAAGGCCTTCTTCATACGCGGCGCTGGCTGCATCAGGCTTTACGCCCATTGTGCAATATTCCCCGCACTTGCCTCCGTAG
+
:1'$(+-1:12665025*,+*,1520710)-.27//,*+210-586*/10122(*-150,2''&,31,34,*&&'&'4-5<;*54)42+&14+,62.&&'*++14322/)&((,*+35-0+/(.'('&*+,3;834:74,1/(+00+038,(*,-3:34256787:<881..+,.246/,-,/-&2-,/&',(*-*2,3.3/0,*''$((('*%),.3132011033/,.+-1212++-,**&&*-+-5./0,1:812476879;82:0-,.-)*)(*(+)('374//376.+0(116/713.//.++*+/25587--*..+*6:6;8:56367;:34423)-'',+,*().51.7886/2-*02.55410//-2213566;,/-/005.0,1.-/'')4-407000:85,7(,&%),.'*1+)+,58534*).---.3*()&(69436559533220-.,$&+,1*&(,-6471-434/(,21*+70::556700/0631,/3;77:364,42:98<84333://.0114-:,;918:+.-,-.*-1)*6*),2,/00-/$*.2**+517281,29934.7<<.06./-6/,1+,)#&$(+-*.7:.9444575969*)'%')(,34.5/1-1,082411,-2.5/1.++//95:+20+(10236276649,(*)--1269411125,(5*--9231424.1,551(%&+3;:2+/,.-26/)+''/5/4565276,*554<:588&1:901:0184:5.5,).+',+16:3201''111778486808;.-.26-13.-(--.3,5,2+//---,+*//40)%((./67+1,-00.43%03398*1&')(-%00+).)),%&)/+0//*&*&+(97-+/01834515,4+)*+--249;::989865-20,)../,0%&&'()/:851/0/)('()')'-5058*.(-)$*+-0;1107.5'&#'(1%'4&%'))4:2'%*'*.33;=:99916,,-*.,,..2++'066;,+,//17*--&,*+./-6:20056/,/8410+*(+,'.,3&'/)0,;:<78;8)()*()-60)&((++1./-.0),4,-2**30063(,.,+-/-92220477)%(''+)*/6.98*,25
@d0d0ebd7-f61c-4511-b579-5a2dcb770448 ch=3 read=35823 start_time=2019-12-13T06:35:41Z barcode=BC01 runid=2c9cf7bc05858273f10e7d7ec552fc0bd742dc3e
CTCCTACGGGGCAGCAATGGGGATTTTCGGCAATGGAAACCCTGACCGAAACGCTTGCCGCCATAGTAAGAGCAGAAGAAAGGTTTTCCAGTTATGAAGCTTCTGGCTATAAAAGGAAGAACGGCGGCTACACAGGAAGTATTTGTGGTGACAGTACTGACTAAGCCACGGCTAACTACGTGCCAGCAGCCGCGGTAATACGTAGGTGGCAAGCGTTATCCGGAATTATTGGGCTGCAAAGAGGGAGCAGGCGGCAGCAGGGTCTGTGGTGAAAGCCTGAAGCTTAACTTCAGTAAGCCATAGAAACCAGGCAGCTAGAGTGCAGGGAGAGGATCGTGGAATTCCATGTAGCGGTGAAATGCGTATTAGACATATGGAGGAACACCAGTGGCGAAGGCGACGATCTGGCCTGCAACTGACTGACGCTCAGTCCCGAAGCGTGGGGAGCAAATAGGATTAGATACCCTAGTAGTCCACGCCGTAAACGATAGTACTAAGTGTTGGATGTCAAAGTTCAGTGCTGCAGTTAACGCAATAAGTGATACTCCGCCTGAGTAGTACGTTCGCAGAATGAAACTCAAAGGAATTGACGGGGCCCGCACGGTGGAGCATGGTTTTAATTCGAGCAACGCGAAGAACGCGCCAGATGTGACATACTCATAAAGGCTCCAGAGATGGAGATAGCTATATGAGATACAGGTGGTGCATGGTTGTCGTCAGCTCGTGTCGTGGATGTTGGGTTAAGTCCCGCAAGCAGGCGCAGCCCTTATCGTTAGTTACCATCATTAAGTTGGGGACTCTGGCAGGACTGCCAGTGACAAGCTGGGAAGGCGGGGATGACGTAAAATCATCATGCCCCTTATGACCTGGAGCTACACGTGCTACAATGGATGGTGCAAAAGGGAAGCGAAGCCGCGAGGTGAAACAAACCCATAAAACCATTCTCAGTTCGGATTGTAGTTTGCAACTCGACTACATGAAGTTAGGTTCGTAATCGCGATCCAGCATGTCGCGGTGAATACGTTCTCGGGCATGCACCGCCCGTCACACGGTGATAACACCCGAAGCCGGTGCTTGGCCTAACCTGAAGGAAAGGCTGTCTAGGTGGGATTGATGATTGGGGTGAAGTCGTAACAAGGTAACCGG
+
/,00//,,/++*'/+-&*&'+*'-01.,*)+//.-'**(.32//04-/161,$$$$$&&'.2&&#%(',%+&&'&+)%,.+-,451*(+$'&.%-%3-%*1://+)&*+-277)-+14+142%,+,.,-+,+-*++*(&*'*2)*)&.0204%-+(+,*))+,*(*-/118100703554879/-,-*2592/6/.17,+,--31600-(36.12.;..-/1/&&'*'-*6711'%$'+.('-2,',.36;847/,,*,)/41,')+-7555:;56;81.,*('&'$%+.40,/04*2803()1:51.-1-..'**++),-35+18.),+13+0/*3.'++1/4,++)')*,02'(),*)+43/)))()/1)-+/31,5/'84486/.1-5/.,0(0-37666885696944450+*)((*./3'''(()27++(*+)005)183)+44<:4-/5*0/-*1134;)*)-3113855757:7:9:53-,,&&()-19756/3/3/265698;52597,-//0///41413032316220.0.0+)*)(%$&%'&%)+-066869;4(0)'('((%(+&4:);2/1,506/23/563-7-(*&)+-1:;/0+*-2+1::+356,&&)$(0-0/3,-*(&*&)-'.)%(&+&1),28456763104--003.*))*-.297,,,,267432124356424126569945551:8<677876,2356*9,.322.',/132295688704480./*+)/*)++)),'+-3492022.9///;56:787*3+5+4.7-9:-25544.3--)-258945.1334541,--08.+1.:857:347562,)'185-34:9/0,.021*301149:875&(*0/0*,/0594330912;9:7113+981)-.-)/*,)+2,/725*&+)''(*&)28,99.*2088..-65;1,/-0099*9,.5+-,+39514/:0000//++./3/5--570-*.*$$%',00,.&$*1-,(-./47742--&++-.25041/.5/4**&&#*)-6029533421)+&(&'')174+5+((.0.1730.'')(2+3)(,0/0**&%('**$')/--1,)+/445:7-/4+-.1-8/-,0*+./5./0::::971,/,28672:
@48b71afb-728a-45ab-a407-b1d6c5bc3fb9 ch=329 read=51096 start_time=2019-12-13T06:35:39Z barcode=BC01 runid=2c9cf7bc05858273f10e7d7ec552fc0bd742dc3e
CCGGTTACCTTGTTACGACTTCACCGTCATGAATCACAAAGTGGTAGCGCCCTCGAAGGATTAAGCTACACCGCTGCTTTTGCAACCCACTCCCATGGTGTGACGGGCGGTGTGTACAAGACCGGGAACGTATTCACCGTGGCATTCTGACCCACGATTACTGGCGTTGACTTCATGGAGTCAGGTTGCGGACTCAATCCGGACTACGACGCGCACTTTATGAGTCCAGCTTGCTCTCGCGAGTCGCTTCTCTCTTTGTATGCGCCATTGTAGCGTGTGTAGCCCTGGTCGTAAGGGCCATGATGACTGACGTCATCCCCACCTTCCTCCAGTTTATCACTGAGTCTCCTTTGAGTTCCCGGCCGGACCGCTGGCAACAAAGGATAAGGGTTGCGCTCGGGACTTAACCCAACATTTCTAACACGAGCTGACGACAGCCATGCAGCACCTGTCTCACGGTTCAGAAGGCATAATCTATCTCTGGAGAAGTTCTGTGGATGTCAAGACCAGGTAAGAGTTCTTCGCGTTGCATCGAATTAAACCACATGCTCCACCGCTTGTGCGGGCCCCGTCAATTCATTTGAGTTTTAACCTTGCGGCCCGTACTCCCCAGGCGGTCGACAACGCGTTAGCTCGGAAGCCACGCCTCAAGGGCACAACCTCCAAGTCGACATCGTTTGCAGCGTGGACTACCAGAATTATCTAATCCTGTTTGCTCCCCACGCTCACTGGAAGCGTCAGTCTTCGTCAGGGGCCCGCCTTCATACCAGTATTCCTCAGATCTCTACGCATTTCACCTGCGCCTGGAATTCTACCCCTCTGCGGACTCAGCTGCCGGTATCAGATGCAGTTCCCAGGTTGAGCCGGGGACTTCATCCTGACAACAAACCGCCTGCGTGCGCTTTGCGCCCAGTAATTCCGATTAACGCTTGCACCCTCCGTATTACCGCGGCTGCTGGCACGGGAGTTAGCCGTTGCTTCTTCTGCGGGTAACGTCAATGAGCAAAGGTATTAACTTTACTCCTTCCTCCCCGCTGAAGGTATTTTACAACCCGAAGGCCTTCTTCATACACGCGGCATGGCTGCATCAGGTTTGCGCCATTGTGCAATATTCCCCGCTGCTGCCTCCCGTAGG
+
7)'(-4,/513.-3,02688:+(+'%''&'('+.')./5.++343/')*,30+0&(,,2%1)5/+,,*,%'*((,%*-56+/01/86.()'*(+*3498632460780+1126/2-0275698)--,*+6777<867:687:778<787679-),,,2-+,4&10+++()018,)*+*&()*()23))*1017993;52'2,141((.//12+-&,/8:00)(*(.&$$',+*,//-/./+),,,()/.40.-+.3.&(+-699:<82900-,.,,0532112;3.15;:370-,14,;77001.+*)**511334154,)/45162*-2/22<:445,-1+%%)*4565:852337196-256/9//87452;23571:3-608%$.**)5),-3..,06240-/)-*&++/.4:.*&),)&(().,.5548/-,*8/%,%))+,672.../22*,&2506%%+'&*)(&-8/01121211-+-((,().98736;8996803159;-70/('(&*4;68<2/0/*.()*-2,*1,20<850+)*/,//19-07.1/5--++'21/64*(')-70:5359-,'&'&'$))-))4+-)-67--4441559--/8;7;891,+)/,*(',,-%&')*+.+(.2,001856*0,87./0/56:13,2.1655584786:;9)2&1/00592+'')*(+$%-,225)+8489431:-*--:87.**)),-$%',/,.+-1551344587079*1-6-.7-)+,',00478;.5545920/0((-,-.7100/106;(+(,+$$')/:8:3/(.'')*330(''%%&).034,'&')+-8)/./08-01336244907/+.52910248&35.,'(*(()-&(*744658;78:,1<6898989--*02*-+,-'')*568<56/+/6.2/)*.-)*',3314;./''++4:81710032610-+.15(&(1--(+**'*()+-(272-/0-23018797/,.,++0.,72)1*+0.0+(/3,(./1:,90')+24.045+((&%&#',,()+,&1+'%)2,42::<45750733+..0/50/+/)'&)+,15&/529317645%*''*02/1333.643+(+-+.//.1,28(*3-.(
@8e94a4da-12a1-4f5d-a7fa-dbd22a04ece6 ch=348 read=70904 start_time=2019-12-13T06:35:39Z barcode=BC01 runid=2c9cf7bc05858273f10e7d7ec552fc0bd742dc3e
CCGGTTACCTTGTTACGACCTTTAATCATCAATCCCACCTTAGACAGCTCCTTCCTTGCGGTTAGGCCACCGGCTTCGGGTGTTATCAATATCGTGGTGTGACGGGCGGTGTGTACAAGCCGAGAACGTATTCACCGCGACATGCTGATTCGCGATTACTAGCGATTCCAACTTCATGTAGTCGAGTTGCAGACTACAATCCGAACTGAGAATGGTTTTATGGTTTCTTCACCTCGCGGCTTCGCTTCCCTCTGCACCATCCATTGTGGCACGATGTGCCAGCCCAGGTCATAAAGGGGCATGATGATTTGACGTCATCCCCGCCTTCCTCCAGCTTGTCACTGGGCAGTCTCGCTAGAGTCCCCAACTTAATGATGGTAACTAACGATAAAGGGTTGCTCGTTTGCGGGACTTAACCCAACATCTCACGACACGAGCTGTAACCATGCACCACCTGTATCTCATATAGCTATCTCTCCATCTCTGGAGCCTTTATGAGTATGTCAAGACCTGGTGGAGTTCTTCGCGTTGCTTCGAATTAAACCACATGCTCCACCGCTTCATTGCGGGCCAAATCAATTCTTTTGGGTCATTCTTGCGAACGTACTACTCAGGCGAATTATATTGCGTTAACTGCAGCACTGAACTTTGACATCAACACTTAGTACTCATCGTTTGCAGCGTGGACTACTAGGGTATCTAATCCTATTTGCTCCCCACGCTTTCCGGGACTGAGCGTCAGTTGCAGCAGGCAGATCGTCGCCTTCGCCACTGGTGTTCCTCTCCATATATCTACGCATTTCACCGCTACACATGGAATTCCGATCCTCTCCGCTCTAGCTGCCTGGTTTCTATAGCTACTGAAGTTAAGCTTCAGGCTTTCACCACAGACCGCTAACGCCGCCTGCTCCTCTTTATGCCCAATAATTCCGGATAACGCTTGCCACCTACGTATTACCGCGGCTGCTGGCGGCGTAGTTAGCCGTGGCTTTCTAATAAAGTACCGTCACTCGGCTACCATTTTCCGCAGCAGCCGCCGTTCCTTTATAACGAAGTTTACAATCAAAACGCTTCTTCCTTCACGCGGCGTTGCTCGGTCAGGGTTTCCCCATTGCCGAAATTTCCCTACTTGCCTCCCGTAGGAG
+
91.23844/3:+/9.*)'($%''+2/25999;9193-/0/1.//1.+,.1115323212.,6++294:57/3,(*/+'678253.,+-((%++)0-738878:8<;010+.155341-&'*)&*-/-1879;5235111)&/53698323/,.550:/0./../2862100,-8.4876301224032/0/5204455;62+'(*(***,+0-/*9;;4'%)/+6,(*/,57;996/-,,,4223532;-***%&(*..08736943160-.0%''(&,),-.:0*+1.//557*+(7/.0.,,..78;50+/1+*'+,573),5:;8:704,.,5/..554.,)).13::995233-/3/4;;3.0+-../11291:01/--6.01103-+,641,))&*140)'$*20/.*-,''%$/((*+874,0-..+*+'&*1--389<46/001/57:2//-/.23*...)((')+.9899:9:644225+,-76<512,+*+-;89:742469,-*)+/&)3734;31143.,,8+8..0/30<9;<877622005/1.*,3,&(42126;907,54/1'8*70265.*(*+*+7-+5:).*-'2(+*/74344*./4*-,2+()*10../034339:0/+,(-.-*)(.51/11438)4,%+)(,(&'*677978397&,'00315956771101/,/083009325-).7**1,578,)+/-290.)1;9887760289:5-9-(((''%-)-/67::7:9514.3//58))+.6789<52.-)-3--227777.0/0.7;1267;78850+)*.,+3*4,,/')*,,*,*/2+/+0()-244483495:4254-,))+-..//,/0:22*)(0-)/1+++/,00+*++1./)'*///+*).-49411203+*,.((,,.45)8)++430-213;::94..,*-(%)+*-42833735;78091115/6,+)''-./09.-,4-'/(5+-8:0--4*/7,+3/35663*+,./520)2/03;9+,'#(##$'/146:;,./)'*11,./42((-'-:*(,-0/+/3+$*&&*119105-67.323/900/2$%&)/98:-5:608-/5;5,0:45+*4--,80-4/)((+'(/1/0:..03.&(&
@95791941-1ca4-487d-930a-ec3e03558a8c ch=459 read=55371 start_time=2019-12-13T06:35:50Z barcode=BC01 runid=2c9cf7bc05858273f10e7d7ec552fc0bd742dc3e
CCGGTTACCTTGTTACGACTTCACCCCAATCATCAATCCCACTTAAGACAGCTCCTTCCTTGCGGTTTGACCCGGCTTCGAGATTGTTATCAACTCGTGGTTACGTGACGGGCGGTGTGGCCTGGCCGAGAACGTATTCACCGCGACATGCTGATTCGCGATTACGCGATTCCCAACTTCGTAGTCGAGTTACGAAGACTACAATCCGAACTGAAGTGGTTTTATGGGTTTTGCTTTTCACCTCGCGGCTTCATCCCCTCTGCACCATCCATTGTACAGCACGTGTGCGGCCCAGGTCGCAAAGGGCATGATGATTTGACGTCATCCCCGCCTTCTCCAACGGCTCACTGGCAGTCGCTAGAGTCTAACTTAATGATGGTAACTAACGATAAAGGGGTTGCGCTCGTTGCGGAGAGCAACCCAACATCTCACGACACGAGCTGACGACAACCATACACCACCTGTATCTCATATGGCTATCTCTCCATCTCTGGAGCCTTTATGGTATGTCAAGACCTGGTAAGTCTTCGCGTTACGCTTTCAGGTGAAGCCACATGCTCCACACCGCTTGTGCGGGCCAAATCAATTCCTTTGAGGTTTCATTCTTGCGAGCAGTACTACTCAGGCAGGTACTTATTGCGTTAACCGCGGCACTGAACTTTGACATCCAACACTTAGTACTCATCGTTTACGGCGTGGACTACTAGGTGTCAATCCTATTTGCTCCCCACGCTTTCGCACCTGAGCGTCAGTCTTCTGAAAGGGGGCCGCCTTCGCCTGTTCTCAGATCTCTACGCATTTCACCGCTACCTGGAATTCTACCCCTCTACGGGGCGCTCAAGCTTGCCGGTATCAGATGCAGTTCCCAGGTTGAGCCAGGGGAACATCTGACTTAACAAACCGCCTGCGTGCGCCTTTGCATGGTAATTCCAGATTAACGCTTGCCCCTCCGTATTACCGCGGCTGCTGGCGCGATTTAGCCGGTGCTTCTTCTTGCGGGTAACGTCAATGGAAACGGTAATGCTTTACTCCGCTTCCTCCCCGCTTCGAAGTGCGCTTTACAACCCAGGCCTTCTTCATACGCGGCATGGCTGCATCAGGAAACTTTACGCCCAGGCGCGATATTTACCTGCCTCCCGTAG
+
4/,/08--55;2.8-..379;74047+,,1/./217/2.&%&&&-*++1/,-,)()+*),//2206/()./3)%'(000*&&%0'$,.*.-4))',$,'&-&#%&(22;9<;95920.*'&%$$&''())./0087791**+())-0043::9941,(-+*2(%%$$*+11,.*--,0/-(*(*((&(+34'/()*,-76646/.---643++&%$%',(07.455;07;;-./01.)++/3/001/1,-3,$)(/4/-0433(-15852034*&$&'(-+-....*&(+054+.751%&./),.7.0:88885592--0559,+23..,897;61-).*))+))/&'''.+)-//)+-+)+.21.0,()'.)))%())(.*,.,'-/.562(*0/.0901,00400/-,./'%&&,,'/.),+,/2433-/110)*('*...-42231(161+**'*849;87//.01811&(%-///1/00-3:334378:2/-33153-/.,,./,013645553000)%%'&,8220+-(%'%'1.--$*&$%+,$-,+-.,,--59//,07/-1&(*1300-3.%()+--0.3+((,')',*1:436;<844/0&%*-%$--/00.07'(,,%&&*)),++.*'''0+4,1,'+'.+++0.2.-666/23809&7*0../.%..,121187638-'('*)'*(,)5600(')'&**((+'*0--.8/,.0154,(-,.087166337/,)3558951//12111-0*'',/(0/+16030)0,(&,.-/4--.,,,.&$((*$+4/./07.30//0.4.8-5-64*6540+/456/%4&,&,+/1(&)1,-01*/))),+-9,*'%('+.43.-308+$--,%*,2-&((/1223242421.),,+0.38.-...2.%&&'()',&%$(*/65/9)%)))0-0/)**'%(&')*-)+,-7-+46.23:66788/6,)'%$&((&(.,-1-+.0<19:./'&)*0')./-*))+*(*+-,(,.,1).++((('&*+2,&'((+-+-76*$*0+2,./+,1/)&%%%)//*3-*')3356;56<:9011/149425293436575%))%&%%('&&/.-1(&&%$#%%'(&%&%#)+')*+(-0,,105
@74f48acc-259b-4426-bcd3-7937eddb8920 ch=132 read=66427 start_time=2019-12-13T06:35:47Z barcode=BC01 runid=2c9cf7bc05858273f10e7d7ec552fc0bd742dc3e
CCGGTTACCTTGTTACGACTTCACCCCAATCCACCTTGGTGCTCGCTGGGCCGCAGCTTCCGGGTGTTATCAACTCTCGTGGTGTACAAGGCCGAACGTATTTGCGACATGCTGATTCGCCCACTAGCAGTTCGCTTCCTGTAGTCAGGTTGCAATTTCACAATCCGAATGAATAATGGGTTCACCTCGCGGCTGGCACCTCGCATCCATTGTAGCGTGTTGGCCAGGTCATAAGGCCTTGTTGACGTCATCGCCTTCCTCCAGCTTGTCACTGGCAGTCTCGCTAAGTCTTTGGCTTAATGATGGTAACTAACGATAAGGTGCGTTGCGGGACTTAACAACATCTCACGACTGAGCGGCAGCAGCCGCCACCTGTATCTCGCCTTAGCTATCATTTGTAATTATGTCAGGGCGTAAGGTTCTTCGCGTTGCTTCAGGTAAACCACATGCTCCACCGCTTGTGCGGGCCCCGTCGCTTTGAGTTCATTCTGCGAACGATACTACTCAGGCGAATTGCGTTAACTACAGCATGAGGGCACGACATCCAACACTTAGTACTCATCGTTTGCGGCGTGGACTACTAAGGGTATCTAATCCTATTTACCTTTCAGGATTTCGACGTCGGTTGCAGGCCAGATCGTGCCACTGGTGTTCCTCCATATATCTACGCGTTTCACCGCTGCATGGAATTCCCTCTGCACTCTAGCTGCCGCGGATGGCTTACTGAAGTTAAGCTGGGCTTTCACCACAGACCTTGCTGCCGCCATATCTTTACGCCCAATAATTCAACGCCTACATTACCGCGGCTGCTGGCACGTAGTTAGCCGGCTCAAAAGTACCGTCACTCGGCTACGCGGCACCAGCCGCCGTTAACTCCTTTATAACCAGAAGTTTACCACAGTCAAAGAAACCTTCTTCCTTCACGCAGCGTTGCTCCGGTTCCCCATTACGAAAATTCCCGCCTTTCAACAGAAAGGTGCCTAAAGACACCGACAACAACAGCACCAGCAATACGTAACCCCGCA
+
+),1-9-2516-.0&)+-29;6-331(3-.5'&(%)%($('&%'$%&%(*,1$&$&&/(*%2720..810144+*+*,056&&%%%-.6,613&',)'-&(&$#'++-15489:7671'*)*),)()+$)23)&(.)0%%%$'(,0&)+,**,)),0'&'),7976,$%&),40(&)/*).0,+/2.-%$)))++*($'''(%(),/,016*''&)&&''&&''&',322--*+0-/&)))*-**,-.8758+./293'((*++-0/./44646:732511,+*++,*))-.'&&)).+/()'*03200)**9-56636+4))*.(-6754'+''&+'&-.0/.---*+/),$(%&%)&.+)/.,21())&*)*)(',,-1)+,--,'-110/#'(*'.*+,+(+&-,'&.+2.00.)-2398;4//+*)(*116&&'2/:979.(*/-/--1*-4(),+,,.,&)',2,&%),%',,.-017;746<..%+)*5-,*,+0.-,-0+,66%,&/)./1:26,,&'-,*.('%&&&%*&&&#%()3*3*3.-/0&,.)/34-..,1;,)+&41119;14*&+/.)832111/*+00/.,,,8*%''(40/).2&.-)+//5)(''%4%#$%('1965681)&)-124472538;6:78935453/-'#&()/-8:,)0/-..)0-,03131302+,,-/3./-0++./..22)).3/11,(('%)12),))3*-(**.7334880/06'0+,..+(,(-1/1-)/+,))(((8-$((&&&)0-.)('$$$)&*(&%''-*)22/./0//14722.%)*0,112,++(($'&%),,+(-.1:898,,.**(*)$)$%%$%%%%),13212&'%%#&&,++33-*/+)&('%'(,4.'((&'('10/4-$*-*23/54668:,87./-.&*-..0..-2'.+01/::5(-(#&'+01-).,/*%&%$%%/,601,.1-''*#%''-/+,&)+-/-1//4.,)+-.1-456(6,7/13+)+))&''%&%
@d06d99c5-9098-480b-a741-494ac3b6a0ed ch=195 read=63947 start_time=2019-12-13T06:36:00Z barcode=BC01 runid=2c9cf7bc05858273f10e7d7ec552fc0bd742dc3e
CTCCACGGGAGGCAGCAGTGAGAGAATATTGCACAATGGGCGCAAACCTGATGCAACCATGCCGCGATGTGAAGAAGGCCTTCCGGGTTGTAAAGTACTTTCAGCGGGAGGAAGGTGGTTAAGCCGCTTTGCTCATTGACGTTACCCGCAGAAACACCGGCTAACTCCCCGTGCCAGCAGCCGCGGTAATACGGAGGTGCAAGCGTTAATGAGATTACTGGGCGTAAAGCCTTGCAGGCGGTTTGTTAAGTCGGAGCTGAAATGCGAATAACCTGGAACTGCATCTGATACTGGCAAACGAGTCTCGTAGGGTAGAATTCCAGGCGTAGCGGTGAAATGCGTAGAGATCTGGAGGAATACCGGTGGCGAAGGCGGCCCCTGGACGAAGAACTGACGCTCAGGTGCGAAAGCGTAGGGAGCAAACAGGATTAGATACCCTGGTAGTCCGCCGTAAACGATGTCGACTTGGAGGTTGTGCCCTTGAAGCGTGGCTTCCGGAGCTAACGCGTTAAGTCGACCGCCTGAAGGTACGGCCACGGTTAAAAAACTCAAATGAATTGACGGGGGCCACTGGGGGGTAAGACATGTGGTTTGGTCGATGCAACGCGAAGAACCTTACCTGGTCTTGACGACATCACGGAAGTTTTCAGAGATGAGAATGTGCCTTCGGGAACCGTGAGACAGGTGCTGCATGGCTGTCAGCTCGTGTTGTGAAAATGTTGGGTTAAGTCCGCAACGAAGCGCAACCCACTTATCCTTTGTTGCCAACCCGGTCGGCCGGGAACTCAAAGGAGACTGCCGGTGATAAACGCTGGAGGAAGGTGGGATGACGTCAAGTCATCATGGCCTGACAGGGCTACACGTGCTACAATGGCGCATACAAGAGAAACGCGACCTCGCGAACAAGCGGACCTCATAAAGTGCGTCGTAGTCCGGATTGGAATCTACAACCCGACTCCATGCGAAGTCGAATCGCTAGTAATCGTGGATCAGAATGCGGTGGTGATTCAGGCCTTGTACACCGCCCGTCGCACACTTCAAATTGGGTTGCAAAAGTAGGTAGCTTAACCTTCGGGAGGCGCTTGCCACTTTTGTGATTCATGACTGGGGTGAAGTCGTAACAAGGTAACCGG
+
*(*((++43)+0,(',--1(&(%'+**133/-.-/0//5.+*-7:05<:66644502841-3.'%($''%%&,'*(,+77554&+33.70/395-1.-,58/-333:/+.*-+)*%%)'3(.%010.30,-998)6*,&//.800:0*0)&+)*%)/*+(+'+-+,*72)(1.0,+++**./381:-/,-,713+-4*3484231./,,*&%%(,*/03;:7772860*)&&(),))77889<7/507/234'($$%')*22)&)'$'$)%'$$&,+1/313.02.)--*.,/-+'.&*+(,/13++'&*,),3&,*,1,)(9;9884301300178234/4(%'**998//*,*+.,3686964:+*-+)32..5;72),438203''+,--.68999083/,.*-0.++./,.+,(,-.4&-'79.0/),24358((,-0--*3*&+:6669+2/00.26532-//,+')/+)***)&.(('&'()418000/,.-/&/217122171816899:;;9:82.(%'&()6263+$%'-+5.8946,755-3,-.-:/:/06-/57*9:.0/.(-02)*)%'%,-32/2838/.-54/-0/06::88-4,)*0,-,.))%$+/0540.%'($(//.'()0,4.-8</0*++..,0,+,/01446:928-7:5;599;:8857&.-157/00/05522((%$&./46772;21/468,11.;/653;31/12.*,-'0$'&)/.1/+03,%(0-1221181-19./3-)+'&+--0&0,4/68/756937*,0&''12004'1/./13:8823563,',(,,212682445645656179/,'&')///*)+-(7542.,+()),0533/5:30500222/-,(%($),*((*+*,++.41-/()270438104//016<544448985846.6'.():)6..+-,/,20*1-(),+.21)+(.).*++6%%+)-10/(-./4/0.20:998211)*.7&(%'$$'%+'&&*,22/0))(),/644<9005*+')$()*(+'())+240.%%(,2*(.-),(($&'*1,233;9282,231--2*$&,%+,89--0545:46666743152//01.0201133-,**.163)/0
@e6ec6a68-6e23-435d-a257-b5af855d1385 ch=169 read=94307 start_time=2019-12-13T06:35:58Z barcode=BC01 runid=2c9cf7bc05858273f10e7d7ec552fc0bd742dc3e
CTCCTACGGGAGGCAGCAGTGGGGAATATTGCACAATAGGCGCAAGCCTGATGCAGCCATGCCGCGTGTATGAAGAAGGCCTTCGGGTTGTAAAAAAAGTACTTTCAGCGGGAGGAAGGGAATTAAAGTTAATACCTTTGCTCATTGACGTTACCCGCAGAAGAAGCACCGGCTAACTCCGTGCCAGCAGCCGCGGTAATACGGAGGGTGCAAGCGTTAATCCGAATTACTGGGCGTAAAGCGCGAGCGGTTTGTTAAGTCAGATGTAGAAATCCCGGGCTCAACCTGGGAACTGCATCTGATACTGGCAGGCAGGTCTCGTAGAGGGGGTAGAATTCCAGGTGTAGCGGTGGAAATGCGTAGAGATCTGGAGGAATACCGGTGGCGAAGGCGGCCCCCCTGGACGAAGACTGACGCTCAGGTGCGAAAGCGTGGGGAGCAAGCAGGATTAGATACCCTGGTAGTCCACGCCGTAAACGATGTCGACTTGGAGGTTGTGCCCGCTTGAGGCGTGGCTGGAGCTAACGCGTTAAGTCGACCGCCTGGGAAATACGGCCGCAAGGTTAAAACTCAAATGAATTGACGGGGGCCCGCACAAGCGGTGGAGCATGTGGTTTATTCGATTACGCGAAGAACCTTACCTGGTCTTGACATCCACGGAAGTTTTCAGAGATGAGAATGTGCGCTGAGACCGTGAGACAGGTGCTGCATGGCTGTCGTCAGCTCGTGTTGTGAAATGTTAGGTTAAGTCCCGCAACGAGCGCAACCCACTTATCGCTGTTGCCAGCGGTCCGGCCGGGAATAAAGAGGAGACTGCCAGTGATAAACTGGAGGAAGGTGGGGATGACGTCAAGTCATCATGGCCCTTACGACCAGGGCTACCCACACGTGCTACAATGGCATACAAAGAGAAGCGACCTCGCGAGCAAAGCGGACCTCATAAAGTGCGTCGTAGTCGGATTGGAGTCTGCAACTCGACTCCATGAAGTCGGAATCGCTAGTAATCGTGGATAAGAATGCCACGGTGAATACGTTCCAGGCCTTGTACGCACCGCCCGTCACACCATGGGGTGGGTTGCAAAAGAAGTAGGTAAGCAACCTTCGGGAGGGCGCTTACCGCTGTGATTCACTTGACTGGGGTGAAGTCGTAACAAGGACCAAG
+
.0/1--2.:8//30011001.5;0.82(7)((++)9/(/54257:067452213,.696734425733455457(+1/403-20,:436111145;4-455/8</,&../65().++*+)%',(599,4+:*.-5+5:-,63/(*)(&*++831;(+/.-/4),/&+,06,9,,-0./384667.----46940*//26101452,-+/-368684.90-(,&'*./5/225601179:.+,+1.)13468;;/376:.1:()*852+%%'0'*16+52347404.-+3+2,,833222,,,-.9899732,-''--,'*/47-(,136-//*+.,0,/-472.*+,-2::5&5,')/)()&%''(,*(/0,1.+5/'76-)4'6*,/+--,/.55;87-01979+,,*+00/.,.2/6)//.23&())),/478;0)+-29&0,30,7,.*.../67,-7:5874--.244225<76545.00/0.3.2.+-..7/1+74+&)*(*&66.273/+)(***/16;6643/6/8-599:<:698555'(%''032666112)*,49*9;;6887;7.-+4.7148(19:1082**),0124/5428,-/)*'+*1-1*$*/*+(-%$''(+-5,085/4/-8;98/3/40/-44871243/+,*.3644,,,./73/..8169887333,.5.266-,.*/&)-789700.-,2/1036243//01347.7/.+1199222:)264;66.407-.25-3+*0/166/5:-$'',/11''-',)*9;222.10-//204(8.3-)151'%*-).017410/023334946.7,*--,3.42488,.458:7::64478756/*+355(&'%&(*7:245937.54.&+')*--/96,8+')&''/-016+&)%('()85301332/.)*2:1156<77:982.071/067276684605%*&--,((+-76653410+(*,33844/2--+1).,657**'$+/70/,&%*-/--,,.62130+--51'(0/./.411+&2535/5-/074648986:823/..-176771.()-704632455+%'(()-,1*)-%+,302226,8('+4.00+2+)/-'(($'*+.:4(*/0.087574**&++*+5.,/*-.6*1+91',%
@954046fb-d26f-41e9-abec-bdff47a9a7e9 ch=400 read=64259 start_time=2019-12-13T06:35:56Z barcode=BC01 runid=2c9cf7bc05858273f10e7d7ec552fc0bd742dc3e
CTCCACAAAGGAGGCAGCAGTAGGGAATTTTCGGCAATGGAAACCCTGACCGAGCAACGCCGCGGGAAGAAAGGTTTTCGGATTGTAAACTTCTGTTATAAAGGAGAAAGAACGGCGGCTACAGGAAATGGTAGCCGGTGACGGTACTGATAGAAAGCCACGGCTAACTACGTGCCAGCAGCCGCGGTAATACGTAGGTGGCAAGCGTTATCCAGGTGTGGGCGTAAAGGGGAGCAGGCGGCAGCAGGGTCTGTGAGCCTGAAGCAACTACGGTAAGCCATAGAAACCAGGCAGCTAGAGTGCAGGGAGAGGATCGTGGAATTCCATGTGTAGCGGTGAAATGCGTAGATATATGGAAGACACCAGTGGCGAGGCGACGATCTGGCCTGCAACTGACGCTCAGTCCAGCGTGGGGAGCAAATAGAGTTAAGATACCCTGAAGTAGTCCCACGCCGTAAACGATGAGTACTAAGTGTTGGATGTCAAAAGTTCAGTGCTGCAGTTAACGCAATAAGTACTCCGCCTGAGTAGGTACGTTCGCAAGAATGAAACTCAAAGGAATTGACGGGGCCACTGAAGCGGTGGAGCATGGTTTAATTCGAAGCAACGCGAAGAACCTTACCAGGTGTGACATGCTCATAAAAGGCTCCAGAGATGGAGATAGCTATATGAGATACAGGTGGTGCATGGTTGTCGTCAGCTCGTGTGTCATTGAGATGTTGGGTTAAGTCGCAACGAGCGCAGCCACTTATCGTTAGTTACCATCATTAAGTTGGGGACTCTAGCGAGACTGCCAGTGACAACAAGCTGGAGGAAGGCGGGGATGACGTCAAATCATCATGCCCCTTATGACCTGGGCTACACGTGCTACAATGGATGGTGCAGAGGGAAGCGAAGCCGCGAGGTGAAACAAAACCCATAAAACCATTCTCAGTTCGTTAGTCTGCAACTCGACTACATGAAGTTGGAATCGCTGTGTCGCTTGAATCAGCATGTCGCGGTGAATACGTTCTCGGGCCTTGTACACACCGCCCGTCACACCACGGCGAGAGTTGATAACACCCGAAGCCGGTGGCTAACCGCAAGGAAGCTGTCTAAGGTGGGATTGATGATTGGGGGGGTGAAGTCGTAACAAGGTAACCGG
+
114*'(.2)00+-6/.11+,.*+)*%%)&'()3541410../-24.--57850*,7-:79;*))**1,)0/(./.976/'8&.0-..2-+*,+00-://1;-*+*'-3*(-:8,4+.---7713/-5301((()2.&/.01)+%#$')&'0*&+,*+--+,)70007354657449335000202630:231987/7..180176755521/++16526299.-.9;,)(7/(+.2497342+/0,+6.3111)&%$+)/++*&((''*#'+).59/37./5//89/:449/.---0)*-1392.,*%)(19158585,1+1+13+,--/-),%(-)+-23-.21118:788667/+&(+..1-67/8..,()*,4261012,/73:26686/-...22143521-()-))')**)&+8:85-*%&*:**)/92590'%%$%).0-9/)&++39689:3/+),('*+,.--,((,3<7;58,5.762,01:9549886564182616'0-5.11(2*+,3:34976000+*(*,:8::90/.-+/6542:313962+-)-+0+65,,0-*)'&(&&'((+34:83*.-.1378;815032))*)*32435459(+17445-34)+''&$%$&*+)*+,(++22(,,2-8)*)---982///*-,,,0326750/(%''0-/4:878898887658556-012356/-),.%9&(,8788.9.754852,-1'.+36&%2/()+*-/$'1+//4213.+0./8<77666;:601-07570011-%)(++026728800/..++()-0-/044//..6,8106973968:634683/13:865,32-*,600038520354,,,&',0021.30:118893753/.*&*+'**,/(+.%0851/..+2,30&,1;;5283-.-8:5/.25;11-+),0+'*((*52312466776*6545652.-*/.0/7977,,/)(#'(%''&+5:56-.049888893;;::;988468312&09281910.0--+.65791(-,()&*'&'''()''')-1//./2../4/)*..6;52--/,,0739&7'0*,,*)+225444:(3+5:3021*+,..09/9824-+-++.,--3885526+5-7:798;
@c06a437f-19f3-4e31-a213-3c23099d7128 ch=158 read=77886 start_time=2019-12-13T06:36:03Z barcode=BC01 runid=2c9cf7bc05858273f10e7d7ec552fc0bd742dc3e
CTCCACAGGAGGCAGCAGTAGAATTTTCGGCAATGGGGAAACCCTGACCGACAACGCCGCGTGAAGGAAGAAAGGTTTTCGGATTGTAAACTTCTGTTATAAAGGAAGAACGGCGGCTACAGGAAATGGTAGCCGAGTGGCGGTACTATTAAGCCACGGCTAACTACGTGCCAGCAGCCGCGGTAATACGTAGGTGGCAAGCGTTATCGGAATTATTGGGCGTAAAGAGGGCAGGCGGCGGCAAGGGTCTGTGGTGAAAATACGGAAGCTTAACTTCCGGTAAGCCATAGAAACCAGACAGCTAGAGTGCTGCAGGAGAGGATCATTGAATTCCATGTGGCGGTGAAATGCGTAGATATATGGAGGAACACACCAGTGGCGAGCGGCGATCTGGCCTGCAACTGACGCTCAGTCCCAGCGTGGGGAGCAAATGGATTAGATACCCTGGTAGTCCACGCCGTAAACGATAATTACTAAGTGTTGGATGTCAAAGTTCAGTCTGCAGTTAGCACCAATAAGTACTCCGCCTGAGTGGGCACGTTCGCAAGAATGGAAACTCAAAGGAATTGACGGGGCCCGCACAGCGGTGGAGCGTAATGGTTTAATTCGAAGCAACGCGAAGAACCTTACCAGGTCTTGACATACTCGCAAAGGCTCCAGAGATGGAGAGATGGCTATATGAGATACAGGTGGTGCATGGTTGTCGTCAGCTCGTGTCGTGAGATGTTGGGTTAAAGTCCGCAACGAAGCGCAACCCTTATCGTTAGTTACCATCATTAAGTTGGGGACTCTGCTTGAGAGACTGCCAGTGATAGCAGCTGGAGGAAGGCGGGATGACGTCAAATCATTATGCCCCTTATGACCTGGGCTACACGTGCTACAATGGATGGTGCAGGAAGCGAAGCCGCGAGGTGAAGCAAAACCCGCCAAAACCATTCTCAGTTCGGATTGCTTAGTCTGCAACTCGACTACATGAAGTTGGAATCGCTAGTAATCGCGAATCAGCATGTCGCGGTGAATACGTTCTCGGGCGCGCACACACCGCCCGTCACACCGCGAGAGTTGATAACACCTGCCGAAGCCGGTGGCTAACCGCAAGGAAGGGCATCTAAGGTGGGATTGATGATTGGGGTGAAGTCGTAACAAAGGTAACCGG
+
+.-)%'&,2/232155057//(0*6;:.59433024/()/,1;...8990//.&204:/.....5*,+2'+/+(,2:45117)1)&%),'*.*+.,-300095'0)5+-20%3.01/+,.),*',-+.,'&*1,&%)**%()&&&(,%,+2.,01)(-'().*+.*-.1289-+-*%$&&)''/,7-00366/50,6005/1118212$+&%.)*2.66921-2:*'&30++(9;9793+/*,*,69543232121.2/'('++'*''(*'3))/--))**6<8:<891-06-/0-.25,-,**((+)'&&).&53/.*4/-02%3&)*+3-6;31.-'212(,&'*0448997667682545/19,52.0(0-+.3-9-*(4+,(-//32157486665300111-1-3-4/81**,//*/&+((*+9<8427/01().//8;0-*4356975-0/28'3)+4,3546-0.*..086887;9:9;678622..25''('**/1112-)*)-0-3473-023430,/3-*%&%%*++.112;71332.1985(+0-+,639.+*%%&))0-().+.-(&('&)(..934-()+1,2++628:1*2,/5/6.,+.%,+1006.0764/6./7.-(*)*0,1189..+,%(,71,4.-/*+),,--90/*+)10%*/0131-&(++/49*0*+2;79::;6:7;565758((*+079888654.+,--26)0+0+3/00/35-//-4+*%(+245)/2(')*.166<7473/0:1230,21.),).-7,5455+&&&$#(%%*+21/32/2,()$%%&*(+,/920./2)7),,-+/1682769:5.--0713--)'$,&').-8-246821.+')),56-...28910099895,/&())'(*-(,367/*.(%(-,+.-::/090-/-58:,8777;765/3570,/*..,%(&*+;::9423000405767665*))+,%*)'(*,//-.,2...35106553231346:68.((&(2-.345:304'020,-++),,-,2:728**0301/1-&&%''%')+(*+2:6316-+/($)*)/7596474//62,))+**/+*,(&''*-4-*,/,/;3114,--/-71888,*+0--/6458/,75),'**),0.9
@6cb777fd-c49c-4719-a663-f623548f1833 ch=90 read=77239 start_time=2019-12-13T06:36:18Z barcode=BC01 runid=2c9cf7bc05858273f10e7d7ec552fc0bd742dc3e
CTCCTACGGGAGGCAGCAGTGGGGAATCTTCCGCAATGGACGAAAGTCTGACGAACAACGCCGCGTGGTGACGGGTTGTAAAGCTCTGTTAATCGGGACGAAAGGCCTTCTTACCGAATAGTTAGAAAAGTTGACGAACACCGGAATGAAAGCCACGGCTAACTACGTGCCAGCAGCCGCGGTAATACGTAGGTGGCAAGCGTTGTCAGGTGTGGGCGTAAAGCGCGCAGGCAGTTGGTCAGTCTGTCTTAAAAGTTCAGGGCTTAACCCGTGATGGGATGAAACTGCCAATCTAGGAAATTATCGGAGAGGAAAGTGGAATTCCTAGTGTAGCGGTGAAATGCGTAGATATTAGGAAGAACACCAGTGGCGAGGCGACTTTCTGGACGAAACTGACTGAGGCGCGAAAGCCAGGGGAGCAGGATTAGATACCCCGGTAGTCCTGGCCGTAAACGATGGTACTAGGTGTAGGAGGTATCGACCCCTTCTGTGCCGGAGTTAACGCAGCGTACCCGCCTGGGAGTACGACCGCAAGGTTGAAACTCAAAGGAATTGACGGGGGCCCGCACAGCGGTGGGTATGTGGTTTAATTCGACGCAGCGCGAAGAACCTTACCAGGTCTTGACATTGATGGACAGAACTAGGGTAGTTCCTCTTCTTCGGAAGCCAGAAAACAGGTGGTTACGGTTGTCGTCAGCTCGTGTCGTGAGATGTTGGGTTAAGTCCGCAACAGGCGCAACCCCTATCTTATGTTGCCAGCACTTCGGGTGGGAACTCATGAGAACTTCGCAGACAATGCGGAGGAAGGCAGGGATGACGTAATCATATGCCCCTTATGACCTGGAGCTACACGCGTACTACAATGGGGTGTTAATAGACGGAAGCAACACCGCGAGTGGAGCCGCCGAAACACTCTCTCAGTTCGGATCGTAGGCTGCAAACTGCTTACCGTGAAGTCGGAATCGCTGTGTCCGCAGGTCAGCATACTGCGGTGAATACGTTCCCGGGCCTTGTACACACCGCCCGTCACACCACCGAAAGTCCGGAAGTGCCAAGAGCCGGTGGGGCCAACCTTCAGAGCCAGCCGTCTAAGAGTGGAAGTCGATGATTGGGGTGAAGTCGTAACAAAGGTAACCGGAAGGAGTAGAGCGACAGGAGCAGAATGCTTCGAAGACACCGACAGCTTTCTTCCAGCACCAGCAATACGTAACCG
+
*+2,'(++0+',3..////6.73)-2/15735*,-0,-301--3++,./247-&3+,42,02*..+*$'&&'(-*3;04560,-./14-7-8-0*6:3:1/4+*+,66;536.*.-)6.+508.,01')+*5346436-,,,.13:7'..*)1533/8111:7424+,+.-...334416+4,0...;88:3:30822:997281.3(+,.%-'53.'*/20*+(**2*/6+((/+/.050038988-8,579+,397)582++++',,++11344;762('/,+,5--5143/()&''&***-367/-*+(*(.'/0-5+7,5('+785.+--1710165,,,6887//***&/646.-+)*-/,/1241,-,0-'(,/87.057422,+-)),+-+,-+0002/.32,00-,30'(&+(34,0..-2541892+/-/3121*1-6-2379&10-,--((-)%''2&''-11-0-,.22&54,-,77....-74.-*7-8.2)*(%$$)&,6+'0-*('&%&)*-,-/7')('+*0,+)20+/7.4-**)*.++,.-2:9/37*+-(+)(20961/())+)**24<:395920154,0&*'*),+(,+*'(''+-+-.,,+50//.2+))+050100)5*+('','$*0)+*)..5676626,1++01*.2.)2*./01/*%&+(201/10,-,')1435665988///.0144)626365.,3+&*(&('&1217351:0+'+-007//-33.11/(+&*-45.3+,,3,5+*5/%'''%''&&+%&(&)+,/.,043/,.-+2,3/.,710.*%%%'%&'+(*+-,53*).311143.+2+'**/.2.1/1%4)+-234652860((*0/6/45997312)+0+%*4877,)+*.3*)(%'***./.30111...0%/(8.0:699+1.0-+)+342)-(%&*&&(*&**-1.02''**,/**+&()+-((+0)5,.(*+06/04-3/2+,,455966+97++)',')./00522238874.-.-23467--)(*62*-3(,-*0+-+30&)*,5668;648++)*('/.353$''',21'5244/)*-(&()+*)('(21354.7/88;766161123455754'.*/179857-,+'&%'**+-,066&*'%'(1),&(&%$*&%.-+,413&%+-.$-/672569))+446:323/:.../0,,%#"
@26aef8ff-e9d9-4216-ba49-4fcb0dce1770 ch=99 read=120024 start_time=2019-12-13T06:36:17Z barcode=BC01 runid=2c9cf7bc05858273f10e7d7ec552fc0bd742dc3e
CTCCTACGGGAGGCAGCAGTGGGCATATTGCACAATGGAAACCTTGATGCAGCAACGCCGCGTGATGATGAAGGTTCTCCGGATCGTAAAAGCTCTGTCTTTGGGGAAGATAATGACGGTACCCAAGGAGGAAGCCACGGCTAACTACGTGCCAGCGGCGAAGTAATACGTAGGTGGCGAGTGTTATCCGGATTTACTGGGCGTAAAGGGGCGTAGGCGGATGATTAAGTGGGATGTGAAATACCCGGGCTCAGCAGGTGCTGCATTAACTGGTTATCTAGAGTGCAGGAGGAGAGAGTGGAATTCCTAGTGTAGCGGTGAAATGCGTAAGTTAGGAAGAACACCAGTGGCGACTCTCTGGTTGTAACTGACGCTGAGGCTCGAAAGCGTGGGGAGCAAACAAGTTAGATACCTGGTAGTCCACGCCGTAAACGATGAATACTAGGTGTGGGGGGTTTCAAACCTCCGATGCCGCGCTAACGCGATGCGTCCGCCTGGGAGTACGGTCGCAAGATGCAAAACTCAAAGGAATTGACGGACACTGGTAGCGGAGCATGTGGTTTAATTCGAAGCAACGCGAAGAACCTTACCCACATGACATCCCTTGCATTGCGCTGTAATCGAGGAATCCCTTCGGGGACAAGGTGACAGGTGGTGCATGATTTGTCGTCAGCTCGTGTCGTGAGATGTTGGGTTAAGTCCGCAACAGGCACCCAGCCCTTGTCGTTAGTTACTACCATTAAGTTGAGGACTCTAGCAGAGACTGCCTGGGTTAACCAGGAGGAAGGTGGGGAATGACGTCAAATCATCACATGCCCCTTATGTGTGAGATTACACGTGCTACAATGAAAGCGGTACGGGGTAATACCGTGAGGGTGAACCAAACTTAAAGCCAGTCTCAGTTCAGTTGTAGAACGAAACTCAACCTACATGAAGCTGGAGTTACTAGTAATCGCGAATCAGAATGTCGCGTGAATACGTTCGGGTCTTGTACACCGCCCGTCACACCATGAAAATCGGTAACACCCGAAGCCGGTGGCCTAACCCTTTGTGGAAGGAGCCGTCGAGTGGGATCGGTGATTAGGACTAAGTCGTAACAAGGTAACCG
+
1142)+108-),,,667709361.292810+%++60/-)+()2,4-..22&(),9679;5323.-*++///8284<721-01/2./.178()./787867<:/87,*.05500+(+-.47/3/*--,-+(')*$&&%(,7..-2./176:991/-.+40&%(%&*//.:7850+.08-+++*+4/..10'+*/65,,-131+,.092'4651586649*6.;909//-&-)078:8740;4/.57(+352/5(%*%345----.-2,-,&(.30800/10.-1.47-5.)*'&'''%')1+/,.,3++(553'')*,13,-.0*0641-+(*+-6601(+68740-..((%''+**)'+28+1%*,-,**)-''+(*594880-/,))13477)*))1.%+63.4-,')'(+1)-.011:625658;89;<8/-*++-73233-,2,333796/)+7.-,1&*((..)&*)1++.),/3..,+(%(&'&**++19866-'&-*/-978--12*%+$$.36946899,3-32221,+,,$'%*(+0,)+,&+%%)-011397<9;99;.,.+(,-'/+-224'),-./0.01')..///44826.+,()'2(((%(&%('.+0/+*'&)&(+)+/+,.7+-/1./3+++-'4126:712$$&$*;+**952,(++)067666567989:456087391/.14.-16-9%+64-91,)+.90-2001619.-/3,)'(,1+8+<+75:433658741&/0+++--775490/25.97-7')'*'/,+-+2/-11+&,+,6988947/-.5:-+***'-*('*2..-,,+''*'+)((,-)+012./07++(('%'',)*+%))*)+,+-;;9,.%(+,')(')(-+%)('*).')102579:67:;91.4-+'%'&'&()''+-*&$&$$%(),/-&')3481,1611.*,,-6.-,1--94653272123572***93563696/6544192**++.8447),2420/12152040',*1++-),),03,+5025.665/5.),510)(+)(,,3/4.,(*1:632'%))1;:886/1/.+3-&,/33243/1/798886705-.-0&%
@9e3600b0-6a51-4227-9c15-a5ba65db4b09 ch=166 read=427941 start_time=2019-12-13T06:36:12Z barcode=BC01 runid=2c9cf7bc05858273f10e7d7ec552fc0bd742dc3e
CCGGTTACCTTGTTGACTTCACCCCAATCGCTGACCCTACCCTCGGCCGCTGCCTCCTTGCGTTAGCTCACGGACTTCGGGTATTGCCAACTCTCATGGTGTGACGGGCGGTGTGTACAAGACCAGGAACAATATTCACCGCGACATTCTGATTCGCGATTACTAGTAACTCCAGCTTCATGTAGGCGAGTTTCAGCCCGTCGAACTGAGACTGGTTTTAAAGTTTGGCTCCACCTCGCGGTATTGCATCTCTCTGTACCAGCCATTGTAGCACGTGTGTAGCCCATACACATAAGAGGGCATGATTTGACGTCATCCCCACCTTCCTCCTGGATGCCAGGCGGTCTCGCTAGAGTCCTCAACTTAATGGTAGTAACTAACGACAAGGGTTGCGCTCGTTGCCGGGACTTAACCCAGCATCTCACGACACGAGCTGACGACAACCGTACCACACCATCTGCCTTGTCCCCGAAGGTTCCCTCGATTAAAGGCGAAAATGAGGGATGTCAAATTAGCAGGTAAGGTTCTTCGCGTTGCTTCAGGTAAACCACATGCTCCGCTACTTGATACGGGTCCCCGTCAATTCGCTGAGTTTTAATCGACCGTGCTCCCCAGGCGGAATGCCAATGCGTTAGCCCGGCGCAGAGGTGTTGAAACCCCCACGCCTAGTATTCATCGTTTACGGCGTGGACTACCAGAATTTATCCTAATCCTGTTGCTCCCCACGCTTTCCGACTCATCCAGTTACAGTCCAGAGAGTCGCCTTCGCCGCTGGTGTTCTTCCTAATCTCGCATTTCTACGCTACTAGATTCCTCTACTCTCTGCCTCAGATAACCAGTTTGAATGCAGCGCAGAAGTTGAGCCGGGTATTTCACATCCCCTTAATCATCCGCCTACGCTCCTTTACGCCCAGTAAAATCCGGATAACGCTCGCCACCTACGTATTGCCGCGGCTGCTGGCGCATTCTGGTTAGCCGTGGCTTCCTCCTTGGGTACCGTCATTATCTTCTACAAAGGCAGAGCTTTACGATCGAAAACCTTCATCACTCACGCGTTGCTGCATCCAGGGTTCCCCATTGTGCAATATTCCCCTGCTGCCCCGTAGGG
+
34/429/394:*-)**77<830++(&1*/((,*$.1*%',1//.0-,,((&%')*0),))(&++)+01/.+(0(*6753/-.,03+-/-.*)*)+/58//-+*12/9:86;98864*1-,-26;3:912+,1-46<8576488653/16455696144,7,+,-',+./.-2/..668:13-*).,1.*0+82/,-/(&&-1,-895.()((--.-:9*362*.78/8166:24;884,1(+&2),/991-,+).3012903391471.,*+$),024/++)02,'*+-/0-+.+*$3+,,:4.(2+//159::9:08;.,488<:5533,(+%+,24./24)1.537/1240/.-141/1*,-109330.+++6...4/./1110-.12;67798;89:30/+7573273-30(*%156797,../0240-7553%14336%55'2*-1&'#&%%)&%&('&('-98;+))+&&0/,3*+7473:0:--/-*,0.(&&&.19287984)&,)'&&+,2(*(&)1779<85321,+,766&($0&;86801121-11:771/).*&$+%,/3303::*(++48796%%2)',/<;5,700,-16,1(--687*,5965.2../2/1/2,0//,+*,&',&%%'%&''.+03228<94;:5-*+)/5-,-256;434497<701-5/.029374-150.)(0*+),3*'.;999847<*/26:7)'/+.2921$&&**,'+-/,,4---.+-0')*++(+-3'''(./298%034:89:<,.0+-,-7/++,)++47()&$(%&'$&&%%(*,1)'('&,-0-2((,((%'(86/2-5)01<;4(8174000%/&$&&%('%#(/(./,,*3;-+,+,.-:2'%)+2.45292,.1.010217618.'*'(('''0+00*-*)..,/881*.2-16866764778.7,'/3.1.:///6/7,+*-(,(%)*204../7-,,('%')%&*$&%%(/+0::58732710/+-'%$&&&%*(,2*+*.,3-+))),/*+49426388:::0123+./--23/472212.*)035//0894)/.-.56070011961.*))((1//++)&(&)
@0450ad44-90c8-4396-91e4-e6b4d790e931 ch=176 read=125746 start_time=2019-12-13T06:36:29Z barcode=BC01 runid=2c9cf7bc05858273f10e7d7ec552fc0bd742dc3e
CCAGTTGTGCTTATTTACGGCTTACTTAATCATCAATCCCACCTTAGACAGCTCCTTCCCTTGCGGTTAGGCCCGGCTTCCGGGTATTATCAACTCGTGGTGCCGACGGGCGGTGTGTACAAGGCCGAGAACGTATTCACCGCGCGACATGCTGATTCGCGATTACTAGCGATTCCAACTTCATGTAGTCGAGTTGCAGACTACAATCCGAACTAAAGGGAATGGTTTGGTTTTGGCTTCACCTCGCGGCTTCGCTTCCCTCTGCTGCATCCATTGTGGCACGTATTGCCAGCCCAGGTCGCCAAGGGGCGCGTGATTTGTTTGTCATCCCCGCCTTCCCTTGGCTTGTCCTGGCAGTCGCTAAGTCCCAACAATGATGGCGTGGG
+
))$+-,&'%&+-,.70)+0-,4-)&#%)0130./0:2/7)(--4/./-.)%&(-24/74(/.*/)1,3,1,3+)'+(()*)-3-.%0.,/*)-++.+2701*&&'$0(.2-)//-/,-,0331971/')+(+,.+-1.47:'2,,368,32-.7&/%*'**-2+*($%++003/4-+&,-6/%)$&(,.1&'-,9...888622*6)+4-+420*(')))*,0-24:9,-)10($%$*''$),-0.-15306+*+.,00+)/0,+&&)+.:6.0.'(&+,,-+/%*%%'%%(-(,%),))&(&.*,.3,+'(+,0.29+(%'$%'32328:2*.518/5++-.1/42-/.(+070-..,%&,%&&'+1+-&/0:255,.(%$#$$%
@31bfc0f7-adfb-45bc-8ffd-c50d74565e86 ch=1 read=28927 start_time=2019-12-13T06:36:27Z barcode=BC01 runid=2c9cf7bc05858273f10e7d7ec552fc0bd742dc3e
TCACCCCAATCATCAATCCACCTTAGACAGCTCCTTCCTTGCGGTTAGGCCACCGGCTTCGAGATTATCAACTCTCGTGGTGTGACGGGCGGTGTGTATAAGGCCGAGAACATTCACCGCGACATGCTGATTCGCGGTACTAGCGATTCCAACTTCGTAGCAGTCGAGTTACGGGCTACAATCCGAACTTCGAGAATGGTTTATGGGCTTCACCTCGCGGCTTCGCTTCCCTCTGCACACCATCCATTTGTAGCACGTGTTAGCCCAGGTCATAAGGGCGCGATGGTTGACGATCATCCGCCTTCCGCCAAACTGTCACTGGCAGTCTCGCTAGAGTCCCCAACAATGATGGTAACCTTAACGATAAGGGTTGCGCTCGTTTGCGGGACAGCAACATCTCACGACACGAGCTGACGACAACCATGCACCACCTGTATCTCCATATGGTATCTCTGCATCTCTGGAGCCTTTATGGTAATAGAGACCTGGCGGAGTTCTTCGCGTTGCTTCGAATTAAACCACATGCTCCACCGCTTGTGCAGGCCGTCAGTTACTTTGGTTTCATTCTTGCGAACTTCTCTTCTCAGGCAATTATGGCCGTTGGCTGCAGCACTGAACTTTGACATCCAGCAAGGTACTCATCGTTTGCGGCGTGGTTACTAGGGTATCTAATCTATTTGCTCCCCACGCTTTCAGGGACTAAAGGCGTCCAGTTGCAGAGCCAGATCACGATAAACCTTCGCCATGGTGTTCCTCCATATATCTACGCATTTCACCGCTATACACGGCTGGAATTTGCGATCTCTCCCTGCTCTAGCTGCCTGGTTTCTGCGGCTGCGGTTGGCAGGCTTTCACCACAGACCCTTGCTGCCGCCTGCTCCCTCTTTACGCTTAATAATTCCGGATAACTTGCCACCTGCATTACCGCGGCTGCTGGCGCAGTAGTTAGCCGTGGCTTTCCGTCACTCGGCTGCCATTTCCTGTAGCCGCCGTTCTTCCTTTATAACAGAAGTTTACAATCGAAAACCTTCTTCCTTCACGCGGCGTTATGGTCAGGTCGCCGAAAGAAAATTCCCTACTGCTGCCTCCCGTAGAG
+
;7/234*2,::8:535146*.-2//-0-%'*,776:77282-+,)*'+48-,4-00-/6/,''&)-%*+320,-+208::76110-,*,(.(.+---*&'(')/.'('-+,,.2,36857768798653+*9++,,*+%**./48694..-.+,7.-0)-+(,..-,428+3',(//476:18++42120.,,+.51259;;0643''-6368;9:553866;/&+:/7;512331)-+./57895.8-/*-..,..-.3&#$'&($.13335*++2*)%%(*+-)02)+-+)+,3861&'(+,-)#$&*+%.%&)1+12261-./15;234.+)')+5:*,'(*(())*44546.*),,..../,2+33.8+++.-1708+/+-+')')$(&-)//5.*$'(,6466788864756933.2/0/0/4/.:/875466413'&&'&%-*10-*)%'(+97668;.1245:5,+''$&&%'&)');<41-&&'%)/:78;8/01/0/1334-4-2/2<990//.66989846:*+0,*/13%'%%%$%)&$/0(,/40+*&/2.-463.,)*),-.3+01..,*)*&045-/..+*+)1-,,'&$%($&&'/+03368,.9**,;8:6+'*)--'*%$(*,.,+''*8)+.50226,*-&%(),)*/-.324:57000:1,.,3:9-*001/:61*+6,/-*+.((())*,/+//:0/*&&)/344443%%&)+*,*-+*---652-(428;:;8.1:+.3507284312*,28-689&.*&'),*-%''*-2.0,30%()+./**(/1+&&(&'3/1455564582;,*'&%&'%%()),./.(())/+7:-,01.,.-36:;62811145957:3010.80+-070*,-.*,,0,.11/4(6,;910*(+,24*03-*)+.,)./+34:7855,4('%'$$%&/-9112:576.,,0.(&*,10122,70/'03.1:3771420-/,..+0/-*'*0319:.,/./&'1*+297*-()/5-69;-446:78788+92+,)+'-+/,7((&,,1)0'''%',+,1*#+015/7/:-))544698893/:2-.//$&
@b16a148c-961d-4d07-9f01-1a7e85a04a6b ch=14 read=50671 start_time=2019-12-13T06:36:23Z barcode=BC01 runid=2c9cf7bc05858273f10e7d7ec552fc0bd742dc3e
CCCGGTTACCTTGTTACGACTTCACTACGTGTCACAGACAGCTCCTTCCTTGCGGTTGGGCCACCGGCTTCGGGTGTTATCAGCTCTCGTGTTGTGACGGGCGGTGTACAAGGCCGAGAACGTATTCACTGACGTACCGATTCGCGATTACTAGCGATTCCAACTTCATGTAGTCGAGTTGCAGACTACAATCCGAACTGAGAATGGTTTTATGGGTTTTGCTTCACCTCGCGGCTTCGCTTCCCTCTGCCATCCATTTGTAGCACGTGTGGCGGGTCATAAGGGGGGCATGATGATTTGACGTCATCCCGCCTTCCTCAGCTTGTCGCTGGCAGTCTCGCTAGAGTCCCCAGCAATGATGGTAACTAACGATAAGGTTGCGCTCGTTGCGGGACTTAACCAACATCACGACACGAGCTGACGACAACCATGCCATGTATCTCATATGGCTATCTGCCATCTCTGCGCCTTTATGAGTATGTCAAGACCTGGTAGGGTTCTTCGCGTTGCCAGGTCAGCACATGCTCCACCCGGCATTGCGGGCCCCGTCAATTCCTTTGAGTTTCATTTCTTGCGAACGTACTACTCGGGCAGGTACTTATTGCGTTAACTTTGCAGCACTGAACTTTGACATCAACACTTGGTATAAGTTTGCGGCGTGGACTAAAATTGTTGGATATTCAATGCTTCCGCTATTACGTTCGCAGAATAACTCAATGACTGAAAGAGAACCCGATATGTATTTAATCAACAATACCAGGCTGCTCGCGAAATGGAGAATCGCTGTGGTGTCGTCGGCTTTCGTGTCGTCGAATATTGGTAGAACAGCTGTTAGTTGCCATCATTAAGATGAACATCTAGAGACTGCTGCCAGTCTTCCTGGAGGAAGGTAGCGAGACCTGACATCATCATCATGCCCCACTATGTAGAATACACGTGCTATGGTAATTACTGAAGGGTTGCCAGCTGCAGGTGGAGCTAATCCTTAAAGCTACTCAGTTCGGTTGTGAAACTGAAGCTTTCACTACATGAAGCTGGAAGTTAATCGCGAGATCAAATGCTGCGGTGAATGCGTTCCAGGTCTTTATTGCACGCACCGCCACAGGAAGTTGAGACGCCGAAGCCGACTATCTAACCTTTTGGAAGAAGTCGTCGAAGGTGGAATCAGCCTAACGGGGCCGAAGTCGTAACTCAAGGTAACCGG
+
9.(-324.9,6-(,+$)**1362*+%$'&&#%$#$%&02,2321-/72/.0+.1;8:(0),/+--.-+/,0(,--.0:460&&'((),')&()**224-*+)*'+*-)-04-,1*&%')//0655;+%'$'$-/1,)$'&2-3*+/354112+112/942+1**04023/1-+03/.0.902'/-/'')/4343/,1-+,-*/5503/38/565:319:-,12:2219/0/,5++6;83566,1+)+/&/*-248398-.3.1-,,-,1*&))+40,+%*,0+297/)*+,-./.+/5.)+./17928&.'-)()-./1,..11//3&3-4,,%42/-224732/0/171)-$(,.,+/22:84.+-,7--,,2.115:56455/-/7.55:34-1-.).-*-6672-..-.(-/0765422/025+35,,(+.&&&,,/644%().&86766.-%&,,-535+**(*+,33%+'())+4313))+,.7434,,+212969<3+(('%$$%$%%*&'%*#))--/..)(.)')%%$+*),052/40)%),-7:;7229-+)1+:31'+7,.6.-,'&1/,.',,(,.0(,+,#'%'&%''+4/..-2*.'(.06))%'(%-.00/,164*+,*1/)(+)*-,(+,)*&$'*1)%%)**+44-)&%'.(-&3',+,-;:3250.(+&'-+01''&%'('*.-36-00.-4-/.,.&*("$%$$&'*&$&&&'*++'$'))'-'.5*,&($+**)'%&).%%&$&%&&&&'&%%$$+-,)%$%%&'''('%(%$$%''&,()0,,34241'.)(),+).1,,,%%&%$$'&&$(*%+./%%#(()*0,1+*%-().1())++),-+,1//+-1,%('%(,*(&-/,)+),*/)$&&&''(,()*)+*''%&)-.569)976,')-,)'$())*'&&&()*$%%&(%*'&&)%$$%%'-+3,3-+-))$%%$'*-404.,,*0/9-10(,32('*,,/.0.0488+5'1*+&*+&3.+*($&)00++*)'&')()(%*1100)*/(*+**0.,,'*30('&&$&*+74:5%&(*/24425*%($)'.0*)2.-,','-/24(-,'*$,())'(**-(*--04(*.*,/'%$'),*--4.209:9,/2*)**(++205*+111.534322.$,)'(&&)+0+&$%%%,)*.1-'&&*1006241605,
@1ca1a813-6828-4535-ab0f-4506e4455831 ch=243 read=116486 start_time=2019-12-13T06:36:33Z barcode=BC01 runid=2c9cf7bc05858273f10e7d7ec552fc0bd742dc3e
CTCCACCTGCAGGAGGCAGCAGTGGGGAATATTGCACAATGAGCAAGCGATGCAGCCATGCCGCGTGTATGAAGAGAAGGCCTTCCGGGTTGTAAAATTACTTTCAGCGGGGAGGAAGGGGTAAAGTTAATACCTTTGCTCATTGGCGCTACCCGCGAAGAAGCGCAGCTGCTCGTGCAGCAGCCGCGGTAATACGGAGGTGCAAGCGTTAATCGGAATTACTGGGCGTAAAGCGCGCAGGCAGTTTATTAGTGAATGTAATGAAATCCCCGGGCTCAACCTGGGAACTGCATCTGATACTGGCAAGCAGGTCTCGTAGAGGGGTAGGAATTCCAGGTGCGGTGAAATGCGTAGAGATCTGGAGGAATACCGGTGGCGGGGAAGGCGGCCCCCTGGACGAACTGACGCTCAGGTGCAGAAAGCGTGGGAGCAGACAGGATTAAGATACCCTGGTAGTCCGTAAACGATGTCGACTTGAGTTGTGCCTTGCCCTTGGGCGTGGCTTCCGGAGCTAACGCGTTAAGTCGACCGCCTGGGGAAGTGGCCGCAAGGGTTAAAACTCAGGAAATGGAATTGACGGGGCCCGCACAAGCGAAGTGGAGCGTGTGGATCGCAATTCGATGCAACGCAGAAGAACCTTACCTGGTCTTGGCACATCCACGGAAGTTTTCCAGAGATACAGAGAGTGTGCCTTCGGGAACCGTGAGACAGGTGCTGCATGGCTATCGTCAGCTCGTGTTGTAAGGAAATGTTGGTTAAGTCCGCAACAGAGCGCAGCCCGCGCTATCGCTGTTGCCAGCGGTCCGGCCGGGAACTCAAGGGGGACTACCAGTGATAAACTGGAGGAATTGGGATGACGTCAAGTCATCGTAGCGCCGACCAGGGCTACACGTGCTACAATGGCGCATACAAAGGCGACCTCGCGAGAGTAAAGCGGACCCATAAGGGTGCGTCGTAGTCCGGATTCCAAGGTCTGCAACTCGACTCCATGAAGTCGGAATCGCTAGTAATCGTGGATCAATGCCACGGTGAATACGTTCCAGGCCTTGTACACACCGCCCGTCACACCATGGGAGTGGGTTGCAAAGAAGTAGGTAGCTTAACCTTCAGGAGGGCGCTTACCACTTTGTGATTCATGACTGGGGTGAAGTCGTAACAAGGTAACCCGG
+
4471'(/''.)5/(--0+22048840*()+&1()*,//45)%%*--)+()+-.6/464428944561334321*)&)+,3/71:+),:629*20;7&.'$*791+$+)+48+)/*))+40.-3981--,*)*4-,21-084&*(.%*'.//06-)+(*0'*)&)+-,,-,$$&,+.$-$%$&*.-+/,3/.60+.-1*+,)-+/)'&-0:2913&,.+3,2449;892-/4.)+-,)-(),&+11:+%)''%*&%'*&'%%&%,/,)+26)*47.0:/1192685,24555544226768/1/,0+%*)-))+.159*-$-00/,-.',,-/12-/*()%''&%&(,)-2881/-+,,//8/-1,*63%5(6+6673-+)'')*10-11:90++2;33,%(,..023445*)/+**($,&',016184,111752'10*-0-+)+./6:))-4503033-.1;;..,,+2103303,%+,7*)%*)*.+/73-1-)++.422/)(+*+0--2)*)..4.4/8-/,,*),8//4+*+1*($''+)*+,-1-*1',3,7;4-,*'%&'(+,*(((1/11*)--&*+*&('+**+++('*,.6*)+%.,.16,)(#%,6/8,((-,444715%%,,)+63*'$'(2),(+*+).%&%(*016/0-0,.-,2:-,'((-..5)%'%%''$)*4)2-*,('.5/57<896)./2./3.----86944..*0402.+)*,437.8.,*)'''((+*,.6,/,3/30.32&**04+*&(+282)26)&)''))++/469.5,.52-0'+*,.1505&2/-),3427)151.'54'7:4872234<99760-',&$)&.59.888:99860,.0361&'&&'&*'()0-',6952+-&)))*++-33353732311%/14'(%&(78:::75/-%&%'))+'*+2).7-*./1)2+)(*+-94499/5+,,.22-',(-'-,55-1.,+)&&)*3744))+&(,(6-6**))',,+/.-.3;::86,-)($-)(*'*0--4+)+*0+1,$085-6+%))*')&()(+.*)-.+/059*4/0+)&+%+26:6.21+&*''))/-(,%*'(/-1.-00(61-0/+1105..48.2/3/*)*.060/033565/45+*++)*/-,.520.150083<'6,
@13ba16f7-412b-4a12-8472-0bf2c2d44733 ch=100 read=138328 start_time=2019-12-13T06:36:46Z barcode=BC01 runid=2c9cf7bc05858273f10e7d7ec552fc0bd742dc3e
CCGGTTACCTTGTTACGACTTCACTGATCATGAATCACAAAGTGGTAAGCGCCCTCGAAGGATTAAGCTACCTACTTCTTTGCAACCCTCCCATGGTGTGACGGGCGGTGTGTACAGGGCCGGGAACGCGTATTCACCGTGGCATTCACAGTCACGATTATAGCGATTCCGACTTCATGGAGTCGAGTTGCAGACTCAATCCGGACTACGACGCACTTTATGAGTCCGCTTGCTCTCGCGAGATCGCTTCTCTTTGTATGCGCCATTGTAGCACGTGTCAGCCCTGGTCGTGGGGCCATGATGACTTGACGTCATCCCCACCCTCCAGTTTATCACTGGCAGTCTCCTTTGAGTTCCCGGCCGGACCGCTGGCAACAAAGGATAAGGTTGCGCTCGTTTGCGGGACTTAACTAACCCACTTCCCACAACACGAGCTGACGACGGCCATTGCAGCACCCTGTCTCACGGTTCCCGAAGGCACATTCTCATCTCCGCAAAGCTTCCGTGGATGTCAGAGACCGGGTAAAGAGTTTATTTCGCGTTGCATCGAATTAAAACCACATGCGCTCCACCCAGCATTGCGGGCCCGTCGAATTCGGTACCAGGGTTTTAACCTTTGCGGCCCGTACTCCCCAGGCGGTCGACTTAACGCGTTAGCTCCGGAAGCCACGCCTCAGGGCTGTACTCCCAAGTCGACATCGTTTACGGCGTGGACTACCAGGGTATCTAATCCTGTTTGCTCCCCACGCTTTCGCACCTGAGCGTCAGTCTTCGTCAGGGGCCCGCCTTCGCCACCGGTATTCCTCCAGATCTCTGCATTTCACCGCTACACCTGGAATTCTGCCCCTCTACGAGACTCAAGCTTGCCGGTATCAGATGCGGTTCCCAGGTTTGAGGCCGGGGATTTCACATCTGACTTAACAAACCTGCCGCTTTACGCCCAGTAATTCCGATTAACGCTTACGCCTCCGTATTACCGCGGCTGCTGGCACGGGTTAGCCGGTGCTTCTTCTGCGGGTAACGTCAATGAGCAAGGTATTAACTTCTCCTTCCTCCCGCTGAAGTGCTTTACAACCCGAAGGCCTTCTTCATACACGCGGCATGGCTGCATCGGGCTTTACGCCCATTGTGCAATATTCCCCACTGCTGCCTCCCGTAGG
+
0+)-(5*.6/8/06((,-/6;50/'&),/$.')8776869,,+-372+*./16**/&&%/-)-&-,&))*/50*))2*7<8034+60(')71.-1:552235.598250/////33:9.7*&/0540,())*,73351,+,84517/&&%$/.*-/.25-*-1566775**.67722222**,./*++;/.*+.02:,;35+62695688781-+,38;77412120-.1-((*+//,.)'*&).%'03//.46)%'(,/21,-11:2*)**$/'+%&#&(182/2:97/4'.--4823236,,*)*,-13321.624.'''&(....2</..7555370/12566-/62/238926.-2004<:;:45,*..-*356-*4+/4(+0-4-0/20/.,8-+*/77/./-,'(%)&(&&'-.00-)%*'%)+-'(651/--,--+.1/,/(*)(&((-1)),-/04*1053/9/+)*,-))%&$,/333/2.*-,#((-+%(315945550,*&'&'),/06(3()-9*&%).4,'/5(2*,,40++../(*.1/0:9-;;//.,,-+-*31(,-(%%%#+'&)*2/26+,01%-+3;3+,+&*((*-*-43,1228*420..-70*+:33,599.-395394554,2+9+50/+3++,54//./+2)+.,,-1872&(,),,&%#'%-1(14./7516377.92-+/-;333:;986666)2.(+),...662,,,.97*,..40*(++-/:91/5-6-*$%461+.&651/1-+,/*,79.36)*41.1--541443;:::<;628&(-%/002.(-+.6:.+.2,17240394709.4-.)(1,00*.750.+0,046//'+/-/303./.67/01515'7483/*(.,(+'%&**74'*11'/06-)--/452/))(2-45:9/2(&&(()(34///63)+%(%*'0+&&(60292/+1/(./3:8991721;54950400088623.-02/)*/+,/:(6...:.99<9100,302096583051027841*)-(+.5+)3/))/9*6:/*2:-+777/-%*%))02,/-4-73++5.3385;77;1,,))&/,0*3011562348839&,,*./(&,-.990/)&'#',5/0/007;2,1//.--35123-,/05.
@df3391f0-00b2-461a-9ecb-a9c60cc73efd ch=300 read=124712 start_time=2019-12-13T06:36:46Z barcode=BC01 runid=2c9cf7bc05858273f10e7d7ec552fc0bd742dc3e
TTGTTCGTTCAGTTACGTATTGCTGGTGCTGAAGAAGTTGTCGGTGTCTTTTGTGTTAACCTGCTTGCCATAGCTCTATCTTCCGGTTACCTTGTTACGACTTCACCCCAGTCATGAATCACAAAGTGGTAAAGCGCCCTCCCGAAGTTAAGCTACCTACTTCTTTGCAACCCACTCCATGGTGTGACGGGCGGTGTGTACAAGGCCGGGAACGCGTATTCACCGTGGCATTCTGATCGATTACTAGCGATTCCATTCGCATGGAGTCGAGTTGCAGACTCAATCCGGACTACGACGCACTTTATGAGGTCAGCGCTCTCGCGAGTCGCTTCTCTTTGTATGCGCCATTGTAGCACGTGTTAGCCAGCCCGGTCGTAAGGGTGTGATGACTTGACGTCATCCCCGCCTTCCTCCAGTTTATCACTGGCAGTCTCGCTGAGTTCCAGCCGGACCGCTGTAACAAAGGATAAGGAGTTGCGCTCGTTGCGGGACTTAACAACATTTCACAACACGAGCTGACGACAGCCATGCAGCACCTGTCTCACGGTTCCCCGAAGGCGCATTCTCATCTCTGAAAACTTCCGTGGATGTCAAGAGACCAGGTAAGGTTCTTCGTTGCATCGAATTAAACCACATGCTCCACCGCTTGTGCGGGCCCGATCAATTCATTTGAGTTTTTAACCTTGCAGCCGTACTCCCCAGGCGAGTCTGACAACGCGTTAGCTCCATTACGCCTCAGGGCACAACCTCCAAGTCGACATCGTTTACGGCGTGGACTACCGGTGTATCTAATCCTGTTTTGCTCCCCACGCTTTTGCCACCTGAGCGATAAGTCTTCGTCAGGGGCCGCCTTCGCCACCGGTATTCCTCCGAATCTCTACGCATTTCACCGCTACACCTGGAATTCTACCCCCCTCTACAGGACTCAAGCTTGCCGGTATCAGATGCAGTTCCAGGTTGGGCCGGGGGGGTTTCACATCTGACTTAGCTCTGGAAACCGCCTGCGTGCGCTTTGCATAGCAGTAATTCCGATTAACGCTTGCACCCTCCGTATTACCGCGGCTGCTGGCAGGTTAGCCAGTGCTTCTTCTGCGGGTAACGTCAATGAGCAAAGGTATTCTGCTCCCTTCGCATCCCCGCTGATGCCTGGCCAAAGAGGCCTTCTTCATACACGCGGCATGGCTGCGTAGACTTGCGCCCATTTATTACCAATATTCCCCTGCTGCCTCCCGTGGG
+
%"#'''&(25(+2+)*)-+-525677367;:5/*.+(6.--...-*,(154*+-.3:14181.*%%&)(%%%,.2387::;797.2/8,.263/33,-.077<8.963,015968.3--*+/-30-.091:8((..2:8.45*(*%(*,3124548;74464/057-02110($./9935:;:850110::74832333059531530:7590.*.2419001:4:5:55/2+('().&'(6////+//+2424/39*'+*-0-)+++,131:22(*2131-2.0+3036134563,,%'(*+)-+'3))(%*++-.++0022+001-34:13-39.-54569::;91:/+**)''','0&'%)&%)-3-)**))+('+-%$$%%*+++(&'$$$(+333/(*-*738:////-+15;4112344/:/-/6430*,+*)(2/7,',070:3764+-&#%))47,4.:30&1/(*02.1-.11248//+71*('&-+0,00.2:+++,/(/-0-.0////362,))2-06/+&)**332654-,+,-*75+17-)*/+,,%()066342510/,+.1711494:236:7822/*+&*+,9;7754//0/4534-)''*-0/44,%(.(7:-1***-.23568153-/31,-/2,31/5,)'*,898;6*241//13;<;/1321061-*,:5,-,.)-0-&'0;9-'+.+%&''%$'&%&))&)*+,',&&*,/4:803+8.-*,332821-//01401579978<811.80008;77501,(0*.135422334221-:9+*5-387.+.,-/26*('%&-711(*+,-21*)+,375.,2,69:33.'-,+.788;68;6:87:<3+*.'%'-..643&0.1-3;85156*+///.4:57-1*5+542758870.3817+.4,/-.,)$'')*47*21114.-/...+/6-6-),7370/01+*-+,',+08)*///160/-)*,+&+))'(*+*'*.+.2-.211()'&-2+%-%&%%('()-6297212/;0;16222//03:0269+6-,;55:65587866,2%&#'+-+%&&++54123638:2...(*&3.:1579/001)-.09+/*,&(&&(&),0:*1:3&(%(.97.)0))')&)%#$(5)/1+''0+785<45;514)+(//11;4444:4512((%(%'*2-0079*+0;)%*))1324001571+)*),,,.1/18)+.'/,
@6069ea3d-3296-4cae-aab1-65239ec205a5 ch=145 read=76910 start_time=2019-12-13T06:36:47Z barcode=BC01 runid=2c9cf7bc05858273f10e7d7ec552fc0bd742dc3e
CTCTACGGGAGGCAGCAGTGGGGGGCGTATTGCACAATGGGCGCAAGCCTGATGCAGCCATGCCGCGTGTGAAGGCCTTCGGGTTGTAAAGTACTTTCAGCGGGGAGGAAGGGGTAAAGTTAATACCTTTGCTCATTGTTGCTGCAGAAGAAGCCAGCTAACTCGTGCCAGCAGCCACTTGCGGTAATACGGAGGAGTGCAAGCGTTAATCGGAATTACTGGGCGTAAAAGCGCACGCAGGTGGTTTGTTAAGTCAGATGTAAGAAATCCCCGGGCTCCAACCTGGGGTGCATCTGATACTGGCAGGCAGGTCGTAGAGGTAGAATTCAGGTGTAGCGGTGAAATGCGTAGAGATCTGGAGGAGGAACCACCGGTGGCGAAAGGCGGCCCCTGGACGAAGACTGACTGCTCAGGTGCGAAAGCGTGGGGGCAAATGGGATTAGATGCCCTGGTAGTCCACGCCGTAAGCTTGATGTCGACTTGGAGAGTTTGTGCCCTTGGTGGCGGAGCTAACGCGTTAAGTCGACCGCCTGGGAGTACGGCCGCAAAGGTTAAAACTCAAATGAATTGACGGGGAGGCCCGCACAAGCGGTGGAGCATGGTTTAATTCGATGCAACGCGAAGAACCTTACCTGGTCTTGACATCCACAGAACTTTCCAGAGATGGATTGGTGCCTTCGGGAACGCTGTGAGACAGGTGCTGCATGGCTGTCGTCAGCTCGTGTTGTGAAATGTTGGGTTAAGTCCGCAGCAGGCGCAACCCTTATCGCTTTGTTGCCAGCGGTCCGGCCGGGAGCTCAGGGACTGCCAGTGATAAACTGGAAGGTGGGGATGACGTCAAGTCATCATGGCCCTTACGACCAGAATTTCTACGTGCTACAATGGCGCATACAAGAGAAGCGACCTCGCGGAGACAAGCGGACCTCATAAAGTGCGTCGTAGTCGGATTGAACTCGACTCCATGAAGTCGGAATCGCTAGTAATCGTGGATCAGAATGCCACGGTGAATACGTTCCCGGGCCTTGTACACACCGCCCGTCACACCATGGGAGTGGGTTGCAAAAGAAGTAGGTACTTAACCTTCGGAGGGCGCTTACCACTTTGTGATTCATGACTGGGGTGAAGTCGTAACAAGGTAACCGG
+
//4012)(3%'),&//0-73065+(%#'%++))#%')*-/*()*23,3:574855/+03/8+4512255,*-))2,21/51<383113:0.++*350,'*$,24&(/525,//+*-3++,1*2*,.80:2+,/0+7(&)*)+**,))0,%,+%$$&$,-/4120-*-270//)*+1)/-1.0,7..5/*)+0,*-$'(64:93678/7-++,1/3.7.127:-2-*032*)),..113/0(*25:;:3-:-6-38%('1%*$'$*12*/63)*3532**-/,3.,0.'$%',-47/-/,-000,&$#&$()*,++(,'.)**(/)1+2*020/,(,,899-'+1*+2:9201//1227513.+/-)*('&1)8:02.,(*1,*./+,5:3,.3:992*(&2-011/(('.5*5.//3/01-*)+3023)%%&-,&(08-00++,-(+2**064+/.1+%)+077797)(&$'(-+2530(&%0(.)%((44-.041('&(%'*01,,*./-.1/.-1/931143/0--,2+&$'%&$'(0.5160588-1-.7+790.233870/+4/80571.0*%-*/<3*-$'&'*-14/3,++))+/*8;;44080/*..7.+,+,****,0/28104425631--..3664+,,+.2612:24(2(*+./64&1)('*((7696'9:49/'*,,),*.46,-0245654,((.34476577'')+/532-/(**)+1134<2:8672--/.1(*)',''/3'(-*17/25333&'.3;-22/386576;8856*74240&()&()(,+%42/24%.+)(+1:39:971.0--3491038885230&+/1496%&%)+-*+-,,//3;2.&',.-)&')()-7523--,&))+/347761*-%)'$%&&)/-//4,)$%''07'/-514:875169*,;:9897566907-/,6,.*6,/1.0124;6809//.4'1-310/..*+)+,*.2:9895810/92./,'*'1.-.747978;222).+,-./,+,-*++.41/43/2864347+/,*)''(%.39;67.24)%(%%,+/0(&%%$+,435;-,5(,1/-***.(*/,+25/+-156;9/,.*./78941041000()&')'+&'//64875
@7098c5cd-2515-4258-b36a-057127b4a47f ch=83 read=88601 start_time=2019-12-13T06:36:41Z barcode=BC01 runid=2c9cf7bc05858273f10e7d7ec552fc0bd742dc3e
CTCCTACGGGAGGCAGCAGTGGAGAATATTGCACAATGGGCGCAAGCCTGATGCAACCATGCCGCATTTGTGTATGAAAAGGCCTTCGGGTTGTAAGTACTTTCAGCGGGAGGAGAGGAGTGATAAAGTTGTACAGCCATTGACGTTACCCGCAGAAAAGCACCGGCTAACTCCGCCAGCAACCCTTACTTGTTAATACGGAGGTGCAAGCGTTAATCCAGATTACTGGGCGTAAAGCGCGCAGGCATTTGTTAAGTCGAATGTGAAATCCCCGGGCTCCAGCCTGAGAACTGCGTCTGATACTGTAGCTTGAGTCTCGTAGGGGTAAATTCCAGGTGTAGCGGTGAAATGCGTAGAGATCTGGAGGAATACCGGTGGCAGGCGGCCCCCTGGACGAAGACTGACGCTCAGGTGCAGCGTGAGCAAACAAGTTAGATACCCTGGTAGTCCACGCCGTAAACGATGTCGACTTGGAGGTTGTGCCCTTGAAGTGGCTTCCCGGAGCTAACGCGTTAAGTCGACCGCCTGGGAGTCACGGCCCGCAAAACTCAAATGAATTGACGGGGGCCCGCACAAGCGGTGGAGCATGTGGTTTAATTCCCGATGCAACGCGAAGAATTGCCTGGTCTTGACATCCACGGAAGTTTCAGAGATGAGAATGTGCCTTCGGGAACCGTAGAGACAGGTGCTGCATGGCTGTCGTCAGCTCGTGTTGTGAAATGTTGGGTTAAAGTCCGCAACGAAGCGCAACCCTTATCCTTTGTTGCCAGCGGTCGGCCAGGAACTCAAAGGGAGACTGCCAGTGATAAACTGGAAGGTGGGGATCAAAAAAAGTCATCATGGCCCACGACCAGGGCTACACCCGTGCTACAATGGCGCATACAAGAAGCGACCTCGCGAGTAAAGCGGACCTCATAAAAGTGCGTCGTAGTCGGTTAGGTCTGCAACTCGACTCCATGAAGTCAGGTCGCTGGTAATCGTGGATCAGTCTACGGTGAATACGTTCGGGCCTTGTACACACCGCCGTCACACCATGGGAGTGGGTTGCAAAAAAAGTGGTAGCAACCTTCGGGAGGGCGCTTACCACTTTGTGATTCATGACTGGGGTGAAGTCGTAACAAAGGTAGCGG
+
,*6+%(-(,/)/1054/--.0.'&*022290..03:78:00,-7,+5.,++-(2/+/102)2.,.%*-((*,-.0327')',*3667.6.2.,+-)&*(+-6:+$*(*41*,1(&&.+()**+/3:3+.,%'#%$%&1(3,--97/8/-91+,+*-**,'*,..(-*,171464+-*%*42'2+$$&$&+(%')***).%0+-/,069713449842+'&('+0,/.7;9:844980002%0.013%'0.*/.6.782'%(('((*6/+4:8*+765/8*-%*)&&$%%++((*+,9+*,/-.520,''')+*+./040.)(-6/.1'4)9,3..5632----9,,),,..11-*$('//2060*)'***11939-9+()',*212896/,579:-%)&))()*//446,.831(+()+13-+*/;440'()0/01987:0-/-311244%*)...5:;4-+()*8871-.-0,(-)/5/00//..23/.+,.6////,)--)),-.61/0+0,9.+,475842440+('%$'(&)*/3*%$%'/24-15,-)((.16376845;:5(51,-/532464;44:-..-2,).1-74.2237*'*.1004-/.5/-4&''%$#,+*.-5.-+*+/0243/.+*-,+,50/++,,-3//./865:89;7:8/::-95:8:'(+./3'+()05:98782:32244),0.-.-/4554900*-5-**31*5.8-51*(-0-&.//6,,)*-361./4,)-*-/0/84/241583+3*.,9164.%0)/+-26*1+..)&(*+-03910.,,07;8982,,)*.*+3/('('+1231,'.,-+.2)+'003)$%%)2--110,,+*&,,)))+-5556;76;;8962160)%'&$+,214562/*')&07)(83954745343;9,177:9857:0645*/(4-+3.12:7-.-./5467240,,21../&(&)/312/5.07222:9;:961.0&%&()74++96/0++16'/34./,,-20-.,.536:798+102556..,'&(02,.8026:94*(*&&)*((%*+23897:.:/),,*.0-6/.80,,1..-12682.,--/5559:-*(*1*,/0235413(-,/-*/'+
@3f47d055-d9f5-4b66-8bd5-337cf33e1fd6 ch=134 read=54495 start_time=2019-12-13T06:36:51Z barcode=BC01 runid=2c9cf7bc05858273f10e7d7ec552fc0bd742dc3e
CTCCTACGGGGAGGGCAGCAGTGGGAATATTACAATGGGGAAACCCTGATGCAGCAACGCCGCGTAGTGATGAAGGTTTTCGGATCGTAAAGCTCTGTCTTTGGGAAGATAATGGCCGGTACCCAAAAGGAGGAAGCCACGGCTAACTACGTGCCAGCAGCCGCAGTATTAATACGTAGGTGACGAGCATCCGGATTTACTGGGCGTAAAGGGGAGCGTAGGCGGATGATTAAGTGGGATGTGAAATACCCGGGCTCAACGGGTGCTGCATTCCAAACTGGTTATCTAGAGTGCAGGAGAGAGAGTGGAATTCCTAGTGTAGCGGTGAAATGCGTAGAGATTAGGAAGAACACCAGTGGCAAACTCTGGACTGTAACTGACGCTGAGGCTCAGCGTGGGAGCAAACAGGATTAGATACCCTGGTAGTCCCGCGCCGTAAACGATGAATACTAGGTGTGGGGTTTCAACACCTCCCGTGCCGCCGCTAACGCATTAAGTATTCCGCCTGGGGTACGGTCGCAAGATTAAACTCAAAGGAATTGACGGGGTTACTGAAGTAGCATGTGGTTTAATTCGAAGCAACGCGGAGAACCTGTACTCTTAATCGAAATCAGCCGGGGACAAGGTGACAGGTGGTGCATAGTTGTCGTCAGCTCGTGTCTCGTGAATGTTGGGTTAGAAGTCCGCAACAGGCGCAACCCTTGTCGTTAGTTACTACCATTAAGTTGAGGACTCAGCGAGACTGCCTGGGTTAACCAGGAGGAAGGTGGGGGGGGATGACGTCAAATCATCATTACCCTTATGTGTAGGGCTACACGTGCTACAATAGCTGGTACAGAGATGCAATACCGGTGGAGCCAAACTTTAAAACCAGTCTCTCAGTTCGGATTGTAGGCTGAAACTCGCCTACATGAAGCTGGAAGTTACTAGTAATCGCGAATCAGAATATTTGCGGTGAATACGTTCCCGGGTTTGTACACACCGCCCGTCACACCATGAGAGTTAGCAATACCCGAAGTCCGTGAGCTAACCGCAAAGGAGGCAGCCTGGCCGAAGGTAAGTCAGCGGTGGGGTGAAGTCGTAACAAGGTAGCCGG
+
'(0/,/2,6;,+*3,33471451.+++,)4+'+19844/)(,+2:+++6668.%..62888((&&%%('*,/05-5/5./22/../6439-**.233633<6+55)+,/116-.'1-%/33-93,6.(**).),,,1,+-5.//300-,-+/436333.*13))%%)(,*)$))..050401.,-'&%)+0'2-,-:2-./%.0179;;--05+%))./4-476;220./25/2309783+-+/:1013.-*-//6-,&)(6662510/08;1709599873522371++,///&2+))',&)%&((),(3)60+-897/.,-2674.26..677.,+*+-0-.467004/0..**&+'%'+&#&**//...903/++,.+**+,--0428)'()*//-(+,42+*+(+%-,,(-+56;4488530-3*.)../64668)3/.013;822/.4::9:7;;7,;63/0,),4068*-746634:'&)0+.//)*+2,)+/7;68232)'-(%,*1/20/*-/0,-001;:0656;/2-.05380-53.%')))(&)&%$%&&--..077;90133+$)(%*.**&%%(''&&&$$"&$''*/,0,-+$'%&+,#$&')376--1+-/,/17%((-.833364.013//1671/./-988760&(+0/-0./1:&1*)+(&*)),22)/135((33.04-/2+*.'17.6+&'+.,-3359/501,13.-,4.7764(+-//344677:8376+7-7-3,*/(-()),1/02.4.*8144245468:<1019-.)(%&78*),--4523773..$%&')./1+()**8/*/7721...++*)*-+,:-,(*$-(-13-''(/281.0)(+5/2643//..(0,12;742./9/3346563,64-17478424566,-))*0.+'(/91/.-),).*+))'()*+9/210(94)).(1-/0;960..3++*-218;9-7730-).5.5:.--./20135622.--0+%(((600.:+((/,,,2&/(*1622666+543(3+3/50.)0&'+(4../.*-,/&($&(,-0(4*42+,+/-,,,%+(,*-8)7+,,5-55
@ba622d94-b146-48a4-8211-41475147d2b7 ch=169 read=94454 start_time=2019-12-13T06:37:07Z barcode=BC01 runid=2c9cf7bc05858273f10e7d7ec552fc0bd742dc3e
CTCTACGGGAGGCAGCAGTGGGAATTTTGAACGTGGGCGAAAGCTGATCAGCAATGCCGCGTGCAGGATGAAGCCTTCGGGTTTATAAACTGCTTTGTACGGAACGAAAAGCTCCTTCTAATACAGGGGCCATGACGGTACCGTAAGTAAGCACCGGCTAACTACGTGCCAACAGCCGCGGTAATACGTAGTGCGAGCGTTAATCCGGAATTACTGGGCGTAAAGCGTGCGCAGGCGGTTATGTAAGACAGATGTAAATCCCGGAGCTCAACCTGGAACTGCATTTGTGACTGCATGGCTAGAGGTAGAGGTGGGGATGGAATTCGCGATGTAGCAGTGAAATGCGTAGATATGCGGAGAACACCGATGGCAGAGCAAATCCCTGGACCTGTACTGACGCTCATGCACGAAAGCGTGGGAGCAAACAGGATTAGATACCCTGGTAGTCCACGCCCTAAACGATGGCTGGTTTGTTGGGAATTGGATTTTCTCAGTAACAGAAGCTAACGCGTGAAGTTGACCGCCTGGGAGTACGGCCGCAAAGGTTGAAACTCAAAGGAATTGACGGGGACCCCGCACAAGCGGTGGATGATGTGGTTTAATTTCGATGCAACGCGCGAAAAAACCTTACCCACCTTTGACATGGCAGAAGTTTCAGAGAGATGGATTCGTGCTCGAGAGAGAACCTGCACACAGGTGCTGCATGGCTGTCGTCAGCTCGTGTCGTGAGATGTTGGGTTAAGTCCCGCAACGAGCGCAACCCTTGTCATTAGTTGCTGCATTCAGTTGAGCACTCTAATGAGACTGCCGGTGACAAACCGGAGGAAGGTGGGAGATGACGTCAAGTCCTCATGGCCCTTATAGGTGGGGCTACACACGTCATACAATGGCTGGTACAGAGGGTTTGCCAACCCGCGAGGAGCTAATCCCATAAAACCAGTCGTAGTCCGGATCACCAGTCTGCAACTCGACTGCGTGAAGTCGGAATCGCTAGTAATCGCGGTTAGCGCAGTGAATACGTTCCCGGGTCTTGTACACACACCGCCCGTCACACCATGGGAGCGGGTCTCGCCAGTAGGTAGCCTAACCGCAAGGAGGCGCTTACCACGGCCCGGGGTTCGTGACTGGGGTGAGAATCATGCCTAAGGTAACCCGG
+
,*0+,-+5.+/-+/13,1359.-)2:;,1%)+%)(-+)(%&&'(*11/3+,.911.:8697:56.79340**(0,89:08125'&*15316//-93457957866229:-)+*.7-72-/+*&%',.9078*.,,...+'-4420)%))2+0/072+1103334649,3-1,..&)%$&'(+0:1./*1(,1/522.556959165*4-4,7,//;;7:9:984155798271298.*8/+,236:/4747894-142*2(').&()88697;776-5.400*11*&../3445887622&''%%(#'$)+)*/87-998/5/3/.3+%*)+-.11343.48,-098925799997-,)'-33995454;5'(),*-00+26+*/7-/()$'&+001../-107,,%*().7,-02(3/+,./;05(.5*2-+)0,2-<0/49642416/107:)*12),*''&%'(,34:)*5;44.,&-')('9:<:-5:044747-).,%%).0-/477.,(+,5.24647:886*(&(*40;44-//8*,2.:.)71,26.;1*.**.*...,18+/5,-)%)%&%.'(+46+.-+++*'((/.95,+03,*,,-+3..*(()-,-/448.35.41.1.,./262,..6031.''-+*/<64-%'')+.14/,404788873,(((++*/82;73/-..0-6:778:::89/610'24689.001267***%*-1156585)6/:465--33/-348:220,-//178*'.,/9-01,/-9,-**.02;;1/8.,+300210,*'(('**)-158,2.-..1:88;31.4-06/52/2+%,+)*.3610-+*04323-*),.8-,9553462299598--+*',,/2./03263/900/.,*)%(&+0*85)'*)*(/3714,)+&'%).3132:8.146842:.30./2/+*-)0,465$/((+46687181114/22.2%3114//0.738687330,*.**+-0-++'&%)(0)244373,0.131'').1-/03-.--,,,./4;67<324.-,*/645497-/3-46../</;-)&()-.+*+3'(00*,36/.01+0+*/--/*.2(**-.*''4:.7/9996463157-+((%$%*+-/*()'%').-0636++*
@4c247c37-b380-4877-837c-fd615eb8a4ab ch=213 read=110346 start_time=2019-12-13T06:37:06Z barcode=BC01 runid=2c9cf7bc05858273f10e7d7ec552fc0bd742dc3e
CTCCCCTGGGAGGCAGCAGTGGGGAATATTGCACAATGGGCGCAAGCCCGATGCAGCCAATACCGCGTGTATGAAGGCCTTCGGGTTTGTAGGAAATTACTTTCAGCGGGGAGGAAGGTAAAGTTAATACCTTTGCTCGTGAAGGCGTTACCACTGGAAAACTTTCAGCTAACTCCGTGCCAGCAGCCTTGGTAATGAAGTGCAAGCGTTAATCAAATTACTGGGTAAAGCGCATGACGGTTGTTAAGTCAGATGTAAATCCCCGGGCAACCTGGGAACTTCTACATCTGATACTGGCAAGCTTGAGTCTCTCATGGGGGGGGGTAGAATTCAGGTGTAGCGGTGAGATCTGGAGGTATACCGGTGGCGAAGGCGGCCCCTGGACGAACTGACTCAGGTGCAAAAGAACAACAGGATTGGGCCCTGGTAGTCCCGCCGTAAACTGATGTGACGGAGGTTGTGCCCCTTGAGGCGTGGCTTCCCGGGCAGCTGCGCGTTAAGTCGACCGCCTGAGAGAGTACGGCCGCAAGGTTAAAACTCAAATGAATTGACGGGGGCCCGCACAGGCGGTGGGCATGTGGTTTAGCCTTCGATGCAGCACTTGAAAGAACCTTACCTGGTCTGACATCCACGGAAGTTTCAGAGAATGTGCCTTCGGGAAGGAACCGTAGAGGACAGGTGCTGCATGGCTGTCGTCAGCTCGTGTTGAAATGTTGGGTTAAGTCCCGCAGGCACAACCCTTATCCCTTTGTTGCCAGCGGTCCGGCCGGGGAGCTCAGGAGACTGCCTGAGTAAACTGGAGAAGGATGACGTCAAGTCATCATGGCCCTCTGACCAGGGCTACACGTGCTACAATGGCGCATACAAAGAGAAGCGACCTCGCGAAGTGAAGCGGACCTCCTCCCCAAAGTGCGTCGTAGTCAGTTGGAGTCTGCAACTCGACTCCATGAAGTCGGAATCATAGTAATCGTGGATCAGAATGTAGACCGGGCCTTTACTGCCACAGCAGGAGTGGGTTGCAAAAGAAGTGGGAGTAACCTTCGGGAGGGCGCTTACCGCTGTGATTGCTGGCTGGGGCAGAAAGTCGTAACAAGGTAACCGGAAGGAGGAGGCGACAGCAGAGTAGGTTAACACAAAGACACCGACAACTCTTCCAGCACCAGCAATACGTAATGGCGGG
+
+14*(&$%+,(,.,*,,00656:,071)/)&*..040..)(%%-2,58/)*,/3*&)1**)*,2())),867*+'&)/3165-6./21.,1)-(,&*'(,08/*(&&(,3*'-.&&(+(,62./00/-+,))+,*-//,,+)('*)+).(,1'&$'+*.,,$$'%(&&*)5,-*7($/(++*)-,(.&'$&&)1,,((&))./4617-9,4,00.-((,()**+&(*6)((%(&%'%*',+9,.:2),.4./34/+,1+*.66,),'%)&.202941/)(*&&)*))+)'+,,.,)'*04+*.))'-++-.%((.)+,))+,+(%(&,,,6-**21.+*'''-$'%&%-3-6+(-),(-,7:5:,6,+*,/.3-20/62*&+1/2)%&'''')+-,11,+)))'&&$*'+1336/+9+&-()/,*.--*1419*$%'*+/603%)*0,*%#%')'))0:./*78,'%&'&-2.5:45-()''''-('##%'&''(,/820.1.//)3/5/.+&(''&'()/17.,*++3+3/7+58.339(73/,)/-3)('',;94+9,)*,,+')--85/1%%&.-,1219.)&$#&),*+--.0',$%##(.-(')(221503:85-*)$*'4-42)),//,+*,<51/.+($+)-837410.,47/+/0,3351,)'')+-.'3,--48995201**)+,.552033434,13+(2,()74/-/*6461/35*(*)+..,./(59,0---9(%%&((38-/.--,6:61539430/++%#*-/&.4',)./',)'&'#&$+-0230*&&$('**-.1166.%*')*+0(()110&%&$*,5958887+*(&'*,2331324210+),*+-368/)*(+,'',,.655).)(')+-/1*/18699/2-&*('$,23.26936320/--.%*+/..'+.441/,&*)+*+4566&&%,((*0(3.422(-),-.4122;:;:7:++-6'&#$&,76+,,)('&%''%$&%$%#&%#*)%'(1;24;,/5;6+&++()'-+'''%%%%$-.&0.*08435232.0-&(4+02*/+&#%%--2)/44/+(11+*213,,'*05*4*.237-6.2)*%(*&,0*+,*%)((')(*(/2-4.-*++/+**.+./9,/-()&''./+()+/1070/019222,-)&#$$"&%%
@af9e83dc-e3f4-49d2-ad97-59fca2d33c40 ch=239 read=98644 start_time=2019-12-13T06:37:04Z barcode=BC01 runid=2c9cf7bc05858273f10e7d7ec552fc0bd742dc3e
TCGGTGTACTTCGTTCAGTTGCGGCGTATTCACCGCATTCTGATTCGCGATTACTAGTAACTCCAGCTTCGTAGGCAGGGTTTCAGCCTACAATCCAGGCATGAGACTGGTTTTTTTTTAAGTTGGCTCCACCTCGCGGTATTGCATCTCTCTGTACCAGCCGTGTAGCGCAGTGTGGCCCTACCGCAGCGGGGCATGATGATTTGGGCATCATCCCCTTCCTCCTGGTGTGACAGTCTCGCCTAGAGTCCTCAGCTTTATGAGCGTAACTAACGACAAGGTTGCGCTCGTTGCGGGACTTAATGCTTTATCTCACGACACGGGGCTGACGACAACCATGCACCACCTGTCACCTTATTTGAAGAATTTCCTCGATTAAGAATGATAATGCAAGGGATGTCAAAGTGTAGGTAAGGTTCTTCGCGTTGCTTCGAATTAAACCACATGCTCCGCTACTTGTGCAGGTCCCCGTCAATTCCTTTGAGTTTTAATCTGCGACCGTACTCCCCAGGCGGAATACTTAATGCCTGCGTTAGCGGCGGCACGGAGGTGTTGAAACCCCCACACCTGGTATTCATCGTTTACGGCGTGGACTACCAGTTATCTAATCTGTTTGCTCCCCCACGCTTTCCGAGCCCCTCAACGTCAGGGTGATCCAGAGTCGCCTTCGCCACTGTTCTTCTAATCTCTGCCGCATTTCCACCCGCTACACTGGAATTCCACTCTCCTCTGCACTGCACTCTAGATAACCAGTTTGGAATGCAGCACCAGAGTTGAGCCAGATTATTTCACATCCCCTTAATCATCCGCCTACGCTCCTTTACGCCAGTAAATCGGATAACCCGCCACCTACATTACCGCAGCAGCTGGCGTAGTTAGCCGTGACACTCATGGGTACCAAATCAATGAGCAAGGTATTAACTTTACTCCCTTCCTCCCCGCTGAAGTACTTTAACCCGAGGCCTTCTTCATACACGCGGCATGGCTGCATCAGGCTTGCGCCCATTGTTACAATATTCCCCCGCCTCCCGTAG
+
$'-'*&,+/1/5135:*107/0,.*.048;927-)*'+*/*++998661.2.))*&&&)20.6,+,0073&'&*..%+,+0664*229021120/1%&$/**.,,12235-08.22:6-)%&45)(%&('&.11/%+,./,3.**./.32211/)(-/-143()'&%))(+&(+*%'%)/'%#('%)%%'+143,/.,-//+1/)%(--',.+,-+)'').2./%($*.''(&0..111801)(+,./0/101+%*')'$#%$(''*+5555844474-(,+4)+).23342(*)442.2),%$#&*2,*++,))+..222/)1+/34445215*8842),(.0334*))'#&((*&,+&%&&%&&,561436553.2+&*')('*),/,169-98777:913'&()($*-+-0.24:77:5,+((,-/0:5(%,-+7:757,-(-'++/2-/422/3*+*+&1531:6($,-)60:566;;-&'-*($-(,)+(**)+,./04199:),49:1/10,0,/-1.10,)''*,.51225:1020-212,*1-.-6-+50/887)%'&)--'))&(*'-.013:7(-),--46;766425'*))+22,-)-.5-3:)*23/;76+*..,.9*1))*,05-//0/-///4%.2)-))*1**+.//2129383278/300*1,513*,6+,.3.',(*.0.;8++(-3-+/5/2,.,)+))1/.-%)*,-/('+*'($*..21224-&'3*'+'&(,2<:66452230.-))&((-,/2-.1./%'$.&$-50/.22/641))0-7166:8526:64/.*/.-,/*%'%$$%%')+-+3*80,4(.+*)-3.4862+',*(07560120054585334506.)),(*%#&$'-/.4381/..006301+51.*6452*2/-211,*/0-*++8:*6<6652;8+)//*.,)**1353+&*2))()--0-547<75400*..12;71549550/.01,20.09/418<)(4-+-%&(-0-.280870'$&)+28,,3'+
@0f6897c3-a994-4e67-9276-fb5a5fdf37e8 ch=149 read=60282 start_time=2019-12-13T06:37:03Z barcode=BC01 runid=2c9cf7bc05858273f10e7d7ec552fc0bd742dc3e
CTCCTACGGGAGGCAGCAGTAGAATTTTCGAGCAATGGGGAAACCCCCCTGACCGAGCAACGCCGCGTGAAGGAAAAGAAAGGTTTTCGGATTGTAAACTTCTGTTATAAAGGAAGAACGGCGGCTACAGAATGTTAGCCGAGTGACAATACTTTATTAAGCCACGGCTAACTACATGCCAGCAGCCGCGGTAATACCGTAGGTGGCAAGCGTTATCCGGGTGTGGGCGTAAAAAGAGAGGCAGGCGGCAGCAGGGTCTGTGGTGAAAGCAGAGCTTAACTCGGTAAACCATAGAAACCAGGCAGCTAGAGTGCAGAGGATCGTGGAATTCCATGTGTAGCGGTGAAATGCGTAGATATATGGAGGAACACCAGTGGCGAAGGCGACGATCTGGCCTGCAACTGACAGTCCAGCGTGGGGAGCAAATAGGATTAGATACCCTAGTAGTCCACGCCGTAAACGATGAGTACTAAGTGTTGGATGTCCAAAGTTCAGTGCTGCAGTTAACGCAGCCAAGTACTCCGCCTGAGTAGTACGTTCGCAAGAATGAAACTCAAAGAAAGGAATTGACGGGGCCCGCACAAGCGGTGGAGCATGTGGTTTAATTCGAGACAACGCGAAGAACCTTACGTTCTTGACATACTCATAAAGGCTCCAGGAGGAATGGCTATATGAGATACAGGTGGTGCATGGATGTCGTCAGCTCGTGTCTCATTGAGATGTTGGGTTAAGTCCCGCAACGAAGCGCAGCCCACTTATCGTTAGTTACCATCATTAAGTTGGGGACTCTAGCGAGACTGCCAGTGACAAGCTGGAGGAAGGCGGGGACAGCGTCAAATCATGTACCCCTTATGACCTGGGCTACACGTGCTACAATGGATTGGTGCAGAGGAAAGCCGCGGTGAAAGCAAAACCCATAAAACCATTCTCAGTTCGGATTATGATCTGCAACTCGACTGCATGAAGTTGGAATCGCTAGTAATCGCGAATCAGCATGTCGCGGTGAATACGTTCTCGGGTGCACACCGCCCGTCACACCACGAGTTGATAACACCCAGAAGCCGGTGGCCTAACCGCAAGGAAGGAGCTGTCTAAGATTGGGATTTGATGATTGGGAGTGAAGTCGTAACCGGG
+
*,6635717-&))**./.041-'*(19:..'%'20/24/'*-,*/1.-))*24:421204+)+,)./110,0+.1+(%))(0,32+-.)9+/6+0.3*)//*-016.//:-*2+4.09.+++/61228,,&*%%+($'5,((*++)+'%)$)((()-,4/*21-.1-.)'''),,%+')0,*-,,0+--00/14,*'*(,,/4//*&'(')+)..+1&*-*+*.0789861<2/,$((%.++*29546,(*)))/3550,,-4++/-'%&%%'((/*0')*-+.-::**+)+0-).1,2889,+++,*.$0(),**,)+4+6,27-5,.-30$(&&%%'+,285%)1-),00834682.)+/0/3.395556--/.93-/((,./732-23456585665/,*'&%%&,-&''*,*/&)))(*658,0/-+6,1/1224<-,.6786786-//095449863/1(((*+57611321:19470,(&03303;7+5879:99-3,2-2,03-&%#2+(5+,.57158,))&(,/37888;602.-*/6-*+5101867+&))''()+)1234370+,7.(+),.3123:5591322/-*,/:<;5:691(&%$''&**(,07).5/*)&$%')))-4/22:94444,,34)1711*+',,((*%&''116661455256893787891/0006;99::944/--//825//)(+&2(),032369.500742**15++43/6'&*(*)+*%*))$%(()*7/9/.,92,/8/43).,0,,0--7:..5841*--++-.1842401268879157850+'*(+63+'..,,%',,04692-/.0'%"%&'&('(*657732223+,*(),-55/./06580+2&''2.46-+.)()'$(603+-*+,/+*..;<8491.029<95:99;77.)+,3:+4).*'+-/364553845622340447011+0-+*0--3122../07330773;04'((').04465:))((&*778;5/3)&%$%((+.07458+-8544248/302309///175*6-(''/*)27494210)(**04-001*0+*('&*+.011-0*)&2(995(+,&&(//.56676'*))('((--640//%./
@584c3caa-ecb9-45e1-b56d-a71355d10a6b ch=241 read=101414 start_time=2019-12-13T06:37:18Z barcode=BC01 runid=2c9cf7bc05858273f10e7d7ec552fc0bd742dc3e
TCACCCCAGTCATGAATCTGAGTGTTAAGCGCCACTCGAGTTAAGCTACCTACTTCTTTTGCAACCCCTCCCATGGTGTGATGACGGGCGGTGTGTACAAAGGCCGGGAACGTGTATTCACCGTGGCATTCTGATCCACGATTACTAGCGATTCCGACTTCATGGAGTCGAGTTGCAGCTCCAATCCGGACCCCTACGGCACTTTATGAGGTCCGCTGCTCTCGCGAGGTCGCTTCTCTTTGTATGCGCCATTGTAGCACGTGTTAGCCAGCCCTGGTCGTAGGGCCATGATGACCAGCGTCATCCCACGCTCCTCAGTTTATCACTGGCAGTCTCCTTTGAGTTCCCGGTAAATCGCTGGCAAAGGATAAGGGTTGCGCTCGTTGCGGGACTTAATAACATTCACAACACGAGCTGACGACAGCCATGCAACACCTGTCTCAGAGCTCCCGAAGGGCGCAATCCATCTCTGGAAATTGCTCTGGATGTCAAGAGTAGGTAAAGGTTCTTCGCGTTGCATCGGAGGTAAACCACATGCTCCACCGCTTGTGCGGGCCCCGTCAATTCATTTGAGTTTAACCTTGCGGCCGTACTCCCAGGCGGTCGATTTATCACGATTAGCTACGGGCGCCAAACTTAAAGCTCAACCCCCAAATCGACATCGTTTTACAGCGTGGACTACCAGGGGTATCTAATCCTGTTTTGCTCCCCACGCTTTCGCGCATGAGCGTCAGTACATTCCCAAGGGCTGCTGGGCGTGCTCCACGCCCTACGCATTTCACCGCTACGCATTGAATTCTACCCCTCCCTAAAGTACTCTAGCGACCAGTATGAAATGCAATTCCCAGGTTAGGCTTTCACACCTCACTTAAGTCACCGCCTGCGTGCCTTTCGCCCAGTTATTCCGATTAACGCTCGCACCCTCCGTATTACCGCGGCTGCTGGCGCGGAGTTAGCCAGTGCTTCTTCTGTAGTTAACGTCCAATCGCAGTTTATTAAACTAAATTGCTTTCCTCGCTACCGAAGAACTTTACAGCCCAGAGCCTTCTTCATTCACGCGGCAGCCCGAAGCTTGGCGTCTGGGGTTACCCCCATTGCGCAATATTTCCCCACTGCTGCCTCCCGTAGGAG
+
:20-*,,),::55.*,,,-+(&),(,.)(++,2&')++'-/758/34447666770696-./.'031*),6.'1.51/,)*',076964363565796;:)7462-,(*'(**(*-/8335:540.+)-04./0642+,+).,&)/,+-./6:486.00;0246.*)))+,,1,%1'&''0(5*08)8,03,+'%$&'$,%-(-667753823-+),'(.*.1,,+&+1&'&+1-7605:.-02999:::+9+(&%+**0-,--(**..,.-63/0:;9631-6::;7-,,+*)(#$&0./271:.*$-).40--/.03<///8,77/:0+/554818;;-31583*)+'%/5//0,*&&&(-:-6/8887*102;//---1/3;+//:9919-4)&)++)0+))+2,0+,,+.-33376*80/1:01&))&+..50497660.*--/3-'')***.+376:752032.*((&**'('$&*,:9944+49,/''(*-3932:.),0947<84465:5764:*/)&%/*7;9<//003787/-5.4/7//-43(0-.31*&--287;6-23,+/08;;.93.2.,+'..8.8554683+.7+3++,64252+,-13+(+/,,.1497:::7/9/95+*(40*),-.**1:83)9:0//2-6476188:,*,*,.//66211&./))*'&-+-2-.:50/-+*44-).-554,///+47,,0.$,+**,,27770/2././/+4+/,,4'&$%$%&,($&($')))'($')*&,../-/96.05:134.,)+',)&'2*4.7,97/-+2/*)175/2.34433134+.)%'0-1-5:.-37948:6911,///*,0-./,+*+'.203.,//10411.2/)+*$%''&)-+(3+&'**'),0/.1841/)5,4/468:;783/0-*.615.8-*75*,)0+//5.5'&$)-/%(.0-054'21,.7:89<4443,/9/9/;742)1,+2&,(,.86,.3390/0+''()%(%(.,,-0.57990&(+%(/+295,..&64'$'&&+*.538<634;.&,*--6.&&(&''-*(')&+')*40'-1-(+1&*286-,13002718/,*5-2.6,'*2.//./42.;5-+()')&
@38a42a7d-f011-47c7-a784-aa6ac70e0757 ch=67 read=87465 start_time=2019-12-13T06:37:17Z barcode=BC01 runid=2c9cf7bc05858273f10e7d7ec552fc0bd742dc3e
CCGGTTACCTTGTTATGACTTCACCCCAATCCTTTGACCTACTTCGGCCGCTGCTCCTTGCAGTTGGCTCACGGACTTCGGGTATTGCCAGCTCTCATGAATTGGCTGACGGGCGGGTGTGTACAAGACCAGGAGACGTATTCACCGCGACATTCTGATTCGCGATTACTAGTAACTCCAGCTTCATGTAGGCGAGTTTCAATACCACAATCCAGACTGGTTTTAAAGTTTGGCTCCACCTCGCCATTGTGCATCTCTCTGCTTACCGAAAGCCATTTGTAGCACGTGTAGCCCTACACATAAGGGGCGCTGATGATTTGGCGTGTCCCGCGCTTCCTCCTGGACAGGCAGTCTCGCTAAGTCCTCAACTTAATGGTAGTAACTAACTTGCGGCGAGGTTGCGCTCGTTGCGGGACTTAACCCAACATCTCACGACACGAGCTGAAGGCGTGCAGCCATGCACCACCTGTCACCTTGTCCCCGAAAGTTTCCTCGATTAAAAGAGTAATGCAAGGGATGTCAAGAAGTGTAGGTAAGGTTCTTCGCGTTGCTTCCGGAATTAAACCACATGCTCCGCTACTTGTGCGGGTCCCCGTCAATTCCTTTGAGTTTAATCTTGCGACCGTACTCCCCAGGCGGAATACTTAATGCGTTAGCGGCGGCACGGAGGTATTTGGAAACCCCACACCTAGTATTCATCGTTTTACGGCGTGGACTACCAGGGTATCTAATCCTGTTTGCTCACGCTTTCGAGCCTCAGCGTCGTCGTTACAGTCAAATTCGCCGCAATTATTTCTTCTAATCTCTACGCATTTCACCGCTTCCACTAGAATTTCACTCTCCTCTCCTGCTCTAGATAACCAGTTTGGAATGCAGCAGTTGACCCGGGTATTTCACATCCCGCCAATCCCGCCTACGCTCCTTTACGCCCAGTAAATCGGATAACGCTCGCCACCTACGTATTACCGCGGCTACTGGCACGTAGTTAGCCGTGGCTTCCTCCTTGGGTACCGTCATTTATCTTCCCCAAGACAGGCTTTACGATCCGAAAACCTTCATCACTCACGCGGCGTTGCTGCATCAGGGTTCCCCCGTTGTGCAATATTCCCCACTGCTGCCTCCCGTAG
+
14.*)7'+.9/+3.,,-&01-,(+'*%,&*1&%+''&)(%$').-0.0-,.--.()((*+.%*)-%-441,-0:5726/'31/(.2-180&/+,')%&($$-''('').76:51,--**1--+/220488-0*'&0.2788<8688-/008088)*/+3--,632,6**,0'(*)/016233396+../02896153<731+'(*))-5;6:(%%)*44/6:9-*+/+-:,2-444-,28//++$%-*&.,-48764320/%*'&20&'(&',6207-+-*-,+*-,+*+,05(%&(&+'(*/+8:52)2---..,--%'%'),*-)2,*,(+0.58)2,)*&.0'/59588747441/'&'*4404-)'&2-0(-++*-/1,.30,*,)//,*('--4<5889::87;56-:530./0116*+&('+100&+-//-2)%,+%((%(-*+),.+'00,.'*&+-),()+87572172/648*+./,++1212+-67222;-((%()/21+-/(.82-00.02.$+)'*//,'.(1*))-42370(')**(+/-,'+'+&(3,;76<7718/...0002244934/5,20/.57&$),+:5;9618:2/05;<09403-++..;;24122042/+./0*1+-./,1-/-001-1-++.,1-+600170.**.-,98-&/3'1995*.-10,..012<957730:<+,.-.,-024,+.+/90)(&+),-,+9++886289+--2(,'),-),+,:9888/-/..+'+,'),'*$%+/)&%''.-37$*%'%+(07*'2(.(-354224477848<;046/,+,')(')0++'*)+(,'*,/65966451-(&&&)/28/3)9/567;00,06631)&($('&('+..&+**(-:/-&().22-%&&.1/87)+70.))(237+-8((,+/.,&)*.8.).,619:;9467357;5442/1.314;758440934493420-1021507.--4,5284361*+.2-4&-/++,7699026+*.3747;:-0.),+''-*,4.('())+))/412+../(((*'++0$(+42:6.50()//1688.60-4<,8;8+((+&+)(+-*--2*352-/1127.55)/9.,2..
@19dfdb97-550b-4ae7-bade-3c22836e8c8b ch=66 read=85058 start_time=2019-12-13T06:37:16Z barcode=BC01 runid=2c9cf7bc05858273f10e7d7ec552fc0bd742dc3e
CTTTGTGTTAACCTTTCTGTTAGTGCTGATGTGCTCCTACGGGAGGCAGCAGTGGGGAATATTGCACAATGAACAAGCCTGATGCAATAATGCCGCGTGTATGAAGAAGGCCTTCGGGTTTGTAAAAGTACTTTCAGCGGGGAGGAAGGGGTAAAGTTAATACCTTTGCTCATTGACGTTACCCGCAAGAAGAAATACCAGCTAACTCCGTGCCAGCAGCCGCGATACGGAGGTGCAAGCGTTAATCGGAATTACTGGGCATAAAAGCGCGACGGTTTGTTAAGTCAGATGTGAAATCCCAGGCTCAACCTGGGAACTGCATCTGATACTGGCAACTTGAGTCTCGTAGGGGTAGAATTCAGGTGTAGCGGTGAAATGCGTAGAGATCTGGAGGAATACCGGTGGCGAAGGCGGCCCCCCTGGACGAAGACCCGACGCTCAGGTGCGAAAGCGTGGGGAGCAAACAGGATTAGATACCCTGGTAGTCCGCCGTAAGCGATGTCGACTTGGAGGTTGTGCCCTTGAGGCGTGGCTTCCGGAGCTAACGCGTTAAAGTCGACCGCCTGGGAATACGGCCGCAAAGGTTAAAACTCAAATGAATTGACGGGGGGCCCACACAAGCGGTGGAGCATGTGGTTTAATTCGATGCAACGCGAAGAACCTTACCTGGTCTTGACATCACGGAAGTTTTCAGAGATGAGAATGTGCCTTCGGGAACCGTGAGACAGGTGCTGCATGGCTGTCGTCAGCTCGTGCTGTGAAATGTTGGGTTAAGTCCGGCAGGCGCAACCCTTATCCCTTTGTTGCCAGCGGTCCGGCCGGGAACTCAAAGGAGACTGCCAGTGATAAACTGGAGGAAGGTGGGGATGACGTCAAGTCATCATGGCCCTTGACCAGGGCTACCACGTGCTACAATGGCGCATACAAAGAAGCGACCTCGCAGCAAGCGGACCTCATAAAAAGTGCGTCGTAGTCCCGGATTGGAGTCTGCAACTCGGCTCATGAAGTCGGAGATCGCTAGTAATCGTGGATCAGAATGCCACGGTGAATACGTTCAGGCCTTGGCACACACCGCCCGTCACACCATGGGAGGTGGGTTGCAAAGAAGTAGGTAGCTTAACCTTCGGAGGCGCTTACCGCACCTTGATTCATGACTGGGTGAAGTCTGGCACAAAGGTAACCGG
+
//42.224646483:;+,,/,+*)(++.,+%*%(*2.-/3-:3---)**+*56359+.1.,*6-+,//:6.''*.1)5;53354.9--293238442./-,./0/)++,64:549&5739*(**./($)),1670/12-*4-)..0,,31+-.80-801/./08/:1-066(2)))7015388(*-0,*/*&()&'(+5&(''(+(*0:1612,.&*(+,4))(%()/13./+)-0879:.:+2(-/+//.100118;30**+,4.)*,,-06&46:8/2:37148457+*)'(23003-'05312,02/2795755944445721223/8/,3*&$$&%/011000.,13.-/./1/11++10./-/-.35.67/.4797.*+*+/0/40.4.0610:;8;9.60*,,'*0-6407;7+*.54.-1-+*-&&%(**..12(6,65/35/-0285&4+(,.5;7:'840911-33316,*.41.0314)./2636+-,,--:651*((1+1.22801+0,$&%'%-1-16150106)0/),-/48334-6-90-.8848:910+%%($($()21989-3-5(-1.62::4/43*:;,+-.7.312(),56,27*%+(*13681;2240/02851431;9096;.+*,+77186847:46;7;3;23;7850+**+,75-,%()4)4,,9:.*+*,-..-,+/10,2.14/47291216;77-(./6255534411.10:698::688%)+.05655-+,**782-3.*4308161-9,&''(*-3276757,+5/134(10.,32/3:5,4-605*2/6/3;:-665849-.-&*)45977./...2.97,,0-+0)*,*.*1882/1342-//+5,08999(*'1083+-+-3-303202)+&%(*'),424554,**+/&&()+6+%('(*87667858-1136,02;76998786;6++.,...0:15534-.*),$6*%.%%(231206114,30/3))+04...)6*(/19543&20,2/11:9;646***3.6:;453:95494/0+,/:(+32-)+*&$&)*.-/,)-*-),/58688/5+68*.++2:15;,209.'*)''+++*()*..5/,,.1/)4)+10**+(*/2%%#$$*()+1:2352344.+)(*0.-.531.++,09(,,02;8:72
@dc39701e-e54a-492d-b19c-e7cd2becb134 ch=242 read=122948 start_time=2019-12-13T06:37:14Z barcode=BC01 runid=2c9cf7bc05858273f10e7d7ec552fc0bd742dc3e
CTCCTACGGGAGGCAGCAGTGGGAATATTGCACAATGGGGCACCAAGCCTGATGCCAACCATACCCGCGTGTATGAAAGGCCTTCCGGGTTGTAAGAATGCGCACCGTAAAATAATCGGAATACTGGGCGTAAAGCGCACGCAGGCAGTTTGTTAAGTCAGATGTAAATCCCGGGCTCAACCTGGGAACCATCTGATACTGTAACGAGTCTCTCGTAGGGGTAGAATTCCAGGTGTAGCGGTGAAATGCGTAGAGATCTGGAGGAATACCGGTGGCGAAGGCGGCCCCTGGACGAACTGACGCTCAGGTGCAGCGTGGGGAGCAAACAGGTTGATACCCTGGTAGTCCACGCCGTAAACGATGTCGACTTGGAGGTTGTGCCCTTGAGGCGTGGCTTCCGGAGCTAACGCGTTAAGTCGACCGCCTGGGAGTACGGCCGCAGGTTAAAACTCAAATGAATTGACGGGGCCCGCACAAGCGGTGGAGCATGTGGTTTAATTCGATGCAACGCGAAGAACCTTACCTGGTCTTGACATCCACGGGGAAGTTTCAGAGATGAGAATGTGCCTTCGGGAACCGTGAGACAGGTGCTGCATGGCTGTCGTCAGCTCGTGTTGAAATGTTGGGTTAAGTCCGCAACAGGCGCAACGCCTTATCCTTTGTTGCCAGCGGTCGGCCGGGAACTCAAAGGAGACTGCCAGTGATAAACTGGAGGAAGGTGGGGATGACGTCAGTCATCTTGGCCCACCACGACCAGGGCTACGTGCTACAATGGCGCATACAAAGAGAAGCGACCTCGCGAAACAAGCGGACCTCATAAAGTGCGTCGTAGTCGGATTGAGTCACCTGCAACTCGACTCATGAAGTCGGAATCGCTGGTAATCGTGGATCAGAATGCCGCAGTGAATACGTTCCCGGAGCCTTGTACGCACCGCCCGTCACACCATGGGAGTGGGTTGCAAAAGAAGTAGGTAACCTTCGGGAGGCGCTTACCGCACATGATTGACTGGGGTGAAGTCATGTACAAGGTAACCGG
+
&*.+(*-)10(+.,../115790(-*315,,,..301-3))%-&--/1861/.*&$'%1635)59,-1110126..3*+3//390*.6427*)0+%&%)'($&#($#$%$$##$/(*&,&()(/...0*/,16.''*,)-'*()02%/4:-+03/*,.0'+.3+,&/4(*30-0.--.1-3856:0.*()(,/5//00000))(*&'*.-.+(**+,.',()+0*1+2+1,,35422224:60(2.++(*+01102499:0-3/.3.023*))&*'(*,+0-,5*54/)0+++,,6-.,))*-02*5333/+++/1157.))-/955.+*(*(+--22**25211170(+.1978::70/-.-8532-.+/...+*-'))+2*(-++-0/4547)$%('-1+*++4.--,,.627,.1-/0:679+87,((,-21998121+0266<;5/03-:)('')/3223242*.81+,,/-.,--445/'+,,+%*/46<:486;20121:4-31++2-)0.0,.30274-.010:4458::/-/.4-'&((1889.)'),-./+-62.424;:8;,282;7984''**-.178;<;;:.-.-,3*++()645577682180070--/:/255;71+,24(*/07&&57442&0&*),0/1/'(941492421137;59)2.0(-307118.9.,3*-./779:.00//33:7555;//5,6(1/%/.4,553331-)*,./.,)-(+()'$1)&(+/08-1636...))046255;/4/.-0),-/28(&'%(+)+1046685//+'(&+,*42:110.05/.34,29:99985.203)3)4,(')**&&($%(-*,.//),,2(,,.3.+/')*455.+,*.,/2..,--30.1*+.00796/.'*+(*85498809)),/),0(+*)*-.&..3:40://06---/02513,('(-3259769:9-&*+&*(-*(),'*052+9.+16./-7.-:9'*%''1+-,4*+.6654*'*.--.3.5)('$04+1.29::89
@1bd40211-267f-4b9d-8908-0cf190e1b6c1 ch=91 read=86609 start_time=2019-12-13T06:37:12Z barcode=BC01 runid=2c9cf7bc05858273f10e7d7ec552fc0bd742dc3e
CTTGCTCCTACGGGAGGAGGCAGCAGTGGGAATATGTACAATGGGGAAACCACAGTGCAGCAACGCCGCGTGAGTGATGAAGGTTTTCGGATCGTAAGCTTGTCTTTGGGAAAGATGTGGCAATGGTGCAAGGAGGAAGCCACGGCTAACTACGTGCCAGCAGCCGCGGTAATACGTAGGTGGCAGGCGTTATCGGATTTACTGGGCGTAAAGGGAGCGTAGGCGGATGATTAAGTGGGATGTATTGAAATACCCGGAGCTCAACTTGGGTGCTACATTCAAAGCCTGGTTATCTAGAGTGCAGGAGGAGGTGGAATTCCTGGTGTGGCGGTGGAAGTACGTGGTGGAAGAACACCAGTGAAGGCGACTCTCTGGACTGTAACTGACGCTGAGGCTCAGCGTGGGAGCAAACCGGGATTAGATACCTGGTAGTTTGCCGTAAACGATGAATACTAGGTGTGGGGTTTTGACCTCCATTTCCTTAACGCATTAAGTATTCCGCCTGGAAATTACAGTTCGTTGAAACTCAAAGGAATTGGCGGGACCCGCTGGTATTAGCCGGAGCATGTGGGTTATTCAAACAACACTTGACATCCCTTGCATTACTCTTAATCAATCCTTCGGGGACAAGGTGACAGGTGGTGCATAGTTTGTCGTCAGCTCGTGTCGTGAGATGTTGGGTTAGTCACAACGAGCGTACAACGTGTTAATTACTGGTAGGTTGAGGGACTCTGGCAGAGACTACCTGTTGCTCAGGAGGAAAGTGGGGATGACGATACCGTCATCATGCGACAGGGCTACACGTGCCCTACAATAATGGCTGGTACAGAGAGATGCAATACTGTGAGAGTGGAGCCAAACTGTAAACCAGTCTCAGTTCGGATTGTGGACTTGAAACTCGCCTACATGAAGCTGGAGTTGTGTAATCGCGAATCAGAATGTCGCAGTGGAATACGTTCAGGTCTGTACACACCGCCAATCCACCATGAAGTTGAGCAATACCCGGAAGTCCTGTGGAGCTAGCCACCAAGGAGGCGACGGCCGAAGGTAGTCAGCGGTGGGAGTGAAGTCATGTAAAGGTAACCGGAGCAGTAGAGTTAACACAAAGGCAAACGTCTTCAGCACCAGCTTATTACGTAACTTTACCA
+
(++(*.1.,,0.42+))&+--.23/0,180+3+%*'&'*.;7/,(%(*+1/&'*(.-1-33063006//11.--,*-0/+.//029+-*4.64471+*)-'(,/86++0/*',%'),*.)(()&&')(+**+,*.*+-*.0*++6/0/631&3.4*5+&(+&)11-,2-*7.0-743-130184'*0245;54525,2:.,/.21-13559.*..)-.000111799544/5/3+3,7899+*'&%%'/0).75)/2((+-5-1)(()53302(%234:4-6+&1&(..+3-/1'('&('().4-*(+'+.-.4+/,/-'(.3/*'(+)3/11()(&(%''%)+&)(,+020./39223-*''),.4220/*15:::99822)*()(*+1./,515+)***7621'+.0;04)-8:070/*.-,51+-31',,,))0704564-**-.4863.///779/279-'(($%#$')+&%'-*,+)('$&(//0824).+/50..4644/)*'(&)*%.('$&((',6-.04*-'((('-'*%#)1,447)$%%$%&%)&'',,*-'*+464345,)+%))).802%%$$$-,./16601)/,+,*6))(('*'-''%&'%&1)21.59345702/..4842723998877/163)(11-,)''()955252'1+,-13357&2215)(.*'*00/*+(()'*///''%%%&%%+'&'&$&(%)(-6.,28,77874-)'((('+550785*.')+22,0)(1,/6)-,+-2-24760/.)$($$()*:8%'$$#'&++55.+--+/1120-(''',/*---),+,-3')*,**()+-11)3((%%$$)'')%**.0.,/1/3))&$#&(-(,5576-2)*.;:43-5-++-0()('*&&%&3,%%%&')34171/08841*.+(''()--/1744;221-/9544658&,.,*)%'),-.52)05510*&')'))+2+.',*')&%,(&%&(('(**',.-8/,-1)+(&)'(.-&%-%*&'+()).'%-)02)/)*'(()+0812/36-7/(++.,/..-/061&%**)-**,(1())21+0(**(#%$$%()'*-*)*0,/+..+05-'%($$&%%&*-2.&(**/4%(%$$),)(*+'/&%,(&#%&&
@60c9a509-df0b-40b7-94ae-5bb34ffd4204 ch=348 read=71048 start_time=2019-12-13T06:37:27Z barcode=BC01 runid=2c9cf7bc05858273f10e7d7ec552fc0bd742dc3e
CTCCTACGGGGAGGCAGCAGTGGGAATATTGCACAATGGGGAAACCTGATGCAGCAACGCCGCGTGAGTGATGAGGTTTTCGGATCGTAAAGCTCTGTCTTTGGGGAAGATAATGGCAATTTTAAGGAGGAAGCCACGTAACTACGTGCCAACAGCCGCGGTAATACGTAGGTGGCGAGCGTTATCCGGATTTACTGGGCGTAAAGGGCGTAGGCGGACGATTAAGTGGGATGTGAAATACCGGGCTCAACTTGGGTGCTGCATTTGAAGCTGGTTATCTAGAGTGCGGGAGAGGGAGAGTGGAATTCCTAGTGTAGCGGTGGAAATGCGTGAGATTAGGAAGAACACCAATTGGCGAAGGCGACTCTGGACTGTAACTGACGGCGAGGCTCGGCGTGGGGAGCAAACAGGATTAGATACCCTGGTAGTCACGCCGTAAACGGTGAATACTGGGTGTGGGGTTTCAACACCTCCCGTGCCGCCGCTAACGCATTAAGTATTCCGCCTGGGAGTACGGTCGCAAGATTAAAACTCAAAGATTGACGGGGACCCGCACAAGTAGCGGAGCATGTGAAGGCGTTCAAAAGGAAACGCGGAGAATTCCCCTTGACATCCCTTGCATTACTCTTAATCAATCGGGGACAAGGTGACGGAGTGGTGCATGGTTGTCGTCAGCTCGTGTCGTGAAGATGTTGGGTTAAGTCCGCAACGAGCGCAACCCTTGTCGTTAGTTACTACCATTAAGTTGAGGACTCTAGCGAGACTGCCTGGGTTAACCAGAGGAGGAAGGTGGGGATGACGTGGAAATCATCCATGCCTTATGTGTGAATACACGTGCTACAATGGCTGGTACAGAGAGATGCAATACCGTGAGGGTGGAGCCAAACTTTAAAACCAGTCTCAGTTCGGATTGTAGGCTGAAACTCGCCTACATGAAGCGCTGGAGTTACTGGTAATCGCGAATCAGAATGCGCGGTGAATGCGTTCCCGGGTCTTGTACACCGCCCGTCACACACCATGAGAGTTGGCAATACCCGAAGTGTGAGCTAACCGCAGGAGGCAGCGGCCGAAGGTAGGGTCAACGTTGGGGTGAAGTCGTAACAAGGTAACCGG
+
()'/0/4*39/(-/)/112486;4.33051//246:762*&),+1<,**.,-2017::9:<98370.--.2,+,++/963-/2./40144*),-231371:9-48,,.+...1,,...04664,.)+(-++1-17(2%-$+&,+00/29;7+.-*7-68*6/-6/.0463130154..343060./'$&%,2*&*).437656;5(0/.14-.5459465-2526.405,,)&''+2.+(--+4944.4,+.007---8:63+(*(&'-$*35576554--+%(+-+(6.--,*02)++--31609034/%,2+&$*)-301(,)1(+,:9)**+*6/15-**,23+0*'$5'5)+,.2/757166655787553340//*((%$%&))(+,*++-5638/+,04<28-9.+:*,'.,,04-+.42.112+--/7534861,$*)'(&&*.%.)+&*'-11-;522473393/8/-..-+,/3''''(%%'$+%)+'(02321-02696+('(*97;77.02)()9*8;;85680/('(2-34708;9/5;/-,/0142+++,33&*+220/-+&)).(&*&%).-&%,1+*./10-+(***+,,''*),-$%--&((*..8/+-1,3+0(+'+()+/174680*0,-/48/)&+,/79898:047;,-2776111029:876672./-.13261:4151/-/1*'.+).'&01242%5:5070100410019.-,,/41/404-311%4745541)''(),24:9:97660164/4.-*'*,'/+*-*&-+77.1220110.+/0-,-1/8'&'$+()**.%4(&'(((*--/((.68660;1176661/-1732-,+,+0-3.--3999.-,/)./400.60:2027--38533-68756123<7+3*515535754,'+*(./.25+**+,,4-++,-.500/27110,/,+/,.-21072613-1+$%'(331&))($**315,+23.,-0822++'''0060-0.+-*+-/346/+'')2000+1//.:7))).('&)((-341711'('/,,-01/23/917.00(.+-.+'()7+0/&-&)+(,%+&',0)-'&%++-409;::92
@3f1df135-9265-4790-93fd-56f7a1a07837 ch=150 read=62722 start_time=2019-12-13T06:37:26Z barcode=BC01 runid=2c9cf7bc05858273f10e7d7ec552fc0bd742dc3e
GGTGTACTTCGTTCGGTTACATGTGCTGGTGCTGAAATTTGTCGGTGTCTTTGTGTGTTAACCTACTTTGCCTGTCATCTTCCGGTTACCTTGTTACGACTTCACCCCGGTCATGAATCACAAAGAGTGGTAAGCGCGCCCTCCCGAAGGATTAAGCTACCGCTGCTTTGCAACCCACTTCCATGGTGTGACAGGCGGTGTACAAGGCCGGGAACGTATTCGCCGTAGCATTCGATGATCCACGATTACTAGCGATTCCGACTTCATGAGTCGGAGTTGCAGACTCCTCCAATCCGGACTGACGCCGCTTTGGGGTCCGCTTATCGCGAGTCCTTCTCTTTGTATGCGCCATTTAATGGCACGTGTGTAGCCCTGGTCGTAGGGCCATGATGACTTGACGTCATCCCACCTTCCTCCAGTTTATCACTGGCGGTCTCGCGGGTTCCCGGCCGGACCGCTGGCAACAAGGATAAGGGTTGCGCTCGTTGCGGGACTTAACCCAACATTTCCTGGCTGAGCTGACGACAGCCGTACCAACACCTGTCTCACGGTTCCCGGTACATTCTCATCTCCTGAAAACTTCCGTGGATGTCGCAAGACCAGGCAAGGTTCTTCGCGTTGCATCAGATTAAACCACATGCTCCACCGCTTGTGCGGGCCCCGATCAATTCATTTGAGTTTAACCTTGCGGCCGTACTCCCCAGGCAGTCGACTTAACGCGTTAGCTCCGGAAGCCACGCCTCAAGGGCTAAACCTCAAGTCGACATCGTTTACGGCGTGGACTACCAGGGTATCTAATCTGTTTGCTCCCCACCACGCTTTCCGCACCTGAAACGTCAGTCTTCGTCAGGGGCCGCCTTCGCCTTAACCACCGGTTCCTCCAGATCTCTGCGCATTTCACCTTCACCTGGAATTCTACCCCCCTCTACGAGACTCCAAACTTGCCATTATCAGATGCAGTTCCCAGGTTGGGCCCGAGTTTCACATCTGACTTAACAAACGCCTGCGCGCCGCCCAGTAATTCCGATTAACGCTTGCACCCTCATTACCGCGGCTGCTGGCAGGTTAGCCGAGGTGCTTCTTCTGCGGGTAACGTCAATGGAGCAAGGTATTAACTTTACTCCCTTCCTCCCCGCTGAAAGTACTTTGTAGCGAAGGCCTTCTTCATACACGCGGCATGGCTGCATCAGGCTTGCGCCCATTATTCAATATTTGCTGCCTCCCGTAG
+
($(&*023;424:.'-4***),(.&(*.5//%*))+&%.)++5+9-466.77)()*,.6/6/71',-80-24/383,/02:.3+-0-+/*)/''+&,+&-017.4:;-',/014.4..-)--0+)&((*.-,,('(()/0'),2.*'(*)%/*3-/1.++($%)$%)-+&,,%*+(#()++/)'))'''*-3'577/2.+/,.-)2./),63342275695(44%+%)))*,,$#&)*.-0(***0,((&%&(*+.30))-67;5&)%$*+,*)),06/2.+1/-),(++(..3(4-50,(''&('%'.*)(),3)0+&(.,(*('($'))-'(0.751:8./355789:407()%%&**,44/--**+/394-.5654324608/*+**)*''()*,169986473+/14:16-.,,.3</-.;4621100861+/*(')+,/*0+--/.3835/)((1*++*-.5,7,70+((,**&('+)++./.0(600.-)+'+)*+-.00:110./.)%'(-/21/32&22059,7-+),(*),-,,//11,/.56615++(%&&(06/-//0//-%$%)*,./072254,0-..,,$)*,/-,)(//-.(((*25;<96742613367((/1+75.*,*()036264'*)()--023624/053+)%'(33552$.5*-*02:9497-5,,++)++,,++*/00*+)4+(-//94+,*2-322+0*)&*)5+8+*.%&).366;8-5,-51-(+2*.4..'/*-1**+-./5392,*..,.49;:8888:20)%*)54331-1,,3<6113241+'**(**)39-.('**,.)),+%,522)03324//,/*+,3-.0',.162*.)''*'-./2*(&)-0///'&&10/.+*&/.028;3/.00)+&$',+./,'/*-,030637/,-.+-*%**+,4(*'&)-5,02)(/-./*01..,'+,5/***//+,'(316&)&))910+,,.1()*+*/.4/))).,47+**)(')0,68+(,-479753..0503/&(3*+,/39411,)2.4:565853((+&$$$*.*+))3+/'-&'&,//55:5.+'1192295455160/)*%+'+)-,+,00+*+38,-.37-015(+4.1,&*/.+7.*))(***%&%&*(*,1/386<64850+*,$')+-63563:31-.(**,5765:4543;7)**%*'%(**+2-)&+*--()/;1--&,
@e883318f-35d6-4be7-a10d-f51531e1c929 ch=348 read=71058 start_time=2019-12-13T06:37:33Z barcode=BC01 runid=2c9cf7bc05858273f10e7d7ec552fc0bd742dc3e
CCGGTTACTGTATTTGCGACTTCACCCAATCATCAATCCCACCTTAGACCAGCTCTTCCTTGCGGTTAGGCCACCGGCTTCGAGATTGTTATCAACTCTCGTGGTGTGACGGGCGGTGTACAAGGCCGAACGTATTCACCGCGACATGCTGATTCGCGATTACTAGCGATTCAACTTCCGTAACCAGTCGGGTTTGCAGACTACAATCGAACTGGTGGTTTTATGGGTTTTGCTTCACCTCACGCGGCTTCGCCCTCTGCACCATCCATTGTAGCACGTGTGTAGCCCAGGTCATAAGGGGCATGATGATTTGATGTCATCCCCGCCTTCTCCCAACTTGTCACTGGCAGTCTCGCTAAATTACAACAATGATGGTAACTAAACGCGATAAGAGTTTGCGCTCGTTGCGGGACTTAGCAGCATCTCACGACACGAGCTGACGTGTATGCCTACCTGCCAGCCCATCTCCTTATAGCTATCTCTCCATCTCTGGAGCCTTTATGAGTATGTCAAGACCTGGTAAGGTTCTTCGCGTTGCTTCGAATTAGACCACATGCTCCACCGCTTGTGCGGGCCCCGATCAATTCCTTTGAGTTTCATTCTTGCGAACGTACTACTCGACCCAGTACTTATTGCGTTAACTGCAGCACTGAACTTTGACATCAACACTTAGTACTCATCGTTTACGGCGTGGACTACTAGGGTATCTAATCATATTGCTCCCACGCTTTCGGGACTGAGCGTCGGTTGCAGGCCAGATCGTCGCCTTCGCCACTGGTGTTCCTCCATGTAACTGCATTTCACCGCTGCACATGGAATTCCACGATCCTCTCCTGCGCTCTAGCTGCCTGGTTTCATATATGGCTTACTGAAGTTAAGCGGCTTTCACCACAGACCCTTGCTGCCACCTGCTCCCTCTTTACGCCCAATAATTCCGGATAACGCTTGCCACCTGCGTATTACCGCGGCTGCTGGCGTAGTTAGCCATTAACAATAAATTACCGTCACTCGGCTACCATTTCCTGTAGCCGCCGTTTAATCCTTTATAACAGAAGTTTACAATCCGAAGGCGTACCTTCCTTCACGCGGCGTTGCTCGGTCAGGGTTTCCCCATTGCCGAAAATTCCCTACTGCTGCCTCCGTAG
+
7,*)/+''%$0&,/*&,./48;,*+1-*-455:87:188-+1,1,)*1,(*2132160&&)+.07/0),50-+7,03-,*/*''$*+(0,,-332..012489:9876698;;443(*++24(1)9**%(*%&'+975693534/26767637;:57832:2.,.-088944'+++-,((+0.--1234+(),00/4,2.5546.;1204964,&*033;;2/34<4779+(*8.856;7-&,+,47//:.-/')(+,/..2/5<:9-9-*)-./*-./11*+,-,66'++-,*/.2*//.),.-032-5;50345895.:45,+,-.*))0*(,0).,*,:187684/2-,-.+-/*('*&'+,(**2-../276542+/-)(+101/.*&%*+5,,2271100:0//973+.+*%/*--.,,,--4414&/11466751,&%#)))+&%(*+(%%$)&/0,+66::6/4-/-000-1298:;<97730231-/47293--/''*),&+0+)*/3710.013)5/:9:;:6701/)*.6213203.,,'*+,/134439.0.**,).,/043,.99+))-.(0+9262;2..06<8259;48412229:774761110/3-)(')*)).-/141104554/0,,,-/34753*)5/+123767.720/.2*2-//116740661/52;33178376356'064./7984:33(0,44),+6;0*21.5</0.;:5545888553'/.1+-.474700377121--,)(++161588;:9:<:767930)*,,+-3436;:.-02,/1(..0.11+3,4/42---'3.2*++-/26/,-.-2/56777867;7;83&'%&'(2--06/01716//72//03/+03)+./5,-)'784-**%'))51(+5.56-2:/,37;70-**+'1-1379;5136275;75368-3.*-/)%*+-/2*(.),./51239.:--+./74:444.%*'/%'&-*47),*(38487,-///9776:;85<258877656;48;588(+)*,')3,,-2-/*%'''1:.,23:.6'&((')('%#$(*-468<72523.6./.;...0/:7833:42<6/795,0537735:9;20/.*($&()//+.&(02-1,+
@e014701e-3803-46c3-b7c1-86cb197eb4fd ch=17 read=35233 start_time=2019-12-13T06:38:06Z barcode=BC01 runid=2c9cf7bc05858273f10e7d7ec552fc0bd742dc3e
TTCGGTATACTTCGTTCGGTTACGTATTGCTGAAAGTTGTCGGTGTCTTTGTGTTAACCTGCTTGCCTGTCATCTTCCGGTTACCTTGTTTTTGGCTTTCACCCCAGTCATGAATCACAAAGTGGTAAGCGCGCCATCCCGAAGGTTAAGCTACCTACTTCTTTGCAGCCACTCCCCATGGTGTGACGGGCGGTATGTACAAGGCCAGGAACGTATCCACCGTAATTGATCCACGATTACTAGCGATTCCGACTTCATGGAGTCAGGTTGCGAACTCCAATCCGGACTACGACGCACTTTATGAGGTCCGCTTGCTCTGCGGGGTAGCTTCTCTTTGGCAATGCGCCAAATTTGTAGCACGTGTGTAGCCCTGGTCGTAAGGCCATGATGACTTGACGTCATCCCCACCTTCCTCCAGTTTATCACTGGCAGTCTCCTTCGGCGGACCGCTGGCAACAAAGTTAAAGGGTTGCGCTCGTTGCGGGACTTAACCCAACATTTCACAACACGGGCTGACGACAGCCATGCAGCTGTCTCACGGTTCCCGAAGGCACATTCTCATCTCTGAAAACTTCCGTGGATGTCAAGACCAGGTAAGGTTCTTCGCGTTGCATCGGAACCACATGCTCTACCGCTTGTGCGGGCCCGTCAATTCATTTTGAGTTTAACCTTGCGGCCGTACTCCCCAGGCAGTCGACTTAACGCGTTAGCTCCGGAAGCCACGCCTCAAAGGGGCACAACCTCAAGTCGACATCGTTTGGCGTGGTTACCAGGGTATCTAATCCTGTTTGCTCCCCACGCTTTCGCACCTGAGCGTCAGTCTTCGTCCAGGGGCCGCCTTCGCCCTGGTATTCCTCCAGATCTCTACGCATTTCACCGCTACATGGAATCCTACCCCCCCTCTACGAGGACTCCAAGCTTGCCGGTATCAGATGCAGTTCAGGTTGAGCCAGGATTTCATCTGACTTAACAAACCCGCCTGCGTGCGCTTTACGCCCAGTAATTCCGATTAACGCTTGCACCCTCCGGTATTGTGGCTGCTGGCACGGAGTTAGCGGTGCTTCTTCTGCGGGTAACGTCAATGAGCAAAGGTATTAACTGCTCCCTTCACTCCCCTTTAGAGAAGTACTTTACAACCCGAAGGCCTTCTTCATACACGCGGCATGGCTGCATCAGGCTTGCGCCCATTGTGCAATATTCCTGCTGCCTCCCGTGAAG
+
)(#+%'&-'23641258&020./78020*(%'&/.*03002,30.10./*-0438/6/8,*+,*(+.-2553236978565924/6/,071-*&'%(./.059801244)*'(77736+4/-/295.''((,,12')-1-+.-/72971*-'&)*')36822;6+/5,31()*6.+))+.3267768/9..--)'*+/*,3*-,-,(-4.40*//277-./,1/&-'&(26,&')*583433256+6/4,-.3484).,)'')(%(*+3-0''65/6'5)20-220-**+,-.-4%007842/-14-3*$&-)++,.+(''.0*'%'(-1-94423+%#&&&/.),(/2/03.(((*+*-//0/'(*,/6,+.0.//-+%*'/1+,,+.++&'&(*9688913681*-31927/.*)./8,,.1572475,.+++/1-,')(/+91851...1..+108-,0.52*/042.,-,-4425:52-95,%&&,()('.-515:/.140-,+,(*(.265779/--3/396-,%(((*0.1133949362///.0*&&*-8./2224670219;803:4;776;98-54466787223206*0,93832298.:---56%*&()()+,632445487/.20-.254871:1)+/.015-22:9+,).08817/&')++*1-5073340/.+(57/+---310.3.6-.-..73/14361212*23&),5933)4+,53/)')*,,.+-*,*,-0,.01362;,/++*)(%(($'&&.(&.+-00,-034/.480')*066+&*)+.74//528;86156175.+,&+,374:'*124,53/191:4224%%')-04;85/7'**002257476768<84,.649:77%%(-*1./41*21123/-++)'%&$*-)*1,&.'%&'(*32(31128055877379/5*-326''+5+%))%.360/443/1-/,7-2460,/*%%%%%(+-33.,-46+2/96.,.0267<91/060643*-10---/87,3*(&*(5)&'))12399))##&*-'*41,..,3//024152.0.026,*,)41,-*71237869(1)3+/-2--0(,,/7*4:7&''941(%'*&%*$()+,,,-1.''(%.1.,-.,1/87923833400)-,/.8-'((0//+*+*+,65206.220;7+-5)+,12;443241--/*-/2.78,-5-,,&
@e7fbea41-c6c2-47c3-8021-5842c58e2395 ch=151 read=76697 start_time=2019-12-13T06:38:03Z barcode=BC01 runid=2c9cf7bc05858273f10e7d7ec552fc0bd742dc3e
CTCCTACGGGAGGCAGCAGTGGGGAATGTGCACAATGGGCGCAAGCCTGATGCCAGCCATGCCGCGTGTATGAAGAAGGCCTTCGGTTGTAAAAGTACTTTCAGCGGGGAGGAAGGAGTAAAGTTAATACCTGCTTTGCTCGTGACGTTACCCGCAGAAAAAAGCTCAGACGCTAACTCCGTGCCAGCAGCCGCGGTAATACGGAGGTGCAAGCGTTAATCAGGAATTACTGGGCGTAAAGCGCACGCAGGCAGTTTGTTAAGTCAGATGTGAAATCCCCGGGCTCAACCTGGGAACTGCATCTGATGCAGCGAAACTTGAGTCTCGTAGAGGGGTAGAATTCCAGGTGTAGCGGTGAAATGCGTAGAGATCTGGAGGAATACCGGTGGCGAAGGCGGCCCCCTGGACAGACCTGACGCTCAGGTGCGAAGCGTGGGGAGCAAACAGGATTAGATACCCTGGTAGTCCCGCAAAGCCAACGATATCGACTTGGAGGTTGTGCCCTTGAGGCGTGGCTTCCCGGAGCTAACGCGTTAAGTCGACCGCCTGGGGGCCACGGGTTCGGCACAAAATGAATTGACGAGGGGGCCGCACGGGTGGAGCATGTGGTTTAATTCAATGCAACGCGAAGAACCTGAGATGTGACATCGCGGAAGTTTTTGAGAGATGAGAATGTGCCCTTCGGGAACCGGTAGAGACAGGTGCTGCATGAAACATCGTCGAAGCTCGTGTTGTGAAATGTTGGGTTAGTCCCGCAGCAGAGAGGCACCAACCCTTATCCTTTTGTTGCCAGCCGGTCGGCCGGGAATGAGACTGCCGGTGATAAACTGGAAGGTGGGGATGACGTCAAGTCATCGCGAAGCCCCTTGACCAGGGCTACAATAGCAAAGCATACAAAGAGAAGCGACCTCGCGGGCAAGCGGACCTCATAAAGGTGCGTCGTAGTCCGGATTGAGTCTGCAACTCGACTCCATGAAGTCGGAATCGCTGGTAATCGTGGATCAGAATACCACGATACGTTCCCAGGCCTTGTACACCGCCCGTCACACCATGGGAGTAAGGTTGCAAAGAAGTAGGTAGCTTAACCTTCGGGAGGGGCGCTTACCACTTTGTGATTCATGACTGGGGTGAAGTCGTAACAAAAGGTAACCGG
+
*/.))*.'2-),--050.-0&-(''')%1'()+3//0,-,(+.-%0.111.(+&&&,0--'290368631+).-(-.*-0537/*/(0/76;:,+,-..+1+*,,*67((*(+-),%&(*-*)+3-4/303,('(,*-679()&&)02643;6123.0130-)%%%'&'+,()*+0-.15144:<73,,)2+*1&-+1*(%'+*)-/-+-2904305/4/8+-)/)0,0119977678;70*$'&))/+,.+++29-(0421-22,.22.-,4:-/6-0-*2788:-8.3.)1+*&%*&)(-/*+)+)+'++(+*(**()+./145/.)&)),.1+0*1,8+1++.---+%-,*/4-,17,.6742,%*(2158402012284;181575//5.71030666-),210--/.,++,/4988359;:,&'&&')8698()&(+0)-+03(1,+%())/72./.)*)+7,'$&%)%$+).(//10&/122,4+7-45709.0.5;3/5200732.3/.370/,-/...03-/-.-,5/.,/1-/285666442-)((&)'*&+('&'(&&,165,+,*0,-.6+$+2/.'$$$&#%%)(,+/.013622,43;7486<919122926+0+-,()'((&(%%%)&(&'))-0&*).).**343&#'))--//.++1,*/-17,,*&&+(,(.&*&**'%(++'1+123652.0,$%%%(*0473%'&&*,/00765-1-060.36931*+)$&')3-,..&2$%'(('((%/(3,2:5*322361880.,7,-,,*2*06,-+0-2386,/)))*(,5368-,,+*(085662/*)*+,.474.5563102-7,18797++&$%'.1-)*--.2;30,,(&&)%%'$$&-3*(,,-1649.'(%)'&(0/252-%&'%%&&&%*.600..2242:,/5402210012321(,+(/(+'*+.22..'**3,21442%)&&%'-./6/:33-.,',+-/-/178;+*'''''*'4.')'%'&,*-5/(&%-/,+--,+,.+//+-54-.2--'*.,/061'((*(5,552346*&)+'(&)))'$&%%//878;62:*)062++2.+,*/0%+.22./134:2)0,-075-4,(','')3%(*+*/96(-+.5;9:89
@052e7abb-e893-4242-876b-f6984bf877ba ch=151 read=76695 start_time=2019-12-13T06:38:00Z barcode=BC01 runid=2c9cf7bc05858273f10e7d7ec552fc0bd742dc3e
CTGCGTGCTGGTTCAGTTACGTATTGCTGGTGCTTTCGTTGTCCGGTGTCTTTGTGTTAACCCTGCCTGTCGCTCCTGTCTTCCGGTTACCTTGTTACGACTTCACCCCAGTCGTGAATCACAAAGTGGTAGCGCCCTCGAAGGTTAAGCTACCTCACTTCTTTGCAACCCACTCCCATGGTGTGACGGGCGGTGTGTACAAGGCCGGGAACGTATTCACCGTGGCATTCTGATCCACGATTACTGGCGGTTGACTTATGGAGTCGGTTGCGACTCAATCCGGACTACGACGCACCTTATGAGTCCGCTTGCTCTCGTGGGGTCGCTTCTTCTGTGCTCGCCAGCTACCGCTTTGTGCAAGCCCTGGTCGTAAAGGGCCATGATGACTTGACGTCATCCCCACCTTCCTCCAGTTTATCACTGGCGAGTCTCGCTGAGTTCCGGCCGGACCGCTGGCAACAAAGGATAAAGGTTGCGCTCGTTGGGACTTAACCCAACATTTCACAACACGAGCTGACGTACAGCACCGCAATCTCACGGTTCCCTGACACATTCTCATCTCTGAAAACTTCGTGGATGTCAAGACCAGATGAAGTTCTTTGCGTTGCGATGAATTAAACCACATGCTCCACCGCTTGTGCAGGCCCCGTCAATTCATTTTGAGTTTAACCTTGCGGCCGTACTCCCAGGCAGTCGACTTAACGCGTTAGCTCCGGAAGCCACGCCTCAAGGGCTGTCTCCAGTCGACATCGTTTGCGGTGGACTACCAGGGTAATCTAATCCTGTTTGCTCCCACGCTTTCGCCCTGGGCGTCAGTCTTCGTCCGAGGGGCCGCCTTCGCCACCGGTATTCCTCCAGATCTCTACGCATTTTCACCGCTACCGCAGATTCTCACCCCTCTACGAGACTCAAACGCCCAATCGAGATGCGGTTCCCGGGTTGAGCGGGGATTTCACATCGACAACAAAACCGCCTGCGTGCGCTTTTACGCCCAGTAATTCCATTTTACCCTCCGTATTACCGCCCGGCTGCCTGGCTGGAGTTAGCCAGTGCCTATTTCTGCGAGGTAACGTCAGCCGAACAAAGGTGGTAACTTTACTCCCTTCTCCCCGCTTCAGAGCACAGCCCGAAGGCCTTCTTCATACCGCGGCATGGCTGCATCAGGCTTGCGCCGGTATTACTAATATTCCCTGCTGCCTCCGTAGAAC
+
#'%&&&%%$&++7-(22;12..-00--16:83/42*'()*+,7(,,-*,('-1(())0,31:-,**)+,985720+(&'(,5304051'3-0/+,,&-337:1/-2551,-/+(./09775757),(/++&*))*0)(+((*/3/4/-+,,),'('%*.80186((,(57+())08-(.,..23569788303+++%&*00+02/1*),*%)')+08211,,.(,(&+//(*-885,-,,/7.+%&(')$-''&&&%#$()%&'(*(03'(%$$*,/30021815.)),+4254430.*.*(+)/'&'*-,/10+%&0')-*,,&*)/,''$%$&&),2'*+,'(&$'%%&))(%)'')++-8/.6;880300&,+*0-'*+,/,,&$&)+8446:.2:9-(157843+,)%,08.-00/12055&*---.3+,-/*+556'((4,5459547956235378+++/-3;2,449&2,.01-2+,,3+/+*.)-,(-527072*(-132,.0220.///(+'*(33247#&&',/04-119666,*&)((%&)*2336588543/-153,../+/4983,11.41808,+%&&+'(06--/*))&*)%'(%*)+.2,::25;-.,,/344436;35482101'4-363+(),-52<96782**(+699494/11,./015+7./-/*'*187*9932.*0,7+-**,.50./-1&(*)-$06*-36:00./*,.+*))))***.271)/&-.53:7),))%,5//-+.0%11-,,)*,+---30,-18*)-,41($+)/0:7-).,)'+'556853454156322)*%,,-),,+/53.-+/*$.*-+,,:;45.4(+*00101/%-.1.788+2+/6)*2*,/(*(%-12)''&02-)'($%),-10*+**+')$'$$&)+-&'(*0&0(60.-&&'-0-4*())&,/('4;/.+)**''&''-,19:77:689-,'*+0/.*'%%$&)+03+')*,/580/$&(((*062,15/236945.-0/,*--013&&.10461*),'*).,.04..+**17-.*)('$++116211/.%+(%'&,,/)*)&()---,032%)(/+((,0*-89,%(.((&%)#&%&&$-,+*+,-327/9328711(/)&'%*)/1.3-,)*,-2-/1.,)&))1,(&.)..))).../8-8.)''+**.5-24,.+.+.(
@1764a9cc-1ffa-4565-98ce-541dfbff0976 ch=282 read=65267 start_time=2019-12-13T06:37:59Z barcode=BC01 runid=2c9cf7bc05858273f10e7d7ec552fc0bd742dc3e
CCGGTTACCTTGTTACGACTTCACCCCAATCATCAATCCCACCTTAGACAGCTCCTTCCTCTCGCGGTTAGGCCACCGGCTTCGGGTGTTATCAACTCTCTCGTGGTGTGACGGGCGGTGTGTGTACAAGGCCGAACGTATTCACCGCGGTATGCTGATTCGCGATTACTAGCGATTCCAACTTCATGTAGTCGAGTTGCGGACTACAATCCGAACTGAGAATGGTTTTATGGGTTTTGCTTCACCTCGCGGCTTCGCTTCCCTCTGCACCATCCATTGTAGCACGTGTGTAGCCCAGGTCATAAGGGGGCATGATAGTTTGACGTCATCCCGCCTTCCTCCCAACTTTTAATGCACTGGCAGTCTCGCTAGAGCCCCCCAACTTAATGATGGTAGCTAACGATAGGGTTGCGCTCGTTGCGGGACTTAACCAACATCTCACGACACGAGCTGACGACAACCATACACCACCTGTATCTCTATGGCTATCTCTCCATCTCTGGAGCCTTTATGAGTATGTCAAGACCTGGTAAGGTTCTTCGCGTTACTTCGAATTAAACCACATGCTCCACCGGCATTGCAGGCCCCGTCAATTCCTTTGAGTTTCATTCTTGCAGACGTACTACTCAGGCGGAGTACTTATTGCGTTAACTGCAGCACTGAACTTTGACATCAACGCAGGTACTCATCGTTTTGCGGCGTGGACTACTAGAATTATCTAATCCTATTTGCTCCCCGCTTTCGGGACTGAGCGTGGTTGCAGGCCAGATCGTCGCCCTTCGCCACTGGTGTTCCTCCATATATCTACGCATTTCACCGCTACACGCCGGAATTCCGCGGTCTCCCTGCGCTCTGGCTGCCTGGTTTCTATGGCTTTACTGAAGTTAAGCTTCAGGCTTTCACCACAGACCCTTGCCGCCTTGCTCCTCTTTACGCCCCAATAATTCCGGATAGCAACGCCGCCACGTATTACCGCGGCTGCTGGCGCGTAGTTAGCCGTGGCTTTCAATAAGAATGCCGTCACTCGGCTACCATTTCCTGTAGCCGCCGTTCTTCCTTTATAACGAAGTTTACAATCCGAAAACCTTCCTTCACGCGGCGTTGCTCGGTCAGGGTTTCCCCATTGCCGAAAATTCCTACTGCCTCCCGTAG
+
/11608/202/+.0(*+,68<2)/12+-3/434,(+')5.,22150/231111+%&))-%(,/)&2394*,)$&*.2/,+2+6(6663/2../04//./..1/2153645463::8573/--,.14,3(*%.+(*0305534-,.4-6*&%+,4::8732.()+-.5.0*++++1:04,/&+5-8-0-03683,*1,:.-,.)()%),50./.166/--/)3120:;<+019;32:;/,/352467466-4/.4;7/000.90+/2220277:::32.'''(+(+).,./,-./6-,-;6:6645*477/-1/..-%'3:*,19578:/:8*+7:7;793.('***+351*+)%..0-/../78657446/,-&,.5-2),.+,--....877+)(((000101%,13696977742130.+72.-,-/,.**),./000-/--+')+++*&*&2242566:0,*,)/812812223496423*3323333205:8960012100895;5)&%'&,*)(.41.,..12&,.%'&+4;74<:796/9(,-86)(2.4/;/;30/,,+-.44&-&'&*%1(),(7.5<6+*./174:51181.*41;;819;,-944(*33/5133-./0/364(**&)((.*,6///03-4+,-5/-+.-012+.((/)*-1158)5-*+)))),0333882929-)+'-./1693445682/+(0)+,6.2/./--+33-*-..;,)&(---+/583762055/.%*+7/3-1608000::7:9567)46436;57789999:;667:2736698767682/:91/794583+&+&'%(),*...($'&)+++/1)*31'001/(,,-177346-02+(&)'%%&'+*./3((+01-))*174&.//.24/,++)**67:<222++(%'%$%)*+14,.,90',+-&&$5,4580,1+.+9-)*+&%)')(%)&$(*336958<22,1+..67570)/-0.95/-,1.4657-+-))')./)&')+'0('*+)22012//0533:<;26664767924;2:7204.4-51/1351,/.-5<:145783*)+-14/759175<8021.'///20---0296;234/3<149:8,-<22/-1736/9/7''(%$&)&26)*701
@b64d172f-5a46-4ec7-80b5-d83b5c2eb589 ch=298 read=98952 start_time=2019-12-13T06:38:14Z barcode=BC01 runid=2c9cf7bc05858273f10e7d7ec552fc0bd742dc3e
CCGGTTATGTACGACTTCACCCCAATCATCAATCCACCTTAGACAGCTCCTTCCTTGCGGTTAGGCCACCGGCTTCAGGTGTTATCAACTCGTGTGTGACGGGCGGCGGTGTGTACAAAGGCCGAGAACGTATTCACCGCGACATGCTGATTCGCGATTACTGGCGATTCCAACTTCGTATGGTCGAGTTGCAGACTACAATCCGAACTGAGAATGGTTTTATGGGTTTGCTTCACCTCGCGGCTTCGCTTCCCTCTGCCATCCATTGTAGCACGTGTGTAGCCCAGGTCATAAGGGCATGATGATTTTGACGTCATCCGCCTTCCTCCAGCTTGTCACTGGCAGTCTCGCTAAGTCCCCAACTTAATGATGGTAACTAGCGATAAGGGTTGCGCTCGTTTGGGACTTAACCCAACAACATCTCGGCCACGAGCTGACGACAGCCATGCACCACCTGTATCTCATATGGCTATCTCTCCATCTCTGGGCCTTTATGGAAGTAGCCGCCAAGACCTGGTAAAGATACTTCGCGTTGCTTCAGATTAAACCATGCTCCACCGCTTGTGCGGGCCCGTCAATTCCTTTGAGTTTCATTCTTGCAGACGTACTACTCAGGCGGAGTACTTATTGCGTTAACTGCGGCACTGAACTTTGACATCAACGCGTACTCATCGTTTTACGGCGTGGACTACTGGAATTATCCAATCCTGTTGCTCCCCACGCTTTCCGGGACTGGGCGTCAGTTGCAGGCCAGATCGTCCTTCGCCACTGGTGTTCCTCCATATATCGCATTTTCCACCGCTACACATGGAATTCCACGATCCTCTCCTGCACTCTGGCTGCCTGGTTTTCGCCAAACTACTGAAGTTAAGCTTCAGGCTTTCCTGAACCCTTGCTGCCGCCTGCTCCTCTTGCGCCCAATAATTCCCGGATAACGCTTGCCACCTACGTATTACCGCGGCTGCTGGCACGTAGTTAGCCGTGGCTTTTCTAATAAAGTACCGTCACTCGGCTACCATTCCTGTAGCCGCCGTTCTTTCTTTATAACAGGAAGTTTACAATCCGAAAGCCTTCTTCCTTCACGCGAAGCGTTGCTCAGTCAGGGACCCCCCCATTGCCGAAAAGATTCCCTACTGCTGCCTCCGTAGAG
+
/)'',-()$&%(*)2280)0*-)'+--.1119287*-+++),+(--./596:6,0+(**/,7328:8234*4-.55*./.+..,---1//3*''(',,-/-23/1/+02,-.*-/.6;./+21//1297676.;1666366443438998797*./034120'&$'*0,1(+&1072-11-'&,,0.12;575:676456:92,+,312--,.22660<<8,619.5;0).050.57(/00/4149.+,.+39601,)20/:87-4-'$&*,-/2311)*,+23-,/2./-.3/-35,27222.')0,)(%*,23813-)/98;7742--%*.--/136649324830/-/114.228:.,)'%&.-/./2173.,*))&'*+.25+-*+/,+(,/1109..431(%%+)31)+'',-.1210**'+(%&/047520-.042(47/1+*)+,&(*+/14344634353:99997652664//+++0201/59)$&&'),)++')(+.,1)))'')%().4,)-,$%0*2/21,0'#%%%'%*0.19:61,')*/2-$('$&*'*)&&*)))2)%),168;6)*+(*(0.;7-39:04-21,/03223221-.01413',&'(()0,/41//12634/0.0+31)0139:/33-,,426847/*)'%%()//22/958+*.,55688:144,/,%(&%)+.1-(+,+-2/%35',+36/,*-+*/;-1,5:;53,,(01000)43;030160;.00:8583&'.'(*1+007<99;<;887;0403(34/+'/4//1)&-/*,.*,**+..+(*/+4-&(*.*02)+/34533+-++)+))),.532/297++$(&/0-+0021401,0/5,$)+2+%,1)-3,+*&'*5,0'+***/2394:8+**+76,*.($)')&%--.796-2,'+801-**('$$&*)(0,(',*0//<3250/,4.68:;651&)*/1419.-,2&-*+)*.1-+*0,+25*'((,3370)(*,,7..'34,8:,1*'))*00-.5115/-10.04106434*+'&((*;3//-1./0)02,&585744876/61(-++,%%)+-29.*.1(037-12,&)*/473+*./+0+))()(%(//13,($(()-1.14/1*,/-)*)
@56244e30-d139-4ec2-b6cc-2e405df04c07 ch=210 read=63664 start_time=2019-12-13T06:38:11Z barcode=BC01 runid=2c9cf7bc05858273f10e7d7ec552fc0bd742dc3e
CCGGTTGCTTGTTACGACTTCACCCCAATCATCAATCCCACCTTAGACAGCTCCTTCCCTTGCGGTTAGGCCACCGGCTTCGGGTGTTATCAACTCTCGTGGTGTGACGGGCGGTGTACTGGGCCGAGAACGTATTCACCGCGACATGCTGATTCGCGATTACTAGCGATTCCAACTTCATGTAGTCGAGTTACCGCGGGCCTACAATCCGACTGAAATGGTTTTATGGGTTTTGCTTCACCTCGCAGCTTCTTCCCTCCTGCACCATCCATTGTAGCACGTGTGTAGCCCAGGTCATAAGGGGCATGATGATTTGACGTCATCCCCGCCTTCCTCCAACTTGTCACTGGCAGTCTCGCTAGAGTCCCCAACTTAATGATGGTAATAACGATAAGGGTTGCGCTCGTTTGCGGGACTTATTAACATCTCGACACGAGCGGCGACAACCATGCACCACCTATCTCATATAGCTATCTCTCCATCTCTGGAGCCTTTATGAGTATGTCAGACCTGGTAAGGTTCTTCGCGTCTGCTTCGAATTAAACCCTGCCCTCCACCGCTTGTGCGGGCCCAAATCGAATTCTTTGAGTTTCATTCTTGCGAACGTACTACTCGGAATTACTTATTGCGTTAACTGCACAGCACTGAACTTTGACATCAACACTTAGGTACTCATCGTTTACGGCGTGGACTACTAGAATTATCTAATCTATTTGCTCCCCACGCTTTCCGGGACTGAGCGTCCGGTGCAGGCCAGATCGTCGCCCCGCCACTTTCCGTTATTCACTCATATATCTACGCATTCACCGCTACACGTAGATTCCACGATCCTCTCCTGCACTCTGGCTGCCTGGTTTCTATGGCTTACTGGAAGTTAAAGCTTCGAGGCTTTCACCGGGCCGCCAAGCACCAGCCCTCTTTGCATGGCAATTCCGGATAACGCTTGCCACCTACGTATTACCGCGGCTGCTGGCACGTAGTTTGCCGTAACTCAATAAAGAGATACCGTCACTCGGCTACCATTTCCTGTAGCCGCCGTTCTTGCTTATAACGAAGTTTACCAATCCGAAAACCTTCATCACTCACGCGGCGTTGTTGCTGCATCAGGGTTTTCCCATTGACATCTTCCCCTGCTGCCTCCCGTAGGG
+
3.*0*3+,-6/44%'*)-680+,461.3387790:-94'%'$(%(*41.----&(-12),+,,+(,,%660+)3+5.-012*;54/410/-/*+*,,-,/14443037/786542.-+*++/),*--//65334:<;:;<799:9:;;;::38;8/0,15/./+,+-.&79.0,)*1-334331/1+)&)4-&,(()/3-2(**4/6+5('%*+.)(/*+148:+23:<80:5(%+*9,,.833+-%210,,)/,3.+**-+*(+)+99-,/,%('*+-13333/010,1)(,0--,*-*.392110.--,,7:0--.,2352298,*.29;45-3+0('1++.8.,)/*))'+,-5/0/%(+-/.98-,+'(&0*/.001+*-)),20,+,+3,5429357:::6+:---&47*'(.(-+1+111/(((')01)''&'&(76:515<474223:30.)&)+-/$()+/01/01187478532+2+.-*&**)/2./-,)*+0).,(()+0.**-*++/2:77-)&&&%$)')081/2/.*-:,33)((-+%(/3005*-,/./5:-580:/'*,-,*))+2.0;4//.2</.3:<83811/1:938158022,*((&+)()0*'3***,/,.**,)(%%%'**./061/17;++,989.7.-,1+'*+%(*-,+//,0;/,-4/.,-,3061/...&-%.++--23847/),4*),//89,,2.-0;02/5<:35522-/***')(4')'*))*)*.10.3,)*&'&#%&%%)&&(&&+0%'&(&(),,./03783/334-7:219<8783+()%&%',-832..,-0//-,*01.33+--0.7///6597770:0./353;.5,++,+)*(()+&+*)+-2,(&-.+//+)$%()+,('%'$)*%'$'%'%*/,'++4'%&"$$$'&&%'*(,,33696*,6,+04-18123(4**6*09341956667/8,'++,*4.7''%&&)++)**(1)451'''*104;9:9-/01.:34175(7:,/201-,+60127/89212+++*12462&&1*+67.1-++50*)05:1298<8:;;4774).,,-50.0-**,,0732223.0817<:,2:6+.-+$$%*',)(+,.124433311;8/0'3+&
