# Supplementary material for: De novo species identification using 16S rRNA gene nanopore sequencing
Source: PeerJ. 2020 Oct 21;8:e10029. doi: 10.7717/peerj.10029 (PMC7585375; doi:10.7717/peerj.10029)
Supplement: Supplemental Information 2 — Contains raw reads. [file peerj-08-10029-s002.zip › pass_fastq_runid_2c9cf7bc05858273f10e7d7ec552fc0bd742dc3e_242.fastq]

@f348cd68-fb5c-4f93-878d-e58e2b0c9751 ch=126 read=138904 start_time=2019-12-13T06:38:21Z barcode=BC01 runid=2c9cf7bc05858273f10e7d7ec552fc0bd742dc3e
CCGGTTACTTGTTACGGCTTCACCCCAGTCATGAATCACAAAGTGGTAAGCGCCCTCCCGAAGGTTAAAGACTACCTACTTCTTTACAACCCTCCCGTAGTTAGTGACGGGCGGTGTGTACAAGGCCCGGGAACGTATTCACCGTGGCATTCGATCCACGATTACTAGCGATTCCGACTTCATGGAGTCGAGTTACCAGACTCAATCCAGTTCCCCGACGCGCACTTTATGAGGTCCGCTTGCTCTCGCGAGGTCGCTTCTCTTTGTATGCGCCATTGTAGCACGTGTGCAGCCCTGGTCGTAAGGGCCATGATGACCGACGTCCATCCCCACCTTCCCTCCAGTTTATCACTGGCAGTCTCCTTTGAGTTCCCGGCCGGACCGCTGGCAACAAAGGATAGGGTTGCGCTCCGTTCCCGGG
+
67,.7-+'$$$'-#$&)*/81-477-./)(')'*,23*2-7/,/18460-//8;732&''*0'))*-+)(),11687578;3150%++3.7/)./)&*(+.*&''*127<;87:-,,*,+-783/8-'(464:42887<64596.7-,*0410045,+++86932-,++,339441045:63467-./.&$-.3%-*').0/13:230./361-(%')2-/).-12;<555656.3&&(.3*-41.(&%,+032/*+1-21,182,03-+0.0;745&#%(*(*+)'*)+-+1:7/1;:821+'.284/..,/-,++&)'/-+,&''-130,083124)*3.036<:/,)%''1***87653-.32.,/22.5)')2,+4-/:5687:756666*2/291,2-+8.4(*4-((0+$$$%#$
@50c72cf7-1ef8-4489-8c81-9b79dc41bfb4 ch=2 read=29624 start_time=2019-12-13T06:38:36Z barcode=BC01 runid=2c9cf7bc05858273f10e7d7ec552fc0bd742dc3e
CTCCAGGGGCAGCAGCGGGAATGTGCAATGGGCGCAAAGCCTGATACAGCCATGCCGCGTGTATTTCGGGTTGTAAAATTACTTTCAGCGGGGAGAAGGGTAAAGTTAATACCTTTGCTCATTGACGTTTACCCGCAGAAGAAGCTCGGCTAACTCCGTCAGCAGCCGCGGTAATACGGAGGGTGCAAGCGTTAATCGGAATTACTGGGCGTAAAGCGCACGCAGGCAGTTTGTTAAGTCCAGATGTGAAATCCCCGGGCTCAACCTGGGAACTGCATCTGATACTGGCAAGCTTGAGTCTCGTAGAGGGTAAATTCAGGTGTAGCGGTGAAAATGCGTGAAGTCTGGAGGAATACCGGTGGCGAGCGGCCCCTGGACGAAGACTGACGCTCAGGTGCGAAAGCGTGGGGAGCAAACAGGATTAGATACCCTGGTAGTCCACGCCGTAAACGATGTCGACTTGGAGGTTGTGCCCTTGAGGCGTGGCCAGGTGCTTGCGACAAGTCGACCGCCTGGAATTGCAGCCGCAAGGTTAAAACTCAAATGAATTGACGGGGCCCACAAGCGATTGGAGCATGTGGTTTAATTCGATGCAACGCGAAGGGCCTTACCTGGTCTTGACATCACGGAAGTTTTCAGAGATGAGAATGTGCCTTCCGGGAGCAAGGACAGGTGCTGCATGGCTGTCGTCAGCTCGTGTTGTGAAATGTTGGGTTAAGTCCGCAACGAGCGCAACCCTTATCCTTTGTTGCCAGCGGTCCGGCCGGGGAACTCAAAGGGAGACTGCCAGTGATAAACTGGAGGAAAGTTAAGGATGACGTCAAAGTCATCATGGCCCCGACCAGGGCTACACGTGCTACAATGGCGCATACAAAGAGAAGCGACCTCGCGAGGAACAAGCGGGACCTCATAAGGGTGCGTCGTAGTCCAGTTGGAGTCTGCAACTCGACTCCATGAAGTCGGAATCGCTAGTAATCGTGGATCAGAATGCCACGGTGAATACGTTCCCGGGCCTTGTACACACCGCCCGTCACACCATGGGAGTGGGTTGCAAAAGTAGGTAGCTTAACCTTCGGGAGGGCGCTTACCACTTTGTGATTCATGACTGGGGTGAAGTCGTAACAAGGTAACCGGAAGATAGAGCATTGAGCAAATAGGTTAACACAAAACACCGACAACTTTATTTATTCAGCACCAGCAATACGTAACCCGCA
+
**5*%)-*))&2/-.//00,1*%(%'*54:931-1/5,*-*'&&+'+,'.1./(6610.)%'$#&%'+53/91638.**/**,,20,00.6:-***(0.)+,63*.412..16/75./55/00*)*+,6)(-/)()&(.(%+)''(*+*))7+--9-+'##'&',.+./.31120+.,.*21**+;:98922.1-,.'0,.+1+//7;465789310/.&,*-.430(/2;;-4.9.41:'(*674/+()*'())''-++&').+/,.4602/6.55662/02//232198301.-(+)-15.2,*&*,)((,,+/4)+942/'(')5++/((,&)0*&&*(*,./7.++)&%')/4*0303,**+*..342-&)(%'(*-)-+--.10000.-2211//22,-/1()(.$/07:1/'052/4.-17899('+1,)+,-+$')122569*/.-.+.+,**+/12.121741+3/'((*,/53+-....).*,%'(&()''*.3-0528::68;55++'*&&-,348066741325;<87768:+)()+,.548'67/53)&*+1*.+%1'31'(+&/&')2/98598;72210269856..2-10/'**+261.1/*----943/&'-(**,.6;7.+,*++7440295-4-097;4,193+&,-+.+56147763211257;88898646335555330:331484---81852601.22,'-)*-32670-2,697,66660//1*2826:75959:755707)070,756:09,,-,*/./2679/442367:+55852/.-0&(('*')+/0775)&%&,--347:8,..(+)(&'(39.236-**)')--.////263.6646564769(')'+*&*3457561-,+(%%&&.400*.(%)*-..400*,+-/<996(*'()8**,816,-./98:4340/2133488*--5.-+7'1,33710,)-/.8../;7;7*,'($('',))*18876;9574/5/1.%/7985:4526,2/4;60;7..634239810('$''-4*-813171+(*,/211)),,9,8:69:292*/7316525/1,&)73*+7791:101889:9;:/./0500178;;886,2*/6527304./0-,),1,2,*&654:5/04802*((''+,+&)+71.333632:5.+4*).:6341/0;115344%1.0(%)%$$%$
@2d10777e-f1f3-4a00-9187-c77fdd9c361e ch=2 read=29626 start_time=2019-12-13T06:38:40Z barcode=BC01 runid=2c9cf7bc05858273f10e7d7ec552fc0bd742dc3e
CCGGTTACCTTGTTTTCACCCCAGTCATGAATCACAAAGTGGTAAGCGCCCTCCCGAAGTTAAGCTACCTACTTCTTTGCAACCCTCCCCATGGTGTGACGGGCGGTGTACAGGCCCGGGAACGTATTCTGCGTGGCATTCTGATCCACGATTTAGCGATTCCGACTTCATGAGTCGGTTGCAGACTCAATCGGACTACGACGCACTTTATGAGGTCGCTTGCTCTCGCGAGGTCGCTTCTCTTTGTATCGCCATTTGGCAGCACGTGTGCAGCCCTGGTCGTAGGCCATGATGACGACATCATCCCCACCTTCTCAGTTTATCACTGGCAGTCTCCTTTGAGTTCCCAGCCCGGACGCTGGCAGCAAAGGATAAGGGTTGCCTTTCGTTGCGGGACTTAACCAACATTTCCTGGCAGCTGACGACAGCCATGCAGCACCTGTCTCACGGTTCCCGAAGGCACATTCTCATCTCTGAAAACTTCCGTGGATGTCAAGACCAGGTGGAGTTCTTCGCGTTGCATCGAATTAAACCATGCTCCACCGCTTGTGCGGGCCCCGTCAATTCATTTGAGAGTTTTAACCTTGCGGCCGTACTCCCCAGGCGGTCGACTTAACGCGTTAGCTCCGGAAGCCACGCCTCAGGGGCACAACCTCGAAGTCGACATCGTTTACGGCATTGGACTACCAGGGTATCTAATCCTGTTTGCTCCCCACGCTTTCGCACCTGACGTCAGTCTTCGTCAGGGGCCGCCTTCGCCACCGGTATTCCTCAGATCTCGCATTTCACCGCTACACCTACCCCCCTCTGCGAGACTCAAGCTTGCCAGTATCAGATGCAGTTCCCAGGTTGGGCCGAGTTTCACATCTGACTTAACAAACCGCCTGCGTGCGCGCGCGCCCGGTAATTCCGATTAACGCTTGCACCCTCGTATTACCGCGGCTGCTGGCACGGAGTTCCAGCCGGTGCTTCTTCTGCGGGTAACGTCAATGAGCAAAGATATTAGCTTTCTCCTTCCTCCCGCTGAAAGTGCTTTACAACCCGAAGGCCTTCTTCATACGCGGCATGGCTGCATCGGGCTTGCGCTTGATGTGCAATATTCCCCGCTGCTGCCTCCCG
+
3,,&/+&)+-++3(%'().6:../1424358/.&(.1-),-.2+0(+.12.+21&%)((,/34-1126803567*990%./801-(+6:-.49:988650.(.+367/+$'')(4/(,33311*-*,-+*',,-()-+0872000320.-,.-&$%')-16/.-+.424(/+')*,*)'3&)#*',21,9,/)7.2./046511,..8;263)2*+,120:..-.+/11,&/),-/0/9-300:,))'*+,/7477*+(&*400111,*)&(-.92039:77:978:;88220--+,0./.,(+599,.2.+((*+('/2/.15-,,7,8'5555:0740,-089+/,*+08+10&+*/02:43*59:)9/712/.654:02'$-,)*/4///:84-)+0+.-+-2,69'0-,*.-)*---2471,,(5+07+/&-,+./144463+.-7856*/)+..4-.///86694:;*)%#-467.6;8:77;;;;8::3/.-18*+1)%)&)7;85/6*0.;---77801+4*4:60+$$%*,7;131-//0,+(&)*&/.0($+.(*'9-27;:/.+)'4;;1/2.8/7.2&318+)+/.3,-*'+05&65655/8-8,//8/8/..627)3,15118-/04952%-543--/085566+-/,.03276878171$)-.-'4'7,641024*;870105/31024121;2)(,047-)+//-2-2-2/2612386792666696488)953+31.213<989;133*,,+.;33.2)*-0,.*%&&.89168;1/.+,'04-)//06/,,.,,-(%.,27:*)'++4-./'+/-12.2498:.88:1+)*,/0/*)+5*)&*'79.+)-,323312445427:8;683++*'-)*++((&)+230(312/8871/,9+6,3+*--++)10,)4,/0-601.*,,6+,+..2(''+0/*+(-%&'$1+,,-,35;59<8744.45,-6746,8+,,59839-*%((+**%)()'%(-)(6-708:1.6..,)&''%,.-('&,%-3+,.10/38',45;8$$$')0/:67723.&)+124/05.2-()&&%%($0'+(***-/857172-040.(')+(00)*
@b60016d5-c6d8-4f0c-87bd-a26a5caf2f85 ch=281 read=65743 start_time=2019-12-13T06:38:51Z barcode=BC01 runid=2c9cf7bc05858273f10e7d7ec552fc0bd742dc3e
CTCCTGGGAGGCAGTGGGAATATTGCACAATGGGCATAGCCTGATGCAACCATGCCGCGTGTATGAAAGGCCTTCCGGTTATAAAGTACTTTCAGCGGGGAGGAAGAGTAAAGTTAATACCTTTGCTCATTGACGTTACCCGCAGAAGAAAGCACCGGCTAACTCCGTGCCAGCCGCGCGTACGGAGAAGTGCAAGCGCGTTAATCGGAATTACTGGGCGTAAAGCGCACGCAGGCAGTTTGTTAGAAGTCAGATGTGAAATCCCAGGCTCAACCTGGGAACTGCATCGTACTGGCAAGCAGGTCTCGTAGAGGAGGTAGAATTCCAGTGTAGCGGTGAAATGGTAAGTCTGGAGGAATGCGGTGACGGCCCCCTGGACGAAGACTGACGCTCAGGTGCGAAAGCGTGGGAGCAAACGGGATTAGACCCTGGTGCGTAAGCGATAATCGGCAGGAGGTTGTGCCTTGAGCGTGGCTTCCGGAGCTAACGCGTTAAGTCGACCGCCTGAGGGGTACGCAGGTTAAACTCAAATGAATTGACGGGGACCCGCACAAGCAGGTGGAGCATGTGGTTTAATTCGATGCAACGCGAAGAACCTTACCTGGTCTTGACATCCCACGGAAGTTTTCAGAGATGAGAATGTGCCTTCGGGAACCGTGAGACCCAGGTGCTGCATGGCTGTCGTCAGCTCGTGTTGTGAAATGTTGGGTTAAGTCCGCAACGAGCGCAACCCTTATCCTTTGTTGCCAGCGGTCCGGCGGGAACTCAAAGGAGACTACCGGTGATAAACTGGAGGAAGGTGGGGATGACGTCAGTCATCATGGCCCTTACGACCGGGGCTACACGTGCTACAATGGCGCATACAGAAAGCGACCTCGCGGAAACGAAGCGGACCTCTAAGTGCATGTGGTGGATTGAGTCTGCAACTCGACTCCATGAAGTCGGAATCGCTGTAATCGTGGATCAGAATGCCACGGTGAATACGTTCCCGGGCCTTGTACACACCGCCCGTCACACCATGGGAGTGGGTTGCAAAAAAGTAGGTAGCAACCTTCGGGAGGGCGCTTACCACTTTGTGATTCATGACTGGGGTGAAGTCGTAACAAGGTAACTGG
+
(*,&$%*-*+.*+,,+2+)-,.73-,-.3:756,+*),%,,5457626-7199869332//.*-005)+228444)/,+1+.3;4,+/-/:91*53/25*'-//2,&*)-760010-+-030:7./875271.1449519/+,-.2.(,/+(,-24))()+4.22)+17860./.)*''&+,/30/()'''+-0-++,*+212/+0+-,+++,-19<774248.,003$1)/,/66/34;8(3,-%'(*+1002832/3840221(05638,7344481222310.)'$%$'%'()*-%($%,.*((*+01.+,%+((&+*0,1,($*++1132484-,0-()('+/-.-2:,*.)(1.%0)/*+&).20787.)-217''+',000-./002.4/.0/...*+*997;:+,/0<*4)86.10&*&')(%%$%&((*,.%,''-'&(,0'.$/)-1*/0)**/0**,'')34/4)%'''./---2442220/;06,457::999850%&''%$$'&)&--2+675...198111332189/8:1&/1-&+%&))$($*(&*-(+-02,0176<:2248,,,,+11*22/.20,042()*(1:203000632223/2/*-.-,+*06<5.+-'',32303:4489:;:69'1.-4285552/.,(')'0.2776784430018:4671157731*./-++/6/,,09.4/19285-7.(+336//797:96490(//351290,08351,)+)214.&&'&6.1/097271*-),(11,32*0..216;:,650.2.05/5//4:901111822('+.255,0,0191+/(')*99+86,,+***+./588574;3050.02555/(*/*(-,14555(&)'&%%*&/*&(8;322-+#%&)(&&$*()+(&%*#3'%$'('$%(+*./-*-+-4/.73541-4(7-9473332,+0..087::98601:8560*-'10+*2//38471//)//1**)+(-/.0*363286011/0.06)**1&'&(+430;/0/4::3)'('*'')$+(/,32:7&50+-4,22-7-+50+,48844589:988626653,4))+/.-/,+.3117,:/89630)
@c1433a09-6872-4cdb-8045-ec6c667b305d ch=9 read=26939 start_time=2019-12-13T06:39:06Z barcode=BC01 runid=2c9cf7bc05858273f10e7d7ec552fc0bd742dc3e
CTCCTGCAGGAGAGGCAGCAGTGGGAATATTGCACAATGGGCGCAAGCTGGTACATCATGCGCGTGTATGAAGAAGGCCTTCGGTTGTAAAAGTACTTTCAGCAGGAGGAAGGGTAAAGTTAATACAGCCTTTCATTGACATTACCCGCAGAAGAAGCACCGGCTAACTCCGTGCCAGCGGCAACCATGATGACACGGAGGTGCAAGCGTTAATCAAGATACTGGGCGTAAAGAAAGCGCACGAGCGGTTTGTTAAGTCAGATGTATGAAATCGGGCTCAACACAGACTGCATCGATACTGTATACAGGTCTCGTAGGGGTAGAATTCAAGGTGTAGTGGTGAAATGCGTAGAGATCTGGAGAGACCACCGGTGGCGAAGGCGTGGACAGACGGCGCTCGGGTGCGAAAGCGTGAACAAGCAAGTTAGATACCCTGGTAGTCACGCCATGGCGATATCCGACGGAGGTTGTGCCGGCAGGCGTGAGCTTCCGGAGACTAACGCGTTAAGTCGGCCGCCTGCCAGAATTACGGCCGCAAGGTTAAAACTTAAATGAATTGACGGGGCCGCACAGAGCGGTGGAGCGTGGTTTAATTCGTGCAACGCGAAGAATTACCTGAAGATGTGACATCACGGAAGTTTCAGAGATGAGAATGTGCCTTCGGAACCGTGAGACAAAGGTGCTGCATGGCTGTCGTCAGCTCGTGTTGTGAAATGTTGGGTTTAAGTCCGCAGCAGGCGCAGCACCTTATCGCTGTTGCCAGCGGTCCGGCCGGGAATCAAGGGAACTGCCGGTGATAAACTGGAGGAGAAGGTGGGATGACGTCGAAGTCATCATGGCCCCTTACGACCAGGGCTACGTGCTACAATGGCGCATACAAGAGAAGCGACCTCGCGCGAGAGCAAAGCCTCATAAAGTGCGTCGTAGTCGGATTGATCTGCAACTCGACTCCATGAAGTCGGAATCGCTAGTAATCGTGGATCAGAATGCCACGGTAGATACGTTCAGGCCTTGTACACCGCCGTCACACCATGGGAGTGGGTTGCAAAAAGTAGGTAACAACCTTCGGGAGGGCGCTTACCACTTTGTGATTCATGACTGGGGTGAAGTCATAACAAAGGTAACCGG
+
(*/1//31,4'&(+41-..-(0)%%+-,(-(&)+-/75,)+)(*02)/)+$(%(&&()-/4215666/0)*.&('()(++3.-3,400266)*.060:9/-,+$'*',*)(+($+)+*',+3,1+-)(+((,,*'/0,+-%+()57)*,,+3,(,/')).++-++,5/,/5*.2/3*,,%112(,-+++-)('*&&,)*('*(*12226.:-;.2.&')0(..24321-24,()))++)*&&&&,,*--.(%*(,*-02(+14%%$&&/2.-.(-34593.1%'&*&+*,-%,,+,/&/,*()('()(*-..123.*050)'$((//0))-.12/./0-*+*,9/.143.-(++-.10920*%&+''&)(,.*064327-2/,+&)(,')2./&..015,2+**,+,.-,+4,/'()/3'3.&-'4+-14379***-1%'-0&++.*&&%&%%$%%'''(--*2,/12934469..-++11/))%&&-/.-/2((*-,/4010.034,,120'3314.,(%$&''%**+--550+/3)3-89598.10139/)+0-/-,-**-8147***+'&'(*/.+*+*'*%(+*/<729081.-./7/93+',/%*'&''+83..&&*1,.-.245,&('+&)).694-,)(,.0)')))+0.09885,3*78;9:2).)0,0+'&4)-2.335696878833402465.6+/0--13942--4-0'.*%,1)+4.(*-%.*,50,-*%'$&&&')+5-.2008./95070:61+1221*1,(&&*&&***'+++++2'5/..+-12.47/-2*)&&&/,+(03142/21.-(-+,-64.-)+++3/.%)&(*-.31.1452(')%'779533403:76775(,/+(((-+'))),,-3&,**.,*)&&,1*(,322//3590766566272/.2*6/0('%')0-+*(--2124658.-*)*)(.*./,((***&,+/436477:32/-',,-.7-%,*..((.+)+,/45$(-,+-+),)+),**)+(*,01-08422:7.-./97/,',)89+*&'(11-/++,200185,8.)/2.24032/23&*21*)6458;:67675520-&''.,(*,+103127.,7-19::82
@81cb3aba-0252-44eb-891e-162613175ad3 ch=370 read=122175 start_time=2019-12-13T06:39:09Z barcode=BC01 runid=2c9cf7bc05858273f10e7d7ec552fc0bd742dc3e
TTGGTATGCTTACGTTCCGGTTACGTATTGCACAATTGCTGAAGTTATCAGTGTCTTTAACAATGTTAGCCTGCTTGCCTGTCGCTCTATCTTCCGGTTACCTTGTTGCGACTTCACTGATCATAAGATCACAAAGTAGTAAGCGCCCTCGAAGAGTTAAGCTACCTACTTCTTTTTGCAGCCCTCCCATGTAGTGCTTGACGGGCGGTGTGTACAAGGCCGGAACGTGTCACCGTGGCATTCTGATCCACGATTACTGTGATTCCGACCCCTTGGAGTCGAGTTGCAGACTCAATCGATCCAGTTCTGACGCACTTTATGAGAGTCCAGCTTGCTCGCCAGTCGCTTCTCTTTGTATGCGCCATTTAAGCGTGTGTAGCCCTGGAGTCGTAAGGAGCCGTGGCTTGACGTCATCCCCACCTTCCCCTCCAGTTTATCATGGCAGTCTCCTTTGAGTTCCAGCCGGACCGCTGGCAGCAGGATTAAAGGGGTTGCATCGTTGCAGGACAACCCAGCATTTCGCACGGAGCTGGCGGCAGCCATTGGCACCTGTCTCACAGTTCCCGAGAGCGCAATCCATCTCCTGGGAAGTTCTGTGGATGTCAAGACCAGGTAAGGTTCTTCGCGTTGCATCAGATTCGACCACATGCTCCACCGCTTGTGCGGGCCCAAATCAATTCATTTGAGGACAACGCGGCCCGTACTCCCCAGGCGGTCGACTTAACGCGCGTTAAGCTCCGGAAATACACACGCCTCAAAGGGCACAGCCTCCGATCGACATCGTTTACGGCGTGGACTACCAAATTATCTAATCCTGTTGCTCCCGCTTTCAGCACCTGGGCGTCAGTCTTCGTCAGAGGCCCGCCTTCGCCCACCGGTATTCCTCAGATCGCACTTCACCGCTACGCGAGATTCTACCCCCCCTCTACGAGACTCCAAACGCGAGGTACCAGGGTCACGGTTTCCAGGTTAGGCCAGAGTTTCACGTCTATTAACAAACCGCCTGCGTGCGCTACGCCCAGTAATTCCGATTCTTGCCCCTCCGTATTACCGCGGCTGCTGGCTGGAGTTAGCCAGTGCTGCTTCTTCTGCGGAGTAACGTCAATGAGGCAAAGGTGTGCTTCCTCCCTTCCTCCCCGCTGAAGTGCTTTTACAACCCGAGCCTTCTTCGCCACGCGGCATGGCTGCATCAGGCTTGCGCCCATTGTGCAATATTCCCCTGCTGCCTCCGTG
+
/0-(1)''%%%$')+-/')',&(*'3)1+-,,./.02*&#$+(&,+'+3)*-26,57'&$$&&)%-))%/-/'*%').22/340234135621)(&+0.-5,6+&01)-)&-.50,+*)*/5))'(%&))')*2-**')('&%&.07.-0&&'(&+-523/235781',.:35;82*.+-$60+(15+)+,,(1+&'-)++.$*51,2/010115532-/%(,(+,&($)(&*)),000/993,+)32+'))-,.**($%'*/85+,&)%($%$')&'),+'**7.,+,+/,.,5+*()),+(*-2,(*+--+'*14+)()))%+40-'''('&)(+*-.*/1-&(*18854::.0**%**196+,%%$(***(,%$%(-4+'*.%(*3+.-*)+$&***(*&%%#(#.'-...228,(-61461+-,3*,-8:9451,)(0-(+*'&('*10.+-1/2+&(3.69495/1-.'('%%%*)'('-1-,12'/)%&$'+(3-+*&1.1--).(()'/+/8%&#%%**.)+.0301.(/(,0-%'#%'+*.4,-21//.0/-6,3**+*%'$%&6,8078486.3''()&*(',3,---.22.+.-/2.04:231-1,-.4576:76887.----,((&-+--/87*-*,-014/,2-*+/++/*/-7.0.+(,../,828501940&)),-/'+%&&*+1-+,,,,756.*34*&'()6000112.-22..)'(.()/..*+*+&&''')&-.197856+08.+))+.3210)(%****,2/14265))'/+-.03755,2*+&-)-),/,.4151%&)-'**41)%&(+(*$%'*-.0),*0.620./0150)+.(('-*+7)*/3165357-$&($,),.816-/*,)(($&#&*))&*,(+)&&$$&%&'8,4('*,-/43-,,*'+(%.,0/1'.,-**)&&$$.',1*&-'+*,-*3,.'*''+(.+%5618)(',+8-+,---30+3,0,/++)2/-/6133+3,)(&$$))-33))+/07:.,.((%&$#%),1,028.312946:2*/)))&'+*'%%'*%'00-*+)%.-,('%)-748;7786.-''(1(50451(/'&((+*1+())&(#$&,('(49*29773.94+(,&')'%($&)+*%%')'.1+'%'))+,),20%%$$&(/.61/10632/0012&+*&%%#&)/62%))&)121210/7.6.,*/14357468))+
@c8a697f0-c90f-47a4-80fc-961f3d32ccc5 ch=20 read=47575 start_time=2019-12-13T06:39:24Z barcode=BC01 runid=2c9cf7bc05858273f10e7d7ec552fc0bd742dc3e
CCGGTTACCTTGTTGCGACTTCACCCCAGTCATGAATCACAAAGTGGTAGCGCCCTCCCAAAGTTAAGCTACCTGCTTCTTTGCAGCCCACTCCCCATGGTGTGACCCGGGCGGTGTGTACAAGGCCGAGACGTATTCACCGTGGCATTGATCGATTACTGGCGATTCCGACTTCATGGAGTCGAGTTGCGGACTCCAATCCGGACTACGACGCACTTTATGAAGGTCATACTCTCGCGAGGTCGCTTCTCTTTGTATGCGCCATTTAGCACGTGTGTAGCCCACGGTCGTGGGGTATGATAACCGACGTCATCCCCACCTTCCTCCAGTTTATCACTGGCAGTCTCGCTGAGTTCCCCGGCGGATACTTAGCAACAAAGGATAAGGGTTACGCTCGTTGCGGGACTTAACCCAACATTTCACAACGAGCTGACGGCAGCCATGCAGCACCTGTCTCACGGTTCCCGAAAGCACATTCTCATCTCCGAAACTTCCGTGGATGTCAAGACCAGGTAAGGTTCTTCGCGTTGCATCAGATTAAACCACATGCTCCACCGCTTGTGCGGGCCCCGTCGAATTCATTTTGAGTTTTAACCTTGCGGCCGTACTCTGACGGTCGACTTAACGCCGTTAGCTCCGGAAGCCACGCCTCAAGGGCACAATACTCAAGTCGACATCGTTTACGGCGTGGACTACCAGGTATCTAATCCTGTTTGCTCCCCACGCTTTCGCGCCTGAGCGTCAGTCTTCAGGGGCCGCCTTCGCCACCGGTATTCCTCCAGATCTACGCATTTCACCGCTACACCTGGAATTCTACCCCCCCCTCACGAGAGACTCAAGCTTGCCAGTATCAGATGCAGTTCCCAAGGTTGACCCGGGATTTCATCTGACTTAACAAACCGCCTGCGTGCGCTTTTACGCCCAGTAGTGAGATTCCGATTAACGCTTGCACCCTCCGTATTACCGCGGCTGCTGGCACGGAGTTGGCAGTGCTTCTTCTGCGGGTAACGTCCAGTAAAGGTAGCACTCCCTTCCTCCCGCTGAAATTGCTGGCCGAAGGCCTTCTTCATACACGCGGCATGGCATCGGAAACTGCGCCCATTGTGCAATATTCCCTGCGCACTCCGTAGGG
+
76464702618..4.1///2;3(:97(,.04/11,74212186233:40+,,.893177/2+,-.83(),-994&//5-296*-+&39+*//3+-+*-.8784414((.6:7695562434411*3+'&+''&))0;334;5.9.-$-''&*.(++4-0-)0/078;876'44:46770+-.1'**02.-.1*%(0(5+23*/./2//353656-0/:8),))**,&)#%#&'(,..12+*,-,')5-9882:4++*,.979;/23'&'))//+.1/,-+0-,(,*-)(%$&,--)*''('''&$')+,788-864+-/:1;33/.))-10,*.-89141/.371/8/235455<,:;2,1.-2-%%%(&$&,/3348-+.,.0),***1%-*..6+8)&%,010///3/10(1337195-+(*''&/.124./.)00*.2.33:332014*,136101-5:820''+*&(*&-1342''(335+'%%%$,,4,1,17<;;79:55789973:.4-1.6:55;87995:44464(%,1,296+)(++,+,-0/+/..-6+-/76,32.91&%'(%.)8-:7.;;5/.-6;<+291.5-,,2//.''')).***0/7222351504/.5*%())(12/-00-1+/1(*,/948)1)7,*))/*'&(*--5.588..-)*6-:(().70018;57542.(**,(.1229/6(++3;5,.+695.(+(+379511%34,,),-2:8.0/-+12*,69./6/.4-6255;012+0-.0381/3'(*.&%#&(.001<8.-4***+-.+273/0/-1.,,*2370103-..)**)**,,/4651('&%&*+'-/-080357564118095/&.&)$(#1.),)+(/9.-0..0//0153638;87:77945448720,0,*)%/.331,./.,())&(4/.-))/.,)+')))(('.34-/55942503<784955123.-+%(&(%)*-*-)'(+068979<9:97/2../52361,&)()0+(&'&%&&)(/9-3;:9394.,95+/1*++)''&$''&'***.75:67:65632*0/11:-)'*)(%,-+%%%$',-2438-%(/+,,/+3,43471(&&)')(+*45,0+2)'
@0bf995e7-30c4-4246-8685-b1ac5dab2a31 ch=176 read=126143 start_time=2019-12-13T06:39:21Z barcode=BC01 runid=2c9cf7bc05858273f10e7d7ec552fc0bd742dc3e
CTCCTACGGGAGGCAGCAGTAGGGAATTTTCAGCAATGGGGAAACCCTGACCCGACAACGCCGCGTGAAGAAGGTTTTCCGGATTGCCGGCTTCTGGTATAAAGGAAGAACTGGCTACGAAATGGTAGCCGAGTGACAGTACTATTAAGAAGCCACATTAACTACGTGCCAGCAGCCGCGGTAATACGTAGGTAGCAAGCGTTATCAGGTGTGGGCGTAAAGAGGGCAGGCGGCAGCGGGTCTGTGGTGAAAGCCGGAAGCAACTTCAGTAGAAGCCATAGAAACCAGGCAGCTAAGAGTGCAGGAGAGGATCATTGGAATTCCATGTGTAGCGGTGAAATGCGCTGGATATGTGGAGAGGAACACCAGTGGCGAAAGGCGACGATCTGGCCTGCAAACTGACGCTCAGTCGAAGCGTAGAACAAGTAGGATTCGATACCTATAAGTAGTGCCATGAAATTACTAAGTGTTGGATGTCAAAGTTCAGTGCTGCGAAGTTAACGCAATAGAGTACTCCGCCTGGGTAAGTACGTTCGCAAAGGAATGAAACTCAACAGGTGTAGGGGCCCCGCACAGAAGCGGTGGAGCATGTGGTTTAATTCAAAACGACGCGAAGAACCTTACAGGTCTTGACATACTCATAAAAGGCTCAAAAAAAAAAAGGATGGAGAGATAGCTATGAGATAAGGTGGTGCATGGTTGTCGTCAGCTCGTGTCGTGAGATGTTGGGTTAAGTCCCGCAGCAGGCGCAACCCTTATCGTTAGTTACCATCGTAAGTTGGGGACTCTGTGAGACTGCCAGTGACAGACTGGAGGAGGCAGGGATGACGTCAGTATCCGCCCTTATGACCTGGAGGCTACACGTGCTACAATGGATGGTGCAGAGGGAAGCGAAGCCGCGGGGTGAAACAAAACCCATAAAACTATTCTCAGTTCCGGATTGTAGTCTGCGCTCTCGACTACATGAAGTTGGAATCAATCGCGAATCCAATATCGCGGTGAGCCGTTCTCGGGCCTTATACACACCGCCCGTCACACCACGAGTTAGTAACACCCCAGAAGCCGGTAGCTAACCGCAAAGAGGAGCTGTAAGGTGGGATTGTGTGATTGGGGTGAAGTCGTAACAAGGTAACCGG
+
,.31.11*5--02--.,%*+*(-(,+-9<7-,32&()&)+'*1,-7)(%''((*-/40435;.-,&'''&+*)2-420,).,(5*()+'&&(2+..'/+,-6.,5,4(+*&%/(-.26($)-'3,,.-30)()(*',%$%%$&(+10'$&($*)))(%.09577869137/,-..27493:/7//.:47/7..(33/.,-.0531/,./.01.5..0*42+)*-.-*$)*+,4,)-,.//.1.*,),,*,-((+&))'.)*-)-2,1*./0'*((,.&&&&&,*-3.1.+&(+,,))(,-/1*4***'-5,02+1/),-,6-77--+**+(+),+.-)23++1-&''&-*()((..,+).-*60.6.--,0'&&((*+0/8:987651346;50007*+01//*)())+26'*-(+08-/%'''($$%(*%+&#&+,)+-%%&++,0+('),-%/%'($%$#'''**,-074949-5667/.1;756865111-.&(3-3.0.24:75)('))./29/1743(*,*'()22++9-230-+&*,324.1.13/2&)(+.33.))03/,-0)$%$&'&(*&'(*)+**)*-.+(*.2;9/95:0132))(*,*,1./))-/+-)&*+''+..311345.//..34;7-,5.00(.-3344:96.+/.23.-++(0.*$$&''(*++)++,--5968878698;6./()+/&(,0/6004*8-.166281'/,,7-3.507)*.0$1*/30496-59304147181,))-)2981/%+(,(,-0180457)'&$&(-00.,0414324,-&%(/10,-)'&('%(0..6679-,+''+*-2'%)/,*0)))'21-..)+*&'''$+,,/01188<9994676620*+$--,*.*))*2./966.(2+*(**')/421184.139753445;645267;2)3--/2,.0/62,+*(*..,.,+/0./-./*.*--5-481/+515-333:57&.'(*./+-,*'&%&&&&*2/.0%,)-())%*-00/-09015/.1401/03*,*)*&*'#**''$&&(''&-*)/5(-/(--,,4./.459(&%(**,-0((.**11*2302.)'%&&$/+*1-(+*1--.2/125628082688;5;
@fcf26675-81ec-4a2f-b2ed-6b830612f5a9 ch=101 read=129952 start_time=2019-12-13T06:39:22Z barcode=BC01 runid=2c9cf7bc05858273f10e7d7ec552fc0bd742dc3e
CCGGTTACCTTGTTACGACTTCACCCCAATCGCTGACTCTACCTTCGGCCGCTGCCTCCTTGCAGTTAGCTCACGGACTTCGGGTATTTGCCAACTCTCATGGTGTGACGGGCGGTGTGTGCAAGACCCGGGAACGTATTCTGCGACATTCTGATTCGCGTTACTAGTAACTCCAGCTTCATGTAGGCGAGTTTCAGCCACAATCGAACTGAGACTGGTTTAAAGTTTGGCTCCACCTCGCGGTGTGCATCTCTCTGTACCAACCATTGCCCAGCACGTGGCAGCCCTACACATAAGAGGGCATGATAGGCGTCATCCCCACCTTCCTCTAGTTAGCAGGCAGTCCTTCGAGTCCTCAACTTAATGGTAGTAACTAACGACAAGGGTTGCGCTCGTTGCGGGACTTAACCCAACATCTCACGACACGAGCTGACGACAACCATGCACCACCTGTCGCCTTGTCCCCGAAGAATTTCCTCGATTAGAGTATTGAGGGATGTCAAGTGTAGGTAAGGTTCTTCGCGTTGTTCGAATTAAACCTGTTCCGCTACTTGTGCGGGTCTAAATCAATTCCTTTGAGTTTTAATCTTGCGACCGTACTCCCCAGGCGAATGCTTAATGCGTTAGCGGCGGCACGGTGTTGAAACCCCACACCTAGTATTCATCGTTTACGGCGTGGACTACCGGGTATCTAATCTGTTTGCTCCCCACGCTTTCGAGCCTCAGCGTCAGTTACAGTCCAGAGAGTCGCCTTCGCCACGGTGTTCTTCCTAATCTCTACGCATTTCACCGCTACACTGGAATTCCCGCTCTCCTCTCCTGCACTCTAGATAACAGTTTTGGAATGCAGCACCCAAGTTGAGCCTGAATTGTTCACATCCTTAATCATCGCCTACGCTCCCCTTACGCCCAGTAAATCCGGATAACGCTCGCCACCTACGTGACGGCCGCTGGCACGTAGTTAGCCGTGGCTTCCCTCATGGGTACCGTCATTATCTTCCCCAAAGACAGAGCTTTACGATCGAAAACCTTCATCACTCGCGGCGTTGCTGCATCAGGGGTTTCCCCATTGTGCAATATTCCCCACTGCTGCCTCCCGTAGG
+
54135:16535/02&(,/9:<8.63/(2.210/./1265747250/274:5:;9341/$&'),$.*712264445:999;7,&%,&./**1+5*((())*01440/..5'(0243.-.-*$,*+'/16-063050/458:0+,-+,-13798909/+%'&'0,/+-++,%-+,))*/295564555862.1/;2+'+4+%&',(*'./0423/1362404/-4223:1/2.405+,5,502(+)(+/033120-)42;79<8-9<3-2)(*'&***,+*,'&%')3+&')))//0+($1/0.3-,,*&&'(,/,..+7;;*-;9<3.*-*%)0++&+(((*.175'*.)**,+/13.4.,.)0./*.+)%%).,-4.365722-/.071.*//166922/32.&&%-%*''-*))()**+.145463,,0,-)**125(7;6:6635/.9/990/(*'&(',04520..)&&)3*37553/7..'-&/(()&%(15-1045/(&'+*%&+*.(4-8:98;3)(()*%,:3*.+4,/71,+'(26/2((,,,/7-..53+.**)(&**.,+2,+$%))+.31<<.132(3(&'-.88*1,/,988-/087/'5+&0,5-;.5518/..45:97:0-.)/,/49423+1*-*%).-5/0/668;857934:/,-187586(424339,5/,.15&'%),)).:2-./-8:3*1/10:42''+6632&('*+,'+7++-45/7(('/*(-3356:4<6660**'+2+/.-0,*0((***-3314.1-7;2136968877-/+('('-841'$,-20-/,-,1720.()()&'(98764&/157-1246779267414+/,**5/,.2,-//1.4*/4,-,,.1-*,04020..,-3116793190,-3,/006/(()-54451328/:---5878:;018/...,**(-)16-1211)#('(+/2-)(3-,0(,--2.0,).&(+32002:799/50//4929891.74222)*+-//78)((+--(-87.7:6:6799//+,',-:781<//.--.//&18886;519;7/2:12/5.;.//:193+$()((-)+403:0,0'),
@7f22b2bb-9b43-48d5-ac29-a8d2dc37d393 ch=193 read=1416717 start_time=2019-12-13T06:39:20Z barcode=BC01 runid=2c9cf7bc05858273f10e7d7ec552fc0bd742dc3e
CTGCTCCTGGGAGCAGCAGTAGAATGTGTGCACAATGGGCGCAAGCCTGATGCAACCATGCCGCGTGTATGAAGAAGGCCTTCGGGTTTGTAAGAGTACTTTCAGCGGGGAGGAAGGGGTAAAGGTGTACCTTTTGTAGTGACGTTACCCGCAGAAAAACACCAGCTAACTCCGTGCCAGCAGCCGCGGTAATACGGAGGTGCAAGCGTTAATCGGAGTTACTGGGCGTAAAGCGCACGCAGGCGGTTTGTTAAGTCAGATGTAAATCCCCGGGCTCAACCTGGGAACTGCATCTGATACTGGCAGCGAGTCTCGTAGAGGGTAGAATTCCAGGTGTAGCGGTGAAATGCGTAGAGATCTGGAGGAATACCGGTGGCGAAGGCGGCCCCTGGACGAAGACGACGCTCAGGTGCAGCGTGGGAGCAAGCAGGATTAGATACCCTGGTAGTCCACGCCGTAAAACGATAATCGACGGAGGTTGTGCCCGCTGGGCTGGCTTCCGGGCAACGCGTCAAGTCGACCGCTACAAATTACGGCCGCAAGGTTAAAACTCAAATGAATTGACGGGGGGGCCCGCACGGTGGAGCACGTGGTTTAATTCGATGCAACGCGAACCTTACCTGGTCTTGACATCACGGAAGTTTTCAGAAAGAGATGAGAATGTGCCTTCGGGAACCGTGAGACAGGTGCTGCATGGCTGTCGTCAGCTCGTGTTGTGAAATGTTGGGTTAAGTCCGCAACGAGCGCAACCCTTATCGCTTTATTGCCAGCGGTCGGCAGAACTCAAAGGGAGACTGCCAGTGATAAACTGGAGGAAGGTGGGGATGACGTCAAGTAAATGTGGCCCACCACGACCAGGGCTACCGTGCTACAATGGCGCATACAAGAAGCGACCTCGCGAAGAGCAAAGCGGACCTCATAAAAGTGCGTCGTAGTCCGGATTGGAGTCTGCAACTCGGCTCTTGAAGTCGGAATCGCTAGTAATCGTGGATCAGAATGCCACGGTGAATACGTTCGGGCGCCCATACACACCGCCCGTCACACACCATGGGAGTGGATTTAAAAGTAGGTAACTTAACCTTCGGGAGGGCGCTTACCACTTTGTGATTCATGACTGGGGTGAAGTCGTAACAAGTAACCGGAAGATAGAGCGACAGGCAAATGGGATTGGCGACACCGACAACTTTCTTCAGCACCAGCAATACGTAACTACCACC
+
+*)))-)&$%)$'''())-1+.&-))-)+%**--654.//-027/40//24.//-01336;;9:876500251*+-).,50813:856-%(&(&%&((,,:73.,,(26*(,-,,))+')+5)*)+0/**'&()'&'&&.*'052;32:++++-4242/))/+))-./6./..0723-,/11-31)..:/7...9052.0-118857516/.).*,)+/700190.+((*2/,11-),).,+.-'11:-14;6522:)*-:7652-+,79.+43225.3122078067721,+++)*+++,.,*/$*((++,-//2//(2/3/3+3+4*2**.41831222:52031,..10-*+,,42428./1031/58656595203+.+)/2491,0989839)+,./1597:.2:65+%&')425*(*+69'3'40&9*,+.-*371--/3'*+2,+134;98261(,.0.0./02-*(/)03*7&.(,1*%)$(''&#&%((+,).721220133+)*1)+-,,980)%$%)(('()-4867362,1.492;;43883;0-,-//6/3/2(2652*)4/+,%--549-,,++-..28:;5/4.20//0.5644'&&(')%%%(/*((+-/895323-/(),)0,,/7721((-.&''**93,**0+2899;9:8,2-/*24041+215/36655876775977589320-.01:78518000-.0**6:.644;74./0/+/1)8//,-//0'392.5011%&,2,*-4--9*+-/4/2*2.%/%/(*:5:-+0(()*124:9++)$(-099:::42-,)-+.0.283/14565774+(.%.()*00542/$(''),226455935)-*%'87503/6/.753556*-+'%'''.06695559-0')%%'*2+*./;1.,+)')045+/0389:8687815'5+-6.4++,.5456334572&2.*-))1/-+.-63547*+(%(-,1/01:9....0/286,*)*,*0,.0;:88678,&'%)%&&&$'(,&,+0841<72./,,()%)&"%%()%''00%/))+-+*$)(),,3)+--//586:7/96.0652/.20-8;0/.40+.36170/023520**,*+/-,-,++,453-,,55534839231,*-*,088,-1110-$$*-&-&%$%%(*-.00+.*)),4.-2;301002,-%&%8)%1,,1/*'$%%$%"
@899c49ee-1874-42c8-b2e7-7d46ed3ae108 ch=151 read=76799 start_time=2019-12-13T06:39:34Z barcode=BC01 runid=2c9cf7bc05858273f10e7d7ec552fc0bd742dc3e
TTGTTGTCGCCGTTTCGGTTACGTGATATCCCGGTGTCTTTGTGTTAACCTACTTGCCTGTCGCTCTATCTTCCCGGTTACCTTGTTACGACTTCACCCCAATCATCAAATCCCACATGGAATAGCTCCTTCGCGCGGTTAGGCCACCGGCTTCAGGTGTTATCAACTCGTTGGTGTGACGGGCGGTGTGTACAAGGCCGAGAACAATATTCACCGCGACATGCTGATTCGCGATTACTACTTGATTCCAACTTCATGTAGTCGAGTTGCAGACCACAATCGAACTGAGAATGGTTTTATGGGTTTTGCTTCTCGGCTTCGCTTCCCTCACCATCCATTTGTAGCGCGTGTGTAGCCCAGGTCATAAGGGCATGATGGTTACGACGTCATCCCCCCGCCTTCCTCCAACTTGTCACTGGCAGTCTCATGAGAGTCCCACAACTTAATTGTTAACTAACGTGGGGTTGCGCTCATTTGGGGATAACCAACATCACGACGACTGACGACAGCATGCACCACCTGTATCTCCATGCCAGCTATCTCTCCATCTCTGGGCCAGCATGAGTATGTCAAGACCACCAGTAAGGTTCTTCGCGTTGCCTTCGAATTAAACCACATGCTCCACCCGCTGTGCGGGCCAAATCCAATTCCTTTGAGTTTCATTCTTGCGAACGTACTACTCAGGCGGAGTACTTATTGCGTTAACTGCAGCACTGAACTTTGACATCCAACGCAGGTACTCATCGTTTACGGCGTGGACTACTAGGGTATCTAATCTATTTTACATACACGCTTTCCGGGACTGAGCGTCGGTTGCAGGCCAGATCGTCATATCGCCCACTTCTAGTGTTCCTCCGCTTATATCTACGCATTTCCCGCCTTTACATGGAATTCCACGATCCTCTCCTGCCTCTAATGCCTGGTTTCTATGAAAGCACTGAAGTTAAGCTTCAGGCTTTCACCACAGACCCTTGCTGCCGCCTGCTCCCTCTTGCCTTAATAATTCCGGATAACGCTTGCCACCTACGTATTACCGCGGCTGCTGGCGCACGTAGTTAGCCGTGGCTTTCTAATAAAAGTACCGTCACTCGGCACCGACATAGCAGCCGCCGTTCTTCCTTTATAAGTTTTACGATCCGAAAGCCTTCTTCTTTGCGCTATTCGGTCAGGGTTTCCCCCATTGCCGAAAATTTCTGCTGCCTCCCGAGG
+
$#*)%$$%$%(')4(,'114//.,('&$++,))).*/.16;464351.16+%('&)+0004933/6/2636.11''.3/.7060'44%+,)02*+'-.4(/++,22212*)-6'(-(*'-,)$(+.253493%%#(%))1&2650-5,5,,4/4)636-7...:--)))''*.62/.,,-1:8+,,*(,*-0026/122++,-0/,)-.491'),(,+*+/11486,4**%')./8030.%&%+,921,/,-.5+&&$#'+,92/2331313/-(%'(&/1++$*&(+,-547/::;-344:809;2+.08/-,)1--//*+,,++)&&&,0.879189+(**++&)(*%(&&)*-1.)*2.-,0--.54+.-,-,*$/-$%&(),44589/:66+),///21+.(+$+-3+..-/1340/02422,1()')01-:/&(,)'%$&$)()+0+6,++%+)-(++))./-+,,-&'/*((--)))/-7*20%),(*++)(%)2335344/,//1///7057941..01.8)$%$%%%&*,06454367)03251.4)+&'%((-*110285734,,+,2'(+(/0-,+.-5241,'**+0+*',31,*0/00;:9</0.//122+)5*)&%&(*.102,'&(*1*3'-)6850010+*-2<:+07;566.1,+,4)*+/.+-10'(25'''&))+.-.2-,--,6251766/350/004:,378/1354:)0%)$%&-)**-004655193(+',,+0/7186567&4/+)-22-.717,,--('$$%'#(%**+/74,,1<<8875046203%*+2'%%))/..+.00,3,%'&'&'*5+%'*0*,%,..2;/8,0+&&*',-/752+0,,&)7,3,+%-,+/+)+&-'()&2+5/)++015544048456'*,,0*+'2813719://05+(&($%)+,2-7,.14,,.623*,896;80/1.-.-56-<.--,,557;66;743.12)(,.4&*))*,31478,8+/*5)-3,%)-1.3/./*((,-..41*39351;3327642.'($)'-,0280-.2/115.-1-)(+/.-97+,//375570230-+)$'&%%&&).&/*-/1.03/1;5541-*1+'%&&).5-&#&$&),('-1-%.4.1)+0))(%$%$%&$'(,.51:-/6-19,.8::/,1958200561/75.023544:143-*%('
@60229307-1fe8-4006-9631-8aa5be9071e6 ch=63 read=117634 start_time=2019-12-13T06:39:35Z barcode=BC01 runid=2c9cf7bc05858273f10e7d7ec552fc0bd742dc3e
CGGATACCTTATTTACGACCACTGATCAGATCACCAAAGTGGTAGCGCCACTCGAAGGTTAAGCCTACCTACTTCTTTTGCAACCCACTCAGCGGTGGCGGCGGTGTGTACAGGGCCAGACGTATTCACCGTGGCATTCTGATCCACGATTACTAGCGATTCCGACGCGTAGGTCGGTTGCAGACTCAATCCGGACTACGACGCGCTGCCAGAGTCCGCTTGCTCTCTTGAGTCTTCTCTTTGTATGCGCCATTTGCTTAGCACGTGTAGCCAGCCCTGGTCGTAAAGGGCCGCTGATGACTGTCCATCCCACCTTCACTCAGTTTATCACTGGCAGTCTCCTTTGAGTTCCCGGCTGGTTGCAGCGGCGAAAGGGATAAAGGTTCA
+
'*0))')%''&-2($(+')('*+,,-*''214.3(++*')))'('()*4)**2')-,*,''&$&%&&.1**.-3+45/)-.0',,'$(),$(&+*()%$(&%*+*01//0104;:67&-03776492115,+3:667850/.-/(%',-.9/33*010*24)()+-))%&(+51.&*)225*+/0/1-67/2(1)-+(())*+3+,,('&')%+)10/,+)&)-0+(('(&()%*0-004;7,-++,003:499-,(,)(')(*(,''%%$$%&/5--5;72+,08,*-2/8&''')1,(()),),(*.4/(.123-%&(-%+'50,-.223151123332),/)),03.40)()*&()*+&%$'&')*,+.((-61616.*'))$$
@bf7b8bb2-2bdc-4e4a-b996-952df240666b ch=241 read=101840 start_time=2019-12-13T06:39:32Z barcode=BC01 runid=2c9cf7bc05858273f10e7d7ec552fc0bd742dc3e
CTCCTCGGGGAGGCAGCAGTGGGAATATTGCACAATGGGCGCAAGCCTGATCGCCATGCCGCGTGTATGAAGAAGGCCTTCGGGTTGTAAAGTACTTTCAGCGGGGAGGAAGGAGTAAAGTTAATACCTTTGCTCATTGACGTTACCCGCAGAAGAAACACCGGCTAACTCCGTGCCAGCAGCCCGCGGTAATACGGAGGTGCAAGCGTTAATCAGGAATTACTGGGCGTAAAGCGCACGCAGGCGGTTTGTTAAGTCAGACGTGAAATCCCCAGGCTCAACCTGGAACTGCATCTGATGCTGTAACGAGTCTCGTAGGGGTAGAATTCCAGGTGTAGCGGTGAAATGCGTAGAGATCTGGAGGAATACCGGTGGCGAAGGCAGCCCCTGGACAGACTGACGCTCAGGTGCGAAAGCGTGGGGAGCAAACAGGATTAGATGCCTGAAGTGAAGAGTCACACGCCATAAACGTGTCGACTTGGAGGTTGTGCCCTTGAGAGGCGTGGCTTCCGGAGCTAACGCGTTAAGTCGACCGCCTGGGAATACGGCCGCAAGGTTAAAACTCAAATGAATTGACGGGGGCCCGCACAGAAGCGGTGGAGCATGGTTTAATTCGATGCAACGCGAAGAACCTTACCTGGTCTTGACATCCACGGAAGTTTTCAGAAGTGAGAATGTGCCTTCGGGAACCGTGAGACAGGTGCTGCATAGCTGTCGCCAGCTCGTGTTGTGAAATGTTGGGTTAAGTCCGCAACGAGCGCAACCCTTATCCTTTGTTGCCAGCGGTCCGGCCGGGAACTCAAAGGAGACTATGGTAGATAAACTGGAGGAAGGTGGGGATGACATTGAAGTCATCATGGCCCTTACGACCAGGGCTACGATGCTACAATGGCGCATACAAAGGAAAGCCTCGCGAGCAAGCGGACCTCATAAAGTGCGTCGTAGTCCGGATTGGAGTCTGCGACTCCGACTCCATGAAGTCGGAATCGCCTTTAGTAATCGTGGATCAGAATGCCACGGTGAATACGTTCCCGGGCCTTGTACACACCGCCGTCACCTGTGGGAGTGGGTTGCAAAAGAAGTAGGTAGCAGCCTTCGGGAAGGCTTGCTTACCACTTTGTGATTCATGACTGGGGTGAAGTCGTAACAAGGTAACCGG
+
-.3845&25+*36312311441,),,,5.))*+2:45;40.02;68;9-%*'%'-.139;469511,-/27+,2*127576,522;24/;-,.240:9.,//09;,(,./0+.&().89/4-3,+),)((**555*3*,)420723<923+(-*$+*%(,.3.2/./804494687;64/-,0-((++/.-3/-0+6+,225643355471+++%,'&(+),-;:;:;879;8.1//-/+2.053(,185-2255+/8455-,),/60+266*&032242412./6-75799888-,.,,333,/&.*&(*--344-(-3')*10213,*(.,-))(*,/51/1802-/*(+1.+./23:.-0**:45;9594,0.--2*2,&)44,*--*')%(.-/000/0/0029676-/2.++.0019((+,9;*7110-2.+)10&54+-)&'''('%''*,&(''#$$)'185*+'%(013.4.4+-&),2)+/65()-(*)),2/32+50/-3/*/,,/26:10./0;23,2368::9:<:8/**+(01.847)1*/*3/538872101/0+)*)2+88968;9*13+(,+-+(*()(+++.8011.1607<;7:9<1001/--%+),+*0))/*,+,,28,0&*,06../5674..0-1-,19<901+.)'&'('+521324936/&11.36:451'005/3336651100%510032,.0(...18:272/../47.0.:0;8692-034758757,+00(//12;8.977/&'+((+2-.7/%/,13430511-2.,-.:56:*1+&*)*.--%**$%+/3932271/1+--,/..37629654%/*&')),.48611+/32(&(%&()9;38+*,,13.,../0-238.+//.3446665,&'&)'%%'(++1--&+09-/4955787)',970467777785481,*/&9+0*&()+1-.*'%**++/114702-2-*,0184989//*)-/+-/11///1;88672//97/52//).-*,2059,7*2'(-32-+*.,/..,+)-2,06*/2()))*/)3/**+*,4/7'6(36*%**')(+&$'$%'%*(-+3,;41,-&+,-*),*+18//28+,8334:405/.12/570/-2/..3//03333)3,23.+).
@ed4dc7fd-b7ee-42d1-a477-2b6a6186fce8 ch=182 read=138338 start_time=2019-12-13T06:39:43Z barcode=BC01 runid=2c9cf7bc05858273f10e7d7ec552fc0bd742dc3e
CCGGTTACCTTATTTGCGACTTCACCCCAATCGCTGACCCTACTTTAGTAGCCGCTGCCTCCTTGCGGTTAATCACGGACTTCGGGTATTGCCAGCTCTCATGTGGTGTGACGGGCGGTTATTAGCCTGCAAGACCAGGAACGTATTATTCACCGCGACATTCTGATACAGTTCGCGGTGCTGCGTAACTCCAGCGCTTCATGTAGGCGAGTTTCAGCCTACAATCCAGACGCTGAGACTGGTTTTAAAGTTTGGCTCCACCTCACGGTATTGCATCTCTCTGTACCAGCCATTTGTAGCACGTGTGTAGCCCTACACATAAGGGGGGCATGATGATTTGACGTCATCTCCACCTTCCTCCTGGTTAGCCAGGCAGTCTCGCTAGAGTCCTCAACTTAATGGTAGTAACTAACGACAGGAGTTGCTCGTTGCGGGACTTAACCCAACATCTCACGACACGAGCTGACGACAACCATGCACCACCTGTCACCTTGTCCCCGAGAGGATTTCCTCGATTAAGAGTAATGCAAGGATGTCAAGAAGTGTAGGTAAGGTTCTTCGCGTTGCTTCAGGTAAACCACATGCTCCGCTACTTGTGCAGGTCCCGTCAATTCCTTTGAGTTTAATCTTACTGCGACCGTACTCCCCAGGCGGAATACTTAATGCGTTAGCGGCGGCACGGAGGTGTTGAAACCCCCACACCCTGAAGTATTCATCGTTTACGGCGTGGACTACCAGGGTATCTAATCCTGTTTGCTCCCCACGCTTTCCGAGCCTCAGCGTCAGTTACAGTCCAGAGAGTCGCCTTCGCCACTGGTGTTCTTCCTAATCTCTACGCATTTCACCGCTACTGGAATTCCTCTCACCTGCACTCTAGATAACCAGTTTTGGAATGCAGCACCCAAGTTCAGGCCGGGTATTTCACATCCCACTTAATCATCCGCCTACGCTCCCTTTACGCCCAGTAAATCCGGATAACGCTCGCCACCTACGTATTACCGCGGCTGCTGGTGGCGCGGCGTAGTTGACCGTGGCTTCCACTCGCCCAGGTGCCGTCATTATCTTCCCCAAGAGACAGGGCTTTACGATCAAAGCCTTCATCACTCACGCGGCGTTGCTGCATCAGGGTTTCCCCATTGTGCAATATTCCCCACTGCTGCCTCCCGTAGGAG
+
42&+/6*+113))8.&+447:<;+;;:+/0.-))**-19*'&&&'/+),)&+0.5667769/3/-..07/-%/04551.27;5(1-0-00/5-/%,,.,+')*),33365784860*.+&%,''',(&%&++022:*++'03360/4,09520/*++17157,),**'%',29634,&0*.1'&%((0*..+)'($'*,215619*0/--00;*+0),2--00980)'&//*-/035869706:;110-,,89/8/658,.8-30739615-,,./6631,//0.7:457:/59/-,),,+11533,(&(/3/+&,+-.,4,2498;0.06111116</--20668:988++183<:965024/(/,&,+*.62)+-/0:6665%&((/2./4/+,'4)*-2--.2396302**)''(,(,.-(+(+,9---4:80-0.3/071.-,..-/0,/123,/.1-,,,+:97:808:140//70129015446.5.--689-++&&/-)2:4264*.(+)0)%$$%)+22+9/)-016450(&)**+010/..07*6,;836.(*)-+'+344)1+'(/.060.023551,.02/+3+*+.*&67-67*)/-.8196/3711015;0+0,*0+')()(1166&.(*+064,)0986:9;71.3+4*-.:/8/--0-6.)-)').41/320150,760998+'+-.5&&'+-+,05;73562196*+0)'+&.<999689,4,'*+34/1;;:8829;.,///81+).-.3925(*,9:;:10,//556192//0*15*--1-+./.0965:524;04554207:35.3'(//13988696856;7,/18467/.&*)**./.(%()+*,/,-/*+*,++*421/10-.59<,131314:01.*./+-)-&.%%&-+4)0.0/196.,+,,22,&+/-.1/00:;98:;412/0127(.0(%)'++*&'+,*.))+2/441,2-11869,+6-1'/,-./502973741298:1.(-,,(*)''*00-9+'$.-1211,-4))%((+''('')')%37788/61+.5738:9/00%'*)*(*(*)13.),.///(.,&+85;5786'111-/340;1/10-+)())(,&,3-4:55470*,,,+23352146:993/12/.-..)(+9-+-'.&&(
@fdd62ad1-1294-48bb-bc8e-50a524fbfe5b ch=76 read=75678 start_time=2019-12-13T06:39:42Z barcode=BC01 runid=2c9cf7bc05858273f10e7d7ec552fc0bd742dc3e
CTCCTACAGGAGGCAGCAATTAGAGGGGAATATTGCACAATAGGCTGCCTGATGCAACCATGCCGCGTGTATGAAAGAAGGCGGGTTGTAAAGTACCTTTCAGCGAGAGGAAAGGAGTAAAGTTAATACCTTTGCTCATTGACGTTACCCGCAGAAGAAGCACCGGCTAACTCCCGTGCCAGCAGCCACTTGATAATACGGAGGTGCAAGCGTTAATCGGAATTACTGGGCGTAAGCGCACGCAGGCGGTTTGTTAAAGATCAGATGTGAAATCGGGCTCAACCTGAGAGACTGCATCTGATACTGTAAGCTTGAGTCTCGTAAGGGGTGAATTCAGGTGTAGCGGTGAAATGCGTAGAGATCTGGAGGAATACCGGTGGCGAAAGGCGGCCCCTGGACGAACTGACGCTCGGAGTGCGGCGGAGCAGACGGGATTAGATACCCCGGTAGTCCACGCCGTAAACGATATCGACTTGGAGGTTGTGCCAGGCGTGGCTTCCAGGCTAACGCGTTAAGTCGACCGCCTGAGATACGGCCGCAAGAGTTAAAAAACTCAAATGAATTGACGGGGGCCCGCACAGCGGTGGGCATATGGTTTAATTCGATGCAACGCGAAGAACCTTACCTGGTCTTGACATCCGCGGAAGTTTTCAGAAGAGATGAATGTGCCTTCGGGAACCGTGAGACAGGTGCTGCATGGCTGTCGTCAGCTCGTGTTGTGAAATGTTGGGTTAAGTCCCGCAACGAGCGCAACCCTTATCGCTGTTGCCAGCGGTCTTCCGGGAACTCAAAGGAGACTGCCGTGATGGCGCTGGAGGAAGGTGGGGATGACGTCAAAGTCATCATAGCCCTTACATTGATTTACGTGCTACAATGGCGCATACAAGAGAAGCGACCTCGCGAGGCAACGGACCTCATAAAGTGCGTCATGGTGGCAGTTGGTTCTGCAACTCGGCTCCATGAAGTCGGAATCGCTAGTAATCGTGGATCAGAATGCCACGGTGAATACGTTCCCGGGCCTTGTACACACCGCCCGTCACACCATGGGAGTGGGTTGCAAAAAAATAGGTAGCTTAACCTTCCGGGAGGGCGCTTACCACTTGTGATTCATGACTGGGGTGAAGTCGTGACAAGGTAACCGG
+
.31.**,),,)+-))*+0(7*+*(*++,*4,+0,+,01183(*.,)&(-*013334&455866313243535/-/,%-)-*/+403;6558*&(&())/30-42(')'-(-+&,)%')153-0+7)*+84/87/056'6(),5220+22+*0(',+$.*(-.381/*(.*+,3:-0;;9:6775575')&''$-*4,./,*(*)),594/12434212$/(&2(*+::;84/166,.--*-,/+.2,,308821/42**&('&%')0/)+2+).().1/.++0+-+'())--74434461232397&&(#$$$)'*+-(*506%',-+'%.'5)7)*97665322644-64++-0,,,+*.6549:./5.63435**+-51-,0),/5&30<8,*68/7*)1/12124545'.'+,6/0-*.)#)*'(/5&67*-5/+10318:0',/.*+*'$)*/6455904420'0110+(',*(()+,%&%''*,6543-)(..0'&+)+(,1-++),,7-134.-44/-+$'%'',(,&.15/1/2'&(9-:6;::/-/1/;;313020112(696+16+(,+-2&-2.))*)'--,0273;;6:9;4.+-')-,+()(,0,05.1/2+2720.1-3--,3343/&0.8-4..9;:41-./)*)+/01..34579772/54*3-5871----+268,03-/454;99999688/10.167/1/,*./7721,9+522223..64&'*-*1+*1/.++%.3.*/147888222//5,--03-+$&().76-5068:<5*,'*(*-+./,()*,(.-''*/,+/),,,1*+(213346650/24)+*-4:945(016,,)''&'&&&(+1+.+-3654031-21107667774)*(+,)*1.5127171..2-.'))(,(78778192./7858507540+*&%()4(**,*+,,**)*-.+,,.5*/&++(*+6773/,'''&'+,,+-9:98100/6(9,-:603/74.-.'&((-33+&,-*0/.4,.+-*,+084692243,,*0)58731'**/468;468750+(+)()*)+()/)4)+,+1/*66.(,1--,+0*)--&++,++558<77797865352---4../3759947+7-002'2,
@96667769-4d83-48f1-b609-1565d56bc351 ch=187 read=120916 start_time=2019-12-13T06:39:41Z barcode=BC01 runid=2c9cf7bc05858273f10e7d7ec552fc0bd742dc3e
CGGTTACCTTGTTACGACTTCACCCAATCATCAATCCACAACAGACAGCTCTTCCTGCTTGCGGTTAGGCCACCGGCTTCGGGTGTTATCAACTCGTGGTGGCGGGCGGTGGTAATGCAAGGCCAGAACGTATTCACCGCGACATGCTGATTCGCGATTACTAGCGATTCCAACTGTTCATGTAGTCGAGTTGCAGACTACAATCCGAACTGAGGCGGTTTTATGGGTTTTGCTTCACCTCGCGGCTTCAGCCTCCTGCACCATCCATTGTAGCGCATTATTAGCCCAGGCCATAATGATGATTTGACGTCATCCCGCCTTCCTCCAGCTTGTCACTGGCAGTCTCGCTAAAGTCCCCAGCATAATGATGGTGGCTTAACGATAAGGGTTGCGCTCGTTGCGGGACTTAACAACATCTCACGACACGAGCTGACGACAACCATGCACCACCTGTATCTCATATAGCTATCTCCATCTCTGGGCAGCATGAGTATGTCAAGACCTGTTAAGGTTCTTCGCGTTACTTCAGGTAAACCACATGCTCCACCGCTTGGTAGGCCGTCAATTCTTTGAGTTTCATTCTTGCGAACGTACTACTCAGGCGAATTACTTATTGCGTTAACTGCAGCACTGAACTGACATCAACACTTGAGCACCATCGTTTACGGCGTGTGGACTACTAGGGTATCTGAAATCCTATTTGCTCCGGGACTGAGCGTCAGTTGCAGGGCAGATCGTCGCCTTCGCCACTGGTGTTCCTCCATATCTACGCATTTCACCGCTACATGGAATTCCACGATCCTCTCCTGCACTCTAGCTGCCTGGTTTCTATGGCTTACTGAAGTTAAGCCTCAGGCTCTACAGACCTTGCTGCCGCCTGCTCCCTCTTTACGCCCAATAATTCCGGATAACAGCACCTTTCACGGCCATACCGCGGCTGCTGGCTGTAGTTAGCGTGGCTCTCTAATAAAGTACCGTCCTCGGCACCACCATTTCCCTGCTTAGCCGCCGTTCTTCGCTTTAACAGAAGTTTACAATCCGAAAATAGCCTTCACGCGGCGTTCAGGGTTTCCCATTGCCGAAATTCCCTACTGCTGCCTCCCGTG
+
5-212/3716,,5'/+%+/+/*+,*,2/43101617-*+-%+)*-0-.///-13+$$%(++-1428.098..7-).,04:*81-).++-:.0++++.,,+*(%(-+++.**')($%$*18,70/&*-332773:0&*,),('&,.4;74-3:0+,0-050..011106:-(0(*-&*/1)-**+/20../08**')%',+--842.,060,,*),').,<<50720+,4:,113;1/293957070/4,&'*%(),***)'('(57.8..*,*,)1*0(&&#$&,))*/455('(,&'-..74;.,.74349/56+(+,-205607*))*/00046.7./.688730,-,1*+)30.&&&'('/1..14.//$&*)50611/0*'..-+5/00667708...983,/),&(++*.32..)*,5557//8655155278,9<7:31.02,0303575454/344552223.-..,033//2+(+&%'&'%&%*+2036.)*,-6(''1+4+71;722,(*(''&(5.7%-),)1,))%&*-(*+08+/0'-.9*-*'&&&&#&*)8/4-*46--54<45479649231388+4123001206:9)*,1*)*0,*3++-234/1.//40./+.024++/+)6035)/+%&%$%%%&$'(-.2348,&'&)())''%1,6*+-3,/1./002)'..*)/,(*09.,.,6,*11+)&'&*+*-10519,)%,1)+',.66734-1/.1./4;7867;878947/07()(-)5475644<73,.8-/,+.+144.1.1.*&'*,13311.04233./.,'(),/07969659;./.+/+*.2-//.4,+315/.2617(2**.&&$&&%$++$+),001:546324042*(0081/101/-.2./567/2.30-2((%&'$'$&&%%%&*'($)+(,513532/%(+%%#&%')(+()&'&)''&'&()**1-.4+&*&,0255-/,-('#&''---19351''%$+',,1902:679-,+)$'&)&'&())+-*.;6023708))3::2%'$%#$%%%))-,0-+1+)$2534<///+),701.,1303160(&&('&*,-.604;6/17
@57db74e2-86ef-4e8e-92b6-618bf3ee70cf ch=38 read=95749 start_time=2019-12-13T06:39:38Z barcode=BC01 runid=2c9cf7bc05858273f10e7d7ec552fc0bd742dc3e
CCGGTTACCTTGTTACGGCACCCCAGTCATGAATCACCAAAGTGGTAAGCGCCCTCCCGAAGGTTAAGCTACCTGCTTCTTTTGCAACCCTCCCATGGTGTGACGGGCGGTGTGTACAAGGCCCGGGAACTTGTATTCACCGTGGCGTCTGATCCACGTTACTGGCGATTCCGACTTCATGGAGTCAGGTTGCAGACTCAATCCGGACCACGACGCACTTTATGAGTCCGCTTGCTCTCGCGAGGTCGCTTCTCTTTGTATGCGCCATTGGCATGTGTAGCCCTGGTCGTAAGGGCCATGATGACTTGACGTCATCCCCACCTTCCTCAGTTTATCGCAGTCTCCTTTGTGAGTTCCCGGCCGGACCGCTGGCAACAAAGGATAAGGGTTGCGCTCGTTGCGGGACTTAACCCAGCATTTCACAACACGAGCTGACGGCAGCCATGCAGCACCTGTCTCACGGTTCCCGAAGGCACATTCTCATCTCAAAGAAACTTCCGTGGATGTCAAGACCAGGTAAGGTTCTTCGCGTTGCATCAGATTAAACCACATGCTCCACCGCTTGTGCGGGCCCGTCAATTCATTTGAGTTTTAACCTTGCGGCCGTACTCCCCAGGCGGTCGACTTAACGCGTTAGCTCCGGAAGCCGCCTCCAGGGCACAACCTCCAAGTCGACATCGTTTGCATTGGACTACCAGGTTATCTAATCCTGTTTTGTACGCTTTCGCACCTGGTAAATCAGTCTTCGTCAGGGGCCGCCTTCATACCAGTATTCCTCAGATCTCTACGCATTTCACCGCTTCACACCTGGAATTCTACCCTCTACGAGGACTCAAGCTTGCCAATTATCAGATTGCGGTTCCAGGTTGAGCCAGAGTTTCACATCTGACTTAACAAACCATACCGTGCGCTTTACGCCCAGTAATGAATTCCGATTAACGCTTGCACCCTCCGTATTACCGCGGCTGCTGGCGCGGGTTAGCCGGTGCTTCTTCTGCGGGTAGCATCAATGGAGCAAAGGTATTAACTGCTCCCTTCCTCCCCGCTGAAATTGCTTTACAACCCGAAGGCCTTCTTACCGCGGCATGGCTGCATCGGGCTTGCTGCATTGTACCAATATTCCCCACTGCTGCCTCCGTAG
+
703-30-31/4.-6..//-**'&%(&341436865..+.1)),+,+%$)+0194004,).7110210,1-,--(%&'4),:;1/83925*(*32-22761.//-,9955473730+0.*312,*)')'+*()),**2**/859251'-,*.0/6,)**.6112(30227:560)./70589,**++(1-5---'(26985312),3.-'%&+3460./4;;3-+*4-60,.1,'-++.0-,+'(%&&')1/98-::-,2532567:263-''$,&*%$'*/81.19::504')*017/0./11/2.0--044676117.,166;5506+,,<-*+5,.*,04475.87*+..031/,)((-(4/444/031801/59<,7.::76/533512.23457:312874+2)1(10**'15/:3,+0/21+-/15243355*0//707758652/.1+-.662./098867+)()*1.,,/096466-,('(('$(+*128:;998;::88910023:4261+,,//:21/-(*1/6./.02().1,,.-.0)+*,).00/,.,)*-,./18-0+44(%)*,7/;217:6.-1/;<.*&&%('-.-0/)),+/21220*/57398788657570..+-1..25/003+5,+2,25-.*(*7.-&,.40903*6,3568876887976&%&,*7-8996290('---/444:6/6+'%)&'$'$(%)/4741436;45.*26,,-&()*+*+14:*+78.3:569463&()-1%3278:8815--/10988664547<9,*.,'-/*))+*4756613/5+-'//-(21+3+&+))338,/')*.'*4*&(*042*,)+'%((-*))('-32:40,6.),%)(6-,+,-.1+,.00223./52+)$$$''&+(,+/,40*+.95*&,0.+**--11/611/7272404/++(-46-.51532;33.--10027/-.%%%''-)-+**3*(30-04935:6674,.&&$(((-0+523-))+48(/++*,*($%'$&..9/08521511-/389280..+*-)-)+/+352,-6-72:97/3.&(%&'-41-,-))--.,/0''&'('*,0.1/.3',*00/.,.12869/))'&')*183:9++66
@fc65e0d8-3fcb-4d20-8e53-0647053116c5 ch=159 read=87880 start_time=2019-12-13T06:39:54Z barcode=BC01 runid=2c9cf7bc05858273f10e7d7ec552fc0bd742dc3e
CTCCACGGGAGGCAGCAGTAGGAATTTCAGCAATGGGGAAACCCTGACCGAGAGCCGCGTGAAGGAAGAAGGTTTTCAGTTGTAAACTTCTGTTATAGAGGAAGAACGGCTACAGGAAATGGTAGCCAGTGACGATACTTTTATTAAGCCACGGCTAACTACGTGCCAGCGGCCCGCGGTAATACGTAGGTGGCAAGCGTTATCCGGAATTATTGGGCAAAGAGGGCAGGCGGCAGCAAGGTCTGTGGTGAAAGCCTGAAGCAACTTCAGTAAGCCATAGAAACCAGGCAGCTAGAGTGCAGGAGAGGATCGTGGAATTCCATGTGGCGGTGAAATGCGTAGATATATGGAGGAACACCAGTGGCGAAGGCGACGATCTGGCCGCAACTGACGCTCAGTCCAGCGTGAAATGAAGTTAGATACCTAGTAGTCCACGCCGTAAACGATGAGTACTAAGTGTTGGATGTCAAAGTTCAGTGCTGCAGTTAACCTGTCGTACTCCCGCCTGAGTAGCGAAACCGTTCACCAAGAATGAAACTCAAAGGAATTGACGGGGGTACCTGAAGCGGTGGAGCATGTGGTTTAATTCGAAGCAACGCGAAGAACCTTACCGGAATAATGACATACTCATAAAGGCTCCAGAGATGGAGAGATAGCTATATGAAGATACAGGTGGTGCATGGTTGTGTCGTCAGCTCGTGTCGTGAGATGTTGGGTTAAGTCCCGCAACGGCGCAACCCTTATCGTTGAATTACCATCATTAAGTTGGGGACTCTAGCAGGACTGCCGTGACAAGCTGGAGGAAGGCGGGGATGACGTCAAATCATCATGCCCCTTATGACCTGGGCTACACGTACTGCAATGGATGGTGAAGAGGAAGCGAAGCCGCGAGGTGAAGCAAAACCCATAAAACCATTCTCAGTTCGGATTGTAGTCTGCAACTCGACGCTACATGAAGTTGGAATCGCTAGTAATCGCGAATAATGTCGCAATGAATACGTTCTCAGGCCCTTGTACACACCGCCCGTCACACCACGAGTTGATAACACCCAGAAGCCGGTGGCCTAACCGCAAGGAAGGAGCTGTCTAAGGTGGGATTGATGATTGGGGTGAAGTCGTAACAAAGAGTAACCAGG
+
%(*+%((,*'+7*+.+&--1-,,,16.(&,,0:341/))/+1;1./06/.,&*%(++105--3*/36(,.*/.8521%+),)+4;:24:254/63331*+)*-.183&2,*,6..+,2,+355-.-8',,-,.)$))()++')2,3+*++),1//17878696--//)-((&-/*(,,1.1/.%*)**//.2:43313,9,+*-'.0*(.'(2),,)&/,()(/*-,09<;7:,('''&+/),**,-20)*(*%)+)+()&&'''2'+%+249-2;6840-41*.,)1-.///,+&++++*,-('(-4/6869814141,)'))((&&),-,0//+./,.*&(,)--.68015-546;:'))+/(')+(308:40'&(&+&.$&')'+&+,0232,(*)3%'$$',',4-2(*&(-2/+/0+90+,3546-51'*-17699:78/-.,-)+/67783320822352//-83,-33,+,1110337-8-2-$$#&$&((,,-/)*/0***%'&&&&)*(+-./;:84912.3:70275/30.9..-*.-/34501,($&#(&'($%(-'-508222,2*+.3272.7/4/,/''+24200.0(*3825/7/05%,()'%$)()+0.-./.-+,-('*(12()*')-775,,**,8+62222,-()&%'1/3(/10387032+%.--('&%(**+(,,,010331*6/200/'.4-4-192504-9/)+1-1'-*(/,).:+3++*;327.2-2..4;:;:9676:'-*1481-101,%'(%')..-,/,((((+++)./3/.3.*'(*(*-31264696456;00189833+0.,'.-/355763/.'()/*'(&'$(%#)-+/28**,&'(('''+.'*'('(-(+2,--&'())/4%+-99518)(*47;43545;967043:/.7-10/%*,25798*,++/6.0--+/364,2,)1.+.(,,011,,%'&$$%$$'),))()*+*&(&(&&&0--..1932/(-.+2,(.,-255547;-77)+42./.0*(*+''+)$&++0,'0*%'&-*%,('*(,631359541531(-),)'&((6677-51,025::.01,,.0.80.34-+--.)--1589650-%'&),;.0+.)
@926c8852-6221-41a5-9d04-b3cdba8b05c4 ch=53 read=104931 start_time=2019-12-13T06:39:53Z barcode=BC01 runid=2c9cf7bc05858273f10e7d7ec552fc0bd742dc3e
CCGGTTACCTTGTTACGACTTCACCCCAGTCATGAATCACAAAGTGGTAAGCCCTCCCGAAGGTTAAGCTACCTGCGCTTCTTTTGCAACCCCATCCCCATGGTGTAGGCGGTGTGTACAAGGCCCCGGAACGTATTCACCGTGGCATTCTGATCCACGATTACTAGCGGTCCGACTTCATGGAGTCGAGTTGCAGACTCAATCCGGACTACGACGCACTTTGCCCGAGGTCGCTTGCTCTCGCGGAGTCGCTTCTCTTTGTATGCGCCATTGTAGCACGTGTGTAGCCCTGGTCGTAGGGCCATGATGACTTGACGTCATCCCCACCTTCCTCAGTTTATCACTGGCAGTCTCCTTTGAGTTCCGGCCGGACCGCTGGCAACAAAGGATAAGGGTTGCGCTCGTTGCGGGACTTAGCAACATTTCACCAGCACGAGCTGACGACAGCCATGCAGCACCTGTCTCACACCGAAGGCACATTCTCATCTCTGAAACTTCCGTGGATGTCAAGACCAGGTAAGGTTCTTCGCGTTGCATCCGAATTAAGCCACATGCTCCACCGCTTGTGCGGGCCCCGTCGAGTTTTAACCTTGCGGCCGTACTCCCCAGGCGGTCGACTTAACGGATTAGCTCCGGAAGCCACGCCTCAGGGCACAACCTCCAAGTCGACATCGTTTACGGCATTGGACTACCAGGGTATCTAATCCTGTTTGCTCCCCGCTTTCCGCGCGAGCGTCAGTCTTCGTCAGGGGCCGCCTTCGCCGGTATTCCTCCAGATCTCTACGCATTTCACCGCTACCTGGAATTCCCCTCTACGAGACTCCGGCTTGCCGGTATCAGATGCAGTTCCCAGGTTGGGCGGGGATTTCACATCTGTTAACAAACCGCCTGCGTGGCGCACGCGCCCAGTAATTCCGATTAACGCTTGCACCCTCCATTATTACCGCGGCTGCTGGCGGTGCTTCGGTGCTTAGCTTCTTCTGCGGGTAACGTCAATGAGCAAAGGTATTAACTGCTCCTTCCTCCCGCTGAAAGTACTTTACAACCCGAAGGCCTTCTTCCTTACACGCGGCATGGCTGCATCAGGCTTGCCCGGTATTCAATATTCCCACTTACTTTGCCTCCCGTAGGAG
+
151-1-,56.3)1.%'-.37;7/777+,-996965:75/3271,0(-.*(&&)+(/*)*/2,.+423044355,')%&//(385*,/,+1.5)%',/9-/076.,)$*//44/..--135652642),.*)-*++,/*,3-01-7..0;::99;90,.-13:4444342(5*0-023949;:0,--00664;44*)88/1(1+5).'&&&'+/2510(*.0*(''))%**(+)+,,)*,.78004(%())+,;,885095.0565779<8:85--+*#*+,-0+-..,6,+1;:961,)+,,802*++((*+,22498967089/-276;5/*-)--5,(+,315192-.8753*)6455321*('.**//2978666:641428,-1/:86-1+--*+,-0643:233:931*))%)(().2885,0-*',+-252776879886287/03711112;44333/++*,.)('*&(%$,0988645210//-74,-:3;:;:558/32+(--36355333/55;::<978-4-,,708&&++5+7/&3*)*(31441*-17.,1,*(+*/4,776,'(+%'+0:;..'-+.+**+/,3+-++).,,)+2984:843..1/8/777-,')*01:.0(,*)14,0.07674.70/./784806)5-6774&/-//-4:3,./88&6%1)62/()('-,(/-/5.096692/59/)/,130+&(05.+()*03%'387221784573114)+030/3)*.-31+0.)*246-0,--(&&,..,+,&-0535<4/015%*((*3-/,5+5(3121/25681010/66&&((+,*8*&).-262./0/0989:181).76:5.0*)/3+-2990,,-./-')*+.-1;7794594,+(%%%&&($('+,/6/'112712,*'&+(.//++-,)+%)20../&++,.6..865-3-//64/+'(()'),,1,2--)&%&%'*31:;9.-.0441157775454435559)-*,-/10.*,'*)581::60865*315/5-*,%)++**00/2.+**/-71626/19,%&&&,&,&(-,127483212245,420.3*/3)%#+%&*&)+-/0/981'')%$&//5+1/.1:.-245**)
@9347d569-7652-4a0d-8184-87cab42d8148 ch=228 read=116365 start_time=2019-12-13T06:40:01Z barcode=BC01 runid=2c9cf7bc05858273f10e7d7ec552fc0bd742dc3e
CCGGTTACAGCAATTTACGACTTCACCCCAATCATCAGTCTCCTTTATGGAGCAACTCCTTCCTTGCGGTTAGGCCCAGCCACCAGCTTCCGGAGTGTTAATCAACTCTCGTGGTGGAGGCGGGTGGTATGTACAAGGCCAGAGCAGTATTCACCGCGGTATGCTGTTTGGATACTAGCGATTCCAGCTTCATGTAGTCGAGTTGCAGACTACAATCGAACTGAGAATGGTTTTATGGGTTTTGCTTCGCCTCAGCAGCCGCTTCCCTCTGCACCATCCATTGTAGCACGTGTGTAGCCAGATAAAGGGGCATGATGATTTGACGTCATCCGCCTTCCTCCAACTTGTCACTGGCAGTCTCGCTAAAGTCCCCAATAATGATGGTAACTAACGATAGGGTTGCGCTTCCGTTGCAGGACTTAACAACATCTCACGACGGGCTGACAACCATTGCACCACCTGTATCTCCTTAGCTATCTCTCCATCTCTGGAACCTTTATGAGTATGTCAAGACCTGGTAAAGGTTCTTCGCGTTGCTTCGAATTAAACCACATGCTCCACCGCTTGTGCGGGCCAATCAATTCCTTTGAGTTTCATTCTTGCGAACGTACTACTCAGGCCCCGGGTACTTGTTGCGTTAACTGCAGCTTTGAACTTTTTTTGACATCCAACACTTGAGTACTCATCGTTTGCAGCGTGGACTACTAGAATTATCTAATCCTATTTGCTCCCACGCTTTCAGGACTGAGCGTCAGTTGCAAGCCAGATCGTCGCCTTCGCCAGGTGTTCTCCATATGCACCTACGCATTTCACCGCTACGTGGAACCGATCCTCTCCTGCCTCTAATGCCTGGTTTCTGCAAAGCTTTACTGATTAAGCTGGGCTTTCACCACAGACCCTTGCTGCCGCCTGCTCCTCTTTACGCCCAATAATTCCGGATGCTTGCCACCTACGTATTACCGCGGCTGCGCGTAGTTGCCATTAACTCTAATAAAGTACCGTCAAAAGCTTCTGTTTCAGCGGCGCCGTTCTTCGCTATAACAGAAGTTTACAATCCGAAAACTTCTTCCTTCATTTTTTTTTTTGCGGCGTTGTTTTCAGTCAGGGTTCCCCATTGCCGAAAATTCCATACTGCTGCCTCCCGTAG
+
25/40/''&%%('13/%&+-04970427*,+55..*&((&'(&()**./5//0./+,29+85/28+.'0-5'()1-''(/*$)&(%),1((,.%')./0,)*-/6.,,,-&1',**&$&+1),%$'&'$''..55;*.9-&+''*%%(+:<913,***&,&))0-*)0+'++--1))(-08962+/%*395567787930/54;05,,0,2246<09+,531,.*.5,0)26.-2259.8790)*.50&--/5%)''''$%'7-/9)+183//0619+,++0)))(*+1024.)&&%()&%'')9(-983)25.////7<4/035::937*(*+),+..-(0-,2/..455408101630424652))*.78*-,%*.,,./,)/(*(46:10,*,(-+/,+(''-,-+)1-,,'3/0(,'.('()(())2/+.0*0)(.+*.1399-,,**%+'+/34:6646877+(('&,8888564.29.//.-,-5'0175;.--'''(*1.22,'(13782635;0.3/;7:<:57-5,(,/++%-'1+4:11-+*(+/157,'4..-2.,/,403-,&*'')888;7-.0.-/03;30,8;25730/,0123454,/00-00/'(&(.'($),++0701+4,8,232-)(((()+48//1304)'..442:'1(1**/*((),&,/56::92:1**)))*,/9333(0.%)'(,,,..126.2/)))1+(,.94*)/,-,77.,6:3/.')01,232/2/*-++',-..275)88/5*.)*+55&)++,3;0/4657673/+,0(&,,./0:5.'*,(++,)'%&)$#%%%&7,0**)-42-0))*(%%'*-868919-('&%&('%(*0),2/-*-2'(%&$%+734:;3336.///:890.600066;69:/...08**14-010/)'.+,094;07.6&((*++-683263)5,1-,5/28425222(&'%'1.2)($%$&+)))(()%-1-38,&*%+,56*'&((#$&*(*&&(%$$%%&)+/2647;44;7&&'&'*(*&&0)+1:6-(.((-*(*..+(-+)5:742,+$*&&%)(+*)(&)*-4-.-7+-/02/+-..+((+*1/8;8.090583399668.)$'&0015521/).5,*413
@b6587106-5b17-4471-830a-920f6b69a6fb ch=127 read=88884 start_time=2019-12-13T06:40:12Z barcode=BC01 runid=2c9cf7bc05858273f10e7d7ec552fc0bd742dc3e
CCCGGTTACCGCGGTACGGCTTCACCCCAATCGCTGACCTACCTTCGGCCTTGCCTCCGCGCAGTTAGCTCACGGACTTCGGGTATTGCCAACTCTCGTAGTTGACGGGCGGTGTGTACGCAGGAACCGGGAACGTATTCACCGCGACATTCTGATTCGCGATTACTAGTAACTCCAGCTTCATGTAGGCCGGTTTCGGCTAATCCGAACCGAGACTGGTTTAGGATCCTCACGGTATTACTGTACCAGCCATTTAGCCGAGTATTGTAGCCTACACGCAAGGGCATGATGATTTGACGTCATCCCACCTTCTCCCTGGTTAGCAGGCGGTCTCGCTAAGAGTCCCTCAACTTAATGGTAGTGGCTTAACTCGACAAGGGTTGCGCTTCGTTGCGGGACTTATTGTATCTCACGACTGCGGTGACGACAGCCATTGCGCCACCTGTCACGCGATACGAAGAGTTTCCTCGATTAAGAGTAATGCAAGGGATGTCGAAGTGTGGGTAAGGTTCTTCGCGTTGCTTCGAATTAAACCACATGCTCCGCTATATTGCGGGTCCCCATCAATTCCTTTGAGTTTTAATCTGCGACCGTACTCCCCAGGCGGAATAGCAATGCGTTAGCGGCGAGGAGGTGTTGACCCCTTATTCATCGTTTGGCGTGGACTATGGAGGTATCTAATCTGTTTACTCCCCACGCTTTCGAGCCCTCAACGTCAGTTACAGTCAGAGTCGCCTTCGCCGCTGTGAATTGTTCTCCTAATCTCGCATTTCACCGCCGCTGGGAATTCCACTCTCACTCTCCTGCACTCTAGATAACCAGTTTGGGTCTTTGGCGCAAGTTCAGGCCCGGGTATTTCCGCATCCCTTAATCATCCCGCCTGCGCTCCCTTTACGTGATGAAATCCGGATAACTAACTCGCCACCTACGTATTACCGCGGCTGCTGGCGCGTAGTTAGCCGTGGCTTCACTCCTTGGGTGCAATATTACGTAACCCCGCA
+
.2('227,.)%'%,.,,-++..-.2)%$1,32(322212)*/0(*))&-(&+&)*)2)$%(*+15,.)**-%(.5)))()*)(-$-&%3**()*2.0**++-,,*-,46.232143,)'#%('()+.5)73.21*1/2;4*21-0436(17.),.455142124(.0+000+121.,/2587$/'&$((%$**.574,*+*+4/3/,-*)&').129:3286+'(()*'')*/,62+1+(+//'(..,/25+-:-++.2***-,,0*&&'+,,,-&,'(*(089/11.0/..25-+*2&./880/+&*&+)''*-++'))-(%/&+)5'33.',*,,02''*+/1+*,.+%('2)/422002+.)**0+&%)),)0'+/.,1+*&'/2.*4.'$-//5423+%'$$%%&,++--**&(*+,)*(04583368+5(()(,/,25336-(*'('*/(,+,+%%$+0.1/-0+-.10/((*')&(%5,',46,2.//'*)),//&.--*(,+04548413-4-*+051+/,0-152,2+,(-)++02(('$'&+/,-.)4+/51-125775331+270,*49:.19+*&%'/075*0'+,,07*%-,1.2152'$&,6-...22,*))-**%(*'-(*''(*-+-)'$((+51021(,*'%*%&,)7-31,'%*%('*2386/7-//3075%,)873+')'(+9..*,+26')(*%**68863701,.14/)*+**(-**-2*2,&)'&)*)*,2/.0)()''(,&'%'%1+6:**%*''+)%)1$,)-'1.%($(--23-.-,**((*-')+,,'(,**&-.03.7/-*#%#'+&&&''*-/.-4/./6/4'0201+3:-3+*,--74,+./.,-&(*.(%*,,&-(),44'22(&*%'%$($')'(,,2213*()&##&,1047/-.+,.,-',++281-3---1//-0..5,42510)(*-(0,0/05,&()+$%%'***')-*%)))(*0+0%,'&$$$$
@88828c23-552d-40c0-bda3-2ae1a46e957f ch=67 read=87710 start_time=2019-12-13T06:40:22Z barcode=BC01 runid=2c9cf7bc05858273f10e7d7ec552fc0bd742dc3e
CTCCTACAGGGAGGCAGCGGTAGAAATTTTCGGCAATGGGGAAACCTGACCGAGCAACGCCGTGAAGGAAGAAGGTTTTTCAGTTGTAAACCTGGTATAAAGGAAGACAGCGGCTACAGGAAATGGTAGCCAGTGGCAATACTTTATTAAGCCACGGCTAACTACGTGCCAGCAGCGCGGTAATACGTAGGTGGCAAGCGTTATCCGGAATTGTGGGCGTAAAGAGGAGCAGGCGGCAGCGAGGGTGTGGTGAAAGCCTGAAGCAACTTCAGTAAGCCATAGAAACCAGGCAGCTAGAGTGCAGGAGAGGATCATTGGAATTCCATGTGTAGCGGTGAAATGCGTAGATATGCTGGAGGAACACCAGTGGCAGAGAGCGACGATCTGGCCTGCAACTGACACTCAGTCGAAAGCGTGGGGGAGCAAATGGGATTAAGATACCCTAGTAGTCCGCCGTAAACGTGATGGAGTACTAAGTGTTGGATGTCAAAGAGTTCAGTGCAGTTAGCAACGCAATACCATTACTCCGCCTGAGTAGTACACGTTCGCAAGGAGAAATGAAACTCAAAGATTGACGGGGCCCGCACAAGCGGTGGAGCATGGTTTGCAATTCGAAACGAAGAACCTTACCAGGTCTTGACATACTCATAAAGGCTCCAGAGATGGAGAGATAGCTATATGAGATACAGGTGGTGCATGGTTGTCGTCAGCTCGTGTCGCGTGAGATGTTGGGTTAAGTCCCGCAACAGGCGCAACCCTCATCGTTAGTTACCATCATTAAGTTGGGGACTCTAGCAGGACTGCCAGTGACAAGCTGGAGGAAGGCGGGGATGACGTCAAATCATCATGCCTTATGACCTGGGCTACACATTGTGCTACAATGGATGGTGCAGAGGGAAGCGAAGCCAGCCGCGAGGTGAAACAAAACCCATAAACCATTCTCAGTTCGGATTGTAGTCTGCAACTCGGCAGCAATACGTAGCCCGCGGG
+
0145124(18-*/4/.43'32-+)(+)/2,-+5,0.-0*'&(./,.&'*-:04.4210--3.-1*1,/1.*.,05-495+.%,)0,0:92-(%'&*),.9-..3+(21)1.,-.+,-+,).//-.+.-./6-22/).,*,'++,1-/51-)*,-.//1%'*./3468132..2-././,01.5//1216/6/+41),,.-141.3*'.(',+(/,4/((-36,)(-*%*)-020170**)%%,0++(.&&4(*,3,1644-2.0+'+0+6(*,45/5803'(28022/21-),,'**01234193-/*04.0/&0)2,0.4.3411..-)$*+8;:3083-,---//00-0&%&,,(.+,4247747.9..-221/2459-,,++545240/0/0,//02+12****+((*)%&./.45.)&(/08;6048+1,.))+../6)),3443775+/2.0/61+&'%&*)(%%((-.994681</:/.)-)(6,)&*526(*,//./12*%&)&---2.**'#*&+(++39,-3..,,11/-21(*+1/.$%*2,/+)/+(,.1:7..1,/'('.54/5-.:205,**../358-5-/4/.++,*-,97$**5.71+*-%-(+71.81616-/)&)')+-50232-*,++,.07/.1039'&''))3420-,,.,+..//2+.01498,2&/)+1611226-4/7/354673455679733$''/,039967:0/-.83/-*6/%&')%+)370/10/5<:8545641:0()6,-223:/706..104;;.0011+'+-')/03846.,,,-4875---./-3-.3050).6639889996680+/13222*21)-431488138540+0++&(&&)./1176<78<000740//+*+.()'''%',%$$'*..02.++/,-(0,')750-74)*/::1;95;42448888*/'/**,-271&%)'*12+-&+,%4*5-25-')#%$%$&%#$
@7232e0d1-63a5-4c58-a589-3ed7876c5df8 ch=25 read=26107 start_time=2019-12-13T06:40:21Z barcode=BC01 runid=2c9cf7bc05858273f10e7d7ec552fc0bd742dc3e
CTCCTACGGGGTAGCAGTAGAATATTACAATGGGCGCAAGCCTGATGCAACCATGCTGCGTGTATGAAAGACCTTCGGGTCGTAAGTACCTTCAGCGGGGAGGAAGGGGAGTAAAGTTAATACCTTTGCTCATTGACGTTACCCGCAGAAGCTACCGGCTTAACTCCGTGCCAGCAGCCGCGGTAATACGGAGGTGCAAAGCGTTAATCGGAATTACTGGGCGTAAAGCGCACGCCAGCAGTTTGTTAAGTCAGATGTGAAATCCCCGGGCTCAACCTGGGAGCTGCATCTGATACTGGCAAGCGAGTCTCGTAGAGGGAGTGCAGAATTCCAGGTGTAGCGGTGAAGCGTAGAGATCTGGAGGAATACCGGTGGCGAAAGGCGGCCCCTGGACGAGACTGACGCTCAGGTGCGAAAGCGTGGGAGCAAACAGGATTAAGATACCTGGTAGTCCACGCCGTAAACGATGTCGACTTGGAGGTTATTGCCCGCTTGAGGCGTGGCTGGAGCTAACGCGTTAAGTCGACCGCCTGGGGAGGCTGGCCGCAAGGTTAAAACTCAAATGAATTGACGGGGCCCGCACAGAAGCGGTGGAGCATGGTTTAATTCGATGCAACGCGAAGAACCTTACCTGGTCTTGACATCCACGGAAGTTTTCAGAGATGAGAATATTGCCTTCGGGAACCGTGAGACAGGTGCTGCATGGCTTTTGTCGTCAGCTCGTGTTGTGAAATGTTGGGTTAAGTCCCGCAACGAAGCGCAACCCTTATCCTTTGTTGCCAGCGGTCCCGGCCGGGAACTCAAAGGAGACTGCCAGTGATAAACTGGAGAAGGTGGAATGACGTCAAAGTCATCATGGCCCCACCCGACCAGGAGCTACGATGCTACAATGGCGCAGCCTGAAGCAGCGACCTCGCGAGCAAGCGGACCTCGCCAAAGTGCGTCGTAGTCCGGATTGGAGTCTGCAACTCGACTCCATGAAGTCGCTAATAATCGTGATCAAATGCCACGGTAGATACGTTCCCGGGCCTTGTACACACCGCCCGTCACCATGGGAGTGGGTTGCAAAAAGAAGTAGGTAAGCAATAACCTTCCGGGAGGGCGCTTACCGCTTTGTGATTCATGACTGGGGTGAAGTCGTAACAAAGGTAACCGG
+
--1--35.-/)$*,1,.1/+.75,6+&,.545732035;.5:5444...'1031.-+-15777340+/)'%396:7371-+(,-)&)(07.55/12.68+(,-+-+/0)&'+,.()+302-*..-70,345(0*++2/60,85,,2-')'%%#&,,*,),*1+--/0023394'1-/14194951/,,,58.00*0349*,244;2:-2'+,*4+./3:968668<6+.02,/'(&&(*%,1:/-/:07-7835595/))-('474*.576695/695032'%,/'1025--/3'2-3-,+)%''&()+55555,)*+*%)(((((,+-0.-)2,--746/7/.++*&&*+-.-),)*&0.,1(+742:637308.,+)((,*/,4872')45/.*,.//0/100/1*,844/+*-,)+/,76,(+-/;440*3(.(*))+/12;,-752)4.,)+*/5548;*/-))'*)*&*)+0015.35)2+(::-%)(+***)))'-(')*)'*(3250-*,.618.61/.41.1.-0'/+'''%%%/14/366+4182;812359;/..326332,-)72/94,,-1/+./.0386/0%(-.0/./2;/94;0*,./493725+,+(-1.+,,-08:989451//01/4+((()'(*,::1-+*),-545/081'3()8:709,03./1:9;97677',*,,.65444.-&*-/0+543452355666305/../271.3,/,,.2./.234'%.(4,.(,(+062,27)).*03++7--20**)).63756'&*,004;:6:8898;4*-()*78778.10--/09.88953-*+*--03(20-,/451-2*%*)*/2&&(++/5(%(&'(,,;321))*,&)&%'+76592;218411**.3,*0,&&%&)+34347760.-.18(.*.17546*)+/71.169888/0168/.*1)7,,+&*+/274330020%,+,-,/.'&*%&&)*)&&+((&%&''.0,)2,.27-0-0,++67580148++).+0&((()/0*0.29.11()--+2,$+%,+&*+1455:668;7-*%*'&'-1-+-%$%((%(+//0-3(42/*-2135.6.-6/%)20()6022;334223338/+*(')&'')$'1+5:2+5.2:7837
@2d1a0989-e72e-46d7-8385-b5123aa8765c ch=466 read=41588 start_time=2019-12-13T06:40:33Z barcode=BC01 runid=2c9cf7bc05858273f10e7d7ec552fc0bd742dc3e
CCGGTTACCTTGTTACGACTTCACTGATCATGAATCACAAAGAGTGGTAAGCGCCCTCCCGAGTTAAGCTACCTACTTCTTTGCAACCCACTCCCCATGGTGCTGACGGGCGGTGTGTACAAGGCCAGGAACGTATTCACCGTGGCATTCTGATCCACGATTACTAGCGATTCCGACTTCAGCTGGAGTCGAGTTGCAGCAGACTCAATCGGACTACGACGCGCTATGAGGTCCGCTTGCTCTCATAGTCGCTTCTCTTTGTATGTGCGCCATTGTAGCACGTGTGTAGCCCTGGTCGTAAGGGCCATGATGATGACGTCATCCCACCTTCCTCCAGTTTATCACTGGCGTCCTTTGAGTTCCCGGCCGGACCGCTGGCAACAAAGGATAAGGGTTGCGCTCGTTGCGGGACTTAACCCAACATTTCACAACACGAGCTGACGACAGCCATTACGGCACCTGATCTCACAGTTCCCGAAGGCGCAATCCATCTCTGGAAGAAGTTCTGTGGATGTCAGACCGAGTAAAGGTTCTTCGCGTTGCATCAGATTAAAACCACATGCTCCACCGCTTGTGCGGGCCCCGTCAGTACGAGGTTTAACCTTGCGGCCCATTACTCCCCAGGCGGTCGACTTAACGCGTTAGCTCCGGAAGCCACGCCTCAGGGCACAACCTCCAAGTCGACATCGTTTGGCGTGGCGGACTGCCAGGGTATCTAATCCTGTTTTGCTCCCCACGCTTTCGCACCTGAGCGTCAGTCTTCGTCAAGAGGGGCCGCCTTCGCCGCGGTATTCCTCAGATCTCTACGCATTTCACCGCTACCTGGAATTCTACCCCCCTCTGCAGGACTCCAGGCTTGCCAGTATCAGGTCTGCAGTTCCCAGGTTGGGCCAGGGGATTTCGCATCTGACAACAAACCGCCTGCGTGCGGCACGCCCAGTAATTCCGATTAACGCCCTCCGTATTATCCGCGGCTGCTGGCACGGAGTTAGCCGGTGCTTCTTCTGCGAGTAACGTCAATGAGCAAGGTATTAACTTTACTCGCCTTCCTCCCCGCTGAAGTGCTTTACAACCCGAAGGCCTTCTTCATACGCGGCATGGCTGCATCGGGCTTGCGCCATTGTGCAATATTCCCTGCCTCCCGTAGG
+
42/439*+'*.+-6')+)/-2*+.&'+13+1..922)-372&'')+..+&'(*15+).2.+'+)1-0*,-+/..-028*68.(74&18,)*2*4--&+,643'*)00(68+.+(+3/2134-4456%5213..001;9-.0/0+.,,.98988573,.--52002+01226;4931139,%%%%%)&(+.11263,)&)*%&367719,6*7-1./146421..0'*+,-2201+(/)'')++,')),1,,-7-664193'(&*,6468:<.64'((.,%'&&$((0037;7//778020,,679;)2(''&%)&&',/1852,.)...24622)))/1))+1%/.,.+'''&*422137450,+--3/<8::8961711+846)209861,42,9330335191/.-873.4-.*.++,./01;-+,-231.0+'2/331++()--,-&.'',3655530/%()//+--26;+2)'))+,3289;99:7863125816%((*/886323:56./.'(.,4%%,-08.'.,64171.-*)4&)+23,+*8)-+,&/1.//378884020,+.)(0(+&1,462+.02*%)$$(')'377.24212./..5:*&3'&(-1791.063+.+&-/-7.:.620..20011404+/,*083545760%%/4-%*,25:47&1)())-)2124-11(&('(+((&050./)&'&*(%.+0131:038)+824*'&)-660+***2700.105:5786866532445<:999/*(%,01445---,3389:'4*/2,415*.0/-022265355888<85.07331//*)*./'3.0%$*0766.&&'$&%'122/9++&++-1-10'.0.33%/&((++/157;2:++/512,+4.8)/65*(52((%+-0,+)++-623/2.8399323333,*$%#&%/.))../204,+)*1222/-10-+.*,0.3/&'%')*.534377650-0+.%'1;0..0&12,-0909<75641*(&)*--91610066.8.*)'&++0.,.33,/--&*,*-42-213,037061&+&*+3.+,.'22)(/.1459.;66;7/1-2.1-80008:76//-..+74353-/112&&.&.)+-;3221291,+.1*/7,-;74/
@d5e87b60-1dcb-4615-a81a-6d6e2f00bcbf ch=141 read=59608 start_time=2019-12-13T06:40:33Z barcode=BC01 runid=2c9cf7bc05858273f10e7d7ec552fc0bd742dc3e
CCGGTTACCTTGTTGCGACTTCACCCCAGTCATGAATCACAAAGTGGTAAGCGCCCTCCCGAAGGTTAAAGCTACCTGCTTCTTTACCAACCCACTCCCATGACGGGCGGTGTGTACAAGGCCAGGAACGTATTCACCGTGGCATTCTGATCCACGATTACTAGCGGTCCGACTTCGTAGGTCAGGTTACGGGCGCTCAATCCGGACTACGACGCACTTTATGGTCAGCACCCCCCCGCTCTCGCGAGTCGCTTCTCTTTGTATGCGCCATTGTAGCATCGTGACTGGTCGTAAGGGCCATGATGACTTGGCATCCATCCCACCTTCCTCCAGTTTATCACTGGCAGTCTCCTTTGAGTTCCCGGCCGGACCGCTGGCAACAAAGGATAAGGAGGTTGCGCGTTGCGGGACTTAACCCAACATTTCACAACACGAGCTGACGACAGCCATGCAGCACCTGTCTCACGGTTCCCGGAGGCACATTCTCATCTCTGAAAACTTCCGTGGATGTCAAGACCAGGTAAGGTTCTTCGCGTTGCATCGAATTAAACCACATGCTCCACCGCTTGTGCGGGCCCCGTCAATTCATTTGAGTTTTAACCTTGCGGCCGTACTCCCCGGTCGACTTAACGCGTTAGCTCCGGAAGCCACGCCTCAAGGGGCACAACCTCCAAGTCGACATCGTTTACGGCGTGGACTACCAGATTATCTAATCCTGTTTGCTCCCACGCTTTCGCACCTGAGCGTCAGATCTTCGTCAGGGGCCGCCTTCGCCACCGGTATTCCTCCAGATCTCTAGCCATTTCACCGCTACACCTGGAATTCTACCCCCCTCTACGAGACTCAAGCTTGCCGGTATCGGATACGCAGTTCCAGGCTGGACCCGGGGATTTCACATCTGACTTAACAAACCGCCTGCGTGCGCTTGCATGGCAGAACCGATTAACGCTTGCACCCTCCCGTATTACCGCGGCTGGCACGAGTTAGCGGTGCTTCTTCTGCGGGTAACGTGAGCAAGGTATTAACTGCTCCCTTCCTCCCGCTGAAAGTACTTTACAACCCGAAGGCCTTCTTCATATACACGCGGCATGGCTGCATCAGGCTTGCGCCCATTTGTGCAATATTCCCCACTGCGCACTCCCGTGAACTCAGCACCAACAGAAGGTTAACACAAGACACCGAAGTAATACGTAAGCCGCA
+
,,,0-3/350:,0-'+2149;872:;0(,96464580///5;932.0-/*'()88../'&)-4-/.194-(+)'+,(%'/''-43%-++',:5+,,2:.$)*+469:9421,-'10268*/./(7+3+,.-*%+&(160439345<766678(&()*.50/20000*7143478;5(/%*%()%'318(/%535*44426362868864476710-.1;;22-)*,'$%&,-0580**2/1/1+*/&**-/2814212:91036530574/8-,,/1)-''#%#$'(/+0+-+2'14796600,+*+*)-*)&*04+*78.,593:88-.()-2:5//378-8,/(-.889''*%&$+9:27'*(+)325770.-00-2'30:1/6/646+'%*0,8,,*),/121)7732332-0/'0.213;4./21(.*--.123415)*0445:36*,*,+,-1(***)*(.-85.72,+1)+/--,-081255,++(+4/898.48:;13:<774679578;<589447)6-;89<:6754502136./0.4/<888/-002445800-*(((*,.2-64934-+,436451.5<8,3,7:<-35-('(&((/,3.000.430)*)*+1.,6+9*-,-)/**%-.0+1,/.+021244:6714*7:-/12255414,7+02878979997<1-.243/56:633-25&*&(&&(/*00.5://5<8/12500&)(*0960-126:66455543(&%&'539647+264,.-+083<878;8954421385/-3*++/008652('()*9;335:8:100/7:73.0.03086808/.+-.1053143132'''+.0/4;%445/-*+)-%-&&&+0-6/*.---/*%)+((&'+%0883-+-.04541113535;77938:6121111/*,'&)%&&&'&%$$&0(*+2,4/0/31,,--74-15(*'((3029624/*('$$$'&%(-*)$&%(*$(-,15;9987470+-5./1258:6/2/.(-24.+6'-1/7.--)'&,5-+76300,'-$'(+*,1-0,''')))1199;84:44464/.')(*.6588170106777*1//.101.65+&)+()/.2,9../59270'*'&&%)%((38,+)'%&$$+-+00075981.2+*-.*8),%'*,),-45:1+-('((.)-))&'#%'%%$
@90f9f67f-57a5-4d4a-a41e-badaba8c44b1 ch=32 read=66256 start_time=2019-12-13T06:40:32Z barcode=BC01 runid=2c9cf7bc05858273f10e7d7ec552fc0bd742dc3e
CCCGGTTACCTTGTTACGACTTCCACCCCAGTCATGAATCACAGAAATTGTTAAGCGCCCTCGAAAGGATTAAGCTACCTACTTCTTTTGCAACCCTCCCATGGTGTGACGGGCGGGTGTGCAAGGCCGGAACGTATTCACCGTGGCATTCCTGATCCACGATTACAGCGTTCCGACTTCATGGAGTCGGGTTGCAGACTCAATCGGACTACGACGCGCTGCGAGGTCCGCTTGCTCTCGCGAGGTCGCTTCTCTTTGTATGCGCCATTTGTAGCACGTGTGTAGCCCTGGTCGTAGGGCCATGATGACTTGACCTCCCCACCTTCCTCCAGTTTATCACTGGCAGTCTCCTTTGGAGTTCCCGGCCGGACCGCTGGCAGCAAAGGATAAGGGTTGCGCTCGTTGCGGGACAACCCAACATTTCGCACGAGAGCTGACGGCAGCCAGCACCTGTCTCACGGTTCCCGAAGGCGCATTCTCATCTCTGAAAACTTCCGTGGATGTCAAGACCAGGTGGGTTCTTCGCGTTGCATCGAATTAAACCACATGCTCCACCGCTTGTGCGGGCCCCGTCAATTCATTTGAGTTTAACCTTGCGGCCGTACTCCCCAGGCGGTCGACTTAACGTTAGCTCCGAATTACGCCTCAAGGGCACAACCTCCAAGTCGACATCGCTTACGGCGTGGACTACCAGAATTATCTAATCCTGAGCAACCCCCACGCTTTCGCACCTGATCAGTCTTCGTCCAGGGGCCGCCTTCGCCACCGGTATTCCTCAGATCTGCCGCGTTTCACCGCTACACCTGAATTCTACCTCTACGAGACTCAAGCTTGCCAGTATCAGATGCAGTTCCAGGTTGGGCCGAAGTTTCACATCTGACTTAACAAACCGCCTGCGTGCGCGCCGCCCAGTAATTCCGATTAACGCTTGCCTCCGTATTACCGCGGCTGCTGGCGCAGGTTAGCCAGTGCTTCTTCTGCAGGTAACGTCAATGAGCAAAGGTAAACTGCTCCCTTCCTCCCCGCTGAAATTGCTTTACAACCCGAAGGCCTTCTTCATACACGCGGCGCTGGCTGCATCGGAGGCTTGCGCCCATTATTCGCAATATTCCCCACTGCTGCCTCCGTGAACG
+
84,0&3/(,537,/5')+,.1-$%'.76*,-::9:9693312/$.'%-()7*6.)*.29-*/0.5*+,%2+:/45659:7-/.8./7;.,/.&03'(+7**7.97778870992+-&&&+%++4-3631..--+--.;424937795)-1-&&).79.%&('..(&))/-)1/(*.77;6.1/('(*,,1)+)%+&*)//1+;.8*9096/-0.,,-)))%#'((206/./4/././,3**,&)&'(/040670670++'('(+793::),,,-,+11/./++,/454/0985+5')3*7:45/////4//,))&*.32,'.-038625')+0<-++967000,,/3351.+,&*+),4/8;4.8050:055,.//1-.%/17,+/-60*+2,13-/24350/.-,,0*,)+*,(+-/1,3:(+%)&)+)()),65232****+)#$&'-1.//,()',&2:3370+,/-21&10188676761/.((00,))*7:24::10).3/4,-.5-9-,')-,;98;:640,)%'*,0&'.-0.<6;<465601.13(+2)+,+/004-0'+45++./26774/7;97/.1:;.42.,0.0.515+.0225;94+76425327341,+'('+,.*-+4,*')+),-.29783)0-+)+169373.-1//6657878;8-4,%*)...55:898656)-&)+,-.0.4004*('$#%&&(/02.%('(/3-.-.)23()&&)+,.1226473/019<7.93969766:;675.2//165625-,/3*)#&(*,.0:4./48.4.-,'-/,*$*+-/'$+)(22,1'%+,4881+(*+/.16,+1..266787749883-*/07/7.-8)&%'('5,,)+-1211%+0+5+64/00959;6677966.-)*-(,/,,24789;761(2)'$*&)*'%+*'37&/()0-1:46/:011:4:.*&++/4/9-.,9&2,,,3-42830./&08119:798,:-,-6/85+)$-'0)*'#'(07*3:3-/356/-/,,(%&,'%)/.))*3'33*),(.+13/7/045./,0%.+*(-*'$$&%$$')+.2%4'),(*/(+/0;9,05'/+)%))200166150'-*****/-13732,-242
@e1e5819b-a801-4c99-9967-8e78535c3bc2 ch=63 read=117785 start_time=2019-12-13T06:40:49Z barcode=BC01 runid=2c9cf7bc05858273f10e7d7ec552fc0bd742dc3e
TCACCCCAATCATGACCCTACAGCCGGGCCGCTGCCTCCTTGCGGTTATCCACGGACTTCGGGTATTGCCAACTCTCATGGTGCTTGACGGGCGGGTGTGTACAAGACCGAGACGTATTCACCGCGACATTCCTGATTCGCGATTACTAGTAACTCCGAAGCTTCGTAGCAGGCGGAGTTTGGCCTACAATCCGAACTGAGACTGGTTTTTTAAGTTTGGCTCCACCTCGGCATTGCATCTCTCTGTACCAGCCATTGCAGCACGTGTAGCCCTACATAAGGGGCATGATGATTTGACGTCATCCCCGCCTTCCTCCTGGTTAACCCAGGCAGTCTCGCTAAGTCCTCAACAATGGTAATAACTAACGACAGGGTTGCGCTCGTTGCGGGGCTTAACCTTGTATCTCGACGAGCTGGCGGCAACATGCACCATCACCTTGTCCCCGAGAATTTCATCGATTAAAGTGATACAGGATGTCAAATTGTAGGTAAGGTTCTTCGCGTTGCTTCCAGATTAAACCACGTATCCGCTACTTGGCCAGGTCATCAATTCATTTTAGTTTCAATCTGCGGCCAATGCTCACAGGCCGGAATACCTAATGCGTGCTTGGCACGGAGGTGTTGAAGCCCCACCTGGTATTCATCGTTTGCGGCGTGGACTGCCAGGGTATCAATCCTGTTTGCTCCCCGCGCTTTTTTTGACCTCAGCGTCGAGTTGATCAGAGAGTCGCCGCCGCAATTGTTCTTCTAATCTCTCGCATTTCACCGCTACTTCAAGATTCCACTCTCTCTCCTCCTAGATAGCCAGTTTGGAATGGCACCCAAGTTGAACCGGGTATTTTACATCCCTTGATCGTCGCCTACGCTCCCTTTACGCCCAGTAAATCCGGATAACGCTCGCCACCTACGTATTACCGCGGCTGCTGGCGTATCCGTGGCTTCCATCCTTGGGTACCCGTCATTGCTCTTCCCCAAGAGACAGGCTTTGATCCGAAGTCCTTCATCGCACTCGCGGCGTTGCTGCATCGGGGTTTCCCCCGGTGGCACAGTATTCACTGCTGCCTCCGTGGG
+
.+&247*.0/0$()*,1*&$('&('%'%-,)*.$&(),%%)+.*.+.+*,+*..52+)()((%0&*+)49-'*,-21'0.40/.,.-/23;8500*+(*&)),-,/025)&&4,38668/&-0,12497927&'*0/8/('))+-())**,.-++/('(($&'2))-&&%'(*(*&%(07.)-**-,0/911..25721*+,.//141:88-,,--6+)..330+*+''%(').,)**.10//*.12-/*+(,,'(/(4/.-%()**+*+/1,(+,)('))0.()+./,*)&)1.,,/029::289*&'&(),)2241..)5*&)(()*.+-13441)*'---07433*&(,/,+3*&'+),(*2-40-(+.00/6..-23577952.5/&(('0-/,)($(&)('**')%&(*,/.,,-1/,((*,,/25197.6/.3,,..,%&&'%$,)'&%)*1.00.4+()'*.)--)/(,*.271))(((.*3*/,'.453.5435312&.1/2($&(-'/0.-.&('*)./+'+/*'''***)%(.*/$&)00/-+$'&&%&),/)&(1,+,++,)(&*&)%#'(#$#)(-)/.,70)/3,-3522-1%$$$&'.%.-+)+),*0.&)*%**(($)&%$$&%+23313./4+'*%,(**/310.'.5,25-,./.*'(////193)*,085*$(&%''*)*'#(%+.3-')*)*)(%'2+$%/0)(*&%%'$#&'%%'$&$$''')0+/)/*/8120,(&&(%-5**,.0*,-),05,)'%'8+--%((*310)(((&0/.$%2*($))'./9.+2&&%(''$($#''(,5)%$$%'*+/-252*%'()/2(())+01),-,202.323712&(('&-(*+'$'+2601/2/5/6+%-(+06/1/&&'%&($*'*505,(&')+,16-8**'&%$*')+,/)&+''$),)+,+0*+(10*',-*10*&**3/331,,(&'',''(,,.-)),63(&(&#%%'+1-77:'(&,)-)*,0+,.30/,++'(*&.2..9.18:1(%&(','$&)&.**-,&*()((&)+,2914)4.
@ba6540ee-03cd-4c28-a2b9-8ae3c05a0f0c ch=122 read=104625 start_time=2019-12-13T06:40:47Z barcode=BC01 runid=2c9cf7bc05858273f10e7d7ec552fc0bd742dc3e
CCGGTTACCTTGTTGACTTCACTGATGTTGACCCTACAGCCCCTGACCGCTGCCTCCTTGCGAGTTAGCTCACGGACTTCGAATTGTGCCAGCTCTCATGGTGTGACCCGGGCGGTGTGTACAAGGCCGGAACGTATTCACCGCGACATTTCTGATTCGCGATTACTAGTAACTCAGCTTCATGTAGGCGAGTTTCAGCCACAATCGAACTGAGACTGGTTTTAAAGTTTGGCTCACCTCGCGGTATTGCGTCTCTGTACCAGCCATTTGTAGCACGTGTGTAGCCTACACATAGGGGCATGATGGTTGACGTCATCCCCACCTTCCTCCTGGATTAACCCAGGCAGTCTCGCTAGAGTCCTCAACTTAATGGTAGTAGCTAACGTGTAAAGGAGGTTGCGCTCGTTGCGGACTTAACCTTAACGGCTCCTCACGACACGAGCTGACGACAACCATGCACCACCTGTCACCTTGTCCCCAGAGGATTTCCTCGATTAAAGAGTAATGCAAAGAGGGATGTCAAGTGTAGGTAAGGTTCTTCGCGTTGCTTCGGAATTAAACCACATGCTCCGCGCTACTTGTGCAGGTCCCAAATCCAATTCCTTTGAGTTTAATCTCTTGCGATATTACTCCCCAGGCGGAATACTTGAAAATGCGTTAGCGGCGGCACGGAGTGTTAAGAAACCCCACCTAGTATTCATCGTTTACGGCGTGGACTACCAAAATTTATCTAATCCTGTTTGCTCCCCACGCTTTTCGAGCCTCAGCGTCAGTTACATTGATCGCCTTCGCCACTGAATTGTTCTTCCTAATCTCTACGCGTTTCACCGCTACACTTTAAATTCCACTCTCCTCTCCTGCACTCTAGATAACCAGTTTGGAATGCAGCTTTCCCAAGTTGAGCGGGTATTTCATCCCACTTAATCATCCGCTTCTGCTCCCTTTACGCCCAGTAAATCCGGATAACGCTCGCCACCTACGTATTACCGCGGCTGCTGGCGCGTAGTTATGCGTGGCTTCCTCCTTGGGTACCGTCATTATCTTCCCCAGGAACAGGCTTTACGATCCGAAAACCTTCATCACTCCGCGGCGTTGCTGCATCCAGGGTTCCCCCATTTGTGCAATATTCCCCCACTGCCGCCTCCCCGTAGGAGG
+
/)%+.:24202',(&&-.,,%)$%).(1))'370+&.('*)*+$&%+-+,200000,-.*++*,*0+/2/1)+.847997-+*/-&1)*..%*)-,..448223626'&/5896;321/-&3////7*3-,001898:6245//213.47'(#&)8;6)*0/13/./)%2*1+./''*-34010300203/54<5.).0*'&',())),-((*2413312;;/0/().67+3//025901.//43-5-++&,(('('*%.*++...1:-*)*,01324786,++1/**,+-+*('+0102-,**,,.1,-133-+'+16-.161379,-+-.4&,(*'****&'*0588783/00-,/0298.2+)'&+../910/-+,..270.'&(.2)-'%)0,6++'&+-.2:1*0.)%'%&#/)(''&+$'%&(((),-..1+2350*.,(***/1.6:3//.),/-.04665,.,1,,*-('$%&%*&&.0/*'+/128,5-('(()/576629('$,2-00/244,'1(().20,,*//:88;925060*+.5/))-'/-3:,,**++424437*.(./,.4/-/77,451.00+.,-.,//0;631:92035;4/3++%%(()(,$%((**+,39:,-5;84:790&('&(.2//,-2739/-.-2/.8/.0,*&''*-+*)&(&%)*()'+*+%++--8/1474362(()20779:43/)0)+'$($0,+,0./1474524;.*-/5711+./,46-(11444913245552**--,+''('$..4341613490/1,)&,((5<*('*'(*4+-.221222&.26036:36886./-/&(&*'+'(&)+-24222515212323742/334:69035;:,7-20+,)'().(./(0-0082.+0(,(-+.72+-,44,$(&')2+1124-(*&+)*+-/05*.5/+-11:4,.3675/33*33:895,/01,//,,.*+..1-5.-56.,./0099;82+))&+(410+($)*2-2--3/3--%%%%-.-*-74110380348,;:;-/-5123'230.77/03405'(.52+092;49:;012-'(+/7555<56633103''033251999/,06(*30,-/,,/.+123/%')+881694388++0204.*-
@65740126-5b69-4b91-977e-6015cdb7f841 ch=409 read=49701 start_time=2019-12-13T06:40:55Z barcode=BC01 runid=2c9cf7bc05858273f10e7d7ec552fc0bd742dc3e
CCTACGGGAGGCAGCAGTAGAATATTGCACAATGGGCGCAAGCCTGATGCAGCCATGCCGCGTGTATGAAGAAGGCCTTCGGGTTGTAAAGAGGTACTTTCAGCGGGGAGGAAGGGGAGTAAAGTTAATACCTTTGCTCATTGACGTTACCCGCACCAGAAGAAGCACCGGCTAACTCCGTGCCAGCAGCCGCGGTAATACGGGCGCAAAGCGTTAATCAGGAATTACTGGGCGTCTCAAAGCGCACGCGGAAGGTGGTTTGTTAAAGTCAGATGTAGAATCCCAGGAGCAACCTGAGACTGCATCTGATACTGGCAAGCGGAGTCTCGTAGAGGGGTAGAATTCCGGAGTGTAGCGGTGAAATGCGTAGATCTGGAGGAATACGGTGGCGAGAGCGGCCTGGACGAAGACTGACGCTCAGGTGCGAAAGCGTGGGAGCAAACAGGATTAGATACCTGGTAGTCCACGCCGTAAACGATGTCGACTTGGAGGTTTGTACCCTTGAGGCGTAGCTTCCGGAGCTAACGCGATCCTTCCGCCTAGGGGAAGTACGGCCGCAAGGTTAAAACTCAAATAGATTGACGGGGGGGCCGCACAAGCGGTGGAGCGTAATGGTTTAATTCGATGCAACGCGAAGAACCTTACCTGGTCTTGACATCCACGGAAGTTTTCAGAATGAGAATGTGCCTTCGGGAACCGTGAGACAGGTGCTGCATGGCTGTCGTCAGCTCGTGTTGTAGAAATGTTAGGTTAAGTCCCGCAACAGGCGCAGCCCTTATCCTTTGTTGCCAGCGCCCGGTCCGGCCGGGAACTCAAAGGAGACTGCCAGTGTCTGGGCACGGAGGAAGGTGGGGATGACGTCAAGTCATCGCCATTGCCTGACCAAGGGCTACACGTGCTACAATGTATACAAGAAGCGACCTCGCGGAGACAAGCGGGAGCCTCATAAAGTGCGTCGTAGTCGGATTGGAGTCTGCAACTCGACTCCATGAAGTCGGAATCGCTAGTAATCGTGGATCAGAATGCCACGGTGAATACGTTCCCGGGCCTTGTACACGCCGTCACACCATGGGGAGTGGAGTTGCAAAAGAAGTAGGTAAACTTAACCTTCGGGAGGCGCTTACCGCTGTGATTCATGACTGGGGTGAAGTCGTAACAAGGTAACCGG
+
(**.2/10)),/648--,(*.55-7-*)**4;5)20-,,.5+.83222/++&))-.0874658875775-)+*&().,0++51662/4:+)%&%&',/:1--//)28))/,,2*/.*%'(/;1,114134934;2.388/1/+*,(0,%-1*&*&*)*,/.'*)(1012)4--.3//4-,01170/0.,12+*%'(04/02)7.+$%,4+(/0-;/://(*(&&+('*&(*''%'%%$02-,-./),(.'****%%%&)63-488:,/3:))*++-1////4-+%(''%%0604**))*5.....8.-,+%&&***)'&&%*%)-,./+,.-&,...*-+5,6+:.).$''..'+**(*,*32*,3--,,-4435/-0),1/++',(+10,*(&(()/+1+.646,.+(*-...:997:4++,*(..01+-/0&6+)),:;&600/)0(&%('(0*(/&/)005-&+*06388;5700/*,0/2+3,,,)-)---*.+6:115,)++*')&$&&&&'(*,-0-087.-+'-3'%'&''+(*),0.)'('('3/534/339+7/;4:;536358)'$''0+/(0&*19;7-86**++*-),/962/',--2,'',1/::.559.,+,.995833415.)2+1.2/1:7776749313568,+,)*')'0;9+80.%+*'(*)0-.868;97:2;:/6/7232/310.)3,55754./-.,((+.58902222--*,**,)(0830577%...5.+)*)5++.0/5+,782)($&&&)+*-2&'1*)-5009((&'*((+30510,/1+570755218+,()**1/,-()'.*,-/.)')$$*,(--,,/*,)143/89:93-.*)*-/076,*)%'%%,+%(&,&+&.*''&$''((&''-+051-)$()(.0(&*((+98989:661*&'&*&&&-)-)%&(/+.578;6/1/.-14&1%,02(-)**-.)++,36802--1'()558+.*6,,,5173835//1../06342./-+,01**,,1:712,/0,,95131-0031,2345/3',')%)(/:0001116734.%&%$&(**%)-812288,$&&')-)-)))$&%%,+22190*:7-,20//40/58+-4..69::965423321,(''(,+,5221(-1+,-2382715
@d1fdba4f-b3a7-457a-b359-9b07ab85e889 ch=384 read=61638 start_time=2019-12-13T06:40:56Z barcode=BC01 runid=2c9cf7bc05858273f10e7d7ec552fc0bd742dc3e
CCGATTTACCTTATTACGGCTTCACCCCAATCATCGTCCACATGGAACGGCTCCTTCCTTGCGGATTTAGGCCACCGGCTTCGGGTGTTATCAACTCTCGTGGTGTGACGGGCGGTGTGTACAAGGCCGAGAACGTATTCACCCGCGACATGCTGATTCACCGCTGATTACTAGCGATTCCCAGCTTCATGTAGTCGGAGGTTGCAGACTACAATCGAACCTGAGAATGGTTTTATGGGTTTTGCTTCACCTCGCGGCTTCGCTTCCCTCTGCACCATCAACTGGCACGTGTAGCCCAGGTCATAAAGGGGCATGATGATTTGACGTCATCCCGCCTTCCTCCAGCTTGTCGCTGGCAGTCTCGCTAGAGTCTGACAATGATGGTAACTAACGATAGGGTTGCGCTCGTTGCGGACCCAGCATCACGACACGAACTGACAGCCATGCACCACCTGTATCTCATGGCTATCTCTCCATCTCTGGAGCCTTTATGAGTATGTCAAGACCATAGTAGGTTCTTCGCGTTGCTTCAGATTAAAACCACATGCTCCACCGCTTGTGCGGGCCCAAATCAATTCCTTTGAGTTTCGGTGCCGGGCAATGCCTACTCGGGCGGAGTACTTATTGCGTTAACTGCAGCACTGAACTTTGACATCCAGCGCCAGTACTCATCGTTTACGGCGTGGACTGCTAGAATTATCTAATCGTGCATACACGCTTGGGACTGAGCACGTCAGTTGCAGGGCCAGATCGTCACCTTCACCACTGTTCCTCCATATATCGCATTTCACCGCTACACATGGGTCCACGATCCTCTCCTCCTAGCTGCCTGTGGTTTCTATGGCTTGCTGGGCTTCTAAGCTTCAGGCTTTCTCCCTGGTCCCTTGCCTGCTCCCTGCTACGCCCAATAATTCCGGATAACGCTTGCCACCTACGTATTACCGCGGCTGCTGGCGTAGTTAATGGTAACTCACAATAAAGTACCGTCAGCAAACACTTTTTTATTTCCTGTAGCCGCCACCGTTCTTCCTTTATAACGAAGTTTACAATCAAAACCTTCTTCTTCACGGCGTTGCTCGGTCAGGTTCCCCATTGCCGAAAATTCCCTACTGCTGCCTCCCGTGGG
+
+'((091,0404$/(&+02/,0.,469(3*+-38.&'*))*-10-)'(%*,,098;8608/0./(8/+)5876&($)$%-2,+4-,026123/4-,+*-1557100/.0)12+)1+0122&.-'003/,,01866877()%,(,&-()/4698995430%&,&&%)+.2.0*&)**-.+--)($('+()-166566()'().4*-).)-3*-+6,4-/22('(,+,2/.*-.*&#(&0,3;64.27<756923/)1,),''$&'(-2*./10//20(,+'$$&%'.,.013*&(.,,*.3332655+,796/77010%$04)).179:9*35*(265:8;12((()1*'+/&,-.22016527.*3())*+/$$%$)3-0,/11.313*+.,)$(&(--2//04543,27)&-0*.$&)',/--%%&$&$'''$2.,*'&%+++.,--26+31,*)**-./++&***220,-05:68:67573,%&')-,+0,),,-2124063446*()*-0/74<::<95623,++6,7/-.01/:;.;;*4.411.2,+20.,/,+.-1/600+*')''(6-8;0%&()*+,08,()$&%*&))$+%$%%+&&(./0%-+.)-('&%$$$%)())1.7060453222088859517-,*45*0(*%-(*),+,,366267526:*+*5+++-0231,010)++-2.3320/.,%&$&$$%('-+($#(,))112200&))+,+,.)'%%)01.4/./77/10('',2.%0405/.2003035.-,-))('*)1::415:14642-/+-+-&(+)(+*/1041/++)*-'''((+./.)&'&,-::///20741.**()'##&+(),-%*+*,$.10)5,&%++**.0-4/'+%#('%,++./&(&'((*216-1,+8:7:011427553+.0/,27.17.,/%.'+-+5721--./05-2,+*11.8-,%&''$'%).-+)/3/21/),,/7670'%*0521,,-+001-(-4.3**(-*+,3)'(%+)/.7+*)*&&'&((,''%(*)+66*/.(1,'..*276;7705++,%((*)+-3,,,-)1./'.,04-11..14-34,,15229.7)('-)%'*'+/**+*(('((
@f4414323-3458-41f1-a4d8-4a0cc3edc146 ch=217 read=76043 start_time=2019-12-13T06:39:48Z barcode=BC01 runid=2c9cf7bc05858273f10e7d7ec552fc0bd742dc3e
CTCCTACGGGAGGCAGCAGTGAGGAATATTATTGCACAATGGGGAAACCTTGATGCAGCAACGCCGCGTGGTGATGAAGGTTTTCGAATCGTAAAAGCTCAATGCTGGGAAGATAATGGCAATTTTAAGGAGGAAGCCACGGCTAACTACGTGCCAGCAGCCGCATTAATACCGTAGGTGGCGAGCGTTATCCAGTTTACTGGGCATAAAGGAGCGTAGGCGGATGATTAAGTGGGATGTAAGTCACCCGGGCTCAACTTGGGTGCTGCATTCCAAACTGGTTATCTAGAGTGCAGGAGAGGAGGGTGGAATTCCTAGTGTAGCGGTGGGTAAGTTAGGAAGAACACCAGTGTGAGCGACTCTCTGGACTATAACCGACGCTGAGGCTCCGAAAGCGTGGGAGCAAACGGATTAGATACCTGGTAGTCCACGCCGTGAAGCGATGAATACTAGGTGTGGGGTTTCAACGCCTCCCGTGCCGCCATAGCATTGAAGTATTCCTGCAAGTGCAGTCCTTAAGTGCAAAACTCGAGGAATTGACGGGGACCCGCACAAGTAGCGGGCATGTGGTTTAATTCGAAACGCGCGAAGAACCTTACCTACACTTGACATCCCTTGCGACACTCTTAATCGAGGAAATCCCTTCGGGGACAAGGTGACAGGTGGTGCATGGTTGTCGTCGAAAGCTCGTGTCGTGAGATGTTGGGTGAAGTCCGCAACAGGCTGTAGCCGTATCGTTAGTTACTACCATTAGGTTGAGGACTCTGGCAGGACGCTGCCTGGGTTAACCAGGAGGGAAGGTGGGGATGACGTCAAATCATCATGCCCCTTATGTGTAGGGCTACGTGCTACAATGGCTGAGTACAGAGATGCAATACCGTGAGTGGAGCCAAACTTTAAAACCAGTCTCAGTTCGGATTGTAGGCTGAAACTCGCTACATGAAGCTGGAGTTACTAGTAATCGCGAATCAGAATGTCGCGGTGAATACGTTCAGGTCTTGTACACCGCCCGTCACACACCATGAGTTGGCAATACCCGAAGTCCGTGGAAGCTAGCCGCAAAGGCAGCCGGTAAGTCAACGATTGGGAGTGAAGTCGTAACAAGGTAACCGG
+
,-2/*&+'1+%**)-/+%+,,%.,*+)&0)%-)(()-246611)'+),-,2../7320314323;5624.**+,1*+/+1-76.6,-1/.)-.31)%&'))))%$)'05(/,/216)+$&$&)()(&'+-*'(&('*/+,/622220//1/313/-..,/15-1(,'%$$$(',.-6/.191(+4562;1-.'')191-//14,,$(-8-..$)*99;7976<54302443165;961)()'$)&$&(*&-2/22(&'((,.,-379872837-:62333034//20/*'-+*+')2-,',*&,+')..0-3-30.,1320/0/.5-&&'&*+)+//0*.()695331%)+'#%'*-276720)14;576+5176:58:5142.06343**10)(,-.*1-(*-686/-5-1.+,::769,*'((+/),),,/4'+((/'(-343/81015./102329:7.<:-.'+'17097+-9578-37''%'&$)*&(+&)*,85)(&)+/*+-*'**,'*'*$&&$%-686,4.'+&)$$*)(%&)*46163*&%#()('(&((/*(++212313<8096:4.'/('%((0.-/+//5121/38563'(()+,.0333'(*)+&&$)+,-011110((''),+*-40.03'+613982200069-212551.//1347314:775''(*(*,.132376;32122-8,,()&%')()+(&()&5-/.*$$#$$&%%*+..22:3+4,))%',-)4+&3,7,'',.)-01.&,+'(2,/++,,2501961.6-8-3:9-,1,,1-8/0663/88898778;00/89616,39/)1*)()+++.0231...+--1/012;54874,%%(%6*,,-.3679:859;8:5&)*./%).';<:62851:;2596671//./7;6/6-/2-0+11.**-5-/14'($&(+,38212;:8--00+*+'()+++/((((1+62/-40/283+,'')4;93*)5*.%+33747(0),%&(),13./31100-4;7.,-+*0/0./;0.131**.+-0458-('&$$&&&(+*.-0&'&&$)*(*,(+&+)0)$('(-*'+/'(,--*%***028528(2.297:/.
@027d7f0f-073d-4fd7-958e-f8c9f1904f39 ch=45 read=90981 start_time=2019-12-13T06:39:47Z barcode=BC01 runid=2c9cf7bc05858273f10e7d7ec552fc0bd742dc3e
CTCCTACGAAGGAGGCAGCAGTGGGAATATTGCACAATGAACAAGCTGATGCAACCATGCCGCGTGTATGAAAAAGGCCTTCGGGTTGTAAGTACTTTCGGCGGCAGGGAGGAAGGGAGTAAAGTTAATACCTTTGCTCATTGACGTTACCAGAAAAATTTCGGCAGCTAACCCGTGCCAGCAGCCGCGGTAATACGGAGAAGTGCAAGCGTTAATCAGATTACTGGGCGTGAGCACGCAGGCGGTGACTTAGGTGGTGTGAAAGCGGGCTTAACCGCAGAATTGCATTTCATACTGGGTCGCTAGAGTATTACTTTAGGGAGGGTAGGAATTCCCGATGTAGCGGTGAAATGCGTAGTGTGGAGGAGGAATACCGAAGGCGAAGGCAGCCGCTGGGAATGTACTCATGTGCGAAAGCGTGGGGAGCAAACAGGATTAGATGCCTGGTAGTCCACGCTGTAAACGATGTCGATTTGGAGATTTGAGCTTTAGTTTGGCCCGTAGCTAACGTGATAAATCGACCGCCTGGAATTACGGCCGCAGGTTAAAACTCAAAATGAATTGACAGGGGCCGCACAAGCGGTGGAGCATGTGGTTTAATTCGATGCAACGCGAAAGAACCTTACCTACTCTTGACATCAGAGAACTTTCAGAGATGGATTGCCTTCAGGGAGCTCTGAGACAGGTGCTGCATGGCTGTCGTCAGCTCGTGTTGTGAAATGTTGGGTTAAGTCCGCAACGAGCGCAACCCATATCCTTTGTTGCCAGCGGTCGGGAACTCAAAGGAGACTGCCGGTGATAAGCCGGAGGGAAGGTGGGGATGACGTCAAGTCATCACATGGCCCTTACAGTAGGGCTACGCACGTGCTACAATGGCGTATACAACGATGGTGCGAGCTGGAGCGAATCTCTGAAAGTACGTCTAAGTCCAGTTGAGTCTGCAGCTCGACTCCATGAAGTCGATCGCTAGTAATCGCAAATCAGAAGAGTGTTGCAGTGAATACGTTCCCGGGCCTTGTACACACCGCCCGTCACACCATGGGAGTGGGTTGTACCAGAAGTAGATAAGCTTAACCTTTTGGAGGCGTTTACCACGTTCATGACTGGGGTGAAGTCGTAACAGGTAACCGG
+
)*2.,.1%%()*'*---/2207,-(-)+'5))*.*6+++&%**.',*+.3000+/13769:455532..01:91+(1+98:8+465:678703../880,0-%)($.7.+.-**).+%')0;61-9+9,12.79,+455347302,/.')(('10./'$%&'.+)$)((,'+)((23;;969333920..+7++(1-2-*%%))--24*-/230303))*5//324<9934.++.%.+.)5:565311*))('&('*++*(,1-%2$%*013323+&'+'*+-/01/6931242,.16112001(***(&,'&(381*+1-(,20,./%/)1646))&(&$&*-1664284-**--*()+.72.2.+-+/3.6841/1+0*+,('()'&*'&'&'(,)'*%%$&%8.30047/,0+'*))+76(*+.39/7*./(5++++,)19+,74.113)'*+.1989:10....388.:7.-)$(%,2,,(55596().6)*%)()*)&+++/*30-.//3;3///343.20+).')+)&*,055021-8480/52.081<;,--2253856%486-.2(**,687759238)./082./53;:665.*)(-.984978659+'+/--,2.2820000/;000429(*,+*+(.6/4*+(,0243'1%(45161&,4))(-,-*)+//6157978722233;9998:66/*+,,9775.9.-,0:717371224:7-+,0)&(*+1('.--45154-%*'*.'&0)(*4--,***.*0+/99294430:,1*(*)14794250/045;(563/+-/*-31851:;15633535961255786*,...)9+'&%$%(*-.+.,+))*&-+-.1151.1/:11;83321',&(.224+69:0/-.,12/'*/+.85640,(+-*()')((7033--/*(*0()%))--1/0%--3//588922--/,-)('')000'-/,..0/87;111++.'()*+308,/%.,,-989:76:.0-,69822-&,0./0/1:356+-5202/2806.))'%*'+,2-(./072)-+))%&10*'&&&'1)120791.5.+.-04<:47:14/0:98767657950.-++**+.-)&(&-31499789
@351c3d1b-88a5-4454-93b5-39b935930884 ch=147 read=75939 start_time=2019-12-13T06:39:37Z barcode=BC01 runid=2c9cf7bc05858273f10e7d7ec552fc0bd742dc3e
CCGGTTACCTTGTTGCGACTTCACCCCAGTCATGAATCACAAAGTGGTAAGCGCCCTCCCGAAGGTTAAGCTACCTTCTTTTGCAGCCCCTCCCATGAACGACCCAGCGGGCGAGGGTGTGTGCAAGACCCCGGGAACGTATTCACCGTGGCATTCTGATCCTGATTACTGTGATCCCGACTTCATGGAGTCGGGTTGCGGGCTAATCGGACTACGACGCGCTGAGGTCCTTGCTCTCGCGAAGTCCTTCTCTTTGTATGCGCCATTTGTAGCACGTGTGTAGCCCACAAGTCGTAAGGGCCATGATGACTTGACGTCATCCCACCTTCCTCCAGTTTATCACTGGCAGTCTCCTTTGAGTTCCCCGGCCGGACCGCTGGCAACAAAGGATAAGGGTTGCGCTCGTTGCGGGACAACCCAACAGCACGAGCTGACGACAGCCATTACGCTCACAGTTCCCGAAGGCACCAATCCATCTCTGGAAAGTTCTGGATGTCAAGACCAGGTAAGGAGTTCTTCGCGTTGCATCCGAATTAAACCACATGCTCCACCGCTTGTGCAGGCCCAAATCAATTCATTTGAGTTTTAACCTTGCGGCCCGTACTCCCAGGCCAGTCGACCTAACGCGTTAGCTCGGAAGCCACGCCTCAGGGCACAACCTCCAAGTCGACATCGTTTACGGCGTGGACTACCAGGGTATCTAATCCTGTTTGCTCCCCACGCTTTCGCACCTGAGCGTCAGTCTTCGTCCAGGGCCGCCTTCGCCACCGGTATTCCTCCAGATCTCTACGCATTTCACCGCTACACCTGGAATTCTACCCCCTCTACAGGACTCCAAACTTGCCGGTATCAGATGCAGTTCCAGGTTGAGCCCGTTTCACATCTGACTTAACAAACCGCCTGCGTGCGCTTCGCCCAGTAATTCCGATTAACCTTGCACCCTCGTATTACCGCGGCTGCTGGCACGAGTTAGCCAGTGCTTCTTCTGCGGGTAACGTCAATGAGCAAAGGTATTAACTTCTCCCTTCCTCCCGCTTCAAATTACTTTACAGCCAGGCCTTCTTCATACACGCGGCATGGCGCCGTCAGGCTTTGCGCCCATTGTCGCAATATTCCCCTGCTGCCTCCCGTAGGAG
+
71.32;23909).*)+7588<6/685//013/1-),.3/5)77454:9:.*,,9;.6.7.*+5020321+/0'()+0-/75*,/*).31,)/-+&/*%))*(/+'$&,*-281&,(%+&''+',,/($)1/*,13/66401/8--0;4:3:456<;87740(#'+28++('$)*0-+(&%./96&'-.***-*:69;38,/*(&+((.)8-630111551%&(&'2232))4+23615))))(),-..81645;8/0013557;2/:,-+,*)$))50/+(+-21-$$&&'*,2510,451701/01..0/9111788:.:7-+595057+-+-09<2/05686774*176760-5/,+3343--*(0/227+*(()))&%%''592*2.:53,(-*516443:714+*)21/+-,,)$'$&&%.,.))576789825.+,/'3&&)&%%(%.*47<34-)('(0-/162342+*...*+2.4/+)*1*-./.;699867878.2-.04(-(+4:558+'(+)+*,,,+)'&*.)6956-,)*511347/13,)*')*)3'33373'*()+)-+0,,345-*'09722644431-&+10*+5//.0:1+7/9-,-762118--(-)*,/5/.012--,.%()(+,1976,(33.-0035817(2+135856465106,%)(,*..3:277*52/52*/..00*)258464;6-.,010.&*)*494224/59456698:65565:;80/6+*9:93;46:7;:89:01807658;741.,+),-++-..003.8;/+*.6.33--%+%%&*(--/.-.05762*.+'*&*3)*+0+2+*,),,19)10-04/37;99'76+4+).4.0($)30')/51,**-/233130-//+12(-2-34%'+--01%%)'%(-0,+-/275:11)))9*6*))/,,,,5--134012-0,%+-2/12563-+$(&&005.//,%'+$))31:<8631'//*+12355110-&6618.,/-&*++,(+,&'+:3.787.84+'++*&+*')'%(02.'&)&3.&'/145<66<73422,1,-,0**((&&$')'*1'27/30)(.+27,%*+())$*'2+013:43.--15336.77(*534-'(
@cb7ace71-5d89-4ddb-b618-ff39de52e442 ch=153 read=83641 start_time=2019-12-13T06:41:18Z barcode=BC01 runid=2c9cf7bc05858273f10e7d7ec552fc0bd742dc3e
CCGGTTACTTGTTGCGACTTCACCCAATCATCAATCCACCTTAGACAGCTCCTTCCTTGCGGTTAGGCCACCGGCTTCGGGTGTTATCAACTCTCGTGGTGAGCGGGCAGTTATTACAAGGCCGAGAACGTATTCACCGTAACGATTCGCGATTATAGCGATTCAACTTCGTAGTCAGGTGCAGACTACAATCCGAACTGAGAATGGTTTTATGGGTTTTGCTTCACCTCGCGGCTTGCTTCCCTCTGCACCATCCATTGTAGCATGTGTGTAGCCCAGGTCATAAGAGGCATGATGATTTGACGTCATCCCGCCTTCCTCCAACTTATGCTGGCAGTCTCGCTAGAGTCCCCAACTTAATATTGGTAGCTTAACGATAAAGGGTTGCGCTCGTTGCGGACTTAACCCAACATCTCACGACACGAGCTGACGACAACCATACCTGTATCTCCTTATAGCTATCTCTCCATCTCCTGGAGCCTTTATGAGTATGTCAAGACCTATAGTAAGGTTCTTCGCGTTGCTTCGAATTAAACCACATGCTCCACCGCTTGTGCAGGCCCCGTCAATTCCTTTGAGTTTCTTGCAGACGTGCTACTCAGGCGAATACTTATTGCGTTAACTGCAGCACTGAACTTTGACATCAACACTTAGTACTCATCGTTTACGGCGTGGACTACTAGAGGGCATCTAATCCTATTGCTCCCCACGCTTTCGGGACTGAGCGTCAGTTGCCAGGTAGATCGTCGCCTTCGCCACTGGTGTTCCTCCATGTATCTACGCATTTCACCGCTACGTAGATTCCACGATCTCTCCTGCGCTCTAGCTGCCTGGTTTCTGCCAAGCTTACTGAAGTTAAGCTGGGCTTTCTGAACCCTTGCCGCCTGCTCCCTCTTTACGCCCAATAATTCCGGATAACGCTTGCCACCTACGTATTACCGCGGCTGCTGGCACGTAGTTATGTGGCTTTCTAATAAATGCCGTCACTCGGCTACCATTTCCTGTAGCCGTAATCCAGCTATAACGAAGTTTACAATCCGAAAACCTTCTTCCTTCACGCGGCGTTGCTCGGTGGGGTTTCCCCCGGTGCCGAAAATTCCTGCTGCCTCCCGTGAAG
+
3-(,/2,(+()1:./0+13-,$,*.*3/2,++/7,5,&)'1**-,-.$&'236;51/1-03737()19:366240244,7.-,.7/0-8-+**)*138:85',*%.10&,0'$($$'),0-4,((+.2.'-,094./-'+&%(.133-&&*+,4/-,//)&483-()&*)%&')(7*)/2&),776304266531/343-))*+)..689+33*:63:;+*-11-%*0*+%&'*'&&&*2.3:-*2/**&,10566224*)&(*)2'+&(&()*0/+*././+)0'(%-*01410//14;81125888:3:6.1;:<9321-/%*+.,*(,,-96047756221*()&(-,+'(%(**0,-(,).+32+003675//1.8(,)0,7.//2/11-3-(,5-.2/0)/.*031/55:74635323456544066597.69-(&*(%&())222))(&,')),-/.32.5:01410+*..*),++.6/0.$()*9657-.+-'&(%*(%(&&('+20481&*(./+,0<2''0405;9890/015777.+/,++,2-104+0/63/(,.11235-$$%%,/23:;,4+++%),1)1&*)*,.01798,+()%*.*/0501,9-0,/0064342554791-14++-.47*,*&'((-*//6775881850(0.922215033/00*)&,,6-506(*21110.48*,)2-,*+.111873+9:41--/-14884383/,*(,.%&')/0.88/2+)(&%**)++,/325732029232337765656/293/06:..0,,+,./34:63./-,21/5/3+*)*&()4()+66175258,8/-#%)&)&$%%%$)**,,)/+9,(-..//).,))'(1:9:.4-,12*.+*(*+82-,/042,-+//*.*+25745'9,;88963-2.*/-')3,.0.1*4,+47,,,41215-5*)$()22662)((+),)*2620.1/14.*(.-.02,-+/-5/1/79)588,-**,-,.1&,*%%+'&%$)*+583*)**,5+*,671/))-1,'(('+79<;85;2+,'',.--50..5.+((%+12.:22776+&%,')+$'13-0./,.,.2//75/51,+))%&
@07db0408-db02-4b7e-b15e-7ed307e15318 ch=126 read=139456 start_time=2019-12-13T06:41:27Z barcode=BC01 runid=2c9cf7bc05858273f10e7d7ec552fc0bd742dc3e
CCGGTTACCTTGTTACGACTTCACCCCAGTCATGAATCACAAAGTGGTAAGCGCCCACCCTCCCGAAGGTTAAGCTACCTACTTCTTTGCAGCCTCCCATGAAGATTGTGACGGGCGGTGTGTACAAGGCCAGAGACGTATTCACCGTGGCATTCTGATCCCACGATTATAGCGATTCCGACTTTATGGAGTCGAGTTGCAGACTCAATCCGGACTACGACGCACTTTATGAAGAGGTCCGCTTGCTCGCGAGGTCGCTTCTCTTTGTATGCGCCATTGTAGCACGTGTGTAGCCCCCCTGGCGTAAGGGCCATGATGATTTGACGTCATCCCACCTTCCTCCGGGGTTATCACTGGTCTCCTTTGAGTTCCCCGGCCGGACCGCTGGCAACAAAGGATAAGGGTTGCGCGCTCGTTGCGGAACAGCCGCTTATTCACAACACGAGCTGACGACAATAGCCATGCACCTGTCTCACGGTTCCCGAAGGCACATTCTCATCTCTGAAAACTTCCGTGGATGTCAAGACCAGGTAAGGTTCTTCGCGTTGCATCGAATTAAACCACATGCTCCACCGCTTGTGCGGGCCCCGATCAATTCATTTGAGTTTTAACCTTGCGGCCGTACTCCCCAGGCGGTCGACTTAACGCGTTAGCTCGGAAGCCACGCCTCAAGGGCACAACCTCAAGTCGACATCGTCTACGGCGTGGACTACCAGGGTATCTGAAACCTGATACGCTTTCGCACCCTGAGCGTCAGTCTTCGTCCAGAGTTCTTCGCCACCGGTATTCCTCAGATCTCTACGCATTTCACCGCTACGCTGATTCTACCCCTCTGAGACTCAAGCTTGCCAGTATCAGATGCAGTTCCCAGGTTGGGCCAGGGTTTCACATCTGACAACAAACCGCCTGCGTGCGCGCCCAGTAATTCCGATTAACGCTTGCACCCTCCGTATTACCGCGGCTGCTGGCACGGAGTTAGCCGGTGCTTCTTCTGCGGGTAACGTCAATGAGCAAAGGTAGCTTTACTCCCTTCCTCCCGCTGAAAGTACTTTACAACCGAAGGCCTTCTTCATACACGCGGCATGGCTGCATCAGGCTTGCGCCCATTGTGCAATATTCCCCACTGCTGCCTCCCGTAGGAG
+
+*(-26,.,,.'/2+-/.46:3+2,,(./:8)()+065-5,55///54-&&'(15-,/2++-.-++3,/-241/210//*(,.4./5,$&%'*.*34,(1,***'/()')*.7;;806,+**+'+-.-+7*%($&),*,/3<434:1.4--,7;8657480(&**416.*+.8989;7/12/5;-,.3/*++*((.+6&5().875/93/1/4,.())))0)(%(-42+,*-*)$2+62(*-09,--/*.-,+.-0058678557,&(%--1259,:,*&')*',))),)()()-.32*(,0.2321,786:*,.253-08+*-2598:.646-483512(-.'-(&,-*-434,,'')/8,+5++-17/970'',2+657982-4-6+,+0/1&5-550,/6.5+)(&&*,/5)5-'#(+&'(%&)''(--&02,-256545222/11017)70.+'*-5/*(((,,()+-32145396.1,*-3*21.124;84657631-+,040.526999:99958:533887.8-.+*-/4;89<955040./234002233<681-+-1/4648115+.-9*0*,/31145)&&+-79:<;382)')40;;4-94-5-,,,08135761805/(2796:8:3200213145/7...66716.5'-44554:46,2+5-+*-797:60.2)+34././//:9834295223:699626.2,+./1,%%+,+%%&'&'%(&.-960-0-38))0.*,)*+-1115<:84:)*,)*')%(0./33/35.30/265423++-/12565635/5;3/.13.131+&&$&'*8./-.3-.*+*%%,-./092+//600:**0+,0004556/032/.++-7/9-366-)0-,)5-)'()+/)((*'237<;6,%&%%$%(*+))))*0,*./156:./)(.7/866.8.,,12;5437361710/7..-7122:6/1+(*,*&'1/,-04)1.,-/53:;:7767862/81/0414002895:*+&0(%&)0)')*2:.,31**350)87914-,'&(-/2./2/0-()(.(./7:66<78861,/---4.-..80/-0/13(36234/112;-.2:201/80//:41;8.'/)'(&'.4//70,/58,,)
