# Supplementary material for: De novo species identification using 16S rRNA gene nanopore sequencing
Source: PeerJ. 2020 Oct 21;8:e10029. doi: 10.7717/peerj.10029 (PMC7585375; doi:10.7717/peerj.10029)
Supplement: Supplemental Information 2 — Contains raw reads. [file peerj-08-10029-s002.zip › pass_fastq_runid_2c9cf7bc05858273f10e7d7ec552fc0bd742dc3e_243.fastq]

@c50ab7f4-922b-42a6-95aa-3bc2ec51c006 ch=325 read=62627 start_time=2019-12-13T06:41:33Z barcode=BC01 runid=2c9cf7bc05858273f10e7d7ec552fc0bd742dc3e
CTCCTGCGGGAGGCAGCGGTGGGGAATGTACAATGGGCGCAAGCCTGATGCAGCCATGCCGCGTGTATGAAGAAGGCGCTGGGTTGTAAAGTACTTTCAGCGGGGAGGAAGGGTAAAGTTAATACCTTTGCTCATTGACGTTCTGAAAACACCAGCTAACTCCATGCCAGCAGCCGCGCGGTAATACGGAGGTGCAAGCGTTAATCGGAATTACTGGGCGTAAAGCGCACGCAGGCAGTTTTGTTAAAGTCAGATGTGAAATCCCGGGCTCAACCTGAGACTGCATCTGATAGCGAAAGCGAGGTCTCGTAGGGGTAGAATTCCAGGTGTAGCGGTGAAATGCGTAGAAGTCTGGAGGAATACTACCGGTGGCGAAGGCGGCCCCCCCTGGACGAACTGACGCTCAGGTGCGAAAGCGTGGGGAGCAAACAGGATTAAGATACCTGGTAGTCCACGCCGTAAACGATGTCGACTTGGAGTTTGTGCCCTTGAGGCGTGGCTTCCGGAGCTAACGCGTTAAGTCGACCGCCTGGGAGTACGGCCGCAAGGTTAAAACTCAAATGAATTGACGGGGCCCGCACAAGCGGTGGAGCGTGGTTTAATTCGATGCAACGCGAAGAACCTTACCTGGTCTTGACATCACGGGAAGTTTTCAGAGATGAGAATGTGCCTTCGGGAACCGTGAGACAGGTGCTGCATGGCTGTCGTCAGCTCGTGTTGAAATGTTGGGTTAAGTCCCGCAGCGAGCGCAGCCCTTATCCTTTGTTGCCAGCGGTCGGCCGGGAACTCAAAGGGCTGCCAGTGATAAACTGGAGGAAGGTGGGGATGACGTCAAAGTCATCATGGCCCTTACGACCAGGGCTACGTGCTACAATGGCGCATACAGAAAGCGACCTCGCGAGAGCAAGCGGACCTCATAAAAGTGCGTCGTAGTCCCGGATTGGAGTCTGCAACTCTGACTCCATGAAGTCGGAATCCTTAGTAATCGTGGATCAGAATGCCACGGTGAATACGTTCGGGCCTTACACCGCGTCACACCATGAGTGGGTTGCAAAAAAGTAGGTAACAACCTTCCGGGAGGCGCTTACCACTTTGTGATTCATACAGGGTGAAGTCGTAGCTAAAGGTAACCGG
+
%'+'&'++41%)-)$,,&5501+((%)$)%()2..:89359:260/0/5641,33986763467666877.+/,-,0%'2248-5+)/3,'.*+.-2-,../39.(/+.*-7/..4,*/-3-00307:.-878(6&&')'/*&'%'+,*&&,*&''&,++-0540*/,+-.--4/,.--.91,9....-(+(*+/2/,-277363505.2-5-11;;98::7:5,.68464657:7&-464++3-,.0.1:/.-+((')/+(.73+5775;***('&&'*2799297101)'&&%--(%'&&'+,..576)-)2(+*-.12,3**8:9960./*0+-'2/)*:861)('&'*+:+*+*(50+&%'-.33125/+,*),1.70566:3.+/868)'.+---978610(6/7,+4/*()+,.,3*)').0-//13,;,0-,.046;/6/.-1465&,-3454::43111017961/0*+')18-/5*2-%$%&'/8216/3*&%,'.4'*./4976560;19.11+-.459:-)((&$#%$+(53*-+4)5395<;85*.+,/)))+-.532+3;628400,312361832/,.(%*()-56-60;32233;15111667,.4162602:668755-/%,)53(*,5*-/-09;9-+*%'+//1*,70076754575<:/46:79310/0'&&)+;;7665.*(%'$-.010474879714-,+,()2823*.-4.3707,,,-'+&&,+-''$)*8/922361;5/041482445:280:242:71534816+*)(-0&*)*+/.014<<:9;1-.-,--,*1171-++,.,0/+*(*/02:8'*+308.*,***-/;2369*''(&01486.41037767763.&$)))()-38;8979/%)&'')8(0/601+/21+23.*'((*+3979:99.4).,./3,.*-.256769721&&)46:7465/7.,/'**++,#(''3.7///8:::0/,'%('-(1.,.*40.-70672141(3360()$$%0'$$#$%&'(.,/-*$%'+634;37149.+(()**2-/(+(--0191(295/1856-:-,9<..1:1/33*45219880/'4*0.2/0.&)'$&&*/0*3.2;485*
@a5f436f5-1740-4cc3-813b-04f36745acea ch=156 read=71062 start_time=2019-12-13T06:41:31Z barcode=BC01 runid=2c9cf7bc05858273f10e7d7ec552fc0bd742dc3e
CTCCTAAGGGGCAGCAGTGGGGAATATTGCACAATGGGCGCAAGCCTGATGCAGCCATGCGTGTGAAGAGGCCTTCGGGTTGTAAAGTACTTTCAGCGGGGAGGAAGGGTAAAGTTAATACCTTTGCTCATTACGTTACGCCCGCAGAAAGCACCGGCTAACTCCGTGCCAGCAGCGCGTATGCAGAGGTGCAAGCGTTAATCGGAATTACTACGTTAAAGCGCGCAGGCGGTTGTTAAGTCAGATATTATGAAATCCCCAGACTCAACCGGGAACTGCATCTGATACTGGCAACTTGAGTCTCTCGTAGAGGGGTAAATTCCAGGTGTAGCGGTGAAATGCGTAGAGATCTGGAGGGCTCACCGGTGTGGCGAAGGCGGCCCCTGGACGAACTGACGCTCAGGTGCAAAAGCGTGGGAGCAAAACAGGATTAGATACCTGGTAGTCCACGCCGTAAACGATATCGACCTGGAGGTTGTGCCCTTGAGCGTGGCTTCCGGAGCTAACGCGTTAAGTCGACCGCCTGGGAATTACGGCCGCAAGGTTAAAACTCAAAATGAATTGACGGGGCCCGCACAAGCGGTGGAGCATGTGGTTTAATTCGATGCAACGCGAAGAACCTTACCTGGTCTTGACATCCACGGGGTTTCAGAGATGAGAATGTGCCTTCGGGAACCGTGAGACAGGTGCTGCATAGCTGTCATCAGCTCGTGTTGTGAAATGTTGGGTTAAGTCCGCAACGAGCGCAACCCATCCTTTTGTTGCCAGCGGTCCGGCCGGGAACTCAAAGGAGACTGCCAGTGATAAACTGGAGGAAGGAAGGTGGGGATGACGTCAAGTCATCACTTGGCCCGCCCGACCAGGGCTACACACGTGCTACAATGGCGCATACAAGAGAAGCGACACCTCGCGAGAGCAAGCGGACCTCATAAAAAAGTGCGTCGTAGTCCGGATTGGAGTCTGCAGCTCGACTCCATGAAGTCAAATCGCGCTAGTAATCGTGGATCAGAATGCCACGGTGAATACGTTCCCGGGCCTTGTACACACCGCCGTCACACCATCAGGAGTGGGTTGCAAAAGTAGAGTAGCTTAACCTTCCGGGAGGGCGCTTACCACTCTGTATTCATGACTGGGGTGAAGTCGTAACAAAGGTAACCGGAAGATAGAGCGACAGGCAAATGAGTTGGCACAAAGCACCGACAACTTTCTTCCAGCACCAGCAATGCAGCCAATA
+
')2+&%&(-81+,..--5/..()((143-,'**.,8854167:05;788:74+&.)'%&)*2,)''*%'*0+-381&2-64+,084,1354;9/,--182*(*2**.0,./94.,9+9+&.*+3--555+.,'''*+&('+23,.*(+)'%&(1++),,05001:364975.($('''''()25/4)-.()*())*/-1-/+-+00*/,--/'&)$#)1/,/*+'+%-+*'+,4*,504-24&%++'+'&$'-40/084+%.%2464-/*)*.2520,/002+***+9708-/-(*)++/,+++)1048+(-21705&5*00('5/2.)*,,2631,3.)*;988*,++-.,.-+0)%&'**08040*')/,,-)+,)-+2831,4857.(+*.1124426,(./2+(++(&+,1..,)%./:;21):6/25+..002;-.43378840212:6779.7211&*-/,2228:74141*,*+-%)()*2122%-.1.,'3,0/014945350:05.775*55.16124,')*+*).*-'$*-3*4.:0:6/,('((/,--.9-7,/.,9:5,8.*,,/.4277<851(*,%3&)+49;9.73;21/00;;::87104-/65150-0602//)*())4546,*++,+'1870-+,-/1./-.62233089::2;917188:97767.02578:9870%0/.221%310/11569,7+**.076240:09:7</4,,.*(+4+4%%111./'..((+740::.--;22600/0871004/2(8203-/0-+(,/*+*,..8/..,+./:;.0/043-,,,''&(),,-79+3424778865141000''+(/,07,$'&'&)*:2410+)(()('(,,-.7+-3946:857666885)**,+*,/1-%(317810+*')(1-**270/+,./269:-+(+2-/032356619(0,)1/1/*./1134.%++.598775/.-,2+,.)(-,..0*+-++/18343:9777612'7,-1.*,.:000;756685394+668203/..10316<7::./0.-,.614+)-(&&)-537;5746/(%%%$&&$'$%&)3-49958)/31+.6632214.06'/..-/2+2478/...-185/.113120()-8816+)0*.78:798;1324.,.0./0,/6945/11,)0,('))+*2/(*)-/1)333/0:9315,+*,-..7/1/1./--(+2&,'#%
@b1becc39-904a-4d2d-8fe0-9ebe2fbc71e6 ch=422 read=153784 start_time=2019-12-13T06:39:07Z barcode=BC01 runid=2c9cf7bc05858273f10e7d7ec552fc0bd742dc3e
CTCCTAGGAGGCAGCAGTGGGAATATTGGACAATGGGTAAAGCCCTGATCAACAATGCCGCGTGAGTGATGAAGGCCTTAGGGTTAATAAAAACTCTTTTACGGGATAATGTGGCAATTACCGGGAGAATAAGCTCCGGCTAACTCCGTGCCAGCAACCGCAGTAATAGGGAGGAGCTAGCGTTATTCGGAATTACTGGGCGTAAAGCGCGTAGGGCAGCTGTAAGTCAGAGGTGAGCCTGGGGCTCAACTCCCAGGAACTGCAACGCTGAGACACCGCATCGCTTGAAGATCCAGGAGAGGTAAGGTGGAATTCCGAGGTGTAGAGGTGAAATTCGTAGATATTCGGAAGAACACCAGTGGCGAGGCAGCTCACTGGACTAGTATTGGCGCTGAGGTGCAGAAAGCGTAGAGCAAACAGGATTAAGATACCCTGGTAGTCCACGCCGTAAACTGATGATAACTGGCTGTCCGGAGCACTTGGTGCTTGGGTAGCTGTCTGATGATTATCGCCTGCTGGGAGTACGGTCGCAAGATTGAAACTCAAAGAGATTGACGAGGCCTGCACTGGCGGTGCGACGGTTTATTCGGCAACGCGCAGAACCGCCTGGCATTTGACATGTCCGGACGATTTCCAGAGATGGATCTCTTCCCTTCGGGGACTGGAACACAGGTGCTGCATGGCTGTCGTCAGCTCGTGTCGTGATGAGATGTTGGGTTAAGTCCCGCAACAGGCGCAACCCTCGCCGCCGTTACAGCATCATTTGGTTACAGGGGACTCCTAAAGGAACCGCCGGTGATAAGCCGGAGGAAGGTGGGGATGACGTCAAGTCCTCATGGCCCTTACGCTGGAGGCTACACGATGCGCACAATGGCGGCGACAGTGGGCAGCAAACTCGCTTGAGTACGCTAATCTCAAAGCCGTCTCAGTTCGGATTGTTCTCTTTAACTCGAGGAGAGCGCTGAAGCCAGGAATCGCTATTAATCGCGGATCAGCATGCCGCCCAGTGAATACGTTCCCAGGCCTTACACCGCCCGTCACACCATGGGAGTTGGAAGGTTTCTGCGGGAAAGGCGTTGCGCGCTAACTCGCAAGAGAGCGGAAACCACGGGTAAAACCTTTGGCTGGGGTGGGGAGTCGCGCAAAGG
+
()04/-./(+1++,/+035;5.63/404/592;1/2&$())$&)&$$&'-(0-099586)'(,*)))*./%&.'+*1,/-.33/9-4,.95+'.000:8*%+%.53/',+..-)//%+&(/1.8,*+--43-&((+'('+*10..15*0--+*&(+(.+$$$&**,*&.0&)/,)*+11/1104*,32,+2)0*/048954-347/0.,.(*)'-*(%()+'+*'%),))&,($%%$'''+4'-../.&--11,*-)%%/)%''&(+,/.).,-())%''-.'&&'&'''*,1)+04,*(,.+/)0,1101.1.-((+)-1113+'*,+,)0/-3325,+985680-3//-'-++5.*+0.7+(*'(*%./17()+45.++)')*,/*&'$%,'(++,,,*'-)&+./82-(&..873001*3+.-*/234:-,0-5/0013)*(-/*+/3)(%%%&',*2*/*%245417*-/%(+*+0-2,6.-,2*51.***)%%##$%(%%(-+--(+*+01334.&((,-,0.1'+*+*..,$*,*,16**,&&&)+/3/),$)'/73/.)(%(,()*)*#'%&'')+&&**(('),,0/0..*)(&&$$((&'))+,5/-,,./.520/5//-*/<,6+)*%()88::75/.0238)5;8+9:-099:<955--+12333631.0/**')0423.)))',*-3//-.*&'+(201'5/$*1/:2403.5)(+,*.(*03-..&376+,'')%&)%&'&%&%'()&'*.(&'6*%%%)002046/*)060*/+48<080)..-.0+)'')/,+1*,2,1,)*-103455-443+,0662420/129-(-++*,-.3+()*,&)&'&%**,%)&',+*.40,5741:0352630&+,-3)'&)('('(''($50/.+/*./)44+'*,&+/33-/3813/-1-'*1+,*('%-+.)*(%*+''&'*'&(&''%((&+,+3-9575*()')*-/329979&#$''%*+')'&%'-*,6-(.*,0/2,).,0'*(%'&+*'14+%,,*,+/5+-070,,.722,'*)./*'#$*&&'&))),/0.7-/,-&(%'')+3//2(')'%(/''+('01+0+-))+06.)%##$((++)012*+2,*',,2''%&'6-+.
@60a9d0ed-e8b6-4e2e-bcb6-868b8c827c6f ch=178 read=91245 start_time=2019-12-13T06:39:08Z barcode=BC01 runid=2c9cf7bc05858273f10e7d7ec552fc0bd742dc3e
TTGTTGTGCCCCGTTCAGTTACGTATTATACATGCTGAAGTTGTCGGTGTCTTTGTGTTAACCTGCCGCACGCTCGCTCTATCTTCCCGGGGTCCTTGTTACGACTTCACCCCAATCATCAATCCCACCTTAGACAGCTCCTTCATGCAGTTAGGCCACCGGCTTCGGGTGTATCCCAGCTCTCGTGGTGTGACGGGCCGTTAATGTACAAAGGCCGGAGCAATATTCACCGCGCGACATGCTGATTCGCGATTACTGTGATTCCAGCCTACATATAGTCGAGTTGCAGACTACAATCCGAACCTGAATGGTTTTATGGGTTTGCTTACCTCGCGGCTTCGCTTCCCTCTGCACCATCCATTGTAGCCCAGGTCATAAGGGCATGGCGGAACGAGCGTCATCCCCGCCTTCCTCCAACTTATCGCGGCAGTCTCGCTAAAGTCCCACAACAATGATGGTAACTAACGATAAAGTTTTGCGTACGTTGCAGGACTTAACCCAACATCTCACGACACGAGCTGACGACAACCATGCACCACATAATATCATATAGCTATCTCCTCCATCTCTGGAACCTTTATGGTAAATAGAGACCTGGTAAAGGTTCTTCAGCGTTGCTTCGAATTAAACCGCATGCTCCACCGCTTGTGCAGGCCCCGTCAATTCCTTTGGAGTTTCATTCTTGCGAACGTACTACTCAGGCCGAATTACTTGTGCATTAACTGCAGCGCTGAACTTTGACATCCAACGCCTTAGTACTCATCGTTTACAGCGTGGACTACTGAATTATCTAATCCCATTTTGCTCCCCACGCTTTCGGACTGGGCGTCAGTTTTGCGACCAGATCGTCGCCTTCACGCCACTGAGTGTTCCTCCATATATCTACGCATTTCACCGCTACACGCCCTTCACGATCCTCTCCTGCACTCCTGGCTGCCTGGTTTCTATGGCCCCGCCAGAGTTAAACGCCGGGCTTTCACCACAGACCCTTGCTGCCGCCTGCTCCCTCTGCCGCCCAATAATTCCGGATAGCAACGCCACCTCGTATTACCGCGGCTGCCGCATCCGTAGGG
+
%&&()&)%(%'*,,85-1/5,0*+'-'%&))',+-&(++(1634-*((%))0;8011,/.-,*$%(&#%$%$&+),*.155556-41)'*+&(*%.&$'+'--...4-)-22)/-04245/8,08*(,++**))*)-134((()$'(-%0,3')%%$$,(&+,+21'1*+&'%&).,'',,,(()0-624445728/3&*+**&,)*&+--)))+-))'$**).)2++*0-',()++,274942,373'(-/4,)(%%$')/-4*(&'$'((&'%)*+20*+++835.6-/-,.-400/)'00')**-,(*1:90)*(.,.7-,''%%)5+51026123-%&*-.:,*+1/..042:87&*'$$&'(,)(*%+1((+%'-*'%%)*&')&'*('+-./272549.*/0)./''''+))+,*02'''0+,-.../'(.*0++,5,*&**&(*-+.484511(22211...3,&,)+&%&'%%$''1-,,)54.)))*%++(*/**,+).+.0(0+,+'+./1%,-&-316852//.0,#'#''(+,)+')*1'()*'))***).-).320.,1+'--280*+),*(+)&)%&)*.4269376+0748.0,%&*+0/8-./:1%&*2+6;47;).33/0..0(,,(*.+/1-3,6341-(&+,065;:5/70,(%)6<;739;-2.-/,*133602.(+,-0001((')*)-+3.(/+-&/)-&'('(%--&/...201//)),332-2(*$%$$$')(',232./((-1((%+*+.-,+%('(()&$,&()7549212*&))'),-/4-0&#%%&/663&3'*,,&(+-33&-344+&),'.7++-663/.-6-423%))14.10/&&'&+3)4+06+-8898772532,-54/*51&+*)*()&%#&(/)'(*,018/0-,+,-.$*+-%&%((('.)'019;7.,%)()''''#%#&&').80:-/#**',,+)(,+.1.-..669:)1)&(&(-10252002.0'&'&#&+'+-*+()'.'+-)--/1)((('(&(&$(((%$',+3,.80/.&$%#&&$&#&,($$%*(&
@fe72587d-3309-4575-80d7-606f7618f2bc ch=207 read=63199 start_time=2019-12-13T06:38:59Z barcode=BC01 runid=2c9cf7bc05858273f10e7d7ec552fc0bd742dc3e
CTCCTACAGGAGAGCTGGCAGTGGGGAATATTGCACAATGGGCGCAAACCTATTAGCCATGCGCGTGTATGAAGAAGGCCTTCAGGTTCTATCAAAAATTTTTTCAGCGGGGAGGAAGGAGTAAAGTGCTTTGCTCATTGACGTTACCCGCGAAGAAGCGCACCGGCTAACTCCGTGCCAGCAGCCGCGGTAATACGGAGGTGCAAGCGTTAATCGGAATTACTGGGCGTAAAGCGCACGCAGGCGGTTTGTTAAGTCAGATGATGTGGCAAATGCAGGCTCAACCTGGAACTGCATCTGACTACTGGCAAACTTGAGTCTCGTAGAGGGTAAATTCCAGGTGTAGCGGTGAAATGCGTAGAGATCTGGAGGAATACCTGCGGTGGCGAAAGGCGGCCCCCTGGACGAAGACTGACGCTCAGGTGCGGGCGTGGGGGGCAAGCAGGATTAGATACCTGGTAGTCCACGCCGTAAACGATGTCGACTTGGAGGTTGCCAAGGGGCGTGGCTTCCGGAGACTGCGCGTTAAGTCGACCGCGCCTGAAAGGTACACGGCCGCAAAGGTTAAAACTCAAATGAATTGACGGGGGGCCGCACAAGCGGTGGAGCATGTGGTTTAATTCGTACAGCGCGAAGAACCTTACCTGGTCTTGACATCCACGGGGGGATTTTCAGAGATGAGAATGTGCCTTCGGGAACCGTGAGACAGGTGCTGCATGGCTGTCGTCGCTCGTGTTGTGAAATGTTGGGTTAAGTCCGCAACGAGCGCAGCCCTTATCGCTGTTGCCAGCAATTGACCGGGAACTCGGGAGACTGCCAGTGATAAACTGGAGGAAGGTGGGGATGACGTCAAGTCATCATGGCCCGCCGGGGCTACCACGATGCTACAATGGCGCATACCAAAGAGAAGCGACCTCGCGGGAGCAAAAGCGGACCATAAAAGTGCGTCGTAGTCCAGTTAGGTCACAACTCAGCTCATGAAGTCAGGATCGCTGAAGTAATCGTGGATCAAATGCCACGGTGAATACGTTCCCAGACAGCACACCGCCCGTCACACCATGGAATTAGATTTGCAAAGAAGTAGGTGGCTTAACCTTCGGGGCGCTTACCGCTTTGTGATTCCTTGACTGGGGTGAAGTCGTAACAAGGTAACCCGG
+
.0/1.*0(5-'*%'*).0.1(2&(('*,3*0-,+.0/74(,,+&)/3&/70%)&%$&)11/6-.,1-42234.*,+.2155:5&4)+%%%%($272)%+(*,4*+*++047((0*4,30'(),42**'(****012&3'((..7.+/2*$'$&*#''&'(**45/5.-,/*,/0-20+*)**),0(-.+-+1+,,910.(,*,*.+)+//61616*6.215156<<:94471)'&&,&**-'&11(0150'....006*)..,012/&%#*,('"$$(+/.5(0-3+1,-,-1101--*))'*/0.3-)++'%%$&%,--,-.02/&.-6-1&4(3..-48511-//1;::5:.--943((**,776;,*+')*),/,(,-+2---'&+.)2/4&305680(/3982/4.+*++*,*,,611,++'),+&),)243/*,69&0-/0,7-1+1122<+-76006971333:787;-/...'020,/-0/4+/4-4+'&/(+(3-+./(,)&''&,+%'$))&**,/194907842450/+/72/)/))'&&&&*(245011/*'-/03;8,-,0)2.,+*(4(&(.*3:83*0,*,/4.%),&110,)**-310349<:0665/&)').&,,20251/96151/3:9346.4,,+3446((+%-/+-+).;;63***,-73412966889;7861;70819.,.(-'1',17,,(()'(,311156471,-015623;1228:821/6-.//803*,86./223%%,+-32&56--/./5+,-,09-05*&'$#%&(%0,*.-/-/76)(*%(*-.356.00--/17667:302/1//2.,-41.145555245*169:5),*-05'&,.*)''++')&%))&*,52../5.132022/,4'15+()$((')44423616,-0(+.,91*').2('%%%,3:,+-666764444-8)$*--(*'()$'''-./,+/.2&))-0/01'.'*-+'&($%&'(-1011:78//0().*-54),(1233;92940-1.)$%$$#($'(',,41:711100/07,3-,'),*%''25-(658-')(')---,'2.,/2127797*-)&&$&)&(/,$(/,+*//13:4*1++*664+.2)+-/..30434245.4(,&*'(-+
@b9d4d04a-3524-4ddd-9eba-85e0ca8c3d28 ch=83 read=89143 start_time=2019-12-13T06:41:45Z barcode=BC01 runid=2c9cf7bc05858273f10e7d7ec552fc0bd742dc3e
CTTGCTCCTGCGGGGAGGCAGCAGTGAGAATATTGCACAATGGGCGCAAGCCTGATACAGCCATGCCGCGTGTATGAAAGAAGGCCTTCCGGGTTGTAAGGAAATTACTTTCGGCGGGGAGGAAGGGGTAAGTTATGCTGCTGGCTGGTGGCGTTACCCGCAGAAAACACCGGCTAACTCCGTGCCAGCCGCGATAATACGGAGGGTGCAAAGTAATCCAGGGTACTGAGGCGTAAAGCGCACGCAGGCAGTTTGTTAAGTCAGATGTAGATCGGGCTCAACCTGGGAACTGCATCTGATACTGGCAAACGAGTCTCGTAGAGGGGTAGAATTCCAGGTAGCGGTGAAATACGTAGAATCTGGAGGGAATACCGGTGGCGAGCGGCCCCTGGACGAACTGACGCTCAGGTGCAGCGTGGGGAGCAAACAGGATTAGATGCCTGGTAGTCCCACGCCGTAAACGATGTCGACTTGGAGGTTGTGCCCTTGAGGCGTGGCTGAGCTAACGTTGAATAAACCGCCTGGGAGAGCGGCCGCAAAGGTTAAAAAAAAAACTCAAAATGAATTGACGGGGGGTTACACAAGCGGTGGAGCATGTGGTTTAATTCGATGCAACGCGAAGAACCTTACCTGGTCTTGACATCACAGAACTTTCCAGAGATGGATTGGTGCCTTCCGGGAACTGGCGGACGGTGCATGGCTGTCGTCAGCTCGTGTTGTGAAATGTTGGGTTAAGTCCCGCAACGAGCGCAACCCTTATCGCTGTTGCCAGCGGTCCGGCCGGGAACTCAAAGGGAGACTGCCAGTGATAGAAGCTGGAGGAAGAGGTGGGGATGACGTCAAGTCATCATGGCCCTTACGACCAGGGCTACGTGCTACAATGGCGCATACAAAGAAGCGCGACCTCGCGAGCAAAGCGGACCTCATAAAGTGCGTCGTAGTCCGGACTGGTCTATCGACTCCATGAAGTCGGAATCGCTAGTAATCGTGGATCAGAATGCCACGGTGAATACGTTCGGGCCTTGTACACCGCCCCGTCACACCATGAGGTGGGTTGCAAAAGTAGGTAGCTTAACCTTCGGGAGGCGCTTACCACTTTGTGATTCATGACTGGGGTGAAGTCGTAACAAGGTAACCG
+
()'%)0252'1+13-&*1,+66/240&-&,(-,61.+.-203:864693-030666(4/%/1,-+,5,,,..445559+(+-,-1++('&.6269/-41()(*)(**,.;:2&00139,'-,,,,40*006,0..-(*)+,--'&%&+(+//.29++6''-)(/+*&&)*.,.+,-5,-.2+5.,*''*,(+'%+-0-,0140,,(-&&+.))*/672+(/51,.251*2-*())+*'(,,'*)-'/88-.7;-*1;64377&--.-*'$&(,)'%%")/+24018/756665150',13122.1*-.%'&%((+88880/'.,.(+,(,-+0+')27.',*...*/1,)*1320.**,/).-)*-+*2-.32/85764*(+*-0.84/)/223'$1-/01267781500/3.....738-)+/0<692++%2,/-36'6637:945.5.+'005;889<;20///261'***0,,,/-5-0+28((**,.62708/,+(%'*(+'**)(%&#%%(',-/2977:4+)&&'(+.73566+)5+:8;;8:8;::73681::---.3/32230.562')('*,.12694:441)-.76435:6<:7;795.+/0291-*++080275414.0946634360000,-**+.74.+60,+,)+,./:/+;*8-:83,/-*(25*7,.712+)*$$&&%%'&+,,*+(+/372----175/700.-+,1*,14'57-3*0,23/&&&(**+.*-++0(3/&&,)//103.1:566/***--/*().6.27)*)))37((+/)+./3449110..//'**%*564.//,0'(,/,6;;-03.//.08846887:9684525'(('),.1;040614,,('),8144856:646788746(%()&'+),-063511,-,*-7*),0820015&',880234301/0/78.)/2./038**+(/,((+.6245/1+*&%'*&())),(),*-2./199::99433::393-)/(%)'-./63553,/(*/02/010/0302:7'(1032028-((%('()(2495/4:5+*11273.+*++8,68361/81(,2+9647136%,,-+&*(*+9++,/,.&$(-.++0---8689:878-1102341
@35eba6f9-e3ae-4d53-9c5f-25604eb768b5 ch=171 read=107931 start_time=2019-12-13T06:41:52Z barcode=BC01 runid=2c9cf7bc05858273f10e7d7ec552fc0bd742dc3e
CTCCTACAGGGAGGCAGCAGTGGGGAATATTGCACAATGGGCGAAAGCCTGATGGCAACGCCGCGTGAGTGATGAAGGCCTTCGGGTCGTAAAACTCTGTCCTCAAGGAAGATAATGGCGGTACTTGAGGAGAAGCCCCCGGCTAACTACGTGCCAGCAGCCGCGGTAATACGTAGGGGCTAGCGTTATCAGCTGCACTGGGCGTAAAGAGGTGCGTAGGCGGTCTTTCAAGTCAGGAGTGAAGAGCTGTAGCTCGAAAAGCCGTAGTAAGCTCTTGAAACTGGGAGACTTGAGTGCAGGAGAGGAGAGTGGAATTCCTAGTGTAGCGGTGAAATGCGTAGATATTAGGAGAACACCAGTTGCGAAGGCGGCTCTCTGGACTGTAACTGACGCTGAGGCACGAAAGCGTGGGGAATAAACAGGGATTGGGCCACCTGGTAGTCCCGCTGTAAACGATGAGTACTGGGTGTCGGGGTTACCCCGCTGGGTACGTAACACGTGCAGTACTCCACTTTGGGAAGTACGCTCGCAGGAGTGAAACTCAAAGGAATTGACGGGGACCCGCACAGAAGTAGCGGAGCATGTGGTTTAATTCGGAAGCAACGCGAAGAACCTTACCTAAACTTGACATCCCAATGACATCTCGCTTAATCGAGGTTCCTTCAGGGACATTGGTGACAGGTACATGGTTGTCGTCAGCTCGTGTCGTGAGATGTTGGGTTAAGTCCCGCAACAGGCGCAACCCTTGTCTTTAGTTGCCATCATTAAGTTGGGCACTCTAGAGAGACTGCCAGGGATAACCTGGAGGAAGGTGGGGATGACGTCAAATCATCATGCCCCTTATGCTTGAGCTACATGCTGTCGTGTGAGTACAGAGGTTGCCAAGCCGTAAGGTGGAGCCTAATCCTTAAGCTACTCTCAGTTCGGATTGTGGCTGAAACTCGCCTACATGAAGCTGGAGTTACTAGTAATCGCAGATCCAGAATGCTGCGATGCGTTCCCGGGTCTTGTACACACCGCCCGTCACACCACGAAGGGTTGGAGACGCCAAAGAAGCCGACTATCTAACCTTTTTTGGAAGAAGTCGTCGAAGGTGGAATCAACTGGGGTGGAAGTCGTAACAAGGTAACCGG
+
00.-,-01/40*15./01007/*5+.500.9,+++2/.49821004./8--''%$%)/,.072223+)))+,22/.**,/5862;663*+,6:6-118786'()*5*.,.+-,**'('('1.--3+*(2-((('*-5/-'%*-'+102--*-(.*)*((&+*,.*2,+4/0033-013,/02021165//(&'&%(&)*112/-03:-'$.--./.1)%&((),(&)'*,-*/3-((%&'12.)++*+&%'(,,,&,./*%.*-'**,.4)*+,5-+059/6693---*/+*'+-.4555,%*,*('&'*-,2,1-03)(*.020000972/+.(),&*4488457,60,*',22775427//(+,*,9,8*)*)+**87::4.2835422*-26365($%)*.+''.(,+1,&(*-61,'(*(#-%&$#&'+1453.2336:3''4+779;:9.-.*&(()0/&/2/116.79%'&%)2-(%(*'.+&%''%..+%'(/)$&%%&+*0(&(*/+&0.*(((')()+-25,*)&$''+-.-.01/+&,(+0/000&27634;+,3350&&$''&*.)+')*%.,-0:6;915196/%**)-36:65005,-46815225)**#',',-64237/116555620&+%%&#1&('+&').:67.83%,4--950:07/656*0,+$)+1/,///0937731334576686767.06327/674;551225*)-108+*33,/0.55)(('))579/.23,077::55657-5/2340./../0,-+**119::;--65067759004-0-/4-50298),62..*,.1;600135%($)**)(+,((%&$&%-*)''$&%)+))/)+&('&(),-72.13)6+-42308:6812(,+-/*+2)*6:66).,10/3420-,(+*,/42(*&,**%(+)*++65134-.*')013**')*321(*-7**+*++,.,//8,+++5+-(%++,-/.,(',*/-1110.'/1.,./+,.+*+)2944;5013+,*.,,-((0&*-28/2%%)..6934*()+'*,/00110/.-73735<;<*823.'(('+,0560/6*5,1/6/.'*&%%%)+)*,**))+,',$#''++/-/45;12
@d9b37527-4ac0-48e9-8a88-35be74b4ad3c ch=370 read=122467 start_time=2019-12-13T06:41:48Z barcode=BC01 runid=2c9cf7bc05858273f10e7d7ec552fc0bd742dc3e
CTCCTGCAGGAGCTGGCAGTAGGGAATTTTCAGCAATGGGGAAACCCTGAAACAACGCCGCGTGAAGGAAGAAGGTTTTCAGTTATAAACTTCTGGTATAAGGCAGCGGCAGCTACAGGAAATGGTAGCCGAGTGACGTACTATTAAAGCCACGGCTAACTACGTACCTTGGCCGCGGTAATGTCCCGTAAGGTGGCAAGCGTTATCCAGGTGTAGGCATAAAGAGGGGCAGGCGGCAGCAAGGGTCTGTAGTGAAAGCCTGAAGCAACTTCAGTAAACCACATAGAAACCAGGCAGCTAGGAGTGCAGGGAGAGGATGTGCAAATTCCATGTGCTTGGTGAAATGCGTAGATATATGGAGGGAACACACAGTGAAGGCGACGATCTGGCCTGCAACTGGCCGCTCAATCCCAGAAAGTAGAACAAATAGGATTAGATACCTAGTAGTCCACGCCGTAAACGATAGGTACTAAAGTGTTGGATGTCAAAGTTCAGTGCTGCAGTTAACGCAATAAGTGCACTCCGCCCTGGTAATGCGTTCGCAAGAATGAAACTCAAAGGGTGTGAGAATTGCCACAAGCTGGTGGAGCGTAGTTTAATTCGGAAACAACGCGAAGAACCTTACCAGGTCTTGACATACTCGCAAAGGCTCCAGGATGGAGAGATGGCTATATAGGATACAGGTGGTGCATGGTTGTCGTCAGCTCATTAATGTCGTGAGATGTTTGGGTTAAGTCCCGCAGCAGGCACAAGCCCTTATCGTTAGTTACCATCATTAAGTTGGGGACTCTGGCAGAGTTTCCAGTGACAAGCTGGGAGGAAGGCAGGGATGACGTCAAGATCATCCCATGCCCCTTACTTGGCCTGGGCTACACGTGCTACAATGGATGGTGCAGAGGAAGCGAAGCCGCGAGGTGAAGCAAACCCATAAAACCATTCTCAGTTCTGGATTATAGTCTGCAGCTCCGGCTACATGAAGAGTTGGAATCGCTAGTAATCCTTGAATCAGCATGTCGCGGTGACCACGTTCTCTCAGGCCTTACACACCGCCCGTCCACCACGAGAGTTGAACACCTGCGAAGCCAGTGGCCTAGCCACCAGGAAGGGCTGTATCTAAAATTAGGATTGATGATTAGGAATTGAAGTCAATAATAAAGGTAACCGG
+
1036*'343.&&&*'),*.1&+(''',/00(%-.07423/'+/-24*'&(/++84/*+/(**-')+*/,/).,+)-211.'()2'+.42/08/.&(+*(+&)'&'',%(%%%,+/0-(*',-,-32..--%%')*-+'.)+0)2-5/,(.-.+,+,+3/././+'#(%$$''12++,+*0+*$&%(''0-(,*+.,+2,*+,-8//-1-.-,'(%.21,--0,()*.2,*+.51+42.3-.(*01,00.1*-,+./-(452-&(#'(&(*)($,-.0'14-(+*)).1).3,,0,*+,-+,)')(1,,,,**,,05--')($*)4.:030++(($%$((,)'+/*,.55723311$'&*(+.)*,-02++(),++)*..012.,--)--5953584/*+&&')+11/,0/1-%%(&'',/-.523991',/*//,.8887:*++10'281(*,/4*,0770.-/%'%#%(),3.-14233543'-*&41/1;65.57:899,,,--++',+0/2/,2,,)+)+-)-3'(,)'%)%&)&,75+-,((,7-,18802652(/++*)&'''&&+)(.,&(*/&)&'%++/+.-'*'(*8408052%())(*)%)&'&(,+03384920/(*%'(-1)*%*)*)++#&'*0,3.16(*+/0481+-$())'/---31.1(5,8884*3*.7+/0454,+1+,2122))(*-%+')'*+,,-.)()*9)&'&'+1-800*..1.*..%4/130&/,2'.9004225.8/,)(,(-2.89474)*)--(2:/24.-+%&'%($(092+.+,,,,.--,-/.4'&(*&)&))),630201.(**+(#%((,,-.*'.'+*)(&&&&%$))7/10,'(('))+),/76461:1284400+--2.-/+**),)(0+/7&&0-1-,,+-&)'**(*(&'&'*,)/23:51+&***%'-..11,1'+-.),0-%(*-'+%'*&'%*%*&%()-6/50633(,-..33813((((,/*1,.012653%)(/**-%%%&',0*,,.2$)/,*&(%%'(%+,'(('%*,,),1/.-*+&(.)&(%%&&&(&'%%('.80)4*0//)+%.'%($)/++(+''''%'',122-$%&&)*+',/+-/-'0*&,)('&)*),*,-(#$&)%*.)(),-517(3
@43d5188a-afd6-4ab4-83d5-032de9bca8b9 ch=107 read=112683 start_time=2019-12-13T06:38:48Z barcode=BC01 runid=2c9cf7bc05858273f10e7d7ec552fc0bd742dc3e
CTCTACGGGAGGCAGCAGTAGAATTTTCGGCAATGGGGAAACCCTGACCGAGCAACGCCGCGAAGGAAGAAGGTTTTCGGTTGTAAGCTTCTGTTATAAAGGAAGGCGGCGGCTACAGGAAATGGTGGCCAGTGACGGTACTTTATTAAGAAAGCCACGGCTAACTACGTGCCAGCAGCCGCGGTAATACCGTAGGTGGCAAGCGTTATCTGGGAGTACGGGCGTAAAGAGGCAGGCGGCAGCAGGGTCTGTGGTGAAAGCCTGAAGCTTAACTGTGTATAGAAACCAGGCAGCTGAAGTGCAGGAAGGGATCGTGGAATTCCATGTGTAGCGGTGAAATGCGTAGATATATGGAGAGGGCTTTACACCAGTGGCGAAAGCGACGATCTGGCCTGCAATGACGCTCGGTCCCAGCGTGGGAGCAAATGGGATTAGATACCTGGTAGTCCACGCCGTAAACGATGAGTACTAAGTGTTGGATGTCAAAGTTCAGTGCTGCAGTTAACGCAATAGAGTACTCCGCACAAATGGTACGTTCGCAAAGAATGAAACTCAAAGGAATTGACGGGGGGCCCGCACAAGCGGTGGAGCGTAATGGTTTAATTCGAAGCAACGCGAAGAACCTTACCAGTCTTGACATACTCATAAAGGCTCGAGATGGAGAATGGCTATATGAGATACAGGTGGTGCATGGTTGTCGTCAGCTCGTGTCGTGAGATGTTGGAGTTAAGTCACAACAGAACAACCCTTATCGTTAGTTACCATCATTAAGTTGGGGACTCTAGCAGAGACTGCCAGTGACAAGCTGGAGGAAGGCAGGATGACGTCAAATCATCATGCCTTATGACCTGAGCTACACGTGCTACAATGGATGGTGCAGAGGAAGCGAAGCCGCGAGGTGAAATAAAACCCATAAAGCCATTCTCAGTTCGGATGTAGTCTGCAACTCGACTACATGGGGTGAATGTAGTAATCGCTTGAATCAGCATGTCGCGGTGAATACGTTCTCGGGCCTTGAAAGCGCACACCGCCCGTCACACCACGAGTTGATAACGAAGCCGGTGGCCTAACCGCAAGGAAGGAGCTGTCCAAAGGTGGGATTGATGATTGGGGTGAAGTCGTAACAAGGTAACCGG
+
**,+*%*06-1710/2/024(,./8:0.6:60:002/((.0-53((,1.1647883/02&&&''0101+/0-4,560/(7*0%#%+)24943/0../:8/+*)(($%(+)000123+0'+-))/-)'**2$.-0.('&&&)*-*(3,0(%*-*)35/0.,1*+1.*+,.01::30-,+,)%(&+)/,++-/357/7/.3*582442/*-,$(*'&$(%%*1428,:3-'*.0,+/472;30/422:8333,,-)(*-66./:885(''.)3&&/),-(,..,17/03$(*-%&%$%&('),+(-/()*0)./2197/2.3,2.--01.+,--37638:634554/)*)*+23470-&++%&%'%$&).716-7,,()('((-28-*./,05.-0,0/1,../-,/.)506*''(*+81*(&$%*)('%,4,2,)'0.027,)32102452378942.70-./0,**,,.0-/+)--8090;787490/171+/1.0),/46340/-(),,(%&''))*045.-,-031-&(*,202;:5574*).59-1:,+263:.,**-236675287,(,,/)./106313217-+,,&.''(.2+4938575*/-+,96730.00-03.+.,(,&')*+190//0/--/,'(.7/1325.&'*+3-)'''++((('+01/)*/.2(+%+((-60./12296;545216345676977888544456570*&+8:881+-%(-*++*/0,/*06---,*6..0-*///8;56644+3/*0*)270,111*))(&'()+3332,')*-354745581-2.+7+73/3503368789:<7345;:8203.2,,-015743&.00/)')().+&()/--4:876+6/2//'--*/++'''&,0/2+)00,-/.*#,771093-0064+,346;846348:86:12/031561.1.1/0-,,+***+(,+-&%%&)/,/&2/3,---)(')7857524,2/156979848510116:999-(72*,+*+,+&(&**-028//9//31121183425326000++-*(.+..6/:7827229710111,30.((&$(.415(96,/-5486.0/*+,.0220465.)('&&*+4557750403:9624
@930ab7aa-3ccc-4655-aff5-eda4e927924e ch=78 read=102006 start_time=2019-12-13T06:38:46Z barcode=BC01 runid=2c9cf7bc05858273f10e7d7ec552fc0bd742dc3e
CTCCCACGGGAGGCAACGGTAAGGAATTCGGCAATGGGAAACCCTGACCGAGCAACATACCGTGAAGGAAAAGAAGGTTTCCGGATTGTAAACTTCTGTTATAAAGAACGGCTACAGGAAATGAGCCGGTGACATTAGAAGCACGGTAACTACGTGCCAGCAGCCGCGCAGTAATACGTAGGTGGCAAGCGTTATCAGGTGTGGGCGTAGAAGGGCAGGCGGCAGGGTCTGTGTGGTGAAAGCCTGAAGCAACTTCAGTGATGAAGCCATACAAGAAACCAGGCAGCTAGAGTGCAAGAAGGAGGATCGTGGAATTCCATGTGTAGCGATTGAAATGCGTAGATATATGGAGGAACACCGGTGTAGCGAAGGCGACGATCTGGCCTGCAACTGACGCTCGATTAGCGTGGGGAACAAAAAATAGGATTAGATACCCTAGTAGTCCACGCCATGAAGCGATGAGTACTAAGAGGTGTTGGATGTCAAGGGAAGTTCAGTGCTGCAGTTGACACCAATGAGTACTCTCCGCCTGAGTGATACGTTCCGCAAAGAATGAAACTCAAAGAGAGGAATTGACGGGGGCCACAAAGCGGTGGAGCATGGTTTAAATTCGAGAGAAACGCGCGAAGAACCTTACCAGATCTTGACATACTCATAAGGCTCCAGAGATGGAATAGCTATGAGATACGGAGGTGGTGCATGGTTGTCGTCAGCTCGTGTGGTCTTGGTTAAAAAAGTCCGCAACTTGAGCGCAACCCTTATCGTTAGTTACATCGTGAAGTTGGGACTCTATGGCGAAGCTGCCAGTGACAAGCTGGAGGAAGGCGGGGATGACGTCAATCATCATGCCTTATGACCTGGGCTACACGTGCTACAATGGATGGTGCAGGGGCAACCGCGAGGTGAAGCAAAACCCATGGCTCTCAGTTCGGATTGTAGTCTCTGCAACTCGACTACATGAAGTTGGAATCGCCCAATCGCGGAATCAGCATGTCGCGGTGATGCGTTCTCGGGCCTTTACACCGCCGTCACACACCACGAGTTGATAACGCGAAGCCGGTGGCCTAACCTGGAAGAATGAGTTGATGATGATTGGGGGGTGAAGTCGTAACAAGGTAACCGGAGATAGAGCATTGAGCAGTAGGTTAGCGCAAACAGCTTTCTTCAGCACCAGCGCGAAATACCGCGTAATA
+
%*-(%$).0(&)-*,*2,5.2('%('+,'(,)-7/-2+$(*)8...66*)(&(012/..,1*).4524/4*)&+*)/+9-1))-#'&%&14-,-+))&)(&&++&%+)*.7/-+-$)%,+,,.,&-/,)))%%%'%*&)'%$'((+*111+*,(.,.31122%4.()''%$&$$((,+/&+))(.-))+-,7,,,1*++)$+$(*&%%*%(',+,**/6,,*'%,-1214-.+)+0.*/+*),/1*((%&%)'+.4,/-+),%(*#(('&%&&&%*/0+9//8+()))&'')))&()&(%-(%+**+2130,/+/,64/3041-&(%'$'#$('')01701/2134*,-,)))(''+,*('(%$$%%'&')+..+%&()+222230//32/23356542.$*$(%(*+/:8)+(,0097<52-,))--)(*+(26()**+--245/0..+&)%-)')./0,-&*%)+-)'&+(''1+00:959923&+)$')*9./.1255575.7-&.50/4-2*'&''+34406*'((#$$'''&*)*,.70%&(-4'(.331-,%).0./+&(&'*),.-3.//07:5)/)%'(*)''+*+.**--56529<9.5-07.(%&'%+0)*$&&),.+(-4/('(%*0**--+/,*,/011344-+0*),006(*,&*(2)&'%&',-0/0.,..,-5)*&&)+/8566898.8.-.9045,,--.*,'&''&%%$%('-11,,3+()/)&(./(%$&&)(2).%+)'**)-9623/,1,'%&-2)3)+,)1')'*'/.01*+*.*%''&)0-1-')-.00/1*+)()(+,*-.-3*143133346886;788;:25.05*.330038/441,.+,(*,4/.,*+.3012/037.--+.+-,-,*.7----).30.1%(,18*27713.-')+(-+-0:6.3+.4)*&()*,112/7.--0./-0,.++,44.3.,--1-5+1)&(*(,()%(((,,---,,,---1,1,,,*),-19658-+()''(,'))*2+7/(,/-0./+..(((*''511146*%,%(++2955/,(.)'))/(#)6-2*(+''*0.5,,)((**,.5*,20.'&&+(&,,,-/03)(+,++-0./*)(+.++(**&+'**11*)*+)(**'$'%.(/6--((/3,+8:0+(,*,2.0/'&%'*&$$)&&))'*%$$
@bb23bb84-9302-4a72-b6aa-f62115b06b04 ch=312 read=149763 start_time=2019-12-13T06:38:38Z barcode=BC01 runid=2c9cf7bc05858273f10e7d7ec552fc0bd742dc3e
CTCCTGCAGGGAGGCAGCAGTGGGAATATTGCACAATGGGCGCAAGCCTGATGCAGCATACCGCACGGTCAGCGCGAAGGCCTTCGGGTTGTAAAGTACTTTCAGCGGGGAGGAAGGGAGTAAAGTTAATACCTGCTTGCTCATTGACGTTACCCGCAGAAGAAGCACCGGCTAACTCCGTGCCAGCAGCCGCGGTAATACGGAGGGTGCAAGCGTTAATCGGAATTACTGGGCGTAAAGCGCACGCAAGGCGGTTTGATGCGTCAGATATGAAATCCCCAGGCTCAACCTGGGAACTGCATCTGATACTGGCAACGGAGTCTCGTAGAGGGTAGAATTCCAGGTGTAGCGGTGAAATGCTGAGATCTGGAGGAATACCGGTGGCGAAGGCAGCCCCTGGACGGGAGCGACGCTCGGGTGCGAAAGCGTGGGGGAGCAAACGGGATTAAGATACCCTGGTAGTCCACGCCGTAAACGATGTCGACGGAGGTTGTGCCCTTGAGGCGTGGCTTCGGAGCTAACGCGTTAAGAAGTCGACCCCGCCTGGGGAGTACAGCGCGGGTTAAAACTCGATGAATTGACGGGGTACACAAACAGCAGTGGAGCATGGTTTAATTCGATGCACAGCGCGAAGAACCTTACCTGAATATTGACATCCACGGAGTTTTCAGAGATGAGAATGTGCCTTCCGGGAACCGTGAGACAGGTGCTGCATGGCTGTATCGTCAGCTCGTGTTGTGTTGGGTTAAGTCCCGCAACGAAACAGCCCTTATCCTTTGTTGCCAGCGGTCAGCCGGGAACTCAAGGGGCTACCAGTGATAAACTGGAGGAAGGTGGGGATGACGATCAAAAAAGTCGTCATGGCCCACCCAGCCGGGGCTACACCCGTGCTACAATGGCGCATACAAAGAGAAGCGACCTCGCGAACAAGCGGACCTCATAAAGTGCGTCGTAGTCGCGGATGGAGTCTGCAACTCGACTCCATGAAGTCGGAATCGCTAGCCAATCGTGGATCAAGAATGCCACGGTAGATACGTTCCCGGAGCCTTGTACACACCGCCCGTCACACCATCAGGAGTGGGTTGCAAAGAAGTAGAGTAGCTTAACCTTCCGGGAGGCGCTTACCACTTTGTGATTCATGACTAGGGTGAAGTCGTAACAAGGTAACCCGG
+
/0364064-0+%*,+,22./305,+--./64..0/:3)32,+222+.2*()1,+*))+0&22*,#&%%'$#%'(*)*.),/22.0+767;-0070---,/23+')**14(',(+(,3((%+*;8+3,.,-,+)((',-*+/0/2910/-,9))6)*-0/00)+,++576-4--,4/01')-//0-(+(''+&,&(&*(*,4/.-+(),,278'2206252958424301588763--+.'*++&-+/1(3.8(468.,)+))))-(+''$$&,21,057+)18874.304071(3*,54443;3235&0,*('+*)'*&')205651)$,0*./+2,5,.6,.3001/22/12,-1-*,.0)**+-3191/2-/43579475+)()),,./*-,80,*3673-+,%**))/-133(+,,+,**//+**-$''++(--/:08'15(4*,()*268<2363335284/014:9:;<8543326--')'4(++,.//+49*.++,-2.79160/00)/+./.5,*(**-1.-%(()..14-/)(%,0.,./'(&*')%//+3+3/2+*15.10'&(&'/34641/+.3)%$&$'))&,')($++/8..-.4123<5488;,,,-)**(*.0+,*()&+-.,()*.6.1(--%2,,-77780./+-%&&.:3.+++,+93/)+0/1667:1-1'.12495;:71&**8,-2;::::3232;8533+15488.0112321-5(*'()-887;76,.80(%+''*,(+*+-(3;638344/06/&0-%1:20--.--(/1.-79,3+*,-**+*'*649<47744456.1248.&,+/-3111:8/8711,(+/+/0.0'&*+'72/103/5,$&&''*+3'14,+&%('/4,-30/0*02443886857.757(('(**++4++-*+)-)'&/12*,.;767554,76++20545678478)$',(,011*++,-2420212*',-/7570+'(),*2133647/,-.+2-,-7:35431/'(2549:6,/)-+)(/1/2/0336,-)%(5/4.**)))*+481590+.-*0-17++,+'&%%*)346<365:-'((()+&%%&)(*.*7-::827&)/.**)''(-))63*-33-(+./9;9992111.)+)+)+)))3369;435,6,/001,57
@55c9328b-7ac3-452e-adbe-77a84365c57c ch=154 read=78981 start_time=2019-12-13T06:42:02Z barcode=BC01 runid=2c9cf7bc05858273f10e7d7ec552fc0bd742dc3e
CCGGTTACTGTACGACTTCACCCCAGTCATGAATCACAAAGTGGTAAGCGCCCTCCAGAAGAGTTAAAAGCTACCTACTTCTTTTACAACCCACTCCCGTGGTGCGGCCGAAGGGCGGGGTATGGTAAAGGGCCCAGGAACGTAGTCACCGTGGCATTTCGATCCCCGTTACTAGCGATTCCGACTTCAGCGGAGTCGAGTTGCGAACTCAATCAGTTCCGACGCGCTTTATGAGGTCCGCTTGCTCTCGCGAGGTCGCTTCTCTTTGTATGCGCCATTGTAGCACGTGTGTAGCCCTGGTCGTAGGGCCATGATGACTTGACGTCATCCCCACCTTCCCTCAGTTTTTATCACTGGCAGTCTCCTTTGAGTTCACGGCCGGACCGCGGCAACAAAGGATAAGGGTTGCGCTCATCGTTGCGGGACTTAACAACATTTCACAACACGAGCTGACGACAGCCATGCAGCTTTCTGTCTCACGGTTCCGAAGGCACATTCTCATCTCTGAAAACTGCGTGGATGTCAGGGGCCGGTGAGTTCTTCCGCATTGCATCAGGTCATGCTCCACCGCTTGTGCAGGCCCACGATCGAATTCATTTTAGAGTTTAACCTTCGCGGCCCGTACTCCCCAGGAGCCGGTCCCGGCTTAACGCGTTAGCTCAGGAAGCCACGCCTCAAGAACTTTCGGCCTCAAGTCGACATCGTTTACGGCGTGGACTACCAGGGTATCTAATCCTGTTTGCTCCCACGCTCAACACCTGAGCGTCAGTCTTCGTCCAAGGGGGGCCCGCCTTCGCCACCGAGTATTCCTCAAGATCGCGTTTCACCGCTGCACCTGAATTCTACCCCCTCTACGAGACTCAAACGCCGGTATCCAGATGGGTTTAGGTCGAGGCCGAGTTTCACATCAACAAACCGCCTGCGTGCGCTGCGCCCAGTAATTCCGATTAACGCTGCACCCTCCGGTATTACCGCGGCTGCTGGCGCAGGTTAGCCGGTGCTTCTTCTGCGGGTAACGTCAATGAGCAAAGGTATTAACTTTACTCCTTCCTCCCGCTGAAAGTGCTTTACAGCGAAGGCCTTCTTCATACGCGGCATGGCTGCATCGGGCTTGCGCCCATTGTGCAATATTCCCCTGCTGCCTCCCGTAG
+
0(*+3.&*##&$&-,/2351565+)/2,('&&12415290//460*+&'*/8-+0)&%.))(-/90:6)+-./.-'&'*-33861(,-&-7-%((--%$)/3,+%')-(%(*(03/-),'(&'($%'&$&1/45)*13.42-,+,/0/12+-*-***6(('))*4+((),$$''(+,.3825+(-/.+'&%*-%),/-,41;/5-.:836)9+/'*,6*+'),/-'(18;4-.*1-4:43115,,+-+0///(/)*+0180.6-80.,326799;<206.,*/.%./13551./0:12;<;963-*25-:5600.-)&($&'43.0/./59-.095-88,)9+-.;;9*&12),+*.+&--..7*..*)*.20/$('.-5193-*&%).+--23;*5-:92-.44,70+)),)%-02171*.1,*%&%.'1+1432:,**+2.0,/,,466555520),4,-('*'()(((%-,7622/18;9;,-(+0*53*359<667577/0)+,96/+&$'(,9;::38,**,+,.***&)%/29806.((/(33.0331(((()'%#&'.6)*-%&)&&-%*$+*,.($&$),-%2'6,2,598((*(+068+0-,)+&&()*46*%+$'(4981',(&+-)..2,('(()''-,*(,*)0-*114(1/+-().%*(-86734())'-,&'&&)/,/(0,1//0007776<9235;:999:998775,-/*00396677:8142;6,/,49/)86*(&$#'(-140-+/+,.++,06620.3)-(+,454./7-/4;6;9444'-.+&)+.5,3*'*-/-*)(%'$+3++)2/125-1*/+)(%-001/).343+*40)0/,/-125/+'')+4'4.1/;&&'&&$(+193,/*.))(2-62,%*'35-'+**)&()0866;06;:988879561*.+,/+)-))&3(4)*+/4/8-((&%(+,5++030,,-15/0/,,*2.//6642.'-(,0020046489133:4:<:85513*/05342,1-+*00217-,1+.12/&+.11(-.47*38..390+1(*+(&(*)((*((*.&.)),//131,*1+*6-..&(+3..048640//01)/500.&('15--3:12,2-5,--630.1..4433:197)+952
@221c8d02-34b6-4999-abd7-696895214567 ch=35 read=84227 start_time=2019-12-13T06:38:37Z barcode=BC01 runid=2c9cf7bc05858273f10e7d7ec552fc0bd742dc3e
CTCCTACGGAGGCAGCAGTGGGAATATTGCACAATGGGGGAAACCCTGATGCAACAACGCCGCGTGAGTGATGAAGGTTTTTCGGATCGTAAGCTCTGTCTTTGGGAAGATAATGACGGTACCCAAGGGAGAATACGGCTAACTACGTGCCAGCAGCCGCGGTAATACGTAGGTGGCGAGCGTTATCAGATTTACTGGGCGTAAAGGCGTAGGCGGATGGTTAAGTAGGATGTGAAATACCCAGGCTTCAGCTTTAGGTGCTGCATTCCAAACTGGTTTATCTGGGGTGGGAGAGGAGAGTGGAATTCCTAGTGTAGCGGTGAAATGCGTAGAGATTAGGAAGAACACCAGTGGCGAAGGCGACTCTCTGGACTGTAACTGACGGTCAGCGTGGGGAGCAAACAGGATTAGATATCTGGTAGTCCACGCCGTAAACGATGAATACTAGGTGGGGACAACACCTCAGTGCCGCCACAACGCATTAAGTATTCCCGCCTGGGGAGTACGGTCGCAAGATTAAAAAAACTCAAAAGGAATTGACGGGGACCCGTACAAGTAGCGGAGCATAATGGTTTGGTGAAACAACGCGAAGAACCACCTACCTTGACATCCCTTGCATTACTCTTAATCGAAATCCCTTCGGGGACAAGGTGACAGGTGGTGCATGGTTGTCGTCAGCTCGTGTCGTGAGATGTTGGGTTAAGTCCCGCAACAGAGCACCCAGCCCTTGTCGTTGGATTACTACCATTAAGTTGAGGACTCTAGCGAGACTGCCTGGGTTAACCAGGAGGAAGGTGGGGACGACGTCAAATCATCATGCCCCTTATGTGTAGAGACTACACACGTGCTACAATGGCTGGTACAGAGAATGCAATACCGCGAGGTGGAGGCCAAACTTTAAAACCAGTCTCAGTTCGGATTGTAGGCTGACTGCTACCACATGAAGCTGGAGTTACTAGTAATCGAATCAGAATGTCGCGGTGAATACGTTCCGGGTCTTGTACACACCGCCCGTCACACCATGAGAGTGGCAATACCCGAAGTCCGTGAGCTAACCGCAAAGGAGGCAGCGGCCGAAGGTAGGGTCAGCGATTGGGGTGAGAATCGTAACAAAGGTAACCG
+
+1/4--007*/1.00101214/*++10800/56:9792-()-2-8+,/08363%4581/.0(),-/''(*011060208;:5/*7.77388..-+.0/472;:,52,2-3/50-,,.,/.(,/,)(/2/((*-(*,.5023668797:,5-$%&&)+.&('&,0224999:88430,***),53338%(*-74,-337899:/,&*+*.8978:35++)&)&#$()'024876216601/56),1/*'('').52*-3112:887942*87..*1(-/1-.1,.76,(*.))*'-*))'**+-/+('+((+22-*(,,7:93073..3544/*)*1,358331496577)454630-+)**,-20//,06;53-+&((+,(&%&$'*--.-,,-0)&)+6:51/-2+1//-.2//8-.6300/41(+23975997564576<943/)/,*()+'**)/),-1+2$',,/-*3)'(%*()++,,3*.-*,+*/**8:5260'''*+..2010379.+2,789:;6.8899;8*+*...0*(),49:324--+.23.,+(-+%)'%%**&#&')+01+-+'')&&-),-/+.2(,+.(%(*%&*+*-121104(%%%'),/.+++(((1.4.'*))')7*199-387.10/,0+()*'((+/353566'404+,-237244447856878884654474;58;243.75)(0159)*(*+(2)(&%*2)%*+,.-3.)*(3-12/,5:64;69./4,,-9/8741,(**+--0556999<86:7:7:451.,(()'&)+13/)()*+6675;0./3:855.297-.622/5..+'$)(*/.-+-)-/1378880://:;;.9,+-1,,*%%&$((2//0.--,-12050))*246;8.32,38;:3215577;/05;907./5-.(,,*'('%'-++)(('(+5-1+*+95/0'-62340.*+(*))'))31./8435758570+./.583444)&523,,5132533.4;89<7453.-,/4%$(('&)(&*).-+*-8-+-.,.23-----332.10(+,1*-2**,,*0+0+3+..',,+,001//02//*/,316-,*,%%%+,/002229+/*'(-/./
@c8ab057a-31fb-4856-a61c-364dc7fe70bf ch=27 read=46598 start_time=2019-12-13T06:42:08Z barcode=BC01 runid=2c9cf7bc05858273f10e7d7ec552fc0bd742dc3e
CCTTGTTACGACTTCACCCCAGTCATGAATCACAAGTGGTAGCGCCTCGAAGGTTAAGCTACCTGCTTCTTTTCACCAGCCCCTCCCATGAATTGTGGCGGGCGGTGTGTACAAGGCCCGGGAACGTATTCACCGTGGCATTCTGATCCACACTAGCGATTCCGACTTCATGGAGTCAGGTTGCAGACTTCCAATCCGGACTACGACGCGCTTTGCCAGGGTCCGCTTGCTCTCGCGGGTCGCTCTTTGGCATGCGCCATTTGTAGCACGTGTGTAGCCCTGGTCGTAGGGCCATGATGACTTGACGTCATCCCGCTACTCCAGTTTATCACTGTCTCGCTGAGTTCCCCGGCGGACCGCTGGCAGCAAAGGATAAGGTTGCGCTTTCGTTGCGGGACTTAACCCAGCATTCACAACACGAGCTGACGACAGCCATGCAGCACCTGTCTCACGGTTCCCGAGGCACATTCTCATCTCTGAAACTTCCGTGGATGTCAAGACCAGGTAAAGGTTCTTCGCGTTGCATCAGGTAAACCACATGCTCCACCGCTTGTGCGGGCCCCGTCAATTCATTTGAGGTTTTAACGCGGCCGTACTCGGGCAGTCGAGCTTAACGCGTTAGCTCCAGGGAAGCCACGCCTCAGGGCGCAACCTCCAAGTCGACATCGTTACGGCGTGGACTACCAGGGTATCTAATCCTGTTGCTCCCCACGCTTTCGCACCCTGAGCGTCAGTCTTCGTCCAGGGGCCGCCTTCGCCACCGGTATTCCTCAAATCTCTACGCATTTCACCGCTGCAGATTCTGCCCCTCTGGGGCTCAGCTTTGCCGAGTATCAGATGCAGTTCCCAGGTTGGGCCAGGGATTTCGACTTAACAAGAGCCGCCTGCGTGCGCTACGCCAGTAGTTCGATTAACGCTTGCACCCTCCGTATTACCGCGGCTGCTGGCTGGAGTTAGCCGTTAAGCTTCTTCTGCGGGTAACGTCAATGAGCAAAGGTAACTTTACTCCCTTCCTCCCCGCTGAAGTGCTTCGAAGGCCTTCTTCATACACGCGGCATGGCTGCATCAGGCTTGCGCCATTGGTACCAGCCTACACGCGTAG
+
4.4.+4.,,1/4463-0462)-07%%&&206562-%,*1+**)&))(/*,0061927034034+&-,..--,+&%,*.,43-((+7,'0,&''0+,('((.43453.)'*/1515568*+*-'-,)3-...-.,175:668<966672.**'+-+-.,)6.2./.13835698-,,+#+(+002'+()()-(0,1,.-8-3-,.551*+&(*,*&)*,,38,1'&(3--,130335-,2.1++.,09.-(%&''*135/841'((++*/111/*'*++62++7/,'('33/7.%&%&(-+.-0-.1531/*26,'*.&&(,.+/3<:5786751'$&,&&)((287963,/51093664517/0,+/1;,5.831-,0/9-.%'*2+,.5,+%-11/.-,2+66+*&+*/,,'*,*/)**,786613322-+3225'4)33-/,+*0.0/*.0969:85-.*0+(()-),)+77767''*,'+.1/9--6:94,11/53627139:16(,-4<9:<:4662.(+()1$()*06-/3,*13,111,*0-++-1-//1'-(251+(226:6;,+29+*)+(0:;0-))%$%)).--.,12*841/10-)(&),,7/654032.-307)'-/('($*-'*+/530*.5.)'+-*3522,0*-0/+,..10/-4(+)3-//::4*)')&(-**((+*)*12352/4:)06846)&)%(2510((&+0)))../8962544-1,*+/-).4.+.3*-51:989.'/,*+*+0.-./2-;21,.*.)/2434::2,/4,,($&%',1111*280,*,'%&(&+-.+&'(())04&%'*,44,23*')((9846--/1-62:+7)$)))%*)&$((-1/8005*$'%7:69:777551/)'&%-).+((+**4/0-.20132,(&$()*-/-+04'+)-4/292,1-,,33412.,..+()'(&.*'*(%$#%-.97<60'4(356788796+5...274:*.+,+)&),($(*3+(+60342:;/,99,*-&'&(()&$)))))/-83775',+..113/84,3/91.*+%)-.13.05-/285&*)(##$'$*"%$%%($'$'&'),
@d0213e65-e949-4509-951f-00a60f502b10 ch=242 read=123771 start_time=2019-12-13T06:42:24Z barcode=BC01 runid=2c9cf7bc05858273f10e7d7ec552fc0bd742dc3e
CCAGTTACCTTGTTTACGACTTCACCCCAATCATCAATCCCACCTTAGACGCTCCTTCCTTGCGGTTAAGGCCACCGGCTTCGGGTGTTATCAACTCTCGTGGTGTGACGGGCGGTGTGTACAAAGGCCAGGCAATATTCACCGCGACATGCTGATTCGCGATTACTGGCGATTCCAACTTCCGTATGATCGAGTTGCAGACTACAATCCGAACTGAGAATGGTTTTATGGGTTTTGCTTCACCTCGCGGCTTCGCTTCTGCACCATCCATTTGTAGCGCGTGTGTAAATTTAGGTCATAAGGGCATGATGATTTGACGTCATCCCGCCTTCCTCGGCTTGTCACTGGCAGTCTCATGCAGTCCCCAGCAATGATGGTAACTAACGATAAGGGTTGCGCTCGTTGGGACTTAACCTTTGCCTGTATCTCACGGCGAGCTGACGACAACCATGTACCACCTGTATCTCATATGGCTATCTCTCCATCTCTGGAGCCTTTATGAGCAAGACCTGGTAAAGGTTCTTCGCGTTGCTTCGAATTAAACCACATGCTCCACCGCTTGTGCGAGCCCCCCGTCAATTCCTTTGAGTTTCATTCTTGCGAACGTACTACTCCAGGCGAATTACTTATTGCGTTAACTGCAACTTTGACATCAACACTTAGTACTCATCGTTTACGGCGTGGACTACTAGAATCTAATCATTGCTCCCCACGCTTTTCGGGACTGAGCGTCAGTTGCAGGTGGATGCGTCGCCTTCGCCACTGGTGTTCCTCCATATATCTACGCATTTCACCGCTGCACATGGAATTCCGATCCTCTCCTGCCTCTAGCTGCCTGGTTTCTATGGCTTTACTGAAGTTAAGCTTCGAGCCACCACAGACCCTTGCTGCCGCCTGCTCCTCTTTACGCCCAATAATTCCGGATAACGCTTGCCACCTACGTATTACCGCGGCTGCTGGCGTAGTTAGCCGTGGCTTTCTAATAAAGTACCGTCACTCGGCTATCATTTCCTGCTTAGCGTTCTTCCTTTATAACCCAGAAGTTTACAATCCGAAAACCTTCTTCCTTCACGCGGCGTTGGGTTTCCCCCCATTGCCGAAAATTCCCTACTGCCCAGCACTCCGTAGGAG
+
23+114.-/-2&-4*(*,()()'(/78-/5188775;.76)&+&+))-,+&*+.70480+/1/5181-+1.16/1518/-3*,0'**-533.5,++/.0,05:7646561853)3.31-21317/0)4,%')-**,.1:5-.0-/+2.279:::8:<:699-:-,,+),+-08:.2//,1/1()+53+*10/2,2-*-(0(,()*2112,+2:77.*'---8-:<<,884540875-68;758;77-,14005.+,--*(&(&)00567..5''&+--*-+++,&%''$$$$&+.../2..-4433611111185--39:9:0:1--87833'&*&-+0.+.0).+/,,,021.-&'%%%&'(69/+()*/./))/((.(*&(5789942-0))1/22796335-0,,**+1,0'&'%$&%'$()..00-02,2+--/,-+11/22&76.1&,(*))4,65767557/1//(,.01631/-/41221-/54(+333::+*+%#%%%,,-21+42-8(++7<:9=;88.1)$(0*-&())(1;;92-,%'(*-/2.084/7/-.52-)+4098/*125)5,9.+/4/./29<;:6:4.-4,-+,02*-(*'%'(/()5;8((+0*+,2.'9(),7/;09/78+1)(32+(,,665/./(+,,.+.+2443785786../545;9:877520(%&&''4493/+-0),.5-5+%())2:;+-*:745431),3485.8.)++,)%'*(-%&()92/3'*-(()*-147333;50.1).088588546583/6,,+/3013$+&)'+*,*&1)'+(*+0812//1353+*((&./146;88;9<7/)*,0*(((+/02152-8.5.&-17)''$'%&-2*-/-1/8*0+)*++0-,32*+--54),28/&.,-1,/--7;:;73456..*+),-2,361360./(-+.;32922/54582-422.)'(-9/3474,6,+39./(+-,3:1.0029779333001/039954;:./,(%(%)*433-(&''$%'''&+)+&'('+().4/,/3887103782--,..8<987;7..+*)..-/-')-,<66/;87-/17578/-270/11*(%$%&&''&##%%)*46%/'+/(*
@5043dd15-912a-461f-8093-10319ad2ae7f ch=217 read=76210 start_time=2019-12-13T06:42:22Z barcode=BC01 runid=2c9cf7bc05858273f10e7d7ec552fc0bd742dc3e
CTCCTACGGGAGGCAGCAGTGGGAATATTGCACAATGGGCGCAAACCTGATGCAGCCGTGTATGAAGAAGGCCAGCTAGTTCTCAAGTACTTTCAGCGGGAGAGGAGTAAAGTTAATACCTTTGCTCATTGGTACCCGCAGGAAAAACACCAGCTAACTCCGTGCCAGCAGCCACTTGGTAATGCGGAGGAATGCAAGCGTTAATCAGGATTACTGGGCGTAAAAGCATGAGCGGTTTTGTTAGATCAGTCTTAGAAATCTGGGCTCAACCTGGGAACTGCATCTGATACTGCCAAGCAGGTCTCGTAGAGGGGTAAATTCCAGGTGTAGCGGTGAAATGCGGCGTAGAATCTGGAGGAATGCCGGTGGCAGGCGGCCCCTGGACGAAGACTGACGCTCAGGTGCAGAAAGCGTGAGAGCAAACAGGATTAGATACCTGGTAATTACGCCGTAAACGATATCGACGGAGGTTGTACCCATGAGGCGTAGCTGGAGCTAACGCGTTAAAGTCGACGCCTTACTGAAATGCAGCCGCAAGGTTAAAGCTCAAATGGATTGACGGGGGGCCCGCACGGCAGTGGAGCATGGTTTTAATTCAGTGCAGCTTGCGAAGAACCTAGTCTTGACATCACAGAACTTTCCAGAATTGGTGCAGCCAGAGACTGTGAGACAGGTGCTGCATGGCTGTCATCGTGTTGTGAGAAATGTTGGGTTAAGTCCGCAACAGGCGCAACCCTTATCCTTTGTTACTTAGCGGTCCGGCCAGGAACTCAAAGGGCTACCAGTGATAAGCCTGGAGGAAGGTGGGGATGACATCCAAGTCATCATGGCCCCACTTGACCAGGGCTACACGATACTACAATGGCGCATACAAAGAAGCGACCTCGCGAAACAAGCGGACCTCATAAAGTGCGTCATGATCCCGGTTAGTCTCTGGCATAAACTCCATAAGTCAGAATCGCTGTGTCAATGGATCGAATGCCACAGTGAATACATTCAATTGTACACACCGCCCATCCGCACCATGGGAGTGGGTTGCAAAAGAAGTAGGTAAGCTTAACCTTCGGGAGGCCTTACCGCTGTGATTCATGACTGAGAGGTGGGGTAACAAAGGTAACCGG
+
+0.,+'*'8-'++('.+(,-/90/++&,')*,-.93/63*&))444:134553/)+&((22/1+,.((,+**%#%+'$)2+$((.+(),-085+'((%++&(&+)'&'):7.11/)1/0-46++677(2&(%'%')'%('((-.,--*-3-%'+*/*'(,&$-'',&)))/51&('%+(+/*'$%'*)+,(&)&(,,)*-/0.-+0%('%-.+-3023,,,57,($'%%((+)%-078,,.6.++00%''(),+(-.,*)'&++.+0)/1/2+1-0.-.///.73.--))(&&%(($($''))44*.**(*13-+%(/,31').-/03-.,.611,.1**-*'&+--,'*)01*0..5,61+6-,+*(.+'(.)),*/9.+1;48()/++/*-,+)++--0/,/-(%(()*137+*)&),4;46-77,1,-*-0&3762+*&&'&'+,//*+).(*%%(%+++(-&(&)(,/-.'.2,$&)(,.-/2,/,***&)(0/0-+')-40-)',,(*,&+&'%%$'&%(,'&(&'/*+,/.'.*3+54&+.0,;:6,('($&$)%)/85+3-'#&$&&(((,.11%-(()&'087'8,53+)#+$$$%%%%&$&(-(*//./&/1216589630*,-.4:52<5/+-&)%*-+/21-&&(''($&-)+31*'0-.-++2-/001131823,-,)%&&(%+1(*++&(*+'),2,-(+-0+),,'&*,/,%(*+$$'''/&)))-71064/03)+)'')+(764//.0/(461856:37(33/2/'46023//./5&,%&,.+(')**/,.79.20-(**+/)2*356671)('-/23,%&%#%'585-412/((%&&*+(.012351)54044454/-'$'$&)+--2/1$(')*-.)-'+-6238..%()62+***%*0,,('-,4+*-(3(*,,-&).73/+-.,,-36**(,)-,,')..5%''#'&'''+-3;33/(*51+0**,+23347427+463($&&#%...,)*,&+,*)(,+$(*,31-'+&'%*$)0./)*(03*&(,()&(((+(%')**1043;718,'(+('''&)'&,0.1/04887/.,,*(''&-(**%)(&*455:)0-11828-2
@f8dd03d7-add7-4ab8-98ae-5e3f8ad3b064 ch=148 read=70147 start_time=2019-12-13T06:42:18Z barcode=BC01 runid=2c9cf7bc05858273f10e7d7ec552fc0bd742dc3e
CCTTATTGCAGCTTCACCCCAGTCATGAATCACAAAGTGGTAAGCGCCCTCCAGAAGGTTAAGCTACCCTCTTCTTTTGCAACCCCGCACATGGTGTGACGGGCGGTGTGTACAAGGCCAGGAACGTATTCACCGTGGCACTCTGATCCACGATTACTAGCGATTCCGACTTCATGGAGTCGAGTTGCGGGCGCTCAATCCGGACTACGACGCACTTTATGAGGTCCTTGCTCTCATGAGTCGCTTCTCTTTGTATGCGCCATTTGGCGTGTAGCCCTGGTCGTAAGGGCCATGATGACTTGACGTCATCCCCACCTTCCTCCAGTTTAGCACTGGCAGTCTCCTTTGAGTTCCCCGGCCCGGACCGCTGGCAGCAAAGGATGGGGTTGCGCTCGTTGCGGGACTTAACCCAACATTTCACAGCACGAGCTGACGGCAGCCATTACGGCACCTGTCTCACGGTTCCCGAGGCACATTCTCATCTCTGAAAACTGCGTGGATGTCAAGACCAGGTAAGGTTCTTCGCGTTGCATCGAATTGACCATATGCTCCACCGCTTGTGCGGGCCCCGTCAATTCATTTGAGTTTTAACCTTGCAGCCGTACTCCCCAGGCGGTCGACTTAGCATTAGCTCGGAAGCCACGCCTCAAGGCACAACCTCAAGTCGACATCGTTTACGGCGTGGACTACCAGGGTATCTAATCTGTTGCTCCCCACGCTTTCGCACCTGGGCGTCAGTCTTCGTCCAGGGGCCGCCTTCGCCACCGGTATTCCTCAGATCTCGCATTTCACCCGCTACACCTGGAATTCTACCCCCCCTCTACGAGGACTCAAGCTTGCCGGTATCAGATGCAGTTCCCCAGGTTAGGCCAGGGATTTCACATCTGGCTTAACAAACCGCCTGCGTGCGCTTGCGCCCAGTAATTCCGATTAACGCGCACCCTCCGTATTACCGCGGCTGCTGGCACGGGTTAGCCGGTGCTTCTTCTGCGGGTAACGTCAATGAGCAAAGGTATTAACTGCCAGCCTTCCTCCCGCTGGCTTTGTAGAGGCCTTCTTCATACACGCGGCATGCTGCATCAGGCTTTGCGCCATTGTGCAATGGTCCCCACTGCCTCCCGTAGAG
+
295:(22'(''+232/.695(-/0,--18767874*)),+-*&())/50*/)&&,/+0/566)15466'*'*7*49;.011-436($%#%%/+*1++-7904-+*''(,-346962+.*%14-8/*2,//-(*-++111.0011673:7*-2135+..(*,-.47..))+031-.23--..-*-07+)',-/)+,4084/000/3/336,3-+%)-4;//-*,))5*(.(+,..3(),+-,1&(1-00.630*/..-..3:097)')'+,)(+-.8)*2868*/*+*+)),)))'*%&$%$()4*16,-833+0266;66.1.'0+:1.+-.355:8143001,/6+++--58;:,6.82+6:57/287481.'1.4(8287%/6518.2*,0676:572:.0./),(.*,,*.%.3.-%&%%'&')+04/.,+,+2/-/7'6(&.&-*,-4+-/11424.02***)(&1,0%0/0:98:798760-/.6*)/&%*'042305689587;518227,71<;7:4/1,0-)*+))*+110+.0,*&(-23669028.).'')+0172423)'(+0345336<:6322;<31:2///--',+2+0-.//88,+0-96210/-'(&.#*$2(*&)-1)-+-%16.102844++/5*-1/82908*4-65/)+++//5:-)*-5/007:963+/-*20'*,/4-5-+/,-2:(-/137,*+++291/26360,+*769::2---2.87911)098-,,)-,),++,1*.84;67644*,1**.*)'&%)).6861/9+)+-(*&++)'(+$/,-*&+-/84/)&(&%(&%,,3366-((*../84((,)+/&7596847866-*',,.2/%4703,.0.(75*,,./-.*)%',)5,2()+-((2836889891'('%'&%)'%%'(161,)*64:281/.',+120.45*-0072340./1-//,0-2-,-*774+**4)),,*,31::<8656&42127971/*',(*+2/70(2*0.-,&(()+-&'(('0+))13.*/+&'$'*)(%&$&0-55192290/-)+%*(*-3.+-*'*+.+13&27036(+3/20+.-1.*-/--'$.-133,/1,++*.4+,2/-&(
@3dfa8ddd-82c6-4be4-9e0a-a20d5aa710f9 ch=138 read=78589 start_time=2019-12-13T06:42:32Z barcode=BC01 runid=2c9cf7bc05858273f10e7d7ec552fc0bd742dc3e
CCGGTTCCTTGTTAGACTTCACCCCAATCATGACTTCGCTGACCGCTGCCTCCTTGCGGTTAGCTCACGGACTTCGGGTGCCAACTCGCTGAACTGACGGGCGGTGTGTACCAAGACCTGGGAACGTATTCACCGCGACATTCTGATTCGCGATTACTGGTAACTCCAGCTTCATGTAGGCGAGTTTCAGCCTACAATCGAACTGAGACTGGTTTTAAAGTTTAGCTCCCACCTCGCGGTATTGCATCTCTCTGTACCAGCCATTGTAGCACGTGTGTAGCCCTACACATAAGGGGCATGATTGATTTGACGTCATCCCACCTTCCTCCTGGTTAACCCAGGCAGTCTCGCTAGAGTCCTCAACTTAATGGTAGTAACTAACGACAAGGGTTGCGCTCGTTGCGGGACTTAACTAACATCTCGTACGAGCTGACGACAGCCATGCCACCTGTCACCTTGTCCCAGAGAAATTTCCTCGATTAAGAGTAATGCAAAGGGATGTCAGATGTAGGTATTGGAGTTCTTCGCGTTGCTTCGAATTAAACCACATGCTCCGCTACTTGTGCGGGTCCCCGTCGATTCCTTTGAGTTTTAATCTTTACGACCGTACTCCCAGGCGGAATGCCAATGCGTTAGCGGCGGCACGAGGTGTTGAAACCCCACACCTAGTATTCATCGTTTACGGCGTGGACTACCCAGGGTATCTAATCTGTTTGCTCCCCACGCTTTTGAGCCTCAGCGTCAGTTACAGTCAGAGAATTAGCCGCGCCACTGGTGTTCTTCCTAATCTCTACGCATTTCACCCGCTACACTAGAATTCCACTCTCCTCTCCTGCACTCTAGATAACCAGTTTGGAATGCAGCACCCAAGTTGAGCCCGGGTACGTCACATCCCACTTAATCGCCCGCTACGCTCCTTTACGCCCAGTAAATCCGGATAACGCTCGCCACCTACATTATTACCGCGGCTGCTGGCGTGGTTAGCCGTGTGGCTTCGCATCAGCAGGTGCCGTCATTTATCTTCCCCAAAGACTTTACGATCCGAAAACCTTCATCACTCACGCGGCGTTTGCTGCATCAAGGTTTCCCCATTGTGCAATATTCCCCACTGCTGCACTCCGTAGGGAG
+
1/.43:1*08.05)+0145-))..'0+*)$%%#%)-.''($#$%%()'+++.&'&')/61931154134942795)-&*%&*--023((,/,.-),*52;;8999753/*.(*)+,.756;8080/8152&'1028873+/5.00447413444+(('%'))--/01++,.184654030/0466;:6113624376.5*+343..(/17700<<1/;6*56*$*+-74++37364:7:8353/.110/.+,*,))--*24:217,')./.01127./.-+3*''+**-/.,,/7../0/,1&,,143++-7:;913//)/39746-1+,/3/7.1)/-*.763563/4/1/0(*-/253/1/+.-0.336,+++14113988785-,6--6194422245/0&631-3*1(+#'(('++'+'$$'''.2-0()(,-2.34,0&071563535-03162043-(',%*),)38/798304032*+-,/++),-3,*37-1../++(/+*%*%%%)''(&*.5..440524:,36690,2.20<61600474334503701171448/640086-,-.+12710.69/*+1:<*785519,%-129:124+)+&&$066)/01.11.,-+)*./8//0173..,'*(&*(-./4+.7-1;8.&++.51)/0,,9177654;.+,*40117541/*0)('0403211(*/.2)-17.+..4;:,+.,,-.+%)*20310)*-179(.6.-.768.*)+&)(/+'''%$''+-1799;988:8*2*-,/634366786723:95086-*02-+')+0()105-++110..)**+0.--81304)*+75/50;061;;*.-))/-)//'0+--*,..--,12(--()%$$)(((),18-')+*0/*+&'-0,/-&0.0355045*++/6)'(,/733261827:;9856557/.6/7//-.5.21/4710042/))-(*)(*'008--,3,/*'$(&-2+(+,//%%&%+,(()6287718++//8+,/:-73)**,,74.,.../-)*030/:8<:9::2451'..//72-35*)7732223+-,30;1-5:-+/6.11,7---891774),-)((#%'(02824+..+)+
@afbc0118-c725-4f2c-8f25-f1e880cc8ae6 ch=69 read=68793 start_time=2019-12-13T06:42:31Z barcode=BC01 runid=2c9cf7bc05858273f10e7d7ec552fc0bd742dc3e
CCGGTTACCTTGTTACGACTTCACCCCAATCGCTGGCCCTACCTTCGGCCCGCTGCCTCATGCAGTTAGCTCACGGACTTCAGGTATTACCAACTCTCGTAGTGTGACGGGCGGTGTGTATAGAACCAGGAACGTATTCTTACCCGCGACATTCTGATTCGCGGTTACCGTAACCAGCTTCGTAGGCGGTTTCAGCCCTGCAATCGAACTGAGACTGGTTTTAAGTTGCTCCACGGTATTGCATCTCCTCTGTACCAGCCATTTAGCGTATGGCCCTACCGCAAGGGCATGATGGTTGTGTCCATCCCCACCTTCCTCCTGGTTAACCCAGGCGATCTCGCTAGAGTCCTCAACAATGGTAGTAACTAACGGCAGGTTGCGCTCGTTGCGGGGGTTTCTTAACATCTCGGCTTTGAGCTGGCAATAGCCATGCACCACCTGTCACCTTGTCCCCGAAGGTTCCTCGATTAAAGTGAAATGGGGATGTCAAAGTGTAGGTATTAAGGTTCTTCGCGTTGCTTCAGATTAGGCACATGCTCCGCTGCTTGTGCAGGTCCCCGTCAATTCAGCACGGTTTTAATCTTGCGACCATGCTCCCCAGGCGGAATACCCAATGCGTTAGCGGCGGCACGGAGGTGTTGAAACCCCCCCACCTAAGTATTCATCGTTTACGGCGTGGACTACCAGGGTATCTAATCCTGTTTGCTCCCCCACGCTTTCGAGCCTCAGCGGTTACAGTCAGGAGTCGCCTTCGCCACTGGGTGTTCTTCTTAATCTCTACGCGACACCGCTACGCTGGGTTACACTCTCATCTCCGCCATACGACCAGCAAGGTTTGGAATGCAGCGCAGTTGGGCAGGTATTTCACATCCCACTTAATCATCCGCCTACGCTCCTTTACGCCCAGTAAATCCGGATAACGCTCGCCACTACGTATTACCGCGGCTGCTGGCACATGGTTAGCCGTGGCTTCCTCATGGGTACCGTCATTATCTTCCCCAAAGACCAGGCTTTACGATCCGAAAACCTTCATCACTCACGCGGCGTTGCTGCATCAAAGGTTTCCCCATTGTGCAATATTCCCCTGCTGCCCGTAAG
+
8+*-/:-./7-'23*)+/5651-.()%0'))%$%*(.8---47342--13**4457673'+&+'13722387568:454:1*.*,&/'&2503+*)(*()&154501*0:76-8../--+&&)/239&4/..-)--/3+4-(49-*.5577:99/33:53$$%#&,%'&'*%%(,,-0197&/&()+),+:/-*,15*'+*4+*.&'-/,)&(*,42-2::2..//-''(**%''',&+),-70/*)./027755;433:2-5*&(*)'$$$&0,(&%)'#%'&-2+,&&+,/'*3/+)'+-))+/23+)+,',.5,.311,).+$0,)(,21('00(/).,%'%%+.8-0/-6090,.+()*07/-,--.'.'((),')7878.7,+,'10+)(+*')*.+)+++)),,'%&&&&'**.3+('$'(,5(+)++36*,5/,++(031632349+(*('*-4,8+/88/1.4)).()%'%%'*(%*'()++'''*0-/+,+2332076:67<7321.2*0177&'+2*-'*-,,),+,-5/+,+&)*.*-,0)/3*-53,-01/86:,*''$&(/+60(&../00,-/.26+-&+,3;:.+.4./65,+&+'(-1)),,+.*+-.8314/&&,*)),*+,,*+2.423/-)'$(''&''+-.;979981:0///2/*-/5570-/5-3753332.25577853:.+/1.:96)%)**/:00('/79)/%%&&()...2523*)'&'%'$%$%'),-/),-01*'%*028:4251710//0-1,-'%$)-525634.)&'*&*)%)(*.0-/*-+,/'%+'&&%%&%%$'#(&%('*,'(''-61.-,-'0&**-(*'3$**0&-6+-+-.,25-&)1)6.34-7835:<:8:98676-42-.--0/'(*-6/.395;68897042659.*,)%-+0.1/(/2232400147/+'*+%'%$,2),251703)(+('')&)%*'+$-+*,/.09+/0755690-,('+'&(+**+1/%1//4/*(.42-7)1''(4.)++,'*+-/5-.)4)*&')*.724&**08336;5+0-,-,*0++,7051.+*)($$(*&'*)%*
@b624bd8d-c574-4868-8fe2-99f326be6337 ch=7 read=55585 start_time=2019-12-13T06:38:09Z barcode=BC01 runid=2c9cf7bc05858273f10e7d7ec552fc0bd742dc3e
CTCCTACGGGAGGCAGCAGTAGAAATTTTCGGCAATGGGGAAACCCTGACCGACAACGCCGCGTGAAGAAGGTTTTCGGATTGTAAACTTCTGTTATAAAGAGCAGCAGCTGAAATGGTAGCCGGTGACGTACTTTATTAAGAAGCCACGGCCCAACTACGTGCCAGCAGCCGCGGTAATACGTGGAGTGGCAAGCGTTATCCAGGTATTGGGCGTAAAGAGGGCAGGCGGCAGCAGGGTCTGTGGTGAAAGCCTGAAGCTAACTTCAGTAAGCCATAGAAACCAGAGCAGCTAGAGTGCAGGAAGATCCTCGTGGAATTCCATGTGTAGCGGTGAAATGCGTAGATATATGGAGGAACACCAGTGAGGCGACGATCTGGCCTGCAACTGACGCTCAGTCCCGAAAGCGTGGGGAGCAAATAGGATTGAATACCTAGTAGTCCACGCCATGTAAACGATGAGTACTAAGTGTTTGGATGTCAAGTTCGATTGCTTTCGCAGTTAACGCAATAAGTACTCCGCCTGGAATGACACGTTCGCAAGAATGAAACTCAAAGGAATTGACGGGGGAGCCCGCACAAGCGGTGGAGCGTAATGGTTTAATTCGAAACAGCGCGAAAGAACCTTGCAGGTCTTGACATACTCATAAAGGCTCAGAGATGGAGATAGCTATATGAGATACAGGTGGTGCATGGTTGTCGTCGCTCGTGTCGTGAGATGTTGGGTTAAGTCCGCAACGAAGCGCAACCCTTATCGTTAGTTACCATCATTAAGTTGGGGACTCTGGCGAGACTGCCAGTGACAAGCTGGAGGAAGGCGGGGATGACGTCAAATCATCATGCCTTATGACCTGGGCTACACACGTGCTACAATGGATGGTGCAGAGGAAGCGAAGCCGCGAGGTGAAGCAAAACCCATAAACCATTCTCAGTTCGGATTGTGAATGCAACTCGACTACATGAAGTTGGAATCGCTGTGTCGCGAATCAGCATGTCGCGGTGAATACGTTCTCGGGCGCTGTACACACCGCCCGTCCTTTTTTTACCACGAGTTGATAACACCCGAAGCGGTGGCCTAACCGCAAGAGCTGTCTAAGGTGGGATTGATGATTGGGGTGAAGTCGTAACAAGGTAACGG
+
-.352(12:2*,.--1+))+),&',)056-4:689775/)',.-3+,,67/)(.78:79;20.00/,).,024;:.5*2+6,-.-6/01:374/3**,.+'&&((&)',*)&'06-222-017&0/001.,/.3::.703)%)+)44-0032'%.+1..11/034111))(5+-6))($%$''2,.'*+/11)/*+,/8.,.,+675-1-21953+-,,&*+-.))-0&,./,0..)56/*()()./*+/'&/-37+)&&%*'*.00+,.49*45,3//28422)*).,+,+*0+,-/06331(&,(.0$''+./,.//:0921.-+('''/50133,+,754489954/23/-60/8336835.-*))52/-,*++.114:6:49421210*)/+/136/1*.3.*059:30)&(+7987,'-(--*,8336:-05998384+./(($)&03976-&)+*+,-.750/012;)30:9896-'+'1*&'/'%',/')-//334232465979;3300136/06,+'$$$&#$',-/8:4514)+-//)15+.61:7(.+.7.868/,34,%(19.)**,.40,+*,(5+11%0*0,./9<9,84821+-/)*(,-0033))245)*&$'&&$'$+(')/)/,-/41327,.-)+6*)+-./.)*'*2+/+,--,0/-..2,2-7//89:4766-2-0+/.680224577697564,++,-4;4;89<7.'/3(+.859,-((*7/1&0/*211160.)+,0337;595*+213.818;<258886/42++-/./00+*5545./0*,/020/,-1.6-,49.3856878;9;71119:9+*2-*2++***,+.1-/10/..*./13:8385;5.4035778651.21)0'((++(/845.&+0-,/1(+.<<34;4+,1996;;:71/1'/-//*.'1&%$(+5,'+**.0495983333236.2060697.++)&.+04/.0.4390136689:99273-/2/-62869,,*-)-&&0+...,0.4;54;:++3&),115.()/4/*+++..---9:9.25,),.%&(*',00119;:2/),)'')*,.0/006(2+8<0/8/3344/:0548/-+1++,6474244404,104.8
@ff6ff714-b25f-49b1-895b-9dfc0746d245 ch=161 read=106329 start_time=2019-12-13T06:38:08Z barcode=BC01 runid=2c9cf7bc05858273f10e7d7ec552fc0bd742dc3e
CTCCTACGGGAGGCAGCAGTGGGGAATATTGCACAATGGAAACCCTGATGCAGCAACGCGTGAGTGATGAAGGTTTTCGGATCGTAAGCTCTGTCTTTGGGAAGATAATGACGGTACTTGGGAGGAAGCCACGGCTAACTACGTGCCAGCAGCCGCAGTAATACGTAGGTGGCGAGCGTTATCGGATTTACTGGGCGTAAAGGGCGTAGGCGGATGATTAAGTGGGATGTAGAAATACCCGGGCTCCAACTTGGGTGCTGCATTTCAAACTGGTTATCTAGAGTGCAGAGGAGAGGAGTGGAATTCTAGTGTAGCGGTGAAATGCGTAGAGATTAGGAAGAACACCAGTGGCGACTCTGGACTGTAACTGACGCTGAGGCTCGAAAGCGTGGGGAGCAAGCAGAGTTAAGATACCCTGGTAGTCCACGCCGTAAACGGTAAAGATAGGTGTGGGGTTTCAACACCTCGTGCCGCCGCTAACGCATTAAAGTATTCCGCCTGGGAGTACGGTCGCAAGATTAAACTCAAAGGAATTGACGGGGGCCCGCACAAGTAGCGGGCATGTGGTTTAATTCGAAACAGCGAAGAACCTTACCTACATGACATCCCTTGCATTACTCTTAATCGAGGCCTTCGGGGACAAAGGTGACAGGTGGTGCATGGTTGTCGTCAACTCGTGTCGTGAGATGTTGGGTTAAGTCCGCAACGAGGCGCAACCCTTGTCGTTAGTTACTACCATTAAGTTGAGGACTCTTGAGACTGCCTAAGGTTAACCAGGAGGAAGGTGGGGATGACGTCAAATCATCATGCCCCTTATGTGTAGGGCTACACACGTGCTACAATGGCTGGTACGGTGCAGAGGTGGAGCCAAACTTTAAAACCAGTCTCCAGTTCAGTTGTAGGCTGAAACTCGCCTACATGAAGCTGGAGTTACTAGTGTCGCGAATCCAGAATGTCGCGGTGAATACGTTCCCGGGTCTTGTACACACACCGCCCGTCACACCGCAGAGAGGAGTTGGCAATGCCGAAGTCTGTGAATTAACCGCGGGAGGCAGCGGCCGGTAGAGGTCAGCGGTGGGGGTGAAAGTCAGCAAAGG
+
+/0/.03&51))-+0343+5)**'%&'(,3-/*15611))+./7-++,./07354+*'&'+%$%'+,0089-5.822.4:530')+**,.8888/680141)2+,14523367961(%$',7*,,),*//)).)*&(%)*)+4567,/$)%((,&+$*+2+)),,./.0*/*+)/6877;632'-%21**,4863760;0*+/,,-,77998<865+8,;,483931321()4:45)80'01%&(7'.(*)+,66667631)-4'*35+.-0,6/..,'-,/0216..'+*&(&)%%('1.-*++-0.-0&,(**.3/,.7,*,97772,*)1)(54//126769:57605--,-/..085884026..//05601')+,+.&+,++-478:;/(+.::03*+''.4/'(*:939)+28414552/015;:;92)(&%()-&$%&$0,0142;;2396),'('-5-3**.8748:14410-(((.-0-)&)*/72805<:9;,))*,233112650..4+231/.039,,+),/234569<921;.*+./.&%&&(.,-),+31031:;;3:5;1(()(')%***3()2-,+0,.81.-.//467/79(4601/21-././61716''%%$'*.1*461+,11&1*/03:00211878879695:024565-&22968544/301067619.71087,+(.*')330,*,,/3340395/3/01/73,*,423368:/;.6*,.0--.4/111+.+,-01641)+*,/1-7/1*'*//,3+.1(0-0582586887789;300387576274/.634475*++))532/*+%&(02765608+/+,,9;6,')&$$%$%%-,+,.&*1:2;1/3:72<;40+2-65/9)*+;:;1-4.,,15652+29+*978282//./-(&(+,3/.,32/0/.)+(,,(.//840,,/)1.245/0273/-5/*--2/3-+*1-.,7.,-45231/.070685//0,.+.,')&#$)(((%(4/3//263'31&'1()+-/%%'*,+0/4(&+(31+)*,&1,..0,)..)(%+&+-2',/','+/7,)(+()&)*&(+-4+,.
@ab20a55e-1b2f-4423-ad3a-ea43333359ff ch=86 read=102402 start_time=2019-12-13T06:42:41Z barcode=BC01 runid=2c9cf7bc05858273f10e7d7ec552fc0bd742dc3e
CTTGCTGCTCCTGCAGGAGGCAGCAGTGGGGAATATTGCACAATGGGGAAACCTTGATGCAGCAACGCCGCGTGATGAAGGTTTTCGGATCGTAAAGCTCTGTCTTTGGGGAAGATGTGGCCAGTACCCAAGGAGAAATACGGCTAACTACGTGCCAGCAGCCGCGGTAATACGTAAGGTGGCAGGCGTTATCCAGTTACTGGGCGTAAAGGGAGCGTAGGCGGATGATTAGAAGTGGGATGTAGAAATGCCCGGGGCTCAACAGGTGCTGCATTCCAAACTGGTTATCTAAAGTGCAGGAGAGGAGAGTGGAATTCCTAGTGTGGCGGTGAAATGCGTAGAGATTAGGAAGAACACCAGTGGCGAGGCGACTCTCTGGAACTGTAACTGACGCTGAGGCTCGAAAGCGTGGGGGCAAGCAAGTTAGATACCCTGGTGAGTCCACGCCGTAAACGATGAATACTACTTAGGTGTGGGGGTTTCAACACCTCCGTGCCGCCGCTAACGCATTATTCCGCCTGGGGGTGGTCATAAGATTAAAACTCAAAGGAATTGGCGGGACCCGCACAAGTAGCGGAGCATGTAGGGTTTAATTCGAAGCAGCACTTAGAAAAGGACCTGCTTACCTACACTTGAAGCATCCTTGCATTACTCTTAATCGAAATCCCTTCGGGGACAAGGTGACAGGTGGTGCATGGTTGTCGTCAGCTCGTGTCTCGTGAGATGTTGGGTTCTGAGTCCCGCAACGAGCGCAACCCTTGTCGTTAGTTACTACCATTAAGTTGAGGACTCTGGCAGAGACTGCCTGGGTTAACCAGGAGGAAGGTGGGGATGACGTCAAATCATCATGCCTTATGTGTAGGGCTACACGTGCTACAATGGCTGGTACAGAGATGCAATACCGTGAGGGTGGAAGTGAAACTTAAAACCAGTCTCAGTTCGGATTGTAGGCTGAAACTCGCCTACACATGAAGCTGGGTTACTGGTAATCGCAGATCAGAATGTCACTTAGTGAATACGTTCCCGGAGTCTTGTACACACCGCCCGTCACACCATGAGAGTTGGCAATACCCGAAGTCCGTGAAGCTAACCGCAAAGGAGGCAGCGGCCGAAGGTAGGGTCCAGCGGTGGGGTGAAATCGTAACAAAGGTAACCGG
+
)2*&&,'+.23-)-&1/'*-/,22-,5*.2,*.--420,-./4225/'(.-+103.//+-+*,/6103:174('&&'373.687-32;8:;680:))-/37666.7:/88+0.-..)((-*)&&.&(*&-)-)+()*)&()*2.+,2/006588::223//23*1&/*+)+,54652**),5/('..72;22/)))2-*,23;596582(109*..1996:55.,,/./02(*-+,6::8:87733:94'37*/5,),75)&'&.042459846/)+*00434348--/,.2'*+-0,61+.,.2+)()+.2-+(,,.)',++*&/,0855.26++-45**+*+/6,--+,(+32699&.-,5/&'))1043110/3+.&))*,,0500/.,*+,/*0--.5-.2-,.-///3,),()$+1&,)8.-02.9;/.4,2'&%(''(-/2:79:::0/./0*9/24-*&('(.5352.'371,8+/')*,06144/2342-26,..424452/1,/.92/4;8574/('++..&%('%*2+7;:--8809...+./-,*,08/.26/--+-**&&$))/2)-.,2,+%15317806252)*-(-+*+(%'%&'+-.*((.,.%#&/(237-..%'%%')%',,-/+)1..)3.-...1.-,//++,0)*24.893::6471-0/-/39-0//3:630./066;.67493.00034+%''&(&)*/000,9,45736)&$'()16**20(4(*-2371(.94-4223.8.,,1912148<14252034.'3807882.20*))**8777899;97:253737.,0*')(,-.5912/779793-11+039;360:1*,00886214684510,-**/7777.<..:8993''*((*++655191.286.-&+)')/1*&&'&/7,+,0.;;70;98873-&-7-9)4&3)+,)2878186(/8877-,'&%'(*/0/-+/14.10//2(+).*+-&(%'5685338668+(()'%,,-2..12/-01'''*&%&'*+(,60..*0.(.1/*11/111600-,*&()*()(+942094-.32377451+(&&'-44:*-37'.,%(+)*+('&*)%',)*++0+.+,*,-//,7/61)**./(+/202214:'.+)-679+5
@e18235c2-2067-4cef-aea6-f757e2d0961c ch=4 read=39433 start_time=2019-12-13T06:42:38Z barcode=BC01 runid=2c9cf7bc05858273f10e7d7ec552fc0bd742dc3e
CTCCTGCAGGGGCGGCAGTGGGGAATGTTACCAAATGGGCGCAAAGCCTGTTAGCCATGCGTGTATGAAGAAGACCTTCGGGTTTGTAAAAGTGCTGTGGGGAGGAGAATACAGATTTAATACCTTTGCTCTCAACGTTGCACCCGCAGAAAAACACCAGCTAATAAGTACCAGCAGCCGCGGTAGCACGGAGAAGTTATAGCGTTAATCAGGATTGCGTTGGGCGTAAAGCGCACGCAGGCGGTTTATTAAGTCAGATGAAATCCCAGGGCTCAACCTGGGAACTGCATCTGATGCTGGCAACGAGTCTCGTAGAGGGGTAGAATTCCAGGTGTAGCGGTGAAATGCGTAGAGATCTGGAGGGAATACCGGTGGCGAGGCGGCCCCTGGACGAACTGACGCTCAGGTGCGAAAGCGTGGGGAGCAAACAGGATTAAGATACCTGGTGTTGAGTCACGCCGTAAACGATGTCGACTTGGAGGTTGTGCCGGGGGCGTGGCTTCCGGAGCTAACGCGTTAAAGTCCGACCGCCTGGGGAGAATACGGCAAAGGTTCAAACTCGATAGTTGGCAGGGCCCGCACAAGCGAAGTGCGGGCGTATGGTTTACAATTCGATGCAACGCAGAACCTTACCTGTAGTCTTGGCATCCACCAGAACTTTCCAGAGATGGATTGGTGCCTTCGGGAACTGTGAGACAGGTGCTGCATGGCTGTCGTCAATAGTGTTGTTGTGAAATGTTGGGTTAAGTCCGCAGCAGGCGCAACCCTTATCCTTTGTTGCCAGCGGTCCGGCCACAGAACTCCGAGACTGCCAGTGATAAAGCTGGAGGAAGGTGGGGATGATCGCAAATCGCTGCAATGGCGCATACCGAAGCGACCTCGCGACCGGCGGACCTCGCATAGGGTACGTCGTATTGGTCCCGGATTGGAGTCTGCAACTCGACTCCATGAAGTCAGATCGCTAGTAATCTCGTGGATCCAGAATGCCACGGTGAATACGTTCGGGCCTTACACCGCCCGTCACACCAGCGGTGGGTTGCAAAAGAAGTAGGTAAGCAACCTTCAGGAGGGCGCTTACCACTTTGTGATTCATGACTGGGGTGAAGTAGCAACAAGGTAACCGG
+
,,/8767(/+,*-(&%'(**+4-+-/+16),)%&)+-/+*%%')''-.+*)&$$%##$%'')()'+,./)++)%.0.*((-).0,')+31'%&%(**%'++,()&&&(('%'%($.)''&%(,+48,*1.-+-*))&')'*)1.)&/,-29763(+1722211*'+)$(%%())+./35)()&&&&''(*-*))%&-)'$+(),*8-8-0(+%).)%'(*/+267476;4-./0232*+*)*'012('-321,..++,*&(+-*0.,$*))+,7.0**((')('+:00///,*)+(4-1.*-('%&(*--3+,))'-3,))*+'+++-+--6/.+*.+-0,.0:2-,-.210//0177:;,-3/*6.(62/3-.+'()('*'*2:70+6875-(/)--..2444058:99,+-.)*,1158+*+*.816025*.+'&&#%&*/*+2*((('$&''%**11.219720-,)-//760610-3025./-7/-(25+4477:75/6)3-*,..2:33323/4/)&,*)+.2:2363165))'(*--1/,)(-(.-(*%(-'*+.+00&+-&-(/(***+-**//0.),.%%%))*%)++-&-&(&(&&&%(,702,')/185)4.)&(%'+)('()7+52**,,+*&&'*030)0+'(,4*/9,-6/+(*+,4700302,0495:70-0-+.118736211.5056611001:88899473(&&$%('()&,0*,./770/342465988325-,45'2%''#%+((.1)'%&(5(*1+(02-0944/36--&,(+)&''+)2--5$$&)(32.2/+)))*+.0*(./9201/-1,+)(+/0++))&%%%''$$##$,'.0323::7:8731,'+)%$**.125-()&%$&(00941731%'))+'*&&&*+/1,/()+')*-)'-3.-7,5+.--26-,.,+//%-*/0/.+..,,7)+,-1100%&&+,-1)+/8:;:73*+-/,-57712186-(82270287&340*+)&'*.6019.+--,2&0,&%&&)')/46;73858/%()((+,-'*($&(.*,-10'31+/4104343-36011:2,,,--8-)(,)--&2/(**0-&(%'%162,,/707;::1+
@8ad78eaa-cc70-4d16-b328-3253a5d32e77 ch=475 read=65991 start_time=2019-12-13T06:42:49Z barcode=BC01 runid=2c9cf7bc05858273f10e7d7ec552fc0bd742dc3e
CCGGTTACCTTATTTTGACTTCACCCCAGTCATGAATCTGAAGTGGTAAAACGCCCTCGAAGGTTAAGCTACCTGCGCTTCTTTGCAACCACTCCCATGGTGTGACCCGGGCGGTGTGTACAAGGCTCGGGAACGTATTCACCGTGGCGTCGATCCACGATTACTGGCGATTCCGACTTCATGGAGTCGAGTTGCAGACTCAATCGGACTACGACGCGCTTTATGAGGTCCGCTTGCTCGCGAGGTCGCTTCTCTTTAATGCGCCATTGCGCGTGTGTAGCCCTGGTCGTAAGGGCCGCGGTAACCGACGTCATCCCCTTCCTCAGTTTATCTCCTTTGAGTTCCCGGCCGGACCGCTGGCAACAAGGATAAGAGTTGCGCTCGTTGCGGGACTTGGCAACATTTCACAACACGAGCTGACGACAGCCATGCAGCACCTGTCTCACGGTTTGAAGGCACATTCTCATCTGAAAACTTCCGTGGATGTCAAGACCAGGTAAGGTTCTTCGCGTTGCATCGAATTAAACCACATGCTCCACCGCTTGTGCGGACCCCGTCAATTCATTTGAGTTTAACGTACGTACTCCCCAGGCGGTCGACTTAACGCGTTAGCTCCGGAAACCCTCAAAGGGCACAACCTCAAGTCGACATCGTTTACGGCGTGGACTGCCAGAATTATCTAATCATTTTGCTCCCCACGCTTTCACACCTGAGCGTCAGTCTTCGTCAGGGCCGCCTTCGCCGGTATTCTCAGATCTCTACGCATTTCCACCGCTACACCTGGAATTCTACCCCCCTCACAAGAGACTCAAGCTTGCCAGTCGCAGTTCCCAGGTTGAGCCAGGAGTTTCATCTGACTTAACAAACCGCCGTGCGCTGCGCCCGGTAATTCCAGGTGCTGCACCCTCCGTATTACCGCGGCTGCTGGCACGAGTTAGCCGGTGCTTCTTCTGCGGGCAACGTCAATGGTAAAGGTATTAACTGCTCCTTCCTCCCGCTGAAATTGCTTTACAACCCGAAGGCCTTCTTCATACACGCGTGGCTGCATCAGGCTTGCGCCCATTGTGCAATATTCCCCACTGCTGCTCCGTAGGAACAATATCAGCGCAGCAGAAGGTTAACACAAGACACCGACAGCAGCACCAACAATGAC
+
5-*016,/02.'0530)'(*/-/-.,*)+/:8937312++,4--.433/&#&%&+'(+'()..1;28/32-+'%#&%(21105/'*+(++%(.1;2-35:775669&)35972733344234729374&46.523657;656:67-.+)*0.01/*),*(*/))*'*(/.3:711067;7550'&'(*6255<35485505(:13/9465)(/0,**%'(.())2.00+2-,-04,)()&,,,+,-3+--:-6228,+))%%&-4+9*)(&'(,.433224920797:404+*,/.*%$()+-,*&))879980;4.(*+34-/*+/<.))*(*1-53..,6.3)*+0,5.7..*)-100-3241-/3+-/-(%),0+,*,1/46;34.6,+'('*(-,(,..8.--/843-/0/323430.$'12585645-)//05899888598;4;6/.1+/00126:755(0-+&*-0,+(*+-+-/98;7:91,/338519./(*,.:8852,..0502124.02020<995/-.012231.41221601)-)(#/1-*0288;:<706:,**22:71*)%%#')+66079:/+*-+0;:6.*''&.*,+,,.10.01.1,*,+(-/)(+*3+-32,')*0/,)+.+/121/101582:6.../-,,18672,2410&&,'*+431611),150+.00,*)%)'(,6-+'*(342568:793)1003<7758*,/+++')5093334**)'+-.+,))*0001///2303;93()3.043.-*-52574737252:6:45/--')&(%$'+,35*/('&'(,+%(*%%+*.0:550.03055.-4(#+)%'14))*),61.*+)-(%'))'*(&))),7,)8&,224,&$*-4/7,)$($($')&()02+*,,,-03;00+((.53868242.)+,*..510265;86628./40/01+(,$/57568,*-%++0:..1///3031900/06.91.+26-(3+,.0),+)*,-&')31796)))++262946;875.-%+(*(,-32244247&420-4,330<:-.3-,((*'-.4-755.$)'*+)(*)/1+-.-/**%'%+-2.%()#/(),+*0-324473212(*'**.52+(&%#%%+*+/31+2+$$&#$
@60f5125b-b70d-41da-841a-bce8a6f24d2b ch=412 read=71196 start_time=2019-12-13T06:42:44Z barcode=BC01 runid=2c9cf7bc05858273f10e7d7ec552fc0bd742dc3e
CTCCTGGGAGCAGCAGTGGGGGGTGCACAATGGGCGCAGCCTGATGCAGCCATACCGCTGATGAAGGCGCTGGGTGCAATACTTTCAGCGGGGAGGAAAGGGCAGGATAATACGCTGCTCATTGACGTTACCCGCAGAAGAAAGCACCAGCTAACTCCGTGCCAGCAGCCGCGGTAATACGGAGGTGCAAGCGTTAATCGGAATTACTGGGCGTAAAGCGCACGCAGGCAGTTTGTTAGAAGTCAGATGTGAAATCCCCGGGCTCAACCTGAGACTGCATCTGATACTGAAACGAGCCTCGTAGGGGTAGAATTCAGGTGTAGCGGCGAAATGCGTAGAGATCTGGAGGATACCGGTGGCAGAAGGCGGCCCCTGGACGAAGACGACGCTCAGGTGCGAAAGCGTGGGGAGCAAACAGGGGACCGGTACTGGTAAAGTCGCCGTAAACGATGTCGGCGGAGGTTGTGCCCTTGAGGCGTGGCTTCCGGAGCTAACGCGTTAGATCGACCGCCTGGGAATTACGGCCGCAAGGTTAAAACTCAAATGAATTGACGGGGAGGCCCGCACAAGCGGTGGAGCATGTGGTTTAATTCGATGCAGCGCGAAGAACCTTACCTGGTCTTGACATCCACGGAAGTTTTCAGAGATGAGAATGTGCCTTCGGGAACCGTGAGACGCAGGTGCTGCATGGCTGTCGTCGCTCGTGTTGTGAAATGTTGGGTTAAGTCCCGCAACGAGCGCAACCCTTATCCTTTGTTGCCAGCGGTCCGGCCGGGAACTCAAGGAGACTGCCAGTGATAAACTGGAGGAAGGTGGGGATGACGTCAAGTCATCATGGCCCGCCACGACCAGGGCTACATGCACAATGGCGCATACAAGAGAAGCGACCTCGCGAGAACAAGCGGACCTCATAAGTGCGCCGTAATTTGGATTGGAGTCTGCAACTCGACTCCATGAAGTCGGAATCGCTATTCGTGGATCTACGGTGAATACGTTCAGGCCTTATTACACACCGCCGTCACACCATGGGAGTGGGTTGCAAAAAGAAGTAGGTAGCTTAACCTTCGGGAGGGCGCTTACCACTTTGTGATTCATGACTGGGGGTGAAGTCGTAACAGGTAACCGGAAGATAAGAGCGACAGGCAGTAGGTTAACCTGAGGCACCATTTCGCTTTCTTCAGCACCAGCAACCGCGGCAG
+
)).3,--'$&%')-*3540,+&%&(,,..91.770,/.,1825572-,'-,..&00('$$&')&%%''&')*/**())'((*/5,)&)('.2.),/,2(&&%$$(%'(&&$%'&(**+340800.40+)(.00-34+,2&*,''*21.+**&2-233:.17972-21+534739432.//16-0-'(*056752606/3,1-0.0-0459211665/---,(**,'/.0'38;9,17+&)(*01-558775598/-76.-3585:414-+)&)./1232293//0((&%'0&+((+,11865(,16)*-'+++0,%(*1-412217+)43))),+96//+)/6:;4.1+*),.6676/9/&'0/*5*-&-*-&)0639406.--)**+,*-))2243,,'%.(6597:+)+-4;,8*0.,+'-),)))($*&&%('&'/,6168472.,*+*+*-*,&1'(*1:454090-2-++2-/-8-,/1.0/.*)+-4.,*+*.//,-/,,.1.793.,0)+)+20421884470(*1/0;:02868;9+*)0+4.01//.+$)+,51+++/-2.01988;/)..3.*.33:+6+2:2-//..,112.-2.'+-.,.,,6;676:9341.-.86-,.18.3..58141.,-/01300833779;9:92;71424357/32+%)&/.//887000.434599742(++/75/6/./68<---.:/:97438*,03,+-000-.-,*+167<5.,)+.((7.-.9/091)2188737351686-2-.8+6(0,2558862',+)+/38+5561-0/-31122::645446534-.,/1253-..'0,'%-,%&*/1:24/6)&('%&()(),..+61126642+-'*%)+$)226:9957--%*''(+')'*(06561-51*,24697740,+)&%&'-+&'&(*337868546((+/052-.340/2,9/.,-+,*&%&#&')1+++(%,'4445;7785542&+,0(/)$+&&'()+/.179034/1.18+3,2-*&&.*),6.15<9.,%)+'(--3-.)*++3+33.49/87,-21/+0-2,/9+12:2-.048:73555778965+3.*0+,-1*,''$)),0717.7/7-..1))*0/57:./55+-001639532&%%&)''&*%%()&&$$(0,14;9/).-.93)-/)0+%%%&$$#
@4f12a5e7-7f78-4e9e-99c0-2552414390bb ch=252 read=128448 start_time=2019-12-13T06:42:54Z barcode=BC01 runid=2c9cf7bc05858273f10e7d7ec552fc0bd742dc3e
CCAGTTTACCTTGTTACGGCTTCACCCCAGTCATGAATCACAAAGTGAGTAAGCGCCCTCGAAGGTTAAGCTACCTACTTCTTTTTTACCAATACTCCCATGAATTGTGACGGGCCGGTGTGTGCAGGCCCGAACACGTATTCACCGTGGCATTCTGATCCACGATTACTAGCGATTCCGACTTCATGGGTCAGTTGCAGACTCCAATCCGGACTACGACGCACTTATGAGGTCCGCTTGCTCGCAAGGTCGCTTCTCTTTGTATGCGCCATTGCGCTGGCGTGTGTGGCCTGGTCGTAAGGGCCGCTGATGACTTGACGTCATCCCACCTTCCTCAGTTTATCACTGGCGATCTCCTTTGAGTTCCCGGCCGGACCGCTGGCAACAAAGGATAAAGGGGTTGCGCTCGTTGCGGGACTTAACCCAGCATTTCGCAACACGAGCTGACGAGCCATGCAGCACCTGTCTCACGGTTCCCGAAGGCATTCTCATCTCTGAAAACTTCCGGTGGTTATGTCAAGACCAGGTAGGTTCTTCGCGTTGCATCGAATTAAACCACATGCTCCACCGCTTGTGCGGGCCCCGTCAATTCATTTTGAGTTTTAACCTTGCGGCCGTACTCCCAGGCGGTCGACTTAACGCGTTAGCTCCGGAAGCCACGCCTCGGGCTGCAACCTCCAAGTCGACATCGTTTACGGCGTGGACTACCAGAATTATCTAATCCTGTTTGCTCCCCCGCTTTCGCACCTGAGCGTCGGTCTTCGTCCCAGGGCCCTTCGCCCACCGGTATTCCTCAGATCTCTACGCATTTCACCGCTACACCTGGAATTCACCCCCTCTACGGACTCAAACGCCGGTATCAGATGCAGTTCCCAGGTTGAGCGGGATTTCACATCTGACAACAAACCGCCTGCGTTGCGCTTTTACGCCCAGTAATTCCGATTAACGCTTGCACCTCCGTATTACCGCGGCTGCTGGCGCAGGTTAGCCGGTGCTTCTTCTGCGGGTAACGTCAATGAGCAAAGGTATTAACTTTACTCCCTTCCTCCCCGCTGAAATTGCTACAGCGAAGGCCTTCTTCGCCACGCGGCATGGCTGCATCGGGCTTAGCCCATTGTACCAATATTCCCCACTGCTTTGCCTCCCGTAGGAG
+
3.&--:/.286:337%,(*((4-.864--.17))&'541-//8744.%'')'(,-2<33,*.,)/+25+++*.23)%'(3+:2:81+(-&'%*(++-:6)-.&&'((%**10754,-*+-'')'2'.-74+,/3/&)'''(,-,/3/50:33382,./05/..-006./0546889<763359;99931'))*.-715--9741*2.30/04097646-0+,'+-2')++01*1'''3+'))+*/-%0(),./060677<7../001347$$(&&&%%*0-10310,*206/7:::623.(.18:221010+*()(')+)..-105,)/-4348),.01;5122484931*&//03'&,')-/6835-084/175773467:75455:+418898),11-08//.105338324;:4.2.4-+71*'2,38+,$***(#)&&4244.,*%%-;5776./1146267543,..8:84:+(,**2-10372459632'(,13..500++'&(')*)-#&*---///)*).&,-.;9:<:6:/9...899-+1-10<;96./0//2169-0807482326313076,'),(6,:.+099/2021;<3.;281:0,3,7,34331491*17:1351*(*0-30021.02/.19,+/0-2.17(.-/655&1.1.-/4:5:68,4533302439988<8122;777990/007;35((-**-467:797864<83552::+)(,/7//+,'/11266:879&8768;95400(%*+&'')(1/46:))-5.6/67965,/%&1667-%).,./195-06://1/0119/,-,*0..,17670+.-,)(**+89-7.3279*+,-.6-./613-5/81,)+/133//05(/0)72,+,'*.333434659<9;<623)&'()()+--)//)'+1/6)&%)*/294701161633102+,+08,17),,/3,04/4091217.9)'#(',2/,)(++&555898//2./78'-/-/6:899191113909.,0.019/0*,32-/108109:9/5::.,29.6.&)&%'('+,)3+,112438;55;6,*)'+)42;767586623211*85002%%('((-/,-04-0/010:8.5.&,3.,,*,')+,-8-,1(5--)
@732d2c4c-2545-44e7-94b0-a9551babaae7 ch=82 read=82189 start_time=2019-12-13T06:43:06Z barcode=BC01 runid=2c9cf7bc05858273f10e7d7ec552fc0bd742dc3e
CCACGGGAGCAGCAGTAGGAATTTTTTTCGGCAATGGGGAAACCCTGACCGAAGGCAACGCCGCGTGAAGAAGGTTTTCGGTTGTAAACTTCTGTTATAAAGGAAGAACTGGCGGCTACAGGAAATGGTAGCCATTGTGCTATTAAGCCACGGCTAACTACGTGCCAGCTTGTGCCGGTATGCGTAGGTGGCAAGCGTTATCCGGGATTATTGGGCGTAAAGAGGAGCAGGCGGCAGCAAGGGTCTGTGGTGAAGCGCGAAGCAACTTCAGTAAGCCATAGGAAACCGGGCGGCCAGAGTGCAGGAGAGGGTCGTGGAATTCCATGTGTAGCGGTGAAATGCGTGATGCCGGAGAACACCAGTGGCGAAGGCGACGATCTGGCCACGGCGGCTCGAACCAGCGTGGGAGCAAATGAGGATTAAGATACCTAGTAGTCCACGCCGTAAACGATGAGTACTAAGTGTTGGATGTCAAAGTTCAGTGCTGCGGTTAACGCAATAAGTACTCCGCCTGGGTAGTACGTTCACTTAAGGGCCAAACAAAGATTGACGGGGGCCCGCACAAGCGGTGGAGCATGGTTTTAATTTAAAACAGCGCGAAAGGAACCTTTACCGGAATGTTGACATACTCATAAAGGCTCAGAGATGGAGAGATAGCTATGCTCAAGAGATACAGGTGGTGCATGGTTGTCGTCAGCTCGTGCCGTGAGATGTTGGGTTAAGTCCGCAACGGGGCACCGGCGCCTATCGTTGAATTGCATCATTAGTTGAGACTCTGAGACTACCGGTGACAAGCTGGAGAGGCGGGGATGACGTCAAATCATCATGCCCCTTATGACCTGGAGCTACGTACTACGTGGATGGTGCAGAGGAAGCGAAGCCGCAGAGGCAGTAAACATAAAACCATTCTCAGTTCGGTTGTGATCTGCAACTCGACTACATGAAGTTTGGAATCGCTGGTAATCGCGAATCAGCATCGCGGTGAATACGTTCTCGGGCCTTGTACACACCGCCGTCACCACGAGTTGATAACGCGAGCCGGTGGCCTAACCGCAAGGAAGGCTGTCTAAGGTGGGATTGATGATTGAAGGTGAAGTCATGTAAGGTAACCGGAAGGAGG
+
&%"%,,(%(((+++4531/)3.:;;<3.98:75;653)&)-*-9--./7-,)'%'*/4446<8996/*/'**()/4;9.,*,+%(*(%'4+75-5,+*;9.*3,4,1//'1+2084323/5/.44.-0&%&)'&''&)%*+'**2,,-.'++211154435455;41,)'&&''))%'.+,&-(**,.)%)+*'')+20/,9)--*%+'&,(269:70;3('(/-)-.(,--/7.,-,/.,510..,*)+)&(*&&((%'('',-,.0/(()+2#&*''))'*/)+('),'''&$$%)**.4552-(')1--/2851-02129'/)+*+,-.2;:95;:44620($'%$#+)*)(/3433...,1+*+2.1268.-,,+20&&'#%)0)-*)')&$$(+(*123,.(%'+/57/('')%2*1++-7/69,-*401274./-11.17;77/'),*-//.02,/+**./22857602/..;:.47/+'*)&/0:543//-/-.-+.*-/283541/**,/274533;3%($&..(/*',&('(),)&&+1)01-066,11(&,+,,*)++6558.00,.*,+64'())+(.3523.3302./2,)&5*1+'+/-/8,-+)*&2+*-823%((++.13..46.9+**,--33,+--.1,/////'%$%-((&*+1*+&.(*0773689-1.9-6744.+--,2.((/,*975488433(-+2/21//65.04.6(10,*)-0+-1&(.--/2*1*$'$,'#'%'$%/$()'-%$-+-1*&%')+,,&6,*)))1/+'%&(/,+*(+40+58.--+-...35:6,2398991161*,-+//.7/0-+(%((%)&,',*))%%-**.786685-&,))3+,*+1*,446')%,'%&$&&((('),8:-532/3..1$))4+/)-)&'%&/77781)./.+.+)*,*--*(*.56)/-/05444)(',*+-..+)++-.(.*,((+*2.0+8.-3017545*1450/1-.,,''%/)%%((*++,*'**.00/+-+.-1&3&()-33823622)*&)&')))..2..4/0241,,0/226:523/-.--'4+()+)'1**1.--''##)(+)),+/)00//+(%)(
@55e1f453-c7b7-4e97-8ae3-ee63c91f8047 ch=127 read=89673 start_time=2019-12-13T06:43:20Z barcode=BC01 runid=2c9cf7bc05858273f10e7d7ec552fc0bd742dc3e
CTCCTACGAGCCAGCAGTAGAATCTTCGGCAATGGACGGAAGTCTGACCGAAGCAACGCCGCGTGAGTGAAGGTTCCGGATCGTAAAAAAGCTCTGTTGTAAAGAAGGAGAACAGGTGTGAAGTGGAAAGTTCACACTGTGACGGTATCTCTGAAAGGGACGGCTAACTACGTGCCAGCAGCCGCGGTATACGTAGGTCCCGAGCGTTGTCCAGTTTGTGAATAAAGCGAGCGCAAGGCGGTTAGATAAGTCTGAAGCTAAAGGCTGTGAAACTAACCATAGTACGCTTTGGAAACTGTTTAACGAGTGCAAGGGGGGGAGGTGGAATTCCATGTGTAGCGGTGGTAGATATATGGAGAACACCGGTGGCGAAAGCGGCTCTCTGGCTTGTAACTGACCATACGGGGCTCGAAGCGTGGGGAGCAAACAGGATGGAAATGCCGGTAGTCCACGCCGTAAACGATGATTAACTGGGTGTTAGACCCTTTCCGGGGTTTGGTACTAACGCATTAAGCTTGCTCCGCCTGCAGAATTACGACCGCAAGGGTTGAAACTCGAGGAAGAATTGACGGGGCCCCGCACCAAGCGGTGGAGCATGGTTTTAATTCGAAGCGAAGAAGAACCTGGGTACTTGACATCCCTCTGACCTCTCTAGAGATGAATTTCCTTCGGGACAGAGGTGACGGGTGGTGGTGTAGTAAATGGTAGATGTTGGTTAGTCCATATTGAGCAGCCTATTGATAGTTGCCATCATTTAGTTGGGCACTCTAGCGAGGATTGCCGGTAATAAACCGGAGGTGGGGATGACGTCAAATCATCATACCCCTTATGACCTGGAGCTACACGATGCTACAATGGCTGGTACAACGAGTCTCGCAAACCGGTGACGGCAAGCTAATCTCTTAAAACCAGCCTCGAACCGGTTGTAGGCTGCAACTCGCCATGAAGTCAGATCGCTAGTAATCGCGGATCAGCACGCCGCGGTGAATACGTTCCCGGGCCTTGTACACCGTCACACCACGAGAAGTTTGCTTAACGCGAAGTCGGTGCGAAGGTAACCGTAAAGAACCAGCCGCCTAAGGTGGGATGATGGTAGGGTGGTCGTAACTTCAAAGGTAACCGG
+
0/6-,--,',)..02057+/(+(((+)+.0-800400,,,,*+0,,.16+2+$+220/2:1566)(%%&('(1/5**3,4445596915+'),0.,(+,.02('*))4,,/*+(),)--*,)()2400*''-2+--1+)(():5;8750-+((+.&),,),((&),.,.-/.0*1**)+-*14),&*00'(*///(2,00-)(11-7,%,+)$)*3*(,*'.+,35.101224*3(*,,*2*7+-/699334'',,)*3/5,-2/,/-,%'%($&$-)++'(+./++,*,/+*1-)057<,/(((')+)--+**+*.+'&&%'-.0/21/7-++--++,,6:)'&))+5446367/-.(-*+29-1/+3.(*-,),*,.--,($$$)%'(*+-,--,)*'-&+%-,''')$,+*345))))((.9;8855855+++'(($''(,*%5,7)%('*699;:.1///-)/-))'''032.5/,-544.)/-5,-/5118/)&$$&&-1111+2*(&%&+'%(*54*.-(&$)&(%,&%(557,,,20+4528049,+++()+*,,)))/,./;131-/4-++/&.%-($)').(*(&')+*+,8:/0855/&*+#&'*5(),%**,.**1*)*))'&%%+--0***)((-21130.%&&%+**,&27,4..40,:6550.$.')*88)2*)(&%'%$#$$&(#%$%%&#&&(432+,&,-%'&('$$&&&&%')()/3().,,()()---7;89938:1'/1;2955/311*))+)%))%+(+210&+&&(07.9:2+++*,/58-,,131-(*.8420.00+2&--*%+*+.447741,)**.'($&&(+,144234009433--/2577-***'+0)*-3-054976783576*''&&)*,/,-*377+22-,/226*(((+'*++*+(,*&%%+'$'..&))''-('*/1)++--866)0/3323296;99))%)'316;3427524742456738.'('.),+*,()%()*.6362560-,%')('05*''+(6,3).&),+.*0'&%$&&(+*--1251454+)+10-+(1+&+++/*,*&%'+&+&%%)+&$)-*))(((&&'&(&(&..(-+15::976
@03611b26-5244-4bd4-9daf-51d152114fa0 ch=407 read=55494 start_time=2019-12-13T06:43:18Z barcode=BC01 runid=2c9cf7bc05858273f10e7d7ec552fc0bd742dc3e
CCAGTTACCTTATTTACGTACCCCAGTCATGAATCCCACCAGAGTGAAGTAAGCGCCCTCCGGAAGGTCGGCTACCTACTTCTTTTGCAACCCCACTCCCCATGGTGTGACGGGCTGGTGTGTACAAGGCCGGAACGTAATTCACCGTGGCATTCTGATCCGGTGCTAAGCGATTCCGGCTTCCATGGAGTCAGGTTGCGGGCCTCAATCCGGACTACGACGCACTTTATGAAAGTCCCGCTGCTCGCGAGGAGTCCTTCTCTTTAGCATGCGCCATTTATAGCGCAGTATTAGCCCATAGTCATGGGGCCGCGATGGCTCTGACATCATCCCCACCTTCCCTCAGTTTATCGCTGGCAGTCTCGCTGGTTGACCGGACCGCTGGCAACAGGATAGAGTTGCGCTCGTTGCAGGATAACAACATTTTCACAGCAGGCTGACGACAGCCGGCGCAGCGCCTGTCTCACGGTTTCTGAAGGCCACATTCTCATCTGAAAGCTTCCGTGGATGCTCAAGGACCAGGTAAGGTTCTTCGCGTTGCATCAGGTCAACCGCATGCCCCACCAGCATGCGGGCCCCAATCGAATTCAGTGGGATTTTGCCTTGCGGCCCGTACTCCCCCAGGCCGGTCGACTTAACGCCCGATGGCTCCGACCACGCCTCAAGGGCACAACCTCCAAGTCGGCGTCGTTTGCGGCGTGGACTGCCAGGGTGTCTAATCCTGTTGCTCCCCGCTTTCGCGCCTGTGGGCGTCAGTCTTCGTCAGGGCCGCCTTCGCCGCAGGTATTCCTCCAGATCTCTACGCATTTTCACCCGCTACACCTGGGATTTCACCCCTCTGCGGGACTCAAACGCGATTATCCGGATGCAGTTCCCAGGTTGGGCCAGGGGATTTCACATCGGCAACAGGCCGCCTGCGTGCCTTGCGAGTTCCGATTAACGCTTGCCTCCGTATTGCCGGCTGCTGGCGGGTTAGCCAGTGCTTCTTCTGCAGGTAACGATCCAGTAGGCCGAGGTATGCTTTGCCATTACATCGCTGAAGTGCTTTTACAGCCCGAGGCCTTCATACACGCGGCGGCTGCATCGGGCTTGCGCCCATTTGCTATGATATTCCCCTGCCGCCTCCAG
+
&&&*/0*,)++&,-($&%'%*/.)+,8701.,6-82,(/*)%'(*+'())--(+,14(,.+(*'&+'+((*./0472/259+34.*)+,&,43/%&(-3.,%*'2*/1446,0,+$)+2/1.022*&/--*'.(-.,.)*20(*23)****+888*++/+.-(.(*+*&&'*1394*,).++*'%$%(%&(*.+7-:/0'5/11(+(/,/,10/0+&'*+3&*$&)*(')%&*+)+70'%&&%%'))'+),)&&)-*+2/4-02)&$'*10558;56;1/0+2/+('%'$&$$&/1)$&%--.'*%&')('&&(%(*&'%%%(&-).049044,*363/+1+)1((*3,)+)(+%())%('(&'$$%'')&&$0.24262-.+3-*.%-))/*4/($+.6*+('%)+-1-+(0//))&&'&*&.551,('&'($/+,--+--+.-..0%&$%%$'(&02*+*+)-*-)059*+%'*),-.,#&',6.13---,')%'&,+++)'.,4.92111+&+-.05+/./01,/3/0,.,()'+,&*$*-%0((&'(/.%+)-'200*&+))*,(+&+&.(%%%#)(()%((2.-&')%'+#154*)+')-.,,7-7(&&()10;99+'0,,%'(-,-'+-+3+/,/&%&&+&*)(+&(&+-0234:2/0/*44,),.616-0'-%&'*-*,''()'42,,&,*+,0:3/23390*(&'#&%',+.-65.0.*,..-(*'((-,,--%0(&((+1-)')*')+.3+.*,0*457,4%%$$#$#$$#'$,').0620,/'((/..(+,/1-0/,67,'$'(&%(&%''*&'(.**3-)*)540,+-/&1(30*,12021/'()(/+,.*)&,+/34135785/,,-02)24.3+*)(-%23)+&''.,(-,-3-))&,7,/:7778883*,)&%&&$';55///5,-,,*+''+/).6(++7,'.''%$#%%%'%$%*--8,..1+/0,-,2/11-)+*$-()&&&&()-*),.,+)&#%&)-+),(')**&*(&'%#'&).&.),)'&&'%%$$#$'))**('&-'&&&&*+-(,'*((+)&'*')(*+-3%-%'(((+*1.+$),%##&$%%&*,*--8/('$&&%(*'+(#&
@712a6808-c950-4273-ae27-ad07b796d68f ch=73 read=78642 start_time=2019-12-13T06:37:01Z barcode=BC01 runid=2c9cf7bc05858273f10e7d7ec552fc0bd742dc3e
CCGGTTACCTTGTTGCGACTTCACCCCAATCATCAATCCCACAGACGGCTCCTTCCTTGCGGTTGAGCCACCGGCTTCGAGGTGTTATCAACTCTCATTGGTGTGACGGGCGGTGTGTACAAGGCCGGGAACATTCACCGCGACAGCGCTGATTCGCGATTACTAGCGATTCCAACTCTATGTAGTCGAGTTGCGGGCCCGATCGAACTGAATGGTTTTATGGGTTTTGCTTCACCTCGCGGCTTCGCTTCCCTCTGCACCATCCATTGTAACGCATTAGTAGCCAGGTCATAAGGGGCATGATGATTTGACGTCATCCCCGCCTTCATCAACTTGTCGCACGGTCTCGCTAAGTCCCCAACAATGATGGTGTTAACCCCAACGATAAAGGGTTGCGCTCGTTGCGGGATAACCCAACATCTCACGACACGGGCTGACGACAACCATGCACCACCTGTATACTCATATAAGCGCTATCTCTCCCATCTCTGGAACTATGAGTATGTCGAGATACTGGTAAGGTTCTTCGCGTTGCTTCGGGTAAACCCACATGTGCTCCACCGCTTGTGCGGCCCCATCAATTCCTTTGAGTTTCATTCTTGCGAACGTACTGCTCGGGCGGAGTACTTGTGCGTTAACTGCAGCGCGAACTTTGACATCCAACACTTGAGTACTCATCGTTTACGGCGTGGACTCTTAGGGTATCTAATCTATTTGCTCCCACGCTTTCGGGACTGAGCTGTCAGTTGCAGGCCAGATGCTTCGCCACTGGTGTTCCTCCATATATCTACGCATTTCACCGCTACACATGGAATTCGATCTCTCCTGCCTCTAGCTGCCTGGTTTCTATGGCTTACTGAAGTTAAGCTTCAGGCTTTCACCACAGACCCTTGCTGCCGCCTGCTCCCTCTTTATGCCCAATAATTCCGGATAACGCTTGCCACCACATTATTACCGCGGCTGCTGGCGCAGTAGTTAGCCATTAACTCAATAAAGTACCGTCGCCAGCCTGCCATTTCCTGTAGCCGCCGTTCTTCCTTTATAACAGAAGTTTACAATCCGAAAACCTTCTTCCTTCACGCGGCGTTGCTCGGTCAGGGTTTCCCCATTGCCGAAAATTCCCTACTGCTGCCATTAAAG
+
733/36/1/5/-27%00244:3.176-24245980:+02'&%%&0+&+*-345352+1--17580*+45,000-)*-+(&.+./-:...,)030-($+&.(2***+++414+(-%&&/(.(--/43*/'(&&',*224;675.-)&&%',*+537')(,1.10,.0234:7:+0*'&&$%&'*++/6,++-,)+&0'2.*+(**)*)0.-+*(,,59:+677<909:5+-08144/+%#$&)(648162939112510*05378;/65)+/(1*-,-.,'*()-++/976360*1,/+/14/..-,.31()+..652814*%$$&%$$+-,3.2602+()'),43/0//00.'''*89--%)'1))(004,+((.)5+'%1*-.159:*..*,1,/167:805-+-763*.&0&&*+03310,%&+,/,/(+(&'()10/032/0-1.-*.1+032662-%&),3431+%((*+0/3//.-/(('+,321-,'$#(')-.-..5362'((*&&)',*(.'+',088<8111/,%)1,6)(&.+;96:*(.(.&('*.01/40/1-4-/...-,13)(..-.0/.').-/358<908:;52:+/.0665715/*045%889,,'(*-01701.70702011/5--)&()%+*09---97.5+/,5'))&$'%''),012426::-22;:6:54+&.004(651344531-/0().6,)+.271(*),1:96(54.0+)*&&(-16283<12*,-66343-(*,,/03:4378:995:.*)1-).(+,2,*$)),130(+(+1+-3././,10---/-2(*,0*,.262,-&(+,,.37486*.24;1.,04-//16335-6,,761-$*-4.4992471/./--.-5879./+('&),1.273354/80-*11,,5,68,3..7/9332233.4*-,001.1-+/+'('//,+:,-;570;1102900-++%&'(12,*''%$(&%$(%&*-.15*%*&*+)(.,+)*$%$%#)((-83020431016/3919;+1,/+,2.+-14,&$,&*076,+/002,,.7:7/89;8:5:5*586767677324002:6;99/64--:+*76-/-,).,*002-0/9.+%*,5456/2*%+(*)''
@66967414-a493-40b9-a2b4-379a995bb001 ch=182 read=138944 start_time=2019-12-13T06:43:23Z barcode=BC01 runid=2c9cf7bc05858273f10e7d7ec552fc0bd742dc3e
CCCTTCGGTATGCTTCGTTCCCGGTTGCGTATTGCTGGTGCTGAAAGTTGTCGGTGTCTTTGTGTTAGCCTACGCGCGCAATATCTTCCGGTTACCTTGTTACGACTTCACCCCAATCGCTGACCCTGCAGCCCCACCGGCCGCACCACTTACTCGCGCGGTTAGCTCACCGGACTTCGAATTGTGCCAACTCTCATGGTGTGACGGGCGGTGTCTTATAGAACCAGGAACTGATATTCCGCGCGACATTCTGATTCGCGATTACTAGTAACTCCAGCTGTATGGGCGGAGTTTTCAGCCTACAGAGCCCTGAGACTGGTTTTAAATTTGGCTCCACCTCACGGTATTGCATCTCTCTGTACCAGCCATTGTAGCGTGTGGCCCTACACATAAAGGGCGCTGATAGTTTGACGTCATCCCCACGCTTCCTCCTAGTTAACCCGGGCGATTATTCAGGTCTCCAGCAATGGTAGTAACTAACGACAAGGGTTGCGCTCGTTGCGGGACTTAACTTAACATCTCACGACACACACGAGCTGACGGCATGACGCACCACCTGTCACCTTGTCCCCGAAGTTTCCTCGATTGGGTAATGCAAGGGATATCAAGTGGAGTAAGGTTCTTCGCGTTGCCCCAGATTAAACCACATGCTCCGCTACTTGTGCGGGTCCTCGTCAATTCGCTTTGAGTTTTAATCTTGCGACCGTACTCCCCGGAATGCCCAATGCGTTAGCGGCGGCACGGAGGTGTTGAAACCCCACTGAGTATTCATCGTTGCGGCGTGGACTACCAAGTTATCTAATCATGGTACTCCCCCACGCTTTCGAGCCTCAGCGTCAGTTGCAGTCAGAGAGTCGCCTTCACGCCTGGTGTTCTTCCTAATCTCTACGCATTTCACCGCTACACTAGAATTCCCTCTCCCTCTCACACTCCTAGATAACCAGTTTGGGTCGCTTAAGTTGAGCCCAGGTATTTCACATCCCTTAATCATCCGCCTACGCTCCTTTACGCCCAGTATCCGGATAACGCTCGCCACCTACACGTATTACCGCGGCTGCTGGCGTAGTTAGCCGTGGCTTCCTCCTTAGGTACCGTCATTTATCTTCCCAAAGACAGGCACGATCCGAAACCTTGTAAAATGCTCCGCTTTTGGCGTTTGTTTGCTGCATCGGGGTTTCCCCGGTAGTACAATATTCCCGCCTCCCGTAGGAG
+
'#&'*'(,//--.1/0.234-*)*.+(+2))/0*,36;;9:5++)(&,3./0-8633408712--**'0('$&$&()$%%%(&,*9;7608/7/66240*-+,./22;5(2//)/,01./***/2-*#.%(*24,%)*+),'&'#++&)&%#&)*'&(*),1.--231.(.*1+4353++-./+0-2-4())(')&,)0/157797;8737412(-*'&'&'.09,6*-)+$&%.//73&&))/027581.&($,/+-00,;+,-1,'')(+,2((&'))+),&-3/*,))178.)+%&&&&'%%&$,1('')*&+-.,320,')'05),*+,4('-(''')-03/4000986200.2599920.41-/*((()+'(*(+'*1+')//+**000*34.('++,-,349,+.02579/;42,*)&'-*41,.)+(20.0,/2),23.+&(#%(&&%')),*+'/$+4((*()'.249545:4314*1+51-0),,.4:140/.3;6-...2+%&&0+10/..-%(,-022,-'*+*0/.-*('$%#"%#%$&%+,029.25,()((-,,/7:&'(%&17,5-,''$($(+-,371661*,/-64'4775)+'(%)(1-*-1:6481/0./,)(%&'$%+,,/2,5.+../12465,+6$'--,044,/012734399,8-7,%',,3/0+8:<*6,../1((+.0://,.-1;7,'.)(*%&%$+,++,66:7677:94/-,,))'--1118/-82095.%,'(&&(,.;8997/6-$%++/088;5560312&'$,,00349-1%)+'(%,,+39:0+..-.610*+/5::.,,,,4:70:/&,*+-.'(*+)./046.,)*$++.0*,0,135./1,/**1/234/+-01.4;1.-1.+/4.5,31%++,0*50*',*-,**/.(%'%(.2,,/586293:362<--+%%%&'))+',&3,,-29'&)+,.3;;7586.94(+,/211..2/*/;547683:8-87.0*5-('&&'&(+6/7.3-,,377578565.,+&'&,)-9/0:37.;//09.9++()).6/..773:5:0080111++)',/,*.3123-34-,63786:,-+%(-)+-*(%&('..*)/+&0))'%&&+0-)())+(%&$%%%--22/4.**2,('%$%$')&/513;.498-)*-$'(%)*,,,//,1(%)',-6/.244)'%
@1acf8021-bbdb-4db1-b579-a952717329c0 ch=366 read=94995 start_time=2019-12-13T06:43:36Z barcode=BC01 runid=2c9cf7bc05858273f10e7d7ec552fc0bd742dc3e
TTCAGTGCTTCGTTCGGTTACGTATTGCTGGTGCTGAAGAAGTTGTCAGTGTCTTTGTGATGCCTGCTTGCCTGTCGCTCTATCTTCCGGTTACCTTGTTTACGACTTCACCCCAGTCATGAATCACAAAGTGGTAAGCGCCCTCCCGAAGGTTAAGCTGCCTACTTCTTTTGCAACCCGCTCCCATGGTGTGACGGGCGGTGTGTACAAGGCCCGGGAACGTATTCACCGTGGCGATCTGATCCACGATTACCTGGCGATTCCGACTTCATGGAGTCGGTTGCAGACTCAATCCGGACTGACGCGCTTTGCCAGAGGTCCGCTTGCTCTCGCTGAGTCGCTTCTCTTTATGCGCCATTTGTAGCACGTGTGTAGCCCTGGTCGTAGGGCCATGATGACTTGACGTCATCACCTTCCTCAGTTATCACTGGCAGTCTCCTTTGAGTTCCCAGCCGGACCGCTGGCAACAAAGGATAAGGGGTTGCGCTCGTTGCGGGACTTAGCAACATTCCACAACACAGGCGCTGACGACAGCCATGCAGCACCTGTCTCACAGTTCCCGAAGGCATCCATCTCTGGAAAGTTCTGTGGATGTCAAGACAGGTAAGGTCCTTCGCGTTGCATCGAATTAAACCACATGCTCCACCGCTTGTGCGGAAGGCCCCGTCGAATTCATTTGAGTTTTAACCTTGCGGCGTACTCCCCAGGCGGTCGACTTAACGCGTTAACCGGAAGCCACGCCTCAGGGCGCAACCTCCAAGTCGGCATCGTTTACGGCGTGGACTACCAGGGTATCTAATCCTGTTGCTCCCCGCGCTTTCGCACCCACGAAGGCGTCAGTCTTCGTCCAGGGCCGCCTTCGCCACCGGTATTTCCTCCAGATCTCTACGCATTTCACCGCTACACCTGGAATTCTACCCCCCCCTCTACGAGACTCAAACTTTACCGGTATCAGATGCAGTTCCCAGGACCCGGGGATTTCATCTGACAACAAACCGCCTGCGTGCGCTTTACGCCAGTAATTCCGATTAACGCTTACCCTCCGTATTACCGCGGCTGCTGGCAGGGGTTAGCCGGTGCCTTCTTCTGCGGGTAACGTCAATGAGCAAAGGTATTAACTTGCTCCCTTCCTCCCGCTGAAAGTACTTTACAACCCGAAGGCCTTCTTCATACACGCGGCGTAGCGCATCGGGCTTGCGCCCGATATTACTAATATTCCCCCTGCCTCCCGTAGGAG
+
*#&%&&$&(.+-.22$6/84538090/099;988886-(**'*101/*//.236:745+&+&*/'(),+)101196200,)+-+41+/&,/.*)''0)/63%))'*,8-60:60-0490/./:710118801.:221-//46-..***.3+6/870'+(&/4//4:<+9:4*-/4,5;+',*/9.,2666421457;;767212/0/21.15.7.*2-1-.55).%&%)(&%&((&%+)+,0745,-+*2+&100'-,-.8;763//0:/352.(**,*3.9&0&,*257/;/3/.21++')*-,&(,,+)*+%&),/*7())21013211(&(++.10./2214319-'*(*58;64:+---/-)-..13///0.<0+-97637.5699844327521/2/025799.5&-.4801,.'*+5/0344608/./10386.6601269/-(&)'--:2890//2///4118.6164/(*-.*0-+.*+16021./1:91++('(/,1225:97&113525//30'&)//35360126198----),/*10/+*(*)131:51,-1.22%5533677679-11,+,335868;:966812223'*3365-6/036;;49/7/,,011*(3//3;901/+,712226026-/-6,+)+**&$'),20'&)**6,807//76,+-7:;)5/4323-+/,,,:/0./:7-+069.6770-.--(2')+001+&'))/-3+/4,114865,07/-%/3:6907*00/10.&,/354170,,/:66687433,46,30,///0..83282.6;+0163:/*,--1:7-+.-381)*')*('446746556;982;((37607232/2/3;;58*,()')4.13-/(&%03387:764505;+**:,226./.0631'-'/)/)*/22.1./,,/2261)2058821'')*)$-.%(.*,,00/303578952.)00((%&'+*/%6/*+-)+4,*)(,148602/3.+++,/44.*04)$$$'%&'+,22;164-7,4*1%%##*068678/631;45;8.4.--./,,(($-380,/*'(%0,0.--.729<:855++,-/-/**,16-,(-,182+3,-.3,((*(%(*13*/509)17/)996.51,-++-.-'*,/07+)&'*+277<85<6563,&+*)+)'&%'%&%&%.0&76709.0/162)%*')**)*.9/222387,'%'*1,58,,327--+
@dce8942d-87fd-4493-ad90-33cb893f1d5e ch=21 read=49741 start_time=2019-12-13T06:43:36Z barcode=BC01 runid=2c9cf7bc05858273f10e7d7ec552fc0bd742dc3e
CCAGTTACCTTGACGGCCACTGATCACTTCACCAGAGTGGTAGCCGCCCTCGAAGAGTTAAACCTACTTCTTGCTGGCCCCGCCATGAATTAGCGACGGGCGGGTGTCGTACAGGGCCAGGAACCCAGTATTCGCAATGGCATTCTGATCCGCGATTACTAGCGATTCCGACTTCATGGAGTCGGTTGCAGACTCAATCCGGACTACGGTAACGCTGCCAGATCCGCTTGCTCTCCGCGAGAGTCGCTTCTCTTTGTATGCGCCATTGCTTAGCGCGATGTGCTTGGCCTGGTCATGCAAGAGACCGCGGTAACGGCAATCATCCCCACCGTATCCAGTTTATCACTGGCAGTCTCGCTGAGTTCCCGGCCGGACCGCTGGCAACAAAGGATAGGGTTGCGCTCGTTGCGGGACTTAACCCAACGTTTCACAACACGAGCTGACGACAATACGCTGCAGCACCTGTCTCACGGTTTCCCGAGGGCTGCATTCTCATCTCTAGAGCTTCGTGGATGTCAAGATGGGTAAAGGTTCTTAGCGTTGCATCGTTAAACCACATGCTCCGCCAGCGTACGCCCGTCAATTCGGTTTGAGTTTTAGCCTTGCGGCCCATTACTCCACGGGCGGTCGACAACGCGTTGAGCTCAGGCCACTCAAGGGCACAACCTCAAGTCGACATCGTTACGACGTGGACTGCAAATTATCTAATCCTGTGCATCGCGCTTTTCCTTGCCCTGGGCGTCAGTCTTCGTCCAGGGGCCGCCTTCGCCACCCGGTGATATCCCGAATCTCTACGCCATTTTTTCACGCTACACCTGGATTTCACCCTCCCTGCAGGACTCAAACTGCCAGTATCGGATGCGGTTTCTGGAGTTGGGCCAGGGTTTCACATCGATAGGCGCCTGCGTGCGCTGCGCCCAGTGAATTTCGATTAGCGCTTGCCCACTCCGTATTACCCGCGGG
+
'&%&(-%-*5*(#$&$&((-()+32$'((,)/+('))()'&$%'%#'*'(+%&''%(,8/,&''%#&0+0,+$$$&'//-*&&('()*+/,**).*0)57011*)&)$%'%#()+)-)&.*2)72)$(*/*3/%-'-*6..*/4-+)*31+'()*+2)**,..51551/+,23,+%%&*$&()''0)),(1+/02-1--)1-48))))&%&$$#$'%$%&()+1&%'5)+,//-0))+,*'&'*,*./8164693'''++--/.03:+,,5-/03.**,&($#$$(%-'',0*(%)%#('('.(,,+,,1-(+'+&,((*+22//-'&,&$(()-'&,81*+3-++*('%%&*,*,$$%'%*,4,&&(+.-016;:15714/0*3,9-3.73*)/105,,)--32.5.-+85.(&$&$($'''(('23+(+*&'%&&$%&'***,$(,-)(''&*'()*)&-/+,-1),&''/-7)+(%'%('&%#&)(+2,'+/6541(*&)$),*%'(8;92))((&&'$%.3--5/'2,52((%)+02.-'&&%%+-/98-0('&*+,-2+%*%#$$'%#'&'''&+,(*)9-)&/1/*(+-7:,-$('++.+.*,/.'0)')/+)#)&)(,./.&&'%+0.,,)&*())*24%,)&*%))+*--1*)%&,,.203)+),+)&*()+,1,%'(*+,--54,-*)+(-)/+01146571--%"#$&'$'$%&&'('$%%$+.))&,)/,,+***(%&&),,*'010)))$&%(')+0,'+,('*'%%($(),)%%21/+)'),*,%#-2711)/*.*,+))&())).)./&'$((('0*'&$+&*3,3570/)%*')*)%*'')&,%&#'&-.1()#&)&'.8,5211'+.'/6--+.')'%%(),+3+,/&'))+./(('$&'&&$')2--+52(.++.-+&(&%&&$',*$)*00-'.(%%*-%$%%$%
@1200ec03-af38-4c1b-90f9-d6e3a9566ab6 ch=14 read=51049 start_time=2019-12-13T06:43:36Z barcode=BC01 runid=2c9cf7bc05858273f10e7d7ec552fc0bd742dc3e
CTCCTACGGGAGGCAGCAGTGGGGAATGTGCACAATGGGCGCAAGCCTGATGCAGCTCATGCCGCGTGTGAAGGCCGGGTTGTAAAAGTACTTTCGGCGGGAGGGAAGGTATACCTTTAACCATTGACGTTACCCGCAGAAACACCAGCTAACTCCGTGCCAGCAGCCGCGGTAATACGGAGGGAGTGCAGCGTTAATCCGGAATTACTGGGCGTAAAGCGCACGCAGGCGGTTTGTTAAGTCAGATATGAAATCCCCGGGCTCAACCTGGGAACTGCATCTGATACTGGCAAGCGGAGTCTCGTAGAGGGGGGTGAATTCCAGGTGTAGCGGTGAAATGCGTAGAGATCTGGAGGAATACCGGTGGCGAGCGGCCCCTGGACGAACTTGACGCTCAGGTGCGAAAGCGTGGGGAGCAAACGGGATTGAATACCCTGGTAGTCCACGCCGTAAACGATGTCGGCGGAGGTTGTGCCAGCGGGCGTGGCTTCCCGGAGCTAACGCGTTAAGTCGACCGCCTGGGAAGTACGGCCGCAGGTTAAAACTCAAATGATTGACGGGGGCCCGCACAAGCGGTGGAGCATGTGGTTTAATTCGATGCAACGCGAAGAACCTTACCTGGTCTTGACACCCACGGAAGTTTTCAAGAGATGAGAATATTCGGGAACCGTGAGACAGGTGCTGCATGGCTGTCGTCCAGCTCGTGTTGTGAAATGTTGGGTTAAGTCCGCAGCAGGCGCCCTTATCTTGTTGCCAGCGGTCCGGCCGGGAACTCAAGGAGACTGCCGGTGATAAACTGGAGGAAGGTGGGGATGACGTCAAAGTCATCGTGGCCCACTTACGACCAGGGCTACGTGCTACAATGGCGCATACAAAGAGAAGCGACCTCGCGAGAGCAAGCGGACCTCGCCAAAGTGCGTCGTAGTCCGGATTGGAGTCTGCAACTCGACTCCATGATCGGAATCGCTAGTAATCGTGGATCAGAATGCCGGTGAATACGTTCCCGGGCCTTGTACACCGCCCGTCACCATGGGGAGTGGGTTGCAAAAGTAGGTAAGCAACCTTCGGAGGCCTTACCGCTTTGTGATTCATGACTGGGGTGAAGTCGTAACGGTAACCGG
+
-/1*(+/1./'+--012),.064'()&%.)'&-697783.*+/4(,2.01753,...0,-,/33555.1'((*(*(),243)*+694.112693-&+).0,(*0),(*'&$&$'&%&$%$))'*,+-75/;0-94)-*&.**)+/.)***1-./38477430/-,-7.3-1-+/*)).)-+-0,),.7-1*,*7+2+0.)*-,,/2/34/99006793,+**'*)-,140346<;5,:,'(),-37/(+*-33..76+*345791,02-/0+1,-510/++-)*/0124303801--)+,-*+(-,+*+*-,*(()(-,20',.3//+,..1985391,*()+300..043:.+/*).-205/5*6+++%),(//940+2727+&))#"*%)+045+33666+,,))*145$0+&),7:+7%03)3+)+75167-.2::89295&*.26-/59.2004456+())-,*./7),*5-&)*)/4-.()/,/.4-(/,**,117210+-1221731244699641&*(%*)*+24322/21-5386014649,+)'*++12..68,,64,,+,-..21640.&)..333.2/:6.4770//0/;9997-,0)'/*16/5,-0,,.+*'&&''*.2,#'&,'-*,5<,5*%&'(+/..++30&,,*)7544446988244245556916543:8778:78.)'*,1225-6-+(&'1+--4/4554631.,24(*-'3./54+,,&&%&*/29.188;<635,41)))%%%(04/6558))))'(*22368'61./23;;9991-/-,20724:8/5667657729..0.,/.&--,34,%&'%&&+,150765+''(&,.3:695;-5--,6540345+*)'+)'+11387889-+)&(+*-'+(0,87-0''%+,.***--/:682430(-.(6*&)%)..15677776645367()('*+*3.65603'')+-)*,:;;;833+&'%+.--+..74<0,.,/706-,0911,3+-,//1105;1.2/-.//77:8-)+,01(*3+,.80))(+064+*#)''++244--(.+*'+*+12%)+,.,(,-6;766446503/,)),-*+/*+*/**(*/:54//
@4d710c4b-72dc-4f3c-8a95-42941ddfe609 ch=203 read=68520 start_time=2019-12-13T06:43:32Z barcode=BC01 runid=2c9cf7bc05858273f10e7d7ec552fc0bd742dc3e
CTCTACGGGAGGCAGCAGTGGGGAAGAAATGTGCACAATGGGCGCAAGCCTGATGCAGCCATGCCGCGTGTATGAAGAAGGCCTTCGGGTTTATACAAAGTACTTTCGTAGGAGGAAGGGAGTAAAGTTAATACCAACTGCTCGTGACGTTACCGCAGAAGCTTTTCGGCTAACTCCGTGCCAGCAGCCACTTGAAGTATTACAGAGGGTGCAAGCGTTAATCAGATTACTGGGCGTAAAGCGCACGCAGGTTTGTTAAGTCAGATGAAATCCCGGGCTCAGCCTGGGAACTGCATCTGATACTGGCAAACTTGAGTCTCGTAGAGGGTAGAGGCCAGGTGTAGCGGTGGTAGTAGAGATCTGGAGGAGGAATACCGGTGTGAAGGCGGCCCTGGACGAAGACTGACGCTCAGGTGCGAAAGCGTGGGGAGCAAACAGGATTAGATACCTGTTAGTCCACGCCGTAAACGATGTCGGCGGAGGTTGTGCCTTGGCGTGGCTTCCGGAGCTAACGTTAAGTCGACCGCCTGGGAAATGCAGCCGCAAGTTAAAACTCAATAAATTCCAGGGGCCCGCACAAGCGTTGGAGCATGTGGTTTAATTCGATGCAACGCGAAAGAACCTTACCTGGTCCTCGACATCCACGGAAGTTTTCAGAGATGAGAATGTGCCTTCAGGGAACCGTGAGACAGGTGCTGCATGGCTGTCGTCAGCTCTTTGTGAAATGTTGGTTAAGTCCGCAACGAGCGCAACCCTTATCCTTTGTTGCCCAGCGGTCCGGCCGGGGCACCAAAGGAGACTGCCAGTGATAAACTGGAGGAAGGTGGGGATGACGTCAAATCATCGTAGCCCCTGACCGGGCTACTTACACGTGCTACAATGGCGCAGCCACAAAGCGACCTCGCGAGCAAGCGGACCTCGCATAAAGTGCGTCGTAGTCCGGATTGAGTCTGCAACTCGACTCCATGAAGTCAGGTCGCTGAAATAATCGTGGATCAAGTACCACGGTGAATACGTTCCCAGGCCTTGTACACCGCCCGTCACACCATGGAATTGGTTGCAAAAGTAGGTAAGCTTAACCTTCGGGAGGCTTGCTACCGCTTGTGATTCATGACTGGGGTGAAATCGTAACAAGGTAACGG
+
)+2115,80,,.0/00'(()48+**&*+)*%5())./84(/32.36;67;787731,%&*+-599/0,.',-1231')++0,/113*2-09(%&%&-43'0()+2,+&('//*-*---1+(',,7612222-'-)/+/.--./462./)-,(26(-)%'&%'),--,1//.47465546798554/000$(%%&%%%'&'''().)).+0/266132061617'*'+/-017;644664-*(*-(+)-*/(%*2-.30,+-/./**'%'''.''*.1-39,(08108.4-.2.2225700100232,31(()+-,.20--/10-&+-+-+,$%%&*+,586///.313-*'&&'(*+(+,457:/./)+-'/)28-0)*)%$&'(-)*-.21).69:0.4*)()*./.12323710.*-.+))&('+-+'-/0;1-*,4+/0+*42*,5/..8-.-6/))+-1-89;-720102,.&(%3)-006-**/+.()%#&)(//-,0)-+..042-.,(+31--150661352+40-.,+&+%,/1(*)')/2-8:-77./'%&%)))')$+:97/60--//0/)(,+.1*)***,**+04<;/06:0/.0./10/.1001**&*(,,-+,7/5-/*'),269990''*+,&)(-3913**+-..4-*.-,%0'*77<7&/,*++/757-(4/6+/+,+%'(+/.,20-++-+6)%%%&-)''(()&*.((/*.,372)**-8.-3+.+,/006698<304114..81,10&00((+0161232043'/2(*$((/2..-%)*11557/-.+,.0:9110-(.-,4.5047820156754300''()**$%$(-3/((%&)%..0,)('$$&'&'(+)*&')*55262/-&$%'&'+))%%.-5867031-,)07+/2;96973%'-+18./13;99879871/(-))7('%)*-1.4+0/002.123856-+((*3%/()'((&(,1,(,.+-29:;422'*&(&.+,-*//--73172//-,.*156--..))**.1*,,)+4201/00-..-*'+&-,-;1215.&'%%'))&%%%'&5)665:5-;,*-(&*-&&,&(0,++*)+7508//+,****0.)+),&(085561.)'+*)1'*)4
@695dc1fd-6129-4d16-891d-71717525fc05 ch=282 read=65648 start_time=2019-12-13T06:43:32Z barcode=BC01 runid=2c9cf7bc05858273f10e7d7ec552fc0bd742dc3e
CCGGTTACCTTGTTACGACTTTACCCCAATCATCAATCCCACCTTAGACAGCTCCTTCCTTGCGGTTAGGCCACCGGCTTCGGGTGTTATCAACTCTCATTGGTGTGACGGGCGGTGTGTACAAGGCCGGGGAACATTATTCACCGCGACATGCTGATTCGCGATTACTAGCGATTCCAACTTCATGTAGTCGAGTTGCAGACTACAATCCGAACTGAATGGTTTTATGGGTTTTGCTTCACCTCGCGGCCTTCGCTTTCTCTGCACCATCCATTGTAGCACGTGTGTAGCCAGGTCATAAAGGGGCATGATGATTTGACGTCATCCCCGCGCTTCCTCCAGCTGTCACTGGCAGTCTCGCTAGAGTCCCCAACTTAATGATGGTAACTAACGATAAAGGAGTTTGCGCTCGTTGCGGGACTTAACTAACATCTCGGCTGACTGAGCGACAACCATGCACCACCTGTATCTCATACTATAGCTATCTCTCCATCTCTGGAGCCTTTATGAGTATGTCAAGACCTGGTAAGGTTCTTCGCGTTGCTTCGAATTAAACCACATGCTCCACCGCTTGTGCAGGCCCCGTCAATTCCTTTGAGTTTCCATTCTTGCAGGCGTACTACTCAGGCAGGTACTTATTGCGTTAACTGCGGCACTGAACACGGCATCCAACACTTAGTACTCATCGTTTACGGCGTGGACTGCTAGGGTATCTAATCCTATTTGCTCCCCACGCTTTCGGGACTGAGCGTCAGTTGCAGGCCAATCGCCTTCGCCACTGGTGTTCCTCCATATATCTCGCATTTCACCGCCACATGGGGAATTCCACGATCCTCTCCTGCACTCTGGCTGCCTGGTTTCACAAAACTACTGAAGTTAAGCTTCAGGCTTTCACCACAGACCCTTGCTGCCGCCTGCTCCCTCTTTACGCCCAATAATTCCGGATAACGCTTGCCGCACGTATTACCGCGGCTGCTGGCACGTAGTTAGCCGTGGCTTTCTAATAAAGTACCGTCACTCGGCTACCATTTCCTGTAGCCGCCGTTCTTCCAGCTATAACGAAGTTTACAATCAAAGGCACTTCTTCCTTCACGCGGCGTTGCTCGGTCAGGGTTTCACCCATTGCCGAAAATTCCTACTGCTTGCCTCCGTAGAAC
+
43+.6/-.116/15.///1/3)'(260*1-0/767;5:8)*0(''')-.*1340(*),/*..18:89.7;9514+6**6:7.852-2../715///.-)*,*.2.--13/8875:7665557843,54(*+)''.&/(*8<657;3800.001120)/,-,,--4.++)'+343714'1''-1--20-/)-.(),1:36.2156296818()296*.')'32:;;+///;498:0127<767<7:8550-),2.'''&&)')/-00286:;3+-0(+*++,-++*)(('),*'*3225659'+')('*-./2/+-5*)*446897266.,.'*-3-.,1,($'(*,317705/./73)1../),+,--.1).*''&/,-*+//6414,04:4-(-+3))*&+.1''1288654:243;10+-(1-(*.123663-+')&*$&$&%&(4*74'5;3832/13/4434345519)/+&((-+0331,+,,,63236452480/142:6$,%++*/857:3656770+++,.*6.899:946203(/1:6311010:68:*0/3/0/.5010+*1(+,77&0-42*&(*+.6.8/1262*$,+3+))).;,3---267.,/./002463798'1())105/-8./.05/2.21-'+,,241-/)%''%%&*)-+)-**,*&*((*013:958<:141:1017:772)33/41/213699<182/04;4*.-00/,&*))/9+.,:823340110.4,./601/4504*%/53:666303956899//08*'')*,/.115*'&%&%),-,++/&(%%&+-78+&+'0+30*()**.../337444'-+3/-7111794558;4.$%&()&'''-**)')-7.,+-1-0%/-.16:1347+-'%86;3420.'*-4/69556.76++4/97*+*01+01//20:1/738920.,,,3,1-&)')(-+060495/0../6561/,$')/,/9//,142.5-,-2*&&0*3571()-17112/222,6/0.27.3:575/,'%)2*)07271+(*+'&$%%)*.41&'+)/6,))1***)-+**+'%)()17037<5-/+..14,1-+*--)-+.).2229)-&+/.+/94523083://.2*(+'%*+0,04/3701-0(+)
@36c9a785-d789-4928-9564-d2e2660df296 ch=100 read=138263 start_time=2019-12-13T06:36:30Z barcode=BC01 runid=2c9cf7bc05858273f10e7d7ec552fc0bd742dc3e
CCGGTTAACGTTTGCGACCGCAGTCATGAATCACCAAGGTGGTAGCGCTTCCGAAGGTTAAGCTACCTACCACTTCTTTGCAACCCTCGCGTAGTTGTGACGGGCGGTGCGCAGGCCCGGGAACGTATTCACCGTGGCATTCTGATCACGATTACTAGCGATTCCGACTTCATGGGTCGAGTTGCGAACTCAATCGGACTACGACGCACTTTATGAGGTCCGCTTGCTCTCGCGAGGTCGCTTCTCTTTGTATGCGCCATTTGTAGCGTGTGTAGCCCTGGTCGTAGGGCCATGATGACTTGACGTCATCCCACCTTCCTCAGTTTATCACTGGCAGTCTCCTTTGAGTTCCCAGCCGGATAGCTGGCAACAAAGGATAAAGTTGGCGCTCGTTGCGGGACTTAACTTAACCACAGCACAGCTGACGACGTATCACAACACCTGTCTCACGGTTCGAGCACATTCTCATCTCTGAAGAAAACTTCCGTGGATGTCAAGACCAGGTAAAGGTTCTTCGCGTTGCATCAATTAAACCACATGCTCCACCGCTTGTGCAGGCCCAAATCAATTCATTTGAGTTTGCAACCTTGCGGCCGTACTCCCCAGGCAGTCGACTTAACGCGTTAACCGGCCGCCTCGAGGGCACAACCTCAAGTCTGACATCGTTTACGGCGTGGACTACCGGTATGTCTGTTTCCCCACGCTTTCGCGCACCCACGAGGCGTCGGTCTTCATCAGGGTGCCTTTGTACCGGTATTCCTCAGATCTGTAAACACCGCTAAGGTTCCCCTCTACCGGGGCTCAAACGCCGGTATGGAATCACAGTTCCCAGGTTGGGCCAGAGTTCCTGACTTAACAAACCATACCGTGCGCTTTTACGCCCAATGTTCCAATTCGCCTTTACCCTCCGTATTACCGCGGCTGGCTGAGGTTAGCCGGTGCTGCTTCTTCTGCGGAGGTAACGTCAATGAGCAAAGGTATTAACTTTGCTCCTTCCTCCCCGCTGAAAGTAGCGCAGCGAAATTGCTTCGCCGCTACACGCAATGGCTGCATCGGAGAAACTGCCCGTTGTGCAATATTTCCCCACTGCCGCCTTCCCCGTAGGAGCAATATCAGCACCAACAGAAGGACAACACAAAGACGCGACGGCTGTTTGGCACCAGCAATGCATATTAACTTCCTC
+
2+2-1/*(00-/-('*%%$$&&%*2-.//70/$'()('-'/+++..)*&&,)*+,0/020.,..1492-*'%)38-381(++,.8)%(#$%((02))*3354976041)'#%%,-+2*-+.+*,11/00/.241569789<600//,$%+,271132546058620*071:77141//*,43:02++7623)2-1-4-362355744-/-77./2)4**+0+.0/,---+1+,-*+-.1.006-32375)++.399:;078(*/+-.*(*,23232;4-/8;5*4'+23.:9911+*()+(*+833489299),:2;7:78,-.<;.-,'-,1-,,115783/3,&&-2.+/*(13826.&&%,,0801/26:*315312&'(''%((232528.,0;72.-0.,'$$*,-/***')')'),-.0/224-5./0$%(&)'*+(&,-44/44;542''2,*(*035-01210+++/-$,-/1+/249,/9<::56510+)*'%*0.19./90:89;97:/:/,,012*).-+759:....37862/2-++.)*.,.&2/13-),,,/05747+-0,*+3/98+-262-3-,+8).)&)(++59;/.06-'--.686272725++*-&,*&*&()%)%((*).520.0185623+5/5.(+,024861:6*.0:3227934)+/8942-1)*'%%&&()23*(*))2;-0%%##$'()',('-)20.2),,++-1-16(./+((-++4-%((+4-977794&)-)),/*(%&#$&()07.01-)('2,*14/)762/+,.0*+,+(-'&)*6+0.1/.,'%'(),(759/4.+.53;4578821$')(&&&'21-3/:/61+/*$''*----/,*.0,&)*-.0+1+--/2*+)(')'$'((-2)*1-024)0*,703:*+,*'*)+(&)#**+0,*.0-44('&#&8,:9;74150/)'$+)3*//3/9-,)*(+6**/+*.431+,.-(-/07+6:86.:5+'515-.*'&&%%$($+*&'(%%%#$,&&#%(&'))*,0//'$'+41101013/3%%%''(-+290(4-+)%*,4//*8+/52+'*+)+%$&'&**./-++))$'%(3---7:.+/0/6152,+2,(.$&*2351.1-+1261/,((%''$',()*,,251.0,4-&'&&&&$)&'%&%##"
@22e94424-fbd0-4232-9287-0e065d1a6c46 ch=69 read=68883 start_time=2019-12-13T06:43:50Z barcode=BC01 runid=2c9cf7bc05858273f10e7d7ec552fc0bd742dc3e
TTATTTTCGTTCCGGTGCGTATTGCTCATACTCATAAAGGCTCCAGAGATGGAGAGATAGCTATATGAGATACAGGTGGTGCATGGTTGTGTCGTCAGCTCGTGTCGTGAGGGTGTTGGAGTTAAGTCCGCAACAGGCACCAGCCCTTATCGTTAGTTACCATCATTAAGTTGGGGACTCTGGCAGGACTGCAGTGACAAGCTGGAGGAAGGCCCGGGGATGTCAAATCATCATGCCCGCCTGGCCTGGGCTACACACGTGCTACAATGGATGGTGCAGGGAAGCGAGGTGAAGCAAAACCCATAAAACCATTCTCAGTTCGGATTGTAGTCTACGCTCGACTACATGAAGTTGGAATCGCTAGTAATCGCGAATCAGCATGTCGCGGTGATACGTTCTCGGGCCTTGTACACCGCCCGTCACACCACGAGGAGTTGAAGTAACACCCGAAGCCGGTGGCCTAATCGCAAGGAGCTGTCTAAGGTGGGATTGATGATTGGGGTGAAGTCGTAACAAAGTAACCGG
+
%'$+$%((&)8)-(()%'(/.26.236,-)+,-43470.70.3()(++.170/*('20(110//.+)(,*.)/+5-,**))+./-710++(,4---,+1236956836+&)1%'$()&-%(2856/172%*,/60..,&+')&17-0---6+5//.46234754$)'2+,/++6903777303/)(0.45-4(*.//0.)''(1/*0)''(()/,*587/'%,,(6,--996/5*72-(.-+**+,$&),+*,0-.+,-531+-+/,-390344021*+,)'&$#%'**0+2-+,798,063,-08;839::<933).+3.*-*1./..353*%-'+-/1)0/)..00/9-/03.5720,022.,.-''$&),1/7*,/&)')),1&/)''')417:645+-24807%(%(%'+,.93-101225604+&-()),-&()&(../--0*')0*./-0,2,4+)-800&&%&)'')*3355*6++..-58//7,--,+03066.-,+.).,(+,2751()'+.18.0
@f2fab841-a7ab-4917-b547-6e56305961eb ch=46 read=90534 start_time=2019-12-13T06:43:47Z barcode=BC01 runid=2c9cf7bc05858273f10e7d7ec552fc0bd742dc3e
CTCCTACGGGAGGCAGCAGTAGGGAATTTTCGGCAATGGGGGGAAACCCTGACCGAGCAACGCCGCGCGTGAAAGGAAGAAGGTTTTCAGTTGTAAACTTCTGTTATAAAGGAAGAACGGCTACGGGAAATGGTAGCCGAGTGACGAACACTTTATTAGAAAGCCACGGCTAACGTGCCAGCAGCCGCGGTGTTAATACGTAGGTGGCAAGCGTTATCCGGAATTGTGGGCGTAAAGAGGAGCAGGCGGCAAAGGGTCTGTGGTGAAAGCCTGAAGCTTAACTTCCAGTAAGCCATAGAAACCAGGCAGCTAGGTGGGAGAGGATCGTAAAGGAATTCCATGTGTAGCGGTGAAATGCGTAGATATATGGAGGAACACACCAGTGGCAGAAGGCGATCACAATACAACTGACGCTCAGTCCCAGCGTGGGAGCAAATAGGATTAGATACCCTAGTAGTCCACGCGCCATGTAAACGATGAGTACTAAGTGTTGGATGTCAAAGTTCAGTGCTGCACAGTTAACGCAATAAGTACTCCGCCTGAGTAGTACGTTCGCAAGAATGAAACTCAAAGGAATTGACGGGGGCCCGCACGAAGCGGTAGACATGTGGTTTAATTCGAAGCAGCGCGAAGAACCTTACCAGGTCTTGACATACTCATAAAAGGCTCCAGAGATGGAGAGATAGCTATATGAGATACAGGTGGTGCATGGTTGTCGTCAGCTCGTGTCGTGAGATGTTGGGTTAAGTCCCGCAGCAGTAACCCTTATCGTTAGTTACCATCATTAGGGTTAGGGGACTCTGAGACTGCCAGTGACAAGCTGGAGAAGGCGGGGATGACGTCAAATCATCATGCCCCTTATGACCTGGGCTACACACGTGCTACAATGGATGGTGCAGAGGAAGCGAAGCCGCGAGGTGAAACAAAACCCATAAAACCATTCTCAGTTCGGATTGTAGTCTGCAACTCCGACTACATGAAGTTGGAATCGCTAGTAATCGCGAATCAGCATGTCGCGGTGAATACGTTCTCGAACTGGCACACACCGCCCGTCACGCACCACGAGTTGATAACACCCGAAGCCCGTTGGCTAACCGCAAAGGAAGGAGCTGTCTAAGGTGGGATTGATGATTGGGGTGAAGAGTGTAGTAACAAAGGTAACCGG
+
+103(,,.4,)14.121*+,.(*%))-477/89-5,+(),..),2,4;*,-.-*.3448;9./8,,.*-,-,.,**,-*.4-2-41.%#'0,(%)/++7.45-5--+:6+*/+3-/6*-*)*55(/(*---.760/04)))*,11*&&'&(,,/),-)'*./+17210/,,0,.&()/:450,,4.*)+))&%%))12:570,)*,431))*+12//1'+-.,2--039997671*')-.*,--/76.0('+().5/200-18-*/-**/235-2+*),*-*,/1&&'*0,+4/322/*/1-3448,+*+,,*)((*.)+*07,1.)'')-('+*8-;:8:.6-,-///3324;845864..0989045722307401(-'-%-).*&&+&)'/)-0,*-*/*(.3030.%%&00;46/,3,((,-/&('%*+:<;6225/.4..06+7:+,&+.../93*,-.$&&/,,,58&-,+,*$)+,65834783;33021464:.015%'*+.-))&&'+,17463010711423-1126+/75/*)*+45576754,--/(')')79847:03,)'&+/365615;/..6+),.2&,*)./:5*.%---+(+11<<7;590()/'('()))*/-*.0-+,+*.4+++-,060003,+*'+.0198.,2/)1(((())67/-,)(/,011016/1546565;.8--9:8879937,2++-1571011206004%3)*,1493+)(020910+89*+74(3$&%(&00(&()-/3,8+*--('%(),(+,+(/(-.(*8710/20)''*+/367;000.032/,--43++-.095079,../886666<7//,049/+.3/+*4,0-,21.67//(()+*(*++-.-+-,1--20/230220.()++4./')+)/5.0)%)*0-/4-./;;3/96-.09:448431*,7.15;8*,&+*-214872204,./1*)*-//336-0.+1*5+6.49333+0105010777978044/566656,4.//:512.22/.2,&'(*01.////04:1321/25/.)--361/.,4/.'()'$%$+)*(*/+/7&',+,-964:674767.+,)-(*$*+25.,()+))4.43-8-++11+8,247-%&)'%''()+#'&.6388**9+/76708
@5e8e7870-c333-49ea-baa0-adae5e7e0e7e ch=156 read=71268 start_time=2019-12-13T06:43:45Z barcode=BC01 runid=2c9cf7bc05858273f10e7d7ec552fc0bd742dc3e
CCGGTTACCTTGTTACGACTTCACCCCAATCATCAATCCACATGAACAGCTCCTTCCTTGCAGTTTAGGCCACCGGCTTCTACCAGACATTATCAACTCTCGTGGTGTGACCCGGGCGGTGTGTACAAGGCCCGAGAACGTATTCGCGATGCTGATTCGCGATTACCCAGCGATTCCAACTTCATGTAGTCGGTTGCAGACTGAGCGAATGGTTTTATGGGTTTTGCTTCACCTCGCGGCTTCGCTTCCTGCACCATCCATTGTAGCATTAGTAGCCCAGGTCATAAGGGGCATGATGATTTGACGTCATCCGCCTTCATCAGCTTGTCACTGGCAGTCTCGCTAGAGTCCCCAACTTAATGATGGTAACTAACGATAAGAGGTTGCGCTCGTTGCGGGACTTAACCCAACATCTCACGACACGAGCTGACGACAGCCATGCACCACCTGTACATCTCATATAGCTATCTCTCCATCTCTGGAGCCTTTATGATATCAAGACCTGGTAGGGTTCTTCGCGTTGCTTCGAATTAAACCACATGCTCCACCGCTTGTGCGGGCCCCGTCAATTCGCTGAGTTTCATTCTTGCGAACGTACTCAGGCAGGTACTTATTGCGTTAACTGCAGCACTGACTGACATCAACACTTAGTACTCATCGTTTACGGCGTGGACTACCGAGATTATCTAATCCTATTTGCTCCACGCTTTCGGGACTGAGCGTCAGTTACCGAGGCCAGATCGTCGCCTTCGCCACTGGTGTTCCTCCATATATCTACGCATTTCACCGCTACACATGGAATTCCACGATCCTCTCCTGCACTCTAGCTGCCTGCGGTTTCTATGGCTTACTGAAGTTAAGCTTCAGGCACCACCACAGGCCCTTGCTGCCGCCTGCTCCCTCTTTACGCCCAATGATTCCGGATTGTACCGCCTACGTATTACCGCGGCTGCTGGCGCGTGGTTAGCCGTGGCATAATAAATTACCGTCACTCGGCTACCATTTCCTGTAGCCGCCGTTCATCCCTTTATAACAGAAGTTTACAATCCGAAAACCTTCTTCCTTCACGCGGCGTTGCTCGGTCAGGGTTTTCCCCATTGCCGAAAATTCCCTACTGCTGCCTCCCGTAG
+
66(/6.+680://7)-.+/08173:4-.0223:333026)*'%%'3344556.7+/++2/0'208*+277.,6-23/+.''$)'%'*(%)-*-11+//0.2174;79666*,).5555:55522021)&'')--/.-7//8221*''%$''313.-6..//.05*/(%%)*118;04+4/18100-+%&(),)-4'+&,*./0,)4**23//3:<3/28;60:;2,/3:346;688:,7,,93348-8--,1/011396,2,''$)(&*(%(*&*($)'-5200143)55),#$%')2128/--02234575*),,/+*/-'*+220033554:424971645443344112*,*(+)-+--0-1))'%($-,.1342-+)+*,4).36670:.-+/581/.1.&1,'/.40568511/,)/32177630/./34'7:3400,0838;531+&+..30,-..-%%%()+-**,0./2/)+54/.0.+.-(&'()+00')*.490*+,,',.49::<;9:24.+,4.70/514,:5/.,+++*+,22,...0/8+/-1'5,65/(/198:895&*-/+/6;:56:<86813(&1/)1,),3%.+,$'''&(*'*-6---0+.)(/0/+1113))%&(((*,,-)(*%(''+,5336713213<8123666668//0'($(('+-3143*0/0/--*.5+')*0/&+-11:1.)87/30*()*,05(+,5'1*($((+.113/.,.,'(&&&(*-789;:;-19::1//*)-.33775(41335;:1016/01,-*,,/02326220,.-/20500.1411322324*333.0*%$)+61;;2/+--104;.55.*-+0<25*2283')')$()*/,*+(3348)6,--::98675(&&'(8,*3177-.+,&&-0((*,,2304)/+)*(+3&+2-0534/+--17333655777/9.*-).*.+1**.2*+3(&$(%&(33*+*)8;873)11306/0.67*3;:340/-,-0//6998;-++-4)-91.0173)&)((-:7-.-221+*-,71.2/205;995;2&,*(/.-/.0-,-0:;:9,98/387,-487/1;44631722596:1-.2632/+.,(12))432
@1bf42dfa-9eb3-4cd4-b3b2-ad3397a7c06a ch=99 read=120028 start_time=2019-12-13T06:36:21Z barcode=BC01 runid=2c9cf7bc05858273f10e7d7ec552fc0bd742dc3e
CCGGTTACGCTGTTACGACTTGATCCTAATCACCGATCGGCAGCTCCTTCCACAAGGGTTAGGCCACCGGCTTCGGGTGTTACCGACTTTCATGACTTGACGGGCGGTGTGTACAGGAAAACGGGAACGTATTCTGCGCAGCGTTGCTGATCTGCGATTACCTGGCGGCTCCTGCATGGGGTCAGGTTGCAGACCTCAATCGGGCAGGTTGTTTGAGTCGCTCCACCTTGCGGTATTGCGGCCTTCGTACCGGCCATTGTAGCGTGCGTGACCGGGTGGGCATGATGATTTGACATCCCCACCTTCGCGAGTTGACCAGCGGTTTCCCTGAGTTCCCACCGGTGCTGGCAACATAGAACGAGGGTTGCGCTCGTTGCGGGACTCAACATCTCACGACACAGGCTGACCACATGCACCACCTGTTTACAGATGTCAAAAGAGTTGACTATTTCTAGCCGTTCTCGTATATATCAAGCCTTGGTAGGTTCTTCGCTTGCATCGAATTAATCCGCATATGTTATAGCGATAAATTCCTTTGAGTTTTAGCCTTGCGGCCGTACTCGGGCGGGCGCTTAATGCGTTAGCTGCGACGAAACGGATGTCAGCGCCCAACGTTTGCGGCGTGGACTACCAGAGGTATCTAATCCTGTTCGCTCCCCACCGGCTCCTCAGCGTCAGTTACGGCCAGAAGGCCTTCTCGGTGTTCTCGATATCTGCGCATTCCACCGCTGCACACCAGGAATTCCATTTCCGCACTCTAGTCGCCCGTACCTGCGGGCCCGAGCCTCGGGTTTCTGGCGACAGACCGCCTGCGAGCTCTTTACGCCCAATATTCCGGACAACGCTCTTTACGTATTACCGCACTGCTGGCATTAGCCGGTGCTTTCTGCAGGTACCGTCACTTTCGCTTCTTCCCTACTAGCGCAACCCGAAGTGCGTCATCCTCACGCGGCGTTGCTGCATCAGGCTTGCACGCCCCGTTGTTACCCAATATTCCCTGCTGCTATCCCGTAGGG
+
1++/0414&&3*2-')0,-,.($*/()/900/9+++++%..&.23343:5)(*20/:408%&09,-7-41*)'*176.++3./51-*.3)*87211174,6,87856301-/)+.(,)()&,)34061/4-31.,&*&+(...-7/0.0000634/-58.3)%&'))&/,1*'%%$$$(0.-.&)-1,-055938533311*%$-$-'%$$(-,%$%%&((+/.&+/-3/0,+0+/-),&-/*),$%&'0,.048/10-*+*,&,((**-,,((&%,&*).-/**+..273,).*+246-,.0..*&&*(&'.+')(&)-(%&(&,-'$$%)(:0;8+/1'%'(,.0960-,((*,(++*(-*),1.00555112--.7-,'%',*946.44/465813%'.,&'''&'')+15451/30276;:'.')&(+37285,'(/07/0/1.19-*,+*62..;545231211%0424/3.4.),3.*33769;6%('/-//46,1-5-5653-('&*%($*)#%('()(()0./25)+0-/3+8;;.543141/-2.6/-3-../&,1*)/.-+***./.,0.,421766+)&%&*)%('(((%)+-01-1-*04161:5,.+101::;68516832&,&(%+--48564448=:8:,;86,%-++*++3(+-*++,-93527.1/5/('&'('+*((-444&32582.*)')+22:6786636;4,+14./0',)/,/1)1(,--5,1+/3'(')--///+%&'&%)/+#.%(4,+4-4371++,..676.338<0,%'.//06356:;78:/'0(&,...9:-+0,20*.1-/1:2,311.,0-,++***%$&%.*+61562/'($'+-+$%$(**+1:/9-+*29:/211/4111:;89:-.0966-.-/17.;2,(*+)(&&#(+-/6,(++&'&)*.;9.:-)*-1-+--+.7:555100110+1205,.%-*.77++(1((($))*+-++0)+((%()-**'&*53**725*'
@1519f5ab-c4a8-41cb-931d-b0a971538f2c ch=195 read=64535 start_time=2019-12-13T06:43:50Z barcode=BC01 runid=2c9cf7bc05858273f10e7d7ec552fc0bd742dc3e
CTCCTACGGGAGGCAGCAGTGGGAACATTGCACAATGGGCGCAAGCCTGATGCGAAAAGCCATGCCGCGTGTATGAAAGAAGGCCTTCGGGTTTAAAGTACTTTCAGCGGGGAGGAAGGAGTAAAGTTAATACCTTTGCTCATTGACGTTACCCGCAGAAAGCTACCAGCTAACTCCGTGCCAGCAGCCACGGTAATACGGAAGTGCAAGCGTTAATCGGAATTACTGGGCGTAAAGCGCACGCAGGCGGTTTTGTTAAGTCAGATGTAGAAATCCCCGGGCTCAACCTGGGAACTGCATCTGATACTGGCAGCAGGAGTCTCTCGTAGGGGGGTAGAATTCCAGGTGTAGCGGTGAAATGCGTAGAGATCTGGAGGAATACCGGTGGCGAGGGGCGGCCCCTGGACGGGCGGCGCTCAGGTGCGGAAGCGTGGGGTAAACAGGATTAGATACCCTGGTAGTCCACGCCGTAAACGATGTCGACTTGGAGGTTTGTGCCCTTGAGGCGTGGCTTCCCGGAGCTAACGCGTTAAGTCGACCGCCTGGGAAATACGGCCGCAAGGTTAAAACTCAAATGAATTGACGGGGGGCCACACAAGCGGTGGAGCGTAATGGTTTAATTCGATACGAAGAACCTTGCAAGATCGCCCGGCATCCACGGAAGTTTTCAGAGATGAGAATGTGCCTTCGGAACCGTGAGACAGGTGCTGCATGGCTGTCGTCAGCTCGTGTTGTGAAATGTTAGGTTAAGTCCCGCAACGAAGCACTAACCCTTATCCTTTGTTGCCAGCGGTCGGCCGGGAACTCAAAGGAGACTGCCAGTGATAAACTGGAGGAAGGTGGGGATGACGATCATCATGGCCCGCCAGCCAGGGCTACACACGTGCTACAATGGCGCATACAAAGAGAAGCGACCTCGCGAGAGCAAGCGGACCTCATAAAATGCGTCGTAGTCCAGTTAGGTCTACAGCTCGACTCCATGAAGTCGGAATCGCTAGTAATCGTGGATCAGAATGCCACGGTGAATACGTTCCGGGCCTTGCTTTCGCCAAAATACACCATGGGAGTGGGTTGCAAAAAAAAGAGAAGTAGGTAACTTAACCTTCGGAGGGCGCTTACCACTTTGTGATTCATGACTGGGGTGAAGTGTAACAAGGTAACCGG
+
..02/024;;-/:6444/01187*0/.16+++*4.-/867-075155554421*,--+'-.34,10-+**(,,0275*(*0-249663(,'01'/5(('$',0:0-//.8:.',*+*(*%'(.;9-,8+9*,..18/-01/*/*)+/+9.+2:2/1.*-+)()'(.2*'.+-.-.393586:31+)*6())/++/7,)+,,*(().099710,3*5+/.605/6/67;<984,:9,(((,(+*/+*-.-4.5/1.0160-.72458754./75.18:1*1/019,514267.301.,--+1,-../::-8,(,/((*$%&)(+).-./'+5/.()+/.1/10,-112300112;32-9/++266,+((*-0::/.1,,8249919,1--%$(.*((((.10//8979*().'(%&)(+,/41114.+)*-..41-'%(-+..69/51/,3348:,*.8445873+.148668:11/***.../+)'6,316/8*+/)00)(+++.4-.40521,4+&*/)'),0225523421.155589174367/)*%''*,0224::90:364<;44::9;:200132879-,087.36'-,.38456<:::65604/501:9:76:8:5002'10/6),/2,/(#&'')',%%()'+)/2041),.71800:866))),.910++0-*5/3:95:/7/7298951526'*++19:9665/99:89960/-../:9:94:32/058/,7,(*70<7:2718*,0446**&()'+'.)/95+2454*+51.120,.*++223.+5,(/80--%&)0:4*.(++3889:.2.--/7:.//940.)+),-,39;2579871.122:96/&-80,+24**29474443(.))'()++-/.-://3:9252/1426*'(&))*+864246510+)')*4/(+18/00.,..08;83576658;9403)$*+0%*'()))...56--,,-6755-6-,,5453766%'(/47495549::999--.:88:5/00:999;9685628+'5761,0'%(,()).+%'('((--11+*+1+()+&157<048:9530,(&(%(''+-0412,%#$+(32155(-$'*3/2-4,+.*')+.,+2248;8:8/.-)'/3,10*3*)*.-2204+6-4:4769
@82d22942-786c-488b-930c-642a114127e4 ch=120 read=126757 start_time=2019-12-13T06:44:03Z barcode=BC01 runid=2c9cf7bc05858273f10e7d7ec552fc0bd742dc3e
CCGGTTACCTTGTGCGACTTCACCCCAATCTCATCAATCCACCTTAGACCAGCTCCTTCGCGCAGTTGACCCACCGGCTTCGGGTGTTATCAACTCTCGTGGTGTGACGGGCGGTGTGTACAAGGCCGAGAACGTATTCACCGCATTTATGCTGATTCGCGATTACTAGCGATTCCAGCTTCATGTAGTCAGGTTGCGGTTCGTAATCCGGTAAAGATGGTTTATGGGTTTTGCTTCCTCCTTGTTCGCTTCCCCCTCACCATCCATTTATTAGCGTGTATGGCCAGGTCATAAGGGGGCGTGATGGTTGGCATCATCCCCGCCTTCCTCGGCATGCTAGCGTCCTCGCTGGTCCCCAATAATGATGGTAACTGATAAAGGGTTGCGCTCGTTGCGGGACTTAATAGCATCTCGACACGAGCTGGCAATAGCCGTACCACCGCATCCATATAGCTATCTCTCCATCTCTGGAGCCTTTGCCAGGTATCAGACCTGGTAAGGTTCATGCAGCGTTGCTTCGAATGACGCCGCCCACCACGCGTAATTCGCTGAGTTTCATTCTTGCAGGCATTACTATCCCAGGGCGGGAGTACTTGTGCGTTAACTGCGGCGCTGAACTTTGACGTCAACGCTGTAATTATCACGGCGTGGACTGCTAAGGGTATCTAATCCTATTTATCTACGCTTTTCCGGAATGAGCGTCAGTTGCAGACCAGATCGTGTAACCGCCGTTGTTTCCTCCATATATCTACGCATTTCACCCTTCCGCGCGTTCACGTCCTCCTCTGCCTCTAGCTGCCTGGTTTCTATGAAACCGCTGAAGTTAAAGCTGGGCTTTCACCTGTTGCCGCTGCCGCTGCTCCCTCTTTGCGCCCAATAATTACGGATAACGCGTATTACCGACGCTGGCGCGTAGTTAGCCGTGGCTTTCTAATAAAAAGTACCAAATCACTCATTCCACCACCATTTCCTGTAGCCGCCGTTCTTCCTTTATAGCAGAAGTTTACAATCCGAAACCTTCCTTCCTTCACGCGACGTTGCTCGATTCAGGGTTTCCCCATTACCGCCGAAAATTCTGCTGCCTCCCGTAGG
+
,))++8-/1-/+,'()'(')*&,++()(++&%&)*.,+-3)-,0.-.)-'%$$&'')-,)++/%/0.,')5+*-2.81186&48)*),)01.%--,,..33857789;497501/--)$$%)*(,1-('(*..,/.542155,2$%*((0/6;;;.3/,.348/'(&&'-.-0844-+.-41-,+,,-18'**2,)-)'$%$%(,321(,(&++&*$*'*36,$$'*'032*%&'')&&'$$$%*,)(+1+3582()((./19:9658-'%)$&'&((-$'%-05,,./.-+1/*1830.'&'%(.*/2+''$)*6-9/6-.033/-%&(%(,+,,%)&--+%%**+-.),&&).-'+%%*7/02569/5-&$%'+492+422:453667315)''01.,-)+&$$"%((0,2214143476,4+*&(%)%)(&'%*(%)&&(&('&%+++%-,+-2-,+(*%&()---21')/1-6/'&$()*'%%#$*+0534()**,/4:-%%#'%')*3+**8-/'%***+.%&&%)+,+42&,%$%$$(1*)$$('())7--2:</7.--%('.()+)(*(('.)$()*)%(&%&)*&+)%+()).2/.)($&&(/%+-,04.),')(,%),((++(&&&%%/&#$%#$',,.105346*01.(--)+-//*-0,1,+'+(&%%&#&)&')+1+*/-2)2-++--/56/60;--,'%*--/286)*%%&&&$#$$'(%'%&$$%%(+(($%&(-*),)/-087301/('/./%'&&(-3-%&&-*)),%%&#%*())%#$&)0121-1*4,*'#$%(+%(&$'*('-((.'+(&($'('()/3,()*&'')%)'#$*)-1-*%%&',2-**04(%(+*+*+/+'$)%#%*%&%(#&%'&8/5/.2/+%&#$%())*0/,.*+044887;44.,,-*)+0/09:60+--7,&''),)-0,&'(()'++)1104<852.*))(-,,.864-)&(*++22-+++*)'+))04-''*412**.-&(&$%&(,6.-23/),)(+(122;111+&&-(+'..,/:5-.+)$&+%)*''('(01,+,*)(-5334*.9,)2+-.
@393ef291-0a88-4402-b862-06dbcb64cec0 ch=95 read=349832 start_time=2019-12-13T06:44:11Z barcode=BC01 runid=2c9cf7bc05858273f10e7d7ec552fc0bd742dc3e
CTACGGGAGCGGCCGGCAGGGAATATTGCACATGGAAGCGCAAAGCCTGATCAAAGCCATGCCGCGTGTGTGAAGAAGGCCTCGGGTTGTAAAGCACTTTCAGTGAGGAAGAGCGCCTGGTGGTTAATACCCATCGGAAAGACATCACTCTGAAAGGCGCCAGCTGCTCCGTGCCAGCAGCCATGATAATACGGAGGGTGCGGCTGATCAATTACTGGGCGTAAAGCGCGCGTAGGTGGCTTGATAAGCCGGTTGGCAAAGCCGGGCTCAACCTGGGAACGGTAATGGGGCATGCGGCTGGTGCGGAGGAAGGTAGAATTCCCGTGTAGCGGTGAAATGCGTAAAGATCCGGGAGAATACCATTTAAGGCCTTCTGGACTGACCTTACTGACACTGAGTGCGAAAGCGTGGGTAGCAAACAGGATTAGAATGCCTGGTAGTGCGTAAACGGTATCGACCAGCCGTTGGGTGCCTAGCGCACTTTGTGGCGAAGTTAACGCGATAGAACACCGCCTGGGAATTACGGCCGCAGTTCCGCTTCGAAATGGGTAAGGCGGGGGCCCGCACAAGCGTGGAGCATGTGATTTAATTCCGATTAGCGCGAAGGAGACGCACCTACCTTGACATCAGGCGTGAGAGATCAGCGGGCCTTCGGAACGCAGAGACAGGTGCTGCATGGCTGTCGTCAGCTCGTGTTGGCGATATTTAGGTTAAGTCCGTAACGAGCGCGAAAACCCTTGTCCTTATTGCCAGCGCGTAAAGGCGGGAACTCCCTAAGGGAGACTGCGGTGACAAACCGGAGGAAGGTGGGGACGACGTCAGATCATCATGGCCCTTACAGTGGGGCTACGTGCCGCTGTGAAGGTCGGCGTTACAAAGGTTTACTTGGCGCTCGCGAGGTGAGCCAATCCCGAAAAGCCGATCTCCAGTCGGATCGGAGTCGCGCAGCTCGACTCCGTGAAGTCCGGAATCGCGAAGCAATCGTGGATCCAGAATGCCACGGTGAATACGTTCCAGGCCTTGGCAGCACACACCGCCACACGTCACACCATGGGAGTGGACTGCGTAGAAGTGGTTAGCCCTAACGCAAGAGAGGCGTCACCACAGTGTGGTTCATGACTGGGGTGAAGTCGTAACAAAGGAATGGCGG
+
%$'('1-&)(('+),.2*05.,3.))+&&#%&//5,-&%%,13((*++.)/)(-)%053301+-/02110++.-%((*1/4,/*5-4/%''*/'(,46989/12.-,---''*,,152,'*,67808/..<8137)9,:.+.0056455.&),0%(%%$((&''(&&),3.00231550016&'-..0511370/.3)0)4-0+&*+/-',)0,057:42234;3/2653034326304.-/+,/18/5:283:*(%.13)34%//./8321/)*)&((+,++()-$()'.*,)%*+,*//,)'-+''+**,('&%+).+'((&+)(*.--01,,/-(-275++)(,/7')66---7'''$$))($%%&&40:856450++&*%%%%)*,/.+200&+-1.*1.)),/5:;//..12633&:0.4-)()/+$20)/(&%)*(-*,6;40)$($&%$)470,1707:4823333/.12..(*,*,++0,,++,(-+4+5/-344/%&$#%+2'(&$#*%)%-()+2636*,%&%%*%$$%',%'**'')'%''(/-++56*/4+',+-)1*,'*'0*-/03+.-(.85-4)831'&)#&&,,/''(('&($#$*(,00--)*--/30)(&('*%&)()'(())())((''**,*(,).0(.&&&)+4)447::,+--+)01026:6597686::9819-,(**+&&**'*-)**+,,36+.9:7.+()+4%+*,(,5..6233-6,(8.(,1/./.0454;6+518<;18635/+(&&01++,-8715)0,,,.:;93+5+,3*0./415;;./10-0.2/.),.0-/1..2/46/0/./*+-,7928,++))++*%)+)++&&+'(*3)$')&*,*+'.-29,)%'%().)/-/0//)*&(*514.:-*82++063+(++)*+,,0('*26(:-27-1*,++).-.,'-.645368931+.+**8'8*5877,+*&'%%*1160.,,*+-*&++/.77-,,4/0/4:8+87668(*764''()&(%'&'()+,19/2.'(&('++''%'&$)&'*%*)478900.-(%$&'%'*.+.++030),63/24.*()'-(%%(*&&&%)&00)&)32:;765575..*&+),0,-0-+,-,49,-)''(&&-.+
@76b6a45e-80ed-40a4-a459-5a3b05177ec1 ch=132 read=66425 start_time=2019-12-13T06:35:43Z barcode=BC01 runid=2c9cf7bc05858273f10e7d7ec552fc0bd742dc3e
CCCTACGGGAGGCAGCAGTAAGGAATTTTCGGCAATGGAAACCCTGACCGAAGCAACGCCGCGTGAAAGAAGGTTTCGGATTGTAAACTTCTGGTATAAAGAGAGCAGCTACGGAAATGGTAGCCAGTGATACTTTATTAGAAAGCCACGGCTAACTACGTGCCAGCAGCCGCGGTAATACGTAGGTGGCAAAGCGTTATCCGGAATTATTGGGCGTAAGAGGCAGGCGGCAGCAAGGGTCTGTGGTGAAAGCCTGAAGCTTAACTTCAATGAAAGCCATAGAAACCAGGCAGCTAGAGTGCAGGAGAGGATCGTGGAATTCCATGTGTAGCGGTGAAATGCGTAGATATGGAGGAACACACCAGTGGCGAAGGCGACGATCTGGCCTGCAACTGACACTTCAGTCCCGAAAGCGTGGGGGGCAAATAGGGATTGAATGCCCTGGTAGTCCACGCCGTAAACGATGAGTGCTAAGTGTTGGATGTCAAAGTTCAGTGCCGCAGTTAACGCAATGAGTACTCCGCCTGAGTAGTACGTTCGCAAGAATGAAACTCAAAGAAATTGACGGGGAGTTACGCACAAGCGGTGGAGCATGTGGCTTAATTTCGAAACGCGAAGAACCTTACCAGGTCTTGACATACTCATAAAGGCTCAGAGATGGAGATAGCTATATGAGATACAGGTGGTGCATGGTTGTCGTCAATACGTGTCGTGAATGTTGGGTTAGATTACGCAACTGAGCGCAGCGCTATCGTTAGTTACCATCATTAAGTTGGGGACTCTGGCAGAGACTGCCAGTGACAGAAGCTGGGGAAGGCAGGGATGACGTGATCATCATGCCCCTTATGACCTGGAATACACACGTGCTACAATGGATGGTGCAGAGGAAGCGAAGCCGCGAGGTGAAGCAAACCCATAAAACCATTCTCAGTTCGGATTGTAGTCTGCAACTCGTACATGAAGTTGGAATCTTAGTAATCGCGAATCAGCATGTCGCGGTGAATACGTTCTCGGGCCTTGTACACACCGCCAAAATCACACCACGAGAGTTGATAACACCCAGAAGCCGGTGGCCTAACCGCAAGGAAGGAGCTGTCTAAGGTGGGATTGATGATTGAAGTCGTAACAAAGGTAACCGG
+
*1().7292+/1/022+.02,-*-*/8:215;:0:0+(-++.5.))*-4*)('*,,3/58898((+,(%+*,*3:)-+6004,,-6534:47)')(+79)''&%()'+,.--''-,**10-+($#&(,*(*,-086,5//$&'(+.2+./.--,)(%(*2337;66710675524,5---96,6.4//:1/6)),)*,--:+&),(.+-3,62224-8,'&),/*/,&-,./1322,73113/.-,.+03+*582+,*&&)'/,,-2-'')&+)+(,.)/++7:0:<2299/000./(+,982850.+07/28687.4.6.5:686772366/9,*)*.)+3977789.-))'2017200.1811208/)'))(),554431),-3.124683210.$(%(+,-08*('%&'()1/*(.0))(*5905)1,)2*-0:7-9;1*/))&4437./.29677<:/-'*)+)+'.-37.312:396*'&&$,,++8911569668.76:6:666581*+%(*2344.2:65%())))*)+8<:6436*-574077057+.*&*)&'%(&.-*2,%%##%(+1155227697860+.0521.9//424+5..--73--+)1,*/7393:3481-00,,/-.055&1,.'%4;6.7267*)()*7.--,-*)2310411,,--.6:/574182236324342358800)%#(),/1001372.+-1*-1/9-'(+&',*-///%''--))*%)'()+.25/8'))1.2;597*3+),*,4)687/8865072//-*,34/51*00-/0*'*(&-.376-'--40&596-70.%$%%&-.2:::;):60'+'),757741+(&().0+(*++884443623733878986/,*)&,*3-4--46*,-(()*+04)/-11.73*--8;33:9:9761/.078/6+./-//48;9843,/..'&&(+/.02+2.3/2520,3--+2...103031,+'**1-./,-07548876921654628383+6*-....+29568/35,,.3655825/-&&)45446774+30*')..+/.-,-0/0/..43:062/04/4-.*+-1467547/2.***)7+,--.948001/06433-109)1,12::;99
@29607414-0634-44f0-a096-cd6f7bb941b3 ch=241 read=101170 start_time=2019-12-13T06:35:43Z barcode=BC01 runid=2c9cf7bc05858273f10e7d7ec552fc0bd742dc3e
CCGGTTACCTTGTTACGACTTCACCCCAATCATCAATCCACAGCAGACAGCTCCTTCCTTGCGGTTAGGCCACCACGGCTTCGGGTGTTATCAACTCTCGTGGTGTGACGGGCAGTGTGTACAGGGCCGGGAACGTATTCACCGCGACATGCTGATTCGCGATTACTAGCGATTCCAACTTCATGTAGTCGAGTTGCAGACTACAATCCGGGCAAAGAATGGTTTATGGGTTTTGCTTCACTTCGCCTTCGCTTCCTCTGCACCATCCATTGTAGCACGTGTAGCCCAGGTCATAAGGGGCATGATGATTTGACGTCATCGCCTTCCTCAACTTGTCGCGGCAGTCGCTAGAGTCTAACTTAATGATGGTAACTAACGATGGGGTTGCGCTCGTTGCGGGATAACAGCATCTCACGACACGAGCTGACGACAACCATGCACCACCTGTATCTCATATAGCTATCTCTCCATCTCTGGAGCCTTTATGAGTATGTCAAGACCTGGTAAAGGTTCTTCGCGTTACTTCGAATTAAACCACATGCTCCACCGCTTGTGCGGCCCAAATCAATTCCTTTGAGTTTCATTCTTGCGAACGTACTACTCAGGCGGAGTACTTATTGCGTTAACTGCAGCACTGAACTTTGACATCAACACTTAGTACTCATCGTTTACGGCGTGGTTCACTAAGATTATCTAATCCTATTTGCTCCCCACGCTTTCGGGACTGAGCGTCGGTGCAGGCAGATCGTCGCCTTCGCCACTGGTGTTCCTCCATATATCTACGCATTTCACCGCTACACGTAGATTCCACGATCCTCTCCTGCACTCTAGCTGCCTGGTTTCTATGGCTTACTGAGTTAAGCTTCAGGCTTTCACCACAGACCCTTGCTGCCGCCTGCTCCCTCTCTACGCGAATTCCGGATAGCGCTTGCCACCTACGTATTACACACCGCGGCTGCTGGCACGTAGTTAGCCGTGGCTTTCTAATATAAAGTACCGTCACTCGGCTGCCATTTCCTCTTAGCCGCCGTTCTTCCTTTATAACGAAGTTTACAATCAACCTTCTTCCCTTCGCGGCGTTGCTCGGTCCAGGGTTCCCCATTGCCGAAAATTCCCTACTGCTTTTTGCCTCCCGTAGGAG
+
25-0//*,**)%0.&)-,1431,2..'/-234;190.79,-(&%(*+13357658652*0036:6;469:++2)&&**(-.6&62.+.-.-,0&)(+*0/20..,22375::9(320-*/,03389,4/9,2./4557;:55:.20.1224:::::;9353.8.-,))(*+4860*0+*13577*)'&).)'(480548766541;200()*)'-''*0-627:9/22:32;<7,4884'*')*)10688*).)/./02%.,052<;92/6*('),.5455.+-0.,(+))*22+()072168--...7<1..4799:88#'$(+/52..*,7./+,%()')*-./+,1/*,/.-&',(+/,2,.05030/8....++()&(./-:22144541;,..992,/*+%(+./32.)+-./'*-.3188787,72+0.)+*,),-(,0-46610/0/2452443452..-./89988791*-524:+%&#%'()20.4,,*+.3.'./0:-109<98<7/.-.-)/8:9+..2/3<9:/...74666:33:/001(/**.5-8-,1--.898:6.-650.4187(%(,)49*/))65.35000/1877::(/'&*-+3+*//+,,-323036:926/235892378133787740&*'&&)((*277989186,).+++5+210'')(.%'$.),,/02604'(&47)'/)162*&,)*07,/(86+,&(%87792,*0**(../(*,55388423-4./4/,*5,9066/:.-5;87775896)2+,))/;325:252-($&&'&(.-71+)(',-1+*)',90/,*+,-1&*,./23137096++''(0,06./42.(*/3()+48606:45;6-,+,)*,0357-..,../2.-6.9675/6,+.--&$)()$')-.104147/'0-+.,+22(+500333074-(%'%+0.4-;../9;/:+),--232746643440++1/,,00/-+,/,)+-;:9::2233+.++(,/--69-+()'*&.467;<7;;4.6.((,-,-0,1%%0')2*%%&((+-))'$**4088(2,-',+51.1100922(+-&'/536+0:9./192/+*.59892;3**/05.3-5;:0)380:9),1'/)('
@c2edece2-6b87-4a3f-9583-f70e75ab1e34 ch=15 read=58887 start_time=2019-12-13T06:44:24Z barcode=BC01 runid=2c9cf7bc05858273f10e7d7ec552fc0bd742dc3e
CTCCTACGGGAGGCAGCAGTGGGGAATATTGCACAATGGGCGCAAGCCTGATGCAACCATGCCGCGTGTATGGAGAAGGCCTTCGGGTTGTAAAGGTTTTCAGCGGGGAAGGAAGGGATGCAGGATTAATACCTTTGCTCGTGACGTTACCCGCAGGCTTCCGGCTAACTCCGTGCCAGCAGCCGCGGTAATACGGAGGGTGCAAGCGTTAATCGGAATTACTGGGCGTAAAAGCGCGCACGCAGGCGGTTTGTTAAGTCCAGATGTGAAAATCCCCGCTGAATACAACGGAACCGCAACATCTGATACTGGCAACTTGAGTCTCGTAGGGGTAGAATTCCAGGTGTAGCGGTGAAATGCGGCGGGTCTGGAGGAATACCGGTGGCGAAGCGGCCCCGTGGACGAAAGACGGAGCGCTCAGGTGGGCAGCGTGGGGAGCAAACGGGATTAGATACCCTGGTAGTCCCGCGCCTTAAACGATGTCGGCTTGGAGGTTGTACCCTTGAGGCGTGGCTTCCGGAGCTAGCGTTATGGATGTGGTGCCGGATGCGGCCGCAAGGTTAAAGCAGAATGTGACGAGGGCCCGCACAACGGTGGAGCATGTGGTTTGCTAATTCGGATGCAACGCGGAAGAACCATTACCTGGTCTTGACATCCACGAGTTTTCAGAGATGAGTAATGCCTTCGGGAACCGTGAGACAGGTGCATATTGTCGTCAGCTCGTGTTGTGAAATGTTGGTTAAGTCCGCAACGAGCGCAACCCTTATCCTTTGTTGCCAGCGGTCGGCTGAGAACTCAAAGGAGACTGCCAGTGATAAGACAGGAGGTGGGGATGACGTCTGGTCATCGTACCACGACCAGGGCTACACGAGCTGGCTTGACACCTCTTGCCCGAAACAGGCGGACTCATAAAGTGCGTCGTAGTCGGATTGGAGTCTGCGCAACTCGACTCCATGAGAGTCGGAATCGCTTGTAATCGTGAATCAAGAATGCCACGGTGAATACGTTCCGGAGCCTTGTACACACCGCCCGTCACACCATGGGAGTGGGTTGCAGAAAGTAGGTAGCTTAACCTTCGGGACTGCGCTGATTGCGGGCGGGACCGTAACAAAGGTAACCGG
+
+-1++.21:/(+0)233+01+480+70(-*(&-+,/+*361/227-/55559672(//,*0:8/1346639762'*,-.19789,93,0-0.9)(()*0/),./.*3+)+-+()'+)+(('%%*&0+0.-&,*+3++669,0.%-.+8,-96**(&$%&&+'-*-,-4,/084999<858203/&)$((-*)%-051-2/000332455;1:14.5/5/++,+3:76-*/75-(()(*+&**,)+03016;5/2635..9*()00'((+/0)*11.'%%$'&(%%&$#$'&('+)%%'*./15/,,-/10)&'-,,,1-,,//,/23&0.5*(*)'&(%*&(363,,*.-15332861/1-%$(''*,29.-0*+4149:76413+)+(&-,+.51()//6362.5()(**&&#%$&+.(/4,+%'()./04204,'+,-;68'3/*1+-,5588;4/030-3614//0+*',),1(*'&'$',)%+0631+**-5//06<5162+16-*-5967901/-)()('%$%$%%$'('('&'#$#%$(,'%&%('1*461.+4.;*1,%**'-)))()+1.$30,3:1+-,))&()+0,.+,+12-+*.03,&&&+,354+'%($*&&**1,++(&&**$)'('+/035:9695559:7'(''&&0:::01////,()%&&(,-0:9;;2<:56977786526(++*))&))*/,-0422-..,-))),0+'),11.2-/%(),'$,,16-1015//.2294026.,41123+56+,50231(11:89/0/$&&)*2+,,37)0)#($*&'*((+()++.(%****(&'((+&1/5)*(*,2.,+-,//'&$%%.1),,.24-1/.-((%$$%$))$&$##$&)/,3+*(#$&()&')(*)&((%-721/3,,2:6,146457-6+0-2,,,1/1'')*/,,+%(+/--.+'(**,/(,)&$%(**3*005()&'&'*')*(:,&4624')0;25;7/0)03*,535858340--*,.()+*+6432,3633;:12644345676.,*'%*033:45'%-**(),/61..-,/3026/-+,0+%$&%'##)&%-(&$()&#'&&$()('*1257+-)*..69./
@70b65ed7-14d8-4723-8611-c8af604b8b28 ch=173 read=127419 start_time=2019-12-13T06:44:24Z barcode=BC01 runid=2c9cf7bc05858273f10e7d7ec552fc0bd742dc3e
CTCCTACAGGCAGCAGTGAATGTGTGCACAATGGGCTTAAGCCTGATGCAACCATGCCGCGTGTATGAAGAAGGCCTTCGGGTTGTAAAGGAAATTACTTTCAGCGGGAGGAAGGGAAGAAGTTAATACCTTTGTATTGACGTTACCCGCAGAAGAAGCTACCGGCTAACTCCGTGCCAGCAGCCGCGGTAATACGGAGGTGCAAGCGTTAATCGGAATTACTGGGCGTAAAGAAGCGCACGCAGGCGGTTTGTTAAGTCGAATGTGAAGAATCCCCGGGCTCAACCTGGAACTGCATCTGATACTGGCAAGCAGTCGTAGAGGGGTAGAATTCCAGGTGTAGCGGTGAAATGCGTAGAGATCTGGAGGAATACCGGTGGCGAAGGCAGCCCCCTGGACGAAGACTGACGCTCAGGTGCAGCGTGGGGAGCAAACAGGATTAGATACCCTGGCAGTCCACGCCGGAAACGATGGCGACTTGGGCTGTGCCCTTGAGGCGTGGCTTCGGAGCTAACGTTAAGTCGACCGCCTGGGAGTACGGCCGCAAAGGTTAAAACTCGTGAATTGACGGGGCCCGCACAAGCGGTGGAGCATGTGGTTTAATTCGGTAACGCAGAAGAACCTTACCTGGTCTTGACATCCACGGGAAGTTTTTCCAGAGATGAGAATGTGCCTTCGGGAACCGTGAGACAGGTGCTGCATGGCTGTCGTCAGCTCGTGTTGTGAAATGTTGGGTTAAGTCCGCAACGAGCGCAACCCTTATCCTTTGTTGCCAGCGGTCCCGACCGGGGAACTCGAGGCTACCGGTGACAAACTGGAGGAAGAAGGTGGGGATGACGTCAAAGATCATCATAGCCCCACTTACGACCAGGCTACACGTGCTACAATGGCGCATACAAGAGAAACGCGACCTCGCGAGAGCAAGCGGACCTCATAAAAGTGCGTCGTAGTCCCGGACGGTCTGCAACTCGACTCCATGAAGTCCGGAATCGCTAGTAATCGTGGATCAGAATGCCACGGTGAATACGTTCCAGGCCTTGTACACACCGCCGTCACACCATGGGAGTGGGTTGCAAAGAAGTAGGTAGCTTAACCTTCGGGAGGGCGCTTACCACTTTGTGATTCATGACTGGGGTGAAGTCGTAACAAGGTAACCAG
+
+114-(-%.)(%---..+(''(,)*,+-/-91),&&$$+()3.5223,.0&,',,+.1..224768779..2-318303((,,-%*-0***'(&)'('(&0)%)'&0-(,-).*1*,*%*((-/.0-/3176*%(&00//83170/86+.*)1,)1,%'&'07*2-+-.+.41,4,/..-2/0241.5--1810155/22*0/23*+34302.01.-),05679:/21(..+',*))//),*.,.5731*,'%-,7-6:9.074464.-&.*+,59-18998:6142//+/+,:55555.----8726///&*'))**.3*(-0-+*1+.,1,1)*062---/07:85.850180+-+++,22771.2,(5138:6677:851/+/-'-27854,0:96+..*+33358:::;67:78*+)*.89;9+*./1912&-,%9*007758;.,132&0/,*(--055,-1('''**))))))(-2-&'$,+/7(%)*,*/289173132%,'+.1-)+))3421653215389520*'((014:654897(172:7<:6,++&)()*3.944-58//0)'.+-/4-1*/.99//.+)'*+33<:6:6:5,&,&)*67)(2.+06831403:8+-.+0..0999910105)*,)-8<;/)'()-..11.(&)+*4025475/87-5181:40/00),/267;::9:4;553::634.346866/-.*+,*.-((,/*591:75023'(,2-4('(--33757-(.**1-+54..:22;847)7173(*%&+)00),1.-+'%,*''%/)(%%&'%.9-4-/1//5.4('$'(-,)37/86751-.,0*)'015:9&&&*+;8-%+/+)()),*)&'%++-*,'(,,(*&)4/4;41/--+-.1&(&)*')+*-/18662//*)()+99064:64212)-.83)*1598:9496578'(+-*)((*-/8.9--,800011857/0.++6(-,352651/+',,60.&-.6442)$'&++16,1%++/01.-0/5.5)$(.,4-4--.20/,-2*,3+-66868912075)(*+5827/0.7,&*)&*(-*--00235345134(-)'-0.-0417/12'+.51)-,/1;,))()42/*-/+*/*)+6276777;*7-142/&&
@8bc032af-58e5-45d0-b383-f45c0b4b41c5 ch=195 read=64565 start_time=2019-12-13T06:44:22Z barcode=BC01 runid=2c9cf7bc05858273f10e7d7ec552fc0bd742dc3e
CTCCTACGGGGAGGCAGCAGTGGGAATATTGCACAATAGGCACAAGCCTGATGCAACCATGCCGCGTGTATGAAGAAGGCCTTCGGGTTTGTAAGTACTTTCGGGGAGGAAGGGGAGTAAAAGTTAATACCTTTGCTCATTGACGTTACCCACCGAAGAAACACCAGCTAACTCCGTGCCAGCAGCCGCTGATACGGAGGTGCAAGCGTTAATCAGGGTACGGGCGTAAAGCGCACGCAGGCGGTTTCATTAAGTCAGATGTGAAATCCCGGGCTTAACCTGGGAACTGCATCTGATACTGGCAACGAGTCTCGTAGAGGGTAGAATTCCAGGTGTAGCGGTGAAATGCGTAGAGATCTGGAGAATGCCGGTGGCGAAGCGGCCCCTGGACGAACTGACGCTCGGAGTGCGAAAAGCGTGGGGAGCAAGCAGGATTAGATACCCTGGTAGTCCACGCCGTAAGCGATGTCGACGGAGGTTGTGCCCTTGAGGCTGGCTTCCGGAGCTAACGCGTTAAGTCGACGCCTGAGTACAGCCGCAAAGTTCATCAAATGGTTGACGGGGGGCCGCACAAGCGGTGGAGCATGTGGTTTAATTCGATGCAACGCGAGACATACCTGTTCTTGACATCACAGGTTTTAGAGATGAGAATGTGCAGCTAAGGAACCGTGGGGCGGTACTGCATGGCTGTCGTCAGCTCGTGTTGTGAAATGTTGGGTTAAGTCCGCAGCGAGCGCAACCCTTATCCTTGTTGCCAACCCGGTCCGGCCGGGAACTCAAAAGGGAGACTGCCAGTGATAAACTGGAGGAAGGTGGGGATGACGTCAAGTCATCATGGCCCACCCTGACCAGGGCTACGTGCTACAATGGCGCATACGAAGAAGCGACCTCGCGAGAGCAAGCGGACTCATAAAAGTGCTCGTAGTCCGGATGGAGTCTGCAACTCGACTCCATAAAGTCGGAATCGCTAATCGTGGATCAGAATGCCACGGTGAATACGTTCCCGGGCCTTGTACACACCGCCATCACACCATGGGAGTGGAGTTGCAAAAGAAATCGTGTGGTACCTTCGGGAGGGCGCTTACTTTGTGATTCATGACTGGGGTGAAGTCGTAACAAGGTAACCGG
+
,-67036,,51+.104782575;.,./1:10044181&23.-..6(37+*****)')+52-0.+,),)'%(./-(***427718)2+,./,,0.'*'/141.*+(*)+.,3,06-$''1;4().424/-*&%')'*+.)3.,*00/9.0.($*$%*)$-*'%'-0'+0-0.+,4,,778;660//:001.,....25,.1+142/*+*/.2.+(''($((,&18/-,48/447868373/0/(2/5(%#-1220///0240/+.53+/20)1,((%+%6,77:402.---..8))+//7..(&'&%**-0/(+-31*&/3,100,3.4-))16541011/;20/62/0487%%'(*997:/-,(*,%/-)2.//,*+,+**.1;1,.6997304-////4434*0)')+*),2*)+028:;:**-01:%3*873250/1408:026/7135702467;7575+///0/764-1,1*-/.7'.+/4'))''.)')(&%%')),,),.447211.-804.542)0*+)&($&&')&)2+3426*)2)($-2+9.)-%)%')429;85.11&)(+/84728889122162,*)*56-./////00,5)*(+*%(%+(*)+/-,%/*4...0**%&'$*&*+'$'(+,.98534;44603))*)'&/..43:5/()+(,)1))/311331310/39682000/433,1/-,*).+(*,0-251:1+,,2/(*)$*)+32553058((&(.-++3-09-2/)*+$%,42824,3-/901/0990;6*,2/+-005&53/13123.22-241-0,02,,/-7;230-',+*21-.25697+..,1.(%),+#(*7:2362,((('*998386;5*-++/&&&''(,'))()6688::7:-,(((.4;6758+3,/-/456+//))(//33:-:(/*04.+')*/.&-'&**,34336:/0,.*,/0396:890/+,*,,9::;9778)+998:6-.-3256:79:6590-*01/.&)''$')*--2:259+,.--,223753,+')10&,-8/1.97)&+,('$)(&'&'&'+*-4/(40(+1.1*+'&%()5+*.--292*,,,05305/,*-(')+*,($'(+(2069:99:
@b4d48951-0a8d-4be5-ad58-583faba66e7f ch=305 read=114159 start_time=2019-12-13T06:44:28Z barcode=BC01 runid=2c9cf7bc05858273f10e7d7ec552fc0bd742dc3e
CCGGTTACCTTGTTACGGCTTCACCCCAGTCATGAATCACAAAGTGGTAAAGCGCCCTCCCGAAGGTTAAGCTACCTACTTCTTTTGCAACCCACTCCCATGGTGCTGACGGGCGGTGTGTACAGGCCCGGGAACGTATTCACCGTGGCATTCTGATCCGTTACCTAGCGATTCCGACTTCATGGAGCCAGGTTGCAGACTCGTCGGTTCGAGCGCATGAGGTCCGCTTGCTCTCGCGGGAGTCGCTTCTCTTTGTATGCGCCGAGGAGAATTTGCTTGGCGTGTGTAGCCCTGGTCATGGGGCCATGATGACTTGACGTCATCCCCACCTTCCTCCAGTTTATCACCGGCGAGTCTCCTTTGAGTTCAGCCGGACCGCTGGCAACAAAGGATAAGGGTTGCGCTCGTTGCGGGACTTAACCCAACATTTCTGGCCTGACTGACGACAGCCATGCAGCACCTGTCTCACAGTTCCGAAGGCGCAATCCATCTCTGGAAAGTTCTGTGGATGTCAAGACCAGGTAAGGTTCTTCGCGTTGCATCCAGATTAAACCACATGCTCCACCGCTTGCGGGCCCCGTCAATTCATTTTGAGTTTTAACCTTGCGGCCGTACTCCCAGGCGGTCGACTTAACGCCGTTAGCTCCGGAAACCACGCCTCAAAGGGCACAACCTCCAGATCGACATCGTTTACGGCGTGGACTACCAGGGTATCTAATCTGTTTGCTCCCCACGCTTTCGCACCTGAGCGTCAGTCTTCGTCAGGGGGGCCGCCTTCGCCACCGGTATTCCTCCAGATCTCTACGCATTTCACCGCTACACCTGGAATTCACCCCCCCCTCTACGAGACTCAAAGCTTGCCAGTATCGGATGCAGTTCCAGGTTAGGCCAGAGGATTTCGCATCTGACAACAAACCGCCTGCGTGCGCTACGCCCAGTAATTCCGATTAACGCTTGCACCCTCCGGCTATTACCGTACCAACTGGCACAGGTTAGCCAGTGCTTCTTCTGCGGGTAACGTCGAGCAAAGGTATTAACTTTACTCCTTCCTCCCGCTGAAATTGCTTTTTGCTTGAAGGCCTTCTTCATACACTTGGCATGGCTGCATCGGAGAAGCGCCCATTGTGCAATATTCCCCACTGTTTTGCCTCCCGTAG
+
.*0-23,./30,/5,3****83.7//*,+297877:6404265/0.8117''+.38/0.,**1-0...11,//15:6.57:6098-*..+-8/)+*-1+&*+876*-.12,/23(2111,///+))))&'45/811998<778:-519447;6/01564/3/-.)++,../4:10.)/35./019-..8&'*/-+,'*'&$'%','+2+')$(*/0020.+.//+++0,++..1430-*+$'(++..9-1-18/-001.///-((,)*%,&,,(%%(%(&,),,.)*-13:301896&/'+21.-())*)-%*//-012788,;99.1447:03023022;1,-.0;98880.-..2:1173,)-.2.&*/.,4.1.)*,*3015359)70902*-+*(1+-,00887:453:90+*)1+.7--,,-093,'&%)%%'$)-41676:334+*++*,,,,342/0.(**..9909'&)+,-/*,2;9996200**--(-1/4;43.'*.-/0-0//,/1<2:3.66*2153212.122:--.-2++*-,2,954:23333331/,.3*('&))+104:7,+67,4,9.(.89-/.-/;<4.757592/7-70/4/0-09-(196'21363210341/-((.-,%,./4/3,+&*((435:93-+',13,.0387:46.*)$*+42425626;7-0332268<:87233+1)%&')(.,&,5.02<;-0/3::/.1/00853*+*24+-7698::5679675237./0774-2847767425/*0,)++-/;9907(*+232102)301/0;7215733/,-%.00-.&$&$%&6071744-010,1.+52579.1+%%$$&49)-557++34469+::<*0+./6-()000''&()';4+.%)*14,,*..678816900,').01./''*&*+14+**2065;31//30.4,)*1-))'.45.02)-*,)1.,77+**+*3**)-*)(+&)/.323.8)./+/2;58<995540&'(+/.21'''/05&0'&&'(*(+004../14(30-,40)%%$$&%%&%%&*-.3+(''%&('*24,1+*5;87723&,$$-++)--33424344(0'&%'),*0/4'(3-10/50..4.699+')*%(+*(%+0+79,*552
@4de08454-7f96-40f5-bd81-141450b3159b ch=198 read=97803 start_time=2019-12-13T06:44:36Z barcode=BC01 runid=2c9cf7bc05858273f10e7d7ec552fc0bd742dc3e
CTCCTACGGGAGGCAGCAGTGGGAATATTACAATGGGCGCAAGCCTGATGCAGCCATGCCGCGTGTATGAAGAAGGCCTGGTGTAAAAGTACTTTCAGCGGGGAGGAAGGGTAAAGTTAATACCTTTGCTCATTGATTACCCGCAGAAGAAGCCACCGGCAACTCCGTGCCAGCAGCCGCGATACGGAGGTGCAAGCGTTAATCCGGAATTACTGGGCGTACCGCAAAAAAAAAGCGCACGCAGGCGGTTTGTTAAGTCAGATGTAAGAGAAATCCCGGGCTCAACCTGGAACTGCATCTACTGGCAACGGGTCTCGTAGGGGTAGAATTCAGGTGTAGCGGTGAAATGCGTAGATCTGGAGAATACCGGTGGCGAAGAGCGCCCCCTGGACGAAGACTGACGCTCAGGTGCAGCGTGCAGAACAAACAAGTTAGATACCCTGGTAGTCCCGCCGTAAACGATGTCGACTTGGAGGTTGTGCCCTTGAGGCGTGGCTTCCGGAGCTAACGCGTTAAGTCGACCGCGCCTGAAGGTACGGCCGCAAAGGTTAAAACTCAAATGAATTGACGGGGCCCGCACAAGCGGTGGAGCGTAATGGTTTAATTCGATGCAGCGCGAAGAACTTACCTGGTCTTGACATCCACGGAAGTTTCAGGATGAAGTATTGCCTTCGGGAACCCATGAGACAGGTGCTGCATGGCTGTCGTCAGCTCGTGTTGTGAAATGTTGGGTTAAGTCAGCAGGCGCAACCCTTATCGCTGCTGCCAGCAGTCCGGCCGGGAACTCAAAGGGAGACTGCCAGTGATAAACTGGAGGAAGGTGGGGATGACGTCAAGTCATCATGGCCCTTACGACCAGGGCTACACACGTGCTGGTGGCGCATACAAGAAGAAACGACCTCGCGAGCAAACGGACCTCATAAAGTGCGTCGTAGTCGGATTGGAGTCTGCAACTCGACTCCATGAAGTCGGAGATCGCTTCGTAATCGTGGTCCAGAATGCCACGGTGAATACGTTCCCGGGCCTTGTACACACCGCCCGTCACACCATGGGAGTGGGTTGCAAAAGAAGTGGTAGCTTAACCTTCGGGAGGGCGCTTACCACTTTTGATTCATGACTGGGGTGAAGTCGTAACAAAGGTAATG
+
+/02256.:.,0--6673///)/)0-.,2/52.-.,)+',37/3:4510$%($%)**+.1.3785654-.+'')+*+'*&+)*)/42)'+)*-981'+*-22*)-,,*-0,'(3/+0-7.537/380)/85+2++&2+*0:-+/(%'+&*,')%&--+*-$$%*//+/.3/,-.-266/4,,///02,+(()3463581;1<.9((%'',),-:;;83&-%)%$'(*/251//'.-11*-((++12+75;6,7,1''()+/677.3+(*%++,)13++1-.3867894//'.))*+),00//..(%++)'44445866*2.3+-+).+-+,),67986656;866;635998-,---/26+.(2/136&+,,/-.,)%'&'),0690*6:83*-,**,---6//4/&**/1*(&&(,&"(*.*,'(&*0''(('&.,10;3./7311,9.*)477::;531)($++1/-0..,()%(4')*67.)2/.06//+,365.7+-*('*..2--,-/71&&)+**1.),)33-*&('*,-6)142/184(0+/9-463.256**('*2.4-/25893-6/*,*//0-0/5/1+*)*)1*,-2:8<:37476++//0)%('('+1)+1'%%'.:299/,5,)+.//7-*/47*6++82,+,--/-/+&)$)%)08474,8,7/92.(,,0023,)(*,:988892:21178699434457/,1.,026:62/05/6/422.*,+-/1)*102:784;/.-005.+-'&'*-2/36&786-7-8-++,(++-:7:.*/-(**668:/-..,00-2/0023*-0.2-4)*3:74856/../.1.258:9230/44+(*&&'/03-767864410),.014-)$(/..-54604/.&(*&)+&,+0-+,.-9-,+*,:%1.8489885246/*,1669965.4/5-7,4.4/*++,-98986799:9:57311//+)-+/*(/.1(*)+'')3667353/)((),062120-0-3---83495738*),,(0()+.//4./.183/84./.,+),1-1381+*-+635822387+&**&)).)(()+)/*.0/3(+53+)+&'').,,79%(&%$#&$..&'-/14640(*'(,)()21577940&*&'-3/*
