# Supplementary material for: De novo species identification using 16S rRNA gene nanopore sequencing
Source: PeerJ. 2020 Oct 21;8:e10029. doi: 10.7717/peerj.10029 (PMC7585375; doi:10.7717/peerj.10029)
Supplement: Supplemental Information 2 — Contains raw reads. [file peerj-08-10029-s002.zip › pass_fastq_runid_2c9cf7bc05858273f10e7d7ec552fc0bd742dc3e_244.fastq]

@91abacfc-902c-4d58-8192-7e6ff2e4e718 ch=300 read=126054 start_time=2019-12-13T06:44:31Z barcode=BC01 runid=2c9cf7bc05858273f10e7d7ec552fc0bd742dc3e
CTCCTACGGGAGGCAGCAGTGAGAATATTGCGCAATGGGGGAAACTGATGCAGCGGCATGGTGATGAGTTTCGGATCGTAAAGCTCTGTCTTTGGGGAAGACAATGACCCGGTACCAAAGGAGGAAGCCACGGCTGACACTACGTGCCAGCCGCGGTAATACCACGTAGGTGGCGAGCGTTATCCAGATTTACTAGATAAAAGGGGCGTAGGCGGATGATTAAGTGGGATGTAATGAAATACCCGGGTAAACTAGGTGCTGCATTCCAAACTGGTTATCTGAGGTGCAGGAGAGGGAGAGTTAAGAATTCCTAGTGTAGCGGTGTGAGATTAGGAACACCAGTGGCGGCTGGACTGCAACCCCGACGCTGAGGCTCGAAAGCGTGGGAGCAAGCAGGATTAGATACCCTGGCGGTCCGCCGTAAACGATGAATACTAGGTGTGGGGTTTCAGCACCTCCGTGCCGCCGCTAACGCATTAGTATTCCGCCTGGGGAGTACGGTCGCAAGATTAAAACTCAAAGGAATTGACGGGGACCCGCACAAGTAGCGGAGCATGTGGTTTAATTCAGAGCGGCGCGAAGACCTACACTTGACATCCCTTACGTACCAGTCGAGGGAAATTCCCTCGGGGACAAGGTGACAGGTGGGTGCATGGTTGTCGTCAGCTCGTGTCGTGAATGTTGGGTTAAGTCCCGCAGGCGCAGCTTGTCGGTGGGTGCAGGCAGGTTGGGGACTCTAGCGAGACTGCCTGGGTTAGCCAGGAGGAAGGTGGGACGGCATTCCGTCATTCTTTACCCCTTATGTGGCCAGGAGCTACACGTGCTGCAATGGCTGGTACAGAGATTACACAAGCCGTGGTGGGCCAAACTTTAAAACCAGTCTCCAGTTCGGATTGAGCTGAAGCCAGCACCACATAGGCTGGAGTTACTAGTAATCGCGAATCAGAATGTCGCAGTGAATACGTTCCCGGGTCTTACACACCGCCCGTCACCCGGGTTGCGGCATGCCAGAAGTCCGTGAGCTAACCGCAGGAGGCCAGCGGCCGAAAGGTAGGGTCAGCAGGTGGGAGGTGAAAGTCGTAACAAGGTAACCGGAAGATAGAGGCGATGGCGACGGTGGGGTTGATCACG
+
+.15+'))4.*021.01007,((),/,5/.,$**--2982)+/,-()%)$%%%'&&&$$')&'%%%(**81*47789684:/,034::8/8:+797(-,*,).5-+*,7,*,7.3324),0*)'&**.,**,,,+&(+)+-1414/%$%'*2,1.5,1--+0*&)./**)(-**(+236090//'$')120,-.),&'*,.(*1.1-215-651949:09,/&)(,37/,)('(,,0730,40,)(&(+5,-)%&.3046+5165+(::;377.0--,/&&%'((+*(44,++./(()%%'&''%*&,3.4)(,30,)*()'&%$%$%'+)'-+(%&/.7)/',((%%&&$)%+*.,,)/.,*&(),566476878'))(&)//89+*)*69%2*28135102529<:.5-+(4./.#&'()17(.-+++164221-478787;;42<10((*&&(*..*035:89;),/3*)(**4,*(().963359839:)))*+54877*,/4'),.0;::5894;)3+4020110-)5627;7..,.-,*)())++'*+2/-,,.(0//0//')&&*)&)'&&%&&%%+(%$'&)-+0-01,-;/-.'.10,+''#%$&&*)'*.+,//83+,'/795440(,--*-&,(%'//../89-47:037676//112.1-10./2.21128-.'(2,,'(,/*%&%''(%&%''%&&)*'-*)*%%$'&&(*)*/(+((-*+3131&&&'(/44-+-.+/5//.,%.0143/111515655,'%)---255../-&-%%%%%$*.4/)82325/&$)*71///,-+&('&''%$+*0,,3.,)'')-,,**&*&&&)*.0*+.')*%('*-.+::5*.,'-9;422)*/3/7)%+-70&1$5(($(()-'($&(&)-26.,-*)((*+,/.,,1:121223/8//*1.1967763:333447'/./.21363/6-/.)2-.,0.++/0/1953;/.,-).'%&(),''&(((()),('())'*+412/045,-0.)$#%)*)+.,.)--+31,)-+(+('((,-*.))+&.-2191,(,*/,//+,--722/01+1..1103.0.+--(+'**.,%'+'$'#)(&$'+*+/.$&%(%%#
@5251755d-a17c-49ee-9ae6-99df15150a45 ch=440 read=76616 start_time=2019-12-13T06:44:43Z barcode=BC01 runid=2c9cf7bc05858273f10e7d7ec552fc0bd742dc3e
CTCCTACAGGGAGGCAGCGATGGGGAATATTGCCCAATGGGCGCAAAAACCTGATGCAGCCATAGCGTGTATGAAGAAGGCCTTCCAGGTTGCTGAGTACTTTCAGCCCGGGGAGGAAGGGAATGAAAGTTAATACCTTTTGCTCGGTGGCGTTACCCGCAGAAAAACACCGGCTAACTCCGTGCCAGCAGCCGCGGTAATACGGAGAAGTGCAAGCGTTAATCGGAATTACTGGGCATGTAAAGCGCACGCAGGCAGTTTTATTAAGTCAGATGTAGAATCCCCAGGCTCAACCTGGGAACTGCATCACAATGCTGGCAAGTAGTCTCGTAGAGGGGTAGAATTTCCAGGTGTAGCGGTGAAATGCGTAAGAGATCTGGAGGAATACCGGTGGCGAGGGCGGCCCCTGGACGAAGACGCTCGGAGTGCGAAAGCGTGAGGAGCAAACAGGATTAGATACCCTGGTGAGTCACGCGCCGTAAACGATATCGCTTGGGGTTGTGGCCCCTTGAGGCGTGGCTTCCGGAGCTAACGCGTTAAGTCTGACCGCCTGGGAATGCACAGCCGCAAGGTTAAGAAACTCAAGATGAATTGACGGGGGCCCGCACAAGCGGTGGAGCATGTGGTTTAATTCGATGCAGCGCGAAGACCTTACCTGGTCTTGACATCCACGGGAGGATTTTCAGAAGAGATGAGAATGTGCGGCTGGGAACCGTGAGACGGAACTGCATGGCTGTATCGTCAGCTCGTGTTATGAAATGTTGGGTTAAGTCCCCAACAGGCGCAACCCTTATCCTTTGTTGCCAACTGGTCGGCCGGGAACTCAAAGGGACTGCCAGTGATAAACTGGAGGAAGGTGGGGATGACGTCAAGTCATCACTTGGCCCGCCACGACCAGGGCTACACGTGCTACAGTAAGCGCATACAAAGAGAAGCGACCTCGCGAGAGCAAAGCGGACTCATAAAGTGCGTCATGTAGTCGGATTAGATCTGCAAGCTCGACTCCATGGAGTCGGAATCGCTAATAATCGTGGATCAGAATGCCACAGTGAATACGTTCCCGGGCCTTATGCACACCGCCCATCACACCATGGGGAGTGGGTGCAAAAGAAGTAGAGTAGCTTAACCTTCAGGAGGCGCTTACCACTTTGTGATTCCTTGAGCTGAGGTGA
+
'-1,(%,*/:0,07/-0/'%0,77)/))&.(%)''*/,-/)&*/)5/*&4/14788++%&'))$))--121111+'))*31425,,),366-''$&%&&-/72/.01+/+06((/,,,-2*&)*),0*+,5160)/.,/3*)+**%,,-*.**'%(,.(+',+0+0-,-2/-+1$**++56-.(*($%'&*.,'&'(')(*(.*,-(%%)(+*3/..,-51*)(*(*,.10110.'$&)(&00*'')0*.$,%'/-,53;<3(/4())./,,3512.(*)(176*(00.15.2041.72.201..-..,..82-14.2,)'%%%'(*)/0570+134'()/),*21,,,064.&%)*0852+03+-4740*())+.088;006.7567.1-(.)(('/-+*),-872-79/8((+)'*&()-(*%')-,(-1(')*.-(0-)++;<17-30'0,*),)&*5.(,'('())*&'',*,1..286.,*+)0+'$%%&.*,-;0/%%(,.++1,*/5-+-,+'%'((*/++.100+))).+1(***&*+39/498561(.)&()(-/44/316,.6--)$).))+,*((*0+&,,2/(0'09:207-)))**&*+%.,-,(,./1//&*)101:5;2.**(('$))(&($%&*2.6,.33-2,'$$'$*023,,-.70((,)-:;23/**/((*+,2(.)0,+.*.,(&#&-,)'79)6*(/26.6/1-+.07.4.,,./,/04774466678266)//,.2,,/9.4,3,/,,-2(($*$)(*02/21).7.+3444*+-,(70.611&,*1..3(1+-'0+,)*74'+((+.%.*),.,,.--.078566-+6-,1*,-)2862676646888588892%'(%'%&+0%''(*+019/96/,*&)&)'-+//&0'$$)&))*0*0)243-('&(('('(+;8820/(*%'(45.%0+./101257:8035456618/-(-.1-6/54/.,00../+-$*+5,-/--4+-1,,$)+*3.547213/('--,/47,-011.&'%'#&$%'%*+)(1,+3+17030)/*/(*'(*&,*+-.53190'+'$)),106..1&(**-2(''((25+%'+%'(*&)*/)),*5-1..01)/0-/.,1-:,,83)/03/%,,/2:4$&&'')*.)&(&()9
@5268b0c0-b876-4b6d-bc35-acc2201afdd8 ch=46 read=90633 start_time=2019-12-13T06:44:56Z barcode=BC01 runid=2c9cf7bc05858273f10e7d7ec552fc0bd742dc3e
TTGTTGTACTTCGTTATTGCTAAGTTGTCGAATTGTCTTTGTGTTAACCTTTTCTGTTGGTGCTGGTAATTGCTCCTACAGGTAGCAGTAAATTTTTTTCGGCGAAACCCTGACCGAGCAACGCCGCGTGAAGAAGAAGGTTTTCCGGATTGTAAACTTCTGTTATAAAGGAAGAACAGCGGCTACAGGAAATGGTAGCCAGTGACGGTACTTTATTAGAAAGCCACGACTAACTACGTGCCAGCAGCGCGGTAATACGTAGGTGGCAAGCGTTATCAGGTGTGGGCGTAAAGGGAGGCAGGCGGCAGCAAGGGTCTATGGTGAAAGCCTGAAGCAACTGGTAAACCATAGAAACCAGGCAGCTAGAGTGCGGAATGCGTGGAATTCCATATTGTAGCGGTAAATGCGTAGATATATGGAGGAACACCAGTGAAGGCGACGATCTGGCCTGCAACTGACGCTCAGTCCCGAAGCGTGGGGAGCAAATAGGATTAGATACCTAGTAGTCCACGCCGTGATGAGTACTAAGTGTTGGATGTCAAGTTCCAGTGCTGCAGTTAACGCAATAAATTACTCGCGCCTGAGTAGTACGTTCGCGGAATGAAACTCAAGGAATTGACGAGGGCCCGCACAAGCGGTGGAGCATGGTTTAATTCGAAGCAACGCGAAGAACCTTACCAGGCCTTGACATACTCATAAAGGCTCAGAGATGGAGAGATAGCTATATGATACAGGTGCATGGTGTCGTCAGCTCATTATTGGCGGATGTTGGGTTAAGCACAGCAGGCACCAACCCTTATCGATTGAATTACCATCATTAAGTTGGGGACTCTGGCAGGGCATGACGACGCAAGCTGGAGAGGCAGGGGATGACGTCAATCATCATGCCCCTGCGACCTGGAGCTACGTGCTACAATGGATGGTGCAGAGGAAGCGAAGTCGCGAAGGTGAAGCAAAACCCATAAAACCATTCTCGGTTCGGATTGTAAAGTGCAACTCGACTACGCCAGTTGGAATCGCTATGTCACTTGTGAATCAGCATGTCGCGGTGAATGCGTTCTCGGGCGCTTTACACCGCCGTCACACCACGAGTTATTGATAACACCCGAAGCCGGTATTTATAGGAAAGGCTGTCTAAGGTGGGATTGATGATTGGGGGGTGAAGTGTACTGGTAGCCGG
+
).-'.+2035:.++*%)*)-0-9**2..0&&%*+.//7;.+*'+/,2.7-9;003.28173432)),**4*++5/)))/'+,&(./)((&&'&05;;./54..(*)%.5))*13123.-2.-03:343455.+/+).2,22821/)5*/01//0:3--2/6.7...;;+.+21)-56%20,9/0/7)3,,3-,2//.//7&((*,3)0/..623,-/,%'*)$%&%')%-/08611101./4,*+*,.,/3/,6-..988848559106-/429312&/)*).+268565;.+/3*,1127::5;61/1/,17./,-&+-40(,*)(*/.,*(%%&'%)%*)40%0-+22,.75-8-+0/.,--.*+,010'+(('&)(*--1+5.43-/%''%%$)(,,*'(,&&+,-/,300.+/1/,.*+75344/00+(%(+02:3000/-//62018620'-.44525*,/0**(+,+.98947((+*69.-&.0(7,.-5587;*+,7)335--0238.-%&+**--.15340432<3;3;7:787/2:0''(.++-6767281313336234)2++-32(,'*,,+*,,*%-%,.5;9011.//.27<7577--&(&+-00/*($)(&&&'%)(+--021655-(+)+../2<;7;8;2)**)+.0435222,+44.5--59/2*6.5-+).*)*.-.()1:409468'((+,;:,)'%%,,....--&$&'('-&/&(&'(**10(,1770,.-.5&4'$%(*.'+1.147;7:87:,)''$++%-.674+3/.%.3)'0*0.'$-)((%2'-28999,9,.&'()+8;-0133,'+*$,2/1/+*)&(*-((-/,-024.*'+/0&-635/777755,3.+/88953/)%$$##%((,6.2+*&%&%'&&)0011483276651..-.-./*++*-,.3,.01+*,)(105.7.//99103-(*)04/.1)0(+('*)/(*'+$3'%$)*%%%$$*+*+83-00-/()&(((./51544**)%$$',,10/)&*,723./0/046823+0,0191%/.19514-.)'&%%%$$')1:0:9./55542/&((/+0-%&&*,.230*10*')/(*(/'(#%')'')((,,)+-52.65201/4-+43..0,..2929157/*%*)-*&&()%.0/,))&*1,0
@e2bdf7fe-b156-4ed7-9aea-4c358d31bbb7 ch=171 read=108429 start_time=2019-12-13T06:44:49Z barcode=BC01 runid=2c9cf7bc05858273f10e7d7ec552fc0bd742dc3e
CTCCTACGGGAGGCAGCAGTGGGAATGTGCACAATGGGCGCAAGCCTGATGCATCATGCCGCGTGTATGAAAAGAGACTAAGGTTATGTAAAGTACTTTCAGCGGGAGGAAAGGGAGTAAGTTAATACCTTTGCTCGTGGCCGTGCCACCAGAAGCACCAGCTATCCGTGCCAGCAGCCGCGGTAATACGGAAGTGCAAGCGTTAATCAGAATTACTGGGCGTAAAGCGCATGAGCAGTTTGTTAAGTCAGATGTTAAAGGAATCCCGGGCTCAACCTGGGAACTGCATCTGATACTGGCAAGCTTGAGTCTCGTAGAGGGTAGAATTCAGGTGTAGCGGTGAAATGCGTAGAGATCTGGAGGAATACCGGTGGCGAAGGTGGCCCCTGGACAGACCGACGCTCAGGTGCGAAAGCGTGGGAGCAAGAGTTAAGATACCCTGGTAGTCCACGCCGTAAACGATGTCGACTTGGAGGTTGTGCCCTTGAGGCGTGGCTTCCGGAGCTAGCGTTAAGTCGACCGCCTGGGAAATTACGGCACCAAGGTTAAAAACTCAAATGAATTGACGGGGGGCCCGCACAAGCGGTGGAGCGTAATGGTTTAATTCGATGCAACGCGAAGAACCTTACCTGGTCTTGGTAATCCACGGAGGTTTTGAGAGATGAGAATGTGCCTTCGGGAACCGTAAAGTGCTGCATGGCTGTCGTCAGCTCGTGTTGTGAAATGTTGGGTTAGTCCGCAACAGAGCGCAACCCTTATCCTTTGTTGCCAGCGGTCCGGCCGGGAACTCAAAGGAGACTGTGGTGACAAACTGGAGGAAGGTGGGGATGACGTCAATCATGGCCCACTCCCTGACCAGGCTACACGTGCTACGCATACAAAGAGAAGCGACCTCGCGAGAGCAAGCGGACCTCATAAAGTGCGTCGTAGTCCCGGATTGGAGTCTGCAACTCGACTCCATGAAGTCGGAATCGCTAGTAATCGTGGATCAGAATGCCCACGGTAGACCATTTGGGCCTTGTACACACCGCCCGTCACACCATGGAGTGGAGTTGCAAAGTAGGTAAGCAACCTTCGGGAGGGGCGCTTACCACTTTGTGATTCATGACTGGGGTAGAAGTCGTAACAAGGTAACCGG
+
*121-))(1/,-00456*42+)(,*,+7,,*,1621)-)(/++)-0.//1***)%'*-14,-,/.2353430($&$$%'+0-5/900-,36(&()+3;;/(,,18,*-.*1(,-*$'&/4)-.2.+)--,:0.23.*)),,&&,#'0%)&*'-+',-/./)//103/(0,0:6473359//1/0182011.(%)((-697;2;10101/-+,/.236.)''*.1:2..--*))+*,--/81*/8/+-03201+'+(--+&%*,',0))*'%(/1'11--)*(((117729)+.842-1-,-*((*)'&()*02--('')*(-+.,2.3.*+-.+,*++.767599.-,0/.,,*+,/561-2-'+&*+8257552,''&(%+*.1/'+.:,+&'+24233073;++53330-31*,278:*(()4)&%*,101(-6/67*)/7545.7.(),.7457;4,++++442-**)0,-,-/8-/-17-,++*,*01-4,+,0))*.*),,,&)%--25/673683577--2(+1/.12,+%*$1'30*7-;3;<;5578790/--//6327/(+1-*/4,,0/243//&053.%'*$-&))(+*--..3.,(+-01756.0)()'1/27/8/08.3-+(&%'''()-.++.3/+,)(3-&%$&'++43,'%-.,6249/4-*2,3941,*((%+**7822.,,701188267-////57/9/...31,.306,02.,+(+1''*517+*(*-39887<8092235.62+-5*,),+0+1.,*1/11'45*4008.6(-/%)'**%$%)&(().911458.-.*-*+-'-4102110(01/-+*,0052:0(*+(-*%*659151))((&((+(.&$&&'.0-.15)'(&*)(+658556051.-+,.09(319467.-%+-5)+512153266749,,,0'1,((%(--..0,.//0----/+(*,%,)*+'0-102,/-'.--500-3//-,*,)*)($01-,2396%&*()%*4(/265523*/,0,/(.3(((**,.26246(/+)())/3(,-7-3111)(++0+)&$%(7/7889/9))/345-,)++)00*)('((0168:8677788474')*(,((+2&/-0/3/*++-49:15
@36c2daa9-fd6c-40ff-8f1f-e7fbeb8c8466 ch=189 read=140669 start_time=2019-12-13T06:45:06Z barcode=BC01 runid=2c9cf7bc05858273f10e7d7ec552fc0bd742dc3e
TTCGCGTGCTTCGTTCAGTTACGTATTGCTGGGCATGAAGAAAGTTGTCAGTGTCTTTGTTGTTGCTCGCTTGCCGCAATAAACCATGTTTACGGTTGCCGAACAGGCTTTACTGAAATCATCAATCCCACCTTAGACAGCTCCTTCCTTGCCGGTTTAGGCCACCGGCTTCCGGGTGTTATCAACTCTCGTGGTGTGACAGGCGGTGTGTACAAGGCCGAGCAATTCACGCGGCGCAGTTGCGTTGCCGGTTCATGTAGTCGAGGTTACCGGACTACAATCCGAACTGAGAATGGTTTTATGGGTTTGCTTCACCCCTCGCGGCTTCGCTTCCCCTCCTGCACCATCCATTGTAGCACGTGTGTAGCCCAGGTCATAAGGGGCATGATGATTTGACGTCATCCCCGCCTTCCTCCAACTTGTCACTGGCAGTCTCGCTAGAGTCCCCAGCTTAATGATGGTAACTAACGATAAGGGTTGCGCTCGTTGCGGGACTTAACCTTAACATCTCACGGCAGGCTGGGCGTGGCCGCCGCACCTGTATCTCATATGGCTATCTCTCCATCTGGAGCCTTTATAGGTAATGTCAAGACCTGGTAAGGTTCTTCGCGTTAGCCAGGTGTGCCGCCACGGCGGCTGCGCGTGCAATCAATTCCTTTGAGTTTCATTCTTACCTGAACGTACTACTCAGATTACTTATTGCGTTAACTGCAGCACTGAACTTTGACATCAACACTTAAGTATGTCGTTTACGGCGTGGACTACTAGAACAATCCTATTTGCTCCACGCTTTCCGGGATGAGCGTCAGTTGCAGGCCAGATCGTCGCCTTCGCCACTGGTGTTCCTCCATATATCTACGCATTTCACCGCTACACATGGAATTCCACGATCCTCTCCTGCACTCTGGCTGCGCGGTTTCTATGGCTTACTGAAGTTAAGCTTCAGGCTTTCACCACCAGACCCTTGCTGCCGCCTGCTCCTCTTTACGCCGTATTCCGGATAACGCGCTTGCCACCTACGTATTACCGCGGCTGCTGGCACGTAGTTAGCGGTGGCGCCAGCCGTGCCGATCAGCAAATGCCATTTCCTGTAGCCGCCGTTCTTCTTCGCCAGCGAGAGGTTCAGCCTTTATTTGCGTAAAATTAAAGGGGTTTCCCAGTGCGAAAATTCCTGCGCCTCCCACGGCGGG
+
(51)))(%.-+*').9/7/;./.5308/10.-%%#&',-),1,,/0..4*49670070)(%%($#$')%%#%&+/,*.++)('%&%&&-/)$'&)*,&'%(155*-10+3*%'##).('*64446-*6/*.2130.13,1103*+507-7-,0-2,6*)/99;898530--1%(*#+$'**,24720/--),,6631--.%-,-30//2.**)(*+,..'&***&.,502..''$$&$*++(*--.+(''+).+&)-22497.*,,.7%1*6+,/+(*-0032''33/-''*/+005;;//32;39<;-57;6/88/*34/1.2**2'(*8-;33,/2011111858;:35;32141000.0,)**(12))26875369)64-/1.--.)+26--.8667:2:/60+.48<653*+).(++*-935/5///861)/0275//0-230++')()....099<:9:100842220129718/-),//109/./7-)&('.*+'&%,,876654-03)+$()))(1+((%%(+,')'$&#'%&%'&('*+.//2.0245656525:/23+)4**074:611*+/()))'/6*,-1344..*2-+,6601-(&%&**'$&$$&&*&%$$$%&'%'''&%(&('&&&&%"#$$(*689;8--530*+,850227./2#*&$)*43.24440//1%%(*(*),../4,,-.92601421220767:93227115933+*,)*,**(''')&)-72;:+*'+*,;:;:996551'$$#''*..)*09,,1306)+)*.;1/)+7*'($%'17685-8,'+'/2)'(0345682'*'(*.-22+++,6556<9(()*'-012888798:44:1137:100-+''(+.*-&/&*&%')-,3000:9668,**+-,%/1201+,'1+97./466;516...-1.-210*%(*2-.2867;:0./5,/).0957(+,*+**,''.6+-./10.-2/($'%&$'*.972*4.4::62.-(*2,)6847732323407/08562944498681-///,.30(++('%*))$&$&&*'&,'($%)'+'&)++&(&+212:82*())1./404777;75++&*-)+*+'.&$%'(+/0*$')%')'#'+%$#$#%'&$(%%$%,31(17,-+'$$$$&$'*(&&%%%$&+,07+17,(.++'''$
@1641b0f1-9e33-412c-836a-228fcdfc48d8 ch=257 read=56996 start_time=2019-12-13T06:45:03Z barcode=BC01 runid=2c9cf7bc05858273f10e7d7ec552fc0bd742dc3e
CCGGTTACTGTACGACTTCACCCCAGTCATGAATCACAAAGTGGTAGCGCCACTCCGAAGGTTAAGCTACACCTACTTCTTTTGCAACCCACTCCATGGTGTGACGGGCGGTGTGTACAAGGCCGGAAACGTACTCACCGTGGCATTTCTGATCCACGATTTTAGCGATTCCGACTTCGTAAGGTCGAGTTGCAGACTCCAATCCGGACTACGACGCACTTTTAATGAGGTCCGCTTGCTCTCGCGAGTCGCTTCTCTTTGTATGCGCCATTGTAGCACGTGTAGCCTGGTCGTAAGGGCCATGATGATGACGTCATCCCCACCTTCCCTCCAGTTTATCTGGCAGTCTCAACTTTGAGAGTTCCCGGCCGGACCGCTGGCAACAAAGGATGAGGTTGCGCTCGTTGCGGGACTTAACCCAACATTTCACAGCTTTGAGCTGACGACAGCCATGCAGCACCTGTCTCGGTTTCCGAAGGCATTTCTCATCTCTGAAAACTTCCATTGGATGTCAAGACCAGGTAAGAGTTCTTCGCGATTTACATCAATTTAAACCATGCTCCACCGCTTGTGCGGGCCCCGATCGAATTCATTTTGAGTTTTAACCTTGACCGTACTCCCAGGCGGTCGACTTAACGCGATTATCCGGAAGCCACGCCTCAAAGGCACAACCTCAAGTCGACATCGTTTGCGGCGTGGACTACCAGAATTATCTAATCCCTGTTTGCTCCCCACGCTTTCGCACCTGAGCGTCAGTCTTCGTCCAGGGGCCGCCTTCGCCACCGGTATTTCCTCCAGATCTCTACGCATTTCACCGCTACACCTGGAATTCTACCTCTACGAGACTCAAGCATGATATCAGATACGGATTTCCCAGGTTGAGCCAGAGTTCACATCCTGACTTAACAAACCGCCTGCGTGCGCTTTACGCCAATGTGAATTCCGATTAACGCTTGCACCCTCCATTACCGCGGCTGCTGGCACGGGAGGTTAGCCGGTGCTTCTTCTGCGGGTGGCGATCAATGAGCAAAATTAACTGCTCCTTCCTCCCGCTGAAAGTGCTTTACAACCCGAAGGCCTTCTTCATACACGCGGCATGGCTGCATCGGGCTTTACGCCCATTGTTACTGTATTCCCCACTGCGCCTCCCGTAGGAG
+
17-05/))'(-(-237736(*12+,-02-/..862,,2:4/+-,,+-.//6&'*,,'+*)'**3,*.+**',0(%-.331:</).0124,')*42)(*3/6.025587716---31566435/7,-+/*,,**)+,+.6&5)8-21:0-**+,56--**.2.,*(*''4+,()(,5-3')(%.(-.10,3/')'(,,,9*5*331/507510222,1,,.:;)+&&%&-)+04+/+7,/01..)+)'+*,'(65-./09910002388:323,'')+'*,-.+((+3-4860*(,-',(14***()))&*14205762;:,)..+/,2)).0./1<0//5234,'00362&%&++)**,).5298*1,2.693/,')-'+'')+,)(*.311+*)49)*$**206;-0359-.3-2+0+'.12/7:6-%%('(*1/,0,,$''-/-.'-/,+*#$&#'&''%(.-./+,-;--*)-202/-*0./3760-+(+,/5+('1-69-006299778+0037;1260**(&/8<27;/-.,%31(%'(/,(*,1*08765-0%)*10-1-+,0.-101)),,11*()--.30353/1:95+*-.9;3.6,)(&%"''%0,..,'%'0:5/23//...4.2/++(%00/+3)5,.6&/5/124:5537,*+**+363423*9*5677768818<1+-)1367::64535870404244589;385*-4294(+,/01,%,).+48/,0.3913335577-)*)*-5115)+-/3.14/1428466.'+%,*,,/:-3*,+((),,+715-0+/-196+),1,.*'(&*.+04*,*+'*,03)/621($')-.4+/(**+(&+'*+&'),(,*1&62+.1*)**+/.),6.'&**09)+---3'*,,*-+.,&074-6028**+**.1,,-/**,131,,--,)+).9-.-+1.4/:0,/,(*').)(.('*)',4-./,+/-,+-*)%'(3/((-,5//.2/5-,-9.67;.,,*)+(((+***,./50103(1)&%((.*()%)*--*.0()66*(65.-01)*&'((''(+'.+(&&*'**.,/,3;5,,++&+,/793-+,+)%'((01).**,.(&/+.9+&*/'.%$&))543-834*$&&&'%''(+4*.2*,+*'
@2703dfa3-fdf0-44ca-a471-342290e000bb ch=14 read=51133 start_time=2019-12-13T06:45:14Z barcode=BC01 runid=2c9cf7bc05858273f10e7d7ec552fc0bd742dc3e
CTCCCTACGGGAGGCAGCAGTGGGGAATATTGCACAATGGGGAAACCTTGATGCAGCAACGCCGCGTGAGTGATATGAAGGTTTCGAGGATCGTAAAGCTCTGTCTTTGGGGAAGATGACCCGGTACGCAGGAGGAAGCCACGGCTAACTTCGTGCCAGCAGCAGCCGCGGTATGCGTAGGTGGCGAGCGTTATCCGGATTTACTGGGCGTAAAAAGGGAGCGTAGGCGGATGATTAAGTGGGATGTGAAATACCCAGCGGGCTCAGCAGGTGCTGCGCATTCAAACTGGTTATCTAGGCGCAGGAGAGGTGGAATTCCCTAGTGTAGCGGTGAAATGCGTAGGGTAGGAAGACACCAGTGGCGAGGCGACTCTCTGGTTCTTAACTGACGCTGAGGCTCGAAAGCGTGGGGAGCAAACGGGATTAGATACCCTGGTAGTCCACGCCGTAAACGATGAATGCTAGGTGTGGGGGTTTCAACACCTCCGTGCCGCCGCTAACGCATTAGAGTATTCCGCCTGGGAGTACGGTCGCAAGATTAAAACTCAAAGGAATTTGACGGGGACCCGCACAAGTAGCGGAGCATGTGGTTTAATTCGAAGCAGCGAAGAACCTTACCTACATGACATCCTTGCGTACTCTTAATCGAGGAAATCCTTCGGGGACAAGGTGACAGGTGGTGCATGGTTGTCGTCAGCTCGTGTCGTGAGATGTTGGGTTAAGTCCGCAACGAGCGCAACCCTTGTCGTTAGTTACTACCATTAGGATTGAGGACTCCTGGCGAGACTGCCTGGGTTAACCAGGAGGAAATTAAATCAAATCATCATGCCCGGTACCGCTGGCGGAGCTACACACGTGCTACAATGGCTGGTACAGAGATGCAATACCGTGAGGTGGAGCCAAACTTAAAAGCCAGTCTCGAGTTCAGTTGGGCTGAAACTCTCGCCTACATGAAGCTGGAGTTACTAGTAATCGCGAATCAGAATGTCACTTGGTGAATACGTTCCCGGGTCTTGTACACACGCCCGTCACACCATGAGAGTTGGCAATACCCGAAGTCCGTGAGCTAACCGCAAGGAGGCAGCGGCCAGAAGGTAGAGGTCAGCGGTGGGGAGTGAAGTCGTAAAGGTAACCAG
+
-040''*-1:7//40/22)27.).',,3+/1-,+009777/)*-,+.*.,.3665/041/.260315)))()++%%&*1,21;1.)$*,0145587/,..6756028,'37+--+,'&%*33+6123-3.02..-*1+-62/4/-)*+(),+,/269-,+')++-11+.),+-,&/))*.1,3..),78475211--0,084--++-58341;7,((/+(*+779598965546373//1287)-**(-53-*10,(*)(.0/4-++,+773*,(')&(*/00,:8:5:385557432121714,'+$))(0-8-8-72*(%+-.+*++081/09301489./,(*%2,.(&'**./2667:2/.+..,*/100*,0++*$(%*'+&,-035.-*,*+,2.12+*+00:9;-,-.:8.6'++%6+1*116+1.+-552371/)+/130.&1)'(*+-296&/../6200-5:2/+:13031029157+,53:334$%'0*3./+-.+'('()-4.635;989.(('(95;88''+/)+0,4;<96879;-,,)*,)+)),,18427;744575/-.*..-/%)+0.+*-4-:960/1))+'%22&2,(+(,)-)(()-/(**-014655:.6-,,&3)**//837262*/++00,/5.82.+,)').2(3-/28325/0524654/226034424(**+-25668294438972:%240.+4+115*,+**')*+.51)/2((('*017;7,8,+,9670).,,'/'1.,)13-.0/))(1/%$*((+,1534:326310201-*,&))')(*,')+,:7.00::9:7260&&)+65,)%$$%),&(+.-)((&(.0395052:31/-(+0/+4.----876+9,,-6271)/-).8010:4:5++*/36/+2967975/(('.;1((*--)'&&+/95212&0/370..//,,)'*.'+'(45111%+*0,--4:2)8.170078461+)(&/*200:8//()-29,.3543171117/0*-*-8:-/-,++16../)('(/.),*13/,07**,+*.085852&')*534362.//'+-')--/)($%%*+(++/(&27375331+3(,*'%&*)*-*,/-,37/-8/0514)*
@8c0f72ae-7a0f-49da-8574-c52560b542b2 ch=362 read=112119 start_time=2019-12-13T06:45:11Z barcode=BC01 runid=2c9cf7bc05858273f10e7d7ec552fc0bd742dc3e
TGGTATGCGCTACGTTTAAGTTGCGTATTACTGGTGCTGAGAGTTGACGGTGTCTTTGTATTAACAGCACTAGGCAGATTGCTTTGAAAATATTGCCCTGGAGGCAGCATTCAGGGAGACTCTTGCAATGGGGAAACCCTGATGCTTGGCGCCATGAGTGGTGGGGGGGGTCAAAGCTCTGTCTTTGGGGAGATAATGGCCAGTACCCAAGGAGAGCCACGGCTAACTACGTGCCAGCAACCGCCTTGATAATACATGGGTGGCGATTATCGGATTTACTGGAATAGGGGCAGGCGGATGATTAAGTGGGATGTAAAATTGCAGGCTCCAACAGGTGCCATTCCAGAGCTGGTTATCTAGAGTGCAGGAGAGAGTGGAATTCCTAGTGGCGGTAGAATGCGTAGAGATTGGAGAACACCAGTGGGCAGAGCGACTCGGACTCCATGGCAGCTGAGGCTCAAGCGTAGGGAGCAAACAGTTAGTCTACCCTGGTGAGATCCCTTGCATCAAACGATGAATACAGGTTGCAGAGTTTCAACACCTCCCGTGCCGCCGCTAACGCATTAAAATATTCCACCCTGGGGTACGGTCATAAGGTCAAAACTCGAGAATTGGCGGGACCCCACACGGAAGTAGCCCAGGCATGTGGTTTTAATTCGAAGCAACGCGAAGAGACACCTACACTTGGCATCCACCCATTACTCTCTTTAATCAGGGGAAATCCCTTCGGGGACAAGGTGACAGGTGGTATGGCGTTTGTCACATCGAAAAAACCATGTCGTGAGATGTTAGGTTCAAGTCCACCCAACAGGCTGTATACCATTGAGTGCACCCATTAAGTTGGGACTCTGGCAAGGACTGCACAGGTTAACCAGGAGGGAAGGTGGGGATGACGTCAAATTATCATGCCCCTTATGTGTAGGGCTACACGTATACAATGGCTGCGTACAGAGGATGCAATGCCGCGAGGTGGAATGAAACTTAAAACCAGTCTCAGTTCGGATTGTAAACAGAACTCGCCTACATGAAGCTGGAGTTACTAAAGTAATCGCAGATCAGATGTCGCGGTAATTCCAGGTGCCCATACACACCGCCCATCCACACCATGAGGAGTTGGCATGCAGAGTCCGTGAGCTAAACCGCAAAGGAGGCAGCGGCCGAAGGTAGAAAGTCAGCGATTGGGAGTAAATCGTAACAAAGATAACCGG
+
&*/00,)($#'%(.193,&%)%$$$'#(%$'$%02467++'''0.2/+(,.(02193,.'-0(*(%#&&%$''&(%($++(*+.-&)')(('.1&*(&$*))++**'&$''&%-.'%&&('$'$$&'(*('&&&)()4(')%(%$$$+&)#'&%((*(&)&&'**+*%&%$#/0)(*+75362574/76')+,01)+*'+&)),+-1*),'+'&'&(*&&(())-*).&)))*,(%))*'.*%%#%&'&+,2-*/'.(-*+*.'&%)(-.0%,)33+#'#$%')')(*,'&%''%(**12/9.4*'*(08-.7502-'&%%&$)2//:'-%'$*%-&%**,10/'$)%+542.7./02/*)+.344991**&&&(*+(*4.24+,),(&%*))%&'+)+646-)()&/)))(),33666,---2+-*)))*//--''+/-.*)'-+.)''((+*.3/21')%&)-&04,*+-4:24'&)%&%$$$%*.'$&'&%'%#',*&'&$%&(%-3.+&'(,,6*%(%&%-%%$%&%(3:2-**,-37,70'',,03037&'%)&*)10042,)%+,572.&,+(%&)%$&#%+7+,%$&&/)0)%&'%&&)&('%%''(&#*+(',*-'$&$&%)+)&)&)++''*)+*+)(-2/891.5360',+',565((+'(%$'''%()$$&$$&#(%'$**)&++)%)*$&''(&)((-704-.77+*34-17'0**'196,7700/./36&('(+,(%'%&$&(3-%,&)$(*,(*,/*(%#$&()00+0./134635**,)3%1,/043)/+',3**1*(%%$$%$$$%))&$+-+-,-,++/:2.(.()*.-210*,1-,*(,%'''(%'$'+,1++(('0+'00','&&'%+-)))*++)564(+)2)2842,)/0+*-.-454221+&&'((%%%'&)',/1322,+(,*1143-()++548986-1,%$*(+)&-/,'&%,-))*/07.2.1//.4)**,,8/%-&1-'&&)***)-'+/3')&%$'())%%''''+$'*%$'(&'&&)/.-,&&$&+--.,-*(+,%%'%&%')),(&*.)).-*&(''%((-3*(++&(--%)+,0+0(%,('(0/.-,,205+&'(+1534+&+0.,/*./,./0')*&'()')((+,1,/&,()''*-0+-0&&&(%,('4-&''(+)'((**-%.2))&)/+.(,-
@2905b6eb-fe4d-43dd-aa4f-ba873a6afd0a ch=269 read=64650 start_time=2019-12-13T06:45:15Z barcode=BC01 runid=2c9cf7bc05858273f10e7d7ec552fc0bd742dc3e
CGATTTACCTTGTTACGACTTCACCCCAGTCATGAATCACAAAATTGCGCGCCCTCCCGAAGGTTAAGCTACCTACTTCTTTTGCAACCCACTCCCGGTGTGACGGGCGGTGTGTACAAGGCCGGGAACGTATTCACCGGCATTCTGATCCACGATTACTATAGCGATTCCGACTTCATGGAGTCGAGTTGCAGACTCAATCGGACTACGACGCACTTTATGAGGTCGCTTGCTCTCGCGGGTCGCTTCTCTTTGTATGCGCCATTGTAGCACGCGTGTAGCCTGGTCGTAAGGGCCATGATGACTGACCGTCATCCCCACCTTCCTCCAGGTGTCACTGGCAGTCTCCTTTGAGTTCCCGGCGGACCGCTGGCAAAGGATAGGGTTGCGCTCGTTGGCAACATTTCACAACACGAGCTGACGACAGCCATGCAACACCTGTCTCACGGTTCCCGAGGCATTCTCATCTCTGAAAACTTCCGTGGATGTCAAGACCAGGTAGGTTCTTCGCGCGTTGCATCGGGTAAACCACATGCTCCACCGCTTGGCCCCGTCAATTCATTTGAGTTTTTTAACCTTGCGGCCATGCTCCCCAGGCGGTCGACTTAACGCGTTAGCTCCGGAAGCCACGCCTCCAGGGGCACAACCTCCCAGTCGACATCGTTTTGCAGCGTGGACTACCGGGTATCTAATCCTGTTGCTCCCCGCTTTCCGCCTGACGTCAGTCTTCGTCAGGGGCCGCCTTCGCCACCGGTATTCCTCGAATCTCTACGCATTTCACCCATACACCTGCTTTACCCTCTGCGAGACTCAAGCTTGCCAGTGTCAATGCAGTTCCCAGGTTGAGCCCGGGGATTTCACATCTGACTTAACAAACCGCCTGCGTGCGCTTTTACGCCCAGTAATTCCGATTAACGCTTGCACCCTCCGTATTACCGCGGCTGCTGGCACGGAGTTAGCCAGTGCTTCTTCTGCGGGTAACGTCAATGAGCAAAATTAACGCCGCCTCCCGCTGCGTGCTTTGCAACCCGAAGGCCTTCTTCATACACGCGGCAGCCCGGCTGCATCAGGCTTGCGCCCATTGTGCAATATTCCCACTGCTGCCTCCCGTAG
+
++,/55,-3250.://.+56<727770./153554:730117/'-**'+-'*+*'.1.+-5/52700-/0/142)26:-597+0364731%'(+))(-,-+-*//770++-(,),'//4-,./(/,2+.2510.,*0)*+-467/,,,572+,**,-'(&%'(),439;2..(.3868878&'').4527-.*.6879+;-7)7-6522311/.*,.42)++(-,*/&,-+))()02//-(,-/008/3444870.,--/-17)5.**.//.-'*(+*)),.5+/7::133'+*5*7-,,-//,*))*21.027818:.(286:7612()+),(+-)23393&561/2'$)*,)133072,--(0,9978,,+0,8(5.7731*-/6+./0+))*()(*)*--49**-.856.5(&0210000%-,+1,),&*'&(')4/16661,.-53:784()'.)-06.03*0,-*/,+02-12225347534220,-,*(.*/../*3.999:2.0/0103.-,.0)'%,-766<23254887/.70/,'&)&)10+),/4:7:5+0:831041.)11*42302-,,)52*(&'&)*+.+237+22432/3050533+-,%*1,4*7)7,+6401/4736&$-62-,(-2)697*3)%'--+)-1330:62((,%111679348157,5,.0:91.1//30*.,),304.-&),8,+,)/.)*$$(+.-1289<9689+457,:97393;379<78<20223:22.,(),-.43311*-(/775..3'#'&)*12-($+)''+1-+.0'1))/22140.+*1,+30*.,)#$&%'&,'46914-*/8381.105**+,*%,0//.13-/,++,./302/4+')(.21333432.%%%$$$&)-2++0136645&)+17091/.2/----7-36737191/695132//37641.*-,+'*260029&30()3098;75*5/5522986813.01(352<2-/+*%+&-*&('&/0,$''%&&&%(10+#(*).2*(*0(/-85;448655.1)0/,2-+&$&&&%($%&'*,/(0766935.:8-(-2,)()**,,2540-$((*13.05,2/(')%)
@e5b37358-598f-4310-90b0-7cdd41965d6a ch=119 read=209846 start_time=2019-12-13T06:45:14Z barcode=BC01 runid=2c9cf7bc05858273f10e7d7ec552fc0bd742dc3e
CTCCTACAGGAGGCAGCAGTGGGGAATATTGCACAATGGAAACAACCTGATGCAGCCATGCCGCGTGTATGAAGAGAAGGCCTTCCAGGTTGTAAAGTACTTTCCAGCGAAGGGAGGAAGGGAGTAAAGTTAATACCTTTGCTCATTGACGTTACCCGCAGAAGAAGCACCGTAGCTCCGTGCAGCAGCCGCGGTAATGCGGAGGTGCAAGCGTTAATCGGAATTACTGGAGGCGTAAAGCGCGCAGGCAGTTTTATTAAGTCAGATGTAAATCCGGTCAACCTGGGGAACTGCATCTGATACTGGCAAGCTTGAGTCTCGTAGAGGGTAGAATTCCAGGTGTAGCGGTGGGAATGCGTAGAGATCTGGAGGGAATACCGGTGAAGAGCGGCCCCCTGGGTTTGAAGACTGACTCAGGTGCGAAAGCGTAGGAGCAAACAGGATTAGATACCCTGGTGAGTCCACGCCGTAAACGATGTCGACAGGTTGTGCCCTTGAGGCGTGGCTTCCCGGAGCTGGCGTTCGTCGACCGCCTGGGAGTACGGCCGCAAGGTTAAACTCAAATGAATTGACAGGGGCCCGCACAGAAGCGGAGTGGGGCATGTGGTTTTAATTCCGGTACGAAACGCGAAGGAACCTTACCCACCAGTCTTGACATCCACAGGGCAAGAGGCTGGATTGGTGCCCAGGGAACTGTAGGACAGGTGCTGCATGGCTGTCGTCAGCTCGTGTTGTGAAATGTTGGGTTGGTCCGCAACAGGCACCAGCCGCCATGCTGTTGCCAGCCGTTCGGCCGAATAAAGGGGCTGTAGTGATAAACTGGAGGAAGGTGGGGATGACGTCCGGTCATCATGGCCCTTGACCAGGGCTACACACGTGCTACGAATAGCGGCGCATACAAGGAGAAGCGACCTCGCGAGGAGCAAGCGGACCTCATAAAATTAAATCGTAGTCCGGATTGGAGTCTGCAACTCGGCTCCATGAAGTCAGAATGCTAATGTCGTGGATCTGGAATGCCACGGTGGTACGTTCCCGGGCCTTGTACACCGCCCGTCACGCAGAAGGTGGTTGCAAAGAAGTAGGTAAGCAACCTTCGGGAGGCGCTTACCCACTTTGTGATTCCATGGCTAGGTACAGGGAAGTCGTAACAAGTAGCCGG
+
.982./3(11+,.-120',/-45)06.*/..,..-4//,'%$%'%*.'')/.10*161:8993420.0--.20))%))))+..//($0-0.&%&(*&+((*-,,(''-%&')-*(.-,+*,'%%(*/*(,.2:2/59+1/,.43+.-*(+'.,)-8/-.,-.,&(*'&#)&&$&#&'*+*.+/*+,(,,(&''(-/))()'1,-1)-./++,)1,9,14%+)./1/3378)*,(&(*('%%&,))'/*)(/-89.)1.(--.5/02-,*&&*&)#$$')0001000.(&(+2./0005////133401-('%%'&--0-/.5.,(,1*-+.,0/03()781.))+..4.(%&&''(1-.)(&)+344:1-,)(,*+48817/+,,%%%*$+*786,'*.%$%$&())+*%)%*)6/281/+&++()./1'-,((-.876267-2.,,33,44&')&'&&&+13')+-2#-&+/+,*+)))+','-('+'*()+(())).4+-1596320,(,,**)&'&&'.0)*)&%%*,259+42)''&$&**17060,,)(+.::410/60)-%**-,./)-42-+1-%(&(*'*(*+*'$',0.*+,/210272;:.1..//'',**+%'%%**-(*0'-)--425*0,'$,(%'*&*-,)/221,))),&$'('&$*'"$0+,/0.+/&)'%#,**,6214--*3.0)+**-28:913--.3235///''*.648+0()),*,1-/14/6*3(&$&%'%**)-%('($'$%$('%&(')%'-+-/-15/-.))-*)'('%'&+$'*'+24---*(&')*,19:98985,++')+-,-*43.6777,,-&%**7685%&'))-'&&&(+9/02+**..-,')-,1*'%(%&+*'))*''(((...0'1)(%('*.077667.0/*--)*,/:/-24+-7230-04*(*'$$#&(''(638''+#6'*'&').;9-9,,,:),(,16.0'(())3/)&%(&'(%#)%'*+1/3.--,1+*32550'*'212)(%(*.1,53+434120),()'*'%))+).-')%))))('&*+/.613-0,%(&%((+++*'%')-/6178*66),/-.133038*#(-*.*2.-,,+*',-0/.,,*%$&$*,*&&&&')'-)30&('%%,+,4
@3aab4650-40f5-4729-b877-52c96944ce13 ch=346 read=61033 start_time=2019-12-13T06:45:14Z barcode=BC01 runid=2c9cf7bc05858273f10e7d7ec552fc0bd742dc3e
CCGGTTACCTTGTTACGACTTCACCCCAGTCATGAATCACAAAGTGGTAAGCGCCACTCCGAGGTTAAGCTACCTACTTCTTTTGCAACCCTCCCATGGTGTGACGGGCGGTGTGTACAAGGCCCGGGAACGGCGTATTCACCGTGGCATTCTGATCCACGATTACTAGCGATTCCGACTTCATGGAGTCGAGTTGCGAACTCAATCGGACTACGACGCACTTTATGAGGTCGCTTGTTCTCGCGGGTCGCTTCTCTTTGTATGCGCCATTGCCGGCGTGTAGCCCTGGTCGTAGGGCCATGATGACTTGACGTCATCCCACCTTCCTCAGTTTATCACTGGCAGTCTCCTTTGAGTTCCCCGGACCGCTGGCAACGGAATAAGGGTTGCGCTCGTTGCGGGACTTAACCCAACATTTGCACAACACGAGCTGACGACAGCCATGCAGCACCTGTCTCACGGTTCCGAGGGCACATTCTCATCTCCGCAGAAACTTCCGTGGATGTCAAGACCAGGTAAGGTTCTTCGCGTTGCATCGAATTAAACCACATGCTCCACCGCTTGTGCGGGCCCGTCAATTCATTTGAGTTTTAACCTTGCGGCCGTACTCCCAGGCGGTCGACTTAACGCGTTAGCTCGAGCCACGCCTCAAAGGGCACAACCTCCAAGTCGACATCGTTTACGGCGTGGATTCACCGGGGTATCTAATCTGTTTGCTCCCCACGCTTTCGCACCTGAGCGTCTTCGTCCAGGGGCCGCCTTCGCCACCGGTATTCCTCCAGATCTCTACGCATTTCACCGCTACGCACGGAATTCTTCCCTCTACGAGACTCAAGCTTGCCAGTATCAGATGCAGTTCCCAGGTTGAGCGGGGATTTCACATCTGACTTAACAAACCGCCTGCGTGCGCTTTACGCCCAGTAATTCCGATTAACGCTTGCACCCTCCGTATTACCGCGGCTGCTGTTTTAGTCGGCGCTTCTTCTGCGGGTAACGTCAATGAGCAAAGGTGTGCTTTACTCCTTCCTCCCCGCTGAAAGTACTTTGGCGAAGGCCTTCTTCATACACGCGGCATGGCTGCATCAGGCTTGCGCCCATTGTTACCAATATTCCCCTGCTGCCTCCGTAG
+
87595;-5/*0%+1%&)),305)-1.*//378966:--,+.+*(&+()+(')-/7(+)3*&&),(3.1.112470068995;<3.25225,)+:513;988678:7<;162004.347::.42/))1-,5,+(&%.129423;6:6;62465(*,86,')).13211%-,-.:9743+3474.013./11/-263/2&&456/70,..3/4112411)*%&(*,)//54501()-..4:90/.-.&,*/,0181517;60235789;<86;//*-)*))+())27712588545-297;91/.*)(&&()+133595566,299;6612-/1<//0;667:8-,-./;93499,+-54684*1759825222/-'.+($,)/2.,,-,,.355767;475;465464003*3/:/81-%&(-1332.+*-)/1467583049489:86988;997863233:850(*&/0/,+()1587755410($&'&++(+-503113:6543425038<578+72*13;:8<845401-.-/,+++)22<8;;*(+.2547:)*2((--''%%',)1/)&),&-(4+/19-(%(7;;,3911./(*+//3.0455645).6;0;1115223240.++-+,,4,.&')+*&+13:773:+361-*0397:27'5+2434-5258.:8/'1-91225+*)*&&,('7:2349971:00*-.:2./*562*'./20;<-08/79.1--0)'+),,617((2:83.10511;112:-16(%/)+96./..,,1222451867-59(-25:212//)+(,(..*0,*'$,2-32/03+&2+36753-11944:.//02:-579440337961--3-8.*/4)/4().21+(),-8121393:1+.51,9/0/((++-50.)+*(#((-,&%&'+279672/130337272.,*-6638:1643:55:502433--%&*-1,-*,&&+#%'//89<::9:5541288675161/,77.5++0-$+%&(15./378,97'(-62,.12225.++,0/--')''(')+145;68<9986.',,/142+02689///..-2723935348.*,7),.-+//8022+771*+,06666511.0/.
@66962b0c-ddc6-40c7-a476-c12e78504cc9 ch=383 read=67213 start_time=2019-12-13T06:45:24Z barcode=BC01 runid=2c9cf7bc05858273f10e7d7ec552fc0bd742dc3e
CTCCTGCGGGAGGCAGCAATTGAGAATGTGCTGGGGAAACCCTGATGCAGCAACGCCGCGGCGTGGTGATGAAGGTTTTCGGATCGTAAAGCTCATCTTTGGGAAGATAATGGCGGTACCCAAAGGAGGAAGCCACGGCTAACTACGTGCCAGCGGCCGCGGTAATACGTAGGTGGCGGGCGTTATCGGATTTACTGGGCGTAAAGGGCGTAGGCGGATGATTAAAGTGGGATGTAAAATGCCCGGGCTCAACCGGGTGCTGCATTCCGACTGGTTATCTAGAGTGCAGGAGAGAGTGCGATTCCTGAATTATGGCGGTGAAATGCGTAGAGATTAGGAAGAGTACCGGTGGCGAAGGCGACTCTCTGGACTATAACTTCGGCTGAGGCTCGAAGCGTGAGAGACAAACAGGATTAGATGCCCTGGTAGTCCACGCCGTGAAGCAGCAGTAAGATACCGGTGTAGGTTTCGCACTCCGTGCTAACGCCATTAGATATTCCGCCTGGGGAGTACAGTCGCGAGATTAAAACTCCGCAAGGTCGGCAGGGGACCCGCACAAATGGCGGGCAGCGTAATGGTTTAATTCGAAACAACGCGAAGAACCTTACCTACGCCGGCATCGCCATTTACTCTTAATCTGAAATCCAGCCGGGGACAAGGTGACAGGTGGTGCATGGTTGTCGTCAGCTCGTGTCGTGAGATGTTAAGGTTAAGTCGCAACAGGCGCAGCCCTTGTCGTTAGTTACTACCGTTAGAAGTTGAGGACTCGCGGGGACTGCTGGGTTAGCAGGAGGAAGGTGGGGATGACGTCAAATCATCATGCCCCATATGTGTAGGGCTACACGTGCTACAATGGATTTGTAGTACAGAGGATGCAATACCGTGAGTGGAATGACTTTAAAACCAGTCTCAGTTCGGATTATGGGCTGAACTCGCCTACATGAAGCTGGAGATTACTAGTAATCGCGAATCAGAATGTCGCGGTGAATACGTTCCAGGTCTTAGTACACACACCGCCAATCACACCATGAGTTGGCAATACCCAGAGTCGTGAGCTAACCGCAGAACGGCCGAAGTAGAGTCGATTGGGAATTGAAGTCGTAACAAGGTAACCGGAGATGGAGGCGACAGGCCGTGGGTTAACACAAAGACACCGACAACTTTCGCTGGCACCAGCAATGCGTAACA
+
*.14,&0,1+'-++0+1.(0&%%*%(&%,'(%('.*'.+-5,+.38740).*/.57:(',+'))).0/0222425/33-(,8167(*+4/+*)*',-/31*/1)-(+)00.02/+/.'+('(/)''&)&(*)1/*+./++,/+-,0.353910.*%''#$%--111,523-+)*/42)+4234:5/5(/+097/0.'()'+,..)+/-2131)5-.50//.2/84+,3285722**,02*&2.&*03//)-&,&+01824113342*%'*./583;33133**,-./)90-)')%%'&&&*/40.*'%$*&$&)00061+*--+0176/')'%,+,.+-*&&'''0,'-,*1(+*-)1.2,+(')./49/*%$%&'$%(%&&)))),+++7%')%'*.+%($&(-&2)3+..(5)**%)"',)+*100-003/1237'-**.(+%%&$$)%+%)6((&,(4.,&++)1,)&)#'&--&&#$&%$&#$$%-('%%&&),01*,0-,/,%%%**3&0..+-+&)).//85((')&#%'&&%''&**%+266)),*')&)((,(+)'*,*(%''%,&&().-64-9.;5+&''*-0657()('+311,-,,-%$))-0-'..23**''*4((++,/-0/,,'**)/)+*%&'%&(351276372202&'(/1:761&+$.-6+.*(.2-..-..0311+'%'+,0-2+('+(.))%&&(+...5)04/-8/-.1&&'%+/+4-+(7*&')'23%(0*%(('+''%00.2*($%&'+()*(()&%+/)*'%*&-0+.,)(-*)2::034113557698.1-7869,512*%+*+-10.153631-+'),.11/*,+5/-/&4-,()&+,*0+**)*-767796/797.+(+(+'(%'&'&)')18992:321313,/07+(-&.*'.'+*((,-..24+..-.002-+)*+540)&%+6./*&(,)2++'(/-:01/1050)/2**),-/3:720)+.0.(.-.)/*%$)(((((+.08,3+./**(*(,3131-*.*%*-*1/..6(%%'''+,/,,&-/3558/2/*'()*-.,)*'())%%&&''%0+','''*,*+-)*&#$#%').+4018541+,**01-$+'(,-.++-2$'*(*,-06./-201++),(5,34926.07/+&&*&''%/2,,,+5./0-(&&&$
@3cffdab6-9860-4f26-a9b6-d044c8676bf4 ch=197 read=58190 start_time=2019-12-13T06:45:24Z barcode=BC01 runid=2c9cf7bc05858273f10e7d7ec552fc0bd742dc3e
CTCCCTGCGGAGGCAGCAGTGAGAATTTTCGGCAATGGAAACCCTGACCGAGCAACGCCGCGTGAAGGAAGAAGGTTTTCGGATTGTAAACTTCTGTTATAAAGGAAGAACGGCGGCTACGAAATGGTAGCCGAGTGACGGTACTTTATTAAGCCACGGCTACGTGCCAGCAGCCGCGGTAATACGTAGGTGTATGGCGTTATCCGGAATTATTGGGCGTAAAGGGGAGCAGGGGCGGCAGCGGGGTCTGTGGTGAAAGCCTGAAGCTTAACACAGTAAACCGCAGAAACAGGCAACTAAGTGCAGGAGAGGATGATGGAATCCCATGTGTAGCGGTGAAATGCGTAGATATATGGAGGAACACCAGTGGCAGAGGCGACGTCTGGCCTGCAACTGACGCTCAGTCCAGCGTGGGGCAAATGATTAGATACCCTAGTAGTCACGCCGTAAACGATGAGTACTAAGTGTTGGATGTCAAAGTTCAGTGCTGCAGTTAACGCAATAAGTACTCCGCCTGGTAGTACGTTCGCAAGAATGAAACTCAAAGACGGGGGCCCGCACAAGCGGTGGAGCATATGAGACAATTCGAGCAGCGCGAAGAACCTTACCAGTCTTGGCAATATCGCAGGCTCCAGAGATGGAGAGATAGCTATGAGATACAGGTGGTGCATGGTTGTCGTCAGCTCGTGTCGTGAGATGTTGGGTTAAGTCCCGCAACGAGCGCAACCCTTATCGTTAGTTACCATCATTAAGTTGGGGACTCTAGCGAGACTGCCAGTGACAAGCTGGAGGAAGGCGGGATGACGTCAAATCATGTGCGCATATGACTGGAGCTACACGTGCTGTGGATGGTGCGGGGAAGCGAAGCCGCGGAGTGAAGCAAAACCCATAAAACCATTCTCCGGGTTCGGTTGTAGTCTGCAACTCGACTACATGAAGTTGGAATCGCGGTAATCGCGAATCAGCGTAACGCCAGTGAATACGTTACTCCGGGCGCTTGTACCGCCGTGCGCACGGAAGTTGATAACACCGAAGCCGGTAGCTAACCGCAGGAAGGAGCTGTCTAAGGTGGGATTGATGATTGGGGTGAAGTCGTAACAAGGTAACCGGAAG
+
&*+3-'$),++-3/.35.+.()'',+48912<76;673,5309.*+*0.,-1679:8::899:6040524+---21;:9-/.*4,44461//2/0/3322:9,.,1+)085-5.*21103.'+4*.1.-08/*%'(*4-('%'*,2,+1(,*'(6/*,'(*))(,*,/+-3/..0-/,.//6*&*&(+./.-('*,52..-'*2/*.%'+&%*)59562167())3,'++%)0-.+-.*'+*$*25645224635243,/8884/''''.(+)**+,08-46((&$)&&'()2213*+-('))2/1/)+*21+*&$+3869/64,,31-,+)0..//--82-/134++4242.24/.0'2--7:848361.&%''.73/-+-,.-**0-0564211246839-..:)'(,--780*)1:9-)((6//0789<)+/:97813*,.294;;<54.$()'(**231++,/13.229,74573-199-.199644-24:6:65.3.+,*(-*,.01)*+).'(*/77869:8)'1*)','(,8/.99,()&'7-8;/**2)%+*.-4+--9778,)))((*-*-(/,3285-1&/0*3,0/08+*6,)&&'+*()('+*1.,/&$$+,*-(-1-3/2.+*-*+61/.+*43)33...,-011/1.354260+,/12449.0287844537./076%8(*+52,0+.51-4-**+14*)+&&&+/25034136/+0)413-5+,-:23;;;;.8-4,*/-*1;8/20/,%'')*12424561424,*0-)./60--&)+-/,),0/0..54444:631///%%%%&'),/.'2))1''(+),)*+33/0,,/;8:77635)/+)(-*,*2,'3723/'$')(*+$+036.,//$&&/3,-033:313&(*'/-3%/)2/,))+.6682301246776768241/45749986/,&&#%&(..2+*))(',,&1&'&'+&$)1,,6-*+(0(%'*3+-5860..,(,-/32670/'*%)&*)0(+*)0++,.31-0((,426;6,+%*),/3/()-)+**..+*),0/46424230480/2.,-./8-6,13(&'.()+86875149+614::6:80/*
@46b0601c-2aba-442b-abad-c902c1cb191a ch=187 read=121961 start_time=2019-12-13T06:45:23Z barcode=BC01 runid=2c9cf7bc05858273f10e7d7ec552fc0bd742dc3e
CTCTACGGGGGGGGAGGCAGCAGTGGGAATATTACAATGGGCGCAGCCTGATGCAGCAATACCGCGATGTATGAAAGGCCTTCCGGGTTGTGACGGGAGGAAGGGAGTAAAGTTAATACCTTGCTCATTGACGTTACCCGCAGAAGAAACACCGGCTAACTCCGTGCCAGCAGCCGCGGTACGGAGGGTGCAAGCGTTAATCGGAATTACTGGGCGTAAAGCGCACGCAGGCGGTTTAAAGTCAGATGTGAATCCCCGGGCTCAGCCTGGGAACTGCATCTGATACTGGCAACGAGTCTCGTAGAGGGGTAGAATTCAGGTGTAGCGGTGAAATGCGTAGAGATCTGGAGGAGGAATACCGGTGAAGAGCGGCCCCTGGACGAACTGACTTCAGGTGCAGCGTGGGGAGCAGAGCAAGTTAAGATACCCTGGTAGTCCACGCCGTAAACGATGTCGACTTGGAGGTTGTGCCCGCTTGAGGGGCGTGGCTTCCGGAGCTAACGCGTTAAGTCGACCGCCTGGGGAGTACGGCCGCAAGGGTTAAAACTCAAATGTGAATTGACGGGGCCCGCACAAGCGGTGGGCATGTGGTTTAATTCGATGCAACGCGAACCTTACCTGGTCTTGACATCCACGGAAGTTTTCAGAGATGAGAATTGCCTTCGGGAACCGTGAGACAGGTGCTGCATGGCTGTCGTCAGCTCGTGTTGTGAAATGTTGGGTTAAGTCCCGCAACGAGCACTAACCCTTATCCTTGTTGCCAGCGGTCCGGCCGGGAAGAGCTGCCAGTGATAAACTGGAGGAAGGTGGGGATGACGTCGGAAGTCATCATGGCCCACTTACGACCAGGGCTACACGTGCTGAATGGCGCATACAAAGAAGCGACCTCGCGAAACAAGCGGACCTCGCAAAGTGCGTCGTAGTCAGTTGAGTCTGCAACTCGACTCCATGAAGTCAGGAATGTAATCGTGGATCAGAATGCCGGTGAATACGTTCCGGGCCTTGTACACCGCCCGTCACACCATGGGAGTGAGTTGCAAAAGAAGTGAGTAGCTTAACGCCTTCGGGCGCTTACCGCACGTGATTCATGACTGAGGTGAAGTCGTAACAAGGTAACCGG
+
,-.'()'/502-/('-4/022*053;5*2,*,)&'.3/:764+,,*/90126301$+()))98/+)&&).,.(.-+'2-95;222</8&&#%$%((/(+/,0).*')*+;611.6,+''&%&%&',)/5..26.8&+6++0.,2+'+)'')/6111..,//2.,0215/010/17,+.(&%$)-,.-(*),-2)+.35/4/0,01,/(,.::;7983:8*,532,0./-1012-53-)2)*07%'%&%)*-7*147-+221101&463467,3011/,0/-,-.-0200()$'(+),,+.775,&-1/,(*'&%))/%(1+*)*,-7;:0/6:.28:7/-,,+123;205/*15,75/11-40+)'(%&./-851))-,*(,,2--,(%$%'$0134/+*)-.74-+*%+1-2.0)()*0.***/+1;301576797,.024;8867*++./.9887.0,7,22037/2,80+$'*(+++4*/.2.0100/2'6)-,.10432330715062/01324-)',2'%&&'8483+)*+++/7.3.;6.&%&69-,*((,,5-10,,274.9+)))+).*.4;96,('*,,104397.8/84../249774)()*(42932544986291003014-0,,**(/<:15()*/0000((')&*4;:;:+99368433.-./2437355;55343;88677678..//07,(7*%+,,72/-226-**.0.)-/--*,2&1,+-.)*#,'16,'*,//&&)(.6,&%(*-4;:2)30336:7,+''')+132/,)()+1::766-+1*02*1+,(56-8:89886'')((/09:9124-55,$)*(%&()87(0442***&(.-/+(%(%'071--(&$%,-(%)(&,/59979210-*),(-&,-:425671229801486768;:8/7%-(/,'(*-5898898967544633-3+**,%*(')'%%&(-/0569:9:52052110)+-().($)+477)*,*,,2--.9879;73:8+,2++'4--.,0)'&(+$)2-../77-&)+((((&&'&'()3..%,.18(*((%&().-.6-1%*+,.06:76422653'3.--11,036..4,,4,4..938+7
@b2dee8f9-81ee-43f5-8eee-5385080feceb ch=45 read=91825 start_time=2019-12-13T06:45:24Z barcode=BC01 runid=2c9cf7bc05858273f10e7d7ec552fc0bd742dc3e
TTGTTATGCTTCGTTCGGTTACGTATTGCTGGTGCTGAACGAGGTCTCTTCAGGACCCATAGATTAACCCTGCGCACTGTCATCTTTATCTTCCGGTTACCTTGTTACGACTTCACCCCAATCATCGACTTTGTAGACGGCTGGCTCCCGAAGGTTACCCCACCGGCTTTGGGCACTTCCGACTTTCGTGGTGTGGGCGGTGTGTACAAGACCCGGGAACGTATTCACCGCGGTATGCTGACCTGCGATTACTAGCGATTCCGACTTCACGTAGGCGAGTTGCAGCCTACGATCCGAACCCTGAGAGGTGTTTCTCGGTTTGCTCCATCTCGCGATCTCGCTTCCGTCCTATTAACTCCCATTGTAGTACGTGTGTAGCCCAGGTCATAAGGGGCATGATAATTTGACGTCATCCCCGCCTTCCTCGCATTGTCTGCGGCAGTCTCTCATAGTTCCCACCTTTACGTGCTGGCAACATAAGATGAGGGGTTGCGCTCGTTGCGGATAACCCAACATCGACACGAGCTGACGACAACCGTGCCACCTGTTTTCTGACTTCCGAAGAGAGGAACTATCTCTAGTTCTGTCCACCAATGTCAAGACCTGGTAGGTTCTTCGCGTTGCGTCGAATTAAACCACATACTCCACCGCTTGTGCGGGCCCCGTCAATTCTTTGAGTTTCAACGCGCGGTCGTACTCCCCAGGCGGGGTACTTGTGCGTTAACTCCGGCTGAAGAAGGGTCGATACCTCACCACCTAGTACCCATCGTTTACGGCCAGGACTACCGGAATTTATCTAATCCCGTTCGCTCCCTGGCTTTCGCGCCTCAGCGTCAGTTTTCGTCAGAAAGTCGCCTTCGCCACTGGTGTTCTTCCTAATATCTGCGCATTTCACCGCTACACTAGGAATTCCTTTCCTCTCCGATGCTCCTGAATTGGCAGTTTTCCATCCCATCCGGGGTTAAGCCCCGAACTTTTAAGACAATTTGACCTATCCGCCTGCGCGCATACGCCCGTAATTCCGGACAACGCTTGCCACCTACATTATTACCGCGGCTGCTGGCACGTAGTTAGCCGTGGCTTTCTATTCGCCGTCAATCCTTCTCACTATTCGCAAAGAAGGCCTTTCGTCCCCGATTAACCAGAGCTTTACAGCCGAAGGCCGTCATCACTCGCGGCGTTGCTCCGTCAGACTTTCGTCCATTGCGGAAGTTCCCCTGCTTGCCTCCCGTAGGAGCAATATCAGCACCAACAGAAAGGTTAATCTATGGGTCCCCAAAGAGACTCGTTGTACCAGGTGCTGAAGAAGTTAATCCGGTGTCTTTGTGTTAACCTGCTTGCCTGTCATCGCTATCTTCCGGTTACCTTATTTACGACTTCACCCCAATCATCAATCCCACCTTAGACAGCTCCTTCCCTTGCGGTTAAGGCCCACCGGCTTCGGGTGTTATCAACTCTCGTGTGGTGTGACGGGCGGTGTGTACAAGGCCCGAGAACGTATTCACCGCGACGTGATTCGCGATTACTAGCGTTCCAACTTCATGTAGTCGAGTTACGGGCTAACAATCCGGGCTTGAGAATGGTTTTATGGGTTTTGCTTCACCTCTCCGCGGCTTCCTTCCCTCGCCATCCATTGTAGCACGTGTGTAGCCCGGGTCATAAGGGGCATGATGATTTGACGTCATCCCGCCTTCCTCCAACTTGTCGCTGGCAGTCTCGCTTCTAGAGTCCCCAACAATGATGGTAACTAACGATAAAGGGTTGCGCTCGTTTGGGACTTAACCCAACATCTCACGACACGAGCTGACGACAACCATGCACCTGTCCTTATGGCTATCTCTCCATCTCTGGAGCCGCGGTATGAACCTGTGGGATTGCTGGTTCAGGCGTTTGCGTGGATGGCTGGAACATGTTCTTGCGAACGTACTACTCCAGGCGGAGTACTTATTGCGCGTTAGCGGCACTGAACTTTGACATCAACGCCAGGTACTCATCGTTTACGGCGTGATAGTTCTTACTAGGGTATCTAATCCTATTTGCTCCCCACGCTTTCGGGACTGAGCGTCAGTTGCAGAGCCAGATCGTCATGTTTGGATGGACGTTTGCCGCCGTAGAACCACGTTCTCTGGCTGCCTGGTTTCTATGGCTTATGAAGTTAAGCTTCAGGCTTTCACCACAGACACTTGCTGCCGCCTGCTCCCTCTTTACGCCCAATAATTCCGGATAACGCTTGCCACCTGCATCATTACCGCGGCTGCTGGCGTAGTTAGCCGTGGCTTTCATCAAGTACCGTCACTCGGCTACCATTTCCTGTAGCCGCCGTTCTTCAGCCTTTATAACAGAAGTTTACAATCAAAGCCTTCTTCTTCACGCGGCGTTGCTCCGGTCAGGGTTTCCCCATTGCCGAAAATTCCTACTGCTGCCTCCGTAGAAC
+
''.++),+-0953796*92834.4%-&)*0210044;9:70-,//356462-340::+*.--.-1123;3/+,%&'+-034'))-+'((76:;85/8.-74/5,3/,-2,799;/879-00044300-/41-#((,.3/911/;430.-,04-2.4)/22*-00'+).54+00--23:17-+*,31.0978/.*'+.+-2)+.34764*'(+&(,31*-0(-)-:4253-.&0667659568<7953354--.&-,-*-3.50378;6237767894/014/241671+/..30,+1316-'''&&)+*,3<:070)2(1+&'(3833467/4/./.-0*+3.,)+81((,.01/-//63-.;0/+47,,+++2/812/95+.7875532/8:311,+++('+4-,,.123:/<2.)/3;8;95*-&((/500189;9;968210/.002+*.418.+0309;/0696615./1)1*,3:268((*32.0/'+(+/8309.*-.+32,/)&+4-,,,*64.3303655/787:97870,*,*(28397::;-,-,+,0.*(.5.+,).2*2,144,,*++45:76,+.,)4)6(((6654456<9791/)1.697;6231.3)-**--)+,,/;;77.)532345.-71./04.115-1*--,+),07272-/7/0150;:0-/.%&&'*+,,/7./1.:;.*8;:0-1/+*+-,'+'.-2.0-.12630*&&&*'2*0750/-.-,2021$%())1/007072-)22-77/&/*,.7/790-007;40*(.),)21747.44.+03016098-*-3+06,-*+),1.3./011:350;;01759-).**)996493:479:*/,-3784</211'(0611172+52435<<531.,-/..&,)),'.(0,.+)2+1/-.--)*,*%+)--,&(,/,,4-*/441+1/244:52-.$'+3+7750)/61,*(&+.475+3+--3/.5))*462(13.&&)'(*+-03,.05-64*)&+47862-6377494242/77338313&3()/<//944454487622,(--0487;534:2332/18500+/)$%.4386261271:44564888<4((04,*+),2209</.6.:36)*+252./''(*./.:8011&/4&'/.1169:::;902-4+44;808-%$)-/-/255.,57.75876*8))*40+(+).*2/-)'*.,02:6/:1.06:/.(.-9/004/,/.13250/*-0(+/)/,5,//786965197)23'&%)(46624.(#%'(')0/04:93.')(',.++./53:46753:7/0324//,-)%%(%'064778/02)$*(--2:736243-/)/+%69*,76..-:,-19911725554-7**7,+0-6/--87,2220&2646*19/0//-8-)1.29-,/5-/,108*96101743+7***/-.021-/.0/01551::56743404.27;+704))*,6973778<757;6989:.51/2:8457526,)))''),1/+,+.0-3-*+./0390,/24*/)*$(%$&''.+1--+&%&&'++-65894<<3399:/6::-122;1*+.*+44('(1--591**6,40('*-53888634/*)+)'(((+-))*+/0*'*+*++,0'(*0.-34134426;51241344,7+-(.3484:05()&&%%(+)$('+3+&+-,2,*(''&(,*+--.02'*$%*+)*.-01/-'(/164/-,,2-,3122452442%+)')24-.//30.5**%,-320.+./.2.0+)+.///142:8:7:4.)+(-'''*+&&()0064./334223;7985735:.-+(&%(%%%'($)))(*''*($&$%$#&'%'%&%$$%%%('''''&')''%$'+&&%#%%,,*0..(((((+-.151103'(*12(.''+*+-6-/8.-,(204'&(&,..34479-3:/,-2127*7.%'%&%$)%,,65885:<;6526100.**$)'.')'(+0/1..+/7765854.,',-(()--::6+/-0/:50-9:5831'++(*+/309..*)''686.-,)*.-&*'((%&(%)*%$#$$++&''%)''(&-'+%$$%&+''&'$$&'**,22498<966462:28-('(+,-447414587&23306/0./.-.-42-$(+)*+.026*.4,*+)/7,*85:7234110-5.28985012481961/13.37244/-,'*''1905:-0,5.//6-8---7671.++1-98971-5.)),%00%,()6.005//,0,-.18;72<924444314628;99;8709&%'()1++-566-*3*(33+)*022--30&.79<985/,/-+002.9431;22256784;/38/0;-19;1-2;/7,).3.0-7/1-.2459:987.,(')%+%((
@8fad7c57-0682-4d11-9542-b0ff9f387461 ch=474 read=48327 start_time=2019-12-13T06:45:33Z barcode=BC01 runid=2c9cf7bc05858273f10e7d7ec552fc0bd742dc3e
CAGGAGGTAGCAGTAGAATATTGCACAATGGGCATAAGCCTGATGCTGTCATGCCGCGTGTATGAAGAAGGCCTTCGGGTTGTAAAATTACTTTCAGCGGGGAGGAAGGGAGTAAAGTTAATACCTTTGCTCGTGGCGTACCAGAAAAACTTCCGGCTAACTCCGTGCAGCAGCCGCAGTAATACGAATGCAAGCGTTAATGGAATTACTGGGCGTAAAGCGCACGCAGGCAGTTTATTAAGTCAGATGTAAGAAATCCCAGGCTCAACCTGGGAACTGCATCTGATACTGGCAAACGAGTCACAATGGGGGGGGTAGAATTCCAGGTGTAGCGGTGAAATGCGTAAAGTCGGAGGAATACCATTGGCGAAGGCGGCCCCTGGACGAACTGACGCTCAGGTGCAGCGTGGGGAGCAAACGGGATTAGATACCCTGGTAGTCACGCCGTAAACGATGTCGACTTGAAGTTGCCCCATGAGGCGTGGCTTCCGGAGCTAACGCGTTAAGTCACGACCGCCTGGGGAATGCAGCCGCAAGGTTAAACTCCAAATGAATTGACGGGGCCCGCACAAGCGGTGGGCATGGTTTAATTCGTGCAACGCGAAGAACCTTACCTGGTCTTGACATCCACAGAGTTTTCAGAGATGAAGTGCCTTCAGGGAACCGTGAGACAGGCATGGCTGTCGTCAGCTCGTGTTGTGTGAAATGTTGGGTTAAGTCCACCCAGCAGGCGCAACCCTTATCCTTTGTTGCCAGCGGTCCGGCCCGGGAACTCAAAGGGAGACTGCCAGTGATAAACTGGAGGAGGTGGGGATGACGTCAAGTCATCATGGCCCGCCGACCAGGGCTACACACGTGCTACAATGGCGCATACAAGGAAGCTGACCTCGCGAGCAAGCGGACCTCATAAAAAAGTGCGTCGTAGTCCGGATTCTGGAGTCTGCAACTCGACTCCATGAAGTCGGAATCGCTAGTAATCGTGGATCAAGAATGCCACGGTGAATACGTTCCCGGGCCTTGTACACACCGCCCGTCACACCATGAGTAGGTTGCAAAAGAAGTAGGTAACAACCTTCAGGAGGCGCTTACCACTTTGTGATTCATGACTGGGGTGAAGTCGTAACAAGGTAACCCGG
+
3()-&''(&,..22()+.*(-(''))5//3943'%*,&*7/-.0)%$$%(*,-24./.-.31522-%)+*2-62:5'431,&(+/2/-3++-0,*'%&'+-+)0(-(*0*),,19--59563362/97/040*(%&&&),-,)&+,'*(&(-0+*.//-100/)*(&($('')0.%*$)+22/03)#)($/.548.8-,&+&,).1736669621427,+-*,(+*/14::508;5&/.-&*(),12752/,%)-0*076(-3-/7*--..194.5012111:567753345/2-%')(**)$%'&'&*'*+.2-.//12302',21/*$%(*('-**:,++)(('(')+,.8*,1+63085'((0),+/0+--&-*996*4868/+-+)*,7.12:67977(&%$'-&.+-(-./:-62;;/8/..9858<-,7;95652/012;86:<64300/00/'-2,(%&(*)((03.&*)).518817313-++.()*2/(//00,;-8*.+$&*+.1%014466((.+(2+35:0430+/)+)55.39':9210.000/,3*39.33-,00117.319561(&&)'.7<;-90:1-++237736/16-+3-3.:/.84.433/7000334(&&$(+(,<<92+'&(**+(%'%'.2/30'/8)158<8;9772.&(%&)*2758897231,/0097921,))%'*+,*,,27.33/:-2,,3)%,+)(23.,33-1.%.5+.-.0;1+42,,9..:6556;84+4.44'.67+332909)1,''**3656;688/0/*78-.85../'.+(37:256563.,.045763550-/606*(*/+--7*4726423)*%')0,51-2071181*,-./+4-'')+)+,.13:9:360../59+.1:24632/.47;11+*+043465888.5(3*410'$(,**-,,-.,20000'1101../,6.,0*3/:8800,(&(0***(+8:5525)(+-.0:701/4/./;769579250)477838/30/.,),6.384224--+04(/,-()%..4;246<7*&,*'***)*-44-/547;8175034105//)))'*,02,14509,.11121/20()*/-+,./67251.+-+6<7:+4,
@f4730660-dfd7-4807-a8fa-c2c8eb4929bd ch=326 read=110393 start_time=2019-12-13T06:45:32Z barcode=BC01 runid=2c9cf7bc05858273f10e7d7ec552fc0bd742dc3e
CTCCTACGGGGGCAGCAGTGGGAATATTGCACAATGGGCGCAAGCCTGATGAAAGCCATGCCGCGTGTATGAAAGAAGGCCTTCGGGTTGTAAAGTACTTTCAGCGGGGGGGGGAGGAAAGGGGTAAAGGGTTAATACCTTTGCTCATTGACGTTACCCGCAGAAGCACCGGCTAACTCCGTGCTAGCAGCCGCGGTAATACGGAGGTGCAAGCGTTAATCGGAATTACTGGGCGTAAAAGCGCACGCAGGCAGTTTGTTAAGTCAGATCTTGAAATCCCGGGCTCAACCTGGGAGCATCTGATACTGGCCAACGAGTCTCGTAGAGGGGTAAATTCCAGGTGTAGCGGTGAAATGCGTAGGAGATCTGGAGAGATACCGGTGGCGAGGCGGCCCCTGGACGAAGACTGACGCTCAGGTGCAGCGTGGGGAGCAAACAGGGATTAAGATACCCTGGTAGTCCATACCGTAAACGATGTCGACGGAGGTTGTGCCCCGCTTGAGGCTGGCTTCCGGAGCTAACGCGTTAAGTCGACCGCCACCAGAATACGGCCGCAAAGGTTAAAAACTCAAATGAATTGACGGGGCCCGCACAGAAGCGGTGGAGCATGTGGTTTAATTCGATGCAACGCGAAAGAACCTTACCTGGTCTTGACATCACGGAAGTTTTCCAGAGATGAGAATGGCGCGCTTCGGGAACCGTGAGACGGAGTGCTGCATGGCTGTCGTCAGCTCGTGTTGTGAAATGGTTAAGTCCGCAACGAGCGCAACCCTTATCCTTGTTGCCAGCGGTCGGCCGGGAACTCAAAGGAGCTGCCAGTGATAAACTGGAGGAAGGTGGGGATGACGTCAAGTCATCATGGCCACTTACGACCAGGGCTACGATGCTACAATGGCGCATACAAGAGAAGCGACCTCGCGAGAGCAAGCGGACCTCATAAAGTGCGTCGTAGTCCGGATTGAGTCTGCAACTCGACTCCATGAAGTCCGGAATCGCTAGTAATCGTGGATCAGAATGCCACGGTAGATACGTTCGGGCCTTATACACCGCCGTCACACACCATGGGAGTGGGTTGCAAAGAAGTAGGTAACTTAACCGGAGGGCGCTTACCACTTTGTGATTCATGACTGGGGTGAAGTCGTAACAAGGTAACCGG
+
+*3+&(0)3.,')).//..02,+60/16--,.1:89;542569.796.++$(.+$-2040.(*-/11432115*&++.5086/7):212035:303+***-,04537:4715,)'.*/1-*352.0:0%('+&'*'(*&&/.-3331262-0022/26)*,,&,&%()68-)*++.,.0737-2-,+))*5*'')&'.0..12*),*)&)+26805////1192030./674-224836++,%&%'&0)(01%33:201843/371322')'%,*,(0-,*4894907513.63%(+2323../,.00*(#*&&$%&+,),173-,,312,038325))0302-,.,000+*.1()*87/1**(++/0762+&%(&'+.+-..1,)%/*.7*998..0417,.,()*+++61552.0,++))***0+.6+),-2:,2+1.(&1./+(*--390-/10/2311,.0388829'/0344670&.(2+,.5</158,/+&)-/..1,*'*-22,3)5+2/00-*)(*52;26,34,.1;:;0%*$(*+---115351859(0/2:6:53-/278<943/9.:.2263+,),,(**-.,.3.03:861(**(-%**3051.51:4,.013:9863/.1,*.47;190/:44343440012+,'(,.//,.8:,.+('**,7-,)*-++*(*+$'0*5/::334:772--26%0&&)/.,-/.200,.,+,'+0&(*,743..1)*)*3/((*/7//+.06+,3685578699;7<0,.--.&(,)4<11:6166;89+;.30::.777;19*,(%)*+48;02/.,+43)3,,..-4,4*4-19;40..12652(,)-.,85464642%&$"'()44:40,.+'**(*0069773;207101126820')$))+,/4501415.-(&+./:+6*70674510/7+-/355557:9838'5+,3-)%,*)&&+/../630678667/)2)*++11187714121415222::;929,+-,,/10*.072)',**.+2+*%*.3)('$$$%&'&&),-04/0//.39/6.2+'%)+7117345:/'+.*,)/.-0*(&&,)-.)4')02/-+.)+/7/6099++.43:2126279787,+,('('(,769979,8,100.03
@154b2be1-20d2-4091-9eb6-dc4d7a2bc736 ch=126 read=140169 start_time=2019-12-13T06:45:44Z barcode=BC01 runid=2c9cf7bc05858273f10e7d7ec552fc0bd742dc3e
CTCCTAGGAGCAGCAGTGAGTCATGCACAATGGGGAAACCTTAGTGCAGCAACGCCGCGTGGTGACAGTTTTCGGATGTGAAGCTCTGTCTTTGGGAAGATAATGACGGTACCCAGGAAGCGCGACTAGCTTCGTGCCCAGCAGCGAGCAATACGTGGGTGGCGAGCATTCGGTTTACTATGGGCGTAGGGAGCGTAGGCGGATGATTAAGTGGGATGTGAAATACCCGGGCTCAACTGGGTGCCGCGGCTGGATTTATCTACGGGGTGGGAAGGAGGTGAATTCCTGGTGTAGGTGAAATGCGTAAGTTAGGAAGAACATTGAAAGAGCGACTCTGGACTGTAACTGACGCTGAAACAAAGAAAGCGTGGGGGAGCAAGCAGGATTAGATACCCTGGTCCACGCCGTAAACGATGAATACTAGGTGTGGGGTTTCAACACCTCCGTGCCGCCGCCGCGCTGAAGTATTTCCGCCGCGGGAAGTACGGTCGCAAGATTAAAACTCCGGAATTGACGGGACCCGCACAGTAGCGGGCGTATGGTTTAATTCAGAAACGCGGTACTATGACGCCCGTTTTTCTTATCGAGGAAATCCCTTGGGGACAAGGTGACAGACTGGTGCATGGTTGGCCGTCGTCAGCTCGTGTCGTGAGAATGTTGGGTTAAGTCCACCAGCGACGCAACCCTTGTCGTTAGTTACTGCACCGTTAAGTTGAGGACTTACAACCCAGAGACTGCCTGGAGTTAGCTCCAGGAGGAAGGTGGGGATGACGTAAATCATCATACGCATGGTAGGAGCTACGTACTGTGGCTGGTACAAGGAGATGCAATACCGGCAGGGGCGGGCAAACTTAAAACGAATATGGTTGGATTGCCAGAGAAACGGCTGCTTCGAAGCTGGGTTACTGGTAATCGCGAAGATCAGAATGTCGCGGTGAATACGTTCCCGGGTCTTGTACACCGCCCGTCACACCATGGGGCGGCGTACCCGGTGTGGTAACCGCAAAGAGGCGGCGGCGGAAGGGCGAGAGACCAGCGGTTGGGGTAGAATCGTAACAAAGGTAACCGAAGATAGGCGGCGGCAGAAATTAGGTTAACACAAAGACACCGACAAACTTTGTAGCACCAGCAATACGTAACGCCCCGCA
+
-+.(#$*((&)+)-&)'(%&'&&+)*+,06445-($&&&'&&%(&%*,,2676144**)')&'&%#')+842/+700)))'($'*-/0779<9-60*0,//270/00,,+(+)**)-(&*)''(%&%&$)*+&'$&),*((('&)&'(*-(*-856)6**.43)(*)$'''(+&+(+,/&+,32+''*%.2&*-0921659;986505/2+4-5884*+&+7,0+43(-30-7,)$&$&++.++)'$%&%$&.%.+(').)%&&(*(&()()*)(%)*'-'2+,..*&22)%$)+/)),+(2444,$(')&/10)'(%&%&''*+*),*/+,,///.1*%($&',)()&&&%%'&+'(15)&)&%,)320362+*.14:'8205+0/,+20125((()+,/..355,/-00/01236:2.--++0121).*(+;25.70008/13,-576(.)$%#$''(+((&%(')214-*,'&')1)((*),-.31+(),2),/93<<96-6&'%'&-')%%',,24:.***,$'&&)*./(&$$$*)-03,39394)%)1()**)%%$&$&&&''$%(&$'(*-.,**/)*)*+)),''+'$$$).33).,%.())+*&(&$%3)934140/-/*%%&'),+(&(),0658743.1*''&&)%*,)0*-*-()++,(+*$&'*(+.34555*&%%'+&/)&',/1+&&'%*'%+1.3//8-,*))&$#$&%%&)'$%&'++267:-+)%(-+*&)&/+(,-)-+-*'((%*(1*666.%%'28332,+%(%,%(()%%%%+,'(*)%)&)%&$&%&***(%&%&,))&&'*0,-3-+'*(&%%%*+-'$.4,1185-0.1:6)/&$%(%)')+2,1+/0*-+*)+&)+&')',++**%$$&&&'110((-#%$%&)-0./01*.,&+773118328885050/0;814)+03/++3--,1:0110-//,4:8442./.072*,)*$#&''(,(2)$''&&'&%%&0)7.1.3*(%('$*('*+(*(*,*110&&&'('+/))--),()+*&%$&'*-.030))//),()'*/0,/1,--0+.)-().00.$)''))',1*7.6.(*,9..0:8;2-*))-)*,20)*)+-./5324/90,-,+%$'$'%%%$&%
@79feeba1-3c18-4bd7-bf49-f14466163b0e ch=155 read=80506 start_time=2019-12-13T06:45:42Z barcode=BC01 runid=2c9cf7bc05858273f10e7d7ec552fc0bd742dc3e
CCGGTTACCTTGTTTACGACTTCACCCCAATCGCTGGCCCTACCTTCGGCCGCTGCCTCATGCGGTTAAGCTCACGGACTTCAGGTATTGCCAACTCCATGGTGTGGGCGGGCGGTGTGTACAAGACCAGGAACGTATTCACCGCGACATTCTGATTCGCGATTGCGAAAGTAACTCCAGGCACCGTAGGCGAGTTTCGGCTAGTCCGAACTGAGACTGGTTTTGGGATTTGGCGAAACCACCTCACGGTATTGCTGCATCTCTCTGTACCAGCCATTTGTAGCACGTGTGTAGCCCTACACGCAAGGGGCATGATTTGACCCCACCTTCCTCCTGGTTAACCCAGGCAGTCTCGCTAAGTCCTCCAACTTAATGGTAGTAACTAACGACAAGGGTTGCGCTCGTTGCGGGACTTAACTAACATCTCGACACGAGCTGACGGCAACCATACACCACCTGTCACGCGGTCCCCGAAGAGTTTCCTCGATTAAGAGTAATGCAAGGGATGTCAAGAGTGTAGGTAAGGTTCTTCGCGTTGCTGAATTAAACCATGCTCCGCTACTTGTGCGGGTCCCGTCAATTCCTTTGAGTTTTAATCTTGCGACCGTACTCCCCAGGCGGAATACTTAATGCGTTGGAGGTGTTGGAAACCCCACACCTAGTATTCATCGTTTACGGCGTGGACTACCAGGGTATCTAATCCTGTTGCTCTCCACGCTTTCGAGCCTCAGCGTCAGTTACAGTCCAGAGAGTCACCTTCGCCGCTGGTGTTCTTCTAATCTCTGCGCATTTCACCCGCTACTAGAATTCCCTCTCACTCTCCTGCACTCTGAATAGCCAGTTTGGAATGCAGCACCCAAGTTGAGCCCGGAATTTCACATCCCTTAATCATCCGCCTACGCTCCTTTACGCCCGGTAAAATCCGGACGCTTGCTCGCCACCTACGTATTACCGCGGCTGCTGGCACGTAGTTAGCCGTGGCTGCTCCTTAGGTACCGTCATTATCTTCCCCAAAGACAGGCTTTACGATCCGAAACCTTCATCACTCACGCGTTGCTGCATCAGGTTTCCCCATTGTGCAATATTCCCCACTGCCTCCGTAG
+
**,4.<45:11+-/()*+&0/2/*172,0402')(*&22/''+)*2/*26268985864$*%'*/+--&'(,1*,2:...9/&630*-,+162.0-3:147620('))(..6+7-,,2022632,+,4'.12734898<.+.8.677:39;6/23:98//0*2)&)&,/)'*+++).%&%%&&)-))*.*4/-0/;91/,+*%%).*%',*(--/43512100+$'((46/&,,*)(&%+'*...+,0-../6..,0123751.*+&/((4556;239*-5//-**+*-055444;0+*+*,&(--,,1-+0//,*+3+*013--/34:4/.0&()0-811-/+*/8668:9:84345.,./801(())()0.3*32/00/4//0:788785*7,16/1-..019;26+962,/,.+)*.,-.,,--+.257),2.//(/(*0285:50-/.0905:5770)+'()(&+/2*)(('$%)0/13344.:-3,)&)*.47772/+37-71662('&*+00.20-/3+41957+*#&%&)0/-%,)-8/<:283.--/05240/*7**+47054018-(+.-525/&')),-./;;/.0-*2+**019;,2/.-476*,19854642/+0,.+0///2.4*,0.0-1..&,5,.<:4)+*0--,'(*.;747856;0**'.--./.*-879:12-(-+00517357727;-012.25-0.11;5-,-/5713/0112:*0;0/06662,,,-,*++'%*3+68787&()-5/43<5574*,940.-)%**,.5;..-05*)3-00-(*',*6,6(),+.%')-/3466633.3)++;1/+1.+.3:6*5+76(-(,,'9-*)'(+5(),4-,+(&&)-4+),,*21''+,/34459436;85556581.51/75363)0+,771/0315-')('&'+234;107/413,1,+/+1:52420037/7'&&--55/.0*)./,1/2-,%+(-(,*'4./.798;:12/,-*.478:0-41/02.2,,177153350'&,)$-,28478:567-*('%&%</////11-(33/<.-5:5+.4),02233351403($'('-0-/&&+-*
@ae4ae4f2-a552-4eb9-85f6-6cb74456c35f ch=124 read=118670 start_time=2019-12-13T06:45:36Z barcode=BC01 runid=2c9cf7bc05858273f10e7d7ec552fc0bd742dc3e
CCGGTTACCTTGTTACGACTTCACCCCAATCGCTGACCCTATTCGGCCGCTGCCTCCTTGCGGTTAGCTCACGGACTTCGGGTATTGCCAACTCTCATGGTGTGACGGGCGGTGTGTACAAGACCAGGAACGTATTCACCGCGACATTCTGATTCGCGATTACTGAAATGCTCAGCTTCATGTAGGCGAGTTTCAGCCTACAATCCGAACTGAGACTGGTTTTAAGTTTGGCTCCACCTCGCGTGCATCTCTGTACCAGCCATTTGTAGCGTGTGTAGCCCTGCACATAAGGGCATGATGATTTGTCATCCCCACCTTCCTGGTTAACCAGGCAGTCTCGCTAGAGTCCTCCAGCAATGGTAGTAACTAACGACAAGGGGTTGCGCTCGTTTGCGGGACAATGGCACATCTCGACACGGGCTGACGGCAGCCATGCACCACCTGTCACCTTGTCCCCAGAAGGATTTCTCGATTAAGAGTAATGCAAAGGGATGTCAAGTGTAGGTAAGGTTCTTCGCACGTTGCTTCGGAATTAAACCACATGCTCGCTGCTTGTGCGGGTCCCGTCGATTCCCCTTTGAGTTTTAATCTTGCGACCGTACTCCCCAGGCAGAATGCGCTTAATGCGTTAGCGGCGGCGCACGGAGGTGTTGAAACCCCACACCTGGTATTCATCGTTTACGGACTACCAGGGTATCTAATCCTGTTTGCTCCCCGCTTTCGAGCCTCGGCGTGGTTGCGGTCAGGTGGTACGTTGTTTTACTGGATATACGCATTTCACCGCTACACTGGAATTCCGCTCTCCTCTCCCTGCACTCTAGATAACCAGTTTGGAATGCAGCACCCAAGTTGAGCCAGGTATTTCACATCCCACTTAATCATCCCGCCTACGCTCCTTTGCGCCCAGTAAATCGGATAGCGCTTTCGCCACCTACGTATTACCGCGGCTGCTGTGGCGTAGTTAGCCGTGAAAGCTTCCTCAACAGGTACCGTCATTATCTTCCCCAAAGACAGAGCTTTACGATCCGAAAACCTTCATCACTCTCGCGGCGTTGCGCATCAGGAGTTCCCCATTGTGCAATATTCTACTTTTACTTGCTCCCGTAGGAG
+
763-5,,9:3;.3.,)()*+457273,2.99*+.--.3*%&.85.8*/+./011.-&(-*0-:10-,,.36779588;8/.+.,.1169.*%&'+-+./8787223,88727245241/23*,0:/43+10/235<-),2*.11535;8887;<7663313,.-,**&'$%(-+%,042450342550+--;810/07-,+2+,/.-2-,,+,-014506:<*56*,:6064343*-1/.++&*&(,,+++,23.04.&4908:./0,,.&.),&#('*-*&#,+-)(+*,.+1'&,-/0-990,*+-207:.-287.+%%#&..2/2('(44776403(*)*'++.4613(($%'7*,(()*+/-))0-534,5+.27+570646770-9,+2)6++')*$$&''(*/0671*0.0((42/**((&('&+)0/.1138/3622324906/..816-&''$.()26522.()0*3.('()).,**/-,'03.88342%)(,./90)9.(,986194+*%(+.8+..8/+'+'.,3:310,,-/3*,/().%(2),-47/73117-')/'%++61**050.-3/;<8-91.2++048::&2)--788)&.'($%***)+%%%%(*-/0-6-,,-2.-+-*%)&**/+-3+,)6++9218/(%++47,%'/+.:33::/390),083221244/631108(*9060,-/9:,.02;0)&+-94/)-/4865/72223,,*'('%&#$('&'%#"#&(,((*+&#$$&$$#$%&.,1,.161+25'&,,..43)*),+7,0020301621.47**56,-,-./*-,-17;598<<89772/-,+-.24/04,10.%,+1'-)/,2883123/94-'+,3-:1:6529-.4<777776680:7,/+/1/).-240/1.;7./%,&),,3448:4/.,.0*4,-834<885;665630*+-.,+,778403545-))&&'(1)(')$%'%,)+)45665.32./294779)3974684,*/,/7.+-.662-&(2:23;8<:::;23/,(,&('*+,05+&%')+-49.*+8;179-+01./388:75470,&)*.1(%$$%$)*39/*.)*+'$
@6a127235-bb0f-4f9e-acfe-2f1188385a83 ch=245 read=164131 start_time=2019-12-13T06:45:48Z barcode=BC01 runid=2c9cf7bc05858273f10e7d7ec552fc0bd742dc3e
TTGGTATGGCTACGTTCAGTTGCGTATTGCTGGTGCTGAAGAAGTTGTCGGTGTCTTTGTGTTAGCCCTGCTGCCGCCGTAGCGCCATCTTCCGGTTACCTTTGTTTGCGGCTTCACCCCAGTCATGAATCCACCGAGTGGTAAGCGCCCTCCGAAGGTTAAACTTTCCGCTGGCAACCTCCGCGGTGTGACGGGCGGTGTGCAGGCCAGAGGAACTAATATTCATGGCATTCTGATCCACGTTACTAGCGATTCCGACTTCGCCAGAGTCAGGTTGCAGACTCAATCGGACTACGACGCACTTTATGAGGTCCGCTTGCTCTCGCAGGTCGCTTCTTTGCGTAGCGGGCACGTGTTAGCCCTGGTGTGGGGCCATGATGACTTGACGTCATCCCCACCTTCCTCCAGTTTATCACTGGCAGTCTCCTTTGAGTTCCCGGCCGGATCGCGGCAGGGTAAAGTTTAACGTTGCGGGACTTGACCCAACATTTCACAACACAGGCTGACGGCAATACATGCAGCACCGCAATATACGGTTGCGAAGAGCTTGTCCATCTCCTGGAAAGTTGTGGATGTCAAGACCGGAGTAAGGTTCTTCCTTGCATCGAATTAAACCACATGCTCCACCGCTTGTGCAGGCCCCGTCAATTCATTTGAGTTTTAACCTTGCGGCCGTACTCCCCAGGCGGTCGACTTAACGCGGTGGCTCCGGAAGCCACGCCTCAAGGGCACAACCTCAAGTCGACATCGTTTACAGCGTGGACTACCAGGGTATCTAATCCTGTTTGCTTACACGCTTTCGCACCCACAGGCGTCAGTCTTCGTCCAGGGCCGCGCGCGGTATTCCTCAGATCGCATTTCACCGCTACACCTGGAATTCTACCCCTCTGCGGGATAAGCTTGCCGGTATCAATTACGGTTCCCAGGTTAGGCCAGGGGATTTCACATCTGACTTAACAAACCGCCGTGCGCTTTACGCCCAGTAATTTGATTAACTTGCACCCTCGTATTACCGCGGCGGCGCAGGTTAGCCGGTGCTTCTTCTTCGCGGGTAAACGTCAATGAGCAAAGGTATTAGCACGCCACCTTCACTCGCTGAAGTGGCACAGCCCGAAGGCCTTCTTCATACGCGGCATGGCTGCATCAGACTTGCGCCCATTGTGCAATATTCCCCACTGCTGCCTCCCGTAGGAG
+
%&,$&$$$''$%')006*+-+)+454/:///97,,,'**+(,*(-++/:6987775:/&)*,)&%223.&*'',-'*'&'$%&#&&''/0113134:13)(.''$&*)-,),+.)$'(*'''+,%''(061%&+&%($,(7,70.//04'(*(&'().-6,,$%%%%(($$%$#%'%*.135)),)(&**233;:7.+)(&$.&-..//+)+-++)%((((+()%&(+*%*-,**+,2)()(&0(/-'.-.-2/,+/03868+,)''$&(,(/-1))/*,033)(/')0901*&'''+(.&)+83,.-*141550,,+)*,.+2/0(+,),'&)+)())%&$%#%%%%&&$)((&'&()17++/,,'(%+099:65.//.'/-1.23889:91790'+&&*/*)*-,./:4-.38:-:,+(..624'&+'().292:4*41408,*'''*()&,0)'&'%)()$%$((05201:986250,26-.,0-1:+-24/50,,)(463444163-4+,-02$0&'(&'+$&'('$('*)*/+$%&'&%&%&$$$''++-/19(*8523('-'&%.3.1015-*,.2;'/$&$0-(+:;769/&(*()&(-((0.2/:225*,00/114810.*)-*-.88%,4501,''+0453-%170+()2;;+33/+0+),&'%((+*1.287../466;93.*('&1,540/,+(()-/3-6)2'(+)-.492.'',.1+(,-2-300(6*23,,-35665;:.,'---7;;89537912+'-')&%*'(14/0/,&$%$#&(()()4301--+-)&&*,/59869./*+*,+519,,412,-'&%%%%'(&)+11,-/))&&&%(10:+/03:77722.1934.,0020.(/42+234)('*&&&''$'),,681:78--%&(,)+-:78-5.)++(+$&1/704+++&234+)++,6,.022355-27/-2&'((*/0/,4/..5076.-.2-//0/+,./+)('(+,/03+)*$%'.0/6;122'*'((&/#,*(-.-42-.-,-9-,*('''#%$'(%.%'$*,.4092218889*/+**+,+-/121.2&('-,)#&&,+.+/*+'&##%%&&&*3)((*,20;9<66;734)-&+)-,')+52555548&/*+/+&,1371-/8-/*-./-.4:268/'*++31218+41+(++7+**
@78559184-720e-465d-866b-391b8ed83bdb ch=384 read=61996 start_time=2019-12-13T06:45:46Z barcode=BC01 runid=2c9cf7bc05858273f10e7d7ec552fc0bd742dc3e
CCGGTTACCTTGTTACGACTTCACCCCAATCATCAATCCCACCCGTAAGCTCCTTCCCTTGCGGTTAGGCCACCGGCTTCAGGTGTTATCAACTCTCGTGGTGTGTGACGGGCGGTGTGTACAAGGCCCGAACTGTGCCGCGACATGCTGATTCGCGATTACTAGCGGTTCCCAGCTTCATGTAGTCGAGTTGCAGACTACTGAAATCCGAACGGGAATGGTTTTATGGGTTTTGCTTCACCTCGCAGCCTTCCTCTGCTATCCATTGTAGCACGTGTGTAGCCCAGCCCAGGTCATAAGGGGCATGATGATTTGACGTCATCCCGCCTTCCTCCAGCCTTGTCACTGGCAGTCTCGCTAGAGTCCCCAACAATGATGGTAACTAACGATAGGTTGCGCTCGTTGCGGGACAGCAACATCTCGACACGAGCTGCTTCATGCACCGCCTGTATCTCATATGGCTATCTCTCCCATCTCCTGGGCCTTTATGGTATGTCAAGAGACTATAGTAAGGTTCTTCGCGTTGCTTCAGATTAAACCACATGCTCCACCGCTTGTGCGGGTTAAATCAATTCCTTTGAGTTTCATTCTTGCAGACGTACTACTCAGGCAATTACTTATTGCGTTAACTGCAGCACTGAACTTTGACATCCAACACTTAGTACTCTCATCGTTTACGGCGTGGACTACTAGAATTATCTAATCTATTTGCTCCCCACGCTTCCGGGACTGAGCGTCAGTTGCAGGCCAGATCGTCGCCTTCGCCATAGGGTGTTCCTCCATATATCTACGCATTTCACCGCTACGCTTAGATTCCACGATCCTCCTGCACTCTGGCTGCCTGGTTTCTATGAGCACTGAAGTTAAGCCAGGCACCGCCACAGACCATGCCGCCTGCTCCCTCTTGCGCTTAATGAATTCCGGATAACGCTTGCCACCTGCGTATTACCGCGGCTGCTGGCGTAGTTAGCCGTGGCTCTAATAAGTGCCGTCGCTCGGCTACCATTTCCTGTAGCCGCCGTTCTTACGCTATAACAGAAGTTTACAGTCCGAAACCTTCTTCCTTCACGCGGCGTTGCTCGGTCAGGGTTTCCCATTGCCGAAATTCCCTACTGCTGCCTCCCGTAG
+
5.(*).*8-7-*.,)*-+.''/(/78*//665884:066**'/)&,+/,/2248796*352100-9358;;679.7//85,1./)-301316000//(/'**//*)+.5/8.*+(&)*'.,-,4+5,6)((+)$$($,3-23395878687483002)/)%''(*.+.-+(*(($*+4-455665664331:221863.')%&3+()2*)&()%&(')-090:<./3+:51;90%')7.34842)(&')&%&+,(//(%(*+01340&$'++&'*+*,++)+)%''(..+)-4++*+.(08;1.'*)+./-0*'&&+)+.0,27,*317;2))1%'%%%*-/0/..-+,*-07534,-/))0--55:*+%-/701287:84932052/01+(,+.)'&')--30./+9,.)($+',,61/*(,%(*,+-6.'%%$()***,+/+%-22-.,//*,'**1-524920/.)33*,7727*+7*++()*)&-(')(,067+,()*)+*++02,4,*,37445415.4+(+071&&0.3.3,,-)*'-'..0/.5/--0,*.'/,+(&&(+**,'3*6.,+02/+/0<:85:;/6/..&+&*&*(01-/01/543(0'0*+.-*:-../9/6.3336//0+/468;97::012841*+%&%&)(,('(()**+.495/7:*+*600047/.--,0*+(()++.,(.6,.)(-/'$((/43-&*)*)&&'/688421(0377:5:6<55,3////.232087592-3212*&#&'-(*,9<736::/4013843132547;97),7455(-&&%$''./667-**%),(),+*+1',,/4486776645:8;90+))*'%'*,,/-/+1+*%$%#'(()$')#*+/00139:/2*++(+1.-.,17)('4($'&&%$.*,$*)-/-,5-6:;998.6.*+6&-.+%/,-.34+/+'(++)26993++(')2453345140*+)*')-(&&%&&(&(0,&&$&%&&&$*-./;;261010012*-5.15'*($%%&-.07:6/**((1:-,-,672''+,+,15869;:82;4/2123;709/..55,425+04')6-4;3+45/03*-0,+.54+'-/0/.*(,,)26**2*/
@d0bb8e96-80e3-4a23-90a1-50712d2d663c ch=97 read=107733 start_time=2019-12-13T06:46:01Z barcode=BC01 runid=2c9cf7bc05858273f10e7d7ec552fc0bd742dc3e
CCGGTTTGTATTTACGACTTCACCCCAATCATCAATCCCACCTTAGACAGCTCCTTCCTTGCGGTTAGGCCACCGGCTCGGGTGTTATCAACTCTCGTGGTGTGACGGGCGGTGTGTACAAGGCCCGGGGCAATTCACCGCGACATGCTGATTCGCGATTACTAGCGATTCCAACTTCATGTAGTCGAGTTGCAGATTACAATCCAGACTGAGAATGGTTTATGGGTTTTGCTTCACCTCGCGGCTTCGCTTCCCTCTGCACCATCCGACGCCCAGCACGTGTAGCCCAGGTCTCGCCAGGGCATGATGATTTGACGTCATCCCAGCAGCTTCTCCAGCTTGTCACTGGCAGTCTCGTAGAGTCCCCAACAATGATGGTAACTAACGATAAGGGTTGCGCTCGTTGCGGGACTTAACCCAGCATCTCACGACTACGAGCTGACGACAACCATGCGCCACCTGTATCTCATATAGCTATCTCACCCATCTCTGGAGCCTTTGTAAGTATGTCGAGAGACCTGTGGAGTTCGCTGCGTTGCTTCGAATTAAACCACCACATGCTCCACCGCTGTGCAGGCCCAAATCAATTCCTTTGAGTTTCATTCTTGCGAACGTACTACTCAGGCGAATTACTTATTGCGTTAACTGCAGCACTGAACTTTGACATCCAACACTTAGGTACTCATCGTTTGTGGACACTAGAATTATCTAATCCTATTTGCTCCCCACGCTTTCGGGACTGAGCGTCAGTTGCAGGCCAGATCGTCGCCTTCGCCACTGGGTGTTCCTCCATATATCTACGCATTTCACCCGCTTCTGCATGATTCCACGATCCTCTCCTGCACTCTGGCTGCCTGGTTTCTATGGCTTACTGAAGTTAAGCTTCGGGCTTTCACCACAGACCCTTGCTGCCGCCTGCTCCCTCTTTACGCCCAATAATTCCGGATAACGCTTGCCACCCTGCGTATTACCGCGGCTGCTGTACGTAGTTAGCCGTGGCTTTCTAATAGTACCGTCCGCTCATTTACCATTTCCTGTAGCCGCCGTTCTCCTTGTAACAGAAGTTTACAATCCGAAACAACCTTCTTCCTTCACGCGGCGTTGCTCGGTCAGGGTTTCGTACCGAAAATTCCCTACTGCTTCCTCCCGTAGGAG
+
*')'*)($)&*76/-+)),,.)-.0,/237..+6))4/'&*%('()-+)(('15175++**+4.6.*7868020,)''('65210823.2)+,0/1562.20/1037<;95:72/)++/891.:3)/0*)-,'/*.+81./6:99:;::91520.05116.,++,./2924/,',.2223577678554090102032+148603))0650(-+.-168<5.218506,)')/;-008+.,/)-)(,-&(/+22,(32..-0,+,/***,+'*(&(*&*+()(%()1.*+,,+&'%%%$+/30-..066/90.&*,./7:::-,#&'%&).21/.*,&*30/00...084-53433%,)-)*)-69(+$')7.435,2,)4-/-4-//25(+01/4/0144550<0/.:31,*,-)-/*-%.(')0/+./,,%$&*+/566468684.++-'&'%.904812835388/400,,3(*.1/-$&+-,169889-,*)&'+)%&&'(*,0457%(')+)))*%)%%&(3:-&$'&%&)'$'/+:+*-..3<615)+**,-145506.040+4)016,4,1.('*+,1(3-84/.4*((,.;87(/2/1.**(),-+7510,--/+.45&'0/+(%),&'+(+,/:09/545,-,%,.--4../++.:9:0+0()%('&(-)*-884344-83((*,842,.,.)'&*)*+0027153,'47(*80853+++&)/430+::52//0/35891.6/.-'0&)5...553885:779646:2687/&(*/8-448925677881011313;4-./7+()*(&%$&&%),+3//'('),/52236865422243)885.-3-.829.1,-319629.1./..,,60-*-484&24..8-,,1,,--.7:<2831//0194;<21-3'4,*-082-.0/42,4/066-4*0,23090,+1-+41/31))+136425/0++*4000751.&$('+%(*0*,+3,504/193/./1..'-+.:738(%+/1%(((&,./3;532.+.-+/547:.8)&'&%&%#%(*,+&()).7/*-0/33)&.-),%&*1.607;82630(../*431.5,)-1.228).3-16/.'**21((+/*2'2+*)+*+('%&&+(.6,,2451*%
@da121fdb-476d-40f4-97a9-a1f0b3323c06 ch=122 read=105292 start_time=2019-12-13T06:45:55Z barcode=BC01 runid=2c9cf7bc05858273f10e7d7ec552fc0bd742dc3e
CTCCTACGGGAGGCGGCAGTGGGAATATTGCACAATGGGCGCAAACCTGATGCCAGCCATGCCGCGTGTATGAAGGCCTTCGGGTTGTAAAGTACTTTCAGCGGGGAGGGAAGGGTAAAGTTAATACCTTTGCTCATTGACGTTACCCGCAGAAGACACCAGCTAACTCCGTGCCAGCAGCCGCGGTAATACGGAGAAGTGCAAGCGTTAATCAGGATACTGGGCGTAAAAGCGCACGCAGGCAGTTTGTTGTTAAGTCAGATGTAGAAATCCCAGGCTCAACCTGGGAACTGCATCTGATACTGGCAAGCGAGTCTCGTAGAGGGGGTAGAATTCCAGGTGTAGCGGTGAAATGCGTAGAGATCTGGAGGAATACCGGTGGCGAAGGCGGCCCCTGGACAGACTGACGCTCAGGTGCGAAAGCGTGGGAGCAAACAGAAGTTAGATACCCTGGTAGTCCACGCCGTAAACGATGTCGACTTGGGTTGTGCCCTTGAGGGGCGTGGCCCGGAGCTAACGCGTTAAGTCGACCGCCACCAGAGTACGGCCGCAAGGTTTGAAACTCAAATGAATTGACGGGGGGCCCGCACAAGCGGTGGAGCATGTGGTTTAATTCGATGCAACGCGAAGAACCTTACCTGGTCTTGACATCCACAGAACTTTCCAGAGATGGATTGGTGCCTTCGGGAACTGTAGGACAGGTGCACATGGCTGTCGTCATCGTGTTGTGAAATGTTGGGTTAAGTCCTGGCAGGCGCAACCGCTTATCCTTTGTTGCCAGCGGTCGGTAAAGGAACTCAAAGAGACTGCCAGTGATAAACTGGAGGAAGGTGGGGATGACGTCAAGTCATCATGGCCCTTGACAGGGAGCTACCACACGTGCCAATGGCGCATACAAGAAGCGACCTCGCGAGAGCAAGCGGACCTCGCAAAGTGCGTCGTAGTCGGATTGGAGTCTGCAACTCGACTCCATGAAGTCGGAATCGCTAGTAATCGGATCAGAATGCCGCGGTGAATACGTTCGGGCCTTGTACACCGCCCGTCACCATGGGAGTGGGTTGCACCAAAAGAAGTAAAAGCTTAACCTTCAGGAGGGCGCTTACCACTTTGTGATTCATGACTGGGAGTGAAGTCGTAACAAGGTAACCGG
+
./232350;6./3/)522.91;6-6..642//0.:005,)%'&+)-0++),)&'(%*/./03(('(**0,-%'(&(34/-*'+,):0/14,)),10;8,(**.48+)-1,+,-2)'//***5,9-254276,.13*00.-2-7.)44,(-3.+($)&%+3/*11292448/1242122110-*))++-2/01142+'')*./573605000.0-13+,*.533(),&'(--,,.*%+(-1378'62/6./5,8+:-./:66861-($/.)*263+.785:-928((47-661////1---/01416/03)-(%''(*+/-/+(+038,001,4-01--9:3.&&(),5//,-/))+202/...2859/+60*95799593,0/.,+%*,)-284.*-518%+(.+./068660/:6:6100)-.46,/2(*./:54,'*))-3/-14.6;.-0*3--/954779<95::7/1//.130.+.+,)/.:57122+*-)-*1,++2++))%(++,+.237-+,'(/01.38865.+.+$'&)'%%%'.,,/.'-*2*603,$*3.,,039;3/*4252672+-07,05+,/.124455;99-*,,&-%'*22;83:5;63343596745+-6+-45.-1-073,/14182339:72..0/24,07,/'(*/00185*9,4.9349899(:9897,+(&)3/4+4/0)*))(/.4./09956834555/06+,,,22.-5/+/20;75/)-&$%$'%%+-(()1'+&,-0011)'10-4966;6671:,5+1*).*'%6),35,:+*'++.25720.--..2974561))+).)/,/7;24:;::9761-+03697..-0//&$&%()(*51%+,0.-('(&)'()&%.*--2,,---15,-%(&'-.0044625/,*'),19&33;65744+.-90/123156796857-3+9,-,+,-027858521,,-./6-.(''(-1-53436,.--,/10*('('.2)+*),588)2*66-+31013091+.()*)-,-.213:57;5(,'',2%-$$%$&(.4327%('++165+%('')/-/*'().21093;4%7-*.1/12203*08,//:2++))-12./--,103.&'*+08/00154879:-9/0;;;:4
@54bbad19-40d7-475e-bcfd-107cfaaab815 ch=450 read=45330 start_time=2019-12-13T06:46:02Z barcode=BC01 runid=2c9cf7bc05858273f10e7d7ec552fc0bd742dc3e
CTCTACGGGGAGCAGTGGGAATATTGCGCAATGGGCGCAAAACCTGATGCATCATGCCGCGTGTATGAAGGCCTTCGGGTTGTAAAAGAATACTTTCAGCGGGAGGAAGGAGTAAAGTTAATACCTTTGCTCATTGACGTTACCCGCAGAAAAGCTTCAGCTAACTCCGTGCCAGCAGCCGCGGTAATACGGAGAGATTGCAAGCGTTAATCGGAATTACTGGGCGTAAAGCGCACGCAGGCGGTTTGTTAAAGTCAGATGTGAAATCCCCGGGCTCAACCTGGGAACTGCATCTGATACTGTGAAGCTTGGTCTCGTAGAGGTAGAATTCAGGTGTAGCGGTGAAATGCGTGAAGTCTGGAGGAATACCGGTGGCGAAGGCGGCCCCTGGACAGACGACGCTCAGGTGCGAAAGCGTGGGGAACAAACAGGTTAGATACCTGATGGTCACGCGTAAACGATGTCGACTTGGAGGTTGTGCCCTTGAGGCTACCGGAGCTAACGCGTTAAGTCGACCACCTGGGGTACGGCCTGGAGTTAAACTCAAATGAATTGACGGGGCCGCACAAGCGGTGGAGCGTATGGTTTATTCGATGCAACGCGAAGAACCTTACCTGGTCTTGACATCCACGGAAGTTTTCAGTGAGAATGTGCCTTCCGGAACCGTGAGACAGGTGCTGCATGGCTGTCGTCAGCTCGTGTTGTGAAATGTTGGGTTAAGTCCGCAACGAGCGCAGCCCTTATCGCTTGTTGCCAGCGGTCCGGCCGGGAACTCAAGGGGCTGCCGGTGATAAACTGGAGGAAGGTGGGGATGACGTCAAAGAGTCATCATGGCCCACCCGACCAGGGCTACGATGCTACAATGGCGCAGCCAAAGGGAAGCGACCTCGCGAGAGCAAGCGGACCTCATAAAGTGCGTCGTAGTCCGGATTGAGTCTGCAGCTCCATGAAGTCGGAATCGCTAGTAATCGTGGATCCAGAATGCTGCCACGGTGAATACGTTCCCGGGCCTTTATGCACCGCCGTCACACCATGGGGTGGGTTGCAAAAAGAAGTGAGTAGCTTAACCTTCGGGAGGAAACGCTACCACTTTGTGATTCATGACTGGGGTGAAGTCGTAACAAGGTAACCGG
+
-./'()'.1-&)&)3-0)(-)**/,)*'.-3644/,(*,64(/67653--)+)/109:6674522((-))1.3/3/-8346)-376+%(*-(+),4/),().)'/&-',+'))/;7-/:.:..,**-/-131+/.,+1628109,'2**-3-)%&&(($%')+2161('*&-6035316724/3,/..+9,301&&&.')+-0+-26632+-+3-203.24;:48765;52222-101.276(66;825119.-27$)*-*.,/43+.24,-3636431232470-2137772.(),,'(,+&*)))++1/,,/1555%*$))))(1+2.3,(,-))*,*//.+29,*+-./$&('),-:://2,2/230-/+.4/002/521.6:5)*5;61))-))(**.10&-.-.+*-1-%1)()((***-/4).).(&*((51489++,-/.--&,)../4;9844436;97713/0,.+1+,/65;-/-+)0**%$&.'/%')&'(+-/10211-/5+-14'3/*',''((,/777100+,126<:6863:957/3060670-/+11'('-+;3896764&*.)+()(,0<:/+80*%,+-05445,+2),356.7..8/089759312444((++-*(+/;9+*'(%'(',0.02238415))/4:76685236747868874221051038855,%***-+-,06242*53,*3.0803141,-13),13921664.,&22.-.-./(**-+):++1-.01:78)5/.+%-)/'-28)2*7*)-,554%.,*+.8<1//40..*+0--+.,0605571++,,/(%*+00.4.&)%%%*($)-),301,378-++)')*+532,8..40/'*#'*)*7(-1)*+062466676.-,**,,,,$-1937522.-/76,06875536451,1)1)**%$'/027**')(3./23/0////91:99852%../8132.-5,-.'%%,()'(&*,2,/0858767'81447))01-.*,0*)-'-(*-04.,-0064682+.-(&-)1//1,-,080)&,+('*')*,)'&%7*947;54:,*+,*(%*'(0*/71/4;1-,-+0-/.73-22055.-*2+(++)*-0151-00297766
@719df008-6317-402f-b4aa-eb6288f78628 ch=461 read=59910 start_time=2019-12-13T06:46:12Z barcode=BC01 runid=2c9cf7bc05858273f10e7d7ec552fc0bd742dc3e
CCTTGTTACGACTTCACCCCAGTCATGAATCACAAAGTGGTAGCGCCACTCTCCCGAAGGTTAAGCTACCTACTTCTTTTGCAACCCACTCCCATGGTGTGACGGGCGGTGTGTACCAAGGCCCGGGAACGTATTATTCACCAAAACGTCTGATCCACGATTACTAGCGATTCCAGGCTTCATGTGGAGTCGAGTTGCAGACTCAATCCGGACTACGACGCACTTTATGAGGTCCGCTTGCTCTCGCGAGTCGCTTCTCTTTGTATGCGCCATTGTAGCACGTGTGTAGCCCTGGTCGTAAGGGCCATGATGACTTGTCCCACCACCTTCCTCCAGTTTATGCTGGCAGTCTCCTTTGAGTTCCCGGCCGGACCGCTGGCAACAAGGATAAGGGTTGCGCTCGTTGCGGGACTTAACCCAACATTTCACAACACGGCTGACGACAGCCATGCAGCATATCGTTCTGGCGGGT
+
452801/,-,35694*.')'-.:967541.,*)09,**1+++()+-:&'()(/1,).,-3+336)155680+/1:.3;:3'.()+92+,.3.))./,2/0066/32/-,)'-$+&'+20/6-2*-5010-'*%-6,.71./',+*$$%&%')+02('),,06-//..+)*5.9'%&&+1:60.-+./++,/./734/0.2;:79):-1*0.28875766/0++-70.3.-02002)+-6/4555640*())-/355296258-/143668<09/+''$(),*/01/////;2,/8:9%0&%.+01968100,++.'():0(&+*)-4.24733+-03:4*+$-+,63.46779*+01201576<:+74/7888634.4/.2+548'3+94421'(4,,+--0024./4<800.512+6,,+5009/,,.5452-,-..1021/1//71331,)()&'#&$##$$$&$#&'%#
@7f74a319-bf51-4e50-aed1-f74c47330427 ch=210 read=64272 start_time=2019-12-13T06:46:10Z barcode=BC01 runid=2c9cf7bc05858273f10e7d7ec552fc0bd742dc3e
CTCCTACGGGAGGCAGCAGTGGGGAATATTGCTGTGGGCGCAAGCCTGACGCAGCCATGCCGCGTGTGTGAAGAAGACCTTCGGGTTGTAAAGTACTTTCAGCGGGAGGGAGGGAGTAAAGTTAATACCTTTGCTCATTGACGTTACCCGCAGAAGAAGCACCGGCTAACTCCGTGCCAGCAGCCGCGGTGTGGAGGTGCAGCGTTAATCCGGAATTACTGGGCGTAAAGCGCACGCAGGCGGTTTGAGGTCAGATGTGAAATCCCCGGGCTCAGCCTGGGGCTGCATCTGATACTGGCAACTTGAGTCTCATAGAGGGTAGAATTCCAGGTGTAGCGGTGAAATGCGTAGAGATCTGGAGGAGAATTACCGGTGGCGAGAGCGGCCCCCCTGGACGAAGACTGACGCTCAGGTGCAGCGTGGGGAGCAAACAGGATTAAGATACCTGGTAGTCCACGCCGTAAACGATGTCGGCTTGGAGGTTGTGCCCTTGAGGCGTGGCTTCCGGAACCTAACGCGTTAAGTCGACCGCCTGGGAGTACGGCCGCAAGGTTAAAACTCAAATGAATTGACGGGGCCCGCACAAGCGGTGGGCATGTGGTTTAATTCGATGCAACGCGAAGAACCTTACCTGGTCTTGACATCCACGGAAGTTTTCAGAGATGAGGAGATGTGCCTTCGGGAACCGTAGAGACAAGGTGCTGCATGGCTGTCGGTAGCTCGTGTTGTGAAATGTTGGGTTAAGTCACAACGAGCGCAACCCTTATCCTTTGTTGCCTTGGTCCGGCCGGAACTCAAAGGAGACTGCCAGTGATAAGCTGGAGGAAGGTGGGGATGACGTCAAGTCATCATGGCCCTTACGACCAGGGCTACACACGTGCTACAATGGCGCATACAAAGAAGCGACCTCGCGAGTAAGCGGACCTCATAAAGTGCGTCGTAGTCCGGATTAAGGTCACAACTCGACTCCGCCAAGTCGGAATCGCTAATCGTGGATCAGAATGCCACGGTGAATACGTTCCCGGGCCTTGTACACACCATGATCACACCATGGGGAGTGGGTTGCAAAAGTAAGTGGCTTAACCTTCCCGGGAGGGCGCTTACCACTTTGTGATTCATGACTGGGGGGTGAAGTCGTAACAAGATAACCGG
+
,051(*.,65(,1/0782455:5(.+*&.((,00+02-,*,/,++177784430656701++,//0/(,+,4.,1+),21636<67<*)85+*12/19;,,--4<,*24))**($%'/81/02030)2.07.,167034327409/.7,(+**3,*-.)*(.-.0-,11/1453536200+(*5,+,'%,()*&',&))/2(*-3+4*).'*+-).*++)*+*(*2/93-,+,&,*718:8073/''$'()+4//0001168+-(,*,35660.%/)()(*%13797//.,-113:6:32.+)-++,01165550+27713+.0./.+*)1%'%(+.04357<---;9842)'+..56841-+&%$*&*28774560-,,$()1351898-.6701*$((*-,,-,(-,0*.333+))**:3:9'(,-7;0721/*3,/*)*001</2;8.0/22*.0398:7.*+,&*+30(%'((')*.12:56445*(+,.-3696563404+)++%.()1745565<5301-/./20230/,((''120031+/03.626565601766:3.4.3-212/590.50-../..-.0675/)*-30/016<;/88:-+),)5212/.1/4,/,284854303162273789:93012010.28;52,+*+,65+*'($%-,103;:<94;;081355'&%-)/.(1-59:;::9:9<9:992.%'(+./17862:10.179021:/60/3.)+,,'/+,4'(()(/+&2;7180016287,.2/0(%(0*64-3435)2+1,5/23-+-')+04:9:0210045:+333/,1+,.012,283/7689880.+&')/34/./-3:(')(*,-4;.88851/.))%'%./331123,/.--2355878)&')&+-7776661**&%*0(133232630/4:70524457:;9:.:*6++7,%&+())),12231.,,+/)%'&(*'(-(-/++3()%%&*)3::,937))-866:---6;8448513,+17-+)225/10,.21..,/5)*(+.+/1/1869897(&'()+)0/0232,)%''&*'&*)+*5+99756''060-43.4485:45:&-+//--135;6450-443,--+(+*8/./84869:;:68/8*7,+,
@f5389544-df7e-4271-b421-31b4f8a695b4 ch=483 read=113554 start_time=2019-12-13T06:46:10Z barcode=BC01 runid=2c9cf7bc05858273f10e7d7ec552fc0bd742dc3e
CTCTACAGGGCAGCAGTGGGAATATTGCACAATGGGCATAAGCCTGATGCAGCCATGCCGCGTGTATGAAGAAGGCGCTTCAATTGTAAAGAGTACTTTCGGCGGGGAGGAAGGGGTAAAGTTAATACCTTTGCTCATTGACGTTACCGCAGAAGAAGCACCGGCTAACTCCGTGTCAGCAGCTGCGGTAATACGGAGGTGCAAGTGTTGAATTACTGGGCGTAAAAGCGCACGCAGGCGGTTGTTAAGGTCAGATGTAATCCCCGGGCTCAACCTGAGACTGCATCTGATACTGGCAAGCAGGTCTCGTAGAGGGGTAGAATTCCAGGTGTAGCGGTGAAATGCGTAGAGATCTGGAGGAGGAATTACCGGTGGCGAAGGCGGCCCCTGGACGAAGACTGACGCTCAGGTGCGAAAGTGGGGAGCAAACAGGATTAGATACCTGGTAGTCCACGCCGTAAACGATGTCGACTTGGAGGTTGTGCCCTTGAGGCGTGGCTTCCGGAGCTAACGCGTTAAGTCGACCTGGGAATTACGGCCGCAAGGTTAACTCAAATGAATTGACGGGGGGCCCGCACAAGCGGTGGAGCGTAATGGTTTAATTCGATGCAACGCGAAGAACCTTACCTGGTCTTGACATCCACGGAAGTTTCAGAGATGAGAATGTGCCTTCCGGGAACCGTGAGACAGGTGCCATGGCTGTCGTCAGCTCGTGTTGTGAAATGTTGGGTTAAGTCCGCAACAGGCGCAGCCATATCCTTTGTTGCCAGCGGTCCGGCCGGGAACTCAAAGAGACTGCCAGTGATAAACTGGAGGAAGAGGTGGGGATGACGTCAAGTCATCATGGCCCCGCCCGACCGGGCTACACACGTGCTACAATAGCGCATACAAAGAGAAGCGACCTCGCGAGCAAGCGGACCTCATAAAGTGCGTCGTAGTCGGAGTCTGCAACTCGGCTGTAAGTCGGGATCATAGTAATCGTGGATCAGAATGCCACGGTGAATACGTTCCCGGGCCTTGTACACACCGCCCGTCACACCATGGGAGTGGGTTGCAAAAGAAGTAGGTAGCTTAACCTTCGGAGGGCGCTTACCACTTTGTGATTCATGACTGGGGTGAAGTCGCCAACAAGGTAACGG
+
..10'.(5/)++//)+..63+0/,3.))&&)),-41+&'01+32/01421.+/01..22+/3533.//1/'),(,*),0,0)$,()*7;-&&()+,3652-8/.54,&,,+/)/1,..:6,.4-3-//1590.444)4+,+8.9**--$&)(3,',*')*,1/2/-01.05423224,--(3248333/.3/.032/-+*.591*+(*)(/(3(-/::<99825:1('),325351167486/*))'+',,/1//0/*+53/884*/567:8-6,*+()*)$$''(3/.02435.7.,/)+$*((*34394.),127/2)5*6./-+/21.,++,0272195.-/2230/-0088:8..+()&'(+(*5:784350,-,00,4-613++,667+.-(*010013546-710-4$&'&%*)11('*-9;17)('%3*3)11368.1792461'(*/194550)-./-+/.-,(((/(+./.6/0-.4,,-++/417704,-,-+1-/'0118200.2//-0347)/-)(+('&((*,.332,2000,1*)-*-4/;.-+(,0,+.5509:9)51)(-)0034/7//64//0&.'')393:212190--/03:8967359,/671.0./844:574724679:2//0++,*,:,***)--88967<75948601*(*7847895:70602(2/3/--)--2/1/135691022233,.2,,.394/,2.,664768.-87),438..87774)26'/-01117.*.0/3:4423441-13304983956914,*(,-148960/0-.25;8/00.,4*,*()*/-.7:8043325552)0265;2.0.1910(%((''+,:+3/0/.,**)+-.36655794),++-035992*')')+),132500,0000461--/3.-.26855:/-,04822/20535(,')*,55536324/(+'%'&7'+1)::9::24112.0-.0;98660,(+1/169/71962,6/0/363680+&20.-4+,-.+,+.703:7,-22100927.51**,0835:/2079,%),)*).,*-'')+8,/4.51-:-154013/7/18)13843645583+(0364543../221)'(&&0/390-..8:83.
@bac03f1b-5f8c-4f43-be92-6e1ad6ce3cfa ch=334 read=110058 start_time=2019-12-13T06:46:17Z barcode=BC01 runid=2c9cf7bc05858273f10e7d7ec552fc0bd742dc3e
CCGGTTACCTTATTTACGACTTCACCCCAATCGCTGATCCTGCCTTCGGCCGCTGCCTCCTTGCGGTTAGCTCACGGACTTCGGGTATTGCCAGCTCATGGTGTGACGGGCGGTGTGTACAAGGGACCAGGAACGTATTCACCGCGGTATTCCTGATTCGCGATTACTGGCGCTCCGAACTTCATGTAGGCGAGTTTCAGCCTACAATCCGGAACTGAACTGGTTTTAAGTTTGGCTCCACCTCGGTATTGCATCTCTCTGTACCAGCCATTGTAGCACGTGTGTAGCCCTACACATAAGGGGCATGATGATTTGACGTCATCCCCACCTTCGCTCCTAGTTGAACAGAGCAGTCTCGCTAGAGTCCTCTAACTTAATGGTAGTAACTAACGACAAAGGGTTGCGCCGTTGCGGGACTTAATAACATCTCCTGACACGAGCTGACGACAACCATGCACCACCTGTCACCTTGTCCCCGAAAGTTTCCTCGATTAAGAGTAATGCAGGGATCAGAAGTGTAGGTAAGGTTCTTCGCGTTGCTTCGAATTAAACCACATGCTCCGCTACTTGTGCGGGTCCTCGTCAATTCCTTTGAGTTTTAATCTTGCGACCGTACCCCCCAGGCGGAATACTTAATGCGTTAGCGGCGGCACGAGGGGTGTTACACCTAGTATTCATCGTTTACGGCGTGGACTACCAGGGTATCTAATCCTGTTTGCTCCCCACGTTTCCGACAAAGTGGTTACAGTCCAGAGTCGCCTTCGCCACAGGTGTTCTTCCTAATCTCTACGCATTTCACCGCTACACTAGAATTCCACTCTCTCTCCTGCACTCTAGATAACCAGTTTGGAATGCAGCACCCAAGTTGAGCCGGGTATTTCACATCCCGCCAGTATCCGCCTACGCTCCCTTTACGCCCAGTAAATCCGGATGTCGCCACCTACATTATTACCGCGGCTGCTGGCACGTAGTTGGCCGGTGCTTCCTCCTTGGGTACCGTCATTATCTTCCCCAAAGACAGAGCGCACGATCCGAAAACCTTCATCACTCACGCGGCGTTGCTGCGTAAGGTTTTCCCCATTGTGCAGTATTCCCCACTGCTGCCTCCCGTAGGG
+
3/.+37/1/-3+330'))*/0;6/797+.2/1-///0386.+688;8464:278--+((#&%*,262.,+,,.//4:778;9/4./,:.-9:53--,(*.54677797<:7733(1$)&($&**+*+.,67/.0)+*00..2:)-*'*'*./').64:54475471//&(%%),,()0/-,1/4515-*/(-230:3+*+3*&'*,5--()'*)(**+009:*9;:10011;.595976228-/*/./.5/../.,++-/1358:627:599,--/-*+..150.001;2*+,,(-/.8-4/--0/..//66:7//07755.62/('*(('%%&&-.'%,..)+'-+,,./&44342''('&(%*-+)'%.'()&,(*25),'(,0//57577779*15.3/'(('*)2.,-2;/3)'&2')06355685))///.0/021221332:9:8800+-+290270342'46081-176)'*+'&-5+5--.022602)()).12281-72+(**(*-++330+*)13+21:88<:8:8280016607-4-5<8:<6657332386792.2/-+*+2654575648:6:491%(,,*)/,;<-3:7484/1417;.12609;;.*.41497:.-,/*5-0/2115//02:7592/0*%-*+,)'('')+.84///04754:9/9;/+.,9//0::6860586622130/*.249:782:1,-/161/(-1.;9*,((&*'$%'(,2--.3305*+*+--/2997:89-3)'$-)*+9;9893-(+/.378867-245:;6479421/112280.1/2/*&(++6522033/32////265893<3909245-1/9873102,00*+()*,+++4)-.+*(.130+--./:6++0'&,/04:-+*%%(*/04;.061),,63)(*,)*-'*/1347////422741+-)-/179462--.1-00719/-%-+-+2/./)+&'()&&0*4223/--*,.-.2:7::638122:33;;,012-20)(&&&$%&',,0-+++5:6195;89;</0-.)++,/.,,.3121*)$)%',-*07)-,1+(1'))&--'--20658/)+*-.55583/83,-.6)(
@ee40cea7-4b52-4916-b952-3d07d6f7a06d ch=475 read=66217 start_time=2019-12-13T06:46:16Z barcode=BC01 runid=2c9cf7bc05858273f10e7d7ec552fc0bd742dc3e
CGGGAGGCAGCAGTAGGGAATTTTCGGCAATGGAAACCCTGACCGAGCAACGCCGCGTGAAGGAAGAAGGTTTTCGGATTGTAAACTTCTGTTATAAAGGAAGAACGGCGGCTACAGGAAATGGTGGCCAGTGACGTACTTTATTAAGCCACGGCTAACTACGTGCCAGCAGCCGCGGTAATACGTAGGTGGCAAGCGTTATCCGGAATTATTGGGTAAGAGGGAGCGAGGCGGCAGCAAGGGTCTGTGAGTGAAAGCCTGGAAGCTTAACTTCAGTAAGCCATAGAAACAGGCGGCTAGAGTGCGAGGAGAGGATCGTGGAATTCCATGTGTAGCGGTGAAATGCGTAGATATATGGAGGAACACCAGTGGCGAAGGCGACGATCTGGCCTGCAACTGATGGCGCTCAGTCCCGAAAGCGTGAGGGGCAAATAGAGGATTGAAATACCCTAGTAGTCCACGCCGTAAACATTGAAATTATAAGTGTTGGATGTCAAGTTCAATTAACGCAGTTAACGCAATAGAGGTACTCGCCTGAGTAGTACGTTCATAAGAATGAAACTCAAAGGGGTGACGGGGCCCGCACAAGCGGTAGTGGAGCATGGTTTAATTCCGGAAGCGAAAGAACCTTACCAGGTCTTGACATACTCATAAAGGCTCAGAGATGGAGATAGCTATATGAGATACAGGTAGTGCATAGTTGTCGTCGGCTGTGTCGTGAGATGTTGATTAAGTCCGCTTGAGCGCAACCCTTATCGTTAATTACCATCATTAAGTTGGGGACTCTGGCAGAGACTGCCAGTGACAAGCTGGAGGAAGGCGAAGGACCGACGTCAAATCATCATGCCCCTTATGACCTGGAGCTACACGTGCTACAATGGATGGTGCAGAGGAAGCGAAAGCCGCGAGGTGAAGCAAAACCCATAAAACCATTCTCAGTTCGGATTGTAGTCTGCAGCGCTCGACTACATGAAGTTGGAATCGCTAGTAATCGCAGCATGTCATGATGAATACGTTCTCAGGCCTTGTACACACCGCCCGTCACACCACGAGTTGATAACGCAGAAGCCGGTGGCCTAACCGCAAGGGAAGGGCTGTCTAAGGTGGGATTGATGATTGGTGAAGTCGTAACAAGGTAACCGG
+
)(35/35246612,-**'.+/9;4,5;:9931,,3,/6,,,134,/),/6202;65464280514,.1/1384,85:-2+(+/5/)*0+237534::'3-15*-54,7.0-)(*+).+.3-+3+)(),3&''(*(%%'(2;:143-0(*2--.1..2533356:8:8231/08+&+../+0,,.451.2/4;575./.300/9+5/,204,.1,+)%''&')+'&$(,%3.+,;41204+-4535775'$&'*-3*+0301(*'&&'$*%&)3,$,,62&72323.05-+,.57&9886/01247,%),**+,23476761*2,4/978250*,,,595/2:/-14888686662562/6..856:9445.7.-+6*3-869////./3.5-66:++()%&''&&))7-,,5'%&,))*,./.(+0,0009862)'%)'0+&(+++,390/02713-7,(*-/0-/08;4$(''*,)+**-633522:3948-3'211./+,+33131).-+5,8,9467:6+(((%%&)+-'+4/0+-..498977:6&&05()-,,)53,/:40'0,'%,(,+*4:6/:/)+*+03011)'&%)5.(+((),(16:587:1)*'+*)),.1*(*//2.2/06)0()(.2.00873001.214*.0-/6&(*-.2.(,))23--,,...00/25861*7+*)+$'(-%328/1/10,%)'&.1()(&)**+026290+//4,--.+**,,'(..-2,-+1-1////+-1-'+&&)--,-,)-0,+/+)+10--03-',-%&%'0033/.**./0742--./:.+/**.*,)'&(*,(%((447754,--555/.-.87,-20/.*1/*,)')&2,,')(*.642211./403/15233.*,'''&)(**+%-046-+,,*-/;/00<<65;7-/0:;63998;74-',,226:/.4*.'+..**.,--).04,%/56789190,5,&&%+/0132-,*0-,-,/',.1.,,*%(+%024:8783594//'108314,.-1-.-/60352./07634,&()+++.*'*)&'$,%'*-*-27:95,+(%).35)(/0)1&0(*(&'((-,*,.,*)7;+163334531114,-,*(+1//27648,,)+*+().
@29dca9e4-3e55-4e00-985d-5bb3975fb96a ch=149 read=60766 start_time=2019-12-13T06:46:16Z barcode=BC01 runid=2c9cf7bc05858273f10e7d7ec552fc0bd742dc3e
CTCCTACGGGAGGCAGCAGTGGGAATATTGCACAATGGGCGCAAGCCTGATGCAGCCATGCGCGATGTATGAAGAAGGCCTTCGGGTTGTAAAGGAGAGTACTTTCGGCGGGGAGGAAGGGGTAAGTTAATACCTTTGCTCGTGAGCGTTACCCGCAGAAGAAACACCGGCTAACTCCGTGCCAGCACGAGCCGCGGTAATACCGGAGGTGCAAGCGTTAATCCGGAATTACTGGGCGTAAGCGCGCAGGCGGTTTGTTAAGTCAGATAATGAAATCCCGGGCTCAACCTGGGGAACCATCTGATACTGTAAACTTAGTCTCGTAGAGGGGTAGAATTCAGGTGTAGCGGTGAAATGCGTAGAGATCTGGAGAGGAATACCGGTGTGAAAGGCAGCCCCTGGACGAAGACGCGACGCTCAGGTGCGAAAGCGTGGGGAGCAAAGCAGGATTAGATACCCTGGTAGTCACGCCGTAAACGATGTCGACTGGGAGTTGTGTGCCCGCTTGAGGCTTCCAGGCTAACGCGTTAAGTCGGCCGCCTACCAGAGTGCAGCCGCAAATTGCAAAACTCAAATGAATTGACGAGGGGCCCGCACAAGCGGTGGGCATGTGGTTTAATTCCGGTGTAGCGCGAAGAACACTGGTGTACATCCACGGGAAGTTTTTTCAGAGATGAGAATGTAGCCTTCGGGAACCGTGAGACAGGTGCTGCATGGCTGTCGTCAGCTCGTGTTGTGAAATGTTGGGTTAAGTCCGCAACGAGCGCAACCCTTATCCTTTGTTTAACCGACGGTCCGGCCAAAGGAACTCAGAGACTGCCAGTGATAAACTGGAGGAAGGTGAGGGATGACGTCAAGTCATCGCAGCCCACTTGACCAGGGCCGATGCTACAATGGCGCATACAAAGAAGCGACCTCGCGAGCAAGCGGACCTCATAGAAATTCGTCGTAGTCCCGGATTGAGTCTGCAACTCGACTCCATGAAGTCGGAATCGCGCTAATCGTGGATCAGAATACCACGGTGAATACGTTCCCGGGCCTTGTACACACCGAGCAATATACGTAACCGCA
+
),12-&+.64.././54+364;7+5*),'$'+-.766:71-/.1*,2/1/0,*)$)+/0+,'(*+--2-//3.$*''(('*(*+397;6668.*+*&'&''*-.+*%+*-04*(.//6.52(&*0+./2/0//+)-+*.02(&(*,314634:0140/2-&+**+349,12./...383868-$#&$&)'*/4.0-304/**,.-2/01./044024/8,7,-,//--..+.4:65989:8*+(*(+*05:-89<5-5/8-558/-/-&&&&(+-+152,653333,672459-*/-)(,0,+,/,,-+%(/)&'%&',,+/479,)+,*+*.+&-(-/.3744401-10-*/5,+069:.-,+,778<21/')1.6459,5*+,&&(0+*3-1-2:4/+789:.4.,+.'&&()+-/3/1:99-+//+./49747))*,-/'#&&)0'2,,.9869;4138703-.+.,26../681/))%'')%('&)&&(.:*0-.2233%()'*',-()*'*$+**-14/--/,*%&&124:79*,)'%(((&%$'$''+/-(+.-&).%&,177.45-9741-304/24-)0535+72(*,,.-++.563/++.-(')-34/475:2,,),(%&$)&())2))-*$'$%',(''(%&-'%(+-&-+,-29:;231.--.033008*(&"$')-.1++1*'596851235&++/57:9802,+)%$*0393-+.+75675;42016-+,2<06/2;/1136.*-6,,&%&2-./,.1&'/)01&'1,*.1'((+%('21:48*.).-&(')(+))64)'&,+169::/0/..129-4349.-3.22/--(.1906875221.''),021%'$/.72&('&'(52/,,0,/*+-/./.-,7.0.-*,+++,2.-%')((716545*,,'%&'*$'2863554,-*'*)('+,101)+*6.8+'-8/7/1')))(&''(+-0223348-.110,,1)(,'.+*+'%%)+%&,-3:986.&%))(1-*)'+,-11/561133'''-/23/43335*1,1.&&'(0;,/+,**(,*'&%$$
@69c2c0d7-e4bd-4dcb-8765-237b355712f9 ch=281 read=66223 start_time=2019-12-13T06:46:13Z barcode=BC01 runid=2c9cf7bc05858273f10e7d7ec552fc0bd742dc3e
CCGGTTACCTTGTTACGGCCTTCACCCCAGTCGCCAGATCGGTGGTGGCGCCCTCCCGAGGTTAAGCTACCTACTTCTTTTTGCAACCCACTCCCATGGTGTGACGGGCGGTGTGTACAAGGCCCAGGAACGTATTCACCGTGGCATTCTGATCCACGATTACTAGCGATTCCGACTACATGGAGTCGAGTTGCAGACTCAATCGGACTACGACGCACTTTATGAGGTCCGCTTGCTCTCGCGAGGTCGCTTCTCTTGTATGCGCCATTTGTAGCGTGTGTAGCCCTGGTCGTAAGGCCATGATGACTTGACGTCATCCCCACCTTCCTCCAGTTTATCACTGGCAGTCTCCTTTGAGTTCCCCGGCCGGACCGCTGGCAACAAAGGATAAGGGTTGCGCTCGTTGCGGGACTTAACTGGCATTTCACAACACGAGCTGACGGCAATGCAGCACCTGTCTCCACGGTTCCCGAAGGCACATTCTCATCTCTGAAACTTCCGTGGATGTCAAGACCAGGTGGAGTTCTTCGCGTTGCATCGAATTAAACCACATGCTCCACCGCTGTGCGGGCCCCAAATCAATTCATTTGAGTTTTAACCTTGCGGCCGTACTCCCAGGCGGTCGACAACGCGTTCGCTCCGGAAGCCACGCCTCAAGGGCACAACTCAAGTCGACATCGTTTACGGCGTGGACTACCAGAGATTATCTAATCCTGTTTGCTCTTTACCGCTTTCGCACCTGAGCGTCAGTCTTCGTCAGAGGCCCGCCTTCGCCACCGGTATTCCTCCAGATCTCTACGCATTTCACCGCTACACCTGGAATTCTACCCCCCCTCTACGAGACTCAAACGCTGTTATCAGATGCAGTTCCCAGGTTGAGCCAGGGGATTTCATCTGACTTAACAAACCGCGCCGTGCGCTTTACGCCCAGTAATTCCGATTAACGCTTGCACCCTCCGTATTACGCGGCTGCTGGCGCAGGTTAGCCGGTGCTTCTTCTGCGGGTAACGTCAATGAGCAAAGGCCAGCTTTACTCCCTTCTCCCGCGCTGAAAGTGCTTTACAGCCCGAAGGCCTTCTTCATACGCGGCATGGCTGCATCAGGCTTGCGCCCATTGTACAATATTCCCCACTGCTGCGCTCCGTAGGAG
+
0+..+0*/,/)*%,)./00.071-3,1*')15%%$)(64('%%'*,(-,*),)*.*')&))1820',++/0)+-495397/+.0-/.52)**-9+)*.*1133697;:7)300112574;1/:3($1,120%(),-++9;896:414981220*%$%&&''$%$%%)+5676*)))**,&/+(&(,--/1/:22048766+;182868312213'+$'-49675/42075,.2/,---343-/*/*.../4074/48),.+,,.31*.2)'**),(*-.,2112;103985/*.&+)06-.001.,.,0-/05344/422.+./-1/1-1),+4;1+057994;4.01-,.')0++-9:929:)*+,,2:7;:65667543634'6.9811(0/.4*,)(,1-23/'1.:012,.(&$&''(*2/-,,3772/+),-23421&))''$$%)**.3/24458(()-79:.+,)*0.0/&002;45:99877.-04+,171:567<;:4772-.27;150.%'$(2827<95:76944481'&*-+;;90:45322336/-1.'(')'%),.,34/(&&',2,7394.55-*(0-:;8+75000)+0-3.4/.*)20,+.36297--'(+.-./+,,')+-/6/6,6-/5/325;8846*71.,-/2)*-1,+,//.1.2697<:02/1.1,1;760/21%(%%(-0122.1;:98551;./04-*.*)**'-/970-0-26..-.-25516778<:998+*+.,.1&&%'+2199;55222/0309.+2&((555463.1011/:*438:3441023875*2)4-)))125894-037676678712//%'$%%''*(.0,12:9:99:=+7.*.14.&%)2(%45-('14.0((*100,,)3)-4878:45()')+91/(,'&&--430,,01818.+*+12.)-*,./-./09614937617+,)+/00068817.(//0362--,9)700+/)*,3)&'').))*1/,*+'5-.068.6/,1,,&&'%(+#''+40.97047-).(-/-1+)(,*++25+)(&+..*,2+1/43:48<:99..)-*656765./)++0/&77013'.13;6,12**&&,3//0.342+*0.+*)((%(*65+-)/+,&
@96224a67-7bee-4d18-aa34-7bce3bf836be ch=190 read=138285 start_time=2019-12-13T06:46:23Z barcode=BC01 runid=2c9cf7bc05858273f10e7d7ec552fc0bd742dc3e
TGCTTCCGGTAATACTTCGTTCAGTTACGTATTGCTGGTGCTGAAGAAGTTGTCCGGGGTAATCTTTGTGGCGCTGCGCTGGTGCTGATGTGCTCCTACGGGAGGCAGCGGTGGGGAATATTGCACAATGGGAAACCCACAGTGCAGCAACGCCGCGTGAGTGATGAAGGTTTTCGGATCGTAAAGCTCTGTCGCGGTGACCAGTACCGGAGGAAGCCACGGCTAACCACGGTAACAGCAGCCGCGGTAATACGTAGGTGGCAGGCGTTATCCGGATTTACTGGGCGTAAAGGGAGCGTAAGGCGGATGATTAAGTGGGATGTGAAATACCGGGGCCTCGCTTGGGTGCTGCATTCCAAACTGGCGTTGCTCGAGTGCAGGGGTAAATTCCTAGTGGCGGTGAGAATGCATTAAGTTAGGAAGAACACCAGTGGCGAGGCGACTCTCTGGACTGTAACTGACGCGCTGAGGCTCGAAGCGTGAGGAGCAAACAGGATTAGATACCTGGTGGTGCGCCGCTTGATGAATACTAGGTGTAGAGGGGTTTCAACACCTCCCCAGGCGCACCACTAACGATAAGTATTCCGCCACCAGAATTGCGGTCATAAGATTAAAACTCGAGGTGACGGGGATATTGCACGAAGTAGCGGAGCATGTGGTTTAATTCGAAGCAACGCGAAGAACCTTACCTACCGCCGGCATCCCTTGCATTGCAATCGAGAGCCCTTCGGGGACAAGGTGACAGGTGGTGCATGAAGTTTGTCGTCGAAGCTCGTGTCGTGAGATGTTAAGGTTAAGTCCCGCGAAGAGGCGCAACCCTTGTCGTTAGTTACTACCATTAAGTTGAGGACTCTGCCCAGGACTGCCTGCGGGTTAACCAGGAGGAAGGTGGGGACGTCGTCATCATGCCCCTTATGTGTAGGGCTACACGATGCTACAATGGCTGAGTACAGAGATGCAATACCGTGAGTGGAGCCAAACTTTAAAACCAGTCTCGAGTTCGGTTGGCCAAGGCTGAAACTCTGCGCCTATGAAGCTGGAGTTACTAGTAATCCCTTGAGTAAAGATGTCAACATTGAATAAGATTCGGGTCTTGTACACACCGCCCGTCACACTACGGGAGTTGGCAATGCAGTCCCGTGAGCTAACCGCAAGGCGGCGGCCGAAGGTAGGGTCAGCGATTAGAAGGGTAAAGGAGAATCGTAACAAAAGGAATTGAACCGG
+
%"#'&'%)(((#%&.-10%''.)+-+')',).)'&$%*+-/2475*)))*-++2&)+)(+&%'*41.&%%('(*)*,+..442576330'/')+52-)2(4-&-,+24.-+,1::+-//1920--/0;553,'*'+.,%)&(),-0000,.-20((+&''''(-...523746+0-.-++&(+3,*.//0*(&&$'%$%&','(+(-/(2-/*/*(..(+/,,+,(&%''+(*&%+***&*4+75753070*/23+3,+2.,',--,)001050-)85-%.-/342-,-,*)/.%)0/10-/7238578.8./(-,+5:673+%*2**%2&(''$(%#'#$%%+200./566178+)5645/31/+6+($%%('))+0(,('&$*(')++,*%&)(%$+1***&*(''&%((.)'(-&05-5..71088)//0:7-(*3*-82///-0681/0.*+0--//0/-'(*++.567+(-,)-36-()%(%)-/68(+1),/+'..-66,(..*(.()(+)'('')*,''**'+&&(4542&*$,.,).7.))+((,2,/&$$%'((&,&+)%%%%%%#%*-0*/12429./6&($')(')($*3775))11/,0(/5:204&$(*&*)'*+*1*+%$'&&'()'''''+,..4%&&*)))+,,0:.421)*-3*-/630*&),'-.0*)**06--.))-1/.1326*((%%'-0)%('*/2-,&&&%(1.681:;/442.2-,-13&,+./85664.)**&*0((,+.78,,*$$#')+876)5+,.78070%%2.6967,,97()4&'(&$(,.683*.6+/.,-90800/3;22036;4877-,):*)-5+/30)('&%$)'%%)++1-..'58/:05+0,--+.)('&$*&+24+-*+,.0449844+398+175556342450146.+*'%&$'(&()/022/,,%&(*/,+++,956170/03383/-/1/((%',4.)/.(1881-,.2560/&'(5<8(*)((&*%+*+.('&&33/0/%#(*)'$%&(*,)+30,+',7,*,,*+./,21(*'('&(%)))++&+(&%))-1+,860,*+.02+2.,+05,/.2.../40/8-03410**)''%/)',*0*,+'')%'$(,.)''*+-144191.(),((&%'('''-10/3.5/2'..-**+*)'0-'''(*,((&(&((''()+,&-)2,795))+&$&$#)%+')/
@c5c407ed-f2fb-4b65-ab0c-ccde0f4f8978 ch=347 read=65540 start_time=2019-12-13T06:46:40Z barcode=BC01 runid=2c9cf7bc05858273f10e7d7ec552fc0bd742dc3e
CTGTTGTACTTCGTTCCAGTTACGTATTGCTGGTGCTGAAGAAGTTGTCCCTAGGTGTCTTTGTAGCTTCGCGCCTGCTATCTTCCGGTTACCTTGTTGCGACTTCACCCCAGTCATGAATCACAAAGTGGTAGCGCCCTCGAGTTAAGCTACCTACTTCTTTTGCAACCCACTCCCATGTGGTGTGACGGGCGGTGTGTACAAGGCCCGGGAACGTATTCACCGTGGCATTCAGATCCACGATTACTAGCGATTCCGACTTCATGGAGTCGAGTTGCAGACTCAATCCGGACCCGGCATATGAGGTCCGCTTGCTCTCGCGAGGTCGCTTCTCTTTGTATGCGCCATTGTAGCACGTGTGTAGCCCTGGTCGTAAGGGCCATGATGATGACGTCATCCCCACCTTCCTCAGTTTATCACTGGCAGTCTCGGCTCCAGCCCGGACCGCTGGCAACAAAGGATAAGGGTTGCGCTCGTTGGACTTGGCTTGGCTGCAACACGAGCTGACGACAGCCATGCAGCACCATGTCCGTTCCCGAAGGCATTCTCATCCTGCGAAAACTTCCGTGGATGTCAAGACCAGGTAAGGTTCTTCGCGTTGCATCAGATTAAACCACATGCTCCACCGCTTGTGCGGGCCCCGTCAGGTCGTTTGAGTTTTGCAACCTTGCTTGCGGCCGTACAGGCCAGTTGAGCTTAACGCGTTGGCTCGGAAGCCACGCCTCAAGGGCACAACCTCAAGTCGACATCGTTTACGGCGTGGACTACCAGGGTATCTAATCCTGTTTAGCCACGCTTTCGCACCCTGAGCGTCGAATGCTTCGTCCAGGGCCGCCTTCGCCACCGGTATTCACTCCAGATCTCTACGCATTTCCACCGCTACGCAGATTCTACCCCTCTACGAGACTCAAGCTTTGCCAGTATCAGATGCAGTTCCCAGGTTGGAGCCCGGGGATTTCCTCTGACTTAACAAACCGCCTGCGTGCGCTTTACGCCGGTAATTTCGATTAACGCTTTACCCTCCGTATTACCGCGGCTGCTGGCAGGTTAGCCGGTGCTTCTTCTGCGGGTAACGTCAATGAGCAAAGACGTAGCACTCCCTTCCTCCCCGCTTTAGTACTTTGGCGAGGCGCTACTTCATACACGCAGCATGGCTGCATCGGAAACACCATTGTTCCTGCAATATTCTCACTGCTGCCTCCGTAG
+
$'$/4&*%(',#-+13'&+09-/.3-8--.<;;;;<438-)1,(,3-0,0+&#(()(,*10)(%$&)+/*+-+463-%()./5:85026:44,5,)0.)-,.329/*.10)-.::58535*)'(17*1-//)(')+82)+,')'))5/'.-+./*)164.799+0-.+-2-*.*2:-%'()/7464346*/(('0/0/./(,---.:2+,34.-*%'$$%&'/2023:42190#&)+/1-.-,5-,+.*()+,1<36-..9/8,.,(%(*222,7,(.')-4560733517+,&&'%%$$&+,.2504512-/))(+-70,,(2.3-)*2+,'*)/4.0243;:;;542+'+,,,--/02,.++-60)35:8(+.1*279:86/01-,(*.34568,:72,/0:3;7924-/1<---601(++&$&((0/%-.234&--6*10343*+.16225558)708842,-/*2&3,011/701,(*/2&)&'&&%&&$*)++.0/-0/443/,#%(*/-48+,./0)23'*,,,''),378,/(4)//)-65723-1)+,-+03/-2125599;9:658*1/34;.03+2*--9;9596032/4/0/58,+.3/3;13.+++:5600/(,2...4-10422(.)'%''&$&%&%%*0..--221+%%)&*))(''-*,..6/*&&$&$%)2*$(/**)',1,3-23335+')-)7*/-.+06/022956-,*3*,,,371715)9-651323899386,-,91227401249;27/,/-/503--.+++13*'$(/)*(+2420-0/48)(**%6352'$&'(16<7571/(29529++)))'%(.,02+2..075,-.0)*+3656766767-6:.1/*02.59()$(&*+.-''&*+*)')+&1/012278+**-/3,)+3&-2-.2&(-1,405710+**..+*),)*01&*,-)(67+-&*,0-.,./41229::7/22/0102/3/-02.-2289*5-*/,4*,/0172.2/../.&/.3+/4)*.4;69;/01423694.)*(+200.-0-,0('(**/.62/./-.9/087555283347361$(%($+'&))(+-:/1::942680)))'&&())*86,)&%&%+*+&)-$+/:19964.212-11126:5556775'+%#$%',0')*#+1/+))**2+*,,(%*)-,,.+,06068+(+0
@74ea6650-6f07-430a-9ce3-b666f4c6d289 ch=27 read=46872 start_time=2019-12-13T06:46:39Z barcode=BC01 runid=2c9cf7bc05858273f10e7d7ec552fc0bd742dc3e
CCGGTTGCCTTGTTGCGACTTCACCCAGTCATGAATCACAAAGTGGTAAGCGCCCTCCGAAGGTTAAGCTACCTACTTCTTTGCAACCCACTCCCATGGTGTGACGGGCGGTGTGTACAAGGGCCGGGAGCGTATTCACCGTGGCATTCTGATCGATTGCTAGCGATTCCGACTTCATGGAGTCGAGTTGCAGACTCAATCCAGACTGACGCACTTTATGAGGTCCGCTTGCTCTCCTTGAGGTCGCTTCTCTTTGTATGCGCCATTTGTAGCACGTGTTAGCCCTGGTCGTAAGGGCCATGATGACTCTGACGTCATCCCCACCTTCCCTCCAGTTTATGGCGGTCTCCTTTGAGTTCCCGGCGGACCGCTGGCAACAAAGGATAAGGGTTGCGCTCGTTGCGGGACTTAACCCAACATTTCACAACACGGGCTGACGACAGCCATGCAGCACCTGTCCACGGTTCCGAAGGCTGTTCTCATCTCTGAAACTTCCGTGGATGTCAAGACCAGGTAAAAGGTTCTTCGCGTTGCATCAGATTAAACCATGCTCCACCGCTTGTGCGGGCCCCATCAATTCATTTGAGTTTTAACCTTGCGTATTACTCCCCAGGCAGTCGACTTAACGCGTTAGCTCCGGAAAGCCACGCCTCAAAGGGCACAACCTCCAAGTCGACATCGTTTACGGCGTGGATTTTACCAGGGTGTAATTCTGTTTGCTCTGCTTTCGCACCTGAGCGTCAGTCTTCGTCCAGAGAGGCCGCCTTCATACCGGTATTCCTCCAGATCTCTACGCATTTCACCCGCTACACCTGGAATTCTACCCCTCTGCGAGACTCAAGCTTGCCGGTATCCAGATGCAGTTCCCAGGTTGAGCCCGGGGATTTCATCTGACTTAACTCTGGGAAGCCGCCTGCGTGCGCTTTACGCCAGTAATTCCGATTAACGCCTCCGTATTACCGCGGCTGCTGGCGCAGGTTAGCCAGTGCTTCTTCTGCGAGGTAACGTCAATGAGCAAAGGTATTAACTTTACTCCCTTCCTCCCCGCTGAAGTGCTACAGCGAAGGCCTTCTTCATACACGCGGCATGGCTTGCATCAGGCTTGCGCCCATTGTGTAATATTCCCCACTATTTGCCTCCCGTAGGAG
+
2.'-70&30.1--7)--027:/**&%#%*+4543840+/,5/./6766(&'*+2,)0(&(1-51984./.+,0,%03;.6:6,,2*.)('+,/;../6:555556.77/12(*+/,*(,((/*.'-/.*'-,,-04/.1.,2)(,/586544*-&').*+-.+/1/5:476'33953542+,,*)%*.6,2**,003(;-/+%&*)()).*.&()')*73)3*),,%(/0/0//)-$&%&'*/+-%&/+4586;2'(%))..09/94+'))*++2-/*)&&$**.-2:98/.1++162;91000.000(&(-/1592/646.+-53./0,*7(*-0:)$$)+*-.,+13((0+,*04738,0-1(0.89783330/400:0-5.540*+))1,.,+--+220159:407/4)42*0124/:9-,000003584231,,''*003629380)0.08-.//++-/1:+6(%&((.,,/5:3244,++(&$(.,23/8;.3:;:836542669;3784283,+23;97:1/0/01&)**6('.406<87;820335:4750/**+--035-185)112,74;7*/.)(&+199)6-66381/,%%*&$'+5.-)-178&8864709/1*)('%-+**01/+2+0.)&+4+/.274887(+4,.)(*+.--1*3*112..13680575-3.710100&1.+(+-2)25--(/,05:7661:/+.10**,.7703646:52-4558:45799:92/7))*)+$/--1138162''+15*9899<8:36(+,441223352300911&*1**./.--30084641402+2:4)('&%&))-,.7921+..1,/3'1/1/:(*+67554686053(254810-7.*267,)55,-42442/,-+.&*)0/-0%,+$.;68:5431+)+*'&$''1059)134/69-*)*./+&'&)*//(*++**)26250:2224,1*)$%%(+-/.-25'.-(*2.89;,++,**,-,055/,-+500/7517-(+()*+,()166-.-19+6;91/911,))-&+(',)+,)*)%,'(-+.,.-939<:9942&+'&)')$%$%%&%')237*45./--.10::-.8/-%%)3.11,87:-,*,'+4)(.506:+-:78/,.
@cf296920-5247-4c68-bb49-9a87d05d1b3e ch=9 read=27205 start_time=2019-12-13T06:46:39Z barcode=BC01 runid=2c9cf7bc05858273f10e7d7ec552fc0bd742dc3e
CTCCTGCAGGCAGCAGTAAAGAATTTCGGCAATAGGGGGAAACCCTGACCGAGCAACGCCGCGTGGAGGAGAAGAGGTTTTCCGGATTGTAAACTTCTGTTATAGGAAGAACGGCGGCTGAAATGGTAGCCAGTGACGGTACTGATAGAAAGCCACGGCTATACGGTACCAGCAGCCGCAGTAATACGTAGGTGGCAAGCGTTATCCGGAATTATTGGGCGTAAAAGAGGGCAGGCGGCAGCAAGGGGTCTGTGGTGAAAGCCTGAAGCAACAGTAAGCCATAGAAACCAGGCAGCTAGAGTGCAGGGAGAGGATCGTGGAATTCCATGTGTAGCGGTGAAATGCGTAGATATATGGAGGAACACCAGTGTAGAAGGCGACGATCTGGCCTGCAACTGACACTCAGTCCAAAGCGTGAAACCAAATGAGGATTGAATGCCTAGTAGTCCACGCCGTAAACGATGAGTACTAGGTGTTGGATGTCAAGTTCCAGTGCTGCAATTAACGCAATAAGTACTCCCGCCTGGAGTAGTACGTTCGCAAGAATGAAACTCAAAGGAATTGACGGGGGCCCGCACAAGCGGTGGAGCGTAATGGTTTAATTCGAAGCAACGCAAAGAACCTTACCAGGTCTTGACATACTCATAAAAGGCTCCAGAGATGGAGAGATAGCTATATGAGATACAGGTGGTGCATGTGGTTGTCGTCAGCTCGTGTCGTGAGATGTTGGGTTAAGTCCCGCAACAGAGCGCAACCCTTATCGTTAGTTACCATCACATTAAGTTGGGGACTCTAGCAGAGACTGCCAGTGACAAGCTAGAGAAGGCGGGGATGACGTCAAATCATCATACATATGACCTGGGCTACACGTGCTACAATGGATGGTGCAGAGGAAGCGAAGCCGCGAGGTGAAGCAAAACCCATAAACCATTCTCAGTTCGGATTGTAAAACTCATTTGTAAGTTGGACCGCTAGTAATCTGAATCAGCATGTCGCGGTGAATACGTTCTCAGGCCTTGTACACCGCCCGTCACACCACGAGTTGTCTTACCCGAAGCCGGTAGCTAACCGCAAGGAAGGAAGCTGTCTAAGGTGGGATTGATGTTGGGGATTGAAGTCGTAACAAAAGGTAACCGG
+
&*/+%$%$()+,372043+((()&0,..52151%+**(%*-.0<200163321531424:44473/-1,(%()'))+282//'2.(/+,-11'//5/3,4-,-0,-+/+/43&1-+.*)%$(+'0.,)+.+$+///6593+-1&),(%)**%&'%%(%%'%)&(,50336//,,+4++,&.,3*+,4.3()'(-8114'*'&**)+'&),'2))5+,687543:/)'),.705765+7321,6)+-0&*'%%)+554466010'*&(#&'%(&))25)/5.2/,14.-2,*0,1344--,,,/0-23(&)&-7024.:4-0-2-5:572-+&&&'*)0*/7,*./898222//(+2/+2,(9218;030-$%&+.'****,11/1.5,2)%&'))(%)+5'330,--5)''*),+/*('$)%47:-,&/.)2,$'2.&381,+.-/152+-038/02:42-,,+*.1.36211257;6:8;9:915*+8-3(0/76766.%/60:7++65451.3,0.6-))24./*%(**0602-1./*-+,*+61-(.*'3468,,*/,5,516//983/5-()*,06/63654:)02'1%$'158:9397:/*.*()0263458)*/44318116(+),,,1//.+.*113*/-3/-*/122)**+)-/46+**)*86467796876373555031187220-+)-//30047771.100442344711035-7,&&2-049-.85*$&*&0*+&),143*47)(,,00669*)+1).74//))*1953,7-69:/0366+'**(*+,./::8:654124.**+,))(('&1++*56)2238:976576/11781($*#'+,0168-)-1+31,%'+,12/'.+++,/,,30//25+,/1*/*.'(0,/5*-//,0,0.3*,-;;7-<8*-099.:89<2.1&(+002-+.-*'*0,',-0%',%$$'*''(%((,5))+)**2.*)$'*83.*()&-.9969/50'&2,+0//9545)39853500/0/24239.0254434112,')',-,$'''51))*/*-5463,06,-3/+./02/307,0))%$%&32.0)2-56:2/2,**)'&&'(-)%'')*-)*-2013,54+'.++6;9679
@680cc107-525b-4f31-ae2b-f65b7295e921 ch=154 read=79378 start_time=2019-12-13T06:46:38Z barcode=BC01 runid=2c9cf7bc05858273f10e7d7ec552fc0bd742dc3e
CCGGTTACCTTGTTACGGCTTCACCCCAGTCACGAATCACAAAGTGGTGCAGCGCCACTCGAAGGTTAAACTGCCTGCGCTGCGTACTCACACGTGGTGTGACGGGCGAAGTGTGTACGCCAGGCCAGGAACGTATTACCGTGGCATTCTGATCCGATTACTAGCGATTCCGCTTCATGGAGTCGAGTTGCAGACTCAATCCAGTTCACGACGCCTTTATGAGGTCCGCTTGCTCTCGCGAGTCGCTTCTCTTTGTATGCGCCATTGTAGCACGTGTGTAGCCCTGGTCGTAGGGCCATGATGACTTGACGTCATCCCACCTTCCTCAGTTTATCACTGGCAGTCTCCTTTGAGTTCCCGGCCGGACCGCTGGCAACAAAGGGTAGAGGTTGCGCTCGTTGCGGGACTTAACCCAACATTTCACAACACGAGCTGACGACAGCCATGCAGCACCTGTCTCACGGTTCCCGAAGGCACATTCTCATCTCTGAAAACTTCCGTGGATGTCAAGACCAGGTAAGGTTTTCGCGTTGCATCGAATTAAACCATGCTCCACCGCTTGGTGACCCCGTCAATTCATTTGAGTTTTAACCTTGCGGCCGTACTCCCCAGGCGGTCGACTTAACGCGTTAGCTCCGGAAGCCGCCTCAGGGCACAACCTCCAAGTCGACATCGTTTACGGCGTGGACTGCCAGAATTATCTAATCCTTGTTTGCTCCCCGCTTTGCACCTGAGCGTCAGTCTTCGTCCAGGGGCCGCCTTCGCCACCGGTATTCCTCAGATCTCTGCGCATTTCACCGCTGCACCTGGAATTCTACCCCCCTCTACGGGACTCAAGCTTGCCAGTATCAGATGCAGTTCCAGGTTGAGCCAGAGGATTTCGCATCTGACTTAACAAACCGCCTGCGTGCGCTTTACGCCCAGTAATTCCGATGCCTTGCACCCTCCGTATTACTGCGGCTGCTGGCACGAGGTTAGCCGGTGCTTCTGCGGGTAACGTCAATGAGCAAAGGTATTAACTTCTCCCTTCCTCCCCGCTGAAAGTACTTTACAACCCGAAGGCCTTCTTCACACGCGGCATGGCTGCATCAGGCTTCGCGCCCATTGTGCAATATTCCCCACTGCTGCCTCCGGGCAAG
+
///22:+1.1/+*,%*/(*.2/4/;:;-4+****2875./'*&%''&&%%$$%&0/+,+.--2./,.60&-3/0/''*&&'%%#%%'(,%)$'&)+0.+&*''+22,&&&'-%)&&&*)-3/1545087741*+&)%&*8265:303:3++),1,**2--,1013658;87-./:/8990*+,/.0014.0()977:/;/30-/10.&(,/5*,%(064655242763051,,//-/)()%'%',./300/*.1++.-3436;471)&+,.020024002.28+&'/*,-53)/*6:652320/..0/16733-..:/*--013704+,-:1./247102//1987908;:,5594370-52249.26+-45730(129/,7.0,*&4)4/151343928-*&.3/2041+10),(/1091.-.2++&))0/000067/:7676//()(+,*02,+-.5312/4561'&)*//2///)1:798776630+))(%&/+.-,,.121()'+,()36),/,,)1)4;<7.35432')'*-.*2.22<:::6116767,22*---.')*%*.3-1276;9<:49<:44+;<<-39.2*,*,/-50+5-/-354*+//4-14386154432/1+,.(.406+1)*($&&&)-.10-3++*+4926.4*.(+,.3665:95169.//9667:;9:6.6:73-///+/817114.0((9:-,1/754+&&'*'$&%/0./)378;807637<7361/+3970-)*/56:878;,67.95;;<9808**-7897951)*-0:;5457//*'*)+((%-*'53430625483-3667+*-*/601:0032/25''-))-1289798:914)%-3/7/0/;2(,%.)*28.+&'',/,./15170568*99/3:--//03:///;802/31)(-..01.8*)(-,/-.-,-649313:/4311--'.30500/-./2---,&*)(,((-9%4,+,3-21,.(/3/3:98991910(&&-5,,4+,,3.3./3+.37+-:73.654-)*+-37+.0/.38.)1/03:*).(1+868:86;21*(($'.01'2.87/./-.:147-0,''/./;4+2.-,2+0-,,::9984.07/3322:.7+*+''.6-
@e098581f-0e0d-4e5d-b64b-30f41d69934f ch=412 read=71502 start_time=2019-12-13T06:46:37Z barcode=BC01 runid=2c9cf7bc05858273f10e7d7ec552fc0bd742dc3e
CTCCTACGGGAGGCAGCAGTGGGAATATTGTGCACAATAGGCGCAAGCCTGATGCAGCCATGCCGCGTGTATATGAAGAAGGCCTTCGGGTTGTAAAGTACTTTCAGCGGGGAGGAAGGAGTAAAGTTAATACCTTTGCTCATTGACGTTACCCGCAGAAGCACCGGCTAACTCCGTGCCAGCAGCCGCGGTAATACGGAGAAGTGCAAGCGTTAATCGGAATTACTGGGCGTAAAGCGCACGCAGGCAGTTTGTTAAGTCAGATCTTAATCCGGGCTCAACCTGGGAACTGCATCTGATACTGGCAAGCTTGAGTCTCGTAGAGGGTAGAATTCAGGTAGCGGTGAAATGCGTAGAATCTGGAGGAATACCGGTGGCGAAGAGCGGCCCCTGGACGAACTGACGCTCAGGTGCGAAAGCTGGGAGCAAACAGGATTAGATACCCTGAAACCAGTCCCACGCCGTAAGCGATGTCGACGGAGGTTGTGCCCCGCTTGAGGCGTGGCTTCCGGAGCCTAACGCGTTAAGTCGACCGCCTGGGGAGTACGGCCGCAGGTTAAAACTCAAATGAATTGACGGGGGGGGCCCGCACAAGCGGTGGAGCATGGTTTTAATTCGATGCAACGCGAAGAACCTTACCTGGTCTTGACATCCACGGAAGTTTTTCAGAATGAGAATGTGCCTTCGGGAACCGTGAGACAGGTGCTGCATGGCTGTCGTCAGCTCGTGTTGTGAAATGTTGGGTTAAGTCCGCAACAGAGCGCAACCCTTATCGCTGTTAGCGGTCCGGCCGAGAACTCAGGAGACTGCCAGTGATAAACTGGAGGAAGGTGGGGATGACGTCAAGTCATCATGGCCCCTTACGACCAGGGCTACACGTGCTACAATGGCGCATACAAGAGAAGCGACCTCGCGAGCAAGCGGACCTCATAAAGTGCGTCGTAGTCCCGGTTAAGGTCTGCAACTCTCGACTCCATGAAGTCGGAATCGCTAGTAATCGTGGATCAGAATGCCACGGTGAGTACGTTCCCGGGCCTTGTACACACCGCCCGTCACACACCATGGGAGTGGGTTGCAAAGAAGTAGGTAGCAACCTTCGGGAGGGCGCTTACCGCTTTGTGATTCATGATTGAAGTCGTAACAAGGTAACCGGAAG
+
+/1.%(+)1.+0--556548590+/,,13*,,,-.01/(1.,)+3724:7753(('%-*433952321120.*,-//&)*,/1759:-997:5506,+,-+02<--..19;.),,03,.''(.:410403/).'&%32323-23225/31.2:/+.+(,)%)+75/52.4...720102)*()(1512//+*)&%$%(+))&%)),)/1+,.16250426233203;;;67+,4;2-///,.-/)*64'66::11:2:188,+,,%+(*(*/*+52//1//0617;4-5/644550/--.13.:...)&'(',,230&),8/.(*((,,).+1-3(,*)*123;72246..*,+++-//04;6.2-+-*+-3/3/2860..)),.412:.)',,04)'1-../2566888;87*(-)&)+11+-'),14...*0(./-.17,89,-.&&%&(+,,/-*(/-286.65)//,,*,-2-,+2/2/.:03,620,'+)0,.)0+)+),,/1/+0,-,5+,4922220;2815878:998:673.)*'+-42:90$&')1.878:-61+/9+*-28282457:;;;4.014**+,..4-0499:1--.,01/.<<.38:;61221285613-.7+-76717113*,-450-*()+571125-0.-/7<74340++/55.01-&++/;85;17:243846655532173:;3..*++644337478456772./27,+*+2/+(352864940./1,*,2/5&&(*/004.1,('*).2&&4',,$&)*-22.*01.*&)%2*,,*),(+,879:/--,+./554477;104-/-/,3::3577788881--.0674)*(*(+)%$##%()5731-+**)(&('*+/111081+300166797-'(&)*)-/78734/3,+'(+0(.19/63*0,+23+*-387878:66/6-'-+.-)'(,,-/,-1-.**'(/&3345562/3./1397989753*//15224:;<8674207224;00*/0((*,0135902,,40841601020/-//117(,4/*-)+*-45672.&((2877;073:,&+)'((*($'%%')+//55-85'*1-66330-2/&./51-.23391155263+..++5477461,0.,4651572-+
@cbf68fa7-0217-4fbc-9c33-176deceb9833 ch=245 read=164280 start_time=2019-12-13T06:46:35Z barcode=BC01 runid=2c9cf7bc05858273f10e7d7ec552fc0bd742dc3e
CTCCTACGGGAGGCGGCAGTAAGGAATTTTTTTCGGCAGAAACCTGACCGAGCAACGCCGCGTGAAGGAAGAAGGTTTCAGTTGTAAACTTCTGTTATAAAGAAGGAAGAACGGCGGCTACGAAATGGTAGCCGGTGACGGTACTTTATTAAAGCCACGGCTAACTACGTGCCAGCAGCGCGGTATGCGGTGGCCAGCGTTATCGGAATTATTGGGCGTAAAGGGGAGCAGGCGGCAGCAGGGTCTGTGTTGAAAGCCTGAAGCTTAACTTCAGTAAGCCATAGAAACCAGACAGCTAGAGTGCAGGAGAAGATCGTGGAATTCCATGTGTAGCGGTGAAATGCGTAGTAGATATATGGAGGAACACCAGTGGCGAAAGGCGACGATCTGGCCTGCAACTGATATCCCAGTCCAGCGTGGGAGCAATAGGATTCGATACCCTAGTAGTCCACGCCGTAAACGATGAGTACTAAGTGTTGGATGTCAAAGTTCAGTGCTGCAGTTAACGCAACCGAGTACTCCGCCTGTAAATCAGTACGTTCGCAAAGAATGAAACTCAAAGGGAATTGACGGGGCCGCGACGGGGTGGAGCATGTGGTTTAATTCGAAGCAACGCGAACCTTACCAGGTCTTGACATACTCATAAAGGCTCCAGGGTGGAGAGATAGCTATATGAGATACAGGTGGGGTGCATGGTTGTCGTCAGCTCGTGTCGTGAGATGTTGGGTTAAAGTGCAACGAGCGCAGCCCTTATCGATAGTTACCATCATTAAGTTGGGGACTCTGGCGAGACTGCCAGTGACAAGCTGGAGGAAGGCGGGGATGACGTCAAATCATCATGCCCCTTATGACCTGGGCTACACGTGTGCACCACAATGGATGGTGCCAAGAGGAAGCGAAGCCGCGAGGTGAAAGCAAAACCCATAAACCATTCTCAGTTCGGATTGTAGTCTGCAACTCGACTACATGAAGTTGCGGAATCGCTAGTAATCGCGAATCAGCATGTCGCGGTGAATACGTTCTCGGGCCTTGTACACACCGCCCGTCACACCACGAGAGTTGATAACACCCGAAGCCGGTGGCCTAACCGCAAGAAGGAGCTGTCTAAGGTGGGATTGATGATTGGGGGGTGAAGTCGTAACAAGGTAACCGGAAGATATTGAGCAAGTAGGTTAACACAAAGACACCGACAACTTTCTTCAGCACCAACAATATGGCGCGGG
+
*1411584;6,+/)*..+.,,*)*',+79:;/-614('&%&-.1)+.1643*-((,(((&&',**,((,-$*)./6<;5.4.81126,3597:4943260+)(*+.,/.087,,+./1///(%'**,453325&.-14:(91009;;,7.2/1'.2-0-8+++505485885:3'/,+-/064555/*(&((.(),-0519222&0(+/.+2.7896446;3-)/+&+..2:87974(6(5:0/.-,+,()%*'()04440-)(*+1*,-6-,//38-1;1:1.0+',(((-(%&)/**+++65/01)')+*'(()+5,2*5,:954130,,--/9875</..:41+&(.46981(,0/.6--:8687445.8,+,.).,33653233133460.-.,,&(%&$)**)*/-7&(&++*,'&'%&)'&%-+%-%#&*+.-7-+&4576256+,.4:44030.(%)($')*77996828292::6776:5/0::65:78865**/,9-7,+,'+())$&((*3557:3(')($'%((,-027;92306++/6974;724:08'()%))1-87,/)5136'(&&%),*)+./(,.14/+,01:7+,23/((*$(.(0/)),+)+./*2:$/%&$'&&,9+3.113467;0,7.-/(*,''(*.))+*-,--..55-06445337,4++051-./959794;222466122225669:798846960<0::1.15-$&$($$&''((+,-&22)()(+.677463;44:9;981:290470:;125644*32,-/0499::11.,,//6.///73(&&'+703;;436569754.4/-.399780195+.//041/'*+2676//(&&0(*$)$')++-<..;:::7640'(((()+*0-///2-0723/,/-.+)4-$33;;61;6&')58-/02;607()+<//9,/5-/2589::989777004:77-.034060+(*.-233%'''',,201/226:892133488857)..,-:56756:55624456.7/0086859<99;5/00..02-,.,)()),800.3.0*91*(+0-28/;7838+,7;991221(*-,-)(*,20/.*)0.&(((%4+-///8/:.7710(,'*)(+128::220+/.2527001*'((&((*'3644-.0109+/((*.-70-04688556/+(/0,9956)+,..31''+'&&&$$&#%$#$
@66101abf-eac5-4503-8cd7-9f90909c0984 ch=147 read=76610 start_time=2019-12-13T06:46:39Z barcode=BC01 runid=2c9cf7bc05858273f10e7d7ec552fc0bd742dc3e
CCGGATTTACCTTTGTTACGACTTCACCCCAGTCATGAATCACCAAATTGGTAAGCGCCCTCCCGAAAAGGTTAAGCTACCTCGCTTCTTTTACCAACCCTCCCATGGTGTGACCCGGGCGAGGTGTGTACAGGAACGTATTCACCGTAACGTCTGATCCACGATTACTAGCGATTCCGGCTTCATGGAGTCAGGTTGCAGACTCAATCGGACTACGACGCACTTTATGAAGTCGCTTGCTCTCGCGAGGTCGCTTCTCTTTGTATGCGCCATTGTAGCACGTGTGTGTAGCCCTGGTCGTAAGGGCCATGATGATGACGTCATCACCTTCCTCCAGTTTATCACTGGCAGTCTCGCTGAGTTCCCGGCCGGACCGCTGGCAACAAAGGATAGGAGGTTGCGCTTCGTTGCGGGATAGCCAACATTTCACAACACGAGCTGACGACAGCCATGCAGCACCTGTCTCCGCGGTTCCAGGCACATTCTCATCTCTGGCTTCCGTGGATGTCAAGACCAGGTAAGGTTCTTCGCGTTGCATCGAATTAAACCATGCTCCACCGCTTGTGCAGGCCCCGATCGAATTCATTGAGTTTAACCTTGCGAGCCGTACTCCCCAGGCGGTCGACTTAACGCGTTAGCTCGGAAGCCACGCCTCAAGGGCACAACCTCCAAGTCGACATCGTTTACGGCGTGGACTACCAGGGTATCTAATCCTGTTTGCTCCCCACGCTTTCGCACCTGAGCGTCAGTCTTCGTCAGGGGCCGCCTTCGCACCGGTATTCCTCCAGATCTCTACGCATTTCACCGCTACACGCAGATTCTACCCTCTACGGGACTCAAGCTTGCCAGTATCAGATGCAGTTCCCAGGTTGGGCCGGGGATTTCCACATCTGACCAACAAACCGCCTGCGTGCGCTTGCTACGCCCAGTAATTCCGATTAACGCTTGCACCCTCGTATTACCGCGGCTGCTGGCACGGAAGGTTAGCCGGTGCTGCTTCTGCCGGAGTAACGTCAATGAGCAAAGGTGTGCTCCTTCCTCCCGCTGAAATTGCTTTACTGGCAAGGCCTTCTTCATACACGCGGCATGGCTGCATCAGGCTTGCGCCCATTGTTAATATTCCTGCTGCCTCCCGTAGAG
+
6-(,#9-((/-03,&-/&(*)+-3-*,01+**01++**/.0),&+)(''),../***036*47+(+20)..2948%+*&*+((&)2.95;;3)--)&13,)*2)'***(*)+.,((*69.-&'+,.22336-85921'*'+-,.29322,.)1-/35764/001794400-/047954,,15:9-,-,((**,*/0:67..4434*8+/(1-0.-/11533-0/94+(%*%''*(,+:---30424.&--,.-14952-65*()(,18:;<829/,,++&-++*++-,-./57)*3:93%1$%-3/::53.-,+)(*./888945.118;88-3,,-4:50149::/</./7+*.%(7.-0599;6,5151901+()*,,+.-.+7(2-88+,0),*-6/0)),(2216.-.7/0+,).6(..-69**+-224+3'$//00/0.$,*&**&(%$%')(141454-2,&,046/70%(-,,135:323-34210()*+0.9789<::/4547458;6585/(,,*62/60-/+-,+,388*+,0,3;837/.&*+1.*/0--/,,044&-1/40('(,0&+)-;)(0*)449<9-3.,+.*+,%%))*9451587--/)7,20/-.66:982--./30.137)1,1+.2.24776963-4+**+183:.61((')+.-/-33/85-&&*++,659513,-*+//--105()1279987<7-0,044,(+,-/351/4+3-%)++*,-.56998<:85:%+6:239559496,,$(,173552/,&('&&10111(&($&+0;82258**(&'#&$%'$(0'&&%)--(3-021;9606/52')***2:.12)15249:51/12;780-..2-*'-0/(--.$2.()&$'((72..-,+72790791//)+-/85.-,4)(&*)/102--)-(,0670/0711711/32---16+-:566382398;0;0107521.)-(/'',309//-3&,./12../9/103(.-%),78756525/-*-/.:/,**$/).247233''.1,'1+,*/*-*%(/-'%*+01,(++.2:7:1181,5//)20226236595300003188214+*+2/.,5/,,-&-&&(1/-)**)(*))*7,+/.+*&
@38767831-47ba-45d5-b447-f1aaa7e0cf35 ch=300 read=126480 start_time=2019-12-13T06:46:49Z barcode=BC01 runid=2c9cf7bc05858273f10e7d7ec552fc0bd742dc3e
CCGGTTGTTACGACACCCTGATCATGAATCACAAAGTGGTAAGCGCCCTCCCGAAGATTAAGCTACCTACTTCTTTGCAACCCACTTATGGTGTGACGGGCGGTGTACAAGGCCAGGAACGTATTCACCGTGGCATTCGTTCCACGATTACTAGCGATTCCGACTTCGTGGAGTCGAGTTGCAGACTCAATCCGGACTACGACGCTTTGTAGTCCGCTCTCGCGGGAGTCGCTTCTCTTTGTATGCGCCATTGTAGCACGTGTTGCCAGCCCTGGTCATTAAAGGCCATGATGACTTGACGTCATCCCCACCTTCCTCTCAGTTTATCACTGGCAGTCTCCTTTGAGTTCCCAGCCGGACCGCAGCGTAAAGGGGGGGGGATGGTTGCCTTTCGTTGCGTTAACCCAACATTTCACAACACGAGCTGACGACAGCCATGCAGCACCCTGTGCCACGGTTCCCGAAGGCACATTCTCATCTCTGAAACTTCCGTGGATGTCAAGACCAGGTAAAGGTTCGCGTTGCATCGGGGTCAAACCACATGCTCCTGCTTGGTAGGCCCCAAATCCAATTCATTTGGGTTTAACCTTGCGGCCGTACTACGAGGCGGTCGACTAACGTTGTTAGCTCGGAAGCCACGCCTCAAGGGGCGCAACCTCAAGTCACGACATCGTTTACGGCGTGGACCACCAGGTACATCTAATCCTGTTTGCTCTTTACGCTTTCGCACCTGAGCGTCAGTCTTCGTCAGGGGCCACCCTTCGCCACCGGTATTCCTCAAGATCTCTACGCGTTTCACCGCTACACCTGGAATTCTGCACCCCTCTACGAGACAAACGCCGGTAATGGTGCGATTCCACGGGTTGGGCCAGAGTTCCCACCATCTGACTTAACAAACCGCCTGCGTGCATACGCCCAGTAATTCCGATTAACGCTTGCCTCCGTATTACCGCGGCTGCTGGCACGGGTTAGCCGGTACTTCTTCTGCGGGTAACGTCAATGAGCAAAGGTATTAACTTTACTCCTTCTCCCGCTGAAGTGCTACAGCCGAAGGCCTTCTTCATACACGCGGCATGGCTGCATCAGGCTTGCGCCGGTATTTTTATCAATCCCCGCCGCGCCTCCCGTG
+
1.&()*%'.)*+'(%)*)$&(441667;86133:2,-/8557/548;641.*(.,''**1()*,+14+%)*5*6;8)0-&24,&%)%()0/',),-,),((.1--2(+23,),*$670510766;3*+5/5,2+)+0'%%)+&%()),:-,()&'(/1:4630-/,,%0(&'(*1../.601''-**2-7./.,303.,,-)+'((.-))(,)-'%(-,(+&&%)(&')*/0809985;4--/.0348;96;1.-/.)0/2.1)*'&)+2:4,/893).$')),..847455//,-+*)*,235618;3,1:7;42,,')&'+;3.1225/00.(010/1&'')-013632-*-/70:353''%&(+*/:,.*-***,.('&(-%')-('-+,*-)&$%##&%)&'---+06,+&&,*.%(*(+-.../2$84(0412,(''(%/-*''*&*)&*)/59484..5*3,//--82457:::9**45+/315935798;59817.0.9..412:4*5.78.3-7,*+,0+*(($**092-9.1)1//02+%')*+.($#'*41/(((,-.+4.3;2).+%&&)-45,7.4/6100526(,()*$)&'/*03./.1*&(4,3,*''(.)*-13).**&+.,1/2748)-)1-)*',-4090702,10''(+--354275,1-3112682+%$)*&+(&%''))((5+,21/.1*$$'(%'''*,*+*+,+-,16//(+313-*+-.:;9608'.7:584117.1:757:-3*(*-.9;8)*+'.*-/1264+,)*)053.*,0*.45705855-2,1011',&+,/-01/,,)*++'*-'&(*5+/&,)&(&*&'*)..,*./(6710&),/(%(&*,/-.)$%)*),,-/0/30408:83;38:7751,'&&&$''+4..236533,1+-141/*$$$##*,(+20/0.++8,8405/019.:,++8234/-*,1/&3.'.7/99<4213'66229967.9---:678<,0-.//74/.100(*+2/(-((+-()+-)),'*&&+%%)(1,+''+1,++7-394-('($(()+3/212741333443/4-*,(*,34///++//2(()'&$&'(++'**&**,1.18++6*
@b65ce89d-f27f-43bb-9a18-481f3a327d8f ch=156 read=71487 start_time=2019-12-13T06:46:44Z barcode=BC01 runid=2c9cf7bc05858273f10e7d7ec552fc0bd742dc3e
CTCCCGCAGGGGCGCAGGCGAATTCGGCGAAATGGGGGAAACTGTGCGGCAACGCCATCAGAAGAAAGAAGGGTTTCCGGATTGTAAACTTCTGTTATAAAGAGAACGGCGGCTACAGGAAATAGTGGCCGTGACGAAATGCCGCATTACGAAAGCCGGCAACTACGTGCCAGCGTGCGTTAATACGTAGGTGGCGTTATCCGGAATTATTGGGGCAAAGGAGGCGGCAGCAGGGGTGTGGTAGCGCGGAAGCAACTTCAGTAAGCCGCTAGAAACCAGGCAGCTAAGGGTGCAGGAGAGGATCATTAGATTCCATTGTGACGAGGTGAAATGCGTAGATATATGGAGAAGATTTCCAGTGGCAAAACGCTTGATCTGGCGCACCGGCTGACTCAAGTCCGCGTAGAACAGCCAGTTGATACCTGGCTGTCAACGATGAAGTGTAAGTGTTGGCGGATGTAAAGATTTCGATGCGCGGTCGCGCAGCCGAGAACGCCGCCTGAGTAGTACGTTCGCAGAATGAGAAGCACAAAAGGAATTGACGGGGCCCGCACAAGCGGTGGAGCATGGTTTAATTCAGGAAGCAACGCGAAAAGAACACCGGAATAACCCGACATACTCATAAAAGGCTCAAGAGATGGAGATAACTGTGAATGCAAATTTGGTACGTGGGTTCAATGTAGCTCAATGGCGGATGTTGGAGTTAAATTCACCAGCGAAATTCGCAGCCATATGATTCGTTGCATCATTCAGTTGAGATACGAGACTGCGGCGTGACAAGCTGGAGGAAAGGCGGGATGACGTCAATCATCCCATGCCTGGCTGGTACGTGCTGCAATGGATGGTGCAGAAGCGAAGCCGCGAGGTGAAGCAAAACCCATAAAACCATTCTCCAGTTAAGTTGTGGTCACCAAACAGGCGCTGGTTGGTCACTAGTAATCGCGAATCATGTCGCGTTGAATACGTTCTCAGGCCTTGTACACACCGCCCGTCACACCACGAGAGTTGATGGCACGGCCGGTGAAACAACGCGAGAAGAGGCTGTCAGAGTGGGATTGATGATGATTGGGGTGAAGTCGTAACTCGGGTAACCGAAAGATAGAGCGACAGGCAGTAGTTAACGAACAGGCAGCTTTCTTCGGCGCAGCAATACGTAACTTACCGCACC
+
&),,&#%%)**%$%&'&&$%'%*%'),+&&((%'+--*%*(()&(%%')/1451./&&(('.*',2*(,(-1,0;/+,/,+-6)-.9///:444.7-.,0(&(%'%())&''--,.$/+.510'*,-1+)(%&$&%&&%%$('%&$'&%#%),)&+-&$$(+*-./(.((-.+*($%&%)')(.$.%'&'-'-'()720.9*,($#*(',+(/,**).*%&$%&-(+*'''%(.0)*'&&(%%&'&&*&+'&(''(-01+346,&-*%)-&&(())+/--2-(,-+((0,-/9-80+)(/9474'/)*(+1,..%'$$$%#'$$(),+/-0*,/75748876//420%((&&',,-+,-+5+'))'$/)))))*,.)0)*&'&.,-,-)*&%$'((()+&%&%$%'(+*(&('&'',)''&-('&%%'''**%)(+-*)'&&#%+1,/+2+1*,01//))%)'&*+/,-,+,(*(((&%#'(%($%)/)+*,/-,130452.-*0*-/+00388.04),61+)%&'((..184(+*,,2123*+-.'+6,*,-.(0(*-.724-///75.3;:.84:5%*'(+&(.4../*+7/.((()$%)-+,*&%$$$$)1135.53601286+/766/&'&&)+72-+'%&(&&%%%%%()&($%%('%+.-&)&$&&$''$&%*$$&&()(*&'%)')+()$%*(3+-/937))()%)$$$&%&'&(%%%)*$/,#$&*%&.1)*,'#$%()*,.&,*,,)()'&$$&&%+-2(+$'%'(,.035./01.,*+,2*./*+/-+,*)+&+)&''&%&-/)&0&*%%$'%'('%$(&%%''(*)0-.769862//'()'%(&+*(0:75/-+**,,6./04<:2:5$%)6:53888:4/3-'))'$%*.2*(&),2')'')','&%&#$$((*,'((,'+'()-.811')&&+''(%%42+*(-),-2.)-(,,-,91389-8-+,0/-,,.41494223/0./.'('%(%,)/,+))%%"%%$)(7,93()*)-'&&)(''+,'%((()+,,()%*,.66641-,*)*,-04/%02,,,/-&+,()'(''('&&&,-0*,01*(,74,-.+*))%*-5+.0)*&)#$&&$$%$&&'&%&.0*(//5(,*%(%%%,)'%**+,1&'$$%&$&#%"
@3e249f34-5c6e-40e0-a369-1f3c386b2354 ch=347 read=65542 start_time=2019-12-13T06:46:43Z barcode=BC01 runid=2c9cf7bc05858273f10e7d7ec552fc0bd742dc3e
CTCCTACGGGAGGCAGCAGTGAGAATATTGCACAATGGGCTGGCGCAAGCCTGATGCAACCATGCCGCGTGTATGAAGAAGGCCTTCGGGTTGTAAAGTACTTTCAGCGGGGAGGAAGGGAGTAAAGTTAATACCTTTAACATTGACGTTACCCGCAGAAGAAGCACCGGCTCGTGCCCGGCAGCCGCGTATGCGGAGGTACCAATCGGAGATACACCGGGCGGGCGTAAGCGCACGCAGGCGGTTTTGATACCGTCAGATGCGAAATCCCGGAGCTCAACCTGGGAACTGCATCGATACTGGCAAGCTTGGGTCTCGTAGAGGGCGAATTCAGGTGTAGCGGTGAAATGCGTAGAGATCTGGAGAATACCGGTGTGAAAGCGGCCCCTGGACGAAGACGGCGCTCAGGTGCAGCGTGGGGAGCAAACAGGATTAGATACCCTGGTAGTCCGCCGTAAACGATGTCGACGGAGGTTGTGCCCGCTGAGGCGTGGCTTCCGGAGCTAACGCGTTAAGTCGACCGCCTGGGGGTACGGCCCGCAAGGTTAAAACTCAAATGAATTGACGGGGGCCCGGCGGTGGAGCATGGTTTAATTCGATGCGAGAACCTTACCTGGTCTTGACATCCACGGAAGTTTTCAGAGATGAGAATGTGCCTTCGGGAACCGTGAGACGGGTGCTGCATGGCTGTCGTCAGCTCGTGTTGTGAAATGTTGGGTTAAGTCCACTGTGAGCGCAACCCTTATCCTTTGTTGCCAGCGGTCCGGCCGGGAGCTCAAAGGGAGACTGCCAGTAATAAACTGGAGGAAGGTGGGATGACGTCAAGTCATCATGGCCCGCCCGACCAGGGGCCTACGTGCTACAATGGCGCATACAAAGAGAGCGACCTCGCGAGAGCAAGCGGACCTCATAAAGTGCGTCGTAGTCCAGTTGGAGTCTGCAGCTCGACTCCATGGAAGTCGGAATCGCTGGTAATCGTGGATCAGAATGCACCACGAATACGTTCCAGACGCTTGTACACACCGCCCGTCACACCATGGGGAGTGGGTTGCAAAAGTAGGTAGCTTAACCTTCGGGGGGGCGCTTACCACTTTGTGATTCATGACTGGGGTGAAGTCGTAACAAGGTAACCGG
+
*660,0.040)011276/02/*,*/.116110-3+)227312.-,.1705;7667762(02046:868797636664/-.-/.:8991:623),,94/2..-:6*(+,/26+'***,+1,%&'2;82160.*'+%$$$+&,)-)))...50/91+-'(1'&++'+,4(.&&*/&('74)+750127.2+0',$/0/,*,&&'%','()4('%)'(&+.&+%'04967/+'(-(.(4+4.+2311176*,-/%4/,./''5637)*58(031)/'*,28+4,.))4+2,-1///--((+466561,-(,./4-'(('),16)&-,'#'*+.12(*967/-.-09+*28*-1412/,)%+65121)*&+,-13.6..(+'(*(),+00-*+,553-**%(.&&(058866:89.-,,-279;0*-/23'+&/5.2(**5667;7-.32.**/3,-574::4..,--..*))+0.2459041680%&***37-333:5584230.),.16012,1-5,.0116:835;58:1(%*)0-063))/0,,-2007:966:63.--('*+006.6;;1060013/0401',-+,()+78484:3201)0*())-,8291273/*66290-*-,00.044/4/0:<804+*,+*,+'+3/.5369748/693/,%'--,216*9533580.-/-401157789000144564811.560.23:5;82:1*,-/6$'$&%%%(,,+0&)&()/-042,31(,1)++))-/55431712,:9-14694<-0.+&(%01122+*())+3:;9:7.-3,-0-1/269/136:99:73489786(*)1*7+(,)'(,-5./-)%%%#%'&&./85706+&$$%)))+//6'%*#,$)--36741+*,('(-0;*52:648761/58//7373324558.9+$-.5.-)*+*&'+**//0.(0679798))&*).+3/312877*4./4143;:;9890,-+*)+)./,0.*,,/336:/(&+&+%'5(,-4200,3:9182++.22.265451*)&'*-4329)4+81+&))...,*(&&.,/)0/.02(*,--3392:017*1/82.-4*5)*&,,3496/3*)(,)(*0023365:)8/1:7933
@3538243b-89d6-4e41-b46a-0f81ebd790ff ch=149 read=60810 start_time=2019-12-13T06:46:56Z barcode=BC01 runid=2c9cf7bc05858273f10e7d7ec552fc0bd742dc3e
CCGGTGCCGCCTTGTTACGACTTCACCCCGATCATGAATCCTGAAGTGGTAAAGCGCCCTCCGAGTTAAGCTACCTACTTCTTTGCAGCCACTCCCATGGTGTGACGGGCGGTGTGTACAAGGCCGGGAACGTATTCACCGTGGCATTCTGATCACGATTACTAGCGATTCCGACTTCATGGAGTCGAGTTGCAGACTCAATCGGACTACGACAGCGCGCTTTATGGTCGCTTGCTCGCTCGCGAGGAGTCGCTTCTCTTTGTATGCGCCATTGTAGCGTGTAGCCCTGGTCGTAAGGGCCATGATGATGACGTCATCCCACCCATCCAGTTTATCACTGGCAGTCTCCTTTGGAGTTCCCGGCGGCCGGACCGCTGGCAACAAAGGATAAGGGTTGCGCTCGTTGCGGGACTTAACCCAACATTTCACAACACGAGCTGACGGTAGCCATGTGCAGCACCTGTCTCACGGTTCCCGGTACATTCTCATCTCTGAAAACTTCCGTGGATGTCAAGACCAGGTAAAGGTTCAACTGCGCGTTGCATCAGGTAAACCATGCTCCACCGCTTGTGCGGGCCCCGTCAATTCATTTGAGTTTTAACCTTGCGTATTATTACTCCCCAGGCGGTCGACTTAACGCGTTAGCTCCGGAAGCCGCCTCAAAGGGCACAACCTCAAGTCGACATCGTTTACGGCGTGGCTACCAGGGTATCTAATCCTGTTTTACTCCCCACGCTTTCGCCACCTGAGCGATGATCTTCGTCAGGGGGGCCGCCTTCGCCGCAGTATTCCTCAGATCACTACGCATTTCACCGCTACGCCTGGAATTCTACCCCTCTACGAGACTCAAGCTTGCCGGTATCAGATGCAGTTCCCAGGTTGAGCCAGAGTTTCATCTGACTTAACAAACCGCCTGCGTGCGCTTCACGCCAGTAATTCCGATTGACTTGCACCCATCCGTATTACGCGGCACGAGTTAGCCGGTGCTTCTTCTGCGGGTAACGTCAATGAGCAAAGGTATTAACTTCTCCCTTCCTCCCCGCTGAAAGTGCTACAACCCGAAGGCCTATTACACGCGGCATGGCTGCATCGGGTTTGCCCATTGTGCAATATTCCTGCTTGCCTCCCGTAGGAG
+
15-0.'&&$'&''$0,$),,.000*1,)&&'23,.,)*-242306.-.(0,3,'(*68*+-('%(*2&((*,6773&/,2*-5+)*+$2-)*-98)*/-)-,..354;977:1120-*006.:68(22+0-071/2,-/703/711273,--.-$&),06234////)21+&&(+5:655/,)()/--00901)*5447+;/9)7.9675722%(-.,(*,/5-./*+0$(*5/00/(''*/0.**'$()2055946309-))))*+(/7-9-+(((+)**((-277,/756*/,'&-80;6/..*))%%,.0222/96.%)((*,21/22;;22468757//.1013*+3-(*(+003-*),(&+--39+.+*++-41/.107-11774/,/32:2767892330./;9241533,-'.-865;30/-1//.7)*56343/.'',+-,%+$))+*3115;479:8524587/,(%&($)(*367787989870,682,446:7886(/#*,-529:;3:3-:2+.7493)'&,)*+(+*/,-/25+),1.8;/-))(02/*+2.,+7*,.76..*092))1256:;948<8.2+2:<.18/8.7-/*,&**&.++.5299,)--+*&23//,3-5,/.1,1..+550114,4+*'%'$'%02*165/01206,,-061775+2134/43/$(*,,-501/1026+,)%,),.82820+--5:9*.0,0/-)%''(,20-&&)*2511-1,*&'('++9;6376)1-433*013596;5189'/&,0./40++,&(235467597877<5/),00/-,,+1213.4.2.//,12)-/15571/3247701%-,-/4)'),--4-.),$(%-4;186,,-..+'(3*',&',7,+-+-.00.042626690:/23(''&',110/.0'2+10'))+3185.+)0'&%&))')()(&%*/8-2004133*,('$%&&*./,+,*.82132835;,.),,3.-084339.0++'-/65(+'&(-,0+).1-/.4(.+5--52.*'.11-56*+))4),/508('++(()''(.,+,/214396895640///09(86051*+65-2/+0)).*)+2--*&%'*&)0805.)+454,/&
@43aa0c2c-6d6e-441c-9f81-c1c0f3259a2e ch=190 read=138410 start_time=2019-12-13T06:47:02Z barcode=BC01 runid=2c9cf7bc05858273f10e7d7ec552fc0bd742dc3e
TTGAGTAGCCAGCTTCGTTCAGTTACGTATTGCTGGTGCTGAAGAAGTTGTCGGTGTCTTTGTGTTAACCGCGCGGTCGCTCTATCTTCCGGTTACCTTGTTACGACTTCACCCCAATCATCAATCCCACCTTAGACAGCTCCTTCCTTTGCCGGTTGGGCCACCGGCTTCGGGTGTTATCAACTCTCGTGGCGTGACGGGCGGGGTGTGTACAAAGACGTATTCGCACGGTACATGCTGATTCGCGATTACTAGTTCCAACTTCGTAGATCAGGTTGCGTTGTCCCGAACTGAGAATGGTTTATGGACAGCTGCCTCGCGGCTTCAGCTGCACCATCCATTTAGCGTGTAGCCCAGGTCGCCAGGCATGATGATTTGACGTCATCCCCGCCTTCCTCCAGCGTCACTGCTTAGTCGCTTCAGAGTCCCCAACTTAATGATGGTAACTAACGATAAGGGTTTTGCGCTCGTTGCGGGACTTAACCAACATCTCACGACACGAGCTGACGACAACCATGCACCACCTGTATCTCATATAGCTATCTCATCTCTGGAGCCTTTATGGAGTACGTCGAGACCTGTGTGGAGTTCTTACGCGTTACTTCAGATTAAACCACATGCTCCACCGCTTGTGCAGGCCCGTCGAATTCCTTTGGGTTTCATTCTTGCGAACGTACTACTCAGGCGAATTACTTATTGCGTTAGCTGCAGCACTGAACTTTGACATCCAGCACTTAGTACTCATCGTTTACGGCGTGGACTACTAGGGTATCGAAAATCTATTTGCTCCGCTTTCAGGCTGAGCGTCAGTTGCCAGGCCAGATCATCCTTCGCCACTGGGTGTTCCTCCATATATCTACGCATTTTCACCGCTACGCATGGAATTCCGGTCCACTCTCCTGCACTCTGGCCCAACACCAGGTTTCTGGCGGCTTACTGAAGTTAAACTGGGCCTTTCTACAGACCCTTGCTGCCGCCTGCTCCCTCTTCACCCAATAATTCCGGATAACGCTTGCCACCACCACCGTATTACCGCGGCTGCTGGCGTAGTTAGCCGTGGCTCTAATAAATTACCGTCGCTCGGCTACCATTTCCGCCAGCCGCCGTTCTTCCTTTATGAAAACGAAGTTTGAATCCGAAGGCGTAGCTTCTTCCTTCGCGGCGTTTTAACCGGTCAGGTTCCCCATTGCCGAGGAATTCCCTACTTGCTCCGTAGAG
+
##,&)(')2+$%))-,+,68,1/8./.315944577689994.()))-3..0-566772:3*...0201-')'*&/*/./44.03685.*,,02,0718./7-,-&,160-484-/3/22743604,+&*'+((*64+,/0588993*7*).(2-05)0/13,/4/0*,/+.6/-..6022-%/0004483<3324597<9--.+*,).++-061&,$'%'(,:6*/**)#&$$%**2363646(..243/,'(%&'((,(,.8-'#$&%+,$-+'(&')%))''+)',000/-/06046:;;,)-*%%%$%'%,40100/5/..-$#%&$'&+4015-)/+'&(+*.**)++62%-./1169-0-(())+...9<9.45888960;9-*167<:933,*(,-11+232$%%%%((&'-*)-+---/8;+-&)'(*-,,1649541/,.%+-3+7.)+*+49*)+-.3862901*520()',&2(*)101240(*..002-,.--..497;979<685656;4683340/0..&.('')('&($%%(*++.*-.-.0-053%''*%''(2,43%()+16,)'&((*%(2/,((#%&()+'&(.21((/1/28763200757444/01-.2/0-.-&.5091&)+(+)1//4*560(20;92/9;-/61+),('&+'*,-,/12689)'',&''+.)3../-6-,(,+,,(0/.4447978:8444%/9(.%.)(,*'+756798:4107/'+&//0:985-./,-.*1/,-17-,/20*/.+16+)0--&$')150%&&'+,-487::4/9.)-++853710+*+'+/103//3:45666)*./;9315:2412.6675644(4:;+43586:951'(%'*1*.,*-)+'-,/%()+12976/*,,,)&)-,%,(**-*%(*)94/((&&&'))0,01302*0,62-.++'+'((.,*$&*,./(,''')+125:577+++)+5+'))'$%),*-*+-/(/).23600+,+*2)*46013+./%%)&+))//090,0/..335521-((-3--*03003/0-2,*')+,&0(&32),1%+-0*.)(&+,,043*+%('('-6-.8.:3,*.*),0.--),*+.+&*+&*)&&+('.-)'''&#&'%$&((*+44-.3,&+*-/.02,&$$&/(7+1*46*+/16/+-7.1/)&(&*)-./8*''&$#&('+-(*2+*)
@29e29c0a-60ef-48a5-a613-a5a42471d7cd ch=145 read=77809 start_time=2019-12-13T06:46:59Z barcode=BC01 runid=2c9cf7bc05858273f10e7d7ec552fc0bd742dc3e
CCGGTTACCTTGTTACGACTTCACCCCAGTCGCGAATCACAAAGTGGTAAGCGCCCTCCCGAAGGTTAAGCTACCTACTTCTTTTGCAACCCACTCCCCATGGTGTGACGGGCGGTGTGTACAAGGCCGGGAACGTGTCTGCGTGGCATTCTGATCCACGATTATAGCGATTCCGACTTCATGGGTCGAGTTGCGAACTCAATCCGGACTACGACGCACTTTGAGGTCCGCTTGCTCTCGCGAGAGTCGCTTCTCTTTGTATGCCATTGCTTAGCACGATGGTAGCCCTGGTCGTAAGGGCCATGATGACTTGACGTCATCCCCACCTTCCTCCAGTTTATCACTGGCGGTCTCCTTTGGTTCCGGCCGGACCGCTGGCAGCAAAGGATAAAGAGTTTGCGCTCGTTGCGGGACAGCAACATTTCACAAGCTTACGAGCTGGCGGCAGCCATGCAGCACCTGTCTCACGGTTCCCGAAGGCGCATTCTCATCTCTGAAAACTTCCGTGGATGTCAAGACCAGGTAAGGTTCGCGTTGCATCAGATTAAACCACATGCTCCACCATGGCCGGGCCCCGTCGGGTCATTTGAGTTTTAACGGCCGTACTCCCAGACGGTCGACTTAACGCGTTAGCTCCGGAAGCCACGCCTCAAGGGCACAACCTCAAGTCGACATCGTTTACGGCGTGGACTACCAGGGTATCTAATCCTGTTTGCTCCCCACGCTTTCGCACCTGAGCGTCAGTCTTCGTCCAGAGGGGCCGCCTTCGCCACCGGTATTCCTCAGATCTCTGCGCATTTTTTTCACCGCTACACCTGGAATTCTGCCCCCCTCCTACGAGACTCAAGCTTGCCAGTATCAGATGCAGTTCCCAGGTTGGGCCAGGGTTCCGCATCTGACAACAAACCGCCTGCGTGCGCTTTACGCCCAGTAATTCCGGTGCTGCACCCTCCTGTTACCGCGGCTGCTGGCACGGAGTTAGCCAGTGCTTCTTCTGCGAAAGGTAACGTCAATGAGCAAAGGTATTAACTTTACTCCCTTCTCCCGCTGAAGAAGTGCTTTACAACCGAAGGCCTTCTTCATACACGCGGCATGGCTGCATCAGGCTTGCGCCCATTGTGCAATATTCCCCTGCTGCCTCCCGTAGAAG
+
96(349'./3/)06&+,*1353,589/0133$&$')()-/.0*+218)+.++,25,,4(()-1/2.5-/*,--985///1.-11+'()(.3,%()825*.05863&'*,099330())%%$&*+.01('.4051.1(+(&&((+.-,/1971.//-)')*052.'**-.+05,**-19;-(%'+/,/-),.1.0)'+--3-:/,*3.//,)(-+*&'$(-1*&&*3-5512/3-,+,-/)).-)'+//.1250330:8(,+.,47365($&%%'*')*+/''+'()9*+/787-..(,//-7351120,,.++*1*,050603--044523+3,,-5;712434/7--(6769:528-*++26+&,61982/0+0,6;22&23:)5,764/,)%++6)(+&()-98;44/7,221$4+%-21;-,**/)$&&&'***.012/,&*,-((++..21454692123..-.4;:/8.-*-7/52'3258755588661)+,,(*,4.848:<::4871)-2;;,2+(3+*,853*+./1)++-6%$'3+5<;9<881300114.0*%%'')'),-292*%%')-+-.)*1222,8:<+))'%%***.+/019.*.-6498975.4/0),'*+,/+.236&4*/1)*,$((/401'(-44+-//6/4/0,&')),'445694;)&')-1*+4:54/))'&5-)1./100621446/+)&(/18:1+0-./72.-0,32+-2/254.02345;881:)),&0584,1/089<:9:;69;8:937;,(*0')0--+)&&++.$/02061,0-2/,-6*//00.,(2(4+3+%.23341+/*,*33253577+(*.2349.%*/+..-/23164551+.1),00/()533$**.,,*)$((./(((')514::6:02:166555745496042.2,*+30-311*)(-&%%%%$,-+)0-+,0/-10/03:7870/.*)'**)$)41/058%66/01;.3;329.-.,&)*+.66798393/0&*'/+.00//44/('+*)0-:<-072(,5-(-,+)*%))(*).,01+(.),&%*'+'.,0827<8453,()%%(,*+,,**+46454'&%%)-,/14;5-6/-.31/70++--2/+&(**+/6/86')83'%&%
@24c5950a-a24b-4354-8504-551d417a0fea ch=111 read=118182 start_time=2019-12-13T06:47:08Z barcode=BC01 runid=2c9cf7bc05858273f10e7d7ec552fc0bd742dc3e
TGATTTACCTTGGTACGACTACGCCCCCAGTCATGAATCACCAAAGTGGTAAGCGCCCTCCGAAGGTTAAGCTACCTACTTCTTTGCAGCCCACTCCATGGTGTGACGGGCGAAGATTGTGTACAAGACCCGGGAACGTATTCACCGTGGCATTCCCACAGTCCACGATTGCTATAGCGATTCGACTTCCATGGAGTCAGTTGCAGACTCAATCCAGTTCACGACGCGCTATAGGGTCCATCGCGGGAGTCGCTATAGCGTATGCGCCATTTAGCGTGTGTAGCCCTGGTCATGGGGCCACTGATGACTTGACGTCATCCCACCTTCCTCAGTTTATCACTGGCAGTCTCCCTTTGGAGTTCCCGAAGCCGGACCGCTGGCAGCAAAGGATAAAGGAGTTGCGCTCGTTGCGGGACTTAACCCAACATTTCACAACACAGGCTGACGACAGCCATGCGGCACCTGTCTCCACGGTTCCGAAGGCGCATTCTCATCTCTGAAAACTTCCGTGGATGTCAAGACCAGGTAAAGGTTCTTCGCGTTGCATCGAATTCGACCACATGCTCCACCGCGTACTGCGGGCCCCCCGTCAATTCATTTGAGTTTTAGCGGCCCATTATCCCCAGGCGGTCGACTTAGCGTTAAGCTCCGGAAGCCACGCCTCAAGGGCACAATACTCCAAGTCGGCATCGTTTGGCGTGGATACCAGAATTATCTAATCCTGTTTGCTCCCACGCTTTCCGCACCTGAGCGTCAGTCTTCGTCAGGGGCCGCCTTCGCCACCGGTATTCTCCAGATCTCTACGCGTTTCACCGCTACCTGGAATTCTGCACTCTACGGGACTCAAACGCAGAATTATCAGATGCAGTTCCAGGTTAGGCCAGAGGTTTCATCTGACCAACAAACCGCCTGCGTGCGCTTCACGCCCAGTAATTCCGATTAACGCACCCTCCGTATTACCGCGGCTGCTGGCACAGGTTAGCCGGCTTCTTCTGGGTAACGTCAATGAGCAAAGTGCTTCTCCCTTCCTCCCGCTGGTACTTTACAGCCAGAAGGCCTTCTTCCCAGCCGCACGCGGCGCTGGCTGCATCAGGCTTGCGCCATTGTACAATATTCCCCTGCCTTGCCTCCCGTAGG
+
'%$/5&$($%$&$,&++-.,')%)/16+,-37&&%%())&('&**'',2022,0037//,*'*..+1,1*$((-173155:0297('))*,4)+-27&'),-,*-.318752+,+&,&%)'+)*+')'+/)&)'&(('002:333617/80-/02+'$*)+.6)*++)/($&'%&&()-0423)(./,*'')(,&&(+*-(412-524786,+1)$+',&%(*&/&(&'+&(&)12))'#%&%&()+%****.2/**))'')2042552**$$&.,0+*'''),5,/59996-544,66*'('(*)'%%$(%/.//*,02**3729.+,/--3;9),-33501/**55+1)%$+&)*$(0:44-+(%&)*/817779:7:70%118+7-8827*-.)*/.350235-4-))(1440110-.0+/,3/+6.+++2+-,8''432/++*)+,-7.+-)+$'%#&(&$),.3+)+085/3)%'()/-.0/19.*-..-0-+(+*(&+.-,,)*-,+1(-+''--06*6637:-497;755336230+--.2,/.0.*()34+,,-/32.6..2*,'&$(&(+(.-+.4681,.699:;7,274.*(+*)%$%'*+(80%+&%()/20-588072/-+*)(-%+*2./%()-/2.3*2+*0/578::70&-+((#$&%$$''1.*,123.*/+/4202(-)*+''(&'#%*,',&0-121-/61665.66(&,,175&***.9-/*%%&)*/-).326647921/+(*,-/22,*,(&&&()220-1/)-,-/40%&,**,,+*+-'+))'.69-016-0+-.,+/-()2./&#($$&(&(,'+//48946541)'%%%,)+,0%74888498,9*',2,2'++,*'+%,+-3-..+--,+..+.)'(1(-059610//,-,,(&&#'.07/,,0-++5,+*,/1,,)%(',36,15*.-/.,/0,).+)*.-137)%'%,0-70*0+&&().+281/0,1-27644-+,*-,.03-'%)%*+,&&*.-4;72219+%&(%&&&'&&%##$*/)&&*'+,*/.))'&*1))'+%$%$'&'+0,&&(+*22,-,--,65/04/1/53*+6,0,-3,-.6054/)(()+'%%*/-58-.756.
@a6196473-d2f8-432f-94bc-e900bce88e7d ch=190 read=138426 start_time=2019-12-13T06:47:15Z barcode=BC01 runid=2c9cf7bc05858273f10e7d7ec552fc0bd742dc3e
CTCCACAAAGGAGGCAACTGATGGGAATATTGCACAATGGGCACAAGCCTGATGCTGTATACCGCGGTGATGTATAGAAAGGCGCTGGGTTCATGAAGTACTTTCAGCGGGGAGGAAGGGAGTAAAAGTTAATACCTTTGCTCATTGACGTTACCCGCAGAAGAAGCACCAGCTAACTCCATTAGCAGCAGCCATGATAATACGGAGGAGTGCAAGCGTTAATCAGAATTACTGGGCGTAAAGCGCACGCAGGCAGTTTGCTAAGTCAGATGTAATCCCAGGCTCAACCTGGGAACTGCATCTGATACTGGCAAGCAGCGAAAGGTCTCTCATGGGGAGGGTAGAATTCCAGGTGTAGCTGGGGTGAAATGCGGCGAGATCTGGAGAAATACCGGTGAAGGCGACCCCCCTGGACGAGACTGGCAGCTCGGAATGCAGCGTGGGAGCAAACAGGATTAGATACCCTGGTAGTCCACGCGTAAAACGATGTCGACTTGGAGGTTGTGCCCGCCGGGGCGTGGCGAGGCCGCGCGTTAAGTCGACCGCCTGGGAATTTTGGCCGCAAGGTTAAAACTCAAATGAATTGACTGGGGCCCGCACAAGCGGTGGAGCATGGTTTAATTCGATGCAACGCGAAGAACCTTACCTGGTCTTGACATCCACGAACTTTCCAGGGATGGATTGGTGCCTTCGGAACTGTAGGGGCAGGTGCTGCGCGGCTGTCGTCAGCTCGTCGTATTTGGGTTAAGTCCGCAACTGAGCACCATGCACCTATCCTTTGTTGCCAGCAAGTCCGGCCAGAACTCAAAGGAGACTATGAAGTGAAGAATGAAAACCCTACAAGAGGGGAAGGTGGGGGATGACGTCAAAGAGTCACATCGTAAGCCCTACGACCAAAGGGCCTACCGATGCTACAATGCGCCCGTACAAAAGAGCGAGAGCCTCCATGAGAACAAGCGGACCTCATAAAGTCACGTCGTGAACCCGGGATGGAGTCTGCAACTCGACTCCATAAGTCCGGAGATCGCTAGTGGTGGCGGATCAGAATGCGGTGAATACGTTCGGGCCTTGTACACACCGCCCGTCACACCATGGGAGTGGGTTGCAAAGAGTAGGTGAAACTTCCGGGGCGCTTCACTTTGTGATTTATGACTGGGTGGAAGTCTCGGTAACAAGGTAACCCGGAAGATGAGGCGACAGAGGCAGTGAGTTAACACAAAGAAGACACCGACAGCTTTCTTCCAGCACCAGCAATGCATGGCGGCA
+
*+.)%&('&))'$%'+)+++'3-4/-1.-21'--.+9.+3*)(*7;14822,+)()'&)*-23(**'&'))%)'+&&+**&*'&'&**,+5-()*),)+/06<3/-00178)*/712)4,(+*28/)),6-**,1.13.*.06-6.-))%'%%)43+,'%+'%)+'*-37&43/3/0,8,''*$%&%'(')),'(*)),2-/041/.,&*+/385-/11803,,+&+(--2358:8//,54-',%(%)&.+)')(3-1((*+*2+--%)-,$&'-*.3+%',-,10416-*12.104-...-2011//1030+)$%&$&&**(),..++'**0-*((%'-(-',*/0.6()14110),*%+.,*(+)3/**.))*)((-/213..&('+)(-,-3.+&%**.--02568+*163))(($'$((&$(*/1%/&%()0.-.).%.*((-4:(3*&,$1+/039697*+145+--/'#&&((*-46)2,),+/23674942,13/:230:9+)(,+-5546+.)(&$)&(&&*+02/60/)+..38957,%%,-&&%%&$+)/6,.5+./395<;9682894-3&&*$&%+$)+41,50+-+339798;8982133.-)'+3.4.72..111/)/)**2-*2760*,)-43/+,))-.00.-+)$&&(+*,0,/()-772644/603..,05/4/)4*9742*(+-2*.'(*+'-''&('*,+,++*)+-..24/(%%#$$)+).44361//0/-%,+*,&((--&($%$$&%*(&'..)(3)(--(&%&%&$&',,(/+0)*+07440&'%+((),.-$)'))++.+-)*,(&'+,*(('$%'*/)'.3/*),*'-%,58/+0.,2,-0-6&&'('*&%&%'%''(&-+)%%&(*/2-5((.(0'$#'$'&,**0(+,6('%$%&##&&+)(&%%'&%''&'$-)&+.&$((%*()*)%)/7.02//))*))'&&#'(('''%&-/0&,//-61-*(*,4263.--.-,--2($$%'&(*(*(%&-,0.4-%')')/+(%39/00,0'-),+,+1..51*012:7(0.2-,0-+-3342351.84./412/061236-)**1676;5535/&%&(&-+))**'(+0+4*2.+)(((&'%(*-)*$($*)#$)+,3305/*-)+(*-*%&&&)001*)'((&$'&(*0.,-045.45334.&%('&'$'(%$%-+.1,.1/4)&)*+-/.4-)(-.%+)12+'*)'(,,++6-/,3+*$.%*'&%%&''
@732361ed-076d-4566-81fa-9b325a2cfbe0 ch=340 read=69553 start_time=2019-12-13T06:47:27Z barcode=BC01 runid=2c9cf7bc05858273f10e7d7ec552fc0bd742dc3e
CCGGTTACCTTATTTACGACTTCACCCCGGTGAATCACAAAGTGGTAAGCGCCCTCGAAGGTTAAGCTACTTCTTTTGCAACCCACTCCCATGGTGTGACGGGCGGTGTGTGTACAAGGCCGGGAACGTATTCTGGCATTCTGATCCACGATTACTAGCGATTCCGACTTCATGAGTCGAGTTGCAGACTCCAATCCGGACTACGACGCACTTTATGAGTCCGCTTGCTCGCAGGTCGCTTCTCTTTGTATGCGCCATTGCTTGGCACGTGGTAGCCCTGGTCATGGGGCCATGATGACTTGACGTCGCCCACCTTCCTCCAGTTTATCACTGGCAGTCTCGCTGAGTTCAGCCGGATAGCAACAAAGGATGGGTTGCGCTCGTTGCGGGACTTAACCCAACATTTCACAACACGGCGACAGCCATGCAGCACCTGTCTCACGGTTCCCGAAGGCACATTCATATGAAAACTTCCGTGGATGTCAAGACCAGGTGGAGTTCTTCGCGTTACGCATCAGATTAAACCACATGCTCCACCGCTTGTGCGGGCCCAAATCGAATTCATTTTGAGTTTTAACCTTGCGGCCCGTACTCCCCAGGCGGTCGACTTAACGCGTTAGCTCCGGAAGCCACGCCTCAAGGGCACAACCTCCCGATCGACATCGTTTACGGCGTGGACTACCAGGGTATCTAATCCTGTTTGCTCCCACGCTTTCGCACCTGAGCGTCAGTCTTCGTCAGGGGCCGCCTTCGCCACCGGTATTCCTCCAGATCTCTACGCATTTCACCGCTTCACCTGAATTCTACCCCCCCTCTACGAGACTTGCCAGTATCAGATGCAGTTCCAGAGTTGAGCCAGGGATTTTCACATCTGACTTAACAAACCGTGCGCTTTACGCCCAGTAATTCCGATTAACTTGCTGCCCTCCATGTACCGCGGCTGCTGGCTGGAGTTAGCCAGTGCTTCTTCTGCGGGTAACGTCAATGAACCGAGTGTGCTTTACTTCCTCCCCGCTGAAAGTACTTTGGCGAAGGCCTTCTTCATACGCGGCATGGCTGCATCAGGCTTATTACCATTGTGCAATATTCCCCACCGCTGCCTCCCGTAG
+
975720,++,0'.7.),-)./72.987)'(,+).186978313553/('(*580,,')0*/-84/&&$#&5.,861)+*-*/65'*+0+))0-)-)&(*-).2016,/0/)''+/550/1.')'(#%()45:5122/05;7-.0770,-,01946712220:9663,,,:-15*(()*2-1340245775:(8+74/43494205-/..)04;3/-.,0(/,,+7*'(()()'+(*1),01.0/085/01000259432'%$#%'-+.,),&%').70-1995$1&,-/05*()*+-,,+*(,/-01),//+.2386853(+-293+--.,-,8.-/8623)),+,66;7/243*3/+*'''(+64%52*+')*+,-/-.27517...930,0+4)1.)/2241920-.0(.%&*&/321)(+/$.&*))(&3-126611/04:8:/4/++0-/,(+,-0)&(&'&,*-**+42;8::;5545855467;.4++&(&)9;89<957,4+%(&(+34*+-3.49357122322238458/-0/+../(30422+,//1*2+2,24+8;:52-8:9.0304/7.+***++&0$0-9:9/0118(76636323560/00,6*--01*7+.-,070404536*3*86.*/.55;370&$$0'-3348875;:../0//4422/3+02,2,*+.5524:9;8948=3.113:5*-,.3;9-2637<8626867835786<6106*/6;-85245291*+/-47,4/*..2..3'('55508+++././:000/'$(0+402762*4.5112302::4/.14,,)).0214/2.-*.+04((*.-/3662:/-+'(7,,,337(///(.,((,+.034213-1/2)*%&%)(0126.,.1+(*-,5(),/.52;/5---6-*()&'&&%*22017/0)((,4/2.90006707.,.+'++,*$%$%*,*,2/25:7776&6401496908/++,&*)&$%')*'(+.-((,++,//;7+'+-2-0.((*/31,%&$%'+*40856-&'++++0-/-7101/6//-/-..*./-(&$%%&'&$,((())*3,-./7470*-5.34437/68)+6&*
@22b3c573-9d75-407c-97f8-945389e483db ch=198 read=97947 start_time=2019-12-13T06:47:32Z barcode=BC01 runid=2c9cf7bc05858273f10e7d7ec552fc0bd742dc3e
CCGGTTACGCCCAGTACGACTTCACCCCAATCATCAATCCCACCTTAGACAGCTCCTTCCTTGCGGTTAGGCCACCGGCTTCGGGTGTTATCAACTCTCATTGGTGTGACGGGCGGTGTACAAGGCCCGAACGTATTCACCGCGACATGCTGATTCGCGATTACTAGCGATTCCAACTTCGTAGTCGAGCAGACTACAATCCGAACTGAGAATGGTTTTATGGGTTTTGCTTCGCCTCGCGGCTTCGCTTCCCTCTGCACCATCCATTGTAGCACGTGTGTAGCCCATAAGGGGCATGATGATTTGACGTCATCCCCGCCTTCCTCCCAACTTGTCACTGGCAGTCCCGCTTCAAAGTCCCCAACCCATGATGGTAACTTAACGATAGGGTTGCGCTCGTTTGGGACTTAATAACATCTCCTGACACGAGCTGACGACAACCATGCACCACCTGTATCTCATATGGCTATCTCTCCATCTCTGGAGCCTTTTATGAGTATGTCAAGACCTGGTAAAGGTTCTTCAGCGTTGCTTCAATTAAACCACATGCTCACCGCTGTGCGGGCCCCGTCAATTCCTTTGAGTTTCATTCTTGCGGGCGTACTACTCAGGCGAATTACTTATTGCGTTAACGCTGCAGCACTGAACTTTGACATCCAACACTTAGTACTCATCGTTTGCGGCGTGGACTACTGTTATCTGGCCTATTTGCTCCCCACGCTTTCGGGACTGAGCGTCAGTTGCAGGCCAGATCGTCGCCTTCGCCACTGGTGTTCCTCCATATATCTACGCATTTCACCGCTACGCATGGAATTCCACGTCCTCTGCACTCTAGCTGCCTGGTTTCTATGGCTTACTGAAGTTAAGCTTCAGGCTTTCACCACAGACCCTTGCTGCCGCCTGCTCCCTCTTTACGCCCAATAATTCCGGATAGCAACACCCTCCGTATTACCGCGGCTGCTGGCGCAGGTTAGCCAGTTGCTTCTTCTGCGGGTAACGTCAATGAGCAAGGTAACTTTACTCCCCTTCCTCCCCGCTGAAAGTACTACAACGAGCCTTCTTCATACACGCGGCATGGCTGCATCAGGCTTGCATTGTGCAATATTCCCCTGCTGCCTCCCGTAGG
+
21%/11$*%'%%#%)'),/24743142&1'()4567;60:/,.*'()-,8,34345595-0/./9847+17:;257*.*,056;30*.+*,-1),,2./%/)2-3533343::621/+,)0671805(.%+(')),<88::9:9::87615488:6)-(),-..14256442/++),',/,.,,.,,')($&/121219101/2:910**+.,/52::10569/8;;*/0240346431//.,020*+-.-5+,96/.--64:;8.7;,/434343458522275**+++,23/-/73554+09/-0777:957;;4/0:375://-)*0*.602566656600.::,*02/-,)(()+.-&,'*''''()1/,+)'+)'//,+/210777;77511/0.4,-131.5,3'$&+(//1-.%$*./'*-),-.12242;...;/886133.0500120..,&(+-(00/2645534646687898,-391:;,/./,,-./17966678;2043/8'4-<<6481&(+-10-/452()(--379;10(+&%'**.-(&'*,)*-/,.780.17194;663;93/52;73239035))))&,,1+++,,46&*-(('))'%%(*--2-./160.*%,-13.././5569//970127.1'.(,))1*(,0-/37401/.83&--73020.*-.**(**,,.70.,+-())5/,,12-5,&*+++561*<:*.'%#'))44086:4432..:433662/.$$%)-,.3;9000:-3516+,697745447./2671;;2345:66/-,'+,/+1)%.(&'&*+,,+%)+,-3413*%..//892463::1.,120*2,*+9..+,/;71/0697%954296-,-4+..,0/;0./+**++0,/4.//..9-*.+-1+,0-*).0/879:42240+&(++(.*-...22),+*2-/948-:--.773:3,2//006...:,18'(*41.60/507261144736436443787-(')&1(.4+(*(11-'.26:736;.-/5302)*((*2'.00.&'+-67956<700/.)0/1-60005:66..,--&2-,+'$$#,+&0**,-..22622,)*-303.,2.**3(71
