# Supplementary material for: De novo species identification using 16S rRNA gene nanopore sequencing
Source: PeerJ. 2020 Oct 21;8:e10029. doi: 10.7717/peerj.10029 (PMC7585375; doi:10.7717/peerj.10029)
Supplement: Supplemental Information 2 — Contains raw reads. [file peerj-08-10029-s002.zip › pass_fastq_runid_2c9cf7bc05858273f10e7d7ec552fc0bd742dc3e_245.fastq]

@6c12909c-5451-4030-9d44-f47b33e1a968 ch=32 read=66799 start_time=2019-12-13T06:48:00Z barcode=BC01 runid=2c9cf7bc05858273f10e7d7ec552fc0bd742dc3e
CGGTTACCTTGTTACGACTTCACCCCAGTCGCCAGATCACAAAGTGGTAAACCCTCCCGAAAGGTTAAGCTACCTGCGCTTCTTTAACCCACTCCATGGTGTGACGGGCGGTGTGTACAAGGCCAGGAACGTATTCACCGTGGCATTCTGATCCACGATTACTTGATTCGACTTCATGGAGTCGAGTTGCAGCTCAATCGGACTACGACGCACTTTATGAGGTCCGCTTGCTCTCGCGAAATTCGCTTCTCTTTGTATGCGCGCCATTGTAGCGGTAGCCCTGGTCGTAAGGGCCATGATGACTTGACGCGTCATCCCACCTTCCTCAGTTTATCACTGGCAGTCTCCTTTGAGTTCCCGGCCCGCTGGCAACAAGGATAAGGGTTGCGCTCGTTGCGGGACAACCCAACATTTCACAACACAGGCTGACGACAGCCATGCAGCACCTGTCTCACGGTTCCCGAGAGCGCATTCTCATCTCAGAAAACCGTGGATGTCAAGACCAGGTAAGGTTCGCGTTGCATCGAGATTAAAACCACATGCTCCACCGCTTGTGCGGGCCCATCAATTCATTTGAGTTTTAACCTTGCGGCCCGTACTCCCCAGGCCAGTCGACTTAACGCGTTAGCTCGGAAGCCACGCCTCAGGGCACAACCTCAAGTCGACATCGTTTACGGCGTGGACTACCAGGGTATCTAATCCTGTTTGCTCCCCACGCTTTCGCACCTGAGCGTCAGTCTTGCTTCGTCAGGGGCCGCCTTCGCCACCGGTATTCCTCCAGATCTCTACGCATTTCACCGCTACGCCTGGAATTTACCCCCCTCTACGGACTCAAACGCGGTATCAGATGCACGGTTCCCAGGTTGGGCCAGAGGTTTCACGGCAACCGACCGCCACCTGCGTGCGCTTTACGCCCAGTAATTCCGATTAACGCTTGCACCCTCCATATTACGCGGCTGCTGTGGCACGGGTTAGCCGGTGCTTCTTCTGCGGGTAGCGTCAGTAAGGCAAAGGTCAATTAACTTTACTCCCTTCCTCCCCGCTGAAAGTACTTTACAACCCGAAGGCCTTCTTCATACACGCGGCATGGCTGCATCAGGCTTGCGCCCATTGTGCAATATTCCCCACTGCTGCCTCCGTAG
+
1(002/7806-*-),/)))+''102*./45*,&((2220338.*+-0--+'(,+).2++26'4.8:00,-,*0-&((%','')(%&%13))-.45+*.744779:5<9011+**''#$%&,,.4'0309108818/-.726.88/60/--...,())(-)&&*)0/-+)&%+198)+/4'()+**//1+/-)2564:56.83963266954.12;;6642/020*+,/0-.110/(*,+22,4/-.5356/6:0,++)%),024;-9-('()))'))*,4004::4636--/777-,-)-,+*+,+../..039+55+*6;3472*-./4;1.04887180/0677936;-*)0.628-*)'%(&).*-..*//1+8/16'033/8/1%&4-,/+*+17220.)0.,*+,229500.1,++5*+89885667532575:90/--&+.*+./..+-1496591+,('(($&&+2/,.033-,'%)27+*((/5;21-.00,,..;-4-/,.,00<989190--222)'%'6+:;;,<;5523+--,+(+*)*--/0/449*62+(11.)*-,),223..299+,2-4./,-.,24+&,&,-4880.1.8'#'3./.0150.+*.),..*.,2*.,,%-512126/2,)210-//1/4/31((*,40436893:6.007445:<87636;43,(.+.02465120.*4/*-/0890(+)*4300()&-1.//35,./2+*).)%'3,:679*+18/2976140..7.-5--7.//<6631'(),./144364425:9168:---))'2-47,8*5+)&).323.*)(&((0*154/+'''('((23911553.+-(5898*()*,*-))(1*#)%(.*9..+,-..0-,%&406/02'+)%'()/+--*(()(.+40)()++12;00//628220,-)&'',27.12(3+/1--.-10006461*)-(&)+*/+2,-.9-/1+,.2:9;.++*,/('&,../3/*/%('5158*+/+))%0'.(+-01&,-29)7<:83,92/,765153/0.-/6/-01-01*%'()/-61:18<823()%''+)-*++...,..-,003:758-134<8.5/,./2+9/014:562&('&&,'27159+++.
@ca68cb2d-3815-4bbc-be5c-51ef5a862ef1 ch=223 read=141238 start_time=2019-12-13T06:48:03Z barcode=BC01 runid=2c9cf7bc05858273f10e7d7ec552fc0bd742dc3e
CTCCACGGGAGGCAGCAGTGGAGAATATTGCACCAATGGAAACCCTGATGCAGCAACGCCGCGTGAGTGATATGAAGGTTTTCGGATCGTAAGCTCTGTCTTTGGGGAAGATAATGACGGTACCAAGAATACAGCTACGTGCCAGCAACCCGCGGTAATACGTAGTGGCGAGCGTTGCTCCGGATTTACTGGGCGTAAAGGGAGCGTAGGCGGATGATTAAGTGGGATGTGAAATACCGGGCTCAACTTGGGTGCTGCATTCCAAACTGGTTATCTAGAGTGCAGGAGAGGAGAGTGGAATTCCCTGGTGTAGCGGTGAAAATGCGTAGAGATTAGGAAGAACACCAGTGGCAGGCGACTCTCCTGGACTGTAACTGACGCTGAGGCTCGAAAGCGTGGGGAGCAAACAGGATTAGATACCCTGGTAGTCCACGCCCGGCAAGCGATAGATACTAGGTGTGGGGTTTCCAGCACCTCCGTGCCGCCGCTTGCCCGTGAAGTATTATTCACCCTGCAGAAATTGCACGGTCGCAGATTAAAACTCAAAGGAATTGACGGGGACCCGCACAAGTAGCGGAGCATGTGGTTTAATTCGAAGCAAACGCGAAGAGAACCTTACCTACACTTGACATCCACGCCCATTACTCTTAATCGAGGAAATCCCTTCGGGGACAAGGTGACAGGTGGTGCGTGGTTGTCGTCAGCTCGTGTCGTGAGATGTTGGGTTAAGTCCCGCAACGAGCGCAACCCTTGTCGTTAGTTACTACCATTAAGTTGAGGACTCTGGCAGAGACTGCCTGGGTTAACCAGGAGGAAGGTGGGGATGACGTCAAATCATCATGCCCCTTATGTGTAGGGCTACACACGTACTACAAGCTGGTACAGAGAGATGCAATACCGTGAGGTGGGCCAAACTTTAAAACCAGTCTCAGTTCGGATTGTAGAGCAACTCGCCTACATGGTGGGTGCTATTGTCAAATTAGAATGTCGCCGGTGAATACGTTCCCCGGGTCTTGTACACCGCCCGTCACACCATGAGAGTTGGCAATACCCGAAGTCCGTGAGGCTAACCGCAAAGGGAGGCAGCGGCCGAAAGGTAAGTCAGCGGTGGGGAGTGAAGTCGTAACAAAGGTAACCGG
+
,,1,(*,76)+5-*/-,0120,.061193+*',&5,64*)/*+8')+2445507485341,,,-''&')+.%').0*3*:92..8089656.')*+.+-,8<;083(,+,//151.(0-68100))''%%$%&'**+,,/37,***+(4.*).)0,.621365,-'*33--120,.*%)..*.,.33+,/95/2/1141)01&*+37;:;;9<;87+7+7+578<72/*.+-960127+3*-25+5+0.'633122033543'96/2+*+06*+/0',%)&))(/5/,*0.))())+,.+.,27,+/0-..-0469970/..)*8731+('*/0..))*(**)+1;43/7.-%)-.+)*+)(*)(-96:8*).**0/..'+/1,02.-0&,-+*.02+-0)%&&,21/356,1.-.9978;,-7587725-%)(,+'(+**/%...-%'56-.-*-11364;;30;6/-,(--.3+-5145897871-2-&+('(*&()$)((.&*.)%**'%&$(#'-'-(&)),04.7)-'&*+.-::/26876+*()--5.2312;6267)&)%'*,%)&'(,0')))**+,/.85.82;5%))&(.0),03126*'''-,-4-,451./--,4,-*+/.''+''%%$(**,124274981.)()-*'-1-69848;2.0+0)0..2-//6//3832-((-*.(,.553%+,,26721'*-().2466:,1,-+''%--9-,,+&)')-.-0134:3010283932.11.-03581234/-6./.7:32221,/-'(),-87889673*+7/..5141-/-+6.3-0671286798:;996334889:6/:5+,6.-,.,)'01.4301.,'(&,+,(%'$$%&'03+)+())((+/.9.9-+)-5.,.)-&-+7481;:7-./*-26714465111.048701,1+)&$%'%*()+*0/13.---))$&'+(&#')(-,(''&%#($%),20122143&55367512,*4079-,.)**1-'&%'(2604;0-25/..051..-*)*,0*.,.51+32*+',()-,+0,,(+-.0127/25;++0,+-(()*(+-++-/+'-+)+()&'),2-(3(35)'((&(('*2.1*(&-,).-12;::68
@9d93a0c3-50f2-49a3-89ba-b107a51d3468 ch=145 read=77919 start_time=2019-12-13T06:48:19Z barcode=BC01 runid=2c9cf7bc05858273f10e7d7ec552fc0bd742dc3e
CTCTGAGATGGCAGTGGGGAATATTGCGTGGGCACAAGCCCGATGCAATACATGCCGCGATGTATATGAAAGGCCTTCGGAGTCGTAAAAAAGGTACTTTCGGGAGAGGAGGGTAAGTTAATACCTTTGCTCATTGACGCATTACTGAAGAAGCACCGGCTATCCACCCGTGCAGCAGCCGCGGTAAGCCGGAGAGGTGCAAGCGTTCTTAATCCGGAATTACTGGGCGTAAAGCGCACGCAGGCAGTTTGTTAAGTCAGATGTGAATCCCGGGCTCAGCCTGGGAACTGCATCTGATACTGGCAACTTGAGTCTCGTAGAGGGGGTAGAATTCCAGGTGTAGCGGTGAAATGCGTAGAGATCTGGAGGAATACCGGTGGCGAAGGCAGCCCCCTGGACGAAACTGACGCTCAGGTGCGAAAGCGTGGGGAGCAACAGGATTAGATACCCTGTTAGTCCACGCCGTAAACGATGTCGACTTGGAGGTTTATTGCCCTTGAGGCGTGGCGGAGCTAACGCGTTAAAGTCGACCGCCTGGGAATTACGGCGGCCGCAAGGTTCTCAAATGAATTGACGAGGGTATGCCCAGAAGCGGTGGGCATGTGGTTTTAATTCGATACCACAACGAAAAAAACATACGCAGTCGGCATCACGGAAGTTTTCAGAGATGAGAATGTGCCTTCGGAACCGTGAGACAGGATGCTGCATGGCTGTGTCGTCAGCTCGATGTTCCAATGAAATGGGTTAAGTCCCGCAACGAAGAGCGCAACCCTTATCCTTTGTTGCCAGCGGTCCGGCCGGGAACTCGAGACTGCGATAAACTGGAGGAAGGTGGGATGACGTCAAGTCATCATGGCCCCACCCACGACCAGGGCTACGATGCTACAATGGCGCATACAAAATGACCCCGCGAGCAAGCGGACGGCCTCATAAAGTGCGTCGTAGTCCAGTTGGGTCTGCCCAACTCGACTCCATGAAGTCGGAATCGCTAGTAATCGTGGATCAGAATGCCACGTGAATACGTTCCCGGGCCTTGTACACAACCCGTCACACCGGCATGGGGTGGGTTGCAAAAGAAGTAGGTAGCTTAACCTTCGGGAGGACGCTTACCACTTTGTGATTCATGACTGGGGTGGAAGTCGTAGCAAAGGTATTAACCGG
+
'(($&$($$&,-13-360)(-0083*+&&%(&'%+1/(/54,.30./'%&&'+.1+)'&'((/((')&)++').53-.'(%''%&)3583/'(%*(*-8)')0,&'**+)0-)))**-0010(304;2-286%3'(()(*%(%$&&'*-&()$**+-*1.*))0)'0++*,,///00/1402&0)*&$&&()&&&'),+/+1.2236()++./2&/*,+-('))/67977:5,))&'$%#%$%32)30<;+1,:-57:7655)-()-'+.0/78999,'-2,//,,03477745,+,///21'%'&'+,,,2331565-(%*417+432021021/4886-,,,3:7''0-**/3350/.018994/1.083477.3.()())/(*)**/784*)45530++'*)+,,,125*38221'*((**1/.,3,%''-01546,2,+,86779&(1)1,/2884768;939;7/3-./47556+/,4+/11;*'--,/:-1,,-,./87330,*)-.64:5551://.+,865359244.*.('%(&((/)'(*.3--))*))7,1208...1424224*$/.(%&%#&&%)&*((**,.*-0122/-.23:;+05187-.-''*)+&%&$$1,***+'&(&(%''&*)'),121+--/,/,1::83......+)(+++4837:6--.,.28;8-)*+/1,+0&*0775631095510'*2346,-241/%'(10&%)''*,+'''(.04572504)(.,./,',&%*-66521/))*)53&'/.55;.060)0-643348454<7.51+)$&*)-3$'%$&-320120+./-8.5./3003447536-'(/0497$%&-..6/%+)('*,006)*01,*)*'%'&&&'+-0/.3.-/+,,+21.'(,./64)*2./.-1:,.090*(*.311/.54+*/./465556828($,)4(-)+-0,3)(**-.0458479+.-4-,,0+50325-,,*+55:88576976810)2,174*+'')+44-613/331+256211).()((&%+26-05'-(-*'%&%'%*&%'(,54-).*-6)'++),-100.*++.00044;92:.)+-%+/319237+*18**6679;8&%/$**2'1,-.(,--.-,).&302')'')''3-5737
@92dc9276-6454-485f-b1aa-a9d3fe5d9f22 ch=115 read=116152 start_time=2019-12-13T06:48:24Z barcode=BC01 runid=2c9cf7bc05858273f10e7d7ec552fc0bd742dc3e
CTCCTACAGGGAGGCAGCAGTGGGAATATTGCACAATGGGCGCAAACCTGATGCAGCCATGCCGCGCGTGTATGAAGAGGCCTGGTGTAAAGTACTTTCCAGCGGGAGGAAGGGTAAAGTTAATACCTTTGCTCGGTGGCGTTACCCGCAGAGAAGAAACACCGGCTAACTCCATGCCAGCCCGCGGTAATGCGGAGGAGTGCAAGCGTTAATCAGGAATTGCTGGGCGTAAAGCGCACGCAGGCAGTTTTGTTAAAGTCGGATGTAAAATCCCCGGGCTCTAGCCGCAAGGGAACTGCATCTGATACTGGCAAGCTTGAGTCTCGTAGAGGGGTAGAATTCCAGGTGTAGCGAGAGGTGAAATGCGTAGAGATCTGGAGGAATACCGGTGGCGAAGGCGGCCCCTGGACGAAGACTGACGCTCAGGTGCGAAAGCGTAGAACAAACAGGATTAGATACCCTGGTAGTCCACGCCGTAAACGATGTCGACTTGGAGGTTGTACGCCCAGGGCGTGGCTTCCAGGCTAACGCGTTAAGTCGACCGCCTGGAAATACACGGCCGCAAGGTTAAAACTCAAATGAATTGGCAGGGGCCCGCACAAGCGGTGGAGCATGTAAGTTTTAATTCCGATGCAACGCGAAGGAACCTTACCTAGTCTTGACATCCACGGGAAGTTTTTCAGAGATGAGAATGGCCAGGAGAACCGTAAGGACCCAGGTGCTGCATGGCTGTCGTCAGCTCGTGTTGTGAAATGTTGGGTTAAAGTCCCGCAACAGAGCGCAGCCCTTATCCTTTGTTGCCAGCGGTCCGGCCAGGAACTCAAAGGGGCTGCCAGTGATAAACTGGAGGAATTAGGGATGACGTCAAGTCATCATGGCCCATACGACCAGGGCTACGATGCTACAATGAAAGCGCATACAAAGCGGCCTCGCGAGAACAAGCGGGACCTCATAAAGTGCGTCATGTCCCGGATTGGAGTCTGCAGCTCCGGCTCCATGAAGTCGGAATCGCGCCGTAATCGTGGATCAGAATGCCACGGTGAATACGTTTCAGGCCTTACACCGCCGTCACACCATGGGAGTAGGTTGCAAAAGTAGGTAACCTTAACCTTCCGGGAGGGGCGCTTACCACTTTGTGATTCATGACTGGGGTGAAGTCGTAACAAGGTAACCGG
+
*)-(%&)&16'&++*.33.2.38/-4/+3,+,/52:7,6.,(+1/)$&&&)///2)/30,.94./../743111/+%'((-(*(+.((.6/34152:42*)('+1,)-.+'.+')+79+./5))(.,/6-,662%&-++,-+8/,:0*+4/.').)0-&)+1/-,,+6,//11#%(..)*2.+),.,/-/(%%.*,,)&*(..6-,,+4.2.01++,()+,(.18:84037;60111//).*,33/04::)%+,70,-45)730-(&(24)+0/*(476-.$($,1&)())0/1543/00/3)+-667808/04&)+,*))+,&(*-*,&--6+66002120+-1..*)(*+)'('+,,./22-/5564.-,-.3::-+2*/316997:8.742-,-0,*)/97/,0989**+(,-----12-1&-01/0*-)*&&'-'))-.6<67+3-(7)-&,,019)+310/-225-,,-8/8:;4.-+)'*)+-/,604.241933,1-,'&',16,.1-3--*/&$((*11-,+*)(5/0,220.3979754/%),&--()(10638502.101961/146:4+%%,2,2+.)455))(('++0066859547&,+.3*))%'.9</1-4,'%')/09712./)%%,*,+.--+)),*%,/++)*)0133''*/3-%%')19;.//,,../32*0*)&(''(/0+)&-2453%&+.,,(''*(**-177893641,++)++('+,333/410-$%,.+.14-512013**603*'()+3()*,/57-'+5+(+**,/,51-1439//+,(6/3/1+52%+-,-.2959-.0/(-+(/6.22+-./884437))'&&,&'+)(''42776064,.1245')''())$&%&*+20-/230(')%$***&&(0433-/-**/0353800,)*1%3974-.-+*-*-20)))-(&($&'.03982543465)3-..))+,'8*0))&)-/1/-%-+7)-%0124(((+/,,1(6.879++)($%&+145+/6:7743')3-+1)(+,.-*,3214.*7-2%*(3*-)&))+('/''()(,,,/.-030))''.-1/.0.7/($'%///02.,+*/,012;-)/;3+.205//.30,2815095)+-03:84543562-0()*/,++1-/0-541+0*.2/7/5
@f4810794-ed2e-456e-ae0f-3e5099d6d982 ch=14 read=51333 start_time=2019-12-13T06:48:41Z barcode=BC01 runid=2c9cf7bc05858273f10e7d7ec552fc0bd742dc3e
CTCTGGAGGCAGCAGTGGGGAATGTGCACAATGGGCGCAAGCCTGATGCCGTAGCCATGCCGCGTGTATGAAGAAGGCCTTCGGTTTGTAAGTACTTCAGCGAGGAGGAAGGGTAAAGTTAATACCTTTGCTCATTGACGTTACCCGCAGAAGAAAGCTACCAGCTAACTCCGTGCCAGCAGCCGCGGTAATACGGAGAATTATAGCGTTAATCGGAATTACTGGGCGTAAAGCGCACGCAGGCGGTTTGTTGTTAAGTCAGATGTGAAATCCCCAGGCTCAACCTGGGAACTGCATCTGATACTGGCAAGCTTGAGTCTCGTAGGGGTAGAATTCCAGGTGTAGCGGTGAAATGCGTAGAGATCTGGAGGAATACCGGTGGCGAAGGCGGCCCCCTGGACGAACTGACGCACAGGTGCGAAAGCGTGGGAGCAAACGAGTTAGATACCTGGTAGTCCGTAAACGATGTCGACTTGGAGGTTGTGCCCTTGAGGCGTGGCTTCCGGAGCTAACGCGTTAAGTCGACGCCTGGGAAGTACGGCCTGGGTTAAAACTCAAATGAATTGACGGGGGGGCCCGCACAAGCGGTGGAGCATGTGGTTTAATTCGATGCAACGCGAAGAACCTTACCTGGTCTTGACATCCACGGGAAATTTCAGAGATGAGAATATTGCCTTCGGAACCGTGAGACAGGTGCTGCATGGCTGTCGTCAATCGTGTTGTGAAATGTTGGGTTAAGTCCGCAATGACGCAACCCTTATCGCTTTGTTGCCAGCGGTCCGGCCGGGAACTCAAAGAGACTGCCAGTGATAAGCTGGAGGAAGGTGGGGATGACGTCAAGTCATCATGGCCCCGCCCACGACCAGGGCTACCGTGCTACAATGGCGCATACAAAGAGAAGCGACCTCGCGAAACAAAGCGGACCTCATAAAGTGCGTCGTAGTCAGTTGGAGTCTGCAACTCGACTCCATGAAGTCGGAATCGCTAGTAATCGTGGATCAGGAATGCCACGGTGAATACGTTCCCGGGCCTTGTACACCGCCCGTCACACCATGGGAGTAGGTTGCAAAAGAAGTAGGTAGCTTAACCTTCGGAGGGCGCTTACCACTTTGTGATTCATGACTGTTGAAGTCGTAACAAGGTAACCGG
+
)**%%)&)//,66357453'/.,)5++-.,700:6.**-3-230...*+'&$'',0045:8744221343/.'(()0-)(*&+*)30/-1/%.'&*.+))-&#)('****/.*,,6.-*1*,*-1069.'&',*3,,,90410/7/++++0)&++($&',1--&++00-../-0,*-*(*+.030.5-+10.-18+**$$-&((,.0,7-4,02,/1/50248:<44,2.45..-/(-*.+,/+&,/:3*-,*.648026'*++)*(-56+021+'043200/3012642101000,.++,3567.60-+%')'*&)*+/78940'2/-0*,/,;-4071/,+*,-18:57:../875+*&%(./::1/3,.1.3:291,2,,(*(',1/73:771.,6.//330111300/0.7:7773-3)&'-*'&-').1;16*(+,-+,25+6.)1:81658803890.,,/.1544.-,.-*-./022/96*+7,-0948:591/./(2))+*01:044.7.6+13--,-.452,2'/('(*++7480.32/4295(-/03<:4312443-*(,158-,97+)-+.+0,,+0-/5.-0/542093;9073:8102+03532,),.*-1/*.**3;778:413,,-,--1,204,&)(*-,0))*./,,('&(*+0/07608109184.,.-*./0'+,/38:551..;766;:850*'''.00/8/.-.+1*+0:/989<880/83/.,,*)$#$()1/<92:832*+/4.,092010*3.8/1)+','),,*-04-30')&'*348:;110.//28(001.*,'*)***26:8787899:8.++/27:9.0,6527/&*(&%(*12;52-02((((',.0/()+./$))*--/'-26(&)%*('(435245/3/--2-.;4146:41224++282016788867)3/4)-,:-1*+--28825302)*-442/0.3,,,0,53526--*-%*&%(+548112205),*3280+.()+-4--,--524.((104,,,)-),),10295125,0,.3/044*)(*-.+.6*+148-$(+%*%'*)*+-1.41,.171./&.4-0/(**'+6-1154/2278:722+)'&'-/--,*+*0899-72+0.0468.'
@81b942ee-e2b5-4a20-9cb3-70dcb58b2d01 ch=84 read=85726 start_time=2019-12-13T06:48:39Z barcode=BC01 runid=2c9cf7bc05858273f10e7d7ec552fc0bd742dc3e
CCGGTTACCTTGTTACGACTTCACCCCAATCGCTGACCCTACCTTCGGCCGCTGCCTCATTGCGGTTAGCTCACGGACTTCGAATTGCCAGCTCTCATGGTGGAGCGGGCGGTGTGTACCAAGACGGGAACGTATTCACCGCGACATTCTGATTCGCGATACTAGTAACTCCAACCATGTAGGCGAGTTTTCAGCCTACAATCCGAACCTGAAGACTGGTTTTAAAGTTTGGCTCCCACCTCGCGGTATTGCATCTCTCTGGCCCGCCGAAAGCCATTGTAGCGCGTGTGTAGCCCTACATAGGGGCATGATGATTTGACGTCATCCCGCCTTCCTCCTGGTTAACTTAGGCAGTCTCGCTTCAGTCTCAACAATAGTGGCGTAAAGCTTAACGACCAAGGGTTGCGCTCGTTGGGACTTAATAACATCTCACGACACGAGCTGACGACAACCATGCGCCACCACAATCTGCTTGTCCCCAGTTTCCTCGATTAAGAGTAATGCAAGGGATGTCAAGTGTAGGTAAGGTTCTTCGCGTTATTCCGAATTAAACCACATGCTCCGCTACTTGTGCGGGTCCCAAATCAATTCCTTTGAGTTCGTCTTGCGACCGTACTCCCGGGCGGAATACTTAATGCGTTAGCGGCGGCACGGAGGTGTTGAAACCCCACCTAATTATTCATCGTTTTACGGCGTGGACTACCAGGAGTATCTAATCCTGTTGCTCCCCACGCTTTCGAGCCTCAGCGTCAGTTACAGTCCAGAGAGTCGCCTTCGCCACTGGTGTTCTTCCTGTCTCTACGCATTTCACCATACACTAGAATTTCACTCTCCTCTCCTGCGCTCTAGATAACCAGTTTGGAATGCAGCACCCAGAAGTTGAGCCTGGGTATTTTCACATCCCTTAATCATCCGCCACTACGCTCCTTTGCGCCCAGTAAATCCCGGTAACGCTCGCCACCTACGTATTACCGCGGCTGCTGGCGCGTAGTTAGCCGTGGCTTCGCCTCCTTAGATCGTTATCTTCCCAAAGACAGGCTTTACGATCGAAAACCTTCATCACTCCGCGCGGCGTTGCTGTCAGGGTTTCCCCATTTGTGCAGTATTCCCCACTGCTGCCTCCCTTGGG
+
+3-/..,4,7-*6,+*53693/,256*1--/,,-,.19+))1110./-0316:924++$+'+,-+2,++00-&(/6255:6)('1))3..&+,+,,&,14,,%$))115+.)((-+,)'$2+.//*56699666;<8560.//77-14-(,,39412+)-&+.1*+/1/.2-6***'++,0003//-+9:/2+1450255852++1664/..+)*,0'+1;;*25/-+4,*+3395(&/,/.+,.,.-5///688652.*&''''$&&&)*+(*0'+*+),'*&*+//21.033:1,)/00-*143*/4..///6:1--/3787*::)%.//6.1+2*)+,*/(&'$$)*+,+332(.(+)(''&*((-224395'.(&&$'(+.*'&%%)*,+,3(*'+30/:121658232./30+,(/'('&%((+,*&)*,645553201086&95/6:05+0-3:363*))&)'(''(%&'%&&$&%'*07./-(+--,)&')*+1//171-;366657/30575002,-*.,320*)./101+&+5-*-&3(4,8021/00./--1))+31,3,*,.(3.7,34-%((-/2834/''+(*$(''&$*)**+-.1.3(--./04-+3787748/&+%$4,0+8/40-,0.8402////4..4,01;7686235+'*10/-//*/.--14/015,*+,70111218755,+2.%().035182396267*,0-750+0232;61-.25954/.00/43.7/,+)+,.(((('',..021.3/'&&&(*45420:8939))$++/247757328+1+03&&&'&)-+0%-(8))*,+,*,/,./36533.3210+/365869(63:/31/.---)-/*-,+*$(''..--1181/6/,-.66()*,-,4+(&)1.9993::-18)+(+.22/68(53&-/-50)*//+2*-2*&(,$'&'(,-56/,0-1026621/),*(*.2125-.,,('().%24--%,(*+(1/.4'#&*(1***$(%&$%-+.00:;9;/.4-+-0./6168.%,+--2(*5:7-438479;3404'%'*,15384;10..+/+0033<2735+(*)'&*)1)%-0121//,%(*+04439.2+&'&%-(
@25381447-476e-4201-86d3-22eda94cf35b ch=266 read=66910 start_time=2019-12-13T06:48:45Z barcode=BC01 runid=2c9cf7bc05858273f10e7d7ec552fc0bd742dc3e
CTCTACAGGAGGCAGCAGTGAAGACACCGGTATTGCGCTGGTGCAGGTAACGGCGGGAGGAGGGTGTGCTGTTGGCGTTGCCGGGCTTTCAGCCTTCGTACCAGCAGCCGCGGTAATACGGAGGAGTGCAAGCGTTAATCGGAATTACTGGGCGTAAAAGCGCACGCAGGCGGTTTGTTAAGTCAGATGAAATCCCAGGCTCAACCTGGGAACTGCATCTGATACTGGCAAGCGAGTCTCGTAGGGGGTAGAATTCCAGAGGTGTAGCGGTGAAATGCGCTTTAGAGATCTGGAGGAAATTACCGGTGGCGAAGGCGGCCCTGGACAGACTGACGCTCAGGTGCAGCGGTAAGGGAGCAAACAGGATTAGATACCCTGGTGAGGCCGCCGTAAACGATGTCGACTTAGGTTGTGCCCAGCGAGGCGTGGCTTCCGGAGCTAACGCGTTGATCGACCTGGGGAAGTACGGCCTGGTTAAAACTCAAATGAATTGACGGGGGCCCGCACAAGCGGCTGGAGCATGTGGTTTAATTCGTGCAACGCGAAGAACACCTGGTCTTGACATCCACGGAAGTTTTCAGAGATGAGAATGTGCCTTCGGGAACCGTGAGACAGGTGCTGCATATTATCCGTCGAAAACCGTGTTGTGAAATGTTGGGTTAAGTCCCGCAACGAGCGCAACCCTTATCCTTTGTTGCCAGCGGTCGGCGGGAACTCAAAGGAGACTGCCAGTGATAAACTGGAAGGTGGGGATGACGTCAAGTCATCACTGGCCACTTGACCAGGGCTACACGTGCTACAATGGCGCATACAAAGAGAAGCGACCTCGCGAGCAAGCGGACCTCATAAAGTGCGTCGTAGTCCCGGATTGGAGTCTGCAACTCGACTCCATGAAGTCGGAATCGCTAGTAATCGTGGATCAGAATGCCACGGTGAATACGTTCCCGGGCCTTGTACACCGCCTCACACCATGGGAGTGGGTTGCAAAGAAGTAGGTAGCTTAACCTTCAGGGAGGCGCTTTGCTTTGCGATTCGCGGCTGGGGTGAAGTCGTAACAAGGTAACCGG
+
+//'%&$./*,2/2770/3('$$###&#)%%#%&$#$##('$$#$'$%)(('+'*0,)'&$('(('&%%'''$(&'%(&%'%'(&$%''()'(&&'))'',6-/0/-1201,/-11//23..+&%$&'(/-*,/1))-'(,/0,5-0169.)*--5;0)(,.20235212/'-/5-**-)+),01458,)3+(02-&05879/-1937;:6::944445,+,,,7:69666.0-//+335891,'21+*/'-*-2-*)(&+-*-/44-6.-)&*+',0.)+%)'%((+888:3/+(,+*+,,---/)2/+&)()31308;,,8:72,*.,22210234,3,+((')().1%%32+).12;)3-0-'-)*&..4480/.1.''$#%%&*1/14:41/..)-/.*+)*&(**,)+3/3($%%(),225736/16445/-,-12843200/&(.537720'-0(+%%&*,.311&'+281<<11570::747565665,+64./3.,/-102-0-.+'-+()*-0,.-44:929182+)++463,+)*+&%#$&***&*0+0((&*(35//0.2.3-/:<01-'')+3231070&4)-98:809:4::;7970348-64867422'&%%%%'++,/3&'%&$%*(+,5/..5134-*4:4;2321,-,02))01**&&)0(+++,3-0.//8,+6-+/96794.329,,%)%&,).-/1685(.)))/.//06)10..02;7431/,%++(.-442678853562368898)&&*&,)$&##'()',.-0.*)(&'*,1582222/.21-.--+/.2*))'+)'+987468-31/005:'54:54454115:36:892/-)*-.0+)',.,1417+-,,1040/,+*,,/37:57/0-*).'1*30,))'%,,,5---1239650)*8459-,,,:.-3.-3757811/,111()(#*&)&(*)10--/20293620,***0767;67791'(3)*(13--&('&0*112;6'+.(%*-,.++)'$$$'%&$)+.:1((-%.//970)*-+*,637530'&/51293615
@46c5c7c8-666a-46dd-b9bd-f3eafa56f2bb ch=115 read=116194 start_time=2019-12-13T06:48:43Z barcode=BC01 runid=2c9cf7bc05858273f10e7d7ec552fc0bd742dc3e
CCAGTTGCAGCAATTGCGACTTCACCCCAATCCTTGGCCTACCTTCAGCCGCTGCCTTGCCTCCTTTGCAGTTAGCTCCACGGACTTCGGGTATTGCCAACTCTCATGGTGTGACGGGCGGTGTGTACCAGACCGGAACGTATTCACCGCGACATTCTGATTCGCGATTACTAAGTAACTCCAGCTTCATGGGCGAGTTTCAGCCTACAATCGAACTGAGACTGGTTTTAAAGTTTGGCTCCCTCCACGGTATTGCATCTCTCTGCTTCACCAGCCATTGTAGCACGTGTGTAGCCCTGCACATAAAGGGGGGCATGATGATTTGACGTCATCCCACCTTCCTCTGGTTAAGCCCAGGCAGTCGCTAGAGTCCTCAGCAATGGTAGTAACTAACGACAGGGTTGCGCTCGTTGCAGGACTTAACCCAACATCTCACGACACGGGCTGACTGACAACCATGCACCACCTGTCACCTTGTGTCTGAAGGGTTCCTCGATTAAAGAGTAATGCAAGGGATGTCAAATTAATAGGTAAGGTTCTTCGCGTTGCTTCGGAATTAAACCACATGCTCCGCTACTTGGCAGGTCCCGTCAATTCCTTTGAGTTTTAATCTTGCGACCATTATACAGGCGGAATACTTAATGCGTTAGCGGCACGGAGGTATTGAGAGCCCCACACCTAGTATTCATCGTTTACAGCGTGGACTACCAGGGTATCTAATCTGTTTGCTCCCCACGCTTTCGAGCCTCAGCGTCAGTTACAGTCAGAGAGTCGCCTTCGCCACTGGTGTTCTTCCTGAAATCTCACCGCATTTCACCGCTACACTGGGAATTCCTCCTCTCCTGCCTCTAGATAACCAGTTTGGAATGCAGCACCCAAGTTGAGCCCGGGTATTTCATCCCTTAATCCGCCTACGCTCCTTTACGCCCAGTAAATCCGGATAACGCTCGCCACCTGCATTATTACCGCGGCTGCTGGCGTAGTTAGCCGTGGCTTCCTCCTTAAGGTACCGTCATCTTTAGAGACAGGGCTTTACGATCCGAAGGCCTTCATCACTCCGCGGCGTTGCTGCATCAGGGTTTCCCCATTGTGCAATATTCCCCACTGCTGCCTCCGTAG
+
%%$(0-')%%&(%.'%)0'1231'-(+'+'+1''()&.,+,0255-(,/,023//'&$$)+*2-*0,),-204()+-0(*.1527785)5+,&3(%715-,++)+(,,71588986:7010()*(+,-(-,3/.&,%/+.877<8525,/03:9:<:::9:;8-/240://.1'*)00.0081248<7+/)'-((%*+95.,./0.+/4;34%')11/-13./.0/75*)+**.7/&0//16)*.((*0*)&)(,-9931/.)/-&+'(&3-3335//3&)*++(()+015---135+'+)(,-05++-343+747-.-,*171++++,/04142),,.40820(%-101&%,,)'.-.*+/0-212+./014231&-+6,/7,,-/3:7758343/)+2/2700-/-0+6+%(%/4001.2/.4,0-94730.(+-0278.+0---*+),.95-58.71/+/3(++-,1424,8+(''&($()))*%2,11/3.1/7/;2&%'*,+--21-(06,983215///,,)),0-*&.*2/2.11.1.10)-022-+.(-..:63+*+%3(*(+((*,*'%#%'($/-,4:1+-..90<7.260)&',7:,1/..13.//278'0))((*&)1/*)'.40,/,3/6551520/0.4++--31/11&2()&'''-45+')-/54',,,.2//2846;5,.%01066;87557;554-10121/9-0*+0:1,1-4::/'*)*2941./3955)'&'(32-.5/-/5216(''()*/2+,*')+.5:.4.032.453432+'$*('(++-$*(*-57<.-%)(&'&(,,/3)1'2*3)3+),,*/(+1321-12,-/776,25.2.57+,'./(-+*)%*--/0-//+)+//*0463*29-./*/(%$%,3.3.169100.035&%..)+.+0-&(+,0).0.131548888:5569,-)&$)(,--0:247331.--,,15)(&&%)'.,&&(&+(0+/63755/4/*&.),-:4/,)%))+/&)&++..)&/,)28*(*//,1%%*'%*/00212242522*'(()),2;,044434713833;6089+)14/2%70612112:8*$(*+24033/30)*+/
@4ea97ceb-5272-476c-adc3-2576b74b7305 ch=305 read=114834 start_time=2019-12-13T06:48:52Z barcode=BC01 runid=2c9cf7bc05858273f10e7d7ec552fc0bd742dc3e
CAGGGAGGCAGCAGTGGGGAATATTGCTGTGGGCGCAAGCCTGATGCAGCCATGCCGCGTGTATGAAGAGGCGCTGGTTTGTAAAGTACTTTCAGCGGGGAGGAAGGAGGTAAAGTTAATACCTTTGCTTGTTGACGTTACCCGCAGAAAAGCACCGGCTAGCCATTGCCCGGCAGCCGCGGTAATGCGGAGGGTGCAATCCGAATTACTGGGCGTAAAGCGCGCAGGCGGTTGTTAAGTCAGATGTGAAATCCCCGGGCTCAACCTGGGAGCTGCATCGATACTGGCAGAAAGCCGGAGTCTCGTAGGGGTGGGAATTCAGGTGTAGCGGTGAAATGCGCTGGTCTGGAGGAATACCGGTTGGCGAAGGCGGCTGGACGAGAGCCCGGCTCCAAGGTGCGAAAGCGTAGGGACAAACAGGATTAGATACCTGTAGTCCGCAAAACGATGTCGACTTGGAGGTTGTGCCCTTGAGAAAGGCTGGCTTCCGGAAGCTAACGCGTTAAGTCGACCGCCTGGGGAATACGGCCGCAAGGTTAAAACTCCGTCTCGATTGACGGGGCCCGCACATGCGGTGGAGCGTAATGGATCAAATACGCGCAGAACACCTGAAGTGCTCTTGCGGCATCCACGGAAGTTTTCAGAGATGAGAATGTGCCTTGAGACCGTGAGACAGGTGCTGCGCGTAACGCCGTCAGCTCGTGTTGTGAAATGTTGGATTTAGAGAAGTCCGCAACTTGAAGCACCAGCACTTATCCTTTGTTGCCAGCGGTCGGCCGGGAACTCAAAGGGAGACTGCCAGTGATAAACTGGAGGAAGGTGGGGATGACGTCAAAGTCATCATGGCCCACCGACCAGGGCTACACACGTGCTACAATGGCGCATACAAGAGAAGCGGCCTCGCGAGGAAACCAGCGGACCATAAAGAAGTGCGTCGCTGGTGTCCGGATTGGAGTCTGCAACTCGACTCCGCCCAGAGTCCGGAATCGCTAGTAATCGTCAGAATGATGCCGCAGTGAATACGTTCCGGGCCTTGCACACCGCCCGCCACCGCACCGTAGGTGGGTTGCAAAAAAAGAAGTGATGAAAGCAACCTTCAGGAGGCGCTTACCACTTTGTGATTCGCGGCTGGTGAAGTCGTAACAAGGTAACCGGAAGATAGAGCGGTAGGCCAAGTAGGTTAACACAAGACGCAAGCAACTTTCTTCCGCTGTAATGCATGCTTAC
+
/)-**$,-*(++(*,.,3-'*(&.)'+**''++)(+-2+16///0/4/(,,,,.15//.1/-$((),'%(&&$(+/,16(,+390+2+01:6-'*)/8:*(.-/1-'$)&&/69.180.--/+-2)&')&'.60-2,34)+77/0./-0')%(*55/2)*(%)/)3+(76+)1-+02216081082'/(2.)-)*(&')&'&%%++4254::661,53/())-&*$(&&(.-615979269/110)'&&+)'/45*'1594:+-08015/+*0....+)*,-//-5,+*%*)'$(&()&(*-,103)-,1)*&,')-+1-&300-)&**5;8504.-,*)%&(-*-*-0,-)'*),/-)))()'(+,0/1*)%)$((:.,**%,,*'&%('3('&,*((''++()*-3&//,+01-0/)56-32,)//)/*(&&'&',*&++24-1021035576,,)2()+.71239;1070.*+.+$&)+1435+5+-))&$&.-:212/4/5/13/-.1748;9745(*(((1++18324(5(7*)'+0)).'(*)&%%&**+',%00,46--,)'',35/711.+',-/,1,--*/340)*+-+,+)''*+-%-0..(%%,+.2,/+%%('))-.0,/--(*)+970/,-&((/)*,+2003&/%&&)*-13859702/.%*+//1443,('&(&(#%')*1..00144'0-()**2/*+,7.3$4)),)*%'(++/0'+-&'$#(('$%$'$('*'()+//3,.3-*4*(/-,'&(+(,1,4,,4111/498;.1-*'))34455./1)*(.,(-%0*.2+0,2630,.%)+32546552(,45;98,.,*25,&)()+08'61,..),'*%)))+.1-2797691/0012862(*&*((*1*35/.,.+('%**(.%-)-+70.*(+/6-%((*+56686(#'&))%(*.+2)-/-1./0012-.'++0-.0336,.,(,())*,,232:7/,+*&-2350+%()/.++))%'&//(/$04.+6606/460+)2142./(*&**2642:1-02*-+$-(--%&%((('.*,712545890($)'()$$'**53)-07667;8'63+.0+..1/./0(+*22..205522548,),2,.4-,,1--/464000-49:62.+-*,.,,&'&(&(%'('&(&%&'001724/&',+)34+3))$0&((*4856:-+$&'%$'-,%-%&$##""#
@e2f19af9-d20b-4b98-8f0a-eff48ab4eb83 ch=172 read=125250 start_time=2019-12-13T06:48:53Z barcode=BC01 runid=2c9cf7bc05858273f10e7d7ec552fc0bd742dc3e
CTCCTACGGGAGGCAGCAGTAGGGAATTTGGCAATGGGGAAACCCTGACCGAGCAACGCCGCGTGAAGGAAGAAAGTTTTCAGTTGTAAACTTCTGTAAAGGAAGAACGGCGGCTACAGGAAATGGTAGCCAGTGACGGTACTTATTAGAAAGCCACGGCTAACTACGTGCCAGCTTACATACGCGGTAATACGTAGGTGGCAAGCGTTATCCGGAATTATTGAGCCAAAGGGGCAGGCGGCAGCAGGGTCTGTGGTGAAAGCCTGAAGCTTAACTTCAGTAAGCCATAGAAACCAGGCAGCTAGAGTGCAGGAGGGATCGTGAATTCCATGTGTGGCGGTGAAATGCGTAGATATATGGAGGAACACCAGTGGCGAAGGCGACAGTCTGTACAACGCTGACGCTCAGTCAGCGTGGGGAGCAAATGGGATTGAATACCTGGCTAATTACGCCGTAAACGATGAAATTACTAAGTGTTGGATGTCAAAGTTCAGTGCTGCAGTTAACGCAATAGAAGTACTCTCGCCTGAGTAGTACGTTCGCAAGAATGAAACTCAAAGGAATTGACGGGGGCCCGCACAAACGGTGGAGCGTAATGGTTTAATTCAGAAACAACGCGAAGAACCTTACCGGAATATTGACATACTCATAAGGCTCAGGGATGGAGAGATAGCTATATGAATACAGGTGGTGCATGGTTGTGATCGGCTCGTGTCGTGAGATGTTGGGTTAAGTCCCGCAACGAAGCGCAGCCTTATCGTTAGTTACCATCATTAAGTTGGGGACTCTAGCAGGACTGCCAGTGACAAAGCTGGAGGCCCGGGGATGACGTCAAATCATCATGCCCCTTATGACCTGGGCTACACACGTGCTACAATGGATGGTGCAGAGGGAAGCGAAGCCCGCGAGGTGAAACAAAACCCATAAAACCATTCTCGGTTCAGTTGCGTGTACGACTCGATACATGAAGTTGGAATCGCTGGTAATCGCGAATCAGCATGTCGCGGTGAATACGTTCTCTCGGGCCTTGTACACCGCCCGTCGCACCACGAGAGTTGATAACACCCGAAGCCGGTGGCTAACCGCAGGAAAGGGCATCTAAGGTGGGATTGATGATTGGGGTGAAGTCGTAACAAAGGTAACCGGAAGATAGGCGACGAGCAAGTAGGTTAACACAAAGACACCGACAACTTTCTTCCCTTTCAACAATACGTAACC
+
/.3--/2190+.1+-14.02-+(&%%('&$'%)1--65*'.+22*()*/.+4*/454+5;6756301/02.),,',*886.&5*6-.0;:42)'%'%)/+'+)2-/8-+('+4.//6(60,20*,45..-7%(),/0)&(((,.,-5/(*.0*.20112/.//-&***./70,)'$$$&(''*(/(-%*('*6351.3.//.34232656/6-3-4...(+,''%'&.-))..+-+194662.++*)4)+,331,)2//::0441501*),,2,,.4/+..3:(7:563..45-:4383+((('($+,/0325*(./145)0(().)982.,***'2/183//0-*,44385988747781,.)))*6:6985:53/7..*,*5125221(&(+('$&&*),*,+0')+2*+.3-.'.*(,/89.-%21-10+*94255+'()+-)*&$)(3462390///.+,'%*))+25+00127888:64404-/09;34851//117/;/:/46797.)*&$#$**)),+,)(&$**,#+)-.4;64/.)'.,++18624:39-('*+2/7580/5,(*5,'*(**+&/-10+,(),+/(&)'.-:93:5:9))*,)+/.7++'*-(,.3:1://:1)+/1.02--/331676&'(5*;96:+.1*,+,00,*+.,+66554/232664603204783205'1231*%$,,,(0-/564670500-15.;-6,)*7580086&%,-.)'+*(,')'$&&&*,0361:++--*-5189/;.9.,8,-7:.+--,*'+,*(.*1--09+302,+(-/,.24632-+'(*+4437..,,.67:6-,+,-03-494)*61228::7421500-,-*,,--0.,102/1312265534.+,0++/*/((.*,4.,,,'.(*(-,))4;926<8-//9;76;87:98905561%.*'$%&)%##%&))+-*/%()*,)*)(,5-2.125552+5.296769104375467777838*5311651831;/-,*.0678538562323430;9/,.%))1.,-**)**5900/032/29((,.*061,/*/,--1/+(+*.-+1.&-0/)341-1+0,/,'%1*-//20/6.42,+),.,-125696;2,&'-)11258381351*(-.35&&4625+)*-*.755233.2&&+/68:35.3,+/851958($$$$*.&//32,//&,'$"
@d92a1ed0-fe93-4bc7-836a-87612e683bd2 ch=133 read=56254 start_time=2019-12-13T06:48:55Z barcode=BC01 runid=2c9cf7bc05858273f10e7d7ec552fc0bd742dc3e
TCCTGGTTAGTACTTCGTTCAGTTCGTAATTGCTTCAGGTGCTGAAGAAAGGAAGTTAATCCCAGTGTTGTTAACCTGCGCACTGTCATCTTCAGTTGCCTTGTTGCGACTTCACCCCAATCGCTGACTACCCAACGGTACTTTCGCAGTTATCCGGACTTCAGGTATGCAACTCTCATGGTGTGACGGGCGGTGTGTACAGACCGGGAACGTATTCACCGCGGTGGAACAGGATGAACTTCGCCCGTGAGCGAAGTTTCAGCCCTACAATCCAGGAGCGGACGGTGGTTTTGGACGGACTCCACCTCGCGGTATTGCATCTCTGTACCAGCCATTGTAGCACGTTAATACACATAAGGGCATGATGAGTTGATCATCCCACCTTCCCCTCCTAGTTAACCTTAGGCGAAGGGACCGATCCTCAGCAATGGTAGTATTAACTTAACGACAAAGGTTGCGCTCGTTGCGGGACTTAACCCATCTCACGGCTGGATAACTGACGACCATACACCACCATCGTGTCGAAGGTTTCACTCAGTAATGCAAAGGGGATGTCCAGGGTGGCGTCAAGTTCTTCGCGTTGCTTCGAATTAAAACCACAGGCCTGCTTGTGCGGGTCCCCGTCAATTCCTTTGAGTTTAATCTTGCGACCGTACTCCCCAGGCGGAATGCCAATGCGTTGGCGGCACGAGGTGTTGAAACCCCACACCTAGTATTCATCGTTTTGCGGCGGTTCAGGGATATCAAACCGCGTTTGTGCTCGCGGCTGGACTCGAATGGATTACATGAATCCGAAGTCGCCTTCGCCCACTGGTGTTCTTCTAATCTCTGTTGCGTTCCACCACTTCATTTTCGGGGTGTAATAATATCCTGCGCTCTCTGAATAGCGGTTTGGAATGCAGCACCATAAGTTGAACCTGGGTATTTCACATCCCATAATCATCCGCCGCTCCCTTTACGCCAATGGATGACAACTCACGCCACCTGCGTATTACCGCGACTGGCTGGCGGTTAGCCGTGGCTTCCTCCTTAGGTACCGTCATTATCCTTCCCCAAAGACCAGGCGTGGCTGATCGAAACCTTCATATCCTCACGCGGCGTTGCTGCGTCAGGGTTTCCCCGTTGTGCAATGGTCCCCACTGCTGCCTCCATACGG
+
$%)*,'&&#%&'*-634597+--9.*1-3/4&(+5,),**%('(*+%)*)('''')$(&%&('&%&$%%'/0-133//.,+&),-34/0+**&('2+%0,-0(*/'+,,00758185/,/-026..+-(+-2)($&'))&%(/.*'(%()($((%+,1..,0./1*(%$&*(***)**+..+)((*+'/,(-7&')()$&'(765/9,/.-*,,0:5233,&($$&()'*$%$#$$)+*,3-*')%&%&%++')'(-;82.-,2,*(()/)0)%&'%%'*2**.($)(+55(+*'&)((),35/270324&*0+.,&+-,/210-03752)45418+*),,*,-%$#$$())+*,/0(*&&%%$#*,'(+((&&'44/54)+/*/1/+,*0,'%.+5*)%$$%),.)&%'(+'&%#%'(-50.)$')3,0650**(()2+'(*.,/00536&*,,7/01677506)&&,/110,.)&$#&'''(%')$(&-(&$'&*%'(+(-,0**$*(/+&'$%''%'&(.&'(,-(55/$''%%'&&$-&&+-*)/6.8878.,+,&$)&&''''--)*--*/)(*)**%(5.4/.0.4.89-<9-&#%$$%%&+/.-.45083-332+,,-02284''/)*&.295+1-//82336::18..-.4;2./8:4401-(,,-/+'.,2.&-..0-'))%*()(+6,,,&.*)'%().-,(/.-0:32893724*(&(%$%$*('(16,,-2.)*+$&'$%)),*+)')('%$'%$$-.*%%(%$$&,0),*'&$&)%0-7+$&+)()*1+)++*-21*/1685*0($&'+)*535545(1($%&'),0-21',+)&%*&&&'&-/&%#$%&%(*))+**'&'&&+**'%%%,*(%)&0.604.243/8677682+-0'(&&(,,58526+.,/984344-6-+&&&/*1885.'((&(*16))2+()(*),+,.)&&&'+'&-/-*,+-4010($%$%&**+0714+*+(+'&#%'&(&(&'$&$&(%%'+./)*+&'$%,)**5124:./.)+*(-+688,081,.0'&))*&/-4223310'*/*,23*)#%#*))*+&1-41:2,3+'&()'%00(5622<//78+&'/'+')%%%%$'*87,(...//,*+'(&#$#%))
@5d161eed-1bd0-4b81-bf04-68a96f38faa8 ch=453 read=126400 start_time=2019-12-13T06:49:03Z barcode=BC01 runid=2c9cf7bc05858273f10e7d7ec552fc0bd742dc3e
CTCCTACGGGGCGTAAAGGGAATTTTCGGCAATGGGAAACCCTGACCGAGCAACGCCGTGAAGAAGGTTTTCGGATTGTAAACTTCTGTTATAAAGAACGGCGGCTACAGGAAATGGTAGCCGAGTGACGGTACTTTATTAAGCCACGGCTAACTACGTGCCAGCAGCCGCCTTAATACGTAGGTGGCAAGCGTTGCTCCGGAATTATTGGCGTAAAGGGGAGCAGGCGGCAGCAAGGGTCTGTGGTGAAAGCCTGAAGCAACTTCAGTAAGCCAGAAACCAGGCAGCTAGAGTGCAGGAAGGGATCGTGATTCCATGTGTAGCAGTGAAATGCGTGAATATATGGGCGGAGGAACACCAGTGGCGAAGGCGACGATCTGGCCTGCAACTGACGCTCAGTCCCGAAACGTGGGAGCAAATAGGATTAAGATACCCTAGTAGTTACGCCGTAAACGGTACTAAGTGTTGGATGTCAAAGTTCAGTGCTGCAGTTAACTTGCAATAAGTACTCCGCCATGAGTAGTACGTTCGCAGAATGAAAGGAATTGACGGGGGGCCCGCACAAGCGGTGGAGCATGGTTTAATTCCGAAGCAACGCGAAGAACCTTACCGGAGTCTTGACATACTCATAAAGGCTCCAGAGATGGGAGAGATAGCTATATGAGATACAGGTGGTGCATGGTTGTCGTCAGCTCGTGTCGCGAGATGTTGGGTTAAGTCGCAACGAAGGCGCAACCCTTATCGTTAGTTACCATCATTAAGTTGGGGACTCTAGCGAGACTGCCAGTGACAAGCTGGAGGAAGACGCGGGGATGACGTCAAATCATCATGCCTTATGACCTGGGCTACACGTGCTACAATGGATGGTGCAGAGGAAGCGAAGCCGCGAGGTGAGAAGCAAAACCCATAAAACCATTCTCGGTTCAGTTGTAGTCTGCAACTCGACTACATGAAGTTGGAATCATAGTAATCGCGAATCAGCATGTCGCGGTGAATACGTTCTCAGGCCTTATACACACCGCCCGGCGTCACACCACGAGAGTCGATAACTTTTTTGAAGCCGGTGGCCTAACCGCAAGGAAGGAGCTGTCTAAGGTGGGATTGATGATTGGGGTATGAAGTCGAACAAGGTAATCGG
+
.350*$*&..)((*'*(()(%&,()*+1669;94.'+,*35*+,242//)-233121+%&*-&+.-42;9:03/.3../172./104.6.,,/-*(-3-1/.252311)---21.88.--4-%&()-,,((**,-5,(+)0**+.1316.//6/323/6./8-23/*05+.'%$&&(),-05671921.3')(/+&&(+)'('&,'&))***+347.,.4.&*'%))''.*(--/-,34/./045:/,/0-,0431-*()),*-,0-./3614++&)-//7889854330-*-,153/3-+(-.0//*)*+,54512&/))(-.'35648<213*.&'0/451453$$(*(+,/,+,.-'32/90(+,(*12:--,-+1146:61101,/.//,1131370*(',-%.''%('(&,9;;12-4).+)*(,-24;.+,.61-/&'+%('&)2971(%0(+,985996<6:6:155(-/+,79773-+(*//02512''$(,765:;20..,6)%'&%&($)*,787847<:437365'''(&''*).,5473-578+-4-+-+./2474:666,--04657<;2302-)'*((*77977537/.6/'-()07&0&%)./400276354444290/3013(())*.;:9+)(),4-,.--57694/1./3903743952245366;45576924588.50..%$)'+.-,,3+233:4+),,(-03/-)((/.560-097.5766/9.,)+235<8:935575-3.1190247673452/2201/4.--..8854/./0,)0)'*''*&%*,21/00367555;82229855,51),11122:27623+*)&(,,044267<9:;997746661,2/+0/.&&0&'**(((,(,++&+(&(8:;5*55%*)7;1298:<888+57;8,+/.,-6676:88455530/00.,.00/2+--9/9:86'+*+-71235777<97.+,-.13:895:0&(/,--+2,,-7(,21/30(++-,-)37375),(+,0121.1+&*)+*&)*323-+')()('($&*-+088:85.5,*/85://1,0(2,&'('*8666518+5-1:5233,--.,,5,31%(%((+,*+7.-7567161-5-0'*
@23395f33-cdea-4102-ba73-5c0e4ad86e5e ch=70 read=78628 start_time=2019-12-13T06:49:05Z barcode=BC01 runid=2c9cf7bc05858273f10e7d7ec552fc0bd742dc3e
CTCCTACAGGAGGCAGCAGTGGGGAATGTGCACAATGGGGAAACCCTGATGCCTTGTAACGCCGCGTGAGTGATGAAGGTTTTCGGATCGTAAAGCTCTGTCTTTGGAAGATGTGGTACTAAAGGAGGAAGCCACAGCTAACGTGCAAGCGACTGCAGTATACGTAGGTGGCGAGGAAAAGCGTTATCCCGGATTACTGGGCATCAAAGGGGGGCGGCAGGATGGTCAGTGGATGGGCTCCGCCCGGAGGCTCAACTTGGGTGCTGCATTCCAAACTGAGGATCTAGGTGGGAGGTGGAATTCCTGTTAAGTAGCGGTGATAATGAGATTAGGAGGCCGCCAGTGGCGAAGGCGACTCTCTGGACATGTGTGGCCGCTGAGGCTCAGCGTGAGGGCGGCTGGGATTAGATACCTGGGTCATGGCCCGGCAGTGATCCACTAGGTGTAGAGGTTTCAACACCTCGTGCCACTCACTTAACACTGATTAAAGTATTCCGCCTACAGGGCAGGAGTCCATAAGATTAAACTCAAAGAGGAATTGACCCAGGGGACCCGCACAAGTGGCAGGAGGCATGTGGTTTTGAAATTCCACGAGAAGCAACGCGAAGACCTGCCACCTACATGACATCCCTTGCATTGCTGCCGTCCGATGCAGGGACAAAGGTGACAAGGTGGTGCATGAAGTTTTGTCGTCAGCTCGTGTCGTGAGATGTTAGGTTAAGTCCGCAACAGAAGGTACAACCCATATCGTTAGTTACTACCATTAAGATTCTAAAGGACTCTAGCAGAGACTGCCTGGGTTAGCCAAGAGGGAGGAAGGTGGGGATGACATTAATGTACTGCCAATAATTATTAGAGGGCTACACGTGCTACAATGGCTGGGGTACAAGGAGAGATGCAATACCGTGAGGTGGAGACCAAACTTTAAAAGGAAACCAGTCTCGAGAGTTCGAGTTGGCCAGGGGCACAAACTCCTTCATCGGCTTCGGTTACTAGTAATCCGCGAATCCAGAATAATGCTTGATGAGAATACGTTTACCGGGTCTTTGTACACGCTACGTCACACCATGAGAGTTGGCAGCGCACGAGTCGCTGACTTCAACCGCAAAGGAAAGCCGAAAGGTAGAGGTCAACGATTGGGGAGATTGAAGTCGCGTAACAAAGAGTAACCG
+
'&*('+-*2-)-+),,)))(+18.,5/'+'(*(..(&+'&'),,;***))&.(*,'&%$&$((#%%'&%%''**&(+(.-98,655445+/.2/+-/01%1+.2,+-()&,*&''&&$%$)****('(&))*.**&,+)+$&$))2,0%&$$%%%%&+,.3*1&*',&%&))&%''(&&%$)&('+*.0+-'$*&%'--*,+$''*0+)-665(%'(&%04-13,*&'(..6,-/&$#$('&,3))*"(*'10.()))(,.-033.,))2('9:;44-''&$'&-,)*'.1)'((%&)%$(%3+,'''&%()%(&'&&&%'')&%&%'*'$)'$&'&%%.*+,,*'%'(,*1-14300/**.-%'&)(,)&%'%%%&&+(./*+''&&%&%#-*'%'&&$$-0,3/**0/,25(('%&,))'$(''()*(*()&(,(%())&&((/&/&--'(%&%'&%(/*/'))*,$&&*%%%&)')&&&$&.%1-(&&((..-)-/)&##+&%&%&*&'(+&&$)*+,./1:5-41)*(&')('&-&&','&%(,*+&04.$&&('&$'&)(&&)$'*-4435321:;)%-*-,5/2*+++&'(##($%')),-)-/-+(()&).,,+/-,)..-01*5,(++.-))('&%%&-&&#($$#*-2.34.(,)***2+(.*+*+*,,'&',+*572''')*,.(()*(()*--&,)),,-/11&2,/+3,-,.0(+-)1')'%%&%(,.-,2-$($*-/,7-+-0+*()+-*.,3*&&0)(&'(&,-//54+')')%'(*.))/,&()(+++,,9,))&)-,(-,)*)**(.,,,4-.)%$$&'++,(-,$)&+,1,&2))0+-&%,/-.+((&''+'+%'),4/(-,--,,()),.&*'%&))***+.+0.0-),()***1/'''.,7:73.6/-75*((%(2'+...53.))(',461'%(-)&(0+%+23/&#%'/)(./'(-+)((*.,,3)))+3/0/2*-*(+/,*/12305'(*,00*%+$%'$(#*)**'30064.9&#&&%02.(%&&$(*.%)$&#$#%(&$%'-4/310,''+(.&%$''#%%('%(*(&$%&'))+%)'('%+)1&'%$%$%)'),,).)(-(%-),+-*++&/()(2,&((+&&*(&*)&))+02&/2*'%'(.35))
@96191102-aee3-4f67-bacb-057975640dd1 ch=211 read=72480 start_time=2019-12-13T06:49:18Z barcode=BC01 runid=2c9cf7bc05858273f10e7d7ec552fc0bd742dc3e
CCGGTTGCCTTTATTTTTGACTTCACCCCAGTCATGAATCACAAAGTGGTAAGCGCCCTCCCGAAGGTTAAGCTACCTGCGCTATTTTTTGGCCCACTCCCATGGTGTGACGGGCGGTGTGTACAAGGCCGGAACGTATTCCGTGGCATTCTGATCCACGATTACTAGCGATTCCACACGACTTCGTGGAGTCGGGTTGCGGGCTCAATCCGGACTACGGTACTTTATGAGGTCCAGCGCCTCGCGAAGGTCAGCTATCTTTGTATGCCATTGTAGCACACCGATGTGTAGCCCTGGTCGTAAGGGCCATGATGACTTGACGTCATCCCACCTTCCTCCAGTTTATCACTGGCAGTCTCCTTTGAGTTCCCGGCCGGACCGCTGGCAGCAAAGGATAAGGTTGCGCTCGTTGCGGGACTTAGCAACATTTCACAACACGGGCTGACGACAGCCATGCAGCACCTGTCTCACGGTTCCCGAAGGCACATTCCATCTCTGAAAACTTCCGTGTCAAGACCAGGTAAGGTTCTTCGCGTTGCATCGAACAAACCACATGCTCCACCGCTTGTGCGGGCCCGTCAATTCATTTGAGTTTTAACCTTGCGGCCGTACTCCCCAGGCGGTCGACTTAACGCGTTAGCTCCGGAAGCCACGCCTCAGGGCACAACCTCAAGTCGACATCGTTTACGGCGTGTTCTGGGAGTATCTAATCCTGTTTGCTCCCCACGCTTTCGCACCCACAGGCGTCAGTCTTCGTCAGGGGCCGCCTTCGCCACCGGTATTCCTCAAGATCTCTACGCATTTCACCCGCTACACCTGATTCTACCCCCCCTCTACGAGACTCAAGCTTGCCAGTATCAGATGCGGATTCCAGGTTGAGCCGGGGATTTCACATCGGCTTAACAAACCGCCATGCGTACTTTACGCCAAGTAATTCAGCGCTGCCCTCCATTATTACCGCGGCTGCTGGCCGGGTTGGCCGGTGCTTCTTCTGCGGAGTAACGATCAATGAGCAAAGGTATTAACTACTCCTTCACTCCGCTGAAAGTGCTTTACAACCCGAAGGCCTTCAACATGCACGCGGCATGGCTGCATCAGGCTTGCGCCCATTGATGCCCAATATTCCCCACTGCTGCCTCCCGTAGGAG
+
10'.*,'/**.'(/587(..45:2.49:0--05130*.-+-1375..1:993,/0277/-34))/*,+-1*),--6.($&$')'/4/,/(+*,-+(-..6)))*,,/4320-79-7//.4.,)&,'-*-/.7-8368849.(+,/2//2:501241,&()).--),,-23013/.(*)/+(-0-.'-*+'()*&00-9+/,2)*,,+4./+2024.0--$&$(().+,-)1)*,*$%&#%)+./3-+'-*-*%'()','%(-)*2+/.,*4/*()))'*',()%*&)&*-23;2*,8771.6)*)6*810/01--//866889:9,58+)0.293503/'.06-+-3)4202,/-./6:**410047911,'1/.2266:4998:/.,.77/'3(5/+(1*6-0.1121/2-(,/9-+-*%)0,,/,6:-+.-073/0)6982111071,/4/12153244469:8920./3:86./+*-8*3.%101:64245422./4801496714)*,01179;9680)')*,6+,3126612)*(,8&$+%)7899+,,,/436:129//-0,/19*0.-1'&)+-:9<876;1..22;<6-:4243.*/(5-%(&-,17:.03:;2:444733445454426(124:*6+4/-5757556/1(),*+),15794./2)+22(312395<;221:3-,*(-+.1:7+,.15734253.//1;6,/.346.+0/33::4/1&-3,%&&,4577912778<:867,./3)/66687;88::32+',,+-+,%%(/+-.0001)%-,*')++3/88(%'0'(988-1,)80624137:33-46+7412//31*'()1--4:'++-2:568;77)7+;-:&'0,1----8-(574-4;0/,)(20($&('0)*'))*&$'&&'%())&*,04,/,/+&'%)+3.6-&&&%%%%+.*)8)$'.-100:<88260.+''(&'$,.'.&)'7)47,)&)+0462***)*%'(.15+&*//:5**/259+//-,1)0'&-),.664;5*+)2-(.67250,*&*50.'--/1:4+('-*/1-1-**+-0.2/1.02:67728344:679%2323/+)&&&(&+,,,/*+('(*//104460%),),.-/6315*))+()'$
@26c12c65-c017-4188-a776-b9c2840153ef ch=445 read=112582 start_time=2019-12-13T06:49:23Z barcode=BC01 runid=2c9cf7bc05858273f10e7d7ec552fc0bd742dc3e
CTCCTGCAGGAGGCATGATGGGGAATATTGCACAATGGGCGCAAGCCTGATGCAACCATGCCGCGTGTATGAAGAAATTTCGGAGTTGTAAAAGGTACTGGCGGGAGGAAGGGTAAAGTTAATACCTTTGCTCATTGACGTTACCCGCAGAAGAAACAACTCCGTGCCCGTGGCAGCCGCGGTAATACGGAAAGTGCAAGCGTTAATCAGGTTACTGGGCGTAAAAGCGCGCAGGCGGTTTGTTAAGTCAGATGTGTAATCCCCGGGCTCAACCTGGGAGCTGCATCCTGATACTGGCAACGAGGAGTCTCGTAGAGGGTAGAATTCAGGTGTGGCGGTGAAATGCGTAGAGATCTGGGCACCGGTGGCGAAGGCGGCCCCTGGACGAACTGACGCTCGGGTGCAGCGTGGGGAGCAAACAGGATTAGATACCCTGGTAGTCCACGCCGTAAACGATGTCGACTTGGAAGTTTGTGCCCTTGAGGCGTGGCTTCGGAGCTAACGCGTTAAGTCGACCGCCTGGGGAGAGCCACGGCCGCAAGAGTTAAACTCGAAATGAATTGACGGGGGCCCGCACAAGCGGTGGAGCATGTGGTTTAATTCGATGCAACGCGAAGAACCTTACCTGGTCTTGACATCCACAGAACTTTCAAGAGATGGTTAATTGCCTTCAGGAACTGTGAGACAGGTGCTGCGCGTAGCTGTCGTCAGCTCGTGTTGTGAAATGTTGGGTTAAGTCACAACGAGCGCAACCCTTATCCTTTGTTGCCAGCGGTCGGCCGGGAACTCAAAGGGAGACTGCCGGTGATAAACTGGAGAAGGTGGGGATGACGTCAAGTCATCATGGCCCGCGCCGACCAGGGCTACGATAGTAAGCGCATACAAAGAGAAGCGACCTCGCGAGAACAAGCGGACCTCGCAAAGTGCGTCGTAGTCCGGATGAGTCTGCAACTCGACTCCATGAAGTCGGAATCGCTGGCAATCGTGGATCAGAATGCCACGGTGAATACGTTCCCGGGCCTTGTACACCGCCCGTCACACCATGGGGAGTGGGTTGCAAAAAGTAGGTAGCTTAACCTTCGGGAGGGCGCTTACCACTTTGTGATTCATGACTGGGGTGAAGTCGTAACAAAGGTAACCGGAAGATAGAGCGACGAGCAAACGAGTTAACACAAAGACACCGACAACTCTTCAGCACCAGCAATAATACGTAACTTACCAC
+
,/1+)$)&2/&&(($&&&+.,.-)//.05-,+,23239888:98-37445847..-3.853-/1..,/(+-3-)-,+*3+/)0&)48-056.)))*+&&&++,1+(.*11,2+)/:.-02.2.//8/:7-/780422,5-7..1:.,,3552).'$%%&',0302-40+*%')()&3824)/03)+-900.'($*%$$$&'6493836&.&'4-5766,+,/655++,01)134:8%96<720813-1457890.**+**0/.))04157/+-*'&-.&$*0./.-0(((,.00200)+&&&'&'%&()/23321(021+/002152,.896.+0/(66/260-/0973---.056/)%#$*)/--320,-+*/-3/.70/+89::751///./-,++&,2,.+%*+-3/+/)))/79+5,.,%/''&)''/2)*253*,..+*,./9::;:,4101037334141-+%(,5,+/169+*))*--134262266()'*+1390///05420640*2:6995406'&'$'*((*,23/.07+*%(3744-(%$#..&)*/-1+)*/+,56-094,,,-04156988.--,442/276;-0/(//211,/0(.)%&+2(-/531303744.53.3,..663**-0,*-+29,-**)*./15/(5-')),285:/$0)/.-11.&(),6401/,,2*,*))'$+),(-7458)))')03/90..,36//2+7)332525/34369:81024480209025224'),''02/2:6573:040955*-**)256)0*,*(''*33882-0.--008,..4.+('))-*1::659879887*')-5::6'1+,56*%'$&'))-4+/,&'&&'%%($'(*)+,-121.014+(+')+**-)//*+******($'5'11865789*'47/*6560/,$%&)-01.3-0(&&'(63311//249777642-8,,,7/75868('&&%&)..3298:98921.2-+.((0160+-723301/4,)'0552/3-+**+1718;736535349553/4(&'+)163;1439:.)(+).*%($$$$-'.,.11-53%&(((++,,')*(*+5*)-11724133497554*+,00-./+-.+,,.,)7./715/6-5--/'*+,3110&$+,0($&)$.&-*0+..081-/2588/.),,+--37/,,,-19.-+.-*%&&).-/,.'&&$&$""
@c66d8a0e-d2ad-4c77-aa91-6d804e4e9245 ch=35 read=85472 start_time=2019-12-13T06:49:19Z barcode=BC01 runid=2c9cf7bc05858273f10e7d7ec552fc0bd742dc3e
CTCTACGGGAGGCAGCAGTAAGGGAATTTTCGGCAATGGGGAAACACGACCCCGGTAACGCCGCGTGAAGGAAGAAGGTTTTCGTAAACTTCTGTTATAAAGGAAACGGCGGCTACAGGAAATGGTAGCCGAGTGACGGTACTTTTATTAGAAAGCCACGGCTAACTACGTGCCAGCAGCACTTGCGATACGTAGGTGGCAGAAGATTTATCCAGGTGTGGGCGTAAAGAGGGGCAGGCGGCAGCAAGGGTCTGTGAAGTGAAAGCCTGAAGCAACTTCAGTAAGCCATAGAAACCAGGCAGCTAGAGTGCAGGAGAGAGGATCGTGGAATTCCATGTACGCTGGCGGTGAAATGCGTAGATATATGGAGGAACACCGGTGGCGAGAGCGACGATCTGTCAATGTTAGATACCCTGGTAGTCCACGCCGTAAACGATGAGTACTAAGTGTTGAATGTCAAAGTTCGTGCTGCAGTTAGCAATAAGGAATTACTCCCGCCTGAGTAAAGTACGTTCGCAGAATGAGCTTCAAAGGAATTGACGGGGGCCGCACACAAGCGGTGGAGCATGTGGTTTAATTCCGAAGCAACGCGAAAAGAACCTTACCAGGTCTTGACATACTCATACAAAGGCTCAGAGATGGAGAGATAGCTATATGAGATACAGGTGGTGCATGGTTGTCGTCAGCTCGTGTCGTGAGATGTTGGGTTGAGTCCCGCAACCAGGCGCAACCCTTAGTTAGTTACCATCATTAAGTTGGGGACTCTAGCGAGACTGCGGTGACAAGCTGGAGGAAGGCGGGGATGACGTCAAATCATCATGCCCTTATGACCTGAGGCTACACGTGCTACAATGGATGGTGCGGGGAAGCGAAGCCGCGAGGTGAAGCAAAACCCTAAAACCATTCTCAGTTCACGGATTGTAGTCTGCAACTCGACTACATGGTTAGGAATCGCTAGTAATCGCGAATCAGCATGTCGCCGCACGGTGAATACGTTCTCAGGCGCACATACACACCGCCGTCACACACCACGAGTTGATAACACCCGAGCGGTGGCCTAACCGCAGAAGGAGCTGTCTAAAGGGAATTTGAGTTACGGTAGTTGGTGAAATCGTAACAAGGTAACCAG
+
-12,/00.3')*+04,*++*'(*)(&&&%&+073786-,)(),+)(*++1,/)(,,27879<9789300/006)+()..:8/*'')-*+1.7872;112:.0-,40+*444:73..+,+,+&**/..018*)*)+413*('((/1()*--(+35./1&),)'(4*/0///5/340/,+'*$''('&&''(421.,.*03/)&-(&'6+-),--$.(&&(*/576/88.*.-331-4;;54830/0/'0440,,)*'()'')+-)&)&&',&%%'-*022()+69,7.)+()-;611++,/12331-...-2)4+())*)+2.0411*+,)3.350/+'%&$$&&'&--.--1(();:81/6455/74.+3,(-,-.-%4/80+**)$(*:7.-'&%$#$#%$##&')(//5394,,2344344/136;879;00.+,()%''*+-7565270%./,./+3-./6/-,'++061648.+,.5.**%&'%*))+,92((0/1/%()/(%%$&--287022)+200++**--27+0,.2266463-4,''&%&()*./22251/'-&+,.0/+658;927393+*10-,/*/*//02,)'0-,(''(*+%'$'&2//1246.+(--//&-.-+0--.'(*+//65+)()+5454445255/+23282463387559:8:9;462556.0397687797944223-8.4-&+4))(+-6/)*+(*&'(3326,2+1)+)%$'%'(-0,29753)/-1(-*4,7900+0/.%0/&&)*,705$*&&'(+,,3664.)'()*+.*5751+*)*+,:06,-.867::131'&'(,-010++'++/,-,(*+)+3623..01:9:98844&.+1&.+,--2.0592/)-()).2&-/:;155(&)/760889:677.467,%'('$*'*+236525304.-/1--,,,1*)&&*),,,313642*--,//11544:23++,+,-/2254(*&)*../2973746;246'432(*&*','/'++1/689+.41/--,/-),-00,6../399306,(*)*/761906+-34.''&%)(%*$&(2.0-',4)*('%((,+-(+,0''(&(&&*.-,-,,1.'(*+-5872)/,/926&&
@deec498e-b85a-4f67-8128-c87ea6c8f6e1 ch=156 read=71714 start_time=2019-12-13T06:49:17Z barcode=BC01 runid=2c9cf7bc05858273f10e7d7ec552fc0bd742dc3e
CTCCTACGGGAGGCAGCAGCAGTAGAAATTTTCGGCAATGGAAACCCTGACCGAAACGGCGCCGCGTGAGAAGGAAAGGTTCAGTTGTAAACTTCTGTTATAAAGGGAGAACGGCGGCTACGAAATGGTAGCCGGTGACGTACTTTATTAGAAAGCCACGGCTAACTACGTGCCAGCAGCCGCGGTAATACGTAGTGGCAAGCGTTATCCCGGAATTATTGGGCGTAAAGAGGGCAGGCGGCAGCAGGGTCTGTGGTGAAAGCCTGAAGCTTGGCACTTCGGTAAGCCATAGAAACCAGGCAGCTAGGTGGGAGAGGATCGTGGAATTCCATGTGTAGCGGTGAAATGCGTAGATATATGGAGGAACACCAGTGGCGAAGGCGACGATCTGGCCTGCAACTGACTGCTCAATCCAGCGTGGGGAGCGAAAATGGGATTAAATCACCTAATTAGTCCACGCCGTAAACGATGAAAGTACTAAGTGTTGGATGTCAAAAGTTCAGTGCTGCAGTTAACGCAATAGTACTCCGCCCACAAGTGAACACCTCGCCAGAATGAAACTCAAAGGAATTGACGGGGGCCCGCTGAAGCGGTGGAGCATGTGGTTTAATTCGAAGCAACGCGAAAAGAACCTTACCACCAGATGTGACATGCTCATAAGGCTCAGAATGGAGATAGCTATATGAATACAGGTGGTGCATGGTTGTCGTCAGCTCGTGTCGTGAGATGTTGGGTTAAGTCCCGCAACGAGCGCAACCCCTTATCGTTAGTTACCATCATTAAGTTGGGGACTCTGGAACTGCCAGTGACAGACTGGAGAGGCAGGGATGATCAAATCATCATGCCCATATGACCTGGGCTACACGTGCTACAATGGATGGGTTTTGAGGGAAGCGAAGCCGCGAAGGTGAAGCAAAACCCATAAAAAAAACCATTCTCAGTTCGGATTGTAGTCTGCAACTCGACTACATGAAGTTGGAATCGCTAGTAATCGCGAATCAGCATGTCGCGGTGAATACGTTCTCAGGCCTTGTACACACCGCCGTCACACCGCGAGAGTTGATAACTTGCAAGCCGGTGGCTAACCGCAAGGAAGGAGCTATCTAAGGTGGGATTGATGATTGGGTGAAGTCGTAACAAAGGTAACCCGG
+
347203607)&)4,+(**+/.45/-+'-)082.*$(%&*,+.1+2<,./-7.,*)&.&&+),,,++--,()-.+-+',/89-//7/..:94*-8-3-3/-,93)-11*..,006-4.,+)(''+/+.3---7.+2212+)&$&#$#)+)+)-1.*-.*./0..18-//..749;358-104,--++,512236+/-0+(/303/12-,1-(.1.00/+1/8898786:2)),132/296)50.*.(,6/42/.03762/11(+-,/.+)*,+*)*'(&(*'(+17-37140+/5..4*(+4+/111)-,)*)'))/7356260,1,2133,//.//+,,*80..:0.28:8655553+.31.4-.6113303225))-)*5059:7663,1.517677,+*)'&&',-/+''*%%&'')'+3-(*+%%&'*'&..*2+--(&')-2+'+%+,2389/0.,/++/:81/,-)+--%+(--/7,/4/<070:788389),/950363:;75&+3816/+.-3)+()&0,1.-38&$%%$%''$$%%*'')&,(+'+79/,71+-0/5-,--.516675::6.(,*&*(*(')*2.71.*,,.-,,.37<7/123.,++(,*+200117+*)13.2+/('''.*,*%,&+(+.55&**++4490:238''&++.*-+.3+)(''()*-07644'2.,/(**/)10320-.1455//01279755/001-/6538394566405--1,.264+*0./2/-127+,1/134340/08359+85)1,,(')*79;-+,2-*)%%&-&',322333,(&'(/15-&&*,2&,21+'+*,+&&)(+99:93-.2+&)-..79650*')*0,()+,38./0.61184.(,'+173&%(-*((()(-,*0702**('*/--,%'/92&-31..459/3.0-3637;866,31*'1('1.,.4451,,--23434254*+)++0-.39482+++)+,&&&%&(+1221953/,0/155706+6,+,2123006//0&'755/5/,+,--027.00&+113-0/,+,*'(*0/,-*(%&+..2-0-056:6627),36()*.(1-24**%()0052-)&()119.**$&'(++3000)-+./--0/.-404:)2*11645*09
@88b84684-bcb4-468b-b962-8ed96b3b0610 ch=10 read=34374 start_time=2019-12-13T06:49:27Z barcode=BC01 runid=2c9cf7bc05858273f10e7d7ec552fc0bd742dc3e
CCGGTTACCTTGTTGCTGACTTCACCCCAATCATCAATCCCACCTTAAGACAGCTCCTTCCTTGCGGTTAGGCCACCGGCTTCAGGTGTTATCAACTCTCGTGAAGTGTGGCGGGCGGTGTGTACAAGGCCGAGGGAGCAGTATTCACCGCGACATTTTGATTCGCGATTACTAGCGATTCCAGCTTCATGTAGTCGAGTTGCAGACTACAATCCGAACTGAGAATAATAGTTTTTATGGGTTTTGTACCTCGGCTTCCTTCCCTCTGCACCATCCATTTGTAGCACGTGTGTAGCCCAGGTCATAAGGGGCATGATAGTTGACGTCATCCCCGCCTTCCTCAGCTTGTCACTGGCAGTCTCATTCGAGTCCCCAACTTAATGGTAACTAACGATAAGGTTGCGCTCGTTGCGGGATAACCCAACATCTCACGACACGAGCTGACGACAACCATACCTGTATCTCATAGCTATCTCTCCATCTCTGGGCCTTTGAGTATGTCAAGACCTGTTAAGGTTCTTGTTACTTCGAATTAAACCACATGCTCCACCGCTTGTGCGGGCCCGTCGAATTCCTTTGGTTTCATTCTTGCGGGCAATGCTACTCAGGCAGGTACTTATTGCGTGCTACCTTTTGAACTTTGACATCCAACATAGTACTCATCGTTTACGGCGTGGACTACTAGGGTATCAATCCTATTTGCTCCCCACGCTTTCGGGACTGAGCGCGTCAGTTGCGGAGCCAGATCGTCGCCTTCGCCACTGGTGTTCCTCCATATATCTACGCATTTCACCGCTTCACATGGAATTCCACGATCCTCTCCTGCACTCTAGCTGCCTGGTTTCTATGGCTTACTGGTTAAACTTCAGGCTTTCACCACAGACCCTTGCTGCCACCTGCTCCTCTTTACGCTAATAATTCCGGATAGCGCTTGCCACCTACGTATTACCGCGGCTGCTGTGGCGCGTAGTTAGCCGTGGCTTTCTAATAAAAGTACCGTCACTCGGCTGCCATTTCCTGTAGCCGCCGTTCTTCCCTTTATAACGAAGTTTACAATCCGAAAACCTTCTTCCTTCACGCGGCGTTGCTCGGTCGAGGTTTCCCCCCATTGCCGAAAATTCCCTACTGCTGCCTCCCGTAGGAG
+
202403/151:2-5($&))-/541.89...66..25:251&'0)3-*%')&((/036492-1-,//6/;./874./.,.*/08%7444493305./-/+-033+&0*+*1.-/1524:4463314160.5.)%*+($%,&&(*29236:35/,)%'%$$''094253072//,*))*)/81*,%)0624755576/.-3091107411'(.2/3211+)+%+(,1-/0/,139<:136732/960'&%)131+..27/))2/9-*.-+*&*1.:;9398*))'))*111.+'%((.-)(.311266508;2./.-./&0/8,./679:.4,*,..508.,,-'))'*).,)-//31,0..'&%+-')***,.0)(-''(0))+)*15346954441/.4-8565566669430932)*)*+&,)+,5592*,,&,&(*)*+,-,1/.267;;8423/*+&&)),/*/()-12669869:9;37231+*,//,*%%(,-146:555668.,&**)--87/15'(/#)*<928/0-1:3:;233....4.,03*+/+,/53)8559)&()%2&/:2*-0-+'(-9959</2102&.+3&)'()-+--/+134&+%('+/.+320/04((($,/-14-24:1481.278/8'0'.),++)*+/017959<:21120/437165//.&27111/.+2-.4,,,7+(+*897-),*+/;201;.,+,/'//*()123509//()()270.///3:;858182-.1.0644334::9826-/-13756354647<..-10.-,+'%(&))-1+1,2()**415(),359..5+,+,0+/2435945:9<:7545+('()$'#%+,303&,,7,&27256/-))+&)+.38;335.03664/16144/47.16;2./(*'*./088:..1;234(-+-10.5-+1,**+),.2314511133487/,+))'$),/096:43495870..00*&)0,/83,,,28:59.-,-*/,,,*4526<830/3332240.3,-197777).1('(452*0,+5<9214222,*/48/194;49<72680./*)151.3-,,./4;8/'%--.:00/9;<4-4:010,.*201,32*(%*,,34087*24)(,'2+*%
@e567d895-43be-4a43-bdd9-fdfcf91144fd ch=39 read=83880 start_time=2019-12-13T06:49:34Z barcode=BC01 runid=2c9cf7bc05858273f10e7d7ec552fc0bd742dc3e
CCGGTTACCTTGTTACGACTTCACCCCAGTCATGAATCACAAAGTGGTGGCGCCCTCCGAAGGATTAAGCTACCTACTTCTTTTGCAACCCTCCCATGGTGTGACGGGCGGTATAACCCTGGGCCGGGAACGTATTCACCGTGGCATTCTGATTACGCGATTTCCGACTTCATGGAGTCGAGTTACCGGGCAATCCGGCTACGGCGCACTTTATGAGGTCCGCTTGCTCTCGCGAGTCGCTTCTCTTTGTATGCGCCATTTATGGCGTGTGTAGCCCTGGTCGTAGGGCCATGATGACTTGACGTCATCCCACCTTCCTCAGTTTATCACTGGCGGTCTCCTTTGAGTTCCCGGCGGACCGCTGGCAGCAAAGGATAAGGGTTGCGCTCGTTGCGGGACTTAACCCAACATTTCACAACACGAGCTGACGACAGCCATGCAGCACCTGGCTGGTTCCCGAAGAGTACATTCATCTCGGCTTCCGTGGATGTCAGACCAGGTAGGTTCTTCGCGTGCATCGAATTAAACCACATGCTCCACCGCTTGTGCGGGCCCCCGTCAATTCATTTGAGTTTTAACCTCGCGGCCGTACTCCCCAGGCGGTCGACTTAACGCGTTAGCTCCGGAAGCCACGCCTCAGGGAACAACCTCCAAGTCGACATCGTTTACGGCGTGGACTACCAGGGTATCTAATCTGTTTGCTCCCCACGCTTTTTCGCGCACAGGCGTCAGTCTTCGTCCGGGGCCGCCCAGCCATACAAGGTATTCCTCCAGATCTGCATTTCACCGCTACACCTGGAATTCTACCCCCCTCTGAGACTCAAACTTGCCGGTATCAGATGCAGTTAGGTTGAGCCAGAGGTTTACATCTGACTTAACAAACCGCCTGCGTGCGCTACGCCCGTGTTCAACGCTTGCCTCCGTATTACCGCGGCTGCTGGCACGGTTAGCCGGTGCTTCTTCTGCGGGTAACGTCAATGAGCAAAAGGTAACTTTACTCGCTTCCTCCCGCTGAAGCGTGCTTTACAACCCGAAGGCCTTCTTCATACACGCGGGCATGGCTGCATCGGGCTTGCGCCCATTGTGCAATATTCCCCACTGCTGCCTCCCGTAGGG
+
77//4/,3323-04/-,,-/95297900330.+**+/7624,'&)'.(')('-1)*+,)-,-+&1+02%&*+58/&+(-+4::1050)+-(*+:936466240233885.750-,&&('$%.-2,.4439746237339:6525113;9//,4*&'$$(+)0.'(').182+2,+'(*(%&)4+%/',300///8,-+'(/23&0,,(+/7712331110*+008,.---1,0'&'*.*+1.11'16.(-)//-/:;8.:(&(((*)0)-*)+,.;.-233314.*58::11&*/''()+),/4499/584+/12..0/3124;835614++6,&+./994282..17910*',/,620,)*+.4+*(+08)2.1.(&/1.1.(*+,-4*,+*'*0//+0./'10*(&'()7//./29/),./5022212/41+39161,,+,).0*+,'$'/49/90++1&&)',,..2/)),)(*0*-3.3258;77740/),15+,1--+44;99<7/--,))*,1%&,7,8:2)))))822236./5++/-(,+-&351831*(*+0:6<755;822/4<<2173615806.3.&1)*+245,)021,01655-2-1-123/4,,&*+/.13,4/291345964%*)(&&)*,2715(6.57763/-...46,'.*1.0-+'%'142/)/62.12988937427:.*--3//.'+)+(29;..00%0++,+7::::/3778;7547&)*4107+-+&+%.+****%%)&$%)+(%*/))*1.-&&*.-7/++30021.204634/3.2-142528770+-(()+,,08-2**(**/7'21339-.05457949&12.7-*.47+,)1*''$&)*43/.,*,*5-::<91;/88799:::8113,1443-+'%&-&)0-1.1-)-,+/..114305;7747222234/+&**-+31138/82.0-14396515.762695567494447:293&*'(+0**,*$((+**+('('031*00'**&'*--,-,,*/34482**1*-000;55;8,,*)'*),)(,0,+)0.-.0369+85609./03;6(-*((**,0,./,::;2)+0139688,:2**2.2/,
@43aa5dcc-e82a-4927-9a5b-d69cc07e3f24 ch=32 read=66942 start_time=2019-12-13T06:49:50Z barcode=BC01 runid=2c9cf7bc05858273f10e7d7ec552fc0bd742dc3e
TTGCTCAGGTATGCTTCGTTCAGTTACGTATTGCTGGTGCTGAAGAAAGTTGTCAGAACATCTTGCTGTGTGTTAACCTGCGCCTGTCGCTCCTATCTTCCAGTTTACCTTGTTACGACTTCACCCCAATCGCTGACCCTACCTTCGGCCGCTGCCTCCTTGCGGATTAGCTCACGGACTTCGGGTATTGCCAACTCTCATGGTGTGACGGGCGGTGTGTACAAGACCAGGAACGTATTCGCAGCATTCTGAAGTTCGCGATTACTAGTAACTCCAGCTTCATGTAGAGTTTCAGCCTACAATCCGAACTGAGACTGGTTTAAGTTGGCTCCACCTCACGGTATTGCATCTCTGTACCAGCCATTTGTAGCACGTGTGTAGCCCTACATAAGGGCATGATGATTTGACGTCATCCCACCTTCCTCCTGTTAACCAGGCAGTCGCTAAAGTCCTCAACAATAGGTAGTAACTAACGACAAAGGGTTGCGCTCGTTGCGGGACTTAACATCTCGACGCAGGCTGACGACAACCATGCCTGCTGTCCCCGAAGGGATTTCCCTCGGTCAGAGTAATGCAAAGGGATGTCAAGTGTAGAGTAAGGTTCTTCGCGTTGCTTCAGATTAAACCATGCTCCGCTACTTGTGCGGGTCCCGTCAATTCCTTTGAGTTTAATCTTGCGACCGTACTCCCCAGGCGGAATACTTAATGCGTTGGCGGCGCGGAGGTGTTGAAACCCCCCACACCTAGTATTCACCATCGTTTACGGCGTGGACACCAGGGTATCTAATCCTGTTGCTCCCCACGCTTTCCGAGCCTGCTTGTCAGTTACACAGTCAGAGTCGCCTTCGCCACTGAATTATTTCTTCCCTGAAATCTCTACGCATTTCACCGCTACACTGGAATTCCCTCTCCTCTCCTGCACTCCTAGATAACCAGTTTGGAATGCAGCACCCAAGTTAGGCCGGGTATTTCACATCCCACTTAATCATCCGCCTACGCTCCTTTGCGCCCAGTAAATCCGGATAACGCTCGCCACCTACGTATTACCGCGGCGCTTGGCGTAGTTGTGGCTTCCTCAGCAGGTGCCATCATTGCTTCCCCAAAGACAGGCTTTACGATCCGAAAACCTTCATCACTCACGCAGCGTTGCTGCATCAGGGTTTCCCCATTTGTACGTATTCCCCACCGCTTGCTTGCCTCCCGTAG
+
(&&&$%&*(),3-2485/290'..40126.8,+,/167465:0/),)-)0-,+-('#&)/..(($&*,('+-.94.581/0,-()*,-*-.0*,,74300.&+.5(*4456118/12367;7.2*+'3*+0-.400.7,*)2.-/-,%2206854231))2,./:'5*(+2))()1527742(/)*$(+*080'**)+1,00-/,/-04497130602/0.')2-,6-&/+.7//797;4%(#%'-/:42+)&'/841220</0071/21/2203-,-/87332*(&%(1997,454,**/.+2,,6*1101575980;<..*)'1(/+197.07,.,//0/+4*)),-+,,,+*(/*(%'')26+-.-,,),,0340./.-0($$'(0)'..,+7.----:4<70156669.551*/13949612/*-*2'6.*+0-&')+*.335(+/0835+/*,-+&*'(+/0242254676737+,,,,3(*3688,7,*%'-3(%$%'&&'+,.*)&(%'$*))*.+1300--01')#(&$$%)./29;3+++'*)&03.56++80),%'%&*,,..-073*0:50324630.1365*((+(,+30;55:857415,/035')./.5984400/4./4++/.+8--.69)24).0)'344:8:8728:53/9<:/94113)*+,69,,))(-7;/-.')/*/32'+))1173.+))**.).))))-*,++.01,.5.54736)')(*(%(%&*,8/'%**,.82</+*,,+025://#%&(374+115/22/4:9/7:/3/376-*,+($%&+(&(662-('*(+-640:/,*,*1276-))+())0+/724:9021.%&,'%5;(*7816')&.+(*13751/()*/:3/'*2*+0(+,/-.-0.3,.6,*1--0.002630.&'&+*)-/25/)/6/54;130172+1.-/*/5,1/206&&-2)(.(($+0+,,-,-4/+%&)*)0..*-0+-694232203'%)&%&&//,+1141+++1465980/-..4689/1:424.212:000.1.7,'(*'+&&&%$)+&'))-,-23..1$$&*,.-%.1%./.460)'#149+13,,-1,*-(+63'*%%43)(,470/5383458343/''()'-..00**))-//1../,+5026:/),:,*-14*+.-/3881)(%##$$#%/(+69.4;.+014
@eaf24da3-daa7-4c5e-bcd9-469b31224558 ch=392 read=65365 start_time=2019-12-13T06:49:42Z barcode=BC01 runid=2c9cf7bc05858273f10e7d7ec552fc0bd742dc3e
CCCGGTTACCTTGTTACGACTTCACCCCAGTCCACGAACCCCGCCGTGGTAAAGCGCCGCACTCGCGCGGTTAAGGCTACTTCTAGCGGACCGCTCCCATGGTGTGACGGGCGGTGTGTACAAGACCAGGAACGCGATCACCGCGGCATGCTGATCCGCGATTACTAGCGATTCCCGACTTCACGCAGTCGAGTTGCAGACTGCGATCCGGATGACGGTTTTATGGGGAGTTAAGCTCCCCTCGCGGGTTAGCAGCCCTCTGTACCAGCCATTGTATGACGATGTGTAGCCCACCTAAAGGGCCATGAGGACTTGACGTCATCCCCACCTTCCTCCGGTTTAATGCCGGCAGTCTCATTAGAGTGCTCCAACTGGATGTAAGCAACTAATGGCAAGGGTTGCGCTCGTTGCGGGATAGCAACATCTGCGACACGAGCTGACGGTAATATGCATGCAGCACCTGTGTGCGGAGTTCTCTTTCAACCCACGAGAATCCATCTCATGGAAGCTTCCTGCCATGTCAAGGTGGGTAAGGTTTTCGCGTTATCAGATTAAAGCCACATCATCCACCGCTTATTGCGGGTCCCCGTCAATTCCTTTTGATTTCAACCTTGCGGCCCATTACTCCCCAGGCGGTCAACTTCACGCGATTAGCTTCGTTACTGAAAACTGAATTCCAACAACCAGTTGACATCGTTTTAGGGCGTGGACTGCCAGAATTATCCCTGATATGATACGCTTTCGTGCATGAGCGTCAGGTACAGGTCAGAGTTGCCTTCGCCATCGGTGAGTATTCCCTCCGCATATCTACGCATTTCCTGCTACGCGGATTCCGGCCCCCCTCTACCGTACTCTGCATGCAGTCACAAATGCAGTTCCCAGGTTGAGCCCGAGGTTTCACATCTGTCTTACATAACCGCCTGCGCACGCTTTACGCCCAGTATTAATTCCGATTAACGCTCGCACCCTACGTATTACCGCGGCTGCTGGCGTAGTTAGCCAGTTGCTTATTCTTACGGTACCGTCATGGGCCCCTGTATTGGAAGGGCTTTTTTTCGTTCCGTACAAAGCAGTTTGGCCAGGAGGCCTTCATCCTGCGCGGCATTGCTGGATCGAACTTTCGCCCATTGTCAAAATTCCCCACTGCTGCCTCCACGTAGGAG
+
2.&',1-(+,/-'2,(*.-16<5,667,-.09')*.,,-3.**8:9878/77.),-6:*+()(.%&),/929*+.9..'(.-3,%,*(*'+,'+,26-*52767556:8995-4/.0/('*,.)..8(46.4.,*'&**-/606,322679200030120-3/,-2126:9::22+*+++**%(,-+-./*+,00-.367998755616-6*%&'(++-8;.33)+((%&*+,()*+005-+;5746.4-%,//(4;6(*/,-,.50,46302,,*.*)))(/033-.+40.&/3/03(-0(2.+,,+27/324002589;2;14,*-1198554003,.'()-%'.*433354/0**2+**((-02-).,030'2+('&&(**&+-2210/.1.--+*1/1()0+-7000186/%'&,*.,-/12&0110(+&((*/0--'%)'*&(($)'-%-(+,,-1))*))(+'*))51/...9</,%*''(*&&%%4/5223312')',*&#,446:7*3)&*+-130*--68--.0--.;91/.00)(%&)&'*-+97-'0,*++679:::54;1042(5()+/45,463,+-4587:7038:)*(-;:3184619100+98+'6('(+875.,17/*..*4))/6.'/--.*4(()*/62/9/-/++.,--()'2(.*-**,01-30/3/:.---0421:93(08896627267(22,+*(310.6('&()*'%%$$#(%'-0*+4510.--/..455&((()+*/-,-+0$*),(394<8:;<;;:0+)($%')6663))2/')(**.*''*)--.98/2245-0402()*+7+*(*,18671-1458842.+**(%)'-)3)3540003**)1/22:.-')/819/,.08,,%,-*420/1001-*213-*'++/400+04--.+--2,-/34*++31,,-.*')&+(7+1-*080:4/34714148-()*&*,-+--1+7,2-00938.,*(&.2/+-27+*3*&',*+69318-*)&%(8:897,1.62196/*-/+2.%'()-35.7147<9/:7882/+((,373//3)0*)'+01+*)#())41*)**+54*.)-+1,+*0,./::986%&*-35;/5364*,,++2*2.7-//38-$'(&+''-+*00')(**2&+%
@e8b931e7-c847-4b0f-a8e2-b782a1781548 ch=396 read=66257 start_time=2019-12-13T06:50:00Z barcode=BC01 runid=2c9cf7bc05858273f10e7d7ec552fc0bd742dc3e
CCGGTTACCTTGTTACGACTTCACCCCAGTCATGAATCACAAAGTGGTAAGCGCCCTCCCGAGGTTCAGCTACCTACTTCTTTGCAACCCACTCCCATGGTGTGACCCGGGCGGTGTGTACAAAGGCCAGAACGTATTCACCGTGGCATTCCGGTCAGATTACTAGCGATTCCGACTTCGTAAGGTCGAGTTGCAGACTCAATCCGGACTACGACGCACTTTATGAGGTCGCTTGCTCTCGCGAGGTCGCTTCTCTTTGTATGCGCCATTTGTAGCACGTGTGTAGCCCTGGGTGTGGGGCCATGATGACTTGACGTCATCCCACCCAGCCTTCCTCAGTTTATCACTGGCGGTCTCCTTTGAGTTCCCGGCCGGACCGCTGGCAACAAAGGATAAGGGTTGCGCTTTCGTTGCGGGACTGTAACATTTCACAGCACGAGCTGACGACAGCCATGCAGCACACCTGTCTCACAGTTCCCGAAGGCGCAAATGCATCTCTGGAAAGTTCTGTGGATGTCAAGACCAGGTAAGGTTCTTCGCGTGCATCGGAATTAAACCACATGCTCCACCGCTGTGCGTTTACGATCGAATTCATTTGAGTTTTAACCTTGCATTACGTACTCTTTGGGCGGTCGACTTAACGCGTTAGCTCCGGAAGCCGCCTCAAGGGCACAACCTCAAGTCGACATCGTTTACGGCGTGGACTACCAAGGGGTATCTAGTCCTGTTGCTCCCACGCTTTCCTTTGAGCGTCAGTCATGTCTTCGTCCAGGGGCCGCCAACCGCGGTATTCCTCAGATCTCTACGCATTTCACCGCTTCCTGGAATTCTACCCCCCCTCTGCAGAGACTCAAGCTTGCCGGTATCAGATGCAGTTCCCAGGTTGAGCCCGGGGTTCATCTGACTTAACAAACCGCCTGCGTGCGCTTTACGCCCAGTAATTCCGATTAACGCTTACCCTCCGTATTACCGCGGCTGCTGGCACGAGGTTAGCCGGTGCGCTTCTTCTGCGGGTAACGTCAATGAGCAAAGACAATTAACTGCTCCCTTCCTCCCGCTGAAAGTGCGCCCGAAGGCCTTCTTCATACACGCGGCATGGCGCGCATCGAACTTGCGCCCATTGTTCGTATTCCCCCCTGCTGCCTCCCGTAGAACAATATCCAGCACCAACAGAAGGTTAACCGGGAACGCGACAACTGGGCGCGGCCAGGCCGTGACGCA
+
/'**04.0.2.'0-#$*+1880./.-+*)64./--503/0,6/.-29./-*+-156,41)(')&/+(%*++138+,-7.+683&-,001*)../92*(-/./1326'*.02403.-,,-2.8;..,4-'+**))()4;2-29+/8;9860+&'#'$%&%*),./,4577:87)&$2748.-00+/-/)*22812*,487.2-*6)1,97510221,-(+,31191&+'(,(+,3,..0./%%'&*(01335843088.).,..1((%&,4,++*))%**2+.&'*.0:-'(2-,&$%.166:56//0-+++)&')+778/:4-*1+'$$&)*.06.3,*0:+,57)-,*2.&+//08,+/(**/1938)()4.022//2335:57465;--/8675(5+40..)(*,*+63:332;/*++&(*///2;.-%%%(()+./8855/+(&*./11.036441/1/08133450-0/14510+((/)0,)/+12,)*+,99889:595021//.-567999;51478;369271+03;67:1-(-,)*0230)'&()19740,*-01898/-3/+,*&,*+''+)$%$(,-)0+2,..9;3.,,4;<-64201/-.'+'&),-)--('(((&45598664/4/5.-+,.-,/&-.2225-4'*+&'-,/.,19,+++2/++(/*5-6440616604;1*+.+++34:67766:3(/52)/,-04464:*+,76*-0-8,(*--/:7.)%$()*27389466.*)%)*/51317(*172.,.&$$'$,*),)2024;3824+,.54346122216;9425.)*)%+%(30/0102,-,487931,/.).%&%)).,-,2+./1-2.,---9:.69:77487;43,,/08/,*256(((,*-00/)**+-,406101:7/71474561/*-)-.51,/)(&&'+,.39;/333253411,3++4:73580100927<7:2;20)$,('&%)(&-)1/,+.3.:5/*')..::<9981.)2-389524*7/200324'+$$(&,'3(&5,+*67(5;4**/3/*9/,,0,()$&#$%'&,/.9485;55;86310(,*++6/.+/''$&'**,1''&+.+.326<5012(0+'%').-'-21,***-20/4+19-,800(,(,334/5&'#%$(-*--))1,0.0-2)(%&*++0-()+//2''%%&&'&&(&*&$$%'(((('+%%#
@4872588f-d5fc-4d73-bee3-695ed1d2ba8e ch=389 read=63474 start_time=2019-12-13T06:50:09Z barcode=BC01 runid=2c9cf7bc05858273f10e7d7ec552fc0bd742dc3e
TTGTTATTACTTCGTTCAGTTTGCGTATTGCTGGTGCTGAAGAAAGTTGTCGGTGTCGTGTTAACCTGCGCCTGTCGCTCTATCTTCGGTTACCTTGTTACGACTTCACCTGATCGCCGAGATCACAAAGTGGTAAGCGCCCTCGAAGGTTAAGCTACCTACTTCTTTGCAACCCACTCCCATGGTGTGACGGGCGGTGTGTACAAGGCGGAACGTATTCACCGTGGCATTCTGATCCACGATTACTAGCATTCCGACTTCATGGAGTCGAGTTGCAGACTCAATCGGACTACGACGCGCGCTATAGTCCGCTTTGCTCTCGCGAGTCGCTTCTCTTTGTAGCGCCATTGTAGCACGTGTGTAGCCCTGGTCGTAGAGGCCATGATGACTTGACGTCATCCCCACCTTCCTCCAGTTTATCACTGGCAGTCTCCTTTGAGTTCGGCGGACCGCGGCAACAAAGGATAAAGGGTTGCGCTCGTTGCGGGACTGTAGCATTTCACAACACAGGCTGACGACAGCCATGCAGCACCTGTCTCACGGTTCCCGAAGGCTATTCTCATCTCTGAAAACTTCCGTGGATGTCAAGGGCCAGTGGAGTTCTTCGCGTTGCATCGAATTAAACCACATGCTCCACCCGCTTATTGCGGGCCCGTCAATTCATTTGAGTTTTGTATGCGGCCATTACTCCCCAGGCGGTCGACTTAACGCGTTAGCTCCGGAAGCGCGCAAAGGAACAGCCCTCCGAGTCGGCATAAGTTTGGTGAATGCAGGTATCGTATAGGCATGCACGCTTTCGCGCACCCTGAGCGTCAGTCTTCTTGGGGGCCCTTCTTCGCCACCGGTATTCCTCCGGATCTGCGCGTTCACCGCTACACCTGAATTCTACCCCCCCTCTACGAGGACTCAAGCTTGCCAGTATCAGATGCAGTTCCCCAGGTTGAGCCGGGATTTCGCATCTGATGACTTAACAAAACCGCCTGCGTGCGCTTGCCCAGTAATTCCGATTAACGCACCCTCCATTATTACCGCGGCTGCTGGCGCAGGTTAGCCGGTGCTTCTTCTGCGGGTAACGTCAATGAGCGAGTATTAACTGCTCCTTTACTCCCCGCTGAAAGTACTTTACAACCCGAAGGCCTTCACCCACGCGGCGTGACTTGCATCAGGCTTGCGCCCGTTATTTTGTGTACCACACTGCTGCCTCCTGGAG
+
(-.(.(++,/375.03/'&*-,',-1.9000:90-'$#)),'***(1--/637/-,&&+,/41325+)'')**06:4687789.7--2060/7304+0.+/767:<8.1'$%')*&&$((&*21+./.*,*48886/0/09')0,0223297:,../8:8257:08;3,20:.;4*+*11/*76:887989066.)2,./22245954.(.(2.072573244(-)335766-./563+,,-2:0/-&&$(+5120157;7344+&&'*''.10/0(+')(,1906+9/4/,,-+30/++&&$#&&'+0)%&+*))01/.10/*$))+,-0428279.-(&&))-7325,))*))..--..14156*%,233730/%2(9:87344+,'%$)*86:99:07;1*094;96123013</./<8:342.*.003:1,3/.+.48-'*(+*$%+*+/4.4)07;1/609:;,-41-0)*(+/2,6.,-/;8/00''&%)(+76.//1+/.4&)+++,/29895/6:5:98,-101638320.,.(./::&')-/-++$(08+,6765432.339/1283;+.:;97777/*,-#)'(*//-(*:<:7<847625-..2:))3.7/<9:4////.0000,6/)(&$#&)0-./9/5:-*.117483+05/+&0,48,(&##%(,41:500,,+335,./66182/./-/33423/0644+-.1110+/)**,))'*''&%$%%&,*('/)(&)*'&%%$($$(+-(()).%$&$*'.-+*,*'+&($+()*+$*)++-2:9401'1/63***-/37::48:991/'%(/30+.4'''*/536:<-5,,/645<9+*+&('&((&$(())-10-26+,+')'/00)&/-/0,.6357:4-35831.-*,5458/3*10923:')'&*0-27:::4874614*()*+41/,31)54+37)+&+,11/)&))*)2*6*7,.710859;9::89850)%$&*/+')++3-9/33.7.*((%'&,/++-+&1&(5229<55/7001::992-1,1/04+-,5,72672;-/,0231*-&&+78785250/0),%%(*%*&($#'$$'+%$,'$)(55-'(%&'))('(*+12*)*/116*,//0/.%%&#",*)$-+*')*)*((++,+,,.;'4201503+8.($((%,11/')&'#%'',*..24898:689035-,
@2ef900f5-d0a5-4391-b56c-70dbc702f82b ch=252 read=129631 start_time=2019-12-13T06:50:08Z barcode=BC01 runid=2c9cf7bc05858273f10e7d7ec552fc0bd742dc3e
CTCCTACGGGGAGAGCAGCAGTGGGAATATTGCACAATGGGCGCAAGCCTGATGCGCTCAATACCGCGTGTATGAAGAAGAAGGCCTTCGGGTGTAAAAAAGTACTTTCGGCGGGAAGGGAATTAAAGTTAATACCTTTGCTCATTGACGTTACCCGCAGAAGAAACACCGGCTATCCGTGCCAGCAGCCGCGGTAATACGGAGGGTGCAAGCGTTAATCGGAATTACTGGGCGTAAAGCGCACGCCAGGCGGTTTTGTTAAGTCAGATGTGAAATCCCCGGGCTCAGCAGGTGCTGCATTCCAAGCGCTGGTTATCTAGGTGCAGGAGAGGAGGTGGAATTCCTGATTAGCCAGCGGTGAAATGCGTAGAGATTAGGAAGAACACCAGTGGCGAGCTGACTCTCTGGACCTAACTGACGCTGAGGCTCGAAAGCGTGGGAGCAAACAGGATTAGATACCCTGGTAGTCCACGCCGTAAACGATGAATACTAGGTGTGGGGTTCGAAAAGCACCTCCGTGCCGCCGCTAACGCATTAAGTATTCCGCCTGGGAATTACGGTCGCAAGATTAAAACTCAAAGGAATTGACGGGGACCCGCACAAGTAGCGGTATGCTGAACTAATTCGAAGCAGCGCGAAGAACCTTACCACTTGACATCCCGCTTGCATTACTCTTAATCGAGGAAGCCTTCGAGGACAAAGGTGACAGGTGGTGCATGGTTGTCGTCAGCTCGTGTCGTGAGATGTTGATTTAGTCCCGCAACGAGCGCAACCCTTGTCGTTAGTTACTACCATTAAGTTGAGGACTCTAGCGAGACTGCCTGGGTTAACCAGGAGGAAGGTGGGATGACGTCAAGTCATCATGCCTTATATGTGGCAGGGCTACACACGTGCTACAATGGCCAGGTACAGAGAGATGCAATACCGTGAGTGGAGCCAAACTTTAAAACCAGTCTCAGTTCAGTTGTAGGCTGAAACTCGCCTATGAAGCTGGAGTTACTAGTAATCGCGAATCAGAATGTCGCGGTGGTTCCCGGGTCTTGTACACACCGCCCGTCACACCATGAGAGTTGGCAATACCCGAAGTCCGTGAGCTAACCACAAGGAGGCAGCGGCCGAAGAAGGTAGGGTCAGCGATTGGGGAGTAGAATCGTAACAAGGTAACCGG
+
+-.2/1418:0*+&)12685686;0,0,,/2-,,*0,+'+5611.2*0554231/&+*-&'''26//,,*+12632+,*%,(,*484;4)-))$(*0744,%0(*,92+'''+40&-(+)'&)(.6/,+3.6214+46**35575:434/40.1;1130///)-1'(/3/,.--./130512/-..'442&)())+2--061./,'+$3*+,141706/5-6/006/44:<:8771:6--1/',),/*,*.)+.,++*.-70./:20-,%0',2.)/44.*1)))('$''*/12430013/8,0,$.'*03*8++(*+)*.-//'1/*+'*0**.+-0+1,1+)''$+&$%$%&(-253/5:1/12102*')'-+(0336.10246:3110&$&''+&*-.101-149/1++/30554564322*4455')-)'(--26.((&27021+*&1,/)1165;70-,---,50*.-/11)172+)$()/65210',5.0)8::,77*$+')-%-.596960299:7::0./060454/;0-)+,-97:8:;;7:-'''(+-0:83,,/-++0-1:961799:.0+*.20435+*.)*160-,-00.,.&)(+($$%&'$*$#%%)2-23.4.,,*&,+.'(3()03403,0-(&&&(&1.108-%&3(*,-7/-.44343411)&+((&"$'*1/,&01/839).-,/88-2--8:86978755904865/)+,+347999700-++1)*&(%+.''&'-4)'//.600576:9971'+((.555:614310336;74:30.20.*2715852+00/-103799;9884575769562./.-1/50586/76932323868:9:8./&,'&%%((*,3*'%)04888/.+*&+,,2*'&%-3..3.+%-+**+-*,++*,110340/12.-)(*(*0'+.(8:5.35(17;:5997:774')+67)4-8+--110/+*5+*2211+(+*,3:25454.)..*)*)&&(')()860:10/+*01137884901+,*2/*/777626123632+/4.02-/1431024491.,+,23/1,.0.-.7,'(''(-42642/3259660014'-$')'(++/5/0+*+(''-.-,+)+),.620+/./77,&(*&&%(-.*+*+(17.712;:;6,
@a7f31712-a567-4e40-b35c-5fce3aa3441b ch=9 read=27295 start_time=2019-12-13T06:50:08Z barcode=BC01 runid=2c9cf7bc05858273f10e7d7ec552fc0bd742dc3e
CCGGTTACCTTGTTCGACTTCACCCAATCATCAATCCACCTTAGACAGCTCCTTCCCTTGCGGTTAGGCCACCGGCTTCGGGTGTTATCAACTCGTGGTGTGACGGGCAGTTGTGTACAAGGCCGAGAACGTATTCACCGCGACATGCTGATTCGCGATTACTAGCGATTCCCAGCTTCATGTAGTCGAGTTGCGAACCACAATCCGAACTGAAGAATGGTTTTATAGGTTTGCTTCACCTGTTCTTCCCTCTGCACCATCCATTGTAGCGTGTGGCCAGGTCATAAAGAGGCGCGATGATTTGACGTCATCCCGCCTTCCTCCAGCTTGTCACTGGCGTCTCGCTAAGTCCCCAACTTAATGATAGTAACGCGATAAGGTTGCGCTCGTTGCGGGACTTAACCAACATCTCGACACGAGCTGACAGCAACCATGCACCACCTGTATCTCATATAGCTATCTCTCCATCTCTGGGGCTTTATAGGTATGTCAAGACCTGGTAGGTTCTTCGCGTTGCTTCGAATTAAACCATGCTCCACCGCTTGTACGGGCCCCGTCAATTCCTTTGAGTTTCATTCTTGCGAACGTACTGCCAGGCGAATTACTTATTGCGTTAACTGCAGCACTGAACTTTGACATCCAACACTTGGTACTCATCGTTTACGGCGTGGACGGCTACTGGAATTATCTAATCTATTGCTCCCCACGCTTTCGGGACTGAGCGTCAGTTGCAGGCCAGATCGTCGCCTTCGCCACTGGTGTTCCTCCATATATCTACGCATTTCACCGCTACACATGGGGTCCTGATCCTCTCCTGCCTCCTGGCTGCCTGGTTTCTATGGCTTTACTGAGTTAAGCTTCCAGGCTTTCACCTGAACCCTTGCTGCCGCCTGCTCCCTCTTTACGCCCAATAATTCCGGATAACCTTACCTACGTATTACCGCGGCTGCTGGCGCGTAGTTATGCGTGGCTTTGTCAAAGTGCCGTCACTCATTACCATTTCCTGTAGCCGCCGTTCATCCCTTTATAACGAAGTTTACAATCAAAACCTTCTTCCTTCACGCGGCGTTGCTCGGTCAGGGTTTCCCCATTGCCGAAAATTCCCTGCTGCGCCTCCGTAGGAG
+
6*(*1:+,3.7/0:44334/)%+(**2/67:878274)+&/'%+&-.,/02883:4+---,+/-4(*67:029,73578+742./900-6.,,1'/+./454697:96,)3*$)&)*2244.6+*'))%(./05<545:/36690763664451,-*(,:-1))-3868:/5()%*,1.89887688.-419+1)*..)/039841-/543/.'&.51..8;<-01'985<:,3410./+,)./'(2-6*.0+--//31458,15/-..0'.+(((++*-2.,,/26)*),)/)(234562;4..44423/400+364;5720+)**0:123+/0/64110*./0024*,2790((%##'%&'(,',,+.(%**.11,--*3/2034785;010:74(&%,'+'*,.//4,/,)+-20/2234.2'000-+--1'+%&)+/410---.04&+),+26671///.2433455+-75%''+,*)'*.-10000)7078:61*+,*70;340+*,-+0)*,12,(+-+&('&-,++./4-+2/**0,-.%,,,,,95,*,./427/++/,*,.0:5/*.3207.1)).7.312.')))276-*(,)((2*$,&'),0),(,-2/+)*&+,038-047-2567201(-')+)&++*-3305732<8+/343498:5,,('($'%%%'%0*---*()++('/.)++:42+,.+,.:22'65.007:9;879)+/5(/-04,0//2890448:828768<55669011<56526.0/2240.(//115;6315637872.-(*(('&&##%&&((+(,031302))+,+1.,*,.20346;4,'%)*/(*+)*2342./9/.%('+(($&,*)3/-')*&&'/(.)(/045848015-..-05)+-08.$)(**(0.-'#1&,(/.165,+#$&(.51237908/,-'))/..02-),+(&*+441:*)%$%$&')(*,'$''(,*'*+-5333%%)/&/(*4;11;519/-,+*03289346-,,16)/<++0999))((091-.0875.74,,0.235;62165-00//5-++/++-.,2/0-4961;/3:83.14151/-583.-77.)$+**/)-**.8+(***%,
@f7d1f134-048f-4a49-a97a-5e3acd0a6fe8 ch=409 read=50053 start_time=2019-12-13T06:50:02Z barcode=BC01 runid=2c9cf7bc05858273f10e7d7ec552fc0bd742dc3e
CTCTGAGGAGGCAGCAGTGGGGAATATTGCACAATGGGAAACCCTGATGCAGCAACGCCGCGTAGTGGTGATGAAGGTTTTCGGATCGTAAAGCTCTGTCTTTGGGAAGATAATGACGCCAAGGAGGAAGCCACGGCTAACTACGTGCCAGCAGCGCGGTAATGCAGCGTAGGTGGCAGGCGTTATCGGATTTACTGGGCGTAAAGGGCGTAGGCGGATGATTAAGTGGATGTAGAATACCCGGGCTCAGCGGTGCTGCATTCCAAACTGGGTTATAGAGTGCAGGAGAGAGGAGAGTGGAATTCCTGGTGTAGCGGTGAAATGCGTAAGTTAGGGAGGAAGAATTTACCAGTGGCGAAGGCGACTCTCTGGACTGTAACTGACGCTGAGGCTCGAAAGCGTGGGGAGCAAGCAGGATTAAATGCCTGTTCCGCGTAAACGTGAATACTAGGTGTGGGGGGGTTTCAACACCTCCGTGCCGCCGCTAACGCATTAAGTATTCCGCCTGGGAGTACGGTCGCAAGATTAAAACTCAAAGGAATTATTGAGGGACCCGCACAAGTAGCGGAGCATGTGGTTTAATTCGGAAACAACGCAGAAAGAACCGCCACCTACGCCGGCATCCTTGCATTTACTCTTAATCGAGAAATCCTTCGGGGACAAAGGTGACAGGTGGTGCATGGTTGTCGTCAGCTCGTGTCGTGAGATGTTGGGTTAAGTCCACAACGAAGCACGGCACTGTCGTTAGTTACTACCATTAAGTTGAGGACTCTAGCGAGACTGCCTGGGTTAACTCCAGGAGGAAGATTAGGGGACGACGTCAAATCATCATGCTTATGTGTAGGGCTACACACGTGCTACAATGGCTGAATTTGTAGAGAGATGCAATACCGTGAAGGTGGAGCCAAACTTTAAAACCAGTCTCAGTTCGGATTGTAGGCTGAAACTCGCCTTACCATGAAGCTGGAGTTACTAGTAATCTCACCCGAATCAGAATGTCGCGGTAGATACGTTCCCAGGTCTTGTACACACCGCCCGTCACACCATGAGAGTTGGCAATACCCGAAGTCCGTATGAGCTAACCGCAAGGAGGCAGCCGAAGGTAGAGATCAGCGGTGGGGTGAAGTCGTAACAAGGTAACCGG
+
-))&'$4('2+4054-/2,45+./7.9.+*),+6.-4*(-,1<//.24441,2388758-,*(')*+140/1213/70952.+6/..,..80*,,++*-+-/-&,0+,+---.''%%$(%,(1,-/1,5--5)*)*)--+**)*+..10..,*-..503/10/()%)'(..+1,-43&&4464:444'/%/65/16:981.+-0-(.6/6976978::::01/,+.323--)(&%*+*-//+'45467-)*)/+.489859;.5-8:81//'&%(*-+),-44-6/'(%(&+-)(%(,,/1/4-15,(222/0222;98397226852*+,/455&)(+),''+&(()+.,452:+&''&/+,*)(*,./592676837/02533311026135(+-)(0242.95'*,29*1-47,3((%('+-4))''((),427<82/2+(41/0,+388897973-('.448-11149253,.14.-9/-..3-302/2141/433654.2-+,)&$$&$(*517,0.+*,//662+((-,4+-*-+.,%''+$39*8594++*+/0-,+,.(1%*,75/(*009:7:6:5')()(*++4/2&&.,((+32,(*(+.4133//-(0..,2/+/,--03*(**,,20517-*)%)*')*+4.08:-3329.+1-038./,*/+,+0147449--3/10*+24674011,+-..7:547'555;320344'+.+,)()'(%)&'*#'%&,431:10/:/.-/14$*(+.*..+'))/654-%''%')+034788893.0-+'&**).0-.,,0,-/0)48:*.%()),-97;910)+.551*$%*+566654/.01,-*+(./1240012168:88.$$(()%$'')++--19+/,)(/52422'-(+2+')19298010-,79/21/04634*-/9124)0+))&)*)*/.:7/0411)'$$&)(*-13--.1://.:-.-(3,4*+'(*#+()+166615'4+,886//.-)+4589746142'.5404201675534;05:1/43..(.32,+*)*+231322;2//70(*/+-41-0*+,,,,05:69,+-,*(%%(&*.46206*5--,,(&.,&-,2,,%&&&)$'(&,-0679898/501+5*5+
@e2e1963d-90a5-40b4-8aa5-5d5c4e6f336e ch=185 read=116953 start_time=2019-12-13T06:50:01Z barcode=BC01 runid=2c9cf7bc05858273f10e7d7ec552fc0bd742dc3e
CTACGGGAGGCAGCAGTAGAATATTGCACAATGGAAGCAAACCTGATGCAGCCATGCCGCGTGTATGAAGGCCTTCGGAGTTATAAAGTACTTCAGCGGGGAGGAAGGAGTAAAAAGTTAATACCTTTGCTCCGTGACGTTACCCGCAGAAGAAGCACCGGCTAACTCCGTACCCAGCAGCCGCGGTAATACGGAGGTGCAAGCGTTAATCAGATTACTGGGCGTAAAGCGCACGCGGGCAGTTTGTTAAGTCAGATGTGAAATCCCCGGGCTCAACCTGGGAACTGCATCTGATACTGGCAAGCAGGTCGTAGAGGTAGAATTCCAGATTAGCGGTGAAATGCGTAGAGATCTGGAGGAGGAATACCGGTGGCGAAGGCGGCCCCTGGACGAAGACTGACACTCAGGTGCGAAGCGTGGGGAGCAAACGGGATTAGATACCCTGGTAGTCCACGCCGTAAACGATGTCGACTTGGAGGTTGGCACCCTTGAGGCGTGGCTTCCGGAGCTAACGCGTTAGATCCCGACCGCCTGGGGAATTACGGCCGCAAGGTTAAAACTCAAATGAATTGACGGGGGCCGCGGCAGTGGAGCATGTGGTTAATTCGATGCGCTTGCGAAGAACCTTACCTGGTCTTGACATCCACGGGGTTTCAGAGATGAATGTGCGCTGAACCGTACGAGACAGGTGCTGCATGGCTGTCGCTCGTGTTGTGAAATCATTGCAGGTTAAGTCCGCAACAGGCGCAACCCTTATCCTTTGTTGCCAGCGGTCCGGCCAGGGAACTCAAAGGAGACTGCCAGTGATAAACTGGAGGAAGGTGGGGATGGCGTCAGAGTCATCGCGGCACCCGACCAGGGCTACACGATGCTACAATGGCGCATACAAAGAAGCGACCTCGCGAGCAGCTTGGACTCATAAAGTGCGTCAATAGTCGGACTGGAGTCTGCAACTCGACTCCATGAAGTCGGAATCGCTAGTAATCGTGGATCCAAGAATGCCACGGTGAATACGTTCCAGGCCTTGTACACACCGCCCGTCACACCATGGGAAGTGGGTTGCAAAAGAAGTAAATTGGCACCGCTTATGGGGCCTTTAGCCGATTCATGGCTAGAATTGAAATCGTAACAAAAGGTAACCGGAAGATAGAGCGACAGGCAAGTAGGTTAACACCGAAGACACCGACAACGCG
+
+,.0,25+)-+-68*11(-'1*28510.0-6.)*''$&*/(,1022401.)-524-.(*,334643,--*,.3270)1%'.,%)25**)($$#((.)+*2*).//3*)$')-4;3*+302//04353+(+,*+)2,*,(*,.48.+,((/)(+,)++22.0**+4..08/1&)/*'(*)032)*(**,5/'//4.-++45:96753;3<00)*&)((-9:921))-53,10.)+%(%&'*&//7**.404-3:113/,,&.0,*2560)32.063012..1,0/.4555/4'(*223905),'#%&()'&$%%+%)*-/'-+../,*+'.$#&'1,-)+/**(,,.++**)44()1-3-)1.)70(79--0)1-+'&*-/-1.92*,8:88.--)'+$%'(&),.//3243-',&',0476'((*.5.0&37-/6/468039,*29642323)+*-421296011/'344685:673203.)%$%..-.4//15.6824-(**++.*-.,1++*0-1,%'))33++367174754/'&%('**0-/,,/-1)5-727;8333((/))-71802412;8-5/')&'('+..+'+,++)'+/1918784../,*(&&%%('))''**(%%&*+))&).-3,(*--/'&*&+/)+4.+)(**&$%'%%%%&*),*+(,-/-+(*)*,,,,*)*28:43-1184421-'().7:9-8,,**,+&$#'.*.)480;/1,,25,02*3')+.-//(3:0+00342,2/-0;316-+.-31301505&/2'.,-58)8/(,%+'-/1:;6--*+-9<;5552..,)(+1/*59222&-33441)*+-,+,*('+&%%+%&'*+:389920/.*))('%+%$&*&(#%%)*,.+220*%)'''-,*+.-&+)#&&(%%$%6*.0)-%&15,**//674-)0)--3*1*,1)-))*/1481:11.0/..3999424/.1*2-556+0&&)-1.-.6899817(.('(10277./-64-.32574334(*1461.-'+'**-,/828;7256-.-./28)4.+'))'(//8,,+83(%,)())'')(%&(&*%%&'&'%#&0,''%%$%&)%%+*.1//,&/.,(&%,&'-.%+,678;64:5)..03;:;9542037.-,,,',-33551,+.-./+2.3.//)'*)&&)+/+(,)0'($%$
@2a88ac25-4bf5-4b9a-bd3d-ef51c1ecf0e6 ch=46 read=91350 start_time=2019-12-13T06:50:19Z barcode=BC01 runid=2c9cf7bc05858273f10e7d7ec552fc0bd742dc3e
TTCATACTTCGTTCGGTTACGTATTGCTTTCGGATTGTAAACTTCTGTTATAAAGGAAGAACGGCGGCTACGGAAATGGTAGCCAGTGACGGTAAGCCACGGCCTTTAACCGTGCCAACAGCCGCAGTAATACGTAGGTGGCAAGCGTTATCCAGGTGTGGGCGTAAAAGGGGGAGCAGGCGGCAGCGGGGGGTCTGTGGTGAAAGCCTGAAGCTTAACTTCAGTAAGCCATAGAAACCAGGCAGCTAGAGTGCAGGAGAGGATCATTAGGTTATGTGTAGCGGTGAAATGCGTAGATATATGGAGGAACACCAGTGGCGAGCGACGATCTGGCCTGCAGCGACGCTCAGTCGAAAGCGTGGGGAGCAAATAGAAGTTAGATACCCTATTAGTCCACGCCATGCTTGATGAGTACTAAAGTGTTGGATGTCAAAGTTCAGTGCTGCGGTTGCTGCAATAAGTACTCCGCCTGAGTAGTACGTTCCGCAGAATGAAACTCAAAGATTGACAGGGGGGCCGCACGAAGCGGTGGAGCATGTGGTTTAATTCGAAAACAGCGCGAAGAACCTTACCAGGTCTTGACATGTACTCATAAAGGCTCCAGAGATGGAGAGATGGCTATATGAGATACAGGTGGTGCATGGTTGTCGTCAGCTCGTGTCGTGAGATGTTAGGTTAAGTCCACAACGAGCGCAACCCTTATCGTTAGTTACCATCATTAGTTGGGACTCTGGCAGAGACTACCGGTGACAAGCTGGAGAGGCGGGGATGACGTCAAATCATGCCCCTTATGACCCTGGGCTACACGTGCTACAATGGATGAATTGCAGAGGAAGCGAAGCCGCGAGGTGAAACAAAACCATAAAACCATTCTCAGTTCCGGATTGTAGTCTGCAACTCGACTACATGAAGTTGGAATCGCCGTAATCGCGAATCAGCGTATGTGGTGAATACGTTCTCGGGCCTTGTACACGCCGCCCGTCACGCACGAGGGTTGATAACGCGAAGCCGGTGGCTAACCGCAAGGAAGGAGCTGTCTAAGGTGGGATTGATGATTGGTGAAGTCGTAACAAGGTAACCGG
+
$)&##$*,21/37+)01///68+3)'&/+'(24)/*&$(224382-)&&&++4+.8,5-+.-)-+,2.0-,''(-1**7-,))%&(,,1%%%'&)$&(()).,''(*./15)+,331)..+1../(--30009789080.1/16566584.5'$,)*+10:998/7<4)'/2/,&++77::.97444,+179(..3001734235/061,+*(&&%'%'+,,&./67)7813/,1703775710&,./+,*+/1.65))*-60183.4'-3-6()'-+)(*+)41/&*1((.1/104321.147-,1.2002744213*'&))9887676/6.603*51'20136989221-%()+.157726())-0810*''(*17/-3214:()*+,,-:13+,,1*%)$#$$&(+&&'&&(**/*)++08/60614621-./946981+())+(.)(('&()+,-3/20/02/-.-)-*')$'&$(,6-8'&''+(,*)+7*+./%))%(,6-//%/04-*%)'((/0+-1-.2<::9.0,,,,)%05<:6:7;7'&*,++(&/-++1/(*22/-0-/8&+')',.+-..,)*++,,-1/9008749'())+-9820+'&++,0...0330,0008:-:--89343443-70,-2214*+.2256113,11436808..)7+6/*(+0)&*+'/(()*+-/*020/3134.7/..372370//).+$*-1*3697653+0/**$,(+-04:/8642//+))*:.*+&(4-1988242343488;0,,$-&22-(034.-.90,+0-**&%(%)(.,.402/1+-2/22((**,-..*()(**0-4.-5:56'%+,*)*-&&.2/)%&*).9;82889<758347/3+.,.11.,)+.-/0005011-(.)(&++/0-/2;23.--,))$%'(./0065/8+.()*+-,.+)%./01;98947999:3975,-0./24)*%/+4494133./(,+,*(-0*1+$%2-)*$-&'*-23,..'(+)*053.0-+.*+*(&%(*.+.,./5.4-1:/,9,./,)&,1-0+.+0+,/5359748(1*-/0:+0
@5fa5e1b5-26ea-4d5e-8dc2-53ba4292311f ch=22 read=106620 start_time=2019-12-13T06:50:16Z barcode=BC01 runid=2c9cf7bc05858273f10e7d7ec552fc0bd742dc3e
TGGTTACCTTATTTGACTTCACCCCAGTCATGAATCACAAAGTGGTAAGCGCCCTCGAAAGGATTAAGCTACCTACTTCTTTTGCAACCCCTCCCCGTGGTGTGACGGGCGGTGTGTACAAGGCCCAGGAACGCGTATTCACCGTGGCATTCTGATCCACGATTACTTCAGCGATTCCGACTTCATGGAGTCGAGTTACGAACTCAATCCGGTTCTGACGCACTTTATGAGTCCGCTACTCTCAGGATAACTTCTCTTTGTATGCGCCATTGTAGCACGATGTGTAGCTGAGTCAAGGGCCATGATGACTTGACGTCATCCCACCTTCCTCAGTTTATCACTGGCAGTCTCCTTTGAGTTCCAGCCGGACCGCTGGCAACAAAGGATAGAGGTTGCGCTCGTTGCGGGACTTAACATTTCACAACACAGGCCCGTGACAGCATGCAGCACCTGTCTCACGGTTCCCGAAGGCACATTCTCATCTCTGAAACTTCGTGAATGTCAAGACCAGGTAAGGAGTTCTTCGCGTTGCATCGAATTAAACCATGCTCCACCGCTTGTGCGGGCCCCGTCAATTCATTTGAGTTTAACCTTGCGGCCGTACTCCCCAGGCAGTCGACTTAACGCGTTAGCTCCGAATTACACGCCTCGGGGCGCAACCTCCAGAGTCGACGTCGTTTGCGGCATTGGACTACCAGAATTATCTAATCTGTTTGCTCCCCACGCTTTCGCACCTGAGCGTCAGTCTTCGTCCAGGGGCCGCCCAGCGCCACCGGTATTCCTCCAGATCTCTACGCATTTTCACCGCTACACCTGGAATTCATACCCCTCTACGAGACTCAAGCTTTACCGGTATCAGATGCAGTTCAGGTTGGGCCCAGAGAGTTTCACATCGGCAACGAGCCGCCTGCGTGCGCTTTACGCCCAGTAATTCCGATTAGCGCTTGCGCCCTCCGTATTACCGCGGCTGCTGGCACGGGTTAGCCGGTCTTCTTCTGCGGGTAACGTCCAGGCAAAGGTATTAGCGCTCCTTCCTCCCGCTGAAAGTACTTTACAACCCGAAGGCCTTCTTCATACACGCGGCATGGCTGCATCAGGCTTGCGCCCATTGTACCAATATTCCCCCCCACTGCTGCCTCCGTAGGAG
+
('&+*)5939'-()(*,041/334-,-1;6761676261:7356;2-+'('-31/2+.3-,,%3963++))-2.578971;:-.52(050'),31('-+)++**,,472-)(,)--..186094;,'49490-)+2/3/*)+)')*/..295--..36)/--//((*)%%(./16:530025653621%'),1.122&.)*3657)9//7*0/3-(-/0,0.--99.-.,/+07'),''+)*)$'-)..-+01171881)/,/1936;097,-542-..--+/-..//..$'+,+),465956112,+*)*-(-&&)64010),9.6/.-3.44<--.;687584../1021260/(+.931.0295:772'(%(%%%%'041(3)5/*)0-04/11777559455<:7,4,4+4)04(($$,),).,-1,%$%$)*0.&(*/.4565,472000--*-2974.2+*+'/)84535;0/10632.)'+,%(/5./,,6,,14321.08:7051+-'-&,3736;:4807///368,+,/-,,('(+))229;38:/118/415'6-7780),02:6<4)2:3...7;8,1/0+3.1-905-422/340/,022*+.653446492+,(..+-979%%'')&$&&(34;87,13+/,1.4/5-6/-''*114./&/05287')%)(',*7.787,5*&*%&,*,-334:67,,,:2/050;<1.3/1,96..859<621-1,.//-145;0-,.(),65,861//,''*+.2469-96.3.4.28,$'&)-*+1*42460;;3*57;2570.(+/+/-2,4+/'*(/66/-575413224672/*+)-()190911163589676994.((0*5*20.++&&%&%'/74+,0,/*%&10-+)($+7247)****--)&'('#*(,+'%+--06:77//03,&-+*..'))/1*)24&,)+:67:3/3.-/12642/,(*,',+**-,+/'&&)(8<;:88552.0351/6+++025;-/,/&+'$%%$&&04-:7/.-0-)/.,+10),,+/4-*.0211,+,0(.+43<99...-0,'+*+.5-+,,01/,.--1%)&')00350<8/.;*,,5,0/011;:0377120366776798:757262,*
@9a66a75f-01c5-4e30-9ff8-fcaeefa4d13b ch=408 read=27881 start_time=2019-12-13T06:50:28Z barcode=BC01 runid=2c9cf7bc05858273f10e7d7ec552fc0bd742dc3e
CAGGAGGCATGATGGGAACGTCGGCGAATGGGAAACCCTGACCGAGAACAGCGCCGTGAAGGAAGAAGGTTTTCCAGTTGAAACTACTGTATAAGCAGCGGCTACGAAATGGTAGCCCGGTGACGTACTTACTGTTAGAAAGCCACGGCTAACTACGTGCCAGCAGCCGCTTGACGTACGTAGGTGGCAAGCGTTATCCGGAATTATTGGGCGTAAAGAGGAGCAGGCGGCAGCAGGGGTCTGTGGTGAAAGCCTGAAACGGCAACTTCAGTAAATACATAGAAACCAGGCAGCTAAGTGCAGGGAGAGGATCACGTGGAATTCCATGTGTAGCGGTGAAATGCGTAGATATATGGAGGAACGCAGTGCTTGAAGGCGACGAGTCTGGCCTGCAGCTGACGCTCAGTCGAAAGCGTAAGGGCAAATAGGTTTGGGAATACTAGTAGTCCACGCTATAAACGATGAGTACTTACTAAAGTGTTGGATGTCAAAGTTCAGTGCTTGCAGTTAACGCAATAAGTACTCCGCCTGGGTAAAGTACGTTCATAGGGCGGAAACTCAAAGGAATTGACGGGGGGGGCCCGCACAAGCGGTGGGCATGTGGTTTAATTCAAGCAACGCGAAGAACCTTACAAGTCTTGGGCACTTCTCATAAAGGCTCCAGAGATGGAGGAGATAGCTATATGAGACCCCAGGTGGTGCATGGTTGTCGTAAGCTCGTGTCATGGATGTTGAGTTAAGTCCGCAACGAGCGCAACCCTTATCGTTAGTTACCATCATTAAGTTGGGGACTCTGGCGAGACTGCCAGTGACAAGCTGGAGGAAAGGCGGGGATGACGTCAAATCATGTACACCTGACCTGGGCTACACAATGGATGAATTGCAGAGGAAGCGAAGCCGCGAGGTGAAGCAAAACCCATAAAACCATTCTGGATTCGAGATTGTAGTCTGCAACTCGACTACATGAAGTTGGAATCGCTAGTAATCGCGAATCAGCATGTCGCGGTGAATACGTTCTCAGGCCTTGTACACCGCCCGTCACACCACGAGTTGATAACACCCAGAGCCGGTGGCTAACGCAGAAGGAGCAGCCGAAAGAGTACGGTCAGCGATTAAGGTGAGTCGTAACAAGGTAACGG
+
/&1/)--+,-)*-'-*(**&&&')('&'&'-((./-4*++7871.(+&*.%-+.+)*,/1+/**&,*.61:57).&+,,''.-*,*,)()*+2-)*(.0,2,+'('(00,.8.--80,,1021-)'$'%&'(,&+'*$)*-)+01.0+)(3,430)&*',4-0-+(+&$%(%%$%$'(,,23+2..40+/+,216/..)+-2.12*-)*..:9.78+('/+&*-/14.0+($('%)45+++1',-312.62-.73*('&%)''('(.6,-+-17+&&'),*))-3*2/18-,,+,'%%(&'$/7*(*)/5440&(,-1*,).-9913-1-,)-+-.-*,+)'0199989644,02,*..)0-$.%)-'##$$))'+(*%+'&%(*2334*)%%#%((----//1%'()%(..+,,.'%.*()28:1-/--3+)-&.()(-'&)/'*23/*,),'%&.11+,*+()(*&($$%)-,8,.175;8:8:78838-/-1,&+6&***(+**609083.5.-,(%(()+38023/0++,/7++**.+,64'&)((&&%'%*.(/463)+*&&)'()5//14512,()*'++,*(&')1-.0-...*)-18:;-7582(*%+*&+)-+*/+-/-''%$%(()00.0'&$$#'*-22/()-50,2.-5&'(*+,875+.((+0-3455,+)&%&'''&&%&+.-.*,*-,2*426012./)(&,-/',+-1(,-+**)43.)-6(.'()87-/428*)5765/*/6*-++,71453124029898(.(%$*-+&271111+%%&('',333567&.-./541(*/1-,-*-3(0,1'.4058726/,.6;101682*')$'%$($,21*/,-*((')*222753/%&,%()0/&(('&'+&)*)-+('%%('*+/9...:;7-94&*(05-2989:0.'&$/60,%&%/''),-29897362/2+-+-()&%%'*)1.5-5777-.*%%)(()+0566;740.1$-%(&$$&)+23;72533:533'/,+$%&(#&*,175.9+22411-//,..()*-111486.-'&$&%&)*14-*).',-*$&'()'')%**&105223*'%&(**..(('))(%1*'$/(('$%%)%*+&$$('(+*+,)2
@e166df68-adff-487b-b17e-2c8945b8fa8b ch=59 read=104214 start_time=2019-12-13T06:50:38Z barcode=BC01 runid=2c9cf7bc05858273f10e7d7ec552fc0bd742dc3e
CTCCTACGGAGGCAGCAGTGGGAATATTGCACAATGGGCGCAAACCTGATGCAGCCATGCCGCGTGTATGAAGAAGGCCTTCGGGTTGTAAAGAGTACTTTCAGCGGGAGGAAGGGAGTAAAGTTAATACCTTTGCTCATTGATACCCGCAGAAGAAACACCGGCTAACTCCGTGCCAGCAGCCGCGGTAATACGGAGGTGCAAGCGTTAATCGGAATTACTGGGCGTAAAAGCGCACGCGAACGGTTTTGTTAAGTCAGATGTGAGATCCCCGGGCTCAACCTGGGAACTGCATCTGATACTGTAGCTTGAGTCTCGTAGAGGGTAGAATTCCAGGTGGCGGTGAAATGCGTGAGATCTGGAGAAGACCTACCGGTGGCGAAGGACAGCCCCTGGACGAAGACGACGCTCAGGTGCAGCGTGGGAGCAAACAGGATTAGATACCCTGGTAGTCCACGCCGTAAACGATGTCGACTTGGAGGTTGCAGGCGTGGCTTCCGGAGCTAACGCGTTCAGTCGACCGCCGCAGAATTGCAGCCGCAGGTTAAAACTCAAATGAATTGACGGGGGCCCGCACAAGCGGTGGAGCGTAATGGTTTAATTCGATGCAACGCGAAAGAACCTTACCTGGATCTTGACATCCACAGAACTTTCCAGAGATGGTTAGTTGCCTTCGGGAACTGTGAGACCAGGTGCTGCATGGCTGTCGTCAGCTCGTGTTGGTTGGGTTAAGTCCGCAACGAGCGCAACCCTTATCCTTTGTTGCCAGCGGTCGGCCGGGAACTCAAAGGGGGGCTGCCAGTGATAAACTGGGAAGGTGGGGATGACGTCAAAGATCATCATGGCCCGCCACGACCAGGGGCTACACGTGCTACAATGGCATACAAAGAGAAGCGACCTCGCGAGAGCAAGCGGACCTCATAAAGTGCGTCGTAGTCGGATTGGAGTCTGCAACTCGACTCCATGAAGTCAGGATGTAGTAATCGTGGATCAGAGAATGCCACGGTGAATACGTTCAGGCATACACACCGCCCGTCACACCATGGGAGTGGGTTGCAAAAGAAGTGGGTAGCTTAACCTTCGGGAGGCGCTTACCACTTTGTGATTCATGACTGGGGTGAAGTCGTAACAAGGTAACCGG
+
,652-,0+/&)*+311002/93,3/(2-)))*11//4.,)-04%106647450+/707562*(--565557://5,4187471984;1334-&&&)*12873,0-.6-(-+/1-5+%'(,94--507/.1-66+*/0.*++*&-).4,+,/-.+'+'&&'39.8/..1-.01289:<11.,,/0/3/3-1---3/3-*,*-/55122;48469(0(','$()571,+,,0/)()*,+.11*1&4'.49.(&*,0+./1--2332,,-/.654+*235672/2-,,603-/.-...7/../,./*'&%&%$&%)*024788-(/3)(&%.(/*1-+2.))&&+5122981-,+)(**,-'*+2+'$()((**%/4.5/.52++()*+-%.28/*+.3),***)&*&%),.3723954.)*+-8,12+.039)6.9,+0,-.0859<*)3686590-,/18;447<83,*,./32220827,/-%%$(#*-,))++++,++*.**)+2/37603+%*)*-/112-20(+,''&*'*,&162),-.5.92;5'-/20:-+-363742435;9)8.*&+())4*(*)**9,//+5+.-.74:9/84;3223358.213-,3)(,++&$#$&-)/.),&))((+2361-///35,5:-.,**+,,:7-0,)+6,-9:484189073,****1-/)'+8---()89:5944489633//,,/1206+*%%&2597:862596/008:+,5747674:)+**+5--/*'.-++.,).09.2011/&1'.'+9:79+,,2+*'..24.,--,0/171255/&+*0-1+/4)-389::95.*)%'+,,6623+.,/*$)*&(*33:5035/1,()%'&'*,-1142,2,+&*+67:)((()*'+-43656484*)(((/0&44:7586556060+,9;::86:6838,4-3/-*(+,4424/1/0024568:01292118-//-3250/0.7342689679-+,(.84674-2292121/+,,.38%+*,%&%%)*02:68<9675.0/035851-((*%.33;566:6+&)+(,',,*)&**+1/9;8<9+94-25.2325037,015+***54:5-.,+.0087,+'1*),30.1.658*70/80:.:
@3d5e20e1-eaf9-4de8-8645-524e50fb1b88 ch=100 read=140651 start_time=2019-12-13T06:50:38Z barcode=BC01 runid=2c9cf7bc05858273f10e7d7ec552fc0bd742dc3e
CTCCTACGGGAGGCAGCAGTAGGGTACCAGCGTGGAAACCCTGACCGACGCTTGCCGCGTGAAGGAAGAAGGTTTTCCAGTTGTAAGCTTCTGTTATAAAGGAAGAGCAGCGGCTACAGGTAGCCGAGTGACGGGCTGCTATTAAGAAAGCCACGGCTAACTACGTGCCAGCAGCCGCGGTATTGTTAATACGTAGGTGGCAAGCGTTATCGAGAATTATTGGGCGTAAAGAGGGCAGGCAGCAAGGGTCTGCCGTTGAAAGCCTGAAGCTTAGCCAGTAAGCCATAGAAACCAGGCAGCTGGAGTGCAGGAGAGGATCGTGGAATTCATGTGTAGCGGTGAAATGCGTGGTGATATATGGAGGAACACCGGTGAGGCGATCTGGCCTACAGCCTGGCGCTCCAGTCAGCGTGGGGAGCAAATAGGATTAAGATACCCTGGTAGTCCACGCCGTAAACGATGAGTGCTAAGTGTTTGGATGTCAAGTTTGTTCTTACCCAACGCAATAAGTACTCCGCGCCTGAGTAGTACGTTCGCAAAAGAATGAAACTCAAAGGTGACGGGGGCCCGCACGGCGGTGGAGCATGTGGTTTAATTCGAAGCAACGCGAAGAACCTTACCGAATCTTGACATACTCATAAAGGCTCCAGAGAGGGGAGATAGCTATATGAGATACAGGTGGTGCATGGTTGTCGTCAATACTCGTGTCGGTGAGATGTTGGGTGAATCCCGCAGCCCGGACGCAGCCCTTATCGTTAGTTGCCATCATTAAGTTGGGGACTCTGGGGCTGCGGTGGCTGGAAGGAAGGCGGGGATGACGATATCATCATACCCCTTATGACCTGGGCTACGTGCTACAATGGGTGGTGCAGAGGCGGCCGCGAAGGTGAAAACCCATAAAACCATTCTCAGTTCGGATTGTAGTCTGCAACTCGACTACATGAAGTTGGAATCGCTAGTAATCGCGAATCAGCATGTCGCGGTGAATACGTTCTCGGGCCTTGTACACCGCCCGTTTCCACGAGTTGATAACACTGACCGGTGGCCTAACCGCAAGGAAGGAGCTGTCTAAGGTGGGATTGGTAGTTGGGGGGGTGAAGTCGTAACAAAAGGTAACCG
+
)+02*,1'0-)./01573354,/&')231,/+(+&+,+.54..+7'(&*&'(),2941253-2/4-5+-30519410)**01)-.0),.7.7.7...::*2+.+(+%*%.+.611195321-./6,-.//)/,)%%$$%+),-0)%++((.2(+,2.*)+*-,0)5+09313-*.-*-./2*1*%.''(./9595051.8-31**34:511'''+(--*0-66122.3;0'(./-*-61.*,+/*/48.001+))*$$(*,*-32/5.,((&'%1+.1137'/3,00/1720433991/,+%*%)*..(,0+++/1//2044..,-*+'($+%%'*-/9412:-*)+*+('%&$&''%&*/)+1,///3:.7*(',)1--/52403,-&1,%-,)0++&')+*,((*$&&&)*,5.'+*/979/6.,:,1.,.1469+(*')%,02/-036745:9875464//.%/23635256)0845.3,1-(+4(%*,'%$&)-,024361912401/1.4&&(&+40/***++.,/,390'+(.2'*)5,-2;1/374/)('++06+*88/.8-(+')'.-0-3-3)01031/667;6176:82-4...3212-*(*).($$$&).$%&*$&%&'.//1376,*.1,-/249'()*,')/*%%'(/'&&%'(++.135//0+/0--.1/008.068*,/*,0'+%%%)*79878.022226767;57-,)*('0-'%+('))&+.'-,/(,/.*-6134.7.&',&"&%..3','0&(2.06:6320(&&)*,(''')(%%&(*12-'+++/-71,)55-13/.(%&&(-430$&%.10-/71/./,&$&&&'&&)()238645520.$'(*'(/,-*-,((++2+/*-(+('&*,/63;6/108920:98<645-25<5*-',-)*)10-'(,*0-//450/....+*&(,2,3133886542/4/---../+-9(),/2342./*-,-/1.-266<878125.,))%##&&/42391&'&$+('++.--6,-.0.,%)$''/-+--&))*(28792205+-,.--)*+1344203-9/6;312/,')%$/-44/.-*(0,/1018//6/+791(2,5798-*
@7cd6bcd0-fd08-45a6-baaf-bbcabb57bc96 ch=387 read=100368 start_time=2019-12-13T06:50:33Z barcode=BC01 runid=2c9cf7bc05858273f10e7d7ec552fc0bd742dc3e
CTCTACGGGAGGCAGCAGTGGGAATATTGCACAATGGGCACAAGCCTGATGTAGCCATGCCGCGTGTGAAAGAAGGCCTTCCGGGTTGTAAAGTACTTTCAGCGGGGAGGAAGGGAGTAAAGTTAATACCTTTGCTCATTGACGTTACCCGCAGAAACACCGGCTAACTCCGTGCCAACGGCCGCGGTAATACGGAGGGTGCAAGCGTTAATCGGAATTACTGGGCGTAAAGCGCACGCAGGCGGTTTGTTAAGTCAGATGTGAAATCCCCGGGCTCAACCTGGGAACTGCATCTGATACTGTAGCAGGTCTCGTAGGGGTAGAATTCCAGGTGTAGCGGTGGAAATGCGTAGAGATCTGGGGAATACCGGTGGCGAAGGCGGCCCCTGGACGAAGACTGACGCTCAGGTGCGAAAGCGTGGGGAGCAAACAGGATTAAGATACCCTGGTAGTCCACGCCGTGATGTCGACGGAGGTTGTGCCCGCGAGGCGTGGCTTCCGGAGCTAACGCGTTAAGTCGACCGCCTGGGAGTACAGCCGCAGGTTAAAACTCAAATGAATTGACGGGGGGGCCCGCACAAGCGGTGGAGCATGTGGTTTAATTCGATGCGACGCGAAGAACCTTACCTGGTCTTGACATCCACGGAAGTTTTCAGAGATGAGAATATTGCCTTCAGGAACCGTGAGACAGGTGCTGCATGGCTGGCGACCAGCTCGTGTTGTGAAATGTTGGGTTAAGTCCCGCAACGAGCGCAACCCTTATCCTTTGTTGCCAGCGGTCCGGCCGGGAACTCCGAGACTGCCAGTGATAAACTGGAGGAAGGTGGGGATGACGTCAAGTCATCATGGCCCTGCTACAATAGCGCATACAAGAGAAAGCGACCTCGCGAGCAAGCGGACCTCATAAAGTGCGTCGTAAAGTCCGGATTGGAAGTCTGCAACTCGACTCCATGAAGTCGGAATCACTTTAATCGTGGATCAGAATGCCACGGTGAATACGTTCCATTCTTGTACACACCGCCCGTCACACCATGGGAGTGGGTTGCAAAAAGTAGGTAACAACCTTCGGGAGGGCGCTTACCACTGATTCATGACTGGGGTGAAGTCGTAACAAGGTAGCGG
+
)'*&(++82*+1+'..-6748.*..*-.**/,0-,36.-%,6;149...,*&''*//01793/-.,(()+(%),+11;9;2-29619**-92+-/35;:/+..4:;++.12-/2-&++.782.6-5+026044*+.945651651:11:*+-/(+)*',1+&(((.2-159376782&+)*,++-/73.-,*.11-12,00467231-..6/6%-'',*./1:;5806/3/))**%,(,-1:970673-0231/59-..,))$'*)'*58/1697750)3/-)''*)4599998/..-.446-*%*%+),-.576.,)2)($'(.*3,+*8983,%-,1610.&+-(*<;910--.2331*(+(103:.8-+-%$&('**-+-383,,.672/.0,.-111/3213'.,/-/.,,)*)310)2-&./17.4&.7)5+.(*,867:+*/--,2463+-,-533.//./5335,2-+-.7-4,3:,')*'0/--*()*+0()-/+**03710-/2975-14518+(,%''+%&%+(1)675/03+2.15:96/784;;21.8180.-')(+/2042+(('.-14455244&++.4/3248<;2;5960/1101)2230/2,*,,2/4./510+*%%'($23353+,-4/4.-9:21+****7//)(++%1**22367&9-4.884862435.68879810011;88**$)',2,-.//7864;3.&)*+*+2.39:49360057()0.&3&%.0041-++&)*)+0()7,*3:/42/067;;2,/6/80*/*(,03&%&,*045370112357;31/-,*/*,+)0*,7:4497887661-*,.888-/--11)%&'-+0374&323765443-&(&((*%,,01035,2.-((18.55/*-.-2204;0--1588745)1+*).(/6+121-.**/0133//-./555679411230/2.91:0/$&'*)*0+-.99;:99,.1;68:41/02/(),))((042()*'*+/./22//-061291033//-.738/82+++*1.4<787993.%-%*.-/'2,-03/81/<7007512-7,,7/$))*'6:6771/10/43)+*')'('$('(*/4*1+-&*),
