# Supplementary material for: De novo species identification using 16S rRNA gene nanopore sequencing
Source: PeerJ. 2020 Oct 21;8:e10029. doi: 10.7717/peerj.10029 (PMC7585375; doi:10.7717/peerj.10029)
Supplement: Supplemental Information 2 — Contains raw reads. [file peerj-08-10029-s002.zip › pass_fastq_runid_2c9cf7bc05858273f10e7d7ec552fc0bd742dc3e_246.fastq]

@9cc5cd36-ecc7-4ec3-9afd-485e4e419cce ch=473 read=39112 start_time=2019-12-13T06:50:50Z barcode=BC01 runid=2c9cf7bc05858273f10e7d7ec552fc0bd742dc3e
CCCGGTTACCTTGTTACGACTTCACCCCAGTCATGAATCACAAAGTGTTAGCGCCCTCCCGGATTAAGCTACCTGCTTCTTTGCAACCCACTCCCATGGTGTGACGGGCGGTGTGTACAGGCCCGGGAACGTATTCACCGTGGCATTCTGATCGATTACTAGCGATTCCGACTTCATGGAGTCGAGTTGCGGGCTTCCCAATCCGGACTACGACGCACTTTATGAGTCCGCTTGCTCTCGCGAGTCGCTTCTCTTTGTATGCGCCATTGTAGCACGTGTGTAGCCCTGGTCGTAGGGCCATGATGACGACGTCATCCCCCACCTTCCTCCAGTTTATCATGGCAGTCTCCTTTGAGTTCGGCGGATGCGCTGGCAACCGAGATAGGAGTTGCGCTCGTTGCGGGACTTAACCCAACGACTGCAGCACGAGGCGACAGCTATTCTCGAAGTCAGTGTCATCAATTCGTGAACAAAATCAGGACGGG
+
63+/4/:&26280/7**,*/083,661,+-04/5438431./0)''''*)+,,3./-11,-2)(**.+./*/,(%*,0-.37003328/()+074+0088777897;:979620-,()**-+-''32.7//6355315:8/8-.)00/.//./*-,3,,,)(')-.4/33257:6//1,*,-41222702*-))%(%'&+,-1/31275102).*+%+178)')'((-*(+//)*++76//.((*+,+5*+,0/:4--/0--).506:,+,*))+,012-,+,-74++6:9440+.*36(0++((()(3456859169:2.3:3;77/7()*02(&,3+,'2.&/21010/54--.3+4'***2+($%$&'&&&$$'%''0/,,*.%'/-*,254.,0/,-/881-.))&,(''.**)&*%)*&(%'&%,).*'%%####$%$$$#$%#$#####$"$%*'')'%$%$$#$$$%####(&&'&''
@d95be5e8-5c5a-45e3-a0be-8fe39d83b78f ch=217 read=76761 start_time=2019-12-13T06:50:57Z barcode=BC01 runid=2c9cf7bc05858273f10e7d7ec552fc0bd742dc3e
CTCCTGCAGGAGGCAGCAGTAGGGAATTTTCGGCAATGGGGAAACCTGACCGGCGCTTGCCGCGTGAAGGAAGAAGGTTTCAGTTGTAAACTTCTGTTATAAAGGGAAGAACAGCGGCTGAAATGGTAGCCGGTGACGTACTTTATTAGAAATACGGCTAACTACGTGCCAGCAATACGCGGTAATACGTAGGTGTAAGCGTTATCCGGAATTATTGGAAGTAAAGAGGGCGGAGGCGGCAAGGGTCTGTGGTGAAAGCCTGAAGCAGCCTGGTAGCCATAGAAACCAGGCAGCTAGGAGTGCAGGAAGGATCGTGGAGATTCCATGTGGCGGTGAAATGCGTAGATATGGAGAGGAACACCAGTGGCAGAAGGCGACGATCTGTACCGGCAACTGACGCTCCAGTCCCGAAAGCGTGGGGAGCAAATAGGATTAGATACCCTAGTAGTCCACGCCGTAAACAGTGATAGGTACTAAGTATTTGGATGTCAAAGTTCAGTGCTGCAGTTAACGCGATAAGTACTCCGCGCCTAGGTAGTACGTTCCGCAGAATGAAACTCAAAGGAATTGACAGGGCCCGCACAGAGCTGAAGGTGGGCATGTGGTTTATTCGAAGCAACGCGAAGAACCTTACCAGGTGACATACTCATAAAGGCTCCAGAGATGGAGATGGCTATATGAGATACAGGTGGTGCATGGTTGTCGTCAGCTCGTGTCGTGAGATGTTAGAGTTAAGTCCGCAGCAGGCGCAGCCCTTATCGTTAGTTACCATCATTAAGTTGGGGACTCTAGCGAGACTGCCAGTGACAAGCTGGAGGAAGGGGCGGGGATGACGTCAAATCATCATGCCTGCTTAAACACAGGCTGCAATGCTGGATGGGTACGGGAAGCGAAGCCGCGAGGTGAAGCAAAACCATGGAAACCATTCTCAGTTCGGATTAGTCTGCCCAGCTCGACGCTACATGAAGTTGGAATCGCTAGTATTGCCGAATCAGCATGTCGCAGTGAATACGTTCTCGGGCCTTGTACACACCGCCCGTCACACCACGAGAGTTGATGACACCCGAAGCCGGTGGCCTAACCGCAAGGAAGGGGCTGTCTAAGGTGGGATTGATGATTGCCAGGGTGAAGTCGTAACAGGTAACCGG
+
')04*(-)./.3,,/075585)1*/-/67-1'7.4.-240)'*(2.''+*)'&(('(').5,,.0/3-/*,+',*.+/3)()*61..4:844;46/2--.72+,+)//)/33-5141101,-,)+22..,4'**+*(''&(((((**-(./.+..20..21)(%(%($''$$%'%%$$%'+22-7**)++0-0.0,1.)+007210/*3+,,-$,&.((&$&).,'&+*)('+&&,-,/0,)(07030)-.65,-(*'-7.*0+)(*%*%''(%')+5+++)/5015017..,,++%&$)*,.287--+3(+834,0'$'5+2,-+))('(&--+,+3*/0:996880,*)(+'(/,3//46/24596%&+/+6499:543/,/()-.(%$%(*),,)'))+''*.-)'&*-)(,.1))1+)),/8<6776--9./1855;+**$-$').1/1479*--1/+%)*(+,&'&&%&(+/(/)+63/70:79527)+)7142877.,/&,-2.0-,.+./1)()*-+2*(*',**&(%&),-0433:7)(**(',(*,20+)*).-/./05262+%/3-,1)'((*&%,%''(('%&+)+))).,)'/287+(.**0,'*2)2/0''+**1.(/)*17+0,-/040/*/--++.6*+),).&)*'**2-((*+/,7767722*)-,/*.'+%/(2*2568)9.-&-.366*++,.1/..24653337347',)*5.6.//05*/0(-'&-..21(33*)2,23+9))(-/-0545673;34,5-48;20222+)''&#+2140/2+-,*+,-2/1129/04-2*4,)*'172+*.0446779.-0*+/+,+.('#&%$&&&(&'(.5&&%$$&'&$&,2.1+,%%#(')''()*')*+261)*'+'+))1'+.4*&03()&&.+-.;79<502/147:/:+/'''641/0('')+,/*&*(,..1032/6,//6/89896864+1,).),*')925/00/034769/45238648449334&763&((%'+,,,*.1+.64-/5,,*/-1/.+&%+4;2222/1+-.+)*/-497:89962359861-1'0-/-(+(&'&%(*')*.+''0,,0..//10.5$'%&*0-**.-,,25886.1(1*208:07
@e735576f-0c46-40b1-9d85-e4bfc3a75865 ch=77 read=72666 start_time=2019-12-13T06:50:54Z barcode=BC01 runid=2c9cf7bc05858273f10e7d7ec552fc0bd742dc3e
CCGGTTACTTGTTACGACTTCACCCCAGTCATGAATCACAAAGTGGTAGCGCCCTCCCGAAGGTTAAGCTACCTACTTCTTTTGCAACCCTCCCCATGGTGTGACGGGCGGTGTGTACAAGGCCGAGACGCGTATTCACCGTGGCATTCTGATCCACGATTACTAGCGATTCCGACTTCGCGTAAGGTCGAGGTTGAACCAATCCGGACTACGACGCACTTTATGAGGTCGCTTGCTCTCGCGAGGTCGCTTCTCTTTGTATGCGCCATTGTAGCTTGCGATGTGTAGCCCTGGTCATGCTTAGGGCCATGATGACTTGACGTCATGCCCACCTTCCTCCAGTTTATCACTGGCAGTCTCGCTGAGTTCCCGGCCGGACCGCTGGCAACAAAGGATAAGGGTTGCGCTCGTTGCGGGACTTAACCAACATTTCACAACACGAAGACTGACGACAGCCATGCAGCGCCTGTCTCACGGTTCCCGAAGGCACATTCTCATCTCCTGAAAACTTCCGTGGATGATGTCAAGACCAGGTAAGGTTCTTCGCGTTGCATCGGAGTGCGGCCACATGCTCCACCGCTTGTGCGGGCCCCGTCAATTCATTTGAGTTTTAACCTTGCAGCCCATTACTCCCAGGCGGTCGACTTAACGCGTTAGCTCCGGAAGCCACGCCTCAGGGGCACAACCTCAAGTCGACATCGTTTTACGGCGTGGACTACCAGGGTATCCTAATCCTGTTTGCTCCCCACGCTTTCGCTGAGCGTCAGTCTTCGTCCAGGGCCGCCACCGGTACTCCTCCAGATCTCTACGCATTTCACCGCTACACCTGGAATTCTACCCCCCTCTACGGGGCACAGAAGCGCCGAGTATCAGATGCAGTTCCCAGGTTGAGGCCGAAGTTTCACATCTGACTTAACAAACCGCCTGCGTGCTTGCGCCCAGTAATTCCGATTAACGCTTGCACCCTCCGTATTACCGCGGCTGCTGGCACGGGTTAGCCGGTGCTTCTTCTGCGGGTAACGTCAATGAGCAAAGGTATTAACTTTACTCCCTTCCTCCCCGCTGAAAGTACTTTACAACCCGAAGATGCTTCATACACGCGGCATGGCTGCATCAGGCTTGCGCCCATTGTGCAGTATTCCCCACTGCTTACCGCACTCCGTAGAAC
+
03(,19)+-2-06/00(+/*)(/.0'&%()1655:..-,0:6.5553.*+-.7-,/4.-45/1-65/,-,-/2--05;,9;:*2408/;2+141+$''(1+--66(031/1*+,*0)+,*,)+))&/1.+0,**1/1/09*8/:538<452230*'')+33//34016056421/11:-(%&(--)-*.*%.(+++),()2;60+,.//-,*..312$,,27453-6522,/.4,,,,+/-00+,--.-324,.*-77***-/39:;604+))*+*)&*,'*,63011666/18;5'0%$$$',26.84310.+)'(++.5347-3''%%$4)6:58.4--.9<87775572;2*.//))%&*)*88:35+//5088678.--1033)339(5/917,--//765007156;53+54//315-/3+.,*1:+*-.221+,&$%'%-./2/,%(-),/.1'2)-,%1425/.+++-7<94.+))+.+/234.7;*,878720'(*,04--3004.15<40.+-/37/-+0/;639/3'2,5932<:7:90;11085+/)(**10)..*+,--000.*3-,+6++-012917;5'%+,.64;61.75*'**1</1;6.8,,+().)(%.&(+-562,39:/60..2121..('((/+*',,4432-2,1523239780*78*/00452:24,4.45765466698:*)),-+-059434457',+)++*,'(*;2211009,(-1/:;4*-%)4970(/.01/3-.079:9:<71.0''787*(%'&+.4%1/)/45412')*/43323245766;75131-03*.0177805/404637275/-030120790/%)*$',$(,.''$()-5:/17:987:9<59((0.2/.'+*21++))098-+,/03821/016357643947:30.-'&%#$&+-231+//468:85//.6,3,*)*%')).58359+6..4/2:5/3../99590.%%'+)/..-22(0,,,:-65;57798990186456-9111136:*1++,20***,3+)**:;,0;8628160,/2/,01(,,+39,),0,80+),2+)+%&3,94524(4081;322-('&(***,%1861/))%.5,+550214012450678-)+)()-()-*&($'(3:-0))''&
@3092aa92-d1fc-4b68-8a2c-5ba53685988f ch=101 read=131932 start_time=2019-12-13T06:50:54Z barcode=BC01 runid=2c9cf7bc05858273f10e7d7ec552fc0bd742dc3e
CCGGTTACCTTGTTACGACTTCACCCCAATCGCCCATTACCTTCGGCCGCTGCCTCATTTGCGGTTAGCTCACGGACTTCGGGTGTGCCAGCTCTCATGGTGTGACGGGCGGTGTGTACCAAGACCGGGAACGTATTCACCGCGACATTCTGATTCGCGATTGCTGGTAACTCAGCTTCGTAGCAGGCGAGTTTCAGCCTACAATCGAATTCGAGACTGGTTTTAAAAGTTTGGCTCCACCTCACGGTATTGCATCTCTCTGTACCAGCCATTGTAGCACGTGTGTAGCCCTACACATAAAAGGGCAAAATGATGATTTGATCATCCCACCTTCCTCTGGTTAGCAGGCAGTCTCGCTAAGTCCTCAGCAATGGTAGTAACTAACGACAGGAGTTGCGCTCGTTGCGGGACAACTTAACATCTCACGACACGAGCTGACGACAACCATGCACCACCTGTCACCTTGTCCCCGAAGAAATTTCCTCAATTAAAATACAAAGGATGTCAAGTGTAGGTAAGGTTCTTCGCGTTGCTTCGAATTAAACCACATGCTCCGCTACTTGTGCGGGTCCCCGTCAATTCTTTGAGTTTTAATCTTGCGACCGTACTCCCCAGGCGGAATGCCAATGCGTTAGCGGCGGCACGGAGTGTTGAAACCCCCCCCACACCTAGTATTCATCGTTTACAGCGTGGACTACCAGGGCATCTAATCTGTTTGCTCCCCACGCTTTCCGAGCCTCAGCGTCAGTTACAGTCAGAGAGTCGCCTTCGCCACTGGTGTTCTTCTAATCTCTGCGCATTTCACCCGCTACACTAGGAATTCCACTCTCCTCTCCTGCACTCTAGATAACCAGTTTGAATGCAGCACCCAAGTTGAGCCGGGTATTTCACATCCCCGCCAATCATCCGCCTACGCTCCTTTACGCCCAGTAAATCCGGATAACGCTCGCCACCTACGTATTACCGCGGCTGCTGGCGCGTAGTTAACCGTGGCTTCCTCGCTTGGGTACCGTCATTATCTTCCCCCCCAAGACAAGAACTTTACGATCAGAAAACCTTCATCACTCACGCGGCGACCATCAGGGTTTCCCCATTGTGCAATGGCTACCACTGCTGTCCCGTAGGAG
+
.2*)+1)+71;..7,0//3361*-('%,*//''%$#()',6393100.(-1*,))((..))/,6-942354-14;445952.)+(2+03/-1/0,1(,-53/-../5<;9,+3&)*)).&.))-66&540554978/.),(+,.76-5:24769;:7730/5&(&%*),,-.9--/096+.*---08831-8:0+,15544.7.+4&,)//'%)-/078-7;<,36.*./:3/61110*,411/.//-,3/+**--312-3487810/:2-6--,.--+/-/.-(&'(*+*(,,/.002:/(*1.&(**(''-.//5:(%&'(:.:.+).04632/+($'&*-#+%-,,-565/.,-.2)*+0841*%)*:./0***-9:957;8626)/-&)1;-10334429/-.5+,++*'&%-,000/-,'),1447,+444445617575947/-(*1,261202+1.1.--:79('(&%'(')/.5554'.2.2+(()(-3:.-3/76..4,)+)&&'&)%%),6;88<757-7*'(,+0$&11+/6)820,-1-*,*/--01//1,+-5365-121*/042624109:3..3:<+.9/+++''--1903/12/760(*1.-0/-+%($+243454.',,182171*0.'%))+,6)*64.5969.1(%+1280-+145<9786039*(*&.00449988462.7586988312545.8;.+00145.-/-*/<+-))+-5435.011396242./0222)&(+&)+.27:8<89;;.254563478864*,312370+/+++2:;627:,+,1(,+-..,'**,/-($(--.-**+)+,-082321232690;0;/0:8/)*4555011,16*0(%'$()+4*.-+,-9;1-)*,-1-3*$&%+/666;6425:53620018)37,-.,,,(&(*-2+.48676665-131&))&*---0++,-802:32244320310++*+,,-6-3,7:8745/052320()*+'230037557628011:<;12;;5,/3(+)1)')'*,9904//0/)$))''*/7:99::3657587513+*$&*).,'13+.:2/5;2,-:&,(+*40*,-,+.1'+-./93.90))5140,,
@470c1bc0-c52d-43b7-abbf-78f11bbc988e ch=154 read=79760 start_time=2019-12-13T06:50:49Z barcode=BC01 runid=2c9cf7bc05858273f10e7d7ec552fc0bd742dc3e
CTCCTACGGGAGGCGGCAGTGGGAATTTTTTCGGCAATGGAAACCCTGACCAGCGTGAAGAAGAAGGTTTTCGGATTGTAAACTTCTGTTATAAAGGAGGCTACAGGAAATGGTAGCCAGTGACGGTACTTTATTAAGCCACGGCTAACTACGTGCCAACGAGCCGCGGTAATACGTAGAGGTGGCAAGCGTTATCGGGTGTGGGCGTAAAGAGAGCAGGCGGCAGCAAAGGTGCCATGGTAGAGCACGAGCAACAGTAAGCCATAGAAACCAGGCAGCTAGGTGGGAGGATCGTGGAATTCCATGTGCTTGGCGTGGCAGATATGGAGGAACACCAGTGGCGAAGGCGACGATCTGGCCTGCAACGTAGTCCAGCGTGGGGGGTAAATAGGATTAGATACCTAGTAGTCCACGCCGTAAGCGATGAGTACTAAGTGTTGGATGTCAAAGTTCAGTGCTGCAGTTAACGCAGTACTCCGCCTGAGTGAGCCGTTCGCAGAATGAAACTCAAAGGGAATTGACGGGGGCCCGCACAAGCGGTGGAGCATGTGGTTTAATTCGAAGCAACGCGAAGAACCTTACCAGATGTTGACATACTCATGGCTCCAGAGATGGAGAGATAGCTATATGAGATACAGGTGGCGCATGGTTTATTCGTCGGCTCGTGTCGTGAGATGTTGGGTTAAGTCGCGAGCGCAACCATATCGTTAGTTACCATCATTAAGTTGGGGACTCTAGCGAGACTGCCAGTGACGAAGCTGGAGGAAGGCGAGGATGACGTCAAATCATCACATACCCCTTATGAGCCCGCAGGCTACGTGCTGCAATGGGTGGTGCAGAAGAGGAAGCGAAAGCCGCGAGGTGAAACAAAACCCATAAAACCGATCTCAGTTCGGATTGTAGTCACCGCTCGACTACATGAAGTTGGAATCGCTGTAATCACATGAATCAGCATGTCGCGGTGAATACGTTCTCGGGCCTTGTACACCGCCCGTCACACCACGAGAGTTGATAACGCAGAAGCCGGTGGCTAACCGCAAAAGGGAAGGAGCTGTCTAAGGTGGGATTGATGATTGGGGAATTGAAGTCGTAACAAGGTAACCGG
+
*+/,+-55;8,.60(52*).%,+++3:;;<+84:52;33..6.09(*,568&'&%$''.')-)*/*0/;502'4%.*-.3:2/3.,+)1+*-94+0)(''%$%(.00.20,3591119'))*,3/10..189,0.1+'(.1/1.,,00*),,*2*12++,*((,1&)''',5))++,.-')(--6/1:5771:-,(&,,.-10:876(:0)&(,$%'%13118/--0,.'+*&$'$$&.'''''')*0+%$&%$%&++.+&//22,*16-7:4/110-/-)((%(-*&*)'**)+,&,).9/9420-+'(%(&#(%&%%%&**&),1.40383557++*&,+')+,,00133144*./7+%%')$&%%%)-5&)(),79+*//*)/9;,)180.9*+./06:,-/52244/,/./834::)/../.-13247996874<4828687/9-+/;95248:9::675;46('&%$+(*+62/422*(&)').00.107/1479::92:;1237:+,+*(*.,558-2:8..;---,-*-)-,+1,0',,5523337<;386:/*/,*,-%/)//070196321.06&*''$0-,,1+*)***((&((+/')(*+,88,*)((.0(76.,-,-1+1++(,'200./,,-+452.61-/72111*2/0135131(1)&(,4.9-+(42:95022'')+479;9030&++,295;-+2,-7<9;;94;4;-7.269,0332/&+*()+()*(/0-.../1))+'()931-)'&+,80&3*+.6541023744696.(()*&,-)('$$$$&+083))(*/),.0)'%(&'*083583249985--*(($)&*,+/.2/*(-11.,*.*-*),&(14<96:0+,09:-17,'()-6*+.43.2*/0,.2454)+&&)//./76+657090.23331:65))''%(-2-+)')33:61***'--867-7,,,7;5(113:8582-43518/0-..0107:/283,-)))(**-+*,,1+*//940-(&,*&,43:8494/.837//161)*,,*1&.(),.3/5,,10201./'3+,-48.:-243)&%*%'3))+,*/07331+0+17898:
@67dd62ee-bcc7-47d7-a1e3-46607cb425de ch=220 read=66480 start_time=2019-12-13T06:51:07Z barcode=BC01 runid=2c9cf7bc05858273f10e7d7ec552fc0bd742dc3e
CTCCACCACGGGAGGCAGCAGTGGGAACATTGCACAATGGGCGCAAGCCTGATGCTGCTCATGCCGCGTGTATGAAGAAGGCCTTCGGGTTGTAAAAGTACTTTCAGCGGGAGGAAGGAGTAAAGTTAATACCTTTGCTCATTGACGTTACCCGCAGAAAAACACCGGCTAACTCCGTGCCAGCAGCCGCGGTAATACGGAGATTGCAAGCGTTAATCGGAATTACTGGGCGTAAAACACGCAGGCAGTTTTGTTAAGTCAGATGAAATCCCCGGGCTCAACCTGGGAACTGCATCTGATACTGGCAAGCGAGTCTCGTAGAGGGTAGAATTCCAGGTGTAGCGGTGAAATGCGTAGAGATCTCTGGAGAATACCGGTGGCGAAGGCGTACCTGGACGAAGACCGACGCTCAGGTGCGAAAGCGTGGGGAGCAAACGGGATTAGATACCCTGGTAGTCCACGCCGTAAACGATGTCGACTTGGAGGTTGTGCCCTTGAGGCGTGGCTTCGGAGCTAACGCGGAATCGACCGCTGGGAATGCGGCCGCAAGGTTAAAACTCAAATGAATTGACGGGGGCCCGCCTGGCGGTGGAGCATGGTTTAATTCGATGCAACGCAGAAGAACCTTACCTGGTCTTGACATCCACAGAACTTTCCAGAGAGATGGATTGGTGCCTTCAGGAACTGTGAGACAGGTGCTGCATGGCTGTCGTCAGCTCGTGTTGTTGTGAAATGTTAGGTTAAGTCCGCAACGAGCGCAACCACTTATCCTTTGTTGCCAGCGGTCCGGCCGGGAACTCGAGGAGCTGCCGGTGATAAACTGGAGGAAGGTGGGGATGACGTCAAGTCATCATGGCCCCTTACGACCAGGGCTACACACGTGCTACAATGGCGCATACAAAGAGAAGCGACCTCACGCGAGAACAAACAGCCTCATAAAGTGCGTCGTAGTCCCGGATTGGAGTCTGCAACTCGGCTCCATGAAGTCGGAATCCTTAGTAATCGTGGATCAGAATGCCACGGTGAACGTTCGGGCCTTGTACACCGCCCGTCACACCATGGGAGTAAGGTTGCAAAAGAAGTAGGTAGCTTAACCTTCGGAGGGCGCTTACCACTTTGTGATTCATGGCTAGAGGTGAAGTCGTAACAAGGTAACCGG
+
-,30&&&),2:9005.*..*+0,0+*),+1,++*++-03;11/07819<7222/++)%%'&(,7:110/02440'(%'''*/87:92:97;,-.98,*1/1/94-)+.),.*1.*1,.%(+-4.,/727133;,:;-.66&7&')8609/,5*&+&&*0.2('')*)02.5..-60-1..7-,22.4805*,')*./:2,+,$*'(+610122150/0)3-2/5/1192,)')),1(,&.*(&(**+53;;.26;89.27*).0+,-.-0::.+7876:-7250/0)*1.,//--43012228875/,'*(%(*+/2/220+416,2//11611/185551222:;8175./25,+())-,-+(*831.(,+-/44777:6213,210)*./()353.**%4287-6),-.0/.224.,.**)+9278'*%*5:1+(9,*/7//23/5:113932156113448569:/1//.((*+,+++,,*+-/7&,(+7,)113285665900/0)0*--557-*(&&&%)*5583-/&()))+)*2.63-+-1+0/6:2;;52022<;200153667/+33/.1*&'$%'&,-3.1-),,.0,*+/+-5272-./1383641&%,-')/,2/:4486.&*+0-,-::73*'(*018-69--)+)*(()+-0-'5)1+4/1:7<5(6/3/.//+%&.-61396999.--,-2115:9748+*,0199828+-0*/./;2.*.*%)0/:27+.11.374:,+55682+03')//014&&1)*2;22:0/55;79.3535-52...,-('++&)-//5/'*)'''/4/777/,/*,++&-(/44/,*(&(-..+,,,,,*&''(*00*+*(')*:;87666632.-%'+-16-,*3*+09101883997-)*(*/+,225434&1-0/-*)'),-%(&'.4.656194,-0017779977.3).-0726-)++.0:91711129222747557113204..4,,/---/9000:9:987/**1/698+/074-(((%((-&()*42424/0///35:8463.../50649.)))$$))/917888+&)*)++/)*)*,+.2215412+4')//1./31/5:++24++32458501-/,'((+2-4002,/02669,6.(*.195335
@f571a1d1-425e-48db-80db-c6a7a0403559 ch=29 read=51291 start_time=2019-12-13T06:51:10Z barcode=BC01 runid=2c9cf7bc05858273f10e7d7ec552fc0bd742dc3e
CTCCTACGGGAGGCAGTGGGAATATTGCACAATGGAAACCACAGTGCAGCAACGCCGCGTGGTGATGAAGGTTTTCGGATCGTAAAGCTCTGTCTTTGGGAAGATAATGACGGTACCCAAGGAGAAGCCACGGCTAACTACGTGCCAGCAGCCTTATTTAATACGTAGGTGGCGAGCGTTATCCGGATTTACTGGGCGTAAAAGGGCGTGACGGATGATTAAGTGGGATGTGAAATACCCGGGCTCAACTTGGGTGCTGCATTCCAAACTGGTTATCTAGAGTGCAGGAGAGGAGGTGGAATTCTAGTGTAGCGGTGAAATGCGTAGAGATTAGGAAGAACACCGGTGGCGAAGGCGACTCTCTGGACTGTAACTGACGCTGAGGCTCGAAAGCGTGAGGGAGCAAACAGGATTAGATACCCTGGTAGTCCACGCCGTAAACGATGAATACTAGGTGTGGGGTTTCAGCACCTCCGTGCCGCCACTAACGCATTAGAGTATTCCGCGCCTGGGGGGTATGAATTAAAACTCAAAGAATTGACGGGGACCACTGTATTGGCGAGCATGGTTTAATTCGAAGCGACGCAGAAGAACCTTACCTACATGACATCCCTTGCATTACTCTTAATCGAGGAAATCCTTCGGGGACAAGGTGACAGGTGGTGCATGGTTGTCATATCATCGTGTCTGAGATATTGGGTTAAGTCCGCAACGAGCGTACTTAATCGTTAGTTACTACCATTAAGTTGGGGACTCGCGAGACTGCCTGGGTTAATCAGGAGGAAGGTGGGGACGTCAAATCATCATGCCCTTATGTGTAGGGCTACACGTGCTACAATGGCTGGTACAGAGATGCAATGCCGCGAGGTGGGTAAACTTAAAAGCAGTCTCAGTTCAGTTTGTAGGCTGAAACTCGCCTGAAGCTGGAGTTACAGTAATCGCGAATCAGAATGTCGCGGTGAATACGTTCAGGTCTTGTACGCACACACCGCCCGTCACACCATGAGAGTTGGCAATGCCGAAGTCCGTGAGCCCCAACCACCAAGGAGGCAGCGGCGAAGGTCAGCGGTGGGGGGGGTGAGAGAATCATGCTGAGTAACCGG
+
,/300463;0-(+,0276:1)0,-40+*%%)(*/,+/),5)+,,85650--&+(11((&&&%'(-./04/7/:41.485578866,)++./-16988-/-)0+.+2,*'&()02-41,+--**'+*%&'').6.,..+,'112343,**'$(&&&$*/&3,129673242/90-+6871:1//,./-16'''(%196:1<45+'-.,36.+//7478.6-2,097;:9::2*/7++0.5(*79779171/702--36:553529-99434651;0017400./34&90-)%+(%((''*0'7+41+,,,,+///11),3.+/375/..-006)3,,.*189856*2,3*'')**007710//,3464437676/-././0..'..214.%%%*+321))**&(.19+1.27-2..(..817*+05834461,.-.5/18:31+'*0/81*+,+232.,%*.-+4-')$&(375974879835:,&(2-110',*+&'&)*1752--).65965,&#$#$$'*0)/8;8237.5*(%+)/653/9;2.0/,./*,''((''(&%&&((*78,*,+//,0.))%%*.0&'.,+,31020.16+**((*+-/03;11/--,24/-/*1+5,88(((()-*)08,86'581-.::)6,..3-)+)+6931013554*')()(*((,-+)'((+-*)++%)*%),,1/0/126,/,*-&&+,)(%&)&)&)*54;6417-,,.6;,:,:,2530&41.87.&&+,036779:995018./)&'31.4//5*7/0682,-./79;9566:979/86*-81215213624021.),--*12.00602:9.9-.,8.,)+(52202.-/6421)*'++3,)-7:06.999-)*$$+127,/1;7&7*0'&'(16454*/))-,15355-,*+,32(+8-**+,-02-,*308;9:10287755262943393)1-27+&/787-4'++/+,+**,2493/1+)-2&0-388710)'*,90:-.32%5.*.0)-/1))'((3.*%.*21%4'0*+-')+**))+,)*'&')',,003*0,.-0200+'('&'&&%*+,4,%%)$)(5:;;88
@5c384c92-9a0b-42e8-8c78-1a779776884f ch=7 read=56354 start_time=2019-12-13T06:51:28Z barcode=BC01 runid=2c9cf7bc05858273f10e7d7ec552fc0bd742dc3e
CTCCTACGGGAGGCAGCAGTGGGGAATATTGCACAGCAGGCGCAAGCCTGATACGTATACCGCGTGTATGAAGAAGCCTTCAGGTTATCAAAGATACTTTCAGCGGGAGGAAGGGAGTAAAGTTAATACCTTTGCTCATTGACGTTACCGCAGAAAGAAGCACCGGCTAACTCCGTGCCAGCAGCGGTAATACGAAGTGCAAGCGTTAATCGGAATTACTGGGCGTAAAGCGCACGCAGGCGGTGTTAAGTCAGATGTAGAAATCCCCAGGCTCAACAGAACTGCATCTGATACTGGCAAGCTTGAGTCTCGTAGAGGGTAGAATTCCAGGTGTAGCGGTGAAATGCGTAGGAATCGGAGGAATACCGGTGGCGAGCAGCCCCCTGGACGGAACTGTCAGGTGCAGCGTGGGGAGCAAAACAGGATTTAAGATACCCTGGTAGTCCACGCCGTAAACGATGTCGACTTGGAAGGTTGTGCCCTTGAGGCGTGGCTTCCGGAGGCTAACGCGTTAAGTCGACGCCACAGAGTACGGCCGCAAGTTAAAACTCAAATGAATTGACGCACCTGGCGGTGGAGCATGGTTTAATTCGATGCAACGCGAAAGAACCTTACCTGGTCTTGACATCACGGAAGTTTTTCAGAGATGAATGTACCTTCCGGGAACCGTGAGGGGCGGAGTGCTGTATGGCTGTCGTCAGCTCGTGTTGTGAAATGTTGGGTTAAGTCCCGCAGCAGAGCGCAACCCTTATCCTTTGTTGCCAGCGGTCGGCCGGGAACTCAAAGAGACTGCCAGTGATAAACTGGAGGGAGGTGGGGATGGCGTCAAGTCATCGCTGGCCCTGACCAGGGCTACACGTGTACAATGGCACATACAAAGAAGCGACACCTCGCGAGGCGCAGACCTCATAAAGTGCGTCGTAGTCCGGATTGGAGTCTGCAACTCGACCCATGAAGTCAGATCGCTAGTAATCGTGGATCAAGAATGCCGCAGTGAATACGTTCGGGCCTTGTACACACCGCCCGTCACACCATGGGGAGTAGGTTGCAGAAAAGTAGGTAGCAACCTTCGGGAGGCGCTTACCACTTTGTGATTCATGACTGGGGAATTGAAGTCGTAACAAGGTAACCGGAAGATAGAGCGGCAAATGGGATTTAACACAAGACACCAAACAACTTTCTTCAGCACCAATACGTAGCGGG
+
++-))+/+56*,10046478/48+-/.524++()$&&%/-+&)-3.1931-*'(&'**'*5-72422,853.&((',%%&')....')%./'&-.-.094*)***70*++...0+%))-6,-321201240;2-08.&*'%#&&.-*-0*++,20)$+)(,.70:/..19103901.3)*+($+()-,31/+2,(-+/862.030905044&+(&+1.10;;89558:1,./4-3.22/86-.4,/83303:./0953&%-/*(697+/2996:,-+('(+.787774,+++)..42521&(&%&%()-.3568,(-0*-0&/)0-0*(-*2,(&((/57..-3,25860/,'/.0+6--2,4.49;-7638**))*&01786/,08693-&&%$$$$(/1.,(((*+,0)0)&+,21,&+'.('*2+*'+++,/5'&),()*.62-/-05557:15344,4663.6.2,*&(*.8+.*29-4954484898;8802-0.(''*003.-,+3-8-786($%$*/&'((&$('4/:35//1(,06-9;92/.6;/50*)-+'%$%'$)-+.)1&/0-0+,-07787:84:0:-+*/0987978-/6)(0434.1%-43046-3.-,42,1)*/---*0963*,+++*,-..++-5*4752.&(1/,30233)%'((%&**)+,879.///,896544156/13442,*.,%)**381116.1114)*$()2*',%$%$&%,54:678;6192/.'&.0,-724;7687;6:-;04.713-/376:+,%(,+.89;46100.+(%)-.7),.+',*,-/56,/&463045-//0195,-,-/,1(%&()810-+,,)*&))*(*,-/:3/2+%*+,,161'%('&.16/%&,)2,,+&(%%%$$1/6845115:90634+**++58/9(+..40/.*+.2588775,,*&).+*54-.,)**-524...)*+*((+19996550())-))34)1&1356;87734/0+530/+(((///0123+-2,+02365788/-24)&'()/72;12,-63,+)++062.%+)1197;83;5,.4./433031.-96--7689;91030433)(*%$)%&3.//00113413+2.09564711/3653)+''$*(*&*&(-$00-2026523-*,,6*++63/+,-53.1:-+*+))''*',46'('($%$
@4a18abc2-b62c-412e-b87c-9c2485a5393c ch=190 read=139161 start_time=2019-12-13T06:51:36Z barcode=BC01 runid=2c9cf7bc05858273f10e7d7ec552fc0bd742dc3e
TTGTTGCTTCGTTCAGTTACGTATTGCTGGTGCTGAAGAGAAGTTGTCGGTGTCTTTGTGTTAGCTGCGCATATTATCTATAACGATTTACCTTGTTACGACTTCACCCCAATCATCAATCCACCTTAGACAAGCTCCTTCCTTGCGGTTTAGATACCGGCTGGGGTGTTATCAACTCGTGGTGTGACGGGCGGTGTACAAGGCCGAAAAACGTATTCACCGACATGCTGATTCATGATTACTAGCGGTCCAACCTCATGTAGTCGAGTTGCAGACTACAATCCGAACTGAGAATGGTTTATGGGTTTTGCTTCACCTCGCGGCTTCGCTTCCCTCTGCACCATCCATTTGGCACGTGTAGTAGCCCGAGTCATAGAGGGGCATGATGATTTGACGTCATCCCCGCCTTCCTCCAGCTTGTCACTGCGTCCGTAAGTCCCCAACAATGATGGTAACTAACGATAAGGGTTGCGCTTCGTTGCGGAGACTTAACTATCACGACACGAGCTGACGACAGCCATGCACCACCCTGTATCTCATGGCTATCTCTCCATCTCTGGAGCCTTTGTATGGGTATGTCAAGACCTGGTAAGGTTCTTCGCGTTGCTGAATTAGGCACATGCTCCACCGCTTGTGCAGGCCCCGTCAATTCCTTTGGGTTTATTTCTTGCGGGCATTACTACTCAGGCAGGTACTTGTTGGGTAACTGCGGCACTGAACTTTGACGGCATCAACACTTAGTACCATCGTTTTGGCGTGGACTACTAGGGTATCTAATCCTATTTGCTCCCCACGCCTTCGGGACTGAGCGTCAGTTGCGGGTAAGATCGTCGCCTTCGCCACTGGTGTTCCTCCATATATCTGCGCATTTCCACCGCTGCATGGAATTCCACGGTCTCTGCCTCTGGCCTGCCTGGTTTCCCTATGGCTTACTGAAGTTACTTCCGGAAGCACCACCCACAGACCCTTGCTGCCGCCTGCTCCTCTTTACGCCCAATAATTCCGGATAACGCTTGCCACCTACGTATTACCGCGGCTGCTGGCACGTAGTTAGCCATTAACTGGCAAAGTACCGTCACTCGGCTACCGACTTCCTGTAGCCGCCGTTCTTCCGCATAACAGAAGTTTACAATCCGAAAACCTTCTTCCTTCACGCGGCGTTGCTCGGTCGGGGTTTCCCCCATTGCCGAAAATTCCCCTACTGCTACTCCCGTAGGAG
+
%*&(*')3,/+/33-30900071821166-.01--2,'(%**(2...:&67882772-5*0()$'(+,*(&%$&%%%%%')+&&&%+;0.5312*/,%)++15;6-9;:..9/.-3.01-19+-2.3//2452,,.055770,4.-)*&(('*%%'+)3-*(&--*)%(*(+261013/112534368564204)+,,2981948**4:;133756;5132-,*021553.5:5'&--/////30/5*0/+-%5,6746556553-%)-*%+(+.-*)'+.)-,('++,**)*0.10:<;-33<61::2,/47,++5,4+-*6+,4*)*.-75)),/)*'*-12221/:()(**0-120()+$+*/)&$*+,.,0&&+2/*($%&(()*05-,,258:881:;*(042415.0/-+*.)&+.&(%%#$%%'(/16040:94+.-+/+-0.*+(('(*161//-//(/,04-/*)(/-23:6648('(/03/-*%&'-+/016/2664500-/.*.)#',,-*.-.0/34**+0*,/:600&&((20.,-*.,++02../6-13/67.&,,.0920126676877697481.)-..529<:99720)),'-,2*)%&(&&**,-.6/.300/3/./15$**-64.)-2*3/:2'()(.4(/,'%+0(*/1,,**%,'1))(/),-/,,2/&%$)%&$$$*'(('#(/-642(3./1110/(,3**,330-',.*)-'))*)&&%/+235/24.++1,.15969:677,51++,,+'-10822,60-%*)9:90,-36;8.;)8:866,'&')(746,*'*&0-'%++/00/67.*)&((13;7577;:::<7735934457883)10227<7/))..-1*)+)(0,.-11/(&&((+..***+*+-)(+,()*27237-1*&)'(%''.,-2,+.-((',+'$3*1,(.$$$%%(/+03((-//12;+.-+(&)-1/254/0./3/0/:3.0317./-+89993-50665331002)--)-/.011/-//+26/0,101++2+-*%)(,,73.,*1,$,%(%&&$$$&+*'((+.-34,133&+)))04*(&.+45-.0..1319;863*'+)(#%'(+68,*.**.8,),,.63)$+43/*31647;9943-'+))*2000/,,-0322.'33..8139:8,)1,'21++89918-;3,(-/2540%++01*())*(&$
@1f0a994d-0bac-4133-b974-146dac5a0d8c ch=245 read=165158 start_time=2019-12-13T06:51:31Z barcode=BC01 runid=2c9cf7bc05858273f10e7d7ec552fc0bd742dc3e
CCGGTTACCTTGTTTGACTTCACCCCAATCTGACCCTACCTTCGGCCGCGCCTCATACTTGCGGTTAGCTCACGGACTTCGGGTATTGCCAACTCTCATGTGGTGTGACGGGCGGTGTGTACAAGACGCCCGGAACGTATTCACCGCGACATTCTGATTCGCGATTACTAGTAACTCCAGCTTCGTAGGCGAGTTTCGGCTACAATCCGAACTGAGACTGGACAAGGTTTGAAACCACCTCACGGTATTGCATCTCTCTGTACCAGCCGACGCGCAGTGCCGTAGCCCTACACATAAGGGCATGATGATTTGACGTCATCCCCACAGCCTGGTTAGCAGGCGGTCTCGCTAGAGTCCTCAACTTAATGGTAGTAATAACGACAGGGTTGCGCTCGTTGCGGGACAACTTAACATCTCGGTACGGCACGGCGACAGCCATGCACCACCTGTCACCTTGTCCCCGAGGATTTCCTCGATTAAAGAGTAATGCAAAGGGATGTCAAAATTAACTGGGTAAGGTTCTTCGCGTTGCTTCGAATTAAACCACATGCTCCGCGCCACTTGGCCAAGGTCCCCGTCAATTCCTTTGAGTTTAATGTACGACCGTACTCCCCCCAGGCGGAATGCCCAATGCGTTGGCGGCACGGAGGAGATGTTGAAACCCCACACCTAGTATTCATCGTTTACGGCGTGGACTACTGTGTCATCCTGTTTTGCCACGCTTTCGAGCCTCAGCGTAGTTTACAGTCAGAGAGTCGCCTTCGCCACTGGTGTTCTTCCTAATCTCTACGCATTTCACCGCTTCACTAGGAATTCCTCTCCTCTCCTGCACTCTAGATAACCAGTTTGGAATGCAGCACCCAAGTTGAGCCCGGGTATTTCACATCCCACTTAATCATCACCTACGCTCCCTTGCGCCCAGTAAATCCGGATAACGCTCGCCACCTACATTGCGGCTGCTGGCACGTGTTGTGGCTTCCTCGCGGTGCCGTCATTATCTTCCAGCAATGCGTAATA
+
0.130701131)./++/:8;5+311(5-540/03:2,-03251196730*.612%*$'$%)(%.(+05632125754767.5./-21/491)-+++-051+/0-,--..,*7-46-.-,0238765-'-.,39597799;;756946568)794698:;935786942/&&)()))/))'++4-)(*-.9532197-&**'()-73/,,16842,(1243/3432()()&%&''.3*,++.17362.2,*+)*-//038988:;5356($%&&#'%',)&)+--/0;-(()'(((.*/8/,-,+.1027<0,**)126-697(&)'(-,0-*.+,'.*.1-2-,*+/*++1')**4979/8,/-4-4387*0012),72335/055-934/123179,/.66.)&*&$&/**,,32-+'##%)-&#%'*)((*1,234500017019078745405/.0//''%()(*3607676627.9)((-+*+().:2*+52-0(*'-0-'0'&&$%**+*-++,1;86;3.0,.-*+4+0-.0/00<:9//..423351.,)+.$&'&.&1&.),.6.72.'+-276:7/48101269./,+'%#')26:4911/1//07,.16103.-+&)&'-1/887,*,,)/81,1/.+,+%&&-,-+*+23,48/&,*-5/-/257<968774:4,..822389-++(($%%#&%%'*,)''((%$)*'*--258,/0213+*'&&()&%.7*+/4888...,+.0/2987<8577/2233.01<9:19'*4925465350225882132*,-/*)+-//(,,-10++-/16100562463555-.0891:2;/92;:106.0710/0);6*.5,5.--0/3.*/--)-520/0114'/'+,002997.-,3,%'++-209+.*$)*,/+)(+-5/+6/44793920255++*&,+%$&',7.0.4.013-4('$*'((''(%','+3.--,&'(,'$*0,45.20-.49/;0%+,/++&30'+%#&
@1f3e4705-02b5-43c2-b3fa-18344c660e04 ch=53 read=106564 start_time=2019-12-13T06:51:42Z barcode=BC01 runid=2c9cf7bc05858273f10e7d7ec552fc0bd742dc3e
CTCAGGAGGCAGCAGTGGGAATATTGCGCAATGGGCGCAAGCCTGGTGACGCGCGTGTATGAAGAAGGCTTCCGGGTTATGGTATCGGGAAGGGTAAAGTTAATACCTTTGCTCGTGACGTTACCAGAAGAAGCACCAGCCTCCGTACCCAGCCACCTGCGGTATGCGGAGGTGCAAGCGTTAATCGGAATTACTGGGCGTAAAGCGCGGTTGTTAAGTCAGATGTGAAATCCCGGGCTCAACCTGGGAACTGCATCTGATATGCAACTTGATCTCGTAGAGGGTAGTTCCAGGTGGCGGTGAAATGCGTATCTGGGAGGAATACCGGTGGCGAGGAAAGCCCCCTGGACGAAGACTGACGCTCGGGTGCGAAAGCGTGGGAACCAAACAGGATTAAGATACCTGGTAGTCCACGCCATGCTGATATCGACTTGGAGGTTGTGCCCATGAGGCGTGGCTTCCGGAATATAACGCGTTAGGTAAACCGCCTGGGAAGTACGGCGCAAGGTTAAAACTCAAATGAATTGACGGGGCCCGCACAAGCGGTGGGCATGGTTTAATTCGATGCAACGCGAAGAACCCAGTCTTGACATCCCACGGGATTTTCAGAGATATTGTCTTCGGGAACCGTGAACAGGTGCTGCATGGCTGTCGTCAGCTCGTGTTGTGAAATGTTGGGTTAAGTCCCGCAGCAGGGCGCAACCCTTATCATTGCCAGCGGTCGGCCGGGGAACTCAAAGGGAGACTGCCAGTGATAAACTGGAGGGAAGGTGGGGATGACGTCAGGTATGTGGCCCATACGACCAGGGCTACGATTACAATGGCGCATGCAAGAGAAGCGACGCACCTCGCGAACAAGCGGACCTCATAATAAAAGTGCGTGTAGTCCCGGATTGGAGTCTACGCTCGACTCCATAGTCGGAATCGCTAATGTCGTGGATCAGAATGCCACGGTGAATACGTTCCCGGGCCTTGTATACACCGCCCGTCTCACACCATGGGAGTGGGTTGCAAAAGGTAGCAACTGCCAACGGCGGGAGGGCGCTTACCACTTTTGTGATTCATGACTGGGGTGATCGTAATAAGGTAACCGG
+
-02&+-')*)..5&'(')'/+1-10,,,21;878+)%+)8&)'&*2+)#%&('+,.1756668.-1**%$''',4.3/)*&%$##%%(.)'*,&%&21))+1**'/'(.,(),/'/)*))*(&)'&(.+%*)$(/00()0-+1(&0*,)($%'.+)'%%%+(*+-('(,))'&*-13/4.*5).'+%++&4'*)'','&)+-1'&&'''**/&--+)+,11131&,)+74+/53(03012-+1-136+5+,8-,,+*/**+&&$$&&+-+++--0..0.,%0-.'%&(&)&&-$'$%%+0--/602/0('%')006)&)'(+*343322-20-**&+,(&(,;6/(+020./.+/,*)**+/1,++&&00$&''*-/.+*(('+)*,-,(/7-3.,)(+0/0713993215/%)(+(%'$$')-.,,/(),1032.-./2-1.86-$%%'*927:791/1.*./'$%'$'()')')+(,')+7-(+(,3989)*&'(,./4/&+*'//+211/()*.*73,')+*6.4*+56.67&%'%%%%&&*)'-.&0-0.+-6.202.+*(+.075524**)&('&'$%')*+,**)&),-&%+**(&-860+))'*-*)*))+090013)''((((,(/3/388899652/&%&)(*+.0.$,,*0,0+/900,),1()27587551.**.4&&&'&/'1-%&').(.3*(-*-/,**,05+(+*,+,'''),25(2967:.4.*.)$&$,..52&****(-2,5261+,0+-..2*)187.8434446-(()'*&-(./5.#$$%%/083212**')%&(&'&*'))/++,.-&.13))'+().02-'*&)-,-,-,('114'+,+())),*-%%&3:5))1362,-.3105-*081070/(+)+-(+$'+0377//3''%'.3+2.1///3*+..*),,-.'647233;6031+*())',1..35205/,'*,0+/(%%&(&-,-.2182,,*&('((,,06552()+-774:+4+42*&$%%#$%%&)&+-.)+%)))0.).1,43222/29))+22++,()-6/*+-.13282,.*+//)+(''-2'1',(+&('
@c3a2b158-9fe7-443f-bce5-39c5a5d100c3 ch=389 read=63588 start_time=2019-12-13T06:51:53Z barcode=BC01 runid=2c9cf7bc05858273f10e7d7ec552fc0bd742dc3e
CCGGTTACCTTGTTGCGACTTCACCCCAGTCATGAATCACAAAGTGGTAGCGCCCTCCCGAAGGTTAATACCTGCGCCTAGCGCCCACTCCCATGGTGTGACGGGCGGTGTGTACAAAGGCCGGGAACGTATTCACCGTGGCATTCTGATCCACGATTACTAGCGATTCCACGACTTCATGGAGTCGAGTTGCGAACTCAATCGGACTACGACGCGCACTTTATGGTCCGCTTTTGCTCGCGAGGTCCGCTTCTCTTTGTATGCGCCATTGTGGCACGTGTGCCAGCCCTGGTCGTAAGGGCCATGATGACTTGACGTCATCCCCACCTTCCTCCAGTTTATCACTGGCAGTCTCCTTTGAGTTCCCGGCCGGACCGCTGGCAACAAAGGATAAGGGTTGCGCTTCGTTGCGGGACTTAATAACATTTCACAACACGAGCTGACAGCCATGCAGCACCTGTCTCACAGTTCCCGAAGGCGCAATCCATCGGAAGTTCTGTGGATGTCAAGACCAGGTAAGGTTCTTCGCGTTGCATCAGATTAAACCACATGCTCCACCGCTTGTGCGGGCCCCGTCAATTCATTTGAGTTTTAACCTTGCGGCCGTACTCCCCAGGCGGTCGACTTAACGCGTTAACTCCGGAAGCCACGCCTCAGGGGCACAACCTCCAAGTCGACATCGTTTACGGCGTGGACTACCAGGGTATCTAATCCTGTTTGCTCCCCGCTTTCGCACCTGAGCGTCAGTCTTCGTCAGGGCCGCCTTCGCCACCGGTATTCTCGAATCTCTACGCATTTCACCGCTACACCTGGAATTCTACCCCCCCTCTACGAGACTCCAAGCTTGCCGGTATCAGATGCAGTTCCCAGGTTGACCCGGGGACTTCACATCTGACTTATGACCGCCTGCGTGCGCTTACGCCCAGTAATTCCGATTAACGCTTGCGCCCTCCGTATTACCGCGGCTGCTGGCACGGGTTAGCCGGTCAACTTCTTCTGCAGGTGATCAATGAGCAAAGATTATTAACTTTACTCCCTTCCTCCCCGCTGAAAGTACTTTACAACCGAAGGCCTTCTTCATACACGCGGCATGGGCTGCATCAGGCTTGCGCCCATTATTACGAAATATTCCCCACTGCTGCCTCCCGTAGGAG
+
4+2*00-190;//6'-1/46;893:;5,029002/5/.'((-(%+&))('()+735.24,,0,++)/+&'+.*&)&*(&%'++04.')(3</+98;:921125;:86:50-,,+147)3+3.*8341+*(*-:7457330200447/-.002./..35133+45659;50(('),3:4886/()*+52.4/..*(887:(;(+(4,0,++,.2*+&)#(/3;-41045.,+,+*'()+,(0-')/-3(&(042931:5-+++))-2955:0.)322343552&'*.2;6139:9+/*&458692-('+*,++.,.38999/2:;,+67594704*,..<0+,;31./..(33/.1')3.+*07913-,.52266:89990:0/)025(2/8640-/./7,-'+./2356134;73-0(+&%'*-42:3--1/22.17677,,*+()--44690,,*/+))+,,*&)-/9;483))(,+.-14:4111,+&'(-,/330-146.-$*,42577:335,6,/+00-2;96764<----.%'+(+2<9:9)&&''(-27/28.017/635-423//'&(,07584+,14//*7;<*7/460601.203*-12.537+*,792:754244768543/3//&,-/.3/.1)054767;88*-5.'&&-/+(''*,7,344,%+,-659<:.53;55586.*-/2:17652224.*(-87451<,**+4933(*+61/25+0,&'*487:83898:;9317()4/,6+.:7<85:9,390;111<3-3%'((*539566653<:0169213-.,020.,0-30341725660.035451-12769*1&)*2535;-97669,-,//12355/50).07(*$00+(29.)-4.0+..031+*'.&#%%)*/05:655120.,(('$((--**./25473//35;57.++*($($,18115040240396011./49743/,+*/).6/.08%3.'$$&0+0296423(1+&%*++700075997(+$-)-1651())'&,,0:-097/1.;9,)55402-),**+.(()553*''+))-45:7:<:5510-.*-10.&'%).1512///.59/50--164(),1(0,'+'000/0330:9-',++/.048-;<++;53,(%
@d926b804-3242-4482-bf55-02d6217ac4bf ch=53 read=106582 start_time=2019-12-13T06:51:47Z barcode=BC01 runid=2c9cf7bc05858273f10e7d7ec552fc0bd742dc3e
CCGGTTACCTTGTTTAGTCATGAATCACAAGTGGTAAAAGCGCCCTCCCGGAGTTAAGCTACCTACTTCTTGCAACCCACTCCCATGGTGTGACGGGCGGTGTGTACAGGCCGAGACGTATTCACCGTGGCATTCTGATGCGATTACTAGCGATTCCGACTTCATGGAGTCGAGTTGCAGACTCAATCCGGACTACGACGCACTTTATGAGGTCGCTTATACTCATAGTCGCTTCTCTCTTTGTATGCGCCATTTAGCACGTGTGTAGCCCTGGTCGTAAAGGGCCATGATGACCGATCATCCCACCTTCCTCCAGTTTATCACTGGCGGTCTCCTTTGAGTTCCCGGCCGGACCGCTGTAACCAAAGGATGAGGTTGCGCCGTTGCGGGACTTAACCAACATTTCACAACACGAGCTGACGACAGCCATGCAGCACCTGTCTCTGTTGAAGGCACATTCTCATCTGAAAACTTCCGTGGATGTCCAAGACCAGGTAGGGTTCTTCGCGTTGCATCGAATTAAACCACATGCTCCCGCCGCGTGCGGGCCCCCCGTCAATTCATTTGAGTTTTAACCTTGCGGCCCATTACTCCCAGGCGGTCGACTTGCGTTATCCGGAAGCCACGCCTCAACCTCCAAGTCGACATCGTTTGACGTGGACTACCAGGGTATCTAATCCCATTTTAACCACCTTTCGCACCTGACGTCAGTCTTCGTCAGGGCGCCTTCGCCACCGGTATTCCTCCAAAGATCTCTACGCATTTCACCGCTACACCGCAAATTCCTGCCCCTCTGCAGGACTCAGAAGCACTTACAGTAGATGCAGTTCCCAGAGTTTAGGCCGAGTTTTCGCATCTGACAACAAACCGCCTGCGTGCGTACGCCCAGTAATTCCGATTAACGCTTGCGCCTCCGGCAATTACCCGCGGCTGCTTTGGCGGGTTAGCCGGTGCTTCTTCTGCGGGTAACGTCAATGAGCAAGGTATTACTTTACTCGCTTCCTCCCGCTGAAAGTACTTTACAACCCGAAGGCCTTCTTCATACGCGGCGTGAAACGCATCGGGCTTGCGCCCGTATTGCAATATTCCCCACTGCGCGCCGTAGAG
+
2*+,19)-0+)%+/-+*22/322982()'(''*,*,34**+-30'()('''&))006(--*-8.678:014(),+07.)*+87+&/,-3,,034/;91720/1..()**4.9))++.+---2+(,5,33820377,,**%**)8,'+(%'()2480)()-/</5008**,,%$..)*,35/-*/)5,1,312+%'(+/876010;;022-3.)/((.,'(&(*+--('(*0233/0/.12;6,-./-326578/,&'(*11/.0+.142;//38666793,)146;554461,.(%$+,9.;2-+56692.+,),-1<//0<678/1*+4/116''0(*-/655&%&..719,.))(.+&'*+&3.'2.65+)-)/-14.74++500*;744303,*'..5)-8.+)-320,/.56554464%31&39.6*1%$'+1963,+)''((-,,.+,*),,6:745122,,079735:7;788887158(7+,,11.7.**.*-/359<:9:62600,-.$)+,2-;:96/*,3.0/04&%,)()&+-104-1.9:8+*12674;5(172-%(7;:.16171912./08(%8(&'+-(''/24)851/'*''(--)($&()-+-,$0203448))(*)728'4,446/34569+3.&%#(--+//-+,,/+//)-.03-3.+6/'#&'(%&$('$('&+--+/-3910+-+*'$.235<:657+/426/257<866913,/(+'.4/1/0(2(*'+*.112.412039:3377135**)0($%((.+1..,$/1/*+,-%/'*/)016/&*('('()&&'&*+*-.435*-,;+4-**(-.6,',..**%)(08,-$))00'))6406486.3++.)+-2750+((*)55++112649673448293.-2.--(,/+.0)&%((*)()7.--*5+***.*++,(%,/340)34232&'0504<7832-5&')&/+*+*0,*)+,+/(-()+(%&(+&$'(-&)-00))-4.'/)&(+***,-45.(../1-(')(2+889<99<2+*''%')1,+*+))%%%'',2/))(*.(--4:.'((+,,,297678159/+00/.++'()()-0'%
@7860a94c-7da9-4327-af39-61539115204f ch=275 read=67793 start_time=2019-12-13T06:51:55Z barcode=BC01 runid=2c9cf7bc05858273f10e7d7ec552fc0bd742dc3e
ACGGTATTACTTGCTTCGTTCCAGTTACGTATTGCTGGTGCTGAAGAAGTTGTCGGTGTCTTTGTGTTAACCCTGCTTGCCTGTCATCTATCTTCCGGTTACCTTGTTACGACTTCCACCCCAATGTGACCCTACCTTCGGCCGCTGCCTCCTTGCGGTTGGCTCACGGACTTCGGGTGGTACCAACTCTCATGGTGTGACGGGCGGTGTGTACAAGACCGGGAACGTATTCACCGCATTCTGATTTTGATTACTAGCTAACTCCAGCTTCATGTAGGCGAGTTTCAGCCTACAATCCGAACTGAGACTGGTTTTTTAAAGTTTGGCTCCACCTGCGGTATTGCATCTCTCTGTACCAGCCATTGTAGCACGTGTGTAGCCCTACACATAAAGGGGCATGATAGTTGACGTCATCCCCACCTTCCTCCTGGTTAGCAGGCAGTCTCGCTAGAGTCCTCAACTTAATGGTATGTGAAAAAACTAACGACAAAGGGTTGCGCTCGTTGCGGGATAACCAACATCTCGACACGAGCTGACGACAACCATGCGCCACCTGTCACCTTGTTGAAGGTTCCTCGATTAAAGAGTAATGCGAGGATGTCAAAGTGTAGGTAGTTCTTCGCGTTGCTTCGAGATTAAATACATGCTCCGCTACTTGTACGGGTCCCGTCAATTCCTTTGAGTTTTAATCTTGCGACCATTACTCCCCAGGCGGAATACTTAATGCGTTAGCGGCGGCGCGAGGAGGTGTTGAAACCCCGCACCTGGTATTCATCGTTTGGCGTGGACTACCAGAATTATCTAATCCTGTTTGCTCCCCACGCTTTCGAGCCTCAGCGTCAGTTACAGTCCAGAGAGTCGCCTTCGCCACTGGTGTTCTTCCTAATCTCTACGCATTTCACCGCTACACTAGAATTCCACTCTCCTCTCCCTGCACTCTAGGTAACCAGTTTGGAATGCAGCACCCAAGTTGAGCCTGGGTATTTCACATCCTTAATCATCCGCCTACGCTCCCTTTACGCCCAGTAAATCCGGATAACGCTCGCCACCTACACGTATTACCGCGGCTGCTGGCACGTAGTTAGTAGTGGCTTCCTCCTTAGGTACCGTCATTATCTTCCCCAAGAGACAGAGGCTTTACGATCCGAAAACCTTCATCACTCACGCGGCGTTGCTGCATCAGGGTTTCCCCATTGTGCAATATTCCCCACTGCTGCCTCCCGTGGG
+
#(4+*,)&%&('%(0/,-207)&+71/012-13/30/&+'(*00-),*(19324*0-/1-7;1*.-,02139)*)-01.3:999958464777.7+,(29*,022)-7.22688..(&*-+''*,(+*,.7.-/175000-7.+-4/.,./*./+0*.5.&+.-.,.,5.008016--(*+(//3),-30/37865455563384592312101883.6.,67+521757<84460+)-.,03-2,($**-3//.),()+'))2/.*+*--.469:8950/.-:/,)),'%%'+/+0++365313-78;;4:295<-075/38*-+0103/04-+%)-+,20..243730.,*()+8+./9+8,+,,,,***,)**'**.67)).222559.,.-.+5-,-,%)/*+'/--2591;;7+347;2:42.,,100/,0/3642997561/0/,-./2:401/((0+8,-3-*+++..3771(//310+&,-5,,9-7;67577:86:230:4/(*')&-(,--644.+/68447333/32272*/0*1.-'-/.291456+2+0,&,,*/4+++8*0034408/2*((('////0*&1,13*12)2(0-/0,5,-(.,869:2*0((,'-020)($'1/14&&')*4132361463113//,6/63-61+'.//8:;78288000.;</,/,,+)(*+,.9'8(')*01//*/565;9;91//2/2277040++++3+(+*%0-*-'%.5,1-<.-:/2;91$/,4.0%'').5./00)/+'*31**-+)452362.++/,+/445;3:9/-/7-(++/99+*//4097/16677.2,,0048//5/--..58&*(**%,./28848545;/2223504;./060+.897766563646;:0114//000166*%&*7/8/+-+,//421.0*(%(*+--1.-*0-2;6;222<83/9/,*-./1.,.*//*-,**(*-()+,-+6</-353.4,%&../008;;157.)101+/6(.;,**.45*)+022---04<497::7675360.4*)'+&,),*1+'283,5++*0*0+0+,1/04/4-*&%%(+,/.388765/1.*.2.02:79;57713695:5:*.-%'(+5(+(+(1285../203,*.2412;1**%&-(.//+002/92.18,.1776891696/98/595(+.++.3-7.//.868/(+*&&&%(*)46))8'3)
@6f922e80-56eb-4ad2-b81f-ac91b80056b3 ch=12 read=48104 start_time=2019-12-13T06:52:04Z barcode=BC01 runid=2c9cf7bc05858273f10e7d7ec552fc0bd742dc3e
CGGGAGACGCCCAGTGAAATATTGCGCAATGGGGAAACCCTGATGCAGCAACGCCGCGTGAGTGATGAAGGTTTTCCGGATCGTAAAGCTCTGTCTTTGGGGAAGATAATAATGACGGTACGCACCCAAGGAGGGAAGCCACGGCTAACTACGTGCCAGCAGCCCGCGGTAATACGTAGGTGGCGAGCGTTATCCAGCTACTGGGCGTAAAGGGGCGTAGGCGGATGATTAAGTGGGATGTGGAAATACCCGGAGGGCTCCAGCGGGTGCTGCATTCCAAACTGGTTATCTAGAGGTGCAGGAGAGGAGAGTGGAATTCCTAGTGTAGCGGTGAAATGCGCGTGAGATTAGGAGGAAGAACACCAGTGGCGAAACGACTCTCTGGACTGTAACTGACGCTAAGGCTCGAAAGCGTGGGGAGCAAACAGGATTAGATACCCACAGTCCACGCGGCAATGGAGAATACTAGGTGTGGGGGTTTCAACACCTACCTCCGTGCCGCCGCTAACGCATTAAAGTATTCCGCCACAGAATTACGGTGCAAAGATTAAACTCAAAGGTGACGGGGACCCGCACAAGTAGCGGAGCATGTGGTTTAATTCGAAGCAACGCGAAGAACCCTTGCTACACTTGTCCCCTTGCATTACTCTTAATCGAGGAAATCCCTTCGGGACAAGGTGGAGTGGTGCATGGTTTGTCGTCAGCTCGTGTCGTGAGATGTTGGGTTAAGTCCGCAACGAGCGCAACCCTTGTCGTTAGTTACTACCATTAAGTTGAGGACTCTAGCGAGACTGCCTGCAACCAGGAGGAAGGTGGGGATGACGTCAAATCGTCATGCCCCTTATGTAGGGCTACACGTGCTACAATGGCTGGGTACAGAGAGATGCAATACCGTGAGAGTGGAGCCAAACCAAAACCAGTCTCAGTTCGAGTTGTGAGGCTGAAACTCGCCTACATGAAGCTGGAGTTACTAGTAATCGCGAATCAGAATGTCGCGGTGAGGAATACGTTCAGGTCTTGTACACACCGCCCATCACACCATGAGGACATGCAGAAGTCCGTGAGCTAACCACAAGGAGAGCAGCGGCCGAAGGTAGAGGTCAGCGATTGGGGTGAGAGAATCATGTACAAGGTAACCGG
+
0+24***0124/+-0.++)()0*))&*+.-,2.)&+*-9.-.3870.+.8:97:;7434-,**).//54*1-;9/3'6+9583418**,////00397'/3+/***.)6+.710/3'02,,'(&'+)*//-(3,'(,)+2/32422385668+4+-0-'+*)/(-*+0-,251/268,1-*2-,+//123;0/.((%%%'**)+),/268),2+*+,169;:9<:::90:/2.30778997,%/2,/,/3,/2.,+',-.)*%(-3)++8856362*(2530342100/.)(,$'''+117:..+--)*%((.*4*5*36))-441,447;:76;.-,2/(-3''')+414/,.'&''04347:24-3.))*()('-..03048;998364/,,,,,-/01839334'''()+/3422*%(*982.2+/*3%#&,',)5*&)+-203+,)())'/21341/.6/000/132454589..;/7-6*))'#(-2,/4&2*,1.71,3540-%(%2(*)*'*+2:8813-%')+((,()+6520327))*1*:;;.8.69')$*(+-.5;8.5;..--*+*((&'(&)$(+5647/8.:;2<9;5+.((,845.,/-3'+559+0)$%$%)')**(,),50+6--,-6%.-02929.5(',,+0.+,8//892:9/15*+'')'%')0:9234416347-./870)'*+:7)(((*700010021-150:12.121)./290.1/.12166,.,--340:0106**#%'+-1;49+7,+'38.553+(**&&,.05886/.***+-,/6..6-7)6./+6&*-7++%((33,..58877*181-/93-,+(*-((%''''(,**4,.1;4-4421-()*+1//.-++/-118455;821,*%))1/*(,,35'2(+36.0345677:478;5(%&,,+'$%+)-1,+,+()*).0))-2,,-)'*'&&%&3/./52655644*+*,/-52),,-13537)3),())..-/62434$+24.5--.01.0/78306+&+)%&'-4/321510503.4(%('()0'*.//4533520&(%%)0)*(**013097531,*,(,.'-*01012.%2&10/)+./...,3/0+0)%%%%(&+*6;8;84
@630e7ddd-8dae-4b2c-b806-916a19f2b7d9 ch=390 read=68125 start_time=2019-12-13T06:52:16Z barcode=BC01 runid=2c9cf7bc05858273f10e7d7ec552fc0bd742dc3e
CCGGTTACCTTGTTTTGACTTCACCCCAGTCATGAATCACAAAGTGGTAGCGCCCTCCCGGTTAAGCTACCTACTTCTTTGCAACCCACTCCCATGGTGCTTGACGGTGTATTACAAGGCCAGGAGCGTATTCACCGTGGCATTCTGATCCACGATTACTAGCGGTTGACTTTGTGGTCGGTGCGAATAATCCGGACTACTTTATGGTCGCTCTCGCGAGTCGCTTCTCTTTGTATGCGCATTTAGCGCGATATTAGCCCTGGTCGTAAGGGCCGGTGACAGGCGTCCACCTTCCTCCAGTTTATCACTGGCAGTCTCCTTCAGTTCCCAGCCGGACTACGCGTAAAGGATGAGAGTTGCGCTCGTTGCGGGACAACCCCAACATTTCACAACACGGGCTGACGACAGCCATGCAGCACCCTGTCTCACGGTTCCCGAAAGCACATTCTCATCTCTACGCGAAAGCTTCCGTGAGGATGTCAGACCAGATGGATTCAGCTGCGTGCATCAATTAGTACGCTGCTCCACCGCGCTTGTGCGGGCCCAATCAATTCATTTTGAGTTTAACCTTGCGGCCGTACTCCCCAGGCGGATGGCTTAACGCGTTAATCCCGATACGCCTCCAGAACAACCTCGAACATGTTTACGGCGGACTACAGGTATCTAATCCTGTTTGCTCCCCACGCTTTTCGCACCGGGCGATCAGTCTTCGTCCGATTTCGCCACCGGTATTCCTCAGATCTCTGCGCATTTCACCGCTACACCTGATTCTACCCTCTGCGGACTCAAGCTTGCTGAAATTGTCAGATGCAGTTCCAGAGTTGGGCCCGAAGTTTCACATCTGACTTAACAAACCGCCTGCGTGCGCTTTACGCCCAGTAATTCCGATTAACGCTTGCACCTCGTATTACCGCGGCTGCTGGCGCAGGTGTGGTGCTTCTTCTGGGTAACGTCAATGAGCAAGGTATTAACTTTACTCCCTTCCTCCCGCTGAAATTGCTTTACAGCCCGAAGGCCTTCCTTGCAGCGGCATCGGGCTTGCGCCATTGTGCCAATATTCCTGCTGCCTCCCGTAGAGAACAATATCAAGCACCAACAGAAGTGCTTTAAAGACGCAAACAACTTTCTTCTTCCAACCGTACGTAACTACCA
+
-'%'','*(''%*'%%+.1697/4*)&&&5503/,1131774+**,+*((*)-/+-61*()+*$''('(-5068:</5;2+254/86&'(45--43-.+%&$%#&((-'*&(+'-*)()-.)0-%(*688-6/,-0,/+6///;0///04,')),.3.02/+--'0.)*,/1*)&'&&%(-)*(&%%&'''-))4&'$#%%'&%$(&%$#%%+-0++*')*,-.123771:9016944/+%*.&&%&'&&$&%'&%$)-.*+3072,4-(,*+((''%''$&$##&(-(.37</-*/,)+4;1--001502.',0533%&)%&).706+%+,--:2+*%'&&&%&(&0.0*%%&#(,+%)&(*+4381/,/''%'&++-*-2109:*+&$'#$#$&%(%&&(+-24817979892455/6,-2778301-2576:1,--&(((//4<8782532/*&'&'$%''#&.,+&(&)$((,,'&$#(,)1,/*-&(#-($&')--3-*&'$(,',*,)&$%'&')'--/81280-'(()*(()))+/*'((%%-)03.'-6:-,,)09:-7--'*&)*1/7-222.;;9,-120&/)'&$$&'-(-,-**,/(,/-%((').,,-,-%),%((''&&)-$$$$%,+/8-%%)'$)0),/02&+)&((&%*+/142*(13-1,596/-/*-/68+0')&'$+1-**%''+)--100/.4&&$/+((&&))04-711283&(-''234562/,+,,0:,056:65501'/,(+)(5*)%*-)(.,'))//023/-'+++*($&'%#)'',1257:8836607*&(')2,').3/*)&'&)*&(&()12+*)&''-)1*-72867:6454236.)*(((0.460%0+1+68740-2.1/..+4)*,+.6),(+)*.-8<9:1810+(*+0-%.'/()%%%()(*+-3493.0+()/0.../-.../56/.*/+*./(').3.+,-::+5:67.79,+430).*)'$%&&%&)**03-)*-.*,'&)($'&$'$%%&&&))*'36436-.*,-%)+&*%)'*()&'*&(&&'*(*,,1-(&%$&((&(++40/171)$)..5/.)(%%%')$'(.&0.+,+2%,&&)(',)/65/095417).%-%$+(+222*()$%%&
@38030ce0-c975-4869-bc71-a1b541a5ecc5 ch=154 read=79888 start_time=2019-12-13T06:52:10Z barcode=BC01 runid=2c9cf7bc05858273f10e7d7ec552fc0bd742dc3e
CGGGGAGGACAGTGGGGAATATTGCGCAATGGGGAAACCCTGATGCAGCAACAACGCCGCGTGAGTGATGAAGGTTTCGGATCGTAAAGCTCTGTCTTTGGGGAAGATAATGACGGTACCCAAGGAGGAAGCCACACGGCTAACTACGTGCCAGCAGCCGCGCGGTAATACGTAGGTGGCGAGCGTTATCGGATTTACTGGGCGTAAAGGGGCGTAGGCGGATGGTCGTGGGATGTGAAATACCCCGGGCTCAGCAGGTGCTGCATTCCAAACTGGTTATCTAGAAATTGCAGAAAGGAGAGGAGAATTAAATTCCTAAAGTGTAAGCGGTGAAATGCGTAGAGATTGGGAGGAACACCAGTGGCGAGGCGACTCTGGATATAACTGGCCTTTGGGCTCGAAAGCGTGGGGGGGAGCAAGAACAAGTTAAGATACCCTGGTAGTCCCGCGCCGTAAACGATGAATACTAGGTGTGGGGGTTTCCAGCACCTCCGTGCCGCCGCTAACGCATTGAGTATTCCGCCTGGGGAATTACGGTCGCAAGATTAAAACTCAAAGGAATTGACGGGGACCCGCACAAGTAGCGGAGCATGTGGTTTTAATTCGAAGCAACGCGAAGAACCTTACCTACACTTGACGTCGCACGTACCTTAATCAAGAGGAAATCCGCTTCAGGGGACAAGAGTGACAGGTGGTGCATGGTTGTCGTCAGCTCGTGTCGTGAGATGTTGGGTTAAGTCCGCAACGAGCGCAACCCTTGTCGTTAGTTACTACCATTAAGTTGAGGACTCTAGCGGACTGCCTGGGTTAACCAGGAGGAAGGTGGGGATGACGTCAAATCATCATGCCCCTTATGTGTAGGGGCTACACGTGCTACAATGGCTGGTACAGAGATGCAATACCGCGAGGTGGAGGCCAAACTTTAAAACCAGTCTCAGTTCGGATTGGCCGAAACGAGCTCCTTACCACTGAAGCTGGAGTTACTAGTAATCGCGAATCAGAATGTCGCGGTGAATGCGTTCGGGTCTTGTACGCACCGCCCGTCACACCATGAGAGTTGGCAATACCCGAAGTCCGTGAGCCCCAACCGCAGAGCGGCAGCGGCCGAAGGTAGAGGTCAACGATTGGGGTGAAGTCGTAACAAAAGGTAACCGG
+
,&-40(+('*.16456.)0*-02/.&0+50783+).-3<+,.6755)&%&&(06432/*.(,---,-.//./.3,98/25405492:**.//4343564/68)/+232.-*-%+'.+-/2-,0+0//-***/0/1+.1/-00153240/326,--.,72%(%&++*70009797260,-.'&+106:--.'()861/55;;876,88**2,++.53/6254./*%$$#&)67675/+49)+*82,&(*++---$(&,/2344881817(:99788616-+**)&)('&&&**'+0**)'('+*))%#)$%+02/3,'))(*,.--&)).-((,2+*()(++*(*$,%(52,0,*--66835314/++(/*/(*))(,1310',2.+/+.+/42/20.13()')'+..5679:0.),-.,$'').)+*5.+),/44;()3-0,/-;3)).(04./5:830.024;/-,,*/.//229770+8.2**'--254893787989;20.-)+%'(,,%(%().8::24;8787/((-))-0;88488.-1/2/<;/78779-2,/*.&*%1)151-063+++.0.,-*+-)/,/00653541:<-.2794.2./0779682485494433030&&('()/)(*&)'%'%'&'%(%)&3)++((&%*)+-.*//%)-/0*0670-./)($%'),4'*.-.875511*-,9.0153.+./)7465786:8859995;4;97<870253)/045&()+,/000:8.83227+<-*-/,,001;22332,-.,%1.-*,+-&,*-2-.53/..1;-7,4+2228-*2,+-,,*-6:6076899:98:()+33423-652,.311,+)'*./+')*//*,++.30.1181-86138858,()%%,-.:...78470*-)*/0('--.2;845986<;29:89:77755:::.8)1+,')('*/,.&%$&(2'%'&('%'$&)&+-.7;,,.2/0222217332987;9:212658999;:;97675+53191*0/1.5///64'103996<9138(**0+-.-**((5-3.1/80-06.*)*+-.,-.%%402,+,/0--1/-())()))*,,43222-),*,.)0,/0.&300.7/45('%*('*0575/+/5/+*0+114149
@040b72c3-8e7b-4e16-aa19-01b2ab98e0e5 ch=218 read=101055 start_time=2019-12-13T06:52:08Z barcode=BC01 runid=2c9cf7bc05858273f10e7d7ec552fc0bd742dc3e
CTCTACAGGGAGGCAGCAGTGGGAATATTGCACAATGGGCGCAAGCCTGATGCAGCCATGCCGCGTGTATGAAGAAGGCCTTCCGGGTGTAAAAAGAGTACTTTCAGCGGGGAGGAAGGGGTAAAGTTAATACCTTTCTGACGTTACCCGCAGAAAAAACACCGGCTGCTCCGTGCCGACATCTACGCCGGTAATACGGAGGGTGCAAAAAAGCGTTAATCAGATTACTGGGCGCCACGGCGCGCAGGCAGTTTCATTAAGTCAGATAGCAATCCCCGAACCAACACAGGAACTGCATCTGATACTGGCAGAAAGCGAGTCTCGTAGGGGTAGAATTCAGGTATAGCGGTGAAATGCGTAGAGATCTGGAGGAATACCGGTGGCGAAGGCGGCCCCTGGACGAAGACTGACGCTCAGGTGCGAAAGCGTGGGAGCAAACAGGTTAGATACCCTGGTAGTCCACGCCATGCCCGATGTCGACTTGGGTTGTGCCCGCTTGAGGCGTGGCTTCCGGAGCTAACGCGTTAAGTCGACCGCCTGGAAATACAGCCGCAAGGTTAAAACTCAAATGAATTGACGGGGGCCCGCACAAGCGGTGGAGCATGTGCTAATTCGATGCAACGCGAAGAACCTTACCTGGTCTTGACATCCACGGAAGTTTTCAGAGATGAGAATGTGCCTTCCGGGAACCGTGAGACAGGTGCTGCATGGCTGTCGTCAGCTCGTGTTGTGAAATGTTGGGTTAAGTCCGCAACGAGCGCAACCCTTATCCTTTGTTGCCAGCGGTCGGCCGGGAACTCAAAGGGAGACTGCCAGTGATAAACTGGGAGGAAGGTGGGGATGACGTCAAGTCATCATGGCCCATGACCAGGGCTACACGTGCTACAATGGCGCATACAAAGAGAAGCGACCTCGCGAGAGCAAGCGGACCTCATAAAGTGCGTCGTAGTCCCGGTTGAGTCTGCAACTCGACTCCATGAAGTCGGAATCGCTAGTAATCGTGGATCAGACTGCCACGGTGAATACGTTCCCGGGCCTTGTACACACCGCCCGTCACACCATGGGAGTGGAGTTGCAAAAGAAGTAGGTAACAACCTTCGGGAGGCGCTTACCACTTTGTGATTCATGACTGGGGTGAAGTCATTAACAAAGG
+
(,.'')))0-).-,,//.03395)40.14.,,/187&1(*'+4:/4;522433202;3899958898342/-/+./,219/3.)14/-'-/690,$&'+++.8:*)-,/,6+(.--0,4*(()4-.1+2)*+3)'&'&),(2449-57,)1/./53.+('(.+)'))'+.1326483-',0/.$$(%&$&#%-8.//+/*31--&,42925+-.*6*0+./,&(*-*.2:730)++$')+())'(&'-)$+,-'&$*+*))+--0/+$$%'+)*07*%%),2122''*+&+(*2-.,,..--..619,*($(''#$$%,,..045*0)4,1-+(,).2'*1+(203/40.+.1'((001/.-/049:8/,0*,965:2**-(-*+,3+1-),2<6.*2859')))*1100/+++0)+610+*''&(,/27:0./.6:35--**0.(/055<--5:7*,-100213/)-(,(%',,+12300.4()'-.'+,02,)0/60408633/3)&(**06-.0/39510+6-9-+,,*-473685-)+)%**+%,9//054-5275:982465<8723131315,290+.7-+,*1+,/41:334/0/13,*&%*/32;8////071741/02.004++)*-90169735/,-/00.,//0--+/;;75+**))--,)*-,'6,.-,)+&+5.06191:86667/78788871-..639987576--/03::75:1346;72.112:54534-/52-.157(&566:6,39)-*+03'(2)*29534012.331+-/7/0*3)+7527/+1/(*+&&(*)'))*/0/)1+,76)(-+)1+6..9914669:85320*/004976,5/:3/,,/.(*2646431+..,.133101./766888868:2)*(,+**+)))+,)++*)(*+87(1.901:98666;6129221/0:88311*.-/0&'&),5350114576--0.,2,1-+,4'4+3350/.+.2//-./757989//7:8885,/-6332<99;38132+).,..+1.//73202:62;8-.1,-.10-.*--''&&+$'25-00::,%*((*,35/,+,)*1/8:91;4&)0-6243048*01:856788:8/51--,(---+*--++,$%'-1-16,(1
@c834bde1-437d-4563-bfc3-2da882370481 ch=213 read=118841 start_time=2019-12-13T06:52:33Z barcode=BC01 runid=2c9cf7bc05858273f10e7d7ec552fc0bd742dc3e
CCGGTTACCTTGTTACGACTTCACCCCAATCGATCAATCCCACCTTAGACAGCTCCTTCCTTTGCGGTTAGGCCACCGGCTTCCGGGTGTTATCAACTCGTGGTGTGACGGGCGGTGTGTACGAGCCCGAGAACGTATTCTGCGACATGCTGATTCGCGATTACTAGCGATTCCAACTTCATGTAGTCGAATTGCAGACTACAATCGAACTGAGAATGGTTTGGTTTTGCTTCACCTCGCGGCTTCGCTTCCTGCACCATCCATTTGTAGCGTGGTAGCCCAGGTCATAAGGGGGCATGATGATTTGACGTCATCCCCGCCTTCCTCCAACTGTCACTGGCAGTCTCGCTAGAGTCCCCAGCAATGATGGTAACTAACGATAGGGTTGCGCTCGTTGCGGGACAACTAACATCTCACGGCTTACGAGCTGACGACAACCATGCACCACCTGTATCTCATATGGCTATCTCTCCATCTGGAGCCTTTATGAGTATGTCAAGACCTGGTAGGTTCTTCGCGTGCTTCGAATTAAGCTGCTGCTCCACCGCTTGTGCGGGCCCCGTCAATTCAGCGGTTCATTCTTGCGAACGTACTACTCAGGCGGAGTACTTATTGCGTTAACTGCAGCACTGAACTTTGGCATCAACATAGTACTCATCGTTTGCAGCGTGGACTATAGGGTATCTAATCCTATTTGCTCCCCACGCTTTCGGGACTGAGCGTCAGTTGCAGGCCAGATCGTCGCCTTCATACTGGTGTTCCTCCATATATCTACGCATTTCACCGCTACGCATGGAATTCCACGATCCTCCTGCACTCCTAGCTGCCTGGTTTCTATGGCACTGAAGTTTAAGCTTCAGGCTTGCCACCACAGACCCTTGCTGCCGCCTGCTCCTCTTTACGCCCAATAATTCCGGATAACGCTTGCCACCTACGTATTACCGCGGCTGCTGGCGTAGTTAGCCGTGGCTTTCAATAAAGTACCGTCACTCGGCTACCATTTCCTGCTTAGCCGCCTATCCTTTATAACTGAAGTTTACAATCCGAAAACCTTCTTCCTTCACGCGGCGTTGCTCGGTCAGGGTTTCCCCCATTGCCGAAATTCCCTACTGCCCTCCCGTAGGAG
+
51/,4,,896;468200&0182,3/3*.-/.)'*+/0,(,)).&'',,761121385976+4+).-,*-)-870/00,2-592.+5.,+0./1204,,-*,622556895;:3,.(*+.)(*&',+0))%)(*-,/026720-(&%*-0574)2(**5232:25575787;39,/-,/53.4/.46770.7/8.2(+,-++,1555,.62/0/&,3257:<:..,51.,/2;222:21'+*.0495./4-/-((,-0569::93:3*(%((&,(%''(+6/*-/+**+-+*+34-732145657<.--337::0393--28274993,/'-0,./7765633342'*)-,1/23-48;)0$'(3,--0/1+,--.3257763)2,+8/00292012.0+91,)'-&'2)*+)*342.-''$%'(-12554430,0855766././0/6954202389)3,**))+-...+*+-/,...8/125396.0.(**,5--,)'(%'&'&()*-86<::<4*'))$'0),&-(5*-'$%%#$&%()21,-/'(-*,1-.+51.85.),10:5<9/-,&)*5+/9;529/1'&9836./,++//3974%*&%))(,'*/40310:-9.100.*..556771/26('(,,3/)*%'%+.34897:9*97*#,&345576154,(%+-)/+/0,1)+,(*,2;2,-//894'*)(*1-0.91+//(%%&)99593;23/4.7.+,///044((&***%&)+35999:::7479352558895745/5:9-+,,*,.13%*$'++/*1+8.*+++)/*)+0/0-**+-''')0045;8993:;2*&%%&(,.0012027*-1),.032.1)(&&*-+/.-./799</30++-./904<-,,*18467;4.-'(&$-6/0-57*,10/1420/142121+-12237;92;100-+/*+,//)+'&%*(003..03)-+/+179+3937;1.2466567*,//-/./.283,9014//*++)'(.%(,$%&+**0:/0/1/1000,09-+61712.+.-,--43:79:;7.9/%,')(0010<4459477+$46,0;..8:9-*0,,3402,8*0.8/(&($%)&'()6+-,./')&
@a33dcf9b-2c2f-416a-8b09-1a28d448c7e9 ch=123 read=109700 start_time=2019-12-13T06:52:32Z barcode=BC01 runid=2c9cf7bc05858273f10e7d7ec552fc0bd742dc3e
CCGGTTACCTTGTTACGACTTCACCCCAATCGCTGACCCTACCTTCGGCCGCTGCCTCCTTGCAGTTAGCTGCGGACTTCGGGTATTGCCAACTCTCATGGTGGCGGGCGGTGGTAAGACCGGGAACGTATTCACCGCGGCATTCTGATTCGCGATTACTAGTAGCTCCAGCTTCATGTAGGCGAGTTTCGTACCTACAATCGAACTGAGACTGGTTTTAAGTTGGCTCCACCTCACGGTATTGCATCTCTCTGTACCAGCCATTGGCATGTGTGTAGCCCTACACATAAGGGGCATGATGATTTGACGTCATCCCACCTTCCTCCTAGTTAACCAGGCGGTCTCGCTAGAGTCCTCAACTTAATGTGAGCAGTAACTAACGACAAGGGTTGCGCTCGTTGCGGGACTTAACCCAACATCACGACACGGTGACGACAACCATGCACCACCTGTCTGCCTTGTCCCCGAAGGGATTTCCTCGATTAAGAGTAATGCAAAGGGATGTCAAGTGTAGGTAAAGGTTCTTCGCGTTACTTCAGATTAAACCACATGCTCCGCTACTTGTGCGGGTCCCCGTCAATTCCTTTGAGTTTTAATCTTGCGACCGTACTCCCCGGGCGGAACCAATGCGTTAGCGGCGGCACGGAGGTGTTGAAACCCCCACACCTAGTATTCATCGTTTACGGCGTGGACTACCAGGGTATCTAATCCTGTTTGCTCCCCACGCTTTCGAGCCTCAGCGTCAGTTACAGTCCAGAGAGTCGCCTTCGCCACTGGTGTTCTTCCTAATCTCTACGCATTTCACCCGCTACGCTAGGAATTCCGCTCTCCTCTCCTGCACTCTAGATAACCAGTTTGGAATGCAGCACAAAGTTGAGCCCGGGTATTTCACATCCCTTAATCATCCGCCTACGCTCCCTTTACGCCCAGTAAATCCGGATAACGCTCGCCACCTACGTATTACCGCGGCTGCTGGCGGCGTAGTTAGCCGGCTTCCTCATGGGTACCGTCATTATCTCCCCAAGACAGAGCTTTTACGATCGAAAACCTTCATCACTCACGCGGCGTTGCTGCATCAGGGTTTCCCCATTGTGCAATATTCCTACTGCTGCCTCCGTAGGAG
+
&')*+3*-,,1--8++++12;9/6/.+.406-.//01;,-/5;989,0*3%-.0/5-/2)5..'3-5+*,/-117389<:20-1*.-.70.-('(&'*++'(&('+31-,*'&'(-)(226(/.101.4/0.,)/,%%%$()23*(((685%&.-00./3./-,%*)3&&'-375.30237;811,2:,)&&%(&$(*+606)+,24*,-017:589<,/++,.+***03-0;896/6...0710197410,01.+.0..40,6-++1193500,-/00;0()/),&%,.)88414300//*7-++577822/22-(,.1:8:-.)*(0232)0/((/2(:8760&'('(,,.5220120.01,()(+%''+./271016054777)..,7-22348544-*-2/512..(/1,+0))**$&&((-2+--0.41-1306;-80202:354+-.+$%+.-6./.05++-2++.).542.///74:35)%'(-;00/::*43638787753465324,12))2,767:7/11/2)-018,+/-4-<:<93320110562333,7++,,)+..*166-017542.43&.+'&*(:<2.5.(*)&(./58'3+.+197)'0*..4-*&(0.002859,..,2.(*'$').)+.-,.4./92.88:.)+0-5-'.357<:7920143%),30249;7755361131-0144///04/*.3.+542683)*)*28<1-/./24/-,.-/1//8/.06667)*+,+%()*)..-1589:/0//0.01<7705)(,.)+187665634<92.66'&'*$&#)2,1((.)1,3./36300-.+/6-/710/10305-0%8-567;13037//-*+-+3)00./92.2/6-+10-..74----,3.'(-./::90;7.1<543348.:,/0*$))181,-146-.--/14;9;964/1,/.*,2.0324226,37*,-6388:29,*+//.-0613---2&)+.-22).//)(-+,6;6:3&1(%'$%-/9,1+')(+++.,569*-/3446008733:8<9:;;7774/10--/..18//1215550683-9//7:3,.8*--+*+-0155+%%*))+,+/1-29/136,')
@b196a073-8963-4ff2-a7fb-b3e9d1459a91 ch=408 read=27990 start_time=2019-12-13T06:52:30Z barcode=BC01 runid=2c9cf7bc05858273f10e7d7ec552fc0bd742dc3e
CTCTACGGGAGGCGGCAGTAAAGGGGAATTTTCGGCAATGGGGAAACCCTGACCGAAACAACGCCGCGTGAAGGAAGAAGGTTTTCAGTTGTAAACTACCATAAGGAAGAACGGCGGCTACAGGAAATGGTAGCCAGGTGACGGTATGCTGATAGAAAGCCGGCTAACTACGTGCCAGCAGCCGCGGTATTAATACGTAGGTGGCAAGCGTTATCAGGTGTGGGCGTAAAGGGGAGCAGGCGGCAGCAGGGTCTGTGGTGAAAGCCCACAGAAGCTTAACTGATAAGCCATAGAAGCCAGGCAGCTAGAGTGCGGGAGAGGATCGTGGAATTCCATGTGTAGCAGTGAAATGCGTAGATATATGGAGGGAACACCAGTGAGCGACGATCTGGCCTGCAACTGACGCTCAGTCAGCGTATAGGAGCAAATAGGATTAGATACTGAAGTAGTCCACGCCGTAAACGATGGAGTACTAAGTGTTGGATGTCAAAGTTCGAACTGCAGTTAGCGCAATAGAAATTGCTCCTGAGTGAGTACGTTCGCAAAGAATGAAACTCAAAGAAAGGAATTGACGAGGGGCCCGCGCTGAAAGCGGTGGAGCATGTGGTTTTAATTCGAAACAGCGCAGAAGAACCTTACCAAGGTCTTGACATACTCGCATAAAGGCAGAGATGGAGAGATAATATAGAGATACAGGTGGTGCATGGTTGTCTGTCAGCTCGTGTCGTGAGATGTTGGGTTAAGTCCGCAACGGTACAACCCTTATCGTTAGTTACCATCATTAAGTTGGGACTCTAGCGAGACTGCCAGTGACAAGCTGGAGGAAGGCGGGATGACGTCAAATCATCATGCCCTTATGACCTGGAGCTACACACGTGCACTACAATGGATGGTGCAGGAAGCGAAGCCGCGAGGTGAAGCAAAACCCATAAAACCATTCTCAGTTCCGGATTGTAGTCTGCAACTCGACTACATGAAGTTGGAATCGCTAGTAATCGCGAATCCATGTCGCGGTGAATACGTTCTCGGGCCTTGTACACACCGCCCGTCACACCACGAGTTGATAACGCGAAGCCGGTGGCTAACCGCAAGGAAGGGAGCTGTATCTAAAGGTGGGATTGATGATTGGGGTGAAGTCGTAACAAGGTAACCGGAAGATAGAGGCGACAGGCAAGTAGGATTAACCTAAAGACACCAAACAACTTTCTTCCTTTTCAGCAATACGTAACTACCACC
+
./3/2309-),()+62+++-'&*,*'''/56+4264002474)(0./5'(*-05*)($---.-18-.-0-/2/2/4))./20783.*0-6/220'()%))*+33*-01,/75-85.:/..4)2.(*'*,5-*,2-$(*)+,,)&&%)'00,-,*(,0.-.1)+-007..,-,.+)+*+/./1/(('$)$((&#$$)(+*)-,051593663:524%*%&$+)26757382(02)),-479642)'')'.4-*&)$))2///65+.*#%&+&*(''+(0))*(%,*5&,/((*'*+%.4/1882322122356+'4-'+)06159587+5*4*97++)'%'%+3./7,(-/)*:86434413+))/&'-)-,149:084/-//5572//.-2/2257776655571577688-+))*3)('(&&',39;6(28124//29785*'%%'+55774666;578:31,'**+%''03::96:88<7733'1213,+-85*&),,455650/'..-8--,%+*)+*%,(.(%&$'(&%&'*,*.62//0/*)'0*,&,2)*605*(++),)),20813.,+0+*06)$'%(*).+*,/18448+//043237076,/94:5(&.,),&+(0&'1,*-441.0)-)''('22.1-/-131320(),+15*)(/.(%(0,.6.***,--#$%&&%(*//676-6./88997:3/65*-4&')-*-13478512((+(,/40:1/1++1+1/084+-15++'$#)-*06)'3*45316+)+6059:;;.:.7+626+5202.-%$$$&*+/3547823435950---20-.-**).**30,9635417:;51-,..%+#&%&')+,016:66-&'(20/-(&()*1*%((%1.;/0:8951.--*0)(),0024/23*,.-,10118)23::98:4*+'-37,56:824:*-009(0*-2213468754-7,,,92220,/00,:-,/7.3-100-./0061811/816;510./,/.&)'-..6:87857<:69**/1413&,+-,+)-5-3/*)**+/,-3%'(**)3//1.)(#*$&*./4*6-3/1+,41.%',*+/-++*'&&33.(%+-216,+2-1:0/8/--//.5,..5-+%')'((%%*,%)*,.01809/9.613410('))*-.-286.)),*,-%1(+&)&&-5*(+*)-**/.***(+05.06.&%&'%&)&*''%(**)+%%+%&%$%"
@25c732de-fea8-4add-a8e1-e28054f05723 ch=129 read=76434 start_time=2019-12-13T06:52:28Z barcode=BC01 runid=2c9cf7bc05858273f10e7d7ec552fc0bd742dc3e
CTCCTACGGGAGGCAGCAGTAGAATTTTTCGGCAATGGAAACCCGGCCGAGCAACGCCGCGTGAAGGAAGAAGGTTTTCGGATTGTAAACTTCTGTTATAAGGAAGAACGGCGGCTGCAGAAATGGTAGCCGAGTGACGGTACACTTTAATGGGAAGCCACGGCTAACTACGTGCCAGCAGCCGCGGTAATACGTAGGTGGCAAGCGTTATCAGGTGTGGGCGTAAAGGGGCAGGCGGCAGCAAGGTCTGTGGTGAAAGTCTGAAGCAACACCGGTAAGCCATGCGAAACCAGGCAGCTAGAGTGCAGGAGGATCGCGAATTCCATGTGTAGCGGTGAAATGCGTAGATATATGGAGGAGGAACACACCAGTGGCGAAGGCGACGATCTGGCCTGCAACGACGCTCAGTCCCGAAAGCGTGGGGAGCAAATAGGATTAAGATACCCTAATCCCGCATAGCCGTAAACGGTACTAAGTGTTGGATGTCCAAAGTTCAGTGCGGATTAACGCAATAAATTACTCTCGCCTGAGTAGTACGTTCGCAGAATGAAACTCAAAGGTGGCGGTTGCGGTGGAGCATGGTTTAATTCGAAGCAACGCGAAGAACCTTCGAATCTTGACATGCTCATAAAGGCTCCAGGATGGAAGATAGCTATATGAGATACAGGTGGTGCATGGTTGTCGTCAGCTCGTGTCGTGAGATGTTGGGTTAAGTCCCGCAACGCAACCCACATATCGTTAGTTACCATCATTAAGTTGGGGACTCTAGCGAGACTGCCAGTGACAAGCTGGAGGAAGGCGAGGATGACGTCAAATCATCATGCCTTATGACCTGGGCTACACGTGCTACCACAATGGATGGTGCAGAGCGAAGCCGCGAGGTGAAGCAAAACCCATAAAAACCATTCTCAGTTCGGTTGTAGTCTGCAACTCGACTACATGAAGTTGGAATCACTAGTAATCGCGAATCCAGCATGTCGCAGTGAGGAGGAGAATACGTTCCGGGCCTTGTACACCGCCCGTCACACCACGAGGTTGATAACACCCGAAGCCCGGTGGCCTAACCGCAAAGGGAAGGAGCTGTCTAAGGTGGGATTGATGATTGGGGTGAAGTCGTAACAAGGTAACCGG
+
((+'$&')21),0+5531240+'**4680-4981620)%)+(5-.-//,++)2--*.'$&%'1/.,/,0),/),,7:.0%0%,*+--6&/1:16/5///84(/*,'*./.7/*4,+,2.-,.-,-**,,6/++./110260+-&(+.($'+&+,,++,+*)-,,.32/../2448:/.-,*51,,0-,5./.3.*(*+*/6/-/%(++3014+/75051:797.7:+(+3,5()4225411+-))--.064553214+.234,1*((+&*)/9-7018)6902&)*))0+189;94333-+++,41(*(%*+//4(&**4/82:,,*+)+*++/93114.-.;8860/100/35514/)3/)2,,,).3.43082+,*/-:988.(,-*/+20+*)$$#()-*-.*')(.-'&+,(().4466,&**9:;0-051-3++')*)58+*+*-3.'&*&(&$&'**.63*+)+*65:502.303/21',.'1-),,36+-+,+(*%.+,+-,*.))26-5.)**+)+&))&&&*),5768244/**(),0769<:5862.'*%&'((+$$##$&&.).%+-/1/,-.1.3163,1,+,:45+**,+*)0/.,,(%%+(%(')+..2+1/101281,4216&,,-++.,+'').*'(*+/444//-.*/)3118:9999:1618,./874.121705110'2))+..2/216-1423/06+*)..11*.)(+/0$(&'*,/.35203956:8::4263/.11,7:413/0-%,,$&(*.8992/0003037++//.+0*+.,2.-*/.,-/66799;<9566::76*1/(*-.--25*(,73-*)'()-.0/-,')+5:56:897775/+''&%**3/0944.-+/+,.1-./9912;6331;;;-85009.05*+082(-',((12655-/((*-)*%(*,-*0-(,+-/9,5.-*$%&&%&*714123271/+()*)4132-.).4,))*),**,+0/0721/1(.498534)(*,)6943;93,,%'&++*.-+&*.1+,-/65.00,*-1,/5*()*1/1((,405085:(+,/.5,.**+3759213,3-263&+(()//-/5-672/,+0,,.2398953-5.021249
@61e45db6-56a7-47b2-86f9-af4ae4e04c4f ch=294 read=94007 start_time=2019-12-13T06:52:27Z barcode=BC01 runid=2c9cf7bc05858273f10e7d7ec552fc0bd742dc3e
CCGGTTACCTTGGTACGACTTCACCCCAGTCATGAGATCACAAGAGTGGTAGCGCCCTCGAAGGGTTAAGCTACCTACTTCTTTTTGCAACCCACTCATGGTGTGACGGGCGAGGTGTACAAGGCCCAGGAACAATGTTACGGCATTCTGATCCACGATTACTAGCGATTCCGACTTCATGGAGTCGGGTTGCAGACTCAATCGGACACGACGCGCGCTTTATGAGGTCCGCTTGCTCTCGCGAGGTCGCTACTCTTTGTATGTGCGTTGTAGCACGTGTGTAGCCCTGGTCATGGGGCCATGATGATGACATCCCCACCTTCCTCCAGTTTATCTGGCAGTCTCCTTTGAGTTCCAGCCGGATAGCTGGCAAGGGATGGGGTTGCGCTCGTTGCGGGACTTAATGACATTTCACAACACGAGTGACGACAGCCATTGCAGCACCTGTCTCACAGTTCCAGAAAGGCGCAATCCATCTCACCAAGAGAGTTCTGTGGATGTCAAGACCAGGTAAGGTTCTTCGCGTTGCATCAGATTAAACCACATGCTCCGCAGCATGCGGGTACGTCAATTCATTTGAGTTCTAACCTTGCGGCCGTACTCCCCAGGCGGTCGACTTAACGCATTAGCTCCGGAAGCCACGCCTCAAGGGCACAACCTCCAAGTCGACATCGTTTGGCGTGGACTACCAGGAGTATCCTGTTTGCTCCCGCTTTCGCACCTGAGCGTCAGTCTTCGTCCAGGGCCGCCTTCGCCACCGGTATTCCTCCAGATCTCTACGCATTTCACCGCTACACCTGGAATTCTACCCCCCCTCTACGAGACTCAAGCTTGCCAGTATCAGATGCACTGCAGTTCCCAGGTTGAGCCGAGGGATTTCACATCTGACTTAACAAAACCGCCTGCGTGCGCTTGCCTTACGCCCAGTAATTCCGATTAACGCTTGCACCCTCCGTATTACCGCGCGGCTGCTGGCGGGTTAGCCGGTGCTTCTTCTGCAGGTAACGTCAATGAGCAAAGGTAATTAACTTTACTCCTTCCTCCCCGCTGAAAGTACTTTACAGCCAAAGGCCTTCTTCATACACGGCATGAAGCTTGCATCAGGCTTGCGCCCATTGTGCAATATTCCCCCACTGCTGCCTCCGTAG
+
/'))2/%)'&''&-'.-.+*1)&,*.)*).2&)''&,52/,2/'%''+1,*+,-/93/1,/5-3)/,12.450685246/-347<-/50'04/&)(1),.+))'(,-2::-,'+)&%**,7948/2*)/52,+&%((-*$%&)(-/94/0///3+-,+0-+-,+**+-5810-+/6;79:90---.('/28&2'+,78+2,)*&1))%%)*/..-+'*,)-*//136442*+,+'')*,-&&*+*)')).3),..0:80/00*)('&*(+)&''&).++-+-/01:2/2:;8*4)-/-.767535.,('),2.655,,/4365613,'-0:1//1'(./128824056/())1-7*%(14071('()(*.+-,-72-)+',+.5/20556645/00851*)%(##$$%(*951.-4-,+1*%&'))*,-.1143+6'$*+12335.15763/1)0//2+((2-(,1/*./9489645)+&*,.('(&*+0<87679;9:652+/.-2:+1.)5,)+295582/0/-700055**,0,;9.8:..+/3664.$*&**)/.//4+%$&$)+192:233;7323696*402,))'')2-7*4,,+.43-,164093356537-6+)+'+.-*322/-1*1+,5-.-084968,8.-,-989806*7,4552.1126(.*''0/0/(**,3,11,54,,-.63,.-/:(),*7+*&))76--0(1612105215/0101;:46/+*/3800'608;8455044/5112,/(')')*999786451324<;1//-)+2%.*,*()),)/++**-13785.46,-//+2/47920)/19.4,+(,+-3444-+(%%#&)(33140++.-1.,'*3+&$(+.%6.-.,...0/,,%%$3')278-7:48:9222215,()'$$$'''*31:,'')*.7/93,.04/10,,**'((,62.//&))*-,2953.+-5.113*+(()0,+/./022861*%()086645%1*+188465/1//-455:)1+31/1/.)+-2-'))2708,2+,21.(,9160,(,''&'(')*%0-)(*+/,43:27<7972/)-/62-.*&($''(),/25*188590443;50/8000608000:16::0..,))(+48-99--'*
@8146597f-0d43-4512-9462-0fe713dc0b25 ch=120 read=127605 start_time=2019-12-13T06:52:36Z barcode=BC01 runid=2c9cf7bc05858273f10e7d7ec552fc0bd742dc3e
TTGTTGTACTTCGTTCAGTTACGTATTGTAAGATTGCTGAAGTTGTCCGGGTAATCTTTGTACATTAACCTACTTGCCTGTCGCTCTATCTTCCGGTTACCTTCTTGTTGCGACTTCACCCCAATCATCAATCCCACCAGACAGCTCGCTTCCTTGCGGTTAGATACCGGCTTCAGGTGTTATCAACTCTCGTGGTGTGGCGGGCGGTGTGTACAAGGCCGAGAACGTATTCACCGCGACATGCTGATTCGCGATTACTAGCGATTTCCCAGCTTCGTATAGTCGAGTTGCAGACTACAATCCGAACTGAGAATGGTTTATGGGTTTTGCTTCACCTCGCGGCTTCAGCTTCCTCTGCACCATCCGTTGTAGCACGTGAAAACCTGGCAGGTCATGGGGACATGATGATTTGACGTCATCCCCGCCTTCCTCAACTTGTCACTGGCAGTCCTCATGGAGTCAATATTGATAACTAACGATAAGGGTTGCGCTCGTTGCGGGACCAACCCAACATCTCACGACACAGGCGAGCGACAACCATTACCACCTGTATATCGCCATAGCTATCTCCATCACTCTGGAGCCTTTGCTGAGTATCAGACCTAGTAAGGTTCTTCGCGTTGCTTCGAATTAAACCACATGCTTCCGCAGCGTAGCGGCCCCGTCAATTCCTTTTTGAGTTCATTCTTGCGAACGTACTATTCCAGGCGGAGTACTTATTGCGTTAACTGCAGCACTGGGCTTTGACATCCAACACTTAGTGCTCACATCGTTTACGGCGTGGACTACTAGGGTATCTAATCCTGTTGCTCCCGCTTTCGGGACTGAGCGTCAGTTGCAGGCCAGATCGTCGCCTTCATACTGTTGTTCCTCCATATATCTACGCATTTCACCGCTACGCTTAAGGATTCCACGATCCTCTCCTGCACTCCTGGCTGCCTGGTTTCTATGAAACGCACTGAGTTAAAGCTTCAGGCTTTCTGAAGACCCTTGCTGCCGCCTGTCCCTCTTGCATGAAATTTCCGGATTAACGCTTGCCACCTGCACCGTATTACCGCGGCTGCTGGCGTACGGAAATTTAGCCGTGGCTTTCTAATAAGTACCGTCCGCTCGGCTACCATTTCCTGTAGCCGCCGTTCTTTATAAGCAAAGAGTTTACAATCGAAACCTTCTTCCTTCACGCGGCGTTGCTCGATTACGAAGGTTTCCCCATTGCCGCCGAAATTCCTATAACGCACTCCGTAG
+
&)'0+)*'+**+-/:1%)3*%$&,$-($$&%&$*&)+$&*(%00/-3&-+(((*.0.2*(''&$,*/+1910-2.*3:75680248665265/,(//:-..)+%'((3.+*,+-365.189-/73765316.1,&#$$%)&0)%(&&$(,.:001,,*-4,(/&')-00.,352)75430402./+++,,..0314.))0,///0*12',)+*-20,1/(''&0)*3455;5259,..-54686500090022051000,)*+(.3**/)%#')1/&/&**-12,)*0-++%,./027.5.,+*,..(%&',+6509<<-31833::1-14:4136351,1++0/-(),0238./()+*/4607+(+0)*()($)+2*'''$$$#$$$#(&-#&&&-3-%)*,+-/0/8<.,--.6;:4189+'./166916,.*'*&+'%'*(+)(,-/&(*'+$+++*+&,()(-,-14700/8---/1.',(/-.0-01447913/81.+','2-)*'+.-/.*%&($&%()14/*()(+&4762:14%%*-)640+,,,(+(''&&((*+-,--,-'''($((*-.4)+0-*0*'),&'&+'-*)/130+')++*/21:9:<:67/5-&+211*(3-5.;647/.(+(%)%'%$(%$%%&$#%(+,44('-*)(.+1,0674+*(*../,/5/.1+-&&13.5/4+)159++997/.(&(%(*))8++.-+101-144(11(+*((&-.47-+1307)7,/),/))('&&((++.142-5+&&%&%).07784346,3,(*+./%&'(,+()3968394-)-.741.;:8630)))'(((,0801/252:2..00/76*+&(**&((*,*')(09-5333477:9985(30302;:4359345-.)%%$+&&&%*-1+))()**--/(+2245-/.2'('//2,1)$&();:22'(&./)+),),,00+0*6*&#$$$(%29,5:-)((()(127*,,+*/.4-)..+)'*,)&)+)%&$&$&&%%/(/&+'&(#)(*'&''%,+)+)$#&$&((+317-13.-..-.18:/2,)(%$&%('&,+&',-60420(-.((('0*.1'.)+3///,*017+,++&/00,;5.64632035169884*&''()4*%)52+%()3:8231:2.',-)+/+1,9;:98<6+0+)*'(*,30010/+.'%(',(**24+/21%$%$$'((*+)(','+-*'&%%&('(%,,94+--.
@18b010ea-fed7-463a-ab32-079413b07e92 ch=162 read=126370 start_time=2019-12-13T06:52:36Z barcode=BC01 runid=2c9cf7bc05858273f10e7d7ec552fc0bd742dc3e
CTCCTGCAGGAGGCAGCAGTGGGAATATTGCACAATGGGGCGCAAACCTGATACAGCCATACCGCGTGTATGAAGAAGGCCTTCGGGTTGTAAAGTACTTTCAGCGGGAGAGGAGTAAAGTTAATACCTTTGCTCTTGACGTTACCCGCAGAAGAAGCACCGAGCTAACTCCGTGCCAGCAGCCGCGGTAATACGAAGTGCAAGCGTTAATCAACGGAATTACTGGGCGTAAAGCGCACGCAGGCGGTTGTTAAAGTCAGATGAAATCCCAGGCTCAACCTGGGAACTGCATCTGATACTGGCAAACTTGAGTCTCGTAGAGGGTAGAATTCCAGGTGTAGCGGTGAAATGCGTAGAGATCTGGAGGAATACCGGTGGCGAAGGCGGCCCCTGGACGAAGACTGACGCTCAAGTGCAGAAAGCGTGGGGAGCAAACAGGATTAGATACCCTGGTAGTCCGCGCCGTAAACGATGTCGACTTGGAGGTTGTGCCCGCCAGGCGTGGCTTCCGGGCTAACGCGTTAAATTCCCGACCGCCTGGGAGTACGGCCGCAAGGTTAAAACTCAAATGATAGATTGACGGGGGCCCGCACAAGCGGTGGAGCATGGTTTAATTCGATGCAACGCGAAGAACCTAGTCTTGGCATCCACGGGAAGTTTTTCAGAGATGAATGTGCCTTCAGGAACCGTAGGACAGGTGCTGCATGGCTGTCGTCAGCTCGTGTTGTGAAATGTTAGGTTAAGTCCGCAACGAGCGCAACCCTTATCCTTTGTTACCAGCGGTCCGGCCGGGAACTCAAAGAGACTGCCAGTGATAAACTGGAGGAAGGTGAGGATGACGTCAAGTCATCGCTGGCCCCGCTTGACCAGGAGCTACACACGATGCTACAATGGCGCATACAAAGAGAAGCGACCTCGCGAAATAAAGCGGACCTCGCAAGTGCGTCATGTAGTCCAGTTGGAGTCTGCCCAGCTCGACTCCGCTGAGTCGGAATCGCTAGTAATCGTGGATCCAGAATGCCACGGTGAATACGTTCCCGGGCCTTGTACACCGCCCGTCACACCATGAAATTAGGTTGCAAAGAAGTAGGTAAGCTTAACCTTCCGGGAGGCGCTTACCACTTTGTGTTGATTCATGACTGGGGTGAAACAGGTAACCGG
+
--23-'4--)$)(**+,).+13+/42/:1//441:00870/.40-'%'((%%$'()./+3*27'+()+434-0.'*,+-58212'4-2.+,.6/*,)),.0-'.,*00'&',+')+/23+/01/0-142;8123.*(*%)''2*-84./30/+'+'',.86-'%(*)%-+6-(2()/('&'$&'(*%0-1..,1'(.*+/+2++,+6*8),,-'&&'%$.(/-,01.*%+,/2*022-/),,.-,'+34(*)(++*741.//*$&((1.&#00,,7*4085/9//.-1156654224564472-'.%&'(%)**+-357+'.1*,-..102./-371-((+--6-*-6**,;9:81.../469/+0.-8/&3--31*-**+(')*)*057/-/7794.7-*)&'(,-2342$-).,+$*(')026727)*)-7;78'5805..*//.-3'+09441377-/.07678;9/000/+**)'&$4(+,(-2),.85(&)'#('%'*'2//./&*('(-,111146873)0'+&**-0/037524)'$&%+%.501211031401-3+-88:;/..+('.02223(272.,5+''),./*3,8830()*&*'**2*(2)2*,-...2,+*/33902/.+%%)//.*++-+--((.)2)2+/6:<9/0,&(*,40*,+.3051466)17,597--%&0560042226//),,723488486..//036,14)()-46.,11.166544+,21)*1-1,+45397459,,1-/3//9/*1,&.11)2.345-5446*8/3107658()&*+53380.//-013977782/-,*)+*))(3/238898860*)(')*)&&&)*/.5/&)*),,0&(31'*,-(-&(''&%)*87575;425426997:44&'&&*()*1019-1),)(((%)*)')+;78:76+)/3),18385&/'&'+-.(&*..--**,-70631,+10,*)*+04'%&&)),0*5-868201/,./3021879750'*),.,.8/-.)12--6314.3,6-*-0453271224458127-))*.4258(-%$(.(/'-02;4.77+&(*(*+,,+0*'&&'3:3;727))41,05,23451491.4:8,,()0.34:6001'/,')++*'&,)(,)20278868
@b8218f00-7ef6-4173-85d0-d8557277d4e4 ch=305 read=115432 start_time=2019-12-13T06:52:54Z barcode=BC01 runid=2c9cf7bc05858273f10e7d7ec552fc0bd742dc3e
CTCCTACAGGGAGGCAGCAGTGGGAATATTGCACAATAGGCGCAAGCCTGATGCAACCATGCCGCGTGTATGAAGAAGGCCTTCAAAGGTTGTAAAAGTACTTTCGGCGGGAGGAGGGGTAAAGTTAATACCTTTGCTCATTGACGTTACCCGCAGAAGAAGCACCGGCTAACTCCGTGCCAGCGAAGCCGCGGTAATACCGGAGGGTGCAAAGCGTTAATCCGGAATTACTGGGCGTAAAGCGCGCAGGCGGTTTGTTAAGTCAGATGTAATCCCCGGGCTCAACCTGGGAGCTGCATCTGATACTGAAGCTTGGAGAGTCTCGTAGAGGTAGAATTCCAGGTGTAGCGGTGAAATGCGTAAGAGATCTGGAGGAATACCGAGAAGGCGGCCCCTGGACGAAGACGGCGCTCAGGTGCGAAAGCGTATAGGGGCAAACAGGATTAGATACCCTGGTAGTCACATGGCGTAAACGATATCGACTTGGAGGTTTGTGCCCTTGAGGCGTGGCCGGGCTAACGCGTTAAGTCGTGCCTGGGGAAGTACGGCCTGGAGTTAAAACTCAAATGGATTGACGGGGGGCCGCACAAGCGGTGGAGCATGCGGTTTAATTCCGATGCAGCGAAGAACCTTACCTGGTCTTGACATCACAGAACTTTCAGAGATGGATTGGTGCCTTCCGGGAACTGTGAGACAGGTGCTGCATGGCTGTCGTCGGCTCGTGTTGTGAAATGTTGGGTTAAGTGCAACAGGCGCAACCCTTATCGCTGTTGCCAGCGGTCCGGCCGGGAACTCAGGAGACTGCCGAAATTGATAAACTGGAGGAAGGTGGGGAGTTGACGTCAAGTCATCGCGGCCCCACCCGACCAGGGCTACGTGCTACAATGGCGCATACAAGAGAAGCGACCTCGCGAGCAAGCGGACCTCATAAAGTGCGTCGTAGTCCGGATTGGAGTCTGCAACTCGACTCCGCCAGAAGTCGGAATCGCTGGTAATCGTGGATCAGAATGCCACGGTGAATACGTTCCCGGAGCCTTGCACCGCCCGTCACACCATGGGAGTGGGTTGCAAAAGAAAGTAGGTAAACGGCACCTTCCGGGAGGCGCTTACCACTTTGTGATTCATGACTGGGGAGTGAAGTCGTAACAAGGTAACCCGG
+
+).0/14(291,2.+46601/)))*+.,9/.,//-;0)052+/0*(.931,1*,/'2.664+.,-+,,--.250),,/0/315-+0*,,5-+),85/-21,1:0)(((+*0)*(()*,+).87-18/7.,.*,--+457-011*442:30;-/2+*.((-0)*'+0,3.00634496689;42+%'&$(%$&'$%')(()*(**''&'(-.31.4080-+()+,1-.1.-.624247748++,()'*(02//069;18194,-6-1162(+1,2-,(&*53363,590053+'0234431()+0/5,+'&&''&((&'&)***.01,+(+),-1/40.1,,574/)+--09234:621/1/)'''*,88697.010345,)*%$'**.,2-492+%.2050*()'*(+,014:-/8:::,,.0)*.*(&'*./),5968&89/61./7688;7/2330424-0034:6158;76332%.13306/60+/0,3.+/108*131/40+'('&'(')*/,.7333312//+-*(&(+4*+25***)-.2184724/)+1608::4223;0.28,.804559:88)6.#)$&)(*+*033.+-.243559960+8,8.'&%'$&%%'&&'%(**2-3/3;81243/5/,,/,,)*-360,)/-)'))*+814(2*-'-,.72.4),87878641,)214*3/*/:898155:7::88/.-'01229900/(+*.8:05-7-98690,%%%('+3*12/-00056+073+*&&$$,-,563597:71'0/074:905119,-.*,.09798()-'''*+*,51668;./1*.-1/*.-+$$&)*./--03*),*)-.%)(3205,&-+&&'78+(3&($$'()597577:86964845-/01(('+)'++0287:7320//2122/3,-535((074/257157234815),-,2.2-,.//0./++/44///+6+&'**&)'&(.):-:89410%//07022;:7967-,-./779/1-520/:749041011,/&)/')&#&,.6155,,52/-,-3-341,()(03*./..573+%*+())*./,+.')%((%0.04.)/85,18,1224/39'/15/,/38:;8*+*(,2.0-(&)*,0,*+--,051-&,-/2895',1
@8be521ad-cd1d-41d4-a635-5bede3cf2deb ch=190 read=139353 start_time=2019-12-13T06:52:50Z barcode=BC01 runid=2c9cf7bc05858273f10e7d7ec552fc0bd742dc3e
TCACCCCGATCATGAATCACAAAGTGGTAAGCGCCCTCCCGAAGGTTAAGCCACCCTGCTTCTTTTGCAGCCCACTCCTTGGTGTGACGGGCGGTGTGTACAAGGCCCAGGAACGTATTCACCGTGGCATTCTGATCCACGATTACCTAGCGATTCCGACTTCATGGAGGTGGAGTTGCAGACTCAATCGGACTACTGACACTTTATGAGGTCGCACTCCTCCATGAGTCGCTGCTCTTTGTATGCGCCATTGCTTAGCACGTGGTAGCCAGCCCCTGGTCGTAAGGGCCATGACTGACATTAATACCCCACCTTCCCTCCAGTTTATCACTGGTCCTTTAGAGTTCCCAGCCGGACCGCTGGCAACAAAGGATAAGGGGTTGCGCTCGTTGCGGAGACTTAACCCAACATTTCACAACACGAGCTGACGACAGCCATGCAGCACCTGTCTCACAGTTCCCGAAGGCACATTCCTCATCTCAAGAAAACTTCCGTGGATGTCAAGACCAGGTAAGGTTCTTCGCGTTACATCCGAATTCAGCGCATGCTCCACCGCTTGTACGGGCAATCAATTCATTTTGAGTTTTAACCTTGCGGCCGTACTCCCCAGGCGGTCGACTTAACGCGTTAGCTCCGGAAACCACGCCTCAAAGGGCACAACCTCCAAGTCGACATCGTTTACGGCGTGGACTACCAGGGTATCTAATCCTGTTTGCTCCCACGCTTTCGCACCTGAATCAGTCTTCGTCAGGGCCGCCTTCGCCGTGCTCCTCCAGATCTCTACGCATTTCACCGCTACGCACCGGTTTACCCCCCTCTACCCAGAGACTCAAGCTTGCCATTATCAGATGCAGTTCCCAGGTTGGGCCAGAGTTTCACATCCTGACTTAACAAACCGCCTGCGTGCGCTTTACGCCCAGTATTCCGATTAACGCTTGCACCTCCGTATTACCGCGGCTGCTGGCGGGTTAGCCGGTGCTTCTTCTGCGGGTAACGTCAATGAGCAAGGTATTAGCTCTCCTTCTCCCGCGCTGAAGAACTTTACAACCCGAAGGCCTTCTTCATACACGCGGCATGGCTGCATCAGGCTTGCGCCCATTGTGTAATATTCCCCCTTGCTGCCTCCCGTAGGAGCAATATCAGCACCAACAGAAGGGTTAACACAAGACACCGAAAGCAACCG
+
;702''%$%,+).++6650632+))%)&//+,/67),.,('(+(0/;40&/,,185+)+,031::.,00).4,)//2*.,++0++*-06:7/5/.-10.'1211507+'1735/*,.07111:629111;;8,,-.+,(++-01*0-+%&%'(+)'&+&,.,5221.(&%(')$()4(/%(1//7,;-5(4-850-%)(($&&)((/.,/.+,$%#)))-.4.%%%&)(*''(#'((45,&+(.-0533*-+**-.+,-'**('&('+*,''*2+%(49::421+145)($&%*'%'$+%&%(&&#(+,+&+/++,,)'.,+.9;7346.0++%%&$$&'$'+*+122*'(/--54772.4-5-+)%))(-7/01&+-0+09177996548/5.5'')''(0,-2,./827:./3334302..75445461854683741////1:35243415(58;,2+))-,/.,+,.84'),620++%($,16:14907003;:7416,0049;+90+5+--9<::=855-'($%)+3'%)*-/-.,/,.0/+/,5,)-4*0.1*-&1),*,$&'4/7172.33:,,,-08;+424908/,-.5/(2,/,48:1-1280:78992616..+-&&*+),,7-1-*40-3//-05796:*12,&*/.217-5,4-357522/243499,0-:1118;787869041.-,.024:586650;7**,.5/(-,-1:7-,,)/1++(%(++58-11,*15+066-565011+*1((()(-,-+0+'&1/-//+(+*,20:0,+.3-0200-0&&%('%)'$)+787-00/-,)(%&$+/115+4++0+)13+)++*;*+-322(77-0,(%(*,,../,2(()*-8.+,,,+5)()--/030+*380;7994797652-*-*)&.,0-,*)+/4:565.:.9./,,4*..-05),1)+)+++29100300463-(.*7818/*,1*/.()-;78<776879934:732,***)(,//3+0..,+)'&)&&/&'*&(.1.+/'*-..-+%&&'++),.,7/*(+3*4063;45;85400*+(+)0-)'')((*,-.:/176590653:0*1+))(&+)),9:08:8'(&#%+'.1179(+746*)%+/1101400/.//5885)&*)-1/9/3.&+,-(*1*6.#%%(&)&'%%#
@5619e767-8adc-4773-8709-0db5803e6f51 ch=86 read=103569 start_time=2019-12-13T06:52:49Z barcode=BC01 runid=2c9cf7bc05858273f10e7d7ec552fc0bd742dc3e
CTCCTACGGGAGGCAGCAGTAGGGAATTTTCGGCAATAAGGAAACCCTGACCGAGCAACGCCGCGTGAAGGAAGAAGGTTTTCAGTTGTAAACTGCATAAAGGAAGAACGGCGGCTGGGAAATGGTAGCCGGTGACGGTATACTTTATTAGAAAGCCACGGCTAACTACGTGCCAGCAGCCGCGGTAATACGTAGGTGGCAAGCGTTATCCGGAATTATTGGGCGTAAAGAGGGCAGGCGGCAGCAGGGTCTGTGGTGAAAGCCTGGAAGCAACTTCAGTAAGCCATAGAAACCAGGCAGCTAAGAGTGCAGGAGAGGATCGTGGAAATTCCATGTGTAGCGGTGAAATGCGTAGATATATGGAGGAACACCAGTGGCGAAGGCGACGATCTGGCCTGCAACTGACGCTCAGTCAGCGTAAGGGGAGCAAATAGGATTAGATACCCTAGTCCACGCCGTAAACGATGGTACTAAGTGTTGGATGTCGAAAGTTCAGTGCTGCAGTAGCGCAATAAGTGCTCCGCCTGGTAGTACGTTCGCAGAATGGAAACTCAAAGGAATTGACGGGGGCGCACAGAAGCGGTGGAGCATGTGGTTTAATTCGGAAACGCGAAGAGAACCTTACCAGATCTTGACATACTCATAAAAGGCTCAGAGATGGAGAGATGGCTATATGAGATACAGGTGGTGCATAGTTGTCGTCAGCTCGTGTCGTGAGATGTTGGGTTAAGTCCCGCAACGAGCGCAACCCTTATCGTTAGTTCATCATTAGGTTGAGGACTCTGCTTGAGACTGCCAGTGACAAGCTGGAGAGGCGGGGATGATCAAATCATCATGCCCCTTGTGGCGCTGAAATTTTACGTGCTACAATGGCTGGTACAGAGATGCAATGCCGCGAGGTGGAGCCAAACTTAAAAACCAGTCTCAGTTCCGGATTGTAGGCTGAAACTCGCCTACATGAAGCTGGAGTTACTAGTAATCGCGAATCAGAATGTCGCGGTGAATACGTTCAGGTCTTGTACACACCGCCCGTCACACCATGAGTTGGCAATGCAGTCCGTGAGCTAACCACAAAGGAGGCAGCGGCCGAAGGTAGGGTCAGCGATTGGGGGTGAAGTCGTAACAAGGTAACCCGG
+
11-.)+,'*/(+.0667,,())(&/)4670738291.('*'(.,0;.+++/6380555568:-0.1039222.+1-/40:11/2.7.--:9*(*#%+,11*/-1/,173)5-0/.-.0-*1/-21.0122'+*-02.&%&'))*&,',0/%))+*143132---5-..626476-,*%)2-01/7-2,('-)*,,,-/423626/30../5-/.-.-+0.68:11077)('223/1280.8+***%(0+.)((+-22/20)+1313'.)'+&%&())'*/0.,7,-.-/196.://630-//0,,,.006687/,'060796:94.31-:4:01,/-1--/).-67;3004-.-,1587/369-27/7657;023//+,./-145951122.2624/.043////13444576)&&'&*'/,(3,%),8:43(66./2+)+--.9((%/265%,++(''+0%2+%0+,,)*013-.209292:475%+,*,-8;76::::::-+,').,/03211)+%**46,.712)**'*'*+122),+//212..70-3827.2/,405.44/6;61..001-+*-(,(-+36,-//2),/76;:75592+(**&(((-.2*,)166327/08+-&-)7+++;9969:86858/)-2/13--()*8852+*',,18545322/-3.467%1-.4896111*/9<-58689,133480///-93546895:1012869.33;--0704*'43474,3:5+5233/50.+0*')--+,2)-,2**(4/33444',++*'('++/58./10281,**-:0.,,,*,)'./,(&%(--41//29:42-)0/0)930.+)($(%&(&&''%'*++07626282/8667::93.,,,+3445:534642.*+)/08.3/:0::321/8;9..3..0655-,256'5+/,8*--::::.35%,45-/*((,..02/./764.,-8433)3147666866;8703023567494:5**84452427&*/3002-*))+,139*0,*(-,.-(-3+,+,+),/)'.2.*/)*+/981-,,,113/&%%'+)-,)(())++)1+0,37+8-.)))*(((),%5'*,67.-,0,(,0189870.-//4:69+.8
@ef9fa5cf-fbfd-4b8f-9693-76e756f88328 ch=27 read=47171 start_time=2019-12-13T06:53:05Z barcode=BC01 runid=2c9cf7bc05858273f10e7d7ec552fc0bd742dc3e
CTCTACGGGAGGCAGCAGTAAGGAATTTTCGGCAATGGGAAACCCTGACCGAGCAACGCCGCGTGAAGGAAGAAGGTTTTCAGTTGTAAACTTCTGTTATAAAGGAAGAACAGCGGCTACGGAAATGGTAGCCGAGTGACGTACTGATAGAAGCCACGACTAACTACATGCCAGCAGCCGCGGTAATACGTAGGTGAAAGCGTTATCCAGAATTATTGGGCGTAAAGAGGGGCAGGCGGCAGCAGGGGTCTGTGGTGAAAGCCTGAAACAGCTTCAGTGACCATAGAAACCAGGCAGCTAGAGTGCAGGGGAGAGGATCGTGGAGTTGCGTGAAATGCGTAGATATGGAGGGAACACCAGTGGCGAAGGCGACGATCTGGCCTGCAACTGACGCTCAGTCAGCGTGGGAGCAAAATAAGTTAGATACCTAAGTAGTCCACGCCGTAAACGATGAGTGATACTAAGTGTTGGATGTCAAAGTTCAGTGCTGCAGTTTAACGCAATAAGTACTCCGCCGAGTAGTACGTTCGCAAGAATGAAACTCAAAGATTGACGGGGGCCCGCACAAGCGGTGGAGCATGTGGTTTTAATTCGAAGCAGCGCGAAGAACCTTGCCAGGTCTTGACGCATACTCATACAAAGGCTCCAGGAGGAGATAGCTATATGAGATACGGGTGCATGTGGTTGTCGTCAGCTCGTGTCGTGAGATGTTAGGTTAAGTCCCGCAACAGGCGCAGCCCTTATCGTTAGTTACCATCATTAAGTTGGAATACTTGAGACTGCCAGTATGAAAAGCTGGAGGGAAGGCGGGGATGACGTCAAATCATCATGCCTTATGACCTGGGCTACACACGTGCTACAATGGATGGTGCAGAGGGAAGCGAAGCCGCGAGGTGAAGCAAAACCCATAAAACCATTCTCGAAGTTCGGATTGTAGTCTGCAGCTCGACTACATGAAGTTGGAATCGCTAGTAATCGCGAATCAGCATGGTGAATACGTTCTCGGGCCTTGTACACCGCCCGTCCTACGAGAGTTGATAACACCCAGAAACCGGTGGCTAACCGCAAGGAAGAGGCTGTCTAAGGTGGGATTGATGATTGGGAATTGAAGTCGTAACAAGGTAACCGG
+
%')%%&(/,&(),-2,++*&%(%)).01/+2972:223+'-,,;/,*(-2./.1154*03/4365//,+).*,2,2/643/&*)+&(-082282608///:;-+++,&-.0'41.1)('(&((0,(-482222**))*731-++-((.+%+)(/4.-+),0286663&234;7760/13/00--2--/:7/7+-(')&().1895.3*'-%&.()0-97951-,-*()*460-,2073881-0))26024544595/40((-0../,%)'#),1/-,0,+,7-3+*-2.4668:0,-./--%),03.,37)*+-1711.272.'&&(%$%&&),*)34763256661..32,,10,21..3382*+*()-.780/00-187;7565-*++,966622/1(*'()704..&*5<<766%*'0+(01749((,&&&*1-))+149423230..///0+)',(++58.356<5632.03+/*))8601544010)./93,5/.,3,,+)+--/129+3.()'((-0/51162*/)-)/6781:812739+))11,++*5:;1/:.&($%%,&('-,06(,+,0/-/12<<-18547)*,&'%$((+,-2(,400-6./8)-(-),***)$'(*&)*0-00/29/*0,.0.*,,%,+'+*&+),,12...-*-,)*&,&)),,1-(,438456654()))+.//23232*&*4+6-%532535057(+*20)5(+0,$+''-1..203661;00.92250///3;44-6.8/688,&&%').1261662)+()(-.,('+*+,./3*+++//&/--*96897567:81218978&0-&+04369:0-.0/300-,(+,-05557390/***87059-/&,,)+-))(*0-1860/+2.5328,31;:0-2/*+0;;66;9;<768()))/;820+8*++-.00.//,'-/11/././15..-+00907767/--+-2.-&((&&)3/5/00..011*(*((*)+90/2).*+/5.*).0099817))()$$'**))((9***+/22,/0-(',/&-3-)%&'&&*762,-03)0+.)%)))*1,4(*+,+)060.10,++.+24271'&)&)7222437:89664856875*0
@a7703e7b-352c-4bf3-8c0c-4a8e5051b3ca ch=380 read=121611 start_time=2019-12-13T06:53:31Z barcode=BC01 runid=2c9cf7bc05858273f10e7d7ec552fc0bd742dc3e
CTCCTGCAGGGGCAGCAGTGAGAATTTTCAGCAATGGGAGCACGACCGAGCAACGCCGCGGCTGAAGAAGAAAGGTTTTCGGATTGTAAACTTCTGTGGCTATAAAGGAAGAACCTTCACAGGAAATGGTAGCCAGTGACAATACTTTATTAAACTACGGCTAACTACGTACCCAGCAGCCACTTGATAATACATGGAGTGGCAAGCGTTATCAGGTGTGGGCGTAAAGAGGAAGGCGGCAAGGGTCTGTGGTAGAAGCCCTGAAGCCTTCAGTAAATACATAGAGAACCAGGCGAAACAGAGTGCAGGAGAGGGATCGTGAATTCCGTAATAGCCAGCGGTGAAATGCGTAGATATGGAGACACCAGTGGCGAGGCGACGATCTGGCCTGCAACTGACGCTCAGTCGAAAGCGTGGAGCAAAATGGATTAGATACCTAGTAGTCCACGCCGTAAACATTAAGGTACTAAGTGTTGGATGTAAAGTTCAGTACTGCGGTGCCCGCAATAAATTACTCCCGCCTGGGTAAAATTACGTTCGCAAGAATGAAACTCAAAGAAAGGAATTGACGGGGGGCGCACAAGCGAGTGAAGCGTAGTTTAATTCAAGAGCAGCGCGAAGAACCTTACAAGATCTTGAGCATACTCATAAAGGCTCCAGGATGGAGATGGCTATATGAGATACAGGTGGTGCATGTGGTTGTCGTCAGCTCGTATGGTGAGATGTTGGGTTAAGTCCGCAGCAGGCGCAAGCATATCGTTAGTTACCATCATTAAGTTGGGGACTCTAAGCGAGACTGCCAGTGATAAGCTGGAGGAAGGCAGGGATGACGTCAAATCATCATGCGCCCGCGGCCTGGGCTGCACGTGCTACAATGGATTAGTGCAGAGGAAGCCAGAAAGCGCGAGGTGAAACAAAACCCATAAAACCATTCTCTCAGTTCCTTGAGTCTGCAGCTCGGCTACATGAAGTTGGAATCGCTAGTAATCGCGGAATCAGCATGTCATAGTGAATGCGTTCTCGGGCCTTATACACACCGCCCGTCACACCACGAGTTATTAACGAAGCCCGGTGGCCTAACCGCAAGGAAGGGCTATCTAAGGTGGGATTGATGATTGGGGGGTGAAGTCATGAGTAACCGG
+
,-/-&%)(.(/+5/10,-*&&%((,4:30,31011*,)%%($$&&,-12(+./.-20&%'''('&'&),&)-(.0-:75/-0)8*)+79422)*$#%&&#'()63,+*+0+/2+%$'&%&'(%*)(&+&&&-,*&**++.'*+))()''.*+)+&(+--0--0/03/211)-%%&+,-.20')*()')+2,,,%/'+)&(/4027*,-093,,()&1%)(/1,-/74+&&**'%('$*'(*4*42./044113)(++'+,'%+&)#('-0-+,.57($$&$$((*'*&.12(,'(*'%#&'*),()*-,(*&)-000,&'&$$*+'*$*(()%&&%'*-.8****&-.764/033*+(&%)(++-+*--361,-)--356332/+.1196996-434/4%))0,.0,%*+)).//('%(()7903*5**7,.02+3/.-12(((*.')))(&-2:60%&),'(&-+/375-1/1/20/92-16/.191%-,',,-3,-*&&&&$&,)()'&0&&(*26*)25.+*().+'%'%(*24.+(*/*,5861270/4533,&)('(())-,.+*'.778.0,----,/*'#&&+)2*-&-&(+6:29786**&)(*+(+*-.--+(*/213*+,,'*/+)&(+310-+/13.3.55+45-6)(+0045++**9/3-..0054053869/31,*)((),-&+(/04/.*+*+'*,45-1(,%)'&&,*-.36-765:16.,42(*.+3*)-/2/4,%+&')+1-.551/5/075,4((-4/0-5.,6513530,'&'%&-/2545335.+*&'(&(1331*('+)0,&-5/37541///.7701043'&%&#&)((*,0431//+(&$&%)),%(&&)*:010,7+/)8+2-(),+(1)+*&'*'&*+.00/,1+)--&(072).85//4:;5:;348/..-11432-+'*&%(+1-+))&''*'((+/123.7..171.(++0446/..-..0,/0*,,,*%..()&''$'&,11./)%'(391/2,412(,)&+())+)3764:40//+-+0+)*)),',((%##%$$'&*0()431/2+*1,2../.20.0++,,,,*-2+-4+8-686-2.---.+3,.01,)%-(.*)(*&'('*+1:6;28
@8b1a5e42-7420-409e-8f1e-017e1c508b7f ch=135 read=63333 start_time=2019-12-13T06:53:30Z barcode=BC01 runid=2c9cf7bc05858273f10e7d7ec552fc0bd742dc3e
CTCCTACGAGAGGCAGCGTGGGAATATTGCACAATGGGCACCAAGCCTGATGCAGCCATGCGCGTGTATAGAAAGGCCTTCCGGGTTGTAAGGAAGTACTTTCAGCGGGGAGGAAGGGAGTAAAGTTAATACCTTTGCTCATTGACGTTACCCGCAGAAGAAGCACCAGCTAACTCCGTGCCAGCAGCGTGTACGGAGGTGCAAGCGTTAATCAGATTACTGGGCGTAAAGCGCACGCAGGCGGTTTGTTAAGTCAGATGTAAATCCCGGGCTCAACCTGGGAACTGCATCTGATACTGGCAACGAGTCTCGTAGAGAGGTAGAGGCTAGTGCCGGTGAAATGCGTAGAGATCTGGAGGAATACCGGTGGCAGAAGGCGGCCCCCCTGGACAGACGACGCTCAGGTGCGAAAGCGTAGAACAAACAGGGATTAAATGCCTGGTAGTCCACGCCGTAAACGATGTCGACTTGGAGGTTGTGCCCGCTTGGGCGTGGCTTCCGGAGCTAACGTTAAGTCGACCGCCGCAGAAGATACGGCCGCAGGTTAAAACTCAAATGAATTGACGGGGGCCCGCACAAGCGGTGGAGCATGTGGTTTAATTCGATGCAGCGCGAAAGAACCTTACCTGGTCTTGACATCCACGGAAGTTTTCAGAGATGAGAATGCTTGCCTTCCGAGACAAGTGGACAGGTACTGCATGGCTGTCGTCAGCTCGTGTTGTGAAATGTTAGGTTAAGTCCGCAACGGGCGCAACCCTTATCCTTTGTTGCCAGCGGTCAGCCGGGAACTCAAAGGAGACTGCCAGTGATGATAGAAACTGGAAGGTGGGGATGACGTCAAGTCATCATGGCCCGCCACGACCAGGGCTACACGTGCTACAATGGCGCATACAAGAGAAGCGACCTCGCGAGAATGCAGCGGACCTCATAAAGTGCGTCGTAGTCCGGATTGGAGTCTGCAACTCGACTCCATGAAGTCAGATCGCTAGTAATCGTGGATCAGAATGCCACGGTGAATACGTTCAGGACGTATACACACCGCCCGTCACACCATGGGAATTGGGTTGCCAAAGGTAAGCTTAACCTTCGGGAGGGGCGCTTACCGCCATGATTCATGACTGGGGTGAAGTCGTAACAAAGGTAACCGG
+
+-0)%&'%%,'+,*+..%/&)*)+-163-,+-/00-330%/&1+-253-*)'($%)*1.,7+-683420('1.)(,.6245((/,/.*-,3*())(,*)-;-*&+(&0,(&+/,2+/-'')+47,1.7-4460-61+,21-/1,,/./610:7/0-.3.'-+))110(/.+.(,-1,*/-04.00*'*''$'*+.2+.+(,32+()-/62614'+*)0*1/252538/:3.-0/*-+-*396/0593*.++*./3,-3743-'*'.3+/...161631/,,-)+.400/00***,,9622).,+)'('*+15..(''%*)*))'((''%%%%%$*)/.,5.*+0*,-)*)++431.,*&.(*89.++)(('')-/*,-&+-0:78+./2.+-(++)&+,.02%+)(+*'('%*(),&,&-(+70-%**'%-&&%&(%(((/777733-(+.29663963'&-&*.2651605-.+.0(*,36,%%'%)0+)*)'**+.+)0+*++21+-)*)7,13212247:9*-*).)*''%'.30+%)%/01/-../..8699313423102+/99..9+'+&*.30-,.).1%*+0/-+.23;83:5:.,+-*))('&(),1').2362601-*'+*+,6/.0222,*,/...+/9<51**(*)/*)-)0,,)/))+.*.1'($)+('*%((0,,*..-)*,).04.9,,+,,()+.445689090-+&)-0-.07%234:570144+-157./0/&1076:427445*03*)695796877:76%1.1.-+&+12968)3+(*)./3794-,('(')+,*0.+.//.,)(-*.32,773.,'**(&),0355134639'%)(')+12:+231-+))&(*45:9588675/-&)+1/.0+'(&))()0&3-02'(*&'(&'%'&(*-:32:780029/-,45898678872.*/&6+,.'()*-900.-,/.,022321-'/)*.-,02:2000.039440410857-,28415/,3,41&'63490142$))&*%('++021127,13/*,2010191737))&)'3/)-,&+(--'(')*'&&+-3/3:679-9/+14.+,4,5,+6/&)))012/60017121*%,*+.+3()*/568710%/+--/58+8
@ea10630b-3b6f-4ccf-b745-fb812150791b ch=252 read=130210 start_time=2019-12-13T06:53:29Z barcode=BC01 runid=2c9cf7bc05858273f10e7d7ec552fc0bd742dc3e
CCGGTTGCCGCTTGTTACGACTTCACCCCAGTCATGAATCACAAAGGTGGTAGCGCCCTCCCGAAAGGTTAAGCCGCCTACTTCTTTTGCAGCTACTCCCCATGAAGATTGTGACGGGCGGTGGCGGAACGTATTCACCGTGGCGTCCACGATCCACGATTACTAGCGATTCCGACTTCATGGGTCAGGTTGGAACTCAATCCGGACTACGACGCACTTTATGGTCGCTTGCTTTCTCGCAGGTCGCTTCTCTTTGTATGCGCCATTGTAGCACGTGTAGCCCTGGTCGTAGGAGCCATGATGACTGACGTCATCCCCACCTTCCTCAGTTTATCACTGGCAGTCTCGCTGAGTTCCCGGCCGGACCGCTGGCAAGGATAAGGGTTGCGCTCGTTGCGGGATAACCCAACATTTCACAACGCGGGCTGACGACAGCCAGCACCTGTCTCGGTTCCCGAGGCACATTCTCATCTCTGAAAACTTCCGTGGATGTCAAGACCAGGTGGAGTTCTTCGCGTTGCATCGAATTAAACCACATGCTCCACCGCTTGTGCGGGCCGATCAATTCATTTGAGTTTTAACCTTGCGGCCGTACTCCCAGGCGATCGACAACGCGTTAGCTCCGGAAGCCACGCCTCAGGAACAACCTCCAAGTCGACATCTGCGGCGTGGACTACCAGGTATCTAATCCCTGTTTGCTTTCCCACGCTTTCGCACCTGAGCGTCAGTCTTCGTCGGGGGCCGCAGCATACCGGTATTCCTCGAATCTCTACGCATTTCCACCTTCACGCCTGGAATTCTGCCCCTACGAGACTCAAGCTTGCCGGTATCAGATGCAGTTCCAGGTTGGGCGGGGATTTCATCGACTTAACAAACCGCCTGCGTGCGCTTTTACGCCAGTAATTCCGATTAACGCTTGCACCCTCCGTATTACCTGCTGGCACGGAGTTAACCGGTGCTTCTTCTGCGGGTAACGTCAATGAGCAAAAGTACCTCCCTTCCTCCCGCTGAAAGTACTTTACAACCCGAAGGCCTTCTTCATACACGCGGCATGGCGCATCGAACTTGCGCCCATTGTGCAATATTCCCCACTGCTGCCTCCCGTAG
+
-++.,8%+/*+'++.5(*-.2/3*(-45.(05959879760618**&(+(*$-+-/8-1/5,),3'1,1:3,(+'&)*'('/:4806+$'%$'$'*,336,.0*()'$1'(*:990;;:827+&#'(*+.(+,2;969;9:5/.(+*)(**&,/-*,+)-/)'*(()*,+7676467:6$%%*-//&*,1-($%(126,4/05-712./02+423(*+23+/0,,/-110,*.,-).027**)(+)++4*..082+..0498;9.4,&$&'*+110-,,+.:457:;931)1(%)9940/./..)**+27986/3::+-977:6855+-1<;37878060/(02404$$&'$(+1-81+27/;:89:3651)'((&119+,-3-+8,/(*05658332;43*.2,3*-+321;7..02-,&*)&'*,,-38094233'.//05)+,0(,(-,68;/(*(-+,//160//.57+**)/67302535469;993563/002-'(#**,)-8;779735530+,,-6-./202<:+-,./21244:222-+5**+...3+/-(',-588:757;64451;;0-164641306150834-0-,'--3)(..+(&)-/-.0.91..-1)2++2%+32647965*(.$'()100.*+26.3216721,'#$,+889:;:77354)3,+,343461:6)*64;1,)*5-*2.(*)*0740/2,57323/686819988:8305%.31))'&(&#'$&'02*0234:34/0,.72/224675754;00.),.(0&$''0-+..6,7.1('*5-,+/4333358876)0-+,)*,607852012234;9.6'(,),.0)07$*,0(0760260.1.6/7/406788..1-./1++)'&%$##%(+,,+,2468:.,075;5:535/7...3;52/,-+,*0136/2361:+*+(,')0//+10897///60:98545881/.12/.0/9/-,.+/76,)+)(')/8,4:6441:.-27113)).')))()33.59/-/4136:9;88:7.00,&)%%,-,'(($$#&%,-)*(((/-/.35-)4,*+)+)2,-.23;<5,0233988809:)+924
@30783cba-a829-4110-a795-c40f842632ce ch=252 read=130208 start_time=2019-12-13T06:53:26Z barcode=BC01 runid=2c9cf7bc05858273f10e7d7ec552fc0bd742dc3e
CTCCTACGGGCAGCAGTGGGGAATATTGCACAATGGGCGCAAGCCTGATGCAGCCATGCCGCGTGTATGAAGAAGGCCTTCGGGTTATGTAAAATTACTTTCGGCGGGAGGAAGGGTAAAAGTTAATACCTTTGCTCATTGACGTTACCGCAGAAGAAGCTTCCGGCTAACTCCGTGCCAGCAGCCGCGGTAATACGGAGGAACAAGCGTTAATCGAATTACTGGGCGTAAAGCGCACGCGAGCGGTTTGTTAAAGTCAGATGTGAAATCCGGGCCAACCTGGGAACTGCATCTGATACTGGCAACTTGAAGGTCTCGTAGAGGGGTAGAATTGGAATTAGCGGTGAAATGCGTAGAGATCTGGAGGAATACCGGTGAAGGCGGCCCCTGGACGAAGACTGACGCTCAGGTGGCGTGAGGAGCAAACGGGATTAGATACCCTGGTCCGCCGTAAACGTGTCGACTTGGGTTGTGTATGAAGGGCGTAGCTTCGAACTAACGCGTTAAGTCGACCGCCTGGGGAAACGGCCGCAGGTTAAAACTCGAATGAATTGACAGGGGCCGCACAAGCAGAGGTGGGCATGTGGTTTAATTCCAGGTACAGCACGAAAGAACCTTACCTGGTCTTGACATCCACCAGAACTTCCAGAGATGGATTGGTGCCTTCCGGAACTGAGACGGGTGCTGCATGGCTGTCGTCAGCTCGTATTCCAGTAAATGTTGGGTTGAAATCCCTGTGAGCGCAACCCTTATCCTTGTTGCCGGTCCGGCAGAACTCAAAGGAGACTGCCAGTGATAAACTGGAGGAAGAAGGTGCGGGGATGACGTCAAAGTCATCATGGCCCGCTACGACAGGGCGGCTACACATGCTACAATGGCGCATACAAAGAGAAGCGACCTCGCGAAAACAACGGACTCATAAAGTGCGTCGTAGTCCGGATTGAGTCTGCAACTCGACTCTCCATGAAGTCGGAATCATGGTAATCGTGGATCAGAATGCCACGGTGAATACGTTCCCAGGCCTTGTACACACCGCCCGTCACACGCACCATGGGAGTGGGTTGCAAAAGTGAGTAGCAACCTTCGGGGCGCTTCACTTTGTGATTCATGACTGGGGTGAAGTCGTAACGAGTAAACCGG
+
-*2)'%((..),,,,00+.-&-,,0830.'(*+022(($$*-)293122112'0*1/$02..,*(*,000+***+/08794/1/0-*,)&,21**)%(-63/'.()0/+2-*-,4/-/67*,-6,6+,,(%))4467&0(*.2528.27*1-'*(%&)%&((-'/,+*.3-.-*+3/37)/0//04./0,)*&'&.22/2/),-'+)+,/1-3.2,(1*4.1,4-*(&-&..*,/4)0*)(#&'(.393*-./8)*79102644.04.*2+(+((--13610++%(,-341+*((*101225,0+'&()(*'))..30/+(%)/,)(%'$$($((%#)(&('+0.-18.-65,/+'(()44590+..*335972710/3(1-313970)/44.'&(&,+(),;8748&)%$%%%)50*.,&),9<56)30*+++(,038:0*+**.1),35:;<(.)**-//(((&').+0))'%%$'))'-/.0/*0115*%&%',,.00000832/2334:849;74+0)('('++04062665849872/.).1.027/5--.(060+.3)*+,,*'*&'%'%*)+*-32/.341-&*,202*(,,)+,**-&-./5,)-11*(&%&&',3571/+,,-9.*%*%')2+*62,2.+,-/170/2/14+*--,/**,1/5712+/-0'3,..66651.6---873/14-0011(/$*.-,)&(&+(&%/3.6.2/,&()''1))+(''&*,/+0,9/.4/00.-/*.2-,+,2150.))&-%.(*5.2+11-./05)00++/.014<3333-*)*.)'*('0,.')260-033644727-,,3676,,+1/5,$%'%'(+/),57,*++,,.,.,/$(&((,/.'43,.((&&/5,(*(+,&)--0834-0+-1.+.-(+*+%%&***072,436575&)$&'.-2.&0+((*-040.0(,,0+**-1,1'#&')*+-5/4.3-(%(%('*-+..69:635%(*.-65.-//:110:737561810$)041/6/1/.--*/4.69),31.*')%*/1759583)),*/345.0.81)&((&))**./31')/)(..,),311,#',-.'++'(2278425-/'1,1/--)**'*)*(%')'+3)322/
@e402aaf1-e093-4390-aca2-595b3e159df4 ch=126 read=141695 start_time=2019-12-13T06:53:49Z barcode=BC01 runid=2c9cf7bc05858273f10e7d7ec552fc0bd742dc3e
CTCCTACGGGAGGCAGCAGTGGGAATATTGCACAATGAGCGCAAGCCTGATGCAGCCATGCCGCGTGTGTATGAAGAAGGCCTTCGGGTTGTAAAAGTACTTTCAGCGGGAGGAAGGGAGTAAAGTTAATACCTTTGCTCGGTGACGTTACCCGCAGAAAAACACCAGCTAACTCCGTGCCAGCAGCCGGTAATACGGAGGTGCAAGCGTTAATCAGGAATTACTGGGCGTAAAGCGCACGCAGGCAGTTTGTTAAGTCAGATGTAGCAGAAATCCCCGGGCTCAACCTGGGAACTGCATCTGATACTGGCAGAAGGTCTCGTAGGGGTAGAATTCCAGGTGTAGCGGTGAAATGCGTAGAGATCTGGAGGAATACCGGTGGCAGGCGGCCCCCTGGACGAAGACTGACGCTCAGGTGCAGCGTGGGGAGCAAACAGGTTAGATACCCTGGTAGTCCCACGCCGTAAACGATGTCGACTTGGAGGTTGTGCCGCTTGAGGCGTGGCTTCCGGAGCTAACGCGCGTTAAAGTCGACCGCCTGGGAGTACGGCCGCAAGGTTAAAACTCAAATGAATTGACGGGGGCCCGCACAGCGGTGGGCATGGTTTAATTCGATACGCGAAGAACCTTACCTGGTCTTGACATCCACACGGGAAGTTTTTCAGAATGAGAATCCTTCGGGAACCGTGAGACAGGTGCTGGCTGTATCGTCAGCTCGTGTTGTGAAATGTTGGGTTAAGTCCCGCAGCAGGCGCAACCCTTATCCTTTGTTGCCAGCGGTCCGGCCGGGAACTCAAAGGGAGACTGCCAGTGATAAACTGGAGGAAGGTGGGGATGACGTCAAGTCATCATAGCGCCGACCAGGGCTACGTGCTACAATGGCGCATATACAAAGAGAGAAGCGACCTCGCGAGCAAGCGGACCTCATAAAGTGCGTCGTAGTCCGGATTGGAGTCTGCAACTCGACTCCATGAAGTCGGAATCGCTGGTAATCGTGGATCAGAATGCCACGGTGAATACGTTGGGCCTTGTACACACCGCCCGTCACACCATGGGAGTGGGTTGCAAAAGAAGTAGAGTAGCTTAACCTTCGGGAGGGCGCTTACCACTTTGTGATTCATGACTGAAGCGAAGTCGTAACAGGTAACCAGG
+
)),2--05<735:313455:54,+**+-0-,.0,:,*)+-/299/0:5569763,3635486896/-+),)+*.6&'*'-685:74877:/+.:5+%5)+,:91/107;7,-.,)/1+(*,375/-/./,/570:9/043,*,/.607002;3,/,%+')'&$%*+&+,+1300111399:,--*)-&)$--3/.077.16*//6-,,*4-/+01).%*',2-1293/4,/6;7/543+-)(')(*%,5:+).804,/6-../,*(%%(%.21,2/1*,2314:*8.0.+4/)*/1./0004.-...08/.''-,,-.08889,0,4-4+-'*)/-)'023/-%++0-9.0:1/3768//0.03428.+0--,*,495:1230'&5/*+-678/*-659))(%)/////)307(4776.%().2457.(+..3(((*)(-+(.-558.*/7423196*'--084789460,..16-,+'(*0)+.-6+*+4,'+('*&/-*55/3,**(&,.*,.030-,,.33492;10,*('.6027+,1-))()*/+56)3+1(7146;9-0/-1:;517041434/'33+16+'+*,+&*'(-).*('+)+52+0-/0-+,)#)('-/7.0888/61274040,1--,2334/++',,5+)*++4<;222-)*'*('',,((),+-8.-/5869731/2'**((&(,2--,,$,2379/011287508-/.290//5<5:85744-1084+,,&/+-2.)(*&18.+--,1(*4+*1<.2/&'-/738'7*5/)(,)*-6/14()*+)..2677<56523567/+).2,20-3-5269:1288787443025--..*+'/---'(()/2369+)))&)),44190039111.-,)),.9*(*+)(,))/-&%((+-11--*3;571866:664476+-99:::8779892//5-3/0*)(+/3*3*'+,2356478,+*+()-.-6-404+-&%)-/300.5/+,-1()+4418.-0+5666<:72-/./1676/8,--/,,(/8:4;7//1/012:687;2+)*-;45:45554+$''&(+)&(*--/01333:4:5,8-).0-./190.9600.92-.43482271+0/.&$%$()((*.0426/.)/-2947/0+
