# Supplementary material for: De novo species identification using 16S rRNA gene nanopore sequencing
Source: PeerJ. 2020 Oct 21;8:e10029. doi: 10.7717/peerj.10029 (PMC7585375; doi:10.7717/peerj.10029)
Supplement: Supplemental Information 2 — Contains raw reads. [file peerj-08-10029-s002.zip › pass_fastq_runid_2c9cf7bc05858273f10e7d7ec552fc0bd742dc3e_247.fastq]

@f0caa0a5-8d74-4b74-9f8e-59ac467a427a ch=478 read=60664 start_time=2019-12-13T06:53:50Z barcode=BC01 runid=2c9cf7bc05858273f10e7d7ec552fc0bd742dc3e
CTCCTACAGGAGGCAGCAGTAGGAATTTTCGGCAATGGAAACCCTGACCGGTAACGCCGCGTGAAGGAAGAAGGTTTTCGGATTGTAAACTTCTGTTATAAAGGAAACGGCGGCTACGAAATGGTGGCTGCCTGATAAGCCCGCGGCTAACTACGTGCCAGCAGCCGCGGTAATACGTAGGTGGCAAGCGTTATCCAGGTGTGGGCGTAAAGAGGGCAGGCGGCGAAAAGGGTCTGTGGTGAAACTGAAACGCTGGTAAGCCATAGAAACCAGGCAGCTAGAGTGCAGGAGAGGATCGTGGACCATGTGTAGCGGTGAAGTAAAAAAGATATATGGAGGAACACCAGTGGCGAAGGCGACGATCTGGCCTGCAACTGACTTCCAGTCCCAGCGTACCAGGAACAAATAGGATTAGATACCCTAGTAGTCCACGCCGTAAACGTGAGTACTAAGTGTTGGATGTCAAAAAGTTCAGTGCTGCAGTTAACGCAATAAATTACTCCGCCTGAGTAGTACGTTCGCAAGAATGAAACTCAAAGGAATTGACGGGGGGCCCGCACAAGTGGAGCATGTGGTTTAATTCGAAGCAACGCGAAGAACCTTACCAGATCTTGACGCCATAAAGGCTCCAGAGATGGAGAGATAGCTATATGAGATACAGGTGGTGCATGGTTGTCGTCAGCTCGTCGTGAGATGTTGGGTTAAGTCCGCAACGAAGCGCGAAAAGCCCTTATCGTTAGTTACCATCGTGCAGTTGGGGACTCTGGCAGAGACTGCCAGTGACAAGCGCTGGAGGAAGGCGGGGATGACGTCAAATCATCATGCCTTATGACCTGGGCTACACGTGCGCTACAATGGATGTGGTGCAGAGGAAGCGAAGCCGCGAGGTGAAGCAAAACCCATAAAACCATTCTCAGTTCGGATTGTAGTCATGCAGCTCGACTACATGAAGTTGGAATCGCTGGTAATCGCGAATCAGCATGTCGCGGTGAATACGTTCTCGGGCCTTGTACACACCGCCCGTCACACCACGAGTTGATAACACCCGGCCGGTGGCCTAACCGCAAGGAAGGAGCTGTCTAAGGTGGGATTGATGATTGGGGTGAAGTCGTAACAAGGTAACCGG
+
-,//+*.),/--+))*)*-..,&1)19<311:57:91+'-,.;-/1354('%+/-.1:68696,5,0.)%,+,./954.(1(---/72)-3.43123//03),*(),)(.)(**,11,.873/(%%&%)(+-*,,/21+/-*(/-.++0.,)'*+).0.+/-,,:.722/-6/0.444236.3..764549652;('703.5.999850:2)*.33146:978.,/21+*17)*+//056,00%)%&/6'+.)'&%%05.5:876339845606/-,/.,,(*,.1013,,(+023,+%&&&%(+,-0+,)+*-/0.,*(*,/562)(+023347924211../4//0/94/..).+.:;1122/313215666422((%&)'(*,2+)'*+-0&'&(-.+'.48;5*40-8-0)0078;+,/022387.-025;::9;33))('))*54345665<8975.3,+;41.-.::1369::8:54282621-1/,19/43/0149558/+&'()'*.117:85622&%1*)35+22,,/)((-106.-2(2650)10(&*)')'&&..(+,36,(,+3<95:6510-5,-.7840,2.)-0-032/16((%)(0,*)*%)+115;6*6-/0)*)*,.28/-))&33000008575+,+,-9-7--/22(($&%(('&(0088133135546888235126-2,/808.+8-)+151-,&'*-0'*.1(&,,)*.,.142:2003/14274&/%$(,05)48/2663.(/+$&'*..4441,-0038-,)))./0/./()'-+5)7922.,,''+1.:812294.)%)%&&(+1.8932/(*,-0,-,+-0(++.00;11:21,(,1168,+)0--/,-,/1-05-.**'*)*-.+,8;;-7<-,.09;07877<868-01<61.-.9000632&((.,)/032---,,232:6090519869-,,*+)-,,-00050,-&)*0:883(0&+)-/4,*--0;5880385115/0052214;78:9.10//248*,***)0--/1*)&*,''&)+586438')557212,&-+*,%)%)+3242*2,-+/083.310122/8/86-'+)+,,,21678836.8*/&)#+*
@b02e519e-f527-4c17-9528-f5d5b7485906 ch=53 read=106869 start_time=2019-12-13T06:53:58Z barcode=BC01 runid=2c9cf7bc05858273f10e7d7ec552fc0bd742dc3e
CAGAGGAGCAGCAGTAGAGGAAAATACTGGCGGGCGCAAAGCCTGATGCAATACCGCGATATTATGAAGAAGGCCTTCGGGTTCATAAAAGTACTTTCAGCGGGGAGGAAGAATTAAAGTTAATACTCATTGACGTTACCGCAGAAGAAGCACAACTAACTCCGTATGACGCGGTAATACGGAGATTAAGCGTTAATCGGAATTACTGGAGAAGTAAAGCGCACGCCAGGCGGTTTGTTAAGTCAGATAATGAAATCGGGCTCAGCAGAGACATCTGATACTGGCAAAACGGAGTCAAATGGGGTGAAATTCAGGTGTAGCGGTGAAATGCGTAGAGATCTGGAGGAATACCGAAATTTGGCGAGGCGGCTGGACGAACTGACGCTCAAGGTGCGAAAAGCGGCAGAACAAACAAGTTAAGATACCTGGTAGTCCACGCCGTAAACGATGTCGACTTAATTTGTGCCCGCTTGAGGCGTGGCTTCCAGACTAACGCGATTAAAGTCGACCGCCTGAAATTACAGCCGCAAGGTTAAAACTCAAATGAATTGACGAGGGCCCGCACAAGCGGTGGAGTATGGTTTTAATTCGATACAACGCGAAAGAACCTTACCTGGTCTTGACATCCACGGAAGTTTTCAGAGATGAATGTGCCTTCAGGAACAAATTGAGACAGGTGCTGCATGGCTGTCGTCAGCTCGTGTTTATTGAGAATGTTGGGTTAGAATCCCTTAACGCAACCCTTATCGCTGTTGCCAGCGGTCCGGCCGGGAACTCAAAGACTGCCAGTAAATAAACTGGAGGGAAATTAGGGATGACGTCAAGTCATCATAATACCGACCAGAATTTCCCACGATATGCGCCAAAAGAGAAGCGACCTCGCGGAAACAAGCGGACCTCATAAAAGTGCGTCGTAGTCCCGGTTGAGTCATAAATTGATCCGAAAGGTCGTGGATCAGAATGCGGTGAATACGTTCCCGGGCGGCAATACACCGCCGTCACCATAGAGATTGGGTTGCAAAAGTAGGTAACAACTTCGGGGTGCCACCACTTGTGATTCATGACTGGGGTGAAGTCGTAACAAAGGTAACCGGAAGATAGAGCGACGGAGCAAATGGGGTTCTTTCGAACACCGATAACTGCTTATGTTATGGCACCGGCA
+
('+(,*'*'.-*)(*%'&)&,,'&'%'&&+&*/42/145+(22///+)'%''%..)(&%'').,.0,.&*(&%&')-.'22.2%'+/66+)-*(('(()(%))0*',*,,)&&(%**&)**+%$$%%..07114574-.*#'&&+,%++$&$&&%))-+*)-+$%##$$&&((2,/..,0.-))&('()()-2/2--.&)+(-,,--1,(&'&$'+-+%'$'%'&++(',-)89<;2/:.7+/4)*/+&&%&00&(&%$&'%('%'%&$(%))+*&'(**2+2)'.0+%('($&&$(('&&&&%)%)*,)1*)*3-.)(&))+.+//-,231/-+*)+11/2-+-&--+*+*%((%(&%&('((',)(&*%/,*'&&%$&)(,&&)+%&+(-))'),,)')'&&&.'*(/60,.%)')&&%*3+1.'),+)*/.3(*,/34457*+*)+*....)(%&''**$1(,2,%(,)--/2-,*'')+,''&)(+,-/,'('$.&0)&%$&-.21,,*%%%%%&%$$$%,))+-*4,2223.('%&),+(%%,,1--,+&*&%(&(%)&'+1.5444-+&%%)++/079+1012/,0+'+,)+&'&(**(./0*&&&)&''(,(&%($$%+(1()*-(,(+::8,''%')-./,-12-25486,46370&)')&((++.*..0+)&%&'),-*))&&(''%$%$&)-,/7+')&&($*()',.).2.8.&'&**,&$$##&%,++,+(')'''#$*(-.$'+*%.+5-0(*'46-4)/-+.0,+'&#%&&+)%(('''-+6,.*,.),*'&('.()+41*-122,***''(),//%%&%&&*+(-110,((%'#(('%&'%&$$%'%&%)*-+((&*)&..0/.,.(+,)((%&-1(009,2(%&#$%'(&)(()++.*,)+++'(--$+'$%%&##$(%'#'%))$#)(&####-.47546*+(-,&//32658)%)&*,*((()$)($$','%(')-+.)&%(%)'&'%'&(%+&31*3,$')(()&((+,+&('()$&$%,,(%$#&&%)*'*2+)*324/-+)(,++-/+(''+&'*,+/)%$%'&'#($%+'+.*1()*%+)***&$)(($('&&(&.('&/#%'&%%%$%#)%&'%$##%#$$$%&$(&$&$$%#%$#$#$
@a948036d-4c40-4317-a00b-6bbf176c7394 ch=85 read=82772 start_time=2019-12-13T06:53:52Z barcode=BC01 runid=2c9cf7bc05858273f10e7d7ec552fc0bd742dc3e
CTCCTACGGGAGGCAATTAGAATATTGCACAATGGGCGCAAGCCTGATGCATACCGCGTGTATGAAGAAGGCCTTCCGGAGTTGTAAAGTACTTTCAGCGGGGAGGAGAGGGTAAAGTTAATACCTTTGCTCATTGACGTTACCGCAGAAACACCGGCAACTCCGTGCCAGCAGCCGCGGTAATACGGAGGTGCAGCGTTAATCGGAATTACTGGGCGTAAAGCGCACGCAGGCAGTTGTTAAGTCAGATCTTAATCCCCGGGCTCAACCTGGGAACTGCATCTGATACTGGCAACTTGAGTCTCGTAGAGGGTGAATTCGGGTGTAGCGGTGAAATGCGTAGAGATCTGGAGGAATACCGGTGGCGAAAGGCGGCCCCCTGGACGAACTGACGCTCAGGTGCAGCGTGGGGAGCAAGCAAGTTAGATACCTGGTAGTCACGCCGTAAACGATGTCGACTTGGAGGTTGTGCCCGCTGAAGGCGTGGCGCTTCCGGAGCTAACGCGTTAAGTCGACCGCACCTGGGAAGTACGGCCGCAAGGTTAAAACTCAAATGGTGACGGGGGGCCCGCACAAGCGGTGGAGCATGTGGTTTAATTCGATGCAACGCGAAGAACCTTGCGCCGGCATCACGGAAGTTTTCAGAGATGAGAATGTGCCTTCGGGAACCGTGAGACAGGTGCTGCATGGCTGTCGTCAGCTCGTGTTGTAGAAATGTTGGTTAAATGCAACGAGCGCAACCTTATCGCTGTTGCCAGCGGTCCGGCCGGGAACTCAAAGGGAGACTGCCAGTGATAAACTGGAGGAGGAAGGTGGGGATGACGTCAAGTCATCATGGCCCCTTACGACCAGGGCTACGTGCTGGCGCATACAAAGAGAAGCGACGACCTCGCGAGAGCAAGCGGACCTCATAAAGTGCGTCGTAGTCCCGGATTGGAGTCGCAACTCGACTCCATGAAGTCGGAATCGCTGTCGTGGATCAGAATGCCACGGTAGACGTTCGGGCCTTGTACACACCGCCCGCCACACATGGGAGTGGGTTGCAAAAGAAGTAGGTAGCTTAACCTTCAGGAGGGCGCTTACCACTTTGTGGGTCATGACTGGGGTGAAGTCGTAACAAAGGTAACCGG
+
).03,-.'0/*,))+%+'*-*0-*/*&(()/21/-''(,.7'79.---*+-*&/8-2310011.//(***2/8792++.&(6...19-&.''(+3)(+*,9:,'-+&&',.*+-96,,/0/,.:063.(-/-(),,,2122+2.'+,$+)(')+.%&'&,*/143599:8-5-0/0./*-/062357501.*((*)-.,:,;,2'./*5+-/::<::8/5<3-/2/,.*.0162.,36239570450050'.)/,,.+,*+25889/94877;7-45722-,,-,/)&(%%)*,.%&'&&+-/1610,)$.0)*'),*21&06478,32.91.011+.,0-/*,()-/00-,,%,*+37:2531730./')...00455.'/246,&')),,,+-.//4851,'((+//*1+).02;&11*.-1,),+(+2*+/22.51%'(.9458;4,+**%())+,2.2-*+0,4+/+31-'''(,,.,8830.)$&/)0.+)*#(-(,--/*.+8+66978:9--&,/789/,)(,-1-1:32355,1293:9,1*+-:310/)**--*.88--51+,.437998;971'+,5634394<949470((++14+623//4&,'''%$$'&(%'%++(*&),/))'*242.(()+.,-+(.50286988980<:2844330(,*2)+1799:87640710178668,--./9:82900%%-//*-+6())*)&)'&+)+2)(54495).'$&&(-/,1+/315:8888;06)8(0,,521423548-+1-*-.97247-232345<798990.+',,(,*,.08815544/,(,-0*,47:7(+*-230++,&%'(/:00997---+,+*)'(*--00),.3)()(+*(*.&'*-/5674.-*(*$)-*'&)4,1.14304/(&)'**-1.64436'',/,.---(+)'$))+.///...28-.,./))*'(&%',%%'$(0179:98842485530,/185&&+&(*17'*05/00(&&*(+,1963;-,38+)&'&&./.&'(03-0;564;6(%(''(()/'&%&&%2*342:4/7.+11*0--2-,3.$&,**)**2()7,)*+.41740/-*2*+,5676859)2-1488854
@d472a0fa-319e-4a83-b90f-22bf7cb91d19 ch=207 read=63893 start_time=2019-12-13T06:53:53Z barcode=BC01 runid=2c9cf7bc05858273f10e7d7ec552fc0bd742dc3e
CGATTACCTTGTTACGACTTCGCGATCATGAATCCTGAAGTGGTAAGCGCCCTCCCGAAGGTCGGCTACCTACTTCTTTGCAACCCACTCATGAATTGTGACGGGCGAGGTGTCTTACAAAGGCCAGGAACGTATTCACCGTGGCATTCTGATCCACGATTGCTAGCGATTCCGACTTCATGAGTCAGTTGCAGACTCGAAAATCCGGACTACGACGCGCCTTTATGATCCGCTTGCTCTCGCGAGGTCGCTTCTCTTTGTATGCGCCATTTGTAGCACGATATTAGCCAGCCCTGGTCATTAAGGAGCCATGATATTGACGTCATCCCCACCTTCCTCAGTTTATCACTGGCAGTCTCTTTACGGAGTTCCCGGCCGGACCGCTGGCAACAAAGGATAAGGAGTTGCGCTCGTTGCGGGACAACCCAACATTTCACCAACACGAGCTGACGACAGCCATGCAGCACCTGTCTCGCGGTTCCCGAAGGCACATTCTCATCTCTGAAAACTTCCGTGGATGCTCAAGACCAGGTAAGGTTCTTCGCGTTGCATCGAATTAAACCACATGCTCCACCGCTTGTGCGGGCCCCGTCCAATTCATTTTGAGTTTAACCTTGCGGCCGTACTCCCCAGGCAGTCTAACGCGATTAGCTCAGGAGTACGCCTCAAAGGGCACAACCTCCAAGTCGACATCGTTTGCGGCGTGGACTACCAGAATTATCCTAATCACATTTGCTCCCCACGCTTTCGCACCTGAGCGTCAGTCTTCTCCGGGGGGCCGCCTTCGCAATACCGGTATTCCTCGAATCTCTACGCATTTCACCGCTACACCTGGAATTCTCCCCTCTACGAGACTCAAAGCTTGCCAGTATCAGGTGCAGTTCCCAGGTTAGGCAGGGGATTTCACGTCTGACTTAACAAACCGCCTGCGTGCGCTTGCATGATGAATTTCGATTAACGCTGCGCCTCCCGTATTACCGCGGCTGCTGTTTGAGTTGGCCGGATGCTTCTTCTGCGGGTAACGTCCAGTAGGCAAAGGGTAACTTATCCTTCACTCCCGCTGAAGTACTTTGAAGGCCTTCTTCATACGCTGGCATGGCTGCATCAGGCTTGCGCCATTGTGCAATATTCCCCACTGCTGCCTCCGTAG
+
3%$*-*,.,4*0/*,228:<5'1**,,*-.1962&&(/,,-4767/.//6;40+8.+).,'+$'())),2.2568/55+*0.0/7+)(')#%%$')+),1284<:,*&+*++.&)%$&+/./05.%-0402.0355102411'143:;765523)%&'(.'%&)*++./3</:,+,607+10(),.*/-:02)(0$%&$(,/8+-/63785323-++*)*))571-,+-2-,..7-//414241--1/0/2284618:1.2234779;817.,+&.+%((&+')*%&%&(*/82/1698%+%'%-)&(27+0)''$&)*/45778-:00-+-6/;6857162:;//2444161.272..(/-**'(&).85;/-/.1/536(-7271011558+-0..7-31&)0.(*%&(-02:55/7,*(%))-*,'.0/9.+'.'.(-+-+)54.,&-.*..)*(),*0.0114;666602/1/689774,--//2/126;63542/,+'(*142/1047./310/,,-5+5/2280/2)1+/+7;75:525/10--059)-)9):;846//.20.13-%*'&((+'))+()*/,+&&***1-0:5'(*-),,/6:3-3/210,-&-05+102/577,(00.&...1/--('((,1/135910%(#(%**/438(6++70./22307/9,1'-.36763674712&)*4.239943/(,-&*&'-,./1&(113/*'(+66++--8:+*,,-4:31*+*021,%%*'))'(*00:4,5)',756.13-,+,*)#$$%(+.4--,01:9403%'+--875/2,.-0;63()6,+'(*+/746/:*,-)*,11--/.--&%(*,./-6.(,-2),0,-2228&,3--/9:9<24(*,,'2(+-1''/,/)189/**&,.420+))1-0-*&)&%'%'&)*)/+(')&()%'%'*',(031.)(-+/')((%&&'++*,3,-7346.11*)*'((&&%&$$$*&**1)+-.)/$'%&&(%(-'(()-01/.5.,,8)((()-+173,(*&('(&'%#&,3476(*)20+(,+'-(''*+-*%')1-2172823412*)*&(%4*8844521.-,--*4907/--)-/%*++--0+/,..-46:2*02325417.14./+*
@f55e5e8a-f2bb-4dfa-bad0-244709421948 ch=327 read=62061 start_time=2019-12-13T06:54:01Z barcode=BC01 runid=2c9cf7bc05858273f10e7d7ec552fc0bd742dc3e
CTCCTACGGGGGGAGGCAGCAGTGAGGGTACGGCAATGGAAACCCTGACCGAGCAACGCCGCGTGAAGGAAGAAGGTTTTCGGATTGTAAACTTCTGTTATAAAGGAAGAACGGCGGCTACAGGAAATGGTAGCCGGTATGATGCATTAGAAAGCCACGGCTAATACGTGCCAGCAGCCGCGGTAATACGTAGGTGGCAAAGCTATCGGAACTATTGGGCGTAAAGAGGGCAGGCAGCAGGGTCTGTGGTGAAAGCCTGAAGCAACTTCGGTAAATACAAAGAAACCAGGCGCGGCTGGGGGGTGGGGAGAGATCGTGGAATTCCATGTGTAGCCAGTGAAATGCGTAGATATATGGAGAGAACACCAGTGGCGTCACGGCGCACAGCGACGCTCAGTCCCGGCGTGAAGAACAGCAAGATTCATTTTAGGTACCGCTTCGCTTGATGCGAACTGGATATTTGGGTGCAATTTGGCACGCAGTATCGAAGCTTCAACGCGTTAAGTTCGCCGCCTGGGGAGTACTGCACGGTCGCAAGACTGAAACTCAAAGGAATTGACGGGGGGCCCGCACAAGCGGTGGAGTATGTGGTTTAATTCGATGCAACGCGAAGAACCTTACCTGGCCTTGACATGTCGAACTTTCCAGAGATGGATTGGTGCCTTCGGGAACTCAGACACAGGTGCACGCAGGCTGTCGTCAGCTCGTGTCGTGAGATGTTGGGTTAAGTCCACAACAGAGGCGCAACCCTTGTCATAGTTGCCAGCGCGGCATGTGGGAACTCACAAAAGGAGAACCGCCGGTGACAAGCGTACCGGAGGAAGGTGGGGATGACGTCAAGTCATCATGGCGCACCGGCCAGGGCTACACACATACCTACAATGGTAGGGACAGAGGGCTGCAAGCCGGCGACGGTAAATAACCGTCCAGAAACCCTATCTCAGTCCGGATTGGAGTCTGCAACTCTCGACTCCATGAAGTCGGAATCGCTAGTAATCGCAGATCAGCATTGCTGCGGTGAATACGTTCCCGGGCGCATACACACCGCCCATCACACCATGGGAGTTTGTTGCACCAGGAAACGGGTAGCTTAACCTTCGGGAGGCGCTTGCCACGGTGTGGCCGATGACTGGGGTGAGAATCGTAACAAGGTAACGG
+
,,/''*7.11./)(/20.),&*+(''%$+$&&)+)/..-,5.-<3...0)**+,/--%(+),2465941./,2..6.7-,-20./2/116,.26363262357*2+5/.230086/900.3+1+35,,3-*))+2,+)''(&'#$&(..'*+,*,0-./2.+0)&(*+157<6)5//0*'(')-1521475.1-,5;7692(,($*1(6,723060.-1,-37:+'&/*)&#)(&)++)*53/2354243218832+%))+$*%$%.(/'/.8</())&&'&.3./+.+-*(('((&%&''(%&'+0))))+..33::-4,6,;:21/..**+,%$'0.-*'))3234+3.11..-3/''&%(),420/&(%#&*)$('$$#'%)(,.,*.)---$()11),1,)(%&(%'&(,%*('%%0'%$)+)%#&$(&**)))*(&&'))+..1+-765./)+%12(/3-037*,18.1/0.101)12/,*(('%&'&',.-).+6,9-57::797/1;1590&&()+*)'&%'')-.698888864.;734978+/+)-.-,())),251.81.--/*2/348671)****('0+8;;8:5:-+(.-569879105.085505/0:95736/8.01263454/--/:70*))++,661((:*80348698+87+3346%'0001332)&&#&$&%$$$')0746,)(()023/13055.4-,**3'413935215/+-237&&%%*44:1317-../.2,0&2/+).-'*/&,)**'+)**/)-..0.,,09/')(('(+30051150014.(%''&"'(.,+/+*&,),/26.55369985+')*+5;:461+)%'%&''-*7+,5+7541/-+'./0.+')+2;6684/,0+,/0-,.-*,**..5,/5476773,%/..%%&$'$#'/*+(,0'.8(*,5238.030/-5-.7-1'*++,/,-'*)+),/3688945+4+**/)+,**8223..1+,)(&((/2-.%+..46+0/)+(+)((*+4849;06/.3,,')%,*0-/.1:82<2+,0-404:47187),30))4743).)'+*%''')76/.$$#&/715467-;6.0505572287356:133-/06-01,+-,+2.'%((((,./243643/.-,+(.(2
@031e2324-01de-4a67-9cb3-5c2ed9942c0f ch=307 read=103526 start_time=2019-12-13T06:54:10Z barcode=BC01 runid=2c9cf7bc05858273f10e7d7ec552fc0bd742dc3e
CCGGTTACCTTGTTGCGGCTTCACCCCAGTCGCCAGATCACCAGTGGTAAGCGCCCTCCCGAAAGGTTGGCTACCTACTTCTTGCAGCCACTCCCATGGTGTGACGGGCGGTGTGTACAAGGCCGAGACGTATCCACACCGTGGCATTCTGATCCACGATTATGATTCCGACTTCATGGAGTCAGGTTGCAGACTCAATCCGGACTACTGACGCGCTGTCGCTTATCTCGCGGAGTCGCTTCTCTTTAGCATTGTAGCACGTGTAGCCCTGGTCGTAGGGCCATGATGACTTGACGTCATCCCCACCTTCCTCAGTTTATCACTGGCAGTCTCCTTTGGAGTTCCCACGGCCGGACCGCTGGCAGCAAAGGGATAAGGGTTGCGCTCGTTGCGGGACTTAACCCAACATTTTCACAGCACGAGCTGACGACAGCCATGCAGCACCTGTCCTCACGGTTTCCGAAGGCACATTCTCATCTCTGAAAACTTCCGTGGATGTCAAGACCAGGTAGGTTCTTCGCGTTGCATCCAGATTAAACCACATGCTCCACCGCTTGTGCAGGCCCCGTCAATTCGACAGGTTTTAACCTTGCAGCCGTACTCCCCAGGCGGTCGACTTAACGCGTTAGCTCCGGAAGCCGCCTCAAGGGCACAACCTCCAAGTCGACATCGTTTACGGCGTGGACTACCAGGGTATCTAATCCTGTTTGCTCCCCACGCTTTCGCACCTGAGCGTCAGTCTTCGTCCAGGGCTGCCGCCACCGGTATTCACTCAGATCTCTACGCATTTCACCGCTACACCTGGAATTCTACCCCTCTGAGATCAAGCTTGCCAGTATCAGATGCAGTTCCCAGGTTAGGCCAGGGGATTTCACATCTGACTTAACAAACCGCCTGGTACGCTTGCATAATTCCGATTAACGCTTGCACCTCCGTATTACGCTGGCTGCTGGCTGGAGTTAGCCAGTGCTTCTTCTGCGGGTAACGTCAATGAGCAAAGGTATTAGCTACTCCCTTCCTCCCGCTGAAATTGCTGCAACCCGAAGGCCTTCTTCATACACGCGGCATGCTGCATCAGACTTGCGCCCATTGTGCAATATTCCCTGCTGCCTCCCGTAGGAG
+
,.-+.++7607+-'%)*')$'++014-,-15()'))766).&+(*+52,-)+/28+)-/**.2(-*,/,0010474(1151*)&)),68+,+9;-&3(-1+,-21.::012)++0335::.919,*-0433++(*'**16296;767<8000059//..1*''(+1;240%.0-31228,,,,-+,0-+,&+&568/:/0.73767)+*00401'')$((')/*$)+,1(()&%'*3145743068)&%%$()+++.-+,-.+-()*:1-19:))+'(2565-*+,,+)%$$&(2,47:.679+,076;8:56123<;34653/064.5787932933)'),:0;2&'-*.(79681&&4(520,,1-'-41/2.,'+.,/--/22564944286-''&)&'((*)4-0550*))*$/./+),+--*./04.34:39954/-*31+-/7*--*,,/09+.)(,5,4.3870:/..357475-2,2+//73:/3:<8910050126;,0**.&*---4:823',5*+139'&$-..-989;000-,--47//8,+,()+,1-4.293)')*+7291(&&$%*1;;+8/6+4+-+&())'(+/003/(&3(*&5++),-6.8-633//400138'**-))-('/20,-&//+*-/867;50(.,.334*64685594(*,..-35:3.)%))','$-(+,66;77::75:7+/1178/&(''+/2//2+3820.+368:/237567.10.'13++&'(*'*2.3838628<,&(*.)*.54,.*(21342:6.+/4167,1+.1**,+*0*)+,0642.0)(&'*1.,,)+.0-0:*23016+**-%.&'):56,-36.9#)'26&,1.((3:;1-.../,&$$'(2-36663914/''&'&('&%'&'&')*2751./05/-.(()-))'+.,175:-7-&+%&&)$(*/05//)'++(*.0,-20.1,')+-03:2859/62./+-++(.+*+5222:,-*/((&*$(-),-38+4::7.863(22415*,)&',(),%1*&')3,7224305884414-1/0185640//,--./).%)/(&+.0;2.321-++'#%',,11('**+*141/;--1/8.+*
@45878564-3985-4b32-a807-6a33330e483a ch=361 read=93923 start_time=2019-12-13T06:54:09Z barcode=BC01 runid=2c9cf7bc05858273f10e7d7ec552fc0bd742dc3e
CTCCTGCAGGAGGCAGCAGTAGGGAATTTTCGGCAATGAAACCCTGACCGAGCAACGCCGCGTGAAGGAAGAAGGTTCAGTTGCAAACTTCTGTATAAAGGAAGAACAGCAGCTACAGGGAGATGAAGTAGCCAGTGGCGAATACTTTATTAAAGCACGGCTAACTACATTACCCAGCAGCCACTTGGTAATACATGGAGTGGCAAGCGTTATCCAGGAATTATTGGAGGCGTAAAGAGGGCCAGCGGAAGGCGTAGGGTCTGTGGTAAGCCTGAAGCAACCTTCAGTAAGCCATAGAAACCAGGCAGCTAGAGTGCAGGAGGATCGTGGAATTCACATGTGGCGGTGAAATGCATGGAATATATGGAGGAACACCAGTGGCAGAAGGCGACGATCTGGCCGCAACTGGCAACTCAGTCCAGAAAGCGTAGAACAAGACAGAGTTAGATACCTAATGATCCGCCGTAAACGATGAGTACTAGAAGTGTTGGATGTCAAGAGTTCAGTGCTGCAGTTAACGCAGCAAATTACTCCGCACCTGGAGTAGTACGTTCGCAAGAATGAAACTCAAAGGAATTGACGGGGAGCCCGCACAAGTGGTATGGTTTTGGTTCAAGCAACGCGAAGAACCTTACAGGTCTTGGCATACTCCTTAAAGGCTCAGAGATGGGAGATGGCTATATAGAAGTTAAGGTGGTGCATGGTTGTAAATCCGGCTCTCGTGTCGTGAGGATGTTAGGTTAAGTCCGCAGCAGGCGCAACCCTTATCGTTAAAGTTACCATCATTAAGGTGGAATAGCGAGTTCCATTGATGACAAGCTGGAGGAAGGCAGGATGACGTCAAATCATGTACCCCTTATGACCTGGGCTACACGTGCTACAATGGATGGTGCAGAGGAAGCAGAAGCCGCGAAGGTGAAACAAAACCCACTCAAAAACCATTCTCAGTTAGTTATGATCTGCAACTCCTGACTACGGAGTTAAGATCACTAGTAATCGCGAATCAGCATGTCATGAATACGTTCTCAGGCTTGTACACACCGCCCGTCACACCACGAGTTGATAACTTTTGACCGGTGGCCTAACCGCAAAGGAAGGAACTATCTAAGGTGGGATTGATGATTAGAGGGTAGAATCGTAACAAAGATGACAACCCGG
+
((261%1*1+(,++*+('''&.1(-/194.+,-758+*&))-2*((+0,+).0377337,1/422-+.*+*/*&'-)($)'2&%-4824:21+(&)+.*),()'*0,&.*$*++./+.6*)+3300,(')*31$)'&))('+-()&)+)/-:5/'($&&,-.010127+7*(($$')&))+,*&*'((%&*'')&+%)%%)&**53/.-.3/-2'&/.))*,&)**-(*0+.079+)&*'%($$&*+*)&*)'*%&'1100)'((++/4.052*'*$'%%''',*+**34%.000.-/630:+-410000(/)++,-*.1+--,/3,00/--..-,+*)(('(*'/.-&)-'(,'-(+-(+0.&(--)--*-,+2.234080.+++.40698100/+*)*(%'))-./,*%%)*4(*)0)%&+.+''*+)*&%'**%()(**,,.**+0/39'*%%%&)/1+0/./02())()))(,,-/1%')*,-/6/807.--)*&'+402&*,01---/.3-/%*&0,+59:.2-*,-0)''$(*),*&%'&%*,-042/%+(**/643&-2(*406.()%&+*+%(&*2-&*-5(&'(&'%'&+.&(/,..77(''*(-',&(*-3//--/*24/--,+-..0/*+'''-.-.--0&1(/.-+0-00.-)++7,),%%&%'01112./)'*((-+,),).-3/458:7.2-),*,++0'&()*.(),00*3'2)&**/0-12%**)6+.+02+((,$*%)*().1,19-*.+.*'&%())'+-*/40-1(*)+&(%#&%'''%%%($%%%()$'(%$.),-862337,*4/*5/75,12/0./(#'+-;8//,.%*%*,*)...,-(60,(+***%'&((*'('%*1755:++(((1310-.+()&*&&*)).*$('*%')-*2-%*066+23,&$&'.696,235567233'+(#&),'2-.52.%+)',-/1../2(%'%&%''))%&'))134.(**'&'$%+,7.,%*)-.0/3$%(&')('&.,,,4+-)'%%$%()))+,3%&&,),-.0/10,,()('+)),-**&&'$%%&'*//,1.0+0*/+*..5(0++/,2+2/3-0224/)))-:0/0-+,,*'7,','))'&%$&',(%'*),2-+,.--,&//2.(0/
@04ac778d-c206-461f-b080-158adae6c0ea ch=390 read=68238 start_time=2019-12-13T06:54:13Z barcode=BC01 runid=2c9cf7bc05858273f10e7d7ec552fc0bd742dc3e
CGTTTACCTTGTTACGATTTCACCCAATCATGACCTACCTTCGGCCGCCTTTCAGCGCAGTTAGCTCACGGACTTCGGGTATTGCCAGCTCATGGTGTGACGGGCGGTGTACCGAACCGGGAACGTATTCCTGCGACATTCTGATTCGCGATTACTAGTAACTCCAGCTTCATGTAGGCGGTTTCGGCCACAATCGAACGAGACTGGTTTTAAAGTTTGGCTCCACCTCGCAGTATTGCATCTCTGTACCAGCCGGTACGTGTAGCCCTACACGCTAAGGGGCATGATGATTCGACTCATCCCTTCCTCCGGTTTGTCTGGCAGTCTCATTAAGAGTGCTCAGCTGATGTAGCAGCTAATGACAAGGGTTGCGTGCGGGACTGGCAACATCTCACGACACGGGCGGCGACAGCCGTACAGCACCTGTGTGCAGGTTGCTCTTTCGAGCACGGAATCTGCATCTGGAAGCACCTGTCAAGGTGGTGGGTTTTCGCGTTGCATCGGGTAAACCGCATCATCCGCAGCGTGACATGGCGGAAATTCCAGAAGATTCATGCTCGAAACCTGCACAAGTCTTTCATGGCTATCGTACGCTTTCGATAAACAGATGTTGAGTTAATCCCACAACAACGCAACTGTCGTCAGACCTTCCGGATGGCTTATGGACTTTACCGATGACTCTTCAGAGGAAAAGGACAATCAAAATCTCATGGCCCGCTTATAGATGAGACTACGCACGTCATCCCCAATAACAGTACAGAAAGTTACCAACGAGGGGAATATCCCATAAAACCAGTCGTAGTCCAGATCGCAGTCTGCAACTCGACTGCGTGAAGTCGGAATCACTAATGTCGGATCAATACGCCGCAGTGAATACGTTCCCGGGTCTTGTACACCGCCCGTCACGCATGGAACGGGTCTCGCCAGAAGTAGGTAGCCTAACCGCGGGGGCGCTTACCGCGGCAGGGTTCTGACTGGGGTGAAGTCGTAACAAGGTAACCGGAAGATGGGGCGACGGGCAAAATGGAGTTAACAAGCAATATGAAAAAGA
+
/-+5*(/817,.1,-/33<2.*(*%*,/.$%%&+-()-*)3),--2*,&&''*(*+*'%+,4'..0//117/3393/.)$#-%%0/-*.+2,.060/'(*,1757(-'&()/&&)736*823423957;.'(.-,*-)25,186860..//3;03'('*,30/--*+,-21%&$$&*/..1-8452*('%%(/+)')))')*.09:-7:9(57.-0:+&%&)12*-97679&-+&+*,.982/.+),11,%'''$#)#%(-+-+1290(&(''%&'1.,.3/553////.62/&.-/05.3&))3.2)0-4*585.0-((+,235.%')/,0+,(,./293.'0+,-,+)-(.(&/017.,+,..)/('1.113.4+56-'&$%)075878.-)*,,2120*+),+.45/-,3.&6%+'568:;640/..-',)-5'(-+()10/405121)++)*,/2*--)()**&*'+0.028/4*7/,,'&*0.9772451/1++,01+,,/1;831$*(0579:9/0%'(%$&%'*,0520,((%%%)&''**%()*,%+$$)&&**&&%##%$&&&$%$()&($&$#%%$)/+&#%$%()&&&$$%%(&'',+%*(&%)-(/(*1.&#&&(),&($**'(&&(0.,+()+'$%%&$*'$&($%&&%%$&&%,/*,/4-(+*+---,0-&)('%+($%(--.-2)*)+**'')+-1//00.%(0)+,((2,-1,..1**%($'(/0..('&&//0-*&$&(%'&%*,)'*,)'%*''&(',(&(*'(&''((*.8:231-17742-+)*)()100+0%(33/+2+8,-.889;:;::705.,0().*,800,+&-)*+),)404-*)(&(/,3'/112;877169/1-,12/++2(.+*',.038312.(*%'%&&+%%''1211/786:.+.,*)+++*)(-204:7935&371/-243;36.%++21.57653,()%.,.30,-++*')..598202*--))-0.804./-&''+/1255:9524.*+%+$$*--/.35*239/($&(&%%$%$
@2546a458-7f4f-48e6-a31b-196c92faff53 ch=157 read=63606 start_time=2019-12-13T06:54:11Z barcode=BC01 runid=2c9cf7bc05858273f10e7d7ec552fc0bd742dc3e
CCGGTTACCTTGTTACGGCTTCACCCCAATCATCAATCCCACCTTAGACAGCTCCTTCCTTGCGGTTAGACTACCGGCTTCAGGTGTTATCAACTCTCGTGGTGTGACGGGCGGTGTACAGGCCCGAGAACGTAGGCATGCTGATTCACCGCGATTACTAGCGATTCCAACTTCATGTAGTCGAGTTGCAAGACTACAATCCGAACTGAGAATGGTTTTATGGGTTTTGCTTCACCTCGCTGGCTTCGCTTCCTCTGCACCATCCATTGTAGCACGTGTGTAGCCAGGTCGTAAGGGCATGATGATTTGACGTCATCCCGCCTTCCTCCAACTTGTCGCAGCAGTCGCTAGAGTCCCCAACTTAATGATGGTAGCTTAACGATAAGGGTTGCGCTCGTTGCGGGACCTTAACATCTCACGACACGAGCGACAACCATGCACCACCTGTATCTCATATAGCTATCTCTCCATCTCCTGGAGCCTTTATGAGTATGTCAAGACCTGGTAAGGTTCTTCGCGTTGCTTCGAATTAAACCACATGCTCCACCGCTTGTGCGGGCCCGATCGAATTCCTTTGAGTTTCGTTTCTTTTGCGAACATTACTACTCAGGCGAATTACTTATTGCGTTAACTGCAGCACTGAACTTTGACATCCAACACTTAGTACTCATCGTTTGGCGTACGTGGACTACTGCAGAATTATCTAATCCTGTTTGCTCCCCACGCTTTCAGGACTGAGCGTCAGTTGCGAACCAGATCGTCGCCTTCGCCACTGGTGTTCCTCCATATATCTACGCATTTCACGCCACGTAGGAATTCACGATCCTCTCCCTGCACTCTGGATTTGCCTGGTTTCTATGGCTTACTGAAGTTAAGCTTCAGGCTTTCACCACAGACCCTTGCTGCCGCCTGCTCCTCTTTACGCCCAATAATTCCGGATAACGCTTGCCACCTACATTATTACCTGCTGGCACGTAGTTAGCCGTGGCTTTTCTAATAAAGTACCGTCACTCGGCTACCATTTCCTCAGCAGCCGCCGTTCTTCCTTTATAACAGAGGTTTACCAATCCGAAAACCTTCTTCCTTTTTGCTGGCGTTGCTCGGTCAGGGTTTATTGCCGAAATTCCTACTGCTGCCTCCCGAGGAG
+
20(+04'*0/5./-%''$)-8/6/9:5.63616-0++/85,/,*+--19.001156:6)0++-7;6:)*$*&&)*,,,-,1$043226223.-/+.+.,.0.19755647952*(%(',)),*5*+(**%%%%#&&'%%$%$''/1)%($$'(,/+**0114768-4+-&.252(+&('+-4+&)06-/+),01/,.*+,3+).6800,*020862<<0186<,689+./3:2346.-'---2,-71777348*-5544597::967:1..0/,-/01.(&''-/*+00.&0))-47.85/0/..5:8-00689:1;:,,89289838)0*+0../8-0'/-+./0''*),,/,399*.-())-*.-/.3(+&&'(+0-23451*.430;220.0265:43,651-)*((*113571,.22847),00268/5/:+*%+'*7245/+./4459(3,./1202755426923755'(88../2063-/+,'(**)*)-**,/924,+-%*)::57:705,)*,,../-././2:232,.'1234871250/5...3602/13(')+,+2+4+*+,182.-49-,*,2*+..,,123234&/'(+4*478*98:0()+)%(((%+''*1,0,'*,110.3247670,.-5.037741624/,..,)-+.12298(1*%&,,*'%'*/68/(0#%$%&$(%))++.866;62632472-00233.*-,+28,*%02'$%&&'+478.-1/--'&'02*)332%--)/409437<7:;;;861:/3.*1-/075554164769;;2&($%$$''-&'&+(6,1&(()/077652:3+17/0/,))+&3.))1745::<93-*.13.0/,.27/9/.92/*.27.)*101970)-1.0127<</6.,-1349018/0/,22.-58.-72/.+/++8388/-213:6650014/4:./6+',&1((5.+/.%'(,.+)()*643330&1738/.,*/8,(*0+.385/2/5;55,%)*)2,,)%/321:8,)'&%%%&,15-/6.:<868/'&+.01/82,-&.*061(*(0+761+./0)065978:8-,*%&&%%$'+101-,,-0.;16'-31+66,-700,,00./313+-04.--,-5.53-,)0/*(
@6639e5f2-4eb9-4acc-bb1b-874e7bef3152 ch=252 read=130388 start_time=2019-12-13T06:54:26Z barcode=BC01 runid=2c9cf7bc05858273f10e7d7ec552fc0bd742dc3e
CTCCTACGGGGAGGCAGCGGTGGGGAATATTGCACAATGGGCGCAAACCTGATGCAGCCATGCCGCGTGTATGAAGAAGGCCTTCGAGGTTGTAAAATTTCAGCAGGGAGGAAGGGAGTAAAGTTAATACCTTTGCTCGTGACGTACCGCAAAGCCTGGCTAACTCCGTGCCAGCAGCCATGATAATACGGAGGTGCAAGCGTTAATCGGAATTACTGGGCGTAAAGCGCACGCAGGCAGTTTGTTAGGTCAGATGTGAAATCCCGGGCTCAACCTGGGGCGCATCTGATACTGGCAAGCAGGTCTCGTAGGGGTAGAATTCAGGTGTAGCGGTGAAATGCGTAGAGATCTGGAGGAATACCGGTGGCGAAGGCGGCCCCTGGACGAACTGACGCTCAGGTGCGAAAGCGTGGGGAGCAAGCAGGAGTTAGATACCCTGGTAGTCCATAAGCGATGTCGACGGAGGTTGTGCCCTTGAGGCGTGGCTTCCGGAGCTAACGCGTCAGTCGACCGCCTGGGAGTACGGCCGCAAGGTTAAAACTCAAATGAATTGACGGGGGCCCGCACAAGCGGTGGAGCGTAATGGTTTAATTCGATGCAACGCGAAGAACCTTACCTGGTCTTGACATCCACGGAAGTTTTCAGAGATGAGAATGTGCCTTCGGGAACCGTGAGACAGGTGCTGCATGGCTGTCGTCAGCTCGTGTTAATGAAATGTTGGGTTAAGTCCGCAACGAGCGCAACCCTTATCCTTTGTTGCCAGCGGTCCGGCCGGGGAACTCAAAGGAGACTGCCAGTGATAAACTGGAGGAAGGGATGACGTCAAGTCATCGCGAAACGCCACGACCAGGGCTACACGTGCTACAATGGCGCATACAAAGAGAAGCGACCTCGCGAGCAAGCGGACCTCATAAAGTGCGTCGTAGTCCGGATTGGAGTCTGCAACTCGATTCCATAAGTCGGAATCGCTAGTAATCGTGGATCAGAATGCCACGGTGAATACGTTCCCGAGGCCTTGTACACACCGCCCGTCACACCATGGGAGTGGGTTGCAAAAGAAGTAGGTAGCCTAACCTTCGGGAGGCGCTTACCGCTGACGATTCATGACTGGGGTGAAGTCGTAACAAGGTAACAGG
+
/102./13:7)',..*//&%'%'34(0.0830./129853)('*470466677797.7:79852-/.01436521*,).+38253/%1+381138/()/***$%$'(-(-()&)/+%'(2:8-2100/.29/:8./6815,)('('*/)+-,&$&%&$$%*.72231,/7650.+*)7*&'*&&&'&+.)+*(&(),10,-+8+7*-.)'.&/+-.39;99858:8-000-1.01367-77;.+5..&,*+),02--%$(,&30.&+*)+248371-51.*%)+/4,+,.-8798653-/)+--.,35611*3/,.)3*.)),)1.41-,*,2.,+0,*322/,*)+-/339;127-556::8970.++-4041+4-:32).5+2&&**./026678+10..1-,20,178:;9)').0;*61,(%$.+0,1579;+*0:65546*&&*+%.-.1..41&-*2,+0-7/019<63:222:53235.-..,+,+,.*-,)'((*%&&)/3597)4,&'**'&(.,./8.020-.0380<;6/355<51/&&+)//6+/99108,()$)*.,.,1./-+*,+,+1,,4,52696;..-.-99:820,,0),48;5;33:5.0223:4234451-.//-.*.<;55(((++7332071-1+/:445)78769;58302263588::71/...8-.(-,380')+,:99302.2,,*,4)-6<8;89;994.79+.42/'&//366358.*)&*/++9741;00<5453993*2.30/5:1+444955*,-'*,77889000./2/)1,.8-+0+,3)1+-/987532)2)+3175(,#(%#&$)&'),1.;/1674.-+(),,0496542/+4/11674636)'('*(*+5/697851-,,+/:697;99977%%(881267668(1-317+++(9+.*)*,.28768-,-)*::54,1*))((&4-892+*)(105755234:88864135.78/3396334/(,*+107.+%0).-5-,,776645:00:7/0642028282)*()+.1(*3174;3)&(*''')+++-11/397;7;949+%+*).,0,*44%)%#$$)-.;:7797202011)+,.)+,304:758*6.3::17/
@c02a811e-baf2-4bf4-8f71-e222a20fb601 ch=84 read=86330 start_time=2019-12-13T06:54:24Z barcode=BC01 runid=2c9cf7bc05858273f10e7d7ec552fc0bd742dc3e
CTCCTACGGGAGGCAGCAGGGAATATTGCACAATGGAGCACCAAGCCTGATGCAGCCATGCCGCGTGTATGAAGAAGGCCTTCAGGTTTAAGTGCTGTGGCGGGGAGGAAGGGGTAAAAGTTAATACCTTTGCTCGTGACGTTACCAGAAGAAGCACCGGCTAACTCCCGTGCCAGCAGCCGCTGACGGTAATACGGAGGGTGCAAGCGTTAATCCAAGGATTACTGGGCGTAAAGCACGCAGGCAGTTTGTTAAGTCAGATGTGAAATCCCCGGGCTCCAACCTGGGAACTGCATCTGATACTGGCAAGCGAGTCTCGTAGAGGGGTAGAATTCCAGGTGTAGCGGTGAAATGCGTAGAATCTGGAGGAATACCGGTGAAAAGCGAAGGCAGCCCCCTGGACGAAGACTGACGCTCAGGTGCGAAAGCGTAGAACAAACGGTTGATACCTGGTAGTCCACGCCGTAAACGATGATGTCGACTTGGAGGTTGTGCCCTTGAGGCGTGGCTTCCGGAGCTAACGCGTTAAGTCGACCGCCTGGGGGAGTACGGCCGCAAGGTTAAAACTCAAATGAATTGACTGAGGGTACGGCGGTGGGGCATATGGTAATTCGATGCAACGCGAAGAACCTTACCTGGTCTTGACATCACGGAAGTTTTCCAGAGATGAGTATTGCCTTCAGGAACATGAGCGAGTGCTGCGCAAAAAACATCGTCAGCTCGTGTTGAAATGTTGGGTTGAATCCCGCAACGAAGCGCAACCCTTATCCTTTTGTGCCAGCGTTGGCCGGGGCAAAGGAGACTGCCAGTGATAAACTGGAGGAAGGTGGGGATGACGTCAGATCATCATGGCCCTTACGACCAGGGCTACACGTGCTACAATGGCGCATACAAAGAAGCGACCTCGCGAGAGCAAACGGACCTCGCCAAAGTGCCGTCATGGTCCGGATTGGAGTCTACAGCTCGACTCCATGAGTCGGAATCGCTAGTAATCGTGGATCAGAATGCCACAGTGGAGCCGTTCACGGGCCTTGTACACCGCCCGTCTACACCATGGGAGTGGGTTGCAAAAGTAGGCAGCTTAACCTTCGGGAGGCGCTTACCACTTTGTGATTCGCGGCTGGGGTGAAGTCGTGACAAGGAAGTGGCTTGG
+
+/20+-0*68.03../0-,-,.:7020,,..1;54/'(%)2+1-&''),,2311%5177572-*+*(-./347*,),*./*0/).5..')($($'')''+,)37+).+*,*.-,+/9:)+4342303*(+)%$%&')'%,+8/.31,*+0+*0)*+9:2:6.3.,,/3),.0080*.,(/0%(&$$$(%*'(**.+.+//),(+*+(+,8,4+*3(*%*%&-4023;<9988:<803&3+55773&0549,0:28.46./4:6866:6/.890*3541:)8-685693,+.*+-..:,++++;410),*#%&&))-0677/.(.460-0+4,6+8()8:83/---*273/77/,4260.,,.78:/),*)4069.0(+)%&())))(+*01%./8790*286/..+%.,,.//1222+.5766..2.++-4&+'%(,3,,*/-/+*))050))1'(*2*'(),31757.,***$(*)*,++*4,4-&-(/4/2+68('/*,,6.12&6666.3--**-3363,2,4+0'((--15:7893121/('%()/*.72'+,,).*238:-313&*,+,,9/5.4433032)'%)'*)-,'&+*')(('***-,3-1.--.,41'0,/)+7/18562623:51*2,+31.2424011-,+*/;</,''''(-,++&)*1612:70-$)*&(+$%'%*0,,/03521-&(%*245+-&+%((*(,/3422*1+)/1.)-4<4:712&)((/3%&*05--/*'()+-+/,&+'(+81,35)'''**')-,*-()*,*30,(&'&,3,/,+'(-2(200+0)312471.5.,3.6/279647788545((*/0/2324/*46,-+((&)/4,/0./+--,,/,/263045+4++*32,%+23)%))()2.1448552))&''/4&00;88952$$%/.-)'(-.+.1*2-))*).,)/*,))*,,2/1+%-.5-*,,,'$)$%&(-,82744,,,)+261-0(+*)778&&+0+-07./*,30-)(*,+35(%')**+.0.%('+),.049.,01%%')+2/2390(((+).29'+-1,'&''()&***-,9-42/40*/+'*)-++0*+/1-/,:9224458+'()&**)//+(),++,4+)(&'%'&))'&()+('&(%
@07168a4c-8d08-4716-ac95-53e81222bae0 ch=149 read=61168 start_time=2019-12-13T06:54:19Z barcode=BC01 runid=2c9cf7bc05858273f10e7d7ec552fc0bd742dc3e
TTGTTGTACTTCGTTCGAACATGTGCTTTCTGTTGGTGCTGATATTGCTCCTACAGGAGGCAGCAGCGGGGAAATATTGCGCAATGGGCGCAAACCTGATACGAATAATACCGCGTGTATGAAGAAGGCCTTTGGGTTGTAAAATACTCAGCGGGGAGGAAGGGAGTAAAGTTAGCCTTGCTCATTGACGTTACCCGCAGAAGCACCGGCTAACTCCGTGCCAGCAGCCGCGGTAATACGGAGAGTCGCAAGCGTTAATCGGAATTACTGGGCGTAAAGCGCACGCAGGCAGTTTGTTAAGTCAGATGTAGAAATCCCGGGCTCAACCTGAGACTGCATCTGATACTGGCAAACGAGTCTCGTAGAGGGGGTAGAATTCCAGGTGTAGCGGTGAAATGGCGTAGAGATCTGGAGGAGGAATACCGGTGGCGAAGGCGGCCCCTGGACAGACTGACGCTCAGGTGCGAAAGCGTGGGAGCAAACAGGATTAAGATACCCTGGTAGTCCGCCGTAAAACGATGTAAACGGAGGTTGTGCCCGCTTGAGCGTGGCTTCCGGAAGGCTAACGCGTTAAGTCGACCGCCTGGGAGTACGGCCGCAGGTTAAAACTCAAATGTGACGGGGCCCGCACAAGCGGTGCGGAGCATGTGGTTTTAATTCGATGCAACGCGAAGAACCTTACCTGGTCTTGACATCCACGGAAGTTTTTTCAGAGATGAGAATGTGCCTTCGGGAACCGTGAGACAGGTGCTGCATGGCTGTCTGTCAGCTCGTGTTGTGAAATGTTGGGTTAAGTCCCGCAACGAGCGCAACCCTTATCGCTGTTGCCAGCGGTCCGGCCGGGAACTCAAAGGGAGACTGCCAGTGATAAACTGGAGGAAGGTGGGGATGACGTCAGGTCATCATGGCCCCTTACGACCAGGGCTACGATGCTACAATGGCGCATACAAAGAGAAGCGATATCGCGGCAAAGCGGACCTCATAGTGCGTGTGGTCGGATTGGAGTCTGCAACTCGACTCCATGAAGTCGGAATCATGGTAATCGTGGATCAGAATGCCACGGTGAATACGTTCCCGGGCCTTGTACACCGCCCGTCACACCATCAGGAGTAGGTTGCAAAAGTAGGTAGCTTAACCTTCGGAGGGCGCTTACCACTTTGTGATTCATGACTGGGGTGA
+
$0+(/*0/43941/9*'%$$#'%*$'(*/.6.56.3624-,.0-1-,,/0/)&%%)-'+-()15104)..&,**,-5-*+(+*7-,,')(./,%1+6121(,&&'&-+,)5911011338556,+/+2..*0-06243-)3.)'&&)/*(*.-/70(+*,,(,'$&'/64,.610.,+2,/34%1&+'7-7..5<.,-,(-)&-/69.7+*+.+-5657664-,)()31--0,,-5-./630*$((&''+++,02938250504/6-..:9:94/036*001*0*/0055).244-4.92,,9022522*)/3)*6/+-6567/.%.%#%&(--011111.--..:332*+*%&)*-2330001)*,2/1(/))+/..1++8:872344/90.,2.-,-*+,)+-.345(4-(,1)+3)1.+576:414+()*&+,*,33.*-/84:(+0..-./3444)-+*'%%*/.,-/64(/(+.1:'6&'(%1,0((*0-3:**/.6///54',*+/0:7+-.%((0.8,.01+-,.2010:5-%(+()&**,437.+)/*.,(&''(''()*524674156538411+,30(%&))+(.1./,0*00+4++,():9<30..,2---30,:.,.,1-21-1(/*'+*%%&&),-/45<;.8740,**-0.5---22495476131/6;9555-+.,,/4345+.,2-4+-49/<+:.-,,-2/0),332978;9;7+7-8;891221664/12187876673:987.-&&)$&(()2)(,2;/.-)-.)*0:2:87;5/.*)3)&*+(1'(43542118318334('9+-<54;53507101-2,1/<82743/*-))(+(1029746)/../36:6898.)+**.,5--47035358//0+*&+,787**&).0,&%%&'((2-+34312420+./977899802003347.6/(&)%')).+%(&0621.202;8165;65633&&%%%%%&+)+'217&2(3,/*)+,1575452./)*,35:24525/.1&+),)+')&&$&+*+,878828++.1005.,./7,-,4-,1,/-:4,/011',&%(***,108;;23400/072,('++%(&&*/+:+/74*,&',,((*0-,//-/53:),-&)/,//,3-,3,$'33*)8565;3246674339--*.
@5296ab94-783c-413b-b9e6-aa2fc4e253a8 ch=45 read=93256 start_time=2019-12-13T06:54:55Z barcode=BC01 runid=2c9cf7bc05858273f10e7d7ec552fc0bd742dc3e
TTGTGCGTGCTTCGTTCAGTTACGTATTGCTCACTCTATCTTCCAGTTTTACGCCCGGTACGACTTCACCCCAGTCGCCAGATCACAAAGTGGTAAGCGCCCTCCCGAGGTTAATACCTACTTCTTTTGCAACCCACTCCCATGGTGTGACGGGCGGTGTGTACAAGGCCGGAACGTATTCACCGTGGCATTCTGATCCACGATTACTAGCGATTCCGACTTCATGGAGTCGAGTTGCAGACTCAATCCGGACTACGACGCGCTATGAGGTCCGCTTGCTCTCGCGAGGTCGCTTCTCTTTGGCAGCATGCGCCATTTGTAGCACGTGTGTAGCCCTGATGCGTAAGGGCCATGATGACTTGACGTCATCCCACCTTCCTCAGTTTATCACTGGCAGTCTCCTTTGAGTTCAGCCGGACCGCTGGCAACAAGGATAGGGTTGCGCTCGTTGCGGGACTTAACCAACATTTCTGAGCTGACGACAGCCATGGCACCTGTCTCACGGTTCCCGAAGGCACATTCTCATCTCTGAAACTTCCGTGGATGTCAAGACCAGGTAAGGTTCTTCGCGTTGCATCGAATTCAACCACATGCTCCACCCGCTTGTGCGGAGCCCCGTCAATTCATTTGAGTTTGCAGCCCGTACTCCCAAGGCGGTCGACTTAACGCGTTAGCTCCGGAAGCCACGCCTCAAGGGCACAACCTCAAGTCGACATGCGTTTACGGCGTGGACTGCCAGGGTATCTAATCCCTGTTTGCTCCCCACGCTTTCGCACCTGAGCGTCAGTCTTCGTCCAGGGGGGCGCCTTCGCCACCAGTCAGATCTCTACGCATTTTCACCGCTACACCTGGAATTCTACCCACCTCTACGAGACTCAAGCTTTGGTATCGGATGCAGTTCCCAGGTTGAGCCCGGGGAGTTTCACATCTGACTTAACGACCGCCTGCGTGCGCTTTACGCCCAGTAATTCCGATTAACGCTGCACCCTCCATTATTACCGCGGCTGCTGGCAGGTTAGCCGGTGCTTCTTCTGCGGGTAACGTCAATGAGCAAAGGTATTAACTTTACTCCCTTCCTCCCCGCTGAAAGTACTTTACAGCCGAAGGCCTTCTTCATACACGCGGCGAAACGCATCAGGCTTGCGCCCATTGTGCAATATTCCCCGCCTTGCCTCCCGTAGGAG
+
&%-'%%%%$'2,3.-53'528'1-00/:.//0%&(+++/485,-'/-68,')&*(('+,**/02932.878./156*,*,.4//,0/6-++165771334;/,1-))'++''&$%(3730436-7:9-/13+49+*,+2)&'./1.---04.9:78:845/.'',//353-/4//67(*(((38380;0002,**+12/,../0;/..22565:;993146360./,(+-3*)/5//0436655*6-.-020430/54664&(-#'&')**0/.21:23463/'(+,-315--///3377/''(&-*&&)+.29058+)(%%'+044573---5:7..(,%%',-0+32+&%#&#)'&')-).16544/5:1,388193+.),.;85562*&&&'$&)+//3174-&.350%.0/797:96766:04*,.5/9572/&2/9285787.9-+/.9:54020*/-).762;50)*),+2366769777700,')*2501067/-//99;497,+..202223<89;8977-''*)+++2.5779<::499662494(+('((*-8<9:;:575-5++,/0',)+8*.+06,,,--0/29.03)'++*..-3/.*)3:73-075:7<:88<8322187,.&*,)&&*(.5:;,1/)1158:976445/7-**,-.01232432/3.1:7867:8852.65*.0.32717.2/46/*.))%&'/66**+2..149232%55.-31+017438107,,/2;6.//52/*'(()24++')'-523264331-///.6.108()/*416-84575;8724.--&(-1))/221779:891:;;.869;466465:97832/0.**$((&$++,/4430//001146////(*(*'()%//1.0(23;220*,,5,,+5/8,&,/)%&+70,*-//6./1271..%&*13/2722123132,.+'),+/,+(./517:551105/71**.))'+25/08,0-)/,,693.1/./1.'&%+%*1.310471//*,.0-1678867<30287678,2-+-+./3(+*0/.4.3.021)+,.:+1:872/;8-)75:58++*%*.-'&'(&,)*+*0.185934;55501(0/)*(%$(&$%(**,1+.7448/151;3+,.*&&)*8-0/3325/%(*),+/5+6:**939,-,
@4405afdd-8b88-4b23-87ba-cf9c6044e28d ch=294 read=94195 start_time=2019-12-13T06:54:54Z barcode=BC01 runid=2c9cf7bc05858273f10e7d7ec552fc0bd742dc3e
CCGGTACCTTGTACGACTTCACCCCAGTCCTTGAATCACAAAGGTAGTAGAAAGCGCCCTCCCGAAGGTTCTTTTGCAACCCACTCCATGGTGGCGGGCGAGGTGTGTACAAGGCCCGGGAACCTTCACCGTGGCATTCTGATCCACGATTACTAGCGATTCCGACTTCATGGAGTCAGGTTACGGGCCTCAATCCGGACTACGACGCGCTGGAGTCCGCTTGCTCTCGCGGGAGTCGCTTCTCTTTGTATGCGCCATTGTAGCGCATGTATGGCCTGGTCATTAAAGGGCCATGATGACTTGACGTCATCCCCACCTTCCTCAGTTTATCACTGGCAGTCTCCTTTGAGTTCCCGGCCGGACCGCTGGCAACAAAGGATAAGGGTTGCGCTCGTTGCGGACTTAACCAACATTTCACAACACGAGCTGACGGCAGCATGCAGCGCCTGTCTCACGGTTCCCGAAGGCACATTCTCATCTCACGAAAGCTTCCGTGGATGTCAAGACCAGGTAAGGTTCTTCGCGTTGCATCGAATTAAACCACATGCTCCACCGCTTGTGCAGGCCCGTCAATTCATTTTGAGTTTTAGCCTTGCGGCCGTACTCCCCAGGCGGTCGACTTAACGCGTGGCTCCGGAAGCCACGCGCAGGGCACAACCTCCAAGTCGACGCTTTACGGCGTGGACTACCAGGGTATCTAATCTGTTTGCTCCCCACGCTTTCGCACCTGAGCGTCAGTCTTCGTCAGGGGCCGCCTTCGCCACCGGTATTCCTCCCGAATCTCTGCGCATTTCACCGCTACACCTGGAATTCACTGCCCCTCTACGAGACTCAAACGCGGTATCAGATGCAGTTCCCAGGTTGGGCCAGGGATTTCATCTGACTTAACAAACGCACTGCGTGCGCTGCCCAGTAATTCCGATCAACGCTTGCACCCTCCGTATTACCGGCTGCTGGCACGGAGTTAGCCGGATGCTTCTTCTGCGGGTAACGTCAATGAGCAAGGTATTAACTTTACTCCCTTCCTCCCCGCTGAAGAATGCTTTACAACCCAGAGGCCTTCTTCATACACGCGGCATGGCTGCATCGGGCTTGCTACATTGGTACAATATTCCCCACTGCTGCCTCCCGTAGGG
+
/,(0/25/2/&0$(*/339505-,&&$*,(.*.8;87)+-5++*+&2/.$('((),.9504++*,10**))+010(+,&11,')(-,)+16()(%*56--%*0+-223.4631200+(4+9++%'&))24..31/,09//3468&%()*.:.0+)*.0+2,0,0.66:7467/++,/%'34:.3151.1./.9.8+4-84,(*,-+,+'&*)&%*,.(%&**)*+-6658*+/(*,,,0090653:8/0233879:+9,))002,1++'&$%((1,+)++,%5%)*,+359;/-+++*)&*&')85--.+/86-&*+285./3+,.:4/15./0-%%)568/90*4*,'+,:9)'(.0*5/667544.:..2569(+,./45/610312460/./:--/6))*-+,0.*/555;8,,*-++(/)&,,*,(03.,'+-'3(,)(($)(*),/46,//:9816,+-3)2+&324:10324523&+),.+)12:8;34:;97+*+-./13;244335075<::<8-.(&*..-33(),-.2;614+,-../-:.,31)*0)-./-'13/73(+:689:860::))*,1:;),&+(-/--1,)((,.2+2./*&268)151-(/02434720*%)+-0)-,++(.7+,))%'&%.-,-.6:47+0+/-/01-*+&(*).*-%+))*-5476,4.*2.+--.0-(3'()*14+%-,543.(--13865/1.634.'&)')*,.187<8715'-7:22:.06*4658:*1*'(++.:9923.)(*////,*),-.-9;:0044...-+),3,10*.00.,/0+22//-1))-.*1136831+20----*++'%&),-599984,%++,/10-7-)42((03++,*,++*(*,/0.'%&'$($(+,8562/((%$&&%')--0467/-.//87875962..08857;7983<33040./498840-/01---2+-00)*'+()/3.696646+.'(+)0.5,2,,,0/6.1+-.*,.))'&),(**,9-4:6530:9-(+,%*-()-*$(,*,',,(4-+,,,01-41935;100/,+.,.-8537181,+,++-*45.24&*)%*(+0-%'&-01//21846-&(''&'*-++.9*,,,2()
@8e9923d1-b6aa-4399-8758-881f08c4b8ce ch=387 read=100644 start_time=2019-12-13T06:55:08Z barcode=BC01 runid=2c9cf7bc05858273f10e7d7ec552fc0bd742dc3e
CCGGTTACAGCAATTTGACTTCACCCCAGTCATGAATCACAAGTGGTAGCGCCCTCCCGAAAAGGTTAAACTACCTACTTCTTTTTTGCAACCCGCTCCCATGGTGTGACGGGCGGTGTGTACAAGGCCAGGAACATTCACCGTGGCATTCCTGATCCACGATTACTAGCGATTCCGACTTCATGGAGTCGAGTTGCGGAACTCAATCCGGACTACGACGCACTTTATGAGGTCCGCTTGCTCTCGCAGTCCTTCTCTTTGTACGCCATTGTAGCGCGATGTGTAGCCCTGGTCGTAAGGGCCATGATGACTTGACGTCATCCCCACCTTCCTCAGTTTATCGCTGGCAGTCTCCTTTGAGTTCCCCGGCCGGACCGCTGGCAACGGGATAGAGGTTGCGCTCGTTGCGGGACAACCCAGCATTTCACAACACGAGCTGACGACAGCCATGCAGCACCTGTCTCACGGTTCCGAAGGCACATTCTCATCTCTGAAAACTTCCCGTGGATGTCAAGACCAGGTAAGGTTCTTCGCGTTGCATCGAATTAAACCACATGCTCCACCGCTTGTGCGGGCCCCGTCAATTCATTTTGAGTTTTAACCTTGCGGCCGTACTCCCCAGGCGGTCGACTTAACGCGTTAAACTCCGGAAAGCCACGCCTCAAAGGGCACAACCTCCAAGTCGACATCGTTTACGGCGTGGACTACCAGGGTATCTAATCCTGTTTGCTCCCCACGCTTTCGCACCTGAGCGTCAGTCTTCGTCAGGCCGCCTTCGCCACCGGTATTCCTCAGATCTCTGCGACTCACCGCTACGCATAGATTCCCCTCTGCGAGGACTCAAGCTTGCCGGTATCAGATGGGTTCCCAGGTTGAGCCGGGGATTTCATCTGACTTAACAAACCGCCTGCGTGCGCTTGCGCCCAGTAATTCCGATTAACGCTTGCACCCTCCGTATTACCGCGGCTGCTGGCTGGAGTTAGCCGGTGCTTCTTCTGCGGGTAACGTCAATGAGCAAAGGTATTAACTTTACTCCCTTCCTCCCGCTGAAAGTACTTTACAACCCGAAGGCCTTCTTCATACACTTGGCATGGCTGCATCGGGCGCCATTATTTTTAATATTCCCCTGCTGCTCCCACAGGAGCAAATATCAGCGCCAGAAGGTTAACACAAAGACACCGACAACGCA
+
661013(.*)+*&1(%'*,5:72//3-*+251443:64*4.3-/-.*&),),.'+.1+*.<7+'.*737-&(-2741347589;:<,66778;:/2.85-(*+0/86446453407320&+,.99.636)0//0+1273698504.//929-,.768+'*.+8,(&('*1227;12.,)%%**.1/++,,0.20:/1*+1)+454:200-30921233:63.1288220-+()1-++./*+0215)+$*)+&'.*643:9*)()(10(1('$'*--.-*-+1//10360).511.1,),593:6/---,,.+3-00888737.0*%,,259968,-0<-++4%22072/28745&%1%'*78:-48,*,.,787573755;86--&.11.-''-+14),'*)3/10-.09/-*(+16/+-/+4:**((*&&%*).6787665.4224:5:82,/-'-,)*0/31032::.7-(+/.1/1204:0-05961.)**.11,255:).87942(.2)0./(&)&&/(%&,4;78<;88/10-.167,(/*01;6.5-/.*)++43.04*,-0*,.0.2.395,+/5%-*6+,7::'++15;<-6:6223)-/0.-+)).-042,)11,14.1//*-*3*,+,''-,1-/0.212,/,$)-(-,248714)-3.--.295929(7-67604677857<:2/+,,-/395553742-,,+.1577;290./3<202,793,/1012951./*07.06442567,,+2.3245%-),1-495<4352+-+*-//0;90/2)),1/-(*).'&#0*+48012)*%*$)'(,2'+(.-+-,-0,&(',41/)'$%%'*21-112::/154,+')+/60,,3.7,,160(-0,+2:601430-()-+1-20:6494::432224.-).(%*/32)+02508:51..121764329)*'-62//(+,.3<018-,)1*027/8.-+31'*7.//59,764558,+-*+,/2671389637(2--+/254)*,,&)'*&*,3.&,-28/-4/6+44)(-+),*+'(%./14+,./4:,+,*/-.52829<83-*+'&'&.+/./373668789'-''%-0)-.'1++1*1.,.6/653/0./*)*&+3+(*/10*(.55--000)',&&)+)/,(+*,,/,,.382.0389:7:-1((#&%
@5e09a54d-e256-4ae6-875c-0b3e09c5432a ch=103 read=136769 start_time=2019-12-13T06:55:01Z barcode=BC01 runid=2c9cf7bc05858273f10e7d7ec552fc0bd742dc3e
CTCTACAGGAGGCAGCAGTGAGAATGTGCACGATAGGGGAAACCCTGATGCAGCAACGCCGCGTAGTGATGAAAGTTTTCGGATCAATGGCTGTCTTTGGGAAGATAATGGCATTTTAAGGAGGAAGCCACGCTACATTGCCAGCGGCCATAGTAATACATGGAAGTGGCAGGCATTATCGGATTTACTGGAAGGCGTAAAAGGGCGTAAGGCTGGATGATTAAGTAGGATGTAGAAATACCCGGAGGCTCAACGGGTGCTGCATTCCAGAGCTGGTTATCTAGAGTGCAGGAAGGAAATTGGAATTCCTAGTGTAGCAGTGAGAATGCTGATTCAGGAAGAACACAGTGGCAAGGCGACTCTCTGGACTATAACTATTATGAGCTCAACGAAAATAGGAGCAAACAAGTTAAGATACCCATAGTAGTCCATAAACGATGAATGCTACTAGGTGTAGGGGTTTCAGCACCTCCCGTACCGCCGCTAACGCATTAGAAAGTATTCCGCCTGGGAGTGGTCGCAAGATTAAAACTCAAAGGAATTGACTGGGGACCCGCACAAGTAGCGGAGCGTAATATGGTTTTAATTCAGAGCAGCGCGAAGGAACCTTACCTACGCCGGCATAGCATTTACTCTTAATCGAAAGTCAGCCTTGGGGACCAAGGTGACAGATGAGTGCATGGTGCCGTGGCTCGTGTCATCGAGATGTTGGGTTAAGTCCCGCAACGAGGCGCAGCCATATATAGTTACTACCATTAAGTTGGGGACTCTGGCAGGACTGCCTGGAGTTAACCAGGAGGAAGGTAGGATGACGTCAAAATCATCATACTATATGTGGCTACACGTGCTACAATGGCTGGTACAGAGATGCAATGATACCGTGAGGTGGAATGAAACTTTAAAACCAGTCTCAGTTCGGATTGTAGGCAGAGCTCACTTCCCATGAGGCTGGAGTTACTAGTAATCCTTAGATCAGAATGTCATGTGATGAATACATTCGGAGTCTTGTACACACATCACTGCATGAGAGTTAGCAATGCCGAAGTCCGTAGGAAGCTAACCAAGGAGGCAGCCGAAGGTAGAGATCAGCGATTAGGAGTGAAATCGTAACAAAGATAACCGG
+
$$''(-*.-)*+)+,-)--**,+.1'3())**,-)+*-)(/..7,--/0.430407222.,))*%'(),2,,2&*.;7.+.0/2.,''$'&'$(*+4*)+-)*,.),2+-''$)*+&('00**)',)*-*,()-)**-0)+3()(')+)&$'$*)-+086672-1%)(*))&)+&/-+),%((06,**77/20+2+*.1:7(,/3,-*-('&%$*)421.-.0.+*%-815**(&()+,)22)-0,*0.8,.%*%,,/16:55$')&#&%%'00.',5*+303'+)/+.*2*((.++(&)'*(1,3)3))+)0**(%$&'+((%)*(('&%$&.%$,*02)-,/+1))-(-,,/-1.+-+*+))&(-,,111240/,-.-0(&)**-&,)',--((),*)+.89221,,000))+-*4/)')&--*+),)&'(.7-/011297('%')00/6443,.*,+/843+&.+.1/71)%2'*0./-(*((,+()&'-+%')&%')6:54,/2/04.)*&'%**%2'+')7*5:;7572/.)))'(/,+))$&/8-)*((%'&)*(()(,-.0))(((++*'**1*588-7570&&*%')%)',,-.))(++&'''-/(),&-/()(&'%$&&(+'&(**,1/513&'&'$'(%%&&('')610-(('*.,)+*&($*)$&(&(()'*%$$#$&%'(*..4.14+0-'%(((*1-'-,.0.,)*,6((,1-4)%*(('*+$/,&)&(%&'&**'(((58+-/5,-10/'550021/(*&%&/.22)-,,+,''*1+,.-*./+.-+.+*'&2+11625%20(143-/.-+%**.+,--/'$%&%+((%'%&%%&$',-/--%',*.&&&)%+(0/*-'($%&%'&$)((+&+38543/'.)($%%)/4.*///0436%.)7,,7**0('')%'&%+$*33+*-0&)&$%%$(()*),''*,*)606,3,*(%')''**,+*.65200(&%%&%,*&5-/5%1,,'*&)+224-/,-++%&&).%()'),.,*)(*40+.-597/6&%**),48/-+)(%%&*''%)%40&+&'&&$(*-&())'))))'(1-+*++).,'.-&&'*%'+'-&.*.'02(*%))*,,,.
@71c8741b-92e5-4713-8de8-fe5f6b131ec2 ch=396 read=66626 start_time=2019-12-13T06:55:08Z barcode=BC01 runid=2c9cf7bc05858273f10e7d7ec552fc0bd742dc3e
CTCCTACGGGAGGCAGCAGTGGGGAATATTGCACAATGGGCGCAAGCCTGATTACGCCATGCCGCGTGTGTATGAAGAAGAGCCTTCGGTTGTAAGTACTTTCAGCGGGAGGAAGGGGTAAAGTTAATACCTTTGCTCGTGACGTTACCCGCAGAAAAGCACACCGGCTAACTCTCGCCAGCGGCAACCGCGGCCAATACGGAGAATTGCAAGCGTTAGTCGGAATTACTGGGCGTAAAGCGCACGCAGGCGGTTGTTAAGTCGGATGTGAAATCCCGGGCTCAACCGCAAGTGCATCTGATATACTGGCAAGCCAGGAGTCTCGTAAGGGTAGAATTCAGGTGTAGCGGTGAAATCGTAGAGATCTGGAGGAATACCGGTGGCGACGGCCCCTGGACGAAGACTTGACGCTCAGGTGCAGCGTGGGGAGCAAACAGGTTAGATACCCTGGTAGTCCACGCCGTAAACGATAGTCGGCTTGGAGGTTGTGCCCTTGAAGGCGTGGCTTCGAACTGGCGCGTTAAGTCAACCGCCTGCAAATTACGACCTGGGTTAAACTCAAATATGAATTGACGGGGGCCCGCACAAGCGTGGAGCGTAATGGTTTAATTCGATGCAACGCGAACCTTACCTGATCGCCCGACATCCACGGAAGTTTTCAGAGATGATGTGCCTTCGGGAACCGTGAGACAGGTGCTGCATGGCTGATCATCGTGTTGAAATGTTGGGTTAAGTCCCGCAACGAAGCTATACTTATCCTTGTTGCCAGCGGTCCGGCCGGGAACTCGAGGAGACTGCCAGTGATAAACTGGAGGGAAGGTGGGATGACGTCGAATATGTAGCCCTTGACCAGGTTCCCGATCGCTACAATGGCGCATACAAAACGACCTCGCGAACAAGCGGACCTCATAAAGTGCGTCGTAGTCGGGTTGGAGTCTGCAACTCAAATATGAAGTCGGAATCGCTATTGTCGTGGATCAGAATGCCACGGTGAATACGTTCCGGGCCTTGCACCGCCGTCACACCATGGGAAGTGGGTTGCAAAAAAAGTGAGTAGCTTAACCTTCGGGAGGAGCGCTACCACTTTGTGATTCATGACTGGGGTGAAGTCGTAACAAGGTAACCGG
+
.660028.85-043447.-1/(&')&*&7'&(*+300+)65+506)-)**.5%&'&(*)+-6923//.,)*$'+0-',-&+(1227,+(*&(+..&(+,2;<4/1118.(+.-0)0/*')4,**,0,,-8/49.,544'2+/2/:0/3:3'0,,00(+%)).)03,(0.-6-,+((&*,',+(.,./2;+/1'%$*%&(++-.)($)%&(.1+./16,'-/-.3,4/345;;;97888,*++413/2.-371759++6/4.35(3/1,2-/73+87-/96786/(0($+$*+0/0./01/....1234331+'/'%(('*+21650-&346*1&0'5,7&/-.-,*+./02,%%%*+./330../0;::/-.-0-15/--),+(''*)08:0')6:79,,*%('*&&'//519+33320*+,/0511)%$&,12.,),'2,)+,-.;3-1/.-/02-)+02:9::<70-+,$)-.4*&$%+((+*0:0106<)*()&%('),0/3//30'%'&&&-../20923+/10368+.,''&&%&%%&)*)2/**.0)*'04*/724/))''.+0+,*/(040),/*(.-/04*,)'*0)**+-,40-77;3948:0.-.-/862/0)(-(/06124./&,..12,*,.3/:3,/48+4+*5:+.'()*+.-+'%.),:9;84;525292832-./&.)-+,'())+.63300.*'+,,22474.81+,2;341/814--50()2-),'('**-%*$'&&*+6-00)0,('*)-018:3+1)1+1961100/)',+*.,+**0.(,++./6<899:;,1/(*.,/..751289:641$(('&&%'%)*3.,+(,..,&&*)(*)())%&)/.1-:,+3..//10*2-)&(*0/,-/'.'*(**'(+4866654&&4:64769::924./+2,:,0)*,((,/246.7-/.(-(%%&&(,)),563646242'&'%*/*:19.12)+(4,47+,-.6123;957.054*+0)3))&$##'.(26,.3/.,-6-/7;8.*)+.67190/06874,(*+&&**+(,//31397:8)5-(.+'*,*+(%)-)+.71.00237433/3568972+/.2-.00.16720+0,4/4052
@9a3a93f1-294b-4b42-8283-ad4a96a0ca1f ch=92 read=91403 start_time=2019-12-13T06:55:17Z barcode=BC01 runid=2c9cf7bc05858273f10e7d7ec552fc0bd742dc3e
TCGGTACTTCGTTCCAGTTACGTATTGCTGGTGCTGAAGAAGTTGTCGATTGTGTTAGCCACTGCGCCTGTCGCTCTATCGCCGGTTGCAGCGGTACGACTTCACCCCAGTCATAGCCGAAGTGAGTAAGCGCCGAAAGGTTAAGCTACCTCCTTTTGCAGCCTCCACGCGTTGGCGGGCCCGGGCGGTGTGTACCGGGCAGAGACGTATTCACCGTGGCATTCTGATCCGGTGCTTGATTCCGACTTCATGGAGTCGGTTGCAGACTCAATCAGTTGCAAGCCTTTATGAGATCGCTTGCTTGCTCTCGCAGAGTCGCTTCTCTTTGTATGCGCCATTTGTAGCGCGATGTGTGGCCTGGTCATCAGGGGCCATGATGACTTGACGTCATCCCACTATTCCTCCAGTTTTATCACTGGCAGTCTCCTTTGGGTTCCCGGCCGGACCGCTGTAGCAAAGAGGATAAGGGTTGCGCTCGTTGGGACTTAGCCCAGCATTTCACAACACGGGCTGACGACAACCAGCGCAGCACCTCACCACGGTTCCCGAGGCGGTTTCTCATCTCTGGCTTCCGTGGATCTCAAGACCAGGTAAGGTTCTTCGCGTTGCATCAGATTAAACACATGCTCCACCGCTTGTGCAGGCCCGTCAATTCATTTTGAGTTTTAGCCTTTGGCCCGTACTCCCCAGGCGGTCGAGCTTAACGCGTTAGCTCAGGCCCACGCCTCAGGGCACAACCTCCAAGTCGGCATCGTTGCGGCGTATGGACTGGGGTATCAATCCTGTTGCTCCCGCTTTCGCACCTGAGCGTAGTCTTCTACGATCCAGGGGCCATAGCCGCCGCAGTATTCACTCCAGATCTCTGCGTTTTACCGCTACGCACCTGGAATTCCCCTCTGCAGAGGACTCCAAGCTTGCCAGTATCAGATCGGTTCCCAGGTTGAGCCCAGGGATTTCACATCGACAACAAATAGCCGCCTGCGTGCGCTTTGCGCCCAGTAATTCCGGTCTTGCTTGCGCCCCTCCATCAATACCGCGGCTGCTGGCACGGAGTTAATGGTGCCTATTCTGCGGGTAACGTCAATGAGCAAAGGTATTAACTACTCCTTCCTCCCGCTTCAGTACTTTACAGCGAAGGCCTTCTTCATACGCAGCGCCGAAACGCATCCGAGCGCCCATTGTGCAATATTCCCCTGCTGCCTCCCACGTAG
+
%#'%&$)*.+)036'&(7,*+*,&''%(-/2-0//+,*&&%(*.()$("&$#&,(*(%'%%'&%&#''($+1,///)+.+%$&'**0%+#$#&'*),.-/.4-*--.,&*+0-+*%'%%)%'),%'(42,.+/..-2+)--3.0',+%/,)'%%&'('*+')(%&+&,*/+)++)%(,+-+).56..202.%*&()*,'$$&%(0/:::9:4./1-/-7/.052-02)/'&$(#$$%(*18.2./20035789000*).,33827777809/-$%*+$%%&%'%&)%%&*(*)+1())*&'&'(),..1.2%'(+25/00603268-&%&'+2478.57**0,++%&')*$'%%&*/4.0854%/$'*'1601.-**+**..64485333-32,).+-1400/11,./94.+84115/9443660.'()(''.3800,,316(2*.5)'(&''#$-1.(%)+.17.,.).7**$%'('1*+.5)&'&&%('()'*++65/%%,++(0*.2.)0%20*.),05-.+'+(++',))*'*'&(*.,8*0)'&(&*$%&(+)*+-000.-$&'(/24/12/,,'/4-2+*+**)()&(&)3:610-)'&)(%'*,3++//1.41-(+.++--48114(''')+',$*&,/'&45776:7*(24.*)32<;3+$)&'-'+*.7-',(****+')).)0989(%%()+,(*,4.0-'')+.)-*.-($-(+,-.*--''%*14/803+5+112142.14026*+&+)&%%$'1)()$*.../1-*5///0*07.1/84)',054/*,+//0*(.-%&%%'(.*($$$$&'/,*0772*.%%&#(''()&)%'&'*/.)+*7(**11-))'&)(+,/'%(-+.4./%+(+.+'&((-*)+,+)*'$%$&$'-)-),%+''),-+03%(.,-.,/+.+(1.7.3/*,.'.-..83'&..-'2,''((**(()&*4-2;:,.-4059:...--31++-,-%((++(',,-20-1')$-$)(&(,((*&,,2-,14'(%&(/)*95,2*))-.30/*%)%+%&*2-*'*).*+'($.3//0-,.+)+0-241/..')*-21)-0--,,-'''#'(+2060*+/1*%(&%'%&*%)*,'&(,+.,+..-/.(,--51334704(10&&$%))$&%&(+1*)&)*+/.0*/301+5+7-64952-%''***-6-86*$)*/43
@d7836273-7387-47b5-9826-4c56ea1b51ab ch=366 read=96423 start_time=2019-12-13T06:55:12Z barcode=BC01 runid=2c9cf7bc05858273f10e7d7ec552fc0bd742dc3e
CCGGTTACCTTGTTACGACTTCACCCCAATCATCAATCCCACACCTTGAATAGCTCCTTCCTTGCGGTTAGGCCCACCGGCTTCGGGTGTTATCAACTCTCGTGTGGTGTGACGGGCGGTGTGTACAAGGCGAGAACGTATTCACCGCGACATGCTGATTCGCGATTACTAGCGTTCCAACTTCATGTAGTCGAGTTGCAGACTACAATCCGAACTGAGAATGGTTTATGGGTTTTGCTTCACCTCGCGGCTTCGCTTCCCTCTGCACCATCCATTTGTATGCGTGTAGCCCAGGTCATAAAGAGGGCATGATGATTTGACATCATCCCCGCGCTTCCTCAACTTGTCACTGGCAGTCTCGCTAGAGTCCCCAACTTAATGATGGTAACTAACGATAAGGGTTGCGCTCGTTGCGGGACTTAACCCAACATCTCACGACACAGGCTGGCGGCAACCATTACACCACCTGTATCATCATATGGCTATCTCTCCATCTCTGGAGCCTTTATGAGTATGTCAAGACCTGGTAAGGTTCTTCGCGTTACTTCAGATGCGACCACATGCTCCACCGCTTGTACGGGCCCGTCAATTCCTTTGAGTTTCATTCTTGCGAACGTACTACTCAGGCGAATTATTGCGTTAACTGCAGCACTGAACTTTGACATCAACACTTAGTACTCATCGTTTGCGGCGTGGACTACTAGGTGCTCTAATCTATTTGCTCCCCCACGCTTTCCGGGACTGGGCGTCAGTTGCAGGCCAGATCGTCGCCTTCGCCACTGGTGTTCCTCCATATATCTACGCATTTCACCGCTACATGGAATTCCACGATCCTCTCCTGCACTCTGGCTGCCTGGTTTCTATGGCTTTACTGAAGTTAAGCTTCAGGCTTTCCCTGAGCCCTTGCTGCCGCCTGCTCCCTCTTTACGCCCAATAATTCCGGATGGCAGCTTGCCACCTACGTATTACCGCGGCTGCTGGCGTGGTTAGCCGTGGCTTTCTAATAAATTACCGTCCTCGGCTGCATTTCCTGCCGCCGTTCTTCCTTTATAACAGAAGTTTACAATCCGAAAACCTTCTTCCTTCACGCGGCGTTGCTCGGTCAGGGTTTCCCCATTGCTGAAATTCCTACTGCTGCTCCCGTAGGAACAATGTCAGCACCAACAGAAGGGTTAACACAAGACACCGTCCAGCTTTCTTTATTTTCCAGCAATACGTAACGTAG
+
461058&-.1.*54.16379:0+-.1*,8/0-015;409-(+*1*+'$%.%&,.76248.*,1052927)042;()21.0,./3+5+,&/.-.454403.2/32+.4433235106225.13330735433)'*,0.*2/3;4345243-2.53765/2.-*,2229154202/-59.1)+)/+$+&'*/2/-,.16(+',/32567:753+$**',00597746;8,34:3659/)+09068;983+'**1;0'*0/-:04565546<79;;82:.,//2&0,.+(+-/5*(*((*'(+0.)%,-3**2..010:<8/))%)*:,;73+-/*,0.1,+.(1).-)++$'()())+1337006/-.//.89-,/++,./***+,-.30113+,++,2,.-3*7/11889.8/-05:931/100,0,-0+../7/'*+*1,/('.-+-,+.210//3).&&)-15-163200..$),()),$)*,0633315:89:93586*-0+1/,&,&''*,7679446779516/4/.14988;3220/2&.084--*,((&(06.../0..02.33,,0(+.&2*1,22(%*-)81;6-0731130<:109<71;11('**)1,*,$%&++,13()),-+0.+,+1,9,778:6331322790023/02:::33-'*0+./)(+0-.00.1;;),*500089.67566/-'&$%(+.01..,..92+,006:81(+)*5:-.1/;76664,01//0'+7,&,$'*$&'&157572+(&(((+2256768413711+.2/004247711/1.3;.,-8-:8832**-/0.3032,./124(*--.41571202+*//055:675.:911,),'&'*'(//0.,-2<69-2271.0710:/-6)(((41:.1.,*%(,3368421-47++.44-*1//2.12243540'8)84'.0,++((*24-2803525216$((%'-3012652--)(&+/.,,0,*.082.::,,/3+1.)*+*3:764),)0*)**1**7354115:47<79834915497000(1*&(&'2:6.02;;41--593098<89::90;1./33.74/14,-.+.+,,24:60:*278612811$%''&*',)&#*(*.3342:2)*5/92712:;820,)*+&416.91-,+),&1+**)((---..148546&%$',44,/2&(+-0-'-,,10;1,14,.)'$##$
@31287bb9-d5bf-4db7-a6b7-224e7846c77f ch=252 read=130554 start_time=2019-12-13T06:55:11Z barcode=BC01 runid=2c9cf7bc05858273f10e7d7ec552fc0bd742dc3e
CCGGTTACCTTGTTACGACTTCACCCCAAATAATCAATCCACCTTAGACAGCTCCTTCCCTTGCGGTTAGGCCACCGGCTTCGGGTGTTATCAACTCTCTGTGGTGTGACGGGCGGTGTGTACAAGGCCCGAGAACAGTATTCCACCGCGACGTGATTCGCGATTACTAGCGATTCCAACTTCATGTAGTCGAGTTGCAGACCTGATCCCGAACTGAGAATGGTTTATGGGTTTTGCCTTCACCTCGCGGCTTCGCTTCCCTCCTGCACCATCCATTTGTAGCACGTGTGTAGCCCAGGTCATAAGAGGGGCATGATGGTTGACGTCATCCCGCCTTCCTCCAGCTTGTCACTGGCAGTCTCGCTAGAGTCCCCAACAATGATGGTAACTAACGATAAGGGGTTGCGCTCGTTGCGGGATAATAACATCTCGACACGAGCTGACGGCAACCATGCACCACCTGTATCTCATATAGCTATCTCTCCATCTCTGCCAGGCCTTTATAGGTATGTCAAGGACCTGGTAAAGGTTCTTCGCGTTGCTTCAGATTAAACTGCTCACGCTTGTGCGGGCCCCGTCAATTCCTCACAGGTTTCATTCTTGCGAACGTACTACTCAGGCCAGATTACTTATTGCGTTAACTGCTGGCACTGAACTTTGACATCCAACGCCGTGCTCATCGTTTACGGCGTGGTTCCTGGGTATCTAATAATCCTATTTATCCCGCTTTCGGGACCAGGCGTCAGTTGCAGGCCAGATCGTCAGCGCTATGCAAATTTCCTCCATATATCTACGCATTTCACCGCTACGTGGAATTCCCCGATCCTCTCCTGCACTCTAGCTGCCTGGTTTCTATGGCTTACTGGAGAGTTAAGCTTCAGGCTTTCACCACAGACCCTTGCTGCCGCCTGCTCCCTCTTTACGCTTAATAATTCCGGATAACGCTTGCCACCTACGTATTACCGCGGCTGCTGGCACGTGGTTAGCCGTGGCTTTCTAATAAGTACCGTCCCGCTCGGCTACCATTTCACATAGCCGCCGTTCATCCTTTATAACAAAGAGTTTACAATCAGAAACCTTCTTCCTTCACGCGGCGTTGCTCGGTCAGGGTTTCCACATTGCCGAAAATTCCCTACTGCTGCCTCCCGTG
+
78&,./)07582/5)/0679;87/94,&*)&%.,0.6152*,)+**,31(*-6889;.;,+1/04261)7::328122./525<:54,9---+0*))+)').06565001/76335501/0/31/2.22,,-1-)/(-0-7:3'(345:972)/+*3.-+512290/.--/..501,,&+*,.-13245775./-900/940*((&&&&''*-,*(-)*2.045<;/36<.289-(*(-,-+0//0,+-3./6946850:/+,/,-.1283;:7256**+(**)).-+0%%((13.*.453456;((*568323/.--205--28897-90.)588;99150.-/.-(,.57/50/.25-*-,-42(),*077)2-022.**,2'-*,*-2/344601/37.17///..0.2711/;63.*,&)-++.894452,2)'1204151*/487872--,/008177000006%/)***+,-./-''*315442,*'$$.*,)&(,*+%***+-$/3*'))*%**)2//7+-6/;88<:6633.+,5.1*),/-3:8)$$&)-+,,/30/1986,).30%$'),:9;86..*,,,34;;968;+7(&(+)./-4355-/00)./*,%((*(((1*+31--*0(*(*/))(*/..1449:536/..83610222340-,(+--5::2587,1,955551560.-.2,*-,3*,.,.31442(40'$.,40(,0:950:+()&%'/86581.8..../748-,-+)''$$%'$$&$&#&$%$$#%)&(3:31-.-123+3/014;:3358565*+&'&,(',''')%'(11612156333./010&+/**,.*386;;34363:629112.-(($'(0--+..7/'074587/()*(*+446:3-7,.065;36:9/.*,5/).38,',)+-,//-479:++-4+/(''#&-),3:,021/44452<0/0(,.10146874/(/+,&-21//36&5*7,.9*,')*-2-',+/7612,'$,-*-((,#'-)3:.*(*$&('+*,11/27'%**+-5,+/3744-)&*(,;7134720%%-($031501941-5,+-1/-6/.2100680;5;27870;43+)+,03398.+033//53+(/11111357/860*)*
@b6d353f9-36cf-4594-a528-8165c0103672 ch=305 read=115789 start_time=2019-12-13T06:55:26Z barcode=BC01 runid=2c9cf7bc05858273f10e7d7ec552fc0bd742dc3e
CAGGAGGCAGCAGTGGGGAATATTGCACAATGGGCGCAAAACCTGATGCAACCATACCGCGTGTATGAAGGCCTTCGGGTTGTAAAGTACTTTTCAGCGGGGAGGAAGGGGTAAAGTTAATACCTTTGCTCATTGACGTTACCCGCAGAAGAAATACCGGCTAACTCCGTGCCAGCAGCCGCGGTAATACGGAGGTGCAAGCGTTAATCGGAATTACTGGAGGCGTAAAACGCAGGCAGTTTGTTAAGTCAGATGTAAAGAAATCCCGGGCTCAACCTGGGAACTGCATCTGATACTGTAAGCTTGAGTCTCGTAGAGGGTAGAATTCCAGTGTAGCGGTGAAATGCGTAGAGATCTGGAGGAATACCGGTGGCGAAGGCAGCCCCTGGACGGAGCTGACGCTCCAGGTGCGAAAGCGTGGGGAGCAAGCAGAGTTGGATGCCTGGTAGTCCACGCCGTAAACGATGTCGACTTGGAGGTTGTGCCCTTGAGGCGTAGCTTCCGGAGCTAACGCGTTAAGTCGACCGCCTGGGAAGTACGGCCGCAAGGTTAAAGCTCAAATGAATTGACGGGGGCCCGCACAAGCGGTGGAGCATGTGGTTTAATTCGATGCAACGCGAAAGAACCTTACACCTGGTCTTGACATCCACGGGAAGTTTTCAGAGATGAGAATGTGCCTTCGGGGTGAGGACAGGTGCTGCATGGCTGTCATCAGCTCGTGTTGTGAAATGTTGGGTTAAGTCCCGCAACGAGAGCGCAACCCTTATCCTTTGTTGCCAGCGGTCCGGCCAGGAACTCAAGGGAGACTGCCAGTGATAAACTGGAGGGAAGGTGGGGATGACGTCAAGTCATCGCCAGCCCCTTACGACCAGGGCTACACGTGCTACAATGGCGCATACAAAGAGAAGCGACCTCGCGAGAGCAAAGCGGACCTCATAAAAGTGCGTCGTAGTCGGATTGGAGTCTGGCTCGAGCTCCATGGGGATCGGAATCGCTAGTAATCGTGGATCAAGAATGCCACGGTAGATACGTTCCCGGGCCTTGTACACACCGCCCGTCACACCAGGAGTGGGTTGCACCAAAAGAAGTGAGTAGCTTAACCTTCGGGAGGGGCGCTTACCACTTTGTGATTCACTTGACTGGGGTGAAGTCGTAACAAAAGGTAACCGG
+
(&)*%+.+*...66037',**+2-*,3234227521.495+667756792/29/7(8;597752(%%()'3286980;96:/-5:0*2.-.6:-,*+(,*4/',/+3)23*(35,).7.8./.,.3,+/00/:0..2.0420:.*,0.2,)-+%$%'(&',,/5/125147870/-)+10//,.+;,,,7./),*+,666/12/:09/5*4-*8))*4/)(*,21/73,&.,//7:9%-/6..2749+.96799754**$)+*)3/*(34509.853336-/*,7555455123.,/-*..((%%*),-/14575,(.1*,*-'+)*'%$&,-.0222:61.43-/+,,*)+,,10(0)'0.+:65;:495641(+).,8,35151*+677,(%$&%',,-//1))3975.()*''(*117;0*-.0;)2/1&'&8&)./(..+08956751,-+/8669<89100.0432/4.6.11/05+**2.')-)+0302,%++/.0(0*,-,1/8,--)0+6+224-01:8885,(()(%-*+-:55271.)0,96:5,-/06;;615071515+8:8,06/.-,/-4457:860*,+01.0064;5656;6-++*+.(.'++00*(-1..++(((,141)+-0/.02393**-+6(1+0/:980-+,./2/-+*.*,136:393&(+&&'&(*/.$)&').098371530--,$''(*.138:811+,)/1,,-8447349452278(*2112.+)&*+3.3)1,&%''-2()4-,13/360/0/85604+7,$/1/50/2'&)))'+,74)46.-+*,.592331-(.-)0/,5.-3981556888574+.5273%%$'()14,)('')*47(,59461,$&'-'/242330-3//0666997+&($')&('')7.6,++)(''+36(*/,/,)%%''*.21*01276878:9938,.(5()(%$$%"$%$$$%'%'*,-,)*00)()2(2,7475550011744498;654+'(397750,,.-.''7648234/21*.***-)%'()+,*0750;6/04,/$&&((%%&)+02/1))'++.64)'*)&&'#(++,,*-01/4377,98).3*+-/08/.4301075./1217.('(%+$,-7350-+/,)(*((.22177+,.77399,8
@3108c971-2eaf-4b65-87d6-78ffc9b14366 ch=30 read=59653 start_time=2019-12-13T06:55:19Z barcode=BC01 runid=2c9cf7bc05858273f10e7d7ec552fc0bd742dc3e
CTCCTACGGAGCAGCAGTGGGAATGTGCACAATGGGCGCAAACACAGTGCAGCCATGCCGCGTGAAAAGCCTTCCAGATTTGAAAATACTTTCGCCCGAGAGGAAGGGGTAAAGTTATACCTTTGCTCGTGGCGTTGCCGCAGAAACACCGGCTAACTCCGTGCCAGCAGCCGCGGTAATACGGAGGGTGCAAGCGTTAATCAGATTACTGGGCGTAAAGCGCACGCCAGGCGGTTTTGTTAGTCGGATCGCGGGCTCAACCTGGAACTTTGATACTGTAAGCGGAGTCTCGTAGAGGGGTAGAATTCCAGGTGTGGCGGTGAAATGCGTAGAGATCTGGAGGAATACCGGTGGCGAGCAGCCCCTGGACGAAAGACTTGTGCTTTCAGGTGCGGCGTGGGGCAAACAGGATTAGATACCTGGTGATCCACGCCGTAAACGATGTCGACTTGGGGAGGTTGTGACGTAGCTTCGGAGCTAACGCGTTAGATCGACCACTTACTGGGAATTACGGCCCGCAAGGTTAAAAAACTCAAATGAATTGACGGGGGGGGCCCACACAAGCGGTGGAAGCATGTGGTTTAATTCGATGCCGCGAAGAACCTTACCTGAATGTATCCCACGGAAGTTTTCCAGAGATGAGAATGTCTTCGGGTCGTGAGACAGGTGCTGCATGGCTGTCGTCAGCTCGTGTTGTGAAATGTTAGATTAGAATCCCGCAACGAGCGCAACCCTTATCCTTTGTTGCCGGTCCGGCCGGGAACTCAAAGAGACTGCCAGTGATAAACTGGAGGAAGGTGGGGATGACATTAAGTCATCATAGCCCGCTCGACCAGACTACACGTGCTACAATGGCGCATACAAAGAAGAAGCGACCTCGCGAGAGCAAGCGGACCTCATAAAGTGCGTCGTAGTCCGGATTGAGTCTGCTCGTCCATGAAGTCGGAATCATAGTAATCGTGGATCAGAGGCCACGGTGAATACGTTTCCAGGCCTTGTACACCGCCGTCTACCATGCGAATTAAGGTTGCAAAAGTAGTAGCTTAACCTTCGGGGAGGGCGCTTACCACTTTGTGATTCATGACTGGGTGAAATCGTAATGAG
+
-..(((-+2%'''()'12,.+&)&$-(**,5--*/-,)-/2+-((%$+&-+,/30:875/1/00,-/1*+7/01)')*+*&$'--))&).,'(&'*))',&+'())+)$&*96.4..*)01/94/044//.3250:&.3'*('+*)+-.1-..-.401254775;3/.--2/3406/03003621++'('+,0&,+3+8'')$)+*2+2.0531,.+,/)./001*.+*-44/44:80%/6-/00+-$('$&'.0/0--%-$$&,%&(%&&&(0'/02&(+.0-3*,.2366780+.15-.++,+-+6(&4,.-*',+),*+,54/28463.*'(+,/00*+,+60)--(-.11-(%'))*343.),231**,(&(+&&''%&),,/+234-4,(%'$**+)+,4.2*13,11,(+--45)/+**&,-)(+,3468:;8.-,++00)&'%$)--(%*)4-,'($**-)),,20,-*)++/,+)-()+.%'*+*+05&)%$$#%$'&%%)&%%((/6.*+1,)/1726835,1-.,4/.+),.,*+(*(..232.(+($'(,-**+16511%'%,'-'(+16<;/:7<7223010030..+&(*%'%(-1/.%$''**-//*)116-2-+8:*-()**(+,,-..:4-)#',)(,&&&,65777727775650202/843099887,-/.087.6.*+.046.*0+$,%,)(&'%(/3**.536,-)).73101*+0.13*+97017(-*.,83/36360564856:691*%)*,3133-/10001932162/'+)/),,*5:7021.0$1')'(+/0:9.,)-+12&'')*331/(&($$(()*/1440-+-+&*,/66656,2+()(%)&(,-67757591/''&*(/*//:64422.,1/''&&*-/1+2)))*(6-/.0+&(**(/061()+((*..2..1155423*)*++-7442;05../+%&+&*(&*,53(*51-012;,1)#**,&'(%%(*+-.('(&(($$,'&((+)%&('%$+(11,-30*(%&%((($&&(.,-%&*'(/3/&(/00.-,0),*$+/5:--.337/.14.*%',,))))%)+%,%%'*%'
@4fb88517-a5fa-445d-a384-61a31bb0188e ch=150 read=63653 start_time=2019-12-13T06:55:26Z barcode=BC01 runid=2c9cf7bc05858273f10e7d7ec552fc0bd742dc3e
CCGGTTACCTTGTTGCGACTTCACCCCAGTCGCCAGATCACCAAAGTGGTAAGCGCCCTCCGAAGGTTCCCAGCTACCTACTTCTTTTGCAACCCACTCCCATGGTGCTGACGGGCGGTGTGTACAGATGGCCGGAACGTATTCACCGTGGCGTTCTGATCCGATTGCTTGATTCCGACTTCATGGAGTCAGGTTGCAGACTCAATCCGGACACGACGCGCACTTTATGAGTCCGCTTATACTCACCGGAGTCGCTTCTCTTTGCATGCGCCATTGTAGCACGTGTGTAGCCCTGGTCGTAATGGGGCCATGATGACTTGACGTCATCCCCACCTTCCTCCAGTTTATCGCTGGCGAATTCCTTTGGGTTCCCGGCCGGACTGCGCTGGCAACAAAGGATAGAGGTTGCGCTCGTTGCGGGACTTAGCCCAACATTTCACAACACAGGCTGACGACATGTGGCACCTGTCTCACAGTTCCCGAGCGCAATCCATCTCTGGAAGGTTAGCCAGGATGTAAAGACCAGGTAGGTTCTTCGCGTTGCATCAGATTAAACCACATGCTCCACCCTTGTGCAGGCCCAATCAATTCATTTGAGTTTTAACCTTGCGGCCGTACTCCCCAGGCGGTCGACTTAACGCCGTTAGCTCCGGAAGCCACGCCTCAAGGGCTGCAACCTCAAGTCGACATCGTTTACGTGATTTCTCCAGAATTATCTAATCCTGTTGCTCCCCACGCTTTCACCTGACGTCAGTCTTCGTCAGGGGCCGCCTTCATGCCAGTATTCCTCCAGATCTCTACGCGCATTTCACCGCTACACCTGGATTCTACCCCCCCTCTACGAGACTCAAGCTTGCAATTATCAGATGCAGTTCCCAGAGTTGAGCCAGGGATTTACATCTGACCTAACAAACCGCGTGCGCTTTACGCCAGTAATTCCGATTAACGCTTGCACCCTCCGTATTACGCGGCTGCTGGCGCGGAGTTAACCAGTGCTTCTTCTGCGGGTAACGTCAGCGGAAACAAGGTATTAACTGCTCCTTCCTCCCACTGAAAGTGCTTTACAACCCGAAGGCCTTCTTCATACACGCGGCATGGCTGCATCAGGCTTGCGCCCATTGCAATATTCCCACTGCCTCCGTAGGAG
+
((--1.'(&()$/5&,-'1/0.'-'+))+/4)*'''5/.+-+164//051.((*+,0100--/2//-&%&&(%&%'*1-&+-;/866)$%'$+,.)++19/0:98/,'))+;29:5.13,.)0)+&'%&%)()+.,-+'+'-*)(24582:1(*614001,+*)**$%&&(,:988634463,-/*)+-.&'/37'3&)0224-;26-611/%''*--2.1,--50'&&&-+2**+50.+*%'*)0-/*'++0.42418-/75***.0340:)0*&'('('**234--1125812:9906),'$'*,06642321-3/40238661,867,&*(.63,-,.**29-01.*0-/.-&%#((.(+50*-)30-')(,0+..+*'%)(..01*/*+.2,(5)2.('*+6:13*,0123701,82.+-)($1,+/2053:6105030(/''2010'06+5.,'$$%&*-4,/56.1)+)16122*)''(&,+2.),-211-(,***',,)($&%$)*&($&''(')+-)-)+%+-(3..:85764:*,/27%&,2-3:874+,-**,,8+*2,%&)*,/)$(&&&$')+,678:8,11)**,/9:+1-*'&&%(0-6-4534-537+*06,3++*-+,/-4++&)&(-4-*++3,2.*,%')(+16;8827+12.,$.+..706(4,4/...-27-63-)*)''&).+''*(*%.&5*0263374599478.13168+*.)(,.(+%'**++035627667:4225(+34,0/47/0.,')$.4&*+(+1/.-.*+,472-,+)+(1-249<933585887510,)%)*0.6/11784852,46682210.16./,.25*6)/+40125454-/127:68/.+(+.9.-/38*3-(%2+)$%(1130,21)-/)241*)'&*11/.,4.*%)())(*/174:30..1.,.,)///+,,56843113,5,(,&''.,006533,+,'/&)5+($1.5785652..1-3260:..2:3226&'&*+*2++56&0**-1/,(0$*+.6-33-+57/*533-1)*./+,.*')*'++&&'-*-,.1427<:450/&.-/05,'**3/,,---7&05/1/-//49,'+)()*5.///63-&)(()-+19*035*.*
@6c2cf451-d4f7-4df6-8d77-895ad715b72b ch=3 read=36832 start_time=2019-12-13T06:55:30Z barcode=BC01 runid=2c9cf7bc05858273f10e7d7ec552fc0bd742dc3e
CCGGTTACCTTGTTGCGACTTCTTGTCGCTGACCCTGCAGCCACGGCTTCCGCTGCCTCCTTGCGGTTAGCTCACGGACTTCGGTGCCAGCTCTCATGGTGTGACGGGCGGTGTGTACAAGACCGGGAACGTATTCGCCGCGACATTCTGATTCGCGATTACTAGTAACTCCAGCTTCATGTAGGCGAGTTTCTACAATCCGAACTGGAACTGGTTTTAAGTTTGGCTCCACCTCGCGGCATTGCATCTCTCTGCTTTACCAGCCATTTGTAGCACGTGTGTAGCCCTACACATAAGGCATGATGATTTGACGTCATCCCACCTTCCTCCTGGTTAACCCAGAGCAGTCTCGCTAGAGTCCTCAACTAATGGTAGTAACTAATGACAAGGGTTGCGCTCGTTGCGGGACTTAACCCAACATCTCACGACACGAGCTGACGACAGCCATGCACTGTCACCTTGTCCCCGAAGGGATTTCCTCGGTCGCGTGTGCAAGGGATGTCAGAAGTGTAGGTAAAGGTTCTTCGCGTTGCTTCGAATTAAACCACATGCTCCGCTACTTGTGCGGGTCCCAAATCAATTCCTTTGAGTTTTAATCTTGCGACCGTACTCCCCAGGCGGAATAAATGCGTTAGCGGCGGCACGGAGATGTTGAAACCCCCCACACCTGTAGTATTCATCGTTTACGGCGTATGGACTACCAGAATTATCTAATCCTGTTTGCTCCCCACGCTTTCGAGCCTCAGCGTCAGTTACAGTCAGAGAGTCGCCTTCGCCACTGGTGTTCTTCCTAATCTCTACGCATTTCACCGCTACACTAGAATTCCACTCTCCTCTGCACTCTAGATAACCAGTTTGGAATGCAGCACCCAAGTTGAGCGTTTCACATCCCACTTGGCCATCCGCCTACGCTCCTTTACGCCCAGTATAAATCCGGATAACGCTCGCCACCTACGTATTACCGCGGCTGCTGGCGTAGTTAGCCGGGGGCTTCCTCCTCAAATTACCGTCATTGCTTCCTTGAGGGACAGAGTTTTACGACCCGAGGCCTTCATCACTCACGCGGCGTTGCTGCATCAGGCTTTTCGCCCATTGTGCAATATTCCCCACTGCTGCCTCCGTAGGAG
+
64/-6--7566+3,((0/350*'&%'2,/462690,,1-')'$%('(&%(-),-769586,7-31/7.)),-,3417**+-/&.1,,1-...,**/278322100&37116---02/,1*&).1)766774:55;2(./+.1393999/12;;7-231341013++-,//.-++-.10$)%&(,30/,/194**'&.761**09976-'-.01.5;;2/6029.-6+/0965:5549356417/005442100)%)+*'1...6/168++.,.-%++.--()+..3/+,.*-,,+%/1,-312213495./28:976147,,002054/4++5250/++(('%)2.046671222++,-3432,-*--4,++)%(*/854).)()224-2.-5-/.12583900.7/1+'(/7-63-0+-++,,+.1,4653/1/11-35795*6;5,*-%&&',,)0//20/210)%&('&&$+1*9;:62'4$))--+,-02.)2/::8593+****-,(+**-8+*-0:01;7','(*.0722,)../2;5;<34457799961/-*/**,13/582400*.,*,-46;906;;/2-5:<-161101---04<69355169..2984823''''%(5161005/63,30.02,*+&.'*2-,8607947-+,,.)'%+*-057;889:208-)**00/:1247587467.2&(.++/479;::99705-+0-973+/1./0:0-34//,)/.-1229653:232547,),,++/066:4;48;<6656601,+&,+02..6/0/23676757<;689:77746+0-(&'%+&++)))+)-&%'&%)')*0)+*--*))0.61;:2869868333./5+02-,80/,0*(24'%)**,20%'&%-'$&--),-/94361.0/1*33+,-/9))()'$+.3,.6191:5961322275328322-5.32058660:1117.**('').3;2215++03(/443+*+%('00,0-*/3.23./0()*0-$#$%%-2:05-/&..0-(%')-19.++++0749678;5534(),,2---5:254,+*)*&19,0:4*5+69-(//.)++)/./024:;4'('&(*')-,60'(*50-,
@425adeff-01d4-4a17-a1c1-e317909e33ed ch=380 read=122013 start_time=2019-12-13T06:55:54Z barcode=BC01 runid=2c9cf7bc05858273f10e7d7ec552fc0bd742dc3e
CGATTTACCTTGTTACGACTTCACCCCAGTCATGAATCACAGAAGTGGTAAGCGCCTCCCGGGGATTAAGCCTACCTACTTCTTTTGCGGCACTCCCGTAGTGCTGACGGGCGGGTGTGTACAAGGCCAGGAACGTATTACCGTGGCATTCTGATCCACGATTATAGCGATTCCCGACTTCATGGGTCAGGTGCCAGACTCAATCCGGACTACGACGCCTTTGTGGTCGCCCGCTCGCTGTAGTCCTTCTCTGCTTACCAGCCATTGTAGCATGTGCTTGGCCCCTACACATAAGGGCATGATGATTTGACGTCATCCCTTCCTCCTGGTTAACCCAGGCAGTCTCGCTAGAGTCCTCAGCAATGAACTAACGACAGGAGGTTGCGCTCGTTGCGGGACTTAACCTTTATCTCGACACGAGCTGACGACAGCCATGCACCACCTGTCACCTTGTCCCCGAGAGTTTCCTCGATTAAAGTGGTACAGGGATGCAAATTGTGATGAGGGAGTTCTTCGCATGAATTAAAACCACATGCTCCGCTACTTGTGCGGAGTCCCCGTCAATTCCTTTGAGTTTCCCAATCTTGCGACCAATGCTCCCAGGGCGGAATGTAGTATGCGTTAGCTGGCTGAAGTGTTGAAACCCCCACCTAGTATTCATCGTTTACGGCGTAGTTACAGGGTGTCATCCTGTTTGCTCCCGCTTTGAGCCTCCCAGCGTCAGTTACAGTCCAGAGTCGCCTTCGCCACTGGTGTTCTTCCTAATCTCTGCGCATTTCACCCGCTGCACTGGAATTCCACTCTCCTCTCCTGCATAGATAGCCAGTTTGGGTCAGCACCCAAGTTGAGCCGGGTATTTCATCCCACTTAATCATCCGCCTACGCTCCTTTACGCCCAGTAAAATCCGGATAACGCTCGCCACCTACGTATTACCGCGGCTGCTGGCACGTAGTTATGCGTGGCTTCCTCCTTGGATGCCGTCATATCTTCCCCAAGAGACAAGGCTTTGATCAAAGAAACCTTCATCACTCACGCGGCGTTGCTGCATCAGAGTTTCCCCCGTTGTGCAATATTCCCCTGCTGCCTCCCGTAGGAACGGCA
+
/%%(:+*0526,0,**+'./83/:53.*)1756,2,*,%,&&*'&(,/.)(&''**(+-*)&(+%2&%&#%$%%**%$('/,858)&'('(#)(-2+)4.,)&%&()3+33+-(+(,,'*(++,0(-,$)-0,*++)(-*66.4)-('.22/++55++.,*/-*-/254178.0()(0163-..,(+-'*-2+,0.124*.0;-/(1-:64331%.%)'+3'%$''*%$&&&$*+-')'&***,.-/7,,,+((+&%+2+,-2'12(')()%+(-('*((+-90*((+)***.2,3543301221794,,.1288,/&('7/71120/0-10-01,&46--031..)(+*(&&(-5870%/**'%%$%$+'-+,--,1*+..2++*,06433,*&,3-',)/(.%')*'-,-+**)+0'&4130/00/4536;3710000'&&++423533410510(&&'$&+22.1,13,7,31)))'%%$(&+34*+(')%%&%'$($&%**,*%(09126&$$#$&(,./.87/50,*+--++3**,-&,0-/0(+*.&()112--.524320(+06,$+/1)(''+40-0/*)+(,)(()'**/*'$,0)539763(+'&,''(++*3$(%#)'%$(&%*)/.*-(0))041*(+--++.24;6-5533;,*(0**+4&-$(&)(151,%'&'*+...2;5.0-3/(&&%&%((,23).(&'()*77*1.902.,/0(')'(..:796<7888&-'*&,'+55728,+,+-.+*&#'(*&*./,'+*($()$)(,10/).*3*2(**-++)*+)*),+.+',.04.*.*+-1:1(1/-,(+,+.6.)*),,(%&+-%.+.,/;43-()60((*,.6160379/3:556781:4*52*-)-.)(+.094*2/)4-56686467857:56:../,-206*+**,1712-(4)-($)()+*0++'*))()1/002$&,(*+1,),'-1..1'*+6,5*.(*'/)&))*3*),-*,..*+,2&))%')'*,&)+++.001/')*+,701/:0.-,,,.0..'-/99.485)%//+,%,+(**341111+**'$&%&-0*+5).'-'*&'&'
@ba87df03-0f07-4a75-a1d2-f97aafe86554 ch=171 read=110014 start_time=2019-12-13T06:55:50Z barcode=BC01 runid=2c9cf7bc05858273f10e7d7ec552fc0bd742dc3e
TGGAAAATCGGTAGCGTTCAGTTGCGTATTGCTGGTGCTGAAGAAAGTTGTGGTGTCAAACCTACTTGCCTGTCGCTCTATCTTCCGGTTACCTTGTTACGACTTCGCACGGTCATGAATCACAAAGTGGTAAGCGCCCTCCCGAAGGTTAAGCTGCCTGCTTCTTTGCAGCCTCCCATGGTGTGACGGGCGGTAAAGGCCAGGAACGCGTATTCACCGTGGCATTCTGATCCACGATTACTAGCGATTCCGACTTCATGGGTCGAGTTGCAGACTCCAATCCGGACTACGACACTTTATGAGAGGTCGCTTGCTCTCACGAGTGCTTCTCTTTGTATGCGCCATTGTAGCACGTGTTAGCCCTGGTCGTAAGGGCCATGACGATAATTACACCTTCCTCAGTTTATCACTGGCGGTCTCCTTTGAGTTCAGCCGGACGCTGGCAACAAGGATAAGAGGTTGCGCTCGTTGCGGGACTTAACCCAACATTTCACAACACGAGCTGACGACAGCCGTACAGCACCTGTCTCACGGTTCCCGAAAGGCACCAATCCATCTCCTGGAAGAGTTCTGTGGATGTCAAGACCAGGTAAGGTTCTTCGCGTTGCATCGAATTAAACCATGCTCCTACCGCTTGTGCGGGCCCGTCAATTCATTTGAGTTTAACGCGGCCGTACTCCCCAGGCAGTCGGCTTAACGCGTTAGCTCCAGGAAGCCACGCCTCCAAAGGGCTGGCAAGTCGACATCGTTTGCGGCGTGGATACCAGGTATCTAATCCTGTTTGCTCCCCACGCTTTCGCACCCACAGGCGTCGTCTTCGTCCAGGGGCCGCCTTCATACCGGTATCCAGATCTCTGCGCGTTTCACCGCTACCGATTTCCGTCATCAATTCCATAAATCAGTGGGCAAGGTATTAACTTTGCTCCCTTCGCCCGCTGAAAGTACTTTAACCCGAAGGCCTTCTTCATACGCGGCATGGCTGCGTAGGCCCCTTTTACGGTATGTTATAACATCCCCGTAGG
+
(*#,-.,##&%'$&('(+*#'')',.1,6-,-;;;:9:::5.**)*,-)&$'(401*&%%%,($*-+/19778922333653-+*()+31'.-0.,4.,.1&35.-&,&''*,.+1/1:98)839-++15479044697-25-,.1-1-7/2%&''.0+'+,.)'*''(*&/*(*1*(-.86677773;92/2.)/*6057(+*))*212361:.,-2*+%++,9951/02.,**+.0.+++)/1339;872478;6$)$))*+&%33957456738'4*43/545971+-*-&,*15**'''%++2-().*&'.,,+$&&%+*-0655818;10663//).6.9..++++%)(%&&&%&*-('.953'3&$147485530,+$%(%'%$&(.84:24./,02<;432333.:.'+,--74283*(4690'-21,6.)%&(*:04)///)6,34+*&'+37-2267:6591/'781/6//%+1(1,.-52,)*,/)-'/&%-,(,'20(,)+7.'9*++/0/894578//..%772371,-2'/+,-6+8..8;78826,.760.'()0;5421178;79948125<668542/45:9897/.+*.+-.35*'2,4/<1870-,,-.*$(./-1/40.-*,+&''*&,,,31;70663*%*277*++(&(%21,3)/+/.+(&.2/)44+,&+,-22023,10.+.-1'&*&'&%(3-1/2:.8'264'/317/8/00/001&3346-87)%)'0/229584436%*&'*6678:.7.+,0;2,-.235,-.,,25.-&&#$$$$(&-2/.*),./598308,,.02,,4/.-+,)'().0(%,$)+(*+111176,501&2:9015:23(','$$.%%$$#&%$$#%$)$$$##$#$$'%&%%*-,*,&**+,51/,,*-&)*.9./1+&(,)',.+,0+*--12.(''*-/***./076;88:92,+,%(&,*--43,*)($%&()-))'#$$%%%'+,''#(%##%#%$'('(''&'*+
@75ee2a24-1f0c-47e2-b310-c98974235e16 ch=298 read=101273 start_time=2019-12-13T06:56:08Z barcode=BC01 runid=2c9cf7bc05858273f10e7d7ec552fc0bd742dc3e
CTCCTACGGGAGGCAGCAATTAGGAATGTGCACAATGGGCGCAAGCCTGATCACGAAAGCCATGCCGCGTGTATGAAGAAGGCCTTCGGGTTCATAAAATTACTTTCAGCGGGGAGGAAGGGAGTAAAGTTAATACCTTTGCTCATTGACGTTACCGCAGAAGAAACGGCTAACTCCGTGCCAGCAGCCGCGGTAATACGGAGGGTGCAAGCGTTAATCGGAATTACTGGGCGTAAAGCGCGCACGCAGAGCGGATTGTTAAGTCAGATCTTGAAATCCCAGGCTCCAGCCTGGGAACTGCATCTGATACTGGCAAGCGAGTCTCTCGTAGAGGTAGAATTCCAGGTGGCAATTGAAATGCGTAGAGATCTGGAGGAATACCGATGGCGAAAGGCGGCCCCCCTGGACTAGACGGCGCTCCAGGTGCGAAAGCGTAGAGGAACAAACAGGATTAAGATACCTGAAGTAGTCCACGCCGTAAACCGATAATCGACAGGTTATTGCCCTTGAGGCATGCAGCTTCCGGAGCTAACGCGTTAAGTCGACCGCCTGGGAGTACGGCCGCAGGTTAAAACTCAAATGAATTGGCCAGGGGCCCGCACAAGCCCAGTGGGCATGTGGTTTAATTCGATGCAACGCGGGAACCCACCTGGTCTTACGGCGGCATCCACGGAAGTTTTCCAGGGAGGATGAGAATGTGCCTTCAGGGAACCGTAAGGACAGGTGCTGCATGGCTATCGTCAGCTCGTGTTGTGAAGTATTTGGGTTAAGTCCCGCAACGGAAAGCACAGCCCTTATCGCTGTTGCAGCGGTCGGCCGGGAACTCCGAGGAGACTGCCAGTGATAAACTGGAGGAAGAGGTGGGGATGACGTCAAGACATCATGGCCACTTACGACCAGGGCTACACACGTGCTACAATGGCGCATGTACAAAGAGAAAGCGACCTCGCGAGCAAGCGGACCTCGCATAAAGTACGTCGTAGTCCCGGATTGGAGTCTGCAGCTCGACTCCCGCCAAGTCCGGAATCGCTAGTAATCGTGGATCAAGAATGCACGGTAGATACGTTCGGGCCTTGCACACCGCCCGTCACACCATGAAGTGGGTTGCAAAAGTAGGTAAAGCAACCTTCGGGAGGGCGCTTGCCTACTTTGTGATTCATGACTGGGGTGAAGTCGTAACAAAGGTAACCGG
+
+,63216&13(+/.'-./)4))/**-.(4)*,//9:9:876689&/51.'*&''%*')(0335%2&&)20-112590--.+2-5555-9655&()./,&+'$(,61+)**-67,(*'&)'*(&')045/0111013//3.+.10(/))*:668/0+%&'',*%*.,*'-(*),*+-0+,,0-,,,(,,+()*+,/(('&+..)+%'','%+0*.(*'34'-+&,()*+3.-+'),51.0./**(*)*2,%*-+2%/**0940,03/51-#$%'181*0.+',2559&+&/3.*52/,/0344443../.,.(&$)(')%%*+,,-,102/.(/)(&+*/,1.,,//.-**&.*-*.0/-.3974/-,-/2293)+&)*+33-)$*+--+.3*',.&/11632++,2..&()-+*(*')+1')1600/)-1.*,-.3(%*++3-(*113*5(6,1()+5.32+)'&&'*+,/1.01430+0/()$$&)'((*)(-)+&'-%,()86)'-,),)&%(&+%,,-*1+*+*)+(*7332*4*8+467538:750.1,)'''.+3,5)*,-305.356/..0-50/-'*,(,&/&&)(.*-6*&''*,30.,,'.11+)&)/%'(-4:-,*+.0/.0+44(5*)'(*'++.((2-874.*+(%%)'&))+,,.('1/1))')5/+/'$*2-((,,63433:531++$%&$)(+)-649611(.-85(*')+5520.+.*%'%*/013036679:724'*(((%)(01.%,218883607,*+2.6)(%%$&(&%'&,00-1/0.$%%$+4--%.,&311092(+1+19128)'*)'(--88891-,/,./19389:0.3+)((&'))(47820/,..16+/+/1344(((*.,(**(%&+-1:3::::9.-+*&+.0772-)+4-,.-.1,+&'),-3)&%'&'&&(*614*0&*)(,)//,-/<014./123216+).%//1108356/,'/+'1,-&&')--4-)'*+7555354+()(+,./0(/.07685000-/3:5539336722()6:+),'')22-(1./.01-.&022..(%%%)),-+06/.--,-,89')('''(',017.3/2,)%'&*(&)(&#&(1*-,41'60,.**,+-/,(-/,%.010/3478;9700-0/1(.**.(0,/0*/.923;/+/56;9:47
@1158c309-6b1b-4a38-a81c-1f8cbe98f80f ch=210 read=65053 start_time=2019-12-13T06:56:15Z barcode=BC01 runid=2c9cf7bc05858273f10e7d7ec552fc0bd742dc3e
TCCGCCCCAGTCCGCCCAGATCCACCGAAATTGGTAAAGCGCCCTCCCGAAAGGGTTAAAGCTACCACCCCTGCACTTTGCAACCCACTCCCATGGTGTGACGGGCGGTGTACAAGGCCCAGGAGCAATATTCACCGGCATTCTGATCCACGATTATAGCGATTCCGACTTCATGGAGTCGAGTTGCAGACTCAATCCGGGCTACGACGCACTTTATGAGTCCGCTTGCTCTCGCGAGGTCGCTTCTCTTTGTATGCGCCATTGTAGCATTATTACAGCAGCCTGGTCGTAGGGCCATGATGACTTGACGTCATCCCACCTTCCTCAGTTTATCACTGGCGGTCTCCTTTGAGTTCCCGGCGGACCGCTGGCAACAAAGGATAAGGTTGCGCTCGTTGCGGGACTTAACCAACATTTCACAACACGGCTGACGACAGCCATGCAGCACCGCCACGGTTCCCGAAGGCACATTCTCATCTCTGAAAACTTCCGTGGATGTCAAGACCAGGTAAAGGTTCTTCGCGTTGCATCGAATTAAACCACATATCCCGCCGCTTGTGCGGGCCCGTCAATTCATTTGAGTTTTAACTTAGCGCGTACGTACTCCCCAGGCGGTCGACTTAACGCGTTAGCTCCGGAAACCACGCCTCAAGGGCACAACCTCCAAGTCGACATCGTTTGGCGTGGACTACCGGGGTATCTAAATCCTCAACTTTGCTCCCCGCTTTGCCTGCGACGTCAAGTCTTCGTCAGGGGCCGCCTTCATACCGGTATTCCTCAGATCTGCGCATTTCACCGCTACACCTGATTCTACCCCTCTACGAGGACTCAAGCTTGCCAGTATCAGATGCAGTTCCCAGAGGTTGAGCCCGGGGATTTCATCTGACTTAACAAACCGCCTGCGTGCGCTTTACGCCCAGTAATTCCGATTAACGCTTGCACCCTCCGTATTACCGCGGCTGCTGGCACAGGAGTTAACCGGTGCTTCTTCTGCGGGTAACGTCAATGAGCAAAGGTAGTGCTTTACTCCTTCCTCCCCGCTGAAAGTACTTTACAGCCGAGGCCTTCTTCGCCACGCGGCATGGCTGCATCAGGCTTGCGCCCGGTATTACCAATATTTCCCCTGCCTCCCGTAGGAG
+
//.&.28+*'*+&&&'$'+,461/46+*&%'%.&)166**-.3+,--(%(,)&+1-8082*(.$('$.21($$%$)),&&*',.;/**-1;6.09:96.,+--9:857654256/6358.&12+%/*++..8/.1/-0++172)++23'$'))1,+),-0107<560,.1/4024/))*+10/70./))9758)6-.)6:77714666,/$+.19/,*(*)31/12-++++/2561%.,,-+.04153183-./20137<874-(('*$*'%)%$%$'%)(,)'(.52611,688;3/.-,+--*/,--3463+78.+686926.2*,/:6,0,'++031,698796390--032085.44/96664453:23*27;-51:848,6,7043569814(*(/30*.)+%-'.*3-.9.---513++---./,/0-,/.444920%/0088(+1-,,,.-,-.+-4/41,,),699969775.-,/30,-3.703286725/5,+-;:668349..10;99;9,.().01051($%+(282:;0/-.,/37,$3301.3//+,+1'*)%#(+/505103;:./0/:;.-3('&&&()'&*$&'%%')3:9,*/-8*1/64630215011/12/,..)+/0+2,-5.236::72*/6./.0687927%)))*.1,3058*-+',-5569:68847:'8.*+-,,+1.'(,%'(*)(*(*')*,59/''*/)')%$#&(%,*,-,'&))*68057(144+62-.--20&'').*/*(/0-%')((()*-&)*,)07,-02:576.-$.()*--:67-30*.00,'.'%,)*7894.)+1..-9,-/67:358;89888042*+,&'(3.-,546('***)17.//,/12232335.0.,,728:969.4452315701/.+**-/5:8:7-,,.-.:04412.//19-/98&2&&%&)0.26;:9344360.-'-*&*05+'*1-32136:315.+*.-260/87455284576879),+),&-$%%))).-21(020,-/4/.076,4,&,%(+-,()*%0.&()*,*,,,496-*+$)(++)+..552200//0&)',.+(./18*,&,(*+$(')*.-.8+.54-+&//,172,323%+%
@2f9fb946-00c6-43f6-aaf1-8237eb5f062b ch=62 read=184368 start_time=2019-12-13T06:56:24Z barcode=BC01 runid=2c9cf7bc05858273f10e7d7ec552fc0bd742dc3e
TTAAAAAAAAAAAAAAAAAAAAAAACTCGGTATGCTTCGTTTCGGTTACGTATTGCTGGTGCTGAAGAAGTTGTCCGGTGTCTTTGTGTTGTATGCTGCCTGTCGCTCTATCTTCCGGTTACCTTGTTACGACTTTGCTAATCATCAATCCCACGGAATGGCTCCTTCCTTGCGGTTAGGCCACCGGCTGGTGTTATCAACTCTCGTGGTGTGACGGGCGGTGTGTACAAGGCCGGGGCAGTATTCCACCGCGACATGCTGATTCGCGATTACTAGCGATTTAACTTCATGTAGTCGAGTTTGCAGACTACAATCCGAACTGAGATGGTTTTATGGGTTTTGCTTCACCTCGGCCGGCTTCCTCTGCACCATCCATTTAGCACGTGTGTAGCCCAGGTCATAAAGGGCGTGATTTGACGTCATCCCCGCCTTCCTCCAGCTTGTCACTGGCAGTCTCATAGAGTCCCCAATAATGATGGTAACTAACGTAAGGGTTGCGCTCGGGATAACCCAGCATCTCACGACACGAGCTGACGACAACCATGCACCACCTGTATCTCATATAGCTATCTCTCCATCTCTGGAGCCTTTATGAGTATGTCAAGAGCCTGTTAAAGGTTCTTCGCGTTACTTCGGAATTAAACCACATGCTCCACCGCTTGTGCGGGCCCATCAATTCCTTTGGGTTTCATTTCTTGCGAGACGTACTACTCAGGCGAATTACTTATTGCGTTAACTGCAGCGCTGAACTTTGACATCCAGCCTTAGTACTCATCGTTTTACAGCGGCGTGGACTACTAGGGTATCTAATCCTATTTGCTCCCCACGCTTTCCGGGACTGAGCGTCAGTTACCCAGGCCAGATCGTCGCCTTCGCCACTGGTGTTCCTCCATATATCGCATTTCTACCGCTACACATGGAATTCCACGATCCTCTCCTGCTCTAAGCTGCCTGGATTTCTATGGCTTGCACTGAAGTTAAACTTCAGGCTTTCACCACAGACCCTTGCTGCCGCCTGCTCCTCTTTACGCCCAATAATTCCGGATAACGCTGCCACTACCGTATTACCGCGGCTGCTGGCGTAGAACAGCCGTGGCTTTCAATAAAATTACCGTCACTCGGCTACCATTTCCTGCTTAGCCATACGTTTATCCTTTATAGCAGAGTTTACAATCCGAAACAACTTCTTCCCTTCACGCAGCGTTGCTCGGTCAGGGTTTCCCCCATTGCCGAAAATTCCCTACTGCACTCCCGGGGAG
+
$%%#*$&%&&&'''('(('(+.-*%&$&&&''+)-0-1)+:02)139*+/4*26/4799:985,-)&(((1,++..350133.25/0///%%&*''%*+23567102/01444/0,*./7(-,,,-,*&(,,/3;6+,%(2/4011..(,.)%*%*&&$&/.173395.2.,.,307'*41-+4+)(),.,)*++-.1/,,++&'-3134.(*/4.4*/+0-25/**(*,.1/4*4..11'123;1,).4/333/.0/-0/0090+.-.1624++*,/-04%+)*/-0*)+4678:(),18,$.)2.54579;09'&)1-+,**+-*3-8://42<52<9.)*+7++/40+&%%'&&''**1,02.-*-/..18159)&)+*.-+%+%&').-''+&()2252+)000../,180..034::;/9:+)534;7721+-&+,.*-,&'(),-,/11+)&''&)**+:<*,''+8--)..0.*++,*.(%+).+0''''('33/)*.*,-254)*,12/..-(*++*&'($')++-00000.22/1-,)-4-00(),23647-/13325446654.0,++.0.--.&(+(+-,)0-,,+,.',*+($($&+''')+*+*/,:6463+0,9-,,9;8*.,)*&067081.1459:4-,2/((-)%.()*/*/3*''&()7+8/,/++/137+-*)8...423/-+13,6//-,*+,23+6&%/,/0/.2+0*(*,*7/+'/$*))+'*.-/6+.6.*-5531+*$+&'+*/413445:97.:8)$+))-,3//04:475.52*.().,21659447()/2+'-+261)(+,*28+.*.8;4522504-./'-8-&,,))+.3000;::234)+*&),,084157986:636..2))-147523.39+++*/1010)*),*-*))(0+((&((+,78.02/.'%'&'/((%%$&)&&%)$+,3'''()/-,/%+$&'*(('+,270(%)('370/2+*).21432689+/)'''(.4-17/3333:,,44,(-,,((-6.25;50/00665/3**)%*,'*%%&)&0).-,68-+(,++,.,8**(*'(*+-,&&)(*+/()*(&/)-260),,*3<454%./.0/-+%.-,3;6170/&(&(&*('(%,(/-%$&)'&)*)+,'/*(+*,60+,0)(+&%..+&&'(*1/9386*4;1,.+*%)+,695679-7+,+1,/.9*0:;;/,13+/..16422.51*&),&&'$'(36*)'--%(
@c6ed1eb9-5090-427b-bcb2-5bc3ddf7df00 ch=149 read=61282 start_time=2019-12-13T06:56:17Z barcode=BC01 runid=2c9cf7bc05858273f10e7d7ec552fc0bd742dc3e
CTCCTACGGGGAGGCAGCAGTGGGAATAACCACAATGGGCGCAAGCCTGATGTGCTCGCCGCGTGTATGAAGGCCTTCGGGTTGTAAAGGAATTACTTTCAGCGGGGAGGAAGGGTAAAGTTAATACCTTTGCTCATTGACGTTACCCACCAGAAAAGCTTTCAGCTAACTCCGTTAGACCAGCAGCCGCGGTAATACGGAGGTGCAGCGTTAATCGGAATTACTGGGCGTAAAGCGCACGCAGGCGGTTTCGATGCAGAGATGTAATCCCCGGGCTCCAGCAGAGACTGCATCTGATACTGGCAACGAGGTCTCGTAGAGGGTAGAATTCAGGTGTAGCGGTGAAATGCGTAGAAGTCTGGAGAGGAATACCGGTGGCGAAGAGCGGCCCCCTGGACGAAGACTGACGCTCCAGGTGCGAAAGCGTGGGAGCAAACGAGTTAGATACCCTGGTGGCCCACGCCGTAAACGATGTCGACTTGGAGGTTGTGCCCTTGAGGCGTGGCTTCCGGAGCTAACGCGTTAAGTCGACCGCCTGGGGAGAGTACCAGCCGCAGGTTAAAACCCAAATGAATTGACGAGGCCCGCACAAGGCGGTGGAGCATGTGGACGTTTCTGGTGGGCGAAGAACCTTACCTGGTCTTGACATCACGGGAAGTTTTCAGAGATGAGAATGTGCCTTCCGGGGAACCGTGAGACAGGTGCTGTAACGTCGTCAGCTCGTGTTGTGAAATGTTGGGTTAGAAGTGCAACGAGCGCAACCCTTATCCTTTGTTGCCAGCGGTCCGGCCGGGAACTCAAGGAGACTGCCAGTAAACTGGAGGAAGGTGGGATGACGTCAAGTCGTCATGGCCCCGCCACGACCAGGGCTACGTGCTACAATGGCGCATACAAGAGAAGCGACGCGAGGCAAAGCGGACCTCATAAAGTGCGTCATGCCAGGTCAGTTGGAGTCTGCAACTCGACTCCATGAAGTCCCGGAATCGCTGTCGTGGATCAGAATGCCACGGTGAATACGTTCCCGGGCCTTGCCGCCCGTCACACCATGGGGTGGGTTGCAAGAAGTAGGTAACAACCTTCGGGAGGGCGCTTACCACTTTGTGATTCATATTTCCAGAGGTGAAGTCGTAACAAAGGTAACCGG
+
/27)(*,)27*).3..2,+*+(*''%&(&-.-,.1--0*(#&(+$'--,0.)('(+0(+,),56451''(''/.7778'5351%*+-'*($$(&((.0//&,,-44+(+*.)/.())560-7.6,,-*(-))./3'.((&($&')27*(-.))-+0,'().*)''()4+3333'+)%&#$'*+/2/1.(+*30.9...3322.*,+)(-,/2*().)/-/20023;:34..01,,,04054667;829672)%%+(')(%'002-(.%&28,-16--/''&*%&%&-..553553./0.017/.23-.&+'().056:-*.2/20,,2-..*.975..//280/$(1)+-99,*,(&./527))%+)+-339645456-,,((*,+1+6996.+/65/./,(0.33332204))091001/62+/899;4*).06*,&%(*.++6689<5101+&(,-(%((0216670//-./58-+)%(-1-+*-6+1/3<40711198500**...*1*,--4351120/2'.---/16:684.*00(*%'#)%(&%&/*)+-*0+74;:-62.3597.4-7-8/.*$/,.60+,,/-')),5;9:,*,,,,)),/)(&+03))*($$%%('(.)./.+(%$()'-064000+1&-&&%(,&*(+0:;74.---.:2/&,(*4678;50.)07:,-05:69854774477-,)**10+'--//5)+,/46661:0/-024-/.;1:9450)++&&$)+22**14455159.-5-23'(/))-4./:3.41:722/-'+)1.3.1450.(.(*,5589,&(+)1,%%./,0.04-2.1:835526-,-)(,,/'/*'))/0/2-(**&)+00:*5.'(&((&&&(*/123018/./007970*,')*''&&%##%%(%'-8.-00;869220-69*,410/.-++*''$&'*-0.4.,)(),/599/9/...01669+++.4/,12,39376623))&''/38434,.13323-+//943352./-/805*,1*+%##$%+'-31+,24433924.**(()1,35,.(*&**())././(,'++//53+7)'03-5480:00:3409.-2579:7//().),&&*$+(+%'(''+*-+/(1/''.-.55*)3
@8bf7f0d7-c55f-4921-98a8-0c7779b880af ch=22 read=106976 start_time=2019-12-13T06:56:17Z barcode=BC01 runid=2c9cf7bc05858273f10e7d7ec552fc0bd742dc3e
CCGTTTACCTGCTTGTTACGACTTACCCCAGTCACAGCCCGCCGTGGTAAGCGCCCTCCTTGCGGTTGATACCTACTTCTGGCGAGACCCGCTCCCATGGATGTGACGGGCGGTGTGTACAAGACCAGGAACGTATTCACCACCCGGCATGCTGATCCACTGACCCACTAGCGATTCCGACTTCACGCAGTCAGGTTGCAGACTGCGATCCGGACTACGGCTGGTTTTGGGATTAGCTCCCCTCGCGGGTTGGCAGCCCTCTGTACCAGCCATTGTATGACGTGTGTAGCCCCACCTATGAGGGCCATGAGGACCGACGTCATCCCCACCTTCCTCCGGTTTTGTCACCGGCAGTCTCATTAGAGTGCTCCAGCTGAATGTAGCAACTAATGGCTTAAAGGGGTTTACGCTCGTTGCCGGGATGGCTTCAACATCTCTGACACGGCTGACGACAGCCATGCAACACCTGTGTGCAGGTTCTCTTTCGGCAGAATCCATCTCTGGAAACTTCCTGCCATGTCAAGGTGGGTAAGGTTTTTTTCGCGTTGCATCGAATTAAACCACATCATCCACCGCTTGTGCCGGGTCCCAAATCCGGCCTTTGAGTTTCAACCTGCGGCCGTACTCCCCAGGCGGTCCAGCTTCACGCGTTAAGCTTCGTTACTGAAAACTAATTCCCAACAACCAGTTGACATCATTTTAGGGCGTGGACTACCAGGGTATCTAATCCTGTTGCTCCCACGCTTTCGTGCATGAGCGTCGAAATTACAGGTCCAGGGGATTGCCTTCGCCATCGAGGTGTTCCTCCGCATATCTACGCATTTCACTGCTACGCGCTTGAATTCAGCCCCCCCCCTCTACCGCTCTAGCATGCAGTCACAAATACAGCTCCCAGGTTGACCCGGGGATTTCATCTGTCTTACATAACCTGCGCACGCTTTACGCCCAATAATTTCTAACGCTCGCACCCTACGTATTATTACACCGCGGCTGCTGGCGTAGTTAGCCGGTGCTTATTCTTGCAGTACCGTCATGGGCCCCTGTATTAGAAGGAGCTTTTCGTTCCGTACAAAGCAGTTTACAACCAAGGCCTTCATCCTGCACGCGCGGCATTGCTGGATCAGGCTTTTCGCCCGTTATCCAAAATTCCCCTGCTGCCTCCCGGG
+
6.,088+*,($$('$/5(*,&,-/(.7</0042..+'.4.,0::;6:504-.-39/.-(*)&'+..*)'()175.11902263/0132:5453;8'&).&+/'*+15/'.+18855313642..04,1514/,/-.7242.$)%%'*,.02::111.,$(#%%%%%&.---../4:563+440.+.,//3573371912()0587:8819*,,9775-/(,-)1444++)-),,+()+3;:4+0164;:0:,3./'19*,-3440690.7:.:,&(')**++324.+--355+)/.1/,('*534822-,.('($(%++.156258-+,.-330//1.2/7<1-14349/5($('(.0'-0,-+020../**./.-'30,''+,.*,+)*'*&',(70)-+,,/7*)..355,6*)*++43.-%(((($%(')*,/+&*+.,.-00/0,.,*0.-.7-0/..,52592,0(*,1*637;498267.--.'',)11526675,,,/.%,384102372687927(0,07.,.)2.7248:/-,+0.-6///77)%(-'36/1/,--66::71/02)('$)+431*51/032*20/2*'&/)'//,,.6;0055310,//348+/454625*),2-)-+2))'..60+.++((,*(&',7461:.10,,22/*-031;6;311...-906190.//2/),..)%./121+-34/43332411124668;.:8,.7:.1.24+%*&(**/-()310/./-.-)*',&(/*/149:18*)312+,.4.3;4;:8:;300,),,+-:957334).*14567.0,-)-/7,/104450,)*'(%&*)-/.2'/.055/1873--,)--))&($&)*2:8:6623(*,14*&&'&-,12.,.,1,((.1)+*11-2;,.++-202.8-('$&(5,,&%''),.***-*+--70&)&)+3+45.+375668827358**-0,,&.+(5+)*'*1033;7778/7-+'0*,13--.4/9,++7+57</7*$''&)'3/1164016-085.'%$$&'))2--5,-(0;;.7472*,)--2/71+,&++3-)+-41./-.5/67:.-../44310-.+,.51115,-0782.2(+60-9;:2.-('')())7+.87,1,.-,+),+,++/+0.&'((
@87af196b-d70c-4664-85d4-6c58e2ee7ee1 ch=45 read=93418 start_time=2019-12-13T06:56:16Z barcode=BC01 runid=2c9cf7bc05858273f10e7d7ec552fc0bd742dc3e
CCGGTTACCTTGTTACGACTTCACCCCAATCATCAATCCACCTTAGACAGCTCCTTCCTTGCGGTTAGGCCACCGGCTTCGGGTGTTATCAATCTCGTGGTGTGACGAGGGCGGTGTGTACAAGGCCCGGGGCGTATTCACCGCGACATGCTGATTCGATTACTAGCGATTCCAACGCTAAAGCTGTGAAAGATCGAGTTGCAGACTACCAATCCGAACTGAGAATGGTTTTATGGGTTTTGCTTCACCTCGCGGCTTCGCTTCCTCTGCACCATCCATTTGTAGCACGTGGTAGCCCAGGTCATAAAGGGGCATGATGATTTAGCGTCATCCCCGCCTTCCTCCAACTTGTCACTGGCAGTCTCGCTAGAGTCCCCAACAATGATGGTATTAACGATAAGGGTTGCGCTCGTTGCGGGATAACCCAACATCTCACGGCACGAGGCTGACGAGCAACCATGCACCACCTGTATCTCATATGGCTATCTCTCCATCTCTGGGCTGGTATGTCAGACCTGGTGAGTTCTTCGCGTTGCTTCGAATTAAACCACATGCTCCACCGCTTGTGCGGGCCCCGTCAATTCCTTTGAGTTTCATTCTTGCGAACGTACTACTCAGGCGAATTACTTATTGCGTTAGCTGCAGCACTGAACTTTGACATCAACGCCAGGTACTCATCGTTTTTTTGCGGCGTGGACTACTAGGGTATCTAATCCTATTTTGCTCCCACGCTTTCGGGACTGAGCGTCAGTTGAGCCAGATCGTCGCCTTCGCCACTGGTGTTCCTCCATATATCTACGCATTTCACCGCTACGCTGGAATTCCACGATCCTCTCCTGCACTCTAGCTGCCTGGTTTCTATGGCTTACTGAAGTTAAGCTTCAGGCTTTCACCACACAGACCCTTGCTGCCATGCTCCTCTTTACGCCCAATAATTCCGGATAGCAACATACCATTATTACCGCGACTGCTGGCACGTAGTTAGCCGTGGCTTTCTAATAAAGTGCCGTCACTCGGCTACCATTTCCCTTAATAGCCGCCGTTCTTCCTTTATAACAGAAGTTTACAATCCGAAAGCCTTCTTCCTTCACGCGGCGTTGCTCGGTCAGGGTTACCCCCATTGCCGAAAATTCCTACTGCTGCTGCCTCCCGTAGG
+
25*,.4,0141-07'//035;63;99.,3.637863/53,0,2)())*+,-3-)6942/5+0/:,;,-993/4106./42/25,-.;44/0)('/03890712147.'-.,*.51100046::2/92)++-+/'/-/43*-/.//.035666658:562630/2,.--,0/-*-()%'*&)'$%())(++(&&+.)),-922-0532,0'4-65117954/*%*)(2.:;</233<71;<1.35:)#'-)2)*,6/0973468695562324:6;97381+(+)*+()*,*'(&))-*)-00.//05'+)-(&+2../00275&'***.50<25+)*-+11,+,'/(,110182676950122-64532&'&)-67&($$(6.-/,,('$$%0+43230301.-5.0278857:+/-6+,),,-+),'-24464.//(/0,,),&&(-%/.*.10&6;5:7656<7893,((,-77.*'&*&)*-((,-*-))*,.+2**$#$%%+,7348()+4:8*132217:98;:00/.3)--20%,)0,2:887/.-/0233:./1+,+(*-,,+,)02/&$&**:2;632950$++960/7:416/0,*5./4*00,/2,)1+-)&')'''0+)54-0.222020.-'//.227(3./69,-0679.3.+-.(**))),+*-0,6125;/)+,&20018969:877-1'+,03722916'(*614--.2/94+,,-1:3/(::775+(,,/68/-0+)%,+/-/376575159/::69;/646.//194825;16531('*.0273594.14;79967)&&21/10316011288543/2.+'('-12,(&'*,.2*,3098.+*-.3.20')('%&'*;2.,.6,-&7:81:7/((+)+,2249;:2.8*+'*/+%($%(16,1.7;,,.00+-)*)0-4031512'*)&$&$$%(++.02.9/2:+.4136413/1,-.12608/++.9,6/41399011:23:9+5&,.14401230:44-7115;15+&)&%$#&')3+5756:,0*,(*-,+42450.*3*+8,**6/.-'(/34*.33759:;86;6,20..0-./867782967422(+.'+6:;0,0747963<;:1/20)$(&&'(&)/0196071-/492
@c6f39b1b-eeb4-4758-813c-2a3306c9ba0d ch=3 read=36871 start_time=2019-12-13T06:56:31Z barcode=BC01 runid=2c9cf7bc05858273f10e7d7ec552fc0bd742dc3e
CGGGAGGCAGCAGTGGGAATATTGCACAATGGGCGCAAGCCTGATGCAACCATGCCGCGTGTATGAAGAGCCTTCGGGTTGTAAAATTGCCACTTTCACGGCGGGGAGGAAGGGTAAAGTTAATACCTTTGCTCATTGACGTTACCCGCAGAAAACACCGGCTAACTCGTGCCAGCAGCGCGGTAATACGGAAGTGCAACGTTAATCAGATTACTGGGCGTAAAAGCGCACGCAGGCAGTTTGTTAAGTCAGATGTGAAATCCCCGGGCTCAACCGCAGGAACTGCATCTGATACTGGCAGCTTAGTCTCGTAGGGTAGAATTCCAGGTGTAGCGGTGAAATGCGTAGAGATCTGGAGAACGCGGTGGCGAAGGCGGCCCTGGACAAAGACCTTGACGCTCTCGGGTGCAGCGTGAGGGAGCAGCAAGTTAGATACCTGGTAGTCCACGCCGTAAACGATGTCGACTTGGAGGTTGTGCCCGCTTGAGGCGTGGCCAGGCAACGCGTTAAGTCGACCGCCTGGGGAGTACGGCCGCAAGGTTAAAAACTCGATAGATTGACAGGGCGCGGCAGTGGAGCATGTTGATTTAATTCGATGCAACGCGAAGAACCTTACCTGAATGTGACATCCTGAAACTTTCCAGAGATGGATTGGTGCCTTCGGGAACTGTGAGACAGGTGCTGCATGGCTGTCGTCAGCTCGTGTTGTGAAATGTTGGGTTAGTCCGCAACGAGCGCAACCCTTATCCTTTGTTGCCAGCGGTCGGCCGGGAACTCAAAGTGCCGGTAAACTGGAGGTGGGGATGACGTCGAAGTCATCATGGCCCACTACGACCAGGGCTACACGTGCTACAATGGCGCATGCAAAGAAGCGACCTCGCGAGCAAGCGGACCTCATAAAGTGCGTCGTAGTCCGGGTGGAGTCTGCAACTCGACTCCATGAAGTCAGATCGCTAATGTCGTGGATCAGAATGCCACGGTGAATACGTTCCCGGGCCTTGTACACACCGCCCGTCACACCATGGGGAGTGGGTTGCAAAAGTAGGTAGCTTAACCTTCGGGAGGGCGCTTACCACTTTGTGATTCATGACTGGGGTGAAGTCGTAACAAGGTAACCGG
+
+%*3(+4.-45)5743,*-0147-,+*0/.2:5.(()-&*.&(&)&(&&%.,237:42/2-1,.',)%'&36579(898;2/3:8*1)$'%%()+0&$%&(-',2.*-.0*02-+.:5.-5-7.2380;.*+...02../0140/4.,*)).,(/(-10,)-,.4003-459;53,)(,,/7..653365..%*(.//*/-0,3++,&,))3,//:;79001554.214.0/0((-/'3.2).19..,*+&'-4)**,9//.-.2&/.1486356$''1.+,+267354+*)++2+,+*(%%$#%&'(3658+34)+...1/3./(*2(&'(--74++/+-./3:8/.-*+23394/))-+%)'0*/43.,0).-2140,')+20,()'+1)*/,-100//,/-2,.03%0,-('%/.)+*/()-//4/2,,.643;,-765483+%-+559:9:+4/-.+,.222*'*/*-,/.,.,52.&,+-.-2845,,(*'$-(('-*/..3/2./1243496793489.*)+,*6*9*&''&0,3808;93221-('%$(2/.//&9:3-'%'&*&--2-+,+24'/.+&195.:0<30/0/3:57043561/*,&%%)-203245-/*,-3+0(#%%+((.51./*('(*+9:/251649:;52/+381411666558867:.--++2554;88982(%%%(),03464:33/006*,.5232/3&&..*)+-080--+),0-3'&',)32''+(*292250148::7-210*0)/*+65..)&'&'2(,*,1'144)*+)3,36356579876&'))*,187***+-/)$&'%'*-583634*''(&-..13862710.012456,943*&'(*-6666786867-35/*-/:349421139302569:918/6-8*'+%+)0)*(())*,6--.778577,02/5//0%'0,3.3/3*/-23023632,)*-/28:4/114//05256020652-0012/40022..+/722;5340))((*+,/98(()*.;77;8933-(&)&***+/-/.5/484981:.)02,75546146//291.244452&1)+-3/(-)*+3/--20210236/802;9::9
@52802334-e392-4ed7-9150-3136e297f35d ch=252 read=130723 start_time=2019-12-13T06:56:24Z barcode=BC01 runid=2c9cf7bc05858273f10e7d7ec552fc0bd742dc3e
CCGGTACCTTGTTACGACTTCACCCCAGTCATGAATCACAAAGTGGTAAGCGCCCTCCCGAAGGTTAAGCTACCTACTTCTAACACGCAGCCCACTCCCCATGGTGTGACGGGCGGTGTGTACAAGGCCCGGGAACGCATTCACCGTGGCATTCTGATCACGATTACTAGCGATTCCGACTTCATGGAGTCGAGTTGCAGACCCAATCGGACTACGACGCGCGGAGTCGCTTGCTCTCGCGAGGTCGCTTCTCTTTGTATGCGCCATTGTAGCACGTGTGTGCCAGCCCTGGTCGTAAGGGCCATGATGACGATCATCCCACCTTCCTCAAGTTTATCACTGGCAGTCTCCTTTGAGTTCCCGGCCGGACCATGGCAACAAAGGATAAGGGTTGCGCTCGTTGCGGGACTTAACCCAACATTTCACAACACGAGCTGACGACAGCCATGCAGCACCTGTCTCACAGTTCCCGAAGGCACCAATCCATCTCTGGAAAGTTCTGTGGATGTCAAGACCAGTGATAGAGTTCTTCGCGTTGCATCGAATTAAACCACATGCTCCACCGCTTGTGCGGGCCCCGTCAATTCATTTGAGTTTAACCTTTGCGGCCATTGCCCCAGGCGGTCGACTTAACGCGTTAGCTCGGAAACCACGCCTGGGGCACAACCTCAAGTCGACATCGTTTTACGGCGTGGACTACCAGGGTATCTAATCCTGTTTGCTCCCCACGCTTTCGCACCTGAGCGTCAGTCTTCGTCCAGGGGCCGCCTTCGCCACCGGTATTCCTCCAGATCTCTACGCATTTCACCGCTACCTGGAATTCTACCCCCCCCTCTACGGACTCAAGCTTGCCAGTATCAGATGCAGTTCCCAGGTTGGGCCAGGGGATTCACATCTGACTTAACAAACCGCCTGCGTGTGCTTTACGCCCAGTAATTCCGATTAACGCTTGCACCCTCCATGGCCACCGCGGCTGCTGGCGCAGGTTAGCCGGTGCTTCTTCACGGAATTACGTCAATGAGCAAAGGTATTAGCACACTCCTTCTCCCCGCTGAAAGTACTTTACAACCCGAAGGCCTTCTTCATACACGCGGCATGGCTGCATCGGAGAACGCCCCGTGTACAATATTCCCCACTGCTGCCTCCCGTAGGAGCAATATCAGCACCAACAGAAGGTTAACGCAAAGACACCGACGGCACCAATTTTGGCACCAGCGGTAAATGGCGCG
+
,,*-**/53;1/9/./589<7.799+++,/+-/581-,.*39,,.+)3+**,0642/6/+.86;7599(112497.5461&$$%%)*))%0/,&+*135*/027121625(,65888440((.-)2-/9--9816434,/0/,1.,.19566:42101.&*+,3:455/00//7<76/./506487,),-1,)./8/6(,(401*6*6-5230-/120//'&-&#&(++--710/0+0/+)#)(,+-/3/.-*&-*%((//::;<:89.*&,,-/..25503/1,-.:./7::9&0&%/-+)(&')+('&$%%(11423*(,0,725,.*%*-97/2135,5+,%7767845:-+(.-4.4.)-,90:286%&)/-.'/29-20:955,...803(,/022;20)50.,.//,26+/*10/:.,+-68203*)3.))')-/50'1;29575,3-3-&&)+/6,/)34.7.')---1011+0+*69158:8466-53-.911/-/7363680537('+&+(),''%(2:48:52405:35475'()1)9:104+')*,../,*0+)),+,-(/+2/634*%),(7,82-0610/37;/--1./7,,-6.8..8.*455,'/04.6/31-.-.02/,,,,/,./12)-).&.40401)%(++'%$$'&&&'-*3,676560573843(%,+646688725332.79644/../33::/4390)&)2663-0..0:5,*+%)41323877858989;7526'$3::215577796775-.9.2-#+%,'*+**+144100-/1876;:66;;86.31)','.&8)/0/01-/42.*/294,-..288,*&*,2.21&//.61''++6:,77:01'*.:.7+).1-$)--/(5./,-/03)))'(,10-.677;38<933322642276,/(((%&&,143520//234357344+-+.6434-&(&$$#&3+12/90009.;)(&(%(+,,++3.)/.-.507754%-))&$)&(++,517//05569*,0)()'($'$%%&'-4*1,*382*'+/-195220/261*,+(-,)&)(*(*(-,78<8553/*..//4-&&&)+22656700,'($$%,,5,))))-21<443/29;5),**(&&''(*+&()&-+()-,:0002'&'(0.6,6++2,0-0-7,2'1..(**92873/('%%&*$*%&&'$)(++/('&&&')+*)%'###&%
@257e6ae0-23f2-4850-9166-f2b78aca4c3a ch=83 read=90542 start_time=2019-12-13T06:56:41Z barcode=BC01 runid=2c9cf7bc05858273f10e7d7ec552fc0bd742dc3e
CTCCACGGGGACAGCAGTGGGGAATATTGCTAATGGGCGCAAAGCCTGATGCAATAATGCCGCGTGTATGAAGAAGAAGGCCTTCGGGTTGTAAAGTACTTTCAGCGAAGGAGGAAGGGAAGTTAATACCTTTGCTCATTGACGTTACCCGCAGAAACTAACTCCGTGCCAGCCGCGGTAATACGGAGGAGTGCAAGCGTTAATCGAATTACTGGGCGTAAAAGCGCACGCAGGCAGTTTGTTAAGTCAGATGTGAAATCCCCGGGCTCAACCTGGGAACTGCATCTGATACTGGCAAGCAATTCTCGTAGAGGGGGTAGAATTCAGGTGGCGGTGAAATGCGTAGAGATCTGGAGGAATACCGATTGGCGAAGGCGGCCCCTGGACGAAGACTGACGCTCGGGTGCGAAAGCGTGAAGGGAGCAAACCGTTAAAAGATACCCTGGTGAGTCCACGCCGTAAACGATGTCGACGGAGGTTGTGCCCGCTTGAGGCGGCGGCTTCCGGAGCTAATGCGTTAAGTCGACCGCCTGGGAAGTACGGCTGGGTTAAAACTCAAATGAATTGACGGGGAAGACTGCACAAGCGGTGGAGCATGGTGGTTTAATTCGATGCAACGCGAAGAACCTGGTCTTGACATCCACGGAAGTTTTCAGAATGAGAATGTGCCTTCGAACCGTGAGACAGGTGCTGCATGGCTGTCGTCAGCTCGTGTTGTGAAATGTTGGGTTAAGTCCCGCAACGAGCGCAACCCTTATCGCTTGTTGCCAGCGGTCGGCGGGAACTCAAAAAGGAGACTGCCAGTGATAAACTGGAGGGAAGGTGGGGATGACGTCAAGTCATCATGGCCCCACTGACAGGGCTACACACGTGCTACAATGGCGCATACAAAGAGAAGCGACCTCGCGAGAGCAAGCGGACCTCATAAAGTGCGTCGTAGTCAGTTGAGTCTGCAACTCGACTCCATGAAGTCGAATCGCGCTGGTAATCGTGGATCCAGAATGCCACGGTGAATACGTTCCCGGGCCTTGGCACACACCGCCCGTCACACCATGAGATGGGTTGCAAAAGGAAGTAAGAGTAGCTTAACCTTCGGGAGGGCGCTTACCACTTTGTGATTCATGACTGGGGTGAAATCGAACAAGAGTAACCGGAAGACGACAGGCAAGTAGAGTTAACACAAAGACACCGACAACTTTCTTCCTTTCCAGCAATACGTAACCCCGCA
+
,.8857-170*-*-/.39887)..,-5+(&$'-+11&&#&+,+)-761120.+&'(++.05(.++.1110.1())&)++2/54652:307+,/9,()+,6:<201321512-2/,.(.+),**3/9/13+40+(676103//..,1+/2((-&%'&$($%$')35475820,,-*-),))2...*,,*+$)+10/2+-//90808&**.-,++07753//890+176/202(587(66<:64;57159668852/140,.783+68939):1:55<8520-*+,-8/--213843679*/)',('*4358.-*.04.76+1+1-6'1*,''(3:7++(&(,-+,)''%(019:.+1*,1+,02--.,./,*.+),4,*/54))/-*(()-))122269879&-3*&*&'((*,.1/'$-+)&))484.(+*.0/*++.4227)(,,-''()3.&'*/;7835(0/00'1442/-3+.,3-*.,+60(*+(+(14**'$(.*+-3'5++-.0541*,(*/2/+110*58365/,)(+(%),+2.*%%(1+74+-4,-226-,,2517.+.(,2*%$(',+',,-/4.1/7/.+&)*31,'(*1.69094<.+*,,060612213/*(++)3,4.2100346732337,4./8:72/-+))/*&*1+,5/597;8,(,*358++,-6-5042772223/8122999.6)--367855;311/9/,*<04;96:5328251--220..22/44-01*'1*.---3034;67:7184937*4-,5.,0/65075-&*/,/0/789:&-.**+-49789;-.5+-3/0/,3860--//397.-,14899.104189.'+$%&3*.12/232/.)*,0136598;190-(.-/&045-**(+/+-250/0750.+)%)+17)22;68735,,397-131001.65767).01/-/0.+,,,'++4-+/+1-(*-2--,3)++++**&%,,/,06232254406'),58551+&'*---046770514+((&../,1((%',*/,.1/0:,/41..,/6252(.*-)2428453;0&+(('')+'*%))**())/+69459+:2+*0*10.4.,32(/0374400170*.,,1323+'****.'(758500'(),.59:/9.6-.++&(('+)02**+*&,.907.31394+-.8;831.5-).9/-2;7((*(+30//230/2877/42)%$$%
@64cc5df2-049b-4307-8f08-70f5f6b6e86c ch=46 read=92150 start_time=2019-12-13T06:56:40Z barcode=BC01 runid=2c9cf7bc05858273f10e7d7ec552fc0bd742dc3e
CCGGTTACCTTGTTACGGCTTCACCCCAGTCGCATGAATCACAAAGGTAGCGCCACTCCGAAGGTTAAGCTACCTACTTCTTTGCAGCCCACTCCCATGTGGTGTGACGGGCGGTGTGTACAAGGCCAGGAACGTATTCACCGTGGCATTCTGATCCGATTACTAGCGATTCCGACTTCATGGAGTCGGGTTGCAGACTCAATCCGGACTGACTTTATGAGGTCCGCTTGCTCTCGCGAGGTCGCTTCTCTTTGTATGCGCCGTTGTAGCGTGTAGCCCTGGTCGTAGGGCCATGATGACTTGACGTCATCCCCGCCTTCCTCAGTTTATCACTGGCAGTCTCCTTTGAGTTCCCGGCCGGTGCGCTGGCAGCAAAGGATAAGGTTGCGCTCGTTGCGGGACTTAACCCAACATTTCACAACACGAGCTGACGACAACCATGCAGCACCTGTCTCACGGTTCCCGAAGGCACATTCTCATCTCTGAAAACTTCCCGTGGATGTCAAGACCAGGTAAGTTCTTCGCGTTGCATCGAATTAAACCACATGCTCCACCGCTTGTGCGGGCCCAAATCAATTCATTTGAGTTTAACCTTGCGGCGTACTCGGAGCGGTCGACTTAACGCGTTAGCTCCGGAAGCCACGCCTCAAAGGCACAACCTCAAGTCGACATCGTTTACGGCGTGGACTACCAGGGTATCTAATCCTGTTTGCTCCCCACGCTTTCGCACCTGAGCGTCAGTCTTCGTCCAGGGGCCGCCTTCGCCACCGGTATTCCTCCAGATCTCTACGCATTTCACCGCTACACCTGGAATTCTACCCCTACGAGACTCCGGCTTGCCAGTATCGATGCAGTTCCAGAGTTGAGCCAGGGGATTTCACATCTGACTTAACAAACCGCCTGCGTGCGCTTTACGCCAGTAATTCCGATTAACGCTTGCACCCTCCCGTATTACCGCGGCTGCTGGCGCAGGTTAGCCGGTGCTTCTTCTGCGGAAGTAACGTCAATGAGCAAAGGTATTAACTGCTCCCTTCCTCCCGCTGGTACTTTACAACGAAGGCCTTCTTCATACACGCGGCATTGAAGCTTGCATCCGGGCTTGCGCCCATTGTATAATATTCCCCACTACTGCCTCCCCGTAGGAG
+
0)($'0$%&%$&'*(**)(-/.-0470+-++&&#&),4675837)*+(*'(+-6%&'3)&&),00866-4559;86575.)++(*+&/5+(+*89-,65(+3033457299659568631225289;%05182.424:4028/..+)*/79++,.3/)*.1,,**&&,12:77-),+)''()-%(+,11203,.+/0569-6.-005/531---1.-2/,0.(.-**1.()./0:8:/*..0//090980870.4264668:'140//1///.-'),7*)1888--,,167:.+**,--/184558662-39:.%.41:9913)*-<447.'.001.,/-9582090,+2204/++(0.&')&(&('&+*%'&05,..:94223/8//-/1/-9-,,1;8761510),(.-7/8:(++).-*),177655354286-4630,+(,-+63+-50*,+-3:8:/5-''&',0'..3;679599991*+12,01+32+*35<92001*--/1<7961-)--;78<5*+%*1*+-66,5,2/3;98:3343////9355002,*10.28380,'*)///33;7035302.6;:.9/2/1/1013**)-.0/0%)+%2//-.0/6182511652*315)1*.-&253301/0408'10*,/275958,1.22301+21-55,*1.711279*)-).:2983.26770:006777<1-+.,18-)+)*04..*+)-($(*,/628.3787;8779*+/+50262454:878:028/8668<55/6()*666577666754<<227;37:57225/..)2+7-2.2:71(*-.)15484$&,,,422/'--.4,('(,:588/5*))*+/133-9/&'&)-)2;9./1113...+*,1..7;28:/471367772-+*))(+('&&&,-45571-/03,8---400/(066-/6+*310:33945/9/)()*(-+)+$,-,,,+250+1',-/-0103544,((&',.//1102-,-.058(/)00,60,)0%*..;01;9/+14+*1/032.+/3+*-/*.)*2*40:8965854621).+,+')$(&%(&$%('''*,2++63-2+%))-21,/7*,)$*1+.,0045,(*(%'''.0-/:3))502.()
@a85a55a6-4b7d-4c96-ba6e-3ba51d12ebcc ch=253 read=132668 start_time=2019-12-13T06:56:38Z barcode=BC01 runid=2c9cf7bc05858273f10e7d7ec552fc0bd742dc3e
CCGGTTACCTTGTTACGACTTCACCCAATCATCAATCCCACCTTAGACGGCTCCTTCCTTGCGGTTGGGCCACCGGCTTCGGGTGTTACCAACTCGTGGTGTGACGGGCGGTGTGTACAAGGCCGAGAAGAACGTATTCACCGCGACATGCTGATTCGCGTTACTGGCGATTCCAACTCGTGTAGTCGAGTTGCAGACTACAATCCGGGCGAGAATGGTTTTATGGGTTTTGCTTCACCTCGCGGCTTCGCTCCCTCTGCACCATCCATTGTAGCACGTGTGTAGCCCAGGTCATAAGGGGCATGATGATTTGACGTCATCCCGCCTTCTCCAGCTTGTCACTGGCGATCTCGCTAAGTCTAGCAATGATGGTAACTAACGCGATAGGGTTGCGCGCGCTCGTTGCGGGACTCCCAACCAACATCTCACGACACGAGCTGACGACAACCATGCACCACCTGTATCTCATATAGCTATCTCTCCATCTCTGGAGCCTTTATGAGGTATGTCAAGACCTGGTAGGTTCTTCGCGTTACTTCGAATTAAATACATGCTCCACACCGCTTGAGGCCCCCGTCAATTCCTTTGAGTTTCATTCGCGACAGTACTACTCAGGCGAATTACTTATTGCGTTAGCTGCAGCACTGAACTTTGACATCAACACTTAGTACTCATCGTTTACGGCGTGGACTACTGGTATCTAATCTATTTGCTCCCGCTTTCGGGACTGAGGCGTCAGTTGCAGGCCAGATCGTCGCCTTCGCCACTGGTGTTCCTCCATATATCTACGCATTTCACCGCTACACATGGAATTCCCGATCCTCTCTGCACTCAGCTGCCTGGTTTCTGCTGGCTTACTGAAGTTAAGCTTCCGGGCTTTCACCACGAACCCTTGCTGCCGCCTGCTCCCTCTTTGCATGTAATTCCGGATAACGCTTGCCGCCTACGTATTGCCGCGGCTGCTGGCGCGTGGTTGTGGCTTCTAATGCGTACCGTCGCTCGTACCATTTCTGTAGCCGCCGTTCAACTCGCTATAACGAAGTTTACAATCCTTCTTCCTTCGCGGCGTTGCTCGGTCAGGGGTTCCCCATTGCCGAAAATTCCCTACTGCTGCCTCCGTAGAGACAATATCAGCACCAACAGAGAAAAGCAATACGTAACG
+
816208/--.1(1.%*215993),+(*6166:121,12+'/+/+)*88-843../612-1*1/757')678154,0))-(*)'**,4017/1../46.-/,%*&22786*831/'(),+'/-02*'('*+)++.1269435;0471661----*4.&&1-1/-),(/*--209+,#()%$($%&*03-+,/615-414/+//52521%(.+*(0,-88;48,*,-;,7<:/347:2/04/2463334;212.38)*95-,).-2656202&&&&+,//05622//.,)(+1/00516*15*,37.///*98.*.,-,-+3:7++353-.()&*#&(2.01324181&'00/535874-10--'0-:-+,-..--3()-/.,,-,++'++05*+***.-/00+29/0*6.,.(&&%,*/**,/--+-&&//2655020/0005789:9985732.15234,/103287%2))),,,4557646845653469.//75;;/.*('').005440),33+0()()-/:66;6-/,+/&,+61*/+3*0.*$%'(+05742+,(/5,-+*'$)(,398+*6644460+,71.026<<757;'$$$%+&*++./..77478;08.6,,,0-,10.-2/--%)+990//,,//3:019.,-6657,5/%*'%&,(),44323)+11,.-7..-04,)++**+%))41103.0/)42'(4.73,(''-),,941.-&'-,-585+/-5-/(+434//39987968445204:55679;::443/13/023369:896875:6.+-602440&/+..12.211&&&*,7/0255579/23/,.//29:+.8:;7+*)(*)$$%&)*5..+)1..&()0-3+*2/+(20)(+-&'&'67;//-++,)04*-94102,5-,-47)$($%$$*5/-3*,,4:888//05&-5(-.+)+(+&,)+786425458::89/*)((*(%%%'),-18.,.,*&$''&)*)-1$&(,/1045.6;20&('0-388;;968.+/)))$$+),304$(()+97./40/+0-6.7;:4653+/.-,-)71229/8//(+62*4377;314;/3500//0-8-7,((./2332.7/25,-**&&--/*-,660-1//43.3)(''*/2-(,+4/-.3''&(#
@536d0518-77a3-48f4-89fd-65eb38a99a09 ch=224 read=63424 start_time=2019-12-13T06:56:37Z barcode=BC01 runid=2c9cf7bc05858273f10e7d7ec552fc0bd742dc3e
TTGGTATTGCTTGTTCAGTTACGTATTGCTGGTGAAAGGGTTATCCCGAATATCTTTGTATTAACCTTTCTGGTGCTGATGTATCACCAGGAGGCATGATGGGAATGTGCAATGGAAACAAGCCTGGTATCCCATGCGTCTTGTAGAGAGCCTTGGGTTATGAAATTAGCACCAGCGGGAGGAGAATGAGATTAAATGCCTTGCTCGTGGCATTACCCGCAGGAAAAACACCAGCTAACTCCGTACTTAGCCAGCCCTTGTGTGGAGAATTATGGCGTTAATCAAGTTACTGGAGGGCGTAAAGCGCAGGCAGTTTATTAAGTCAGATGTAGAATCCAGGCTCAACCTGGAGCTGCATCTAGTACTGGCAAAACAGTCGTAGAATTGGGAATTCCAGGTGTGGTGGTGAAGTGCATGTGTAGAGATCTGGAGGAATACCGGTGGCAGAAGGCTGGCCCCTGGACGAGACTGACATCAGGTGCAGAAGCGTAGGAGCAAACAGGATTAGATACCTAGAGTAGTCCACGCACCATAAACGATGTCGACGGAGTTGTGCCCCGCCCGAGGCAGCCCGGAGACTAGCAGCGATTAAGTCCGACCGCCTGAAGTGCAGCCTGGATTAAAACTCAAATATGAATTGAAGGGGAATTTGCCTGGTAGTGGAGGCATGTAAGTTTTAATTCGATGCAACGCAGAAGAACCCACCTGAAGTGTGACATCCACAGAGTTTTCCAGAGATAGAATGTGCCTTTGGGAACCCATGAGGACAGGCGCTGCATAACATCATCAGCTCGTGTTGTAGAATGTTGGGAGTTAGAGTCCGCAACAGGCACAGCCCTTATCCCTATTGCCAGCCGGTCCGGCCAGGAGACTCCAGGAGACTGCGCACATTGATAAACTGGAGGAAGGTAGGGATGACATCAAGTCATCCCATGGCCCTCCCACGACCAGGAGCTACCACGTCTACAATGGGCATCCTGAAGGCAGTGACCCTCTCGCGAGCAAGCGGACTGTCCCATAAAGTGCATCGTAAGTCCGGATTCCGATCCTGCAACTCCGGCTCCATGAAGTCGGAATCGCATGCCTAAGTAATCGTGGATCAAGAATGCCACAGTGAATACATTCCGGGCCCAGCATACACACCACGCCCATCACACCCATGGGAGTGAGTTGCAAAAGTAGGTAAACAACCTTCAGGAGGCACTTACCCTTTTGTGATTCATGGCTAGGGTAAAATCCTTAGCAAGGAAGTAAACCAGG
+
%))(-&(*&()(',--,*1,'*&0&++'*)&%%%&')'-&/'(*7.*''(-+/.393'/(*-,*.*-0'%%&(1135,*.$)$&($%&(-2(+,'(/-+++++*..%-%*'*(*(.*&/15&394.0/&))/.&%%$$&$,(%(&&'&&',*+((./.2-)&)'%(%))..-/*&$&+(&-(&)$$$'%(&,'-,.*%((+*&.121.0,,',+$,-)%)(-,/4..-,(+2-.1+-0./13*/+((&$&+'')01(+-***+*))'&$-&$%%%&%*0.,+,(&',2)./12(&*)(&().*&&&)&--/*14;:.121,-13102.+&()+.,./'+,,-71)38377*-4:464.-+&#)'*,.40/63.000/.%)&(&$&&&&&*(/*0))35(**&)'*-+-))**.11,++)*$%&(+00031,-,,/5313&0..,*+),+')&$&(+46.)+1/2'(&''/...+,,(,',%%'%')%'(,+-))'-6612()+&,.,+-0(.,+%&&&'*+,/*$&&'%,+'*)/)*'%*%/+*$&%'$)+4+,&,3/-(+,'&$(&$$%)(')*%%#*)+%)'')&'+)*&%&(&))00+-+'%'+&,)++(,)$%(%/*5;:87850.3-()'*+.*%%$&&()&$%((')&$%&&',-.3&)'+02//*')/<;/1;9;6///-0521,1-()('&(*1/+-30.(*%'%$&$.,-/,''&(((0;9,+,**%)#')((0+**%'$&(&&/4/104'%+*()+.1*+,-*.1-/((((()(.*-0)*-0/*/&,.))+))0,),,)+)'*/))(&').5'+)&0%0('#&''.41-40)+*&)$*'(/+)*0+(/)*)%'$%&))')0-./&%)*')+-,+)')&&$(&&'(-1015681/4.-/,-).2./22-0,.2*.'253.4,)(-.*3/)&&&)&&'*/5313*,)''*&%&%(&%&*-/-,*''%%%)%$''%''%&((-/3&'($&%%&%&')+$&&(&('%)21('%,,&)'()116--1((*21(.+-2,'&%)00-,--())+))+..04-.,.0,--'-+.-/$%$%&')*0*)*0842+/-(111/)&(.,/,+'*&,-**,)((**,/'(/--/,##$&').(,+,-'-%,+)%-,&)*+0//362-**),%*(0-032+'%)%)+(,-)),(--**)'+,')*)'*,,+16&(''&#'&'0**%'((,(%&..)+.+(&)'('($-')&'%&%&(-&,*$-'
@1d5321ef-9685-4881-8764-6e23175ad724 ch=203 read=69497 start_time=2019-12-13T06:56:50Z barcode=BC01 runid=2c9cf7bc05858273f10e7d7ec552fc0bd742dc3e
CCGGTTACCTTGTTACATTTATTGATCGCCAGATCACAAAGTGGTAAAGCGCCCTCCCGAAGGTTAAGCTACCTACTTCTTTGCAACCCACTCCCGCTGGTGTGACGGGCGAGGGTGTGTACAAGGCCCGGGAACGTATTCACCTTGGCGTTGATCCACGATTACTAGCGATTCCGATACCATGGAGTCGAGTTGCAGACTCAATCGGACTACGACGCCTTTATGAGTCCGCTTGCTCTCGCGGAGTCGCTTCTCTTGTATACGCCATTTGTAGCACGTGTGTAAGCCCTGGTCGTAAGGGCCATGATGACTGACGTCATCCCACCTTCCTCCAGTTTATCACTGGCAGTCTCGCCCCAGGTTCCCGGCCGGACCGCTGGCAACAAAGGATAGGGTGCGCTCGTTGCGGGACTTAACCCAACATTTCACTGCTTGAGCTGACGACAGCCATGCAGCACCTGTCTCACGGTTCCCGAAGGCATCCTCATCTCTGAAAACTTCCGTGGATGTCAAGACCAGGTAGGTTCTTCGCGTTTACATCCAGATTAAACCACATGCTCCACCGCTTGTGCAGGCCCCGTCAATTCATTTTGAGTTTAACCTTGCGGCCGTACTCCCAGGCGGTCGACTTAACGCGTTAGCTCCGGAAGCCACGCCTCAGGGGCTGTAACCTCAAGTCGACATCACGTTTACAGCGTGGACTACCAGGGTATCTAATCCTGTTTTGCTCCCCACGCTTTCGCACCTGAGCGTCAGTCTTCGTCAGGGGGGCCGCCTTCGCCACCGGTATTAAGATCTCATTTCACCGCTACACCTGGAATTCTACACTCTACGAGACTCAAGAGCTTGCCGGTATCAGATGCAGTTCCCAGGTTGGGCCGGGGATTTTCACATCTGACTTAACAAACCGCCTGCGTGCTTGCCGCCCAGTAATTCGATTAACGCTTGCACCCTCCATTATTACCGCGGCTGCTGGCGCAGATTAGCCAGTGCTTCTGCGGGTAACGTCAATGAGCAAAGGTATTAACTTTACTCCTTCCTCCCCGCTGAAAGTACTTCTGGCCAGGCCTTCTTCATACGGCATGGCTGCATCAGGCTTGCGCCCATTGTTAATATTCTTACTGCTGCCTCCCGTAG
+
67,+/.*0749-20+--192$)-,134'(%)(511/107.--3:314)*-138+-0.+'''*+++.-&''(.52469;37:4+01(23+%'(56.()+)/)12257,184,',2+,,01145473.7.((62221366482*-&%$*'&'')(*-.1+,*,.2,.,'26876-.)(%#%(1-551+-,***,+3.+')(*,106/2*6/73))-%,%*&+58+1-,,(+,)..3.01255143+),+)&(0,55-30(+53,/029,91)).--.'-01131+.**179148:912.&15:9921//0/(''()8&88860:5,.//253*,+,.1<*+,71,,,,+'18733')%(&*,7635)%)0,,//3980110300357:'5.5./).*-),+..244;30196/('(1(5/(+(++/631&*'(%(%&&2244322%)2,47334/%-,*03325577245;473/../5-/-/+,2258;:54/,.251/1313158;54-35166654*.))%+-.;98:+-.-.1'$'*+7''&,1,:6/71/0051122932.+))%)**/%.0085))34071920/:;/0326;./.3/3.-.35/4',-/,49.*067/72100,2,6,5//.2./,34/200-1)05011294/('*+(+(%&(,0436)6+3661223/'(*.5+)**112656322417/0,)10/0%'&'.6.+).-/,//246-$)+,-70/(.)22...07778,/06595789',-888+66,,1,41324008.7/+-'()+-/-+/),362,.4333/,%)'%(,$$*&')+,%''')*+)/31220*(&'**/1,-2)0.1058345-4878641(-,9.:2614-*5--&0-*(+('(--,+*)*.020/310:-698870*('('$%'&(('%&*-051+'**617,+''%#$',56326(-))5.,2-((',,34973+)$*$*$,)',19(44./1;11/43765798688/60/-8743(-(,*2.-*)+-)%)*58-:.'(,8:,(/../51,-,/0/(&'(.'((,*57:86:6#'%(&)202282102223)*11/5+3169.%()()'(('&0*&(&$).-/..1600:5+*,,
@9410e5a7-9d35-4d0e-b1d0-afcfab6a6f25 ch=116 read=128238 start_time=2019-12-13T06:56:48Z barcode=BC01 runid=2c9cf7bc05858273f10e7d7ec552fc0bd742dc3e
CCAGTTACCTTGTTACATTTACCCCAGTCATGAATCACAAAAGTGGTAGCGCCGCACTCGAAGGTTAAGCTACCTACTTCTTTTGCAACCCACTCCCATGGTGTGACGGGCGGTGTGTACAAGGCCGGACGTATTTCACCGATGGCATTCTGATCCACGATTACTAGCGATTCCGACTTCATGGAGTCGATTTACGAACCAATCGGACTACGCTTTATGAGGTCGCTCTCGCGAAGGTCGCTACTCTTTGTATGCGCCATTGTAGCACGTGTGTAGCCCTGGTCGTAAGGGCCATGATGACTTGACGTCATCCCACCTTCCTCCAGTTTATCACTGGCAGTCTCCTTTGAGTTCGGCCGGACCGCTGGCAGCAGGGTCAGGAGTTGCGCTCGTTGCGGGACTTAACAACATTTCTGCTTACGAGCTGACGACAGCCATGCAGCACCTGTCTCACGGTTTAGAACATTCTCATCTCCTGAAAACTTCCGTGGATGAAGACCAAGTGAGTTCTTCGCGTTGCATCGGGAATTAAACCATGCTCCGCAGCATGCGGGCCCAAATCGAATTCATTTGGTTTAACCTTGCGGCCGTACTCCCCAGGCGGTCGACTTAACTGGCGATTAGCTCAGGAAGCCACGCCTCAAAGACTGGCCTCCAAATTCAGCATCGTTTACGGCGTGGACTACCAGGGTATCTAATCCTGTTTGCTCCCACGCTTTCGCACCTGACGTCAGTCTTCGTCCAGGGGGGCCGCCTTCGCCGCCGGTATTCCTCCCAGATCTCTACGCATTTCACCGCTACACCTGGAATTCCTGCCCCCCCTCTGCAGAGACTCAAGCTTGCCGGTATCAGATGCAGTTCAGGTTGGGCCCGGTTCACATCTGACTTAACAAACCGCCTGCGTGCGCCCAGTAATTCCGATTAACCTTGCACCCTCCGTATTACCGCGGCTGCTGTGGCACGGGTTAGCCAGTGCTTCTTCTGCGGGTAACGTCAATGAGCAAAGGTATTAACTTTACTCCTTCCTCCCGCTGAAGTACTTTACAACCCGAGGCCTTCTTCATACACGCGGCATGGCTGCATCGAGCTGCGCCATTGTGCAATATTCCCCGCTGCACTCCCGTAGG
+
4/&/31+523712:-/'+*&',250-/131333;9978841-%1'+*+),/45%,',-1,.3+4/;53%))+06-,009.798,130/05/'+)35.&7+141//14487..0')*.11465.70+,+%&%(),6.--6.)&-(2146850/.0/0,-./9.+&*+127621-.+/2462263,***+1*/:+(-''(('+)(,)5,'%#%$(&(0+.2/.4'&'')--0/+,''+113.+5%)*-2:7-//3/0019)(,*)+,.-.-/*+'%'%/83.1965/4*'.791:772221-+)*)*,/98562:8,/7526.--0,-1;.0.0./01<201:822(&+()*4581%.-32:660..,2-+'''&&)%$''./),3601.24549;895:2.-0+0(((.-.16(,+)*+,)+)--/012565/.)5.374.--.,87777655./+)&'%$%()-0,6-,-32/-,/-,.83()3+7755580*$%**/+1*&'')(+-:8999(,+2+(+,-6&)%('+.,57.5-((,,7:(.&./0113/21/2.&*/.4*.,-<60/7*(+,8:09.+/*+,45300.+./021,(,3//9877777553.(')*+$.&*+723'..,2*.64568:3666&,&*+&((0*.)83,),'%,,./584:5(-*3/(+*,)8507901/+)*,-/14348454<711208-(++-/95.(,+1:1--4505*+-44.1()++%+-233*5/0805973.-$)(-.2*0**&%)+'*0383210074644;91/04011+-$)+,-1++-,/'(&346;:4-*1-.4/.)+*-,5'*+./7126/42333+,--,1-02;2-1.2+**407*,(.+&%,,*--./,2,4-3:;;33/237993-,*''('()--0/:631-5-)'*''.-.,//.--/+/,-0/472/5//+,&'(((,)',+,*/,+)*'$+)')0+043033625102250-.-010-430,')'&'+)1(%$&$$((///842+37/)35,)'((*+/22,.0.41)&%'*+14:26<99733-213093234.--/4461))+,1-.145$&*#-&()++,13.730&+./,'))2:1.249+
