# Supplementary material for: De novo species identification using 16S rRNA gene nanopore sequencing
Source: PeerJ. 2020 Oct 21;8:e10029. doi: 10.7717/peerj.10029 (PMC7585375; doi:10.7717/peerj.10029)
Supplement: Supplemental Information 2 — Contains raw reads. [file peerj-08-10029-s002.zip › pass_fastq_runid_2c9cf7bc05858273f10e7d7ec552fc0bd742dc3e_248.fastq]

@f81ac898-7fe2-4116-8ac6-563bb6c617c4 ch=106 read=112996 start_time=2019-12-13T06:57:07Z barcode=BC01 runid=2c9cf7bc05858273f10e7d7ec552fc0bd742dc3e
CTCTACGAAGGAGGCAGCAGTGAGAATATTGCACAATGGGCGCAAGCCTGATGCAACCATACCGCGTATGAAGAAGGCCTTCCGGTTTGGCAAAAGTACTTTCAGCGGGGAGGAGGGAGTAAAGTTAATACCTTTGCTCATTGGCGTTACCCGCAGAAGAAGCACCGGCTCTCCGTGCCAGCAGCCGCGATGGCCACGGAGAAGTGCAAGTAATCGGAATTACTGGGCGGCCTTACGCAGGCGGTTTGTTAAGTCAGGTATGAAATCCCCGGGCTCAACCTTAGAACTGCATCTGATACTGGCGAAAGCAGTCCTCGTGGGGGGTAGAATTCCAGGTGTAGCGGTGAAATGCGTAGAATCTGGAGGAGGAATACCGGTGCTTGAAGGCGGCCCCTGGACGAAGACTGACGCTCGGGTGCGGCGTGGGGAGCAAACAGGATTAGATACCCTGGTAACACGCCGTAAACGATGTCGACTTGGAGGTTGCCCCGCTTGAGGGCGTGGCTTCCAGGCTAACCGCGCGTTAGATCCGGCCGCCACAGAGGCGCAAGGTTAAAACTCAAATGAATTGACGGGGGCCCGCACAGAAGCGGTGGAGCATGTGGTTTAATTCGATGCAACGCGAAGAACCTTACCTGGTCTTGACATCCACGGAAGTTTTCCAGGATGATGTGCCTTCGGGAACCGTAAGGACAGGTGCTGCATGGCTGTATCGTCAGCTCGTGTTGTGAAATGTTGGGTTAAGTCCGCAACGAGAGGCGCAACCGCCCATCCTTTGTTGCCAGCGGTCCGGCCGGGAACTCAAAGGAGACTGCGGTGATATAAACTGGAGGAAGAGGTGGGGATGACGTCAAGTCATCATGTACCCACGACCAGGGCTGCACACGTGCTACAATGGCGCATACAAGAGAAGCGACCTCGCGAGCAAGCGGACCTCATAAAGTGCGTGGCGGATCCGGATTGGAGTCTGCAACTCGACTCCATGAAGTCGGAATCGCGTAATCGTGGATCAGAATGCCACGGTGAATACGTTCCCGGGCCTTGTACACACCGCCCGTCACACACCATGGAGTGGGTTGCAAAAGAAATTAGGTAACAACCTTCGGGAGGCGCTTACCACTTTGTGATTCATGACTGGGGGGTGAAGTCGTAACAAGGTAACCGG
+
/,,%%(),*3-&*-(-..,06+(,*/,('*('*,-531711/327.56,.#)#%*&/+66*0-*+-1-1224&'*).,3591).106+&(%25/*//-./9:+(((,06/(-+'*2/()*+30)(3-6-124,11**)-'-)-',,+((.0*),+),-')-'))4+)&*'('-/,-64<-*+*,/*()&&))++%$'++1,(%'*-.2,&%)0/5&*-&0(+-:;;9/,&'%%$&(+..37.'*/1,+/5,,*+.'0(*%'(*--*.14)'2854.(&)$$$'*286955432-)+.++,7-,'+11*.*-//+-.03--+31,),)0+3+9.(6555-+-,71*)*-,+1434-+*)*+.25**+%((&()136143.%%%)/4+3,&%.2,'+5;7:-/.)*-,--5466.%0/-,+&)(,,4+,-$(/0935&3/)(%'(4235;5.-+$%##')+.1045800-((%*+612-9-7,,'*($%()'$&)&(&)/4-,3-956420'+,-,//./*..*/35))),.')%3+*2)%**+&)$$#(--,//77<;7533'(')'./708696:9*)20*(+*0,(+*)3/3../%'(++-*.64<9858;22+12872831(*-,3567582394+00(++*,658:52521,0+-8<40('(0.0-)+%'),5395'73*..-)%%&/*510(0*/35;:794544')%*,///++./3--,/.-00321+.2=6:944+)(+45-3.+3-'*%++-2/4)'&$&'&',+'(51-40/7;606074/+.0.2097*0+,/07,.0.//1522&+++-,('+/+0/20*)()+())-,-4813656699981488..+(((&',2-()+,4;390353+/++&*+,36/-/-71093++()+101')&*+)*0&5,*,(*,+,(15033977874+(+0'((&&&(%$&*-&--.--(6)4,*,*)*+).'+*1.-363-'**)-++,,)*0751/,*,.-/0.20-.5../5318/%*+1/4432+0-011((,468411*'&&(,.184/84--/(+(+).1'(&(%&).554:00188*$*'$.&%(/()'&('**377092)*1,+''%',5,.-10-02469888746652/04&&+%')),-1,-.-/.)(*(*3-6
@7335d336-f345-4256-8e97-dab44ce61002 ch=392 read=65928 start_time=2019-12-13T06:57:06Z barcode=BC01 runid=2c9cf7bc05858273f10e7d7ec552fc0bd742dc3e
CCGGTTACCTTGTTACGACTACCCCAATCGCTGACCCTACCTTCGGCCGCTGCTGCCTCCTTGCGAGATTAGCTCACGGACCGGGTATTGCCAGCTCTCATGAATTGTGACCCGGGCGGTGTGTACAGAGACCGGAACGCGTATTCACCGCGACATTCTGATTCGCGATTACTAGTAGCTCCAGCTTCATGTAGGCGAGTTTCGGCCTACAATCCGAACTGAGACTGGTTTTAAAGTTTGGCTCCCTCACGGTATTGCATCTCTCTGTACCAGCTGCATTGTAGCACGTGGTAGCCCAGCCCTACACATAGAGGGCATGATGATTTGACGTCATGCCCCACCTTCCTCCTGGTTAACCCAGGCAGTCTCATAGAGTCCTCAACTTAATATGGTGGTAACCTAGCGACAAGGGTTGCGCTCGTTGCGGGACAACTTAACATCTCACGACACGAGCTGACGACAACCATGCACCACCTGTCACCTTGTCCCGAAGAATTTCCTCGATTAGAGTAATGCAAGGGATGTCAAGTGTAGGTAAAGGTTCTTCGCGTTGCTTCAGATTAATCCACATGCTCCGCTACTTGTGCGGGTCCCCCGTCAATTCCTTTGAGTTTTAATCTTGCGACCGTACTCCCCAGGCGGAATACTTAATCACGTTAGCGGCGGCACGGAGGTGTTGAAACCCCACCTGGTATTCATCGTTTACGGCGTGGACTACCAGGGTATCTAATCCCTGTTTGCTCCACGCTTTCGAGCCTCAGCGTCAGTTACAGTCCAGAGAGTCGCTTCCTTCGCCACTGGTGTTCTTCCTAATCTCTACGCATTTCACCCTTCACTAGGAATTCCACTCTCCTCTCCTGCACTCTAGATAGCAGTTTGGAATGCAGCACCCAGTTGAGCCAGGTATTTCATCCCTTAATCATCCGCCTACGCTCCTTGTAAATCCGGATAACGCTCGCCACCTACGTATTACCGCGGCTGCTGGCACGTAGTTAGCCATTGGCTTCCTCCTTGGGTACCGTCATTATCTTCCCAAAGACCAGGCTTTTTACGATCCGAAAACCTTCATCACTCACGCGGCGTTGCTGCATCAGGGTTTCCCATTGCAATATTCCCCACTGCTGCCTCCGTAGG
+
/0'1.8&))))(.4).,*()$(*+&0-32((-,).2*)(--,-1),,0,0//-&(/133),)&(($)#*%'(-..454/(,(+-,-%*&#&%''**)'&#&&$(.,+/2-5)*.484+0,/22010/&'%*12)3+842/2688.,(3-23679587834599915567910+-,3,&,*-''(/3634877.4935341:9339796452:32+*0/+++)'-027/263)06+)1:/,1.0.7/,,,/,14-5,**--0000./.-.8.*)&)&**/7,,-2200-()&'''+)('*+61('(''()('&/26.06022108:4,,,13.)($+).,-165:7/1481./')*&-,-+.550.00/0&)'**.)+),00&+))/0,&*(-('*'+23'&&&((*+2/+5317-../7983;01.2)')(*&$$&)'()),/.2502,2//2+++++*(,-/4;5985450/;/767-),)+))*/**&(/)**/:81663((+',%(()1+-*42,0712679;32023-./--05)//3;77;747539*1292)&./3-4/.,,.-..--78./.++3+-,-.-2.4*026++0538435,23-***2<<3.92070)*'(,:0824.89:,..103759/%-/,,,*&)./.7+---62(1)%)'*%,)*+22,+-*/7.)%),/-22121-%(*-45.$.(.25770../040-3.'&'+.),2-/5**/085,,*7-%(()197,21207590010-6(,+;+--6+,)'%)()*,+('&%)&*-*-0)&'&'()'+))+/+*)+5-/--*),-1.1885,22''&'%$-.2--/1018+-./'+0,-)+./--$'(-*&*-2-%1*./;431+-+*)'$%'52),/.911239+121/.9./.-0,(&+-506510-(,10.0.022&(&%$'-3.-411./324156869216+%'*,5559)593000./246//+(*+..43,(''%$'&,+,/41.+.(-')./.027,.3&.)(+85238+/*$&*'(+)+,0:95)')+,10*(+144/:6<::::5553+,*+,10,2-++0..,00/6905;8/3($''&**1123:.;:2)443532/4.1610).*
@72eed8e3-cdd5-454b-9c35-4d91d049d968 ch=3 read=36900 start_time=2019-12-13T06:57:13Z barcode=BC01 runid=2c9cf7bc05858273f10e7d7ec552fc0bd742dc3e
CCTTGTTACGACTTCACAGTCATGAATCACAAAGTGGTAAGCTTCGCCACTCGAGGTTCGCTACCACACTTCTTTTGCAACCCACTCCCACATGGTGTGACGGGCGGTGTGTACAGGCCGGAACGTATTCACCGTGGCATTCTGATCCACGATTACTAGCGATTCCGACTTCATGGAGTCGAGTTGCGAACTCAATCGGACTGACGCACTTTATGAGGTCCGCTTGCTCTCGCGAGGTCGCTTCTCTTTGTATGCGCCATTTAGCACGTGTGTAGCCCTGGTCGTAAGGGCCATGATGACTTGACGTCATCCCACCTTCCTCCAGTTTATCACTGGCAGTCTCCTTTGAGTTCCCGGCCGGACCGCTGGCAATAAGGATAAGAGGTTGCGCTCGTTGCGGGACTTAATAACATTTCACAACACGAGCTGACGACAGCCATGCAGCACCTGTCTCACAGTTCCCAGAAGGCGCAATCCATCTCTGGAAAGTTCTGTGGATGTCAAGACCAGGTAAGGTTCTTCGCGTTGCATCGAATTAAACCACATGTCCACCGCTTGTGCGGGCCCCAAATCAATTCATTTGAGTTTAACCTTGCGGCCGTATTACTCCCAGGCGGTCGACTTAACGCGTTAGCTCCGGAAGCCACGCCTCAAGGGCGCAACCTCCAAGTCGACATCGTTTACGGCGTGGACTACCAGGGTATCTAATCCTGTTTGCTCCCACGCTTTCGCACCTGAGCGTCAGTCTTCGTCAGGGGGCCGCCTTCGCCACCGGTATTCAGATCTCTACGCATTTCACCGCTTTACACCGCAGATTCTACCCCCCCTCTACGGACTCAAACGCCGGTATCAGATGCAGTTCCGGTTGAGCCGGGATTTCACATCTGACTTAACAAACCGCCTGCGTGCGCTTTACGCCCAGTAATTCGATTAACGCTTGCACCCTCCGTATTACCGCGGCTGCTGGCGCAGGTTAGCCGGTGCTTCTTCTGCGGAGTGATCAATGAGCAAGGTAACTGCTCCTTCCTCCCCGCTGAAAGTACTTTACAGCCCGAAGGCCTTCTTCATACACGCGGCATGCTGCATCAGGCTTGCACGCCCATTGTGCAATATTCCCCACTGCTGCCTCCCGGG
+
393:.18(0-+--3/&0&'(42334://,-.941326563+*)++-75)+-/,*)+0:,+,.,/-%)'--75189.,33,.:5+,,2.-)'(,78,+)*)4399358,...)&')+5-4,.-*+-**5.,,484806///:844484)').,2.(*,,-0536;542.//6/3566./.-0-31:14))95737304-:,-(*+81,)*020-0-+21.++),.+)*++6847/*.-,+%'3+1157<:223335:;;669'&&''.-+,./*-.0;7//898-/-+/198:65010--*+*+,:79920150/2:::5814,.03;7.03026374159:55'&.*,,./:67.,-+/,4/:8788270&*#&%,,:93+'&,)40./254434:42289/*'%($#&(*((31/./120-1/14555479:;/00;/7870)6567/./.1.''()4278,%&/+.55)5+4-3649841247098.2<:7635997477544428106+1-,+/:98:967/5-,,./4)*+.--6.295534&3/.*-2,.-1,1)3'2,/)'%'(*+-093<899<84005;3-319.;0-.+:3++(,)(*,,//&.26054879354452101/.++,-46300.+462347:996,.8.,%+1152/6'6+68887968813;.$*+53458857974:2/'&*-/665;556668<:.0+18,*-,,688501.29-1+&)*,-/5/.03-036(*491*0:25:6;99:;57<1:554:7/-1312/3386745<51,.2-.1'/-.,,*%&&'..40,.11287++/0211231681&*&+.67'10235//01.244644*)/,1*&-3-&(+&.:/-*)*0112313102008:8;4675666761/+6/-*/,21)'',2586/'*+6.904427...197573&-)*2/5;9727112:;89423&.,.*))4/(8//-.,(43169811&'&'),*8---84752.1-10/102231*/...132+,/85280,-)&&&$$&)%,/*')0'.,8/920831233+/*)+4-//4//-/003(20,2-+('*(-;5)/.*+-.-3.//0311.%&'',-.08502+,)&
@6553d54e-5eae-48d9-bdf4-d41b0c351a50 ch=227 read=151677 start_time=2019-12-13T06:57:25Z barcode=BC01 runid=2c9cf7bc05858273f10e7d7ec552fc0bd742dc3e
CGGTTACCTTATTTACGACTTCACCCCAGTCAAAAGCCGGAATCACAAAGTGGTAAGCGCCCTCCAGAAAGAGATTGTACCTACTTCTTTTGCAACCCCTCCCCATGGTGTGACGGGCGGTGTGTGCAAGGCCAGGAACGTATTCACCGTGGCATTCTGATCCACGATTACTAGCAATTCCGACTTCATGGAGTCGAGTTAGACTCCAATCGGACTACGACGCACTTCGCGGTCCGCGCTCTCGCGGGAGTCGCTTCTCTTTGTATTAGCCATTTGTAGCACGATGTGTAGCCCTGGTCGTAAGGGCCATGATGATTTGACGTCATCCCCACCTTCCTCCAGTTTATCACTGGCAGTCTCCTTTGAGTTCCCAGCCGGGGACGCTGGCAACAAAGGATAAAGAGGTTGCGCTCGTTGCGGGACTTAACCCAACTTGTTTTGCTTACAGGCTGACGATGGCCATGCAGCACCTGTCTCACGGTTCCCGAAGGCGCATTCTCATCTCTGAAAACTTCCGTGGATGTCAAGACCAGGTAGGTTCTTCGCGTTGCATCGAATTAAACCACATGCTCCACCGCTTGTGCGGGCCCCATCAATTCATTTGGTTTTAACCTTGAAATGCTCCCCAGGCAGTCGAGGCACCAACGCCGATTAGCTCCGGGAAGCCACGCCTCAAGGGGCACAACCTCAAATTCGACATCGTTACGGCGTGGACTACCAGGGTATCTAATCCTGTTTGCTCCCCACGCTTTCGCACCCACAGGCGTCAGTCTTCGTCAGGGCCGCCTTCGCCACCGGTATTCCTCCAGATCTCTACGCATTTCACCCGCTACACCTGGAATTCTACCCCCCCTCTACGAGACCAAACGCGGTAATTCACGGTTCCAGGTTGGGCCAGGGGATTTCACATCTGACAACAAGCCGCCTGCATTGCGCTTACGCTTAGTAATTCCGATTAACGCTTGCACCCTCCGTATTACCGCGGCTGGCTGCAGGTTAGCCGGTCTTCTTCTGCGAGATAACGTCAATGAGCAAAGGTATTAACTTTACTCCCTTCCTCCCCATGAAGTACTTTACAACCGAAGGCCTTCTTCATACACGCGGCATGGCTGCATCAGGCTTGCGCCCATTTGTCACAATATTATTCCCCACCGCGCTTTGCCTCCCGTAG
+
-'+*2',+1+'4:0,.-,11:6)361**,-*)+-,(/2%)+*--023:.11.-,'&'))473.1'&&***%&'$,(&%$)3-.1188.55/(,1032-+*-./**,.8,/.369795,(*)(*%)%&'',*05*04275.21262137+.,6334;9:787)*(*)+/;/3+')(%*+3/3/14676165.,,-3*&))(')2918'3)340953-(++-.10*)'&#$%*3,3)'''(,+12*&(*)#'(,013536,56*$%$%$#&1+042-%&&*,,--)+)1,*++02+&+7/0.+3+,-/15-0----(3/&&)+.06709580-/:6:68354342;,++;5870/---/6781.44..05935.,.06299*&(*,-,7223019/.4.434+)')+/9-1./6336;12,754--,0+01*,,'$&(/5+%#%$$%'%%6652(+)&&+).*)(%'&(+)373..-.-+-.88638/+,/+1,%+-0<779899952.+-2*.1,-,++1500/3300,+652.2.*(*,559<757407/0088*&*+)/2'3/)()/-1.-*'+.+'+*&*./*(')(-+')**2,42,7;:.*9;9+272--,'&((&%,+788//070*/-.&%&()$*(/-0+-'&'2+.../0)'2*-.+25,,,/41/,*)25,**,2605/1.+$,%(&'(/236/;-+*))*./75:8879)54/2..1+-7201/0/88*.23::3(+*,-9/-+.,27-+001;;990---.4:84/&%1628779:8<8++.*0219658;9915(%*566867-52517<:3.14+'+,''%),+./4)4))((-/1::3-12.+,)&1*&%+./,)+&**,*1.,-/*7824/*/142-))3(%'&()%7512)*-0611/1/2+20'+1,/0((*&0(()*(+(',%'+(+-//24833.000/61-.3/,./0:8369,054;56932),.+,-,)+*%))*-,,41*3.'(1+28633.+$)$)+411/0)5.325576,*'('*+-++.00/0/9:.1712+366,&&&*0,.//220)..,0+&+*)*898;88<865/-).-05;982520034133,03/-9/0.28/(*/)'*&$(+5--*+*2429:5.59+-&((2-+19,84,)1/5
@1ff6d739-15e9-4558-8738-33c94ff874f8 ch=216 read=72604 start_time=2019-12-13T06:57:24Z barcode=BC01 runid=2c9cf7bc05858273f10e7d7ec552fc0bd742dc3e
CCGGTTACCTTGTTACGACTTCACCCCAATCATCAATCCCATAGACAGCTCCTTTCCTTGCGGTTAGGCCACCGGCTTCGGGTGTTATCAACTCTCGTGGTGTGACGGGCGGTGTGTACAAGGCCGAGAACGTATTCACCGCGACATGCTGATTCGCGATTACTAGCGATTCCAACTTCGGCATGTAGTCGAGTTGCAGACTACAATCCGGAACTGAGAATGGTTTTATAGGTTTTGCTTCACCTCGCGGCTTCGCTTCCCTCACCATCCATTGTAGCACGTGTGTAGCCCAGGTCATAAGGGGCATGATGATTTGACGTCATCCCGCCCAACTTCTCCAGCTTGTCACTGGCAGTCTCGCTAGAGTCCCCGACTTAATGATGGTAACTAACGATAAGGAGGTTGCGCTCGTTGCGGGACTTAACCCAACATCTCACGACACGAGCTGACGACAACCATGCACCACCTATCTCATATAGCTATCTCTCCATCTCTGGAGCCTTTATGAGTATGTCAAGACCTGGTAAGGTTCTTCGCGTTGCTTCAGATTAAACCATGCTCCACCGCTTGTGCGGGCCCCGTCAATTCCTTTGAGTTTCATTCTTGCGAGCATGCCTACTCAGGCGGAGTACTTATTGCGTTAACTGCGGTACTGAACTTTGACATCCAACACTTAGTACTCATCGTTTACAGCGTGGACTACTAGAATTATCTAATCCTATTTGCTCCCCACGCTTTCGGGACTGAGCGTCAGTTGCAGGCCAGATCGTCGCCTTCGCCACTGGTGTTCCTCCATATATCTACGCATTTCACCGCTACGATTCCACGATCCTCTCCTGCACTCTAGCTGCCTGGTTTCTATGGCTTGCTGAAGTTAAGCTTCAGGCTTTCACCACAGACCCTTGCTGCCGCCTGCTCCCTCTTTACGCCCAATAATTCCGGATAACGCTTGCCACCGCGCGGCTGCTGGCGTAGTTAGCCGTGGCTTTCTAATAAAGTACCGTCACTCGGCTACCATTTCCTGCTTAGCCGCCGTTCTTCCTTTATAACAGAAGTTTACGATCCGAAAACCTTCTTCCTTCACGCGGCGTTGCTCGGTCAGGGTTTCCCCATTTGCCGAAAATTCCCTACTGCTGCCTCCCGTAGGGAGCAATATCAGCACCAACAGAAGGTTAACACAAAGACACCGACAACTTAACCGGCGCAATTGCGTAACTACC
+
54-3.9,.799.1.'(+,./801357,0--/9433;-5-'%(%,*++++*,.,6'*)()..2.3.-5;87)0-./,/02-882003002522432303488765573:9-.5'*+..14*:-+:.)$'(-.01-1.**383877608789<09//*.-,+7,,-11221980/-)*-2++*,,44799;933080/0/3.67484:5432(/'+++)%'*+006:;-12-604;:2/3592,/.,-21/401972342/:*(+%)'2.26.58/../-*-1166.&&&'77+-1004765,0:516/-..//48-+-2446:-;4-)41),*(%(()3((),/9///*''.,2+11/'0+0('+.02287,+++0..1/0099;5441'*2-00+8))*$'+2:-245665391,&-1,/5.6*72).,+,027524423/2..0.0315617686;7:/.-.+).(,),,-,'*),'.000//0026:9:997667(++&%&%&))(*+-63/1-3--,(),1/02+4.86:<:99/6/+,0:0)',6,<<98:6444656126/-4--,,)(/(-;90+/6193565,6;/./6;<94:</7/..($(,-6/8/.,./0064712,,,*,-5-,7--+1.6,535,'*,**4(,2.-1--.8'50/1.-+,0*3*,-48445747<:.2'10016:99:667--+,1315593:.34++2:-)/0398/-3,*.81+*16-3+,)++9990/11..,0.,+))989/86&&%&)+)+7-/05:647:01,+,+.45578956463280.,1---/%/004945243417000127795*,,0()/541755868;:/,**(.,-.*,,-/7-/1-,,-/62/5:93;7.,.0-/056:3)++)+//3:+2/.,/,14++41:912634../-385;/3/6/23.-+,,/-3,(+&$$''*/+644/4)+(+,622-+.217/5,-/.,1,1-.:2/114;58,%&**40//499,.0,35*,,1,*(,2-577,2''(.)28++/6;5.-,&'*12.0001/+),12/8:9<7573,4<5/42/30/,7---826222*470,9-379.(-7(*521-011.204+*+/2031-**(-1**5*),+(&*0+*+6-',+,061)6/.0-.4.603/)..1-**3'1/,**.&&&%-'*''*+&'%&'(&++*(&&%#$#
@45996754-bbed-4e17-8a8e-e10f911755c1 ch=93 read=108791 start_time=2019-12-13T06:57:24Z barcode=BC01 runid=2c9cf7bc05858273f10e7d7ec552fc0bd742dc3e
CTCCTACGGGGAGGCAGCAGTAGGGAATTTTTTCGGCAATGGGAAACCCTGACCGAGCAACGCCGCGTGAAGAAGGTTTTCGGATTATGCAAACTTCTGTTATAAAGGAAAAGAACGGCGACTACAGGAAATGGTAGCCAGCGGTGACGGTCACTTTATTAAGTACGGCTAACTGGTACCAGCAGCCGCGGTAATACGTAGGTGGCAAAGCGTTATCCGGAATTATTGGGCGTAGAGGCAGGCGGCGGCAGGGTCTGTGGTGAAAGCCTGAAGCTTAACTTCGGTAAGCCATGTAGAAACCAGGCAGCTAGAGTGCAGGAGAGGATCGTGGAATTCCATGTGTAGCGGTGAAATGCGTAGATATATGGAGGAACACCAGTGGCGAAGGCGACGATCTGGCCTGCAACTGACGCTCAGTCGAAAGCGTGGGGAGCAAATAGGATTAGATACTGGTAGTCCACGCCGTAAACGATGAGTACTAAGTGTTGGATGTCAAAGTTCAGTGCTGCAGTTAACGCAATAAGTACTCCGCCTGAGTATAGTACGTTCGCAAGAATGAAACTCAAAGGGAATTGACGGGGGGGGCCCGCACGAAGCGGTGGAGCATGGTTTAATTCGAAGCAACGCGAAGAACGCCTGGAATCTTGAGCATACTCGCAAAAGGCTCAGAGATGGAGATAGCTATATGAGATACAGGTGGTGCATGGTTGTCGTCAGCTCGTGTCGTGAGATGTTGTTAAGTCCGCAGCGAGCGCAACCCTTATCGTTAGTTACATCATTAAGTTGGGGACTCTATAGCGAGAGACTGCCAGTGACAAGCTGGAGGAAGGCGGGATGACGTCAAATCATCATGCCCCTTACGCGTGGGCTACACGTGCACAATGGATGGTGCAGAGGAAGCGAAATACGGTGAAGCAAAACCCGCCAAAACCATTCTCAGTTCGTGCAACTCGACTACGCCTGAAGTTGGAATCGCTTCAGTAATCGCGAATCAGCATGTCGCGGTGAATACGTTCCGGGCCTTTGTACCGCCGTCACACGAGTTGATAACACTTTGAAACCCGGTGGCTAACCGCAGGAAGGGCTGTCTAAAAGGTGGGATTGATGATTGGGGTGAAGTCGTAACAAGGTAACCGG
+
+-.)*+2.8:**05.03,++,-)2,(+,0566-5.70+:-+(%+*+.5.,.283..-./75012)*+-))*&)))1/9:8020,7.)+&$+),'+,/1,.,,+16+.--66.'+76,25558611)-,'-0)+13.,+0'(&&)-000)+/')+-04+0/2+&##*,./.03,*(-)&,1..53338&%)$*,*++3316/634:53;.*-0141/3&)/&&*),..)+/+'+((%*)*)/3--3((((&*667754/16++,//-/233,0**+*+%&)-**//;<,.:,0$1)(48-690066-2211+,./06.3/()*/////(,))0)3.2934355.,...3011951039:335535567.+5.*9448;345+,),+&-'*+440330*/,0705789854530211.323&**-')+,135*)-.2<:50*-)*,/.43/.-(+,-/76,-03;:89;;98/...*-/-17575861<291:68865403;:044/2225&/2/.(++,-*,1.,.-014965942(+**'*)0.357;5.0*().46837/+*005+-+*'(+)(%$*&+183.*,+(&)(,&3)(+8986,+,()-,,3<:588;7.5.,,0..,--/7,.75/20/0/*(**.,&%$+&$$'''%&*12+,3508)(*,,-.)'(,5-('))..1/,(/366406/,1//.00-/56.09566-.01356,,,**,+-,//)'&'*3,*,-1'&&$'),164611291,1//20600018//.2545895+7*03:637,+*((&--(('),-:6+6+.122--0,(,-4/-/*(1,4+,-4,65795378<84413311*981(0,((&'&'&,144..&)*0/.(**/,(+&'(*1252,(,/).,,*,-'%')()))*-%*.:9/37*%''4:<57;86;443-36/-''(,,,0012./))*&)&').2//9472844.,*,%#'#&9*1-45454/--.-655668,51126299+4))%+.+-*&*'%%%()1275--')%''))(+$&*-5,*++.2,-5,03+365615*,9762./)-+*))*./53/(.8.()'/&-3(.,()0-.372+2,)(,--.6335:75425159::8-
@7ed27a5f-8a7e-4944-b238-cff54e2e26f4 ch=316 read=117326 start_time=2019-12-13T06:57:31Z barcode=BC01 runid=2c9cf7bc05858273f10e7d7ec552fc0bd742dc3e
CCTTATTTACGACTTCACCCCAGTCACTTAGATCACAGAAGTGTAGCGCCCTTTCCAGAGGTTAAAGCTGCCGCTTCTTTTGCAACCCACTCCCCATGTGAAGGTGTGACGGGCGGTGTGTACAAGGCTGGTGTATTCCACCGTAGCGTTCTGATCCACGATTACTAGCGATTCCGACTTCATGGAGTCAGGTTGCAGACTCAATCGGACTGACGCTTGCTATGAGGTCCGCTTGCTCTCTCGCGGAGTCGCTTCTCTTTGTATGCCATTTAGCGTGTAGCCCTGGTCGTAAGGGCCGCGGTGGCATGACGTCATCACCTTCCTCCAGTTATCACTGGCAGTCTCGCTGAGTTCCCCGGCCGGACCGCTGGCAACAAGGATAGAGGTTGCGCATCGTTGCGGGACTTAACCCAACATTTCACAACTGCAGGCTGACGACAGCCATACAGCGCACTATACCACGGTTTGAAGGCACATTCTCATCTCTGAAAACTTCCGTGGATGTCAAGACCAAATTAAAGTTCTTCGCGTTACGCGCATCAAATTAAACCACATGCTCCACCCGCTTGTGCAGGCCCCGTCAATTCATTTGAGTTTTAACCTTGCGGCCGTACTCCCCAGGCGAGTCGACTTAACATTAAGCTCCAGAGGCCCGCCTCAAAGGCACAGCCTCCAAGTCGACATCGTTTTACGGCGTATTGGACTGCCAGAATTATCTAATCCTGTGTTTTACTCCCCACGCTTTCCCTTTCAGGTAATCAGTCTTCGTCCAGGGGCCATAGCCATGCCGGTATTCCTCAGATCTACGCATTTCCGCATACGCGGGGATTCCGATCCTCTCCTGCACTCAGCTGCACTGGTTTCTATAGCTTACTGAAGTTAAAGCTGGCTTTCACACCAGACCCTTGCTGCCACTTCTCCCTCTTTACGCCCAATAATTCCGGATAGCGCTTGCCACCTACGTATTACCGCGGCTGCTGCAGGCGTAGTTAATACGTGGCTTTCTAATAAAGGTACCGTCACTCGGCTACCTGCATTTCCTGTGGCGCCGTTTATTTCCTTTATAACAGAGTTCCGATCCGAAACCTTCTTCCTTCACGCGGCGTTGCTCGGTCAGGGTTCCCCCATTGCCGAAAATTCCCTGCTGCCTCCGTAAAGGGAGGCTGG
+
,+*.&12*(0035694)-&('*+63(&&&%&104(,'$*'',,,')**/4'()*-*)(()*,5/7-''('0-*-511748*%*,(4/+',,216,,+,%&))),-,,--11844/60**$&',+-/--%)&""$%'')+%')&)$//027/,,-496-.,-02**)(')%'2,/())3271''(*%*+.()./501-1/--2)8,6.:430.$($&()((3)--/.1-3/,,3.+,./.213,,&(%)..(*,42623:6/37-10.-60+'&%%&&'),08.,.087/42/-32572/+'*(%&%,)+.4679./'-'&*),.1-*+3-+,<556222(57554'',,&)23+24/)0-.,331///3-8..(-2+,022(*%,).30/)+(+,/24.0-<63.3-0'1-(*'1//88.--.**'$(%',-..)11+10//1..)0)//*,))+,.)02'-&//4)'(%&'((,.595;:733/*&%'13.0/3--.05<:9353+3,/+*'&$(%%#%(-647;82513.))''%'(./0++/+.6549/./++,+2/,50)'%&%%'&'%+*.58/-,.+,030.7;9-4.8<;*5346060,,,1.)+02,540)%210&$&+5,+'((-'(&*+1')++3'(%',/.0'&.,./.5.-1,$%'%,,*-*30---+%./02,456,(+%*&()*.6/5/52,2*,+*/+6.1056:263))-%,/-($++325*%)))16-10%&)&$$,'%')*-)+,,,0//06,,236,0.#$$$&)'&),1(1/'-73423()-//.,.4605:71)'*'%$'%&(*'%%/+,0(),4423/143+,(*)/*,---3(*+,/)823221(-)*+',--+'(/403.%-,,)&(,**)+')'()+-3+/*'),,/0(,-5--.8.,,10'&*)+)(.-*(%2,))1:/+&$&$')&#++(1-+**)-.2702851422-,,.''$''''*+051.&&$'(,(.(.1+%().+.3+'&*&*((,,&%&%'')+&*'$%(),30,/-*'&'*&%$&))$#&('-*&+.++012,*&*+,))('..'&/-(2440...0***&#'$'+*-/010/.3)6.2*/1*0-160.+,0410.+,/0)*(''('$())/503/+*0,,.5/%'&&&'%
@f3357b91-8350-4645-a873-1e9a2b2a3963 ch=185 read=117766 start_time=2019-12-13T06:57:35Z barcode=BC01 runid=2c9cf7bc05858273f10e7d7ec552fc0bd742dc3e
TTGGTATGCTTCGTTCAGTTTCACGTATTGCTCTACTTGCCTGTCGCTCTGAATCTTCGATTGCCTTGTTACGACTTCACCCCAGTCATGAATCACAAAGTGAAAGTGATAGCGCCCTCCCGAAAGGTTAAGCTACCTACTTCTTTGCAACCCACTCCCACATGGTGTGACGGGCGGTGTGTACAAGGCCGGGAACGTATTCACCGTGGCATTCTGATTCGCGATTACTAATCCAGCTTCATGTAGGCGAGGTTCGGCCTGGTCGAACTGGGACTGGTTTAAAGTTTGGCTCCACCTCACGGTATTGCATCTCTGTACCAGCCATTTATGGCACGTGTAGCCCTACACATAAGGGGCATGATGATTTGACGTCATCCCACCTTCCTCCTGGTTAGCAGGCAGTCTCGCTAGTCCTCAACAATGGTAGTAACTAACGACAAGGTTGCGCTCGTTGCGGGACAACCCAACATCTCACGACACGACTGACGACAACCATGCACCACCTGTCACCTTGTCCCCGAAGGGATGTCCTCGATTAAAGAGTAGTAAAGGGTCATCAAGTGTAGGTAAGGTTCTTCGCGTTTGCTTCAGATTAAACCACATGCTCCGCTACTTGTGCGGTCCCAAATCAATTCCTTTGAGTTTTAATCTTGCGACCGTACTCCCAGGCGGAATATAATGCGTTGGCAGTTGTTGAAACCTGCCTGGTATTCATCGTTTGCGGCGTGGACTACCAGGGTATCGAAATCCTGTTTGCTCCCCACGCTTTCGAGCCTCAGCGTCAGTTACAGTCAGAGAGTCGCCTTCTTTTCAATTGTTCTTCCTAATCTCTACGCATTCTGCTTTACTGGGAATTCCACTCTCCTCTCCTGCCTCTAGATAACCAGTTTGGAATGCAGCACCCAAGTTGAGCCGGGTATTTCATCCATAATCATCCGCCTATGCTCCCTTTACGCCCGTGGAAATCCGGATAACATGCCACCATATTACCGCGGCTGCTGTAGTTAGCCGTGGCCTCATGGGTGCAAATCATTATCCTCCCCCCAAGACAGGCTTTACGATCGAAAACCTTCATCACTCACGCGGCGTTGCTGCATCCGAGGGTTCCCCATTGTGCAATATTCCCCACTGCTGCCTCCCGTAG
+
%#(%)(+&*/966895/2/7*'%('0).,++0/-&**.,076671+*),*)).,'*(+&%*.$(&)+)2.'.300092+484)/07611'&'&'&,*0,(+))'%&''#)(,,+.40/.*()-1&*(/-/&)*+,/4,./1-1)3,%(+1-4,(**7-($'%,+2114012/52.3.,*('*').65-4,-8/5+,---.711/801.6223;85762**%&*+5843*.(&)&')2399+3-/56:9(%)+280$$%%##%.-,//-.)+..+./73:5-5++-7)'(,.283494323220-11/.1..+,,-0031//60439&#'&(*(,,/./-*-0-*+-*1('11*03+225112228<323989:7*:/,)388;834160..2*,$1&(*1-.07496/.)'*.0/01*,,61/2--+-10--.1++,/%&0--/23322445;21-64/'-/..).12421/-*./..-*)(++)'')(06+8924..-60-/73787563.31259:++20/2,),-10611-.2/3,.)*+01.-.0,+4-'%%'((')++/*,+*.-*.3:78;756056'(+-8/**/2.1;:;<553....490//,+..+.5.20((((),+-0/84:8068/-,-5;<+6:620-)*,-1;..,)(.*&'''--5374'&'+*/7.5.%&&$'*-).,+((%)'$$03+)5868:9787195-)'+.-.249//&%*)&62/-/.('+-.)+30.3;.)+*,2/*(++'09.(.+549760221,+&'(5+32368-,++),.8,-)+(&()))%%$/()5977/7**19221.('(')%07-+)-*/0(,*$,(*),4.6,//.0/+)+*1011/'++-/0:1:0700365)3314123.-,(-+*0-+/(%$*1*,1+.-3:81536+(,-./1.19648:21-&'(5:)172,-,/''&(%&/''.107374412$)')*&'&%%(*5.-,(((%%$%$$&&#0).*+1.3;0-.)'(&($*+*&,%'&),.14/026350;:;+5212/-))*+88.1/.,/),56-9:280/00,455155528661<//...002()&.02.4+66,++0)--2290''+.164$&'')/0385/:1,.45
@e75a1f90-43b0-487e-bdcf-caf05ba9e03d ch=86 read=104153 start_time=2019-12-13T06:57:51Z barcode=BC01 runid=2c9cf7bc05858273f10e7d7ec552fc0bd742dc3e
CAGTTTACGACTTTACTTTGCGATGGCAGATGCAAAATTAAGTAGCGCCCTCACGAGGTTAAAGCTACACCCTACGCTGCGCACAGCCACTCCATGGTGTGACGGGCGGTGTGTACCAGGCCGGAGACGTGATCACCGTGGCATTTGATCCACGATTACTAGCGATTCCGACTTCCGTGGTCGAGTTGCAGACTCAATCGGACTACGACGCGCGCTATGGGGTCAAAGCTTGCTCTCGCGAGGTCGCTTCTTCTTTACATGCGCGCCATTGTAGCACGTGTGGCAGCCCACTGGTCGTGGGGCCAAGGCAGGCAGTAATACCACCTTCCTCAGTTTATCGCTGGCAGTCCTTTGAGTTCCGGCCGGGATGCACTGGCAACAAAGGATAAGGGTTGCCGCTCACGTTGCGGGACAACCCAACATTTCACAACACGAGGCACGACGTGGCCGCTGCAGCACCTGTCTCCGCACGGTTCCCGAAGGCGCATTTCTCATCTCTGAAAACTTCCGTGGATGCTCAAGACCAGGTGAAGTTGCATGTTCAGGAAGACCGTATCCACCCGCTTGGCGCGGGCCCAATCAAATTCATTTAGGTTTTAACCTTGCAGCCGTACTCCACAGGCAGTCGAGCTTAACGTTAGCTCGGAAATACGCGCCTCAGGGCACAACCTCAAGTCGACATCGTTTACGGCGTGGACTACTTGGGAATTATCTAATCTGCTCCCCCACGCTTTCGCACCTGAGCGTCAGTCTTCGTCCAGGGGCCGCCTTCGCCACCGGTATTCCTCAGATCTCCTACGCATTTTCACGCTGCCTGAATTCTACCCCTCTGCAGGACTCTGAAGCTGCCGGTATCAGATGCGTTCTACAGTTGAGCCCCGGGGATTTCACATCTGACTTAACAAACCGCCTGCGTGCGCTTACGCCAGTAATTCCGATTAACGCTTGCCCTCCGTATTACCGCGGCTGCTTCGGCGCGGAGTTAGCCGATTGCTTCTTCTGCGGGTAACGTCAATGGAAACCAAAGGTATTAACTTTACTCCTTTGTCCTCCCCGCTGAAGAGGTACTTTACGGCAGAGGCCTTCTTTTAAACACCGCGGCAACGCATCAGGCTTGCGCCCATTGTTACCTGTCTTCCTGCCTCCCGTAGGG
+
*%%&&$$,+())'$#&'*(&&&%(&&%$&)(%('++',()&&)'&()-30*($&%%'&.*++&&&&#&$-)'&#&%&(')&(&((,/0(((*(',,8552415+433.((%&&,'/'(*-,)%'&'*0(*%)0'&*/,*.**&(,()*+,*&'(,/21/0*+-1181++))+.5+'),%00/,.12834-,70.,,.03.9..*)*++,*)%'%%,$$')-(,#)'%%&('**10.,*+&$-((),,/++)-&(*'%&%$$%'(+44*+/+,,10%(./-+(&$&*,1+%)&+4,.$')1505.)(&'&$$%%%&('((#)+*/02413,-'()/)**6//-./,%'*-++0(((..+0((&)$)*(')%($)/-8.0...7/+3,+8-'.)2,&/)%)+($&(*4-(*.-()&,*5,/./0-8.,()+'(&'%$&&&$%&%'%&&''&$$'&'%)+(45-./-')&$*&(*-17+2'(%%%**'*+-2')+,.52/*%$(..*..-*)*/.77+(').'+*--5+*)'(%$&*)#$#$$#($%))*,&&)'$&'())(+/)&('%'('%''++.2+()**)--,70,27-&*/1:8-165-3+)*%*/0,.'.*.-$'')14,676.)%*,,.*,**20,.,2(.'1*(*++-(-20-''-',$%*/.6++'*)/0362%/0+,03**(--.78:600)$'%$%''(*-+..202/,&'(*/699,$/,.0;93-.&-()*'(///0%)012:832-((-/6029./3/0-,/,#'%&$-'*.2),/&'+-.-5''$.-0(-17*($&$$%#&*('#(/***&.60-)(%#'$**'.*+$$(&%&%',+/210495885-++)'($$%%&*+%&'*+%'%,),%4,'+%)(*-()())'/-,09804+.3,/12255*%&&$'*,.**..038-0--..-.-.-1)&*)*,02,0.2.+07-0.753)($*%+('%+&)%,-4.&&&'%/'#&5,83:6211,3.0182/141512+..&-%61(+(/+,/*)',1*'+-74+1*'./6(064-++3,,-%'&&++1061&(%$+$%&*-*/.5-..)''&$&$'&%'*'&**$(+(/1'-***-,011;8(+/))-'()(%*++))(%)*,(56)&-%(('
@afbf4d03-b749-41fe-99fe-c4c935c0cf26 ch=213 read=121680 start_time=2019-12-13T06:57:50Z barcode=BC01 runid=2c9cf7bc05858273f10e7d7ec552fc0bd742dc3e
CCGGTTACCTTGTTACGACTTCACCCCAGTCATGAATCACAAAGTGGTAAGCGCCTCCGAAGGTTAAGCTACCTACTTCTTTTGCAACCCACTCCCGTGGTGTGACGGGCGGTGTGTACAAGGCCGGGAACGTATTCACCGTAGCATTCTGATGCAGGGTGCTGCTGATTCCGACTTCATGGGTCGAGTTGCGAACTCAATCCGGACTACGACGCACTTTATGAGGTCCGCTTATCTCGGTCGCTTCTCTTTGTATGCGCCATTGTAGCGTGTGGCAGCCCTGGTCGTAAGGGCCATGATGACTTGACGTCATCCCACCTTCCTCAGTTTATCACTGGCAGTCTCCTTTGAGTTCCAGCCGGACCGCTGGCAACAAAGGATAAGGGTTGCGCTCGTTGCGGGACTTAACTTAACATTCACAACACGAGCTGACGGACAGCCATGCAGCACCTGTCTCACGCGGTTCCCGAGGCACATTCTCATCTCTGAAAACTTCCGTGGATGTCAAGACCAGGTAAGGTTCTTCGCGCTGCATCGAATTAAACCACATGCTCCACCGCTTGTGCAGACCCCGTCAATTCATTTGAGTTTTAACCACCGCGCGGCCAGTACTCCCCAGGCGGTCGACTTAACGCGTTAGCTCGGAAGCCACGCCTCGGGGCACAACCTCAAAGTCGACATCGTTTTGCAGCGTGGACTACCGGTATCTAATCACATTTGCTCCCCACGCTTTTCGCGCTGAGCGTCAGTCTTTGTCAGGGGCCGCCTTCGCCACCGGTATTCCTCAGATCTCTACGCATTTCACCGCTACACCTGGAATTCTACCCCCCCACTCTGAGACTCAAACTTGCCGGTATCAGATGCAGTTTAGGTTGAGCCAGGGGATTTCACATCTGACAACAAACCGCCTGCGTGCGCTTTACGCCAGTAATTCCGATTAACGCTTGCCTCCATTATTACCGCGGCTGCTGGCTTTTAGGGTTAGCGGTGCTTCTTCTGCGGGTAACATCAATGAACAAAGGTATTAACTTTACTCCCGCTTCGCACTCCCCGCTTCAGTGCACAACCGAAGGCCTTCTTCATACACGCGGCATGGCTGCATCAGGCTTGCGCCATTTGTGCAATATTCCCCACTGCCTCCCGGCCAGGAACG
+
75+4.9-.236238-//01421027;3/294.30-:00'4/7+,)+2-./),-/9+,*)0,,+-,8-0235861/32862;;/.6474/,')(26('/&(--/456.5*+0,1111-&.-./031,8.5-/03,1,*)4/12&))+,;7+++*)&$('&'$%'%$(+/1<84401161***-)*,''+1-*0+-7834-9/3,3220(+,/15//**22+,1-*-+'*++)-+&'%'$(.33+.16176195+-.12436<525/.-01)**+'$%''879-/88717-*.**.611,+''()*-+-0699:0533*-72:7946)*,<:045*1-4..).331311881&(/)+%#(7-9:::9:::8:7//0/9)7-8.0,*01-913./3246;6728.-'%&.&*%$+*-,69*+1206234244./%*+*-,/.1;1;75221&.5011401%*%),,8757,&&-*.-232:524445,+%&)57/26967567:;:60/.0,13:4/620.224;88;8'')-,--,-4*1(3*37:/8///-,/039016*0/2.0-2)2,188-*887:6;5.174./)4;<-3710&*)&&*+*-22%$*)/-795'&*&).21774/0.,''(*(-,+$&$&'('($*1(,,287*(*1),,,-((%$%,0-.997857980866,*+%23//1*+)*%(,*+)+1/,.5,,(('-6,+0-642*(*((112*1%'#%'(/198557876/3,%((&,/4,4856:59568<.5.),,,-83859*)++,864110220;-86:;/23.0.23/1/'1)4+3453554-+$'((&&&*+.0103((''(53)122/2&*%,'/%0+-%'),.0.+06)(+)..*/90,+/.+/*)('(9169748&&$$&&'(*+)(%%'(,+1/+-1299:830.32170,-/+(1-*/6'/)(6..7;7,4+++9870-((()&*1*'(-&''&(,$%'-65;8899783)**('1/-++-/./8:*-'%&)*..*1.,'))-3+$&0+1%(%)*.01+(126(&&'$&$&''04((2+3081911:98532+1,0+-/'(('(*+,,,9.7957958797&'-()--02:65652893(*((*&*-1(/+-,/-(2)+'
@cd743ab4-2fc6-484a-82ae-44fab9875245 ch=273 read=65213 start_time=2019-12-13T06:57:51Z barcode=BC01 runid=2c9cf7bc05858273f10e7d7ec552fc0bd742dc3e
TTGAGTGGCTGGATTCAGTTACGTATTGCTGGTGCTGGAAAAGTTTGTCAGGTAAATATTTTGTGTTACAACGCCTGTCGCTCTATCTTCGGTTACCTTGTTACGGCTTCACCCCAATCATGACTACCTTCGACCGCTGCCTCCTTGCGGTTAGCTCACGGACTTCGGGTATTGCCAACTCTCGCGGTGACGGGCGGTGTGTACAAGACCAGGAACGTATTCACCGCTATTCTGATTCGCGATTACTATTAGCTCAGCTTCATGTAGGCGAGTTTCAGCCTGTCCAGACTGGGGCGGTTTTTAAGTTTGGCTCCACCTCACATTGTGCATCTCTGTACCAGCCATTGTAGCACGTGTGTAGCCCTACGCATAAGGGGCATGATGATTTGACGTCATCACCTTCCTCCTGGTTAGCAGGCAGTCATGTGCGGTCCATCAGCATAATGGTAACTAACGACAGGGTGCGCTCGTTGCGGGACCAGCAACAATCCTCACGACACAGCTGGCGGCAATATGCCTGTCACCCACGCGTACAGTTTTCCTCGATAAGAGTAATGCAGGGATGTCAGAAGTGTAGTGGGGTTCTCGCGTTGCTTCAGCGGTCGCATTTTATGCTCCGCTGCTTGTGCGGGTCCCCGTCAATTCGCTTTGAGTTTTAATCTTTGCGACCGTACTCCCCAGGCGGAATACTTAATGCGTTAGCGGCGGCACGGAGGTGTTGAAACCCCACACCTAAGTATTCATCGTTTACGGCGTACATGGACTACCAGGTATGATCTGTTTTGCTCCCCACGCTTTCGGGCCTCAGCGTCAGTTACAGGTCCCAGAGAGTCGCCTTCACCACTGGTGTTCTTCCTAATCTCTACGCATTTTCACCGCTACTAGAATTCCTCTCCTCTCCTGCCACTCCTAGATAACCAGTTTGGAATGCAGCACCAGTTGAGCCGGGTATTTCACATCCACTTAATCATCCGCCTACGCTTTACGCCCAATGTAAATCCGGATAACCGCTCGCCACCTACGTATTACCGCGGCTGCTGGCGCGTAGTTAGCCGTGGCTTCCTCGCGAATTTGCCGTCATTATCTTCCCCAAAGACAAGGCTTTACGATCCGAAAGCCTTCATCACTCACGCGGCGTTGCCATCAGGGTTTTCCCCATTGCGATATTTTATAACGCGCGCTCCGTAGG
+
##'#&'%((*+-&1,4+1.9+007142/020&,)),54251**44(&'%$'&'%)(''(+.0)3*.-'&$%$')0/15876.,,(,671:*,.;,2103./7*-,1-.4.(.-0(./37+**))**-024*)'-),-,6653.+',,1*808-,,0(#&**55886/72*'%)(&%+&,+,'*)*,+),,,,1*''+(,8353588233,$*'*)+3557:4-.5))&(/65666382102.1.)))()*'%)+2&++,1.'0)(+.7..+1+9+5))))&()1''&*)((+/,((,-5;71+')8;.(,,.88.2:62,/'-+(-...222530366<333;237+*+-,*-./4943///7+,-*$)&%./0271+..----62:2.-2445812*-37;74.3)*%+*2,'-&(,2'365*.'(%'',1-&#''(&)**-3/('%&(,*.3000+*(+'&&%&%$%).50439.),&(#.$&$'%&)***&'+-022,**&+'-+&).*($%$)'++52&'''$(*,(+#$%&'-4*/,,*-())*'%*)1--,20+3-+-+.,.&''./00'('',0+/)'*-*.,-,%'/***%%($&%%&%(&'&)*01880**1&(4.3515/451/33.)+27;881$&+00.*1031',)()(/0-,0.27(,(+*-6;0.0507.80/0/01.4---/3.---28(+%%%(-/-0,*31;1+8-+6/)$'&+*&&$'(+-:630')+14)+1,,)1'%%'*1()(%()%)%*')$$&+-,22*'%)*,7:,(-*).7--(+03954325367..5,('%/.)/)'*,-+*+--330./*&)++0287567;4303()7<676571636-9;8-769:234)03.(+'-+5*(**--,/0610.-2,,-.)-.6:96:7<5/73/--,-/,+(()(+(%%1/..+4,)4-/..98.*/./22)*.--6.5569858;77831-4/+,160))','&*+((+203.,,&/)')..'('%))*+.,7319/10,--41--,,+('(+'+',.)')2-)./0-1824+*%$&()*2,(,.../.7,++.4339<7'53./4+()''.22*++*.+&%,(+),98<99:90142*,(,+:9133+-.,25/4612;:,8793,)*'$$$(&''&$$%'%'(+)($'(15.0/-'
@eb9d4100-387f-4edb-8711-a73805809705 ch=70 read=79423 start_time=2019-12-13T06:57:51Z barcode=BC01 runid=2c9cf7bc05858273f10e7d7ec552fc0bd742dc3e
CTGGTATGCTTCGTTCCAGTTAAATGTGCGTTGCGAAGGAACTGTGGAATGGCACGGTATTTACAACCCTGCGCTGTCGCTCTATCTTTCCCGGTTACCTTGTTACGACTTCACCCCAGTCGCCCGAGATCACCAGAGTGGTACGCGCCCTCAAAGGATTCGCTTCACCTACTTCTTTACAACCCTCCCCGTGGTGTGACGGGCGGTGTACAAGGCCAGGGAACGTATTCACCAGTAACTGATCCAGATTTTCGCGATTCCGGCTTCATGGAGTCAGGTTGCGAACTCTAGTCGGACTGACGCATGAGGTCGCTTGCTCTCGGGGTCGCTTCTCTTTGGCCAGCCCATTGTAGCACGTGGTACCGTGTAAGGGCCATGATGACTTGACGTCGGCCCACCTTCCTCCGGTTGTCGCCGGCGATATGCGGTTTTAGGCGGACCACTTCTTAACAAAATAGAGTTCACGCTCGTTAGGACTCTTAACATTTCACAGCTTGAGCTGACGACGGCCATTGCGGCACCTGTCTCACGGTTCCCGGGCACATTCTCATCTCTAAGAAAACTTCGTGGATATCAAGACCAAGGTAAAGTTGCGGGTAGATTAAACCGTAACCACCGCGTGCGTTACGATCAATTCATTTTGAGTTTAACCTTGCGACCAATGCTCCCCAAACCCGGTCGACAACGCGATTAAGCTCAGAAGCTTCCACGCCTCAAAGAGGGCACAACCTCAAAGTCGACATCGTTGCCACGGCATTGGACTACCGGGGTATCTATCCTGTTTCGCTCCCCGCGCTTTCGCGCCTGAGCGTCGGTCTTCGTCCGGGGGCCGCCTTCGCCGCCGGTGTTCATCGAATCTCTGCGCGTTTCGCCGCTACCTGGGAGTTCTCTACTCGGCTTGCCAATTATCAGATACGGATTTCCAAGTTGGGCAGAGTTTCATCTGACAACCGACGCCTGCGTGCGGCGCCTTAGTAATTCCAGTGCTGCTGCACCCTCAATATTACCGCAGCTGTTAGCACAGGAGTTAGCCAGTGCTTCTTCTGCGGAGTAACGTCAATGAGCAAGAATATTAACGCCATACTCCATGGTAGCAGGGCGCTGCTTGTGGCTGCATCGGGCTTGCGCCCATTTATTCGCAATATTCCCCACTTGCTGCCTCCCGTGAG
+
#%(2+('$)0*0)*40,++///'0($'%&%%%$$(('()%%$(&('()*'$&*(++)(')*%#$$$&%&$%('*)*/1%&(&)(*,-1-,-)/43:/6.27127*1/)3386+651)(&54,,(('%&,42../*&'&)-/--(&)&*-))&(,*&*&6'((+1.41351..,1)-*('',-4/**-595+.%-.(&(+-/0)%)%')2/15:415*%1+'+0,,74272*++++.033366,3*%'#*)&'%&+/33:-.*%*2-6&'&)%&(+)*+/-*)&&)./-+$(*(-0,2/-((%%#)&)-6+-(+/01223-+'',(++.021-/--8--**%%$')9113'%&&))--&&%##&&&'%&&&.3448&1--.,+()(*+545/)%'-''4+:577*-)+'*'$&&%''()(('(&&$&()2/+%$'*'.402/)'('$$'*-*,,&(&('(+*3$%(&'().2-'.93,2(+1/61/8:+,'()))&%()1/68210/0%.-5&5&$'*%(&*4.454.1,/378;15,*)-+'-&-2/,+*+.))'()$,01*++).*-5974%-+(/*//8.++)*-+%,(,)*&'%%$%(2*;<:.(%%$#&-$(.(-&$$$&''#&%%(*0.3--&&+)&$%)06-*,+&'&$$&%1&)*($+)123(+%)1*)'-,'&'%)0-*''%2'1-&,-2)()'%''(++&+(26/,26,'%,()(%''(%'*+,0))--,%'(+,,21(+/$+&&)&+(2,432(,&'/*(**++*/*.4524:0)&&(+580'+)*0481+,&)&%$(,6677&/5/261//5.,6970+-*,,03/,.1+/5.51/182%+/'(**&+))),---19*)$*)-.,&,,+06($'(%&$'&%%%%%&)+0(/60+//.*+%)/.%('+&4+(/(-*,.*)'()'(),12)*.+,#%$$')&%%'*'*+&&+(/*''$%$(%&%(&++2217,&+7),0/-+%*,.76)(,+))5/.49)3&+-/+8*((,*3)0)&'02.+-6)/*(())().0344*-'')/-+%&').+/1,-6.)++*)).)%&#&&$%#'&.'%&($$#$$$)))'&'$$$##*'(-/0--)024;9549+,--64,,1(',-($'++,.878793')('&'*+-1+68(*5&%)
@ad32cd39-2fa7-4c58-8a23-0c095bb45b50 ch=28 read=51036 start_time=2019-12-13T06:58:04Z barcode=BC01 runid=2c9cf7bc05858273f10e7d7ec552fc0bd742dc3e
CCGATTTACCTTGTTACGACTTCACTTTAATCATCAATCCCACCTTAGACAGCTCCTTCCTTGCGGTTAGGCCACCGGCTTCGGGTGTTATCAACTCTCGTGGTGTGACGGGCGGTGTGTACAAGGCCGGGAACGTATTCACCGCGACATGCTGATTCGCGATTGCAGCGATTCCAACTTCATGTAGTCGAGTTACTACAATCCGAACTGAGAATGGTTTATGGGTTTTGCTTCACCTCGCGGCTTCGCTTCCTCTGCACCATGCATTGTAGCACGTGTAGCCAGGTCATAAGGGGCATGATGATTTGACGTCATCCCGCCTTCCTCCAGCTTGTCACTGGCAGTCTCGCTAAGTCCCAACTTAATGATGGTAGCAACGATAAGGGTTGCGCTCGTTGCGGGACTTAACCAACATCTCCACGACACGAGCTGACGACAACCATGCACCACCTGTATCTCACATATAGCTATCTCTCCATCTCTGGAGCCTTTATGAGTATGTCAAGACCTGGTAAGGTTCTTCGCGTTGCTTCAGGTAAACCACATGCTCCACCGCTTGTGCGGGCCCCGTCGATTTCTTTTGAGTTTCATTCTTGCGAACGTACTACTCAGGCAGAATTACTTATTGCGTTAACTGCAGCACTGAACTTTGACATCAACGCCATTGCTCATCGTTTACGGCGTGGACTACTAGGGTATCTAATCCTATTTGCTCCCCCACGCTTTCCGGGACTGAGCGTCAGTTGCAGGCCAGATCGTCGCCCTTCGCCATAATTGTTCCTCTGCTGTATCTACGCATTTCACCGCTACACATGGAATTCCACGATCCTCTCTCCTGCGCTCTAGCTGCCTGGTTTCCTATGGCTTACTGAAGTTAAGCTTCAGGCTTTCACCACAGACCCTTGCCTTGCCTGCTCCCTCTTTGCCAATAATTCCGGATAACGCTTGCCACCTACGTATTACCGCGGCTGCTGGCACGTAGTTAGCCGTGGCTTTCAATAAAGTACCGTCACTCGGCTACCATTTCCTGTAGCCGCCGTTCTTCCTTTATAACAGAGTTTACAATCCGAAAACCTTCTTCCCTTCGCGGCGTTGCTCGGTCAGGTTTCCCCATTGCCGAAAATTCCCTACTGCTGCCTCCGTAGGAG
+
,++.-96..628*0-')./5::600/3-11./1217:074'')&('(*,,%.-:872932/3014:59..62/.9*4++375*7711/7+33++.--*+05666768896:8142//0/24487/843,0&(,,-973;324.(('((.58:;97985,+.&/%$%$&-,039--)+(+0202578797*,-5'%&'&-/99630/..%%-'+63467<;045;129;-,/383.4;665.5-*,2-*,2/30-+.)*)***+'((.*&%&')'.-*,*$&('&'+,.452/035,670/00/98<8/0175787494-1;9;99112,*,/2)++,1+.//076545++4),.,+(&+)()(.**+24-*)'$&).**00/**///:251315/19//'665406...-),,-87160*,,+-%&*+,67777:882+*./31224:+.531,-101,$%$$')+.13586.,-//15995668+-075;91210022589:24378:706/3/(,,748<;9:907)//75/5,*&,*)*'+/35-,-(%.*1--&)-.508-966*'(('$-''&+01-+,//:3/05;122.-)*8;587731001)323/)(,,/*,-5*4+++04-4,+-244%1(.02473370,+('*0172*)&%()$&'**67.45/'*(-..76957610/'/42//07.2,+*),01;2.0546::.*/**-;5,,-84-.'').11/5%/*4*,%*)(111244295198)2:6378)&$&(.+5;59752(%&$,*/1..1012072-/1607-*)(+-.34243227(+++13(*+,-(+013422/.$%%'*)+30150:7..156,*))/+.0-0.*2-8/-./6902:31:7/-/0+-)*,8:-2)$(&$%%'*('('',/+-5/'%'&--/48:<**2;3300+&(4)+470180-5/30.:01:95452224.6*&%*+2297:1//+(,+20/42*)2,260)'*-*-5646740+'*'/025;85320)0'063797880//+(+./(*+32+)**,<:254943+%'045297;88<1;11-/,.)766291114.6.0,:9-<,/47-*:--23/-,-6,/14,)$)*-.0//6.1.+)-/&-%
@eab6ff0c-b605-431d-bd9f-0702a3e919e2 ch=122 read=106671 start_time=2019-12-13T06:58:16Z barcode=BC01 runid=2c9cf7bc05858273f10e7d7ec552fc0bd742dc3e
CTCCTACGGGAGGCAGCAGTGGGGAATATTGCACAATGGGAGGAAACCCTGATGCAGCAACGCCGCGTGATGATGATGAAGGTTTTCGGATCAATAAAGAAATATGTTTGGGAATGACGGTACCCAAGGAGGAAGCCACGGCTAACTACGTGCCAACGGCCATGATACGTAGGTGGCAGCGTTATCCGGATTTACTAGGCGTAAAGGGGCGTAGGCGGATGATTAGGGATGTGAAATACCAGGCTCAACTTGATTGCTGCATTCCAAACTGGTTATCTAGAGTGCAGGAGAGGGAGGTGGAATTCCTAGTGTAGCGGTGAAATGCGTAAGTTAGGAAAATTTTTTCCAGTGGCGAAGGCGACTCTCTGGACTGTAACTGACGCTGAGGCTCGAAAGCGTGGGAGCAAACAGGATTAAGATACCCTGGTAGTCCACGCCGTAAACCCCGATGAATACTAGGTGGGGTTTCGCTCCGTGCCGCGCCTTGCGATGCAGTATTCCGCCTGCTGGAGTACGGTCGCAAGATTAAAACTCAAAGGAATTGACGGGGACCCGCACAAGTAGCGGAGCGGTTTAATTCGAAGCAACGCGAAGAACCTTACCTACCTTGACATCCCTTGCATTACTCTAATCGAGGAAATCCCTTCGGGGACAAGGTGACAGGTGGTGCATGGTTGTCGTCAGCTCGTGTCGTGAGATGTTAGGTTAAAGTCCTGTGAGCGCAATACTTGTCGTTAGTTACTACCATTAAGTTGAGGGGACTCTGCTTGAGACTGCCGCAGGTTAACCAGGAGGGAAGGTGGGGATGACGTCAAATCCATCATACTTATATGTGTAGGGCTACACGTGCTACAATGGCTGGTACAGAGGTACAATACCGTGAGTGGAGCAAACTTTAAAACCAGTCTCAGTTCGGATTGTAGGCTGAAACTCGCCTACATGAAGCTGGAGTTACTAGTAATCGCGAATCAGAATGTCGCGGTGAATACGTTCCCAGGTCTTGTACACACCGCCCGTCACATGAGAGTTGGCAATACCCGAAGTCCGTGAGCTAACCGCAAGGAGGCAGCGGCCGAAGGTAAGTCAGCGATTAGAGGGTGAAGTCAGCAACAAAGGTAACCGGAAGATAGAGCGACGAGCAAGTAGGATTGGCGCGAGACACCGACAACAGCACCAGCAATACGTAACACGCA
+
%(+('(,.61)-0+*'/(+,.47)++*'/,*,11/40,2*&((%''15/---3686&-,,+*//&&'('%''&&&('&+(*./84,-/7497*$)06*&,-)'&&#.3,&*(&'(&%%++*)34+/(3+*/&)**3633150/0,*3'+-.0695%3&007&%&(*,1013+4/5/.$&'+.0//1*'.&/0)%((&27666:8.+05142456;99;111018/14204540.5/,&5*%2967,.)(*)*)+.-/101-22...2799:509,-.530-.0//,62&))//*)*&'$','5+12('-20*)+,3701/5-)'))*.,-/1+1,)/+0+2662+/-,+:*9+()3-52764//.,/5455145670//)*&%(&),3..3-.8/--.3687()1+665))1'.0-))((&*)*+355.1347233473132(,++'''+-/58654033,-.*+*-+'%&(*.&0'+2'(()'('))(%($%&%&'*.4/*084(%'(+%$&(02:97/352//6/-2:948887*-++,01546,(2./12*()(**+')&*)--)*).'/88586:62.--.036-+,,3..121-2.084//#$$&&01447+,**+(4+')+0+-0..))*')+,(,:,560/1923940/6.239,0/*))+*+,0/3053356671022279189610*//986;/6738/7---4/)+01-10&**&$%,,7-0/090.+*2)*)'-672742+0-*%-1-0(+,00&+2+++533444/%%&,,.+-'-+.*/)//()))+.0896/43334699<214438842*)('(+21140/27989941+.+,*+&#%)+/08762+)+.-,-+)-.017001:-/+*))14&')+8:.76-7<<84:3000),*00:7,/$3+-.+++*-.)/--,5&&%&*-.0/3+++861,-16100%315655',((56572597112././.05;4&3)(0,.,%,0.,.*,+-)--11,%25:012-/-.-+)(*15-+,,10.21)'(0,-1456(&----501+208,.&'((*.,./2-.192843%)(*(+-2%0&%*'+.*+*./+-3*(+)004:'2-44659-/./-02'+%*&405(&33/(&%&)+,/2',,+-+,'&0/1432)*$%$&'+1++)(+'&$&&(&%&$'%%$
@4e65c6a3-fe60-45d1-9e9b-c72f876bc6f1 ch=29 read=51735 start_time=2019-12-13T06:58:17Z barcode=BC01 runid=2c9cf7bc05858273f10e7d7ec552fc0bd742dc3e
CGGCAGGCTTTGCCCCGTCTTCGTCCCGCATGACGGCTCGCCTTCCTTTGGTTGTTGCCAGCTGGGTGTATCGCTCTCGCGGTGTGACGGGCGGTGTGTACAAAGGCGAGGGCATATTCGCGGTATGCTGATTCGCGATTATGGCGTTGGCTATGTGATCGAGTTGCGTTCGTCAAACTGAATGGTTTTGTGGGTTTCCTCGCTGGCACCCCTCTGCACCATCATTGCGGCATTGGTAGCCCAGGTCGCCAAAGAGCATAGTGGGATTTGACGTCATCACGCCAGCTTTGTCGCAGCGCGTCTCGCTAGGTGCAACAATGGTAATAACGATAGGAGTTGCGCTGCGGGAGAAACAGCCAACATCTCACGACACGGGCGGCGGTAGCCATGCACCACTGTATCTCATAGCTATCTCTGTCTCTGGGGCCTTTATGGGTATGTCCGGGCTAGTAGAGTTCAGCCCCGCGTTGCTTCGAATTAAACCACATGCTCCACCGCTTGTGCGGGCCCGATCGAGATTCATTTGAGTTTTAACCTTGCGGCCACTCCCCAGGCAGTCGACTTAGCTACTGATTAAGCTCGAGCCGCCTCAAGGCTGGCCTCCAGTCATCGGTTTTACGGCGTGACTACCAGGGTATCTAATCCTGTTTGCTCCCCACGCTTTCGCGCACCGAGCGTCAGTCTTCGTCAGGGGCCGCCTTTGCCGCAATTCCTAATCTCTACGCATTTCACCCACTTTACACTAGAATTCCTCTCTCTCCTGCACTCTAGATAACCAGTTTGGAATGCAGCACCCAGTTGAGCCCGGGTATTTGCATCCCTTGGCATCATCCGCCTACGCTCCTTTTACGCTGGTAAAATCAGGATAACGCTCGCCACCCTGCATTATTACCGCGGCTGCTGGCGCGGCCAGTTAGCCGTGGCTTCCTCCTTGGAGCAAAATCATTATCTTCCCCAAAGACAGAGCTTTACGATCAAAAACCTTCATCACTCACGCGGCGTTGCATCAGGGTTTCCCATTTATTGCAATATTCCCCTGCGCCTCCCGTAGG
+
*(,*&-//-3.(,0*$%('&''&),/*%+$&&$$&()++%'()+)%%&&/,3/)((#%&$%&&&)')%&&*)(**-'&%$'-),*)).(+41(0//1/04277)341,%*((+%-)+86%&&#$(/+/)+%3%'','%+&%&&,()('$#'($&$%$%',+,//5*(&%&$&*)'*,+-,-2)+..-&$$$(/*)--(*'(%%$%''#0,1-+..++(*-...)&'%%'+)%)&%$&%**,)''$&'#%)(+'(%*&('&)(%*($*&&&(*,2522&#$#%$)$%%(,445(0).0(')))(,+/4.(-+'))&&'$%'4.25,-7622+**($+1;00*%))(),,''')&)'&+-'-5-.--.*.33546.)1/*(&(''((,6-2/,,/3,2202./064(*%-12575)('%(2,)%*,51-41:7-..*'*),&(+%(-)&%''2*,$))4+(%&(-+*-5.:'**8.%(*,+-6:6:33332313*)//+)(&'()126.10&&(()'*$&6*0.48,,+70<<6-54.-301.723*-,-2;6*29:.78753.2))$%$$&(*%.%-)())+&')),*/2783(,'&%%$+(*+%('''&&(/&362''(+(./0345868:1:5,--651263301118.+,-300+&)&'26,,+)$%"%&*(),15738889<989*'*))**-()'%(+-05'-%%('((',2/23660.&'*0;74053)%+'+%$&')-+)%,(3+3,+,',.54*+,.&()+643752228.31/,(),-*)($%'(+/))).,),.4,'*,(1')0*'))*6&'(%,),'-.1)0427.**-,..:6.87*$*&&$('*)*+(*/$/,,*5)+),,17:8,15+*+...4'3+)25/.///16,+-*&%('*-*&(3,+,3.992/*+6,4/.&'',)&&()++'--)6-,.970:8:.064015,-'()/68)+,+*-%*/4-.77;8798000/%('()*&,+((+./1040*-://5.))30&.'(,/3*+,100,,,-/&(%(-1++1*+,
@0618fb7b-29a1-44f5-99c1-028360c3c8b1 ch=89 read=74796 start_time=2019-12-13T06:58:15Z barcode=BC01 runid=2c9cf7bc05858273f10e7d7ec552fc0bd742dc3e
CTCCCTACGGGAGGCAGCGGTGAAATTTTTTTTTCGGCAATGGGGAAACCCTGACCGAGCAACGCCGCGTGAAGAAGGTTTTTCGGATTATAAGCTTCTGTTATAAAGGAAGAACGGCAGCTACAGGAAATGGTAGCCAGTGACGGTACGTAAATACGGCTAACTACGTGCCAGCAGCCGCGGTAATACGTAGGTGTAAGCGTTATCCAGGTATTGGGCGTAAAGAAGAGGGCAGGCAGCAGCAAGGTCTGTGGTGAAAGCCTGAAGCAACTTCAGTAAGCCATGAAACCAGGCAGCTAGAGTGCAGGAGGGATCGTGGAATTCCATGTGTAGCGGTGAAATGCGTAGATATATGGAGGGGAACACACCAGTGTGAAGGCGACGATCTGGCCTGCAACTGACACTCGGTCCCGAAAGCGTGGGGAGCAAATAGGATTAGATACCTTAGTAGTCCGCCGTAAACGATGAGTACTAAGTGTTGTTGGATGTCAAAGTTCCGGTGCTGCAGTTAACGCAATAAGTACTCCCGCCTGAGTAGTACGTTCGCAGAATGAAACTCAAAGGAATTGGCGGGGAGCCCACAGAAGCGGTGGAGCGTAATGGTTTAATTCGAAACAACGCGAAGGGCCACCAGATCTTGACATACTCATAAAGGCTCAGAGATGGAGATAGCTATATGAAGACTACAGGTGGTGCATGGTTGTCGTCAGCTCGTGTCGTGAGATGTTGGGTTAAGTCCCGCAACGAGCGCCAACCCTTATCGTTAGTTCATCATTAAGTTGGGGACTCTGCTTGAGACGCCGGTAAGCTGGAGGAAGGCGGGGATGACGTCAAATCATCATGCTATGACCCCTGGAGCTACACGTGCTAATGGATGGTGCAGAGGAAGCGAAGCCGCGAGGTGAAAGCAAAACCCGCTAAAAACCATTCTCAGTTCGGATTGTAGTCTGCAACTCGACTACATGAAGTTGGAATCGCTAGTAATCGCGAATCAGCATGCCGCGGTGAATACGTTCTCGGGCGCTGTACACACCGCCGTCACACCACGAGAGTTGATAACACCGAAGAAGCCGGTGGCTAACTGCAAGGAAGGGGAGCTGTCTAGGTGGGATTGATGATTGGGGTGAAGTCGTAGCTGGAAGTAACGG
+
*-,/('',,870..//12,-)&(%''(+)./331/,4049442/((,,.8,)+-/905,359648;796'*'(%***5.767/.-8*1(%')%&(-4-6/6/009://0/3-06-//,%-.--.,-.,2/-0-+-.8/*+,,02&'$#'$+(51/.1-3///2./-.0239<644113226/.-+(&')).,*++-)(*,2,7,+,1.$.')(,809:674:3+*,&''+-+.)-41&1/*,,+&,(/)&*,.71+/4--8:+).*((,,*../&)*0828:56'(45/:3370.----.,-.17(,))*332254764-5,6.5*,+--...,+)/*+8.,,;:92/1000/25552)30*/.--/03-.+*$&'*+.04785552+.*-*%%*/*+,,--',).8:81,,&&('&('4(-2)&')6885--1)/-**-..461804611./+)/63558(*&$(()**+43500***/-/40833//*((-),2:'*')''(*,*//3200,02934+/345604.*-210./2,2546561,%&'&,0/,)42,/449.(,%))+1&2-25-&'--'&*+%'),.299:7223*2&&+*14:818085(*.))/0./2*(&&(')-)3,***,'+-)+)''%'+-((*7-1//07*()*-:4+,*,,.(+--656*,)($#%%&))...132777-.1,*,4220((()+,0/35,4./.*/+7+-'2.6/8-.92*(/-'.%%0.,*+*&.4+*7122/70,,/-,,/0+9*2*,1.-382-//31.,/++'---*-.(...4*1891-///424/1,0,123597777:30015426*.&&)--,,**',,%()10+&(&&#$$(+**147305121.+-.,4.1./1.04253)(&*).1,*./8;61;.+)')689/8789<646135:5/((-**&'+*++-.+1-//4,-,,,,0,0-+/05/1827767/5030,,))('(*3./121//,+,%-214922314;334.314..0.101...2:224/014513/--,-+',-8+,+1.-','&'+&'*)01*/+*..(')+'+101+.*0-(++')+-.--''+4,/8:./6,++//934.(%)%*(()4.//46443*(((,4746
@254cd16d-2673-4382-b1bb-a768e5bdf986 ch=300 read=128471 start_time=2019-12-13T06:58:13Z barcode=BC01 runid=2c9cf7bc05858273f10e7d7ec552fc0bd742dc3e
CTCCACGGGGCAGCAGTAAAGGGAATTTTCGGCAATGGAAACCCTGACCGAAACAGCATAGCGTGAAGAAGGTTTTCGGTTGTAAACTTCTGTTATAAAGGAAGAACAGCAGCTACGATGGTAGCCAGTGACGTGCACTATTAAGCCACGGCTAACTACGTGCCAGCAGCCGCGTGTGTACGTAGGTGGCAAGCGTTATCAGGTGTGGGCGTAAAGAGGGCAGGCGGCAGCGGGTCTGTGGTGAAAGCCTGAAGCAACTTCCAGTAAGCCATAGAAACCAGGCAGCTGGGGTAGGAGAGGATCGTGAATTCCATGTAGCGGTGAAAATGCGTAGATATATATGGAGGAACGGTGGCGAAAGGCGACGATCTGGCCTGCAACTCGACGCTCAGTCAGCAGTAGAACAAATGGATTAGATACCTAGTGATCCACGCCGTAAACGATGAGTACTAAGTGTTGGATGTCAAAGTTCAGTGCTGCATTAACGCAATACGTATGCGCCTGGTAGTACGTTCGCAGAATGAAACTCAAAGGAATTGAGCGGGGGGCCGCACAAGCGGTGGAGCATGTGGTTTAATTCGGAAGCAACGCGAAAGAACGCCTGATCTTGACATACTCATAAAGGCTCAGAGATGGAGATAGCTATATGAGATACAGGTGGTGCATGGTTGATAAAATAAAGCTCGTGTCGTGAGATGTTGGGTTAGTCCGCAACGAGCGCAACCCTTATCGTTAGTTACCATCGACAAGTTGGGGACTCAGCGGGGCTATGAGCAAGCTGGAGGGCGGGGTGGCATCCGAAATCATCATGCCCCTTATGACCTGGAGCTACGTGCTGGATGGTGCAGAGGAAGCTGACCTTGCGAGTGAAACAAAACCCATAAAACCATTCTCAGTTCGGATTATAGTCTGCAACTCGACTACATGAAGTTGGAATCGCTTCAGTAATCGCGAATCAGCATGTCGCGGTGAATGGATTCTCAGGCCTTGTACACCGCCGTACACGAGGATAACACCGAAGCCGGTGGCCTAACCGCAAGGAAGGAGCTGTCTAAGGTGGGATTGGTGATTGGGGTGAAAGTCGTAACAAGGTAACCGG
+
/*1),/1/-)'),7346-)&(+(,+2773.0127:74/&,-/6/*-/740)-,+.'4))*(.,-.)+),3*--1.*('*.1*+,/)*,7231.,-/89+0)+--.2-(,+(,--1+**+4752126&--.'0++%'%'+(((0,(*0-.(-**+425//,-*+'(%./-5613()++(*,-*,$+()'$$(&(-.1:213'+53243642014;-)(-.-)0)617:70.0&-4*--0+.678799-3:88.1+,*/..400*./39,79660/18.1/./44/...)/-'%'()))((1,--)))%%%&'&#&%&'-/,221*.68-/010145//---0133--0+14&/..--+,.)),/4531,/00.-08//++$(#'&&+&,,-)+.,)+,&((%(&'&+52*&)%1*.-6455;)*,6&&100'-'+)(,171222.*)()),.3...+/7497:4886;4278:/04976+-0)3.913+0(&%#%''))-*250)),+-((-)+575,+&*,133:403889,.*,+.-.+'+.(+.,&%%&(*+),+0.25391221510.43:66:5:2.*,2**0)-,2116/*.32%(***%)-/51/2&&%'&*/-24(,0/04)))*+./0.++)/4543.%%')-0217*6++45578792-/('''+,*&*$&%&*-146522(2*,-36/5834--3*,(6*&)*(-)&,+*0.,6:302/-+,..--21-/4-2/+&&..+/,+48.364.'(&(/.,-/,)'$$%)6-226.*./*6+0.'%%('%*''$*.+--((((*1396*,.--,,,3,//((),,-,'&'&'9--0+))-+.*.*,.(+*++*&'&%('%'**.,%(0875+20%((56.,0.4<835-0097.9&3)&+(+0466/2/--2./10-,-./38/410-.//.(('&'#&&1,,-0455:676-6.3,0126+//./71(,*/;-25%)+43/4-.+/+-(&'&$'%'%('&+.2-*&&)45))6,.,*.455/,)-5872/501)2*')$()32421.*-),)41-../6/6788453-,.,+-(+-&+$%%%%((,34666-
@d17605b9-818a-46e2-a45c-7a3613ca9aa4 ch=26 read=38917 start_time=2019-12-13T06:58:21Z barcode=BC01 runid=2c9cf7bc05858273f10e7d7ec552fc0bd742dc3e
CACGGGAGGCAGCAGTGGGAATATTAACAATGGGCGCAAGCCTGATGCAAACCATGCCGCGTGTATGAAGAAGGCCTTCAGGGTTTGTAAGTACTTTCAGCGGGGAGGAATTAAAGTTACAATACCTTTGTATTGACGTTACCCGCCAGAAGAAGCACCGGCTGGCTTCCATTTTGGCAGCCATGACCTTCTGTGCAAGCGTTAATCGGAATTGCGGGCTGGCGCACAGGCAGTTTTGTTAAGTCAGGCGGCAATCCCGAGGCCAGCCTGGGAACTGCATCTGATGCAGCAGCGAGTCTCGTAGGGGGGGCCAGAATTCCAGGTGTAGCGGTGAAGTAAGTCTGGAGGAATACCGGTGGCGAAAGCGGCCCCTGGACGAACTTGACGCTCAGGTGCAGCGTGGGAGCAAACAGGATTAGGCCCTGGTGATCCACGCCGTAAGCGATGTCGACTTGGAGGTTGTGCCTTGAGGCGTGGCTTCCGGAGCTAACGCTAAGTCAACCGCCTGGGAATTGCAGCCGCAAGGTTAAAGCTCAAATGAATTGACGGGGGCCTGCAAACGGTGGAGCATGTGGTTTAATTCCGGGCAGTGCAGCACGAAGAACCTTGCCTGGTCTTGACATCCACGGGAAGTTTTTCAGGGTGAGAATGTGCCTTCAGGGGCAGCGGAGACAGGTGCTGCATGGCTGTCGTCAGCCCGTGTTGTGGTATGTTGGGTTAAGTCCCGCAACAGGCGCAGCCATATCCTTTGTTACCAGCAGTGGTCCGGCCGGGGCGACTCAAAGGAACTGCCAGTGATAAACTGGAGGAAGGTGGGGATGACGTCAAGTCATCATAGCCCATGACCAGGGCTACACGATGCTACAATGGCGCATACAAAAGAGAAGTGACCTCGCGAGAACAAGCGGACCTCATAAAGTGCGTCGTAGTCCCGGATTGGAGTCTGCAACTCGACTCCATGAAGTCCGGAATCGCCTAGTAATCGTGAATCAGAATGCCACGGTGAATACGTTTGACCTTGTACGCCTACGCCCGTCACACCATGGGAGGTGGAGTTTGCAAAAAAAGTAGGCAGCAGCACTTCAGGAGGGGCGCTTACCACTTCCTTGATTCATGGCTAGGGGTGAAGTCGTAACAAAGGTAACCGG
+
.'*)03*,++(../47/&&)+*'+'%$((6.5820+0/2-1454/0')%&$((**-68341//.&)).,'*)+--6627$,5..2*(-09+/501;9,+)*&02'&-+*,**/6..-/($.1/.0+/0($#'(2-..--4,*11)+&('.+&-*%*33.5,+*)&('%,)$+'(*./.+-16*-0/($$$&''3(1-7.3509.8.1&+*)-+&+'./)')((&*%+),55-1939+-0;87146(*&#&$#&(&+80(&)'-++(.%'&*),(*')+**.(('(')'*')%&(,-/301530+'0132,&)#(&(.,8))4400,)++,644//%'$&&&+/44/50173001*.+-0.-,/+(-*-.7,,',1)($%,(,+-.33689*..))(%(*21891('*06160).&6+,.,*.,+.1-)'-35,/2684524(,&'134341.4-+,&'(0(())14+/+'*(((*.5//1.),+'**'(+)&)%&)*+.+008,//0*1*''+)*0.3240654073:6:4%0/3395.--3030*4%052,*)$$'.1'.)-+)-%)*03/+-2588614-()&)(%%&),03(.&*()+*,2-++)%*-,.543011139:921204),)+,;80.4-1.,'''*,3-.//463-1%*+(%($''')&'''#+*)-/56333,,+*'&'((.,+52,)+***%'&(')+&+-*/43916.,22)'-*-1*)+0/20-33&)&*-)+1+)7-'4/'+,%)&'+6224121+.-,)),,-917),,)-,+,45001.003;7;:;0.3005143385/,,-.--23*1(/0078+)(+'.,$(),160/(.+.)*%''+-.06376;5./.*.02323:4'&+'(*%$+)/26950/+)+%,67364:67754'&*/').'(),213.-*00)07,6-)'&'*+76.4/..4667741./0.7./..31/64402'(*-,,4.-&3('+++1*'0-061+-.1/03<988337,+(*#%'(++/*-.--0&-4-+/344,0*'*02*%'$'(&&'79.+656887/**,%*(&%),+)/$().'%-*'.2.--(*/.,7:/0/4))+**,+,.)()'+-(-57*..+6,++&$&(+05)-,5433,+6
@8748992d-4786-43d1-a685-641ce2a17fe6 ch=245 read=166513 start_time=2019-12-13T06:58:49Z barcode=BC01 runid=2c9cf7bc05858273f10e7d7ec552fc0bd742dc3e
CCGGTTACCTTGTTTTACTGACTTCACCCCAGTCATGAATCACAAAGTGGTGGCGCCTCGAAGGTTAAGCTACCTGCTTCTTTTGCAACCCGCTCCACGTAGTTGGCGACGGGCGGTGTGTACAAGGCCCGGGGAACGTATTCACCGTGGCATTCTGATCCACGATTACTGGCGATTCCGACTTCATGGAGTCGAGTTGCAGACTCAATCCGGTTACGACGCACTTTTATGAGGTCGCTTGCTCTCGCGGGTCGCTTCTCTTTGGCGGCGCCATTGTAGCACGTGTGTAGCCCTGGTCGTAGGGGCCATGATGACTTGACGTCATCCCACCTTCCTCCAGTTTATCTGCTGCTTGATCTCCTTTGAGTTGGCCGGACCGCTGGCAGCAAAGGATAAGAGGTTGCGCTCGTTGCCTTAACCCAACATTTCACAACACGAGCTGACGACAGCCATGCAGCACCTGTCTCACGGACCGAGGCACATTCTCATCTGAAAACTTCCGTGGATGTCAAGACCAGGTAAAGGTTCTTTGCGTTGCATCGGAATTAAACCACATGCTCCACCGCTTGTGCAGGCCCCATCGAATTCATTTGAGTTTTAACCTTGCGGCCGTACTCCAGGCGGTCGACTTAACGTTAACTCAGGCCACGCCTCAAAGGGCACAACCTCCAAGTCACGACATCGTTTACGGCGTGGACTACCAGGGGTATCCTAATCCTGTTTGCTCCCCACGCTTTCGCACCTGAGCGTCAGTCTTCGTCCAGGGCCGCCTTCGCCACCGGTATTCCTCCGAATCTCTACGCATTTTGCCGCTACACCTGGAATTCTACCCCCCTCTACAGGGCTCAAACGCCGTTATCAGATGCAGTTCCCAGGTTGAGCCCGGGGATTTCCGCATCTGACTTAAACAAGGCCGCCTGCGTGCGCTTGCCGCCCAGTAATTCCGATTAACGCTTGCACCTCCGTATTACCGGCAACGGCACGGAGTTGGCAGTGCTTCTTCTGCCGGAGTAACGTCAATGAGCAAAATTATTAACTTTACTCCCTTCACTCCCGCTGAAAGTACTTTACAAGCACGAAGGCCTTCTTCATACACGCGGCATGGCTTGCATCGGGCTTGCGCCCATTGTCGCAATATTCCCCTGCTGCCTCCGTAGGAG
+
6.,.2:011.0(+01)&&&+&)%'+)*287,01846304444061(%0(.,,+*)3/+5')./61654(+,*,)(&*0522;;2133*10*%(&+*'((,&-0*((%'+.49:65.//0..157:1935.+--(#%(()*16102:,/.++(.5777756+*,-11:00+*,,,7:9755566:32335../--*+0,+.)+2226/5*/,.*%)'*,02.-(*16:-022.5033+-+2.-+.+.+.')-)/1254/0/.732&&'$%$%#%&-+)),.*-/,,,*,./3;019:61)+%-13315&,-,.((%&(*))$()+,.1)&*+.5-52/)*-/;2*,'%%''(#%&'&.435,49*)-'1+'+,,/1188700/:/1&328,//072/,)./.601.243208./5371/-2(.)0/.8--.2396/,''+34866601/*11297:455339444533231-&&-')(3/1558;8891676.3::80191758:<;8377..,..<538107(/)3.-690-7-31../3-*&((/02;3:7/0./01129/00*+-.+,)((114571+/2))+0,..24;/3-7:;';,:2811-4.9+)/*(),'$/24/5/00530900-,(+,&+.0-+)&+)-.7;::72)251-,0274303/70300&**).124627.))+4///5:850//6-0,3'/*),*+6;8:76257)).,652**../2;:*-628<89846792,+,,0;:5-;+)8<94;89<8<98:<31:.2.23;:4.0($(6335788824+.(&&'.2(/0/125841*3)5,7549086-,/1,.0+13**(&(,%*)03(,2005015865178:2)'&**+1-,/73(*++/'33+,))-45861.+&%%)&)')%&-((-/+/99860+),))(-+-4*()/3789:9246;595+)(&%'&,0/29+,(,)&0)($&$#%(&($))*%&.)/*,(,1*,6648/,+)+-)2$()486565162217/47-))1)103-)(.*%),9;,6<3&'(:;0+94205-++'**4((),'&($))/-..4:.9..:955.0-1-*--,,/0,('$')136*-)'&,(/03;722;-,'$(,400.-45/+,),-/-/,.2(+35(+(
@1c290ac4-d078-4fd8-8344-32a0f27c67bb ch=126 read=142677 start_time=2019-12-13T06:59:06Z barcode=BC01 runid=2c9cf7bc05858273f10e7d7ec552fc0bd742dc3e
CCTACGGGGAGGCAGCAGTGGGAATGTGCACAATGGGCGCAAGCCTGATGCAGCCATGCCGCGTGTGAAAGGCTTCGGGTTGTAAGGAAGTACTTTCAGCGGGAGGAAGGGAGTAAAGTTAATACCTTTTGCTCATTGGCGTTACCCGCAGAAGAAGCACCGGCTAACTTTCCGTACCGGCAGCCCGCGGTAATGCGGAGAAGTGCAAGCGTTAATCAGGAATTACTGGGCGTAAAAGCGCACGCAGGCGGTTTTGTTAAGTCAGATGTGAAATCGGGCTCAACCTGGGAACTGCATCTCTGATACTGGCAGCAACAGTCTCTCGTAGAGGGGTAGAATTCCAGGTGTAGCGGTGAAATGCGTAGAGATCTGGGAGGAATACCGGTGGCGAGCGGCCCCTGGACGACGCTCAGGTGCAGCGTGGGGGCAAACAGGATTAGATACCCTGGTAGTCCACGCCGTAAACGATGTCGGCTTGGAGGTTGTGCCCGCTTGAGGCGTGGCTTCCGGAGCTAACGCGTTAAGTCGACCGCCTGGGAAGTGACCGCAAAGGTTAAAACTCAAATGAATTGACGGGGCCCGCACAAGCGGTGGAGCATCAATGGTTTAATTCGATGCAACGCGGAGAACCTTACCTGGTCTTGACATCCACAAGAACTTTCCAGAGATGGATTGGTGCCTTCGGGAACTGTAAGGACAGGTGCTGCGCGGCATCGTCAGCTCGTGTTGTGAGGAAATGTTGGGTGTAAGTCCGCAACGAGCGCAACCCTTATCGCGCTGTTGCCAGCGGTCCGGCCGGGAACTCAAAGGGAGACTGCCGGTGATAAAACTGGAGGAAGGTGGGATGACGTTAAGTCATCATGGCCCACCCGACCAGGGCTACCACGTGCTACAATGGCGCATACAAAGAGAAGCGACCTCGCGAGCAAGCGGACATAAAGTGCGTCATGTGGTCAGTTGGAGTCTGCAGCTCTCGGCTCCATGAAGTCGCTGGCCATCGTGGATCAGAATGCCACGGTGAATACGTTCCCGGAGCCTTGTACACACCTTACGTCACACCATGTGGGAGTGGGTTGCAAAAAGTGAGTAGCTTAACCTTCGGGGAGGGCGCTTACCACTTTGTGATTCATGACTGGGGTGATCGTAACAAGGTAACCGG
+
0,++1+65*',0+555(.+/22)91(6+,-2194363/*/-6*.5.006622'2+667:86722+1,/0&*))-12*4/48(,,**(()&)*,20/-,-.3;0)-2)2+6/&((.5-/,2-6.01917;*+-.-)--)'*),6215,$&''+,%(+&)*78+4/.-.)1/),,*'*-1%(&%&-2+*0,,(('&$'%)'&((+/163-//0/-0.,.),*%&(%%',/6::996:8*+,,.*./4'*&'*5/;;-12523-/91130*%'-7002,45456987956:3310602..+*(**-//617.+',*,'''(''',)1/2-)&114/0*&(,115,-1;11/045286.-66.44.+%$%&%+'%(-+*-3-11)-87:624/+)/+++135)+/5556165788./645.)+,.0//5,-,/:46',4(/.+*/0087+&(,).-.1.$)((%%')/10.),,//.')-*2,.24+5%,',3*&*+-+-/834.12/,-.)./(+,,-4.)/&&+.304775:9::;98:6)'&%'&./$,&0-10281610-0329:26-6.9.60++8.05-),,339::0:013//006-3,,698;9698<73-00331300-(((/,/1-4./85,4791;1//222-..-++10.036//.,+./0:0*5)/'2,,89:;1</3/.54-,)..550212/0+&)&',.**./365//14588417/+%&((),-+-0;.,')%((,*-/)%).*/')(,.74///(''*+6--+,-11:230///7:96448/0,5-2*(**.8.,0,&)*0378;%4/.)()')/)+07,,0,-.+'+3,.4323,4,9-56434426341:0(.-+,229,+*,+**+&$'(++-212/81.8778997889*(((*+),-(*&&)-,))%(,6,326,((*,4-,247564%.''$,+4$.*0&-%')215..%))*)).*+.16//+*')(*%',(('$(+0.31(003)**00145.2/70/0:0./.3;/-*,.&)/,+.,.-+()&(&$$$%)*.,,*/622.-191,+,).--802-6:5,)3/'++.%))*10063;23/3,+*.,--),)+15//4;5-//14:0././576:8.&&'&(88869882846:6759
@9c81bd38-8237-4e03-b07a-634a8d3a5831 ch=251 read=119597 start_time=2019-12-13T06:59:27Z barcode=BC01 runid=2c9cf7bc05858273f10e7d7ec552fc0bd742dc3e
CTCCTACGGGAGGCAGCAGTAGGGAATTTCGGCAATAGGGGAAACTGACCGAGCAACGCCGCGTGAAGAAGAAGGTTTTCGGATTATAAACTTCTATTTATAAAGGAAGAACAGCTGCAGGAAATGGTAGCCGGTGACAATACTGTGAAAGCGGCAACATACGTTAGCAGCCCATGATGTGCGTAGGTGGCGAAGCGTTATCAGTATTGGGCGTAAAGGAGGGGCAGGCGGCGGCGAGATTCTGTGGTGAAAGCCTGGAAAGCAACTTCAGTAAGCCATAGAAACCAGGCAGCTAAGAGTGCGGGAGAGGATCGTGGAATTCCATGTGTGGCGAAATGCGTAGATATATGGAGGAACACCGGTGGCGAAGGCGACGATCTGGCCTGTGACGCTCAGTCGAAAGCGTATGAGGGAGCAAATAGGATTAGATACCCTAGTAGTCCACGCCGTAAACGATGAGTACTAAGTGTTGGATATCAAGTTCCAGTGCTGCAGTTAACGCAATAAGTACTCCGCCTGGTGGCGTCTGCGAATGGCTCGAAATGGACAGGGCTGGCGAAGGTGGAGCACGTAATGGTTAATTTCGAAGCAACGCGAAGAACCTTACCAGGTCTTGACATACTCATAAAGGCTCCAGAGATGGAGAGATAGCTATATGAGATACAGGTGCATGGTTGTCGTCAGCTCGTGTCGTGAGATGTTGGGTTAAGTCCCGCAACGAGGCGCAACCCCTTATCGTTAGTTACCATCATTAAGTTGGGGATACTGTGAGACTGCCAGTGACAAGCTGGAGAAGGCGGGGATGACGTCAAATCATCATGCCTTATGACCTGGGCTACACGTGCCTAAACGGATGAATTGCAGAGGAAGCGAAGCCGCGAGGTGAAGCAAAACCCATAAAACCATTCTCAGTTCGGATTGTAGTCTGCAACTCGACTACATGAAGTTGAATCGCTAGTAATCGCGAATCAGCATGTCGCGGTGAATACGTTCTCGGGCCTTGTACACCGCCCGTCACACCACGAGTTGATAGCAGAAGCGGTTTAACGCGGAAAGGCATAAGGTGGGGGGATTGATTGGGAGTGAAGTCGTAACAAGGTAACCCGGAAGATAGAGCGACAGAGCGGCGGTTTAACCACGAAAGAACACCGACAACTTTCTTCCAGCACAGCCATCATGGCACTTTCCGCA
+
*+/)$&''2-(,-+0242230*+(+)/7/*+0/*2*&+,,(',,'&'()0)(%1235-0+.142100+,-(.-(+,64,009*4)%(05412:01+241+-/:1-/,0(+5+(*)'$&%'%)-0..400062*10.%/,5.'+&$(%','$%%$&&%&$(%)%*'((++'51'$$(%'$(#&'+(,.-02-()'(+*/--,3&(,))/%(.,0.7:,*,(*.+**&-3-&*)&**&$)%+()('*,023/24,,435',)(%('(&'(&%%+'+#&)++,-)-+*('124//../)(%)*21%50+%&/8.688;83-+*9-965/.)'()(---++-9720165//+.17./.+3116;)/3072//9/649:63222-2)&'%'%&'(%&((*3,5'*-0-35/%%%&(+'(&)/:;.+34-5,.*2288<,,.+3011630234<778;820')**'+)+-75576191817&25)7,33:+,..--+,3032--)'$(+,.1+'+(*-35/.,()'%()'((%%'('&(&'&&)*%)(&$%*%'&(,((',)(&')(%.-4,--&(,-.2./405&'(&**--4,./6835/16,/531-,)+.*-11118355875776*+*...4146)))'),:91/***--799871.*..31567*,'-()*1-05211:778*-.1489899381,'.42-7,+++4+3,.00'#)+-/+&&$(*1,-.07+-:4669.;.+.6-/.-.4-9-9,507079(.'%&'%$&(,/278892/1.//5/,,.63,))*)0-(20+/525657;;<;121779;0:7)-20308865.,/0%.,-,02-)%'-**(3).+*'.))(1-+*))+(**.0*-3*-)%+)**02**/;;.9780/1:78/69::779'/,:269,8,+)-)****44310-()+367.0*(&)('%$*(.&(()'0-4-.,..2,--+45568,,))-+*(+5/-004;6573+)*//.,-*,,-/)//*,112434500011/1&&'&$'%&,)')*'%%$&'+&*'*+,'))+'&()%&*+1//.)&7*.,03198&'(.-1///&.,/013,2*.+2-(3,49230()&')))+1./(.,'+'.*4*,/,)((((('%'+,-3732/4)+28/,525('()&&%%*()+'%&$####$%%&%$$&
@25a4438a-3086-4eee-a400-b8981e6eb994 ch=75 read=85646 start_time=2019-12-13T06:59:49Z barcode=BC01 runid=2c9cf7bc05858273f10e7d7ec552fc0bd742dc3e
CTCCTCGGGAGGCAGCAGTAGAATTTTCGGCAATGGGGAAACCCTGACGGCGGCGCCGCGTGAAAGAAGAAGGTTTTCCGGTTATGGCTTCTGTTATAAAGGAAGAACGGCGGCTACAGGAAATGGTAGCCGAGTGACGAATACTTTATTAAAGCCACGGCTAACTACGTGCCAGCAGCCGCGGTAATACGTAGGTGGCAAGCGTTATCAGGAATTATTGGGCGTAAAGAGGGAGCAGGCGGCAGCAGGTCTGTGGTAGAAAACTGAAGCTTAACTTCAGTAAGCCATAGAAACCAGGCAGCTAGAGTGCAGGAGGATCGTGGAATTCCATGTGGCAGTGAAATGCGTAGATATATGGAGAACACCAGTGGCGAGGCGACGATCTGGCCTGCAACTGACGCTCAGTCCAAAGCGTAGGAGCAATAGGATTAGATGCCTAAGTAGTCCACGCCGTAAACGTGAGTACTAAGTGTTGGATGTCAAAGTTCAGTGCTGCAGTTAACGCAATAAATTACTCCGCCTGAGTATAGTACGTTCGCAAGAATGGAAACTCAAAGGAATTGACGGGGGCCCGCACAAGCGGTGGAGCATGTGGTTTCAATTGAAGCAACGCGAAGAACCTTACCAAGTCTTAAGGCATATACTCATGAGCTCAGGATGGAGATAGCTATATGAGATACAGGTGGTGCATGGTTGTCGTCGGCTCGTGTCGTGAGATGTTGAGTTAAGTCCGCAACGAGGCGCAACCCACTTATCGTTGGTACCATCATTAGGTGGGGACTCTGGCGAGACTGCCGGTGACAAGCTGGAAGGCGGGGATGACGTCAAAATCATCATGCCTTATGACCTGGAATACACACGTGCTACAATGGATGGTGCAGGGGAAGCGAAGCCGCGAGGTGAAGACAAAACCCATAAAACCATTCTCAGTTCGGATTATGATCTGCAACTCGACCATGAAGTTGGAATCGCTGGTAATCGCGAATCAGCATGTCGCCATTGAATACGTTCTCGGGCCTTGTACACACCGCCCGTCACACCACGAGTTGATAACACCCGAAGCCGGTGGCTAACCGCAAGGAAGGAGCTGTCTAAGATTGGGATTGATGATTGGGGTGAAGTCGTAACAAAAGGGTACCGG
+
+//860,20)+3+,30././*&.'49823;64;42.*(%),(7-&'(/+..,++&,-(*),**1)&.,'-.).,765,1*4&8*-(*'(,+/1060017+/,+3)-32*7.)-..66,/++..++')*-7/)&()*.0.(),,..53+0-6/((-+*,/1.-032.*,*,00;1/.+(/1113111:111893610.6+/7*,65:633)).&&))&,+599520120&'+3*(++88:7251-,-)*0*-**+,0/%%),+%*+*+,%'&%'$%&)*))*,2(0612&&)--*,.16.)+,-1,,//28513)+10345;89/4,6.613.''()$-.429:337::98973/&+/1,,))),593334:5..)2-87987985060:076870..--%&.-/1/4)),(&'&(*/,%%%(,225/+7))).-&-))((&(%&003(+,2965797/'+&'(,*.-*3./1064940+0.2;855<6304-/01145763,0*,)-,-&&'''),3:11760)''&%&(0064764&'--+2311&+*'(/321,,+/143667,791)14-,..1.0.-0/.5++++&-'(*-/.'%2)3+()-$(50523004/072,,)'(*(&+./,4+),,.043*+121//)(1./3+*)-2652131)/...3665634366729.-1-/39;/)/0*-:886&)*,/7755545351254651+1395-**.,*+&')'(().,24-78-'+//0101-*.**035677*8*+-*2'083/4431./,)+--1002.*720274*((&.--(),,&,1,23469666.555/0106*-(2,')')('-2+-+(%())+/*.0234-+--266:888,/.0%6-+)'+(*&'-+,1*,)'-',)((&,,797,.96*)+6:7+8978335*,//.'+&)*',)'0,()+'**.//(-(%$*&&&(,5-6008676)+(*'+,,.-/5573344525551/%+.,0866859;96:0976-0.,(*++,/2824:1134+.(1.+,*))(+)))*)+(21((.0).5198311)+03446670203+('&%%,,0,*+(%.&99:,-3,-...*4,891/,.,))*.13.207+(',$(%,1+4
@37a00511-45b3-47ce-a507-93827cc8d49e ch=273 read=65324 start_time=2019-12-13T06:59:49Z barcode=BC01 runid=2c9cf7bc05858273f10e7d7ec552fc0bd742dc3e
CTCCTACGGAGGCAGCAGTGGAATATTGCACAATGGGCGCAAGCCTGATGCAACCATACCGCGTGTATGAAGAAGGCCTTCGGGTTGTAAAAGTACTTTCAGCGGGGAGGAAGGGAATTAAAGTTAATACTTTAACAAAGTGACGTTACCCGCAGAAAGCACTGGCTAACTCGTGCCAGCAGCCGCGGTAATACGGAGGAGTGCAAGCGTTAATCGGAATTACTGGGCGTAAAGCGCACGCCAGGCGGTTTGTTAAGTCAGATGGCGAAATCCCCAGGCTCAGCCACGGGAACTGCATCTGATACTGGCAAGCGAGTCTCGTAGAGGGGGGGTGATTCAGGTGTAGCGGTGAAATGCGTGTAGGATCTGGAGGAATACCGGTGGCGAAGGCGGCCCCCCCTGGACGAACTGACGCTCAGGTGCGGCGTGGGGAGCAAACGGGATTAGATACCCTGGTAGTCTACGCGCCGTAAACGATGTCGACTTGGAGGTTGTGCCATGAGGCGTGGCTTCCGGAGCTAACGCGTTAAGTCGACCGCACAGGAATACGGCCCGCAAGGTTAAAACTCAAATGAATTGACGGGGGCCACTGGCGGTGGGCATGTGGTTTAATTCGATGCAAGCGAACCTTACCTGGTCTTGACATCCACGGAAGTTTTCAGAGATGAGAATGTGCCTTCGGGAACCACCGTGAGACAGGTGCTGCATGGCTGTCGTCAGCTCGTGTTGTGAAATGTTGGGTTAAGTCCCGCAGCGAGCTGTTATCCTTTGTTGCCAGCGGTCGGCCGGGAGCTCAGGAGACTGCCAGTGATAAACTGGAGGAAGGTGGGGATGACGTCAAGTCATCGCCACCACGATGGGGCGCTACGTGCTACAATGGCGCATACAAGAAACTGAAACCTCGCGAAACAAGCGGACCTCTGCGTGCGTGTGAGCCAGTTGGGTCTACTAACTCACGACTCCATGAAGTCCGGAATCGCTAGTAATCGTGGATCCAGAATGCCACGGTGAATACGTTCCCGGGCCTTGTACACACCGCCCGTCACACCATGGGGTGGGTTGCAAAGAAGTAGGTAGCTTAACCTTCGGGACGCTTACCACTTTGTGATTCATGACTGGGGTGAAGTCTGGTAACAAGGTAACCGGAAGATAGAGCGACAGGCAGTAGGTTGGCGAACACCGGCAACTTTCTTCAGCACCAACCACGTAACGCG
+
-//0*((,4+,1*((&(+.-.(/*+3.-,+1*7..3*)+/12/05764/1,+&+*('',('),-5434455(*,*,/7473)6529066:5)(,.*-7.+03429;.*+**+(,'((,*0:8-2/4/3.-*-(&&'&)(()+122*)+0/502,(+)))*&,#&-.0.4000&'#&)%)+-'5..,-*,(+,$.&0+-,%,-4433.10.7-0*,.040/1,-.6854,/-2+'(%)()&+(((57*86;0*3+:-55:00470+')('((.55,&2466-+(.*,-)4'2,-676776.-...1-//,30&(((,/0**1511'1,004/*)*,.72*+*/'&&()040-././2403'&,,*,0789:,+(,*)2/,,/)2***&'(,+*-301462.--711-%*(+001011346787+)(((/'//-%*,9:14,9;292/*3/,193/187/-/./32,/+0655.:/.-..-3997000.../.-7--(((#$%(+1242,/+++--.0+,/./845413843056773$%'%&&)''%)&/(,*:0-//-03163::35011;:71503021346:9--+&*+,.0123,,&)-1-00-590.97;.--,,,(%$$%')561700:5556/10,,-0.27.1/3*2+-7;731-..//7741741856:8.:+:921)&(/41773556.34678:9865.733357256/000069,79/5-534-.+5+460:98.-7/)%)$&'&(&((%''&)1-17/-286761.-2//8/810/2-'$)*,)(2),,(')..+..-345:-1-0,).*1-0,+4:5/,0469786(/),2685%)'&)-()'(&$*653'&&%(%)::943240',+')(++/01')(&%#%&)*+/.3*-.**+(-4&.1:35+)'%%%''*-+-*&&#(*)'++1--&'),'+&)*./,(*+,6445-.+2-,,.)101857-.*((+.+,-8:951.1)**0.0*/4(+-+('(*)(-.361+++---)+'(+..//-083299345*/-08473/*'(+-/.7-0/9/&)**,./0*,'(((.+5459800+''(')*()-&-,9302465:43421100176,032/*)),&(*1*01+1/29:777/:..55/,/2126.050&**&+++1)***'('&+-2)0&&%+/1.173-/002-2)*%$)+'.&%$%$
@23e91101-3454-4ea1-b3f4-606ee9aff336 ch=213 read=122622 start_time=2019-12-13T06:59:50Z barcode=BC01 runid=2c9cf7bc05858273f10e7d7ec552fc0bd742dc3e
CCGGTTACCTTGTTTTGATTTCACCCCAGTCATGAATCACAAAGTGGTAAGCGCCCTCTCCCGGAAGGTTAAGCTACCTACTTCTTTTACAGCCTCCCCATGGTGTGACGGGCGGTGTGTACAAGGCCGGGCATTGTCACCGTGGCATTCTGATCCACGATTACTAGCGATTCCGACTTCATGGAGTCGAGTTGCGAACTCAATCGGACTACGACGCGCTTTATGAGGTCCGCTTGCTTCTCGCGAGTCGCTTCTCTGGCTATGCGCCATTGTACGTGTTAGCCCGGTCATGCAGGGCCATGATGACTTGACGTCATCCCCACCTTCCTCAGTTTATCACTGGCAGTCTCCTTTGAGTTCCCCGGCCGGACCATAAAGGATAAGGGTTGCGCGTTGCGGGACTTAACCCAACATTTCACAACACGAGCTGACGACAGCCATGCAGCGCCTGTCTCACGGTTCCCGAAGGCACATTCTCATCTCTGAAAACTTCCGTGGATGTCAGAGACCAGTGGGTTCTTCGCGTTATCGAATTTAAACCACATGCTCACCGCTTGTGCGGGCCCGTCAATTCATTTGGTTTTTAACCTTGCGGCAGCCGTACTCCCCCAGGCAGTCGATGACTTAACGCGTTAGCTCGAGCCACACGCCTCAGGGCACAACCTCCAAGTCGACATCGTTTGCGGCGTGGACTACCAGGGTATCTAATCCTGTTTGCTCCCCACGCGCCTGAACTGCGTCAGTCTTCGTCAGGGCCGCCTTCGCCACCAGTATTCTCGGATCTCTACGCATTTCACGCTTCACCTGAATTCTACCCCCTCTACGAGACTCCAAGCTTGCCAATTATCCAGATGCAGTTCCCAGGTTGAGCCCGGGGATTTCATCTGGCTTAACAAACCGCCTGCGTGCGCTTTACGCCCAGTAATTCCGATTGCGCACCTCCACGTATTACCGCGGCTGCTGGCACGGGTTAGCGGTGCTTCTTCTGCAGGTAACGTCAATGAACAAAGGTATGCTTTCTCCCTTCCTCCCCGCTGAAATTACTTTGTGAAGGCCTTCTTCGCTACACGCGGCATGGCTGCATCAGGCTTGCGCCCATTGTGCCAATATTGCTGCCTCCCGAGGGTAATATCAGCACCAACAGAAGGTTAACACAAAGAGACACCGACGACAGCACCAGCAATGCGGCCGGCA
+
)+((+3&-031)-,+(+,-6+/,222*.02:7:85880$%%')))-897+*++6;+.,+32+*&))*-2:6/&**/395+57:.68:,%..&/2//230*).5773357454(,-(,31/'.,/0.5(+.)'&,)$*((-8*7-:479:921222/*..04601,++++/36.21158./.*,3,,,-'&.1:-/'%&*--*6*1*937657897/+$(,/2../.41-5*()4.*+/+..4173'++.+/2/-+*'%%%&)+8:8:9*/&$##%%'$%)&'+)*+.+-))'(('((11&&)'+,2./.-,2669:858:5.058799.31.52/,2012+2+*&%*&),%%++./386745*)-/18:60'$%*3)291765(.-+7///2104002;87-5+-&,&%)/0-/7-,,/,*.-00.0-./.0367678:29/6//-(-70676),'&(12924*''%&*),-019//2.224543%&'&(1+68227<9:949('((+/30'.&**,;89<969726..,%,%.)')0/.;02*02832)+2./80/0562.+.4)&,3297:84472.*+596,2+5+58*--))%*07/33330:84**.26(663)%(()(*'(%('))(/*+222&$'-1*/(0-363+*++&%'(4:27/4*3//123*555551:,%()+*,550-,-,5:3840/./4518000/-45,*../79-),()#()*,,(+*(+/2,,---6;:88:06786811.)+,%%''*3%,+,./5,-+525578854/1//;5/-.&**-,*/1-*$1*5-)),551)).-./1-02409'3)/,0..59+%/)++4)*,78778:9<09.'/./0...10)*+1+(23*+-*+',$'-*5.87;;9;537*,.56531.01)),1271)*+.4:<2.,'-(&&&'$,.+-)&(()-.4.194456453.-+6,(0+**),)$%+0.+*+**,:7:99,57359:9:9/2++*',3:,+,,(-%%&(&)*33)4;7)*/55-$%&&02+),+*0.*)%$&'(+0)1((5;5''((*)+,/)6220:31-77358+79306,.///-%()#,&%&/00)+*#%+)+-,-)$'$**'%+..351../.4::69-,.)*...;.5-1,.'&),.9261+%)'(),%('+9./7981&*+(+%&$%(
