# Supplementary material for: De novo species identification using 16S rRNA gene nanopore sequencing
Source: PeerJ. 2020 Oct 21;8:e10029. doi: 10.7717/peerj.10029 (PMC7585375; doi:10.7717/peerj.10029)
Supplement: Supplemental Information 2 — Contains raw reads. [file peerj-08-10029-s002.zip › pass_fastq_runid_2c9cf7bc05858273f10e7d7ec552fc0bd742dc3e_249.fastq]

@40c9534a-5c8e-4fce-a203-1d195060a7e5 ch=203 read=69712 start_time=2019-12-13T07:00:07Z barcode=BC01 runid=2c9cf7bc05858273f10e7d7ec552fc0bd742dc3e
CCTACGGGAGGCAGCAGTGGGAATATTGCACAAATGGAAACCTGATGCAGCAACGCCGCGTGAGTGATGAAGGTTTTCCGGATCGTAAAGAAAACCTGTCTTTGGGAAGATAATGACCCGGTACTGGAGAAATACGGCTAACGCTACGTGCCAGCAGCCCGCGGTAATACGTAGGTGTGACGTTATCCGGATTTACTGGGCGTAAAGGGCGTAGGCGGATGATTAAGTGGAGTGGCGAAGTAGCGGGGCTCAACTTGGGTGCCATTTGACGCTGGATTTATCTAGAGTGCAGAAGGAGGAAGTGCGATTCCTAGTGTAGCGGTGATTGAAATGCGTAAATTAGGAAGTACCAGTGGCAGAAACGACTCTCTGGACTGTAACTGACGCTGGGGCTCAGCGTGGGGAGCAAACAGGATTAGATACCTGGTAGTCCACGCCGTAAACGATGAATACTAGGTGTAGAGTTTCCAACACCTCCGTGCCGCCGCTAACATTAAGTATTCCGCTTGGGGAGTACGGTCGCAAGATAGAAACTCAAAGGAATTGACGGGGACCCGCACAAGTGGGCATGTGGTTTAATTCGAAGCAACGCGAAGAACCACCACACTTGACATCCCTTGCATTACTCTTAATCGAAATCGCTTCGGGGACAAGGTGACAGGTGGTGCATGGTTGTCGTCAGCTCGTGTCGTGAGATGTTGGGTTAAGTCCCGCAACAGGCGCAACCCTTGTCGTTAGTTGCTACCATTAAGTTAGGGACTCTGGCGAGACCTGGGTTAAGCAGGAGGAAGGTGGGATGACGTCAAATCATCATGCCTTATGTGTAGGGCTACACGTGCTACAATATGTGGGTACAGAAGTGTTATGCATGAGGTGGAGCCAAACTTTAAAAAACCAGTCTCAGTTCGGATTGTAGGCTGAAACTCGCCTACATGAAGCTGGAGTTACTAGTGTCGCGAATGTCGCGGTAGATACGTTCCCGGAGTCTTGTACCTGCCCGTCACACCATGAGAGTTGGCAATACCCGAAGTCCGTGAGCCCCAACCGCAGGAGGCAGCGGCCGAAGGTAGGGTCAGCGGTGGGGTGAAGTCGTAACAAGGTAACCGG
+
))'%-%0-).5/,,+)'))3-373071-,*+.5**/..4..3**+43233655756:,*,-,***)+-,03380830/'3*:86+111+),002*,,-/539:08,2/.1418,-%40+//2+/%,*)('+((+,+1,--,*$()-/01116204.-28*''-('/,,-:48..-,-.//344:550(-(*24.,.07,+-/659-/5415764489<3,**+20.*.&'&%('&&%((%#$%%&+.2.1659102.950((&%)0(*%+&(*+/%4,**--43,--/17/+0)))(+*'$()(((..8-3+(-20/-./.20.&,'(,65,+3888-'-2*1-+&'%+2314011/''*&'/+++*,.014;799999965545444/(0++32))+13108)))-9;.6,551,5,+(')./--5444820+-,/9558:3-,+,+/94.2//-4320-.',0;+1(0)/./517:,09;;8:9//)'&*+-5//*-+,0..)*,0.73('(*.0,;10/12.,-.'',5..2764+0+--1./,-(,53*10*'*'**&''')*.01.-.4+95667;0+-,*-80827-.4-)+++%')&(&(++2247514-*4.//4/%,(),.(,+-())'(''(-+.+59/675/0/--23*,+..76779:5052/033643,0/4/0/25158:68;3:2/.22945/129*+.2/7())'%-..270/2-26+6-,+/3),,.67*0,.'+0-)*/0*+,,(&%$)*/*21/39709*.(2/1--1+*%(&,*06+-6887993.1*)*,/.5,75(-010.(''.21.1+,)++43532306-''%''+**+-.*,))*(*(++'(%%)/.4036'*/42;82/600.978.8698:866*.-34*0,5/1+*-.+)*)0,,885751..+-()*&'25:...:-.*&()%)*(,*'%''1,'**3-.-1213+1-221,.'()*8/,,&*&$&)+,,/.++(+-010/-++00/...2.(.+*),.+,273422)+,'$/*33,1),*((,))---625...)-*.382-.-/0-,-*).(')&&$()$,)2.**+/-38:;99
@a77d20a4-3132-4904-a5a8-d9c19bca585c ch=281 read=67172 start_time=2019-12-13T07:00:06Z barcode=BC01 runid=2c9cf7bc05858273f10e7d7ec552fc0bd742dc3e
CCGGTTACGCTTGTTACGACTTCGCAGTCATGAATCATAAAGTGGTAAGCGCCCTCCCGAAGGTTAAGCTACCTACTTCTTTTGCAACCCACTCCCCGTAGTTGTGACGGGCGGTGATGTACAAGGCCGGGAACGTATTCACCGTGGCATTCTGATCCACGATTACTAGCGATTCCGACTTCATGGAGTCAGGTTGCGAACTCCAGTCCAGTTGCGGCGCACTTTATGAGGTCCGCTTTGCTCTCGCCAGTCGCTTCTCTTTGTATGCGCCATTTATTGTAGCACGTGTGTAGCCCTGGTCGTAAAGGGCCATGATGACTTGACGTCATCCCCACCTTCCTCCGGTTGTCACTGGCGGTCTCCTTTGAGTTCCCGGCCGGACCGCTGGCAACAAAGGATAAGGAGGTTGCATCGTTGCGGGACAACCCAGCATTTCACAACTTACGAGCTGACGTAGCCATGTGCAGCGCACCTGTCTCACGGTTCCCGAAGGCGCATTCTCATCTCCTGAAAACTTCCGTGGATGTCAAGACCAGGTAAGGTTCTTCGCGTTGCATCGGAATTAAACCACATGCTCCACCGCTTGTGCGGCCCCGTCAATTCATTTGAGTTTAACCTTTGCGTACGTACTCCCCAGGCGGTCGACTTAACGCGTTAACTCCGGAAGCCACTCAAAGGGGCACAACCTCAGAAGTCGGCATCGTTTGGCGTGGACTACCAGGGTATCCATCCTGTTTGCTCCCCACGCTTTCGCGCACCTGAGCGTCAGTCTTCGTCCAGGGGCCGCCTTCGCCACCGGTATTCCTCAGATCTCTACGCATTTCACCGCTACACCTGATTCTACCCCCCCCCTCCTACGAGACTCAAAACGCGGTATCGAGATGAAGTTCCCAGGTTGGCCAGGGGATTTCCTCGACTTAACAAACCGCCTGCGTGCGCTTTACGCCCAGTAATTCCGTTAACTTGCACCCTCCACCGTATTACCGCGGCTGCTGGCGCAGGGAGTTAGCCGGTGCTTCTTCTGCGGGTAACGTCAATGAGCAAGGTATTAACTGCTCCCTTCCTCCCCGCTGCTTTGTAGCCCGAGGCCTTCTTCATACACGCGTGGCTGCATCAGGCTTTGCGCCCATTGTGCAATATTCCCCACTGCTGCCTCCCGTAGGAG
+
921.1.'*&'%%&*)%*1.23;3,7,.16/0..0-*&%&,&').53*,(+-29**18.*/3*0/060&+$'/4/,26;47:9.3201-:9*+-357,&*&.)(',,2117/4&1-)&+&-(,41+//2,8.1+,-/(29457;274945589//02.,()(,//,+,(.0./79686.5597336,(&*,)+226/0((5342+,-*/&$&*'#%*),**(*167)))*/,1/0()/.,)--/.0&&#%'..,.-60617:1.2343555:127)%'2///21/2/-.01.-(-0-%,698675,(+/21705++)((*-,,-246789,274*.82<783/(&(&(%/-/42.9/+67544118.,,13689,/,0)621:88974840,24:-309956)'%*,-8-.,/0/80./4:-+)+*,+,)',,.810-,.()'**,-./---))'$)/2614/.-4,-/%'*/1-/2420/03::7:-.--1/1-'+,3<98843/+**+.1::7-/8/8569<;:8990,-/1;4474+*-43::8;:7953;11117.40/1/2;69:0000/00..).+').)'**.',,12'%'*+1251-/372//4;;/95135)'*(&$(*,..*/33*(*+/)-,8843-1-7/57/2+-(*,2014/7--2&&&.15)/31+*-.154737/*.*(,:3,/13569;9*3+-/:;77656:44&%$()'$&)/75132)'-/0;8.)-*+45:3,,',+/2.-*2568,'(++41870:,(8::*95-15:<;:;:58/6//.:<2334&&1..103774740;4--36,0422032).-(6,74907/-1750**++).-*0034905*$&(*&-2-./&#)&2(,+)070:/*.:421*+'$*.+/(/:-2.,,)*+2-5/64:166/031560432/-0*-+0-95+)&).54,7*'(++*'&'(+$*-))02&'***('(%/201011447949.)-)02+&.48.-.7091005148;634,0/2/10/..6-+)+-(7'*043207/+(2%,//91/67,..9:0,)+%'.0.')('0*))()*+27;67<921..++)'(&(,3336537-.5,31(%221<3,1///86280--./14.$()+75347+39+,91:/,-
@3c17e45e-0633-42c6-a7b3-c526069db5d5 ch=153 read=85605 start_time=2019-12-13T07:00:04Z barcode=BC01 runid=2c9cf7bc05858273f10e7d7ec552fc0bd742dc3e
CCAGTTACCTTGTTACGACTTCACTGATCATGAATCACAAAGGTGGTAGCGCCACTCCCGAAGGATTCGCTATACTTCTTTTGCAACCCACTCCCATGGTGTGACCGGGCGGTGCAAGACCGGAACGTATTCACCCGCGGCATGCTGATCCGCGATTACTAGCGATTCCCGACTTCGCAGTCGAGTTGCAGACTGCGATCGGACTACGACTGGTTTAATAGGATTAGCTCCTCGCGGGTTAGCAACCCTCTATGCACCAGCCATTGGCGCGGGCGTGTGTAGCCCACCTATAAGGGCCATGAGGACTTGACGTCATCCCGCAGCTATCCGGTTTGTCACCGGCAGTCTCATTAGAGTGCTCAACTGGATGCTTAACTAATGGCAAGGGGTTGCGCTCGTTGCGGGACTTAACCAACATCTCACGACACGGCTGACGACAGCCATGCAGCACCTGTGTGCAGGTTCTCTTTCGAGCACGAATCCATCTGGGAAACTTCCGTGTCAAAGGTGGTAAGGTTTTTCGCGTTGCATCGAATTAAACCACATCATCACCAGCATTGCGGGTCCCCGTCAATTCCTTTGAGTTTCAACCTTGCGGCCGTATTACTCTGGGCGGTCAACTTCGCGTTAAGCTTCGTTACTGAAAACTAATTCCCAACAACCGAGTTGAGCATCGTTTAGGGCGTGGACTACCAGGGTATCTAATCCTGTTTGCTCCCGCCGTGCATGAGCGTCAGTACCAGGTCAGGATTGCCTTCGCCATCAGTGTTCCTCCGCATATCTACGCATTTCACTGCTACGCGGAATTCCATCCCCTCTGCCGTACTCTGTATGCAGTCACAAATGCAGTTCAGAGTTGAGCCAGAGTTTCACGTCTGTCTTATAACCGCCTGCGCACGCTTGCGCCCAGTAATTCCGATTAGCAGCTCGCACCTGCGTATTACCGCGGCTGCTGGCGTAGTTAGCCAGTGCTTATTCTTGTTTTCAAATCATGGGCCCCCTGTATTAGAAGGAGCTTTTTCGTTCACAAAAGCAGTTTACAACCCGAGGCCTTCATCCTGCGCGCGGCATTGCTGGATCAGGCTTTTCGCCCATTGTCCAAAATTGCTACTGCCTCCCGTAGAG
+
5.'),.(/3,4.,0'*,&,+3)))+./23%&),-.-.5*2(*(()*(%(('.3)-.3)(),+-((+6,.()&&'*+8+5;9+%/*&/7,)++65-(2+30.),.3+(-2+,33'039.1990918-+.*---(52-%*)..02200..02-,--022/135243$3(*(*+045++'*(344%&64:250646534//26-:36311,,,(.*35*(()()-%6*/*,,5.&04547.3**&++'06*'))&+%)$*&)'(+-2.,+/-))))*213322/-181)03-+'(*(56::14-*00*(((*'-+,18,:/)$+%#%.)+3-423;9/--%2,)+,,-12143783002325985,3-147-'%$#'&)).-+.%//(*01+.(+-1/13/08.,+6-1--*0+00.)/12441**.-1/2*(&(++42+2//1713*/*,,,/92665334)*67<9818:8//)+*'('(),89741.-1)*01,0534,3.663;.*.'-((*(++)7:;./-/++.,,,-2000000<775.+.126,,&,'%$'*,1/0+3403,-*&*.,3042&&.''),/:43/&,,')+.-022+/*&'&)((0/178*45-0'*.2-+0-/21.,/1974-+('')'0/2*79:8.87-/)44*4*'%+.+,+&'/1248<:346333867440+26,3-(+,/5,.:0-*/./:+*/+02-',*+454220,*,(()***')$$/+,.,),&.-+2623,--6,7904779;2,/-'&*)/.01--/1505;43.01011/0--'++'.+490+3.-,-,)%*-.02152,*(&%&**/7,%((-0-/4234/1&&%(/+./94:+-&*+7.-(&$124.3)*'()3648/.,**++-(.+-.4%+-,43(&(*-0054//2.++)&)**3&*$))($)&*(*.*28-,.2/0.21501.,(0-3-./7)6/.+.0,-9+6*+)'%$''))*++/--3-665.+01/4/+&++/1+-.07:;3/548/''-42*(/(0.:2-.**-60*+(++328389;97--'+(-/22/643469::9:014209;413/98,/0/.2&/.-)-,$+)&()$***23+,2+)&'
@ee9b83ea-5537-4771-966f-218cda5b2b3e ch=122 read=106936 start_time=2019-12-13T07:00:25Z barcode=BC01 runid=2c9cf7bc05858273f10e7d7ec552fc0bd742dc3e
CTTACGGGAGGCAGCAGTAGGGAATTTTTTTCGGCAATGGGGGAAACCTGACCGAACAACGCCTACGTGAAGGAAGAAGGTTTTCGGTTGCCAACTTCTGTTATAAAGGAAGAACAGCGGCTACAGAGTATGAGTGACCTTGATACTGATAAGCCACGGCTAACTACGTGCCAGCAGCCGCGATACGTAGGTGGCAAGCGTTATCCGGAATTATTGGGCGTAAAGAGGGCGGAGGCGGCAGCAAGGGTCATGGTGAAAGCCTGAAGCAACTTCAGTAACCATAGAAACCAGGCAGCTAAGAGTGCAGGAGGATCGTGGAATTCCATGTGTAGCGGTGAAATGCGTAGATATATGGAGGAACACCAGTGGCGAAGGCGACGATCTGGCCTGCAATGACGCTCAGTCAGCGTGGGGAGCAAATAGGATTAGATACCTAGTAGTCCACGCCGTAAACGATGAGTACTAAGTGTTGGATGTCAAAGTTCAGTGCGGTCGCTTGCAATAAGTACTCGCCTGAGTGGTACGTTCGCAGAATGAAACTCAAAGGAATTGACGGGGCCCGCACAAGCGGTGGAGCATGTGGTTTAATTCGAAGCAACACCGAAGAACCTTACCAGGTCTTGACATACTCATAAAGGCTCAGAGATGGAGAGAGATAGCTATATGAGATACAGGTGGTGCATGGTTGTCGTCAGCTCGTGTCGTGAGATGTTAGGTTAAGTCCCGCAACGAGCACCAACCCTTATCGTTAGTTACCATCCATTAAGTTAGGGGACTCTAGCAGAGACTACCAGTGACAAAAGCTGGAGGAAGGCAGGATGACGTCAACTCATCATACCCCTTATGACCTGGAGCACACACCACAATGGATGGTGCAGAGGAAGCGGCCGCGAGGTGAAGCAAAACCCATAAAACCATTCTCGGATTCGGATTGTGATCTGCAACTCGACTACATGAAGTTGGAATCGCTGGTAATCGCGAATCAGCATGTCGCGGTGAATACGTTCTCGAGCCTTATACACACCGCCCGTCACACCACGAGTTGATAACACCCGAAGCCGGTGGCTAACCGCAAGGAAGGCTGTCTAAGGTGGGATTGATGATTGGGGTGAAGTCGTAACAAAGGTAACCG
+
$$$()+03(*0*(-*&,,,..(,//8::8,+-,33394.*,)&'),03%&),1*&$%.20221$#$')2/3.///%((+.-892)+.)+'%%+)''+$#&*)(*83.,3-4,.63%2-/0-,..%'%$%$('&'(*,.*('($)%*,&(-0-)+,(,.++*7+,-01/4'56-.1.046*&'&)'532311/00*((')2./+,-+%/&%**&-)..,*-/47*''.,0-)+$(*)-8100255)5+32-31333045..52)/'%%'*(/-2),*((()+)'%+1-3:67;82.-+(%%(/03606,+,+'()***-1)6,59//,/-0+0024))/*(*-145557/.*')25-/2)33.06,3/2/-,+1+-*035,%*2,6-3*(),-3*)*++78866*+(%&,*414,(-09:<6,3+*/+**40'29,,-6..4/.'))06115:;1/00-*,--0&(-*240:/7.6454491+/7745733,0,%&&/'%-)4++,'-),,4,/10,)'(%---17260-.4,-97/-7114878*2))--011+++0,*2+&'')-0.53879.,--31-+*00786:678%(-'*052%0'(-1&&,/**,*,.&)$)(/0/11120220)-+24-6678**'+-12-++*),+-1010002/0($++**++-2/2985762,*0/+,445513345799998877447754'-426231328.+--2+(%&(&.+.*08307678354/,0,+.1.12,)+-1+*1,%+43604653,22(*$*&20&3524557092*)()+1-)-(*+.-:.0100/--'++,.--0/00))'/13*-+,,98::63-*&%%('*),)'+4./9965+*)*,.,,./+.(''',2586,1,,+41'+/8;84<4-/*086.666:406(.&7')24(2(%&%%*)%&**....455+,167-/-*//908:89788)///4012:6551-++,,2/45,()&))...5867;544'%23/..%'*+/325;64<412520*.1-.++,*3000251)-)(')+&).(*1*-.*/52++)1/)+,-*1+/--1./.-/.'471/6+--/.34)+/*''),).06895125(-+34:67/
@d1f40cd7-02b2-4907-9aee-e54b41ec2d2d ch=63 read=120141 start_time=2019-12-13T07:00:20Z barcode=BC01 runid=2c9cf7bc05858273f10e7d7ec552fc0bd742dc3e
TTCGGTATGCTTCCGTTCAGTTACGTATTGCTGGTGTACAGAAGAGAAGAGAGAGTTGTCGGTGCCTGGTGGTGCTGAAGTGTTGCTCCTACAGGGAGGCAGCCAGTGGGAATATTGCACAATGGAAGCAAGCTGATGCAACATATGAAGAAGGCCTTCGGGTTTAGCAAAGTACTTTCAGCGGGGAGGAAGGGAGTAAGTTAATACAGCATGGTGACATTACCATAGAAAAGAAACACCAGCTATCCACGTACTGTAGCCACTTGATAATACGGAGGAAGTGCAAGCGTTAATCGGAATTACTGAATGCAAAGCGCAGGCAGTTCAAGTCAGATGGTGCCTCAACCTGAACTGCATCTGATACTGGCAGGCTTAGTCTCAATAGAGAGGGGTAGAATTCCAGGTGGCGGTGAAATGCGTAGAGATCTGGAGGAGCTTCCCCAGTGGCGGCAGCCCCTGGACGAAGACGGCTCAGGTGCGAAGAAGCGTGAGACAGGCAGGGGATTAGATACCTGAGTGATCCCGCCGTAAACGATATCGACGGAGGTTGTGCCCTTGAGGCGTGGCTTGGAGCTAGCGATTAAAGTCACGACCCTTCCGAGGAAATACAGCCGCAAGGTTAAAACTCAAATGGTCAGGCAGAGGCTGCACAAAGCGAAGTGGGGCATGGTTTTAATAGCGATGCAACGCGAAGGAACCTTACCTGGTCTTGACATCCACGGAGTTTTCAGGAGATGAGAATGTGCCTTCGGGAACCGTGTAAAGGACCACAGGTGCTGTGGCTGTCGTCAGCTCGTGTTGTGGAAATGTTGGGTTAAGTCACACCAGCAGGCACTGGCCTTATCAGCTGTTGCCTTGAGTCGGCGGGAACTCAAGGGAGACTGCCAGTGATAGCTGGAGGAAGTGCCAGGGACCAGCGTCAGAGTCATCATGGCCTGCGACCAAGGAGCTACCACGTGCTACAATGGCGCGCCCTGAGAGAAGCGACACCTCACTTGAGAACAAACGAAAGACCCCTCTAAGTGCAATCTGTAGTCGGATTGCGATCCTGCTCAGCTCCACTGAAGTCAGAATCAGCCTAGTAATCGTGGATCAAAATTTTGATGAATACGTTCCCGAACCTTGTACACGTCACACTGTGGGAGTGGAGTTGCCAAAAGAAGGGAAGTAGATGGCTCTTAACCTTGGGAGGGCGCTTACCGCTGTGATTCATGGCTGGGGGGTGAAGTCAGCTCTGGGTAACGG
+
-"$%$+(-'(+)'))/66-(+'$),-,1/(%')&(&$$$&$*(%'&''((+)))*.2/+2(%&$$$&&%(&&*''(+)*&'%&'$'(+'&$&$*-.*.+(**/)(*-.02)4/1/:,*))-/-+&+(#'))$)'),0%&'%$###$$(,&'&(*-03,+',000&%%'+,-&*')*2.,'+-).5-)-,*/+3,&)),1'.,/,.',+%'%#%%)*.2&.)).1%%+(+/,)#+-&*((*+%''('+,&%%+&&&%&(),0*&%'''+25+)+,-/.+($'(&''($''+./0+*&+++.+*,+*)5,$*+,($%$%$&,,''-)%'+./1031+)'$%%&*+0$3*(,(/66553*)(&(/./*,(('%'**-'(*((&%##$%&&&&'+),+*(1*/+*%*-)')(,51.*2.'(''#$&&(*/100,(*(%#%&&''&%&)*)-&+(*(,08-+*+*)**%&(&(%&((2)1542)%)+$'(&&.-+&)),*'&*',)*,#-()&))'0)%$%&)***..*&))'))*')*+.--%&($&+&+(--00+02&&',&42.1658))'((&)*&&&((&-%%&%%'&$%')/-&%%(''&+'*.*()**+.+'()'*',,+--.+,0()1/0715'*('$'$)&%'$'"$'('&'()%%'(/'&'%%$'/9;6)+(%(&)&***-'+%(')1)1)2+*))(-2-/4(%$"&$0--.'$&%($)(4;3/,/'&(,-0.1&0((+''(*,*&2/--36-0)$)1,,+'&%$&&1,--,+)(+6332)'&&#''**.3862-+&&'),*(%'&&)417-0**-(('*(('*&'&$#'$&%&$'&&&(%$)*'))$$$#$'%*(-**)(*)*(*452-+1+$)%-,).501,,&&%%'(+0+-('()'&+*(/14)(&&$&(,1.&&&*-./3$&(./2%#%''4)(&1.**-*(,'&*,021+*,*,)&+(')'*/.)((&)%&((),,,),*+.&(*))'%(&)55(*&'*(*./2,&$%$&&&'''*&(&$$,&'((%,(/(%&'&/-'%$#'+'%')-/&%&(+0+--**)*+*'$&%'''*+(''&*6845-/++))..&'$'(-2/..*+0-/+'$$&&''&$$%$&&+0)+&&%&$$+*&'((,%'/*(,',25(&)(&*)&*')())),.,.'*(,*/(*),0*(./*)%&(%$*)&(-,*'('((%%)%''+-354*&&&'&')&$%%&%%)+*-,-'+
@b76bbbfd-b4f1-40bc-8d92-ae0e4edf0137 ch=156 read=72534 start_time=2019-12-13T07:00:36Z barcode=BC01 runid=2c9cf7bc05858273f10e7d7ec552fc0bd742dc3e
CTCTGAGGGAGGCCTTAGTAGAAATTTTCGGCAATAGAAACCCCAGCCAACCGCGTGAAAGAAGAAGTTTTCAATAGCTTCTGTTATAAAAAAGAGAAGCAGCGGCTACAGGAAATATGACGGTACGCCGCGTAGAAAGCCACGGCTAACTACGTGCCAGCAATACGCAGTAATACGTAAAATTGTAAGCATATCGGAATTATTAGAATAAAAAAAAAAGAAGAAGGGAGCAGGCGCTAATAAGGTCCTGCTATGAGAGAAACCTTCAGTAAACCATAGAAACCGAGCGGCTAAGAGTGCAGGAAGTCGTGGAATTCCATGTGTAGCGGTGAAATGCGTAATGGAATGGAGGAACACCAGTATGGCGGTTGATCTACAACTATTGCTCAGTCCAGCGGGAACTAAACCACGATTCGGTACTAAATGGCGTCCACGCCGTAAGCAAATGAAATTATACCGTGGTAGATGTAAAGTTCAATACTGATGCCTGTAAATTACTCAACGGTGACGCGAATGAAACCGAGGTGGAATTTTGGCATTTAAGGCAATGGTTAATTCGAAAGCAACGCGAAGAACCTTACCAGGTCTTGAAAACGCCTCGCAAAGGCTCAGGAGATGGAGAGATAGCTATATATAGAGATGACAGGTGGATTGCATGGTTGTCGTCAGCTCGTGTCTCATTGAGATGTTAGGTTAAGTCACCAGCGAAGCACAACCCATATCGTTACCATCATTAAGTTGGGGATCTAGCGAGACGCTGCCAGTGATACTTCTGGAGGAAGAGGATGGCGACCGTCATCATGCCCCTTATGACCTGGGCTACACGTGCTACAATGGATGTAGCGGGTGCAGAGAGCGAAAGAAGCCGCGAGGTGAAGCAAAACCCCTCGCCATTCTCCAGTTCGGATTGTAGTCTGCAACTCGACTTCTGAAGTTGGAATCGCTTAGTAATCGCGAATCAGCATGTCGCGCGGTGAACGTTCTCAGGCCTTGTACACACCGCCCGTCACACCACGAGAGTTGTGGCGCACGAAGCCAGTGCCAGGGAAAGAAGAAGGCGCTGTCTAAAGGTGTTAGGATGATTAGGGTGAAATCGTAACAAGACCAACGGAAGGAAGATAGAGCGACGAGCGTGGTTCTTTCAGGCACCGACAACTTTCTTCAACCAGCAATACGTAAAAAGA
+
('(%'&.-)'&()()&'&)(&((-(061*(.),+()'))&*+('$&*+*%%$#%'(%'.'$*(&+(*/10)%)'&)$(+3.+&(('*.0845*%)$*+&,)0-'+-++,'(&*-*)%&''%&&&$'$%$%&'&%$(*'#&%&(+1/0142112)/''($%%&+)&%#%$$&(4++,,,-++'/))&))')#%'))%+'&,**-,&%''&,2606394,(&*(&)&&,*%*-.353*(*)&%-'+(')$#$$$'(-+%&$'%$%'*00/2241'/+&''')*,*0,).-*,-*)&&%*+03&9/.('(,.5,')),8-912,+'(*-.1764+46,-745)**%('&''+)/.+60330*,,'$&&$&'&+()*-*(&*,,.$,)()*-)1,/&$$#&*'(%%%'+)%%$%)&)*#'$$$)%$%(()*&'-4(')&'%$+**%'%(+,+.-&*'%%$%$$'&%$#%&($%(+*(-20*'(%&$($-(*((&&)*'((***(,'$$&%&$&##%&''%&'&%%$&((%&'$%+)*())($')&((,(*3*(%)&+)3184')*'&)2+.-/007)+..'&$&',)*..303(-/*'($%%%&&*/9/.63.2)*+)')-/3,'&%&()33300..+)''()-/&#$(,20++&,)+-.3+719/0145-'()*:3340-(*'/))'(&&$+&%(+/-1*./+%&)''))(&**&.1,13,&+**'(-+*16500./7420/5(-/*&'()&''%&),/&),(13*//$(&&%$&&&)-,0*))&&-1+,.-421/0//0.//8:1395*,0-+++/')%/35661,.,,10/,-1304:5)'%&$$%%%**+&)(('),(*0(&)''++0,+,,-3317+--6:,13+%''(*26471,.)$,/36'0%2)*,(--))&('*')+''''&(),//-9.7/86+*'&#%%'%(0.1+-,*0)(%'('*'''(++'*&&&%&$$)+)0/.487/4/*-)-&*(+1,-60)+,+*+-,))('&%(%'&')$%&)(*)*+*/3')+*))')**&''&((%&&+*.+),)*--2:+1)(('''(+'*,$+)&.-*(()(&&'),&%%$%&'304+.*,+))&''&*($%))/057($&%#%&'*)$$%%%%%'')*2+..4*)*,.+,2.*',+,'.-90/1*3&(%$$#%
@3faf7d50-d0ea-42e9-beb9-5b7cfeff9edf ch=122 read=106948 start_time=2019-12-13T07:00:35Z barcode=BC01 runid=2c9cf7bc05858273f10e7d7ec552fc0bd742dc3e
CCGGTTACCTTGTTACGACTTCACCCCAGTCATGAATCACAAAGTGTTAAGCGCGCCCTCCGAAGAGTTAAGCTACCTGCTTCTTTTACAACCACTCCCATGGTGTGACGGGCGGTGTGTACAAGGCCGGGAACGTATTCACCGTGGCATTCTGATCCACGATTACTAGCGATTCCGAGCTTCATGGAGTCGAGTTGCGAACTCAATCCGGACTACGACGCACTTTATGAGGTCCGCTTGCTCTCCTTGAGGTCAGCTCCTCTTTGTATGCGCCATTGTAGCACGTGGCAGCCCTGGTCGTAAGGGCCATGATGACTTGACGCGTCATCCCGCCTTCCTCCAGTTTATCTGGCGGTCTCCTTTGAGTTCCCGGCCGGACCGCTGGCAATAAAGGATAAAGGGTTGCGCGCTCGTTGCGGGACTTAACCAACATTTCACAGCACAGGCGGCGACAGCCATGCAGCACCTGTCTCACGGTTCCCAGGCATTCTCATCTCTGAAACTTCCGTGGATGTCAAGACCAGGCGGGTTTCTTCGCGTTGCATCAGATTAAAACCACATGCTCCACCGCTTGTACGGGCCCCGTCAATTCGATTTGAGTTTTAACCTTGCGGCCGTACTCCCAGGCGGTCGACTTAACGCGTTAGCTCGGAAGCCGCCTCAGGGCACAACCTCAAGTCGACATCGTTTACGGCGTGGACCTGGGGTATCTAATCCTGTTTGCTCCCACGCTTTCGCACCTGGGCGTCAGTCTTCGTCCAGGGGCCGCCTTCGCCACCAGTATTCCTCCAGATCTCTGCACGCATTTCACCGCTACACCTGGAATTCTACCCCCTCACCACGAGACTCAAGGCGCAGAGGTATCAGATGTAGTTCCAGGTTGGGCCAGGGGTTTCTGACTTAACAAACCGCCGCGTGCGCTTTACGCCCAGTAATTCCGATTAACGCACCCTCCATTATTACCGTGGCTGCTGGCACGGGTTAGCCGGTGCTTCTTCTGCGGGTAACGTCAATGAGCAAAGGTATTAACTTTACTCCCTTCCTCCCCGCTGAAAGTACTTTACAACCGAGGCCTTCTTCATACACGCGGCATGGCTGCATCAGGCTTGCGCCCATTGTCACCCAATATTATTCCCCTGCTGCCTCCCGTAG
+
0-'+3-)+'(*()/)++.03..,1))(((00-300876135/)))*&*-*'&&'(-1.+/-&)3)%+4568,0/.23-)+3--246($'++.3'*+292*./5643336,/78/5334231697+6.3)44/:219678416;0019355:7700010,11)4,,,/&/,,.40/+)(&,/65,,,+%')+/+,0,((((6337/61/(2-350+---/0,')-0,-33-/,*./,,//+*,.-/%%$&(+,,.*)*,3234367.1*613226*+*'%%&&%'))))'%(*1-*,998.3+(,.-.844..*)(&&&'),')-458*:4+%+*,6,*')'%(5:/.+,'-))'44541,+...15:/791-11+6/7:98797;765016/(.*01/),-.-/,*+-,03351:..*896-2-1',(+,4+39-,#$%)-,2,/622(%).03376//.-122238022444/4498910.%(,,+*.62440.(&'%',/(576<./1;1109952567**'&$(/(/.0.081-230801068&',2*0/.*+.)'*+-..5)#&'&+,/.2&2.65498-+17999<4*$'&%((+0::)8-8.8.-+&-5.170101:7*/871:640./-103/00--5../26(/**$,,$'),++/+)+$+,22956/8-5543323671;,%)%+)++051.&&&.3-/0350251454/7:)*91593*.-.0;30//&0412*(+-.1/3322981/5,,18:231,514:5012+.0*./46:5300%(&73420/&+$)).-/;30'*-*+.+.06879240/0--./6:52-/%&(()*+../5/2)))*((%''%'*,77156751048/52)+4,3(+/+3&*--(+1+&()*)**+*),0724%&&'*1954,)*(((0.53.(**+'45.(')2-3++(*&+0+).4'/&&,5-2;989:898753-+'**(,02/*.1.65246<69;8889895/200098040/*./0-'*&')/0.,(++%#)+.6/4;7631882*07*1+)(---01/*+-,01&&(1-70-*0,,43'.'-,/09401.4--,((,.'677.2+++/:8/-6&(#$)('''('%-*,//83.'**)+,2*08()7*.
@5bb58659-0156-49e8-a93c-95ed2ee6584a ch=113 read=94112 start_time=2019-12-13T07:00:35Z barcode=BC01 runid=2c9cf7bc05858273f10e7d7ec552fc0bd742dc3e
CTCCTGGGGGGAGGCAGCAGTGGGGAATATTGCACAATGGAAACCCTGATGCAGCAACGCCGCGTGAGTGATGAAGGTTTTCCGGATCATGAAAGCTCTGTCTTTGGGAAGATAATGGCAATTGCCAAGGAGGAAGCCACGGCCCCAACTACGTGCCAGCAGCCACTTGTGATATGCGAGGTGTGGCGAGCGTTATCGGATTTACTGGGCGTAAAGGGCGTAGGCGGATGATTAAAGTGGGATGTAAATACCCGGGCTCAGCAGGTGCTGCATTCCAAACTGGTTATCTAGAGTGCGGGAGAGGAGAGTGGAATTCCTAGTGTAGCGGTGAAGTGCGTAAGTTAGGAAGAACACCGATTATGGCGAAGGCGACTCTCTGGACTGTAACTGACGCTGAGGCTCGAAGCGTGGGGGGCAAACAGGATTAGATACCCTGGTAGTCACATAATGTGATGAATACTAGGTGTGGGGGGTTTCAACACCTCCGCCGCTAACGCATTAAAGTAATTCCGCCCTGCAGGAGTACGGTCGCAAGATTAAAACTCAAAGGAATTGGCAGGGACCCGCACAAGTAGCCAGGCATATGGTTTTAATTCGAAACCTTGCGAAGAACCGCCTACATGACATCCCTTGCATTACTCTTAATCGAGGAAATCCCTTCGGGGACAGGTGACAGGTGGTGCGCATGGTTGTCGATCAGCTCGTGTCGTGAGATGTTAGGTTAAGTCCGCAACGAAGCGCAACCCCTTGTCGTTAGTTACTACCATTAAGTTGAGGACTCTAGCGAGACTGCCTGGGTTAACCAGGAGGAAAGGTGGGGATGACGTCAAATCATCATACTTATATACCCATGTGTAGAGATACACACGTACTACAATGGCCAGGTACAGAGATGCAATACCGTGAGGTGGAGCCAAACTTTAAAAACCAGTCTCTCAGTTCCAGTTGTAGGCTGAAACTCGCCTACATATGAAGCTGGAGTTACTAGTAATCGCGAAAAGATCCAGAATGTTGCGCGGTGAATACGTTCCCGGGTCTTGTACACACCGCCCGTCACACCATGAGTTGGCAATACCCGAAGTCCCGTGAGAGCTAGCAGGAGGCAGCCGAAGGTAAGTCAGCGATTGGGGTGAAAGTCGTAACAAGGAACCGG
+
()/.(%&)33..183033.0..45)+('%)+()-/0922+,0)-6*)*+3-*()*./0,-0(,-23+-+*+-&*,(+.20++,/2/21$.$/+)).//2*44098,0.)+/2/2003532,5.&))-*0/./+*-'+0+,,*1-+%*(,,*/1512)+,-,-7-&&'%#%%&&&%#%%&((,.''((++--179641%+$/++),,-2.25564.'40238976./6.2:511-1)(,%-65620**2(-,,(+-2028,+/)0/6./0331320019978977855401,-0110*9/)*%+,()'),-.,-10/,,(.0+)*--+2-,'&%(+,-./('%*%.52/-3..-4+&%*')+,,*()(--4460/./-16;653$&%&%+,*(),-/*2.*+/%%%()0082012/15;24./1+,+-,1475;4/065334/)'(',((($$&''+102550/21/,+*078,1:722*2103..,*.6001/..),).0.40+..)4/37).3-,,&'*)'%&'*&+*4/130//1-3<<:79999-*+'%,&,%)&)28/5:9*+/20*)(()/,'+,(*,*-231:;/0/73''-/&+%&$%&')5*,..*%''%$(((')28815++-*)',,).0-5.7.6/&&+),1.-096409)4852,3(4*0182141,../,((%(%*/5),1,&')./1221/)&('*&'(,-216*,.28-5-.3*$(-'3%%+),2467774,-1+1637;62160125890-8/6-600*0.4554-'))()+,2136:63.+-262383)/)1),-'1+1('04054554589<:4425661.&()()/))+-,,0.0''()*)++/.,.*.-12568725.)))+')((+6*,---91,4,+,;770++,)*+3-05199:1253.8<9/492710//*945817'%((1+-/0/..1)15,,8&%%'*+-1-00/1//38:,./6.00*+,.145,1/*+++'1,6('*(,*(01((+--620+6/0657703-(/.-+,)&(%%(+'))&+15,-0/-)-2.445406,6,,:0,/8/)(+*+14((.&'''**'($(&-2(*''',../.,-.,.%+)**+-,&/(41,&'(**+++./456012.1256702
@2af0deb1-e168-4dc5-a030-a40d945eb952 ch=458 read=45269 start_time=2019-12-13T07:00:38Z barcode=BC01 runid=2c9cf7bc05858273f10e7d7ec552fc0bd742dc3e
TGCTTAAAATCGGTATTGCTTCGTTCGGTTACGTATTGCTGGTGCTGAAGAAGTTGTCGGTGTCTTTGTGTTAACCACCACCGCGCACGTCGCTCTATCTTCCGGTTACCTTGTTACGACTTCACCCCCAGTCATGAATCACAAAATTAGTGGCGCCCTCCCGAAGATTAAGCTACCTACTTCTTTTGCAACCCACTCCCATGGTGTGACGGGCGGTGTGTACAAGGCCGGGAACATATTCGTGGCATTCTGATCCGATTCTTGATTCCGACTTCATGGAGTCGAGTTGCAGACTCAATCGGACTACGACGCACTTTATATCCCGCTTGCTCTCGCGGTCGCTTCTCTTTGTCGCGCCATTGTGACACGCAGTATTAGCCCTGGTCGTAGGGCCATGATGACATGACGTCATCCCCACCTTCTCAGTTTATCACTTCAGCAGTCTCGCTGAGTTCCCGGCGGATGCTGTATAAAGGATTAAGGGTTGCTCGTTGCGGGACTTAACCCAACATTTCCTGCTGCAGGCTGACGACAGCCATGCAGCACCTGTCACGGTTCCCGAAGGCATTCTCATCCTGAAAACTTCCGTGTGGATGTCAAGACCAGGTAAAGGTTCTTCGCGTTGCATCGAATTAAACCACATGCTCCACCCAACGTGCGGGCCCGTCAATTCATTTGAGTTTTTAACCTTGCGGCCGTACTCCCCAGGCGGTCGACTTAACGCGTTAGCTCCGGAAGCCGCCTCAAAGGCACAACCTCAAGTCGACATCACGTTTACAGCGTGGACTACCAGGCTAATCCTGGTACGCTCCCCGCTTTCGCACCTGAGCGTCAGTCTTCGTCAGGGGCCGCCTTCGCCACCGGTATTCCTCCAGATCTCTACGCATTTTACCGCTACACCTGGAATTCTACCCCCCCCTCTGAGACTCAGAAACGCCGGTATCAGATGCGGTTCCAGGTTGACCAGTTTCATCCTGACTTAACAAACCGCCGTTAGCACGCCAGTAATTCGATTAACGCTTGCACCCTCCGTATTACCGCGGCTGCTGGCGCAGGTTAGCCAGTGCTTCTTCTGCGGGTAACGTCGTGAGCAAGGTGTGCTTTACTCCCTTCACTCCCCGCTGAAAGTACTTTGCAACCCGAAGGCCTTCTTCATACACGCGGCATGGCTGCATCAGGCTTGCGCCCATTGTGCAATATTCCCCACTGCTGCCTCCCGGTAGAG
+
%$')%.11,+*((*%$((''-))+25//6/.066,42-.021,-*)))('-)(-3122.+12538<</83423-(($((%))(+'*$&(.63//.,+/*,4-12+2-*/5372/8/00/66;640775-**+-,.+6-,),,,62(.)))-&%%#&13.030*),&&-,70122356.001500:9,3831195*-0.1)&)+*+754573:6650/.,)/-,0+2-4.(13/)*$'%)*,*--2++,670.-*,(&&0-%$$))+./**+87:3(*-*')++./,3,*.%&124.9..1*7-84-,2.212+//72./.201*&(/.22351614(1*.(13176)-+)&+&'+-080;/,+$''')('#'+'((&&*-,-479813,)475;88,+*(('$&'&&'**.-*491).2/5**-*-170,.-,+))#$&'&*,/,-%'+*+-0614*,,106'&%%&&%%(/1,',&.)/5+310,'%)2159666:82,--.(0(&*1231:*/'&&%%#&'+*2-++,./20./0),'''%,%&&'&)*(0-.//.41)).(,+&'//45/.0&(+161,+3-:9//.'+61655542337*%0,,/9+259<:8<744201-//.7&'(-+3:3-0,.-**+*+3+,+'(&(&)(-*-)*4)$+-040/*%../(&+*5;8/072+()$+.421(2*-*,,-*,.56/.00/3.4.4/2.-*++.,000*0)-+&/2*+43126-*1+1345785612/331+2/,,&'(179-.&,++017342457('&#(.0/30*+%%#$$'(023*'(.470()$'(&()'+.33351253088:,40-+03,/3/:78:;34535327:8551''(..579034344175..3902-),+5978351533547391654)('%$&'3347+$)-'',.0.44449,.0236%64.60(,10**&3)$&23**-,,.-./1/6080:7443'(*()-))(&(%)),.0426:4)*-.5/3+(+')*-/43-/667514/12%./0./34318,*,%*,2.1-2.&.+'(4+87;322425-,1541*(%'(*(31/+,*%*$&'+))+-09)-8/''(666.,,0+,.+&+%'&&%#&,'+6,,++..187<7854.+*'%&&')-+-,10-,.0037+50+1-)++-78008/.%(*+)-41702+&)((-*'*/(01+)-.--*%
@4c668bad-5727-45b8-856f-f10d69e8ea4b ch=303 read=141661 start_time=2019-12-13T07:00:48Z barcode=BC01 runid=2c9cf7bc05858273f10e7d7ec552fc0bd742dc3e
CCGGTTACCTTGTTACGACTTCACCCCAGTCATAGCAGATCACAAAGTGGTAAGTGCCCTCCCGAAGGTTAATACCTGCTTCTTTTTTGCAACCCACTCCCATAGTTAGCGGCAGGCGGTGTGTACGAGGCTGAGACATATTCACCGTGGCATTCCTGATCCACGATTACTAGCGATTCCGACTTCATGGAGTCGAGTTGCAGGCTGTGTCGGACTGACGCACTTTATGAGGTCCTTGCTCTCGCGAGATTAAGCTGCTCTTTGTATGCGCCATTGTAGCACGTCGTGTAGCCCTGGTCGTAAGGGCCATGATGACTTGACGTCATCCCCACCTTCTCCAGTTGCTGGCGGTCTCGCTTTGAGTTCCCGGCCGGACCACGCTGGCAACAAAGGATAAAGGGTTGCGCTCGTTGCGGACCTTTAACATTTCACAACACGAGCTGACGACAGCCATTACGGCACCTGTCTCACGGTTCCCGAAGGCACATTCTCATCTCTGAAAACTTCCGTGGATGTCAAGACCAGGTAAAGGAGTTCTTCGCGTTGCATCCGAATTAAACCACATGCTCCACCGCTTGTGCGGGCCCCCCGTCAATTCATTTGAGTTTAACCTTGCGGCCGTACTCCCCAGGCGTTATTAACGCGTTAGCTCGGAAGCCACGCCTCAAGGGCACAACCTCAAGTCGACATCGTTTTACGGCGTGGACTACCAGGAGTATCTAATCCTGTTTGCTCCCCTCCTTTCGAGCGTCAGTCTTCGTCAGGGGCCGCCAGCGCCGCCGGTATTCCTCCAGATCTCTGCGCATTTCACCGCTACGCGATTCTACCCCCTACGAGACTCAAGCTTGCCGGTATCAGATGCAGTTCCCCAGGTTGAGCCCGGGGATTCATCTGACAACAAACCGCCTGCGTGCGCTTTACGCCCAGTAATTCCGATTAACGCTTGCACCCTCCGTATTACCGCGGCTGCTGGCACGGAGTTAGCGGTCTTCTTCTGCGGGTGACGTCAATGAGCAAAGGTATTAACTTTTCTCCCTTCCTCCCCGCTGAAAGTACTTTACCAACCCGAAGGCCTTCTTCATACGCGGCATGGCTGCATCAGGCTTGCGCCCATTGTGCAATATTCCCCGCTGCTTTTACCCGCGCGTAGAG
+
94.36<23727/.9../589;4102,--13312))(&%,+-,.791/027.,-./459/+10++264/3+*'(),3(()*0%..489--/2-/70'))7;0,8$'')$('+&'$-0+,1---./*2'%0).%)$)%,%&%,,0,.:3:1921225''*4533.0/25;55446730580-**+,11351.*++222314-/+,(*)*+()3)90//,-.36,2367/0-'3**+))0-/1316**.(+&-(+%''($,,11:1+-.01768;507-'(*)'+()%((&'(+/9*,68976-9,*+7-975556000180/0009:5779+*0*.1*(**(+11+.+2+,+553//''+)+**,.6-0+,5-,2<9:6&*%&$$$&*'(48+/.73.('.210/-.)),-,.1)%)(%%$%($%$&).43/02384,-+'-.24566610090'/''*+2--/964530..//851370+-4.842769<6675743232187./330411228402204249<4:55:6*'2$(5:57<99:291//442')++-+;:78:4234/0019/07,/.2-0/,*.(0,,.2+*+1195;7249:,--9<9.8342-*%-&5+/5/1/488,..5601*'''.*0/('-)*&,,4'1)1'070335;8.3**,(($$(7)933,1-13406479+:;;-/1/920157554.--'1.&)+13778::::909</-7047-'('%$'&&()/124568989<8606$08:-21*''')+)+2*-5%6646--(+--,+041020'1-..4<93258,,(((&&&-/733+.05+('%).,22136-+)*2009:296669/.///18::<:/2'%+818-'140'0//3(-,()*+2204/-*()+.767:78998971-24.+//05.(*,-87;5833396:85041+,%+-)*6826610,/0570;222741,)'*0,**4-+',)'0*/9452,0(**84/./0080:///6,/8;.+/-,1-.,,.01))+17*1;332.885+.-,03(')$*++.''(0'22'(*+/.894;1441)*))&).0//0/551011.1,07556&312;6+.,*-)0,8/0..140)%)+.('$&$&+-+*..+-21/'%
@cc4d54cf-a5d3-4f29-a29d-688963afb576 ch=200 read=58525 start_time=2019-12-13T07:00:57Z barcode=BC01 runid=2c9cf7bc05858273f10e7d7ec552fc0bd742dc3e
CCGATTACCTTGTTACGACTTCACCCCAGTCATGAATCACAAAGTGGTAAGCGCCCTCCCGAAGGTTAAGCTACCTACTTCTTTTGCAACCCACTCCCATGGTGTGACGGGCAGTGTGTACAAGGCCAGGAACGTATTCACCGTGGCGATCCACGATTACTAGCGATTCCGGCTTCGCTGTAGGTCAGGTTGCAGACTCAATCCGGACTACGACGCTTTGCTTGGTCGCTCTCGCCGGTCGCTTCTCTTTGTATGCGCCATTGTAGCACGTGTGTAGCCCTGGTCGTAGGGCCATGATGACTTGACGTCATCCCCACCTTCCTCGGTTTATCGCGAAGTCTCTTTAGTTCCCGGCCGGACCGCTGGCAACAAAGGATAAGGGTTGCGCTCGTTGCGAGACTTAACCCAACATTTCACAACTTACCGAGTGACGACAGCCATGCAGCACCTGTCTCACGGTTCCCGAAGGCACATTCTCATCTCTGAAAACTTCCGTAGATGTCAAGACCAGGTGGAGTTCTTCGCGTTGCATCGAATTAAACCACATGCTCCGCAGCATTGCGGGCCCATCAATTCATTGAGTTTTAACCTTGCGGCCGTACTCCCCAGGCGGTCGACTTAACGCGTTAGCTCCGGAAGCCACGCCTCAAGGGCACAACCTCAAGTCGACATCGTTTTACGGCGTGGACTACCAGGATATCTAATCCTGTTTGCTCCACGCTTTCGCACCCTGACGTCAGTCTTCGTCCAGGGGCCGCCTTCGCCGCCGGTATTCACCGAATCTCTACGCATTTCACCGCTACACTGGAATTCTACCTCTACGAGACTCAAGCATACAATTATCAGATGGAACAAAGTTGAGCCGGGGATTTCACATCGCTTAACAAACCGCCTGCGTGCGCTTTACGCCCAGTAATTCCGATTAACGCTTGCCCTCCGTATTACCGCGGCTGCTGGCACGGAGTTAGCCAGTGCTTCTTCTGCGGGTAACGTCAATGAGCAAAGGTATTAACTTTACTCCTTCCTCCCGCTGAAAGTACTTTACAACCGAAGGCCTTCTTCATACGCACGCGGCAAGTACCCATCGGGCTTGCGCCCATTGTGCACAATATTCCCCACTGCTGCCTCATTAGGAG
+
4)'$,*&,/09*2-%,76:;-/(,+97,04,,,+-1/.(004/-.19673,015;50/40,.1.1.8**)/017:52259,6;:06766391())071+0056553242503()((()4+13/0*7+)392720331/.-4.(3*3)&&*-*(*+))2%++/3687:37)((,,5/**)(($''()%020:34,+---13:565797851010/)+&'''&(&%&&$#$(%%((,)((()+.*0(,*,22.035889:-+1,*,+--+/0/030/11170*,786/-.0284855000/++**+-867::/;79-,.56:33--'*045.-%%$%)+)//()%('%&+,27+00607:891)'/(6.8216://31/9-17:5:452638/40../10022926/4-0)642:1,+,/0),'(,&($()..54051239288534325836410/)./5401/-,-/.31,./0:666576541--685.1504//0/36711/,-28:+2*&)*(*8:899:575:7,,)-2-''-((67,1,(+,/,.16%,%(*(/***16078-&4345664-12**+/9;)*&,*,2,.))+5),'00127-+/706/00-*+.-2//,(),20.0110./).%(-)+*/7653127.++-380313++),-067379,383).1-73328:564314)+&%&+.203302555+6-*)'01$'%'.6-/()+21&&&%&&)*,711.528.;+,.17,/2-.3.6/248%&%&%%',//%,**'-..0///32415<9.1731/0.,'+%*,/./-(('**&'''+))-02891-&*'(&&)(.+.3:203+*%$#%#$%).4,-035+541*3;.**,+76%&+'3-:9:75538:8761.)+)+.3/,4/-/2'**)/*-.**.26051.+,*$023/0.)-,5++/96161006.,./+*4%*%)/91//8).+'(-+58;88472;90431034/2...%26:'/,0/,4//(./(#&(./),84/7:2)884141-0()(*)$)*(.'',317576:779723),#%#&&&*)(')$').2,(33'95327/0,57,$-)',(+&+../.00007-*,2011-.--.*8,+0+((
@4a2792d7-2eb9-4ef4-a465-cd8c490310db ch=92 read=92154 start_time=2019-12-13T07:01:06Z barcode=BC01 runid=2c9cf7bc05858273f10e7d7ec552fc0bd742dc3e
TTGTTTCTTCGTTTCAGTTACGTATTGCGCTCTTTGAAAGTTGTCGGTGTCTTTGTGTTAGCCCTGCCCTTTCATCGCTCTATCTTCGGATTTACCTTGTTGCGACTTCACCCCGAAATCATCAATCCACCTTAGACAGCTCCTTCCCTTGCGAGTTGGGCCTGCGGCTTCGAATAGCTCTCTCGTGGTGTGACGGGCGAAGTGTGTACAAGGCCGGAGGCAATATTCACCGCGACATGCTGATTCGCGATTACCGCTGATTCCAACTATGTAGTCAGGTTGCAGACTGAAATCGAACTGAGAGAATATGGTTTTTTATGGTTTTACTTCACCTCAGCGGCTTCGCTTCCCTCTGCCATCCATTTGTAGCGGTAGTAGCAGCCCAGGTCATAAAGGGGCATGATAGGATTTGACGTCATCCCGCCTTCCTCCAGCTTATCACTAGCAGTCGCTAGAGTCCCTTAACCAATGATGGTAACTAACGATAAAGGAGTTGCGCTCGTTGCAGGACAGCAGCATCACGACACGAGCTGGCGACAACCATGCCACCTGTATCTCAGCCTCTCCATCTCTGGGTGCTGTAGAGTATGTCAAGACCTGGTAAGGTTCTTCGCGTTGCTTCCAGATTAAACTACATGCTCCACCGCTTGTGCGTTAAATCAATTCCTTTGAGTTTCATTCTTGCGGGCAATGCTACTCAGGCGAATTACTTATTGCGTTAACTGCAGCACTGAACTTGACATCCAGCACTTGGTACTCATCATTTTACGGCGTGGACTACTAGAATTATCTAATCCCTATTTGCTCCCACGCTTTCGGGACCCCAGACGTCAGTTACCAGAAGGCCAGATCGTCGCCTTCGCCCTTTCAGTGTTCCTCCATATATCTACGCATTTCCGCTACACATGGAATTCCTCTCCTGCACTCCTAGCTGCTGCCGTTTGGCTTTACTGAAGTTAAAGCTGAACTTCACCCGCAGACCCTTGCTGCCTGCTGCTCCTCTTTACGCCCAATATTCCGGATAACGCTTGCCACTATGTATTACCGCGGCTGCTGGCTGTCGTAGTTAGCCGTGGCTTTCAACAATTACCGTCCGCTCGGCTACCGACTTCCTGCTTGGCCGCCGTTCTTCGCTATAACCAAAGAGTTTACAATCCGAAACCTTCTTCCTTCACGCGGCGTTGCTCAGTCAGGGTTCCCCATTGCCGAAAATTCCCTACTGCTGCCTCCCGTAG
+
&(&))&')0..1:(*0,4/*+*,+4-**)'($$&&((-*++6344/84670597,103,*%*)*(%+)*,20)*)))*,.466/)*&(''2.5-/-5-).($'*(+,..&(''%$&..()5332:074*./2/&)('%(*-16,1.5)2..0)%(,4+4/1&'(&-')7;6&')&%)),--,)+.35441+'*,096.*(''&''&('*-/0-1+(*%((-.'-&/74054/1/.*&+)-198:0..//+8(%%#$$%**800)/&))&+(),-.0'+/.,+-.1('&%(-.,-,.31,&(&''(/+()./8/:8;-(*1,07:--.330--.00&'')+,,0-'*,/.:2.02+1-.159..3+%&'&*%&*)/-+*)()-1,(3742,.*3,+532,04**(%&'#8)''0278::,:8,)21,0-3,-0..,3-')('&($)(-.10'(0*()&**2+(+,+(%.)*)*-.34867228122346,*)&+.6033683..524337/*'%*&%*)**'*23314+%,,$1)4-.027583('),'150126531*%&(%%&-02376100*-%(&''*(&(%)../*/2--+/052887.,).+509;756,4+''(')'$%+-,5:5.,,--/,/,01(*-&(-(((()$&$$%(+5+91;3)*.(''-+;;529:007)-%689,/.&,*$,-1/1/:)*-4,-/39)3--.42234/122+,0,/.++1')+(*6-0.+-$.%*))+,*(%'(5795:5;,+0(''++/6684*32/%((*.,,,..426/()%%)%$%*.-*&,*++93*&75+/,*'%&(()546585./2%(*+--18/0.783556994;6341$%(+.+/369;3++,6-.0237:86866/39+-)$&*()%''*(*.)3+01,,-04122(,*.()&10.**&$+''-.&%&&&(%&+-+,((4)2,'%'+(**)3.-.0;/,0233580,/)../1.+&*)(*,05,/1:8.//4/,-**(%()**,<89771109-/8-1++-(,(*5,.877490.//*3)(#$(%%($*12+,,1.227-2/)(''*,).((173/6(%(.,&%%($&(''%*.0/+*&(%&).7/796998/.-&&))*.(,%.**)),+52*,2:.2%$''%%'(-,5:7416/'*+*.++,08-,-2/789/3962/.43*%+*(38++,(,0417-)'(((*+025179*,863
@147292fc-c38e-4eca-82ac-c94690846e8a ch=92 read=92140 start_time=2019-12-13T07:00:59Z barcode=BC01 runid=2c9cf7bc05858273f10e7d7ec552fc0bd742dc3e
CCGGTTACCTTGTTACGACTTCACCCCAATCCAGCTGACCCTGCAGCCGGCAGCACGGTTAGCTCACGGACTTCGGGTATTGCCAGCTCTCATGGTGTGACCGGGCCGAGGGTGTACAAGACCAGGAACAATATTCTGATTCGCGATTACTAGTGCTCCAGCCTTCATTGTAGGCGAGTTTCAGCCTACAATCCGAACTGAGACTGGTTTAAAAGTTTGGCTCCACCTCGCGGTGTGCATCTCTGTACCAGCCATTTGCTTAACGCATTGTAGCCCTGCATAAAGAGGCATGATGATTTGACGTCATCCCCACCTTCCTCTGGTTAAGCTTAGGCAATCTCGCTAGAGTCTCAGCAATAGGTAGTAACTAACGACAAAGGGTTGCGCTCGTTGCAGGACTCTTAACATCGGCCGGAGCTGGCGGCGGCAACCATGCACCACCTGTCACCTTGTCCCCGAAGATTTCCTCGATTAAAGAGTAATGCAAGAGGGATGTCAAGTGTAGGTAAGGTTCTTCGCGTTTATTCAGATTAAATACATGCTCCGCTACTTGGCGGGTCCCCGTCAATTCCTTTGGTTTAATCTTGCGACCGGCGTACTCCCAGGCGGAATCGCAATGCGTTAGCGGCGGCACGGAGGTGTTGAAACCCCCACGCAATTCATCGTTTACGGCGTGGACTACCGGGAATTATCTAATCCTGGCATCCCCCACGCTTTCGAATCAGCGTCAGTTACAGTCAGAGAGTCGCCTTCGCCACTGGTGTTCTAATCTCTACGCATTTCCACCGCTACACTGAGATTCCACTCTCCTCTCCTGCACTCTAGATAACCAGTTTGGAATGCGGCACCCAAGTTGAAAAGAACCTGGGTGTTTCACATCCCACTTAATCATCCGCTAAACCGCTGCGCCCAGTAAATCCGGATAACGCTCGCCACCTACGTATTACCGCGGCTGCTGGCGCGTAGTTAGCCCGTGGCTTCCTCCCTTGGGTACCGTCATTGCTTATCTTCCCCGAGACCGACTTTACGATCGAAGCCTTCATCGCTCGCGCGTTGCTGCATCAGGAACACCCCATTGTGCAATATTCCCCCACTGCTGCCTCCCGTAGGAG
+
3.()0.*,/10,04*+*,+1/1%,*2*).-/-())*00101.)0*''%$%%##%#''+(.%'*-.122800140+,&$%+,%,+*%'',,0+4.573/--0.+4,()+%*+&&$&&&--,$-4-13,,,)*)*%$$"%&+70,-0..9..-1%-#&'+**%('*,/%,'$%')475166<;5.130*',.774203770//./::7568-.76),-52+4085103531&&%),(2+,,/))*)(1-0.,,18.36*(%)&&#(&+$+%&%(*-64,$+'$/0*+%4/./.,,,+*07++/21443/7/,'$**('+*)1)%(,*+%%%%&%-10(,./.4-032***,,,**$%'7*(,&)&20253%)6.5.053()/,0.,'%'&'/29.0%50-))#%%**-+**''*''(')//12+)-.*/2281834'*&+,35;4611&+*+,..0.-)(*'&$,.+1,,..1/5-0))(,-.92,0-+)&,/7/64882*(),/)))(-&0*40-/./%%')+&$()/$(*(,14+&')**,7577*,0,/.1-+)'1+320/&%)+,528/&&('')*.8,9...6/1)*$&(**/20314''(15.-,,**)()(1(*3,1,+++(+)')*(,/0++/,/05%'/+29:7*%+'+)'/)')+/0182()(%&)-.8430-05/4.*'*)**8+,9111+(&%$$+246.).,-.62/*'*+/-(0*,/5442+,,,25%&'%$%()372324481,')5:99,)*'*451/,-,/0109<4/.'-2/22,,(+)*)%'9.3.+-++(+''''+.101.//11/0312123155:;14.3.*),*.&7'()*++4-.--+''++1200'($(*('&()-.81*+.+1,,-'-2&$&().(*+#$.'+,33+(*+.3./+-,1-463.&+,-369,06024)1)*//4:5030.-,)(+((%)'+,/14/,/5))5.4-/8,1109*/1-50--/6465&15(()/+013230.(''**,'(#,-34----+)&,+'176;8-/25930''&((.2.--),-./.(1%,+*-,,+*0.+-374:423:,869-$'+,87549/69,,0+/')*
@332dda51-c5c0-4f88-b6a9-69412031b459 ch=1 read=29837 start_time=2019-12-13T07:01:18Z barcode=BC01 runid=2c9cf7bc05858273f10e7d7ec552fc0bd742dc3e
CGGTTACCTTGTTACGACTTCACCCCAATCGCGTACCTTCGGCCGCTGCCTCATGCAGTTAGCTCACGGACTTCGAAAGGTATTGCCAACTCTCATGGTGTGACGGGCGGTGTGTATAAGACCAGGAACGTATTCACCGCGACATTCTGATTCGATTACTAACTCCAGCTTCATGTAGGCGAGTTTCAGCCTACAATCGAACTGGTTGGTTTTAAAGAAGTTTGAAACCCACCTCATTGCATCTCTCTGTACCAGCCATTGTAGCACGTGCGTAATACATAAGGGGCATGATGATTTGACGTCATCCCACCTTCCTCCTAGTTAACCCAGGCAGTCTCGCTTCGAGTCCTCAACCAATGGTAGTAACTAACGACAAGGGTTGCGCTCGTTGCGGGACAACCCAACATCTCACGACGCGAGCTGACGACAACCATGCACCACCTGTCACCTTGTCCCCGAAGGGATTTCCTCGGTCAAAGGTAATGCAAGGGATGTCAAGTGTAGGTAAGGTTCTTCGCGTTGCTTCAGATTAAACCATGCTCCGCTACTTATTGCGGGTCCCAAATCCAATTCTTTGAGTTTAATCTTGCATTACCGTACTCCCCAGGCGGAATACTTAATGCGTTAGCGGCGGCACGGAGATGCAAACCCCACACCTAGTATTCATCGTTTACGGCGTGGACTACCAGGGTATCTAATCCTGTTTGCTCCCCACGCTCCGAGCCTCAGCGTGTTACAGTCCAGAGAGTCGCCTTCGCCACTGGTGTTCTTCCTAATCTCTACGCATTTCACCGCTTCACTAGGAATTCCACTCTCCTCTCCTGCCTCTAGATGCCAGTTTGGAATGCAGCACCCAAGTTGAGCCCGGGTATTTCATCCCACTTAATCATCCGCCTACACGCTCCTTTACGCCCAGTAAATCGGATAACGCTCGCCACCTACGTATTACCGCGGCTGCTGGCACGTAGTTAGCCGTGGCTTCCTCCATGGGTACCGTCATTATCTTCCCCAAAGACAGAGCTTTACGATCCGAAACCTTCATCACTCACGCGGCGTTGCTGCATCAGGGTTTCCCCATTGTGCAATATTCCCCCACTGCTGCCTCCCGTAGGG
+
(((+9,/536+)-&()(44;7-338-02,,&%%)),247/1..,)+*+1755(2(*%-:,**/0.123:678:81,1&*',*0-.79/1,***,.46964/*&(-0-**1*-.-.,&20+14-&0.2:6388995139477788961*.-5.,&&+-''%''./17,,,2/80711./300/,-:()2000,-/.910&&)-/*),'**.3<300)&'().4,(07.53-&*,,++0-*,.0.100-258190//8/3570.,12/0001300)%%%'(.14(18339:10--.13722288894;5-*-0/;20/0,,'0,5.*.-((077-30016%&)&$+*-.//.-.&)$-(.*10++,-3346867664),.+3/*,-0/114720'66/1).-.(-'('*+020233556+)1/.0/5879363;3731139369685203.1/-(.4-'((,)-(*0842654103+-+(&)+,61003,.30,00995)+-25.221.0,.)9))21061/3*,.*-%&-/-1;8252,-921/((+*+07/.5//)56262-257*,.//20,(25-.38;76:5+3,%%&($&',,/01118:-,.7:3578--,4+00///./1+,-.61+40*+++'(&+(&%,4)784+.0373(0001:2-...,8;+,.99889:89866:/11/,/36447487//2;502609;.)-,*)+)*/18624.,.-)(.+'-)./6***,)',-/16:5;567;05578-02<,)*/('/445575/.((%-2()357.,+0)),+.00/317-0%'()1/300169322+02++)**(+3'..95.479*)*)(-,,/+,'&(&$%2/6..32122;+.-),1)()0+/5022:9988;700(/+629//4.*.//8.().01(/.+('(7;976;;9932423+.$(),645;8-6,,,0+,.+-+-//*/-6,,,0+0,2//61-.-'((&*,,.:;57743712261698,81,-341.*-+,7-**-..3*(+-).53;8::1'**+.10.120017/+(((),8131./95125--/4/024.7.//:289:.,/4447005.-:1-0255/
@e743445f-fe25-440c-88d1-bc350f7e4f42 ch=93 read=109175 start_time=2019-12-13T07:01:16Z barcode=BC01 runid=2c9cf7bc05858273f10e7d7ec552fc0bd742dc3e
TTGGTATGCTTCGTTCAGTTACGTATTGCTGGTGCTGAAGAAAGTTGTCGGTGTCTTTGTGTTAACCACAACGCGCATCGCTCTATCTTCCGGTTACCTTGTTACGACTTCACCCCAGTCATAGCAGATCACAAAGTGGTAGCGCCCACTCGAAGGTTAATACCTGCTTCTTTTTGCAACCCACTCCCGGTGTGACGGGCGGTGTGTACAAGGCCGAGGTTGTATTCACCGTGGCATTCTGATCACGATTACTAGCGATTCGACTTCATGGAGTCGAGTTACCGAACTCAATCCGGACTACGACGCACTTTATGAGGGTCGCTTGCTCTCACGCGGGTCGCTACTCTTTATGCGCCATTGTAGCACGTGTGTAGCCCTGGTCGTAAGGAGCCATGATGACTTGACGTCATCCCACCTTCCTCCAGTTTATCACTGGCAGTCTCCTTTGAGTTCCCCAGCCGGACCGCTGGCAACAAAGGATAAGGTTGCACTCGTTGCGGGACTTAACCCAACATTTCACAACACGAGCTGACGGCAACCATGCAGCACCTGTCTCACGGTTCCCGAAGGCACGGCTACCTCATCTCTGAAAACTTCCCGTGGATGTCAAGACGGGTAAGTTCTTCGCGTTATCCAGATTAAAACCACATGCTCCACCGGCGTGCGGGGCCCCGATCGAATTCATTTGAGTTTTAACCTTGCGGCCGTACTCCCCAGGCGGTGACTTAACGCGTTAGCTCCGGAAGCCACGCCTCAAGGGCTTTAACCTCCAAGTCGGCATCGTTTACGGCGTGGACTACAGAATTATCTAATCCTGTTTGCTCCCCACGCTTTCGCACCTGAGCGTCAGTCTTCGTCCAGGGGCCGCCTTCGCCACCGGTATTCCTCGAATCTCTACGCATTTCACCGCTACACCTGGAATTCTACCCCCTCTACGAGACTCAAGCTTGCCAGTATCAGATGCAGTTCCCAGGTTGGGCGGGGATTTCGCATCTGACTTAACAAACCACCTGCGTGCGCTTTACGCCCAGTAATTCCGATTAACGCTTACCCTCCGTATTACCGCGGCTGCTGGCGCAGGCGGTGCTTCTTCTGCGGGTAACGTCAATGAGCAAAGGTGTGCTTCTCCCTTCACTCCCGCTGAAAGTACTTTACAACCCAGGCCTTCTTCATACACGCGGCATGGCTGCATCAGGCTTCGCCCATTGTGCAATATTCCCCACTGCTGCCTCCCGTAGGAG
+
##4+-.4258975579%0+;//.8090/0<<:75-+*,*(**+*/---9*621215<944.4+.'*('(&&--.%.-/++,,-5376:862++))+8/30.09+,-0180.*.*,)'),/)*&%%&$006/6/62/0.5*,))*65.%('3'(,.6+2+.')/4/(*2230;;4+2//,.55%&&72(&'(-.0051331/4424.2.286072.*$*$'%)-02;3/37-/293-3:1.-,*,&('2.8.,-01354884.*22:3034,(*+2+&(3(%(+*+20.2):.9'2,7-)%()-662+.-/2)+**)3))/&(.933393/),+.-*+*+((/$')+541&+'+,58/51)'(*+))+,,..,--52.,*4452-1)+*(&6;5200-++-,6/0079895/40,07752/,0)*+1:6/164623,+*+000742860139;/681%/655:5584895:546629*,3-)7,)*4,&*$(((',,*2*60-0-2//07-*(/0.9).%%&$''+-05455454061-181638612/21..2551--)02;48.,,/*,*%&$'$&#%')221/.+++.5861323:,,99<::78742211%.3/50(,;88<867402--)*$(/,50;9+20,,-/1556++1,-+*(+'.)-0).34*&%'%&*.20547<8/1-898+,1-43943+3,5,,*+)*;;2,300+-)..-301*0*'%'')*445.40-7**+-.134/1*'/75+(((.,7;3:-2-,-00'101485;1*,,/*))-7435/3),.-1-/---2.459939<3++(08/+-01.3:..4648;10/+-/10('1027584:')777+8788;4:889:113(40/170/.1''333377786857<:779:204.0).+)'*0%4,99237:87-7666/),//55)-%%##%(%$)*+07'.07598:9:02)'*3.90352&31-(29++&,.0231/-,-03288343.533455430.*)'%&+,35-*-.299;573133523/('%$)*&).*&**2**/,+,6-,,67803-++(**%*0/024:48<99743981199551010140637(,*,'+'((+*+-8+6<3&'(7;4,12...((+,.980-0/-,(&&)/188;77<86.,+'+022:555897855446+8912*'*,83-/3).'**3./11322+*.--,()0**,9-.8+,,%(
@d6d28b1d-a995-453d-8508-606ed1ca9ce5 ch=282 read=66763 start_time=2019-12-13T07:01:27Z barcode=BC01 runid=2c9cf7bc05858273f10e7d7ec552fc0bd742dc3e
CCGGTTACCTTGTTACGACTTCACCCCAATCGCTGACCCTACCTTCGGCCGCTGCCTCCTTGCGGTTAGCTCACGGACTTCGGTATTGCCAGCTCTCATGGTGTGACGGGCGGTGTGTACCAAGACCGGAACGTATTCCTGCGACATTCTGATTCGCGATTACTAGTAACTCCAGCGCTTCATGTAGGCGGTTTCAGCCTACAATCGAACTATTTGGTTTTAAGTTTGGCTCCACTGCGGTATTGCATCTCTCTGTACCAGCCATTTGTAGCACATTATTGTAAGCCCCTACACATAGAGAGGCATGATAGTTGGCAATCATCCCACCTTCCTCCTGGTTAACCCAGGCAGTCTCATAGAGTCCTCAACTTAATGGTAGTAACTAACGACAAGGTTGCGCTCGTTGGGCCAACTAACATCTCACGACACGAGCTGACGACAACCATACCACCTGTCACCTTGTCCCCGAGGATTTCCTCGATTAAAGAGTAATGCAAAGGGATGTCAAATTAGCCAGGTAAGGAGTTCTTCGCGTTGCTTCAGATTAAACCACATGCTCCGCTTCTTGTGGGTCCCCGTAATTCCTTTGGGTTTTAATCTTGCGACCGTACTCCCCAGGCGGAATGCGCCAATGCGTTAGCGGCGGCGCGAAGTGTTGAAACCCCACACCCAGTATTCATCGTTTACGGCGTGGACTACCAGGGTATCTAATCCTGTTTACGCTTTTCGAGCGCAAACGTCAGTTACAGTCAGAGTGGCGCCACTGGTGTTCTTCCTAATCTCTACGCATTTCACCGCTTCGCAATTCCACTCTCCTCTGCACTCTAGATAACCAGTTTGGAATGCAGCGCAAGTTAGGCCCGGGTATTCCACATCCCTTAATCATCCGCCTGCAGCTCCTTTACGCCCGATAAATCCGGATAACGCTCGCCACCTACATTATTACCGCGGCTGCTGGCGCGTAGTTAGCCGTGGCTTCCTCAGCAGGTTGCCGTCATTATCTTCCCCAAAGACCAGGCTTTACGATCCAGCCTTCATCACTCACGCGGCGTTGCTGCATCGGGTTTTCCCCCATTGTGCAATATTCCCCACTGCCTCCGTAG
+
35/-3.,4567218'(-/28;968781/3/556--*8700/::8:81837023/765.)),+..+*)%%)+../.30/216*/*)+/.9++*)),*+4675221236.4))')-)/+2)/'2+1376*4+611889<6310-1115:991238;81777::6664,-//-..%)$'&,/10,30/*364(.,9,.)1181575;7731)1/,(++--1;<114*-92,+'&',()(),&14207011320,-+0/414875751-4,,++///.&*(&%%%('&',.1+**-+()),&)(%2,56/.-,(*+-),(.4012-93,),1-6331075.71811.5-+/:978:744%'($''*28613/-,..2-24*)'))416463326/-*,*60348996/,)'$&%(%'(,+*.****(+./235456661'++(+455:3758:3632352254-1115:;-)*),*-9/25*-4/9,5,(''&%*+,--43+0:6392513)-)3+,-**(()$&(-+.1:6694.033:/./7//-.020;655...03456+)))+,+0*''),(,35)&+,1244&(,)+(,5;;.7:6648+/1./7,-//-19:,.,.1')+1011%''*/.0/315(-*'++30.+,)%%,)//8(++$21/)&('+('$,+.3;99:997<;/1.10,207265/34-2.+.-/170;/-/.,19.,/24389-3+,-.'(*($((+,,//2&/,00,''%&(&$&(-0.237;889<76.3-(-6-/686576726;1.-9/+*-)&#&%+(5+/)+,../455553..,-,-.49798;/56:8-3,8731./0%3'$&''&)-7)'/3/0+3;1/)*,)1+'&%,0444::8451-).)+-.22*6218,*)%&&--+/+,/525737314686:;7772&3*0/+0.-8<88/:0-*)4()'$('0*.30+-070:6:5495//.%%&%)')-)+*'04.5/(+/527;;../()))%)(.,/6($&',.3.)&.32932293423'*+-.63/44.04436771;2988+.6::)(-9.0/62/1237866.02)')*'36)+15
@90b6329a-2dec-4ce9-9443-4f73cf5677f2 ch=145 read=79079 start_time=2019-12-13T07:01:33Z barcode=BC01 runid=2c9cf7bc05858273f10e7d7ec552fc0bd742dc3e
CCGGTTACCTTGTGCGGCTTCACCCAGTCATGAATCACAAGTGGTAAGCGCCCTCCCGAAGGTTAAGCTACCTACTTCTTTTTTTAGCCCTCCCATGGTGTGACGGGCGGTGTTACAGGCCCGGAACGTATTCACCGTGGCATTCTGATCCACGATTACTAGCGATTCCGACTTCATGGAGTCGAGTTGCAGACTCCAATCGGACTACGACGCACTTTATGAGGTCCGCTTGCTCTCGCGGAGTCGCTTCTCTTTGTATGCGCCATTGTAGCACGTGTGTAGCCCTGGTCGTAGGGCCATGATGACTTGACATCATCCCACCTTCCTCCAGTTTATCACTGGCAGTCTCGCTGAGTTCCCGGCCGGACTGGCAACAAGGATAGGGTTGCGCTCGTTTGGGACTTAACCCAGCATTTCACAACACGGGCTGACGGCAACCATGCAGCACCTGTCTCACGGTTCCCGAGGCACATTCTCATCTCTGAAAACTTCCGTGGATGTCAAGACCAGGTAGGTTCTTGCGTTACATCGAATTAAACCACATGCTCCACCGCTTGTGCAGGCCAAATCAATTCATTTTGAGTTTTAACCTTGCGGCCGTAATGCCTCCCCAGGCGGTCGACTTAACGCGTTAGCTCCGGAAAGCCACGCCTCAGGAGCACAACCCTCAAGTCGACATCGTTTACGGCGTAGTTCTGGGGTATCTAATCCTGTTTGCTCCCCACGCTTTCGCACCTGAGCGTCAGTCTTCGTCCAGGGGCCGCCTTCGCCGCCGGTATTCAGATCTCCTGCATTTCACCGCTTCACGCCGCAATTCTACCCCCCTCTACGAGACTCAAAGCTTGCCAGTATCGAATGCAGTTCCAGGTTGAGCCCGGGGTTTCATCTGACCAACAAAACCGCCTGCGTGCGCTTGTACGCCAGTAGTTCCGATTAACGCTTGCGCCTCCGTATTACCGCGGCTGCTGGCGCAGGTTAGCCAGTGCTTCTTCTGCCCGGGTAACGTCAATGAGCAAAGGGAATGATAGCACACTCCTTCCTCCCCGCTGGAAAGTGCTGCAACCCGAAGGCCTTCTTCATACGCGGCATGGCTGCATCAGGCTTTGCGCCCACTGTTTAATATTCCCCGCTGCTGCCTCCCGTAGGGAG
+
69365:25-*+*.).*,*(,)&))'+,871044:541110*/-3)2+((,29,,49/+/3.3/520-00679.+.*/452.)+)&))3-()/6),5424211240298790-1+('()+*.).+,++),-2;634:290;1.09/47457'')**,-%*(')+-,503/.,./61+*,/'./3..-4-,-((53/3(3)/0294331105203.+.4+(*&&--.50/112-00067251('*+4.0812252;7-./12669:/62-,,..)-((''$&(-185/266646206962*)()+*)+*-+*,&/053366().)/9732/023;9234695080$)*+--*+--/1,7+8+.+6//'&*)*52,&--3+6.72,,))5)0*-13003*,13.1150+1/('%)+.6-,,-412/2+,335544/+,-))+/01511112;5632//+//95:50.++*,./3227*+188760-)+(0+.0438149<;8+///4057:,-',(&12<27/++)*+%*./9*.-1/3;767-,+,++-20.40.,0,*,*4$,)3-(01,1+5/<://65,-.0.:;0+0./-0..)*+.(*('+(,2009;1+./+*6011.*/*,%,(*,+9//060,1+..()/52777959+*(*$&().0-7--16545232547805:0+.%*().(0-711192,/247-3.-76434;5*-+240,(,+*-4(+01)20)+136658+,/78;90,2&&)(*%&&(384<9697&0/.0,&)&'$(,-,1-%%$&%,2.,)2*&(--($'',)$&'*-9,,)008152222)0-+02568)-&&(*+,37&*,,,3'',,&/+36341++3-2/%.2*&'+-+*3(&'))&&&($'&&(+2,.42474595744//+,&'(--14(+-/%155-,+0,)&'$%%%%)%/0.00,,(*0-6-++)%#))667,+*,'0,/)%&+&&+,%',,217/-(,*(372005635111.+&+0.84&)($$&%$('&(&($((31*53-,-87,()-*(+..(-'',$(/.07*(0/27476:57;5--+-'-,1/&(&+(*+.*,2%--+.0(+74080%*+*)%$).(*,-134.$*)'''(+,,3:1-0)+2-**
@6ca914df-de82-4d93-a205-b6992fe2810a ch=149 read=61555 start_time=2019-12-13T07:01:46Z barcode=BC01 runid=2c9cf7bc05858273f10e7d7ec552fc0bd742dc3e
CTCCTGCGGGAGGCAGCAGTGAGAGAATATTGCACAATGGGCGCGGCTGATCACAGCCATGCCGCGTGTATGAAAGAAGGCCTTCGGGTTGTAAAGTACTTTCGGCAGGAGGAAGGGAGTAAAGTTACCTTTGTCATTGACGTTACCAGCAGAAAAACACCGGCCTATCTCGTGCCAGCAGCCGCGGTATGCAAAGGAGGGTTTTAAGCGTTAATCGGAATTACTGGGCGTAAAGCGCGCAGGCGGTTTGTTAAGTCAGATATGCTTAAATCAGGCTCAACCTAGGAACTGCATGATACTGGCAACTTGAGTCATGGGGGGGGGTAAATTCAGGTGGCGGTGAAATGCGTAGAATCTGGAGGAATACCGGGCAGGCGGCCCCTGGTTGAACTGACGCTCGGGTGCAAAGCGTGGGGAGCAACAGGATTAGAATACCCTGGTGGTCACGCCCGTAAACGATAATCGGCTTGGAGGTTGTGCCCGCTTGAGGCGTGGCGGGCTAACGCGTTAAGTCGACCGCCTGGGGAATTACGGCCGCAAGGTTAAAACTCAAATGGATTGACGAGGGGCCGCACAAGCGGTGGAGCATGTGGTTTAATTCGATGCAACGCGAAGAACCTTACCTGAATGTACGGCATCACACCGAAGATGAATGTGCAGCCTTCGGGAACCGGTGGTGCTGCATGGCTGTCGTCAGCTCGTGTTAATGTTGGGTTAAGTCCACCCAGCAGGCGCAACCCTTATCGCTGTTGCCAGCGGTCCGGCCGGGGCGCTCAAAAGGAGACGCCAGTGATAAACTGGAAGGTGGGGATGACGTCAAGTCATCGCCTTAGTAGCCCTTGACCAGGGCTACCACGACGTGCTACAATGGCGCATACAAAAGAGCGACCTCGCGAGCAAGCGGACCTCATAAGTGCGTCAGTAGTCGGATTGGGTCTGCAACTCGACTCCATGAAGTCGGAATCGCTAGTAATCGTGGATCAGAATGCCACGGTGAATACGTTCGGGCGCCTTGCACCGCCCGTCACCATGAAGTGGGTTGCAAAAGAAGTGAGTAACCTTAACCTTCGGGAGGGCGCTTACCGCTTTGTGATTCATGACTGGGGTATCGTAACACAAAAGGTAACCGG
+
+)2&&&2)78//8,*-.,11,**''*-313/1//22:863,+,+*',-.+.'$&&(-+0/-5557765523)'0,&).-13:979*755:2628,-,,*13,*%++%(('**+-'0-%*,382-+,&&%&((&'(%2&'%-%'&%))%$)((/-)-))*/+)(+%'')*.4--*,(&()*143-+)'-0'%+)((%(%'($,('%'*-.+/'%'*,./*,,.+,-/8741/074*-)+)-*460),1:-+1-1-+-7''''$$#$'&220+-)04238/5/'(*//211//-)**+*+,.-5,,)%&&&%()*)2*,0-+-2))*+*6+33/2,***)+6433::223963/*)*,,/3/11-3*,-.)12-()413/262-,-+/*&&%#'+,1././'2,(&%(*.*,//,++&&&(.1)().%1*,+../)42')176(113*,-28),121*0*)'*(($)')-4.4*+(0:12,82+%)*(.,(0-4922,&))-(*+,,43.9/4.56458946-*.0+%''+(()--/..023+5,2.:9+134261.-/.07143-'+4/257)*(*(-(+,1086,..(0')-18<6*0+11,),///-10343724-441613:50&,+''$$%%&)*+%'%'(&(('&..012-,'+(016253)802/+(,*%)&&%%$$&&(0458899/0-''*,;75.0*&'**40++-+2(+((*6%/((((,++475-6+23,'(())'()(0;2392332970,050-)(.+/+/-.012+(+'*()*,,+//.,,038752++().,358-,,,278793,-01/11$$$'%$&%$&++(&%$&(7.89755,-'(*($%&-+.*)02430820,*+*(430(&()'./2767241/.-3:/34765553'&+(%$%&&%%'%'(//1(,')**+&''(('&%*),'(*.18-/'0++,2.95:79//,$$&)..//;87744-.032/.'+-182/05355-1()&,-0-.**'#&&)5.583,-111:350'&&((.141-.+08-%)*(*,*-,,**'&(-,47444-9-'*)&&%'+*-61*,++/,.,,2.,,4.01-,.)&.),-41/)**,/5-),-.264+63
@7aa479de-11d7-49c7-b5fb-e48374e8c977 ch=256 read=97572 start_time=2019-12-13T07:01:45Z barcode=BC01 runid=2c9cf7bc05858273f10e7d7ec552fc0bd742dc3e
TTGGTATTACTTCACGTTCAGTTACGTATTGCTGGTGCTGAAAGAAAGTTATCCGGTGTCTTTTGTGGGCTAAAACAGCCTTTCTGTTGGTGCCTGATATTGCTCCTACGGGAGGCAGCAGTGAATATTGCACAATGGAAACCTGATGCAGCAACGCCGCGTGAAGTGATGAAGGTTTCGGATCGTAAAGCTCTGTCTTTTAGGGAAGATAATGACGGTACCCAGGAGGAAGCCACGGCTAACTACGTGCCAGCCGCGATACGTAGGTGGCGGACGTTATCGGATTTACTGGGCGTAAAGGGCGTAGGCGGATGATTAAGTGGGATGTGAAATACCGGGCTCAACTTGGGTGCTGCATTCCAATGGTTATCTAGAGGTGCAGAGGAGAGGAAATTGGAAATTCCTAGTGTAGCGAGAATTCAAAAAATGCGTAGCAGAGATTACGTGAAATATTACTGGGTATGGTTTCAATCGTGGTTCTGGTCGCAAGATTAAAACTCAAAGGAATTGACGGGGACCCGCACGAAGTAGCGGAGCATGTGGTTTGGTGAAGCAGCGCGGGGAACCTTACCTATGACATCCCTTGCATTACTCTTAATCGAGAAATCCTTCGGGGACAAGGTGACGGGTGGTGCATGGTTGTCGTCAGCTCGTCGTGAGATGTTGGGTTAGTCCGCAACGAGCGCAACCCTTGTCGTTAGTTACTACCATTAAGTTGAGGGACTCCTGGCAAGGACTGCCTGGGTTAACCAGGAGGAAGGTGGGATGACGTCAAATCATCATGCTATGTGTAGGGCTACGTGCTACAATGGCTGGTACGAAGTGCAATACCGTGAGGTGGAGCCAAACTTTAAAACCAGTCTCAGTTCGGATTGTGAAACGAAACTCGCCTACATGAAGCTGGAGTTACTAGTAATCGCGAATCAGAATGTCGCGGTGAATACGTTCCGGGTCTTGTACACCGCCGTCACACCATGAGAGTTGGCAATACCCGAAGTCGGTAAGGCTAACCGCAAAGGAGCAGCGGCCGAAAGGTAGGGTCAGCGATTGGGGTGAAGTCATGTAAAGTAACCG
+
&%0&+%'%&(18,&()024)(/+*+-4*-*'+64:89::857'%+.+(0,(,-,0/+*1-165++-**'$')*-')$%&''0--4207.101/()*.0-2/.-20+*,,(*4)+3.-/000/-'('*+5.+))&$$'+%***9.00::98286553480*'&%'()*///..1,5.:13):/896851)(%'23156188)&-7.,2+0/07..)//:9/77*.+,)*()1-..%''2)*)5-1/01213/%&((&%&%(&,)*.36200++.+23/:///(-'.-,*-/-1146994)-.-3376575542698793,,1,45032..+98-*30)14451/0,-3-982239860732*,$$'(+5.137-+,+,3./*+&''%(&+()%&()0*,---301*%$$#$&()*+'+)-(((-3/4--*.),/&$*())*1)&#%##$%$##)'$%%&'*(%%)&)%$$$#%&$&&#$$#$)+,++013-,2-286,354.3+***+-.+(-(+57/687,+*+$&(')'((+)%().0//136;:/.1+1/%(-(**,-%(),,-./1.*,'+*4381181*2++,/.3-...7/2.11.+')+,,.63;9.:;13*.+)*$&&**-1,,6/-...0489**)'),*//,-,--(0+,.458:<8:.0-%$,-1&().1++22343-49)-)'(655:2135012/4;34:55208.%/8+758-(+//*,(+.,1246758;6695862/6-*3*+1,1,.'-'//45:989:72635,&+*,%&(),'''),/.4//.//4232230020,,&&%'%&+&'',60/0;8:840.0-070.11;:,,22++1762;578658-02:8)2&6'%%&%%%'$'1))87--,,-0376/.++--*&(/;00/06617111650-.8/./54651/01:678;8071161.,5.0++6*)*++-951;,./4525:45//&%-,6,6,/81,11+()',*,&*))'++6.19993/34*))&'&+..406/++3(*)+,45622-,-)%.'/*,,*)/+))+)+'$%('*+062,*
@c23296fa-270a-4628-ae00-8b1b5e216d03 ch=2 read=30543 start_time=2019-12-13T07:01:49Z barcode=BC01 runid=2c9cf7bc05858273f10e7d7ec552fc0bd742dc3e
CTCCTACGGGGAGGCAGCAGTGGGGAATGTGCACAATGGGCGCAAGCCTGATACGCTTCATACGCGTGTACGAAGAAGGCCTTCGGGTTGTAAAGAAGTACTTTCAGCGGGGAGGAAGGGGTAAAGTTAATACATCATTGACGTTACCGCAGAAGAAACACCGGCTAACTCCGTGCCAGCAGCCGCGGTAATACGGAAGTGCAAAGCGTTAATCGGAATTACTGGGCGTAAAAGCGCACGCAGGCGTTTGTTAGTCAGATGTGAAATCCCGGGCTCAACCTGGTACATCTGATACTGGCAAACTTGAGTCTCGTAGAGGGGTACAGAATTCCAGGTGTAGCGGTGAAATGCGTGGCGAGAATCTGGAGGAATACCGGTGGCGAAGGCAAAGCCCCTGGACGAAGACTGACGCTCAGGTGCAGCGTGAGACAAACAGGATTAAGATACCCTGGTAGTCCGCGTAAACGATGTCGACGGAGTTGCCCTTGAGGCGTGGCTTCCGGAGCTAACGCGTTAAAGTCGACCGCACCAGAATACGACCGCGGGTTAAACTCAAATGAATTGACGGGGGCCCACACAAGCGGTGGAGCATGTGATTTTAATTCGATGCGAAAAGAACCTGGTCTTGGCATCACGGAAGTTTTCAGAGATGAAAATTGCCTTCGGGAACCGTGAGACAGGTGCTGCATGGCTGTCGTCAGCTCGTGTTGTGAAATGTTGAGTTTGATCCGCAACGAGGCGCAGCCCATATCCTTTGTTGCCCGGCGGTCCGGCCGGGAACTCAAAGGGAGACTGCCAGTGATAAACTGGAGGTGGGGATGACATCCGAGTCATCATGGCTACTTTCGGCAGGGCTACACGTGCTACAATGCGCATACAAGAAAGCGACCTCGCGAGCAAGCAGTAGGGACTAACAAAGGGTGCGTCGTAGTCCGGGTCCCGGAGTCACCGCAGCTCGACTCCATGAAGTCCGGAATCGCTGAAAGCCAATCGTGGATCAGAATGCCGCAGAATGCGTTCCAGGCCTTGTACACCGCCCGTCACACCATGGAGTGGGTTGCAAAGAAGTAGGTAGCAGCCTTCGGAGGGCGCTTACCACTTTGTGATTCATGACTGGGGTGAAGTCGTAACAAGGTAACCGG
+
261*)+.,34)',0.023224/67*--)%+**(*0623921-347268100/%0##%$%$$&+./02/,*.-//)+-,(.3/50.4*32&&),/%'+(*,+35..*0+/77,),,,+.1-&&,85014.-**,'*.(1,-/9-7,&/)(('(-*%**%-,-.'()*3-2301*+-..-1/.'1-4624/0)''+-+2(*+4029*+28672613,00+7*+,413.--0757+./44/0.*'.)()*32,260/.6+.0853)1/0+2.+/4799:1733/)'*$*,/3313345889/13')'&*+024/16743.--2*()'+)./1/0--295--+.-+,/(*7/..334)')(&(')+,(0,,0+19/--1*3-/1+)+++.-051+194+'-101+/,)),')*-,--3/9643,'***)+(&&-/4+0'58/2.1,)*,,18/.1,401.1*&((*,6-1/..$(+++)(+''((&*<7083/142.(%*,./4+0*,,.31.,'()-019)&%&&(13./),*,,.--010)6,+**58,01;7.76/;4--,155767-77.,*.(%*+./2564597++*+-/))+&,799-87:8...)-,.42+&'%(%&%*,*2()*)()%%'(/)-(,6:-9,++.//.-&(%)()29:::2<:.835760-5,5&4.1698.1121534466578./012384390...,8+,6,+'.+1+($)++(+*1/.*00-&-+%.4,'/,340494+/+(2(''+.,784.2-//&11,2-4949.),2)++06279000-.23:3861)','(++0-,+--1%50*)((++222-/-,*'$&&)'+(&+(545,+*+(-.02450507/-*,0032,+*%(*'$&'&')*,,0--)+/4'.(((''/2*,%'$$,*)+1()(,01978*73*'''$'%'$'('()*&('$%#%&'&(+--33-,+-+*-/0220623..'(&')&$#-)0-,1-04481./9885/&(#'''(&,,1,0&)085/20.-,,+,132;.0250002668-,(('.6333&0*8-'*+))'-'&'$)$%'))1/+0'**'(+//1.10++17-+-033;3*+/0383330,-.112659:;994.824890+5
@d83cde05-bb15-4e7e-88d2-626409540a05 ch=370 read=125053 start_time=2019-12-13T07:01:57Z barcode=BC01 runid=2c9cf7bc05858273f10e7d7ec552fc0bd742dc3e
TTGGTATGCCTTGTTCAATTCACATGTACTGAATTACTGAAGAGATTTATCAGTGTCTTATTGGTAACCTTTCTGTTGGTGCTGAATGTATCAGGAGGAGGCAGCAGTAGAATTTTCAGCAATGGGAAACCCACAGCCAGCAACGCCGCGTGAAGGAAGAAGGTTTCGGATTGTAAACTTCTGTATAAAGGAGAACAGCTACAGAAATGGTAGCCAGTGACAGTATACTTTATTAGAAAGCCACGGCTAATAACTACATTGCCAGCAGCCGCGGTAATACGTAAGGTGGCAAGCGTTATCAGGAATTATTGGGCGTAAAGAGGGCAGGCGGCAGCGAGGGTCTATGGTGAAAGCCTGAAGCAACTGGTAAGCCATAGAAACCAGGCAGCTAGGTGCAGAAGGAGGAAGGATCGTAGATTCCATGTGTGGCAGTGAAATGCGTAGATGTATGGAGGAACACCAGTGGCGAAGGCGACGATCCTGACCTGCAACTGGCCTTCAGTGAAAGCGTAAGGGAACAAATGAAAGTTGGAATACCTAGTAGTCCACGCCGTAAACGATGAGTACTAAGTGTTGGATATCCAGTGCAGTTAGCAGCCGATACTCCGCCTAGGTAAGAATACGTTCGCAGAATGAGAGCCTCAAAGGGAATTGATGAGGCCCGCACAAGTGGAGCGTATGGTTTAATTCGAGCAACGCGAAGGAACCTTACCAGGTCTTGACATGCTCATAAAAGGAGGCTCCAGGATGGAGATAGCCATATGAGATACAGGTGGTGCATGGTTGTCGTCAGCTCGTATCGTGAGATGTTGGAGTTAAGTCCCGCAGCAGGCGCAGCCCATATCGTTAGTTACCATCATTAGAGTTGGGGACCTGGCGGGGCTACCAGTGACAAGCTGGAGAGGCAGGGATGATGACGTCAAATCATCATGCCTTGTGGCCCTGGAGCTACACACGTGCTACAATGGATGGTGCAGAGGGAGAAGCAGAAGCCGCGAGGTGAAGCAAAGCCCATAAAACCATTCTCAGTTCGGATTATGAGTCTGCAAGCTCCGACTACATGAAGTTAGGAATCGCTAGTAATCGCGAATCCTGCATGTCATAGTGAATACGTTCCTCAGGCCTTATGCCCACCGCCCGTCACACACCACGAGTTGATATTTTGAAGCCCGGTAGCTAACCGCAAGGAAGGGGCGGCTATCTAAGATTGGGATTGATGATTAGGAATTGAAGTCGTAGCAAAGGTAACCCGG
+
&-()0,*&*'(/,0961'4*%%&#,&/*-.+&&)&%++,/.'('$7))&**(),()'-)'('(&3*5*/+,**1+3,))**-2-%%(',)+&)*.+,.&-00/020/.4'*,,5:9(%)(1;1.*''*-+02(((%&%%%(**.,58.--0+-1+.+/+.,*./9*,//,5-'-.3,..7.1,/)+.*((('%','&(&%&&)((+,+)1**(.('-../)*&)(++.269/40.(,*((+3.,,)/%'('*(*,01*/,+.-*)+*/01*-*.//40(012/+,/,/0/33,-.19744,'(((2+(2)*1--,112,((*.)+,10,+1*)*+(&16011.'.,*1+,35.28+,+0*,-)*%%$+*1),2..++-30-6,()**200*+++.6,,'-*/+,+'(,3.-($&%'/*7-0-,,)*+(00%00.,0/*+6'0'(+'&)'$&('+*(54057./2282,+,+3156.,+,0,$'$0-..-0(*%*&'%%%''$%$%()(*(,%(*/-((,,763'$&%&%*&&&(((:4,.4354/3&&(&)'%')+)))-.$%%)',3991674:372($%'%(*/-.*+0,*%)'%&)'&&%()093360'*++'('%&(2358<6,+*&(-6+$%*')104-7-+/+,*,)'%('(..,5)).,&'&%%+-*,,+-(*+4.60),,3-')).0,5/*'))))++.0),).*%(()*,*+*0+*$('%&(06.(*,%''$%((&*/(*,)%())%00418770,3-/47225+())*668780://.(01)*)+-(*)26,1.(--0//2./&*00)')*)/*),++0*+4,+.,'-1+*2155-6-(&-.*1:777535)'**,8(/42-(%'(,,&2510.,31-//.40/3..145,'&)+*)+6..1)('(&*'+-1:01177511+.((%#%&$4-*)+-%+43..--*22343,&+,3/-**+6/./23,++/'(&'&'(&&('(,1'&'&+')*/7.103)%.820,689-88.8:456'-+:41:254+.,(((-4331,&)+,**&+)*,+-,&1)*/&).+2,-),,.()+620&'))3.*++,04,*)*&)(.0+*60394673201113-0++&)&)(%$))*)-*()+--,,02/()&&&)0--+&%###')1-/6,*/,**-(),-0+.,-+'*+(.,**$'$+),/115%'()(4:215,*.*%1+(..'&*','/(*-%.'#&(1*/,20*0*+1*
@6490af72-5297-493c-9474-87789c512736 ch=330 read=57729 start_time=2019-12-13T07:02:15Z barcode=BC01 runid=2c9cf7bc05858273f10e7d7ec552fc0bd742dc3e
CTCCTACGGGAGGCAGCAGTGGGAATATTGCACAATGGGCGCAAACCTGATGCAACCATGCCGCGTGTATGAAGAAGGCGGGTTGTAAGTACTTTCAGCGGGGAGAGGGTAAAGTTAATACCTTTGCTCGTGACGTTACCCGCAGAAGAAGCACCGGCTATCCGTGCCAGCAGCCGCGGTAATACGGAGGGTGCAAGCGTTAATCGGAATTACTGGGCGTAAAGCGCACGCAGGCAGTTTGTTAAGTCCAGATGAAATCCCCGGGCTCAACCTGGGAACTTGCATCTGATACTGCTGGCAAGCGAGGTCTCGTAGAGGGGTAAGAATTCCAGGTGTAGCGGTGAAATGCGTAGAATCTGGAGGAATGCTGGTGAAGAAGGCGGCCCCTGGACGAAGACTGACGCTCAGGTGCGAAACATTGAAGGAGCAAACGGGATTAAGATACCCTGGTAGTCCACGCCGTAAACGATGTCGCTTAGCAGTTGTGCCCTTGAGGCGTGGCTTCCGGAGCTAACGCGTTAAGTCGACCGCCTGAATTACGGCTTACCGCAAGTTCGCTTCAAATGAATTGACGGGGCTACCACAGCGGTGGAGCATAATGGTTTTAATTCGATGCGCGAAGAACCTTACCTGGTCTTGGCTGGAAGTTTTCAGAGATGAGTAATGCGCTTCGGGAACCGTGGAACAGGTGCTGCATGGCTGTCGTCAGCTCGTGTTGTGAAATGTTGGGTTAAGTCCCGCAACGAGCGCAGCCCTTATCCTTTGTTGCCAGCGGTCCGGCCGGGAACTCAAAGGAGACTGCCAGTGATAAACTGGAGGAAGGTGGGGATGACGTCAAGTCATCATGGCCCCTTACGACCAGGGCTACGATGTGCTACAAATGGCGCATACAAGAAGCGACCTCGCGAGCAAGCGGACCTCGCCAAAGTGCGTCGTAGTCCCGGATTGGAGTCTGCAACTCCGACTCCATGAAGTCGAATGCTAGTAATCGTGGATCAGAATGCCACGGTAGAATACGTTCGGAGCCTTGTACACACCGCCCGTCACACACCATGGGAGTGGGTTGCAAAAGAAGTAGGTAACAACCTTCGGGGAGGGCGCTTACCACTTTGTGATTTATGACTGGGGTGAAGTCGTAACAAGGTAACCG
+
21/-)%,.52.231267044*2*'))+62..-/.<//:94/248&15/,,../5-44667:533-./013-+-&)*+)+')+-.('('$&&))-61.0/,-22)*+0.,,26/,(6+3-01126**88:*2)'(./942;302,+4)&*)'*+89/2.+)'*)+.-.81/+*+4-5433.8.//:43.-,)/.187572/6/2,5(.*/21388:743.1/70++,,(-+/*.*'$)*/4.2/22-/8'(+/1-///)20,((113688/77315(++)*.,-/020-+($$''0.11.18)1+$(&)(/0480/*210-*)*)/1205+)1)0+/-13192.,20)+/978--.20353/3/.3/&.+,()*)-(*)*1-6-:71)+0758-0*%,.-./28786'1&(+*'++(/'0')46+.*,-0:17'37-02,)*+489;5109331355)-1361212-2//0-/0,%'')'&%)),',0/:4-2.--5.,,(*)+//&1())+111/(()+.1:/684/(''-++,&(&((+.9-,0*+((-01*1.'%'&(-/9:30111102,*+(%$%'++*-/,./310,&''&,')((0.0-'*02;/,'+$%')/-2+.748/2((4),*.&&$)$&$..,2-/:;8,((&&&&&(')*('%)$'7,71;:7;76::1,)*,*,-2453'..*+---:9:3463466878114,.-09;/0/:3<93;1613.6*+0224-*/1021(+*)(/,23+*5+*+<..:72-3-,0+/-25-81512982:1/.'*()4-.80240123<:7452..5.5.01/55../27:8861(+,.798()*//7.&$&%'+-.-,.676.+,(&++,+,-,,15-,.776788,724%'(&&4404/0-,))'))'(+/:43136..00;5,-68899/7436.-(*,&5*0-*+,-29:2500/0-.167851,)%*)'),++((*+,,2///8::9847/.05226624194&'0,0+/.231&(&*,')*)*,,)-%/8339:021.+)**-85975*(&'/8/.9285:9-&,(').-70-)(,*12297)-3.$&+-1-,0++23*+24-')))(-(%)-.27367-+.-)(..68::974/4.1,.1,
@7ba0131c-cf68-4fd7-b9ad-e489c1e555fe ch=300 read=129116 start_time=2019-12-13T07:02:15Z barcode=BC01 runid=2c9cf7bc05858273f10e7d7ec552fc0bd742dc3e
CCCGGTTACCTTGTTACGGCTTCACCTGATCTTGAATCACAAAGTGGTAAGCGCCTCGAAGGTTAAGCTACTACTTCTGGCCTCCCATGGTGTGACGGACGGTGTGTACAAGGCCGGGAACGTATTCACCGTGGCATTCTGATCCACGATTACTAGCGATTCCGACTTCATGGAGTCGGTTGCAGGCCAATCCGGACTACGACACTTTATGAGGTCACTTTGCTCTCGCGAGGTCGCTTCTTTGTATGCGCCATTGTAGCGTGTGTAGCCCTGGTCGTAAGGGCCGCGGTATTGACGTCATCCCCACCTTCCTCAGTTTATCACTGGCAGTCTCCTTTGAGTTCCCGGCCGGACCGCTGGCAGCAAAGGATAAGGAGGTTGCGCTCGTTGCGGACAACAACATTTCACAACTTACGAGCTGACGGCAATAGCCGCAGCACCGCCGGTTCCCGAAGGCACATTCTCATCTCTGAAAACTTCCGTGGATGTCAAGACCAGGTAAGGTTCTTCGCGTTTGCATCAGATTAAACCATGCTCCACCGCTTGTGCGGGCCCAAATCAATTCATTTGAGTTTTAACCTTGCGGCCGTACTCCCCAGGCAGTCGGCTTAACGCGTTAGCTCGGAAGCCGCACGCCTCAAGGGGCACAACCTCCAAGTCGGCATCGTTTACGGCGTGGACCGCAGGGTATCTAATCCTGTTTCTTACGCTTTCGCACCTGAGCGTCAGTCTTCGTCCAGGGGCCGCCTTCGCCACCGGTATTCTCCAGAGATCTCTACGCATTTCACCGCTACACCTGGAATTCTACCCCCTCTACAGGGACTCAAACGCGGTATCAGATGCATTCCCAGGTTGAGCCAGGGATTTCACATCTGACTTAACAAACCGCCTGCGTGCGCTTGCCGCCCAGTAATTCCGATTAACGCTTGCACCCTCCGTATTACCGCGGCTGCTGGCACGGGTGGCGAAGGTGCTTCTTCTGCGAGGTACGTCAATGGAGCAAGGTATTAACTTTACTCCTTCCTCCCGCTGAAAGTGCTTTACAACCCGAAGGCCTTCTTCATACACGCGGCATGGCTGCATCAGAGCTGCGCCCATTGTGCAATATTCCCCCCACTGCTGCCTCCCGTAG
+
91*063<68:0;*0-*+/--.4//3.&',**%'*,843,/.+(%)()**(()(+((*(*-.6.:27+/-**'%%%'#%&*,+)+-('/17665528&*)100233/3571+1/02','()+464272./646383/43.,3527((+++.2-/2434666;5400100/+0*/&)*0&/.:,1$1'+&+,8452725-)*('($+*0889978573%())*(*,-.220..*/03/0/3-1-.'&()15::<-,*&%%*,)*.1+)+,14+%'+,)+-+(+3-3'&'(%-(+0..026778-366,/:5;1300/24;8/346:1;10-00//3-//0/+-109/)*+*,,4084-012933(28;)5,:9360,$+'*-+.+-.0-56*'+.0,/+,.,2*25,+*+)*+),,0..47655.3++1)$&())*+)./,)+%&&&(,03**+.2-5)),*,50387887302/3760597:,.:<;;7982/135912-.*(),.:6667/6618*,--/1%&*//0;742(,.123/-30/0/4/415581842$&'*-2:6;615;/---:<</796:1:11/.50&)*,11780(-66-69150)'&.(,**+)'%%'&*'()*%(+%)',,39665.-.2,+,/,4.2)/-)-245.*223576:1+-09757793/($,(++(1+../-2/34-0/2,#'&'+&(18:00615711.*.0))*++.-1/+,2))244-3943419347836:2610372%',''%%)+.52/%00206;.-*++--..143720.23570432567,+53/4%*+/(00/23,***(&-)+-+1++$$$'*.40+0/4/.'24)$--*%1150-(+1/*)''))6.:8;;9<6-.()+/*-10/+/%&(&),&%%(+0.80722293810./+.//.80022-&'*+%+'')686853-4'&#&),')&($%&'*,.**15226+(&()$&%)(2277352.*&)+-)/)*(,*(&(,0/()).41491/411'1.76:42,%*-,'''.)/*+'**/+47256/989:71(,((*%%#&$$$'(,,01((((,14660;6..0'.'+'/+01;:.;89,&'')*,,2-*3/')2/2
@973e8b8c-da6d-47db-8bc6-b9c360e5ac4d ch=407 read=56191 start_time=2019-12-13T07:02:19Z barcode=BC01 runid=2c9cf7bc05858273f10e7d7ec552fc0bd742dc3e
TTGGTATGCTTCCGTTTCAGTTACGTATTGCTGGTGCTGAAAGTTGTCAATTATCTTTTACTGTTAACCTGCTTACATATCGCTCCTATCTTCCCGTTTACCTTATTGCCTTCCCCAATCATCAATCCCACATGAACCAGCTCGCTTCCTTACAGTTAGGCCCACCCGGCCAGGTATTATCAACTCTCGTAGTGTGACGGGCGGTGTATACCAGGCCAGGGCAATATTCTACCGCGACGCTGCTGGTCGCGATTACTGGCGATCCAGCTTCATATAGTCAGGTTGCGGGCTACAATCGAACTGAGAATGGTTTTGCTATGGGTTTTGCTTACCTCAGCCCGCTTCCCTCTGCCATCCATTTATAGCACGTAGCCCAGGTCACTTAAAGAGGGCGCGGTAATCATCCCCGCCTTCCTCTGGCTTGTCATGGCAGTCTCGCTAAGTCCCAGCCGTAGTAACTAACGATAGGAGTTGCATCGTTGGGACCAACCCAGCATCACGGCACAGGCTGACGGCAACCATGCCACCTGTATCTCATATGGCTATCTCTCATCTCTGGGCCAGCACATGAGTATGTCAGATATATGGTAAAGGATTCTTGCTGACTGCTTCAGGTCAAACGCATGCTCCACCCGCTGTAGGCCCCGTCAATTCCTTGCAGTTTCATTCTTGCGGGCAATACTACTCAGGCCAGATGCTTATTGCGTTAACTGCAGCGCTGGACTTTGACATCAGCGGCAAAGTGCTCATCGTTTGCGGCGTGGACTACTAAGGGTATCAATCTATTTGCTCCCCGCGGCACCGGGACTGGGCGTCAGTTGCAGACCAGATCGTCGCCTTCGCCGCTGGTGTTATCCATATATCTGCGCATTTCCGCTGTTTACGCCGGAATTCCACGATCCTCTCCTGCACTCTGCTGCCTGGATTTCTGCAAACTGCTGGAAGTTAAAGCCCCAGGCATACCACGGACCCTTGCTGCCGCCTGCTCCTCTTTACGCCCAATGATTCCGGATAGCGCTTGCCGCTACGTATTATTGCCATGGCTGCTGGCGCATGGTTAAAGCCGGCTGGCTTTCAATAAAATTACCGTCACTCGGCTGCCATTTCCTGCCAGCCGCCGTTATTGCTACCAGCAGAGTTTACCAGTCAAAGCCTTCTTCCTTCACGCCAGCGTTGCTCGGTCAGAGTTTCCCCATTGCCGAAGTTGATTCCCTGCTGCTGCCTCAGCCAGGG
+
&%,$'%'%(()('&,310)*).(+,/0-1)----(&),'()&&--+.5--.-,-1136*$&%%'(++./*$''&%&$&+-1)--2&'(.,.*-/&&*.-&(%%''(.&).,*+''%/+330/1270.5,&*)('&),(%&&'+&)1./%)&$&%()-'*,+/+'-1'(')$$('*'-/-11,'('&%&')%*3*&%&(&,+3'('$'#$$'%$&&''$'%##%%*+00*%'06/00-/('&&%')+(('(.-04*-+$(&&$&+*'%)+-1,-(.+*,,(/(/3),*-(*(+//835**-,%&$*(-).+)45($&''*%*--79-&%(&$,+%'''(&'$'''+.*+-,*.226/,,(-(&'')(#)&'%&',''''(*('+).,**&-+()().-*'''(89035)%*)+/-'-+'*1,-0,02'&%(&(*,-(+&&('*,,/4*(&*&&'&((*'.-2,),,+-'($)*)&'$/.-.('(+()&)&,,''%'%(($*,%(%&%*,,),*/,(.,*14&'$*-(/2*()''$)*/00345810..++)0*-***)*/*''#$%$%%))(')))$('$&-)+/&)&(++2))+$4.)-($$$&%$$#%'))&.))&'(()$,*.*,,-.'+-+''%$$#((+-+&'-./4384*-+#$$')940.475-2+,'-&,)(((*)'(*-,42+&')+*(*/--.7+,+/&&%))),&,,&,()('(*)(*',*/.(%%%%%+('*,(..//13+,1.%++'---/6+-)'+,&%('%('(&'())(%,2*',,/56,%&'%%#(%)55-+./1-*'*-)237..%-%+0(..22(0124*,21158,--((&$','++%$&'),14'%()*+4;4.4,+6&)+(#'%&%&)'&/,/+%&&*.2620++&'',+,++''''&((&(2-04-*%$%#$%'+%+,1/*&&,)('($(*-&$%&($%$'&%&-+*13%%&$''%+*&'(($$&)%'*-37(+(&&%(.+&)-0.2/506&-.%$(&)/5&*($++.**-()'$,.$$*++,033/2+(($*&+*&--(%'&&&%(+,)*,''*),-55).+).0,/*('*-)3*-(-1*-4-.%%$&$&&+-((&%%%$'&&'+)%%(&+'))-08-*,)*)0114+'.+/.3,*.*'-.&+*,'#'()((&&'.(047-&%&1;-498/'0,)3+('&'),)&*%,+&$#'''+,'//-/(%'&$,1-
@1adf264b-471d-490a-af79-07738fb9cdbf ch=443 read=53312 start_time=2019-12-13T07:02:25Z barcode=BC01 runid=2c9cf7bc05858273f10e7d7ec552fc0bd742dc3e
CTCTACGGGGGCAGTGGGAATATTGCACAATGGAAACCCTGATGCAGCAACCGCGTGGTGATGAAGGTTGCCGGATCGTAAGCTCTGTCTTTGGGGAATGGCCCAGTACCAGGGAGGCTAACTACGTGCCAGCAGCCGCGGTAATACGTAGGTGGCGGGCGTTATCAGCTACTGGGCGTAAAGACGTAGGCGGATGATTAAGTGGGATGTGAAATACCCGGGCTCAACTTGGGTGCTGCATTCCAAACTGGTTACCTAGAGTGCGGAAGTGGAATTCCTAATTAGCGGTGAAATGCGTAGAGATTAAGGAACACCAGTGGCGAGGCGTCTCTGGACTGTAACTGACGCTGAGGCTCAGCGTGGGGGGCAAACAGGATTAGATACCCTGGTAGTCCACGCCGTAAACGATGAATACTAGGTGTGGGGTTTCAACACCTCGGTACATAAGTATTCCGCCTGGGGTACGGTCGCAAGATTAAACTCAAAGGTGGCGGGGACCCGCACAAGTAGCGGAGCATGTGGTTTAATTCGAAGCAACGCAGAAGAACCTTACCTACACTTGACATCCCTTGCATTACTCTTAATCGAGGAAGTCCCTTCGGGGACAAAGGTGACAGGTGGTGCATATTTGTCGTCAGCTCGTGTCGTGAGATGTTGCAGGTTAAGTCCCGCAGCAGAGCGCAACCCTTGTCGTTAGTTACTACCATTAAGTTGAGGGACTCTGGCAGGACTGCCTGGGTTAACCAGGAGGAAGGTGGGGGGATGACGTCAAATCATCATGCCCACCCATATTAACAGGAGCTACGTGCTACAATGGCTGGTACAGAGAGATGCAATACCGTGGTGGAGCCAAACTTTAAAACCAGTCTCAGTTCAGTTGTAGGCTGAAACTCGCCTACATGAAGCTGGAGTTACTAGTAATCGCGAATCAGAATGTCGCGGTGAATACGTTCCCCGGGTCTTGTACACCGCCCGTCACACCATGAGAGTTGGCAATACCCGAAGTCCGTGAGCTAACCGCAAGAACTGGCAGCCGAGGTAGAGGTCCTTGATTGGGGGGGTGAGGGCCGTAACAAGGTAACGG
+
*,/68805/''(&(+17.*-.070//23/:0.-(,,-0$$%&**.*)*,127/12410.,,-.071310$&),12952.('%%&+()+/78-.*.*&&&$$'%$$'&#%%%'-'%$&%)-('()+466:;7864254//-0/070//3.**.+1,)**+0//8--.(&(+,-969-,,)51))+/12,.+).3087/5/7-576;9:97/-29..,0-+04543//-+..173356610-121.:::::;3;2.45-//+//,,,+('&),-1-5,4+(,)6(&'((('(),0)*,51,+,)(0++&)*%%')0614,8('%&)/('')*1138433423600010678888;8.*$'&*:9..3*)*+5.*'*)%/+,(6786:./3:933034*,057+.8:6611111;9745359443/67--844**+)-//1(%%%%$'*-1657:9825;8630'(*51;78275422/--/1*-822)-&)''+(/661)/+%&(*-11-,-.24,*.,0,)*34<;898:5*.)%)3*,**%%.()143/5..24*(('&++./27.89+..*+,06////505044.+.*,*))9;-6;.,,73049;*.8/107$.)*47:5725(-0,*-4477/0.//11/23343)%+8320*&%-/)7+*(*+4'&.,-1-,%'+07266<7.6.//2240.21..016<95:56..7+'.6+63552,2/+)-*0475;77</5.3-22030*---0.4+*/:76--,....283:/..6831344:5./51*-$.&%$%&-,-./0./'(-87686:71:786996971+*)(*04/51/.4;582'+)1',.62;:4182/7:2465679:9,01/0%3*4-)+/6882(80-38132/.-./,%%%()()$)5:567.42//-..5122/0478:86.-,-.52//92/3100102*+/31*0**'()(+0)6:+)876767795/+)()1///-/7/,-8/,-4002968666734:6:.6/1,,.-,/3/'/05,.(1.0.%1(-.&&(((/)+*-10**&&(%%*$/*335346.6/08/*9
@562e0bfa-0287-40f7-9e20-f66090c86f53 ch=271 read=78007 start_time=2019-12-13T07:02:24Z barcode=BC01 runid=2c9cf7bc05858273f10e7d7ec552fc0bd742dc3e
CTCTACGGGAGGCAGCAGTGAAGTGTGCACAATAGACAAGCCTGATGTAGCCATGCCGCGTGTATGAAGAAGGCCTTCCGGGTTGTAAAAGTACTTTCAGCGGGGAGGAAGGGGTAAAGTTAATACCTTTGCTCGTGACGTTACCACAGAAAGCACCGGCTAACTCCGTGCCAGCAGCCGCGGTAATACAGTGCAAGCGTTAATCGGAATTACTGGGCGTAAAGCGCACGCAGGCAGTTTGTTAAGTCAGATGTGAAATCCCCAGGCTCAACCTGGGAACTGCATCTGATACTGGCGAAGCAGGTCTCGTAGAGGGGGGTAAATTCCAGGTGTGGTGAAATGCGTAGAGATCTGGAGGAATACCGGTGGCGAAGGCGGCCCCTGGACGAAGACAGCGCCCAGGTGCGAAAGCGTGGGAGCAAACGGGATTAGATACCCTGGTAGTCCACGCCGTAAACGATGTCGACGGAGGTTGTGCCCTTGAGGCGTGGCTTCCGGAGCTAACGCGTTAAGTCGACCGCCTGGGAATTACGGCCGCAGGTTAAAGAAACTCAAATGAATTGACGGGGGGCCCGCACAGAAGCGGTGGAGCATGTGGTTTAATTCGGTACAGCGCGAAGAACCTTACCTGGTCTTGACATCCACGGAAGTTTTCAGAGATGAGAATGTGCCTTCGGGAACCGTGAGACAGGTGCTGCATGGCTGTCGTCAGCTCGTGTTGTGAAATGTTGGGTTAAGTCCACCCAGCAGGCGCAACCTTATCGCTGTTGCCCAGCGGTCCGGCCGGGGAACTCAAAAGGGAGAGACTGCCAGTGATAAGCTGGAAGGTGGGGATGACATCAAGTCATCATGGCCCTTACGACCAGGGCTACACGTGCTACAATGGCGCATACAAGAGAAGCGACCTCGCGAGAACGGACCTCATAAAGTGCGTCGTGTAGTCCAGTTGGAGTCTGCAACTCGACTCCATGAAGTCGAATCGCTAGTAATCGTGGATCAGGAAATGCCACGGTGAATACGTTCCCGGGCAGCACACCGCCCGTCACACCATGGGAGTGTTGCAAAGAAGTAGGTAGCTTAACCTTCGGGAGGGGCGCTTACCACTTTGTGATTCATGACTGGGGTGAAGTCGTAACAAGGTAACCGG
+
,67212./6+.70/23014.,,',$.&&(+/--&',*(+(/74212.(*'1*2/%48,0782101./0)*(,,15743*/742,+**691)--//6-+*,34::-)+/+-+/,&&*81008170-222;414::'7++-6/5+,+&)&&()($&(,-'(,*4*+,84255876673,4626+6,0-)%)(,*+142,.0452501,.1.//.//:;6222090,,1334052555&044((/817..:())*')'-4-*232*%1677:05573243*&027999:322114635-$**'))*///05651+(/*058+05'5)1.--382.)'-*,55.-459:-,+*+--,8*+5-,8./99.8.+2**.-*+0'/363-/1,+*)(,*))&(('*+,)/3::9442/-,/4645,.01;.,(7-*;,0*0/+68,,,8454588-.239559;10////77,))(.13051./9/8/*3.,.65:.8.-0+/*)*(')/071,*-0899474427;789678**(,))0'432,11)8-;44,%***0032;--*8-5-44679;61-/3-'('**'*)-34<67:443-+)'++;<:-638-+&,*20*1/5*+1()/00/0.08,/675170128793.1/.&,*,7<81+++++..-*+,-*7,/8658/:712.3/.0,/,4),2889<::8701-,,16253**.196766<021014.13<9<9341+'(,)'/**,%-))22.32&43.6556%'4+,8-.3-+.1/42061420+4:,1/063-51')+1),*++-0/23.1---,12*/180/+0737:;54:800./04-,./6;8023317-+,+,,-02%/67-652'',+-00-67;85;543440462)))*-(+-24977-.-**-'-/616875$%+5*459;797(1'&$,-6++,8281/0111.2*&,-/57746:4803/--2'&-+-/3.-(-(),./89633324+0*)(,;3-1+7565957;87:1/*,2()$%%'**07+87++3/-/-/81/(,*&&)',1)*-5,%()')(,-+,+(&$-(/5/76'50-/23705625,/)(+/940200040---1341-61,,,3-.1335:753031397671
@2e5992a5-8295-4c5a-a083-3d352739f03b ch=10 read=34830 start_time=2019-12-13T07:02:35Z barcode=BC01 runid=2c9cf7bc05858273f10e7d7ec552fc0bd742dc3e
CCTTGTTACGACTTCACCCCAATCGCTGACCTACCTTCGGCCGCTGCCTCGCTGCGAGTTAGCTCACGGACTTCGGGTATTGCCAACTCTCATGGTGTGACGGGCGGTGTGTACAAGACCGGGAACGTATTCACCGCGACATTCTGATTCGCGTTACTAGTAACTCCAGCTTCGTAGGCGAGGTTCAGCCACCACAATCCGAACTGAGACTGGTTTTAAAGTTTGGCTCCACCTCACGGTATTGCATCTCTCTGTACCAGCCATTGTAGCACGTGTGTAGCCCTACATAAGGGGCATGATGATTTGACGTCATCCCTACCTTCCTCTGGTTAGCAGGCAGTCTCGCTAAGTCCTCAGCAATATTAACTAACGACAGGGTTGCGCTCGTTGCGGGACTTAACCCAGCATCTCACGACACGAGCTGGCGACAACATGCACCACCTGTCACCTTGTCCCCGAAGGGATTTCCTCGATTAGAGTAATGCAGGGATGTCAAGTGTGGTAAGGTTCTTTGCGTTGCTTCGGAATTAAACCACATGTCCGCTACTTGTGCGGGTCCCCGTCAATTCCTTTGAGTTTTAATCTTGCGACCGTACTCCCCAGGCGAAATGCTTAATGCGTTAGCGGCGGCACGGTGGTGGAAACCCCACGCCTAGTATTCATCGTTTACGGCGTGGACTACCAGGGTATCTAATCCTGTTTGCTCCCCGCTTTCGAGCCTCAGCGTCAGTTGATCGAGAGTCGCCTTCGCCACTGGTGTTCTTCTAATCTACGCATTTCACCGCTACACTAGAATTCCCTCTCCTCTCCTGCACTCTGAATAACCAGTTTGGAATGCGCGCCCAGTTGAGCGGGTATTTCACATCCCGCCAATCATCCGCCTACGCTCCTTTACGCCCAGTAAATCGGATAACGCTCCACCTACGTATTACCGCGGCTGCTGGCGCGTTAACCGTGGCTTCCTCATAATTTGCCGTCATTATCTTCCCCAAAGACAGAGCTTTTACGATCGAAAACCTTCATCACTCACGCGGCGTTGCTGCATCGGGTTTCCCCATTGTGCCATATTCCCCGCAACGCATCTGGGAAC
+
.*0*&*,%**'-195.324*--,-()**,/:,1/5.5,1/4/,-2.333*'%&)1-%().+221.(()648924*++)./:12:/3+**+,245:7488993657593/-**--03./71':649549/56648<,/14437866899:84.+(,&)('$).2/.5*')15990-**,*/))(18+'-5-%%&$%,3/0'&'+-.-/-13:9)/-,(094,/7.)&&%*('-:5835022,0.,-01234426661460015/6:-,,,+,/2/.0+(*)-0.')+.*0).74-,)*)/1/32:.*(+*-059)-)$%,,+0-../,-'/&*'.)*2768-+(,*-1*''(-)(**%0+9+(*/,,*,.2/1.3&'+-+80534311,4,-+82.('&4*11)+%*,,-90+--.202*&('(-*.00-/&+*-*,)2615:2680/0,--*+.11+*++,)'$-/,.3)+,*1)+*+)%-22/.')032;9:4/../03'-))++-23329-**--7)+)*)('''*'.43671/*.&+,0.-..++**+14098//67/)*/1&)*452;72102;<.32---0(.,*(-'(%+*,..+)23+,07/1',0-//332314+,-.755,+(()-%&&+)%*+),291$'&)*--./23:3232/26/)1.934495.,,,27-95221143/1124222;--2407,(')*./.-,./*+/).1/24',-(&(()')((,/1135174598&***+2/19/4++'&%'(&%*06259-+,5-35421-/3,+*/,-1-)(,+,0.01:946806531($210,27.84:61//.,+)((%()'(,,3)*)/&-.221:9/+)+-;2/$%$*:132850*+*+**()).))01*/0.42++04:501+715576350/+*173352201.--,*,.5131204'&%#%%$&#+++/,--/,-+-.%*%(+(&$13387/391114021,&)--)-*3-1330;9,*2..,)%,..,2323//17)+.116237;999<99888548(31-9377:7--:-/*&&((*3.4990)+(,)'($'*+'4)+%(
@d76c9d1a-7cf3-48d8-8018-7e83ab784680 ch=218 read=101865 start_time=2019-12-13T07:02:56Z barcode=BC01 runid=2c9cf7bc05858273f10e7d7ec552fc0bd742dc3e
CTCCTACGGGAGGCAGCAGTAGGAATTTTTCGGCAATGGGGAAACCCTGACCGAGAGCAACGCCGCGTGAAGGGAAGAAGGTTTTCGGATTGTAAACTTCTGTTATAAAGGAAGAACGGCGGCTGAAATGGTAGCCAGGTGACGGTACTTTATTAAGCCACGGCTAACTACGTGCCAGCAGCCGCGGTAATACGTAGGTGGCAAGCGTTATCCCGGAATTATTGGGCGTAAAGAGGGCAGGCGGCAGCAAGGGTCTGTGGTGTTGAAAGCCACCAGGCTTAACTTCAGTAAGCCACCATAGAAACCAGGCGGCTAGAGTGCAGGAGAGGATCGTGGAATTCCATGTGTAGCGGTGAAATGCGTAGTATATGGAGGAACACCAGTGGCGAAGGCGACGATCTGGCCTGCAACTGACGCTCAGTCAGCGTGGGGGGGGCAAATGGGATTAAGATACCCCTGGTAGTCCACGCCGTAAACGATGAGTACTAAGTGTTGGATGTCAGTTCAGTGCTGCAGTTAACGCAATAATTACTCCGCCTGAGTAGTACGTTCGCAAGAATGAAACTCGAAGGAATTGACGGGGCCCACACAAGCGGTGGAGCATGTGGTTTAATTCGAAGCAACGCGAAGAACCTTACCGAATATTGACTACTCATAAAGGCTCAGAGATGGAGAATGGCTATATGAGATACAGGTGGTGCATGGTTGTCGTCAGCTCGTGTCGTGAATGTTGGGTTAAGATCCCGCAACAGGCGCAACCCTTATCGTTAGTTACCATCATTAGGTTGGGGACTCTGGCAGAGACTGCCAGTGACAAGCTGGAGGAAGGCGGGGATGACGTCAATCATCATGCCCCTTATGACCTGGAGCTACACACGTGCTACAATGGATGGTGCAGAGAGCGAAGCCGCGAGGTGAAGCAAAACCCATAAAACCATTCTCAGTTCCGGATTGTAGTCTGCAGCTCGACTACATGAGAAGTTGGAATCGCTATTAATCGCGAATCAGCATGTCGCGGTGAATACGTTCTCGGGCCTTGTACACACCGCCCGTCACACCACGAGAGTTATTAACACCCAGAAGCCGGTGGCCTAACCGCAGGAAGGAACTGTCTAAGGTGGGATTGATGATTGGGGTGAAGTCGTAACAAAGGTAACCGG
+
',/4--/-88..30.+1'*++*+(-/9;:1-5<6588861((-*4:-,,,330,(')-245/12-+,.,,).))+2**)(--986-08+1-).--.01857042//4;*2,45).45,80/+*)*)/5,-2..+/(%&*)+,*(%'((*20*/.70+,,)).,,,2825565768;625/0170160-8./-4213)7-3.-()'(*-32/1)%&,$#('&*-19886786+*&40-),8:95;-',+0,05943134.+2*(.+(((),*&*&'-*'(*0+(,/.,3489&/.**++--.3932:33:7+-,'$&%,/10+32,.*392840+/4,/+9,-)--1//&3,1,++&,.')711(&(*--128/19/877:;1634&$&)'1,44::///.,6.6/6//.5-334000-.+00)'&'*4;:9452.--2;7/+13,1,/*),32;31)+%-434585-/018224:7.+&*+*.0(/--23750:191987-'&'1;64:77599.0163647/7.--'1)*+222*.52-%$$%236678;94844--511174+/3-,/-,/0/407/-/.+.4,%+(,.7464:::,+++32/),25;;28493,3-,,:5967422)&*.)+),16%&()$3,*+*.(++/-.1:/.8325''(+,::/,*'(.,81104-/210422442922::9899749;334367//00148557470(+,+0:-2.511''%*3/'''*'++.46&4223;.//..42090/-;//9798-4/*-'3''57.17975174,*((+.6578*0/00783-./30,1)+,,/0+795377110/-10)/:;9487978,)612179;88.)+,1/0//(+/03;9896<66:9762,/3,+((%)))--,3:9:1,10.-/3).0::-37,),-7;56:77.-,/%-(1-)4+','%'3241+'-&&+.3.1150/-/,()(+),708085601,+*,+-.17761:22*,,017787811334;96968;6482001/5-)++,+,,08/49//2//0/2/,-*)(((3,,'./3/+43+%'1,0499:::912..40)%&&)%0+,,(**+456743-1.1:4,6+**++*0,./+&)(+-+*,%&&*)/7*26.4/6058
@b140c73a-97b9-4b95-aaa5-fd60bebe9eff ch=325 read=64014 start_time=2019-12-13T07:02:51Z barcode=BC01 runid=2c9cf7bc05858273f10e7d7ec552fc0bd742dc3e
CTCCTGGGAGGCAGCAGTATGAGGAATTTTTTCGGCAATGGGGAAACCTGACCGAGCAACGCCGCGTGAAGGAAGAAGGTTTTCCGGATTGTAAACTTCTGTTATAAGAACGGCTACAGGAAATGGTAGCCGAGTGACGACACTTTATTAGAAAGCCACGGCTAACTACGTGCCAGCAGCCGCGGTAATACGTAAGGTGGCAAGCGTTATCAGGTGTGGGCGTAAAGAGGGCAGGCAGCAAGGGTCTGTGGTGAAAGCCTGAAGCTTAACTTCCAGTAAGCCATAGAAACCAGGCAGCTAGAGTGCAGGGAGGATCGTGGAATTCCGTAATGTAGCGGTGAAATGCGTAGATATGGAGGAGGAACACCAGTGGCGAAGGCGACGATCTGGCCTGCAACTGACGCTCGGTCGAAAGCGTGGGGAGCAAATAGAGGATTAGATACCTAGTAGTCCACGCCGTAAACGATAGTGCACTAAGTGTTGGGTGAAGTTCAGTGCTGCAGTTAACGCAATATAAGTACTCCGCCTGAGTGTACGTTCGCAGAATGAAACTCAAAGATTGACGGGGGCCCGCACAAGCGGTGGAGCATGGTTTTAATTCGAAGCAACGCGAAGAACCTTACCAGGTCTTGACATACTCATAAAAAAGGCTCCAGAGATGGAGATAGCTATATGAATACGGGTGGTGCATGGCTGTCGTCAGCTCGTGTCGTGAGATGTTGGGTTAAGTCCCGCAACGAGCGCAACCGCCTGGTAGTTACCATCATTAAGTTGGGGACTCTGCTTGAGACTGCCAGTGACAAGCTGGAGGAAGGCGGGATGACGTCAATCATGCCCCTTATGACCTGGGCTACGTGCTACAATGGATGGTGCGGGAAGCGAAGCCGCGAGTGAAGCAAAACCCATAAAACCATTCTCGAGTTCGGATTATAGTCTGCAACTCGACTACATGAAGTTGGAATCGCTAGTAATCGCGAATCAGCATGTCGCGGTGAATACGTTCTGGGCGCTTGCCCATCACACCACGAGAGTTGATGCTTACCCGAAGCCGGTGGCCCCTGGCCGCAAAGGAAAGGAGCTGTCTAAGGTGGGATTGATGATTGGGGTGAAGTCGTAACAAGGTAACCG
+
/121-,2*'*+(3,4*-/-*((0../30728-98;:6<53,*)%**(()*.-40/.126769;:;9:9552./)(+*)-+9880*/--3//04:74.5+-%))&'-0(&+('-++-.))&0++.9870018*%*++++'&&$''0-+7..&++--14--/.-.25210001:973241258384:7491.0216'2),354./0331:112'/2/+1-:776,:1+')-./+)))'&(,)'1701--()*0-00/7/3;:.--''&'.+.102('+75433/,,++1/,,1-/40/0.0++)++98072*'-+)976:90101004()++--91100755/04-./;:84210135-/+(--)*(%*)-/109/+./(.8699/./001:1;1774101123.//0$,,4),//).3406;1*,//9.**'(&-%0+./9864:(*+67665+)*+-2139;49//0+)*'(%*+611.,/1/4/&%)*(+23012:978801/515267+:*('-..3-/01.+,,)'&$%%''86683.-0,-641(81,/1,3*().8/5716;3./9/-0/3*)&(-01/2).-.13//;;007596-10-/0+1-((++&..,)).+290.2///73+,'''+-.3349853-.352:)(*)*,785330,*/0114/..+,3,6'41169:7444-9.//997781346656688/.)&&//40:0854455+*3/)'./370.-/164/1.+.401+.*,-91/1,+,12835.110594..3/.&&(+,,1255454%122..65)/0141/)+++/,,05--/00.-+*'(+88,941+,400.4742155/(*0/3575,57:7763687999&7/'-++.,5).1//+)'$&)++/-;;/1;)&(+7991:56;663**+1:807*/1+-((47767-/*)+026767*+,00.8.&&&.121//)&+*3/2+/41913'#&((+.1/429455:87:637.,&))'&%$%%'))'--12025,,+*))-./,()%()+(20*)//-5,(+-/140))/)205.628)-,03)&*'+,0688225*2-/6.,..)*+,+06+02,),1/..*'%&(/35(4*.497+
@64e7bd6d-8f0c-4e4b-86aa-b9a96531e7e0 ch=509 read=123964 start_time=2019-12-13T07:02:55Z barcode=BC01 runid=2c9cf7bc05858273f10e7d7ec552fc0bd742dc3e
CTCCTACGGGAGGCAGCAGTGAGATATTGCACAATGGAAACCTTGATGCAGCAACGCCGCGTGGTGATGAAGGTTTTCGGATCGTAAAGCTCTGTCTTTAGGGAAGACAATGACGGTGCAGGAGGAATACGGCTAACTACGTGCCAGCAGCCGCGGTAATGCAGTAAGGTGGCGAGCGTTATCCGGATTTACTGGGCGTAAAGGGCGGATGATTAAGTGGGATGTGAAATACCCGGGCTCAACTTGGGTGCTGCATTCAAACTGAACATCTAGAGTGCAGGAGAGGAGAGTGGAATTCCTAGTGTAGCGGTGAAATGCGTAGAGATTAGGAAGAACACCAGTGGCGAAGGCGACTCTGGACTGTAACTGACGCTGAGGCTCCGAAAGCCCGGTAAAAGAGGAGCAAACAGAAGTTAGATACCCTGTTAGTCACGCCGTAAACGATGAATACTAGGTGTGGGGTTTCAACACCTCCGTGCCGCCGCTAACGCATTAAGTATTCCGCCTGGGAATTGCGGTCGCAAGATAAGAGCTCAAGGGTGACGGGACCCGCACAAGTAGCGGAGCATGTGTTAATTCGAAGCAGCGCGAAGAACCTTACCTACACTTGACATCACTTGCATTACTCTTAATCGAAATCCTTCGGGGACAAGGTGACAGGTGGTGCATGGTTGTCGTCAGCTCGTGTCGTGAGATGTTGAGTTAGAATCCCGCAACGAGCGCAACCCTTGTCGTTAGTTACTACCATTAAGTTGGGGACTCTGGCGGACTGCCTGGAGTTAACCAGGAGGAAGGTGGGGATGACGTCAAATCATCATACTTATGTGTAGGAGGGCTACACGTGCTACAATGGCTGGTACAGAGATGCAATACCGTGAGGTGGAGCCGACTTAAAGCCAGTCTCGAGTTCAGTTGTAGTCTGCAACTCGACTACATGAAGTTGGAATCGCTAGTAATCACGAATCAGCATGTCACTTGGTGACACGTTCTCGGGCCTTGTACACACCGCCCGTCACACCACGAGAGTTGATAACACCCGGAAGCCGGTGGCCTAGCCGCAAGGAAAGGAGCTGTCTAAGGTGGGATTGATGATTGGGGGGGTGAAATCGTAACAAGGTAACGG
+
-223336/43,.0//6-'()(%)'',:33373330/).4/-1,+)%)&-34646.,,1*-/.+.))+./55431641./;330/,36/+,-/0/054:8)1.(+4,-&**(&','10(0,)/,0(('#%(,--.051625.4*2350,+*.+).'.+/,+(.&'()&3(+5740012.9/../*+,*27.*-+,34105095'1,***)10,3.4-03/7698882.27-)1+&)16118//+.,(143466890864)3344,%0-/20//,,--1845-+/&(,'(%(++,4+6)7,+)453--.-5766&-,'&('),%'(*-0,.65**'&&-69253261.-2+10487,++*22567779632/,%&&(+,-+,,(',-)&'&'&'*+0-(&&0-(*-1:15((.)),41.03.494.,0/'-./%((-0-.8:1*--.,//--02.-/,.5-65*&&%'+%*+/32541469;689'(+673))+.3562678:4227;7.2()',(%-*/68-//.--/(.&*'*/216(4-+.+0)*/(+;4../41.++)+,++((*&0*,)'+.01:2*++(+1'0-*.081275+'&'**%%*(-,9.12352&(.(,..3.,++*-0/2280+.7)*8*44059416,,,2,/19)-,-02/1268'-70**4+,2/57722322778874230*4*&-0:1&&%(26)(.186+-(+--3-1:.+-,/:.:.,,04),-18;43535.-:/86)/667++()(++..19;:83')4+-'2-054+(**,1244::669664/+/6<91105404*)#%&(/0/,'01))-/-00-+,+.8843113/.0-),/015-,).+99:0;0-08510)1)+*.(%&%%+'''446)2..04943*,*+65)3-6/117999:9747763-31-/0/+-/)..6.7978667022/2//'--)0+0*,-.3657./+0+0)*'%*/+.355757995362222.,&+1.7:857512./-*,))(&)5;223479*:7((()*&((-,0:-7*(&')%')+0+1/8(-(%*0134521*2-5491*0(()20052546::2-.&.)()+3-167,.,3-172*-
