# Supplementary material for: De novo species identification using 16S rRNA gene nanopore sequencing
Source: PeerJ. 2020 Oct 21;8:e10029. doi: 10.7717/peerj.10029 (PMC7585375; doi:10.7717/peerj.10029)
Supplement: Supplemental Information 2 — Contains raw reads. [file peerj-08-10029-s002.zip › pass_fastq_runid_2c9cf7bc05858273f10e7d7ec552fc0bd742dc3e_25.fastq]

@c9b59607-0410-441c-bf57-4477414f499f ch=389 read=18032 start_time=2019-12-12T19:49:58Z barcode=BC01 runid=2c9cf7bc05858273f10e7d7ec552fc0bd742dc3e
CTTGCTCCTACAGAGGCAGCAGTGGGGAATATTGCACAATGGGCGCAAGCCTGATGCTGCAGCCATGCCGCGTGTATGAAGAAGGCCTTCGGGTTGTAAAAGTACTTTCAGCGGGGAGAGGGAGTAAAGTTAATACCTTTGCTCATTGACGTTACCCGCAGAAGAAGCTTTCAGCTAACTCCGTGCCAGCAGCCGCGGTAATACGGAGGGTGCAAGCGTTAATCGGAATTACTGGGCGTAAAGCACGCAGGCAGTTTGTTAAGTCAGATGTGAAATCCCGGGCTCAACCTGGGAACTGCATCTGATACTGGCAAGCTTGAGTCTCGTAGGGGTAGAATTCCAGGTGTAGCGGTGAAATGCGTAGAGATCTGGAGGAATACCGGTGAAGGCGGCCCCCCCTGGACGAACTGACGCTCAGGTGCAGCGTGGGGAGCAAACAGAGTTAGATACCTGGTAGTCACGCCCAAACGATGTCGACTTGGAGGTTGTGCCCTGAGGCGTGGCTTCCGGAGCTAGCGTTAAGTCGACCGCCTGGGAAGTGCGGCCGCAAGGTTAAAACTCAAATGAATTGACGGGGGCCCGCACAAGCGGTGGAGCATATGGTTTGAATTCAGTACGCGCGAAGGGCATACCTGAATCTTGACATCCACAGAACTTTCCAGAGATGGATTGGTGCCTTCGGGAACTGTGAGACAGGTGCTGCATGGCTGTCGTCAGCTCGTGTTGTGAAATGACGGGTTAAGTCCGCGACGAGCTAGCCTTATCCTTTGTTGCCAGCGGTCGGCCGGGAACTCAAAGAGACTGCCAGTGATAAACTGGAGGAAGGTGGGGATGACGTCAAGTCATCATGGCCCGCTACGACCAGGGCTACACACGTGCTACAATGGCGCCACAAAGAGCATTACTCGCGAGCAAGCGGACCTCATAAAGTGCGTCGTAGTCGGATTGGAGTCTGCAACTCGACTCCATGAAGTCGGAATCGCTAGTAACCGTGGATCAGAATGCCACATTGAATACGTTCGGGCCTTGTACACACCGCCCGTCACACCGTAGGGTGGGTTGCAAAAGAAGTAGAGTAGCTTAACCTTCGGGAGGGCGCTTACCGCTGTGATTCATGACGCTGGGGTGAAGTCGTAACAAGGTAACCGG
+
*-*()-30.,/*+)5-5315225./1(+.+%0&%&&(-0.02)('+4:38<87781/-'+-'1727482+++,1664201*+*,-696/5.643:02788+&+))+;/,)-,(150(*&'*($&'/0*),,2+-.01*/0./56&0)/$/&)6-0;2//-*+*'+,&%%%&*)'*,042454041))*,-0140,.'+,,6//05/-0+&)'),/)/010*/,,(1*-040789855..--&''(+*+%*374.8;/+3127169/243+../5/*18+,-()+8.60946:7161200044...//:9/9/.1('&',)+,.1304*-,5-)1%3)564--5444-,,,062-+24*-242-,-,,.21:1-4/-;4114.30,'')0--6..24:64-1:21)&+*&*'0.32686979+*(),5+35.+./08-4%''(,0+,0*(-.')6;8864,-,.+()*'++*+++53//-/01,-.+1.0364*&().//')1/'$$')06./0+,(+(,3/0,12.-26549323+*($'&-)632-016.5+3-;9-486::;/-.0615451'393-6/*+)-.../0346:*///6668:68-'-+-1,&+*+.()+,++,)&%/')(('(*&&,*,0..17771,--.51.,3.-,-/&()+,2)-+-&%#7.181'595---&,--101/4810,)(*+-/222;;:2760/112,)*-/,'(**%&&$%'+,1:541441-.1/.+*&%$&$.//83460481/5845:4030821/(40$+-,,.98280*'.+22,3-(,,,8873(1480-2,-404-147.42789867873699;:371,3:+'+*)))-292598763/*)%(*0//,(),1-294/2)(**5(%(%'&'&$'(*0210-.56*/.866:88676;83478689293107)0*2/10//225::6455665777:45-2))())./++*)*+&((-6293789869.+,-)(3/(),.5/.00+/,145%*,1.,+''(*+0/2:63<8.0411006&,%+,)*'.,/8/0.81(%)(%&%%%%'-*+,+3-272;61;6238142619128*.2-1.//9/780,,'(,,,1++-54332*/.746:.937;8874
@89b1a0e2-1859-40c5-9eb0-6a0d407f03e4 ch=330 read=16841 start_time=2019-12-12T19:49:55Z barcode=BC01 runid=2c9cf7bc05858273f10e7d7ec552fc0bd742dc3e
CCGGTTTACCTTGTTGCGACTTCACCCCAGTCATGAATCACAAAGTGGTAAGCGCCCTCCCGAAGAGTTAAGCTACCTACTTCTTTTGCAACCACTCCCATGGTGTGACGGGCGGGTGTGTACAAAGGCCCGGGAACGTATTCACCGTGGCATTCTGATCACGATTACTGATTCAGGCTTCATGGAGTCGAGTTGCAGACTCAATCCGGACTGACGCGCTATGAGGTCCGCTTGCTCTCGCGAGTCGCTTCTCTTTGTATGCGCCATTGTAGCACGTCGTGTAGCCCTGGTCGTAAGAGACCGTGATGACTTGACGTCATCCCCACCTTCCCTCCAGTTTATCACTGGCAGTCTCCTTTGAGTTCCCGGCCGGACTGCTGGCAACAAAGGATAAGGAGTTGCGCTCGTTGCGGGACTTAACCCAACATTTCACAGCACGAGCTGACGGCAGCCATGCGGCACCTGTCTCACAGTTCGAAGACGCCATCCATCTCTGGAAAGTTCTGTGGATGTCAAGACCAGGTAAGGTTCTTCGCGTTGCATCGAATTAAACCACATGCTCCACCGCTTGTGCGGGCCCGTCAATTCATTTGAGTTTTAGCAGCGGCCGTACTCCCCAACATCAGAGCAGCGATTGGCTCCGGAAGCTACGCCTCAAGGGCACAACCTCAAGTCGACATCGTTTGGCGTGGACTACCAGGGTATCTAATCCTGTTTGCTCCCCGCTTTCGCACCTGAGCGTCAGTCTTCGTCAGGGGCCGCCTTCGCCACCATTCCTCAGATCTCTACGCATTTCACCGCTACGCAAGATTCCTACCCCTCTACGAGACTCAAGCTTGCCAGTATCAGATGCAGTTCCCCGGAACAGGCCCGAAGTTTCATCTGACCAACAAACCGCCTGCGTGCGCTTTACGCCCAGTAATTCTGATTAACGCTTGCCTCCGTATTACCGCGGCTGCTGTGGCACGGAGTTAGCCGGTGCTTCTTCTGCGGGTAACGTCAATGGAAGAGTATTAACTTTACTCAACTTCCTCCCGCTGAAGTACTTTACAGCCCGAAGGCCTTCTTCATACACGCGGCATGGCTGCATCAGGCTTGCGCCCATTGTGCAATATTCCCCACTGCTTTTGCCTCCCGTAGGAG
+
741629)15:09--4&-/158;721683,/486:949852444-,-.501-++*./&&/(((+1,(,.316.3237;543875194*+.--/5%&',55.,0999888:79851/*+++()*,39+.:.7/-653888987:435:588<817;12554.())*/-+(*-.152%'-//4.(-..++,-**..201.188793;760531,)*,/31((1'*,-/2)0,+*./,.8655)**%**-+01/+-*.8/-21/./04:75:/,'-,+-/)'$(%$%(+01.,/00-2-))$+%/0'****)**-.,,/0679.;47.+.5262:,)/*,-8;:122/4112..19977('0''(00843.+/1609-,$&(3.945799:+4/:838-2',,0+7(**86560..543//1-(+(',30,-6+))++%000013.4114579546;6;(0'2.+/41330.1/1)/23+(+.*&*&0-+0584787556627003202-.521936667789;/4.0+--60<::;:6873922007&%-0,;9070-,,4124/)&-'&&''*,-2+-'-(&$,-244631590,+/.;</+%+$%%&%''-./3+767)+&'()'%%%$%%&''&.''*.-0***%$&*(*-0446710'.'+#%()'.-1*/,02505147328-*-0368;165578*85204542272430/41.$'*212)()19400/)07373586::48990.-)+4():;4884685<9,3*$,&*)0*4/0,,.001:94746.6;-))-+&'-%)$')*&(2+2'*(8:84-21-1'%0(-//)&%(*104;+66649*,-544244.:60('.$%&(-62:-+-10-:,-266***)',/88;98;121)()))21-'30)#1'(''').28898.--100530-1.)66*-4'/),.+.0+)+++-6672(*,+)/+1')+6012:/:8111;1:<:67822*,-533471620',(&&%*+((1(),3-$%&-&'(+40(1010*.0-23(*&-163+./*.1(')/*/003;33<867/1,/,,06141610-.)-/9)&&,*5.///80(+,'(%(),//171788*,-,*2+/'&-8,:;*+;48(((
@21a695e7-f897-4f7b-8081-9d446dce97e7 ch=350 read=18402 start_time=2019-12-12T19:49:53Z barcode=BC01 runid=2c9cf7bc05858273f10e7d7ec552fc0bd742dc3e
CTCCTACGGGAGGCAGCAGTGGGGAATGTGCACAATGGGCGCAAACCCGATGCAACCATGCCGCGTGTATGAAGAAGGCCTTCGGGTTGTAAAGTACTTTCAGCGGGAGGAAGGGAGTAAAGTTAATACCTTTGCTCATTGACGTTACCCGCAGAAGAAGCACCGGCTATCCGTGCCAGCAGCCCGCGGTAATACGGAGGTGCAAGCGTTAATCAGATTACTGGGCGTAAAGCGCGCACGCAGGCGGTTTATTCAGAAGTCAGATGTGATCCCCAGGCTCAACCTGAGACTGCATCTGATACTGGCAAGCGGAGTCTCGTAGGGGTAGAATTCCAGGTGTAGCGGTGAAATGCGTAGAGATCTGGGAGGAATACCGGTGAAGGCGGCCCCTGGACAGACTGACGCTCAGGTGTGAAAGCGTGGGAGCAAACAGGATTAGATACCCTGGTAGTCACGCCGTAAACGATGTCGACTTGGAGGTTGTGCCCTTGACGTGGCTTCCGGAGCTAACGCGTTAAGTCGACCGCCTGGGAATTACGACCGCAAGGTTGAAACTCAAAGGAATTGACGGGGGGCCGCACAAGCGGTGGAGCATGTGGTTTAATTCGAAGCAACGCGAAGAACCTTACCAGGTCTTGACATACTCATAAAGGCTCCAGGATGGAGATGGCTATATGAGATACAGGTGGTGCATGGTTGTCGTCGGCTCGTGTCGTGAGATGTTGGGTTAAGTCACAACAGGCGCAACCCTTATCGTTAGCCATCATTAAGTTGGGGACTCTGGCGGGACTGCCAGTGACAAGCTGGAGGAAGGCGGGATGACGTCAAATCATCATACCCCTTATGACCTGGGCTACACGTGCTACAATGGATGGTGCAGAGGGAAGCGAAGCCGCGAGGTGAAGCAAACCCATAAACCATTCTCAGTTCCGGATTGTAGTCTGCAACTCGACTACATGAGGTTGGAGATCGCTAGTAATCGCGAATCAGCATGTCGCAGTGAATACGTTCTCGGGCCCTTGTACACACCGCCCGTCACACCACGAGTTGATAACACCCGAAGCCGGTGGCCTAACCGCAGGAAGGAGCTGTCTAAGGTGGGGATTGATGATTGGGGTGGGGAAGTCGTAACAAGGTAACCGG
+
+/0))*-.99223-,-/%.0,*-&,*+%0(*)-/96.56.),'(*++)))+///(102539900//.22225.+--+*190-8*6423'//5)&+()++--*-.08-)-.+.+50&((/<4+..4/424-/-)(+,-3697382:335;3//,+/+'+,')/6930.-)'-+/4559122/067(*-3--.0,),-4,-/+03:8631090:/1&%(*,014:8566639,+,,0'+'/)1-.20/44;:,2,+)#&())-(--4/+%--002(%032-8-02,)(&'/0112223.----8,9++*+$&&'&&(-)+13-5*5*44.1//./+*4:65--..8974)-3*,278.--,-9988;*(3.+6459141.-2-2.2,-.;70*-565&)*+)*+,.0/33494545.4-*)51-44,/14:'/*,,&4*,+87(7:,,2723236+.24:889<73100'*-.//,0'*),//5/236;-./-,,,)+))/2.).,,.212:410-2080/1300;9789104-'&'%&)3257350,1005+*31+-;9/).*./327394,/78.35**/215256968,*++'0*)+08:/7/31/+,3,/.(2.2--3,))27/:0015+3-43:545641223112:4*401;,*+*))-.)(/-*841-,)''(+'+%('0-/1532102'02:./055403.)037887785724631:086473-())(*54,)+-,.+/+185/70,)%)+*)+/1357173;-3116812897+***)/,/887971222385.---83+),*-+2,,8:,875789:8;93339857%572*1:661249-00*)*),')--/18798;88:88611676/+*.*+2,,))0)14))+*.*.+(/&'/7149.&,-54.449;./926819&6*0/3,*')*..325.113246:8:9951793<58,',.4..//+,22230230802.256666614%,.47;9/52180.0+/,1($(''+13'0/2;65<21361/./-*.-1-2+%&-*4+..3*(*,*/6194617.+3,7.504+/)-&)())++43019*4+/02,,-,+--../5/33++,/)'%%((3399787/+(%%#')(/
@2c0287a4-77e2-460e-9188-687bbb0b6a31 ch=252 read=23994 start_time=2019-12-12T19:49:54Z barcode=BC01 runid=2c9cf7bc05858273f10e7d7ec552fc0bd742dc3e
CGGGAGGCAGCAGTGGGAATATTGCACAATGGGAAACCCTGATGCAACGCCGCGTGGTGATGAAAGGTTTTCGGACAAAGCTCTGTCTTTGGGAAGATAATGACCGGTACCCAAGGAGGAAGCCACGGCTAACTACGTGCCAGCAGCCGCGGTAATACGTAGTGGCGAGCGTTATCCGGATTTACTGGGCATAAAGGGCGTAGGCGGATGATTAAGTGGGATGTAAATACCCAGGCTCAACTTGGGTGCTGCATTCCAAACTGGTTATCTAGAGTGCAGGAGGAGAGTGGAATTCCCTAGTGTAGCGGTGAAATGCGTAAGTTAGGAAGAACACCAGTGGCGAAGGCGACTCTCTGGACTGTAACTGACGCTGAGGGCTCGAAAGCGTGGGGGGGGCAAACAGGGATTAGATACCCTGGTCCCGCCGTAAACGATGAATGCAGGTGTGGGGACAACACCTCCGTGCCGCCATGAAGTGAGTATTCGCCTGGGGAGTACGGTCACCAAGATTAAAACTCAAAGGAATTGACGGGGACCCGCACAGAGTAGCCCGGAGCATGTGGTTTAATTCGAAGCAGCGCGAAGAACCTTACCTACACTTGACATCCCTTGCGTCTACTCTTAATCAATCCCTTCGGGACAAAGGTGACAGGTGGTGCATGGTTTATCGTCGCTCGTGTCATTGAGATGTTGAGTTAAGTCCCGCAACAGAGGCACAACCCTTGTCGTTAGATTACTACCATTAAGTTGAGGACTCTGGCAGACTGCCTGGGTTAACCAGGAGGGAAGGTGGGGATGACGATCAAATCGCCCCTTATGTGTAGGGGCTACACACGTGCTACAATGGCTGGTACAGAGATACCGCGGTGGAGCCAAACTTTAAAACCAGTCTCAGTTCGGATTGTAGGCTGAAACTCGCCTACATGAAGCTGGAGTTACTAGTAATCGCGAATCAGAATGTCGCGGTGAATGCATTCCCGGGTCTTGTACACACCGCCAATCACACCATGAGAGTTGGCAATACCCGAAGTCCGTGAGGCTAGCCGCAAGGAGGCAGCGGCCGAAGGTCAGCGGTGGGGTGAGAATCCGTAACTGGTAACCGG
+
,&1/)+/,-11/06./.'*&+)1+*)*-//20('-*-8,*,,1),+),249,+./2**+,.01:'6+096/1.9+(),')*,2227167,%'%(++-/212.+,)..2/110,,..)/)(.,.713.90008662534.210--*+.1)+&,).8-,,./(*&)11..233462/2)*,/196001+0/+%)+0,)++,-461;6664032/427)4*0850-(*.7-0180-.414/4.)*((.0444132,1243.1,238:2:11000-+-.0616,*0*)+%(*-+0*/)0.(('.710-.+,**+*5,**1100(&*/'/15656;9978-650/+,,/+.,*,,--.(,29141(('-(*.++*(*+'*7731:(*,)(*-./(+,,3+-/0:)2))))%9)+*.,2/6*,))..0-)1,0043..*,/0.6($&$&11-+14,&$%'*+)+2.33.-/38638))$((&'%(%)./16(-487:6*%'))*.:84%2(,(*.113013+)+01.1.,--,/0.,+751891+**-+&&&(+,0*,,-),-2222467:6.8.62+*+'**++%(&(20275.,*-495571,,0-/0218/*,-**&''%%'((0.10/,&+();6/810-,,,47(+''(-.'*&'*4732-/',030*.0576,-/178768).+'*)//.5.-$**,/,'+45*%4((+''%%('%'*)16/*1+./*3+*)+./-.+,.5.-31&,-+**2-4342-*1-(*&*,+/:-/6,0/,+-/03.*.1,.3,2/.87(33345.*.-))&''),02*-93211''&)21./25410-/.32587516//41115(''$&((*-(*812/714/,,+50;9303..59818789-+,)*8;8(3%1)(%&(*)((+6,/884886.../.7211962'%-5.++&,+//././)).+,-4285531.02866585%1(.5031*35210932/,++'+726,*-*,/100637.,+*)2-2,.-3/)/7)((*).34-10+),,+)&+,.1/.--'++*)-,%.)+)+$*(&'..0.14./*''''$'&)..--.&%+%+*-788),
@89e810b5-b1cf-44cc-9513-065c08e180e5 ch=228 read=21847 start_time=2019-12-12T19:50:05Z barcode=BC01 runid=2c9cf7bc05858273f10e7d7ec552fc0bd742dc3e
CCGATTTACCTTATTTACGGCTTCACCCCAGTCATGAATCCACAGAAGTGGTAAGCGCCCTCCCGAAGGTTAAGCTACTGCCCGGTATTTTTCTTTTGCAGCCCACTCCCATGGTGTGACGGGCGGTGTGTACAAGGCCGGGAACGTATTCACCGTGGCATTCCTGATCCACGATTACTAGCGATTCCGACTTCATGGAGTCGAGTTGCAGACTCCAATCCGGACTACGACACTTACTTATGAGGTCCGCTTGCTCTCACTTGAGTCGCTTCTCTTTGTATGCGCCATTTGTAGCACGTGTGTAGCCCTGGTCATGGGGCCATGATGACTTGACGTCATCCCACCTTCCTCAGTTTATCACTGGCGAAGTCTCCTTTGAGTTCCGGCGGACCGCTGGCAACAAAGGATAAGAGGTTGCGCTCGTTGCGGGACTTAACCCAACATTTCACAACACGAGGCTGACGACAGCCATGTAGCACCTGTCTCACGGTTCCCGAAGGCATTCTCATCTCTGAAGCTTCCGTGGATGTCAAGACCAGGTAAGGTTCTTCGCGTTGCATCAATTAAACCACATGTGCTCCACCGCTTGTGCGGGCCCCGATCAATTCATTTTGAGTTTTAACCGGCCCGTACTCCCAGGCGGTCGACTTAACGCGTTAGCTCCAGAGACCACGCCTCAAAGGGCTGTCTCAAGTCGACATCGTTTACGGCGTGGACTACAGGGTATCTAATCCTGTTTGCTCCCCACGCTTTCGCACCTAGGCGTCAGTCTTCGTCCAGAGCGCCTTCGCCGCGGTATTCCTCAGATCTCTACGCATTTCACCGCTACACCTGATTCTACCCCCCCCCCTCTACGAGGACTCAAGCTTGCCAGTATCAGATGCGGTTCCAGGTTGAGCCCGGGATTTCACATCTGACAACAAACCGCCTGCGTGCGCTTGCATAGTAATTCCGATTGCGCTTGCACCCTCCGTATTACCGCGGCTGCTGGCGCAGGTTAGCCGGTGCTTCTTCTGCGGAGTAACGTCAATGAGCAAAGGTATTAACTTTACTCTTCCTCCCCGGCTGATGCTTTTACAGCCCGAAGGCCTTCTTCATACACGCGGCATGAAACGCATCAGGCTTGCGCCCATTGTCGCAATATTCCCCGCTGCTGCCTCCCCGTAGG
+
-))%00&$(&)&%.92./2422:4.957-*+1329.6.+0)&**)--)+.64,)&'',/**+1/+-3,6.:58.431.+'*($%%#$),022*1:;./22)47,(-./:3/130+-,--2.064+65442134633.36)5923.+,-2:5358%2(.,26;41./0/42../-.3)(*('$($,%,(1/1280'1--))+,)(/0734/54613(1+20.1327600212+/,.&(**/015257633401-,+-/0%&&%&$*+2''6322-/3.,003679:<0:7+&%%'().--/0/.014<904965',%'+(&('*,---,-2/./9258:,:80*58696704334:1./48:9-4)''((,.26,+74/06:/56*30+52+,-/.7002223:+1/+++)(%,*08042466528*()51/51726/73/212391///600,1'&,)556745)53*4,'(&#%$)/18/266-,,-2:8049+()),+*(*.44677431*(-*%(+4.;9;:;97,23-4584600,+'%/(052681-/.24/-)-.(0)3.7'89231/.(%),4:24.'%%&%,'))0+.42-'%,/.64<9/782*+*-275+/*,&&$('(&++12687,328*106634030/.,,)(+)',,0'&+)'(+2))'+,,,(4-.43-&%&++102.4313312675<812/5,((,1523,,&/-*1-/145925(('04.*-*183+-/,0.;90+0.462('35:::64211:3790()))*),66620.60/1,)+-1:7634--25559:896833;3.(+3-1550/00),)*2185938423::7/46765+&**3336.2,2193210'1*-/,++,,-)1+/,/&)-1:/.0/9,/66..670,0124+**'-01')435-,,*,/266.-)7*#'$&(*.558;685.6+%%%&/,+,.08+.32'.*-0),,)*1--.;9.7%$#&$(*-*)'/*%.)#%+*,15165:,-&''.3145,($$$'%,).,-++,0+1))-2.&&''')*')1/,&'&&$%%(&&'&&%')-%45++05152:7<7:<401//'.,./81-,+*+''())-/&2788<6924;3//:0.'&))1,//-899/*136755765-:1)*<295
@de0926e5-198d-482d-bdd2-f4582bc6ac0f ch=27 read=16027 start_time=2019-12-12T19:50:08Z barcode=BC01 runid=2c9cf7bc05858273f10e7d7ec552fc0bd742dc3e
CTCCTACGGGAGGCAGCAGTAAGGGAATTTTTTTCGGCAATGGGAAACCCTGACCGAGCAACGCCGCGTGAAAGGTTTTCCGGATTGTAAACTTCTGTTATAAAGGAAGAACGGCGGCTACAGGAAATGGTAGCCGGTATGCACTGTATTAAGAAAGCCACGGCTAACTACGTGCCAGCAGCCGCGGTAATACGTAGGTGGCAAGCGTTATCCAGGAATTGTGGGCATGCAAAGAGGGGGCAGGCGGCAGCAAGGGTCATGGTGAAAGCCTGAAGCAACCAGTAAGCCATGAAACCAGGCGAGTGCAAGGGAGAGGATCAGTGGAATTCCATGTGTGGCGGTGAAATGCGTAGATATGGAGGAACACGCACTAGTGGCGAAAGGCGACGATCCTGGCCTGCAACTGACGCTCAGTCCCAGCGTGGGGAGCAAATAGGATTAGATACCCTAGTAGTCCACGCCGTAAACGATAGAGTACTAAGTGTTGGATGTCAAGTTCAGTGCTGCGAAGTTAACGCAATAAGTACTCCGCCTATGAGTAGTACGTTCGCAAGAATGAAACTCAAAGGTGACGGGGGGGGCCCGCACAAGCGGTGGAGCGTAATGGTTTTAATTCGAAGCAACGCGAAGAACCTTTAAGGAATATTGACATACTCATAAAGGCTCCAGAGATGGAGGAATGGCTATATGAGATACAGGTGGTGCATGGTTGTCGTCAGCTCGTGTCGTGAGATGTTGGGTTAAAGTCCGCAACAGGCGCAACCCTTATCGTTAGTTACCATCATTAAGTTGGGGACTCTAGCGAGACTGCCAGTGACAAGCTGGAGGAAGGCGGGGATGACGTCAAATCATCATGCCCCTTATGACCTGGGCTACGTGCTACAATGGATGGTGCAGAGGAAGCGAAGCCGCAGTGAAAGCGGAAACCCATAAAACCATTCTCAGTTCAGTTGTAGTCTGCAACTCGACTACATGAAGTTGAATCGCTAGTAATCGCGAATCAGCATGTCGCGGTGAATACGTTCTCGGGCAGCCCCAGCACACACCGCCCGTCACACCACGAGTTGATAACACCCGAAGCCGGTGGCCTAACCACCAAGGAAAGGAGCTGTCTAAGGTGGGATTGATGATTGGGGAATTGAAGTCGTAACAAAGGTAACCGGAAGATAGGGAAGCGACAGGCAAGTAGGATTCTTTCCCTAAAGACACCGACAACGCCG
+
)-1+').,3*(,./33757520'0)$%()5697/66725320-)',,04)*+88/*0(,.).&-/(*,%&))'*+178/3(6(*;*,.99+437360/4)'&'(',+4'+22&41,30129*4-/60.7622+/(&&'$$$('&%&-*-4/*&*+*,10.0/5/0/0/)).0588<6373305.0-60/11*0+++),).820-*,2494/4(&(*&&*-*./653'*'(*/*&&*32+())/67693)((,-*58/+&+,420078//7/*.(&'(*,**0/3857:3.*-41/6/167/-.***-'1*,()(,2-43*.10*+),,57+2)*))'0./91/,0.(*.6388:99::9035-1-'+$*')-)../2-(((&'..0337471/.24782465/.--,./35711-7,((++)*&',.)*,1;4;735,5--'.-85;.+-/.11/63.0369324;86('/'%#'*+712,0034<:978*4421--3/('*.1433,,.,.45542-7-)**'*),.1:412,'$&$&)&(')+.072/0+-.0622.34.1939*-()*,24.36;86/15-(+&)-*%))--11(,-%-&%(452<;.36787,1.,-600,*)-.)/3/-),(&)'()+*%/*+,33,/333.4-4*-4546('&&',-91.2,'40'0.-.0045757687508/0:9::88753501234/*,./;00/00,.,*.+3319*454577,-10+),/00&%,,.1/348,174447/;.-..++3+13+2-7-62:089/,,+-.)%%&(*//7363+...-110-/,2,++'(((+*,1743879989,+46+306955/,,())-,--046.-++-)))))430.22967;88:9789..'+'(***'(+(/:*(,.2206-&)'(-1-0;//44:;22725;768+,.97%-&-).6:81))-%%,/1--.0355812,+5.&'602/0.,+-0..1**,.:53-,.157797/6/..7;98989<86817.+%&'+-*&*)+//326;60:2,,/,++.2+-**+)1122363+4-+(,*,690,*)/)+*0675(0-.-,2*4*%)$(*--3503.206586(-+(*+,-;.997,&%*&'11-/02468679+,8,214:3:/4.//'**&)(&1,-0104/140/1)2)0/).5*.3)(./.+),-5524(/('$$$$
@8084321c-4546-4dde-8707-4e57cd0b4700 ch=468 read=17201 start_time=2019-12-12T19:50:11Z barcode=BC01 runid=2c9cf7bc05858273f10e7d7ec552fc0bd742dc3e
TTCGTTCAGTTCGTATATCAGGGTATGCTGTGTTAACCTACTTGTCGCTCTATCTTCCGGTTACCTTGTTTTGACTTCACTTTGATCATGAATCCTGAAGTGGTAAGCGCCCTCCCGAAGGTTAAGCTACCTATTCTTTTACAGCCACTCCCGCTTGTGACGGGCAGTGTGTACCAGGCCTAGGAGCAATATTCTGTGGCATTCTGATCCACGATTACTAGCGATTCCGACTTCATGGAGTCGGCGATTGCAGACTCAATCGGACGACGCGCTTTATGAGGTCCGCTTGCTCTCGCGGGAGTCGCTTCTGCTGGCATGCGCCATTTGTAGCGTGGTAGCCCTGGTCGTAAGGGCCATGATGACTTGACGTCATCCCACCTTCCTTGATTTATCACTGGCAGTCTGAGTTCCCGGCCGGACCGCTGGCAACAAAGATGGGGTTGCGCTCGTTGCGGGACTTAACCCAACATTTCACAACACGAGCTGACGGCAGCCATGCAGCACCTGTCACGGTTCCCGAAGGCACATTCTCATCTCTGAAAACTTCCGTGGATGTCAAGACCAGGTAAGGTTCTTCGCGTTGCATCAGATTAAACCACATGCTCACCGGCAATGCGGGCCCCGTCAATTCATTTGAGTTTTAACCTTGCGGCCCGTACTCCCCAGGCGGTCGACTTAACGCGTTAGCTCCGGAAGCCACGCCTCAAGGGCACAACCTCCAATCGACATCGTTTGCGGCGTGGACTGGGGTATCTAATCCTGTTTGCTCCCCACGCTTTCGCACCTGAGCGTCAATCTTCGTCAGGGGCCGCCTTCGCCACCGGTATTCCTCCAGATCTCTACGCATTTCACCGCTACACCTGAATTCTACCCCCCCTCTACGAGACTCAAGCTCGCCAGTATCCAGATGCAGTTCCAGGTTGGGCCGGGGTTTCACATCTGTTAACAAACCGCCTGCGTGCGCTTTACGCCCAATGAAATTCCGTTAACGCTTGCACCCTCCGTATTACCGCGGCTGCTGGCACAGGTTAGCCAGTCTTCTTCTGCGAGGTAACGTCAATGACAGGTATTAACTTCTCCTTCCTCCCGCTGAAAGTGCTTTACGAAGGCCTTCTTCATACACGCTGGCAGCGTGGCTGCATCGAAACTGCGCCATTGTGCAATATTCCCCTGCTGCCTCCGTAGGAG
+
$#$$%33%+&+%#$#$$%'&+1.+%,(+,+./173446.(*('%'+*.47037:;953(+/2+.,3*$'(&$*,6571,)))+),--')**643'%').*-197::/35653/3,++,4*.0..((((),/+&((()-53*.')1.)+-2-)%('++-0575:75%.,.1.1.3()+-**$#*&)#*')*(/1('(%(-/03:7*+,5.*)**117010-+,'/27332567:7985,'(+3%($&#0513-/775:/;0818+,&(),+%()+('&((,./211/13*+.0.502')('(+4122611'&4$'&+,/78;:./0('*(,.)+*$(''):4,-79:22.*377;:0.-..++%'(**015880784+08892)*&()4<413602.---%30*&''-2/-,,+4/-.47694675:50(+10&($%'-*)*0,,+,+,0142//;7344421.20.3251;6/044/4.2))522213577.361....++0/36.,--)-5;4900,.06/3,*()0;/)*,04+))(./2.-/5::139;9:66952347:04544234985351,01.0,-./;((*5,5;5.:,-.//551'(.$+*/(.*30/,043(&+,.669686<52115:;.260,,1/11/89-,0/0,587+'+.,-:9874.5*3(((**'+%'+/6'-(.+&,0,/./:884--.4..0054902&(',.223+11%.70)*,0./354)(&$&&&-,0366;6566/292*1)68/+-0023;85365695565;6993'647;9778+,05.27+.5174235479)200225.0/.,-0454688834&/0..47:,/2(/+.-,*)'5&')()26684-)..(2&%0(463''&'*189:&*-*+.+**3402.1536/.-5-6/)//0*.0/-740%(*./*&&&-((%&,/6-2000220(+))..*(,+,0*+%,%*'(-4,-,-/11.-+3**+)06124802/-3.0:692:32254.;*'(&+/,00,0,%,3/.;3:<:544($-*/326355-'(&%&''-*+,6/2)($()34/50+*19.*974/,)%'$(,,*(-&'+*.087;65:4-1(,)+$(%*'*%%%&,+4/357476*'($'-))''%%+.*--/,.-.1/699-+**&(*3.0,*,.7./(
@e3c2d670-0e5f-4b72-ae09-4a5d116fa4c0 ch=69 read=20986 start_time=2019-12-12T19:50:08Z barcode=BC01 runid=2c9cf7bc05858273f10e7d7ec552fc0bd742dc3e
CTCCTACGGAGGCAGCAGTAGAGGGGTACACAAACAATGGGGAAACCCTGACTGACGCCGTGAAGGAAGAAGGTTTTCAGTTGTAAACTTCTGTTATAAGGAAGAACAGCGGCTACAGAAATGGTAGCCAGTGACAGTACTTTATTAAAGCCACGGCTAACTACGTGCCAGCAGCCGCGGTAATACGTAGGTGGCAAGCGTTATCGGTGTGGGCGTAAAGAGGGGCAGGCGGCAGCAAGGGTCTGTGGTGAAAGCCTGAAGCAACTTCAGTAAGCCATGAAACCAGGCAGCTAAGGTACGGGAAGGATCGATGGAATTCCATGTGTGGCGGTGAAATGCGTAGATATGAATGGAGGTTACCAGTGGCAGAAGGCGACGATCTGGCCTGCAACTGACGCTCAGTCGAAAAGCGTAGAGGGAGCAAAATAGGATTAGATACCCTAGTAGTCCCGCGTAAACGATGAGTACTAAATTGTTGGATGTAAAGTTCAGTGCTGCAGTTAACGCAATAAAATTGCCTCCGCCTGAGTAGTACGTTCACAAGAATGAAACTCAAAAGATTGACGGGGCCCGCACAGAAGCGGTGGAACATGTGGTTTAATTCGAAGCAACGCGGGGCACTTACCAGGTCTTGAAGCATACTCACTTCAAAGGCTCCAGAGATGGAGATAGCTATATGAGATACAGGTGTGGTGCATGGTTGTCGTCGAAGCTCGTGTCGTGAGATGTTGGGTTAAGTCCACAGCAGGCGCAACCCTTATCATTAGATTACCATCATTAAGTTGGGGACTCTAGCAGAGACTGCCAGTGACAAGCTGGAGGGAAGGCCAGGGGATGACGTCAAATCATCATGCCTTATGACCTGGAGCTACACGTGCTACAATGGATGGTGCAGAGGAAGCGAAGCCGCGAGGTGAAAGCAAAAAAACCCATAAAACCATTCTCAGCCTTCGGTTAGCAGTCTGCAGCTCGACTACATGAAGTTGGAATCGCTAGTAATCGCGAATCAGCATGTCGCAGTGAATACGTTCTCGGGCCTTGTACACCGCCGTCACACCACGAGAGTTGATAACACCCGAAGCCGGTGGCCTAACCGCAAGGAAGGAGCTGTCTAAGGTGGGATTGATGATTGGGGTAGAAGTCGTAACAAAGGTAACCGG
+
+.03/.,,-',-,32/.-+-'&+*,('&))(+710-2016/()..11'()-)%$%$%)-)&((,++,.)*0*/-2*-/%*$2'()40,/602-410127(2+6-05/*++'/-/06.,((('(.-.,3+(*.,,*&&*)*.2)*//0,,(*+,-./0-/10178787785(4/0..)+&%-+-*)7152/1-,*)'&%-.0632+(*&&&%,'32239,'(/0-*,-49./.-)0*4.,42../03./4//)4+6;5,+,$)''(/./..,0(%+(&$#%'((*-02-*.//+,'*)'1)5-'(-+(*+)#(&)**2:23,,*+,*(103:856;601188857734-%%%,0.0)('(,-,-*2+*((+-+-*)+,66765687;4/2.(,+*))')+.1542&++-)))+0&+$+-.&(,.<9-,'-2+-4-.1524:()+123370.-)*+-1670-,-*+*,%2++.')(*4:6;75-'*,*)-57-/3-,'**'.*6-;.8715-)*+'-.)/.-24-20)((((&&,+-3690//01-210++00+-01.-)%''****+-,+-7-*1/3.&)()+/;41/%$&+2+..64;75;42/+/+-.3265**,&&+(&+*-17-/33330.,*',,233020015.-82-60/4*++.//0:20/.)+++*/1455435323.7.++&)./1189977:457647,,+(+24+7-.2,101167/7.*)0/;35-,1,'*-'3&(1214677;4.5.0/'642---5,1:686**3,''(*59<32110*&++()*+--787603336725--.0-*,*(-*+/,/+*012-168:7788<6012;;9:22.(('(.)3978/')+3..(+,.278)3.5/0756+414500&0+,-*.--2.063,+,++..,/)&)-4765/,7;724/:;02:::<767&%%.(12)0+4)*'+-15343)$)*16311.0+-..0./8295:54-*,+**/81725109460/1+246756(-028;99635;468*3,,/2.-*+,,/9788.0131/02-1/00.+3-&'/-20*2.*((-*/5395505+).144,-.-*.,+*'%(+,,/2,3.1/7384.0/,,,-$2&396*')'+))+,378:66<,0.239968.
@8165c466-104c-476a-a390-5e6786ea0167 ch=442 read=18334 start_time=2019-12-12T19:50:08Z barcode=BC01 runid=2c9cf7bc05858273f10e7d7ec552fc0bd742dc3e
CTCCTACGGGAGGCAGCAGTAGAATTTTCGGCAATGGGGAAACCCTGACCGACAACGCCGCGTGAAGGAAGAAGGTTTTCGGATTGTAAACTTCTGTTATAAAAGGAAGAACGGCGGCTACGGGAAATGGTAGCCGGTGACGAATACTTTATTAAGAAGCCACGGCTAACCACGTGCCAGCAGCCGCGGTATTAATACGTAAGGTGGCAAGTTATCAGGTGTGGGCGTAAAGAGGGAGCAGGCGGCAGCAGGGGTCTGTGGTGAAAGCCTGAAGCTTAACTTCCAGTAAGCCATACAGAAACCAGGCAGCTAGAGTGCAGGAGAGGATCGTGGAATTCCATGTGTAGCGGTGAAATGCGTAGATATATGGAGGAACACCAGTGGCGAAGAGCGACAATCTGGCGCAACTGACGCTCAGTCGAAAGCATTAAGGAGCAAATAGGATTAGATACCTGAGTAGTCACGCGTAACGATGAGTACTAGAAGTGTTGGATGTCAAAGTTCCAGTGCTGCAGTTAACGCAATAAATTACTCCGCCTGAGTAGTACGTTCGCAAGAATGAAACTCAAAGGAATTGACGGGGCCCGCACAAGCGGTGGAGCATGGTTTAATTCGAAACAGCGCGAAGAACCTTTACCAGTCTTGACACACATACTCATAAAGGCTCCAGAGATGGAGAGATAGCTATATGAGATACAGGTGGTGCATGGTTGTGTCAAAGCTCGTGTCGTGAGATGTTGGTTTAAGAATCCCGCAACGGGCGCAACCCTTATCGTTAGTTACCATCATTAAGTTGGGGACTCTAGCGAGACTGCCAGTGACAAGCTGGAGGAAGGCAGGATGACGTCAAATCATCATGCCCCTTATGACCTGGGCTTTACGTGCTACAATATTGGATAATGGTGGAGGGAAGCGAAGCCGCGAGGTGAAAACAAAACCCATAAAACCATTCTCAGTTCCGGATTGTAGTCTGCAACTCGACTACATGAAGTTGGAATCGCTAGTAATCGCGAATCAGCATGTCGCGGTGAATACAGGTAATACGTAACCCGCA
+
)*,-+,/(44/35/--.%0)*'-*+395,2:95<5586+'..2:)+/17:455626469,+-.168.1+1*-2,-09331*7*04.0194538..-+112196(.-/3,.54'30*3.//8,+&+,.+4560007+(()(.(&%'(,685..62)$*('240/12003:633420/5765744575,.*+*+0,++-83600.20363,+&,3.07%.()+./4-+,)49+&&,3,,/06/3-,/.0.4..87/00/01.1//.36.066821+''%7(-/8.0%0205,47131,,+,22/9/+,-2-...,//.,2,/2'()3202325)'.'1-2:1000-*(**7865393./3::8577771451/6/6978:;4550:.+,+($)*::5461/)0)(&)*,.-,,00466(%&+$&&'$&%*('(/*)(/.81/,,-'1),%%&$-()'%(+015,'()1'(*(*'&+'&'()665'((..37<9;8879:650-/51++-3::::;:34.3,)%(**+20'.*(+-1706622//21278859:73-,0*-74/6;/.999<-3-.204.,/,194-;2*+),(,')+7221)-.+,.,-8;688;64'-)()*/.222-''*+2,0-*,3-010.4./-,,++1014344968,133-:))()+*88.+**(.-).0049442/21138*6**67676/0.*+'''('%)+()*+2+++3546./*,*717(+*5.1/%%&)13**-08:+(%$$).*5921401281<00-801:7986171-(2*'340,767.-'&'&*3679::777464+(&')3533++*-53(221399:778:<9221::89&37/)%%*,.0231-2-)$%$#&*,7773808-'((%*,-(&'&()&*(+**-2./.,5,,44,+))$,(+372.0:630:8-)+6784786:424..4;/*/*)6,./766130130110+**..076250,7-8-4533*'('*22844*0,,6/0(%('--144858,-,+*26'(&(,()%30.0%&#%#%%
@360cbc1a-103d-4d06-9756-c21f555e868b ch=368 read=18823 start_time=2019-12-12T19:50:13Z barcode=BC01 runid=2c9cf7bc05858273f10e7d7ec552fc0bd742dc3e
CTCCTACGGGAGGCAGCAGTAGAATTTTCGGCAATGGAAACCCTGACCGAGCAACATCGCGTGAAGGAAGAAGGTTTTCAGTTGTAAACTTCTGTTATAAAAGGAAGAACGGCGGCTACAGGAAATGGTAGCCAGTGACGGTACTTTATTAAAAGCCACGGCTAACTACGTGCCAGCAGCCGCGGTAATACGTGTAGCGTTATCAGGTATTGGGCGTAAAGAGGGCAGGCGGCAGCGAAGGGTCTGTGGTGAAGCCTGAAGCTTAGCTTCAGTAAGCCATAGAAACCAGGCAGCTAGAGTGCAGGAGAGGATCGTGGAATTCCATGTGTAGCGGTGAAATGCGTAGATATATGGAGGAACACACCAGTGATGGCAGAAGAGCGACGATCTGGCCTGCAACTGACGCTCAGTCCCAGCGTGGGGAAGCAAATAGGATTAGATGCCCTGGTAGTCCACGCCGTAAACGAGTACTAAGTGTTGGATGTCAAAGTTTCCAGTGCTGCAGTTAACGCAATAAGTACTCCGCCTGAGTAGTACGTTCGCAGGATGAAACTCAAAGATTGACAGGGAATTACGCACAAGCGGTGGAGCATGTGGTTTAATTCGGAAACAGCGAACCTTACCGAGTCTTGACATACTCGCCAAAGGCTCCAGAGATGGAGATGGCTATATGAGATACAGGTGGTGCATGGTTGTCGTCGGCTCGTGTCGTGAGATGTTAAGGTTAAGTCCTGTGGTGCGAAGCCCTTATCGTTAGTTACCATCATTAAGTTGGGGACTCTAGCGAGACTGCCAGTGACAAGCTGGAGGGAAGGCGGGGATGACGTCAAATCATCATGCCCCTTATGACCTGGAGCTACACACGTGCTACAATGGATGGTGCAGAGGGAAGCGAAGCCGCGAGGTGAAGCAAAACCCATAAAACCATTCTCCAGTTCGGATTGTAGTCTGCAACTCGAGCTACATGAAGTTGGAATCGCTAGTAATCGCGAATCGGCATGTCGCGGTGAATACGTTCTCGGGCCTTGTACACACCGCCCGTCACACCACGAGTTGATAACACCCGAAGCCGGTGGCCCCTGGCCGCAAGGAAGGAGAAAGCTGTCTAAGGTGGGATTGATGATTGGGGTGAAGTCGTAACAAGTAACCGG
+
,007335-:6,,10034'140,%,&5;<03;62721/)02+2()-18:3/-'/0-,,.,../-.++2+1,.3-5.9:81-7.6,.082/0/-00-6...59.(-*0*,31*8222/.,,%)%,.)+2++)*1//0323/,&*+,/4.+6-276.*,1*.+))*0.&%(('(&),(,12476&)$$+(*((/0,)*)+..+5013'*&)&*+-2/-32486'(*12-1+-*+1-&&&%)+,3//.3+,-1))+(&-.+(*%'(,*'$&,-+,--48048-2,,04/.,+,53,+***-.1238741+''/4/5722)&%+3958+-***(%+**)1(&'&*-.12779832)-0+),+*71--').*)**&(*('''*.'((1322/)6778777334650..,-&+,5()-/+&%%'):161(*-%/29:2*).&3'(&%,(,/)((2133368.../-*11879&%$**,136,/41:291701/*1**'3-$%%)033334*-0-8*.-029542/30104:/0771*+,((()0-018..1)8,:6-86/27//(*(+43./()-('%(&#%&)$(*015.5.-1.-00621238<:27683-.+0+((%(&%,+-.1.17'$-0+,*((,,0.2/0(0)1-&%%&)/')+,--.2*)(,-*45569796733'(*-074469454881700-/..0'5123+8./76881*/605+-(+/6975.14,)*&&$%&('+/(*54(.---22:3209229794'('2,.,80:;577741&'(.-0246175,/01286824356-/1),4185-479.212577857//037779/692+/...2+40.52*()++.-.(+*))*((0,4..413265990-'..,+/*+()/*/9663-00-./5(.17:2252+.-75-/.)59628%(*/46.6+03//)14564.0&'&'$'&,(')+-.40.17261:56100(003734/62.834-8577867++-00005/.0.29334-.34/1/..32//.1:77;4454'1.26+.+)*).-*(*(('-,)()3,,618)/(,()''(&*'''**').(*'&$*)*'')'--,000/4,:2101+++-+/.-+.+,,1-,-6477651,)).58;12
@2767307c-b62f-4c2e-b847-e43d85fa6ad3 ch=331 read=16068 start_time=2019-12-12T19:50:15Z barcode=BC01 runid=2c9cf7bc05858273f10e7d7ec552fc0bd742dc3e
CTCTACGGGAGGCAGCAGTAGGAATTTTCGGCAATGGGGAAACCCTGACCGAGCAACGCCATGAAGAAAGGTTTTTCGGATTGTAAACTTCTGTTATAAAAGGAAGAACAGCGGCTTCTGGGAAATGAGTAGCCAGTGACGATACTTTTATTAAAGCCACGGCTAACTACGTGCCAGCAGCCGCGGTATTAATACGTAGGTGGCAAGCGTTATCGAATTGTGGGCGTAAAGAGGGAACAGGCGGCAGCAAGGGTCTGTGGTGAAAGCCTGAAGCAACTTCAGTAAGCCATAGAAACCAGGCAGCTAGAGTGCAGGAGGGAAGGGATCGTGGAAGATTCCATGTGTAGCGGTGAAATGCGTAGATATGGAGGAACACCAGTGAAAAGGCGACGATCTGGCCTGCAGCGACGCTCAGTCGAAGCGTGGGAGCAAATAGGGGATTAGATACCTAGTAGTCCACGCCGTAAACGATGAGTACTAAGTGTTGGATGTCAAAGCTCAGTGCTGCAGTTAACGCAATAAATTACTCCGCCTGAGTAGTACACGTTCGCAGAATGAAACTCAAAGGAATTGACGGGGGCCCGCACAAGCGGTGGAGCGTAATGGTTTAATTCCGGAAGCAACGCGAAGAACACCAGGTCTTGACATACTCATAAAGGCTCCAGAGATGGAGAGATAGCTATATGAGATACAGGTGGTGCATGGTTGTCGTCAGCTCGTGTCGTGAGATGTTGGGTTAAGTCCCGCGAGCAGGCGCAGCACTTATCGTTAGTTACCATCGGTAGTTGGGGACTCTGCTTGAAGGACTGCCAGTGACAAGCTGGAGAAGGCGGGGATGACGTCAAATCATCATACCCACTTATGACCTGGGCTACACGTGCTACAATGGATGGTGCAGAGGAAGCGAAGCCGCGATGTGAAGCAAAACCCATAAAACCATTCTCTCAGTTCGGATTGCCGATGCAACTCGACTACATGAAGTTGGAATCGTAATCACTTGAATCAGCATGTCGCAGTGAATACGTTCTCGGGCCTTGTACACACCGCCCGTCACACCACGAGTTGATAACACCCGAAGCCGGTGGCCTAACCGCAAGGAAGGGCGCTGTCTATGGTGGGATTGACGAAGTTAGAGGTGAAGTCGTAACAAAGGTAACCGGAAGATAGAGCGACGACAACTGAGCAGAAATGGGATTAACAAAGACACCGACAGCACGGG
+
.+.$(*'24-)21-332162-))+1450+3;72;2/22)*1+5</.-/30-/,.06535)&)&'(%*/((,1845.0/8118.2290-1/16-8.--::7**&)(*4880402/+*1+***&+-4.5*)'((4,%(()))''**+01/+,-020)(/.-2473459699:8965531.,.2,01190-,.-+/096:93821105:67879636&&&/'$+)572123;,%').,+303897081*/2/1+5/0163301641662399-.('''((0.3-//10-/2//1,-2+*(',3-.///2-.013623/(*+(&(*0+//7*+-4(('.-82:.1++'%$))3892091-.465771/*+,-*.(,+,5591300/-,+(,,1622022/4040(((*&+*'*).-2)+-7'**'(-)%))$+,891/'+**-&/,/,.000:)*,454374),037-0265-,*,+,.0)225400//73:5967711&*,-8-0.-,,-7/445342/1+)+-0&.'').05-.701'-..260/(*,18822+)),1/.2,/13,.(-*)(0,63601:7,24*+1/2***-0465+**++0(*+-07<:0:737')%''%/,&114314-+,*')*)*++-.5..0-.,3121-.6/+1..6--,*,-9:4.,,+,.)/111/(%&&')526/.413:9999:98:98786672354577475///./2481<1;97;35507.'(+%)$(**..+1.*.--5./1;5371123..4.2.1-,,*,5*8923450,,&&&)*/%+-4445222335667237:0,()%,+.037+7766966+'(++107711')()#$(,0..,7;630(*-2/+,)+.2,--.412;796(++*/,-/-,,+-,,3.2101-00/-,+-(*-:8+1/-)*.9;+;;:9<421/4-4291(0#0''&'(%)(**--/80..--235081,6.8-/./+*&)*--%-')-1:73-./.2777-6%2266;9987:<879-.03--+*)+))+*3:6.85+,10113.-.+,,*,')('+))/2*&'.()2*30)0.../84428,()''*',--+.103.+%((0,.58-//)%$%'+(+.,,'/,-+.-,.7,2272:;+-9/4;7:2832.01%&*'((%$%))''(),/35/&(-+*10+%0(1+.,+/,/56972-)&$%$%%#$
@dc5f3cb1-372f-42db-b715-55680dda4d27 ch=468 read=17203 start_time=2019-12-12T19:50:14Z barcode=BC01 runid=2c9cf7bc05858273f10e7d7ec552fc0bd742dc3e
CTCCTGGAGGCAGCAGTAGAATATTACTGTGCAAGCCTGATGCAGCCATGCCGCGTGTATGAAGAAGGCCTTCGGGTGTAAAGTACTCAGCGGGAGGAAGGGGGGTAAAGTTAATACCTTTGACGTTACCCGCAAACACCGACTCCGTGCCAGCAGCCGCGGTAATACGGAGAGGTGCAAGCGTTAATCGGAATTACTGGGCGTAAAGCGCACGCAGGCGGTTTGTTAAGTCAGATGTGAAATCCCGGAGCTCAACCTGGGAACTGCATCTGATACTGGCAAGCGAGTCGTAGAGGTGGAATTCAGGTGTAGCGGTGAAATGCGTAGAGATCTGGAGGAATACCGGTGGCGAAGGCAGCCCCCTGGACGAACTGACGCTCAGGTGCAGCGGTAGAACAAACAGGATTAGATACCCTGGTAGTCCACGCCGTAAACGATAACGGAGGTTGTGCCCTTGAGGCTGGCTTCCGGAGCTAACGCGTTAAGTCGACCGCCTGGGGAGTACGGCGGGTTAAAACTCAAATGAATTGTTGAGGCCCGCACAAGCGGTGGAGCATGTGGTTTAATTCGATGCAACGCGAAGAACCTTACCTGGTCTTGACATCCACGGGAAGTTTTCAGAGATGAGAATGCCTTCGGGAACCGTGAGACAGGTGCTGCATGGCTGTCGTCAGCTCGTGGTATGAGGCCCAGGTTAAGTCCCGCAGCAAGAGCACAACCCTTATCCTTTGTTGCCAGCGGTCCGGCCGGGAACTCAAAGGAGACTGCCGTGATAAACTGGAGGAAGGTGGGGATGACGTCAGTCATCAGCCCTTGACCAGGGCTACTACACGTGCTACAATGGCGCATACAAGAGAAGCGACCTCGCGAGAGCAAGCGGACCTCATAAAGTGCGTGTAGTCGGATTGGAGTCTGCAACTCGGCTCCATGAAGTCGGAATCGCTAGTAATCGTGGGTCAGAATACCACAGTGAATACGTTCGGGCCTTGTACACACCGCCCGTCACACCATGGGAGTGGGTTGCAAAGAAGTAGGTAGCTTAACCTTCGGGAGGCGCTTACCTTTGTGATTCATGACAGGGTGAAGTCGTAACAAAGGTAACCGG
+
*216-.1-.(*158234%)',(+-3,210*$%-4&3956565..(1,2.,78798;65340.5&('++.)+./+0*.(++97,0+*),&014;1(+)/,//52.*,-99/0312/)1&(('()7528109-*+/.,.13-&(..8.&7&*977735785/4.-.2-,-030.'+0/22870223/4--1$)''/*./.3857.04:8./10*-*-&+,/'166:/193/*,//0476-%)/*(,.*.0)'(.1/5,/()),,.3478755*+,11222-)(-&'%')'015,+'+(*).,0028*/2423/0./10.,63.011121%*)./17:123,3/3:9262,*%&'',)8'329:9*)495.)(*'+*+15:9:.+./0,)++&*++-,.230-/(1+(5*,*./+:;105;:77175+-58;8:99)3($&'&'(2(,./911.45()+./470%-)*.-3)3,'))&*&&)++-919,23655968;7864*('+,3+3+(/2.91771-386:944-*/*'**+)7007/)))+))(,+62:;.//0:8701.9937775,/1129)52/.12(*.,('()-574887583-13223,/08*+-*.6<94--((,20+'*,+(./347,86152:460/013)1-2262..-,/.-.245232./22322/0/..-&$'&('''.+8.7///5-),-*.*0&(&)')+$.-)*0-01''3+-29./+*+0/6/5/-026,9.2--56+0*12+-/099:8241223;87:99/-2,3/8219:53/01136,)(),,1/(.15,+*(,1:(/.-..+*&(*,-1359866440/41/0+(*,,2(*%')')313865*-+((''*693002,.7671136-+-28-+$%&++0'0*.1+,(**,++.4,0072*.//-),-030/2,61755'--)-0497860-5-).0-(1+(3-*-(210175352.8/)214/.52347442367294125/0-),*,,+)&'&(/0-1+3*5/&(*)++.220.*+*6+8;779,5-)--*5/7/-,,'-2/.037:84.*('$-.*,$,,,000.0/25:*)5),-2/28
@1e089d0a-f6a9-4a67-aa4b-971585a7d5d0 ch=373 read=24726 start_time=2019-12-12T19:50:35Z barcode=BC01 runid=2c9cf7bc05858273f10e7d7ec552fc0bd742dc3e
CTCCTACGGGAGGCAGCAGTGGGAATGTGCACAATGGGCGCAAGCCTGATGCAACCATGCCGCGTGTATGAAGAAGGCCTTCGGGTTGTAAAGTACTTTCAGCGGGGAGGAAGGGTAAAGTTAATACCTTTGCTCATTGACGTTACCGCAGAAAACACCGGCTAACTCCGTGCCAGCAGCCGCGGTAATACGGAGGGTGCAAGCGTTAATCGAGATTACTGGGCGTAAAGCGCACGCAGGCAGTTTGATCAAGATGTAAATCCCCAGGCTCAACCTGGGAACTGCATGTGCAGCAAGCGAGTCTCGTAGGGGTAGAATTCCAGGTGTAGCGGTGAAAATGCGTAGAGATCTGGAGGGCCACCGGTGGCGGCCCCTGGACGAAGACTGACGCTCAGGTGCGAAAGCGTGGGAGCAAACAGAGGATTAAGATACCCTGGTAGTCCACGCCGTAAACGATGTCGACTTAGGTTGTGCCCCGCCCAGGCGTGGCTTCCGGAGCTAACGCGTTAAGTCGACCGCCCTGGGGAGTACGGCCCGCAGGTTAAAACTCAAATGAATTGTGGGGGGCCCGCACAAGCGGTGGAGCATGTGGTTTAATTCGATGCAACGCGAAAGAACCTTACCTGAATCTTGACATCCACGGAAGTTTTCAGAGATGAGAATGCCTTCGGGAACCGTGAGACGGAGTGCTGCATGGCTGTCGTCGAAAGCTCGTGTTGTGAAATGTTGGGTTAAGTCCGCAACGAAGCGCAACCCTTATCCTTTGTTGCCAGCGGTCGGCCGGGAACTCAAGGGAGACTGCCAGTGATAAACTGGAAGGTGGGGATAGCGTCAAGTCATCATGGCCCACTACGACCAGGGCTACATACGTGCTACAATGGCGCGCATACAAGAAACGACCTCGCGAACAACGGACCTCATAAAGTGCGTCGTAGTCCGGATTGGAGTCTGCAACTCGACTCCATGAAGTCGGAATCGTAATCGTGGATCAGAATGCCACGGTGAATACGTTCCCGGGCCTTGTACACACCGCCCGTCACACACCATGGGAGTGGGTTGCAAAAGTAGGTAGCAACCTTCGGGAGGGCCCATACCACTTTGTGATTCATGACTGGGGTAAGTCGTAACAAGGTAACCGG
+
,,0/+,-&15*+1.-4522859//.-051/,/-6/.71/-/4925<52221*+&4*632460002226787:*+,++.752/&.-2+(,1:5-/115;31)-,-59(',2))10++.<6208.8..2/48--88963:0/-,.2-26-0,','&'%')(('*).//0494610.-+13,48-/*,--20*/+-*/-,.*130/14/0//+.'(',/70325;/.-33;634561425-//,'.1630/350*+)+,,/36*,03+(1767832573,21//////)(%'&'%((*+&)+((),+032.0(3.00*3+6-2/./31/.,..19120-/2*+2:990////868,++-*+-,0602')('*'1:3.,3:66/))&0.//015759-+5688*/2,),.08<:..23<1:05%))(1*.(*+9459,/1'3'/03.0347:79:;6753548950//-%-++.*0+15.'((/.',2..50/+,+/*.*++,466889243300463057454,-232(''))*,398()0-+..-05791362))(''&/&($&*22-+071(*)+--&,-1549(..,.-)..5<9-:45-,.01;7-2&&*.1(&)'/+-1*/664*(.&$#&$01354./-,&+++1:31.-),.;7251-,,(*405,:7375;68--..6%3$'):9;99890900098467+*--')13691810/5/:.*)*8*:82926-13/./2,5+)&&('(&&*501211:0/60,081133/21554%/-3+5//10323,,/)',-06456/110,,/051274,*),+.6:655'&'')3++(+026844,,.0+$''*.-0565-41-,+--*).),687030,018636,/+,)*./&'(&&++100.120.*++&$(+,,8665738+-/18799682235))3+-1,1)-../.40500158564736314/.0*4)101)%'+*,8::::99-.+:029-+,1/0+*760212:/3+,7:9/:..-).-124912;3./1.-,,,.7..*02**+,.13;5716))'*%3))0%+,22./20)740+3+*95&+*+335180(,--4;::;9888.1:7+)*$'*4138526-6.7:1907
@e91a76f5-f4d0-4f60-aef7-03e13a7e044d ch=434 read=18301 start_time=2019-12-12T19:50:42Z barcode=BC01 runid=2c9cf7bc05858273f10e7d7ec552fc0bd742dc3e
CCACCTTGTTACGACTTCACCCCAGTCATGAATCACAAAGTGGTAAAAGCGCCCTCCCAGTTGGCTTCTACTTCTTTTGCAACCACTCCCATGGTGTGACGGGCGGTGTGTACAAGGCCCGGGAACATTCACCGTGGCATTCTGATCCACGATTATAGCGATTCCGGCTTCATGGAGTCGAGTTGCGAACTCCAATCCGGACTACGACGCACTTTATGAGGTCGCTTGCTCTCGCGAGGAGTCGCTTCTCTTTGTATGTGCGCCATTGTAGCACGTGTAGCCCTGGTCGTAAGAGGCCACTTGATGACTTGACGTCATCCCACCTTCCTCAGTTTATCACTGGCAGTCTCCTTTGAGTTCCCGGCCGGACCGCTGGCGAAAGCAAAGGATAGGGGTTGCGCTCGTTGCGGGACTTAACCCAACATTTCTGGCACGAGCTGACAGCCATGCCAGCACCTGTCTCACAGTTCCCGAAGGCACCAATCCATCTCTGGAAAGTTCGGATGTCAAGACCAGGTAAAGGTTCTTCGCGTTGCATCGAATTAAACCACATGCTCCACCGCTTGTGCGGGCCCGTCAATTCATTTGCAGGGTTTTAACCCTTGCGGCCGTACTCCCCAGGCGGTCGGAAGCAACGCCGATTAGCTCGGAAGCCACGCCTCAAGGGCACAACCTCAAGTCGACATCGTTTACGGCGTGGACTACCAGGAATTATCTAATCCTGTTGCTCCCCGCTTTCGCACCTGAGCGTCAGTCTTCTGCGTCAGGGCCGCCTTCGCCACCGGTATTCCTCCAGATCTCTACGCATTTCACCGCTACGCCTGAATTCTACCCCCTCACCACGAGACTCAAGCACGCATATTATCAGATGCAGGTTTCCAGGTTGAGCCCGGGGATTTCACATCTGACTTAACAAACCGCCTGCGTGCGCTTTACGCCCAGTAATTCCGATTAACGGCACCCTCGTATTGCGGCTGCTGGCGCGGAGTTAGCCGGTGCTTCTTCTGCGGTGGCATCCAATGAGCAAAGGTATTACTTTACTCCCTTCCTCCCCCGCTTCAAGTACTTTACAACCCGAAGGCCTTCTTCATACACGCGGCATGGCTGCATCAGGCTTGCCCATTTGATCACAATATTCCCCACTGCTGCCTCCGTGGGAG
+
&&'15-4007122245;76033.+-2/%%()-,,),-340-10/2;3'')+16'()0+$,)-%(&')'&(23:4397/+.1/43(*,/;1*:889322466<651804551/5--4.60)288.2/+..,-1:23631*,++++,.4.,--070.),.11-8301+.+.8/6672&'),1/63;45++5509(5*-4.5/3:996925.1-01;;566-3+*0)+/.+*--/212'',(&*,,/04226,38*($&&%-(,-66$%'&#$&((/,.*)&,05./5988-23.+%0)12(&)'()00././/08.67/,69404:8;6313*-0:;.//56050-).//14.2871)+-/;8,331+/3299788/9/((*0')/5+/4:96---++0-.*,2-.0/'*.88492:27/80//./.62/&%'''*),21220/,,1646/0)%'+.34456773+,(/8;401-.3032405172;99;:9874,/2)*,-)*++,(,+055556&&+,06)+,+78:;:78738./.12*),0+3;5-;355-,,,4*(0*),,4+..6/6177'&%&*62:1)02+&,$(00/8;60732&'0+-2/8/,8.0/1580(/&23733,'((')1/3321.%2(-.739)4,5.2;9978;7112*810/0478;66-/+..3)124547;;-2+2,-.7:655'.-((')'-+-/1,4-,74(+&)',-1:4,(*0:-.*+'1+((07::00../43,,&%&)+2-51,(1.073;69;;12;+2201<4-,,)--14300..045.5;55+19546455781-%0*4.703893/*,$&&'()(/1136/*%'$'$'%(%(1359*/)0(*$+(-.'(''+..,*(5252-52,(052/-,-/10124253935758;78:32213:30,-,((+0.8.+&*'-*6-/.0/6-'/%320.6--0+*'%$'(+0/499/9.,,-+/').82115.44036:597/-+$0((#%(&(-'-,//.-562)-.-//5,$%*'%+,2;4,6;652696,)**(&,,*+'-,-.)*,+./,((2*3/:8<88;88966,32/10.-22:760011243755,)(&%$),''*,((,086675:7:2,00././26/99,-'*''&
@fe64b791-f0c0-4e18-acfd-e10935c1a316 ch=489 read=17104 start_time=2019-12-12T19:50:46Z barcode=BC01 runid=2c9cf7bc05858273f10e7d7ec552fc0bd742dc3e
CTCCTACGGGAGGCAGCAGTGGGAATATTGCACAATGGGCGCAAGCCTGATGCAGCCATGCCGCGTGTATGAAAGGCCTTCGGGTTGTAAAATTACTCAGCGGGAGGAGAGAATTAAAGTTAATACCTTTGCTCATTGACGTTACGCAGAAAAGCACCGGCTAACTCCGTGCCGCCCAGCCGCGATATGCGGAGGGTGCAAGCGTTAATCGGAATTACTGGGCGTAAAGCGCGCAGGCGATTTGTTAAGTCAGATGCTTGAAATCCCGGGCTCAACCTGGGAACTGCATCTGATACTGTAAGCGCAGGTCTCGTAGAGGGGTAGAATTCCAGGTGTAGCGGTGAAATACTTTTTTTTTTTTTTTTTTTTTGTAGAAGTCTGGAGGAATATGCCGGTGGCGAAGGCGGCCCCTGGACGAAGACTGACGCTCAGGTGCGAAAGCGTGGGGAGCAAACAGAAGTTAGATACCCTGTTAGTCCCGCCGTAAACGATGTCGACGGAAGTTTGTGCCCTTGAGGCGTGGCTTCCGGAGCTAACGCGTTAAGTCGACCGCCTGGGAGTACGGCCGCAAGGTTAAAACTCAAATGAATTGACGGGGGCCCGCACAAGCGGTGGAGCATGTGGTTTAATTCGATGCAACGCGAAGAACCTTACCTGGTCTTGACATCCACGGAAGTTTCAGAGATGAGAATGTGCCTTCGGGAACCGTAAAGGACAGGTGCTGCATGGCTGTCGTCAGCTCGTGTTGTGAAATGTTAGGTTAAGTCCCGCAACGAGCGCAACCCTTATCGCTTTGTTGCCAGCGGTCGGCCGGGAACTCAAGGGGCCAGTGATAAACTGGAGGAAGGTGGGGATGACGTCAAGTCATCACTGGCCCGCCCACGACCAGGGCTACACACGTGCTACAATGGCGCATACAAAGAGAAGCGACCTCGCGAGCAAGCGGACCTCATAAAGTGCGTCGTAGTCCGGATTGGAGTCGCAACTCGACTCCATGAAGTCGGAATCGCTAGTAATCGTGGATCAGAATGCCACGGTGAATACGTTCCCGGAGCCTTGTACACACCGCCGTCACACCATGTAAATTGGGTTGCAAAGAAGTAGGTAGCTTAACCTTCAGGGAGGGCGCTTACCGCTGTGATCCATGACTGGGGTGAAGTCGTAACAAGGTAACCGG
+
)+..%(,,7722522'31-6/:5+40,6-,.+(.)((360.01:48:*)('&*-&3:696:2000/3767+54-*+/3.5.,:233-12:4(.(()1+)+*.70*..*$&+')))043,0.5/53693:93486/00.+0+.(&((*/+/.*+')/38+85/50//7:9652-'(&&&(,+((,.02(()+.++1+3136723-1-5+24//1,4+./:82.,-,4:0++(*(105863+.6()1:89-/4(*(+$$*&$'(''-(&18986:+2.4144-3-.933322.----4.-&(&)(()&))+)+,.10-(2/9-/0%++/7.2-20004/0008561:5/(./.00222333332332511/+)0-&(('(+,70-6-./,,(%010100:0.-1/4*/*.260-2:35)*/*+.-,+-$0.5--63322170..14599))-/6;1:-'$%'+1+.12*27-*-2('*+10++4341795-,++%+(()*++*&(06*+6279('***.7--52/,/-++*,'),-3.--323:32.3//0/48985-)'&%()6-601*.*1)1.444881174;922/:0:/.4059:1-530./104552877:020&/,--55;87:6;300102,1+*+344'*0/+.*)01/++,+-4/038::---1/*0++82-(()+.:100+34,*')+.030;:7:8941&-()024/47799332//6:9778741.'*+-9786190005956.9-(376:5638/7+)*/*3+-,-,05480*)*(04-.,.*)/;46;7)7/6..+/302:0*..84*(,,*%')-.111223-+*+/,(***+++-9:047779402-++-29:7'((-)1-+%,2.)+-21:32696/-*))),./3552.://12234//./05)''&*)(+8,8978450,(*-2(+.533:56..5;434678963445.4)*/.8/6-++,+%&&&*.234677:78/60//6+8'6*('''&*2,4../::;88822,2./65.-&+,-37869447342-.*-5306,/.112.25.27.0624237/2,0)(**)&144;366;1((*)+0.20..,/.7.47.3/&/4)('0+/,+)(&+.')/'*134:;376668287---33125478795,+,).-4401
@18d60acf-360c-464d-a15c-c803495fc2f2 ch=268 read=19647 start_time=2019-12-12T19:50:55Z barcode=BC01 runid=2c9cf7bc05858273f10e7d7ec552fc0bd742dc3e
CCGGTTACCCTGTTACGACTTCACCCCAGTCGCTGGCCCACCGTAGTCGCCTGCCACCTCTCTTGCGAGTTAGCGCAACGCCTTCAGGTGAACCCAACTCCCATGGTGTGGCGGGCGGTGTGTACAAGGCCTGGGAACGCGTATTCACCGCGGCATGCTGATCCGCGATTACGCGATTCCCGCCTTCATGCTCTCAGGTTGCAGAGAACAATCCGAACTGAGACGGCTTTTGGAGGTTAGCGCACTTGGGGTTTGCTGCCCACTGTCACCGCCATTGTAGCGCGTGTGTAGCCCAGCGTAAGGGCCATGAGGACTTGACGTCATCCCACCTTCCTCCGGCTTATCACCGGCGGTTCCTTTAGAGTCCCCAACTAAATGATGACAACTAAAGGCGAGGTTGCGCTCGTTGCCGGGACTTAACCCAACATCTCACGGCAGGCCGACGACAGCCATGCAGCACCTGTGTTCCCAGTCCCGAAGGGAAGAGATCCATCTCTGGAAATCGTCCGGACATGTCAACGCTGGTAAGGTTCTGCGCGTTGCTGAATTAAACCATGCTCCACCGCTTGTGCGGGCCCCGTCAATTCCTTTGAGTTTTTTAATCTTTGCGACCGTACTCCCCAGGCGAGGATAACTTAATGCGTTAAGCTGCGCCACTTAACAAGTGCCCGGACAGCTAGTTATCATCGTTTGCGGCGTGGACTACCAGAATTATCTAATCCTGTTTGCTCCCACGCTTTCGCACCTCAGCGTCAATGCCAGTCAGTGAGCCGCCGCCACTGGTGTTCTTCCCGAATATCTACGAATTTCACCTCTACACTCGGAATTCCACTCACCTCTCCCTGGATTCAAGCGATGCAGTCTCAAAGGCAGTTCTGGAGTTGAGCTCCAGGCTTTCACCTCTGACTTACAAAGCCGCCTACGTGCGCTTTACGCCCAGTATTCGAACAACGCTAAGCTCCTCCGTATTACCGCGGCTGCTGGCACGAGTTAGCCAGGCTTATTCTCGGTACTGTCATTATCATCGGGTAAAAGGCTTTACAACCCTAAGGCCTTCATCACTCACGCGGCATTTGCTGGATCAGGCTTTCGCCCATTGTATTCCCCACTGCTGCCTCCCGTAGGG
+
6/,*23*.:70-.)),5464:4/568/0048''&&'+41,.6.0,0233::-,,)$-,/12004//+/+)5*//02996577598)320&'081,,(-./4,(32+/+**(0.9834644431145:/15.-077383-*+448<6+.3+.7;:6754866798//-,6-%&%&)55/7/%%1+4:69933//./'(22810(**,042-6..0.273575550.2,+88-2:+5*1*%**+*%&%$(.9417)$*2-66/),,*0038<7:;*8,($**-,.*))-+3./53,+*1/52..7999'&.&01-*/,*+97878.:7.*13/032(1-4..3412258:-977:683%%*+0,-.//98,+'+-58;.-&&)$(044587)5:81,03,9-,))'1+/2-.-.<42.,,/*/,'+).-//84.-1.-%(.,7884,023085780301222800036/81')/,674+-/+/*+-)),--4:.396/20)1/*-.405.5/698845/+)))+..,+)&++1:694320213,-+*((,(16:,4/(+31:2*.0--4,)/-4&94935'&)-+-.82,-8/.4680<3;+262232)(//306+-,/,265.'//1'$&*./7914314111.8.3),.*+/+/4*'&&&$**.)1//1.-329,///,22700256760:,%(&+(./292...06/-))/+..3.0)+8:,05<0,/-4-+#*(,.683***1646//000:+8,%,60436),087880--*,2915:;<::8;/+--,+,/85995504.&-)24/,17434*,%/.31.4,8-77124435933.56,):21;13,8-44&(-:789512-7-42:689<9884.-.;/--0/2))9:0-50-/3:..***,/-,.023..50293.3151/++36+*,-373(+-3005'+9;::86541&(*.14,.725608--+*,+7//-/0-*($'(%*..,-.1)89060+21.1:,/1336655*45/158/;(+-)26.&*+..36/2477:,*-1.1-.-536793674%.-..93134--239....(-605<</77:7&-+(+,010210)-10042387+.*,-0/((
@9a0eb32f-6a10-4b36-a15b-0882f1f6daf6 ch=226 read=21879 start_time=2019-12-12T19:51:00Z barcode=BC01 runid=2c9cf7bc05858273f10e7d7ec552fc0bd742dc3e
CCAGTTACCTTATTTGCGACTTCACCCCAATCCTTGACCCTGCAGCCCCGGCCGCTACTTGCTCTGCTGCGAGGACAGCTCACGGACTTCAGGTGTACTTGCTCTCGTAGTGTGACGGGCGGTGTGTACTAAGACCCGGGAACGTATTCACCGCGACACTCTGATTCGCGATTACTAGTAACTCAGCTTCGTAGGCGGTTTTCGGCCTACAATCGAACTGAGACTGGTTTTAAAGTTTGGCTCCACCTCACGGTATTGCATCTCTCTGTACCAGCCATTGCTTGCGATGTGTAGCCCTACATAAGGGGCGCGCGATGATTTGACGTCATCCCCACCTTCCTCCTGGTTAACCCAGGCAGTCGCTAGAGTCCTCAACAATGGTAGTAGAAACTAACGCGACCAAGGGTTGCGCTCGTTGCAGGACTTAACTAACATCTCACATTTTGAGCTGACGACAACCATGCACCGCCTGTCACCTTGTTTGAAGGGGCTTCCTCGGTGCAAGAGTAATGCACGAGGGATGTCAGAGTGTAGGTAAAGGGTTTCTTCGCGTTGCTTCGAATTAAACCACATGCTCGCTACTTGTTGCGGGTCCCGTCAATTCCTTTGAGTTTAATCTTTGCGACCGTACTCCCCAGGCGGAATGCTTAATGCGTTAGCGGCGGCACAGTGTTGAAACCCACACCTAGGTATTCATCGTTTGCAGCGTGGACTGCCAGGGTATCTAATCCTGTTTGCTCCCCGCTTTCGAGGCCTCAGCGTCAGTTACAGTCAGAGAATTGCCTTCGCCACTGGTGTTCTTCTGAAATCTCACGCATTTCACACCGCTACACTAGAATTCCACTCTCCTCTCCTGCACTCTAGATAACCAGTTTGGGATGCGGCACCCAAGTTGAGCCCGGGTATTTCATCCCACTTAATCATCCGCCTACCGCTCCTTTACGCCCAGTAAATCCGGATAACGCTCGCCACCTACCACGTATTACCGCGGCTGCTGCTGGCGTAGTTAGCCGTGGCTTCCTCCTTGGGTACCGTCATTATCTTCCCCAAAGACAGGGGCACGATCCGAAAACCTTCATCACTCACGCGGCGTTGCTGCATCAGGGTTTCCCCATTGTGCAATATTCCCCACTGCTGCCTCCCGTAGGAG
+
1*)+2/-6516+18,%,--566442994-501%&&&&8980./-&*&''+++)&(('*%'#))(%%&/*,)(++'$'214423382220+(-)+'0)($$#$%%&&%)$-.//120'03.(+,+/,+*''34*)7,&*+.+-09:9:54-32-/1/,)+,-5436;2111036100+'2-3.02)*,15-*,)/621.-51*/.4..('+.618')**+-./6789):<<-5.+)(3916105,*2.433604/*,-*-.15221.46899;758:8,,'&',)-,+*'*((+-.5-'&*+*830-1,0++)).0273071,-3....+<64*03;9:76.1--605-.&8.-'+./0553&&',.,,/2915*&,/+)()')((&#)**./050-///2()&163.8+-/43465;36*95.,*&'$$'0,&()*5/-.)(-/1,0,-)+%.00/4(()***,,2+%,+123545200(,/1,53--)'#).*/1-)&-%%+(%'(*,..**'*((+5.6410/.%&&)+,1)6-.9)(+)(22+*...66-8)+)4)'0.123<96:44450-/-)+++-9,,*,*207-,+-.,-77999:/07.--.5<0./,,01((441.5.0-/0-99/,144//5001/+)3**+/.140/.'110:00,,-//7:328-28-'+--2-,(-044:89:86/4*%((((,+09::7-64'7,*.,-4.-50.4//1<<026489))'+-++-,-0.7+.*+.0344/7///3444,))&&%+''*,,86-.,%*+-3,,/4,1-''%,+))*/,(*,-//;7-**$'%%'+)--/0,-(3,478++++)).14577668..-+.0/183:28..+,&(,',/20'-,(//+((&',.+)2)''*(,*.90..).1-&'*(,,)*)/3536:54.)%))/++,**1,53,%10,.--.2466876906767:;43((')'&')441;0.1-,*..1..)((/.1/+)&04*((7*385:009.///).*'241259997/43,.3757::+--)(),'*/&%%%%),-/+)+1732:7;8886)+,.%,*),,,-0;11144344,4955<25794.140232542139**),%**-230+.,,3.,/.2/*(
@0b347a77-2999-4ed1-bc48-1eea4ddee663 ch=330 read=16957 start_time=2019-12-12T19:51:04Z barcode=BC01 runid=2c9cf7bc05858273f10e7d7ec552fc0bd742dc3e
CTCTACGGAGGCAGCAGTGGGAATATTGCACAATGGGCGCAAGCCTGATGCAGCCATGCCGCGTGTATGAAGAAGGCCTTCGGGTTGTAAAGTACTTTCAGCGGGGAGGAAGGTGAAGTTAATACCTTTGCTCGTGGCGTTACCGCAGAAGAAACACCAGCTAACTCCGTGCCAGCCGCGGTAATACGGAAGTGCAAGCGTTAATCAGAATTACTGGGCGTAAAGCGCACGCAGGCGGTTTGTTAAGTCAGATGCTGAAATCCCCGGGCTCAACCTGGGAACTGCATCTGATACTGGCAAGCTTGAGTCTCGTGAGGGGTAGAATTCCAGGTGTAGCGGTGAAAATGCGTAGAGATCTGGAGGAATACCACCGGTGGCGAAGGCCCCTGGACGACGCTCCAGGTGCAGCGTGGGGAGCAAACGAAGTTGATACCTGGTAATCCACGCCGTAAACGATGTCGACTTGGAGGTTGTGCCCTTGAGGCGTGGCTTCCGGAGGCTAGCGTTAAGTCGGCCGCCACCAGAGTACGGCGCAAGGTTAAAACTCAAATGAATTGACGGGGGCCCGCACAAGCGGTGGAGCATGGTTTAATTCGATTACAGCGAAGAACCTTACCTGGTCGCCAGTATCCACGGAAGTTTTCAGAGATGAGAATGTGCCTTCGGGAACAGGACAGGTGCTGCATGGCTGTCGTCAGCTCGTGTTTAATGAAATGTTGGTTAAGTCCGCAACGAGCGCAACCCTTATCCTTTGTTGTTGCCAGCGGTCCGGCCGGGAACTCGAGAGACTGCCAGTGATAAACTGGAGGAAAGGTGGGGATGACGTCAAAGTCATCGCCCACCGACCCAGGGCTACACGTGCTACAATGGCGCATACAAAGAGAAGCGACCTCGCGAGAGCAGAAGCGGACCTCATAAGTGCGTCGTAGTCCGGACGGAGTCTGCAGCTCGACTCCATGAAGTCGGAATCGCTAGTAATCGTGGATCAGAATGCCACACGGTGAATACGTTCCAGGCCTTGTACACACCATCACACCATGGGAGTGGGTTGCAAAAGAAGTAGGTAACTTAACCTTCGGGAGGGCGCTTACCCACTTTGTGATTCATGACTGGGGTGAAGTCGTAACAAGGTAACCGG
+
01520/*3*,2.*22227166+23.52/..24;7071-),/825;887:910)1.3740/,//566/../+')**206676))-0-$+-21(++..<22(0/08;1+.-0*/(&$+**,6.9.1513;2+17534.:/,/-+66),,)/,(./))/07,/*(,+)+*,+0/91--.-.40743720235*--*+175233/80.+-*&-'/..018;98/2020,-/3'(&&$,10(33:6.0513,16/0-.,%++,55.343+(14799776433750/0..-+*+),-347769546..-2(#(*)+*)*$'()*/+1-,-+-*/+/93,**++386/,/4-*+6:9700/00669.,0(+0*)*($+-(**2,*(*,*)/2.*/0+*()(,*.,.'(6:76/--,/33,6+*-/2:36+()**/$%$&((%&*00&.6)%',.9869:902/,,--,(*''1,326/7/1/.4)+1/2/79::3800/3(0+)*('&*%)*3320.160/39.0)&()*('&)*7--.))/-1.9:89863357</,.,2/4/79,49:-/41...222-//5653(,--21+/2)/-29//,.$%(+),((-&*/1503/.203-0-#%&%&%(+.5)-*0)++,4:61.//245420072,4./12753:4-+,''),0,27-----22200.236868:5565535214)-,-*,+2)/14/4,9444299-0217('45655)170+31.0.-.(&,-,2126:42.01.0)1)4/,69084++%)+%(+,3891-/..457</:::0,/**.)*,56:;8./106671*1,,237;8**&&$&%'(39)*323*''('+/07:94357/50//5)(%)(40((&))()/.1568422+*+%(*'+*(-/:,20+,+,/5*,--//1.211-9',*(%(2)+-.0*1(&,563311/4-./31--.,////7))()0-2/--/6.'--/-,-0/250--'()2156<:6:67/7+&29773810//..+/3-..'/,/37;:4.))).5320-./87*&)+%)%)**,'&&'1*11/22)81-,4+23/6/.58(%1.95//345:57643530-.)*//80004676832+5+20-,05
@046e0a66-2164-4580-b34a-19bc636c5257 ch=399 read=19696 start_time=2019-12-12T19:51:08Z barcode=BC01 runid=2c9cf7bc05858273f10e7d7ec552fc0bd742dc3e
CTCCTACGGGAGGCAGCAGTGGGGAATATTGCACAATGGGCGCAAGCCTGATACAGCCATGCCGCGTGTATGAAGAAGGCCTTCCGGGTTATAAAGTACTTTCCAGCGGGGAGGAAGGGAGTAAAGTTAATACCTTTGCTCATTGACGTTACCCGCAGAAGAAGCTACCAGCTAACTCGTGCCCAGCAGCCGCGGTGATACGGAGGTGCAAGCGTTAATCGGAATTACTGGGCGTAAAGCGCACGCAGGCGATTTTGTTAAGTCAGATGTGAAATCCCCGGGCTCAACCTGGGAACTGCATCTGATACTGGCAAGCGAGGTCGTAGGGGGTAAATTCCAGGTGTAGCGGTGAAATGCGTAGAGATCTGGAGGAATGCACCGGTGGCGAAGGCGGCCCCTGGACAGACTGACGCTCAGGTGCGAAAGCGTGGGGAGCAAACAGGATTAGATACCCTGGTAGTCCACGCCGTAAACGGTGTCGACTTGGAGGTTGTGCCCCTTGAGGCGTGGCTTCCAGGAGCTAACGCGTTAAGTCGACCGCCTGGGAGGCGCAGCCGCAAAGGTTAAAAAACTCAAATGGTGTGAGGGGGGCCCGCACAAGCGGTGGAGCATGGCGGTTTCGGGCAATTCGATGCAACGCGAAGGGCATACCTGAATGGCGGCATCCACAGAAGTTTCAGAGATGAGAATGTGCCTTCGGGAACCGTGAGACAGGTGCATGGCTGTCGTCAGCTCGTGTTATGAAGAATGTTGGGTTTAAGTCCGCAAACAGGCGCAGCCCTTATCCTTTGTTTGCCAGCGGTCGGCCGGGAACTCAAAGGGAGACTGCCAGTGATGATAAACTGGAGGAAGGTGGGGATGACGTCAAGTCATCATGGCCCTTACGACCAGGGCTACGTGCTACAATGGCGCATACAAAGAGCGACCTCGCGAGAACGAAGCGGACCTCATAAAGTACGTCAGGCCAGTTTGGAGCCTGCAATGACCATGAAGTCGGAATCGCTGGTAATCGTGGATCAGAATGCCACGGTGGAATACGTTCCGGGCCTTGTACACACCGCCCGTCACACCATGGGGAGTGGGTTGCAAAAGAAGTGACCCAACCTTCGGGAGGGCGCTTACCGCTTTGTGATTCATGACTGGGTGAAGTCGTAACAAGGGAACCGG
+
.23/)+2/73,/2....(02.27+.41.50.-..2;41--,*-25'6:7666)+)*.+55-/3*,/5457722-'*((0-5636'35,&,).,.''(**/:/)''*/.89''.)+)'/*'().4421:3;379.65/,566&)++*//50/7<502+(0*&+)#%$)07.21//+(()%)).+)&/,.%0.01./+*+,/3.4+,-..19388/2/2/26,1,+/../08;;:89786.-./(.)+,..*($063-.,9-6-29346*)'$(-*).-//+49779396:448-1/...1001**+..316(&*+%'($*$&'45)-/75/..(3)1/+,1:1/)***4:51280--011,,+**12::/--('',)))//7:162.,1.,3,./1;++,762/''/----./00217::65+*,*))/1'051&)./<39(4/)7+..88327)*14333090)+378899<311644555/41616/2109)+*-.+*+//,,2023&--+,-)$*'(./.4-*),*//6.134738626;739.(+**'+)/082759*,*.047:74/,-.57-+-+...*%42568)3/*'--10../+.+-0+-/17)'#*+&('&'-/-(.*-+*-..44442*)+(')&&$$'+20***)(('*0+*,//122+1-+0<4/**'*,.+,((,./678;999(8-,-3<884+116+3..-,&*-3/**,*++,-121:87,5/&)++-'&-&(06-)&001&,*222./&'&)'(3620.(,4-/...6.-51/2;,-7:4479;82*0--,75.5013)-(),*)+-19961+-,+**(),+)*(*4-)+(((,)).0504468:8980'*,/9::020539/,.&%)+72-687(&&'&12640-7--59547662776)''((7798898/.+(&+-&-)()7500/0-,+42)()&/01,&%$,)#)'10*1*/52,+(($$%%%'()+*..//080840'&%($%'*+01:8:756'&'(,+-1,0*31-(/+,-/,1-2('/)/-.,(%%(&+*/722;91232212:36%)''%&).323;13186)%)+''&%$&%),/+,60+7/-1*(+(*0-+1/)..14/0234:2)-**-4480.-.*,+,-77924(,/,/01*6-
@48379ebe-1d7f-47ee-9e3b-93257d31d402 ch=416 read=18390 start_time=2019-12-12T19:51:14Z barcode=BC01 runid=2c9cf7bc05858273f10e7d7ec552fc0bd742dc3e
CTCTACGGGAGGCAGCGGTAGAATATTTTCAATGGAAACAGGCCTGATGCAGCCATGCCGCGTGTATGAAGAAGGCCTTCCGGGTTGTAAAATTACTTTCAGCGGGAGGAAGGGTAAAGCTAATACCTTTGCTCATTGACGTTACCGCAGAAAAACACCGGCTAACTCCGTGCCAGCAGCCGCGGTATTAATGCGGAAGTACGGCGTTAATCGGAATTACTGGGCGTAAAACTTGCGCAGGCAGTTTAAGTCAGATCTTGAAATCCCCGGGCTCAACCTGGGAACTGCATCTGATACTGGCAACGGAGTCTCGTAGAGGGTAGAATTCCAGGTGTAGCGGTGAAATGCGTAGAGATCTGGAGGATACCGGTGGCGAAGGCGGCCCCTGGACGAACTGACGCTCAGGTGCAGCGTGAGCCGACAGGTTAGATACCCTGGTAGTCCACGCCGTAAACGATAATCGACTTGAGTTGTGTGCCCTTGGGCGTGGCTTCCGGAGCTAACGCGTTAAGTCGACCGCCTGGGAAATATTACGGCCGCAGGGTTCAAAACTCAAATACGTTGACGGGGCCCGCACAGGCGGTGGAGCATGTGGTTAATTCGATGCAACGCGAAGAACCTTACCTGGTCTTGACATCCACGGGAAGTTTTCAGAGATGAGAATGTGCCTTCGGGAACCGTGAGACAGGTGCTGCATGGCTGTCGTCAGCTCGTGTTGTGAAATGTTGGGTTAAGTCCGCAACGGAAGCGCAACCCTTATCCTTTGTTGCCAGCGGTCGGCCCTGGGGAACTCGAGGGAGACTGCCAGTAAACTGGAGGAAGGTGGGGATGACGTCAGAGTCGCTGGCCACCGACCAGGGCTACACACGTGCTACAATGGCGCATACAAAGAGAAGCGACCTCGCGAGAGCAAAGCGGACCTCATAAAGTGCGTCGTAGTCCGGATTGGAGTCTGCAACTCGACTCCATATGAAGTCCGGAATCGCTGGTAATCTCGTGGATCCAGAATGCCACGGTGGGCCGTTCGGGCCTTGTACGCACCGCCCGTCACACCATGAGTGGGTTGCAAAGAAGTAGGTAGCTTAACCTTCGGGAGGCGCTTACCGCTGTGATTCATGACTGGGGTGAAGTCGTAACAAAGGTAACCGG
+
&&&%(*&22+,.*')('&&$'&%&%-*(($,-''&*)&(%&&)%&'*+/+*)/-87478,,--.145552)-)+,26708)1852:/2680(++()-71)+,,282')-*)*''++63**-,7/-0024-(((/+/.*),.-6*0/+,-,..+//-37;010//1//04238:94.2..04/6-('%'('$&%%')'&&$#$).-50:0903)1+),*.077;:966581%)('*-,0)(,*&'/*''1.28**21%*&'-3+*576.*337:977873381/3,-.-.33311+*++/11547(/$')/1:8:6,*)+'*%/&0)0.*+0511/,..096.*2-*0266.,+)*/0/91.+&(*+//161330..4+1,/.1;7..8:52,****+*/)+/3/.45,*%)(*()(%'$%$()*+)9002667;/,*7,)+*-712139889;(0/0-'$')10/3**&(03,/),.-8+).(26666/0+())&.*'''&'(,,,,/1*,)++/,4..3/5721)2.*+'&)+*(,$#$(%(*.1*&***./6*,*($%%)+**2.49507*'+())*+*(,,2-***,.(.+++6*535/--/338+4//-+0)+10.1-*.;0:894/-+(*114../58)*/*-:<53.--..70,+,3/5834:449+9999:958/'(+)&'17689.,)*+1.137757610102873/1),+*15,-.6-788:77167//01&5'(%&&',-30170-601132:522<024---/7*+,:79+((()*&-()+'&)04,/0175750/119/3332-)))/,1/,379,05687874)(&*,&(&(%)($**(*.7.,3556..--,1/2367466754886879889:,((&')()4459672,,)+(&),;3245;84:99764;21498/8436:8/9(-,,3-1++,-/267/0/..+),/16,,(*,1/++*)0.1746//*+(%*7//&(,258809'(*798870&)-311-*0((208'276635/01-%,+6;78:911.//+/5%&'((*.770:.+09,'++*-,1-,++)'%0&,,-6//:3,16//.2/-43()4)+55686200.0//-+'+)-+(+1*1.959;(2-36563/5
@dac84efd-f0f6-46c6-bf21-b783b052d7ea ch=442 read=18520 start_time=2019-12-12T19:51:13Z barcode=BC01 runid=2c9cf7bc05858273f10e7d7ec552fc0bd742dc3e
CTCTACGGGGAGGCAGCAGTGGGGAATTTCGGCAATGGGAAACCCTGACCGAGCAACGCCGCGTGAAGGAAGAAGGTTTTTCCGGATTGTAAACTTCTGTTATAAAGGAAGAACTGGCGGCTACAGAATGGTAGCCAGTGACGGTACTATTAAGCCACGGCTAACTACGTGCCAGCAGCCGCGGTAATACGTAGGTGGCAAGCGTTATCCGGAATTATTGGGGCGTAAAGAGGGCAGGCAGCAGGGTCTGTGGTGAAAGCCTGAAGCTTAACTTCAGTAAGCCATAGAAACCAGGCAGCGTAGAGTGCAGGAGAGGATCGTGGAATTCCATGTGTAGCGGTGAAATGCGTAGATATATGGAGGAACACCAGTGGCGAAGGCGACGATCTGGCCTGCAACTGACGCTCCAGTCGAAAGCGTGGGGAGCAAATAAGTTAAGATACCTAGTAGTCCACGCCGTAAACATTACTAAGTGTTGGATATCAAAGTTCAGTGCTGCAGTTAACGCAATAAGTACTCCGCCTGAGTATATTACGTTCGCAAGAATGAAACTCAAAGGAATTGACGGGGGCCCGCACAAGCGGTGGGCGTAATGGTTTTAATTCAAGAAGCAGCATGAAGAACCTTACCAGGTCTTGACATACTCATAAAGGCTCAGAGATGGAGAGATAGCTATATGAGATACAGGTGGTGCATGGTTGTCGTCAGCTCGTGTCGTGAGATGTTGGAGTTAAGTCCCGCAACGAGCGCAACCCTTATCGTTACCATCCTCATTAGTTGGGGACTCTGGCAGGACTGCCAGTGACAAGCTGGAGGAAGGCGGGGATGACGTCAAATCATCATGCCCCTTATGACCTGGGCTACACGTGCTACAATGGATGGTGCAGAGGAAGCAAGCCGCGAGGTGAAACAAAACCCATAAAACCATTCTCAGTTCGGATTGTAGTCTGCAACTCGACTACATGAGATCGCTAGTAATCGCGAATCAGCATGTCGCGGTGAATACGTTCTCGGGCCTTACAGCACACACCGCCCGTCACACCACGAGTTGATAACACCCGAAGCCGGTGGCCTAACCGCAAGGAAGGAGCTGTCTAAGGTGGGATTGATATTGGGGTGAAGTCGTAACAAG
+
%(*,.0.8;-,244/2*(((%*0+%#,.0*1:678662)),(/3'()0260121111/-9-/-755401--)+.+4/9;;1.-121572234./6288,6)('---1.58352-'---+4&%%%%)'+')2.&)'%)*1111,/1(',)0053$&%(*3/--02/245495791.0//8513-2/.611224,+*+)-+-+1333:3-2+0+)',('+*++*(%()-3+'(/519*653*/.&081..11/-2.+.,,+/277/8-+,,8+*+3)*)+6;09;64/**0-,55992,,*(*++,/249-;8,,+-3343++'()*3+67#*%.('*-//970.&*&(/&'-/7554(,.104557223966030,,.1082-'++,/.,/+/,()33743356890:'%(24%)*'',.621/(()-5;:/4)**02())0./6(+).55060%,.10029;:6%%0*+-8323126/502'+%,/.-,66037::9::24373433.7--/.,/02345121(%$&'')*'**-8842++.'(79917:/-3237,+)-,.4213(3974.3)'()*21..*--+,,.%,)*+2-9<;,1-2-+)'&&)$'))+*++0,)()*(,,,19'-'**/8,,),,,,-+)).4+*/(*6(''*//1+)(((11(3566743.+1./68*7+,4.0./04549433877*%&()8/7128499120005;36&*./*,.-40+*5549+*8500141:436002*1)%)5,43%*()-.&+.5+7:5/5886170.(6+6776:.4455936357:20--,1.46*9:11')-5684)(+(*9:925*143)05422367106811.-*,'(.43030;23912134678/+-/*.)'(0'.86/.-+.20*,)),:;98<:356;<;7:669325/243003.03/125788991510/3.0000686/-0,/*/--***+.327/6..-/111263/),&*+/6:86858;75:3474++*#$$%'%*(,)++)-460330212.(+)+-)7.../11-,4,'*0,/6686.7,/)/)+&&&()('+())&')1.56429)5,7::/00,.('**)10,0,1,*+-,55-,,1)
@98308bac-25c7-4207-9e0a-1f60acd184f3 ch=371 read=24003 start_time=2019-12-12T19:51:12Z barcode=BC01 runid=2c9cf7bc05858273f10e7d7ec552fc0bd742dc3e
TTGATACTTCGTTCCGGTTACGTATTGCTGGTGCTGAAGAAAGTTGTCAGTGTCTTTGTGTTAACCTACTTTCATCGCTCTATCTTTTGCGGTTACCTTGTTACGACTTCACCCCCAATCATCAATCCCACCTTGAACGGCTCTGGCTTCCTTGCGGTTGGGCCACCGGCTTCGGGTGTTATCAACTCTCGTGGTGTGACGGGCGAGTTATTATTACAAGGCCGAACGTATTCACCGCGACATTGCTGATTCACTTGATGCCCAGCGATTCCAACTTCATGTAGTCGAGTTGCGAACTACAATCCGAACTGAGAATGGTTTTATGGGTTTCACCTCGCGGCAGCTCCCTCGCACCATCCATTTAGCACATTAGTAGCCCAGGTCATAAGAGGCATGATGATTTGACGTCATCCCCGCCTTCCTCTAACTTGTCACTGGCAGTCTCGCTAAAGAGTCCCAACTTAATGATGTTAACTAACGGTAGGGTTGCGCTCGTTGCGGGACTAACCCAACATCTCACGACACAGGCTGACGACAACCATGCCACCTGTATCTCATATGGCTATCTCTCCATCTCTGGAGCCTTTATGGAGTATGTCAAGACCTGGTGGAGTTCTTCGCGTTGCTTCGAATTAAACCATGCTCCACCCGCTTGTTGCGGGGCCCCGTCAATTCCTTTGAGTTTCATTCTTGCAGACGGTACTACTCAGGCAATTACTTATTGCGTTAACTGCAGCGCTGAACTTTGACATCCAACGCCAGTACTCATCGTTTTGCGGCGTGCTACTGGTATCTAATCTATTTATTTGCTCCCACGCTTTCAGGACTGAGCGTCAGTTGCAGGCCAGATCGTCGCCTTCGCCACTGGTGTTCTCCATATATCTACGCATTTCACCGCTACACGTAGGAATTTCACGATCCTCTCCTGCACTCTAGCTGCCTGGTTCTATGAAGCACTGAAGTTAAGCTTCAGGCTTTCACCACTGAACCCTTGCTGCCGCCTGCTCCCCTCTTTACGCCCAATAATTCGGATAACGCTTGCCACCTACGTATTACGCGGCTGCTGGCACGTAGTTAGCCATTACTGGCTTTCAATAAAGTACCGTCACTCGGCTACCATTTCCTGTAGCCGCCGTTCTTCCTTTACATAACGAAGTTTACAATCCGAAAACCTTCTTCCTTCACGCGGCGTTGCTCGGTCGGAGAAGCACCCCCATTGCCGAAAATTCCCTACTGCTTGCCTCCCGTAGAAAGG
+
$%&#(&/014116.,)1184656517/007:;;;::42*,21+3/..8&54253584+-*3+5+77'%&$$$)+125566663413+(#))-21.4.1/,2.'+-)34431.2:<+-/7879818/67*+1-0,)*++((*++*$$(2-5/+/./-2.7(--,1015/.,1/4,://+9---0,*+,-*,/0233044685;9/-'*)*%/&&&%&(30-/,*)(,*-103<222;12-.)')(),*-.71.,+.+,,-++.(*,045962.-,,123558:7653-.//0(,'#*-/345<;6-,/-,)()'+..2.:;;*./3:34<7.68;881/2+)$&)*35+(**,*185:::421)'&'$)(0,,,**(0.*)16:;948..$8-00/.../*49**,38999/;4/*+-121-(*+$,,,,4.23565320/215150050.)%&''572-1,,1.4///1/),2.666.-0-/.,--2-.-**,/1,:/0/:62&&.,1/)+*-/1021*-.,.,.%+(*))(-.03868<8.*/*'-9330,/367-311)-*.-455647:824'++771138499./'*'&*-0,-4)*,/1801**)-(*585:<836616)/065&'-6.6;:6;8314439,71)$%$$&&%%%'--)-32-(+8356:60,681368<<7-6.(4))*&(+/&(+*4525753479)(()&(-.(0**,417/6/329012+/332-+//&)&')/0.120,/($')&'-)*/64:46*%')/,*)%'+,13**'&(,(+1-..+5.,'4-)$-.199,0.-39--&7;6777645737554903,.)05/.0:99:999120/.593(++330602)-0/2465689585617:4/.0+)+-//(-%)$'(&+.6/))*(&,+5/0077+*,+,04.&02456:88:856%&((.)'(%*&)-((3150+//:2'38.49+*.05(+#&&0.4,+4,.024834))((*,33,,/76-+0,.)&+1-26829,;0;:;92,0,*2747851300/2*((()1600-*-+2,-/-,.2/6...4*6*'($)(*393,+4+.1+(,+,1056'))*/,144:5'/9.4)'('(,-308;:7<,))('(-*&%)),*(&(-)*73)+05041,.37/785:9:220166242.2..,4-+),-(128)4%&&''+(*,/25+.;887*,/,+35/2-(()(''*'$(*'58++83/.2-**
@fd352b1c-0dd9-4635-89d4-d31579738cee ch=440 read=18245 start_time=2019-12-12T19:51:21Z barcode=BC01 runid=2c9cf7bc05858273f10e7d7ec552fc0bd742dc3e
CCGGTTACCTTGTTGCGACTTCCACCCCAATCCCAGCTGACCCTGCCTTCGACCGCTGCCTCCTTGCGGTTGGCTCACGTTCGGTGTGCCAGCCATGGTGTGACGGGCGGTGTGTACAAGACCGGGAACGTATTCGCAGGGCGTTCTGGTTTTGGGTACTAGTAACTCAGCTTCATGTAGGCGAGTTTCAGCCTACAATCCGAACTGAGACTGGTTTTAAAGTTTGGCTCCACCTCACGTGTGCATCTCTCTGTACCAGCCATTGCTTAGCGTGTGTAGCCCTACACATAAGGGGCATGATGATTTGACGTCATCCCCACCTTCCTCCTGGTTAACCCAGGCCCAGTCTCGCTAAGAGTCCTCAACCAATGGTAGTAACTAACGACAAGGGTTGCGCTCGTTGCGGGACTTAACCCAGCATCTCACGACACGAGCTGACGACAACCATGCACCACCTGTCACCTTGTCCCCGAAGGTATCGATTAAGAGTAATGCAAGGGATGTCATTGTAGGTAAGGTTCTTCGCGTTACTTCGAATTAAACCACATATCCGCTACTTATTGCGGGTTATTGAATTCCTTTGGTTTTAATCTCTTGCGACCATTACTACCCAGGCGGAATACTTAATGCGTTAGCGGCGGCACGAGGTGAAACCCCACACCTGAATGTTATGGTACGTTCTGCCGGTGTCGTGTTTGTCACACGCTTGGGCATCGTCGTTGCGGTCAGTGTGCCACGCTGGTGTTGCTGCCTGTCCGCGTTTGCGCGCCTTCCCCAAGAATTCACTCTCCTCTCCTGCACTCTAGATAACCAGTTTTGGAATGCAGCACCCGAGTTGAGCCCGGGTATTTCCTTCCGCCAATGTCGCTACGCTCCTTTACGCCCAGTAAGTCCGGATAACGCTCGCCACCACATTAATATTACCGCGGCGCTGGCACGTAGTTAGCCAGTGGCTCACTCCTTAAAGATTTACCGTCATTATCTTCCCCAAAGACAAGAGGCTTTACGATCCGAAACCTTCACTCACGCGGCGTTGCTGCATCAGGGCTTCCCCATTGTGCAATATTCCCCACTGCTGCCTCCCACGTAGGAG
+
51.3.9-/716+/*)*-,/052+%++-)+1,0/,$()+0,3;*('*&*,-+-,-(++/16..)1**)(',-('()*$&&%%#'$+%$&+*%$%$#%(*100564)/-+05425-+*))*(./4(3,0./.447<6(($(*-*./4*'),&(('(1++(33-*)-&,-5+,*((((++-179741453,+&*371450;/,,,29:::7798:9,9<<-14+..;7261125(*3+105///3-./0020/,/03.68568;244*%'$%'--333+,0120.(()))'%/3+8:0011..///5:6//0/2599/9:,*2:2577..7,*6282,/+'(*)(0+*+22/4--.2+'&)+18441)+%,*.175/.0-8000997645(21/.5233888153/0280-$&$-%,((&&)**+,-((((((,*+////*26583,4<3977677/27/3--$,+-//1469/('$($#$()7322/2+*+--///0200:743/,$&%&&+123220/66<6583(+)*+%)142,++.+2;:8-*)(*'+-/*-.,)+'%0()+35)-&%'##),+:,*),*)+.88/+6,,+&,))*0008'+&%())074+,68574620232435,2/31,-..84080..)&,&**,1.-1--'1-3-&&(&%$',&'&$'#$&&'%&',()&'$'(&%%%''%&%%(&)(())(),-)&&%''(.($$%%&&$%%$%'2/%,(.+0%&%$'&''$,-''**$#$&'*'%'$%$&&$%))(&'($(&.')%('))-*()*-4325)*+,0105636492/876,-'0*,/2//1,/31.+0,7--,/4(**&/&)/6/$&%((&))+).*)*#$$$'-.23++2-*,/17(&(-00'-.-34499;:76986:/(5))**)-,*(%,--183+6*)&))/50&++/0848/+,*&)'(''*4--./''''(&(&))'&,2-074493449299<,45/-//1))$(+2/98--1242+)+)&&$%'&')*2*3074;662<22211011-101,*'394-,,7/0/0,6245,89:-/13222238+58*$')/*5*,*
@69d661f9-32e8-4499-96b9-89edb1633c40 ch=245 read=23408 start_time=2019-12-12T19:51:26Z barcode=BC01 runid=2c9cf7bc05858273f10e7d7ec552fc0bd742dc3e
CTCCTACGGGGAGGCAGTGGGGAATATTGCACAATGGGCGCACATTTTAGCCATGCCGTGTGAAGGCCTTCCCGGGTTGTAAAAGTACTCGGCGGGGAGGAAGGGAGTAAAGTTAATACCTTTGCTCATTGACGTTACCCTTGGAAAGCACCGGCTAACTCCGTACCCAGCAGCGCAGTAATGCGGAGGTGCAAGCGTTAATCGGAATTGGGCGTAAAGCGCACGCAGGCGGTTTGTTAAGTCAGATGTAGAAATCCCAGGCTCAACCTGAGAGACTGCATCTGATACTGGCAGAGGGTAGAATTCAGGTCTTAGCGGTGAAATGCGTAGAGATCTGGAGGAATACCGGTGGCGAAGGCGGCCCCTGGACGAACTGACGCTCCAGGTGCGAAGCGTGGGGAGCAAACAGGATTAGATACCTGGTAGTCCACGCGTGGCAATCTCGACTTGGAGTTGTGCCCTTGAGGCGTGGCTTCCGGAGCCTAACGCGTTAAGTCGACCGCTGGGGAGTACGACGCAGGTTAAAACTCAAATGAATTGACGGGTACACACAAGCGGTGGAGCATGTGGTTTAATTCGATGCAACGCGAAGAACCTTACCTGGTCTTGACATCCACGGAAGTTTTCAGAGATGAGAATGTGCCTTCGGGAACCGTGAGACAGGTGCTGCATGGCTGTCCAGCTCGTGTTGAAATGTTGGGTTAAGTCCCGCAACGAGGCGCAGCCCTTATCCTTTATTTGCCAGCGGTCCGGCCGGAACTCAAAGGAGACTGCCAGTGATAAACTGGAGGAAGGTGGGGATGACGTCAAGTCATCATGGCCCACTACGACCAGGGCGTGCTACAATGGCGCATACAAAGAGAAGCGACTCATGAGCAAGCGGACCTCATAAAGTGCGTCATGGTCGGATTGGAGTCTGCAACTTCGACTCCATGAAGTCAGATCGCCGAAGTAATGCGTGGATCAGAATGCCACGGTGAATACGTTCAGACTGTACACACCGCCCGTCCACACCATGGGAGTGGGTTGCAAAGAAGTGGGTAACTAACCTTCGGGAGGGCGCTTACCACTTTGTGATTCGGCTAGGGTGAAGTCGTAACAAGGTAACCGGAAGATAGAGCGACGAGCCGTGGGATTGTACAAAGACACCGACAACTTTCTTCAGCACCAGCAATACGTAATA
+
&)--+'1*34-(,3,))(*29*.,,/:0.-2,3--37)'%%$%$&(&&(),2-0,,,())''*/,1/7151*)/16385,58/(12,.1,(-+169+()().,73*--,8.-.4.0*-/008/+.+*'2(+,95/://4&#$*)./,)*,3.3,++03//04-2%16*+/+'((&&&+,/2/)0-+'*'+),/:499/:.9.5$+'%,'023,,.078-2/2//-1,+.('-.6-)-201/35,,.*()($,-*).4)$10-.00()&$$$&')*.*))$()''','+&&$$#)%05-++**/+2,&*(*)/+)++,74.+.*)%')*+*()(013;1-4.+7-,,+)./1)&'+)(,+++56-''+736(%++'(***.-/'','0*-((**,.7212'+&//3--,15,//)&.*,3:57:8-5291%'%%$'(***2+*()(0-.-.*&++5+/.2<-/0..1774558314,,-.*,/*(+7---,*122/43342.(*(-01)%')+00*1&'&-4,5/;;7557*)''&)+2*+*,'+-()+')(**(-,)455-)++1.+*-.7;;7:9;5545396/4+,.-3217696945;53744394/34353./03+3+,323-.0//./3((*,++.--8-1+,73031826,'302'/+/-4530''(,''&'(*((*-050-,*))/6,,470.40;17-.:3.+22.4)&+&''))*.+$%(-.:3073&04))27/00/870106/4.5/225968*-,(+-58569-,)('**.)-.3-,5.-5312.)((*1277545/+*,-4:9.134551&''$&').8/0730+-13533/5....,1245991))*((**+,%((*$#*%')-6/34:5543556681/204685%0)/03//*8)0()*,122.-*(&)+0/388:893/3,,.+0,03+-'$&'%%()($(*+597771''-,%($)+07722:6483375),()%#(+--/,22*11+(55.(-,.5796:2.,/-1+-.&-).,'+*)*(0++-')*+,26293/8)'-1,+&'1,-27++15++5455:212//%(,+*(.+**22656805*2**/,93:39//1.-&)+778++13559691*7)$')+.<5-/3251&%&'&(1;31762)*,029//1/64&1*''&#$
@9b64941b-2183-489b-a59c-1facec9a26dc ch=345 read=17842 start_time=2019-12-12T19:51:26Z barcode=BC01 runid=2c9cf7bc05858273f10e7d7ec552fc0bd742dc3e
CCCGGTTACCCCAGTACGACTTCACAGTCATGGATACAGAAGTGGTAAGCGCCACTCCCGAAGGTTAAGCTACCTACTTCTTTACCTTCCGCTCCCATGGTGTGACGGGCGGTGTGCAAGGCCAGGGTATTCACCGTGGCATTCCTGATCCACGATTACTGCTTGATTCCGGCTTCATGGAAGTCGAGTTGCGGGCTCCAATCCGGACTACGACGCACTTTGCTGAGGTCCGCTTGCTCTCGCGAGGTCGCTTCTCTTTGTATGCGCCATTGTAGCACGTGTGTAGCCCTGTCGTAAGGGCCATGATGACTTGACGTCATCCCACCTCCTCCAGTTTATCGCTGGCAGTCTCCTTTGAGTTCCCGGCCGGACCGCTGGCAGCAAAGGATAAGGGTTGCGCTCGTTGCGGGACAACCCAACATTTCACAACACGGGCTGACGGCAGCCATGCAGCACCTATCTCACGGTTCCCGAAGGCACATTCTCTCACGAAAACTGCGTGGATGTCAAGACCAGGTGAGTTCTTCGCGTCATCGAATTAAACCTTGTGCTCCACCGCTTGTGCGGGCCCAAATCAATTCATTTGAGTTTTAGGCCGTACTCCCCAGGCAGTCAGCTTAACGCGTTAGCTCCGGAAGCCACGCCTCCAAGGCACAACCTCCAAGTCGACATCGTTTACAGCGTGGACTACCAGGAGGTATCTAATCCTGTTTGCTCCCCACGCTTTCGCACCTGAGCGTCAGTCTTCGTCCAGGGGCCGCCTTCACCACCGGTATTCCTCAGATCTACGCGTTTCACCGCTACACCTGGAATTCTACCCCCCTCTACGAGACTCAAGCTTGCAGTATCAGATGCAGTTCCCAGGTTGAGCCGGGGTTCACATCTGACTTAACAAACCGCCTGCGTGCGCTTTACGCCCAGTAATTCCGATTAACGCTTGCACCCTCCGTATTACCGCGGCTGCTGGCACGGGTTAGCCGATTGCTTCTTCTTCTGCGGGTAACGTCAATGAGCAAAGGTAATGCTTTACTCCCTTCCTCCCCGCTGAAAGTGCTTTACAACCCGAAGGCCTTCATACGCGGCGTAGTACGTAGGCTGCGCCATTGTGCAATATCCCCACTGCTGCCTCCGTAGGG
+
8/(()(3'+)($$$*$(*+35,*(+(,/4.-,/-.('*))+'(*-,)%$&)*:(*+273+,2'//422)--.5:415783183-0704-.+/4/1('*+.1./052,56...,*))+-409.4'+0/3329323;46487781:+,.871*'()*4+(''%$'%')9+7'+''-30,../)&'*,)+)3+++),*.-0(6,04)3.998430*433-.1:)%%&'-*,.144336112+&(())''&*-+,---...;70,,++,27;489+*)++*/100,*(('..&&,()10/+-26,74511++())/.148886-83-)2/*-9..+-01<0,-+%-16874::::;64:74125769-.-.)886340/1060/&23:,/00822,3-/202.*42-8.-,-5-+)(-+71-*04/;4-,/20302096555566*6,%+/()*,-0/001-%..,-))(--000-*-1(/)-0437+,,+)%&'*,0('+&,--9;;:37012-.0+')%%&&,,83583.,)'%'*++.,1+15).$$$$()*-68+,6,.4.,.1100,0,*)+)+0*70;:08;:,0+560)%(*241823.28:0*,27(778%'(*)8-10/*+'()010)0..3-/30224:29*4*02,,.1869,9*1+-.-+-03411293)(%&&)0/82/0179373'*+--98535357623;3*-.0991-/,--5,/-0+021+'&%),-0:999<975:')/44/-3-,2--*&0**,*+-,..412/1&'%&&&%$$%$%))--25,043101923-0-3/495812770-64.2+'0.368/0,,2--.&&')-90259899::4693,.0-3(&1/.'.3,170,-0/3*++,-,5+*32,59/0,()--,,+)(%&,),016.++1468<30./1/01.,./-,--274-.43444925;7724.//002+)()*4030.,/+)%.%&'08170/411--.-0746::67-4+,-.4548+.0.-5.+*.3,),,2:-3;74.554-.144/7)-/*-,1,(,-+,,,)*-*-.'%)&('(+(*,'%&&)%#$.,.*,'(+(*-58+0.(*03.7021,5/,#'((-0.1709:-/57**
@328347f2-3b14-4387-9fcc-72a70c0e743c ch=226 read=21981 start_time=2019-12-12T19:51:26Z barcode=BC01 runid=2c9cf7bc05858273f10e7d7ec552fc0bd742dc3e
CTCTACAGGGGAGGCAACAGTGGGAATATTGCACAATGGGCGCAACCTGATGCAACCATGCCGCGTGTATGAAAGAAGGCCTTCGGGCTGTAAAAGTACTCGGCGGGAGGAAGGGTAAAGTTAATACCTTTGCTCATTGACGTTACCCGCAGAAGAAGCACCGGCTAACTCCGTGCCAACGCGGTAATACGGAGGGTGCAAGCGTTAATCGGAATTACTGGGCGTACAAAAGCGCACGCACTGAGCGGTTTGTTAAGTCAGATGCTTAAATCCCGGAGGCTCAACCTGGGAACTGCATCCTGATACTGGCGAAGCTTGAGTCTCGTAGAGGGGTAGAATTCCAGGTGTAGCGGTGAAATGCGTAGAGATCTGGAGGAGGAATACCGGTGGCGAAGGCAGCCTGGACGAAGACTGACTCAGGTGCGAAAGCGTGGGGAGCAAACGGGATTAGATACCCTGGTGGTCCGCGCCGTAAACGTGTCGACTGGAGGTTGTGCCCCTGAGGCGTGGCTGGGCTAACGCGTTAAGTCGACCGCCTGGGAAGCCGCGGCCGCAAGGTTAAAACTCAAATGAATTGACGGGGCCCGCACAAGCGGTGGAGCATGTGGTTTAATTCCGATGCAACGCAGAACCTTACCTGGTCTTGACATCCACGGAAGTTTTCAGAATGAGAATGTGCCTTCAGGGAACCCAAGTGAGACAGGTGCTGCATGGCTGTCGTCAGCTCGTGTTGTGAAGTGTTGGGTTAAGTCCCGCAACGGTAACCCTTATCCTTTGTTGCCAGCGGTCCGGCCGGGAATAAAGGGGCCTGCCAGTGATAAACTGGAGGAAGGTGGGGATGACGTCAAGTCATCACTTATTACCGACCAGGGAGCTACGTGCTACAATGGCGCATACAAAACGCTGACCTCGCGACGGACCTCATAAAGTGCGTCGTAGTCCCGGATGAGTCTGCAACTCGACTCCATGAAGTCGGAATCGCTGGTAATCGTGGATCAGAATGCCACAGTGAATACGTTCCGGGCCTTGTACACACCGCCCGTCACACCATAGAGGTAAGGTTGAAATTAGGTAGCCAACCTTCGGGAGGGCGCTTACCACTTTGTGATTCATGACTGGGGTGAAATCGTAACAAGGTAACCGG
+
+*-)+,',4/-,-//0+34780+1)3/-90++,-5<9870-(,-**11145356)5945(2,,13/+-,..06*$('.,2//33..1/3351:9/*/,,30%*)*-1*//,+--(),77.,60603617:/,-...5421460:00:,/22.-0')+(*92//.,,5+*)4+367992'2*/-5,,,-+42.,020-136-+,*/409--.,2,5-566:740*-'%)28++,,.*+()&'''(18-08;<56:67.38'')+%%.(-.3(-/)'0&''*+*'&-*1198888500/+/')+7768:.9.,)0(&''*&+*+-./.''#-516,1-0.11-,'2544/')),0/)-.*)66::3/-,,.132,'*)&)+&'%$*/5541;.,'&&)(&+80*+867203-/-++-.(314:9:5&()((,.0/-4-%')89(8'2/'*3+-/3./9*)071)0*2'$'.08788:-*)'')2-(-%-++*/.7236.91+(0,-1,-,-50,.,)()011024/<16/854+6946:5691)(&&$$&-(0&'*/5-7,9-::568:8;,(&%*6,86-,01*''+%&%(..27+4620*,,05*''+45;4603.*))*+6924-.')--0-/+).83+24349657899./0..**+*750-10'0-1.--20386-2,4,%.6-,,2*')*'')(--417889:;97787;9;999885&1/0.--+/+)+*,....5/6-))/1.*)/0&'-/'1*($'-.86*2323,.5*(+0&)00&0+211(2/3/196.+')/*,//*)()+-1-/20013;:320/+'+-2-44188+,01586881)))+7;63.5-%+&(/0*)-9/5.('./()*&&2395:2:3/61(,01/52*')%$&$)*6654*)(%(0965665242;3*,8:896.4656.)&,,.0,,-01566673463056693502-++,&3+//2/00&/,.6112995212*,,/-488*2*03459723/008+/7613.4,-*+')(-,%*++)41))*,0**&&'*(,&&.(0*&(+(')%&*()%(',-504672:5-++),,-/1(20&++5523688;4,21145-*+&').3*.02581./1+2-.605,5
@6eac2076-6135-4895-86a6-136b9522173d ch=81 read=14001 start_time=2019-12-12T19:51:33Z barcode=BC01 runid=2c9cf7bc05858273f10e7d7ec552fc0bd742dc3e
CTCTACGGGAGGCGGCAGTGGGAATATTGCACAATGGGCACAAGCCTGATGCAGCCATGCCGCGTGTATGAAGAAGGCCTTCGGGTTGTAAAAGTACTTTCAGCGGGAGGAAGGGAGTAAAGTTAATACCTTTGCTCATTGACGTTACCCACCAGAAGAAACACCGGCTAACTCCGTGCCAGCAGCCGCGGTAATACGGAGGGTGCGAAAGCGTTAATCCAGATTACTGGGCGTAAAGCGCGCAGGCGGTTTTGTTAAGTCGGATGTGAAATCCCCGGGCTCAACCTGGGAACTGCATCTGATACTGGCAAGCAGGAGTCTCGTAGAGGGGGGTAGAATTCCAGGTGTAGCGGTGAAATGCGTAGGATCTGGAGGAGGGATACCGGTGGCGAAGGCGGCCCCCCTGGACGAAGACTGACGCTCAGGTGCGAAAGCGTGGGGAGCAAACAGGATTAGATACCCTGGTAGTCCCGCGCCGTAAACGATCATCGGCAGGTTGTGCCCGCTTGAGGCGTGGCTTCCGGAGCTAACGCGTTAAGTCGACCGCCTGGGGAATTACGGCCGCAGGTTAAAACTCAATGAATTGGCGGGGGCCCGCACAAGCGGTGGAGCATGTGGTTTAATTCGATGCAACGCGAAGAACCTTACCTGGTCTTGACATCCACGGAAGTTTCAGAGATGAGAATGTGCCTTCCGGGAACCGTGAGACCCAGGTGCTGCATGGCTGTCGTCAGCTCGTGTTGTGAAATGTTAGGTTAAGTCCCGCAACGAAGCCCTTATCCTTTGTTGCCAGCTGTGGTCCGGCCGGGAACTCAAAGGAGACTGCCAGTGATAAACTGGAGGAAGGTGGGGATGACGTCAAGTCATCATGGCCCACCGACCAGGAATACACGTGCTACAATGGCGCATACAAGAGAAGCGACCTCGCGAGAGCAAGCGGACCTCATAAAGTGCGTCGTAGTCGGATTGGAGTCTGCAGCTCGACTCCATGAAGTCGGAATCGCTAGTAATCGTGGATCAGAATGCCACGGTGAATACGTTCGGGCCTTGTACACACCGCCAAATCACACCATGGGGAGTGGGTTGCAAAAGAAGTAGGTAGCTTAACCTTCGGGAGGGCGCTTACCACTTTGTGATTCGCGGCTGGGGTGAAGTCGTAACAAGGTAACCGG
+
,/.****20,10/,86.19252(+,./5.--/3;6262($)*.,074124320'/-02255/.,-234664/+-.,5196/8,:636+-,07-*,-*64*+&//0:1./417-4+&*+,6,-1414//238:0,544+./-/-*3*(--)%-)')'-$-,*/241//,,1/*+.0-545++--+044.1/8.,2-(''2-,0-,&*&,,(*2,8,2',/'&'*+,.019;67-.6;6,,(($(&(+)/2-6<..1418-03.5.000*,:4.3691)20.1607596697/502333134122239:9,/*%'$%+&+,0*,33-,'-+014*+)(1*6,;,.2634(-012:5*00*)55961,(+-/8:1./*%,)('&%(+-513732180721.7742.'),558/21//////00-..,0998.'())++976/81*&,077-03/)10++./+99*0:;966-6/'',,764067/1/))(')+-/,(.+-7/3-74+('*''%.,,-3541--,,-,*++/130012/:43-/.-),02797382'((+-+-/-40%%$+247131*)+)&)'(032.2...(0.&'*'&&&(&((*,1/13.-0350+,.9:9.5480.,,+-21301-13+.57-5,,352-(-02.,-+-585)++-+,+06.+-,-//843338786,24.2.+,2/,348384*/01,++.5990..-+13979053007*10/022042/./0/4.105+,429562/6,-,75.4'-)%36.*1,.//-5,+.6+.0.(*%&%*13411405(65.3354(*((*%)(11003),,+-/8;/4345,,())*,+088/42)+,,-777499896&+)+&*'$(,),.62,')'&&'$')//21/16:9872/223-862'('(,))--767:775(''&(4-%*2546767003<124340-09;5867)3*1012-.//.%0(',,+('+13712305-,,'2+1/2+-.-.-6---8:999956(*65.0(&*-4299;:68,2+.(,)+813.+.133147(('%(1(*,-,-307465('()-4*,63-042*'(,*++110-.,/.:.7:8<8093-.4210/4.(),&+.70.2699<9+*/1..18/)+,10./7799976-041271306
@698b4ea5-e2b9-474f-9386-1bd045e75070 ch=138 read=17900 start_time=2019-12-12T19:51:32Z barcode=BC01 runid=2c9cf7bc05858273f10e7d7ec552fc0bd742dc3e
CTCCTACGGGAGGCAGCAGTAGGGAACCCTCAATGGAAACCCTGACCGAGCAACGCCGCGTGAAAGGAAGAAGGTTTTCGGATTGTAAACTTCTGTTATAAAGGAAGACGGCGGCTACGGGAAATGGTGGCCAGTGGCGTACTGATAGAAAGCCACATTTATTTACGTGCCAGCCGCGGTAATGCGTAGGTGGCAAGCGTTATCCGGAATTATTGGGCGTAAGGGGAGCAGGCGGCGGCAAGGGTCTGTGAAAGCCTGAAGCAACTTCCAGTGTCAGCCATACGAAACCAGGCAGCTAGAGTGCAGGAGAGGATCGTGGAATTCCATGTGTAGCGGTGAAATGCGTAGTATATGGAGGAACACCAGTGGCAGGAGCGACGGTCTATTGCCAACTGACGCTCCAGTCAGCGTGGGGGGTAAATAGGATTAGATACCCTAGTAGTCCACGCCGTAAACGATGAGTACTAAGTGTTGGATGTCAAAGTTCAGTGCTGCAGTTAACACCAATAAGTACTCCGCCTGGGTAATTTACGTTCGCAAAGAATGGAAACTCCAAAGGAATTGACGGGGGCCCGCACAAGCGGTGGAGCGTGGTTTGAATTCAAAGCGCGCGAAGAACCTTACCAGGTCTTGACATACTCATAAAGAAGGCTCAGGATGGAGAGATGGCTATATGAGATACAGGTGGTGCATGGTTGTCGTCAGCTCGTGTGTCGTGAGATGTTGGGTTAAGTCCGCAACAGGCGCAGCCCTTATCGTTAGTTACCATCATTAGGTTGGGGACTCTAGCAGAGACTGCCAGTGGCAAGCTGGAGGAAGGCAGGGGATGACGTCAAATCATCATACTTATATGACCTGGGCTACACGTGCTACAATGGATGGTGCAGAGGAAGCGAAGCCGCGAGGTGAAACAAAACCCATAAAACCATTCTCAGTTCGGATTGTAGTCTGCAACTCATTCTATGAAGTTGGAATCGCTAGTAATCGCGAATCAGCATGTCGCAGTGAATACGTTCTCGGGCCTTGTACACACCACCCGTCCACGAAGTTGGTAATGCTGCAAGCCGGTGGCAGCCGCAAGGGAAGAGGCTGTCTAGGTGGGATTGATGATTGGGGTGAAAGTCGTAGCTAAAGGTAACGGAAGATAGAGCGACAGGCAATGTAATGCCGTAACTTAC
+
(+05104)84,.2-.,.-%2+-0'()')%$$&+*0*-.'/:/-,,/6/50-,%++46,+++-.6-+3+.,3-.-081+1(-(1+(,.2+-/3/32.5.-.8,///0)../9-..-.66'.*+--+-71'0/-&((+)'('(+-++(&$)+,&2-,+'&(''')(*.+3,0*))*)03/5.0*.%2/1,2.,4525726609///'7,2/0/,1/2/*($&,(*.5/'+,58;772/,1+.*12**(/,(')+,*+.-.*+&)%(',.1&'&($%'-'1*((%$%(*.,-.67433332)*+,/1/0.)*',3++(''')++0:0712/.-)&*+3842.95./898-)**,)+,/(,)+64688,452;3..(%+,.7/1.-,3(/*&+),+----++)**.,.1*)((+7)*)+*&%&-0++,3)8,0,44/65*%$*3374:522343147<9+*)*-&++,.5985772;3:3;:::69545;92232165678682..%,,.4/2++*()*/.*024/4,,,++.*),1083243/'(,2/0&.4+)-2)22,**)(0+,-2,4:9/25,%'%**/)0)/072,**%)(,,8.'/+11*),&%(%)*.-,(%&-+-)-(,/,)()+,60.-++,422&$(0)%')+4--0'(+-18+))%&(*05497722-+/0/./-0333;8:555498:024324)+-011610.0///1(-+-./4.6.7/5-/,59),126&'-.+--&,,'')(+9-6-,*,/-1957897;2&2*6-8:266++(&%#&'$)$262'(+),+*,)'%&(95/,(**,42)+/27/779:79:8;/..4::-/%*%$$()*+-26)+110*,-+.,.262133<65925+209911'/+-+*+%'+&+310-&.-2/64*/6;<:7:8///448+367<96:036:8-/+0//12889799291.*&')&#'+-01,6-9-473422//132423-5016970,-,-,2632%*,.0;86:4240/1*657906---/.--00*83*()-,(+,)&(++**+,50013*4**&-2.6-1)'$$((,/07*5(2-'$*((%%'(),.,+(.355/-)+,'.+1871-005**,.3/0%'%),)(-,,./+518,.01..-,*)-(*0,+-*.,,3,$('%+,.'$###
@96ebb32e-0b1a-4a27-90a4-cc5715a4f1e8 ch=467 read=16512 start_time=2019-12-12T19:51:45Z barcode=BC01 runid=2c9cf7bc05858273f10e7d7ec552fc0bd742dc3e
CTCCTACGAGGAGGAGGCAGCAGTGGGGAATATTGCACAATGGGGAAACCCTGATGCAGCAACATATACGTAATTGATGAAAGGTTTTCGGATCGTAAGCTCTGTCTTTGGGAAGATAATGACAGTGCAAGGAGAAGCCACGGCCTAACTACGTGCCAGCAGCCACTTGGTAATACGTAGGTGGCAGGCGTTATCAGTTTACTGGGCGTAAAGGGAGCGTAGGCGGATGATTAAGTGGGATGTGAAATACCCAGGCTCAACTTGGGTGCTGCATTCCAAACTGTGGTTATCTAGAGTGCAGGAGAGGTAAAATTCCTAGTGTAGCGGTGAAGGAAATGCGTAAGAGATTAGGAAGAACACCAATTGGCAGAGCGACTCTGGACTGTAACTGACGCTGAGGCTCAGCGTGGGAGCAAACAGAGTTAGATACCTGGTAGTCCACGCCGTAAACGATGAATACAGGTGTGGGGGGGGGTTTCCAGCACCTCCGTGCCATAACGCATTAAGTATTCCTTACCAGAATTACGGTCGCAAGATTAAAACTCCAAAGGAATTGACGGGGACCCGCACAAGTAGCGGGCATGTGGTTTAATTCGAAGCAACGCGAAGAACCTTACCTACATGACATCCCTTGCATTACTCTTAATCGAAATCCCTTCGGGGACAAGGTGACAGGTGGTGCATGGTTGTCGTCGAAAGCTCGTGTCGTGAGATGTTGGGTTAAGTCCGCAACAGGCGCAACCTTGTCGTTAGTTACTACCATTAAGTTGAGGACTCTAGCGGGGCTACCTGGGTTAACCAGGAGGAAGGTGGGGATGACGTCAAATGTGTACCTTATGTGTAGGGCTACACGTGCTGGCTGGTACAGGGTACAATACCGCGAGGTGGAGCCAAACTTTAAAACCAGTCTCAGTTCGGATTGTAGGCTGAAACTCGCCTACATGAAGCTGGAGTTACTAGTAATCGCGAATCAGAATGTCATGGAATACATTCCCGGGTCTTGTACACACCGCCACGTCACCATGAGTTGGCAATACCCGAGAAGTCCGTGAGCGGCTAACCGCAAAGGAGGCAGCGGCCGAAGGTAGGGTCAGCGATTGGGGTTGAAGTCGTATAAAAGGTAACCGG
+
),0*'142$++*,.((+*22454936:4(11026,,,..9325+''*&(0.'*,4667132*+%&''&),-(.*)+,.)*-(*/,86211;8::7380+,3898:53;5093.2,023932/3%3)&-&,*2''%')-*+)3)2*&)16668698884/)'&)'&%)$$%-.:/0029050/884,,422250/2(*,8-+.3:7883,68)04+%,-38257972112.8-8.3639988*(&(/./(2,*(*0.8/0(&(')1.4013764/:-7-7:..,),2/81128/-)**32,7,&,%'%+%**+1-5++)561)&('+,-.+.(+)/,,239:40)**(/.058681267+-)(%0&)-,(*,),+*),,,+94965671/--.0055578:783-22186;8+,01:09(((,).+(+-02;*-47$&13.)+-196764/-,,//3-,&(+.556738969.16+3981,(%''*313938/24&''3.,/+3,<.566665/)+(+'('($'%')2::9174223.9.95',-2'52)2+,/111/2,.:1-67-,,240-..-/1).*+.5312807-7:8<9..))-3)3+-.19.052.,()0900/.-,-14557041--/174442234/-((,,,-23-8<9/6:56856(,/,,-&))*-434435/,17235662*./)$*+622-/1396135893<1976:882/5.+,23:''01-3/&.&())-31462/13./-,1-+/32+0+8*(-/,665-(**&42-/.'./-01)+4,1.-.02/.*('''&'-3(,32.1)*$'(%'$&$&#$%&+)++-,/3676532,+-,,(,(+*0464545(1,',%21/-(**-,,+.+011..31::7:7<97<<9:;99:7.1*+.3:+5+0.*+$('(')'..,77,2(%')*2/'('(*63.-21./1-353933/5347784348753(%'()0*+%+&++.''271-.,0.//643.27,-(&(*+76722./..,.//+11/-09/+)')+*//7660-/--1/-/284/103+-.)'%%&&'**++./0,41./(0*11232023+/.'$,*,1-..(1,*07,'4+78:;686
@c95593f6-9756-4cf8-ba21-cc47a4d23e70 ch=437 read=22402 start_time=2019-12-12T19:51:43Z barcode=BC01 runid=2c9cf7bc05858273f10e7d7ec552fc0bd742dc3e
CAGTTACCTTGTTGCGACTTCACCCAGTCATGAATCCACCGAAAGTAGTAGCGCCCTCGAAGGTTAAGCTACCTACTTCACTTTGCAGCCCTCCCATGGTGTGACGGGCGGTGTGTACAAGGCCCGGGAACGTATTCACCGTGGCATTCTGATCCACGATTACTAGCGATTCCGACTTCATGGAGTCGAGTTGCGACTCCGGACTACGACGCACTTTGCCGAGGTCCGCTTGCTCTCACTTGAGGTCGCTTCTCTTTGTATGCGCCATTGTAGCACGTGTAGCCCTGGTCGTAAAGGGCGTGAAATGACGTCATCACCTTCCTCAATTTCACTGGCAGTCTCGCGCTGAGTTCCCGGCGGACCGCTGGCAACCAGGATAAAGGGTTGCGCTCGTTGCGGGACTTAACCCAACATTTTCGCCCACAGGCGGCGACAGCCATACAGCACCTGTCACGGTTCCCGAAGGCATTCTCATCTCCTGAAAACTTCCGTGGATGTCAAGACCAGGTAAAGGTTCTTCGCGTTCATCAGATTAAACCACATGCTCCACCGCTTATTGCGGGCCCGTCAATTCATTTTGAGTTTTAACCTTGCGGCCGTACTCCCCAGGCAGTCGACTTAACGCGTTAGCTCCGGAGCACGCCTCAAGGGCACAACCTCCAAGTCGACATCGTTTACGGCGTGGACTACCAGAATTATCTAATCCTGTTTTGCTCCCCACGCTTTCCGCCTGAGCGTCAGTCTTCGTCAGGGGCCGCCTTCGCCCATATTCCTCCGAATCTCTGCGCATTTCACCGCTACGCGCGGAATTCCTACCCCCTCTACCCGCGGACTCCAGCTTGCCAGTATCAGATGCGAAGTTTCCCAGGTTGGGGCCCGGGGATTTTCCGCATCCTGACTTAACAAACCGCCTGCGTGCGCTTTACGCCCGTTCCGATTAACGCTTGCCCTCCGTATTACCGCGGCTGCTGGCGCGGAGGTTAGCCAGTCAGCTTCTTCTGCGGGTAACGTCAATGAGCAAGGTATTAACGCTGCTCCCTTCCTCCCCGCTGAAAGTACTTTGGCGAGGCCTTCTTCATACACGCGGCATGTGGCTGCATCAGGCTTGCGCGTACAATATTCCCCACTGCTGCCTCCCGTAG
+
1'.23/3615+/+%+,*//:5,.('&&/43984:764240++'((*',.++-.37-+3)*31322/))+-7751))'(&$%'++.0-%01)(,71&)*95525264::5//(*++,-.303347)/15-21193550(,-*,/.--318+,.83+(+-/62.*.-12647;240'03:5354-))*+**/+84//..,1+0/3821/22620(+(++&(()'2+.20*,*.)+,/.4)*+,')'/,3.1353764<8./01376:<944/()./,./0+))').++8875864,()(%$&*'%%%&(0348::86*136;2*'(%#*&((&)$&%%%%))00&('*,,+.4,21+)0/097892)&$&&*--/()2*-2)-(101,))().346;56386-$)')%5.)+(.-.260,%&&((.//45.,+)(..(3922/3..01170)++(++36;7:5,)(&'*,)0'',*-.0.(%&+27204659469<;<9::555789311//++(/.;89;510-+,%)-,(&+,01<9;;+*--*,248//-)*1)$.&')38371)+0148595,25:+01,364(8)..+0-//738+-%$'344+&//,)-310,++),'**+*/-,+01-4+/(()0216;9955*83.-./46:04(+**+/231,01.630(,+2.*')(&()&0)**)*00/323/522525-9;*'+*9:8,0/-+51,.%$()10/17477+-/0'*+-.4(*7:248,.94:5146(&),.07/+1)&&20154.'/.06:;6/)+..02'*'*(.'++&4)-/+(+69:3+04,3,)$#'*+2/2+&)))31340223894110+.((*)+8,.3--+0-3/4/*-.),263,.31)*%$&(*-2//101352/.231:106-+,../12)(&(&.(+&$%))10.114/1-++-*&,00-0605-4/.7901/3/39620-,*.(*&&',**+05'630*()*/24969898:8476317536333993-,-)()+*)+(),'++8;/*85+--:71+:996:70.)+*+'''('*,+475;77:0*)('%'()-51-++(,41546360*41.2911+(&(&)+1-./0428,&).+)&%')(,1**/00
@48e7b402-57c9-45d3-8f32-7798485b5727 ch=402 read=16085 start_time=2019-12-12T19:51:50Z barcode=BC01 runid=2c9cf7bc05858273f10e7d7ec552fc0bd742dc3e
CTCCGGGGAGGCAGCAGTGGGAATGTGCGCAATGGGGGCAACCCTGGCGCAGCCATGCCGCGTGAATGAAGAAGGCCTTCCGGGTTATGCAGAAGTTCAATAACCGACGAGGAAGGCGCGGTTTAATAAACTGGGTGATTGACGTTAACTACAGAAGAAGCACCGGCTAACTCCGTGCCAGCAGCCGCGAGTAATACGGAGGTGCGAGCGTTAATCGGAATAACTACAGGCGTAAAGGGCACGCAGGCGGTGACGAGTGAGGTGTAGAAAGCCCCGGGCTTAACCTGGGAATTGCATTTCATGCTGGATCGCTAGAGTGCTAGGGGGGAGGTAGAATTCCACGTGTAGCGGTGAAATGCGTAGAGATGTGGAGAGGAATACCACCGAAGGCGGCCAGCCCTTAGGAATACTGACGCTCATGTGCGGCGTGGGGAGCAAACGGGATTAGATGCCCTGGTAGTCCCGCTGTAAACGATGTCGATTTGGGGGTTGAGCTTTAAGTTTGGCGCCCGTAACCGCTTGTGATAAATCGACCGCCGCAAATTGCAGCCACCAAGGTTAAAACTCAAATGAATTGACGGGGGCCCGCACAGAAGCGGTGGAGCATGTGGTTTTAATTCGATGCAACGCGAAGAACCTTACCTACTCTTGACATCCAGAGAACTTTCCGAGATGGATTGGTGCGCTGGGAATAGGACAGGTGCTGCATGGCTGTCGTCAGCTCGTGTTGTGAAATGTTGGGTTAAGTCCCGCAACGAGCGCAATATATCCTTTGTTGCCGAAAAGCGGTGCCGATTAAGAGACTCCAAAGGACTGCCGGTGATAAACCGGAGGAAGGTGAAACGTCAAGTCATCATGGCCCTTACAGTAGGGCTACACGTGCTACAATGGCGTATACAGAGGGAAGCGAGAGTGCGAGCTGGAGCAGATCTCACAAAGTGATCTAAGTCCGGATTGGAGTCTGCAGCTCTGACTCCATGAAGTCGGAATCGTAGTAATCGCAAATCAGAGATGTTGCGGTGAATACGTTCCCAGGCCTTGTACACACCGCCCGTCACACCATGGGAGTGGGATTTGTACAGAAGTAGATAAGCAACCTTCGGGAGGGCGTTTACCGCGAAGGTATGATTCATGACTGAAGTGAAGTCGTAACAAAGGTAACCGAATGAAGGCGAGCAAACCTTAGAAGTAAAGTTTAACACAAAGACACCGACAACTTTCTTCAGCACCAGCAATACGTAGCCTGCGGG
+
*(+''(,)&+,(+.--03+3*)('%'%((,.6657992055481++,*''&(-4258:;258999<985.(*)(3.+.,**06.20.-.0.&)*)-5(%&%&&(*+(),*.*,..121101+7305/12),))+--,.14133343130312--,+&+,+,/8/5.,,-7.//1-169;646224537'%',40107(*(,)0/0)'1/005/925-91;48122++),),%(06)/48/.42435:904+)((&&'(+)*3--*&%)*,*-570,68.3.5.2522741-2-+,56:84040523901,&((*$+#+&'-*,7;00+,-2,0.)3,414*,,*(%%')195'&)+%'/-42)+*,.015,))&('&()(''&0)-((*/(*(('&'/2)')%2-))+())+%)-/0535200+-+**2*15-'*,63.0%24)//+*./(::3/078322-,)&&))*.3)/-/112-1-0,02798/+2.,-,/21.,/2:4*0(),0('(%$'$$'&%(')).084*,,..814.%-)(-)-)*%*,*&.'6+.4163<<5259.03./316++*,(710)-2*+523'&-(),+/,,.&***.')-,7;9*98:;611213170//+/.()115160282,.--.:01.01-)+**(,/.38/3,&',-/89/3/30332%(*,..*2()('&-*./1113///./9;:::955.-(--967528//037611/</766887+-18)*-/38+*((%-(($%+(.13/93-0324-$&&'/-1282.05,',.)*(),./29'73'1+-,105/6*--328<::985/10+-,&'$(-()*5703*+,,(*)*,.8:-*/++),.&+1014/-)*)(*.32-6--5:7.3-.04*+)++()*-+-')+)*61.+-/46.*--.()('')),290-*''*,*/-((+)3-,2.0/+,-+'()((00.*+--,2.&(-)2,,/&2,312+)(()-++,486:-,,,**(*8)80-.(+))'3-/778:/0('1.85).(++.11--+')&'')*02/2947080+*(')+#1,/.136*),*),.388730,-(+,121)40,.5/--6;9,2/%)(*''-,44576:6))1&10&$*%&((/+.1/56854:)*+-113/''0/&(''+)*(&1,&%*%')*()&'(+5..++$5)214195./0/21-..6,-5::6595+,-//;078483/34((%&$##'%"$
@9bcffb14-63cc-4aa3-82b0-32a3e6ddcd25 ch=410 read=17805 start_time=2019-12-12T19:51:47Z barcode=BC01 runid=2c9cf7bc05858273f10e7d7ec552fc0bd742dc3e
TCGGTATGCTTGTTCAGTTACGTATTGCTCTTCTTTACGCAGCCCACTCCCATGGTGTGACGGGCGTTGATGTGCAGGCCCGGGAACGTATTCACCGCGACATTCTGATTCGCGATTACTGGTAACTCAACTTCATGTAGGCCGAGTTTCGGCCACAATCCGAACTGAGACTGGTTTAAAGTTTGGCTCCACCTCACGGTATTGCATCTCTGTACCAGCCATTGTAGCGCGTGTGTAGCCCTGCACATAAAGGGCATGATGATTTGACGTCATCCCCACCTTCCTCCCTGGATTAACCGGGCAGTCGCTAGAGTCCTCAACTTAATGGTAGTAACTAACGACAAGGTTGCGCTCGTTGCGGGACTTAACCCAACATCTCACGACACGAGCTGACGGCAACCATTGCACCACCTGTCACCTTGTCCCCAGAAGTTTCCTCGATTAAGAGTAATGCAAGGGATGTCAGAAGTGTAGTGGAGTTCTTCGCGTTACTTCGAATTAAACCACATGCTCCGCTACTTGTGCGGGTCCCCGTCCCTTTGAGTTTTAATCTTGCGACCCGTACTCCCCAGGCGGAATAAGCCGCGTTAGCGGCGGCACCGGAGGTGTTGAAGCCCCCCACACCTGAAGTATTCATCGTTTACGGCGTGGACTACCAGGGGTATCTAATCCCTGTTTGCTCCCCCCACGCTTTCGAGGCCTCAGCGTCAGTTACAGTCCAGAGAGTCGCCTTCGCCACTGGTGTTCTTCTAATCTCTACGCATTTCACCGCTACACTGGGAATTCACTCTCCTCTCCTGCACTCTAGATAACCAGTTTGGAATGCAGCGCAAGTTCAGGCCCGAATTTCACATCGCCAATCTGTCCGCCTGCGCTCCTTTACGCCCAGTAAATCCGGATAACGCTCGCCACCTACGTATTACCGCGGCTGTACGTAGTTAGCCGTAGCTTCCTCCTTAGGTACCGTCACTATCTTCCCGGGTGGGGCTTTACGATCCGAAAACCTTCATCACTCGCGCGGCGTTGCTGCGTGGGGTTTCCCCCATTGTGCAATATTCCCCACTGCTGCCTCCCGTAGG
+
$,14.--'*,,..695/:/./370/0,/333:272-()+,-136,'*)8;0+984854325)..*&+&$%,%0%*,1/4/)356-12-31291*/-).4468,-()*44;7/.'&,/24.0.-36221(0-2940306203*,.,*28*.,','%)/411-(*/00,(.+,./.2;8(;0/-:(,,-.78+/71.)+,)/-00/.+./011-653.+*.,//61,-*)'*,/0210+/.9,($)&*,-28+-88456110/+51,*,.348..977)%*)*636659()(($.*)%+&'4983/43''(+('(+.20.1**&('3(-55///,0,,.315.,-&,+.8-01345746//.56/1///)-,'+&%&()4/,--.45755700.'+(',0.*-))(*+-04.0-'+21579382,378,)''%$')-25352.3.00+-,,-..147./91,37895')))(*'%%)%(%(5:6693,/(+*&)7)20,1+5,<89:243455361.12.-2.,.03.8.-278/)(.-()63..28::,,2,.26//0/15'(0*/.178.258:2-3*'%$%%%%'*/0,-,)2-/61&0%*)((**&(*)4,(614.4)'),2/*$&($((4:9+++)53-%+%(+&)+65()(.,(3-)')*754/3/,6/--+29+-101;;9,)-+,05.-))-*7976124566'97:27/859*-++)%+*+/995;979-%()*&'&)1.544(*30/,7,.54658<;6+/,)+0-/$,(&,)-*.00')),-0122256344+/./((+241(15-0.96,+-.-%$%()'*&&&(*(%'(+(%'&&/22/())+,+-(./(+$&(83+.:/(1*)+4,03+&32/24%&'(1.0.-13212)2-454367..2/140720;11200/5.*)##&*2/52.++1-5.%)+232100','(2-..::/45&),-0-0,-0/(')%%()()560+--/1.0+,68-8:8<889/,---&-,+011/8210764(2)25/.:4-478))/7.-,-/0/023:693+-100211./.7*,/1))
@ce76bbb8-1011-4bac-8c0f-1a954ef61950 ch=241 read=18906 start_time=2019-12-12T19:51:57Z barcode=BC01 runid=2c9cf7bc05858273f10e7d7ec552fc0bd742dc3e
CCGATTTACCTTGTTACGACTTCACCCCAGTCATGAATCCACCAGAGTGGTGGCGCCACTCCCGAAGGTTAAATACCTCGCTGGCACGCAGCCCACTCCCATGGTGTGACGGGCGGTGTGTACAAGGCCCGGGAACGTATTCACCGTGGCATTCGATCCACGATTACTAGCGATTCCGACTCCATGGAGTCGAGTTGCGAACTCAATCCGGACTACGACGCACTTTATAGTCGCTTGCTCTCGCGAGTCGCTTCTCTTTGTATGCGCCATTGTGGCACGTGTGTAGCCCACGGTCGTAAGGGCCATGATGACTTGACGTCATCCCCACCTTCCTCCGGTTATCACTGGCAGTCTCTTTGAGTTCTGGCCGGACCGCTGGCAACAAAGGATAAGGGTTGCGCTTTCGTTGCGGGACTTAACCAACATTTCACAACACGAGCTGACGACAGCCATGCAGCACCTGTCTCCACGGTTCCCCGAGGCACATTCTCATCTCGAAACTTCCGTGGATGTCAAGACCAGGTAAGGTTCTTCGCGTTGCATCGAATTCGCCACATGCTCCACCGCTTATTGCGGGCCCCGTCAATTCATTTGAGTTTAACCTTGCGGCCGTACTCCCCAGTCCGACTTAACGTTAGCTCCGGAAGCCACGCCTCAAGGGCACAACCTTAAGTCGACATCGTTTGCAGCGTGGACCTGGTATCTAATCTAATTTTGCTCCCCGCGCTTTCGCACCTAGGCGTCGATCTTCGTCAGGGGGCCGCCGCCGCCGCCGGTATTCCTCAGATCCTCTACGCATTTCACCGCTACACCTGATTCTACCCCCTCTGCGGACTCAAAACTTGCCAGTATCAGATGCAGTTCCCAGGTTGAGCCCGGGAGTTTCACATCCGACTTAACAAACCGCTGCGTGCGCTTGCGCCCAGTAATTCGATTAACGCACCCTCCGTACCGCGGCTGCTGGCACAGGTTAGCCGGTGCTTCTTCTGCGGGTAACGTCAATGAGCAAAGGTAGCTTTACTCCCTTCCTCCCGCTGAAAGTACTTTACAACCCGAAGGCCTTCTTCGCCACACGCGGCATGGCTGCATCAGGCTTGCGCCCATTGTGCAATATTCCCCTGCTGCCTCCGTAG
+
...&25)&2526.0-(*+-/4;6.../,*.16**()2/2)'7(&%%&(*+)&((&2.(*+4-'+-+-/.8030$$*)($$$'$((%)(**+052)+,/5.*./401..013;:.0+(,1*+%.050805((3135/,0/0:535:+2*8+%+3+-1/62/-,,//,/0/./002:44256:88*6/-()*+,+30:/0**4/070;61'1-3860034477+22:;..)062,,/++-33/532.&''),-//12.7:/-5554525;82/)('1*,-+*,-+41127,$&(96735.)/7637250/.,,()(()+&*-8.987,1493689-2&*'42(*3/7-9--,743((&0()+4582',+0/398;97876872)229+6.9897*0))/,0$(&-'+2/9/-.982./,0+-,+/2*/8)*)+,00-1''5765614,7&27:6716,,,(,01464+,,()*086555*''*0+-,.0/,.51642/('(('+202003987633.0.,+)*091.-.21:536,,---2./046+**3)$&-/-,,1..0/945/*(+(&*0+/+4+3:5,,/20529523:9/)2,63,024160,,,/)1.,-)221(#**,+,(*,+3*/,0./-450,2..3.173468:87))01***+10.)'',,,-02781466494&+&+)))'*)(&$%%&*+/(-1..(%$/-0+/02354.%,++083120/-4&&)-7421*+/..96223))186117,*'$')+-5(-2(8777<:667---.,*)+134.1.253002.,,./1,/-((,-13.,05566,13(,,0,-..*)*(%+()28.%2')-337:8:199<7:102404+)-63*(34(*/9+,*'(--,+'.-102.*+)02-1(*.41/0-'&(&(-15/,,/-'+*()(/--('&((/75/3,**)(922+7,,-462,*%&$*)))))2,/85/.,1-4957770870090/11+8,.+2442**&(&'*'*($(+19+5:86376,-981/42)/(+,3.-1133)()/,2-5;3:88;9&&%&((10/0*'$&)2-,+.002(.))*3,-/0;5+//&1)))8./025:/*(+1564:35,,13/
@0d662344-c13b-4100-9bfa-3bd616a09cd8 ch=191 read=26174 start_time=2019-12-12T19:52:03Z barcode=BC01 runid=2c9cf7bc05858273f10e7d7ec552fc0bd742dc3e
CTCCTACGGGAAGCGGGGAATAATGTGCACAATGGGCGCAAACCTGATCACAGCCATGCCGCGTGTATGAAGGCCTTCGGGTTGTAAAAGTACTTTCAGCGGGGAGGAAGGAGTAAAGTTAATACCTTTGCTCATTGACGTTACCCGCAGAAAGAAGCACCGGCTAACTCCGTGCCAGCAGCCGCGGTAATACGGAGAAGTGCAAGCGTTAATCGGAATTACTGGGCGTAAAGCGCACGCAGGCGGTTTGTTAAGTCAGATGTAGAAATCCCCAGGCTCAACCTGGGAACCCATCTGATACTGTAAGCGAGGTCTCGTAGAGGGTAGGAGGCCAGGTGTAGCGGTGAAATGCGTAGAGATCTGGAGGAATACCGGTGGCGAAGGCAGCCCCCTGGACGAACTGACTCAGGTGCGAAAGCGTGAGCAAACAGGATTAGATACCACCTGGTAGTCCCGCCGTAAACGATGTCGACTTGGAGGTTGTGCCCTTGAGGCGGCTTCAGGAGCTAACGCGTTAAGTCGACCGCCTGCAGGGGAGTACGGCCGCAGGTTAAAACTCAAATGAATTGACGGGGGGGGCCCGCACAGAAGCGGTGGAGCATGTGGTTTTAATTCGGTAGCGCGAAGAACCTTACCTGGTCTTGACATCCACGGAAGTTTTTTCAGAGATGAGAATGTGCCTTCGGGAACCGTGAGACAGGTGCTGCATGGCTGTCGTCAGCTCGTGTTGTGAAATGTTGGGTTAAGTCCTGCAACGAGCGCAACCCAGCAGCACCCTTTGTTGCCAGCGGTCCGGCCGGGAACTCAAAGGGAGACTGCCAGTGATAAACTGGAGGAAGGTGAGGATGACGTCAGTCATCATGGCCCGCCACGACCAGGAGCTACCACGTGCTACAATGGCGCATACGAAGCGACCTCGCGAGAGCAAGCGGACATAAAGTGCGTCATCGTCCGGTTAGGTGCAACCGACTCCATGAAGTCGGAATCGCTAGTAATCGTGGATCAGAATGCCACGGTGAATGCGTTCGGGCCTTGTACACCGCCCGTCACACCATAGAGTGGGTTGCAAAAGTAGGTAGCTTAACCTTCGGGAGGGCGCTTACCACTTTGTGATTCATGACTGGGAATTGAAGTCGTAACAGGTAACCGG
+
,,50/266;4,%,)%,1,*4+**)$-''(..:0,1-*&+/77453+)''$''(4+99785**))+361,+((+.67<9,565;30544,*0-./;9,))(*/1*(,'+***#'*-95032/)'(*2,75./56.6../;0:1-3:1,1/.41)'-**,979586031/.3(',**+,.*()3+%''&(5*++858.**+*+00584770;00,././1-2,0044-*$%(,2/1/1,0-1-*.0(2.4/+/85817:567:65)'..(*698-&.3255'1,234;934-''&')*),/1258&*+),$'&'++67776,(.,((),1())04+,52-*$*)03547<5305/+/'&&((+771/8.19///8.97885+-*').%1/6892*6878)%'*(+'-+3,26446,/,')+3.1+)//:,83.3,000+-/00.+02*/0//4393))50667<:/.-..:940-2,++)(2.:12-46+.6/0,,&)*((//%+'%)+45:66652844*,420797:430*'1./)'())10-.-&)'(/,7/96-00:3;9.,-./0545**1/653*67**1+.*'*)**-242-),,2410+40;;-,)+)**&((*,+4..5/285516.0:67/01475668984--..*-*25;;<,8,++,,;4,+(&&&.+,85832:2273:9:8565614989;3/12307.-,3477-'()+857.7/--0*/2++/6/11-6.42+6+%(0.43($,,,-2*/(%%'&%''$-6.,5.,1;0397778;93,/2/5(/'2*-894;+/-*(,-19740),--0343/--1.,1-,1+*&($/.99978771-,02698')&++,+$&$%&(/19)+2--**)-'%*+*+))'.5878:76766.,'+)&&(()76750/*)')*87/0081-%&.571336+33*,&,,.)'+,-'(()+2/-0,-08998686663350828675761,)+-*+679;867/0265883)-,4122:5%50567)697.4.+),,+-501;:22310,.6*0,'$'&+.65;5748/(&))140-)))(4*12/700;1-13./--0++--')-4,,634494760***.--&$&+*1/--545570+)-*+,-609
@1c94c6e2-3397-426a-ada8-1436147c1469 ch=312 read=20788 start_time=2019-12-12T19:52:01Z barcode=BC01 runid=2c9cf7bc05858273f10e7d7ec552fc0bd742dc3e
CACGGGGAGGCAGCAGTGGGAATATTGCGCAATGGGCGCAAGCCTGATGCAACCATGCCGCGTGTATGAAAGAAGGCCTTCGGGTTTATAAGTACTTTCAGCGGGGAGGGAAGGGAGTAAGTTAATACCTTTGCTCGTGACGTTACCGCAGAAGAAACACCAGCTAACTCCGTGCCAGCAGCCATGATAATACGGAAGTGCAAGCGTTAATCAGATTACTGGGCGTGGCGCACGCAGGCGGTTGTTAAGTCGTCTTGAAATCCCAGGCTCCAACCTGGGAACTGCATCTGATGTACTGGCAAACGAGTCTCGTAGAGGTAAATTCCAGGTGTAGCGGTGAAATGCGTAGAGATCTGGAGGAATACCGGTGAGCGGCCCCCCTGGACGAAGACTGACGCTCCGGTTGCGGCGTAGGGAGCAAACAGGTTAAGATACCCTGGTAGTCCACGCCGTAAACGATGTCGACTTGGAGGTTGTGCCCCGCTTGAAGCGTGGCACCGGAATAACGCGTTAAGTCGACCGCCTGGGGAATACGGCCGCAAGGTTAAAACTCAAATGAATTGGCGGGGGGCCCGCACAAGCGGTGGAGCATGTGGTTTAATTCGATGCAACGCGAAGAACCTTAGTCTTGACATCCACGGAAGTTTTCAGAGATGAGAATGTGCCTTCGGGAACCGTGAGACAGGTGCTGCATGGCTGTCGTCCGGCTCATTGTTGTGAAATGTTGGGTTAAGTCCCGCAGCAGGCGCAACCCTTATCGCTGTTGCCAGCGGTCCGGCCGGGAACTCAAAGGGAGACTGCCAGTGATAAACTGGAGGAAGGTGGGGATGACGTCAAGTCATCATGGCCCTTGACCAGGGCTACACGTGCTACAATGGCGCATACAAAGAGAAGCGACCTCGCGAGAGCAAGCGGACCTCATAAAGTGCGTCGTAGTCCGGATGAGTCACAACTCGACTCCATGAAGTCGGAATCGCTAGTAATCGTGGATCAAGTACCACAGTGGGCGTTCCCGGGCCTTGTAGCGCACACCGCCCGTCACACCATGAAGTGGGTTGCAAAGTAGGTAGCTTAACCTTCAGGAGGGCGCTTACCACTTTGGCGATTCATGACTGGGGTGAAGTCGTAACAGGTAACCGG
+
)%$%,1)'.,//52*++0;:095-9-,,%2*707;74&&23&.2/-,--,2)2.5469;6;82.-,,++.(%)(.528699/;250'%-19/255/99-),,/44+(*-'+)/0)&)*-(&&+-6.688/81+-48*3/01172027*,+)0*&/*'(*/7./--,4.-00./87:4.3..12&&**'('%&(**1*)*/066684/71916'.-*0,.1264433&%*+,24175487'-40+/;29165541452680,13)%-+*30-/)050.12((((%(),6/,),&)%*''&&(+&*((+.11557,,(/-+(/2053'+-3.-,//327.++1+,+,,.+)()(01-780/4*1+./32:2-**-0681588.*269772:('(*,-*)*+,%,(-,&&%''**'.3*)-.4<560/.+8-1/4:99<1,+)'(*/--'*,/899:<;7314.3765.3.+,..-44*-.540(&(,*('&()1/1/)%'((((,./70//.,717.578799254.-+.(&)-,2*5574830-5,8+.)9(*88;1.)),2,2,3'-9;9..4/)*,-+)')-:985../21,+-5/;424671/000;9:655-/4,./.&&%$'.''%'+2365--//,.+*-5622/.-+,0-/%&/00554331/-9:,9299:40335/436899642328341//+),')*.01(6**54,...43,-/46;98;87,+81,*2/)601:939609+'(('**&'.*,6-2*)&*4:71,/4/51997:64808,/62)**-4%6843410067,,(2*+0+-2,645;;747222.04.,),,59811+2370+,(*197850.,+*)--0232.033628769999:64(')%)((+6678:942/*)))+78,4244255521472+10239986542,,*+(,,%&''%+,204536472-)&&))*)7*7/655('&&),-6/0197;4541)&*%-.%+,,503).%&+12/*3.-2()$&#&%',-0.2;67<544644238.0/$')))-,.7./.4)'&('4.,'')*8-9:480&34+.44023291492+54)(%&*/0:7871+21-/2+*+.0//20*0*+%./-287:16
@d0486425-f879-42d6-a726-1a6f16551b10 ch=64 read=18127 start_time=2019-12-12T19:52:10Z barcode=BC01 runid=2c9cf7bc05858273f10e7d7ec552fc0bd742dc3e
CCGGTTACCTTGTTACGACTTCACTAATCGCTGACCCTACGCTGGCCGCTACCTCCTTGCGGTTAATGCGGACTTCGGGTATTGCCAACTCTCATGGTGTGACGGGCGGTGTGTGCTGCAAGACCGGAACGTATTCACCGCGACATTTCTGATTCGCGATTACTAAGTAACTCCGGCTGTAGGCGGGTTCAGCCTACGTCCGAACTATGAGACTGGTTTAAAGTTTGGCTCCCACCTCGCGGTATTGCATCTCTGTACCAGCCATTGCTTAGCACGTGTGTAGCCCAGCCCACCGCATAAAGAGGCGATGATTTGTCGTTCCTCCTCGTTAACCCAGGCAGTCTCGCTAAGTCCTCCAACAATGGTAGTAACTAACGACAAGGGTTGCGCTCGTTGCGGGACAACCTTGTATCATCTCCACGACACGAGCTGACGACAGCCATGCACCACCTGTCACCTTGTCCCAGAAGAGTTTCGCGATTAAGAGTAATGCAAGGGATGTCAAGTGTAGGTAAAGGTTCTTCGCGTTGCTTCCGAGATTAAACCACATGCTCCGCTACTTGTGCGGGTCCCCGTCAATTCCTTTGGGTTTAATCTTGCGATCGTACTCCCCAGGCGGATACTTAATGCGTTAGCGGCGGCACGGAGGTGTTGAAGCCCACGCAGTATTCATGGTACGGCGTGGACTGCAAGAGATTATCTAATCCTTGTTTGCTCCCGCTTTCGAGCCTCAGCGTCAGTTACAGTCCAGAGAGTCGCCTTCGCCACTGGTGTTCTTCTAATCTCTACGCGACTTTTCACCTTTACTAGGAATTCCACTCTCCTCCTCCTGCACTCTAGATAGCCAGTTTGGAATGCAGCACCCAAGTTGAACCTGGGTATTTCACATGCTTGTCATCCGCCTACGCTCCTTTACGCCTTGATAAATCCGGATAACGCTTTCGCCACCTACGTATTGCGGCTGCTGCGGTACGTAGTTAGCCGTGGCTTCCTCCTTAGATTGCCGTCATTATCTTCCCCGGGCCAGGCTTTACGATCCAAAACGCCTTCGTAAACCACGCAGCGTTACTTTGCATCAGGGTTTGTTGTGCAATATTCCCCACTACTTGCCTCCCGTAGGAG
+
3-&019)--3-)/8+++.05;610')/,3'()'%'0,*&*(()),*-%'/%(+*/,.5(+*(.'*&''(*---//,/1.///402:27.-,')+-*01.**0.66.-/63443-&('(010.44.01.7002+1,'&06157995+:.--001<7452//4.001&((1/.,..+./-*())51*0/36--.01*&'&)(*(*.32./2/1234:83;;,4,+./(-*5392,&-2.842531.3024886,,+*+,26-07;754)%(%&(+')--.-('''*-,().2+$'&&(--/40)&*'(''//'1,&$%%#%./4-/1-%'+&($2,*)-43(*/0186755''(+6+,'.%)*9,*.-++026222021,/4,-20/:./176960:/0.770,/-+(%'')/153,+)1+$(*)*&&)*+10/,-,021.0504/-,.5.5;58.,&')',*./+(''1))&)*63.,+/&-(,')$''2+,,:810::282983,&+'-,58229(/.890/5.+/006-...0*''')-+;<8:;00222..20.362/5/,3013;8/5991//703070)(,/*614;9.;41//,..01/+%%()-79-(12,+**('(*)2/367070//2161/.,)+030-1.//:.5/-09-&(#,&'*58/.,-*+-$')42449<988%6%,&(('7)+-:88;75&%%',5-)*)4-)'++//1),06:9.-,,&)*03843467801--,.*-.0044378688,45642228459.//6...+*$*)(,*(*,-,,*-'%'&%,--*(-*1//0*,*,-.,()%&)())-()(*0.,))%%+3+0/99072876.-..,-3.+,,/..0-9:7871/0.:7+)('&%')')-1463036:51111226093%0/04/3,--146,-,71807-.%(.12./6;/0:---%/'%/*))%$$$%%%%'%#$()3183:32396:25..4/,/2().&+$)&&1558.(-5.00564//)()'*-),4/17)$&%%,.(--.*)%((.++(,,-')(%'(.)12200(&&'&$)**7+63+00($'(',/-20..366682)')%()'&+-)57++9781(,
@aff5116d-9986-4900-8f9d-fa65eb1cf3a0 ch=71 read=24405 start_time=2019-12-12T19:52:09Z barcode=BC01 runid=2c9cf7bc05858273f10e7d7ec552fc0bd742dc3e
CGGTAGCAGTAGGAATTTTCGGCAATGGGGAAACCCTGACCGAGCAACGCCGCGTGAAGGAAGGTTTTCGGATTATGGCTTCTGTTATAAGGAAGAACGGCGGCTACCACGGGAAATGATGGCCAGTGACGTACTTTATTGAAAGGCCACGGCTAACTACGTGCCTTAGCCGCGGTAATACGTAGGTGGCAAAGCGTTATCCGGAATTATTGAGGCGTAAAGAGGGGAGGCAGGCGGCAGCAAGGGTCTATGGTGGCCACAGAAGCCTTCCAGTAAGCCATAGAAACCAGGCAGCTAGAGTGCAGGAGGATCGTGGAATTCCATGTGGCGGTGAAATGCGTATTAGATATATGGAGGAACACCAGTGGCGAAGGCATGATCTGGCCTGCAACTGACGCTCAGTCCAGCGGTAAACCAAATAGGATTACTTAGATACCCTGGTAGTCCACGCCGTAAACGGTACCTAAGTGTTGGATGTCAAAGTTCGGTGCTGCAGTTAACGCAATAAGTACTCCGCCCACCAAATCAGTACGTTCGCAAGAATGAAACTCAAAGGAATTGACGGGGGCCCGCACAAGCGGTGGAGCGTAATAGTTTAATTCGAAACAACGCGAAGAACCTTGCCAGGTCTTGACTTATACTCATAATTTCCAGAGATGGAGAGATAGCTATATGAGATACAGGTGGTGCATGGTTGTCGTCAGCTCGTCGTGAGATGTTGGGTTAAGTCCGCAACGAGCGCAACCCTTATCGTTAATAGTTACCATCATTAAGTTGGGGACTCTCTGGCGAGACTGCCAGTGGCTGGAGGAAGGCAGGATGACGTCAAATCATCATGCCCCTTATGACTGGGCTACACGTGCTACCGTGGATGGGTGCAGGGAAGCAGAAGCCGCGAAAGGTGAAGCAAACGCAAACAGGCTACCAGTTCGGATTGTAGTCTGCAACTCATTCCATGAAATTGGAATCATGGTAATCGCGAATGGCTGTCGCGTGAATACGTTCTCGGGCCTTGCTGCACCGCCAAATCACACACCACGAAGTTGATAACACCCAGAAGCCGGTGGCCTAACCGCAAGGAAGGGCGCTGTCTAAAGGTGGATTACGTGGGTTGGGGTGAAGTCGTACAAGGTAGCGG
+
$(&"$((+&))''(%)(((*,4/5211,&%(/,-:10137411*269768:88697++,(',)-(96.1+7%0)*+-/+-40*)/:+031.3.3/181/1-1/*)(*&+-'.'))')*'+'//2))**)('%%&).+'+)&()'%()'$&*/+,*-+.--++()%%&%%+*$)$&(+(0-2+1-*3+0/*1.&(22292/-*//-0.5-01,(+-.01/60'')02-'))-&40,,+)(..26+5/.+*)/..,&%%%((+%')&(&',))*,/15,06--*,+43.6,.0.-,..+.+..05.3*,(-.76182,6*6+54&/$($'&((.).1*+*),,)()''-.,-)*//-5./8457:,6,5++)3,/,/*)*+-+(),..-/47856667785:**+1,),-1&&67)6/56;0+47/4-*')(+,1519;1/-98:8240'*-15548:2-)('+++-282404;6:7:.671:7.09/&+*)-.250339653*(,.-01,0,...($'%$$*&&'%(%(*,/135:8&3(/*2982*02*+7):6(.,01/000.&25+26((/*0,/-0+855/,'+()+0-%'*-9798;5/,1&-23753116+/5/')(&)+&'*+-450.-**,--111-*'$$''-('',-.;;.-**(..*24231))))+67)4+22354)+-/.*7/9/11698/,..*(*)%0&'*40.-2*-(1*8-1-8-)-5474347377778.*.+-.30..'''+-203;:;;23630*0-'18/02110,/'+*')+,05&25$,'&'')37.,-*.+31%&-,.79:9:::<72349821&186/,1/**('$&)--+-,&(*+02,+)'$*'4/2.0(*+)*()(''%&%'.))/68,+1,%+&'&#$$%**%)$&&(&'$$$%''+')+897'0%-'%')+//((,.502,%%&%'&&'(''-*0-56,)%%%'(-3./&'&&&'%)(*+1-*)))12<91,+1,+45%,14150-*+%&$()++,+--,-*,***..+-*(&'-,+,.//*'+'%%%*-*,5+641424*/+.(%'('--03+2,)&(-/,5*-5'*)'*-'-'$%$$&+(+&'))(*),,++5%5'*),)2+(//-6
@27e23a6d-0af0-4a9a-954b-a2936e345480 ch=489 read=17289 start_time=2019-12-12T19:52:28Z barcode=BC01 runid=2c9cf7bc05858273f10e7d7ec552fc0bd742dc3e
CTCCTGCAGAAGGAGGCAGCAGTGGGAATATTATTGCACAATGGGGGGAGACCCTGATGCAGCAACGCCGCGTGAGTGATGAAGGTTTTCCGGATCGTAAAGCTCTGTCTTTGGGGAAGATAATGGCGGTACCCAAGGAGAAGCCACGGCTAACTACGTGCCAGCAGCCACTTATTAATACGTAGGTGGCAGGCGTTATCGGATTTACTGGGCGTAAAGGAGCGTAGGCGGATGATTAGAGTGGGATGTGAAATGCGGGCTCCAGCAGGTGCTGCATTCCAAGCGCTGGTTATCTAGAGTGCAGGAGGGAGAGTGGAATTCCTGGTGAAATGCGTAGAGATTAGGAAGAACACCGGTGACTCTCTGGACTGTAACTGACGCTGAGGCTCAGCGTGGGAGCAAACAGGATTAGATACCCTGGTAGTCCACGCCGTAAACGATGAATACTAGGTGTGGGGGTTTCAACACTCCGTGCCGCCGCCTTCAACGCATTAAGTATTCCGCCTGGGAGTACGGTCGCAAGATTAAAACTCAAAGGAATTGACGGGGACCCGCACAAGTAGCGGAGCATGTGGTTTTAATTCGAAGCAGCACTTGAGAACCTTACCTACATGACATCCCTTGCATTACTCTTAGTAGAAATCCTTCGGGGACAAGGTGACAGGTGGTGCATAGTTTGTCAGCTCGTGTCGTGAGATGTTGGAGTTAAGTCCCGCAACAGGCGCAGCCCTTGTCGTTAGTTACTACCATTAAGTTGAGGACTCTGGCGAGACTGCCTGGGTTAACCAGGAGGAAGGTGGGGATGACGTCAAATCATCATGCCCCTTATGTGTAGGGCTACACACGTGCTACAATGGCTGGTACAGAGATGCGATACCGCGAGGTGGGGGCAAACTTCTAAAACCAGTCTCAGTTCGGATTGTAGGCTGAAACTCGCCTACATGAAGCTGGAGTTACTAGTAATCGCGAATCAGAATGTCGCGGTGAATACGTTCGGGTCTTGTACACACCGCCCGTCACCATGAGAGTTGGCAATACCCGAAGTCCGTGAGCTAACCGGGAGGCAGCGGCCGAAGGTAGGGTCAGCGATTGGGGTGAAGTCGTAACAAAGGTAAACCGG
+
..2-'%*(''()*&)+*-/0,,''*&',-*6+$)*)+++3--:8:64,%%*8:,**-/07/.//7434:/.0/*)%'),,,/406/76/-'4+886,(24,)-.6668508:-67)/..0216/.''-0,-0)(*-,.+*&&((*&(++,.553+**&)&$$''0-,02((*&$(0-9122254-2.08656983340/0&0$0,%&)88873-,.0),-%)+567537,0+,,,.//''&')371,**(*./,(3&,00/8*&),%55...0-,-/31*6+%)',-18/9//-.,,)+,./.96-,.,**(*,/.5,2*1.(*&+(*30/-.-/,**)(/1)4338),73783*)&(%*./10169776377855555///.'/0-/-+,,,756++,,::27(02,2024798:;3++86.3/01*-/13327860*),--78673438616/799//940-+.)-)57-367944:.-/)-(,,+())03842736:.3*-5344,(()-.5:/.+-.0,-.,6:;:34287)/-*//3.0.(2:645:5+,,.222.../7--+,66334/1:;//104-+(.(,,&.%%$$&&''0.43424:2/.&*((-5519.-3/0-11&+-,/,.#*%%&')'+;29/(/54-///-4/007,4,,1964224.4*3+&'&+*+,45536648666785584,*)7,6-3367)+4327'(2+%,'%+311.)/5-7.-,41.+*'*'&+*(((',)&-3-243.-('&*,11999:43/$%&4-73+80*/0,1.2/137+*+8898958<0..1-0+*+.6/+-.-./3-,+,('%)+1//+,-+1453.:/,0+,,/++**()*)&+$((+210/+.,)+)(-,32,/.9:21*%',1;90::79444/24:626,3.,-+,1//0+1-)+334862233-*/)*-20/+-9//0873441117)$()+.)*5553546)1134;9585696(/022/9//*+()(.2/06.-..,-)&**()'(6+*&$+/-..6-*+2//38+*(%&)*0//(%(+(.321+0-30332-)-*,863112565'8(.(0,,)*'%(+&,+)'15).--4;28251
@ad93494c-e701-496c-8275-bf8eb22b6812 ch=30 read=16916 start_time=2019-12-12T19:52:35Z barcode=BC01 runid=2c9cf7bc05858273f10e7d7ec552fc0bd742dc3e
CCGGTTACCTTGTTACGACTTCACCCAATCATCAGAAATCCACCTTGGGCGGCTCCTTCCTTGCGGTTAGGCCACCGGCTTCCGGGTGTTATCCAGCTCGTGGTGTGACGGGCGGTGTGTACAAGGCCAGGAACGTATTCTGCGGCATGCTGATTCGCGATTACTAGCGGTTGCTTCATGTAGTCGAGTTGCAGACTACAATCCCGAACTGAGAATGGTTTTATGGGTTTTGCTTCACCTCGCGGCTTCGCTTCCCTCCTGCACACCATCCATTGTAGCATTATTGTAGCCCAGGTCATAAGGAGGCATGATGGTTGACATCATCCATTACCTTCCTCAGCTTGTCACTGGCAGTCTCGCTGGAATCCAGCAATGATGGTAACTAACGATGGGGTTTGCTCGTTGCGGGACTTGGCAACATCACGACACGAGGCTGACGACAGCCGTACTGCATATCTCGCTATAGCTATCTCTCCATCTCTGGAGCCTTTATGAGTATGTCAAGACCTGGTAAGGTTCTTCGCGTTGCTTCAATTAAACCACATGCTCCCACCGCTTGTGCGGGCCCAAATCAATTCACGGGTTTCATTCTTGCGAACGTACTACTCAGGCGGGTATTGCGTTAACAGCACTGAACTTTGACGTCAACGCCCAGGTACTCCATCGTTGCAGTGGACTACTAGGGTATCTAATCTGTTTTATACACGCTTTCAGGACCTGGAGCGATCAGTTGCAAAAAAAAGGCCAAAGATCGCGTCGCTGTATGCTGGTGTTCCTCCATATATCTACGCATTTCACCGCTACATAAATTTCCACGATCCTCTCACCCGCTCACAGCTGCCTGGTTTTCTGTAAACTGCTGAGTTAAGCTGGGCTTTCACCACAGACCCTTGCCGCCTGCTCCCTCTTTACGCTTAATAATGAATTTCCCGGATAGCGCTTGCCACCTACGTATTACCGCGGCTGCTGGCGTGGTTGGCCATTGGCACTCTAATAAAGTATGATCACTCGGCTACCATTTCCTGTAGCCGCCGTTCTTCTCCTTTATAACAGGAAGTTTACAATCCGAAAACCTTCTTCCTTCACGCGGCGTTACGTTGCTCGGTCGGGGTTCCCCATTGCCGAAAATTCCCTACTGCTGCCTCCGTAGGAG
+
0.(&,'$&)*,*.2(,-/07972330+2-.-.1'%+--,1-(+(,.,42..1--,$)+-1/300(-5/.2989--0*-(.-,(*(&,'(70.0()&)).,/;8772310+2.044...,.,169*28*%+(*.,/41/.-*,.12.-,-97-(2:/+,+(4+0//..+.&-&$&*).&-(+.2655//-8&0$(',.*)/.-,2***/111.,+0,,*7:<-7879229:4+,./(&/+50+,+20268-0284:00.''((%)(/2251/,-5*)*./)0.(*++,34/55*)013429,/-$,*.-0.///209001.147:*($%$$(--546,,-,-/3/44,4/5.-,0115:89740)'((('*0/6//-0./-)+(+(3,0..*&+,,)&&))4459/3.88-)*&$$*&$+,-0'+./0()'%((+**'-0281(06%6'+&%'$&'))+1(**'+&*../567617601:75300&)2/17/+-+()+-0'+/)7/3586(//1+0,,,*1/564427*0094,1+7'42-6--+,+++0/)$)&''*)+,/4,,*-.-'./,1)4.3.(**0(-7/,')'(&&&,..*305//.,+./0120''&.(0-+,./21+)$*).0346:217-++1&55.0.))'&$*)'%'+(''(/%(&#%#%%,-(,.,-/-1*'-,13-10..2+.683*)$('**+-6-/&0320-+*(%&''')))*+)$$,-3170-)&*((0+*(+1)*+++1(&$$)(*%1/48765;240..*)-5*+*$%)&,+,33//17++,))&&)'0+4,+(')(,/.+*((-/21&$'&'##%-.-.163404;8-2+&''.*)-..+,&*+3/*'(&)/2-1::-013)***157-,,*+,(36345440*+/182---(%$)24393-+(0/../',+12,'+&*)/,07-/1''**-.6/-31*)+.05.-(*'((3)(5''$%&%'(-(*&*)*'.,,/.&')%'*,04+76/.-,-+41-/8,3''$&'*0/39;8:9326/+27084/0176&)(%'),26+-+6.,.*,15-8::;98;724:5(1/32:72//$&(.,,-4.,*-/&44,02.::2/4;/2:*/./+./8.&%*-/-/*+-.*-,)*-,(($
@fdaa395a-0551-49a4-93a6-7ee94a70c5ad ch=24 read=19325 start_time=2019-12-12T19:52:35Z barcode=BC01 runid=2c9cf7bc05858273f10e7d7ec552fc0bd742dc3e
TTGATTTACCTTGTTACGACTTCACCCCAGTCATGAATCACAAAGTGGTAAGCTACCACTCGAAGGTTAAGCTACCTACTTCTTTTGCAACCCCTTTCCCATGGTGTGACGGGCGGTGTGTACACAAGGCCAGGAACGTATTCACCGTGGCATTCTGATCCACGATTACTAGCGATTCCGACTTCATGGGTCGAGTTGCAGACTCAATCGGACTGACGCACTTTATGAGGTCCGCTTGCTCTCGCGAGATCGCTTCTCTTTAATGCGCCATTGTAGCACGTGTGTAGCCCTGGTCGTAAGAGGCCATGATGACTGACGTCATCACCTTCCTCAGTTTATCACTGGCAGTCTCGCTGAGTTCGGCGGACCGCTGGCAACAAAGGATAAAGGGTTGCGTTGCGGGACTTAACCCAACGTTTCACAACACGAGCTGACGGCAATACATGCATCACCTGTCTCACGGTTCCCGAAGGCACATTCCTCATCTCTGAAAACTTCCGTGGATGTCAAGACCAGGTAGGTTCTTCGCGTTGCATCGGAATTAAACCATGCTCCACCGCTTGTGCGGGCCCAAATCAATTCATTTGAGTTTAACCTTGCGGCCGTATTACTCCCCAGGCAGTCTTCGACTTAACCGTTAGCTCCGGAAGCCACGCCTCAAGGGCACAACCTCCAAGTCGACATCGTTTACGGCGTGGACTACCAGGGTATCTAATCCTGTTGCTCCCCACGCTTTCGCACCTGAGCGTCAGTCTTCGTCAGGGGCCGCCTTCGCCACCAGTATTCCTCCAGATCTCTACGCATTTCACCCGCTGGAATTCTACCCCTCTACGAGACTCAAACTTGCGGTATCGGATGCAGTTCCCAGGTTGAGCCAGAGTTTCATCTGACTTAACAAACCGCCTGCATTAGCGCTACGCCCAGTAGTTCCGATTAACACGCCTCCGTATTACCGCGGCTGCTGGCTGGGTTAGCCGGTGCTTCTTCTGCGGGTAACGTCAATGAGCAAGGTAACTTTACTCCTTCCTCCCGCTGAAAGTGCTACAACCCGAAGGCCTTCTTCATACGCGGCATGGCTGCATCAGGCTTGCGCCCATTTGAGAAATGCAATATTCCCCACTGCTGCCTCCCGAGGAG
+
/&'$%2-+-4360.:-.-24785107:6+/099843342/..3*()--,3.((&(/4)-+5(*.,10868.4686:756:;33;7-/65013*&)''.73.16(/(*+-7)/4420,-,*-+**,-42356%25,9-.9050..90+,)544627,.253)&'(*211323442138./(*.40511,*+)++&()9-4.23416)9,6+9//,,--+.*,0:;1/-).()0/-/1:233959.0-()&/.+-6.86/12(&'/.42:;/5.)%'),-.,0+)(%'*.8,()%))+//-'&162;::000,*()'*-014560-0/(/02/3,,/<9144442532-34211%&)((.0+-'-*'2.5/-/-30030446-50:977()(/.303++/.,/:20//.1)+(&,3-//:.-+,01/.3+(2/0/025(64'$#(+)$&%%''0-)(-543/21900).+-.4,1--/,19()+//98642..263,.487-/44/22581-//)'(0++.*3.;:8:979985-..//&.)1/40<:393,0666-,3+%&,-,,(-/7412+/3423369;466;931,4;8,62//.+-+,'*()('&&(+787+(698678-),+*(),,0,/&&,)')212/(,**'+,,.0387837+90...7:6;28)1/,-350625705;1+,).-/46:7534682975./052273885-76,/.631-*.-/0;8312364,-/6979/,/,,080450(+21,.2-).)1*79;68;(3211:74/4(++6321.1577952;90.54'#&%'.1-12/.*38.--2-+0//22245')'+.-+3&33032)/.7585:707+'$//-3/,226(*'./9//.)*')(('(4,-,-1/:256655&.&$$%#$&$)()''$0/1067..,*0--,+$-*1948:,/,1-*5857090006.6,*$-))02.-/2(/.')-7/8<9.--'11-*+,,,-*,--.3773)1+,'(04*)*+89.:76-3,-)2//-3/+.*)1(),-//*()4/5490:87;83+,-'+-3.123:3103329*.6212(++55,'*/&&&%'(&(')+2-/047666+-..//-04.142)&+*''
@54fe8add-eb42-406b-b559-5f1ae37aee51 ch=198 read=17837 start_time=2019-12-12T19:52:33Z barcode=BC01 runid=2c9cf7bc05858273f10e7d7ec552fc0bd742dc3e
CTCTACGGGAGGCAGCAGTAGGGGTATGGCAATGAAACCAGCCGAGCAACGCCGCGTGAAGGAAGAAGGTTTTTCGGATTGTAAACTTCTGTTATAAAGGAAAAGAACAGCGGCTACAGAGTGGTAGCCGAGGTGACAGTACTATTAGAAAGCCACGGCTAACTACGTGCCAGCAACCGCGGTAATACGTAGGTGGCAAGCGTTATCAGGAATTATTGGGCGTAAAGAGGGAGCAGGCGGCAGCAAGGGTCTGTGGTGAAAGCCTGAAACCTTCCAGTAATAGAAACCAGGCAGCTAGGTGCAGGGAGGAGGATCGATGGAATTCCATGTGTAGCGGTGGAAATGCGTAGATATATGGAGGAACACACCAGTGGCGAAGGCGACGATCTGGCCTGCAACTGACGCCAGTCGAAAGCGTGAGAGCAAATGGGATTAGATACCTGGTAGTCCACGCCGTAAACGATGAGTACTAGTGTTGGATGTCAAAGTTCAGTGCTGCAGTTAACGCAATAAGTACTCCGCGCCTGAGTGATACACGTTCGCAGAATGGGAAACTCAAAGGAATTGACGGGGGCCCGCACAAGCGGTGGAGCGTAATGGTTTAATTCGAAGCAACGCGAAGAACCTTACCAGGTCTTGACGCATACTCACAAAGGCTCAGAGATGGAGAGATAGCTATATGAATACAGGTGGTGCATGGTTGTCGTCAGCTCGTGTCGTGAGATGTTGGGTTAAGTCCGCAACGAGGCGCAACCCTTATCGTTAGTTACCATCATTAAGTTGGGGACTCTGGCAGTTGCCAGTGACAAGCTGGAGGAAGGCGGGGATGACGTCATCATCATGCCCCTTATGACCTGGAGCTACACGTGCTACAATGGATGGTGCAGAGGAAGCTGAAGCCGCGAGGTGAAACAAAACCATAAAACCATTCTCAGTTCGGTTGTAGTCTGCAACTCGACTACATGAAGTTGGAATCGCTAGTAATCGCGAATCAGCGTAATGTCGCGGTGAATACGTTCTCAGGCCTTGTACACACCGCCCGTCACACCACGAGAGTTGATAACACCCGAAACCGGTGGCCTAACCGCAGGAAAGGAGCTGTCTAAGGTGGGATTGATGATTGGGGTGAAGTCGTAACAAGGTAACCGGAAGATGAGGCGACAGGCAAGTAGAGTTAGCCACAAAGAAGACACCGACAACTCTTCCCACCAGCAATACGTAACCCGCG
+
,-.-.-.4*(.0,,)+%/,++++%$$#&**+70(%*(%(&**+,-(.+),,14002566:2+2*'/,,5.654*(00+3.-0:92./302,,,+,::.-.35**(.1*%*),..++,,)(%(.651003)%,&*+78%'()).*/+,(//-,-,**1+++6..-./-168-,,,1+79/4,3/22202%'#*()(('19-2.6-,+/&')&%,('-)589989:;/'')0.'))+07329100116+5///80(*0-037302980'+('%&+)((,0-0*)'*2.,2////0+,++,,)(&%,/(&+(*,0-13)'.-+.0/:29-.*+*..244:83&14.12898878646/464//)+0.-203:342+$#&(*-2/5:43321/233:247351/(&*(--)*,.&).+(('(')$'$%*784-91.6.0198-6((+-346586134693469500/0++,,,0+,*665:5:5:21024+,6;0.///1100/51:2/+('(-',0'1()*05,-)-43-+(((,-++%+,009)**-052/.+*0.-66-1,()+&1+98:5794.-5*)**-,3-54395,+*+&2%$(+,8:4548:7+(,$')*-+-/05215572712:-,.//14/4/&)-+*-*)''+0(,2-+0**+-01710,,+.-375322/03,.,)'+-435::98996:9;877752,.0092357738552521.7(,0/83.-+0)&*0.6)&,'./77099*'/,12/://.372.6/--',0/6045-8:2.2366.5,'(+,&/2)1/035360113:0/4.5175(17604434/0.(+.,44481.4,.+801./15-26%))%')()*4./&(*03572113469;-,*-'(&%%$)01.2870.).+/.,5-*,;988;006:;97906/+&)%..28%0&.'&(,479806.//53351/0-..5/.9171653234512-0-,,0800:5-**)&'('&%*%(('+*)/3001//7-,,)2577/6223714257+16./5745465442+)')20.-/4530.*((.6+)*).,4.6-(,2673.3,2.3('+&',5010//6-2/4::.,.()*-.4/5./&&)1('('+-28670(-(3928687:346+')./95:15775&%%&''+/,'%($()39.'+.*+005*('&'&&*,/076,,181-2162-.,,.**%$$%$
@236e8dad-bd25-4380-b3fa-d2f23b5ea9bb ch=348 read=19055 start_time=2019-12-12T19:52:39Z barcode=BC01 runid=2c9cf7bc05858273f10e7d7ec552fc0bd742dc3e
CTCCTACGGGAGGCGAGAGTGGGGAATATTGCACAATGCGGCGCAAGTCCTGATGCAGCCACATGCCGCGTGTATGAAGAAGGCCTTCCGGGTTCAAGTACTTTCAGCGGGAGGAAGGGGAGTAAAGTTAATACGCTTTGCTCGTGGCGGTACCCGCAGAAGAAACACCAGCTAACTCCGTGCCAGCGGCCGCGGTAATACAGAGGTGCAAGCGTTAATCGGAATTACTGGGCGTAAAGCGCACGCAGGCGGTTTGTTAAAGTCAGATGTGAAATCCCCGGGCTCAACCTGGGGTACATCTGATACTGGCAAGCAGGTCTCGTAGAGGGTAGAATTCCGGAATTGTAGCGGTGAAATGCGTAGAGATCTGGAGGAATACCGGTGGCGAAGGCAGCTGGACGAAGACTGACGCTCAAGGTGCGAAAGCGTGGGAACAAACGGTTAAGATACCCTGGTAGTCCACGCCGTAAGCAATCGGCAGGTTGTGCCCCGCTTGAGGCGTGGCTTCCGGAGCTAACGCGGTGGTAAGGCCGCCTGGGAAGTACGGCCGCAAGGTTAAAACTCAAATGATTGACGGGGCCCGCACAAGCGGTGGAGCATGGTTTAATTCGATGCAACGCGAAGAACCTTACCTGGTCTTGACATCCACGGAAGTTTTTTCAGAGATGAGAATGTGCCTTCGGGAACCGTGAGACAGGTGCTGCATGGCTGTCGTCAGCTCGTGTTGTGAAATGTTGGGTTAAGTCCGCAACAGGCGCAACCTTATCCTTGTTGCAGCGGTCCGGCCGCTCAAAGGAGACTGCGGTGATAAACTGGAGGAAGGTAGGGATGACGTCAAGTCATCATGGCCCTTACGACCAGGGCTACGTGCTACAATGGCGCGCATAAAGAGAAGCGACCTCGCGAGAGCAAGCGGACCTCATAAAGTGCGTCGTAGTCCCGGATTGGAGTCTGCAACTCGACTCCATGAAGTCGGAATACGCTAATCGTGGATCAGAATGCCACGGTGAATACGTTCGGGCCTTGTACACACCGCCCGTCACACCATGGGAGTGGGTTGAAAAGTAGGTAGCTTAACCTTCCGGGAGGGCGCTTACCACTTGTGATTCATGACTGGGGTGAAGTCATGTCTGAGTAACCGG
+
-+//.*.(02*,0+**%&&(()00*1.(1(()(-0:2.)(+')+12.01$$$'*,-0./.+*,878810///,*,,+1()-*0.7818,*3'($$'&&')*.-/1*,,+4,&)+,/.-2.%)*-02*+:/8,+-**,/466-4)*073*&**+60-.*+.3',-&(',3-/,++1,/0.13356323+742*+&&&'.019&0++/,022*().-54520(,.(3(+-6::58569:3////4525/.3-&34;:.7,:/)*67+5580)(*3.+277*06968:2.25137/'#&)*--,+-//04552/3(*)+).**+*+2-(.0/23,2-2-2-&(%&+('$)*.1;7569700024+++++666;1//)-(*55-2*)((&(+--5/,20/041:538/--+*'(&),/.'1+23,'((')*20*-+%+*)651(*(**)(,626:..053'+/-,'+,08587:&1(+/.3,)%,*)3/0+7+--'))+++*+*,//833-0,-,0&,/05..-,+,*%%$&(,3726:689/-/,++-&/04,234*40:/::4351154+***/,,-)-50,2,(**+2066.678.---+.1-094(&*)*---*,--.0-,.,'(,..10/496,%(*+5./0783)*,01/1.169:;-1-***,411/.73376895550;0:07:786,177316211:877658779::9962+***+71260.01:9236<73,-7480082-.6)0&/,-$%'%&$&(')/''6*-*)*(.0,8126+6/4()*+03)+*'**312)&(()121;44463,+(((,-.'244/6546555,'*,+/11150519-)*''()7306../(()&&239777:664.,+).+*+-+&'%)'((,-.8;;5.-+)&&+39376<88650.//95043.////79709/*-2&0*),&)*+.66040003(32-+,0+)-*)2&/))&%**+-))-,2:9;656/1/9478*()*3000;98:77/5%*/45/7-..2.214;628-*,.00//7),*5.*)+/7212'(,-)&))0&'&,,-,-015365(081.2404272701.+*4**,:9:::891/00.22+)+4/..1,2+(&')(-.223*//
