# Supplementary material for: De novo species identification using 16S rRNA gene nanopore sequencing
Source: PeerJ. 2020 Oct 21;8:e10029. doi: 10.7717/peerj.10029 (PMC7585375; doi:10.7717/peerj.10029)
Supplement: Supplemental Information 2 — Contains raw reads. [file peerj-08-10029-s002.zip › pass_fastq_runid_2c9cf7bc05858273f10e7d7ec552fc0bd742dc3e_250.fastq]

@5a9c39b3-d1a4-48b6-b645-98abd076d6d4 ch=180 read=126690 start_time=2019-12-13T07:03:05Z barcode=BC01 runid=2c9cf7bc05858273f10e7d7ec552fc0bd742dc3e
CTCTACGGGAGGCAGCAGTGGGGAATATTGCACAATGGGCGCAAGCCTGATGCAGCCATGCCGCGTGTGTGAAAGAAGGCCTTCGGGTTGTAAAGTACTTTCAGCGGGAGAAGGGAGTAAAGTTAATACCTTTGCTCATTGACGTTACCCGCAGAAAGCACCGGCTAACTCCGTGCCAGCAGCCGCGTATGCGGAGGGTGCAAGCGTTAATCAGGGTACTGGGCGTAAAGCGCACGCGGGCAGTTTGTTAAGTCCAGATGTGAAATCCCCGGGCTCAACCTGGGAACTGCATCTGATACTGTAGCGAGTCTGTAGGGGTAGAATTCAGGTGTAGCGGTGAAATGCGTAGAGATCTGGAGGAATACCGGTGGCGAAAGGCGGCCCCCTGGACCCGGAGCTTGACGCTCGGTGCAGCGTGGGAGAACAAACAGTTAGATACCCTGGTAGTCACGCCGTAAACGTGTCGACTTGGAGGTTGTGTGCGCTTGAGGCGTATTGGCTTCCGGGCTAACGCGTTAAGTCGACGCCGCAGGAGTACGGCCGCAAGGTTAGGGAAGAGAGGAAATGAATTGACGGGGGCACACAAGCGGTGGAGCATGGTTTTAATTCGTGCAACGCGAGAACGCCTGGTCTTGACATCACGGAGGTTTCAGAGATGAGAATGTGCCTTCGGGAACCGTGAGACGGTGCTGCATGGCTGTCGTCAGCTCGTGTTTGTGAAATGTTGAGTTAAGTCTTGCAACGAGCACCAACCCTTATCGCTGTTGCCAGCGGTCCGGCAGGAACTCAGACTGCCAGTGATAAACTGGAGGAAGGTGGGGATGACATTAAAGTCATCATGGCCCTTGACCAGGGCTACACACGATGCTACAATGGCGCATACAAAGAAAACGTACCTCGAAACAGCGGACTGCCAAGTGCGTCGTAGTCCGGATTGAGTCTGCGCTCGACTCCATGAAGTCGGGATCATGGTAATCGTGGATCAAGTACGCAGTGAATACGTTCCCGGGCCTGTACACACCGCCCGTACACCATAAGAGGTGGGTTAAAAGAAATGGTAACAACCTTCGGGCGCTTACCACTTTGTGATTCATGACTGGGGTGAAGTCGTAACAAGGTAACCGG
+
.+0'*,/7+((*,-(/346/'45)374380-()&&'&-/,),.1,5941//++,%+++**,+,/10/1*+-02+%)*(,)-150/8.07-207,+.331:;2-0*.70,,)-)12()),3-,80504367/95,,//-14234016//7/.2.)-**(++45-/++,3/114124:9331/05245*())(1'0)*-)/---.234020,-*%*($)'.'-.)-6674*)+,8*3,3)'/.&++1-*,-)%&(+'&'-.+)$-()+654,-300162542003/./.555444,++++222%'$%&)*++&***2..))+.001-2(*2,-)%*+0,+&+*)(,-:91.,+,/34:301,//-.57-1..21,,,(+-7,63967-,376:&)),($$#&)'*()).',*,(&((+2.++&)((//3*.*,+4-)42/75++/286102)+)7:567;/.,*,0555/3.,,*%',0()(&()&&&##(*+*()')*)(-2140,.**.53////1;6503/.'''-)&)'*(($')+123.0411/608-16&'%(&(&'%%%%)%0&4*727578.&)$)))'(*.2463.)(**/..99:('%-'''%#')-.220,)/)+$&'''****4234727')*6)&'(.6/.-,+.5-,,+612;167022-86,63627431--++*+-,,/)),/.1/57768.5500/-./;-333094./6:705593/*.0.2+--35)'(((0,/*06*/9//0//3./7018333*204*0(+%-*,../9-/2//*18255////:*9::90-*+-(/-04:142136*/-'*(),228914/*0,&%%&(2925144..-+,+.+),(*,-/575*+)'))44358)%+,*%*)%%(-,)%%',,(&&)*)*($*,)%)'+025747066,+*/+2*)%(()3+)'&&$&('(4/**)++((.'*(&()(1&.+,501054121&+(%(*+(.&,+)/.6++),717/+/*.&($,*+(*)16119*)*&(*.--0+)&''(-.8423+58+%*-%*&+((+-1124379-.1,-103/15%+.0200257:651//00304*)*&'(',0754246)3,1-6-**
@5a2d2cbd-38b3-492e-a14d-decd90b2d583 ch=85 read=83806 start_time=2019-12-13T07:03:15Z barcode=BC01 runid=2c9cf7bc05858273f10e7d7ec552fc0bd742dc3e
CCGGTTACCTTGTTGCGACTTCACTTTAATCATCAAATTACCTTCAGACAGCTCCTTCCCTTGCGGTTAGGCCACCGGCTTCCGGGTGTTATCTCATTGGCGTGACGGGCCAGTGTGTACAAGGCCCGAACAATGTTACCGCGACGCATGCTGATTCTACCGCGATTACTAGCGATTCCAACTTCATGTAGTCGGTTGCAGACTACAATCCGAACTGAATGGTTTTATGGGTTTTGCTTCACCTCGCGGCTTCGCTCTGCACCATCCATTTGTAGCGTGTGTAGCCCGGTCGCCAAGGGGCATGATGATTTGACGTCATCCGCCTTCCTCCCAGCTTGTCCTAGCAGTCTCACAACTAGGTCCCCAGCAATGATGGTAACTAACGATAAGGGTTGCGCATCGTTGCGGGACTTAACTAACATCTCACGGCACGAGCTGACGACAATGCGCCACCTGTATCTCCTTATAGCTATCTCTCCTCTGGAGCCTTTATGAGTATGTCCAGAGACCTGGTAAGGTTCTTCGCGTTGCTTCAATTGAACCACATGCTCCACCGCTTGTGCGGGCCCCGTCAATTCCTTTGGGTTCGATCTTTACGAACGTACTACTCAGGCGGAGTACTTATTGCGTTAACTGCAGCACTGAACTTTGACATCCAACACTTAGTACTCATCGTTTACGGCGTGGACTACTAGAATTATCTAATCCTATTTGCTCCCCACGCTTTCGGGACTGACGTCAGTTGCAGGCCAGATCGTCGCCTTCGCCACTGGTGTTCCTCCATATATCTACGCATTTTCACCGCTACGCATGGAGATTCCACGATCCTCTCCTGCACTCTGGCCTGGTTTCTATGGCTTTACTGGTTAAGCTTCAGGCTTTCACCACAGACCCTTGCTGCCGCCTGCTCCTCTTTACGCCCAATAATTCCGGATAACGCTTGCCACCTACGTATTACCGCGGCTGCTGGCGTAGTTAGCAGTAACTCTAATAAAGTACCGTCCACTCGGCTACCATTTCCTGTAGCCGCCGTTCTTCCTTTATAACGAAGTTTACAATCAAAACCTTCTTCCTTCACGCGGCGTTGCTCGGTCAGGTTCCCCCCATTGCCGAAAATTCCCCTACTGCTGCCTCCCGTAG
+
.3**).'.1/60-7'--,018/*(&%$*3.1-*+,.()#&)&&&&((/.,,-/.2/174).-)-,-,1.3683.1103-*,*(()+((1&%&%&*(**/*+,01265<26%&)0/.*+*+,8-7/7***(/&&++,((1+34774/1+52372.0.*('*.+..).0,++--0208/7+(&+.11*114.-*-&+(,%.$(%-/0255/5-+3770./.+2-97;0/119209:.,.8:868:7743372291&'')*+*(-/,18:5:2**0.+,+++,'&$&(&#(()-')'1/+27/,--,,./-:0-,402356632'**0/810393.-1.6'&&''%-/02733.('(&)+(,/,3.-(+%(.0+*+,,+..2--4.-011/0-300,))(*%)+22:232:80(('/'(',),')),+&,,*.)+*'4463333).6-,&.,282575/,,1249&2'(*,336733/0+-.)+05;///62:5.01---.20/0**(*+-;;:9817'7+;87/8-*+-+2*),90'*'.+3;:0--+*%'(0*'+)*,162434,+(*,/+()/,668,,3:72-(6;1)$*))+))0.0/1,.,1,+,,,'131-**'+*+-4-/300.909087881110166:9//41,/1629(0&/')*)',1259:88957::.5+80009:5873330*,+0,1.2)+7102//1;3-.,/55,,-*,43,/(932/,+*.14652;2+2#&+-64324449844/.0//4;43336677.67/24244515598:891958+0,06134/.'--035.(,.50/*-,//0../.,)*),),.1./.4/113/50--.103/15/04-,''-03)...+(*1+,51.,/+*+*249<13-)(()/4.0.)(&*0-(,,7:-.,4/+.5049983-525:3&2,-.2-31-:-./704-20.5:12.7130210,-**,623*)&%#,(*(+**,2.0;4/134;878'&)/0.30/(//'4:.//.-.0012-0335;:5:6/250,*/()&(/)-3*&-.8/1%'+&(''*14:5.6:7**')),2.2,**12,5,,%0349./87/*008011-.35605/:3*((((%()./7.41($4)+
@6d3f670c-1d57-4c5e-b9ca-df6988585fb8 ch=123 read=111247 start_time=2019-12-13T07:03:23Z barcode=BC01 runid=2c9cf7bc05858273f10e7d7ec552fc0bd742dc3e
CTCCTACGGGGAGGCAGCAGTGGGAATATTGCACAATGGGCGCAAGCCTGATGCAACCATGCCGCGTGTATGAAAGAAAGGCCGGGTTGTAAAGAATGCTTTCAGCGGGGAGGAAGGGAGTAAAGTTAATACCTTTGCTCATTGACGTTACCGCAGAGAAGCACCGGCTAACTCCGTGCCAGCAGCCGCGATAATACGGAGGGTGCAAGCGTTAATCAGATTACTGGGCGTAAAGCGCACGCAGGCAGTTTGTTAAGTCAGATGTAAATCCCCAGGCTCAACCGGGCGCCTGATACTGTAAGCGAGTCGTAGAGGGGTAAATTCCAGGTGTAGCGGTGAAATGCGTAGAGATCTGGAGGAATACCGGTGGCGAAGAGCGGCCCCTGGACGAAGACTGACGCTCAGGTGCGAAAGCGTGGGAGCAAACAGGATTAGATACCCTGGTAGTCCACGCCGTAAACGTGTCGACTTGGAGGTTGTGCCTTGAGGCGTGGCTTCCGGAACTAACGCGTTAAGTCGACCGCCTGGGGAGTACGGCCGCAAGGTTAAACTCAAATGAATTGACGGGGCCCGCACAAGCGGTGGAGCATAATGGTTTAATTCGATGCAACGCGAAGAACCTTACCTGGTCTTGACATCCGGTTTTCAGGAGAATGTGCCTTCGGGAACCGTGAGACAGGTGCTGCATGGCTGTCGTCAGCTCGTGTTGTGGTATTGGGTAAGTCCCGCAACGAGGCGCAACCCTTATCCTTTGTTGCCAGCGGTCGGCCGGGAACTCAAAGGAGACTGCCAGTGATAAACTGGAGGAAGGTGGGGATGACGTCAAGTCATCGCAGCCCTTACGACCAGGGCTACGTGCCACAATGGCGCATACGAGAAAGCGACCTCGCGGAAACAAGCGGACACCATAAAGTGCGTCGTAGTCGGTTAGGTCTGCAACTCGACTCCATGAAGTCCGGAATCGCTAGTAATCGTGGATCAAGAATGCCACGGTGAATACGTTCCGGGCCTTGTACACACCGCCCGTCACACCACCATGGGAGTGGGTTGCAAAGAGTAGGTAACAACCTTCGGGGAGGCGCTCCCCACCACTTTGTAGCGATTCATGACTGGGGTGAAGTCGTAACAAGGTAACCGGAAGATGAAGGCGACAGGCAAGTAGGTTAACACAAAGACACCGACGCTCTTAGCAATACGTGAAAAGCACC
+
+,7(&'(&*0.*,..289245/*+)/..5,+++,1513:.-,.59)08221411/(0.13-56368:8000/.8*&*'&()-+((.-*&*18-')1/'1/390,00.79*(*++4*3,&)*.65+,-5,+,881;7./44.9///75.)#'&&).+-'**'*,8737///91411.1-062/20/3,()(%,1((*/.62///21589561310103%-+*/*.-.)'&%'+30,-+,'+(-/165+47::21929-48496950),3**59--/874-)()%*/3/''+)+,0+)%'%''%%*(+/1/652,.582+0(2)//--7:8510320910-7702679.-,,-777;1/7,//-06327031/+/++'***/*3.*,0201208-..54557878//7463-/2-*-179;0)),/2()',,%.&(&-,..9-*.30%34/-(**.3/78;,/-&')82--).,2-0/2/.-,0-(,,).*+,13/-+-.../(&-/.5,--/0725.244%42/828695&)&()(,))&')27+83076)*,6,;:4030414251671.2/*+,.12.6-8..7+...3''+,/05;/:7<3/1224;9847236(&,'')((/835-.-++)+,/,0*',/6/.1/04/('1+)412-0++*()&,689;86626,,/055-%*++/488699462,--/27755,(&&##$.+/.*+)-*-11*,60+-)+**5155*6:/0...3*,7)'5<26:7::565/-;345<:3::7/-8*0.)(+07880,++*,-33).'()*,**.-,0*470179:72230+.24885&%$(..'''&'*,664077*()(')('&()1412:-,,*+262.&++,&+.//.,..42(),,,040226,,#&+/,490,-..676779010'0,0(/'''334.0-/,'%),43.0004/0/+433:68/0,($.2:561645311(*(+0/01-*./650.61+11206*,4611/3./.1)*(0454;135.-,*)*()+,,,0.()'/1-3:.3-80)(+,,.5/,**+)765:917/-&-3/**)(,-))/3()/91++(($,/0;02332677::8.,1+**($(,8452,-*,,41.01-.47**+&&*+,/%/587.)+&-4,8-8+1..4++/0389/0*%)++.1.,.-:.00'/)+./)$%$&#
@29767450-6247-4bcc-97a4-e2c7cc78e07c ch=122 read=107282 start_time=2019-12-13T07:03:18Z barcode=BC01 runid=2c9cf7bc05858273f10e7d7ec552fc0bd742dc3e
CTCTACAGGAGGCAGCAGTGGAATATTGCACAATGGGCGCAAGCCTGATGCAGCCATGCCTATGAAGAAGGCCTTCCGGGTTGTAAAGTACTCAGCGGGGGGGGGAGGAAGGTAAAGTTAATACCTTTGCTCGTGGCGTTACCCGCAGAAGAAGCACCGACTAACTCCGTGCCAGCAGCCGCGGTAATACGGAGGTGCAAGCGTTAATCGGAATTACTGGGCGTAAAGCGCGCAGGCGGTTTGTTAAGTCAGATGTGAAATCCCCAGGCTCAACCTGGGAACTGCATCTGATACTGGGCAACGAGTCTAAATGGGGGGGTAGAATTCAGCGGTGAAATGCGTAGAGATCTGGAGGAATGGGGCAAGAAGGCGGCCTGGACGAAGACTGACGCTCAGGTGCGAAAGCGTGGGAGCAAACAGGATTAGATACCTGGTAGTCCACGCCGTAAACGATGTCTTGGAGGTTGTGCCCTTGAGGCGTGGCTTCAGGCTAACGTTAAGTCGACCGCCTGGGAATACGGCCGCAAAGGTTAAAAATGAATTGACGGGGCCCGCACAAGCGGTGGAGCATGGTTTAATTCGATGCGAACCTGGTCTTGGCATCCACGGGAAGTTTTCAGAGATGAGAATGTGCCTTCGGGAACCGTGAGACAGGTGCTGCATGGCTGTCGTCAGCTCGTGTTGTGAAATGTTGGGTTAAAGTCCCGCAACGAGCGCAACCCTTATCCTTTGTTGCCAGCGGTCCGGCCCACGGGAACTCAAGGGAACTGCCGATAAACTGGAGGAAGGTGGGGATGACGTCAAGTCATCATGGCCCTTACGACAGGGCTACACACCTGCAATGGCGCATACAAAGCGACCTCGCGAGCAAGCAGCCTCATAAAGTGCGTCGTAGTCCCGGATTGGAGTCTGCAACTCGGCCCATGAAGTCCGGAATCGCTAGTAATCGTGGATCCAGAATGCCACGGTGAATACGTTCCCGGGCCTTGTACACCGCCCGTCACACCATGGAGTGGGTTGCAAAAGAAGTAGGTAGCTTAACCTTCAGGAGGGGCGCTTACCGCTTTGCTTGATTCGCGGCTGGGGTGAAGTCGTAACAAAGGTAACCGGAAGATAGAGCGTGAGCAAGTAAGTTAACACAAGACACCGACAACTTTCTTCAGCACCAGCAATACGTAGCGTT
+
,/0104&41+/3138978885.4/1:210)-5,.+061278:06:0-,+.-.+/-/2('%()0+-+&),+1/9,/,)/876:.+63*()%&)&')-(**())*0+'-()(*,&/6700323136.73.,554&0*'/)*-+175-.**1*'+**./:8.')(0,440**..46442+022-.(.*)3.(+(,)()$#'(((+1/80904/21/01/22;<89--/0+*,(/'.+0:;,67;813921())%&11*/(()*&*35*&1:78,,'5+33*0((+7/.)+$%')+(4,0.++-,+('$*+../++,,,+/-()$+&,*.-'*+/665,37//685'())+,*'27/.,%#$%('%$%'%)-(1+..4:&(5//,+/*,.+/+2%.-0-78978*5-(*225596,/359,542913711398:;//2321543+,'&'+-.6)-++,,65-3-3+--0/)0--8*2-,+/0/4:193380*03--...*'+15-54245749:862)-''*.1837-0/2)16/7.72))%())1.256+9:082-+-,0./120553.*.+55&,.19494:5.-)'&%'+/3/,/2/0/,&1225/.0-.)+-,.8<;.2//00,,,)(&-.1'062::0;7324:680+018-1+0077::34075778:6960111276/5.(*,-::863426208-8*+2/9*+,3--+,65361129031045,,64-.4'394442:52/3.39(%),3,1/05:&)'+&-+76*+%'&-1523357//1,,/-,)45,676742./*++/3499162725(&&%&',/%/650430*+**&%&)-000321645.3-+*(&(022011,-,))&)$%#'++.-(*.72'0)*,4403669/4)*+%7*0*()),3206///1+&&&%&(0,5,,-'.,48685210005:7769992-3()*/--997-,/..,076/6*,/.**+,-..4/-0+,,-0229.01746358//-,())'.05:/0378+&(,),-/30,(&&&.)10/4/&./*,1-*+/.-/+-+$+11/,',(+,9;8265433$+/,*+.+(/72310..2',)),28751++(*.2./'.&,*+.7+&%)&&*(-.-2/1+*(&.26.,,)1++594.61.()**7/11/300095-+$'$""
@8269f3e9-eea2-4314-9923-4f576819d50b ch=176 read=129493 start_time=2019-12-13T07:03:36Z barcode=BC01 runid=2c9cf7bc05858273f10e7d7ec552fc0bd742dc3e
CACGCCCTGCAGGAGGCAGCTTGATAGGAATTTTCGGCAATGGGGAAACCCTGACCAGGCAACATAGCGTGAAGGAAGAAGGTTTCGGATTGTAAGCTTCTGTTATAAAGAAGAACAGCTACAGAATGGTGACGTGCTGTAGAAATGCAGCTAACTACGTACCCAGCAGCCGCGGTAATACGTAGAGTAGCAAGCGTTATCGTGTGGGCGTAAAGGGGCAGGCGGCCTTGAGGGTGTGGTGAGGCTACTGAAGCAACTTCAGTAAACCATAGAGGCCGGCAGCTAGAGTGCGAGGGAGGATCGTGGAATTCCATGTGTGGCAGTGTGCATGGAATGTGGAGGACACCCGATGGCAGAGAGCGACGATCTGGCCTGCAACTGTTGCTCGATCCAGAAAAGCTGATATAGGAGCAAATGGGATTAGATACCCTGTAGTCCACGCCGTAGACGATGAGTGCTAGTGTTGGATGTCAAAGTTCAGTGCTTAGGATTAGCGCAATAAGTACTCCGCCTGGAAGTAGTACGTTCGCAAGAATGAAACTCAAAGATTGACAGGGCCCACTGGCGGTGGGCGTGGTTTAAATTCAAACAGCACTTGAAGGCACCAGATCTTGACATATTCATAACAAAAGATGTCCAGGATGGAGATAGCTAAGGGTCTAGGTGGTGCATGGTTGTAATCAGCTCGTGTCGTGAGATGTTAGGTTAAGTCCAGCAGGCTTTGTATATCGTTAGTTACCATCTGACTAGATTTAGGACTCTGGCAGGGACTACCAGGCTGTTGACCAAGCTGGAGGAAGGCCCAGGGATGACGTCAAATCATCCCAATACCCCTTACCTGACCTGGAGGCTACACACGTGCTACAATGGGTGCAGAGGGAAGCCCAGAAGCCGCGAGGGCGAAGCAAAACCCATGAAACCCATTCTCGGATTCGGATTATGATCTGCAAGCTCATTTTGCCAAGTTGGAATCCGCCCATCCTTGAATCAATAAGGTGATCACGTTCTCAGGCCTTGCCACCGCCCATCACACCACCGAGAGTTAGCACAGGTAGGTGGCCTGGCACGAGAGGAGGCTATCTAAGGTGGGATTGATGATTGAGGTTAGAGTAGTAACAAGGTAACCCGG
+
'$)&*1/,))'0/)***&&%%&'')&''')/9<85-2,*0,.*(%(,(,1)((+/,%(&))&,+0-),(,*,1-/-.)--*+19/*07..4-01.&+,*(&%&)*+/2,+-()36,'*)'(*('*%%%$%&%'%'$&%&)&%-,&'#'&'&&*))+)-*/(21++0,+*2,,+)++/20'/&.&((',&,-,*()((.$%$%'&&%&'('+/6(****++04((()')**)+3+*(#'(&(*'*)%$&'*'*%'$$%,&,)(1.2)/10/((('(-((&'&)*,*,)**)('%*++'--,57*2)+))3+:4-.'(&('/.%//-'&&%&&((&%&'(+(+*&)&)%%&%)&(())-'&+0175,,0101013**(%%&(&'%#%'(%&)1+('.1.*&&$%&*'&&)+'-/5::3*4/,1/.,.1)35*')+&*/20*-).*$'(%&,*(..,*)%&&$(,017.3,,',,,96/0:1.%+'($#'&*%/'(&($)(*'/)$*%')3((1745,+((+1.-.-*+/)('+(((('%&(,**302+&%),*,5(1-++1+#'''(')*(+-.-(,).+/'**)+5,((%&)'*%&%$&&(&%*&,'&%*))+2002./,-2,+')$'073'('%$&*'%&'&(*0)**+.%&&%%*-)++.%-+.+2/-3443-1('(%%'('%&'.-3/-2+,.+3*0).&&)/+0+1,*.'%%'%%%&')'%%')*01027-'-)&(0*..('$(#$$%-/%&+0****($'&$./'(+.+/-')+('(''%'$#&#%%&+.(*+***-,,&&.051111-'2349701,-.%'&*+),40%%$#%++-)2*(*(%(+.4331.)++,-/+'(''&&)+*241.*+*),+(.2+('*)*/6*.'')-'%$+)%)020*-8.)*')0+'+**/73./)/#)1(-4,/0)*%%,41-/.+'*--),-+)(.2.))-.3-36/5($&$#$%(%%(*,,+)'%%$$$&'(())')).20/2)231,.)#&&%+*&((%%)(%('*2+0')%*#&%%%#&$&%'%$%'&&(),)(&%&$'&$'('.%')-.648*,/,-,/4,+3**)))%/*)&*')&&%&&%%&(,21')((*,/.1.-*
@5dcb0c12-4fc4-44ef-bab0-8e6676034b80 ch=413 read=132988 start_time=2019-12-13T07:03:44Z barcode=BC01 runid=2c9cf7bc05858273f10e7d7ec552fc0bd742dc3e
CCGGTTACCTTGTTACGGCTCCCCAATCATCAATCCCACCTTAGACAGCTCCTTCCTTGCGGTTAGGCCACCGGCTTCAGGTGTTATCAACTCGTGGTGGCGGTGTGTACAAGGCCCGAGAACGTATTCACCGCGACATGCTGATTCGCGATTACTAGCGATTCCAACCTCATGTAGTCGAGTTGCAGACTACAATCCGAACTGAGAATGGTTTATGGGTTTTGCTTCACCTCGCGGCTTCGCTTCCCTCTGCACCATCCATTGTAGCACGTGTAGCCCAGGTATAAAGGGGCATGATGATTTGACGTCATCCCGCCTTCCTCCAGCTGTCACTGGCAGTCTCGCGCTAAGAGTCCCCAACTTAATGATGGTAACTAACGATAAAGGGTTGCGCTCGTTGCGGGACTTAACCAACATCTCACGACACGAGGCTGGCGGCAACCATGCACCACCTGTATCTCATATAGCTATCTCTCCATCTCTGGAGCCTTTATGAGTATGTCAAGACCTGGTAAGGTTCTTCGCGTTGCTTCGAATTAAACCACATGCTCCACCGCTTGTGCGGGCCCCGTCAATTCCTTTGAGTTTCATTCTTGCGGGAACGTACTACTCAGGCGAATGCTTATTGCGTTAACTGCAGCACTGAACTTTGACATCAACACTTAGTACTCATCGTTTGGCGTGGACTACTAGAATTATCTAATCCTATTTATACACTTTCCGGGACTGACGTCAGTTGCAGGCCAGATCGTCGCCTTCGCCACTGGTGTTCCTCCATATATCTACGCATTTCACCGCTACATGGAATTCCACGATCCTCTCCTGCACTCTAGCTGCCTGGTTTCTATGGCTTACTGAAGTTAAGCTTCAGGCCTTCACCACAGACCCTTGCTGCCGCCTGCTCCCTCTTTACGCCCAATAATTCCGGATAACGCTTGCCACCTACGTATTACCGCGGCTGCTGGCACGTAGCCGTGGCTTTCTAAAGTACCGTCACTTTCTGGCTACCATTTCCTGTAGCCGCCGTTCTTCCTTTATAACAGAGTTTTACAATCCGAAAACCTTCTTCCTTCACGCGGCGTTGCTCGGTCGGGTTCCCCCATTGCCGAAAATTCCTGCCTCCGTAGGAG
+
2-+*'3+4180'64(+0-+*(()(.-898:949232,)1*7-&,(.,//0068;8020-.4:::78:::00./.,//1(/*-'&()+/3,+,-,32(&*&%254770:89:74783)))+/6/0768;537724326355::966744791;0/-..*)'()7*,.,,1,/&+&*(,-85436706'),0/006<63,-4965-*),1.628<</307/2:;0.1:2:65:44*)0512:/./4/7<5/41...02,..3)-+&'%&''**+)')++9/)*3'%(-3.*59--88223214:1//425//)16.)31.3.3/0--%%')*5/+*'''&)/2/3//'*.2.%&+,161,,,*)-*4,./5-0*&&)-/1-,+,/71*414;56696:+8,(*36964253-1+,+710-&('+.0147*$(''&+'54(44*),--04319.06213-//.0&))*+,/040++))-0,-64347/.,0,/6-++*+*).535716246951*-1/-15387:,++*)4.01:7-.3161;2;<343477881.3/-++)*-12(61187-+/40836774<;4./6<:07:;878560(),110837501-4*+77'()(#),+&,4/0-6080443/,00.3687811-3.//787414-'(*.134234277-88+)-424790*'&%()(,),2.1124955//*00''*&+)+.9-2&-/0-,./'*-35-537('&))1;1009/.0/)++*-/15<;9;;<:8,7-2-.5-.'//234.1/004<<87:;2/1,--,-.2.2/,&%)*0114//-..'(+&'')5-5797:;;;:6<:656252-4-)+0.,2--633*-/4015:97831'(()++)*071/5//189836:60/.-1*&%''''-+.))12177:5435445/'3/0/9/3913/)+.*/-.:12553150028280-(-,/014056/5-,,)%()---118;9:2++1,./-*.*-*2432;;/77885447.199:7+,*,)*33--3-1')+*,+7+(-0250+)-188054948<816872323.95-1.+,03,7-,-6-.40:::--.4..8/.473009/)*00.84,.87---
@dc536fb1-c8ce-4644-b393-ac59e3006d0b ch=190 read=141374 start_time=2019-12-13T07:03:55Z barcode=BC01 runid=2c9cf7bc05858273f10e7d7ec552fc0bd742dc3e
CCGGTTACCTTGTTACGGGCTTCCACCCAGTCATGAGATCACAGAGTAGTGGCAACCCTCGAAGGTTAAGCTACCACCGCTTCGCAGCCACTCCATGGTGTGACGGGCGGTGTGTACAAAGGCCGGGAACGTATTCACCGTGGCATTCTGATCCACGATTACTACTTCCGACTTCATGGAGTCGGGTTTGCAGTCCGAAATCCGGACTACGACGCACTTTGCCTTAAGGGTCCGCTTGCTCTCGCGAGGTCGCTTCTCTTTGTATGCGCCATTTGTAGCACGATATTAGCCCTGGTCGTAAGGGCCATGATGACGACGTCATCCCACCTTCCTCCAGTTTATCACTGGCAGTCTCCTTTGAGTTCCAGCCGGACCGCTGGCTTGGCAAAGGATAAGGGTTGCCTCGGTGCGGGACAACCCAGCATTTCACAGGCACAGGCTGACGGCAACCATGCAGCACCTGTCTCACGGTTCCCGAAGGCACATTCTCATCTCTGAAGCTTCCGTGGATGTCAAGGCCAGGTGGGTTCTTCGCGTTGCATCAGGTAAACCCACAGCCTCCACCGCTTGTGCGGGCCCATCAATTCATTTGAGTTTTGCTTGCGGCCGTATTGCTCCCCAGGCGGTCGACTTAACGCGTTAGCTCCGGAAGCCACGCCTCAGGGCACAACCTCCAAGTCGACATCGTTTACGGCTGGACTACCAGGGTATCTAATCCTGTTTGCTCCCACGCTTTCGCACCTGAGCGTCGATCTTCGTCCAGAGGCCGCCTTCGCCACCGGTATTCCTCGAATCTCTACGCATTCACCACTTTACGCGCAGGGTTTCCTCCACAGGACTCAAACTTGCCAGTATCGAGATGCAGTTCCCAGGTTGAGCCGGGATTTCACATCTGACTTAACAAACCGCCTGCGTGCGCTTGCGCTTAGTAATTCCGATTAACGGCACCCTCCACGTAGCCAGTACCGCGGCTGCTGGCTGGGTTAATGATACCTTCTTCTGCGGGTAACGTCAATGAGCCAAAGGTAATTAACGTTACTCCTTCCTCCCCCGCTGAAGTACTTTACAGCCCGAAGGCCTTCTTCATACACGCGGCATGGCTGCGTCGGGCTTGCCGCCCGACGTACAATATTTACCTGCTGCCTCCCGTAAGG
+
98446:24-8,,/7++)-*(+*)'&,+))13:742/%)44&&'$(%*(.,3-,('-4)*,*,&'+,4/4(+))+*%'$%)-''%'',.1&'(/7001:877789291.*6')*+...5+&(%(,*212513777;3),103/800/22()+62/()(*-/,,*%&,101,(-/1/+-11),,.&.4293'$$$&(&%+0.*-*-/37554657/.%)&'%$'%&%)%&*0+0/./.4,./2,-'()*'-+0.118-/).0*&-+/0547:-92*),**)'))$(%.''',/,,((01.10))*&.7/3,++,-12696767*86*(335568+,1//195-/08;3640/3544.,-3))%-925)((3,5:889674//)'',)/.1+.0807-++),.'+&%'+'-(*)42/).+1*(%&*)05++%'$&&)./%'2321.20')1'''),+212467:554340.1.9746;.*.001-*)(,,'&0--,+*$$&'%%(7071567342311/0726,0*.)',.;66.-,./43).-05%)%*%,').'%&%&(&+-/*--***.,00776028.-37-506526;---70;**#&(4/0/(*,()%(*(-.-050-16859:977556551/0.211+.,2,8+20-173567:892352/+--63946.1/1143343386796)),,++448(%&*+)+''*-./-.31220.27+),+*'''+,/1:83285881/+02251--...2385:(+-,,)/-'.,112261071/3/-/:6945)*-,,0./02.1*32*%)*'-,04--+,%)&+)$0)&''%,''+(154466./&2.7009,/2.//,(&*2.5(4690;.+.93:0,136'*-*.:1-*,*),'()('*+8,699.3*-0/..,-..(+/-*.'&(%%',-.482/-+11/3++'&$(/./10%&%&$&)))&))-3.2+/,/0:887-+*(+--/*'%"%#%&&++3:9808+.%&%()+-04+1./.5)55(/((-.1126534-)(*66)41+/1988,'()(+*&)%)-02,,*&/3,*+.+.055934:65411*/++(.,/4590))*%+7(24013(%)),.+'&$&+(2294,.0)$('&%'()/3.37)+/2)**
@2f9b8d78-2d31-4162-b196-90133d8bd4a1 ch=28 read=51329 start_time=2019-12-13T07:03:51Z barcode=BC01 runid=2c9cf7bc05858273f10e7d7ec552fc0bd742dc3e
CGGTTACTTATTGCGACTTCACCCCAATCGCTGACCCACCTTCGGCCGCACCTCCCTTTGCGAGGTTAGCTCACGGACTTCAGGTATTGCCAACTCTCATGGTGTGACGGGCGGGTGTGTACTGAAGACCAGGGCAATATTCACCCGCGACATTCTGATTCGCGATTACCTAAGTAACTCCAGCTTCATGTAGGCGAGTTTCAGCCTACAATCGAACTGAGACTGGTTTTAAAGTTTGGCTCCACCTCACGGTATTGCATCTCTCTGTACCAGCCATTTGTAGCACGTGTGTAGCCCTACACATAGGGGCATGATGATTTGACGTCATCCCGCCTTCCTCCTGGATTAGCAGGCGGTCTCTTCTAGAGTCCTCAATAATGGTAGTAACTGACAAGGGTTGCGCTCGTTGCGGGACTTAATAACATCTCTGACACGAGCTGACGACAACCATGCACCACCTGTCACCTTGTCCCCGAAGATTTCCTCGATTAAAGGTAATTGCAAGGGATGTCGAGTGTAGGTAAAGGTTCTTCGCGTTGCTTCGAATTAAACCACATGCTCCGCTACTTGTGCGGGTCCCCAAATCGAATTCGAGTTTTTTAATCTTTGACCATTGCTCCCCAGGCAGGAATAATGCGTTAGCGGCGGCACGGAGGGTGTTGTTGAAACCCCCACCTGAAGTATTCATCGTTTTACGGCGTGGACTACCAGGGTATCTAATCCTGTTTGCTCCCCACGCTTTCGAGCCTCAGCGTCAGTTACAGTCAAGAGAGTCGCCTTCGCCACTGGTGTTCTTCTAAGCTCTACGCATTTCCTGCCGCTGCACTAAGAGATTCCACTCTCTCTCCCTGCACTCCTAGATTAACCAGTTTGGAATGCAGCACCCAAGTTGAGCCAGATTATTTCATCCCACTTAATCATCCGCCTACGCTCCCTTTACGCCCAGTAAATCCGGATAACGCTCGCCACCTACGTATTACCGCGGCTGCCGGCACGGCGAGTTAGCCGTGGCTTCCTCCTTGGGTGCCGTCATTTATCTTCCCCAAAAGACAGGCTTTACGATCCAAAGCCATCACTCACGCGGCGTTGCTGCATCAGGGTTTCCCCATTTGTAATATTCCCCACTGCTGCCTCCCTACCGAGGAG
+
-%2.3*,*/&-/)//1/7;340;73-427**+**01.)--4:,-&1((*%/0.64('41-.-*)*,4,,-.../25024;8,23/.+1+,.-++*.*,067865322619:144'(,6444)%$+)(*/+%+-%'&%)(*.('.11.1/')*.7--.-//+%&)(9++,&''''*--0,1,+)+-2./774)/)&+/23</2//.6.415302-034/--.01:805:;113+**-9061-,1(+/-0-/0/0/07/1164543256636310354680+)+./.12246/,,),,*&()(&*-,)11,*262231-2;0..87871.50,$.13:15107214&/')$)&&&,&,*2-)''%'**+,+.5.,,'((5*053+021,,))*-+&.-,/9/55889414,,)33/+-+0--,(**++).&(*1,.'%+120.01244.394822.3.,6/0142),((,*-588&)+((%-5+0*+-1+7*/*(+(')'.($&,*+6-/0117/-/./;5;6555(,+3;69;;67726,//52*.*6*47:141115010161221+3,+-25)8/,101)$%&()++-+''&&+608:<.-0...5/(),;-3-***36/*,,,4(1)-/+(.+45162//3/8+-)(%)+.*+/*//530.5/.;5.971+(,,()++&+*-;;:;72654,(,'2/(,*.&(*'*715/*-/020/41+*/,2:/*.*-54*')'),53+**,/64/-(..89.7,:,,+364,*(%(&)*44;;:=;9;<353-&)(,68730,,(%'+-4553:,7;0,(&&**(+(%+*')*&%'%'5,6/(*)**,*+',3/)5/-,+4-*''++&++/9063;72557882/00.,-)2.-4,*'(++$)&3*)1;/01./3/&)-1.525-),./8:/-0%&*01(/0+*10.6)'(+/.().*0,13194679:9:7576745/3..4/2764543477401*$(**&&%(+8.017-72924/3/+,(,))(&+')1/22318*+0772577/,70*++,)))),5.+,-.+2*,'%$$%():588/+,+*/---0-*)''()+6082,1:*1;;+*-4*''&+,.21745,)-.027443*33**/./&$,((,
@ca97ad18-865b-4187-bc60-b450aeaa430a ch=38 read=98546 start_time=2019-12-13T07:03:51Z barcode=BC01 runid=2c9cf7bc05858273f10e7d7ec552fc0bd742dc3e
CTCCTGCAGGGAGGCAGCAGTGGGGAATGTGCACAATGAACAAACCTGATGCAGCAGCTATTACGCGTGTATGAAGAAGGCCTTCGGGTTGTAAAGTACTTTCAGCGGGGAGAGGAGTAGAGTTAATACCTTTGCTCATTGGCGATTACCCGCAAGCACCGGCTAACTCGTGCCAGCAGCCCGCGATAATACGGAAGTGCAAGCGTTAATCGGAATTACTGGGCGTAAAGCGCGCAGGCGGTTTGTTAAGTCGGATGTGAAATCCCCGGGCTCAACCTGGGAACTGCATCTGATACTGGCAGAAAACGAGGTCTCTCGTAAGGGGTAGAATTCCAGGTGTAGCGGTGAAATGCGTAGAGATCTGGAGGAGATACCACCGGTGGCGAAGGCGGCCCCTGGACGAACTGACGCTCAGGTGCAGCGTGGGGGGCAAACAGGATTAGATACCCTGGTAGTCCACGCCGTAAACGATGTCGACTTGGAGGTTGTGCCCCTTGAGGCGTGGCACCGGAGCTAACGCGTTAAAGTCGACCGCCGCAAATTACGCAGGTTAAAACTCGATGAATTGACGGGGGCCCGCACAAGCGGTGGAGCATGTGAAGTTTGTTCCGATGCAACGCGAAGAACCTTACCTGGTCTTGACATCCACGGGAAGTTTTCAGAGATGAATGTGCCTTCCGGGAACCGTGAGACAGGTGCTGCATGGCTGTCGTCAGCTCGTGTTTATTGAAATGTTGGGTTAAGCCCCGCAACGAGAGCGCAACCCTTATCGCTGTTGCCAGCGGTCCGGCCGGGAACTCAAAGGAACTGCCAGTGATAAACTGGAGGAAGGTGGGGATGACGTCAGATCATCGTAGCCCTTGACCGGGCTACGTGCTACAATGGCGCATACAAGCGACCTCACGCGAGGCAAGCGGACCTCATAAAAAGTGCGTCGTAGTCGGATTGGAGTCTGCAACTCGACTCCATGAAGTCCAGAATCGCTAGTAATCGTGGATCAGAATGCCACGGTGAATACGTTCCCAGGCCTTGTACACCGCCCGTCACACCATGGGAGTGGGTTGCAAAAGTAGGTAGCAACGGGAGGGCGCTTACCACTTTGTGGTTCATGACTGGGGAGTGAAGTCGTAACAAGGTAACCGG
+
)..6-(/%+7,,21/01.,-/3:;,0/,'-'()+.21+$%)(,&/520/1/*,%($''*)*(&(')//12-,')-%')**-2264+864:3207.'))+/:70(***35+)+)+(''+-.16506/..6/0/.0166.2/.+.,(0.,1;4/1-*%&&))*,,**+)*-*+/21/,*'),*(&%%%(,**%(&)'$+*015422*+*,9.3.7.3/6/479;7:749:5/.*+*+,321&01:2/3957/38%12743-/83/324-)48987-//1..-3..01000035////02900-'///+)))*+,--1.2408%*.4**.'0+1-)*+,2,--2221921.54110./&&'),234:/.0'%(+-,-*'0.52,+''*.---+/-273,*,5*1&&))*+.24576,1/2/,&()+679:7*)+,;79...'1-/,.0/1:(*6774608/+-/2:9777&/433+,)*&(+*/+()*19-.-260$#$''032:73.,(-/61../.2-+*+*3-/10-122015055$/%'%*'(*%%%38/51;;630,&0.0032427:12::0/92**),)'(+.443-+++1/*,(++).88$++0*'(1/15*2,*(-0,341/1.,190/3/./7111346-)+07'/*,/753*-)),-,..0/0626869-)(16-73801.&2,3+-/577;98875;:8676351./00:79303*'+*(+.0/019054.:/8+,67+),0/,*%'&)*678:8;2/4//0&&5,.:00----0830,3-2-7<;.:8977;-..11---1/%//-113<<666:+//)-042-340,0559777+)%**612&($-/8.*/(*.)/10*%&''5587-5485060-/*)%%%+%'))+',.,32,,''&,+6(13:7462203-473*+.,./0167:98911+9+4+,-/6587503314456795640600-'%'+++1)+*')'/0...01401754-5039425/53-.:57927820,(*./+,+((,-,--'.3++65*+(,,16454)(+'125:568:.'%()/.*)%(%&&()4*.0*+(*))'-/+0.54,.'77;85653653+,)&&**.,++53448755*20195845
@66fa015a-1022-4204-8308-7316a185b1e8 ch=163 read=119578 start_time=2019-12-13T07:03:55Z barcode=BC01 runid=2c9cf7bc05858273f10e7d7ec552fc0bd742dc3e
CTCCTACGGGAGGCAGCAGTAAGGGAATTTTCGGCAATGGAAACCCTGACCGAGCAACGCCGCGTGAAGGAAGAAGGTTTTCCGGATTATGCTTCTGTTATAAAAAGGAAGAACGGCGGTTCACAGGAAATGAGTAGCCGAGTGACGGTACTTTATTAGAAATACGGCTAACTACGTGCCAGCAGCCGCGGTAATACGTAGGTGGCAAAGCGTTATCCAGGTATTGGGCGTAAAAGAGGGAGCAGGCGGCAGCAGGGTCTGTGGTGAAAGCCTGAGCTTAGCTTCAGTAAGCCATAGAAACCAGGCAGCTGATGCAGGAGAGGATCGTGGAATTCCATGTGTAGCGGTGAAATGCGTAGATGGAAGCACCGGTAATGGCGAAGGCGACGATCTGGCCTACAACTGACGCTCAGTCCCGAAAGCGTGGGGAGCAAATAGGATTAAGATACCTAGTAGTCCACGCCGTAAACGATGAGTACTTAAGTGTTGGATGTCAAAGTTCAGTGCTGCAGTTAACGCAATAGGTACTCCGCCTGTAAGATAGTACGTTCGCAAGAATGTGAAAACTCAAAGGAATTGACGGGGGCCCGCACACAAGCGGTGGAGCATGTGGTTTAATTCGAAGCAACGCGAAGAACCTTACCAGGTCTTGACATACTCATAAAGGCTCAGGAGATAGCTATGAGATACAGGTGGCGCATGGTTGTCGTCAGCTCGTGTCGTGAAGATGTTGGGTAAGTCCGCAACGAGCGCAACCCTTATCGTTAGTTACCATCATTAAGTTGGGGACTCTAGCGAGACTGCCAGTGACAAGCTGGAGGAAGGCGGGGATGACGTCAAATCATCATACACTTATGACCTGGGCTACACACGTGCTACAATGGATGTGGTGCAGAGGAAGCGAAGCCGCGAGGTGAACAAAGCCCATAAAACCATTCTCAGTTCGGATTGTAGTCTGCAACTCGACTTCACATGAAGTTGGAATCGCTAGTAATCGCGAATCAGCATGTCGCGTGAATACGTTCTCGGGCCTTGTACACACCGCCCGTACACCACGAGAGTTGATAACACCCGAAGCCGGTAGGCTGTAACCGCAAGGAAGAGCTGTCTAAGGTGGGATTGATGATTGGGGTGATCGTAACAAGGTAACCGG
+
*+4*&$))4-(25*,36*-/.(+/'-(/56/,07.8..5-)/-/<20028:5303194146131230-,/)--/.,518-.,016)0/,.(//603/7111588/)*)*,,478-4.,*''''(/0-,,'+1,.,-/70/,.//3:7:9455;<538.)-.'%')./.0452436134597451//..*0*).--0;670/--13100)(*-151/1*%*$*&(3,243557/+)(((6-&(+29;958.%-,.)132/**++20.+-0,-3.12-/51/%,-50../1328935.).44/446;7/0/.,(,(*(1-&&'.4,78+9/,*)/+::31/-*+,/01952.52,+12223+*)%'+(*+05'/++))/86-,/+0.274000.*/*2051.1.,+//1279;450:('(+-*(),4:<:,(-02743%5,+5(*%&'.)37&'(,-.96-,..05345:,22+*'(&,$&#&(-,2239474622516.**215/7544122.4/7-.)/*5-+&'('./18.294*(+)&%*&+,0646/,*,/3')''&&$))'%'(.()*&(+,14989/28/-,9.-/),*,.3-124362,,,./)+,75;748335*')().,4122.1.-20907**8'(%*)03-//11)244,-4:-0/139-.,+,,1,454)-((-+,..*/2*/-)*,%+)/3;),3578)./.06769866//()+862:390.22+,4.+,-46/-1.052046()0+0339322.;..6:;:-4/3./7047;436765,233/22346952333800+'&)1-+0)**)+3/.99177774334::001:924+0&'),121/33///&')*,,-)-00465'22823;:8/-).0/42-)-)(-)*#(('.:880+.)+&,-%054&*+)*0/8<7.699;83720664.-&4(%(&%,126170009//,)('&&*0..*++0**+)*0133.,+-3345:95:4/+./.867853/2+'-*+48:<867/355402-.--)*(.646;40/++*-0,0/*)')70,-/-3..-8-)+,+54031((&'&#%)*-0++*+,../*(*..156009.4/5<2-:-,-/0,5.545+((*00039:878-8./74,)2
@83bc35e5-f808-4a23-8dda-5b2f036ec929 ch=83 read=91213 start_time=2019-12-13T07:04:00Z barcode=BC01 runid=2c9cf7bc05858273f10e7d7ec552fc0bd742dc3e
CCGGTTGCCTTGTTACGATTCACCCCAGTCATGAATCACCGAAAATTGGTAAGCGTACGCCCACCGCTCGAAGGTTAAATACCTGCTCTTTGCAACCACTCCCGTAGTTGTGACGGGCGGTGTGTACAAGGCGGGAACGTATTCACCGTGGCATTCTGATCCACGATTACTGGCGATTCCGACTTCTGGGTCGGTTGCAGACTCCAATCCGGACTGACGCGCACTTTATGAGGTCGCTTGCTTTCTCGAGGAGTCGCTTCTCTTTGTATGCCATTGTGGCGTGTAGCCCTGGTCTCGTGGGCCATGATGATGACGTCATCCCACCTTCCTCCAGTTTATCACTGGCAGTCTCCTTTGAGTTCCGTGGACCGCTGGCAACAAAGGATAAGGGTTGCCTTCGTTGCGGGACTTAACCCAACATTTCTATTACAGGCTGACGACAGCCATGCGGCAATCTCACAGTTCCCGAAGAGCACATTCTCATCTCTGAAAACTTCCGTGGATGTCAAGACCAGGTAAGGTTCTTCGCGTTGCATCGAATTAAACCACATGCTCCACCACGCTTGTGCGGGCCCCGTCAATTCATTTGAGTTTAACCTTGCGGCCGTACTCCCCAGGCGGTCGACTTAACGCGTTAGCTCCGACCACGCCTCAAGGGCACAACCTCCAAGTCGACGTCGTTTACGGCGTGGATACCGTTATCTAATCCTGTTTGCTCCCCACGCTTTCGCACCTGAGCGTCAGTCTTCGTCCAGGGGCCGCCTTCGCCACCGGTATTCCTCAGATCTACGCATTTCACCGCTACACCTGGAATTCTACCCCCCCCTCTACGAGACTCCAAACACCAGTATCAGATGCAGTTCCCAGGTTGACCCGAGTTCCACATCTGACCAACAAACCGCCTGCGTGCGCTTACGCCCAGTAATTCCGATTAACGCTTGCACCTCCATTATTACCGCGGCTGCTGGCACGGGTTAGCCAGTGCTTCTTCATACGGGTAACGTCAATGAGCAAGGTATTAACTGCTCATATCTCCCGCTGAAAGTACTTTACAACCCTTCTTCATACACGCGGCATGGCTGCATCAGGCTTGCGCCCATTGTGCAATATTCCCCTGCTGCCTCCCGTAG
+
3()*.+(090;-.0(*015;4%202+*-000333996,-%$'-.)0+&,5'(&'&%$'&((&&++%((.+.308488;1/,24*&)*')540+.&6-())8:-)71.7+&$('0,48042//212*/44-/4'-71:/.211<2128196;666<850-1/,&'(&1++-.%1/0.8;32.*+/01124/-3)3,4..-07649)9,:80656-,-,)()&()+-6:121)(.*/'./.-*-(+,)(&%()')+-.236262672,0.+--1.32,*.+*(*(&''.9001.5/,)'*+56-811..-++%+356786-72/+/64<7210/*,.82./110./0.)32/,,0183('16-2*%$))%%(+,04;33*076*-8+)2-'*.-7.2&&4/-9.-.2;41,.+2,60(/*318:-.+&**'*&(+-1223445304943/('%'$&+051.1&339,1/*+2+)(.,./3:457654221+6:9+/074:239;:7*//+4267<1821/--22<9:<87784723256---/,741/4(),/56669115,/,,.4.348,.(,3/**-0087<819:8,/19<<.804-5,/-610/4.,-.-1-)/35070,(*.10-1-..40:/0/12%'((*+344<771(187/45696926+)'').2/754671;+$(2,5677710&-$''()*,+.6/4+,-/50()*.43/&,-04:;0244890005677411115<6/,/)*.24/3:1393:87:;8714//.6932/4'(+*)((*2445;8,).6,./,+,.5155/406.846272669/+0+),)+/4415'/+&)%.-*-..3:(*.522,20;5;3./.0))(4/+)%*(.-1-...453.*&&%((.-1:8;<910/+%+()*($)(200*,-5:9;9302373:67515./.58.16%0%'09,09/2374633842/-/(-,,.+'/.&,(&$%+&-4*(+)-.8**39:45/1///14667)4,00,3*(+*+,*$'%).+38))88726,+(&(.1,+771:7.+845;56532,0/0,4345676635566&,)'((%*22<:3/:/0/80:0.-..,**//36063-39(*4).
@afebb2c4-b00a-4ec9-ac84-9f94cdca5498 ch=35 read=87105 start_time=2019-12-13T07:03:56Z barcode=BC01 runid=2c9cf7bc05858273f10e7d7ec552fc0bd742dc3e
CCTACAGGGGAGGCAGCAGTAGGGGATTTTCGGCAATGGAAACCCTGACCGAGCAACGCCGCGGGAAGAAGGTTTTCAGTTGTAAACTTCGGTATAAAAGGAAGAACGGCGGCTACAGGAAATGGTAGCCGGTGACGGTACTTTATTAAGCCACGGCTAACTACGTGCCAGCAGCCGCGGTAATACGTAGGTGGCAAGCGTTATCCAGGTATTGGGCGTAAAGAGGGCAGGCGGCAGCAGGGTCTGTGGTGAAAGCCTGAAGCAACTTCCAGTAAGCCATAGAAACCAGCTAGGTGCAGAGGATCGTGGGTATTCCACATGTGTAGCGGTGAAATGCGTAGATATATGGAGGAGGAACACCAGTGGCGAAAGAGCGACGATCTGGCCTGCAACTGACGCTCCAGTCAGCGTGGGGAGCAAATAGGATTAGATACCCTGGTAGTCCACGCCGTAAACGATGAGGTACTAGTGTTGGATGTCAAAGTTCAGTGCTGCAGTTAACGCAATAAGTACTCCGCCACAAGTGTACGTTCGCAGAATGAAACTCAAAGGAATTGACGGGGGCCCGCACAAGCGGTGGAGCATGTGGTTTAATTCGAAGCAACGCGAAGAATTGCTTACCAGGTCTTGACATACTCATAAAGGCTCCAGAGATGGAGAGATAGCTATATATGAGGATACGGTGGTGCATGGTTTGTCGTCAGCTCGTGTCGTGAGATGTTGGGTTAAGTCCGCAACGAGCGCAACCCTTATCGTTAGTTACCATCATTAAGTTAGGGACTCTAGCGAGACTGCCAGTGACAAGCTGGAGGAAGGCGGGGATGACGTCAAATCATCATGCCTATGACCTGGAGCTACACGTGCTACAATATGGATGGTGCAGAGAGCGAAGCCGCGAGGTGAAGCAAAACCCATAAAACCATTCTCAGTTCGGATTGTAGTCTGCAACTCGACTACATGAAGTTGGAATCGCTAATGTCGCGAATCAGCGTAATCGCGGTGAATACGTTCTCCGGGCCTTGTACACACGTACGTCACACCACGAGAGTTATTAACACTGACCGGTGGCCTAACCGCAAGGAAGGCTATCTAAGGTGGGATTGATGATTGGGGGTGAAGTCGTAACAAAGGTAACCGG
+
&)()5&30,*(.++,)+)'*+(/2-()'((&)334;82.,1-,76+,375/((*28777:--&(+*,*-++1,;413%0*7056/',+'(&+/,,0//(0,.6//98,0+,./023*1.+..*0//,',-*.+..-')**+-96,.721'1.-,4.--06143758699566,-+--7-8./331434113-4.-7634349415&'..+&-(19;::8;60)),,/,14;86;60/2((3,22343-6.+,/-*084*)(&%,1.101'),44538:343-48-/1+--++&((.3)(&*,2796910()$023/-&)30345998362/3:3269645))**+0118--+(,13:566;497:76'(3+&%*+99:0010-214235564544*+)((,+,.4++*++3+,4*('*38++4,-'7),*2117;/,(200173+%*,/3124;60.*+*(&(()-0)+,).,5.70,.*+-)*5//--/155774659-4/-/0501530/0/.0,1/)))&%'&)),13:1%.('+976481-1*34**+*-2097:67;9,18-)+*,(,(*,6229////434558<8388:8.3,,,455,,(+/&)(&%$&/*/29&(,//31/1:88(7868499/-8.81+*++,,675*))(*2'.111986/00+.+*--+*+-.344778'4/9-./7889+-..023668563..1583:(566:97,041-3398.+824.6,6744522473;103320<11178:62/./&.6/33542+)*(+,.0446601102007--01.-2),+(4+*::/:98798667:0//4:995*1-&'+*.3:156-./10/),,-0887*8))%(),,.01220/.)(&''//2-/622/'*()*.3),.<:.-'&(+06:-9788;869-24;8)3%.+-,.2655654534581110138190/83433833+-,0.-,.2,2/.2/91,2+/,+*#'(,7578<:87335.*3'1/.//40-/30,+''$$%(*/63635:120-+(*20()*1+0&&%(*/9-8719.1*..:/2-34'(+*))),%+.568*3.4</.3.-./2-9-1(12&')&'')+-660-,0,)0+/819/8
@ff9a70a8-9888-46a4-b867-8e7bf47d1e19 ch=14 read=52203 start_time=2019-12-13T07:03:56Z barcode=BC01 runid=2c9cf7bc05858273f10e7d7ec552fc0bd742dc3e
CTCCTGGGGAGGCAGCAGTGGGAGATATTACAGTGGGCGCAAAGCTGATGCAGCCATGCCGCGTGTATGAAGAAGGCCTTCCGGGTTGTAAAGTACTTTCAGCGGGAGGAAGGGAGTAAAGTTAATACTGCTGCTCATTGACGTTACACCCGCAGAAAGCGCCAGCTAACTCCGTGCCAGCAGCCGCGGTAATACCGGAGGGTGCAAGCGTTAATCGGAATTACTGGGCGTAAAGCGCACGCAGGCGGTTTGTTAAGTCAGATGTAATGAAATCCCCGGGCTCAACCTGGGAACTGCATCTGATACTGGCAACTTGAGTCTCGTGAGGGGTAGGAATTCCAGGTGTAGCGGTGAAATGCGTAGAGATGCGGAGGAATACCACCGGTGGCAGTGACCCCTGGACGAAGACGGCGCTCAGGTGCGAAAGCGTGGGGAGCAAACAGGATTAAGATACCCTGGTAGTCCACGCCGTAAACGATGTCGACTTGGAGGTTGTGCCGCTTGAGGCGTAGCTTCCGGAGCTAACGCGTTAAGTCGACCGCCTGGAAATACGGCCGCAAGTTTAAAACTCAAAATGGTCAGCCGGGGCCACACAAGCGGTGGAGCATGGTTTAATTCGGTAACGCGAAGAACCTTACCTGGTCTTGACATCCACGGAAGTTTTCAGAGATGAGAATGTGGGAACCGTGAGACGGGTGCTGCATGGCTGTCGTCAGCTCGTGTTGTGAAATGTTGGTTAAAGTCCGCAACGAGCGCAACCCTTATCGCTTTGTTGCCAGCGGTCCGGCCGGGAACTCAAAGGAGACTGCTGAAGTGATAAACTGGAGGAAGGTGGGATGACGTCAAGTCGTCATGGCCGCCACGACCAGGGCTACACGATGCTACAATGGCGCATACAAAGAAGCGACCTCATGAGAGTAAACGGACCTCGCAAAGTGCGTCGTAGTCCCGGATTGATCTGCAACTCGACTCCATGAAGTCGGAATCGCGCTGGTAATCGTGGATCAGAATGCCACGGTGAATACGTTCCCAGGCCTTGTACACACCGCCCGTCACACCATGGGAGTGGAGTTTGCAAAAAGTAGGTAGCTTAACCTTCGGCGCTTACCGCTGTGATTCATGACTGGGGTGAAGTCGTAACAAGGTAACCGG
+
+)/&#&*./)/62.01',0(-,'&()'.'%)**016--,.37+'*')*5245,6868+70367776552/-&(&*1-839+,,8628*0/7/+(*..97+(++194/++,*,/)%((186)--6*)()')352576/1/,-1-7-++(,1*),-)-,(%%#&)''+(-()+35/1,/40/450873.&',32/-/(+*+)*)--34335701/,+-)-*++0-117;97.111.'&$&%&#%%&36248:;06898288-017/-%&*,.5,*276**34115127:728/201.01005**+///834*0-*,/-,.23//,.()+./**)0&3(4-5)*38320/00299,*/*(12:83/+**(%%.*+-(-,,2.,%)*+50/*'$&$'%02*(-/724+)+(,41'0-//2$&+/01(+,**.0/-)/*%&*4938+-0%2*-()+869;../8887.30&)-0771:<0-.+-.::93+-+-)')(3:3532/'&,'*%*(&()())(-(,'.'+-267/+)*,4+'%)**1-124+&&'('(,,..425154,,3;85;;26747;:020+*,*+-+/4/(%%#%&'*,*4,5,-4-./1,,*-9;1656..'*&**-/0,/(/),*)'&*,./32,)&(&(,10+''+.).)+8<<.6/.//00/(,0--032---053552627):4856133443-,++2357957777880651235320)4'*,154:)+15,(*-'-++.127512:108222++-/104<778/),,22/22510(98,4331()%+)&&+3/222/('&('..5;555:41.())+)*8;98:8798775/--0&77.2.42+&''%&)+/-'//0/,*+&('')(.*++5--(/.05542219,&*+)*167976%%(''%&'.3,-0167973(*,2/,.136878720/.&'+1*5.-,+)$%''',,/.*2-.401,.,++2,2096310&&)%+22544143964.1-2/..4/,.-41..1+-.,348''&266++2))'))++.,(*,.),/4413456./+)((-1%(/;)*570-**%-&-+,+'(''/+1,,83%%&%&)'(0+%(,',*-1;256466620+(-('%+&()886878,6.486958
@f3ab6976-b5b2-4989-8f8c-94ead43f2e56 ch=134 read=55862 start_time=2019-12-13T07:04:02Z barcode=BC01 runid=2c9cf7bc05858273f10e7d7ec552fc0bd742dc3e
CTCCTACGGGAGGCAGCAGTGGGGAATGTGTATTGCACAATGGGGAAACCTTGATGCAGCAACGCCGCGCAGTGATGAAGGTTTTCGGATCGTAAAGAAGCTCATGTCTTTGGGGAAGATAATGACGGTACCCAGGAGGAAATACGGCTAACTACGTGCCAACAGCCGCGGTAATACGTAGGTGGCGAGCGTTATCCAGATTTACTGGGCGTAAAGGGCGTAGGCGGATGATTTAAGTGGGATGTGAAATACCCGGGCTCAACTTGGGTGCTGCATTCCAAACTGGTTACCTAGAGTGCAGGAGAGGAGAGTGGAATTCCTAGTGTGGCGGTGAAATGCGTAGAGATTAGGAAGAACACCAGTGGCGAAGGCGGCTCTGGACTGCCAGCTGACGCTGGGCTCAGCGTGGGGAGCAAACAGGATTAAGATACCCTGGTAGTCCACGCCGTAAACGATGAATACTAGGTGTGGGGTTTCAACACCTCCGTGCCGCCGCTAACGCATGCATTCCGCCTGGGAGTACGGTCGCAGATTAAAACTCAAAGGAATTGACGGGGACCGCACAAGTAGCCGGGCATGTGGTTTAATTCGAAGCAACGCGAAGAACCTTACCTACCTTGACATCGCGCATTACTGCCAATCGAGGAAATCCCTTCGGGGACAAGGTGACAGGTGGTGCATGGTTGTCGTCAGCTCGTGTCGTGAGATGTTGGGTTTAAACAGTCCGCAACGGCGCAGCAATCGTTAGTTACTACCATTAAGTTGAGGACTCTGGCAGAGACTGCCTGGGTTAACCAGGAGGAAGGTGGGGATGACGTCGAAATCATCATGCCTTATGTGTAGGGCTACACGCGCGCTACAATGGTACAGAGAGATGCAATACCGTGAGGTGGAGCCAGCAAAACCAGTCGCAGTTCGGATTGTAGGCTGAAACTCGCCTACATGAAGCTGGAGTTGCTAGTAATCATAGTCAGAATGTCGCGGTGAATACGTTCCCGGGTCTTGTACACCGCCCGTCGCACCATGAGAGTTGGCAATACCCGAAGTCCGTGAGCTAACCTGGGAGAGCAGCGGCCGAAGGTAGGTCAGCGGTGAAATTGAGAATCGTAACAAGGTAACCGG
+
013/&(-(23,*-/769687.-,(*,+'*%*&.*+,./4;45:6-(24,+.+')0101-217536:3334)+,-/00191/4;9316::0814/6+'((%().'-,324<:&*6,&(*+&*4/339.9806+)-*+'*&+,*(--112/082/,-).,/97&4001/2363-6,--8370240810/27762:1.-'&(%//0-04853597;.,(+-/05.2--7<:95.47-.2+-6;9661.',72,.09)078654.---3/976789786675*32..88052.342+/,./14.66'+,-0,+'*-0.6.8-8+*.050-(0,..('&+)')/003--,+./'01/1+./37996797;6-,-+-00(-,(+,0.-+*%#'#%$))/(*-1-324,++,+6698.*+01<0712,,-5,6,1278<--6;633//2,.56;999;97/-.--55121/499763884/;0-'')*03153588:7246*)+-&,%'%('',251504:99<-***+859882-,)+1,2<:218642+*)+,421-++&4:*-,')--+)))*,2+'-),.32,/34;;-67:6411+0.-.-,-0'(345),'',,'&*),4146884&&&()6,')&)+0.806,)'%''&&.3.4:7..93/323/3/128'4,,3;987563+-6+,,/0.,,--16889:897456869;461/8//0+(*,-12+-0+*(&&(6-*,&&(5419100400.&//+4)(&&***(,2.1643-.,&&'*,-669733:14()'*)370.3+2,04/0161/2344632('.+*,7:9671/,((')(,,+./356631,-%&&&#'&''*/-/976964/,+,-07.;..,2/)**)*',-2*'*%&$')1535:,66(##%(+40+7)//,),0334536433568874433)*)))014/-.8///..1/812),-,06668:9966*5/;:::;:581221...26-,*3,+++,1++.641293536;/.+*(()6000.030//;,)*-.1286832/./1715234+))'*//762824./0*)'%-./0/444*9)%%%)*()''*-.057;458.467;9:6/
@81c849de-49bc-4575-b2d1-804ba9714a6b ch=475 read=67584 start_time=2019-12-13T07:04:08Z barcode=BC01 runid=2c9cf7bc05858273f10e7d7ec552fc0bd742dc3e
CTCCACCACGGGGCAGCGGTGGGAATATTGCACAATGGGCGCAAGCCTGATGCGCGCTCATGCCGCGTGTATGAAGAAGGCCTTCGGGTTGTAAACTGCTTTGTACGGAACGAAAAAAAGCTCCTTCTAATACAGAGTTATGACGGTACCGTAAGAATAAAGCACCGGCTAACTACGTGCCAGCAGCCGCGGTAATACGTAAGTGCGAGCGTTAATCGGAATTACTGGGCGTAAAGCGTGCGCGGGGCGGTTATGTAAGACAGATATGTGAAATCCCCGGGCTCAACCTGGAACTGCATTTGTGACTGCATGGCTAGGTACGGCGGTAGAGGGGATGGAATTCCGCGTGTAGCAGTGAAATCGTAGATATGCGGAGGAACACCGATGGCGAAGGCGTCTGGACCTGTACTGACGCTCATGCAGCGTGGGGAGCAAACAGGATTAGATACCTGGCGGTAGTCCACGCCTAAGCGATCAACTGGTTGTTGGGAATTAGTTTTCTCAGTAACGAAGCTAACGCGTGAAGTTGACCGCCTGGGGAGTACGGCCGCAGGTTGAAACTCAAAGGTCAGCGGGGACCCGCACCAAGCGGTGGATGATGTGGTTTAATTCGATGCAACGCGAAAACCTTACCCACCTTTGACATGGCAGGAAGTTTCCAGAGATGGATTCGTGCTCGAAGAGAACCTGCACACAGGTGCTGCATGGCTGTCGTCAGCTCGTGTCGTGAGATGTTGGGTTAAGTCCGCGACGGGCCTCAACCCTTGTCATTGGATTTGCTACCGGTTGAGCACTCTAATGAGACTGCCGGTGACAAACCGGAGGAAGGAAGGTGGGGATGACGTCAAAGTCATCATGGCCTTATAGGTGGGCTACACACGTCATACAATGGCTGGTACAGAGGGTTGCCAACCTTAACCCGCGAGGCTAATCCATAAAACCAGTCGTAGTCGGATCGCAGTCTGCAACTCGACTACGTGAAGTCGGAATCGCTAGTAATCGCGGATCAGCATGCCGCGGTGAATACGTTCGGGTCTTGTACACACCGCCCGTCACACCATGGGGGCGGGTCTCGCCAGAAGTGGGTAGCCTAACCGCAAGGGCGCTTACCACGGCGGGGTTCGTGACTGGGGTGATCGTAACAAAGTAACCGG
+
++*+#%')*0,+,*288273/5.+//06631-2320580,*,.207;67895/,+*(,,,-&12,*-.245667.)-,.532121+824:/2699751059:05/7)-,74001357-),-02316.,*2+**('%'(+')+--1622687/:.-18140*),00,%%&)(-./156579;7-/+-5.7926,0,,(543.'()-2-+.--563636)--/0501173102/55+(&'-+--3'3+'*-/03110139278/-15)+/30--.,1130*4658:595:67423148813:3,.-0/.57554855$.('#%)(&*0.*,(/07/888.7-7-70/26762.26456/)*(((.-/,23768/2-*0--632660230/*++0+1+%'(&+-749323456666544769550**(*+38)(*-:835.&.%2-.-66306+*0%+()*1445*--/6*,5'-+'()19442,06)*1+0/&$+&%'*9;0+.+)+-493.+5-/19921//1((*'+:2447-/3.388)'(*)3/529-254.8--2;822:31)+''$$&,'.3405;3*/'-&+'().;11;::.-+)(,-5;9/869:00223:./*+)*.502-6,*58(#)$%('(*8340.*(1+*+)0:,5*+/%**9::78:6566330-..+-/0866010,0/2112145466462721055582//004.3--/1653-06*.(()6321.+,.:3//..)'.0(+,.(6;3733..*4*)*$3+)*1(%)(&,../0:95630/-.-+./037788++**+68<7:40-*3-34*-&**-,)487,9956/0.+,')-,%/0/510.-'-./046666-3342,-)++-0)&$*+60700.8877762--100;*,52--*%&'*+13/,*'*(&(.1-45,.8<<:971221/33556395,2-*)+,,513.),-3-(,0&--/-5-++--6/11522-,$-&(+-376989:--.01853.0,6/,-.-&-)-52(2311/4-/-3+2/4;3980000/0.5625./0,(*&66773::5:/*+)))*020.'**(+/28465//-(*0/20+-)&)022)65+.4*1412,**43**)%%&')/2+-/.,-36:888
@eddfb441-f086-467e-a626-aed16aa17ab2 ch=210 read=65680 start_time=2019-12-13T07:04:24Z barcode=BC01 runid=2c9cf7bc05858273f10e7d7ec552fc0bd742dc3e
CTCGGAAACAGCGAAGTGAAATAACAATGGGGCGCAAGCCTGATGCAATATGCCGCATTAACGTAGAAGAAGGCCTTCGGGTTTGCCAAAGTACTTTCAGCGGGGAGAATTAAAGTTAATACCAGCATGGCCGACTGATTACGCGAAGCTTACCGGCTAACTCCGTGCCAGCAGCCACTTGATAATGCAGAGGGTGCAAGCGTTAAATCGGAATTGCGGAATGAAAGCGCACGCAGGCGGTTTGTTAAAGTCCGGATGTGAAATCCCCGGGCTCGCCTGGGAACTGCGCATCCTGATACTGGCTTGGGAATATCTCGTAGAGGGGTAAATTCCAGGTGTGGTGAAATGCGTAAAGTCTGGGAATACCGGTGGCGAAGGCGGCCCCCTGCGGG
+
*(*%)'1((%$'')(*+(&,2-/2+2,,&,1)*,./8*6:720,(')%'')'41++%*./0+&&&',/'*+++66453,1&&&&&'%(()')+*.71+()*--+((%)&,'967-1/0+*''$$#$$%&'&$'(/(%%+3*+,))*'%%(0-/5*')),-00.--.3:5010./4.$&'$'#('&'#,%*(*0+0.1-))+)0-/-0-3+.--..,,,2,.+*+)-)+0303*.',.5*/,3'&*-/0,)-.+(0-)()&'/1*058.+42212*,212*.*,647/'*-./3)+.100+)(&$$')+''&$()//.-+)',.2,/)&&()-+,+-)'$&'/**/4+-26,/&(()))((('*+0/*./-395.-4(/*1-454-&&&%%%%
@1bf25431-018e-456e-acbf-8e518699ca27 ch=133 read=56930 start_time=2019-12-13T07:04:33Z barcode=BC01 runid=2c9cf7bc05858273f10e7d7ec552fc0bd742dc3e
CTCTACGGGAGACAGTAGAAATTTTCGGCAATGGAGAGACCCTGACCGAAACGAACGCCGCGTGAAGGAAGGTTGCCTGGATTATAGCTTCTGGTATAAAAGGAAGAACGGCAGCTACAAGGAAATGGTAGCCAGTGGCAGTACTTTATTAAAGCCGGCTAACCGACAGGTAATACGTAGGTGGCAAAGCGTTATCCGGAATTATTGGGCGTAAAGACAGGCAGCAGGGTCTGTGGTGAAAGCCTGAAGCTTAACTTCAGTAAATGGAGAAACCAGGCAGCAGCTAAATTACAGGAAGGATGTGGAATTCCGTATTGGCGGTGAAATGCGTAGATATGGAGGAACACCAGTGGCGGACAGCCTGCAACTGACGCTCAGTCGAAAGCGATAGGGGCAAATGGATTAGATAACTGACCACGCCGTAAACGATGAGTACTAAATTTGGATGTCAAAGTTCAGTGCTGCAGTTAACGCAATAAGTACTCGCCTGAGTAGTACGTTCGCAAGGAGAATGGAACCGGAAAAGGAATTGACGGGGGCCACAGCGGTGGGCATGTGGTTTAATTCGGACAACGCGAAGGACATTACCAGGTCTTGACATGCTCATGAGGAAACCGAGATGGAGATGGCTATATGAGATACAGGTGGTGCATGGTTGTCGTCGGCTCGTGGTATTGAGATGTTAGGTTAATCCCGCAACGAGCGCAGCCCTTATCGTTAGTTGCCATCTCATTAAGTTGGGGACTCGGGACTGCACCAGTGACAAGCTGGAGAAGGCGGGATCAAATCATCATGCCTTATGACCTGGGCTACACGTGCTACAATAGGATGGTGCAGAGAAGCAGAAGCCGCGAAATTGAAGCAAAACCCATAAAATCATTCTCGGTTCGGTTGTAGTCTTACGCTCGGACTATGAAGTTGGAATCGCTAGTATCGCGAATCCGGCATGTCGCGATGAATGTTCTCGGGCCTTGTACCTGCCCGTTACACCACGAGTTGATAACACCCGAAACCGGTGGCTAACGCAAGGAAGGGGCTGTCTAAGGTGGGATTGATGATTGAGGTGAAGTCGTAACAAGGTTGACCGG
+
-.0(%,13,''$()*..'('*(.64+.687;872*)'&'13,*,2493-14-')()*:;8988214**(''%))#%(*-0%7+(+&$&(-*()%'*/069+(*/-(*0/)6-'--,560+*)).,*2573339),++&,$++***-,)/,,),')2.00'+0&&$$#$&&*../,63/++)+2702:(),77:552)3-1/1/+2.69:98-:3(&)+(,/.''&$((512121-2.*+(,',4//)*&'*(*'%%&'&(0*($%'+'&-3*.()*',%*)&%)*24(2'%%'++(&*-*)%'$&&)-8,8*0&+&('*02//)02**-2100/0..,-,30,50*50+12.:)*'(&&')&()340/-..1-235-019(*,.*+,(,(**-(,-6:2,0(,.,)0*,%%$$$#&&((14269<;/...-//0/274&(&,*+4-8798685/0:81:;999481319+.+,-,)+,,(/)-./+021+$%&&(+,015;93500*,+(+*'(''%'+*)'(()())),,./21'770,+%'&,01060/,.*0*+/97<98761.*+,*)'**./-*((()&(+,.2(-11.10-033/&+)*)('('%%%&(000258:/-+,)+/16785564687200)/04:67704483:334740(+,0;&7&%$%*)*(%&0009.-,0*)',-3**0031**(****)3.&-)-01526&-0-%1.-.5&()204010:0686156/+/)$#*$%$('&&'*4530,-.4/.(''(-+*+&$%&/9/..78834/.+,&(,-//8-%)3-0.,'),,/3024573&-**269766,+(&'((-&%++&574612).)/(&&%'%()(&)'$&,21,%''.00//-0617&-+.*,,56-(%$&%'**).&')&)1/6/233,,*)*23,,&+'*+(),-:08('),+6556540&+'&%$&*8/53,**&')'%&()&%&(/+&&$&().2,/,,,*)'')68605:,+/3*/0/3.*-+(,/0('*,)'*(*/),-0/7614)1+/)32-//,-.2,;-,(/))*.)((+,670-0-(&'$$$)+88
@2f619e5a-d59a-4f85-933c-b903276e36ff ch=8 read=61322 start_time=2019-12-13T07:04:32Z barcode=BC01 runid=2c9cf7bc05858273f10e7d7ec552fc0bd742dc3e
CCGTTTGCTTGTTACGGCTTCACCCCAGTCGCCAGATCACAAAGTGGTAGCGCCCTCCCGAAGGTTAAGCTACCTACTTCTTTTTGCAACCCCTCCCATGGTGTGACGGGCGGTGTGTACAAAGGCCGGGAACGTATTCACCGTGGCATTCCTGATCCACGATTACTAGCGATTCCGACTTCATGGGTGAGTTGCAGACTCCGATCCGGACTACGACGCACTTTAGCGGTCGCTTGCTCTGAGGTCGCTCCTCAGCATGCGCCATTGTGGCACGTGTAGCTGGTCGTAGGGCCATGATGACTTGACGTCATCCCCACCTTCCTCCAGTTTATCACTGGCAGTCTCCTTTGAGTTCCAGCCGGACCGCTGGCAACAAAGGATAGAGGTTGCGCGCTCGTTGCGGGACTTAACCCAACATTTCACAACACGAGCTGACGACAGCCATGCAGCACCTGTCTCACGGTTCCCGAAGGCACATTCTCATCTCTGAAACTTCCGTGGATGTCAAGACCAGGTAAGGTTCTTCGCGTTGCATCGAATTAAACCACATGCTCCACCGCTTGTGCGGGCCCCGTCAATTCATTTGAGTTTAACCTTGCGGCCCCGTACTCCCCAAACGACTTAACGTTAACTCCGGAAGCCACGCCTCAGGGCACAACCTCCAAAGTCACGACATCGTTTTGCAGCGTGGACTACCAGGGTATCTAATCCTGTTTGCTCCACGCTTTCGCACCCTGACGTCAGTCTTCGTCCGGGGCCGCCTTCGCCACCGGTATTCCTCCAGATCTCTACGCATTTCACCGCTTTACGCAGATTCTACCCCTCTACGAGGACTCAAGCTTGCCAGTATCAGATGCAGTTCCCAGGTTGAGCCCGGGGATTTCACATCTGACAACAAACCGCCTGCGTGCGCTTTACGCCCAATGAATTCCGATTAACGCTTGCACCCGCCGTATTACCGCGGCTGCTGGCGCAGGTTAGCCGGTGCTTCTTCTGCGGGTAACGTCAATGAGCAAAGGTATTAACTACTCCTTCCTCCCCGCTAAAGAAAGTACTTCTAGCCGAAGGCCTTCTTATACCGCGGCATGGCTGCATCAGGCTTACGCCCGGTGATACCTTCCCCACTGCTGCCTCCCGTAAG
+
:7,+.&%$*%&-3*,/('#%*--372**,.*.---886567:2000-.,.0018.,..+(*0.5,:/,(+**/-+.57881;:.*22406:2,--7:03430,1622-78516++,'&&'%.).*1*,.+4+*,*+4<:89;7:8:888/:)*+562)')+.12.03/22//29297678;8785/$'&%)+701/27787.,./.120/0.-0003,0*..72'(&-//3,-/5.0+*&&&+..3*-0452.&%$&)3314;838.+%....-.+**(0),798)3')//2878110-,/-3---128:-;8;0,.82::6/3'(*8<83456562;201545:''/&'/1:35.')/0.61534443--/'406,)2*//0)..29+,**(.+4+8++*2991*)'*)01--.0319.++-747240101344363-,,8,56,1-2223:243400/./57;29/+-./41.-./844112226**),,-1/12,06<::8671/146;523()(.0141.621211:-/.34($$+%78330-./1/1/06017.-/0-18838-894..05/92;414:40014:0//04/621+.-62+*3+--253)*$$&()-,*2-3/,-,'/04540.0(-0/226:73(*51,.0225125'/+.,2/()*+.36849/7(#$$&),25;783/56/9611103102274/32940212'$*)-2:0/--+5+%%%$)*1235879;8617&)7:4/757;672-,,*./,5223:722/,*(----43.31316<431/0('')&&*(*/1255(**274/)++'-)$(*2336')%'*2,/3&/3438+/2;99'56:2.)+3705+).20*+3-+&16-,+)*44'**&-65886394797433336-,18/-1.2/,*&)&.'0*./+,.40511104++,/4-%%/%''+,+.4.0/8344:;9,+$&$+(*/./896;80-+*)01/7.0'--,/510/0,823'0297*.),*6,/(*2(-.393:974/78+'))&-)$*+*'*)+/*+$((4+(*(',-667-.,,-(+%%&(,-/0(**)(-//0.-/,/-),-.3/'$*(((&$#%%*44,%**),./391/..+-.&(
@e0483bb1-564d-4f61-aa99-6832ba1215c7 ch=99 read=123922 start_time=2019-12-13T07:04:41Z barcode=BC01 runid=2c9cf7bc05858273f10e7d7ec552fc0bd742dc3e
CCCTACGGGGAGGCAGCAGTGGGGAATATTGCACAATAGAAACTGTTTTAGCAACGCCATGATGATGAAGGTTTTCAGTCCTAGTAAGCTCTGTCTTTGGGAAGATAATGACGGTACCCAGGGAGGAAGCCGGCTAACTACGTGCCAGCAGCCGCGGTAATACGTAGATGGCAGGCGTTATCTTGGTTACTGGGCGTAAAGGGAGCGTAGGCGGATGATTAAGTGGGATGTGAAATACCCGGGCTCCAACTTGAGTTGCTGCATTCCAAACTGGTTATCTAGAGTGCAGAGAGGAGGTGGAATTCCTAGTGTGGCGATTGAAATGCGTGAGATTAGGAAGAACACCAGTGGCGAAAGGCGACTCTCTGGACTGTAACTGACGCTGAGGCTCGAAGCGTGGGGAGCAAACAGAAGGATTAGATACCTGGTAGTCGCCGTAAACGATACTAGGTGTGGGGGTTTCAACACCTCCGTGCCGCCGCTAACATTAAGTATTCCCGCCTGGAGTACGGTAAAGATTAAAACTCAAAAGGAATTGACGGGACCCGCACAAGTAGCGGAGCATGTGGTTTAATTCGAAGCAACGCGAAGAACCTTACCACTTGACATCCCTTGCATTACTCTTAATCGAAATCCCTTCGGGGACAAGGTGACAGGTGGTGCAGTTTGTCGTCAGCTCGTGTCGTGAGATGTTGGGTTAAGTCCCGCAACGAGCGCAACCCTTGTCGTTAGTTACCATTAAGTTGAAGGACTCTGGCAGAGACTGCCTGGGTTAACCAGGAGGAAGGTGGGGATGACGTCAAATCATCATGCCCCTTATGTGTAAAGACACGTGCTACAATGGCTGGTACAGAGATGTACAAATGAGGTGGAGCCAAACTTAAAGCCAGTCTCGGATTCGGATTGTAGGCTGAAACTCGCCTACATGAAGCTGCTGGAGTTACTAATGTCGCGAATCAGAGTGCTCGCGGTGAATACGTTCGGGTCTTGTACACACCGCCCGTCACACCATGAGAGTTGGCAATACCCGAAAGTCCGTGAGCTAACCGCAAGGAGGCAGGCAGCGGCCGAGGTAGGGTCAGCGGTGGGGTGAAAGTCGTAACAAGGTAACCGG
+
&(++14)39/+*((/356742*1(**+,5/)***21/(),,&)#$)21*((-.2/&)'$$%%%%&'',3*4-:9-1.-,3&%$'()%'(.467961::,35/5-22/8//.63953.5,()2))+,)/**,**)*-/,/021436920.,+20*)&'&,-..;88:568595&&3684;33,%&0-*5*/01982898;/(3,%)+7795/-2.,38.5/5/146::998957<86427'/58303'-'(,(*%-,*),/56420.,17/9998684420.,,-.98-2-+)+-)*')),0-7,,-,-.,*''').%2'(0;7///13.,),2//2745..0/139,42-0.-,2,)..551..-*06;9:8:88765532./013-7691,'$(,.'-+-&(&(.1+.)*+*,/(0++,96149,-73-2+-',/457;)7012116(220(+'000)-3942-3.452/-,-.2628;50//,*%()37-252-2.)(320/.%&'),/*)%&%$.,/.<<,599::2*&),,014,+(0+,,34,,-0(((*+-/)-**,.0.)+//8-7-9:6311*125514,-2)+.,+))(,('(0+2259913)/524-7-++-,0.4.77%)'(&*9)5::-8:2,003.3,./1(-+,1'&$%$0-8+/02322./10186234444425597<6;4050/)*1+*(..11.-//162/29+/,'*643;2-3**++*9-8*060,,'3-7797.0.-+,),+458180175.8,-02191./)&').+.-6012/.11258;9111346841;8+-9/.,+'%(''(%&$('+-446769:1;8677546,+++).(('*%'&),+*,,/0--0(6;201*3:0%8:888621.2+020/6-2/-/+2-/00+93,.977864456/1-(()'&',+**3;55/1&+(,+&%'((++1&&%(%%%(/10640/692423;8*35343933361536<86<73463445:4++*)',/0/1.082.3:0-,-)*04634679542334/22716/0.-',,/.005860-)/**+%)+*)((*/)/.,/*+)+0,+00256928:)457;9;69
@cf0a55f2-d94e-4f3b-b077-ba95a944b490 ch=113 read=94512 start_time=2019-12-13T07:04:46Z barcode=BC01 runid=2c9cf7bc05858273f10e7d7ec552fc0bd742dc3e
CCAGTTTACCTTGTTACGACTTCACTGATCATGAATCACAAAGTGGTAAGCTTCCTCCCGAAGAGTTAAGCTACCTACTTCTTTTTGCAGCCCACTCCCATGGTGTGACGGGCGGTGTGTACAAGGCCCGGGAACGTATTCACCGTGGCATTCCTGATCCACGATTACTAGCGATTCCGACTTCATGGAGTCGAGTTGCAGACTCAATCCGGACTACGACGCACTTTGTAAAGGGTCAGCATATCATGAGTCGCTTCTCTGTATGCGCCATTTGTAGCGCATTAGTAGCCCTGGTCGTAGGGGCCATGATGACCGACGTCATCACCTTCCTCAGTTTATCACTGGCGGTCTCCTTTGAGTTCCCCGGCCGGACCGCTGGCAACTGAGGATAAGGGGTTGCGCTCGTTGGGACTTAGCAACATTCACAACACGAGCTGACGGCAATACATGCAGCACCTGTCTCACGGTTCCCGAGGCACATTCTCATCTCTGAAAACTTCCGTGGATGTAAGACCAGGTAAGGTTCTTTACGCGTTGCATCAGATTAAACCACATGCTCCACCTTGTGCAGTTTGTCAATTGTTTGAGTTTAACCTTGCATACTCCCCAGGCGGTCGACTTAACGCATTAATCCGGAAGCCACGCCTCAGGGCACAACCTCCAGAAGTCGACATCGTTTACGGCGTGGACTACCAGGGTATCAATCCTGTTTGCTCCCACCTTTCGCACCTGAGCGTCAGTCTTCACGTCAGGGCCGCCTTCGCCGCAGTATTCCTCAGATCTCTACGCATTTCACCCGCTGCATAGATTCTACCCCTCTACGGGACTCAAACACCCGGTATCAGATGCGGTTCCCAGGTTAGGCCCGGGGATTTCACATCTGACTTAACAAACCGCCTGCGTGCGCCCTTGCGCCCAGTAATTCCGATTAACGCTTGCACCCTCCGTATTACCGCGGCTGCTGGCGCAGGTTAGCCCGACTTCTTCTGCGGGTAACGTCAATGAGCAAAATTATTAACTTTACTCCCTTCCTCCCGCTGAAGTACTTTACCTGGCCAGAGGCCTTCTTCGCCACGCGGCGCGCTGGCTGCATCAGAGCACGCCCGTTGGCAATATTCCCCACTGCTGCCTCCCGCGTAGGG
+
.+$).0&$,*1+%51%).+47<7/2$%(,5+/-..+,&)'+(')+11,,&%%)+1,-//+-6*')+0///110570+/3531972.*.-%/3.)--16.-0./4333462;9418223133431.0-3+-7728225-1-++1:396:65516)),784/(**+-8-1.*))+-/:30.*/293()02,-..)(1.:.1*0-267,:050,3.,2+*.*003/0.:6*.0.''/523+++,,*,/%%&&%&,%'3..+)+''(+.02252.7////1/**%.&%%'%&*1/,300/(/&'.664:2522//*($&&-,//0.1'-''+/2*.*+/<101<67722-',.,/1+)./..4868./)&,2.2867;/11/2..-1$(%/.01/((-3-00-/+-16170),1-./..&1)+/268-/2/4210533443347:-4+(%()+),*-.028156464165:39.*)**+1+)3.4;-,11211*0138643565.+-/0/1''&+)44:3(1,-++11;''-'$()+2*.))*-4))+,-1;8:53438,001701-+-+-%*$'(0-(,.(%0*)20('&'-3,/,2,1,,,&*'+,.78.(663&3213-.+*,.++,&+0,()/())),*.7.168;9904:0../899;17&*%(''*,.,5403-.4+--.../133.(&$&''/-&)+1*3*++$%&*7,)*45:4).')4,*.0,//*,&,0034.1101;-%(*.;&-,1)725:6;77::*4&5247<06/1*+-.-*)'%)(*,/79.007*+-)#($#+(.3130&252--/325,.5.014*)'&#(,)(3286:401/-.,100-)(%*)+*&).41,-255*/861-//,0,+)((&4,4457.847;99979450,&%&$%'&&'&%%'')1775../;-:21.5/++%,34-07*4,-4-/1-/)/'**--2,)$%#+.-0--1.')%'3,97;7666.76237979:0:1.(3217-%)($/-/+)*+)',-/5*3:8:.98-+85//((())-(&#&&%%+*2**(&%%(,/12;4,,+(**-05,+)'%()/.122+//'$'$&%+)17-%3)('(),+-34845,.1.-,+)+2*24''*(.*011
@b9ff6b81-ca75-44fb-aaf2-43522bf626b3 ch=345 read=59287 start_time=2019-12-13T07:04:53Z barcode=BC01 runid=2c9cf7bc05858273f10e7d7ec552fc0bd742dc3e
CCGGTTACCTTGTTACGGCTTCACAATCAACTGACCCTACAGCCTTCGGCCGCCTCCTTGCGGTTAGCTCACGGACTTCGGGTATTGCCAACTCGTAGTGTGACGGGCGGTGTGTACAAGACCGGAGACGTATTCACCGCGACATTCTGATTCGCGATTACTAGCAAAGTAACTCCAGCTTCATGTAGGCGAGTTTCGGCTAATCCGAACTGAGACTGGTTTAAAGTTTGGCTCCACCTCGTTATTGCATCTCTCTGTACCAGCCATTTGTAGCACGTGTGTAGCCCTACACATAAGGGGCATGATAGTTTGACGTCCCACAGCTTCCTCTGGTTAACCCGGGCAGTCTCGCTAGAGTCCTCCAACAATGAGTAGTAACTAACGACAGGGTTGCGCTCGTTGCGGGACTTAACCAACATCTCGACACGAGCTGACGACAACCATGCCACCTGTCACCTTGTCCCCGAAGGGATTTCCTCGATTAAATGCAAGGGATGTCAAGTGTAGGTAAGGTTCTTCGCGTTGCTCGGAGTAAACCACATGCTCCGCTACTTGTGCGGGTCCCCGTCAATTCCTTTGAGTTTAATCTTGCGACCGTACTCCCCAGGCGGAATACTTAATGCGTTAGCGGCAGCACGGAGTGTTGAAACCCCCACCTAGTATTCATCGTTTTGGCGGACTACCAGAATTATCTAATCCTGTTTGCTCCCCCGCTTTCGAGCCTCAGCAGCGTCGATTACAGTCCAGAGAGTCGCCTTCGCCGCTGGTGTTCTTCTAAAAATCTCATACGCATTTCACCGCTACACTAGAATTCCACTCTCTCTCTGCACTCCTAGATAACCAGTTTGGAATGCAGCACCAAGTTGAGCCGAATTATTTCATCCCACTTAATCATCCGCCTACGCTCCCTTTACGCCCAGTAAAATCGGATAACCTTTCGCCACCTACGTATTACCGCGGCTGCTGGCACGTAGTTAGCCGTGCTTCCTCGCTGGGTACCGTCGTTATCTTCCCCAAGAGACAGAGCTTTACGATCCGAAAACCTTCATCACTCACGCGGCGTTGCTGCATCAGGGTTTCCCCATTTGTGCAATATTTCCCCCACTGCTGCCTCCCGAGGG
+
-.-30800/2/,-7+++%0.')%(&,+*&#&%*'0-(&&)%%(,,40%&23+.,,1.01/00-1+-)+,./0180119/+*+*&.))2-1&)(,')'*,,-/364:9428/./-/1762.,7,*.'(-+$+*1:668:56235897:87538101646:100+-,./((),31,2*)')(**(+(')-./)&(0:.,&+*+)-22..5;65550568888<:03&,)7../0478106..(/.)1--.5521//-0-/.+3-+-/+12,+.''&%)-/22))(**5+)),-,00/*+)4/03/-.-&(*90-.*)('(/(('%)'6/2//((.,60:16/-+2,-1522.*,0.31--.,*/'.&.(6(&$&*+013:223938780'15,:2/-..065;1.-60/./3/3.4'/*,,,+*+,-2-*%*/..124896858233580070576-1.//-0/88.1--),+(-65101334161;,,,461*-4,677762251.*/5.08+41;77/5(,20/(&%(.+'(+.7;27./.422-1/+++)(,*+,78-2432797.697;7:6.-2/.1/4:7,5.')*'+224;0144,/43*0.566988,)&$$2*203+1+++/18/&--*''*%')./:-/901986*%(''''(*+96022/2,*%0*,-)),30120.'*.++.:224028774;,,--4:.4&&&65*.*+,779/**)(,-.26%%+902253;')*.,(+,-,4.+,++-*%%)-,33598943')1/-+*,..%)+42548<;6456-,++--10+''*+-67&**,*/(*,6+,.'((80)'(5502-1*,/;421-300.-,,(/*'%&&),,304(')*-*.:3114)2-%%('8+000/0**5;910..,:3&,(%%/*+*&%$(&'*,(,*:09987+/,..010,,,%&(%(*+614<855766888790+---'428446747/%'2-++0),//5+,,:9877'/82229.397(6-&')*,,-,--4;6-0./.1((0474.2127689567616560;110<21+,-/0713604;./8:*)*4.(+*-.))&'1+2;:4,&*-,-*+,3.-('&&,'&
@d2ad7123-fe35-4732-832e-f325efd571c1 ch=171 read=111361 start_time=2019-12-13T07:04:59Z barcode=BC01 runid=2c9cf7bc05858273f10e7d7ec552fc0bd742dc3e
CCGATTTACCTTATTTACGACTTCACCCCAGTCATGAATCCTGAAGTGGTAGCGCCCTCCCGAAGGTTAAGCTACCTACTTCTTTTGCAACCCTCCCCATGGTGAGCCCAGGCGGTGTACAAGGCCCGGGAACGTATTCACCGTGGCATTCTGATCCACGATTACTAGCGATTCCGACTTCATGGAGTCGAGTTGCAGACTCAATCCGGACTACGACGCACTTTATGAGGGTCCGCTTGCTCTCGCGGAGTCAGCTTCTCTTTGTATGCGCCATTGTAGCACGTGTAGCCCGGTCGTAGGGCCATGATGACTGACGTCATCCCCACCTTTCTCCAGTTTATCACTGGCGGTCTCCTTTGAGTTCCAGCCGGACCGCTGGCAGCAAAGGATGAGGTTGTGCTCGTTGCGGGGACTTAACCCAGCATTTCTGGCAGGCTGACGACGGCCATTGCAGCACCTGTCTCACAGTTCCCGAAGGCGCAATCCATCTCTGGAAGAAGTTCTGTGGATGTCAAGACCAGGTAAGGTTCTTCGCGTTGCATCGGAATTAAACCACATGCTCCACCCGCTTGTGCGGGCCCGTCAATTCATTTGAGTTTAACCTTGCGGCCACGTACTCCCCAGACCCCGGAGCTTAACGCGTGGCTCCAGGAAGCCACGCGCCTCAAGGGCACAACCTCAAGTCGAGCATCGTTTACGGCGTGGACTACCAGGGTAATAATCCTGTTTGCTCCCCACGCTTTTCGCACCCTGAGCGTCAGTCTTCGTCAGGGCCGCCTTCGCCACCGGTATTCCTCCAGATCTCTGCACGCATTTCACGCTACACCTGGAATTCTACCCCCCCTCTCTGCTGAGACTCCAAACACCCGGTATCAGATGCAGTTCCCAGGTTAGGCCCGGGGATTTCCGCATCTGACTTAACAAACCGCCTGCGTGCGCTTTGCGCCCAGTAATTCCGATTAACGCTTGCGCCTCCGTACCGCGGCTGCTGGCGCAGGTTAGCCGGTGCTTCTTCTGCGGGTAACGTCGAGCAAAGGTATTAGCGCTGCTCCTTCCTCCGCTGAAGTGCTTTACAACCCGAAGGCCTTCTTCATACACGCGTGGCTGCATCAGGCTTGCGCCCGACAGTACCAATATTCCCCACTGCCTCCGTGGAG
+
64-'/8+,2818(/7,++,,13;86/571,/994654821*)*/.(-*)$')./351-/1)&),(,,73.+-/,34/%,)/)++,+'--+21+&+35/+0/(-(%(-0'&153/*&&+%/-3,7.80-45587)0'(*+,89-7/7003940229:-,,+.-7-//0/1-,.60/,)-6/8-.3/+,,,--.295769:8::3;67*5/-5)*,1042/),050()'(*+'*+,()*))*+,+0/42+%''''&''/-/.340*('**)/1;,:+'%$(*(**,()(*0,*/0,1*,-+499923/.,+*&&'&)'),-+:88-*,%%(('+,1,-186+/058090/&7998:3166)),209+**-/,309756613/.*.76.*5)0)'242703257969866499++*.'*%-++*%-+29*+))+,('3772,*(')*3+3)*('*(+,./4623230*+,(2(2**(+0*,.)3*:+.7569;755710'*)(-+)+**.504534330.4*%2//37-55;990.-,--4/1.460)-'-.0<:7:,,-13:-..+,7+,-3.(/+-+3.58-(/3/418324;:('&3::/:41.3),.05.$$$&%,*.2--**'300'))&&(-2593*)'(%&');(&4-),%)2/1..(-548.)/71.,-)()/+0,1,220&'*77:63:9&-(+***,8656322-1,(-'&'+-*05765<302-786+,102088,1+,+/2'(+057587889:9<:66:+.24-8./))))*,5,16+3002;20/0'))01004,',%++,/5<2/-0),/54132/1,1*6,6437585867()(('&'()(-/56:'1)')(.-*%*///4,.1:498586590),+++%,+11+)36**2;/,+(++/4((*)-*/,..575:466000.014***..,3609++/12134/-))-,))(&'+)))&/0,.9301484/5.-,-(&'+'')')*--0.,1,/+,-21-22/265651.1145+*$&&112(*()&)%%$%$$**.575502&(/*(,4102*-''%%%&+,.-.*(+2+3188;78;932+0','&%&(1/102345&0021814-97+%&%#(-&.*/-/0/42790,++++*.31+033%*
@3aab40df-16ca-4329-b576-628f4792bac4 ch=183 read=155721 start_time=2019-12-13T07:04:55Z barcode=BC01 runid=2c9cf7bc05858273f10e7d7ec552fc0bd742dc3e
GGGAGGCAGCAGTGGAATATTGATGACGACGAACTGATGCAACCATGCCGCGTGTATGAAGAAGGCCTTCGGGTTGTAAAATTACTTTCAGCGGGGAGGAAGGGATGCAAAGTTAATACCTTTGCTCATTGACGTTACCCGCAGAAGAAGCGCAGCAACTCGTGCAGCAGGCCGGTAATGGAAGGTCACAAAGCGTTAGTCGATTACTGGGCGTAAAGCGCGCAGGCGGTTTGTTAAGTCTGTGAAATCGGGCTCAGCCACAGGAACTGCATCTGATACTGGCAACGGAGTCTCGTAGGGGTAAATTCCAGGTGTAGCGGTGAAATGCGTAGAGATCTGGAGGAATACCGGTGGCGAAGGCGGCCCCTGGACGAAGACTGACGCTCGAAGTGTACAGCGTGAAACAAACGGATTGGAATGCCTGGTAGTCCACGCCGTAAACGATGTCGACTTGGAGGTTGTGCCCATGAGGCGTAGCTTCCAGGAGCTAACGCGATTAAGTCGACCGCCTATAGAATACGGCCGCAAGGTTAAAACTCAAATGAATTGACGGGGGCCCGCACAAGCGGTGGGCATGTGGTTTAATTCGATGCAGCGCGAAGAACCTTGCGAATGTGACATCCACAGAACTTTCCAGAGATGGATTGGTGCCTTCGGGGCACGGAGACAGGTGCTGCATAGCTGTCGTCAGCTCGTGTTGGAGAAATGTTAAGGTTCGAAGTCCACCAGCAAGCGCAACCCTTATCCTTTGTTGCCGGTCGGCCGGGAACTCAAAGGGAGACTGCCAGTGATAAACTGGAAGGTGGGGATGACGTCGAAGTCATCATGGCCCCGCCGACCAGGGAATACACGTGCTACAATGGCGCATGCAAAGCGACGCATATCGCGAAATAAGCGGGACCTCATAAAGTGCATTATTAGTCCGGACCAGGTCTGTCGGCCTCCATGAAGTCGGAATCGCCTAGTAATCGTGGATCAAGTGCCACGGTGAATGCGTTCCCGGGCCTTGTACACCGCCCGTCACACCGTAGAATTAGGTTACACCAAAAAAGAAATGCGTGAAAACAACCTTCAGGGTGCTTACCACTTTGTGATTCATGACTGGGGTGAAGTCGTAACAAATTAACCGG
+
*-,,.32)4535877(2+'0*'$'(*((%&'%%+()*2-,/**(/.)2106575926552(**%%089:93;97<3-893'-((*/;9/*1129;,+,.,.,-(,./+:7))5-8,105279,,658427//0.2*%)*)*+.)*,&(()-,()$#&'''))+(,'%)&&&-&&$&&$#(()*--*(%(,4*'-('*+%%%'(*/*.14;710.175./*+',(0/-.),+('.1+2..,)%'(,8--4-57678*+//*+)-,+7/03322)(&&'))4).(,%(&,'))*,-+/4.)4.-2,4.:.)%,&)$%#*+3;64044-,032,,*)),.79750*/*+,9724/1,,)*.).+(+5--+./89:,2-()-'*)/*.**'(%''&%#$&$%(0%%+-(&'((+0+0,&()('#-.01997681()+/4;::::021.01980+*,(7,44428*1)00+$&')-620-('*,/,*&*(**-(-,+,/-(5)7-/264678229.,''(((*(2/554'/-5+2.:2<;6757.970/.273869439:-,-)&&%'*(846536.)+042339394&1+15+,0470*0//65:1151-2-(+)*57-/)*+00:3././13..90/.())*,3:8.2/1/921()&-)7.(+&'')%').&+(-+/41210)56659:782.(..5/.(/'+)'%-+/-*2,$$)+,.&%(%%'**'*/-'.*/'-((&)0;253103)),+(/'&(')624-+0309658522/4)-/*(*-.8779+32.///832651/-.725991.)(&$&,-)')*-+&10()-/011(#'%%'360*(()+,,+))((*.7667955:524-.%/-+((&52-**'&#+.(+&('&'02).)55-.1,-'(+71+*))&*)***,-30++0.8*+(*)*,(*+*'/'(*((*'/*(,3-63756)/'(+)+-4,*'')($%&)($(&)*(+074/-*(&'(2;.)'.683+2,,*+,*.1,14/,0454134&+(&+%('%*-(5&(%)(*1:42)%))$'$$(()(+)%#*)-.,3.)-.)%#%%%'+/**00+*3497;6651.110660)),+*55467630+%**1/28.9
@10b28661-f963-4e46-a052-d7c0ea3bf9e6 ch=8 read=61352 start_time=2019-12-13T07:05:06Z barcode=BC01 runid=2c9cf7bc05858273f10e7d7ec552fc0bd742dc3e
CCTCCTGGGAGGCAGCAGTAGAATTTTCGGCAATGGGGGGAAACCCTGACCGAAACGCAACGCCGCGTGAAGGAAGGTTTTCGGATTGTAAACTTCTGTTTATAAAGGAAGAACGGCGGCTACAGGAAGTGGTATGTAGTGACAGTACTTTATTAAGCCACGGCTAACTACGTGCCAGCAGCGCGCGGTAATACGTAGGTGGCAAGCGTTATCCAGGTTATTGGGCGTAAAGGGGAGGCAGGCGGCAGCAGGGTCTGTGGTGAAAGCCTGGAAGCAACTTCAGTAAGCCATAGAAACCAGGCAGCTAGAGTGGGAGGAGGATCGTGGAATTCCATGTGTAGCGGTGAAATGCGTAGATATATGGAGGAACACCAGTGGCGAAGGCGACGATCTGGCCTGCAACTGACGCTCAGTCAGCGTGGGGAGCAAATGGGATTAGGTACCCTAGTAGTCCACGCCGTAAACAAGCGATGAGTACTAGTGTTGGATGTCGAAGTTCAGTGCTGCAGTTAACGCAATAAGTACTCATGAGTAGTACGTTGTTCGCAAGAATGAAACTCAAAGGAATTGACGGGGGCCCGCACAAGCGGTGGAGCATGTGGTTTAATTCGAAGCAACGCGAAGAACCTTACCAGGTCTTGACATACTCATAAAGGCTCCAGAGATGGAGAGACAGCTATATGAAGATACAGGTGATTGCATGGTTGTCGTCAGCTCGTATCGTGAGATGTTGGGTTAGAATCCCGCAACGAAGCGCAACCCTTATCGTTAGTTACCATCATTAAGTTGGGGACTCTGGCAGAGACTGCCAGTGATGACAAGCTGGAGGAAGGCGGGATGACGTCAAATCATCATGCCTTATGACCTGGAGCTACACACGTGCTACAATGGATGGTGCAGAGGAAAGCCGAGGTGTGAAGCAAAACCCATAAAACCATTCTCAGTTCGGATTGTAGTCTGCAACTCGACTACATGAAGTTGGAATCGCTAGTAATCGCGAATCAGCATGTCGCGGTGAATGCGTTCTCGGGCCTTGTACCGCCCGTCACACCACGAGTTGATAACACCTGCGGTAATTGTGGCTAACCGCAAGGAAGGAGCTGTCTAAGGTGGGATTGATGATTGGAAGGGTGAAGTCGTAACAAAGGTAACCGG
+
(%&,/,-56*.7+(**)00+&),+5:9-69.4-,1271)&,5+/<-,.785/).((&)/155362333.,-*(()'2.;860/7,0/'-(-.()2,/.188.-1;+,*.3-/68,2*('''(*&3/-0**-,-)(&'((,(&&%,-'+++,'+*.-&,/-.+/.-3190/.-,3130*0'*,*+,*-50-80,/556384592:/00/22002+&/'))(239:/0/86:*-)2,''*,(,357:9367,45,+(&$(+8694:8323,.((%%%%&%).'$)*04%/223310882:528+,)*+0(*,*()-(,)(+.-98567-3-3,4:02/-.++014:64)2/)*968743544333735:3:87::578/:0))1)/2891/.002457:6777201002+/./-/6.,,-.3565('*,;<:9.98105'-)'(4:())25/1146+-0685::50,*)&-0/0()%*(**)%.(-8.84;8:7$&&()02)+/9::;:(2020.--017134-/.0-.%*)*-.--*+..2/(.:64876-06855;747823(.&.(12122045*)+5)+..10-.3224/-*+*'0(),44;;164:1+./$+**-//148.052/11.//++68410.//674121((/65-775.))(*-.1:31/--21)222255502*()-/:014(*#-,2136376:23544201103*1'-+(4-0086/6/,,4/8/%'&(26()/17634)),78566;2230134,;,,-;34736851814/6,(((**,((('),')*-11658:466,*(+,03,+,)6,*0-*2+7..711489:9:::<;56343/1.20+.25768:001&)*440-+&*,.8753-6,,9;884414691//***(*,)''-0+-)+.7123<<9752*)+7;33989;889-58;903.30//38::888/7.-,(()-05'535651:382867000...0833))'(3/2*,.007787727445<7)4.-96461200*1-('(/(-37:5675534624/.0*2+,.035.0*&&'&'%+-3,+$)(-)-79;3741),)-,.**+,,-1/0,--0,9:0,4*,,0.:06*'((,1,+*,%')20.)')0+/817;57.8
@e81f988f-b06e-4d8b-bab0-2249ceb5acb7 ch=191 read=151986 start_time=2019-12-13T07:05:12Z barcode=BC01 runid=2c9cf7bc05858273f10e7d7ec552fc0bd742dc3e
CTTACGGGGGAGGCAGCAGTGGGAATATTGCACAATGGGCGCAAGCCTGATGCAGCCATGCCGCGTATGAAGAAGGCCTTCAGGTTGTAAAGAGTACTTTCAGCGGGGAGGAAGGGAGTAAAGTTAATACCTTTGCTCATTGACGTACCCGCAGAAGAAAGCACCAGCTATCTCCGTGCCAGCCATAATACGGAGGGTACAAAAGCGTTAATCAGATTACTGGGCGTAAAGCGCAGGCGGTTGTTAAGTCCAGATGTGAAATCCCCGAACCGGCGCAGAACTGCATCTGATACTGGCAACTTGAGGTCTCGTAGAGGGGTAGAATTCCAGGTGTAGCGGTGAAAATGCGTAGAGGATCACGGAGGAATACCGGTGGCGAAGGCGGCCCCCTGGACAGACGACGCTCAGGTGCGAAAGCGTGGGGAGCAAACAGGATTAAGATACCTGGTAGTCCACGCCGTAAACGATGTCGACTTGGAGGTTGTGCCCTTGAGGCGTGGCACGGGACTAACGCGTTAAGTCGACCGCCTGGGAAACCCGCGGCCGTTAAAACTCAAATGAATTGACGGGGGCCCGCACAAGCGGTGGGCATATGGTTTTAACCCAATTCGATACAACGCGAAGAACCTTACCTGGTCTTGACATCCACGGAAGTTTTCAGAGATGAGAATGCCTTCAGGGAACCGTAAGGACGGTGCATGGCTGTCGTCAGCTCGTGTTGTGAATGTTGGGTTAAGTCCGCAACGAGCGCAACCCGCCTTATCCTTGTTGCCAGCGGTTGCGGCCGGGAACTCAAAGGGAGACTGCCAGTGATAAACTGGAGGAAGGTGGGGATGACGTCAAAGTCATCATGGCCCCTTACGACCAGGGCTACACGCGTACAATGGCGCATACAAAAGCGACCTCGCGAGCAAGCGGACCTCGCAAAGTGCGTCGTAGTCCGGATTGAGTCTGCAACTCGACTCCATGAAGTCAGGAATCGCTAGTAATCGTGGATCAGAATGCTACGGTGAATACGTTCAGGCCTTGCTGCCCGTCACACCATAGGAGTGGGTTGCAAAAGAAGTAGGTAGCTTAACCTTCGGGAGGGCGCTTACCACTTTGTGATTCATGACTGGGGTGAAGTCGTAACAGGTAACCGAAGATGAGGCGACGAGCCGTGGGGTTAACACAAAAAAGACACCGACAACTTTCTTCAGCACCAATAATACGTAACCCGCA
+
+/++-+340*).51+10/099<:/+)%+'**-,3//5822-13924:6878--)%).,24860(()('(2/'*),*,0)/-%241-&)(++'''&()/230(*('(+*(,+),*23*--082,./300/62084/2996583//,)&,1/*-().'$***%)016*-0/0/..-*(++-7'$&$#%%))+-.,*.,())+,-,+(*.0:0/,.%(+)1/0/:<7:76371'(%*&)/;2.34,,90:-4,/,,-6252,33'(.3(*(**(()*$'(-(2,/66666811122131.00)(('')()*+,105'',115,--.01.3-*-/,+*+,+120,.17.-.1,)&&''***(#%++(+*)/**/1,50--+)),+.0,3089:,(0544++,*(*+7997'/-***+.72+,.0'.0,',-3;19'5923702.44542()*)%%./0-/176234:02/,--,-,*'('1)5054;2725<505.--2,.-)-)#&))%%%'&(-.0.7/8-011,,30132*-,((-&*+&$))..-)*-*73'*0.2;:0/118023:,5:9018)',*-.,-/+5322(*+.(,06-:;0-(&&(+1/:/...&11322426945467393497015/+&'&'+66/+*-2*1+,8;03.+++*+,+'((&%*.485*6.',628643(-,&%'('%&&'.82/158337*.026-,+.-)''**&(-,1876;66/16/*-655,$*,+-.3670%'%((,.5+,3*-7//:515+,4'$%('*'*30,13:956,(+,),-15160.//.234:+4450-/+-1.4.+39224256662.,'&((+02))$*+-,'&%&(*,/9&7211/))&(%,'(').31-3/-02379586,*-/124486823)04:255;75542'(1943669891112329)*+%2(.(+*+'(+./3554.-+-2((+11//2'0)-1/2'('+-4+,-/0989631+')**($$')-54-.968;57.-$*+00..+))'+2,-43'-+1961())&().635;787:9+'*+()',)()1//13/,*/-/*45/.5102526029%*+/++349:<9633232/32-)+)4---02+&(%#&,'0.6.-0)./*''-,078&%12$&)&04)27..,,,17:7-+02559968411)-.*)5980///-6.0(1/.%2+,.'*%%$%%
@70c88121-d801-473b-9fac-c5b7b4366b9e ch=407 read=56314 start_time=2019-12-13T07:05:18Z barcode=BC01 runid=2c9cf7bc05858273f10e7d7ec552fc0bd742dc3e
CTCCTACGGAGGCAGTAAATTTTCAGCAATGGGAAACCCTGAATGAGCAGCGCCGCGTGAAGGAAGAAGGTTTTTTGGGTTAGCAAACTTCTGTTATAAAAGGGAAGAACTGGCGGCTACAGGAATGGTGGCCGGGTGACGTACCACTGATAGAAGCCACGGCTAACTACGTGCCAGCAGCCGCGGTAATGCATGGTGGCAAGCGTTATCCAGGTGTGGAAGCGTAAAGAGGGCAGGCGGCAGCGAGGTCTATGGTAGAAGCCTGGGAAGCAACTGGTAAATACATAGAGAATAGGCGAAGCTAGAGTGCAGGAGAGGATCAATGCGATTCATGTATGGCGAGACAGAATGCGTAGATATGGAGGAACACCAGTGGCAGAAGGCGACAGTCAATACTGCAACTGACGCTCCAGTCCGAAGAAAGCGTAGAGGGCAAATAGGATTAGATGCCTAGTAGTCACGCCGTAAACGATGGAAATTACTAAGTGTTGGATGTCAAAGTTCAGTGCTGCAGTTAACGCAATGATGCCTCCGCCACAAGGTAGATGCGTTCGCAGGAGAAGTAGAGCTCAAAGGAATTGGCGAGGGGCCCGCACAGGCGGTGGAGCATGTAGTTTAATTCGGAAGCAGCGAAGAACCTTACCAGGTCTTGACATACTCGCAAAGGCTCCAGGGGAGATGGCTATAGGATACAGGTGGGTGCATGGTTGTAATCAGCTCGTGTCAAGTAGGATGTTAGGTTAAGTCCGCAGCAGGCGCAAGCCCATATCATTAGTTACCATCATTAGGATTGGGGACTCTGGCAGGACTGCCAGTAACAAGCTGGAGAGGCCGGGGATGACGTCAAAGATCATCATGCCCCTTATGGCCCTGGAATACATTACTGCAATGGATGGTGCAGAGGGAAATGAAGCCGCGAGGTGAAGTAGAGCCCATCAAAACCATTCTCGAAGTTCGGATTGTAGTCTACTAGCTCGACTACATGAAGTTGGAATCCTTTAGTAATCGCGAATCAGCATGCTCCCGCGAGTGAATGCGATTCCTCGGGTATATACACACCGCCCGTCCTCTACGAGTTAATGCTTGCAGAGGCCAGTGGCCTAGCCTACATAAGGAAGGGGCTATCTAAAGTGGGGATTGATGAGATGGAATCATAACGAGTAGCCAGG
+
$&+&%$&'*&%%$$(-1(,*37-,*,,'(*),('))+5(()&%$((-2.+--.900,1-02/5**&&)(.+0526-*)(+.'''/4.,4/+-(*((*0-.*%*()*('+)$(')+3,+,/,,('*)()'().++)(,*,*&%$&&#&(&(0.')'&)-*,'-)+-6234616$.(')+*%''#%&),051/1()((*))&&&%().412/+)0-,,++,(('%%('''''+0*&',0)''(%&%'%(')*524*('%&(,*/711.')(&)(*))&*+687*+(&%%%%%)(%((+,*&'&(,$)%&&0044/,-)08352'&('&((*,$%%#&&)(+))*%$&&(+.--2242/12/131***(20/1-,--3.-%%1*.202/1'%((&%$%'&$$$#&$&$%%(----.16*'*,&*+)()335,*+/0.+020%--+.5&*,,'3-,.(-'((-')*.5).&(*&&(**',(&,)*,21'),//918--(**+3.-.63,%/%'&(*(/1-,'+'+-2/,()$(&(-+*+.(-/-%$*%(+0%--/85)'(),))))$'$&%%./746+''$&+)+((&'*21,,3-))*-(')()/-.6..0,)(&&*074.0090'.++'(%(*('&*'*)')&&('&($('+(&$%'*'00/$%*0+,,()0'(,+-)&*(33996.-,+/.1*3,0,,/-&((-.4-,.0)+&&()(,-15+1&)(%%((*)0*0*.)((/-6390-5,'))&(%''%$)(('28*),234/65'(-+()1+33/.3.&*#4&)/743443/*-*))3/552.3&1/,3.,3*-/0+*'&(*)&&,50+63/0+01-,,%/.2365*-&31-(*)&%)),-,,/*1')*,&&&&)*+108128.-),),,.,*-,%+'$#%&)(,1+'(&'%,)*+'&&&'$02/*'$'**+17779303)*''*6-(3(2+$+.-51.(+#%%)+'&&&%'&(**'((//./)114%%*(),.1844((+*40.*$((*(&'.**(-)('())/-%/'$3'+%%((.)(%*&(&)&((,1+050*')%%&%&()(,)+''('(++%(%&&')-3%-,+-*,&)#)%#$&%$+,)*.3)32/34565467*'&&(-3,/9-/,+(*%%%&&%'(%))'&%%$)&&*(&('
@291f5d5f-5070-4f73-9823-90ef6f32bd54 ch=183 read=155809 start_time=2019-12-13T07:05:15Z barcode=BC01 runid=2c9cf7bc05858273f10e7d7ec552fc0bd742dc3e
CTCCTACGGGGAGGCAGCGGTGGGAATGCACAATGGGCACAAACCTGATGCAACCATGCCGTGTATGAAGAGGGCCTTCGGTTGTAAAGAGGTACTTTCGGCGGGAGGAAGGTAAAGTTAATACCTTTGCTCATTGACGTTACCACCCGCAGAAGAAGCACCAGCTAACGTGCCAGCAGCCGCGGTAATACGGAAGTGCAAGCGTTAATCGGAATTACTGGGCGTAAAGCACGCACCAGGCAGTTTGTTAAGTCAGATCTTGAGGATACAGGCTCAACCTGGGGACTGCATCTGATACTACAGCAAAACGGAGTCTCGTAGAGGGGTAGAATTCCAGGTGTAGCGGTGAAATGCGTAGAGATCTGGAGGAGGAATACAAATTGTGAAGGCGGCCCCTGGACGAAGACTGACGCTCAGGTGCGAAAGCGTGGGGAGCAAACGGGATTAGATACCCTGTTGGTCACACCGTAAACAATCGGCAAATTGGCGCTGAGGCGTGGCTGGAACTAACGGTCTAGATCGACCGCCTGGGGAGTACAGCGCAAGGTTAAAACTCAAATGATAGTTGACGGGGCGCACAGGCAGTGGAGCATGGTTTAATTCGATGCAGCGCGAAGAACCTTACCTGGTCTTGACATCCACGGAAGTTTTCAGAGATGAGAATGTGCCTTCGGGAACCGTGAGACAGGTGCTGCATGGCTGTCGTCAGCTCGTGTTGTGAAATGTTGGGTTAAGTCCGCAACGGGCGCTAACCCTTATCCTTTATTTGCCTTAGCGGTCCGGCCGGGAACTCAAAGGAGACTGCCAGCAGTAAACTGGAGAAGGTGGGGATGACGATCAAGTCATCATGGCCCACTGACTGTTCTACGATACTCTGAATGGCGCATACAAAGGAGAAGCGACCTCGCGAGCAAGCGGACCTCATAAAGTGCGTCGTAGTCCGGATTGAGTCTGCAACTCGACTCCATGAAGTCGGAATCGCTAAGGCATCGTGGATCCAGAATGCCACGGTGAATACGTTCCCGGGCCTTGTACACACCGCCCGTCACCATGGGAGTGGGTTACAAAGAAGTAGGTAGCTTAACCTTCCGGAGGCGCTTACCACTTTGTGATTCATGACTGGGGTGAAGTCGTAACAAGGTAACCCGG
+
*+4**(5-252',40)22,9543-%$##%$(.8222,+$%)+*26-.-0++-'-*01+0)*'&(,.-0-*'-/601160.0*7',)-.%)$$+%(+..)(,,/4,()(****(/77...1-*$-''(*)026+9,--2-3,%++(-83-0,,2.$*('+*++'**(&#()1/386221)80).&'',)+,30/1**+.17711.007085,10+2)(**/;:8530.)(&,.%*).,,042)*+81&/.3/+-4'&%(&'%'#(&'&#&'.8717(8-4439;5122,-++.0//.,21&()(*)++')(('')-),259/,+.-0*,)/*/-/,*1-0.,..//83208922587/+,,-4546.)*+),-,1++,,2)2+)#'*())111935-()7641.1,-,///1/000/11-6.*.*(+*32555()*,/8*6%34,,1*,/;68:/15581300')).3(-29(*0)))333,*&%)&&&%%#(%000232-(*&*)+&&$$#%%*(')&&),/24579;7793)(%'',(*,.41//,1**297-25*1-,**('%)/402-/0)%&**/++35-07-1&%,12232;;6;62-,'*),*(,%-/0911-...0.263479:483-/1-0,*,..+,+-;:213/..//3313;3213553731<92038692&./2078322226483;33276011/16679:840-,+04/*,-8.8626'$%(.-(+.$4(,-($%%-+082075581/73(14)$$$##%%&*0-303532-;.3..834:--.)(&)(&-5+()*),-1667731'(+)('%/30/3600/&((/1/779;;25-0/3*%''&&&'*.3,''**--+)''&''+*'.02466-676(*(''*+')-23:77331.2254,25;87:97983;412111118:4717(),%/*)&&,-37030..311375;7608/.*8)-/107533,.+'&'')89:::80(*+**-)*)(*+31,,32+//.51..+373-0511./-.-3:4:7/01-//8/4&*(&)()/(.,%-/6/)),*,)..*,..2/7/.+2,/'3/&+011/31.3/+..12-///.5-,-,.*&%26-*+2,**0199/.40+6.1+9.(.1
@96684612-12be-43fa-8590-b2e9c4606b60 ch=138 read=80508 start_time=2019-12-13T07:05:15Z barcode=BC01 runid=2c9cf7bc05858273f10e7d7ec552fc0bd742dc3e
CTCCTACGGGGCGTATAAGAATGTGCACAATAGGCGCAAGCCTGATACAGCCATGCCGCGTGTATGAAGAAGGCCTTCGGGTTGTAAAATTACTTTCGGGGAGGAAGGGGTAATACCTTTGCTCATTGATACCGCAGAAGAAGCACCGGTAACTCCGTGCCAGCAGCCGCAGTATGCGGAGGTGCAAGCGTTAATCAGATTACTGGGCGTAAAGCGCACGCAGGCAGTTTGTTAAGTCCAGATGTGAAATCCCCGGGCTCAACCTGGGAACTGCATCTGATACTGGCGGTCACCGTAGAGGGTAGAATTCCAGGTGTAGCGGTGAAATGCGTAGAGATCTGGAGGAATACCGGTGGCGAAGGCAGCCCCCCTGGACGAACCCGGCGCTCAGGTGCAGCGTAGAGGCAAACAGGATTAGATGCCCTGGTAGTCCACGCACGCCGTAAACGATGTCGACTTGGAGGTTGTGCGCCCGGGGCGTGGCTTCCGGAGCTAACGCGTTAAGTCGACCGCCTGGGGAATTACGGCCGCAAGGTTAAACTCAAATGAATTGACGGGGCCCGCACAAGCGGTGGAGCATGTGGTTTTAATTCGATGCAACGCGAACCTTACCTGGTCTTGACATCCACGGAAGTTTCAGAGATGAGAATGTGCCTTCCGGAACCGTGAGACAGGTGCTGCATGGCTGTCGTCAGCTCGTGTTGTGAAATGTTTGGGTTAAGTCCCGCAACGAGCGCAGCCCTTATCCTTCATTTTAGCAGCGGTCGGCCGGGAACTCAAAGGGGAGACTGCCAGCGTGGCGATAAACTGGAGGTGGGATAGCGTCAAGTCATCATGGCCCCACTTGACCAGGGCTACACGTGCTACAATGGCGCAGCGCCACAAAGAGAAGCGACCTCGCGAGAACAAGCGGACCTCGCAAAGTGCGTCGTAGTCCGGATTGGAGTCTGCAACTCGACTCCATGAAGTCCGTTAGTAATCGTGGATCAGGAATGCCGCGGTGAATACGTTCCCGGGCCTTGTACACCGCCCGTCACCATGGGAGTGGGTTGCGAAGTAGGTAGCTTAACCTTCGGAGGGCGCTTACCACTTTTGCTGTGATTCGCCTTGACTGGGGTGATGGCTCGTGTGTGCCG
+
)014/-2,/0)%''%'*(*)0(#'$%().70(/))(+00.496552&//,023234//101--,-.52'*++,385:5*0+.7305;5'7)$(//)+,0.)%**(++/*&'***+7/69,*/00.8/'%+*06*-/)-)%)'(++.1'&((/+03502/43(0/..3126&03+*)).1,./+/23.,./1816/3*++4/.0822+)$('(.**00*/,0/264,32:2*0,.,,-.()/14,/-18-,835*'1334320341*)&0).-----72..-()%)%'(*%%$&)*0,)%,4-00133323-,50//.+.-.8111771,()()))&.448;2/4/)5043325.1((+,0,4,,,;.5::,*1637*$()$$&(((,,5.1/+&%$&'-+*(*))23:51/2+)2)+*.0(4:101011166-+,+-%,*.5177<:1//-'-.0802/4/-,./8((+.-.5-*36-,66750-*1*2*+,,36:664-5.6/45,1,'*79;70'&%&&+,,/07./.1142-3,82+'(&255-.*/19266.:;9/:3+--/.+)*.:454,,*)+%,)2,;;3.6281,..-,/1./0556504//9;53--.000,1/124132102.1<9--,*+*3/.+-00.40289/9(1+38498851/00/076:;;9754*1....-**-'*-/17967;4/-/630.0/*(*43<34/409*+-2.5/,)*(,*(//*.9223.17'*./+(%$'(&.(,*:24521;0400560:.)+0*)+,12243++&*,*/,,,2)/--.-(&'&),8453.1556962058898+,)02-6-%(('+,074,7520*)'('*---,07;96;642$'(&((*+15)((*,0,-137804)+**')%+68-22854766&'/8/*/001648887/9+'/'2+,(&(*--21/)1366889:767-',))-,*0+*)3,),-054.'*-/3-*+,-:7+0+56/.4/(41/,0.)',00,/,*+4+*,))13+-)*),,0.073+*+.697;21(,('))++)))*.)3)2+786-7'+0,,/,/5/29(+()'&$)-22465:3'*%)'&(55,-,(#&$&&'&',*,'&&&'.(&
@6f602fce-5f96-4e2f-9985-336cc3e681a3 ch=77 read=73894 start_time=2019-12-13T07:05:15Z barcode=BC01 runid=2c9cf7bc05858273f10e7d7ec552fc0bd742dc3e
TCGGTATTACTTCGTTCAGTTACGTATTGCGTTTGAAGTTGTCGTTCTTTGTGTTAGCCACTTGCCTGTCGCTCTATCTTCCGGTTACCTTATTTTGACTTCACCCCAATCGCTGACCCTACCTTCGGCCGCTGCCTCTCCTTGCGAGTTAGCTCACGGACTTAAGGTATTGCCAGCTCTCATGTGGTGTGACGGTGTGTAGAAGACCAGGAACGTATTCACCGCGACGACCTGATTCGCGATTACTGGTAACTCCAGCTTCATGTAGGCGAGTTTTAGCCTACAATCCAGACGAGACTGGTTTTAAAGTTTGTGGCTCCACCTCACGGTATTGCATCTCTCTGTACCAGCCATTGTAGCACGATGTGTAGCCCTACACATAGGGCATGATGATTTGACGTCATCCCCACCTTCCTCTAGTTAGCAGGCAGTCTCGTAAGTCCTCAACTTAATGGTATTAACTAACAACAAGGTTGCGCGCTCGTTGCGGGACCCAACCCAACTTTATCTCACGACACGAGCTGACGACCATGCACCACCTGTCACCTTGTCCCCGGTTTATCGATTAAGAGTAATGCAAGGGATGTCAAGTGTAGGTAAGGTTCTTCGCCTTCGAATTAAACCACATGCTCCGCTACTTGTGCGGGTCCCCGTCAATTCCTTTGAGTTTTAATCTTGCGACCGTACTCCCAGGCGGAATACTTAATGCGTTAGCGGCGGCACGGAGGTGTTGAAACCCCCACACCTAGTATTCATCGTTTTGCAGCGTGGACTACCAAATTATCTAATCATTTTGCTCTACCTTTCCGGACAGCGTCAGTTACAGTCAGAGAGTCGCTATACTGGTGTTCTTCTAATCTCTACGCATTTACCGCTACACTACTGGGAATTCCACTCTCCTCTCCCGCACTCTAGATAACCAGTTTGGAATGCGGCACCCAAGTTGAGCCCGGGTATTTCACATCCACTTAATCATCGCCTATGCTCCTTTACGCCCAGTAAAAATCCGGATAACGCTCGCCACCTACGTATTACCGCGGCTGCTGTGACGTAGTTAGCCGTGGCTTCCTCCTTAGTACCGTCATTATCTTTAAAGACAGGCTTTACGATCGAAAACCTTCAGCATCACTCACGCGGCACGTTGTTGCTGCATCAGGTTTCCCCATTGTGCAATATTCCCACTGCCTCCCGTAGAAAG
+
'''%+'*)&,1621215-/15)0-1).)'&%&'$&)&%&&#&$''+(-1+)/+0-*#(&$&%%&()++06445324456852013+$(*..*2-+'*,88;72/./+.301()0+).91*)0,,/,3-5+-.+*)/(,),0+3)''$'*81116614620,,+%&--,+3/'3-,&+*.-,*,)'***,4621*/)-100/(&(&*20&21*30/988<88:<5763/%$%(+,/363101+:*+,9+1,,//,3,'(.2011/04315,,*,,56*+$&('),-:5.&&&+('),---243<<51;5333)&),21/./*,400-/,11+-*(*..18785656.14..13/24+*+-,),.&*-4311-1/,%%(,-/--/5,,.,+0,)*01++-9799972610+,/4:6646/'43.+)-,47:18:977&)'))+/*+/)*)'(00131,(((0)--2/,1('+)(*(-)*()*2/2.0)$%(*'%(''*+**%+().25//+*..145657455000/+*(),04-.*.0-203764*-0-5.127-%'%%%%#,+**0+02'*(+,41/01/+864;9:411-/23)*()%(-4337/95/.--5-,,../.;859111211218101..+8,/.7.8973993.1233363*-13))*4;<-5;5448133442,,...374.0201-+0*)*2*/8/+-.-5)+*,4//2,+-.--*.--/:23;63646,'-*171.1223<88;4-46.),0*110065)(+())*%'',,/255966129:/.1.1%%)((/,,,-*(*)(//-0&+*.++0..2**--(+++)**',*,,.+,-/;8885,19774000101$''))0445613/10/,(%*).)3*)++./354022417.,.-/00143830..1043</3.3.143&//-,+',)+,032+6,')+%*)+6:1+*)*3,%&,+/40874;-/7436/0/1/15/*..09/*.2.5:41//*0,144:63353)59264,%&$$$'+*/1..,6.0054,&%%&'//25:535939+755:12..)-('),,.3-00719-/,./',5/.05..('''(%&'),-*/76-)*(0)+,-,01(*,./1-+(,*%)(+.,-7.0/335654+0,0+.,80+-:,//7682204,01*-)))-(12(*1-+,.)'
@a57767b4-a3cf-4eb3-a727-14dacdb7dcbe ch=9 read=27720 start_time=2019-12-13T07:05:14Z barcode=BC01 runid=2c9cf7bc05858273f10e7d7ec552fc0bd742dc3e
TTGTTGTACTTCGTTCAGTTACGTATTGCTGGTGCTGAAAGAGTTATCCCTGAATTGCTCTTTGTGTTAACCTGTTGGTGCTGATATTCTCCTCGGGAGGCAGCGGTAGAATATGTACACAATGGAAGCAAGCCTGATGCCGTATACCGCGGTAATATGAAAGAAACCGGGTTGTAAAGTACTTTCAGCGGGGAGGAAGGGAGTAAAGTTAATACCTTTGCTCATTGACGTTACCCACCAGAAGCTCAGCTAACTCCGTGCCAGCAGCCGCCCGGTAATACGGAGGAGTGCAAAGCGTTAATCAGGGTACTGGGCGTAAAACACGCAGGCAGTTTTGTTAAAGTCAGATGTAAAGTCGGGCTCAACCTGGGAACTGCATCTGATACTGGCAAAACTCAGGAGATCTCGTAGAGGGTAAATTCCAGGTGTAGCGGTGAAATGCAGAGATCTGGAGGCATACCGGTGGCGAAGGCGGCCCCTGGACGAACTGACGCTCCAGGTGCGAAGCGTGGGGAGCAACGGGAGGACCGGGCCTGGTATTACGCCGTAAACGATATCGACTTGGAGGTTGCCCTTGAGGCGTGGCTTCCGGAGCTAGCGCGTTAGTCAAACACCTGGGGAATGCAACGCAGGTTAAAACTCAAATGGTGGCGGGGCCCGCACAAGCCGGTGGAGCATGTGGTTTAAATTCCGATGCAACGCGCGGGAACCTTACCTGGTCTTGACATCCGGAAGTTTTTCAGAGATGAGAATGTGTAGGGAACAAATGAACCGATGCTGCGTGGCGCAATAAATCGGCTCGCGTGTTGTGAGAATGTTGGGTTAGATACATAGCAGGGCGCAGCCCTTATCGTTAGTTGCAAAAACCATTGGTTGGGGACTCTGGCGAGACTGCCGCGGTAATAAGCTGGAAGGCGGGATGACGTCAAATCATGCCCCTTATGACCTGGGCTACACGTGCTACAATGGATGTGAGATTGCAGAGGAAGCGAAGCCGCGAGGTGAAGCAAAACCCATAAAACCATTCTCAGTTCCAGTTGTAGTCTACGCTCGACTACATGAAGTTGGAATCGCTAGTAATCGCGAATCCAGCATGTCGCGGTAAAATACGTTCCTCGAGGCCTTATACCGCGAAATGCACCACGAGTTGATAACACCTGAAGCCGGTGGCTAACCGCAAGGAAGGCTGTCTAAGGTGGGATTGATGATTGGGGGGGGTAGAAGTCGTAACAAGGTAACCGG
+
())&(%)-/353,040050:00/970;.../630010/5('$**/*.21)'%&$-%&&)*297)0,2-7.82100928132-++,+0.'(+303(22++*(&&)&++$&%$%')$'#%&'.82-(''%*,/'.8/./.*+$&%&')-3..('*)))*1..0*%)')*//8304)()0*&'(,/99-++*.58((+(+',/*&%((-*+-2.0.02/,44-.58-9--,6214+-0)&+('$+'$%&&&$%%(%()0'%*-7;567..13),(()/-+2.'.*.,-(&)()(,45*.1,1++),&.)&**1-284.--..'$%$&%+&**,*),224+/7/92017./17311*)&)*&+/4553*6854:1-.,+'+,-84-+'*(0372,))&%%'$/(&%'+,885/.'(+1/03(9*/.,+183221122970+0('&)%&'&,55470+(&$%)*1525.3/**,,).+.133.*/17656540,,.1579/.'*/,,*&&&'019687*()(*)('0,%'*$$$%%$##$&%#%'&%)'25+/1864001(/3-,).))***.,)%&'&$%'$(('*/+.)%%&&)*(&'-('(%&%(()'++)(%%$'-)/41&),-(((#%#'&()(+*/783/0.33*''*''(+3-((/*&(%'&(%(&-))&'&(,-/&('11:5/+'*'($'&**4563()&&%)(&(+$$%',30-&(&&'()23-/&''(*+,595),&'()*72,*..,,*'&$*,)*,3.22/,(,(+)&'#'&&)(%)**()+,.&&%)-%('((&(**)/+*&(*')0.'+*'+1+0)(-)&'$#%$&'&'&'%(*(16/-2/114)4%&(5'+-674+(%((&((.2(*350544)(/-+%-+32&*&&)$))(''$%'''('(()2-,.+,34774258;,+,,.*63-(/---014846,&)+'(%)')/75.0.).4701.$&%('.*,3%+(/*'*&)$%(*-3,,)%(%&'0,%*8;<73;7/1157514316753(+-20)**1-+,43.-(&)%'*-001/-,-//610/7-2-765('$&#()(*,1134:09&'(+%1&-0.7+3,),0'&$&$$-+.-/&*+0-.0-))%&&%&$()((%(',,0)(,''3)*++33--,*,,5-,.+,*-*-*)*./,--+0.**+*(410-/.4.60370(,+*,00-2527820,.))&%-(),8//,-,.4+604:5839
@f6bdaafc-464c-4810-ad28-4e442e010baf ch=44 read=94586 start_time=2019-12-13T07:05:23Z barcode=BC01 runid=2c9cf7bc05858273f10e7d7ec552fc0bd742dc3e
CCTACGGGAGGCAGCGGTGGGAATATTGCACAATGGGCGCAAGCCTGATGCGCAGCCATGCCGCGTGTATGAAGAAGGCCTTCGGGTTGTAAAGTACTTTCAGCGGGGAAGGGAGTAAAGTTAATACCTTTGCTCATTGACGTTACCCGCAGAAGAAGCACCGGCTAACTCCGTGCCGTTAGCAGCGGTAATACGGAGGTGCAAGCGTTAATCGGAATTACTGGGCGTAAGCGCAGGCGGTTTGTTAAGTCAGATGTGAAATCCCCGGGCTCAACCTGGGAACTGCATCTGATACTGGCAACGAGTCTCGTAGAGGGGTAGAATTCCAGGTGTAGCGGTGAAATGCGTAGAGATCTGGAGGAATACCGGTGGCGAAGAGCGGCCCCTGGACGAAGACTGACGCTCAGGTGCGAAAGCGTGGGAACAGGATTAGATACCCTGGTAGTCCGCGCCGTAAACGATGTCGACTTGGAGGTTGTGCCTTGAGGCGTGGCTTCCGGAGCTAACGCGTTAAGTCGACCGCCTGAAGGTACGGCCGCAAAGGTTAAAACTCAAATGAATTGACGGGGGCCCGCACAAGCGGTGGAGCGTAATGGTTTAATTCGATGCAACGCGAAGAACCTTACCTGGTCTTGACATCCACGGAAGTTTTCAGAGATGAGAATGTGCCTTCGGGAACCGTGAGACGGAGTGCTGCATGGCTGTCGTCAGCTCGTGTTGTGAAATGTTGGGTTAAGTCCGGAAACAACCCTTATCCTTTGTTGCCAGCGGTCCGGCCGGGAACTCAAAGGAGACTGCCAGTGATAAGCTGGAGGAAGGTGGGGATGACGTCAAGTCATCATGGCCCCGCCCGACCAGAGATTACGTGCTACAATGGCGCATACAAAGAGAAGCGACCTCGCGAGAGCAAGCGGACCTCATAAAAAGTGCGTCATGGTCCGGATTGAAGTCTCTGCAACTCTCGACTCCATGAAGTCGGAATCGCTGTAATCGTGGATCAGAATGCCGCAGTGAATACATTCCCGGGCCTTGTACACCGCCGTCACACCATGGGGTGGGTTGCAAAAGAAGTAGGTAGCTTAACCTTCGGGAGGCGCTTACCGCTGATTCATGACTGGGGTGAAGTCGTAACAAGGTAACCGG
+
--..64:4+/1*.'2+2/',3)20'7+**+,.3,(0-+(,/5+375211,*%&'#%%()89:66654632211(('*0.8667'574:0.275*,/,29/*+,-07:2(*+)('*+087-.7.7.//.58-,455004/.0/1/+0/*(+**2,(+/++07/2/.+1+,+51,2-2,*.*%&'+#$(')-4/+0(1+/+).588.13/:/9/7+6)-*-+.77;87411*'(((*.73*2952).,:.44911+*&)(.*3)/56+%22-,-1/38667.2+.:99:89//0555,8,)-'*&%)*++,279-**,/3+---3/6-)&5788800//734076./0-05.-..0548.-4,294332370020(*)($)*-/2;61)0657405,+*&'&)(,+0%*,/49/11+((/.56-*'+1-7+.2,+0626:4.2:;::28.$*+57798;321../6520/6/7.3643901.1+()+%47)-23511+2)-((+,./;654559892231/10*/2253+,('*250-+(+,0+-2.62-+2)*8:<;505/8/744+*37/-7)'(&)'+,75:860----2-//368;:.9/-,*+/037)-)+*,0)(0*+-,+1:26722.;.00997--/7.//,27;;.,,)++96535853947;282/,1+)5;9:98616))),,+-++,&**/.000267;7788774//8..-((+'.-91926360103*.*(*&*14491/50241188-0513:6564:38062857<;09564'('(-(,,0997.*--,441+%*,89/.2+/,.--4/'*),.1./011/33488101/;97-'*%&(.0913&'$%%&',-035270;00;901//.111+%'%*)(*555468600,(*$,76,//756755445;90,0169562'2*-/2(4,,3..%&*(*.).3/2),+0*2112234342610.//72622*'$%&)0-/0548-..-1487671&,%,+&()('3-105/,'267637,,)))/,+1,(+-05368-/(*,'%'4544-.-46.$(-+,'1)')()&)38688;9-:4./413.8--6602&'%,0033322/*.,))',)()..9953/1)3,108/1+
@ab3defaa-0f52-4a18-99ae-07b9e2ea28c1 ch=368 read=85275 start_time=2019-12-13T07:05:22Z barcode=BC01 runid=2c9cf7bc05858273f10e7d7ec552fc0bd742dc3e
CGGTTACCTTGTTACGACTTCCTTTAATCATCAATCCCACAGACAGCTCCTTCCTTGCGGTTGGGCCACCGGCTTCGGGTGTTATCAACTCTCGTGGTGTGACGGGCGGTGTGTAGGCCGAGAACATTATTCACCGCGACGCATGCTGATTCGATTGCTAGCGATTCCAACTTCATGTAGTCGAGTTGCAGACTACAATCCGAACTGAGAATGGTTTATGGGTTTTGCTTCACCTCGCGGCTTCGCTTCCCTCTGCACCATCCATTTGTAGCACGTGTGTAGCCCAGGTCATAAAGAGGGCATGATGATTTGACGTCATCCCCGCCTTCCTCCAACTTGTCACTGGCAGTCGCTAGAATTAACTTAATGATGGTAACTAACGATAAGGGTTGCGCTCGTTGCGGGACTTAACTGGCATCTACGACACGAGCTGACTGACAACCATGCACCACCTGTATCTCATATAGCTATCTCTCCATCTCTGGAGCCTTTATGAGTATGTCAAGACCTGGTAAGGTTCTTCGCGTTGCTTCAGATTAAACCACATGCTCACCGCTTGTGCAGGCCCCGTCAATTCCTTTGAGTTTCATTTTGCAGACGTACTATCAGGCGGAGTACTTATTGCGTTAACTGCAGCACACACAGACTTTGACATCCAACACTTAGTACTCATCGTTTACGGCGTGGACTACTAGAATCTAATCCTATTTGCTCCCCACGCTTTCCGGGACTGAGCGTCAGTTGCAGGCCAGATCGTCGCCTTCATACTGGTGTTGTTCCTCCATATATCTACGCATTTCACCGCTACACATGGAATTCCACGATCCTCTCCTGCCTCTAGCTGCCTGGTTTCTATGGCTTACTGAAGTTAAGCTTCAGGCTTTCACCACAGACCCTTGCCGCCTGCTCCCTCTTTACGCCCAATAATTCCGGATAGCGCTTGCGCACCTACGTATTGCCGCGGCTGCTGGCGCGTAGTTAGCCGTGGCTTTCTAATAAAGAATTACCGTCACTCGGCTGCCATTTCTGTAGCCGCCGTTCTTCCTTTATAACGAAGTTTGATCAAAACCTTCTTCCTTCCACGCCAGCGTTGCTCGGTCGGGGGTTCCCCCATTGCCGAAAATTCCCTGCTGCCTCCGTAGGAG
+
1(3,:.-102-/4./-)(%),*&(&)3+228222,14%%%&'84,//0068:85/6-.)2&.&0-32),5/0,014.6.-+6100;/4-,-.258.8341/12,36,,1,**(&$(+10&&(**+&-(*:=844503367,/234695/41+'%(($&)',,1279*3,4,-1*'(()))..0,-/-..&'/,*'**-224.,4435&'%(%)*3;/*-'84083*(+1;668;74-+.504;4'*0/1;/-1((*,58599;874*$&$*++,..40)++--:*(+7../784+*&/45/1:.000/37+**42017-:30,()(*/)+),(7)+3+*-9667484458:215/(&$)&+*)(,*-)+,4597860023++(,/0,0)+85867778390-+76,-+)*+/0./.--.3(112277**1,**%($+,6567;6701018.2600100-,//232.)*+-500/,1866651251./472;.,,1-,,.0347/21277)*3,-5+50:68<4./-/+*)1-.)(*5);:469..-..,*+)0,-,3),-85%,+153*)),,:8:8/06.+),,97135;9/+01-12+2-,/&*+&),-''(&)))1+,9---.127.306611/&,(,./0001/22-..128'6*-**.+-&5(,/518865;9/0+.-&0*9.774-0.()(-.22:762.'.,'%**6;9,*/-,8;,1'9:;76656334781142/+2'*'7/.199687896474/2&1*-))(*/+/;7223;57577975167869;:1,.-((1'*'+%+(0+)5+;7*+-.3110102431.-,.-----100/28,96.-//1.+-3.1--/,*.120,/0:6+3564991.0.,.,357;20*)*.+8:7122/9*.13:5.00210-8./55322032-3&,)/+1*+'+*-30.2/-(%+%&''*+0.02894:312.1%/01+)+0,1..*).0)+*1.0:*+%&+('/6454'*+-+6./(2,//94*&%&&%*0-488:<9:973/4601.8)'**(/73*+/0-64.--+0/3:3//1,*)+1/0''&(,***-/4:85&4;8./7,983)&.3/0612::6/.02+)(),+*/+/42336+)'
@8c43b78e-6e9b-465c-bc16-387f94091317 ch=326 read=111472 start_time=2019-12-13T07:05:23Z barcode=BC01 runid=2c9cf7bc05858273f10e7d7ec552fc0bd742dc3e
CCGGATTACCTTGTTACGACTTCACCCCAATCGCTGACCCTACCTTCGGCCGCTGCCTCGCTGCGGTTAGCTCACGGACTTCGGGTATTTATATCTCATGGTGTGACGGGCGGTGTGTACCAAGACCAGGGCAATGACTGCCGCGACATTCTGATTCGCGATTACTGAGTAACTCCAGCTTCATGTAGGCGGTTTCAGCCTACAATCGAACTGAGACTGGTTTTAAAGTTTGGCTCCACCTCACGGTATTGCATCTCTGTACCAGCCATTGTAGCGTGTGTAGCACACATAAGGGCATGATGATTTGACGTCATCCCCACCTTCCTCCTGGTTAACCAGGCAGTGTTACCCTAGAGTCCTCAACTTAATGGTATTAACTGCTGACAAGGGTTGCGCTCGTTCTTAACATCTCACGACACGAGCTGGCGACAACCATTGCACCACCTGTCACCTTGTCCCCGAAGATCTCCTCGATTAAGAGTAATGCAAAGGGATGTCAGGTGTAGGTAGGTTCTTCGCGTTGCTTCGAATTAAACCACATGCTCCTTCGCATTGCGGGTGTCATTCCCCTTTGGGGTTTTAATCGGCCGTACTCCCCAGGCGGAATACTTAATGCGTTAGCGGCGGCACGGAAGTGTTGAAACCCCCACACCTAGTATTCATCGTTTTACGGCGTGGACTACCAGGGTATCTAATCCTGTTGCTCCCCACGCTTTCGAGCCTCAGCGTCAGTTACAGTAGAGAGTCGCCTTCGCCACTGGTGTTCCTAATCTCTACGCATTTCACACCCGCTACACTGGAATTCCACTCTCCTCTCCTGCCACTCTAGATAACCAGTTTGGAATGCAGCAGCACCCAAGTTGAGCCGGGTATTTCACATCCCACTTAATCATCCGCCTACGCTCCCTTTACGCCCAGTGAATCCGGATAACATCGCCACCTACGTATTACCGCGGCTGCTGGCACGTAGTTAGCCGTGGCCTCCTCATGATTACCGTCATTATCTTCCCCAAAGACAGAGCTTTACGATCCAAAACCTTCATCACTCACGCGGCGTTGCTGCATCAAGGTTTTACCGTGGTACAATATTCCCCACTGCTGCTGCCGCACTCCGGCCGAGG
+
9',+'*#%4*2:2,:,,-369<:-899+/218**0/-1;/,-1547.*//938455956**202-.1,-)/./.046027;6-+&*'*.%$%''*,.#*'..,--086;56+7/8-++'(&-,+.35''(%+'&&'''2/3:4763445889:8-:-,-764;355)%'(-01/22..23;6464/06:530/95600//)(+-012110,(*)./5:;44;<4.8..2:-5.5337/2801&&&&)'-+,2:423225767<000:.6:-../10174,*'(+(*+./15)/-.+33454-+.4,+/37988+<87/+-2/7.&,('(%*4.-%-((+10605.4($28,.021241911-*('&/,00,,,',-*+('%(*,151+--+81*)'(&'&'###--76*))(&,-/134224340+,-*-408819)-/468,/7144,(+.+0--1151.,/+--015*/3/63927(*+-/0119:7+/66-0.003'+,-1()//2)7-;87;815888/1281(*)6+:<::92212.0/.++0*))&+*+-.0(-$))&-++0*(/8.047*2::+.3,,*'(,)*-23699-.6::695:2)+,',()01151.-.-81*1/.--5,/.-.03%'24+780(&''/+%(',15;86785/;:,)+,10098:776210)./)0066669482**60)**/54,),+-.<8-.1/2845/&3144+-8.--2./&')**.0028;88779:20-/3++,.6'(5;84.*++,0617<2/.0+01)&(($&%())')'.6..)++,888331254.'('**/%$%1/4/03..-<<1120/33,/-&,,.,6*-//1:334691/(-+1;0/143.67-',,0.9-/,/20.10*#%&).39*680.65040()(*+8330424-3*,(++,0743612349.6.,--)(,1/138200,&)'(%*(9../.&('*0--/*+-&')&''%.-,236390117,7:;+050..3+,)++*64//.../**)0(('',#')0+/31(,)*03454;332113333(0,02-&#'%%))+*&),6221128:3.40/+)))''+&)+,./1.(%&%*$))
@b3885284-0124-40dc-8164-8be052412008 ch=484 read=143460 start_time=2019-12-13T07:05:22Z barcode=BC01 runid=2c9cf7bc05858273f10e7d7ec552fc0bd742dc3e
TCATTGTACTTCGTTCAGTTGCGTATTGCTGTTGCAGTTGTCCGGTGTCTTTGTGTTAAACTGCTTTGCGTAATATCTTCCGGTTACCTTGTTACGACTTCACCCCAGTCGCCCGTCACAAAGTGGTAAGCGCCACTCCCGAAGGTTAAGCTACCTCGCCTTTGCAGCCACTCCCATGGTGTGACGGAGCAGGTGTACAAGGCCGGGAACGTATTCACCGCGGCGTTCTGATCCACGATTACTGAGTTTTCCGACTTCATGGAGTCGGTTGCAGACTCAATCCGGACTGACCGCGCTTTATGAGGAGTCCGCTTGCTCGCGAGACCTTCTCTTTGTATGCGCTGTGCTTTTGATATTAGCCAGCCTGTGGTCACGTAGAGGCCTTGATGGCTTGACGTCCCCACCTTCTTCCAGTTTATCACTGGCAGTCTCCTTTGAGTTCCCAGCCGGACCGCTGGCAAGGATAAGGTTGTACGTTGCGGGATAACCCAACATTTCACAACGCAGGCTGACGGCAACCATGCAGCACCTGTCTCACGGTTCCCGAAGGCACATTTCTCATCTCCTGAAGAAACTTCCCCGTGGATGTCGAGACCAGGTAAGGTTCTTCGCGTTGCATCAGATTAAACCACATGCTCCACCCAGCGTACGGGCCCCGTCAATTGTTCAGTTTTAACCTTGCAGCCCGTACTCCCCAGGCGGAATATCGCTGGCCCGCGTTAGCGGCGGCACGGTGTTGAAACCCCCACACCTAGTATTCATCGTTTACGGCGTGGATTCTGGAATTATCTAATCCTGTTGCTCCCCACGCTTTCGAGCCTCAGCCTGCAGTCCAGGGTCGCCTTCGCCACTGGGTATTCTTCACAATCTCTGCGCATTTCACCGCTACACTGGAATTCCACTCTCCTCTCCTGCCTCTAGATAACCAGTTTAGATGCAGCACCGGTGGACAGGCCGGGTATTTCGCATCCCCTTAATCATCGCCTACCTACGCTCCTTTACGCCCAGTAAAATCCGGATGCTTCGCCACCTGCGTATTACCGCGGCTGCTGGCGCGTAGTTAGCCGTGGCTTCCCTCCTTAGGTACCGTCTATCTTCCCCAAAGGAATAGGCTTTACGATCAAAACCTTCATCACTCACGCAGCGTTGCTGCATCAGGGTTTTCCCCATTGCAATATTCCCCACTGCTGCCTCCCGTGAAG
+
'(%'+*.*-+.+(*10)5/7$,*0*22+-+*''$&$(,.*/0--.+,175:8/0+-3)-)'+&&('%$$$%%&$'++6855/.0.+/+++(.0&,-***/()577,,-360.))'+/'))1,)0.12'&%')1/*,-/-+)*1%//8+/,/01350+''&).)$')&*+$''85)(,,*&''*+.0-+'(&)'&$'%()).022(1+.,.67/0,**1/.//(5-1:5770/4('+-+4,*+/+&)(63-142.101/,(',#&'$()*(&)(.-215(4-743821,+**&$&%''+/$$$&')%')01.,/.*&)''))&*&*-/3-...9+#(((,+&&(&)(')()&('+%,('))+')+8,0'(-0-()*+*(%)(++'.-.,++(''(+.20428,,/8+1*+,3,+,7;811252//,)'(-0/+%''&'*.0838+))4/277:96())((**+4+17+3-58)$#&&+2-.)61/*+(-)&*(0//7/.+,,&-$+')3557673')(%(*..&0+12137-05-'--/.64:494*,2/1-(**-5((/00151/')''($,-*-.,)())*(/42612-&'))0.,.*1+*-.3<989)(()(-+,.03(&+(+1807:233+*++5:/23('%&&)$*(*)085)$(*+')(&$'%&))8:0/+1-0--*').*($'(+,.49-0279//%$&%'%$%)).*4)*(*21.+-.610)(#%'(()893,3.+230)('%)+')-345<847876;7//.5/0/-,('*&&&(+&/'+,711;/4-.&89*-+485+$'((27/.(*/489-+*+%##%%&110*,)&(4347062044')&()&'%**%&''(+0813)+*'*+,43;83+**(*+-1(/*+,(),,61$''(',('*+2-.-..-,+),/)..,-(*&**))-0*///0,35*/+*($#'&+)0'.///5;:3&)*,64.')+1187/*+$(''&''%(++-45'&/0+,)23*&-/.89)+.+1/27,*,/--06-2/(%($'$&&&,/.4.833.00.71/(*3.332,++1'*')&+./9-,81/+%-'*).)*-,-)*+/-68:-*/***0--7466460&&),/1(..)/87;::::474,&(&%%&(*+0,,+..016-430.54+2+64(*,*)2943163451&'*'+,+-4+80()1'(,'
@5fa05201-a1d4-4373-9cd6-e5003f554bfa ch=159 read=91268 start_time=2019-12-13T07:05:21Z barcode=BC01 runid=2c9cf7bc05858273f10e7d7ec552fc0bd742dc3e
CTCCTACAGGGGAGGCAGCAGTGGGGAATATTGCACAATGGGGGAAACCCTGATGCAGCAACGCCGCGTGGTGATGAGGTTCGGATCGTAAAGCTCTGTCTTTGGGGGAAGATAATGACGGTGCCGGAGGAAGCTGCGGCGGCGCGGGCAGCATGGGGTGGTGTCGGGCATGAGGGGCGGCGGATGGGCCTGATGGATGTGAAATGCCGGGCGTTGAACTGGTTATCGGGAGGTGGGTTGCTGGTGGTGAAATGTGAGGTGGAAGGCTGGCGGGACTGCCGGCGGCGGAAACAAGGCGGGAACGAAACAGTTAGAAACAGGTCCACCCATGAAACGACGGACACCGTGTGAGTTTCTTTCCGTACGCTGGCACGTTGGTGTTAAAGTGGGTAAGGAGACCAGGCAGGTGCGGGACGGGCGAACGTGGGTTTTGAAATTGAAGCAACGCGAAGAACGCCTACACCTGACATCCCATGCATTACTCCTTAATCGAGGAAATCCCTTCGAGACTTAAAAGGTGACAGGTGGTGCATAGTTGTCATCAGCTCGTGTCGTGAAGATGTTGGGTTAAGTCCCGCAACGAGCGCAACCCGCTAATCGTTAGTTACTACCATTAAGTTGAGGACTCTGGCAGAGACTACTGGTTAACCAGGAGGAAAGGTGGGGATGACGTCAAATCATCATGCCTTATATTGTAGGGCTACACGTGCTACAATGGCTGGTACAGAGAGATGCAATACCGCGAGTGGAGCCAAACTTTAAAATGATCTCAGTTCCGGATGTGACTGAAACTCGCTACATGAAGCTGGAGTTACTAACGTGCGAATCAGAATGTCGCGGTGAATACGTTCCCGGGTCTTGTACACCGCCCGTCACCATGAGAGTTGGCAATACCCGAAGTCCGTGAGCTAACCGCAAAGGAGGCAGCGGCCGAAGGTAGGGTCAGCGGTGGGGAATTAATCGTAATAAAGGTAACCGG
+
-+1,--5*0,0.-/7/-55436//4-*/2--4+)*+*0.1875+(00,6-/026640.,1*,*14,1-'*%%&('(((*/1((6/00,0/4-*+*4601///)+370*&(*--0720'/-1.$*(*,'(+%%((%$#$%)''%%%'%#'%')((&+-)%)'&&$$%&&&%)''*-($&(*(+2'$&&$($%$%)-,'''&%&&%#%$$%)&$%$$$%,444/-*,%&'('$'&(+0*'&$$#'*'&(%&''$#$"%%(+&))*'%%$%%$$%%2+&%'(()$%%$%','+&('&*)&')',&'$('&'%)'-&%)&%$$$*(.*#%(%%%%('$&((,''&%$'$&&&&'$+(,)&&('(%%$#'$%&%('%'%'$&$#$'$&%$%$&+((%%((&%$(%'$$%#&$#%$''%#$&.&&&$%/&&'((245(%&'$&$&&%$&$%'(),-2()-,$&%%$)$*+),,23-40,%0),)7*%(%)(+'0)(/(())*-.),53*1,*),())(05+&4*/068/+-,*1,..97&215121020,./02(,&(%'%')+).-25:5:659784296))1.3-'(,/2346692('(+*.//,7,,,:221348+2-2-.4/('274543*%*))''+220+.(+,)-/5-+**+(+*-/()(%)/3)*3-163589<:4547722)63')*/(/)(%,,452//-&(,//20360;00::9563428-****+9891<000762*)+)./(*-.8;865;6170'%$&)01513658'5)*(&',%))/.6)(+&$''&(+,324/0110(+/+()%&$'&'''*-.-.-+,+**.237-6879;::;7111/-(111328-/-./6784;6/,.-5+99/.-+*/+/*+.50'/6.+(*(*+701/)*)),0.30312*-+')&%&*-*136-./(-+.+/0/00185/80+&'%'(-.2/1((&$%'0+,1/197955
@f77c3e4b-4c1a-4f0b-9779-ca064b884bb9 ch=138 read=80532 start_time=2019-12-13T07:05:31Z barcode=BC01 runid=2c9cf7bc05858273f10e7d7ec552fc0bd742dc3e
CTCCTACGGGAGGCAGCAGTGAAATGTGCACAATGGGCGCAAGCCTGATGCAGCCATGCCGCGTGTTATGAAGAAGGCCTTCCGGGTTGTAAAGTACTTTCAGCGGGAGAGGGGTAAAGTTATGCAACTGCTCCGGCGTTACCCGCAGGAAGAAGCACCGGCTAACTCCGTACCAGCAGCCGCGGTAATACGGAGGTTAAGCGTTAATCAGGATTACTGGCGTAAAAGCGCACGCAGGCGGTTTGTTAAGTCAGATGTGAAATCCCCGGGCTCAACCTGGGAACTGCATCTGATACTGGCAAGCAGGAGTCTCTCGTAGAGGGTAGAATTCCAGGTGTAGCGGTGAAATGCGTAGAGATCTGGAGGGATACCGGTGGCGAAAGGCCCCCTGGACGAAGACGACGCTCAGGTGCGAAAGCGTGGGGAGCAAACAGGATTAGATACCCTGGTAGTCCACGCCGTAAACGATGTCGACTTGGGGGGTTGTGCCCGCTTGAAGGCGTGGCTTCCGGGCTTAACGCGTTAAGTCGACCGCCTGGGGAGTACGGCCGCAAGGTTAAAACTCAAATAATTGACGGGGCCCGCACAAGCGGTGGAGCATGTGGTTTAATTCGATGCAACGCGAAGAACCTTACGCGAATGTGACATCCGCGGAAGTTTTCAGAGATGAGAATGTGCCTTCGGGAACCGTGAGACAGGTGCTGCATGGCTGTCGTCAGCTCGTGTTGTGAAATGTTGGGTTAGAAGTCCCGCAACGAAGCGCAACCCTTATCCTTTGTTGCCAACGGTCCGGCCGGGAACTCAAAGGAGACTGCCAGTGATAAACTGGAGGAAGGTGGGGATGACGTCAAGTCATCATGGCCCCTTACGACCAGGGCTACGATGCTACAATGGCGCATACAAAGAAGCGACCTCGCGAGCAAGCGGATCATAAAAGTGCGTCGTAGTCCGGATTGGAGTCTGCAACTCGACTCCATGAAGTCGGAATCGCTAGTAATCGTGGATCAGAATGCCACGGTGAATACGTTCCCAGGCCTTGTACACCGCCCGTCACACCATGGGGTGGGTTGCAAAGAAGTAGGTAAGCAACCTTCGGGAGGGCGCTTACCACTTTGTGATTCATGACTGGGGTGAAGTCGTAACAAGGTAACCGG
+
,233037.93),/-,45/34+')('%,&'&&+*-8:50--+)#'%''*+59202:296290/.1-.'',219')-+/1748:-.987:,+27)(6,,-57.*....+%&&*3.*,,66-4+1(%.(&)$&(-,&)&./03.05+)1-5'*)$++&,-/+&%((,))*22)4%/30352+++((*,+*..2122,1+(%')+-2393:23'++&0,-0/40..4383)()(.%/'.,/68)17:4,.808,28/,7620.18+,-95-%.2//0(%(&*(0)1'+621011/..//206(%,.&*$'&&((+,-12433+),13+1+2+3*:--4743200000.,,50*-*)*('+)-679;201/(('(+,,76464*)*&('*+,/*)-439,.,*+1.(0(.21-156,+%,+)+45886:.%&():15-.*&..++,1/292-/8934265(*/07325;9.-,,-::30($$+,,*++.7.3.52,%','*/'.*24627.,*.((+-)-+4),++'/+6,467567958;8477)((*+-+08.4589(5,66:972588:51-1/405-+)7*44+)---+-++++%()(,/1/.+.56<;5:52/+,-,.3-305/-2,./1*(&#%%&('),+/+0/232/*&,+-,)-44,7*)+12-+))-,,.615;8670:7372:280*0.0/07899:37687:6765656621333897591.-2817344)2220+)-*)(1.&$)*+,&%')*))-,2732522534;2(39+-33(406.5,/-.(.:91956:4:,/--.2565:3+.0..13:&3342/2.,1,3-08:1332487553.+-/0558744265(((()+,3<5767-)*+)'+-6:8:4<43;75664.2+.'%(((.035868--++)(/2./08../).195)+124453$-%(,-,/1,8083324320,0),-20..02+-8709.*+/.18550--*-0272238786632))--%&#%%*+,-6:620)-/--+'-46-1,))*)*,.-27013524247)2)00(*.50/:/.09/&'-'((..*-&%%)5*.0:1)71$&+,1/*2()50//565'(*-6;766344227.)-,*),*+.014004,407:4902
@971dcb07-b6d2-4566-b6bd-72d41e02b5e1 ch=256 read=97897 start_time=2019-12-13T07:05:33Z barcode=BC01 runid=2c9cf7bc05858273f10e7d7ec552fc0bd742dc3e
CCGGTTACTTACGACTTCACTGATCATGAATCACAAAGTGGTAAGCGCCACTCCCGAAGGTTAAGCCTACCTACTTCTTTTGCAACCCACTCCCGGGTGTGACGGGCGGTGTGTACAAGGCCCGGGAACGTCACCGTGGCATTCTGATCCACGATTACTAGCGATTCCGACTTCGCTGGAGTCGGTTGCAGACTCAATCCGGACTACGACGCACTTTATGAGGTCCGCTTGCTCTCGCGAAGTCGCTTCTCTTTGTATGCGCCATTGCTTTACGTATTAGCCCTGGTCGTAAGGGCCATGATGACTTGACGTCATCCCCACCCTCAGTTTATCACTGGCAGTCTCGCTGAGTTCAGCCGGACCGCTGGCAACAAGGATAAGGGTTGCGCTCGTTGCGGGACTTAACCAGCATTTCACAACGGCTGACGACAGCCATGCAGCACCTGTCTCACGGTTCCCGAGCACATTCTCATCTCTGAAAACTTCCGTGGATGTCAAGACCAGGTAAGGTTCTTCGCGTTGCCATCGAATTAAACCACATGCTCCACCGCTTTGTGCGGGCCCCGATCAATTCATTTGAGTTTTTTAACCTTGCGGACCCGTACTCAGGCAGTCATTAACGTTAGCTCCGGAAGCCACGCCTCAGGGCACAACCTCCAAGTCGACATCGTTTACGGCGTGGACTACCAGGGTATCTAATCTGTTTGCTCACGCTTTCGCACCTGAGCGTCAGTCTTCGTCAGGGCCGCCTTCGCCGCAGTATTCCTCAGATCTCTACGCATTTCACCGCTACACCTGGAATTCACCCCCCCTCTCTGAGACTCAAGCTTGCCAGTATCAGATGCAGTTCCAGGTTGAGCCAGAGTTTCACGATCTGACAACAAACCGCCTGCGCATACGCCCGTAATTCCGATTAGCAGCACCCTCCGTATTACCGCGGCTGCTGGCACAGGTTAGCCGGTGCTTCTTCTGCAGGTAACGTCAATGGAAGCAAAGGTATTAACTTTACTCCCGCTTCCTCCCCGCTGAAAAGTGCACAGCGAAGGCCTTCTCCATACGCGGCATGGCTGCATCAGGCTTGCGCCCATTTGATACCCAATATTCCCCACTGCTGCCTCCCGTAGGAG
+
87.7680)/*$&1.355*%$*(027)+,-463*1,2/,,143/))+,41,,,.+)),-/6.;,)&'%'*274399;74;7,+/-6.<1+-/+-((,+*./5673998-930.**-/330607,/7531-*..036153:5568987776/('*(2,))-%)'/05864./68;4)')*-(*+,&1/3))%*021-1.,3-42640*(+*+'($,-04024*2*+.-)*,+,--/*3../&%))((,.4.000:;11/24692;(*)'&&++$&&&$('($+.603:--)**/.87410.+-.-++('(,-01693:.0-((+))0)/2;)(-65761,+-05223%&.'%(/0.%*-049787790:.-56503+1,-9,+)++2(*-/353+3,,*8+6-4*1',''%*)37-+0107523434440&02(261/12//4046122476')-763580,(-,+/01;99:7843/22/595-262;2363283682558;;76870+0/05359723/+3'%%(*-((./.4<;3;1201*001+*2*-+0,)+/-0&10287-&%&'697;86:<9-4382<6;+63,%%%$%'&%-5)'9,024-/+3&646)+2001*+-/-214*4,12).0,.04986,(3//-.1849.9(6+133577'*0/296+-)1--,//&'/(+0,.,%%%+,4395/*'27-)+(+$((-0:8..0-/+(*)./12.,-.04:8677+49839049/62)('$%#%''*.0(+---/32246./-.+29/,(,2$%('-+0336./,,,''),.350,)**&%..1337864+1.912:,02006,..6578:9.7.).51:2209.%+$)'03)&'(%-.3,(*(3+/.+4969;87.)'#$$'//6-%%)67:843478+-21$1&-*'(55140/2/1:7908..,,217+(*&)24:,*,4)80&161*.*&$%%$(..131,**+*-/)*'(-05+,-*,-6/.(''$&,--5*&*22381485/,5,,33+(&%%'%'&(-,/6-129,64458*)()&&)1034572335677+,,-.4-01/95(+2)(+00153061566:353(+../3122.65)+842(,$
@0067fb70-d600-4bb0-94ee-984755ca8082 ch=239 read=101508 start_time=2019-12-13T07:05:32Z barcode=BC01 runid=2c9cf7bc05858273f10e7d7ec552fc0bd742dc3e
CCGGTTACCTTGTTTACACTTCACCCCAATCGCTGACCCTACCTTCGGCCGCTGCCTCCTTGCAGTTAGCTCACAGCTTCGGGTATTGCCAACTCTCATGGTGCCGACCCGGGCGGTGTGTGCAGACCAGGAACGTATTCACCGCGACATTTCTGATTCGCGATTACTAGTAACTCCGGCTTCGTAGCAGGCGAGGTTTCGGCTACCACAATCCAGGCACGGTTCGTTTAAAAGTTTGGCTCCACCTCACGGTATTGCATCTCTCTGTACCAGCCATTTGGCACGTGTAGCCCTACGCATAAGGGGGGGCATGATGGTTGACGTCATCCCCACCTTCCTCTGGTTAACCCGAGGCTGATCTCATACAGAGTCCTCAACAATGGTAGTAACTAACGACAGGGTTGCGCTCGTTGCGGGATAACCCAATCTCACGACACGAGCTGACGGCAATAGCCCACCTGTCACCTTGTCCCCGAGGATTTCCTCGGTCAGAGTAATGCAAGGGATGTCAGAGTGTAGGTAAGGTTCTTCGCGTTGCTTCAGATTAAACCACATGCTCCGCTACTTGTGCGGGTCCCCGTCAATTCCTTTGAGTTTTAATCTTGCGACCGTACTCCCCAGGCGGAATACTTAATGCGTTAGCGGCAGCGCGGAGAGGTGTTGAAACCCCACACCTAGTATTCATCGTTTTGCAGCGTGGACTACCAGGGTATCTAATCCCTGTTTGCTCCCCACGCTTTCGAGCCTCAGCGTCAGTTACAGGTCAGAGTCGCCTTCGCCGCTGGTGTTCTTCCTAATCTCATTTCACCGCTACTGAGGAATTCCACTCTCCTCTCTCACCACTCCACGCCAGTTTGAATGCAGCGCAAGTTAGGCCGGGTATTTCATCCCACTTAATCATCTGCCTACGCTCCCTTTACGCCCAAGTAGAAATCCGGTTAACGCTTTCGCCCTACGTATTACCGCGGCTGCTGGCGTAGTTAGCCGTGGCTTCCTCCTTGGGTACCGTCGGCTATCTTCCCCAAAGACAGGCTTTACGATCAAAACCTTCATCCACTCACGCGGCGTTGCTGCATCAGGGTTCCCCGGTGTGCAATATTCCCCACTGCTGCCTCCGTAG
+
7,-.17/1,6+*/6++-034:540752+6/+(*,.-.5.,.38692-*))*,143945-5,+,$.%)$%'+,+,*-01--&./-&)+'-)+&'',+,*.*.-,)+..4('28976921-)&%%))336-1&3(*03559312801+))%'.,-4657:767636523540218121-',*),-%.)(&),.+)'*+390,%&&$%*.,.1;1:,%)((##'&%)#))23*68.+091/61435-/3-.'(+0,(+($)(,.0/,+--0*594346-26(&&&%()*'(&(*1+)&,',+,00(,1120.///-,/3).1*+029:94167+*/)%&)))4()52-3+1.*(&,'(%&%0011''$%+,,,--2.0/&--0/10-'+*2..-.+.*+%+**./5-/./04/47,'.1*(&(&)('*-)*,-%')0131.'--12(10&44*%%%*+-*09.232/3/2/--810+-*+-(09/:80431(')%))*+,0)-1,-65.3/620)*+,00)-'(*)),3956:5352/2,-/23,'(*)3:949/-/0(/..)&','),**/-.,6/(-/2+)*2.1/35/+21.-30;99*;.2-3'&(/28)*)-+999+-.3).4/53/,0-1-646*6**(,+4-'+*&.+-)*(*3/)*4)*.&+'(''**0.+(-,+-3/3986909-)*'545498430--2+,($+)-.-0/--3+*12:*(-*/58.+-0.4;:,/04:99:1121160337,,%($'.())-,-.36172478'2337124;9719''4;78550.0./*/4/292/+*'&',)3-09)+*,+.40//100&'&$'()'$%&--,.2::/*44-10/2&2('')+$'.01)&%,)*6+,+*,*,%)'.*9.76::6532+*-./096(/-(&*)).))&%'('(**(,..707/80**,*--'+*'&'/-/-(*)-,+-.50-,.*.')(+,06/-,+/.1.3--//')23.3'2/1.6:483--,*',.7.862)040/243363495/0/010&)1*,2337778(&'*+&3124844/<11166778132443397*'$-*0,/151461756/,.-**)(*1-2935-0
@c27c409b-7dfe-440f-9e40-1fce472aaa4c ch=86 read=105040 start_time=2019-12-13T07:05:52Z barcode=BC01 runid=2c9cf7bc05858273f10e7d7ec552fc0bd742dc3e
CCGGTTACCTTGTTACGGCTTCACTGATCACTTGAATCCCTGAGAGTGAGTAGCGCCCTCCCGAAGGTTAAGCTTCACCTACTTCTTTGCAGCCCCACTCCCATGTGGTGTGACGGGCGAGATTGTACAGGGCCGGGAACGTATTCACCGTGGCATTCCTGATCCACGATTACTAGCGATTCCGACTTCATGGGTGTTGCAGACTCAATCGGACTACATTTGCCTTTTATGAGGTCCGCTTGCTCTCGCGAGGTCGCTTCTCTTTGTATGCGCCATTGCTTGCTTGCGATATTGTAGCCCCGGTCGTAAGGGCCATGATGAAACGGCATCATCCCTTCCTCAGTTTATCACTGGCAGTCTCTAGCGCAGAGTTCCCAGCCGGACCGCTGGCAACAAAGGATAAGGGTTGCTTTCGGTGGAACCCAACATTTCACAACACGGGCTGACGACAACCGGCACCTGTCTCACGGTTCCAGGCACATTCTCATCTCTGAAAACTTCCGTGGATGTCAGAGACCAGGTAAGGTTCTTCGCGTTGCATCGAATTAAACCACATGCTCCACCGCTTGTGCAGGCCCCCGTCAATTCATTTGAGTTTTAACCTTGCGGCCGTACTCCCAGGCAGTCGACTTAACGCGTTAGCTCCGGAAGCCACGCCTCGAGGGCACAACCTCCAAGTCGACATCGTTTACGGCGTGGACTACCAGGTATCTAATCCTGTTTTGCTTCCCCACGCTTTTCGCACCTGAGCGTCAGTCTTCGTCCAGGGGCCGCCTTCGCCACCGGTATTCCTCAGATCTCTACGCATTTCACCGCTGCACCTGGAATTCTACCCCCCCTCTACGAGACTCAAACTTGCCAGTATCAGATGCAGTTTAGGTGGGCCGGGATTTCACATCTGACTTAATTTCCGGCCGCCTGCGTGCGCTTTACGCCCAATTCCGATTAACGCTTGCACCCTCCGTATACCGCGGCTGTTGGCTGGGTTAGCCGGTGCTTCTTCTCGCGGGTAACGTCAATGAGCAAAGGTATTAACTGCTCCCTTCCTCCCCGCTTCAAGTGCTTTACAACCCGAAGGCAGCTGTATACACGCCTTGAAACGCATCAGGCTTGCCCATTTATTCGCAATATTCCCCCACTGCTGCCTCCGTAGAACCAATGTCAGCTGCAACAGAAGGTAACACGGGCTTGCCGACAACATAG
+
--&..2/5-9-+5:2,3,*+++$(&'(/-*'*(*-4-2*'#%'$&%(&'('*56345,,,20**.*./170%&&,&&)((&+.91561&(+'/33)&)+0:,+.'-*2/-/*++&,+)'%*$)&&(&'(45828*(--').,,,1112;29.511254')*3497-/-+1,*-61010/3822/.,,/-'++.(&%(-*//267670;-/+5094-0$')'&'%%1:;00..1311)*-.80005/.&)'$+-,-+/041.+36+&+*/3459<545)$(%&%&%%')')&,*&))*/32-+174*,)),0639-*)'+&''#&&(%+124283*,99627)+.;7/.)%*),0.,/0//.*&+*'&$&&(49/-(),444:356**1(+*+',49,.4.7/.*,()($%**((,0015/3,)')&1(-1+)1327312.25544676*.1&*#$&'&+(((--*-)1(051)-(0//&+.3:8786830-/,046/2366678::89-54)$&'*97%.+0+&+)-:00::8872500.28,.-0-3:;38.-,/04458/58,0270/).%,10:440*+/+1-70*/4.)(-,;<6*400)-()(*,7,/,/-5;-+318)5666624252566+1)**.0,-//,4+.43626:53)&.16.,25279/7(.()-,-*-,/0.-3.*)/,*+-.8544/66(++-,.166;7972.665)(($%++((&*()-/-)0(,*240-,3549,)++*398105)*&+0++9027.74459/1:/2-/2/5++0))-10/2122/10-8)+',*()*%,)+,-3-8-7-3-.311596.+1.+-+(,0077.2*&%%',1**3/01)330.0&//.)&*+*)32.)())%.33,*,*+0++,00-0*%'(*$&&&%#,,+*+**.+)*,*.*+**('+,/652-+1-20520-*(*(1:412,&)))'*//5.8/-('-,2,(+2345111:1/0,-4077-+)(%&//3.1:8555.8111687:(1)+*2//)'/&),46+4:90*367-&()(%(('(%%$$$(*,(/2,'+*+(+)'+,1.-+),'-),$$&$%'#%$%&-.)-4-2*')%&'(20/01/(,,.-/99/6:7.&*+-02338188,.,,''+)2()'()'%&%$))-**'-)())%%&&'(*+()%','(+),/)$##$
@9c4be5d5-379a-4159-8673-8f380a684942 ch=27 read=47799 start_time=2019-12-13T07:05:49Z barcode=BC01 runid=2c9cf7bc05858273f10e7d7ec552fc0bd742dc3e
CCGATTTGCCCGGTACGACTTCACCCCAATCATCGTCCACGCTTGGGCTTGGCTCCTTCGCGGTTAGGCCGCACCGGCTTCGGGTGTTATCAGCTTTCTCATTGGTGGCGGGCGGTGCGTACAAAGAACGTATTCACCCGCGGTATGCGATTCGCGGAATGCCGGATTCCAACGCTATTAGTCGAGTTGCAGACGCTTCTGAATCCGAACGGGGAATGGTTTTGTAAGGTTTTACAGCACCTCGCGGCTTCGCTTCCCTCTGCCATCCATTGATATTGTGGCCTTAGGTCATAGGGCATGATGATTTGACGTCATCCCGCCTTCCTCAGCAATGTCACTGGCGGTCTCGCTATAGAGTCCCCAACAGTGTAATAACGATATAAGTTGCGTTGCGCGGGACTTAACCAACATCGACGCGGAGCTGACGACAGCCATTGCACCCACCTGTATCTCGCGCCAGCTCTCTCCATCTCTCTGGAGCCTTTATGAGTATGTCATCCAGAGACCTGAGAGTAGGTTCTTCGCGTTGCTTCGAATTAAACCGTGCTCCACCGCTACGACGGGCCCGTCAATTCCTTTGTAGGTTTCATTCACTGACGTACCACTACTCGTGACCCGTTAACCTGCAGCGCTGAACTTTGACATCCAACGCATGGTATAATGTCGTTTACGGCGTGGACTACTGGGGTATCTAATCTATTTTGCTCTACTCCCGGGACTGAGCGTCGGTTGCAGGCCAGATCCGTCGCCTTCTACGCCACTGTTGTTCCTCCATATATCACGCATTTCACCATACGCATGTGGGTCCACGATCCTCTCCCGCCTGCACTCTGGCTGCCTGGTTTCTGGCTTACTGAAGTTAGCTTCAGGCTTTCACCACAGACCCTTGCTGCCTTATATCCCTCTTTGCGCGCCCAATAATTCGGATAACCTTTGCGCCTTTTCGTATTACCGCGGCTGCTGGCGTATTAGCCGTGGCTTTCAATATCAAAGTACCTGATCACTCCGGCTTACCATTTCCTGTAGCCGCCGTTCTTGCCTTTATAACAAGAGTTTACAATCCGAAAAACCAGCCTAACGCTTCCTTCACGCGGCGTTGCTCGGTCAGGGTTCATTGCCGAAATTCCCTACTGCTGCCTCCCGTAG
+
./)&,/(%&*&+%-&'&)+6:6-788+.,,,&)$&).1%'$%%$)+,('&&+./+&&'&''(,(,('***%(%()-,))*)'(%*&(+)++*)*))*)*)',+/.)+&%+331/6/,('%#$#$$%&()'*(/++'+-+(-(+*'&'(+,..+**')%''(,'%)%3+-.,+*'+++.)'%(()&/-4')$+%)%&)()'('&%)*(*''(..')((/5/660(*'%)%'*3($&$''&**(((*,.67:9--,*.7+(&$$(()*2%$&%$&-&*+)(%'(%$$%'(&%$&$(+-((*+00-*284,.+')+)-24*)/1-72/-.'$'(+)+*-')(%&'(())()$%+$*&)&*),10,..+(%'$$%&)(&'('((%(%,+-*+*-2,-*'+6,.,-+*'(&)'//.,*&&&&&+$%'(311--,*%'&&*'%('++&'.*,*+'('()%%$$#&#&')+)'/,)/+&&%'--,'(3206.&''%(),,%'$%(*&'&))&+)&%'%'&'&+0.427./),,.3)--9.%.'3*/81.7%+&*++)&*($&$#%$#&&)(291*./-2/51207-%)#(+.73.(*,*#%$$%&&*'*($'&&%$#$$$#'$#$''&$$%&%'((*',*)-)(.11,*+%'&'),-'+%'%&$%'&)*(,+,)-+%,,0-,*+0*&'$%&&+-++.03*2+*,(',-(+**'(%#$)(''.46,+'(')*1--'),+),'-019,+'+/+(*+(0.**)$$(&'&$),1+.)1/04*/,$(+-0/+*.--*.3)'$)+'%%&%(&&''',',+/%*+-)+,(+01-+$&'&(+'---)'))**-0'*,34,%$$$$((#&#)%%')&%%&)7($-**27/-,-+%&&&+-+%%&$&#$'%#%'(')+)''+*5,&())).0))%$%&)-./3,1*+*'&.,&('*)#&'&'%)(/+),.')()())661+,)'()/((*/,,(%$%&)&&&&%''223/1113)%'+*&#&%(%&%&(*-5,74-,'$##&&23*-)*18.+2&'((++&())'(*$'',2.')*5-2*)/52/+*+&&++''&*'*1--&)(&$''(*((&()')+/0440'/0(122)+4-.&%+,,-20-'$$%%$%'&(,-.4-')%)
@473dc3f5-b061-4a4a-b98c-c0e40b0bb98d ch=366 read=97688 start_time=2019-12-13T07:05:47Z barcode=BC01 runid=2c9cf7bc05858273f10e7d7ec552fc0bd742dc3e
CTCCTACGGGAGGCAGCAGTGGGAATATTACAATGGGCGCAAGCCTGATGCAACCATGCCGCGTGAAGAAGGCCTTTGGGTTGTAGTACTCAGCAGGAAGGGAGTAAAGTTAATAGCCACCTTTGCTCATTGACGTTACCGCAGAAAAACCTCGGCTAACTCCGTGCCAGCCGCGATAATACGGAGGTGCAAGCGTTAGTAATCAGATTGCACGGGCGTAAAAGCGCAGGCAGTTTAAGTCAGATGTGAAATCCCCGGGCTCAACCTGAGACTGCATCTGATACTGGCAACTTGAGTCTCGTAGGGGGGTGGAATTCCAGGTGTAGCGGTGAAATGCGTAGAGATCTGGAGGAATACCGGTGGCGAAGGCGGCCCGGACGAAGACTGACGCTCAGGTGCGAAAGCGTGGGGAACAAACAGGATTAGATACCCTGGTAGTCCCGCGTAAACGTGTCGACTTGAGTTGTGCCCTTGAGGCGTGGCTTCCGGAGCTAATAACGCGTTAAGTCGACCGCCTGGGGAGTACGGCCGCAAGGTTAAAACTCAAATGAATTGACGGGGCCCGCACAAGCGGTGGGCATGTGGTTTAATTCGATGCAACGCGAAGAACCTTACCTGGTCTTGACATCCACGGGAAGTTTTCAGAGATGAGAATGTGCCTTCGGGAACCGTGAGACAGGTGCTTGCGCAATGTTAAACCGTGTTGAAATGTTGGGTTTAAGTCCGCAGCAAGGCAGCCTTATCCTTGTTGCCAGCGGTCCGGCCAGAGACTCCAAAGGGAGACTGCCAGTGATAAACTGGAAGGTGGGGATGACGTCAAGTCATCATGGCCCCTTGACCAAGGGCTACGCGATGCTACAATGGCGCATACAAAGTGACCTCGCGAGCAAGCGGACCTCATAAAGTGCGTCGTAGTCCGGATTGGAGTCTACGCTCGACTCCATGAAGTCCCGGAGATCGCTAGTAATCGTGGATCAGAATGCCGTGGAATACGTTCCAGGCCTTGTACACCGCCCGTCACACCACGCCAGAATTAGGGTTGCAAAAGTAGGTAGCTTAACCTTCGGGAGGGCGCTTACCACTTTGTAATTCATGACTGGGGTGAAGTAGCTAAAGGTAACTGCGG
+
(),)%')'1/()+(./0/07095-634//,..0559/.*-49+/:5,,-,-51465,&-*)&&'&)0+*+).*)')(*,))3('%$$%$-)))+&,*)((60')*-<51-7/+&)%'**10/83--12708/.073;021)+$',.(+)('(0(0+--1///,-.02+*)*'%%&%..8001/3.04)016244031)%)'))+)''1(%)'''-1+,/067)()(+*041..35,+(,.81155340185/.-00*267785878.,+,,13111/20./011/,/))-(+-.(*+-,01..+(1/.')-/.0///(*3,1)''+,.633.23002331*%*334490-0+/-,69979-2,++0405+-+,.,.-,.,.2,-..//04527-177/.(,))).04599+.*015%21(0(7,229765:6,-6555515+*.//4:1.,-*.160+0+*$,&*%+*.:.2..*2611434+*++)0,+&**(%%(.,---1/904651047004.-,0''&&&,**+-.202,4/44;;7./03;;...42521353/)(1/*,.4510,0--8+*,//,*./&'(/31:411234;8713')2(,86;1:/0957699/4,,,0000,.-3)+*,045/0**()-2.-)+2203+-.,,,(2504165:3.324%-*,*%%#$#$%-))%'&/-)+-)*-3(''&&%'1806(,'%$*(,,0'))*--'%$&$%(&'*)+0-,3..:/055+-,3,+)-,/)$%%()0/3)321,3/.0454799233---/4,./*))&(('(055*56584550.(,0277571*62-)+/.2.-,(+,31.))&()++*+%)*,6-5--(($%&'((&%#&-.46843431059*2/:78962/,1;8,.66574586709*&,&0+.+((*+..8*+*+)+-2592522,').))*-*%#')520/,-1833255;882+&***,1''(+),.,/7-8,1)$...,-*)'./34.3091/,---,32&*'%((')%,&'.'+08./232,&,('/,0,+**1/774:6,9,(.1+4**.**69*+,.)'&'(/,7/0/013155+'%&&%&$%&&/4,'(**')&%(/3
@b4f01628-d3f3-4e4e-b0f6-affb067dbc4a ch=475 read=67705 start_time=2019-12-13T07:05:45Z barcode=BC01 runid=2c9cf7bc05858273f10e7d7ec552fc0bd742dc3e
CTCCTACGGGAGGCAGCAGTGGGAATATTGCACAATGGGCGCAAACCTGATAAAACCATGCCGGTGATGAAGGTTTTTCGGATCGTAAGCTCTGTCTTTGGGGAAGATAATGGCAGTACCAGGAGAAGCCACGGCTAACTACGTGCCAGCAGCGCGGTAATACGTAGGTGGCGAGCGTTATCCGGATTTACTGGGCGTAAAGGGAGCGTAGGCGGATGATTAAGTGGGATGTAGAAATACCCGGGCTCAACGGTGCTGCATTCCAAACTGGTTATCTAGAGTGCAGGAGAGGGGAGAGTGGAATTCCTAGTGTAGCCGGTGAAATGCGTAGAGATTGGGAAGAACACACCAGTGGCGAAGGCGACTCTCTGGACTGTAACTGACGCTGAGGCTCGGCGTGGGAACAAGCAAGGATTAGATACCTGGTGATCCGCCGTAAACGATGAATACTAGGTGTGGAGTTTCCAGCACCTCCGTGCCGCCGCTAACGCATTAAGTATTCCGCCTGGGGAGTACGGTCGCAAGATTAAAAACTCAAAGGGTCGGTACAAGTAGCGGAGCATGTGGTTTAATTCGAAGCAACGCGAAGAACCTTACCTACCGCCGACATCCCTTGCATTATAATCGAGGAAATCCCTTCGGGGACAAGGTGACAGGTGGTGCATGGTTGTCGTCAGCTCGTCGTGAGATGTTGGGTTAGAGATCACAACGAAGCGCAACCATGTCGTTAGTTACTACCATTAAGTTGAGGGCTCTGGCAGAGACTGCACCGGGTTAACCAGGAGGAAGGTGGGGATGACGTCAAATCATCATGCCCCTTATGTGTAGGGCTACACACGTGCCACAATGGCTGGTACAGAGAGATGCAATACCGTGAGTGGAACCAAACTTTAAAACCAGTCTCAGTTCGGATTATGGCTGAAACTCGCCTACATGAAGCTGGAGTTACTAATGTGCCCGAATCAGAATGTCGCGGCGAATACGTTCAGGTCTTGTACACACCGCCCGTCACACCACATGAGTTGGCAATACCCGAAGTCCGTGAGCTAACCGCGAGCGGCGGTAGGGTCGGCGATTGGGGTGAGAATCGTAACAGGTAGTAACGG
+
,-1.+'0+89-065406)/.+**(+)(1,,/02,2-,255246:-8;,+++)-2)4:97+,'&%**,,*/115/6993-/6567618/)*,,1,5.7;1(7:-+,+/,6---)0-2811.*,*(')'&.2-/++*+%$&(+-+(+1/--+&./.4.5-.+++./.+0,*(&$--./56;717'))+094-1;;79:888;5'10)-/1456;:9<988,6,8,45/6358-00-130.,4(',+,,-31+*')(+2258178/'-3/./365:33355,-././.5.-,))//+'(''****+,1,--*//,*&**'---.03.-.65551.-+2+'3*/+*250-.)07%303//--2/316760//++.6.67758.-))*//1232171,)&&&*6791&'&)*&(*+1/-04.,.0)/5+,3,)),5305620167214544:522/*,2---0,&)/:+.,)'))+*,04/3452.160323732302203/23:24-*/.5694)&()-,1+.-+,/-)*).,5940,10).()+&'$&##%'*+''%**'+$'(+)'+-11;:58680,+-)-1+0)(**4,.771-0-/7,*+($&$))4454;+,(''%0'%((*,/&%+(+.-)+.)-/+&).4*445/61446$.**+1.46240)/0),2474'-../32+(,/1.16356-3,/,(&(&(+-%)'--/..-1052/''#''**-/1()+-('('*-**11,2/6-,0755--%&&&%'(+.0572#&$).0/331/')2.(*-*-'-'(18243133015+,'*+,-..16369*.///665.%.-+-...(*%**-*+((*.43)7877677610('(('*(((/2228+,*'*&)*0'4*17-,/6--8<:2:7761-1&-(5**3,.3%-*/.///6/0576774/3+.)(-%(,65%&)/)'()**(''(%$%(866556::69778)-.),.+*.+1/0$-)*+04)0-301+54439/-.047665))***)'&,,0*0..,;60*(*),8947418741615/0,*)'(,*5-.0+1---*145./3.784-,*&)),2-4+,**)*+*%&),,-3
@25b690ae-eacf-47f2-85c8-cb5d9d1f7fbb ch=376 read=118949 start_time=2019-12-13T07:05:52Z barcode=BC01 runid=2c9cf7bc05858273f10e7d7ec552fc0bd742dc3e
CTCCGGTATGCTTCGTTCAGTTACGTATTGCTGGTGCTGAAGAAAGTTGTCAGTGTCTTTGTGTTAACCTACTTGCATCTATCTTCCGGTTACCTTGTTACGACTTCACCCCAATCATCAATCCCACCTTAAGCAGCTCCTTCCTTGCGGTTAGGCCACCGGCTTCAGGGTGTTATCAGCTCTCGTGGTGTGACGGGCGGTGTGTACAAGGCCCGAGGCAATTCACCGCGACATGCTGATTCGCGATTGTTTAAGCGATTCCAGCTTCGTAGTCGAGTTGCAGACTACAATCCGAACTGAGAATGGTTTTATGGGTTTTGCTTCACCTCGCGGCTTCGCTTCCTCCTGCTGCATCCATTTGTAGCACGTGTGTGGCCCAGGTCATAAGGGGCATGATGATTTGACGTCATCCCCTTCCTCCAACTTGTCACTGGCGGTCTCCTTCGTCCCCAGCAATGATGGTAACTTCTTGATAGGGTTGCGCGCTCGTTGCGGGACTTAACTTAACATCTCTGGCTTTGCGAGCTGACGACAACCATGCCGCCACCTGTATCTCGTATAGCTATCTCCATCTCTGGAGCTATGAGTATGTCAAGACCTGGTAAGGTTCTTCGCGTTACTTCGAATTAAACCATGCTCCACCGCGGCGTGCGGGCCCAAATCGAATTCCTTTGGAGTTTCATTCTTGCGAACGTACTTCTCAGGCAGTACTTATTGCGTAACTGCAGCACTGAACTTTGACATCAACACTTAGTACTCATCACGGCGTGGACTACTAGGGTATCTAATCTATTTACTCCCGCTTTCGGGACTGAGCGTCGGTTGCAGGCCAGATCGTCGCCTTCGCCACTGGTGTTCCTCCATATATCTACGCATTTCACCGCTACATGGAATTCCACGATCCTCTCCTGCACTCTAGCTGCCTGGTTTCTATGGCTTACTGAAGTTAAGCTTCAAACCACCACAGACCCTTGCTGCCGCCTGCTCCCTCTTTACGCTTAATAATTCCGGATAACGCCACCGTACCGCGGCTGCTGGCACGTAGTTAGCCGTGGCACCTAATAAAATTACCGTCACTCGGCTACCATTTTGTAGCCGCCGTTCTTCCTTTATAACAGAAGTTTACAATCCGAAGCAACCTATTTCAGCTTCGCGGCGTTGCTCGGTCAGGGGTTTCCCCATTGCCGAAAATTCCCCTACTGCTGCCTCCCGTGAGGAG
+
#4/.-+-(*&*/,-*-77*526/016416000764464324...*,1...:%87783370(--100(1*)$'&$#&%+312,+()),,//4.1272,2/',//56.+'+,3).)+,7+*,/*-60,+&-'&&()(124657:4**,)*.),.(-96/(1..3..40%/8/.,-.-,/&$('2-4*6286845673;;7684.3++047)6445((&)'(*$+(5078585-*+-,.11/675-/1,-0&(-**('(*01.)()%+,-*%&&*+8/,/084714-32//41031(&)(&'*(+0..,7:;/579;.374*%'/+/'-2-3/.120275/01-38++(*+)&%'(.96-40*)+*+-%(*+,040-5-8*'*3..-202(/323--/00+*3;+/%,*-/38:-0/(,48/-.,+,1///;77*0)('21-(.%%0&('(/2()$%(9)+**)*'(''-*/-.,,***/)7-&&+--,40.80--&780,*'+&%%%)'++1/))%)'+,62.1**0/%($.,&-0/0/44/)+&-/./9.3465302'))*%('*,*++++2:42//./%&'%%*543435/32.,.0..*&'),2(1,;86:1-,*++&+9.9-5,2,3:53/*(&).31+3.+*&'%&*(,,/*)&$.4-+-&/*/9/51::2''(1<8.-48.4..-)(/4(0+,/3/01(((%&%(')./*3.))'*&%&()(%&'#*')+,,2.4//0046,//,.00)*-./221..*++/23::;7652341(2./244/8/-1-+12&$))2/*$'%(-.087,22446681;%1-1,.***.+,,6676;:9:;49979<1/004*.152)+-+)025695-/1/2-180.-07))(((%)(-/*1/.*%&)/-3///458-/72222.,*-..68550.66,*$'++(-+'*9*,+(,-0'()06-(,+*(%('*,+..37**.++..29,--/-/,78/,12:2-/-(%$)+,041401425*(#'%+)%)&%&).637/9/0/46/1,(),0+09/-)+/-12,,)(%&*/,27.%.*,3;89:-010.4*(%0*3657+,'*(0.03801:44243)-.,+453&'.++/99.0.9733*('&&')('&$%%$)%'),0*%'*+4+2+(),/*6.8%)//)09+369.%*,+29.14602;-:6+),-+*+)**-++3''(%&*(&+
@e8c9a2e3-0a50-4b34-9520-2aa2fc9e90d1 ch=244 read=153512 start_time=2019-12-13T07:05:50Z barcode=BC01 runid=2c9cf7bc05858273f10e7d7ec552fc0bd742dc3e
CCGGTTACCTTGTTACGACTTCACCCCGGTCATGAATCACAAAGTGGTAAGCGCCCTCCCGAAGTTCATTACCTGCTTCTTTAGCCCACTCCCCATGGTGTGACGGGCGGTGTACAAGGCCCGGGAACGTATTCTGGCATTCTGATCCACGATTACTGGCGAACCGACTTCATGGAGTCGAGTTGCAGACTCAATCCGGACTACGACGCGCTTTATGGTCCGCTTGCTCTCGCGAGGTCTTCTCTTTGTATGCGCCATTGTAGCGTGGTGCTGGCCCTGGTCATGGGGCCATGATGACTGACGTCATCCCCACCTTCCTCCAGTTTATCACTGGCAGTCTCCTTTGAGTTCCCGGCCGGACCGCTGGCAGCAAAGGATAAGGGTTGCATCGTTGCGGGACTTAACCCAACATTTCACAACACGAGCTGACGTAGCCATGCAGCACCTGTCTCACGGTTCGAGCGCAATCCATCTCTGGAAAGTTCTGTGGATGTCAAAGCCAGGTAAGGTTCTTCCGCGTTGCATCGAATTAAACCACATGCTCCACCGCTTGTGCGGGCCCCAAATCAATTCATTTGAGTTTTAACCTTGCGGCCGTACTCCCAGGCGGTCGACTTAACCGTTAGCTCCGGAAGCCACGCCTCAAGGCACAACCTCAAGTCGACATCGTTTGCGGCGTGGACTACCAGGGTATCTAATCCTGTTTGCTCCCCACGCGCCGCACCTGAGCGTCAGTCTTCACATCCAGGGGCCGCCTTCGCCACCGGTATTCCTCCAGATCTCTGCGCATTTCACCGCTACACCTGGAATTCTACCCCCCCTCTACGGGACTCCGGCTTGCCAGTATCGATGCAGTTCCCAGGGTTGAGCCCGAGGGATTCACATCTGACTTAACAAACCATACCGTGCCTTTGCGCCAGTAATTCCGATTAACATGCGCCCTCCGTATTACCGCGGCTGCTGGCGCAGGAGTTGGCGGTGCTTCTTCTGCGGGTAACGTCAATGAACCAAGGTATTAACTTTACTCCCTTCCTCCCGCTGAAAGTACTTTACAACCCGAAGGCCTTCTTCATACACGCGGCATGGCTGCATCCAGGCTTGCGCCATTGTCGCAATATTCCCACTGCTGCCTCCCGTGAG
+
33*+'4(0517/19112,00:0.4,+)&)/2''))4--,,496023-./5-005;423)(()*+.1&'%'(..)$)+.-++&$#.,+(./:19,&/-565468914750/+(((/394909.,830743777;6212./1:85557/'%').05224,*%'$#%$%&*3;98770-+.0.-,0.).&&11/4,:/311803/.1750**&*/55.-(/0.+),,1*+*-./('+'*+,--/.11570#&%'-,./7*7,+)*+,'.+,%'&(0,5/,+1(('%*&*01,0+,*/1-,%''*--239/:33+,052-1.*//-.0<-,-<9:7763+22237106-+*33928()')&8.58777.9,*-&-7;*5-:841+2,1.--23230621,73.)+)+&1)),1/239-+,-98501-.//..,0*&'(1037(7/42'+,()21-/','-,00&'++(-)7/;77942011*/.*.-9476(,435343,)&$)*-.9,-2*2062413)()/),&')+,%&/.1596.4,00101132/430208.4*432.045)&''(+-,10//4:1/.,6::.2.-,+0,.++,-).,-.276*.63542..++/,0','&-51..22051.4-066768<893+2-+')-/.1//0/+,32%../,,/4/'32;57799,&&'-1(0*).-/122:366312;3-2-831)&*-,(/*&*&,71365647767897,+)('.2'&484+0/.5;9<:9:;137%3022<:2101..151/.&$(()*/840+2.-.0'-+/445,2,20284:5610,.001/3/&02887(+)./:..0(-..8*(++/9.449650*.81/4*'230+(%*)/&2*,*))1220/*+))')'))3+$&%'(&(%(()/-).')''%(,038/5--12112+((($,4614:1400804/.-1:4457:3/,&('+*%+14(1.'*,-041005*''&*,())5,353.,-)&*2'73+7163703--28./,3;,2<95/87/+,+)'*+&(&*-/+(())*4/--4-6/521*-0-3522-/',(3*&**.00/2212)+4:.6.,-388(,-*(,&++8.1138.*'++.68676.91')2&$%
@92057ec2-38bc-4c46-ba64-4c96bcfb3877 ch=141 read=61225 start_time=2019-12-13T07:06:00Z barcode=BC01 runid=2c9cf7bc05858273f10e7d7ec552fc0bd742dc3e
CGTTACCTTGTTACGACTTCACCCCAATCATCAATCCCATGGGCGGCTCCCTTCCCTGCGGTTGGGCACTGCGGCTTCGGGTGTTATCGCTCTCGTGGTGTGACGGGCGGTGTGTACAGGCCCGAGAACGTATTCGCGACATGCTGATTCGCGATTACTAGCGATTCCAATATGTAGTCAAGTTGCGAGACTACAATCCGAACTTCGAGAATGGTTTTATGGGTTTGGCTGCCTCACTTCGCTTCCCCTACCATCCATTGTAGCACGTGTGTAGCCCAGGTCGCAGGGGCATGATGATTTGACGTGTCAGCTTCCTCAGCTTAATGCTGGCAGTCTCGCTGAGTCCCCAACTTAATGATGGCGCTAACATTGAGTTTACGCTCGTTGCGGGACTTAACCCAACATCTCACGACACGAGCTGACCATGCACCACCTGTATCTCATATGGCTATCTCCATCTCCGGGCCTTTATGAGTATGTCAAGACCTGGTAAGGTTCTTCGCGTTGCTTCGAATTAAACCACATGCTCCACCGCTTGTGCGGGCCCAAATCAATTCCTTTGAGTTTCATTCTTGCGAAGACGTACTACTCGGAAGGTGCTTATTACGTTAACTGCAGCACTGAACTTTGACATCCAACACTTAGTACTCATCGTTCACGGCTGGACTACTTAAGGTATCTAATCTATTTGCTCCCACGCTTTTGGGACTGAGCGTCAGTTACGAGCCAGATCGTCGCCTTCGCCACTGGTGTTCCTCATATATCTACGCATTTCACCGCTACACGTAGATTCCACGATCCTCTCCTGCACTCTGGCTGCTGGTTTCTATGACACTGAAGTTAGCTTCAGGCTTTCACCACAGACCCTTGCCGCCTGCTCCCTCTTTACGCCCAATATTCGGACGAAAAACGCTTGCCACCTACGTATTACCGCGGCTGCTTTGGCGCATTAGTTAGCCGTGGCTTTAATAAAGGCACCGTCCATATTTCACCATTTCCTGTAGCCGCCGTTCATCATAATGAAGTTTACAATCGAAAGCCTTCTTCCTTCACGCGGCGTTGCTCGGGCAGGGTTCCCCCCATTGCCGAAAATTCCCTACTGCTGCCTCCCGTAG
+
302825305/06(--+.495-477+13/112/05,/4*'&&&('&%%',3+01:7-,544/3++3-(%&&&&-,.02.*651-5.--2-/./+,,.5996354738:7*4233.010/.4-71(&*((-*-.48.**,+10:::::::<945.-+9+---++/.880./'%')*4347;92-5,,-(&&)2257281/**/.,.((%''*.89629<.0549+65,''&,*.((''(('%$'6+28/*)(.//52++.52/.-.-/1/01++../60'+)**'&*)150251////19;/+&%%(#&&$$+0834.6)())'&%*)004955732'./0,)+,+432(.(')'/+-./,4)*$%)'&($+$($&+6&$,*-/5455+3,7841807*86)/.0344/0*+*&+''%%'(&&&'&01./-1115;68987545+4-.*003*+'(*//1322%+''/73:712-,,,,924011026:.7,,-,+.-989<734,0+',688(''('0900-//07010/.&)&%%%%(*-0370:2-,.0/02659543:1/*+199.2:<523//)*-&-4(2(.0-/01*2('*),,12:-11)0*0-8-8899364,2248:87:4//1709,:-7,+,,*+31566524.-/-%((0-/00/23((*'*(%%-)-/20802)*07-+3/5:4*...4;/&&-/462/,'(/364-5-%*&%146335::8;988-7--,;<9:::80239-.,/-2366991+--.07<92237((,((&+%)$%(,.1(&()*+.&'-()0/.1,..//,74413227+8/1)+222/,-*,.+*4.1'*+61++64/;9.-00,,*-29;06-,.*,181/00.41+--8/*+/,-)-.+0*74.6.&$+++1-..+4++7//4+%'+*//4218;846334/+**+.1,(,%*%&(.9-,-6.4*+'%&))2.0.-&'&$*(*,5*(**(,-(%)-+1:/488831-2516:354%'%&%)((&&'-'(14-.3011/50+%.23757<999;6%.+-.45532./-1/979/55/3<.1957/.15138+.14-371:.)*32333222-1:1-2/0
