# Supplementary material for: De novo species identification using 16S rRNA gene nanopore sequencing
Source: PeerJ. 2020 Oct 21;8:e10029. doi: 10.7717/peerj.10029 (PMC7585375; doi:10.7717/peerj.10029)
Supplement: Supplemental Information 2 — Contains raw reads. [file peerj-08-10029-s002.zip › pass_fastq_runid_2c9cf7bc05858273f10e7d7ec552fc0bd742dc3e_251.fastq]

@f047ed9f-f8d3-4d25-b781-806c9a6ebb02 ch=183 read=155985 start_time=2019-12-13T07:06:13Z barcode=BC01 runid=2c9cf7bc05858273f10e7d7ec552fc0bd742dc3e
CTCCTACGGGAGGCAGCAGTAAGGAATTTTTTCGGCAATGCGAGGAAACCCTGACCGAAACAACGTCGCGTGAAGAAGAAGGTTTTCGGATGTAAACTTCTGTTACTCGGAAATGGTAGCCAGTGACGATACTTTATTAGAAAGCCACGACTAACTACGTGCCAGCAGCCGCGGTAATACGTAGGTGGCAAGCGTTATCCAAATTATTGGGCGTAAAGAGGGCAGGCGGCAGCAAGGGTCTGTGGTGAAAGCCTGAAGCTTAACTTCCGGTAAGCCATAGAAACCAGGCAGCTAGAGTGCAGGAGGATCGTGGAATTCCATGTGTAGCGGTGAAATGCGTAGTAGATATATGGAGGAACACCAGTGGCGAAAGGCGACGATCTGGCTAACTGACGCTCCAGTCCCGAAAGCGTGGGGGCAAATAGGATTAGATACCCTAGTAGTCCGCGCCGTAAACGATGAGTACTAAGTGTTGGATGTCGAAGTTCGGACATACGGATTAACATAATAAGTACTCACGCCTGGATACGTTCGCAGAATAAGAAACTCAAAAGAAAGGAATTGGCGAGGGCCCACTGGCGGTGGAGCATAATGGTTTAATTCGAAGCAACGCGAAGAACGCCGCAGAGCCTTGACATACTCGCGGACTCTGGAGATGGAAGACTATATGAATGCAGGATGGTGCATGGTTGTCGTCGAAACTCCGTGTCGCGTAGAGATGTTGGGTTGGGGTCCCGCAGCTTGAGCGGCGCAGCCTTATCGTTAGTTACCATCATTAAGTTGGGGACTCTGGCGAGGCTGCCGGTGACAGAAGCTGGAGGAGGACGGTATATTGCGCCTGGGCGCGATGCTACAATGGATGGTGCAGAGGAAAGCGAAGCCGCGAGGGTGAAGCAAAACCCATAAAACCATTCTCAGTTCGGATTCGTCTGCAACTCGAGCCTACGTAGAAGTTGGAATCGCTAGTATCGCGAATCGGCATGTCGCGGTGAATGCGTTCTCGGGCCTTACCGCCCGTCATTTTGGTTGCAGAAGCCGGTGGCCTAACCGCAGGAAGGAGCTGTCTAAGGTGGGATTGATGATTGGGGTGAAGTCATGCTCAAAAGGTAACCAGGAAGATAGAGCAACCAGAGCAGAAATGCGAAGTTAGTGCTGAAGACGGCTGCGGCAACTTTCTTCAGCACCAACAATACCCGTAACACG
+
-323*+-.-+(.3--..*2305,(0)7:<;<,97:820.'(('*((++()&%&.07,20')-)($+-)+)&'*,'+,%)*&*.421-,,'&$(,11//4//-14,%#$%$(..,668111:,11253,(-*-04+*180--0*',2+,.&0002/101/1/10015137;68486++&&)*.0+2-/2,64,/57;767(,&(,,)++475//-5/((%..2-/1;64;40-/*(/7521,*,*-11150.383.+'&%'%/),.5.)(+.//'/../--/621886:-,)++&-(,,02343*+-*0107/,-+-625,/,55368715/&,2)(*80/(&)+/2645367205/-93339243586*+/,*0.8:91/00-/)(%*),+..11230-,/*4-))-)*'(+3598(*.19<65'2'9+//883:7($&(--0.3-(*,79764''.*%+''22035441385;5:4:462))/)+35'.&%$&$*'+)0*0*)&&*0,$'&)),31)*())&*2*')*,3:8./0,/0.'($,2,..5587,%(,-&&-(,+.+*($*+'*3)&+$&')-&8)/+(*((((*/448;.90;6+-1&...0///*)')+,%'%$#%%%&)$$$$&*%((+*+'(****,+)('(&(223+)(%))4545208.&**'.&-(-,,/040333+,))(*'+*&(*600436211.0+)(+-)))'(.,,*&''(*00)+7+)&''($1-.,)&)('.2-410,.,1.-01,2/,-1..7..+//-49.55686393/,/145778*4100.($'+)*09*&)($+)'$$$$%+&&%$$$&&%&''###$$11221117356:9(/4'-+,*-+,-&(*(*-)+3-0+,&)'**/5*-.;;529-+++10*,,.-2//-)+(+3-/&-($(+(&%%&)*+*%'$)&%%##&%%-*(.0715554201%245+.-01-40.&--.7663.0/41126.+--8<707-*+,(&(&*,,,4/024&'(*$%''($%#%'+(*36:27440,+*3./20/739+.'''*876803-5.1:1/60000/-02038/++2/.-2/*)'('+**(*+-,0.-'-,*,-11/-,-*+-1///.122+//,*)&&%%'(($%$%$$%,()'(&'%$%''%&%'%('+*426)(,33240.3/,*-'('((&%$%$
@b0a0a3e7-1f51-4782-845b-6b35ef77ccac ch=195 read=66082 start_time=2019-12-13T07:06:19Z barcode=BC01 runid=2c9cf7bc05858273f10e7d7ec552fc0bd742dc3e
CTCCTACGGGAGGCAGCAGTGGGGAATGTGCACAATGATGCAGCAACGCCGCGTGAGTGATGAAGGTTTTCCGGATCTTGGCTCAGGCACAGGGGAAGATAATGACCCGGTACCCAAGGAGAAGCCACGGCTAACTACGTGCCCGCTTGGCCACTGACCAATACGTAGGTGGCAGGCGTTATCGGATTTACTGGGCGTAAAGGGGCGTAGGCGGATGATTAAGTGGGATGTGAAATACCGGAGAAGCAGCAGGTGCTGCATTCCAAACTGGTTATCTAGAGTGCAGGAGAGGAGAGTGGAATTCCTAGTGTAGCGGTGAAATGCGTAGAGATTAGGAGAAGAACACCAGTGGCGAAGGCGACTCTCTGGACTGCTCAGCGACGCTGAGGCTCAGCGTGGGGAGCAAACAGGATTAGATACCCTGGTGAGTCACGCCGTAAACGATGAATACTAGGTGTGGGGTTTCAACACCTCCGTGCCGCCGCTAACGCATTAAGTATTCCGCCTGGGGTGATCGCAGATTAAAAAAAATAAAGGAATTGACGGGGACCCGCACAGAAGTAGCGGGCATGTGGTTTTAATTCGGAAACGCGCGAAGAACCTTACCTACACTTGACATCCTTGCATTACTCTTAATCGAGGAAATCCCTTCGGGGACAAGGTGACAGGTGGTGCATGGTTGTCGTCAACTCGTGTCGTGAGATGTTGGGTTAAGTCCGCAACGAGCACAGCCCCTTGTCGTTAGTTACTACCATTAAGTTGAGGACTCTAGCGAGACTGCCTGGTTGGCAACCAGGAGGAAGGTGGGGATGACGTCAAATCATCATGCCCCTTATGTGGGCTACACGTGCTACAATGGCTGGTACAGAGAGATGCAATACCGTGAGGTGGAGCCAAACTTTAAAACCAGTCTCAGTTCGGATTGTAGGCTGAAACTCGCCTACGGAAGCTGGAGTTACTAGTAATCGCGAATCAGAATGTCGCAGTGAATACGTTCCCGGGTCTTGTACACCGCCCGTCACACCATGAGAGTTGGCAATACCCGAAGTCCGTGAGCTAACCGCAAAGGAGGCAGCGGCCGAAGGTAGGGTCAGCGGTGGGGTGAAGTCGTAGCTAAGGTAACCGG
+
+.6624/43*'-(),..,666;:*./0/1-+**,$%%%%,+-/0/6425:/0+0,)++*/00/405,7,+,*3,5.&&$')/-0(-1)&'&-7++*+*+)''%&$+,),2,(+/*,)4-(+'+(16.*1,++/.)))**1196)%$%%-&1*&)')(%%,)0186731523:3%)6454;300+1*47..9769835371-,2-*-/8979:6787924331166;:::69538-,&47/0)%((#()$))+1;786555705-::6789516///3-+*+,06255+.-25.//.1330301/,-,/10,*-,49434;-,+342/,-,*/-+55(''+*/...4;67/4/.+-''*-.820//,06;576*%&%%'(+,..0320(4080*--/36:;/*,./:'5/5-,:,0075.67..275*'$'(),-0;86::94/+./1;:685/45,--'.3--;.0,6,,-758947110-04(*)*3-24438/1*-,/:5956:73/)%''(+0)'''+.-18945/4**04-)-)/225553;<403840/-0.%&&''))(./-+.52134098+16394,''(')&))+-/2267911))-+011''-)323655('.%-%)-+./3/7.7-0+(&&()+)+/*1;85;;5451...**&-)-*,09522/007,4,--57-.)++9880/--/47699142143*7'.,444)+*32++*))1-+.82+*701171:%-/.-.358;.:-3)(1)(&,*.236/*1/.))/5596833+0+,',**2944.,1)/(,%2)387456898/0/90..3:856(624.,31+(&),-8+*)&'+0277471;-0//.2.,,22--***..7,;+++;88842/1.17/0/72921/751:;0;;89864603585(5)11..*4++*0(3+*1.2150/.-*,+'*,)1.-1:550/,*4+,,/0226342-+)*+-0,3'365495'0.+)4,'&.35/3/..3767743:5247./033.,+)))(0+*%$0,-'12+)(+*.1856)'&(*1779-249(2,*+/-*.,,4.1.'+(0,..1--./..,--/895)&((%,-)0(&'%),+,,6:6755
@94265a31-e9a0-4f38-8914-89c1355c8bfb ch=476 read=67489 start_time=2019-12-13T07:06:28Z barcode=BC01 runid=2c9cf7bc05858273f10e7d7ec552fc0bd742dc3e
CTGTTGCCTTTGATTTCCAGTTACGTATTGCTGGTGCACAGAAGAAGTTGTCAGTATCTTTATGTTAACCTGCCCCGCTGTCGCTCTATCTTCCCGGTTACTGCTTATTTGCGACTTCACCCCCCAGTCATAGATCCACAAAGTGGTAAGCGCCCTCGAAGGTTCGGCTACCTACTTCTTTTTGCAACCCACTCCCATGGTATGACGGGCGGGTGCGTACAAGGCCCGAACGTATTCACCGTGGCATTCTGATCCGCGATTACTAGCGATTCCGACTTCATGGAGTCGAGTTACGGAACTCAATCCGGACTACGACGCGCTTTATGAGTCCGCTTGCTCGCGGGTCGCTTCTCTTTGTAGCGCATTTAGCCAGCGTGTGTAGCCCTGGTCATGCGGGCCATGATGACTTGACGTCATCACCTTCCCGCCAGTTTATCACTGGCAGTCTCCAGCTGAGTTCCGGCCGGACCGCTGGCAACAAAGGATAAAGAAGGTTGCGCTCGTTGCGGGACTTAACCCGATTTCACAGCACGGGCTGACGGCAATATTGCAGCACCTGTCTCACGGTTCCCGAAGGCACATTCTCATCTCTGAAAACTTCCGTGGATGTCAAGACCAGGTAAAGTTCTTCGCGTTGCATCAGATTAAACCACATGCTCACCGCTTGTGCGGGCCCGTCAGGTGTTGAGTTTAACCTTGCGGCCAGTACTCCCCAGGCGGTCGGCAACGCGTTAGCTCCGGAAGCCACGCCTCAAAGGGCACAACCTCCAAGTCGACATCGTTTACGGCGTGGACTACCAGGGTATCTAAAATCTGTTTTGCTCCCCACGCTTTTCGCACCTGAGCGTCAGTCTTTACGTCCAGGGTATTCGCCGCGAGTGTTCCTCCAGATCTCTACGCATTTCACGCTACTGGAATTCTACCCACTCTACGGACTCAAGCTTGCCGGTATCGGTGCGGTTCCAGAGTTGGGCCGAAGTTTCACATCTGACTTAACAAACCGCGTGCTTTACGCCCAGTAATTCCGATTAACGCTTTACCCTCCGTATTACCGCGGCTGCTGGCACGGAGTTAGCCAGTGCTTCTTCTGCGGGTAACGTCAATGAGCAAAGGTAATGCTTTGCCTCCCTTCCTCCCGCTGAAGTACTTTACAACCCGAAGGCCTTCTTCTTTGCGGCGCTGCATCGGAGCTTGCGCCCATTGTACAATATTCCCCTGCTGCCTCCGTGGTG
+
%4.4/&&#%&''))75,,),/+%&&'(-+,/;875.+%&&%*+'++)//'.701,,-,.;.&,+1+-%1,(%(())$&,)-.--/-.779428.&((0.&'%&)-/+36,(+)*+1--%..414+'(10+**)-,0)(*/3,()(%'*%'*+893/.-11+0)0%%),'+-60(0/42298.,232-21($)(63++655($'((8.751*/()+3386569*/3/)*'(*,523<:7774539546<9889:86/24394..0/6752694/./2595.043**++,(-.6*0)()*0/5)6--(0.1874444303+--.5.)+*))-(()2/'*+,(,*'*+,+-6.1/+01+&'$%$%'$&((('())+244543311/7.05:8713))%*-9912./-,*++,+-06895.0+014808*(-,./14-,,,(**/42*+/017&'%(+/.,5*3''(++4:5:7896:531/2,7+6.765,($&%)(/6++'++.038011971+0+.%33*$&/0/,''('+(*)252211246/3*&&(&'*011015(**..-,..597363-,.-1/*1.19.-.,/3545/-041/33-.,..:7514512369<3//.+1,+2:54+(&&&*,(**+-$(*))//*21,,,+,,+-'(*$%%(+-,.-2),*&$(,$&&*&)+(',,1+,,4./-*,0*+*$&.*+/0/5*%.0326402+*(.,++,0.0(/-2-3-+0'.6-/049763;//951010809*.')()+,1.215777;8-/-711+5,,,8567'980.,/0.,3/)(/)*+-2-,.0221($)*)097-635)4320-40-/1**-,.1'$+,,3&$)'%$$(+)***)*'$''%,0.//1**+262410&/,.+1900&*)/1',./3+3+3*.*(**$'(('$%*00/46))'+*3/0-&%+),+(,($&'&6+%'&(()0+)0+1-&%&)-:/.,-*011./0-6-7-18968((%$$&&'$#''10*),-*/+.-/,,+3)0+'&)&%$22,)5779733-.1.-1.--0021.+%'(,&*).,'(&$%'%)(418<8554*..(,31264130018899+,4,-(,'&&)+&((*/501-2()*54+.3./-((&-,.,')+(./**-00//534240)&)&&&*%$%$#$&)*3('%$''3/211:8./70113462136252'&%(%&*/+0/-.)(%$
@ee784ac4-6fea-4141-94ce-4a5e93d21127 ch=147 read=78154 start_time=2019-12-13T07:06:30Z barcode=BC01 runid=2c9cf7bc05858273f10e7d7ec552fc0bd742dc3e
CCGGTTACCTTGTTGACTTCACCCCAGTCACGAACCCCGCCAGTAGTAGCGCCCTCCTTGCGGTTAGGCTACCTGCGCTTCTGGCGAGACCCGCTCCCATGGTGTGACGGGCGGTGTGGCCTGGAACCAGGAACGTATTCACCGCGGCATGCTGATCCGCGATTACTAGCGATTCCGACTTCACGCAGTCGAGTTGCAGACTGCGATCGGACTGACTGGTTTTATGGGATTAGCTCCCCTCGCGGGTTAGCCCTCTGTACCAGCCATTGTATGACGTGTGTGGCCCCACCTATAGGGTAAAACGAGGATGACGTCACCCCCCACCTTCCTCGGTTTGTCGCAGCAGTCTCGATGAAGTGCTCAACTGGATGTAGCAACTAATGGCAAAGTTGCGCTTCGTTGCGGGACTTAACCCAGCATCTCACGACACGGGCTGACGACAGCCATTGCAGCACCTGTTATTGCGGAGTTCTCTTTCGAGCACGAATCCATCTCTGGAAACTTCCTGCCATGTCAAGGTGGGTAAAGGTTTTCGCGTTGCATCAGATTAAACCACATCATCCACCGCTTGTGCGGGTCCCCGTCAATTCCTTTGAGTTTCAACCTTGCGGCCGTACTCCCCAGGCGGTCAACTTCACGCGTTAGCTTCGTTACTGAAAACTAATTCCCAACAACCAGTTGTTGACATCGTTTGGGGCGTGGACTACCAGGAGTATCTAATCCTGTTTGCTCCCCACGCTTTCGTGCATGAGCGTCAGTATTACAGGTCAGAGTTGCCTTCGCCATCAGTGTTCCTCGCATATCTACGCATTTCACTGCTACACGCGGAATTCCATCCCCTCTCTACCGTACTCTTTAGCCATGCAGTCACAAATGCAGTTCCCAGAGTTGAGCCCGGGGATTTCACATCTGTCTTACATAACCGCCTGCGCACGCTTACGCCCAGTAATTCCGATTAACGCTCGCACCCTACATTATTACCGCGGCTGCTGGCACGTAATGGTTAGCCGGTGCTTATTCTTGTTGTGCAAATCGCCATGGGCCCCTGTATTAGAAGGAGCTTTTTCGTTCCGTACAAAGCAGTTTACAACCCGAAGGCCTTCATCCTGCACACTTGGCATTGCTGGATCAGGCTTTCGCCCGGTAATCCAAAATTCCCCACTGCTGCCTCCGTAGAG
+
/,1134*+*+4./51---8.1-682+.1/(',/96;9++.*&((%*,+()+/782+&',*0195912-+*%-,%$'')6-88/2,//1457,,-.3:6*./85665796;;,5,+/'',./*)&&'(,(-.0*,)+*-9434748492135931014:331.4/,,.)*,.-/7686/2051--+002993241802.146/-))))0-8252.*'2-07:;/468<9216102-986,-03:3:04('%,-3147898965295291-./...61000/'*+187.)./(()()-'+',(&&)(/5/4457076462:9:--.::<8458/24<:07942-*,%,-,,,,,/(&''',-.,0(++8,53*)./31.--/*((%&.2)*)+)+&'*'*).++',37546552/;-+)8521,,&)*,..0-1//011377;8774'/&%(+'++.0-*+.(,*%++-),.;6753:83*+%((/,02023244:932.*2-*2211/1493157973.2/2:4/08.+//:9;-2320833355.-,4*4:6-/----<899:454/*4)(*8813*)56.)34:463:22289.+,1:40221/02/04:88362204671(142,.23*)*+/412//-,.(%'+30415/1232982020117073-(0526;7,:*%+.*,--.+,+13%,310058;81/..5*4+&&)*11/39331/-59-*33837/*,)).60-1234550,+../0()+('(+.45948)+%+(.+06-8001;9;:(787::11/0+.015:87%1,-/1;:2.2200225-314,00+1+*0-.1<5-*/0-0127-3-**),/)%&*,13794464,40762&.-00912)*,()2800*4,(-06.*39.**,,,7555-1+)),-596/.7:,*)''%+*)0+%)*/0+(+,+--,730/382945598+0'/3.,*-&)(,1<11312)-+...*3('&++-,**+,03+%+80:/.,5,/8;382,*,',$($'&*.///%&'115;7.).+*/,)(1+*,''+.:;7/867;84,2+-222,-*66;3.,.213,*,0)-(+)-/2069.03&0'+''-0.-00-.89;322.6957740,43+*&'+**---8;3/+012,,/222433:6860244$%
@9c9e65a5-2922-40dd-aadf-5d3680b6f9ee ch=256 read=97961 start_time=2019-12-13T07:06:30Z barcode=BC01 runid=2c9cf7bc05858273f10e7d7ec552fc0bd742dc3e
CCGGTTACCTTGTTACGGCTTCACCCCAATCATTAATCCCACATAGACAGCTCCTTCCTTGCGGTTAGGCCACCGGCTTCGGGTGTTATCAACTCTCGTGGTGTGACGGGCGGTGTGTACAAGGCCGGGAACGTAATTACCGCGACATGCTGATTCGCGATTACTAGCGATTCCAACTTCATCGAGTTGCAGACTACAATCCGAACTGAGAATGGTTTTATGGGTTTTGCTTCACCTCGCGGCTTCGCTTCCCTCTGCACCATCCATTGTAGCACGTGTAGCCAGGTCATAAGGGGCATGATGATTTGACGTCATCCCCGCCTTCCTCCAACTCGTCACTGGCAGTCTCGCTGGTCCCCAACAATGATGGTAACTAACGATAAGGGTTGCGCTCGTTGCAGGACTTAACAACATCTCACGTACGAGCTGACGACAACCATGCACCACCTGTATCTCATATAGCTATCTCTCCCATCTCTGGGTGCTATGAGTATGTCAAGACCTGGTAGGTTCTTCGCGTTATGAATTAAACCATGCTCCACCGGCGGGCCCCGATCAATTCCTTTGAGTTTCATTCTTGCGAACGTACTACTTACTCAGGCGAATGCTATTGCGTTATGCGGCACTGAACTTTGACATCCAACACTTGGTACTCATCGTTTGGCGTGGACTACTGAATTATCTAATCCTATTTGCTCCCCCCGCGCTTTCCGGGACTGAGCGTCAGTTGCAGGCAGATCGTCGCCTTCGCCACTGGTGTTCCTCCATATATCTACGCATTTCACCGCTACACATGGAATTCCACGATCCTCTCCTGCACTCTGGCTGCCTGGTTTCTATGGCTTTACTGAAGTTAAAGCCTCGGAAAACTCACCACAGACCTTGCCGCCTGCTCCCTCTTTAATAATTCCGGATAACGCTTGCCACCTACGTATTACCGCGGCTGCTGGCGTGGCCAGCCGTGGCTTTCATCGTACCGTCACTCGGCTACCATTTCCTGTAGCCGCCGTTCAGCCTCCTTTATAACAGAAGTTTACAATCCGAAACCTTCTTCCTTCACGCGGCGTTGCTCGGTCAGGGTTTCCCCATTGCCGAAATTCCCTACTGCCTCCCGTAGGAG
+
/.'+*4-3/6/-//()*'-./-(/10'2,774587:503**,&-'),*****865567+4110767(.-0,,00--+0-5'3)/)3+,,213-++'*.1789575563755-523444335*((53(*(%%-'($%1')31/1--**04673138245112603.,0,-*6,.//-,0,($&''+-33.21756648/;0.1/2134/.(,314*::<2/05:7422,,.4:426:..+,,2**5-+.2/48,,/-,,,081447+5,))(%()*.,'&')-,.+817540'+3:216100*)*274,()+/09646:-,253:86,1*3),-:899)401222656,,,-++&(.21(/&'+0+,.-4/.441328777657,1--3-,(**+),7,0(46/,-,/,-(0./16//)+++*1%&0,+)**31-1-16/0%((3:79;22/23357(((,',.112432-15++8552226./(')(++&(),102245/0497171,,..587-,+-*,+$%'(+2+172785,,4356*,/()&+'&,53)')+,-45;5219:4/52;6218:649/2119956030.'+'().0-5984486-/)'*'%%$0:3637/8535,+.+2481..3463-4.1*%&%(+213788;:.:3.),,/885./100.'%%**/01238416)(.1*(-.8177-&#'((/60,0-::5786243569-92901,222(*011476--+*1.04;68:973233*%*,6554532-')-.217;52015--,+,,/%+)+*-+1.)(((454734.16**,')+,*(&'$$&$&)84;:,*++)&()(*(//100,1-5+**.358-3(*.,)*+)/0/0071.-,++4:5883/0-12,,&)&%%1*-5:59,7+--5453-7,+6:059665(7*,316;531524689330,(%'%$%&5*8908/.59+'%$#%$+,241-./,1,,,155-.9/44/-.-./6029661(%$(&(+.-43-.041.&('*191,-1:62($++'.-.72:<;74;3-///+63/2+(*+,050227:64;6/69,*07/01,020,-//*&&&$&+'(/2)+746'0$
@a15a3844-de19-438c-aede-9e4ca4e414e6 ch=26 read=39191 start_time=2019-12-13T07:06:39Z barcode=BC01 runid=2c9cf7bc05858273f10e7d7ec552fc0bd742dc3e
CTCCTACGGGAGGCAGCAGTGGGGAATATTGCACAATGGGGAAACCCTGATGCAGCAACGCCGCGTGAGTGATGAGTTTTCGGATCGTAAAGCTCTGTCTTTGGGAAGATAATGACGGTACCCAAGGAGGGAAGCCACGGCTAACTACGTGCCAGCAGCCCGCGGTAATACGTAGGTGGCGAGCGTTATCAGTTACTGGGCATGAAGCGTAGGCGGATGATTAAATTAGGATGTGAAATACCCGGGCTCAACTTGGTGCTGCGTGCAAACTGGTTATCTAGAGTGCAGGAGAGGAGAGTTAAAGATTCCTAGTGTAGCGGTGAAATGCGTGAGATTAGGAAGAACACCAGTGGCGAGGCGACTCTCTGGACTGTAGCGGCGCTGAGGCTCGAAAGCGTGGGGGGCAAAACAGGATTAGATACCTGGTAGTCCACGCCGTAAACGATGAATGCTAGGTGTGGGGTTTCAACACCTCGTGCCGCCGCTAACGCATTAAGTATTCCGCCTGGGAGTACGGTCGCAAGATTAAAACTCAAAGGTGACGGGGACCCGCACAGTAGCGGAGCATGTGCCAATTCGAAGCAACGCGAAGAACCTTACCTACTTGACATCCTTGCATTACTGCTTAATCGAGGAAATCCCTTCGGGGACAAGATGACAGGTGGTGCATGGTTGTCGTCAGCTCGTGTCGTAGTGTTGGGTTAAGTCCGCAACGAGCGCAACCCTTGTCGTTAGTTACTACCATTAAGTTAGGGGACTCTAGCGAGACTGCCTGGGTTAACCAGGAGGAAGGTGAGATGACGTCAAATCATCATACCCCTTATGTGTAGGGCTACACGTGCTACAATGGCTGGTACAGAGATGCAATACCGTGAGGTGGAGCCAAACTTTAAACCAGTCTCAGTTCGGATTGTGAGCTGAAACCATACCATGGAAGCTGGAGTTACTAGTAATCGCGAATCAGAATGTTGCCCGGTGAATACGTTCCCGGGTCTTGTACACCGCCCGTCACACCGCGAGTGGCAATACCCGAAGTCAAGTAGACTAACCGCAGGGAAGCAGCGACCGAAAGGCGAGGTCAGCGGTGAAATTGAGAATCATTAACAAAGG
+
,/--,+,-16*.2.,./,/33::*-61-3/*)(+/:763-'*,-.3.,-.847456781./6*)*+)()''))(,**56/0(8+..'(*/.((*.65761;7/76372344931//(-+*13*+&/+)--'.*(+)')+6....+)&(,135:440..37,%%&))*,,,1452+.,.1.,.67809/00%**3*-.,**'#&&)((+-33/123103,,2.:7-6.,5:5420.0:96)/)&*56536+.(&*((%%''()$)%$&&%''+*),-/('(&)-./3(63,,(-*')%%-+51-*,,804,-/52/*++,75-42,*./46')(*-0*40//++,,,22,9926,*)(&$(,.//1/02:68771*%+(*,0222(13//6((+(+-0+.15-'()*:6+1&-3'1*))5024;4433--020*.-076732+)',-08:6(1/,/1.-%/696-<61-1/+.**.*/*/3+,5,214/.**,.82(()+/70(&-*111,%&((81;71.0/1,,1-09;662215,..,.273*828:;600/00/1+,++0)+*,.,+()%.)3.)(,,'*/)1./,-*(.82-1-,,,%&&,)/,22.4.*-,+015*,-%&))/.00++('*++)-:4-7**,4/0/682677880.000470-..-/41//51250011277111.-&%&'+7)755;272614(.,(5((4732202;1/1/054685/41//3798&'*($+,,(.06,34752&((&)*,.899:86;60816-1*.,)/*,.,,./&.//345436,4*01387./+647-,110000..0/+,/.,()+/122/)/4.112160/0+,)***;985:445;9++*-,/07.-.85;928:07;:5:9:;:99-03950.&4,)+%$'/.+12&&()(''''')'+*'*,0+*(14013756/1./,2122/0-*,33129,1*(,4063754879+:0*+68979653+/-.44/:6--3/.).)##'''($'&&5+++.+'%%*'(%&%&'''222611**'+/)+*&'%&%)).)*17-+,+,)-)('(*-.)1*).%.'(('+())&.).((,1'++
@ed6f7afc-091a-4cc6-90ae-7990c9963d4e ch=217 read=77788 start_time=2019-12-13T07:06:32Z barcode=BC01 runid=2c9cf7bc05858273f10e7d7ec552fc0bd742dc3e
CCAGTTGCCTTGTTACGGCTTCACTGATCATGAATTACAAAGTGGTAAGCGCCCTCCCGAAGGTTAAAGCTACTTCTTTTGCAGCCCCTCCCCACATGGTGTGACGGGCGGTGTAATGCAAGGCCAGGAACGTATTCACCCCGTGGCACTCGATCCCGCGATTACTGCTTGATTCCGACTGGCGGAGTCAGGTTGCAGACTCCCAATCCGGACTACGACGCGCTATGAGGTCGCCTGCTCTCGCGAGTCGCTATAACTTTGTATGCGCCATTGTAGCACGTGTAGCCCTGGTCGTAGGGCCATGATGACCGGTAATCATCCCCACCTTCTCCAGTTTATCACTGGCGGTCTCCTTTACTGAGTTCCCAGCCGGACCGCTGGCAGCAAAGGATAAGGGTTGCGCGCTCGTTGCGGGACTTAACCCAACATTTCACAACACGAGCGGCGGCAGCCATGCAGCACCTGTCTGCGGTTCCCGAAGGCACATTCCTCATCTCTGAAAACTTCCGTGGATGTCAAGAGACCAGGTAGGTTCTTCGCGTTGCATCGAATTAAACCATGCTCCACCGCTTGTGCAGGCCCCATCAATTCATTTGAGTTTTAACCTTGCAGCCCGTACTCCCCAGGCAGTCGACTTAACGCGATTAGCTCCGGAAGCCACGCCTCGAGGGCACAACCTCCAAGTCGGCATTTACGGCGTGGACTACTGCCAAATTATCTAATCCTGTTTGCTCCCCGCTTTCGCACCTGGGCGTCGATCTTCGTCCGGGGACGCCTTCGCCACCGGTATTCCTCCAGATCTCTACGCATTTCCACCCGCTACACCTGGAATTCTACCCCCTCTGCAGGACTCAAACTTGCCAATTATCAGATGCAGTTCCCAGAGTTGAGCCCAGGGGAGTTTCATCTGACTTAACAAACCGCCGCGTGCGCTTGCGCCCAGTAATTCCGATTAACGCTTGCCCATCACATTATTACCGCGGCTGCTGTGGCTGGAGTTAGCCGGTCTTCTTCTGCGGGTAACGTCAATGAGCAAAGGTATTAACTGCTCCCTTCACTCCCCGCTGAAGTACTTTGGCAGAAGGCCTTCTTCCCATACGCGGCATGGCTGCATCAGGCTTGCGCTGTTGTGCAATAATCCCCTGCTGCCTAGGG
+
3,(*1-&+%'&&//)+-/,*())-$%(-85870.0-*-66-)+&*+1+')+:92/..-**+*,(5.9-&*'()4:53:7,,/+(421(()(+($(&((()*-/57'690/)&))&%(%/.*0006,0-5.1.01281,-03,,23;41140111180)++*.+(&%$'(',-4750,.*&%%$(+%(*,()/42.2'+++,..*-,64)2.36-,-+((%)$%-*/,-,/-3))'($$')*+')&&'*--03,-)*),21+').599:91+1&&'*,+-,-)((),6/.0422*/+)/535''**''&(%&%%()+..-94/))-,-4,)*(),8<;122/01-1-'/33982/7)%%%)*,0723-(+/12:899381900.)--3(3,5+*%'')*,*)%&&&+-*3+(*'671-2*-%1+'-.1+.90,++,(+)-+),)&))+&1../6-0)/(/.-00.025302-224/4)),-&+((//032&)+3422//(+26.7787:247;:9600*-&&'*)()*)*%&+8;989816191..001///2/3;:.53)*//14,.-*-2-0100&1/./.'%'(+*-3//5:92/+6;<+/0,'&&$$$&.,+*4/2/401**025*,34312/.0./1.*'+&,(+,,1+-*-&,12344853($,24+)-/55433'-+-/22'($&&*(+)522278-($$&&%-*-&)+6/6545:1::*,690(+/,5,)',+:6344.24/+)&')32%'/3433/00/&150#.%''*'%"#&&+-.6223;13,2(((4540/0-/5756:56(&35**4544/1834-6+5*-*&+236.,0-')%&./112++(*+0-./0.-/..-$)*4-3/14;45--.,,)6&&+2*'$'(*)#&-6+,/*/21/.0030.)-.15/./)))43/,+0-%,0/83./3/*23/2++.-,1,''''%('%$&)$&'*/+1-*-.)--1.32411&())(.+(*1:(&')&/**&,+593//.-3''-76541//..(1339,-3./0310/3*--/8(4-2%)'-44-+22((,%%%&)''(*-''))+0-/.,(%%,-)-.)+(,,:5131834365663895580/*')+/3&-(*,*(''')-0,,+.0,0+%$((%
@8c7945f4-45e0-41d5-ade7-28318c4f4d5b ch=26 read=39193 start_time=2019-12-13T07:06:43Z barcode=BC01 runid=2c9cf7bc05858273f10e7d7ec552fc0bd742dc3e
CGGTTACCTTGTTACGACTTCACTGAAATCATGACCTACCTTCGGCCGCTACTTACTCCTTGCGGTTAGCTCACGGACTTCATTGCCAACTCTCATGGTGTGACGGGCGGTGTGTACAAGACCGGGAACGTATTCACCGCGACATTCTGATTCGCGATTACTAACTCTAGCCGTAGCAGGCGAGTTTCAGCCTACAATCCGAACTGAGACTGGTTTTTTAAAGTTTGGCTCCACCTCACGGTATTGCATCTCTCTGTACCAGCCGTGCAGCACGTGTGGCAGCTTCACATAAGGGCGATGATTTGACGTCATCCCACCGCTTCACCTGGTTAACCCAGGCAGTCGCCCAAGTCCTCAACTTAATGGTAGTAACTAACGACAAAGTTGCGCTCGTTGCGGGACTTAACCCAACATCTCACGACACGAGCTGACGACAACCATGCACCACCATCACCTTGTCCCCGAAGGGATTTCCTCGATTAAGAGTAATGCAAGGGATGTCAGGTGTAGGTAGGTTCTTCGCGTTGCTTCGATTAACCACATGCTCCGCTACTTGTGCGGGTCCCGTCAATTCCTTTGAGTTTAATCTTGCGACCGTACTCCCCAGGCAGATACTTAATGCTGGCGGCGGCACGGAGGTGTTGAAACCCCCACACCTGGTATTCATCGTTTACGGCGTGGACTACCGGGGTATCCTAATCCTGTTTGCTCCCCCGCTTTCGAGCCTCAGCGTCAGTTACAGTCAGAGAGTCGCCTTCGCCGCACGAATTGATTCTTCCTAATCTCTACGCATTTCACCGCTACACTAGGAATTCCACTCTCCTCTCCCTTGCCTCTAGATAACCAGTTTGGAATGCAGCACCCAAGGATTCAGGCCGGGTATTTCACATCCCGCCAATCATCCGCCTACGCTCCTTTACGCCCGGTAAAGTCGTTAACGCTCGCCACCTACGTATTACCGCGGCTGCTGGCGTAGTTAGCCGTGGCTTCCTCCTTGGGTACCGTCATTATCTTCCCAAAGTGGGGCTACGATCCGAAAGCCTTCATCACTCACGCGGCGTTGCTGCATCAGGGTTTCCCCGGTGTGCAATATTCCCCACTGCTGCCTCCCGTAG
+
2+.--,8,9,)6/(),-27<70/-+-/,+,'((&,3*,/-.34/518*0.$)&%%+,0*1,+-)3-7///54015:9:::2*'0.100/../+-0489:9968969::8;9422235:22+.&'-/1:44;:9<807;.379;5:;64779:959987:.-*+'()0*'$&''+'%%(,1/1-/-9.,')-/5561<1-*+1921/0.448858/;4<17;644:6/805590-0*--2/22-3-,-779755.36879;324-&,%'&++(++,,+&'&%$%&((())//',3-++)*('*32./04799/570+/.%&.*3%,/-1706150:5/07.---.)()'+(()-:894:021/1./1/,+4.3...8454415*..7+.++.'*.1234<7.*'(,-/3..1./121/-../779/.01-,-5759553:00.0**.*(+**.1453521/./)(-.,+)(58-5..1364604(&''0*)*+++*4016364*,%/,2028++)33:75:62452;./.4))*/,/)'('&*++,-44)()(+.-+.-)-+,-,96+-1&(%*&$&&&)'.1:9282/3)((**56+-+,*797-0185)-40,*,0-3.002&0,2-)((&$%',(/+300801:53<:8-*,-/4.'')$(%&',-065,)00:789:;698389'2-(,+,*+-0:2022/2;2,150728)'(0674,,37766../00;60:0./&4/4+,+-+,-269849557;.+()'%#,%)$((&.-3((-2-.10('./2/6:9/42'%&(()$&'$%'')1.25'))-/0135,64-'''+,+-243808/8./22;;17--.*,*/0)--,,)/)+8.5'-71-/71135;2.-,,2.40(+,)/.2:98437:6231.134-82*-/.++'+,-,'&'$%$)%''',.4598--/,021202404;55,4,--*-210-+'3491,3505042383+**')(&*)(&*4-57*20.+*6,4:/+1*-'&''*('&(--/.-')**$(.,518981222/413-3-.-;--,++,0204835<037;-,&.%)(+.//.642992)---0)**'')7*+945
@2afda305-c2b9-4bdd-8c8f-face0e524976 ch=229 read=126319 start_time=2019-12-13T07:06:52Z barcode=BC01 runid=2c9cf7bc05858273f10e7d7ec552fc0bd742dc3e
CTCCTACGGGAGGCAGGCAGCAGTAGGAATTTTCAGCAATGGGGAAACCCTGACCGAGCAACGCCGCGTGAAGGAAGAAAGGTTTCGGATTATGGCTTCTGTTATAAAGGAAGAACAGCGGCTACAGGAAATGGTAGCCGAGTGACGGTACTGCTATTAGAAAGCCACGGCTAATACGTGCCAGCAGCCGCGGTAATACGGTGGCAAGCGTTATCCGGAATTATTGGGCGTAAAGAGGGCAGGCGGCAGCAAGGGTCTGTGGTGAAAGCCTGAAGCAACTTCCAGTAAACCATAGAAACCAGGCAGCTAGAGTGCAGGAGAGGATCGTGGAATTCCATGTGTAGCGGTGAAATGCGTAGATATATGGAGGAACACCAGTGGCGAAGGCGACGATCTGGCCTGCAACTGACGCTCAGTCCGAAAGCGTGGGGAGCAAATAGGATTAGATACCCCTGGTAATCCACGCCGTAAACGATGAGTACTAAGTGTTGGATGTCAAAGTTCAGTGCTGCAGTTAACGCAATAAGTATTACTCCGCCACAAGTGAGTACGTTCGCAAGGAAACTCAAAGGAATTGACGGGGGGCCCGCACAAGCGGTGGAGCGTAATGGTTTTAATTCGAAGCAACGCGAAGAACCTTACCAGGTCTTGACATACTCACCAAAAAAAGGCTCCAGAGATGGAGAGATAGCTATATGAGATATGGCA
+
()4-)+-,81()*'(,00436456/-&+)18:4+',32952.*)$(+(9-,,676./'+-*2)35-0.44260/12&+.(/,9;9448/47/2/-*(+)52/7/./0*,)*+),2-),*%((*+,*+&*+.,1490105,*,,,.1',-,&%$%(&(,)%+.).0845380.,+''',-27;7411/920,*+*+'&%(%(,02/2576/0/**7*3++,+.&*)-0:9868;1()012+-8:8191-026.178//..0*.30/74/074*-(''&,)+3..,--01&**+-,,-543:848310343&(*-0:7:4,,+.;79;6:6+7*8*85..++**)*,2:3329600398/,7530*,10-6/+1/,/8121-8-++,*,+/7/....-0/-*&&)-.....4,++,&3/9)&)1/+-37*5-((&*09900+-%6*.)..+95-&*17478444031230103---,-*++.+,,.-..//8798:27604*,0970159:887535.3(,(+2-,12--(,,*,144-0.$&&)&+)($)-.68;92-5)''%(*'999:-1,.0/2067/296+(+.)$*&)))'*/4380*-.&2%%*./387(&.(0*,2.-.826/*).,*&((%'&(+3%)-031,*),.41323')&646490-05527*,**--0994.*(**&%&+*-,-.0-/4(&&&$%
@979c4d3a-fc76-403a-85a7-caca16db41bd ch=480 read=69345 start_time=2019-12-13T07:06:49Z barcode=BC01 runid=2c9cf7bc05858273f10e7d7ec552fc0bd742dc3e
CCAGTTACCTTATTTACGACTTCACCCCAGTCGCGTCCACCAAAGTGTAGCGCCCTCCCGAAAGGTTAAGCTACCTACTTCTTTGCAACCCATCTGGTGCTTGACGGGCGGGTGTGTACAAGGCCAGGGCGCGTACGTGGCATTTAGATCACGATTACTAAGCGATTCCGACTTCATGGAGTCGAGTTGCAGACTCAATCCGGACTACGACGCGCGCCAGGGTCCGCTTGCTCTCGCGAGGTCGCTTCTCTTTGTATGCCTTGTGGCGACGCCCTGGTGTAAAGTGACTTATTGTCATCCCACCTTCCTCCAGGTTTATCACTGGCAGTCTCTTTAGGTTCCCGGCCCGGACCGCTGGCGGCAAGGATAAGGGTTGCGCTCGTTGCGGGATAACCCAACGTTTCACAACACGAGCTGACGACAGCCATGCAGCACCTCACAGTTCCCGAAAGCACATCCTCATCTATAGAAAACTTCCGTGGATGGTAAGACCAGGTAAAGGTTCTTCGCGTTGCGTGGAATTAAACCACATGCTCCACCCGCTTGTTGCGGGCCCCGTCAATTCATTTGAGTTTTAACCTTGCGGCCGTACTCTTTAGGCGGTCGACTTAACGCCGATTAGCTCCGGAAGCCACGCAGGGCACAACCTCAAGTCGACATCGTTTACGGCGTGTGGACTACTGGGTATCTAATCCTGTTTGCTCCCACGCTTTCGCACCTGAGCGTCAGTCTTCTTCGTCAGGGCCGCCTTCGCCACCGGTATTCCTCCAGATCTCTACGCATTTACCGCTACACCTGGAATTCTGCCCCTCTACGAGACTCCAAGCTTGCCAGTGGATGCAGTTCCCAGAGTTGAGCCAGGATTTCGCATCTGACTTAACAAACCGCCTGCGTGCAGCGCCCGCCCAGTAATTCCGATTAACGCTTACCCTCCAGCTATTACCGCGGCTGCTGGCGCAGGTTAGCCGGTGCTTCTTCGGGTAACGTCAATGAGCAAAGGTATTAACTTCTCCCTTCCTCCCCGCTGAAAGTGCTTTACAACCCGAAGGCCTTCTTCATACACGCGGCATGGCTGCATCGGGCTTGCGCCCATTGTGCAATATTCCCCACTGCTGCCTCCCGTAG
+
3/$%.6'),.,%20)'-.448:0)043*/0,*&'%'('&)&0.))('(')++,2-./('')+(*()4'**-..383258:-687*/3.1/(%%%%&,+*%%#'".'14-//*+-.)-*+081524(,,&&%($'%)(-'10+0,(#%&,.')+//3.++*&())%-83../56;8442-))+.+***3-2+,4740*6,/04023/+.45/,,(**+/.-59./++-/9-*,,,0,,2).))*..,0.43+56*+1/)-&%&''*)(###&)20,.5,*())&$$$$#$%%'')/...53.)116;70,.'&(&*/3)+-54411/2366272:,&',/043*),0-),7155.//+-(+.000/:0976*22/;598:::.5/,-.96,&(--5.0+0%39(/&()%,),-/0333334&3/.332760.&'$&'&/&)+-1:46''+%%*,(.013--*),-+%$'%+++,./57:,/8:83,%%'))46<97:817)/53:526425817..++(-+./11;241)'))+,.58236*),+1('(*+,40095)&+++.*:1.1:6,.11;</,,+&&&'(',/-.*&**)))%(-71.85131,2,7-751/*(.+/+232/2+0+*31))%'%/5/.*+1)-.-0*2.432.20588277&,-60)((),9212)$#*,)3/155475694.:;.).+17.)-+./93.-337900,2557513500,'(2/539(+-0+1.06.9/*.628:68658<57-4**)///554,212(00-(,,++/+,+.5223.-2-)&$131,,.1.3/056518'0(,-,7/0.%+*$&('*+)+9:12+**&*4/,(-0++,+'14(*#'(00*)*.6.9172787:39993,/+*&%))%'$('-4++/1,4/;,-,//0/:0413/$,-/.0+(%%'(1,(594/40007650.)'-/-0-1+*21.6600672-2*())+-22.**-.00+3309.+/+)*,0-138463;/3;3'(+414+161+,*&('(..+)*,%1-))+/+/-64534743522+21309542.$%%%'((5-8955:37/:9-'1-&1*+-90*/.1394023358782/58()46.
@a20402ea-edce-4bf3-9eeb-fc7c6b9b6f07 ch=381 read=106723 start_time=2019-12-13T07:06:49Z barcode=BC01 runid=2c9cf7bc05858273f10e7d7ec552fc0bd742dc3e
CGGGAGGCAGCAGTAGAATTTTTTTCGGCAATGGAAACCCTGACCGAGCAACGCCGCGTGGTTTTTCGGATTGTAAACTTCTGTTATAAAGGAGAACAGCGGCTACAGGAAATGGTAGCCAGTGACGGTACTTTATTAGAAAGCCACGGCTAACTACGTGCCAGCAGCCGCGGTATGCGTAGGTGGCGAAGCGTTATCCAGGTGTGGGCGTAAAGAAGAGGGCAGGCGGCAGCAAAGGGTCTGTGGTGAAAGCCTGAAGCAACTTCAGTAGCCATAGAAACCAGGCAGCTAGAGTGCAGGGAGAGGATCGTGGAATTCCATGTGTAGCGGTGAAATGCGTAGATATATGGAGGAACACCAGTGGCGAAGGCGACGATCTGGCCTGCAGCTGACGCTCAGTCCCAGCGTGGGGAGCAATAGGATTAGATGCCTGGTAGTCCCACGCCGTAAATGAGTACTAAGTGTTGGATGTCAAAGTTCAGTGCTGCAGTTAACGCAATAAGTACTCCGCCTGGTAGTACGTTCGCAAGAATGAAACTCAAAGGAATTGACGGGGGGCCCGCACAAGCGGTGGAGCATGTGGTTTAATTCGAAGCAACGCGAAGAACCTTACCAGGTCTTGACATACTCATAAAGGCTCCAGAGGTGGAGAGATAGCTATATGAGATACAGGTGGTGCATAGTTTGTCGTCAGCTCGTGTCGTGAGATGTTGAGTTAAGTCCGCAACGGCGCAACCCTTATCGTTAGTTACCATCATTAAGTTGGGGACTCTAGCGAGACTGCCAGTGACAAGCTGGAGGAAAGTGACGTCAAATCATCATGCCCTTATGACCTGGGCTACACACGTGCCACAATGGATGGTGCAGAGGAAGCGAGAAAGAGCCGCGAGGTGAAGCAAAACCCATAAAACCATTCTCGGTTCAGTTGTAGTCTGCAACTCGACGCTACATGAAGTTGGAATCGCTAGTAATCGCGAATCAGCATGTCGCAGTGAATACGTTCTCGGGCCTTGTACACACTGCCCGTCACACCACGAGTTGATAGCACCGAAGCCGGTGGCTAACCGCAAGAAGGAGCTGTCTAAGGTGGGATTGATGATTGGGGTGAAGTTGTAACAAGG
+
.-8//3:5.66/2/1((*)36480-22;82;22/)-)/3(*-9;812/01:878;784''&%%;:-0*2+1/-/1,%)/)+-+.--.9<-)(.',04&221833/101-/7.-7-,--60()*+//((-',-96.5/.%+)).00--02001320.0/119:3342348658424/'2./0.5,*)+$/'&'0310,4+(3)+*10:521/06,',)()0130.2:95;/,--+1+*/6001641/20+54+-64*0(''*+'')))-*,').*(&&)-,..27:3)/002),./15*.6/*0*14/288::313141913.20..///755/:7..446429:995777/27+6..01+5-5-,*+2-2353.////31101+.4./---23799:551:,*''(**599)*-.583')-(1.,+1.$%')$-/122:5*$0-8679:9*2+,)*-49:20//084:6:547+72-09;4486848734062512040.+/),+0/2-%(%&(*))+1..//4:/1,(+-5/,/-)+/0+7-*)(+/05580+/74,03-**,-),*./7225./0)*((*52<;699<82/0-//)2/.0++()*/,,/.6;.7...23.1111./..+//93,7214(*++/1,/..*)'2/$.+**538483443527867;:::8:)419)+26234./1268:974-2./.3:95<4033637.23/+00.-'0*)4-//1'(.*/24371,3-,29239779891231,47-7750,/.-,/1599:8/000298/,+*/0**/'')('+*,,+)')2+-3::6743:,.-./446;45-('&'(''&(+1160.,2/.3;22207200/*+0*2.0,)%*(*%()2:5644.4/1.:.00;962:8011:;7-225;668)0197&-+847689:::;/:/..)*+(*+++0104(*/706/845323,230701-120355013/312424&000/5//444:/.4+121.3/./7822.0/0..-),.,,,2))+).-+6///-&*'+'(+0,188;9362..82.*..**--('%(*+11.//(1,639/*.-+---)3-082+)+*/,/.--77669,8
@eb501523-beb4-4c0e-a307-11215c4e3954 ch=412 read=73033 start_time=2019-12-13T07:07:00Z barcode=BC01 runid=2c9cf7bc05858273f10e7d7ec552fc0bd742dc3e
CTCCTACAGGAGGCAGCAGTGGGGAATATTGCACAATGGAAGCAAGCCTGATGCAACCATACCCGCGTGTATGAGGAAGGCCTTCCGGGTTGTAAAAGTACTTTCAGCGGGGAGGAAGGGTAAGAAGTTAATACCTTTGCTCATTGACGTTACCCGCAGAAGAAACACCGGCTAACTCCGTGCCAGCAGCCGCGGTAATACGGAGGTGCAAGCGTTAATCGGAATTACTGGGCGTAAAGCGCACCTGAGCGGCGGTTTGTTAAGAATCAGATGTAAAATCCCCGGGCTCAACCTGGGGAACTGCATCTGATACTGGCAACGAAAGGAGTCTCGTAGAGGGTAGAATTCCAGGTGTAGCGGTAGAAATGCGTAGAGATCTGGAGGAATACCGGTGGCGAAGGCAGCCCCTGGACAGGCTGACGCTCAGGTGCGAAAGCGTGGGGAGCAAACAGGTTAGATGCCCTGGTAGTCCACGCCGTAAACGATGTCGACTTGGAGGTTGTGCCCTTGAGGCGTGGCTTCGGGCTAACGCGTTAAGTCGACCGCCACAGAATACGGCCGCAAAGGTTAAAACTCAAATGAATTGACGAGGGCCCGCACAAGCGGTGGAGCATGGTTTAATTCGATGCAACGCAGGGAACCTTACACAGATGCTTGACATCCCGGAAGTTTCAGAGATGAGAATGTGCCTTCGGAACCGTGAGACAGGTGCTGCATGGCTGTCGTCAGCTCGTGTTGTGAAATGTTGGGTTAAAGTCCCGCGAAGCCTGTACTTATCCTTTGTTGCCAGCGGTCCGGCGGGAACTCAAAGGAGCTGCCAGTGATAGAAGCTGGAGAAGGTGGGGATGACGTCAAGAGTCATCATGGCCCCTTGCGACGGGCTACACGTGCTACAATGGCGCATACAAAGAAGCGACCTCGCGAGCAAGCGGACTCATAAAGTGCGTCGTAGTCCCGGATTGAGTCTGCAACTCGACTCCATGAAGTCGGAATCGCTAGTAATCGTGGATCAGAATGCCACGGTGAATACGTTCCCGGGCCTTGTACACACCGCCCGTCACACCATGGGAGTGGGTTGCAAAAGAAGTAGGTAGCTTAACCTTCGGGAGGCGCTTACCACTTGTGATTCATGACTGGGGTGAAGTCGTAACAAGGTAACCGG
+
1121,/1%/*&((%&.0,.25/7-*21054.--,2..*.(&$(%,&(24668776+351---95))(++746/--')*,31028*/-7.1*$'')30.3/.29/.+,-06:/*+0).(+&&)*&-+)1/2/0/.(((**345%3&.%/+--+.5)*,+*3/%*+&)+30+/..-8.0/97:878320..000-0.-/60/04:315012897986160/0*--+.+457:;7511393/000,/&%%&0100%*/369)2/1'(1424/1472/',23(,43')45407(0,3-.23-%$%()*/-.+'(0113))$)()'+++)+,//0/3676+(+/,+(++-/+9*)5:22.021452'(18/-,102-,,()-/.7/*4.):628*+)'*)**/0,-,),621+%('&'$(+)-01-*--.28:998*0/)(,/2:8:++').750/13(7+(+.,.5+.2:956672133;99::;840/0.144.+-+.-+,//834206+/30-/512627--2/'/)')*'*+.238.4-.//-1/%%$&)+&'')*63:693687,,7.;9<9..-0(881,1-8.74)+$/..060+-./01/0-4457//-/2.23;:58383../-..2/)*$%('-(+%%$%&%('+35,$%$($+,/51,/1+2-.7,+++//12854,50/648;2.0+3/72;890-../,.1:21,./456;9;:87563.,+*0.5.6.--246/+*,3)01/17:*+74:1**&*(*.)''(')+***/*&(/-01.2:6637434'0+3+9728667(*&2/'*,2777,.,,,0-'*'')(..1.*(*//,7:628779878/2&')-7476()*,36-%&($$$$2)30+*,+'**-1**&*00/451.1056748-'+*))869:991320//12)+,-*(')-028.),259;9/53517/(/.)2*.)-.153500--.,.257847/9.--6),('(+4885665623376+67967,60-0*'*-655265/755613-,.-0%&('(00/0.493097//45655;6653.)'*)..2500366,%(*(*./12/&&&'3+1--//+70&-3,187:672%+)+*+5014,%435662--&'(-//06599897/,.)605-6.
@2601c23d-efd4-4aa9-8aa3-15876ab3d6fb ch=101 read=134682 start_time=2019-12-13T07:07:10Z barcode=BC01 runid=2c9cf7bc05858273f10e7d7ec552fc0bd742dc3e
CCGGTTACTTGTTACGACTTCACCCCAATCGCTGACCCTACCTTCGGCCGCTGCCTCATGCGGTTAGCTCACGGACTTCGGGTATTGCCAACTCTCATGGTGTGACGGGCGGTGTGTACAAGACCAGCGTATTCACCGCGACATTCTGATTCGCGATTACTAGTAACTCCAGCTTCGTAATAAGGCGGTTCAGCCTACAATCGAACTTCAGACTGGTTTTAAAGTTTGGCTCCACCTCACGGTATTGCACCTCTCTGTGCCAGCCATTGTAGCGTGTGTAGCCCACACCACATAAGGGGCATGATGATTTGACGTCGTCCCCACCTTCCTCCTGGTTAACCCAGGCAGTCTCGCTAAGTCCTCAACTTAATGGTAGTAACTAACGGTAAGGGGTTGCGCTCGTTGCGGGACTTAACCCAACATCACCACGACACGAGCTGACGACAACCGTACACCACCTGTCACCTTGTCCCCGAAGATTTCCTCGATTGATAATGCAAAGGGATGTCAGAGTGTAGGTAAAGGTTCTTCGCGTTGCTTCAATTAAACCACATGCTCCGCTACTTGTGCGGGTCCCCGTCAATTCCTTTGAGTTTAATCCTGCGACCGTACTCCCCAGGCGGAATACTTAATGCGTTAGCGGCAGCACGGAGGTGTTGAAACCCCACACCTAGTATTCATCGTTTGGCGTGGACTACCAGGGTATCTAATCCTGTTTGCTCCCCACGCTTTCGAGCCTCAGCGTCAGTTACGGTCAGAGTCGCCTTCGCCACTGGTGTTCTTTGCCTAATCTCTGCATTTCACCGCTTCACGCTAGAATTCCTCTCCTCTCCTGCACTCTAGATAGTTTGGAATGCAGCACCCAAGTTAGACGGGTATTTCACATCCCTTAATCATCCGCCTACGCTCCTTTACGCCCGATGCGTCGGATTAACGCTCGCCACCTGCACGTATTACCGCGGCTGCTGGGCACGTAGTTAGCCGTGGCTTCCTCCGCCAGTGCCGTCATTATCTTCCCAAAGGGCGAGCTTTACGATCCGAACCTTCATCACTCGGCGTTGCTGCATCCGGGTTTTCCCCCATTGTGCAATATTCACCACTGCTGCCCGTAGAAC
+
0133/;,,+/)'-',--0284.322-.4061./--/8+*,784:1.''(*,1/.2..&)()*+2)%(--6578;778965720*-*)741--+,,.-67:682000/66596744)(&%*/*032-*&)-,+6--.9/2239870,)+016.%$((.0/25+77776-00()**1,)-($%./(1,+1.42&+,90556:89246/-,+-+/69:5:;9(03..0:808367925;/13648828310/182331341)1&*%*+2.8.+*+.(*2612.,-2)'('''&)*+.).79/.47.///.8<-+,887462:78.36;8;3211534.7-7,73-.+1.6253-2/023(((,132330..1.,86/,.//600/7+,%&&%(../,3-//335617//.982,-+.+2/)+.*--)'*)%'(013*++)'+-.38497289&,'()/:0244576457.9....*')+**$)2/+3)(*&))&(,.506/92+.57265966('*+.2,/.,.8+.34:5595./1-:.--:6&/)0.;88:101167,50(+0/+/-+-87218,33.(/086:7;6,/3,++-+;/,-+2:431.+.1-5,/.169++1340/03.),0,210025/8--..6.(,+)+(-&&(+-8744;62<9.%+(.+(&))+006796-.-'*))+-0:76546:41('.,.5)*../*(*073+106;9,+4023;864434625**,12;.42,*+&:78'(***.287-2:172',2-304/.)')$%.+&%(%'.*%&)'8::2136)**,&%'%+-.,0/21366598500.2845703354218.-,-580756604....-93.3.3)%$%((0420/;5-+/.,8-))5)8+./998037-,-'.36.*/,'---1&%(''+*+5'3$*,,;/,-81179447-&,')..03:467.--.-/87701+,%-'+**-1/.2.-0-2-2:0530*%(%$&+&+2778232//2732.,.-*(,&)'&$%%%'(--/,2*&&+276<9969(.*0'-+,0-++))))*9&*-)+.8-+2:1+(+--0-41;2212.#'((+++,'%&(--./.%'(
@46a2b454-9007-418f-9b77-69905c9ee02c ch=141 read=61311 start_time=2019-12-13T07:07:09Z barcode=BC01 runid=2c9cf7bc05858273f10e7d7ec552fc0bd742dc3e
CTCCTACGGGAGGCAGCAGTGGGGAATATTACTGTGGGGCGCAAGCCTGGTGCAGCCATGCCGCGTGTGAAGAAGGCCTTCCGGGTTGTAAAGTACTTTCAGCGGGGAGGAAGGGTAAGTTAATACCTTTGCTCATTACGACGTTACCCGCAGAAGAAACACCGGCTAACTCCGTGCCAGCAGCCGCGGTATTATTACGGAGGTGCAAGCGTTAATCAGGTGCACTGGGCGTAAAGCGCGCAGGCAGTTTGTTAAGTCAGATCTTGAAATCCCGGGCTCAACCTGGGAACTGCATCTGATACTGGCAAGCGGAGTCTCGTAGAGGGGTAGAATTCCAGGTGTAGCGGTGTGCGTAGAGATCTGGAGAGGAATACCGGTGGCGAAGAGCCCCTGGACGGGTGACGCTCAGGTGCGAAAGCGTGGGAGCAAGCAGAGTTAAGATACCTGGTAGTCCACGCCGTAAACGATGTCGACTTGGAGGTTGTGCCCGCTTGAGGCGTGGCTTCCGAGTAACGCGTTAAGTCGACCGCCTGGGAGTACGGCCGCAAGAGTTAAAACTCAAATGAATTGAAGGGGCCGCACAAGCGGTGGAGCATGGTTTAATTCGATGCAACGCGAAGAACCTTACCTGGTCTTGACATCCACGGAAGTTTTCAGAGATGAGAATGTGCCTTCCGGGAACCGTGAGACAGGTGCTGCATGGCTGTCGTCAGCTCGTGTTGTGAAATGTTGGGTTAAGTCCCGCAACGAGCGCAACCCTTATCCTTTGTTGCCAGCGGTCCGGCCGGGAACTCCGGAGACTACCAGTGATAAGCACGGAGGAAGGTGGGGATGACGTCAAGTCATCATGGCCCTTACGACAGGGCTACGTGCTACAATAAGCGCATACAAAGAAGCGACCTCGCGAGAACAAGCAGACCTCATAAAGTGCGTGTAGTCGGGTTGGAGTCTGCAGCTCGACTCCATGAAGTCGGAATCGCTAGTAATCGTGGATCAAGAATGCCACGGTGAATACGTTCAGGCCTTGTACCGCCCGTCACACCATGGGGATGGGTTGCAAAGAAGTAGGTAACAACTTCGGAGGCGCTTACCGCTTTGTGATTCATGACGCAGGGTAATCGTAACAAGGTAACCGG
+
*/31)&/%76(+17144229598,*1*&-,**-/0053)-2257104(*%*&--02728+,*))()&'(38/-3,2.6814&15703--/6,++,-019,*++6::**-/)',+().4)1-+%$$%&&,''++-)1.++,+/-3/.39()*+(*0%*.*(/.909/-2.-.867879911,**.+/00-,(,(,+))'&%*(2(+,8033.001226,1)*(&(+.1;:987:<634-2,3-475&35<93/9/9-4:,+,,&&((,24)34,'3//.4,1./+*',+),.....8201223140/,(''**')(0/3672,&02-,+/-6/61/,+/.--/../1/*(&%),,0./-/04485+*',/05-'-',5154.,..)-(161-*-48:.'&&*-26767*8967/+,,)*,327:+')*20$*&(&'+,)('(-./943455453,&()*,&&'+/.-+*&('&')+2+1)+-0934077,%'*&*,0200/26+))++(&&'&'(+,*0.4*(+--*4./7:88:,*&$#$%'42*.*+)&*25296,.03380+**/-/+*+(/3-+)(+,1*((*046/4//0320,-19/8798../..6654.)**'.1,-.*()**-/221602279:6565.0-+298.+2,)&()*)&+,,1734:5;2(4<:0:7;2;5457909997764101/631038131..0036414.+-.-9752-/*54050,)+-25+,.3:0.96586263*,+(-:4/56/00-/1-142841.1310/41.6125))0(,-24&3*+))%(*.)(($%,.**.+0+0/'4650798:888-()*+1;5)-)..602-++,42%,3//('''(6693/9*)')%&(--.2747(&*)(/146732400*(&%)::/62356:86((/70-/550.+-'156--(*-))''()%&))&,,3,/1467.1-,&&)-)9/:79520-*+//018::753/3))0810/*(+*,()+--,0,.57)034%''#%'*,.4820./++(229:984)&*-6147///1-&++)+.15.1,.0.'()))6*.4,2/21*,-)/0;8/.13140/0334)))441.*'-100/'*,7)7.0972.,
@2ab11e60-4d5c-46e1-8dc3-47dd8cb643f5 ch=349 read=62334 start_time=2019-12-13T07:07:20Z barcode=BC01 runid=2c9cf7bc05858273f10e7d7ec552fc0bd742dc3e
CCGGTTACCTTGAGCTGCGACTTTACTTTAATCGCTGACCCTACCTTCGGCCGCTTTGCACCTCCTTGCGGTTAGCTCACGGACTTCGAATTGCCAACTCTCATGTGGTGTGACGGGCGGTGTGTACAAGACCAGACATTCACCGCGACATTCTGATTCGCGATTACTGTAGCTTCATGTGAGGCGAGGTTCAGCCACAATCGAACTGAGACTGGTTTAAAGTTGGCTCCTCACATTACTGCATCTCTGTACACCAGCCATTTGTAGCACGTGTGTAGCCCTACATAAAGGGGCATGATGATTTGACGTCATCCCACCTTCCTCTGGTTAACAGGCAGTCTCGCTAAGTCCTCAACAATGGTAGTAACTAACGACAAGGGGTTGCGCTCGTTGCGGGGACTTAACCCAACATCTCACGACACGAGCTGACGACAACCATGCCACCTGTCACCTTGTCCCCGAAGGATTTCCTCAATTCAGAGTAATGCAAAGGGATGTCAAGTGTAGGTGAGTTCTTCGCGTTTGCTTCGAATTAAACCACATGCTCCGCTGCCCGTTGTGCGGGTCCCCGTCAATTCCTTTGAGTTTTAATCTTGCGACCGTACTCCCAGGCGGAATGCTTAATGCGTTAGCGGCGGCACGGAGGTGTTGAAACCCCACACCTAGTATTCATCGTTTACGGCGTGGGAGACTACCAAATTATCTAATCCTGTTTGCTCCCACGCTTTCAGAAGGCCTCGGCGTCGGTTACAGTCAGAGAGTCGCCTTCGCCACTGGGTGTTCTTCCCTAGTCTCTACGCATTTCACCGCTTTACACTAAATTCCCTCTCTCTCCTGCCTCTAGATAACCAGTTTGAATGCAGCACCCAAGTTGAGCGGGTATTTCACATCACTTAATCATCGCCTACGCTCCCTTTACGCCCAGTAAATCGGATAACGCTCGCCACCTACGTATTACCGCGGCTGCTGCAACGTAGTTATGGCTTCCTCAGCAGGTACCGTCATTGCTTCCCCAAAGACAGAGCTTTACGATCCGAAAACCTTCATCACTCACGCGGCGTTGCTGCATCGGGGTTTCCCATTGTGCAATATTCCCCACTGCTGCCTCCCGTAGAAC
+
76567:31/,-)&&%(%),+(')(&0.316335/.-..084+,/98860(0/&'+),*+*/624(''&(324-*)+((%')8488;7&($+%&,/+&+.1//,**+(-4353575;881260/-/,*+*-7)''&&'(,.3/36)+-0114;7685:;7551+3*'(1('%%',4-0.-$)'-+,0+(**65/34*(*-0/1+.8//0/0768929</..+*2./.-,-,,--1)0+&)#$))0,-,,*-...1(&&%&,81((,+)*&*-.241./.15-*),)&+1,-7:232(')))27<501334580:80,181;814(%%''%-'1&&+2'))('*&(-)6+67:242,3*4.5:842210-0*4,--27/-75+7.*,./2666932/.3,,('&*&30**&')*-0005556-10/+0//,0.**,+0.3-).'%/+-../-110822.:;3'(''&&-73194-&%.'(++**,,632238*-3:/;8;::3121-.&((+(,1859;7/1.10(#(,-1%-*1/13/.2+.-134544%*,'))&$*)&()+*1*)/75(()+.7291,02/,-00;<.3750*,-/-1052...*,55+-46/647/+)&%3(*+++/0(''*.1,4.///431744494172396-'**+3/.*,/5964766294*-%1351&*'%'(453594&')+',-,091.+++29,+/0053&*)(.7*/(*)&(20:6/..,-1)*'3)./..0/)&(*'+233392713:71733/)*,(0,56-1(**58:973+51215<<4786-***%',.1.(&/(2*2((../+,-2622/((*+//266798+-085+'5*),('+.49*81/.6/-/1197/+0;-3&((+0'*++6+--123)0911236197)16-+4,-+'%&')..,.-857696124126;58:657673340382304254,+%'+-002-2/2++-65682201&%''*-.01:789163//-*487(6.''0**)(,/0::+*,,,3'(*478/90:17::1233%/-32986/+')(+-,.0&39,/9.42+).-*)$+-//0;+8:8*)0123654:5191..210(,
@7ae484b6-e896-4c7a-bb42-84d4c0cca40d ch=95 read=354800 start_time=2019-12-13T07:07:33Z barcode=BC01 runid=2c9cf7bc05858273f10e7d7ec552fc0bd742dc3e
CCGGTTACCTTGTTACGACTTCACCCCAATCGTCACGCCAGGCGTCGCTGCGCGGGTTTTGGAAGCGCAGCTTCCGGGTGTTATCATCTCGTGGTGTGACGGGCGGTGTACAAGGCCGAGAACGTATTCACCGCGTGCGGTTGCGTTACTGTGATTCCAGCTTCCGTATTCGGTTACCGGGCTGTCCGAACTGAGAATGGTTTTTTGGGTTTTGCTTCACCTCGGCTTCGCTTCCCCTCCTGCACCATCATTGTAGCACGTGTGTAGCCCCGGTCATAGGGCATGATGATTTATCCTTCCCCGCCTTCCTCCAACTTGTCACTGGCAGTCTCGCTCGATTAACTGGCCGTGGTAACTAACGATAGGGTTGCGCTCGTTTGGGACAGCCCCAACATCTCGACACGAGCTGACGACAACCATGCACCACCTGTATCTCATATAGCTATCTCTCATCCTCTTGGTGTAGGTATGGGATACCGGTTCTTCGCGTTACTTCGAATTAAACCACATGCTCCACCGCTTGTGCGGGCCCAAATCAATTCCGCTGAGTTTCATTCTTGCGAACATGCTACTCAGGCAGATACTTATTGCGTTAACTTCTGGCACTGAACTTTGACATCCAACCGCTATCGTTTGCGGCGTGGACTACTAGGGTATCTAATCCTATTTCCCCGCTTGGTTTGAGCGTCAGTTGCAGAGTGGATGTATGCCGCCACTGGTGTTCCTCCATATATCTACGTATTTCACCGCGCTACACATGGAATTCCACGATCCTCTCCTGCGCTCAGCTGCGTTCCGCCGGCTGCTGAGTTAAGCTTCAGGCTTTCACCACAGACCCTTGCTGCCGCCTGCTCCTCTTTACGCCCAATAATTCCGGATAACGCTTGCCACCTACGTATTTTCGCGGCTGCTGGCACATTGATTAGCCGTGGCTTTCTATCGTACCGTCACTCGGCTACCATTTCATAGCGCCGTTTATCCTTTATAACAGGAAGTTTAAATCCGAAAACCTTCTTCCTTCGCAGCGTTGCTCGATTGGGTTTCCCCATTGCCGAAATTCCCTACTGCTGCCTCCCGAGGAG
+
31&-2.)0317,18,--/04/.)40/'1,33+,,%)(**%,'%&&%%&(&&&%)/.&('%&)&&''&'$)$'-+&*21.*/-,,3.*')++30(.((&%+%+/.,.)),,05-4+8+*,%+./4657<7522+(&'%%(()-&'')(&&&'&./4633-%*0,,&%#$'&$(*)517940(*'%&,---50,,+)20/+89/:24'+2)446+)+1<289;8*2*)090//20160),.(**,,/2/03,6-,%)(-*,//02/)$++'+()*-,,-**.0(*+))--$+,#&)00-2-(+.+.48;9140.).))1+-0130531+20.--&')%&$'$&&((.12/,.-324832393660-*.0.5*+)*)4226&&&'%)'%*)*))*))*,'()))+34445223.*'(*))//2/0.0313936789586+*+-..23451/-(($&)&&'(%'&&%(+,%%%$%''&'#%#&&*('$&%*,+--+*1:/*%,*-3<:6</0//5764/,3/((**&#%$&*)-/+/35-6)0-4.*'&0*+42<;2288(1+*,(%,/*0,3401120476'(()&+0-*/.,-..442*01,*,&&)3./6;13:7,01/..)'&'%$'(*,*.,2/(&)))),,-+.0002,,+(*++/()43883'+,&&)***+)((+)6-($'-)-/-,6,))+%%$%'**1*(&%$&)(-0/5745,/1;2/02856587986.65613<10146-.(+-..,,,14493422/'(),0184435922.).,+&'()*(*%*%$$'''$&)&,/02*./2.+/.4.%'''&)(*(+/)++,34911+()(+26489222405*,,97.-*.+(1+,4859453658582/319019326/)-''&'(%%.(,.//0855.,('*&.&%&.,*)06,3.0('('&((%%$'&+8354*&(./71/+++(,6))$%%).,15,-,'$(*++/**-6..')&(&(0/)&-,,-)(/89418561187569/,+&'++.0+-.,*%-%(*(,9-534-..9332-+.(+**+,((,//++*-4-4-*'%)(&(
@882cbc5d-8f24-4800-bb19-3e65ef45d66d ch=124 read=122100 start_time=2019-12-13T07:07:30Z barcode=BC01 runid=2c9cf7bc05858273f10e7d7ec552fc0bd742dc3e
CCGGACACCTTGTTGACTTCACCCAGTCATGAATCACAAAGTGGTAGCGCCACTCGAAGGTTAAGCTACCTACTTCTTTGCAACCCCACTCCCCGTGGTGTGACGGGCGGTGTACAAGGCCCGGGAACGTATTCACCATTGGCTGATCCACGATTACTAGCGATTCCGACTTCACGGAGTCGAGTTGCAGACTCAATCGGACTGACGCACTTTATGAGTCCGCTTGCTCTCGCGGAGTCGCTTCTTTGTATGCGCCATTGTGCTTGCGATGTGTAGCCCTGGGTCGTAAGGGCCATGATGACTTGACGTCATCCCACCTTCCTCCAGTTTATCATGGCAGTCTCCTTTGAGTTCCCAGCCGGACCGCTGGCAACAAGATAAGGGTTGCGCTCGTTGCGGGACTTAACCAACATTTCACAGCACGAGCTGACGGCAACCATGCAGCACCTGTCTCACGGTTCCACGAAGCCACGATTTCTATCTGTGTGTGTCCTCTCTGAAAACTTCCGGATGTCAAGACCAGGTAAGGTTCTTCGCGTTGCATCGAATTAAACCACATGCTCCACCGCGTGCGGGCCCGTCAATTCATTTGAACAGCCTTTATGACCCGTACTCCCCAGGCGGTCGACTTAACGCGTTAACCGGAAGCCACGCCTCAAGGGCACAACCTCCAAGTCGACATCGTTTACGGCGTGGACTACCAGGGTAATCTAATCCTGTTAATTTTGCTCCCCACGCTTTCGCACCTGAGCGTCAGTCTTCGTCAGGGGGGCCTTCGCCACCGGTATTCCTCAGATCTCACCGCATTTCACCGCTACACCTGGAATTCTGCCCCCCTCTACGAGACTCAAGCACATGACTGTCAGATGCAGTTCCCAGGTTGAGCCGGGATTTCACATCTGACTTAACAAACCGCCTGCGTGCGCTTTGCGCCCAGTAATTCCGATTAACGCTTGCACCCTCCGTATTACCGCGGCTGCTGGCACGGAGTTAGCCGGTGCTTCTTCTGCGGTATGCGATCAGTGAACCCAAAGGTAGCTTTACTCCCTTCCTCCCCTTTAGAAAGTACTTTGCAAGCCAGGGCTCTTCATACACGCGGCATGGCTGCATCAGGCTTGCGCCCATTGTGCAATATTCCCCACTGCTGCCGTAGGAG
+
772-&'(/-2-,/.,+-152/.23',151322722125;3'2(0+2122474635))+/--5/3.223797789:-8;3,55*940(').097)'-&5577779799631.-,)-505391&*&*(,2-01/60/07*6(%$&&+-05,%'-.2:7661011.2211,..6/3353/++*/.03271228::88.8371:3+(&''**$*,33-.2-000,'*/,0113/5//.-',./()12/2:-'(+)+,7:<015+,---,-.++/&*&(&,/71+,4)--02,).21284//-,,*%()*,57894-981*4102.,*/+*34</017/''0.03:9587/88.*//3-1*'+.0/:/**.120610,235*+423*515:04.34452;221;0,%%%,(,-+)-)/6)*+++(,)*('---1+0.&,,&//4632.-/1456575,-&)(*)---&''+&&*'#&%$0+))+**('$&$%%%#%'#&%2270,33,)2.-/*41668:,2.459109+1,,,3:59<:78341,-./5(0).*2;94;01013,,-.'*,&(''**+-*,/'&./29692.3:80')'$$'%$&$$',,-9*,.,-+067).2::2:222923232021104./-0+,(0(*3112697551.8500117171/,/)(*)42537775;9,/)+*-.4166354:256,+*((+))1//55234++-/70*+1/75+)2./4;2/23-3:2477879:7::9:<;77:*.0774,,,'.,79;46702/13<6854%%/201,'*.*/+1:,'#&('(+*,03957604-1-)&,2955++-1122,526891,%*()(*++*+-13+)*0023620,/,*03584'132(25)07-)))*,:87709/:0664105-.,))*---.,*./('.))**(+,/179:410.1-:.4151***.63449&4*,;77:74543/*(3'((%(*)'))4(+,6/+,'),2033/.,')+&$#$&&%++%%%&(*-)'.1'-'+**,.61*,*.9--.7,+2:.(&+)'&++(()-,32-$-(,&.-&(&%$)+-867852*-)++402242/202589-39529020*9/*,6-31,3-++0/18:0.040/0./)'*.6,,%
@9110d762-5042-4dd9-bbda-7ae9672b8a77 ch=453 read=127417 start_time=2019-12-13T07:07:37Z barcode=BC01 runid=2c9cf7bc05858273f10e7d7ec552fc0bd742dc3e
CTCCTACGGGAGGCAGCAGTAGGGAATTTTCGGCAATGGGGGAAACCCTGACCGAACATGAAGGAAGAAGGTTTTCGGATTGTAAACTTCTGTTATAAAGGAAGAACGGCGGCTACAGAATGGTAGCCGGTGACGGTACTTTGATAGAAAGCCACGGCTAACTACGTGCCAGCAGCCGCGGTAATACGTAGGCGGCAAGCGTTATCCAGGTGTGGGCGTAAAGGGGCAGGCGGGCAGCAAGGGTCTGTGGTGAAAGCCTGAAGCTTAACTTCAGTAAGCCATAGAAACCAGGCAGCTAGAGTGCAGGGAGGATCGTGGAATTCCATGTGTAGCGGTGAAATGCGTAGATATATGGAGGAACACCAGTGGCGAAGGCGACGATCTGGCCTGCAACTGGCCTTTCCAGTCCCAGCTGGGGAGCAAATAGGATTAGATACCCTAGTAGTCCACGCCGTAAATGATGAGTACTAAGTGTTTGGATGTCAAAGTTCAGTGCTGCAGTTAACGCAATAAGTACTCCGCCACAATTGAATACGTTCGCAGAATGGAAACTCAAAGGTGACGGGGGGCCCGCACAAGCGGTGGAGCATGTGGTTTTAATTCGAAGCAGCGAAGAACCTTACCAGGTCTTGACATACTCATAAAGGAAACTCCAGAGATGGAAGAGATAGCTATATGAGATACAGGTGGTGCATGGTTGTCGTCAGCTCGTGTCGTGAGATGTTGGGTTAAGTCCGCAACGAGCGCAACCCTTATCCTTTGTTGCCAGCGGTCGGCCGGGAACTCAAAGGGAACTGCCAGTGATAAACTTCCCCTGGAGGAAGGTGGGGATGACGTCAAGTCATCATGGCCCCTTACGACCAGGGCTACACACGTGCTACAATGGCGCATACAAGAGAAGCGACCTCGCGAGCAAGAAGCGGACCTCGCAAAGTGCGTCGTGAGGCCAGTTGGAGTCTGCAACTCGACTCCATGGTCGGAATCGCTGGTAATCGTGGATCAGAATGCCACGGTGAATACGTTCCGGGCCTTGTACACACCGCCCGTCACACCATAGGAGTGGGTTGCAAAAGAAGTAGGTAACCAGCAGCGGGGCGCTTACTGCTTTGTGATTCATGACTGGGGTGAAGTACTTGGCACAAGGTAACCGG
+
*165.%4*:8,/6*)*+*+.+*+(-*29;:,5:41822852*&,.18++,./61(&)&'1130+2.')-*/,6/---:/.9.236./.2*/*/-..:5*/*581142&-)**('%'&%,)*43,*,4,---/.7*$%#%,+)%(-,&**++./*++,)*,+*-45000302030025/.3.+7,+$.--65:;7;860*+,.;//,((-1-+//85324:41-,/+,&5840-&//13,).3*,-745577635402966**(&'&&%&*+5-001868;79-,0+/8754-../..-/.0096+-)(&,,*57698,2-3/4;57644-+0/,/3*14**129675651.'*/2-.,*3+)-604.5.,((2*3.::8//010181;/11/&-&/+1-38,,*),,7)()%--0'3,(++;;;6/63143235767:+,*4466988565590.+'&'*/0..//09841.*+.3+3858/0-02,(*5/+&2*+-33%&50715+,/,+-)'*+/1,-*3(&'+'*$$(()12+4*.)/.*+887&,7+);943+,+.,.2/+277/14,+-+058(.*1/42&)*02*)+4/<<-398:82/3&/+,1*)...4332.,,6*,,00.9011/0++--%'+4.'*&&&*+1'*('(+7792)(**,:/9:8760/566696;,5--1657211/66:026760---/969899294327767;1713976/,77)+64:.-698:778;4263351890.6:34:1/./845)1.+)7+/+269,7---)&*,,-1//1101230(+/'552)*.0.*.+1,3459;*06772.+-24.357;:()'*/1.+..**+,.;3474430.&+(,/.1565::<:9:879997660(('+)*).,/2260311+,/.&+*&-.1+,235+)7:/)98:887-*%$*)&)'*+)''%')004040./5677877,5*1237667570/-&'(((+-601/0/7---87898-1.9222<93.++-++&2462532386&/,08.63'*11*,*/.-/+/.()(-+-.9/2397+%*+)++4,,+*.('%,*',(**.+2-4*()%$(*+1-/47897111235375/--2-))%%%$'$%%'15-723:;:67
@395fe485-1894-48ec-8a6f-36c9b6597caf ch=107 read=117360 start_time=2019-12-13T07:07:37Z barcode=BC01 runid=2c9cf7bc05858273f10e7d7ec552fc0bd742dc3e
TTGGGTTGCTGGTACGTACCCCAATCGCTGACCTACCTTCGGCCGCTACTTACTCCTTGCGGCGTTAGCTCGGACTTCGGTATTGCCAACTCTCATGTGATGACGGGCGGTGTGTAAGACCAGGAACGTATTCGCGCGACATTCTGATTCGCGATTACTAGTAGCTCCAGCTTCGTAGCAGGCGAGTTTCAGCCTACAATCCGAACTGAGACTGGTTTAAAGTTTGGCTCCACCTCGCGGTATTGCATCTCTGTACCAGCCATTGTAGCACGTGTGTAGCCCTACATAAGAGGGGCATGACGATTTGACGTCATCCCACCTTCCTCCTGGTTACAGCAGGCAGTCTCGCTAGAGTCCCAACAATGGTAGTAGCTTGCTGACAAAGGGGGGTTGCGCTCGTTTGCGGGACTTAACCAACATCTCACGACACGAGCGACGGCAAAGCGTACACCACCTGTCACTTGATACGAAGGGATTTCCTCGATTAAAGAGTAATGCAAGGGATGTCAAGTGTAGTGGGTTCTTCGCGTTGCTTCGAATTAAACCACATGCTCCGCTACTTGTGTTGCGGATTACATCAGTCGCTTTGAGTTTTTTAATCTTGCGACCGTACTCCCAGGCGGAATACTTAATGCGTTAGCGGCGGCGGTGTTGAAACCCCCCCACACCCTGGCCTTCATCGTTTTACGTGGACTACCAGGGTAATCTGTTTGCTCCGCTTTCAGAGCCTCAATCCGGTTGCGAAGTCCAGAGTCGCCTTCGCCACTGGTGTTCTTCCTAATCTCTACGCATTTCACCGCTACACTAGAGATTTCACTTTCCTCTCTCCTGCCACACTCCTAGATAACCAAGTTTGGAATGCAGCACAAGTTGAGCCCGGTGTTTGCATCCCTTTCAGTATCACTTCACGCTCCTTTACGCCCGGTAAATCCGGATAACGCTCGCCACCTACGTATTACCGCGGCTGCTGGCGTAGTTAGCCGTGTATCTATGGGTACCGTCATTATCTTCCCCAAAGACAGGCTTTACGATCCGAAAACCTTCATACTCGCGCGGCACGTTTGCTGCATCAGGGTTTCCCCATTGTGCAATATTCCCCACTGCTGCCTCCCGTAGGAG
+
0,))&(%%%&$%%$%&'&,/.++0/1*.00/-+%',-;<92669.35*)&%$*,0)/,()))&))'%(2,+%)(-8;5.-()./.7906,*)(*)(*$'$$'(*2/73133)*'%&&&--4%2*.,,(**,51+-***)*'*067777;54555681/010/1+1/.+)*,384.0)(&(2566353:32/1260052:/3*)'')**)./24446<4,9),9<301/,:5,/9684,0),),../72.)*,/2(*9668;35;.//-,,,0322.(./.4+**-+)/4,'-451.0,++&((193/15889:-:9.,584;94.4+,+,,1()*)33197434114()+-*))+'*'*%-3+*.-,-/.*+0/60-.01.85(2,515+30/09999183,+/162+'&',')&(,.-,*,-/134/-.+$&%'+-02537'(+&*$(&*-*/5365,%(%%&&*&)(*-+,'&)..,6/0009/73(('((/*++55.*4/795330&)**)%*+*/--824:969/8.*.989-)-,,+78.7.//011/02.10/+1*'+))0++*,%,0&&$%&%%0)&'-17/-25/<4;+.)..3833267;595735:5,/500507-*))&,-3//,0.,-1-80*1.+),),)&/7+65667/.(,,/6'(%%$%),1287-044(&'('(4077615/0+%(&&'1-+37/+4*/&$%/0...)'&+$'%'$%%'&**0&-)+,)*.))*-..0014/6458<6:::9579<:879'(3;44353574760;3.-4:69;89688.-'')(1-'%&()/+')''((*&$&*+'*&+,0(+08:96:5;/+.3;;1423750*))%'*(((.,./86*/)'%$&%$&$(*.&**&%*',*+&&)+.)#&').20)4.+2,77+.'(--++1,616:92-*+)*+0835;43501//204:617111667)**))302623494.)%#&'$#&)-,+-19576+7,(*:8.68:,7;7+.5().(-86*01313,*/111/76;2-++'*,,.-.09.&').4(&'%'*))+1002-890896*5-+,3629111-777.-/112734:29:),:6-'*$
@1fcdc932-e514-4a77-aaee-054fb6df5901 ch=59 read=106718 start_time=2019-12-13T07:07:41Z barcode=BC01 runid=2c9cf7bc05858273f10e7d7ec552fc0bd742dc3e
CTCCTACGGGGAGGCAGCAGTGGGGAATATTGCACAATGGGCGCAAAGCCTGATGCGCGCAATATGCCGCGTGTGAAGAAGGCCTTCGGGTTGCCGTACTCAGCGGGAGAAGAATTAAAGTTAATACCTTTGCTCATTGGCCATTTACCCGCAGAAGCACCAGCTAACTCCGTGCCAGCGAAAGCGCGGTAATACGGAGGTGCAGCGTTAATCAGGTGCAGGCGTAAAAGAAGCGCCGCAGGCAGTTTGTTAAAATCCAGATGGTAAATCCCGGGCTTAACCTGGGGCATCTGATACTGGCAACGAGTCTCGTAGAGGGTAGAATTCCGTTGTAGCGGTGAAATGCGTAGAGATCTGGAGGAGGGGCTCTGGTGGCGAAAGCTGGACGAACTGACGCTCAGGTGCGAAAGCGTGGGAGCAAACGGATTAGATACCCTGGTAGTCCACGCCGTAAACAATGTCGACTTGGAGGTTGTGCCCTTGAGGCGTGGCTGAACTAACGCGTTAGATCGACCGCCTGGGGATACGACGCAAGGTTAAAACTCAAATGAATTGACGGGGGCCCGCACAAGCGGTGGAGCATAATGGTTTAATTCGATGCAACGCGAGGAGCCTTACCTGGTCTTGACATCCACGGAAGTTTTCAGAGATGAGAATGTGCCTTCGGGAACCGAGACAGGTGCTACGCTGAAACGCCGTCAGCTTCGTGTTGTGAAATGTGGGTTAAGTCCGCAGCGAAGCGCAGCCTTATCGCTGTTGCCAGCGGTCGGCCGGGAACTCAAAGGGGCTGCCAGTGATAAACTGGAGGAAGGTGGGGATGACGTCGAAGTCATCATGGCCCGCGACCAGGGCTTTACACGATGCTACAATGGCGCGCCACCGAAAGCGGCCTCGCGAGAGCAAGCGGACCTCATAAAAGTGCATCATGGAGTCGGGATTGATCTGCAACTCGACTCCATGGTCGGAATCGCTAGTAATCGTGGATCAGAATACCACGGTGAATACGTTCCCGAGGCCTTTGTATACACACCGCCGTCACACCATGGAATTGGGTTGCAAAAAAGTAGGTAACAACCTTCAAAGGCGCTTACACTTTGTGATTCCTTGACTGGGGGGTGAAGTCGTAACAAGGTAACCGG
+
(*,,+11.-+-$'*.+23.65.061*16090+*',2;65854)2)3/,/-..//-,(&%%**(-*)186650.+(')$)&)(.0-62&672.&&'(**./*(*)(,.*),+)'&('464-2-9+,,-)'**).06*6+/(++&,1'(+2.)*)'+(#&&*)'')(.+++22,.,/('),)*/,*/),,7-/.,'402+2+*+.4+-/212114.0,3+.*6:88-;75*%***,4/%&))*1--38<.*8.653*',))-01($%(,(%/-)+0*%&$8-7886:*(,)+/((*,'*'''(,'(')*-/..0.0*'14/12,5,1*,(&&')(-./49:)-1*(45645/.---1089).+',42*))'$&()*2/013-)+)*/,-++,)**+.-0/1'48///1-0,))0.%*,'*-9<985:,//+,20248,,/5323790)-,34457<+87:3/0253.,-(+(+.,1+,/34')((&1-43.1*)&(&(-022/-/0/5+'(+206:7149450/(**(**%(&))2,.133795103384/,.051436/276--6/),*.,.*,,.,(,%&'&('&)+.386-73:1.&)*33774--'*''&)'*()-4(1)))3/..44444.00+()&)3<;--+++,211/181-1/3:899/;6310*(&++0)-3041-%,))')('&($$(+*.('(&&,/0/50..+,.1()+%.3-577305+'(&%'')((*66.+.*)3/33,*2-0:44:5'3.0.3(008.;93:779*+(-/-),.*55'0+*+*,&$%&)*'0002/2.(0+0454797-.'+++-67,+*()'',)$%+,/400((&&'%%'&)+&(),/()/)'073/2))***$%)))(*+)1.//)(''%&)*9;,24:5266211285+,1-0'12(-(&%%(*'-/'2''$,)'&'((++5.*+*/('(&%('',*0/0)*)(*+1*)*'(.5225.+*1*)13,/.7.&'.%&))-</5.)(--0'%**%%''),,-/1515303540003-,&%&%+&,,32:13140,(+'(&--,,&'(1+'(2*(+'/*5112.*+%),51---+/1.&&(,.664*)+,(-,2/..3-++,+,,()(054147
@b312cb4e-ded4-4d7d-935e-f444a9c5aa15 ch=345 read=59480 start_time=2019-12-13T07:08:08Z barcode=BC01 runid=2c9cf7bc05858273f10e7d7ec552fc0bd742dc3e
TCATGCGCTTCGTTTCAGTTACGTATTGCTGGTGCTGAAGAGTTGTCGGTGTCTTTATTGTTAACCTGCGCATGGCTATCTTCCGGTTACCTTGTTACGACTTCACACTTTAATCGGCTGTACTACCTTCCAGCCGCTGCCTCCTTGCAGTTGTCACGGACTTCGGGTATTGCCAACTCTCGTGGTGTGACGGGCGGTGTGTACAAGACCGGGAATAGTCACCGCGACATTCTGATTCGCGGTGCAGCTTGGCTTCATGTAGGCGAGTTTCAGCCTGAAATCCAGACTGAGACTGGTTTAAAGTTTGGCTCCACCTCACGGTATTGCATCTCTCTGTACCAGCCATTGCCCAGCACGTGTGTAGCCCTACACATGAGGGCATGATTTGGCGGTATCCCGCTTATACTGGTTAACCCAGGCAGTCTCGCTAAGTCCTCTTAATGGTAGTAACTAACGACAAGGGTTGCGCTCGTTGCGGGACTTAATAGCCATCTCACGACACGAGCTGACGGCAACCATGCACCACCTGTCACCTTGCCTTATTTCGAGGATTTCCTCGATTAAGAAGAGTAATGCAGGGATGTCAAGTGTAGGTAAAGGTTGCGTTGCTGGAATTAAACCACATGCCCGCTACTTGTGCGGGTCCCCGTCATTCCTTTGAGTTTTTAATCTTTGCGACCATGCTCCCGGTCACCCAGTAAATTTAGCGGCAGCACGGAATTTGAAACCCCACCTAGTATTCATCGTTTACGGCGTGGACTACCAGGGTATCTAATCCCGCCGTTCCCCGCGCTTTTCCGAGCCTCAGCGTCAGTTACGGTCAGAGAGAGTCGCCTTCGCTGGTGTTCTTCCTAATCTCTGCGCATTTCACCGCTACACTGAATTCCGCCCTCCCCTCCTGCCTCTAGATAGCCAGTTTGAATGCAGCACCCAAGTTGAGCCGGGTGGTTTCACGTCCACTTAATCATGCCACAAAACCGCGCTTGAGTAAATCCGGATAACGCTCGCCACCTACGTATTGCGCGGCTGCTGGCACGTAGTTAGCCGTGGCTTCCTCGTAGGTACCGTCATTATCTTTAAAGACAGAGCTTTACGATCCGAAAACCTTCATCACTCACGCGGCGTTGCTGCATCAGGAGTTTCCCGGTGTAATATTCCCCACTGCTGCCTCCGGTAGG
+
"##&&(%').-&)5*+&.*6-.-5-5-./62:9:521.+&''00../*,,074/6,%*()02../5-(-()$&()+-3454:4--018,07390.3))-05794&,(,-3/00330,*%&%#'&*,/-))(%(39.0001656-4-)*%)-0'+--0,2,12<1(/)/%-)*14300,+*)'-,-4//033)3746:235512437./.*%1+++,)$-*0261246869:8.008/.*+---.&#%$$$&%'++,),+,,0755245<89/-.,'&(+)*-(&&*+)%'++/3:69<6.:/./;/-/-,.0.16232603/)))&),.1100/4686900.71334**&%&*++22331*'('*+('.+'(%%&$213.0--(-)++',(&+++,0'%&%$%&%$%+,..2,16,*0783354274575'&'*0('&'*0/-/../2386679775936,4-11,.739788;56-965-1)0'$%%(%(',+,+.-'*)+)*+*)*)2.(1..30*+(*).+)5-4450%)*)+).3-0%*+&&'&)*&-6512344134//&)((('(*/,'').688:5652&(*,-,-3437')')(%%().)'''(&()-/996;31%'#$')&)0%(.,,.--(5..2:2,(,(*--)(*2810009<402:6473-,,,+4/).*+(-(%(&%($+&$&#%$#%+5++,+1-+$+**+)&%$(()(/5.0-,($)4--+3//,)'(-*+47'()2,235:977-76106/1/35559801(%&$%'(),9.)/,/.78.-*'%)00-+%))&(),..7..'4)*$&&(+))*+,4:;9<9572/&-(*:86:,)'(+)++/''''(,-9;7535///-205411.32()&(+((0.-*.12/,-&*+,+*101'/20-77*&$//33//0(.+(-1,1-(%).'(/+.,+-1)(&'(*4.$%%$1*3424.3/.0-92&,(%'%'$%(%%'182.32859:7850341123229/00'0()-&*)),4132++/-)$*(+%1/3./073950-.-0.-0'*&*(,$+,%.0,8-++$,3.-66./3'+'&',49/01133//2;;7397<79::,643).///7461;1/,+)),7./+$)'7,54-&&($%))--0/3351*-)%('(.1,7)('%(/-
@6daedee3-49cb-4a5e-8fe7-d4d014bcde4f ch=17 read=36094 start_time=2019-12-13T07:08:09Z barcode=BC01 runid=2c9cf7bc05858273f10e7d7ec552fc0bd742dc3e
CTCCTACGGGAGGCAGCAGTAGGAATTTTCGGCAATGGGGAAACCTGACCGAAACGCCGTGAAGGAAGAAAGGTTTTCGGATTGTAAACTTCTGTTGCATAAAGGAAGAACGGCTACAGGAAATGGTAGCCGAGTGACGAATACTTTTATTAGAAAGCCACGGCTAACTACGTGCAACTGTACGTGCAATACGTAAGGTGGCAAGCGTTATTGGGCGTAAAGAGGGCAGGCGGCAGCAGGGTCTGTGGTGAAGCCTGGAAGCTTAACTTCAGTAAACCATATGAAACCGGAGCAGCTAGAGTGCAGGGAGGAGGATCGTGGAATTCCATGTGTAGCGGTGAAATGCGTAGATATGGAGAGACACACCAGTGGCGAAGGCGACGATCTGGCCTGCAACTGACGCTCAGTCAGCGTGGGGTAAAATAGAAGTTAGATACCCTAATCCCACGCCGTAAACGATGAGTACTAAGTGTTGGATGTCAAAAGTTCAGTGCTGCAGTTAACGCAATAAGTACTCCGCCTGAGTAGTACGTTCGCAAGAATATGAAACTCAAAGGGATGACGGGGCCCGCACACAAGCGGTGGAGCGTAATGGTTTAATTTGAAGCAACGCGAAAGAACCCTACCAGGTCTTGACATACTCATAAAAGGCTCCAGGAGATGGAGAGATAGCTATATGAGATACAGGTGGTGCATGGTTGTCGTCGAAAGCTCGTCTCGTGAGATATTTGGGTTAAGTCCACCTTGACGCAACCCTTATCGTTAGTTGGCATCATTAAGTTGGGGACTCTAGCGAGACTGCCAGTGACAAGCTGGAAGAGGCAGGGATGACGTCAAATCATCATGCCCCTTATGACCTGGGCTTACACGTGCTACAATGGATATGGTGCAGAGGAAGCGAAGCCGCGAGGTGAAGCAAAACCCATAAAAACCATTCTCAGTTCGGATTGTAGTCTGCAACTCGACTACATGAAGTTGGAATCGCTAGTGGCTCGCGAATCAGCATGTCGCGGCGGAGAATACCACACGTTCTCGGGCCTTGTACCGCCCGTCCACACACCGAGTTGGTAACACTGACCGGTGGCTAATATGCCGCAGGAAGAGGCGCAATCTAAGGTGGGATTGATGATTGGGGTGAAGTCGTAACGCAAAGGTAACCGGAAGATGAGAGCGACAGGCAGAAGTGGGATGAACACCGACAACTTTCTTCCAGCACCAGCAATACGTAAAAAAGA
+
,*3,*),%/)',,102+)**)0,/-3895,03.*933:5-)1+/.(*&30-+'%%$)%$((041//-')+')()+.)2+6+71557:4*)('+*/)%&&'.:+,+1*(.0-011389/5/072/341/338+++**)+''&'**257+/23/-362,-0--3///34..-/+)''%%)#'#$))(%(((&'''*-'+()0**/+()&*%''*-40-../0-))-02004:607-',-'.500-,,/*'*((+%*124+,+%'*(.+-.5/*(**0&-3.(&&'%()',(&&*+540/+(),*.4(44*(+))/1-/.'1+//1222720,-)+%/.177/-/-,02***'(()),+'*&&/-,/+073494:4,0.--..//0.0074747./,-,*'(+('1242,+(('))('++,*.7:13(()')'-*02789;+')$((2-*,1,)))*651+'+''%'&*,-.),+-6082317817:2*+46+*.*),473/6-6,.*.-:..202/23291393,*()*-),84472,,-&'11/%%&+48./29<.(**$*),-(,/,+8*(*(,)--0/13712-*)($&&&'-/4;:.*0)&'.+)*1*2.0((3,''.*1*),-5,+1,,-86**'(%&&)+.363**+*,.'(-+*,/+94.+,+0.330001-011011/13.6///'(*36%-3/+-2443(+.'&'(230/&().-,*)(&*2(/768;761+0,&'%&&)*3033724,)/-/2547%&&$$*))++,.4/-))3',37/142&%)+)+./3433*%((*-,--*+,-1++''(,/&./301554/+..9203898674/9,/-:33/123/-+(&'$%%%'((++**/0:21-*,%)+2022')()(&%()*-++/611*(+-,.,8,,,:9&16-)-.:96,:99;:877478;800,:+&,'+,,*,-.,-/2--30----1/5++1,-3.-1+*)%$(%$'(.*-(%/0.,()$&&..285700/(%')(-,'&(&((09435-2-+()(%%&*)4186,-5'%'%)'),**&&,*%++++'*',%5,,)+113+,*''))0-()*+2.1'&'(&'$*)),)$$-,58;4.9+*+++).5024(*-14/01110**&,-3&0()*,,9-*-'('%&&%%'*:88%5752&('&((/,)0-/6848<99,3*)0950482,)*+-7:000/72(2$%%)*-,)#%
@1de17c1b-c9b2-4e5d-accb-d4872e842adf ch=133 read=57110 start_time=2019-12-13T07:08:20Z barcode=BC01 runid=2c9cf7bc05858273f10e7d7ec552fc0bd742dc3e
CCGGTTACCCATATTTTGACTTGCCCCGGTCATGAATCACAAAGTGTTAGCGCCCGCTCCCGAAGGTTAAAGCTACCTACTTCTTTTGCAGCCCACTCCCACATGGTGTGACGGGCGGGGTGTGTACAGGCCCAGGAACGTATTCACCGTGGCATTCTGATCCACGATTACTGGCGATTCCGACTTCATGAGTCGGAACGCGGAGCTCAATCCGGACTACGACGCACTTTATGAAGTTCGCTTTGCTCTCGCGAGTCGCTTCTCTTTGTATGCGCCATTGTAGCGTGTGTAGCCCTGGTCGTAAGGGCCATGATGATGACGTCATCCACCTTCCTCAGTTTATCACTGGCGGTCTCCTTTGAGTTCCCGACCCCCCCGGACCGCTGGCAACAAGGATAAGGTTGCGCTCGTTGCGGGACTTAACCCAACATTTCACAACACGGGCTGACGACTGGCCATTGCAACACCTGTCTCACGGTTCCCGAAGGCACATTCTCATCTCTGAAGGCTTCCGTGGATGTCGCCGCCAGGTAAGGTTCTTCGCGTTGCATCAATTAAACCACATGCTCCACCGCTTGTGCGGGCCCCGTCAATTCATTTGAGTTTTTTTAACCTTTGCGGCCCGTACTCCCCGGGCGGTCGACTTAACGCGTTAGCTCCGGAAGCCACGCCTCAAGGGCATAACCTCCAAGTCGGCATCGTTTGCAACGTGGACTACCAGGGTATCTAATCCTGTTTGCTCCCCACGCTTTCGCACCCACAAAGGCGTCGATCTTCGTCAGGGGCCGCCTTCGCCACCGGTATTTCACTCAGATCTCCTACGCATTTCACCGCTGCAAATTCACCCCTCTACGAGACTCAAGCTTGCCAGTATCAGATGCGGTTTCCCAGAGTTGAGCCCGGTTTACATCGACTTAACAAACCGTGCGCTGCATGATAATTTCCGATTAACGCGCCTCCGTATTGCCGCGGCTTAACGGCGCGGGTTGGCAGTTGGCTTCTTCTGCGGGTAACGTCAGTGAGCAAGGTAACTGCTCCTTCTCCCGCTGAAATTGCTGGCCGAAGGCGGCTTCTTCATACGCAGCATGGCTGCATCAGGCTTGCGCCCATTGTACCAATATTCCCCACTGCTGCCTCCGTAGGAG
+
46'.4.,/3'$%%*-(%&&('/'-'('(./1-1/+5.-%'+1*))((+*)/027/%./04,*+-*-*,0-'%&)&+,**04:1755++.-%*5.&))88,$,*.--4-1169368,,.+,,++(''*++521.$/1.3,(++-;411539181+.86,-/99.-,,+//+/()0.00402&%&2283+-(&*,/&1%$%%'&'($)15,9.4'0*/)&$&(%*$&&**1/+,,+)),**(((1&$$$%'*%&&'*-1+.619856<912040../806;41*,-+),,(%'&,,,'-253&1(+-578:55-+*'('')-.225/3+).63925/1().8,)-48:08+&+621217390--56,0(&'*03777-4/5343//-0//24336-:384./5.2,-(-16-6,,-+751''%+&&'%2,944;2/0-2--'.+,*(/*''&$#').,1,1()++'*')+*,.0*+&(*014+0*((&*3/23$+5-120/--,/1/4*++23.1125;/,'(&$%#%(+449/4*3,58*.*+)0-3/..244(+.+%)''*)+-036769238-//8-446,0+0973*.;/90;335<;0-55019<4-335/64))548050-1566184,'25/1/--/./.509377,5*+&-/23+.*.&,41557:9842.510'/)4+3/3(3+4552&1135.90*(-&&1024:4644290,1-+(,,(,,2.,+-.9,,032::-)-)).4*.$'#&('&()+'%(50.)$%(*/42+1*)*0,+-0,445;8566&+.020)/*&)+--0(),00/0)+121349<:5),($#&%&%&+*-(&+/70''$$''*322550/),.3'15+(.*+,&'#&#%*.19*/-()+()/.-0.91+*(),&$'(,)))*0.5/317654+*&/,0*(*%&$('))/3)0-,+3.0*(&'%&')+699718.043./,++.01-0)'&((0,**&&(#(.(&'+/408;562224.,195341-,-+*),)*.*-,,+1,0027265/45-*72,*-*(0+**.-0)),).)&''(*416;53)(*&)&)*-.082.-/011248636.2.67.'&,&+*/5/7/312568-,-+(.--03/23&))1/--
@e0a2aa33-8229-4751-b826-b86f8351e93c ch=179 read=121021 start_time=2019-12-13T07:08:28Z barcode=BC01 runid=2c9cf7bc05858273f10e7d7ec552fc0bd742dc3e
CCGGTTACCTTGTTACGACTTCACCCCCCAATCATCAATCCCACCTTAGACAGCTCCTTCCCTTGCGGTTAGGCCCACCGGCTTCGGGTGTTATCAACTCGTGGTGTGACGGGCGGTGTGTACAAGGCCGAGAACGTATTCACCGCGCGACATGCTGATTCGCGATTACTAGCGATTCAACTTCATGTAGTCGGTGCGATACAATCCGAACTGAGAATGGTTTTATGGGTTTTGCTTCACCTCGCGGCTTCCCCTCTGCACCATCCATTTGTAGCACGTGTGTAGCCCAGGTCATAAGGGGCATGATGATTTGACGTCATCCCCGCCTTCCTCCAGCTTGTCACTGGCAGTCTCGCTAGAGTCCCCAACTTAATGATGGTAACTAACGATACAAGAGTTGCGCTCGTTGCGGAACAACCCAGCGCATCTCGACGAGCTGACGACAACCATGCACCACCTGTATCTCATATGGCTATCTCTCCATCTCTGGAGCCTTTATGAGTATGTCAAGACCTGGTAAGGTTCTTCGCGTTGCTTCAGATTAAACCACATGCTCCACCGCTTGTGCGGGCCCCGTCAATTCCTTTGAGTTTCATTCTTGCAGACGTGCTACTCAGGCGGGTATTGCGTTAACTGCAGCACTGAACTTTGACATCCAACACTTAGTACTCATCGTTTACGGCGTGGACTACTGGGGTATCTAATCCTATTTGCTCCCCACGCTTTCCGGGACTGAGCGTCAGTTGCAGGCCAGATCGTCGCCTTCGCCACTGGTGTTCCTCCATATATCTACGCATTTCACCGCTACACGCTGGAATTCCACGATCCTCTCCTGCACTCTGGCTGCCTGAACCTTAGTACTGAAGTTAAGCTTCGGGCTTTCACACAGACCCTTGCTGCCGCCTGCTCCCTCTTTACGCCCAATAATTCCGGATAACGCTTGCCACACATTATTACCGCGGCTGCTGGCGCGTAGTTGGCTTTCTAATAAAGTACCGTCACTCGGCTACCATTTCCTGTAGCCGCCGTTCTTCCTTTATAACAAGTTTACAATCCGAAAACCTTCTTCCTTCACGCGGCGTTGCTCGGTCAGGGTTTCCCCATTTGCCGAAAATTCTACCTACTGCTGCCTCCGTAG
+
11/01;12/:.'36)+//99<655/5:;-/.5655418025./9234//22-///268380)-1./084952599()3-10(&)&(+))+..../.%))+*-4++)**,0-7:557211.02478,02,(++465-623<848+))(*,/389999:050/.10/,2+++-..+%0:0-4-07175--+*,1.+*&'(&&%*/8.1.-398644/297871;<.*--0.8<<,-24<7378664+.,),,-'+./1../.5:7;:80:4*,42210122464/015:4/16100211,682,$)&'*..6;1/039:1-.,/+-+/96966442-...5/0188809/./64375551.0132::*-('-1.4/12051165777:8663((*''$(///0378846:+*0,&*)+,/.-+%)()**,++,).+*/596*5537.4.9.56213:27;67366717'/+-%2345534336<9:988894..0216711/-.-+*+,+.-026:1121/2.7/<828501)0*))172'&/2/3<9;<54235467;+3)'(.)+-03,0/897+'),/:8;7--56.+04<:248:64634&+)-'3'120012''44)+*.+./0190:0:088.---+3123:1.2/./:992'2,21128256/221.454.71,-.:333:;598787)3-(+,6577:630,,-86--.265-+///470-)2;9054688:::85/9.../2829222862655;4241/2916898459;89-7,$),.0997-102/9;<84786673/),%$%*(4*4*4)%'//02*,-889986-/,//29530,)&+'&'$$$((+,+-2'-'),3*)*-2.%37057-+()%(&&16;/1-+*+*,+%'*++/,12,-0063(-+02-.2.296/9-5.;84%/+-.7-/,%)%'&.*,3,+.)'*-+,+--10/.()(00416,4.4;;363:3432+-/::65835763;5**/+(,98+-.*+-01647:467-/534.48+*/03-...991-3..4.+/26-466858<:8754%0/2.://-3-,-.043424:6,86,5;7)..'',++,25;-3+,&''%&),-5:82411177:7
@71d616b8-3dae-41eb-88ae-58ec828f12ae ch=398 read=62375 start_time=2019-12-13T07:08:35Z barcode=BC01 runid=2c9cf7bc05858273f10e7d7ec552fc0bd742dc3e
CTCTACGGGAGGCAGCAGTGGGAATATTGCACAATGGGGCGCAAGCCTGATGCATGCGCATTAATGAAGAAGGCCTTCCGGGTTGTAAAATTACTTTCAGCGGAGGAAGGGAGTAAGTTAATACCTTTGCTCATTGACGTTACCCGCAGAAGCTTTCAGCTTAACTCCGTGCCAGCAGCCGCGGTAATACGGAGGTGCAAGCGTTAATCGGAATTACTGGGCGTAAAGCGCGCAGGCGTTGTTAAGTCAGATGTGAAATCCCAGGCTCAACCTGGGGACTGCGATACTGGCAACTTGAGTCTCGTAGAGGGTAGAATTCCAGGTGTAGCGGTGAAATGCGTAGAAGTCTGGAGGAATACCGGTGGCGAAGACGGCCCCTGGACGAACTGACGCTCAGGTGCGAAAGCGTGGGGATTAGATACCCTGGTAGTCCGCCGTAAAACGATGTCGGCAGGTTGTGCCCCATGAGGCGTGGCTTCCGGAGCTAACGCATTAAGTCGAGCCACCTGGGGAGTACAGCCGCAAGGTTAAAAACCGGAAATGAATTGAGGCAGGGGGGCCCCGCACAAACGGTGGGGCATGGTTTAATTCGATGCAACGCGAAGAACCTTACCTGGTCTTGGCATCCACGGAAGTTTTCAGAGATGAATGTGCCTTCGGGAACCGTGAGACAGGTGCTGCATGGCTGTCCAGCTCGTGTTGTGAAATGTTGGGTTAAGTCCGCAACGAAGCGCAACCCTTATCCTTTGTTGCCAGCGGTCGGCCGGGAACTCAAAGGAGACTGCGAAGTGATAAGCTGGAGGTGGGGATGACGTCAAGTCATCGCGAAGCGCGACCCAGGGCTACGATACAATGGCGCATACAAAGAGAAGCGACCTCGCGAGAGCAAGCGGACCTCATAAAGTGCGTCGTAGTCGGATTGGAGTCTGCGAAAACTCGACTCCATGAAGTCGGAATCGCTAGTAATCGTGGATCAGAATGCCGCGGTGAATACGTTCCGGGCCTTGTACACACCGCCGTCACACCATGGGAGTGGGTTGAAAGAAGTAGGTAAGCAGCACCGGGAGGGCGCTTACCACTTTGTGATTCATGACTGGGGGGTGAAGTCGTAACAAAAGGTAACCGG
+
&(+(),,65-0.-144348,1+-+,/:/.,/,/0.481-*)++/*-3242-%(((%'&'%)')(++36,/-..277;0+1:76955052)++*-09;:132/1&)(,.-/+%''.-')6.9/06-0.++5563240-20183/92,-'$(&$%),+--,(%%.*..040346<553101*+*/(('''%&)9344145660123:5<5831204168567::86892+/0.,*$**)'&)((),(***((8522+10,*2,)#/466:1248548:3+65-,'&),--4+(/()),**+,-02363($,2,-.-0/1//*)0423/./05;:89:9///:63%'&'(,-;318/-3//35454-1/),.'&2/,56,'%*4150''($'#'&''04.5466+,,,)+-,'%&'&22,+-(&49.-197'4)0'&++)(+47+++'*%((,('%+/09141/:;7+00157.//)000220)*)(*/,%,%&%-02//--%%%24)483487+'()(1*-.2/634*6-8,341'%%'&'*-)&(,(,&&%+-*/035700./'%&(*(&&'*0//7)..-/*++2'0+7;8223237,62-++*'/.7323.14,-')(/.(**+23/-12.,-+/6:-.)))/.-,-'*+213:413'44*-)*()&'-,4.44699;886715/0--4))*12235433+/,.891,20274+:,-),5+%&'('%%)&')-3217,2---922:4)/2.1/%(-/:6141704<969629*6*-)%()(')*')+**)'*(&%',+())%(&(04/5879-,,..-.34;5+*%&$&-(+,0,(&&/735++,*+'''*+302/*.12461/,&'%'(&(--.0341-,)'()(3/*-3;463-...1:1,-&()+11332.4),)7,+((*)+)%&%)('&+0201287866324/-1(1),-/23133-2.-.4:9:8885+,+,-/2+1+40-%%%$)')-2,(697/5,%)()*++/7,95*)+)+018686:,(')'+..5()+*%),)*%2++0*%(($)&)'+1,)+.+./455141(/0:800799:889879891/03*0/8/-,*(*-51295())+-69:79
@c8d57368-bf4d-4331-bacc-aaaeed3b982a ch=83 read=91646 start_time=2019-12-13T07:08:46Z barcode=BC01 runid=2c9cf7bc05858273f10e7d7ec552fc0bd742dc3e
CTCCTACGGGAGGCAGCAGTAAGAATGTGCACAATGAACAAGCCTGATGCAGCCATGCCGCGTGTATGAAGAAGGCCTTCCGGGTTGTAAAGAGTACTTTCCAGCGGGGAGAAGGGAGTAAAGTTAATACCTTTGCTCATTGACGTTACCGCAGAAAAGCACCGACTGCTCCGTGCCAGCAGCCGCGGTAATACGGAGATTGCAAGCGTTAATCAACGGAATTACTGGGCGTAAAAGCGCACGCAGGCGGTTTATTAAGTCAGATGTAGAAATCCCGGGCTCAACCTGGGAACTGCATCTGATACTGGCAAGCGGAGTCTCGTAGGGGTAGAATTCCAGGTGTAGCGGTGATGCGTAGAGATCTGGAGGAATACCGGTGGCGAAGGCGGCCCCTGGACGAAGACTGACGCTCAGGTGCAGCGTGGGAGCAAACGGGATGCAGAATACCCTGGTAGTCCACGCCGTAAACGATGTCGACTTGGAGGTTATTGCCCCTTGAGGCGTGGCTTCCGGAGCTAACGCGTTAAGTCGACCGCCTGGAGTACGGCCGCAAGGTTAAAACTCAAATGAATTGACGGGGGCCCGCACAAGCGGTGGAGCATGTGGTGAATTCGATGCAACGCGAAGAACCTTACCTGGTCTTGACATCCACGGAAGTAGCAATGTAACTACCACC
+
-22))-3286,*/.2/5*00-2**//,0/0025:7,,)15927:8777/3.%-1)*'./14773333361+.-+/18963/.602/,/571&&&'(',.+-)()*273)')(),1)'**-78505.5-028/;7-.12.40/+6106,.3*-.,2,'*'+,6.((')()--,-/2793.33-481608-2,*-4+)((&.*%.,0*+,:.6.7.*%)/0/.-../1::811-661)((,/).+.-143'0/2*%'*1.236017952,')+-(-82%-,,,3+:-:.9;8373465554---.,01/0+('$$&%%(*2368:+0),&('+-11,4*(5/.-1/1/5/*(*)%1/+-++'&(&)7.-6.,.,*2*/-7/-++*1).('&$&+&#+855.00**+*+*,(,,/03856,*+++2,2-')*9:03'9-++&%&)+-,/066++24458643547878;<7-,+,,45//-9.8.//3/8&2))6;1%%)*+06158590/10'+*+*,,2.--4+4+9.,.335598::84))$').4/5-01/,0225161(')'.37-.006,1%-,08:/17-*+,-47404./9:00/06512*($)'+,(&%),8686252251220,--,180-+-)'%(%55687+/23++&((-,0-+$&))*)&&%#%"
@d811778b-defe-4db8-b1ce-6e5d9cada7c5 ch=284 read=65705 start_time=2019-12-13T07:08:48Z barcode=BC01 runid=2c9cf7bc05858273f10e7d7ec552fc0bd742dc3e
TTGGTACTTCGTTAGGGTCGTATTGCTACATCCCTTGCATTACCTCTGAAATGAAATCCTTCGGGGACAAGGTAGAGTGGTGCATAGTTGTCGTCGTGTCGTGAGATGTTGGGTTAAGTCCCGCAGCAAGCGCAGCCCTTATCGTTAGTTACTACCATTAAGTTGGGGACTCTAGCGAGACTGCCTGGGTTAACCAGGAGGAAAGGTGGGGATGACGTCAAATCATCATGCCCTTATGTGTAGGGCTACACGTGCTACAATGGCTGGTACAGAGATGCAATACATGAGGTGGAGCCAAACTTTAAAACCAGTCTCAGTTCGGATTGTAGGCTCGCCTACATGAAGCTGGAGTTACTAGTAATCATGAATCAGAATGTCGCAGTGAATACGTTCGGGTCTTGTACACACCGCCCGTCACACCATGAGAGTTGGCAATACCCGAAGTCCGTGAGCTAACATAAGGAGCAGCGGCCGAGAAGACCAGGGTCAGCGGTGGGGTGAAGGGGTATGCTGGGTAACCGG
+
$((&))766.),,$&&''%&)%,(')644536<42:332270(,.,/'&&'$$(((),')''(078495.0*'&$&(/.877899*74:*-.297374776/..-.67-8)13/93*()--&#)&&**('(&)+&.+%('&+0+/8,+3,*)-.383/523.21.(2./2760.-.+-/23:96:10:84:3325+.5./3+1)&0-.67,37776798086-./8744+66,(31210*+-39:761/,-+,/54562;2/98989779/.-,-3142;100(50/0507:54273;72.72-751-666889:27757/1.6000((%((4/343223406/,/*+,,*271115566866'%/0328..060///'0'),0,62197625)+4216111542213843:2/12/203840-+*%(4-',+-0.--9-*+/015:683/())(&'%%('0)&%%$1,%115--''(%)///1:20...0.575996.,%%0.5+)()%'%&**+4474-6
@3d7dc75d-0fe8-491d-8196-cd91df42304e ch=473 read=39749 start_time=2019-12-13T07:08:44Z barcode=BC01 runid=2c9cf7bc05858273f10e7d7ec552fc0bd742dc3e
CTCCTACGGGGAGGGCAGCAGTAGGAATTTTTTTTCGGCAATGGAAACCCTGACCGAGCAACGCCGCGTGAAGGAAGAAGGTTCCAGTTGTAAACTTCTGTTATAGAACAGCGGCTACAGGAAATGGTAGCCGGTGACGAACACTGATAGAAAGCCACGGCTAACTACGTGCCAGCAGCCGCGGTACGTAGGTGGCAAGCGTTATCCGGAATTATTGGGCGTAAAGAGAGGGGCAGGCGGCGGCAAGGGTCTGTGGTGGCAGAAGCAACTTCAGTAAGCCATAGAAACCGGGCAGCTAAGGTGCAGGAGAGGATCGTGGGATTCCATGTGTAGCGGTGAAATGCGTATTAGATATATGGAGGAGGAACACCAGTGGCGAAAGGCGACGATCTGGCCTGCAACTGACGCTCAGTCGAAAACGTGGGGGGAGCAAATAGGATTAGATACCCTAGTAGTCCACGCCGTAAACGATGAGTACTTTAAGTGTTGTCAAGTTCAGTGCTGCAGTTAACGCAATAAGTACTCCTTACAATTAATACGTTCGCAGAATGAAACTCAAAGGAATTGGCGGGGGCCACACAAGCGATTGGAGCATGTGGTTTAATTCGAAACAACGCGAAGAACCTTACCAGGTCTTAGCATACTCATAAAGGCTCAGAGATGGAGAGATAGCTATATGGATACAGGTGGTGCATGGTTGTCGTCAGCTCGTGTCGTGAGATGTTGGGTTAAGTCCCGCAACGAGCGCAACCCTTATCGTTAGTTACCATCATTAAGTTGGGGCTCTAGCGAGACTGCCAGTGACAAAGCTGGAGGAAGGCGGGGATGACGTCAAATCATCCCATGCCCCTTATGACCTGAATACACGTGCTACAATGGATGGTGCAGAGGGAAAGCGAAACCCGCGGGTGAAGCAAAGCCATAAAACCATTCTCAGTTCAGTTGTAGTCTGCAACTCACTACATGAAGTTGGAATCGCTAGTAATCGCGAATCATGTCGCGGTGAATACGTTCTCGGGCCTTGTACACCGCCCGTCACACCACGAGAGTTGATAACACCTGCAAGAAGCCGGTGGCTAACCGCAAGGAAGGGCTGTCTAAAGGTGGGATTGATGATTGGGGTGAAGTCGTAACAAGGTAACCGG
+
)*)1/02/8;/*23-0044.0000*/./9:89/1+32;5/600.*1-3:...7991100052147242745601-,*--/325*((,371/15//7/231,3..0022.)-+0821'''*)+-,..41.-,/&0/122+'))()+&',+(++)*.5.0-/+,0/3201022610-,*%%%''('**3269695372/4/22352.3'6,.+/*(407:986-:2()**'-,+(&'126/-('*(,'/4902.---2*-&(&%'(%&$#%)(-'+.37./5-0''.5016+;73../12''-44803+(&'+7,34276770452704246---,574.75.-3444,-,)*6655047.*.)'-()00339357575101+,/17:.---+++&(&''-,,,(*''&*)3*-.7*-14'+/245431+,-03<<857:-00,.7597;'*-.0/13740114::9:;61--.&%&('+)*03,*/-/7/1007-/37),-5767851:1915,,-2,.)')*-)2&%%&'../*+)/.245/.,+/(*000.90.0021(+*+)-*0-108;5./4',*-/1*/0&4'.(**+553125288294;4,*1/+-&,&*-.70163-0.+8,0)1-//1&01*-+(*5'''3.,/-.:''(++997+)*)*605557722.%'*(-)+---769:9;677:567566(*+-0--'''%)+,.9:76:32,.931/2.74,.032*(445601/;1200/5-9../3:/00+01(0*3*-2/.55-)431*12/.343779;75857/:7(',,/0**((((,-&37201256467/1/+..0/()&/).-+(+.-.13672.&$&&'%%&()12144;619.1+2.5762-+0)*+,')((-&.3)',*0))*.2*,.62)18*.0355.7119437+568:&7-9,-.:;8988/.//.%&)%'+./+',08163867766*211301&'(&&$%&..79697<87786'&&(-324)+54707222857751:-/3854339*+*()'&5)'$)&&&$()(**+*%&)%',332-0/+,53-,/1'.+,.**)+,05545;-20/169-2-+,00-32/11**+-4../387:/46)1,)-./).
@4faa615c-e9f0-414c-9272-be951fa15b62 ch=6 read=52576 start_time=2019-12-13T07:08:54Z barcode=BC01 runid=2c9cf7bc05858273f10e7d7ec552fc0bd742dc3e
CCAGTAGCCCGCTGAACCAGTTACGTATTGCTGGTGCTGAAAGTTGTCGAACTGTGTTAACCACCTTTCTGTTGGTGCTGATATTGCTCTACGGGAGGCAGCAGTGGGAATGTGCACAATGGGGCGCAAACCTGGTCATACATGCCGCGTGTATGAAGAAGGCCTTCGGGTTGTAAAGTACTTTCCAGCGGGGAGGAAAGGAGTAAAGTTAATACCTTTGCTCATTGACGTTACCCGCAGAAAAGAAGCGCAGCTAACTCCGTGCCAGCAGCGCGGTAATACACGGAGAGGTGCAAGCGTTAATCGGAATTACTGGGCGTAAAAGCGCACGCAGGCAGTTTATTAAGTCAGACGTGAAATCCCCAGGCTCAACCTGGGAACTGCATCCTGATACTGGCAAGCGAGTCTCGTAGAGGGTGAATTCCAGGTGGCGGTGAAATGCGTGATCTGGAGGAATACCGGTGGCGAAGGCGGCCCCTGGACGAGGCTGACGCTCAGGTGCGAAAGCGATAGAGGGAGCAAGCAGAGTTAGATACCCTGGTAGTCCACGCCGTAAACGATGTCGACTTGGAGGTTGTGCCAGCGAGGCGTGGCTTCGGAGCTAACGCGTTAATTAAACCGCCTGGGAGGTACGGCCGCAAGGTTAAAACTCAAATGAATTGACGAGGGGCCCGCACAAGCGGTGGAGCGTAATGGTTTAATTCGATGCAACGCGAAGAACCTTACCTGGTCTTAAAGCATCCACGGAAGTTTTCAGAGATGAGAATGTGCCTTCGGGAACCGTAGAGACAGGTTTGCATGGCTGTCGTCAGCTCGTGTTGTGAAATGTTGGGTTAAGTCCCGCAGCAGGCGCAGCATATCGCTGTTACCAGCAGTCCGGCCGGGAACTCAAAGGAGACTGCCAGTGATAAACTGGAGGGAAGAATTAGAGGATGACATCCAGGAGTCATCATGGCCCTTACGACCAGGGCTACACGTGCTACAGTAAGCATACAAAGGAAGAGCGACCTCGCGGAAACAAGCGGACCTCATAAAAGTGCGTCATGTGTAGTCGGATTGGAGTCTCTGCAACTCGGCTCCATGAAATTCGAATCGCTAGTAATCGTGGATCAGAATGCCACGGTGAATACGTTCCAGGCCTTGCACTGCCGTCACACCATGGAGTGGGTTGCAAAGAAGTAGGTAAAAGCTTAACCTTCGGGAGGGCGCTTACCACTTTGTGGAAATTCGCGAGGCTAGAGGTGAAGTCGTAACAAGGTAACCGG
+
#&$&''%,*&$&/'(-*/.+1,++05.7---9699::7-,,-(-...0,'&&(')./.2,)&'.+2::+00)/-1/5685540.3-../104191'*.**,,*/02:8*50)3,,,/0973:7)+&,/9*763/$'%$$%)+/295/1/03321++('+,,4084:3-;867.14;2)+,*2:,.&&')'-6,(0),,&,+&)).42-0/401*28/:8./67&4')*9143.32++0-137/.%+((((,*),*0'+*.0(1)-7302+(**,'.-/2.,,')-1/,&*+,-0573433;8:65(,*(.-3448334+4089,')+201&**,78/6693&+////36/510,.+(-,),26+%.54541111/./1,10---,,7.0,.,.-2030/0*-)$&&'(*.2/-)--(%(-2///))..,,)(,.2/(*+))--)(()*-::..3+4-.27197.*(''%*).-(065-+-779*(*'(0111)*,3*,/,*)%(*'(()%(''$+.+*-.0:%6/.&'.2.*0044:8107572/44*,.4:56:8*20022421/+-,0.,-*/,*+460(*,-0672*)2-+-..*,*+,10.-*))+)('&&.-'1-259588)'()&%&&%&%%'()-1064;71.3469,)(*+4.867,'4742/7/*-+0./-*'(*)6/11)*'+-/18;9082911144;75756)*5(+14525.26224/,)(&''(,(.54023101..9;8-+*+-.;8766931.-00/41.7:5:5675'('*43,1(&'))42422-+&154684467:78/9/.,(&(*&'.9,780607+.55*(2+%+'**($'%&)$'%'(&((')(%/0-')'///31215,7.-0./25/),**+-654/6,.-.0029&//0/,50(1)'(&.&(+%.-.,.,.)/3)%*)'(,0041%&'-*60+1++-.+3(,30.+'*&('*-0((),(*.2)+.2/667**''(&((*/)6:66+3-*)')*30(),/-2--6/019:+//.-..52530-.,.06'+$4($'$$)*2/335060110(--/5#&&%)%)&$%%&,.,..+/0.8..-5.0///..02302-*-.744574)1./36(&145*,'$'(*--1613615247+4-4,,.//'(2&&(0/'),*+-+0)*.+(((),101.2--/72+-2,,4324022.-//4-0+.'&+*1-%%''''(-&%'$$-*/---1(*&%('.+20697849
@d68b462a-9723-4ab1-ae00-29047cac3f21 ch=392 read=66691 start_time=2019-12-13T07:08:51Z barcode=BC01 runid=2c9cf7bc05858273f10e7d7ec552fc0bd742dc3e
CTCCTACGGGAGGCAGCAGTGGGGAATATTGCGTGGAAACCCTGATGCAGCAACGCCGCGTGGTGATGAAGGTTTCGGATCAATAAAGCTCTGTCTTTAGGGGAGAATGACGGTACCCAGGAGGAAATACGGCTAACTACGTGCCAGCAGCCGCAGTAATACGTAGGTAGCGACGTTATCAGATTTCACTGGGCGTAAAGGGGCGTAGGCCCGGATGATTAAGTGGGATGTAGAAATACCCAGGCTCAGCAGGTGCTGCATTCCCGACTGGTTATCTAGAGTGCAGGAGAGTGGAATTCCCTAGTGTAGCGGTGAAATGCGTAGAGATTAGGAAGAACACCAGTGGCGAAGCGACTCTCTGGACTGTAAACGACGCTGAGGCTCAGCGTGGGGGGTAAACGAGTTAAGATACCCTGGTAGTCCACGCCGTAAAACGATGAATACTAGGTGTGGGGGGGTTTCCAACACCTCGTGCCGCCATAGCATTAAGTATTGCCTGGGAGTACGGTCGCAAGAATTAAAACTCAAAGGAATTGTGACGGGACCCGCACAAGTAGCGGAGCATGTGGTTTAATTCGAAGCAACGCGAAGAACCTTACCTACACTTGACATCCCTTGCATTACTCTTAATCGAGGAAATCCCTTCGGGGACAAGGTGACAGGTGGTGCATGGTTGTCGTCAGCTCGTGTCGTGGGGATGTTGGGTTAAGTCCCGCAACGAAGCGCAACCCTTGTCGTTAGTTACCATTATTAAGAAGTTGGACTCTGGCGAGACTGCCTGGGTTAACCAGGAGGAAGGTGGGGATGACGTCAAATCATCATGCCCTTATGTGGCAGGGCTACGCACGTGCTACACAATGGCTGGTACAGAGGATGCAATACCGCGAGGTGGAGGCCAAACTTTAAAACCAGTCAGTTCGGATTGTAGGCTGAAACTCGCCTACCATGAAGCTGGGTTACTAGTAATCGCAGATCAGAATGTCGCGGTGAATACGTTCCGGGTCTTGTACACACCGCCCGTCACACCATGAGTTAGTATTACCCGAAGTCCGTGAGCTAACCGCAAAGAGCAGCGGCCGAGGTAGGGTCAACGATTGGGGAGAATCGTAACAAGGTAACCG
+
.045/,0&4.&+,)3476684/7--*('()'*'40-*-/+/-,+233,+(*.40236.*))(((*,1/04)/,:-*585805.+.,+)/03657429-&')+()(&)&&#((+''+-**,/+0*..((+,,.,,.++)%&'))/31+1(-/2&(&'(.3*)**+,7,*$)'((+*+3//0(+*/3,)$'(*+/25579++1..2288305'()7133/217-133;97860**0593&.*,*-10/6.&0)0-0))+,2/59+3'%--../03.+1(**-/02626+()%()-11202,3((+53.*'&)*565036./0562..+)1/47:740042598%22.4.**'*35850/.+-17287/*)*%%((*,..1*/+*)*%+/&4'(3/))),6:5+.,/7-+(+1769++11212346,-/061,79:,,,,,,38310/(/(**--3387-+0727,1&40.1),-5365215&''#))--8/23+.*'-4,-2,'&))+.987+/(*$('3)9<<9710,3,(+&'*))%%%++320:;:.,,1260000245/014632413;9/7685)+-*+9.6&'*.4-063704./2./,%())-)-+-/2,,,++-0/--..03/3./+,&((**'+;//890885175.1-,,68-03/197799949.6+-.573(0//28:999760&,+,1/45,233:34-.71,+1025,&%&&'*-+/7/*../352:*106)+)&'))3.1)&'**-:.1''.)-,3.'*-.434598856/7,((((30.2,,++.*/46//98998999;711066/1-3:3+5..)/+(%'+2-,-,+%*&(++33,*)+)/92/:322;766-,+))/1880:/.08764011.,-#&++-:;832;97<<799,+--):::9+/%/&%%%+3,-64:75783440//557-7,++313++8.//-43123518,-())')(*.36720/+1,.85)2,-29)*775/7///6100.1922:2-07//,/20,,,-)0%&&)(*'/.($'&(*2*+,%'-*/0708)2)2))%''),*--0,('&*1/,(('.(/+/+-)*,/(*''*--*+,4254-405,1/.
@9397af9a-9ec3-4844-8c47-6fd9e01c13b4 ch=430 read=90474 start_time=2019-12-13T07:08:56Z barcode=BC01 runid=2c9cf7bc05858273f10e7d7ec552fc0bd742dc3e
CTCCTACGGGAGGCGGCGGTGGGAATATTGCACAATGGAAACCCTGATGCAGCAACGCCGCGTGAGTGATGAAGGTTTTCGGATCGTAAAGCTCTGTCTTTGGGAAAGATAATGACGGTACCCAAAGGAGGAAGCCACGGCTAACTACGTGCCAGCAGCCGCGGTAATACGTAAGGTGGCGAGCGTTATCCAGTTTACTGGGCGTAAAGGGGCGTAGGCGGATGATTAAGTGGGATGTGTAGAAATACCGGGCTCAACTTGGGTGCGCATTCAAACTGGTTATCTAGGTGCAGGAGAGGAGGTGGAATTCCTAGTGTAGCGGTGAAATGCGTGAAGTTAGGAAGAACACCAGTGGCGAAGGCGACTCTCTGGACTGTAACTGACTGAGCTCGAAAGCGTGGGGAGCAAACAGGATTAGATACCCTGGTAGTCCCACGCGTAAACGATGAATACTAGGTGTAGGGGTTTTCAACACCTCCCGATGCCGCCGCTAACGCATTAAGTATTCCGCCTGGGGAATTGCGGTCGCAGATTAAAACTCAAAGATTGACGGGGACCCGCACAAGTAGCGGAGCATGTGGTTTTAATTCGAAGCAACGCGAAGAACCTTACCTACATGACATCCCTTGCATTACTCTTAATCGAGGAAATCCCTTCGGGGACAAGGTGACAGGTGGTGCATGGTTGTCGTCAGCTCGTGTCGTGAGATGTTAGGTTAAGTCCGCAACGGCGCAACAGCCAACTTGTCGTTAGTTACTACCATTAAGTTGGGGATCTAGCGAGACTGCCTGGGTTAACCAGGAGAAGGTGGGGATGACGTCAAATCATCATGCCTGTGTAGGGCTACACACGTGCTACAATGGCTGGTACAGAGATGCAATACCGTGAGGTGGAGCCAAACTTTAAAACCAGTCTCAGTTCGGATTGTAGGCTGAAACTCGCCTACATGAAGCTGGGTTACTAGTAATCACTTGAATCAGAATGTCGCGGTGAATACGTTCCGGGTCTTGTACACACCGCCCGTCACACCATGAGAGTTGGCAATACCCGAAGTCCAGTATGACTAACCACTGAGCAGCGGCCGAAGGTAGGGTCAGCGGTGGGAGTGAAAGTCGTAACTCAGGAACCGG
+
)+20.,1-692170'75'03196-54-6../.,6++5+/3+1;*+,010....237/30,,.1*(%'(.///308/6,-.0;787136:0*+,0313,8<-5<5/)+&/*383336/76+93(06)++-.2+6,-72418100.-...598470*10(3803*4,3---:707(2*-492)'50506/.-*)--81(-/1)/67-9:,*3.2/35.1'50-05982:2:/47<59920.)'%2..453&2861.7+0+-..4**&'%+-03.(:9**+*)3-./*%)(((((/0'*&+,((%(,/1.600*+,+1*'$)*1/3./9-,,531')+)*4//5.3,-64699693440-.,'(--12112-.1728765572..+-,+(+,37+-0)*/24779+(*,7;58+44,9-//98558'*1;32226)*%+)*//2:;.-++((*))32,24622%+463-881/*5.&040..)(&-,71/4420/+-,./01645*0-,,/0)/87873*%$(%#(07:91/0+-,3-<<:97637/++-704507;727:8/0042/**)+/*1'(&075668-;<3/4542-./+,01840+..*3445-2*)*&&(-,+*3341:-0,(+(/,*,..2,6+-*)(*()+)(,<50:5,7:/7733.5-017139339889677900+++147-/1568::9999830331-/&,23365+-67-0-(%&('&)*'')#+'(&''''*.+6,,+12--.16;13150114*(22+)),(&&')+44999:86810:17036+2,('&((+,4:655570,,-.7,+07898:25+*')&,-487778740(+./48:788:6397468037.--,+22/21-+-3-13*-((*4,-.33;.*24*09<;7;:8:863%/)2//.,4-/02886522;524994822245,'('(413'+-./6113/.//&+%$(,701./+22356/6/7677;:595505((3:.-,1--,...-2;42;:,-701259460-,**/807/.6.-.9.+),**'*&+,*,,+,,.,/.%)#&'+'+///942++/'.)/**&)+/01,-0-76&()+,,'&'')53/))&(,+-10041
@62a1717b-d067-41cd-8b9d-3e090ee75bd4 ch=149 read=61976 start_time=2019-12-13T07:09:01Z barcode=BC01 runid=2c9cf7bc05858273f10e7d7ec552fc0bd742dc3e
CCGGTTACCTTGTTGACTTCACCCAGTCATGAATCACAAAGTGGTAAGCGCCACTCGAAGGTTAAACACCTTCTTTTGCAACCCACTCTGCCATGGTGTGACGGGCGGTGTGTACAGGCCGGAACGTATTCACCGTGGCATTCTGATCCACGATTACTAGCGATTCCGACTTCATGGAGTCGGTTGCAGACTCAATCCGGACTGACGCACTTTATGAGGTCCTTGCTCTCGCGAGGTCAGGCTTCTCTTTGTGTAATGCGCCATTTGTAGCACGTGTGGCCTGGTCATTAAAGGCCAAAGTGACTTGACGTCATCCCTTCCCTCCAGTTTATCTGGCAGTCTCCTTTGAGTTCCCGGCCGGACCGCTGGCAACAAAGGATAAGGGTTGCGGGACTTAACAACATTTCACAACACAGACTGACGACAGCCATGCAGCACCTGTCTCACGGTTCCCAGCATTCTCATCTCCTGAAAACTTCCGTGGATGTCAAGAGACCAGGTAGTTCTTCGCGTTACTCCAGATTAAATTACATGCTCCACCGCTTGTTGGGCCGATCAATTCATTTGGGTTTTAACCTTGCGGCCGTACTCCCCGAACATTCGACAACGCGTTAGCTCCGGAAGCCACGCCTCAAGGGCACAACCTCCAGTCGACATCGTTTTACGGCGTGGACTACCAGGGTTAATCAATCTCGTTTACTCCCCACGCTTTCGCACCTGAGCGTCAGTCTTCGTCAGGGGGGCCGCCTTCGCCACCGGTATTCCCTCGAGATCTCTACATTTCACCCGCTGCACCTGGAATTCTACCCCCCTCTGCGAGACTCCAAACGCAGTATCAGATGCAGTTCCCAGGTTGAGCCCGGGGATTTCACATCTGACTTAACAAACCGCCTGCGTGCGCTTTGCCTTGAGATAATTCCGATTAACGCTTGCACCTCCACCCGTATTTACCGCGGCTGCTGGCGCGGAGTTAGCCGGTGCTTCTTCTGCGGGTAACGTCAATGAGCAAAGGTATTAACTTTACTCCCTTCCTCCCGCTGAAAGTACTTTACAACCCGAAGGCCTTCTTCATACGCGCGGCATGAGCTGCATCAGGCTTACGCCGGTATTGCTTAATATTCCCCACTGCTGCCTCCGTAGGG
+
75',0.-5945.,+'*3492-.+)*,18351196-+-.;924497.+*+,4;-.,1'))(/,931%'$%&$)%)++(-./--4-'*)(&#))&-+22233683/()+3/.-*-(*-)/+5)1,32,2''-+(*1-,1.,+17134031,(**,1+*''',,027<880/0/)*))..)*)2(6.;-/.5571.3..001513112346,//8:34432722&&,).3/(//03&*'(%%$$%(--.(+4-(%%&)*++66:8.61,(+(.---00.,'(),)+'..,1.17',193('%%*).,(.-//378:(+(&%),1('2)+,370+,-00+(*)))*/.061/227/2.')(/+-2046.1518302116&3-4415,/,,50+006.-..-&&(&%%'6+,,/.2/./)*&)+.&123,-'5-57-/.35475665442-/-46;35+%$&'-0545477-0&&(/52/25:764511,0/23.&$)),0:25+)'+1;89;:89039('&+&('-6+101())+/022227*-+(((&(-&'*%+)$%)+/94<:5,50-4+33/(,''&(/.23855,/141563)&%'+&(.-+/008765.8/+')+,2/4)3))-+124:7735*60,)+,4/6/1,,)*,537799-79:*22466498:75427:332,*'))*((.*,'),/96)//012)&++,0;1/0303844*5:9:;12212;9897)0077:,8778:8<:89:/0/.3/2)1.9-).')&)66656+0*+...+-2/+.*()'()')+'(.5/0/316673+-.).)+,,.-2+/+**&''&'*+/0.+.&/$76:12+,-4-8-,007,.41.(*(%+&+,/2.-,*)*-//6757;35;30000.0-)(('$(&((*)*,-/96;48350706.,,.*(*',+*/.',-*'3,,6/,.72-4...991:/*)'))'(2-,,26.3/*+-1+919985(9666::8661:211105:,,,,,%+%'&*.6+,,09.-;533/8-).2220+***.-/1*,08173*)))''''/18:3110,*+((((()-0&(*-23345'34.2*'()02'),'),(%&&0/556349;3+./0142560./+,+2((
@f3315698-b681-43a2-a69f-620532b894d2 ch=334 read=114771 start_time=2019-12-13T07:09:09Z barcode=BC01 runid=2c9cf7bc05858273f10e7d7ec552fc0bd742dc3e
CTCCTACGGGGAGAGCGACAGTGGGAATATTGCACAATGGGCGCAAACCTGATGCAGCCATACCGCGTGTATGAAGAAGAGCCTTCCGGGTTGTAAAAGTACTTTCAGCGGGAGGAAGGTAAAGTTAATACCTTTGCTCGTTGACGTTACCCGCAGGAAAAGCACCGGCTAACTCCGTGCCAGCAGCCGCGGTAATGGAGGGTGCATGGCGTTGATGGAATTACTGGACGTGAAAGCGCACAGTGCCGGTTTGTTAAGTCAGATGTGAAATCCCCGGGCAACTGGGAACTGCATCTGATACTGGCAAGCGAGTCTCGTAGAGGGGTAAAATTCCAGGTGTAGCGGTGAAATGCGTAGAGATCTGGAGGAATACCGGTGGCGAGAACTGGCCCCTGGACGAACTGACGCTCAGGTGCGAAAGCGTGGGGAGCAAACAGGATTAGATACCTGCGTCCACACCGTAAACGATGTCGGTGGGTTGTGCCCTTGAGGCGTGGCTTCCGGAGCTAACGCGTTAAGTCGACGCCTGAAGGTACGGCCGCAAGGTTAAAAACTCAAATGAATTGACGGGGGCCCGCACAAGCGGTGGAGCATGTGGGACGAATTCGATGCAACGCAGGAACCTTACCTGATGTGACATCGGGAGGTTTTCAGAGATGAGAATGTGCCTTCGGGAACCGTGGAACAGGTGCTGCATGGCTATTAATTAAGCTCGTGTTGTGAAATGTTGGGTTAAGTCCGCAACAGTACAGCGAAACTATCTTTGTTGCCGACGGTCCGGCCGGGAACTCAAAGGAGCTGCCAGTGATAAACTGGAGGAAGGTGGGGATGACGTCAGGTCATCATGGCCCTTACGACCAGGGCTACACCACGATGCTACAATGGCGCATACAGCTGGCGAGGTTGAAAGGTGCCGTGAAATCCGGATTGGAGTCTGCAACTCGACCCATGAAGTCGGAATCGCTGGTAATCGTGGATCAGAATGCCACGGTGAATACATTCCCGGCGCTGAGCACACACAAACGTCGCACCATGGGAGTGGGTTGCAAAAGAGTAGGTAATAACCTTCGGGGCAGCACTGCGTTTTGTGATTCATGACTGGGGGTGGAGATCATGCTCGTAACCGG
+
/42,**0*56*&)(+0/05363,**.-2.5.+,./3:43874'1)5'4*7611-*)&1*23%9:47878877--5'(('%)46648'9944/%(,28+.34.180.3796;0*,(*&+*(-8,25513/./1/62,-1863:333.36-57(%'&,)..*)%'&'-*,,&))+,/612599,-//*4913/4.00+)''()(''($%'++,-/+)0-3/3-8-0097.2.,&,*%(.*,'*&-%&*+/247500212-19..&2)-%)+,)/48./021223.-3*5//8999984//0007684451.+&(*7899:0/+-073-/*+2+02,,4973.0125;****'*,-8-1(**-/3::3/2*/*0+.8695760/(&-'(+/)-43))12.0(%*'$).08979')1238)(,+**32505++'-29-5/31(2*+)0/'/,*&#$$%(&)%/--016.-)*+)+,.'%%*+/533034&).+*-2/016:3310+.+,,-30*1/2204,&))*.14(*,))&+&(()-,3565747,42:19;730555::1-1-8-:220478,/9/+002379:8;87-,,,03/.)()%%$)%+)++-,,/**767$**+-,%'&&+-()*-,3./..11,7.'*.(542/,*+.037865:636579732*/*/)5;8.0(*'+'..301%'(-*1+*)%+'('*'+&(*+2-,(,.+..043-/2:2-34953133-*/147')&&)(((&%&%&&)')&*)'1+(3)&$**+/,,1.45.:4-4129/8-,(%&(0/49,/0-.01;//.8.+-+-*,*,)27415257682+(%*,::913/--/'%$#$&%04*0/2/-((&,,,--&)+741*11/3742441,,'%##&&#&#%'**&%'&'%$#%%#&'($$$-')(&6'.*'()(*%&&'**312))-,-302.-.)),,45+-,/4,2)())*4:664231961940-,-,,20..0)/10.&'&&'*'*$&*+*(*%*''&'%%&(.04478221'''/3139/1/74+$'&%*(,(-&$-80.012)--,(%''%(%&(&+0/*./136;5.0-.001695-,-)('%)0/20,0,)()-5:47
@d4624623-59e7-43fc-90ed-3b6c0cf61358 ch=341 read=62924 start_time=2019-12-13T07:09:19Z barcode=BC01 runid=2c9cf7bc05858273f10e7d7ec552fc0bd742dc3e
TTGTTATGCTTCGTTCAGTTACGTATTGCTGATGTTGGGTTAAGTCCCGCAACAGGCGCAACCCTTATCGTTAGTTACCATCATTAAGTTGGGATCTAGCGAGACTACCAGTGACAAGCTGGAGGAAGAGGCGGGGATGACGTCAAATCATCATGCTATGACCTGGGCTACACGTGCTACAATGGATGGTGCAGAGGGAAGCGAAGCCGCGAGGTGAAACAAAACCCATAAAACCATTCTCGAGTTCGGATTGTAGTCTGCGAAACTACATGAAGTTGGAATCGCTAGTAATCGCGAATCAGCATGTCGCGGTGAATACGTTCTCGGGCCTTGTACGCACCGCCCGTCACACCGCGATTTCGATAACACCCGAAGCCGGTGGCTAACCACAGGAAGGAGCTGGCCAGGTGGGATTGATGATTGGGGTGAAGTCGTAAGGTAACCGG
+
%"&*&%*$(),+*,29'-.:/0/2,2-,+000287<8;01/10/.6.%%%),&&*2-**+**66+445687;551822::;8.4/7.325/74((+,*35/+/2-*,/8233*)(2.+,33.+/-.-))++7/07536668769;<555992%&$'($&')+*))13/+''&())*+5577;77;::7989:6+(+-)(,(*(,+)2;60.(**/)6/&(&(,*(*)().4/+'(-49473'((0+,-..03.02784.+&&)-)*'(''**,-*-312/234642-,-/324.01/2183/635564/3(1166;:99-4.--6/)-..5.,-64*213:70:5/076634-%%%#++&&#&,*/*)+,)*,1-093:6,,,+0-/*()*+*.,1,+(('%$+&*(.,5:812.,,-.(1)&-520+/+)*,'&&()+/385338
