# Supplementary material for: De novo species identification using 16S rRNA gene nanopore sequencing
Source: PeerJ. 2020 Oct 21;8:e10029. doi: 10.7717/peerj.10029 (PMC7585375; doi:10.7717/peerj.10029)
Supplement: Supplemental Information 2 — Contains raw reads. [file peerj-08-10029-s002.zip › pass_fastq_runid_2c9cf7bc05858273f10e7d7ec552fc0bd742dc3e_252.fastq]

@ce8c12be-7a44-4de8-9a8b-8ffb6ff73a6f ch=124 read=122349 start_time=2019-12-13T07:09:26Z barcode=BC01 runid=2c9cf7bc05858273f10e7d7ec552fc0bd742dc3e
CTCTACGGGGAGGCAGCAGTGGGAATATTGCACAATGGGGGGAAACCCTGGTCTGTAACGCCGCGTGATGATGAAGGTTTTCCGGATCCGTAAAAGCTCTGTCTTTGGGAAGATAATGACGGGTACCCAAGGAGGGAAGCCACGGCTAACTACGTGTAACAGCCGCGGTAATACGTAGGTGGCGAGCGTTCAGTTTACTGGGCGTAAGGGGACGTAGGCGGATGATTAAGTGGGATGTGAATACCCGGGCTCCAGCGGGTGCTGCATTTAAACTGGTTATCTACAGAGTGCAGGAGAGGAGGTGGGCCCTGGTGTAGCGGTGAAATGCGTAGAATTGGGAAGGTACCAGTGGCGAAGGCGACTCTCTGGACTGTAACGACGCTGAGGCTCGAAAGCGTGGGGAGCAAACAGGATTAGATACCCTGGTGGTCCACGCCGTAAACATTGAATACTAGGTGTGGGGGTTTCCAACACCTCCGTGCCGCCGCTTAACGCATGAGTATTCCGCCACGGGGTACGGTCGCAAGATTAAACTCAAAGGGAATTGACGGGGACCCGCACAAGTAGCGGAGCATGTGGTTTAATTCAGTACGCGAAGAACCTTACCTACACTTGACATCCCTTGCATTACTCTTAATCGAAATCCCTTCGGGGACAAGGTGACAGGTGGTGCATGGTTGTCGATCGAAAGCTCGTGTCGTGGGGATGTTGGGTTTAAGTCCCACAACGAGCGCACCAACCCCCCTTGTCGTTACTACCATTAAGTTGGGGACTCTGCTTGAGACTGCCTGGGTTAACCAGGAGGAAGGTGGGATGACGTCAAATCATCATGCCCCTTATGTGTAGGGCTACACGTGCTACAATGGCTGGTACAGAGATGCAATACCGTGAGGTGGGCCAAACTTTAAAACCAGTCTCAGTTCGGATTGTGGGCTGGTCATACTACATGAAGCTGGAGTTACTAGTGTCGCGAATCAAGAATGTCGCGGTGAATGCGTTCCCGGGTCTTGTACACACCGCCCGTCACACCATGAGAGTTGGCAATACCCGAAGTCCGTGAGAAAAGCTAACCGCAGAGGCTGGCGGCCGAAGGTGAGGGTCAACGGTGGGGTGAAATCGTAACAGGGTAACCGG
+
//4+-/27:-'*.1*-...87;0.//3/;-+*-10/47,('%*-008-*,'(&$$$'*,,3:1101.+*++...61,064*0(0*8671,0386'()*4.'*&&.)10())+,*+(()&+)-)*+/1..2--'-,(*/+/-))*011496878*3*&**//139(-+,*4.//;8:927002-+%(+&-+/',*82+/),0456+8-)27.+..../97698962433.&.(297774)'-')-5*2.,-.:(()*+9878:::9641%*44-677567520002-+++,:240)*',(%+($)'$%%%&&0*)&$'&,,-.-63,,576.-%('*06,,.'-'+-//%0'-')(*',/366521,.294887223*.)1./0.-,1.22(-*(++065;6(+%.6;58)25).,*+,./3;75562'1225&+*/3-1(2-,&*)+8;:7763182229:71*+,(/)3,3436397--)+/*12*+-*0.422%/)*(,,38::.-+%*'.+'(+96891++.2--0/0;:69889-*-.+1050682:<5.35+&)*+0.--*/0-/),-01---.,3+6875-&%##&&)&(&&)(11+-,,1'*,,///,-.011;0//,+%/('(.-2.3--/%+((',8,-++'595/71/-0+-120/3/1,,00156.30,-/0&*+)('''-.449566385,0+(&%)/,/,-7/37.011-)10,5'()*%'%/).-/686-&''&+3018,*&*/:1410.+2-))580.-)*%$&%)*115897;658/3/7/4/440-1./2.21368.57677787<92339:53,6/3-.257751)+,.6321.')()+.33*8)()+,,85107-,,++32348222932.,03.485719;:739-031.+*,67777%10;77.*8*+-7;93./&(*%&%%$$((+-/5...25//25/011*1',/.-.*.-,/),)2//3000)'(++70%//304-*1542,-7*-4611.1:42://2600/1/335400/2535,8--,/8,(*(()66500)&*-,)(-..6050320%'%$#)*...,0--7(3++$-41-.-%.+*3)++%&%%$%)*88:;8731015;9;::
@7ae55be7-ab53-4f52-b32b-d60b95e8888d ch=188 read=132171 start_time=2019-12-13T07:09:25Z barcode=BC01 runid=2c9cf7bc05858273f10e7d7ec552fc0bd742dc3e
CCGGTTACCTTGTTACGACTTCACTTTGGTCATGAATCACAAAGTGGTAAGCGCCACTCGAAAGGTTAAGCTACCTGCGCAGCCCACTCCCATGGTGTGACGGGCGGTGTGTACAAGGCCGGAACGTGATTCACCGTGGCATTCTGATCACGATTACTGGCGATTCCGACTTCATGGAGTCGAGTTACCCGGAGCCTCAATCGGACTACGGCGCACTTTATGAGGGTCCGCTTGCTCTCGCGGTCGCTTCTCTTTAGCCCATGCGCCATTGTGCAGTGGCCAAGCCCTGGTCGTAAGGGCCATGATGGCTCGAGCGTCATCCCCACCTTCCTCCAGTTTATCACTGGCAGTCTCCTTTGAGTTCCCGGCCGGACCGCTGGCAGCAAAGGATGAGGGTTACTTGCTCGTTGCGGGACTTAACCCAACATTTCCACAACACGGGCTGACGACAGCCATGCAGCACCTGTCTCACGGTTCCCGGCACATTCTCATCTCCTGAAAACTTCCGTCGGATGTCAAGAGATAGGTAAGGTTCTTCGCGTTGCATCGAATTAAACCATGCTCCACCGCTTGGTAGGCCCCGTCAATTCATTTGGACAACCTTGCGGCCGTACTCCCCAGGCGGTCGACTTAGCGTTAGCTCGGAAGCCACGCCTCAGGGGCACAACCTCCAAGTCGACATCGTTTACGGCGTGGACTACCAGGGTATCTAATCTGTTTGCTCCCACGCTTTCGCACCTGAGCGTCAGTCTTCGTCAGGGGCCACCTTCGCCTGTTCCTCAGATCTCTGCATTTCACCGCTACACCTGGAATTCTACCCCCCTCTACGAGACTCAAGCTTGCCGAGTATCAGATGCAGTTCCCAGGTTGAGCCAGGGGATTTCCTATCTGACTTAACTCACGACCGCCTGCGTTGGCACCTTGAAGTAATTCCGATTAACGCTTGCACCCTCCATATTACCGCGGCTGCTGGCACGGGTTAGCCGGTCTTCTTCTGCCGGGTAACGTCAATGAGCAAGGTATTAACTTTACTCCTTCCTCCCCGCTGGAAAGTACTTTACAACCCGAAGGCCCTTCTTCATACACGCGGCATGGCTGCATCGGGCTTACGCCCATTGTGCCAATATTATTACACTGCTGCCTCCGTGAGGAG
+
52(+-+(.2-2)//$,/04650,++/(*&&&,013://+)/&0$'#$1(2)//58*+,/,02++)-30+)*+)-*'$'((''.*,(.,07,,70-1-.046.9:645+,,.-)/24233++.,%-'***5,,).81251/.25623344&(,,5-,,0-/-)1424***//304580++,,/++.0)1))..'(+(+/-:08/:484563-.&($%')))1)().,.2/,-0.,**))+&((/---.4/57161/%*&&%)2298:<,:+''(+'+)*)+(/)-5:6./5/.%((*).0,403435+%(&%)*./*/0/2/2:2+07757'+-/..1:.,-38;;6:6168656008/,*15;72/*5.1.4-.1.0,0-*)&(.7'7*&&%#+1)/-((&%&(,--13011<:735351/3*1-4+32&('&+-3525)'-144466060+,.-./865321*%'*-16286:8537,+'%'*+4988989870,,-186./5:73)''1*;:/.+/(*'(-(#&.025,72;731/+-*6*&''*1').5.5:32/%#%*).2/23.,.(-%%$*++.5'&*+/95;858;7,('))+,4.7./+.-2.336,378)'-58/4110/'&'''+.+0/0153,')'(,0,*-.700'*414.///-4907*3*132.(++,874<:0/2100569786747.2-(--:8331-3,03<8.2150*)-+.487-,-&/637877768'*++/-78/:(*+.++)$5.9;9771*'*1,942&'045474033-8+4259(()))/0501*/*0720-12;74/120(1-)00339).$')(%&+&&'*,56467756888;080,,+--'',6,&.753+69+/'')2/,''$&%/&'0(#%%'1/'($%&'%+&&##$'&((''&%'-,.795//./-6112.4,-,2:8115*2309026-/1:2328-4((%'**(*9).-2-70*-7-7;9922'36,*''.,/.,4.//3657-70+4*1))-.*$**43111--195-,--..)-,$+%$$%'(*++.5-))'3+2.&&-(+-0,,++'-,/'7603374400000*8...2&..79.$+/,.%)0*4)+'0'-)'(,-...*)'&')-()%&,(%(
@4387ecf6-ebcb-4b3d-90bc-beedad937f89 ch=453 read=127519 start_time=2019-12-13T07:09:36Z barcode=BC01 runid=2c9cf7bc05858273f10e7d7ec552fc0bd742dc3e
CTCCTACGAAGAGGTGATGGGGAATGTTACAATGGGCACAAGCCTGATGCAACCATGCCGCGTGTATGAAGAAGGCCTTCGGGTTGTAAAGTACTTTCCAGCGGGAGAAGGGAGTAAAGTTAATACCTTTCTCGTGACGTTACCCGCAGAAGAAGCACCGGCTAACTCCGTGCGGCAGCCACTTGCGGTAATACGGAGGTATAAGCGTTAATCGGAATTACTGGGCGTAAAGCGCAGGCAGTTTCGGCCAAGTCAGATGTAGAAATCCCCGGGCTCAACCTGGGAACTGCATCTGATACTGGCAAGCGAGTCTCGTAGAGGGTAGAATTCAGGTGTAGCGGTGAAATGCGTAGGATCTGGAGGAATACCGGTGGCGAAGAGCGGCCCCATGGACGAACTGACGCTCAGGTGCGAAAGCGTGGGGAGCAAACAGGATTAGGGTACCCTGGTAGTCCACGCCGTAAACGATGTCGACGGAGGTTGTGCCCTTGAGGCGTGGCGGAGCTAACGTTAAGTCGACCGCCTGGGGAGTACGGCCGCAAGGTTAAAACTCAAAATGAATTGACGGGGGCCCACTGAAGCGGTGGGCATATGGTTTAATTCGATGCAACGCGAAGAACCTTACCTGGTCTTGGCATCCACGGAAGTTTTCAGAGATGAGAATGTGCCTTCGGGAACCGTGAGACAGGTGCTGCATGGCTGTCGTCGGCTCGTGTTGTGAAATGTTGGGTTAAGTCCCGCAACGAGCGCAACCACTTATCGCTGTTGCCAGCGGTCAGCCGGGAACTCAAAGGGAGACTGCCAGTGATGATAAACTGGAGGAAGGTGGGGATGACGTCAAAGTCGCTTGGCCCGCCCACGACCAGAGGGCTACACACGTACTGCAATGGCGCATACAAAGAGAAGCGACCTCACGAGCAAGCGGACCTCATAAAAGTGCGTCGTAGTCCCGGATTGGAGTCTGCAACTCGACTCCATGGGAGTCAGATCGCTAGTAATCGTGGATCAGAATGCCACGGTAGAGAATACGTTCCAGACGCTGTACACACACCGCCCGTCACACCATGGGAGTGGGTTGCAAAAGAAGTAGGTAGCAACCTTCCGGGAGGGCGCTTACCGCTTTGTGATTCATGACTGGGGTGAAGTCGTAGCAAAGGTAACGG
+
)*0,+*1,+-)('(&(&*),*'#%'&03-0075+(*($(,1)+446673.)(')*545.02353666663++,+//66840;8)6'&):2,,..2:62&')*4;.&'),*.,%+,08++203/04;.68,'120522444723:6./*,,(%'+#''.*-,.-8/0081.0.1%)(++3,&()'',&,)0+--42112/1376../,:.2-//1.3-3-147;;887859.*,*0*/56.6097&(&%#,,007,,//+('$*+-*/37/-46589565723:73512./0116223339382.3/-(&)'*++.5'(&-42,.(0*1-2*,454/.//2996*.5+,.96+)1,..090-0+),,157/0,*+(++-)'*,,0324.&)-974.*)'()*33446-155651/,(+)43:97.*+-.;-8.891*(%'))*.88//77675627+-.59659<4.-(()..-,-%)%)(/-./+95*+1-..4689/910.,,*+,%)&*)-*,,/308823228:8*''(+/-;564;58*7/<396'/13.98+-//919107+,640.5.*-+,-,(*+...242/.../12:84942-,+..060007--2,+4-1.0-/73:57-.(/*1024.+,,5(6**7<13.,--..2-)(*)%0*+88:7'97487:,*+%%'(**-/2554000/8999::445)53358987;53137801/:+25-67804,;3+,428&%/-.72+11+'.(((5$&/)-/.61()+(.-,$(**.0.4,.5629-/7,(+/17778+.-,)*''(,501371/2-,2/22-383,156543-,3)*10*'(%/'85/(-,&$'*,79.0&,,6/3--''%'(.'0)%&(*,-.,$)%(),.6)%($'('*1000-.*.,+-*/:587:44633**493()*,735636-2-5*(-0*3-0,,-/1480:***+).364+&&(((&()7../12)((%'-+2./0;:;888.0'/))05+-/4+()(&-20293888(%-((&''&(*1/-,-.17,39/+1566349.2082.-.1,)*9041:6+%('&)*01/+&''/*4/63*49/)-4*3233:12-&*310000090:464357667.-.-3124666-759,+5*-,.+1
@e0156053-a395-4127-92fd-d47de03b8115 ch=309 read=115353 start_time=2019-12-13T07:09:36Z barcode=BC01 runid=2c9cf7bc05858273f10e7d7ec552fc0bd742dc3e
CTCTACGGGGAGGCAGCAGTGGGAATATTGCACAATGGGCACAAGCCTGATGCGCCATGCCGCGTGTATGAAGAAGGCCTTCGGGTTGTAAGAGTACTTTCAGCGGGAGGAAGGGAGTAAAGTTAATACCTTTGCTCATTGACGTTACCGCAGAAGAAACACCGGCTAACTCCGTGCCAGCAGCCGCGGTAATGCGGAGGAGTGCAAGCGTTAATCCAGGAATTACTGGGCGTAAAAAAAAAAAAAAAAGCGCGCAAGGCAGTTTGTTAAAGTCAGATGTAGAAATCCCCGGAGCTCAACCTGGGGCACATCTGATACTGGCAAGCTTGAGTCTCGTAGGGGTGGGAATTCCAGGTGTAGCGGTGAAATGCGTAGAGATCTGGAGGAATACCGGTGGCGAAGGCGGCCCCCCTGGACGAAGACTGACGCTCAGGTGCGAAAGCGTGGGGGGCAAACAGGATTAGATACCCTGGTAGTCCCGCCGTAAACGCGATGTCGACTTGGAGGTTGTGCCCTTGGGCGTGGCTTCCGGGTAACGCGTTAAGTCGACCGCCTGGGGAGTACGGCCGCAAGGTTAAAACTCCGATGAATTGACGAGGGGCCCGCACAAGCGGTGGAGCATGTGGTTTAATTCGATGCAGCACGAAGAACCTTACCTGGTCTTGACATCACGGAAGTTTTCAGAGATGAGAATGTGCCTTCGGGAACCGTGAGACCAGGTGCTGCATGGCTGTCGTCAGCTCGTGTTGTGAAATGTTGGTTAAGTCCCGCAACAGGCGCAACCCTTATCCTTTGTTGCCAGCGGTCCGGCGAGACTCAAAGAGTTACCAGTAAACTGGAGGAAGGTGGGGATGACGTCAAGTCATCATGTACCCGACCCAGGGCTACGATGCTACAATGGCGCATACAAAGAGAAGCGACCTCGCGAGAGCAAGCGGACCTCGCAAAGTGCGTCATCAGTCGATTGAGTCTGCAACTCGACTCCATGAAGTCGGAATCGCTGGTAATCGTGGATCAGAATGCCACGGTAGATACGTTCCCGGGCCTTGTACACACCGCCCGTCACACCATGGGAGTGGGTTGCAAAGTAGGTAAGCAGCAGCCAGGAGGGCGCTTACCGCTTTGTGATTCATGACTGGGGTGAAGTCGTAACAAGGTAACCGG
+
**0))+)*01(.3./6632534+/+*/50++,-7;98;5)$)*1,3:7402%$#$&,,.7:01111534141)*-+0,:8-9.:67920,(&''&)*1;;1+--'00),-()-2,)*+-6702313.&.)-1*+446349424726,.+'*,+./%(*)'*103/../6/125,.689)12...0(+'./1533540.3*'**,./0361.40:.5)))+('.)0117933336891514235247-(*'()-'.)*.//*87<2,5-7.**04*+.4301)+2-*1:92,1%&+34:38854./%&&))*-)''.//6-.).-'&%%)(--02679.1680,-2*/+0,0.-365)/+)/',*/-9302587//-,+/.15:24,3,,46/.),.2.,,*',1/52/5/8-+27482.5-,,--+,,..:058521*())((*+)+*+)%./3/1(73041124-,.5-,57544515+*017:::1.(%',--997542541.011;.0+8,%#$&/*(+*.8216-,(1*-)/,6641:25.35237;2899724()$'*72769583-/1041<:33/6)('0/.8483('(#385224,'),/.2041353.*,,0-+(*1/85/6092/./*/3&5*.-1.(-01/0/,/628663/1.+0250000010.089140---.14422954625;8880;;39499:523/7)&)1146:76352855388787144568:-7,,+40;:1009.7*25.,-12-,11'50088/920493,1113&&*()/.,220017:92/..*()*++,6*8+(%*(/.18%,,11)2567-0/-116549<9/289:887*+*--1.-%(&#%,)),/-8-,/-+..,-)**-./-1262/84./*)*,/2-)*(++)*24515858.*(')+99142;77978,0294/0367::1.2+-/3%$)*,&()*/4838-,,*+4437,-.*%%(&+)0,-2.0/((&&&*,4535--.,)+5027/'),0.,-775634;02-)47990://-2./-1444;93/0*.+77888:/**,29'+'&&())#(%-.),$$%'%*((*,%3/+131./816+-,$'445/102281'10/34.71),+/...520135,+/2/3;7:2,
@b4659046-e8f3-418d-a13a-97e80d1f59fd ch=154 read=81423 start_time=2019-12-13T07:09:42Z barcode=BC01 runid=2c9cf7bc05858273f10e7d7ec552fc0bd742dc3e
TGGTATTACTTCGTTCGGTTACGTATAGTGCTGAAGAGTTGTCGGTGTCTTTTCATGTTAACCTACTTGCCTCTATCTTCCGGTTACCTTGTTACGACTTCACCCCAATCATCAATCCCACAGCAGGCAAGCTCCTTCCTTGCGGTTAGGCCACCGGCTTCGGGTGTTATCAACTCTCATTGGTGTGACGGGCGGTGTGTACAAGACCCGAGAACGTATTCACCGCGACATGCTGATTCGCGATTACTGTAGCGATTCCAACTTCATGTAGTCGAGTTGCAGACTACAATCCGAACTGAGAATGGTTTTATGGGTTTTGCTTCACCCTCGCGGCTTCGCTTCCTCTGCACCATCCATTGTAGCACGTGTGTAGCCCAGGTCATAAGGGGCATGATGATTTGACGTCATCCCGCCTTCCTCCAGCTTGTCACTGGCAGTCTCATGCAGGTCTGGCAATGATGGTGACTAACGATAAAGGGTTGCGCTCGTTGGACTTAACCCAACATCTGCGACACGAGCTGACGACAACCATGCACCACCTGTATCTCCTTATAGCTATCTCTCCATCTGGAGCCTTTATGAAATTATGTCCAAGACCTGGTAAGGTTCTTCGCGTTATGGAGTGCGACCCAGCGTATCCACCGCTTGTGCGAGGCCCCGTCAATTCGCTGAGTTTCCGTTTCTTGCGAACTGACACTACTCAGGCAGATTACCCATTGCGTTAACTGCAGCACTGAACTTTATCCAGCATAGGTACTCATCGTTTACGGCGTGAATTTCTGGGGCAATATAATCCTGTTGCTCCCCACGCTTTCGGGACTGAGCGTCAGTTGCAGGCCAGATCGTCGCCTTCGCCACTGGTGTTCCTCCATATATCCTACGCGCATTTCGCACCGCTACGTGGAAGATTCCTCTCTCCTGCCTCTGGCTGCCTGGTTTCATATGGCTTACTGAAGTTAAACTTCCGAGCTCACCACAGACCCTTGCTGCCGCCTGCTCCCTCTTTACGCCCAATAATTCGGATAACGCTTGCCACCTACGTATTACCGCGGCTGCTGGCGTAGTTAGCATGCGTGGCAATAAAAGTACCGTCACTCGGCTACCATTTCCTGTAGCCGCCGTTCTTCAACTTTATAGCAGAGTTTACAAATCCAAAGGCCTCCTTCCTTCACGCGGCGTTGCTCGGTCAGGGTTTCCCCATTGCCGAAAATTCCCTACCGCACTCCGTAGG
+
$0'(%(%%(0+/*+61..50%&'(&&&+02266-*')'1,,,3,5+'*%')*)%&(',00221,'&$$&*-.2.04:9:350/2/*.(*((/2')**-71:60673-63:9987;588-,-,-/,14150--.26//-%$%(*,1/9-/626),..00444.:44.19122-/.---1%,'5+;87446(*14.7010,-*.440%00-,+..3028999546859565567;;:9:<98:;91:0.+'$%*./283;*0'-142653504530-*.-,,4979889:<962+)20110.17261;3;-.29;4498)).3;7.44*,1/,6,-8;9333324+,&'+)14066:19:-,.-,)*-0**'**0,6/&(.*((1/-++1,---*)*,+7;00/145651380+071,2-*/0,--1/.0;157/7//072.-%)&$$(%%$%%&&*,)*+,255120./1-/896:(031/7020/3--++$**.,5.+,+'+,1432)$&'%&%'&).13645336789;2743246/1617768887()()--06794000.3:7,++.**+394;;55/,((+2++%).'4*4479)'+,+**+5:539403+6+''(+)&*+-%',.+$$$'++157/15.+0,*-66+*'.+:50)-15/3/+(*.,-.-8,21'-6+76:450%%'(&#$$%*()+,.131%%-3*$('&(0../-7.0-/009/55$.).--)((&&))4-,,-,*,)'+4555900/;7&2*/../-&%&'(%)(*&$#&'('++3,.%%$-/)+.1::/*,)-/:2/*9:674566899:)215/0/77250/2:;699667/5,(,0.156640778768:77887**(''1/2+-'/53'$%&-,*),'*'*,1/.-)+4-/((&),1.-+,+*+/*13665:46::<53')+5393382553+2++3/.&,/40-'%'-,)+6+./034:<.:.--75770181////7/-,23.-40/*&2(+'3*15(9230)0,+/.)68239234/302934;8809.-.225/3-+.755,$'()'+-()&'(.+21*($-&*8777+-02.833)13&6<),(&%%%',6+-1,06%)+''%)+-/,-*&/%')).72,*-0().&())'*,404379::14/&,(*..,.30.-11796//+714;529;7),415741.65.-72,(%&&%&$)*07-0470
@b41ac7e5-29b6-43a5-a98b-47f6c50b0cf7 ch=22 read=107805 start_time=2019-12-13T07:09:36Z barcode=BC01 runid=2c9cf7bc05858273f10e7d7ec552fc0bd742dc3e
CTCCTGCGGAGGCAACGGTAGGGAATTTTCGGCAATGGAAACCCTGACCGAGCAACGCCGCGTGAAGGAAGAAGGTTTCAGTTGTAAACTTCTGTTATAAAGGAAGAACGGCAGCTACAGGAAGTGGTAGCCGAGTGACAGTACTTTATTAAGCCACGGCTAACTACGTGCCAGCAGCCGCGGTAATACGTAGGTGGCAAGCGTTATCAGGGTATTGGGCGTAAAGAGGGCAGGCGGCAGCAGGGTCTGTGGTGAAAGCCTGAAACCTTCGGTAGCAAGCCATAGAAACCAGGCAGCTAGAAGTGCAGGAGGAAGAGGATCGATGAATTCCATGTGTAGCGGTGAAATGCGTAGATATGGAGGAACACCAGTGGCGAGGCGACGATCTGGCCTGCAACTGACGCTCAGTCGAAAGCGTGGGGAACAGAAAATAGGATTGAATACCCTGGTAGTCCACGCCGTAAACGATGAGTACTAAAGTGGATGTCAAAGTTCAGTGCTGCAGTTAACGCAATGAAATTACTCCGCCTGGTAGTACGTTCGCAGGAGAATGAAACTCAAAGGAATTGGCGGGGACCCGCACAAATAGCGGAGCATGTGGTTTAATTCGAAGCAACGCGAAAAGGAACCTTACCTACATGACATCCCTTGCATTACTCTTAATCGAGGAAATCCCTTCGGGGACAAGGTGACAGGTGGTGCATGTGGTTGTCGTCAGCTCGTGTCGTGAGATGTTGGGTTAAAGTCCCGCAACGAAATGACCCTTGTCGTTAGTTACTACCATTAAGTTGAGGACTCTAGCCACGAGACTGCCTGGGTTAACCAGGAGGAAGGTGGGGACTGACGTCAAAATGCATCATGCCTTATGTGGCAAGGGTTACACGTGCTACAATGGCTGGTACAGAGAGATGCAATGCCGCGAGGTGGAGCCAAACTTAAAACCAGTCTCAGTTCAGTTGTAGGCTGAAACTCGCCTACATGAAGCTGGAGTTACTAGTGTCGCGAATCAAGAATGTCGCGGTGAATACGTTCAGGTCTTGTACACACCGCCCATTTTACCATGAGGTTAGCAATGCCGAAGTCCGTGAAGCTAACCGCAAGGCAGCGGCCACGAAGGTAGGGTCAGCGATTGGGATGAGAATCGTAACAAGGTAACCGG
+
.336-*'))&,2+0/0&..**(%*'/0//0-:.7964,%()*/*+-56542+-2+201800/014744.5*+1+0/:)/,*/-('*-&*0/+-),/-/28,.',,,044-/5&0,,-6&/(+'%).17223:&&(*.*5'+/,-011-4/6/+,4.-1.--21.0//0637975/,-4.5315.2111;89704/.922-,-1/8.-.&0'$*'*10698767:+'(/083-5:21963(3*3:4223310+/)*+)'02..)-.)+.72&1-*&%-4(.2./(),2-1-(*.*,''''&()**,''.+&-,%*)),824/,(+*&.(-*%%('-,-*.--411-13,,593505533-.'3/(95151/.7/7&&)&&2395.(01188884688.---,*&()+,))+$)*'&&&0(&(&''/.../57+02-+9*)+5,(//,+*1/,-/0''+/28689;853+/**'+$,%*/)%&)):6033281./67-.08992321/621-+/-41--'%(%(*027.08./,++/50304;5)-&/-)(*-1.13--3946,0,0-2-/3108;5637/**+.,2,+'(*,,(()23224;395.7/94+*/&+-&.%)')..)))-+.+-)'**'')&+))+1-:5*/,,-12/,,+))(.*./**++).-)27/088*1834666.50247%'(1,7110.,*',2/:///662/..,0322434820(.34252720-23)(-44+,4120,+*%$%$,/*)//0753;3,3,*+%*-713;39/20,,0036880-+,&&&*0261103776820509095..+0-*-,)0-4:5+'))+7543+225-*')+..0.,*,,*+.-+)*'(,6918.*(*))256381810;:9797631/*))**65384324+++,',&+)0%(6.7,&&%#,66.,)%(+(-,/06<9,7,8,.,/400.32,*.048:6556806/..87/-)3-..32)-'*+-/-,219/))/43457.6*0.4376163464)---+6.,-1.,)&+,)/-('))'''*0-42)*((+&+*.(($))$%$,&')+1)+))*/042,&),+./1--,./10&&))/-4-.18.-../00,9/62,&)(*&*2.4(+('$((0.56;9;97
@f957cd54-1ac2-4e13-8c52-68e2ac2015ee ch=284 read=65764 start_time=2019-12-13T07:09:45Z barcode=BC01 runid=2c9cf7bc05858273f10e7d7ec552fc0bd742dc3e
CTCCTACGGGGAGGCAGCAGTGAGGGAATATTGCTGTGGGGGAACCCTGATGCAGCAACGCCGCGTGAGTGATGAAGGTTTTCGGATCGTAAAGCTCTGTCTTTGGGGAAGATAATGACGGTACCCAAGGAGGAAGCCGCGGCTACGTGCAGCAGCCGCGGTATGCGGCGTAGGTGGCGAGCGTTATCGGATTTACTGGGCGTAAAGGGGCGTAGGCGGATGATTAAGTGGGATGTAAATGCAGGCTCAGCGGGTGCTGCATTTCCAAACTGGTTATCTAGAGTGCAGGAGAGGAGGTGGAATTCCTAGTGTAGCGGTGAAATGCGTAGAGATTAGGAAGAACACCAGTGGCGAAGGCGACTCTCTGGACTGTAACTGACGCTGAGGCTCCGAAGCGTGGGGAGCAAACAGGATTAGATACCCTGGTAGTCCACGCCGTAAACGATGAATACTAGGTGTGGGGGTTTCAACACCTCCGTGCCGCCGCTAACGCATTAAGTATTCCGCGCAGGAGTACGGTCGCAAGATTAAAGCTCAAAGGAATTGACGGGGACCCGCACAAGTAGCGGAGCATGTGGTTTTAATTCGAAGCAACGCGAAGAACCTTACCTACACTTGACATCCCTTGCATTACTCTTATTGAGAAATCCCTTCGGGGACAAGGTGACAGGTGGTGCATGGTTGTCAGCTCGTGTCGTGAATGTTGGGTTAAGTCCCGCAACGAGCGCAGCCCTTAATCGTTAGTTACTACCATTAAGTTGAGGACTCTAGCGAGACTGCCTGGGTTAACCAGGAGGAAGGTGGGGATGACGTCAAATCATCATACCCTTATGTGTAGGGCTACACCACAATGGCTGGTACAGAGAGATGCAATACCGTGAGGTGGAGCCAAACTTTAAAACCGATCTCAGTTCGGATTGTAGGCTGAAACTCGCTATGAAGCTGGAGTTACTAGTAATCGCGAATCAGAATGTCGCGGTGAATACGTTCCACGGTCTTGTGCACATAGATGCGAGTTAGCAATACCCGAAGTCCGTGAGCTAACCGCAAGGAGGCGGCAGCCGAGGTAGGGTCAGCGATTGGGGTGAAGTCGTAACAAAGGTAACCGG
+
**74/2709;..01-,+,,12.')2+**+,3/-/2/2.41,*&*1:../787621/00/.387953,++*)*+-.524/;:5108377484;0/1339881682-48(11134293/)1-57***)+00+)0*+,'-,*,(&&&'+*-.1).2///4/03//2**0,'%'*-.81583-,.,1250/1)/+.94/++10+0134:1+57265568998<:;:/9.4+,.1977--,+/6.,2&14469,'-%,288:;:914:4.20::77875844586/////8452+''*)')''%'))--.0((8762.//25.-///*),+,2/.-,.0)385:.1444696895;53171527640.-*/0400/55670/100+.'*')')..)(-,'(22789-*,15:4703.,4,,,.//24)*473(*-0'),-58448;860*,.1;813%')355617:9.,860-.0/464692825:./9,..4021444:451547672..&((,'&&)*22423/5.*(*.*146'(+66.),)3070200)).-,16*)**,,('(&++,0,12783029.;<;.4362.2/,.3,4,+,14'),,'(+-171//,..6//133/7.-/,/(.**.1./-*)2+*+))+'19/,52-075077..-,,56.4//35679605052..0(*.0189899820.53.4.'162:3706/6.+-1/2%'(*+1-&05*''''*+1341-3.+*.,1:/812()-,++2645762+%%()).,*(.2/.2,0-++.-188,-*)(()(+3:825348:9:8:6022:976)3+(-++,,3./-3,+*+('$%$''.1-)(&()/,.21/-+++-/171:1.14400,+)12842173;63281.62-)()',-99-33;7830/3-.%+*.//+3.***'(('+)--++125,-.810.(.-.44825445152*+,.345/118244:-+.(-+.'%&*..&&%%$%&%&$$$%$$%$%))./)-/,.-,,6-)),,.30+0(%)*-,+0,%,'+)-+')()-,'+,+)&,)0-'((+.-11./60803(')40./30158527+,5-0+7879
@09fde89e-8ccf-4d69-905c-ff0e0313bf05 ch=35 read=87707 start_time=2019-12-13T07:09:54Z barcode=BC01 runid=2c9cf7bc05858273f10e7d7ec552fc0bd742dc3e
CATTGTACTTCCGTTCAGTTACATTTGCTCACGCCGTAAACGATGAATACTAGGTGCGGGGGTTTCAACACCTCCGTGCCGCCGCTAGCATTAAGTATTCCGCCTGCAGAGGTACGGTCGCAAGATTAAAACTCAAAGGAATTGACGGGGACCCGCACAAGTAGCGGAGCATGTGGTTTTAATTCGATGCAACGCGAAGAACCTTACCTGGTCTTGACATCCACGGGAAGTTTTTTCAGGGGATGAATGACTGCCTTCAGGAACCGTGAGCAGGTGCTGCATGGCTGTCGTCAGCTCGTGTTGTGAAATGTTGGGTTAAGTCGCAACGAGAGCGCAACCCTTATCCTTTGTTGCCAGCGGTCGGCCGGGAACTCAAAGGAGACTGCCAGTGATAGAAGGTGGGGATGACGTCGTCATCATGGCCACGACCGGGGAGCTACACGTGCTACAATGACATACAAAGAGAAGCGACCTCACTTGAGAGCAAGCGGACCTCATAAAAGTGCGTCGTAGTCCGGTTAAGGTCTGCAACTCAAGCTCAGCTGAAGTCGGAATCATGTATCGTGGATCAGATGCCACGGTAGATAATACGTTCCGGGCCTTGTACACGCCCCGTCACACCATGGGGTGGTTTGCAAAGTAGGTAACAACCTTCGGAGGGCGCTTACCACTTTGTGATTCATGACTGGGGTGAAGTCGTAACAAAGGTAACCGG
+
#$$,)-+1325'(12.)..*('&+-((.012534:8:::&623545;41./+.0+(%&+6;00;8102-,,1.20(')+5-/4(*$%$+),.43/135<99379430.(&'$)&**/220432,,3-0<<8/7444-**)*.//042:<555;3(.##$&&')*/0-+,+22.,..1:<+9:8<76687::7/*))*-*24./*.,.72226/5--.45861./'2***()1989-1+'+'**1-+'+%%%(*.1,,'&,+101)*'*##$%)+-0462455/:1117701/-./,65626613002*+*4/4634431.,2)+))**(&%*)133349--,--5,.8/.494231'3-2/0+/.3095+201517.10122.9:8:.20../)''&'&/*490+,/0-%''&&'(+-*+$$(&#&,-07+141',,/.,'*,/2*)()#$'&&((*6699-*)(**)0275971&(%$%&**,.03+/*,,,53325284(**-59:8865314+0-+,+)/*21//,-&&%&''%()-'%'('.))*4270611$)&(%)**,78954'(+3%0)%(-4/%%.,*)*&--.81*'.,0.0.'*-)''$'(*((*/+-+,-(**/3.,/007..(53)(/-2324*00+0--.7-3&*/3-*+3,-68/229/,,145:74/.,//130*/+--+,33995.-)&*4.2:6266
@7377a8f7-54e8-4b3f-8762-0d658a693225 ch=211 read=74240 start_time=2019-12-13T07:09:52Z barcode=BC01 runid=2c9cf7bc05858273f10e7d7ec552fc0bd742dc3e
CCGGTTACCTTGTTGACTTCACCCCAATCATCAGCCCACAGCCAGACAGCTCCTTCCTTGCAGTTAGGCCACCGGCTTCCGGGTATTTATCAACTCTCGTGGTGTGACGGGCGGTTGTACAAGGCCGAACGTATTCACCGCGACGTACTGATTCGCGATTACTAGCGATTCAACTTCATGTAGTCGAGTTGCGAACTACAATCAGACGAGAATGGTTTTATGGGTTTTGCTTCACCTCGCGGCTTCGCTTCCCTCTGCACCATCCATTTAGCAGCACGTGTGTAGCCCAGGTCATAGGGGCATGATGATTTGACGTCATCCCCGCCTTCACCCAGCTTGTCACTGGCAGTCTCGCTAAGAGTCCCCAACAGTGGTAACTAACGATAAGGTTGCGCGCTCGTTGCCGGGACTTAGCCCAACATCTCACGACACGAGCTGACGACAACCATGCACCACCTGTATCTCATATGGCTATCTCTCCATCTCTGGAGCCTTTATGGTATGTCAAGACCTGGTAAGTTTCTTCGCGTTGCTTCGAATTAAACCATGCTCCACCGCTTGTGCGATTACGTCAATTCCTTTGAGTTTCCTTCTGCGGGCATTTCTCGGTGAATTACTTATTGCGTTAACTGCAGCACTGAACTTTGACATCCAGCGCAGGTATAATGCGTGGACTGCTAGGGTATCTAATCTATTTGCTCCCCACGCTTTCGGGACTGAGCGTCGGCAGTTGCAGGCCAGATCGTCGCCCGCCTGGTGTTCCTCATATATCTGCGCATTTCACCGCTACACGTTCGATCCTCTCCTGCCTCCTGGCTGCCTGGTTTCTATGGCTTACTGAAGTTAAGCTTCAGGCTTTCACCACAGACCCTTGCTGCCACACCTGCTCCTCTTTACGCCCAATAATTCCGGATAACGCTTGCCACCGTATTACCACTGGCTGCTGGCGTAGTTAGCCAAATAATAAGTACGTCACTCAAGCTGCCATTTCCATAGCCGCCGTTCGCTCCCTTTATAACGAAATTTTACAATCCGAAAACCTTCCTTCACGCGGCGTTGCTCGGTCAGGGTTTCCCCGACGAAAATTCCCCTGCTGCTGCCTCCCGGGGGGCAATATCAGCACCAACAGAAGGTGCTTACGAGGCCACCGACAACTTTTCTTCCAGCACCAGCAATGCAGCCCCATA
+
--02080290:(+(''88<8/421(.++,39-&&10'&*&&+(+-0.'&&**()3..3,**%.10.889.%,+/1-081.0/'(%+.0)..1&.-.--(*((.**,.)).(&%+(+)*)-19/936+%+*,3/0/-'/,,.//0'/&)))),8580/.9/3453+-01276+3,/8/6:9::999635/8..()211223:77))*0-*1/626/3:;1.3041.8:2),/:033934/1-5..60&(5-.4/-02(-%',-./742:+)&&'')-/*+*+),,*6/*',+--552*6:6/6.--+,%/8)+/30-161578/+-6390').)),54:45676/1.-,021.9.//4)&'+,188)..,&')+..+(/247455522/50;030/-./345;3343;76'%$$'.200254820,%',,-.1&&66557971//2/602,/,153492522113511+,%38896211,497773./30*-3.23-(/*((*/7880/012;88+*-()*3907:8677/4*,-41(+*/*29-302--7/29+-201-0+-,+&#&%#&),98995/'&)*,,11<823/1,'()-(%%#%'&'+'))'%(%1'()/0-160005868//),$)),777:/-34/-.5324-*',+./-,(''&#%'%%&'*),5+/*(*+(**+1))5/-+*.8-+/0336.)+*-0;83+48170/%)*+..).%(,,1-/(-(-%((//,..+%&''%*+'(*(*,.4.-../.3)/*+'*'*-.71++/1,,/'(%(&+,,'')2/*+*.0.-(((/''(1/0169620-74*,'*$''(.*//.3/,6-5+-0064-4/,-+++/56.///8;<06/*)$%')&(&('(*,//831073/18262-4.15353(0314-.)%&*'(2/*,,()*2-)04%+&+'./,.,/*)'$&+-1.,,-&'&%%&$%%$'#&$'-,-,/%&$%&%$((*25-*$$%%%,*,2,,/&#$(-*&(1**+06*%(0+)295.24975-+++,*'(+.0.-0/*//1070&08*,2.0/./06933;7155,'%$'(,682171,))(///671-.,-0).,..)'+-/..00+.0+3/3)-((-*)*)$&')((%&&%,*$&.,6221+.67*)/.,,),..38/+0*1/()%$,+0+$$&
@95cd4f0c-4452-462b-ab7d-8b7500659e5f ch=351 read=101753 start_time=2019-12-13T07:10:05Z barcode=BC01 runid=2c9cf7bc05858273f10e7d7ec552fc0bd742dc3e
CCGGTTACCTTGTTACGACTTCACCCCAATCATCAATCCCACATGGGCATCCTTCTGCGGTTAGGCCACCGGCTTCGGGTGTTATCAACTCTCATTGGTGCTTGACGGGCGGTGTGTACAGGCGAACGTATTCACCGCGACATGCTGATTCGCGATTACTAGCGATTCCCAGCTTCATGTAGTGCGAGGTTGCAAGACTACAATCCGAACTGAGAATGGTTTATGGGTTTTGCTTCACCTCGCGGCTTCAGCGCCTCTGCTGCATCCATTGTAGCGCGTGTGTAGCCCAGGTCGCCAAAGGGCATATTGATGGTTGACGTCATCCCCGCCTTCCTCCAGCTTGTCACTGGCAGTCTCGCTAAGTCCCAGCAATGGTAACTAACGATAGAGTTGCGCTCGTTGCGGGACTTAACTGGCATCTCCACGACACGAGCTGACGACAACCATGCACCACCTGTATCTCCTTATGGCTATCTCTCTCTCCATCTCTGGAGCCTTTGCTTAATTATGTCAAGACCTGGTAAGTTCTTCGCACTTCGAATTCAGCCGCATGCTCACCGCTTATGCGGGCCCCGATCAATTCCTTTGAGTTTCATTCTTGCGAACGTACTACTCAGGCAGATACTTATTGCGTTAACTGCAGCACTGGGCGACATCAACACTTGGTACTCATCACGTTTACGGCGTGGACTACTAGAGATTATCTAATCCTATTTGCTCCACGCTTTCAGGATGAAGGCGTCAGTTGCAGGCCAGATCGTCGCCTTCGCCACTGGTGTTCCTCCATATATCTACGCATTTCACCGCTACACATGGAATTCCACGATCCTCTCCTGCACTCTAGCTGCCTGGTTTCTATGGCTTACTGAAGTTAACTTCAGGCTTTCACCACAGACCCTTGCTGCGCCTGCTCCCGCTTTTGCGCCCAATAATTCCGGATGCTTGCCACCGTGGCTGCCGCGGCTGCGGCGTGGTTAGCCGTGGCTTTCTAATGAAATTGCGTCACTCGGCTACCATTTCCTGTAGCCGCCGTTCTTCCTTTATAACAGAGTTTACAATCCGAAAACCTTCTTCCTTCGCGGCATTGCTCCGGTCAGGGTTCCCCCATTGCCGAAAATTCCCTGCTGCTGCCTCCGTAGGAG
+
51,129.0141,07,,,)/4./+2(''3-666:94:.5/,),()',%*)(510/'$$%),,7*,597/04-6/.53,/&(&-200203/+*''$/'-*/.%+%()9399408122/.+(-*-*'*+,0706<778;7755657552449:9472/01/,-...63806*'&%)-.94430102)..,0)56664+/234215:521,-2..',(,/.20572*/21.025*&(+3-267351-0/-10,$''&-,,./.**(((,/4&(,*)()(()&/',((+.-:0*...-&&&2/'-55/(,&*&)+51'37+-28668,7.-)*.56;9933/,&+-2/12&,(*+,&()''(--+*(%',3,-&,-0++(,(///09.,+&$%$)10-/355857:--+50713)1'('$$&&--+/((*/05/1)&--/1/0*(*+,391*'($(-.11.+-,/037)4))*/0020,+**+2-.(+33463,035(*23+4-&&'&++)/-0040/2/17;834/-')-,850)&'#'-0.).)3'$)&*+$&)*,1)*(-))&'%&+/0,..,32'&&)+18394.13-,*.1:4/7::221-.))25,4*0/*-,,*+26(++.+./4,3/)-*+,3./020-00.84-)&&'(,)12252-**+*./1477676%)+36;1-.'(+22:696679-,)()-.-212150/0.+17,*/+0+&(()090/,;:52,()&(&889/18100+.02020566487679-976895240858:<-/,-5/5244765333417;8.,-4++,+*'.),+**'-+2+%(+.027,-(,*&%&$&()//)+001-,,3(02.-&-/624;4657.1*,,*()1)/)492792/,-/,//67:<00/..271..2---./.'$').2,&..,-*-,+'4)4,./+('(&&&&.+&('&%%%&&$*++4/7//-))*)&((-61.,08.656-491.002*%//(+)'*./7)0250810-55)6:;2665...6/34:6:6245-0+41/6675,*+(*3:0-2.+3))-595-////7;805./)+*6/11:11100/4/2%-7,-7+89:0).7,18,,180:394+)%***0012:499/217-'(
@7619fad0-223a-4958-beaa-c14b905a2d43 ch=2 read=30854 start_time=2019-12-13T07:10:28Z barcode=BC01 runid=2c9cf7bc05858273f10e7d7ec552fc0bd742dc3e
TTTGGTTACTTAGCGGTACGACTTCACCCCAGTCATGAATCACAAAGTGGTAAGCGCCCTCCCGAGCTACCGCTTCTTTTGCAACCCTCCCATGGTGTGACGGGCGGTGTGTACAAGGCCGGGAACGTATTCACCGTGGCATTCTGATCCACGATTACTGGCGATTCCGACTTCATGGAGTCGAGTTGCCGGGCTCAATCCGGACTACGACGCCTTTTATGAGGTCACTTGCTCTCGCGAGTCGCTTCTCTTTAGCATGTGCGCCATTGTAGCTTGCGATGTGTAGCCCTGGTCGTAAGAACCGCTGATGACTTGACGTCATCCCCACCTTCCTCAGTTTATCACTGGCAGTCTCCTTTGAGTTCCCAGCCGGACCGCTGGCAACAAAGGATAAGGGTTGCCTTTCGTTGCGGGACTTAACCCAACATTTCACAACACGAGCTGACGACAGCCATGCAGCACCTGTCTCACAGTTCCCAGAGGCACCAATCCATCTCTGGAAAGTTCTGTGGATGTCAGACCAGGTGGGTTCTTCGCGTTGCATCGAATTAAACCACATGCTCCGCTTTATTGCGGGCCCCATCAAATTCATTTGGGTTTAACCTTGCGATGACATTTTCAGGCGGTCGACTTAACGCGTTAGCTCGGAAGCCACGCTTCAGGGCACAACCTCCAAGTCGACATCGTTTACGGCGTGGACTACCAGGGGTATCTAATCCTGTTTGCCCCGCTTTCGCACACCTGACGTCGGTCATCTTCGTCCAGGGGGCCGCCTTCGCCACCGGTATTCCTCAGATCTCATTTCACCGCTACACCTGAATTCTACCCCCTCTACCCGGACTCAAGCTTGCCAGTATCAGATGCAGTTCCCAGGTTGAGCCGGGGATTTCACATCTGACTTAACGAACCGCCTGGTGCGCCTTGCGCCCGAAGTAATTCCGATTAACGCTTGCACCCTCCGTATTACCGCGGCTGCTGGCACGAAGGTTAGCCGATTTCTTCTGCGGGTAACGTCAATGAGCAAGGGCGTGCCTCATACTCCCGCTGGTACTTTACAGCGAGGCCTCCCTTCATACACGCGGCATGAAGCTTGCATCAGGCTTGCGCCCATTGTGCAATATTCCCCCACTGCGCTGCCTCCGTAGGG
+
.(%&'-)#%##$%&''+(),(-/22,288-./180455;/.&$'*.)*,9-73*,-./+--22%&$&&(,-&+0.*44+&%(/+03)(+66*,8864/.-.068550-)((+*/0.897904)(&*)*)/..-::3522/.2:720010&&&,-/71//&1/31;:84223838)2*(%)*,,/.8.%0)(+)0-3(8.7*6-9731230-())*681.42/24//$*3+,-41-,++)'-)/'+-46654:6%%$&'%*.316:-:-()(()*/**)*+()&&'&-,'$&,234314**,/6&&%&'++*)+)*+767796030))/6/:42-.)*,;54675573:675;::8.39-+-/3948/),012;7885851;20-529.)0*-6++(,)3,-)(.--46;,10:3/++*-(.(&+1/67<8525465120.22343498;334937+4*3446944547/-.,-8:19-'')**-.29/7./1/.-,+-01261.1756532434./'(*+2602-,&)-/975:88862:-.-*)&')7-;;7:2+((,77,2+&*133,//,.-74154/&-%-.348/))+**-'&'(,+20,/)*)&(&$$#'%%&%$&,*/+++11308/9.0-.-.,,-04+3*4'/8&)&)4-+.)472323711.2(3,/154)5367700+'(.413369444/0($*0,+))+-63:23'()/95*282,'**58642+,)*/(''(+31(0/+&-,.36147+%+699,86147-:5.-/,/5/:0013:1.1-.36,+)$(974/0:2/0/0/4*$&&-+50852<72/+.0-23,).)),0(1*/0512:'-5--1%&111/(/.2/5.,,408//.37'55**3:20++-/31/..-2163.-989/-*'((,&'$%%%%'+.03+%&%&',+3/3)(+//.9/0-5-()&+00/1.+'*+9423-+,+/475/3/-*/.').0-1.-.3'&&-1.1<9754./((.43245-8--,4624(.)(&,&'$%&#%%)(48-(-((&((,.7:,+*%)&&'//5166+8;8/2+,'+(-+0.,)()*&)+2.0035%/,.,/')'-1(',1))(*-4/2350488/%****')**,.-173-&*)(
@2af373da-fb1f-4ff3-8484-dd9d9ec778af ch=340 read=71396 start_time=2019-12-13T07:10:35Z barcode=BC01 runid=2c9cf7bc05858273f10e7d7ec552fc0bd742dc3e
CTCCTACGGGAGGCAGCGGTGGGAATGTGCACAATGGGGAAACCCTGATGCAGCAACGCCGCGTGGTGATGAAGGTTTCGGATCGTAAAGCTCTGTCTTTGGGGAAGACGGTACCCAAGGAGGAAGCCACGGCTAACTACGTGCCAGCAGCCGCGGTAATACGTAGGTGGCGAGCGTTATCGGATTTACTGGGCGTAAAGGCGTAGGCGGATGATTAAGTGGGATGTAATGCGGGCTCAACCTGGGTGCTGCATTCCAAACTGGTTATCTAGAGTGCAGGAGAGGAGGTGGAATTCCTAGTGTAGCGGTGAAATGCGTGAGATTAGGAAGAACACCAGTGTGAAGGCGACTCTCTGGACTGTAACTGAGGCTCGAAAGCGTGGGGAGCAAGCAGGATTAGATACCTGGTAGTCCCGCGCCGTAAACGATGAATACTAGGTGTGGGGGTTTCCAACACCTCCGTGCCGCCGCTAACGCGTGAGTATTCCGCCTGGGGAGTACGGTCGCAAGATTAAAACTCAAAGGAATTGACGGGACCCGCACAAGTAGCGGAGCATGTGGTTTAATTCGAAGCAACGCGAAGAACCTACATGACATCCTTGCATTACTCTTAATCGAGGAATCCCTCGGGGACAAGGTGACAGGTGGTGCATGGTTGTCGTCAGCTCGTGTCGTGAGATGTTAAGTCCCGCAGCAGGCGCAACCCTTGTCGTTAGTTACTACCATTAAGTTGAGGGCCTCTGGCAAGAGACTGCCTGAGTTAACCAGGAGGAAGGTGGGATGACGTCAAATCATCGCTTACTTATGTGTAGAGGCTACACACGATGCTACAATGGCTGGTACAGAGATGCAATACCGTGAGGGGTGGAGCCAGGCTTTAAACCAGTCTCAGTTCGGATTGTAGTACAAACTCGCTACATGAGCTGGAGTTTAGTAATCGCGAATCAGAATGTCGCCGGTGAATACGTTCGGGTCTTGTACACACCGCCCGTCACACCATGAGAGTTGGCAATGCCGGTCAGTGAGCTAACCGCAAAGGGAGGAGCAGCGGCCGAAGGTCAGCGATTGGGGTGAAGTCGTAACAAAAGGTAACCGG
+
%,/3.143::),53358*2)))'(()(0,++..9432*&(*-2;-..242,('(,/-013+*+'(())+.-564428.--:79:7948.**+/01457;5062(,+()%%&)'.,)).-.*1*+3-.3,--/.058677858,6*)(**-4..---+0-./766/3-,577014531:112.1+24/.01:;897361'-,&,0453838689-9,4*.2/68.-(')0*+-(6745-.)3+0078855334.95+,7;;89:72711288000115728/1)+,()%(%(,&5+4)'(*))&&('-6/017.,-2%1//.,1-+65/0(+13001,.02(),-/0..-1113-15:77421/0.-+*66262'&%&)(3288:1*.222'-.&/'0/0(,/2.7007653-30*(.1:796971+)*/119622/.27967/8::/*7-1(2*436:79915546365)(&)()%(&/))'+.-4-0+/816:.'(''.-,5040478//-8+872/461-)*(.013746.18,/0)%(&&'&&&&'))+()*))))/64;;4:3;4&'+%(74735,,0*'%(&%++--./5612/-/.0219111030/.0-*&*&*'(*0+)6+,31,-0+1+,,98*0*+5;89;8:7748122++*'(,.7640344600./0-6-1*3108().2%/'',,,02235&'*()7/:10.33/.*,03/34451610+-12340/.).*,($&)*:99::9.&)0-.*,,/31-0-.6.4/3+,026896778:--.+1'&&&%'(.,---.++)'%.4-22/,+&)*%*+./5)6((143359672.()+-:8:4<333875-*)))&',.'&0),&+)(,.,4-&'*+41..,02;4692,6)+)*(((%,3),300/0113/)().88-),*''--.5//,0--5/.-+(..02/,+(*...3;201024/,461/2/-.-+(,*1450;9,.61201701.,*(*.401*1,,$4)&+)*)*+,,,-**0+-*.09*,2.)*.&*,,/+,*0*(-&)'+(()*,&6'44:52/1*()+$)$$%&)/).-/3;:961
@49450a35-5943-488d-a4d9-8e198c7a7d43 ch=364 read=122376 start_time=2019-12-13T07:10:32Z barcode=BC01 runid=2c9cf7bc05858273f10e7d7ec552fc0bd742dc3e
CTCTACAGGAGGCAGCAGTGGGAATATTGCACAATGGGCGCAAACCTGATACAGCCATGCCGCGTGTATGAAGAAGGCCTTCCGGGTTATGAAGTACTTTCAGCGGGGAGGAAGGGAGTGAGACCACCTTTGCTCATTGGCGTTACCCGCAGAAGAAGCACCGGCTAACTCCGTGCCAGCAGCCGCGGTGGCGGAGAGGTGCAAGCGTTAATCAGATTACTGGGCGTAAAAGCGCGCGCAGGCGGTTTGTTAAGTCAGATGTGAAATCCCCGGGCTCAACCTGGGAACTGCATCTGATACTGGCAAGCGAGGTCTCGTATTAGAGGGTAGAATTCCAGGTGTGGCGGTGAAATGCGTAGGATCTGGAGAATTGCCGGTGGCGAAGGCGGCCCCTGGACAGACGGCAGCTCAGGTGCGAAAGCGTGGGGAACAAACAGGATTAGATACCCTGGTGTGAAAGTCCACGCCGTAAACGATGTCGACTTGGAGGTTGTGCCCGCCCAGGCAGCACCGGAGCTAACGCGTTAAGTCGACCGCCACCAGAATTACGGCCGCAAGGTTAAAACTCAAATGAATTGACAGGGGCCCGCACAAGCGGTGGGCAGTAATGGTTTAATTCGATGCAACGCAGAAAGAACCTTACCTGAATGCTTGACATCCACGGAAGTTTTCCAGAGATGAGAATGTGCCTTCCGGGAACAAAAGTAGGACGGTGCACATGGCTGTCGTCAGCTCGTGTTGTGAAATGTTGGGTTAAGTCCGCAACGGGCGCAACCCTTATCGCTGTTGCCAGCGGTCCGGCCGGGAACTCAAGGGGCTATGATGATAAACTGGAGGGATGACGTCAAGTCATCATGGCCCACCACGACCAGGGCTACCGCGATGCTACAATGGCGCATACAAAGAGAAGCGACCTCGCGAGCAAAGCGGACCTCATAAAGTGCGTCGTAGTCCCGGATTGGAGTCTGCAACTCGACTCCATGAAGTCGGAATCGCCTTATTAATCGTGGATCAGAATGCCGCGGTTGAATACGTTCCCAGACCTTTATACCGCCCGTCACCATGGGAGTGGGTTGCAAAAGAAGTAGGTAGCTTAACCTTCCGGAGGGCGCTTACCACTTTGTGATTCATGACTGGGGGGTGAAGTCGTAACAAGGTAACGG
+
4100/0.55&)+.0266685:3(1.,6/.*,.,:11:8858::'8<899---,&//18597/03323/111-')+-20--,,*1:601)+&+,(++/.27,,..299('+'*)+.)&(()(''*)+/--41/156&6&2'.,1.-1:501-,0*',,&((*1+1+,,6/01:04:::7885133)/&%'-2..2.-()-,-.542442606/2)(,).345;<<87716:0+)**&*/026;9&47<952448168-2266445::0.55-*5458:,1+1+1:9537744555822223,8(&*+&(&','))330/,,.++&1./),'1+312))5:43+('&,0(*)0/-15770,))+58;10)1(5)+8:.62530()*+-/09074-+/)()$&.0,..&)**3/093641174-014,0-',)+-422/7:-4-,+4435;7113,)$&*+((*,5./.79469<453//%,./.-+++,&,,2713/88,&'&$#+'%&''',.(0&)-.---+)+-41.0355674376$/'*()&+''*1530/155+5.8397*017680-)(*,---4%14/)'()()'))+'*,040345'%$&)+-/3:9-7482*(.)+-$,*-&%(++)(/)1/.-0635-..,(&$((3368/./25-4-,8;,-))*-..21+)(*&(,56::2;'0:.+,.(*,)&(%'-,5..)''$(,.4;8::98887,-./088.7.,+,+/1,+033:91:050945)**-7'7:992415;240.-0,22126122//*4+*)+2/12,642523924)53,+10,((+,./48-234-*+'*07674-.062358:;:8958493)-+&(+,1'$1613430./11,/05412352-+)'*,55779.))'*($)./15783554657;5042;86551/02::.0/1588587470/)--'8+7.,-./668,6,,-726889785.4..0,90633,+)'+'&*.,120848998123:989922'+('(-747:8:</.(%+'(#'(&'%%))&53,+,0&''0137/)**,..16/1.58)&)*)*1+/,.,*)),)21318(10(,50621250590/691/2356:63//(+*'&,*2+3+0***51534116*6,173+2
@0e0fe4f3-4bea-4cfd-9446-6dfcda1d8966 ch=434 read=105531 start_time=2019-12-13T07:10:31Z barcode=BC01 runid=2c9cf7bc05858273f10e7d7ec552fc0bd742dc3e
CCAGTTACATATTGCGACTTCACCCCAATCCCGCTGGCCCTACGGCCGCTATCCTTGCGGATTAGCTCCACGGACTTCAGGTATTTAGCTCTGGCAGGTGCTTGACGGGCGGGTGTGTACAAGACCAGGAACGTATTCACCGCGACATTCCTGATTCCGCGATTACTAAGTAACTCCAGCTACATTAGGCCGAGTTTCAGCCTACAATCCAGACTGGACTAGTTTTAAGTTTGGCTCCACCTCGCGGCATTGCATCTCTGTACCAGCCATTTATGGCACGTGTAGCCCTGCATAAGGGGCATGATGATTTGACATCATCCCGCAGCCCTCTCGGTGCTTAGGCAGTCGCCTTCGATCCTCAACAATGGTAATGGCAACGACAGGAGTTGCGCTCGTTTGCAGGACCAGCCAGCTTATCCGGCGCAGGCTGGCGGCAAGCCCAGCGCACCCACCTGTATCACGCCAGCCAGAGGAACATCGTTAGAGTAATTAAAGGGATGTCAAATTAGGTGGAGTTCTTCAGCGTTGCTTCAGATTAAACCACATGCTCCGCTAGCATGCGCGGAGTCCCGTCAGTTCGCTGAGTTTTAATCTTGCGACCATGCTCCCCAGGCCGGAATGCTTAATGCGTTAGCGGCGGCACGGAGGTGTTAGAGCCCCACACCTAAGTATTCATCGTTTTGGCGTGGACTACCAGGAATTATCTAATCCCATATTTGCTCCCACGCTTTCAGGCCTCATCAGTTACAGTCCAGAATTGCGCCTTCGCCACTGGGTATTTGCCTAATCTCTACGCGTTTCCGCTTCACTGATTCCACTCCTCTCCTGCACTCTAGACCAGTTTGGGATACGGCGCAAGTTAGGCCAGGTGGCTGCATCCCGTAATCCCATCCGCCTACGCTCGCTGCGCTGATAAATCGGATAACGCTCGCCACCCTGCGTATTACCGCGGCTGCTGGTACGTAGTTAATGGCTTCCCTCCTTAGATTGCCATCCCGTTATCTTCAAAGAGACCAGGCTTTGATCGAAGGCAGCTATCCCATATCACGCGGCGTTGCTTAAATGGGGTTTTCCCCATTTGTGCAGTATTCCTGCTGCCTCCCGTAGG
+
&%&(.7,-%*&'+),,.../-(,060+2-63-%*)+)01*&%%&&)(%'*%)*'+*)+)2(3))),,.)()+,')-2.(,,,$('%%&(''$%&'%-*,*)),+*('/1/**)*)*%%%'(*+239+.*(,*$/014-&(**,)+-12;.))+-4-2(&'*-3.-.-+()(+%,,5$($&&%&%*'%)+)%((--2*,%)50*&++3-3)&&30//5002+-68;./+.)/'&'()+1*/0+,(+-20%.)(*+*+,,+)&&)3/01:.59)%$%%$$*+**&(()/-($+&&)+*2/+***(+++)29+(()(..0,62*%*%$&&%$%%%)-+)&&$&'/2&'*0%&%&+'&(*05/1.*.,6/,*))'('$%)(.-+/((-$(18.0043-*%&$%%$*)('&(%*'$%%()(*+%&#%#%$&'')+,+/40*)&)*(%$%$&$**+)-/++-*00$*&(&%#$&$&'('&())*+*&'$'%&(+',&*,**2033/4440',&&%,-,+()/12.66.000-4'()/+*)*1*&)15,(()*00,0,%%&&%)%+(*(&''$()-10+/3/*/))%$''))4;;,--**1-')+%53--%)-09:/'//,'0+15.,*-(0+1*/'/(&(*+.+(+*((371*/.,,2)(*&186,'--/2.//'+*/10-*),/-*'((-,0.6352)2,%,&.,/43742/4+//(&+(%*($(+16+&+-.-3/*&(.38-,-'*))*'%*''(**)''$&%&&$&''&*)+.(-,.0*)'*3'#%(')/+,+(*+,+*(')%*&%&))'%%$&&(6/0+,,3(**()/-01)--,(&')+/+.19.*.'..&,%(($)'&''.-.418,/-**&&$#'))91,%))3*73(')+1047/+)$%',)*+,/++''().-&02-;362//+/45364).,'%$'%),,/,.6+,*7-,,%),''#&'*-11.-&&%$$&&')&+,(&&*%&')&-)(-1)'')4,('(&&*,)'&)+0**46,--%&%(*&'((',(%'&)*/70'&'+*&+**,0104,+((%%%%&&*-(+23,.1911/73*-,0,%.+10/0%&(((15,20)(*)4*
@80fb773f-66a1-45ca-8158-e10aef91a46a ch=113 read=95110 start_time=2019-12-13T07:10:49Z barcode=BC01 runid=2c9cf7bc05858273f10e7d7ec552fc0bd742dc3e
CTCCCTGCAGGAGGCAGCCAGTGGGAATATTGCACAATGGGGGAAACCTGATGCAGCAACGCCGCGTGAGTGATAGAAGGTTTTCGGATCGTAAGCTCTGTCTTTAGGAAGATAATGACAGTACCCAAGGAGGAAGCCACGGCTAACTACGTACCCAGCAGCCGCAGTAATACGCGTAGGTGGCAGGCGTTATCGGATTTACTGGAAGGGCGTAGGCGGATGATTAAGTGGGATGTGAAATGCAGGCTCCAGCAGGTGCTGCGACTGGTTATCTAGAGTGCAGGAGAGGAGAGTGGAATTCCTAGTGTAGCGGTGAAATGCGTAGAGATGGGAAGAACACCGGTGGCGAAGCGACTCTCTGGATGTAACTGACGCTGAGGCTCGAAAGCGTGGGAACAAACAGAGTTAAGATACCCTGGTAGTGCACTTAATGAAACGATGAATGCTAGGTGTGGGGGGAGTTTCAACACCTCCGTGCCGCCGCTAACGCATTAAAGTATTCACGCCTGGGGAGTACGGTCGCAAGATTAAAACTCAAAGGAATTGACGGGGACCCGCACAGAAGTGGCAAGGCATGGTTCTTAATTCAGAACAACGCGAAGAACCTTACCTACACTTGACATCCTTGCATTACTCTTAATCCGGGAAATCCTTCGGGGACAAGGTGACAGGTGGTGCATGGTTGTCGTCGGCTCGTGTCGTGAGATGTTAGGTTAAGTCCCGCAACGAGCGCAACCCTTGTCGTTAGTTACTACCATTAAGTTAGGGGACTCTGGCGAGACTGCCTGGGTTAACCAGGAGGAAGGTAGGGGATGACGTCAAATCATCATGCCTTATGTGCCAAGGGCTACACGTGCTACAATGGCTGGTACAGAGATGCAATGCCGCGAGGTGGGAATGAGCTTAAAAACCAGTCTCAGTTCAGTTGTAGGAGAAACGAAACTCGCCTACATGAAGCTGGAGTTACTAGTAATCGCGGAAGATCAGAATGTCGCGGTGAGATACGTTCCAGGTCTTGCTTACACACCGCCCGTCACCATGAGAGTTGAAAATACCCGAAGTCGTGACTAACCGCAAAGGAGGCAGCCGAAGGTAGGAGTCAGCGGTGGGGTGAAGAATCCGTAACAAGGTAACCGG
+
)+14'(&(%),'()(()-&()0.4-(--)6./,.//85042+%*/.,700/766.,/.622381/00'%&(*+/&%*)**.360//53:5),-+).0965856:-&40-''*&+((*(1*05216,-'7)*/)++)01)-./-.-+*+)-.4.11+*+0//56.1,.0-&&#%&)/0-,0-/94/09:97:55607,06--06)&+&')(()./2976;710,-,3,142;99710)*461*.(.0320*)('%/,/,)&%$$'/0583922111/,-...+06./,/4,+(**.1)+++0,()662'*,--2.,&)+'(./1..-./2*62+-,/34343,20180&&*%&,,//0/,20,&'#((0/0220..12556-.5*+*((*-7.0+)+,/--,0/))+*+&)*8588)(*.+.))&($%$$&%(()3(*)+,./6.&+++2730-*.954-&)+3-.+2.016094)..20-18.0032/*-*0,531+,-020*,-1:8575*''*+3-:761356,+0.0<;75787;.0))/300/0+*17-56/')'++(*(()--,-&((,+3,//1%&&,+474*),('(')&((),*,10304/23-)+&)*).'0346/-4/0.4-*++)3,1+/-*'(''*/),4+50-.52.,45(/)102-311341123445/5+**,,('#''-)+&),.221.00-1/%.167130-40*),3+,)+/--20:0:4-3+-,).*((0.&%&'.421:0()-.%')06,4864,3.%%../4469566738470+).,(+/*.++,%).35.689:8937;833335,-&+&&&&'*)(%&'&*/0,*((&'+0375/31822;96,(&()'(&*&336:;97955..+--/13*'(&)'%((&.22+%&2(*,878134/2$)(*&&'(('''(+(('//067454114567,4-./8/*+5/./22210611+20'0++-062**/21//.4)3--,$'2+83615,%-(*+6.+%&#$&%*/1742:/01-((&'))++)(/+')+.0*'..+)+./-2-,*(-),)5+4568*,,)*-.%212216*2*//,((*+..--(1*1/(*+.*&&'*,)'+)+--6(0,486939
@40d94f56-51ce-4412-abe4-04fe7e109535 ch=133 read=57220 start_time=2019-12-13T07:10:46Z barcode=BC01 runid=2c9cf7bc05858273f10e7d7ec552fc0bd742dc3e
CCGGTTACCTTGTTACGGCTTCACCCCAATCATCAATCCCACAGCAGACAGCTCCTTCCCCTTGCGGTTGGGCCACCGGCTTCGGGTGTTATCAATACTCGTGGTGTGACCGGGCGGTGTGTTACAAGGCCCGAGAACGTATTCACCGCGACATGCTGATTCGCGATTACTAGCGATTCTTCATGTAGTCGAGTTGCAGACTACAATCCGAACTGAGAATGGTTTATGGGTTTGCTTCACCTCGCGGCTTCGCTTCCCTCATTTCATCCATTTAACGTGTGTAGCCCAGGTCATAAGGGGCATGATGATTTGACGTCATCGCCTTCCTCCAGCTTTATCGCTGGCAGTCTTCGAGTCCCAACTTAATGATGGTAACTAACGATGGGGTTGCGCTCGTTGCGGGACTTAACCCAACATCTCACGACACGAGCTGGCGACCATGCACCACCTGTATCTCCATATGGCTGTCTCATCTCTGGAGCCTTTATGGAGTATGTCCAGAGATTCTCGTGGAGTTCTTCGCGTTGCTTCGAATTAATGCATGCTCCACCGGCGTGCGGGCCCAAAGTCGGATAGGCTTGAGTTTCATTCTTGCAGGGCAATGCTAAACAGGCGGAATTACTTATTGCGTTAACTGCAGCACTGAACTTTGACATCCAACGCGAGTACTCATCGTTTGCAGCGTGGACTACTGGGGTATCTAATCCTGTTGCTCCCCACGCTTTCGGGACTGGAAGGCGTCGGTTGTAAGGCCAGATCGTCGCCAACCGCCGTGGTGAACGTCCACATGGCTCTTCACGCGATACCTTCACGCATGGAATTCCACGATCCTCTTCTGCTCTAGCTGCCTGGTTTCTATGGCTTACTGAGTTAAGCCTCAGGCTTTCACCACAGACCTGCTGCCGCCTGCTCCCTCTTTACGCCCAATAATTCCGGATAACGCTTGCCACCTGCGTATTACCGCGGCTGCTGGCGTATTAGTTAGCCGTGGCACTAATAAAATTACCGTCTTTCGGTGCATTTCCTGCTTAGCCGCCGTTCTTCCCCTTATAACAGAAGTTTACAATCAAAACCGTGGCGACCCTTCACGCGGCGTTGCTCGGTCAGGGTTTCCCCATTGCCGAAAATTCCCTACTGCTACGCCTCCCGTAG
+
-,,,1/-.***+,4--*1**6-0266+//-059969/50-)**)+*./32244778:-5-++0.1,('/,147:101,1.194)971.2222.1*)&%'*../+3+++.4'055//-'%'$()*+48+308++%($&&*--361/0-()'(,/01786-6-,()0.351.,)),.,02)-0630*-01675464:14/2)+'&(2;762.10/)(,*054518;6+11003:1)*++*(2417.*'*+380''),+7-*+#$%&%-./1.40%%$&),-/(*()+0,(.//-++/4++/,)+,+-/.//:,()22568--$'-365332/,-/03*%).%-*,--+4++&'&*()).2-)'(&&1+..06/9./0..-1,-,+')//33-.-015-5-+,.44.*+,,*//*-+243201(,+,,.222/3,2*&&('+2//.-.3-))%'&),,,/''()))420)-,%%%''0133/&'*&&)+&)'($(+-.,/,&)&'('*'&($'-,(&)2:44:7.20/51322+*)+/)-(%$$&)3243+$,$-%&(&'.)*(-.+&''#('.('%%')**.*+01;1/18;6++$&$)&'3/60-./00)$$'&(*+,&-(')0,(3)'(*0,2.6542(154555883068--.792.100+,%&&)+464201(*-0**'-,-,17553%&'%,1-2121106..%*&00*+-158,(+()/7*0-79,+',*''',+110&+,(%%%%))/.',--.033&'&-,17(,%#$#%$+((&$$('&''(&$#'$('%$''''#%"$$%*%%'$**,+)(+..3-+++./2200190'%(&'(%'(*+4:459.6.(((+,31493430*'),,*%)%*+&/31/51))+.&'%*+%%&'*+./827:///,270,.0::121/.,0-,'+(/,-1.35-)&('+(+28.13-%)'+*06276.0-.00..--))')$'**..9+))6+7/0)%&&(-,073'.)'.,,,($&)'*'%$#$--+53.-')'))00/18265*,*)(*&%&&&+*+*$'&'/7+)'0)'+&*1-**%&&))$$$&)*71).,/.95/50,,-/'24*&(/,/7./293+-0011,-7942;19,*)++**(%)',4.393.203
@3d9f7ebe-62ff-41b0-b1c8-9923d837daf6 ch=332 read=68238 start_time=2019-12-13T07:10:54Z barcode=BC01 runid=2c9cf7bc05858273f10e7d7ec552fc0bd742dc3e
CTCCTACGGAGGCAGCAGTGGGAATATTGCACAATGGGCGCAAGCCTGATGCAACCATACGCGTGTATGAAGAAGGCCTTCGGGTTGTAAAGTACTGGCGGGAGGAAGGGTAAGTTAATACCTTTGCTCATTGACGTTACCCGCAGAAAAGCACCAAGCGCTCCGTGCCAGCAGCCGCGGTAATACGGAGGTGCAAAATCGGAATTACTGGGCGTAAAGCGCACGCAGGCAGTTTGTTAAGTCGAATGTAGAAATCCCAGGCTCAACCTGGGAACTGCACCTGATACTGAAGCAGGTCTCGTAGAGGGGTAGAATTCAGGTGTAGCGGTGAAATGCGTAGAGATCTGGAGGAATACCGGTGGCGGCCCCCTGGACGAAGACTGACGCTCAGGTGCGAAAGCGTGGGGAGCAAACAGGATTAAATCCTGGTAGTCCACGCCGTAAAACGATATCGACGGAGGTTGTGCCCTTGAGGCGTGGCGCTTCCAGGCCTAACGCGTTAAGTCGACCGCCACCAGAATTACGGCCGCAAGGTTAAAACTCAAATGAATTGACGGGGGCCGCACAAGCGGTAGGAGCATGTGGTTTTAATTCTGATGCAACGCGAAAAGAACCTTACCTGGTCTTGACATCACGGAAGTTTTCAGGATGAGAATGTGCCTTCGGGGCAAATGAACAGGTGCTGCATGGCTGTCGTCAGCTCGTGTTGTAGAATGTTGGGTTAAGTCCCGCAGCAGGCTGTATATCCTTTGTTGCCAGCGGTCGGCCGGGAACTCAAAGGGAGACTGCCAGTGATAAACTGGAGGAAGGTGGGGATGACGTCAAGTCATCATGGCCCCTTACGACAGGGCTACACGATGCTACAATGGCGCATACAAGAGAAGCGACCTCGCGAGCAAGCGGACCTCATAAAGTGCGCGTCGTAGTCCGGATTGAGTCTACAACTCGACTCCATGAAGTCGGAATCGCTGAAGCCAATCGTGGATCAGAAGAATGCAGTGAATACGTTCGGTGCCGCGCACACCGCCCGTCACCGCAAATTGGGTTGCAAAAGTAGGTAAGCAACCTTCGGGAGGAAGCGCTTACCACTTTGTGATTCATGACACAGGGGTGAAGTCGTAACAAGGTAACCGG
+
%)/'%$$')&-5/0/411203-(*+0/6+++,6:75;41-14936<43487-0%3+,+&('(+-3433342+-.+/.5-7/+94611(+01+,*+)'&$',++/,/,..''*2*3.7.446568))010%,')*750:10:,1322/4+.&)(+((,&*)01071328:5.-+,//3408.2/.-516232/0+)+2/00*/,-//2238:8:797:70001+/)3**-+'*24-)0853/46&''($-%$*,(*190'040/3/658408.3..41//22/00002/,(''*%(*+--/47.+)+03.-01/60764(5+.*-,-/4/2.36-,/76/)**,666:61450:57;:8:(+('),).53,-39886/7/,,..-.*-)/049442')*)+,/22;:&')*9<7:044,0/-)&$-.)+764452-(()-,:6244,++)($,+0,+)0*+,/...+82'&-),,2-+))5,))*'*))..2'(6:76626193-.3./12,-((*%-(+),),-.527-110)6,66<<77898;:92728174911:9103(.(+/1-*+(($*)&),33/./03<;+8858.'(*...1).*,*,3-)'(,3,4,+6;63577451+0113-..4,5-.78//1/2200//0624779<8;80:-+*/7,(*',4*+257::498290-.244345.1231,**/.-,%%...53:185280-++.2**1/),**+*&'(+-0582.950/60296375;19(8+7279/8/096:),,)'*+458::5543446:8133-*0(,**&.(176386667702,)*//0/$&'*+/2)-+((-.1)*88.,,+(**&()45561;202000146766++(+*()35769:64*)4/35+.3<559////18.--..,*/044--+))()*&1'*&&)))+-4,.-60,0026),.30./1/91856+*('+*(*(-,122;:;:98.,0-*,(0)('-//6:847515/,//*,)%$%))*(,()19.))*(+'%*,,&+'24-30.079.&$(%1,+13(.1//,2:7385,+*(*&/,,0.+6:.,4:1,156696)-,-/&&&211*,)-+**70/46783,2-6;8865
@6641dcc8-0a54-4ce6-90bb-0b87d24b747b ch=248 read=86607 start_time=2019-12-13T07:11:04Z barcode=BC01 runid=2c9cf7bc05858273f10e7d7ec552fc0bd742dc3e
CCGGTTACCTTGTTACGACTTCACCCAATCGCTGACCTACCTTCGGCCATGCCTCATGCGGTTAATCACGGACTTCGGGTATTGCCAGCTCTCATGGTGTGACGGGCGGTGTGTAAGACCAGGGAACGTATTCACCGCGACATTCTGATTCGCGATTACTAGTAACTCAGCCTCATGTAGGCGAGTTTCAGCCTACAATCGAACTGAGACTGGTTTTAAAGTTGGCTCCACCTCACGGTATTGCATCTCTGTACCAGCCATTTGTAGCACGTGTGTAGCCTACATAAGGGGCATGATGATTTGACATCATCCCACCTTCCTGGTTAGCAGGCGTCGCTAAGTCCTCCAACTTAATGGTAGTAATAACGACAAGGGTTGCGCTCGTTGCGGGACTTAATGGCATCTCACGACACGAAGGCTGACGACAACCATGCACCACCTGTCACCTTGTCCCCGAAGAGTTTCCTCGATTAAAGAGTGGCGCAAAGGGATGTCAAGTGTAGGTAAGGTTCTTCGCGTTGCTTCGAATTAAGCCATGCTCCGCTACTTATTGCGGGTCCCCGTCGAATTCCTTTGAAGTTTAATCTTGCGACCGTACTCCCCAGGCGAATGCCAAAATGCGTTAGCGGCGAGCACGGAGGTGCTGAAACCCACACCTAGTATTCATCGTTTACGGCGTGGACTACCAGGGTATCTGTTTGCTCCCACGCTTTCGAACCTCAGCGTCAGTTACAGTCCAGAGAGTCGCCTTCGCCGCACAATTGTTCTTCTAATCTCTACGCATTTCACCGCTACACCAGATTCTACCCCCCTCTACGAGACTCAAACGCAGTATCAGATGCAGTTCCCAGGTTGAGCCCGAGGAGTTTCACATCTGACAACCGACCGCCTGCGTGCGCTTGCCGCCCAGTAATTCCGATTAACGCTTGCACCCTCCGTATTACCGCGGGCTGCTGGCGCGGGTTAGCCGGGTATGCTTCTTCTGCGGGTAACGTCAATGAGCAAAGGTATTAACTTTACTCCTTCCTCCCGCTGAAGTACTTTACAACCCGAAGGCCTTCTTCATACACGCGGCGTAGCTGCGTAGTGCCATTGTGCAATATTCCCCACTGCTGCCTCCCGTAGGG
+
1,()*0+5132*2+))1/3794+.-)*5.866.-,60,-3:9:82-37)+)+*+*%+&()*&+(&)*---63/-,/(342.3/.7:,%)()11'0-5356456.6770.+('&&'''523.28)1)($*)+<2/04.24694984,/0666.2436:4554323'117)),7/4+.+-//535543:7-+,,4--+/813-/55,,)&*78:.5<<1-8.//6'3168;78878-.(,2/.50020.0/02887-**/,686,+---,,0++)/&&&'40'),-+24+2630410000,3:--/64988.:8,+51,/0/-,+,-,&.*+/-++,+-'),+-.420.02--,/,*,3,,.34903;5334&*)21/7../42666;1/-7/-+1)4($%'(($&()*,./32,-)%'(*/./.12:202<198657:469456648/8/..97:5.-.+%')56/+,105582<+&',++($$*.2-*344579966477500/.-.(0.9-/1002+2.)+106/4.1.24(0311333.7//01,0-$-**-*32/2892**,%)))(,,070**)/4:9/:.--'((,,1.%2++*.6:--4:7.&6*',&(*0,))/,-.,+.192,%'(*+-.,+.)'&)),5*220(-*0.)'2255;/.1320;.**00/.25:88918/&83,16640(,/-*8.33,(1--/;:,)((21.1-&/13/%'(+.0026/),))*(*.0507/7/7:8),&)*(2**9<7763')212357663658;14)*5//0++((')*1.9240618640,0%(++&,+/1300*.--()-+..%'(/.22774691+0849+)02/((&.,%%.9/.**-02++,+-,,(*159/131245412,*,+(./(-0+*123,6:1+)(0*1252/30,.01;914;-24..*//.-.*'*//425-+$',..1*)'+'**))%'$'/828<87621/*+,0101309233319;-+.--+-2+,,/3,-/09,84*,35,(23*--()0/16/+.--/3.+-3.4165<1344(+)*),)')(')0+121/2020)3)-1')/+/.,5,,,90769/(/1116116+-94./63+.
@d6306f43-70bc-4fae-a62b-d2c90daf405b ch=177 read=151892 start_time=2019-12-13T07:11:04Z barcode=BC01 runid=2c9cf7bc05858273f10e7d7ec552fc0bd742dc3e
ATCATTCGTTCAATTACGTATTGCGGGTTTTGAAGTTGTCCGGTGTCTTTTGGCTATTTAACCTTTCTGTTTGGTGCTGATATTGCTCCACAGGAGGCAGCAGTGGGAATATTGCACAATGGGCTGTGCCTGAAGTGGCCATGCCGCGCGTGTATGAAAGGCCTTCCGGGACATAAAGTACTTTCAACGGGAGAGAATTAAAGTTAATACCTTTGCTCATTGTTTACCTGAAGCCTGGCTAACTCCGTGCCAGCAGCCGCGGTAATGCGGTTGGCGTTAATCAGATTGCACTGGGCGTAAAAGCGCACGCAGGCGGTTTGAGTCAGATGTGAAATCCCGGGCTCGCCTGGGGACGCATCTGATACTGGCAATGAGTCGTAGAGGGTAAATTCCAGGTGTATGGTGAAATGCGTAGGGTCTGGAGGAATACCACGGGCGAAGGCGGCCCCCTGGGCGAAGACGACGCTCGGAGTGCAGCGTGGGGAGCAAACAGGATTAGATGCCCTGGTGGTGCACCGTAAAAAAGCGATGTCGACTTGGAGGTTGTGCCCATGAGCGTAGCTTCGGAGCTAACGTTAAATCGACCGCCTGGAAGTAAACCGCAAGGTTAAAACTCAAATGAATTGACGGGGGGGGCCCTTTACAGCGGTGGAGCATGGTTTAGTCTGGCATGAAGAACCTTACCTGTCTTGACATCACGGAAGTTTTCAGAGATGAGAATGTGCCTTCGGGAACCGTAAAGAGACAAGTGCTGCATGGCTGTCGTCAGCTCGTGTTGTTAATCTGGGTTAAGTCCCGCAACAGGCGCAACCCTTATCCTTTATTCCGGCCGGGAACTCAAAGGGAGCTACCAGTGATAAACTGGAGGAAGATTAGGATGACGATCAGGTCATCATGGCCCTTGACCAGAATACGTGCTACAATAAGCATGCAAAGAGAAGCGACCTCGCGAAACAAGCGGACCTCATAAAGTGCGTCGTAGTCCCGGATTGGAGTCTGCAACTCGGTTTCCATGAGTCAGATCGCCCCAGTAATCGTGGATCAAGAATGCCACAGTGAATACGTTCCAGACGCTTTCGCCATCACCATAGGTTGCAAAGAAATGGTAACCAGCAGCTTCGGGAGCGCTTACCGCTTTGTGATTCATATTTGGGGTGAAGAGATAAACAAAGGTAACCGG
+
+6%#$'&-,,(%$.(',35316-*%'%'&&$$+,'/,,,5,423456398-,,()(02*,))')/-,21.6+)&)%()-/2*00./23/*-&-.)./.%(-+%,*)&&),+70--).3988:50'($#%%$'&(&&&'('$%#(%&((*&-(**.*,,)'',3016&+/'%%$%',+'*(++20,&$'&*+&&&($%+(52/-3202,+,'(++-120&,((%''&-('%'(#%&%&))&(*(+0.+0*3733/.,5..-/,+14.,/,+2+)--/115.,'(('+''*-//1:9:895:1('',/+.+++-./+()(&&%&-.(*-0+-(,5-*1)(((''+*#$$$(--+')%*)*/1--.+0,2+*-*'(&'))')(+*)'(+(../.1(,.,,/-')+..+,0,)+,*-,')'),44-*.*'1-.1.%&(**()-*+5,-+/11(%$+--*--2,,+*++///0'+$&(*((%&'*/69((-.69(2.'0'/'&&''$(*+()**''(&&$+'))*-1)4-&,,+,,.,-+(*-&,()*-.//.9:--40',)(,(,2274(/(&(-,,+)'4,4-,01248453)++('(%'))//./,-,0251;;8.220:89625/+)(&&((02,,,//&$%%$$(0-0%,)2*).-55677-'(/%%%',().1,+1+.+-,).501.-..*)2541//0,1,*,884))(*+,***&(')'/+/4305,99679912-,)%%,**($)034:6523./+,+.7432.)/.947.4-*''&.&&%)4538581,6-(&.))(%&,,+++&',((.*/1+*3*&/9-+-1.2/;-50/4,..')-,&&),'58/./+,.0910+.,++&('&$*(&*-,1341-(,.)*.+,/40--&+..)'%((//./&%$%&'.0622318-&$&)/.-303'&)%()'',*-60848*++&$.2%+-7788022317','&(+,1%.&+,1+).2*2+1**++*++,('+,*'$&)*-4*,(''(,&&++,./'%#&$(/0./28457501((0:5/1()/-56769789/6,0(&)(*&&(,)(,.2('+(+-14)//*4%%'-*$)'%&%(&'&&%%&*)(*%')-0(%(+0/31/4.')3/,+6566;4-/',/-.89/+-.*'&'%*$*)+/8'1,026764.
@6858f95d-d7be-4d50-9025-ff3812e428b3 ch=35 read=87872 start_time=2019-12-13T07:11:13Z barcode=BC01 runid=2c9cf7bc05858273f10e7d7ec552fc0bd742dc3e
CTCCTACGGGAAGGCAGCAGTGGGGAATATTGCACAATGGGCGCAAGCCTGATGCAACCATGCCGCGTGTATGAAGAAGGCCTTCGGGTTGTAAAGTACTTTCAGCGGGAGAAGGGAGTAAAGTTAATACCTTTGCTCATTGACGTTACCCGCAGAAAGAAGCGCCGCAGCTAACTCCCACGTGCCAGCAGCCGCGGTAATACGGAGGAGTGCAAGCGTTAATCGGAATTACTGGGCGTAAAGCGCACGCGAGCAGTTTGTTAAGTCAGATGTAAATCGGGCTTAACCTGGGAACTGCATCTGATACTGGCAAAACGAGTCTCGTAGAGGGGTAGAATTCCAGGTGTAGCGGTGAAATGCGTAGAGATCTGGAGGAATACCCATTGGCGAAGGCGGCCCCTGGACGAGCTGACGCTCAGGTGCGAAAGCGTGGGGAGCAAACAGGATTAGATACCCTGGTAGTCCACGCCGTAAACGATGTCGGCGGAGGTTGTGCCCTTGAGGCGTGGCTTCCGGAAGAGCTAACGCGTTAAGTCGACCGCCTGGGAGGCTGGCCGCAAGGTTAAAACTCAAATGAATTGACGAGGGGCCCGCACAAGCGGTGGAGCATGTGGTTTAATTCGATGCAACGCGAAGAACCTTACCTGGTCTTGACATCCACGGAGTTTTCAGAGATGAGAATGTGCCTTCGGGAACCGTGAGACAGGTGCTGCACATGGCTGTCGTCAGCTCATTTGTGAAATGTTGGGTTAAGTCCCGCAGCGCAACCCTTATCCTTTGTTGCCAGCGGTCCGGCCGGGAACTCAAAGACTGCCAGTGATAAACTGGAGGAAGGTGGGGATGACGTCAGAATCATGGCCCTTACGACCAGGGCTACACGTGCTACAATGGCGCATACAAAGAAAGCGACACGCGAGCAAGCGGACCTCATAAAGTGCGTCGTAGTCCCGGATTGGAGTCTGCAGCTCGACTCCATGAAGTCGGAATCGCTGGCAATTGTGGATCAGAATGCCGGTGAATGCGTTCCCGGGCGCTGTACACACCGCCCGTCACACCATGGGAGTGGGTTGCAAAAAAAAAAAATGGGTAACCACGTAACCTTCGGGAGACGCTTGCAAACTTTGTGATTCATGACTGGGAAGGAAGTCGTAACAAGGTAACCGGAAG
+
-/01026'4+(%%$&$$%#&)*),%*)(+0-++-*6++&+/-,02936;777:898-8:7:.7,-,///.0234/(*-(0,1.6/*)/*1+.03)(()*,9;/.664;*&*&&*-*'()1;6))1.1,0528;0,555/0/,-//30.1:.03/.62)$**&&&(&#((&,/174.64*&*+-86:4.//-5,,-*.)/)('.)/)**&)+21470472;/9/3.70/2/./79845463<6,-/-&+(+&&/1*10;92/;/7/9:,+6754.34,/'01)'$,*40)*21.2.0545530+.2432/0'(+)(*,--/0,/2.3,(/02+-..,/.//,+/0,*('('.0.14;1006973.+*++.491.1-,0-.13&%*+020--2+/-+)79.(+163**(&&*+-52234029764113,++225-1*'(+58)7'-+(4-(+4.268525;::8/83(*148678<//..)#'('((&/()+0:23239*-4///86776910.0&0))'&$&)*./,,-.-:/7,5571874877180'&(*,,+01-2.5+4/<3<;21226<;64321300/,'23/.)-,+++..4870566/+/.83+(*22<:586:40),/565666417),0-+),,/63499869113566-,.-+))/6;70,()(+),-,/5//1/89588(76,44749301350554444*+)'*,250/*76663---.1..5.-.2255-/091:99697*+81*))(,,-9:::<7285573076/08/&%%)-,6/2/04010;64734;.*'.'/0139..-++-698555.,2-/8/9039:203689896,&$%(*%&''((&$#$&)*-8),460..,'*+)+373629239657767805'%(**+)**(%*+056-48;6:6;79476))6<949665676598:020.)(1*&)$%)-14/)%*+354989912514002',*/01-+*)(&)(.*,,58889,+,00.4+***,68/)0/435:7/-,-&%&%&(+,//09.6:.,3323157020()&())1.0:67741..++-(+)*&&*-),/0'%&$$)(,++78)8,'*%(%&3(%+('$%-0/++027;9///.0344.(%.)+&&)-,'+41-5*5,1:9;495(&
@51a1227f-6535-4a55-9f19-f68d31ffd1f0 ch=113 read=95144 start_time=2019-12-13T07:11:08Z barcode=BC01 runid=2c9cf7bc05858273f10e7d7ec552fc0bd742dc3e
CCGGTTACCTTGTTACGGCTTCACCCCAATCGCTGACCTACCTTCGGCCACTGCCTCCTTGCGGTTAAGCTCACGGACTTCAGGTAGTACCCAGCTCCTCATGGTGTGACGGGCGGTGTGTACAAGACCCGGGAACGTATTCCTGCGACATTCCTGATTCGATTACTAGTAACTCAGCTTCATGTAGTTTCAATACCACAATCCGAACTGAGACTGGTTTTAAAGTTTGGCTCCACCTCACGGTATTGCATCTCTCTGTACCAGCCATTGTAGCACGTGTGCCAGCCCTACATAAGGGGCATGATGATTTGACGTCATCCCCACCTTCCTCCTAGTTAACCCGGGCAGTCTCATGGGAATCCTCAACAATGGTAGTAACTAACGACAAAGGGTTGCGCTCGTTGCGGGACTTAACCAACATCTCGGCGGACTGGCGGCAACCATGCACCACCTGTCACCTTGTCCCCGAAGGATTTCCTCGATTAAAGAGTATGCAAGGGATGTCAAGTGTAGGTAAGGTTCTTCGCGTTGCTTCAGATTAAACCACATGCTCCGCTACTTGTGCGGAGTCCCCGTCAATTCCTTTGAGTTTTAATCTTGCGACCGTACTCCCCAGGCGGAATGCCAATGCGTTAGCGGCGGCACGGAAGTGTTAAAACCCCCACACCTGAAATTCATCGTTTACGTGGACTGCCAAGAATTCATCTAATCCTGTTTGCTCCCCACGCTTTCGAACCTCAGCGTCAGTTACAGTCAGAGAGTCGCCTTCGCCACTGGTGTTCTTCCCTGAAATCTCGCATTTCACCCGCTTCACACAAATTCCCTCTCCTCTCCTGCGCACTCCTAGATAACCAGTTTGGAATGCAGCACCCAAGTTAGGCCAGATTATTTCACATCCCACTTAATCATCCGCCTACGCTCCTTTACGCCCAGTAAAGTCGGATAACGCTCGCCACCTACGTATTACCGCGGCTGCTGTACGTAGTTAGCCGTGAGGCACCATCCTTGAGTACCGTCATTTATCTTCCCCAAAGACAGAGCTTTACGGTCAAAAAAGCAGCTATCACTCCGCGGCGTTGCTGCATCAGGGTTTCCCCATTGTGCAATATTCCCCTGCCGCGCCTTCCCGTAGAG
+
20*5-5)+-0-+3-',*)/061,555(0-0102...50++,*)-/-226%(*)/656'*'#&)*+-/*+-.4).*3,1222+/-,)-0-,5)''+,2(+(%&(*/,')-5-.1'*.*,.,/4765152.'257184295513%%%('(-1015'(,79975466212*.2/6000,..277241)*'(+0/%&&')/-.1;712//664111008832:<228/2,6(+,235:55:3-%')-0./3236754431567671//41092+-(//-00.0,*)*)+-/*&%())+..8;.+07212125<0//4+12361370,.:4;::324,,.5.5)353-5430.31-.(+)0,(((0))++(,.83')))*-040347220/2:).,(+5),'&)*46:65.89+),-*&'&(+24563600*0--121*2('1)12;49..(/./252562132231/5681+)((&(25.14*--,0/1/,)+*),*)-:7-:904.*),&(-,-3)0/20-14833834821-)-2:3&$(.(76-.1)--154340+*2$)/2.0.5,1*.,268,,2858493,,320/*/;:1+5..+.(-,-2;273306::1*-4-.6571))&,0014:5<110.8.+40-1..(,+,,+-&,/'+468.%+'0+'($&&-+601')/76***)+6564&0*.-%**+5(+..*+3+,42.381*,+1890)--,3;7+((,6831/.///5)109352268--++())549:8<8999(2128)+/6/0:.4('&2,'*+24+,)*862*1.*')**$$%#$%'*(.,.((/-24,/-0020-)-*,.2'),12.2-6/,63:;3905/-.)*+(,*),*-1.%&056%((+,*-:43,..-0.,&'+)80784451+7144888666.91+,-/3/''()-)%,-/997644*013245//6/0367426-2-++'/*2/0--&%+,21/30./2634*+'%%%*(&&)((&*$'(13;899/63+*2190;9:*37--(0(-)*(+1.*.,'*(&*,-1)%&%&%(*+3,/+,'&)-2053;01100222232/,6/-46,*.5,/',1.-/:/93*(.,-'%'#%$%%++,,2.0(*
@21dcea39-cfad-4aac-9561-3e00b3e01cbb ch=398 read=62516 start_time=2019-12-13T07:11:12Z barcode=BC01 runid=2c9cf7bc05858273f10e7d7ec552fc0bd742dc3e
TTGTTGTACTTCGTTCAGTTACGTATTGCTGGTGCTGAAGGGTGTGGTGCTGTGTTAGCCTGCGCCTGTCTACTCTATCTTCCAGTTACCTTGTTACGACTTCACCCCAATCATCAATCCACGCCCGGTGGCTCTTCCTTGCGGTTAGGCCACCGGCTTCGGGTGTTATCAACTCTCGTGGTGTGACGGGCGGTGTGTACAAGGCCGAGAACGTATTCACCGCGACATGCTGATTCGCGATTACTAGCGGTCCAGCTTCATGTAGTCGAGTTACCAGACTACAATCCAGACCTGAATGGTTTTATGGGTTTTGCTTCACCTCGCGGCTTCGCTTCCCTCTGCACCATCCATTGTAGCACGATAAACTGAGTCATAAGGGGCATGATGGTGCGGGCGTGCCGCTGCTCGCTTGTACTGGCAGATCTCGCTAGAGTCCCCAACTTAATGATGATGGTAACTGCGGAAACAGGGTTGCGCTCGTTGCGGGATAACCCAACATCTCACGACACGGCGACGGCAAAACGCCGCATATGGCTACGCTGCCGGGGCATGGGTATGTCAAGACTAGTAAGGTTCTTCGCGTTCTTCGAATTAAACCACATGCTCCACCAGCGGTACGGGCCCCGTCAATTCGCGCAGGCTTTTGTTCTTGCGACGACACTTCTCAGGCGAATTGCTTATTGCGTTAACTGCAGCACTGAACGCATCCAGCTTAGTACTCATCGTTTGCGGCGTGGACTACTAGGGTATCTAATCCTATTTGCTCCCACGCTTTCAGAGGATTTCCGGAAGCGTCAGTTGCAGGCCAGATCGTCATAACGCGGTGTTCCTCCATATATCTACGCATTTCACCGCTACGTGATTTACGATCTCCTGCACTCTAGCGCGCTGGATGCGTTTCGAAGCACACTGAAGTTAAGCTTCAGGCTTTCACCACAGACCCTTGCTGCCGCCTGCTCCCTCTTTACGCCCAATAATTCCATTACAGGCAACGCTTGCCACCTACGTAATTACCGCGGCTGCTGGCACGTAGTTAGCCGTGGCTTTCGGCGAAGTACGTAGCCTGCTGCGGCTGCGGCTTCCTGTAGCCGCCACGTTCTTCCCCTTTATAACACAGGGATTTACAATCGAAAACCTTCTTCCTTGCGGCATTGCTCGGTCAGGTTTCCCCGGTACGAAAATTCACCGCCGCTTTCCGG
+
%%'*%$'$(*20/169+107/127649345:::::98.*(&%&(&&%(',*+,,+*&$$%$%%%(3,/0/%#&)*1*206966(+4)'(%'(&.+&)--36:5-632)/2/36/.5.-7-()&()&'%#%%&)*041./-,-66+7/4556/24-1-128,:4224;66.3/,-1.0585;54356:9:85,1.002379:83444'&(+0.1434<767;6810,127:::303.-/.+-.,-0./04/201($'*-756463486*(238&0+),497778:921'**.'(*587:12<</075;71;:4,23;51480/,-)..082*+-10:++9700/248;7314911/,,(*+$&&(%&#%$)*,-..2.790,14.//-/-%$%)'&%&#&&$%$#&&'$$%%$#%',.-*&,/3454+///,-.+289+.))+*/-**'&(+,0,)+(%$$$&&(&%%'(,,-3044668506///:94+/3,1(+))+,-/*&(+,)&%')*-*/--*,+)$%$(&$$#$##$%'&#%#%%"&%)($%(&&(,)')1028.012-)+*.,..31<89<-..,-+)-83003/5/;577')%&&'-0.*-+&*+((($'(/2-761*,20118/%%$%"-+*,.-($)5+,*''&$*%%'%%&*+,2*766)((+&%''&%(,+0.403/1.-/(())*--,%%$%%-('&$$%'(+2.13324652;2+0.44346:795554(/,*+.16447221/'26(*1,3/)$,'*/9,0()()(#+(%'$&'&'%'()/-.610/&&(1,-/576232%%%%%$&%'),.698478575668::4300,-8)+$&)'***+)())'*&%)*+.0(*++,-')*-1,'(&&$&$&,(()$%$%$&()*&'')'*/+0,+18-)').31,7:.9;-,./4&&%$54;*.)((,.0947;80/*01--36:513/05+/-/137542)*(&($'%$$$$'&'%#%&%+0*+.../*4))*(),4/,)*))-('&+,32/40..370627225*((%'$&'&$#'$(%%(%%$$&&%)()%%$&$*27220+'''(,*.2&()3722:13+&&)(),-+**.)*()%.65+--7..(*-,//85;68:6&&%$&))-)-*)+--42,($+**7*.,+)&#)%'',3/*4--&(&$*'%&#$%''(%
@eb38bf74-5ac1-4034-bcf3-58908d965944 ch=325 read=64606 start_time=2019-12-13T07:11:20Z barcode=BC01 runid=2c9cf7bc05858273f10e7d7ec552fc0bd742dc3e
CCCGGTTACCTTATTGCGAGCTTCACCCCAGTCATGAATCACAAAGTGGTAAGCGCCCTCTCCCGAAGGTTAAGCTACCTACTTCTTTTGCAACCCACTCCCCGCTGGTGCTTGTGACGGGCGGTGTGTACAAGGCCGGAACGTATTCACCGTGGCATTCTGATCCACGATTACTAGCGATTCCGACTTCATGGAGTCGAGTTGCAGACTCAATCGGACTACGACGCGCACATGAGGTCGCTTGCCGGGTCGCTTCTCTTTGTATGTGCGCCATTTGTAGCACGTGGTAGCCCTGGTCGTAGGGGCCATGATGACTTGACGTCATCCCACCTTCCTCCAGTTTGTACTGGCAGTCTCCTTTGAGTTCCCGGCGGACCGCTGGCAACAAAGGATAAAGAGGTTGCGCTCATTGCGGGACCAACTTGATTTCACAACACGAGCTGACGACAGCCATGCAGCACCTGTCTCACGGTTCCCGAAGGCACATTCTCATCTCCTGAAAACTTCCCGTGGATGTCAAGACCAGGTAAGGTTCTTCGCGTTGCATCGGAATTAAACCACATGCTCCACCGCTTGTGCAGGCCCAAATCAATTCATTTGAGTTTAACCTTGCGGGCCGTACTCCCCAGGCGATCGACTTAACGCGTTAGCTCGGAAGCCACGCCTCAAGGCACAACCTCCAAGTCGACATCGTTTTACGGCGTGGACTACCAGGGTATCTAATCCTGTTTGCTCCCCGCGCTTTCGCACCTGAGCGTCAGTCTTCGTCAGGGCCGCCTTCGCCACCGGTATTCACTCAGATCTCTACGCATTTCACCCGCTACGCCTGAATTCTACCCCCCCTCTACGAGACTCAAGCTTGCCGGTATCAGATGCAGTTCGGTTGGGCGGGGATTTCACATCCTGACTTAACAAACCGCCGTGCACTTTACGCCCAGTAATTCCGATTAACGCTTGCACCCTCCGTATTGCCGCGGCTGCTGGCACGGAGTTAGCCAGTGCCTTCTTGCGGGTAACGTCAATGAATACAAGGTATTAACTTTACTCCTCCCGCTGAAGTACTTTGTGAAGGCCTTCTTCATACACGCGGCGCTTAAACATCAGGCTTGCGCCCATTGTGCAATCCCTGCTGCCTCCCGTAGAAG
+
83(-+/0*./*(&*)(*'%'0195.596.45698877976/3.81-/4:896,0124/,+(*()).100/2/.*.//17-++7/84::3/00-/8.)*,/<9+'%)+340%)%&&+,1-0/..7-00114/:4-.:.)--/++,*+3,.3865642049003330*(*+,4/-.1/00027:79,(-2/<9:94*-03%%,.7785598883<572936/--/'.,/&&%&()./.-.0..3,)-''(*).-/05/43-9/(*)+*,*+)28.84)*/../.13++(()/1;3*05-2&/%*29,8:22./0/-.,0-035699.8-.)697<800-(),333$$&22697-7710/&'.(*2+9*-)*+,/.:39:474.2+,4*09,+-:9::0*#)((2*(&)*,'2.-.484,,(+('%$$&3,+**+.+-(,,/-,-.(.0(.207;89',''('-3+.2533/.*3*350*)()+0-/00090./*0032&$%+*,-.438:),67;:/,..4866:/0),&-+()9<89;9232-4)*+-20+/(.*0:980/-/++,,6--9.5617*2.0&-0/61*/212)5,:477;72208;4021021000,(352:1312..+,055(%(*)/,2/6.214..4//057$*&&#')),17;;;36+4,&.475-,-.5,/116552542638,'-,402277*34268-41*+-:83:114//11:1,33798+$-+-.220-.(175778:78</.//0/6/05(6894:3492;6))'%-.*.//691**+0))----./884514;95099-.66-,$*./-'**+*+/035890,./356//0/345)'*,-2((**,+026255837258;41766/&56(/42-/;90-0//.,,,-//51716<;7:,1+(%$&#'+/0+-/96/,-//79;3)(*3-5:52305(*)-872251307/%-1-35;,**(*0-($'*,&&)0+--2'222,//2+/*(*2894599627*6/.-'%'&)')%)*,0./+,2-%)+)+'*:7-16,3,()0.0.)&(&)&&&%%)*(,.10/-.,.--13/,-+.-6,-*+,(.00.0*-*67++76**%%%#',1)'')(,-4/.4--01)*'%
@739d255a-77e9-4864-a2dc-4155ccb654f3 ch=73 read=81445 start_time=2019-12-13T07:11:33Z barcode=BC01 runid=2c9cf7bc05858273f10e7d7ec552fc0bd742dc3e
CTACAGGCAGCAGTAGAATTTTTTCGGCAATGGAAACTGACCAGGCAACGCCGCGTGAAGGAAGAAGTTTTCGGACTTCTGTTATAAGGAAGAACGGCGGCTACGAAATGGTAGCCAGTGGGCGTTTTGTTAACCACGGCTAACTACGTGCCAGCAGCCGTGTCTACCGTGGTGTAAGCGTTATCCGATTGTGGGCGATAAAGAGGGAGCAGGCGGCAGCAAGGGTCTAATGGTGAAAGCCTGGAAAACCCGCTGGTAACCATAGAAACCAGGCAGCTGGTGGGAGAGGATCGTGGAAGTCCATGTAGCGGTGAAATGTAGATATGGAGGAACACCAGTGGCGAAGCAGTGTACAATAGCGCTCGGTCAGCGTGGGGAGCAATGGGATTGGAATACACTAGTAGTCGCGTAACGGAAGGTACTAAGTGTTGGATGTCAAAAGTTCGGTACTACAGTTAATAAAGTACTCTCCGCCTGAGTAGGCGTTCGCAAGAATGAGACTCAAAGAAATTGACGGGAGCCCGCACAAGCGGCGGTGGAGCGTAATGGTTTAATTCGAAGCAACGCGAGGCGCACAGGTCTGGCATACTCATAAGGCTCGAGATGGAGATAGCTATATAGGGCCTGGTGGTGCATGGTTGTCGTCAGCTCGTGTCGGTAGAATGTGTGATTAAATTCCCGCAACGAAACAACCCACTATCGTTGGTACCATCATTTAGGGACTCTAGCAGGGCTTTGCCGACAAACTGGAGGAAGGCGGGATGACGTCAAATCATCATGCCTGCCGGCCTGGGCTACACACGTGCTGCAATGTAAGGTGGTGCAGAGGGAAGCGAAGCCGCGAGGTGAAGCCAAAACCCATACAAACCATTCTCAGTTCAGTTGTAGTCTGCAACTCGACTACATGAAGTTGGAATCGCTAGTAATCGCGAATCAATACTCGCAGTGAATACGTTCCTGGGCATGTACACACCGCCCGTCACACCACGAGGATACCTGCCGAAGCCGGTGGCTTCTTCGCAAGGAAGGAGCTGTCTAAGGTGGGATTGATGATTAGAGGGTGAAAGTCGTAACAAAGGTAACCGGAGATAGGGAAGCGACAGGCAAATGGGTTCTTTACAAAGGTACCGACAACTTTCAGCACCAGCAATACGTAACCGCG
+
%&%&'(,)(()&*,*(,),1:::.4%40010'+()$('&'.4&*('))+&+((',+...,.(1%((*+121.,-*&0,2/)2-+,43*1,5368839.5.--22&%+.'',*''('&(*'./.'$%&)')&($-*--+20.1001-.,-)4/220-+-+''&'%&$*&&))-'''&*&+.33-,/))$.&($&(%$#&).7-&'*0,%+*2243,4/*-/+),520*+&%(..,+,/1*.,()%)(*&(''#$&#$&%&&*'&++-50/6/0//'&'&((%&.+))(-5.1:675-*&%'+,+--)**,.40116,*(&%&,+*+,-(*'-*+-0*+*0)**)(%%%%'.,.++/'%$$')*+0'/+*%&'(*-*.+&*)6.*,0/,1.*))'(*+(*')(**,,.&))),*,'(&$&&''66662494<474:.623:7/,193&)(#'((/*+0)-'&)/'()++)),/7*-6-)&()')'''),4-.**&(/0&'%'(*./4*%)+*..,0,-2+')42($(&'-5-/1,+***(('&)).+,,.17<:1854*$(($,+&*'&'%&'+(+)+)*,-+))$%(,+../&&,1(--//')*+.4*)((&)&(+,1./+(,0**%((')0.,./0/337554465++--124234'),%'*-,2+*%'&1,'($*$('(&*)2/,,2(11426/#',).(-'+'&'%%#*,3%''%%,0-..,+'&&+))''**0.%'%$$$&&#%*')(-+,.(1.*0'0/135-..(,1-/255..+0.,((&&#&'**67651.,,'*026-,%)/+*'((%(&+*2245510-3,(,*.'(,(+2+-.'/0-*--%'%17:2070''$%+26.6:9:7**%'+1/%,'9.548:854516/)*%'(*),-..7.,8/7/0323760+///52339/0960+%%%()*-.*+-,-+*+,'%()')&*)(')'('*&()241140&()..,-+%**,020&$((').&%+**22*.++1,+-)&&'%)3(.+11./**+-.02,0-/-12,0'0())*('0/)*)))(-)++-),+''&'(+3,./17265+.+'*)&+*'((%1153%&&$%%%%--%-)(,+$%%+3,+-(+--*+.03*0.('%'+,-3/'((('$%#&+,'&%$%
@e4873537-3d42-4554-8413-6c17f52a0cfe ch=23 read=83759 start_time=2019-12-13T07:11:37Z barcode=BC01 runid=2c9cf7bc05858273f10e7d7ec552fc0bd742dc3e
CTCCTACGGGGGGGGTAGCAGTGGGGAATATTGCACAATGGGGGAAACCCTGATGCAGCAACGCCGCGTGATGATGAAGGTTTTCGGATCATTAAAGCTGTCTTTGGGAAGATAATGACGGTACCCAAGGAGGAAGCCACGGCTAACTACGTGCCAGCAGCCCGCGGTATGCGTAGGTGGCAGGCGTTATCGGTTACTGGAGCGTAAAGGGGCGTAGGATGATTAAGTGGGATGTAAATACCCGGGCTCAACTTGGGTGCTGCATTCCAAACTGGTTATCTAGGTGCAGAGGAGAGTGGGAACCCTGAATGTAGCGGTGAAATGCGTGAATTAGGAAGAACACCAGTGGCGAAACGGTTCTCTGGACTGTAACTGACGCTGAGGCTCGAAAGCGTGGGGAGCAAGCAGGATTAAGATACCCTGGTAGTCCCGCGCCGTAAACGCGATGAATACTAGGTGTGGGGGTTTCAACACCTCCCGTGCCGCCGCTAACGCATTAAGTATTCCGCCGCAAGTAGAGTACGGTCGCAAGATTAAAACTCAAAGGAATTGACGGGGACCCGCGCACAAGTAGCGGAGCATGTGGTTTAATTCGAAGCAACGCCCGAAGAACCTTACCTACTTGACATCCCTTGCATTACTCTTAATCGAAACTTCGGGGACAAGGTGACAGGTGGTGCATGGTTGTCGTCAGCTCGTGTCGTGAGATGTTGGGTTAAGTCCCGCAACGAGCGCAACCCTTGTCGTTAGTTGCGACCACCATTAAGTTGAGGACTCTAGACGAGACTGCCTGGGTTGCTCCAGGAGGAAGGTGGGGATGACGTCAAATCATCATGCCTTAATGTGTAGGGGCTACACGTGCTACAATGGCTGGTACAGAGAGATGCAATGCCGCGAGGTGGAGCCAAACTTAAAGTCGTAGTTCGGTTGTAGGCTGAAACTCGCCCCATGAAGCTGGAGTTACTAGTAATCGCGAATCAGAATGTCGCGGTGAATACGTTCCCGGGTCTTATTGCACACCGCCCGTCCGCACCATGAGAGTTGGCAATACCCGGGGTCCGTGAGCTAACCGCAAGAGCAGCGGCCGAAGGTAGGGTCAGCGGTGGGGTGAAAGTCGTAACAAAAGGTAACCGG
+
-.00)+1,254860++/12(,11141'2*)--,,)./84151-)&*,04/,.07796*55:5359/+-+('*(*++03*2,994,27254-5*5)&####'),78/4.++('&+50.*.'*)+/2--'5**/),.*-+%(*3,.-5022522/+-(+++-59*(+')+,+(,*++-.,.551185/5/+*,(&%*+/28.%&)745:.(/4114+'.('9768778575;;4420.65..16*.47511,,)*+*153485,31474*::6767709/0/3+*(&'($+%),(*%'*,*'+$%1-)(&%)''&*+35654882352-''*+-)-2,1+.44469335283-,+'&((*+)*)33:798:9371002,+,++/22,,4//62.137:;:(),.31&-))*&0+.)&/648;106:8111.4)&()0:88:;0.)')'***24488.511143::7+3:,.&'(+.1.15205671.1310201++,%&*4+244593+&$#"&))#&'''%,'++:,,(*+((*2-2;;15863:1,/&,/0,-+)299/6:,*,*--/.((''*-0-)-,'/++-104,1/285.--,//,+))('(-0-.0/+/,,05/+')()*441:9)11///..*++,.6/6.7.-.,)*+,(4:5+*5-+8-//8.4..8:97657796;555888,21339:9787766-.386;5973;631/79--87*7-,244/:.8:5+20024841/3,*-('%$'*,,/620*0*)(1207520.(),+,01167))()0+.)'%&*)*5-*3)(*+.-07;8784344488985558865,,($&'(+*2-($)37312/1&(*./21,-/.-7867685461.,+*+2146/8/./42,-*,(.,/'-*42;4,7,76-*+&%%$'-2.,,)0*&)+2./0-84/182+*)**870:/00:10,47200&((,37959/2/,//))*,/06787:770,,'+0-00,*/441./1(/+&)'(&+*')00//5''))5476//,+,0.0,,5;66/;,,,*((12+5-,/2*+&2)-/04)''%#+(),-,'',+1.0,.1./+..)%-*2/()+,2,*,-*.,.(.3,&0*3395;49
@c791e2c1-d13e-45e5-9e37-240f6c61e7ca ch=124 read=122674 start_time=2019-12-13T07:11:35Z barcode=BC01 runid=2c9cf7bc05858273f10e7d7ec552fc0bd742dc3e
CTCCTACGGGAGGCAGCAGTAGGGAATTTTTTCGGCAATGGGAAACCCTGACCGAGAGCAACGCGCGTGAAGGAAAGAAGGTTTTCGGTTAAACTTCTGTTATAAAGGAAGAACGGCGGCGAATGGTATGACGAACACTTTATTAAGCCACGGCTAACTACGTGCCAGCAGCCGCGGTAATACGTAGGTGGCAAGCGTTATCCGGAATTGTGGGCGTAAAGAGGGAGCAGGCGGCAGCGAGGTCTGTGGTGAAAGCCTGAAGCTTAACTTCAGTAAGCCATAGAAACCAGGCAGCTAGAGTGCAGGAGAGGATCGTGGAATTCCATGTGTAGCGGTGGAATGCGTAGTAGATATATGGAGGAACACACCAGTGGCGAAGGCGACGATCTGGCCTGCAACTGACGCTCAGTCGAAAGCGTGGGGAGCAAATAGGATTAGATACCCTGAAGGTCCACGCCGTAAACGATGAGTACTAAGTGTTGGATGTCAAAGTTCAGTGCTGCAGTTAACGCAATAGAGTACTCCGCCTGAGTAGTACGTTCGCAAAGAGAATGAAACTCAAAGGAATTGACGGTGCACAAGCGGTGGAGCATGTGGTTTTAATTCGAAGCAACGCGAAAGGAACCTTACCAGGTCTTGACATACTCATAAAGGCTCCAGGATGGAGAGATAGCTATATGAGATACAGGTGGTGCATGGTTGTCGTCAGCTCGTGTCGTGAGATGTTGGGTTAAGTCCCGCAACGAGCGCAACCCTTATCGTTAGTTACCATCATTAAGTTGGGGACTCTAGCGAGACTGCCAGTGACAAGCTGGAGGGGCAGGGATGACGTCAAATCATCATGCCCCTTATGACCTGGAGCTACACACACGTGCTACAATGGATGGTGCAGAGGAAGCGAAGCCGCGAGGTGAAAGCAAAACCCATAAAACCATTCTCAGTTCAGTTAACAGTCTGCCAACTCGACTACATGAAGTTGGAATCGCTAGTAATCGCGAATCAGCATGTCGCAGTGGAGCCGTTCTCGGGCAGCACACACCGCCCGTCACACCACGAGAGTTGATAACACCCGAAGCCGGTGGCCTAACCGCAGGAAGGAGCTGTCTAAGGTGGGATTGATGATTGGGGTGAAGTCGTAACAAGGTAACCGG
+
-.0--/0.5/*.-*(*'($(&*,',)27;9-*,4--271/)'(+*/2*)(*/1-/(-%/26+**&'&,*+5.1/5(&/+,3/5-*+*)'(,,.-1469678+)++))-/2,/43&3.0)'%'('*))&*('''&($&''+0'0-/)'(--/+0-.11*$%(*-314.,,--5,7,3++*()&5-+).*).0-10()-5.+*-(3+0)2)%-)7:87+9/-()+,*(,-31;7394(-+((*2-/1836:1.21.,/8700,&%&%.'(.+.++-25',.)*''%(+),3352/../-*++-76587--)-3+)+,,-2+5,7-<87-41.-//7:88;7:879731%...1331/010/8/0:.--,/3/01254,-*)*./03/./.-'*-7.488/.(,-4+,,+/030'**))*%1%')+(*-0;<63,.&7)1(..275+*-.,+))-*)+,698:;<22/*,*+%')313,0,-/5354;9::2;2/2::68/---,14,8,9,8,.06++&&%*)//32&))%&%'(*3236./;2-414((&)(2,+34/,0075+/,..8185+2(&$)(/130118239...,501253;:,254963.4..0.735*+3,+).,1.0/,204*50214//1789998642;2-63,4)&'+,+51+,-,/1//1104.+))-0235/6..35-1378%26:+07417,/24466510.0023784474;93<2719.7+),.620,43/2142;80822376<656205288887;98008*563,5453-),)(,453/40.144593,++*2*)**),,'7:8/8886.(*2<601055663.882)5110477544+)).0101+*')+334///-+/04,,***37+*&**)-*+**.)*202.-+1-106+*-:<<:29)+02985-379;557.3278.*1*&$$)+157)4/'&-/161893321'*-(*:,4-55641.,024:44-303:8900000133./)/0)-&%)++,657:.-(&%**/0.1+5435963574/-,/*++(+&(++*,-387/03+(+)).;8:74*,%''))-)+,-.*,)+%(+,.3423:*/-//&(+,,--*(/*,595-*(+)*,)(*1246(5+6;7;+0
@7e2500b7-57ae-4364-8a31-86840a05593b ch=255 read=102918 start_time=2019-12-13T07:11:42Z barcode=BC01 runid=2c9cf7bc05858273f10e7d7ec552fc0bd742dc3e
TGGGCGTACTTCGTTCGTTACGTATTGCTGGTGCTGAAGAAGTTGTCGGTGTCTTTGTGTTCTTTCTGGTGGCATTGTTGCTCCTGCAGAGCGGCAATTGAAGTGTGCGCAATGGGGAAACCCTGATGCAGCAACGCCGCGTGAGTGATGGAGACTTTCGGATCGTAAAGCTGTCTTTGGGAAGATGTGGCGGTACCCGGAGGAGGAAATACGGCTAACTACGTGCCAGCAGCCGCGGTATTACGTAGGTGGCAGGCGTTATCCCGGATTTACTGGGCGTAAAGGGCGGACGTTGGTGGTCTTGAAATACCCCGGAGCTCAGCTTGGGTGCTGCATTGTTCAAACTGGTTATCTAGGTGCAGGGGAGAGGAGAGTGGAATTCCTAGTGTAGCGGTGCGTATAAGAGAGATTAGGAAGAACACCGAAGTGGCGAGAGCGACTCTCTGGACTGTAACGGGAACAAGCGTGAGGAACCAACAGGTTGATACCCTGTGGTAGTCCATAACATTGAATACCTAGGTGTAGAGTTTCAACACCTCCGTGCCGCCGCTAACGCATTAAGTATTCCGCCTGGGAAGTACGGTCGCAAGATTGAAACTCAAAGGAATTGACGGGACTACTGAAGTAGCGGAGCATGTAGTTTAGTTTAAGAAGCGGCATGAAGGAACTACGGCGACATCGCCCGTACTCTTAATCGAAGTCAGCGGGACAAGGTATTAGGTGGTGCATGGTTGTCGTCAGCTCGTGTCGTGAGATGTTGAGTTAGAATCCCGCAACGGCACGTATTTGGTTACCATTAAGTTGAAGTTCCCAGCGAGACTGCCTGGGTTAACCAGGAGGAAGGTGGGGACGTCGAATCATCATGCCCCTTATGTGACAGGGCTACGATACTGCAATGGCTGGTACGGTGTACCGTGAGGTGGAGCCAAACTTTAAAACCAGTCTCAGTTCCGGATTGTAGGCTGAAACTCGCCTACATGAAGCTGGAGTTACTAGTAATCGCGAATCAGAATGTGGATACGTTCACGGTGTGCGCGTGGCAATACCGAAGTCCGTGAACCGCAAGGAGGCAGCCGAAGAGGTGAAGTCAGCGATTGGGGTGAGAAATCATGCTGGAGAG
+
"/&$#$('*,+,,/,)(*++,+4()*&%'(%*(*0531)*+')0,-/,3/3705:/+/*1-&,302.0)*(&&&*,)(.*--2+%%&%&%)-)23/$6$(&%(('*&(%*+1463+'*/-2;/,,-00446968535<4210-,*-+./*&&(%%+6,3041233605-&''')0320,25*((*.).*'-+,+**5-,1',-(+)+,((*//51+*&%%&(,//4.),*$),)+.(-+%'(')***.,,534((,./3:3**,*',%00))*6892/--,+(+&%$&&''')(&')'**#'(&*0'%#+)*''.&**37(),.3'42378966*,*%,54-:7455+.4*,+*'),*(&%(,*+(-),+)&(&*.,1,3-+((*,0*()'&*((&'%*'$(,((()()8/55728'*21144)+,(),4/+*)'+,1*30..+.29651,%%#$%)(%&%+0(+/,)),()&*&0,--)/)0''($'+('$%%'(&-,//%$(&'&',++21,3*(('*(+,0+&*&)-&$$$&,3478/3457463443140./01987-112:61.28359,.+'+))*--.,0140/12*(+'(,0,8--*+*0*+%/+66(,$'*/.00*-*,-'-)$()(&%%*+52**+-&'*%,*%).2,'&')*).-**%%&&%&&%&%&)$%$$%''--123130)&''%'*&&(&((*,.0*)&&$$$')*/77656757773441.-).//8652352633131+-(*$%-,,(((*.6.*,1+%$%$#+&,%&)$($)'&)601:23*0**'$&')('&%())-/1589::986/1352//0+4-/3,2/,1).41(%%%&)*/.//1377+04-).---0-)#$%'((')%''(,$)'&*,5259877864-+*)&'&-.--/'(&),0$)*(098/20((+26-3456858)+-1.,/.)2)*+777865,97-/9313***++233//284-)+8-++('&((),03.-8462()(((%&&&$#%'+(($%'$$$$&+((%%$$#'%$#&$$**(*.,*.&%))*&.((()&'(()*,3*+.($(%&%&%('**161*3((,,(&'&$&(+,/')&$$$))&%%
@1d3b9ba3-c03b-4a20-b6e3-131f2b98de95 ch=348 read=72761 start_time=2019-12-13T07:11:46Z barcode=BC01 runid=2c9cf7bc05858273f10e7d7ec552fc0bd742dc3e
CTCCCTACAGGGAGGCAGCGAGTAGGAATTTGGGACCAATGGGCAGAAAGCCTGAGTCCAGCAATGCCGCGTGCAGGATGAAGGCCTTCCGGGTTATAAACTGCTTTTGTACGGAAGAAGCTCATTCAATAGGGGCCCATGACGGGTACCGTAAGAATAAGCACCGGCTAACTACGTGCCAGCAGCCGCGGTAATACGTAGGAGTGCAGGAAAGCGTTAATCGGAATTACTGGGCATAAAGCGTGCGCAGGCGGTTATGTAAGACAGATGCTGAAATCCCCAGGCTCAACCTGGGAACTGCATTTGTGACTGCATGGCTGAAATTGCAGTGAGGGATGGAATTCCGCGTATAGCAGTGAAATGCGTAGATATGCGGAGAGGAAGTGGCGAAGGCCGTCCCTGGACCTGTACTGACGCTCATGCACGAAGCTGGGAGCAAACAGGATTAGATACCCTGGTAGTCCACGCCCTAAACGATGTCAACTGGATTTATTTGGAATTAGTTTTCTCAGTAACGGAAGCTAACGCGTGAAGTTGGCCGCCTGGGGAGTGCAGCCGCAGGTTGAAACTCAAAGGAATTGACGGGACCGCACAAGCGGTGGATGATGTAGTTCGATGCAACGCGAAAACCGCACTGACGCGGGAAGTTTCCAGAGATGGATTCGTGCTCGAAGAGAACCTGCACACAGGTGCTGCATGGCTGTCGTCAGCTCGTGTCGTGAGGATGTTGGGTTAAGTCCGCAACGGGGCGCAACCCCTGTCATTAGTTGCCACATTCAGTTGGAGGCACTCTAATGCAAGGACTGCCGGTGACCAACCGGAGGAGAGGTGGGGATGACGTCAAGTCCTCATGGCCCTTATAGGTGGGGCTACGCACACGTCATACAATGGCTGGTACAGAGGGTTGCCAACCCGCGAGGAGACTAATCCATAAAACCAGTGTCGGATGCGGTCACGAAAGCTCGACTGCGTGAAGTCAGAATCGCTGGTAATCGCGGATCAGCATGCCGCGGTGAATACGTTCCCGGTCTTGTACGCACCGCCCGTCACACCATGGGGCAGGTCTCGCCAGAAATGCGTGTAGCCCTAACCGCAAGGGAGGCGCTTACCACGGCGGGTTCGTGACTGGGGTGAAGTCGTAACAAAGGTAACCCGG
+
(+/0)(&)'./*)+**(((&&'%%(&($+)%%'(,0)01.245*&&,/+(,)$$&%*,--./2:55751//..''29996//..01*-+,)5/3-&*,/%+-2.499-65/2/0,&$'&'*1.&&%))+*)))6-1;--221410**(,5--4*+2;8810/+0.01.-/0021744),&%'***22+-+5/.,,&,$)$&)%'*++''('+(,*.,,+,')*1/0130469;0/&).02-004886968:85827.-+**+*/,36663*&')1,*022+%,1245,4-3.084366520+,.2,124477663.&&$#-,(*,*.'/.&%).+005,1,/-87/24,%%$%&'*-((/*))1%(('+*+,++,+*&$&%$'''(.*())(&'$&'/2-),475;75744511.--/038+*)+(/-''&/51,--13'.-37-.5,.26479))11,'&)()'*038'(3981000)34457662)60-$,0*-.)&*+'+*8;:48:/02-(($&'+$%/000./200-.,-1.&/41697520((%)$,(-),-202-/-')0'+-0/:5).*.41656396,)+%)),-/,/2<77<;;2010/'+*2,.12(268725,.75&(&$&#%''&/,)&*)),00<2200-,-.1:71260(-'')'(*,'((*.1:6..,,*..17889722100/.+&/635514457661210/2*)-./65;10,+9561071)-4.8+(%'(/-0.411,+(12&2'$('*%''(*-159,+5-/)$')(-//.,)'&%%#%.36799:92343449543;19),)&%$'%+',57/6777387:8369854*(&*,,%%$&(&(('(.3.-&%&#%&'&'(-//00/:0/6:-,.+(/1*,)..*16*,84419.(*+*+'&)&114:64/++.998/91-,(+-,7+.)(*+**,.'))*'+./0-,--//4/*.)+,.5.611&%)$'(+(*.-,17559)+-2687622&,-)(602735/6*(*/(,.-*-(-(,04;-5:.)-,*.,170*'0)(*(.611/68:;8**/,(./)0'%'+.8+))+01-0/&)/.')+,..6/-3,*(+)))877;443/*,+*&*(()*,+-6-/03+18.,6.1:6:(9*
@40ec876e-ea34-4817-9a70-ae6c86108d3c ch=68 read=70645 start_time=2019-12-13T07:12:10Z barcode=BC01 runid=2c9cf7bc05858273f10e7d7ec552fc0bd742dc3e
CTCCACAGCGGGCAGCAGTGGGAATATTACAATGGGCGCAAGCCTGATGCAACCATGCCGCGTGTATGAAGAAGGCCTTCGGGTTGTAAAAGTACTTTCAGCGGGGAGGAAGGGAGTAAAGTTAATACCTTTGCTCATTGACGTTACCCGCAGAAATACCAGCTAACTCCGTGCCAGCAGCCACTTGTTAATACCGGAGGAACAAGCGTTAATCAACGGAATTACTGGGCGTAAAGCGCACTGCCAGGCGGTTTTGTTAAGTCAGATGTGAAATCCCGGGCTCCAACCTGGGAACTGCATCTGATACTGGCAGCGAGTCTCGTAGAGGGTAGAATTCCAGGTGTAGCGGTGAAATGCGTAGAGATCTGGAGGAATACCGGTGAGCGGCCCCTGGACGAAGACTGACGCTCAGGTACGAAAGCGTAGAGGAGCAAACAGGATTAAGATACCCTGGTAGTCCACGCCGTAAACGATGTCGACTTGGAGGTTGTACTTACCAGGCGTGGCTTCCGGAGCTAACGCGCGTTAAGTCCGCCTGGAAGATACGGCCGCAAAGGTTAAAAGAAACTCAAATGTCGGTGACAGGGGCCCGCACAAGCGGTAGTGCGGGCAATGGTTTTAATTCGATGCAACGCGAAGAACCTTACCTGGTCGCCCGGCATCCACGGGAAGTTTTCAGAGATTGAGAATGCCTTCCGGGAACCGTGAGGACAGGTGCTTATGGCTGTCATCGCTCGTGTTGTAGGAAATGTTGGGTTAAGTCCGCAACGAGCGCAACCCTTATCGCTGTTGCCAGCGGTCCGGTAGAGACTCAAAGGGACTGCCAGTGATAAACTGGAAGGTGGGGATGACGTCAAGTCATCATGGCCCTTGACCAGGGCTACGTGCTACAATGGCGCATACAAAGAAGCGACCTCGCGAGAGCAAACGGATTCTCATAAAGTGCGTCGTAGTCCGGATTGGAGTCTGCAACTCGACTCCATGAAGTCAGGAATCGCGCTAGTAATCGTGGATCAAGAGATGCCACAGTGAATACGTTCCCGGGCCTTGTACACACCACCGCCGTCACACCGTAGAATTGGGTTGCAAAGAAGTAGGTAAGCTTAACCTTCGGGGAGGCGCTTACCACTTTGTGATTCATGACTGGGTGAAGTCGTAACAAGGTAACCGGAAGATAGAGGCGACAAGAGCCGTGGAAGTTAACACAAAGACACCGACAACTCTTCCAGCACCAGCAATACGTAACTAC
+
&'*(&(+-/0995*441)2(,)(,,+1-,-29337-,+.68+6510/53/1)*+0/+3+%&((*4/7,-+'(,)2/88;8184/4-1174/)*-.2:2,**-*38*(+***,2.%((187.5/2/223277.-454./1//13/;0.94--,,+'$#%(,+*--5.1.5'%.*,/--+)*0,%'&&*,0-&'&*(&+).-(230-/1124/-)*)&(*,-,1.,.6;:54336;71434,-$'*()496.*,59/65864388126721*.3/+.'('+)()1'.'-+)(())%+4,0,+.43353537($)&'%%(+,-3261+(-.+,-)6)8(3++5830)',,.1,,)*)(*;:;-,**)/01:1+1.):5-78-62-(*)&)3681*-4285/4,+*%)%,()*.*03.(.&((&*(/(&'%(+('(-*+*+,.)8(*)+-979<2/29986/7/-.+5,++7:;--,,*.*)''*)3,,-*/,*+)*)'&*'*'*(/4)0/1/01*,**,44933/-(*/957,(-&(041+)&)&+*(+)+-&&'+,)3.05857*%*-+0015;9,*'&'(..-5&0430.7-)*(*.1(+((('(*2,.3.,))*),,<<-198;1..0,,-%-,-),,*&*)55955:74)*'$&*('&)*/41+,*0*%'',2975(((*(3()*)'()'('())%(0/+)32/4/*.,02)1,.*%&%$(.312263'.,+-,036/--('%(&'-.)+/139:6256*,7-,-2'3%%31&.(*,84+400+'%(()1,/63(,*4-2+1&%%%'(*445/:)-+-)220263310.-2175871-')+.-59646675,*+.7+-20-..//,5-(&%)*/8.-'+&)*,,033/-050.6**(-/55743)'&'%&))*5/0084,+%&)36%-,5&)%(())-091..15666878/+0+*-.2/)-&(*22371210.,(,.34020810..$((-42536(+4.506.//9:8:964.*(*,.9-8/&&%'*))1.+/--3//-)102--0-02524126%.2-14-/1--*-4*2$*$%&&+-117372/,&&'()),-./&&'('3,10052&/2-%)+)((0-,39+*06)*1067<761111123,/+//+-/(),134:)8./9947826/-.-')(*.,+((*))),110,%&%(/1(+(,*.2)).*,575629*())+37(('*'1/,*,*3/./-,-&'$$$
@2c15933c-6324-4115-abf6-49258b532e24 ch=59 read=107246 start_time=2019-12-13T07:12:04Z barcode=BC01 runid=2c9cf7bc05858273f10e7d7ec552fc0bd742dc3e
CTCCTACGGGAGGCAGTGGGAATATTGCATGGAGCTGGACCTGATGCAATATGCCGCGTGTATGAAAGGCCTTCGGGTTTAATAAAGAGTATAATTAAGGAGGAAGGGAGTAAAAGTTAACGCTTTGCTCTGACGTTACCACCCGCAGAAGAAACACCGGCTAACTCCATTGCAAGCAGCCGCGGTATTAATACAGAGGTGCAAGCGTTATCCAGTTACTGGGCGTAAGAAGCGCGAGCGGTTTGTTAAGTCGATGTGAAATCCCGGAGAAACAGCCTGGGAACTGCATCTGATACTGGCAAACGAGGTCTCGTAGAGGGTACAGAATTCAGGTGTAGCGGTGAAATGCGTAGAGATCTGGAGGAATGCGGTGGCGAAGGCCCCTGGACGAAGACTGACTCAGGTGCGAAAGCGTGGGAGCAAACAGGATTGAATGCCCTGGTAGTCCACGCCGTAAACGATGTCGACTTGGAGGTTGTGCCTTGCCCTTGAGGCGTGGCCGGAACGCGTTAAGTCGACCGCCTAAGTACGGCCGCAAGGTTAAAACTCAAATGAATTGACGGGGCCCGCACAAGCGGTGACATGTGGTTTAATTCGATGCAGCGCGAAGAACTACCTGTCTTGACATCACGGAAGTTTTCAGAGATGAATGCCTTCCGGGAACCGTGTGGACAGAGTGCTGCATGGCTGTCGTCAGCTCGTGTTGTGAAATGTTGGGTTAAGTCCGCAACGAGAGCGCAACCCTTATCCTTTGTTGCCAGCGGTCGGCCGGGAACTCAAAGGAGACTGCCAGTGATAAACTGGAGGAAGAGGTGGGGATGACGTCCGTCATCGCGGCCGCGACCAGGGCTACGTACAATGGCGCATACAAAGCGACTCGAGAGCAAGCGGACCTCATAAAGTGCGTCGTAGTCCGGATTGAGTCTGCGCTCGACTCCATGAAGTCGGAATCGCTAGTAATCGTGGATCAGAATGCCACGGTGAATACGTTCCCGGGCCTTGTACACACCGCCCGTCACATGGGAGTGGGTTGCAAAGTGGGTAGCTTAACCTTCGGGAGGGCGCTTACCACTTTGTGGTTATGACTGGGAATTGAAGTCATAACAAGGTAACCGG
+
+0-,&'(&/5.,1/-/34:8.83/4.*),-/4&%##%')+1/232.,/('),,6932.0+,-./.1+)-17297065,2'&&*-6+%($%%&&$.%%$4,&,,**(.+%((/66,)3520-''+),,6787635142.*)&(,*)++'*+%,.&('),&)+/12./26'/'&&'($)%0.+&*&'((-*(')).&+&,++,79810-1*('+'%$-($)++13+++*(%*)*-/20/./596:,,.8/2+.,+//-/,-21*282+.'%'+()**3/44;36337454+3--.//838.,-*(%'(')..0/5/5*'+*(-),0)1*3(-'*0,,)(**)))((8.,/39:6/---.113-'('$$$$&&)..32+*/)-,.-*)+44.+*,)+*-)($&)+(*(.-)**())33(-.'+00;594.0'7)%&4/-24'(*+1*+*4+$(/184220/+**,.)(('&(&,+).+3/+(&('))+-/)-2/1/8574,125'/(&'&'*1734+.-3446/02)(&%&(*,156.0./*0,8-8;84314:9-+$&,*0/+-.5.04)((+-.1.,0+&'$(./,*,4)30254;,++,*6-)+)*',/'(-**-0911(+,6.//462'(+*/*).:;31-,,,,3)'%''78*++&)-92889.//)-1-/**&)*440../.242379888.*)*(1/5+.5(*+/:..,71.)-2/2/013+'+566.)'$))'2',*:/.0.,/(',)*,(''+$&&-410+../*2+/50/208++,,-./4494///---*)-(++,)+***'**.,-49437765452&&)((&&$%(&(&#$%'.5--(*''((%((,38309-()))+8.+)$&'%$$%%%&'%)16/32:.*('&'*+32+178652468738(0))7+(&,,-0)52-,+)$(),-15.6..-7(.(-()'122101400199;9--))-8+)+'$'*+-.5:837469.)*,3662.8-.-51314;87;3411+-')),,)*,-3//6/0-3.)+&0-..$&$%,((()--*83.04101040-44',/+,+000/,'*,.121.(&$)&&1*()-%(*.-/-,9-1;:957
@d851ccc5-f1df-4b84-a244-971fd2296548 ch=12 read=48828 start_time=2019-12-13T07:12:14Z barcode=BC01 runid=2c9cf7bc05858273f10e7d7ec552fc0bd742dc3e
CCGGTTACCTTATTTACGGCTGCCCAGTCATGAATCACACCAAAGTGGTAGCGCCCTCCGAAGTTAGCTACCTACCGCTTCTTTTGCAACCCACTCCCATGGTGTGGGCGGTGTGTACAAGGCCGGGAACGTATTCACCGTGGCATTCTGATCACGATTACTAGCGATTCCGACTTCATGGAGTCAGTTTGCAGACTCAATCCGGACTACGACGCACTTTATGAGGTCGCTTGCTCTCCTTGAGTCCTAGCTTCTACTCTTTGTATGCGCCACCATTGTAGCACGTGTGTAGCCCTGGTCGTAAGGGCCATGATGACTTGACGTCATCCCACCTTCCTCGGTTATCACTGGCAGTCTCCTTTAGTTCACGGCCGGACCGCTGGCAACAAAGGATAAGGGTTGCGCTCGTTGCGGGACTTAACCCAAGCAATACGTAACTACCCGCA
+
6-3415,-+-,'07.,.-,,,$/.+'.04*//098.,,)+5/;910.820/2126)+/-()&(),)'))+.4-*+)%)5,91;;2-5132<9//),)'&++,/('&*+716-)+++%//2+405'..+,.+5*.,))29105..(.04311**&''(-)(+*)02235:393'284:020)$(,.*.,61,,+,1228*:01'3/3:97576726,029:789434/1/210,--010%&((%((0*(%$&(2)++-0/27)+,++*)',-,/.32711/10)*/22,-+,,501.29994801*269:32013/+*))-,32367.7:4,46::2*''&&3-');165.9/0-8568-24,%..-.%&)/2/49673244485/10/:*./1613*.1-6+-,.3678:441:50/401(01,.('()1.(,'(($(&#(*&#$&
@51844d77-3884-4c7f-ae92-09d24c9216b0 ch=154 read=81659 start_time=2019-12-13T07:12:20Z barcode=BC01 runid=2c9cf7bc05858273f10e7d7ec552fc0bd742dc3e
CTCCTACGGGAGGCAGCAGTGGGGAATGTGCACAATGGAAACCCTGATGCAGCAGCGCCATGATGATGATGAAGGTTTCGGATCGTGGCTCTGTCTTTGGGGAAGATAATGGCAAGGAGGAAGCCCGGCTATACGTGCCAAGCAGCCCGCGAAGTAATACGTAGGTGGCGAGCGTTATCCAGTTTACTGGGCGTAAAGGGGCGTAGGCGGATGATTAAGTGGGATGTGAAATACCGGAGGCTCCAACTTGGGTGCTGCATTCCAAGCTGGTTATCTAGGTGCAGGAGGGAGAGTGGAATTCCTAGTCTTGGTGAAATGCGTAGAGATTAGGAAGAACACCGGTGGCGAAGGCGACTCTGGACTGTAACTGACGCTGAGGCTCGAAAGCGTGGGAAACAGGTTAATTACCCTGGTAGTCACGCCGTAGACTTGCGATGATACTAGGTGTGGGGTTCAACACCTCCGTGCCGCCACTAACGCATTAAGTATTCCGCCTGGGAGTACGGTCGCAAGATTAAAACTCCAAAGGTGACGGGGACCCGCACGAGTAGCGGAGCATGTGGTTTAATTCGAGCAACGCGAAGCGAGAACCTTACCCCACTTGACATCCCGCACATTATAATCGAGGAAATCCCAGCCTTCCGGGGACAAAGGAGTGACGGATGGTGCATAGTTGTCGTCAGCTCGTGTCGTGAGATGTTGGGTTAAGTCCCGCAACGAGCGCAACCCACTTGTCGTTAGTTACTACCGGTAGTTAGGGACTCTGCTTGAGACTGCAGGTTGGCGCCAGGAGGAAGAGGGTGAGATGACGTCGAATCATCATGCCTGTATGTGTGGGGCTACACACGTGCTACAATGGCTGGTACAGAGAGATGCAATACCGTGGTGGAGCCAAACTTTAAAAACCAGTCTCGAAAGTTCGGATTGTAGGCTGAACTCGCCACCACATGACTGGAGTTACTAATGTCTTGAATCAGAATGTTGTTGCGGTGAATACGTTCCCGGGTCTTGTACACACCGCCCGTCCGCATGAAGGTTGGCAATACCCGAAGTCCGTGAGCTAACAAAGGGAGAGCAGCGTGACGAAGGTGAGGTCAGCGGTGGGGAGTAGTCATGGCACAAAGGTAACCGG
+
..0*++00:6--6/--/(030&'&'&*(6-/14/;0/+,/*3;--/2::972/.&(%,)$'&$*''*/0+*.,176;,-.,,..&2*61220/233:9&21(--+-+-1&*''%%/)'-*()'-7'*&)&(''+()),(0.((,'/3'&''%&&(*.*)*')%'-,+0-,-1253;32.,*+.8,+/0&686557:/,0/***+'(27-4264/4-0./36957701,.3'%%'*+-(+-..0(1**+*,43045500.102-1/-546401--,.*)*+,((.0*)-*)(()-2.4-6+8+*(+3'(&//550:80/6600.++*.+%2/02*,3017,'**/2-))(())/23432132988789000/-')(*(.1145+(''%$&%*-*)&%'')&+&&%%%'+60/2551003(++0717.)&*))&''%(')*+3/022/1)*380,311//,,/-22.0.4158:)++////0./7.1,11535)'.,).,&&''113:6832.)**3.7;:7515'7,&-(*)(,*39426;.-++-#')*-3430'++,,++.546.23483+'$&%&+&,*+/)'((*.10.*('++()'*+5037550/+&%&(%)%$#'&+,$%'&'(*)0-+%'(%)('+.1842444(0+(-+..0',&(-..1510,./7+,30.4(.15545237520/.,-*.127467-0120/)',0371000*3,.0:-(*0-000103---4//156/+&'$&&%&',4+12.*'%'%&$)(*'&*&*-**&)*%,.).+'1-+/*'''%%$%''*+-41/*&(((23::4+&)'%"&'*3753.91.00123+(*))36541421)33--/../6/.,,,./3489748;987755:204+9:94/9409;9,496751,+)*13,/9601.3/--,,5661+&-+3./,%)**+,*(((,3,,&()()+-*)(*%$)'+0-5*+,9/562.,/.0.3.'+2,./.33351+,+++.2126511039-9;-+8,+&)')-1&'(+-5-1321+34*'-,,*5600..-//0,((,**3((*)-2*)*)'2+-(,..50''.0/-,),432568*&(''%()'*%%))*.4+,7.7;8:68
@7242aff6-6560-4cbe-8b44-10825beee5c0 ch=198 read=99162 start_time=2019-12-13T07:12:16Z barcode=BC01 runid=2c9cf7bc05858273f10e7d7ec552fc0bd742dc3e
CTCCTACAGGAGGCAGCAATTAGGGAATATTGCACAATGGGCGCAAGCCTGATGCAACCATGCCGCGTGTATGAAGAAGGCCTTCCGGGTTGTAAAGTACTTTCAGCGGGAGGAAGGGGTAAAGTTAATACCTTTGCTCATTGACGTTACCCGCAGAAAACACCAGCTAACTCCGTGCCAGCAGCCGCGGTAATACGGAGGGCGCAAGCGTTAATCAACGGAATTACTGGGCGTAAAGCGCGCACCCAGGCAGTTTTGTTAAAGTCGAATGTGAAATCCCGGGCTCTTCTGGGAACTGCATCTGATACTGTGGCTTGGTGCAATGAGGGTAGAATTCCAGGTGTGGTGAAATGCGTAGAGATCTGGAGGGAATACCGGTGGCGAAGGCGGCCCTGGACGAACTGACGCTCAGGTGCAGCGTGAGGGCAAACAGGATTAGATACCCTGGTAGTCCACGCCGTAAACGTCGACTTGGGTTTGCCCTTGAGGCGTGGCTTCCGGAAGGCTAACGCGTTAAAGTCGACCGCCTGGGAAGCCCGGCCGCAAGGTTAAAACTCAAATGAATTGACGGGGCCGCACAAGCGGTGGAGCATGTGGTTTAATTCCGTGCAACGCGAAGAACCTTACCTGGTCTTGACATCCACGGAAGTTTTTCAGAGATGAGAATGCCTTCGGGAACCGTGGACAGGTGCTGCATGGCTGTCGTCAGCTCGTGTTGTGAAATGTTGGAGTTGGTCCGCAGCAGGCGCAACCCTTATCCTTTGTTGCCAGCGGTCCGGCGGGAACTCAAAGGGAGACTGCCAGTGATAAACTGGAAGGTGGGGATGACGTCAAAGTCATTAAGCTGGCCCCTTGACCAGGGCTACACGTGCTTTACAATGGCGCATGCAAAGAAAGCGACCTCGCGAGCAAGCGGACCTCATAAAGTCGTCGTAGTCAGTTGGAGTCTGCAGCTCGACTCCATGAAGTCCCGGAATCGCTGGCAATCGTGGATCGGTACCACGGTGAATACATTCCCGAGCCTTGTACACACACCGCCCGTCACACCATGGGGTAGGTTGCAAAAGTAGGTAACAACCTTCGGGGAGGGCGCTTACCACTTTGTGATTCATGACTGGGGTGAAGTGTAACAGTAACCGG
+
)-21.,1+36+/62+---+3*,*)+(,+)2,'+2,6--380///58668555:950/031238844241133135)+)(()-328)56/.,).485,.1118:/).+'32(+.-4,20((*1*(-,3(&)+,.98./78538122303*-4**3,*-(%%$#''%&'$+-.3473357,+,,(/0/%*%&'5/0/9/)&.-+.((-*)*+02.1.0()(+.2)7))*788851359701,+%+'0+)*260(+/2*.+1-50''')')*,-/2397,37++)%%$'(+))''%)()20112386777865(*2-0-+('$((0)&#.-,-.0+3,..+*/2(*%*)1.+31*+:99.-)))./47+)2,&3,077/+,..21)++%+/'15:0-1889+)2/**-/01121162-+),,,')&.((,2<5:3:8.30***((65.+-24437522336;5981')$&((/.-/(*)'+'(,7*).,-.6547,54326)(-&$%((-/:83312933((+,'),647+(%')(&),,%&*(1+04045356;:95773;82-,+-694939;1-7*+-/+-+-0:77/)../.,),13;:.-*),-,0/126421-.+*-55:7978;9998,3+*****--014+,+*,3;;/3''),,.-,+(0/,/:8980;989;4)*%(),.061.045551/111:9:819.22988963:3337891,4++-%*-5,2275),*%,'*214-2*67-4...4,/;961:00:2(0,630.*(&'((&*,.947,-/)(,,.6679120..01752314-0-4138:/465599911*&*(($$#&%$%'&**01*---/8:6798.,+*(-,)+(,*'(,1/090/)-*.*207*&)+*'-'&(*./...-/149/56;,.*)&-.,-&''%&(++-0745$0'0,0,--,)()(,-08678756../,5.--&'*2-714-,%)'&-*++-8020.-)'&(+5+/0:7:;;945)/0+*')(/3/./0/2/-*(+-/73/82()31///80:7:61,/-22<435;1((+(4*),(0301..6/*2.-*050:791911:314;801335611766679981))--)111585)--.49:80
@cfa51711-831d-4a49-8832-2cc337e52d91 ch=29 read=52665 start_time=2019-12-13T07:12:23Z barcode=BC01 runid=2c9cf7bc05858273f10e7d7ec552fc0bd742dc3e
TCACCCCAATCATCAATCACCGCCAGACAGCTCCTTCCTTTGCGGTTGACCACCGGCTTCGGGTGTTGCTCGGCTTTCTCTTTCGTGGTGTGACGGTGTGGCACGGGCAGAACGTATTCACCGCGACATGCTGATTCGCGACCCACTAGCGATTCCAACTTCATGCAGTCGAGTTGCGGACGCTGCGATCCGGACTACGACTGGTTTTATGGGATTAGAAACTCCCCCCTCGCGGGTTGAAAGCAGCCCTCTGTACCAGCCATTGTATGACGTGTAGAAGCCTGCAAGGACCATGAGGACTTGACGTCATCCCCACCTTCCTCAGGTTTGTCACCGGCGATTCGATAGAGTGCTCAACTGAATGTAGCAGCTAATGACAGGGTTGCTCGTTGCGGGTAACCCAGCATCTCACGACACGAGCTGACGACAGCCAGCTGCAGCTTTTGTGCGGAGTTCTCTTTCGAGCACAGATCCATCTCCTGAAACTTCCTGCCATGTCAAAGGTGGGTAAGGTTTCAGCGTTGCATCGAATTAAACCACATCATCCACCGCTTGTGCGGGTCAAATCGAATTCCTGCGCCTGAGTTTCTACCAACCTGCGGCCGTACTCCCCAGGCGGTCAACTTCACGCCCGTTCTTCGTTACTGAGAAAACTGAATTTTGCAGCAACCAGTTGGCATCGTTTAGGGCGTGGACTACCAGGGTATCTAATCACTGTTTGCTCCACTACGCTTTCGTGCATGAGCGTCAGTAGGTCAGGGGGGATTTTGCCTTCGCCATCGGTGTTCCTCCGCATATCTACGCATTTCACTGCTACGCGGAATTCCATCCCCTCTACCGTACTCTAGCCATGCAGTCCTGTCTGGTTCACCCAGGTTGACGGGATTTCACATCATCTTACAGCAACCGCCTGCGCACGCTTTTACGCCCAGTAATTCCGATTAACGCTCGCACCCTACCACCGCGGCCTGCTGGTACGTAGTTAGCCGGTGCTTATTCTTACAGTACCGTCATGGGCCCCTGTATTAGAAGAGCTTTTTTCGTTCCGTACAAAGCGGTTTACAACCAGAGGCCTTCATCACTGCGCGGCATTGCTGGATCAGGCTTTTCGCCAGCTGTCTCCAAAATTCCCCACACTGCTGCCTCCGTAGGG
+
+,),()%/*./49--,*+&)+()+,,.+%,--3+.23,090)3,4.83121-30/1-/44'-%&&-)''%''&'((*'(&'()%'(+662-,()%%'&'''&#&%'%%#&+004:96;1.18/3+)*/105646885430,(((')*,-34382;'/%*15278873343/2/3100&2*+&&)*++,+/'0+2/*+,/049:94;;6'.+/.)*))%*)'(+/-499.,228.663/,,+'&&$',-,*12463:-3':,/1:..-2121--*(%&%&$%&$$&''''&*()+**-1-,/0..13889,;97-./2/5/(((%,+-83.01127.4+(%)$%&02()(*)+-63.'/./,4/.+/'+$()+()&''%')1-../0/03461,',%%)'.,''&*+3332(&'()2403566:89:8:5&4+&''(+-()'))'%&)/0&-$+4;681591/*$(*+,)(2247-11-+))*&1,)12640/-5.0142-7)0,673,+,)4+:<9,,.//03.../50131519215+/02/-110.23*+,9)5.1).2..%(-.0&)&)(01))+((%$'+03:6*+)**,')'&$&(&(*(+&12479..060-)12.0-.7.()%.2,'-/%+///22/021/',,0,.-%%$*)-("$&%*,413-+2*&$*+6777<<489:99:::99664:).)%3*,-33:66&+,/1;70020*%)#&)(*/6744852%%+&'%''&$)*)022222//-,)(/.4+*.99=:66;9:979767932114,'#%%'22+1/00-:)3).0.06+,&(&&)*-8093.3/--+.1232.0+-*)(''130460.-.1)&''('%+23-)+),(-.-.*(,-45-2;;-++*+)%+(,(#$%$$&'*969;9761223.+.64*12428/++0396622//-:/5.00/1/2104(%&))%+,+.-1.(*-6.5+&**))(+04-,-:+71.+1*,19*/)''$*-,/./2329440263,'()'0-++-('%(++0669-53662)*.35571*,-.4.'&((%-(()*,417796685&((()'(./-.19(&(+3-89*5842:;6-('('&&%#%$&,,*78,12.,+)%*(-/347655377+*)0)'
