# Supplementary material for: De novo species identification using 16S rRNA gene nanopore sequencing
Source: PeerJ. 2020 Oct 21;8:e10029. doi: 10.7717/peerj.10029 (PMC7585375; doi:10.7717/peerj.10029)
Supplement: Supplemental Information 2 — Contains raw reads. [file peerj-08-10029-s002.zip › pass_fastq_runid_2c9cf7bc05858273f10e7d7ec552fc0bd742dc3e_253.fastq]

@122d99eb-deea-4eba-87c6-b350fec9131f ch=87 read=124494 start_time=2019-12-13T07:12:24Z barcode=BC01 runid=2c9cf7bc05858273f10e7d7ec552fc0bd742dc3e
CTCCTGCGGGAGGTAGCAGTGGGAATATTGCACAATGGGGGGGAACCCTGATGCAGCAACGCCGCGTGAGTGATGAAGGTTTTCGGATCGTAAAGCTCTGTCTTTGGGGAAGATGTGGTACCCAGGAGAGGAAGCCACGGCTAACTACGATGCCAGCAGCCGCGGTAATACGTAGGTGGCAGGCGTTATCAGTTTACTGGGGCGTAAAAGGGGCGTAGGCGGATGATTAAGTGGGATGTAAATACCGGGTTCAACTTGGGTGCTGCATTCCAAACTGGTTATCTAGAGTGCAGGAGGAGAGTGGAATTCCCTGGTGTATCAAATCTGGACTGTAACGGCGCTGAGGCTCGAAAGCGTGGGAGCAAACAGGATACCCTGGTAGTCACGCCGTAAACGATGAATACTAGGTGTGGGGGTTTCCAGCACCCTCCGTGCCGCCGCTAACGCGTTAAGTGTCCCGCCTGGGAATTACGGTCGCAAGATTAAAACTCAAAGGAATTGACGGGGACCCGTACAAGTAGCCAGACATGTGGTTTAATTCGAAGCAACGCGAACCTTACCTACCGCCAGCATCCCTTGCATTGCTTAATCGAAATCCCTTCGGGGACAAGGTGACAGGTGGTGCATGGTTTGTCGTCAGCTCGTGTCTCGTGAGATGTTGGGTTAAGTCCCGCAACGAGCGCAACCCTTATCGTTAGTTACCACCATCATTAAGTTGGGGACTCTGGCGGACTGCCAGTGACAAGCTGGAGAAGGCGAGATGACGTCAAATCATCATGCCCCTTATGACCTGGGCTACACGTGCTACAATGGATGGTGCAGAGGAAGCGAAGCCGCGAGGTGAAGCAAAACCCATAAACCATTCTCAGTTCGGATTATGGTCTGCAGCTCGACTACATGAGTTGGAATCGCTGAAAGTAATCGCGAATCAGCATGTCGCGGTGAATACGTTCTCGGGCCTTGTACCGCCCGTCACACCACGAGTTGATAACACCCGAAGCCGGTGGCCTAGCCGCAAAGGCAGCGGCCGAAGGTAGAGGTCAACGATCAGGGTGAAGTCATGTAAAAGG
+
*)1+*%**6.).-+--2)..284.3/+6.++,,,1.06853*&-*36+++-*'))))/40,-.-.000*+++.,+)(&*+9:014:873+0-2-*+,19860.12,45))(*+(%%&()%-%&*,3-)','(0+..--.+)&*%''()*&))5800/*-712306+0---967.8/.61/(-10119112-2/:6.04674-.+.++/+(23-+0532/6)7/:80:/2(+,.7::;979972&4'+446;-.,-464;66444220209.9;99:935602476/../06274,,+'&'%-(+(',)+-))&/*)%$$#%*#$$$$98897/-)'%$($&,.1/4456*/+()1266;6+,00<6:%2.000092.08856.4%*'001679/,,1254;8652&1*/,,&./2)2723--).+32)*45,1'/46893/-0''%'&+1-0(.*1,+*).843,*()),+/+332,//0--.1/:::77923,*+),1-/+1(2:9-4:1.1574,&*$''$(,%5454457,9:264:3%*)(2032+,*).')((*-2'&'%%(&$&(),+,(+/./22-&(%'-/05&%$&%&3.485/99,0/*((-(/06479252303,,),-5)*./+4622433&7*+.,-156531224;475190/+0.6/,/.00..33344069.01+-,..8//03.01+(/059-9-0&+--49:.01431-6)*,,5625'$*32*(-**0+3,'&((16-*''$,.-.-',4;6..-3867,84-).500035758;864.3/2///0.,4.:/08-/.0+,,,'&*-+.++++3.10$&((*1-,,3--+8:83;6**,270400:314/24<:3.-3-(/(366434.'+-/.'+**-+--+*)4-52615+.1--.)''+,--***+3.1*)+*-.16.--,+*.1./664:5231/++,-'$$&*-)//3.37,//1,+,)..+7.//044+4/-**1-.73;-3*8*&%).*-.3.$((%%**.656+,)+*.,,(+'+,-(/../0-06300++))((($').0)0.
@12d83baa-abc2-4249-85e3-65e7e0f0e650 ch=260 read=76637 start_time=2019-12-13T07:12:32Z barcode=BC01 runid=2c9cf7bc05858273f10e7d7ec552fc0bd742dc3e
CCAGGAGGCAGCAGTAGAATTTTCGTAATGGAAACCTGACCGAAACAGCGCGTGAAGGAAAGAAGGTTTTCAGTTGTAAACTTCTGTTATAAAGGAAGAACGGCGGCTACAGGGAAATGGTAGCCGGTGACGGTCACTTTATTAGAAAGCCACGGCTAACTACGTGCCAGCAGCCACTTGATATGCAATAGGTGTAAACGTTATCCGAATTATTGGGCGTAAAAGGGGAGCAGGCGGCAGCAAGGGTCTGTGGTGAAAGCCTGGAAACTGCTTCAGTAAATACATAGAAACAGGCAGCTAGAGAGTGCAGGAGAGGATCGTGGAATTCCATGCGTAGCGGTGAAATGCGCGGCTGAATATGGAGAGAGACACCGAGAGTGGCGAGGCGACGATCACGGCTGCTGACGCCAGTCAGCGTGGGGGGGCAAATAGGATTGGGCCCTGGTAGTCCACGCCGTAAACGATAGTACTAAGTGTTGGATATCAAAGTTCAGTGCTGCGGTTCGCGTGATACTCCGCCCTGATGTACGTTCGCAGGTAAACCAAAAGAATTGACGGGGAGGCCACTGGCGGGTGGTATATGGTTTAATTCGAAGCAACGCGAAGAACCTTACCAGTCTTGACGTACTCATAAAGGAAACTCCAGGGTGGAAGATAGCTATATGAGATACAGGTGGTGCATGGTTGTCGTCAGCTCGCGTCGTGAATGTTGGGTTAGAGATCCCGCAACGAGCGCAACCCTTATCGTTAGTTACCATCATTAAGTTGGGGACTCTGGCAGGGCTGCCGGTGACGAAGCTGGAGGAAGGCAGGGTGACGTCAAATCATCATGCCCTTATGGCCTGGGCTACACACGCTACAATGGATGGTGCAGAAATAGAAGCCGCAGGAATTGAAGCAAAACCCATAAAACCATTCTCGAGTTCGGATTGTAGTCTGCTCGACTACATGAAGTTGGAATCGCTAGTAATCTCGCGAATCAGCATGTCGCGGTGAATACGTTCTCGGAGCGCTGTACACACCGCCCGTCACACCACGAGTTGATAACACCCGAAGCGGTGGCCTAACCGCAGAAGAGGCGCTGTCTAAGGTGGGATTGATGGTTGGGGGGTGAAGTCGTAACAAGGTAACCGGAAGATAGAGAGCGACAGGCAAGTAGGTTAACACAAAGACACCGACAACTTTCTTCCTTTCCAGCAATACATGTGAAAAAAAAAA
+
-')3,)+-'(,+,,((('(-8;,),&&*,2,(,)/1./-4)(,1*(+(((,-0258-2-1*&++,1.9222--3-%*)**%%$'''.4//051---.-665/60,50105(+)%*++-.00--..&)*-.62*,&$$%+++7-+(,,+)/2-/,411196633/2189322//2.&('%)&--,./-')%(+)-&)-')'*-*+.)($$*'(.-878961;42,&'0-%0+*4,-6;701.1+.5501220-0+&'/1&/.,-%.,*--(**/-+*-.,(%$'(*4106..,*3+.)))(''&%')65+8,+%'02,01))'*-(.+.1695840/01(1151:91/11+,+()&&2.-.+0**'('))*)2()*'&+*46+++*,77:311+*%&-.+'(()*()%(')),+)(),5),-59+)'+39,&2.)-,,1*)*()'22234*++/,.0/.586.-(,'*+,-543.1/2737/+'*(*97-4::5474.,&(*&0(%&(&&%'-+./5801:)())(&,)+12661,)%&'(,'('+1/(%(&)0+33*+.-%+.,*$%$%&%*1,*)(')(&%(+/:64-3+,'+)&*,&-''(--)0..(('(,)')((+-*''%')013**4:0')')''(-(()(%(,+,,*/-*,-.18456525556-5645898944263733479;1232377653.81/7772;264583')&&).84./308(&36445.25+,.,.975:*)*6,/9687,5-,&0+2/8;0-/536152+10/03149&011//%)('*+5/-3-/215/%*-'$&&)*63142-..8958*37+,+(''&-717522.,+**'((*))00:11956/'**)%&&*)%,(+*+2534('&&&%*&-+%'+14+66.&(*14-.3-,4000(*)3.//,*5+*,(()*&&(--1.75././/8323:493967324,0220/,(4.1/.915*-18876546463129979,4++,5/.%(+,*)'**.-/-2:42;813800,.411...)2&'-.2,)+,***,+-+%&***1.089634+,),'%))**/03262/3.5/79:/0/+-,185:41444+/-0/-.61137548.2-0025/708/18/.()&)*447,,44/-,/017081923414,,/2265(*+12-3:9,5:5)*.+**)+1.9000+2,,$''(*3+++)*
@65972c7c-e95c-423c-a866-da96a6363213 ch=112 read=143865 start_time=2019-12-13T07:12:31Z barcode=BC01 runid=2c9cf7bc05858273f10e7d7ec552fc0bd742dc3e
CTTACCTTATTTCTAAGCTCCACCCCAGTCATAAGATCACCAAATTAGTAAGCGCTTGAAGGTTAAATACCTCGCTTCTTTTACAGCCACTCCCATGGTGTGACGGGCGGTATGTACAAAGGCCCGGAACGTATTCACCGTGGCATTCTGATCCACGATTACTGTGATTCCGACTTCGCGGAGTCAGTTGCAGACTCCCAATCCGGACTACGACGCTGTGAGGTCGCTTGCTCTCGCCGAGGTCGCTTCTCTTTGTATGCGCCATTGGCACGTGTGGCCCTGGTCGTAAGAGGCCATGATGACGACGTCATCCCACGCTATCCCGGTTATCGCTGGCAGTCTCCTTTGAGTTCAGCCGGACCGCTGGCAACAAAGGATAAGTTGCGCTGCGGGATAGCTGGCATTCCACAGCACAGGCTGGCGACAGCCATTGCAGCACCTGTCTCACAGTTCCCGAAGGCGCAATTATCTCTGGGGAGAAGTTCTGTGGATGTCAAGACCAGGTAAAGGTTCTTCGCGTTGCATCGGGTCGACCACGTATCACCGCTGCGGGCCCCAAATCAATTCGATTTGAGTTTTAACCTTGCGGCCGTACTCCCAGGCGGTCGACAACGCGTTAAGCTCGGAAGCCACGCCTCAAGGGGCACAACCTCCAAATCGGCATCGTTTGCTGGCGTGGACTACCAGGGTATGAAATCCTGTTTGCTCCCCGCTTTCGCGCACAGGCCATCAGTCTTCAATCCAGGGGCCGCCTTCGCCACCAGTATTCCCTCCAGATCTACGCATTTCACCTTCTGGAATTCACCCCTCTCTGCAGGACTCAGAAGCTGCAGTATCGGATAAGTTCCCAGGTTGGGCCAGGGATTTCGCATCTGGCTTAACACCGACCGCCTGCGTGCGCTGCGCCCGATAATTCCGATTAACGCTTGCACCCTCCGTAATACCGCGGCTGCTGGCTGGAGTTAGCCGGTGCTTCTTCAGAACAACGTCAGTGAGCAAGGTAATGCTTCTCCACCATCCCCGCTGAAATTACTTTGCAGCGGGGCCTTCTTCATGCGCGGCGCGGCTCGAACGCGCCCGATGTGCAGTATTCCCTGCCTCCGTAG
+
$%%#%.,1),5,*()+&*)/.$*)(')*))%%')(425+.()*'())+3-()*''&$&**)%1*//&$$&&((%'&'&))))$'(%*0%**03+$*&0.04557/35*0**&0)/*.29+1634+*,'//&1)055/450124003<633,,1*&(('-2-/1/,.07;31,,,2*-&&()%&).)-0-)'(--/1.0+,077277886022(+((($''(*()+&%&%&(122/&&)'%++1/'(5+,.+02.-115-,,/.)2(&(((.,+('')/.'%%0260,5+'%7*9;440/(((%%$(*017+;5,%)$#&')/.)((6-'):././.+'))*(+--33)&(33'&%'&.21.-')).30/.+27(2,742%(%(()*%%'*'24.$&$'((&&%/3,)$&)%-(+%&,/**%'')-1169/1+&.+//-04++21//+0,/1;21+**-,../00*0(()*+')381)'$''(/3,)'()723())'%)008--)-+7)0-494673-12/5-.-01(3'&*,+./&+%.$%''.-)(%%%*++,(('&('*(-/124$%,+'((*+74(++*((*+*,-/2&+)+./5-(,.,&,,-..,**,+,+/(--&(,/(1)/,/5).,/1.-)*,/6())*0,66.4)0.1.0*/+,.20.5*'%#(&(*517--)%('$,)&)(.(*2/+//)%'*,*,+35-))++971('%'%%&''(%)+.*(/+1+$,,*/'&*-+(.-,0/231102,1,%+*,*0-5**1)'(*,-++347267&*#%%%))'(++'*)'%,/0+++'%'')%*2).00*%+)%'%$*,-021.-)&&%&'.-//,&*,-/'+--+)*0)(3851$++/0*((%%%'$$$'(0188268432.,,/'(*(+//24'&,(1*912)'+4+400020))(.13//)$+'&)(,.01076672+0*(',0)*-0-.0)'1,,,..)(.&%(%%&/4420/-&)&&)//5,10*&+#$%&%(&)%*)''+'*)*''%((&''%%()'#&&(,&&+,*&%)%,.+&&$(&))+)(&'%$%(%$%'(-,//*'$*')'*$$')6+3/($&(((01..00
@f4d37c82-17e4-4418-b8ad-d3906f28725e ch=218 read=102561 start_time=2019-12-13T07:12:41Z barcode=BC01 runid=2c9cf7bc05858273f10e7d7ec552fc0bd742dc3e
CCGGGTACGCGTACGGCTTACCCCAGTCATAGTTGAAGTGGTAAGCGCCCTCCCGAAGGTTAAGCTACCTACTTCTTTTGCAACCACTCCCCATGGTGTGACAGGCGGTGTGTGCAGGCCAGGAACGTATTCACCGTGGCATTTGATCTGATTACTAGCGATCCCGACTTCATGGAGTCGAGTTGCAGACTCAATCGGACTACGACGCACTTTATAAGGTCCACTTGCTCTCGCGGGAGTCGCTTCTCTTTGTATGCGCCATTAGCCAGCACGTGTAGCCCTGGTCGTAAGGGCCATGATGACAATCATCCCCACCTTCCTCAGTTTATCACTGGCGGTCTCGCGCAGGTTTCCCAGCCGGACCGCTGGCAACAAAGGATAAGGGTTGCGCTCGTTGCGGGACTTAACATTTCACAACACGAGCTGGGCGACAGCCATGCAGCACCTGTCACGTTCCCAGAAGAGCGCAATCCATCTCTGGAAGTTCTGTGGATGTCAAGACCAGGTAAAGGTTCTTCGCGTTGCATCAGATTAAACCATGCTCCACCGCTTGTGCAGGCTGTCAATTCATTTGAGTTTAACCTTGCGGCCGTACTCCCAGGCGGGTTCGACTTAACGCGATTAGCTCGGAAGCCACGCCTCAGGGCGCAACCTCGAGTCGACATCGTTTACGGCGTGGACTACCAGAATTATCTAATCCTGTTTGCTCCCACGCTTTCGCACCTGAGCGTCAGTCTTTCGTCCAGGGGCCGCCTTCGCCACCGGTATTCCTCCAGATCTCTACGCATTACCTGGAATTCTACCCCTCGCGAGACTCAAGCTTGCCAGTATGGATGCAGTTCCCAGGTTGACCCAGGGGACTCACATCTGACTTAACAAACCGCCTGCGTGCGCTTTACGCCCAGTAGTTCCCGATTAACGCTTGCACCCTCCATTATTACCGCGGCTGCTGGCACGGGTTAGCCAGTGCTTCTTCTGCGGGTAACGTCAGCGGGCAAAGGTATTAACTTTGCTCCTTCCTCCCGCTGAAAGTACTTTTGCAACGAAGGCCTTCTTCATACACGCGGCATGGCGCATCGGGCTTGCGCCCGGTATTACCAATATTCCCCACTGCTGCCTCCCGTAG
+
33)0(''('&(*&&*,*05'467-/14:87*)%%$')''(+3+0)+,.4..-/0--0-..51313346;7076:54;</176881')*658./185852100%0376720/-/)('.-59&7030.)-,/83),''&(+++,2,(+31),,1.,0*+-.-*+:8/+*,0+---.+))(3**-0./2.156672926083.,&&(('&'$'(,0--('(,./*%(.-,.8304213++&*+-045;4973;.)*//01364()-,&+,)),,.*'''%(,24+.8756:24-68184.**-+,*&%*-+,389/./8592313-/2<,,,<77722,'(4250'(),)*/,8*/5-)')&4,2275624303+658.318-4+(.0/;78558561:00.961),(/+530:,.0566625)',*$+,*+'')).0503+3,1313344..'%*'/+2-((.*('-0*6-;2;679965569/8./9997/2:6623523127<2675/6)+/1;:8<0.--/704244('++-5<8893--2235133./1.'/+1%5*)('#%(-+30.,8.+,37;;,90/4/-,0,.-5755/68-*449'+'%((65556676733%5*,01.3%)(&$'+,.46:6/*14-*$%'%*,,.*++-/32545564;4/01;44422...389.-&%,)./2215444443=1-.,37.*0//09303967953102376667419,**+.*)0;;10866:4:6235//,-1/3747306,-.7875550100$*'&(4/28+7*7+/'570+-,$)*+/3459'-(-07,1-)*-*+'+,20259846;.-2061/.650'(-04%#),+-.06323526,2*')47<7;<99976,.%'(-(%0--/&%%(&)*+*,(()-+,&'$'&)(,%+*'(--&,'';--52*-02023/-.0-),&,+*/*,-9%1,++7-99<:9:;9;833,712-'($&()416)2)*()0+.)**,&+,1/0543.792):98.4+++%+---*%)+%-$&(1+9:7:98;87854*2/236210.+)(*+-2(612/3+/*3/+&'+#%*(++/,,.;.424-,/-++)*,4,48*+3-2
@07b24877-f393-4713-a7d6-ee7b3a0264c1 ch=274 read=69321 start_time=2019-12-13T07:12:50Z barcode=BC01 runid=2c9cf7bc05858273f10e7d7ec552fc0bd742dc3e
CCGGTTACCTTGTTACGACTTCCTTGTCGAAATCCTTTTATGGACAGCTCCTTCCTTGCGGTTAGGCCACCGGCTTCGGGTGTTATCAACTCGTGGTGTGACGGGCGGTGTGTACAAGGCCGAGAACGTATTCACACCGCGACATGCTGATTCGCGATTACTAGCGATTCCAACTTCGTATGTAGTCGAGTTGCAGACTACGTCCGAACTGAGAATGGTTTTATGGGTTTTGCTTCACCTCGCGGCTTCGCTTCCCTCCTGCACCATCCATTGTAGCACGTGTGTAGCCCAGGTCATAAGGGGCATGATGAACGACGTCATCCCCGCCTTCCTCCAGCTTGTCACTGCTTGGATCTCGCTAGAGATCCCCAACTTAATGATGGTAACTAACGATAAGGGTTCGTTGCGGGACAGCAGCATCTCACGACACGAGGAAGCTGACGGCAACCATGCACCACCTGTGTATCTCATATAGCTATCTCTCCATCTCTGGAGCCTTTATGATGTCAAGACCTGGTAAGGTTCGCGTTGCTTCGAATTAAACCACATGCTCCACCAGCGGTGACCCCGTCAATTCAGCTTTGAGTTTCGCGCGAACATTACTTTCTCAGGCAGATACTTGTGCGTTAACTGCAGCGCGAACTTTTGACATCCAACACTTAGTACTCATCGTTTACGGCGTGTGGACTGCTAGGGTATCTAATCTATTGCTCCCCACGCTTTCGGGACTGGGCGTCAGTTGCCAGGCCAGATCGTCGCCTTCGCCACTGGTGTTCCTCCATATATCTACGCATTTCACCGCTACACGCCCAAAATTCCGATCTACTCTCCTGCACTCCTAGCTGCCTGGTTTCTATGGCTTACTGGGGTAGCTTCAGGCTTCACCACAGACCCTTGCTGCCGCCTGCTCCCTCTTTACGCCCAAATAATTCCGGATAACGCTTGCCACCACGTATTACCGCGGCTGCTGGCACGTAGTTAACCGTGGCTTTCTAATAAAATTACCCATCACTCGGCTACCATTTCCTGTAGCCGCCGTTCGCTTATAACCAAGAAGTTTACAATCGAAAACCTTCTTCCTTCACGCGGCGTTGCTCCGGTCAGGGTTTCCCCCATTGCCGAAAATTCCCTGCTGCCTCCGTAGGAG
+
-/-0.4.1121,,*$()24774(%%#'&%)/*(2*&(-+&+(.&+-,183%'.,(((('*,*.+,48:788.1,-20-92-+0**,7/..-.*-2;99210-.763/6-5/.))+10.146++)08617558/--+42..--2232630/131162317-.-..1-&403+1*-.:,(&&*),--.16223312.220-*)'%&*+1866.,)+/.1+9;<+788;32;<5-00;078;0234.7-,6.+,/,07-11(*+,*-2.0:9184*+...,./.-/*,,*/-)(-4543650*7:/:7900/*&))*-.9:;;7176*'/,5586421-.,//,-1'-1,&(&)'%*0*2101.*'%&(363,+1+-1/3,++)-%+2501351../.3)1*.4--4;2/.50*%$%(%&'),-00(*-/437*%(*$&')())+128485;5:86563.0.*,+%'(*.-0'.)+*011097653445,*//19/--504:.,()*()8842311..+).)(,)0*)%&%++',0811/4051<9;;.,)-.0054//*'((+)))&-74-,/4799;1)''(-*+(/186*'(&&'(++%.'##'*)-.3/4;810.+%'''$.))+4.3/129:750,++,2,3::,111791*2.10..4+.-/078678138:),,*('&'-+7074(+,(/30234455:44)'/1+,+5;:/+*)+8:;83<9-('&%'+0.4..7,(*-'%'16222333419<:9:747812367024:8:135-/*()0172/,-+3;50-/,&&/**(-*/3**+&)/-10./,+(&),.044532,1/4)*(*,++-:8839<9265615,0,'(&(),&%',.357*/8-1/,*/.--///,,%%*'+,13:6:<...,59)+0990,/**&%*/)(+*-+1--2393.3-,+((+%%+*&)',,15002/22:999939,*'++11-4+&$++02580/21-/-6,-7+(+)&-/(*20))-.998./3935:740135768:57:,51)'+-/,/+*2%++(+1-+77*(+/-.*156,787;78::75:+$),-320.61..11.2539*.5.3:-39:8/-0;55+*04181(/('%'(,+11/75)-'7,-(
@27f22d5f-0322-40d3-a984-0c53ffc15b7f ch=339 read=81158 start_time=2019-12-13T07:12:49Z barcode=BC01 runid=2c9cf7bc05858273f10e7d7ec552fc0bd742dc3e
CCGGTTACCTTGTTACGACTTCACCCCAATCATCAATCTGTAGACGAGCTCCTTCCTTGCGGTTAGGCCACCGGCTTCGGGTGTTATCAACTCTCGTGTGTGACGGGCGGGGTATTACAGGCCGAAACGTATTACCGCGACATGCTGATTGGTCGCGATTACTAGCGATTCCAACTTCATGTGGAGTTGCAGACTAATCCGAACTGAGAATGGTTTTATGGGTTTTGCTTCACCTCGCGGCTTCGCTTCCCTCTGCACCATCCATTGGTAGCACGTGGTGTGGTCATAAGGGGGGGCATGATGATGATTTGACTCATCCCCGCCTTCCATCAGCTGTCACTGGCAGTCTCGCTAGAGTCCCCAACAATGATGGTAACTAACGATAAGGGTTGCATCGTTGCGGGACTTAACCAACATCTCACGACACAGAGCTGACGACCTTCGCCGCACCACCTGTCTCATATGGCTACGTCTCTGGAGCTGTATGAGTATGTCAAGACCTGGTAAAGGTTCTTCGCGTTGCTTCGATTAAACCATGCTCCACCGCTGTGCGGGCCCCGTCAATTCCTTTGAGTTTCATTCTTGCGAACGTACTACTCAGGCGAATTACTTATTGCGTTAACTGCAACTGAACTTTGACATCAACACTTAGTACTCATCGTTTACGGCGTGGACTACTAGGGTATCTAATCCTATTTGCTCCCCACACGCTTTCGGGACTGGGCGTCAGTTGCAGGCAGATCGTCGCCGCCACTGTGGTGTTCCTCCATATATCTACATTTCACCTACGTAGATTCCACGATCACTCTGCGCACTCTAGCTGCCTGGTTTCTATGGCTTACTGAAGTTAAGCTGGGCACCACAGACCCGCGCTTGCTGCCGCCTGCTCCCTCTTTACGCCCAATAATTCCGGATAACCGCCTACGTATTACCGCGCGGCTGCTACGGTACGTATTGATTAGCCGTGGCTTTTCTAATAAAGTACCGAATCACTCGGCTACCATTTCCTAGCCGCCGTTCTTCCTTTATAACAAGTTAATCCGAAAACAGCCTTCTTCCTTCGCGGCGTTGCTCGGTCAGGGTTTCCCCATTGCCGAAAATTCCCTACTGCTGCCTCCGTAGAACAATATCCAGCACCAACAGAAAGGTTAACTGACAACTTTCTTCAGCACCAGCAATACGCGGCGGG
+
5/230<//5/8-/3''*+1:<943860/4275/0/4,*%$(&(,''(%%.0,1-//)100,+-,,5;:5-010634840863.3/..1.0---,./0/20/256179,++.,)(*)$-)*485214/840+*-(--*,,33053563,4)(%+*-.880<//..0132:800-*+,8/3-&'&+&'-***%+(-.'(,3((-543./*,50-4/87*+-/<.9:<0014;479:997716,,8++,:,-9,--+)))-21896(++*))&''%%(,+''$&%+)1)**2)13478.+--,420--((23*)-,(*,32881-397801*--'$%%),6134476'9*))-'-/&(+,,456++').51113-0),/**)')++37/*1*,201$(*-4,,.4;7/1516,-)*)--4444'(*,51-&&&&+,06540*#$%*./1+-,/62694/3.15+/-*($$&%(',.033:32--($((+*'()+1-**(((/+-.17667(1.0801;411.0-*,13))*,*1;2863(),+/'$+'&',+-04-..+47.+26759;5-08/.)/.:6-(15.-1((*+15.,)**$(++())*'(()$$%,'&+)&'$('7*864*($&()+4-.1/*13209)7-(&%%%)4-.1477625;9&,,2./268121--,+.62//0723;6551*09*+.*742'%'(*,+/5.-(;921*'(/004:481;**(,+1*-13...+*+.*2:778511&)*1985408//05524-&.)+-82-/-&(*))*,-*6,/+*)*+-(*),,+-(,&-,.2+455*)%$%+(8/-.04-2-+3../,(,(-6/-(**,+)('(/&')).14(&'(+,1/2257965;4-,*(/1++24-+,,*&'-1-+%3%+&5,59424/(-*)$)'+'00*/+''$(-2/0014(),'#$*'**'*%#'9/013*/)/)+-+(&(*5-/10'*)((&'+-.2778-/**(/,-59,/%%%$$,$(.33:4270--56/-(%&)%(&*++*3/-.23-+%%'&&%'&*('+++&*)).-/+)*+.,80:+4:64<318;7+3615921:9518270(%),)/-.(.+684686+6./:.--.(*'./27812,,06+.)2)%%&%%%$$&'*++&**)()**15//24,+)+%%&%$%#$
@780c2514-7f94-499b-90d7-06227495dc7e ch=408 read=29218 start_time=2019-12-13T07:12:55Z barcode=BC01 runid=2c9cf7bc05858273f10e7d7ec552fc0bd742dc3e
CTCCTGGGAAGCAGTAAAGGGGTATTTTCGGCAATGGAAACCGACCCGACATACCAGTGAAGAGTTTTCGGATTGTAAACTTCTGTTATAAAGGAAAAGAACAGCGGCTACAGGAAATGGTAGCCAGGTGACGGTGCTATTAGAAAGCCACGGCTAACTACGTGCCAGCAGCCGCGGTAATACGTAGGTGGCAAGCGTTATCGGAATTATTGGGCGTAAAGAGGGCAGGCGGCAGCAGGGTCTGTGGTGAAAACCTGAAGCTGCTTCAGTAAATACATAGAAACCAGGCAGCTAAGGTGCAGGAGGATCGTGGAATTCCATGTGTGGCGGTGGGAAATGCGTAGATATATGGAGGAACACCAGTGGCGAAGGCGACGATCTGGCCTGCAACTGACGCTCAGTCGAAAGCGTGGGAGCAAATAGGATTAGATACCCTAGTAGTCCACGCCGTGAAGCGATGAGTACTAAGTGTTGGATGTCAAAGTTCAGTGCTGCAGTTAACGCAATGATACTCCGCCTGATACGTTCGCAAGAATGAAACTCAAAGGAATTGACGGGGCCCGCACAAGCGGTGGAGCCAATGGTTTAATTCGAAGCAACGCGAAAGTGCTTACCAAGGTCTTGACATACTCATGAGCTCCAGAGATGGAGAGAATGGCTATATGAGATACAGGTGGTGCATGGTTGTCGTCAGCTCGACTGTCGTGAGATGTTGGGTTAAGTCCGCAACGAGCGCAGCCCTTATCGTTAGACTACCATCATTAAGTTGGGGACTCTACTTGAGACACCGGTGACAAGCTGGAGGAAGGCAGGGATGACGTCAAATCATCATGCCCCTTATGACCCTGGGCTACACGTGCTACAATGGATGGTGCAGAGGAGAAGCAGAAGCCCGGTGAAGCAAAACCCATAAAACCATTCTCAGTTCAGTTGTAGTCTGCAACTCGACTACATGAAGTTGGGAATGCTAGTAATCACGAATCAGCATGTCGCGGTGAATACGTTCTCGGGCCTTGTACACACCGCCCGTCACCACGAGAGTTGATAACACCTTGCCAGAAGCCGGTGGCTAACCGCAAGGAAGGAGCTGTCTAAGGTGGGATTGATGATTGGGGTGAAGTCGTAACAAGGTATTAGCCGG
+
053))+,('#%%$*,-0+,)&$)#(')-+-64441)+%*-'*(')1*()&%#$(&(&&&'''%)4:89-130.3--/97.3831./-+-4:*4+1:1**.4/))-&.)(()(,),,*,57700/-(,,2247,53%)*')0.&+0-.1/,-12.//0/436-8026123335413,3-...*4227-6--63473442:333'/*)0+'/,30+))*-0+('())(*037270,00.(27,11/.041-,//**,)'')%&&#%,+,'+1.4++)+//)*,30-6//8.---,+'+*),0',(',95886878+0/8/6/2/.-+$*&'*-**&+*()00241/561/'+/0)*,&3/19:/3,0,,&%+&(*)*,//0/*++6.8884/-/+*+%+*4,3//')-*').0'1,**/1:2.)06-20./8878:*+&0323.6,')-04.1+/.%*++.//02+2111/245;54240544943488,*---434419/6,-*.-/''&'%**/82352/'4,--662-1-1,/750+53,-,%&')*+1.6/051462)+&$'),--+,+/110((%$'++-17<8/6597-2.*,+%*%&&()&&&$(++)6*-&1*34.0233453531/*%%10//-,*+,,0981*('++65875//,,..-1'),-6--65,03::447535:886*344552233307731315-3-*,200-+()-1)+002+*43211'/7+*++,3282(')&+-/79:9659-(')*.4800122+%&)',,*,(++.&,-.899+*++;9../'%-,'&/21-346737739775134112386--/,*((6/,-1/(*+*+'')4473-+,)*20/./3556..)0.*')'%&%%)(((&''32206&,0;9//5.()*038.7008515*,057%*(7,/&'.)*,..4/00506888.4*0+*3//0)+&&&-/..1.)*(&)''421/011873201&0012;84767;66-)()-3.9..-..-%+3//3+-1/,.((*)('()2*)*+67811))'&+)+%&&)14/76497-.523-103*0).*(%'&))/1-2---1)56/,*)+.1418045++-/4+,,.678164)*'%$$)$0)--
@402e012d-7ea3-4ef7-8745-d9c0cf1fe54b ch=76 read=78297 start_time=2019-12-13T07:13:07Z barcode=BC01 runid=2c9cf7bc05858273f10e7d7ec552fc0bd742dc3e
CTTGCTCCTACAGGGAGGCAGCAGTGGGAATGTGCACAATGGGCGCAAGCCTGATCGCCATGCCGCGTGTATGAAGAAGAAGGCCTTCGGGTTGTAAAAAGTACTTTCAGCGGGAAGGGAGTAAAAGTTAATACCTTTGCTCATTGACGTTACCCGCAGAAGAAGCACCGGCTAACTCCGGTAGCAGCCGCGGTAATACGGAGGTGCAAGCGTTAATCGGAATTACTGGGCGTACAAAGCGCACACTTGAGCGGTTTGTTAAGTCAGATGTGAAATCCCGGGCTCAACCTGAGACTGCATCTGATACTGGCAAGCGAGTCTCGTAGAGGGTAGAATTCAGGTGTAGCGGTGAAATGCGTAGGGTCTGGAGGAGGAGCCACCGGTGGCAGGCAGCCCCTGGACGAAGACTGACGCTCAGGTGCAGCGTGGGAGCAAACAGGATTAAGATACCCTGGTAGTCCACGCCGTAACGATAATCGACTTGGAAGTTGTGCCCAGCAGGGGCGGCTTCCGGAGCCTAACGCGTTAAGTCGACCGCGCCTGGGAGAGTACGGCCGCAGGTTAAAACTCAAATGAATTGACGGGGCCCGCACAAGCGGTGGAGCATGTGGTTTAATTCGATGCAACGCGAAGAACCTTACCTGGTCTTGTCCACGGAAGTTTTCAGAGATGAGAATGTGCCTTCGCCGTGAGACAGGTGCTGCGCCGAAACATCGTCAGCTCGTGTTGTGAAATGTTGGGTTAAGTCCGCAACGAGCGCAACCCTTATCCTTTGTTGCCAGCGGTCCGGCCGGGAACTCAAAGGGGCTGCCAGTGATAAACTGGAGAGAGGTGGGGATGACGTCAAGTCATCATGGCCCTTGACCAGGGCTGCCACGATGCTACAATGGCGCATACAAAGAGGAAGCGACCTCGCGAGCAAGCGGACCTCATAAAGTGCGTCGTAATTGGTTGGAGTCTTAGCTCGACTCCATGAAGTCGGAATCGCTGGTAATCTCGTGGATCAGAATGCCACGGTGAATACGTTCGGGCCTTGTACACACCGCCCGTCACACCATGGAGTGGGTTGCAAAAAAGAAAGTAAGGTAGCTTAACCTTCGGGGAGGGCGCTTACCGCTGTGATTCATGACTGGGGAGTGAAGTCGTAACAAAGGTAACCGG
+
(*&$'))-+).&*5/++0-,.221612**))%+((*+6;63/2')37;28;87'0(#&(,038:56/////4-.1(,-(++--89188&6238/0/;5.-',)++.1,'//7;0((,+(%()/07-+,010025-79-)(*)*.62/1/.&',*.'0((-+#*'%',.2&0--+5.*0((%%$&&&&)*/1,5/,:.//.)()'+,156/11/;04-/-(2)3-3559013/,*)-/1+/433/%(&%($*-)0-;5*6*:*67.()-.5868;5-9.)1578982-/,++**/02////.2//21353&$()#((*,+.08720*(..1.00(.*3/)+101+),,230+13++*//11/*-,-2850,-**+&&-2.110101;1))55(/496.+.5/-*).)-,./03555622945.)--.3890(*,:<39-2.(8)-(),0..56+,67355.*,.06;6133++,+,)+,94+0+)*$$(12)1339+$&%$**,,()*)*/..,-)%''(,2,++*.2331765412**(.*%%00-)'&)*5.5-/+/0'0054852259:<;510..0.,.-366*5/+-,/,-,..101-*--05/,+,/6)586;7//0/099923345,/2142425:6545302(),/-.,-,--38<71*((*,010-*0**/0187;4+,+,3)*+-500521,,(++.(%*,'('+.35,*)**878749212280-,/:/924/2+''+0/0701('///2./.5.,2./28)2,).91.:*,.3<94-1&1,095240/./5++),&1.&*2*.--..099:::-,**&''&,.1597989:99972/01476()'(),(%''*-;55./*-%+*())+,,3302170/9201788/01(''*'),),066666,//-+/9;.23:2/0-+'(+3.-.299980**#'#').0&'%%)+.)*(,--*1544((,2/80/0)4*0/1350+-*/7**&(,42,112,,.87630*-*1.//775:577:+4721.5-0232314:4;;01985432,)+-.(**%)-+5/019:2,(%+0*')*'-,-,,,.040397;9)86)%02-622/3+--&)*()*//603467775(0)$'**50/.2046776:*2/78;7777
@b8aa1564-e40d-40f2-bfe9-17318aa8eb2c ch=8 read=61984 start_time=2019-12-13T07:13:07Z barcode=BC01 runid=2c9cf7bc05858273f10e7d7ec552fc0bd742dc3e
CCGGTTACCTTGTTACGACTTCACACAGTCATGAATCCTAGAAATTAGTGGCAGCGCCCTCCGAAGGTTAAGCTACCTACTTCTTTTGCAACCCACTCCCATGGTGTGACGGGCGGGTGTGTACCAAAGGCCCGGGAACGTATTCACCGTGGCATTTCTGATCCACGGTACTAGCGATTTGACTTCATGGAGTGGTTTGCAGACTCAATCGGACTACGACACTTTATGGTCGCTTGCTCTCGCGAGGTCGCTTCTTTGTATGCGCCATTGTAGCACGTGTGTAGCCCTGGTCGTAGGGCCATGATGACTTGACGTCATCCCCACGCTTCCTCCAGTTTATCACTGGCAGTCTCCTTTGAGTTCCCGGCCGGACCGCTGGCAACAAAGGATAAGGGTTGCGCTCGTTGGGACTTAACCCAACATTTCATAACTGAGCTGACGACAGCCATGCAACCTGTCTCCGTTTGAAGGCACATTCTCATCTCTGAAAACTTCCGTGGATGTCAAGACCAGGTAAGGTTCTTCGCGTTGCATCAGATTAAACCACATGCTCCACCGCTTGTGCAGCGGGCCCCGTCAATTCATTTGAGTTTTAACCTTGCGGCGTACTCCCCAGGCGGTCGACTTAACGCGTTAACTCGGAAGCCACGCCTCGAGGCACAACCTCAGAAGTCGACATCGTTTACGGCGTGGACTACCAGGGTATCTAATCTGTTGCTCCCACGCTTTCCCTTTGCCACAGGCGTCAGTCTTCGTCAGGGGCCGCCTTCGCCACCGGTATTCCTCCAGATCTCTACGCATTTCACCATACGCTCGGAATTCCACTCACCTCTCCTGGATTCAACGATGCCAGTCTCAAAGGCAGTTCTGGAGTTGAGCTCAGGCTTTCACCTCGACTTACAAAGCCGCCTACGTGCGCTTTACGCCCAGTAATTCCGAACAACGCTAGCTCCCTCCGTATTACCACCGCGGCTGCTGGCGCAGGTTAGCCGGAGCTTATTCTCCCGGTGCTGTCATTTATCATCCGGGTAAAAGAGCTTTGCAACCCTAAGGCCTTCATCACTCACGCGGCATTGCTGGATCAGGCTTTCGCCCATTGTCCAATATTCCCCTGCTGCCTCCG
+
./(-00/47*.&(-*.,%,0+,),'(&.2//10086621'&)-&('&)1+/+*,-./7+)+/*,/,1.4'('*),.8-,229-6::,588*:;-(+,79*/:98964133,59//1*(&)%'&)&276,/74,14-&(*$%&).,*/*((-0.(*4*.---22.*))(-+00,+*'&+(%$)+143484,''')*).-,-+-..//5/./.:0601155/&())((1//(-&+/0/216/7/2/..4.736662/21/1362213;77:40+./.0..--)3/12;31/9..*4,)0,2+)+).,+)&&%'):999:-:41(&+%*,+.*(++*,:<80449;.6-,)/00/243:+((4194:1*0518:9;885/5/-2&,14(0/6622.0/18353564*2-(+1+/301+(&%*41,-3))&$-1.+,.3654110,0.+.//3235453798/-.*(+-(''((,,*+,18*.8652/.,)*+-+'*44:79:<62*,,,2+,/96.7/0/.0.0-2845:82812139%&*2*;<9:<201136767//5++/(+,53,.)'+0-:4,&-.273:558;7,+*.:;0.7.2.2/,/()),+03/7:6,/8:6:998:46474334,0+)%''1+4.6./73434971$*+1,/0297;56*')++/./..-394:<;076;:9983,0,..8,130124888;.7*,1945293))+*++5/*.&(('$,+#$')47641*-/03;:86:)+74-4:479)22.00)-4,8000<6605)+*,-,,//)-+--.97((*2'*)*$++--0*/,4+6../1+-()--7.-84/.0.+(-/0,&,')-.426470'(+,3495144/-10.-2458((13.9://68641.0/522195,-839;946452/''*+,*.013.'(**'3&.&*3:5578/./,(,/06)-:9)0/1940+%0+1/40//2234//,.).-/2..1327''(,+,8<7723)(&&$'(*+,(*0,,/:9:2,-312496-)+-1*/(#),5/;0,18396:8<;:;;567400+,+.,-02*-3::00/+4944;:771;8)/.-,4'3(-,2051,-,,/-,/1-55.
@cd2f4664-0017-4c25-96fc-d17919763177 ch=153 read=86852 start_time=2019-12-13T07:13:04Z barcode=BC01 runid=2c9cf7bc05858273f10e7d7ec552fc0bd742dc3e
CCAGTTGCTGCTGATTGCGACTTCGCCCAATCATCAATCACCTTAGACAGCTCCTTCCTTTGCCGGTTAGGCCACCAGCTTCGGGTGTTATCAACTCTCGTGAATTGTGATGGCGGCGGTGTACAAGGCCGGGAACGTATTCACCCGCGACATGCTGATTCGCGATTACTAGCGATTCCAACTTCATGTAGTCGAGTTGCAGACTACAATCCGAACTGAAATGGTTTTATGGGTTTTGCTTCACCTCATGGCTTCGCTTCCCTCTGCCATCCATTTGTAGCACGTGTGTAGCCCAGGTCGCAAGGGGCGCTTGATGATTTGACGTCATCCCGCCTTCCTCAGCTTGTCGCTGGCAGTCGCTAGAGTCCCCAACTTAATGATGGTAACTAACGATAAAGGGTTGCGCTCGTTGCGGGACTTAACAACATCTCACGACACGACTGACGACAACCATGCACCACCTGTATCTCATATGGCTATCTCCATCTCAGGCCAGCCTTAGGTATGTCAAGACCTGGTAAAGGTTCTTCACGCGTTGCTTCGAATTAAACCATGCTCCACCGCTTGTACTGGGCCCCAAATCAATTCAGCTTTGAGTTTCATTCTTGCGAACGTACCCTGCTCGGGCGAATTACTTATTGCGTTAACTGCAGCACTGAACTTTGGCATCCAACACTTGAGTACTCATCGTTTTACGGCGTGGACTACTAAATTATCTAATCCTATTTGCTCCCACGCTTTCAGGACTGAGCGTCAGTTGCAGGCCAGATCGTCGCCCTTCGCCATAGGTGTTCCTCCATATATCCTACGCATTTCACCGCTACACGCCGTTACGATCCTCCTCCTGCACTCTGGCTGCCTGGTTTCTGCCAACACTGAAGTTAAAACTGGGCTTTCGCCTGAACCCTTGCTGCCGCCTGCTCCCTCTTTGCGCCCAATAATTCCGGATAACGCTTGCCACCCTGCATTATTACCGCGGCTGCTGGCACGTAGTTAGCCGTGGCTTTTCTAATAAAAAGTACCGTCACTCCGGCTACCATTTCCTGTAGCCGCCGTTCTTCGCTATAACAGAAGTTTACAATCGAAGCCTTCTTCCTTCACGCGGCGTTGCTCGGTCAGGTTTCCCCGCGAAAATTTCTGCTGCCTCCCGTAGAGG
+
-/+)/,()--%'$(-)*+,+./3/%)(('4+22::28--*/&%$)*66136::867/**+''0,1(')&-0..-41&0./13'-+(*.012524.--)+,0/&&(,+*,,%')(,.+18020-.911445')',)0/548<8-46**/0010--/0///42%&)*-)('**+***3--(1,-/8089886880'&,+3*/-/001-0'6,,*(,654.+*/**,*/,,),-63524-(*070*,4/.%%,2/09-$&.+-4,-0,*,+(/26,/5(),,,*&*,..1...,/3-)'-''&)-4*8:/2%%(&()..+2;.--875.,,-1+(015<4713)*,+9/.,'+--7.+*++*,10+,-)443).**/+,*'(&'&444432367222+1'*(+19++%'*/719..,783/1*-(&*1.-222/*,,*1)*,.0433351883496763232-32///+*,,,-001,743++)+-61*+)($('&%%%+)*,--//2622334/1141/1-,2+.12:87:.(())+*5-./60*,,1+;;901/-,./30-21*+-,*.(,',/1.72-)/2-0-61:7*(&%&&*+./;;517;84812-,1.-202&%&$(*/(787*+,.*')+,,/1--.1493751/*(*(5246:-.1,,%)'%%%+&'$'&%'%**.1888;;272.&'+0/,-*-;15)+.40%&%+)**)(,1-,*',6++2,71*&,(*074.'5:542*'&&(./,*3,*,(,,2:16625/04-10'&++(*+&&%)*,12-67+3.&+-/.-0+((**.*,5--,15/430/+0/10*0)$%')-4,--,,/2201-...(&*+*2131/2/7732.(&+''&+')))*0/252'.,/))(+/,+#'+)*-703(()+,'(+2*.8.12117++.0:-&+)+,*/3.4/2/-2.7/::<:663604:,20&%$%(+.+1+)-/&*+7022:63.+&+(+,035*&(++/24.069.*()''-63*)(,+1-+-0,314&()-/,5603883*-..,,-0-156:;5542()++'-+.(''$*+/'')-413,/.'*42826;896<732/++.*+07//05&,24%,*)2(6*(%%'&&.1(.-)+5453/.0*-52+-*+$)&
@05294af8-81f0-486f-8dad-d58e38bcdd89 ch=390 read=69357 start_time=2019-12-13T07:13:10Z barcode=BC01 runid=2c9cf7bc05858273f10e7d7ec552fc0bd742dc3e
CTCCTACGGGAGGCAGCAGTGGGAATATTGCACAATGGGCTGTACAGTGCAGCCATACCGCGTGTATGAAAGCCTTCGGGTTGTAAAAGTACTTTCAGCGGGGAGGAAGGAGTAAAGTTAATACCTTTGCTCGTGACGTTACCGCAGAAGAAACACCAGCTATCCGTGCCAGCAGCCGCGGTAATGCAGAAGTGCAAGCGTTGGTCAAGATTACTGGGCGTAAAGCGCGCAGGCGGTTTGTTAAGTCAGATGTCTTGAAATCCCCGGGCTCAACCTGAGACTGCATCTGATACTGTAGAAACAGGTCTCGTAGAGGGTAGAATTCCAGGTGTAGCGGTGAAATGCGTAGAGATCTGGAGGGAATACCGGTGGCGAAGCGGCCCTGGACGAACTGACGCTCCCAGGTGCGAAAGCGTGGGAGCAAACGGGATTAGATACCACAGTAGTCCACGCCGTAAACGATGTCGACTTGGAGGTTTGGCCCGCTTGAGGCGTGGCTTCCGGAAACTTCGCGTTAAGTCGACCGCCTGGGAGTGCAGCCGCAAGGTTAAAACTCAAATGGTGTGGGGGCCCGCAAGCGGTGGAGCATGTGAACAATTCGATGCGGCAATGAAGGGCCTTACCTGGTCTTGACATCCACGGGAAGTTTTTCAGAGATGAGAATGTGCCTTCGGGAACCGTGAGACAGGTGCTGCATGGCTGTATCGTCAGCTCGTGTTGTGAAATGTTGGGTTAAAGTCCCGCAACGAGGCGCAGCCCTTATCTGTTGCCAGCGGTCGGCCCACGGGAACTCAAGGAGACTGCCAGTGATAAACTGGAGGAAGGTGGGGATGACGTCAAGTCATCATGGCCCACCCGACCAGGGCCGTGCTACGTGGCGCATACAAGAGAAGCGACCTCGCGAGAGCAAAGCCCGGACCTCATAAAGTGCGTCGTAGTCCAGTTGGAGTCTGCAACTCGACTCCCATGAAGTCGGAATCGCTAGTAATCGTGGATCAGAATGCCACGGTAAGATACGTTCCCGGAGCGCCCGTACACCGCCCGTCACACCATGGGAGTGGAGTTGCAAAAGAAGTAGGTAAGCAACCTTCGGGGCGCTTACCACTTTGTGATTCATGACTGGGTGAAGTCGTAACAAGGTAACCGG
+
.01/+%0*5/*20,011//5/96*0,%-(((),4:87963*+(&'(&-0//+../3'/1)+.335551.-(%&..961:42:/0240)&'&%%*.*(--(-2,(,3--,*%%)/94++3-3-,**'0*+088'9+,-738,.*'*')/.%)-)(/0)((*)++.++05733680006.2--*0++'6(*,))*/1838:.9-'*21.((*//-/397233088.*+(*)+)351/33;:03;49069//1-)(&()&*-.),,+''--350//0/.()*,.1/0//242566823&&$***,(*--..2+-/+%--('(-002023(-*,-4,446;82150-,,.+,,*).6679/-2,*.321:814/4/.(()+/-77;/+086:/'%-$')3/33.)'(196895/82..3666.)+,9<88*79-3-,'.*++%%()12/10)*)++/8096:75112226340507175366)($()*%(-)-,120.//5/0//-,(*2.(+*'$&$&'2*),+,,293770/.*&''%($012,1/208/:0<9.3440930/'*&'&,46..,)$)'&,,.-).2,..,,(&*'))&-)3,'')&/+.2&$%'*-,'(,,)0--43/03327110334+$'+/+)-+-5;9/5(()-.26855;6578:;95:0:;596:8:3.425*-/36780/--+.,'&'%*33891244654--2+,-1:<58-7(465769.0706)*,4420.+)0,20&583193200/2;44;7577;09(0/6+&)+)-)*,9++*(,(+),-&..,/0/134;3323/-3*2)-'*&.68-2657733,&'+-775&'(0/84$)'%'*301++&%$$$'&&$&%)'.-/45534.,++),-+.05866643,&%&')33)&(''(.-7655'&+31--6:9:6)2'('))'*/:.5+//003506-,,--1264)'+***))2'-(+,0*.%&%(+2-,*-.77861(+..010'--71.(&++--))2,,))+$&)*))(&('/.1462:/021.+*+3*,(&&&''01&*0//07:7)%+''+*/0-0/,,+/.++43-:.)'*)3-+46//0:1./1139432'&%$$'*++/,++0/1200,0,3.3:50.7
@05a69f8b-f78e-4730-b396-8a2a67fa7bfb ch=120 read=129808 start_time=2019-12-13T07:13:20Z barcode=BC01 runid=2c9cf7bc05858273f10e7d7ec552fc0bd742dc3e
TTGGTAATACTTCGTTCAGTTACGTATTGCTGTATGGTGCTGTGAAAGTTGTCTGTGCTTTCCTGGCCCAGATTGCTGATATTGCTCTGGGAGCAGCAGTGGGAATGTGCACAATGGGCGCGGCTACAATTACATATGCGCGTGTGAAGAGGTTTATATAAAGTACTTTCCGTGGAGAAGGAGTAAAGAACAATACCTTTGCTCGTTGGTACCATAGAGAAAAGAGCACCAGCTATCCGTGCAGCAGCCGCGGTAATACGGAGAGGTGCAAGCGTTAATCAATTTACTGGGCGTAAGCGGTTGACCTGAAGTCAGATCAATCCCAGGCTCAACCTGGGAGCTGCATGATGCTGTGGCTGAGTCTCGTAGAGGGTAGAATTCCAGGTGTAGCGGTGAAATGCGTAGAGATCTGGAGGCCGGTGGCGAAGGCAGCCCCTGGACGAAGACTTGACGCTCAGGTGCGAAAGCGTGGGGAGCAAACGGGGATTGATGCACCGGTACATTACGCGTAAAGCGTGTCGACTGGAGGTTGTGCCCTTGGGGCGTGGCTTCCGGAGCTAACGCGTAAAGTCGACCGCCTGGGAAATACGTGAGTTAACCGATAAGGGTGGCAGAGTTACAAGCGGTGGAGCATATGGTTTAATTCAGGTGGCGCGAAGAACCTTACCTGGTCTTGACACATCACGGAAGTTTTCAGAGAGATGAGAATGTGCCTTCGGGAACCGTGGAGACAGTGCTGCATAACATCGTCAACTCGTGTTGTGAAATGTGGGTTAGATCCCGCAACAGGCGCAACCGCCTGCTTTGTTGCCAGCGGGTCCGGCCGGGAACTCAAAGGAGACTGCCAGTGATAAACTGGAAGGTGGGGACCGGCGTCAATTCGTCATGGCGCCTGACCAAGGGCTACACACGTGCTACGGCGCATACAAAGAAGCGACCTCGAGGCAAGCGGACCTCATAAAGTGCGTCGTAGTCCCGGATTGGAGTCAAAATGACTCAGCATTCCGGAATCGCTAGTAATCATGGATCGTACCACGGTGAATACGTTCCCGGGCCTTATACCTGCCGTCACACCATGGGAGTGGGTTGCAAAAGAAGCGGTAACCCCAACCTTGGGAGGCGCTTACCACTTTGTGATTCATATTCAGGGTGAGAATGTAACAAGGTAACGG
+
%#.')+%''--4-*+-/*&.-+,/4*,+'(-&'#%&%*%$(&('*,('('$%%$$$$%%'((%&()*.)%&(2)*+-)+)'&%$()*&&''%'./1***+/71+*(%.((+.59644,,%'%)&%%&',/)&$$'*)$)(*-**&&('%%%&/3)'-)'/34+2-,090/3))*,''''++''(+./$%$'*1/13/2/*),.'%-('%'%'+('*()&*/1(%%%*,-,&(()'(+/)3)+',*+*--))'''+*-'')0.(%'.,22692680;.9/)&&((&%--.20,*+'%$%&%&%%$$$$%'(()*'*0)&'&$&)'(-90.+'%-*1.0-%')&%&$%%('+,//*)('#(&'(+-/22.)'*+,)''0*1+4,((',,+,2219610/++)./0.'&+124240)&$&(&*()(((+&&%%$&-4;/)--*''%**,,05/--(),0)30103,.0,+-13--0,'+,.614'1-*&/*())&*')&''&&*&-&$&%'$&$&%'+)'%*-++.//0+12.601019.,/-141,+,'.//4/1.-++-,.-+))(%%+*(402.7..+)(&'&)*))(-*'&$&,&($'%#&&&%)'#-('*%,%&''$(+-*,(,0,,(+,,.(,*22;8284:3*+*)&,,()&&-(+1-%''(+/,../1//0.//..,/+,06,5-.8<;//.-**-..320+4--556:78-+5-5843010))*,-(**.0432/-''&$,14650.00/2221<21*()($$''*1+9('(+13)',//4.474+40,1/&,(&#$&&'('-,15-/.),-,0//434):75845824&,)()/---/6,00,,++./--0.')%%&')+,)'%(()**0$&*)&$($%')))#('&)/.5,*+15310/.+))(,,('%$'-+,0.1.*05)%('&./33322(%+*)()'*,754643)''*-+/+--05/1/0/2*).0,/0,+()(&&(&$#$%%&'%%'%''(&&.*+,1111,++,3010540&'%%#$'&$)%,,04976831213/0/++,++&)(*'&$$#%&))+*-/-,/2/),)(*22600/76)&**&$*)&&%)%&%.*.%%&*14,-2,.124039-/06-'*)+05-**&&(%&,)&*''&((($%#$&%&&'*)/++4
@ce198c36-705e-45ee-8e0c-ea8120a0816a ch=95 read=356143 start_time=2019-12-13T07:13:19Z barcode=BC01 runid=2c9cf7bc05858273f10e7d7ec552fc0bd742dc3e
CTGGTACTTCGTTCGGTTGCATTGCTGGTGCTGAAGAAAGTTGTCGGTATATGCTGGCAATGTTAGCCTACTTTTTTTTTCAATCGCTCTATCTTCCGGTTTACCTTGTTGCGACTTCACCCCAATCATCAATCCCACCTTGAACCAGCTCTAGCCTTCTTGCGGTTGGGCCACCGACTTCGGGTGTTATCTCTCGGTAGTTGTGACGGGCGGTGTATTATTACCAGGCCGGAACGTATTCTGCAGCATGCGATTCGCGATTACTAGCGCCGATTTCCAGCCTTCATGTCAGTCAGGTTGCGGGCTACAATCGAACTGAAATGGTTTTATTCGGTTTCCTTGCTTCACCCTCGCAGCTGGCTGCCTGCCATCCATTGTAGCGTGGCCCAGGTCACCAGGGGCAGTGGTTGGTCATCCCGCCTCCAGCTTAATGCTGAGTCTTCGTTCTACAACAATGATCGACAACTGGCGATAGGGTGCATGTTGCGGGGACTTAACCAACATCTTCCGGCCACAGAACTGGCAGTAATGGCACCACCTGTATCGCCATAGCTATCACCACATCTCTGGTGCCCAGCAGGTATCAGCCAAGACCTGTGGGTTCGCCGCGTTGCTTCAGAATTAAACCACATGCTCACCATGTGCCGACCCCGTCAATTCCTTTGGGTTTCATTCTTGCGAACACTACTCGGTAGATGCCAGTACGTTCAGCACAGCACTGAACTTTGTCCAACACTTAGTACTCATCGTTTACGGCGTGGACTACTAAGATTATCCTATCTGCTCACGCACCGGGACTGAGCGTCAGTTGCAAGGCCAGATCGTCGCCTTCGCCACTGGTGTTCCTCCATACTATCACGCATTTCACCGCTTCCCTTGTAGATTCCACGATCCTCTCCTCTATGCCTGGTTTCCGCAAAGCACTGAGTTAAGCTTCAGGCTTTCACAGACGCCTTGCTGCCTGCTCCCTCTTGCACCGCCCAATAATTCCGGATAACGCGCACCTACGCGGCGCTTGGCACGTAGTTAGCCGTGGCTTTTCTAATAAATTACCGTCGCCGGCTACCCATTTCACCAGCCGCCGTTCTTCCTTTATAGCAGAGTTTACAATCGGCAACCAGCTTCCTTCACGCGGCGTGCTCGGTCAGGGTTCATTGCCGAAAGGCTCCCTACTGCGCCTCCCGTAGAG
+
#$($'%*(/)+,51+4-*%'(*''&''+2&')+,-(),*+-0..,0(+'.(&#$##$&''-,0-+&)('$'()*+//.-,%%&&%&'(/*+/98524*++2'&,''0(--$#'&,+20-056)2*2488:1723('%(')*'%01$%(01-)'&('('%%'(-.222'1342),.+,.062,-*(')-*-/()&()%)%'-,*'+.0.2///.2),%,+'&&%&$$'',/((&+.35462,%%&$$&&'&&''-9510-(-&$(&&*+('&+)-+%'&$%),,43%*$$(,-13&(//5*),-)*.**0+*-%),/+*'*+*+-378'#('$+,,.)&$%('(*8/&00*+1/,%))&&)(%%))''-)*267/28-+)&%%%&$'(*).0))%%$$(+(&&$')).*(&$%&))-++%**+//,(')'&$%%'''%&)-&)')%&&(,'+'&)-((%'&($%'''))((')')+)$#%$#&$(+*)-47,+'%#'$)(,,/.0)&%&'(&'%%&%''&+)+(.&%+$%$$$$$('142+*.)*,%$$%&*/11442+--*)*-+-(%)('''$%%%&'()**2($$&%)'))-9/4($(1-:6*++))004&(,.-)(,'0+1657920/,+,)((,,%%(((,'&#$#&&$('$'&+,2/75(546;25589-30+,)'*)(,+'))&&%##&$$$%$'#'#*&,-(&%'&)))--23/%%$,+&$(&%)/+%'*%*%&&2397974177*(.*)(/+-(1((+1-()(+%(*,)((*)&$%%(%'$'-/6,:00243144/-/*-.900/*,*1.,,(('&&'%('',..41(%&-.*++5.)(+)11/,122/)*$&%(..*+-2)*.0,*%#$%(--.2720)*+.//,*++,,)+-(&#)1171470-%%&%'(#&&'(*,,/0/,$%%&'$0312-,+'(&)))$(%&&%'$%,+.-004:4./2,%&$('$')*(0,.43,1'%&#('/)&'%'$*)&%&%&'+('&%%+'&&('(%)13/.,,+)&+'%'*)($))',($--*49684&'(+-,.*+-)%&((&%&&&&)-.25245-',,&&'%$%$%(,*-*.84+-2/+)%%'%'$$&#')**(,83650--/-'1)+-63956+36*+++'.-+1))52)(%#)(,)(&)))*)*(),7..810+,
@5119797c-8045-48ae-8127-2562b58f93b1 ch=178 read=94951 start_time=2019-12-13T07:13:11Z barcode=BC01 runid=2c9cf7bc05858273f10e7d7ec552fc0bd742dc3e
TTGGATTTACCTTGTGCGGCTTACACAATCATCAATCCCCACATAGACGGCTCCTTCCTTTTGCAGTTGGGCCACCCGGCTTCCGGGTATTTATCAACTCTCGTGGTGCTTGACGGGCGGGTGTGTACAAGGCCCAGGCAATATTCACCGCGACATGCTGATTCCGCGATTACTAGCGGTCCAGCCATGTAGTCAGGTGCAGACTACAATCCGAGACTGAGAATGGTTTTATGGGTTGCTTCACCTCGCGGCCAGCTTCCCTCTGCACCATCCATTGTAGCGCGTGTGGCCCAGGTCATAAGGGCATAATGATGACTTGACGTCATCCCGCCTTCCTCCAGCTTGTCACTGGCGGTCTCGCTCAGTCCCCAACCAATGATGAAAGTAACTAACGATAGGGTTGCGCTCGTTGCGGGACTTAACCCAGCATCTCACGACACAGGCTGACGACAACCATTGCACCACCTGTATCTCATATGGCTATCTCTCCATCTCTGGGCCAGCATAGGTATGTCAAGACCTGGTAAGGTTCTTCGCGTTACTTCAGATTAAACCATGCTCCACCGCTTGTGCGGGCCCGTAGTTCCTTTGAGTTTCATTCTGCGCAGACGTACTACTCAGGCCCGGAATTACTTATTGCGTTAACGGCGCACAGACGCACATCCAACGCCCAGTACTCATCGTTTTACGGCGTGGACTACTAGAATTATCTAATCCTATTTACTCCCCCACGCTTTCCAGGTTGAAGGCGTCAGTTGCAGAGCCGGATCGTCGCCTTCACCATAGTGTTCCTCCATATATCTGCGCATTTCACCTGCTGCACATGGAATTCACGATCCTCTCCTGCACTCTAAGCTGCCTGGTTTCTGTAAAACTGCCAGAGTTAAACTGGAGGCTTTCACCACAGATACCTGCTGCCGCCTGCTCCCTCTTTGCGCCCAATAATTCCGGATAACGCTTGCCACCACGTATTACCGCGGCTGCTGGCACGTAGTTAGCCGTGGCTTTCCTAATAAAGTAAAATCGCTCGGCTACCATTTCCTGTAGCCGCCGTTCTTCCACTTTATAACGAGTTTACGATCAAAGCCTTCTTCCTTCACGCGGCGTTGCTCAGTCAAGGTTCCCCGGTACCGAAATTCCCTCTGCCTCCGTAGAG
+
3(')&3/1,.135)/(-.60,/$&$(*+*.-++19+640()*&*''(')+-,1&2&(%'()&)-&/+2(01/0/64)+**+-.'28*+$0+))212())(')*-0401+.+-.22454/2++,/..003216.8*)(,)-,..06/*..+/57:8:96541381(*+.-<,005+1120+))('++,/5798::(6671673/).')+8/;+'&'(11-(*%((-+4:;-3334*.4'').+).3+2%&&%()()+/1-83+031/++0+,264/9&('/.,,*,'&&&-*('1410/0/.177-*)(()*-,+&()*+)+()*),.74,/7494306'%&&(0+//*+.*.-*24303*(,&,--3.1(.()$,+/.04201&'&&%*+0+--,..(*,-7/00216447,/(2210121-1/))&+),/,,+.,**&*%'-.+,%))$%,*0.*.$$)%'925530425556,/./*1/..0-+)*+/+.12/013($$$%''(%&(+((%(*'''*+.,&/023-45;77:3*---.*+/-6,+-3,276/2')*2531,1-)*0.+1(*)(&$$$%'')*42.-321/-79.+&,2///-()''12(/&*)'*,1*,06/-()(&+'&&+(+20+---:.4+(++$)%&&*(,$%#&&,/'3*3+*+&)*1/3555:81714+&&,0/076:550%.*+&-)-1.0124:736-)04*$-..974/)+*--6-1)%1(%)*&+',)*,.,.5///0*'(-1'/037.119:261-)-1.-+,8048*%(.(%**+5552+/-.+.581),($#$($&&)..10,*0,&&)(-.0832**%'%*$&(*'&%&').0734129-,)&%'/.'(%#%#&',,/554&+')'%&%%$%&()-+$%&()'$&$&$''(26.072/0+2,(*/*41%**-,).2-/41://04172&2)),-*2+%'&%')532642/--+0/29973/+&++6432/-(***/-7,-60.,*+,,.0+)((,/(+,)-.-+/+,&.,-4:11))$')+26365699-2+('#&)'&&%'-+*()*1)'((*-,'*+(,//20264&)(*%+),-44-4-,+./)//204)/1-,97+('+)2&')(,),+4.&0'&()&47,/1.'(
@566942ab-4384-487d-8f0f-fa8893650650 ch=191 read=153633 start_time=2019-12-13T07:13:29Z barcode=BC01 runid=2c9cf7bc05858273f10e7d7ec552fc0bd742dc3e
CCGGTTACCTTGGTGCGACTTCACCCACAGTCATGAATCACAAAGTGGTAAGCGCCCTCCCGAAGGTTAAGCTACCTACTTCTTTTGCAACCCCTCCCATGGTGTGACGGGCGGTGTGTACAAGGCCAGGAACGTATTCACCGTGGCATTCTGATCCACGATTACTAGCGATTCCGACTTCGCCAGGTCGAGTTGCAGACTCAATCGGACTACGACGCACTTTATGAGGTCGCTTGCTCTCGCGAGGAACCTTCTCTTTGTATGCGCCATTGTAGCGTGTGTAGCCCTGGTCGTAGGGCCATGATGACTTGACGTCATCCCCACCTTCCTCCAGTTTATCCACTGGCAGTCTCCTTTGAGTTCCCGGCCGGACCGCTGGCAACAAAGGATAAGGTTGCGCTCGTTGCGGGACTTAACCCAACATTTCACAACACGAGCTGACGGCAGCCATGCAGCACCTGTCTCACAGTTCCCGAAGGCGCAATCCATCTCTGGAAAGTTCTGTGGATGTCAAGACCAGGTAAGGTTCTTCGCGTTGCATCGATTAAACCATGCTCCACCGCTTGTGCGGGCCAAATCGAATTCATTTTGAGTTTTAACTTGCGGCCGTACTCCCCAGGCGGTCGACTTAACGCGTTAGCTCCGGAAGCCCACGCCTCAAAGGGCACAACCTCAAGTCGACATCGTTTGCGGCGTGGACTACCAGGGGTATCTAATCCTGTTTGCTCCCACGCTTTCGCACCTGAGCGTCTCTTCGTCCAGGGGCCGCCTTCGCCACCGGTATTCCTCGAATCTCTGCGCATTTCACCGCTTTACACCTGGAATTCTACCCCTCTACGAGACTCAAGCTTTTGCCGGTATCAGATGCAGTTCCCAGGTTGAGCCGGGGATTTCCACATCTGACTTAACAAATATATGCGTGCGCTTTACGCCCAGTAATTCCGATTAACGCTTGCACCCTCCGTATTACCGCGGCTGCTGGCGCAGGAGTTGGCAGTGCTTCTTCTGCGGGTAACGTCAATGAGCAAAGGTAACTTTACTCCTTCCTCCCCGCTGAAAGTACTTTACAACCCGAGGCCTTCAGCCATACACGCGGCATGGCTGCATCGGGCTTGCGCCCATTACGTGCAATATTCCCCACTGCTGCCTCC
+
52.33803.8-/%-)+,,/244-5('%((+17'/():7645690.04;38/,-.:994281)).'-0835.2235;6244931::305/+/4-(*,:8--/,*0156605411948*))''--/,2+%3).6-,001<534:3869536<34546/'&()*0-+-1.--+-47565/33:1$$$',1011347756677736+;/8.:0973030-(+(*,12021,--++$&,2-35431.-+&**&0064;565097,-.10.)04099/,-*-**,++&&$+98-.8:8%+(*439:25../.-0.0./179981801+)/58:24/.+,..;-)*0().1191/175460-4+'$12:272-003.5297657.:/-.038)21:96.)0.;*/2855.4**++7635*,+(+0*//953:,,+,00-),+0/010.02*-,,11276/.*.-48+,0452.10377/'(),1,.+%-+/-474422//00)-+(*599869:::89873889;1-*+.1.5/0/40/4844922202&',,3;+2(%(45560/7,**/**)&(+3515,31//*8+8-919::+,)(565*-*-000//334'+',+953)(066685.0/027595.**/.+,/0/2--,(&*3(%(&++*-.7-+62-./2;57.4.527778:5872522%%*0(%*),88778<2::5.112988:68*//0;)*/-4:.+,,-4;;435/3:555.2-,+,-089349((0495.91292<:9:<56:1610175645&',,,:93+433,6;2*-80+,+*)')-3213*1(8+65-681.)*('*-(+''-/4/(*)++('/6(/../5**-006688;04,,+1.91&444+6:*)4;,0&%(*./1110346457::+)(&$&),.1541392/2..*%*./357970-,)'%+(+,.6--,20-(*3)/'+))3856.9011995/,(,%24+*.-'+*$,+(+4099;8665+.2-077563070007:99(,%)'''13-(++77/:3-/.76*)1555:1..-+43+**0+44*()++--).$$%*,2312*/.//;2124/--,0023(0/..8,256:6./.%%&*%(',./16264-&(**.--.4/3-
@0421aa20-cfff-4820-86c2-3e9984f73205 ch=213 read=128985 start_time=2019-12-13T07:13:50Z barcode=BC01 runid=2c9cf7bc05858273f10e7d7ec552fc0bd742dc3e
CCGGTTACCTTGTTACGACTTCACCCAATCATGACCCTACCTTCGGCCGCTGCCTCCTTGCGGTTAGCTCACGGACCTCAGGTATTGCCAACTCATGGTGTGACGGGCGGTGTGTACAAGACCGAGACGTATTCACCGCGACATTCTGATTCGCGATTACTAGTAACTCCAGCCTTCGTAACCAGGCGAGTTTCATACAATCCGAACTTCAAGAGACTGGTTTTAAGTTTGCTCCACCTCGCGGCATTGCATCTCTCTGTACCAGCCATTTGCTTAGCGTGTAGCCCTACACATAAGGGCATGATGATTTGACGTCATCCCACCTTCCTCCTGGTTAACCCAGGCAGTCTCATAGAGTCCTCAACTTAATGGTAGTAACTAACGACAAGGGTTGCGCTCGTTGCGGGACTTAGCAACTTTATCTCACGGCAGGCTGACGACAACCATACCACCTGTCGCGATACGAAGGAATTTCCTCAAGAGTAATGCAAAGGGATGTCAAGTGTAGGTAAAGGTTCTTCGCGTTGCTTCAATTAAACCACATGCTCCGCTACTTGTGCGGGTCCCGTCAATTCCTTTGAGTTTTAATCTTGCGACTAAATGCTCCCCAGGCGGAATGCCCAATACGTTAGCGGCGGCACGGAGGTGTTGAAACCCCCCCCCACACCTGAGTATTCATCGTTTACGGCGTGGACTACCAGGGTATCTAATCCCTGTTTGCTCCCCACGCTTTCGAGCCTCAGCGTCAGTTGCAGTCAGAGAGTCGCCTTCGCCACTGGTGTTCTTCCTAATCTCTGCATTTCACCGCTACACTAGAGATTCCACTCCTCTCCTGCACTCTAGATAACCAGTTTGGAATGCAGCACCCAAGTTGAGCCGGGTGTTCCACATCCCCACTTAATCAATCACCTACGCTCCCTTTACGCCCAGTAAATCCCGGATAACGCTCATGTACCTACGTATTACCGCGGCTGCTGGCGCGTGGTAGCCGTGGCTTCCTCCTTGGGTACCGTCGTTATCTTCCCAAAGACAGGCTTTACGATCCGAAACCTTCATCACTCACGCGGCGTTGCTGCATCAGGGTTTCCCCATTGTGCAATATTCCCCACTGCCGCATAG
+
811027.084:109-/.*018568:50612&)(),1,*)*$#'&+*10+-1/7877*1+,,.,*/00196356;798+.%1*+*7/-6,9,++)%*-0245588298547444/.578:8887*&)%,'.,/;4.26..1186:;3488;<3--214:66522116114')%'&')-.0/%2&)5630&+293.&''*,:1.**21/3./-*')+,44570;;3'&*,:-'(/05,/723.,3-+'.))+774421-63878;778;288)*%,&&'.-*+*$''(&$'(*(./0.487/'(((*+,.83-,27892/60*%'&()'(*-0/)3031/08/+/870343-.-.(*,02351-,*(0)1),/40-/0//((.+511217,0,.6.//688324,%,.2+%%#&&++)',/-'('*,-/0-,&'06660//.+2&584+(-/+2917,.&'$#)"'')2--*,-8-49)/+*'()),4/17:6).4/676::5++,27.91073*(.,6472.&).,9...:3),+-,:893.*-2.0/042252306/009/17*04*%*+707,.+)-.+-+7<<-382417//)'%&#$#(%,+788*-,1.12,)(%*%%,)-,/11-++,5<61:2003-)/-)/070,72,/3-20./*(.+1..%&(*./<669:71;8)-03./-07230,3*)//,0138463/64*+54<702/6;:,&2-00;411148874/,//174-8-),4558*(''&()*,2/040156.2339678;66;.(),40/4/.)-+/877256+..'-*.4+)))+,7+*%(+,1*+)-1,,3&),2211364;4;317;+5.2:33:4121,32,-*,)$$.06()&-'*43($&((;.6,')/,0+**2*-/&0+*+++4869-/73+02032)*,132,2-(.6.0.01-042')&*-/9211*1,.6.5..+8---3322,+'*&''+*'()1*5/30285647311+'$)%,+-23%4+),253380,92-06--))+61,../.+'&21+4668967812340100076-6.,-977566/8954<.68;3*+2.+/06977513..*$')'('%())*)
@5f237206-ffff-4863-8d44-f52452e95d36 ch=17 read=36268 start_time=2019-12-13T07:13:46Z barcode=BC01 runid=2c9cf7bc05858273f10e7d7ec552fc0bd742dc3e
CTCCTACGGGAGGCAGCAGTAAAATTTTCGGCAATGGGAAACCCTGACCGAGCAACGCCGCGTGGTGGAAGAGGTTTTCGGTGTAAACTTCTGTTATAAAGGAACGGCGTACAAGAAATGGTAGCCGGTGACGGTACTTTATTAAGCCACGGCTAACTACGTGCCAGCAGCCGCGGTAATACGTAGGTGGCAGGCGTTATCAGGAATTGTGGGCGTAAGAGGGCGAGGACGGCAGCAAGGGGTCTGTGGTGAAAGCCTGAAGCAACTTCAGTAAACCATAGAAACCAGGCAGCTAGAGTGCAGGAGGATCGTGGAATTCCATGTGTAGCGGTGAAATGCGTAGATATATGGAGGGAACACCAGTGGCGAAGACGACGATCTGGCCTGCAACTGACGCTCAGTCGAAAGCGTGGGGAGCAAATGGGATGGAAATACCCCTAGTAGTCCCACGCCGTAAACGATGAGTACTAGTGTTGGATGTAAGTTCAGTGCTGCAGTTAACGCAATAAGTACTCCGCGCCTGGTGTACGTTCACTTAAAGAATGAAACTCAAAGATTGACGAGGGCCCGCACAAGCGGTGGAGCATGTGGTTTAATTCGAAGCAGCGAAGAACCTTACCAGGTCTTGACATAAAGGCTCCAGAGATGGAGAGATGGCTATATGAGATACAGGTGGTGCATAGTTTGTCGTCAGCTCGTGTCGTGAGATGTTGGGTTAAGTCCGCAACGGCGCAACCCTCATCGTTAGTTACCATCATTAAGTTAGGGACTCTGTGAGACTGCCAGTGACAAGCTGGAGGAAGGCAGGGATGACGTCCATCATACCCCTTATGACCTGGAGCTACACACGTGCTACAATGGATGGTGCGAAGAGGGAAGCGAAGCCGCAGTGAAACAAAGCCCCATAAAACCATTCAGTTCGGATTGTAGTCTACAGCTCGACTACATGAAGTTGGAATCGCTATTGTCGCGAATCAGCATGTCGCGGTGAATACTCGGGCCTTGTACACACCGCCCGTCACACCACGAGTTGATAACACGAAGCCGGTGGCCTATAACCGCAAGGAAGGAGCTGTCTAAGGTGGGATTGATGATTGGGAATTGAAGTCGTAACAAGGTAACCGG
+
/62))+.*3+*-5.-3.*,-0/),(0;;,5--0:/.2+'-./2)*,-68/4-/09726722311%#(*)+&)(/-52,,,./+'*/4-1:2;0:///9:*'((.0-31+-//*''&+/+,.---70*112/8031&+),*)2,3+&&%')573438561324157.23)14:7.2*+0-,,103.0-)9*'%'*)033-/4%(*&%*'$+*7775200,-./12)%.-%//9/-..*(-56---//0253/32,*+-/+,)((++*3,8.0163(&)'')+*03,01-4.*%&&'(./12971,,)-/33-..2.3.:/0--,/1101009542:9348997111/0134:-/2(--)./6,6,6+('+-'*,05201102//.4/2350////523062428&(*,*,.5//2+&'',53--7:4-(*0',*(-72))&.2551:1+$-),/124::9*),%')**.'(+553<33/0&)(+)085002.01335549584111.0250302/4.**)+0*-'&$''*+-4/&)''0,+(-1846<53754-**%,(*-0.*16/1:.*,'-+10.//.47,-,,1/&'+36*'-%(0((*$'+(+'(-'(++(.++39',%&&--,+-''&*,-,,,6)(()++2:7-+*)*+46100.-/003468:4362373//..-9);-12;758,-/0167688332)'+.(-30760..+')-'&)187/3/-0587;600156445)'+7-336::36464-3-('3,67661-&%'*+/5'55+46564.('')5-+0)+,'--&3930/142./0-104/2%*'&%*()10009/29,//..,+-,---/29599;88;993555+&()('*.(.--.*..+4634&%)')/&*05/%(%%&)-/987,2(,)*(./6:)3(2+)&33876*3'%*-2-/1530-.//3.+8-6-117,1/&&'%)+*,*+*))&+3234444,(*))&*(&&&,)667332.-,,*+&(+*,95574.-*-++2//..,++-477-3*/++699:7405/-+*,//*-/20*+),/+'()2245)/+'%5*::0.4,002268..0&%+&&,-)*,.798888*6-3;140.
@0a506935-ac6b-42db-81e3-8b0a48e2f8f3 ch=104 read=152154 start_time=2019-12-13T07:13:58Z barcode=BC01 runid=2c9cf7bc05858273f10e7d7ec552fc0bd742dc3e
TTGGTATGCTTCCGTTCCGGTTACGTATTGCTGGTGCTGAAGAGAGTGTGGTATGCTGGCATTTAGCCTACTTGCCTGTCGCTCTATCTTCCGGTTACGCGGTACGACTACTGAAATCGCTGACCCTGCAGCTGGCCGCTGCCTCGCGCGGTTAGCTCACGGACTTCGGGTGTACCCAGCTCTCGCTTGGTGTGACGGGCGGGGTGTACAAAGACCAGGAACGTATTCACCGCGACATTCTGATTCGCGATTACTAGTAACTCCAGCTTCGCAGGCGAGTTTCAGCCTACAAATCCGAACTTCCCTGAGACTGGTTTAAAGTTTGGCTCCACCTCACGGTATTGCATCTCTCCTGTACGCCAGCCATTGTAGCGTGTAGCAGCCCTACACATAAAGGGGCATGATGATTTGACGTCATCCCGCCTTCCTCCTGGTTAGCCCAGGCAGTCTCATAGAGTCCTCAACAATGGTAGTAACTAACGACAAGGGGTTGCGCTCGTTGCGGACTTAACCCGTATCTCACGACACGAGGCTGGCGACAACCATGCACCCACCTGTCCTTGTCCCCGAAGGATTTCCTCGATTAAAGAGTAATGCAGGGATGTCAAATTAACAGGTAAGGTTCTTCGCGTTTAGCTGAATTAAACCCGTGGCTCCGCTTCATATTGCGGGTCCCAAATCAATTCCTTTGATTTTAATCTTGCGACCAGCCGTACTCCCCAGGCTGGAATGCCAATGCGCGTTGGCGGCGGCGGCACGGAAGTGTTAGAGCCACACCTGGCATCGTTTGCAGCGTGGACTGCCAGGGTATCTGAAATCCTGTTTGCTCCCCACGCTTTCGAGCCTCAGCGTCAGTTACAGTCCAGAGAGTCGCCTTCGCCGCTGGGTGTTCTTCCTAATCTCTACGCATTTCACGCTACGCTAAAGATTCCCTTCCTGTCTCCTGCGCTCTAGATATACGGGTTTGGATGCAGCACCCAAGATTCAGGCCAGATTATTTCACATCCCTTAATCATCCGCCTACTACGCTCCTTTACGCCCAGTAAATCCGGATAACGCTCGCCGCCTATGTATTACCGCGGCTGCTGGCGTAGTTAGCCGTGGCTTCCTCCTTAGGTACCGTCATTATCTTCCCCAGACAGGCTTTACGATCCGAAACCTTCGTCATCGCGGCGTTGTTGCTTAGGGTTTCCCCAATTTGTGCAATATTCCCCACTTGCCTCCGTGAGG
+
&%-10-*(,(++,)7230')3-+,)+,5.,.1176779801+*'''%&&+.++/%$)&&')27//%.0*)*2-.663/241436+.156300&,/,&'&'$%-'*)*)+)*)%*))(-,.++%.8.+.0,%&%,*04/340.)()&$(,'-*/,-0112379233/-(.)*&)+/5-,*,****&&%%,*0+)+,1/1.,+(.())+(404+,/25+04)5647-2,*&+,-./,01366256734+-005/-,*(%*+**,/5),+.7/$&'-351*-09:52232--//5+*,2*(-'&%(()'((*++,3-6:1(--*.9:.7/3/323/74/2*.0..0,023-,,)-))-(%(%)2./04..3()(+/*+-+''()/.5,(&*')&((-+*04106811,-,,24.//*068/2)%$($+.10-,)+%-,8.*-5,+-.-..0037.0)+,,-1547242250,1***-7:8700/-'11-+/1,6;15899:858())1+'%%+')&$$&&()-+(*,$,+-'&)&)%)*,,)+.'/:/3()&+,'$)''$&('%(%*+-/))*.)+%/600+),./9.01+(%)(.*,*44*6:29361001,1-+.+.4,30*050.0+()*,/1&%'(*%&,1,03644$%&&')),+())*&$&$*()'(.4172,040-/))&,,%%$#&$579,41..1:2422'%&&-+-0,..056)*,('&+,/1*&'$1*//..)*0+0*+*)')+)0('$(-,*)*))*($((%*+$'),.**)%*0132;-%(%+,+44:7,+'**.-'$&%((%$./+,2865285(--6881$)(*/8/0('15968/011280429+))'+/,+,-.(*+-097496047&/**+&*(+633.-&(+3,,/*++-,-*-1+2(,),.*0'.-1.**)1-++%%)())$*(--)))*&*+.+.+.082/1+1*--(*($(#'%*,)/2+,+%$+(%'0+-)$%&,+*2:7-+,,*0'(),20897572045.,)$$'')28/.6)(*..-($%(-2+,4,4/:9,',+-55675$%$)).%'&)'%,0-3/:1116.6))%)(-/;1016+0-3--3/,*,&('%'%)&+-%*+).--/07.430)&&,%(*,*+84264340((*''*++*($'&%%'&'+..+1,)*)(&&$'+-0/:30&''&&#%,(+&,.9.,/0-54+$((')-3,23*+*''*
@b68e295a-d8f5-4e7f-b1a4-b01c9229fbe4 ch=11 read=42851 start_time=2019-12-13T07:13:58Z barcode=BC01 runid=2c9cf7bc05858273f10e7d7ec552fc0bd742dc3e
CCGGTTTACCATTTGCGGCTTACGCCAGTCCTTGAATCACAGAAATTGGTGGCGCCCTCCCGAGGGTTAAGCTGCCTACTTCTTTTGCAATACTTCTATGGTGTGACAGACCAGTTAGTGGCCTGTGGGGAATATTATTCCCTCGGCGGCATTTCTGATCCACGATTGCCGCCAATTGACTTCCTTGGAGGTCAGGTTATGAGATAATCGGACTACGATACTTTTGTGAGGGTCCGCTTGCTCTCGCGGGGTCAGCTTCTCTTTGTAATGCATGCGCCATTTAGCCAGCAGCCCTGGTCGTAAAGGGGCCATGATGACGGTCATCCCCACCTTCCTCGGCGGTCTCACTTTGAGTTCCCGGCCGGATACGCTGGCGAAACCAAGGATAAAGGGGTTAGCGCTCGTTGCGGGACGCAATAGCTTATTTCACAACACGGCAGGCTGACGGCAATACATTGCAACACCTGTCTCACGGTTCCCGAGGGCGCATTCTCATCTCTGAAAACTTTTCCGTGGATGTCCAGAGATAAGGTGGGTTCTTCGCGTTGCATCGGTGGAAACCACATGCTCCCGCAACATTGCGGGCCCCGATCGAATTCATTTGAGTTTTTAACCATGCGGCCCGTACTCCCCAGACGGTCGACGCAACGCGATTTCAGGAAATACCGCCCTCAAAGGCACAACCTCAAGTCGACATCGTTTGCAGCGTGGACTATAGGATTATCAAATCCCTGTTTGCTCCCCGCAGCACCCTGAGCGTCAGTCTTCGTCCAGGGGCCATAGCCGCCACCAATTGTTCCCCTCCAGATCTCTACGCATTTCACCCGCTACACCCTGGAGATTCCTGCCCCTCTACCAGGACATTTTCAAAACGCCGGTATCCGGATGCAGTTCCCAGGTTGAGCCCGGGATTTCACATCTGACAACAAACCGCCTGCTGTGCGCTTACTGCATGATAATTCCCGTTAACGCTTGCACCCTGTCGCTACCGGCTGCTGGCACGGGTTAGCCGGTCTGCGGGTAACGTCAATGAGGCAAAGGTGTGGCACTCCTTCCTCCCGCTGAAGTGCACACAGCCAAGGTACTTCTTCTTCGCCACACGCGGCATGGCTGCATCGGGCTTGCCTTATTTGTGAAATATTCCCGCAACGCGCCCCGTGGGAGCCAATGTCAACGCAACAGAGGGTTAACGCAAAGACGCCGTCCGGCTCTTTAGCCTGTATTGCGGCAGCCCC
+
.1&,,5+%('')3,**++)*&$&%*+&)31%+&)0723$&&&-1+.-02/0(/)(-/)+0-'#-48.5*'&'&&(--,/16/19;9+,1-+*((,*,-02996434+&*(%$&',1-*...0,1'-(44,'.(.-4)/*.)&&$&#%'-&'+9.0-./36-'&'%/)%/(&'&((1)&&(*-((%&+*&)*+3*+.10+**('*+,''()00/%%&%&'&&&')'%('%*11.472014.023-2(('*3210&%(/6/30084.('),&114351.41,5'&&(&&$%$$'3+(/00.*)*+(.6984;3--,+**&'&((-/399.&++,5/.,++-+*+)*.6/./70,+.16.8*()+/,7/%%')+00-+'..+--&&.-,204'.00)/.)&(%,-.031--,5,&$%(/.&)$)++*65)/+*0*)')&'').5543///.-,*('''/'%(++-+.1'(*.+.,01853/.&'&**(+&*+3:47:8//**&'*+,+*+-2.,*'*+-).*11')(,,-*.'-(/-5-3088:75:-9,++&&&)&&&%0)(37./%)'*,01&$()/-,5++,53/05/(&%(-$/'6+3//460./.864-//*+$*&(('+)*&(),/226,'*)505011&*$'),)(()&02,-%('+%*),/.)+,%),)-$&%$#$'&&)),.,+,,1'+(*,.73-(,')'()+3+-,()&,&'*)&)()*&*49---2:**3(33/'%(#$&'/2-++-0866745654/5--8)(+&)$()&*($'''.7',.)&.*$586+)+),-*(.//.4.%.,.+5:-.+,4,&()&)-06)+1-)%'3+0''&443)(,,,/5*24&*)-/.*2-93))')+)+--10)'.289:.327022-0-5---+71*(25,0;9/-+,/2((''*1148**/(+.++(%',&'')*&#$%&,&'&%'.849-,'(*,*+*))(&&*$)-*)()$%%%%*)&((,04-3)(#)(622+&(,)**.(''%-24.555457290,')))02)+))&)%$&$''*,)2/2+-,-)10)))(&&'%%%*(&,)(&&$,'*+4-*-(*++')&&'&('((1,),-022./+..-2-*,.*+''''*2,''$((&*&2.***$&)++')#*.4/+.%.&&$*(+.-%00-*.'+.23*(/(2+/.++($(&&'*(+$'+))++&))+''0'#%(&$$$%&+'*))%&$)$%#
@68c23831-7f22-4d24-80d6-8952342dda6a ch=412 read=73488 start_time=2019-12-13T07:13:55Z barcode=BC01 runid=2c9cf7bc05858273f10e7d7ec552fc0bd742dc3e
CCGGTTACCTTGTTGCGACTTCACCCCAGTCATGAATCACAAAGTGGTAAGCGCCCTCCCGAAGGTTAAGCTACCTGCCCTGGCACACAGCCCTCCCATGGTGTGACGGGCGGTGTGTACAAGGCCCGGGGCGTATTCACCGTGGCATTCTGATCTGATTACTAGCGATTCCGGCCTGTGGAGGTCGAGTTGCAGACTCCAATCCGGACTGACGCGCTTTATGAGTCGCTTGCTCTCGCGAGGTCGCTTCTCTTTGTATGCGCCATTTATGCGATGTGTAGCCCTGGTCGTAAGGGCCATGATGACTTGACGTCATCCCACCTTCCTCCAGTTTATCACTCTGGCAGTCTCCTTTGAGTTCGGCCGGATGCGCTGGCAACAAAGGAGATAAAGTTGCGCTCGTTGCGGGACTTAAACCCAACATTTCACAACACGAGCTGACGACTTGGCCATGCGGCACCTGTCTCACGGTTCCCGAAGCGCATTCTCATCTCTGAAAACTTCCGTGGATGTCAAGACAGGTAGGTTCTTCGCGTTGCATCGAATTAAACCATGCTCCACCGCTTGTGCGGGCCCCGTCAATTCATTTGAGTTTTAACCTTGCGGCCATACTCCCAGGCGGTCGACTTAGCGCGTTGGCTCGGAGAGCCACGCCTCAGGGCACAACCTCCAGGGCTTATCGTTTGGCGTGGATACCAGGGTATCTAATCCTGTTTGCTCCCCACGCTTTCGCGCAGAGCGTCAGTCTTCCGTCCAGGGGCCGCCTTCGCCGCCAGTATTCCTCCAGATCTCTACGCATTTCACCGCTACACCTGGAATTCTACCCCTCTACGAGACTCAAGCTTGCCAGTATCGGATGCGTTCCCAGAGTTGAGCGGGGATTTCATCTGGCTTAACAAACCGCCTGCGTGCGCTTTGCTTATTAATAATTCCGATTAACGCTTGCACCCTCCGTATTACCGCGGCTGCTGGCACGGAGTTAGCCGGTGCTTCTTCTGCGGAGTAACGTCAATGAGCAAGGTATTAACTTTACTCCTCGCTGAAAGTAGCAACCCGGGCCTTCCTCATACGCGGCATGGCTGCATCAGGCTTGCTTGTTGTGCAATATTCCCCACTGCTGCCTCCGTAGGG
+
66/*.9(*/7/+47%*)'+6,-,0/3+.-:87877;987768.-0/.41.)+).11-02-,25283918.2210*'%),(&0++)+))-,10/,-;:,/9;;96578699540+,++--.30104,('163**.+)4--8;66/8001:9,++*,%')/4./+,,,,287952%)%'$+-0,.'+,00,3,%-'(.2./**-10.1310-.-/.,'))/1..+&('+++1*)***+.)(*(+*0024664631:9./2511129528++****%)+//***28-*/7685833*0-2-()'(*((('**,2688+*++(&/*1487-4--.292+03../&(,0-$+.64:./0--048,9&)(6)($&%)(*-/.-.(12:*+(('/,()',+*')&)-0118///85-)((/.'3.+--2-3971000,4-0./0.12.,)''(%/+6740-,&%''**,*20/.+./833064*+,*.+-/6;7798;5-0/,,7620494:456;785772/00&.-1.(,10;99<87736211338'$**),4,-0-)*6520-/.++/++12.15+.-((')+082:5/59,**,58:,383121..+5.9..++*+55,.8:395231120.+,-11.8&/.05&.'&'*-10321834)0,,'-/./14,2)')-,'&&%*4,,21*1,4465+))*,*)'$.),-0.1,/.-018/),-:4:0&+(*+57/05),%''),387+./,-//1)*0)(09;6,4*--1..-88*36%4114:85/5+''*++:98472314;:446;341+.(/3020407075),.,,,.,-310423463.,./;019,+-,-.,*)($&'-9-1(*)&*090209&(+.$30+.-)+++(,-.3/7)694:4::9994641.---''%$$&'',)*-4684.+,00/71,+0/,-/19335:,0+-325.--3221.--,'&$*1-+,4/.-2-'.+)*3.99<997754&,*.0204+.***64630-4+..70-)46*&(*+)(-/203/2(&%##&%&+3')+(0307,,.33742.0/30,./65.--,+4+42,/+&$(%&-1)-+)%%'+685041-13*(%&'&),0.,'+,'
@a21e07e1-64a3-4daa-9c4a-adc93183cec5 ch=11 read=42849 start_time=2019-12-13T07:13:54Z barcode=BC01 runid=2c9cf7bc05858273f10e7d7ec552fc0bd742dc3e
TTGTTGCCCGTTCCGGTTACGTGTTGCTAGTTGCTGAAGAGGTTGACAGTGTCTATGTTGTAGCTTACTTTCTGTTGGTGCTGTCTTGCTCCTACGGGCAGCAGTGGGGAATGTGCACAATAGAGCTCGTGTCTATCATATGAAAGTACTAGTTGTAAAAAAAGTACTGGGGAGGAAGAGTGCAAAAGTTAGCCTGCTCCTTGTATTATATGAAAACACCAGCTAACTCGTGCCAGCAGCCATGGTATGCAAGGAAGTGCAAAATCAGGTAGGCATGCAAAGCGCACACATGAGCGGTTTGTTAAAATTGAATGAAATCCCCGGAGGGCTCAACCACCAGAACTGCATCTGATACTGGCAAGCTTGAGTCTCGTAGAGGGGTGGGTAGGTGTAGCGGTGAAATGCATTGAGATCTGAAGGAGATACCGGTGGCAGAAGGCAGCCCCCCTGGACGAACTGACGCTCAGGTGCAGCGTGGGGGAGCAAACAAGTTAGACACCTAGTAGTCCATAAGCAAACGATGTCATTTGGAGGTTGTGCCCGGGGCGTGGCTTCCAGGAATAGCACGTTAAGTCGATAAGGTACCAGCCGCAAAGGTTAAAACTAAATGAGTAAATTGCACAAGGCAGTTAGCGGGCAATGTCAGGTTTATTCGATGCTGCTTGCAGAGAATACCTAATGTGACATCCCACAGGAGATTTTTCAGAGATGAGAATGTGCCTTCCGGGAACCATTAGGAATAGGTACTACGTATAAATCAGCTCGTGTTGTGAAATGTTGGGTTAAGTCCCTGTGAGCGCAACCTATCCTGTTGCTTAGCAGTCCCGGCCCGGGGCGCTCAGGGGGGAGACTATAGTGACCATGGAGGAAAGGTGGGAGATGACAATCAAGTCATGTCCTTGGTACCCGACCAGGGGCCCACCACAATATGCTACAATGGCGCGCCTGAAACTGACCTACATGAGGAAACCAAACGGACCCTCATAAGGGTGCGTCATGGTCCGGATTGGGGTCAACTCGACTCCCATGAAGTCCTGGAATCACTAGTAATCGTGGATCAAGAATACACAGTGAGCCACGTTCAGACTGCCTGTAAATCATGGAATTGGGTTGCAAAAGAGTGCGTGGTAAGCTTAACTGGGCCTTACCACTGTGATGATTTATGACTAGGGGTAGAGAGTCGTAACAAGGTGGCAGG
+
'&)%(&)*)+/11)-*5-&('*%-.+-1++--)+./-,')')46/),%(),-,2.1*0&%%'$&%$$&,131.*,,)/,-(##%#'&%'*-0,%+)2)(&-,(.0003*(+,%(%**+-4.'($&/,-&0%('&'(#$&&&.00*''()2(.-0(+-9:87.+,-)'%(26-(*,')($%&$(.5.((*,-%%&%%&+-(-(*%#&&$&$(),.*'&%%/,)../6136*/131///-+0/)(%)+.-*.*%)&*')*+*('$'%'()&'$&%&%*&+172(+)('(%&%'')++)-4;:/434)&')'(')(&(11+349*%*&(//+9:2,3,(,'')&001-*++)***+.806.,1)%'*'(&.,,**+6.1$456*'(-))'+/*+)'+)+0,,,6-,+0(/('(*++.++'-),('(&'(-'/+2'%&'+),-0/000440,&+)(')&*'#%()+./3.21,,'(&&(65;7*)&(+/7,12*,+-$').(/+$$+-&(),.+*)(&&*30+))*),+&%)+,,')*.1))&)('&)*)'()(30/+()#)%(&'*%'%'&+'('%&*')&&$&&'$(&%&4+$%))&--482+6,,*+5-)$%%$$%$'%$($%&(''('&,&%%$&+%'&&)&&&$)-03)+.3-&)*''&%$%$$''%%&*+'''%%)3/330002.2++',)-(*)329:8,/)'&&+,(*++2237-5+-))&*.,,./5(0*'.)--.+4)(%(*%&#$%*-0,.0+(+..1755932128;110:163.5-+)-.4)$%''(15'+*'+))*3*)&%'*(%&%&%&%')-2*1,53++3/),%))*('+61/+%*&01./'&,*()()-2-,/+))')))+44&'*/.+.0*-/).(-+))%(*&*&)%$%(*)*0304(66,.&%$)(''&'*&,*.0.0-/*.++%,$%)().-(*&*-1/,%%#%&&)$')&,)40((&1+.-(&($'''+,)*'*,-.&-()*3*),&5+/6;.-.02/02/%11-0-+++,.))(&').25542(+*1.0(+,1268660.'&$%%&)'(%,0%$+''&'$+3&&)%%'"&'%$*',%%%%&(('%+&8566:.3.20)%''((')((%*&'%%$%+%'&%,((&%$$'&%&(),*('('.1*$-.0//'.260+&')''**,---'103-1+)$%#)(
@c17de01d-a5ea-4ba2-a845-67353a68e687 ch=77 read=74561 start_time=2019-12-13T07:13:49Z barcode=BC01 runid=2c9cf7bc05858273f10e7d7ec552fc0bd742dc3e
CTTGGCAGCTCCACAGGGGAGGGCAGCAGTGATAGGGGTGTTACACGGCAATGGAAACCCTGACAAACCGAGCAACGCCGCGTGAAGGAAGAAGGTTTTCGGACAAGCTTCTGTTATAAAAGGAAGAACAGCGGCTACACAGGAAATGGTAGCCGGTGACGAGGCTGCGCGTATTAAGCCGGCTAACTACGTGCCAGCAGCCGCGGTAATACGTAGGTGTAAAGCGTTCCATCCGGAATTATTGGGCGTAAAAGGGAGCAGGCGGCAGCAGGGGTCTGTGGTGTTGAAAGCCTGGGCTTAACTTCAGTAAAGCCATAGAAACCAGGCAGCTAGAGAGTGCAGGAGGGATCTCGTGGAATTCCATGTATAGCGGTGAAATGCGTAGATATATGGAGGAGGAACACCAGTGGCGAAAGGCGACGATCTGGCCTGCAACTGACGCTCAGTCAGCGATAGAGAACAAATAAGTTAGATACCCTAGTAGTCCACGCCGTAAACGTGAGTACTAGTGTTGTTGGATGTCAAAAAAGTTCCAGTGCTGCAGTTAACTTTAATAAGTACTCCGCGCCTGTAGCAAATTAGTATTACGTTCGCAAGAATGAAACTCAAAGATTGACGAGTTGCACAAGCGGTGGAGCATGTGTGAGGACAATTCGGAAACAACGCGAAGAACCTTACCAGGTCTTGACATACTCATAAAAGGCTCTCCAGGATGGAGGAATGGCTATATGAGGATACAGGTGGTGCATGGTGTCGTCGAAAGCTCGTGTGTGAGATGTTGGGTTAAGTCCGCAGCAGGCGCGAAAGCCTTATCGTTAGTTACCATCATTAAGTTGGGGACTCTAGCGAGACTGCCAGTGACAAGCTGGAGGCGGGGATGACGTCAATCATCATGCCCACTGACCGCAAGGCTACACGTGCTACAATGGATGGTGCAGAGGAAGCGAAGCCGCGAGGTGAAGCAAAACCCATAAAACCATTCTCAGTTCGGTTAGCCAGTCTGCAGCGCTCTCGACTTTACATGGTTAGATCGCTGGTAATCGCGGGTATGTCGCGGTGAATGCGTTCTCTCGGGCCTTGTACACACCGCGTCTACGAGAGTTGATAACACCCGAAGCCGGTGGCCTGAACCGCCGGGAAGAGACTGTCTAAAGGTGCGGGATTGATGATTGGGGTGAAGTCGTAACAAGGTAACCGG
+
%%$%$%$$&%,$$&$(//+(,/,1/10-()%(*%%)+&'$&&&&')+123+**'()(24),-3.-)*.2,,&)*()'+,&&&((,+,+*)&()(4,:...6;6422%..3+,++2-*15/(,,.-,015%0/,2+)&''((:.43,+.--./21')*,-/*%$%&&&'&&('$($)*')-*%%'(&()+--/66:110,+*))*1,+5//+9752.3/1('*,(*'(+&%''-*1,20/1+/.541.*+14+''.1',/.6742:.+,-%+975-,,,+.6,,')(/41.21--&$%%%$$'++7.1186*&*,**&')-+*,+263..*(('(*%.+,(%0)&*-*.,+$(%/''('3,:97:9863,//.51,.9,+16756557,/(-..)-+',)%%%&+,--..,++,+))**/4-,+,-5685/--./840/*))+,5('*)')*'#+-+**'(+-436953090./---9-,--.//44+$'%)-++6;70)**)(+(()'*515213:5:58122/383,()(,,)')-..1/+'((*/)'''$2(*,(')+-,0-*+'*1)%&$&()((*))'*)+-,1268/%'&)(,0+*,60-'*()'%)&,(&'($&&&%)&((*&()*+07(+,--))'%$$&'$%)3.,*)%)+''.&/..248*),*+-//.6',&(%,0-../.+.-.&&-4/&&$#'')*+(',-/52/.&)*+)())+.+*)(+'))*-*.*)*)))))+*(*()6.-)&''%$(,.-0-,'')(+2224;53++726.15++,1$2'(--'0(+.*&)')/-35523-')1.4;,,+)--.-,.129:0./*(&''-,-1126697202+)&))&+,-)(')0+59315775120/21299935+1-)#&)('-,#$&&*.))++)..),-0/05<77:531/4464.&*(,)'($&(%)-.,*(((*(1/$*.3;976/+)'-,(---0:8+*%)*++**+*$%$$)*24.+*,&(#)(*'(0**)')*-...',.')1,/022..&(,*++.251.45751/,+.,'*.+%()26-,-+1,523('.(*(((().5)''(&*++(&)''-+((+.2+$()('*-&+*+,-7,7.'&*(,.*.'*'+'*%&%%%'**+116*.5-.+/742./+,*,+.-0'+$)',212656752,%(&$'305)/
@3490d8d7-cfff-4d7f-b467-4211669e4ff0 ch=389 read=64960 start_time=2019-12-13T07:14:15Z barcode=BC01 runid=2c9cf7bc05858273f10e7d7ec552fc0bd742dc3e
CTCCTACGGGGAGGCAGCAGTAGGGAATTTTCGACGATAGGGAAACCCTGACCGAGCAACGCCGCGTGAAGGAAGAAAGGTTTTCAGACAAACCTCTGTTATAAAGGAAGAACGGCGGCTACAGGAAATGGTAGCCAGTGACAATACTGATAGAAAGCCACGGCTAACTACGTGCCAGCAGCCGCGGTAATACGTAGGTGGCGGCGGTATCAGAATTGGCGTAAAAGAGGGGAGCGAGGCGGCAGCAGGGTCTGTGGTGGCCTGGCTTAACTTCAGTAAGCCATAGAAACCAGGCGGCTAGAGTGCAGGAGAGGATCGTGGAATTCCATGTGTAGCGGTGGAATGCGTAGATATATGGAGGAACACCAGTGGCGAAAGGCAGCGATCTGGCCTGCAACTGACGCTCAGTCGAAAGCGTGGGGAGCAAATAGGATTAGATACCCTGGTAGTCCACGCCGTAAACGATGAGTACTAAGTGTTGGATAGTCAAAGTTCAGTGCTGCAGTTAACGCAATAAGTACTCCGCCTGAGTAGTACACGTTCGCAAGAATGAAGCACCAAAGGAATTGACGGGGGCCCGCAAGCGGTGGAGCATGTGGTTTAATTCGGAAGCAACGCGAAAGAACCACCAGGTCTTGACGTACTCATAAAGGCTCCAGAGATGGAGAGATAGCTATATGAGATACAGGTGGTTATGGTTGTCGTCAGCTCGTGTCGTGAGATGTTGGGCTAAGTCCCGCAACGAGCGCAAGCCCTTATCGTTAGTTGCAAATATTAAGTTGGGGACTCTAGCGAGACTGCCAGTGACAAGCTGGAGGAAGGCGGGGATGACGTCAAATCATCATGCCCTTATGACCTGGGCTACACGTGCTACAATGGATGGTGCAGAGGGAAGCGAAGCCGCGAGGTGAAGCAAAACCCATAAAATTCTCAGTTCGGATTGTGGTGCTCGACTACATGAAGTTGGAATCGCTGGTAATCGCGAATCCAGCATGTCGCGGTGAATACGTTCTCGGGCCTTGTACACACCGCCGTCACACCACGAGTTGATAACACCCGAAGCCGGTGGCTAACCGCAAGGAAGGGCTGTCTAAGGTGGGATTGATGATTGGGGTAAATCGTAACAAGGTAACCG
+
**(5*.0123+'-2*+10)/43+1)0.1860,,-/'&.'',)(**/9...24834.214226;66356583020)-1+,/7:982'03479&34345,5.--7<-**+,*'+((0,*''%''0/--30,1+(((8+.44423**)%((%'0-*,44.082-.*)).,,-/75745653.--5(')&(,1-..6563341/5/+*((%*&(+,*&%,&2)0007:6,&()/3,$**')*+7692--,&0752124,-,),+1,+*+*+(.'&(+*(+,9<4:;40&'47848275*&''),,,-0/12/3.*(+2/152.-,0+6,891263402333:992*1/46:9:88742*-0.,1)*//.36-10452016-/290-3//5643748255/*-%(*601020348*+/0+,06658+*'+8::67.4./6//1646;6+(212214.--/38666970///.,.//14580372:260/'%)'422./6767:9:::9693;2931/51043&.()*462254/**,-3540&(*12/')('+34:8()&&$)'*0,'))(+,.(/*7:0+26(%&'*$*&,+38,...840072;87180.)(&*$')'003115)(,**&&1,/05.),,))*(,(2/.//18(-,--3(()+++569-,,,,3/.--.3/120-02566171/+.&%(*45;3443,1*.0169:9995977223,1.1/56341,0.//+.0)1++),/680%171+0/01041*)*-$&*.*'*+2/4,3,4:;247764)-0&%..-)*.0.**('(,-+1456102+1,5.2392/00488897;80//4424/1)&$%',217201+)*,--++'(/47457;86515364654.'.,(+-,.+.,-6;88.**/*..7%01;:9583/.0*+()(446/8880')%,++)(&&%&'*5---*+-/-6/.47222767---+-//622+/+.0),('&*)+*-2+6%'-//72-1.20.-1//0.,+*'')*++,/6,58./1.0/0423/+,+/000277+81*(-,,74854463+,9550432.801*.+/0134+41*/-000(-**+./,:,676/-.0)**-047757(1/0683.
@d6a854e3-d30c-4448-bfd6-e7e1f4f6951c ch=61 read=121686 start_time=2019-12-13T07:14:19Z barcode=BC01 runid=2c9cf7bc05858273f10e7d7ec552fc0bd742dc3e
CCGATTTACCTTGTTACGACTTCACCCCAATCATCAATCCCGCAGCCAGACGGCTCCTTCCTTGCGGTTGGGCCACCGGCTTCGGGTGTTATCAACTCTCGTGGTGTGACGGGCGGTGTGTACAGGCCGAACGTATTCACCGCGACATGCTGATTCGCGATTACTAGCGATTCCAACTTCATGTAGTCAGGTTGCAGACTACAATCCGAACTGAGAATGGTTTTATGGTTTTGCTTCACCTCGCGGCTTCTTCCCCTCTGCACCATCCATTGTAGCACGTGTAGCCAGGTCATAAGGGCATGATGGTTGACGTCATCCCCGCCTTCCTCAGCTCGCTGGCAGTCCTCGCTAAGTCCCAGCAATGATGGTAACCCCAACGATGGGGTTGCGCTCGTTGCGGGACTTAACCCAACATCTCGACACGAGCTGACGACAACCATGCACCACCTGTCTCATATAACTATCCTCTCATCTCTGGAGCCTTTATAGGTATGTCAAAGACCTGGTTCTTCGCGTTCTTCGAATTAAAACCCGCATGCTCCACCGCTTGTGCGGGCCCAAATCAATTCCTTTTGGGTTTTCATTCTTGAGACGTACTACTCAGGCGGAGTACTTATTGCGTTAACTTTGCAGCTGAACTTTGACATCCAACACTTGGTACTCGTCGTTTACGGCGCGGACTGCTAGAGATTATCTAATCCTGTTGCTCCCCACGCTTTCGGGACCCCAGGCGTCAGTTGCAGGCCAGATCGTCGCCGCCACTGGTGTTCCTCCATATATCTGCATTTCACCGCTACGTGGAGTTCATTCTCCTCCTGCCTCCTGGCTGCCTGGTTTCTATGGCCTACTGAGTTAAGCTTCGGGCTTTCACCACAGACCCTTGCTGCCACCTGCTCCCTCTTGCGCCCAATAATTCCAGTAACGCTTGCCACCTGCCAATACCGCGGCTACTGGCACGTAGTTATGTATTTTCTAATAAAGTACCGTCACTCGGCTACCATTTTCTGTAGCCGCCGTTCTCCTTTATAACGAAGTTTACAATCCGAAAACCTTCTTCCTTCACGCGGCGGCGTTGCTCGGTCAGGGTTTCCCCCATTGCCGAAATTCCCTACTGCTGCCTCCCGTGGG
+
.,+&20+*1/-0-06*+,%,10-//78--/1510-1*+55*%*'),1-/13*64342122')+,-(6,5(-028/16.53497340--/144.4/++,*,.16-*)''*+*444'*)'&')()')))2+,364889<978;.1010142745357537667:3444242%3,,***,/635756'*)*&&00925-55665344230/-63/.+'+0/473;<1.033*53/(,1.,-9-8701251213..43---0331(,+,),5.1-&(&**)/+++($(''*.2/1/0,-,06+'')()/)1+'')'1145145/'-/021&./*)*+)$(&+62/4.2%(*./0/3//25+*(/291..-/,/.+/+*$/)/,/.&/40.2-0,/0217:.(,0330/)*&)('*(**-/75..-/3/-1+()%+.065/25(3%+*1-,/(%$'(62(+()($&((+-.*,))())'&&%(%$())..))(((*,802/**('*)&%%''4.:<733020&(6*)+001/::/;92'-(.(*,/,'+)(((,++),)/-+/(+0../)0,2../69+.(/.;;1.048+,+*$'',&*)-00132.033*)('),+0-)7-,-,6,5*+*'-**+**$%&%&(07)(+-,1*0(*$)&&.+,+*-+*/103;1,,/20027:880(-+&(&()-,.011/8/24**22+-,4/2/'*,,17//(74/3./.)*04204(./;55((,1313499694-*1+06)0**'1*,48*,31()(*+0.%&*).;5+/37+/*&)%$'*%)/()$&*+,,()7:2-11*-**05333593405;0.101/1.0,-041,+1+2)$&(1,'+*,,521050%%)'46:,1)'($&'-%'('')+*2-**-1).+++&.)*&4(1-*$(',,-)&)'&00/73.)11,*)&+3/--+)-1/)/*)$**/+211.+*%)-47/*.20/9;3.1/1/457.5682:33.5-$***(,+***))+(**,1.-..2/6,+,623$')(*65.206330,),-(*)-547;874:4(,&&'*&')**+/../--.-.-/2/.94.8:90,,9-,0,+03++26+)*14243338301+*-'5+
@79beaf96-add9-406e-a9e7-0a08477bc67a ch=182 read=144317 start_time=2019-12-13T07:14:36Z barcode=BC01 runid=2c9cf7bc05858273f10e7d7ec552fc0bd742dc3e
CCTACGGGAGGCAGCGATGGGAATATTGCACAATGGGCGGCCTGATGCAGCCATACCGCGTGTATGAAGAAGGCCTTCGGGTTATAAAGAGTACTTTCAGCGGGAGGAAGGGAGTAAAGTTAATACCTTTGCTCGTGAAGAGGCGTTACCCGCAGAAGAAACACCGGCTAACTCCGTGCCAGCAGCGCGTAATGCACGGAGGGTGCAAGCGTTCAATCGGAATTACTGGGCGCAAAGCGCACGCAGGCAATTTTGTTAAAGTCAGATGTGAAATCCCCGGGCTCAACCTGGGAACTGCATCTGATACTTTGTAAACGAGTCTCGTAGAGGGGGTAAATTCCAGGTGTAGCGGTGAAATGCGTAGAGATCTGGAGGAATGCCACCGGCGAAGGCGGCCCCTGGACGAAGACTGACGCTCAGGTGCAGCGGTAGAGACAAACGGGATTAGATACCTGGTAGTCCCGCGCCGTAAACGATGTCGACTTGGAGGTTGTGCCCGGCGGGGCGTGGCTTCCGGAGCTAACGCGTTAAGTCGACCGCCTGCAAGTACGGCCGCAAGGCTAAAGAAACTCAAATGAATTGACGGGGGCCCGCACAAGCGGTGACATGGTTTAATTCGATGCAACGCGAAGAACCTTACCTGGTCTTGACATCCACGGGAAGTTTTTCAGAGATGAGAATGTGCCTTCCCGGGAACCGTGAGACAGGTGCTGCATGGCTGTCGTCAGCTCGTGTTGTAAAGTATTGGGTTAAGTCCCGCAACGAGCGCAACCCTTATCCTTTGTTGCCAGCAGTCCGGCGGGAACTCAAAGGGAGACCGCCAGTGATAAACTGGAGGAAGGTGGGGATGACGTCAAAGTCATCATGAAGCGCCCACGACCAGGACTACACACGTGCTACAATGGCGCATACAAAGGAGAAGCGACCTCGCGAGAGCAAAGCGGACCTCATAAAGTGCGTCATGTGAGTCCGGATTGGGTGCTGCAACTCGAGCTCCATGAAGTCGGAATCCTTCGTAATCGTGGATCAGAATGCCACAGTGAATACGTTCAGGCCTTGTACACCGCCCGTCACCGTAGGAGTGGAGTTGCAAAGAAGTGGTAAGCAACTTCGGGGAGGGCGCACCGCTTTGTGATTCATGACTGGGGGGTGAAGTCGTAACAAGGTAACCGG
+
+*+&0*.0'*.0.3))$)6;9.76+3,)*+,00.01.*(*13./&0')'%&&**&.71347663300*&)()318929/<847*/+24%%%'',08;/+'&&((%*,+**+)&)*030%++3,-)1+*-.)+,,*,*-)''%&%')#%/33.0++/+&-,))*0+**,+21./39,8,0-+**%&'',,).**$&&'*-,-/,/.1/.12224,2847/-*)0--09:877477911173$/*-*-3/+(476*42816,/25&%..')%+**.-65/.89796104768;9.8214332640/.*-0-5-(+)$'('+-/17655-+-143.-0+7,.2,,,2///0011;8*0,((,,*-(*,,.47251-4/+2-%+'(-1(*'**/.40,70<8+)05895/6.//220-,.+./0933.)-,,&'(+()(+&.*,.:8)/(%&'&)06./87(43,0((+&-32068(,0,,)+,,,,2/302332703,76*(%((-2*)5414+(+%'(*'(+347332+0.3,.,*()3866/)(*&%$&'+.827,)0(3,32120$))%*66597/,,4/6102,771++51-..3244422))%((.**.;:699</../-31),)''),*//.0,/,.41/487*,'%(+12.%&&-)++*-4;:/3,++,-+++*1945437849.(((3+503:331-./5)-/93332277430.'/2014+.0/263/30../2,'('.2/365645-,81()11(3&$+,.13)294*4526//75-171392+2&-.4/4/3)1-,,.97.0(+.,%((5217/./1-012;;745400()+,,,*084076886665;4127876+-+&&$)#'&&%'&))0+.1)010.',+.0)-.3,,//,/:111567899/)+)(+*)+0117786..+)&(*::*&2,.47987130:../2455713-+%$$(-.12..4,80,%(&'-,6/10))%&&/4//+/***2.52530&*1*,+....8:99545-*(1,-/4,-,.767;8.10023$+5453712032226697231234+2-0+()*-0&)492445-'*(''*0-.1/022/162/72*()./+')&)*&)/,+,5568;899845000-)+(/.-5./0.335754,4.290)1,
@ebe1f5ad-bb81-4c24-ae8d-7e06b235b2c4 ch=171 read=112907 start_time=2019-12-13T07:14:32Z barcode=BC01 runid=2c9cf7bc05858273f10e7d7ec552fc0bd742dc3e
CTCCTACGGGAGGCAGCAGTGGGAATATTGCACAATGGAAGCAACCTGAAATTGCAGCCATACCCGCGTGTATGAAGAAGGCCTTCGGGTTGTAAAAAGTACTTTCAGCGGGAGGAAGGGAGTAAAGTTAATACCTTTGCTCATTGGCGTTACCGCAAACACCAGCTAACTCCGTGCCAGCGATAGCCGCGGTAATACGGAGGTGCAAGCGTTAATCGGAATTACTGGGCATGCAAAGCGCGCAGGCAGTTTGTTAAGTCAGATGTGAAATCCCCGGGCTCAACCTGGGGAACTGCATCCTGATACTGGCAGAAGCTTGGAGTCTCTCGTAGAGGGGTAGAATTCCAGGTGTAGCGGTGAAATGCGTAGAGATCTGGAGGAATACCGGTGGCGAAGGCAGCCCCTGGACGAACTGACGCTCCAGGTGCAGCGTGGGAGCAAACAGGGGATTAGATACCCACGGTAGTCCCACGCCGTAAACGATATCGACTTGGAGGTTGTGCCCTTGAGGCCGTAGCTTCCGGAGCTAACGCGTTAAGTCGACAAAACCGCCTGGGAATTACGGCCGCAAGGTTAAAACTCAGAGATTGACGAGGCCCGCGCACAGAAGCGGTGGAGCATAATGGTTTTAAATTCGATGCGAAACGCGAAGAACCTTACCTGGTCTTGACATCCACGGAAGTTTTCAGAGATGAGAATGTGCCTTCCGGGAACCGTGAGACAGGTGCTGCATGGCTGTCGTCAGCTCGTGTTGTGAATGTTGGGTTAAGTCCGCAGCAGGCGCAACCCTTATCGTTAGTTGCCATCGGTAAGTTGGGGACTCTGGCGAGACTGCCAGTGACAAGCGGAGGAAGGCGGGGATGACGTCAAATCATCGCTGCCCCTTATGACCTGGGCTACACGTGCTACAATGGATGGTGCAGGAAGCTGAAGCCGCGAGGTGAAGCAAAACCCATAAAATTTCTCAGTTCAGTTATGATCTACGCTCGACTTCATGAAGTTGGAATCGCTAGTGTCCCGCTTGAATCCAGCATGTCGCAGTGAATACGTTCTCGGGCCTTGTACACCGCCCGTCACACCACGAGAGTTGCTTACCCGAAGCGGTGGCTAACCGCAGGAAGGAGCTGTCTAGGTGGGATTGATGATTAGAGGTGAAGTCGTAACAAGGTAACCGG
+
+/1,&%(%,(&/,*)-,*0514(%'),-3,+,,6;870*''('%-))()&%*%#(($&(**,84*,0--(,*,+,2&)*&(+2.73-9748*.0680)',*/1::.*'+(/0)+.,0,00)()-:4016/6/01.27.,020%)%)%1+--)/0,0,&(%%*0/12..2/028/2162.+/'&$$#*(&)(,+/(((-.5.,.,/374332.;.9-6)..*6*+,:60.+%,((274****&-+/74,53;411548,-8+,183,&(+*(22,'&,*669374:241/+%%+-//55/(''*+&),'&&(',)(()*0()+,.01/267/,'127+),&1'9):-.27223111/92*23**456-*))(,+-000.3+../(991-*+))).)+-2%50;3/(.+'%)*0,--.0454:')150,)''*(2&+)')-1993(+1,*)1*+,/5599+*1064+++,2)$)(/4,.04/+++,+7642,.,+,+./-31/',.(*)'$,)0&((()+/+0++*,,-252227.7.9/3522-%),2*330283.'&+'++.0.813-11+(+''/468237/++'(1-10.-%45*7-*+(++--*-()+0022-)++',)')*.):::--3-33/010+&-+'+*3/..),-3606309+*%)'+0/12775.,-,)%'(06;32))),.76524834679;9<5(5;42228342-4.5/36789;::671932399889////09981;..*(1255:0923658-003.33'4//311./'672/6012578,2/)$.+56808006-6.3;<435540)*))*,/17798/0012+1,&%**(-*)**+&'.66275577774-(+--33*-))/43*-+,,0018.1975664-.().55/.3..592102/12,2((+&()*,.+-22..('%,*,8-..<;62:6((-2/)(*)(22102:111/6..+/0//-2+.+-&'(1810+'*,(,.2+,1/003-&'$$'+2+('&%*171/(&(+&0'*&')'*/,&)(+/59;765-,55222.-+)%')).4*+23-.*/0/11.,)).+&'+.,,7-%'((*,4/(3551327*0-).+.(($')2.0-+**.-)/*&*2()+-(0/&,%+)/+.-+,10./61/1+3,069:1.
@8db93f8c-7a54-4095-8ac1-830e8a10fd57 ch=183 read=157175 start_time=2019-12-13T07:14:31Z barcode=BC01 runid=2c9cf7bc05858273f10e7d7ec552fc0bd742dc3e
CGCGGAGATTTTCAGCAGACGTTGCAATGAAAGGAAAGTTTTCGGATTGTAAGCTTCTGTTATAAAAGGAAAAGAACAGCGGCTACAGGAAATGAAGAGTAGCGGTGGACGATACTGATAGAACCGGCTGAACTTCGTGCCAGCAGCCGCGCGGTAGTACGTGGGTGGCAAGCGTTATCCGGGTGTGGGCGTAAAGGGGCAGGCGGCAGCGGGGTCTGTGGTGAAGCCTGAAGCAACACCGGTAAGCCATAGAAACCGGGCAGCTAGAGTGCGGGAGGAGGATCGTGGAATTCCATGTGCTTGGCGGTGAAGTGCGTAGATATGTGGAGGGAACGCGGTAGCGAGACGACGATCTGGCCTGCAACTGACGCTCGATCAGCGTGAACAGGATTAGATACCCTGGTAGTCACGCCGTAAACGATGGATGTTTAAGTGCTGTTGGATGTCAAAGTTCAGTGCTGCAGTTAACGCAATAAGTACTCCATGAGTAGGTACGTTCCCATAAGAATGAAACTCGGAAAAGGAATTGACGACCCGCACAAGCGGTGGAGCATGGTTTAATTCAAGCGAACTGGTTGTTTCATAAAGGCTCAGAGATGGAGAGATGGCTATATGAGATACGGGTGAGTGCATAAGGTCGTCAGCTCGTGTGTCGTGAGATGTTGGGTTAAGTCCCGCAGCGAGCTAACCCATATCGATGAATTGTTCTATCATTAAGTTGGGGACTCTAGCGAGACTGCCATTGACAAGCTGGAGGAAGGCGGGGATGACGTCAAATCATCATGCCCCTTATGACCTGGGCTACACGTGCTAATGGATGGTGCAGAGAAACCCGAAGCCGCGAGTGAAGCAAAACCCATAAAACCATTCTCAGTTCCGGATTGTAGTCTGCAGCTCGACTACATGAAGTTGGAATCGCTAGTAATCGCGAATCAGCATGATGGCGGTGGAATACGTTCTCGGGCCTTGGCACACTACGCCATCTACGAGATTGAATGTTTTACAAGCCGGTGAAAACTGGGAAAGAGCTGTGGGATTGATGATTGGGGACGGATATTAACCGACAACCGGAAGATGAGCGACGAGCCGGTAGGATTAACACAAAGGACCGATGCTTTCGTAGCACAACAGCGTTGAACTTTACCGT
+
%$$&&$%%,286.&&&#%$$%'+,-,9/.-.,(+*0'')293++3,02+0/-'*/;81-.++,7:5,).,11*(.41%/-,4//04''&,++,/*''&&'$'&'%%'(&)'%'%')%','&(()'&%*&&(***++*,04;1-)((3*''%%(()%%'$0,.'.*+-50,+))*./,+0&0)'.).+1/,,,07(,*2-6&69111.%/-(.513346414/,.,*+(')')&('''$'*)2.00,4112'*&)(*,%34,+,,,+,*++(().+*,.)5/-.//4-*4)6)1./20,*%'&)*116-,-,&,+-20&($**1%01/)/-,**+&*'-(%*+($+$*3321125))451+**++)%%('#$'(%%()*&%&#%()/&0,(2---6677;1.)(3./,1$()3678:<77/)+,*&%%)*1-2*.*(,$0/)/33-1,272/48:357887893:4;4545769776***,*02--+*())*&')53778)+&),4*)**&'0+),20,0.-,%'+)/352)+#$'(%++/05473565-,,+13)158141292+'$#%&%)#$%''$(10,*,.6/-4,-0%'')//56./+)-/25/,.0076222215&,***$&'('))$%&%''666(11127865,+))*/1.25.73042346703172-,)(+''((&%$%%&&**,*)&-'((0)&*+('&('',,1,)*+)+2--/641%**''-/04**&%()),520-1250,.,,0.30,789/322656201-+.192(+*.74,.90112485610.'(*)*)+,210105;8:699882.,()-(,('$+,*.522(')**/4&-0;;117/.32;<35:289357*/152'3-/4323-793.,,&(,,0/.//12/0-2.-542*1-,21/++$&%%'*%)(*/--+)++1)&(%&$('(.+1,,363583.0*561(((($$#$$&%&()221+.'&($&%%3&''('&(+)%#(0/01''*3''('#&$%&)+-(&&&(%'&&'7/.5,-./-20,-2*)('&$'%((&$%%'$$(/,(0-47367)(.,*)*(*05)'+/.**%2+2,//.07)0,'*&&$&#%&*)&$$%&''''($&%%%%$&%%$&'&%&$#"
@c0385b92-0ee6-45ef-adc4-4d10f7ff36c3 ch=133 read=57390 start_time=2019-12-13T07:14:32Z barcode=BC01 runid=2c9cf7bc05858273f10e7d7ec552fc0bd742dc3e
CCGGTTACCTTGTTACGACTTCACCCCAATCGCTGACCTACCTTCGGCCGCTGCCTCCTTGCGAGTTAGCTCACGGACTTCGGGTATTGCCAACTCTCATGGTGTGACGGGCGGTGTGTACAAGACCCAGGAACGTATTCACCGACATTCTGATTCGCGATTACTAGTAACTCCAGCTTCATGTAGGCGGTTCAGCCATACAATCGAACTAGAACTGGTTTAAAGTTTAGCTCCACCTCACGGTATTACATCTCTCTGTTGCTGACCGACGACAGCACGTGTGGCAGCCCTACGCCAAGGGGCATGATGATTTGACGTCATCCCCACGCTACTCTGGTTAGCAGGCAGTCTCGCTAGAGTCCTCAACTTAATGGTAGTAACTAACGACAAAGAGGTTGCGCTCGTTGCGGGGCTTAACCCAGCATCTCACGACACGAGCTGGCGACAGCCATGCCACCTGTCACCTTGTGCTGAAGGATTTCCTCGATTAAAGAGTAATTAGGGATGTCAGAATTGTAGGCAGGTTCTTCAGGTATTCGAATTAACCACATGCTCCGCTTCTGCGGGTCCCCGTCAATTCCTTTTGAGGTTTTGATCTCTTTGCGACCGTACTCACGGGCGGAATGCTTAATGCGTTAGCGGCGGCACGGGTGTTGAAACCCCCCACACTAGTATTCATCGTTTTGGCGTGGACTACCAGGGTATCTAATCCTGTTTGCTCCCCACGCTTTCGAGCCTCAGCGTCAGTTACAGTCAGAGAGTCGCCTTCGCCACTGGTGTTCTTCCTAATCGCATTTCACCGCTTCACTAGAATTCCACTCCTCCTCTCCTGCACTCCTAGATAACCAGTTTGGAATGCAGCACCCAAGTTGAGCCAGGTATTTCATCCCCTTAATCATCCGCCTACGCTCCTTGCATGATAAATCCGGATAACGCTCGCCACCACGTATTACCGCGGCTGCTGGCATGGATTGGCCGTGGCTATCGGGTACCGTCATTATCTTCCCAAAGACAGAGCTTTGATCCGAAAACCTTCATCACTCACGCGGCGTTGCTGCATCGGGTTTGTGCCCCATTGTGCAATATTCCCCTGCTGCCTCCCGTAGGG
+
88*45637425-.7/00358:5.//-'0-55/1./059147:2;-%*-*)--./512+3.00*(,/4112/...49665:4,/+++/.)4:3&11102586887988922+),,(''(')6/557.5)(38,80092440/00/*,-/42+..686(.,-./+,)''*+),0/3.--0828,))((212/+74---.%$&').,.,-0.,)'-038-3,84+500092&,,/25//6.*$$%%'&,-$+,,.*++,,+*(&%%)+-/)*(((+&))$*+--0)'$%+-3(''($&&0*)0/()3-,++,'+8+//8887446-)'###%)')+--++/,,&/-/45'7;:97.-0+*+../.+-.3,*(.(((22*%(+/02/5./.897+'%++22,.999853902.4*%$$#*%*'''+.0643/'+-.1%*-024314/0*7-%-&'),./+-,467413/2-,(%&#%)*(('22*53,))&)',-,'*'))$(#''38-9877('($+&().0/4$,0/4.(,'$&$$%&'+''+-(/+'('$*0.0133,-.-*)((',*(-0/*,.54/66.--49/-+0(2;;-'&+()'+13++.12600'(*'$'+433-,010+.-2-/0+--5/(.3//-*-)'),3+,-5;.0/*1-1,-($''),',1/7666:96/3/*)6.11:8542&//)63.001.)+1/12.,-8.((.1271&))'*050..0/510,0113829/9)-+577&,*+++,62525;8897%1/14669;994:()380.(*(+3.,-60/-).''(*2,'-*,0,(++)++-0,-,45,.6-.-0,--/47473/..6;0-91:4)+()+--2,,,))130226&,'-(*96352:4/(*)1-0149:9358,.0&')02*3%,#%$%(-.))5.-0:--&+&/*.-26///(*(.-51058*-(,,..1*0(*%('*$((&'(%%%'$&(&&'&()+,/4/46/2/--12.4.-(,(%(%*)()'%%$&(/3/+278-9;9<9997/111,0*/.11213../22022(4-075)'%,156*-0/06601,&(-)/.)'&+&%'+(49)*;44/(
@cea32471-b69a-46e3-b952-57af14ecd511 ch=402 read=47189 start_time=2019-12-13T07:14:37Z barcode=BC01 runid=2c9cf7bc05858273f10e7d7ec552fc0bd742dc3e
TGGTATGCTTCCCGTTTTCAGTTACGGCGTATTGCTGGTGCAAGAAGAGAGTTGTCGAAATTGTCTTTGTTATACTCTTGCCTGGCTCTATCTTCCGGTTGCCTTGTTGCGACTTCACCCAATCGCTGAGTCCACCTTCAGCGCTGCCTCCTTTGCGGATTGAAGCTCCACGGACTTCAGGTGCGCCAGCTCTCTGGTGCTTGACGGGCGAAGTGTGTACCGGGCCAGGAACGTATTCGCGACGATCTGATTCGCGATTACTAGTAACTCCAGCCTTCATGTAGGCGGGTTTTGGCCACCACAATCCGAACTGGGGACTGGTTTTAAGTTTGGCTCCACCTCACGGTATTGCATCTCTCTGTTTGACCATTTGTAGCACGTGTGGCAGCCCTGCACATAAGGGCATGATGATTTGACGTCATCCCCACCTTCCTCCTGGTGCTTGGGCAGTCTCACGCTAAGTCCTCAGCAATGGTAGTAACTAACGACAGGGTTGCGCTCGTTGCGGGACCAACATCTCACGACACGAGGCTGGCGGCAGCGTACCACCTGTCGCATCACGAAGTTTATCCGGTGGAAATTATTGCAAGGGATGTCAAGTGTAAATTAAGGCCTCTTCGCGTTGCTTCAGATTAAACCATGCTCCGCTTCGCCGTGCAGGTCCCCGTCAATTCCTTTGGAGTTTTAATCTTTGCGACCATGCTCCCGGTGGAATGCCAATGCGCGATGGCGGCGGCGGAGGTGTTAGAGCCCCCACTAATGTTCATCGTTTACGGCGTGGACTGCAGGGTATCTAATCCTGTTTGCTCCCCACGCTTTTCCGAGGCCTCAGCGTCAGTTACAGTCAGAGGAGTCGTAGCCTTCCACTGGTGGCTTCTTCCTAATCTCTACGCATTTCACGCTTCACACTTCGGGAATTCACTCTCTCTCCTGCGCCAGATAACCAGTTTGGGATGCCTTTTTAGAGTTAAGGCCAGGTATTTCACATCCCTTAATCATCCGCCTACGCTCCCTTTACTTGATAAATCCGGATAACGCTCGCCACCTACGTATTACCGCTGACCCGCTGGCGCATGGTTAGCCGTAAGCTACCACTCATGATTGCCATCATTATCTTCCCCAAGAGACAGGGCTTTACGATCAAAGAGCCATCAGCACTCCGCGGCGTTGCTGCGTCAGGGTTTCCCCCCATTGTGCAATATTCCTGCCTCCCGTAGAACC
+
&.0+*)'''),++-059,31/9/(,-&''.).,-.+/*''%%*%'+(('(+.0(-1%&%%(*',,76,%*.%&%(('%%(..)(&''1,/33200',*03%.///,.1'**()&'&#&'%++1/&&*&'%'''$'(./+$**(*+(,-,/)-+&&(&'$*)*)-(*(3*"%+,01232&($*$%&*,*)+-+('&')6.,.)(()*6820&%)(),)*+,()0-35-3.))*()76**%%'&)*%'(()*1/*)')*4-333()-.1/.4''%'&(-.'*(&%-+*,(-)50(''()(,*+.48.7,**2562',))/50*7;;-.*)+2..2/33955901%&'''%)*+,.452,*&'&&&&%%&.,0:9-****)-/.,)%%%'%***(&*(,))-*.55047./.-(.7+'()%*1-,101-',-+421-0%''')%$%''...121760&-)+0)&&*+102/+0.30/841121822113123*-+)(7-,.517714-+(23)&%(&+',+''%**)(')&$($%&+,..(*&%($$$)(&.3045.')#%'$'&&$&')%$(,'),'&%*+&)*&.++-,+(15/927764%,%&'%&'(02+-.%')05/+-,27+//80&).-.14++.,)+//31*-//,'(&&)(+%(++143++-/465:4+.1--**-.8:-4;7.06/%%(-383.).+0.((&(-0+++%%$),''),+($($)'(.),)'))&')(%-+('.%160-($&'%((&.4.1590.4-((++/0,.,++0&.(+&%+(222172484077-)+*.41+(+)+/57+/,'$)(71442.10/3.-20.-'%'())+'(&)*.('&#$%$$)(&((&('%$&,*+/3)-*,1**,*+,.,.,10+,%)'),+'$&$%((''(&*'2.,&+,/+*'('+1246,1+++0-6/4/.1094/2*++&)$%&''$+%()0,.'1'4+).021.1.+)+,/05((*/40246:9,15-,-&++4)&'+%#%$&&',.0.+.21632,,+%%*,0.)&-*-./..0*+&++'+)+)07++3204*&)(+'(%3(*+7,2'&$%%&*/)&))(*()3*)//&-0/51-/492:793'(%'(.6*,522581+--///%)($&&(((*,##%$'*-)(((,)),,++,+---/-*)+,0())026.(*1',+,1..+1.+(%&+)..8/-.,,'*-+
@a9fc1283-c2b8-4d68-9c58-588e5b2d0bf5 ch=129 read=78242 start_time=2019-12-13T07:14:47Z barcode=BC01 runid=2c9cf7bc05858273f10e7d7ec552fc0bd742dc3e
CCTACGAAGGAGGCAGCAGTAGAAATTTTTTCGGCAATGGGGAAACCCTGACCGAGCAGCACCGCGTGAAGGAAGAAGGTTTTCGGATTGTAAAGCTGTTATGGAAGAACGATCTACAGGAAATGGTAGCCAGTGACGGTACTTTTATTAAAGCCACGGCTAACTACGTGCCAGCACAGCCACTTGGTATGCGTAGGTGAAGCGTTATCGGTGTGGGCGTAAAGAGGGAGCAGGCGGCAGTAGGGGTCTGTGGTGAAAGCCTGAAACTTAACTTCAGTAGCCATAGAAACCAGGCAGCTAGGTGCAGGAGAGGATCGTGGAATTCCGTAATGTAGCGGTGAAATGCGTAGATGAGAACACCAGTGGCGAAGGCGACGATCTGGCCTGCAACTGACGCTCAGTCAAAGCGTGGGAGCAAATAGGGATTGAATACCCTGAAGTAGTCCACGCCGTAAACGATGAGTACTAAGTGTTGGATGTCAAAGTTCAGTGCTGCAGTTAACGCGTAAGTACTCCGCGCCTATGAGTAGTACGTTCGCAAGAATGAAACTCAAAAGGAATTGACGGGGTACACAAGCGGTGGAGCATGGTTTAATTCGAAGCAACGCGAAGAACCTTACCAGGTCTTGACACATACTCATAAAGGCTCAGAGATGGAGAGATAGCTATATAAAGAGATACAGGTGGTGCATGGTTGTCGTCAGCTCGTGTCGTGAGATGTTGGGTTAAGTCCGCAACGAAGGCGCAACCCGCTTATCGTTAGTTACCATCATTAAGTTGGGGACTCTGGCAGGGTTGCCGTGACAAGCTGGAGAAGGCAGGGATGACGTCAAATCATCGCCCCTTATGACCTGGAGCTACACGTGCTACAATGGATGGTGCAGAGGGAAGCGAAGCCGCGAGGTGAAGCAAAACCCGTAAAACCATTCTCAGTTCGGTGTAGTCTGCAACTCGACTACATGAAGTTGGAATCGCTAGTAATCGCGAATCAACATGTCGCAGTGAATACGTTCTCAGGCCTTGTACACACCGCCCGTCACACCGAGTTGATACGAAACCGGTGGCTTTCAAGGAAAAGGCTATCTAAAGGTGGGATTGATGATTGGGGTGAAGTCATGCTTTCAGGTAACCGG
+
20)+00/+.+'-80108)//('*&'+,8:6-7,8/776---((-)./+)./33./,,,,-(/134475+7.0-+'*/*1+:;77/6.11.*'++&*.)0)%'*'.*(-0.*(++*&*&('+*')0580,-,%'(*-7081,-558+/30,+)&+937/60003/...-.06930.++*+.-&(%#,%*,+(-.+132,)'(),)*,+,1.',*/-999683:,*)-50&)*/5//&20/)0'*.0**,8766541059-/9944-%'&$*(*/-,(++,-.1,/&('./-.26743212.))*1-+2.'))06/555:9.7.7-67+0,+/./+21154129604021/-4.'''*/--12.,/073),,).768-,+,/..6493/.,()'*+61133)0/+,.)*76746-()+:;<6/,0,(*,&%--.03*&(*(()).)1+&)-0758:<;8545+))*(557806485:5;:79710--/5:-0253122)+1.7,.)*)())%+*+,0,'((.4//0-,'()'**+,052121--/8652:3.156:5*'+(',-22)*21)&&))-/63748868/./*/.+/3:67675/10+.0%-'((*5/2811,5+,7.,-0)..,.,(./01556577;306235(''+./932.+*1.*+333420()&&&(()')(,)2+*+*+*-.-6.-.8458033345321.,2/0/36-0,+*11122,,/*'*-4+*-)*/-./.50;.%&-,)+..:/-,42--125543569,,5'075,222.(.**),''(++)((),,,2').0/,,)*,1/'/5.--+-.26732-*-.64*/.0)'**.1466795%*,-**'++/26/./0956:88353422)(*-+*.)+'-**1953/--++++9'/1<;934&$%-8871289;839)+.--',)()//43-/0-3-,.)*+1,.03/70,15*+*(+5300(++..-.3,+,.)4+&*,('.628%-++,52*-')((%$%+.2+.2/012--,.*(5,**./)+)/,&&)(,&&)&*&).+..5.)(##$$$&((+.-3+%'())*.0.05+*,11:6/9,+,/0-9--+/+)'(&%(+,,*'(''%((,+1430+2
@ce5e3256-f7c2-4cdb-9e91-9a45a5524a41 ch=20 read=49314 start_time=2019-12-13T07:14:42Z barcode=BC01 runid=2c9cf7bc05858273f10e7d7ec552fc0bd742dc3e
CTCCTACGGGAGGCAGCAGTGGGGAGATATTGCACAATGGGGAAACCCTGATGCAGCAACGCCGCGTGAGTGATATGAAGGTTTTCCGGATAAGCTCTGTCTTTGGGGAAGATAATGACGGTACTTAAGGAAGCCCGCGGCCCAACTACGTGCCAGCAGCCACTTATTATTAATACGTAGAGTGGCGAGCGTTATCGGATTTACTGGGCGTAAAGGCGTAGGCGGATGATTAAGTGGGATGTAATGAAATACCCGGGCTCAACTTGGGTGCTGCATTCCAAACTGGTTATCTAGAGTGCAGGAGAGGAGAGTGGAATTCCTAGTGTAGCGGTGAAATGCGTGATTAGGAAGAACACCAGTGGCGAAAGGCGCGACTCTGGACTGTAACTGACACGAGGCTCGAAAGCGTGGGGAGCAAACAGGGATTAAGATACCTGGTAGTCCACGCCGTAAGCGATGAATACTAAGGTGTGGGGTTTCCAGCACCTCCGTTATCAAGATGATTAAAGAAATTGACGGGGACCCGCACAAGTAGCGGAGCATGTGGTTTAATTCGAAGCAACGCGAAGAACCTTACATGACATCCCTTGCATTACCTCTTAATCAGGAAATCCCTTCGGGGACAAAGGTGACAGGTGGTGCATGGTTGTCATTGCTCGTGTCGTGAGATGTTGGGTTAAGTCCGCAACGAGCGCAACCCTTATCGTTGAGTCGCTACCATTAGTTAGGGACTCTACTTCAAGGACTGCCTGGGTTAACCAGGAGGAAGGTGGGGATGACGTCAAATCATCATGCCTTATGTGTGGGCTACACGTGCTACGATGGCTGTGGTACAGAAGAGATGCAATACCGCGAGTGGAGCCAAAACTTTAAAACCAGTCTCAATCCGGATTGTAGGCTGAAACTTCCCTTACCATGAAGCTGGAGTTACTAGTAATCGCGAATCAGAATGTCGCGGTGAATACGTTCAGGTCTTGTACACACCGCCCGTCCATGAGTTAGCAATACCCGGGGTCCGTGAGCTAACCGCAGGAGGCAGCGGCCGAAGGTAGGGTCAGCGATTAGGGTGAAGTCGTAGCTGAGTGGCCCGG
+
(,2.)(,(10').'147569188*'(*++3-++,,-9/.22('.*/<.))*+(2)124**',*(014,*()+11,...3+3,:8,,/**..1+))*.++,(+3.182+)'&*-,2(()('*)-'%$&)2/+()&*)**2,/(',,00050625944..%0'$&(&(.-)0+,'..4(*)&%()+4/*+.5//-*+,3/,57))*::;8977*)%++*-310/5.35::4442.+.19951')''*)2-/)*.1)-/..07)5)-,284701032/48.'799666,5+++0-.+--322&51,,%-*))()*.-.-/02),-46522213830)*)'(7460,7.,2,1,,241029-1102,+-($(&''*,*+,+,2:6720&(,)$'&&$$'*+1)(.&*+(')-*461***-.;78)14-+2,.)'*+&0,(1-,-214/%)*024685,1///(+('&/).-)*97+6:9,1;.4+))+,-2/63&-%%$#$&'$(%&&$'(+&(-+,./0-'48-.,*('(+-/%$'&+,30))+..003628:386;7/*-)*/'1/-,1.*)*+(('&'./3276098-,8-,)2*&')**0*5)+,*,()*)'*:)2:702932,47*+-,175%*'+.822-573114/01'+'')+,34588/7//*-./.9%27152,'(-)),314,+,+,5-7.:105.3004,'%&'*%)(+.7005&.-3)(25/./.,%%&*%$%'&()751/*',003/++&&.+(+.*,,.-09;3355576979;9/0//-.2-.&%%(*'$$$%,,11/-(*+-044.-+-,/0///,'0.0300/(')*,5)*-+)023-.+)-.5/*+1)5960(&(%+276/886853+('&&)/0+5-//-/0,,).-%'+*0.&($$(%#&&)))*12//,3810((*,3,++(***7..*..,0244-0.5.))62,.,.71(221.10./31--).622;0/2,)%%&,)-)%(.*11/:1&''*&'')*0/-.++/--+),(,(&('&')+/.3/(('((,,*)+,.2+1.*0,%230*)*)('(%(&&)()(&((%+((,0
@ad9af4ff-eb39-4e72-9aab-e575c0d7a426 ch=458 read=45797 start_time=2019-12-13T07:14:46Z barcode=BC01 runid=2c9cf7bc05858273f10e7d7ec552fc0bd742dc3e
CCGGTTACCTTGTTACGACCACCCCAATCATCAATCCACCTTAGACAGCTCCTTCCTTGCAGTTAGGCCCACCGGCTTCGGGTGTTATCAACTCTCGTGGTGTGACGGGCGGTGTGTACAAAGGCCGAGAACATTCACCGCGACATGCTGATTCGCGATTACTAGCGATTCCAACTTCATGTGAATCGAGTTACGAACTACAATCCGAACTGAGAATGGTTTATGGGTTTTGCTTCACCTCGCGGCTTCGCTTCCTCTGCACCATCCATTTGTAGCACGTGTGTAGCCCAGGTCATAAGGGGCATGATGATTTGACGTCATCCCGCCTTCCTCCATTGTCACTGGCAGTCTGCTTCGTCCCCAACAATGATGGTAACTAACGATGAGGTTGCGCTCGTTGCGGGACAATAACATCTCACGACACGAGCTGACGACAACCATGCACCACCTGTATCTCATATAGCTATCTCTCCATCGGGCCTTTATGAGTATGTCAAGACCTGGTAAGGTTCTTCGCGTTGCTTCGGGTGTTAAATACATGCTCCACCGCTTGTGCGGGCCCCCCGTCAATTCAGCACGAGGTTTCATTCTTGCGAACGTACTACTCAGGCGGAGTACTTATTGCTGCGTTAACTGCAGCACTGAACTTTGACATCCAACATAGTACTCATCGTTTACGGCGTGGACTGCTAAATTATCTAATCCTATTTGCTCCCCGCGCTTTCCGGACTGAGCGTCGAGCCAGATCGTCGCCTATTGCTGTTCTCCATATATCTGCGCATTTCACCGCTACGCATGGAATTCCACGATCCTCTCCTGCCTCTGGCTGCCTGGACCTATGAAGCACTATGAAGTTAAGCTTCGGGCTTTCACCACAGACCCTTGCTGCCGCCTGCTCCCTCTTTACGCCCAATAATTCCGGATAGCGCGCGCTTGCCACCTACGTATTACCGCGGCTGCTGGCACGTAGTTAGCCGTGAAACTCAATAAAGAATTACCGTCACTCGGCTGCCATTTCCTGTAGCCGCCGTTCTTCGCTATAACCGAAGTTTACAATCCGAAAACCTTCTTCCTTCACGCGGCGTTGCTCGGTCAGGGTTTCCCCATTGCCGAAAATTCCCTACTGCCTCCCGTAGGAG
+
76174;68:4:+0,+-4223.0.1)/,453476;397*,05/0+20+-./39087//./*%)-)&5477)*-.,/.173.9220/711-3',,/*-/0272/2447,89349777655818)1/25////**&)+427:53.*'(./188/2*(&'*21901**-2415/5(,()0,7++('&%(+,0.1/9(-))-.1/239552,&')$'()/1/.-5:9-349,8940,-6;68:;32-*,+(+.*)*.,36./10//183;97279)+()**).0//1,,,.*.,&*,,+/0-)*.52137111107<0/0:8:::+;2.*798:98,1)(&(*-268703,),,.,$(-2423,74-*.*-./-1303.-2,.2:7433(',./1000103-01)'+10,))+)1634445/)+.-'/211/----0324485:47/---4.5:4688999:071004554300--07*++(03+)(.*&&'')+-468533237:7(442-00297782/./-1*-025**&'$(%-//(*,--0446/+.4,/00/011..-+*+*)'$,.,61;70,,**(''33<8328;318.1+(4/-2&1...//4569+,())*(0)%.'%'%(*,302//126.55'/++,1+148,--592)2+.'+,,..1222+.(*.-'(,/*,-.5884/423/.+3*)*-283/--)14*',)263*#&&'+95+.-9.-1-,*+***'''4-/.88:590++('&%$#$'#$''*12..-/(040*44658;:4288),3..&,'**.0,3.3/)(()+2911058564212+0***56955**+&'$)&+*$%'(($,*/.+6.8-,./81&2,-,50-'(()*,479<6/7***.085::///,15*)0/4(%+).0-,4-66:;1),3,,2(,**)*),/,+.)'84625051/;/0869-9--.9+2(%'/-,'(/7**-/*1*)'%',)**+-3&&(%)')24462*'++4)-**066-81/855-,,1--)+-*5,,51%$*(*4856../+.93.14:52*(+,1.*11912:93573,1-)'+*-./+,,0185:()034;.8974128688547682927-*&'%$'&'/;++967+((
@3e5b09cd-2f04-4560-964e-478800d8ba8f ch=129 read=78246 start_time=2019-12-13T07:14:53Z barcode=BC01 runid=2c9cf7bc05858273f10e7d7ec552fc0bd742dc3e
CCGGTTACTGTTACGACTTCGCCCAGTCATGAATCACAAGTGTGGTAGCGCCCTCCCGAAGGTTAAACTACCTGCTTCTTTTACAACCCACTCCCATGGTGTGACGGGCGGTGTGTACAAGGCCGGAACGTATTCACCGTGGCATTCTGATCCACGATTACTAGCGATTCCGACTTCATGGAGTCAGGTTGCGAACTCCGATCCGGACTGACACTTTATGAGGTCCGCTTGCTCTCGCGGGGTAACTACTCTTTGTATGCGCCATTGTAGCACGTGTGTGTAGCCCTGGTCGTAAGGGGCCATGATGACTTGACGTCATCCCCACCTTCCTCAGTTTATCACTGGCAGTCTCCTTTGAGTTGGCCGGACGCTGGCAACAAGGATAAGGGTTGCGCTCGTTGCGGGACTTAACCCAGCATTTCACAACACGAGCTGACGACAGCCATTACGGCACCTGTCTCACGGTTCGAAGGCACATTCTCATCTCTGAAAGCTTCCGTGGATGTCAAGACCAAGGTAAAGGTTCTTCGCGTTGCATCGAATTAAACCACATGCTCCACCGCTTGTGCGGGCAAATCAGATTGTTTGAGTTTTAACCTTGCGGCCAGCCGTACTCCCCAGGCGGTCGACTTAACGCGTTAGCTCCGGAAGCCACGCCTCAAGGGCACAACCTCCAAGTCGACGTCGTTTGCAGCGTGGACTACCAGGGTATCTAATCCTGTTCCCCACGCTTTCGCACCTGACGTCAGTCTTCGTCAGGGGCCGCCTTCGCCACCGGTATTCCTCCAGATCTCTACGCATTTCACCGCTACGCAGATTCTACCCCCCTCTACGAGACTCAAGCTTGCCAGTTATCGAATGCAGTTCCCAGGTTGAGCCGGGGTTTCACATCTGACTTAACAAACCGCCTGCGTGCGCTTTACGTAGTAATTCCGATTAACGCTTGCACCCTCCGTATTACCGCGGCTGCTGGCGCAGGTTAGCCAGTGCTTCTTCTGCGGGTAACGTCAATGAGCAAAGGTATTAACTTTACTCCTTCCTCCCGCTGAAAGTGCTTTTACAACCCGAAGGCCTTCTTCATACACGCGGCATGGCTGCATCAGGCTTACGCCCATTGTGCAATATTCCCCACTGCTGCCTCCCGTAGGAG
+
.2.)**%%&%*($&%%(,2-.680-510//-5000032*%+%()31.&(*.2++..,*-419-:1:)..+/70'43:2877-)01287/&((8;.,8725340352::7697472243433.7+++.02561420038276:546890118:.-.-107/10101/.6935.-.9/90102%()-*/+*1,--05775++-/24362/.../-/.58133012-4'%'1,)*../2*,&./**'$&($'+-1821810.+',2,3/,*./0.0123200,0243:1.1988/0.'145-67640000119/.-0/679905:--3:9936/0*+.7-,/:2221920/0-),/,35+(--+'/+/-4)&),-5,+4).43+5-716-314712/31251:121<7-,...*14)(&./1:3--1/+-)+-241100/*%(+,/8-0,'**,+*-,(%'$**-//9841))++124746<313-/-.-2*.+*&*+5/1-11:399::5,/3670/*1+34+(/+:4584*1//2,/.0:''*5*;<89;,(,-0770/,/*..,/,/-,(*'*%&(*-)(&,('+.,*)(09<-39402/,+)&(%$%,-3432,442*+*07)7976435454412-1/.+01,,0,*,&&)+52.0072-/1/-.052/7-4,/,01158989651:/%+$/.225/.+/*.31+2/.//32152/,+)'/154,+0*.+40*)0,/5)((27871467:<:799.,-5-29-/6*6,,.9-3(,(**1704.10..287777677878<9546;36+*+$('%./427581665..03.2/+++&,1-6&)')*4/'+/(+-9*(40010537-4-(-/--'#).'*.3./6+*$%')*3443-2.6.-.0/1,4855644410,2,)$%&(++//,424))(,5-606060./019302902014.760,4,,,5-+*)%$'#.2)5.//:&66.00:09:8776),%/-7/004.+*))2,8/&*%)'-1.,*-77-./19+451-48.*861,0*'*'*033+..1,45*'*+.-797<88:211/1(/.0060))),*./3446.58622'--1;81/:023/9..+60*/5,(*)(,++453/;4,/--)(%
@9d41e758-ab8a-42e2-9f6b-74f82f2c3b52 ch=165 read=136993 start_time=2019-12-13T07:15:07Z barcode=BC01 runid=2c9cf7bc05858273f10e7d7ec552fc0bd742dc3e
CAGTTTACCCTTGTTACGACTTCACCCCAATCATCAATCCCACCTTAGACAGCTCCTTCCTTGCGGTTGTGCAGCTTCGGGTGTTATCAGCAACTCTCATTGGTGTGACGGGCAGTTATTATTACGGGCAGACATGTTCTGCGACATGCTGATGATTCGCGATTAGCGTTCCTTTCGTATAGTCGGGTTGCAGGGCTGTCCGGAACTGAGATAATGGTTTTATGGGTTTTGCTTCACCTCGCGGCTTCGCTTCCCTCTGCACCATCCATTGCTTGGCATTGTAGCCCCAGGTGTAAAGCATGATGATTTATTTGTCATCACGCTGCTCCGAAAACGTACTGGCAGTCTCGCTAGAGTCCACAACTTAATGATGGTAACCAACTTTGATAAGGGTTGCGTTCGTTGCGGGACTTAACCAACGTCTCACGACGACTGACGACAACCATGCACCACCTGTATCTCCTTATAGCTATCTCTCCATCTCTGGAGCCTTTGAGTATGTCCAGAGACCTGGCCGGAGTTCTTCGCGGTACTTCAATTCGGCCACATGCTCCACCGCTTGTGCGGGCCCCGTCGAATTCCTTTGGTTTATTCTTTGACATTGCTGCCAGGCGAGTACTTGGCCGTTGCTGGCGCAGGGCGGCATCCAACACTTAGTGCTCATCGTTTTACGGCGTGGACTACTGGGGTATCATCTATTGCTCCCCACGCTTTCAGGACTGAGCGTCAGTTGCAGGCCAGATAGTCACCTTCGCCACTGGTGACACTCCATATATCACGCATTTCCGCGCTACAGATTCACGATCCTCTCTCCTGCGCTCTAGCTGCCTGGTTTCTATGGCTTACTGAAGTTAAAGCTTCGGGCTTTCTGAACCGCGCCCGCCTGCTCCTCTTTACGCCCAATTCCCGGACGCGCTTGCCACCTACATTATTACCGCGGCTGCTGCGGCGCATGTGAGTTGACGTGACTTTCTAATAAGTACCGTCACTCGGCTACTACCATTTCCTGCTTAGCCGCCGTTCAACTTTATAGCAAGTTTACAATCCAGCCTTCTTCCTTCACGCGGCGTTGCTCGGTCAGGGTTTCCCCGACGCCCGAAAATTCCCTACTGCTGCCTCCCGTAGAACAGCCATCAGCTCATAGAAAGGTTAACACAAAGAGACACCGACAACTTTGCTTCAGCGCCAATACGTAACGCCG
+
7(11;)(2.&#('.3(-//45940/00)%%,+)*)0-,74)*2.4802-0(*,3648490(-*-.1/*+%&)*./317&720,3.,,2-%)*.,.++*$++'(.)*,696:73-116216.10./16.,(*/.%0(,.)(((($%#&$(*))+,+0//,55/11($$'*,%$$((&'+%/,0.,+&+*.+)$./+,0++)/*))--)+(&&(&'*,-/:<5.22:+18;**-09146:71&%%(,28.*,1+13.*52/..//1955.3.($(%-',&'*&%%&(''$%(((%%%%&$$$((,,,(4.(%-,((,+'))$(%%'%('2)$&')(,%/'-,,0,++-*-0,-.,''((1,&(()*+1-50228780..+%*))(-+()(/)*-2/9///131/5:-2,;40*.*/+-.)++%.221/11+)(&+-0*223403/6()$)'/1156321-/068)1)*+)//114-**(,,-12:85'+'&4439-%&'%,.,.0&*&')*3*$&&$$'''(4857.-*%(/,*,../'-&*%&%'-)--,,+**((0--.0..0+,%,)-1/,&.1*3)4++%')%()(0-+/3+-+%&$'&/(%((%*'&)+*((&*(%($%#&%#$%&&%*)'$(#)(%&%&.(+*%++0'+,.*(/%.3.*--+-5:**42:6533/-01--,,&&%*(+'&%***2.)+038;/,13.1:2.*87557677997:)*)/*./.217*+))$(+,-/**&*(-224613,+),%)*05,.+-./-$((+&*0,+%%(%'%#%$%)/-.%&)0634///0+1-)+.',((%%$'+*2.08:2:9.,&'$#$$%#&(**+)./4+&%()37*97.9:,-+*)524$%%(+-,3;320/55342:8.0-/-+*1+-7-%,*'&%'%'-((2-*0/0--&((+170284272112)&((00-(,%)%''&$'')')&#'%'').)),4/23%*$''*+1/122*0+('(%(01407,,(%%$%$+,2;48;650'%#&'15.,-%+*/*+4.('&))0&%),018302.,.71),)+,20016..,+)6/6-330-8../-&&$%%&'*'*1+1+4,/,()+.,.,+)+)*3*+100(,)%%&%%(&$$%$$$&&',/).)23/22*215-))*+4-60.-%-*)-/'$&),,(*,,-'$%*+13)/,$#"$#
@3a49c9f3-5b2a-4f75-8907-d17dd91a0767 ch=223 read=142837 start_time=2019-12-13T07:15:07Z barcode=BC01 runid=2c9cf7bc05858273f10e7d7ec552fc0bd742dc3e
CGGCAGCACCACCCCAATCATCAATCCCACCTTAGACAGCTCCTTCCTTGCCGGTTAGGCCACCGGCTTCGGGTGTTATCAACTCTCTCGTGGTGTGAGCGGGCGGTGTATTACAAGGCCAGGAACGTATTCACCGCGACATGCTGATTCGCGATTAGCGATTCCAACTTCATGTAGTCGAGTTGCAGACTACAATCCGAACTTCGAGAATGGTTTTATGGGTTTGCTTCACCTCGCGGCTTCGCTCTGCACCATCCATTGTAGCACGTGTGTAGCCCAGGTCATAAGGGGCATGATGATTTTGACGTCATCCCCGCCTTCCCTCCGAAAACTTGTCACTGGCGGTCTCGCTTCGGTCCACAACTTAATGATGGTAATGATAGGGTTGCTGTCGTTGCGGGACTTAACCAGCATCTCGACACGAGCTGGCGACAACCATGCACCACCTGTATCTCATATAGCTATCTCTCCATCTCTGGAGCCTTTATGAGTATGTCAAGACTACCGGGGTCTTCGCGTTACTTCCGGAATTAAAACCACATGCTCCACCGCGGCGCGATTTAAATCGAATTCCTTTGGTTTCATTCTTTGACGTACTACTCAGGCAGATGCTTATTGCGTTAACTGCAGCACTGAACTTTGACATCCAACACTTAGTACTCATCGTTTACGGCGTGGACTACTAGGGTATCTAATCCTATTTGCTCCCCACGCTTTCGGGACTGAGCGTCAGTTGCGAGGCCAGATCGTCGCCTTGCTCACCGTTCCTCCATATATCTACGCATTTTCACCGCTACACATGGAATTCCACGGTCTCTCTGCACTCCTAGCTGCCTGGTTTCTATGAAACTGAAGTTAAGCTTCAGGCTTTCACCACAGACCCTTGCTGCCGCCTGCTCCCTCTTTACGCCCAATAATTCCGGATAACGCTTGCCGCCGTATTACCGCGGCTGCTGGCGCGTAGTTAGCCGTGGCTTTCTAATAAAAGTACCGTCATCGGCTACCGTTTCCTGTAGCCGTTCTTCCTTTATAACAGAAGTTTACTACTGATCCGAAAACCTTCTTCCTTCACGCGGCGTTGCTCGGTCAGGGTTTCCCCATTGCGAAATTCCCCTGCTGCTGCCTCCCGTAGGAACAATGGCTTCAGCACCAACAGAAGGTTAACACAAAGACACCGACAAACCG
+
%$$%%%)),6+622(3.5679151//2)(,+/.'(+''(+,1)*4-271-4+50-7',2/8-07.5+)/))3..-2.--+/,+,-++(-051//014545097+,*&&'(.20.,+1-9-'*))&,$)).83459122077:9;;;;;<:770))(&%'-(7)8*-'))-/+/---02,*).)8-/0892201.21/1'(/))+&)*,.0/013;:/,12705;:*.2<2337355305//6)%&%(..//5956;;.54)(&))+43246441*,-)(15/.*+.3*352.-/-./0/1:80-/158312/:9-)-.)-05+,22')+*&(**+.3000-42,420.-++/)'*)),*'*+/.+2*4*..725$%#$%(-+*/4.9/.&%,0,6---5;41.0.2+.*-%4132,.()+/1-'+*%1(-,&,/*3:07321371372-+,++9:3753-00005////3:8720'&),%(/,,5(&)%'((-36775032/.(*')+/),./:9787/:*(-/0&**+-0.032-65///,---40*0)'),'&%'&%+++17/.0&*+,:-,,0.+.)66706:+10-()+'((,+),.-&3.,''*+&+-+,1622.7/7/776,***&**,,87265,,.98341/0'(*(&)*,,..*,-71<-++132085858726842/,,.14-6---()(-4,+/1189.+.+)08*,,895712,567::5637//&%'&&%'&)+,+65-/''&$$%&$&%&)()))-7.1&'',0..32409;8+335;5664+&)&($)-(7-03)*),,-,/-1356./,0))%23001:2992;72*&'$*)',**///0;15%,*/,&/62/84,%)**--/1:<251-/0/06/49...+35.)+/:)(*+21*/6+00-/432601(*-,,3/.70),()*.1.'*&(*/1126571,(&--/15290/0703/4*))*)*-4288:-+-.4744/'(&',*,&)&$))&*'%$%%&)'+...1:13.55/,/(/+'))*+4+&'&%'%&%),&&.472/./1-4;:96;5)/*.(402-1,,,2'6,9)*7/.82286,)02&$&,20/6905,,&'&&'+--5.8:+,7+:32//-0/*''()*)**'2-2*+)*..)/++/+&&/-6-++0)1/031,(%$'#
@5941be0c-99fa-479a-b7c4-d08504abcbb6 ch=148 read=72819 start_time=2019-12-13T07:15:12Z barcode=BC01 runid=2c9cf7bc05858273f10e7d7ec552fc0bd742dc3e
CTCCTACGGGGAGGCAGCAGTGGGAATATTGCGCAATGGGCGCAAGCCTGATGCAGCCATGCCGCGTGTATGAAGAAGGCCTTCGGGTTGTAAAGTACTTTCAGCGGGGAGGAAGGGAGTAAGTTAATACCTTTGCTCATTGACGTTACCGCAAGCACCAGCTAACTCCGTGCACCAGCAGCCACTTACGGTAATACGGAGGTGCACAAGCGGTGTCAGGGAATTGGGCGTAAAGCGCACACCGGCAGTTTGTTAAGTCAGATGCCGAAATCCCCGGGCTCAACCTGGGAACTGCATCTGATACTACAGCAGCTTGAGTCTCGTAGAGGGTAGAATTCAGGTGCCAGCGAATTTGAAATGCGTAGAATCTGGAGATACCGGTGGCGAAGGCGGCCCCTGGACGAAGACTGACGCTCCGGAGTGCGAAGCGTGGGAGCAAACGGGATTGAATACCCTGGTAGTCCACGCCGTAAACGATGTCGACTTAGGTTGTACCCCTTGAGGCGTGGCTTCCAGGAGCTAACGCATTAAGTCGACCGCCTGCAAATTACAGCCGCAAGAGTTAAAATAAGATTGACGAGGCCCGCACAAGCGAGTGGAGCATATGATTTAATTCGATACAACGCAGGGCACCACCTGGTCTTGACATCCACAGAACTTTCCAGAGATGGATTGGTGCCTTCGGGAACTGTGAGACAGGTGCTGCATGGCTGTCGTCAGCTCGTGTTGCAGAATGTTAGGTTAAGTCCCGCAACAGGCGCAACCCTTATCGCTGTTGCCAGCGGTCCGGCCGGGAACTCAAGGAGACTGCCGGTGATAAAACTGGAGGAAGGTGGGGATGACGTCAAGTCATCATGTACCGACCAGGGGCTACACACGATGCTACAATGGCGCATACAAAGAGAAACGCTGAACCTCGCGAAACGAAAGCGGACCTCATAAAGTGCGTCGTAGTCCCGGATTGGAGTCTGCAGCTCGGCATGAAGTCAGGAATCGCTGGTAATCGTGGATCAGAATGCTTACGGTGAATACGTTCCCGGGCCTTGTACACACCGCCCGTCACACCATGGGAGTGGGTTGCAAAGAAGTAGGTAACGAAACGCCTTCGGGAGGCGCTTACCGCTGTGATTCATGACTGGGGTGAAGTCGTAACAAGGTAACCGG
+
,.06239)47/)++0637//3.52*..%6,**&//87780.$('.$)3133301.).1.5150--12252564+)-(.52:6;5-970:/+7.+'**-1;0.,))-/0)(.)++(5+'++.7,0344+,1.5:.-889/21./0*0-)56-/''#$#')'+.-/5146637--')/0(.-,/.&&%%#$'))1+++8/0-++)#&$%($$+$&'%&%%,('&&,&&'-(135:/--,0-.(/'-/0.34:6)*5+.)-20/02,'$'261-645))47586/9584288565677511'&&(&*+/,+*,)$&'')),--/0002,*-/,12+1-2+2).64/++)(''%&),((+01++-,--,,-,/32*)((./22*'+**&'(,)0*,0.770,8967.-,+))),+0..,0(%+%&)5((-)',.0-22),-07,2&*+&0,('4.26<412:9647.+(*'+/%,(*)&%'**21.,-/+$&))0),&10.'*-)&/2*.3.4/-0+)%,*(,--0/,&)()/.3-25./45461'$$&%('(,,.091/114+'*2-38-'%&'')4-+,)%$.,/63,--.-+&(&%%&./**+./**),.;3335;/)*+'.4--)1***)('+(&)+)','$%()'0554,()*015.+4--*)*+,2754&1,./1/0979108/0/-/002-126+35333:::7/6,,)*,412553342.,-)1&$&(-.-559)/64:880+81)',.)4+)*,)--).--+4,--)(5',4,.1/,03;23&--31+3.+)).52/00)/028895'-,,1,0,*+*+86+(*)++-+-4503898:979+*,016:4,,(*+*-((*/*+00.)'()(,,.,-.-*-(+.2.0./.0./.522()))*,$&&&#&''174933-++(%$)(()--6/16.1+(.3-,36788;6:9829,(/-*.*+(()+-1/2***++/&)$&'0)))4'/(.522*+'&,+/../:::;748+)(**)(&%%)(,2/-252779<28+05721-/)*))(+,5;72;7113)/)-61652+)'*(-,380264+&)(&'*,-+/')(--()'./-62+80,./*'('(,5.&&6)+258<:783332135/,*,+))73667867/80579821
@4636787f-c87e-40cd-92e4-2bb10db8fd7b ch=67 read=90688 start_time=2019-12-13T07:15:27Z barcode=BC01 runid=2c9cf7bc05858273f10e7d7ec552fc0bd742dc3e
CCTCCTACAGGGAGGCAGCAGTGGGAATGTGCACAGTAATGGGCGCAAGCCTGGTCGCATCATGCCAGTGTATGAAGAGGCCCCGGGTTGTAAAGTACTTTCAGCGGGGAGAGGAAGGGAGTAAAGTTAGCTGCCTTTGCTCTGGCATTTTCCCGCAGAAGAAACACCAGCTAACTCCGTGCCAGCAGCCACTTATTAATGGAGGGTGCAAGCGTTAATCGGAATTACTGGAAGATACAAAAGCGCACGCAGGCGGTTTGTTAAGTCAGATGTCATGAAATCCCAGGCTCAGCCTAGGAACTGCATCTGATACTGTAAGCAGGTCTCGTAGGGAGGTAGAATTCCAGGTGTAGCGGTGATGCGTAGAGATCTGGAGGAATACCGGTGGCGAAGGCGGCCCCTGGACGAAGACTGACGCTCCAGGTGCGAAGCGTAGGAGCAAACAGGATTAAGATGCCTGGTAGTCCACGCCGTAAACGATATCGACTTGGAGGTTGTACCCTTGAGGCGTGGCTTCCAGGAGCTAACGCGTTAAATCGACCGCCTGGGGAGTGGCCGCAAGGTTAAGAAACTCGATAAAGATTGACAGGGGGGCCCGCACAGAAGCGGCTGGTGGAGCATAATAGTTTTGGCAATTCGATGCAACGCAGAAGAACCACCTGGTCATGACATCCACGGAAGTTTTCCAGAGATGAGAATGTGCCTTCAGGAACCGTGAGACCCAGGTGCTGCATGGCTGTCGTCAGCTCGTGTTGTGAAATGTTGGGTTAAGTCCGCAGCAGGCGCAACCCTTATCCTTTGTTGCCCAGCGGTCCGGCCGGGAACTCAAAGGGAGACTGCCAGTGATAAACTGGAGGAAGAGGTGGGGATGACGTCAAGTCATCATGGCCCTTGACCAAGGGCTACCACGTGCTACAATAGCATACAAAGAGAGAAGCGACCTCGCGAGAGCAAGCGGACCTCGTAAAAAAAGTGCGTCATGGTGGATTGGAGTCTGCAACTCGACTCCTTGAAGTGGAATCGCTAGTAATCGTGGATCAGAGAGAATGCACGGTGAATACGTTCCCAGACGTATACACACCGCCCGTCACACCATGAAAGTGGGTTGCAAAAGAAGTAGTGGCGCAACCTTCAGGGAGGGCGCTTACCACTTTGTGATTCATGGCTGAGGTGAAGTCGTAACAAAGGTAACCG
+
&'(.3+-3'*51+-81/564685:2-0.&5''()+&.',--43-),/5.2821,,'#%$%((++2(*(++$',44,*()*-0+),6,5001392/2.**//+--/)29('+%),()(0)(*+/4-+0./'&(&,)+7/++-(&''&*.33**1.)+)*0)).65/048+10/,--./,(*)1/(*.+/2.(),($0'+(*0+**('*+552/00.+*(%&&(+(,(*,*+4)$%%&%%+59,,/.-+,$*&*()-22;;,1423/4612-.((#&)*270+32,%/2-03)$(&&&&(,&(9../..+,.4565/&''$'%*'((+,-3-/'*'.,+.-0.1--.+/43.**+*,3'()&&2/110-./16571-6/184359072/+*))0+0-%30;8.(,569)+-*(++++1.011//-*)'%$&*(+/414)'+.09-0)/.+3+1,/03%25,-3511.31(+0020/5:3/.+*%++/-2*2.7,-)10*+,/6.-50-06,/02954--)$)'$&)+/)*')()4-9+/)++.4./3-/22'&&&)31:,0,.(+-7++%+(+)(1(,-*,(&(++)%&%+/668*22**.-0,$&''))*'%&'+,3+**'*+--&2689)%$%*4.7/--..,.*++0**)((+,*,%)+++.++$'''()344(+(/(1*)481.*)()+,433128324.633/2(,21413-03,+,/,(',.,,---313255*,3846.-...;//-/1-*+)380//1-.52957.072*-3'3%&2-174&79.-0*02+62+'.0+14(+/1*-.2).-/1-/4+)--101(-3-*-247+65)/+)'()0)256/),*%('))./19:8/17651440))*,77321*/55+),//,)0)..,/+*)&&().37542711'%%)*..5:,)(('%)(',*)/755--//+1&,/2)/+818://)-/277:4.11230588:9713-'7)(+%'*22431.01++(,,3&'%'%%'')*.++././.--0522/3-,----+()'(',+,.''',+))85(5.26/3)%-%'%((.'1,/029/8:1.04&))/2,0%&('%)&+33:44176*'),%&$%&&((#&'+)**)'$3.++++,-.07-+-0*,56+**).4:6.)(**&&$+),&'(%(1..0645:(-..78854
@f6132488-5f56-40e3-a9c5-752aa3729990 ch=124 read=123273 start_time=2019-12-13T07:15:24Z barcode=BC01 runid=2c9cf7bc05858273f10e7d7ec552fc0bd742dc3e
CTCCTACGGGGAGGCAGCAGTGGGAATATTACAATGAGGCTTAAACCTGATGCCTTCGCCGCGTGTATGAAGAAGGCCGCTGGTTGTAAGTACTTTCAGCGGGAGAGGGAGTAAAGTTAATACCTTTGCTCATTGACGTTACCCGCAGAAGAAGCACCGAAGAGCTAGCTCGTGCCAGCAGCCGCGGTAATACGGAGGGTGCAAGCGTTAATCAACGGAATTACTGGGCGTAAAAGCGCACGCAGGCGGTTTGTTAAGTCAGATGTGAAATCCCCGGGCTCAACCTGGGAACTGCATCTGATACTGGCAACTTGAGTCTCGTAGAGGGGTAGAATTCCAGGTGGCGGGTGAAATGCGAGATCTGGAGGAATACCGGTGGCGAGGCGGCCCCCCTGGACGAACTGACGCTCAGGTGCAGCGGTAAGGGGAGCAAACAGAGTTAAGATGCCCTGGTAGTCCACGCGTAAACGATGTCGACGGAGGTTTGTGCCCTTGAGGCGTGGCTTCCGGAGCTAACGTTAAGTCGACCGCCTGGGGAGGCCACGGCCTGAGTTAAAACTCAAATGAATCGACGAAGGGGGGGGCCCGCACAAGCGGTGGAGCATAATGGTTTTAATTCGATGCAACGCGAGAACCTTACCTGGTCTTGACATCCACGGGATTTTCAGAGATGAGTATTGCCTTCGGGAACCGTGAGACAGGTGCTGCATGGCTGTCGTCAGCTCGTGTTGTGAAATGTTAAGTCCCGCAACGAGCGCGGCACCATCCTTTGTTGCCAGCGGTCCGACCGGGAACTCAAAGGAGACTGCCGGTAAACTGGAGGAAGGTGGGGATGACGTCAGTCATCGCAGCCCTACGACAGGGCTACACGATGCTACAATGGCGCATACAAAGCTTGAAACCTCGCGAGCAAGCGGACCTCATAAAGTGTGGTCGAGTTAGGTGCAAACTCGACTCCATAGTCGGAATCGCTGGTAATCGTGGATCAGAATGCCACGGTGGGCGTTCCCGGGCCTTGTACACCGCCACGTCACACCATGGAGTGGGTTGCAAAGAAGTAGGTAGCTTAACCTTCGGGAGGGCGCACCCACCACTTTGTGACTCGCTGACTGGGGTAGGCGTAGCAGGTAACCGG
+
+//4*-1-,//('+,0010/6.-+)/,.00-+6,,,'*(,,/07(22.-(('($%)*&'((+/1376.',+&**').)&(/,.*(%(.-%.''(.0++--6;3/-)*1)$((060-1*+'()11040((*+)//,+**)+'*3,)++-,(&+*(-+--(--$(%''%%,-1/.*1(*)++.2337.8,./..423-+.+..136+,,+101-0&$'*0,0.3,.-69:96886:.)).0+0.313.-'-7:.,0313+15)*,0//,-22,/56,,5864:+.1978;:6964.--,.,+-///-(&'*.(((*(*+-/5673-&035,00---/-:(+-%&)'&(,&((28-+,0*'%*+-23/*-/-3167720/,(&&''*&)-+,2:90*3201'%.,--.377**(++37-,,+($*(+))-(&$'11(,))&).4.)'*,)*26--0,+441*%)+0..17+1*&&',-.+*)/-/4-6,+*%-22062/3;64.8--4.5,&)&$'(+).((+57366,-2878;33;:)((&$$&(-013-,&./:6<<:78945.+*(.55418410./61615-08.-013.)+-0..0.(,,+/*),69-;<.394;6/0223;98,,**(*3.2/4*//)-(+*23244765+(*,,*'/:<65,+++,*+)'&'/**5<;5;5<;1:18797+2.1*-5-----8362753367675(*-/64640;1108;43-8-(+***8.,.237.(***0,/,%)%()2+-/((157996656954/.%**&.(/,/3/49,.0-...3347(,-'-.767313/-4-322::022025655(,/143/$&'),.+'&(*,1)+341&&&%&(%+,75489:92:6568896450))++))0--505-201/05;0468./.--0-1(&#$$')431*&(*7&-&(%%&(&*+-1)1117.,&*'((1'')-*+((+,0../6864(*+0,,3202*&)*0159+,&&'72++-))&&'%#$&',2-42&'(.3+*%%(**-1**+.7.7.-.+/*&)+)++/4..&'''3,43197093)+3,.')$&&&'06(/-20.'()-00&()*,44/472.)+((*(%'(%+2-/70./1
@91492647-e216-4c15-b89b-83f0ceadcd93 ch=132 read=69277 start_time=2019-12-13T07:15:27Z barcode=BC01 runid=2c9cf7bc05858273f10e7d7ec552fc0bd742dc3e
CTCCTACGGGAGGCAGCAGTGGGAATATTACTGTGGGCGCAAGCCTGATGCAGCCATACCCGCGTGTATGAAGAAGGCCTTCGGGTTGTAAAGGTACTTTCAGCGGGGAGGAAGGGGTAAAGTTAATACCTCTGTTACCCGCAGAAGAAGCACCGGCTAACTCCGTGCTTGGCAGCCGCGGCAATACGGAGGTGCAAGCGTTAATCCGGAATTACTGGGCGTAAAAGCGCACGCAGGCAGTTTGTTAAGTCAGATGTGAAATCCCCGGGCTCAACCTGGAACTGCATCTGATACTGGCAACGAATCTCGTAGAGGGTAAATTCCAGGTGTAGCGGTGAAATGCGTATGAGATCTGGAGGAATACCGTGGCGAGCGGCCCCCTGGACGAAGACTGACGCTCAGGTGCGGCGTGGGGAGCAAACAGGATTAGATACCCTGGTAGTCCACGCCGTAAACGATGTCACGGGTTGTGCCCCTTGAGGCGTGGCTTCGGAGCTAACGCGTTAAGTCGACCGCCTGGGAGAATACGGCCGCAAGGTTAAAACTCAAATGAATTGACGGGGGGGGCCCGCACAAGCGGTGGAGCATGTGGTTTAATTCGATGCAACGCGAAGAACCTTACCTGGTCTTGACATCACGGAAGTTTCCAGAGATGAGAATGTGCCTTTGGGAACCGTGAGACAGGTGCTGCATGGCTGTCGTCGCTCGTGTTGTGAAATGTTGGGTTAAGTCCCGCAACGAGCGCAACCCTTATCTGTTGCCAGCGGTCCGGCCGGGAACTCAAAGGAAGACTGCCAGTGATAAACTGTGGAGGAAGGTGCGGGGATGACGTCAAGTCATCATGGCTACCCGACCAGGGGCTACTACGATGCTACAATGGCGCATACAAAGAAGCGACCTCGCGAGAGCAAGCGGACCTCGCAAAGTGCGTCGTAGTCCGGATTGGAGTCTGCAACTCGACTCCATGAAAGTCGGAATCGCTAGTAATCGTGGATCAAGAATGCCGGTGAATACGTTCCCGGAGCCTTGTACACCGCCCGTCACCATGGGAGTGGGTTGCAAAGAAGTAGGTAGCTTAACCTTCCGGAGGGCGCTTACCGCTTTGTGATTCATGACTGGGGTGAAGTCGTAACAAGGTAACCGG
+
,/6..05.:6+.7.%//.27+0,()*,/:+.+.**40/./490452.%)&('*.507,77)+:73/,*,.02*).*0-0-..&5,3-,-1:,*'**40990,00179.)//3--10+()4,2282812.-(%$$&&%28-,.+,5,'/))+362+1/,-0./4:640*(&,**'+-*-+,)&-7/12493150/375254///-+-*..0305011::59/3016+**,.+.,0122/,-0860+7(,+,3013/.)&+/*(*66+''-036/21,&',*4/244444,,.0-:903,.1-03:7869452,&15,/4-8/49))/,.-50222;:1/65--/..)&(,),*4248/+1*3-4882+6*&&''),./:770*,319//1**,-/08899:56744*&&'+;:680&)+-1,3+18,02--15.6:,-:<;:9350%))---.39'*++++30+/'/0/;03.950'(*%%.2+05161058*.()+)*//*'(2-+&%')*706/08833+($&&'.01,1*(+++.20/6;:2125-;:0.&'+)('*(,76;69-04*&-'*+.155:860',+541.074<948283+-012:2755++0+,2/1240352103102,--074)*+.,/++8/..**,.///.,+3.'2,0021)*3013:;9;65456.146898677253.+,/003400/12347<./-/6.++0'.6*8:7304-)1+-015%%12/0,+/62,2.-*++,/+/8:7:0:75659537<937/.1*52,4(0./1:8893564455<832.),2+(-*/-2/,&&0421255:89972477671+,,-+&&,*'(,-:3057,43..#%&%%)(,0+/.5+*1-+000.76:+&(*&,-04753.1-,++'*.8-/4:77976'&-41.0366767:99/9',+%1*''&''*0./,%325657785.4/-*-)))./0417)),,./2923189;:522)'-1../1(,.56;969665351.0%(.++0+-,.,0231:4//2.1:39882)+(*0012/04;.'+++,114,+**)*3,776:1+03+,3031131.4,&+.61/256:;:99413204/***2+*+4+-3886.20-2779*0
