# Supplementary material for: De novo species identification using 16S rRNA gene nanopore sequencing
Source: PeerJ. 2020 Oct 21;8:e10029. doi: 10.7717/peerj.10029 (PMC7585375; doi:10.7717/peerj.10029)
Supplement: Supplemental Information 2 — Contains raw reads. [file peerj-08-10029-s002.zip › pass_fastq_runid_2c9cf7bc05858273f10e7d7ec552fc0bd742dc3e_254.fastq]

@3c0ba44d-6af8-4785-addc-eacc5de75992 ch=485 read=99557 start_time=2019-12-13T07:15:26Z barcode=BC01 runid=2c9cf7bc05858273f10e7d7ec552fc0bd742dc3e
CCGGTTACCTTGATGTACGACTTCACCCCAATCGCTACAGCCGGCCGCTGCCTCCTTGCGGTTAGCTCACGGACTTCAGGTATTACCAACTCATGGTGTGACGGGCGGGTGTGTATAAGACCAGGAACGCGTATTCACCCGCGACATTCTGATTCGCGATTACTAAGTAACTCCAGCTTCATGTAGGCGGTTTCAGCCTACAATCCGAACTGAGACTGGTTTTAAAGTTTGGCTCCACCTCGCGGTATTGCATCTCTGTACCAGCCATTGTAGCACGTGTGGCAGCCCTACACATAAGGGGCATGATGATTTGACGTCATCCCACCTTCCTCCTGGTTAGCAAGGCAGAGTCTCCGCTAGAGTCCTCAACTTAATAGTAGTAACTAACGACAAGGTTGCGCTCGTTGCGGGACTTAACCCAACATCTCACGACACGAGCGACAACCATGCCACCTGTCACCTTGTCCCCGAGTTTCCTCGATTAAAAGGTAATGCAAAGGGATGTCAAGTGTAAGTGGAGTTCTTCGCGTTGCTTCAGATTAAAACCATGCTCCGCTACTTGTGCGGGTCCCCGTCGAATTCCTTTGAGTTTAATCTTGCGACCGTACTCCCCAGGCGGAATACTTAATGCGTTAGCGGCGGCACGGAGGTGTTGAAACCCCCACACCTAGTATTCATCGTTTACGGCGTGGACTACCAGGAATTATCTAATCCTGTTTGCTCCCACGCTTTCGAGCCTCAGCGTCAGTTACAGTCAGAGAACGCCTTCGCCACTGGTGTTCTTCCTAATCTCTACGCATTTCACCGCTACACTAGAATTCCACTCTCCTCTCCACCGCTCTAGATAACCAGTTTGGAATGCAGCACCCAGAAGTTGAGCCTGGGTATTTCACATCCCCTTAATCATCCGCCTACGCTCCTTTACGCCCAGTAAATCCGGATAACGCTCGCCACCTACGTATTACCGCGGCTGCTGGCGTAGTTAGCCGTGGCTTCCTCAGCAAGGAATTTACCGTCATTATCTTCCCCAAAGACAGAGCACACGATCGAAACCTTCATCACTCACGCGGCGTTGCTGCATCAGGGTTTCCCCATTGTGCAATATTATTCCCCCACTGCTGCCTCCGTAG
+
6/,/38'((*('%&%'(-.27414,+641.387&&,&')%'%**0+&140/4/17.7./(,2.*)-/./0081348/'12/)/-'37/6..-+0040-*,,//880..))''%'().5258;.73.2/+,,254:3(.+%&)*30).53.-+7:757970;//-*'%',7//.3,,,.55'-')*/3-(-.;+-*55;77292/0))2888881669919:8,38536</1/-/3:23833/--.,&/*+-/0---++13761149/84+*+,+%'465,-((',-6,(),*+&%,/+483579,,,,,4<21/40412.471.55463327:,//9*'),46.34+*&)*,03)#%&'%((+1803%0&&',.,''##&'-0%+4:67684-0319263667143002;:8711-%.0*/./-,+-,,-1/3(2)$,+&)0**0:50)/*%*--4673774953689'&(&&.,315776120.+&&$%+8253:5)29725458:657544--/22+-0;55:8220.-+,//,)'/.3*::/54/)*,++(')))139+135.762153*,16*7+805+.1*)%11;1.0/.2903267;,6-4/;;;-/5<8499;5..*).-012860...5;62841320*//--19254*388:*'+-.4/*2466:626975:8+0)866677312158'.((%.'((970/.37464<9.10552%+*+0<4.*-0797:5/676941:1+4)*-6)('.).*',1/977;<678777654252.*)09677885411)18.1-/:-./,.2200*++0,33(+--**&&''*+#&(&((,1227666774:6<<597777.,,,'-+**%&*)+2-*,10242,+*.;610/0/721''.+544-/711882-4/0023/96,/*+('$&./61.1/234;:;97866..,-3.213*4,,9/0300-7/0078261,).55-,+0,3981061745/,),*'&()',.)$,2/35436113:/;<;,81**05**+&)''(*-/1-&*/*/83;46774672,-,--4.10<43///./2-/672:255:+)0:.0082620,,(/.17:8.-0/-,,+)*+.7/1-.
@3b9aff36-c0b3-4d98-8dc3-3726abaab9c5 ch=410 read=56016 start_time=2019-12-13T07:15:38Z barcode=BC01 runid=2c9cf7bc05858273f10e7d7ec552fc0bd742dc3e
CTGATGTACTTCGTTCGGCAGTTACGTATTGCTGGTGCTGTCGGGCCAATCACTTTGTGTTAACCGCCTGTCGCTCATCTTTCGGTTACCTTGTTACATTCACCCCAGTCATGGATCACAAGGTGGTAGCGCTCGAAGGTTAAATACCTACTTCTTTAGCCCACTCCCATGGTGTGACGGGCAGTTACATGTACAGGCCCGGGAACAGCGTATTCTGCGGCATTCTGATCCACGTTATAGCGATTCCACTTCATGAGTCGAGTTGGGCACAATCCAGTTTACGACGCACTTTATGGTCGCTTTATATAAGGTCGCTTCTCTTTATGCGCGCCATTGTAGCACGTGTAGCCCTGAAGAGGCCATGATGACGTCATCCCGCTCTCCGGTTGTCTGGCAGTCTCCTTTGGTTCCCAGCGGATTACTGGCGAGGATAGGTGCGTTGTAGCAATTTCTGGCCTGACTGACGACATGCAGCGGCACCTGTCTCCACCGAAGGCACATTCATCTCTGGCTTCCGTGGATGTCAGGAACCAGGTAGGTTCTTCGCGTTGCATCGAATTAAACCACGCTCCCACCACGCTTGTGCAGGCCCCGTATTGCATTTGAGTTTACGTATGGCGGTCGACTTAACGTTGGCTCAACCACGCCTCGGGCACAACCTCCCAAGTCGACATCGTTTACGGCGTGAACTGCAGAGGTATCTAATCCTGTTTTGCTCCCGCTTTCGCACCTGAGCGTCAGTCTTCATCAGAGGCCGCCTTCGCCACCAGTGATATCCAGCTACGCATTCACCACCCACGCCTGGATTTACCCCCCCTCTCTGCGAGACTCAAACGCGGTAGATGCAGTTCAGGTTGAGCCAGGGGATCTGGCAAACCGCCTTACGTGCGCTGCGCTAATTCCGATTAACAACCTCCATTACCGCGGCCTTTGGCGCGGTGATGCTTCCGCGGGTGGCGTCAATGAATTATGCCTTCCTCGAGAAGTACTTTACAACCGAAGGCCTTCTTCCTTTTGCGCGGCATGGCGCATCGGGCTTGCGCCCATTGTGCAATATTCTGCTGCCTCCGTGG
+
#(%$)$('+01/-(((('%(--42../,01./3-9-,-6405&,'%$.%)%))061'2+.*1(/*$'&),12566600-)*'/-66;1390:0/:11+.003.4.*&),5*++)-021432()-%-..23&**0(.+*)+-136,*+/%&'(*%,($(&.6*$(+15.*4000')*.-(,,($'&'$$$)'(),2--0+&+*-&),%&'$('+3-&%&+')()-&$,3470/.,%($'(-,,*,0+)$(3)6)++&()+55.8-4.'&$((((-3+2*.%&')(2+-(*,8911.*'-')-1(&+'*'''*.+))+),,)')&&*..+-)58-:--,*0/,/,,---0,5-,,&((&(%(*),-05-,(%(-.+80*#&(+*-'(*05%')+376/463.5/+5)(&,*-+('-0.84+/*--./-')))2,+'0(((+)'&')'(%)'.*)%$'+'$$&&*+*6340-2'))..(6767;852/++(%'(*+*++)%(+-7789877/2.-1403/15.,,'1,%()''.6.3..'),-1/7.----06*-+)+/-4-7.8-5.-.++-15(*69/3..1.,-11+31552&$%#'+%$%,74,-.04*%#&+(+$*)055775/1.*'($''$%)1-&'+1(+(,/1+&(%'%'+-29113-,.010)%$%()0/76,..62557&0-0(2)+&(&)*++00611)+-385/(**//($(*1,*(*%('#&&03286*-.,000/.1&&'((/2)+98<9-8,).+%-)'(*%+.*,%+)$,').11-&('%,1)%&#'%('('((%$(*,-/.)&,.*+'&))+-4681656+5*6/---.++*)*/;).458310..%+/+'(''.*',(**-.)+(''$'*/+,,**')%$$&(/.11.1812.1#$''&*.)+)*.1,/+*&&'1),*,%'*,-+(/#&1*6*)+'+*'%'-01122.+*())*+)6637//.0&&('(('''-,)'-.-61)**,*)),/,386&-&%%%'&&*&%#')*)'((/2'*,,-0)+(&,)$'&%%$'.51+5)'(%'-/.2/.+'*%,
@99fbbd5d-403c-4ec3-b791-829e41ceb4a5 ch=305 read=118543 start_time=2019-12-13T07:15:32Z barcode=BC01 runid=2c9cf7bc05858273f10e7d7ec552fc0bd742dc3e
CCGGTTGCCTTGTTACGACTTCACCCCAATCATCAATCCACATAGACAGCTCCTTCCTTGCGGTTAGGCCACCGGCTTCAGGTGTTATCAACTCTCGTGGTGTGACGAGGCGAGGGTGTGTAAAGGCCGGGAACGTATTCACCCGCGACATGCTGATTCGCGATTACCATAGCGTTCAACTTCATGTAGTCGAGTTGCAGACTACAATCCGAACTGAGAATGGTTTTATAGGTTTTGCTTCCTCGCGGCTTCGCTTCCTCCTGCATCCATTGTAGCGTGTAGCCCAGGTCATAAGGGCATAATGATAGTTTGACGTCATCCCGCCTTCCCCTCCAGCTTGTCACTGGCAGTCTCATGGAGTCCCACAGCAATGATGGTAAACTAACGATAAGGGTTGCGCTCGTTGCGGGACTTAACCCAACATCTCACGACACGAGCTGACTGACAACCATGCACCACCTGTATCTCATGGCTATCTCTCCATCTCTCTGGGCAGCATGAGTATGTCAAGACCTGGTAAGGTTCTTCGCGTTGCTTCAGATTAATACATGCTCCACCGCTTGTGCGGGCCCGTCAATTCCTTTGAGTTTCATTCTTGCGGGCAATACTATCAGGCCAGATTACTTATTGCGTTAACTGCAGCACTGAACTTTGACATCAACCTTAATTGCTCATCGTTTGCAGCGTATGGACTACTAGAATTATCTAATCCTATTTGCTCCCCGCGCTTTCCGGGACTGAGCGTCAGTTGCAGGCCAGATCGTCGCCTTCGCCACTGGAATTGTTCCTCCATATATCTACGCATTTCCACCGCTACGCCCGATTCCACGATCCTCTCCTGCACTCTGGCTGCCTGGTTTTCACCATGAAGCTGAAGTTAAGCTTCGGGCTTTCACCACCAGACCCTTGCTGCCGCCTGCTCCTCTTTACGCCCAATGAATTCCGGATAGCAGCTTGCCACCTACGTATTACCGCGGCTGCTGGCGTAGTTAGCCGTGGCTCTAATAAAGTACCGTCACTCGGCTACCATTTCCTGTGGCCGCCGTTCTTCCGCAACGAGGAGTTTAATCAAAACGCTGCTTCCTCCCGCGTTTATGGTCAGGGGTTTCCCCATTTGAAAATTCCCTACTGCCTCCCGTAGGAG
+
*))*4/&/,1,&3/&*.&/08/+0+.)*-.//7869/5,&(%0%',//13556887.-.)+8;7;2,'%%&4)3.,151&31/.//.4.9,+*-+3+4-4/43573''/*1.'%(,++.+*)&.)3/3-4-'(--54810+40++33),&(*57633+,')*+2-/''%'*,--0/1(')-0.+1/02,//134.:./.80.-,-08:31*&-+(%('+.,0,6:83+.(2,49<//00-,(',/0/1-/12&&)*/60/(()**+9/)*+)+*-0.+)+'),)+()-,,'*00295/++))()--,1761-..0311.30/)695353,)(2*+&(**)-403,2+*&310/4,/+**&)3.*$''$&)5+/-4443.,(,+,1,//1/)*0/+0,+&**0,.4++,36.&%%,'1/+,'/1233/'*.-/+,&%-212++(,-97247-3')+18,04/21.012+$'%(./271.-+/75331/01162.+&')%%$%%,(,+4300*((((&&/(.*1/;76<645/40+.281'&,-*-(('&(*)/0,)(++('/(**234:421)$),,84:72097,'01;:346;),()*//--+5/,++')0()*-*%$'.%#&/*,20--,.*,&',)+*)*&))//40071-,5410,**&%'))+)(+,.-985/7*$%#')*.'&'*(/11353',(.2/100-25764)35)(0/556-%)(+,80-+/:81,/-(134560/40,++1.52038873555:3.22/68(*)*%(%.',951/+.3%)'*+970%/,-'.7.-+$)'&'*'+))'&&)0-86./,,/4.//),6-,+%**+*+-./157,,/,03+-*-2,,)&''(%%&+)).-)&)+3,*8956;4.16201/0256;1/0++++.5,.9-101/8/.471.4/-0),+,'*++8+/1,+,%*,'&'&((,,%,(%$'('(+*%07--)2**)&((*(()+02:1019&*'%&).'/,,33.*-,1530/,,-,++*-578*.:/2,''&&&**139/30&%&(&#''(('$*&%)-2-#('*-4,(*)*,'$$$++*/)(&&&(/+$''.+2-/95--:+/47/*/1'&')*++,34-'$('&+)&)++,,(--&(
@5b267315-d787-4cb2-b560-1feda9aa9a78 ch=317 read=123570 start_time=2019-12-13T07:15:34Z barcode=BC01 runid=2c9cf7bc05858273f10e7d7ec552fc0bd742dc3e
TGTTACGGCTTCACCCCAGTCATGAATCACAAAGTGGTATAGCGCCCTCCCGAAGGTTAAGCTACCTACTTCTTTTACCAGCCCACTCCCATGGTGTGACCCGGGCGGTGTCAGCCTGGGCCGGAACGTATTCACCGTGGCATTCTGATCCACGATTACTAGCGATTCCGACTTCATGGAGTCGGAGTTGCAGACTCAATCCGGACTACGACGCACTTTATGAGGTCAAAGCTTGCTCTCGAGTCGCTTCTCTTTGTAGCCATTTGTAGCACGTGGTAGCCCTGGTCGTAAGGGCCATGATGACTTGACGTCACCCCACCTTCCTCCAGTTTATCATGGCAGTGATCTCCTTTGAGTTCAGCCGGACCGCTGGCAACAAGGGATGAGGTTGCGCTCGTTGCGGGACTTAACCCAACGACGGCACGAACTGACGACGGCGGCACCTGTCTCACGGTTCCCGAAGGCACATTCTCATCTGAAAACTTCCGTGGATGTCAAGACCAGGTAAGGTTCTTCGCGTTGCATCGAATTAAACCGTACTCCGCACTTGTGCGGGCCCCATCCCAATTCATTTGAGTTTTAACCTTGCAGCCCGTACTCTGAGCGGTCGACCTAACGCGTTGCTCCGGAAGCCACGCCTCAGAACGGCTTCCAAGTCGACATCGTTTACGGCGTGGACTACCAGAATTATCTAATCCTGTTTGCTCCCGCTTTCCTTTGCCTGAGCGTCGGTCTTCGTCAGGGGCCGCGCTGGCGCAGGTATCGGATGCCGAACACCGCTGCACCTGGAATTCTACCCCCCTCGCAGGACTCAAGCTTGCATTATCAGATGCAGTTCCCCAGGTTAAGGCCGGGATTTCACATCTGACTTAACAAACCGCCGTGCATGCCACGTATTAATTCCGATTAACGCTTGCGCCTCCATACCGCGGCTGCTGGCACGGAGTTAGCCGGTGGCTGCTTCTGCGGGTATTAACGTCAATGAACCAAAGGTATTAACATCGCGCCCGCTGAAAGTGCTTTACAACCCGAAGGCCTTCTTCATACACGCGGCATGGCTGCATCAGGCTTGCGCCCATTGTACCAATATTCCCCTGCTGCCTCCCGTAGAACTGGCAGAAGGTTAACTTACAAAGACACCAGCAACAACGGCAGCGTACGTAAAGCAG
+
.(./,././267-734,--161444:851113*(+'&+'$(*-./61.13--/0(*'4.604338;4269;41870%.)))/5,%((3;8+/6432113//.'39.+0))(%$$$&&'-(-,),***',',))(22/548646<9988696-/./470.////217:64203484256-**+-+)&*+9)*'*10384;17'6+33+&%)+633+**,&$&))3300'*&#&),+*.1,,((+*+'+,/17719)%$#$3*219*,-.0/,0-,,')+,/3.-4:83*0(),34+7/40/00,*(()(,-.3.620,+555;5/.0.018<:23,%$'+.&))(+-03886;<5+13-+#(*+9699966334/1+14-)1)$#$$,4/;58625342;34/:90()',(3/(.0(($%%)(%%&'$)-,,,,&*''&'*(,-5,./2410118:7332,.)1+5+01383-0*)+*(2:9-.3149554:73,--),,./<75817+4/;<:8;91/-,4*,,01,*//,2:8+'%$&./37.+&$$#%)),&501992)+4+),42;972:3-,.+41*/,6.3*((&(1.&$+*,1/(+*%129787651-3*)((%('%&(),.+',%*42657965'%'$&%%''++)(..54637(4575<9--/...:9::9886:-(&'%4*12/297712/81((01*,(&&/7-0&''&$/0((&05659080/071435),94..3--'*)+)*'+&%$$%&,&+(+$%$$&)*).2,,'#''+4/1,0+0.:9590254)'(#%%+1(-240)$&$$$&)*0.11146838889/:5/))273,.+*(4+(78/7;/.011240/-,-02427;888')&%%&$&('.)$&$'%$%)--6/4*,2:2:12,5+))$(&(*%'('-33.4.--11/2,*(*-2(*/30)/)()&'&'##&4+4101*1,+(,3,3.,+,,1)))%*&0/*/-..*4&&$$%'%(()-+*-11172-/'1375,1164:5/.305394<35655721--(*+306234222555512642..-,14(%%0%&%---5--,5,.*)(++..6/72;-.33/))(#$$%$&+,(***-%(*)*-391//5&5&(%*/()&'+&)($'&&%$)0114+%%#$
@e7000514-7fd1-4924-8c05-b1796909257f ch=183 read=157304 start_time=2019-12-13T07:15:41Z barcode=BC01 runid=2c9cf7bc05858273f10e7d7ec552fc0bd742dc3e
CCCTACGGGAGGCAGCGTGGGGAATATTGCTGTGGGCGCAAGCCTGATGCAGCCATGCCGCGTGTATGAAGAAGGCCTTCGGGTTGTAAAGTACTTTCAGCGAGGAGGAAGGAGTAAGTTAATACGCTCATTGACGTTACCCGCAAGACATCGGCTAACTCCGTGCCAGCGGTATGCAGAGGTGCAAGCGTTAGGATGACATGGGCATCAAAAGCGCACGCAAAAGCGGTTTGTTAAGTTAGATGTGAAATCCCCAGGCTCAACCTGGGAATACTGCATCTGATACTGGCAAGCGAGTCTCGTAGAGGGGTAGAATTCCAGGTAGCCCAGCGGTGATGGCGTAGAATCTGGGTGGGCGAAGGCGGCTGGACGAAGACTGACGCTCGGAGTGCGAAAGCGTGGGGGAGCAAACAGAGTTGGAATACTGATGCGAATCCATCAAACAATCGATGCGTGGTGCGGTGACCGATGTGGTTGATGGTTTTGGTGACCGGGTGGATGAAAATATTGACGGTCGTCCGGATTTGGGTCACGCTCGACTCCATGATCCCGGAATCGCTGGTAATCGTGGATTGGGAATGCCACGGTGAATACGTTCCGGTACACCGCCCGTCACACCATGGAGTGGGTTTGCCGAAAGTAGGTAGCAACCTTCCGGGAGGGCGCTTACCGCTTTGTGATTCGCGGCTGGGGTGAAGTCGTAACAAGGTAACCGGAAGATGAGGCGACGAGCGTAGGTTAACAAGGCACCGACAGCTTTCTTCAGCGCCCGGCGGCCGGCCCG
+
*.,('3+87-06--.)+*+98+,62)3,+**+,+30/+.,*(-'&(&----(,*0249;7651.00132.(+,-3/711/,6,22-+.53)+,(-1/,.00+%.*(/,0.)/'+-18(--/.-')%'&2%-'(&2&/4,00&#%&$'$&$&%,''(*-+.151320/')'(%$'(&/)'''%'&++-*-+/-'+0')&$$&*).0.*0&,12*)+/022...00-./'48;5.1901)-'&'*/*'',44+-65)$'*+0+(*++-.613-'%')+0222/..//96260.0'-(%))+57677(&,1.5/2.(.+,2*%-)/'**.)'()/)('%%&'(+/-+*,/24((&%&*'&'(&*4,0*-')+0++.,*-,')*+(+,/,(((*43),,))1142*/1.%)+1.,,%')&-*-)'%%$%$$&&%%&&-%'%%$%%&$%&%%#$####$#$'&%$'(#$###$$$$$%$$$$#$$%&*'$&%#$#%$%$##$#$##&)(''########$##%,,(.&4)'04.,'$('''+-*--,3(++(0-*(.,,--,04644*/,++2335,+*(+'*)/.3-&,.55'(2+(+,7-3)$$'$%'+.01:6114.-(,0%-))(')**+.8)'+(&&&*#&'--)(#'%&++-11(542),23.(*/-'+-().-0+-/37:0(),-,.565*,).*++**')'))*,./379:9674.--&'(1,0'4&%.2))%,-&(%&'')')..844&2+'/19:659-''&$-('*+()''%&$$###
@4b40f17e-7670-4b60-be45-afb9b7709616 ch=138 read=81462 start_time=2019-12-13T07:15:51Z barcode=BC01 runid=2c9cf7bc05858273f10e7d7ec552fc0bd742dc3e
CCGGTTACCTTGTTGACTTCACTGATCGCGCGAGATCACAAAGTGGTAAAGCGCCCTCCCGAAGGGATTAAAGCTACCTACTTCTTTTGCAACCCACTCCATGTGTGACGGGCGGTGCAAGGCCCGGGAACATTCACCGTGGCATTCTGATCCCACGATTATAGCGATTCCGACTTCATGGAGTCGAGGTTGCAGACTCCAATCCGGACTACGACGCGCTGAGGTCCGCTTCGCGGTCATCTTTGTATGCGCCATTGTAGCACGTGTGTAGCCCTGGTCGTAAGGGGCCGCAGTAACGGCGATCATCCCCACCTTCCTCAGTTTATCTTTGAGTCTCCCAGGTTCCCGGCCGGACCGCGTTGCGGGACTTCTTAACATTTCACAACACGAGCTGACGACAGTCATGCGCTTTCCACTATTACGGTTCCCGAAGGCACATTCATCTCTGAAAACTTCCAGTGTCGAGAGACCAGGTAAGGTTCTTCTTCGCGTTGCATCGAATTAAACCATGCTCTCCACCGCTTGTGCGGGCCCCATCAATTCATTTGAGTTTTAACCTTGCGGCCATTCGATTTATCACGTTAACTGGGCGCCAAACAAAGCTCAACCCCAAATCGACATCGTTTACAGCGTGGACTACCAGGGTATCTAATCCTGTTTGCTCCCACGCTTTCGCACATGAGCATCAGTACATTCCCAAAGGGTGGCTGTCGCCTTCGAGGTATTCCTCTCCACATCTCTACGCATTTCACCGCTACGTGGAATTCTACACCCTAAATTACTCTAGCGACCCAGTATGAGGAAATGCAATTCCCAGGACCAGGGGCTTTCACACCCCTCGCAGTCACCGCCTGCGTGCCCTTTGCCAGTTATTCCGATTAACGCTCGCGCCTCCGTATTATTACCGCGGCTGCTACGGCGCAGGTTAGCCGGTGCTTCTTCTGTAGTTAACGATCAATCACCTGGTCTATTAAACTAAATGCCTTCCTCGCTGCCGAAGAACTTTAGCCAGGCCTTCTTCTTCACGCGGCATGGCTGCGTCAGGGGTTGCCCATTGCGCAATATTCCCCTGCCTCCGTAGGAG
+
87050://,3,+++*+/292/0/.//.)*'&'''-320418+,)+3+36+),-.7')071*,1)/*&-(;2()4367;53.0/.473*//245;.)+,36+*--..44620+%'%'$$')-125++6945,+)1,148*.250.114()'+%*($&+)).'%%'*+55:37/079<9/01'&)+2'&/)06//*+5624(2//5)8,6742/52541%%(&&.*+/-+-.6---2911()%'/'&*//4::;<*8(&$$&,,443441,-./62/19;;942-(12+0/+2,25562,-,($))8816:1*02-542/3/129901/,+$$&),010--&))0/597'2.519796/..-6-(+10'&%'&(*/3,+/3*/*11-0',&&/+*-+0448189:52+0&%&((.+&(&%&$%'-5518,*((,(--,-(.,+(-.84330790,242/(.*)(*$'&()*/2,0-0,)/-.41..)/1201-0100111(&')*)813642.-,/'')&-3)'''*,&2+1'+23,&.2,5.8.008--%(*63)-3.25211.5.)&&).00295//134,0-.%+*',2,$$%+,'&'.''),44:3;90.:81./22426072+*--/))*,+)%($(%%)*'.,12-/21111/37+*0*47,(2114850--))*+''+.)15%,036258*98)4)/3-&**()&(%&14785)&'%,(*64,**(*1*--.3/1'(+1426;9719;)*-+,&*&)+(-2.++**,2''+54-5-0/0,%--//26,))2-.0)+'+-,+238:8231+&+'%(,,+68,+25,,-1,62.-2502/143/37.3+&((&6,08-*1((+-+,/2&(*(*)--;15/+,-1),*18278,/+1,).;01:/-*5,./77+./51&3%,))0-..0&*-$%'.89;6322446845-+&'(3325344*%.23427266/2075)(&*-,/1((,.62)11,.2+,3,00'$%*&((+)))--13)*4.(1/-1.-.5484425444(+/*&,+%+86+-;1/,,,.-,3)576+&&(%'25,125)*%
@aa5f0c51-e553-4529-bb02-b6920727c12b ch=159 read=92603 start_time=2019-12-13T07:15:54Z barcode=BC01 runid=2c9cf7bc05858273f10e7d7ec552fc0bd742dc3e
CAGGGAGGCAGCAGTGGGAATGTGCACAATGGGCGCAAGCCTGATGCAGCCATGCCGCGTGTATGAAGAAGGCCTTGCTTCAGGTTGTAAAGTACTTTCGGGGGAGGAAGGGTAAAGAAGTTAATACCTTTGCTCATTGACGTTACCCGCAGAAGAAACACCAGCTAACTCCGTGCCAGCAGCCGCGGTAATAATACGGAGGTGCAAGCGTTAATCGGAATTACTGGGCGTAAAGCGCACGCAGGCTGTTAAGTCAGATGTGAAAATCCCCGGAGCTCAACCTGGGAACTGCATCTGATACTGGCAAAACGAGTCTCGTAGGGGTAGAATTCCAGGTGTAGCGGTGAAATGCGTAGAGATCTGGAGGAATGCGGTGGCGAAAGAGCGGCCCCTGGTTAACCGAAGACTGACGCTCAGGTGCGAAAGCGTGGGGAGCAAACAGGATTAGATACCTGGTAGTCCACGCCGTAAACGATGTCGACTTGGAGGTTGTGCCCGCTGAGGCGTGGTGGTTTCCGGAGGCTAACGCGTTAAGTCGACCGCCTGGGGAGTACGGCCCACCAAAGGTTAAAACTCAAATGAATTGACCTTGAGGGGCCCGCACAAGCGGTGGGCATGTGGTTTAATTCGATGCTGGCAAAGACCTTACCTGGTCTTGACATCCACGGAAGTTTTCAAGAGATGAGAATGTGCCTTCGGGAACCGCGAGACAGGTGCTGCATGGCTGTCGTCAGCTCTCGTGTTGTGAAGTGTTGGGTTAGAGTCCGCAACGGAAGCTGGCCATATCCTTTGTTGCCAGCGGTCCGGCCGGGAACTCAAAAGGAGACTGCCAGTGATAAACTGGAGGGATGACGTCAAGTCATCATGGCCCCTTACGACCAGGGGCTACACGTGCTACAATGGCATACAAAGCGACCTCCCCGCGAGAGCAAACGGACCTCATAAAGTGCGTCGTAGTCCCGGATTGGAGTCTGCAACTCGACTCCATGAAGTCCGGAATCGCTGGTAATCGTGGATCAGAATGCCACGGTGAAGATACGTTCCCGGGCCTTGTACACACACCGCCCGTCACCATGGGAGTGGGTTGCAAAGAAGTAGGTAGCTTAACCTTCGGGAGGAGGGCGCTTACCACTTTGTGATTCATGACTGGGAGGTGAAGTCAATAACAAGGTAACCGG
+
1*74*(580,22&-.*4//10&3((*+..*/(%$$%))&,5044645.&-2-2581+,-*-411+,+(*+-1-+*'%&(+0(5740,*1/*)20009.-*1/.*'**-,,+&'*5/&(''*(($%&,-07/.766+8+,*3+4,%/6/-/-,.-&,+&(./5++*)*,++/40/*,)''+**-1/-1-*/,*&&&%'(/-.+++).4.110403/3(++(/*(,/.1,-1103+'((+(**('''%-(,911*-/246731&'/++')/1+(+&,-870'/3-.7..-,1122222.//'/306-,.)%)('+,/1776*433)'(/-1.0,.+/72/*),,.71--,()-.21++,,-2853/+1./7(&(&(,,1.,,+&%'**+,133.)/2.4''()'*-)****)*+,0344:550'&&&)-/1575+)+-3:+6*86..8./00028/0742254-)*+--+7542532.%''*.-/00/+*,,3/0.2/*%&,)+66732,(),-0;0//,,&&(+()/+**+0-9.543--/1%)))'.1.&)(*+2)*&$#(&52/*0,524)+'*45<('&&'9+*)*&%$'%&')&&&(&,*,..*+-0.1,)(*/)**--9015252..,)'$)''))'').(1('/,),4431/+**+00)')*-,.,07:.-0+,,,-90+*&(()6124.*0-75,38910**0-/%*'**10/2111:77475404.+-++%')-*-/,.+0*$),-:11009.*(,'-2*,..72(()%%%%%**$%(()').*)04*)))+,(-,0)++++/-)&$''+(81(+'%''1-,-4.-40123;;:9/-*'(,22798632.))*,/,*'('(*)(%$%%&+*1.,.15*/.')&''**-30/2+)&%&'-*,1.*''(,04,/))(')+&''&(,5+.29++&&'-..7-('()'+++,,,*7)(,+)9*1.)(++..040//40.03+'%(&'*&'+)2-49780-.&-./822198:654..07547,*..64.+2+.**-+-7/,),564606././&.+,,.2+*60**.-204.071*')-8/-0./17'&*+()**)*,(*,121/2195&83./+&-+),,.4.-32,1187/0*)-+(0/0-0,13.+(%+'',+,,/)+')-..(,+2:3.12
@370c9e10-c3f2-49da-8671-0a54cba46ebb ch=182 read=144518 start_time=2019-12-13T07:16:06Z barcode=BC01 runid=2c9cf7bc05858273f10e7d7ec552fc0bd742dc3e
GCTTACTTCGGTACTTCGTTCCGGTTACGTATTGCTGGTGCTGGATTGTCAGTGTCTTTAACGGTAACCTTTCTGTTGAACGATATTGCTCCTACGGGAGGCAGCAGTAGAAATTTTCAGCAATGGGGAAACCCTGACCGAACGCCGCGTGAAGGAAGAAGGTTTTCAGTTGTAAACTTCTGTTATAAAGGAAGAACGGCGGCTACGGGAAATGGTAGCCAGTGACGGCACTTTATTAAGCTACGGCTAACTACGTGCCAGCAGCGCGGTAATACATGGAGTGGCAAGCGTTATCCAGGTGTGGGCGTAAAGAGGGCAGGCGGCAGCAAGGGTCTGTGAGGTAAAGCCTGAAGCAACTTCAGTAAACCATAGAAACCAGGCAGCTAGGTGCAGAGGATCGTGGAATTCCATGTGTAGCGGTGAAATGCGTGAATATATGGAGAGACACACCAGTGGCGAAGCGACGATCTGGCCTGGCTGACAGCTCAGTCAGCGTGGGGAGCAAAATAGGATTAGATACCTAGTAGTCCCGCCGTAAACGATAGTACTAAGTGTTGGATGTCAAAGTTCAGTGCTGCAGTTAACGCAATAGAGTACTCCGCCTACAGGTAGTACGTTCGCAAGAATGAAACTCAAAGGAATTGACGGGGGCCCACGCCAAGCGGTGGAGCAATGGTTTAATTCGAAGCAACGCGAGAGAACCTTACCAGGTCTTGACATACTCATAAAGGCTCCAAGAGATGGAGGTAAGCTATATGAGATACAGGTGGTGCATGGTTGTCGTCAGCTCGTGTCGTGAGAGATGTTGGGTTAAAGTCCCGCAACGAGCGCAGCCTTATCGTTGGTTACCATCATTAAGTTGGGGACTCTGGCAGGGCTGCCAGTGACAAGCTGGAGAGAGCCAGGGATGACGTCAAATCATCATGCCCCTTATGACCTGGGCTACACGTGCTACAATGGATGGTGCAGAGGGAAGCGAAGCCACGAGGTGGAAACAAAACCCATAAAACCATTCTCACGAGTTTCGGATTGTAGTCTGCAACTCGTATGAAGTTGGAATCGCTAGTAATCGCGAATCAGCATGTCGCGGTGAATACGTTCTCGAAGGCCTTTATACACCGCCCGTCACACCACGAGTTGATAACACCCGAAGCCGGTGGCTAACCGCAGAAGAGGCTGTCTAAGGTGGGATTGATGAGTTGAGGTGAAGTCTGAACAAGGTAACCGG
+
$$-%&%&'&%%'&,..2.3:4/'2/90118133./16:9;;:0+$,$#%2'*1%--79/)+)&&/*5.2/94--*2+*)()'')$***-122,-/(52,.20337+..,))+**17,*&)2251142)+2,2<6.//6-,.('&+.+*./..0,/.,(,+,2**'%'&+-6(),.//3;40,,0,-79,//.+)110/1,+,)()+(*)-,+-68//*8)'*,-/5('$&(+2741922&,()+,0006833455878:30-,*0(+*.,7-/))%('(%%&)0.283574;5/5,(4,*%,'371666:*(&,,)-*/64-1-+.-7.+2920+++)&'))'.-(/04-4.+,3///6000114)9;563/.8:.878:8350//'.//-&((),01-+.'))'.--'$$$%++,-()*))-0,)+956*)622504510-&(-+,.-06'33/80*(&'%((,,-.-34//,)+%%$&%+&*.12189,+*+.50.8*)+,3;;-.'35+./*)-.04;./-411+3.)(37939:4.'&,''))+,01+0/13-20:989+3+*-88539531331233/0*&+*0/.((()+,3110390++*(--.0/'((-69462++1103294025,+*%(,)2-324/32/((6.$)$$$/-,01963,%&$(&(,0.700:7;8,5-&*-%.+0.)&)+.652/1,-8','...1/2671/111///6+.-127)0')((+94*')%'+/-0133010023356,020288999;178;55647821367385474.-*)),-66671(//838),585),72',)&++--,$(''3,59272.'/4+.7-/963:42./4.79666660284,+2(1)')-)/.001394889.++&%$',%%-:4066799:;:;601177(1%1/,%)*)/6599/0.'),-,)-+.6:7666:99;88+.-014,).3*,,**%&-),51+*'*''''%*((0660-96,-07;73;257*,-$&+'.(1/-,3/19-/,/2221/02.0/.((,,*),-60+0,-7+-/--0596707//912.*,,-/2633020+,64020/5/..+'')/-0,+)))'.*+-'*((%//0-,+(',+&)'**+-+6/+.6)'+))277:594602942'()&((&()/.1+103151206;1142--++)&020104/*.*((-#%'0,***)')51289
@6237d139-0ebb-4698-95da-b300118d9bbe ch=330 read=58277 start_time=2019-12-13T07:16:04Z barcode=BC01 runid=2c9cf7bc05858273f10e7d7ec552fc0bd742dc3e
CTCCTACGGAGGCAGCAGTAGAATTTTCGGCAATGGGGAAACCCTGACCGGTAACGCCGCGTGAAGGAAGAAGGTTTTCGGATTGTAAACTTCTGTTATAAAGGAGAAGAACGGCGGCTACAAATGGTAGCCGAGGTGACGTACTTTATTAAGCCACGGCTAACTACGTGCCAGCAGCCGCGGTAATACGTAGGTGGCAAGCGTTATCCGGGTGTGGGCGTAAAGAGGGAGCAGGCGGCAGCAAGGGGTCTATGGTGAAAGCCTGAAGCAACTTCAGTAAGCCACTTAAAGTCCAGGCGAAGCTAGAGTGCGAGAGGATCGTGGAACTCCATGTGTAGCGGTGAAATGCGCGTAGATATATGGAGGGAACACCGGTGAGCGACGATGATCTGACCTGCAACTGTGCTCAGTCAAAGCGTGGGGGGCAAATAGGATTACGTGCCTAGTAGAGTCCACGCGCCAATAAACGATGAAGTACTAAGTGTTGGATGTCAAAGTTCCAGTGCTGCAGTTAACGCAATAAGTACTCCGCCTGAGTACGTTCGCAAGAATGAAACTCAAAGGGTGACGTGGGGGCCCACACAAGCGGTGGAGCATGTGGTTTAATTCGAAGCAACGCGAAGAACCTTACAGTCTTGACATACTCATAAAGGCTCGAGATGGAGAGATGGCTATATGAGATACAGGTGGTGCATGGTTGTCGTCAGCTCGTGTCGTGAGATGTTGGGTTAAGTCCGCAACGAGGCGCAACCCTTATGCGTTAGTTACCATCATTAAGTTGGGACTCTGGCAGAGCTGCCAGTGACTAAGCTGGAGGAAGGCGGGGATGACGTCAAATCATCATGCCCCTTATGACCTGTTCTGGTATGCAATGGATGGTGCAGGAGGAAGCGAAGCCGCGGTGAAGCAAAACCCATAAAACCATTCTCAGTTCAGTTGTAGTCTGCAACTCGACTACATGAGTTGGAATCGCTAGTAATCGCGAATCAGCATGTCGCGGTGAATACGTTCTCGGGCCTTGTACACACCGCCCGTCACACCACGAGTTGATAACACTGACCGGTGGCCTAACCGCAAGGAAGGAAGGCTGTCTAAGGTGCAGGATTGATGATTGGGGTGAAGTCGTAACAAAGGTAACCGG
+
,-14.,42-&*0.056347/.(*(05/*4<66854,)&).*.6)).*/)0*267758:8989855331,*.**2-:5/249/60-/9:722;2763:..15,.,/)*-)-7.*61-9//-/&(/).40//4.)')(,-72-..03;7,9.3*&(*(+.41355344657879.232.443609,1---666617152/31//0.722.-*3(*%/'78885292&()/,'++/5863:4205/*+45-/2268::82+58*,;:80/)*)-/4:0'//59&-/&%$$,))$%)&'07+(%%%+--.*/-52-**)-2+8;8;99571/283001/-./.43.)--)'-+/-202232/3+538.,.*.82230&'&'$(,1662(('&')(*%-1/158**&&$$&,-4...&++(,/33*-51*%,373(.*(/)'&$'#)*)&'(&&$&(.*&(--*'+&'*-3*+*+,*+*(+-015514.232224-47392**1+1.*/.11676536353.13946;585518:3792**'*+689<7/02.-240.+10/0839(-)()(#$&$&*/2..7+%**-079758449000'/))*24<;696:3+1**,;78,/%(/*)/,*,(&)%'&(,5.,++-/68757192,5778()+,-68++&&,2'2111745+)-+*/20022250(267281:011553-.0157:88836766891:1)886:86135**.127-$0,+98.)/6(+)''$'*.4111;56;977+3+:-)*/2590343+2*)((+')+,24&/..0**.')*124101*1.61.+1*%%&'*/05795012:::;4/7..+3..-*13/.*+%%&%%#%$'*,+3:783778860'%-*,1--00602786.,(,-5&01981-64(*)192698:<:9;.420+&*(+),766725100-.12*12133+*-*/.7,,.-0.895705&(,0134918*)-11//54748356;84634899:-/,.3*/144534/5:82;002623153,/,.-)+'(*223**''*:96988.6+',)-+&&&'.+.-)'&&'----131*.+5-/)-.0,6**,/0119-65.,-+6))*,-6:99<+5+0292318
@2bdb13d9-af9d-4219-bbbd-0b9b764dafcf ch=8 read=62194 start_time=2019-12-13T07:16:17Z barcode=BC01 runid=2c9cf7bc05858273f10e7d7ec552fc0bd742dc3e
CCGGTTACCTTGTTACGACTTCACTCAATCGTAATCCCACCTTAGACAGCTCCTTCCCTTTGCGGTTAGGCCACCCGGCTTCGAAGTGTTATCAACTCGTGGTGTGACGGGCGGTGTGTACAAGGCCGAGAACGTATTCACCGCGACATGCTGATTCGTTACTAGCGATTCCAACTTCATGTAGTCGAGTTGCAGACTACCAGACTGAGAATGGTTTATGGGTTTTGCTTTGCCTCGCGGCTTCTTCCCTCTGCACCATCCATTGTAGCACGTGTGCCAGCCAGATTATAAGGGGCGGAAATGATTTGACGTCATCCCCGCCTTCCCATAGCTTGTCACTGGCAGTCTCGCTAGAGTCCCCAACAATGATGGTAACTAACGGTAAAGGGTTGCGCTCGTTGCGGGACAACCCAACATCTCCGCGACACGAGCGGCGGTAGCCATGCACCACCTGTATCTCATATGGCTCGCCACTCCATCTGGAGCTTTGCTGGTCATCGTAGAGACCTGGTAAGGTTCTTCGCGTTGCTTCGAATTAAACCACATGCTCCACCGCTTGTGCGGGCCCGTCAATTCCTTTGAGTTTCATTCTTGCGGGCAATACTACTCAGGCGGGTACTTATTGCGTTAACTGCAGCACTGAACTTTGACATCAACACTTAAGTACTCAATACGTTTTACGGCGTGGACTACTAAATTATCTAATCCTATTTGCTCCCCGCTTTCCGGGACTGAGTCAGTTGCAGGCCAGACGTCCTTCATGCGGGTGTTCCTCCATATCTACTTTTCACGCACGGAATTGCGATCCTCTCCTGCACTCCTAGCTGCTGGTTTCTATAAAACTTACTGAAGTTAAGCCGGGCTTTCCGCACAGACCCTTGCTGCCGCTGCTCCCTCTTGCGCCCAATAATTCGGATAACGCTTGCCACCTACGTATTACGTAGTTAGCCGTGGCTTTCTAATAAAGTACCGTCACTCGGCTACCATTTCCTGTAGCCGCCGTTCTTCCTTTATAACAGAAGTTTACAATCGAAAACCTTCTTCCTTCCACGCTGGCGTTGCTCGGTCAGGGTTTCCCCCATTGCCGAAAATTCCCTACGCGCCTCCCGTAG
+
413528**%%&*+4,--02295''','&)#&()0)+0'%&,+.--00)/10362783)..'&,,3.2*/5:.*10)3/-17.++&'+%*,)+.5.+*+*-12/--,-3299434,))()(658.11.+*--512998<744,&**459:899:-8*)&(--12.-./.927)0(-4.0.-.19808**..4.0-3251'+'#(&*))*)-,+'/702(/,;2155()''()%/,(*1..-,1+-*,-8**72//,/569331/;/.,/.+-0./,**,)'**%)*+00431),504.++.)*106:.//766798/55*).2711.'%'(&)-.-/73626630/////4760''()19:,.%((.)+-,1..755659+/')16*-1106/0366:6/4+)(,)''')*,)./1433201.-/-2-+($%$)(*+$$)',441-,+0418:7877888:)3-,&''''#'*)//72-+,,./&'')))'')&(.()+&%'%%)+,183*(&&++13;55:621,4-,,4:41-/./.957:21122515,.550..2/-.2+46390%+52:9;12.75-*/.;821:<84;24++1,0)*%2,*++-(+611++,,-.2-4200..6.6/12;3-,,,.98;849;224801(.+''%'%$'(-.8//&('+*198*//+333::96874651%'(-*/131/3361+43,)/07--)$(153.-*36///)%$%'')+0/0.3526,.+%%(('())12*+,,'&%++*(+,7450421*(%(+(,*-%&#$&,'%)&%)-*+('))+/-++-*++4)++22*)*()0)2(**%'&*+(+-2+.,,..+1.6--0))'''*/*.)%($&&'''0+*/..245:37-/13.;-)+78%00041.3/4243.(.)-,22/109+.76780-0-.*0$$$$$%(---.38,/00(&''%&+.127*(*)+6123157402.1/3:5;<16955/..30226/005.620011.4274-,3--194,,//+4))165/32++(*-9718'$'&'&--1136.-,--355+252/:+.:;9-11:.040/77:1929.+,,**&*+,-9-,0,,
@31402004-110f-43e9-adfe-1bb79be900c5 ch=512 read=91358 start_time=2019-12-13T07:16:10Z barcode=BC01 runid=2c9cf7bc05858273f10e7d7ec552fc0bd742dc3e
CTCCTACAGGGGAGGCAGCAGTGGGGAATGTGCACAATGGGCGCAGGCCTGATGCAGCCATGCCGCGTGTATGAAGAAGGCCTTCGGGTTGTAAAGTACTTTCAGCGGGGAGGAAGGGAGTAAAGTTAATACCTATGCTCATTGACGTTACCCGCAGAAGAAGCACCGGCTAACTCCGTGCCCTTGGCCGCAGTATGCAGGAAGTGCAAGCGTTAATCGGAATTACTGGGCATGAGAATGGGCGGATGATTAAGTGGGATGTGAATGCAGGGCTCAGCAGGTGCTGCATTTCCAAACTGGTTATCTAGAGTGCAGGAGAGGAGAGTGGAATTCCTAGTGTAGCGGTGAAATGCGTAGAGAGATTGGGAAGAACACCAGTGGCGAAGGCGACTCTGGACTGTAACTGGCCTTTGAGGCTCCAGCGTAGGAGCAAACAGGATTAGATACCTGGTAGTCACGCCGTAAACGATACTAGGTGTGGGGTTTCCAGCACCTCCGTGCCGCCGCTAACGCATTAAGTATTCCGCCTGGGAATTACAGTGGAATTAAAACTCAAAGGTGTGAGGACCGCACAAGTAGCGGAGCATGTAGTTTAATTCAGAACAACGCGAAGAACCCATACCTACACTTGACATCCCTTGCGTACTCTTTAATCAGAAATCCCTTCGGGGATAAGGTGACAGGTGGTGCATGGTTGTCGTCAGCTCGTGTCGTGAGATGTTGGGTTAAGTCCACCTTGAGAGCTGGCCCTTGTCGTTAGTTACTACCATTAAGTTGAGGACTCTAGCGAGACTGCCTGGGTTAGCTCAGGAGGAAGGTGGGGATGACGTCAAATCATCATGCCCCTTATTGTAGGGCTACACGCGTGCTACAATGGCTGGTGCAGAGATGCAATACCGTGAGGTGGAATACTTTAAAACCAGTCTCGGATTCGGATTGTAGGCGACTCATACCACATGAAGCTGGGAGTTACTAGTAATCACTTGAATCAGAATGTCACTTGATGAATACGTTCAGGTCTTGTACACCGCCCATCCACACCATGAGAGTTGGCAATACCCGAGTCCGTAGGCTAACCGCAAGGGAGAGCCTTGGCAGCCGAAGGTAGGGTCAGCGGTGGGGGGGTGAGAGAATCGTAACAAGGTAACCCGG
+
*-43.,0&,67-*.3-+/-.1217:-/6201-++-.74240,),**-.2--,*))*&/,2.017,,+.**--/+0&),,.1323.*565:-.191)+))06.1(()&07*'/-.,+/*'+*/5-,16/9//0:543,001107//..4./3;2/3*,)($''%&)-*(,,,,&)(35'/+,)$%$&%'&%&%),/+(.())'&,*//32030-9-*(,%(/..2.0055*'$%$$('(,%.623;9::534.),0/82363*%&*(&3$+,))37,-./0775655541:0/52:...,.-4.-.41.-../425.**&-.)('((-)2*8):,,,3420-,+)1.-+0-*,7+.*))())&/)'68)../16687044583)))-+--,-.25373787688671-.)(-*)'++((+&&&'(,'.'()-2-2--))%4(/066358-0/**0-4)+-8;558:9/-,.**(&&&*+0(21+/<21*+)//41/56/02,-,2235213-,.0185-)--1045*-650-+&&'&(''(($$&'-*5::832239-..33-+'3(''%$)(+05/+*'&),+,-+,++)23;65849,'&*'*,..././5/0130*)*+-7.-,*'-..,.2/1,&*(%((/((((,31+6.0&'&')*+62257&+1/((),,1--,.(*-..30009:6314./1206,/39828)*+(*24499535(0./442277.%'$%$%%($&&$$&046/7353)0,**-1*,+*274/:.((*1.-041,+(&#$%(,-35998:6510.-)&*)8)-3051,/,1.-180/0687273776.33888:21;5.,4()&%%%%114121,.+.*.243/45560423-0)%/-/,/,77.9.-'5202&%.4),0*%%$%''%-7:81:112651'-$9,735+5+*+*)(*(+/+.*++--,'*4&%%&(3,/'($-2.044)(*763'*(**.61204'5,.77+(+')$*()62271221&,-/.6/,/+/-/0047*&/2*&((,4032.-()-/-++/50,.0&&%&%.-.5&.(()/00-&&++,0'')$&&%%%'%&$)/,2/*,/)+,0+*,73718533///*&(%&&&((-*,./....7-8//0/.'1(
@b44e0349-ef9b-4435-b3ac-674be59673e5 ch=482 read=97457 start_time=2019-12-13T07:16:16Z barcode=BC01 runid=2c9cf7bc05858273f10e7d7ec552fc0bd742dc3e
CTCCTACAGGGAGGCAGTAGGGAATTACTCGGCAATGGGAACCCCGACCGAGAGCAACGCCGTAATGAAGGAAGAAGAGTTTTCGGATTATGAAACTTCTACTGGCTATAAAGGAAGAACAGCTACAGGAAATGGTAGCCAGTGGCGAATGCTATTAAAGCCACGGCTAACTACATTACCCAGCGTAGCCGCAGTAATACATGGAGTGGCAAGCGTTATCCAGATTATTAGGCGTAAAGAGGAGCGGGGCGGCAGCGAGGTCTATGAGGCCCAGAAAGCCGCAAGAAGCTTGAAAAGCTATTAAGCCACTTAGAAACCAGGCAGCTAAGAGTGCAGGAGAGGATCATGGAATTCCATGTGGCAGTGGAAATGCGTAGATATATGGAGGAACACCAGTGGCAGAGGCGACGATCCTGGCCTGCAACTGACGCTCAGTCCAAAGCGTGTAAGAGGGGCAAATGGGGATTAAGATGCCTAGTGGTCCACGCCGTAAACGTGAGTACTAAATTTGGATGTCCAAAGTTCGAGTGCTGCAGTTAGCATGGTAATTACTCGCCTAAGATGAGTACGTTCCTTGGGAATGGAGAACTCAAAGGAATTGGCAGGGGCCGCACAAGCCAGTGGAGCATGTAGTTTAATTCGAAACAGCGCGAAAGAACCTTGAATCTTGACATACTCACCAAGGCTCAGAGATGGAGATAAGCTATACGAGATACAGGTAGGAATTGCATAGATTTATGCGTCAAGCTCGTGTCGTAAGGATGTTGGGTTAGTCCGCAACCCAGGCGCAGCCCATATCATTGGGTCATCCCATTAAGTTGGGGACTCGGCGAGACTGCCAGTGAAGCTGGAGGAAGGCAAGGGATGACAATCAAATCCATCCCGCACCCCTTACTTATTACCATTTCTACCCGTACCACAATGCTGGATGGTGCAGAGGAAGCCAGAAGCCGCGAGGTGGCTCAAAACCATAAAACCATTCTCAGTTCAGTTATGAGTCTGCAAACTCTTGACTTCATAGAGATTGAATCGCTAGTAATCGCAGATCAGCATGTCACCAGTGGAATACGTTCTCAGGCCTTGCTTGCACCGCCCGTCACACCACGAGAGTTGATAGCTTTTGACGGTAAGCCCCTAACTACGCAGGAAGGGGCTGTCTAAGGTAGGTTGATGGTTAGGGTGAAGTCCTTAGCAAGGTAACCGG
+
&(51)%*&+3++-((*+*,./(+*0+#&'(*))+4.++)()/495-28/,(&$((0-/+.*%%$&**+-,01,&**'%'1504.(0&1++,,.3.-/6/-)(&%##))*61-,3,4.0-)$)))+-)-(*+)('(%'%*'$)-0-.')(*%+0,4-1()'+4+,)1---'''%(%-'&)+(%%%$%%'('%%%'*,1)(+--,,()*.4249)**+0.-1'&,$+'%+*%,.)*,13*+&-.%++&20*+00*+&''&.4./0151*%*)+((&*+('.,)*,)&&'&%'&%,/-+%*,&+(1.+.0(%('#')-1-2422**((*1-*()*,80.0*('+3-41+0/4,5-8/7/0*((%$&'.'(,*(*/0',+-23++&',-)-*(531.4+--.*'%'&*-*.8321/5,+,.,+),//,.*,%*(0.3)+,4(&((&'-.$%(((()--005;13,(+*$5,34+024690&+0&,,2,'*)0522:;*)&'$$'(%2.2+(/+)20-./,,()','(4)%%%%%&)011415-,,,+&*'((.)(*,0(+41)''$)&%%%&)*/82$%%&(+(+)*0,&)--.743-,,(+..4.)&-+)%$%$'((*,'&,',-1-&++,0)+',492)3+91$&('&+(,&&(,2(%%'(()'%%2-((')//330100$(%*(-,326**'*(4.)+'&('&%)*-+)''%)+024012/*)(&%+&'()(&)$+40)+&$&)*'%$$%,)..14/0.)0105317'*(,*+)+0-%(.)+%%%*('$)),..*(..11(5*(/(,(+-,&&&))+&*(3*076*+-)&'&&(,/45,2.(&'%$%%()-/-*&(&)***&/6.8/,*+))+41:1.4)(+6&*$&$020,-.+'()(*&&'*)-6+*,+),(()(+&&(*+((-(*631.+,--1,*,+('&'&''+''.,,)''*(+.)&''&)-+./,)'0746;363--.+/194%.'0((***,/975/2**('$&&$'+)+)(%%&($2))*5-2''-('*,222+0++44//$+)-),-%)'*311-1-.773592'''+),),,&()))+*-1,.72'0/*,+/++,+&*$&'&$%)'%(()*'(&)*0/(%%''+)&+,*&%&$%)'0)-*,(()74760,**'+%+-&-+)))*/,***.--0-+-1%(&&$'*0(/-4236+5
@0fa5a751-82a9-44a3-b16f-7b965cc1ce22 ch=495 read=104717 start_time=2019-12-13T07:16:27Z barcode=BC01 runid=2c9cf7bc05858273f10e7d7ec552fc0bd742dc3e
CTCCTACGGGAGGCAGCAGTAGGGAATTTTCGGCAATGGGAAGCCCTGACTGAGCAACGCCGCGTGAAGGAAGAAGGTTTTCAGTTGTAAACTTCTGTTATAAAGGAAGAACGGCAGCTGCAGGGAAATGTTAGCCAGTGACGATGCTATTAGGAAGCCACGGCTAACGTGCCAGCAGCCGCGGTAACGTAGGTGGCAAGCGTTATCAGGATTATTGGGCGTAAAAGAGGAGCAGGCGGCAGCAAGGGTCTGTGGTGAAAGCCTGAAGCAGCTTCAGTAAGCCATAGGAAACCAGGCAGCTAAGAGTGCAGGAGAGGATCGTGGAATTCCATGTGTGTAGCGGTGAAATGCGTAGATGGAGGAGGAACACCAGTGGCGGGGCGACGATCTGGCCTGCAACTGGCAGCTCAGTCGAAAGCGTGGGGGCAAATAGGATTAGATACCTAGTAGTCCACTTAAAACATTAATTACTAAGTGTTGGATGTCAAGTTCAGTGCTGCAGTTAACGCGAAAATAAGAGTACTCTGCTTACAAGGTATGAGTACGTTCGCAGAATGGAAACTCAAAGAAAGGGAATTGACGAGGGCCCGCACAGGGCAGTGGAGCGTAATGGTTAATTCAGCAACGCGAAGAACACCACCAGGTCTTGACATACTCATAAAGGCTCAGAGATGGAGATAGCTATATGAGATACAGGTGGTGCATGGTTGTCGTCAGCTCGTGTCGTGAGACGTTGGTTAAGTCCGCAACGAGCGCAACCCTTATCGTTAGATTACCATCGGTAAGTTGGGGACTCTGTAGGAACTGCCAGTGACAAGCTGGAGGAAGGCGGGGATGACGTCAAATCATCATGCCCCTTATGACCTGGGCTACACGTGCTACAATGGATGGTGCAAGAGGAAGCAGAAGCCGCGAGGTGAAGCAAAGCCCATAAAACCATTCTCCAGTTCGGATTCTTAGTCTGCAGCTCGACTGCATGAAGTTGGAATCGCTAGTAATCGCGAATCAGCATGTCGCGGTGAATACGTTCTCGGGCCTTGTACACACCGCCCGTCACACCACGAGAGTTGATAACACCCAGAGGTGGCCTAACCGCAAGGAAGAGCTGTCTAAGGTGGGATTGATGATTGGGGTGAAGTCGTAACAAGTAACCCGG
+
,./4114.84014/,*+%'**))'-*-65..095181.)(()')/*(**++)((3253.21..45667,2,0+,)(-,99430,3-&'*)%(,2,.,+-*,045)1,5-163'50%//.(-,,*'(,(%'(''*1-,./.--%%%$&)$()))/*-*-300/5.)-3/,4&11///-/25'((%)%&,*1-4.-.1--.)--30.-0%0&'+0)/(++&%/.057'&'4-*.-&'5-*.)(-.06+6522.,*.514152--10+0($'%#&'((&'/35(,+)))./*30,616691333.1,,.124*6.-/.57143-310*.-029341/..,,,..5:10,00)+/981/))*)'0/'.)),,46/&**/0)'('(.24-----0/621*)++&)%,&'$)**:),.6(**)()21/(/-(+,971&19211//4871:0++/./61)'()(1:700).**(+-*-153681:17244.4311+.40,+1342461/807.5./),022*.&&&%'),--00+&$&()&)')'(&'$&(96443(-+,0:44'05*,9903,&*,)'*./1515-)*&+3)+0(',*,-&,+.*475-+,,&-'&(46670629.&%&&(++..07+-2*&'%&2-'+'')..***,211001/37+.5/0:(()---4.---(164443.14223244-0**46-/2687448123675'++-3687897934-///5,0&03*-)+,-+/.-3,,*.-++&44103002.0.*)+5,25;79+,),.53/7)175224*(&%%(*'*0146/..-,531,(()7-01,,.*.+%+3-765898672;,++89832/,5/.+/..101,'&())-,,+,+30,()*+:00:99//,-.-+*(,.*-,-('++(,40.-*)(*(-,'*/89&3;6(,-798-797:753++-0<:*7'6,$-'),482//*(+-37587%4,0.30.6160799:16311029550330411-/32859:42-/*'()*06378303(630020-.35/303:78;913300./.(,+*)()14./.04/'%**&('('*/010+,/.,),16+4+,(%(*4260008(1-491+/,+,,-*1-+'7310.1+,.../1.%%'+1345,.8
@737a6916-9bc4-4ed9-b676-09ba11998b6f ch=301 read=110145 start_time=2019-12-13T07:16:34Z barcode=BC01 runid=2c9cf7bc05858273f10e7d7ec552fc0bd742dc3e
CTCCTACGGGAGGCAGCGGCAGGGAATTTTTTCGGCAATGGGGGAAACCCTGACCGAGCAACGCCGCGTGAAGTGATGAAGGTTTTCCGGATTAAGTAAGCTCTGTCTTTGGGAAGATAATGACGGTACCCAAGGAGGAAGCCACGGCTAACACGATGCCAGCAATACTTGCTAATACGTAAGGTGGCAGCGTTATCGGATTCACTTCTGGGCGTAAAGGGAGCGTAGGCGGATGATTAAGTGGGATGTGAAATGCCGGGCTCAACTTGGGTGCTGCATTCCAGCTAGGACTATCGGGTTTAGGAGAGGAGAGTGGAATTCCTAGTGTAGCGGTGAAATGCGTAGAGATTAGGAAGAACACCAGTGGCGAAGGCGACTCTCTGGACTGTAACTGACGCTGAAGGCTCAGCGTGGGGAGCAAACAGGATTAGATACCCTGGTAGTCCACGCCAATGCTTGATAAATACTAGGTGTGGGGGTTTCTTGCACCTCGTGCCGCCGCGCATTAAGTATTTCCTGGGAGTACGGTCGCAAGATTAAACTCAAAGGAATTGACGGGGACCCGCACAAGTAGCAGAGGGCGTAATGGTTTAATTCGAAGCAACGCGAAGAACCTTACCTATGACATCCCTTGCATTGCCTCTTAATCGAGAAATCCCTTCGGGGACAAGGTGACAGGTGGTGCATGGTTGTCGTCAGCTCGTGTCGTGAGATGTTGGGTTAAGTCCCGCAACAGGCGCGCAACCCTTGTCGTTAGTTACTACCATTAAGTTGAGGACTCTGCTTGAGACTGCCTGGGTTAGCAACCAGGAGGAAGGTGGGGATGACGTCAATCATCATGCCCCTTATGTGTGAGGGCTACGTGCAATGGCTGGGTACAGGGCAATACCGTGAGGTGGAGCCAAACTTTAAAACCAGTCTCAGTTCGGATTGTAGGCTGAAACTCGCCTACATGAAGCTGGAGTTACTAGTAATCGCGAATCAGAATGTCGCGGTGAATACGTTCGGGTCTTGTACACACCGCCCGTCACACCATGAGAGTTGGCAATACCCGAAGTCCGTGAGCTAACCGCAAAGGGAGGCAGCGGCCGAAAGGTAGGGTCAGCGATTGGGGTGAAAGTCGTAACTAAGGTAACCGG
+
,,04013/:7/--,-2,%'))/3,(0(28<9,748,5--031/)',*,;.-,225*+&+,0/-17-,-,+*''()-0116*4/:93-'7,/4%(&%%*'&(,354875:7(4-,,,//.2--,/&.+)(+',)1)(''**&-0,-+0,,)&'&(**./2;50+.&&%'&'&(*,-*+-,+3'/(-,/+%'(,,42/3,1-1603*-,)'+////136++3+%()2233;99<:9813241380810/02,-7-,/36,8855/-+(-.(/-..789889-5)''))&+.''%(*3'*'+)&&,/*,,13,+)**+,4,7,91*+6852022297302-+,:6830,),-4-2628-.856691310/-*-+'-.020//1*05:7989:760-/0035524'3*..*())+931/)'-.85.,&04,4.-)1028:*+0..%((*2*-,*+**)(*+-*+.2;11*..,38:9828:://1)$$$%*%)-,.(),1/(2/+)%''+,6../)(+)%'&%**&'()52974/323)),*4:9436/6+.*-/2286769<67;<:--,.1)(''+-&*(*25/)1&%)44345362:4,,2,-.5414.,,+/30&((',-%**+15543:0/811,9-*/4.-/41817..&'),'.2,2<7(44'./30(.(*+.(+*,6:8::9:4435---..6--/0299953(3,/-243172:1918/4618-+00(2&'31..,311.7/-3//0-9--,46..-/8;9/;/0//6,)-6-421/'&(&'&.,.011955:/4+&&'$#%((,.(0--*+&,&,37,7788777161439946-96/(00010.-('%*++,()*%%#')3,)-*'.0)*-:..(/+-9/00;80/+.+/3.((,,+0-))(&-377.9650-&)*-0:.*/'/*+,535221)31),224965457626,0145,+*1001////32416*'4-/.-.12.1/-/.4002;867,146$-57/7-.$,-3235/)63++43332256711+**,-1+)6;650:5,+//139+*'&*,%&*)-(.,4,',(%'(%+-*0+*+/06'3+/-.1.,,+*1/(5)444/0-0/-+.-)0(%++-3.705:7324
@a6128993-ab8d-4269-8aac-b212ae04b578 ch=361 read=96025 start_time=2019-12-13T07:16:32Z barcode=BC01 runid=2c9cf7bc05858273f10e7d7ec552fc0bd742dc3e
CAGGAGGCAGCAGTGGGAATGTGCAATGGGCGCAAACTGGAGTGCAGCCATGCCGCGTGTATGAAGAAGGCCTTGGGTTGCAGAGTACTCAGCGGGGAGGAGGAGGAGTAAAGGGTCATACCTTTGCTCATTGACATTTACCCGCAGAGAGAGAAGCACCAGCTACGCTCCCAGCAGCAGCCAGTAATGCTGGAGGGCTGAAGCGATTAATCAGATTACTGGGCGTAAAAGAAGCGCACAGGCAGTTTATTAAAATCAGATGCTTAAGAATCCCAGGTAACCCTGGGGCGTAATGCTGGCAAGCAAGAGTCTCGTAGGGTAGAATTCCAGGTGTAGCGGTGAAATGCGTAGAGATCTGGGAGGAATACCGGTGGCAGAGGCAGCCCCTGGACTGAGGTGGCTCAGGTGAAATACATTAGGAGCAAACAGGATTAAGATACCTGAGTAGTCCACGCCGTAAACGATGTCAGCTTGGAGGGTTTGTGCCTTGAGGCGTGGCTTGGAGCTAACGCGTTAAGTCGACCGCCACCAAATGCAGCCCGCAAAGTTAAAAGCTCAAATGAATTGGCAGGGGAGCCCACACAGAAGCAGTGGAGCATATGGTTTAATTCGATGCAACGCAGAACCTTACCTGGTCTTAACAGCATCCACGGGAAGTTTCAAGAGATGAGAATGTGCAGCCAGGAACCGTGAGACAGGTGCTGCATGGCTGTCGTCGAAGCTCGTATTTGTAAGAATGTGCAGGTTAAGTCCACGCAACGGGGCGCAGCCCTTATCCTTGTTGCCAGCAGTCCGGCCAGGAACTCTGAGGAGACTGCCAGTGATAAACTGGAGAGGAGTGGGGATGACGTCAAGTCATCGCCCAGTTGCCGATGTTCCCACACGTGCTACAATGGCGCATAAACCTCACGAGAATTAAGCGGACCTCATAAAGTGCGTCGTAGTCGGATTAGGTCTGCAACTCGACTCACATGAAGTCGGAATCCCTTCAAGCAATCGTGATTCAGAATGCCACGGTGAATACGTTCCCAGGCCTTGTACACACCGCCCGTCACACCATGCGTTAGGTTTACGCAGAAAGTAGGTAGCTTAACGCTGGGAGGCGCTTACCACTTTTATGATTCGCGGCTGGTGAAGTCAGCCAACAAGGTAACCGG
+
&&//(,(***/'(+-4-*,)%($&'&()*&&$'*'%+))+%$$&)*'223306-&'**-.(*+-0'('*(.(*('-22.*'%'$'&$&)('**)48-(.-)/5(*1(+,.3*.-**)()&.2/95,.24%2'0$.)*3**.6,%(,-,*'')'(+)*'(-,))'%%%')0.)%$&&'*'%)&#%*/,,&()0,+-)&%#$&%',%$)1-4+,(*)*2,2277/-%,+36(&())()+)-,075*33:8*10-55/.3-//,*)-)2+%(&'1+''*((+3.82)-.*$'#%%''$(*,--61),,''$&'.*.*5'.+*&&%''(+(',*-)*(%&#(.+,/2-*.+-.))('*15757))..&/+,.,,42/2-.)*+3-),2;5,*(2'&#%'&%&%&'(,))2*%)*&#$&'(&&/(-%0(773&93-8--*(+,.62-%$%,-0330)*&)*%(())'*-,(0/%**.,1---1+%'&%$$&(').%1-)-,,3)&()-'(+-.//-.-/22/+++%%*3&'&$'((*()++--23,*,46+/.3,44+$&)/+,4--&-+*)'**+---$)34-',*..*+''-3267/)..+,%))301((.+9-)&)%&%#&$$&%'++-+,'()($+0,1(%$%$&)+43.,,)4.',*/7++.+*+,-;742/6312-+'&,*$+3184937,+//3(-)*+9755,.,*)(%+..30&&%$'(2./*4:--1..(+31,1$%&)**+),3469(++//)5&*++)%()$+.)),+-2+-0(+4//7.((&**05,3/5(04/3(+*%$&()(,+/1)1(,)**,)/44198.*%&)*$(',+6505444.2551./1160(**''(&&%+)'&&%(,-31*+&(*/195495:5.0.).&#&&&050+'-+*&'(%$*(%%*612:0/.-1:63522'/0(/&'')+/+8+&)'()0,)*&-,/)&*+-#$#%#.)*-.%.*,(-&%%*'./''+2-0+))'*'*+*)--00,$*')*)*76%4*)0,/,&0213*+%'&+$()-5-78,*1-)+',/'('%%()'06-5*$)%(%$)(&%''020-/./,5./''*'+10273..01-41&)322)%**-/:4-.11000)&%('().'%,*0-/*)(0+0217-1
@0001591a-0650-4367-b081-c3e93eaedd0e ch=392 read=67275 start_time=2019-12-13T07:16:55Z barcode=BC01 runid=2c9cf7bc05858273f10e7d7ec552fc0bd742dc3e
CTCTAGGGAGGCAGCGGTGGGGAATATTGCACAATGGAAACTGGGTAGCAACGCCGTGATGATAGAGTTTTCGGATCGTAAAGCTCTGTCTTTAGGAAGATAATGACGAACCCAAGGAGGAAGCCACGGCTAACTACGTGCCAGCAGCCGCAGTATTATGCGGCGAGCGTTATCGGATTTACTGGGCGTAAAGGGAGCGTAGGCGGATGATTAAGTGGGATGTAAAATACCCGGGCTCAACTTGGGTGCTGCATTTCCAAACTGGTTATCTAGAGTGCAGGAGAGGAGAGTGGAATTCCTAGTGCTTAGCGGTGAAATGCGTAGAGATTAGGAAGAACACCAGTGGCGAGAGCGACTCTGGACTGTAACTGACGCTGAGGCTCGAAAGCGTGGAGCAAACAGGATTAGATACCCTGGTAGTCACGCGTAAACGATGAATACTGCCGTTGTGGGGGTTTCAACACCTCCGTGCCGCCGCTAACGCATTAAGTATTCCGCCTGGGGTACGGTGCGGGTTCAAAACTCAAAGGAATTGACGGGGACCCGCACGGTAGCTGGAGCATGTGGTTTAATTCAAACGCGAAGAACCGCCATCGCGTCTCTTAATCGAGGAAATCCCTTCGGGGACAAGGTGACAGGTGTTTTGTTTGTCTCGTCAGCTCGGTATGCGTGAGATGTTGGGTTAAGTCCCGCAGCAGGCGCAACCTTATCGTTAGTTACTACCATTAAGTTGAGGACTCTAGCGGACTGCCTGGAGTTGCTCTGGGAGAGGTGGGGATGACGTCAAATCATCATGCCTGCCGGGGCCACGTGCTACGGCAACGGGTACAGAGGGTATGGCCACCGTGAGGTGGAGCCAAACTTTAAAACCAGTCTCAGTTCGGATTGGGCTGGAAACCGCCTGCATGGAAGCTGGAGTTACTAGTAATCGCGAATCAGAGATGTCGCGGTGGTCATTCACGGGTCTTGTACACCGCCCGTCACACCATGAGAGTTGGCAATACCCGAAAGTCCGTGAGCTAACCGCAGGAGGCAGCGGCCGAAGGTGAGGTCAGCGATTAAGGGTGAGAATCGTATTTCTAAGGTAACCGGAGATAGAGGCGACAGGCAAATGGGTTAACACCGAACGCAACAACTTTCAGCGCAGCAATACGTAATGGCA
+
$&&%$,+(',2-+00&/402)**(*)5,+,-11632*.1)*&'-&&&&'.31113/--,+)*)$%((1;9.569676..251+-/0/'1.690&1-*,)///2()(&&$%'*(*(-(&)*(1,-0,+*../4510+-'-)/../0./11.0&*.')'(()+/61.--/11:2//%(&/0.*,-05*)$%(*(,3)')*545.674;99:/9/9.786<;88/,*-..,(5*('14457,/*+1/::43487843:)2*35101728;76++**'--01352-(%+,*++,-/1,1,2..,+/.,&+%&(,151.39/)).*++**+,.3-540(*/3/23856/*&$''''(+085/.,1,-.77831-'(*+,0./-01-,/&**''++33.-.09::9+68012*)**,183-.0*&'()())+./6:43-&)+'4-++&'--.1+((*387..67314/*).*,/+-+.34:880/./'$%$&)/*(').0.8,065202+'&'&))*'%(((-%*55,0..1;2.0--4-.&0'*19/2;0+,+))&%#%%(-4,-,-532367<8-83:.++*'$&)-8/1))(#$$#%'%'&%'(,+909/6))((,0/-/:7295(6:6/99302//12,,1-)(,+&*,5*(/.)-013,-..1'$'%)&'',,..9:09/,21435217.8-$%&(,+)/3164..&%&'*/.33/),.**./18-.0'*)1,,,4643200(--,53289::83.))21((+(&$,,,,'*-..07/349993577;94449900'-,(%&$%'+$'$&(*+-,%%&'&$'')%++*+/60-).)%%))/++%(+236412/00,+./2;85052.8952;9668./258;963+2+'&)(*/*+-*''%*,*(+()**&%&*00.,)+:%''%'(/**+**+-962-*'%)300/'))0+-&('&)*(%(*33///3)),-.292274/22)-+05/0//*()'5$'%&&)+17)(-/,/059(6+.-/11613-/.((&%&#$)*,/.//..).*+',,+,..15%6'$%(&$*(,%(&')$+%&((')')/007:8501-,.//-(($&'.2&,/4-,$+(+,0,5)+&)%&&/*)/*1(*,+,511+.1'4'%+-5-%++,)*$%($$
@667ad1d8-d970-4b69-a674-20ffdb1a5ca8 ch=39 read=86955 start_time=2019-12-13T07:16:48Z barcode=BC01 runid=2c9cf7bc05858273f10e7d7ec552fc0bd742dc3e
CCGGTTTACCTTGTTACGACTTCACAATCATCGACTTTACCTTAGACGGCTGGCCGAAAGGTTACCCCACCGGCTTTGGGCACTTCCGACTTTCGTGGTGTGACGGGCGGTGTGTACAAGGCCCGGAACAATATTCACCGCAATTATGCTGACCGCCGATTACTAGCGATTCCGACTTCACGTAGGCGAGTTGCAGCCTACGATCGAACTGAAGAGTGTTTCTCAGGTTTGCTCCCACCTCGCGGTATTGCTTCCGTCTATTAACTCCCCATTGTAGTACGTGTGCGTAGGTCATAGGGGCATGATGATTTGACGTCATCCCCGCCTTCCTCCACATTGTCTGCGGCGGCAGTCTCTCATGAGTTCCACCCGAAGTGCTGGCAACATAAGATGGGGAGTTGCGCTCGTTGCGGACTTGGCAACATCTCGACACGAGCTGACGACAGCCATTACCACCTGTTTTCTGGCTTCGAGAGGAACTATCTCTAGTTCTGTCCATCAATGCTCAAGACCTGAAATTGTTAGGTTCTTCGCGTTACGCGTCAAATTAAACCACACTTCTCCACCGCTTGTGCGGGCCCGTCAATTCCTTTGAGGTTTCAGCCTTGCGGGGTCATGCTCCCCAGGCGGAACATTGCGTTAACTCCGGCACAGAAGGGGTCGATACCTCCCTACACCTGATACCCATCACGTTTACGGCCAGGACTACCGGGGGTATCTAATCCGTTCGCTCCCTGGCTTCGCGCCTCCAGCGTCAGTTTTCGATCGAAGTCGCCTTCGCCACTGGAATTGTTCTTCCTAATATCTACGCATTTCACCGCTACCAGATTCCACTTTCCTCCGATACTCGTTAGCGGATTTCCATCCCATCACGGGGTTAAGCCCGGGCAAGACAATTTATTAATCCGCGCCGCCGCTTTACGCTTAATAATTCCGGACCCAACGCCACCATTATTACTGCAGAAACTGTGGCGTAGTTAGCCGTGGCTTTCTATTCAGTACCGTCAATCAATACAACTATTCGCAAAGGCCTTTCGTCCCGATTAACAGAGCTTTACAACCCGAAGATACCCGTCATCACTCACGCGGCGTTGCTCCCGTCCAGACCGATCCCATTGCGGAAGATTCCCCTGCTGCCTCCCGTAGAAC
+
,,)2,;)(,-/--39122-44,+&((1,//0../0975+/-5-,-0,0,+,(&&)&',)()*630870+--5,+06+.1,+'**))*--..73/)'(**(*)+2068/+/+')(*++*(&&&(1+-*),6,-.090/09,/-%.&(*422//-0%).,,/1..--),.66;4)*+44842*),+)673001.)&$'0,1001105,-310,,(&&+,31<42,-,7.1:2..-62+'..+.,+)*'+2*''(''*'./7,8)7(**365,.1300.2323,,)%'(&&&'+21'&*&-32+)-+../.6;:/135767*:4/,.3::;99400%(',,*,26755-*)**-/2014256:533414/&'-)')'()*+''&('%'(&)+),5)24,')31,-)*-/028200/)&'%$$+'&(+-.*()%'%&*+.11/.-))*0%.0%.&%--'/.7.69;9,28.-/))()(',0.1-00116322+6+++4006,+0+6,.)+,/3167964$'')%$+(%(*,8/04,(**,0%*&'(11+').+58-4-+,))1/,,.5/01+)3(()6537,.1*(,,.449624;9-,*-.:9,+)0)))(&(+2)('$$$'+/52+(,.(*($#%$&6+,+0.8,--610+)'*)/-(+034*,+*+*/.140&%&('*1((%*&/50-03&'*09;*./.3-,-600168444..&.),-++9116./13'+*00)()*)),*)*))+++**+-/880%5<;/10(+$%()(,-16537558:4441)($*((3:)+.1)),%&(.-23515327311:2-,0&'&(+)3,56%).5104./*(0/'()((0+(*,,3*0:-997.76.,91/0.6:0431-'-+)'(&'&'*.**((+('+,-0.14-,&)'$'%$$()''0.)&$+,.37340*3*0,**+((&(&%)'$(''1,%(#%*)&)&$%(&%'&'&'',.1*..3,2-2,-6,,'),6-$'(*9:7875441+,)(%-+)+13;724-.&&&)'(/+*,.075),-4/61(1&&((**(*.*2-+'(+&%,)0.')42434)+,,+11.2-+--1-.+,,*&-.''&''&&%*27)*/9+-/30-**/-3-)++*.-..1-1+'),,1,.)
@91a0ea67-c5d7-47eb-9df8-77eb5a56b0d7 ch=198 read=99422 start_time=2019-12-13T07:17:02Z barcode=BC01 runid=2c9cf7bc05858273f10e7d7ec552fc0bd742dc3e
CCAGTTTACCTTGTTACGACTTCACCCCAGTCATGAATCACAAAGTGGTAAGCGCCTCCAGAAAGGTTAAGCTACCTGCGCTTCTTTTGCAGCCCACTCCCATGGTGTGACGGGCGGTGTACAAGGCCCGGAACGTATTCACCGTGGCATTCTGATCCACGATTACTAGCGATTCCGACTTCATGGAGTCGAGTTGCAGACTCAATCCGGACTACGGCGCGCTTTGAGGTCCTTGCTCTCGCGGGTCGCTTCTCTTTGTATGCGCCATTTAGCGTGTAGCCCTGGTCGTAAGGGCCATGATGACTTGACGTCATCCCCACCTTCCTCCAGTTTATCACTGGCAGTCTCCTTTGAGTTCCCGGCCATGGCAGCAAAGGATAAGGGTTGCCTTTCGTTGCGGGACTTATTAACATTTCACAACACGAGCTGACGGCAACCATGCAGCACCTGTCTCACACGGTTCCCGAGCACATTCTCATCTCTGAAACTTCCGTGGATGTCAAGACCAGGTAAGGTTCTTCGCGTTGCATCGAATTAAACCATGCTCCACCGCTTGTGCGGAGCCCCCGTCAATTCATTTGAGTTTTAACCTTGCGGCCGTACTTACTCCCCAGGCGGTCGACTTAACGCGTTAGCTCCGGAAGCCACGCCTCAGGGCACAACCTCAAGTCGACATCGTTTGCGGCGTGGACTACCAGGGTATCTAATCCTGTTTGCTCCCCACGCTTTCGCACCCTGAGCGTCGGTAGTCTTCGTCAGGGCCGCCTTCTTCACCGGTATTCCTCCAGATCTCTACGCATTTCACCTTTACACCTGGAATTCTACCCCCCTCTACGAGACTCAAGCTTGCCAGTATCAGATGCAGTTCCCAGGTTGAGCCAGGGGATCACATCTGACTTAACAAACCGCCTGCGTGCGCTTTACGCCCGTGAATTCGATTAACGCTTGCACCCTCCGTATTACCGCACGGCTGCTGCCTCCGTAG
+
/+%2):*+16;5059.01056:75188--,7721*+76926.72.1.9///(*+25*&*$&,4(/+-7.5+/..35.&(%(6.72:;4/..*620)*).2,0159656889561221-,/-/592912//+.(($')+;723303272247976775,(*+--7+,-./2227;4,,-13:59970-..64564;)4%&/-,,+...+//184$%(**&,)*/3+*+-)(0('*)**,+//50-()*(*52453.:9..115::;<679'&&'%*%$%'*04+.7993500*153;8321.+*)(),-230.%+/54/+186:6400..11=.--876607///00497398//09836*)&(&$%)(*+'127)7/532'3415105&%')*72910/912)-(''(.-6--4.,-/346(/..3566675.**%0(/.1('&'%*5*+/5--'(%'',-2/0()%)))+-08-,*,-12.$%*/,0516<,-8688649+,,/29'/*+/.133931,+&**/71105:-..0.3<69;,-3665635;/.10-0/1(-&)0995()11)6+8.36:40/)5;<0.3,*+,*-2736-.+((('+21;<7.2:;))*)*/1/307.//')''$&&*)-6*6*-61214:7+)-54/.00625-3.6.65325567.77,%0/9244:;89947822(&/*/3307115-12;3,0485:-*,001<9.,.*28))35+/49.(+)'*.27<:678-0.0+567-6*(%%*+0313123;9903,++/1-*'*+,2:2:<:6/0*)-'',.1623.4*0--,.129882+0645427778761&*+++17+%1(),258938*271/11(/537,+&2)#*.-.%-+,-..0.,+))*//36;97<7:988762/0-./6900/14+&.%*+,:,)*-64:76271/.01:535905-1/.7.++'),*+-+2124631,+-15
@4e74536b-ffc0-4f5a-b167-511a7f4ec7e0 ch=14 read=52878 start_time=2019-12-13T07:16:59Z barcode=BC01 runid=2c9cf7bc05858273f10e7d7ec552fc0bd742dc3e
CCGGTGCTTGTTACGACTTCACCCCAATCATCAATCCCACCTTAGACAGCTCCTTCCTTGCGGTTAGGCCACCGGCTTCGGGTGTTATCAACTCGTGGTGTGACGAGCGGTGTGTACAAGGCCGGAACGTATTCACCGCGACATGCTGATTCATGATACTAGCGATTCCAACTTCATGTAGTCGAGTTGCAGACCTAATCCAGACTGAGAATGGTTTTATGGGTTTGCCTCACCTCGCGGCTTCGCTTCCCTCTGCACCATCCATTTGTAGCACGTGTGTAGCCCAGGTCATAAGGGGCATGATGATTTTGACGTCATCCCACCTTCCTCCTGGATTAGCAGGCAGTCTCACCTAAGAGTCCTCAACCAATGGTAGTAACGACAAGGGTTGCGCTCGTTGCGGGACTTAACCCAACATCTCACGACACGAGCTGACGACAACCATGCACCACCTGTCACCTTGTCCCCGAGAGGATTTCCTCGATTAAGGTAATGCAAGGATGTCAGGGTATGGTAAGGTTCTTCGCGTTGCTGAATTAAACCACATGCTCGCTTCTTTGTGCGGGTCCCGTCAATTCCTTTGAGTTTTTAATCTTGCGGCCGTACTCCCAGGCGGAATACTTAATGCCGCGTTAGCGGCGGCACGGAGGTGTTAGAAACCCCACCTGGTATTCATCGTTTGCAGCGTGGACTACCAGAATTATCTAATCCTGTTTGCTCCCCACGCTTTCGAGCTCAACGTCAATTACAGTCCAGAGAGTCGCCCAGCCTTCACTGGTGTTCTTCTAATCTCTGCATTTTACCGCCACACTAGAATTCCACTCTCACTCCTCCTGCACTCTAGATAACCAGTTTGGAATGCAGCACCCAAGTTGAGCCAGGTATTTCACATCCCACTTAATCATCCTTTACGCTCCTTTACGCCCAGCGTAAATCCGGATAACGCTCGCCACCTACGTATTACCGCGTACTGGCTGGCGTGGTTAGCCGTGGCTTCCTCCTTAAGGTACCGTCATTATCTTCCCCAAAGACAGAATTTTGATCGAAAACCTTCATCTCACGCGGCGTTGTTGCTGCATCAGGGTTTCCCCATTGTGCAATATTCCCCACCGCTGCCTCCCGTAGGAG
+
6)2+/%&+%#(%&).559<63755*1---+-,///33*,85695453*,//069:97.6343..6).8:;13),('+/1,/41-/(+,36),,-%-(+1,.046-%'$*'))-+02/6+-.*.+)**,29638224:0101847788656;3*+.0323,+,,,59.:,.&+2-3(,')&)+,-031;2205),'$','/(('))())),2-124;<2-0*1209:+/87637:753.,*)+2**+-,080/.,*++.40448201)))(*.0220/'&'(0/:/-.911053313925661110.,68:*,-,159590*&-/,359843,)(#($))20,0224510/%+(*/-)(,.06672(2&5')((''%,*5.3/855*-**8+.0747104-..:62.,./.,*'/15-.-.,&),-057344100)/(-0.52;220006,'4.+*-0(*/,1//337+)(%%*''-67.+*+,-.0*())(,/0(*,*.0,--13,-,)%'*$)&+,-/6:8.2113221--/*-1/71;66:0/.,++)-'(*)()0./,-/13((+))(*.798:8/.221342;<6,080/00,*-0.)$'%((26-)055-&5)+-1.7,8+++*&)*1500.-3/,4/,..3-/0-/3-''.37.65,*01+&/2246203753;4.3133127:0(')+4/.-/0606724;83,,..<:./-2-+(),3.2::-+'),)**)10087;3<231509')(..,143(**%%')0-/.,.03/204:87:4&,131/-**,+240)*,4()((*+31,,+/.117130.)*%('-)*18435--,,03.3/5.70565;6551,0')(//+,2-*+))/-*(-*%'(+(18,*+')./,,((0(;),-40/'%'&&(()-/6/92*,+*-(&%&$"'('+02/524231/1247;;422++-,./57/0.+++/*237*)#')-./&-15,006/76:66:5533%')'&0-++..366233/0272676)-2/+,.1&,$*(&%,,/2(*.5/8:9:720,)('.12082.,1++215//.*.501960:..54,/28+/124:56661:;7+37*03148506/,..9--)
@c27e67ca-ab32-45a4-9310-49654c1919f4 ch=185 read=120083 start_time=2019-12-13T07:17:17Z barcode=BC01 runid=2c9cf7bc05858273f10e7d7ec552fc0bd742dc3e
CTCTACAGGAGGCAGCAGTGGGGAATGTGCACAATGGGCGCAAAGCCTGATGCAATAAATACCCGCGTGTATGAAGAAGGCCTTCGGGTTGTAAAAGTACTTTCAGCGGGGAGGAAGGGGGTAAAGTTAATACCTTTGCTCATTGATTACCCGCAGAAAAAAACACCGGCTAACTCCGTGCCAGCAGCCGCGGTAATACGGAGGGTGCAAAGCGTTAATCGGAATTACTGGGCGTCGTACGCAGGCGGTTGTTAAGTCAGATGCTGAAATCCCCGGGCTCAACCTGAGACTGCATCTGATACTGGCAAGCGCAGGTCTCTCGTAGGGGTAGAATTCAGTGAAATGCGTAGAGATCTGGAGGAATACCGGTGGCGAAGAGCAGCCCCCTGGACGAGAACTGACGCTCAGGTGCAGCGTAAGGAGCAAACAGGATTAGATACCCTGGTAGTCCACGCCGTAAACGATGTCGACTTGGAGGTTGTGCCCTTGAGACGTGGCTTCGGAGCTAACGTTAAGTCGACCGCCTGAAGTGCAGCCGCAAGGTTAAAACTCGGAAATGTAAGATTGACGGGGCCCGCACAAGCGGTGGGTATGTGGTTTAATTCGATGCAACGCAGAAGACCTTACCTGGTCTTGACATCCACGGAAGTTTTCAGAGATGAGAATGTGCCTTCGGGAACCGTGGAACCCAGGTGCTGCATGGCCGTCGTCAGCTCGTGTTTAATGAAATGTTGGGTTAAGTCCCGCAGCAGGCGCAACTTATCGCTGGTGCCCTTGTCCGTAGAGGAACTCAAAGGGGCTGCCAGTGATAAACTGGAGGAAGGTGGGGATGACGTCAAGTCATCATGGCCGCCGACAGGGCTACACGTGCTACAATGGCGCATACAAAGAGCGACCTCGAGGCCAGCGGACCTCATAAAGTGCGTCGTAGTCCGGATTAGGTCGCTCTCGACTCCAGTCGGAATCGCTAGTAATCGTGGATTTAGAATGCCGCAGTGAATACGTTCCAGGCCTTACACACCGCCAAATCACACCATGGGGATGGGTTGCAAAAGAAGTAGAGTAGCTTAACCTTCCGGGAGGGGCATACCACTTTGTGATTCATGACTGGGGTGAAGTCGTAACAAAGGTAACCGG
+
--,''((06,,1.144-14287*,3/(1&''&/:314330.76((3,/246650&&&,(**71,)0/4276663.*,++-/87;8/8200,&+56+++,,77/5(*,2:/*'0//.,.11+/0:9206/3.11,/2+)/18&,*'&-*,48/+,((//1.++*)*.-()(%(')*5726-52./1--03..4.,3.*+/*-..,),-086**.,8-2,./%1*(1*(('+,+,'*%$'&.),,.31''&.-1521/474032.%)*1740+,,.)267/9,...*()+/-0/00/0)(),)/.,'$('&&%($'&()-.*049.0+5*)%&.,.-*%((,//-)/047/-,,-336:.+0*-63476/--'0+*,(''))&./652-,0+*&&&'(.**.-/+/.602776*%%#&''(40)++-;8:116-10..3217;--12311575/013988;;0.----9:85/7/7/01,1714262''++/37602-,-,1,0.',.)'%#%+'2,1343286156-+&&)()*)2630255.4.8//,,'(+')*+)&&&)-,.1+,&&*+'%)+.*+)-*,(*(6466(%&,&),0/96-8:</.-..;53423%&,-(*/),-*0-,0543-)*').0440134,3,,671/''(,/03/.0/-.'(/20741:7000201**%)3&')0499::9752&./2/38648+-.336,*0,&&'.**6/**.9)0/19161371'$(*$.'(00/-2+(&&-(.,521&'%((%')*-23--,+$*&1//9329/,--)),'1-(-/-112;;::90,1.(.,4528:613321754+%%**%)(',/41/$'$&%.)6672)'(')22562(((%'''('+++,.33,$*%'.,.3.,'&)(&*--12:8261/(.07,-*/1446589980,*/*0.(+'-.(+(-'(*'+()%%&)*)6-5-/.../.0/822.1&*%&($()*''(,($+$1.//;721,105(&.0/&'(&&)(*-4-..+1.*,/..05.1.(*'*0,.,+2,0-32)%**'*,,)+,,-,.,9-89672/)5/*,1,))%$(1+*.+00+.035:98853541*.+*+010185679148)/41485630
@d34d256e-ecec-4752-991a-62f70096529d ch=501 read=112439 start_time=2019-12-13T07:17:15Z barcode=BC01 runid=2c9cf7bc05858273f10e7d7ec552fc0bd742dc3e
TGAAGGATTTGCTTATTACGGCTTCACCCCAGTCACTTAGATCCACCCAGTGGTAAACCACTCTTGAGGTCGGCTACCTCGCCCCAGCACTTGCAGCCCTCCCATGGTGCTGACGGGCGGGTGTGTACCGGCCAGGAACGTATTCACCGTGGCATTCTGGTCGTTACTGTGATTCCAGGCTTCCGGGTCAGGTTCTGCAGACTCAATCCGGACTGCGGCGCGCTTTGCCAGGGTCAACGCTTATCGCGAGAGTCGCTTCTCTTTGTATGCCATTGCTTGGCACGTGTGTAGCCCTGGTCATGGGGCCGCGGTGACAGGCGTCATCCCCACCTTCCTCCGTTTATCACTGGCGGTATCGCTGAGTTCCCGGCCGGACCGCTGGCGAAAGCAAGGGATAAAGGGTTGCGCTCGTTGCGGGATAGCAACATTTTACGGCACGGCGACAGCCATGCAACCTATCTCCGGTTTCCCGAAGGCGCAGTTCTCATCTCTGAAGGCTTTAAGTGGATGTCAAGACCAGGTAAGGTTCTTCGCGTTGCATCAGATTGGTATGCTCACGCGCTTGTACGGGCCCAAATCGAGATTCGTTTGAGTTTTAACGCGTATGCTCCCCAGGCCAGTCGACCAGCGATGTAGCTCAGGCCACGCCTCAGGGCACAGCCTCCAGTCGACATCATTTACGGCGTGGACTGCCAAGATTATCTAATCCTATATTTTGCTCCACGCTTTCCTTTTTCGTCAGTCAGTCTTCGTCCAGGAATTGCGCCTTATGCCGTATTCCTCAGATCTACGCATTCCGCCGCTGCACTGGAATTCTACCCCTCCTACGCAGGACTCAAACGCCCGGTATCAGATGCGGTTCCCAGGTTGGGCCGGGGATTTCATCTGACAACCGACCATAAAAGTACTTCTTGCGCCCAGTAATTCCGATTAACACATCAATACCGCGGCTGCTGGCAGGTTAGTAGTCAGCTTCTTCTGCGGGTAACGTCAATGAAGGAGCGAAAGTGTAGCACACTCCTTCCTCCCCGCTTTAAAGTAGCACCTGGCGAAGGCCTTCATTACGCGGCGGCTGCATCAGACTTGCGCCCGTTGTGCAATATTCCACTGCTGCCTCCGTAGGAATAATGCTCCAGCACCAACAGAAGGTTAACACGAGGGTACCCGACGCCGCCGGCACCAGCAGTACGTAACGCAG
+
&$'&''%9+(%$&%$'*%(''+/1.(++1/)+2,))+&'%&)+0,*4*('()10&&%'*%(()&&(&**)&%&(&%*'&'&*((%(*-,-,..,+)6+)'05*#.&+%&')*).(130&+''',&)%($')(+*/4-7/-1(+)(%/-+1(.*,,:)&&'%&&(0./0.*-/471/$)'))))%(/'(*%*(-2+(&$$%%&%)-.42+2014*&'(%*(+()()*'(&))*))))%(%%&$$&($%&%)()--(*-,-/+10+(&)*.//-00)))'*+.).++'('*)--8*)+0,5%'&+041/())*0'++#&%.++.331365(...2/-(.0**73,/-'&+$&'*&+#,(&&'%%+.3+,))*65/9556104-7.&()($*))'/6.504-,1.+3,0),-1-+7-.+9941&02/33$-&'%$&+-'%$&&('(-).0604+*%#'''$++(.'(*37.-/('$&)*(&'$&,-,+.0771.&%&*(/+/50''$%/+,+'(**,1+2;.02120-22:6,5*+,/1824577,,*6)%%&%&%&(,$)%'%&'')'$'+/2,4*)--*+++()3+1*(36--+476)+$)$%%#$(%-,622+*0).($'11-+)'%$%%$)(&&,104()'(,)*&-50.()2/+'+-&28.0(&).(''&(0/%*2+#('/,,-1966.*,0,+))/)+-0+,7,.&&&+((14+(*'0,%())362.+')'&$#%&-)--&#&').3/431(()'&%)(*(''&&%(**-(*-,04/,/2//*+++(0//.41-'#((&'.#%$&&&+,&1**)&(11,)*((&($+$+.-1341551,4+(043478%+(.*3%+/;.6*(-2'+(3/4'')-*&,++,**,''&%'1+'&-+)%$*.1'&*)**(&&%$''21*(+.'.+3.,,)2*+$$$'&++(%)'*0,+1--(&%%$%&$-/--+''%,+.&%&),5595413/61-0-.-4-+(**&('(''-%()'''*(($&#&$)*82+2.*,133-&*++)&)&&*'&&&(&%&)*'&%%$$$'(%'+&%'''($%'%$%')-.1')%&)()+5293)-4+%%'*1/-171/(*++*1./3,/+)*-1-)%&)-+&&)2)))0.614,.%)*(')'*'$%'*''*.%$%+))*//0*($&%'&&$.((++%')'-.))&'#%"$
@10495938-eea4-47a8-870c-50a9d5970807 ch=368 read=86228 start_time=2019-12-13T07:17:23Z barcode=BC01 runid=2c9cf7bc05858273f10e7d7ec552fc0bd742dc3e
CCGGTTGCCTTGTTGCGACTTCACCCCAATCATCAATCCCACCTTAGACAGCTCCTTCCTTGCAGTTAGGCCACCGGCCTGAAGATTGTTATCAACTCGTGGTGTAGCGTGACGGGCGAGGTGTACAAAGGCCCGAGAGAACGTATTCACCGCGACATGCTGATTCGCGATTACTAGCGATTCCAACTTCAATAGTCAGTTGCAGACTACAATCCGAACTGAGAATGGTTTTATGGGTTTTGGCACCTCGCGGCTTCGCTTCCCTCTACCATCCATTGTAAGCACGTGTGTAGCCCAGGTCATAAGGGCATGGTGATGGTTGACGGTATCCCCGCCTTCTCCAACATCACTGGCAGTCTCTAGAGTCCCAACAATGATGGTAACTAACGCGATAAAGGGTTGCGCTCGTTGCAGGACTTAACCAACATCTCGGCTTTGAGCTGACGACAACCATGCCTTACCTGTATCTCCTTATGGCTATCTCTCCATCTCTGGAGCCTTTATGAGTATGTCAAGACCTGGTAAAGGTTCTTCGCGTTGCTTCAGATTAAACCACATGCTCCACCGCTTGTGCGGGCCCCCGTCAATTTCCTTTGAGTTTCATTCTTGCGAACGTATACTCAGGCGGAGTACTTATTGCGTTAACTGCAGCACTGAACTTTGACATCAACACTTGGTACTCATCGTTTTGGCGTGGACTACTAAATTATCTAATCCTCTTCTCCCACGCTTTCGGGACTGAGCGTCAGTTGCAGGCCAGATCGTCGCGCCTTCGCCACTGGTGTCCTCCATATGTCTACGCATTTCACCGCTACATGGAATTCCGATCCTCTCCTGCACTCTAGCTGCCTGGTTTTAAAACTTTACTGAAGTTAAAGAAGCTTCCAGGCTTTCACCACAGACCCTTGCTGCCGCCTGTCCCTCTTTGCGCCCAATAATTCCGGATAGCAGCTTGCCACCTACGTATTACCGCGGCTGCTGGCACGGCATAGTTAGCCAATGGCCTAAAGTACCGTCACTCAGCTACCATTTCCTGTAGCCGCCGTTCTTCCTTTATAACAGAAGTTTACAATCCGAACAACTAACCATGCGCGGGCGTTGCTCGGTCAGGGTTTCCCCATTGCCGAAATTCCCTACTGCTGCCTCCCGTAG
+
25+0*8%+.6/,4+'(*+,7<6+0&(',012289/:-99++4/3/--.2+.003848633211&/5.*--/-).*)&'$$%))&%),*/2/04+6*++(*0(*''%)$(%/-1&',,*%((*%&$%)0+,.,/**&&(**3,.988<868<682433499997651+-./0803+,+--3815/0-.0930,,,)-+&,---/%745434262.*)2:9710,.5/06.9:2,0-72.8:+).,(*,,001,*)(/)'*/.06/()&%)-*186*5)%%&%''')+,,-')-.-52(*-,-*2-2,664)*('*&&)''2*(&%&%),/.22,&(+(+)+**.+*)-0%/)/++(352-,'&)//251,,&'(,))+41432243381&+-/67:+/1-01-.0236405--'662/0(&###/+.***'%&%&),,.21120+166:2-19*/%)$&'*-62565798:,4,,.+9978:881/04/467677/,-1006:020&+-.;7781.103:667513&/)5:7764(,...+)+('%&(.)6:1::/0+.--/1)$(,(*+,'4)*+-++457**886179')*2952'02;;539;./2/00$(*&0)'),-0'-550-)(*)/12/1833/8+;*+,79177./,-,3//99534)33,*-')**(+20375.23+13,',0.00388965687-0,/*+0//6&(*&$*+&(21,$)(*.10/)90-()'&//189(6472313577656::893,+&+/3:978912+,(').12*.7.0*-%1485512019.+',.35723,-/1+.-+0)%&,3)*+544030*,,-12)+./43(*,(,-(),*%(*'**012:1,9,8,,&)(&()*-'%03,,,,-358//*)+5:.9.--868;./,*$(+5-)3050))(,/*+7,,45;.63632,'-$&&0,,4.-8.5331346:300,./633/2.5-,$''%%%'*0/.,,/,)'%&%&&&,20(+))+.1,&(,*''('',2//41-0))1-..609;8::3/6.**0/-1133*'+,*.63,-091.''%'%')((($&%%&$*--,2-,-2.+)-+*--.,31.,8)49;6*-11;9/--,,,01*(**&%&%%)&&,1)+0.0
@17a617b7-6e60-4fc3-8101-1d34266163d1 ch=263 read=65040 start_time=2019-12-13T07:17:34Z barcode=BC01 runid=2c9cf7bc05858273f10e7d7ec552fc0bd742dc3e
CTCCTACGGGAGGCAGCAGTGGGAATGTGCACAATGGGGAAACCCTGATGCAGCAACGCCGCGTGATGATGAGTTTTCCGGATCGTAAAGCTCTGTCTTTGGAAGATAATGGCAGTACCCAGGAGGAAATACGGCTAATACATTGCCAGCAGCCGCGGTATGCGTAGGTGGCTGAGCGTTATCGGATTTACTGGGCGTAAAAGAGATAGGCGGATGATTAAGTGGGATGTGAAATGCCGGGCTCAACTTGGGTGCTGCATTCCAAACTGGTTATCTAGAGTGCAGAGGAGAAGGAGGTGATTTAGTGTAGCGGTGAAATGCGTAGAGATTAGGAAGAACACCAGTGGCGAAGGCGACTCTCTGGACTGTGGCTTGACGCTGAGGCTCGAAAGCGTGGGGGGGGCAAACAGGGGATTAAGGTACCTGGTAGTCCCACGCCGTAAGCGATGAATACTAGATTGTGGGGTTTCCAGCACCTCCACCGTGCCGCCGCTAACGCATTAAGTATTCCCTTACCAAGGGTACGTTCGCCAAGATTAAAACTCAAAGGAATTGACGGGGACCCGCACAAGTAGCGGAGCATGGTTTAATTCGAAGCAACATGAAGAACCTTACCTACACTTGACATCGCTTGCATTACTCTTAATCGAAATCCCTTCGGGGACAAGGTGACAGGTGGTGCATAGGTTTGTCGTCAGCTCGTGTCGTGAGATGTTGGGTTAAGTCCACGGCAGGCACAACCCTTATCGTTAGTTACTACCATTAAGTTGAGGACTCTGGCAGAGACTGCTGGGTTAACCAGGAGGAAGGTGGGGATGACGTCAAATCATCATGCCCCTTATGTGTGGGGCCACACGTGCTACAATGGCTGGTACAGAGATGCAATACCGTGAGGGGATGGAGCCAAACTTTAAAACCAGTCTCAGTTCGGATCGTAGGCTGGAAACCATACCACATGAAGCTGGGTTACTGGTAATCGCGAATCAGAATGTCGCGGTGAATGCGTTCGGGTCTTGTACACGCCCGTCACACCATGAGTTGCTTAATACCCGAAGTCCGTGAGCTAACCGCAAGGAGGCAGCGGCCGAAGGTAGGGTCAGCGATTGGGGTGAGATGTAATAAAGGTAACTG
+
),3,$&+.250240//.-,1'*(+),%2***,3<3273*)1.29')*/0105465375580.130/,+,-+),+67..'2);88625/))./89871764*+*-*./'%%'%+&++*,.+*.:/0--2../1/3.*/)&'*%.)'*(&(+*'2(%%&),/*'0.0271-(+,(-,+0038322.5+/70-14606787:77)&%&))%&)+6999902/90789<432-/+1;11)0,*589;:0-*'((36889501/330)9;;989:8;87431--.//80+'**)('(('&(&$'$&(%$((()''()/3/.+0-.376-,,+,23468483346368'01.;0.-.&+,/63200+03704322$'((*)'))(()',1+*.&&)+))/14,-++()(*/743(+522(5-0%+&'(.7,-0-*+-36,$1,212457+0../,)31--.+.%0'(*341/,;23)-+3458561%&&+./15+0:6888;8770212/,-&+%)(&&'&())&+'$($)'2++$&$&*'(1*8::.7888:+/-,)/')#('-54168/.//6.)()(,*-+&++0473585+7.:.()(&(')&%#('-*,11404++5*//../5056575'',&*+003,,,,.0.1.0(()-',;,7<:3697042.,.--37+-,/7;86511)),042,,-566(334564344120+-6652;.754:44033+++()*+26/*.,/.5((&$))+4..-25*-.05;5370/+--.,3336887373&%$)22621))2,-,4/8858.*..)/.104:;213455710,0&&&+--.944;4*0:34454(&/1/))*)(+./597666:4464447106,*,*+:6151//4;87+**3+&$(2/++.1091,36,1;<91:986443,107104/0/1720/005)-3**-+))(&'+-344912/+-)+7//,%'((&(+*.+.745502811110649.-(-(%))166',//)-)'(**(+(-0-&/10.-.0+,,-0(,+')&*''%+1('('',.')*'()*2386.,.1423++('(+..756443)/+094:-*),-/,7,2,*('((%%&%'),,+%)+,-01+$(
@6a36ba32-c0cc-4f20-b0cc-7e139ff291ba ch=349 read=62903 start_time=2019-12-13T07:17:45Z barcode=BC01 runid=2c9cf7bc05858273f10e7d7ec552fc0bd742dc3e
CCGGTTACCTTTGTTACGCGACTTCACCCCAATCATCAATCCCACCTTAGACAGCTCCTTCCGCGCGGTTAGAGGCTACCGGCTGGGTGTTATCAACTCTCGTGGTGTGACGGGCGAGGGTGTGTACAAGGCCGGGAGCAATATTCACCGCGACATGCTGATTCACGATTACTGCTTGATTCCAACTTCATGTAGTCGAGTTGCAGACTACAATCCGAACCAAGAATGGTTTATGGGTTTCTTCACCTCAAGCTGCTTCCCTCTGCACCATCCGTGGCGTGGCGGCGGTCATAAAGGGGCATGATGATTTGGCAATCATCCCGCCTTCCTCCAACTTGTCACTGGCAGTCGCCGAGTCACAACTGTGGTGGTAACTAACGATAAGGGTTGCTCGTTGCGGGACTTAACCCAACATCTCACGACACGGTGACGACAACCATGCACCACCTGTATCTCATATAGCTATCTCTCCATCTCTGGAGCCAACTATGAGTATGTCAGACCTGGTAAGGTTCTTCGCGTTGCTTCGAGTGTATGCTCCACCGCTTGTGCGGGCCCCGTCAATTGCTTTGAGTTTCATTCTTGCGAACGTACTACTCAGGCGAACATTGCGTTAACTGCAGCACTGAACTTTGACATCCAACGCCGTACTCATCGTTTACGGCGTGGACTGCGGGGTATCTAATCTATTTGCTCCCCACGCTTTCGGGACTGAGCGTCAGTTGCAGGCCAGATCGACCTTCGCCACTGGTGTTCCTCCATATATCTACGCATTTCCACCGCTACACATGGAATTCCACGATACCTCCTGCACTCTAGCTGCCTGGTTTCTATGGCTTTACTGAAGTTAAGCTTCGGACTTTCACCACAGACCCTTGCCGCCTGCTCCCTCTTTACGCTAATAATTCCGGATAACGCTTGCTACGTATTACCGCGGCTGCGTAGTTAGCCGTGGCTTTCAATAAAGTACCGTCACTCGGCTACCATTTCCTGTAGCCACCGTTCTTCCCCTTTATAGCAAGTTTACAATCCGAAAACCTTCTTCCTTCACGCGGCGTTGCTCGGTCAGGGTTTCCCCATTGCCGAAAATTCCCTACTGCTGCCTCCGTAGGAG
+
543023.1250)(.4/.(,/45<<91658/-20224329.97-%0&'(*.151023285-7*&&$$(4+8.+')(++&,,)4/-.4()&()&).1.+,0-.+.1611/124+/24,&-2---,)()-16+6/5-1)&$&)'((,9866522158787;;:83/-$&)+/,'(&$$$%(*;/5-/)/3297932*126//213-0/11/0134<612-..2')&+')((*);:.535-//)()5,-/,*)**(/21,,4-71,/---,031/2)'(&-*+*&)&(+),.--/227'/382354////16:70--%')*/+19,+661.,,(,+.,,2.-/7..,),,)0*+$%$$&,+*$$&%%&&&(-*'*+/20/2756570//31/-'$*+0420+2716/0.6-70,.1.34562,-/.0'-'((+-43,-3+6-54-,,0-+,7,0/13678/44.,.--24-//.11027-.+-/**2)*'(('*.*+--401-'(,-;436+6.(,.889<;:;702,,.2.&&$&%%(+)../7024/+.+*-01/6-351''(*(*(.((,+'&%/0:12./7718/0)+30,.+-+(*,,+.5/00,*(+,)*.0.4/.04944524349;4484026::0-0,,(+(,-(0666:996;-,,084459:753&)$*+0/037433.0+/.72&*,*720&+*-/982/;;6/33445356794:,3,1200-.210&#)'$()+/:200.806809.-05.1142699::::97<96(+9;2101104.1++.+3.572/+(-&)()--,31%'()22479587./43:9-888-4//,//663:31454.))(-''+/2095..31+,))2140//-/1.39433/33(++17,,7)+%),0186<739699810-++'%(**,(-*,9478.47:-,($%%%+5++,46*2.+*055,*4,2.)(*+08111./43040448;7:;:4//.-.-./&23567.,,,.-00;811/(..-**86.02847)'-65.1.5426-5-)-43657+4*)+/..3.1///126)7;-279.*05,---13362906,)%*+)+/-26,.,*+00'-$
@3b8a6429-688d-4afa-9b16-0e717f3def6e ch=196 read=71061 start_time=2019-12-13T07:17:44Z barcode=BC01 runid=2c9cf7bc05858273f10e7d7ec552fc0bd742dc3e
CTCCTACGGGAGGCAGCAGTGGGAATGTGCACAATGGGCGTAAGCCTGATGCATACATGCCGCGTGTATGAAGAAGGCCTTCGGGTTGTAAAGTACTTTCGGCGGGGGGGGGAGGAAGGGGAGTAAAGTTAATACCTTTGCTCATTGACGTTACCCGCAGAAGAAGCACCGGTAACCGTGCCAGCCGCGGTAATACGGAGGTGCAAGCGTTATCAATTAGATAAAGCGCACAGGCGGTTTGTTAAATCCAGATGTGAAATCCCGGGCTCAACCTGGGAACTGCATCTGATACTGGCAACTTGAGTCTCGTAGAGGGGTAGAATTCCAGGTGTAGCGGTGAAATGCGTAGAGATCTGGAGGAATACCGGTGGCGAGAGCGGCCCCCTGGACGAAGACTGACGCTCGGTGCAGCGTGGGGAGCAAACAGGATTAGATACCTGGTAGTCCCGCCGTAAAGCGATGTCGACTTGGAGGTTGTGCCGCTTGAGGCGTGGCTTCCGGAGCCCCTAACGCACAGAATCGACCGCCTGGGGAATTACGGCCGCAAGGTTAAAGAAGCTCAAATGGTGTGAGGGGCCCGCACAAGCGGTGGAGCGGTTTAATTCGATGCAACGCGAAGAACCTTACCTGGTCTTGACATCACGGGAAGTTTTCAGAGATGAGTGTGCCTTCCGGGAACCGTGAGACGGAGTGCTGCATGGCTGTCGTCAGCTCGTGTTGTGAAATGTTGGGTTAAGTCCCGCAACAGGCGCAACCCTTATCCTTTGTTGCCAGCGGTCCGGCCGGGAACTCAAAGGGAGACTGCCAGTGATAAACTGGAGGAAGGTGGGGATGACGTCAAAGTCATCATGGCCCCTTACGACCAGGGCTACCACACGTGCTACAATGGCGCATACAAAGAGAAGCGACCTCGCGAGCAAACGGACCTCATAAAAAAGTGCGTCGTAGTCGGATTGGAGTCTGCAACTCGACTCCATGAAGTCGGAATCGCTAGTAATCGTGGATCGGAATGCCACGGTGAATACGTTCCCGGGCCTTGCCCATGCCACCGCCCGTCACACCTTAGAATTGGGTTGCAAAGAAGTAGGTAGCTTAACCTTCGGGAGGGCGCTTACCGCACGGTTGCTGACTGGGGTGAAGTCGTAACAAAGGTAACCGG
+
,-30/03-6/&)1106623-17/+2/+1,-*',,,26201561&+%%()*')'&(*-01987757664663/)()*.++*,,*2219/129/++*(*)0+'**++-0+*12+(+(),.50'&')18/)*7-8./1/48+)*,,&))+/132:33;524300/'+*')896--&&%)%$,(*0//,&(*(1,1/./7//,,*())')')+,2.+,)'1'%*&((,)),((&))377/6470..9071,2,)+13/.(.5/*53-+87237-2132173142399858/.-..4,0*(-(&&&(*11/*,-1+*')120(,'7)8)9)*5953.-..1:2.+14*+2120..-//3152/1,.2/45422/27.-*&%'(---796/*,652*.,+,/--//723(,*,-),((*3.77*(+./3''')+&1)*(/.*695030---1.)*13786:/(..,,+,-77,9+6+,-1-741000$&+*./065/235/.4./10,,3))'&*,.')$$%%&%+,4699577+,)'&&%*''*'/'8(335475540/&)(&).///'(37324,(,54-)5,)*(,,+.247892--+/1/8923617/+.(,%&$#%&'-&)0284935:72)0%&()(334+')+2+0-./;<7-*))+.,/)%(*/,/901-,-8746//+*&%0/1&0$&)9874532(4012400/0++,010'(,:..+)/*)13<8:227231727,,.3.1'(/100483:*1,,,32/:4+1,(0,+,)32,/'.*1(/3-0/157,8)..0(,)/3/23.-+('+,65778/-1,14/63/*671888:/-,()()+/8:8)-+4-82*+-))*+07%)36.+),'%'&()0/./.+0.+510/533546:)''%(&*+033--2///.,*-5'8*8456665690;.2+2388887'+'**1',%4((&$&).,(,%'$((..0213.--400073-3.25))*&'-,2/01:97877/73:988.'*/5488;:8:/9-36,,//60*-(.40+3$+)&*4)12(%)+$&$&$%$''))/*10319(,)51&*)&()())+,+//4/27221)5.*.+)/*-0,,24),)--*.(&%**(.0/1711.2-(()&(&&%(.(*,+.//.00
@6569a51c-841b-4be4-81fd-76dfa9c66dbb ch=274 read=69605 start_time=2019-12-13T07:17:43Z barcode=BC01 runid=2c9cf7bc05858273f10e7d7ec552fc0bd742dc3e
CCGGTTACCTTGTTGCGACTTCACCCCAGTCATGAATCACAAGTGGTAGCGCCCTCGAAGGTTAAGCTACCTACTTCTTTACCTTACCTCCCCATGGTGTGACGGGCGGTGTGTACAAGGCCCAGGAACGCAGTATTCACCGTGGCATTCCTGATCCACGATTACTAGCGATTCCGACTTCATGGGTCGAGTTGCGACTCAATCCGGACTACGACGCACTTTATGAGGTCCACTTGCTCTCGCGGGAACTTCTCTTTGTATGCGCCATTGTAGCACGTGTGTAGCCCTGGTCGTAAGGGGCCATGATGACTTGACGTCATCCCCACCTTCCTCCAGTTTATCACTGGCAGTCTCCTTTGAGTTCCCAGCCGGACCGCTGGCAACAAGGATAGGAGTTTGCGCTCGTTGCGGGACTTAACCCAACATTTCACAACACGAGCTGACGGCAACCAGCCCGGCACCTCTGCGGTTCCGAGCATTCTCATCTCCTGAAAACTTCCAGTGGATGTCAAGACCAGGTAAAGGTTCTTCGCGTTGCATCGAATTAAACCACATGCTCCACCGCTTGTGCGGGCCCAAATCAATTCATTTGAGTTTTATTGCCTTGCGGCCGTATTACTCCCCAGGCAGCGGTCGACTTAACGCGTTAGCTCGGAAGCCACGCCTCGGCACAACCTCAAGTCGACATCGTTTACGGCGTGGGCTACCAGGGTATCTAATCCTGTTTGCTCCCCACGCTTTCGCACTGAGCGTCAGTCTTCGTCCAGGGGAGCCCGCCTTCGCCACCGGTATTCCTCAGATCTCTACGCATTTCTGCTACCTGGGTCTGCCCCTCTACGAGACTCAAGCTTGCCAGTATCAGATGCAGTTCCCAGGTTGAGCCAGGTTCACATCTGACAACAAAATCCGCCTGCCGTGCGCTTTACGCCCAGTAATTCCGATTAGCGCTTGCACCCTCCGTATTGCCGCGGCAACGGCACGGGTTAGCCGGTGCTTCTTCTGCGGGTAACGTCAATGAGCAAGACTTTACTCCTTCCTCCCGCTGAAGAATTGCTTTACAACCCGAGGCCTTCTTCATACACGCGGCATGGCTGCGTCGAAGCTTGCGCCCATTGTGCAATATTCCCCACTGCTGCCTCCGTAGGAG
+
54251:01025+/:,/.368;:326;6+0--')(+455223-+,.1,,),,2/**0)*1(0*949.355882&127,/5*&+%%$#)+*3140,-577686776653.40--++(1591-55,'32(&'''+$+(053357032942401(+,8792)*))2-+*0.0274691-,-15:666-.**+))/-6+*%#%*,+5-0.,3.1.&&-02..+-3:<898205210%,-***-.17.,/,().,/81622:/-,**()/3<71;+))+*$0),(-)&)+.9++/0.0280+.33+08/3,-*++./3/01.239/:.1+,.40:49552146:4.//6671;1+,/0080,63139;6583&15259654-2032/.)206+2-5,.($*-4()0'*--,4/.-2:522/4/*-+)/302390*'&)'*+1&'0565652+31&((%&%'&(&(#'%'(,*-)+121))'-/''*.0668743...09981122)&**..--78742-24++.6458)-4.:89<:8:91:///330-0408;4:8,-.//233//:/1+,*+,7708929.*-.--578:846:32-.587'(&#&))/-+-3346-/*,*'),3/4,*1-)$)(.28811.5.4/1..-0/..336+3.3)1933/1)-&%#$$%*6-548+-+/01-/-.144;6.0)40/-61/.04561585./177584532/69.-53323-+-+--*1.+-&)$'*-77883*+''%)).3()71.)%(.9,'*/+1(&&'(433577695,.2,-+//1688757-6;-*''*&&/624+%)*/&-./,-97773/33569(-*,09/-4--.25;3001-356:3590,07291--2,&*-.:*(1004))()+6.287+)-2/34/.-0./2.--378-/.33.+,.0-011+,-50-+-%'.,--,.71/.2(*'(+)090/0*+)***0+',*26/-**/,-(*&')-588788956,)2:773/(.-.28521)(*.,&$&(4313/+--8/,1:3,2%%$)%$&-..*+3-56+(())&&&)+6;641+2,.,,,503468521+%.1))'#%&'(--28-'/+',(*.,)+4-210,+-.,,/*+..35022.((%
@a0ff0c8f-6f2a-4013-8d5a-a5ed56ec7acb ch=173 read=132774 start_time=2019-12-13T07:17:53Z barcode=BC01 runid=2c9cf7bc05858273f10e7d7ec552fc0bd742dc3e
CCAGTTACCTTGTTACGACTTCACCCCAGTCATGAATCACAAAGTGGTAAGCGCCCTCCCGAGTTAAGCTACCTACTTCTTTGCAACCCACTCCCATGGTTGTGACGGGCGGTGTACAAGGGCCCGAGACGTATTCACCGTGGCATTCTGATCCACGATTGCTAGCGATTCCGGCTTCATGGAGTCGAGTTGCAGACTCAATCGGACTGACGCACTTTATGATCCGCTTGCTCTCGCGGGTCGCTTCTCTTTGTATGCGCCATTGTAGCATTATTAGCCCTGGTCGTAAGGGCCATGATGACTTGACGTCATCCCACCTTCCTCAGTTTATCGCTGGCAGTCTCCTTTGAGTTCCCGGCCGGACCGCTGTAACCAAAGGATAAGGGTTGCGCTCGTTGCCGGGATGGCAACATTTCACAACACGGAAGCTGACGACAGCCATGCAGCACCTGTCTCACGGTTCCCGAAGGCACATTCTCATCTCTGAAAACTTCCGTGGATGTCAAGACCAGGTGAGTTCTTCGCGTTGCATCGAATTAAACCACATGCTCCACCGCTTGTGCGGGCCCCCCGATCGAATTCATTTTGAGTTTAACGGCCGTACTCCCCAGGCAGTCGGCAACGCGATCGAACCGGAAATACGCCTCAAGGGCACAACCTCCAGTCGGCACATCGTTTACGGCGTGGACTACCAGAATTGTCTAATCCTGTTTGCTCCCACGCTTTCGCACCTGAGCGTCAGTCTTCACCGTCAGGGGCCGCCTTCGCCACCGGTATTCCTCCAGATCTCTACGCATTTCACCGCTTTACACCTGGAATTCTACCCCCCTCTACGAGACTCAAACGCGAGGTATCAGATGCGGTTCCCAGGTTGAGCCCGAAGTTTCACATCTGACTTAACAAACCGCCTGCGTGCGCTTTTACGCCCAGTAATTCCGATTAACTTGCACCCTCCGTATTACCGCGGCTGCTGGCACGGAGTTAGCCGGTGCTTCTTCTGCGGAGTAACGTCAATGAGCAAAGGTATTAACTGCTCCCTTCCTCCCGCTGAAAGTACTTTACAACCCGAAGGCCTTCTTCGCGTACACGCGGCATGGCTGTCAGGCTTGCGCCCATTGTGCAATATTCCCCACTGCTGCCTCCCGTAGGAG
+
/0%*3*)51*3/31..//45;51932,+,01-0/-7+*(+2:3../665-*++5;.-/.+*)/-727/65203)%*)1,6;:./3.495-/-08+')('.**',-/3::/,-,+/-//'.1).8*($1&1556690+,0.,0-,,296))),0.,-+.00%+-/.1768;992(172:8995-.//.+.,9+-),/21-'+'2*5-0/,++(+)./870,-+.*-+/-7--.111.,-(+'**22725249900010178<62:***-.$(&&+('(.7302::87/8*+,*/4,,-..+,))),-878990;5-(),+./+,0)*-:4/00(/-6///88779.12.-14::2:,**-)/.24422,,(+*/&80&7,88/,,4--'&'''(**7.'*'001.&$'(,22105300-6)((*%/$#'+-111/'.//43)+&'()+*++++421//22;828,)*-4.41*..,5,*,-62/.,-.783-2339147;:;8988302:<-8-*%)/1999:8(4.,5,--25.%,*,2<:;1-.-(*++9;52/*+--*..0+.,2/697)''))%4'7*-,176--/-7:+-*/,41609555/970*7;9'66-1'''))+,+&&()%0/&&'&'&()+/1/-+&%/2'),-362/12%$%313(($%((*)+89,1/:0/0586332394+)&0'$')&4(/18110::-..2;0.53.2;2-0305422'3:9::.70/03-$')&').08;/37013.55'('%+5.4/01:37/2()*+.-1,+(--1.2776683.,0(,-212514040402.0305841,36.3-)/*4:9,5&-*)&$&&+*23033879)87,5/*&2-....348)(%'*.71-+(+.10//*0*9,9996:<69<87776853,+(*)+--3-)*-0176:551/4.3+%%('+65;442./11.701;8.7-..93-3+)'*(*%'2:0006(++*-9/77<778942(++145235,5/./8999(,.*+-0.)(*$*+76*7;876070**+(++++1/-25*(*2/38-'&).+786;69<6*+',(*%((),)/&.)')('+1)37659.0+17-+05*+&%))(&47+8:2.46362368,83'(+&1+''
@4e003989-5c23-42aa-9722-d3808879f520 ch=140 read=65993 start_time=2019-12-13T07:18:06Z barcode=BC01 runid=2c9cf7bc05858273f10e7d7ec552fc0bd742dc3e
CCGGTTGCAACATTTACGACTTCACTAATCCACCTTAGTGTAGCTCCTTCCTTGCGGTTAGGCCACCGGCTTCCGGGTGTTATCAACTCTCGTGGTGTGACGGGCGAGTTATTACTGGGCGAGAACGTATTCACCGCGACATGCTGATTCCGCGATTATAGCGTTCAACTTCATGTAGTCGAGTTGCGGACTACAATCCGAACTGAGGAGGCGACACGAGCTGACGACAACCATGCCGCACCACCTGTATCTCATATAGCTATCTCTCCATCTCTGGAGCCTTTATGATGTCAAGACCTGGTGGAGTTCTTCGCGTTGCTTCGAATTAAACCACATGCTCCACCGCTTGTGCAGGCTACCGTCAATTCCTTTGGGTTTCATTCTTTACCGAACGTACTGCTCAGGCAGGTACTTATTGCGTTAACTGCAGCGCTGAACTTTGACATCCAACGCGGGTACTCATCGTTTTACGGCGTGGACTACTAGGGTATCTAATCCTATTTGCTCCCCACGCTTTCGGGACTGAGCGTCAGTTGCAGGCCAGATCGTCGCCTTCGCCACTGTTCCTCCATATATCTACGCATTCACCGCTTCACGATTCCACGATCCTCTCCTGCACTCGCTGCCTGGTTTCTATGGCTTTACTGAGTTAAGCTTCAGGCTTTCACCACAGACCCTTGCTGCCGCCTTGCTCCCTCTTTGCGCTTAATAATTCGGATAACGCTTGCCACCTACGTATTACCGCGGCTGCTGGCGTAGTTAGCCGTGGCTTTTCTAATAAAGTACCGTCACTCGGCTGCCGCTTCCTGTAGCCGCCGTTCTTCCTTTATAACGAAGTTTACAAATCGAAAACCTTCTTCCTTCACGCCAGCGTTGCTCGGTCAGGGTTTCCCCATTGCCGAAAATTCCCTACTGCGCACTCCCGTAG
+
+0+-,5%*&%$&*0.),-'/18,)*&*(),801,/,(%+&'(-0121-7-*(,,.746-%+778367585491(.4-(',**-5+,)*(,--247697765)33+($%++%''%&&).)+,-+1331745:647;45252689;9:7201'(+0-+-%$$$&(+)))%*+0--./11157'&11914&54/.--+0,1**+*,)&&*,()+%&%('*..'///.1.++,.3:35'01(+*,5.2;3:98778:.5011677444443767++**)1/)-/+.2+%'&&''3/'*+*+1+(+0(.%)7:0*--,.))'()7+7*+.3.4:215-//-)./45*,,()('&+*,%*()$%).).3(/*6(&'+++(,1<88494./6.'*0--::34+//.-11%),-$%$)'-.5./500,9.1.122,*))$,-2580089234450).--&'&''((),-.08.;:<.353;444::588577,-*',)+,67:9:52+/3,*,/-:7+%.'',3*00;;8+()&&,+**)*-0,-/0./()+5664,-%&'-,--/9,0**1-.813:56/.+..825.,%/6.),,****&$$%'&3.+++*/00..0167.01/+*'%&,0278935:9+%&()%%'-)++//'$6*5+/121/&3612881//6-/009:;0-/*+/25;43+)+)+.59,+163(&'$&-)6100,2--,8-39211659468028../(.)+,,5;623200497615+*-3540./-.02:5178/*%(,.121)-'-.346+/23174/&.(&(4*4.0(.(**6*.6.56*)0+.-4610276..1..96).,7))/(,58.9:8;77;9479622--'%)1/2201871845-4:4//+-090+/2+/5,-737/439/+)+(')(*&((55)))&%
@db1c403a-1a83-44c1-88ed-dfce8e74dfa1 ch=457 read=36919 start_time=2019-12-13T07:18:15Z barcode=BC01 runid=2c9cf7bc05858273f10e7d7ec552fc0bd742dc3e
CTCCTACAGGGAGGCAGCGATGGGGAATATTACTGTGGGCGCAGCTGATGCAGCCATGCCGCGTGTATATGAAAGAAGGCCTTCGGGTTGTAAAGTACTTTCAGCGGGGGGAGGAAGGAGTAAAAGTTAATACCTTTACTCGGTGACACCCGCAGAAGCCACCAGCTAACTCCGTGCCAGCAGCCGCGGTAATACGGAGGTGCAAGCGTTAATCGGAATTACTGGGCGTAAAGCGCGCAGGCGGTTGTTAAAGTCAGATGTAAATCCCCGGGCTCAACCACAGATTGCATCGTACTGGCAAGCGGAATAAATAGAGGGTAGAATTCCAGGTGGCGGTGAAATGCGTAGAGATCTGGAGAATACCGGTAGCGGCAGCCCCCCTGGACGAAGACTGACGCTCAGGTGCGAAAGCGTGGGGGGAGCAAACAGGATTGAATACCCTGGTAGTCCGCCGTAAACGATGTCGGTTGTGCCCTTGAGGCGGCTTCGGAACTAACGCGTTAAGTCGACCGCCTGGGAGTACGGCCGCAGTTGCTCAAATATTGACGAGGGGCCCGCACAAGCGGTGGGCATGTGGTTTAATTCGATGCAACGCGAAGAACCTTACCTGGTCTTGACATCCAGAGTTTTTCAGAGATGAGAATGTGCCTTCGGGAACCGTAGAGACAGGTGCCGCATAATCGTCGCTCGTGTTGTAAATGTTGGGTTTAAGTCACGCAACGAGCGCAACCCTTATCCTTTGTTGCCAGCGGTCGGCCGGGAACTCAAAGGGAGACTGCCAGTGATAAACTGGAGGGAAGGTGAGGATGACGTCAAGTCATCGCACCGACCAGGGCTACACACGTGCTACAATGGCGCATACAAGAAGCGACATCGCGAGAACAAGCGGACCTCGCGCAAGTGCGTCGTAGTCCGGATTGGAGTCTGCAACTCGACTCCATGAAGTCGAATCGCTGGTAATCGTGGATCAGAATGCCACGGTGAATACGTTCCCGGGCCTTGTACACACCGCCGTCACACCATGAGGAGTGGATTTGCAAAGAAGTGAGTAGCTTAACCTTCGGGAGGGCGCTTACCACTTTGTGATTCGCGGCCGAGGTGAAGTCGTAACAAAGTAACCGG
+
,77412+)31))-0,441('/+)-,-81002(./1)*41.$'%*)+,-.0//+1//+(.5/268670/()+23)&'&)1/8795-/()),,11&&)&(,/2*&')/6:2/().4,,1+'()0::0.13,2+,,..2*$)),%$'&%%%)*+)-*&*($&&%).('((,,01500456;4331.08,-(,//2,)'*.*+,)0588121/91817'.-(3()+9:;4544695+.+,),(+00*,2-).2,53/-/),-011-.5)*-.))233392'41),((%''()-/23757869331(*+1/,,'''(''%(+(000-2/00-,.-'(((/5213<75345610/./277;*)('&*+3.3.-'.-*,+'361187.-6977,/(%'(*())'++6(*7200%),'()187')+/+(.02938(::105)(50/78/.5;845/4,*-479:<:654534(.%'%*&)-)'$%'(+.'&'&).0(*''((,-,-./712-0137675,1+)(1-*&))43463,1'-('$&(22:)(&'*-/0,(,305/7+*-+*')+.051-1./*.'+-76<9698;/..--75,4/1-19,//25.800564155140&/1+0)$($%(./;024//./-10/37421+/3.05*8292::76()$)%+2-54/.-(+%%&'&'*..$%%',-4+-$#'++**01350+0+&,)/-&($'**2*)+,,*+&+)),,-.841:70198::4656:67.:061::1688874++*,(,.88:::2441124;899;0+3,%-')(--(1-222799320.*048;700%&&)*470102/-((&&'++,((&')*7/-80/0/.*(/)&('&)632#'+-/-*+)(+68+44;557-,)+'3663447112/,,--,&--(2+1)()*,3.5-,*-++)')/410++))+3&%--9666+4+18345::3223,-,7129/,/6:778:7/3-/5.1)(-*,,-/.,-*)++15079,.66645;57)&((&))//&3+*+227-%''')*'+,,*--2141:6;2'5/+-41../20.55,..7402244;3.111-((&+,+.40/.*$'*,)-4+),038986
@da14b918-3cff-45f1-97be-1257515c11f8 ch=333 read=62600 start_time=2019-12-13T07:18:12Z barcode=BC01 runid=2c9cf7bc05858273f10e7d7ec552fc0bd742dc3e
CCGGTTACCTTGTTGACTTCACCCCAGTCATGAATCACAAGGTGGTAGCGCCACTCGAAGGTTAAAGCTACCTACTTCTTTGCAACCCACTCCATGGTGTGACGGGCGGTGTGTACAAGGCCCGGGAGCGTAGTCACCGTGGCGTCCTGATCCACGATTATAGCGATTCCGACTTCGTGGAGGTCGAGTTGCGAACTCAATCCGGACTACGACGCACTTTATGAGGTCGCTTCGCGAGTCGCTTCTCTGTATGCGCCATTGTAGCGTGTGTAGCCCTGGTCGTAAGAGCCATGATGACTTGACGTCATCCCACCTTCCTCAGTTTATCACTGGCAGTCTCCTTTGAGTTCAGCCGGACCGCTGGCAACAAAAGGATAAGGGTTGCCTCGTTGCGGGACTTAACCAACATTTTCACAACACGAGCTGACGACAGCCATGCAGCACCTGTCTCACAGTTCCCGAGGCACCAATCCATCTCTGGAAAGTTCTGTGGATGTCAAGACCAGGTAAGGTTGCTTCGCGTTGCATCGAATTAAACCATGCTCCACCGCTGTGCGGGCCCCGTCAATTCATTTGAGTTTAACCTTGCGGCCGTACTCCCCAGGCGGTCGACTTAACGCGTTAGCTCCGGAAGCCACGCCTCAAGGGCACAACCTCAAGTCGACATCGTTTACGGCGTGGACTACCAGAGTCATCTAATCCTGTTTGCTCCCCACGCTTTCGCACCTGTCAGTCTTCGTCAGGGGCCGCCTTCGCCACCGGTATTCCTCAGATCTCTGCATTTCACCCGCTACCTGGGTCTACCCCCCTCTACGAGACTCAAGCTTGCCGGTGTCAGATGCAGTTCCCAGGTTGAGGCCAGAGTTTCATCTGACTTAACAAACCGCCTGCGTGCGCTTTACGCCCAGTAATTCCGATTAACGCTTGCACCTCCGTATTACCGCGGCTGCTGGCACGGAGTTCGGTGCTTCTTCTGCGGGTAACGTCAATGAGCAAAGGTATTAACTACTCCTTCCTCCCCGCTGAAGTACTTTGCAGCCGAGGCCTTCTTCATACCGCGGCATGACTGCATCAGGCTTGCGCCCGGTATACCAATATTCCCCACTGCTGCCTCCCGTAG
+
15/6/9-0/00-.0..13:+**20*+,321222995350),516563-0/26*-/3..0*,*3/7/%730/3,+.3918;6.77-5:)%&(78(,8733+,,429:81--(,)*,.54.132((12(*.0/'&,)$)-.--,,,.0&'*562**,./0.+)(+/056;68466874'-*2../0/(')5-+///5525.;400.5/524566:871219:220204/2&&*)(*20.//0*-+2*+,.-)+.-//0:727),&),*/0++)-,091.29;:5825+').403,,,,--*+$'%'*44/:90-5:2636/0++-68101033344.++++/55<:4224.3$))-1<0:0./3476..1.91'0+/-+'02317+/+')/5.-)236.&&#*%/)--:7298++'',,,#%*.246744615028669,)(&'%(,,-2562//,17:30,)))5.648292455756333,-,,()4-0./2;;<6;;7258:;/1.-*).+/-(,76879549/0256,-(1':;4881388/14)+0((%%'&-,456;6*(./%5(:-38;/./24:7.606251235652:55-675+'*25,8/6653061706517211755243/7,.2-/27:764/+6,+/0178517*,,01508111/183).%1.+,-/0755762)%&'$+)-(-278777894'*+.3:,*,.00::/')%'%%$$%&*,,3;0001*3:91.586:6;78:9*1,.-1)1'4*06)(+0-))&$'*4<;4.::)'*)),,+12).)+,-05883-20'.,&.(*+00/$'%&'27/64345334544688+95-(4517/,+106+)'(,9.-+,.)*(&$(-928;:9<7;77786701.+-+%#($&%$$11668:720.1-/+,+*1**++.+(**&(%+'%,-+51;222997/,')+-#$#%(,3.,/6096:6310.62.533299192219737+.103040+*-$)+/21.3()-89.*89-1.&%"#(,'#(%&)/'-.359595491+0%*)*,/4/,,)$%*)**,.(-5513/00070(%-&(&-00302815;:-'//,./13:.8+((--3
@b3cfa49a-0816-4a14-985b-f36c87e60599 ch=383 read=68975 start_time=2019-12-13T07:18:25Z barcode=BC01 runid=2c9cf7bc05858273f10e7d7ec552fc0bd742dc3e
CCCGGATTTACCTTATTTACGATTTCACCCCAGTCATGAATCCACCAGAGTAGTGGCTACTTCCTCCCGAAAGGTTAAGCATAGCCTTCTTTTGCAGCCACTCCCATGGTGGAAGCCCGGGCGGTGTGTACAAGGCCAGGAACATATTCACCGTGGCATTCTGATCCACGATTACTAGCGATTCCGACTTCGTAGGTCAGGTTGCAGACTCTGATCCGGACTACGACGCACTTTAAAGGTCCGCTTGCTCTCGCGAATCGCTTCTCTTTGTATATGCGCCATTTAGCAGCGTGTGTAGCCCTGGTCGTAAGGGCCATGGTGATGACGTCATCCCTTCCTCCAGTTTATCACTGAGAGTCTCCTTTGGAGTTCCCGGCCGGACCGCTGGCAACAAGGATAAAGGGTTGCGCTCGTTGCAGGACTTAACCAACATTTCGCTTACGAGCTGGCAGCAATACGGCCAGCACCTGTCGCAGTTCCCGAAGGCACATTTCACCATCTCTGAAACTTCCGTAAGATGCTCAAGACCAGGTAAGGTTCTTGTTGCATCGGAATTAAACTTCACATGCTCCACCGCTGGGCCAAATCAATTCGGTGAGTTTGACCTTGCGGCAATGCTCCCCAGGCAGTCGACTTAACGCTGATGGCTCCAGGAAAGCCACGCCTCAGGAGCACAACCTCCAAGTCGACATCGTTTTGGCGTGGACTGCCAGGGTATCTGAAATCCTGTTTGCTCCCCACGCTTTCGCGCCTGGGCGTCAGTCTTTACCGTCAGGGGCCGCCTTCCATGCCGGTGATTCCTCCAGATCTCGCATTTCACCCGCTGCACAGATTCTACCCCCCTCTGCGGACTCAGGCTTTGCCGGTATCGGATGCAGTTCCCAGGTTGGGCCAGGGGATTTCACATCTGACAACAGAGCCGCCTGCGTGCGCTTTGCATGATGAATTCCGATTAACGCTTGCACCCTCCGTAATACCGCGGCTGCTGTGGCACGGGTTAGCCAGTGCTTCTTCTGCCCGGGTAACGTCAATGAGCAAAGGTATTAGCACACTCCCTTCCGCCCCACTTTAAAATTAGCACAGCCCGAAGGCCTTCTTTATTACGCGGCGCTGAAACACGCATCGGGCTTGCGCCCATTGTACGTCATTCCCCACTGCTTGCCTCCGTAG
+
)%$&'%/,,,1625$,0)%+'$0+++,789--+:98804001(&(&&%&$+&))/,-#%(-0/4-1'%$&('*(),)(%&$%$&)/.30052-%()&,,(*-55-),.*'&%')(-0-'0*&&)(./,.126:3;5:*5344/%-.091/1.()'-,-/88244833,.+-.7)*('&)*(7245.%-.,+)+%'(*+$1/5:.0%%,%%%()+50(3-1743235634.-.6*(((,8596,--1+-.0.413*%&+,+-0211*45+%,)*$(*,.05128-'$$%))*1+0'''')/,))+,.()'()431+%%+-+)(%).2'/21.0*'')),+/*+-19*'(0(*)')'')+.,.+/2.0+)*-6480*/,+0133..//0:,-%),*,/4070(*'++,'*(+,--41.1)68.&&&*%+&*,2&)0)(#&&%,.'%**(/+.&)./*(&($&###%,,33-)+*'*%/05-41+,/+/**.-.7,+'*/0/-***)*21*2.,'''))((+$%',/411372(*-)+(019')%%'*&*-.')'''.-))(((/*)*,+',+63-..(($'+.)*083//-70;/2.,%&-36,**2.1.**&(%(('&**178../634524''(()/(*'&%()+%)++5.'+**)&&)2-0039771-*'%&%(-427/4.'%'-./*/./0*,/4)/)&(%',562',($.+(.,,-)%*%&'++)*',)),+664-&*'%#%%)0/-/-,/')+,00251+0-)*34435(-79/3,')%%%''*.&2/..,&%,%%%)0,')0.(%((*.6;;-)-'+(,'&)%')*+,5+&%*+/373+02),,-*-64)'%&')'(/3+//00/(*-.79,67484/+-30819,7-$())-%2.*''((*3(*+..3/*'&'5858;33221-/+&('&#,&)()+%**,0,/++/300-+()'%*$/65331&&&)+*56./,600.10/01/,&)(6/.-*(*.'33024857;42.+)&+1---.,./+8,+'(*157.,.-,,0-&)'()--01*++.)%+.3,%((*,**,,(.(#%%'',,-+'(,+0-+*+$$$&$'%$'((*,)(&%%*0/,&+()%/1'4,(*(&*-47-%3813+2/.%&+1-/.*$''&((&).4/41*)'+
@e9f886b3-519a-4524-aaa9-a36b5f40d634 ch=99 read=126134 start_time=2019-12-13T07:18:35Z barcode=BC01 runid=2c9cf7bc05858273f10e7d7ec552fc0bd742dc3e
CTCTACGGGAGGCAGCAGTGGAAATTGCGCAATGGGGAAACCTGATGCGGCAACGCGTGGTGATGAAGGTTTCGGATCGTAAACTCTGTCTTTGGGAAGATAATGACGGTACCCAAGGGAGGAAGCCACGGCTAACTACGTGCCAGCAGCCGCGGTAATACGTAGGTGGCGGGCGTTATCCGGATTTACTGGGCGTAAAAGGGGCGTAGGCGGATGATTAAGTGGGATGTGAGATACCGGGCTCCAGCTTGGGTGCTGCATTCCAAACTGGTTATCTAGAGTGCAGGAGAGGAGAGTGGAATTCCTAGTGTAGCGGTGAAATGCGTAGAGATTGGGAAGAACACACCAGTGGCGAAAGGCGACTCTCTGGACTGTAACGCTGAGGCTCGAAAGCGTGAGGAGCAAATGGGATTAGATACCTGGTAGTCCACGCCGTAAACGATGAATATACTAGGTGTGGAGGTTTCCAGCACCTCCGATGCCGCCGCTAACGCATTAGAGAGTATTCCGCCTGGGGAGTACGGTCGCAAGATTAAAACTCAAAGGAATTGACGGGGACCCGCACAGAAGCGGAGCATGTGGTTTAATTCGAAGCAGCATGAAGAACCTTACCTACACTTGACATCCCTTGCATTACTCTTAATCGAGGAAATCCCTTCGGGGACAAGGTGACAGGTGGTGCATGGTTAATCCGTCGCTCGTGTCGTGAGATGTTGGGTTAAGTCCGCAACGAGCGCAACCCTTGTCGTTAGTTACTACCATTAAGTTGAGGACTCAGGGAACTGCCTGGAGTCAACCAGGAGGAAGGTGGGGATGACGTCAAATCATCAGCATGCCTTATGTAGGGCTACACGTGCTACAATGGCTGGTACAGAGATGCAATGCCGCGAGGTGGAGCCAAACTTAAAACCAGTCTCAGTTCGGATTGTAGGCTGAAACTCGCCTACATGAAGCTGGAAGTTACTAGTAATCGCGAATCAGAATGTCGCGGTGAATACGTTCGGGTCTTATACACACCGCCGTCACCATGAGGAAGTTGGCAATACCCGAAGTCCGTGAGCCAACTAACCGCAAGGAGGCAGCGGCCGAAGGTAGGGTCAGCGATTGGGGTGAGAATCGTAACAAAAGGTAACCGG
+
0-2(,-'2/(+,/356.04/('+-,.,*(,+05780(',+*7146976&132()'()(*****---6321;2,)1,1276:8&/499888/;;.77+4,34282206,986061-(+.''+*)2+..,,4--,-+((,,()(*)*,.-/04/43:7/9///83-3-+/.*),)&&'&&'1'/+-/95./26618686:4()//,+04558975510/.525/24::5:43..-03'8(*56672-*'('&)02*%&()-.20//1:;88774844/./-,2245172--'+,)(&(++).(5)3()%13+('+*2/-+.2+)*+-662/.*1+'/)/*')+.01)+4/11/6-))**(''*10/.-(,3969877491').020934/+))&&(*98'/*(),66)&(8.,9+-+/0&27))).'(082,../72893(**+--546'')00204149::-.5.74---+066853-*&*(-,+3.30..**'*(-++))&&&%'883723/)(*-)'(*01282.+,./)*8,9;;54785:-5+-+-,..10*75136,+,,1/)+('')+*,,453-038:7-5090+-+'+303*),-0+++,**)*.7120..-1.23747(*/1-/&3'&)'(110*,..+&%*('(+5+0.-/5:42:9:+8/77:.0//369688;:760-+*0('&+&(+,68::7152206:77;13)2))%%&((%-)+.'&2//10/8:/20/09041/-12/0349<0:/:0-4/--1045.+%*.'.,-:::;972'*).,000.20.3//--.-022)-.2441549::12/3/)()/1./,*'$&#&*.75421***()675//40/21-*,($$,)**+)..-/4/01523/-,/+17(+278<16416;;175-0132/(+(-.22020.../*(''(-))*/'+,/055604/..983..+-93223012856()/25241+./-/98-2-200639872446-210/21(+++*+(.4,20)*)*+.,61,-&('(/,)%&(5+/.8-)-1./2--054.3*&%()/00/..5,/-*),..21.901,-,+3/0055,,,666/;.3,/((%(%&&,,%)#$%&1,*,+*/,0869
@052916d9-c0dc-4088-9af7-e1850dad97d3 ch=281 read=68322 start_time=2019-12-13T07:18:33Z barcode=BC01 runid=2c9cf7bc05858273f10e7d7ec552fc0bd742dc3e
CCGTTACCTTGTGCCACGGCTTCACCCCAGTCTTCAGCCCACCGTGGTCGCCTGCCTCTCTCTTGCGAGTTAAGCGCAAGCGCCTTCAGGTGAACCCAACCGCAGGCAGGCGGTTATTATTGCAGGCCCGCAGAACCTGTTCACGCGGCTTTGATCCGCGATTACTGGCGATTCCGCCTTCATGCTCTCGAGTTGCGAGAACAATCCGAACTGAGACTGGCTTTTGGAGATTAAGCGCACTCTCGCGGTTTGCCTGTCACCGCCATTGTAGCGTGTGGCTGGCATGGGGCCATGAGGACTTGACGTCATCCCCCACCTTCCTCCGGCTTCACCGGCGGTTCGCTAGAGTCCCCAACTAAATGATGGTAGCTAAAGGCGAGGTTGCTCCGTTGCGGGACCAACCCATCACGACACCATGCAGCACCTGTGTTCCAGTCCCCGGAAGAGATCCATCTGGAAATCGTCGGACGTAAACGCTGGTAAGGTTCTGCGCGTTGGCGAATTAACCATGCTCACCGCTTGTACGGGCCCCAAATCAATTCAGCGCGAGGTTTAATCTTGCGACCGTATCCCCAGGCGGATAACTTAATGCGTTAGCTGCGCCACCAAGCACCGTGCCCGGACAGCTAGTTATCATCGTTTACGGCGTGGACTACCAGGGTATCCCTGTCCTGTTTGCTCCCCACGCTTTCGCACCTCAGCGTCAATGCCAGTCCAGTGAGCCGCCTTCGCCACTTTTCAATTGTTCTTCGAATATCTACGAATTTCCTCTACGCCAGATTCCTCACCTCTCCTGGATTCAAGCGATGCAGTCTCAAAGGCAGTTCTGGAGTTGAGCTCCAGGCTTTCACCTCTGACTTACAAAGAAAGCCGCCTACGTGTTAAACTTTACGCTATTCCGAACAACGCTAAGCCCTCCGTAGCTGCGGCTGCTGGCTGGAGTTAGCCGGAGCTTATTCTCCAGTACTGTCATTGTTATCATCCCGGGTAAAGAGCTTTGCTTCAGGCCTTCATCACTCACGCGGCATTGCTGGATCAGGCTTTCGCCCATTGTCAATATTCCCCACCGCTGCCTCCCGTAGGAG
+
/0%.4*,817/.&&(%)-(+,,**147/+.344;4)',0.(-.-0168;6;:--/1.-,-++,.-/+(*+-6+,,)++)%&'116:0(-0/+,.1'&*&&&$$$)'%#--**())'/4,.5')()-.8++012*4/2.-170+-)++.)()*)+,.6-,))/*&)''+**-5659.297;52,*(&((+)(+7;4/)()(/,-722-.,-.584410,4/,0/+'()%'$,(,*)*+0,+***-++)*()%%(&%&12+35/18/35+'()+*-+)*(($&$#$'*676.7//-,-5+1/92226574118;7-(,.+255536*1++/(')1+802:957)(2&$%%).54,*(/01:1-./22712&014:.034-+./,2,.-*)&+/-.-2+,)%(%)%$$&(%'(&&$&%-.$.'.//4415854-,($)0/470''(&&%&(-75'+))-0-4.)-248,1'($%%*+-).6671,&,(*43323)*'+0+'''''3(2*%&'((.*,$'(&)+.-2(5(64324+%&'(/'&.0-*+)'('&()5:2,/-(&''(-'/8.2.'*24,(-544:9.5+*++.52554/:-,.339679+&&(-&-/3.11+-7-,.+-%++,+,5,*+.-.888<9./,8/33;<763-2,%/0-/-/.+)'&)*77.88.$%+-58.(+*22855)**2.47325449-8-(/.+.04**+,+(&)%#'./67126%*',1402-1.,4<::<6.+71698505&*),:+-&&',*.%&%')403/.),.4444.2/-08019177/135715**---8+1*.-43539314-,,8:534516)*8;12;3-048641211*-+)*.*&))('(+378+)**+*0+0*)),60&0)&$#&)-()01/030**1+-$/++).1)(%#%%&*)/.0/1,1-(&+.$%(3)*,/,*+,+1824<8041',/139:8.',/(+2-249-<3-/831.1-&'''++($##'#'0*355:678:0**+&)/30;11185569;988./.*+15,078/-5:543(4,.1749:6,/9699999178*+735(,'
@1cbfa9b3-ef0f-46a6-adb8-3445ed56051e ch=255 read=103932 start_time=2019-12-13T07:18:35Z barcode=BC01 runid=2c9cf7bc05858273f10e7d7ec552fc0bd742dc3e
CCGATTGCACCTTGGCGACTTCACCCAGTCATAAAGCCGCGGTGGTGATCGCCTGCCTCTCTCTTGCAGGTTAAGCAACGCCTTCAGAGTGGAGCCAACTCCATGGTGTGACGGACGGTGTGTACAAGGCCTGCAAATTCACCGCGGCATGCTGATCCGCGATTACTGAGCAATTTTACGCCTTCATGCTCTGGGTTTGAACAATTCGAACTGGGACGGCTTTTGGAGTCGCGCACTCATGAGTTTACTGCCCTGTCGCCATTGTAACGTGTAGCCAGGCAAAGGTAGCAAAGGACTTGACGTCATCCACCTTCAGCTTATCACCGGCGGTTTCGCTGGAGAGTCCCCAACCTAAATGTTAAACTTCAAGGGGCGGTTGCGCGTTTGCTGGAACAACGCAGCATCTCATGACTGAGCTGGCGGCAATAAATGCAACTGTGTTCCAGTCCCCGAAGGAAGAGATCCATCAAATCGTCGGACATGTCAAACGCTGGTAAGGTTCTGCGCGTTGCTTCGAATTAAACCACATGCTCCACCGGCTGCAGGCCCGCGATATAGTTTCCTTTGAGTTTAATCTCTTGCGACCGTACTCCCCAGGACCGAAAGCAATTGGCTGCGCCACTACAAGCACCAAGTGCCGGACAGCCGTTTATCATCGTTTACGGCGGCGTGGACTACTGGGGTATCGTCCTGTTGCTCCCGCGCTTTCGGCACCCTCAGCGTCAATGCATGACGGTCGATGGGCGCTTTCACATGCACAGTTATTCTGGCTACGGATATTCTCTGCAATTTCACCTCACACTCGGAGATTCCCTCCTCTTTCTGGTTTCATGGCGAACGATTCTCAGGCAGTTCTGGGTTGACTCCAGGCTTTACCTCTGACTTACAAAATGCTTACGTGCATGCCCGCAGTATTTTACGAACAACGCTGCGGCTCCCTCCACGTATTACCGCGGCTGCTGGAGTTAGCCAGAACAGTATTCTCAGTGCCATTATCATGTCCGGACGGGAAAACTTACCTGACTTCAGGCCCTTCATGCGCATTGCTGGATCAGACTTTCGCCCATTGTCAATATTCCCCACTGCTGCCTCCATTGGAG
+
0-)$**%*%'')'+'')+-6:7,5,)$%'1%%%)&&*(%&$+,)-'&$%%&*-1021/-++'(*')+$,&-+(,&(*0+&*/.730,()*-&*%,&+&)*1+'''-2/0/5103/0660//,,-333/-0'%%%'(+.+-%'$&)*)''++7888882..--20))()%%(*)/-,'%((,0+/)),-.+*%'+&(&$$&(()()'')061/**'%$'0+.899/(%'&%*+*/,-)+$$'&(06)$(%%+01+)()#&$&))&('&(&'$$%&/*&%%'')'**%$&'-9)2,/+*'&$%$'()60**/,-)+%,,.611+(,6,86.,)6/.''-+-*+%&**343,-0/+-1%$$&'))'&%+)-)(/*'%)),/./-''+-($%(*,(&%&%'%%%&)))+22%&'$%%'%(++10205333*)*)(,..+*'$')-6*/*++989,---0+,.((*,-23.,((*0,2/34',04,--./587766837621/61<42001263:.11;1124363<89;0/*,(*/34.-.%&&'(*-2.51(%(&%+'(%)+.&&&%+*+*26;808275+6+,,859:03/1.1::&%'&$)&%+(&(*&(('%$&&')(-5*,%$'')).)0)2,1241'-*.))$($%&'$$&$&'220;)$%%%&*,+-.1553.-,$%..*,/,,&((%('.,(''+,)*+(+/56*%#&'+1+*0)),++.24.%'#%'&'%$))'$'(*$$%$%'+%&&%%#&$%'',2+29-*)'''#&),&'$%$#%&''+*/,:3/+11.,)+)-03(.%'-2,,.)'))&('&((()+%(&$$%('&(%$&%$',()))(32358;75//),')$''-+'+,,,*%$))*+((*./,..-21,&'&&%#')**-$%#'(&$%$%+(,1+&%(((*--(+%%&%('*++.+))6-()'*019666,+)0+2/-+-'%&+)))3+&-,*,('.(,*'&'#**$'$$'.+02/2/-7*1.'$&(*%&&%%%%%)+)+*)+,&),..5,7;82/%%&%$%'&&,(/).*'*(+173540;6+//..;':,001357+%&'(,,.06277--/,.--
