# Supplementary material for: De novo species identification using 16S rRNA gene nanopore sequencing
Source: PeerJ. 2020 Oct 21;8:e10029. doi: 10.7717/peerj.10029 (PMC7585375; doi:10.7717/peerj.10029)
Supplement: Supplemental Information 2 — Contains raw reads. [file peerj-08-10029-s002.zip › pass_fastq_runid_2c9cf7bc05858273f10e7d7ec552fc0bd742dc3e_255.fastq]

@bc19660b-c033-459a-8e87-31792f239f11 ch=440 read=79760 start_time=2019-12-13T07:18:39Z barcode=BC01 runid=2c9cf7bc05858273f10e7d7ec552fc0bd742dc3e
CCACGATTTACACCTTGTTACGGCTTCACCCCAGTCGCCAGATCACAGAAGTGGTAAGCGCCACTCCCGGGGATAAGCTACTTCTTTTGCAGCCCACTCCTTGAATTGTGACGGGCGGGTGTAATACAAGGCCAGGAACGTATTCACCGTGGCATTCTGATCCACGATTACTAGCGATTCCGGCTTCCAGCAGGTCGAGTTGCAGACTCAATCCGGACTGACGCTTTGTAGAGGTCCGCTTGCTCTCGCGGAGTCGCTTCTCTTTGTATGCGCCATTTGTAGCCAGCGCGTGTAGCCCTGGTCGTAAAGGGCCATGATGACTTGGCAATCATCCCACCTTCCCTCAGTTTATCACTGGCAGTCTCTGAGTTCCCGGCCCGGACCGCTGGCAAAGGATAAGGTTGCTCGTTGCGGGACCAGCAACATTTCACAACGCAGGCTGACGGCAATGCAGCGCCTGTCTCCGGTTCCCGAAGGCGCATTCTCATCTCTAGAAACTTCCGTGGATGTCAAGACCAGGTAAGGTTCTTCGCGTTGCATCAGAGTTAAACCATCCACCGCTTGTACGGGCCCCAAATCAGATTCATTTGAGTTTTAATACTTGCAGCCCGGCTGCTCCCCAGGCGGTCAGGCTTAGCGTTAGCTCCAGGCCACGCCTCCAAGGGGCACAACCTCAGAGTCGACATCGTTTACGGCGTGGACCCTACCATCTAATCCTGTTGCTCCCACGCTTTCCTTGCCTGGGCGTCAGTCTTCGTCAGGGGCCGCCACCGGTATTCCTCCAGATCTCTACGCATTCACCGCTACACCTGGAATTCTACCCCTCTGCAGGACTCAAACGCGGTATCAGATGCAGTTCCAGAGTTGGGCCAGAGTTTCACATCTATTAACCGATATGCGTGCGCTTTACGCCCAGTGAGATTCCGATTAACGCTTGCACCTCCATATTACCGCGGCTGCTGGCTTTTGGGTTAGTGCGGTGCTTCTTCTGCAGGTAACGTCAATGAGCAAAGTGTGCTTTGCTCCTTCACTCCCGCTGAAGTGCTTTTACAACCCGAAGGCCTTCTTCATGCAGCATGGCTGCATCAAACGCACGCCCGTTGTGCAATATTCCTGCTGCCTCCGGCAGGG
+
//$$(&05*',*-3.8(-7,*/)+270+267-0167,-(()/2*$%&%*)$'%+)+'$%'/,&()6,&)+,((-'+$'&%(*0,+,''#&&%,-($&')$$&'/,3--/326*99710**&(&%,+649+502)3.2015752;211815-20.191-..//*&((.-9-00+--.,37/%'$%$&&&#%$')/14%&.08/-',..634420'/)**(*%&$%%.)&,'&%)),+())-,)*/0/,)*(+&(,++/5/52-57.+2202479:6+8-+((*()'*,.,,(%$%&)+/,-01:3638)/020:450/.,)))(+%,')+,68363)-00631*)/-/1;4/0.+%(,5/,18971'*+03,20'%$),+.:133++('&'+5*6)-.*&*('-&'%(*,2*&((%&'%,(-++-*/1)()**)(#(&+12,-*,.817/)$)&(,+.33220(('%)0/11)*+,,-.,/23;823284+)(*%,,0/0843377;91+12/+,-,6.-((**)+0853784725-,,,-8&(&'+2+14)(%&(.%)+'),*-.'1,4120.*&('(+)&+./,-7;8))'.99).'%$&(*.+&+31,(,()$,,3:80,.+-'145&**+('''&%&)--./5&%&$&&0115:-7++*13/((&(*11528-*'(*,-26.57527-'((**-726,+,(*(+'%(1%(+/36205.+++172).,,28.-&%%$,1))*$**24347750+()+-++1.*)&'&',.'1*-.:3320,,-.0/-(&$**,+30**3.,-,)++/2021/,0-0,*-5-.+/.*.%-3,&(.2:99380-,./7*-*1)0/35<-*%'%*+.).*-)%($))6,))*++6*'%&*-0.-/.)(%+*-/.,(+)'&+-./)%%&&&$%9,74131+0*''(+'**)-4-0426)14..2..*0/446644,))(&,,)++(&-&*)3.)(0919<9745',..-2501*(*-)(34390*,*(&%%&'&()-)'((#%'.9++563--))(()('%''+'+&'',0.2/90:54:6,*#&$'+')+1121332(&&$'''%)*0/*'')()+1060-),%'%'(')14*/'%#$&-.*
@836f923b-44da-4e2d-badc-861df009c1b3 ch=89 read=76774 start_time=2019-12-13T07:18:44Z barcode=BC01 runid=2c9cf7bc05858273f10e7d7ec552fc0bd742dc3e
TCACCCCAATCATCAATCCCACCTTAGACAGCTCCTTCCTTGCGGTTGGAATTACCGGCTTCGGGTGTTATCGCTCTCGTGGTGTGACGGGCGGTGTGTACAGGCCCGAGGACGTATTCACGCGACATGCTGATTGCTTGATTACCTGGCGATTTAACTTCGTAGTAGTCGAGTTGCAGACTATAGTCGACGAATGGTTTTATGGGTTTGCTTCACCTCGGCTACGCTTCCTCCTGCACCATCCATTGTAGCACGTGTGTAGCCCAGGTCATAAGGGGCATGATGATTTGACGTCATCACTTCCTCAGCTTGTCACTGGCAGTCTCGCTAGAGTCCCCAACTTAATGATGGTAGCTAACGATAGGGTTGCGCTCGTTGCGGGACTTAACCAACATCTCGACGCGACTGACGACAACCGTACCACCTGTATCTCTTATAGCTATCTCTCCATCTGGAGCCTTTATGAGTATCAAGACCTGGTAAGGTTCTTCGCGTTGCTCGAATTAAACCACATATCACCGCTTGTGCGGGCCCATCGACATTCTTTGAGTTTCATTCTTGCGAACATTACTACTCCAGGCGAATTACTTATTGCGTCGCTGCAGCACTGAACTTTGACATCAACACTTAGTACCTCATCGTTTACAGCGTGGACTGCGGGTATCTAATCCCTGTTGCTTACGCTTTCGGGTTTCGAGCGTCAGTTGCCGAGCCAGATCGTCGCCTTGCCACTGGTGTTCCTCCATATATCTACGCATTTCACCGCTACACATGGAATTCCCGATCCTCTCCTGCCTCTGGCTGCCTGGTTTCTATGGCTTACGAAGTTAAGCTTCAGGCTTTCACCGGGCCTTTGCTGCCTGCCGCTTATCTTTTTTTTAATAATTCCGGTTAACGCTGCCACCACCACGTATTACCGCGGCTGCTGGCGCGGTAGTTGGCGGTAACAATAAAATCACTCGGCTACCATTTCCATAGCAGCGCCGTTCTTTATAACAGAAGTTTACGATCCGAAAACCTTCTTCCTTCACGCAGCGTTGCTCGGTGGGGTTTCCCATTGCCGAAAATTCCCTACTGCTGCCTCCCGTAGAG
+
611.55-*-+/33031-57+*4.3..,5501000-252,1-,,7959*,*%+'*.1,-+-0/,32.-)*&&$$%%(),),-/()+./.5;:555425..+-+..11('),,651025;412-.,,+02115+$-+%(****80+/'%%(''$*'&*+-/40*0+&&,*+,(&-/-+.-01..)*+*.))*(&),)-23<<./219.7;1,4594345-&'%%)%&(*4841,+''(**0/38:72360,*-+)*,,20&))),0+,/42857/-.020/.1/0112596--.2(&(&$$%'%)))0*+-020283/.*/+.176273331*+-+021).-)(&0&'(+,,/.+',+,633*)',-/,3,,,/37458*)*0/-+)*/,,***/055221))'()026,)*(%'+,*'%'%*))3;24323.0-2,-/1.0/000./.397---,+,,/,,64-/-)%%$')37038;7/')),.50;779:3855/,(0+&,'1);:968,))+%((&,/65170005,(&('%$')(&''(/,/622/-5:9*'193351.'&03(4)&(,)*+-*)220(3)/+-+.-)1)))*.''*,-10*0(.,)*5--63/02847)7-,+-,*-/+.+&+567262)$(&012146101%'&)%0)002./-03(&''%#$$$$'()(*+/+.-%((&).+1444(115,/&&(&-:/00:...++./+-&(+,166;:::;7:678454667421224+191.++0-//1*%)$$*+-+0-1&((,,04//.2100,))*++00*,4814;9<86336.10+($%%(((,;.3'--4.)49433.+')**,+,)&-,,15./%##)'%%(&&($%(()*(,-)++,0//+,((&''&+&&)(-0015&&'%''*)*3*+*&''(+,36/6+)'*'(').42*-+'(%''&&&$'*'%'*.110..*%#&%&%.-*-%,(%(%*)'%''&&&(()(++*-)((').91'*%*,1+*+562+0/737:78/;3.00,%+,+3-))+-,1+$+10+6*-*(#&**09--7942,83*)%(((*(')((,;4,-//)&
@3cfebd0a-3911-4553-9d7e-610374012ff4 ch=196 read=71131 start_time=2019-12-13T07:18:55Z barcode=BC01 runid=2c9cf7bc05858273f10e7d7ec552fc0bd742dc3e
TTGGTATACTTCGTTCAGTTACGTATTGCTGGTGCTGAAGAAAGGGTTGTAGTGTCTTTAGCACTGTTGGTGCTGTGCTCCTACGGGAGGCAGCAGTGAGAATGTGCACAATGGGCGCAAGCCTGATGCAGCCATGCCGCGCGTGTATGAAAGAAGGCCTTCCGGGTTGCCAAAGTACTTTCAGTGGGGAGGAAGGGAATTAAAGTTAATACCTTTATGTTGACGTTACCCGCAGAAGAAGCACCGGCTAACTCCGTGCCAGCAGCCGCGGTAATGCACCAGCAGAGGGTGCAAGCACGTTGATCGGAATTGCTGAATAAAAGCGCACCCAGGCGGTTTTGTTAGTCAGATGTGAAATCCCCGGACTCAACCTGGGAACTGCATCTGATACTGGCAGCTTGAGTCTCGTAGAGGCCGAATTCCAGGTGCTTAGCGGTGAAATGCGTGAGAGATCTGGAGAAGTACCACGGTGGCGAAGGCGGGCCCCTGGACGAAGACTGACGCTCAGGTGCGAAAGCGTGGGAACGAAGCAAGTTAGATACCCTGGTAGTCCCGCCGTAAACGATGTCGACTTGGAGTTGTGCCCTTGAGGCGTGGCTTCGGAGCTAACGCGTTAAGTCGACCTTATAGAATACGGCCTGAGTTAAAACTCAAATGAATTGACGAGGGGCCCGCACAAGCGGTGGAGCATGTGGTTTTAATTCGATGCAACGCGAAGAGCCTTACCTGGTCTTGACATCCACAGAACTTTCCAGAGATGGATTGGTGCCTTCGGGAACTGTGAGACGGTGCTGCATGGCTGTCATCAGCTCGATGTTGTGAAATGTTGGGTTAAGTCCCGCAACGAGCGCAACCTTATCGCTGTTGCTTGGTCGGCCGGGGACTCAAAGGGAGACTACCAGTGATAACTGGAGGAAGGTGGGGATGACGTCAAGTCATCATGGCCCATGACCAGGGCTACACGTGCTACAATGGCGCATACAAGAGAAGCGACCTCGCGAGGCAGCGGACCTCATAAAGTGCGTCGTAGTCCGGATTGGAGTCTGCAACTCGGCTCCATGAAGTCGGAATCGCTAGTAATCGTGGATCAGAGATGCTACGGTGAATACGTTCCCGGAGCCTGTACACCGCCCGTCACACACCATGGGAGTGGGTTGCAAAAGAAGTAGGTAGCAACCTTCCGGGAGGGCGCTTACCACCGCTTTGTGATTCATGACTGGGGTGA
+
&%,0..,'/3433738++4,,+%,),2.03274444437+,1)(')('$&%''$('+(%$$$#&''0211/+%%$&#$+,))*,-1.',0--//.06-&**.+&0*,,./4/1,%$$&+/(+55531135'266656.++('*/16555/2($((*+/5.60*+3/29**(7961120:<0035868:+)0023,0.%')(0::2-3,3,,233:5,/00:///+-,,/8-,-'&,((-+)+-0-5,,+273374+-,30(3-+,3,35.704,+&(()%&&&()),---./:90/&()/)$&),,02+7*$*-*'('*+2+2*(*%*'((/3911772-&+)+*/3034520%)0+(375+*2&025162625:82712333332./0/1445,,$()(*-1/5-,,/+,&/*'$'$#%%(*)*,.(&'%'(+,59-.84-2341('&'(*23382/*&'&&%(-(&))*..0,,4-00*4*075/).67,*.,*..-..23549&3-1,,*0/++/269;8-,1$+'(+0,++83136039./3210/20,+(,+,12771//0/1/,++.11+().,')*15(',,,-,0537;64/4(+((*+0...1).707/787602,/)$()&$$$'(//3,/./-:1;;011;5:92/.416455-**32-42.,3,6046:7;97-(*)*+'*./5;;*9:9;631402-3,+,./4./18:0:/.2.)&),08,,,-.9///.530.2913.1*+,02:2,,.,439:;;;;/<9697886)(-+-0,,*+,074101.,147677-/.-()',-.;//.*5/..48/1407/2.327'),2,5/023/+/(**)..02&'0+/8)).,0-/6,214+-85467969(.,-+/-/1+40,..-(''%&0,.++)../5,144*--11357487,/988513+/++&$()+..)5792/.,*,,+2487,:,+:00/0.4..0.'(%)+$*6669770./((&))(+09869774.691(+/0346620102//3,:-3.)+,-/(-2---5)-/24602,)2)),+1-0-0..0.1-9.//7;97.---()%(,./6141;80/9.+,+7<09*0/%')#($--016965;7364./&,*/0376;2,+,+(14:67896,&()&'&++*))**617705-+80.-,'))..41,1'+,(*-)+)//88<0')*.884872/-+
@f2de16d8-2c1f-4e85-8ec7-2bd1da9fc80f ch=67 read=90965 start_time=2019-12-13T07:18:56Z barcode=BC01 runid=2c9cf7bc05858273f10e7d7ec552fc0bd742dc3e
TCGGTAATACTTCGTTCGGTTTACGTATTGCTCTGCCTGGTTTCTATGGCTTACTGAAGTTAAGCTTCGAACTCACCACAGACCCTTGCTGCCGCCTGCTCCCTCTTTACGCCCAATAATTCGGATAACGCTTGCCACCTACGTATTACCGCGGCTGCTGGCGCGTAGTTAGCCGTGGCTTTCTAATAAAGTACCGTCACTTATACCATTTCCTGCTGGCCGCCGTCAGCCCTTTATGGCGGAAGTTTACAATCCGAAAACCTTCTTCCTTCACGCGGCGTTGCTCAGTCAGGGTTTCCCCACATTGCCGAAAATTCCCTACCGCTGCCTCCGTAGG
+
$'/)*(#('-/13-1:1'2493/1.7//0-.,-//5))*+*:5357748.8-+-2/,*+1:30,/4950+-/2,034.2)+/:<333,/13680/-&$((18*)(13.34/93+,--),.*0+<.96561-4-,8+)5(('*&-+,10141./1//28210*%))*-1.6,/072/3../54,*+4-/;2/102477,%$%$&%&)0-4:45700%%&*+1.1330/'%''''.*)*)&-&.%&&(2.),-475/,.0*)*-2434:44272%,(*(,+-0/--23(575,561.;-.11*'(++3.05131813514-)).,),-12./43),13(
@54837689-bccb-40f9-9d08-0cf4322e95ba ch=341 read=63456 start_time=2019-12-13T07:19:03Z barcode=BC01 runid=2c9cf7bc05858273f10e7d7ec552fc0bd742dc3e
CCGGTTACCTTGTTACGACTTCACCCCAGTCATGAATCACAAAGTGGTAAGCGCCCTCCCGAAGGTTAAGCTACCTACTTCTTTTGCAACCCGCTCCATGGTGTGACGGGCGGTGTACAGGCCCGGGAACGTATTCACCGTGGCATTCTGATCACGATTACCTAGCGATTCCGACTTCATGGAGTCGGAGTTGCAGACTCAATCGGACTACGACGCTTTATGAGGTCCGCTTGCTCTCGCGGGGTCTTCTCTTTGTAGCGAATTGTAGCACGTGTGTAGCCCTGGTCGTAGGGCCATGATGACGGCGTAAATACCTTCCTCCAGTTTATCACTGGCAGTCTCCTTTGGTTCGGCGGACCGCTGGGCAACAAGGATAAAGGGTTGCGCTCGTTGCGGGACTTAACCCAACATTTCTAGCACGAGCTGACGACAGCCATGCAGCACCTGTCTCACGGTTCCCGAAGGCATTCTCATCTCTGAAAACTTCCGTGGATGTCAAGACCAGGTAAAGGTTCTTCGCGTTGCATCGAATTAAACCACATGCTCCACCGCTTGTGCGGAATTTACGTCAATTCATTTGAGTTTTAACCTTGCGGCCCATTACTCCCCAGGCGGTCGACTTAACGTTAGCTCCGAGCCACGCCTCAAGGGCACAACCTCCAAGTCGACATCGTTTACGGTGGTCTGGGGTATAATCCTGTTTGCTCCACGCTTTCGCACCTGAACGTCAGTCTTTGATCAGGGGCCGCCTTCGCCACGGTATTCCTCCAGATCTACGCATTTCACCGCTACACCTGGAATTCTACCCCCCTCTACCGAGACTCAAGCTTGCCAGTATCAGATGCAGTTCCCAGGTTAGGCCGGGGATTTCACATCTGGCACCAACAAAACCACCTGCGCGTGCGCTTTACGCCAGTAATTCCGTTAACGCTTGCACCCTCCGTATTACCGCGGCTGCTGGCGCAGGTTGGCCGGTGCTTCTTCTGCGGGTAACGATCAATGAGCAAGGTATTAGCTTCTCCCTTCCTCCCGCTGAAAGTGCTTTACAACCCGAAGGCCTTCTTCATACACGCGGCATGGCTGCATCGGGCTTTGCGCCCATTGTGCCAATAATCCCCACTGCTGCTCCCGTGGG
+
0/(*/**,,*3-+4*),,36:2,.02/+-162633885354/-),*,-+)&(),5/1.1/**+(,(102),.1343-0383496-,//&.5(%((03'((./-.0461992,6100-.4.9.73/8/2..96..8++1;2212//375...+-&')73:02)*+43556<472368:7/00*'*,-))'),0..()547:6;55+7-7400/.*()'+)*+7535.20),/1,-//.3,)+-,(,-3634419/*%$%%&$%,)*(--/-.1216342229.--/15'3)+368.%+)-.+'(&&((-$&')&'.0:520.0/11;92348::-:-+.97587083(+.:1'/'+;76730,..).11643/6///9+'(-16./,.0050:-/+8852222,2.)----190*,+&)$&(*/022213133369,9(,(11)11+-18,-,-0865.10)('(&((-4889776.*+)-43*0607:558<:;6::97789:,5,*55+,4/:363/-.,10.0785*)/0/284880////./2-*1-%%'((&$&&()%)(&%&$+..99<:41:9.,.27<1170(*--*,)-,+&6('**866//.454:8321.3..(('(,'+20:'*&%&'(*+6:882.*((&*-096916)7.356685/34/059.,,('&('*+.7722,3**-89448</*-+/)'*,*28+.''%,)$$&13-17211007-,--...8931,'.)%'*)72&0&3,./934,0.()*-/10446/7:9//08.573505:6-'/'2-88691752+*5/-1)(+23368,,),.6./.),/0002/14,2359/-+&&,-1+%'222(,+,'031+)*,-12.&&$''+/-/50'-5.373-,%+*133///98.1022*$++21573*)5-53.-5*-+*-76458.367:68<:08///54415123/3)-*'/02(44028688<6624(0+-1830&),092227866)+(%'&($*.3.+1:1141*--64*,150-.*,-1214-.1029)(*(,/299<8:<9243.&-,./61-0130.*-+/2(73,/)))32/9,+/3&)&*)*+),%/205-+1376/,.(32)'.(5,
@b5fe254a-68c5-4df4-986e-33f70fdcfef4 ch=8 read=62373 start_time=2019-12-13T07:19:06Z barcode=BC01 runid=2c9cf7bc05858273f10e7d7ec552fc0bd742dc3e
CTCCTACGGGAGGCAGCAGTGGGAATGCACAATGGGCGCAAACCTGATGTAGCCATGCCGCGTGTATGAAGAAGGCCTTCCGGGTTGTAAGTACTTTCAGCGGGGAGGAAGGGAGTAAAGTTAATACCTTTGCTCATTGGCGTTACTGCAGAAGAAGCTCAGCTAACCGTGCCAGCAGCGGTAATACGGAAGGTGCAAGCGTTAATCAGATTACTGGGCGTAAAGAAAGCGCACGCAGGCGGTTTTGTTAAGTCAGATGTAGAAATCACGGGCTCAACCTGGGAACTGCATCTGATACTGGCAAGCTTGAGTCGTAGAGGGGTAGAATTCCAGGTGTAGCGGTGAAATGCGCGTAGAGATCTGGAGGAATACCGGTGTGAAGAGCGGCCCCTGGACGACTGACGCTCAGGTGCAGCGTGGGAACAAACAGGATTAGATACCCTGTTAGTCCACGCCGTAAACGTGTCGACTTGGGTTGTGCCCTTGGCGTGGCTTCCGGAGCTAACGCGTTAAGTCGACCGCCTGGAATTACGGCCGCAAAGGTTAAACTCAAATGAATTGACGAGGGGCCCGCACAAGCGGTGGAGCATGTGGTTTAATTCGATGCAACGCGAAGAACCTGGTCTTGACATCCACGGAAGTTTTCAGAGATGAAATGTACTTCGGGAACCGTGAGACAGGTGCTGCATGGCTGTCGTCAGCTCGTGTTGTGAAATGTTGGGTTAAGTCCCGCAACGAGCGCAACCCACTTATCCTTTGTTGCCAGCGGTCCGGCCGGGAACTCAAAGGAGACTGCCAGTGATAAACTGGAGGAAGGTGGGATGACGTCAAGTCATCATGGCCCTGACCAGGGCTACACGTGCTACAATGGCGCATACAAAGAGAAGCGACCTCGCGAGCGGACCTCATAAAAAAAGTGCGTCGTAGTCGGATTGGAGTCTGCAACTCGACTCCATGAAGTCAGATCGCTAGTAATCGTGGATCAGAATGCCACGGTGAATACGTTCCGGGCCTTGTACACACCGCCCATTTTCATGGGAGTGGGTTGCAAAAAAAAAGTAGGTAGCCAACCTTCGGGAGGCGCTTACCGCACGATTCATGACTGGGGTGAGTCGTAACAAGGTAACCGG
+
*-/3401/81),0/11321733.&,()--0-9.*7852669%7632,)'#'%/.3+)-*&+,-2645540*,*/404433(19767)222*0,*.6--245254-(+,-0+4,'(),,('2,9+/088.57./76'5&,',+//,(#$,''*(%(&$&(*(&+$$#&-*+7641-+)*)+*)/2-,-'+)%)&)(.-'(*-2.8.99*,-*2+002.(&&''*)#('%&&&''*).',+-(/.98///302/67./1975*)+01+*%)*36558021:27<6/837443340--.)'0'%$('$(*,,*-//-1++)0-/)+,1.3/4/3.56841+-.23+*04+./1223750-(+-018.,/)-,-89;6820%')+(',../6:6.-187+%&()/024001//710-$&'+/150&'&)8)+***',.,,--,6:/,,-/--662*-.1:8;:<3.*+.190/*)&+,)*.//86<2.*(&%&)*+)/-2,-/)-..29/--,-648-58478:69;663'&(''()-50.346*,3-:/99546492///6474673-,5,42;5///225782:23.+.---)*006;909581(*-2:98978'(((*')+)'25323/12112-,.2.***.<<5+(((*,((,02852'(%'*(35-3148860...-125899:6452647689756546589:7.,)+)/6800.;+3356741183(),477-,30101158/%'2+2241.4/-/3-/1+-/2:71)3.17)+++),:/7:-..&+..59:;3320024844431.3..,*)(&)2,170/+*)))+.36:2*.,./)(%'(8241:896++()).253+2/73296566/+211)'''*+(+666:875/*)(*3:73621&&07845.-1+*+,,64:5627'-%3)3.-//033709.-,-,055956070009,+4360.0)114:4.,*,-2781./1006*)*.5473:33/0250,&5/2*-)(*1.()*/7.89,%+'$$**+9:1)(**05692749;74,/0-'(%*)(*$)&--6141/*8/)-,(,233158')%%)45<:92111169:600'')-(0+1-05*315;:852
@5cd4e0cd-8326-4601-86a7-d41abe772e21 ch=253 read=136566 start_time=2019-12-13T07:19:12Z barcode=BC01 runid=2c9cf7bc05858273f10e7d7ec552fc0bd742dc3e
CCGGTTACCTTGTTACGACTTCACCCCAATCGTAATCCCACCTTAGACAGCTCCTTCCTTGCGGTTAGGCCACCGGCTTCGGGTGTTAGCTATCAGCTCTCGTGGTGTGACGAGGCGGTGTGTACAAGGCCGGAGACGTATTCACCGCGACATGCTGATTCGCGATTACTAGCGATTCCAGCCTTCTGTAGTCGAGGTTGCAGACTACCAATCCGAACTGAGAATGGTTTTGCTGGGTTTCACCTCCTTGGCTTCCTTTCCTCTGCACCATCCATTGTAGCACGTGTGTAGCCCAGGTCATAGGGGCATGATGATTTGACGTCATCCCCGCCTTCCTCCCAACTTGTCGCTGGCAGTCTCGCTAGAGTCCCCAACTTAATGATGGTAACTAACGATAGGGTTGCGCTCGTTGCGGACAACAACATCTCGACACGAGCTGACGACAACCATGCACCACCTGTATCTCATATAGCTATCTCTCCATCTCTGGAGCCTTTATGAGTATGTCAGAGACCTGGTAGGTTCTTCGCGTTGCTTCGAATTAAACCACATGCTCCACCGCTTGTGCGGGCCCCAAATCAATTCATTTTGAGTTTTAACCTTGCGGCCGTACCCCCAGGCGGTCGACGCGTTGGCTCCGGAAGCCACGCCTCAGGGCACAACCTCCAAGTCGACATCGTTTACGGCGTGGACTACCAGAATTATCTAATCCTGTTTGCTCCCCACGCTTTCGCACCTGAGCGTCAGTCTTCGTCAGGGCCGCCTTCGCCACCAGTATTCCTCAGATCTCTACGCATTTCACCGCTACGCAGATTCTACCCCCCTCTACCCGAGACTCAAGCTTGCCGGTATCAGATGCAGTTCCAGGTTGAGCCGAGGTTCACATCTGACTTAACAAACCGCCTGCGTGCGCTTTACGCCCAGTAATTCCGATTAACGCTTGCACCCTCCCGGTATTACCGCGGCTGCTGGCACGGAGTTAGCCGGTGCTTCTTCTGCGGGTAACGTCAATGAGCAAGGTATTAACACTCCCTTCCTCCCCGCTGAAAGTACTTTACAACCCGAGGCCTTCTTCATACACGCGGCATGGCTGCATCGGGCTTGCGCCCGTTATTCGCAATATTCCCCACTGCTGCCTCCGTAGGGAGCAATGTCAGCACCAACCAGAAGGTTAACACCAGAGCAACTTTCTTCCTTTCCAGCTTATTACGTAACTGGG
+
1-**0,*4121),-(*-15:+,&-,2(2034144554:-,/%3(%*'+)(*26/8/5*++*+,/-:/07992350/-004+:0/*5(&$%(+...(-,0**-04:9763340*2//220.1/0&1364.7,,+&&,-+-/262.26377798:7522138798524722315785716.,&*(-2033576981.**..,/+///--,(3,/:-**766-.(,113,-'/*)),09419-+.0913%'(1*-.70'),',1.25231482592+3,)&)++-///35001,11+(.200./,'29.7772130/1</,-97:99947;2,/52;2.*02(,'-7../6-0,,,+)03237744312361;;0,0*0+2-2---//.45.,,./0264(*--5-/0568192103+)(*04*4.55844+*,542.4544,-)((5347++%)%*024523-21335-,-+--36777/...,.1:88664&,-.*.,)+-**-.7233+'(&)--0+2.1)5/:58210246;,..9/+,)*(6638/*)%)00889/02-041344966.754)%%(,00:8<7.7:3())+4;<-17125312-6/6,262;75-'+.62-+*(')(*+)+&*+-8'4,/2',.,406706+,632,027061-004.9887859982;/*,.63348;786/25/+%$0,124.19651+-5<8,23489.*00-49/*)*(.6**+'(24:38766;876:*./5+955:5;98:9244%333:<:720%',//225165759<51,07123*+'*+'01901,-.2,0,.54162,,(,,279.(%%%')18+13237545644157+8+)-408.)112,)++.7(&**-:../-,,3/4998(*&(210011181.198141/8+)*3677852//332;545190.-09-*,('(('*,2-0712/5/2391:/+',,3)+12'()0**5,-0619<88987:0-2246794;44.20//-*-)/*)%(&,.0;0098240;8/*77748/0-'.139.0332/(&)/+465<58<85.+-'+-/242334;7654447-93248+.3-:4'&/#&'&&)/6344/5560&('(++''%%).+/&*+)&&)1*-$53,.//155/9())/1/.4--(.%%$$%('--/-/7727:8327400,%&&')+*%)'&(((&###
@bd06dce2-3182-48cd-ae28-69bc41c239b7 ch=371 read=118958 start_time=2019-12-13T07:19:20Z barcode=BC01 runid=2c9cf7bc05858273f10e7d7ec552fc0bd742dc3e
CTCCTGCAGGAGGCAGCAGTAAGGAATTTCGTGGGGAAACCCTGACCGAGCAACGCCGCGTGGAAGGAAAGAAGGTTTCGGATTGTAAACTTCTGTTATAAAGAACGGCGGCTACAGGAAATGAAGTAGTGGCAATACTATTAAGCCACGGCTAACTACGTGCCAGCAGCGCAGTAATACGTAGGTGGCAAGGCGTTATCCCAGATTGGGCGTAAAGAGGAGCAGGCGGCAACAGGGTGTAATGGTGGAAACCTGAAGCTTAACAGTAAATACACTGACTAAAGGCAGCTAGAGTGCAGGAGGATCGTGGAATTCATGTGTAGCGGTGAAATGCGTAAGATATGGAGGAACACCAGTGGCGAGGCGACGTCTGCGCTGCAACTGACGCTCAGTCACAAAGCGTGGGGAGCAAATGGGATTGGGTACCCTGGTAGTCACGCCGTAAACGATGAGTACTAAGTGGATGTCAAAGTTCAGTGCGCAGTTAACGCAATAAGTACTCCCGCCTAGATGGTACATCCGCAGATATGACTCAAAGATTGACGGGGGGGCCGCACAAGCCCGGTGGAGCATGTAGTTTAATTCCGGAAACAACGCCGAAGAACCTTACCGGAATGTGACATGCTCATAAAAGGCTCGAGATGGAGAATGGCTATATGAGATACAATTTGTCATTCATTAATGTCGTGAGATGTTGGAGTTAAGTCCGCAACAGGCACACAGCCCTTATCGTTAGTTACCATCATTAAGTTGGGGACTCTGGCAGAGACTGCCAGTGACAAGCTGGAGAAGGCGAGATGGCGTCAAATCACATCGTACCTTACTGGCCCTGAGCTACACGTGCTACAATGGATGTGAGAGGCGACCGCGAGATGAAAGCAAAACCCAAAACCATTCTCCAGTTCGGGTTAATGATCTGCAACTCAAAACTGCATGAAGTTGGAATCGCTAGTAATCGCGAATCGCTTATGCGGTGAATACGTTCCTCGGGCTGTACACCGCCCGTCACACCACGAGGTGATAACACCCAGAAGCCGGTGGCCTAACCGCAGGAAGGAGCTGTCTAGGTGGGGATTGAAGTGATTGGTGAAGTGGCAACAAGGTAACCGGAAGATAGAGCGACAGGCAAGTAGGTTAACCTGCACCATTAACTTTCTTTAGCATAGCAATACATGAAAAAAAAAGA
+
--/,*%++.2-++-,..(*,,**(''+/-)'*'')*%)+)7+-.67:22.4060/06/..0+(*)*,+,(&.,,.191.-/&3'%%+04/.6.0-/2/,.)(&(&'(3-&,-,01%+)-/++3(*%&$&'(('-(('30-2.2.)0+('$&$('$$%$%()0-..*2//.*)$),(*)$)&)*+,-&/10&($&'.52.4''*/,0*)/)('**3++*0.%*//06749,1)*&*.&&%&&(*%(+*,,-%/63,('''/',&(%--/81*((&()''$&%/,+1122221''),-(%1+*/+*+-,11.5.5.3*(())(&)',0.1/93147706''(,&+),+/,.+*$&$$#+17*(%('%(%).+*&$((---13+,,,,54646&(./#%&*-')-3)(0.*--/65,)39-1/(*(#$&*''%,1.157&(+143/697.-.21./01298-/1/.9:/563/-//70'110-)-+-3--&($(-3.),&)')+,5++37.()&+'&'%('-0*&(%%.-%$&('+-*(&&'*.645,)078/+/1$'&(+-+/11,538.*-.6532&46;915217)*&-)(3412-,')030*,*'(&%(&%)()+'*+-2+3&3363450+)'*,+,&'*.57/.,,,6-87710***-.2/)(%#%%$$'''+'''.)&$$)+-1245759764&($'+2.2.323/1426(+((#'$&%(,6105-.-,.2.+//.3:354'*+,--,5*/641/011071&&''+.,./-'+,-246713340)')%,*0(%'&(24/*)-3:.,+*'))($(%(''%$$$'%(*(&((*,-/0+-)*,3,,1.4/02&&&$$%&$&%$%%+))*'&.-.*2+)%./860.)'*/88795585/7($*180(*&)+&$%%(-0,*-*0''&(++&*)%&$%'***./713825*//-*/-225162293*%$$%$%&&'*')%$%$')*0,/),(/*(&%%&(&)0-/:1./502/14*)(#&(('$&)(''+-*&$''(,4.-.--.'%'&,,),+*++/+-)**1&++(&%+$&'*+$/''&%'),'1(&,')/,&)%$#&(/1///,.827080823-+(&(,269+,58/*'('-0/*-')&*$&#)%($%'&),20-,,&(%'%$$%&*.-)1-%%-.,0.-)(&#&
@ded784da-7e9b-41ab-8c91-dab310253bd9 ch=88 read=157010 start_time=2019-12-13T07:19:30Z barcode=BC01 runid=2c9cf7bc05858273f10e7d7ec552fc0bd742dc3e
CTCCTGCAGGAGGCAGCAGTGGGAATATTGCACAATGGAGGCGCAAGCCTGATGCAGCCATGCCGCGCGTGTATGAAGAAGGCCTTCGGGTTGTAAAGTACTTTCAGCGGGGAGGAAGGGTAAAGTCCAATACCTTTGCTCGTGGCGTTACCCGCAGAAGAAGCACCAGCTGCTCCGTACAGCAGCCGCGGTAATACGGAGGTGCAAGCGTTAATCAGGTGCTGGGCGTAAAGCGCACGCAGCGGTTTGTTAAGTCCAGATGCCAAATCCCGGGCTCAACCTGGGAACTGCATCTGATGCTGGCAAACTTGAGTCTCGTAGAGGTGGTGGAGTGTGGCGGTGAAATGCGTAGAGATCTGGAGAATACCGGTGGCGAAGGCGGCCCCTGGACGAAGACTGACGCTCCGGTGCAGCGTGGGGAGCGAACAGGATTGATGCCCTGGTAGTCCACGCCGTAAACGGTGTCACCACGGCTTGGAGGTTGTGCCCTTGAGGCGTGGCTTCCGGAGCTAACGCGTTAAGTCGACGCACAAGGGAGTACGGCCGCAAGGTTAAAACTCAAATGAATTGACGAGGGGCCCGCACAAGCGAGTGGGCATGTGGTTTTAATTCGATGCAGCGAAAGCCTTACCTGGTCTTGACATCCACAGAGTTTTTTCAGAGATGAGAATGTGCCTTCAGGAACCGTGAGACAGGTGCTGCATGGCTGTCGTCAGCTCGTGTTGTTGTAAATGTTGGGTTAAGTCCGCAGCAGGCGCAACCCGCCATCCTTTGTTGCCAGCGGATGAAGCCGGGAACTCAAAGGAGACTGCCAGTGATAAACTGGAGGAAAGGTGGGATGACGTCAAGTCATCATGGCCCCGCCGACCAGGGGCTACACGTGCTACAATGGCATACAAAGAGAAGCGACCGCCTCGCGAGAACAAGCGGACCTCATAAAAGTGCGTCGTAGTCAGTTGGAGTCTGCAACTCGGCTCCATGAAGTCAGGAATCGCTAATCGTGGATCAGAATGCCACGGTGAATACGTTCCACGGGCCTTATTACACCGCCTGTCACACCATGGGAATTGGGTTACCCAAAGAAAGTAGAGTAGCTTAACCTTCCGGGAGGGCGCTTACCACTTTGTGATTCATGACTGGGAGTGAAGTCGTAACAAAGGTAACCGG
+
,-33+',*70+4/,*****/++*./.0.6('')40/0.'&((),03+495667560%/809778,)'),1053516-**-,/,')2/.:08/,%(0'&((+.81-(+(+380+,2**1,('(4++.&$,2)$&%&,+-660&)''((%1'(4-+3/,.*%*((/,3,%--.//21/)(%&$%&')-.+++--26/*0,/-+'&&((&--/904044.1*-$**0:5640043*..*')%%%*)+/08,)/622,/4'&*(()&$)('(/)((13476/-04026-+/-2222233222*,'(+,00(*+*,(**--0-/0)'((%&%'&'$&'*&)(')(('(-,)*/-,0..-..45;.*0+0100&2%%-**+.0)/0+,6:5/,/787--2*-.33200113&2/11)&'(,4237*%((&(''%(.$,(()*+.4,*.11*+312(*,396779)0)&*))'#)($&*+*1.70**++5%.%&4'''**/0.+,0--2,/--,*&*-1020/*))1,/.01.*&('*+(+,*&)*+4031..363(2,1.8::/3/.23-.2-4---2/),2/))((&(')'%('(&''+0,,+0%&)()+91089:-,,..:,&)&'('&*10714963++)'()%&(*-)'((),,01:9:.420//0150%4,/275630..%.11-3421'%**-(.-034:8/-.-/26788772(++,253.,-&/0))(.)(*28.2/.905&')*$(**/0496160+/2*$&%)).''0,*.017;.-.((%(%'*&)+(---.-5513*,,(*,/5302-//1357936147*,*(),(.'.6**61//,*,-3.5,++*$%%*)//)$&&%&,0*,45+.%&'()))02918584)((()(027(()(***,/&0-$.++-1-.())')64/13:6546511424+%,+0576/32304$('/2.+,--/8836221+231681.--/-.3(0%+((/.22.*,/13*1-,)('/,/393/0/60/2439:47)+(#%(043624%,''+*,//59456522.19-1-9./'/'/6.8-).,),/)&+,*'())%''*+*2.3,36393./81/-0---./,+-2,0-:1,./*.-(),-+/0'-+(&))&*''/),+605:++()-626.3
@3808ef17-aed6-452b-b8ca-f6ce313b718e ch=284 read=66456 start_time=2019-12-13T07:19:29Z barcode=BC01 runid=2c9cf7bc05858273f10e7d7ec552fc0bd742dc3e
CTCCTACGGGAGGCAGCAGTGGGAATATTGCACAATGGGCGCAAGCCTGATGCAACCATGCCGCGTGTATGAAGAAGGCCTTCGGGTTGTAAAGTACTTTCAGCGGGAGGAAGGGAGTAAAAGTTAATACCTTTGCTCATTGGTTACCGCAGAAGAAGCTTTTCGGCTAACTCGTGCCAGCAATACTTGATACGGAGGTGCAAGCGTTAATCGGAATTACTGGGCGTAAAGCGCACGCAGGCAGTTTTGTTAAGTCAGATGTAGAAATCCCGGGCTCAACCTGGGAACTGCGCTGATACTGGCAAACTTGAAGGTCTCGTAGGGGTAGAATTCCAGGTGTAGCGGTGAAATGCGTAGAAGTCTGAATACCGGTGGCGAGCGGCCCCTGGACGAAGACTGACGCTCAGGTGCAGCGTAGAGGAGCAAACAAGTTAAGATACCCTGGTAGTCCACGCCGTAAACGATATCGACGCGGAGGTTGTGCCCGCTTGAGGCGTGGCTTCCCGGAGCTAACGCGTTAAGTCGACCGCCTGGGAATACGGCCGCAAGGTTAAAACTCAAATGAATTGACGGGGGCCCGCACGAAGCGGTGGAGCATGTGGTTTAATTCGATGCAACGCGAACCTTACCTGGTCTTGTCCACGGGAAGTTTTCAGAGATGAGTATTGCCTTCGGGAACCGTGAGACAGGTGCTGGCTGTCGTCAGCTCGTGTTGTGAAATGTTGGGTTAAGTCCGCAACAGGCGCAACGCCTCCGCTGTTGCCAACGTTGACCCGGGGAACTCAAAGGAGACTGCCAGTGATAAACTGGAGAGGAAGATTAGAGGATGACGTCAATCATCATGGCCCACTTGACCAGGGCTACCACGATGCTACAATGGCGCATAAAAGAAGCGACCTCGCGAGAGCAACCGGACCTCATAAAGTGCGTCGTAGTCGGATTGGAGTCCGCTCGGCTCCATGAAGTCGGAATCGCTAATCGTGGATCAGAATGCCACGGTGAATACGTTCCCGGGCGCTGTACACACCGCCCGTCACGCGCGGGGTGGTTTGCAGAAGTACTTAAGCAACGGCTTCGGGAGGGCGCTTACCACTTTGTGATTCATGACTGGGGTGATCGTAACAAGGTAACCGG
+
--0+*,/(-.'*7.'00..446-*,,)0,*,1/2300+&%&+/6'598755689,7878698/-**)+67737'(*),082960;:)6%((8*((*./9<,+-+19/,2+2++.(#&&-:-'(*0,3,0293;7./23+4++%-*&-2/1-,,(%)($$$%&&,-.,+2.-+/(**/60+--&%'(*&&(((622,2+)*02/--1304..047.8.8-114:6979::.*--1+.-0/1,)&+-7;-11825,08..5862)(-2/)3++*5796:,8/0016,200563'$(*/0///40358**%$'%&',+.21.1'+.3004+2+3+9)*6:.+()*.7:960:6358764..*))**4(4.0071:0/4*()(+/-3:1'*2827-/,*++,+,-893:*-:98,('(++'&'0+(),9;&/,'%*+)(,/856:3/0665680,)*)354:::/6.-*(+**&(%&(-*/-2.*/*30+$&&'+)/61470/,/..6)/+*(+226-+-1,702/00//-6486/,+&*).,1/,**&(++/3,43;<:9989<:66/406/34/'67-07(''(++4.--:10:8*,,+00.038<;647;11-0063%.-*,(*)++--0803')$+'&,41013;--(+/;;73/0...5./%,&/()062733<1:19<9::/125+357,+++*.0187880)+-.84645:2214660/062771:73-/2,*0308&%69783(0&,*(+++154373693'2/-()$./).48-/;43013(.-,-.08661.0-*,--6:...2.,&,.+2,%/&%-$0.7878:986504668823*213+%&&#&'3&''**('(*''((+,*.2.0/4-(0002+))-0'%)+*./4/2-/+1//',%-.(.&.-'5654/0392+-69865530102*-(,/++(,'.)$$)*+&)'()+,/221151937571/,)++,,13:345*),.-,86/0*5888:100/364++.,,(##'')2223147*('(')5.3+/''*11)$,).8,+*+%(($($&%$'%'(**.#&&()618*&*0).*/-../0+-/62.1345;5454457421'&&)&(,8875111116:9;:/
@5f1acefa-d8cf-4adb-bf19-a1ea89cb0416 ch=361 read=96266 start_time=2019-12-13T07:19:38Z barcode=BC01 runid=2c9cf7bc05858273f10e7d7ec552fc0bd742dc3e
CCGGATTTACCTTGTTGCGACTTCACCCCAATCCATTCAATTACCTTGGACGAAAACCGCTTCCTTGCGGTTGGGTACCGGCCTGGGTGTTATCAACTCTCGTGGTGTGACGGGCGGCGGTGTGTACAGGCCAAGGGGTAATATTCACCGCGACATGCTGATTCGATTACTAGCGATTCCAGCTTCGCCGATCGAGTTGCAGACTACAATCCAGACTGAGAATAGTTCTATGGGACACCTTCACCTCAGCGAGAAAGCCCGGCTTCCCTCTACCATCCGTTGCTTAGCACGTATTATGTAAGGTCATAAAGGGGCGCGGTAGTTGACGTCATCCCGCGCCCAGCTATCAACTTAATCACTGGTCTCGCTGATCCCCAATAATGATGGTAACTAACGGTAAAGGGTTGCGCTCGTTGCGGGACAACCAACGTCTCGACACGAGCTGAGCGGTAGCCATGCACCACCTGTATGGCTATCTCCATCCTCCTGGGGCCAGCACAGGTAATAATAGGACCATAGTAAGGTTCTTCGCGTTGCTTCAGATTAAACCGCATGCTCCACGCCTTTGTGCAGGCCCCGTCAGATTCCGGCACGGGTTTCATTTCTTGCAGACGTACTACTCAGACTGATGCCCATTGCGTTAACTGCAGCGCTGAACTTTGCGGCATCAACGCCAAAGTACTCAATGGTTTTGGCGTGGGCTGCTAAATTATCAATATTGCTCCCCGCTTTCCGGGACTGAGCGTCGGTGGGCCAGATCCTCGTCGCCTTCGCCACTGAAGGTATTTCCTTTCAGCATATACGCGTTTCGCACTTCATGGGTTCCACGTCCTCTCTATTGCACTCTGGCACTGCCCCGCCAGTTTAGCGAAACTGCCTGGAGTTAAACTGGGCTTCACCCGCAGACCACCGCTGCCGCCTGCTCCCTCTTCCTTTAATGAATTCCGGATAGCAGCACCACCTATTACCGCGGCTGCTGGCGCATGTGGATTAGCCGTGGCTTTCTAATAAAGTAAAATCACTCGGCTGCATTTCCTGCCAGCCGCCGTTCTTCACTTATAGAGTTTACAATCCGAAGCCTTCTTCCTTCGCAGCGGGCTGCTCGGTCGGGGTTTTACATTGCCGGAATTCCCTCTACCTCCCGTGAGGAGCAATGTCAGCACCAACAGGAAAGTTAGCACGGGGCCTGCGACAGCTTTTAACAGCGCAGCCATTACGTAGCCCGCA
+
,,+,'-/'$)'*.(*)%'**/022'/36,/304&#'''(%,&')$%$)&'-*,03+/1$%'))('+)(+,).))&$%)(-('$#$''/&)('+0,/.01/0062,*%((,4.830*/'+*(,.+..-0/-7,.+(00+%'.*+-3/.2849889687:450+)'&'16--.(&')*/:55)&%$%%$'%''./*(+)8&-*5256575952/&)+-+))%(('%(/9,112-1'$$$(((+,+42)-%')(&%(()%()(&*+/63;2/.-(/223/('&&%$(%%'(&)'*%+($%%$&'+)*+'./7)++1**)('')'(26+,/*2455:),$(&'&$%#%$$%)+')'(('+,,001+-+&)(**'&-/54(1++242,--*+**,,1+'&&'*.4.+4.04...0/2,-0-,.920)*&0***1&1*'(&'-+,+()/--*'(('&++082720-09044&$$$&.000****+.'('*,4++4-&%&$#$&#$$+*,),)'+,)*.,.,$&'*++0(0+1.+*$&')3/*,08*''%)',00-:&10102201'($($#$$''(*(,0/3-&$&'()+2..(%'&(**1-22)'%(21)'%&(&&,(()-1+(++.)*$*$'%%%(&(),6),'&)1*(&%'%&+*-.,*3..43*#&&('+/-+0&$%)+(&*$&(&($$%''/.,(+)(%**%(+,021,'*-(+&'&(%++*--7/.(%%790*--:9412.%-,(*+'-2,/)),,,26/()%&-4044252/2+$&&&$&**)'*3/+'*0)*++,,./-%)')')*&*%&%(*4/$%%('-,+(%')(*(()+('%(&$'').-*,.)$''(2/,+),-&1-.&$#%'&'%'&$'('+(%&')&+,*)+.0,***'.0)$%&&'/3'+&%&*%)(&)/)**,+0()015/%&+''''%(*,5+0.41:1/-*()%&'%&%$%&/-33'*'*)/063/0*$*'*(&&*$0),++/+-**%&**(*,3.16.'('))())&%'&'((+++%$*-1320.),%)'-0823<3-7+%&)%#%$$%),4((0.8321(+(%(*),+0604/82,+$('))'&(+,.6*236'35*-('%%&,1:58.+&*',,.-)+..(01.51')*&(***&/)3*$+)()*$/+210)*'*+'%(&&#%$'&,/-.,*)++*,'()*++%%$&$**.+,$'#(())*.*,&+)%%&%
@ab33e092-3010-4176-a5e5-e8d148182cc3 ch=280 read=84494 start_time=2019-12-13T07:19:50Z barcode=BC01 runid=2c9cf7bc05858273f10e7d7ec552fc0bd742dc3e
CTCCTACGGGCAGCAGTAGAATTTTCGGCAATGGGGGGAAACCCTGACCGAGCAACGCCACGTGAAGGAAGAAGGTTTTCGGATTGTAAACTTCTGTTATAAAGGAAGAACGGCGGCTACAGGAAATGAGTAGCCGAGTGACGGTACTTTATTAAGCCACGGCTAACTACGTGCCAGCAGCCGCGGTAATACCGGAGAGTGCAAGCGTTAATCGGAATTACTGGGCGTAAAGCGCGCAGGCAGTTTGTTAAGTCAGATGTGAAATCCCAGGCTCAACCTGGGAACTGCATCTGATACTGGCAAACTTGAGTCGTAGAGGGTAGAATTCCAGGTGTGATGAAATGCGTAGAGATCTGGAGGAATACCGGTGAAGGCGGCCCCTGGACGAAGACTGACGCTCGGAGTGCAGCGTGGGGAGCAAACAGGATTAGATGCCCTGGTCCACGCCGTAAACGATGTCGACTTGGAGGTTGTGCCCGCTTGAAGTGGCTTCCCGGAACTAACGTTAAGTCGACGCGCCTGGGGGGTACGGCCGCAAGGTTAAAACTCAAATGGTCGACGGGGGCCCGCACAAGCGGTGGAGCATGTGGTTTAATTCGATGCAGCGCGAAGAACCTACCTGGTCTTGACATCACGGAAGTTTTCGAGATGAGAATGTGCCTTCGGGAACCGTGAGACAGGTGCTGCATGGCTGTCGACTCGTGTTGTGAAATGTTGGGTTAAGTCCCGCAGCGAAGCGCAACCCTTATCGCTGTTGCCAGCGGTCGGCCGGGAACTCAAAGGGGAGCTGCCAGTGATAAACTGGAGGAAGGTGGGATGACGTCAAGTCATCATGGCCCCTTACGACCAGGGCTACCGTGCTACAATGGCGCATACAAAGAGAAGCGACCTCGCGAGCAGCGGACCTCGCAAAGTGCGTCGTAGTCCCGGATTGAGTCTGCAACTCGGCTCCATGAAGTCGGAATCGCTGAAGCAATCGTGGATCAGAATGCCACGGTAGATAGATTCCAGGCCTTTTCGCCCGTCACACCATGGGAGTGGGTTGCAAAAGAAGTAGGTAGCTTAACCTTCGGGAGGGCGCTGTGATTCATGACTGGGGTGAAGTCGTAACAAGGTAACCGG
+
++3*&$%'%$%$'&&&&(%*+-7;<*6/.6:77961-'(.+0;40129752013.500/'**--.0/3-,*1+05/;:51%/%4)%+))&&)334,8/)+16(+'--.07/).+0,--22,,&*,,/.((%')-*&%()+3/-'(),-/2-211+)+*+,,4---2,.,/2569<80643472000+5,,,3*0.,((*)1,2.+-/40/0./+6..0-,/87936,+36,))*/)/01-.*2796/2:480694551-/--72-373&3997:,4.4.1874767998996/0000474246&(%%)'+,/+-.+',0+./*6+7,4((76742($*)**-(,1223+,'&,+&++(-*/5357:::81,0&/+2,495,-58640-6,-+////6665+3)*,+,*++-/047()*-::-516/-2.-',/.89('&'(*501.116561'.04536:92-/-1-3450<00)1,*'+)*),)'-.727:.4(/-0/(+.2+++-/1.5601.&&%+5041*)*&((5/418.1..//14/990103-;932-''+&,*0:8314/./.3+(*.*1/4/+..4631275;1596:2/.004,(-,-)+3*++)&%&/411001.1-0/963003/-.+/7:9*&()+300+/6233555436,6/3-9;6998777+5563321/,0+3/006666434/0,-500/37501072988;86/3/2--/0'-)''(0052718*.0..3''0*+2.0:4010303(8+2-:7+501725-*+31$'($$+/*/11268:577680/2-6*6..:5-,100.+/+4/6879821,0560%''$$(*99.38862/.+&(/966/9/-220+,))-161+')%'*(*98887827/*))-%22:93812&(/8*,)..3337898:220+3*/3'$(**,*0-....)&+.2837//+)(*%/&&'+586/+)%$,0012766652/.)0+(0.,/.96''0*$&$%%)'$-(*''(('('-1*+6523047+-40+')(176370./15*&),).%-))*(''%1*11195+7*)/4-+*/002376:4110.01145/+*++'*/00:7933)1,165625
@c66e6ec7-6175-45cf-9522-30d8b901a9dd ch=176 read=131544 start_time=2019-12-13T07:19:50Z barcode=BC01 runid=2c9cf7bc05858273f10e7d7ec552fc0bd742dc3e
CCCGGTTACCTTATTACGGCTTCACCCCAATCCATCAATCCCACAGCGGGCAATCCTTCGCGCGGTTAGGCCTCCGGCTGGGTGTGCTCAGCTCTCCGTGGTGCTGACGGGCGAGGTGTGTACAGGCCGGAGACAGCGTATTCACCGACCATGCTGATTCGCGATTACTAGCGATTCCAACTTCATGTAGTCGAGTTGCTGAGACTACAATCCGAACTGAGAATGGTTTGGGTTTTGCTTCACCTCTCGCGGCTTCGCTTCCTCTGCACCATCCATTTGCTTAGCGCGTGTGGCCAGGTCATAAGGGGCATGATGAGTTGACGTCATCCCGCCTTCTCCGGCTTCATCACTGGCGAGTCGCTAAAGTCTCAACTTAATGATGGTAACTAACGCGATAAGGTTGCGCTCGTTGCGGAACCAGCAACATCTCGACACGAGCTGGCGGCAACCATACACCACCTGTATCTCATATAGCTATCTCTCCATCTCTGGAGCCTTTGCCAAGTACGTCAAGACCTAGTGAGTTCTTCGCGTTACTTCGAATTAAAACCACATGCTCCACCCGCTTGTGCGGGCCCCAAATCAATTCCTTTTCATTCACCGCAGAGGCATTACTCAGGTGGAGTGCTTATTGCGTTAACTGCAGCACTGAACTTTGACATCCAACACTTAGTACTCATCATTTTACGGCGTGGATGCTAAATTATCTAATCCTATTTGCTCCCCACGCTTTCAGGGACCAGGCGTCGGTTGCAGGGCCAGATCGTCGCCTTCATACTGGTGTTCCTCCATATATCACGCATTTCACCGCTACGCTGGAGATTCACGGTACTCTCCCCATGCACTCTAGCTGCCCTGGTTTCTATGGCTTACTGAAGTTAAACTTCAGGCTTTCACCACAGACCCTTGCTGCCGCCTGCTCCCTCTTTACGCCCAATAATTCGGATAACGCGCCACCACCATTATTACCGCGGCTGCTGGCGCGTAGTTAGCCGTGGCTTTCTAATAAGTACCATCGGCTACCATTTCCCCTGCTGGCCGCCGTTCTTCCTTTATAACCGGGGATTTACAATCCGAAAACCTTCCTTCCGCGCGGCGTTGCTCGGTCAGGGTTTCCCCCATTGCCGAAAATTCCCTGCTGCTGCCTCCGTAGG
+
/,))*+,*69-8%).'*)&)*+$$,./(.++.1./,).(,4(&+)***)&()%(+(*51-/-0.+,4%-('&&(''*('%+*.,-(+**+'))(''*)3-00+%'(*63981.%,')&)'((*,+0+22,*(*0('''+0682),-)$&'*,*-4436:4)+,(/6../+)).-0,+,)*,20:/6/235:820,2+*(%&#+&,/))*0+.0+,77611-0746:8-)'+*9;<,-.:/653900-.()+,**/*&'&&('%))*+)/12587-/8.(%*'(*/*)-.(%%%(,&)+))./10+38./,/-/.,(&3,++/,052062))046-1*-.-.++.&()-17605.*)*,.+.,32()+,.3*0(++0,1,,*)2./:7517.,.13751*001+,,140,/3+/05(+$%)$0'+,456--()+-0)(2+++(+/)2678:64&0*./()**),+*,)(#%(,'-./150/.)15314*+,18*),,.83(-+(&*,,0*1332*,/70%()'(+-7.14'((()/$'(+'%'//4/75*)))*+-+-///+1-+&'('(&&')**,,+'&&'*0),*3-..5621*,3*&*'&(')&)(()')''))*1-%&&%%)%'('&.++..6.8/4451(11'0*.%&()++,.3.2/(2+,%'&&'(*%-/0410)/35*-,/&-.337.*#$('++,/,10336366..070)++286,10../960'08*3+./213./-(.2023,.(''&))710+--057485,-+/037808:174542234333(*,10399.-04/01*0**,30+()-+-$%(*(&''*)*++(#&&(#&&()%&&*+31))-+'*3.''.-105;4557&/)*520'((/((,-**4/*-24,...757&,('),+.5269700//3*,-29,)+---,-/../1--)/()((-%%$(&&.,%',)-*)2//6;5/2/./65820-%((*1.80/.46475:,4:6(%,1-3'$((*0'**-,+)%)'(/;8,7-('#%'-+2,+*+-/:3)')&'1((*5856,((*$,**&(*502/*,*.&&&'(21.5/&'**-/82202---.&1/5-0+,-<7,9<;,,0:45:..-343:14(((-))/.,--*05)*0')
@844a1b59-9191-49c3-8613-23237668664d ch=67 read=91048 start_time=2019-12-13T07:20:02Z barcode=BC01 runid=2c9cf7bc05858273f10e7d7ec552fc0bd742dc3e
CTCCTACGGGAGGCAGTAGCAGTAGAATTTTCGGCAATGGGGAAACCCTGACCGAGCAACGCCGCGTGAAGGAAGAAGGTTTTTTCGGATTGTAAACTGTTATAAAAGACAGCGGCTACAGGAAATGGTAGCCAGGTGACAGTACTTTATTAAGCCACGGCTAACTACGTGCCAGCAGCCGCGGTATGCAGCTAAGGTGGCAAGCGTTATCCGGAATTATTGGGCGTAAAGAGGAGCAGGCGGCAGCAAAGGTCTGTGGTGAAGCCTGGAAGCTTCAGTAAACCATAGAAACCAGGCAGCTGGAGTGCAGGAGAGGATCGTGGAATTCCATGTGTAGCGGTGAAATGCGTATTATGGAGAACACCAGTGGCAGAAGGCGACGATCTGGCCTGCAACTGACGCTCAGTCGAAAAGCGTAGAGGAGCAAATAGGATTAGATACCTAGTAGTCCACGCCGTAAACGATGGAGTACTAAGTGTTGGATGTCAAAGTTCAGTGCTGCAGTTAACGCAATAGAGTACTCCGCCACAGGTAGTACGTTCGCAAGAATGGAAACTCAAAGGGAATTGACGGGGCCCGCACAAGCGGTGGGGCATGGTTTTAATTCGAAGCAGCACTTGAAGAACCTTACAGGTCTTGACATACTCATAAAGGCTCCAGGATGGAGGAGATAGCTATATGAGATACGAATTTGGTGCATGGTTGTCGCTCGTGTCGTGAGATGTTGGATTAAGTCCGCAGCAGGCGCAGCCCTTATCGTTAGTTACCATCATTAAGTTGGGGACTCTAGCGAGACTGCCAGTGACAAGCTGGAGGAAGGCGAGATGACGTCCGATCATCATGCCTTATGACCTGGGCTACACGTGCTACAATGGATGGTGTAGAGGAAGCCCGAAGGCCGCGAGGTGAAGCAAAACCCATAAAACCATTCTCAGTTCGGATTGTAGTCACCGCAGCTCAGAGCTACATGAAGTTGGAATCATATAATGAGAAATGCGCGAATCAGCATGTCGCAGTGAATACGTTCTCGGGCCTTGTACACACCGCCCGTCACACCGGGAAGTTATTAACGCGAAGCCGGTGGCTAACCGCAGGAAGGCATCTGATGGGATTGATGATTAGGGTAAGAAATCGCTAACAAAGTAGCCAGG
+
-452+/5/2(),2.)*&()(()),''+)49;12;78<9263+',,,32***34023448424:451*&.-1,1/,152-1657:)35.-6/,,0:/)/(*+./111)'*0+-.*2**)+).)-*),04+*(/)&$'-,(/&/0..33--253.)+,-+9,,,3612/3246::1.-*(''&'&(-1*(0&&#%*(-1-04-.2)+-,4/,.*&*,&.*(0*5440/./6+('.+%&&))-11:/-/.06(-21.,,,+./,,/*-555%'%#$%&'$(,0:)6:22/-11-2;22772253'*'()*+'32-,')5/17367-3.304;6751-(()(2,,.'/,(*;90,**((%&'+)-/099447-5-%'*.*0.199222204649468841/0,0/343*),/%'*1/*-37.(&*&*$*4-5,-78/03.,3268;)**.-')+*)*)/817:98++%)$&&%**425768.8-/-/07786730/8412:7655514362311-5,,+)*)+*235.-5.'&&&&*&('*,372/(/)*)8:96'/1(*7825,,((('*')('(230,7/(+),+,473461/($#%&**598,2-1./)--),.+.+*+))0/+3855/3'+)&')*2601.3767775445/*/.05'*),-08.,.)(.-1)7765522'''(')2,+*,*++54679;9291/./()-.47/67562-(,646:02*0-,&'(*,&)*%.'(-/143042((3,4450:/+/--8<99:,3-3+/,3(361-001,)((&%(+,1,-/+00/02/+())0-+/-.0--,)%)+83.,)(*&%%().1204251-.-./5762,31/,,.*,-.*/0355;78/./.,,,)()))+&&&()&&'('&-015/).-,--3,--3/+/.)(,/5:667:;<:7:.3448(3)8,./65/.%'(&*)+,+'$&%(--/.%*'*-+3.7/8864'))),011.(*(+$%))*,,610//0.725600(,...541212:85:1423-2,((//--(15/17*,110100/)%('((/1.-101/'0&'-)+2.*))''(+'.+.00*)-()&''***'&)*5006../,+,3-&,1*))'%,0)2.&%*/+759+-**'-&%)%
@a0a225d5-559c-4514-bb71-a66502981687 ch=294 read=96710 start_time=2019-12-13T07:20:04Z barcode=BC01 runid=2c9cf7bc05858273f10e7d7ec552fc0bd742dc3e
CTCCTGCGGAGGCAGCAGCGGGGAATATTGCACAATGGGAAACCTGATGCGGCAACGCCGCGTGATGATGAAGGTTTTCGGATCGTAAAGCTCTGCCTTTGGGAGATAATGACGGTACCCAAGGAGGGAAGCCACGGCTAACTTCACGTGCCAGCAGCCGCAGTAGCCGTAGGTGGCGAGCGTTATCGGATTTACTGGGCATGCAAAGGGGCGTAGGCGGATGATTAAAGTGGGATGTGAAATGCAGGCTCAACTTGGGTGCTGCATTCCAAACTGGTTATCTAGAGTGCAGGAGGAAATTGGAATTCCCTAGTGTAGCGGTGAAATGCGTAAGTCAGGAAGAACACCAGTGAAGGCGACTCTCTGGACTGCAACTGAGCGCTGAGGCTCGAAGCGTGGGGAGCAAACAGAGTTAGATACCCTGGTAGTCCACGCCGTAAACGATGTAGATACTAGGTGTGGGGGGTTTCCAACACCTCCGTGCCGCCGCTAACGCATTAAGTATTCCGCCGCAAGGGTACGGTCGCAAGATTAAAACTCAAAGGAATTGACGGGGACCCGCACAAGTAGCGGAGCATGTGGTTTCGGAAGCAACGCGAAGAACCCTTACCTACTTGACATCCCTTGCATTACTCTTAATCGAGGAAATCCCTTCGGGGACAAGGTGACAGGTGGTGCATAGTTGTCGTCAGCTCTCGTGTCGTGAGATGTTGGGTTAAGTCCCGCAACGAAGCGCAACCCTTGTCGTTAGTTACTACGTGGTTGAGGACTCTGGCAGAGACTGCCTGGAGTTGCTCCAGGAGGAAGGTGGGGATGACGTCAAATCATCATGCCTTATGTAGGGCTACACGTGCTACAATGGCTGGTACAGAGATGCAATACCGCGAGGTGGGCCAAACTTTAAAACCAGTCTCAGTTCGGATTGTAGGCAGAAACTCGCTATGAAGCTGGAGTTACTAGTAATCGCAGATGGAGATGTCGCAGTGAATACGTTCCGGGTCTTGTACACACCGCCCGTCACACCATGAGAGTTGGCAATGCAGAGTCCGTGAGCTAACCGCAAGGAGGCAGCGGCCGGTAGGGTCAGCGGTGGGGTAAGTCGTAACAAAGGTAACGG
+
..--(&+03+/20./,*++./60,21.32-/..-4/.0'(--.3*,-+**&(()())06/1/3.-)()+-01,2164*5.201-,(,2*)-.27576551&.*))-*7-,-%12970-.+*-0-*0-(*0,/.--,9,,--,1*,+--51472355295(.%+-0/17/4.5-,,))*+-/01:0.-/,(;4,,458:1-(,&%,*+'-4313754584;:;:2:2161,.09686+3+26,+13437567&*%$$+,(('%$%'(4805.2&244).8(*.41+*,-/0,3/+*+&)(()*+,++/)4,+,/:87111196/,2.)*,(+,'%'')530/))44048/0++'&%--)&-./458962-*)(,/.*,&%&&&%&%./+.2'&(&'*.-)1)*&.2/(.0+*,,7.-/343:+,,4665512$),17489;82/,,&%''+7588.6364458:64,/:*/.+'*+,0+07*/54-.616752*)')'.-++)+-196/'(&#)'((($($,*9//)++'&(/,1;83,-/).)'*$#()+%,*49578;3-.,.0/,('((4:/22*4/0*5'501(''&%&01534205//007)/.,+(%%'*,,/2996;4.6--*12*,,--0/1+0)')'))+)-/,,/+*.86-/94+4,/13..1./897899&729/21221.31/-')-0575/423326558+/%04''%(33+&0-1/)(')*$&((.1).++0971;/-.3111-0')&*$(&$,+7376403.+''*,9998:54/'%-($##&%&**////'+&&%,/5+6213255672/029878/3,),**)+(-/8662/()*.*343267548340,,.3)*)**357695+4600-*+),-/2-20;;8/88-::336211127/137619*0,,&++3/%&*,-*+*%'()+031/0651*,1<0226555245-4'-3653)'-/19602(/2--66798906-)6)++:51..,,.03:249++8756578995/-*+/7)2.264.5+),)-.6251110*+54:266904*)-+)*()('''*-+)*((,4463%6'060,0/())'(+4139)+5,.)/,.
@9391151a-c5cb-454d-8d1a-d617a80c7f01 ch=172 read=130646 start_time=2019-12-13T07:20:14Z barcode=BC01 runid=2c9cf7bc05858273f10e7d7ec552fc0bd742dc3e
CTCCTACGGGGAGGCAGCAGTAAGAATTTTCGGCAATGGGGAAACCCTGACCGAGCAACGCCGCGTGAAGGAAGAAGGTTTTCGGATTGTAAGCTTCTGTTATAAAGGAGAACGGCTACGAAATGGTAGCCGAGTGACACCTTATTAGAAAGCCACGGCTAACTACGTGCCAGCAGCCGCGGTAATACGTAGGTGGCAGTTATCAGTATTGGGCGTAAAGAGGGCAGGCGGCAGCAGGGTCTGTGGTGAAAGCCTGAAGCAACTTCAGTAAGCCATAGAAACCAGGCAGCTAAGTGCAGGAGAGGATCGTGGAATTCCATGTGTAGCGGTGAAATGCGTAGATATATGGAGAACACCAGTGAGCGACGATCTGGCCTGCAACTGACGCTCCAGTCAGCGTGGGGAGCAAATGATTAGATACCCTGGTAGTCCCACGCCGTAAACGATGAGTACTAAGAAGTGTTGGATCATCAAGTTCAGTGCTGCAGTTAACGCAATAATTACTCCGCCGCCGGG
+
,-3)$&(.24.+,40250-/0.((-0/0//+-658:76/)&)-*-5,),.26.1'+*(/))*'*)+-0/010/)+.(0*9940.6003/0/1&+*0*,+,-..83)1,2(+-0//,/)1&&)1(+762123)''&&&'&+,,.+6,.*-34,-82.3,1&()/)(+/0::81/0//575:/4*,-)+374.2,,36/+(-+)+-&''$)(/3921.60,()0.+-,8:8696/02)29332$%%*,-*,**'.657/+)*%&&+),$,+14)35*2--.87,36723.0042,++-2)/,''&,804809243551(++,,.-)()*0:*),.,+++//./43,+(*//*,+0.149,.//010*),0011+,85:876/2+,,/2/.0+(),/5)),112*+))%-,/-,(&+*++65039-+(-11/.47**5355,5.1'+*,//.///0633())+-+0.,*(21.4+-)&)+*+-/445561.3*6*,(,1-,*(+))+481'+&$'''%&
@4c219af2-5bdb-47fa-a24e-32cd90f9dfb3 ch=478 read=62212 start_time=2019-12-13T07:20:11Z barcode=BC01 runid=2c9cf7bc05858273f10e7d7ec552fc0bd742dc3e
CTCCTACGGGAGGCAGCAGTGGGGAATTGCACAATGGGCGCAAGCCTGATGCAGCCATGCCGCGTGTATGAAGAAGGCCTTCGGGTTGTAAAGTACTTTCAGCGGGGAGGAAGGGAGTAAAGTTAATACCTTTGCTCAGTGACGTTACCCGCAGAAGAAGCACCGGCTAACTCCGTGCCCAGCAGCCGCGGTAATACGGAGGAGTGCAAGCGTTAATCGGAATTACTGGGCGTAAAGCGCACGCAGGCGGTTTGTTAAGTCAGATGTGAAATCCCGGGCTCAACCTGGGAACTGCATCTGATACTGGCAAGCTCGAGTCTCGTAGAGGGGTAGAATTCCAGGTGTTAGTAGCGGTGAAATGCGTAGGGTCTGGAGGAATACCGGTGGCGAAGGCAGCCCCCCTGGACGAGACTGACGCTCAGGTGCAGCGTAAGGAGCAAACAGAGTTAGATACCTGGTACGTCCACGCCGTAAACGATGTCGACTTGGAGGTTGTGCCGCTTGAGGCGTGGCCCGTAACGCGTTAAGTCGACCACCAGAATACGGCCGCAAGGTTAAAACTCAAATGAATTGACGGGGGCCCGCACAGGCGGTGGAGCGTATGGTTTAATTCGATGCGAAGAGCCTTACCTGAATCTTGACATCCACGGAAGTTTTCAGAGATGAGAATGTGCCTTCGGGAACCGTGAGACGGAGTGCTGCATGGCTGTCGTCAGCTCGTGTTGTGAAATGTTGGGTTAAGTCCCGCAACGAGCGCAACCCTTATCGCTGTTGCCAGCGGTCCGGCCGGGAACTCAAAGGGAGACTGCCAGTGATAAGCAACTGGAGGAAGGTGGGGATGACGTCAAGTCATCATGGCCCTTACGACCGGGCTACACGTGCTACAATGGCGCATACAAGAGAAGCGACCTCGCGAGCAAGCGGATCGCAAAGTGCGTCGTAGTCCCGGATTGGAGTCTGCAACTCGACTCCATGAAGTCCGAATCGCTAGTAATCGTGAATCCAGAATGCCACGATGAATACACGTTCAGGCCTTGTACACACCGCCCGTCACACCATGGGAGTAGGTTGCAAAGAGTAGGTAGCGCCAACCTTCGGGAGGGCGCTTACCACTTTGTGATTCATGACTGGGGTGAAGTCGTAACAAGGTAACCGGAAGATAGAGCGACAGGCAAATGAAGTTAACACAAAGACACCGACAACGCCG
+
,-243571;9-/5-168707/..))(,()),--9..6,,$'./*.9/4210.,&1-5559925511767*3*'(((+-0/530884;554:-*+-..8:-%3.,58((,,.-,5/&**08/.54-2,./0381-283*,.-//-/5-020)-)*3+'++'(+6040/-22015636//7,,.0-.00*.%,,042222/.+,#()2443,-.0:2902+/3,2,)+*-6:;889963444330311483;8;;-2-2/211222720*12-,0&'05555:1305/0+-*',0000050'$)$+-',+++'*.03'()*36765/+/25-5600203/1+4,**.)('))0.221/170,.3:820-,-.9:9,/.)-,*01+64474..4.30,005874)*.3290-+&)+-.-/2235.01)*)+,,-+)+(%))-6%31()*./-*.559;663+('((+)*++376,63'-0011387252623.41+511.2*%&(*,+.6.0)+&(()&((1---.3/7-57775/-$''&''('(2-51403/)2-0:0;:4/,22<83-/+3**&$()37.*41)+)))'()5542/*//&/')+15<;.27.+)*+,,%*,)/%-3.3-.51/((+++)++.1240-132-0*-;;42))*-......699:98:77709736454.-'+,3%)%&'//445797;788995682222267427(/)+44/11:-998:7/,-9.,,,/&,,45757232:+1/145&'-*,;44:5466;02&/+225<.4..9:-4)*.)&'%*+771*//.2/.'%'+&01462/,-0.7229;637666699521456;:770209/,0,,-..4)24,/,,(+*,00/-/,9..:111016785,+)+,)+067888561./01;2411246*,/96249:75746529120.4,5.,*)*++.0,1.--9/%0057/2224/02''(4011..,+*1///7;7/5/:'(*061%2)'()%*)*310/&(*083+-55.5---20./-1905<0-25220193959++$-&*31:2338/&&'('4-+(((%''*.767;:-9+),5212243069+1270*)*-5:65752213/3+$%(+)+339999752417;:::959/024,,,,*)+%&22.(+(*)((.''&&*/192/116:82686+(##%#
@2f3cda3e-6c59-4bfc-ae8d-f6fe70ad5fce ch=61 read=122445 start_time=2019-12-13T07:20:08Z barcode=BC01 runid=2c9cf7bc05858273f10e7d7ec552fc0bd742dc3e
CTCCTACGGGAGAGCACTTGAAAGTGGGGAATATTGCACAATGGGAAACCCTGATGCAGCAACGCCGCGTGAAGTGATAGAAGGTTTTCGGATCAATAAAGCTCTGTCTTTGGGGAGGAAGATAATGGCTTGGTACCCAGGAGGAAGCCACGGCTAACTACGTTACCAGCAGCCGCGGTAATACGTAGGTGGCAGGCGTTATCGGATTTACTGGGCGTAAAGGGGCGTAGGTGGATGATTAAGTGGGATGTAGAATACCCGGAGCTCAACTTGGGTGCTGCATTCCAAACTGGTTATCTAGGGGTGCTGCAGGAGAGGAGAGGTGGAATTCCTAGTGTAGCGGTGAAATGCGTAGAGATTAGGAAGAACACCAGTGGCGAAGCGACTCTGGACTTGTTGCTGAGGCTCAGCGTGGGGAGCAAGGATTAAGATACCCTGGTAGTCCACGCCGTAAACGGATACTAGGTGTAGGTTTCAACACCTCCCGTGCCGCCGCTAACGCATTTAAAGTATTCCGCCTGCAGGAGTACGGTCGCAAGATTAAAACTCAAAGGAATTGACGAGGGACCCGCACAAGTAGCGGAGCATGTGGTTTTAATTCGAGTAACGCGAAAGACCTTACCTACACTTGACGCCCTTGCATTACTCTTAATCAGGGAAATCCCTTCCGGGGACAAGGTGACAGGTGGTGCATGGTTTATCGTCAGCTCGTGTCGTGAAGTGTTGGGTTAAGTCCCGCAACAGGCACAACCCTTAATCGTTAGTTACTACCATTAAGTTGGGGACTCTGGCAGGACTGCCTGGGTTAACCAGGAGGAAGGTGGGGATGACGTCAAATCATCATGCCCCTTATGTGTAGGGCTACACACACGTGCTACACAATAGCTTGGTACAAGAGAGATGCAATACCGTGAGTGGGGCCAAACTTTAAAACCAGTCTCAGTTCAGTTGTAGGCTGAAACTCGCCTACATGAAGCTGGAGTTACTAGTAATCACTTGAATCAGAATGTTGCGGTGAATACGTTCCAGGTCTTATACACACCGCCCGTCACACACCATGAAAGTTGGCAATACCCGAAGTCCGTGAGCTAACAAGGAGGCTGGCAACCGAAGGTAGGGTCAGCGATTGGGGTGAAGTCGTAACAAAGGTAACCCGG
+
*,43/13&16&%%%*$'%%(,-))+&++)*/.-6/./356:711+(/+,3+,.36576+6.6...63655-0+**..0(%),+//1)(30:65/($&01-++-6523./2.%07/$*,*))+-)&('*%$#)(/./0,-*/*0)*+'-0/.31/...01-3*+)&/3*10-328+.-1/5111857525.//-)+/,,(;737)/&6+((+//620/24:0,66943212002;49909/;2-11/5+,-+('.10.**()/&*-38(,''&+/''&&&)+)0**&453459408...*'('+(*)-...+62'*'-)'(&'--3/6.3,3+))5331-//*34,(&)'(.463/++(1),6611,'+++,1(/.29,+,('1054111/.(**)(/()+-&(/511*%&&*95:9))-).(''*/+-,),/45:402:967232)++.72776,**()&0/8467555&0/)200,,*),73281,*,053552221-*&'),72,1,),*+5/523,()%'+(&&**2376:&'*&')3*5;;8.-.69+30+.1.,)&*(-3+(%%%&-121&'((,-)1(%*-+*./5-9;)++)+4*)&'*(1,-007+*//235139511+'+-+),%&*'+--+&.+*,--0/3.-2#&'&)+((*3..51+'0942573+1,,,-',+,37456+7-727.%/2688/01239:988'8))/%*(35-344:56*/88'%4+53,,00%///)(%%(&%()60:0/.7/-,*+-,.973+3,)%55-1124/3/,)++,588;874*--,*+4-.+*2,0501308:2576794666962329989*901,+100,+*)+-1/.0---,**&(+.281/,,).,,%$#$%&*)),.*)(()*,/*220535:60,(,)06/(,3/::6165188/2,,5660-')+38))''%'&,/-/008723:7775+,**(+.(+.1-*+/:///2..1324/1/1/3;772.)3*(.))+&4447;922/1/9*+-71/4)'*./1112-')'&$&((+(,+/6,)(-,*()3-://;5429.,,/,--2'*&'+000/--+--)--*%)100*37,3.*..105---3251*4+*47..-+-(*)(+,625;./053687*,3
@5e8160d1-c3b3-45b1-81af-c26726cac9b6 ch=76 read=78883 start_time=2019-12-13T07:20:22Z barcode=BC01 runid=2c9cf7bc05858273f10e7d7ec552fc0bd742dc3e
CTCCTACAGGGAGGCAGCAGTAAAGGTACTGGCAATGAAGCTGACCGGCAACGCCGCGTGAAGGAAGAAGAAAGGTTTTCGGATTGTAAACTTCTGTTATAAAGAAGAACGGCGGCTACGAAATGGTAGCCAGTGACGTACTGATAGAAAGCCGGCTAACTACGTGCCAGCAGCCGCGGTAATACGTAGGTGGCAAGCGTTATCCCGGGTATTGGGCGTAAAGAGGGCAGGCGGCAGGGTCTGTCAGCCTGAAGCTTAACTTCCAGTAAGCCATAGAAACCAGGCAATAGGTGCAGGAGAGGATCGTGGAATTCCATGTGTAGCGGTGAAATGCGTAGATATATGGAGGCACGTGGCGAAGGCGACGATCTGGCCTGCAACTGACGCTCAGTCCCGAAAGCGTGGGGAGGCAAAATAGGATTAGATACCTAGTAGTCCACGCCGTAAACGATGAGTACTAAGTGTTGGATGTCAAAGTTCAGTGCTGCAGTTAACGCAATAAATTGCTCGCCTAAGGAGTAGTACTACATAAGAATGAAACTCAAAGGAGATTGACGAGGGGCCCGCACAAGCGGTGGAGCATGTGGTTTTAATTCGAAGCAACGCGAGGAACTATACCGAGTCTTGACATACTCATAAAAAGGCTCCAGAGATGGAGAGATGGCTATATGAGATACAGGTGGTGCATAGTTTGTCGTCAGCTCGTGTCGTGAGATGTTGGGTTAAGTCCGCAACAGGCGCAACCCTTATCGTTAGTTACCATCATTAAGTTGGGGACTCTGGCAGAGACGCTGCCAGTGACAAGCTGGAGGAAGGCAGGGATGACATTCGTCATCATGCCCCTTATGACCTGGGCTACGTGCTACACAATGGATGGTGCAGAGGAAGCGAAGCCGCGAGTGAAGCAAAACCCATAAAACCATTCTCAGTTCAGTTGTAGTCTGCAACTCGACTACATGAAGTTGGAATCGCTAGTAATCGCGAATCCGGCATGTCGCGGTGAATACGTTCTCAGGCCTTGTACACACCGCCCGTCACACCACGGAAGTTGATAACACCCGAAGCCGGTGGCCTAACCGCAAGAAGGAGCGCTATCTAAGGTGGGATTGATGATTGGGGTGAAGTCATGCACAAGGTAACCGGAAGATAGCAATACGTAACGCGGG
+
,.2-*'(&.6)(1+)434*/00*&&$(#$').,,4/+&'')),,12,(+,30/0:-.-..0223--%**&,-+++.;4-9+8*23036:.44:5980;0*.3,%(+*-381832:5667-*(((*%&&'3*&,,/1/-'(*-+,,)&+,()-/10.+,&*+,./167;3441.5535.1*.,,(..0*2+,1.-52-./0723-1((,&''.-7872124:,)(2/3/0398-/-(-47+''%$#%&020/1+)')&*&).1.))+,04,4:67++*0..2//4.,$%&,,,/-(//())29246)-(%'+,2/2.-,01+',,7961..1,.221,,0/*,+/2-+'*&&('&%+,,*.'+,:94211/././70451.*'()..113,2.8,(&&&&+)320')'%)-+'*-'$').'.*,-3986:)&.12190-(,,36567:63)&+,+-211336-355<6:56,01'*,)*7:3496644463:4543112*''(')'%(*-0041&(&'&%'$%*(''%%$$.&(0721-:7/.7./*('%&(+.323+%.50*/1*'**,2857030.4*/017502/+/:0-3497,0)%*1&2(')&),+/2.,,*.+)%)**47255985666683882-+2.+2(((,-.767+))')1)3///2033324624).,/.847756(1)20,-/555%&(*/,+)+*)0+)/.31:11171704.474/3478'(,+&),*-840611280;00.813;8:9/9/4(+,,-,86.-222..-))**),)*-.2;6676540*''(4-+.(*2/3/&02+++)$%#%$%&**+.02806/1+*0/.,-:.43-'()&,'(-:3+++(2:78;:9666661,,*)')&(&***/76/*()(.08+/.<9118/+).0-%$$,0:65.'(*07(*+.'-33796203)./75110..12./,-/93.,(,30/,+%)''*+..3-30,(*73,/&',*,*2012;72656:31/'*0/8)5.++,,,.02/197//2-.-//(,''')(*,+*+0*)*,3+(+1-19.624804-.22/)*+'')(%'$((('+'+/16.1.1334*.4-//.*0+.182,*.+*0167-0%*+-)-,3412/3*2(,(&%'-42.30'.&&#%%#$
@cd4b83a3-a6d4-4a15-934e-f5571a4a7401 ch=200 read=59524 start_time=2019-12-13T07:20:19Z barcode=BC01 runid=2c9cf7bc05858273f10e7d7ec552fc0bd742dc3e
CGGTTGCCTTGTTACGGCTTCACCCCAATCATCAATCCACCTTAGGTGGCTCCTTCCTTGCGGTTAGGCCACCGGCTTCGGGTGTTATCAACTCTCGTGGTGTGACGGGCGGTGTGTACAAGGCCGAAAACGTATTCACCGCGACATGCTGATCCGCGATTACTAGCGATTCCAACTTCGTAGTCGATTTGCCGAATCAGACTGAATGGTTTTATGAACACCTTCGCCTCAGCCGCTTCCCTTGCACCATCCATTGGCGTGTAGCCCCAGGTCATAAGGGGCATGATGGTTGACGTCATCCCGCCTTCCTCAACTGTCACTGGCAGTCTTCGCTAGAGTCCCCAACTTAATGATGTTAACTAACGGTAAGGTTGCGCTCGTTGCGGGGTCGCCAACATCTCCGGTACAGGCTGACGACAACCATGCACCACCAGCATCTCATATAATATCTCTCCATCTCTGGAGCCTTTATGAAGTATTATGTCAGACCTGGTAAGGTTCTTCGCGTTGGCGAATTAAACCACATGCTCCACCGCTTGTGCGGGCCCGTCAATTCCTTTGAGTTTCATTCTTGCGAACGTACTATCAGGCGATGCCATTACCGTTAACTGCAGCACTGAACTTTGACATCAACGCAGGCTCATCGTTTACGGCGTGGACACTAGGGTATCTAATCCCTGTTGCTCCCCCACGCTTTCGGGCTGAGCGTCAGTTGCAGGCCAGATCGTCTTATGCGGGTGTTCCTCCATATCTACGCATTTCACCTGCATGGAATTCCACGATCCTCTCCTGCACTCTAGCTGCCTGGTTTCTGTAATGAAGTTAAGCTTCAGGCTTTCACCTGAACCTTGCTGCCGCCTGCTCCTCTTGCGCTTAATAATTCCGGATAGCGCTTGCCTACGTATTACCGCGGCTGCTTTGGCGTGGTTAGCCGTGGCTTTCAATAAAGTACCCGTCCTCGGCTGCATTTCCTGTGGCCGCCTTTCGCTTATAACAGAGTTTAATCCGAAAACCTTCTTCCTTCGCGGCCAGGTCAGGGGTTTCCCCATTGCCGAAAATTCTACTGCTGCCTCCCGTAG
+
,-,4.%0/3;+29(21)2293-76.'2,--.///9/0-$)&)'%((%$%(*/23:3,0-,.8914,,7:9*1,+,345103(*)2,,--1*)+.,,,.1;:753430610.723432/2,,.1.5,-6:1/7777;0*082666:122/.64.5))+0,04(+%(*+//100-.(('**+,,--)&&,.*(-)+-*)&%$'&)''-)',/47,'1-,+)()&).)*/,('&&+,((*3-9*(&&')-3/435'1*)''''(+++3.2('.;84,).7)77'/2600.'*24*,33/00*0*(%2+699422()'(%&&&)(,00089,(),*--..-00*2*(*.,-2.5-224+/)*'*,--+.'+10(,*...*-,.,..++)2.(''$'&+,3345/0&&&&*+((/1(()*(44867723++(-+)''(&)+3337'+*,*&'*,...//424414,.7-,.449500*+'$%(+(()'**)*,.8325,3,--;;::<856-3-)%')*2/30;83-$%$'%)*5-&(,(+.0.054+,108)&)*+73:340980+0.980*0-+//..-053,2,02*),&--('$&&)&)0+%-**/,3/-.--+&($(),-2139.,-9865.40(+'*+-.-).,1,53&(,++-+/4/*&)*&46,--:9656-64().2:2341:97-&,+-/661(5)-+-.+3044).6,,+))/80,.//0).',*''$&&)%*(+60,**1%/-/1:997847<81--+%$'%,'&,%5)9-'*+00.422068)+423320*)+*+-2/279<;/,&)%'$(+((31)%%'16;04742:60&*+&'*,)&&%$$,+.369;2//,31+)3*$&$%)(-0-.4364+8/7('''%'*'%)'&&0.0+/-)/5,++.,-,++++.)*'&&.*7//087828-+/1'(,+.6,(-),5((,+((+,62'$($&51020/-''02/0+*+'+%&,+&(/.-',%()*''1.//)/.4*---4169865/2$'&)+(%')'-,*0-,-6+1460*09144..46103.&'*+*(&#&'',6/,366
@e276a85e-d2d1-431d-befa-7561a988446d ch=32 read=68850 start_time=2019-12-13T07:20:37Z barcode=BC01 runid=2c9cf7bc05858273f10e7d7ec552fc0bd742dc3e
CTCCTACGGGAGGCAGCAGTAGGGGAATATTGCACAATGGGCGCAAACACAATTACAGCCATGCCGCGTGTATGAAAGTACTGGAGTTTCATAAAATTACTTTCAGCGGGGAGGAAGGGAGTAAAGTTAATACCTTTGCTCATTGACGTTACCAGAAGAAGCACCAGCTAACTCCGTGCCAGCAGCCGCGGTAATACGGAGGTGCAGATTAATCGGAATTACTGGGCATGCAAAGCGCATGAGCGGTTGTTAAGTCGGATGTAGAAATCCCCGGGCTCAACCTGGGAACTGCATCTGATACTGGCAACTTGAGTCTCGTAGAGGGGTAGAATTCAGGTGTAGCGGTGGGAAATGCGTAGAGATCTGGAGGAATACCGGTGAGGAGCTGACCCCTGGACGAGACTGACGCTCAGGTGCGAAAGCGTGGGGAATGACAGGATTAGATACCTGGTGGTCCACGCCGTAAACGATGTCGACATGGAGGTTGTGCCCGCTTGAGGGCGGTAAGCTGGAGCTAACGCGTTAAGTCGACCGCCTGGGAGTACGGCCACCGAGGTTAAAACTCAAATGAATTGACGGGGGGCCCGCACAAGCGGTGGGGCATGTGGTTTAATTCGATGCAACTGACCTTACCTGGTCTTGACATCCACGGAAGTTTCAGAGATGAGAATGTTAGCCGGGAACCGTAGGACAGGTGCTGCATGGCTGTCGTCAGCTCGTGTTGTGAAATGTTGGGTTAAAGTCCCGCAACGAGCGCAGCATATAGCACTGGTGCCAGCGGTCCGGCCGGGAACTCAAAGGAGACTGCCAGTGATAAACTGGAGAAAGGTGGGATGACGTCAAGTCATCGCGCCACGACCAGGGCTACACGTGCTACAATGGCGCATACAAGAGAAGCTGACCTGCCCGAGAGCAAGCGGACCTCATGATTCACGTCGTAGTCCCGGATTGGAGTCTGCAACTCGACTCCCATGGGAATCGCCCCGCTAGTAATCGTGGATCCAGAATGCCACGGTAGAACACGTTCCCGGAGCCTTATACACACCGCCCGTCACACCATAGAGTGGGTTGCAAAAGTAGGTAGCTTAACCTTCGGGAGGCGCTACCACTTTGTGATTCATGACTGGGAGGTGAAGTCATTATGAGAGTAACCCGG
+
*,4/)+0,60)-/4345/12')./-+22(4-**,+4-.46.,%,&(&%(++)3'$'%$&+,-,21,-*(&*))('*(&%$&')*%%+.+&$')12.-2.+0;/--.-*47*',(+(+3-&((**+))0-3,,18/<:,,0-&)(*'3204(*''&/)%+'#&(/,+)+'1+,,3+*,+-')&&$(-,303///;0/076-4-++2%+#7(8-57)3-/4/./375*(%&&'+*)((')$$('/0+65904:57233'315,/(%+0)+.::4)86513+2-+()02.(.++&%*1)*+--;8/2)++),(%&1,213558,*,/15+1-/-1.;(*775000/2722,')2/+-/64-,+**122:/)/,&5//34-61-)**$)-*,&-5.,)/16..(%'&&*+22324-/933(&+)'-+169;6(&'$&'(*.7.5-,)2268:-.22&/,0+&('+--01981///)263164330(+*,6+.(*02')+*/++5-('((('&(*.-))+./53462142/-+2(),9579-*'%%#-),+584%0%$'/*2/38:62298880-**//545..4:;2.7.+,,//0,*)-(*5(,+(-***1/;:3:8<54/3362,-%'*0..0/1;6946303/01652))*2.0-+/;1,)))-./8871;0--%#%(**2,1.3:99&)210/284:9:8989551--143451366799617-.,+&+()3<5773228)*-90+)/.'4*)31-+,$*#$$'$$%"$'(&&)14/000:25)4,44-92.307949+,+&+-.998:1/-,+,-,'+-30*)&'/+4-141&*,,/2/.+3,65.&%%&$+(%&*./906:9740*()'(--,,/0300+,15674-7+&'%)(')'*,8:31+++(()(*-3;/64864421'&%%)()&,,334652*-/**4)5,5+*)+*++--+11/---069+,--%&+0/413'&'#$*',*1...898:737),+075442-1/,)&&'(('+)-03/+-,&)25/3$'*+,.-,.+0492./,-,4701&)%&)*.+.9.2693.',)0../()*-3/463:,*/)'0,)'&+,14)/.89/188977131134197*'%'&%&'(*$(&&$&(&&(*.3/5.+3
@f74d5e52-ee5c-4c80-80c6-6172cf8f18b9 ch=343 read=61707 start_time=2019-12-13T07:20:37Z barcode=BC01 runid=2c9cf7bc05858273f10e7d7ec552fc0bd742dc3e
CGGGAGGCAGCAGTGAGAATATTGCACAATAGGCGCAAACCTGATGCAACCATGCCGCGTGTATGAAGAAGGCCTTCAGGTTGTAAAGTACTTTCAGCGGGGAGGGAAGGGAGTAAAGTTAATACCTTTTGCTCATTGGCCGTTACCCGCAGAAAAACACCAGCTAACTCCGTGCAGCAGCCACTTGGTAATACGGGAGGGTGCAAGCGTTAATCGGAATTACTGGGCGTAAAAAAAAGCGCACGCCGCAGGCAGTTTGTTAAGTCAGATGTGAAATCCCAGGCTCAACCAGAGACTGCGTAATGCTGGCAAGCGAGTCTCGTAGAGGGTAGAATTCCAGGTGGTGAAATGCGTAGAGATCTGGAGGAATACCGGTGAAGGCGGCCCCTGGACGAAGACTGACGCTCAGGTGCGAAAGCGTGGGAGCAAACAGGATTAGATACCCTGGTAGTCCCACGCCGTAAACGATGTCGACTTGGAGGTTGTGCCCTTGAGGCGTGGCTTCCGGAGCCTAACGCGTTAAGTCGGCCGCCTGGGAAATACGGCCGCAAGGTTAAAAACTCAAATGAATTGACGGGGGCCCGCACAAGCGGTGGAGCATGTGGTTTTAATTCGATGCAACGCGAAAAGAACCTTACCTGGTCTTATTGGCATCCACGGAAGTTTTCAGAGATGAGATGTGCCTTCAGGGAACCGTGAGACAGGTGCTGCATGGCTGTCGTCAGCTCGTGTTGTGAGAATGTTGGTTAAGTCCGCAGCAGAGCGCAGCCCTTATCCTTTGTTGCCAGCGGTCGACCCGGGAACTCAAAGGAGACTGCCAGTGATAAACTGGAGGGAAGGTGGGGATGACGTCAAGTCATCATGGCCCCACCCACGACAGGGCTACACGTGCTACAATATGGCGCATACAAAGAGAAGCGACCTCCCGCGAGAGCAAGCGGACCTCATAAAGTGCGTCGTAGTCGGTTAGGTCTGCAACTCGGCGAATCGCTGGCCAATGTGGATCCAGAATGCCACGGTGAATACGTTCCCGGGCCTTGTACACACCGCCCGTCACACCATGGGAGTGGGTTGCAAAAGAAGTAGGTAGCTTAACCTTCCGGGAGGCGCTTACCACTTTGTGATTCATGACTGGGGTGAAGTCGTAACAAGTAACCGG
+
(&30-.,+-./.*/&&&+,5.50-,.//:0%/1/(0.958:510-/22+*&1/)56010/2323564(*((&.1.30+1.3.*+092)),-259-(-*&491)-1(**).+'((-9/-121*++0706:,/379+6*2*15,01..6/,/-+/+*0++-18.0/,.+-+5601-4*()&).,&(&$&(+2-/+8,6((.-+/.346/22-7.;.2-0.+,10168954269391912))*-.)+).,,.-.98334:6,123-+--+*,.))%'*-)+21(.456*(&($()&',1144*,)++'0--1+,)%'&&,+-,.1.3'&*/,+&+&0).,++1*(*('.-3---1+*+&',--33::2271:6112.3/++((*+.3188*)0846(',)--...2.5-8)+8889*-,+(,.58;.(),:<41(0-).,1)..98:),241/1/71)&..4;899;910,,%'&'**1-6./12/7-/,49*'-,,,0).0-531..--.*,.'(41115,8,9/-/62&5;589113))&'&++*)+2,1/.-2-7.6:86-8:9<7/,..1/3/3.+5/()*(&)%,+1%7/3242*.../+,./19;,.8/;6123035,40344:4,'&$$&$$(,-.-+3413&)&(&('45/,-0,.-*37;/3,')*-,0'*)*)1'-&&''&*1+-415776-//0/1711+*))'..8688111/0,--./73239)*''$%(*+0*'.,93.0/12)-.%3&''),242,06*0,,,:40:8,5-,4;5047;30(%()*(01/42785;-(*%)-44582-25/0129;75-+*..+,1-60-*/2/5689888963843/-+-/4904($&&%%'())'085+)()$()/16-,*3+1%%%'')0016893*''')-,-3/8.,/'.)/.))(&)55,./8-05,/5/6:4,1589:9895654-3%1&'+++&%)(%-.//&(')1/.((&$%&%)''%)((&&,')+,50+63,)2(&'.0,+,+418/(+221.-,,+0/--,347/93*-20/..4/4+1,'(*,2,/247898-'(-()*'/)+'&''3*34.51/08*)4.,5524/-.%(+61.0123-,%&'*+0-)-+,+.-..216880--)*4::779
@88553afd-2bac-46e0-af5d-4cfbbe0a4da8 ch=8 read=62522 start_time=2019-12-13T07:20:48Z barcode=BC01 runid=2c9cf7bc05858273f10e7d7ec552fc0bd742dc3e
CGGGAGGCAGCAGTGGGGAAAATATTGCACAATGGGCGCAAGCCTGATGCAGCCATGCCGCGTGTATGAAGAGGCCTTCGGGTTAGCAAGTACTTTCGAGGAAGGGAGTAAAGTTAATACAACTGCTCATTGACGTTACCCGCAGAAGCTTTCAGCTAACTGCCAGCATGCTGATGTACGGAGGTGCAAGCGTTAATCGGAATTACTGGGCGTAAAGCGCCGCAGGCAGTTTGTTAAGTCAGATGTAGAAATCCCGAGCTCAACCTGGGGCATCTGATACTGGCAAACGAGTCTCGTAGGGGTAGAATTCCAGGTGCTGGTGAAATGCGTAGAGATTTGGAGGAATACCGGTGGCGAAGGCGGCCCCTGGACGAAGACGACGCTCAGGTGCAGCGTGGGAGCAGCAGGATTAGATACCCTGGTAGTCCACGCGCCGTAAACGTCATAAACGGAGGTTGTGCCCCTTGAGGCGTGGCTCCGGAGCTAACGCGTTAAGTCGACCGCCACAGAGGAAGTACGGCCGCAAAGGTTAAAACTGCGATGAATTGACGGGGCCGCACAGAGCGGTGGAGCATGGTTTAATTCGATGCAACGCGAAGAACCTTACCTGGTCTTGACATCCACGGAAGTTTTCAGAGATGAGAATGTGCCTTCGGGAACCGTGAGACAGGTGCTGCATGGCTGTCGTCAGCGTGTTGTGAAATGTTGGGTTAAGTCCGCAACGAGCGCAACCCTTATCCCTTTGTTGCCAGCGGTCCGGCCGGGAACTCAAAGGGGCCACCGGTATTAAACTGGAGGAAGGTGGGGATGACGTCAGAGTCATCATGGCCCCGCCTGACCAGGGCTACACGTGCTACAATGGCGCATACAAGAGAAGCGACCTCGCGAGAACAAGCGGACCTCATAAGTGCGTGGTCCGGATTGAGTCTGCAACTCGACTCCATGAAGTCGGAATCGCTGGTAATCGTGGATCAGAATGCCACGGTGAATACGTTCCCGGGCCTTGTACACACCGCCGTCACACCATGGGAGTGGGTTGCAAAAGAAGTAGGTAGCTTAACCTTTGGAGGCGCTTACCACTTTGTGGTCATGACTAGAGGGTAGAAGTCGTAGCAAGAGTAACCGG
+
+(-+&)///11/.818/'*+0,*,:0/.131:41+52**/-+4:8544345&7;7989526896765457(*(,*/193-7111+$&))'(((21%&'%'*)4)10'((*41,,.,/,)*'&%../13/250/10230381)-'%*&$%%&*+*&+*.,,-02.,++&%$%%&&'%()--.*+))+889-331;2;10'0-)12234;;77+,65,%%%(()*-.02-.3:0+1645043-.0212''06,,1''&&/1672635)/11(*'')1..//1711-+-%)%%&),,837,2.7*0.*,+.+9'*431)$$(*(*.60./362-++)+/6165.02-11.5758.4.,+.2-2248.;30)/54.,'&&*''*/.4/0*,(*+2/1213-+&)%+(('&/9/8/-*7687;-.3985696011*-*.5480:8/-&%$$%)%+#(&(*04(0),.-*03/,02+*,*2),)'-+)+.1/7*'+,0/90.-20261..3&'')'()&%$&$''10-,.6;*2-9:1:5),(&%%%(((,0/80--06.58)+/0.%'(,2:9:;01+*,0(7;5384;10//,85/656216*,28517/1:74775-*+&+0450././*.),1/'*))--/153..7//767;281,874445-/54567&,*,1386799356017658/-(,(1118.-'+8+)*7;06.5.8-5/64*-62:/.63(-.109+'.,023(10/*,1//61)12:7605240483.3/2346--0.)**&)-&-+()&6899770,/,+,2,,4;;50496:898-&%')--:7()&,-+.-'+-+,.29279795-,*+*279100301'5858878977()%)+&*-,1659421,(/**67,..7025355367+/77/+-((-+,.,4,+'*+.026090*)(').-.),)0/.,8(4+2..08-4+%*:455976958-,/6239,+,(7657:634,12-0+*++.)**(+,-+,*57.88,,22439877/6'*&,)1238/0.03+$)('+,.440,-,51912/4)',&),/+++++08-./62-*.(+)('&%%%%))//*,)%()()4+4-'*&&&$&),9360-
@66cfdc9f-d5eb-446f-815e-9c150ca9e9a1 ch=430 read=92482 start_time=2019-12-13T07:20:50Z barcode=BC01 runid=2c9cf7bc05858273f10e7d7ec552fc0bd742dc3e
CCAGTTTACCTTATTTACGACTACCCCAATCATCAATCCACCTTAGACAGCTCCTTCGCTTGCGGTTGGGCCACCGGCTTCGGGTTATCAACTCGTGGTGACGGGCGGTGTACAAGGCCGGAGCAGTATTCACCGCGACATGCTGATTCACCGATTACCAGCGATTCAACTTCGTAGTTGAGTTACTTGGACTACAATCCGAACTGAGAATGGTTTTATGGGTTTGCTTCACCTCGGCTTCGCTTCCCTCATATCCATTGTAGCACGTGTGTAGCCCAGGTCGCAAAGAACTGATGATTTGACGTCATCCCGCCTTCCTCCAACTTGTCGCACCAGCAGTCGCTAGAGTCCCCAACTTAATGATGAAGCTAACGACCGGGACATCGTTGCGGGACTTAACCCAACATCTCGACACGAGCTGACGACAACCATGCACCACCTGTATCTCACATATAGCTATCTCTCATCTCTGGGCCTTGAGTATGTCAAGACCTGGTAGTTCTTCGCGCGCGTTGCTTCAGGTTAAACCGCTTCCCACCCGCTTGTACGGGCCCCAAATCAATTCCTTTGAGTTTCATTCTTGCGGGCGGCTACTCAGGCCAGAACATTGCGTTAACTGCAGCACTGAACTTTGACATCAACAGGTACTCATCGTTTACGGCGTGGACTACTAGGGTATCTAATCTATTTGCTCCCCACGCTTTCGGGACTGGCGTCGGTTTTGAGCCAGATCGTCGCCTTCGCCACTGGTGTTCCTCCATATTATATCCGCATTTCCACCGCTACGCCATGGAATTCCACGATCCTCTCCTGCACTCTAGCTGCCTGTAGCTTACTGAAGTTAAGCTTCCAGGCTTTCTCCTGAACCCTTGCTGCCATGCTCCTCTTTACGCCCAATAATTCCGGATAACGCTTGCCACCTACGTATTACCGCGGCTGCTGGCGTAGTTAGCCGTGGCTCTAATAAAGTACCGTCACTCGGCTGCACCACCACCACCACCACCACCACCACCACCACCACCACCATTTCAGCCGCCGTTCAGCTAACGAAGTTCGTCGAAACCTTCTTCCTTCACGCGGCGTTGCTCGGTCAGGGGTTTCCCCATTGCCGAAAATTCCCTACTGCTGCCTCCAGG
+
67&-32)*0437)24-)')$'&#'-/)0.46))+50467,.3240211/00165451&(-1-,0).0$*345/4240-/10%.&,-,-,-*++)(&'$&(-/(56531,-.'089387303,%,(),/773240-*)&$%,.56969:6&.%(%.%#%#()+,(213'1*.3/+-'*-20&(*,('%#)($&)',,7/-+*09964435769.96:/-025+3:,(,4.868:63,.,.4.-.7-88,()%&'/0879:61.0-+,0.22,***+0)(+0/0-159'(.+*1../0./52,-1244:/:6.)0/5;;7-:)+$(.0,55+3-.3,,+&.+,'()'%''(.+)%.++0/3/12132.('(*461.&&%**)$$#%&'*/+-.822,--3+0-),..346760&/)+,-1,27(77772*15/1)**.225961/-,*+,),,/5556887751/++)-.24/*/('$(%%$'(,766788569;812*+'(024;420,*)+,.9&./:-*)(()+5'*&$$((..*'./))..0/0,6*./763(&'*,2,93;6,.6-+-24<;4569-,')+.(*,(%%%%'+0%,/7'%'(*)+18/013;382438+22/-/01788::3-1+-2)))$%(+,55768854:8*+0---46:59647831.+.-6557:13%%-5(*432<:,#)()-33+*79442,.,./1()-867'&)3-,-777364(.417669;466532,/1.-,07(()*)+.73.*+,./:4/)&./,.4)-$&&%((&''++,)'*-4450-/,64786/00/-/0277632.++$%&+*.1-0,+/410),,2*-(087084-&'&%&%237//4//044,$'&*+25(+260.231-)0-,,5-7,0)1-4697/.01-49.3.$&,,-...-4:2-4-,-98629210)/1/..77201'((%&)4.1;203469887-01/&(()&(&(+'))&,)'+)%'&%**,--')(&*('+((+)&('$'&(-;:.,-7-459118)$#%'*,.,&%'*-%%)(%,../34857;::4;2/000262/12..02,711-/66..;//9;-'++*6,+-2190555**/22/2013:+0*&*+
@35652ae7-8539-4f1d-8cf3-009bd1997237 ch=25 read=27243 start_time=2019-12-13T07:21:10Z barcode=BC01 runid=2c9cf7bc05858273f10e7d7ec552fc0bd742dc3e
CTCCTGCAGAGGCAGCAGTGAGAATATTGCACAATGGGCGCAAGCCTGATGCAGCCATGCCGCGTGTATGAAGAAGGCCTTCCGGGTTGTAAGGAAGTATGGCGGGAGGAAGGGTAAAGTTAATACCTTTGCTCATTGACGTTACCCGCAGAAAAACACCAGCTAACTCCGTGCCAGCAGCCGCGGTAATACCGGAGGTGCAAGCGTTAATCGGAATTACTGGGCGTAAAGCGCGCAGGCGGTTTGTTAAGTCGGATGTAGAAATCCCCAGGCTCAGCCTGGAACTGCATCTGATACTGGCAAAGCGAGTCTCTCGTAGAGGGTAGAATTCAAGTGTAGCGGTAAAATGCGAGATCTGGAGGAATACCGGTGGCTGAGCGCCCTGGACGAACTGACGCTCAGGTGCGAAAGCGTGGGAGCGGAGCAGGATTAAGATACCCTGGTAGTTCACGCCGTAAACGTGTCGACTTAGGTTGTGCCCGCTTGGGCGTGGCTTCCGGAGCTAACGCGTTAAGTCGACCGCCTGAAATACGGCCGCAAGGGTTAAAACTCAAATGAATTGACGGGGGCCCGCACAGAAGCGGTGGAGCATGGTTTAATTCCGATGCAACGCGAAGAACCTTACCTGATGTGACATCACGGAAGTTTTCCCAAAGAGATGAGAATGCCTTCGGGGAACCGTGAGACAGGTGCTGCATGGCTGTCGTCAGCTCGTGTTGTGAAATGTTGGGTTAAGTCCGCAACGAGCGCAACCCTTATCCTTTGTTGCCAGCGGTCCGGCCAGAACTCAAAGGGAGACTGCCAGTAAACTGGAGGAAGGTGGGGATGACGTCAAGTCATCATGGCCTGACCAGGGCTACACACGTGCTACAATGGCGCATACAAAGAAGCGACCTCGCGAGAACAAACGGACCTCATAAAGTGCGTCGTAGTCGGATGGAGTCTGCAACTCGACTCCATGAAGTCAGGAATCGCCTGAAAGCAAATCGTGGATCGAGGAATGCCACGGTGAGATACGTTCCCGGGCCTTGTACACACCGCCGTCACACCATGGGAGTAGGTTGCAAAAGAAGTAGGTAGCTTAACCTTCGGGGCGCTTACCACTTTGTGATTCATGACTGGGAAGTCGTAACAGGTAACCGG
+
.*1*($)&('2-3056/351),)//.21*++,-<.-90/./35/14/../000+0..1).0,-,//54511'&)*)+.666613:*0($)&&%%''%'%$$&'00*'---,-.*(,76115/4./15-63-.22.7/2'855:42;4/1-,0+(-&(),.%-,*.3//31,223753/.-6/+-,-.03,+-'0+0--,-.8:386988700+2-/*1+019;67766;7/0/.&.'+(',857:./905+05(415/4--)+/(,5;,%/0+-/.*1/'-10/./2;,-,,,354*(%&'(/($&(&''*12.4611**-,+,0'1)1/0&-*,--1342:13;;3.,&'$%%+,:;9.-+++-67;6;05-*%)('&&+-+(0487.))'%&)71122/48876+'*+)(,)),.()-*.'(+-30-6-0.+/033:)+-+)&)(.84666:476684--.165/0.5&-)'../-74,$%%$,/4,00*2.-+1(.)(..408/--/+8.6+.329:765/*)')('./0460,,1,-161:5<;6088:;8324384989*679-+4,)*')&%(((*0;88:242,.+**9:2:./)'&./0:807362281172408/17+++-,*-.0210-,/---+/8;./((++')(*--*-'()(&(+,.:*44)&+-1461)/+,&)&1)231454462.0/2015143345674;330105-359..2286:0177),2+5'(69795746,).,14-,83-082385571:4723-5-'3&0)+838+--*)+42447:-,.,.'()**--,*/).),14+0000877943/456:945385.&)*0*+*%%*+(+%''*))1/.-,-0-)//254402-2(%'&'.038889810)&&%'',(,,:78933332:1,,34753264767/:/64.+*,00443530/+*+..,)*).,++5$(+*0.3*.+'''''))(-++'&*,-444)&+'(+++88&.+34/,%+./--2:/0).2.3/3.'-(-,..19477*,3./&.0/4493(**(*33824.67,'*)(*)5,,+&'()/.484;5.,1-+4.8.-79*.-43,-024753667979,+'('//4785.2-527;6516
@82bca169-e392-4045-8285-b21842aa7fb7 ch=78 read=106879 start_time=2019-12-13T07:21:08Z barcode=BC01 runid=2c9cf7bc05858273f10e7d7ec552fc0bd742dc3e
CTCCCTACGGGAGGCAGCAGTGGGAATATTGCACAATGGGCACAAGCCTGATGCAGCCATGCCGCGTGTATGAAGAAGGCCTTCTGTAAAGTACTTTCAGCGGGGAGGAAGGTAAAGTTAATACCTTTGCTCATTGACGTTACCCGCAGAAGAAACCGGCTAACTCCGTGCCAGCAGCCCGCGGTATTAATACAGGAGTGCAAGCGTTAATCAGATTACTGGGCGTAAAAGCGCACGCAGGCGGTTTGTTAAGTCAGATGTGAAATCCCGGGCTCAACCTGGGAACTGCATCTGATACTGGCAAGCGAGTCTCGTAGAGGGGTAGAATTCCAGGTGTAGCGGTGAAATGCGCGTAGAGATCTGGAGGAGGAATACCACGTGGCGAAGAGCCCCTGGACGAAGACTGACGCTCAGGTGCAGCGAACAAACAGGATCCAGATACCTGCAGTCCACGCCGTAAACGATGTCGACTTGGAGGTTGTGCCCTTGAGGCGTGGCTTCCGGAGCTAACGCGTTAAGTCGACCGCCACCAGAATACGGCCGCAAGAGTTAAAACTCAAATGAATTGACGGGGGGCCCGCACAGGCGGTGGAGCATGTGGTTTAATTCGATGCAACGCGAAGAACCTTACCTGGTCTTGACATCCACGGAAGTTTTCAGAGATGAGAATGTGCCTTCGGGAACCGTGAGACAGGTGCTGCATGGCTGTCTCGTCAGCTCGTGTTGTGAAATGTTGGGTTAAGTCCGCAACAGGCGCAACCCTTATCTTTGTTGCCAGCGGTCCGGGAACTCAAAGGAAGACTGCCAGTGATAAACTGGAGGAAGGTGGGGATGACGTCAAAGTCTCATGGCCCGCCACGACCAGGGCTACGTGCTTACAATGGCGCGCCTGAAGAAGCGACCTCGCGAGAGCAACCCGGACCTCATAAAGTGCGTCGTAGTCGGATTAAGGTCTGCAACTCGACTCCATGAAGTCGGAATCGCTAGTAATCGTGGATCAGAATGCCACACGGTGAATACGTTCCCGGGCCTTGTACACACCGCCCGTCACACCATGGGAGTGGGTTGCAAAAGAAGTAGAGTAGCTTAACCTTCGGGAGGGCGCTTACCACTTTGTGATTCATGACTGGGGTGAAGTCGTAACAAG
+
,-41*)/1+43,-2222443:290-./.60/-0129848,*%)//*0903231/*''*.2252,+,,2356010*+,+*,*0+'%))38*+0/*-+++),+,49)).+.,(1)/9844:.:.//069-,343)7'*%''+0*0.)*0**.,%,-*)++,-)0/21311259;9.0//12,+,0*('*(2*/(7)-&&)+859723912.2*---./6.0/5.*(%*113(*+-503.1--42)428/-/737179358833*-4,*0)(0866893)37269414/111111300-+,+1..1*&&')+.024343+(,0.0,*,(-*-..,/52.'')*-30/082./15'+77////078;1-.*'-+-6.271'))/*4+&)-)*,/,,*)0:7200,(2.100/-229*/'+)*))(+(%22:&6.62-&&%$%--&*&#%%$)*-)*,148561+0*++,*++62/5/5000,./+,67:0/0.)/131/460.0()'-%()*52.,()03530540'%&$)&%(&(('))0,.-/&%)*/)%)19/0(1)*:9:62+(+,/,,/,.030,062,-.31-03.577;.//,/+)+2162345;622788836'3,/91444*+)+5;76476683448692'*1/-/+/5;7,0-,,--4430844968:282(74122:67838680477768760-++))*0/(+.0/../.378713+((+31.00<0:6495-+,4+003'2%+,-)0./06'-'),-+-.*2,'*,*(4'-+,(+/2+3/.539+0*(**102/04,,---459(4558,)*&)*.+18:75865666721/--3//.44-:4,'/-(+,,;1/774-*)+&'*)+))+/80,.,,-())),-+((((/1729210/.((%''+(+&'*969;98,/66+,,*,/.859(5.7)5*0,(((+,.784500035/6365-++.)(,,&/+025000./32:45412-,-/3'&0))+3+,)++3133<96:,9,1(+*38:53501153426;90;:--711122663,)&&)./*,923877,'))((*&%&(),+/,3,/3/921:1.32-42,2**/,'+.50-/679;84.-,,*/,0(''),**+)++,-0-*
@0bdf1ec7-4df2-4d65-96d1-e0c3e048cdcf ch=10 read=35451 start_time=2019-12-13T07:21:18Z barcode=BC01 runid=2c9cf7bc05858273f10e7d7ec552fc0bd742dc3e
CTCCTGGGAGGCAGCAGTAGAATTTTCGGCAATGGGGAAACCCTGGCCGAACAACACCGCGTGAAGGAAGAAGGTTTTCAGTTATGGCTTCGTTATAAAGGAAGAACGGCAGCTACGAAATGGTATGGTGACTACTTTATTGAAAGCCACGGCTAACTACGTGCCAGCAGCCGCGGTAATACGTAGGTGGCAAGCGTTATCAGGTGTGGGCGTAAAGAGGGAGCAGGCGGCAGCAAGGGTCTGTGGTGAAAGCCTGAAGCAACAGTAAGCCATGAAACCAAGGCAGCTAGGTGCAGAGGATCAAATTCCATGTGTAGCGGTGAAATCGCGTAGATATGGAGGAACACACCAGTAGCGAAGAGCGGCGATCTGGCCTGCAACTGACGCTCCAGTCAGCGAAAGCGTGGGGAACAAATAGGGTCACGACGGCA
+
+-0*(*,5')20-.,%+--+('+250-268-/+-*(%(++16)%'&0)'((,041*01+),./24/,./+,.*0+733/%2,4+0('()0*(*-.195+/4-3(%%%'-,(//*&&&)04,+&%%%%-*-)('%%(,(&)'&**+%'))+((%*.5..-/)1+174230)2,-+)&((+*,0524/21/6-,-+-.7000;,//0,207577/:50'%*/*&)*-/31392)/.3)14--)&&&#$0)*01-10,.,)&((%*&*+55*3/*,)*3,-)*())&($(('(+'$&(*+.21.,(*/07//++)**++,,--+'))&)(&(,0,.30.0,-,.)+-*+,&)2*--(,,,0-*%)*2&.)&-/*.,.,..300-,-.-**)*('),-&$$#**(&%).0-0,***.670,)/(+'%&)%%%'%&
@7d8aba47-0204-4fcf-81ff-d7242e19a0ba ch=440 read=79987 start_time=2019-12-13T07:21:14Z barcode=BC01 runid=2c9cf7bc05858273f10e7d7ec552fc0bd742dc3e
CAGGAGTAGAATGTGGGCGCAAGCCTGGTCACAGCCATACCGCGTGTGAAAGGCCTTCAGGTTGCTCAAAAGTACTTTCCAGCGGGGAGGAGGTGATTAATACCTTTGCTCGTGGCGGTACGCAGAAGAAGCCGCAGCTAACTCCATTACCCAGCGTAATGCAGGAAGTGCAAGCGTTAATCCAGGTGCCGTCAGCCTTTTTTTGGGCGGTTGTTCAGTCAGATGTAAGAATCCCCAGCTCAGCCGCAAGACTGCATCTGATACTGGCAGAGAAACACTTGAGTCTCATGGAAATAGAATTCCAGGTGCTTAGCCAGTGAAATGCGTAGAGATCTGGAGGAATACCGGTGGCCCCTGGACGAAGACAACAGATTTTGGCGTAGAGGCAAACTGGGAGTTGAATGCCTGGTAGTCCACGCCGTAAACGATCAACGGAGTTGTACCCCGCCAGGCATGAAGCTTCCCGGGCCTAGCGTTAAGTCGACCGCCTGGGGAGATGCGGCCGCAAGGTTAAAACTCAAATATAGATTGGGCCACTGGCGAAGGCAAGGAGCGTATGGTTTAATTCGATGCAACGCGAAGAACCTTACCTGAGTCTTGGCGGCATCACAGGAGTTTTTCAGAGATGAGAATGTGCAGCCCGGGAACCGTGAGACAGGTGCTGCATGGCTGTCGTCAGCTCGTGTTGTGGGGAGAATGTTACAGGTTAGAAGTCCCGCAACAGGCGCAGCCCTTATCCTTCGGTGCCAGCGGTCGGCCGGGAACTCAAGAGACTGCCCAGTGATAAACTGGAGGAAGGTGGGGATGACGTCAGATCATCACTGGCCTACGACCAGGCTACACGTGCTACAATGGCGCATACAAAGAAACTGACCTCGCGAGAGCAAGCGGACCTCATAAAGTGCGTCGTAGTCCAGTTGGAGTCACAGCTCGACTCCATGGGGAATCGCTGGTAATCCGTGGATCAGAATGCTCTGCAGTGAATACGTTCTCCCGGGCCTTGTACACACCGCCCGTCACACACCATGGGAGTGGAGTTGCCAAAGAAGTAGGTAAGCAACCTTCGGGAGGCGCTTACCGCTGTGATTCATGACTGGGGTGGAAGTCGCTAACAAGGAGGTAACCCGGAAGATGGTGACGGGCAAGTAGATTAACACAAGACACCGACAACTTTTTTTCTTGCTTCATGTATGGCGGG
+
+&'&$%&$'(0+)+',+)*-//-.0*)%0&%'*(*&2*(,1'((*'&%%''(/.6630).*/(&$'&,35,%+--0:00,+((&*/+)+.'*)%&%',-4/12+13(%())+-.,*''%$%%(().)'*'#%&'+*(1.10./0+%.'%.,($$$%$%*+(((***%('&&%&%$'-0,.*.)+/(1(*'%&#&&'''(())*))01--&,+$')#%%%%&),80*/,%)((022)%))*3)*/.%')),,136777663.-+**-++-(+$)+.)%&%$'&(()&&(/-+)*('&)./.0,-,/21'$(%&&-)%,6-*1,)./00.--+/2454,*))&$$%*&*'#&&&'.*+/636--))(,'%&%)*-35))&%'(&'%')*+2+,)%.,&)+.&$$%#+'&%&()4/31'(')'(+,/,&%$'&0,1%+%&-*'($,,-'$''$(*($*(('%&'+((%&(',+%&%&&+,0/,0/-&(*'))'(,.)%(*-&*&./+(+.-+)1+7;;6634*)0(%%'%*0((%&&$#%$&'&'&&$%%%''-*(-&+&)%*/3,2.47,++,,44**'(((,((-+'&%'+2,'$$'*(&&)(,.03+-*+'00%)*5;86-4-')**.+)%+'%$$&$%*)()5421.+()(&-,/*-/444::9566://,.-,24,/1:98934,(&&''(&&*+*'0.#%&+--4*$('(//7)(+-+3'//..043573/8453(')&'$'*..)+,,3.10863-41+0+250.)&.'*(%))(&+,+,,896567:/04,303.*13./1756.41'%.12663$&()'+*''++,14(.13,)*'('*',1+07124**.)('()19&%&&$*%()/230'((&)&**47.734./.))**-51.--../511,'))*$+'8(-&(()*,,/421//2743#%'.0+(.,,&(,')(+32+,,0-2../--022'&'*+)-+0163.)$('*/()+/,&*.01/2*,)-(*,.4.04,'+,(+(*(.3/313,%$().$)/7/.3*14&'''))),$*.)**&-2032+91,/302222.00(,/*124191//2235/..0*)''$%%/*%'4)/2)-'%',+1457017.)***+-+,)(%&%)()'+)+.4,,-*+,2/*-32586604*-203):-2+2+%%%,$#'%'%%$$#$$$
@574af854-11ba-46ec-a3b2-0dad65928a41 ch=159 read=93356 start_time=2019-12-13T07:21:21Z barcode=BC01 runid=2c9cf7bc05858273f10e7d7ec552fc0bd742dc3e
CTCTACAGGAGGCAGCAGTAGGGAATTTTCGGCAATGGAAACCTGACCGAGAGCAACCGCGTGGTTTTTTCGGATTGTAAACTTCTGTTATAAAGGAAGAACGACTGGAAATGGTGGCGGTGATAACCGGCTAACTACGTGCCAGCAACCGCGGTACGTAGGTGGCAGAAACGTTATCCGGAATTATTGGGCGTAAAGAGGGCAGGCGGCAAGGGTCTGGTGAAAGCCTGGCTTAACTTCAGTAAGCCATAAAACAGGCAGCTGATCTGCAGGAGAGGATCGTGGAGATGCGGTGAAATGCATGTAGATATGGAGGAACACACCAGTGGCGAGAGCGACGATCTGGCCAGCCTGCAACTGACGCTCGACCGAAAGCGTGGGGAGCAAATGGGATTAGATACCCTAGTAGTCCACGCCGTAAACTTGACGGTACCTTAAGTGTTGGATGTATCAAAGTTCAGTGCCGGTTAACGCAATAAGTACTCCGCCTGAGAGTGACGCGTTCGCAGAAGATGAAGGCTTTCGAAAAGGAATTGACGATTTCAAGCGGTGAATGTGGTTTAATTCGAAGCAACGCGAAGAACTGCTACCAGTCTTGACATACTCATAAGGCTCAGAGATGAATGGCATATGAGATACAAAAGGTGGTGCATGGTTGTCGTCAGCTCGTGTCGTGAGATGTTGGGTTAAGTCGCAACAGCGAAGCGCAACACTATCGTTAGTTACCATCATTAAAGTTGGGGACTCTGCTTGAGAGACTGCCAGTGACAAGCTGGAGGAAGGCGGGGATGACGTCAAATCATCATGCCCCGCTTATGACCTGGGCTACACACGTGCTACAATGGATGGTGCAGAGGAAGCGAAGCCGCGAGGTGAAACCATAAAACCATTCTCAGTTCGGATTGTAGTCTGCAACTCGACTACATGAAGTTGGAATCGCTAGTAATCGCGAATCAGCATGTCGCGGTGAATACGTTCTCGGAGCGGCAACACACCGCCCATCACACACCACGAGTTGATAACGCAAGCCGGTAGCTGGCCTAACCACAGGAAGAGCTGTCTAAGGTGGGATTGATGATTGGGGTGAAGTCGTAACAAGGTAACCGGAAGATAGAGCGACAGGCAAGTAAGGATGCCCACAAAGACACCGACAACTTTTCTTCAGCAACACCAGCAATACAGCTAACGGCA
+
**-(&)%+/%')++/.,-//-/(*-,484455757/-+-.*.1+,34-,(''#&(%('&''#&)&.72;-405','&%+1&.,0-//29434:-1/2:/1,*)%&$&(&-+)+)*&%%%$#$#-,,(*&+)--.,&%(+,488-453'12++%%+%**--341*.-,$('&(-/70/0)0.,),)(3-67:86544''&1-50.48+3***)180**)*)0)++(&*&&'%$$$,&)0.1***+8)28)')+/+,')*+'('&'%))+-//6/,)')70120..0*($$$&%40*./+(&'#)$&))*)$()-*-306,++(/7273231**')*.8932210-0*-(('/0--/-/,(,.0'%%%%#%%#''(&(+--15&')*5:/3(30-/2++0111:')'4432.52$(+-/'(')*'%%&'&&$)$/+(%'(*,--607/-&+%)+10.)-59..2**)*('&)(**/17244/30122841,)&%%&%'&'($(+301,..-.*'*)&''&.,/801..13*&()%,&)%&($&()),),--,*)%%&&-,41:031,0,+*.-0160*)(*22481,*+.%,'(++,021/1/21521)).3./0/1)(***0+&-+,+*'+*.+,-,.,,))-)**/.-0++(*(+17555567,-,*()((++*-04*,1*07//,,942+,)&,-/80'1,,')+341'2''))++,.0'')1,1:7;5(.+/0,+1269:.1111*''/'%'$'*+/4)20*)++*)-1)+-/.,,)-0.72)531.67798798::/.,1))0&/,+)$&0).,-,/,3540100..-*-/.122126<99:6624356-,''%+(&())0'*2660/()''*+)87..1411/297:212.35;8(7&+)+.*674233'(,/65600-.-11/1+0.,-3546+2%&(,1-.//.33:68,/0)+,,,/313/()0,,004/...*/&(($'&(-++.-4;607.&**)*)*+/6&)**,*40.+,)(&*(*,37273)&$#'*,'(707+#&&&%)(&&'()-532/.022876(0),..1/50.11)*(-,*+5,*/13*&-,+21440339//.$*&*)39937992)(((--10-'*'&&)76+*&0//8+/-2.*(*+/.263##%%%'*-0/),*2.(+&(*&)(&$$%%
@7c0cbdd6-94b5-47e0-9472-85caa61fb8ac ch=116 read=132222 start_time=2019-12-13T07:21:18Z barcode=BC01 runid=2c9cf7bc05858273f10e7d7ec552fc0bd742dc3e
CTCCTACGGGAGGAGGCAGCAGTAGAATTTTCGGCAATGGGAAGCTGACCGAGCAACGCCGCGTGAGGGAAGAGTTTTTCGGATTGTAAACTTCTGTTATAAAGGAAGAACAGCTACAGAAATGGTAGCCAGTGACGGTATACTTTATTAAGCCACGGCTAACTACGTGCCGGCAGCCGCGGTAATACGTAGGTGGCAAGCCCGTTATCAGAATTGTGGGCGTAAAGAGGGGCAGGCGGCAGCAAGGGTGTGAAGCCTGAAGCTTAACTTCAGTAAAGCCATAGAAACCAGGCAGCTAGAGTGCAGGAAGGGATCGTGGAATTCCATGTGTAGCGGTGAAATGCGTAAGATATATGGAGGAACACCAGTGGCGAAGAGCGACGATCTGACCTGCAACTGACGCTCGGTCCAGCGCGTAGAGGGGCAAATGGGGATTAGATGCCCTGGTAGTTACGCCGTAAACGATGAGTACTGGTGTTGGGTCTCAGTTCCAGTGCTGCAGTTAACGCAATAAGTACTCCGCCTGAGTGAGTACGTTCGCAGAATGAAACTCAAAGGAATTGACGGGGTTGCACAAGCGGTGGAGCATGTGGTTAATTCGAAGCAACGCGAAGAACCTTGAGTCTTGAGCGCCTGTGAGCTCCCAGAGATGGAGATAATATGAGATACGGGTGAGTGCACATGGTTGCCGTCAGCTCGTGTCGTAGGGTGTTGGGTTAAGTCCGCAGCAGGCGCAACCCTTATCGTTAGTTACCATCGGTTAGGGACTCTAGCGAGACTGCCAGAGACGACAAGCTGGAGGAAGGCGGGGATGACGTCAAATCATCATACTTGCTATGACCTGGGCTACACGATGCACCACAATGCTGGATGGTGCAGAGGAAGCGAAGCCGCGAGTGAAGCAAAACCCATAAAGCATTCTCAGTTCCGGATTGTAGTCTGCAACTCGGTACATGAAGTTGGAATCCTTAGTAATCGCGAATCAGCATGTCGCGGTGAATACGTTCTCGGGCCTTGTACACACCGCCCGTCACACCACGAGAGTTGGTAACACCCGAAGCCAGCTAACCACCAGGAAGGGAGCTGTCTAAGGTGGGATTGATGATTGGGGATGAAGTCATGTACAAAGTGCTTCCGG
+
))/,'(/%77*-3'.3//121/3.,&*'2::1572473*+'&&')((''*,.,615,$,'$(()&'&,-+.&%'0688/3.8-10-.36044947649425:+,*,-)/,*&+-+./),(*+,+$%&).6+12312',((%&'.24//4.+)+,,)-%*,672223/50*('-**+2*(*(*+,9+',((122219234*/('%+,+),&&$$+)),.8444/37-'&/.4.23795+2,*,++/*1//))',)(.746,2+++0/.-.42.-/,0-)29571028322+-*4/3333++,..5+-,(**.+./1063,3+4+;9343.-&')*/5001;.--855-(+'.042452180171013./1374)+)'%+-7730000*)%-6/676.----:695:+009%'$$&(+(&(&,1-**,7.)&,25-.8.034&39-*&..'%**(**262233/+*+,,-,,%*$%((-%%(($(%%$$')'3)'+9./-*+',5*,'-&+-.,34--),,0-*//%&'()%()+0126:6-0)*(-+.+8/-1/8;,0.*-.,2'/&//)&%$'&('**+0./450.123//0324/638851/,118544435//21+&%%$,.+,*)$')&'$%#$%%///04-(&''*89,+*(**.*.04445437'2))+())/.-(*55;9</41-/4+,./2-0(*,(.*((''$**',//:/2-1/*()''%%(,2/41418/(/.1/,1-,,4614;0/)&&)(+28577853'(&&(*,.1./0)'%(%&&&&))&,342/.)(,+0/1882/1258799:;1.1992)*&(&%#&*(**/6768:1/+++*,+)+(*%*)),4;6,&$*.017453520,*)'((+()0+.663*(')(./(/1;<96;8/118().//;4/4*,032+3.02401487766/6--.6*&'()+/112-/0,+(&(,%*''*--20227-.865-/0127898:5:644;822*..-2;/::9130.-01.,'+3)65/',-)*+.2+/-))()1800-2*1(-((&+2,.5-0-))(+*'2143*/+*.-(*,0345/16,23479+,4-..22/9/57*(-//4*,.','#%'-/%'%#&&&+'0-
@a16e0c42-f4dc-435e-9ca2-305c14501036 ch=475 read=68836 start_time=2019-12-13T07:21:28Z barcode=BC01 runid=2c9cf7bc05858273f10e7d7ec552fc0bd742dc3e
CCGGTTACTTTGTTGACTTCACCCCTGATCACGAACCCCGCCGTGGTAAGCGCCCTCCTTGCGGTTAGGCTACCTGCACTTCTGGCGAGACCCGCTCCCATGGTGTGACGGGCGGTGTGTACAGGGACCGGAACGTATTCACCGCGGCATGCTGATCCGCGATTACTAGCGTTCGACTTCACGCAGTCGAGTTGCAGACTGCGATCCGGACTTACGACTGGACATGGGATTAGCTCCCCTCGCGGGTTGGCAACCCTCTGTACCAGCCATTATGACGATGTGCTTAGCCCCACCTATAAGGGCCATGGACTTGACGTCATCCCCACCTTCCTCCGGTTGTCACCGGCGTCTCATTAAGTGCTCAACTGAATGTAGCAACTAATGACAAGGTTTTTGCTCGTCGCGGGATAGCATCTCACGACACGAGCTGACGACAGCCATGCAGCACCTGTGTGCAGGTTCTCTTTCGAGCACGATCCATCTCTGGAAGCTTCCTGCCATGTCAAGGTGGGTAAGGTTTTTCGCGTTGCATCGAATTAAACCACATCATCCACCGCTTGTGCAGGTTCCCAAATTCCTTTGAGTTTCAACCTTGCGGCCGTACTCCCCAGGCGGTCAACTGCGCGTTAAGCTTCGTTACTGAAAACTAATTCCCAACAACCCGGTTGACATCGTTTAGGGCGTGGACTGCCAGGGGTATCTAATCCTGTTTGCTCCCCACGCTTTTCGATATGAGCGTCAGTACAGGTTGGGGATTGCCTTCGCCATCGGTGTTCCTCCGCATATCTACATTTCACTGCTACACGCCGTTCCATCCCCTCTACCGTACTCTAGCCATGCAGTCACAAATGCAGTTCCCAGGTTGAGCCAGAGGTTCACATCTGTCTTACATAACCGCCTGCGCACGCTTTACGCCAGTAATTCCGATTAACGCTCGCACCTACGTATTACCGCGGCTGCTGGCACGTGATTAGCGGTGCTTATTCTTGCAGTACCGTCGCCGGGCCCTATGTAGAAGGCTTTCGTTCGTACAAAAGCAGTTTACAACCCGAAGGCCTTCTTCATACCGGCATGGCTGCATCAGGCTTGCGCCCATTGCAATATTCCCCACTGCTGCTCCGTAGGAG
+
34./5-'+,,1*0.-,14:445)*+%'+./&+,-41;8)+8743/1./5)((50*(,+,,&&+*+5*0875063+*+$'*/+.+5*()+,;3*&**21*)2/54654562992226/2./+(-(,(+,+-1.610336<877868083,,+****+1+,-1006./0,..-167//3584&.**)+,,33132//))57791/012)/,)(*+*+,-589.*),1060*2),(,-222.-0,0/821404311.;3/177768<.-.9*0)#)&$%*)+(0)%%&)-+(**(0113662*0/8863,()/05/-.%28671690.3::92--21/-0.#)4582-&%%&'*-*2,/*(*(++/)/(,-0961-./309/*.,++1212+2+511/''+-568/1045*&&%'3121/')-1127457887553&0.*-+-335/1323943/.*.,,/40:00.46612221-+)**30.279576.,*%*-0840005/405267)6.04.+00*/.9:;1/58343/-,-0&&0021;56+&()):9353&+-+.100426(52-,)*)'%,(3+(')'$&(68,+)+1-2/---5.8.7232346+'4994:0.*)&%#')1-5.1&$&6-870;/0/52;;.,,/,224.1,,-7127/*)',)+,%*,*.4:+/7677767+)(%(''12.()*752*.,-20/19))-+5;:0,.,*1:/)-,++#$%'-/--/)%.()&(*---'24-50.484<9:;<996%-1-/,2++38.-..465,%,,+49/*-.,/2-/(.*,(('-.1./0760)42.52*.*(*)-%)(+-,+.+*20-/188/.//07845+),-7.,&*/*&'%+*,6((&')+,+)'('(00/0524.72511/1/40-.6*%*.02'/1328920*$0*243559724-17/0224.07,0:50410055/6/,&&)(*'//-/0-7-.+9+,8:352.3'51-0.+.1&&$*-)**'&$(&()(((+/*18/)1511%,(--44*)*..0:,'&.,29-**'+1/5/9./;867--(,,.-,4+-/./001'3706:),*,(*$'&$($&+-06.(((%(+()'%(+10+-/7,((
@030d0182-5f15-414a-b315-07d87d9d16e3 ch=430 read=92635 start_time=2019-12-13T07:21:41Z barcode=BC01 runid=2c9cf7bc05858273f10e7d7ec552fc0bd742dc3e
CTCCTACGGGAGGCAGCGGTGGGAATTTTGGACAATGGTGAAACCTGATCCAGCAATGCCGATGCGGGATGAAGGCCTTCGGGTTGTAAACTGCTTTTGTACGGAACGAAAAGCTCCTTCATGGGGCGGGTACCCGTAAGAATAAGCACCGGCTAACTACGTTACCCGACGGCCATGACCAATACCGTAGGGTGCGAGCGTTAATCGGAATTACGGGCATAAAGCGTGTGCAGGCGGTTGAACAGATGTAGAATACGAGCTCCAGCAAGACTGGCGGCTGCATGGCTGGGGGGTACGGTAGAGAGGGATAAGGAATTCGCGTGCGCCAGTGAAATGCGTAGATATGCGGAGGAGGAACCAGGCGGCGAAGGCAATCCCACTGGACCTGTACTGACGCTCATGCACGAAAGCGTGAGGAGCAAACAGGATTAGATACCTGGTAGTCCCGCCCCTGGCGTTCGAGCAGATTAGTTTTTCTCAGTATTAACGAATTTGCGTAGAGTTGACCACAGGAGTACAGCCGCAAGGTTGAAACTCAAAGGAATTGACGGGGACCCGCACAAGCGGTGGATGATGTGGTTTAATTCGATGCAACGCGAAAACCTTACCCACCTTTGCTGACATGGCAGGAAGTTTCCAGGATACGGATTCGTGCTCGAAGACTGCACACAGGTGCTGCATGGCTGTCGTCAGCTCGTGTGGCGAGATGTTGGGTTAAGTCCCGCAACAGGCGCAACCCTTATCATTAGTTGCTACATTCAGTTTGAGCACTCTAATGGACCTGCCGGTAATAAGAAGCCGGAGGGATAAATTTTGCTGGCCCTTATAGGTGGGGCTACACACGTCATACAATGGCTGGTGCAGAGGTTGCCAACCCGCGAGGGAGCTAATCCCGCCGACGGTGAGTCCGGATCCTGCAGTCTGCAACTCGACTGCGTGAAGTGGAATCGCTAGTAATCTACGCGGATCAGCATGCCGCGGTAGATACGTTCAGGTCTTGTACACACCGCCCGTCACACCATGGGGCGGGTCTCATGATGCATTGCTTAGCTAACGAAGGGCGCTTACCGGCAGGGGACCGTGACTGGGGTGAAGTCATGTCGTAACCGG
+
,+0,%'*)45++,/%34(35,((((+790182/0/*+,#%*)%2-99:;330,14:64.,(%'-2&7957+-($%&(+//-633:4569:00062:;2/323/,3,*.61/)''(0++,($$')&%%&'+*++7+,0/.(,--4/(*(-,,+)*/+**),),(#,-'.&3*235$$)((,1-./+/++,.*-,./)**)+-404*+&-(../)*)01/0/3:6,.,..0175,32/.26+*33()(+(&&(+/()*)&)0/9(*',(&)&&'&%')',/25453940((&%%$*%)%-/2**)$+2+30'%&$+&4*3(-,+))&)&%'///8:146768888565858,,/(,-*,,'$'&')(''(.,2028,62,%)(,1-($,'*+1/0-.,0011751-0--31('&&$%)-''*18/2,782-,+'+939;265413514((-.,*'(0,(&)'%%)&$&%((&**57:0/2-)+,+---**&%%(,))+++$*$')+%$&'%&'-+''))2)++0&((+(1/700:2/187:.)*+)../01.4:43391(+)+,*'*),+5;:/--++*,3273-5.1-,*-*-.0623--9:5//0.-2<9.0210*'(,,.0.,0.+'40/30/:5.++01+,%&&(%1+95:3405+.,($&&$)),-01399760-0110520(22*,---//0+0)''-*0..00-25,896;71,+33-,65+7&+2*(20.31*)++-8+6,+,3:(1-,./,.3(.+8/'&-/(***3.0+*/(0)))11,2,.-+4+&('')0)*$(('+*''%)*)*%(),-,,(*)&$%*-/,,3-,**/.)'());322206(,'''-)-$+&)'(-,<4352-086./.(.)&'',-27-60'%&%'$'&)(&&&)-000/1.)),/-/00,++0(/-0-/2;;;9;0-+&&(+)044231*)(*)')*%*),-432,',,,98955:196*&5.11/155*-54102./..-.,./.0420572336;66.52)(&*'+,+-('((&$$%*'%&(&(%%$$#%$&%(%%%&())('&(,*(344,*,,-22.+&$)-/-,)*)*3,1*'&'))2),,3
