# Supplementary material for: De novo species identification using 16S rRNA gene nanopore sequencing
Source: PeerJ. 2020 Oct 21;8:e10029. doi: 10.7717/peerj.10029 (PMC7585375; doi:10.7717/peerj.10029)
Supplement: Supplemental Information 2 — Contains raw reads. [file peerj-08-10029-s002.zip › pass_fastq_runid_2c9cf7bc05858273f10e7d7ec552fc0bd742dc3e_256.fastq]

@1d455d80-ad38-4901-8d34-723ec99f83e6 ch=346 read=63094 start_time=2019-12-13T07:21:49Z barcode=BC01 runid=2c9cf7bc05858273f10e7d7ec552fc0bd742dc3e
CCGGTTGCTTTGTTACGACTTACCCCAGTCATGAATCACAAAATTATTGCAGCGCCCTCCCGAAGGTTAAGCTACCTGCTTCTTTTGCAACCCACTCCCATGGTGGCGATGGGCGGTGTGTACAAGGCCCGGAACATCTTCCTGTGTTCACAGATCCACGATTACTAGCGATTCCGACTTCATGGAGTCGAGTTGCAGACTCAATCCGGACTACGACGCACTTTATGCGCTTGCTCTCGCCCCGAAGGTCGCTTCTCTTTGTATGCGCCATTGTAGCGTGTGTAGCCCTGGTCGTAAGGGCCGGCGTGGCTTGACGTCATCCCCACCTTCCTCGAACATCACTGGCGGGGTCTCCTTTGAGTTCCCGGCCGGATAACTGTGGCAACAAGGATAGGTTTACGCTCGTTGCGGGACTTCCGGCAACATTCCTGACACGAGCTGACGACAGCCATGCAGCACCTGTCTCACGGTTCCCGAGGCACATTCTCATCTCTGAAAACTTCCGTGGATCTTCAAGACCAGGTAAAGGTTCTTCGCGTTGCATCGAATTAAACCACATGCTCCACCGCTGTGCGGGCCCTGTCAATTCATTTTGAGTTTCTTGCGGCCGTACTCCCCAGGCGGTCGACTTCCAACGCGTTAAGCTCCGGAAGCCACGCCTCAAGGGCGCAACCTCCAAAGTCGACATCTTTTACGGCGTGGACTACCAGGGTATCTAATCCTGTTTGCTCCCCGCTTTCGCGCAGGCGTCAGTCTTCACCGTCAGGGCCGCCTTCGCCACCGGTATTCTCCAGATCTACGCATTTCACCGCTACACCTGGAATTCTACCCCCCCTCTGAGACTCAAGCGCGGCATCAGATGCAGTTCCCAGGTTGGGCCGGGGATTTTACATCTGACTTAACAAACCCGCCTGCGTGCGCTTCGCCCAGTAATTCCGATTAACGCTTGCACCCTCCGTATTACCGCGGCTGCTGGCACGGGTTTAGCCAGTGCTTCTTCTGCGGGTAACGTCAATGAGCAAAGGTATTAACTACTCCTTCCTCCCGCTACAGTACTTTTACAACCCGAAGGCCTTCTTCATACACGCGGCATGGCATCAGGCTTGCCATGGTGCAATATTCCACGCTGCTGCCTCCCGTAG
+
/-&,06()(-)&0-$%&$%%$%+43*),00&%&(+-,%&'),*,)*-**+(///19++01.+2415084.'+,())'&''/$19:7,1373:0)*(6,**+*&*&'&(%%)//1,832201148:-216,.2'.,))%&(*$$%&%(/-$%%&',33/11127.,*,,0768938,-2484566/+,,,.*+,,,1,06889/9/.1.519744778-.'''(&%)#&&(-0-.2202-/-.*&&&,*,,(*6/756265/./012658-41.**))')*.,)'(-3*+1;99431/+/53,')('.,**+').289::;28;4.268479./))+,'%)')')'%'(&$(&-1%&/'*+428/6,+5/1/94.-++,+)+210&60,,3-/+,,*3*'.,007144111;81,,)(&)*)-,248;03))*)),&$0./0023/51.2:4882.00025),,-,+'*+-0+0,&&&+/,..-10/.7-0/0+*+.1/--.2,5-.9962,,*/-5034:616012,)2.887;756321.0126//1/10:298112--..58247(')'++.0:-38((58848897.79<.6451+(&'&)+.436,3.1.789.'08799863-,.+**/.,)((++.+$(**02/./+/4('$%')3../63/)*/,/,.1(52/.5568747*()('&*083448443-,15/8;767875694664/5;*,7,881,(+.781'($'$&+,,+6'-,2/4-#%()*+')))-/-2121,&&%&,*..10154+.)*)-/*'%--513;4-,0/+,0%)(/1.353603/-,/11384.*,)$%'*/69*,'/,/,%%&')+,/316+3687''&-3,5305.*'-/,+0+,&$$').)*),-01445;25:+'-20158:950+,'''*)($(*,55:53141414-)+3***)-0)*/4,0*,*%)('(++/22872/,&+(/0-4&%&().).(()/01;3++(),,)/-..5448443688<)/','+)+&(%$(+1-+40..78*'))$&$(**)55.%'*-*,++))*./289<8:<:22/0)++,,84.1*+***5).0*.(&&'%)&(.--38647;.-&($''&'&$+1+/'&'+,-
@2bd371c0-e308-4913-b9e8-69e95b6ab704 ch=461 read=62075 start_time=2019-12-13T07:22:09Z barcode=BC01 runid=2c9cf7bc05858273f10e7d7ec552fc0bd742dc3e
TTCGTGGCTTGCTACGTTCAGTTACGTAATATTGGTGCTGAAGAAAGTTATCGATATGTGTAGCCTTTTCTGTTGGGCGATATTGCTCCTACAGGAGGCAGCAGTAAGGGTACGGCAATGGGAAGCCAGCCAAAACAGCATAAAATGAAGGAAGAGGTTTTCGGATTATGGCTTCTGTTATAAGGGAAGAACAGCATTACAGGAAATGGTATGTTGACGATACTATTAAGAAAGCACGGCTAACCGTGCCAGCAGCCGCGGTATGCGTAGGTGGCAAGCGTTATCCAGTATTGGGCGTAAAAGAAGAGGGCAGGCGGCAGCGAGGGTCTGTGGTGAAAGCCTGAAGCTTAACTGATAGCCATAGAAACCAGGCAGCTAAGAGTGCAGGAGAGGGATCGTGGAATTCCATGGCGGTGAAATGCGTAGGTGGAGGAGGGAGAATTTTACCAGTGGCGAAGGCGACGATCTGTACTGTGACGCTCTCAGTCCCGCGATGGGGAACCCAAATGGGGATTAGATACCTAGTAGTCCACGCCGTAAACGATGAGTACTAAGTGTTGGATGTCAAAGAGTTCAGTGCAGTTAACGCAATAAGTACTCCGCCTGAGTAGTACGTTCGCAAAGAATGAAACTCAAAGGAATTGACGGGCCCGCACAAGCGGTGGAGCATGTGGTTTAATTCAAACCTTGCGAAGAACCTTACCAGGTCTTGACATACTCACTTAAAGGCTCAGAGATGGAGAGATAGCTATATGAGATACAGGTGGTGCATGGTTGTCGTCCATCGTGTCGTGAGATGGGTTAAGTCCGCGAAGGCGCAACCCACTTATCGTTAGTTACCATCGGTTAGGGGACTCTAGCGAGACGCTACCAGTGACAAGCTGAAGTGAGGGGATGACGTCAAATCATCGTACTTATATGACCTGGAGCTACACACGTGCTACAATGGATGGGTGCGGGGAAGCGAAGCCGCGGTGAAACAAAACCCATAAAACCATTCTCAGTTGGGTTGTCTGCAGCTCGACTACATGAAGTTGGAATCGCTAGTAATCGCGGAATCCAGCATGTCGCGGTGGTGTTCTCGGAGCCTTGTACACCGCCCGTCACACCACGAGTTGATAACCTGCCGAAGCCGGTGGCTAACGCAGCACCGGAAGGGCATGTCTAAGGTGGGTTGACGGTGAGAATTGAAGAATCGTAACAAGGTAACCGG
+
&,+),()'&&%%'%''.73)*02//-.*&*&+-.00799851(+,**,60/0$&)+,$&%&#%)++17801105'-&)&'('*+*,+4+'')%+)'(('%'')+**(')+),-266694',)(+$,+%$$+&)31,+')(&'$%%*+31/--,''*/-7.+-*3(,)&((**)0),)22-+,(*,'-)-3/.&++$)&'&&-(-50.,0-&''(***0($&$$$%+*-(%**(&%%*-,,*0+)&'(,682,1.'/21151100*-*))*().924868.6.-*9)'((')*-770)(,1-'$+))*024438;6461%+)&',151.-,*)**+/10,-66--,%&'')+*)&%*,()624.-06//(+++*%$$&&'*,2336)1/*(&(1*55;250+-,.4/0/,)**'31*,/-'/087-/%).-*.)&0,((('&,'&%'+,(+)*,'(+&&//4:9///-++*%'&*'((*)-,+()'(',&%$$$'(%,4/&'*('18:3&-12*1,++66,91)('.***20+..06+/-7+0/(**'())2)*))+14331/0+1208,'',1552301100675.0,+--,/.),)+-31*.,,)%%&%(*)+02;82462)&(2..4<84566;--./1.0//(,-(,7*(*%)*2*)-,+4,)**2,))&+.4/)&)()064.$$$%')*/*..,)+**29&-+0,--+*.'*.022-%(&3.'+,+-7%$&(,980-(((+**-.1173412267690/6-,0.'-(*)11:*,,'/1.%(,.689:6:53''%%&*+2,+((++(($('&/047545:/)*/0445506//.0-/+)-*&(,)%,744275440*)'%+%+%&).192+*)('.-(,,+(*)(,*01.,++,-*))*+:234447%3'+,(%$%'*)/1-./*+**)*((''&*++(),0;6.-&$&(()),%(&('*))(-*(*)&'+-/.-50.173022()'*370/537<776(,+)(+&&%$%%&'+,)-,-*,-3/0*+*&$)(6.20301/11)$'$$(*24-'*%&'))*-..0572-.,-'3.0.3404'+$*7506//.0+0716:-,3515159-/../3-((++.-()(,*')0*//-('&('**)($%$%)+/'.*'*'+)*&((,1234,+)'+-%+)'&'$('''%%,'*)0+,101104003/0:4598546
@362f7a6c-a954-4fef-860d-a804cc578ee8 ch=66 read=89655 start_time=2019-12-13T07:22:09Z barcode=BC01 runid=2c9cf7bc05858273f10e7d7ec552fc0bd742dc3e
CCGGTTACCTTGTTGCGAGCTTCGCACAATCATCAATCCCACCTTAGACAGCTCCTTCCTTTGCGGGTTAGGCCACCGGCTTCGGGTGTTAGCACTCTCGTGGTGTGACGGGCGGGTGTGGCCTAGGAAAGCCGGGGGCAATATTCACCGCGACATGCTGATTCGCGATACCTAGCGATTCCAACTTCATGTAGTCGAGGTTGCAGACTACAATCCGAACTGAATGGTTTTATGGGTTTGCAGCGCCTCGCAGCCGCTTCCCTCTGCACCATCCATTTGTAGCACGTGGCCCGGTCGCAAAGGGGCATGATGATTTGACGTCATCCCCGCCTTCCTCTAACTTGTCACTGGCAGTCTCGCTAAGTCCACAACTTAATGATGGTAACTAACGATAAGGGTTGCGCTCGTTGCGGGACTTAACCAGCATCTCACGGCACGAGCTGACGACAACCATGCACCACTGTATCTCCTTATGGCTATCTCTCCATCTCTGGAGCCTTTATGGAGTATGTCAAGGCCTGGTAAGGTTCTTCGCGTTGCTTCAGATTAAACCACATGCTCCACCGCTTGTGCAGATTTGTCAGCCTTTGAGTTTCATTCTTGCAGACGTACTACTCCAGGCGAATTACTTATTGCGTTAACACAGCGCGAACTTTGACATCCAACACTTAAGGTACTCATCGTTTACGGCATGGACTACTAAATTTATCTAATCCTATTTGCTCCCCACGCTTTCAGGGACTGAGCGTCAGTTGGGCCAGATCGTCGCCGCCACTGGTGTTCCTCCATATATCTACGCATTTCACCGCTACGCATGAATTCCACGATCCTCTCCTGCACTCTAGCTGCCTGGTTTCTGTAATTTACTGAAGTTAAGCTTCAGGCTTTCACCACCAGACCCTTGCTGCCGCCTGCTCCCTCTTTACGCCCAATAATTCCGGATAACGCGCCTACGTGTATTACCGCGGCTGCTGCAACGTAATTTAGCCGTGGCTTTCTAATAAAATTACCACCGTCACTCGGCTACCATTTTCCTGTAGCCGCCGTTCTTCCTTTATAACAGAGAGTTTACAATCCGAAAACCTTCTTCCTTCACGCGGCGTTGCTCCGGTCAGGGTTTCCCCATTGCCGAAAATTCCTACTGCTGCCTCCCGTAGGAG
+
2303/601.7-%4)')*'',097'-&++:374-,3-,68((.',(%-##%-.,.+,+1.)40+-*.2.7&798813.2.,/3-(0*+*.1(&'%)*+*+&&&&%%$*'/(352-,')(+*%%&%+))%%&',0,0.**0/'445<968;57688::;6661220%&,.0).(()+,-1:16-/,,.652559::49*)*.+1,2-..01+-.8512)(..**()*-619;1-/0<61:1((&(+(..3302)+-0+,012:0/353335;88:8054+(-+-,,-()+)*)'+)(%$$*/+*140/34.*))).<80115779:069+(//38/-+*&-(+,-,/35510,,-4520201+('%&/.)*./++,,,+-453:4474458000.-(/-,/9),342436:*',0/1-/./...)&'(*++,*,.'-(+.+034201..3435;47,,&*-(**-155432'-)*.&55038..-,397953125:01-,-4*+-01%')/00645347646)--*.-8.31341131/-*)/,11*+,/-6;4/(..76667/.60.-0/-088%)%.))'2/&'+))-+,-37<<9.6;508/0-.10,-*((#&(0+,+00-0.2.-..3./3///0.*%&$()*+'(&)20258./1::1)0))'*(&))&$+%().16664;4-/--+)),:8996565,,,1*+54334333/.*7*'))-78+**+*56,-&04,117545743500.*)'*7*+)0111:;)'*(*0,),,-./288915.++)),.17+2,/,5;;547:14840')%&(%2+63,+,,1218332:4224,/.11&45559845616+)&&&&&'')*112+(*2/1,(*/9606;/9;9,45801'--76:0*/)**.04-./,-/007,--24++5.72+/2.3:;</6070./)-)*'*3246&3#&&)735;750600061*+%%)')',+11(%&*).+1/-442013/2;7).+%*)%)-+/8/022+7/20894/9;75/**(*,1/.1&'27-/.1-*2-'(,17&'&%%(1<4,/*).1$#(--(-+/106:987;5*,(),40/21*++/+4-24+.240;+4:<5-42/5103:892546+-2344898;279+-;66-+%
@b9d47d94-63a8-44db-8d71-9d9ac33c0617 ch=132 read=69772 start_time=2019-12-13T07:22:20Z barcode=BC01 runid=2c9cf7bc05858273f10e7d7ec552fc0bd742dc3e
CCGGTTACCTTGTTACGACTTCACCCCAATCATCAATCCACCTTAGACAGCTCCTTCCCTTGCGGTTGGGCCACCGGCTTCAGGTGTTATCAACTCGTGGTGTGACGGGCGGGTGTGTACAAGGCCGAGAACGTATTCACCGCGACATGCTGATTCGCGATTACTAGCGATTCAACTTCATGTAGTCGAGTTGCAGACTACAATCCAGACTGAGAATGGTTTTATGGGTTTTGCTTCACCTCGGCTTCGCTTCCCTCTGCACCATCCATTGTAGCACGTGTGTAGCCAAGATATGCAAGGGGCATGATGATTTGACGTCATCCGCCTTCCTCAACTTGTCACTGGCGGTATCGCTTCGGTCTAACTTAATGATGGTAACTAACGATAAGGTTGCGCTCGTTGCGGGATAACCCAACATCTCGGCACGAGCTGACGACAACCATGCACCACCTGTATCTCATATAGCTATCTCCATCTGGAGCCTTTATGGAGTATGTCAAGACCCTGGTAAAGGTTCTTCGCGTTGCTTCGAATTAAACCACATGCTCCACCGCGCTTGGTAAAGGCCCCCGTCAATTCCTTTGAGTTTCATTCTTGCGAACGTACTACTCCAGGCGGAGTACTTGTGCGTTAACTGCAGCACTGAACTTTGACATCCAACGCCAGTACTCATCGTTTACGGCGTGGACTACTAGGGTATCTAATCCTATTTATACACGCTTTCGGGACTGAGCGTCAGTTGCAGGCAGATCGTCGCCTTCGCCACTGGTGTTCCTCCATATATCTACGCATTTCACCGCTACACTAGAGATTCCATACCTCTCCTGCACTCTAGATAACCAGTTTGGAATGCAGCACCAAAGTTGAGCCCGGGTATTTCACATCCCACTTAATCATCCGCCTACGCTCCCTTTACGCCCAGTAAAATCCGGTTAGCTCGCCACCTACGTATTACCGCGAAACAACGGCACGGCAGTTAACCGTAGCTTCCTCATGAGGTACCGTCATTATCTTCCCCAAAGACAAGGCTTTGCGATCCGAAAACCTTCATCACTCACGCGGCGTTGCTGCATCGGGGTTTCCCCATTGGTAATATTCCCCTGCTGCCTCCCGTAGGG
+
07150:02/9.-04(--16883&-,.(.-+-22124-+1+-/.7,+,+*(+,1,+)++++/+//82:+879935,0+*/60'47+,+9///0/../005:875545.8:77:))).,)'1/13717,,,.55/449<42-0'))-4678;9999<8783116/.11113-592**.252556.3.045666:6738686788<;50&(*-&(+/1879*:<;,65-7..:<7-38;7457,+&+*.80/01309..223,).-+39:233.,+)*))*4354,-+0)()-/15-,.)(*272/36--,-,5;,,*0-01147'%+0082906'3%$%%'&'.)*)(*'($)+&(6+6,+.+)+**-0/412498;:985466600116-3.4----1767;363:83%)((%&/2/.+))*&&%$%*45744)/,+,/577030//05,28466466696754+21145532/3.-.1-'*,,262,-,*((+,005644/209.,,//-/),/'/0849-0**,--3/3-+/0.3<7::013423318233,-&%&&.(),-(**.677**885:7:613:74446<;1)04),1-//0550.-26.208('8:9.-'&**+0.+117.:.6.565:120+.014912:8234523/3//&($&))&.2449738;4063;556::798574,.4+-028.7...***05)(&&''*(+0:-1,243231246419+,/;01)(/4.-/00091,00-2107:24348756357+051333034024.321;50/4;75544154/('&(1+07'%#&&$((+.*)+&)+-1)*5/2/:0985;5.(,+-.8011+1-*62-/1-,$)&%).+.,4:.-----44+)*-+1-78667713:289445/:--60+.0.3/'$*.15-/0././*)&*+:6;0/7/..1/2107/17.*'()&'%##(-)$())($(*2(&'%'+',.06423423/'/),-9988623+&++6+<;:*74.-/'+4*4-56-(.0445+(-03,0.6.:9::2.-.+/1408222<.5700/00-::1190069/)-6-3,3.+(,)+63-++-1/-**07)'6(*,*
@a3b46f02-a8f6-42d4-b1f0-39652aa27f73 ch=215 read=62726 start_time=2019-12-13T07:22:28Z barcode=BC01 runid=2c9cf7bc05858273f10e7d7ec552fc0bd742dc3e
CTCTACGGGAGGCAGTGGGGAATATTGCACAATGGAAGCAAGCCTGGTATTACCGTGTATGAAGAAGGCCTTCGGGTTGTAAGAGTACCTTCAGCGGGGAGGAAGGGAGTAAAGTTAATACGCTGCTCGTGGCGTTACCCGCAGAAGAAACACCAGCTAACTCCGTGCCAGCCAGCCACTTGAAGTAATACAGGGTACAAGCGTTAATCAGGTGCACTGGGCGTAAAGCGCACGCAGGCAGTTTGTTAAGTCAGATGTGAAGTCAGGCTCAGCCTGGGAACTGCATCCCCGATACTGGCAACGAGTCTCGTAGAGGGTAAATTCCAGGTTAGCGGTGATGCGTAGAGATCTGGAGGGTCTACCGGTGGCGAAGGCGGCCCCTGGACGAAGACTGACGCTCAGGTGCAGCGTAGGAGCAAACAGAGTTAGATACCCTGGTAGTCCACGCCGTAAACGATGTCGACTTAAGGTTGTGCCCTTGAAGTTGTGGCTGGAGGCTAACGCGTGCGTCGACCGCCTGGGAATACGGCGGTTAAAACTCAAATGAATTGACGGGGAATTTTACAGGCGGTGGGCATGGTTTAATTCGATGCAACGCGAAGAACCTTACCTGGAGTGCTTGACATCCACAGAACTTTCCAGAGATGGTTGGTGCCTTCAGGAACTGTAGAGACAGGTGCTGCATGGCTGTCATCAGCTCGTGTTGTGAAATGTTAGGTTAAGTCTGGCAGAAGCGCAACCCTTATCCTTTGTTGCCAACTTGGTCCGGCCGGGAACTCAAAGGGAGACTGCCAGTGATAAACTGGAGGAAGGTGCAGGGATGACGTCAAGTCATCATGGCCCTTACGACCAGGGCTACACGTGCTACAATGGCGCATACAAAGAGAGAAGCGACCTCGCGAGCAAGCGGCCTCGCAAAAAAGTGCGTCGTAGTCCGGATTGGAGTCGCAACTCTCGACTCCATGAAGTCGGAATCGCTAGTAATCGTGGATCAGAATGCCACGGTAGATACGTCCCGGGCCTTATACACACCGCCCGTCACACCATGGGAGTAAGGTTGCAAAGAAGTAGGTAGCAACCTTGGGGAGGCGCTTACCACTTTGTGATTCATGACTAGAGGTGGGGGGGTAAAGTAACAAGTAACCGG
+
..0-+0,13)),+),5289+,4.)3/,,-,.//3+-+(+.2&+))*%%#%$#'%&)(*,0116))**+09315*8648))-+%&')&*-+1/&.+-11*(-./-/4+&'(088.5752/+01137788%-((*'.-*-70&)&(*&%,.)(/13(%.-,2,-.3.2/20-)/-*)0(#%$#'&(&')()'.(./.,+/0,.12.:.9,.-)++))&*+,-*(*)20+)((,&(&(%0-,))19/-3;49.58.13853,-3...&+/563.*.,*(.-,+1-,,,*5*+'(*.13/)'&)&'&%'()66343*(,/--.*8+/3()5()'&'(/70,(&),,,%&&)/+,+.+,,($%%'',1/840*''')+(+(-2;81*/757)(-+1+()*)(++...8461&/0*+&,**,-1,-*-,'&,,+)1065:++065)'332+-///--181...-*.-.++/)'&+*.3..*/4)-*))%((((,+-*++,*('*0/3.++-*'$'+200564442-(()'',60//'+)4/-+.()608;0/')-)*&)&''&&$*&%$%')&+*&/010,-+...-;:5911/'%*&*-(-')&*+'))2/2/+./++(%$(&'*)-,1443()*+2,-)-3,.******9/1&5&*+,.834*$23442+)&(&$/%1,*.0244665*/)('*/1'30&,//225106.-+*15,-39%0+002,//-&'%''$(&')+-/+180*0//-(-34'05)+/,'(&%0*31.-1,4+760710:*3-'*,'(*--',1*,-01459)3338./.+,,-,($%(,1*)'&**3301,.*)**$+(*1.)%'%''(,9.,.,-.*+&)*0165353;224-)+))(+46*('((')*))+)/568420')'02'(%%&))4'*+27.4-.047(--**4663+201.6,(&'((%.*)./.*)++-/584.,++(**&0).-2*-/,--//016963515,-+.-54,'+&--))3,,-,1,3*(200+.+'+*.(+)12'*)&&-,,,)-1)0)/+'&)-1,2.5,,.4.%''')'+--+((+1/&('(-4*()+),,0.,58/30850/169;9981-//&'&&&-(/*(+)')*.'$$)+)./*,.44617
@6977e2d0-ee2b-48d5-9f15-adafd66df2f9 ch=101 read=137261 start_time=2019-12-13T07:22:28Z barcode=BC01 runid=2c9cf7bc05858273f10e7d7ec552fc0bd742dc3e
CCGGTTACCTTGTTACGACTTCACCCCAGTCATGAATCTGCAGAGTGGTAAGCGCCTCCCGAAAGGTTAAACTACACTGCTTCTTTGCAACCCACTCCCATGGTGTGACGGGCGGTGTGGCCTGGGCCGGGAACGTATTCACCGTGGCATTCTGATCACGATTACTAGCGATTCTGACTTCATGGAGTCGAGTTGCAGACTCCAATCGGACTACGACGCACTTTATGAGGGTCGCTTGCTCTCGCGAGGTCGCTTCTCTTTGTATGCGCCATTTGTAGCGTGGTAGCCAGCCCTGGTCGTAAGGGCCATGATGACTTGACGTCATCCCCACCTTGGTTCCATCACTGGCAGTCTCCTTTGAGTTCCCGGCCGGACCGCTGGCAACAAAGGATAAGGGTTGCGCTCGTTGCGGGACTTAGCCCAGCATTTCACAACACGAGCTGGCGACAGCCATGCAGCACCTGTCCACGGTTCCCGAGGCATTCTCATCTCTAACCTCCGTGGATGTCAAGACCAGGTGGAGTTCTTCGCGTTGCATCGAATTAAACCACATGCTCCACCGCTTGTGCGAGGCCCAAATCAATTCATTTTGAGTTTTAACCTTGCGGCGTACTCCCCCCAGGCGGTCGACTTAACGCGTTAGCTCCGGAAGCCACGCCTCAAGGGCACAACCTCAAGTCGGCTTATCGTTTACGGCGTGGACTACCAGGGTATCTAATCCTGTTTGCTCCCCACGCTTTCGCACCTGAGCGTCAGTCTTCGTCAGGGGCCGCCTTCATACGGTATTCCTCAGATCTCTACGCATTTCACCGCTACACCTGGGTCTACCCCCTCTATACGAGACTCAAGCTTGCCAGTATCAGATGCAGTTCCCAGGAGTTGAGCCCGGGGATTTCACATCTGATAACAAACCGCCTGCATTAGCGCCAGTAATTCCGGTGCTTGCACCCTCCCGTATTACCGCGGCTGCTGGCACAGGTTAGCCGGTGCTTCTTCTGCGGGTAACGTCAATGAGCAAAGGTATTAACTTTGCCCTTCCTCCCCGCTGAAAGTACTTTACAACCCGAAGGCCTTCTTCATACACGCGGCATGGCTGCATCGGGCTTTACGCCCGGTATTACAATATTCCTCACTGCTGCCTCCCGTAGG
+
48,-*('2-4.-4.')*$*4730622.'*/0$1)*862*%&&&)&()))%$%(+-.*/2,,23*.-..53(0,)*&(*'+.8,642*.,1.5/+,-,95//6:9877882884581)**+,,.*-,)+)20*)((**.<0008,52;79:<9522++()*0/5..0023438;2-,&*/8:234/'*,0((22603%(*,*0'0+01/939964531),'**25-.++*+'+-,.0/,./07757/,./3-))+*77-68-+0/149774,62,)+),/))(%'&&)**+.:5./9:41.0/-68/8//,/--))%,,454878.:41))*%%%+)12'&(12/-.3.41487-2)+.,*(*+111.-55918358)))//./(33:-41850(3,+)6*/-23432600,84.*)))%+.))$*%).5,.3120,.,&1-,-&+/+///321/-.--13390367.)))358.50&%'--*,/,.743//-+,%*,(,4/28512+0515/04;,.+*(+'(5;8:<97707100768'(+.+/;:6:-//03838404:336310*''&,+02-&'*+/19392%()(',--8;<-99/4/60-4+0*86677/98/(,019&7620246:7:2,+*1+,+/2261///'/1./03;880114/,&'274:796--.120.,//136-9(%,%-,/.5;888051.30(+,16)00-/5663<91345::-),)*.84/07498..-/78;:-3444<:83;(*46,1.(03/:3/005(8/66;-&-1-./00588-/./,6<22249112//,1:644()),-/8:44-2/,*,.044547551,.-/.29.15106013<::8:7;5+*&*'%(,-+'+/-&+24.*98////011)(&++6/6;;:;679577+2..+100/-/2759910,**')1)*+-358236)*;94<34:6+5+++77661.$('*,81//49-9/**)++8<992/0/,-/68733'3,--0/38*-,+.2734+,,,&/1-7;984.:81)6573930.'+,)'$%&$+,*(+)-+386<68<:981,'+%')7,785;7411,++(572663-3.84-&#''+,+0/8677:3-,,$)(')*+1863;7).&/1
@f19c2593-4eec-4720-a41c-a903cb28d39b ch=129 read=78784 start_time=2019-12-13T07:22:30Z barcode=BC01 runid=2c9cf7bc05858273f10e7d7ec552fc0bd742dc3e
CTCCTACAGGCGGAATATTAACAATGGGCGCAAGCCTGATGCTCATGCCGCGTGTATGAAAGAAGGCCTTCCGGGTTTGTAAAGTACTTTCAGCCAGCGGGAGGAAGGGAGTAAAGTTAATACGCTTTGCTCATTGACGTTACCGCAGAAGAAGCACCGGCTAACTCCGTGCCAGCAGCCGCGGTAATACGGAGGAGTGCAAGCGTTAATCGGAATTACTGGGCGTAAAAGCGCACGCAGGCAGTTTGTTAAGTCAGATGTGAAATCCCGGGCTCAACCTGGGAACTGCATCTGATACTGGCAACGAGTCTCGTAGAGGGGGTAGAATTCCAGGTGGCGGTGAAATGCGTAGATCTGGAGGAGGAATACCGGTGGCGAAGGCAGCCCCTGGACGAACTGACGCTCAGGTGCGAAAGCGTGGGGAGCAAACAGGATTAGATACCCTGGTAGTCCACGCCGTAACGATGTCGACAGGTTGTGCCCGCTTGAGGCGTGGCTTCCGGAGGCAGCTAACGCGTTAAGTCGACCGCCTGGGAATTACGGCCGCAAGGTTAAAGCTCAAATGAATTGACGGGGGCCCGCACAAGCGGTGGGCATGTGGTTTTAATTCGATGCAACGCGAAGAACCTTACCTGGTCTTGACATCCACGGGAAGTCTTCAGAGACGAAATGCTTCGGGAACCGTGAGACAGGTGCTGCATGGCTGTCGTCAGCTCGTGTTGTGAAATGTTGGGTTAAAACCGCAACGAGCGCAACCCTTATCCTTTGTTGCCAGCGGTCCGGCCCGGGAACTCAAGGGGCTGCCGGTGATAAACTGGGGAAAGGTGGGGATGACGTCAAGTCATCATGGCCTTACGACCAGGGCTACCGTGCTACAATGGCGCATACAAAGAAGCGACCTCGCGAGAGCAAGCGGGACTCATAAAGTGCGTCATGTGAGCAATTGGTTAGGTCTGCAACTCGACTCCATGAAGTCGGAATCGCTAGTAATCGTGGATCGGAATGCCACGGTGGGAATACGTTCCCCGGGCCTTGTACACACCGCCCCGTCACACCATGGGAGTGGGTTGCAAAGAGTAGGTAGCTTAACCTTCGGGGAGGGCGCTTACCGCTTTGTGATTCATGACTGGGGTGAAGTCGTAACAGTACCGG
+
)..2//1&,*))+(0*+,++/./8568--+,82%1/11)))((+*-.7:63+-,-12469)%+)++885/0'(23/940.4:/,-.,.17**(.'#('-4/',+0/+4.(*+0<91.//-++0))*+-+-../250.1-3-))'$*))0/$*'&)303*00,1//.75//23/--,**3/0112.5.//;8310-$)*1131143312--.364.1.,-14979748;9,0.-.'/+010-+%+18.--++-,/4-12961+.53-5(&*25,18176:489010.0020085/00//22-(,'(('&(*+-./3((*++/+,--40609()2(/%''/67031/,/0($&%$)-/05.10+20.;7/7:8;93:31/2+10'+572+)-379+&(*+++0011478:98/)(*+.08;:89*'(+49&6/-1)8-/.3234<40320/2229//-3812.+)&')*895+4-/,,5/2078,'*++.,/24775400201(0(&(*#$&*/---3.-;/-+//2,5,+2+*35+''&),.0660*-/0.1.3,2((*+6,2/--13737/704;7-09.+++.-0-0299/-,-24022269:+.437.-./.<.7../335+.5522.**'$%'+,/-/24559.(,*/+)((+,-74'(((()**('&$%.04(:97756///-/02058799766431;455::779/123477122../15/+,09111.-43,&(+(*,3,'',,34385<8/:2125287014/03,30311143236(7<:6:9990.(2-+--,0&)(1.-005.12284-,3,+6+.,671645540/+,)--,2.+-%#$%#$#%(,2812884*()'&*-53-/)*($%%'..16467)''&'0142.03-11(&&$(//)+)0*++,-(*-5,1,)+./1/2//,&&)-&+&'(),&(,,17542,,/634588368090//7,7./01%%'&*0.6100438102&2,744:3+.30.1..2-.24219/57,.552-2---//*,),65/69-,21..-.4678;0.**-589<5839-''*+--72.,*++8.98776&/6,(.2,0)'('&,.%+/40-1779<98642322(+/*+(-**/24/,+$&$#5363
@0dc7fcbf-0ffc-407b-b2d4-b93c2268f3a1 ch=459 read=58192 start_time=2019-12-13T07:22:40Z barcode=BC01 runid=2c9cf7bc05858273f10e7d7ec552fc0bd742dc3e
CGAGTTACCTTGTTGCAACTTCTGCTGAAATCATCGTCACAACAGACAGCTCCTTTGTGGTTTGAGCACGGCTGGGTTATCATTCCTCGTGGTGTGAGGCGGTGTACAGGCAGGGGCATTCACGCGACGCATGCTGATTCGCGATTACTAGCGATTCCAACTTTGCTTGTAGTCAGGTTGCGGGCTACAATCCCGGAACTGAATGGTTTGTGGTTTTGGCTACCTCTTGGCTTCGCTTCCCTCTGCACCATCCATTTGTAGCACGTGTTAGCCCAGGTCATAGGGGCGCGGTGATTTGACGTCATCCCCGCCTTCCTCCAGCTTGTCGCTGGCAGTCTCGCTAAGTCTAACTTAATGATGGTAACTAACGATGGGTTGCGCTCGTTGCGGGACTTAACTTTAACATCTCTTTGACTTACGAGCTGACGACAACCACGCACCTGCCATCTCATGGCTATCTCTCCATCTCTGGAGCCTTTATGAGTATATTAAGACCTGGTAAGGTTCTTCGCGTTGCTTCGAATTAAACCACATGCTCCACCGCTTGTGCCCCCGTCAATTCTTTGAGTTTTCATTCTTGCGAACGTGCTACTCAGGCGAATTACCCCAGCCGTTAACTGCGCTTTTGAACTTTGACATCAACACTTAGTACTCATCGTTGCGGCGTGGACTACTAGGGTATCTAATCCCTATTTGCTCCCCACGCTTTTTTTCCGGGACTGAGAGCGTCAGTTGCAGGCCAGATCGTACCTTCGCCATGGTGTTCCTCCATATCTACGCATTTCACTTCACGCTTAAAGGGTCCGATCCTCTCCTGCACTCCTAGCTGCCTGAACCTTAAACTTGCGAGTTCCAGCTTCCAGGCTTTCACCACAGACCCTTGCTGCCGCCTGCTCCCTCTTTACGCTTAATAATTCCGGATAACCTTGCCACCTACGTATTACCGCGGCTGCTGGCGTAGATTTAGCCGTGGCTTTCTAATAAGTACCGTCACTCGGCTACCATTTCACTGCGCGCGTTCTTTGCTTTATAACAAGTTTACAATCCGAAACCTTCTTCCTTCACGCGGCGTTGCTCGGTCAGGGTTTTCCCCATTGCCGAAAATTCTGCTGCCTCCCGAGGGG
+
%'&+./+15/8*-)#$%$',1+(&'%$,)&&&%+-+*)()*&.(&*)(+,,-))/'&&$&&3&'&$&%)(,)))*$,)(**%'+*'&&'&(&&&%'&,+-/('%$$(&*))%(,,')(,)($)(.-.)%((+12/+),8,.1-.,9-.)%'%'%012*0+,)*,''%&$(&&'+$+123-,')$**+-2:,1.(,(/'.&&(+,/4.6/*--/'+*&'$$&$(.-2*,.3.460,-03294-0/++%(+-.4:/56)'&&'*),../+'&()/-(+,++'&&',5110,-($(%*:.15:60/+--:8+)/43;90/5-+,*-,+,3%.+/,-*.-,),(+/-/*.1++.++015334609117467910)**-+-3/412221/9-+*5))%%$0'&'(&.402/-+)))(+'%$%(+0./14658889631-$'$($&&&&&%(+542(*$(+/5320/)4667786420(*7+55*'0)&++++$('*,/14<9/6567-63;9:<:56-7(%(8+:404/5/9201/./1/001:,/8+++1(-+-557+)012952-(**,,0359+227<07/.0'&'0)&$(,*-./'.-'(,(*('&&&&&'),+./9/896+*'%$%$&-4338,**,*01(/*%&&&$&'&)-//:8352&'((')&((&),-.0./,.-176438145**+17(*40773/+,&*0/1,7,+/-.76010,,)(*--15*,36(1),-/801287')%&&*/++06*+'--+234768:6110))'+-1-/72/&)'(%#&&$&%-0**-,)-'%&,4-+*'*%$$&#(+.'((10.,))'(''*%%$*()$)/,,(&)+.,&%',/03')6;84;81/05-.*)..6-.1-.134:3572-..-4.*,/91*+**%$+/-266926585+1),$%''.7&.3.124732611922-9/0('*''&&'$*%+*)(),50:26-+-1*)+/*,3'-,447992342+510-22*-31.$%$%%')((&'(&),%#%&('(+301(('(/8/20743)(/3-284:238976<80211+543//+,,/+3/,)32--67+468-),/-273042,/4.+././01/6-'('*/51
@993f83f1-175e-4c6d-b506-c8474fced731 ch=271 read=79148 start_time=2019-12-13T07:22:38Z barcode=BC01 runid=2c9cf7bc05858273f10e7d7ec552fc0bd742dc3e
CTCCTACGGGAGGCAGTGGGGAATATTGCACAATGGGCGCAAGCCTGATGCAGCCATGCCGCGTGTATGAAGAAGGCCTTCGGGTTGTAAAGTACTTTCAGCGGGGAGGAAGGGTAAAGTTAATACCTTTGCTCATTGACGTTACCCGCAGAAGAAACTTCGGCTAACTCCGTGCCAGCAGCCGCGGTAATACGGAGAACGGCGTTAATCGGAATTACTGGGCGTAAAGCGCACGCAGGCGGTTTGTTAAAGTCCAGATGTAGAAATCCCCGGGCTCAACCTGGGAACTGCATCTGATACTGGCAACTTGAGTCTCGTAGAGGGGTAGAATTCCAGGTGTAGCGGTGAAATGCGTAGAGATCGGAGGAATACCGGTGGCAGGCGGCCCCTGGACGAAGAACTGACGCTCAGGTGCAGCGTGGGGAGCAAACGGGATTAGATACCCTGGTAGTCCACGCCGTAAACGATGTCGACTTGGAGTTTGTGCCCTTGAGCGTGGCTTCCAGGAGCTAACGCGTTAAGTCGACCGCCTGGGGAGTACGGCCCGCAAGGTTAGAACTCAAATGGTGGCAGGGGCCGCACAAGCGGTGGAGCATATGGTTTAATTCGATGCAACGCGAAGGGCACCTGGTCTTGACATCCGCGAGTTTTCAGAGATGAGAATGTACCTTCGGAACCGTGAGACAGGTGCTGCATGGCTGTCGTCAGCTCGTGTTGTGAAATGTTTGGGTTAAGTCCCGCAACGGCGCAACCCTTATCCTTTGTTGCCAACGGTCGGCCGGGAACTCAAAGGAGACTGCCAGTGATAAACTGGAGGAAGGTGGGGATGACGTCAAAGTCATCATGGCCCTTGACCAGGGCTACACGTGCTACAATGGCGCATACAAAGAGAAACTGACCTCGCGAGCAAGCGGACCTCATAAAGTGCGTCGTAGTCCGGATCTGCAACTCGACTCGCATGAGGTCCGGAATCGCTAATCGTGGATCCAGAATGCCACGGTGAATACGTTCCCGGGCCTTGTACACCGCCCGTCACACCATGGGAGTGGGTTGCAAAAAAAAGTAGGTAGCTTAACCTTCGGGAGGGCGCTTTACTTTGTGATTCATGACACAGGGGTGAAGTCGTAACAAGGTAACCGG
+
*/02/024:4,+212.7-37.+5./452,-..;55:7/./08/3;67484/*''&*+/768:88677877;/+3*2,73820;66:450:0+,250:;0,*)*0/('/.02.4.+.9501401/144,20))-+(-+*)-,5//84)*,*,3-&(.($&%'&(')00//2:24535../005347.-(,)*+951/+(,.-447-7,7-2-/4+3,1238<;;93772./26)2*5.337187;;4627:+-.8)()88))'&*20,,68-.7:::9677:9:;607235/...--..-1337-3,*1-)()+,)1365*%,0.))(*1,8+:()799861111:9/15.+,/856321//.'+(-+(3.,12,3-4,*')2.441:3+.6888-&%()$)$&'53547,/5--,'*),.034&+$+*1.2'49/500(0/47:30.-3,/122-/059667:*.-,-,89831-1)(')+6+02/6:.*.,&/.577;5534'$,&)',325445/501.*,1026:89;6056()(*)+.-14-,42./231$(*1-/3/9201.')()+,06+-3(*+,-3+/).-0611101%'*65<;5:8<54343;:7958*/.'+)0+./.1799190/0660,''%$(*1;6,*)++./10/12326&6:449+2+964./.%%-51589981111002+)(*+.79234678751://,,5,*+,4+-5051614/6((&-/17-./*/.3270-2.14-190.6:42-1,+5:,(&(*-.95,5/0722*-2(*+0246:,540234<122:.*0+.7/91138345476540(0')249-,)(*+22(&('*983476.761,-)),384.9.+(1++.'%)+4:,*,++/,)&(*132408.)+(17%63:889-+++3<9,/455464:893:*5,*4(75441224,%*((&(*11/,*+0'9-7:68./-,(**9:82111,,+,,)478151;833;758668252,/3+,,--,././353:)-36443587448/*')./)*1,.,88891,*))+-4+.&,2655151;2&7.)17.0)(%$%$(*70.025695673/1%%$+373,-+0+,,-)-.336.7/39:9:6
@eb18a72a-12a8-486b-a998-5edaa251a273 ch=220 read=68713 start_time=2019-12-13T07:22:37Z barcode=BC01 runid=2c9cf7bc05858273f10e7d7ec552fc0bd742dc3e
CTCCTACGGAGGCAGCAGTAAAGGAATTTTCGTAATGGAAACCCTGACCGAGCAACGCCCGCGTGAAGGAAAGAAGGTTCGGATTGTAAACTTCTGTTATAAAGGAAGAACGGCGGCTACAGGAAATGGTGGTGACGTAACATTAAAGCCACGGCCCAACAGCCGCGGTAATACGTAGGTGGCAAAGCGTTATCCGGAATTATTGGGCGTAAAAGTAGGCGGCAGCAAGGGTCTGTGGTGAAAGCCTGAAGCTTAACTTCAGTGACCATAGAAACCAGGCAGCTAGAGTGCAGGAGAGGATCATTGGAATTCCATGTGTAGCGGTGAAATGCGTAGATATATGGAGAGGAACACCGAGAGTGGCGAAAGGCGACGATCTGGCCTGCAACTGACGCTTCAGTCAGCAGCGTGGGGCAAATGGGATTAGATACCCTGGTCGCGGCAAACACGATGAGTACTAAATTGTGGATGTGAAGTTCAGTGCTGCAGTTAACGCAATAAGTACTCCGCCTGGAGTAGTACGTTCGCGAATGAAGAGGTGGTGGGGCCCGCACAGAAGCGGTGGGGCGTAATGGTTTAATTCGAGCAACGCGAAGAACCTTACCAGATATGACATACTCGCAAAAGGCTCAGAGATGGAGAGATAGCTATATATGAGATACAGGTGGTGCATGGTTGTCGTCAGCTCGTGTGTCGTGAGATGTTAGGTTAAGTCCGCAACAGAGCGCAACCCTTATCGTTAGTTACATCATTAAGTTGGGGACTCTGGCAGACTGCGGTAACAAGCTGGAGGAGGGCGGGGATGACGTCAAATCATCATGCCCCTTATGACCTGGGCTACACGTGCTACAATGGTTGGGTGCAGAGGGAAGCGAAGCCGCGAGGTGAAGCGAAACCCACTGTTCTCGGTTTCGGATTGTAGTCTGCAGCTCGACTACATGAAGTTGGAATCGCTAGTAATCGCGAATCAGCATGTCGCGGTGAATACGTTCTCGGGCGCTTGTACACACCGCCCGATACACACCACGAAGTTAATGCTTACCCGAAGCCGGTGGCTTTAACCGCAAAGGAAGGAGCTGTCTAAGGTGGGATTGATGATGATTGGGTGAAGTCGTAACAAAGGTAACGGAAGATAGAGCGACGAGCCGTGGGGATTATACAAAGACACCGACAACTTTCTTTGCTTCCAGCAATACGTAACGGCA
+
-22110-),'++-+/+)%),*(+((&+-1,(*)+/.+()+)-4,()-1.,*(*4745651.2050/+,-+-+&,,/+58//6003.02:--8-:9546.,,1,)-)3+-3.'0-6//066)31.43.-('&'50/-(&&&'(1-2/+&**',-//1,*)+&+../-0,(,**-:68224457.34*)1119200,&-*.,1-.82;894/8:0''&'+5.07,*+++,+60,/100/50,33,,:<97.3-++*3*)+6+)(+'''0)41-0801:868847554./0//0.02+--06288)4),+*,,3.951,-*+,.149754:4/0363879753+*-1-+(+(+*,'-+*)%'))/41*,-)*0.1224410'3)6145430,-.--&&+,-*.00)*+&00115:0/,4;;85834864-5558:+(*'('**(&%&('+&&%&'&&&('**0/*-+,(+3-.&*'(/+0/.+.,+*+*/%./12236120,/0'+%+,0,-5://&&%((.,&**-62-)++50443+%%#(%)$'.20-5-**+,*%))*.0:7/:9793,7++709<7.425..1).038241381298402-1/+(&(#%&(*,*)***%&6;:,*/0-;()+//;:0/,++/.699722/-%(--16648/14-09947897:89476546+..451++-'*32642126-8-&11.7+1,24/+,2*1**&*+/73&,)&&&(*.429.,0,(*&'*-0333-7.7:<17899839-'()+889).)('(1-*+,13/.('),0.*79247567534773.+,-1,,,.63-+:11.11.)0-+./32-0006:;7506/./'(&).)..3/,))(&)).'+**1:641*,),)0.')%(5/+0*$&)().'+-+-.5/(--+,1,*(0246111'/45---..610.'%())*)+,,0,--*)-0*)+'+009-0+.031-.206*,)(*.--5428202-.+*%&)&**/004169/98,(&)%'(+.0/)*('&'-)(%'#$&%,08)*.4./619552.,0*.-4:,125*)*(,+*+(-14550/4,1,184+-4/11...-+2*.()$'(*),0366:634'/)+22108/8+-5''&+*/75+-'1,-0--))'+,'&(*,90*'+(+.,/3-)*/46+13*'&%$*&'-./:4.1+)-,'$$%%
@d0f4e7ee-3600-490a-a20f-e5d389d8fcbd ch=204 read=71515 start_time=2019-12-13T07:22:37Z barcode=BC01 runid=2c9cf7bc05858273f10e7d7ec552fc0bd742dc3e
CTCTACGGGGAGGCAGCAGTGGGAATATTGCACAATGGGGGGAACCCTGATGCAGCAACGCCGCGTGAGTGATGAAGGTTTTCGGATCGTAAAGCTCTGTCTTTGGGAAGATAATGACGGTACCCAGGAGGAAGCCACGGCTAACACTACGTGCGGCGGCCGCGGTAATACGTAGGTGGCGAGCGTTATCTTTACTGGGCGTAAAGGCGTAGGCGGATGATTAAGTGGGATGTAAATACCCGAATCAACTTGGTGCTGCATTCCAAACTGGTTATCTAGAGTACGGGAAAGTGGAATTCCTAGTGTAGCGGTGAAATGCGTAAGTTAGGAAGAACACACCAGTGGCGAGCGACTCTGGACTGTAACTGACGCTGAGGCTCGAAAGCGTGGGGGGGGAGCAAACAGGATTAGATACCCTGGTAGTCCACGCCGTAAACGATGAATACTAGGTGTGGGGTTTCAACACCTCCCGTGCCGCCGCTAACGCATTAAGTATTCCGCCTGGGAGTACGGTCGCAAGATTAAAAACTCAAAGGTGGACCCACTGCGTAGCGGGCATGTGGTTTAATTCGAAGCAACGCGAAGAACCTTACCTACACTTGACATCCTTGCATTACTCTTAATCGAGGAAATCCCTTCGGGGACAAGGTGGCAGGTGGTGCATGTCGTCAGCTCGTGTCGTGAGATGTTGGGTTAAAGTCCACAACGAGCGCAACCCTTGTCGTTAAGTTACTACCATTAAGTTGAGGACTCTGGCGAGACTGCCTGGGGTTAACCAGGAGGAAGGTGGGGATGACGTCAAATCATCATGCCTTATGTGTAGGGCTACACACGTGCTACAATGGCTGGTACAGAGAGATGCAATACCGCGAGTGGAGGCCAAACTTTAAAAAACCAGTCTCAGTTCAGTTGTAGGCTGAAGCGCCTACATGAAGCTGGAGTTACTAGTAATCGCGAATCAAGAATGTCGCGGTGAATACGTTCCGGGTCTTGTACACCGCCCGTCACACCAGGGGTTGCGCAATACCCGGGGAAGTCCGTGAACTAACCGCAAAGGAGGCAACTGACCGAAGGTAGGGTCAGCGATTGGGCAGAGATCGTAACAAGGTAACCGG
+
--0232,.3)(//+&,-%**,2.**+,4)(()*176570++))))/3,/165732567436:69930&&&(++*,/./59706532212/25,((+66672673-51*0*--,300/3-52)-'%&./)*)))*3+*)-))).)(&%$&((--,$(&+1/1&)&'-2/./:77/3-.00*+)-+/41.-),/+)'('*-4746;*+1*-7869779788410-.*/5<8454.-14+,04.+%'&$&%''&*+,,165556324-4244443:44441('&'$,'0**'$(%++210115.*/53100/--'*(-6,,.//.%&*+'*/*/.13/-.*/+&)*6<-+),+-****1488:8986/.---.')+-+58577)('&)-19614./,.-*,/06(1,,4+5100887:<++99854566./03:::;<22.,,-/8566856:7677:93/:36/10029088)*876427;1//2102326961+100707.1979;+())*:8:7.,-.2.+2+0<;9,77653(/*)),,380',***)-&**.44248576742,+6-;95.7-..*7///06..,0+.,,54+*)'&,+1147771,(*,,2,**(',)0,./-,(%())(*;2/9932964778,9,*('),2/28833**(*)3894452344387683-&,442<0813223+.18*((2+-((.*,6252;217222.9*/*&(((+859;/:/;02240+38365/('&&(+-1587684478/3/417958/+.--405)0.,(33-,+*+627/1287899+4.(*,.+---*-5504331.*+,-/./0-5/.6:77,7-,--*)(()+,.409/-.0-,*(*)1/+,*2,6911344529991340,/,*0(.2<8'4*8/227999./1%)&(/,./258482235.((5.,+/(+*,(*+&&.-/-./((-,-.965-,++,4;8295872+,55/+-/,())(*/.17../25420-+,+,),&&&%&,62308-***%*&$&754322'3529.,%(*6).(%%$#%#(%(&70-0(-,00/*1.0.010)8*,-&$&%'%%(*788;638+7,2;7;89
@f7f3747b-3b5b-4d19-b4df-2fbb8440161b ch=145 read=80779 start_time=2019-12-13T07:22:38Z barcode=BC01 runid=2c9cf7bc05858273f10e7d7ec552fc0bd742dc3e
CACAATGGGCTGCAAGCCTGATGCAATAATACCGCGTGTATGAAGAAGGCCTTCGGGTTTGTAAAAATTACTTTCAGCGGGGAGGAAGAGTGTAAGAAGTTAATACCGCTTCTTGACGTTACCCACGAAGAAACACCGACAGCTCCGTCGCGGCAGCCGCGTGGCCGGAGAAGTGCAAGCGTTAATCCTTACTGGGCGTAAAGCGCAGGAGGCAGTTTTGTTAAGTCAGATGCTTAGAATACGGGCTCAACCTGAACTGCATCTGATACTGGCAACGGAGTCCTCGTAGAGGGTAGAATTCGGAGTGCTTAGCGGTGAAATATACGTAGAAGTCTGGAGGAGGAATACCGGTGGCGAAGGCGGCCCCTGGACGAACTGACGCTCAGGTGCAGCGTAGAACCTGACAGGATTATAGATACTGGTGGTCACGCCGTAAACGATGTCGATTTGGAGTTTGTGCCCTTGAGGGCGTGGCTTCCGGAGCTAACGTTAAGTCAGACGCCTGGGAAGTACGTACGCAGGTTAAAACTCGATAATGTAAGATTGGCAGGGCCCGCACAAGCGGTGGAGCATGTGGTTTAATTCATTTTAACGCGAAAGAACCTTACCTGGTCTTGACATCCACAGAACTTTTAGAGATGGTTAGTTGCCTTGGGAACTGTAGAGACAGAGTGCTGCATAGCAATGTATCGATGGCTTCGTGTTGTGAAATGTTGGGTTAGTCCCGCGGCGCAGCACTTATCGCTATTGTTACCAACTTGGTCGGCGGGAACTCAAAAAAGAGACTGCCAGTGTAATACACGGCGGG
+
.+-/5021-**(,).'4/6885/+-'&'++/08687.,*(%'**%)*(/,.)(((,052,,0.671*.)('42*+-1//8:+)+*,*(&&%%%%'$+&(.4*6*%)%%$%%$')))0.0-(13*%.()-')($%&*1001**-,0+*)%&(',,*(,((((''%(%+)7)()((**''&&&)+-.+.*+0--.160.//,+)$%$&$,'%%%'&(+2.+/-/,/*440///'&,%'$(&&"&%)514/.,0--0'*,)(((,/0210)-*))%*''')&'),%(+77/,*-,-+'+'+,-+'(&*()(.()*++.)*)*'%$$$'&#%&()*,22:300,&,,+72+,)(+)*//--3/63.6157--/78+))*(.112/111$/0+-0*+**,(*++.4-++.)03-/3,&&(+*&(&+-3'201(*,0423593.----462.56//+**+6-*1&.($$$%$-2*324470//.&,,)*.,4--,-21/+./(-%*+10/03/&%&'&-()%(&(&(.(/31,&(*(%'),))(((*''-,,*+&+00-6,(*(&&&*.3041,(*+%,'()-59007295/222+)%*(*),1*',,1+1-,/0.,+.128434431+')&'(*).68('&&('3/++,%&--')&(%()&*-.75)&&'+343-,.008832--'$#%$&$%$)1/%&$''*113882;0-''*+&,-8,.**'&$*21((*%+)+./,.&''()+5++'%)-(-1%((*(&'&7)991+)'*'*)+00--/.-&%)*+65+0-*)+%%)*)'($(&##$#%
@f1bb2fd5-b2ce-442a-8c56-aee0627c93d5 ch=29 read=53252 start_time=2019-12-13T07:22:49Z barcode=BC01 runid=2c9cf7bc05858273f10e7d7ec552fc0bd742dc3e
CTCCGGGAGGCAGCAGTGGGGAATATTGCACAATGGGCGCAAGCCTGATGCAGCCATGCCGCGTGTGAAGAAGGCCTTCGGGTTGTAAAAAGGTACTTTCGGGAGAGGAGTAAGTTAATACCTTTGCTCATTGACGTTACCCGCAGAAGAAACACCGGCTAACTCCGTGCCAGCAGCGCGGTAATACGGAGAGGTGCAAGCGTTAATCGGAATTACTGGGCGTAAAGCGCACGCAGGCGGTTTGTTAAGTCAGATGTGAAATCCCGGGCTCCAACCTGGGAACTGCATCTGATACTGGCAAACTTAGTCTCGTAGGGGTGAATTCAGGTGTAGCGGTGAAATGCGTAGAGATCTGGAGGAATACCGGTGGCGAAGGCAGCCCCCTGGACGAGGCAGCCTCTCCGGTGCAGCGTGGGGGGCAAACGGTTAAGATACCCTGGTAGTCCACGCCAACGATGTCGACTTGGAGGTTGTGCCCTTGAGGCGTGGCTTCCGGAGCTAACGCGTTAAGATCGACCGCCTGAAATTACGGCCGCAAGGTTAAAACTCAAATGAATTGACGGGGGGCCCGCACAAGCGGTGGAGCATGTGGTTTAATTCGATGCAACACTGAAGAACCTTACCTGGTCTTGACATCACGGAAGTTTTCAGAGATGAGGATGTGCCTTCGGGAACCGTGAGACAGGTGCTGAAACGTCGTAAGCTCGTGTTGTGAAATGTTGGGTTAAGTCCACCCAACGAGCACAACCCTTATCCTTTGTTGCCAGCGGTCCGGCGGGAATCAAGGAGACTGCCAGTGATAAATGGAGGAAGGTGGGGATGACGTCAAGTCATCATGGCCCCTTACGACCAGGGCTACACGTGCTACAATGGCATACAAAGAGAAGCGACCTCGCGAGCAAGCGGACCTCATAAGTGCGTCGTAGTCGGATTGGAGTCTGCAACTCGACTCCATGAAGTCGGAATCGCTAGTAATCGTGGATCCAGAATGCCACGGTGAATACGTTCCCGGGCCTTGTACACACCGCCCGTCACACCATGGGAAGTGGGTTGCAAAAGTAGAGTAGCAACCTTCGGGAGGCGCTTACCACTTTGTGATTCATGACTAGAGGTGAAGTCGTAACAAAGGTATTAACCGG
+
+-1/*06-).1.11/175/8**,,%0(()+,4;7443222.4*0-,,1,++'$(*122654730.,--.'()+/'&&&(*413822.46-*(&**,/7++&/-+*)&)''(,3)-*6)+,8172))//1-01-+./.6,/*('.*(.*%+)$%&),%33,0+,*556897;.0-+,/.918/300/6141&&+/.3-0+**.231311(/.*../00::96682:/,,-.)--00343--5;-)5,9-78:669843%2-))15.(,*(+,./2/63%20,30111133722212848449-**+)+434688-/.2((&2(7+:/0762-,--360)/1&%()*42/.*,266;3,3--/23:;222/5.+*(&+,(-+:63+.0879+()()&&*&''(/&*&-)'%((+-+*2/+(*,85/+,+-)((30./4+*.24(()-+$%%'%+),,+..75+'-1-5...-/1/0639.,5..*406501.+/).,0,..529112/7/0+()*-0)7635,&&%'&''%)-./2,/./++*92;;:700/:90/&&(%+$2**.12,07,,,.0..22.7/-,(**30.,--8::-96;1.)./7735)+*,47/357-4*(*$$&351340..**)(*0++*(,<<94.,+++96052-23:8:;::95;:2:57362/3-4%/*((&&'-*$'%)$%(%&')2613336/0.050.,+--+359-(&'*+$)((*13/.''')3442'(*).:33<9.8/.78(334:52*0+(%('&%)+*-(*()*789:9*6633221((*+)1-.7.1.*'.3-66764684/1356:8-+'*26-(-/,,,.1206860333+.*))),%&'$&$#%&&').6+'*&(,())*,25679512346.01;756880058,./...2+816/6',)0.0***,337424002988877+-+6+*+101217943+*'().,-.88:7.8))(*.+570+-1:65282+0-.5..*,363/50--00/0.1:64;9*+1/.)-50-22+)'()0,*-:3330,+&(,,&((+'()4,14;7)74.--,')../18.64:800-./:/797-++)&%*+,+.---52/0422:(.')&*,..2:49
@d7bb9014-6d26-468d-8303-849a3911385c ch=270 read=52701 start_time=2019-12-13T07:22:48Z barcode=BC01 runid=2c9cf7bc05858273f10e7d7ec552fc0bd742dc3e
CTCCTGACAGCAGTGGGAATATTGCACAATGGAAACCCTGATGCAGCAACGCCGCGCGTGAGAGTGATGAAGGTTTTCGGATCAGCTCTGTATTTTGGGGAAGATAATGACGGTACCCAAGGAGGAAGCCACGGCTAACCCATTACCAGCAGCCGCGGTAATACGTAGGTAGCGGGCGTTATCGGATTTACACAGGCGTAAAGGGAGCGTAGGCGGATGATTGATGGGATGTGAAATGCCCGGGCTCAACTTGGGTGCTGCGACAAACTGGTTATCTAGAGTGCAGGAGAGGAGGTGGAATTCCTAGTGTAGCGGTGAAATGCGTAGAGGGTGGGAAGAACACCAGTGGCGAAGGCTCTCCGGACTATGGCTTGACGCTGAGGCTCGAAAGCGTGGGAACAAACAGGATTGAATACCCTGGTAGTCCACGCCGTAAACGGTGAATACTAGGTGTGGGGTTTCCAACACCTCCGTGCGCCGCTAACGCGTGAAGTATTCCGCCTGGGAGTACACGGTCGCAGATTAAAACTCAAAGGAATTGACGGGGACCCGCACAAGTAGCGGAGCGTAATGGTTTAATTCGAAGCAACGCGAAGAACCTTACCTACACTTGACATCCCTTGCGTACTCTTAATCGAAATCCCTTCGGGGACAAGGTGACAGGTGGTGCATGGTTGTCGTCGCTCGTGTCGTGAGATGTTAGGTTAAGTCCCGCAACGAGCGCAACCCCTTCGTTAGTTACTACCATTAAGTTGAGGACTCTGCCCGAGCAAGCGGACCTCATAAAGTGCGTCGTAGTCCCGGATTGGAGTCTGCAGCTCGACTCCATGAAGTCGGAATCGCTAGTAATCGTGGATCAGAATGCCGCAGTGAATACGTTCCCGGGCCTTGCCACACACCGCCCGTCACACCATGGGGAGTGGGTTGCAAAAGAAGTAGGTAACAACCTTCCGGGAGGCGCTTACCACTTTGTGATTCATGACTGGGGTGAAGTCGTAACCGGTAAAACCCCGG
+
,/25-0-0(44147295*2/*2/./12092/*%'')8)'(',''(*,39334;40.'-,,)&$&'*+,-/6*1,96.00813)%()(3*)'$%'(**05**.,..25*)*)'*)*-3,/1(.(-.+1+/0,.13//0103)'/-'06+,10-0.++(/,//.-4760,-*&21&15885:535$+*/8-**('(252*0./+)/+&*+:8:59:9<:;:642)+//852;8954:40/19*03333710+,,)/'-),-5,)%%$',),984:0+)&('%')22/2/+(&*,),(*(+)*/-10,(*/+(&*+5:66572/+('(&%%(*$%(0-*+'(-,.69577483+.,%$'(21/--3-0/'/,,)*,''21343217452&''&'*(2%+&,(/0864)67,-.')8859;1/05400283-/23:7588)'($&'.3*()&'/+1'/(.1/-<42'6*50284562314*,.),,0/100'-(*,(*+8:47.04632*%%'()$)-6-.%')++-1/;<9657--((('*0/6550+643494--*3,*)**,)-+(*+'2%%(343;:1:6;8.3,*-74655-0.*)10313./3+,-+,-4./2,-./),+*-*-)*'&''&',,&''*&+:+8<:/:;/6864.1-+-+*,*+,0-46722.,+1320//(+.728./.*-11387323-04.6/-,.21-)--25**00011331-)))'(,5+)-/*--.5;,7+8*/2900011352&%'&&*/--29,33;65;670107../1954457889.,-,/+5.5/-../333.)/*++-/012*-).+*)2(0+537745&./1811+1)(644/.+0/4:-(,$01./83+.+-4.()-2667.2,,/*,+-/2:.9;--40--+/728462''')-8248.0,16*(+0*-*2-,0%,,1030622.0'(-502/02.1:*-.2.-2579;943.-0..37222/8/012/054'+&%&(-.-10.,1
@e4904fc1-ae9a-40bd-afe4-e1beab99ed52 ch=190 read=144786 start_time=2019-12-13T07:22:53Z barcode=BC01 runid=2c9cf7bc05858273f10e7d7ec552fc0bd742dc3e
CTCTACGGGGAGGCAATGGGAATATTACACAATGAGCGCAGAAGCCTGATGCAGCCATGCCGCGTGTATGAAGAAGGCCTTCGGGTTGTAGTACTTTCAGCGAGGGAGGAAGGGAGTAAAGTTAATACCTTTGCTCATTGACGTTACCGCAGAAGAAGCTTACCGGCTAACTCGTGCCAGCAGCCGCGGTAATGCGGAGGTGCAAGCGTTAATCGGAATTACTGGGCGTAAGGCGCGCAGGCGGTTTGTTAAGTCAGATGTAGAAATCCCGGGCTCCAACCTGGGAACTGCATCTGATACTGGCAAGCAGGTCGTAGAGGGGTGGGAATTCCAGGTGTGGTGTGCGTAGAGATCTGGAGGGAATACCGGTGGCGAAGGCGCCCCTGGACGAAGACTGACGCTCGGAGATGCAGCGTGGGGAGCAAACGGGATTGGAATGCTGGTAGTCACGCCGTAAACGATGTCGACTTGAGTTGTGCCCTTGAGGCGTGGCTTCCGGAGCTAACGTTAAAGTCGACCGCCTGGGGAGTACGGCCTGGGTTAAACTCAAATGAATTGACGGGGGGGGGGGCCCACACAGCGGTGGAGCATGTGGTTTAATTCGATGCAACGCGAAAGAACCTTACCTGTCTTGACATGCAGAGTTTTCAGAGATGAGAATGTGCCTTCGGGAACCGTGAGACAGGTGCTGCATAACAATAAATCGCTCGTGTTGTGAAATGTTGAGTTAAGTCCCGCAACAGGCGCAACCCTTATCGCAGCGGTCGGCCGGGAACTCAAAGGGAAGACTGCCAGTGATAAACTGGAGGAAGGTGAGAGCGTCAAAGGTCATCATGGCCCCACGCCACGACCAGGGCTACACACGTGCTACAATGGCATACAAAGAAGCGACCTCACGCGAGAGCAAGCGGACCTCATAAAGTGCGTCATGGTGGATTGGAGTCTGCAACTCGACTCCATGAAGTGGAATCGCTGGCGAAATGTTGGTCAGAATGCCCACGGTGAATACGTTATTCCCAGGCCTTGTACCACACACCGCCCGTCACACCGTAAATTGGGTTGCAAAAGAAGTAGGTAGCTCAACCTTCGGGAGGCGCTTACCACTTTGTGATTCATGACTGGGAAGAAGTCGTAACAAGGTAACCGGAAGATGAGGCGACGGGCAAGTAAGGTTAACACAAGGAACACAAACAGCTTTCTTCAGCACCAGCAATGCGTGAAAAAAAAAAAAAAAGAAA
+
+56.00*79.())*&(--))(**+/.&)**,-+(&541.)&('()1/442**'')*(+*..*+,-,-**(+2)+--.7.-,+(0015+-+',+/142-%&&+)15)-.013*1*'((281+.7.60335,-(%',,+12./3.76+5,)*++.,#.($')(,57*+10/2.+0(*-30,/1/0583811.1)*'5).,%,,113.)+.:52511+./*0,-029<52//(+)**)----332)6/;8/-918,/9/0171-''17,)2/)*2//,2'&$)++.85+32243338.+*-++,0-,31&.).''&%''()**,,)),+&%%(.++39,+)*-*)')+76,++*+432,,&*--,75674.81/0)*)('*)-/650)2436+,+))+*+,42445.4.+-6/4+,,,,-45+&)*0;37/87,0/+*&&'%)&'-,-0/1(++/.--3741-&)*0331,.()%*--***,0+*.*%++(22295537).)&('0001+.+4+'+)**02855401/81')**+185-*+)++56:2323()*'&()4.766'*/10+(,051,3+$&()**+*--76+..-7123:6;9697:73253543521216-(,4120,&)&#%(&''')++.(-)*()1;;;./-*+-02,%+--65469576)56173123)(,-.&1+1/3/..*)&'*&()###$'++,.36+3:.30./6,,.70+-0,*$%'-6/+./.2&(3.&*+)+3'/($%$#$#)().,1,0/1)1.2711,,2**,)&'(32;::9100.,.0:/146-+2.++-/--*%&,320-,/)('*)'()'('),-3,$('*+$')+--)002/0/0--,-/246,'%'&&%%%#%$&',)%')&*0-2-,-%*'+-*)*%-,/(+-:778.-(+,-'((*,+0/*004122)/..-)(*+,11110023'46/+-7514//.20643.0/+*($(())&+1,316-.*()+14((-48643:7+314,'/+2.,&.-4/0,(+),'%()+.0930;8/0413-12$*''%*&-0/0:35467+'(&').+2--,/0,,'+,182.:/(+,'&*,)*33/+*-**,259;9675244250*'&('(-.0768636.8/572.,.-/.66,%*.+100*9894/-.,&*),+.(0,/--)((-+'(%&(,*%,-6856;3112159011/.(&'%&(*,.0/,,-.-0//*'$(&&
@de2609ea-6e12-4fb1-b3e1-02999460de19 ch=255 read=104609 start_time=2019-12-13T07:23:07Z barcode=BC01 runid=2c9cf7bc05858273f10e7d7ec552fc0bd742dc3e
CTCCTACGGGAGGCAGGGAATTTTCGGCAATGGAAACCTGACCGAGCAACGCCGCGTGAAGGAAGGTTTTCGGACACAAGCTTCACCGGTATAAAGGAAAGAACAGCGGCTGCAGTGGCCGGTGACAGTATGCTGATAGAAAGCCACGGCTAACTACGTGCCAAGCGGCCGCGGTAATACGTAAATTGGCAAGCGTTATCGGAATTATTGGGCGCAAGAGGAGCAGGCGGCGGCAGGTCATATGGTGAAAGCCTGAAGCAGCACCGGTAAGCCATAGAAACCAGCTAGAGTGCGGAGGATGAAATGGAATTCCATGTGGCGGTGGAAATGCGTAATGAATATGGAGGAACACCAGTGGCGGAGGCACGACGATCTGGCCTGCAACTGACGCTCAGTCCCGGCGGGGCAAAATGGGATTAGATACCCTAGTAGTCCATATGGCGGTAATTTTCGTGGTGGATGTCAAAGTTCAGTGCTGCAAAACAACAATAAATGCTCACTGGGCGTTTAGAGAATGAAACTCGAAAGGAATTGACGGGGGCCACACAGGCAGTGGAGCATGTGAAGTTTGGTTCAGGAAGCGCTACGAGCACAGGTTGGCATACGCTGCAGAGGCTTTCAGAGATGGAGAGATAGCTATATGAGATACAGGTGGTGCATGGTTGTGATCAGCTCGTGTCTCGTGAGATGTTGGGTTAAGTCGCAACAGGCGCAACCCTTATCGTTAGTTACCATCATTAAGTTGGGGACTCTGCTTAAGTGCCGATGACGAGCTGGAGAGGCGGAGGATGACGTGATATGCATTTTACTTATGACACAAGGCTACACGTGCTACAATGGATGGTGCAGGAGAGCCGCGAGAGTGAAAGCAAAACCCATAAAACCATTCTCAGTTCGGATGTGATGCAACTCGACTGGAAGTTGGAATCGCTGGTAATCGCGAATCAGCATGTCGCGAGTGGGCCGGTTATAGGACCTTGTACACCGCCCGTCATACCACGAGTTGATAACACCCGAAGCCGGTGGCTGTGCGGGAAGAGCTATAGGTGGGATGATTGAGGTGAAGTCATAACAAGGTAACCGG
+
)/-0,,/.95*(&%$%&**//8:6.3441911.)-,+9)+-92/0..-12/384889989.(+)&/,78922**(%&)-*.09+%&$$#$$$*8..0*54+-52%,))+%$$$$%%%(0+(,,-*2&****'0))-1+&,+((02'*)1,--3-.,,**(.('&%%')-2,2'01./*(+)*01&-&,()06-041:202'-(*/*(+(,0(''&(,)*-4(,-,235.3)'''$*)&&#''1.33.1,*)-27*+(%&&%&$'&&)*,,*2613'(241/4-112)*&(()/(-(()'(%))$,1+1*1,97562****%'3)*-,.+,-*+'**,-7,&')*+2+/3./5:344-3/..+'+('(*,911//.22494211-&'()64554...10')%$&()%%$')&$%+,)31.,7555:**.%1+-.3/((((&'''$$%)+..'(*+*((+4+.'-.(*&+,15)')'&%%$%'%%#%$%%&'%$$'%&$$$$$%'$%'()$''+'(1,.,81./0(+-*()*,+/,/1/(54..,$*'*+(,1&154,*(*24/-)%''*2-('/-,$('&&((&&'$(((&*'(&(('%&&'&%$&$%&#$$&%')''+((%%(*+77.,*+*3265766654./02458).+,+4/21354830+($%'))*/0855131)+))**+.177:3(+,634/*/&)&)/--35470'/7/.602380;0/.6*-).32)*.(**,,49<52510,)(**(%)%$)/,&('&$&()+04.('%'&$)*%()+2/+-&)$$'&'#%$('&$&(1-1**)*%)+)-011*,%'(3365369<::;9::977961('*)(*412.)(&&'+-+,(+-6:.13+((.78846318333',19/,0&)%$&%)()(&2221'($$$&'(--,-/38:320&,,0833/510932,233464601*()'&'$&%%$+&%&&(((,%%$$%$%$'()*3/1,+$$$)*#&&((())*-400&+(((+-)-.(+-,+*(()'(')('(&$&&&$%%%%+&('#$)&/''$)(+,11-.+%'%&)*(1-357342.
@5d9dc49a-7516-4a67-b748-fba15ec7d7c1 ch=228 read=122865 start_time=2019-12-13T07:23:07Z barcode=BC01 runid=2c9cf7bc05858273f10e7d7ec552fc0bd742dc3e
CCGGTTACCTTGTGTTCACCCCAATCGCTGACTTCCTACGTCGGCCGCTGCCTCATGCGCAGTTAAGCTCAGACTTCGGGTAGTACTTAGCTCTGTTGGTGCGACGGGCGGTGTGTTATAAGACCGGAACGTATTCACCGCGACATTCTGATTCGTTGCTGGTATCACAGCTTCATGTAGGCGAGTTTCAGCTGCCGCTGATCGAACTGAGACTGGTTTTTTAAAGTTTGGCTCCACCTCTCATTGCATCTCTCTGTACCAGCCATTGTAGCGTGGCAGCAGCCCTACATAAGGGGCATGGTTGCCGTCATCCCACCTTCCTCCTGGTTAACCAGGCAGTCTCGCTAAGTCCTCCAACAATGGTAGTAACTGCTGACAAAGGGTTTGCGCTCGTTGCGCAGGACAACGGCTTTATCTCACGACACGAGCTGACGACAACCGTGCACCCACCTGTCACCTTATGCTGAAAGTTTCACTCGATTAGGTACGGGGATGTCAAGTGTAGGTAAGGTTCTTCGCGTTGCTTCAGATTAAACGCCGACATTTCGCGGGTGCCCCGTCAATTCTTTGAGTTTTAATCTTGCGACCATTACTCCCCAGGCGGAATACTTAATGCGTTAGCGGCAACGAGTGTTGAAACCCCACGCTGAACATTCGTTTACGGCGTGGACTACCGGGGTGTTATCTGATCACCATTTCGCTTCCCCACGCTTTCGAGCCTCAGCGTCAGTTATGATCCGGATGCGCATCGCCGCGGTGTTCTTCCTAATCTCTACGCATTTCACCGCGCTGCCGTAACACCGCTCTCCTCCTGCGCTCTAGATAACCAGTTTGGATGCTTAAAGTTGGCAGGCGAATTTCACATCCCTTAAATCGTCCGCCTGCCACGCTCCTTTACGCCCAGTAGATTCGGACGGCAACTCTGCTTCACCACGTATTGCCGCGGCTGCTGGCGCGTGAACGGCCGTGGCTTATCAGCAGGAATTGCCGTCATTTATCTTCCCCGATAGAGCTTTACGATCCACTTCATCACTCCACGCGGCGTTGCTGCATCAGGTTTCCCCATTGTACAATATTCCCCTGCTGCCTCCCAGTAGGGAG
+
23)*4+)5333&'$$%)(-00,+2-0,213,,,0-0('('%&-(91/1333953&)&&$'(*0,3,'.((&&%),11+-)+'#-%&%$+%.-+)&'%%'()*/27736323/,+%'&%()+'*3)**3/06779<555:58777059689880-'(&$%%%$##&'&))-0268-,)((',./*--948.///-,+%$%()/0&+4116)+/258880;8<11.)('0..7//0723933++%)-,-.1/766675+*/+(/0:0594,(*,*+.)&%)((+/4)%$$'(6+*353-*),,-)&$#$'87492.*.46:/*(.*('+)00.1*'*.242644-$')++(*----(0)-./.8:0...27+*'%'*,.19(,*0.4+,23779013*)%'$-*)(&%')+()-,**-++)++,,.4058654536345/1-'-'()02(*433610%&&''&)$&&*,0.).4++$%$#'#&$$&$$#&*-1**+(02)-+-22/1,+)')/+7-.8814(+)&%)(-%&).-/*&%$&'&$&$&*'&#%$'$(%&('%$()+207049,'&&466,.6/1/0(*+.27(,*),1,543)+40085:0))/%((%%+,--))+,/+%%(&&(*..7.+72/90,'*((&($###%$&(-81)++/-0265))'%,*(58,(&()+,/**,0-$'$%.33(%&)%-..)%))+*54,+.26954.2224:*3.;.0,.-0,*-()()&'"*-239,.%6148:4415)(.80/./+&./004:9/.11,.(%&#&%%'$$$$%%$(+/+---.10.-&--,,**-457361325+('%%$$&&-/./08$*'&()*'#$)*0,,-.),'%$$(+('-/67()3,+$)(%)(+,/+(,'$))30(%%(%'$)()+.)&&&'$$),3-*-,)*&)'$&*,.7.*/0-/.1./04531(&)**&%%$&%&&%($$%%$%'*&%''&''%+('10/02070)).-75*230((*%&&((-21...018'%#&%+--0&)(2'%'*,172.40*+,,+,-6,51,:,166/+4,)&&(+3203+64.*)),,)-3,(.('$'$')'-'
@3d0a7b4e-11a4-44f2-b856-0701bd998790 ch=277 read=74979 start_time=2019-12-13T07:23:19Z barcode=BC01 runid=2c9cf7bc05858273f10e7d7ec552fc0bd742dc3e
CTCCTACAGGAGGCAGCAGTGAAATATTGCACAATGGGGGGAAACCTGATGCAGCAACGCCGCGTGAGTGATGAAGGTTTTCGGATCGTAAAGCTCTGTCTTTGGGGAAGATAATGACGGTACCCAGGAGGAAGCCACGGCTAACTTCGTGCCAGCAGCCGCGGTAATACGTAGGTGGCGAGCGTTATCGGATTTGTTACTACAGGGCGTAGGCGGATGATTAAGTGGGATGTGAAATACCGGGCTCAACAGGTGCTGCATTCAAACTGTGGTTATCTGGGGAGTGCAGGAGAGGAGAGTGGAATTCTAGTGTAGCGGTGAAATGCGTAGAGATTAGGAGAACACCAGTGGCGACTCTCTGGACTGTAACTGACGCTGAGGCTCGAAGCGTGGGGAGCAAGCAAGTTGAACCACCCTGGTAGTCCACGCCGTAAACGATGAATACTAGGTGTGGGGTTTCAACACCTCCGTGCCGCCGCTAACGCATTAAGTATTCCGCCGCAGGGTACGGTCGCAAGATTAAAACTCAAAGGGAATTGACGGGGACCCGCACAAGTAGCGGAGCGGTTTAATTCGAAGCAACGAAGAACCTTACCTACACTTGACATCCTTGCATTACTCTTAATCGAGGAAATCCCCTCGGGGACAAGGTGACAGGTGGTGCATGGTTGTCGTCGCTCTCGTGTCGTGAGATGTTGGGTTAAGTCCCGCAACGAGCGCAGCCCTTAATCGTTAGTTACTACCATTAAGTTGAGGACTCTGGCGAGACTGCTGGGTTAACCAGGAGGAAGGTGGGGATGACGTCAAATCATCATGCCCCTTATGTGTAGAGCTACACGTGCTACAATGGCTGGTACAGAGATGCAATACCGTGAGAGTGGAGCCAAACTTTTAAAACCAGTCTCAGTTCAGTTGTGGCTGAAACTCGCCTACATGAAGCTGGAGTTACTAGTAATCGCGAATCAGAAGAATGTCGCGGCGGAGAATACGTTCAGGTCTTGTACACGCCGCCCGTCACACCATGAGAGTTGTAATGCCCGAAGTCCGTGAGGCTAACCGCAAAGAGGTAGCGGCCGAAAGGTAGAGGTCAGCGATTGGGGTGAAGTCATGGCTAAGGTAACCGG
+
+,510/5(8:2382167336,&(&&+0.+**-3<65572.((-3-5422-*-+,238545933./*'%'*//019113991/.801;77284)*12766/7;05:;/*/.11.5,+)-(+(**((**0+,,+0,.4/2020*++*.*,*.-2843412443323/3333;97/0,,151,+57417//1'2&27/*)3(+*&#%&'5/+-&.+34:79661;27/52:400*&'*+/)(0-*.(+,/3(3(37776743222/%)',++*+2070003))('%)*-2135.*),-*'&$)%'-'4+1**.30,(,,600/370/02:850++)0+(-))()3124:).(&'&*53100.-37554423/+*,-07785-(+'')%&*')-.9:4))*,41)+)'**2++/+&%,2--0652321/$**/0.-,/)()(*-34452212775227:5.<9705000:359-06850241/0160461/21.+-/1;6.-2''())'**,,47/6)+++()/-/61&'2,-9-+-+'',())/*087.13)))./,.&''()),%(,(.*398:35,'-+)+,*/))3%'.,1.1,/0%%&'(--,.7679:/800,9+**0+3,4,55+)*&&'(+-04+0314:34775-3,,-0--,-44643+1.348243466110/*2138986711),24384;1614--.22(&,.43-/11-1.)-'&%%&%)*23:5/6/,+,.0810324/260/032537((.*')++2511-27.16/0.8-5.+1-*4.3--57-45479798//*,099:.6*+('''''**-)('+%+-'('&',-678242611577300/5**)++653261002/++()$&'/7-(.)+-*(--.++172798697.7+,/94(/*9,+)%***,/&'2,--+'%')-303-.(*(('...-.&352822-1.+//2,&**%+*+*..--153.'/%*+./40446')//,//%('(%($1/278)-753323870/,*),-/.&))(&/1+(*)+,333400+//31--.2346))&*'%'),')+2,.2),,,-'$+((*2(1/*5,1/*'&%'&%+*%('.,+/2*.0896743
@55368b5b-c0d8-4a5e-8b2c-2932ef8df146 ch=203 read=71260 start_time=2019-12-13T07:23:37Z barcode=BC01 runid=2c9cf7bc05858273f10e7d7ec552fc0bd742dc3e
CAGGGAGGCAGCAGTGGGGAATATTGCACAATGGGCGCAAGCCTGATGCTGTATACATGCCGCGTGTATGAAGAAGGCCTTCGGGTTGTAAAGTACTTTCAGCGGGGAGGAAGGGTAAAGTTAATACCTTGCTCATTGACGTTACCACAGAAGAAACACCGGCTAACTCCGTGCCAGCAGCGGTAATACGGAGGGTGCAGCGTTAATCAGGAATTACTGGGCGTAAAGCGCACGCAGGCGGTTTGTTAAGTCAGTCTTGAAATCCCGGGCTCAACCTGGGAACTGCATCTGATACTGGCAACGAGTCTCGTAGAGGGTAGAATTCCAGGTGCTTAGCGGTGGAAATGCGTAGGATCTGGAGGAATACCGGTGGCGAAGGCGGCCCCTGGACAGACTGACGCTCAGGTGCGAAAGCGGGGAGCAGAGCAAGTTAAGGTACCCTGGTAGTCCCGCGCGTAAAACGATGTCGACTTGGAGGTTGTGCCGCGAGGCGTGGCTTCCGGAGCTAACGCGTTAAGTCGGCCGCCTGGGAAATACGGCGCAAGGTTAAAACTCAAATGGTGGCAGGGTACACAAGCGGTGGAGCATGTGGTTTAATTCGATGCAGCGCGAAGACCTTACCTGGTCTTGACATCCACGGAAGTTTTCCAGAGATGAGAATGTGCCTTCCGGGGAACCGTGAGACAGGTGCTGCATGGCTGTCGTCAGCTCGTGTTTATTAATGTTGGGTTAAGTCCACCAGCAGGCGCAACCCTTATCGCTGTTGCCAGCGGTCCGGCCGGGAACTCAAAGAGGACTGCCAGTGATAAACTGGAGGAAGGTGGGGATGACGTCAAGTCATCATGGCCCCGCCACGACCAGGGCTACACACGTGCTACAATGGCGCATACAAAGGAAGCGACCTCGCGAGAACAAGCGGACCTCATAAAGTGCGTCGTAGTCCGGATTGCAGGTCTGCAACTCACGACTCAAGTCGGAATCGCTGGTAATCGTGGATCAGGGAATGCCACGGTGAATACGTTCCGGGCCTTGTACACACCGCCAAATACACCATGGGAGTGGGTTGCCAAAAAGTAGGTAGCTTAACCTTCAGGAGGGCGCTTACTTTGTGATTCGCGGCTAGAGGTGAAGTCGTAACAGGTAACCCGG
+
4(090+13+**+,47.*2(+)+/00++,.092.0)((+38)--*(+.%$%&())$$(,.23/1045678741*,.-247611)33,4+-1:3-022697.%.-)6:+(/--0041+192.0211/.2-1+&)./21400))0)'5.*-*+2-'+,'&,14-8/,//-.54-412:75.--+))+/3.&,*-,(*'))+,%*,.9-9,/'*)',,0-..641,%&&).--)*#.)0/28.'(23-,/:07.36&'%%(**38-,/((.49:4;0.271690-0,6333238-,,,,8,/'**(*))(**0344+'-0,--.*/+-,))235.('''),-522'),0&&'())(('(*+-+)/+)61+6:6;.3.--27-60/-45/().403&*+-11132//0,+2--,.06/.0'31)&&*/*.%,'*(+7..))-%/3**/20%,..)*&**,-,082*,111)1444416150573944-5+%%&%-+,-1280-0)(+.*+0()0---+3-7,./+*%/1.41034,(+++01/9-+-08*1//3;;83678;;211,.-/'-/*%$(&)'+)+-534-)+,+0+*-54<83837/*+-/,,+,,4-,,(,-020.4:7774679624443**,1/--,.5700'((-..--.'*501466912/+'35*).3614**--3&,.5::9877575459997781334468229*(-*)+((+1164/:/5.03+%+'()./-2/+0,1/;7+2445&(//1:79:2222964.44534;737349+6+*)(/,.1234.1---.2;::998/*-).+/)+,3.56643--11-,./388%().,,/(&*-%'*-/;016985..)(&)*/1.-+)(&*%*()*112312'('('((()*+.220/)''&*::588;57235,,094-//./0/4766/9,4.107'0(-((*--4*1)+-%'**--.,+)+-%/*.,0*+*&%(*,+-4978../+-3,)--997/3/0/'&/4583956+-0-.*-+*+21+++1/345--++*1--($#'+*('+++,+1(/+048-(%(&,(&)()*(4+53497(52,.2,)''&&$(*+0,+*/1:6),&1./-0$**,),,*+0)((&('(++/&/(%''
@fb347e7a-79c9-43f5-8b42-2f98c2117b8a ch=270 read=52735 start_time=2019-12-13T07:23:37Z barcode=BC01 runid=2c9cf7bc05858273f10e7d7ec552fc0bd742dc3e
CTCCTACAGGGAGGCAGCAGTAAGGAATTTTCGGCAATGGAAACCCTGACCGAAACAACGCCGCGTGAAGGAAGAAGGTTTTCCGGATTGTAAACTTCTGTTATAAAGGAAGAACGGCGGCTACAGGAAATGGTAGCCGGTGACGGTACTTTATTAGAAAGCCACGGCTAACTACGTGCCAGCAGCCACTTGCGGTAATACGTAGGTGGCAAGCGTTATCGGAGATTATTGGGTAAAGAGGAGCAGGCGGCAGGGTCTGTGGTAAGCCTGAGCTTAACTTCAGTAAGCCATAGAAACCAAGGCAGCTAGAGTGCAGGAGAGGATCGGTAGATTCCAGGCATTTAGCGGTGAAATGCGTAGATATGGAGAGACACCAGTGGCAGAAGGCGACGATCTGGCCTGCAACTGACGCTCAGTCGAAAGCGTGGGGAGCAAATGGGATTAAGATACCCTAATTGGTCCATATGTAAACGATGAAGTGCAGAAGTGTTGGATGTCAAAGTTCAGTGCTGTAAGTTAACGCAGTAAATTACTCCGCCTGAGTAGTACGTTCGCAAAGATGGAAACTCAAAGGGAGATTGACGGGGGGGGCCCGCACAAGCGGTGGAGCGTAATGGTTTAATTCGAAGCAACGCGAAGAACCTTACCAGGTCTTGGCATACTCATAAAGGCTCAGGATGGAGAGAGATAGCTATATATGAGATACAGGTGCATGGTTGTCGTCAGCTCGTGTCGTGGATGTTAGGTTAAGTCCCGCAGCAGTATAGCCACTTATCGTTAGTTACCATCATTAAGTTGGGGACTCTAGCAGGACTGCCAGTGACAAGCTGGAGAAGGCAGGGATGACGTCAAATCATCATGCCTTATGGCCTGGAGCTACACACGTGCTACAGTAAACGGATGGTGCGGAGGGAAGCCCAGAAGCCGCGAGGTGAAGCAAAACCCATAAAACCATTCTCAGTTCGGATTGTAGTCTGCAACTCGACTACATGAAGTTGGAATCGCTAGTAATCGCGAATCAGCATGTCGCGAGTAGATACGTTCTCCGGAGCCTTGTACACACCGCCTCACACCACGAGTTGATAACGAAGCCGGTGGCCTAATAACCGCAAGGAAGGAGCTGTCTAAGGTGGGATTGATGATTGGGGTGGGGAAGTCGTAACAAATGTGG
+
-00/)+/*08,+163266.5,6,(&,'/*(%)*959:640%(+(,1*+.48,)0(*-(,+6.---,576430.+/+061;32-(5+235/0-2*,.505/3./-08-*())%*)*(0.'110++&,(,.../22/010.+0-112830/3:/*:--&,+)*-/,.//.23934440-.245(-++..')('&'***/://034/7,-2:.--*+..;1..+()'$*('.+)($&&)*&)./(01/15'%%$$++01//.+..-'-%'*$&')*)--/*+0-')+05-22**&&),+-..)+,/.+//-,,-.37-7,&)*/4/11)1/&*)'-''$(&$#%('().,8-)(,))359783.-)))2++(',/09;--*.+*&&-+)/,.-.433,$%(/1-1.4---10/%-(5,55-'(('()22130*&-*7;;1/97.4,,(,.7027'(+%2%((*(,%$$$%&'1+*),.0,')+.,()))+,.0434298775500076+785331'((),,-'*'/.%0,3+.+)+-6:3392/%'()56671686,0.1'%')***+-*+417.-.*)&(/2/-0.599:41+,2*&(),-1-.,102-*++0..+*/+.2:.57:2-0)(,1(.,,*+**&+'-0-*/2(+*,+..,%%'('()+-+/,().,59)+)+0920,+)*+.01////787),/,1010-))(*(')0/78;7888683676867521+,*+0/32;(-(/)6,104/)*2.$+&&$&$''+&#&+)-.72352-3..4;8::82://+*2+372034/,&++)).*-((+)'',-252+**+6/,''',-8159458799899984/.-11//$'%$$$''(+5/4,)))/,/,+'+,-0/*'**$'%(%$-0/1261273.*--(++(+&&'$+'(.;2400+01-3.-+2:7*4;9/-16709:98;534&(+48*3&7)+,6886,.11&/0/1/24-.//,1((,1'*)./3*(('(2.3/0/3/),-7)*,0178999+%&&%%))*210:578'4,%(/-,4+.,.(1//7,0*&(&*)/,/.**))())&('+'(+,/757-4+3&(3*(,)-*'+*1,,./(*''(,%-8+--2./&4624-+,-./80)25/),)%'')++.1336,.7...-/2
@ca7db67a-566c-4689-a958-da27c3223550 ch=413 read=134273 start_time=2019-12-13T07:23:37Z barcode=BC01 runid=2c9cf7bc05858273f10e7d7ec552fc0bd742dc3e
CCGGTTACCTTGTTGCGACTTCACACCCCAATCGCTGACCCTACCTTCGGCCGCTGCCTCCTTGCGGTTAGCTCACCCGGACTTCGGAGTATTGCCAACTCTCATGGTGTGACGGGCGGTGTGTACAAGACCAGGAACGTATTCACCCGCGACATTCTGATTCGCGATTACTAGTAACTCCAGCTTCATGTAGGCGAGTTTCAGCCTACAATCGAACTGAGACTGGTTTTAAGTTTGGCTCCACCTCACGGTATTGCATCTCTGTACCAGCCATTGTAGCACGTGTGTAGCCCTACATAAGGGGCATGATGATTTGACGTCCCACCTTCCTCCTGGTTGGCAAGGCAGTCTCGCTAAGAGTCCTCAACAATGATGGTAACTAACGATAAGGGTTGCGCTCGTTGCGGGACAACAACATCTCACGACACGAGCTGACGACAACCATGCACCACCTGTATCTCCTTATAGCTATCTCTCCATCTCTGGAGCCTTTATGAGTATGTCAAGACCTGGTAAAGGTTCTTCGCGTTGCTTCGAATTAAACCACGTAGCCACCGCTTGTGCGGGCCCCGTCAATTCCTTTGAGTTTCATTCTTGCAGACGTACTACTCAGGCGAATTACTTATTGCGTTAACTGCAGCACTGAACTTTGACATCAACACTTAGCAGGTACTCATCGTTTTACGGCGTGGACTACTAGGGTATCTAATCCTATTGCTCCCCACGCTTTCGGGACTGAGCGTCCAGTTAGGCCAGATCGTCGCCTTCGCCACTGGTGTTCCTCCATATATCTACGCATTTCACCGCTACACATGGAGATTTGATCCTCTCCTGCACTCCTAGCTGCCTGGTTTCTATGGCTTACTGAAGTTAAGCTTCAGGCTTTCACCACAGACCCTTGCTGCCGCCTGCTCCTCTTTACGCCCAATAATTCCGGATAACGCTTGCCACCTGCGATATTACCGCGGCTGCTGTACGTAGTTAGCCGTGGCTTTCTAATAAAGTACCGTCACTCGGCTACCATTTCCTGTAGCCGCCGTTAATCGCTATAACAGAAGTTTACAATCCGAAGACCTTCTTCCTTCGCGGCGTTGCTCGGTCAGGGTTTCCCCATTGCCGAGAATTCCCTACTAACACTTCCGTAGGAG
+
967748-+%(($5+%*32359/,,)046+0-,1+/-653;/--.//53,+&'),048989.0/-..253202,+(+&(+514666*3$')*3,,621+*))**04,%*&'(/96<;20+./03502,+*/37.498987999<42/:,,/447%642,+*192046649121&43.3..,1)(*..:6-,***,,-,.-7561344,--01/037:10/+%*89::1<<+260291/6056823856367730:1--010100.2730,*0/31:.+*,+&+.32.+**,28/-,//-..,)42.9,++++85;*(%)(,1/*)0005445552214//.213.6167;995,-..+++2227,..(((*,./32994801199000/.14.3:-.765534812/4+*''&)'+,3333426778594521//.,-&(467<8:*.*702.5/1276787+0++,11456655304:6898678.--72242/2-&')*-*.//1/-+,-//+,.+,1.;;:<;49818,*(-&',+4,5-&/1(*%('%'*(-4*,-/-013/-'),-+&+.,:3<.&(*(('0.;7,57;/40..$,()()+231/14-/99((%-%%'2,)1++,50120.07968989::81/299227558(6,,-/+*&&%&#*&(*43766937-&+&+*+,-4278567+.,,,1931180/3.,-9,./825.,-0,3:../;7/-()-26361))+3*(',)80/07868545435549;88779777:7224:8:::9:::11.0,2;;33987884-.*,0*2)$$/1('(,-++,+/7651./-+1.%23568;8991;:00,.-3.-3,/24260/60-+.153%*0/.30/,/,''*+27;2,5.0068:57;6333181-40((.-.5-*0+-7::65165:9:854.7./80272-.+'*-3933/--1210**,+$$'+,/98:555;4646/086,..:.47-)*,47656(/383956,79,67285542204:479-3)&%%'$&&%%),1'&.((/;0+(&(+0+*/0-,17797:9:7,0.),,;7760.///7:88+2-*-:048<201916*&(%),+//5,)(&#$#$#%*'-1*(*,+*&
@79d6e1c6-99a2-4228-9c6f-15262f6a178c ch=183 read=158707 start_time=2019-12-13T07:23:47Z barcode=BC01 runid=2c9cf7bc05858273f10e7d7ec552fc0bd742dc3e
CCGGTTACTGTGCGACTTGACCCCAATCGCTGACCCTACCTTCAACTGCCTCATGCGGATTGAGCTCACGAGATGGTGTGCCAGACTCTCATGGTGTGACGGGCGGTGTGTACAAGAACCCGGGAACGTATTCACCGCATTTATTCTGATTCGCGATTACCTGGTAGTCAGCTTCATGTAGGCGAGTTTCAGCCTACAATCCGAACTGAACTGGTTTTAAGACTGGCTCCACCTCGCGGCATTGCATCTCTCTGTACCAGCCATTGTAGCACGTGTGTAGCTGTATACGGGCATGATGATTTGACGTCATCCCACCTTCCTCCTGGTTAACCCAGGCGGTCGCTGAGTCCTCCCAACTTAATGGTAGTAACTTTTATTAAAGGTTGCGCTCGTTGCGGGACTTAACCCAGCATCTCACGACACGGGCTGACGACAACCCATGCACCACCTGTCACCTTGTCCCCGAAGAGATTTCATCGATTAAGAGTAGTAAAGGGATGTCAAGTGTAGGTAAAGTTCTTCCGCGCGTTGCTTCGAATTAAATCCATACTCCACTTCGTGATTACATCGTGCTGATTTAATCTTGACCGTACTCCCCAGGCGAATACTTAATGCGTTAGCGGCGGCACAGGTGTTGAAGCCCCACCTAGTATTCATCGTTTGGCGTGGACTGCCAGGGTATCTAATCATTGCTCCACGCTTTCGGAAACCTCAGCGTCAGTTACAGTCAGAGTCGCCTTCGCCACTGGTGTTCTTCCTTTAATCTCTGCGTACATTTCACCGCTACACTAGAATTCCACTCTCCTCTCCTGCACTCCTAGATAACCAGTTTGGAATGCAGCACCCAAGTTGAGCCAGTGGCTACGCATCGCCCGCCAGTCATCCGCCTACGCTCCTTTACGCCGGGCGTAAATCCGGATAACGCTCGCCACCTACGTATTACCGCGGCTGCTGGCACGGATATGGCTATCGCTTAAGGTACCGTCATTATCTTCCCAAAGACCGGTGATCGAACCATCACTCCACACCGGCGTTGTGCTGCATCAGGGGTTTTCCCCATTTGTGCAATATTCCCCTGCTGCCTCCGTAGGG
+
6/4/19'(&&**,,&*+&%$+-+'2.492221116,*(-35)+'&)2.3644$()-(1(0)*+,45101+(&&%(*)'$%&&)(,,+*)(&++..33676.980,.*+,+/2663&',/.((67396588/</./:+2&(,*(02+&(+562-/..05*-''*('$&)*'%),.-*73553846454;:8*7490125;75,-+./,+('&(%(6:8+.&$%&%(,.2.5*+,,01:7;976:-.././..+047430.-.135;3.,**)-..00/&&)*&%'&'%$-02-160///-1;.,.:99:::073(,./94753923.7-4'(&%&&56+..-&&'&&()2*-0/*+0(+++,--,++*-'&#(+-&%$$-*(.5+;**)1/3153113:603332/,0+*%**,-,+(+.0567/&5054425562306,.931/231;644:969050.-1,/''+((%'%))''$(('%/'2--,/-+(,,.)--8/1%-.1+,//2--.-/5/,.48585&$'%().411235'(/.106-$(*(('/,53#(((#%$$#&%$&()-),)+-,(284+52*)&&'76&5'*-276.000/('.++1223:4886460025981-,**$/--2/9-,,%,,,*(,51&/2/121/36*-,&)-//238536&6938753457104,+#(&$)'.,&*'+*4/-,-0.*1654-+//0:541;220898/+,--../8/:47:<89999568<9581(()++5/2366.,*)',&)1)-458777776784-+0-200(**,21201130013***.')+)+-3897/2476-3/767:/./(.(),*),+)*)/%$%)'$$%#&%(/02)51+'/.-,,,+,/42492-.-/.86(25+-)*%***''%&&)%*+2/6,/())./236736;/.0--/2625:(..3110-/'($$&)*)*.*-)(&%(.,-1,3+0-,-7:88933613494:97(7/++0'(&%'&(%&#$$'&('%'*,*)+&+'&)+,-/+*)*)((*-,()-1+275*-290/1:6/.0.8///31/52)&(),,47-50*,/1+)
@0fe639e5-c2d6-4418-b8dd-8341100f30e3 ch=35 read=89486 start_time=2019-12-13T07:23:51Z barcode=BC01 runid=2c9cf7bc05858273f10e7d7ec552fc0bd742dc3e
CCAGTTTACCTTATTTGCAGCTTCACCCCAGTCATGAATCACCAAAGTGAAGTAGCGCCCTCTCCGAAGGTTAAGCTACCTGCTTCTTTTTGCAACCCCACCTCCCATGGTGTGACGGACGTTATTGTACCAAGGCCGGGAACGTATTCACCGTGGCATTCTGATCCACGATTACTAGCGATTCTACGACTTCATGGAGTCCGAGTTGCAGACTCAATCGGACTACGACGCACTTTATAAGTCCCGCTTGCTCTCGCGAGGTCGCTTCTCTTTGTATGCGCCATTGTGGCACGATGTGTAGCCCTGGTCGTAAGGGCCATGATGACTTGACGTCATCCCCATCTTCCTCCAGTTTTATCACTGGCAGTCTCCTTTGAGTTCCGGCCGGACGCTGGCAACAAGGATAAAGGGTTGCGCTCGGTGCGGGACTTAACCCAACATTTCACAGCACGAGCTGACGGCTTAGCCATGCCTTTCCTGTCTCACGGTTCCCGAAGGCACATTCTCATCTCTGAAAACTTCAGGCGGATGTCAAGACCGGGTAAAGGATTCTTCGCGTTGCATGGGTAACCACATGCTCCACCGCTTGTACGGGCCCCGATCAATTCATTTGAGTTTAAACGCAGGCCCGTATCTCCCCAGGCGGTCGACTTAACGCGTGGCTCAGGTAACCGCCTCAAGGGCACAACCTCCAAGTCGACATCGTTTACGGCGTGGACTACCAGGGTATCTAATCCTGTTTGCTCCCCACGCTCGCACCCTGAGCGTCAGTCTTCGTCCAGAGGCCCGCCTTCGCCACCGGTATTCCTCAGATCTCTACGCATTCACCGCTACCTGGAATTCTACCCCTCACGGGGCTCAAGCTTGCCAGTATCGGGTACGGTTCCCCAGGTTGAGCCAGGGGATTTCACATCTGACCGACTGCGTGCGCGCGCCCAATATTCGATTAACGCTTACCCTCCGTATTACCGCGGCTGCTGGCGCAGGTTAGCCAGTGTAGCTTCTTCTGCGGGTAACGTCAATGAGCAAAGGTATTAACTGCTCCCTTCCTCCCGCTGAAAGTGCTTTAGCCAGGCCTTCTTCCTTACACGCGGCATGGCTTGCATCAGGCTTGCGCCCATTGTGCAATGTTTCCCTGCTGCCTCCCGTAGGAACC
+
4*%*86(%.319*1:.),&*.394.51/*))984864;7609-/02-.0&%')-()*-1%'(--/(+3.../30/554671+35;13::3,5-0*705)%)''),),43563230+&+$),*)%)&%(-/&5-0-/,,67485-3+)2+&**'-*4-/12/+,.14+**++1++,*)-0/*,(&$#&&'..0.'),1%''/'(&+-+)-$+(&'*+1+2*8.7,+(('($'&()80&,+0,-//*(,6+,-*)+,),)%'+,-&(3.75-67-+.,-++,09(8)'%$*+),*&'&(%%%'/36237984843*/*/-&&'&,,)*(--367889329:3.312627.2,,,999/6894654:00/1257.3863/1380+'+---5.-,+3.641)219*6-::9),213,)+$$)%''(&&(052,-(,%.))**-//8-.(*((+*,+'(**-,,.+''%''+0-3+5*-1*0*+*45,,,-188:06,())((*&*.27/022678773/64.-/('%%'$,3.146824/109)0)%'*(*()0,0.5759,6+('%%%&%((/)0,,,-,..56,-3,-0/.1/4-1*02/'&%*+/2/:51389/./5:4,,&)%%$)',5+*.*10-5770.26:-4*(+525.3.-,0)+-82,0(('&(%*(&(/,2)1)4))(//17911/,(*.+*-133632<+))/30127:434,3-*.(&/)--326,/5565<1,,*265)#&%#&-(*(+4)+212862201134:7...1)('&%$%''*0064123,,2*4//2711/6)*.3.,**,00517;1068+-*,//.8/7.5.'(%./6+()&(-()&((224-/.4.//'...56&-%'&)&0481%&%%+-.,*&-1,%)+*0'/63/,./+/.()*(%%%),.28430.()&()(&)%$*('')+,+()'&&%'196266,-(('*,6-09000::632-)/,-519111:)43(&%&'--5461)((05**2;:76:1;662763-(,)(&/'*%%+&'(/.+*014,77-(133,4,++/-((%$$)$))/+5/;68;9'2())0313*+(''-**,/-/146,387/9,-.4:6,17+,+.*1-%-8,33,+-++*+.*4.'&)(+-&(&&
@ca5e2b85-d0bf-4454-a45d-c8b3fb2bb032 ch=457 read=37077 start_time=2019-12-13T07:23:57Z barcode=BC01 runid=2c9cf7bc05858273f10e7d7ec552fc0bd742dc3e
CCGGTTACACGACTTCGCCCCAATCAATCCCACCTTAGACAGCTCCTTCCTTGCAGTTAGGCCACCGGCTTCGGGTGTTATCAACTCTCGTGGTGGCGACGGGCGGTGTACAAGGCCGGAGCATGTTCACCGCGACATGCACGATTCGCGATTATAGCGTTCCAACTACCATGTAGTCGAGTTGCAGACCACAATCCAGACGAAGAATGGTTTTATGGGTTTTGCTTCACCGCGGCTTCGCTTCCCTCTGCCATCCATTGTAGCACGTGTGTAGGTCATAAGGGCATGATGATTTGTTGTCATCCCCGCCTTCCTCAGCAATCACTGAGTCTCTTTAGAGTCCCCAACAATGATGGTAACCAGCTTGCCTGCCGCGATAAGGTTGCGCTCGTTGCAGGACTTAACCAACATCTCACGACAGGCTGACGACAGCCGCTGCACCACCTGTATCTCATATAGCTATCTCTCCATCTCTGGGCCTTTATAGTGTATGTCAGAGACCTGGTAAGGTTCTTCGTTGATAAACCACATGCTCCTGCCGCGGTAAGGCCCCGTCAGTCGCGAGTTTCATTCTTGCGAACCTGAGCGAACATTGCGTTAACTGCAGCACTGAACTTTGACATCCAACACTTGAGTACTCATCGTTTTACGGCGTGGACTACTAGGGTATCTAATCCCTATTTGCTCCCCGCTTTCGGGACTGAGCGTCAGTTGCAGGCCAGATCGTCGCCTTCTTCATACTGGTGTTCCTCCATATCTACGCATTTCACCGCTACACATGGAATTCCACGATCCTCTCCTGCACTCTGCTTCACCTGGTTTCTATATGACCTTACTGAAGTGGCTTCAGGCTTTCACCACAGACCCTTGCTGCCGCCTGCTCCCTCTTTACGCCCAATAATTCCCGGATAACCTTTACCTATTATTACCGCGGCTGGCGTAGTTAGCCGTGGCTTTCTAATAAAGTACCTCGGCTACCATTTCACCAACCGCCGCCGTTCTTCAACGCAGCAAGTTTACAATCCGAAAACCTTCTTCCTTCGCGGCGTTGCTCGGTCGGGGTTTCCCTATTGCCGAAAATTCCTGCTGCCTCCCGTAGAG
+
13002/**&'''()-*&+'*%5(,*0-)*'*'.-,/()-3&%'&''*-+&'+-/'/05,1375-.1,3,-4/)05,*-////3,-,-((*1266+,),.66;9604-'(*+1/-).*()%(+,2%**''2-366867873,+(%++('(1/01+%',---55*.&'*((-+.(())0/&%)+712-+1&#&*2816(%$,+(((()).5492:.*-9:03;;-+441.$)'(+38212*'()+86,-3/+//-163/1-))'(*'(()(+(''.*444547+24)(,)**,&03&%%$&(22:44:/,898;8:2'%#&"$'*-.)(%%'-/,+-&+&(*,.7:1,),*4112262059412$&%$#%%$#+*&),--6)/01:1669:7+18*-&50/+,&)$)%+(),/02/,)&%&$%.///555/0/(.,&&'%'(03-27357898893766(4556520/---,0452403((%%&+-.+-'$&%'&),'$&(,97--,,.2,45<9930+.&'&)(7.57/00-/-,//*,/0+*(*)%$+'-43-+++)+.'%&''*)191058,5+)'%$&%%%&%')*-)''(+&)%*3&(&-'*)-..38887/--3,-/9633.'+)+/-'&&'(++4292,179,)+,333459553,%(*-)(%(42-(**/1+)%.5)'+))+)(&*2840+50444-&--,(++//;-0(+')''&00106888-0+'+4/,...30968923)/44+*).+(*.,..1;;878;2/0&,+,.24/4.0,6,'**,./**,.58+*)'(,-2+.07.)07156196+.,,*(%$%$%%$(+),)()'.029.)/643:90*++(*)*,0;11/-,0++*)/:1/+,*3-()47*,:9/43*4,+,1151)293(($%&''%)/,,+*2++2.04.5-)'$''*+*')-../18,407-02,'&)2)*5*)(%(%('-*'((,)#&'),/+1**),()0,6;7:<0340,&*&')'-.+**0/(+-40-.)*4650,,-,...%%+(%((*,+,.,...+),)*0-*-5-,.+)).2*,/,-774/:1,('(''**),6/-011*)
@d5e6cfd4-1d80-4521-ba6d-a7e7d507ff2a ch=270 read=52753 start_time=2019-12-13T07:23:57Z barcode=BC01 runid=2c9cf7bc05858273f10e7d7ec552fc0bd742dc3e
CTCTACACGGGAGGCAGCAGTGGGGAATGTCGCGCACAATGGGCGCAAGCCTGATGCAGCCATGCCGCGTGTATGAAGAAGGCCCAGCCTTCGGGGACATACTTTCAGCGGGAGGAGGTAGGGTGTACCTTTGCTCATTGACGTTACCGCAGAGAAGAAGCACCGGCTAACTCCGTTGCGCCGCCGCGGTAATGCGGAGGTGCAAGCGTTAATCAGATTACTGAATGGCGCACGCGGGCGGTTTTGTTAAGTCAGATGTGAAATCCCCGGGCTCAACCTGGGAACTGCATCTGATACTGGCAAGCGGAGTCTCGTAGAGGGTAGAATTCCAGGAATTAGCCGGCGAGGGTGAGAATGCGTAGAATCTGGAGGAATACCGGTGAGGCGGCCCCTGGACGAAGACTGACGCTCAGGTGCAGAAAGCGTAGAGGAGCAAGCAGAGTTAGATACCCTGGTAGTGCAATAAACGTGTCGACTTGGAGGTTGTACGCGAGGCGTAGCTTCCGGAGCTAACGCGTTAAGTCAGCCGCCTGGGGTACGGCCGCAAGGTTAAAAGGCGATGAATTGACGGGGGCCCGCACAGGCGGTGGAGCATGGTTTAATTCGATGCAACGCGAAGAACCTTACCTGGATGCTGACATCCACAGAACTTTCCAGAGATGGATTGAATTGCCTTCAGGAACTGTAGAGACAGGTGCTGCATGGCTGTCGTCAGCTCGTGTTGTGAAATGTTGGGTTAAGTCCGCAACAGGCGCAGCCTTATCCTTTGTTGCCAACCCGGTCCGGCCGGGAACTCAAGGGAGACTGCCAGTGATAAACTGGAGGAAGGTGGGGATGACGTCAAGTCATCATGGCCCTTACGACCAGGGCTACTACACGATGCTACAATGGCGCATACAAAGCGACCTCCCGCGAGCAAGCGGACCTCATAAAGTGCGTCGTAGTCCCGGATTGGAGTCTACAACTCGACTCCATGAAGTCGGAATCGCTGATAATCGTGGATCAGAATGCCACGGTGAGATACGTTCCCGGGCGTACACACCGCCCGTCACACCATGGGAGTGGGTTGCAAAAAGAAGTAGGTAGCCAACCTTCGGAGGCGCTTACCGCTGTGGTTCATGACTGAGGTGAAGTCGTAACAAGGTAACCGGAAGATAGAGCGACAGGCCGGTAGAGTTAACACAAGGCGAACGCTTTCTTCAGCACCAGCAATGTACGTAAAGA
+
'+/&&'%(*583/,/14522.+-,%,)('($$$%&',-6349,+))1,)-.1-./001.1/*)(+/-.277778530))**.+3+((*$(**(1.($$#(%)*23.')*.91*,,(+)%&'*)(.-.-$(-++567*2,-'//./-.4*0//+&)*%)(&,-15,*,+-)'()#$(%%((*)&(*((&&(+(*(5'4*-,,+3-,)++/8/7/4&)(6($(&(#'%%%$'&$((,%.76*6-892-3364/3755.-)''-41,114*+38426)6-4/28(0.66::562/.012613,)+*)+(+%&),-./1/+$11)+-)2+6,7)%)&(%+(,+1,'*+*'./()),%-4144631+*)*.357/,(*2,,20*6,,&&''((,/2)*086:,/.+),'(*8177823533-(%+)())323/*+/)*--4&,***)8--+5578;5-.0/,220--.--/'*(((,.+++1.&,'*)/--+(-*+(('****)'(*3/.()'$'1171..*/-8-50/%%(-,17423,(')1,8180546,6,9330)&%$%('(/4070/-*.43,,'''-.2-02/(-').**,*1-*-9/-06980-2035*533137(,0312303834)'*(*+-.122-'%((((+)+82...-../160*-'(/-//.2;8:7*89::985+(*(-45&515657465629/-++''()(%&$&)../:0///.0+,4;7885331,.0,,-/28)*24343'6307666+28-/3:5181,,'&)-18*0-162;703457)),0+*,.1988610100434%0/1/-.)-1*4/39724888998741387894%$%$&(%%##$*,:;778610,*$%&&'(*/049666943875898.8020-/0*3****/&))*-15:.30512223.15:72522200))('')-))/&2,++%'++...0*..656683922/7//.4.4,406..)')*28233,,8,-9-1)2-3:5&)'/+,,))9686767,+.,&'$&$*')).31092004.)(-.,358/+*,-6138-2-761-&),+,.,2+,%,,-0/1153/1&,+*3/30.6+()/-05:9;6,111673),,,-+6../2589971+0+18997354015&&',0/,6)&'/((&+-'))1:6701/.*'&'%%%''(*21*186--.-.11$+)(+%&',&%'&%$%
@1532919d-ec3d-4d53-8e20-dc8f950a7792 ch=109 read=147450 start_time=2019-12-13T07:24:10Z barcode=BC01 runid=2c9cf7bc05858273f10e7d7ec552fc0bd742dc3e
CTCCTACAGGAGGCAGCAGTAGGGAATTTTTTTCGGCTTAATGGGGAAACCCTGACCGAGAGCAACGCCGCGTGAAGGAAGAGGTTTTCGGATTGTAAACTTCTGTTATAAAGAGGTGGCAGCTACACAGAATGGTAGCCAGTGACGGTACTTTATTAGAAAGCCACGGCTAACTACGTGCCAGCAGCCGCGGTAATACGTAGGTGGCAAGCGTTATCCAGGTGTGGGCGTAAAGAGGCAGGCGTAGCAAGGGTCTATGGTGAGAAAGCCTGAAGCTTAACTTCAGTAAACCCGCAGAAACCAGGCAGCTAAGAGCGCAGGAGAGGATCATTTGGGAATTCCATGTGGCGGTGAAATGCGTAGATATATGGAGGGAACACCAGTGGCGAAGGCGACGATCTGGCCTGCAACTGACGCTCAGTCCAGAAAGCGTGGGGCAAATGGGATTAGATACCCGTAGTCCACGCCGTAAACGATGAGTACTTGCTAGAGGTGTTGGATGTCAAAGGTTCCAGTGCTGCAGTTAACGCAATAAGTACTCCCGCCTGGGTAGTACGTTCGCAGGAGAAATGAAACTCAAAGGAATTGACGGGGGAGCCCGCACAAGCGGTGGAGCATGGTTTAATTCGAGCAACGCAGAAGAACCTTACCAGGTCTTGGCATACTCACGCCAAAAGGCTCAGAGATGGAGAGATACAGCTATAGGATACAGGTGGTGCATGGTTGTCGTCAGCTCGTGTCGTGAGATGTTGAGTTAGATCCCGCAACGAGCTGGCCATATCGTTAGTTGCCATGTTAAGTTGCAGGGGACTCTAGCAGAGACTGCCAGTGACAAGCTGGAGGAAGGCGGGATGACGTCAAAATCATCATGCCCCTTATGACCTGGAGGCTACGTGCTACACAATGGATGGTGCAGAAGAGGGGAAGCCAGAAGCCAGGTGAAGCAAACCCATAAAACCATTCTCAGTTCGGATTAGCCAGTCTGCAGCTCGACTACATGAAGTTGGAATCGCTAGTAATCGCGAATCAGCATGTCGCAGTGAATACGTTCTCGGGCCTTGCACCGCCCGTCACACCACGAGTTAAATGCTTACCCGAAGCCGGTGGCCTAACCGCAGGAAGGGAGCTGTCTAAGGTGGGATTGATGATTGGGGTGAAGTCATGCTAAGGTAACCGG
+
,3531/0(--(,20108./+/).+%&-(-/1-*-1.&&%-%*&*-,*3127*&&),6/+*')*.),*4925492('+)--&'(30:32/-7--9-//:841846/6/..:8*()(*(+0+(**))*)((*(''(,,-.31&'(*-4)--,,0361/9,)+*)+.1-1-4-/-6/2183947730/,-.4-1.21+/,--25-3---624;25,9+++10&.%(&-+667632:+('/.().))+%(()*'05..,*$(.30&&$(+*)*38-,)'&&&'*%&&)),89/(4*%%&&'+52,9/,53//010+*)//09595-/,68/62&,&$)-)*'-1,4(+,*'/./42++(-(+,00/242/.'+/0(.0+.-.36:.45+-+&'*++05882133238481563,-&,,2-//0)+-8''%)*)'(/.(*(,)1;;4198-00-.53-42+'&%),/)&)*4878:;96+),(''(''$$$(,+'')',,/7262812327(,,656)+.;20).01259552()+'&((%(')+36)*684+*+))&+*.)+.5)-0,/(%&+.+-2;9315.0)))*-/2/02(155.$)/0))*.1,+''&''*.'*,031/0:;487:2&),/29:68&'*+)+0,--,*1/*/$,&+(,+22-(..-+/+-*.43+-6107)()+,:841)&&%$$$%)))$&%),4,%'$+'(.-4++,3/,*'#(()+-3:999243786632044(+2(%)*2.&&,08-*--1+)%*'%%%('&-*+-/://-/7/19,4-1758,2,'$%'/36.583/&+*%&&+0189:90./-050*)(*10-2-,3.434;:388898782<<2/2274$'(+14*0-.,-.4:456)*,/6/1)*.6.,*+(1,.9614,6/:9.-.*(),0/*)-),,''-)(..%''+,,511089-96+),0581459:/02,48;:26,.0**-2.32+(((((+133(-(')+.*.+)0.3.1125421.**.2450/((,+.*+,(,*,0.1&(((,/:4756:632+042,/($&',4-33(&)*(1030+,*(*&+)--+*+-(&('*()4+,3*20003/-497.%-(++))*+(%)..5--%'&.+/-44/23--.0.65*--**..2./1,4+,+(,/067;7;37
@ebf9e371-3e87-4bd5-b08e-e237ce003674 ch=341 read=63756 start_time=2019-12-13T07:24:07Z barcode=BC01 runid=2c9cf7bc05858273f10e7d7ec552fc0bd742dc3e
CTCCTACGGGAGGCAGCAGCAGGGAGAATATTGCACAATGGGCGCAAGCCTGATGCAACCATGCCGCGTGTATGAAGAATTTCGGGTTGTAAAGTACTTTCGGGAGGAAGGAGTAAAGTTAATACCTTTGCTCGTGACGTTACCCGCAGAAGAAGCACCGGCTAACTCCGTGCCAGCAGCGGTAATACGGAGGTGCAAGCGTTAATCGGAATTACTGGGCGTAAAAGCGCACGCCAGGCAGTTTGTTAAGTCAGATGTGAAATCCCGGGCTCAACACAGAGACTGCATCTGATGCAGCTTGAGTCTCGTAGAGGGGTAGAATTCCAGGTGTAGCGGTGAAATGCGTAGAGATCTGGAGGAATACCGGTGAAGAGCGGCCCCTGGACGGGCTGACGCTCAGGTGCGGCGAAAGCGTGGGAGCAAACAGGATTAGACCCTGGTCACGCCGTAAACGATATCGGCAGGTTGTGCCCTTGAGGCGTGGCTGAGCTAACGCGTTAAGTCGACCGCCTGGAAATTACGGCCGCAAGGTTAAAACTCAAATGAATTGACGAGGGGCCCGCACAAGCGGTGGAACGTAATGGTTTAATTCGATGCAGCGAAAGAACCTTACCTGGTCTTGAAGCATCACAGAACTTTCAGAGATGGATTGGTGCCTTCAGGGAACTGTGAGACAGGTGCTGCATGGCTGTCGTCAGCTCGTGTTGTGAAATGTTGGGTTAGAATCCCGCAACGAGCGCAACCCTTATCGCTTTGTTGCCAGCGGTCGGCCGGGAACTCAAAGGGAGACTGCAGTGATAAACTGGAGGAAGGGTGGGGATGACGTCAAGTCATCATGGCCCACTACGACCAGGGCTACACACGTGCTACAATGGCGCATACAAGAAGAAGCGACCTCGCGAGCAAGCGGACCTCATAAAAGTGCGTCGTAGTCGGATTACTCTGCAACTCTCGACTCCATGAAGTCAGGAATCGCTAGTAATCGTGGATCGATCAGGAATGCCACGGTGAATACGTTCCCGGGCCTTGTACACCGCCCGTCACACCATGGGAGTGGGTTGCAAAAGGAGTAGGTAACCTTAACCTTCGGGAGGCGCTTACCACTTTGTGATTCATGACTGGGGTGAAGTCGTAACAAAATGACCGG
+
--05-+()/-)-2..11.01&,1+)&+-,*-*(),-.83+(20,/,/&()(**1*--%5.887943210//./020&)*(0-.'1104&.+20,/.*11,*'.+'--(-,0&*,-51116./,.0-4;.,278+8.-125413:+-0+,2*(1)')//4/6222;5651/264:10*)'(%(*.3/2260-/(()020143/2.1-0194123/02:94837267,((&(%'%'%&(12(5380,-819/7:334-++()/-+.1./8:88914.$%&(%&(22135-3,,,&%$%%&&(*+/0117793,)-0,*)+-,3/3,++2851,,...6.-,6-*,<::4/-./17893)()%&((+,,-+--''%-1*)67/'(.612*'%.04456665(12332'()*-++*)-..73*,.1826,25+20+**&*(%$$',(*-2-,,29231231340(+#*,,3+*'/1.,200-424.2.+()('-/59000.1:89277609;88:88*(*(')+-/241+,-'9+794356..21;40-2.0.//03(165.07++5463)+--31.,.%++++004923*,02;9//*('&&&'+/+&(++'(')070)3'&%('+)(,661**,//616:04)(*,,9870.4.81:::9:3(*,(,,18762/1/5)+/76681000+757678786-/01677638.-,+0/**,:.8.9-,&%&)1/&'*/*2''343710/8+.6223/+).)*-<00,1+--2/02426&872977734)0--)+-200-+,/.446/%,,1/,.'()()&%%'.,/2789876-2,06796$+%()+'$&%#&(+58501322//-*%'**454222;34:75644695.')(')(()12767/,-,,(/2.%&)0*+--/3/6;5');7;778236749(2'1*(*./3818-/-0/004577933/-)-01&*)&()-,,*$&(,101287;55-*)-/--'/+.3:514595/-02)0+,301-+343())'%*-,19.5/'(..00.00'((+*(')+6/6725586-(,()('*/21-.'%'--566:4.7+(01*./.3-/8.11862///5084636631661+0060234311*,/)&,)--(*+
@8095e2de-9db0-4ff9-9c04-fbff07dc87b1 ch=442 read=93601 start_time=2019-12-13T07:24:19Z barcode=BC01 runid=2c9cf7bc05858273f10e7d7ec552fc0bd742dc3e
TTGGTATGCGCCCGTTCAGTTACGTATTATAGTGCTGAAGAAATTATCAGTGTCTTTATTATTGCTTGCTTTCTGTGGTGCTGATATTGCTCCTGCAAGGGAGGCAGCAGTGAGGAATGTGCAATGGAAACCCACAAGTGCAGCAACGCCGCGTAGTGAGTAAGAAGGTTTTGGATCATTAGAAGCTCTGTCTTTGGGAAGATAATGGCGAGTACCCAGGAGGAAGCCGGCTAACTACGTACTTAGCAGCCCGCAGTAATACATGGAAATTAGCAGGCGTTATCCAGTTTACACTGGGCGTAGAGGGTAGAGCGGATGAGAGATTAAGTGGGATATAGAATGCCGTCAGCAGGTGCTGCATTTCCAAAATAGTTGCTTATCTACAAGAGTGCAGGAGAGGAAGTGGAATTCCCTGAGTGTGGCGGTGATGCGTAGAAGTTAGGAAGAACACCCAGTGGCGAAGGCGACTCTCCTGGACTGTAACTGAGCGCTGGGAGGCTCGAAGCGTGGGGAGCAAGAGCAGGATTAGATACCCTGGTAGTCCACGCCGTAAACAGTAGATACTAGGTGCTGGGGTTTCTTGCCTCCAAGTGATACCGCCGCTAGCGCATTAGAGAGTATTCCGCCTGGGAGTGCAGTCGCAAGATTAAAACTCAAAGGTGTGAGGACCCGCACAAGTGTGGGCATGTATGGTGCAATTCGAAGCAGCACTTGAAAGGAGACCATACCACATGACATCCCGCTTGCATTTACTCTTAATCAATCCAGCAGGGGACAAGGTGACCGTTAGTGCATAGTTTAATAAATCAGCTCGTGTCGTGAGATGTGATTCGTCCACCAACAGGCGCAACCCATATCGATTAGATTACTACCACCATTAGGTTGGGGGCTCTAGGACTGCCTGGAGTTAACCAGGAGGAAGGTGGGATGACGTCAAATCCATCAATACCTTATATGTAGGGCTACACGTGCTACAATGGCTGGTACAGAGGGTCTGTGCCGTGAGGTGGAATGACAAACTTTAAAACCAGTCTCAGTTCAGTTATGGGCTAGAGCTCTAGCCTACATGGGGCTGGAGTTACTATGGAGAAGTCGCAGAATCAGAATGCTCCTTGAGTGGAATACGTTCAGGTCTTGCACACACCCGCCCGTCACACATGAGAGTTAGCAATGCGAAGTCAAGTAGGCTAACCGCAAGGAGGCAGCGGCCAGGGAAGGTAGGGTCAGCGGTTAGGAGTGAGAATCGTAACAAAGGTAACCCGG
+
$#*'))1/+$$%)(280/.7.(,,.+(.%(',4331))-%()%'')*5(&($+)4:,$3&%0($$%%$%(*+*--&&-*02400/),*'&(/2//.5*.-,'+/))++%420'/***..3..-,01-)-))6('+(,)*+,-&+)%*)+-&'&'$%&'&')--+/.+/-10)(/+1/%(%*$)'&)+//)0+..)%/+'&(*+5+*,),&&())73))'+()&'((./$%$&.)223516*'&$&')))1.'%(%')*0,.1041,-(%)%%&)&),+)+41-1'%*+8*)*/-.%)((%('%(*(&)'*()+,../2-))((1++))+/:93,$%)&))'#'%'-()%'#(%+&-+,/+2:+*(.43*'&+)3*))(),))('-)(&**''%*.'('-))(%((+&+,0/3)*+*++)&(*+*+')(,,4(('&&())-&.3*&*())'(01',,0/*&%('+(+//-.,-224:7:98253/&')%)+-206.*,,')+%''&')--11*)(.*)&'),,),(-'%&+),49'(2643342/*-,.512398/)&-&'0/..-).0,,$$)*0+37*(()',1*4)1**,'(**,5*-9+,--,-*,)0+%')%&%((+/./+.,%$()%))+10586154.(%2+3;86221//%+((''(%0)'.0*)-+.(&$'&&'/1/.2),&'(+$#%&%)''&**&)**+))(**+.*'*%%)**%(%&)(+)+(&,./231&((&*+./7+*-/-0120/)('&)*%)0&*.,**55211/.(.+$)*$(0+,.6'315/&'))/3--*2300)-%,,+--+*//))(')0*%'))%+).*-&/,++.-,,;6/143*&',)('&,''++).3+'()2+)*()/%.44**/'&%'('&-*..//4,*.,.(,--,2-0-,1+102:924765265.(((($%')''%$&&$%&(-/+)$&((**'(&'())+'),+523;980+'(+22',,/-)('(%)/./1+2+,3/..*+#%(**(&(&(,02-/103222,0361)0*8.3*7655-,)&((($#$((,,/26.*&&'///+(*2/00/(('&&'(#%&%&%&),410,,--+&(.'(''$&(-*4++*.'(-0'*-,-1**)')(,*07*(/3/-.1,,'(#$%&(&*--)+-+-)%,%&*,*,(''('1/0/1,-**,+.*+'+)'%)&'&&&%(,(&&*))**-&*+5230'.'%*,&((0%'%)'-069;179,*0,/6-,&*&
@017347f4-991e-41ec-90ed-9bfaac4ae2a2 ch=300 read=132931 start_time=2019-12-13T07:24:26Z barcode=BC01 runid=2c9cf7bc05858273f10e7d7ec552fc0bd742dc3e
CTCCTACAGGGGGGGCAGCAGTGGGGAATTTTGGACCAATGGGCGAAAGCCTGATCCATATTGCAGGATGAAGGCCTTCGGGTTAGCAAACTGCTTTGTACGGAACGAAAAGCTCCTTCACAATACAGGGGCCCATGACGGTACCGTAAGGGGCAGCACCGGCTAACTACGTGCCAGCAGCCGCGATATGCGTAGGGTGCGAGCGTTAATCGGAATTACTGGGCGTAAAGCGTGCGCAGGCGGTTGTATAAGACAGATGTGAAATCCCCAGGCTCAACCTGGGAACTGCATTTGTGACTGCATGGCTAGAGTACGGTAGAGGGATCGTTCCGCGTGTAGCAGTGAAATGCGTAGCAGATATGCGGAGAGGAACACCGATGGCGAGAGCAATCCCCTGGACCTGTACTGACTCATGCACAGCGGTAGAGGGAGCAAACAGGATTAGATACCCTGGTAGTCCACGCCTAAACGATATCAACTGGTTGTTGGGAATTAGTTTTCTCAGTAACGAAGCTAACGTGAAGTTGACCGCCTGGGAGTACGGCCGCAGGTTGAAACTCAAAGGTGACGAGGTTACACAAGCGGTGGATGATGTGGTTTTCGTCCCATCAATGCTGAGATTTCAACTGTCGCCAGGCCGACCACCAAAAAACCAACTTCTTTCAATATCGACTAAATGAATTCAATCACTTTCGTCGCATGAAACGTCGGCTGAAGTCCGAAACATCCACATATCCCGCATTCACTACTGCTCGCTATAACAATACGATCTATTCAGAGATTGGCTGAATTACATCTGTCTTATATTTCACTACTACTACCAATATCCGATGTATCACGCCTATTACGCTGCTAACATGTCTTTATTCTATAACCAGAAAAGAACTCGTTCAACCACTTTCGGTTAACGAAGGCGACTTTCGCCGTCAAATTCCTGCTACCCCGCTAACACCAACTGAAGATTAACACAAAACACCAATATCCATATGGCAG
+
..0-,,.')/39:6.8515(/1/1.()(059/01-/+.1/061+(++()+-,--+/(%%&('$(*/674..,*/592+,,7-5,*&',1*22((,/+2349*50772065*'()8212.%%,7,*((+046-60(')*,/60+,1,,9).45*+&(()/520.,/../*../39411.-/40342(0-)')*,7-'%)(0(),..271604)-0+0.1//3<210/:;516658947689;0170$,',+2.0156664.&/3**165),7:9::1/2632946520//-/7--3.,-2.0...3133--/11;3:53,'.1,*.%)*3-),-36535-0,,/+*5/+.1.-(&&+/363652..*+(-/,.)+-0-11/4/--)'-1/45/;70+321/20042////0457622),'++)./'(#,0+--028*2*/5+-1,18357:/-))()+-0402352*,3/3200(/..,//0.6;++9372+(,+'*+26-///%).--4&(,)-11220-**''/62358.-,)('(&%)*,+13,++-*//2-'0/++118(,&-)*,-++.,1$%&'+.+,.345:6530..*$)$$&$"$'()('-('&&#'&(+''26,/'(%$#$&%%&'$%'()+..&)$(**).'&$+'%&'$%)'+(,()))%%%%%&$#%(&*(&('&'%((,*&%)##%&''&&&)'-/)'&&%&'$'+'$('%%&&+*%'$&$%%&'%**36)&('$'&'()1&&&&(%%$((((('$)*)&-62+(&%#*%'&&$&'%$#%%))*((--./,,%%&%(&(**..,&%%((,-+&+-+)*+$'%'&$'#'&$%&%$#"#&#%((((''&'&&,+)+-&$%(%'%&(*370*',/,-))*/*'%&&&&&(($,(('),-$%&%%#&&),2/*%%%%))*(,'(*)%&)+'-0-(&'&%%&%.'/'()'*(%%&&***++,4.&/*012+)*+*+&&$%#%"#%
@442a9514-719a-4d4d-bcdd-9d01eff1f531 ch=122 read=109616 start_time=2019-12-13T07:24:39Z barcode=BC01 runid=2c9cf7bc05858273f10e7d7ec552fc0bd742dc3e
CCTTGTACGGCTTCACTGATCATGAATCACAAAGTGGTAGCGCCCTCCCGAAGAGTTCAGCTACCTACTTCTTTTGCAACCCACTCCCATGGTGCTGACGGGCGGTGTGTACAAGGGCCGGAACGTATTCACCGTGTCTGATCCCACGATTACTAGCGATTCCGGCTTCATGGAGTCGGTTGCAGACTCAATCCGGACTACGACGCACTTTATGAGTCCGCTTGCTCTCACTTAGTCCTTCTCTTTGTATGCGCCATTTGTAGCACGTGTGGCCTGGTCATGGGGCCATGATGACTTGACGTCATCCCCACCTTCCCTCCAGTTTATCGCTGAAGTCTCCTTTGAGTTCCAGCCGGACCGCTGGCAGCAAAGGATGGGGTTGCGCTCGTTGCGGGACTTAACAACATTTCACAACACGAGCTGACGACAGTAATGCATACATGCCTGTCTCACGGTTCCCGAAGGCACATTCTCATCTCTGAAAACTTCCGTGGATGTCAAAGCCAGGCAGGTTCTTCGCGTTGCATCAGATTAAACCATGCTCCACCGCTTGTACGGGCCCAAATCAATTCATTTTGAGTTTTAACCTTGCGGCCGTACTCCCCGGTCGACTTAACGCGTTAGCTCGGAAGCCACGCCTCAGGGCACAACCTCAAGTCGACATCGTTTACAGCGTGGACTGCCGGTATCTAATCCTGTTTGCTCCCCACGCTTTCGCGCCTGATGTCAGTCTTCGTCAGGGCCGCCGCCACCGGTATTCGCAGATCTCTACGCATTTCACCGCTACATAGATTCTACCCCTCTGCGAGGACTCCAGAAACACCCGGTATCAGATGCGGTTCCCAGGTTGAGCCGAAGTTCACATCTGACAACAAACCGCCTGCGTGCGCTTTACGCCCAGTAATTCTTGATTAACGCTTGCACCCTCCATTATTACCGCGGCTGCTGGCACAGGTTAGCCGGTGCTTCTTCTGCGGGTAACGTCAATGAGCAAGGTGTGCTTTACTCCCTTCCTCCCCGCTGAAGTGCCTTGAAGGACCTTCTTCATACACGCGGCATGGCTGCATCAGGCTTACGCCCATTGTGCAATATTCCCCACTGCTGCCTCCCGTGGGAG
+
1**)$'&&)%''%&#'$$%+1.522;8815,4,++/4,**++47+)*+*'+5)&(/,$''(+)0-'$&%-*-9;1/356190*+-.**+,+72-%'(+:5;:*/,(,1-2+-.&*+&*)+--6416011..24**'&'%(&*/2,(../3600--+-.28;666+1413)/01+,,*',-.--&'10/2'(%,(04,,'),312-/)-/78+*)*//.('*.4/0././((+((*/.-.80242;1./10)0018.28+,../.-/0100)*-'(/755%,%*-./62---,,+*)**,.).-.-2-0,)+.1/26))6+,,483--,&&%$%%&,-//(+,3+,*3(-+)+.51;585334//-0%527*7-72&&,),,)+456644511*651-0,1))(.,209*,.1100(/''4333435-2'%('''"%%)'-(+%0516664203059;382+,+1141235;8577410/)(+34-456/400497924420*(+3,0($%'*0:9:<;985*.%&(+4**-&5(975:831220/,//()+%+.%()-)20,+/.-/164731/:;.122174)//3.0/--084527/0/.860&,575503/6.63735544656,,-,).1001595/(),&&$(*,,2,1)+*,.14747942:($%$+10278443(**-,*+-124:343341:1-/4366-%-,*,0*.'*$)***%$'**.2335<:689)244,9+,0)).).*(&(%--.+-+-.010.')**-*1:21+/.,-1%'%$'-.01+'&.2,**0021(',-54-8')&,.&(%.2+(&0)+-356:78*8+)3.*$'-,72(341'&&&/7('(''($%&%*7//.*5:/174466657/-/0,'2())&(%)*60:+('&%)6+8/,+.))+.060029.5..3824:2+3***67613+%&&/214.//7)0*$+0827;9878/5.,3663917///348+.)+)&+&''+.(*,/8+589762:;/,16.-/&'''#$$')'+)(-**627:865/.(,+,-63341420/0++-%-7113(/03;80.5&*',+:32384571+/1-,*(+6.4:++/&4-.*
@74babb3f-28e6-4316-8c1b-f74ace2a1490 ch=70 read=81804 start_time=2019-12-13T07:24:54Z barcode=BC01 runid=2c9cf7bc05858273f10e7d7ec552fc0bd742dc3e
CTCTACGGGAGGCGGCAGTGGGAATGTTATTGCACAATGGAGCCTGATGCGGCAACCGCGTGATGATGAAGGTTTCCGGATCAGTAAAGCTCACCAATGTACAGGGAAGATAGCCAGAGCGTACCCAGGAGAGGGAAGCCACGGCTAACTACGTGCCAACCAGCGAGTAATACCGTAAGGTGGCGAGCGTTATCGGATTACCGAAGGCGTAAAGGGAGCGTAGGCGGATGAGATTAAAGTGGGATGTAGAAATACCCGGGCTCAACTTGGGTGCTGCATTTCCAAACTGGTTATCCTAAGAAGTGCAGGAGAGGAGAGTGGAAATTCCTAAGTGTGGCGAGGTGAAATGCGTAAAGAGATTAGGGAAGGAACACCAGTGGCGAAGAGCGACTCTCTGGACTGTAACTGACGCTGGGGCTCGAAAGCGTGGGGAACAAGCAGGATTAGATACCCTGGTAGTCATAAGCGATGAGTACTGGTTGGGGTTTCAACACCTCCGTGCCGCCGCTAACGCAGTAAAGTATTCCGCCTGGGGAGTACGAGTCGCAAAGATTAAGAAACTCAAAGGAATTGACGGGGGGATACACAAGTAACCTTGCTTGGGCAATGTGGTTTAATTCGAGCGACGACGCAGCCTTGCATTACTCTTAATCGAGGAAATCCCTTCAGGGGACAAGGTGACAGGTGGGTGCATGGTTGTCGTCAGCTCGTGTCGTGAGATGTTGGGTTAAGTCCACCAAGCAGAGCGCAACCCTTGTCGTTAAGTTACTGCACCATTAGAAGTTGAGGACTCTAGCGAGACTACCTGGGTTAACCAGAATTAGGGGATGACGTCAAATCATCATGCTTATATGTGTGAGGCTACGTGCTACAATGGCTGAGGTACAGAGATGCAATACCGTGAGGAGTTAAGGCCAAACTTAAAACCAGTCTCGAAGTTCCGGATTGTAGGGCTGAAACTCATACATGAAGCTGGAGTTACTAGTAATCCTTGAATCAGAATGTCGCGGTGAATACGTTCAGGTCTTGTACACCGCCCGTCACACCATGAGAGTTGGCAATGCCGGGGGGGTCCGTAGGCTAACCGCAAAGGTGGCAGCCCGAAGGTAAAGGTCAGCGGTGGGGTGAAAGTCGTAATAAAAGGTAACCGG
+
*(,%').52)/0.)5.)+,.7-*()&,*%))()&,.01*(''+644+,+.&-.-4,%%(&(()**((,*.+,.9,-.02028)(),-)()64-////1*+''')-))+)-+*,-1+*''''&')/-*(2(+()*)*,+08+(&())/*,)'*'(.-40*+*'')&%'(.--%(%%&*()(&)&&&()+'0+))/)3(/-),/++(,648945-'0/%)()-)+/239430)%'+.,70*0+2644/0'),21+')-,--2/03(1*-1,320/10//+09(6/344110)-1)*/.-.&&('**211//)(&,+&($'(01-1/,,2(''''(+((*()&+/*++0.,),()*+*&+'',+'+/)''&%(()%*(&).-60'(*'*(,*++/01,/27-11$1)()&'#'',/.-/*)*/).+(,345862(')349)1'56//5.02875;,-482'.*'%%&)+.023)'%+/05+(('-)*+-50/',)+,,),2),-0/)+-$&')''%&$%)(.,))+/98:./5)(+-'&')*0)()+.)-,1)')0)-+'.,-1/-06.',(--/./3*-/8/+-)))(,)((*--,*,)%%$$(,+))()&.*0+33.503,)&%%)&%$$$#'%(,0.0//116+--/-4-4.1-'(&(**(-53085&+.67/969)6,115&'),,,$%&'+,0927010567/.14615-./%3'(*676792856;42,166*.1-,(***.,-&3(6*;7+6,0.,0.+('),#%%&++41.7.2%*)'--,+3515654,**'(**-2*..)+1+,:/9.3.(&&%&%*-56-5555656.3''''(2+-'&$&'*11+-*))'&%$%%'#)$&(&'+,,78773*-+**/++-'(321351+22.4.*1*',,,'%''*.:;;,4++-+0,00/0/0-+.((-3.)1--22/1+.,))(+-+-/--$$$%&&&)'&,-5/-&2('(&'))2..-&&')+916))*,.311/019,)(,156//32*,46281/120*0---2+*,*&((-8400/,+*1+*&$(*'$4,&*+*))&)-'++)+10/-.0,*,-/&)&%*''#&&,+*,-,0/2*'*&),%&)*',%,/(**)*+()3),**(/3+++/-/86;37
