# Supplementary material for: De novo species identification using 16S rRNA gene nanopore sequencing
Source: PeerJ. 2020 Oct 21;8:e10029. doi: 10.7717/peerj.10029 (PMC7585375; doi:10.7717/peerj.10029)
Supplement: Supplemental Information 2 — Contains raw reads. [file peerj-08-10029-s002.zip › pass_fastq_runid_2c9cf7bc05858273f10e7d7ec552fc0bd742dc3e_257.fastq]

@da310459-8fc0-47b6-922a-27e0aa323c7d ch=411 read=74126 start_time=2019-12-13T07:24:58Z barcode=BC01 runid=2c9cf7bc05858273f10e7d7ec552fc0bd742dc3e
CTCCTCCCGGAGGCAGCTGATGGGAATTTTCGAGCAGTAGGAGGCCTGACCGAGCAACGCCGCGTGGAAGGAAGGTTTTCAGTTTAGCAAACTTCCTGTATAAAGGAAGAACGGCGGCTACAGAGTAGTAGCCAGGTAGTAGAATACTTTATTAAATACATTGCTACACGTGCAGCAGCCGCCCAGTAATGCAATTAGCAGAAGCGTTATCCAGGTGTGGAAGCAAAAGGAGGGCAGGCGTGAGGGTCTATGGGTAGGAGAAGCCTGGGCTGCCAAGCTTCAGTAAATACATAGAACCAGGCAGCTAGAGTGCAGGAAGGATCGTAAGATTCCATGTGTAGCGGTGAAGAATGCGTAGATATATGGAGAGGGGACCACCAGTGGCAGAGGCGACGATCCTGGCCTGCGGCTGACGCTCAGTCGAAGCCGATAGGGAGCAAGAATGGGATTAAGATGCCCTGGTCAGATCCATAAAAATGAAGCAGTGAGTACTAAGTGTTGGATCTCAAAGTTCAGTGCTGCAGTTAACGCAATAAAATTACTCCGCGCCACAAATGCACGTTCGCAAAGATAAGAGCTCGAAAGGGGATTGGCAGGGGCCCACTTACAGGCGAAAGTGGGCATATGGATTTGATTCGTTACAACATGAAAGGACAACCTGAATGCCAGCATCCACGGGAGTTTTCAGGAGATGAGATGCTTGTAGGAACCGTAAGGACAGGTGCTGCATGGCTCAATAAATCAGCTCGTGTTATGTGAAATGTTGGAGTTAAGTCCCGCAGCAGGCGCAAACCCTTATCCTTTTGTTGCCAGCGGTCCGGCCAGAGACTCCAAGAGAGGACTGCCAGCGATAAAACTGGAGGAAGTGGGGGATGAAGCGTCAAGTCATCATGGCCCTTGACCAGGGCTACACACGTACTGGCCAAAGCATGCAAGAGGAAGCCGACACCTCACGAGAACAAAACGAGACCTCCTCATAGAAATTCATCGCTAGTCCGGATTAAGTCTGCAACTCCGGCTCCATGAAGTCCGGAATCCGCTAGTAATCAGTAAGATCAGAATGCCGCAGTAGATACGTTCCCGGAGCCTTATACCGCCCGTCACACACCATGGGAGTAGGTTGCAAAGAGAAATGGAAATGAGAAAGCAACCTTCAGGAAGCGCTTACCACTTTAATTTCCTTGGCTAGGTGAAGTCATAACAAGGTAACCCGGAAGATAGAGCGGCAGGCAGAAGTAGGATTGCTTTCCACAAGAGAACACCGGCAACTTTCACTGGCACCAGCAATGCATGCTTCCGCA
+
&*01*%(&**))'&$%&(++0((*(*.69-)'%&'$&-'('%&&)*'*$10,+0--&,*36*/-11,),(')''0-0+)'&++2())'*,((,0,.++,,,17*,+*1136/)*&')((+.++***)))((2($(((')&&$))-,,--.,-633*&(+'*(&*/--')**')%(*++2*%'$$%().50+.'$&&&)-*)+'&(*2533//,043060.'&#$,57(*'%+4+/))(&'$%'-29-.*+/+((((')'%&'*.8.-*$$$$%%+)&''+)+./7:/,+&,/-,.))5,/(&$&''')&%(*+/37*,,+())''#)*+/606**&%$#%(+*0.,,(&*1.-,')+),/43++/2,&&+/,(,1*%,)$)*.)((*),/,003//0.2,-001,-''%&%&#&(*-4()*5%''%%$%%+),3*)./1,%,(*)1,,4++()+7+67'(*'&%'%&(*(%&'/20/(&'-'((''&&(*)*,2-,0/.1.1,.)*-1,')'/++*-+,,-12.3)2&''(*&&&')%.'*+231()&+)&''(&'%*&(%.34&*+2*),23')-&43.*.+%,.2*%'$%(+*(./***($'%%&&),..)+)&&(',**(),(',%32'%$*+*&&)#$$)('$)..')&'(%%%&&%&,,))**),,8750-..'')*6730+-6/00--)'''&$'&,)&.+-*-0./...3/2,(-,--/-.+'&&&#$%()(++,/),--.(/$('%(//--/1,+-0*/%),5/4,471'$('&*+.-*&'*/&/86,74666198-/46+0**'($))/+0-/1&(%&)--1(*(%($',,23476-*(')++0.($'()*&*&%'(&'/42()++*'&'')--'()+43,$&&).5,+//,5,-+.))%&'')&(()%%%$&$%'+('**+',.'&&)&)'%&%'&'')/,,((((&()-12-&-**-20601'),$&&&)+&*&&$**&$&&'+-**,'.''%&(*+033'-,-,+*-/1-%'()(%)+**/.522-&'-&(+/722++-/.+,+.-+*,,&0/*/').+*1+)*&.(50*()%(/)'''&'.*0245.,0/.*,).4/2&3,%%'))-,9++-2-&'&'())0)1.)'*)$-+(').7/5/1/()))%)*,+0,*,)&)*)$%&)-)&%&&,-02')(%&'.')*(,.3444,/-.4481/,.+)/-%'*&%&&%#'%&'&)(%'''*$/(&',2*)(&(*&%'%&),',((&)((',00+%')(,++./--,.)'$+$$$#$$%&#'%
@8227ad86-d796-4074-ac8c-040c31e467a1 ch=38 read=100918 start_time=2019-12-13T07:25:09Z barcode=BC01 runid=2c9cf7bc05858273f10e7d7ec552fc0bd742dc3e
CCAGTTTACCTTGTTGCGACTTCACCCCAGTCATGAATCACAAAGTGGTAGCGCCCTCCCGAGAGTTAAGCTACCTACTTCTTTTTTTGCAACCCCTCCCATGTGGTGTGTTGGGCGGTGTGTACAAGGCCGGGAACGTATTCTGCCGTGGCATTTCTGATCCACGATTACTGGCGATTCCGACTTCGTAAGGTCGAGTTGCAGACTCAATCGGACTACGACGCACTTTGAGGTCCGCTTGCTCTGAGTCGCTTCTCTTTAGTATGCGCCATTTGTAGCACGTGTGTAGCCCACAGGTCGTAGGGCCATGATGACTTGACGTCATCCCACCTTCCTCCAGTTTATCACTGGCAGTCTCCTTTGAGTTCCCGGCCGGACCGCTGGCAACAAAGGATAAGGGTTGCACTCGTTGCGGGACTTAACCCAGCATTTCACAACACGAGCTGACGGCAGCCATGCAGCACCCTGTCTCACGGTTCCCGAGGCACATTCTCATCTCTGAAAACTTCCGTGGATGTCAAGACCAGGTAAAGTTTCGCTTCGCGTTACATCAGGTAAACCATGCTCCACCGCTTGTGCGGGCCCATCAATTCATTTTGAGTTTAACCTTGCGGCCGTACTCAGGCGGTCGACTTAACGCGATTAGCTCAGGAAACCACGCCTCAAGGGCACAACCTCAAGTCGACATCGTTTACGGCGTGGACTACCAGGGTATCAATATGTTTGCTCCCACGCTTTCGCACCCTGAGCGTCAGTCTTCGTCAGGGGCCGCTTCGCCGCGAGTATTCCTCAGATCTCTACGCATTTCACCCGCTACACCTGGAATTCTACCCCCTCTACGGGACTCGAAGCACGCCGGTATCAGATGCAGTTTTGCAGGTTGAGCCAGGGACTTCACATCCTGACAACAAACCGCCTGCGTGCGCTTTACGCCCAGTAATTCCGATTTAACGCTTGCACCCTCCGGCCATTACCGCGGCTGCTGGCACGGAGTTAGCCAGTTACTTCTTCTGCGGGTAACGTCAATGACAAAGGTATTAACTTTACTCCCTTCCTCCCGCTGAAAGTAGCACAGCCAGAAGGCCTTCTTCTTACGCGGCATGGCTGCATCAGGCTTACGCCCATTATTCAATATTCCCCCACTGCTTGCCTCCCGAGGGAG
+
4,%0.:()0212(-+%'++-0400.36.*+75/22.7/(%%))0$*$%)*'((-0../2.*()&(,-2,/.-(/2,*.1637898<3-/224745+),7.(*)',/31-')+03411/001110./4.*8+&./-/326550.++,1%4'9-209712:988.*,,15955.)+++26957414362+*)%+%)*,),//)'%+*)*+*-*-/6441-.657/,)*-78.+/5/312114/015.-&*)/-135.0.08,*'*+/0238;358/*,,+,,..6553010460**)+/23-2-(375955+****+-$%(,,1364798+2:6767210/1.41(*+41*.4026898:36;,*+3534/+)-/-0506.--+00.00548(7.:974)421724%336/10-.*66--/.-+*,*&+1..96--//-.+-,.+-00243)0+%)+(+**&*,,48++--322)+.9823,((*.,5-51371195874633/68-*1,-++07;79//2*.-11<77:757+)06)*&(+5.794/0&'+/:&+%*)780930,0/14/18,,(0-/*403.55+%,-298<851<;/./-2:8,6/-1,+*7,7.-))(''(.494;8.-+*.+0&&%%%%*&'+.//&*(''&.0,-,.83/.'173.-.0999,,)-)/053448851:5-,10./39:551(/1*,(&+(++-4-)+(.74042392*--..;:2%%$'*,)+,033764733220114)*)531+'(+*0+0,+-*$'%(011006,+.20-*-,22524;;40/4*(,-16469330314245/04/2*)1014*.0,153%+)$%%('-))(,,55799:697+2/'&&')*/-3,)(,&&092.-.4-%()+3//+*)).4463+0*11-+.-/54-+.)))//072,(1.5180-++-4,-5/5392/-,.6+.87.+&&)2.,0,+-8000:8572/*/)0$(0*)'1(%),/%-.918<9:::77724:867-1&(')()0**(1)*6.1,-45+).,5*481()+4/+216)5-)(%$%&&&$)*$%-*)+20,+/371.1-.)/,:66669763-,,,*79323'/0390-,3&'&')*-.8807;8)%)())*')6:5/4+)'21*)+
@d7f32ab5-d433-4a6f-91bf-8983a249486c ch=495 read=105838 start_time=2019-12-13T07:25:18Z barcode=BC01 runid=2c9cf7bc05858273f10e7d7ec552fc0bd742dc3e
CTCCTACGGGAGGCAGCAGTGGGGAATATTGCACAATGGGCGCAAACCTGATGCAGCCATGCCGCGTGTATGAAGGCCTTCGGGTTGTAAAGTACTTTCAGCGGGGAGGAAGGGAGTAAAGTTAATACCTTTGCTCATTGGCGTTACCACCCGCAGAAGAAGCACCGGCTAACTCCCGTGCCAGCAGCCATGATAGCCACGGAGGTGCAAGCGTTAATCAGATTACTGGGCGTAAAGCGCGCAGGCAGTTTTGTTAAGTCAGATGAAATCCCGGGCTCAGCCGCAGGGCCTGCAATGCTGGCAAGCAGGTCTCGTAGAGGGTAGAATTCCAGGTGTAGCGGTGAAATGCGTAGAGATCTGGAGGAATACCGGTGGCAGGCGGCCCCCTGGACGAAGACTGACGCTCAGGTGCGAAGCGTGGGAGCAAACAGGATTAGATACCCTGGTAGTCCACGCCGTAAACGATGTCGACTTGGAAGTTTGTACTTGCTGAGGCGTGGCTTCCGGAGCCTAACGCGTTAAGTCTGACCGCCTGGGAGTACGGCCGCAAGGTTAAAGAGCTCGATGAATTGACGGGGGCCCGCACAAGCGGTGGAGCATGGTTTAATTCGGAACGCGAAAGAACCTTACCTGGTCTTGACATCCACAGAACTTTCCAGAGATGGATTAGTGCCTTCGGGAACTGTGAGACAGGTGCTGCATGGCTGGCGTCAGCTCGTGTTGTGAAATATTTGGGTTAAGTCCCGCAACAGGCACAGCCTTATCCTTTGTTACCAGCGTTCGGCCGGGAACTCAAAGGGGCGCTGCCAGTGATAAACTGGAGGAAGGTGGGGATGACGTGAAGTCATCGCCTGGCCCGCCGACCAGGGCTACGTGCTACAATGGCGCATACAAAGAAGCGACCTCGCGAGGAACAAGCGGACCTCATAAAGTGCGTCGTAGTCCCGGATTGGAGTCTGCAACTCGACTCCATGAAGTCGGAATCGCTGGTAATCGTGGATCGATGCCACGGTGAATACGTTCAGGCCTTGTATACACACCGCCCGTCACACCATGAGGTAGGTTGCAAAAGTAGAGTAACCCAACCTTCAGGAGGGGCGCTTACCACTTTGTGATTCATGACTGGGGTAAAGTCGTAACAAAGGTAACCGG
+
,-.--04)10*).--//,34448-,21.4/--./0976862((05(396777330%**,++67)(()+778*,-))27495',/05--,23+//026-+*+119:+(/*-+*/'&()06701.2-,-97095./56/10-/,,*2***%.,+'-**.,'+*+0177.6.+,-,,/9*,358:334/.04((*+'*&(&(*8:786467872321:5;47*/-*5-12;;89567;61///*///1/&,2:8+/6080339567-)'/+)2/+,6677-,%-)%&&*)&,&&&('*,*52595..,-+01/017676/,034,+/*2+/.+,843-$#&*$+2++40..2+&&&()*344;1-/.,6337:7;//.*&'/,&13749.*.634-+0+--222353+.&)/34,'%&*/15%4++)-7:4827.+9*.'--,+6.+-6745761/0.16368;2+***+6876609/5+%)*1('/,(&%#$/('/4(,528225.3)/+,4*+5:3110020/-.-&();94521:9.)(*+,/936-0.3'1..14,()&(((%('(-/12424+698*/0'%*)/0602-,*,0)+($'&(/8547558%,'((.1,-0+''*-+10,1940.221-+,,.87+**'*(/*+89,/***++64.)8*(/323:5782:9083360()*,034899893311-6.-*'*-.2***+.0/0/2.00(-*)&41'(.02765-/6,*)23)6&(,+%,,%**&+*/3-+5.)3,%350)))+*+'6-6)...+,-.2:-,++&((*-/,8*(((&**-(()+3,*,*.+3/.67--:730*(%*)',-692'-'+//062%+&%&08*+2)*%()+,7::9:4;4--++-113988)&''')886+++)+10+'*%*21&12;75954*+47:4987751053758'',/(5.1.*++,/813,..344565700/(1,,0*7.557678,634755587966*%#(&)''),6133;9281567'*/2/.1**)*),),-170.911281.-/7-4+'(()*0237,1-.-*&+,-(*(.+-(&+/,/-50(27-+374.5657359/11962300/9/-..-//365+)'(-(**447:879),./141*30
@e173f622-d019-47b9-8147-5b75dd2f47f9 ch=482 read=98331 start_time=2019-12-13T07:25:19Z barcode=BC01 runid=2c9cf7bc05858273f10e7d7ec552fc0bd742dc3e
CCGGATTTACTGCCAGTACGACTTCACTGATCATGAATCACCAGAGTGGTAAAGGCGACCTCCGGGGTTAAGCTACCTGCTTCTTTGCAGCCCCACTCCCATGAATTGTGACGGGCGAAGTGTACAAGGCCAGGAACGTATTCCGTGGCATTTCCTGATCCCACGATTACTATGATTCCGACTTCGCTGGAGTCGAGTTGCAGACTCAATCCAGTTTCACGGCCTTTGGGTCCGCTGCTCTCAGAGGTCGCTTCTCTGTAGCATGCGCCGACGCTTAGCGTATGTAAGCCCTGAGTCATAAGGGCCAAAGTATTGACATCATCCCACCTTCCTCAGTTTATCACTGGCAGTCTCATACAGGTTCCCGGCCGGACCGCTGGCAGCAAAGGATGAGTTTGCTTGCGCTCGTTGCGGGACTCCAGCAACATTCACAACACGGGCTGGCGGCAATACATACGGCACCTGTCTCCACACAGTTTCCCGAAGCGCATTTCTCATCCTAGAAACTTCCGTGGATGTCAAGAGATAGGTAGATTCTTGCGTTGCATCAGATTAAACCACATGCTCCACCGCTGCAGGCCCCGTCAGTTGTTTGAGTTTTAACCCAGCGGCCATTGCTCCCCAGGCAGTCGACCAACGCGTGGCTCCGGAAGCCGCCTCGGGCTGGCCTCAAAGTCGGCGCGTTTACGGCGTGGACTACCAAATTATCTAAGTATGAAAGGCATACACGCTTTCGCGCACTGGGCGTCAGTCATCTTCGTCAGTGCGCCCATATGCGGTATTCCATCCAGATCTCTACGCATTTCCGCCCTTCACCTGGATTCTACCCCTCTGCAGGACTCAAACGCCCAATTATCAGATGCAGTTCAGGTTGGGCCAGAGTTTCACATCACAACCAAACAGACCGCCTGCGTACGCCCTTGCTACGCCCAGTAATTCCGATTAACGTACCCTCCGTACCGCGGCTGCTGGCTGGGTTAGCCAGTGCTTCTTCTGCGGGTAACGTCAGTAGGCAAAGTGAAGAAGAAATTAGCGCTCACGCTACACATAAAGCTGGAAATTGCGCTTTTGGCGAGGCCTTCTTCATACGCGGCGCTGGCTGCATCGGGCTTTACGCCCGATTTATGCAATATTCCCCCCCTGCTGCCTCCGTAGAACAATCATCGGCGCCAACGGAAGGTTAACGCAAGAGACTGCCGACAGCTCTTCCAGCAATGATACGCCAGCTACCCATA
+
-4+/..6(%&&%(&&(,++,,..20-.'(+11+.)'/./'((&&)')*2/451%%%$#'(&+%&+2*-1/5,11035)&*+-*,,'$))),01(&)+280%()('1((%*(,'01-*'%+))*((1.*&,0%/4021*..171-,.+4.-.8(/&')1516,')(*,2,//*.148.7..66652&$%*'(**+((+,512035433381.4..-:.,*)*'+&#%$&''*.+&'-')(+*.&&'')--',++,.---++)().,..10+&'$%&%$'+&((.*'++*56/+'%'),&(',*567.)'%%'&&'()0...,+27+(0-/+,'*,(*+:.,--,()%*'(+//(,&(%'%)(,.)/(+2.509577../180/)003'206,&,))4)'$&&&*124857:44/:40,+**+&/&)+.694032+2+.',((%,1./2,4..-6''%,***#'''&0242+)*&''10;3/1,,,-)*(++-4*-().454+'&,*'&&0(++,.:761*)(&%(*+'*'-*,-&4101*+,.+2-//32/*-,2+419.)+(.(212-+1)'$'%.'/3-7/*)--0,0-)1670211::+/+/**)&&&&$'%))'*,/'&%&,/2%/15/+*%/*30+*,(.*/;&++(($(&%'%''%(+**-.1623)1()/-..+,-.483*+')()+-30/-)/+(%&(-++*&*+$&%&%((($%*()%'$(*)&(),'($%%%'%&&&'-2351/&+,0-.)**'%'%(',-(&**)$*().-/9*0%(++))**-02.+**+)-:363*,-&')'%('%''&,6*)$(--**,)'*'263477/,0+',('%.*5.33,-+(%)&(.2*$(*-2'1.1,,+*+,8**')).0&%)+./',--'(+,1%'&'%(','/+2+%&&%&('++..+()*,*0105.-.2-+(%$%*,./0+%+())''((,-8871.(').-*--$$$&).*'//4521,*/-/'*)1.573(')&'%+'*)(&'(('&'%'&&'&$%&$&$(%)&(*&'&(#$%('(((((&('&*)(&%&'&&&()&((,.+'/(+.1'&&)&&*%*'(',3-++))*0'0*('+&&))03/%&0/'$%$.*5/'0610286-&&%'''+*)0,()--.00+)+&&)+*..',)0%0&,,,,03.2&&#)((&'+(+$$*.,/(($&(*))('&&),+))+,$0'%#%$&$#'''$$&
@b11c2be1-533f-4049-86f0-dfbfac274b5a ch=236 read=115954 start_time=2019-12-13T07:25:18Z barcode=BC01 runid=2c9cf7bc05858273f10e7d7ec552fc0bd742dc3e
CTCCTACGGGGGCAGCAGTAGAAATTTTCGGCAATGGAAACCCTGACCGAGCAACGCCGCGTGAAGGAAGAAGGTTTTCAGTTGTAAACTTCTGTTATAAGGAAGAACGGCGGCTACAGAAATGGTAGCCAGTGACCAGTACTTTATTAGAAAGCCACGGCTAACTACGTGCCAGCAGCCGCGGTAATACGTAGGTGGCAAGCGTTATCGGAATTATTGGGCGTAAAAAAAAGAGGAGCAGGCGGCAGCAAAGGGTCTGTGGTGAAAGCCTGAAGCAACTTCAGTAAGCCATAGAAACCGAAAGGCAGCTAGAGTGCAGGGAAGGGATCGTGGAATTCCATGTGGCGGTGAAATGCGGCCAGATATGTGGAGGAACACCAGTGGCAAAGGCGACGATCTGGCCTGCAACTGACATCAGTCCAGCATTAAGGGGAGCAAATGGGATTAGATACCTAGTAGTCCACGCCGTAAACGATGAAGTACTAAGTGTTGGATGTCAAAGTTCAGTGCTGCGAGTTAACCAATAAGTACTCCGCCACAATTAGTACGTTCGCAAGAATGAAACTCAAAGGAATTGACGATTTTGAAGCGGTGGAGCATGTGGTTTAATTGAAGCAACGCGGGAGCTTATACCAGGTCTTGACATACTCATAAAGGCTCAGAGATGGAGATAGCTATATGAGATACAGGTGGTGCATGGTTGTCGTCAGCTCGTGTCGTGAGATGTTGGGTTAAGTCCCGCAACGAGCGCAACCCTTATCGTTAGTTACCATCATTAAGTTGGGGACTCTGAGACTGCCAGTGACAAGCTGGAGGAAGGCGGGGATGACGTCAAATCATCAGCCCCCTTATGACCTGGGCTACACACGTGCTACAATGGATGGTGCAGAGGAAGCGAAGCCGCGAACAAAACCATAAAGCATTCTCAGTTCGGATTGTAGTCTGCAACTCGACTACATGAAGTTGGAATCGCTAGTAATCGCGAATCAGCATGTCGCGGTGAATACGTTCTCGGGCCTTGTACACACCGCCCCATCACACCACGAGAGTTGATAACACCCGAAGCCGGTGGCCTAACCGCAAGGAAGGGCTGTCTAAGGTGGGATTGATGATTGGGGTGAAGTCGTAACAAAGGTAACCGG
+
---*')*&2930+,.52052*$&*(36628;83731,'+-,24,,-42211/49646<899:104//1/-2.17/;85-)*++*+580/3025.6..,53)0,2,17/-/,5/0+**%'',2).2,+,4.-131,*(%((((067,000)-22,14/2/...0/-//2166:;75/.-4.34/50,7./069800-+((-+)+.181/2+6,161+5.988//-8771400'&&1-&**//945:2../42)+1-/096.1-.-.98.082+0*&')-,-5.+(+*2/3:67.-49/6/(+,+,2,,*)**')-/056.9)+&).+//1275+7*7+67..)&$),277*,+)%)'&$*++++.(-&)+-,5.0;658:683540/6./02;:;7667013342996511123*,//3.6)('((,,('.,3,&*+6:80'1-+1./.76478+-1887474,-13:8;;<8:,%).+(/))*653./-,7/91;:::87436;:3891-(**&&()'$$'&0,*.&%%&%*0822/&&+,,+**65647;71111,/244+71,-9,8,(*$$*%&(')')+))%-(()/%2&+&+/0-+(+13;,&$+%%(+')4*2)&*'-&%%&$%()+/),.,.-0('''(/035+..:.17677-(%&*742///+,,++/001''1178:78:6898./.-',,-*+,37/*++'1144555501-..00:5:2110/.3/5,*++&.*+.0.0243631702281:00-9//:564-6+8,)--2)4((.32-)(./5356+(**+8554+...0-4.+0+..&6:65:699999781...30,,/67,+/440028:69:950.-))%**6673/2396::55577::10,1/,1./,+2+-470+)&&*5;659)./61%&&+/.14/24;:1.*0,,-.04679,4,+,4322-,)+.364.6.8/87574450+-1..-)(,.740/,/.666974-0-/0987:457.-.),4652:3424-.*/7237.*.03441592622+(+,0...573,14))-/,0509:7,7,'),2/01..//.5,-))),11009+-,.6/*1''$++/02-')+'')./081833668+,0-56563/
@9e24bc6b-5e3a-476e-8eb4-78e010347a96 ch=156 read=74601 start_time=2019-12-13T07:25:18Z barcode=BC01 runid=2c9cf7bc05858273f10e7d7ec552fc0bd742dc3e
CTCCTGCAGGCAGCAGTGGGGAATGTGCACAATGGAAACCCTGATGCAGCAACACCGCGTGGTGATGAAGGTTTTCGGATCGTAAGCTCTGTCTTTGGGAAGATAATGACGGTACCCAAGAGGGAGGAAGCACGGCTAACTACGTGCCAGCAGCCATGATAATACGTAGGTGGCAGAGCGTTATCCCCGGATTACTGGGCGTAAAGGGCGTAGGCGGATGATTAAATTAAGGATCGTAGAAATACCCGGGCTCAGCTTGGGTGCTGCATTCCCAAACTGGTTATCTAGAGTGCAGGAGGGAGAGTGGAATTCCTAATTGTGGTGAAATGCGTAGAATTAGAAGAACACCAGTGGCGAAACGACTCGACTGTAACTGACGCTGAGGCTCCAGCGTGGGAGCAAACAAGTTAGATACCCTGGTAGTCCACGCCGTAAACGATGAATACTAGTGTGGGGGTTTCAACACCTCCGTGCCGCTAACGCATTAAGTATTCCGCCTGGGGAGTACGGTCGCAAGATTAAAACTCAAAGAATTGACGGGGACCCACAAGTAGCGGAGCATGGTTTCATTCGAAGCAACGCGGTGCCGCCTACACTTGACATCCGCCATTACTCTTAATCCGAGGAAATCGGCCTTCGGGGACAAGGTGACCTTGAGTGGTGCATGGTCATCAGCTCGTGTCGTGAGATGTTGGGTTAAGTCCACAACGAGCTGTGCTTGTCGTTAGTTACCATTAAGTTGGGGACTCTGGCGAGACTGCCTGGGTTAACCAGGAGGAAGGTGGGATGACGTCAAATCATCATGCCCTTATGTGTAGGGCTACGTGCTACAATGGCTGGTACAGAGAGATGCAATACCGTGAGGTGGGCCAAACTTTAAAAAACCAGTCTCGGTTCCGGATTGTAGGCTGAAACTCGCCTACATGGCTGGAGTTGCTAGTAATCGCGAATCAGAATGTCGCGGTGAATACCGGGTCTTGTACACACCGCCCGTACATGAGTTGGCCCGGGGGGGTCTGTAGGCTGCCACAAGGAGGCAGCGGCCGAAGGTAAGGTCCATGATTAGGGTGAAGTCGTAACAAGGTAAGCGG
+
,,25/'(%*)''--,/11.)&#%()5.00,20/.)(+),2.))*.//3+--%+(.3()))-0+-++*0/.442**/34958486/,./5665.8:./46)0)-&*)**),(101180.+)'*.**.,/,)($&.)-%',(+-0.//2;40++)1*#%')+7010634++('%('&&&).+8+))*,6*),'*/*,--/(&%%-4(,1705969:87;872)014()'+'**0+/($/&&17-/145)./,.05+$'&%/98988544234.+'%'%*,2.9--+,+*+'*.1308+)+*)&+&(*',.(5(8+(*&3&&%'),*15*)-8353*+),4(*+*)37566:567/5.'*+%-255+*($'32132/*-.0/00-*)*,.4'(*-/,/10(+014'..()*(&'2336<60476535531456:56773-+)*))20--.)+*)&*048/,:2-++/(+,+./1++1-)-224.*++.65,)*+.79:/1:8:::,()**85899485/+,2,3:71*/1+4.%&&.,-%/,39557;.$'''$&%)+))*')355-0601(+;6),)(*83850-)'&*+%'&((,+,-4.34703.$%%%'+*,//0/2--1+)))%&'&')%&'')1,35:73586,4*,()&')(&)+4:7676,+)*')-.//0127879:3833..3537-1-.6/4*-3.&,-&1%%('%$$#&$$),346;753,))&'+0..--4,(38.023,&/-)'))*669:88:64;6:68,5+)//)'))().2/.+-.0152;7/23999:.8;0*9244878530./+)-'&+,,,-3-,8/-..21,/%/++++2177,8,,-97740.,-/**+18964597827.0.+/0-1240&(()*))5(/,)))(+%)'&+(%&+//5/)(((((+..,**,7&$&&(+/----,/,401055:7,+)%'&(',+*)$&&+163537/-/102/4;60:8+,))%#%%',&&$'((&)))(&$&%%%&#&*(''''$+061-()*)/.11672/)')(&(&,/4/)'***+1,0+3-,*'&,-3887841--)'&#('.
@0a3c0118-d1e0-4f0f-8593-9fc9d0d80cc1 ch=153 read=88033 start_time=2019-12-13T07:25:28Z barcode=BC01 runid=2c9cf7bc05858273f10e7d7ec552fc0bd742dc3e
TCACCCCAGTCATGAATCACAAAGTGGTAAGCGCCCTCCGAAGGATAAGCTACCTGCTTCTTTGCAACCCACTCCCATGGTGGCGGGCGGTGTGTACAAGGCCGGGAACGTATTCCTTGTGCTTCCTGATCCACGATTACTAGCGATTCCGACTTCATGGAGTCGGTTGCAGACTCAATCCGGACTACGACGCACTTTATGAGGTCCGCTTGCTCTCGCGAGGTCGCTTCTCTTTGTATGCGCCATTGTGGCACGGTGGCCACAGTCATGGGAGCCGTATTGACGTCATCCCACCTTCCTCAGTTTATCACTGGCGCTGAGTTCCCGGCAGCCGGACCGCTGGCAGCAAAGGATAGGTTGCGCTCGTTGCCGGGACTCCAACCCAACATTTCACAACACGAGCTGACGGCAATACAGCGCATATCTCGCGGTTCCCGAAGGCACGATTCTCATCTCCTGAAAACTTCCGTGGATGTCAAGAGACCGGGTAAGGTTCTTCGCGATTGCATCGAATTAAACCACATGCTCCACCCTTGTGCGGGCCCCGTCAATTCATTTGAGTTTTAACCTTGCAGCCCGTACTTTCCCAGGCAGTCGACTTAACGCGTTAAGCTCCGGAAGCCAGCCACGCCTCAAAGGGCACAACCTCCAAGTCGACATCCGTTTACAGCGTGGACTACCAGAATTATCTAATCCTGTTTGCTCCCCACGCTTTCACTGGAGCGTCAGTCTTCGTCAGGGGCCGCGCCCCGCCACCAGTAGCTATCAGATCTCTACGCATTTCACCGCTACGCGCAGATTCCTACCTCTACGAGACTCAAACGCAATTATCAGATGCAGTTCCCAGGTTGAGCCCGAAGTTCATCTGACTTAACTCGACCGCCTGCGTGCGCTTTACGCCCAGTGATTCCGATTAGCAACACCCTCCGTATTACCACCGCGGCTGCTGGCACGGAGTTAGCCGGTGCTTCTTCTGCGGGTAACGTCAATGAGCAAAGGTATTAACTACTCCCTTCCTCCCGCTGAAGTAGCACCGCAACCCGAAGGCCTTCTTCATACACGCGGCATGGCTGCATCAGGCTTGCGCCCGATGTGCAATATTCCCCACTGCTGCCTCCCCGTAGGAG
+
:4+4/-&()2.+.-.800-019/-.3961-&((242+/,',*.*',)($)*+-5)%'++2982,21,3:.*.,25)$&'&%%'''17,0,+,20379:;0:58&561)($&(,5.%(&%(%$))2'((-.70'))*,5/01.....3/++*+/2:4-.2-**++&*-*()&)*0460;35/4357,))++-&+%(-3500-'/1//(*,0900-,''%()')+//-./704.38,,521)*)-6+8)%''**(&*%'$*+.%$(345(4',/%(*&%%$$%'(((--7,672,396<65/3,1194//300,.&%%'.*/4211/-*1*%)12'/$$%(*,2.--+059,6260.+32:/537985460,(,750*(&&+*0,()%*+1:.+**1&)&))*/-12331&-/%%#$$-0,+&)'./24'*&+,3-11.0416,),(')'),-+.,()-)),300+,.--./0822,)*'(&)()'&+.3/,1+5,<98<6554(3+-.747'&*(+.7/77,,*)'**5/.33'()&&)*(-)*+*(&*.3/10+'(,''&'*44*-+*&*-.-&/301.-,'&%&**(*28.'),.--,,-.*)()-.3//'+,,3+.*.'+*(&.1,//3:11/4),3/++.,(4605(0++/.,&($%&'(*5(%*((((--525//171((%*&&(**2957520-1,+,+775,-+()4621*,,*)$)2145+%00/0../1()0-*.1*,+,01,(.3/0*'*'(%%(')),033110/**'***2,..//&*(%(')(''(012/())15*./-0*)//33653)+*.(0,4558()*/.1239845/,,-/0/06350+,*),+))./,+++.,2+%$''.5-,5./////33)(*)'%*).5*''()),3/20.13'--,01/2553/*)-+1.+,*%6,47/710..005/+1-0*-195447,-0'-.835/+++-)/))+253445510,%/+3+-+,-03/()-&(*04'*%*'(/7.*--')+'(&$%%'%$&,(270+-3.45:7<76;9.,&+(*-/03211176564244&87637-,(+/()&*'*',)&*+,,121+/210/7/11,/45,(,+,('&
@259a2b02-3b0a-407e-855c-eca6d04ec96e ch=281 read=68749 start_time=2019-12-13T07:25:28Z barcode=BC01 runid=2c9cf7bc05858273f10e7d7ec552fc0bd742dc3e
CCGGATTACCTTGTTGACTTCACCCCAATCCTTTGACCCTACCTTCGGCCGCTGCCTCCTTGCGGTTAGCTCACGGACTTCGAATTGTGCCAACTCTCATGGTGTGACGGGCGGTGTGTACCACCGCCGGGAACGTATTCACCGCGACATTCCTGATTCGCGATTACTAAGTAACTCCAGCTTCATGGGCAGTTCAGCCTGATCCGACGGGCGGTTTTGAAGTTTGGCTCCACCTCGCGGTATTGCATCTCTGTACCAGCCATTGTAGCACGTGTGTAGCCCTACATAAGACGCCGTGGTTGACGTCATCCCGCCTTCCTCTGGTTAGCAGGCGTCTCGCTAAGAGTCCTCCAGCAATGGTAGTGGCGACAAGGGTTGCGCTCGTTGCGGGACTTAATAACATCTCACGACACGAGCTGGCGAGCAACCATGCACCACCTGTCACCTTGTCCCCGAGGAATTTTCCTCGATTAAAATCAATGCCGCCAAGGGATGTCAAGTGTGGTAAAGGTTCTTCGCGTTGCTAAACCACGCTCCGCTACTTGTGCGGGTCCCCGTCAATTCAGAGAGTTTTTAATCTTGACGTACTCCCCAGGCGGAATGCCAATGCGTTAGCGGCGGCACGGAGGTGTTAGAGCTACACCTAGTATTCATCGTTTACGGCGTGGACTACCAGGGTATCTAATCTGTTTGCTCCCGCTTTCGAGCCTCAACGTCAGTTACAGTCAGGAGTCGCCTTCGCCACTGGTGTTCTTCCTAATCTCTACGCATTTTCACGCTACACTAGAATTCCACTCTCCTCTCCTGCACTCTAGATAACCAGTTTGGATGCAGCACCCAGTTGAGCCCGGGTATTTCACATCCACTTAATCATCGCTGCTCCTTTACGCCCAGTAAATCCGGATAACGCTCGCCACCTACGTAATGACCATTACCGCGGCTGCTGGCGTGTTAGCCGTGGCTTCCTCCTTAGATTTGCCATTATCTTCCCCAAAGACAGGCTTTACACGATCCGAAAACCTTCATCACTCACGCGGCGTTGCTGCATCAGGGTTCCCCATTGTGCAATATTCCCCACTGCCTCTCGTAGAGGAG
+
43,*#2(*3426**'+)15;862::-.*(*'&7'(*8;6-.1:6961(*6,-.886173+622+92:21151-.1:7772.($%*&&+)*7/*077451211)+-5662;:85843333,,,%(%%)(),*0+-4968<86792335:8:;/-,/1;;:850-,0%..0)'(./...&%%'*(*(,'.,*&,-7-)+++&'%)-&'%'&,'*'+*46)&**(-7409578+*5+8543060/0.-,.../.-,1/46346;227,*+-,(),/02(),./7*))-)%&%'%/+,+((+*2810./+-+)/6-'./7:24./**,0)*(0,,02))*,9315(,*+,-6335+,)(,0,-0,'%+)+)')+/)+/.-9,--4111091.-3.202.-*&&-*3543-&(-.237+)3/)1-1++'10&26061.).-*3.546314+-/*+0-)&((*+'*,15*-,000/30/2+&().,+*.)%,('+)36-7+./(.,+/-(.-/1)+1-:77:+('''++)/)584,+((+,67..0&()),+,*'/2,1791-3:9:8<+%&%&'*.5<:,((-(****/1111.40.'+1.111161)/-*4-/475;443375,30)-)/+/03/56%()&''(),-3-(1877<978965:7$.)2/0177684'48144.,-.0/-8./.12:4(/)0/-'++73-),.4831/'0044-)5,++,166+''')*+4;989435;489:;:59<1408').5)*,2+%,-/0/8;.1/2&'+)5155,/'0)4+1%(),10+.0136545)-,0//0553234.76;4+)%'%+*-1+)-*'),3,.&3+*.0/,))000+0/.4)%&+,1532'0(%&&$%&57-99,.,1-*(//676..-7073///-043,473570+,''',,,+'(+7008:40300176-3,,(+%'(*%36552/,100+./&)'$,#,&'&2786;555;9:97,-5-+./003./66+*&)+,+,&%,0,&/2),,-.7344-)*&(+0+.10-0221.12,04/.13:8-):.--6536321-212,%--,-+)/-038-,&))&)
@fa288c01-6837-4e0e-80b8-766ea298005b ch=215 read=62935 start_time=2019-12-13T07:25:30Z barcode=BC01 runid=2c9cf7bc05858273f10e7d7ec552fc0bd742dc3e
CTCCTACAGGAGGCAGCAGTGGGAATATTACTGCAATGAAACCCTGATGCAGCAACGCCAGTGATGGGAACCGGATCAGCAAAGCTCTGTCTTTGGGAAGATAGTGCAAGGAGGAAGCTGCAGCTATGCTTACATTACCCAGCAGCCACTTAGTAGCCACGTAAGGTGTGAGCGTTATCCGGATTCTGGGCGTAAAGGCGTAGGCGGATGAGATTAAGTGGGATGTGAAATGCCGGAGCTCAGGTGCTGCATTCCAAACTGGTTATCCTAGAGTGCAGGAGGAGAGTGGAACCTAGTGTAGCGGTGATGCGTAGAGATTAGGAAGAACACCAGTGGCGAGAAGAGCGACTCTCCTGGACTATGGCCCCTTCTGAGGCTCGAAAGCGTGGGGAGCAAACAGGATTAGATACCCTGGTAATTCCACTTAATGAAACGATGAATACTAGGTGTAGGGGTTTCAACATACTCCGTGCCGCCATAACGCATTAAAGTATTCCTTATAGGGTACAGTCATAGATTAAAACTCAAAGGTTGACAGGGACCCACTTTTAAAATGGAGCATGTGAACATTAATTCGAAGCAGCGAAGAACCTTACCTACTTGAGAAAGGCATCCCTTGCATTACTCTTAATCGAAATCGGGGACAAGGAGGTGACAGGTGAGTGCATGGTTGTATCATCAGCTCATTGTCATTGAGATGTTGGGTTAAGTCCCGCAGCAGGCGCAACCCTTCGTTAGTTACCATTAAGTTGAGGACTCTAGCGAGACTGCCTGGAGTTATTGCTCAAAGAGAGGGAAGGTGGGATGACGTCAAATCATCATGCCCCTTATGTGTAGAAGATTTACACACATTACTACAATGGCTGGGCTGAGATGCAATACCGTGAGGTGGGGCCAAACTTTAAAACCAGTCTCAGTTCCAGTTGTAGGCTGAAACTCACAGCCTACATGAAGCTGGAGTTACTAGTAATCGCAGATCAGAATGTTGCAGTGAATACGTTCCCAGGTCTTGTACACACCGCCCATCACACCATGAGTTGGCAATGCCAAAGTCAAATATGAACTAACCGCAAGGAGGCAGCAGCCGAAGGTAGGGTCAGCGATTAGGGTAGAAATTAATGGCACAAGGTAACCGG
+
((1+('./0.(+,.,--)/1-3...,&)&$(**-285(%)+(/'&%&,(''$%'%'$$#$%((--&.-*(*(,,51.%&$+40+-.13*20.10)12())'%$%$%)')(4(*,(+%%$$$$&(+*&$&&$%')4/-40&&()),1/*&'$&#(%&''&'%*'%+')+&)((-**/.+-))+&6&%$%),0*217)-*)&),/52.2..0)(%*'..*/.6724-*%()(($)'))'+,-.%+,0+-/,(%++)+69.--/2.-***$%$&%(&))'*'&++)(&&&++('&()'*+,*&,**+&'))*201--++*0,*37/6/265457,-.+/.&'%(('&((.*/0/()*)+3*3/-+)%&)-'%)%'*,*-),)&(*''(*/')-''(-04,*%0+*3+&'-*01.--063/(1'*(%$($*%(#-3).-45.-6)&'%$*(+*,'-04,0:7,)(*&()+,36/4*-.',-'((.,,/,.,65+)*,/1/)(('(-(($$#%#'&%#%%&'*,19:-/008:0*'*((%,(/6.059('**+-++2.),.+),+2,)'*&('%(&+0-71%(+'*)$(').*')+))**(,#$%+&()%--*')*+5..((&%&'+*%(11284746--,,),*(32,/0/&+%*,*+,+)*)()$%')7773,.-('%'())+*++,-&6&&*8+--((%%*21:-.(),,4+116*(,+'/(*)'$')%2.-*.+*20.-4/+)')&+-)''.*)/1*&$&'%%$&'.001,-+,*)'(-7&)(&%%%,0+&')(/3++++,+1:5.1754210((()*/.,-++,24-*4/000++)&&('$)*)'(++,-,-1+++,//:0.512152*((()+)5438.-1335-,++,/89113/4/..0()27/4-,+/0.-(,120(#)(0(,&-100.,58--0&&#$&'(*,0*('$%)*21+*,31./0//8886&'%&55511/53202-('+,,+30-101/6-*&----.1(--.*))+.)++*(/,&(',-751/+,2&*'++*)6*++))00+/)*&$%%%''*()&++0.,,)+)''('#((&&*'*)'()'&)+300)+22)02.-&%')&''((+**)%(+1&0*,514-4
@a9e9ac3b-6cb5-415c-8e4e-fa7629312a3a ch=451 read=53663 start_time=2019-12-13T07:25:27Z barcode=BC01 runid=2c9cf7bc05858273f10e7d7ec552fc0bd742dc3e
CCGGTTACCTTGTTACGGCTTCACCCCAATCATCAATCCCACCTTAGACAGCTCCTTCCTTGCGGTTAGGCCACCGGCACCGGGTGTTATCAACTCTCGTGGTGTGACGGGCGGTGTGTAGGCCGAGAACGTATTCACCGCGACATGCTGATTCGCGATTACTAGCGATTCCAACTTCATGTAGTCGAGTTGCGGGCTACACAATCCGGAACTGAGAATGGTTTATGGGTTTTGCTTCACCTCGCGGCTTCGCTTCCCTCTGCACCATCCATTGTAGCACGTGTGTAGCCCAGGTCATAAGGGCATGATGATTTGACGTCATCCGCCTTCCTCCAACTTGTCACTGGCAGTCTCGCTAGAGTCCCAACTTAATGATGGTAACTAACGATAGGGTTGCGCTCGTTGCGGGACCAACATCTCACGACACGAGCTGACGACAACCATGCACCACCTGTATCATATGGCTATCTCTCTCCATCTCGTGCTTTATGGTATGTCAAGATATAGTGGAGGTTCTTCGCGTTGCTTCGAATTAAACCACATGCTCCACCGCTTGGTGCGGGCCCCGTGTTCCTTTGAGTTTCATTCTTGCGAACGTACTCAGGCAGATGCCTATTGCGTTAACTGCAGCACTGAACTTTGACATCAACACCCAATGCTCATCGTTTGCAGCGTGGACTACTAGGGTATCTAATCTATTTGCTCCCCACGCTTTCCGGGACTGAGCGTCGGTGCAGGCCAGATCGTCGCCTTCGCCACTGGTGGTGTTCCTCCATATATCTACGCATTTCACCGCTACGCTTAGATTTCTCCTGCCTCTAGCTGCCTGGTTTCTTATGTACAGAAGTTAAGCTTCGACTTTCACTGGGCCTTGCTCCTCTTTACGCCAATAATTCCGGATAACGCTTGCCACCTACGTATTACCGCGACTTTGTGGATTGGCAATGGCACTCTAATAGTACGTGCTCATTTCTACCATTTCCTGTAGCGCCGTTCTTCCTTTATAACAGAGTTTACAATCGAAAACCTTCTTCCTTCGCGGCGTTGCTCGGTCAGGGTTTCCCACATTGCCGAAAATTCCCTACTGCTGCCTCCCGTAAAGAG
+
53,.3-+:,9,)-/$+&(**2/,148-0/78687+2*,4/#*%&&(,'30/1337692,,.,/38/9/088:/0)+''#'+*20//-:..*3)++-*++/.,/,,,/2+23,./($*&$$()/+'(+-3/&51330-34,./*01*((+&*295243318000220//4/2.-(*,.4./2479:975070/0,3)30./0,25+3,.))#'$$$((+)./5:2+127,465-(04;679:877749323/&)*9,7,*+0.,)$&-/5802;0-,--+11367430/,:/'-000482+-)*'((,15548<2//1-04774)'+0/88/-/*1,*-.+.2&'*-2/2286,+$$%%(+)).2++))().,*+()'((*)+*%&,*$%'(+50://-//448:263946-7/5.+++**()-/124223445-3/+5747:23/+&(/)05/5546.%),.09767841000/47455-('$$%).0.0,**+,,/10*+.%%))%/%(%''0796:33423,%*3+9+0+.--:7;;1210,--.6586+*)'+'%'&,4.875,+++49+)/70-)./;9427;16100))77130234599:'-,,$,64/610/.2,1+-/71...+10284-37/.87728+/,%*&%%$&$*+-4453286(,'433397/541431-(()+,-*0611)+-7/.0-866,',**44,/2.88448656878924710()**+*-22..012;:8;657;4522,)../2460)+11.200*1121445229./03701100,)'&'*)$2.(*/*)(+)*-0014448;88872(%&%$%$$$&%&(%(,-/&(*49.*&'%%%%$'$')%&%##$&.-3+-27/-2/(&&'(-34640322''$'%')'&**)..43436517/1*$')$%)('+,'+$,4)+'*/))''%(*,,.1+.**()(+-44,%')+)&&,1+39-53233+))$'4+59777.-+1))*-1.)')&36)&33:02*,397198:::<63886*-)1.+/,*(3+5/-,)/713</33,).(,.-12+/99.5;05+*(+--3898941:,-0.('''&
@56b872e4-7cce-4f2d-b578-cbaf3d92c8b6 ch=281 read=68751 start_time=2019-12-13T07:25:31Z barcode=BC01 runid=2c9cf7bc05858273f10e7d7ec552fc0bd742dc3e
CTCTACGAGGCAGCGGTAGAATATTGCACAATGGGGGAACCCTGATAGCAACGCCGCGTGAGTGATGAAGTTTTCGGATCGGCGTAAAGCTCTGTCTTTGAAGATGACGTGGTACCCAGGAGGAAGCCACGGCTAACTACATTACTGTAGCCGCAGTAATACGTAGGTGGCGAGCGTTATCCGGATTTACTGGGCGTAAAGGGCGTAGGCGGATGATTAAGTGGGATGTGAAATACCCGGAAGCTAACTTGGGTGCTGCATTCAAACTGGTTATCTAGGTGCAGGAGAGAGGAGGGTAAAATTCCTAGTGTAGCGGTGAAATGCGTAGAGATTGAGGAAGAACACCAGTGGCGAGCGTCTCTGGATATGGCTGACCTTTGAGGCTCAGCGTGGGGAGCAAACAGGATTAGATACCCTGTTGAAAGTCCACGCCGTAAACGATGAATGCTAGGTGTGGGGTTCCAACACCTCCGTGCCGCCGCTAACGCGATGCGTATTCCGCCTGGGAGTACGGTCGCAGAATTAAAACTCAAAGGAACGGACCCGCACAGAAGTAGCGGGTATGTGGTTTTAATTCGAAGCAACGCAGAGAACCTTACCTACGCAGCATCCCTTGCATTGCCTTAATCGAGGGAAATCCCTTCGGAACAAAGGTGACAGGTGGTGCATGGTTGTCGTCAGCTCGTGTCGTGAGATGTTGGGTTAAGTCCGCAGCAGGCACAACCCTTGTCGTTAGTTACTACCATTAAGTTGAGGACTCTGGCAGACTGCCTGGGTTAACCAGGAGGAAGGTGGGGATGATCCAAATCATCATGCCCCTTATGTGTAGGGCTACACACGTGCTGCAATGGCTGGTACCAGAGATGCAATACCGCGAGGTGGAGCCAAACTTTAAACCAGTCTCAGTTCCGGATTGTAGGCTGAAACTCGCCTATGAAGCTGGGTTACTAGTAATCGCGAATCAGAATGGCGCGGTGAATACGTTCTTGTACACACCGCCCCGTCACACCGCCGAGTTGGCAATACCCGAGAGAAGTCCGTGAGCTAACCGCAAGGAGGCAGCGGCCGAAGGTAGGGTCAGCGATTGGGGGTGAAGTCGTAACAAGGTAACCGGAGATAGAGCGACGGAAGCAATGGGATTAACACAAAGGCACCGACAACTTTCTTCAGCACCAGCAATACGTAACCCC
+
+,/+('*)*(1+,-&04'/$)&+*00/2.3/.4;:4-*128()+'&%('),,,080222-*)**.0-+,'(78140:4:9(,&&(/9/+/2277864:9/+,),+,-1.(*226235-,2*-(,,*..*,031202.--1.01(((&$%&(0-3&002..0745603*/*+)+*.120--,+&'%92++214*02696:..5.66:;9;:799::9.8,4,3294//)--36710/5/-2&$$$$+'(*,-866466666966)642263484423,(()*+,/3,,+++./+,)(&&)/21502+))'&''(+*61,/5.+.15-,,*)')$&$+*,.,.3226614432+*)+*,...*-157320('+))','(,+(&*)*,-%&'+0646*''(./(.-,2+10++0.17:-,)*)(,)+)-.4*,467001;:3-*./1;9%+&%+3643%34,280'.+-//64435913*%-,&')2),+*)%(&)*-2343/03;98.+&&()./734+.''+--00;;,7778;2),&'%(1*.80+-,/+$'&&(&(&-/+&*,'.)3*9:-093:50//,.17867&'()(**),*(,1***$(&*,03151,5//*7+&(%'&-*/0'%+,'++)(/2*39739*23)4*,2+/16/+**,672455197;67760)&'),872000/5764698-9+6/-/+--*0,$*)&+%(0)(.)'+5.,3/353495/7/,..(1541925,1/,)-52577,0++%))/011413905/0(14340.2./-0--1195-+,,,3+,,(-/668::2:26-+320-.)(&*021661-+&)*+11/%)---,1,,/5431/))*,,8897<756:641+/-169-,)-27313,(-/4,-+-2879+.2;0(1.,/3-01/7---063'&((-*-,0.00--22/')/--)*%*&%*)''-.7483../.+))+.,2//07:--*&+1/70/--&)',300:9,+93/0*-.'(%''-++.-)2-,*01(&'%(%'),,/-*,113743:765844.3-0//.0+++8*624+2,.024*.()*.+*/),-.+,.1*)(*,3687570716<9;/--$&(-)*03146+,&%)'(%'*01)**%$$(+-8/./++.-'),1*)/0..3:5&&++-5.%-.8/(../0''#$%
@a70dcc97-f66a-4ddd-bf09-6ab5c3e16531 ch=393 read=43660 start_time=2019-12-13T07:25:39Z barcode=BC01 runid=2c9cf7bc05858273f10e7d7ec552fc0bd742dc3e
ATCAGTACTTCGTTCAGTTGCGTATTGCTGGTGCTGAAGTTGTCGGTGTCTTTATTATTGGCACTGCCTGTCGCTCTATCTTCCGGTTGCCTTGATACGACTTCACCCCGATCTGTGGATCTACAAATTAGTGGCGCCTCGAGGTTAATTTCTCCTGCTTCTTGCAACCCTCCCGCGCCAGGTGACGGGCGGTGTGTACAAGGCCCGGAACGTATTCACCGTGGCATTCTGATCCACGATTACTAGCGATTCCGACTTCATGGAGTCGAGTTGCAGACTCAATCGGACTACGACGCACTTTATGAGGTCCGCTTGCTCTCGCGGGTCACAACTTCTCTTTGTCGCCATTTGTAGCGCGTGTGCCAGCCCTGGTCGTAAGAGGGCCATGATGACGACGTCATCCCCACCTTCCTCAGTTTATCACTGTGATCTCCTTCGAGTTCCCGGTGGACCGCTGGCAACAAAGGATAAGGTTGCGCTCGTTGGGATAGCAACATTTACAACTTGCAGGCGCTGACGACAGCCATGCAGCACCTGTCTCACGGTTCCCGAAGGCACATTCTCATCTCTGAAACTTCCGTGGATGTCAAGACCAGGTAGGTTCTTCGCGTTGCATCGAATTAAACCACATGCTCCACCGCTTGTGCAGGCCCCGATCAATTCATTTGAGTTTAACCTTGCGGCCCGTACTCCCCAGACGGTCGACTTAACGCGGTGTTGGCTCGGAAGCCATCAGGGCACAACCTCAGTCGACATCGTTTACGGCGTGGACTACCAGGGTATCTAATCCTGTTTGCTCCCCACGCTTTCGCACCTGAGCGTCAGTCTTCGTCAGGGCCGCCTTCGCCACCACAGTATTCCTCCAGATCTCTACGCATTTCACCGCTACACCTGCTCGATTCCCCTCTACGGACTCAAGCTTGCCAGTATCAGATGCAGTTCCCAGGTTGAGCCCGAGTTTCACATCTGACTTAACGAACCGCCTGCGTGCGCTTTACGCCCAGTAATTCCGATTAACGCTTGCGCCTCCGTGTATTGCCGCGGCTGCTGGCGCGAGGTTGGCCAGTGCTTCTTCTGCGGGTAACGTCAATGAGCAAAGGTGTGCTCCCTTCCTCCCGCTGAAGTACTTTACAACCCGAAGGCCTTCTTCATACGCGGCATGGCTGCATCAGGCTTGCGCCCATTATTTTTTAATATTCCCCGCACTGCTGCTCCGTAGGAG
+
"#%$$+&()6-.//8&).)%)//(.,,-4;9733'(,('+3)*+&),34439:&.'%.*)%%$%(*,23766--,-../62/4(,*02(,,,++)'(*,,--+,',-+&$%*)'')**/2,+(%)&&&'%'*%'&&.-+*'%()-)*%$&&()*)'$'&%$%%((/'5/*)/0,'*''&$(%&'-.*38446+,,*+)),*,-'/))+***+012;656;474:446;886409.%&*+-1((%$(+'');4-/,1182*4+(&'(*3153;14*1.44/3/,/*3,0*%$''(''"&(*+(+*,+001-++/-+-5624.,)+''(%&%((+1762780&)').1390)'))+*(-/-00/%&(+25-*/7:96:+0)).257:87443222(+*+.5:2:05-$*./478/320652.638745'*/2215/22+'),2/4+()($*4-695634302+73:1-3-41*-.*2//,.,+)&$'1++%*&*+'(%(+''*+)&%%#&%%++%'*.-+++/0.16.5(+&/0,-++,940536257/.&*)*-.4/1414;6/.(,-011/*40+/58:238:75024.-.12:244/)(-09628422/4,+**,/&/',(-3.**(*))()(/3,-.,-1,/1.4,0+/,+%%&)*-0262%276.*-254-3-,+2/,.-3/**934,689,*/&5-7010/00,1-*)()&((+,(/667--.,&*+%%&%/22-.1/1/5,-&',10*-,++,08-$,()*.37:785246-41++.1555:6574218''*+8772(+()+/,-,-+130-*/02:9//-+)))(*+'+58494496:8+3+&+-%'%0046;7935.*.33342442//(+60/-04236,.-/4.)*)(+$,$+-.*(()%('1.062,0%**.,/5+..//9-02828878;8;7.0.7.--57/*+*-0;80+,,08322.3/:/63296:12:,----46**22,%1.0-*%((065:50.-6-1'4**,/(*&+*)+3,,&*$(,)18,/.50334.9,,%2)%*+/0+..-&0/./3/.829755361'26658407/0/572:---/')$%('/*+1*,*.83+18+.+()0.79/(*)&/*''*+,+19797156+*'*').4277986401000'(&++*)-)/3+%*/)-/()*(+5,013714,'+*-.()$$'+0313/2.&&
@27a56416-245c-42da-9844-c6990072a44d ch=483 read=118805 start_time=2019-12-13T07:25:38Z barcode=BC01 runid=2c9cf7bc05858273f10e7d7ec552fc0bd742dc3e
CCGGTTACCTTGTTACGGCTTCACCCCAATCATCAATCCCTTGTAGACAGCTCCTTCCTTGCGGATTAGGCCACCGGCCGGGTGTTATCAACTCGTGGTGTGACGGGCGGTATTGTACAAGGCCGGAACGTATTCACCGCGACATGCTGATTCGCGGTCACTGGCGTGATTCAACTTCATGTAGTCAGTTGCAGACTACAATCCGAACTGAGAATGGTTTTATGGGTTTTGCTTCACCTCGCGGCTTCCTTCCTCTGCACCATCCATTTGCCCAGCACGTGTAGCCCAGGTCATAAGGGGCATGATGATTTGACGTCATCCCCGCCTTCCTCCCAACTTGTCACTGACAGTCGCTAAGTCCCCAACTTAATGATGGTAACTAACGATAAGGGTTGCGCTCGTTGCGGGACTTAACCAACATCTCACGACACGAGCTGACGACAACCATGCACCACCTGCTTGTATCTCATATGGCTATCTCTCCATCTCCGGGCCTTTATGAGGTATGTCAGAGACCTGGTAAGGTTCTTCGCGTTGCTTCGAATTAAACCACATGCTCCACCGCTTGTACGCAGGCCCCGTCAATTCCTTTGAGTTCATTCTTGCGAACGTACTACTCAGGCGGAGTACTTATTGCGTTAACTGCAGCACTGAACTTTGACATCCAACGCCAGGTACTCATCGTTTACGGCGTGGACTACTAGAATTATCTAATCTATTGCTCCCCACGCTTTCGGGACTGAGCGTCAGTTGCAGAGCCGGATCGTCGCCTCCGCCACTGGTGTTCCTCCATATATCTACGCATTTCACCGCTACACGCCTGGAATTCACGATCCTCTCCTGCACTCCTGGCTGCCTGGTTTCTATGGCCTGGTTAAGCTTCAGGCTTTCACCACAGACCTTGCCGCCGCCTGCTCCTCTTTACGCCCAATAATTCCGGATAGCAGCACTTACCTACGTATTACCGCGGCTGCTGGCGTAGTTAGCCGTGGCTCTAATAAAGTACCGTCGCTTTCGGCTACCATTTCCTGTAGCCGCCGTTCTTCCTTTATAACAGAAGTTTACAATCGAAAACCTTCTTCCTTCACGTTGCTCGGTCAGGGTTTCCCCATTGCCGAAAATTCCTACTGCTGCCTCCCGTAGG
+
/-')+4*5141//8,,+'.296/955*/,011000*)))&##&/+-/4+../0/2/)&'0+1/1(0,-268802)*&'&,432249644(&+-.+68;9975.-,3/3/65'2''*,037,715*+*001559<758;479992*+,)+82:1++,$+%'('*+(*+,.468(3*,3.-0,./366')(725./267387;::2379760/(-688/574/2568239:-+1776356674563*&'('-04-./53446;89:9222**,))')*+-.-++((+/*+1642/0-*.27+)())231+6;-+.346788,594+/67;844.5),))/0./17834332521*-+2''()3:,/-0/3.3.-.0/6566738:9.-,*.)/.-2.//652/0.,-3:984031-.++)1+0142-.//1157768//+,+245&4:153436:110,+'+(&++,.58%0'*'5689311.+1//7;5;044..66<0,+(&*&./0,.1+(*)*9/-.++-3.85999;98:9/5+--6402/.,-5326121,,-,16./50160/0(*(*'31176)%*/.77:78-9;,*15;35;<36301)&/2'5(+.--.1/622''(%+(*,1--://-906,3355,01005576-,/+*,55:5-2%+&'&*+-,/2776988288,-,8001:9478053-'&%/)++1.10120+31),/089-&**+49531;933457776994/:..+*(%&-0(2088732-1/02536;,-))(-+.59:28612798:88165768<8446:2/3.+)+%%$#&'+,0.0(,*-0..,-++1*++-/30()*778846122.<.()*+(&&%%'&(1*,(-258*,70.13-,/--*)++43*-*+-24<4:<511-1/*,3;;24143-/0.4::</5/;09*-,*$*%(&&(*2)&2,/115028312202436.4.-+/341+*,-*')$'))'-2.1:1)/-2;866))),)*3...38714;.0,*',--0803523:75812/64..032.+-.-097),-545(+.4/014105;9/4.+(,-.</0060;22/3100:*6<;110801906:;17/51(&'%#$%')()+62.06+*
@8c22bbe7-4648-46aa-81ec-9a08bfe50270 ch=158 read=82008 start_time=2019-12-13T07:25:37Z barcode=BC01 runid=2c9cf7bc05858273f10e7d7ec552fc0bd742dc3e
CTCCTACGGGAGGCAGCAGTGGGGAATGTGCACAATGGGCGCGAGCTGATGCTGTCATGCCGCGTGTATGAAGGCCTTCGGGTTGTAAAGAGTTTCAGCGGGGAGGAAGGGTAAAGTTAATACCTTTGCTCGTGGCGTTACCACAGAAGAAACACCGGCTAACTCCGTGCCAGCAGCCACTTGCGGTAATACGGAGGTGCAAGCGTTAATCGGAATTACTGGGCGTAAAGCGCACCCAGGCAGTTTTGTTAAGTCAGATGTAAATCCCAGGCTCAGCACAGAACTGCATCTGATACTGGCAACAGGTCTCGTAGAGGGGTAGAATTCAGGTGTGGTGAAATGAGATCTGGTGGAATACCGGTGAAAGGCGGCCCCTGGACGACGCTCAGGTGCGAAGCGTGGGGGGCAAACAGGATTAGATACCCTGGTAGTCCCACGCCGTAACGATGTCGGCAGGTTGTGCCCCTTGAGGCGTGGCTTCCGGAGCTAACGCGTTAAGTCGACCGCCTGGGAAATACGGCCGCAAGGTTAAAGCTCCAAATGAATTGACGGGGGCCCGCACAAGCGGTGGAGCATGTGGTTTAATTCGATGCAACGCAGAAAGAACCTTACCTGGTCTTGACATCACGGAAGTTTCAGAGATGAGAATGTGCCTTCGGGAACCGTGAGACAGGTGCTGCATGGCTGTCGTCAGCTCGTGTTGTGAAATGTTGAGATCCCGCAACGAGCGCCCTTATCCTTTGTTGCCAGCGGTCGGCCGGGAACTCAAAGGGAAGCTGCCAGTGATGAAGCTGGAGAAGGTGGGGATGACGTCAGTCATCATGGCCCCTTACGACCAGGGCTACACGTGCTACAATGGCGCATACAAAGAGAAGCGACCTCGCGGGTAAAGCGGACCTCGTAAAGTGCGTCGTAGTCCGGATTGGAGTCTGCAACTCGACTCTCCATGAAGTCCGGAATCGCTAGTAATCGTGGATCGAATGCCACGGTAGATACGTTCCAGACGCCGCGCACACCGCCCGTCACACCATGGGAGTGGGTTGCAAAAAGTAGGTAGCTTAACCTTCCGGGAGGGCGCTTACCACTTTGTGATTTATGACTGGGGGGTGAAGTCGTAACAAGTAGCCGG
+
++03*(-'78),30.00..40.5.)0/*4,,-1182/3/,%*((')'&(4630))*+0/8;0145455,,+,)0-97:8)7325/,.7.'&$'*0**.,+6:/(.,)))-)*,4)).-/,-/9:1;8)+))%/)-1++,)0-')((0,%,*&'+/(+'&(-))+576979/...'448$)&%%''&).-+,/.4,0,(,899891310+*+'/,/00*/+7;97566;833.0*0)'&)*('//96/05;760590046/4,56,,5.&/3347*(*%((0-4476666:3/0112-7)'+)*%')*+01222+$025-,2(-,,.+),5+)$')0,12,('%)(/349879;6;7215'*%**2).21460<81*61-,,-.2335559776'%%))..1++-1*0093/,.7,06.04735:*)/8111086--5346(*&'%)++$,+,',**('2+-*.3,&*)+,786230.+*(1(2*-+/34:6642/8/9,3989;99:;985*+*,+13/7450249+8/5/7/&-/2*58<914/6/668/'780-8+)+)-.//1%56./((**-%))2*8.-89<43243,2'*).-(+1,&&'+&*''11/+.-')''&00-/%%/3.2-.5,-)+---632119/.00.3709*1:6912+/,/125--2---.-12217.'$-2568.013/.20092()*+*-/27/+'()18.,/0*6%&,,'65+////60290,/712..,-+117224/246*4/0914-.+*''$*.,/2,,--/0//8/--,.+*'',)',26.73/../0.**)-*)'#%$&*1.*,)*+*.6*+12142-+)*),2294180))&'(754/555+(*''*+**-2.36++00*,373'4*114830%))44,368792*20038.,1)*3*-)+-778/5,..0//130+.4-00-3--,*-1/3124323/201//076400-)*-1/3.+.1860.2%%'*0/6.$-'+%&$(&')&().517<55664*',/+475,&')0944;05-65/'$&%+*)+****7,9:681(-7.(-4/706/:/07.2185/.+&.+%%((/444/1/,(,+-0+,13569650--.&13.6
@b25c3b69-50f8-4b07-9f1e-36108176381d ch=280 read=84831 start_time=2019-12-13T07:25:51Z barcode=BC01 runid=2c9cf7bc05858273f10e7d7ec552fc0bd742dc3e
CCGGTTACTTGTTGACTTCACCCCAATCATCAATCCACCTTAGACAGCTCCTTCCCTTGCGGTTAGGCCCACCGGCTTCGGGTTATCAACTCGTGGTGTGACGGGCGGTGTGTGTACAAGGCCGAGAACGTATTCACCGCGACATGCTGATTCGCGATTACTTAGCGATTCCATGTAGTCGAGTTGCAGGAGCTACCAATCCAGACGAGAATGGTTTTATGGGTTTTCTTCACCTCGCGGCTTCGCTTCCCTCTGCACCATCCATTGTAGCACGTGTAGCCCAGGTCATAAGGGGCATGATGATTTGACGTCACCG
+
35*-3.,+13+//,-29;72/534-7274766:696,.72811281221396377+20.//+).(183<,+2-2/*+/+&1*-**-031,+,+-174/().22:97::310//556888140.))+2534779<85652445625746345:5278623-(&%$$')+-,*&,(.1.5872120:11*-+(&)2,/''%(0*''/-''(041562<<2.97:.874*&'(*)1245521512;8//-+)-0'-0***,1.369+9.)'+,-*.+-(-)++80*-5322516-56050411210.9/,,877-'%&$
@02da5733-9133-4a88-864c-a7d3bf2cbf62 ch=338 read=59925 start_time=2019-12-13T07:25:46Z barcode=BC01 runid=2c9cf7bc05858273f10e7d7ec552fc0bd742dc3e
CTCCTACGGGAGGCAACGTGGGAATTTTCGGCAATAGAAGCCCTGACCGAGCAACGCCGCGTGAAGGAAGAAGGTTTTCGGTTGTAAACTTCTGTTATAAAGGAAGAACAGCTACAGAAATGGTAGCCGGTGACGGTACTGATAAGCCACGGCCCCAACGATGCCAGCAGCCGCGGTAATACGTAGGTGTAAGCGTTATCCGGAATTATTGGGCGTAAGAGGGCGAGGCGGCAGCAGGGTCTGTGGTGAAAGCCTGAAGCAACTGGTAAGCCATAGAAACCAGCAGGCAGCTAGAGTGCAGGAGAGGATCGTGGAATTCCATGTGTAGCGGTGGGGAAATGGCGGTATGGAGGAACACCAGTGGCGAAGGCGACGATCTGGCCTGCAACTGACGCTCAGTCAAAAGCGTGGGGGAGCAAATGGGATTAGATACCCTGGTAGTCCACGCGCCGTAAACATTAATTAAGTGTTGGATGTCAAAGTTCCAGTGCTGCAGTTAACGCAATAAGTACTCCGCCTGAGTAGTACGTTCGCAGAATGAAACTCGAAGATTGACGGGGCCACGCAAGCAGCGGTGGAGCATATGGTTTAATTCGAGAAGCAACGCGGAGAACCTTACAGGTCTTGACATACTCATAAGGCTCAGAGATTGGAGAGATAGCTATATATGAGATACAGGTGGTGCATAGTTTGTCGTCAGCTGTATCATTGAATCATTGGGCTAAGTCCCGCAACGAGCGCAACCCTTATCGTTAGTTACCATCATTAAGTTGGGGACTCTGGCGAGACTGCCAATGACAAGCTGGAGGAAGGCGGGGATGACGTCAAATCATCATGCCCTTATGACTGGGCACACGTGCTACAATGGATGGTGCAGAGGAAGCGAAGCCGCGAGGTGAAACAAAACCCATAAAATTCTCAGTTCGGATTGTAGTCTGCAACTCGACTACATGAAGTTGGAATCGCTAATGTCGCGAATCCAGCATGTCGCAGTGGAATACGTTCTCGGGCCTTGTACACCGCCCGTCACACCACGAGAGTTGATAACACCCGAAGCCGGTGGCTTAACCGCAAGGAAGGAGCTGTCTAAGGTGGGATTGATGATTGGGGGGGGTGAAGTCGTAACGGTAACCGG
+
-,12*,0)6.*2--/%)''%&&(*0686,1:438,%')*%/6)*+671+.(+-40/1:41450/+,1,/),+)4-61,+%.(.*.25200707-6-,+89,/-26,..+'+*'%(('-,+11833292(+,+)0'((&')'+.-*''+/1/3-5,()(+'(*+-:0-...7.*-+(*/+,+4/0,1,,0',8/2092212,%0&(,)(7.89010:6.'',,-,%)--20'%'++).960237678101.,+-53-.(%&$%')-/.38,382.'&)-+/5.+%&*/.1.113.-...3231))+3;5797:87-8+;,811/20-.004;88*)'))&&#$#%''&)*1./-+4236:111/71.--+202820000/0-///45640//015666178,062**+254986+'+,8;71'/3*11.08678<70,2.//:9201,,(,,*89:/7),)%&()*.6626483:9686013+/44-,.47894/+*3*9,:271:1.-(/&+-/1-0226%'(*+-.648<:89/1-2.--50-,0(+,%'++00,-41*/*#%$(.1,0&%%&)/29000..&)-53;:5622**&(,)'*1(0+-/0*+--/.5.,.&,&()04033775677-)54).328+),($4'2-)))*+2////1641+,-014211))$*'9+99::*1:6()44866+---()))1&0())')')..-+,*%),(+6**(.-350.++-*.&+**)-,//*7///2812;8:9347,&.*3.9:316763+/-(*,/28757(%**+17423381/1-+-*,-),//24144/-,188+2135/0&+''&+)00-0%&*%)'()-,-005135;::<:8.14-0++))()-*++,5.075.-*,(--.8-.1;8,186,./51/)0+0148:::-5+1-+,39;;9793&3456110--./0/8,//7.7864*')&&*%'((+-.40/()+0/214668&12)'+)(-//061033.)*.1-))'')+./1801200/',1,.-+*)*7+++,4774192+,4//62:-5+)%'(+,0.31.--),'*)*,/353313)0,5<9-/.*-00.9.3,,((*-(,*2--.757804/..7<310/
@63ad9dbd-c7db-4caa-85e8-ad8b066bc49f ch=67 read=91506 start_time=2019-12-13T07:25:54Z barcode=BC01 runid=2c9cf7bc05858273f10e7d7ec552fc0bd742dc3e
CTCCTACGGGGGGAGGCAGCAGTAGAATATTGCACAATGGGCACAAGCCTGATGCAGCCATGCCGCGTGTATGAAAGAAGGCCCTTCCAGGTTGTAAAAGTACTTTCAGCAGGGAGGAAGGGAGTAAGTTAATACCTTTGCTCATTGACGATTACCCGCAGAAGAAGCACCAGCTAACTCCGTGCCAGCCGCGGTAATACGGAGGAGTGCAAGCGTTAATCGGAATTACTGGGCGTAAAGCGCACGCAGGCAGTTTGTTAAGTCAGATGTAGCCCCGGGCTCAACCTGGAACTGCATCTGATACTGGCAAGCGAGTCTCGTAGAGGGTAGAATTCAGGTGTAGCGGTGAAATGCGTAGAGATCTGGAGGAGGGGCCACCGGTGGCGAGGCGGCCCCTGGACGAAGACTGACGCTCAGGTGCAGCGTGGGAGCAAACAGGATTAGATACCCCTGGTAGTCCACGCCGTAAACGATGTCGACTTGGAGGTTGTGCCCGCCCAGGCGTGGCTTCAGGCCTAACGCGTTAAGTCGACCGCCTGGGGAGTACACGGCCGCAAGGTTAAAACTCAAATGAATTGACGGGGGGGCCCGCACAGAAGCGGTGGAGCGTAATGGTTTAATTCGATGCAGAACCTTACCTGGTCTTGACATCCACAGAACTTTCCAGAGATGGATTGGTGCCTTCGGGAACGCTGTAAGGACAGGTGCTGCATGGCTGTCGTCAGCTCGTGTTGTGAGAATGTTGGGTTAAGTCCGCAGGCAGGCTGCCTTATCCTTTGTTGCCAGCGGTCCGGCCGGGAACTCCAAAGAGGACTGCCGGTGATAAACTGGAGGAAGGTGGGGATGACGTCAAGTCATCGTGGCCCACTTGACCAGGGCTACACACGTGCTACAATGGCGCATACAAAGAGAAGCGACCTCGCGAGCAAGCGGACCTCATAAAGTGCGTCGTAGTCGGATTAGGTCTGCAGCTCGACTCCATGAAGTCGGAATCGCTAGTAATCGTAGATCAGAATGCCACAGTGAATACGTTCCCGGAGCCTTGTACACACCGCCCGTCATCACACACCATGGGAGTGGGTTGCAAAGAAGTAGGTAGCTTAACCTTCAGGGAGGCCTTACCACTTTGTGATTCATGACTGGGGTGAAGTCGTAACAAAAGGTAACCGG
+
.04///3+04./*(,-+*.-(+,*-+++/552113376381-#(*0*091430',.)055874,-2131545451*%(',*21))).*').'-),0:7-+01,39-,()%$-/+(1+//-96'**/0+.151--1/-6-+263*6)*+,)&,%).1)%*)(-,&++)(%*4)-/-2,,-9*(1)/,()+'#$$&&+2-./7:0.0&)+/1888:24322/+)3+-1.04869576663)'%')&()++-1-0/3;+(,+-,,-03477/.))'04-*5555:*309347,23411-**)'*/.8,7+)3*%&%&.-,,.,27*(,1,-(-(,+-+).650.)+*,211,-1+,2872/.-.26682*-,(+....+)-+*6.4.)(+++))/,922+3765+++(*.///6578:05/0.-*++)6(/(&)*9<981,-'-+,*+-4279++/9654524),,5646561,++,)523./,2,4+--.8)+,67-%(&&&-449:57.+))#+-,))-7,+,10855-0554781293:<:.'())('),422+./425252992343/-53417471.2-/3:95,:4-*.-2($&')*,.+3.+1347272085:6182:.,+-,&%)(+-1/8..845+*,.3144667+()--0622:-/,++*,-659*1,,-5/,)+)('3+&/0-/2-,%&*+55334688:87521400177136-.../01218/+'(&-2./08)..*9*2*./9..*'',,.*&%%$%$$()73/:.,.6-.7/0/-63050719(42,...7&4-)+$(+--6656'4+--11736668-,*+,+1.-27328:897753(()+143/.-43;3(($$&'+;77863+++'(&'*./1..424547413341543)(*(*/--035;8948200-0.((0:54810)*-86/2/0*.0.746.9'-*5.+(&*+'(,,(...00039:8908/.-0'-*+)0--/./0/9//..(*-/11//2345)')&-.('10.1*.14))-,&*504/+*,-,/.27)98**10'&%$&&((-605-4,*(+'045;.3035'))&')*,++,,-,3.9:8<5)/4),/.,+,0*080/290*--+1,((*)*,.,(.'(*)++-4.11959:+'/(+2:86+.
@e6fee30d-be7e-4af7-a6d3-2ca3824a3dec ch=360 read=109601 start_time=2019-12-13T07:25:59Z barcode=BC01 runid=2c9cf7bc05858273f10e7d7ec552fc0bd742dc3e
CCGGTTACCTTGTTACGACTTCACCCCAATCATCAATCCCGCATGAACCAGCTCCTTCCCTTGCGGTTAGGCCACCGGCTTCAGGTGTTATCAACTCTCGTGGTGTGACGGGCGGTGTGTACAAGGCCGGGGAACGTATTCACCGCGACATGCTGATTCGCGATTACTAGCGATTCCAACTTCATGTAGTCGAGTTGCAGACTACAATCCGAACTGAGAATGGTTTTATGGGTTTTGCTTCACCTCGCGGCTTCGCTTCCCTCTGCACTGTCATTGCTTAGCAGCACGTGTAGCCCAGGTCATAGGGCATGATGATTTTGACGTCATCCCCGCCTTCCTCCAACGTACTGGCAGTCTCGCTAGAGTCCCCAGCAATGATGGTAACTAACGATAAGGGTTGCGCGCTCGTTGCGGGACTTAATAACATCTCACGACACGAGCTGACGACAACCATGCACCACCTGTATCTCATATGGCTATCTCTCCATCTCTGGGCCTTTGCCAATTATGTCAAGACCTGGTAAAGGTTCTTCGCGTTACTTCGAATTAAACCACGCCTCCCACCGCTTGTGCGGAGCCCAAATCAATTCCTTTGGGTTTTCATTTCTTGCAGACGTACTACTCAGGCAGATACTTATTGCGTTAACTGGCACTGAACTTTGACATCAACGCCAGTACTCATCTCGTTTACGGCGTGGACTACTAAATTATCTAATCCTATTTGCTCCCCACGCTTTCCGGGACTGAGCGTCAGTTGCAGGCCAGATCGTCGCCTTCGCCACTGGTGTTCCTCCATATATCTGCGCATTTCACCGCTACACGCTGGAATTCCACGATCCTCTCCTGCACTCTGGCTGCCTGGTTTCTATGGCTTACTGAAGTTAAACTTCCGGGCTTTCACCACAGACCCTTATTGCCGCCTGTGCTCCCCTCTTTACGCCCAATAATTCCGGATAACGCTTGCCCACCTACGTATTACCGCGGCTGCTGGCGTAGTTGGCCGTGGCTCTAATAAGTACCGTCACTCGGCTACCATTTTCCCTGTAGCCGCCGTTTAATCCTTTATAACAGAAGTTTACAATCCGAAAACCTTCTTCCTTCACGCGGCGTTGCTCGGTCAGGGGTTTCCCCATTGCCGAAAATTCCCTACTGCTGCCTCCCGTAGG
+
4,0-.:/.306*-6...266973.5;5.8487:698+:2)$,))),*'%%)./29:419,10/-%/1-/,41:56/3-+031&51.+,-//8-.+,,234514.../03,6,,,+0+,(*,1081182)2*((%(),-.;8589+-21279::::98;7464154001%+,/+.//++'+-00/3348786&&'.)))22766165;55005973./+-24/.8;<,7663,7//'%'.8/33945213204541114+22-0-,)&&$#((,0.((1**,,(,-,2322/%*--((/553.-.*.5-47+++,,3:;8*+-9:;:1906.,056;9992.1)1)*'*/+0/027512+(+,*-,-01/*-'/1821//3/-/.(*13.-,-40,,-,6-/-+*--03/8.0*:69:3906,.-(()*0/+/11346**)%'**5448736:24,.,.5.2530.-./27**+-+35246210,27-/9741-/+.518*''('*,..15670,.13640./2:**+/:9602&))/1/141/(+*0,2:60/'-)0/30:1,-5.,4,*,/1--%(-.,*-**+375;83043+)+18:+730:),0200/579/7..-,-475885&&(+$''((,,*++103,+.'&')./469569.-.:849(4,&'$%&&(-59550&((+/:+0/821028265*/4)(,,-334-/:26,-,1;4.//331-+/--0:1.00<:5545(./0-1$-,*'2&(+9/,+(*-09<:;:8;9337/2155236<-///944376753&1-003;:748:0/310*/)&'+,/-4-5.--*/0/244577444*..01+--./365651;01/$'))'''),015006;85.*'%(('5741:-+'+)()**./2((&#***16)((%#&&',*82,(/2:7165355.5.28504,1-774952205/06()3/4246764:24:562:442221//,+.425*//0,*-'&%'(+/.15(+,66997,./.,:1/)/+(790+53-*()')-7+/:076'%)'+&(.-,./00.)+()0:6.//040//28;6597:77:9359/*,+-,1.2--+++-2736&.7510:-398,((2((.+,1.-0.07,*,77443./.*.96-01/(
@baa2bc40-687b-4490-acec-5d66f26bbf5b ch=414 read=62876 start_time=2019-12-13T07:25:56Z barcode=BC01 runid=2c9cf7bc05858273f10e7d7ec552fc0bd742dc3e
CCGGTTACCTTGTTACGACTTCACCCCAGTCCATGAATCACAAAGTGGTAGCGCCCTCCCGAAGGTTAAGCTACCTACTTCTTTTGCAACCCCTCCATGGTGCTTGACAGGCGGTGTGTACAAGGCCGGGAACAATGTTCACCGTGGCATTCTGATCCCCTAGCGATTCCGACTTCATGGAGTCGAGTTGCGGGCACAATCCGGACTACGACGCACTATGAGGTCCGCTTGCTCTCATGGTCGCTTCTCTTTGTATGCGCCATTGTAGCACGTGTGGCTAGTCGTAAGGGCCATGATGACTGACGTCATCCCCATACCTTCCTCAGTTTATCGCACTGGCAGTCTCCTTTGAGTTCCAGCCGGACCGCTGGCAACAAAGGATAAGGTTGCGCTCGTTGCGGGACGCTTTAACATTTCTGGCCACAGGCGACGACGGCCAGCACCTGTCTCACGGTTCCGAAGGCACATTCTCATCTCTGAAAACTTCCGTGGATGTCAAGACCAGGTAAGGTTCTTCGCGTTGCGCATCGAATTAAATCCATGCTCCACCCGGCGTGGGCCCCGATAATTCATTTGAGTTTTTTTTTTTTAACGCGAGGCCCGTACTCCCCAGGCGGTCGACTTAACGCGTTAGCTCCGGAAGCCACGCGCCTCAGGGCACAACCTCCAAGTCTGACATCGTTTGGCGTGGACTACCAGGAGTATCTAATCCTGTTTGCTCCCGCTTTAGCACCTGAGCGTCAGTCTTCGTCCGGGGCCGCCTTCGCCACCGGTATTCCTCCAGATCTCTACCGCATTTCACCGCTACACCTGGAATTTCACCCCTCTACGAGGCTCAAGCTTGCCAGTATCAGATGCAGTTCCCAGGTTGAGCCCGGGGATTTCACATCTGACAACAAACCGCCTGCGTGCGCTTGCGCCCAGTAATTCCGATTAACGCTTGCCTGCCCTCCGTATTACGCGGCTGCTGGCTGGAGTTAGCCGGTGTCTTCTGCGGGTAACGTCAATGAGAACGGAGGTATTAGCACCTCCCTTCCTCCCGCTGAAAGTACTTTACAACCCGAAGGCCTTCTTCATACGCGGCATGTGCATCGGGCTTGCGCCCATTGTGCAATATTCCCCACTGCTGCCTCCCGTAGGAG
+
:95060-1629//0'+*+03:6.743+/030((+16:986/79/'4.705()*/:0+22-+.3)/+:49-313592038:82;:+-21+46.+*03)0*33.-.2/02&)*,30./3246682-*1,&1121,&&()0231292547436980/+&'('&'',--.28253.23;36212)+-0('409%3/8/---3;43.0114266774-.%&,&'(,-0*5/..1.,+.004'&$*,22779683298/0145768;84:1+-1435242+'(**0.892,5++*/+94511/.+*+-.6::::3:44())(679:99,5'(+<8444/3-.00/.(45656,,0./047,9,)+16/;49:8887964066:*6-747*.009250234309,/)7,,,%&+)'(/***454,-*-'(*+.4,'$&*))%()&&('./-))*/).*,/54.81(&-*/.*223:879898872,,-/*,103:899;::39:12375:4.4/-*.//699<847306--&((**%$%,&'%%+01-01356:253&)'%&&)*-/,)),+-()/1*,1;941361;53+06993--''$%$$%**2-*..1/554)+.1+-,,--.1182:386243,,.//320/0(-/),(*'-47.2,70/,.1648,7*0()**&*,14799:;6210,209200015-6/&'*/1634;63101.9/-0-96*&'%%$$'**07--'21379+-/708//.5&)9;709249194343(*-+&,(+,.2./'),:81,*'$&'',+1::31471/3,+,.5.3*((,(&&&+.0/(0(++-'68.2750+.19.39.58)+.+-4:99/88<590+-1,8.01:3.)110*/4+**))/.,**(*6./66/;67:434341/+(4/&,+,+&(+/397;85124;4;9634+)((%&(-.-31),(+,+-00.2./.)**-*(/+(*/..,4619.('$*/.5365:911765651800+&0)+-/))),.01,%*&()&*5-061/-08.,/3,90,+.*))+)'-0*67+),*,-585<..00'*'(&)+7201./,--5;+996/8-../;:-.9,.)+(3,+*.014-),---2/16.4:+,5-74*,
@92e128d6-dac1-44cf-b0c1-f96ace08abfa ch=155 read=83808 start_time=2019-12-13T07:26:09Z barcode=BC01 runid=2c9cf7bc05858273f10e7d7ec552fc0bd742dc3e
CTCCACACCGAAGAGGCAGCAGTAAGGAATTTACACTTTTCAGCAATGGGAAACCCTGACCGAACGCGTGAAGGAAGAAGAGTTTTCCAGTTGTAAACTTCTGTGCCTCTCCTAAAGGAAGAACAGCGGCTACACGGAAATGGTAGCCGAGTACTTTATTAGAAAGCCACGACTAACTACGTGCCAACAGCCGCTTGCAATACCGTAGGTGGCAAGCGTTATCAGGTGTGGGCGTAAAGAGGAGCAGGCGGCGGCAGGGTCTGTGGTGAAAGCCTGAAGCTTAACTTCCAGTAAACCATATGAAACCAGGCAGCTGATGCAGGAGGATCGTGAATTCCATGTAGCGGTGAAATGCGTAGATATGGAGAACACCTGTGGCGAAAGGCGACGATCTGGCCTGCAACTGACGCTCAGTCGAAAGCGTGGGAGCAAATAGGATTAGATACCCTATTAGTCCACGCCGTAAACGATGAGTACTAAGTGTTGGATGTCAAGAGTTCAGTGCTGCAGTTAACGTAAATTTACTCCGCCTGGTAGTACGTTCGCAGAATGAAACTCGAAAGGAATTGACGGGGCCCGCACAAGCGGTGGAGCATGTGGTTTTAATTCGAAACAGCATGAAAAACCTTACCAGATCTTGACATACTCATAAGGCTCCAGAGATGGAGAGGATAATGCTTATATGAGATACAGGTGGTGCATGGTTGTCGTCAGCTCGTGTCGTGAGATGTTGGAGTTAAGTCCCGCAACGAGCGCCCTTATCGTTAGTTACCATCATTAGTTAAGGGACTCTGGCGAGGACTGCCAGTGACAAGCTGGAGGAAGGCGAGGGATGACGTCAAATCATCATGCCCCTTATGACCTGGGCTACGTGCTGTGGATGGTGCAGAGGAAGCGAAGCCGCGAGGTGAAGCAAAACCCATAAAACCATTCTCAGTTCGGATTATGATCTGCAACTCGACTATGAAGTTGGAATCGCTAGTAATCGCGAATCAGCATGTCGCGGTGAATACGTTCTCAGGCCTTTGTACACACCGCCCATCACACCACGAGAGTTGATAACACGAAACCGGTGGCCTAACCGCAAGAGGAAGGAGCTGTCTAAAGGTGGGATTGATGATTGGGGTGAAATCGTAACGGTAACCGG
+
-43/++(&(&')'$())*0745-5)((&(,--))%($$&&'&-2.3322+)1+19-,+023/(%)%&&'(-701/.)-,(%'4:66-**,+:///8.00906/6(+2-,''&%+/(,)+,*-1-,//.6110-+,(.*30-78.--5-''(*-.276002*%++,%+-%%&%((./../0124770'*''+*'''$$%'&')-*+//.,.19421)1238423(-2/24683-,*91+''2.'+-46997:5/&1)015.*(*007610+.),,)+)+('&'&$',,6)&+1,3*.--,'%&+1.1912*(&)),*)*(../2*-/47704+2+6+64(+('#'''-*+,2-,-267668-+,....+2167;89/3..++1*,/99:5001014448+**+(-./163..-*+*/''**),.3464*-0394(*.4..5-)-.105(*)(+*+594+-+.0(*)-+,-//()),,1430(**10.0./,880-(&)/90016587893558/6/./3/*()&')033.1952*('(,-/1386472,+0-+-,)+,.(0,'***11626(,'+())'#*)-./.1-456.)++%/*,,-2;9+8;6;6*,0').)($$%'./2)**'**,5*-*-'-//03-.))*((+,'/.//.(()(**:95.'+-50411-'&'(,,-..+144485575632.,-//96:555456&2**+'*.//,..0177-;,4,%(1727/17,'%)'$)(&(*%)2**+-446/<00-912;996&,'$(6-0'666.442++'&'%(+./(*00+...0-.1(0466,/.+..60,&.5-44339877560-155746+73+*0./-//,*((())'&'%&&(&$%*.-168620,+(')'*'('&(*,0/0-+),'(**%.,14..96./6;;70645;777279:9--(0,&-('-/07640301----&)%**'/,5-341621/,.,100.''')((,,.144111-/,3424:98:535-+,%0+21*0/'('&'(*./(022.12,3011,.,+&'(7,)).384-2&&/--7790502-./+231331(&)).-(+$&'4.1/.3;).(*+45227/00/&0'-,1(,&(*)',.+,,'%%)+1-305
@3ab2924e-6c2b-463e-b2f9-9f75332b60b0 ch=132 read=70053 start_time=2019-12-13T07:26:07Z barcode=BC01 runid=2c9cf7bc05858273f10e7d7ec552fc0bd742dc3e
TCACCCCAGTCATGAATCACAAAGTGGTAAAGCGCCCTCCCGAAGGTTAAGCTACACCTACTTCTTTTGCAACCCACTCCCATGTAGGGTGCTTGACGGGCGGCGGTGTGTACAAGGCCCGGGAACGTATTCACCGTGGCATTCTGATCCACGATTACTAGCGATTCCGACTTCATGAGTCGGTTGCGAACTCAATCCGGACTACGACGCACTTTATGAGGTCCGCTTGCTCTCGCGAGTCGCTTCTCTTTGTATGCGCATTGTAGCACGTGTGTAGCCCTGGTCGTAAGGGCCATATTGACTTGACGTCATCCCACCTTCCTCAGTTTATCACTGGCGATTCAGCACGAGTTCCAGCCGGACCGTAACAGAGGGTTGCGCTCGTTGCGGGATAACAACCCAACATTTCTACTTTGCGAGCTGACGTATGGCACCTGTCTCACGGTTCCCGAAACATTCTCATCTCTGACTTCCGTGGATGTCAAGACCGGGTAAGATTTGTTCGCGCATCGAATTAAACCACATGCTCCACCGCTTGTGCGGGCCCCGTCAATTCGTTTGAGTTTTTTTAACCTTGCGGCCCGTACTCCACAGGCGGTCGGTAACGCGTTAAGCTCGACCACGCCTCAAGGCGCAACCTCCAAGTCGACATCGTTTACGGCGTGGTTCACAGGGTATCTATCCTGTTTGCTCCCCACGCTTTCGCACCTGAGCGTCAGTCTTCGTCCGGGGCCGCCTTCGCCACCAGTATTCCTCCAGATCTCTACGCATTTGCGCTACACCTGGAATTCTACCCCCTCTGCGGATCAAGCTTGCCAGTATCAGATGCAGTTCCCAGGTTAGGCCAGAGGTTCACATCTGACAACAAACCGCCTGCGTGCGCTTACGCCCAGTAGTGCGATTAACGCTTGCATCCTCCGTATTACCCGGCTGGCACGGAGTTAGCCGGTGCTTCTTCTGCGGGTAACGTCAATGAGCAAAGGTATTAACTTCTCCCTTCCTCCCGCTGAAGTACTTTACAACCCGAGCCTTCTTTAATACGCGCGGCATGGCTGCATCAGGCTTGCGCCCATTGTGCAATATTCCCCGCACTCCGTAG
+
/7.776+--77*)02:75+1-0+&-+6-84*')/0:323,'&-(-5,976*+-&('.;5778:23880031)34.&*)/7)$)()(()(-+'*''(+-08-/.(.-***()(,,,-//4)1--+'''')+52)*&&(02/.-522./00502.(/.++-,&&(%(1*1))-/71---(-,-(0)8341+2.152844*303411233721-.09;8852055541003,.1223,/.(...*,1/55/59.*0-3.-+,(*3/**--,00012...(-3,+/7::*.*,*-22937//0)&&(''),-8992697-20514/23&1.8.+-.-,,,+((&(%(%%($%&&+3.5(&(10/916*'#%%(&$$(())605(*)-03922,822$)'%27.73-.14.8,0('%&$%%')*-3**('&%&&$'(./70//040002:77//)+*(&,,2<99989874-+&*-,0,167947013*1.499/--,,,)(.4(&*,+'&%$&'('*.-/1<20*(((61/1/)(.,(*-+&/)+/:+654,**--2//1'-89.659029<3-776/3-++.8/;1.40111'%(*,47.36++&))(,*,)+,)(%'),&''./23687858)/+(-4:4926/414841224553196%*),+,22'%(#$'%,00-***%'()')*1:7/007471)**+290003-5667788898)12/2:3308&/9:72:79:1;111;118(,++2,1/.1(),56557516576495++(*+)+,2842,2*2,3331857.*-$$&*)'*-+3(+-+*5-&,5)12002234(78143+)*))1%.11(),&,+/5)(.-03+**,(.,388232578::9:842(,(%(/45.'./+*)#%%(12/60.-0.,..-/0.0910338.33(10+**)')..6**3/,.27&20(,+,*290212499//76331/2--,8768(,/,./94/,1+,,16*3:86*78,')-&)+*'')022)),0.5+((--896/,-%&%%&0123320/-.,5//0847948;454*0/59//1;00/77;776;03-*$'#)(02++&(
@a326e0de-c40c-470f-9d44-53b27c85b860 ch=183 read=159121 start_time=2019-12-13T07:26:33Z barcode=BC01 runid=2c9cf7bc05858273f10e7d7ec552fc0bd742dc3e
CCGGTTACCTTGTTACGACTTCACTGATCATGAATCACAAAATTAGTGGCGCCACTCCCGAAGGTTAAGCTACTTCTTTTGCAACCACTCACATGGTGGTGGATGGCAGGCCAGGGCAAAAGATACGATTCCGCCCTTCAAGCATTCGATCCACGATTACTAGCGATTCCGACTTCATGGAGTCGGTTGCGAATAATCCGGACTACGACGCGCTTTATGAGGTCCGCTTGCTCTCGCGAGGTCGCTTCTCTTTGTATGCGCCATTGCTTAGCACGTGTGTAGCCCTGGTCGTAAGGGCCATGATGATCATCCCACCTTCCTCCAGTTTATCACTGTAGTCTCCGCTGAGTTCCCAGCCGGACCGCTGGCAACAAAGGATAAGGGGTTGCGCTTTCGTTGCGGGACTTAACCCAACATTTGCTTCTGACTGGGGCGTTGGAACAGCCATTGCAGCACCTGTCTCACGGTTCCGAAGGCGCATTCATCTCTGAAAACTTCCGTGGATGTCAAGACCAAATTAAGGTTCTTCGCGTTGCATCAGATTAAACCATGCTCCACCGCTTGTGCGGGCCCCGATCAATTCATTGAGTTTTAACCTTGGCCGTACTCACAGGCAGTCGACTTAACGTTAGCTCCGGAAACCACGCCTCAAGGGGCGCAACCTCCAAGTCGACATCGTTTACGGCGTGGACTACCAGGGTATCTAATTTGCTCTACGCTTTCGCTTTCAGGCGTCAGTCTTCGTCCAGGGGAGCCGCCTTCGCCACCGGTATTCCTCCGAATCTCTGCACGCATTTCACCGCTTCCTCGATTCCCTACCCCTCTACAACGAGACTCAAGCTTACCAGTATCAGATGCAGTTCCCAAGAGTTGAGCCCAGGGGATTTCACATCTGACTTAACAAACTGCTCTGCGTGCGCTTGCATGGTAATTCCGATTAGCAGCGCCTCCGTATTACCGCGGCTGCTGGCGCAGGTTAGCCGGTCTTCTTCTGCGGGTAACGTCCAGTGAGCAAGGTATTAACCTCCTTCCTCCCCGCTGAAAGTGCCTACAACCGAAAGGCCTTCTTCATACGCAGCATAGCTGCGTCGGATAACGCCCATTATGCAATATTCCCCTGCTGCCTCAGCGGAG
+
/5*336.2719,18,0117584-0&&'.001/.920)*+-.(-*%,1,/+%(1&'*-2+*/31616-*$%'$&'2*.55.++/).-%(&+&'$()(&)'#)'$#%###&,*0&.(&/&**+$-'#)$%-+/0&('$#$&(('/*./),/110),+0/800/0(*//705-.,0,)../38022.--/,$+'((%'),4-0148846755./&'*(*)/)+-2-4801+5)*,--.,-''++,.,.20//+-01,/3688*3%(5-)&(&()0&'*)*)&(%((+1,,483(),,-*1/:21.,+'')(,+.1+'+2.540,/(*--76-,.,-)*%&(**()$#&,+-/5948+(*2-2:764..1/:0.312;-2/6543-00*.4+,)),,**--332.8//1688-2.'00-%)+'$&)(&#%$$&())&'(''&'&%&%+3-(3&')-./-58544//..06:98-)&('+0+%**2986765644/671-06/5224:78*))+)))+.+'%*(*.',,9255216132())--%%+0*204/2-*+3428441*)1+,-010*)+55*&')+5041/+4,-%',/+&/++)''*)-0&1%,,/$'&+/7)6741-,-).()(.3-),,.,*(,*%04,.--4150(.645/&,0+,)((0,)(+)//15655.63$%%.)+,:<8:9798,6965633'&$3+))-++%$)*+18;1)($%'&&'03779,-....--+3)%-.1*')59.03/6334:00218268;60,.(%(84611*%,$-(*-3;:323401,*($%&&&+'1-**-083,&'&$%&#&%)+-/61,+'+.5*3:145448./15*-..2.44*0)(&)39//.19,*.13+05;90+()+,))+')'5/66;92/.++),,0.330.''%#%%''**5::<71..2.+(*'%&&*.+.7)/'*,%7;32-''),,218232&/-*-//061('(()67<62./*/13350./.')&.,*(0'',*+)-,)%''*04-9684.72,(--)%),()-4+)*.+5+)'-4'.,1455002/()(+).,.20.*,,''&&%$)&&%&&'(,2.(3,$((,)0.04-85/)+&-0/16.*%%$)**'
@3c90c19c-7147-4240-9c8b-4eea3fcb75ee ch=283 read=70510 start_time=2019-12-13T07:26:39Z barcode=BC01 runid=2c9cf7bc05858273f10e7d7ec552fc0bd742dc3e
CCTTGTTGACTGCCCCAATCGTTGGCCTACAGCCGGCCGCTGCCTCCTTCGCAGTTAGCTCACGGACTTCGGGTATTGCCATCTCATGAATAATGACGGGCGTGCGACCAGGAACGTATTCACCGCGACATTCATGATTCGCGATTACCTAGTAACTCCAACTTCCGTATAGTGATTTCAGCCCTACAATCCGGAACTGGGACTGGTTTTAAGTTTGGCTCCACCTCGCGGTATTGCATCTCTGTACCAGCCATTGGCAGCACGTGTGTAGCCCTACACATAAGAGCATGATGATTTGACGTCATCCCCACCTTCCTCCTCAGTTAACAGGCAGTCTCATAGGGTCCTCAACTTAATGGTAGTAACTAACTGACAAGGGTTGCGTTGCGGGACTTAACCAACATCTCACGACACAGGCTGACGACAACCATGCACCACCTGTCACCTTGTCCCGAAGGATTTCACTGATAATGCAAAGGGATGTCAAGTGTGGGTAAGGTTCTTCCAGCGTTGCTTCGGAATTAAACCATGCTCCGCTACTTGTGCGGGTCCCCGTCAATTCCTTTGAGTTTTAATCTTGCGACCGTACTCCCCAGGCGGAATACTTAATGCGTTAGCGGCAGCACGGAGGTGTTGCAAACCCCCCACCTAGTATTCATCGTTTTACAGCGTGGTTCAGAATTATCTAATCCTGTTGCTCCCACGCTTTCAGACCTCAGCGTCAGTTACAGTGATCCAGAGGAAGTCTCGCCTTCGCCGCTGGTGTTCTTCTAATCTCTACGCATTTCACCACTTTTAGAATTCCACTCTCTCCTCCGCACTCCTGCCAGATAACCAGTTTGGAATGCAGCACCCAAAGTTGGGCGTTATTTCACATCCCACTTAATCATCCGCCTACGCTCCCTTTACGCCCAGTAAATCCGGATAACGCTCGCCACCACATGTACCGCGGCTGCTGGCACGTAGTTAGCCAATGGCTTCACTCACCGTTGCCGTGGTATCTTCCCAAAGACAGAGCTTTACGATCAGAAAACCTTCATCACTCACGCGGCGTTTGCTGCATCAGGGGTTTCCCCATTTGTGCAATATTCCCCATAGCGCGCTCCGTAGGAG
+
--9-'+&(#%,),/3*../00/01/10-..,*,))/07.398653*')*)*,*.8.,,018466935657250/.3117-$'().+2.+(++1,+,.132--)($++.9,0'/(+5557;3+17,/357.03/')+/392*2004;200,&(,-4/.0.2%-170/+*('&+((&,8673337-'%.0:85//(4(///865466/7;9-;;.1<+3+-/97().()..01/*1///9/-.--04.2:4437)5-'''')))001574-')--+))-.,004*(&104.----56;5//046894;27,.0869+(()))'))+/4*1(*021.--+)#'&%-(*30./-*&&%1).-)()+11../('(&))632(22.7111(-68197/'''.(33/2457992(-,--01&)1//223368555;3753-29+,6+23.-.--/-/182(*+)&%1582*%&(&*+4024:7,+05-:8980&,*/0,()()(*,-489;,($&(*/3/0163)'($(0/;9673(*1.36-/21020*1+.485/19:,)*0+3088809;0/00:<3.73/21./1465)-'-,:7;3...7387940,.*..33361:0/*&,+$+*&'0/+,(+130&$+49,6988*'((&'(*,-;989:09:;-01,2323-200/.,,..6/5578;6864-78+.-090%(()09,*&').-.+,'++99/454/-&&%%%&.*++-++''(-,)015;7<:978((((1'*.9688800954233430313;8446-'))&$&*&))0,,2&&&'//-03--*$)%((/()'&&&(373.-)(*+8/.1070*,***',(+*'%)(*'+,('('(-761023071+&(''+-.//97127;23414525+,2++-1145)(),/.-.(7,7:731*+2-*1+''$$%#'%()083.3-,,004/2.&)(.')/-'()$(#-+42387'()2&*%%-)$*3-/('+%(&)&*0+583123()*&,-56((+,/.%%/31,21518888.//.&)+-/2210:)+5754222*-451.70.581)*,)(.*-'++.//6;9,&%%$&'*#)+0724240),
@03c6bf44-4502-41af-8f0d-20b37c920362 ch=62 read=188736 start_time=2019-12-13T07:27:03Z barcode=BC01 runid=2c9cf7bc05858273f10e7d7ec552fc0bd742dc3e
CCAGTTTACCTTATTTTGACTTCACCCCAATCATCAATCCTTAGACAGCTCCTTCAACGCGGTTAGGCCACCGGCTTCCCGGGTGTTATCAACTCTCGTGGTGTGACGGGCGGTGTGTACAAGGCCCGGAACGTATTCACCGCGACATGCGTTCGCGATTACTAGCGATTCCAACTTCATGTAGCAGGTCGGAGTTGCAGACTACAATCCAGACTAAAGAATGGTTTTATGGGTTTTGCTTCACCTCGCGGCCTTCTTCCTCTGCACCATCCATTGCTTAGCACATTAGTAGCCCAGGTCATAAGGGGCATGATGATTTGACGTCATCCCCGCCTTCCCTCCAACTTATCACTGGCAGTCGCTAGAGTCTAACAATGATGGTAGCTAACGATAAGGGTTGCGCTCGTTGCGGGACTTAACCAACATCTCACGGCACGAGCTGACGACAGCCATGCCTACCTGTATCTCATATAGCTATCTCTCCATCTCTCTGGGCCTTTATAGGTATGTCAAGATAGTAAGGTTCTTCGCGTTACTTCGAATTAAACCGCATGCTCCACCGCTGGCTGCGGGCCAAATCAATTCCTTTGGGTTTCATTCTTGCAGACGTACTACTCAGGCGAATTACTTATTGCGTTAACTGCAGCGCACAGACTTTTGACATCAACTTGAAGTCATCGTTTACAGCGTGGACTTTACTAGGGTATCTAATCCTATTTGCTCCCCACGCTTTTCCGGGATGGTACGTCAGTTGCAGGCCAGATCGTCGCCTTCGCCACTGGTGTTCCTCATATATCTACGCATTTCCACCCTTACGCATGGGATTCACGATCACTCCTCCTGCACTCCTGGCTGCCTGGTTCCTATGGCTTACTGAAGTTAAACTTCCGGGCTTTCACCACAGACCCTTGCCGCCGCCTGCTCCCTCTTTACGCCCAATGAATTCCGGATAGCAGCTTGCCGCCACCACGTATTACCGCGGCTGCTGGCGGCGTATTAGTTGGCCGTGGCTTTCAATAAATTGCCGTCCCGCTCGGCTGCACCATTTCCTGTAGCCGCCGTTCTTCCTTTATAACGAAGTTTACAATCCGAAACCTTCTTCCTTCCGCGGCGTTGCTCGGTCAGGGTTTCCCCATTGCCGAAATTCCCTACTGCTGCACTCCCGTAGGAACCAATATCCAGCACCAACAGAAGGTTAACACCGAGACGCCGACAGCACCAGCTTCCAGCGCCAATGATACGTAGT
+
/-'+-50++0/3+1.*(*-2,1-*),.*++*,87918,-,*+')2((*+-0024+$$&(*++,,&(46:.18+4*(.((().,*,:000*,&**/.../77855467,16.,04,.1487830.32***(*/*.+/96458-035114)+%'*-&&.//5/,-&&&'&,00&'%'0+7(*$($$&')%+,&)%'/*&'(*/.0.1-8431&%331'+('(/-3,7:;/./-:7/97.&-/6256:6833/3-&*'%&(),')'$%%(73897241+*-+,,+)+&-)*****+****7/1,0-*,-0,0)-+./''.92/01/23561:5)+433619.*/.,.-0/+08(+('''%&')()4&,-/21'+*.06/..1/52('+-,200-/*%1/.,:355:::154..084431..'&%,,221/-.+--()&)+.3875.3211/%38/1*0)&'+0*(++22,5'),1.665.333324414623**&(+))*()($&&)),+1/55/0-,.'((0+,006433.+,,+4../<5.1.1.2953-$**+(01//(,0()&*&&',,)/,+,(-,,--'.:54297-(-)86/-7;*+2.0('00,-.,+%&'(3.3-&&((&(',&#%$'$)2/40542.',,',$%$%/)-78+/,++,('%(&*)+''*4258717+&(%**+-.6.,+*))+.%10/+/10*,1+9.*,.93,-/51.+,....65+-/-9,(%'%%#$%(1)//*(($&%%%&%432%.4.22,53)),(+-1////9-2,0&(+3327&%+,.26<8.+&**%'%&'$*'*),&)3)-$&&),,%'(/2+20'(-(+)-)%%-.//30*,*071,+*.*3-2,+,0,'*(,,/,)---.'&*,*.891059-/01737-0-+.+).1*-:.-,.(:/)+,50-.216,,,-&,(31+1.7//',,(*,.0-0-%,)&*,')*.(()&*+()..//77/2.,&&%%''2/,.02&./1,0.3--68,0/.0*(%($)+)*.*'$*+,(-+($))-50/3230(*/.+,/,27043)('(&&(*))+*-'&0)*55+-/:+/'%',-/.*0058672:0*+/-:1-1...27*90500434:+3;;,(46.3'(,****..)$'*,)($$&#'(44(*-*2,1,-)3-4.30')&'&/,376/.0+.-+-5)*$('')')1(.)*4-*%(&'%+##$%)'')----,&(''.,2'&&$"
@c29cf05e-a775-4c11-959d-42be9b95546a ch=317 read=125640 start_time=2019-12-13T07:27:06Z barcode=BC01 runid=2c9cf7bc05858273f10e7d7ec552fc0bd742dc3e
CTCCTACGGGAGGCAGCAGTAGGAATTTTTCGGCAATGGGAAACCCTGACCGAGCAACGCCGCGTGAAGGAAGAAGGTTTTCAGTTGTAAACTTCTGTTATAAAGGAGAAGAACAGCGGCTACAGGAAATGGTAGCCAGGTGACGGCTACTTTATTAAATACGGCTAACTACGTGCCAGCAGCGCGGTAATACGTAGGTGGCAAGCGTTATCCGGAATTGTGGGCGTAAAAAAAAAAGAGAGAGGGGCAGGCGGCGGCAAGGGTCTGTGGTGAAAGCCTGGGCTTAACTGGTAAGCCATAGAAACCAGGCAACTGGGGTGCAAGGAGGATCGTGGAATTCCATGTGGCGGTGAAATGCGTAGATATGGAGGAACACCAGTGGCGAAGGCGACGATCTGGCCTGCAACTGACGCTCAGTCCCAGCGTGGGAGCAAATAGAGTTAAGATACCTAGTAGTCCACGCCGTAAACGATGAGTACTTACTAAGTGTTGGATGTCAAAGTTCAGTGCTGCAGTTAACGCAATAAGTACCTCCGCGCCTGAGTAGTACACGTTCGCAGAATGAAGCGCTCAAAGGAATTGACGGGGGCCCGCACAAGCGGTGGAGCGTGGTTTTAATTCGAAGCAACGCGAAAGAACACTTACCGGAATGTGACATGCTCATAAAAGGCTCAGGATGGAGGGCCATATGAGATAGGTGGTGCATGGTTGTCGTCAGCTGTGTCGTGAGATGTTGGGTTAAGTCCCGCAACAGGCGCAACCCTTATCGTTAGTTACCATCATTAAGTTGGGGACTCTGGCAGAGACTGCCAGTGACAAGCTGGAGGAAGGCGGGGATGACGATCAAATCATCATGCCCCCCTTATGACCTGGAGCTACACACGTGCTACAATGGATGGTGCAGAGGAAGCGAAGCCTTAGGGCGGCAACCATAAAACCATTCTCAGTTCAGTTGTAGTCTGCAACTCGACTACATGAAGTTGGAATCGCTAGTAATCGCGAATCAGCATGTCGCGGTGAATACGTTCTCGGGCGCTACACCGCCCGTCACACCACGAGGGATAACGCGAAGCCGGTGGCCTAACCGCAAAGGGAAGGGCTGTCTAAGGTGGGATTGATGATTGGGGTAGAATCGTAACAAGGTAACGG
+
.-11,)/)78.174469.351-()-,5;:+94<6374-.)(-.-23.,,07/4-.0.-,07-4350+-,*-,)..--585-3,-12%0/66246000//.049-)*)(++-/20*-*%,+-56.40/20,11-('-+&(**/)7*&$((.-64/234/##%(+2345/..-.40/5/.)1+$$'*%&)5//.1146*3,0745969647320,'.%'+(',/:45/1:6720/695+&(&'(',.-+)+20-/5-&-+''-.3/1465371020*+1461&'+-.1(%2#%+(.+39386/061/8/1730'0/*/(*)+*-/)/'+/,012;:1707066-1*)',+042,(3-*1296-,,**,,.-+/*125492443;3.-5)2-3;93242/.-./)+-/512112/5,4)))5)$&&'(:69-)*,9;96,***-1..,/2-9/))344566.---69378;+1*'/(*(,((*(()..3),-4/8/45-.411))(871239988844585651/.0-,0.0.+((*'%''+--,(()(0...'*,32/./2)-98.4.(+%-)//4(,'0)418581/981082+-.1/3-2/6337.+*%++4/;<-477:22140028822-,2)((-,%'(')05%-%&($)(**(,*,,-%%-41/-1126+,3.11/-+(&&%'(())*,'&#%'(*0,,-104,6++,7776+*)(%))+-,-/*-*058;65/.811+,37)*./',((*-09747:3,4/012240009239:::-1-0+)/+/8:423734+/-&&(*/1849512/-.'*8...,1+*-+1.621*69/55590((&37.,/9:51)'1054.&&%$'%))//..&''./.+*(*+)/56333523:5657776*+(+),.,-)+-&(%%$$(*())'),(*-..3:9.206291//(*-0.(+/(#%&&0/)+0100169221/-'-)+601,0),*24/11'002000*,**538**.*/+0436,00,.1,,..3;210+**+'(%$%+.512;:11613052*++))-4.0194*.*+,).+6+1416.'+6654654'+*-**0/*.&'+-(')+,.,770.1*++0.8/684,+('&$'($(%&(',,+(0*.,6
@ccb7dd85-5f3b-4b9a-96ed-ea5dad4355a2 ch=474 read=49959 start_time=2019-12-13T07:27:15Z barcode=BC01 runid=2c9cf7bc05858273f10e7d7ec552fc0bd742dc3e
CTGGGGAGGCAGCAGTAGGGGTACTGGCAATGGGGAAACCCTGACCGAGCAACGCCGCTGACGTGAAGGAAGAAGGTTCCGGATTGTAAACTTCTGTTATAAAGGAAGAACAGCGGCTACAGAATGGTAGCCGAGTGGCAATGCTGATAGAGAAAGCCACGGCTAACTACATTAACAGCCGCGGTAATACGTAGGTGGCAAGCGTTATCAGGTGTGGGCGTAAAGAGGGCAGGCGGCAGCAGGGTCATAATGGTGAAAGCCTGAAGCAACTTCAGTAAAGCCATAGAAACCAGGCAGCTAGAGTGCGGAGGATCGTGGAATTCCATGTGTAGCGGTGAAATGCGTAGATATATGGAGAGGAACACCAGTGGCGAAGGCGACGATCTGTACCACAACTGACACTCAGTCGAAAGCGTGGGGAGCAAATGAAGTTAGATGCACCCTAAGTGAGTCCACGCCGTAAACGGTAGGTGCTAAATTGTTGGATGTCAAAGTTCTTTGCAGTTAACGCAATAAGTACTCCGCCTGAGTAGTACGTTCGCAAGAATGGGAAACTCAAAGGAATTGACGGGGGTACACAAGCGTTAGACGTAATGGTTTAATTCAGGAAGCAACGCGAAGACCTACCAGATCTTGACATACTCATAAAGGCTCCAGAGATGGAGAGATGGCTATATGAATACAGGTGGTGCATGGTTGTCGTCAGCTCGTGTCGTGAGATGTTGGGTTAAGTCCCGCAGCAGAGCGCAGCCCTTATCGTTAGTTACCATCATTAAGTTGGGGACTCTAGCGAGACTGCCAGTGACAAGCTGGAGGAAGGCGGGGATGACGTCAAATCATATGGCCTGGAGCAGGGCTACGTGCTACAATGGATGGTGCGGGGAAGCAGAGCCGCGGTGGAAACCGGAAACCCATAAAACCATTCTCAGTTCGGATTATGATCTGCAGCTCGACGCTACAGCAGAGTTGGAATCGTAGTAATCGCGAATCAGCATGTCGCGGTGAATGCGTTCTCGGGTACACACCGCCCGTCACACCACGAGGAGTTGATAGCTTGCCGAAGCCGGTGGCTAACCGCAGGAAGGGGCTGTCTAGGTGGGATTGATGATTGGGGGTGAAGTCGTAACAAGGTAACCGG
+
)$&,6/'*/,0.+'$&%(('$+$#)%$$'*,/41)(/,29)***2-,-3,/++*17++%(#**.0',*,+,*--,-34)&8*.11,04:342624-1-*),1,/,1402:5-10)3,+,.+,,.+64...9.(%((.&&+1/*.('(+'%'$(*-+00-,2-,-16--(,'+**(..467..1/)..+*555-.+,.5,19-0-)-3-.(-,-&/'0)'*,06.**+45/08421:50//.)43-.&''&)0..-/.))013-/+(+&$'+/,)++*3*%*)*.0.15(09/06-&((''(&*(0/+.%)*--((+,+4*5)77//,,,/)...441075..0-4/.035,()*.-+%+-/6102:48.6-,%%-&))-;;9794300,)%%%'*+--44'//2.1-:&'*)()21227+%,.9;,*($%&,.,'/.%'%-1((-+))'&))15-//197::;80+%(',,/&&&/4'3'&3+.+12+00&*+))04,*-./*/7,/$+$&+,+20,/,))/,'.355+-//17362363,.+'(.53/,&)/1()/48+'%)'..4562;5/'&%**-,)((*-3*.(-%-%%*(23<;6:3;3&-'*,(--1846),)').2-).*'*%))6-*+,..2553/1191063/7*++,--::-,**)-,073222161-.2(///436:989::7:88778567+65574856688642374462907261/409**-)-4-,)*,230+672051330051-122:<::8,,0/0,3.(681/1.,,)*++,-..113.'+*&+.042445/+++(/,4/-6724477;:898;4)'$&$')*19/14*&%$+1*3)%*')10+&*0,/:<8966581&(,(&&&'&')()731+,&))*2+.//%%(&*4+,26:::4;::<545,-198(6%4'&''%1554.-%,-10*-)+,)+%&&&((+.1./-6--$(&++3/.-01+)52/**+)/-0.6827589<,&++::988/*''%,)-,2745;6563))%')&()**&&'2802-/%+),'.'$'''45/-2.820/655231,1.5+31-..)/-30.4239**;))*,-/135;:3,0/.2+../359767/433*6,+-
@4bafb373-8bfd-4195-8729-3289d2465852 ch=179 read=124019 start_time=2019-12-13T07:27:15Z barcode=BC01 runid=2c9cf7bc05858273f10e7d7ec552fc0bd742dc3e
CGGTTACCTTGTTACGGCTTACCCGTTCATGAATCACAAAGTGGTAGCGCCCTCCCGAGTTAAGCTACCTACTTCTTTTGCAACCCGCTCCCCATGGTGTGACGGGCGGTGTGTACGGAAAGCCCGGGGAACGTATTCACCGTGGCATTCCTGATCCACGATTACTAGCGATTCCGACTTCATGGAGTCGAGTTGCAGACTCAATCCAGTTCTGACGCGCGCTTTATGAGGTCGCTTGCTCTCGCGAAGTGGCTTCTCTTTGTATGCGCCATTGTAGCACGTGTAGCTGGTCGTAAGGGCCGCTTGATGACTTGACGTCATCCCCACCTTCCTCCAGTTTATCACTGGCGGTCTCCTTTGAGCTCCCACGGCCGGACCGCTGGCAACAGGATAAGGGTTGCGCTCGTTGCGGGACTTAACCCAACATTTCACAACACGAGCTGACGACAGCCATGCAGCACCTGTCTCACGGTTCCAGGCACATTCTCATCTCTGAAAACTTCCGTGGATGTCAAGACCAGGTAGGTTCTTCGCGTTGCATCAGATTAAACCATGCTCCACCCGTATTGCGGGCCCATCAATTCATTTGAGTTTTAACCTTGCGGCCGTACTCCCCAGGCGGTCGGCTGCTGCGTTAGCTCCGGAAGCCACGCCTCAAAGGGCACAACCTCCAAGTCGACATCGTTTACGGCGTGGACTACCAGAATTATCTAATCCTGTTTGCTCCCCACGCTTTCGCACCTGAGCGTCAGTCGTCCAGGGGCCGCCTTCGCCACCGGTATTCCTCGAATCTCTACGCATTTTCACCGCTACACTGGAATTCCACTCTCCTCTCCTGCACTCCTAGATAACCAGTTTGGAATGCAGCACCCAGGATTCAGGCGGGTATTTCACATCCCACTTAATCATCCGCCTACGCTCCTTTACGCGATAAATCCGGATAACGCTCGCCACCTACGTAGTTACCGCGGCTGCTGGCGTAGTTAGCCGTGGCTTCCTCATGGAGTACCGTCATTATCTTCCCCAAAGGAACAGGCTCTACGATCCGAAAACCTTCATCACTCCGCGGCGTTGCTGCATCAGGGTTTCCCCATTGTGCAATATTCCCCACTGCTTGCCTCGTAG
+
86808//638*2/+,.7+.-(()&$%,&'+-/941/0162-+*++,(*,43/.10++*.,9-8-110870.01425;:638:74:8&,-/8;0/4987553463;84141352)/0*-&$%%*.4*.0+$#'%&'-:7779/007667:1(**.02'&(+219112635556193(((**..,1*()*//3.2-)*-.4268.;-6.-.4,)++,511-,%+02712/)-+,/.-0.,,.//4231+')***)/6/41781)'%&&'+-5025.*(*+)+/20-+))(),55-+-*)()*)#%'(,---*''&'(.)+.91916.-164;94/4+,-8<6.13898594*,/&*32.6/*),-5.5/%')/.4,8823-0-78779.0/407/+/426:564767.:---59981302(20(-,+',7)*((+.104(&65562575.,-:-9:87253315133540),-5:46%(%('(.00886:874.20-/53,45086214:94235/3376:-1,(%*$6-12<855.0.**-//../506<84;02/2226,38+'&'*1.0.:,73*&,-.2252007,+)0-::0-71.3-,-/.11*0/51736*&/,0+40/(*%&')),.+,1.)-.1331.4+/6121063528+-:.,,,96362*,-3-4376869823;+)),'(005.-+,+3-,,''-)+-402;95//1/97+,03;9-*3.+39-+20/141645689934/10.6+*2:9+459:;:<:9:<6883554666/,,&'-++.+&'**,(3:9).'*034856354*/-/1339-.-,(+''*+2.553*+,31,-9::686;305<03656543222+-1-,%6%8*)&),2&.02/19//,./-95,(*2,/.,--/9;44;40302331041&'&&''+05412184783.2/26;791/11213-/%'-()4;6566664)&&&%,./25300313::<55;4*-.+1(.%')01;::9146+-48/;;;/62/*()**+-61247//..-,((*.1**)+,/8::.//..).,7110<.0143168'7;57<5-6:1-0:.01/9...25/122*,+))*&)-1-/+,+0
@8d3b3ee9-ba6b-405f-a6d2-1582966e9750 ch=466 read=43051 start_time=2019-12-13T07:27:13Z barcode=BC01 runid=2c9cf7bc05858273f10e7d7ec552fc0bd742dc3e
CCGGTTACCTTATTTACGGCTTCCACCCCAATCGCGGCCTACAGCTGGCCGCTGCGCACTCCTTGCGGTTAATGCGGACTTCAGGTATTGCCAACTCTCATGGTGTGACCGGGTACAAGACCAGAGACGTATTCACCGCGACGATTTCACGAAGTCGCGATTACTAGTAACTCCAGCTTCATGTAGGCGAGTTTCCAGCCTACAATCGAACTGAGACTGGTTTTAAAGTTTGGCTCCACCTCGCGGTATTGCATCATCTCTGCTTACCTGCCAGCCATTGCTTTTTTGATAGTGGCAGCCCTACACATAAGGGGCATGATGATTTGACGTCATCCCACCTTCCTGTTGTGCAGTCGTAAGTCCTCAATAATGGTAGTAACTAACGCGACAAGGGTTGCGCTCGTTGCGGGATAACCCAGCATCTCACGACGCAGGCTGAGCGATGGCCATGCACCACCTGCCTTGTCCCCGAAGGTTCCTCGATTAAAGAGTAGTAAGGGATGTCAAGTGTAGGCCGAGTTTCTTCGCGTTGCTTCAGATTAAACCACATGCTCCGCTTCTTGTGCGGAGTCCCCGTCAATTCCTTTGAGTTTTAAATAGCGACCGTACTCCCCAGGCCGGAATGCTTAATGCGTTAGCGGCGGCTTTTAGGTGTTGGAAACCCCCCTTTCGTATTCCATCGTTTACGGCGTGGATTTCTGGGGTATCTATTCCTGTTTGCTCCCCGCAGCACCAGGCCTCAGCGTCAGTTACAGTCAGAGAGTCGCCTTCGCCGCTGGTGTTCTTCTAAATCTCTACGCATTTCACCTTTACACTGGAATTCCACTCTCCTCTCCTGCACTCGGTAACCAGTTTGGAATCACAGCGCAAGTTGAGCCAGGTATTTCCACATCCATAATCAATCGCTGCAGCATCCCTTTACGCCCAGTAAATCCGGATAACGCTCGCCACCTACGTATTACCGCGGCTGCTGCTGGCGTAGTTAGCCGTGGCTTCTGGGTACCGTGTTATCTTCCCCAAAGGCGGGGCTTTGCACGATCCAAAGAAACCTTCATCACTCCACGCGGCGTTGCTGCATCAGGAGTTCCCCACTGTGCAATATTCCCCACTGCTGCCCTCCCGTAGGG
+
2**%..(*+6+*098./2110,6*$+*,)1/*)&&)+,3*+/&%%'(*-/276,-'*$%'3)5*)*'80;//--20:0/088,855/60+1(.),,..-+3/*/.-3+1&'''((8654.8-*)'&)/(0+-72-.-)++'*'$2-((*+(&'$)'(+.,.7+44.)**+.,/(('(1;4,((*+'&&(',-902'((,*&&+-7.3(*611/0/6686*5;8-/4110;./.3206-0656.437626*)))+9,./4210)+('*&##')&&&%$)&%%&(,,.(++**('((')+/8.*).)-,+.(/5:1368011/)65***/(1,*,/2/).0-**((&,-'$&$$'+-%&'.+.26--.($*5..-***),)'*.2-)')*/)(*-/050/./,/43:22/;8331+44+*+/43563,.0,-&+%&,.&(%))0('&'+/693313;22.+&''(++,:5:4*)+((+1+87823//.3)**/00150+)37.97:90&&()4253.(*&*-:1359856/22,.284,++5*3665:220...09/+/3.-0.+--3--%)*159/425/93:6'(/)'().:9++.''#$%&$*/%,$-.288/(365)3+45.**+)4.644509.()(-+'-&$&&$%(+,./6,'',)+12)+%%%&(&(&,,'((/0,5:-*0-7102(0'7/,-6592++-+,&&('*&+,-4/+./048,'*$()'+*,.58:993554494182'11201*)**(+,.3775,+*2+&0147/36:55/-&*/.-.11-(./1.5;;/01**-)','+(%$,&7/+,'*+.53722*,2212/()%((,377:68989+-+-,%%'(--).***0.++-21%,'0*0:/4'%')*9.$('-+/%#&%$$-$&'%()&,+))1,*./34,%'()6910-3564532-234476+-+)*214/70*-''&,*-****+235//-)-63,)'($$')//0,'%$'+)'-**)$-*&)*,1-59+11'/++'0&%%','%(%&)+.1()((%,-,+)*'()*+-///)$(*+,7/0/701144456343-.0-531,&))'**.-.*-*1.46-((*,,1/331)65*+:74%%
@6f1ce15e-7a56-4d41-84ef-2b3fa9e7cf1f ch=193 read=1419890 start_time=2019-12-13T07:27:28Z barcode=BC01 runid=2c9cf7bc05858273f10e7d7ec552fc0bd742dc3e
CCGGTTACCTTGTTGACTTCACCCAATCGCTGACCCTACCTTCGGCCGCTGCCTCCTTGCGGATTAGCTCACGGACTTCGAAAGGTATTGCCAACTCATGGTGTGACGGGCGGTGTGTACGAACCGGAACGTATTCACGCATTCTGATTCGCGATTACTAAGCCAACTCCAGCTTCATGTAAGCAGGCGAGTTTCAGCCTACAATCCGAACTGAGACTGGTTTTAAAGTTTGGCTCCACCTCACGGTGTGCATCTCTGTACCAGCCGTTGTAGCACGTGTGTAGCCCACACATAAGGGGCATGATGATTTGACGTCATCCCACCTTCCTCCTGGTGCTTAGGCAGTCTCGCTAAGTCCTCAACTTAATGGTAGTAACTAACGACAAGGGTTGCGCTCGTTGCCTTATTAACATCTCACGACACGAGCTGACGACAGCCATGCACCACCTGTCACCTTGTCCCCGAAGGGGGATTTCCTCGATTAAGAGTAATGCAAGGGATGTCAGAAGTGTAGTGGAGTTCTTCGCGTTGCTTGGGTAAACCACATGCTCCGCTACTTGTGCAGGTCCCCGTCAATTCCTTTGAGTTTTTAATCTTGCGACCATTTGAGCCGGAATGTAATGCGTTAGCGGCGGCACGGAAGTGGTGAGAACCCCACACCTAGTATTCATCGTTTACGGCGTGGACTACCAGGGGTATCTAATCCTGTTTGTACGCTTTCGAGCCTCAGCGTCGGTTACGTCCAGAGAGTCGCCTTCGCCCTGGTGTTCTTCCTAATCTCATTTCACCGCTACACTAGAATTCCTCTCCTCTCCTGCACTCTAGATAACCAGTTTGGAATGCAGCACCCAAGTTGAGCCGGGTATTTTACATCCCATAATCATCCGCCTACGCTCCTTTACGCCAGTAAATCCGGATAAACACTCCGCCACCTACATATTGCCGCGGCTGCTGGCGTGGTTAGCCGTGGCTTCATCACTTGGGTACCGTCATTATCTTCCCCAAAGGAACCAGAGCTTTACGATCCGAGAAACCTTCATCACTCACGCGGCGTTGCTGCATCAGGGTTTCCCCATTGTGCAATATTCTCCACTGCCTCCGTAGGAG
+
14,30;44727-,0,-.297*2(')&-./0/0048))+386;584:288677745-/0/..2&)))++//,/.4378:/-))'-,4../,/0//+,.,583545123-673/2---,0+-//24.(,')*&')+82%'%$%+0145/30.--/.5//.-+''%%.*../,++)2,,$+&%&''(*-10.,),6-,6546/,02372**5;:21(*+3458/<<2-:,-94++'%'+*$*4,3--+'()517660.--*.792//21+7-++-.,*.//:874-,,/+(**,,.//.++++-5,+)($,-(*/15/30,1:/.8:8<764-'((*-%'',+042--3231,*(%+)/6644/6+,-0.55/0-,/.84448676:64,3007133444,40)//./(&&,*.,,,-,-.010(+*(+...,-1276+7:7:/---429;4568*,313//1::0/17.65-(--9806772./.).+--.,710174&11+1463+$('*+.21.)++,-2;55876:,8))&'(**&*+3-1/+0---./48241,.1/-//3'57-1,+))2337364328:1.-/8<5119444922+%2+*/2'&&02&.,.10+&&3(+,/40///2+*&.+1+*&)'++*')''%,(-//*&+//72(0212:3566058-%%$)*2351/0/+-'&),0+5551,.2-,.04083%&$'$$###%)*34455----.1'),,%*)*.+**,,(++-075493-35++85767:8809,+.700,)&/381168-0612(-.*)'.)1,)(+-23/0+4-,,1//.3+,/886:6;346;8.*3+.6:.++)++*.,*,+%%(4*',)1,-:8*'*-+/3+'-*1,2-010.3967744551.81,.035&+*/5.-2(.++,-0)-&,-1--35+.7//2+-,1.%6:6/6///6607++(,%.5)((8*6984/1.-%+-))*('/-/,066:9+8/+-:85334(-('**/-.,,-,31682+,-450-*(%,.)158;76893444.0.006223<6745446:,5:75;.18:,,1;-01/5../8;677:./...--56,,*/('$
@22eb6e1c-acc7-4a87-b24f-b87d409209e5 ch=124 read=125195 start_time=2019-12-13T07:27:27Z barcode=BC01 runid=2c9cf7bc05858273f10e7d7ec552fc0bd742dc3e
CCAGTTGCTTGTTACGACTTCACCCCAGTCATGAATCACCACCAAAGTGGTAAAGCGCCCTCCCGAAGGTTAAGCTACCTGCGCTTCTTTGCAACCCACTCCCATGTTGTGACGGGCGGTGTGTACAAGGCCAGGAACATTATTCACCGTGGCATTCCTGATCCACGATTACTAGCAGCGATTCCGACTTCATGGAGTCGAGTTTACCAGATAATCCGGACTACGACGCACTTTATGAGGTCCGCTTTGCTCTCGCGGGTCGCTTCTCTTTGTATGCGCCATTGTAGCGTGTGTAGCCTGGTCGTAGGGCCATGATGACTTGACGTCATCCCACCTTCCTCAGTTTATCACTGGCGGTCTCCTTTGAGTTCCCGGCCGCTGGCAACAAGGGATAAGGGTTGCGCTCGTTGCGGACTTAACCCAACATTTCACAACACGAGCTGACGACAGCCATGCAGCACCTGTCTCACGGTTCCCGAGGCACATTCTCATCTCTGAAAACTTCCCGTGGATGTCAAGACCAGGTAAGGTTCTTCGCGTTGCATCAGATTAAACCACATGCTCCACCGGCGGTACGGGCCCCGTCAATTCATTTTGGTTTTAACCTTGCGGCCCGTACTCAGGCGGTCGACTTAACGCGTTAGCTCCGGAAGCCACGCCTCAAGGGCACAACCTCAAGTCGACATCGTTTACGGCGTGGACTACCGGGGTATCTAATCCTGTTTGCTCCCCCGCGCTTTCGCACCCTGAGCGTCAGTCTTCGATCCAGGGGCCGCCTTCGCCACCGGTATTCACTCCAGATCTCTACGCATTTCACCGCTACGCCTGGAATTCTACCCCCCTCTACGAGACTCAAGCTTGCCAGTATCAGATGCAGTTCCCAGGTTGAGCCGAGTTTCATCTGACTTAACAAACCGCCTGCGTGCGCTTTGCATGAAGTAATTCCGATTAACGCTTGCACCCTCCGGTATTACCGCGGCTGCTGGCGCAGGTTAGCCGGTGCTTCTGCGGAGGTAACGTCAATGAGCCAAAGGTATTAACTTTGCCTTCCTCCCGCTGAAAGTGCTGACGAAGGCCTTCTTCATACACGCGGCGACTTGCATCGGGCTTGCGCCCATTGTGCAATATTCCCCACTGCTGCCTCCCGTAGG
+
43&314*)+++27'--(./9/-246.-0388:8696513)%*%260,*/-,0:0.033<30291)-+),2631./0./0'''$&)''&'&&(-)-66.,/-/,*++'--.1898;:8385582667:83728)-0(-,)../3<6332.0.822409)*,3.3,&+-+2-**,)&&(+-&&5)99-189::999.,.-1+*1)3-%0)%'')+7./1/509811220-,'*+3<7987/8/0/,(-,))44334%&*(+*//32826-18-)-/1498:;/6/,)*--)''*/*+)+').:9:35/'3799::440/-//4/116556/:6-+8:9:7931*++4.,.7365464'55544*.8.**0359.'*-+-**+&(,/010.'05.810-2011018655/21-,10*&&(-)01+///22;0-,.39423**221111302,-09/212./102:02111,+,*07825/'&&')(,/0:80125633/12/42//523),75:98421*1+/2;,/*+&+(.,567;401-2...880%%+-01;65:--2.-10-0&)*'&'(')%-*.+3570++3.+-/,)399(+(*39*3.11-2.,/021/.4/)*&$-')08332843535322-//-&)(,005.6/23-..29771)+3*,'*-/.7/74&'(*541/123987*-,8/006:67667:(46..-/255;512/-25-*.-,673'%)++/:0/-/)/1-,.054)20*00./7/*%(/.)145,::8:;6;:8:957901235;8+--0')*555565/30112<41-45/2300+2459121410,-03982+)11./-./149:990.42),2*//0,9*-0632+/.7,**,05/922.5+*(-/:+,5..%'&.-4/5059'5:4674565241.*,*'%'$&#&%&(-18;44355;340()/(**&/50/15.)(*5.(0)')0444-,0,/-%2%,.,5/128+22./242877*6%'*,06644-2-,,.*/*68./2.1011/,-,/.182974.571*99.41+*/')'&&1$%))-9331.15533+*'($%(&%&#%(()*+-.*96538--(+($$'0')$%*0.01077;1.01011037-59)*8*1(
@c04346a6-1db2-42b1-95c3-c0a782749dbf ch=477 read=62086 start_time=2019-12-13T07:27:26Z barcode=BC01 runid=2c9cf7bc05858273f10e7d7ec552fc0bd742dc3e
TCGTACTTCCGTTCCAGTTGCGTGATACGCTGGCTGTTGCCTGTGCTCTCTTCCGGTTACGCTGGTACGACTTCACCCCGGTCACAGACGCCGTGACGCCCTCCCTGCGTTAGGCTACCTACTTCTGGGCGAGACCAGCTACATGGTGTGACGGGCGGTGTGCGGGCAGACGTATTTTGCGGCGTGCTGATCCGCGATTAGCGATTCGACTTCACGCAGTCGAGTTACCCGGGCTGCGATCCGGACTACGACTGGTTTTATGGATCGCTCCCCTCATGGGTTAGCAATATCGCGCGGCATTTTCAAGGGCCATGAGGACTTGACATCCCACCTTCCTCGGTTTAATCGGCAGTCTCGATAGAGTGCTCAACTGGATATTGACAAGGGTTGCGCTCGTTGCGGGACTTAACCCAGCATCTCGGCACGGGCTGACGGCAGCCATGCAGCACCTGTGTGCGGTTTCTCTTTCGAGCACAGATCCATCTCACCAGAGCTTCCTGCCATGTCAAAGGTGGGTAGGACGCGTTGCATCGGGTAAACCACATCATCTTCGCTTGTGCGGGTCTGTCGGTACCTTTGGTTTCAACCTTTTGACGCTGCAGGCGGTCAACTTCACGCGTTAGCTGCGTTACTGAAAACTAATTCCAGCAACCAGTTGACATCGTTTAGGGCGTGGACTACCCAGGGTGGCTAATCTGTTTGCTCCCCACGCTTTCGTGCATGAGCGTCGAGGTACAGGTCCGGGGACGCATCGGTGTTCCTCCGCATATCAAACACTTGCTACGCGAATTCCATCCCCTCTACCGTACTCACAGCCATGCAGTCACAAAATGCCAGTTCCCAGAGTTGAGCCGGGGATTTCACATCTGTCTTATAACCTTACTGGCGCTTTGTGAAGTAATTCCGATTAACGCTCACCCTGCGTATTACCGCGGCTGCTGGCGTAGTTAGCCGGTGCGCATTTTGGTATGGGCCCCACCAACATTGAAGATAAAGTTTCCACAAAAGCAGTTTACAACGAAGGCGCCATCCTGCACGCGGCATTGCTGGATCAGGCTTTCGCGCCATTG
+
$&'.')0/6''315((*+7&-+,++'&$(&%(&''''()2633+%&')*-/563,-,-&*&%%+(*(),+14;860*'(%+,..0%',.$$$%#%$&#%+1*/4.)*))+-+14220554578:5.3-*,,-./08)''%&(0127--)105,/61220.-&((/('%'&)''$))(%$%)1/2396534587-01,2.'&(+,/662024:4687:4764)$(-)(/6*/10/.,,,/00,2102$$&()39906;;12678*(%'*)4960.3&%2883.&++.(&%')&'&$%'$$++*)%'),1032//--/6.337302++47-)03-05//2(2/61*++,-456664/,&%,(%&()./89+)+))'&'&%)*+/2).2..8033:976/1''*/2))%&-.-62,'.22534+%)''''$&%*+967/0')&+,*,)-,+,,))0)*-.4-45)'+,-;300/+0&'%%221--/0-,$%$&((%&-+30.*.2/989083(.20/**'%,'%%''+,64439;-6402;;4:-*,11,)*&(*+)1**,277<9/-))*1&'&#&*(240+-85+4+1,))(&&#%$%&$(',11094/2(-142..+,+*)(''%&'&03./-/152/,%(/*2-)'),/514-/3000:49:9696'.220242522/).+)%,/+)'(*)-1,.$%.6-)*,9670)-,-060089831/(),.36.+*+',)--29-1).,,)$$$&&,-495454-()5902'++-+&&)(&&%%%),'+*)&'1-:077/940.-.-*,+)*(++,&%).13.5%'*45200,11/----(02769+**+,2/-$111(0,+'68..*+,/135610*,(,/4%&'%'(''&&)))%$$$&%%(/3542-(%.'-))&((+/2:41'-)*,-845:460;333:/;--,2052.+(.&()%$$&'#('$&+*($$%0(,-/*$&#'&%')*%&&%&&(+'&)83/(%)',.*)-2*84*)01,'$$%*+/(&&)+16.--',,./0,,,200139759((,-393,,+$&(%&*&
@c71dd774-295f-4dbd-821a-de0d1c492e4c ch=198 read=99857 start_time=2019-12-13T07:27:26Z barcode=BC01 runid=2c9cf7bc05858273f10e7d7ec552fc0bd742dc3e
CTCCTACGGGGAGGCAGCAGTGGGAATATTGCACAATGGGCGCAAGCCTGATGTAGCCATGCCGCGTGTATGAAGAAGGCCTTCCGGGTTGTAAGGTACTTTCAGCGGGGAGGAAGGGGTAAAAGTTAATACCTTTGCTCATTGACGTTACCAGAAGAAACACCGGCTAACTCCGTGCCAGCAGCCGCGGTAATACGGAGGGTTCTGAAAGCGTTAATCGGAATTACTGGGTAAAAGAGCGCGCAGGCAGTTTTGTTAAGTCAGATGTGAAATCCCCGGGCTCAACCTGGGAACTGCATCTGATACTGGCAAGCGAGGTCTCGTAGAGGGTGCAGAATTCCAGGTGTAGCGGTGGAAATGCGTAGGAATCTGGAGGAATACCGGTGGCGAAGGCGGCCCCTGGACGAAGACGACGCTCAGGTGCGAAGCGTGAGGGAAACACG
+
341.-/12;6((0533(6.45..),**409.--06;987+,*13;37<0/.//*.(02.00184556684522/()-*0/5100'7;99:4.4.'&((.-2;/(.,-5:-(-.,6+32.+/6/&*(6*1++--(41018:63832344:326)(-.$)('&')+(,,-/2-/1411680//.-/61462:32955771,.,&*%&%%.(',//.6/305*2*,-20578(&)189)((-.53*1(154&2848+(.-6-2243226,''*-1)+48,,556774.0/,.894:981111/-+,-(**)*+)*%'%')(,-787910)-**'')---204--*0//.-+.-.601.+3..6696,,'(-/56;2.2/+3&%*(&6,8,,)+&,+:3:1<83,7868,0-,,0-,06767,-4430)%&*+.60&0/'('&&&$%
@fa1ecd67-da6c-47d9-b0ad-082f6299504f ch=13 read=48120 start_time=2019-12-13T07:27:30Z barcode=BC01 runid=2c9cf7bc05858273f10e7d7ec552fc0bd742dc3e
CGGGAGGCAGCAGTAAAGGGAATTTTTTTTTCGGCAATGGGGGAAACCCTGACCGAGCAACGCCGCGCGAAGGAAGAAGGTTTTCGGATTGTAAACTTCTGTTATAAAGGAAGAACGGCGGCTGAGGAAATGAGAGTGGCGGTGACGGTACTTTATTAGAAAGCCGGCTAACTACGTGCAGCAGCGCGGTAATACGTAGGTGTAAGCGTTATCAGATTATTGGGCATAAAGAGGAGCGGAGGCGGCGGCAAGGTCTGTGGTGAAAGCCTGAAGCTTAACTTCAGTAAGCCATACGAAGCCAGGCAGCTAGGTGGGAGAGGATCGTGGAATTCCATGTGTAGCGGTGAAATGCGTAGATATATGGAGGGCACCAGTGGCGAAAACTCTGGCCTGCAACTGACGCTCAGTCCCGAAAGCGGGGAGCAAATAAGTTAGATACCCTAGTAGTCCACGCTGTAAACGATGAGTACTAAGTGTTGGATATCCAAAGTTCAGTGCTGCAGTTAACGCAATAGAATTACTCCGCCTGAAATCGACACGTTCGCAAGAATGAAACTCAAAGGAATTGACGGGGGCCCGCACCGGCGGTGGAGCATGTGGTTTAATTCGAAACAACGCGAAGAACCTTACCGGAATAATGACGCATACTCATAAAGGCTCAGAGATGGAGATAGCTATATGAGGGCCGGGTGGTGCATGGTTGTCGTCAGCTCGTGTCGTGAGATGTTGAGTTAAGTCCACCAGCGGCGCAAACCCTTATCGGTGCTTACCATCGTGGTGCGGGGACTCTATGGCAGACTGCCGGTGACAAGCTGGAGGAAGGCGTGACGTCAAATCATCATGCCTTATGACCTGGAGCTACACGATGCTGTGGATGGTGCAGAGGAAGCGAGCGCGGGGTGAAGCAAAACGTAAAACCGATACTCAGTTCGGATTGTAGTCTGCAACTCGACTACGCGGTTAAGGTCGCTAGTAATCGCGAATCAGCATGTCGCAGTGAATACGTTCTGGAGCCTTTACCGCCCGTCACACCGAGAGTTGATAACACCCGAAGCCGGTGGCTAACCGCAAAGGCAGCGGCCGAAGGTAGGGTCAACGATTGGGGTGAAGTCATAACAAGGTAACCGG
+
+&78-164206--*.+&,,*(*+39:947:/53:634454*(%*-+3;4--,14.,).24;89;()')'.4**+-(*.*,0:8025:17101:;822724105.019-,3/92486*7.1.-,&&*(+.,,-&&%'&&,*(-+++)%'*(-/14..70)-,*)+/&&&''$%$%&(*562/2,+2)2//*1**&55773321-56.4618001(),05,3-55.(&'),)&&1,&))++%)*)6-,(1/,0+5.987413/++,*+-3545.+*-+6,,-5.((*-44891/*(**,(+.)+7++())+))*+)+&)',7./82-0+3*1(++'*(++&&(+.64-,9.,/7673233//(+14)-34/459+42/32.+++(*%&&'+141/30.++++/*..2.008&''*)&$$'-.0)-./:70&&((0%&35*49'(++3-1467).&%$&),371,*0)()**--.,,1*9+7,76%/1'*,0+/86104/00336232/2/00242-&+&*''(+5;356/-/0'(&')*+346:/'&'')%-%&*+-*.66:.---065645*,31-*2.'(%'$&).)765.),-+1'*+.8::.7876/.*&,-342412:447.,+-*++)/.31+'(&((*+0--/.0)+-4-/5426(()+,230,*.)/..-,.+*''')$&$)()'+,&'&%+*,47+-7576,0124/6366&7()+..2-4/.08282569,$($'),-&*)+/4218--+*,2,(0$#(%'+*...'(%'$&'&,86/3355-*(&%&*'+,+-+'))&&$'(()*-.,1-,/,+-()*+653227,,-,-(&'%('(.,/1,63,/-&()6++''')+'*-*'*2347444770,/**,,/.,**/*)+(%*%1*')24+**&&%%()/0/1-+,+-/34<76:,+5*..243.,,*()*/3-)2%)+22425-++(*-,22))%*'(-'*+1:78,.0688896.**+.8<:::78;3134&')%('$&)2)0-'&*+./..-'')(+00--..91-07.)/,+6/*.,.63*+7561444&,***00407...3+0-/&*.,..&3/%.)/+0+,,03+/02./)('-(0+197658
@3b1eaa36-05ab-4c74-a4d2-712bb2423fbb ch=78 read=107650 start_time=2019-12-13T07:27:52Z barcode=BC01 runid=2c9cf7bc05858273f10e7d7ec552fc0bd742dc3e
TCACCCTGATCGCCGAATCACCAAAGTGGTAAGCGCCCTCGGGGATTAAGCTACCTACTTCTTTTGCAACCCACTCCCATGGTGTGACGGGCGGTGTTACCGAGGCCCGGGAACGTATTCTGTGGCATTCAGTCCACGATTACTAGCGATTCCGACTTCATGGAGTCGAGTTGCAGGCACCAATCCGGACTACGACGCACTTTATGAGTCCGCTTGCTCTCCGCAGTCGCTTCTCTTTGTATGCGCCATTGTAGCACGTGTGTAGCCCTGGTCGTAAGGGCCATGATGTCATCCCCACCTTCCCTCAGTTTATCACTGGCGATCTCTTCGGTTCCCGGCCGGACCGCTGGCAACAAAGGATAAGGGTTGCGCTCGTTGCGGGACTTAACCCATTTCACAACACGAGCTGACGACGGCCATGCAGCACCTGTCACGGTTCCGAAGGCACATTCTCATCTCTGAAAACTTCCGTGGATGTCAAGACCAGTGGAGTTCTTCGCGTTGCATCGGAATTAAACCACATGCTCCACCGCTTGTGCAGGCCCCGTCAATTCATTTGAGTTTTAACCTTGCGGCGTACTCTCCCCAGGCGGTCGACTTAACGCGTTAGCTCCGGAGACCACGCCTCCAGGGCACAACCTCCAAGTCGACATCGTTGCGGCGTGGACTACCGGGGTATCTAATCCTGTTTGCTCCCACGCTTTCGCACCTGAGCGTCAGTCTTCGTCCAGGGCCGCCTTCGCCACCGGTATTCCTCCAGATCTCTACGCATTTCACCGCTACACCTGGAATTCTACCCCCTCTGAACTCAAGCTTGCCAGTATCAGATGCAGTTCCCAGAGTTTGAGCCAGGATTTCCATCTGACTTAACAAACCGCCTGCGTGCGCTTTACGCCCAGTAATTCGATTAACGCTTGCACCCTCCATATTACACCGCGGCTGCTTTGGCACGGAGTTAGCCAGTGCTTCTTCTGCAGGTAACGTCAATGAGCAAAGGTATTAACTTTACTCCCTTCCTCCCCGCTGAAGTGCTTTACAGCCAGAGAGGCCTTCTTCATACACGCGGCATGGCTGCATCAGGCTTGCGCCCATTGTTGCAATATTCCCCTGCTGCCTCCGTAGGAG
+
21/,/+##&.4))'&,.)+'))-2-*+-.-23-005:32,''-+(.)00,..-03*%)*6*9:9--,,..5+(-.2:3006;8786597::4,**%'*)+2,'1+.6*+21.3,)--003,-+-111372%(2.(%'-*5,++/'+,*06:741*'%-$%,3-,,,4+*//1)-'-,(#%'+,8*/+6,84103.1'*%&'-1*+*%*)6'&'0+)*00-5*()%(),)-1073/.8.(..12::8;476))+++((&+)-,)*'(/4,.76803/,',6/;7--*)(*+3429:.&*2,/14)*4.25<:566)-***((&./+)%*#)(49./(.*71+5,,,,-,22//2135&5/6677+-)(5.0(*,//36-)(03+*,*1*4-(*+150/3223/1&&,-),'+--/&241/5./(++*0.--31/2408,*)&()+./**+0:979899431/1766./02:-0;:::467,0..-,((,&,(,1;77831332;33256.*0+3.32(((&()919986013,+,1-1-4%(+/2/))45798;7-54**010<<1015526/.-+)()&%()*177*,2572;::97658494444.7..020&0)*()/304647*/&)/86/034897.6+-')*),'**.,,-8'.+0/187978886:)/,(*+3500845:817<*+88183,//01;7447059120/5-/211667;887:((4480755/0,&'-+/38+6779<:7/6))(76312/-21203:92.16.25/4/530/'.(2,5-,.21/-+,(''(*)+*'',.3/38'/.,,5./2545588:1*'''%+,2,&$./6)*(%/0+-10/0/../124838<9:;699/./..663*&%%%+)--++02304.1)*3-/-/)*.,.002;334:33)1+''')/.23;:81.,(--/*(++,&(.4/*).+-.012:2989778./5/08:78-1*,,*&'19,-2-.,/..,,44))(*3/0762.2-**)/3,2-(+&&''&$%&'++'')(()/-59<89<:,-,-+..//846708///2127)*4601++&-3-,09//-,4.:,,+1(10.(6787891:;*-'5,(*
