# Supplementary material for: De novo species identification using 16S rRNA gene nanopore sequencing
Source: PeerJ. 2020 Oct 21;8:e10029. doi: 10.7717/peerj.10029 (PMC7585375; doi:10.7717/peerj.10029)
Supplement: Supplemental Information 2 — Contains raw reads. [file peerj-08-10029-s002.zip › pass_fastq_runid_2c9cf7bc05858273f10e7d7ec552fc0bd742dc3e_258.fastq]

@8cc00a05-7f84-4f2c-992a-3add6e14924c ch=228 read=123682 start_time=2019-12-13T07:28:17Z barcode=BC01 runid=2c9cf7bc05858273f10e7d7ec552fc0bd742dc3e
CCGGTTACCTTGTTGTTACACGACTTCACCCCGATCATCGGCCACTGCGTGGCGGCGCCCTCAATGGCTACCGCTTCTGGTGCGGCGGCGCTCATGGTGTGACCAGGACGGTGTGTACAAGGCCGGGAACGTATTCACCCGCAGCAATGCTGATCTGCGATTGCGGCGTTCGACTTCATGGGTCGAGTTGCAGACTCGAAATCCGGATGAGATACGGGTTTTCTGGGATTGGCTTACCGTCTGCCGGCTTGCAGCCTGTTCTCATTGTGGTACGATAACTGGCCTTCCTGGCCGTAAGGGCCATGATGGCTGGGCGATATTGCCACATATGCTCGTTTATCACCAGTCTCTGGCATGGGGAGTTCCCCTGCCATTACGTGCTGGCAACTGGGACAAAGGTTGCGCTCGTTGCGGGACTTCGCCCAACATCTCACGACACGGGCGCGGCGGCAATAGCCACGGCACCTGTGTTCGAGTTCCAGAGGCTGAAATCCTATCGGATATCGACTTAATGGGGCCAGGTAAGGTTCATAAAGACGCATCAGGTGGGCCATACTCCACCGCTGTGCAGGCCCAAATCGCTGAGTTTCAGTCTTGCGACCATGCTCCCCTGGGCAGCGAACTTAACGCGTTAGCTTCGATACTGCGTGCCAAATTGCACCCAACATCCAGTTTCGGGTGGGGCATGGACTACCGGGAGTATCTAATCCTGTTGCTCCCCACGCTTTCATTTTCCAGTGTCAGTGTTGGTCAGGTGGCTGCCTTCATGCATGGATGTTCCTCCTGATCTCTGCATTTCACTGCTACACGAGATTCGGCTTTACCCTCTACCCTCTAGTCGCCAGACATCACTGCGGTTCCCAGGTTGAGCCCAGGGCTTTCCACAACTGGACTTAACGACCATATCGCGCTACGCCAGTGAACAGTAACGCTTGCCCTTCGTATTACCGCGGCTGCTGGCTGAAGTAGCCGGTGCCCATTCTTTACAGGTACGCCGTCATCAACCGGACCATTAGCCAGCTGGATTTCTTTCAACAAGGGCTTTACAGCCCGAGGCCTTCTTGCCCGGCAGTACTTCGGCTGGATCGAAAGGCTTGACGCCGTGTCCAATATTCCCCTGCTGCCTCCCGTAGGAG
+
11/304*0--7-/0(++%%$(.,2353,1*)&''3426+.*4.%&($&&'&*('.1.0/&%($$%&('*,,*(),-6551-+-*')*('%('+'&1'(')().'%05&..400/**()*,0500)2)---+0/34/(-1**1/0350566443444532&2'&(&&',,03*,/89822*.--/'%1/80/+-./10',-,-53--'())(/2'-*0&1.+*++.5754726102-07.56,.2.2.(*'&('&,)'$('&$)%('%%$&(&(&%&(%$#&&()&&)&&)+4-/.)&12533,+*&$#$%$%*&&&%%%(&"()',%'$&#$'))39834.()*$)((((#*$$%)'('($')+10.+)(+2+1/+,-/29535+2'*%&(()639'/0.51/-...,&.-2299+-'(&'*.*.+02430,),,(10/*,'%$%,./-'-1)%'#$$%'(+')3.453/2,*)).01.,()+**&&&,-)()%%$%$'&$$$)),&)'((&(+.'%$&++/*3((',*%#$%%&%%,+.,-/&*&)%&&++'')*,/-)-0+*.+.*,#*%-/+-3+*.(*//'*0:9356835512479:'*$+*2-))'(,-,(-1))31/226466/9/.+/06/-..)-&&-.5111/4,5)()(..*142949)+'+/&($&%(%+.,-&*.542/)*''3/)('),+1393842022%,*40/($'''59*)#(&$%,/*./,0,+-682<29/7&.2.*210+*$$$'&'&(&+.1588889-+(,+/-531+)*+)093,()')11+*%'%%&*.,/)+(')'*170-/)*+2&''(%'54,+'#%''%((#$(#%')+0*0++-,,/..1/5+*/75-38,,(&)(*'%*3+$%#,+..331''%&&'*),4+.&&%$&'('('%&'+/1)(')%*/,0;821.,+*4946/3+**)++.+&'('$(&%-91:97579137.17-((%+''$%&,,).2++,)&02-5/)&&*''%(&*,235964;;4-7)+%%(,,(.++05-(+*%)1)(%---008)*&$++&%$%''-%%')(*,,13:993'')&)%)&%''+027&+&*.*)*++6,//-&&%'&%,1*35+*/,3+*%
@6a5c3247-85e4-4abd-b15e-4f4bbf497976 ch=82 read=86103 start_time=2019-12-13T07:28:17Z barcode=BC01 runid=2c9cf7bc05858273f10e7d7ec552fc0bd742dc3e
CCGATTTGCATTGCGACTTCACCCCAGTCACTTGAATCACAAAGAGTGGTAAGCGCCCTCGAAGGTTAATACCTACTTCTTTTGCAACCCACTCTCCCGCTAGTGTGACGGGCGGTGTGTACAAGGCCCGGGAACGTATTCACCGTGGCATTCCTGATCCACGATTACTAGCGATTCCGACTTCATGGAGGTCGAGTTGCGAACTCAATCCGGACTGACGCGCTGTAAGTCCGCTTGCTCTCGAGGTCGCTTCTCTTTGTATGCGCCATTGCTTAGCGTATTGTAGCCCTGGTCGTAAGGGCCATGATGACCGACGTCATCCCCACCTTCCTCCAGTTTATCACTGGCAGTCTCCTTTGAGTTCCCGGCCGGACCGCTGGCAGCAGAGGATAAAGGGTTTGCGCTCGTCGCGGGACTTAACTAACATTTCACAACACGAGCTGACGACAACCATGCAGCACCTGTCTCACGGTTCCCGAAGGCACATTCTCATCTCTGAAAACTTCCGTGGATGTCAAGACCAGGTAAAGTTCTTCGCGTTGCATCAGGTGCAAACCACATGCTCCACCGCTTGTGCGGGCCCCGTCAATTCATTTTGAGTTTAACCTTGCAGCCGTACTCCCCCCAGGCGGTCGGCTTAACGCGTTAGCTCCGGAAGCCACGCCTCAAGGGGCACAACCTCCAAGTCGACATCGTTTACGGCGTGGACTACCAGGGTATCTAATCCTGTTTCCCCTTTCGCACCTGAGCGTCAGTCAATGTCTTCGTCAGGGGGCTAGCAACCGCCACCGGTATTCCTCAGATCTACGCATTTCACCGCTACACCTGGAATTCTACCCCTCTACGAGGACTCAAGCTTGCCAGTATCAGATGCAGTTCCCAGGTTGAGCCCGGGATTTCACATCTGACTTAACAAACCGCCTGCCTGCGTGCGCTTTACGCCCAGTAATTCCGATTAACGCTTGCGCCTCCATTACCTGCGGCTGCTGGCGCAGGTTAATGATGCTTCTTCTGCGGGTAACGTCGTGAGCAAAGGTATTAACTTTGCTCCCTTCCTCCCGCTGAAAGTAGCACCTGGCAGAGGCCTTCTTCATACACGCGGCATGGCTGCGGCTTGCGCCCATTTATTACTGGCAATATTCCCCTGTACTCCGTAGGAG
+
+-'&+6.-0*8-&+.%.4962014.+,.-+%)'+4:31/101*'&'*(+/-0+/34:4.3'*13839.-'))3+)++)-1996+/1,31.%(('&(*-)+,**745579)9:,.+(,.42000.0625)*64/5--.-*:-+,5-1*-.3357')-773/(*+11:650/---04;03.)006--/.2**'&'&%-4,*-.-53455;47(5,8-***+11&')&%$')(1*%(-5*,,/)+)&)-/../2--.,37/*.+/079;;-7,&#*%$&+'(%-+%&&'/.+).7;92/4+))+)+)*(+**(&#(*75779,:4/*1276;4,++*,.2;7157678391--8:9:66;:,(/35.3()*.)3125346-:---(00/-57,0/60*2*..)&)),3657646+49654625*&(),/2:-++*7./.6*)21166660./&4-77566664650168/0'+/6445:.,12060/0/195+,.65532-++,,()-19338<;:5685877:;*673/5'))9779:6918../348()+'$')041-,..0/0131/6-(&)'$,(),.,,:7,*6678897.699+6649;7076:2;21&//.064666/:8</.185+.-,(')1).(**1-4..-34444112-392425:::75/8.)*/14-/('-)*0.00436466.38-+..91126:40+'-1063.0/130.2048./(&-,-*&%+,212'2--/-/.12/(*,&*''$'',0.456/18;63//&$%$&&0-0625726336;:866$((&)**..555<8,+-6-48/.(-2252805//-+0442,34$1'',+5487//+-,2024&&'''+/789997:9;12,+(.+4./,91,16.)5:---//0330.-/.908463+/,02,+*(%(()+----02+*,4/:-**665953.--/:0:0.+0*'('+)),2206+,)#%&+',.**/)+)$.&.20/0**,)-$(,/89=8603&-.1170.*))/*)3446-)4+1.7./*+*'%'(17+2<88-67.)../.5+))%))(,0,3--'&-*-+-0627<89862*1-0/800/5734,**,''''*1/81')-)&'+()'&%$&+)--/6;9.'&%$(,151376+,)
@24261b49-167b-49b7-9798-ea52b96491ee ch=140 read=66593 start_time=2019-12-13T07:28:26Z barcode=BC01 runid=2c9cf7bc05858273f10e7d7ec552fc0bd742dc3e
CCGGTTACCTTGTTACGGCTTCACCCAATCCTTGACCTACCTTCGGCCGCTGCCTCCTTGCAGTTAGCTCACGGACTTCGGGTATTGCCAACTCTCATGGTGTGACGGGCGGTGTGGCGCAGGAACCTGGGAACGTATTCACCGCGACATTCTGATTCGCGATTACTAGTAACTCCAGCTTCATGTAGGCGAGTTTCAGCTACAATCCGAACTGAGACTGGTTTTAAGTTTGGCTCCACCTCACGGTATTGCATCTCTGTACCAGCCATTTGTAGCGTGTAGCCCTACACATAAGGGCATGATGATTTGACGTCATCCCCACCTTCCTCCTAGTTGAGCAGTCTCGCTAAGTCCTCAACAATGGTAGTAACTAACGACAAGGGTTGCGCTCGTTGCGGGACAACCCAACATCTCACGTACAGGCTGACGACAACCATGCACCACCTGTCACCTTGTCCCGAGGGATTTCCTCGATTAAGAGTAATGCAAGGGATGTCAAGTGTAGGTAAGAGTTCTTCCGCGTTGCTTCAGATTAAACCACATGCTCCGCTACTTGTGCGGGTCCCCGTCAATTCCTTTGAGTTTTAATCTTTGCGACCGTACTCCCCAGGCGGAATGCCAATGCGTTAGCGGCGGCACGGGGTGTTGAAACCCACACTGGAAGTATTCATCGTTTACGGCGGACTACCAGGGTATCTAATCCTGTTTGCTCCCCACGCTTCGAGGCCTCAGCGTCGGTTACAGTCCAGAGAGTCGCCTTCGCCACTGGTGTTCTTCCCTAATCTCTACGCATTTCACCGCTACACTGAATTCCACTCTCCTCTCCTGCCTCTAGATAACCAGTTTGGAATGCAGCACCCAAGTTGAGCCCGGGTATTTCACATCCCATAATCATCCACCTACGCTCCTTTACGCCCAGTAGAAATCGGATAACGCTCGCCACCTACGTATTACCGCGGCTTAACGGCGCGTAGTTAGCCGTGGCTTCCCCAGCAGGTACCGTCATTATCTTCCCAAAGACCAGGGCACGATCGAAAACCTTCATCACTCCACGCGGCGTTGCTGCATCAGGATTTCCCCGGTACGTATTCCTCTTAACGCCTCCCGTAGGG
+
2,'+*8++506-01.**&+,83',&%((03++/++1012458;90807$')05867/.612%0+5(*+0-/00:6/215*21./192380.,,../-2/&/()*21.99072101),,'+-,++()2*+582822:8:;869<69747.796122794220024/))*)*.111//,,/379798786;5433-;9,'%%%(*0;93)(,1.--&,+.782252('+*.83.4066846;8-**%)1-.-%'('')().),1938:;0:3))+)(+(*+,*./7-,)0*,+-*'/8905..-../48/-,255871954.-.;4798+,)((&--($65.675271323''&'.-/-.0(()++*%$(,534596656-2,1*,)((*,137/<-,+601,/(0((-5378:9-**('%)%&**),'+.)4779;664445:45:379:78:1622264+*)*(&16,:62620903-')'(,355.:.*27,55:97/),(,*(*)(%($(8;7897)+-3.3,,-12*(-4-5<:8;/0.*)()61*+((-2501/'+-/-.-/-+/642803(&*1-.42<<0-0-/2;2+//+/2'-*0.376)-263/624/$(')*,--,5-+,-3961+*'(''*+,001,+4.,1(&*&*'(&%$&()5:98::71;2++4+*)('6736923/),*./759-7,,,09,*-.29;2+-,-3.6(*)4195500121/%..0024491,++/,),.0.140557:7/.5/.3,0678;27)+./--+1.*11349<65379-0211)*)$*)+6-31233602012343/0+/202288575:378<<1/-'+$('&&$'&%,.+./0/211*/54300:,+)'()0,)'-,2-13:9.+/*&(,,33:.01,,6,9/('.++%/)-+//;69757034:9:.,9,)&*++08'%)'%')*'('++010.*-%/'//5///31752.21/,-'($'&3---4:5:9.5/..5:/;:.,/+*,,1--/%%$&'20/)+7:36907978/&(*0((*,3251109-**)(),12762.;0-42&'%&$'&,,1257).+2-/+(*&)21**0*10)
@6fdb1ede-02c8-4871-96e2-23df5b719b99 ch=397 read=268516 start_time=2019-12-13T07:28:23Z barcode=BC01 runid=2c9cf7bc05858273f10e7d7ec552fc0bd742dc3e
CCCGCAGTTACCTTGTTACGGCTTTACCCCAATCCCGCTGACCCTACCTTCCGGCCGCTGCTCCTTGCGGTTAGCTCACGGACTCGGGTATTGCGCTCTCATGGTACGGGCGGTGTGTACAAGACCGAGGAACGTATTCACCGCGACATTCTGATTCGCGATTACTAGTAGCCTCAGCTTCATGTAGGCGAGTTTCAGCCTACAATCCGAACTGAGACTGGTTTTAAAGTTTGGCTCCCACCTCACGGTATTGCATCTCTCTGTACCAGCCATTTGCCTTGGCACGTGTGTAGCCCGCTACGCATAAGGGGCATGATGATTTGACATCCCACCTTCCTCCTGGTGGCAGGCAGTCTCGCCTTCAGAGTCCTCAACAATAGTAGTAATAACGTGACAAGGGTTGCGCTCGTTGCGGGACAACCCAACATCTCACGACACGAGCTGAAGCGACAACCATGCACCACCTGTCTGCTTGTCCCCGAAGAGTTTCCTCGATTAAGAGTAATGCAAGGGATGTCAAGTGTAGGTAGGTTCTTCGCGTTGCTTCAGATTAAACCACATGCTCCGCTACTTGTGCAGGTCCCCGTCAGGTCCTTTGAGTTTTAATCTTGCGACCGTACTCCCCAGGCGGAATACTTAATGCGTTAGCGGCGGCACGGAGGTGTTGAAACCCCACACCTAAAATTCATCGTTTACGTGGACTACCAGGGTATCTAATCCTGTTGCCGCTCGAGCCTCAACGTCAGTTACAGTCCAGAGAGTCGCCTTCGCCACTGGTGTTCTTCCTAATCTCTACGCATTTCACCCTTCACTAGGAATTCCTCTCCTCTCCTGCACTCTAGATAACCAGTTTGGAATGCAGCACCCAAGTTGAGCCGGGTATTTCATCCCTTAATCATCCGCCCTGCAGCCCTTTACGCCCAGTAAATCCGGATAACGCTCGCCACCGTATTACCGCGGCTGCTGGCGCATGTAGTTAGCCGTGGCTTCCTCGCTGGTACCGTCGTTATATTTGAACCAGGCACACGATCCGAAACCTTCATCACTCACGCGGCGTTGCTGCATCAGGGTTTCCCCATTTGTGCAATATTCACGCTCCCGTAG
+
8/'''&,0.')'('%)+'())&(/-)+))%3,3.--%&/()/70-)+&%&)'(',.+./*-*0204-0,1/6/1180+,-.(&(*-61,)%&&)*+./)+)+*)&%%''&&*71323-.*-.00:/+&)'**-5889<989;12115.9<68979;5.-..280232)**()(+/-*.3968976/-4--,24;93*/..%&)/771*+1-+*(('216642:<-083,.95/5/03,+(48/2-.066400-.,/3421/1/4579///8.2;,+*(,*/*++32120.),/19+%'(')$)*.-,,585257//000/:5./717164/0;:<674250.**(%((+4--5656/&&&((&%'(-/27232,007/&-,.1215&)))&)(,/35+/+)4.1132324:7:7:/-,)+*(&++*,,0.1)+.-744+).-&'''(*.56.1/:./*+&.37795511%%&5')+842*()+*''-5.-1013/:.5,(())/-.+80'.61296975,,/))'(),,(/.8)$'-+6.4/))-.+%&1.12<:1;22101225,++)&+*0*.*3-31/39:203/*)$)-++4301.9;<+07-+'(&&*138//,-/1;:-+3764:4:2/,3+2,455150--/+74+/-+,072260129*-7,1:7+&.,233*)(.),6498.49*()(%&,&,,26:495/./4:99;4981,7-$'&$&/*)+/228+*'*+89213;5/..-0())1---0166;6<8:;;(0&+3+,4;03-2)*595567567686:<;4161''3(,--%('&%(.)2).36411,),,,,+-,0/)/362:2:285;:0404573/00,23.*++5/('*0('20-+-1(**(,.()(0.8862:7-29)+),%#&,++1.(,*)/,'*015412.1115201-85:690*.'$&'+,+283-/-+-::902+)+',&)$$+9--/:3:96,6+1),0$$*%+**-9577%0.,*&)*'''/.1/..+*)%')-013*,/&1308118:5644+/-.-1.,21(+3///..+550-7309:3*31*(//1320-3-*%'#''04)+865
@87ab25f5-8533-4ec6-80f0-e62ccaafdd5a ch=280 read=84971 start_time=2019-12-13T07:28:23Z barcode=BC01 runid=2c9cf7bc05858273f10e7d7ec552fc0bd742dc3e
CGGTTACCTTATTTACGACTTCACCAGTCGCCGAATCACCAAAGTGGTAGCCGCCCTCCCGAAGGTTAAGCTACCTACTTCTTTTGCAACCCACTCCCGTAGTTGACGGGCGAGTGTGTACAAGGCCCGGGAACGTATTCACCGTGGCATTCTGATCCACGATTACTAGCGATTCCGACTTCATGGAGTCGAGTTGCAGACTCAATCCGGACTACGACGCACTTTATGAGGTCGCTTGCTCTCGCGAGGTCGCTTCTCTTTAGCCCATGCGCCATTTGTAGCACGTGTGTAGCCCTGGTCGTAGGGACCATGATGACTTTGACGTCATCCCCACCTTCCTCCAGTTTATCACTGGCAGTCTCCTTTAGGTTCCGGCCGGACCGCTGGCAACAAGATGAGGTTGCGCTTTCGTTGCGGGACTTAACCGCATTTCACAACACGAGCTGACGGCAACCATGCAGCACCTGTCTCACGGTTTGAGCACATTCTCATCTCTGAAAACTTCCGTGGATGTCAAGACCAGGTAAGGTTCTTCGCGTTGCATCGAATTAAATCACATGCTCCACCGCTTGTGCAGGCCCCGTCAATTCATTTGAGTTTTAACCCTTGCGGCCGTACTCCCCAGGCGGTCGACTTAACGCGTTAGCTCCGGAAACCACGCCTCCAAGGGCGCAACCTCAAGTCGACATCGTTTACAGCGTGGACTACCAGGGTATCTAATCCTGTTTGCTCCCCGCTTTCGCACCTGAGCGTCAGTCTTCGTCAGGGGCCGCCTTCGCCACCGGTATTCCTCCAGATCTCTACGCATTTCACCGCTACACCTGGAATTCTACCCCTCACGAGACTCAAGCTTGCCAGTATCAGATGGATTCCCAGGTTGAGCCAGGGGATTTCATCCTGACTTAACAAACCGCCTGCGTGCGCTTACGCCCAGTAATTCCGATTAACGTACCCTCCATTATTACCGCGGCTGCTGGCGGGTTAGCCGTGCTTCTTCTGCGGGTAACGTCAATGAGCAAAGTGTGGCTTTCTCCCTTCCTCCCCGCTGAAAGTACTTTACAACCGAAGGCCTTCTTCATACACGCGGCGCCAAGCTTGCATCAGGCTTGCGCCCATTGTGCAATATTCCCCACTGCTGCACTCCGTAGGAG
+
84+89,-4/5(/6+$33198;*'(&%127*+&(031/,0,05)*-,1+)&*'(*24-1*(')*')+-1,),-,050239;8179,--.0.1+&))9:.)5-,11-//098.)&(&&+(-,.5:2635.+4.29823-2/..9:27'--+-5555585*())%/(),1+..,*603()%0145./-,'*+223/5/./23797:/;.9&7+83*+,.-523.21:9/02-0.,.)-,,)***.0,,+)++*+,.8.77.68,()*..+/3837*')-(*-(((')-/13-,-/1;4..8347:7535/68)**.1.-,)+0++-0345239;//200-2)+,/---82,/3579.<.,/8647-+0*%).253%'&30-91;1///3842++())+3-).++900-*()0,/35/,/8745421.//(*--9///.4..-4*%))))()-'5.'&**.-0&+*(-1+,.442031972()&++,-.5<67:79631442975-/633467<666/0/5,/49%',.0.124<::<;7:,8-+,7291+/./19542)1.//.-76..3*.+:1327+51232*'001:6<988;7300/:;/+(,2(++**1/604533-431*+6:87:6--,,04/7---++*(%&'140//.%-.&*()-.0(3,/7/+&,,6.834,0-01.'.34574;6*,&00046:886+30,-%&+-/0,4..31/)/9+,4184.))+-95/),*392306679:9:7678566:-185(+((.034439.-1/&5199<5**,-+*-/.83136698:<;7479.58.1'-&'+)()/*.()071-*(&+++12328+4.16214:&)0--0//-1**',)-.,)1-3-)()0(&))-1*4:,-/*,&(*00.30/,29/1;28;666678.+(*&$'(+('(./367;/++/1721.'%%*,1/27'.''40/49893<43/.+&$)*1.2,*)1(')'+0938<98798941189887484441598))'%++*(&'&(+*511;8722;9-+682250,...572&,-,1+),4*/.88;1521)1++(-*+$'&&&&%$$%'&'(-./,29561*--.:1./501223..,,07894+-.//100&()6:399:1,/
@6428307b-b654-4df8-985c-d25ff2435c05 ch=95 read=359376 start_time=2019-12-13T07:28:36Z barcode=BC01 runid=2c9cf7bc05858273f10e7d7ec552fc0bd742dc3e
CCTACGAGGCAGCAGTGGGAATATTGGACAATGGGCGAAAGCCTGATCAACAATGCGGCGTGAGTGATAGAAGGCAGCAGGGTTAATAAACTCTTTTGCGGGATGATAATGACAGTACAGGAGAATAAACTCCAGCCTAACTCAAGTGCCAGCAGCCGCGGTAATACAGAGGAGCTAGCGTTGTTCCGGAATTACTGGGAGGAGGGAGGGAGGCGTAAAGCGCACGTAGGCAGCTTTGTAAGTCGGGGTAACCTGGAAGCTCCAACTCCAAATTTGCCTTTGAACTGCATCTTAGATCCAGAGAGAAGGTGGTGGAATTCGAGTGTAGAGGTAAGTGTAGATATTCGGGAAGAACACCAGTGGCGGCAGCTCACTGGACTGGTAATGTGCTGAGGTGCAGCGTGGGGAACAAACAAGTTAGATACCCTGGTAGTCCGCATCAAACGATGATAACTAGCTGTCCGGGCGCGGGTGGCGTTGGCGCAACTGCTGATGGGGTTATCCGCCTGGGAGTACGGTCCGCAGATTAAAACTCAAAGGAATTGGCGGGGGAGCCTGCACAAAGCGGTGGAGCATGTGGTTAATTCGAAACAACGCAGAACCTTACCAGCGTTTGACATGTCCGGACGATTTCAGAGATGGATCTCTTCCCTTCGGGGACTGGTTACGAATTTTCTGCATGGCTGTCTGTCAGCTCGTGTCGTGAGATGTTAAGGTTAAGTCCGCAACAGGCGCAACCCTGCCTTTGAATCTCATTTAGTTAGGGACTCTAAAGGAACCGCCGGTGATAAGCCGGAGGAAGGTGGGGATGACGTCAAGTCCCTCAGCCCTTACCGCGCTGGGCACACGTGCTGCATGGGGTGACAGTGGGCAGCAAACTCGCGAGTGCGCTAATCTCAAAAAGCCGTCTCAGTTCGGGGTTGTTCTCTGCAACTCGAGCGAGATAACTGAAGCGGCTCGCGGATCAGCGCACACCGGTGGAGCACGTTCCCAGGCCTTGTACACACCGCCCGTCACACACCATGGGAGTTGGGTTCACCCGAAGGCGTTGCGCTAACTCGCAAGAGAGCGGAAAAAGGCGACCACGGTGGGCTTAGCGACTGGGTGAGTGTCTTTGAGGTAACCAGGAGAATGAGAGCGACAGGCAGTAGGGTGAAGACACCGACAACTTTCTTCAGCGCCAGCAATGCAGCCAACCGCG
+
+*()+'&+0*26600..70,10)++1-671822945'+.*'162454.(+(210,-')'+//-/../1&&+&*('$%%)/4+3*0*--1&))+*31)(,,5*))'('(0+*()*()(''&((,)0/(,&&(.++.-.+....,-)&*(06...--70.1,4+/--+4%&')(&&)**,.//7-021'5++1-6./%**'#(+&(-+).-)%+**.039-))())))0*05100//41*,.101*').+&,,06/001)$*04+.-../)+&'%&'%)&'+('(+*55766+,)%%0/1'))()&)((*+++(),0/2-3.())--+*&&('&&'$'%%&)++&%%'(-),,,/5223:40-('&'(&$*+,0())0425.+'%(&&%%%)),./4--)*())/,%&&(&+'.'+5&,'8)+/126;9//9866-61),101)53001-,*(/(()+*.0762,'/1-+-,0*(+)')+(+())*+&(%$&#%%'$%'))((+1(%),*)4-*),,32820''++()*,09;967648*2*-,+//403980-%+/4++,,..6-*-,3734//0//)+,6/4*/-3/)(23(()*&()+).)*('%(((&+*06.+/279819(5,::;94<42*+,--;99-..++*+-;.5;7157120)+&((%,$,'-/05-.0,''&)++++)%%*.-,1374236840./+-/431&&-*42--*,6-(--.0*-/*%),,095*(()-520&&$)+427:1(,4*')6,740/(*0-,-+)0)(7-0,,..010.545304,*+,1,078/.,,232540-',-+'%%$(-1+''$''&-+*3-0'&%&$(*00,(%(('&%&(--02*-119883&45941//()'()),.&+&&)))(*$&))(%(*),0.3')+61'--*-/)1103211+1)+*1*%'%%#&%%$$&''%%%&$%%+-//395/-''(&($(%,,)+*.+)*)&)++/075*-22./-+*+2,/,14036+%)++**,+.:76085/,1-+282;9196-)*1/22.6'%'&&$$%'*5152.**'%,////-*+))-10.62-/-88,()*--,*++13730'$%$%((1,02&$%)&$(.,0*.*)*).+*('&(+749143-1(*',+)'&'%*&+-360321/,-64/307'()#%%&&3-3,(-*121-((&$&$
@a6cd81d4-3de1-45fc-87fc-8b085ceb1d8d ch=86 read=107624 start_time=2019-12-13T07:28:35Z barcode=BC01 runid=2c9cf7bc05858273f10e7d7ec552fc0bd742dc3e
CCAGTTTACCTTGTTACGATTTCACCCCAGTCCTTGAATCACAAAGTGGTAAAGCGCCCTCCCGAAGGTTAAAGCTACCTACTTCTTTGCAACCCACTCCCATGGTGTGACGGGCGGGTATTAATACAAGGCCAGGAACATATTCACCATGGCATTCCCTGGTCCCACGATTACCTAGCGATTCCGACTTCATGGAGTCGAGTTGCAGACTCAATCGGACTACGACGCGCTGAGGTCCGCTTTGCTCTCGCGGAGTCGCTTCTCTTTGTATGCGCCATTTGTAGCGTGTGTAGCCCTGGTCGTAAGGGCCATGATATTGACGTCATCCCCACCTTCCTCAGTTTATCACTGGCAGTCTCCTTTGAGTTCCCGGCGGACCGCTGGCAGCAAAGGATGAGGGTTGCGCTCGTTGCGGGATAACCCAGCATTTCACAACACGAGCTGACGACAGCCATGCAGCACCTGTCTCACGGTTCCCGAGGCACATTCCTCATCTCTGAAAACTTCCGTGGATGTCAAGACCAGGTAAGGTTCTTCGCGTTGCATCGTTAACCACATGCTCCACCGCTTGTACGGGCCCGTCAATTCATTTTGAGTTTTAACCTTGCGGCCATTACTCCCCAGGCAGTCGACTTAACGCGTTAGCTCCGGAAGCCATACTCAGGGCACAACCTCAAGTCGACATCGTTTACGGCGTGGACTACCAGAATTATCTAATCCTGTTTTATCCCACGCTTTCGCACCCTGGCGTCAGTCTTCGTCAGGGGCCGCCTTCGCTACCGGTATTCCTCCAGATCTCTACGCATTTTCACCCATACACCTGGAATTCTACCCCCCCCTCTACAGGACTCAAGCTTGCCGGTATCGGATGCAGTTCCCAAGTTGGGCCCAGGGATTTCACATCTGAGCTTAACCGACCTGCGTGCGCTGCCACGCCCAGTAATTCCGATTAACGCTTGCCCTCCGTATTACACTTGCCCGGCTGCTGGCACGGGTTAGCCGGTGCTGGCTTCTTCTGCGAATTATTAACGTCAGTAGGCAAAGGTATTAGCATCCTTTCACTCCCGCTGAAGTGCTTTAGCCCGAAGGCCTTCTTCATACGCGGCATGGCTGCATCGGGCTTGCGCCCATTGCAATATTCCCCACTGCTGCCTCCCGTTAG
+
32&,)51+,2.5).1,-+&360,+/56-./54$)'',9--,-//*+-.98((%'(/00//18-+.6-3-7/8**,-,484,26;28:2062+.4.%(*1;5-2798755685:64)*&*%+)-+0+313-'*)&*--(*$&%*&((/3,.-%%&-0,/('((+-))%*).3413/2033459<741-*'&%$('+')+1''+.2,,+,19890:19)8-22-00-...+/01/.5/.1&'+*)'))+-.,).,&)**.//4.340:://2401//7368,-)%+-'.,,.+-,/6/-22004750+688;9311-()**-96422/1150-267<27/0,-0:2-037807//.45503/+41.069;0/'('%*2.1;222)-''%(/7*7/7+%(,13.7251013022//2;7211368*1&547;.---51633.),)-4-0.+*'/0615//'21/12)*/777034966/-)))),0+51306*,.987322//48702,0++13<98322/0.0.1,...13.50;846,*..-/)+,2/'**/36600../0023./-()+'*'()'*-01'$()477;720;<1/2/5:;+1--+/-,-0938(3)(*.068-'.%+%*'')&(1/3011/+-1.*./1-/,*-+,0&$$&(+008.-(+4*2-2322-//2550574293(+-1/1:99766-46/((',*01846:8897/*+'%%*/3)'+*+08,0'((.5-,/51*)**+53130223$.565.6665011&&%(..-/,-6<975/*,,0333782321,7:9+2.15+)+&.128453,/01/+,--*.21-**.0*0&**++5523)--1./-('*+-4(.-513)./:27/03.6/,1.40('/3/(,00('(*),&(&%%(),**'*203))*++20--&$''$*)/-&'&'+7:8.3//...)+**/+)374345.1*,*)*%(%&&(+&+'()++/)+(&('221-*+0-25-(&&&'''+',2..34,(&+'%--.00305((*)(0,54++.*-/3,+.('*)(1')%(%-0,(420,4*,)++)%&&01)%&1,31236&+43)'$)'*/1.'+*0/..222:&9765;246475-/-*(*,+/21341,)/..//149/83'$.),-
@b072e22b-93a8-46a6-8d65-ffa942ef7ee2 ch=134 read=56938 start_time=2019-12-13T07:28:45Z barcode=BC01 runid=2c9cf7bc05858273f10e7d7ec552fc0bd742dc3e
CCGTTTACCTTCGGCTTCACCCCAGTCATGAATCACAAAGTGGTAAGCGCCCACTCCCGAGGTTAAGCTACCTACTTCTTTACGAAAACCCTCCCATACGGTGACGGGCGGTGTGTGGGCCGGGAACGTATTCACCGTGGCATTCTGATCCTCACGATTGCTAGCGATTCCGACTTCATGGAGTCGAGTTGCGAATGATGGACTACGACACGCGCCAGAGGTCCGCTTGCTCTCGCCGAGGTCGCTTCTCTTTGTATGCGCCATTGTAGCACGTGTGTAGCCCTGGTCGTGGGGCCATGACTTGACTCATCCCACCTTCCTCAGTTTATCACTGGCGGTCTCGCTGAGTTCGAAGCCGGACCGCTGGCAACAAAGGATAAGGGCTGCGCTCGTTGGGACCAGCAACATTTCACAACACGAGCTGACGACGTACAACACCTGTCTCACACGTTTGAAGGCATTCTCATCTCCTGAAAACTTCCGTGGATGTCAAGACCAGGTAAGGTTCTTCGTTGCGTAAGATTAAACCACATGCTCCACCGCTTGTGCGGCTGTCCATTCATTTGAGTTTTAACCTTGCGGCCGTACTCCCCAGGCGGTCGACAACGCGTTAGCTCCGGAAATGCGCCGAGGGCGCAACCTCCAGGTGTTCAGTTTTACGGCGGACTACCAGGGTATCTAATCCTGTTTTGCTCCCCACGCTTTCGCACCTGAGCGTCAGTCTTCGTCAGGGGCCGCCTTCGCCACCGGTATTCCTCCCAGATCTCTACGCATTTCTGCTACGCAGATTCTGCCCCCCTCACGAGACTCCAGAAGCTTGCCAGTATCAGATGCAGTTCCCAGGTTGAGCGGGGATTTCACATCTGACTTAACGACGCCTGCGTGCGCGCCAATGTTCCGATTAACTTGCACCTCCGTATTACCGCGGCTGCTGGCGCAGGTTAGCCGGTGCTTCTTCTGCGGGTAACGTCAATGACAAAGGTATTAACTTTACTCCTTCCTCCCGCTGAAGTGCTTTAGCGAAGGCCTTCTTCATACACGCGGCATGAAACGCATCAGGCGCCCATTGTGCAATATTCCCCTGCACTTGCCTCCGTAGAG
+
8.()-))0/03+*)-+00//6622345'))-***'*()+)+-51,((()03+'++5-(((,+/7/,'--321*%'&1*47/*+'***'.-,(,-3/1/1+//,-779710/3/0.)$'+,6':949700.(/+,/7/+-*))157///*3(#&$&)*02%*+--0026;463+//70-40-++,4/,(,(%%)&+(%%'%-'*31310*'(&'$&&'*&-,6652218-/0/-10/0/)+)(((*4.74,57-+6596557:62:0**)($)'-&(%%&+-6-+,.***.&3371:7,+)&))''''.0110/*.40818.3++/:/,/2777392&46654$$(()31*&$(''/3+95979::6;63'2290.400/'+'%$-'.+--004546564-*()/-1/1:5-*.01403($-...05644'+%263557;24220,&'$$+(1('&&&/.+0,+'('//+/(&&)03.+304:557<651-,1.,2/+),+,/7*3,865+(*'%)*%+(.()0+4;:77.-...000-,/*&(-*-,*'($#&#&)'--83.5;:.000;<1/84--,*+/819/8542598/02:5052-/&&*/./0(*,&+2103*,**()).-0+'&-,2.(.08/6.2+*(*,,,3,$'199*./-4++3/6/.1,%232+011/0:00---,8<9),//:;2.22/343**+),4.3.'0+++,.32+2.,*2(-28/173784<:9:1/4135506**'&*)*-.388671&0-0-39,(()*3+,*+*-/3://(61675,)-*,*'/1417&*&(('*27.0:-).)))'--0021998251)1-7,*&&.'.6.,195/-0014-/.114330-+/.59579083('%$%')).,.4----/1,)('&+,142-10+432613:7618663572-)''(,,+)''.,(3401696;;:9886:655;8686-,()'.18-.,.,-2.-'',*%)+175:6--270$'((+.)*&+('$%$+%&)(*476;78<9*))('*+-070).((('&&(()+'(++.096-08*/592:110.432-'()%(/)-26278230/(&
@7340d7e7-4e8a-4b51-8b90-dd3cdf813b04 ch=63 read=123223 start_time=2019-12-13T07:28:53Z barcode=BC01 runid=2c9cf7bc05858273f10e7d7ec552fc0bd742dc3e
CTCCCAGAGAGGGCAGTGGGAATATTACTGTGGGCGCAAGCCTGGTGCAATATGCCGCGTGTGAAGGCCTTCAGGTTTGTAAAATTACTTTCAGCGGGGAGGAAGGGAGGTAAAGTTAATTACCTTTACTCATTGGCATTACCCGCAGAAGAAGTACCAGCTAACTCCATTACCCATGGCCACTTGGTAATGCACAGGAGGGTGGCGTTAATCAGGTGCACTGGGCGTAAAGCGCAGGCGAAGTTTATTAAGTCAGATGTGCAAATCCCAGGCTCAACCTGGGAACTGCATCTGATGCACTGGCAGAAAGCAGGTCTCTCGTAGGGGTAGGAATTCCAGGTGCTTGGTGAAATGCGTAGAGATCTGGAGGAATACGAGTGAAAGGCGGCCCCTGGACAGACCTGACGCTCAGGTGCAGAAAGCGTAGGAGCAAACAGGATTAGATGCACTAGTAGTCCACGCCATAAACGGTATCGACTTAGGAGGTTGTACCCCTTGAGGCCGTGGCTTCCAGGAGGCTAACGCATTAAGTCGACCGCCTGCGATGCAAGTTAAAACTCAAAGGAAAATGCGGGTGTTCAGCAGAGCACGCAAAGCCGAAGGTGGGCATGTGGTTGCTTCGACAGCGCAGAGACCTTACCTGGTCTTATCCACGAAGTTTCAGAAGTGAAGAATGTACGCTGGGGCGGGGTTTGATGCTGCGCTGGCTATCGTCAGCTCATGTTGTGAAATGTTGAGTTGATCCACAGCAGGCGCCCTTATCCTTTGCTGCCAGCGGAGTCGGCCCACAGGAACTCCGAGGAGACTGCCAGTGATAAGCTGGAGGAAAGTGCGAGGACCAGCATCAGTCATCGCGGCCCCAGCCAAGGGCTACGTACTACAATGGCGCATACAAAGAAGCAACCTCTCCAACGAGAGCAAGCGGACTCTTGATGCATCCTTAGTCCCGGATTGATCTGCAACTCTGACTCCATGAAGTCAGATCGCTAGTAATCACAGTAGATCAAGATACCACATGATGAGCCGTTACCTTCAGGCCTTATACACGCCCATCACACCCGCCGGGTGCAGGTTACCAAAAGAAATGAAGCCAGCTTAATAGCCCCAGGAGGCGCTTACCACTTTAGCCAGATTCCGCGGCTAGGGTGAAAGTCATAACAAAATGCGCCGG
+
()/,)'&'$%&$&%(,/(+,(,+,6-'+('')-,.-/31&./-&%,$%((')(&/3/0.*'&&()(*/+-(($+)*3-')*-,&('('+-+(&'(&*0('-))'+,'&(,)*22*1*2&'$&'$$&%&//.&+*,+,%)&#(('$&('-)%'($%')*))++42114.&&)$&%%$%%(0+'&&$&%))('$'%&$)'&)(&&'$%',*/**+&)/.**&(*,22.(,-1-'(&($*)&%%%&,.*'-/'++,,++,3*)#&')/')-)&/2/24)+,.,*1-'*++*+*)*'''+%)%((**,)$()+&((&'(*,,-1&*%),-''%.(++.2.'&,()&&'&&)('').)+3()'''(),-*%+%(.*40-2&&'&'*,))%+'+,:6+(.1.)$$')&#$$%%)*2')(.'(&&**'$$%'(*()$+,/+/+,4,/0+++,%(&&%((***0.)%)'*)&(.2(-&',+1/-),&%)1-)*,(.*+'-,,,+0/+0.))'((*+//1,$.(&'()&()))*&),.((*+-11&$%%$##%(&%'+&'%)-380445..'+)))+((('*,%%&&)#%%'%)%(&#)%*,2.+*'&&(&%/*23242/.,)('##%&$&&&&&)'('''('-&(((,0,+',-.+'*,)&&%%'&*0)(*'''')'%&$)((,+%'$&%)//('(++(%%$&(/,-02/)'%*&'(*,+&''%+.13262.0(*'+12+)-('$).)()-,,$''%*&-''#)*10643.&%)&$%*'+(#$%''$&*,(+,/)$'&(&,),84(()')'))--%&&%%''*+/5%++,,&(&)*'&'&('$*%%%%%$)'**&'00022'(%&(+('&(,,,'&*()&%&#&')'(+.61,)'$)'''&01)&)('-+&26+*))%,'&&)(),-09.21/,&&$%$%$&$&$'2$*'(+.7-+(/%0))(,,+&(+&*+,(),0046((&%&&'0*')')#&)**,-5.-()(#()*),.+.),-*.)'(%&$$,*'%%$%&'#%%&')&+-.*.)''%&%%$'&(&)*,.,27(&-)++&&%'%)''*&+&+03+$(*'$%&&%($)$$$%*$$%$&$$#$+*)-/,++/.*24&-.3*$$%%$''+-.&''.+,*&)((',--''()+.+3,,74.,%&&0,(2
@24c4e07c-2607-4f39-a820-0114861898a3 ch=312 read=152667 start_time=2019-12-13T07:28:56Z barcode=BC01 runid=2c9cf7bc05858273f10e7d7ec552fc0bd742dc3e
TTGTTGTAGCGTTCAGTTACGTACTGTACTGAAGAAGTTGTCGGTGTCGCTGTGTTAACCTACTTGCCTGTCGCTCTATCTTCCGGTTACCTTGTTACGACTTCACCCCAATCATCAATCCCACATGAACAGCTCCTTCCTTGCGGTTAGGCCACCCGGCTGGGTGTTGTCGCTCTCGTGGTCATGACGGGCGGTGTGTACAAGGCCGGGGCAATATTCACCGCGACATGAGTTCGCGTTGCTAGCGATTCCAACTTCATTGTAGTCGAGTTGCAGACTACAATCCGAACTGAGTGGTTTATGGGTTTTGCTTCACTCGCCTTCCTTCCCTCTGCACCATCCATTGTAGCACGTGTGTAGCCCAGGTCAGCAGGGGCGTAGTTTGACGTCATCCCCACTTCCTCGTAACTTGTCACTGGCAGTCTCGCTGGAGATACTAACTTAATGAGTAGTGGCTTTAACGATAAGGGGTGCTCGTTGCGGGACTTAGCTTAACATCTCACGGCACGAGCTGACGACAAGCGTACGCACCTGTCTCATATAGCTATCTCTCCGTCTCTGGAGCCTTTATGAGTATGTCAAGACCTGGTAAGGTTCTTCGCGTTACTTCAGATTGACCACATGCTCCACCGCTTGTGGGGCCCAAATCAATTCCTTTGAGTTTCATTCTTGCGGGCACTTCCATAGACGGGTATTTATTGCGTTAACTGCAGCGCTGAACTTTGACATCCAACTGCTTAAGGTACTCATCGTTTTACGGCGTGGACTACTAGGGTATCTAATCCTGTATTGCTCCCCACGCTTTCGGGACTGAGCGTCAGTTGCAGGCCAGATCGTCGCCTTCGCCACTGGGTGTTCCACTCCATATATCTACGCATTTCACCGCTACACATTAGATTCCACGATCCTCTCCTGCCTCTAGCTGCCTGGTTTCTATGGCTTACTGAAGTTAAACTTCAGGCTTTCAGACCCTTGCTGCCCGCCTGCTCCCTCTTGCGCTAATAATTCCGGACAACGCTTGCCACCTACACGTACCGCGGCTGCTGGCGTAGTTAGCCGTGGCTTTCTATTCAGTACCGTCAATCCTTCTAACTATTCGCAGAAGGCCTTTCGTCCCGATTAACAGAGCTTTACAGCCCGAAGGCCGTCATCACTCACGCGGCGTTGCTCCGTCGGACTTTCGTCCATTGCCGGAAGATTCCCCTGCCTCCCGTAGGAG
+
'$*(&'&%%&&)+0*+1/,.,0(+.4433430-'+''08655&6234-+,//5/2504085-0/4-285.22,3699866020),)+/(,250+03,.258:41)301)*-.124/7///7-)),.($-0+1223326/''(''*-0.)385:*.3'*(),/0++&%&$*-,-))&**0-5*%$)-/5.7822.,.0477:674:87,4+((%%+)*6/%*-+-.,+%'%$%(;2))+&($%(%''+,214)1'(&$&&(&(+/147&%%1-()-102/))*3+-/'&442)'$(,54;;-..81648-&)()'$&()),,+/4*.518/.012223:6:97.14)+-..+.+/+&&*+.,8,*-443(%%&(/2&%$##+0:)))*)-*'+01.*$)'(-.**%$%'(**),:532-**)-03.&'(,*))%%(#%&'+''&,,-&%%'%&%%$%'+)--700//+,1.'%&((747;451:5,+%&%$$%%0-122274.00).-.-,0/-.,.,)+*)#(&&$'&-,/51131//02120..//01110/1&-/77882*,11632*/'&'*++),1*,../-((*(,'1+8;:6:4..//-&*0/7&&+5(#'(.+-./2994-(.)$%(&''(')*01**..))*4/8.%%&(-,,-;3:29;-10/0%(%%$&&,&&%%$%$-$)()).9/'1))**1+6+4122(00(/0/.4/271-,1./10-*.$%'&&*%+'*'112289-961((,-643437698655)50//001(+++0-(%&$(4-1*897++,*)13*.$062543)55222367:45+1-2&'&178+58674652%%&&*-36-,12:10$'&/7,+///126773534;9404513410)+%)%))/.9,)'((233:6../-),.()+,-12336-&(.-910./2.73/6./024-.5:580(&)&%.+)&''),/446*-0..12-,,+1:,+,,54*&'.(&(%%'--/-71:15/5.*&')+-06060*2-*%*(+&1*+7885:8889.7---4171/-*-,.5,.,*0.-,.-60(03189598190176853/612.800)/%')'1-960:;//213/)*,6/82/.&*+.-'$$$(2/'%&*+,795888;;4553'/,/087709/006:681-.,,/45238876693-*,5+,(*,--46(&&'('/1,+502+))
@e3469e1c-36ca-428b-a0a8-e05bcb6d4e3f ch=77 read=75788 start_time=2019-12-13T07:28:53Z barcode=BC01 runid=2c9cf7bc05858273f10e7d7ec552fc0bd742dc3e
CTCCTGCAGGGAGGCAGCAGTGGGGAATATTGCTGTGGAAGGCGCAAAGCCTGATGCAGCCATGCCACGCGTGTATGAAGAAGGCCTTCGGGTTGTAAAGAATGCTTTCAGCGGGAGGAAGGGGTAAAGTTAATACCTTTGCTCGTGGCGTTACCCGCAGAAAAAGCACCGGCTAACTCCGTGCCAGCAGCCGCGGTAATACGGAGGAGTGCAAGCGTTAATCAGGACGCGCAGGTTTAAGTCAGTGTAGCGAAATCCCCGAACCAACGAACTGCACCTGATACTGTAGCAAGCTTGAGTCTCGTATTAGAGGGGGTGAATTCAGGTGTAGCGGTGGTACGTAGAGATCTGGAGAGGCCGGTGGCGAAGGCGGCCCCTGGACGAAAGACTGACGCTCAGGTGCAGCGTAGAGCAAGCAGGATTAGATACCCTGGTAGTCCCCGCCGTAAACGATATCGACGGGTTGTGCCCGCTTGAGGCGTGGCTTCCGGAGCTAACGCGTTAAGTCGACCGCCTGGAAAATTACGGCCGCAAGGTTAAAACTCAAATATGAATTGACGGGGGCCCGCACCTGGCAGTGGGACATGTGGTTTAGTCGATGCAACGCGAAGAACTGGTCTTGACATCCACGGAAGTTTTCAGAGATGAGAATAACCTTCGGGAACCGTGAGACAGGTGCTGCATGGCTGTCGTCAGCGCTCGTGTTGTGAAATGTTGGGTTAAGTCCCGCAACAACCCTTATCCTTTGTTGCCAGCGGTCCGGCCGGGAACTCAAAGGGAGACTGCCAGTGATAACAAGCTGGAGGAAGGTGGGGATGACGTCAAGTCATCATGGCCGCTACGACCAGGGCTACTACACGTGCTACAATGGCGCATACAGGAGAAGCATTCTCGCGAGGCAAACGGACGCATAAAAGTGCGTCGTGGTCCGGATGAGTCTGCAACTCGACTCCATGAAGTCGGAATCGCTAATGTGTCGTGGATCAGGAGAATGCCACGGTGAATACGTTCCCGGGCCTTGTACACCGCCCGTCACACCATGGGAGTGGGTTTACGCAAAAGTAACCTTCGGGAGGGCGCTTACCACTTCGTATTCATGACTGGGAGGTGAAGTCGTAACAAGGTAACCGGAAGATAGAGCGACAGGCAAGTTGAACACCGACCTTTCTTCAGCACCAGCAATACGTAGCGGG
+
,)1)%%,),3+(1**%&('*,0/6-05.).+(*+**,5-.-0+',-4**4644458750997-+,)%)'--8783654-(+*.5266:6+2)3/455;,%'&)#&**,)&(++2,(*-*()1+(++8522451006/7:..666.,2+()',),2/'*/.13271(2228)0,++(**02*1,/33+5/-..,0+61/810160/.,$+,66;:794190:0,%.'#$%%%&%&'&55/2.56&,*)&%%'*,1.(*/.,('%&,0*/'&123211190245333/((%$'&&))++(+()'&%'&*(+)&,139--()+*0.(*524*)*)/0-,./03543+*&+/15:50,&&&&-(/.2/)).(*701*492(*2851025+,.100+++,*/*/,+('$(),4&+%+'9946519/31/-2314:+++*)++02,.-(-/5538,,+&'%''*))(,*(,*.1/:0'*-)/)17,--,4/.*4'.)&)*1,,*&),,:48/33-,0514521'-*)('((,.946//0.,1085<90*&,.8+)%''**,/338039;3/80'($('')0.*1540&'),/+--01:0)&,&'),+75&3//,+.)**)')12334-../132),03-0,-892*''(,..3.,+,,&(.01:,*(+-+3/-(()%'',-100.,,,(*,838796130'()(./289/4.-,138:32274:2824-1206-.14(.5-69121//3+.8,(1/)+'('(*2,,(.*4/)-+,+,63./'-,*')0.1410'))++++))*2%//,-*,/+.-/00140///-,'')+*121,00-/,(*'%%(%(,,00)0,*(-*)())+,,+.35-*20.59655,///-'0'',)&)%%#*),'+)((&(*1)-',-.(+'&/49+-256243&2)/+,.+..-&%,1247939322./16180.*4*().09498973/+&)(*%)-&3)2*.92,,/**.4054.0.-+'&11-1//52.+1122-,/)**,.01.,,)(())),4//1.6,(''',++6,'+&-'()'$''0/01-2(62,0/,/././-2-*+5/%*+&'/**)(*.7374*,0..-4,-**+..,.+-.66:9:8:70/,.,((+/043(.--/000.*')*+1-($$*+48/290()*)/-+,++(-(/-%*#"#$%
@557a153e-60eb-4247-8b9f-ceb28e66bec3 ch=268 read=73228 start_time=2019-12-13T07:29:04Z barcode=BC01 runid=2c9cf7bc05858273f10e7d7ec552fc0bd742dc3e
CTCCCTGCAGGGCAGCAGTGGGGAATATTGCACAATGGGCGCAAGCCTGATGCAACCATGCCGCGTGTATGAAGAAAAGGCCTTCAGGTTTGTAAAGATACTCGGCGGGGAGGAGGGGTAAAGTTAATACCTTTGCTCATTGACGTTACCCGCAGAAGAAGCACCGGCTAACTCCGTGCCAGCAGCCGCTGATACGGAGGGTGCAAGCGTTAATCGGAATTACTGGGCGTAAAGCGCACGCAGGCGGTTTGTTAAGTCGATGTGAAATCCCCGGGCTCAACCTGGGAACTGCATCTGATACTGTAGCAGGCCTCGTAGAGATTGCATTCCAGGTGTAGCGGTGAAATGCGTAGAGATCTGGAGGAGATACCGGTGGCGAAGGCGGCCCCTGTGGACAGACTGACGCTCGGGTGCGAAGCGTGGGGAGCAAACGGGATTAGATACCTGGTAGTCCGCGCCGTAAGCGATGTCGACTTGGAGGGTTGTGCCCGCTTGAGGCGTGGCTTCCGGAGCTAACGCGTTAAGTCGACCGCCTGGGGAGTACGGCCGCAAGGTTAACTCAAATGAATTGACGGGGGGGCCCGCACGAAGCGGTGGAGCGTATGGTTTAATTCGATGCAACGCGAAGAACCTTACCTGAGTCTTGACATCCACGGAAGTTTTCAGAGATGAGAATGTGCCTTCGGAACCGTGAGACAGGTGCTGCATGGCTGTCGTCAGCTCGTGTTGTGAAATGTTGGGTTAAGTCCCGCAACGAGCGCAACCCTTATCGCTGTTGCCAGCGGTCCGGCCGGGAAGAACTCAAAGGGAGACTGCCAGTGATAAACTGGAGGAGGAAGGTGGGGATGACGTCAAGTCATCATGGCCCTTGACCAGGGCTACACGTGCTACAATGGCGCATACAAAGCGACCTCGCGAGAGCAAGCGGACCTCATAAAGTGCGTCGTAGTCAGTTGGAGTCTACAACTCGACTCCATGAAGTCCCGGAATCGCTAGCCAATCGTGAATCAGAATGCCACGGTGAATACGTTCCCGGAGCCTTGTACACACCGCCCGTCACACCATGGGAGTGGGTTGCAAAAGTAGGTAGCTTAACCTTCGGGAGGGCGCTTACCACTTTGTGATTCATGACTGGGGTGAAGCGTAACAGGTAACCGG
+
-,06*,323./-2135+01,',(*/-/64/..06;776.-+-472352003221)152748613897756777),.*+&'((*+1&',0;73313*&%)''3'%)((58.+,&'+,+))(50,*9+:,-0-.3-(')*+.3.-+'1,,2;.23/,0.*+.**'++).-*-,-,673668/.--%/21&&%$&*,420-('%()260,-11/0.,/&,-&5(*+4:;::65;;5,/./*-,/')('&/+;81234205*(&))/)*+-(0/-*/7888:0516-0693856878886-1/,+-+)*()()4389978//&&&+'('/,31')4211423317333;766886.++)+,/0;0,/*),.,24;9:6740'(('--+.4;1(&&),413%&-,--.62435&14++,0-++(*06::((,-:;'4%5.+1-+,04+7/+04332+5-$(.195457'214445330,*+10.,5+00)/+06-',++)*-217825/02.,3))++66:655+5+5../466632532163)'')*21+3.*/04+--*),,-36;---06282471643955.52/0/4,.,,-4:437233,/)+,.4<7,014310/,0-,.,,.('().+2-2,/830'(,+0+,,1222-+---)*)-4:7/*')*,84221541646:848(3(98;55)(1.4220279922222;999;:789112118872:1/*+,0**10/997066**4,*)3126'&-.+-1/5;1.0-.+$%)&.-+.60/2*()*.261/((')('-2027,;0).)(+.286:601.,+*2:1888:/-*(/,-2)2,156436778898340678<:67.85:2*.),0:60.-,,))()+.322-102434344/1''++'%%*-1763++.,)++.25243920.-.&&3:3*,48665883:39)/,6.,(*+,,,+,'**66875:6+-217240'*&,-1//,,*%&,'.+00.8102/4&)+96586-..//)**)&+-78452/0(+*.1,).-,2757:6183-.2,0%03/013-''*,.**1*++0.(&()/31/)()(+(*,.54.;7.073001.0*-2.-/8.,/49;;830--./152-.-6-,,426:20,3-.68787
@2fcc6f6e-c76d-44d7-ac74-1963d9a0121b ch=201 read=72459 start_time=2019-12-13T07:29:16Z barcode=BC01 runid=2c9cf7bc05858273f10e7d7ec552fc0bd742dc3e
CCGGTTACCTTGTTACGACTTCACCCCAGTCATGAATCACCAAAGTGGTAAGCGCCCTCCCGAAGGTTAAACCTACTTTATTTTTGCAGCCCCACTCCCATGGTGTGACGGGCGAGGGTGTGTACAAGGCCCGGGGCATATTCACCGTGGCATTCTGATCCCACGATTACTAGCGATTCCGACTTCATGGAGTCAGGTTGCAGACTCAATCCGGTTGCCTTTATGAGGTCCGCTTGCTCTCGCGAGGTCGCTTCTCTTTGTATGCGCCATTTAGCAGCACGTGTGTAGCCCTGGTCGTAAGGGCCATGATGACTTGACGTCATCCCACCTTCCTCCAGTTGTCACTGGCAGTCTCCTTTGAGTTCCCGGCCGGACCGCTGGCAACAAGGATAAGGGTTGCGCTCGTTGCGGACTTAGCCAACATTTCACAACACACGAGCTGACGACAGCCATGCAGCGCTGTCTCACAGTTCCCGAAGGCGCAATCCATCTCTGGAAAGTTCTGTGGATGTCAAGACCAGGTAAGGTTCTTCGCGTTGCATCGGAATTAAACCACATGCTTGTATGCGGGAGCCCCGTCAATTCATTTGAGTTTTAACCTTGCGGCCGTACTCCCCAGGCGGTCGGCTTAACGCGATTAGCTCCGGAAGCCACGCCTCAAGGGGCACAACCTCCAAGTCGACATCGTTTACGGCGTGGACTACCAGGAGTATCTAATCCTGTTTGGCGCTTTCGCACCTGAGCGTCAGTCTTCGTCCGGGGCGCGCCGCCACCGGTATTCTCCAGATCTCTGCGCATTTCACGCTACACCTGGAATTCTACCCCTCTACGAGACTCAAGCTTGCCAGTATCAGATTGCGGTTCCCAGGTTGGGCCAGGAGTTTCACATCTGACTTAACAAACCGCCTGCGTGCGCTTCGCCCAGTAATTCCGATTAACGCGCATCCGTATTACGCGGCTGCTGGCTGGAGTTAGCCGGTGCTTCTTCTGCCGGAGTAACGTCAATGAGCAAAGGTATTAACTTTACCAGCTACTCCCGCTGAAGTACTTTTAAGCCAGGGCCAGCCTATTCATACACGCTGGCAAACATCAGGCTTGCGCCCATTGTGCAATATTCCCCGCTTGCCTCCCGTAGAAG
+
%%(*,6(04.6+/,*+20134.$)+/*,,221843;65','3761/02/20.0078&'10((/,,-+3/9*-)&%((('&.479*,+/'*//.),,45*'/--/,-/583:5.*$*1(()41359965.7.*-..%'$''(-,/5;48/0/,6<2488524*'+++.6+.///1446;2+-/35:6/220),-.-0243*4+,55490:21-'/.5,.*',,*.../0.1+))..*-./,1'&+(*',-/11617/7:/'*(*.132,,3.)$'&)10.23242(),--5+,1754&,'%-,./6221131///2./365682930-486742-,%%*.1(-000/)/(),8776/453003652/+).04/70&'*--0+((&,03(7,21*/.),-,.86775,5(&+0+*.,,%+++,0,,2.++-.*.+,(),,--37200.1/.12+2$*&(*&'&%((,0&)+,14/0+%&&%%$$&0622211221---..))-,+*((*205679846849,.)'/-./4::7:2-,*..,-245,-)'*),/37900,..$&$&''++2/1*$'095+*.-)3*6/28;:/208;;-281.4.--,2,3&-'*--57-+030*786+(/3+8*,-.-%/&)),+4(+*)(%(-,03597465*252-+0/*0708+1.013330..823:.+,-8//08;10/.18487,---330271.))*/0$%$#$*(+)-(+*274115657:870,&-+-/7.)522/-.'*.+...10'31126.-.**,256/-..//425;72')),.'-*.5375-3050647031*/8683/102350-',./.1.''-*++%+%,')+(64925*+.51;19805+.,))26)+%)*,22--,,/32.0640;4898899:87.+'$%',1-+./145:2../7-/,*)(&(')5,&)./2,,+-.600./0/61033)(*1+*+0*0/,/1315;7561+01&)*18989545213773:.**.*-,&%',-+')(%$$&$'%.5+)41*)'&%%&--,('%%,&&'))+(('1*&&-1+*,,)&'%%#'&&(%#%%'1)54+1+$*+30'$%*%'$&)3.2(1.,*%#%'&%&'(-8*+1.'((&
@2b60c6f2-b9b8-4874-9537-e4279dc00a5f ch=419 read=124675 start_time=2019-12-13T07:29:16Z barcode=BC01 runid=2c9cf7bc05858273f10e7d7ec552fc0bd742dc3e
CTCCCTACGGGAGGCAGCAGTGGGAATATTGCACAATGCCAAGCCTGGTCACAGCCATGCCGCGTGTGTATGAAGAAGGCCTTCCGGGTTGTAAAGTACTTTCAGCGGGGAGGAAGGGAGTGAAGTTAGCTACCTTTGCTCGTGACGTTACCCGCAGAAAGCACCAGCTAACTCCGTGCCAGCAGCCGCGGTAATACGGAGGTGCAAGCGTTAATCGGAATTACTGGGCGTAAAGCGCACGCAGGCAGTTTGTTAGTCAGATGTAGAAATCCCCAGCTCCAACCTGGGAACTGCATCTGATACAGCAGCTTGAGTCTCGTAGAGGTAGAATTCCAGGTGTAGCGGTGAAATGCGTAGAGATCTGGAGGAATACCGGTGGCGAAGGCGGCCCCTGGACGGACTGACGCTCGATTGCGAAAGCGTGGGAGCAAACGGGATTAGATACCCTGGTAGTCCACGCCGTAAACGATGTCGACTTGGAGGTTGTGCCCCGCTTGAGGCGTGGCTTCCAGGCTAACGCGTTAAGTCGACCGCCTGAGAATACGGCCGCAAGGTTAAAACTCAAATGAATTGACGGGGGCCCGCCTGGCGGTGGAGCATGGTTTAATTCGATGCAACGCGAAGAACCTTACCTGGTCGACATCCACAGAACTTTCCAGAGATGGATTGGTGCCTTCGGGAACTGTGAGACGGAGTGCTGCATGGCTGTCGTCAGCTCGTGTTGTGAAATGTTGGGTAAAGTCCGCAACGAAGCGCAACCCTTATCCTTTGTTGCCAGCGGTCGGTGGCCAGGAACTCAAAGCTGCCAGTGATAAACTGGAGGAAGGTGGGGATGACGTCAGGTCATCATGGCCCTTACGACCAGGGGCTACGTGCTGCAATGGCGCATACAAGAGAAGCGACCTCGCGAGAGCAAGCGGACCTCATAAAGTGCGTCGTAGTCCGGATTGGAGTCTGCAGCTCGACTCCATGAAGTCGGAATCGCTAGTAATCGTGGATCAGAATGCCACGGTGAATACGTTCCCGGGCCTTGTACACACCGCCCGTCACACCATGGGAGTGGAGTTTACGCAAAAGAAGTGGTGGCTTAACCCTCGGGAGGAGCGCTTACCACTTTGTGATTCATGACTGGGGTGAAGTCGTAACAGGTAACCGG
+
-/-5,.+1'50(,2)''&$'*086*50.810,+,,62.)*&*(-226+7($('$&)),.63/0.-..(,,/346*++,,47413&22//9032:2/1454;;5246+69*)+0+2)43&''$.'(-,+%'$&)(&+.,-31)++&660;.-7,+,+'*&&%&-./%-**)8,01632/..)-,-+03.4-6.11--/*0+)+)-.1/./12:3:27$+'(+)))*124--//:6,)*,'5/43372(.5;2,701,55.032.&&%+1-.547-+.0-7&5)4113770012343201-,&')*(('%'(),,/0105364,)-,*.2.5/-,*)083*.*./27524;1-/244-+,('.-09:008-835799:9/.-+*0+.,2-4:4-+2/0&),0.///1411++%/&(*6285..0-&/0),036/3&77-/1,-1589<0+6-..5-62$)*28469;253-02664-2092-/112;24*40,(&)+),+'--64895591,%(',,35,)((-533-459898/-+*)&-(,,,0+446170*0/17673,./15:7/../5----'.01,(((&-,',*)')**+)'*.2106;9585:10/1.7758/2/,0+-/582:21:654-)')+765,*+,36401:11*))*,,7,.$8(0,866161/2;;886651.+..1'1%)*55977564656588885(.//289.:--+1*,0**.5./()#/.--30-.0/6.)*().4487;74:5553.75,-;/18..0.:5/')%&),+)6+6,,;::97000150,,,()*-.',))-+00+/,&.'077-55/5465.,+**),-++-+/0(.+*+./3;,.6901)++)*73/$*'+)+575651+--1')&'(*+655667644&*'*+.,*.,316753(&.3.,0,03-)&($*24&/-(0.,-(*++32+-&+*0((+53-,0-7---3+41447)*'(*+,0-./74,..//134215601-0+,-6-%6-//40++466617001100.19528-,-/22/1:1745-*)*1.)*252+,+2296(%'($$(/*$%'&&3,081/6/8/-.)%)),115128//280.0/46;:0/-..//061-+0-+,61778/(+1.2,2-0-
@e55e27a9-ae88-4477-b121-b7b6471dba94 ch=396 read=68936 start_time=2019-12-13T07:29:16Z barcode=BC01 runid=2c9cf7bc05858273f10e7d7ec552fc0bd742dc3e
CTCCTACGGAGGCAGCAGCAGGAATTTTTTCGGCAATGAGGGGAAACCCTGACACGACGCGTGAAGGCACCAGTTGTAAACTTCTGTTATAAAGGAAGAACGGCGGCTACAGGAAATGGTAGCCGAGTGGCGCGAATACTTTATTAGAAAGCCGCGTACTACGTGCCAACGGTATGCGTAGGTGGCAAGCGTTATCCGGTGTGGGCATCAAGAGGGAGCAGGCGGCAGCAAGGGTCTGTGGTGAAAGCCTGAAGCCACTTCAATGCGCCACCGGAACCGGGCTAAGTGCAGAAGGACGTGGAATTCCATGTGTAGCGGTGAAATGCGTAGTGGAGGAGCACCAGTGGCGAGCGTCTGGCCTGCAGCGACGCTCGTCCCAGCGTGGGGGGGCAAATAGGGGATTAGATGCCCTGTTAGTCCGCCGTAAACGATGAGTACTAAGTGTTGGATGTCAAAGTTCAGTGCTGCAGTTAGCAATAGAGTACTCCTGATGTACGTTCGCAAAGAATGAAACTCAAAAGGAATTGACGGGGCCCGCACAAGCGGTGGAGCATGTGGTTTATTCGAAGCAACGCGAAGAACCTTACCAGGTCGACGCTACTCATAAAGGCAGAGATGGAGAATAGCTATATGAGATACAGGTGGTGCATGGTTGTCGTCAGCTCGTGTGAGATGTTGGGTTAAGTCCGCAACGAGCGCAACCCTTTATCGTTAGTTACCATCCATTAAGTTAGGGGACTCTGGCAGACTGCCAGTGACAAGCTGGAGGAAGGCGGGGATGACGTCAAATCATCATGCCCCTTATGACCTGGAGCTACACGTGCTACAATGGATGGTGCAGAGGAAGCGAAGCGAGTGAAAGCAAACCCATAAAACCATTCTGAAGTTCGGATTGTAGTCTGCAACTCGACGATTTGGAATCGCTAGTAATCGCGAATGTTGAATACGTTCTCGGGCCTTACACCGCCGTCACACCACGAGAGTTATTAACACGAAGCCGGTGGCCTAACCGCAAAAGGAAGGAGCTGTCTAAGGTGGGATTGATTGGGGTGAAGTCGTAACAAGGTAGCCGG
+
+*.)&%),0(+1**)*)'-)0)++08;:<+97,6)6'%%--*',..-9---.,$%%%)%'/01/+(&##'*&-*1*/3:443539-8.--85*2-300396(43-90/.3+3//4+))*()*00'%''*/*(%&('&%')')$%0-$(()(.2)+*))&,,-,,*0.,*-'&,(&%()0/-1.-2,182532:543143+(*)030%+'1,(),6-&)((0416;-,,*+(-151445*-')'+4,/3.))('$'%&()0--/.'(%+(&)%'),-2''&''+'&&))-')*',.%)'/,2-4,;.9-,,***)+.074219.,-685/'$%,'*)')1149//++''&%''(&(-+%-/*+.*()'%(''**(),)''*+-2)))-2.,//:;3'+/,,+/2*((*)03)*+484435-',*136842./0/-02147894756;7956455372039824//---435610&,+60.'(%'&''+(&'*,(*$&(.164456**3:761;72394:1(('.*4-5//+57008+',&*+-+-/7883,,,(**'/8172((/,)*1+-/5623++.')*)(*(),-&,)('()/*)('*+-,.2,'(&'(*(%,34.-(.-1'22010+*'&''))-,/200786556(110,-1885).//532**)+,47118*/,/702-)3*(+4380.,,276(69018+*+;7747(,1047-.,)%'()'()*(**15*141+'&&&(*-2.61/2545-*(%&':/+0++2,73323'*,189:9854/2245524%,)))*,,,,/0917-)+*/),%'*238/.//.:::453969921+-.),'*(*+()+'()-/2,),+4*27+'018:436346.()'('-50+8/)-++-0586311-.*+,),)%*1//43544'')%%*+/-../(**(&'&(-623544:612/587143--+./.68-05..--+))))'')070+2/1,%,(**(--24,(&(&'-14011477,+--.)''&(%%+/*+)((,-89./,+%3+'/3.+)8+**3,0--,**'&')$0*.+
@e21db47d-29a6-4753-897b-04239d701f84 ch=512 read=92563 start_time=2019-12-13T07:29:28Z barcode=BC01 runid=2c9cf7bc05858273f10e7d7ec552fc0bd742dc3e
CTCCTACAGGAGGAGCGATAGGGAATTTTCGGCAATGGGGAAACCACAATGAAGCAACGCCGTGGAAAGGAAGAAGGTTTTCGGATTATGAAACTTCTGTTATAAAGGAAGAACAGCGGCTGCAGGAAATGGTAGCCGAGTGACGGTACTTTTATTAAGCCACGGCTAACTACGTACCCAGCAGCCGCCTGATAATACGTAGAGTGTAAAGCGTTATCCGGAATTGGGCGTAAAGAGGGCAGGGCGGCAGCAAGGGTCTGTGGTAGAAGCCTGGAAACTTAACTGATAAGCCGCAAAGGAAACCAGGCAGCTAAGAGTGCAGGAGGAAGGATCGATGGAATTCCATGTGCTTAGCGAGGAAATGCGTAGATATGGAGGAACACCAGTAGCGAAGGCGACGATCCTGGCACAGCGACGCTCCAGTCCCGAAAGCGTAGAGGAGCAAATGGGATTAGATACCCTAGTAGTCCACGCCGTAAACGATGAGTACTAAGTGTTGGATGTCAAAGAAGTTCCAGTGCAGTTAGACGCAATAAGTACTCCGCCACCAAGTAAAATACGTTCGCAAAAAATGAAACTCAAAGGGAATTGGCAGAAGTTTACTGAAGCTGATTAAAGACATAGTTTTAATTCGAAACAACGCGAAGGGCCTTACCAGATCTTGACCCCGCTATATAAAGGGCTCCAGAGATGGAGAGATAGCTACGAATACAGGTAAGTGCGTAAAATGAAATAGTATCGAGATATTTAAAGAATACGCAGCGAGGCGCAGCCTTATAATTGGTACCATCGTGGAGATTTAGGGACTCTGGCAGAGACTGCCAGTGACAAGCTGGAGGAAGGCGGGATGACGTCAAATCATCGCGCATATGACCTGGAATACGTGCTACAATGGATGGAGTGCAGAGGAAGCCCAGAAGCCGCGAGGTGAAAACAAAACCCACTCGCGGAAACCATTCTCGAGATTTCAGTTAGCGAGTCTGCAACTCGACTACGCCCAAGTTGGAATCGCTAGTAATCTTGAATCAGCATGTCATAGTGGAATACGTTCTCGGAGCCTTATGCACACCGCCCGTCACGCACAAGGGGTAATGCTTACCCGAAACCGGTGGCACAACCGCAGGAAGGCTGTCTAAGGTACAGGATTGATGATTAGGGTGAAGTCGTAACAAAAGATAACCGGAAGATGGAGCGACAGGCGAGTAAGGTTAACACAAAGACGCAAACAACAACTGGCACCAGCAATACGTAAAGCGGG
+
)/30-).++-&))%$&'(-)*,')'+)'&()./69321/+(.-00.,1&$%&($(2)+%.,()'&,,)+,/.*+.&-)2)(&))),/'+$27&'6.42/230.141*3,80342,-,(.+,*/')()-/-+(')*07&'(+,,/*&%$&&('-*4-3+'),,.-800063.&-&0%*)&(00/02/&'%%$').,,'1*-,*((*('+50.231700./(.)&,''+425274+'&')')&,,.(&/,+,0*,(4823/-++%&&&((&),**&--('(&0)*)*()+)%-)%)&&&&&)+'+.++/2112122-,-/0073/,)&((.4/2,'&))-.(/+572661/&$$'())&(&'(,*2257769.,,*-)+('2+488135)/.((0)0/69/..''$%#%&$&%&(&&(+200.)+040*(/-+*-/5.,)+')),7951&/.)0-00370-4)(+-/22774+-,/2-1280,,,,*%')//14402*0*-*%&#+(/6,)%&((6,**-.,*%'*-('++%+'%*+/&.(),4:10-%&%'%(''),/))+*193+0.0:8:,..+76./734.(+(%$+&&$&&'+)%+/*')'&*)#$$$(**.2($$$#%())4;./:1:4&,*%-430&&(&)*/.-)**+.3&''&%+((%)(('$%,)*,&-2).1))/3(((--.;81)(()**,''&%%&$'%#$$+)-+'&%%#$%'-/''$()%&%#%%%#&&&&%#%'&)+'&'&&$%$%%&&&&*'+%&%$%%&'*+%&.((%'#(('''%'&(&&(+/2'.31-0376-4.*&')./2*4,*))$&&+0+/225/+,),).-((1--....7,&'(*-170''%,)(*00031.+**.(**)*056.41712//25()'+,,/,*,-)1('0-*%'((),.0)%)'-&(1.,)08:088.(**()('&'*,**.-8)+6*%%#7,(*%,).%+.)()+,01)('''0-/00-.))'&')*-/0.444878880-2.*)%&&5*+*))*'-%((#$$')&'*(438233/.0&-%&.++0+-(.,./2:68<7076./,)()%%)')%&$%&&)-*(,.*'(+'&'(('&'($&)+--,.1)2-/*-+-)33142),.,2101.2.,+)'%*)'031*+,+&(+,1010052))$-//22-5,''()'(%')-45258/(%)(,-&(/-2-.&/,21*+,'(%&&&(&$'%)(*('%)&)''+&*',&&'('$#&$%
@b984bb62-9f04-4246-8822-1fc574b0fe53 ch=389 read=65867 start_time=2019-12-13T07:29:39Z barcode=BC01 runid=2c9cf7bc05858273f10e7d7ec552fc0bd742dc3e
CTCCTACGGGAGGCAGCAGTGGGAATATTGCACAATGGGCGCAAGCTGATGCAGCCATGCCGCGTGTATGAAGAAGGCCTTCGGGTTGTAAAAGTACTTTCAGCGGGGAGGAAGGGGAGTAAAGTTAATACCTTTGCTCATTGACGTTACCCGCAGAAGAAACACCGGCTAACTCCGTGCCAGCAGCCGCGGTAATACGGAGGTGCAAGCGTTAATCGGAATTACTGGGCGTAAAGCGCACGCAGGCGGTTTGTTAAAGTCCAGATGTGAAATCCCCGGGCTCAACCTGGAGACTGCATCTGATACTGGCAACGAGTCGTAGAGGGTAGAATTCAAGGTGTAGCGGTGAAATGCGTAGAGATCTGGAGGAATACCGGTGGCGAAAGGCGGCTGGACGAAGACTGACGCTCAGGTGCGAAAGCGTGGGGAGCAAACGGGTTAGATACCCTGGTAGTCCACGCGCCAAAGCGATGTCGACTTGGAGGTTGTGCCCTTGAGGCGTGGCTTCCGGAGCTAACGCGTTAAGTCGACCGCCTGGGAGTACGGCCGCAAAGGTTAAAACTCAAATGAATTGACGGGGGCCACACAAGCGGTGGAGCATGTGGTTTAATTCGATGCAACGCGAAGAGCCTTACCTGGTCTTGACATCCACGGAAGTTTTCAGAGATGAGAATGTGCCTTCGGGGAACCGTGAGACAGGTGCTGCATGGCTGTCGTCAGCTCGTGTTGTGAAATGTTGAGTCCGCAACAGGCGCAACCCTTATCCTTTGTTGCCAGCGGTCCGGCCGGGAACTCAAAGGGAGACTGCCAGTGATAAACTGGGGAAGGTGGGGATGACGTCAAGTCATCATGGCAGCCTTACGACCAGGGCTACACGTGCTACAATGGCGCATACAAAGAAAGCGACCTCGCGAGCAAGCGGACCTCATAAAAGTGCGTCGTAGTCCGGATGGAGTCTGCAACTCGACTCCATGAAGTCGGAATCGCTAGTAATCGTGGATCAGAATGCCACGGTGAATACGTTCAGGCCTTGTACACACCGCCCGTCACACCATGGGAGTGGGTTGCAAAAGTAGGTAACAACCTTCGGGAGGAGCGCTTACCCTTTTGTGATTCATGACTGGGGTCAGGGGAATCGTAACAAGGTAACCGG
+
)+/))-43994463/45)4,2.()**'16/...,910;0...0-'$$*+00/.(.(.-136/1122689872(*/)0-8664(6/22,.089/,--*18:..11078'',(-.-55*'))167224/4...--3-*554/10..1303/.:3014..0')*((*46+/.,.,))+3135613400,4*'((%,/'(*110//0000+**.,5,1+//-1-+.+,.89<9:984:3.034.2/2.2//&/8:2+3/5710,6&%)./,'%,03-555.-67019253*'&'&&.+/56656422413,-((+,+'&**,&,$)&-4*((*,-.13(1)2,1++--.12+02.,0475/.//036632,+-+1-)4.1/.3..-16+.0.*(').5121/7**),,-/45..,04752/11-..469;;0(+-/;/5'3705/.072682/1762334++-24&&$)*0'/.0113;0/(&%3)5582;02.56)(.,%+)**005//+1*0),-,359455+5+9,6863421030597-)%'(.,.7.-.47*39224::0447.://.712101/,/9:333+-.10**+4;89,+)*0/-*+.3<:/568-,+,/975634203,,*+&,'(642,'+0/4.--/-4-+,68-4*-7<-;++*,,3/.*+.--1(6:757*27+.41:595/3-,+-3186332236414555657+-/0168314..-46-+,4:1*--15.3/'0((..)60406(*/,230.3)(0;22:3-1%-+&),+2.,(.,).0244++,1(,)*+,6814422149510.,*,//10+277,88886545-,*)-598/.*.'%%)'('%&)*:;4:68.,+*'*+/-,../3645;;8:544535'&++(()97534567320134+.-:35744336:2'))&()+9083560-+1,0,-)*+.006.3...0,./1638/8..-4271323+/&+(0.2.0/78;99:0+(*/'6713/96454/./-023#(05327330000/3954<42242/.02/65/,)((/4579724:/(&''+((-0215547;81:-+//%)+999;54.')7:.49888:87--,*%*/1&$$#*+(&)(*1.-/*(/3.5.486818
@40a28cd7-3eb5-4019-aa0f-d7ffa94336ef ch=149 read=63061 start_time=2019-12-13T07:29:45Z barcode=BC01 runid=2c9cf7bc05858273f10e7d7ec552fc0bd742dc3e
CCGGTTACCTCGTTACGACTTCACCCCGATCATGAATCACAAAGTGGTAAGCGCCCGGGTTAAGCTACCTACTTCTTTTTTACGGCCCACTCCCATGGTGTGACGGGCGGTGTGTACAAGGCCGGGAACGTATTCACCAATGGCATTCTGATCCGCGATTATAGCGATTCCGACTTCATGGAGTCGAGTTGCAGACTCAATCGGACTTTACGACCGCGCTGAGGTCCGCCTGCTCTCGCCGGGGATCGCTTCTCTTTGTATGCGCCATTGTAGCGTGTGTAGCCCTGGTCATGTAAGGGCCATGATGACTGACGTCTCCCACCTTCCTCAGTTTATCACTGGCAGTCTCGCTGAGTTCCCAGCCGGACCGCTGGCAACAAAGGATAGGAGTTGCGCTCGTTGCCAGGACTTAACCCAACATTTTCACAACTGAGCTGACGACAATGTAGCCTCACGGTTCCCGAAGGCATTCATCTCTGAAAACTTCCGTGGATGTCAAGACCAGGTGGGTTCTTCGCGTTGCATCGGGTAAACCACATGCTCCGCTTGTGCGGGCCCCGTCAATTCATTTGAGTTTTAACCTTGCGGCCGTACTCCCCAGGCGGTCGACTTAACGCGTTAGCTCCGGAAGCCACGCCTCAGGGCACAACCTCAAGTCGACATCGTTTACGGCGGACTACCAGGTATCTGTCTGTTGCTCCCACGCTTTCGACACCTGAGCGTCAGTCTTCGTCCAGGGGGCCGCCTTCGCCACCGGTATTCCTCGAATCTCTACCGCATTTCACCTTTACACTAGATTCCTGCCCCTCTACGAGACTCAAAGCTTGCCGGTATCAGATGCAGTTCCCAGGTTGAGCGGATTTCATCTGACTTAACAAACCGCCTGCGTGCGCTTGCGCCCAGTAATTCCCGATTAACGCTTGCGCCCTCCGTATTACTGCGGCTGTAACGGAGTTAGCCGATGCTTCTTCTGCGGGTAACGTCAATGAGCAAGGTATTAACTGCTCCCTTCTCCCCGCTGAAAGTACTTTACAGGCCTTCTTCATACGCGGCGCGCCAACGCATCAGGCTTACCCATTGTCAATATTCCCCACTGCTTGCCTCCGCGTAGGAG
+
54.42;348553.3'+-.5382,30-'''//(.,/543+6-95//1002('**-'''(/2278,13/.-,%/47183;12)%%&%+/.)-.181/*2-+,2..-..30+-1)-+0,073))65()'+*,(((+.+&+&+(*,))*3;344350'&)*(5()&(*-007702./2:;;5760)++,+,.1813,130385:35)3)((('$&&'(&%&$')))-/.2++17621./-2*0(+&/)')-,-3./0.384.1123415</72,)++,'(+2)(*-60--4997'.')+/)00:;::52-,*'$*&641//-65*.1/825-/(,.9./2:187887.53.+.+,.-,*5807*%&*'..+1--.-9..0.515(-,12-0.%)2511)'++-5-(-*(242/112./6.-.64097,--,-''&**)+.-,,,'++'(&%&%)&&(&'*42806/,)-+,--',2134111.0530-0/41./1854(/+.+-1+0(+++(($,,./937864711145,)(,+5956++++(*&(((((&)+2.+,-185-)*),*.6/&++&'&)150(/-,&)')((*3/,//1.332**+.+/(,,61.++/0,++((*'+-/.1/.-0'18-024656)(1-'%&'((%&$('&(4518-130591&+/)('((,,&-*(+&/)))'''*(,(+**+,+)$'&'&11,+(304/--(68/..+,33322,/1'%'/741.;989721/4<1692978..-*)0')4884553364522:1/+--,41-,'*,.+22:-'(%+73.))*()'*/236704.)+.0,1+&*,-9:248:58789:95*+/322+&//%.&-80/5:80/-+6,7.1.4/29/+*(''(*&'$&/,'))'%&&.-277513''*0,1610-+(')*,5*-2835313,//0/-0+))'$%'*)('-///7/-,-$'.,1:;9753240+//0-0006.-+&,47(++()++*,0$(**3+.12--39**230/4-(($'*)+*+&'-2:4;65;5&)'('+290*)$&%'%$&*'(/-17016(-57,.4--(&'(-2.7891%'(')))+/5373)+--0/1,,
@ea6d6ec9-f888-4fcc-b585-c92ad88ba607 ch=346 read=63549 start_time=2019-12-13T07:29:54Z barcode=BC01 runid=2c9cf7bc05858273f10e7d7ec552fc0bd742dc3e
CGGTTACCTGTTACGACTTCACCCCAGTCATGAATCACAAAGTGGTAAGCGCCACTCCGAAGGTTAAGCTACCTACTTCTTTTGCAACCCTCCCATGTGGTGTGACGGGCGGTGTGTACAAGGCCCGGGAACGTATTCACCGTGGCATTCTGATCCACGATTACTAGCGATTCCGACTTCATGGAGTCGAGTTGCAGACTCAATCCGGACTACGACGCACTTTATGAGGTCGCTTGCTCCCGCGAGTCGCTTCTCTTTGTATGCGCCATTTGTGCGTGTGTAGCCCTGGTCGTAAAGGGCCATGATGACTTGACGTCATCACCTTCCTCCAGTTTATCATGGCAGTCTCCTGAGTTCCCGGCCGGACCGCTGGCAACAAAGGATAAGGGTTGCGCTCGTTACTTGGGGACTTAACCCAACATTTCACAACACGAGCTGACGACAGCCATGCAGCACCTGTCTCACGGTTCCCGAAGGCATTCTCATCTCTGAAAACTTCCGTGGATGTCAAGACCAGGTAAGGTTCTTCGCGTTGCATCGAATTAAACCACTGCTCCACCGCTTGTGCGAATTTACGTCAATTCATTTGAGTTTTAACCTTGCGGCCATCTCCCCAGGCGGTCGACTTAACGCGTTAGCTCCGGAAGCCGCCTCAGGGCACAACCTCCAAGTCGACATCGTTTACGGCGTGGACTACCAGGGTATCTAATCCCTGTGCTCCCCACGCTTTCGCACCTGAGCGTCAGTCTTCGTCAGGGGCCGCCTTCATGGTATTCCTCAGATCTCTACGCATTTCACCGCTGCACCTGGAATTCTACCTCTACGAGACTCAAGCTTGCCAATTATCAGGTCACAGTTCCAGGTTGAGCCCGGGGATTTCACATCTGACTTAACAGGCCGCCTGCGTGCGCTTTACGCCCAGTAATTCCGATTAACGCTTGCACCCTCCGTATTACCGCGGCTGCTGGCACGGAGTTAGCCAGTGCTTCTTCTGCGGTGAACGTCAATGAGCAAAGGTATTAACTTCTCCTTCCTCCCCGCTGAAAGTACTTTACAACCCGAAGGCCTTCTTCATACACGCGGCATGGCTGCATCAGGCTTGCGCCATTGTGCAATATTCCCCACTGCTGCCTCCCGGGG
+
4,1/9/1:9261(/2.23373:55+(/55+.,-661+,,-+**-93:9*.68;'''1-+01.2-;/4/212676245:-8;:+421*43+(+8.,01.-767531.,57069.33.2+.477:6:.)905116639<:79:786:556;8522445..-+4,+,0.,+'&15/,.679:9997.)++0($(12*+'&4557+10.206152-*.01-1(+*11,())+*05*/.4-...75+,*%)((,-4-4446;1(((*,-..5/94&%$%&--01/4563;.05<:905.'%,)*,86521././-1/13670/+*%)**0+---**,390.02//,51,665/.%'',-6847,&+4-276:7+220:337881)-,2273,-./3/,(()*)2*%''').551/1.-+,0+-*.+,1.--//210/)(3045578864/6482/10,2015/00/)+),+107662./7/311+/75650.+.*,,988.4246*,44./..1,40777/.2-.',*6978<:8983;2227862/3.69154&(&(*-35.06.003/248,$%'''',,01-80;426952141::+.--1*3-..242%)''+-85',,/02111/1/408342129+458040/,+&+,(.37)*+-,-',*1,1,0,1//468552313598,//;777:;8986780573235545734:(()/'*-057+#'&$$%(0..*55233697:9799.8.--28(,9.,-6669372%%%&.*+89505)(-10/0-$)*/-8;-,(1.-.+&*+2834,(%,+((')*(,.02123542,,/'+00*4')$,*,-3).*-,,2.26;/1,*+//./,8.)147+,1:8312233/..1//0-)*&(,.-/3,.01/1.-*/,''-.-2+''(*/5;4.--.-+(*&(-+.//6;.-//)&$%%).122030/167--(((&'&(1)*&+&',5..,-*0424/,,-%&%&)--/,0-,,/1:;*0.0101/+(.-()/3-7474737,-.25270--.3/98/03//)('('.+3:8<89<:9985-3114;6884;5222303+/3/07-1/47*,3*)$')/+/85195.(--./-..5/383-6.(
@490c6fff-4dbe-4891-a9af-6d5e483cebcb ch=295 read=148159 start_time=2019-12-13T07:29:53Z barcode=BC01 runid=2c9cf7bc05858273f10e7d7ec552fc0bd742dc3e
CCGGTTACCTTGTTACGACTTCACCCCAGTCATGAATCACAAGTGGTAGCGCCCTCCCGAAGTTCGCTACCTGCTTCTTTTGCAACCCCTCCCCGCAGGTGGGCGGTGTACGGGGACCCAGGAACGTATTCGTGGCATTCCTGATCGTTACTAGCGATTCCGACTTCATGGAGTCAGGTGCAGACTCAATCCGGACTACGACGCTTTATGAGGTCATGCTCTCGCGAAGTCGCTTCTCTTTGTATGCATTTGTAGCGCGTGTGTAGCCTGGTCGTAAGGGCCATGATGACTGCCAGGCATCATCCCCACCTTCCCTCCAGTTTATCACTGGCGGTCTCCTTTGAGTTCCCGGCCGGACCGCTGGCAACAAAGGATAGGAGGTTGCGCTCGTTGCGGGATAACAACATTCCTGCCACGAGCTGACAGCCATCTGTACCACCATCTCCACGGTTTCCCGAAGGCATTCTCATCTCTGAAAACTTCGTGGATGGACCAGGTAAGGTTCTTCGCGTTGCATCAGATTAAACCACATGTCCACCGCTTGTGCGGGCCCCGTCAATTCATTTGTAGGTTTTAACCTTGCGGCGTACTCCCCAGGCGGTCGACTTAACGTTAGCTCCGGAAGCCACGCCTCAAGGGCACAACCTCCAAGTCGGCATCGTTTACGGCGGACTGGGGGCCTCCCAATCCTGTTTGCTCCCCACGCTTTCGCACCTGAGCGTCAGTCTTCGTCAGGGGGCCGCCTTCGCCACCGGTATCCTCGAATCTCTGCGCATTTCACCGCTTCCCCGCAGATTCTACCCCTCTGAGATAAACGCCAGTAGCCTCAGATGCACCAGTTCTGATTTGGGCGGGGATTTCACATCTGACTTAACAAACCGCCGTGCGCTTTACGTGATAATTCCGATTAACGCTTCCTCCGTATTACCGCGGCTGCTGGCTGGGGTTAGCCAGTGCCTTGCTTCCTTCTGCGGGTAACGATCAATGAGCAAAGGTGATAACTGCTCCTTCCTCCCCGCTGAAAGTGCTTTACGAAGGCCTTCTTCCATACCGCGGCATGGCTTGCATCAGGCTTGCGCCCATTGTACCCAAAATAATTCCCCACTGCTGCCTCAGTAGG
+
:5321602104'0,()-&/09300850).15&&%&+78,,.)())0/,&(+-21)1,&%%*()*)''+')2+&+-0'*,*)-,,&054+)20.(%%#*.(+34.&)('&&,+0)'),31'/51+.%)(-'(&(,*+'280/,.0+.$$&&'%$&)/.5/5.1.,('('))+((*,*-23(**.1728(:+02364667830.*+%')*()),++'$$#$(),..0.%$,&('/32324488-/))&&&,52.....)*-*++(()&+-(+355)3'&+,*-22401-,**(&%&$,)-'+-3768:1-/81628,*/*+-:<740001+4.-+70-//++1--./856:.'-0.7;8:;9::7:650899).+231,*%-(*%(*1346031./09-+)(&'*.+*+-%%$#$%%&'*2&('$&*%%&*))%$$&(,%%#$'**.-))%'(2)220-/33.0.)-2/322263))+*,++.401244''%'&14,/,+*&)(,:89;85613211565**,,0)5349-.-,%-/-$++-*,&*+2425/261'%)*-::<966:3*'#('485+/3//1/--1('%$$('689.)257/97776215.'))).).1.6,/)*((.+'+)5864+,*5+,--4715/2'8-330-3//-0(*-1*)(('(*%(*&+*($(')(&%+1,-3220:.-15599,)//2.97/,0/562447:998*2(%%%##()%-298145.0/07489;373).1&-.0/1&'++*/,+&//1/2:75(*/'(,''&('$&%)./6250184-',%(&+*'./(*)2**03,/+-,/+225'*&+(+,0+(&()00**-//&'((%-51+',*-1./0,-/404/002/)++)(.5,,,54*+&%$((.4783.-.4;4:3---++1+/2),,-7//-**',)/23++5*&)+-&1**'(((,53/.,.&(+/+'4:577855++.//-%(,/4002788;.+,''(+020.,-*44,453/,:7++41/.0**+&+,(%$&%*..400+-')(,)$&&)+(,.64(*('')%&(*+/'163370360;6,.0,'$,*)%(-)&)*/1-384'*,-.,++&&'%$'(,-
@49db2b99-63f8-4f24-83cd-fe96258d81e8 ch=67 read=91837 start_time=2019-12-13T07:30:05Z barcode=BC01 runid=2c9cf7bc05858273f10e7d7ec552fc0bd742dc3e
CTCCTGCAGGGGAGGCAGCAGTGGGGAATATTGCACAATGGGAAACCCACAGTGCAGCAACGCCGCGTGAGTGATGAAGGTTTTCCGGATCGTAAAGCTCTGTCTTTAGGGGAAGATAATGAAAGCGGTACCAGGAGAGAAAGCCACGGCTAACTACGTGCCAGCAGCCGTGGTAATACGTAGTGTGACGTTATCCGGATTTACTGGGCGCAAAGGGGCGTAGGCGGATGATTAAATTAGGATGTGAAATACCCGGAGCTCGGCGTTGCATTGGCTTTGGTTTACTCCCAGGAGAGAGTGGAACTGGCGTGGCGGTGATAGCAGAATAAATTACCGGTGGCGAGCGGCGCAGAACGAAGAACTGACTCAGGGTAAAGCAGAACGGGATGGGCCCTGGTAGTCCGCCGAACGATATCGGTGGTTGCGCTTGAGGGCGTAAGCTTCCGGAGCTAACGCGTTAAGTCGACCGCCTGGGAATACGGCCGCAAAGTTAAAACTCAAATGAATTGACAGGGGCCCCGCACAAAGCGGTGGAGCATATGGTTTAATTCGATGCAACGCGAAGAACCTTACCTGGTCTTGACATCCACGGAAGTTTTCAGAGATGAGAATGCCTTCAGGAACCGTGAGGACAGGTGCTGCATGGCTGTCGTCAGCTCGTGTTGTGAAATGTTAGGTTAAGTCCCGCAACGAGCGCAACCCTTATCCTTTGTTGCCAGCGGTCGGCCGGGAACTCAAAGGAGACTGCGGTGATAAACTGGAAGATTAGGGATGACGTCAGAGTCATCATAGCCCCGCCACGACCAGGGCTACACGTGCTACAGTAAGCGCATACAAAGAGAAACTGACCTCGCGAGTAAAGCGGACCTCATAAAGTGCGTCGTAGTCCCGGATGGTGCAGCGCTCGACTCCATGAAGTCCGGAATCGCTAGTAATCATTAGTCAGAATGCCACGGTAGATACGTTCCCGGGCCTTGTACACACACCGCCCGTCACACCGCTTAGAATTAGGTTGCAAAGAGTAGGTAAGCAACCTTCAGAGGCGCTTACCACTTTGTGATTCATGACTGGGGTGAAGTCGTAACAGGTAACCGG
+
&,.4.*0-1*0.,26,,--%01-36+.3/&2)(*./.%1(,(&(*/2,%'((1++,,-/,003911/20/./)*++-7/6/50--(5+636*+.-(%'*00021593*.0,(+.,/2()+,+*'((.7321/%,+**(('***,.*+/3//,0./.200/0,0/41026*1-2./..(622,-&(%)'/235110/-,(93)(,)*-..-25:*.0-+..34+41.47;99291:05-&.3-+''%(/1++7*)-/(++34,*-++,'($%&'%&&*&(..5)%%'&$$$%+&(&&%&(+,,)''('&(&'&&'&&%%$($%&&%%%$$%#$%()-)(((%'&''&&'#$%'%%(%%*(+,)#%$%(&#**%$$%%%$$)%%&&'(&+'*%'&'%))&%##%$$)%$'(*(%%%%%(%%&&%(&)%('&*).4-0/1'%%(,1/1+.*+-217101-6-6,+-4126847;888,)+)45--36./+7,31915760077:91/-4.7./0&374,0,1+&''(+,&&&',+.4,-+'/*+,/166+30;412647:9;7901.*''')%$'0*5/032/3102783++-071811;:95*)))),--,5242*,0/0%0719385,)(,)33&0(,.;:88677;99899464-/00126)3,)'%%'-()1/+0419-2/3.6.*,/--'&)..00339/./..61.75.1548;653/3-.0643-85.411855)+*&)+/+-,&+*%),.45124-)+(*0*),/4+.600---+))*,33:-'&$&+-0-&)(%&(+24,-/2*)((&-,.667550*0(&')+:88-329+(''*3)()+-1965//,%&&*2,*/.720,,1%%/2/&5(22674973710.11/.()&%&&++),,./32668.0013.,0'/+1635--1+022844%1&%&,.-0/7348,,/-40&&34463332,)&,-,+/++*,,)*(+.-3/2/3/.1./,/3%$'%)&'%*&&16/5).,4+('))+.3022&..%.-.04-.),/.0-2.,58+,.0,+2134;32432301/.+-+++**7254./&*-,-/0328
@3bc2b708-d5c4-44bf-8326-0f7d4af19067 ch=392 read=68384 start_time=2019-12-13T07:30:13Z barcode=BC01 runid=2c9cf7bc05858273f10e7d7ec552fc0bd742dc3e
CTCCTGCAGGGGAGGCAGCAGTGGGGAATATTGCACAATGGGCTGCAAGCCTGATGCAGCCATGCCGCGTGTATGAAGAAGACGCTTCGGGTTGTAAAAGTACTTTCAGCGGGGAGGAGAGGAGTAAAGTTAATGCCTTGCTCGTGACGTTACCACCAGAAGAAGCTTTCCAGCTAACTCCGTGCCAGCAGCCGCGGTAATACGGAGGGTGCAAGCGTTAATCAGGAATTACAGGGCATGGCGCAAGCGGTTTGTTAAGTCAGATGTAGAAATCCCCGGGCTCAACCTGAGACTGCATCTGATGCCTTGGCGCAAGTCTCGTAGAGGGGTAGAATTCCAGGTGTAGCGGTGAAATGCGTAGAGATCTGGAGGAATACCGGTGGCGAAAGGCAGCCCCTGGACGAGGACTGACGCTCCGGAGTGCGAAAGCGTAGGGAGCAAACAGTTAAGATACCCTGGTGGTCCCGCGCCGTAAACGATGTCGACTTGGAGGTCGTGCCCGCTTGAGGCGTGGCCTGGGCTAACGCGTTAGTCGACCGCCTGAAATTACGGCCGCAAGGTTAAAACTCAAATGAATTGAGCAGGGGGCCCGCACAAGCGGTGGAGCATGGTTTAATTCGATGCAACGCGAAGAACCTTACCTGATGTGGCATCCACGGTTGCCAGAGATGAGAATGTGCCTTCCGGGAACCGTGAGACAGGTGCTGCATGGCTGTCGTCAGCTCGTGTTGTGAAATGTTGGGTTAAGTCCGCAACAGGCGCAACCACTTATCCTTTGTTGCCAGCGGTCCGGCCGGGAATCAAAGGAGACGCTGTCAGTGATAAACTGGAAGGTGGGGATGACGTCAAGTCATCATGGCCCGCTGACCAGGGGCTACACACGTGCTGTGGCGCATACAAGAAGCGACCTCGCGCGCGGGAGAGCAAGCGGACCTCATAAAGTGCGTCGTAGTCCAGTTGGAGTCACCGCAACTCGACTCCATGAAGTCGGAATCGCTAGTAATCGTGGATCAGAATGCCACGGTGAATACGTTCGGGCCTTGTACACACCGCCCGTCACACCATGGGAGTGGGTCGCAAAGAAGTAGGTAGCTTGAACCTTCAGGGAGGGCGCTTACCACTTTGTATTGATTCATGGCTGCGAGGTGAAGTCGTAACAAAAGGTAACCGGAAGGCCAGAGGCGACAGGCAGTAGGTTAACACGAACACCGACAACTTTCTTCCAGCCTGTGTACGTAACTGGCA
+
-).)%$'$*4-*&*/'&--./75:9)-/-*3+'*/0486465,'%%&*&)21///)-.&/-1-'/0'*---/0236,&)*'*+$%))(,1-1/.-/85)*++)24,,+,*,-4---+(&'-*'')099,24343*-%&&&)88+7..0006026(+)('++$*)$$%&&))$%++/400+/)0)/1/)+)$*+()),/070/0*-(&*&()/02*,1092917-),%%*'&(&.0)*+)/''%''&),/08;7*61/(*,3*+4/(-'')33+247.(354552530.*&+/-.22221.,'*$'$&&$$&#&'&))*(*2732',+0-01'.*1+6-,400/.*+--811-2.)*./3+)**+876/+(+,)51.783:665-*-,'*,*&,/772)+657/&++-/$)')'()+')&%(,-.5350./7,*+-**+,.5',((**)(+,4148--18:767/51&-,16345:6/.-.(4452..-2/2/1++%6(+2*&))+++-3.2-/*-(&('%-,/6201+-*,*44348924432''(%$((++1*#&*.+0.9464315989.--0+4**&&++26:5+36+(+'+/5/42978:232*--,-;91:7;8//-,-3-714.+-*,43636/10,+&.)(&*+-/5/..--.+&'#$('(*,'&&+,,.5&6708/+.:633./),287772799:::997103225884693358601%-+'(.-,-+,08&262:11,-0**+/(0').7(52/35&)3/34533:3-3119--),.842-/3-4,4/(%(+,0'.)(*+/+-3480,--,008;41**''(,0/2;;/57679845-((),697)./)8.'#&#%&8'(..2*666621/0/14//*,)0-.13-+(/*%'%%%()0.,3(+*+,1.4,&&%%+65%25966866-52:5,-01215673421-()0-(,&'))&&')-.40005542/4-.-4---7&1'404+,)%*,0/..8::;110/4096680,.296517/.//374(.24/7/,,-1+1.2622:50166644-(+,31)(++312/,009,(+*('%)')(')'&'0213374&+3)&-.5,++3+*20-..78,)%'))-.9/(*/+,)($)%++)*,*(+2-6163350-)/,2:7;6:57/((''((*,11'3''+*'&'*3.,1/*))*())-*3.*./,,),1-*,+,*(**'()*''(,/,1*)($$$%
@6ef9d90c-92b9-415f-85d3-2a7dd4042b49 ch=154 read=83135 start_time=2019-12-13T07:30:11Z barcode=BC01 runid=2c9cf7bc05858273f10e7d7ec552fc0bd742dc3e
TTAGTTACCTTAATTGCCACTTCACTTTGATCATCAATCCACCTTAGACGGCTCCTTCCTTGCGGTTAGGCCACCGGCCGGGTGTTATCAGCTCTGTTGGTGTGACGGGCGGTGTGTACAAGGCCGAGAACGTATTCACCGCGACATGCTGATTCGCGGTTACTGCTGATTCCAACTTCATGATGAGTTTGCGGACGTACGATCGAACTGAGAATGGTTTTATGGGTTTTGCTTCACCTGCTGGCTTCGCTTCCCTCTGCACCATCCATTTAGCCCAGCACGTGTGTAGCCAGGTCATAAGAAATGATGATTTGACACGTCATCCCCGCCTTCCTCCAGCTTGTCACTGGCGTCTCGCTAGAGTCCCCAACAATGGTGGTAACTAACGATAAGGGTTGCGCTCGTTGCGGGACCAACAACATCTCACGACACGAGCTGACGGCAACCATATTACACCGCCTGTATCTCATATAGCTTCTCTCCATCTCTGGAGCCTTTATGAGTATGTCAAGACCTGAAGTTCTTCGCGTTGCTTCGAATTAAACCACGCTCCACCGCTTGTGCGGGCCCCGATCAATTCAGGTTTCCGTTTCTTGCGAGCAGTACCTCAGGCGGAGTACTTATTGCATTAACTTCCGGCACTGAACTTTGACATCAACACTTAGTACTCATCGTTTACGGCGTGGACTACTAGAGATTATCTAATCTATTTAATACCCACGCTTTCGGGACCCGGTACGTCAGTTGCAGGCAGGAATCCGTCACTCGCCACTGGTGTTCCTCCGCCATATCTACGCATTTCACCGCTACACATGGAAATTCCACGATCCTCTGCATCTGGCTGCCTGGTTTCTATGGCTTACTGAAGTTAAGCTTCGGGCTTTCGCCACAGACCCTTGCTGCCGCCTGCTCCCTCTTTACGCCCAATAATTCCGGATAGCGCTTGCCACCTACGTATTACCGCGGCGCAACGGCGCGTAGTTGGCTTTCAATAAAGTACCGTCACTCGGCTACCATTTCCTGTAGCGCCGTTCTTCCTTTATAACGAAGTTTACAATCAAAACGCCTTCTTCCTTCACGCGGCGTTGCTCGGTCAGGGTTTCCCCATTTGCTGAAATTCCCTACTGCTGCCTCCGTGGAACCAATATCAGCACCAACAGAAGGTTAACACAGGGCTTTTCAAACAACTTTTCTTCAGCACCAGCAATACGTAACTACAA
+
0.+*..*('(*'%/'$'+%+,71')**%$'*,,*+*5+27)-3020122'201469994+4*,&-.5$/6681406+-%-11./08-.-,+--,,*&+,1/656674855.91246557616:851101686869<969<89878775560/.5,(',&.)-/,))6+/102,-&.14*'''%(($*-.('*',-)&+++&-.3)*789-+,*..538::,344<269;1.06;3(+($&'),*34;613373:10123.-/80;7434:(,$06.*-0&+3122--,)-,')445421''*03,+,2104:4//+&(),;:,;40())+.76851--)--5020+/,/.-%'(-/,*.%'),-/77,.*((*+,'0+.++,+..5112/51-575946699:3:<,/*861*(5***'(&&'(*%&('.++),/321,1.(1394+#%$%%&)-09*-676666434140/*%%%(#($',++4/+.+*/&*153:911+**,-15871//13;80*++1:7595454.,))/+/&%,,3/<:57+)(''(&$/&&&$$((%)')%157,)*)*657:.&+,)3-,%#'132.8/('&%(%%&%*+*70569.-+)+)*6*+5932(5+.*)+,)((&(&016733677467789*4-%'$$&**+079656-,0:/0-9222:;::8610)(&$,22224),847-+16'&%$%+/*(.+-0;40):82')%&'%'(+-44414,,)*+($*%+*+76551&)'$%&%&((;:888426,,)%%%'*/14624+.((-;3025454420/-0//---.25.+,+-53+)+'(('),/1312356566.:/44466845:0266/8..64.**.+*-45.382./274423777*+7.54/31/53401,1.*,34;;67719-.-+97:;104349)+++-0501912:/(*&%&)/2472,.+*%%(*),*)+**64/8/1.,-/*),///:2&-',4767+-/142109;<77;751-..))*)-967/--/0,(.--/+%0%(+)+55-.-34/%',')''(+42493,16+(*&&(1,*/+)*-0+9-70320/;-0782)+1***#',+..7-4/)()&(,1/16//$&'&+'+*&0*/01-+)+*'&4,-&%/)+*(.-'&%(%,.,,,,.($).4*+%*56;.3422%-,249./0-21(11,*''&$$#&
@87df66f2-9975-40b8-b253-340d524dfad1 ch=4 read=41331 start_time=2019-12-13T07:30:09Z barcode=BC01 runid=2c9cf7bc05858273f10e7d7ec552fc0bd742dc3e
CTCCACAGGAACGAATTTTCAGTAGAAACCCTGACCGAGCAACGCCGCGTGAAGGAAGAAGGTTTTCGGATTGTAAACTGGCTATAAAGGAAAGAACAGCGGTTACAGGAAATGGTAGCCGAGTGGCAGTACTGATAAGCCACGGCTAACTGCATTACCAGCAGCCGCAGTATGCGTAAGGTGGCAAGCGTTATCAGGGTTATTAGATAAAGAGGGCAGGCGGCAGCAAGGGTCTGTGGTGAAAGCCTGAAGCTTAACTTCAGTAAGCCATGAAAGAAACCAGGCGAAAGCTAGAGTGCAGGGATGGCTAGATTCCATGTGTAGCGGTGAAATGCTGTGTAGATATGGCCAGGAACACCAGTGGCGAAGGCGACGATCTGGCCTGCAACTGTGCTCAGTCGAAAGCGTGGGGAGCAAATGGGATTAGACTACCTAGTAGTCCACGCCATGTAAACGATGAGTACTAAGTATTTGGATGTCAAAGTTCCGGTGCTGCAGTTAACGCAATAAGTGCTCCGCCTGGAGTATTAGTACGTTCGCAAGGAATGAAACTCAAAGGAATTGACGGGGAGCCCCGCAGGCGGTGGAGCGTAATGGTTTAATTCGAAGCAACGCGAAGAACCTTACCGGAATCTTGACATACTCATAAAGGCTCAGAGATGGAGGAGATAATATATATGAGATACAGGTGGGTGCATGGTTGTCGTCAGCTCGTGTCATTGAGATGTTGGGTTAAGTCCGCAACGAGCGCAACCCTTATCGTTAGTTACCATCATTAAGTTAGGGGACTCTGGCGAGAGACTGCCGGTGACAAGCTGGAGAGGCAGGGATGACGTCAAATCATCATGCCCCTTATGGCCTGGGCTACACACGTGCTACAATGGATTGAAGGTTGCAGAGGGAAGCGAAGCCGCGAGTGAAACAAAGCCCATGTATTCTCGGATTCCGGATGTAGTGCAACTCGGCTACATGAAGTTAGGATCGCTGAAATAATCGCGAATCAGCATGTCGCCCGGTGAATATTACGTTCTCAGGCCTGTACACCGCCCGTCACACCACGAAGTTATTAACACAGAAATGATTAGCCCTGAACGGA
+
+-.($$$()$%%&$%'03*)*&&&&(**,0/+*,2'(*')75878;1203250000-).,,03;850'+%8&$(),'&%$$%('(3*'+.+2(',3/%42(6.,))&-*.1/.99-,,6,++++.*0,,2'.)'*,(,%)-.+.+*+353.*--18113+,-0.6725'000-)0//3(/+/1)%).*.12;414(*0'+((.,'%-,16)&%-))))+2406-%)((&012/+%%(,350.30+-0403/-),*4(),)()*42.$**)(#'+(%,0(7,.(*)&)*'%)+5++,,+*'*))&*(%&(%'0*6-7--+('%$'),/1029;21///----/7631%)('&,*)20,/0/*1-2.,)+,1/6:91120./0-1)))+%$)-,%,-/3757$'(*)+,-$-',%,,79;/-6.,1-)(,(-048,.-2124.-'*,02&.%''+),$%,')(-,.33/-/&18*37484444;74509(&*0./.110,9-8-75,8++15,.)-.13.//*+(%%%#+')(++//42,+--0+)*/--1/(%&(0/')).+2.323344*(%01/($*'(('(*(-5/131221.,76;867382--.*)*'++5010,+,06190.5&+&&*1241//+))++,0115/-:.49(('*+86/..)')++*%((.//,+*'+-027*6,,65-)').00929/00688*//0338346%1&()3-2%35'.-.6/7/34..24-((&%)88626<1-/008031/+0/-4;:;7+5+%#,)-))(0.//50**&&%&('*+40+1+'('$*$)*&(-29+''()*)130-.4477788:922,+2(*+613*).,/./3:155/0*((&'&(+14:6/6/6100(,'&'*()0'%''&(**''&%%%&'&&&**+&(%*%,)$+21%/83)+'(),7116(0'7+7*2+,/)'(&/$)$#()-,%*,-.'(()+)/,&))%(+//./*1&'%$'**&&+63..,-&3-156070*053260+'&(*2.3-///3-.&%#'&)%(/()(%$()&)*,-)*)()(+1/*1.0,)*&&++((%$(*+(,)'&&/-((-'
@825f4c2f-0b7d-4080-b9b2-bd94c4d9120b ch=204 read=72030 start_time=2019-12-13T07:30:13Z barcode=BC01 runid=2c9cf7bc05858273f10e7d7ec552fc0bd742dc3e
CTCCTACGGGAGGCAGCAGTGGGAATATTGCACAATGGGGAAACCCTGATGCAGCAACGCCGCGTGAGAGTGATGAAGGTTTTCCGGATCGTAAAGCTCTGTCTTTAGGGAAGATAATGGCAATTTACCCAAGGAGGAAGCCACGGCTAACTACGTGCAGCAGCCGGTAATACGTAGAGTGGCGAAACGTTATCGGATTTACTGGGCGTAAAGGGAGCGTAGGCGGATTGATTAAGTGGGATGTGAAATACCCGGGCTCAACTTGGGTGCTGCATTCCAAACTGGTTATCTACAGAGTGCAGGAGAGGAGGTGGAATTCCTAGTGTAGCGGTGAAATGCGTAGAGATTGAGGAGAAGAACACACCAGTGGCGAGCGACTCTCTGGACTGTAACGACGCTGAGAGCTCAGCGTGGGGGGGAGCAACAGGATTAGATACCTGGTAGTCCACGCGTAAACGGTGATACTAGGTGTGGGGTTTCAACACCTCCGTGCCGCCATAACGCATTAAGTATTCCGCCTGGGAGTACCGCAGATTAAAACTCAAAGAGATTGACGGGGACCCGCACGGTAGCGGAGCATGTGGTTTAATTCGAAGCAACGCGAAGAACCTTACCTACGCCTTGACATCCCTTGCATTACCTTAATCGAGGAAATCCCTTCGGGGACAAGGTGGCAGGTGGTGCATGGTTGTCGTCAGCTCGTGTCGTGAGATGTTGGGTTAAAGTCCGCAGCAGGCGGCGCAACCCTTGTCGTTAGTTACTACCATTAAGTTGAGGACTCTGGCAGAGACTGCCTGGGTTAACCAGGAGGAAGGTGGGGATGACGTCGTCATCATGCCCCTTGGCCAGGGCTACACACGTGCTACAATGGCTGAGTACAGAGATGATGCAATACCGTGAGCCAAACTTTAAAAACCAGTCTCAGTTCCGGATTGTAGGCTGAAACCGCCTACATGAAGCTGGAGTTACTGGTAATCGCGAATCAGAATGTTGCGGTGAATGCGTTCCCACGGTCTTGTAGCACACACCGCCCGTCACACCATGAGAGTTGGCAATACCCGAAGTCCGTGAGCCAACGCAAGGCAGCGGCCGAAGGTAGGGTCAGCGATTGGTGAAGTCGTAACAAGGTAACCGG
+
/51/-022:6(*.-.55/0*(/*)/.,6,)+./187'*'%))+.2(*-2:9:40116345;**-((*&&((+,.+0**/.20-0'--))00.6/)'**774423:7,.3(0/.0/,/+++.+*0,,+-8-/1+/+4)-((/-*,-4,.-3/0-.,/,*'&&%%&%)+-2*./84/,&%(-+0,*'*'*,452./'0%/1*(,.,.//7268.'.1(,,27:78912--(--152326296699702-5+348.257879/3+,.+500)/001/8:.309;8:;54811/0+&+-,2112-34/'&,.*')'&',+-7-))+(+&'(),242/2;.-/<995$+%%,*)).**&&/120.,,*2568635++&%(,--0..),10$&+-+.,,++,,...,*$**3)'&&(097634.+*'-).)'-7/.5(')'&/.)-564566,'***/.566+/'&'//025258983+372/:5+)%((68297+-)24247--0%/+,&,'-'&'&),)(*5;732,'&(%)&%&(',(6,<;468558,*$))*/+/759<916;2-,+)(%&(*(+-%(*20+&*.2;;02364,/*&)0/.,-,/9123.---*-''&)$&')0103(/94*/,,-*8)%(%&*,+,3)'-**+*(13-2;9.27+1..6+320:0/088879444527-4+++671/0018787895913,.2-;-99-.,/2+*025*++&-++1+((&),.-38/-3-12418...5//-.17,.3.)**0)&1626680-43-,,*+6678:4170.5081//3.,1+3101.262+**/+//)+15657520*02-()'$%')*.65363/,*'*+-.32047<7.751.%'()7***)()(%*+72<2223&0%&.5*::.,04--5;6229248855).,22'8.,2-+-+1124,41%)&$%&'*./2040-.72,),7;553(+),(**'&24738*+,9816:130;;::<9.5259,0+%%(+4,6+)&%#$%((-+0833:1/1/,+(+2-1,+*%*/.-.*186359,++())+5,,)''-'(&,'))$('&)*0/.0/*/++*,,..5/0,.12*.'*(%%%&&(--59;35.*,,3;9::8
@274b6968-5a0c-4ed9-8b9a-84b46b98c94a ch=13 read=48238 start_time=2019-12-13T07:30:23Z barcode=BC01 runid=2c9cf7bc05858273f10e7d7ec552fc0bd742dc3e
CCGGTTACATGTTGCGACTTCACCCCAGTCATGAATCACAAAGTGGTAAAAGCGCCCTCCCGAAGGATGGCTACCTACTTCTTTTGCAGCCTCCCATGGTGTGACTGGCGGTGTGTACAAGGCCGGAACGTATTCACCGTGGCATTCCGTCACGTTACTAGCGATTCCGACTTCATGGAGTCGAGTTGCAGACTCAATCGGACTACGACGCACTTTATGAAGAGTCCGCTTACTTGCTCTCGCGAGTCGCTTCTCTTTGTATGCGCCATTTGTAGCACGTGTGTAGCCCTGGTGGGGCCATAGTGACTGACGTCATCCCACCCTCCCTCAGTTTATCACTGGCAGTCTCCCTTTTGAGTTCCCGGCTGGGATTACGCTGGCGGCAAGGATAGGGTTATAGCGCTCGTTGCCGGGTTAATAACATTTTACGGCACAGGCTGACGACAGCCATGCAGCACCTGTCTCACGGTTCCCGAGGCACATCCTCATCTCTGAAAACTTCCGTGGATGTCAAGACCAGGTAAGGTTCTTCGCGTTGCATCGAATTAAACCACATGCTCCACCGCTTGTGCGGGCCCCGTCAATTCATTTAGTTTAACCTTGCGGCCGTACTCCCCAGGCGGTCGAGCAACGCGTTAGCTCCGGAAGCCACCTCAAAGGGCGGCACAACCTCAAGTGAGCATCGTTTTACGGCGTGGACTACCAGGGTATCTAATCCTGTTGCTCCCACGCGCACCTGAGCGTCAGTCTTCGTCCAGGGCCGCCTTCGCCACCGGTATTCCTCCAGTCTCTACGCATTTTCACCGCTACACCTGGGTGCCCCCCCTCTACGAGACTCAAACGCCAGTATCAGGATGCAGTTCCAGGTTGGGCCCGGGGATTTCACATCTGACTTAACCGATACCGCCTGCGTGCGCTTACGCCCAGTAATTCCGATTAACGCTTGCACCCTCCGTATTACCGCGGCTGCTGGCACGGAGTTAGCCAGTGCTTCTTCTGCGGGTAACGTCAATGAGCAAAGGGTATTAACTTTACTCGCTTCTCCCCGCTGAAAGTACTTTACAACCCGAAGGCCTTCTTCATACACGCGGCATGGCTGCATCAGGCTTGCGCCCGGTATTGCAATATTTTGCTGCCTCCCGTAG
+
52-+3,&($+%)1&-.-01;3/897--)/47776853.-.-)**1.-2;6*+-3;;524'(()*/0,,%&'(*-/+&028-497./21,23-52++11313558,&00-..,13//+((1173.-6+464347<989<50://,/,+$',*&&&*)*+01/01238300/2395989.*++,+*040-.''489:8;8828686548..,+$*,021342/)((&+.)),*$'),+))*(-..1'--3---4-370;6,)(*))57;182('$&(*'-/.--)')+.80/76725747921&'*+*(*(./2265,-*'&.2*+.4-).*+,87.788:6450-065809+.68.0/27367++(&$()-$)'$(())'(%)'(&&(+/0.//0,1'&&')'*/,1/9--+'2,,,)++,31.344*/1+-*)*'%.,35110-/-.806956----.912..00.2.73925)'(()-+3452+,./6411-+,37504757453755446//,.0<468568*7891/00+1.0+*-559**1.4/;58<//...1219018.105/316(1**0/$#%&*62:5-13-%*-94,2/-/--.3958*-26/898-'0586;:9&%''(*+-/-2.-+345152*-&()%*&(-'5--56+(''&*185923++)*(&&(/07/965+,.0811148322.38(2*$))75/5/056834/+-,1:6*+++')(-+--,*24981677727./7')3:66:136477./1/491:874:30-0-,+...-.1224209;-+.29+0656468510&($),1695/255265152357-'%%&+-(,,-98'2//1-1*33/7((31:188.6-)(25+,-:4-**,17..../41)'$$'&'+0059578866,)&$#$'(23-,/0/-4:54/009085/+/)&(',0-+.4/434748;01/95657641-*-,4')0*')1,'.--/91::<:977+.)2.737:/6///44535&--6/2-6+2)*4,#&*,(&'&&(-5:-)230.0*)*'+32+()+),4.**2/4098<22:21522)-+,*'&%+)0.023348*46214)1,3,**0,&('%+,++&))''&(+-1961:+,335
@cdec1919-9aea-48a5-bb38-b1570d48eee4 ch=268 read=73324 start_time=2019-12-13T07:30:25Z barcode=BC01 runid=2c9cf7bc05858273f10e7d7ec552fc0bd742dc3e
CCGGTTACCTTGTTACGCCTTCACCCCAGTCATGAATCACAAAGTGGTAAGCGCCCTCGAAGGTTAAGCTACCTGCTTCTTTGCAACCCACTCCCATGTGGTGTGACGGGCGGTGTGTACAAGGCCGGAACGTGATTCACCGTGGCATTCCTGATCCACGATTACTAGCGATTCCGACTTCATGGAGTCAGGTTGCAGACTCCAATCGGACTACGACGCACTTTATTAAGTCGCTTGCTCGCGAGTCGCTTCTCTTTGTATGCGCCATTGCAGCACGTGTGTAGCCCTGGTCGTAAGGGCCATGATGACTTGACGTCATCCCACCTTCCTCCAGTTTATCGCTGGCAGTCTCCTTTGAGTTCCCGGCCGGACCGCTGGCAACAAAGGATAAGGGGTTGCGCTCGTTGCGGGACTTAACCAACATTTCACAACACGAGCTGACGACAGCCATGCAGCACCTGTCTCACGGTTCCCGAAGGCACGTTCTCATCTCTGAAGACTTCCGTGGATGTCAGAGACCGAATTATGCTTCGCGTTGCATCGAATTAAACCACATGCTCCACCGTGCGGGCCCCGTCAATTCATTTTGAGTTTTAACCTTGCGGCCGTACTCCCAGGCGGTCGACTTAACGCGTTAGCTCCCGGAAGCCACGCCTCAAGGGCACAACCTCAAGTCGACATCGTTGCAGCGTGGACTACCAAGTTATCAATCCTGTTTGCTCCCACGCTTTCGCACCTGAGCGTCAGTCTTCGATCCAGGGGCCGCCTTCGCCACCGGTATTCCTCCAGATCTCTACGCATTTCACCGCTACCTGAATTCTACCCCCCTCTACGAGGACTCCAAGCACGGTATCAGATGCAGTTCCCAGGTTGAGCCAGGGATTTCGCATCTGACTTAACAAACCACCGCTTACGCCCAGTAATTCCGATTAACGCTTGCACCCTCCGTATTACCGCGGCTGCTGGCACGGGTTAGCCGGTGCTTCTTCTGCGGGTAACGTCAATGAGCAAAGGTATTAACTTTACTCCTTCACCCCGCTGAAGTACTTTGGCCGAAGGCCTTCATACACGCGGCATGAAGCATCAGGCTTACGCCCATTGTGCAATATTCCCCACTGCTGCCTCCCGTAGAGG
+
101*/8)+143/2:-.1::3;6(.('%'%542653:21&').+)+..+30*,/39956..,//-/7/.11067.+-5/03:7,./'-1,(,'(-*'**'+0123367,48359-...38995673.'3*66573,/3+,.;-4/.,+234'(+341,+-.,3/-.--0365717*+*4475678/'())(+*/,)+%%)((,%6,/18:7555466846.1/2,$)&-(***%*/0)+*+%'%%(+,+-9.9974;5'*'*-159;66<,0265011012**,,37--6:;96631*&(/8&3..//-2.5,(,+*,,/495.285:8915+.04;:135,82081//6216))3-/143,20)(+.+4:6<;9987;777:98,0.//.3,)/*.,*,*,.474;0./:75413/3)3)2,5/40++346:61-,,*++,4857(46:18++(++*-8046572.1/739270,,3-1/(**-12--/7855/))*$$'--79446<::659,)*+-;;*('-'()'*.9157216/0167-.-2+6517;/00.11191/2+)'()(0-/73-*/18:8;5-488+202.;<6-:593934.827,1//./97,19:5::67465758556/5,-&')//+,0.8,-5+--194458*850/,1-1,.1/61632-1.25+8-$'&-,.26;9987291*)/40/2)8/28221</+-0.74+,*,*;80,309:-04798:7372115..%*3,*128237.10./-+,/*.0,744753-,-*++333255)41217<8./19,1/-.-)(&)4,43/31664--/.032.050256'2+$&#&%*)--66678665876674-.40/.&+0)(+((&52.-)+-.421/-,0041757-/%&%&%'*&,+2.*()+17177.+)2/1201153.-.91-.;835324-380../.08880:-,-,-('-++,4+/-,-365::8::;.30.2::7982921.4568',$%%**)''')&#(*263;7*0464-15+/*'*//./'&%,'*.+2/552))$%&0*.-//5,%(#&)'(.//-38-0+&&&*/3*1-(*782;2233:392/37558569.97,,5)('&'
@97805f8b-43e7-4326-b30c-603f3c91ef9a ch=151 read=80579 start_time=2019-12-13T07:30:24Z barcode=BC01 runid=2c9cf7bc05858273f10e7d7ec552fc0bd742dc3e
TCGGTATTGCTTCCGTTCAGTTACGTATTGCTGGTGCTGAAGTTGTCGGGTAATGCTGTGTTAACCTCTGCCTGTCGCTCGGATTACACCTTGTTGCGACTTCACCCCAATCAATCCCGCCTTCAGACCAGCTCCGCTTCATGCGGTTAGGCCACCGGCTTCCGGGTGTTATCAACTCTCGTGGTGTGACGGGCGGTGTGTACAAAGGCCGGGGCAATATTCGCGACATGCTGATTCCGCCCGATTACTAGCGATTCCAGCTTCATGTAGTCGAGTTGCAGACTACAATCCGGGCAAGGTGGTTTTATGGGTTTTGCTTCACCTCAGCTTCCTTCCCTCCTGCCATCCATTGTAGCACGTGTGGCCAGGTCATAAAGGGGCATGATAGTTGATGTCATCCTTGCCTTCCTCCAGCTTGTCACTTTTAAGCACGTCTCGCTTCGAGTCCCAACAATAGTGGTAACTAACTTGATAAGGTTGCGCTCGTTGCGGGACAACATCTCACGACACGAGCTGAGCGACAACCATACACCACCTGTATCATAATAGCTATCCCTCCACGTCAGGCCTTCTTAATTATGTCAAGACCTGTTAAGGTTCTTCCGCGTTGCTTCGAATTAAACCACATGCTCCACCGCTTGGTGGGCCCCGATCAAATTCCTTTGAGTTTCATTTCTTGCGAACGTACTACTCAGGCCGAATTACTTATTGCGTTAACTGCAGCACTGAACTTTGATATCCAACCTTAGTACTCATCGTTTACAGCGTGGACTACTAGGGTATCTAATCCTAACCACGCTTTCCGGGACACAGGCGTCAGTTGCAGGCCAGATCGTCGCCAGCCGCCGCTGGTGTTCCTCCATATATCTACGCATTTCTTACCGCTACACATGGAATTCCACGATCCTCTCCTGCGCACTCTGGCGCTGCCTGGTTTCTATAAACACTGAAGTTAAGCTGCGGGCTTTCTGCCTGAGACCCACTTGCTGCCGCCACCACTCCTCTTTACGCCCAATAATTCCGGATAAAGCGGCTTGCCCGCCTACCACGTAGCCCACCGGCTGCTGGCGTAGTTAGCCGTGGCTTTAATAAAGTCGCTCGGCTACGCAGTTTTCCTGTAGCCGCCGTTCTTCGCTATAACAAGTTTACCAATCCGAAAACCTTCTTCCTTCACGCGGCGTTGCTCGGTCAGGGTTCCCCCATTGCCGAAATTCCCCTACTGCTGCCTCGTAG
+
$&+*+&+'%+441'(065&41***)*(+('(.)1*+*&%))(/5)))*/('$%+#$0).0..,-//.+-+27,/66('&%')*0,%&&)-,1+/)&*0.13944/-+&*'**093/70&'&%&&''.6/+./-:+%&-))#%()*.)0//86-)2**--/.6,1764011--*2*++,++()01201118-33,-++,.-.)-27)+'1)(1*)+(+'+--2())(%%/.5454927))+)(*,67210+*-219453()+,4/*/(-*/33//-5.,,'.(0.-.34./4()$''%'%(+62:<4/332-386*',*0*'),)*%('')(%))&''++('%),)25-)+*$'%%$%**/++)(+*,.7))')+-(,/4.500/.+)'(*'%%#&(%&'&('(.6-300..0.&*')+-.))&&&#)%%%&&(++*,)++'*.,,-260.))*)(*-05853223/1'&'(*0+&**)1.04///-.:6729/-$&'&')+'(%+*//.5(&01#&$&%'',/-9;58&.,24,3*$$%%(*)'&('(002,,.*,'0(#&%'(#'&)(*,$$$&%(''(')*,20379-'-)/,)3,740/+('1125(+++'(,-001;951.)+646667236)(&%)'&+20066,)(,)(((.40$%'%%$/6<7+--6,.4/-.4498461-+'%'($('*'&%%(%&(-3+1.+,-009040..))**000282262++)(*.'(#&$%%&%)(.-1.125/85))(--.529332.24/1//4124/05,.$###%'%(*)/50-%)56(&#(&(023/9**.,*)&'//9001;:785/.3+$)-+-.((.+3,.0996..9(*+-155.*,+.-3;8/,(%+/*,0-,(((+*+))0-95/002270*-003)('%'%()*.'//(,,006578,11(&%&(+(&%()+,**112,%(())+)'&(*((+%*-+**)*/.(%(*))(&'))'-*&&($((/3()-4/-43.42,317::<474;4-5.(%-'&'0-,69*%32*((((****&*-,'/)('&),--2&%$%%(*++*,6/747,-//&,))*)&+*,/2.$&&&#&$(#'169)-(#%)*,/8+0907:4697*)+),4.2*)*)52+)+.*)*%#(+-*462..+//*.0-),,/-:/.-.++,.-9/6$/1(1--8;:1.-5(,*(-00/.2/,'%&,'')**20*,(&%(
@7d50d3d9-e611-456a-b7d9-b7aae6033660 ch=375 read=141719 start_time=2019-12-13T07:30:24Z barcode=BC01 runid=2c9cf7bc05858273f10e7d7ec552fc0bd742dc3e
CTCTACGGAGGCAGCAGTGAGAATATTGCGTGAAGCAATACCGATGCGTAGCTACCGTATGAAGAAGGCCTTCGGGTTGTAAAGTACTTTCAGCGGGGAGGGAAGGGAGTAAAGTTAATACCTTTGCTCATTGACGTTACCACCCGCAGAAGCACCGGCTAACTCCGTGCCAGCAGCCGCGGTATTGGCCTGGAGGGTGCAAGCGTTAATCGGAATTGATTACTGGGCGTAAAGCGCACGCAGGCAGTTTGTTAAGTCAGATGAAATCCCAGGCTCGAAACACAGGAACTGCATCTCTGATGCTGGCGAAGCGAATCTCGTAGAGGGGGGTAAATTCCAGGTGCCCGGTGAAATGCGTAGAGATCTGGAGGAGGGTACCGGTGAGCGGCCCCCTGGACGAGGCTGACGCCAGGTGCGAAAGGCGTGGGGAGCAAACAGGATTAGATACCCTGGTAGTCCACGCCGTAAACTGTCGACGGAGGTTGTGCCCCTTGAGGCGTGGCTTCGAGCTAACGCGTTAAGTCGTACCTGGGAGGTACGGCCGCAAAGGTTAAAACTCCAAATGAATTGACGGGGGCCCGCACTGAGCGGTGGAGCATGGTTTAATTCGATGCAACGCGAAGAGCCTTACCTGGTCTTGACATCCGCGGAAGTTTTCAGAGATGATGTGCCTTCGGGGCAAGTGAGACAGGTGCATGGCTGTCGTCAGCTCGTGTTGTGAAATGTTGGGTTAAGTCCGCAGCGAGCAACCCTTATCCTTTGTTGCCAGCAGTCGGCCGGGAACTCAAAGGACTGCCAGTGATAAACTGGAGGAAGGAGACGTGGCGTCAGTCATCATGGCCACCCGACCAGGGCTACACGTGCTACAATGGCGCATACAAAGAGAAGCGACTCGCGAAACAGCGGACCTCATAAGTGCGTCGTAGTCCGGATTGGAGTCTGCAACTCGACTCCATGAAGTCGGAATCGCTAGTAATCGTGGATCAAGAATGCCGGTGAATACGTTCCCGGGCCTTGTACACACCGCCCGTCACACCATAAAGTGGGGTACGCAAAGTAGGTAGCTTAACCTTCGGGAGGGCGCTTACCACTTTGTGATTCATGACTGGGGTGAAAGTCAAAGTAACAAAGGTAACCGG
+
%'*%')))'&&%*04-)0+))*4-03711')&%)$'%$&%&$%%*%$$%&$$%$&%%%%)*14(*+++033:1+-+,.'+*1(('('/18**,,57:.'(12)+),'%((17.,.3.2.23/77/+24642701209/-0((+.)(*)(,)'+,2+-)((*')*34&3''*),./.5/**)%&%)%.&.%#&-)00,.+(+/,-/192933(0)'*&$%-'-.626860-27.,203%1+52243(-46))/1--.75*&$%%'33*.01&/566('.+'&%((1/,367553.-('%('-&.,'-.&*)$))(..//1123*)*-..,%$'-+-41,+3*))(%&)'%'+,6+,..++*)(+.1;;5/.,'+(%$&)*.2,*''(/8/885,,463)()(',++*+,-,',.15,+-+'(+-.138:3*+/09-.''+%0+..9/--9--342./13)(+24:69980*&'***),(1*,,17/5-77-&'*+,+-*,*/7+*'(&%*+-36.+*(+12'%))&%#*(.172*(%&&+*401*35;./40:6<<6638'75620-006035&/8:107.*-+($'%'*,878:43-,.1,282((/920,/0273646128./04734+)'%*+,-0.2+1.03-(+-.&*)0;:62/---.')(&$0)+65:7.,3)1('%(&&-04).''$'$&1744,,+,*,'(),35503/+++,1011596/++795,,5-&*&#&)('-.358+*+)+1-)1/*/.,3:518%312-233/74/0//062&(*/069:2...,./25*-449-',*&((%'*,*'),*,--/-.1/1-+.(&('$)*((-+*'298/..*%&*,:9:7:8;43554989686/''''+)()-(+*5.2()*(%'%'.:26766,...**-.//7796718+//..2,.*,.779:130112.322746132//3)4-3/1221-*-+7.//:9;443*.'(&.(*&&$%&(-401./703-)'&****+-0501,448381**-)+(+()*(1,-32-)')%'&*.0-*)+.-*1(&)'&'43364/:0*+1/.,-,0,/7,+11-,5668;87631731/,%*)'(('&,,,((*,.,06+/1.0969+6
@ee3b957e-a8a3-4ee4-b88f-3712afc9df6b ch=332 read=69868 start_time=2019-12-13T07:30:22Z barcode=BC01 runid=2c9cf7bc05858273f10e7d7ec552fc0bd742dc3e
CCGGTTACCTTGTTACGACTTCACCCCAGTCATGAGATCACCGAAGTGGTAAAGCGCCCTCCCGAAGGATTAAGCTACCTACTTCTTTTGCAACCCACTCCCATGGTGTGACGGGCGGTGTGTACAAGGCGGGAACGTATTCACCGTGGCATTATGATCGATTACTTGCCCGATTCGACTTCGTGGAGTCGAGGTTACCGAACTCAATCCGGACTACGACGCACTTTGAGGTCCGCTTGCTCTCGCGAGTCGCTTCTCTTTGTATGCGCCATTGTAGCTTGCGATGTGTAGCCCTGGTCATGGGGAGCCATGATGACTTGACGTCATCCCACCTTCAGTTTATCACTGGCAGTCGCTGAGTTCCCGGCCGGACCGCTGGCAACAAGGATAAGGAGTTGCGCTCGTTGCGGGACTTAACTGGCATTTCACAACACGAGCTGACGACAGCCATACAGCACCTGTCACGGTTCCCGAAGGCACATTCTCATCTCCTGAAAACTTCCGTGGATGTCAAGACCAGGTAAGGTTCTTCGCGTTGCATCGAATTAAACCATGCTCCACCGCTTGTGCGGGCCCGTCAATTCATTTGAGTTTAACCTTGCGGCCGTACTCCCCAGGCGGTCGACTTAACGCGATTAGCTCCGGAAGCCACGCCTCAAGGGCACAACCTCAAGTCGACATCGTTTACGGCGTGGACTACCAGGGGTATCATCATCCTGTTTGCTCCCCACGCGCACCTGAGCGTCAGTCTTCGTCAGGGCCGCCTTCGCCACCAGTATTCCTCAGATCTCTACGCATTTCACCGCTACACCTGGAATTCACCCCTCTACGAGACTCAAGCTTGCCAGTATCAGATGCAGTTCCAGGTTGAGCCCGGGGATTTCATCTGACAACAAACCGCCACTGCGTGCGCTTGCGCCCAGTAATTCGATTAGCCGCTTGCACCCTCCGTATTACCGCGGCTGCTTTAACGGGTTAGCCGGTGCTTCTTCTGCGGGTAACGTCAATGAGCAAAGGTATTAACTTTACTCCCTTCACTCCCGCTGAAGTGCTGGCCAGGCCTTCTTCATACACGCATGGCTGCATCAGGCTTGCGCCCATTTAATATTCCCCACTGCTGCCTCCCGTGGG
+
94&33736:1;-0/*,12277/-,044+/15370)%)+*&($',,(+-6.280*-/14-*/40*)'/.*5+3*0222580/38;+674*.0/.080)-,9:+-989776677(21*)1323/20021.28).76744642721284/7..-:22/0113))-1-()$&)+(*/03,+-.233(4+1*-,2--*/-7'1,&%:75.+-*1+..9763345562-..84*),,,/-,,.6/1262865.*-,-',,1.523:5124558:::)2*%&''&%%%')'))6/0-),,'$'*76&0((-*'*6;67///-+,),,.178891491*/334-'*-:1-,)&***21.15/$&++.03.8:-)03099754,*1-8625005/50/.,+(#'3),-,-031/3551;783302,+)1(+,5983.-.--(*'',-.757780/+7-45)2&***-2/+00+06;80591*,1,/,%*)+;53356752+,,./++'(-/.458,,++.533358;74815+2-7:87:85760:1119/&)'-40<7655..4221,/3,/0703252/./1-((*19.:.)/:94..5:9*.--,-//()'*()+.,355.,0814/0/53)%$-,4+)-(-&)%)*-*/,-.'1835755/1,/.4,-,/.5.40/,/,-0/....0/5;.*+(,,.158844032+*1,))),+'($.'+7/019---+574*'1,.*,).1010./.114412-00+.1'*./+3*,0,2379;34;*-..0;2712+-376.,---4715:52')/.01./+,*(%&)'-,)(+221-1312(&,-15:+,*,8635:11322940..,.-822/0,/6.:++'60)'(,-*14-/.()/+,**049;655'*)$')*6556710/5)-(+1++-0/+547/,/)'&)&'')-)+-082345,2/0714:625332-,+9)$$(%*-.0,-.;.9...504:<:9983/8-08:586172330479'5)+.*,+)(/46,-.,8,07'$'(..)*10//,('+,,((,(&&++87:24:53502)/+,%&'.1800./0'(/-.0(*+5;---4(++--316691,02117442.1:-'2+87
@14dcfa4f-f9a0-4210-8edb-31ba710081ee ch=4 read=41343 start_time=2019-12-13T07:30:27Z barcode=BC01 runid=2c9cf7bc05858273f10e7d7ec552fc0bd742dc3e
CCGGTTACCTTGTTACGACTTCACCCCAATCATCAATCCACCTTAGACAGCTCGGCTTCGCGCGGTTAGGCCACCGGCTTCGGGTGTTATCAACTCTCGGTGTGACGGGCGGTGTGTGAGCCCGAGAACGCAATATTCACCGCGACATGCTGATTCGCGGTCTGCTTGATTCCAACTTCATGTAGTCAGTTGCAGGCTACAATCCAGACGAATAGTTTTATGGGTTTTGCTTCACCTCGCGGCTTCGGCTTCCCTCTGCACCATCCATTTGGCAACGCGTGTAGCCAGGTCATAGGGGCATGATGATTTGGCGTCATCCCTCCAGCTTGTCGCTGGCAGTCGCTAAGAGTCCCCAACAATGATGGTAACTAACGATAAGGGTTGCGCTCGTTGCGGGACTTAACCAACATCTCACATTTACGAGCTGACGACAATAGCCTCACCTGTATCTCGCTATGGCTATCTCTCCATCTCTGGAGCCTTCTTAAGTATGTCAAGACCTGGTAAGGTTCTTCGCGTTACTTCAGATTAAACCACATGCTCCACCGCTTGTGCGGGCCCCAAATCAATTCCTTTGGAGTTTCATTCTTTGCAGGCAGTACTCTCAGGCGGAGTACTTATTGCGTTAACTGCAGCACTGAACTTTGACATCAACACTTAGTGCTCATCGTTTACGGCGTGGACTGCTAGAGATTATCTAATCCCTGTTGCTCCCCACGCTGGACTGAGCGTCGAAGTTGCAGGCCAGATCGTCGCCTTCGCCACTGGGTGTTCCTCCATATATCTACGCGTTTCACCGCTACGCCCAGATTCCACGATCCTCTCCTGCACTCTGCTGCCTGGACACCATGACACTGAAGTTAAACTGGGCTTTCACCCTGGATTACTTGCTGCCGCCTGCTCCCTCTTTACGCTTAATGAATTCCGGATAACGCTTGCCGCCTGCATTATTACCGCGGCTGCTGGCGCGTAGTTAGCCGTGGCGCAATAAAGTACCGTCACTCGGCTGCCATTTCCTGTAGCCGCCGTTCTTCCTTTATAACGAAATTTTACAATCCGAAACCTTCTTCCTTCACGCGGCGTTGCTCGGTCAGGGTTTCCCCGGTACCGAAAATTCCCTGCTGCCCGTGGG
+
14&+14-0624../,-.,11:241:5+.+--/0.22/36*,,3,+)53.4553,,))*(#&(-.-+6'+045.02*1-.01+1-+*,3./0.'*(''('-+,&'&/-01+&,.*,-+,&+-8,(&('()$&''().6.&*0.5344+3-1/1*2)(&*-(/&'&-.301231.-'*-005,*+*+46)(/-&,%.(.((*2754--/01,)00(45<<5,-.:/899.))/5256:53(&-2+))''$')/*/)+.0./'01878:134*&(('%)'))+*($()&$%/+./8222:02253223.494+.)''*0+.'&&.+*)(,,+,/)-.-/,+,--&$%%'(',+.:7,/%')/+&&3272+()*((&*,.14(325;565989.9.--(962+*+.)/(,*888765./&)(&%&*+/566473&011&&$%%&(%*+0/102102%&/-/%41111/00//91118544,*')&'('+..**.)-$)**--005,-,/0.,/,5+.;9132/8)+,:0%(/(3+::7:,,--/974+*2.,****+/2.8/512(%&&(+,4-:0201+-(%(4<:536931:3,-&027.)*(%(%*+,458**+'-*+-3+4---33410.314-22)1.42977::555745/2/(&&$%''$,.15874494&'-+,-78;663).)*&'$'0/,-/018275(+'35,0-533)&'&%%$&(*/0137781&&&'-/-.,3-0-'.2330557773944560--))&*)/:7720-'*+.2760/1-0')79++57,-/++'%%&&())4-.*,-.66410**1201)*''&%%),6845)*('),+,,*(&)()&'&/,31')'%'$&(-.,-34**+(&+&#'%$$%(&+2/3956662:10227*$('(+1*6*(,+6-7/6278232/-00*.+',-*%+%/%'19015,+'$"$&(20.,++(,+,5**'1-052,,$%'((41')**1245,)**-%0)-&.1+093/643110720-/'))$'&,*.10--.2/'',+(.4))*4../&&-,)*/20,20375;.,-,,4997/1,,,1%107+,33,9-379,/7735/--.222-7,(%'(-,)'('+(*&
@007dcccd-337f-4342-95b1-709629feb445 ch=365 read=114839 start_time=2019-12-13T07:30:34Z barcode=BC01 runid=2c9cf7bc05858273f10e7d7ec552fc0bd742dc3e
CCCGGTTACCTTGTTGCGACTTCACCCCAGTCGCCGAATCACAAAGTGGTAAGCGCCCTCGAAAGGTTAAGCTGCCTACTTCTTTTTGCCGCCCACTCCCATGGTGTGACCCGGGCGGTGTGTACAAGGCCGGACGTATTCACCGTGGCATTCTGATCCACGATTAGCGATTCCGACTTGCTACCATGGAGTCAGGTTGCAGACCAATCGGACTACGACACTTTATGAGGTCCGCTTGCTCTCGCGAGGTCGCTTCTTTGTATGCGCCATTGTAGCACGTGTGTAGCCCTGGTCGTAAGGGCCATGATGATGACGTCATCCCGGCTTCCTCCAGTTTATCGCGGCAGTCTCCTTTGAGTTCAGCCGGATTATGGCAATAAAGGATAAAGGGTTGCGCTCGTTGCGGGACTTAACCCAACATTTCACAACACGAAGACTGACGACAGCCATGCGCAGCACCCGTCTCACAGTTCCCGAAAGGCCTCCATCTCTGGAAAGTTCTGTGGATCAAGACCAGGTAAGGTTCTTCGCGTTGCATCGAATTAAACCACATGCTCCACCGCTTGTGCGGTTACGTCAATTCATTTTGAGTTTTAACCTTGCGACCGTGCTCTGACGGTCGACTTAACGCGTTAGCTCCGGAAGCCACGCCTCAAAGGGGCACAACCTCAAGTCGACATCGTTTACGGCGTGGACTACCAGGGTGTATCTAATCCTGTTTGCTCCCCACGCTTTCGCACCTGAGCGTCAGTCTTCGTCAGGGCCGCCTTCGCCACCGGTATTCCCTCCAGATCTCTACGCATTTCACCGCTACGCCTGGAATTCTACCCCCTCTACGAGATCAAAACTTTGCCGGTATCAGATGCAGTTCCGGACAGGGATTTCATCTGACTTAACAAACCGCCTGCGTGCGCTTTACGCTTAGTAATTCCGATTAACGCTTGCACCCTCCGTATTACCGCGGCTGCTGGCACGGGTTAGCCGGTGCTTCTTCTGCGGGTAACGTCAATGAGCAAGGTATTAACTTTACTCCCTTCCTCCCCACGCTGAAAGTACTTTACAACCCGAAGGCCTTCTTCATGCACGCAGCATGGCTGCATCAGGCTTCGCCCGGTATTGCAATATTCCCCACTGCTGCCTCCATGGAG
+
24,132902749(+)%&+)*,1--1,-('(22)*'%(8300..4+(*-/0***,+,5)(+(()*+.,22/(//'2.,%,/:138:2)&,&+-67'((,80&&('++,/27-0*15/.*(')*0.:38316'(&)*1360<0./633423*16)*01254+**)5)&&(+01825/***(&'(&'3.442,--.*)/22-0&&.+./319(5-854330+%*+3724.(16036/.02-.01/2)(+*/525,02/,.,005123446<98:/-,..--/+1)'&*+.3,-47:75535)377401.//-*((./7:99/:6+$$'.,4631,++220+1/&-%20,/1204.-0-.+16/5&/-2)0$'%$%'1-(&%+-+307630&(-418271,3/..71/-3,/,3-5,.3/-3170:6-,015614('&&#*+-,35&/.*-+()'*%)*$%#'''%(*6547178;650((-)(-,,,-.+,,5-64223-/0955645522++8168;.23/.1.60;:920/041922159*'+.,2;835,*&%%&(-3-37)**-*+)''%%&%),/1(6,:1*/89/-((/9<+2722.5...)+(#%$---&'$+(65750./1-.1).,4.+-28/**,*-(,3)-*--1708+/894//4485704&6)11841.10.41+&+(/-.12:255246,32*+&)*+133952311*5.(*+977,02/02:4036459*,-(-78878989;9829(+24.4-.*../778*(((+*,,//7+),('(*,+766464744;22'),)+4.1(.0.-,)/,:-5237963+..(.+&*+'**2($'%$$%(%((013:3//0/054524$/)%'&16,,/8/.//0211///2304:;;=:<<866&3),,.153+0-,,++-3358<.3235+5+++/3/'-'064435,2-2207/,*,+-/71)/)'&*)8619/019071'*/417;6688970(''(*234655677-/)+*+---.+,-.+/2/9+.79665'-*#&')0-060.2-))*''*1+63+)-1.2155<67;7/.&+',,/*12-23620-/000'1+.+*&%*-&&&-&))(+.625414:9+'+-()**+-,02$&'*(*
@5614d725-1afa-4b65-a03d-c98a04fa8a4a ch=292 read=114708 start_time=2019-12-13T07:30:32Z barcode=BC01 runid=2c9cf7bc05858273f10e7d7ec552fc0bd742dc3e
CTCTACAGGGCAGCAATGGGAATGTGCACAATGGGCGCAAACCTGATGCAGCCATGCCGCGTGTATGAAGAAGGCCTTCCCGGGTTGTAAAGTACTTTCAGCGGGGAGAATAAAGTTAATACGCGCTCATTGACGTTACCCGCAGAAGAAACACCAGCTAACTCCATTGCCAGCAGCCGCGGTAGTATGCAGGAGGAGTGCAAGCGTTAATCCGTTACTGGGCGTAAAGCGCACGCAGGCGGTTTGTTAAGTGGATGTGAGAATCCCGGGCTCAGCCTGGGGAACTGCATCTGATACTGGCAACGAGTCTCTCGTAGAGGGGGGTAGAATTCCAGGTGTAGCGGTGGAATGCGTAGAGATCTGGAGGAATACCGGTGGCGAGGCGGCCCCTGGACGAAGACTGACGCTCAGGTGCAGCGTGGGGAGCAAACGGGATTAGATACCCACGGTAGTCCGCGCCGTAAGCGTCTCGACTTGAATTTGTGCCTTGAGGCGTGGCTTCGGAGCTAACGCGTTAAGTCCCCTCGACCGCCTGGGAATACAGCCGCAGGTTAAAACTCAAATGAATTGACGGGGAGCCCGCGCACAGGCGGTGGGCATAGTTTTAATTCGGTACGCGCGAACCTTACCTGGTCTTGGCATCCACGGGAAGTTTTCAGAGACCAGAATGTGCCTTCGGGGAACCGTGGAGACAGGTGCTGTGGCTGTCGTAAAGCTCGTGTTGTGAAATGTTGGGTTAAGTCCGCAGCAGGCGCAACCCTTATCCTTGTTGCCAGCGTGGTCCGGCCGGGAACTCAAAGGGACTGCCAGTGATAAACTGGAGGAAGGTGGGGATGACGTCAAGTCATCATGGCCCTTACGACAGGGCTACACGTTACAGCGCATACAAGAGAAGCGACCTCGCGGAAACAAGTGGACCTCATAAAAGTAGAATCGTAGTCGGATTGGAGTCTGCAACTCGACTCCATGAAGTCAGGAATCGCTGTAATCGTGGATCAGAATGCCACGGTGAATACGTTCCCAGGCCTTGTACACACCGCCCGTCACACCATGGGAGTGGGTTGCAAAAGAAGTAGGTAACAGCCTTCTTCGGGAGGGCGCTTACCGCACAGCGATTCATGACTGGGGTGA
+
2/2()*'0..--02.+4+0*(++.6+-*-163/51-(),0'+0)()'+-8621//.6864332203346))/+117434-)23///((*1-%*&')67,)-0).2,'*%(&,24+.,6-2)*&(*0/213941432401:2*+%))/&)/2+.58*..-././15)1((-;223218;37-4*)(,.6-2&+''+*(*+//06021.7--)/,(,/,+,5343455;6.0331323456;.1,+..5833'*')))%)'(&,),194)35369-&/1,--+*)$+...--7.-..-513+'+*)&&(****'+.,3()*+054)--)0+0+;++4/.&'%*+5:3350011;89.-+****(2+-4,16235-1-'+(&'))/)2.1973*2479---,-334333445*.*.+,-...4-061)-06;68%/1(,)((+0263'%'*,,-457346258%0).&+''%$(,,,-+(%&),-*.-34/81-/3.-+*2./--))(**+3+++0/+622+/1-(*-/305600,'&*')(*+/&019,..)3081<<23877;..-4232316027-$)2:-+,%*&*)&++*30/,'''+')0;;,26260,%)#$&()*)')()%'*0834896)&*'&347/,-.5(--+08<8011$(&''(((++0637:5:3'-3+-61965-1+.*/'+-1225,&**)'&$&&',)*&()4352430/-,,-,-03(3318*2-02,).,,3/077215,36*0*)*1'(.(43,/+)(''$'),-4+416,6*69889/6'/+)%*8175///./24<;::9:,-2*1,4129;538877756642799:85556063)0../14'-..)+)+(+&($$%&%)*335670+')%(%$$''243711,%'('*/3)+24''%')..2:7,),%'&%*33932,0+2+4-3-..011-/,*+.0//5677.0++'((*%*(-206/.*+')-/18999655+*+/4,/,'*.341353/5248896&*+-3/8665712/2;71;9.04.1-08999:7)**'01373-641*&)*))+')&-***(*&%%'172&71,265/341501:-.&'$%#*1257675.672/2,+-0
@8675a48a-6c61-4689-9d36-c7c9c369e79c ch=443 read=57331 start_time=2019-12-13T07:30:33Z barcode=BC01 runid=2c9cf7bc05858273f10e7d7ec552fc0bd742dc3e
CCTTTGTACGACTTCACCCCAATCATCGAAATCCACAGCAGACAGCTCCTTCCCTTGCGGTTAGGCCACCGGCTTCGGGTGTTATCAGCTCTCGTGGTGTGACGGGCGGTGTGTACAGGCCGAGAACGTATTCACCGCGACATGCTGATTCGCGATTACTAGCGATTCCAACTTCATGTAGTCAGGTTGCAGACTACAATCCAGACGGGGAATGGTTTTGGTTTTGCTTCACCTCGCTGCTTCCCTCTGCACCATCCATTTGTAGCACGTGTGTAGCCCAGGTCATAAGGGCATGATGATTTGACGTCATCCCCATAGCTTGTCACTGGCAGTCTCGCTGAGTCCCCAACAATGATGGTAGCTAACGATAAGGGTTGCGCTCGTTGCGGGACAACAACATCTCGACACGAGCTGACGACAACCATACCCTGTATCTCCTTATGGCTATCTCTCCATCTCTGGAGCTATGAGTATGTCAAGACCTGGTAAAGTTCTTCGCGTTACTTCGAATTAAACCACATGCTCCACCGCTTTGTGCGGGCCCGTCGAATTCCTTTGAGTTTCATTCTTGCGGGCATTACTGCTCCAGGCGGGGGTACTTATTGCGTTAACTGCAGCACTGAACTTTGACATCAACACTTAAGTACTCATCGTTTACGGCGTGGACTACTAGGGTATCTAATCCTATTTGCTCCCACGCTTTCGGGACTGAGCGTCCGCAGGCCAGATCGTCGCCTTCGCCGCAGGTGTTCCTCCATATATCTACGCATTTCACCGCTACACATGGATTCACGATCCTCTCCTGCACTCCTGGCTGCCTGGTTTCATATGGCTTACTGAAGTTAAGCTTCGGGCTTTCTACAGACCTTACTTGCCGCCTGCTCCCTCTTTACGCCCAATAATAATTCCGGATAACGCTTGCCACCTACGTATTACCGCGGCTGCTGTGGCACGTAGTTAGCCGTGGCCTCAAAATTGCCGTCACTCGGCTGCATTTCCTGTAGCCGCCGTTCTTCACTTTATAACGAAGTTTGGTGAAAACCTTCTTCCTTCACGCGGCGTTGCGCTTTGGTCAGGACACCGTTGCCGAAAATTCCCTGCTGCCTCCCGTAGG
+
,2)72))&,)*35;45056/-129574)/)((43)/.,,-.00%)*-47872:/*3+1274956:9:025-1+,17,99...:551/&-,-,-/26:7611125<:524+**.0/01+854/$.&*)3861721195422/110586,.++(/)((:-,--+,,,6;-4./,30/('&&&*('&**32(3+/-342114+.,((/+'&*'$#'&.-0*%&/'+-*'*-43127+(''(-)'(-/')+82101659:9248-'%'(+,---420,-*83*'/,+*--.,085-251120'05%)*888676/;8,$%$%&),+-1899/9///52*2104&)**374).&/.844564/.+*/147743442)1,2935366664:3509,*(()/',+.3335400*,--0331023496047('$*(.,-224577/0003)52-021.,*/2/0621245.-./03/**+-8254)*+00722715:.)-7997:.4-8+%*:.9+0-2.6;69:22125662,*/+-.18.*,66+0()('&01(+.,9-/3;61+,1;/-89;56835,*%'&1)(+,(++2+)988)-1,'$&(*3*0//1555/*,+++&+,+4568969<<864/35)8-0'()+*,*.1787:989<;3.-+)+-19599645-1510003547.,)-+09.+..271),+-/<;-0<96777889777('()-07...867689:<;3;:266+-),,*),::4429-0'/15899::;88<:3497,+2./,/+/+))2),++*-/298878644/%--0('%(*.00957-48+($&(*()(*,+020-*)2,('&'/07+:83194.-.0,,,1')+%*)%$&&&-1+()),5-*+171-//-2*/**-6,,3362/21&''/-%)--/2;7792/0-/01:11:13,03864-,').+)*,-/5160()+'&'&'%&',2/'.($('(+.+..-+,,+(,+*7830/,**139-17503*()*$'-.,*-.1-%'*).*(&&'%'17.688;89::-.*)&0.-%***,1%)')((,.701*/+)('($%(+,/8.046//-58*)(++.*&'+2../32)
@e3b22623-5793-4e22-b231-fbb9a6863739 ch=245 read=171981 start_time=2019-12-13T07:30:42Z barcode=BC01 runid=2c9cf7bc05858273f10e7d7ec552fc0bd742dc3e
CTCCTACGGGAGGCAGCAGTGGGGAATATTGCTGTGGGCGCAAGCCTGTGCAGCATACCGCGTGTATGAAGAGGCTTCGGGTTGTAAAGTACTTTCAGCGGGGAGGAAGGTAAAAGTTAATACGCTGCTCATTGGCGTTACAGAAAAAGCACCGGCTAACTCCATTATAGCAGCGCGGTAATACGGAGGTGCAAGCGTTAATCGGAATTACTGGGCAAAAGCGCACGCGGAACTGTTAAGTCAGATGTGAAATCCCCGGGCTCAACCTGGGAACTGCATCTGATACTGGCAACGGAGTCTCGTAGAGGGGTAGAATTCAGGTGTAGCGGTGAAATGCGTAGAGATCTGGAGGAATACCGGTGGCGAGAGCGGCCCCTGGACGAACTGACGCTCAGGTGCGAAAGCGTGGGAGCAAACAGAGTTAGATACCCTGGTAGTCCACGCCGTAAACGATGTCGACTTGAGTTGCCCGCCCGGGGCGTGGCTTCGGAGGCTAACGCGTTAAGTCGACCGCCTGGGGAGTACGGCCGCAAGGTTAAAACTCAAATGAATTGACGGGGGCCCGCACAAGCGGTGAATAATGGTTTTAATTCGGTAGCGCGAACCTTACCTGGTCTTGACATCCACGGAAGTTTTTGTAAGAGATGAGAATGTGCCTTCGGAACCGTGAGACAGTGCTGCATGGCTGTCGTCAGCTCGTGTTGTGAAATGTTGGGTTAAGTCCGCAGCAGGCGCAACCTTATCCTTTGTTGCCAGCGGTCCGGCCGGGAACTCCAAAGGAGACTGCCAGTGATAAACTGGAGAAGGTGGGGATGACGTCAAGTCATCATGGCCCGCGACCAGGGCTACCACGTGCTACAATGGCGCATACAAAGCGGCCTCGCGGAAAAGCGGACCCTCATAAAGTGCGTCTGGTCGGATTGAGTCTGCAACTCGACTCCATGAAGTCGGAATCGCTAGTAATCGTGGATCCAGAATGCCACGGTGAATACGTTCGAATTTCTTACACACCGCCGTCACACCATGGGGTGGGGTGCAAAAGAAGTAGGTAGCTTAACCTTCGGGAGGCGCTTGCCTGCTTTGTGATTCATGACTGGGGTGAAGTCGTAACAAGGTAACCGGAAGATATAGAGCGTTTCCAGGCAAGTGGTTAACACAAAGACACCGACAACTTTCTTCAACAACAATACGTAAAAAAAGA
+
//50./2)76*-5,+..-78474)-+,.7/-.++//644369:)36.,&%&($$'*(692200)*++-00'&()+-.85;8-:,*-9/-2.+/6.+'+*(04-(.1+((+',9:,+2../,+,/.33357+2+.%,&))&(-,2.).)&'&--/-+*-/-./4*1*%&($)+,-,709,2---7560-0,1257///+9.7.5&,,(0)*,743)%*65)',))()(+&*'&'400921.59/0286545661045,,47966364<58:9+44:00//0,+,0../30012..('+,.04161-*+011+,0121-/'*510****4852-5/+,174-.$&,+,6:0.7/.9/,02.748620.'%+*2,42,&(5:57(&0+''&%'+,9205455/2-*,,6387.+,-76&./,%'/5.+*.&.821497/12301368;:98;)/.//.6:53/01/(+-,'*+)&)'%&+3/-21/1,,.*%*'((+--789:63:48/4649:;7994354)&&&$*+0322522-41;7<:33//4:00,-052:7:,294,-8,(+'.+0,,5)''''+'),-,699+&&/)(1)))'/+))).+20622<5557658225558,*,41+1*+33/+*(*)()*,04413723345;697/7+78;9:40426.3*..:510.,256264530--./3355180102870047*/1181.---/(,+)2*+43142*59-9111,4/-)1436;7765905-5/424;837409)65+1/(*,299::1..-,,-3,./20++))0-,-574/7599765*)(+,6;:697/::-)0,)3:45454611*%)*/145045967;74660.)/2,((*5.-,-,,)%&(+*(-16213,+1187;4,-7898890102,1,0-('-2378812111./1405*+,%%))++52226554(1.2//0788;:5:&'',//012,0/:7548/',-6:5+)($&'$,'&(+--/0+,/'.,(,+40,413,%)&/7.,.999:.&)+()&''((%')(4,86662094(,2***7)$+*)(*()++.344:6())+,11971/+.()*42331841/1.4;855//.),,.+,,./.*&((**()+0,)&((,)-4-0/11:,.0113737443,19--8;5*&(+)+)5,//(',&+2+)'#&
@a510477f-425c-465b-ae63-11dd04e59252 ch=357 read=121412 start_time=2019-12-13T07:30:41Z barcode=BC01 runid=2c9cf7bc05858273f10e7d7ec552fc0bd742dc3e
CCGGTTACGCGGTACGGCTTCACTGACCAGTCATGAATCACAAAGTGGTAGCGCCCTCCCGAAGGTTAAGCTACCCTACTTCTTTTCGCCCCTCCCGCTGGTGTGACGGGCGGGTGTGTACGAGGCCGGGAACGTATTCGTGGCATTCTGATCCACGATTACTGTGATTCCGACTTCATGAGTCGAGTTGCAGACTCAATCCGGACTACGACTGCCTTTATGAGGTCGCTTGCTCCTCGCGAGGTCGCTTCTCTTTGTTATGCGCCATTGTAGCGTGTGTAGCCTGGTCGTAAGGGCCATGATGACTTGACGTCATCCCCACCTTCCTCCAGTTTATCATAGTCTCCTTTGAGTTCCCCGGCCGGACCGCTGGCAACAAAGGATAAAGGGTTGCGCTCGTTGCGGGACTTAACCCAACATTTCACCCAAGCACGAGCTGAAGGCGACAGCCATGCAGCACCTGTCTCACGGTTCCCGAAGGCACATTTCTCATCTCTAGAAAACTTCCGTGGATCTTCAAGACCAGGTAAGGTTCTTCGCGGTGCATCAGATTAAACCATGCTCCACCGCTTGTGCGGGCCCGTCAATTCGGTGAGTTTTAACCTTGCGGCCGTACTCCCCAGGCAGTCGACTTAGCGTTAGCTCCGGAAGCCACGCCTCCGGGGCACAACCTCCAAGTCGACATCGTTTACGGCGTGGACTACCAGAATTATCTAATCCTGTTTGCTCCCCGCTTTCGCACCTGAGCGTCAGTCTTCGTCAGGCCGCCTTCGCCACCGGTATTCCTCAGATCTCTACCGCATTTCACCGCTACGCAGATTCTACCTCTGCGGACTCAAGAAACGCCCAGTATCAGATGCAGTTCCCAGGTTGAGCCCGAGGGATTTCATCTGACTTAACAAACCGCCTGCGTGCGCTTTACGCCCAGTAATTCGATTAACGCTTACCCTCCGTATTGCCGCGGTACTGGCACAGGTTAGCCGGTGCTTCTTCTGCAGGTAACGTCAATGAGCAAAATTATTAACTTTACTCCCTTCCTCCCGCTGAAAGTACTTTAGCCCGAAGGCCTTCTTCATACACGCGGCATGTGCATCAGGCTTGCGCCCATTGTGCTGTAATATTCCCCGCCGCGCGCCCGTAGG
+
,-//10,,#%&-/..++''/*')'(&()),./32//40212260./086100015,+.1--24///12-,.-,21)($(300881(&%'*/-+/2-&%(+(+*/2566:8420'(&+*-0/))2*/5(25/1.-5550.,,51018:8,--762.---4/23,0%-12;2--/2494'.(&/35..013/0133320,2//,132:4010./&(+&'2/,.//-/.0/74:.-,-'&(+-))-++./1292916:-'+),.0847:14/&#%(.-.11-)+-2034997-3,'0685:13//0-,'('()2//2330/2)(/.3806//5355<8346+(%)),-2-.3-*,-148,,(,*4,9;88134/60+0'-5:)*-)(88*)*+,1*,'**0533./'032-4+-$**()%(((7-0'*-+,.*+,-('2--)&''()1'-)*,701-1*'+*+0+-3323/1052508-*(&*0-+0.,82/+//./52/)&+-/(+/1:93400&+'%*-*(+,3:/.4/.2'2,;:9<6*))',)*+//0-1.7.:08:3+***0/(-(%&%'&*,//6-69,*./.,-+)'%,%$(.8<,282-5,++.304*3..1043.&.)*(,-.4441.0%+*++-+..7)4)0-)03-.36806$')3(+,,998:.9+.-4555-4.2342;:).242266:7994794-'&.(,-7.3.//')-6</-/-2),'%'19;131.0713'&()*)+***2.8755&&-/4,298;9567.38--.,0:3:29''),+0+'$')*/*4;+-&)*'*0/-'&&,.(.%((-1+.2.0'3067/2*$('&)(*0*&%0*,-(511/.-/4/072-0-6-,,616+,'.3,//4/.,*/((&)00514*0324-15//0/05722199/2/250/057/5:0./212148435009414834-*1)-'')-%%#%)**(&)%)*)0*),./27,*.706<774-(,++11/./7/40/,/0./'$(,)-1,0()-&#*+18+366-+8;.,85-3.+'/,-..%%$/.-*+1,0($&((5:61521(/./.4/')(&'*.29)21-,3,0.-85&*1*'&&$$$&-.620.-,)%(()+))&))'(+'53
@59496939-6ba6-4ad5-a681-8a5dff79900e ch=98 read=115852 start_time=2019-12-13T07:30:49Z barcode=BC01 runid=2c9cf7bc05858273f10e7d7ec552fc0bd742dc3e
ATCATTGTACTTCGTTCAGTTACGTATTGCTAGTGCTGAAGAGAAGTTGTCAGTGTCTTTGTATTGCTTCATGGTGCCAAGTATTGCTCCCTACAGGAGGCAGCAGTAGAGAATATTGCACAATGGGCGCAAAGCCTGATGCAGCCATGCCGCGTGTATGAAGAGGCCTTCAGGTTGTAAAAGTACTTTCCAGCTGGCAGGAGGAAGGGAGTAAAGTTAATACCTTTACTCGGTGGCGATTACCCGCAGAAGAAGCACCGGCTAACCATTGCCCAGCAGCCGCGGTAATACGGAGGGTGCGTTGAAATCGGAATTACACTGGGCATGCATGCACGCAGGCAGTTTTATTTAAGTCAGATGTAGAATCCAGGGCTCAACCTGGGAACTGCATCTGATACTGGCAAGCGGAGTCTCATGGGGGGTAGAATTCAGTGCTTGGTGGAAATGCGTAGAGATCTGGAAATTCACCGGTAGAGGCAGCCCCCTGGACGAAGACTGTCAGGTGCAAGCGTGCAGGAGCAAACAGGATTAGATACCCTGGTAGATTACGCCGTAAACGATGTCGACTTGGAGGTTTATTGCCCCGCTTGAGGCGTGGCTGGAGCTAACGCGTTAAGTCAGCCGCCCACCAGAATGCAGCCGCAAGGTTAAAACTCAAATGATAGATTGACGGGGGGGCCCGCACAAGCGGTGGGTATGTGGTTTAATTCGGTCGCGAGACTGCCACCTGGTCTTATCCACGGAAGTTTCAGGAGTGAGAATGTGCCTTCCAGGAACCGTGAGACCAGATTGCTGCCTTGGCTGTCGTCAACAAAGTATTTATTAAGAATGGCTGGGTTAAAGTCCCGCAGCAGGCTGCCCCCCTTATCAGCTATTTACTTAGCTGGTACGGCCGGGAACTCAAAGGAGACTGCCAGTGATAAACTTCTGGAGGGAAGATTAGGGATGACGTCAAGTCATCAGCAGCCCCTCCCAGTAAGAATACACGTGCTACAATGGCGCATACAAAGAGAAGCGACCTCGCGAGAACAAGCGGACCTCATAAAAGTGCGTCGTAGTCCGGATTTAGGTCTGCAACTCGACTCCATGAGGAATCGCTAGTAATCGTGGATCAAGATACCACGGTAGAATAGATTCCAGGCCTTGTACACACCCGTACACCATAGAATTAGGTTGCAAAGAAGTAGGTAAACTAACCTTCGGGAGGCGCTTACCACTTTGTGATTCCTTGGCTAGGGTGAAGTCGTAACAAGGTAGCCGG
+
$1/%-(&)(%%$+)-2-'()...-5,/*('+%-/2566,,&($'((0,'',$(/--)+/)'.'+'&'''&$%(*3+-(%(#&%(((*(-+&$')(-1*,.-.11*,--+*().0.81/-./,:.-9.,,/15,,-6:::73/.-0.-./09--..1563,((%')).2266(,327//399.%*')*7/1'''-(())'2-(.-+*/3/')*0//)*+5+-,7-,.*#))+++/-1.+&0((,96)0*)-)'-,++12101010--')-,%%++((*'+.+)*',,210%2).+,,'%&'%'&$')+**'0+*1+*+,--.77313*&'#&('*)0.1882*7;2(&/-%,*-+-))+2321).,*-2&+2,320*)--*&'*).0///-/1,+,+$-#'&&(+%)),(*-0*+&(%&&%(&&#')),+0&'(&%$#'',)%%'(('('&%')()/004)/)$*'''3)0($%(%*'&$)+2:5()1:74)*)(,&##&))),3-.+)&%''%&',*((-3987041*.1.0)(%1.*+3-+(($)$$&$*3/26:7))&)$...,++*++''*.9,(-+*,0,*&((%($-/*,)((&%')&))441,*)&/03/,+*$&.6,..'%($')(**%2-//7.11,(+-0*++(&%-*+-+(,*'&/03411&,2661-,5,(**+*'))+(&'&'$)-)(+42:8294;7.-*(&&%%&%('&()&)+..20'''$&.(&((+&'(/2*+(-*&&'%''',+'/+-/.(+&$071827-.**,-0*&(&0''(+++%(&/'-.861%'('(&&(&%((.9.(,(''#'&*&%$))+--3)-))0,1(%*(+-/./)%%%*00/+()())'$')%)6)&''%&%&%''&#&)+05*6+4./464;-2-%+)66866/-1-.03.))**+*0.(**()),&.*(19807898577561131/.%$&&++,*'$)()%'-,)((*()*()&,(**(+,))%((+,**+-.7*(''''%(,)+,*,&(*'(&$&*+)*-;4173323366++015564.1033/*-.),/'&)+++)&+*&+,--),,55(()$,)*-,/**()&(-314.21764504,02&1*(,.5.(&.&($%&-),'',,57(,&+(((($'****-/*-&%%%&*+-.0//08/.13/&''()%.'%),'((.*0/.4/(51%(**0.10.39/20860114792%'%.'..(.-*((*)(-.0012210-/).&1-.3
@fb7a915c-6b5f-4697-a1f9-ef0d3d45995d ch=119 read=217500 start_time=2019-12-13T07:30:51Z barcode=BC01 runid=2c9cf7bc05858273f10e7d7ec552fc0bd742dc3e
CCTCCTACGGGGAGCAGCAGTGGGAATGTGTGCACAATGGGCGCAAACCTGATGCAGCCATGCCATGTATGAAGAAGGCTGGGTTATAAGAGTACTTTCAGCGGGAGGAAGGGAGTAAAGTTAATGCCTTTGCTCATTGGCAGTACCCGCAAGAAGAAACACCAGCTAACTCAAATGCCAGCAGCCACTTGTTAATACGGAGGAGTGCAAGCGTTAATCAATTACTGGGCGTAAAGGCGCGCAGGCAGTTTGTTAAGTCAGATGTAATCCCGGGCTCAACCTGGGAACTGCATCTGATACTGGCAAGCGCGGAGTCTCATGGAGGGTGCAGAATTCTGAGGTGTAGCGGTGAAATGCGTAGAGATCTGGAGGAATACCGGTGGCAGAAGGCGGCCCCTGGACGAGAGACCCCGGCGCTCAGGTGCAGAAAGCGTAGAGACAAGCAGAGTTAGATGCCCTGGTAGTCCCGCCGTAAACGTGTCGACTTGGAGGTTGTGCCCATGAGGCGTAGCTTCCGGAGCTTAACGCGTTAAGTCGACAACCGCCTGGGAGTACGGCCGCAAAGGTTAAAACTCGATAGATTGGCAGGGGGCCCGCACAGGCAGTGGAGCATGTGGTTTAATTCGATGCAACGCGGGAACCCCCCCACCTGTAGTGCCGAGCATCACAGAACTCCAGAGATGGTTGGTGCCTTGGGAACTGTAGGACAGGTGCTGCATGGCTGTCGTCAGCTCGTGTGTGAATGTTAGGTTGATCCCGCAACGAGAGGCGCAACCCTTATCGCTATTTACCAGCAGTCCGGCCGGGAACTCAAAGGAGACTGCCCGATGATAAACTGGAAAGGTGGGGATGACGTCAGAGTCATCGCATGGCCCGCCACGACCAGGGCTACACACGTGCTACAATGGCGCATGCAAAGAGGAAGCGACCTCGCGAGAGCAAGCGGACCTCATAAAGTGCGTCGTAGTCCGGATTAGATCTGCAGCTCGGCCTCCCATGAAGTCGGAATCGCTAGTAATCGTGGATCAGAATGCCACGGTGAATACGTTCCAGGCCTTGTACACCGCCCGTCACACCATGGAGTAGGTTGCAAAGTAGGTAGCTTAACCTTGGGCTTACCACTTTGTGATTCATGACTGAGGTAAAATCATGGCACAAGGTAACCGG
+
&''*-''-&16+&*('%$%)-1/,+*+'.+/,+),16556-+$'.781;7558776-664613+%)'*())--&((&'('&-*2,,.2,&&%(*51:40',),3.(*()'0/')&+.52+-5/71'38099..67*2+0&*%')))4)''-('0-%+*'),.6//1*-.*)0''&&&%%%&&%)1+*&(&)+),-.../.-)($)),-0/-./0;190*&%'&(-6.0)))++.+''%&'&('097-6581+0-4+--112231,*'(+52&.546952630/66,3568870-)((($1.0276-((&'-,*+-145'+)('*,'(&,/-+0-//()'-)..*'+*-0.//66/0233-+)(+10)4*(/1+,,(/6-6.+40()+*+/)+--89.*/778,)()*,0,.)+'+),(+*.33+)&'+,***.2*,%&%224'5/,))*5'%,//160+.78.--+*''*5016<9:367742.*'&.+*)+--+,,63,%*($*($)*$*'&,&),5*..,1.4,&(+,9/6-56//2.(0/,8188;*'&&(./-0/*+-0)*.03185*1,)&+(%%+0-.--&-261//8*'()+*(,+)-./-',+,.)*&0-/&&(.6,'%,,45+.&&(*''$)((--,(*-2,&'&'./0/)+,.65,%%'(,('',((,&*)5,+).*(*)*.1)+3././475+053,++-,/0446356956450&,.&-,,/&+'*&()*('(2*'+0.2*)/5/'$*)*+)'&%('((-1,39-.1-,0(*/)/82'0,***%-/2)'-/1+4,2-.8:5;-.,(*,25/+'%%$()-./3'/013.0*+)+&*/235868/65+('((+*-+&'$'(*,1*&**)*,.16//.(--,0,-*0.1251//.3/.6.*-//%440*&&(&+(().,1889/,.**&)*-.')(3.:911-+39/,+./015451/4,*.7-11$(')+/-1++/.-,%,'(3.+*-+1+**.*2/4/.),.*)-*0),+/68655'0(2.091/3.72+,5225..,1-'+84+1*'(),,06+/-)%++(,)+/+.--((((&((2*-.8*&%&&())$'%%,))%'&(*(++1+,*%(-0+*--,..+-0.01)*&,+)()($()*+'$&'*(,(-*.65711
@0c19330a-5d47-41e5-aa0e-0047a7417b31 ch=2 read=31538 start_time=2019-12-13T07:31:03Z barcode=BC01 runid=2c9cf7bc05858273f10e7d7ec552fc0bd742dc3e
CCGGTTACGCTGGTACGACTTCACCCCAGTCATGAATCACAAAGTGGTGAAAAGCGCCCTCGAAGGTTAAGCTACCTGCATGGCAGCCCACTCCACGTGGTGGCGAGCCCGGGCGGTGTACAGGCCAGGAACGTATTCACCGTGGCATTCTGATCCACGATTGCTAGCGATTCCGGCTTCATGGAGTCGTTGCAGACTCTCAATCCGGACTGACGCACTTTATGAGGGTCCGCTTGCTCTCGCGAGTCGCTTCTCTTTGTATGCGCCATTTATTTAGCACGTGTGTAGCCCTGGTCGTAAGGGCCATGATGACCTGACGTCATCCCACCTTCCTCGGTTATCACTGGCAGTCTCCTTTGAGTTCCCCGGCCGGACCGCTGGCAACAGGATAGGGTTGCGCTCGTTGCGGGACTTAACCCAACATTTCACAACACAGGCGGCGACAGCCATGCAGCACCTGTCTGCAGTTCCCGAGGCACATTCTCATCTCTGAAAACTTCCGTGGATGTCAAGACCGAATTCTTCGCGTTGCATCAGGTAAACCACATGCTTTCACCGCTTGTGCGGGCCCCGTCAATTCATTTGAGTTTTAACCTTTTGGCCGTACTCCCCAGGCGGTCGACTTAACGCGTTATCCGGAAGCCACGCCTCAAGGGCACAACCTCAAGTCGGCATCGTTTACGGCGTGGACTACCAGAATTATCTAATCCTGTTTGCTCCCCACGCTTTCGCACCTGAGCGTCAGTCTTCGTCAGGGGCCGCCTTCGCCACCGGTATTCCTCCAGATCTCTACGCATTTCACCGCTACACCTGGAATTCTACCCCCCTCTACGGACTCAAGCTTGCCAGTATCAGATGCAGTTCCAGAGTTGAGCCCGGGAGTTTCATCTGACTTAACAAACCGCCTGCGTGCGCTTTACGCCCAGTAATTTCGTTAACGCTTTACCCTCCATTACCGCGGCTGCTGGCACGGAGTTAGCCGGTCTTCTTCTGCGGGTAACGTCAATGAGCAAAGGTGATGGCACTCCCTGCCTCCCCGCTGAAAGTGCTACAGCCCGAAGGCCTTCTTCATACACGCGGCGTGAAAACGCCGAACTGCGCCCACTGTGCAATATTCCCCCACTGCTGCCTCCGTAGGG
+
755362-0)-,.%-)//253;34/;:5*-041.,$'&))-5//,*-84)*,-,*,/7;0.0)).07.2)-,-.2691/.(&$%'%$+/,%(+34&'**',)/('*%)+'+.171.*(+-243-957032//,*-/4<9577%.+-++787///00&&(+-5.&---,./5:;150+).4..0.1(++())5(+&)((()-.(3(*602++'()83,*+/6:..--.3,71:*,-7+*-,,1*-)%(,/.051374298/1374314:57<)%')&$()+.,+/10-*-42+*5898.3//+4656+*-*,..-)()+11345.;:/*452798/2%,.0*,35644/1+230.0)*+*,.4788:9+5/3,8569816726/..)%*,50))-*,,.06444108,1(55-/-80,-4--.4.09+()*2/202((61-.240.--8-*8)1-5332803513-4&/2./7-())+(&,-0977887753/(+13503.3.-86:99677*+-00:).)1*)0:96:73;12393&,(.,:06:43..,).---36<6425/128.834;8*(,-/97<6*5;9.204::+281/++)(&.*61:220268.'/((*1.//653606.,+,+5-,,./.-0+/63447:8845+74/'/0726/5*7-77.'///56253(+*11117:888526/,%&-'(*978:8651006+)-,4/,*(+*--::,.6/6:.05777:;/1+*).-2/6%-37-9979::<:9:<24;2<6988/33/1../5559;975643<;/04<38800+..)((+'274548/0353,13(527/88879,.-6(-/.'/(+,1//0/0555-4-+-&'3+**/+2*+((%'19(*&')2,,*,+6/41*&3:354+-1'5),,)('&%+)*+'%$$''&+)(,/305/)*3..*-4524,,1,+2:502/..2++.+))-(-%'32..04-70''7)6;66698;--68645//../8775;+/+-&&,&'(&)(00)'$('(/35.,/7806,---,1&(*+-5+*-.-20:9<87<77600)/-/.8/0098;::3-*0(')(+)+50:3./766/94;43241654)#&((/.,-3,24*.1.%&
