# Supplementary material for: De novo species identification using 16S rRNA gene nanopore sequencing
Source: PeerJ. 2020 Oct 21;8:e10029. doi: 10.7717/peerj.10029 (PMC7585375; doi:10.7717/peerj.10029)
Supplement: Supplemental Information 2 — Contains raw reads. [file peerj-08-10029-s002.zip › pass_fastq_runid_2c9cf7bc05858273f10e7d7ec552fc0bd742dc3e_259.fastq]

@228215bb-20e6-466d-9f9c-90804d8e90ce ch=274 read=70385 start_time=2019-12-13T07:31:15Z barcode=BC01 runid=2c9cf7bc05858273f10e7d7ec552fc0bd742dc3e
CCGGTTGCGCCTTGGTACGACTTCGCAGTCATGAATCACAAAGTAGTGAAAGCGCCCTCCCGGAAGGTTAAAAGCTTTCGCCTTTTGCAACCCACTCCCATGGTGTAGCGGGCGGTGTGTACAAGGCCAGGAACGTATTCACCGTGGCATTCTGATCCACGTTACTAGCGATTCGACCGCAGGTCGGAGTTGCAGACTCCAATCGGACTACGACGCACTTTATGAGGTCCGCTTGCTCTCGGTCGCTTCTCTTTGTACGCGTGTAGCACGTGTGTAGCCCTGGTCGTAAGGGCCATGATGACGTCCATCCCCACCTTCCTCCAGTTTATCACTGGCAGTCTCCTTTGAGTTCCGGCCCGGACCGCTGGCAACAAAGGATAAGGGTTGCGCTCGTTGCGGGACTTAACCAACATTTCTGGCAGGCTGACGACAGCCATGCAGCACCTGTCTCACGGTTCCCGAAGGCACATTCTCATCTCTGAAAACTTCCGTGGATGTCAAGACCAGGTAAGGTTCTTCGCGTTGCATCGAATTAAACCATGCTCCACCGCTTGTGCAGGCCCAAATCAGATTACATTTGAGTTTTATTGCGGCCGTACTCCCCAGGCGGTCGACTTAGCAGCGATTAGCTCCGGAAGCCACGCCTCAGGGGCACAACCTCCAAGTCGACATCGTTTTACGGCGTGGACTACCAGGGTATCTAATCTGTTTTGCTCTACGCTTTCGCACCTGAGCGTCAGTCTTCGTCCAGGGGGCCTTAACCGCCACCGGTAATCAGATCTCCTACGCATTTCACCGCTACACCTGGAATTCTACCCCCCTCTACAGGACTCAAGCTTGCCAGTATCAGATGCAGTTCCCAGGTTGAGCCCGGGAGTTTCGCATCTGACTTAACAAACCGTGCGCTTTACGCTTAGTAATTCCGATTAACAACACCCTCCGTATTACCGCGGCTGCTGGCGCAGGTTAGCCGGTGCTTCTTCTGCGGGGTAACGTCAATGAGCAAAGGTATTAACTTTACTCCTTCCTCCCCGCTGAAATTGCTTTACAACCCGAAGGCCTTCTTCATACACGCGGCATGGCTGCATCGGGCTTGCGCCCATTGTGCAATATTCCCCACTGCTGCCTCCGTAGG
+
8+&):,&*(*,+0+,++-//44;3&3)*,)%&&(;77/328.**$/0$')()*3/61*/+()*),)))/1..)%%$%&(++')0.'*),%55,&()8;0-;:;61.%*),47704-.-/01279+81:,/75798:9993+*++-.65677:544/3*'(&+3//113497::91+(%#&$'*+-+**-22,0%%5609'7**8,:6872-0,0,2)+/9:.62-56-42.,0-++1274/('(*006/3/58,*+*$'*&''(**,-21--1/2233;5..-/.'3'%/351-&%&$&'*,*--+()021+,125;46204/-06/+/0566180,.112623:/,,28/,+&+/50085:888:9;94244:/30;1:014.0.&*,005041.-,5+)%&%+&-&-)0/.3.)$$$)&,/467777.5.-/8/711+-./07144782232:;639-))*,///525;75756633*)+46328:99117/,,)/,.,-27:.4($$%'0/;68;:46707./.38%&0033;2/3,*,.-6,),3))*'+,.5(+/22-$%&'('&'+&$')29413-996,(('&((1/,'+%**+484-2::/710163400&))(*'&-7.0171+1*0-*264677;83.)67*)*-1727,8,-&*+0,-1/00.09;/+0%----::876529/0,+-.04//6/0.1-797.0,-&)-(*/970.4179/022544-,/0/7<;7941%0797,.(%''%&*)+4,/7&,($'+,2.0/++*))-/4867;:4,/4244&,(/,..(-,.3/1.52463*),-,-&)/,+,.,)(**2/0,*(/*-/55786899564:4//506,+.64,(*+&,.:4.,44220+'%()6/67:./.))3/-*-+'%.(''%'&//6231)$%-((*&'%()-04218,-.3958<7323002608+,)4(-/.91229)3-&(.1149:8:4-')*.-50+()*83338898'3,0/-3.4,/6-&+,79/:980927-,.8,10(&*&&++'&*-12:3*'((1063;34<:74./$**/2;7792:1228687'((,/404,9;,*58.,(),../957,1,)*3...//7278,0460
@a195407f-b7d9-4a24-bc73-1764cde9b824 ch=156 read=75069 start_time=2019-12-13T07:31:15Z barcode=BC01 runid=2c9cf7bc05858273f10e7d7ec552fc0bd742dc3e
CTCCTACGGGAGGCAGCAGTGGGGAAATATGTGCACAATGGGCGCAAGCCTGATGCAGCCATACGCGTGTATGAAAGAAGGCCTTCGGGTTGTAAAGAAGAATACTTTCGGCGGGGAGGAAGAATTAAAGTTAATACCCTTGCTCGTGACATTACCCGCAGAGAAGCACCGGCTAACTCCGTGCCAGCAGCCGCGGTAATACGGAAGTGCAAGCGTTAATCAGGTGCGGGCGTAAAGCGCACGCAGGCAGTTTGTTAAGTCGGGAATGGCGAATCCCGGGAAGCAACCTGGGAACTGCTCTGATACTGGCAAGCTTGAGTCTCGTAGAGGGTAGAATTCCAGGTGTAGCGGTGAAATGCGTAGGAAATCTGGAGGAATACCGGTGGCGAAGGCGGCCCCGTGGACGAAGACTGACGCTCAGATTGCAGCGTGGGGAGCAAACAGGATTAGATACCTGGTAGTCCACGCCGTAAACGATGTCGACTTGGAGGTTGTGCCCAGCGAAATGGCTTCCCGGAGCTAACGCGTTAAGTCGACTTCCGCCACAGGAAACCACGACGCAAAGGTTAAACTCAAATGAATTGACGGGGGCCCGCACAAGCGGTGGAGCATGGTTTAATTCGATGCAACGCGAAGAACCTTACCTGGTCTTGACGTATCCACGGGAAGTTTTCAGAGATGAGAATGTGCCTTCAGGAACCGTGAGACAGGTGCTGCATGGCTGTCGTCGGCTCGTGTTGTGAAATGTTGAAGGTTAAGTCCGCAACAGTACCAACCCTTATCCTTTGTTGCCAGCGGTCGGCCGGGAACTCAAAGGAGACGCCAGTGATGTAAACTGGAGGAAGGTGGGGATGACGTCAAAGCTAAAGTCATCATGGCCCCTTACGACCAGGGCTACACACGTGCTACAATGGCGCATACAAAGAGAAGCGCGACCTCGCGAGAACAAGCGGACCTCATAAAAGTGCGTCGTAGTCGGATTGGAAGGTCTGCAACTCGACTCCATGAAGTCGGGGCGCTGAAGTAATCGTGGATCAGAATGCCACGGTGAATACGTTCCACGGGCCTTGGCACGCCAATCACCATGAAGGATGAGTTGCAAAAGTGGCGGTAACAACCTTCGGGAGGCGCTTACCACTTTGTGATTCATGACTGGGGGGTGAAGTCGTAACAAGGTAACCGGAAGATAGAAGCGACAGGCATTGGGTTAACACGGAACACGGCTTTCTTTGGCACCAGCAATACATGAAAAAAAAAAAAAAAAAGA
+
014+*)/%.3((00.)-)-.3.0'.7-+/0'.'').3;3)5885899-42,,++&(('+../'.,.242201010*%)*(.,8486/71.4(*+/(&-.%'&)(-010+),++33)'--2-,%()+.86*+/11121:3171124&-')*&/-..;6/041.(*+&(&*+.,,+0.+,.2-2.387055/868321,;-.-6.,1,+.45423552:2:38.1&,&&('((0/4:5*.0501.0)-,,'+,1-).04117,&)(%&)'&$&''(2/++*)&#$(&(*5,)(()+(*%((+)*+/11-:,,79,.2+*(%)2158:10)52-+&%0(3,0,+1720,)-.3;6312*+(()-(),)&'(-4931,+(''+,3/90.60+'$(/+10407-,-2788+.,)+222236566%,&,(/)'&&)05::-+*.3;)4049.42'&3/*/+#'&()465-,/34:98:;3.---%1232*-).)/0-/.%0)*2'$&%'('%&&.--20.(//)(-,-0../41:0.(*/.-+%$()(.1-.-.)',+,,)+,)1'))1(**2/3830,,,72/.32433440688+18-+.-.&,&')%(*5(-/072*.8,549;522315684333/5**-,&+(*1;434542+*)(%,'*12,.,2)'('/;;821/)**++)$+*+69676696)/++(/43311305'.*,.2/.//.740/-01489..22213/473((,,,.-20-'&(0.50,-+2/+,3.6%&'&0&2)65)*+,.-((70..634.--.6:66).-,,4,..03212',*$*%'*,,+*))))#%)++/228320/,-*-.693/00198:832)'%%'(*+-02..-,,')+*'&)%%')31.4/+-.,,))&-,/2434-6/-/1.+0/.,0/71))'*)().*/-21325/.+'(',12176:64666.4288)+1.//0179/506*0)9+4)&&*(,,,*,)(*+,+4567603,-3-.1)90+0),-++'%&,82449:;8892()&)*561426356974744:3'')(+$.#$$%#$$'&/+&%(')++&*(&(,,+)'$+27.2180*'*%)%(%)-,-/30+4;80;5+.5.176934,$(26/.0679:8)**+.0/::87+.*,))*0/66780-++((/-0+3*/+.1,$+(%+214))+-(,+&+.*2-((&'(()$&$%$())//(+*%%$'(060/238631%('*,.342455567053.+'%
@cd24ceec-ab84-4ebf-8b7f-0e45605ee803 ch=357 read=121466 start_time=2019-12-13T07:31:12Z barcode=BC01 runid=2c9cf7bc05858273f10e7d7ec552fc0bd742dc3e
CCAGTTTGTATTACGGCTTCACCCCAGTCATGAATCACAAGTGGTAAGCGCCACTCCCGAAGGTTAAGCTACCGCTTCTTTTTGCAGCCCTCCCATGGTGTGACGGGCGGTGTGTGCAAGGCCAGGAACGTATTCACCGTGGCATTCTGATCCACGATTACTAGCGATTCCGACTTCATGGAGTCGAGTTGCGGACTCAATCCGGACTACGACGCATTTTATAGAGGTCCATCTGCTCTCACTTGGTCCGCTTCTCTTTGTATGCGCCATTGTAGCACGTGTGTAGCCCTGGTCGTAAAGGGCCATGATGGCTTGACGTCATCCCACCTTCCTCCAGTTTATCACTGGCGAACTCCTTGCTGAGTTCCAGCCGGACCGCTGGCAGCAAAGGATAAGGGTTGCGCTCGTTGCGGGACTTAACCCAACATTTCACAACACGGGCTGACGACAGCCATGCAGCACCTGTCTCACGATTCCCGAAGGCACATTCTCATCACTGAAAACTTCCGTGGATGTCAAGACCAGAGTAAGGTTCTTCGCGTTGCATCGAATTAAACCACATGCTCCACCGCTTGTGCAGGCCCCGTCAATTCGACGAGTTTTAACCTTGCGGCCGTACTCGGGCAGAAGTCGACTTAACGCGTTAGCTCCGGAAGCCAACCACGCCTCAGGGCGCAACCTCCAAGTCGACATCGTTTACGGCGTGGACTGGGGTATCTAATCCTGCTCCCCACGCCGCACCTGAGCGTCAGTCTTCAGGGCCGCCTTCGCCACCGGTATTCCTCAGATCTGCGCATTTCACCGCTACGCCTGGAATTCTACCCCTCTACGGGGCCTCCGGCATGGTATCAGATGCAGTTCCCAGGTTGAGCCGAGTTTTACATCTGATGACTTAACAAACCGCCTGCGTGCGCTTTACGCCCAGTAATTCCGTTAACGCTTGCACCCTCCGTATTACCGCGGCTGCTGGCTGAGTTAGCCGGTGCTTCTTCTGCGGGTAACGTCAATGAGCAAAGGTATTAGCACTCCGCCTCCCGCTGAAAGTACTTTACAACCCGAGGCCTTCTTCTTCATACACGCGGCATGGCTGCATCGAACTGCGCCCATTGTTACTATCCCTGCTGCTTTCCCGTAGAGG
+
1/-/,.(&()',&-,0-.3/-164.11582634:42-025*-/0/08(+,/6**)/)()./)0)67;*+-)''#%&0+/5:6+$&$$)00'-)*%.*5.654464984180..*($'00-515)05496161/0,,/9/7*+*,-37/.//2-)**(2'$&&&0/1-5;41/14898*/23,,---124744*(&&(,)2,1/34233+*.,,'&$'*--).****,42-'&%%%',-,-**,)(-62,+,.802-57.-22234447++.&'$))(+'/'+'(),,6,)(()+./14+*.40.*+*+*,',0../82453,61)'-/-751/--,,07/,.132*,('%%&%(-'*''%()+'*((($)+039236.1./2.-,07:,529975,1-)5/1,.//.710/,80*).-,(-+&*')(,63.-22..)-,,'%(--03,54/48275+'**&(('&/26-')*$*))+*+.5+3+(),092045:9421+/.0)*,-07-15:84(-*./-/9;1-()+13-54,*$%)+,/2800/12012334<:;1..-,+,-452.,++-*.0$0%**.751*/3(/)6.*&%*+0/9;.062526/,,*0+(,+00.%()(%'((*+33872718144337223-7)8)1.'+-+(.1/466:75().'&#'&$&&,.(/()++/.6256-010(/+4..+/80*)$),1130.,+..38))))/12)%'$%,))%.2130/589:7788765(,14-0)+**,*(),*.7/612-:2814./252*&)()01;81038466,,%-))+)-)3*5/,0432-2-'/&--%,$'-&%(-&%&$$('(&(*--5+-.:38-,/.)2*++7*&''.2-&$&((+)($&&&%&'1,3,03-2/48---*),.2*.)()2083)',-577,,&*%+-5/.+((()+,3,.::064/9019/.,6344:;84)&(%,*3/)-1+3+*+9+-2-.58846/.04311.1/..0.1/7+-,+&)'%$&$()/'#()'88/*55,,43,,**2,)&%(%.*'&&''-254+(&*/7112..'--008,()*14767688240.211/6:()5,',&%'&'(,-*(*+)'(),-.1)+,.*)*2
@ebd96128-201f-4747-a78a-4013b43f0b2b ch=38 read=101716 start_time=2019-12-13T07:31:34Z barcode=BC01 runid=2c9cf7bc05858273f10e7d7ec552fc0bd742dc3e
CCGGGTACCTTATTACGACTTCCATGTTTCGTTGGCTGATGGTGGCGGCGTTCTGCTGAGAATGACCCGGAACTGCTGCTACGTAAAGACGGCGTTTTAGCTCCATTCCGTTAGCGGTTCCACGTCGTCAGCCGGATGAAGTGCTCGATCGCGAAGCAGGTAATCGTCTGCTGGCGTCAGAAAGATCGCCATGAACGCGAACTGGTGACTCCAGGCGATGAAAGGGTACTGCGCAAACGCAGTAGTGGAGTTACACGTTCCCTCCTCTCCGGTGGTTACCACGCCGACGCTGTGGCATCTCGCAACTCCTTTGTGAAGGTAAAGCAGATTCGCAAGAAAACGCACTGACTTTGGCTTGTCTGCTGCCTCCCGTAGGAG
+
8.&)%-(*0-.'.4/0133171325092*,(*)-'()23338442,,*)-1;7778./&(&&%%&,-).5,106695354/45829500)*)(*4:9-0)*,.2.4997436-235897.,())/2/,333373857.',&(--30...-*-&',/,$.()050117733551600185008-(*+,;;<7767+*'&&'-2)2.2.//-0'&9:94441**'(())*2022-03:9625//0/193)')0+))').0816.,.2-.(.,%%*&**1*-61434999755641/6223437('2+++70/20('),/00,05.)+))0/6045.,'(+4+(%&&*,--/19902(%%%)*1122558.35.*1.1,-&
@cc02107e-4a83-4922-bff7-4912da82df61 ch=29 read=53673 start_time=2019-12-13T07:31:34Z barcode=BC01 runid=2c9cf7bc05858273f10e7d7ec552fc0bd742dc3e
CCGGTGCCCGTTGCGACTTTACTGATCATGAATCTGGTGTTGCAGCGCCACCGAGTTAAGCCCTGTACTTGCTCATGGTGCGGGGCGTTCTGTTACAAGGCCCGGGGCAGCTATTCACCATTAATTCTGATTCACGATTCCGATTCCGGCTTTACCGGTCGAGTTGCAGACTCCGAAGTCTCCGGTTGCAGGCACGCATACGGTCGCGCTCTCAGTGCTTCTCTTTGTATGCGCCATTGTGGCATTATTAGCCCGTGCAGGAGCCATGACTTGACGTCATCACGGCTATCCGGTTTATCACTTGTGGCGGTATATTTCAGTTTAGGCCGTTGCTGGCGGCAGAAGTCGGGGTGCGTTGCGGACTTAACCCAACATTTCACAACACGAGCGGGCGTACGTAAGCGCCTGTCGCCACAGTTCCCGAAGGCGCAATCCATCTCTGGAAAGTTCTGTGGTGTTCAGACCAGGTAGAGTTCTTCGCGTTTGCATCGAATTAAACCACATGCTCCACCGCTTGTGCGGGCCAAATCCAATTCATTTGAGTTTGCCTTGCGTAGTACTCCCCAGGCAGTCGACTTAACATTAAGCTCCGGAAGCCACGCCTCAAAGAGGCACAACCTCCAAGTCGACATCGTTTGGCGGACTACCAGGTATCTAATCCTGTTGCTCTCCCACGCTTTCGCACCTGAGCGTCAGTCTTCGTCCAGGGGCCGCCTTCGCCACCGGTATTCCTCCAGATCTCTACGCATTTCCGCAGGGTTACCTCTACGGACTCAAGCGCGGTATCGGGTCGCAGTTCCCCAGGTTGAGCCCGGGGATTTTCACATCTGATAACAAACTGTACCGTTAAACGCGCCCCAGTAGTCCCGTTAACGCTTGCACCCTCCATGCGTGCGGCAGCGTTCGTGACGCCTTCTGCGGGTAACGTCAATGAGCAAAGGTAATGCTTTACTCCCTTCCTCCCGCTGAAAGTACTTTAGCCCGAAGGCTGTTCATACGCATTTTGGCGCATCAGGCTTGCGCCCATTGTGCAATATTCCCCACTGCTGCCTCCCGTAGGGTAATATCAGCACCAACATTTAAAGGTTAACACAGGCACGGCACCGTAAGCCGTACCGCGGG
+
-(/''$$$#%&&%%&%&*,'$&#$$/019,9,+)#%''%,($$(&(*-,#(%%$%*)('#%$&%(&$%$$#'),'&(-'*'),2+)+')%&%+''*241702*)/('/')(+,1**%''&**)-,20(+&+((&((%-*(%&'675.0(.-*%#%%()(((&/)4$-%'---0&$&&%))(*&,)((#$$'&'$$&($%$')()'%&%#&#&$%&)$$&(+-,26,(('*+/.45*8,&%$%'$&&&&&&$,(&&+))'+((&''$#%&%%%(&3222)*%$%$$$&(+2'''+06/00%&&'&%''%'&&$&%,0--%,'0-&,+-%(%%$$)'+&(+*'&%$&%''.2(&&*'+*(&,,*)'())*.+,)/.190+-003/')(&()&('(%%#%$%&)(-'/0-,13()***(.8;483(''&+0.53:688795652.*,***+0+*)&)'-%./0**'+4-,,*&%%'1-+*('%(&',+01145&&*1+/-+,0)*,-///.0+.2-,1.,.+-,4/60)0//4((+)5,03;:4005.'#''()*++'$%%%)*.,-*%/77'54//.)+*/+-%*./*'),/&+')-%+3.224645'3,+&.*-&/273905)''(*--(+*.1326.)&$***1/,..$.)+--0,3--/22107)*+.',3+(),,8:0/**)/6))+59661,+..097683++1:941:75626/''&'1548779<6.,-(''++,.440856,47&&$%&'*+%'%#+0&4-/2.67600))%)',&1+129(+(-,%+$+-4.89-.37291/,84,*57.+165-.-0134-,((-5./11.#$&',+),(01)'$%%&()&%&('&.)0+(+0,:../38..,-6,*-0)*%&&)&('(&%%&&&)%&)&%$%)++621/.+/4,-7851/+0/048:9:)320***$%'*+&++/4)204%$+*()+0606-***,+-&)%10/)))*'&(%)&%$&'*&(#&))&-+-)+++,.65-5,*,-76+%*0&/*-/6334.7230(*,*+/,/:/88+,9500((*1/173)''&',*'(&')))0'00.8.5-+,')'%$$$$$&*+('%%#'%%%#$%$$$$%
@3ef44a20-ef98-43f7-9269-2b5f21d11fc0 ch=440 read=81006 start_time=2019-12-13T07:31:44Z barcode=BC01 runid=2c9cf7bc05858273f10e7d7ec552fc0bd742dc3e
CCAGTTATTTACGGCTTCCCCAAATCATCCGTCACGCCAGACGGCTCCTTCCTTGCCGGATTTAGGCCACCAGCTTCAGATTATTATCAGCTCCTCGTAGATTAGTGACCGGGCGGTGTGTACAAGGCCGGAACGTATTCACCGCGACATGCTGGTTCGCGATTCTCGCGATTCCAACTTCGTATAGTCAGGTTACAGACTACCAATCCCGAATGAGTAGTTTTGCGGTTTCCTCGGCTGGCCCCTCTGCACCATCCATTGCTGCTGGCACGTGTAGCCCAGGTCGCGAGGGGCATGATGGTTGACGTCATCCCCGCCTTCCTCCAACTTATCATGGCAGATCTCGCTTTCAGTCCCCAGCAATGAAAGTGGTAACTACAGCGATAGGGTTGCGCTCGTTTGGGACTTAACAACACCCTCCACGACACGGCGGCGACAACCGTACACCTGTATCTCATGGCTATCTCATCTGGGTGCTTTGTAGGTATATAGAGATACTGGTAAAGGTTCTTTAAGCGTTGCCTTCGAATTAAACCACATGCTCCACCGCTTGGCGTTGCATCCAGTTCCGCACGGTTTCATTCTTGCAGACGTACTATCAGGCCAGATGCCAGCCCGTTGCTGCGGCGCTGAACTTTGGCAGCATCAGCCGCCAGTGCCTCATCGTTTGTCGGCTGGTTTCACCTGGGGTATCATCCTATTGCTCCCGCTTTCCGGACTGGGCGTCAGTTGCAGGCCAGATCGTCGCCTTCGCCACTGGGTGTTTCCTCCGCTATCTACGCATTTCACCGCTGCGGATTCCGTCCTCTCCACTCCTGGCTGCTGGTTTCTGTAAACCTTACAGAGTTAAGCTGGGCTTTCACCACAGACCCTTGCTGCCGCCTGCTCCTCTTTCACGCCCAATATTCCGGATCGCGCGACACCTTACCTGCGTACGCGGCTGCTGGCGTGGCGTTAGCCGTGGCTTTCAATAAAGTACCGTCATATTTCATTTCCCTTAACAGCCACGCCGTTGTACCGCCTTAACAGGTTTGTCGAAAGCAACCTTCGCGGCGTTGCCCGGTCAGAGTTTCCCCATTGCCGCGAAAATTCCCTGCTGCCTCCGTGGG
+
**%')($'4)()+&''''*,*(/0-.,/2*&))$)&&)+-//+'%(--171((*(+//-)4,'$'$%$%-2)))())'&&)&%'-(,.*)-0.+)**,')$+&%%&)+-,*501&.*01/012+)-,00+.)(/''*/8,(*/+.016.-**(&),7)++.'/'&$$$%+34./))&'(&$$%%,'&-/$'019+0*2..'&)+)++3)''&'('%(%%+)47-'$('1,'%('((&&%(%0/+(,*(%&&,*-/.,&,)%%'&%'+*+&,*+)$''*4/(+(+,(*'%0306-,//02.36:+.3+58552692*+0,--.'0'+$(&*,11&&'0-*,.1215'&'('&)++-'&&'&*+3.()('&*%0*$&(&&&*(0003-.4.05+.*,/3)*-)',--*+).((*0++,1.+.&%(+$&&'+*)+**35,5*4,%'$'%.1/.0)*)(&&&$((**+*)*()'%&*&%#%&'&$&$&*+()%(%%'')&%&(-6553+.0.1*+.%)(')30,*)&&2,'&*-+*-*),*,-/*(&(&#('%%'$,%#$&%"%&*/',$/0,%$$#%().8./682///*-),.0./%))$(*%)(/'$%()'($%+.4))')**(%&()-&+)'%**'(%-(,&,,$-**$'$#&%$%($)')+6785/8+($%+''$,'%''(%(('')*'(&((%(+,,&,+$(+64+)('+(*,+0-*(&&)*,,:3344,,,/303.1164/10$&%'*+'()&*(*.(+)07,10214$'&(*+%$'&'#'/'($(($$(#%'+(2-0&%&(2)(''(%(+32/,,+(%&%&/.9/++&*-400%%%$&'&'',02-')(&/1,16,(&('%((/238,,.''''*1-.-,+**,-)),/-&$)(*)&-&%%%&))-,'%(&&$%$$%$&$%$&-&$%$$%$''*')&'$%'+&&&%&&$%&%%)-2(,,*&&'%%(%$')*&)'+75+-'%%''&'%(71,+&*%)%%'+.-'+)03(-'#%#&'%%$$&*)+%-,+0)'(,%'(&$$$%,+,.-')'+'*+,)/)')519/-(+*7/035+&(+)1-&('&,/,*-,**%&')))((,1*)'.&
@9db2a98f-9fb3-440b-807f-924752740da5 ch=131 read=82544 start_time=2019-12-13T07:31:42Z barcode=BC01 runid=2c9cf7bc05858273f10e7d7ec552fc0bd742dc3e
TTGTTGATTACCGCTATTTGACTTCACCCCAATCATCGTCACAGTGAAAGCTCCTTCCGCGTACGTTAGAGCCCGTTTTCTTTAGGTGTTTATCAACTCGTCATTAATTGTGACGGAGGCGGTAATGTACAAAACCCGGTTGAAACGTATTCACCGCGACATGCTGATTCGCGATTACTAGCGATTCAACTTCGTTCATGTAGCGTTTTGGGCTAATCGAACTGAAATAGCGGTTTTATGGTTTTGCTTACCTCACCTTCCCTTTCGGTTCTATCCATTATAACGTATTACGCCCGTCATAAAGGCACTGTGTGATTTGACGTCATCGCCGCCTTCCTCGGTTTACCACTAGCGGTATCGCTAAGTCGTTTAACTTATGGTAACTAACTTTTGATAGAATTGCGCTCGTGCGGAACCTTAACATCTCGGCTTGGCGGTTTCTAACCATACCACCTGTCACCTTAATACGTTGAAAAATTTCATATTAAAATAATAAAGTCTTCAATTGTAAGTATTAAAGTTCTTCGCGATTGCTTCAGGTTAAACCACATGCTCGTTACTACTGTACGGTACATCAAAATTCACTTGGTATTTAATGTTGACAATACTCTTAACAGATAACGGATCCTCTCGGCCTACACTCCCTACCGAATTTTAAAATACAGCACCGGGTAAACGATAGCTACATCCCGCCAGATCATCGCTCCCGCCGCCGCCAATAGCTCCAGACTAACATACCACCTACATAGCCCACCACGCTTTCACACAACGTTTGCCAACGTGGTTCATGCTTCTCTTAGAAGCCATCATGCCTCTTCCCCGTTAAAAGGCAAAACTTCCCCAATCGCG
+
13&))('1((0,)+,)(*$&(31-*%+,/*)&,./-,')+('%%&%),-&)/0120(&%&&(&')'1*%&%1-((,1-&%&'&%%&)%,1-+--&)((&'+,)((&'(()&++2.,%)())*'&'(%,-24<;070,&)(%#&+./*301:55791653688676665930244290-***)+&2,+((()*&%$&%%(%&$')(&*+(%**+*)'*&(')*&').,*(()&,-26/*)(+*37*'%&&'*0,.&,)*./(%&+%&%('&'$&-,(%'&$#((+(**'&%&''(%('&$$'(''&&%'&()))%',4)'%')/0401%*)%)-,0031/(3,4*''(&)))'*(%&$&(%'+*'&'($%)*)&&&$%#$$%&.-1.0(+-/'&&&&'%$)*'+'++-&+$$%'$$%$'&**1023./%(%('%%&(//1,&),2/902.2.,020+0/%%$$%('*&%&)+*-43.-,6)+#%'*+032...)(*-)'&&*--,&*(),)%%&'()-*'(.62390--(%-%$%'&&&(*,*3:174+*++//+)&%%$%*&&'&)&*,()&%')'*)-'0/.&%&%'&&#')'+%%$%&')+&'$$''&&&'&&$$2.,'$&&$#-,),+*%%,+,',%'(-1&%$%)*--039.0(2.++-,)--,('('+2:7,*%(%#%)$'&(.*%#%$'$--,-.+%$'++&#%$"$%$'&(%$'#%(+*&&+&%0*/''&+*/.)(((%&'#()*%*'&)%%**&%%('),*.+-0+''%*)+*+,,*(*$+$&(()(''&*#,'%'&#(605134145.:76))+*111)%%)-22-+/*/33''&&&$%$
@1228a748-2773-4318-8c2c-2af9d4eb5008 ch=401 read=45459 start_time=2019-12-13T07:31:44Z barcode=BC01 runid=2c9cf7bc05858273f10e7d7ec552fc0bd742dc3e
CTGTTGTGCTGAACGATTGCATGTGAAGGGCATCAGTATGTTTGTGGCTGCCTGTCGCTCTATCTTCCCGGTTACCTTGTTGCGACTTCACCCCAACTGACCCTACCTTCGGCCGCTGCCTCCTTTGCAGTTAGCTCACGGACTTCGGGTATTGCCAACTCTCATGGTGTGACGGGCGGTGTGTATAGACCAGGAACGTATTCACCGCAACATTCTGTTCGCGATTACTAGTAACTCCAGCTTCATGTAGGCGAGTTTCAGCCTACAATCCGAACTGAGACTGGTTTTAAAGTTTGTCACCTCACGGTATTGCATCTCTCTGTACCAGCCATTTGTAGCATTGTGGCCCTGCATAAAGAAGGGCATGATGATTTGATCATCCCCACCTTCCTCCTGGTTAACCCAGGCAGTCTCATGCAGTCCTCAACCAATGGTAGTAACTAACGACAAGGGTTGCGCGCTCGTTGCGGGACAACCCAACATCACGACACGGGCTGGACGACAATACCACCTGTCACCTTGTCCCCGAAGGGATTTCCTCGATTAAGAGTAATGCAAGGGATGTCAGAATTGAGTGGAGTTCTTCGCGTTGCTTCGAATTAAACCACATGTCGCTACTTGTGCGGGTCCCCGTCAATTCCTTTGAGTTTAATCTTGCGACCATTATACAGGCGGAATGCCAATGCGTTAGCGGCGGCACCGGAAGTGTTGAAACCCCACACCTAGTATTCATCGTTTACGGCGTGGACTACCAGGGTATCTAATCCTGTTGCTCCCGCTTGAGCCTCAGCGTCAGTTACCAGTCAGAGAGTCGCCTTCGCCACTGGTGTTCTTCCTGGCTCTACGCATTTCACCGCTTCATAGAATTCACTCTCTCTCCTGCACTCGATAACCAGTTTGGAATGCAGCACGAAAGGCCCGGGTATTTCGTCGCTTAATCATCCGCCTACGCTCCTTTGCATGATAAATCCGGATAACGCTCGCCACCTACGGCAATACGCGGCTGCTGGCACGTAGTTAGCCGTGGCTTCCTCCTTGGGTACCGTCATTATCTTCCCCAAGACAGAGCTTTACGATCCGAAAACCTTCATCACTCACGCGGCGTTGCTGCATCGAGTTTCCCCATTGTGCAATATTCCCCTGCTGCCCCGTG
+
$3+3.'.%),*-7-)$.'$'#$%$&'(*-'&$&&$&&$&&)*&$%$%$&''++457./2588788292'*--2.1242+3,((,+,.73-6-(%%#%',,29--.064922201).,--2-/101,*0--5-+,331,.25///.0)-.002625,+%*),,-+.5534878:8<:869732)'((+&**.+.()'+,333998:<224,/.46/-+.,/*,-*+0,,-.()+3.+0-**+-6/099968822011:24%-()&)*.671((036553377:::0:;,,/((.4.'(*'*7,4,.234,0+*,12630/)/273883249/96*+))()#)(%$''/2,&$('&1.(%''*/2514///.,5;0,,((,1706.)+.-64.0.0.061:23181+.34101104*,&$)(),0,-2.-)/20/1,+*+00-.03377.9-)*-*5-)&''(+.10<11'5,*(&)++*.,,-/+%&*+938*(31.*(%,-+2+-)'*./7;45/+(.0,3,,/56.)(+%&)$.5)69662.3-..))*,0,/096+.70:96,++%($*'%%')+0+*182272.0.20.0;83(++-..<;4;2+()$&%%&-++00.1:9/03-864,21215156.5;:66456*0*,,51-./.:9&7'(*47,02637876).1-80.0-01005597166,0*0,*(/-,3//5;61:3-&*)+.-),-.1:56::97;6.-)4,,-31/73*1*',(&,.0657:9762125+,*00'%'*'(((23./,,-.2:,.6/-/)'+10,*+*&)+,-:96:656;12119888;8892,+(&%&&)(*8968<;5499.-+4)&(*)(,+.3%()*+,,.165--,&&$$&'2/61;595<<4869999,2.),#&*&-)23,/,*0(*0--+,0(*-*3/788;750352,-&,+0114+(1-*+&*./(*.)5.8559:7899675+.4/(,-&''(-&*+*-/,-/0-3.,*.-/+4494/59,35458;996:7-40+)+(12.4622810.3.289,/,)+/2'(,+*4/-/.00/)(-./.-76;8999+.///4344;8191/...0113%'()7056:1*-.,/)*,42460741,..15.577.))(
@79ed3154-5bc4-4bec-a123-4016ba8644c3 ch=323 read=67625 start_time=2019-12-13T07:31:43Z barcode=BC01 runid=2c9cf7bc05858273f10e7d7ec552fc0bd742dc3e
CTCCTACGGGAGGCAGCAGTGGGAATATTGCACAATGGGCGAAAGCCTGATGCAACAGCACCGCGTGAGTGATGAAGGCCTTCGAGTCGTATATATAAAGGAAGATAATGACGTGCGCACTTGAGGAGGAAGCCCGGCTAACCACGTGCCAGCAGCCGCGGTATGCGTAGAGATAGCGTTATCGGATTTACTGGGCGTAAAGGGTGCGTAGGCGGTCTTTCAAGTCAGGAGTGAAAGGCTACGGCTCTCCAACCGTAGTAAGCTCTTGAAACTGGGGAGACTTGAGAGTGCAGGAGAGGAGAGTGGAATTCCTAGTGTAGCGGTGAAATGCGTAGATATTAGGAGGAACACCAGTTGCGAAGGCGGCTCTCTGGACTGTAACTGACGCTGAGGCACAGCGTGGGGAGCAAACAGGATTAGATACCCTGGTAGTCCCACGCTGTAAGAAGCGATGAGCACCAGGTGTCGGGGAGTTTACCCCTTCGGTGCCGCAACTAACGCATTAAGTACTCCGCCTGGAGGCATCCGAAGTGAAACTCAAAGGAATTGACGGGGACCCGCACCGTAGCCCAGACATGGTTTTAATTCGAAGCAACGCGAAGAACCTTACCTAAGCTTGACATCTCAATGACATCTCCTTAATCGGAGTTCCTTCGGGGACATTGGTGACGAGTGGTGCATGGTTGTCGTCAGCTCGTGTCGTGAGATGTTGGGTTAAGTCCGCAACGGCACAGCCATAATGTTACCATCATTAAGTTGGGCACTCTAGAGAGAGACTGCCAGGGATAACCTGGAGGAAGGTGGGGATGACGTCAAATCATCATGCCCCTTAGCAGGGCTACACGTGCTACAATGGGTAGGCACAGAGGGGTTGCCAAGCCGTAGGTGGGCTAATCCCACTTAAAGCTACTCAGTTCGGATTGCTGAGCTGAAACCCCGCCTGCATGAAAGCAGAGTTACTAATCGCAGATCGAATGCGGTGAATGCGTTCCCAGGTCTTGTACACACCGCCCGTCACACCACGGGAGTTGGAGATTTGCCAAGAAGCCGATTATCTAACCTTTTGGAAAGAAGTCGTCGAAGGTGGAATCAATAACTGGGGGGGTGAAGTCGTAACAAGGTAACCGG
+
,11&$''&4.+)++66623522,/,*(0()),..766;5.***)*.854/+$%('()+,(,+*+/0'&%&'**()+(),7554(%*)**,))()&*'1+*/)().-1520--+'%$#%#(''*)-,)+&')'-12(2/0/50+%(*-256/+.,(03022213/(3-..+((&'$,--63.-0)3,181.16;;:9758:-.5:766620.-+,%-+67,,74/00().&)')24*//656302--.*1)/(07.17454*+,-/40/2881--.1,(*+)4+*)'%*)**)-2.('*-)*(((--.-3/1,*(*-5-,++16153:933474/*)''&*+01-//-8546634/6..+-6/7,4..-43/.192876374011-.(&%'(,30,+()*,9.33*&%#-012.06+4+*&)'(*0))-441105-+)0.52,-&($+(()/./00(-(,.*'(4,,,)*-+%),33-,7.-+7/+1/,3*%*('*'),/+.,.75/&+'(*36+-.,--('&%$%%$%')%)((./,,816'1+.,2-,,)+*6,45:+()*+'()$*)&*(-*.(+.*,79+8:7:7-3-,-/*/)((--((),,+,+-6*-,*-4552445666,-+-/3-4656++).0/0*)'),<987:8(98306-2.+&))-1+%&(.665505599;877645*,./0443782842+0895</5-,9-93770*.2.*-&%#'$#$%&(&$%$&%'/3(*/63834-7/:9;9*)(&(%&)'%%&()97766.-33-()2,4010,./+2-42689012543/147;100375+.//70)')%'&'1765441.1/189:38515-./+'+*(%'*-+++0+0,)*(0/)54*/)+)+-.'),7:085-&%()/92./2+++,(1/;24/+4+*'*)&&(-44:6368.,./-'()/.04*))%.')+/-,,.++,/10065-+-2.02(16/.6668::599/%4554.4,-,-...29215920/..)/925*85,-.;21(%'/+)*,1..&(((200/30333232/)+78+7808(((%)'(*42.1-//45:6;890:,/,-+.00.2,-4.2/-.65798959.43677929
@1c83ace7-7e00-4887-b071-c6b36f3ecd06 ch=298 read=105789 start_time=2019-12-13T07:31:41Z barcode=BC01 runid=2c9cf7bc05858273f10e7d7ec552fc0bd742dc3e
CTCCTACGGAGGCAGCAGTAGAATGTGCACAATGGGGCGCAAGCCTGATGCAGCCATGCCACACGCGTGTATGAAAGAAAGGCCTTCGGGTTGTAAAGTACTTTCAGCAGGGAGGGAGGAGTAAAGTTAATGCAGCTGCTCATTGACGTTACCCGCAGAAGAGAACACCGGCTAACTCCGTGCCAGCAGCCCGTGAATACAGAGGAGTGCAAGCGTTAATCTGGAATTACTGGGCGTAAAGCGCACGCAGGCGGTTTTGTTAGAAGTCAGATGTGTAGAATCCCAGGCTCAACCTGGGAACTGCATCTGATACTGGCAAGCTTGAGTCTCTCGTAGAGGGTAGAATTCCAGGTGTGGCAGTGCTGAAATGCGTAGAGATCTGGAGGAATACCGATGGCGAAACTGGCCCCCCCTGGACCGAAGACTGACGCTCAGGTGCGAAAGCGTAGAGGGAGCAAACAGGGGATTAGATACCCTGGTAGTCCACGCCGTAAACGATGTCGACTTGGAGGTTGTGCCCTTGAGGCGTGGCTTCCGGAGCTAACATGGAACAAGTCGACCGCCTGGGGAGTACGGCCGCAAGGTTAAAACTCAAATGGTGGCGAGGGGGGCCCGCACAAGCAGTGGAGCATGGTTTTAATTCGATGCAACGCGAAAGAACCTTACCTGGTCTTGACATCCACGGGAAGTTTTCAGAGATGAGAATGTGCCAGCCGGGAACCGTGAGACAGGTGCTGCATGGCTGTCGTCAGCTCGTGTTGTAATGCTGGGAACAGTCCGCAGCAAGCCTGAAAACTGCCATAGCCTGTTGCCAGCGGTCCGGCCGGGAACTCAAAGGAGACTGCCGATGATAAAGCTGGAGGAAGATGGGGATGACGTCAAGTCATCATGGCCCCTTACGACCAGGGCTACACGATGCTACAATGGCGCATACAAAGGAAAGCGACCTCGCGAGCAAGCGGACCTCATAAAGTGCGTCGTAGTCCGGATTGGAGTCTGCAGCTCGACTCCATGGAAGTCAAATCGCGCTAATAATCGTGGATCAGAGTCACCGCAGTGGAGAATACGTTCGGGCCTTGTACACACCGCCCGTCACACCATGTAGGAGTGGGTTGCAAAAGAAGTGGAAGTAGCTGCTAACCTTCAGAGGGGCGCTTACCTTGTGATTCATGACTGGGGTGGAAGTCGTAACAAGTAACCGGAAGATAGAGCGACGAGCCGTGGGGCCAGCACAAAGACGCAAAACAGCTTTCTTGCTTCCAGCAATACATGAAAAAAGA
+
*)4)%&++5,.,,0,3(*,&('0.'3**+02,+10)*)*-45)+2-12667514611+.)%($'')/12554.07'%)+'&'-3263*97593440*('&+07-,))&&**+&/+%&,*%)*1681-6,6,.1'%%,(*./(,*)()'*0*34+(,+,-.'(%'&&')/%/,,.0..1'(+571//,*+2--*'&'+''+&)-/-++.226600./,/*)&(+,-,6++,*-49515691++))'*%&')13-.1<:+)7//%'(*--//040/*)*(..-/3*'09788*&)('(.-1//----,9--.506.;--1,&+++-)***./,2529,)/.,.-/'0*/2(*491.)%*(%(,'%&%*,(&0144/''*-55341.1+*0-//,($&')))-/*'%*,,11+3/*,-00.'*,,,')'((5/.+-%.,-.5((,+%%*+.,*+.*(&%-0))+/**()/(--25'560-186787:823349447850.,--3777130/,'+)0;22'45,/+)$**)-./1)&'*(+,,.103,,$$%'&'&*)'),.34834835:6''&'&.0-2-0234)3-6/;65-691:414)))'*)'&*133-*,&$&%(&'),-152,&))(1'5/;;:/8491/0224877.0./3+*-39180/792/-0107/10599200-60*-*+881,,*-(+----2:2112+))&0-&(-0:6646'()+0,---019:92..%&')+7676.+/1245/31-&)&%$%&(.*'('&'&)1(+.)./,*,.,,&'('''$$$$%$$%$((/4./1&)(+2,0'1(31)40/+.62,/**-'+*10+(%&'('+).5,,2238,.,,*,'*%4745666879-.''(,-95%%'+16+%$#%&():;66+-/(&''(*),-833-7,*60,,.-,+544(,()'(%&+45;9831..(/.-*+.:33865-,02-,-65464..0233,,0,01*(&'*+-2.)(-./.*/009321+-*),857---10+*).)*0/./1856666/*)&(('-,%*%)*&(-&)-.&1,-70*/*(*+'$$%&(*,.62/:9,-1--+++&'%$%+&'%((035:677;9.&)*')'(+&$)&%'$#$&,+23161&-'*+,*($%%%%+&(*#'()-40)++)-/)54-+2(+(()523/2/1-*+1;6:4:5;34810)**.%*(*)4-)+('%$(&%&(,412)*+,$3(,1-2,-.-2+%**&('(,'(+--6000+'&')**)'$%
@0aed17e2-112d-4d8e-b759-314301982cc8 ch=217 read=79461 start_time=2019-12-13T07:31:45Z barcode=BC01 runid=2c9cf7bc05858273f10e7d7ec552fc0bd742dc3e
CTCCTACGGGAGGCAGCGGTAGAATGTGCACAATGGGCGCAAGCCTGAGTGCAATACATGCCGCGTGTATAGGCGAAGGCCTTCAGGTTGTAAAGTACTTTTCCAGCGGGGAGGAAATTAGGGTTAATACCTTTGCTCGGTGACGTTACCCGCAGAAGAAACACCAGCTAACTCCGTGCCAGCAGCCGCGGTATGCAGGAGAAGTGCAAGCGTGCCAGGTGCTGTAAAGCGCCGCGCAGGCAGTTTTGTTAAGTCAGATGTAAAATCCCCAGCAGGCTCAACCTGAGAACTGCATCTGATGCTGGCAGCCGGTCTCGTAGAGGAGGGTAGAATTCCAGGTGTAGCGGTGAAATGCGTAGAGATCTGGAGGAATACCGGTGAAGGCAGCCCTGGACGAAGACTGACGCTCAGGTCGCAGCGTAGAGAACAAACAGGATTAGATACCTGTTAGTCCACGCCGTAAACGATAATCGACGGAGGTTGTGCCCTTGAGGCGTGGCGGAGCTAACGCGTTAAGTCGACCGCCTGGGGAATACGGCCGCAAGGTTAAAGAAACTCAAATGGTGGCAGGGAATACTGGCAGTGGAGCGTAATAGTTTAATTCGATGCAACGCGAAGAACCTTACCTGGTCTTGGCATCACAGAACTTTCCAGAGATGGATTGGTGCCTTCAGGGAACTGAGACAGGTGCTGCATGGCTGTCGTCAGCTCGTGTTGTGAGAGAATGTTGGGAGTTCCGCAGCAGGCGCAACCCTTATCGCTATTGCCAGCAGTCGGCCAGGAACTCAGAAGGACGCGATGATAAACTGGAGGGAGGTGGGGATGACGTCAAGTCATCGCAGCCGCCGACCAGGAGCTACACGTACAATGGCGCATACAAAGAAGCGACCCACCTCCCGCTTGAGAGCAAAGCGGACCTCTAAGAAGTGCGTCACGTAGTCCGGATTAGAGTCTGCAACTCCGACTCCATGAAGTCGGAATCGCTAGTAATCGTAGATCCAGAATGCCACGGTAGACCTACGTTCGGGCCTTATACACCGCCAAAACCACACCATGGGAGTAGGTTGCAAAGTGGTAACAACCTTCGGGAGAGGCGCTTACCGCTTGCTTGATTCGCGAGCTGAAATTGAAGTCAATAACATAAAATTAACCGG
+
,//+'(/(6/)---333(1,%.(2+(1)+(/.//1/&&&(/2'.330'$'''*&&%(),302-./21221%'$#&*,-111++%$+3-5#%),)'/++*36,-''%%%,2,')')(%)&&131-5,:/028164.032().,&,%+//17.)-((+-$+,&'./3''+*('&&(').,.1-//./31)'(%)+**//+,+)'&)((**(''+,)+--//.,/(),-31,*++'(*)+&*--%-267+(2.6.+-1//55))+32*,0+,(%'&',425-1,3-2'$''0+4221011-./&*).*('%'%'&('),*-/--/-&)*'')'1(3,.*&-*.+)&('&+)(.2++34972//-/276932.+.2./8300'''*),+%065/&$&''''+(1-,,**'*,/&.0-)(,',--6320)*,+&&*()(/%/+-*/2'3702*-'+-.)&*)**')*3/01511*+..,**3359-+)'%))&%&''4502203-,-+--,-,.,1..326.//+).4/66611,%((),-.9784843..10/5+&-4.137.44,),-'*+(30($#$#',*0/.3753*,,(-)'($+,4/'6(:*++,(70-1/00+/+.,,)*-++,*''*',)+%122.)*++.1./5-0+*+')*61/+9,*,1/3623+%+-),++.+%+-0-04100411+*-++-124002)+-),(),371-&%%&$()*018,+(&%/+-&&('$&'(-+-/02481,2-./,,.$**%/,+(+%102&*+)&-/-0113(%%&)(%&%&%%''),3;;333-*1.'&('&(175489::783),)-/698).*%&'#)'&'5403.&(-/)+$&#%%'/2439532.,++*.('''&&)%*''$+++0.'%'(&('(%')06*(+./&*+%'$')%(&&*(),.,%)*/256/,,1)/0',()*,,.,0+,+6)(%/-2/(*/21003/82979,+.1')+8//.6(+,,2)*)+4/+2--200/(%'$&%'),083((%*&(''&%(&*2*.)$$'*(,+-,16+6.41**+'0.22&)'('$&''&'))02.0+27/;60*&+3,/234151*,0,(()++-.4-()%&%&($%(%&+)1,+,0(%&(&&*'1/+'*+./-/.*
@c35fc551-1be6-458c-82a9-7723a29db1cf ch=276 read=74068 start_time=2019-12-13T07:31:56Z barcode=BC01 runid=2c9cf7bc05858273f10e7d7ec552fc0bd742dc3e
CTCCTACAGGAGGCAGCAGTGGGAATATTGCACAATAAGGCGCAAGCCTGATCACAGCCATGCCGCGTGTATAGAAAGAGACCTTCCAGGTTAATAAAGTACTCAGCGGGGAGGAAGGGAGTAAAAGA
+
$()0(*,'02*.1+++*()*+2*+)(%,(%%''*('&')++)/05*.5.-))%&&))-30/--,+-..'&&'%&-,'%(&%,)-))&&//,5#&(,*&%%&'''(),*).)',(*+)++&$+$$$##$
@a9b953a6-7340-4b2a-842d-33b44306708e ch=421 read=139237 start_time=2019-12-13T07:31:52Z barcode=BC01 runid=2c9cf7bc05858273f10e7d7ec552fc0bd742dc3e
CTCCTACGGGAGGCAGCAGTGGGAATGTGTGCACAATGGAAACCCTGATGCAGCAACGCCGCGTGAGTGATGAAGGTTTTCGGATCGTAAAGCTCTGTCTTTGGGAAGATAATGACCCGGTACCAAGGAGGAAGCCACGGCTAACTACGATGCCAGCAGCCGCGGTATTAATACGTAATGGTAGCGAGCGTTATCGGATTTACTGGGCATGGGGCGTAGGCGGATGGTGGTGGGATGTGAAATACCCGGAGGCTCCAACTTGGGTGCCACATTCCAAGAAACTGGTTATCTGCAGGAGAGGAGAGTGCGATTCCTAGTGTGGCGGTGAAATGCGTAGAGATTGGGAAAAGAGTACAATTAGCGAAAGGCGACTCTCTGGACTGTAACTGACGCGGGCTCGAAAGCGTGGGAGCAAACAAGTTAGATACCCTGTGGTAGTCCACGCCGTAAACGATGAATACTAGGTGTGGGGACAGCACCTCCGTGCCGCCGCTAACGCATTAAGTATTCCGCCTGGGGAGTACAGGTGCAAGATTAAAACTCAAAGGTCGGCGGGGACCCGCACAAGTAGCGGGCATGTGGTTTAATTCGAAGCAACGCGAAGAGACCTTACCTACACTTGACATCCCTTGCATTACTCTTAATCGAGGAGAGTATCGGGGACAAGGTGACAGGTGGTGCATGGTTGTCGTCAGCTCGTGTGTCGTGAGAGATGTTGGGTTAAATCCCGCAACGAGCGCAACCCGTCGTTAGTTACTACCATTAAGTTGAGGACTCTGAGACTTTGCCTGGGTTAACCAGGAGAAGGTGGGATGACGTCAAATCATCATGCCCTTATGTGTAGGGCTACACACACGTGCTACAATGGCGTGGTACAGAGAGATGCAATACCGTGAGGTGGAGCCAAACTTTCGCCAGTCTCAGCTCGGATTGTGGTGAAACTCGCCTACATGAAGCTGGAGTTACTAATGTCGCGAATCAGAATGTCGCGGTAGACTCCCGGGTCTTGTACACACCGCCCGTCACACACCATGAGAGTTGGCAATACCCGAAGTCGTAGGCTAACCACCAAAGAGGCAGCAGCAGCCGAAGGTAGGAGGGTCAGCGATTGGGGTGAAATCGTAACAAGGTAACCGG
+
)-2*)%+087-,,))++*655;6+2,'+'***'*0124-.4-1<4//087:42419334/--+,4),,,,.,-507/:10119/000929.+-/1947.99,23.*/-1/30++'-+(+*3*2&*&5+302,2.1:0-,,+*()'**.,+-('()*)*+1.*+()*&)(.*1050.-,,,*&&)())*--2--,3).'022-/15323''(((+,.2-,2./984+-)%%(*8870++(*46/.5:/1/+25.42,-,,,.+.-,++&#%&,/.+/+$(+)3379896,+'((,52*%'//)*)())%&*-.5-+,3533+5.*00*8:,+01110+('$-')1,456+&%%#%*(,-+%&%&(**'++/20/01,17<998577:711*+%%%))-,.)+,('(.-+.&)$/).-1/%)(-+-9867:---+.3244642*,.29546;72--./-742450-406113-'*22-20/,*.,-0379123+,,-..-/218480567;3226865::-(*,-/.*1+/-*((*9+69-+114..','(%&'+*-4105;3---0.(((()*/2///2224779..0-1*'*,%),'.)+/02%$'*.')))*+$%'&(2-434671:+/+++-0+%)''.--*,,0*,(&%%$$%(**3980+&',+--12./,125746697322/1438-*,,+76210').('%&%',,.-4(/((3,+(**.+*)//23-,0.)/.(,(&$+,60;0,0---766<346*(.,6-*/0-..-(('**-2.,*4122521,,$+),151-*+-/1.456778876668723499-('-.)/2232641,-07045/.,*+-..-3456719+))'%'-3*(*/++*))+,$,-7/*0,*.,*..-.,+*5*7751,2--&&+039535)*,.1+4*12..(.,%%&()+22767/.-+&(%%&*4,*)02./,,&.%'().,/:/6***.++./.55:2*((&&'((+1,--30,-.,*+(-*$%&'(+,00--+/6)+*(*'(1*,((-)+*/5,*+/-./')'',/01510%)'*/+(',(''*($(((/21,/*,+,,/5*+0,)**.//,;.646+***1*'(&(%&%'-*2+.25644
@e093567f-0117-4c10-8ea4-1637240f18a2 ch=3 read=38352 start_time=2019-12-13T07:32:04Z barcode=BC01 runid=2c9cf7bc05858273f10e7d7ec552fc0bd742dc3e
CCGGTTACCTTGTTACGACTTCACTGATCATGAATCACAAAGTGGTAAAGGCGTCCTCCCGAAGGTTAAGCTTTTCGCTATTTTACAACCACTCCATGGTGTGACGGGCGGTGTGTACAAGGCCGGGAACGTATTCACCGTGGCATTCGATCCTGATTACTAGCGATTCCATTTCATGGAGTCGAGTTGCGAACTCAATCCGGACTACGACACGCACTTTATGAGGTCCGCTTGCTCTCGCGAAGTCACTTCTCTTTGTATGCGCCATTGTAGCACGTGTGTAGCCCTGGTCATGGGGCCATGATGACTATCATCCCCACCTTCCTCAGTTATCACTGGCGATCTCGCTGAGTTCCCAGCCGGACCGCTGGCAACCAAGGATAAAGGGTTGCGCTCGTTGCGGGACTTAACCCAACATTTCACAACACGAGCTGACGACAGCCATGCAGCACCTGTCTCACGGTTCCCGAGGCACATTCTCATCTCTGAAAGCCTCCGTGGATGTCAAGACCAGGTAAGGTTCTTCGCGTTGCATCGAATTAAACCACATGCTCCACCGCTTGTGCGGGCCCCGTCAATTCATTTTGAGTTTTAACCTTGCGGCCATTACTCCCCAGGCGGTCGACTTAACGCGTTAGCTCCGGAAGCCACGCCTCAAGGGCACAACCTCCAAGTCGACATCGTTTTACGTGGACTACCGGGTATCTAATCCTGTTTGCTCCACGCTTTCGCACCTGAGCGTCAGTCTTCGTCAGGGGCCGCCTTCGCCACCGGTATTCGCCAGATCTCTACGCATTTCACGCTACACCTGATTCTACCCTCTACGAGACTCAAGCTTGCCAGTATCAGATGCAGTTCCCGGGTTGGGCCAGGATCTCATCTGACTTAACAAACCATGCAAATTGCGCTTTTGCCAGTAATTCCGATTAACGCTTGCACCCTCCGTATTACCGCGGCTGCTGTACGGGGTTAGCCGGTGCTTCTTCTGCGGAGTAGCGTCAATGAGCAAGAATTATTAACTTTACTCCCTTCCTCCCCGCTGAAGAGTACTTTACAATGAGCCTTCTTCGCCACACGCGGCTGCATCAGGCTTGCGCCCGATGGCCTGTGTCCCCTGCTGCCTCCCATGCAGG
+
5415.9..02/'/)#&'&+56221)&'25+-,-5-,*,01'((+/1*)('**/24-+-**()'*-./24$%$&(*.$)(#*))'$)--01%'(491.3573346:0:;247)+./1026:.917*94630)-.1<6-5.--/8102;83341)%+.6844723440977-%%+'&)(,1-/.*(''4+(+)&7/1:5:42+7:653/04./'+'+'+,76391./0.18,..3-,+-).-,+,)(+,&,05/,'&))+./34979<-9,%$&*-.001141+-%25++5/31%3',270923..+('$'*+;9:/:9+)05247024*,*1),-66.1('$&(**0().-+16;/+(%.21.649967717000'%'(+-4397)/-,-501*(,10.://-8601/3-'++(,3-0/93/1/4+.,/+*.+242.0+.44;7452416634900/0./.23:18062)'.*0+0/1:0/0/211/0.010+--*/.+57;776.9,6469<-0..()(+.;67<:89.7---7760*.,01<95.''%#$&),+)+*,-./.015&5+396,247596;7299;.0119<<.654.3/.,404,'*'')-39;-0256(0123713333142,2.--770),()+*-2,.-095766)56+*-,2.5-3*5--./2-658883:73',*,/9753*/%*)(+))-*.-,7730-.*%(*1,)*,*0:1,,//36-**2046868656;677:+674+2-,7-25125:47:48665;7.4//.554346011229<96,3457-3.16120//,,)17.)32/0+*,.135,,'+**-.-%)+,+..,,01/,/2236-)2&)&&-,6-'/0),-,+',.20100355566/58&)'.(4*1*+,00'''&#)(((/-0-4430-+)***%'&%$&&-2+*/54948404711,3+----/(&++.+(.)();+(-+**,:2:<;:::4/)'(%'*+.-21/.045**&)(+*.00,%),*($*+/9.1:665/83+*76(+-&%*+)+40+(,,(*'&)'*(-'')-%%%%''.-1/81029689-79463.1-31))'*+*-..,,%((.1+'&(((48054&#&$(%).
@0493bf42-1a32-4b09-be8b-93534cd41ecd ch=210 read=67858 start_time=2019-12-13T07:32:04Z barcode=BC01 runid=2c9cf7bc05858273f10e7d7ec552fc0bd742dc3e
CCAGTTACCTTGTTACGACTTCACCCAGTCATGAATCACAAAGTGTTAGCGCCACTCGAAGGTTAAGCTACCTGCTTCTTTGCAGCCCACTCCCCATGGTTGTGACGGGCGGGGTGTACAAGGCCCGGGAACGTATTCACCGTGGCATTCTGATCCACGATTACTAGCGATTCCGACTTCATGGGTTGCAGACTCAATCGGACTACGACGCGCTTTATGAGGAGTCGCTTGCTCTCGCTTGGTCGCTTCTTTGTATGCGCCATTGTAGCACGTGTGTAGCCCTGGTCGTAAGGGCCATGATGACTGACGTCATCCCCGCAGCCTCCAGTTTATCACTGGCAGTCTCCTTTGGTTCCCGGCCGGACCGCTGGCAACAAAGGATAAAGGGTTTGCGCTTCGTTGCGGGACAGACAACATTTCACAACACAGGCTGACGGCAACCATGCCCAGCACCTGTCTCACGGTTCCCGAAGGCATTCTCATCTCTGAAAACTTCCGTGGATGTCAAGACCAGGTGGAGTTCTTCGCGTTGCGTGAATTAAACCACATGTCACCCAGCGTGCGGGCCCCGTCAATTCATTTGAGTTTTAACCTTGGCCGTACTCCCCCAGGCGGTCGACTCGCGTTAGCTCCGGAAGCCACACTCCAGGCACAACCTCCAAGTCGACATCGTTTGGCGTGGACTACCAGGGTATCTAATCCTGTTTGCTCCCCGCTTTCCTTTTTCAAACGTGGTCTTCGTCCAGGGGCCGTAGCTAACCACCGGTATTCCTCGAATCTCTCTACGCATTTCCGCAAGATTCTGCCCCCCTCTACGAGACTCCAAGCTTGCCAGTATCAGATGCAGTTCCAGGTTGGGCAGAGGTTCACATCTGACTTAACAAACCGCCTGCGTGCGCTTTACGCTTGGTAATTCCGATTAACGCTTGCGCCCTCCGTATTACCGCGGCTGCTGGCGCAGGTTAGCCGGTGCTTCTTCTGCGGAGTAACGTCAATGAGCAAAGGTATTAACTTTACTCCCTTCCTCCCCGCTGGTACTTTACAACCCGAGGCCTTCTTCGCCACGCGGCATGGCTGCATCAATTGCGCCCATTGTGCTAATATTCCCCACTTACTTGCCTCCCGTAG
+
5($&3.(-:28-,+%&()+1,+*36-(+/18877:75551;3//1(*,*,.09-/,0***-0,;01+/.248.(*(0-6;9,+('-6,(++8/4,(')&(+..235073*+)'&'$0&*.2/648./95956::627/+06,5-5112<96769;:332/22-.02211%6+452,36:5-,/,*-3269:8658,;/1+3.3.''-/.,,())(3/2102+$)*/'('((*.,*+)(%%('**,02-.19633771/--3&/,**,+)'(()*0((*+441.1:9800-'/6:9;:910/+*&*+/16789927;2'+'%'+),)*-2<7002470800%743111/40&,/4210,5325:7999;:-;-,-67:)6.:880,)-'--+*.,//5074:332800'%$%,/02/69((-.4)3,/%&)*+..4655648;584-,'$(+,44,-1234022303262(*5.44,-/858621.+/23;;7//6,/-02<;;588504698)'../-*+5;87;978,24(,(,)-+0-2934.+,+0+'(',,+)+-/06759-57-)--.398:7)**(**1-;<10(+($$'$%%&(,.2/877.(146-5660+,'*+22/7-.-+3(,(,.%)(')&)),'))($''.80:4.*+*,54406478068,/.02378731,/))340/03860:/02338;5(..146,(+.600%%&&'%'''$-(&$,+,0/-1/7(%/986.4-'))*((.*2+/5/:323;6944&%401/./1.)-.0/4<83%#)$%&*,2/2,1/501-)*)'+*+43508(4)**,*,6,%*.-02&')-.;399<2,(,/8.(.76+*'),-7+,001622,*((0/18998;4673776874/((&%$)%%&$''+,146.,,.,:-:.5/5-)+%,40039.4006029-02:974480-*')+(2*6//01/-/+/02/8;2-,,)+%%&'$,(+.271/-/636)*(**,3-1)+.)&-,19*4947/.7:,)70,'(),596+,-.43)')++7:7;98:6,++%+$()11788:8:77567&.&+)000;0)0*%($&()4./02647/**-)#(&%&'++/9./9).
@d340ff3b-c8c0-42f5-adf1-87d53a61be26 ch=480 read=71291 start_time=2019-12-13T07:32:03Z barcode=BC01 runid=2c9cf7bc05858273f10e7d7ec552fc0bd742dc3e
CTCCTACGGGGAGGCAGCAGTAGGGAATTTTCGGCTTAATGGAAACCCTGACCGAGCAACGCCGCGTGAAGGAAGAGGGTTTTCGGATTTGCCGGCTTCTGTTATAAAAGGAAGAACAGCAGCTGGAAATGGTAGCCGAGTGACGATACTTTATCAAGCCGCGGCTAACTACGTGCCAGCAGCCACTTGCGTATACGTAGGTGGCAAGCGTTATCCCGGAATTATTGGGCGTAAAAGAGGGCAGGCGGCAGCGAAAGGGTCGCGTGGTGAAAGCCTGAAGCAACCTGATAAGCCATAGAAACCAGGCAATAGAGTGCAGGGAGAGGATCGTGGAATTCCATGTGTAGCGGTGAAATGCGCGTAGATATATGGAGGGCACGGTGGCAGAAGGCGACGATCTGGCCTGCAACTGACGCTCAGTCGAAAGCGTGGGGAGCAAAATAGAGTTAGATACCTAGTAGTCCACGCCGTAAACGTGAATTACTAAGTGTTTGGATGTCAAAGTTCAGTGCTGCAGTTAACGCAATAAGTACTCCGCCTGAGTAGTACGTTCGCAGATGACTCGAAAAGGAATTGTTGAGGGCCCGCACAAGCGGTGGAGCATGTGGTTTTAATTCGAAGCAACGCGAAGAACCTTACCAGGTCTTGACATACTCATAAAAGGCTCCAGAGATGGAGAGATAGCTATATAGAGGATACAGGTGGTGCATAGTTTGTCGATAAAAGCTCGTGTCTCGTGAGATCGTAGGTTAAGTCCACGGCAGGCGCGGCCTTATCGTTAGTTACCATCATTAAGTTGGGGACTCTGGCAAGGACTGCCAGTGACAAGCTGGAGGAAGGCGGGGATGACGTCAAATCATCATGCCCCTTATGACCTGAAGCTACACACGATGCTAATGGATGGTGCAGAGGGAAGCGAAGCCGCGAGGTGAAACAAAACCCGCTAAAACCATTCTCGAAGTTCGGATTGTAGTCTGCAACTCGACTACATGAGTTGGAATCGCTGGTAATCGCGAATCAGCATGTCGCCCGGTGAATACGTTCTCGGGCCTTGTACACCGCCCGTCACACCACGAGTTGATAGCACCCGAAGCCGGTGGCCTAACCGCAAGGGAAGGAGCTGTCTAAGGTGGGATTGATGATTGGGGGGTGGAGTCATAACAAGGTAACCGG
+
,,6,-.9128-+,3++..+48500(+/-8;:2.5)'('%**(.-)+40,,0780.07430,+.()(),.3+.*-*&*+.)61,,'/%,-('+(*(+090965:0./53(,-14,-5+&**'0111,+5,+76///8.+)**+/+*'%&(*+2/05/)().'0.()(,)++%(*),/:3.--,8-$)$%('*(+*+.01**++,*(..-20410.4')*/.-1.(0+568877;88*%%021,-640-3.,,,''%%.25.*&'&*).0/.40-/747,1,--+.'$$$*07-060440.63/56+6+%'%(,*,+.5060*',(26.7927.,((-+:86211/,---55546<86//--'30-0.33-020-/+))*7/9.9.-&'-'../0::000.)3+4-2220(10/*)%'(1.35:(,/+)-/7505(*&*6<<74.-'(*4+-13*5/+--4246251218<:::971*(&+(4-./562.2-)+*-43;5661-,))27.006989613/7/7./.0./53001408:.0:84+-..25698:<9**(&%'&&**,)+)*)&'.*/-(-)('074-7*)**,,)(*/:129,00*.)'+1/;:,184:4,+1$,-&3/2203/282//,*2+'(&**5645355233325178.,553:(('(),77-+*)(/,%-//650/-+*+)$'#&&/*+28/110/$,-3+*,-+)*-2/))+-3-102/(*,410+0*'%%$*).+6,4404%*)-5)&+-')%,+*+,,.7172--(2+.64893782-*-,/2840455)))&%),/1653*+%(*).,)-*-/4203.)',/)&,.2---/3477585/3),5//&871)+2-114492,'(%&(,,*,(++'+()&'+.089:97887**'+*&*)).*)0+,5460**+,).-'&069-11(&((*-,*).32:433&'&'36906,22)),/3413-+&)+77,44/0-.-1+-282:9795330723:40&)))30.()*+3233+2+))3/26:61866;737/0+&'(''*//-/437:601,&+)/4--**++-''*)&**/.-)(4*+74614,3&'098.,*5++*-)0*+%'(6442+3-().(),&//,,--,5122693)**+'(*,'.')&,2+4/2:9:8:
@a17ccdef-7bce-4a7b-b03a-764e114c9cac ch=512 read=92818 start_time=2019-12-13T07:32:11Z barcode=BC01 runid=2c9cf7bc05858273f10e7d7ec552fc0bd742dc3e
CCAGTTGCCTTGTTACGGCTTCACCCCAGTCATGAATCACAAAGTGGTAAGCGCCCTCCCGAAGGGATTAAATACCTGCTTCTTTGCAGCCCACTCCATGGTGTGACGGGCGGTGTGTACAAGGCCAGGAACGTAATTCACCGTGGCATTCTGATCCGATTACTAGCGATTCCGACTTCATGGAGTCGAGTTGCAGACTCAATCCGGACTACGGCAGCACTTGTAAGTCCGCTTGCTCTCGCGGGGATTAGCTTCTCTTTGGCCAGCCGCCATTTAGCAGCACGTGTAGCCCTGGTCATGGGGCCATGATGACTTGACGTCATCCCCACCTTCCTCCAGTTTATCATAGCGGTCTCCTTTTGAGTTCCCGGTGGACCACTTTGGCAACAAAGGATAAAGGTTGCCGCTCGTTGCGGGACTTAACCCAACATTTCACAACACAGGCTGACGACAGCCATACAGCACCTGTCTCACAGTTCCCAGGCACATTCTCATCTCTGAAAACTTCCGTGGATATCAAGATAGGTAAAGACCTTCGCTGGTTATCAGATTAAACCATGCTCCACAGCGTAGATTTGTCAGTGTTGAGTTTAGCCTTGCATTACCGTACTCCCCAGGCAGTCGACTTAACGCGTTAGCTCCGGAAGCCACGCCTCAAGGCACAACCTCCAAGTCGACATCGTTTACAGCGTGGACTACCGGAATTATCTGAAATCCTGTTTGCTCCCCACGCTTTTCGCACCTGGGCGTAAGTCTTCGTCAGGGGCCGCCTTCGCCGCGGTATTCCTCAGATCTCTACGCATTTCACCGCTACGCGGAATTCTACCCCTCTACAGGACTCAAACGCGGTATCAGATGCAGTTCCCAGGTTGGGCCCGGATTTCATCTGACAACAAAACCGCCTGCGTGCGCGCGCTTGAAGTAATTCCGATTAACGCTTACCCTCCGTATTACCGCGGCTGCTGGCGCAGGTTAGCCGGTGCTTCTTCTGCAGGTAACGTCAGTGAGCAAAGGTAATGCTTTACTCCCTTCCTCCCCGCTGAAGTACTTACCTGGCCGAAGGCCTTCTTCATACGCGGCATGGCTGCATCAGGCTTACGCCCATTTATTCCAATATTCCCTGCTGCACTCAGTAAGGGATATTG
+
/*&*/9(,))+'/-*-.*1181*359/./331121:64-0-/+',)/0,'')+45'')%())0'.-(()&($#&++*%)*7,431&,,-450),,04'+/7556455290.,-%'(*-.143441:)+202-(($%+%')040619729<+-8,,.*'),/-0.(-,.25:562&+-*+*/30))**'%+.)+,4755463<51,212973+,')#&'(.,4(**4,..3(+,1-0,,(,'*'&)'$'%%&)-210./3)*()(**2+022.,4'%%&'(+-/22.+'(*02+,(*)%)'%++07/0,-/-*'+&')3-246.58:1-294;1/--/-.081+-/3,),)***),.%%''()*33734+'$$*/+((%),./(,*+-112'6/3105,,,/-'*)#%''+1-)*&042-2.1+05-.'-*-62,,.-*/,.((2012331$*'+.406&-)))%0,0-4530)'((*/5+($''''/01:7+/--,+'++,-4,.5011013:98-.+*''4---0/090**(%%%'$%&'&-((+6/-.+0*6/15+*&$&,(&)'&)%$$$%++*%+)$%*$(*+*+.96,./0-/+-*1+)/0),).+10.'%446.56224.4/6/432'/.-(/+3--,,-(**')*-41*)%)&&#()(,2+3,2/..10-113966<:-.'-+,,08783,02&/+..//.1,(,-*)+(),29)'+12-+/)+*,-69-/)*%+.*.+()'(%)*32132/14)632*0..1212-))*)*),+-280759..288664/2(++0283*,($%'''$$'(+'.,20,/2-*%'(.0+/-&&)/'.&,),+.,-.1-026242677460*.*.+*-2-1(&(&.0-/224,,-.+4-,+'$%%&/5/22/+''%%'((()&&'%%&(++1-+*-00/3-(((''+34336/0/+.,3925/;011930*'&+')*)/*+-2(/-+,4558;6555006/,/--.+*%)),-1(-)+,))%+*+037/01/4/.80/.,85.)0/%&-$)$&&&$'&%$())(/40238.5--22)'()$%,,./07979//-..'11,0,'*,,2,$'/)()''&)3/23</:1,,//.-))+.$*(-&+.0*%+&'$
@0a6dd235-8494-406c-8952-b6397b16bf03 ch=389 read=66027 start_time=2019-12-13T07:32:08Z barcode=BC01 runid=2c9cf7bc05858273f10e7d7ec552fc0bd742dc3e
CTCTACAGGAGGCAGCAATTAGGGAATTTTCGGCAATGGGAAACCCTGACCGAGCAACGCGCGTGAAGAAGAAGGTTTCCGGATTATGTAAACTTCTGTTATAAAGGAAGAACAGCGGCTACAGGAAATGGTAGCCAGTGACGACACTGATAAGCCACGGCTAACTACGTGCCAGCAGCCGCGGTAATACGTAGGTGTGGCGTTATCAGGAATTATTGGGCGTAAAGAGGCGGAAGGCGGCAGCAGGGTCCTGTGGTGAAAGCCTGAAGCAACTTCAGTAAGCCATAGAAACCAGGCAGCTAGAGTGCAGGAGAGGATCGTGGAATTCCATGTGTAGCGGTGAAATGCGTAGATTATATGGAGGAACACACACCAGTGGCGAGCGACGATCTGGCTGGCAACTGACGCTCAGTCCAGCGTGGGGAACAAATAGAGTTAGATACCTAGTAGTCCACGCCGTAAACGATGAGTACTAAGTGTTGGATGTCAAAGTTCAGTGCTGCGAGTTAACGCAATAAGTACTCCGCCTGAGTAGTACGTTCGCAGAATGAAACTCAAAGGAATTGACGGGGGCCCGCACAAGCGGTGGAGCATGTGGTTTTAATTCGAAGCAACGCGAAGAACCTTACCGGTCGCCGGCACACTCGCAAAGGCTCCAGAGATGGAGAGATAGCTATATGAGATACAGGTGGTGCATGGTTGTCGTCAGCTCGTGTCGTGAGATGTTGGGTTAGAGACCGCAACGAGCGCAACCCTTATCGTTACCATCGATGAGTTGGGGACTCTAGCGAGACTGCCAGTGACAAGCTGGAGGAAGGCGGGGATGACGTCAAATCATCATGCCCCTTATGACCTGGGCTACACACGTGCTACAATGGATTAGTTGCAGAGGGAAGCGAAGCCGCGAGGTAAAGCAAAACCCATAAAAACCATTCTCAGTTCGGATTGTAGTCTGCAACTCGACTACATGAAGTTGGAATCGCTAGTAATCGCGAATCAGCATGTCGCGGTGAATACGTTCTCGGGCCTTGTACACCGCCGTCACACCACGAGTTGATAACACCCGAAGCCGGTGGCCTAACCGCAAGGAAGACTGTCTAAAGATTGGGATTGATGATTGGGGTGAAGTCGTAACAAGGTAACCGG
+
/01-+,(/1*.804670%1)(-3(/*/7;72'+2351)-('*1,4)*04:6--(+,-/+,,-1*+''%/)'.,/,58-/,03+,1$+&*.54/06.1118335:-/,.2,/41+,,+210/.'.)-4.-6320019%/000-+$##'('(,,4'.-..30.,,1.,-06:99-,+*)+7,4.+,*8-.-/--&*')*%&)*).1+*-&*).+/.,1//25/1119/)()(&(')'/5*.:2,-/((1*,30..//421030).1020/-,),+.131234446:7:623;93;768:0///,,*,++++13*+,/7368570--1.;3:/1/0/,../1;3/033,/095,)(-&)*-12.,1*-*,..+,*.4170:/.'(.14983221+*+'&&$%'()/0./,..3+-/0'*%*)6,0.+()-/584%%*+0:3356104)&&.)0116---23/-5<952-0))),+659814:5<5:37053280/3<;6:;99911)))7.9/:6432.37126678678<9/'()(775739<7./0008603:-.4:7:0..*-2,*)))-55,18-+20611010:23.)+,-2//150:;1+7597,0-,+/83110293397415+0''%)$#%&*3..-')*,&')0**.+/4*)**+-28/.+)(3210//01-.()+01011356599798;:413-./2772456788346688857766:2,//4-('(%$)(+-68%%52&2*-.9407,,*-.9119889,+-'&&/+,89205432%++&&..44306///1416,+,-68/.4+/.611:;73636966./74,128623/4;7,/2/0268<::7566520-),,+**%+,68678,1($)0').',&,'&'.')++.-4614-*.3-4;+&75:5-4;516370,.0;:;<:49(+-6909114*+-/49::958314*,,7///../6/.80-*'*,467645394414*(3,1/111979:8;:;832:87:70;/..47756-5+(+--2:,44-03.1-1.---01.611/0.,(-3*),*+.-1/4245*,253-)*1.+/+1*-/7557227()).-3:920/,-.0.9.,870,--1)./69880,*,0+4,/'+$
@c71d4e28-6e55-4c2d-82c7-b465563c8377 ch=453 read=128818 start_time=2019-12-13T07:32:13Z barcode=BC01 runid=2c9cf7bc05858273f10e7d7ec552fc0bd742dc3e
CCAGTTGCAACTTGTTACGACTTCACCCAGTCATGAATCACAAAGTGGTAAGCGCGCCCTCCGAGTTAAGCTACCTGCGCCTTTTGCAGCCCTCCCCATGGTGTGACCCGGGCGGTGTACAAAGCCGGGAACGTATTCACCGTGGCATTCTGATCCCACGATTACTAGCGATTCCGACTTCATGGAGTCGAGTTGCAGACTCAATCCGGACTACGACGCACTTTATGAGGAGTCGCTTGCTCTCGGTCGCTTCTCTTTGTATGCGCCATTTGTAGCACGTGTGGCCAGCCCACGGTCGTAAGGGCCATGATGACTTGACGTCATCCCCACCTTCCTCAGTTTATCACTGGCGAGTCTCCTTTAGGTTCCAGCCGGACCGCTGGCAACAAAGGATAAGGGTTGCGCTCGTTGCGGGACTTAACCCAACATTTCACAACACGAGCTGACGACAGCCATGCAGCACCACCTGTCTCACGGTTCCCGAAGGCATTCTCATCTCTGAAAACTTCCGTGGATGTCAAGACCAGGTAAGGTTCTTCGCGTTGCATCAGATTAAAACCACATGCTCCACCGCTTGTGCGGGTTCAAATCAATTCATTTGAGTTTTAACTTGGCGGCCGTACTCCCCAGGCGGTCGACTTAACGCGTTAGCTCCGGAAGCCACGCCTCAAGGGCACAACCTCCAAGTCGACATCGTTTACGGCGTGGACTACCGGGAATTATCTAATCCTGTTTGCTCCCCTTTCCGCACCTGAGCGTCAGTCTTCGTCCAGGGCCGCCTTCACGCCACCGGTATTCCTCAGATCTCTACGCATTTCACCCGCTGCACTGGAATTCTACCCCTCTACGGACTCAAGCTTGCCGGTATCAGATGCAGTTCCCAGGTTGGGCCAGAGTTTCACATCTGACTTAACAAACCGCCTGCGTGCGCTTTTGCGCCAGTAATTCCGATTAACGCTTGCACCCTCCGTATTACCGCCACCCGGCTGCTGGCTGGAGTTAGCCGGTGCTTCTTCTGCGGGTAACGTCAATGAGCAAAAAAGGTATTAACTTTACTCCCTTCCTCCCCGCTGAAAGTACTTTACAACCCGAAGGCCTTCTTCATACGCGGCATGGCTGCATCGGGCTTGCGCCCATTGTGCAATATTCCCCACTGCTGCCTCCCGTAGGAG
+
51'..6%,(&'$$'%-(.0167;93375-0598:7365/12480..0,+)'&%&'*,2*)1)%$-+:1/,.///+(%&#$#(58,++**73'')22,$''*2*+0+/0)+857371114356/+1,,/,/80/5*3(''070539657;5401,33)(-,0442/011140664-+,68:8242+)++.+./0911,.5638,:12.22+.&&(/0300'+.67254/*)$&&+()..,-7652(*)*+26348.97/.6688:9::-*2.)**,-*.)***&%'&$%...'),1123/6-07;895768951020/098::9/;21--/118--,/)+-<747977+.)(&&(+01:65:9+-32.%$$&5-0827956-6,+7.18<-5/9965,1.07./+-0//3.&%)/822423/12)13273:5.-/.9323,*33123686/--8/::::77646,&*(--538////:91580*-,-,4-16.0765444-,175).5179667<::7676669:<979414,4-;22;968040+.232))/2.297+::/0//1212.+1.()0(+-684:2..&+0,,.*5.:1$$%$%%-,:;/-4)((&(&+)-.+/,,-131-(,.,-81--+))(0+-+**+4.'),(*/3-2),-/478;::41.8//.01928.3*63-.4//--5744;4/.321177;997233'/+%$+'+-3-3844222.:4(*+,33*+17,('*+.60344646.-...8<:5.7&$04053,,/,1.%++490/-).,.1;54/5)(,//332342536<2/,45++66--,-,.-7+7-87,4:4,,53)))((755.,')-1/3:+12128467877-89:595+389;7305*%($()91(&'),0.-,++.2228:8:<9;;:99.72.++5.,)%,*+,-.0306:1**,04133',..*+',2,-2.03331,+'$((%()&+),-;;73/,(-*()-.--33*511*$($.0/758459--7534714332-9:1931--1.,.//+*21-(-..:1-43-,203.,/7408*+,)0.69,+-%2''',504561:50....*+&((0-/28;8856343()).06/453<5)/.+.-00722323<;-*55/00/0821;,,305+++
@72a27828-6349-4db0-84a9-9b16f4d44806 ch=405 read=66467 start_time=2019-12-13T07:32:14Z barcode=BC01 runid=2c9cf7bc05858273f10e7d7ec552fc0bd742dc3e
CCGGTTACCTTGTTACGACTTCACCCCAGTCATGAATCACAAAGTGGTAAGCGCCCTCCCGAAGGTTAAGCTACCTGCTTCTTTGCAACCCACTCCCATGGTGTGACGGGCGGTGATTATTAATACAAGGCCGGGAACTGTATTCGTGGCATTCGATCACGATTACTAGCGATTCCGGCTTCTTAGGTCAGGAGTTGCGGAAGATCAATCCGGACTACGGCCGCACTTCGCAAGGTCCGCTTGCCCTCGCGAGGTGCTTCTCTTTGTATGCGCCATTGTAGCACGTGTGTAGCCCTGGTCGTAAGGGCCATGATGACTTGACGTCATCCCCACCTTCCTCCGGTTTATGCTGGCAGTCTCCTTTGTGAGTTCCCGGCCGGACCGCTGGCAACAAGGATAAGGAGGTTGCGCGTTGGGACAGCAGCATTTCACAACACGAGCTGACGACAGCCATGCAGCACCTGTCTTCCCCGAAGAGGCACCAATCCATCTCTGGAAAGTTCTGTGGATATCAAGACCGAGTAAGGTTCTTCGCGTTGCATCGAATTAAACCACATGCTCCACCGCTTGTGCGGGCCCCGTCAATTCATTTGAGTTTAACCTTGCGCGGCCATTACTCCCCCCAGGCGGTCGACTTAACGCGTTAGCTCCGGAAGCCACGCCCCTCGGGCACATCCGTCGACATCGTTTACGGCGTGGACTACCAGATATCTAATCCTGTTTTGCTCCCCCACGCTTTTCGCACCTGAGCGTCAGTCTTCGTCCAGGGGCCGCCTTCGCCATATTCCTCAGATCTCTACGCATTTCACCGCTACACCTGAATTCTACCCCCCTCTACGAGACTCAAGCTTGCCAGTATCAGATGCAGTTCAGGTTGAGCAGGGATTTCACATCTGACTTAACAAACCGCCTGCGTGCGCTTGCAGCCAGTAATTCCGATTAACGCTTGCACCCTCCAGCCAATTACCGCGGCTGCTGGCACGGAGTTAGCCGGTGCTTCTTCTGGGTAACGTCAATGAGCAAGGTATTAACTGCTCCTTCCTCCCGCTACAGAAAGTGCTTTACAGCCCGAAGGCCTTCTTCATACGCGCGGCATGGCCATCGGGCTTTACGCCCATTGTGCAATATTCCCACTGCTGCCTCCGTGGGAG
+
,5+/+7*,4.6*1+'(()45<53/;8-*-99+/,,65/,--.**+.763)*,.,9-*,64..559-7.7-4/-.1)$*)0.579.0/&060&''13,*038441248-63/020/*1,(3)7)-+88:5.51+5710.'*+),(,)--)&$**)''*.)-.15:13-,--.3::590.,,0'(&$26/3'*(%).-,,)()&%&(.+811)*(++***+(0,.-),,*)&(+/+3-33..-3,1:31221.&*$&%++7-624;4-/-03789+*.+),*/0/21/0301000<756:;:251/*/169680000/1.4,+.4488,;41+.0428,'')'()-65,-,.0-9../:999)(0'*+023867:-.,/+866985544744)74./1/34'))%),1*%('&***22212/&53-664:.,'(+'+',&$.11676646'25423*/%%'$*)331+0/.3:,'(*'&.-1&2(4+88615985575.64-1978768<:;17606/39+*$%&/2.44<9843+.1./,+,/9&'+/,.:696-(+229:6.,2-,.*1*-+4.96187-,06497<72491,()163+3*)'&%$'+-.2/(8)(,34/554)&+1/.968556/7/:0550/3++,1/+-)&'&)404/750+('01(-&&%(-*).132324724;-)+*333889665004&,*,134/14169242:8-(/2078:1-/..297-0))).5253-+&-/22545:9673+'.-1*,,%*(+*..1,*)&'/)4/3)*.5430*&-/4-5;/0448116-/0110-*00044(506752130,.-,/2167*))+1935;4241262/0//0-3656'+.-1*(',&*(-&01,*,*,/321/*,*5.89:08+*6+6112220.)-'%'$&(&('()1,7-1125;783,-/+))(..+*.)$(')'(-.,693/30///...-+'*)($&3*,).8'44013628:---./03:9898.011-/,1.**+,10.-*0&*)+-+-.(*/8.),/%))&(/-*,&/117*0*%-3-)*,0-656;66<8)(&'&'*)1(&$(())'#*('45353'&+++7/,/3/-+2250./1,47*-0557//((0,)+%/**)
@976ba767-e38e-4f03-b4db-5ffc2745f314 ch=309 read=118595 start_time=2019-12-13T07:32:13Z barcode=BC01 runid=2c9cf7bc05858273f10e7d7ec552fc0bd742dc3e
CCAGTTACCTTGTTACGACTTCACCCCCAATCATCAATCCCACAGCAGACAGCTCCTTCCTTGCGGTTAGGCCACCGGCTTCCGGGTGTATTATCAACTCGTGGTGTGACGGGCAGTGTGTACAAAGGCCGGAGGCAATATTCACCGCGACATGCTGATTCGCGATTACTAGCGATTCCAGCCATGTAGTCGAGTTGCGAACTACAATCAGACGGAATGGTTTTGGTTTTGCTTCACCTCGCGGCTTCGCTTCCCTCTGCACCATCATTGTAGCAGCACGTGTGTAGCCAGGTCATAAAGGGGCATGATGGTTGACGTCATCCCGCCTTCCTCCAGCTTGTCACTGGCAGTCTCGCTGATCCCAACTTAATGATGGTAACTAACGATAAGGTTGCGCTCGTTTGCAGGACTTAACCATCTCGACACGGGCTGGCGAGCAGCCATTACACCACCTGCTTATCTCATATAGCTATCTCTCATCTCTGGAGCCTTTGTGAGTATGTCAAGACCTGGTAAGGTTCTTCGCGTTGCTTCAGATTAAACCACATGCTCCACCCTTGTGCGGCCCCATCAATTCCTTTGAGTTTCATTCTTGCGAACGTACTACTCAGGCGAATTACTTATTGCGTTAACTGCAGCACTGAACGACATCAACGCGGTACTCATCGTTTACGGCGTGGACTACTAGGGTATCTAATCCTTTGCTCCCCACACGCTTTCGGGACCAGGCGTCAGTTACGGAGCCAGATCGTCGCCTTCGCCACTGGTGTTCCTCCATATATCTACGCATTTCACCGCTACATGGAATTCACGGTCCTCTCCTGCACTCTAGCTGCCTGGTTTCTATGGCTTACTGAAGTTAAACTGGGCTTTCACCACAGACCCTTGCTGCCGCCTGCTCCCTCTTTACGCCAATAATTCCGGATAGCAGCTTGCCACCTACGTATTACCGCGGCTGCTGGCACGTAGTTAGCCGTGGCTTTCAATAAAGTACCGTCCTCGGCTGCACCATTTCCTGTAGCCGCCGTTCTTCCTTTATAACGAAGTTTACAATCCGAAAACCTTCTTCCTTCACGCGGCGTTGCTCGGTCAGGGTTTCCCCATTGCGAAATTCCCTACTGCTGCCTCCGTAGAG
+
3/--0<55181+16,/0478;775999+-0171443624,()+)')+*,,---.26386-*+*,1,2-*-130*.0.5-.50&+-()(*%-,./616))*')163.++,1-985'2/11.1/027)..-)')$*)(0+--9;6-/5+,-+.145667/9,.-65041..,,*(*/2800-'*,*-1899:8-+,2-'+&#$&+,+3/.2$%).(*(()0-6.*$*-4:;3146<67896.&'&*)5:6123-27,334,//09925((0)'('('))),****'&&&)'&),,-2437),5-,,-1+-5-(0-))1)/15,5'&$''*-)*+-2)'((1012(/0-41/03300.-+,,+36+)%(&&0)***0.60+)%&0*00001/)+.0),377763;&')&70208/3.10'()),&')69/&0/03)1-''23%--%)'$&*,3*+/**&,*&+-')$%''',/566520+)',,/0450(&,-18.,3.(&*-/330*&)+$$%%2.0&0)6///9411-..--091-+.010:90/()*-,./3/.4-%')*,//.,+,)(%11&3)8,)(/))(*/:<.09;,7,+,-+67,,()*$)(1&'-7*%+(*'&-*+7001/60/).,/-,--&0,/+)('(-2/7(,*&)&-.014558752;/**0///65;660//31$(%2)+,050*(&),*)-.420,+,,.++163,)9;43*+-9:74:()--%+*-)%''))78837743.0-,+2534898898886328./*003330556/5;.,++*')(*+'(-1'0+-,(*-.04(')-++(***+**&(*6788;5684;71++0,(&&&&(0/30,9.66/1,//+,,42200,%+'.3/5)+,+,3231,1910.--5,+2093+/.,),/*).1-6,5-;41(2&$%(''28,/501457545-.701-;00.1,2+*$)+2397;2-2*&'#&)*0,*-5/4<5/112:784--,/.--&.'*508;65420--,0307;98:52931-33..020&'''2;1..09/2()2;<93;7;67;:45:71321073061//10*-/0/8742<+377)$('(''))00,32*((+(((%&)+)16,01.)&
@b0f82935-9bf3-4822-85b5-099012aaf427 ch=266 read=69443 start_time=2019-12-13T07:32:11Z barcode=BC01 runid=2c9cf7bc05858273f10e7d7ec552fc0bd742dc3e
CTCCTACGGGGAGGCAGCAGTGGGGAATATTGCACAATGGGCGCAAGCCTGATGCAGCCATGCCGCGTGTATGAAAGAAGACCTTCCGGGTTAATAAAGAGTACTTTCAGCGGGGAGGAAGGGGTAAAGTTAATACGCTTTGCTCGTGACCCCGTTACTGCAGAAGCACCGGCTAACTCCAGTACTTAGCAGCCGCGGTAATACGGAAGTGCAAGCTATCGGAATTACTGGGCGTAAAGCGCGCAGGCGGTTTTGTTAAGTCAGATGCTTGAAATACGGGCTCAACAGGGCTGCATCTGATACTGGCAAGCGAGTCTCGTAGAGGGGTAAATTCCAGGTGTAGCGGTGAAATGCGTAGAGATCTGGAGGAATACCGGTGAGGCGGCCCCCCTGGACGGAGCGGCTCCAGGTGCGAAAGCGTGGGGAGCAAGCAGGATTAAGATACCCTGGTAGTCCACGCCGTAAGTCGACGGAGGTTGTGCCCTTGAGGCGTGGCTTCCGGAGCTAACGCGATTAGAATCGACCGCCTGGGAATTACGGCCGCAAGGTTAAAACTCAAATGGTGTAGGCCCGCACAAGCGGTGGAGCATGTGGTTTAATTCGATGCAACGCGAAGAACCTTACCTGGTCTTGACATCCACGGAAGTTTTCAGAGATTGAGAATGCCTTCGGGAACCGTGAGACAGGTGCTGCATAATATCGTCAGCTCGTGTTGTGAAATGTTGGAGTTAAGTCCGCAACGAGCGCAACCTTATCGCTGTTGCCAGCGGTCCGGCGGGAACTGCAAAGGGAGACTGCCAGTGATAAACTGGAGGAAGGTGGGGATGACGTCAAGTCATCGCCGTACCCGACCAGGGCTACACGTGCTACAATGGCGCATACAAAGAGAAACGCGACCTCTCGCGAGAACAAGCGGACCTCATAAAGTGCGTCGTAGTCCGGATTGGAGTCTGCAACTCGACTCCATGAAGTCGGAATCGCTAGTAATCGTGGATCAGAATGCCACGGTGAATACGTTCGGGCCTTGTACACACCGCCCGTCACACCATGGGAGTGGGTTGCAAAAGTAGGTAACTTAACCTTCAGGGAGGGCGCTTACCACTTTGTGATTCATGACTGGGGTGAAGTCGCTCGGGTAACCGG
+
.//,*(.'.2+'06--12,05244+)-&+*/,--.4857;10--15,2710/21..%++233935/..-.5-,2/(%()('-66:4,44+3)'$'-5,&%&))++15.+/+./6-(,+*++3/*-/95+1,2*.&&$&'+..344.6/'.&(%'-,*(##**(++&')20./-,-1+*/'$&+('&$)-1/'1935,6006113601&*)./86444/12&(%#'&').199:79.:/11,3-215/,.)(+++-0:662684541/(*'%).)&#'(,3-132..)-2,++-)(*+*,.11190;//3$''(+22/0353,&*.,+*/&7*6-/-1831*,-/082,,62,.1735-,+,,1+.-+1*)./7::993,(,-*2-93776+)1564,'&&'(&%%.(*/3664.,0*((2189;++,-23$+&99-2.,&*,8148-,02.*')-.'+/38*1)'#%%'$0%1(+,17*-&*)&%'''*)(*)*45405((,*+.051.-.)&*/+$&'-7579646;6;7,(&)'*,/:07086419/94;;:5894<;82+.+*$)1+3.(-)+.11.2/.1,*))..+++20:639-1/(),./1/.*,/49+.78311+/33104431/23887/+.+0-2*/89.6*)''#($&(()+*.13388,:9393/2850446/016442.-%&'$''*&%'+'),/479547122499/,0.0(&)/015*,46++,+5))11'.&%&').,14'&)%)(+330/13:70(2((&0-/3.'%).6*,,+&*)2133-*65/00/.%,.540+'))()'*4:23648:75534/788:7++%&$%'&&)./857586))($$**..4357776;7421/0027*'(&)*%()((),96617400*+*&,65*-*1--4440/38..756687995823&1,,/25-*,+,/*4(&**-)*,42/&$&)+*(2',((+-/00+..0712177:535,+-0--2.,--50..971:88;:%355...+'()(*/17423,//000.897830+)&**11370102+)%&*+--2+(%&/*254;8&-7+01.*,,/3024:2.67--7678:6256577664/-)*)(*0,**(%*)',515-1
@eab5d2f0-a604-4a72-9333-e51a030cccf6 ch=129 read=79477 start_time=2019-12-13T07:32:19Z barcode=BC01 runid=2c9cf7bc05858273f10e7d7ec552fc0bd742dc3e
CCGGTTACCTTGTTACGACTTCACCCCAGTCATGAATCACAAAGTGAGTAAGCGCCCTCGAAAGGTTAAGCTACCTACTTCTTTTGCAACCCTCCTGGTGTGACGGGCGGTGTGTACAAGGCCCGGGAACGTATTCACCGTGGCATTCTGATCCCACGATTACTGGCGATTCCGACTTCATGGAGTCGAGTTGCAGACTCAATCGGACTGACGCACTTTATGAGGTCCGCTTGCCTTGCTCTCACCGAGTCGCTTCTCTTTGTATGCCATTGCGTGTAGCCCTGGTCGTAAGGGCCATGATGACTGACGTCGTACCTTCACTCAGTTTATCACTGGCAGTCTCCTTTGAGTTCCCGGCCGGACCGCTGGCAACAAAGGATAGGGAGTTGCGCTCGTTGCCGGGACTTAACCCAACATTTCACAACACGAGCTGACGACAGCCATGCAGCACCTGTCTCACGGTTCCCGAAGGCACATCCTCATCTCTGAAAACTTCCGTGGATGTCAAGACCAGGTAGGTTCTTCGCGTTGCATCGAATTAAACCACATGCTCCACCGCTTTGTGCGGGCCCCGATCAATTCATTTGAGTTTTAACCTTGCGGCCGTATTACTCCCCAGGCGGTCGACTTAACGCCGTTAACTCCGGAAGCCACGCCTCAAGGGCACAACCTCCAAGTCGACATCGTTTACGGCGTGGACTACATCTAATCCTGTTTGCCCCCACGCTTTCGCACCTGAGCGTCAGTCTTCGTCCAGAGGCCCGCCTTCGCCACCGGTATTCCTCAGATCTCTACGCATTTCACCGCCACACCTGGAATTCTACCCCCTCTACAGCGAGACTCAAGCTTGCCAGTTATCAGATGCAGTTCCCAGGTTGGGCCAGAGTTTCACATCTGACTTAACAAACCGCCTGCGTGCGCTTACGCCCAGTAATTCCGATTAACGCTTGCACCCTCCGTATTACCGCGGCTGCTGGCACGGAGTTAGCCGGTGTGCTTCTTCTGCGGGTAACGTCAATGAGCAAAGGTATTAACTTTACTCCCTTCCTCCCGCTGAAAGTACTTTGCAACCCGAAGGCCTTCTTCATACACGCGGCGTAGCTGCGTCGGGCTTCTACGCCATTGTGCAATATTCCCCGCTGCTGCCTCCGTAGGAG
+
67487;68809*,4*+,16774+-481*/23-212:93*4+4---+'&'*&&),/2202.01,)(+)7+&)*%01/034957;<<0801.;3(+%'&*+/1367/;87/8567---.072362,002%--%.)+;646;797:66764(**,61($(',.5/4,.,+,7:<7..'-4:7-/0-(**1,+-1---&..*,8.;/8(2,,-+,-(.$(,1675332720/%+*.*-'&&&'./.3(3)((0/3.024203094-.14557/14-(+,-,'&)11+,497.11+15568785310,)&()9993$3+16792&(+//6492.017884;213;:78.01+)--.*14+,-.038481'//66835059+1088,(+-$(3-,-0.0//2*'+&069/.4/4+2/)+(.119-,'')$)',,16777654376*796:8:788688--1257366;;:32,,05/0.%++10.037963-*)*472-..-0+4:<;;89:65478:./,.&++*586274652:-./99/-/+-,9-77-.-**++/,*1-')1*,)1.2.,)*30)()*-7:8;858<7..01;;9,9544411457951(-'')-586+(2554:62+&&''5-302'(.0+,+)/+6*+-(+-.105;992,3;0///16.+*,,3200855623321:.+..71019;/-'$&)+6546355/23<3,/::9/-1,./;;24526;6859::9968879<;7.8'&*&,(*/..:::;6.39257+,+(*1-/-4(),10/42256876<:437:8991212;892424301/4996/,2656.,,'(0146.20))--,5)*'.),,46324337::/69-*03192525),*()/8.,,---01..+-+1-/6;94:38:77767831-2-%+-+/+'',,2473/,,30/,-((+0/145:501829.40.582/50/069.;-,)/*0$(+0.&40.+)%)%*,629<998837.,00//571611/2163(**&&**'*'*3+(*+49)5;92176-*44-,31-,%,5/.(/1/75.++/,2063687;92734+1/2-73++(**+./007,5./13-''//18/5///:90:00023784.367797584690237.'(
@dac2b2aa-e0f8-4685-ad55-4028a532c0d9 ch=156 read=75160 start_time=2019-12-13T07:32:23Z barcode=BC01 runid=2c9cf7bc05858273f10e7d7ec552fc0bd742dc3e
CTCTACGGGAGGCAGCAGTGGGGAATTTTGGACAATGGGCGAAAGCCTGATCAGCAATGCCGCTGATGCAGGATGAAGGCCTTCAGGACATATACTTTTGTACGGAACGAAAAGCTCCTTCCCCAATACAGGGGGCCCATGACGGTACCGTAAGAATAAGCACCGGCTAACTACGTGCCAGCAGCCCGCGGTAATACGTAAGTGCGAGCGTTAATCGGAATTACTGGGCGTAAAAGCGTGCGCAGGCGGTTATGTAAGACAGATGTGAAATCCCCAGGCTCAACCTGGGAACTGCATTTGTGACTGCATGGCTAGAGTACGGTAGGGGATGGAATTCGCGTGTAGCAGCAGTGAAATGCGTAGATATGCGGAGGAACACCGATGGCGAAGGCAATCCCCTGGACCTGTACTGACGCTCATGCACGAAAAGCGTGGGGAGCAAGCAGATACCCTGGTAGTCCACGCCCTAAACGATATCCAGCGCTGGTTGTTGGGAATTAGTTTTCTCAGTAACGAAGCTAACGCGTGAAGTTGACCGCCTGGGGAGTACGGCCGCAAGGTTGAAACTCAAAGGAATTGACGGGGACCCGCACAAGCGGTGGATGATGTGGTTTAATTCGATGCAACGCGAAAACCTTACCCACCTTTGATGACATGGCAGGAAGTTTCCAGAGATGGATTCGTGCTCGAAAGAGAACCTGCACAGGTGCTGCATGGCTGTCGTCAGCTCGTGTCGTGAGATGTTGGGTTAAGTCCGCAACGAGCGCAATAGCAATCGCTGGATTGCTACATTCAGTTGAGCACTCTATGAGACTGCCGGTGACAAACCGGAGGAAGGTGGGGATGACGTCAAGTCCTCATGGCCCTTATAGGTGGGGCTACACACGTCATACAATGGCTGGTTTTGAGAGGTTGCCAACCCGCGAGGGGTAATCCCATAAAAAACCAGTCGTAGTCGGATCGCGGTCTACAACTCGACTGCGTGAAGTCGGAATCGCTAGTAATCGCGGATCAGCATGCCGCGGTGAATACGTTCCCGGGTCTTGTACACACCGCCCGTCACACCATGGGGCGGGTCTCGCCAGAAAGTAGGCCTTCGCCGCAAGAACGCTTACGGCAGGGTTCGTGAGCTGGGGTGAAGTCGTAACAAGGTAACCGG
+
//0,01*52-02017867(44-'++.6:7.2/0/:1*23/))*(()42559:.*/0:6996,.*+*018)::97+,.+10-.0/').+,,-('$&+-/)--001:665(+3*)$$#&$'&+(+(+,011*06:3-+4..87896;9689417+-3868301037/6-,-1)+47485530'010/6++,1-,622196861.2+,'*0:83:0-*,&0*&/'),9:75767289++,34780437:94:1:00.246+16/136671,49()-0*%.6535/953*-63242287,72+*21360/.//:997+++)))))(($(/30*26-++++,+2670,*('(.327878;000;9997::9:8::2.5/./..22..-.301181825:2836+./71923293111149:884-,/+,42895+,/1889,)/04<'4',,*/7;3137432346/0//2**.3+-,)0//4,(*+(*+/01;.093942102,.0;;;48-(++6:8010'+,-04.,,00,.,/.-.;:54:4681+&&)*3.726&('$4*32-19/.3935*+)./3397:338-,531+,+.69997777:553241)-26;:.99;8535558::890.731-+++(17(',*+32%#$(*4315.+%.*+-((6/)1&'&(,380-3/1223331027)'+*,5230+-++(-**88/....09222::88.+,--7688899999455-3-3993848,-96,.3)5-,65+*+'#$(((%&$#%+','-3-/.1455::+4.8+)/8,..,)&$&),,166907.--226<9;:8/.1+.++9*)-6-999::764,++,2/--03,.490.50/.01/)56650/.,-*+,/27738,8,,2/-,&+'*'&%''..09139.7.;4430(+,)''+7,66,,361;9;36:656:7;:909*-*--79*-0-'%)(+,,.45988:77101-.1-1-,-00///,/00/0/50.-+**)+-1066/118,&',,/2//316.'-+*-35./,.'()/630:4./4030282421+-,+05663878:5,,+*$(#)'&#$%$$)0*,2)($%(((+'%&+(($,+(+732/%&(,4,1.*(+(/+,/2989875.916:7;79
@06790dc5-5c6d-4486-b309-8b2df6a12153 ch=461 read=62765 start_time=2019-12-13T07:32:23Z barcode=BC01 runid=2c9cf7bc05858273f10e7d7ec552fc0bd742dc3e
CTCCTACGGGAGGCAACGGTGGGAATATGCACAATGGGCGGCGCAAGCCTGATGCAACCATACCGCGTGTATGAAGAAGAAGGCCTTCCGGGTTAGCAGTACTTTTAGCGGGGAGGAAGGGAGTAAAAGTTATGCACCTTTGCTCATTGACGTTACCCGCGAAGTACAACAGCTCGAGCCTTCCCCGCCGCAACATCGCTTCATACGCCAGTAATATTCTAACAACAG
+
.-/3-/5*52(),05,2/30)'&()(%'((%&&%((-0)+((++03)44-+**'--(0/4/)35/0/22645770*+*(+//53;:3:/.3+0+*%%)+.-+4:;0-//0:4''*)+-/7,()+0:6'*(%'&#%$((*,*)/06+5,++5.5.,6:.--&'/')**0*+*$'$)'&%)%&%)(*'#&'%'**+**)%%('&'%%()2+)%(&)(&(+&&'%$(&#&#
@7df99a49-7c78-4af9-af49-aa10e1cd5be4 ch=348 read=74321 start_time=2019-12-13T07:32:26Z barcode=BC01 runid=2c9cf7bc05858273f10e7d7ec552fc0bd742dc3e
CGGTTACCTTGTACGACTTCACTTTAATCATCAATCCACATGGGTGGCTCCTTCCGGTTAGGCCACCGGCTTCGGGTGTTATCAACTCTCGTGGTGTGACGGGCCGGTGTGTACAAGGCCCGGGGGCAATATTCCACCGCGACATGCTGATTCGCGATTACTAGCGATTCCAGCCTTCATGTAGTCAGGTTACGGACTACAATCCGAACCTGAGAATGGTTTTATGGGTTTTGCTTCCTCGCGGCCCCTTCCCTCTACTGTTGCTGGCACGTGTAGCCCAGGTCATAGGGCATGATGATTTGACGTCATCCCGCCTTCCTCCAACTTGTCACTGCTTGAAGTCTCGCTAGAGTCCCCAACTTGATGGTAACTAACGATAGGTTGCGCTCGTTGCGGAACAGCAACATCTCACGGCAGGCTGGCGACAACCATGCACCACCTGTATCTCATATGGCCTATCTCTCCATCTCTGGGCCTTAGGTATGTCAAGAGACCAGGTAAAGTTCTTCGCGTTGCATCGAATTAAACCACATGCTCCACGCTTGTGCAGGCCCCAAATCGGTCATTTGAGTTTTAGCGCGGCCGTACTCCCCAGGCAGTCGACTTAACGCGTTAAGCTCCGGAAGCCACACCTCAAGGGCGGGCACAACCTCCAAGTCGACATCGTTTACGGCGTGGACTACCAGGAATTGCTCAATGCAAACATTTTGCTCCCGCGCTTTTCGCACCTGAGCGTCAGTCTTCGTCCAGGGGCCTTCGCCGCATTCTCCGGTCACGCATTTCACCCGCTACACCTGGATTCACCTCTACGGTTGGCGCGTTATCAGATGCGAGTTCCCAGGTTGGGCCGAAGTTTCATCTGACTTAACCGACCGCCTGCGTGCGCTTTGCTGCGCCCAGTAATTCCGATTAACGTTACCGCGGCTGCTGGCACGGAGTTAGCCAGTGCTGCTTCTTCTGCGGGTAACGTCAATGAGCAAAGATATTAACTTTACTCCTTCCTCCCCGCTGAAAGTACTTTGCAACTGAAGGCCTTCTTCATACGCATCAGGCTTGCGCCCATTGTGCAATATTCCCCACTGCTGCCTCCACGTAGGAG
+
*&(-6*,.6/%/(*.469;8(/4;*7())))./9-4,&)%0&*''%--,026*,&(*..%066.+0,)+()(,)59454;67/3)-+-*+.3623,,,-3%*.,'((*(+'+&)*1+-..',.32-/-300119'(250238969635556<1/00/8310//+-.)37/+*(,*,4.16899687')20;-0),+242/+0,.4)&,**)(()+0..0879.-/&1)5:;-$'+())(+(+&(*)*''-*1(((%$%##('%$%((++0..)((&11*)15785..)030340//-)3;.--4)23:9182,069944--(1'+0**-:7832,0*(('()))2-.1(()**144(*)%&%&&-11.39222031**%)-43147788629/,,+%%%%*,.-3210//+-/%.&(('%,&(+,0/+1;/1--*/20436455657300//+2.+,-----*255532*,((%%$&&(),,.++,6,,())*1-.14+2*%%&&$&))))'(+'(*-1%%*-,7::6:+/..-0++.&*'(++)))*(0-23.)&'(,/%)+,,49843.5..&&$%()*204-312/4330)003+/142012405212.9,4((*1/-&*(&&-3(+'+2.1(&-0+&''-*-..505,1*/+333/(0145.760+,0*(%*+763215:15)($*&##&&&',&%&'&&$'255/2*52(&,)(.2-*0))*.3&&')+-0436997;7330-*03.'(%&&&%)'$%#&&'&,&&%$$$(,.+4:30(-3,',0(*).2//*&(,)%)+*3/%%+'(&(''&%(('(*-+,/23-*&))501*'-8/7-(*3+&$#(090*'')&'%,..505.,,+*(-//0248880+++'%&&'*+/0-(*,+/0:+-+./%&%$#,+-15++&((05-.,)(&*).(+.5.+,.'/.-,*$'*+44;752.*/)*.7244/,,-/*44/:,*(,/38//,-3-*,-38.9:23/:35)03716-++,*)*&"#$$%&&)/*1/83:2264*$%%$$',-'/)''&%()07,)20-/(4'8-(0-321-%*)(*)))-)//&')*,3),)
@ffeb36e8-b878-4fb6-8c42-6f7522909937 ch=340 read=73058 start_time=2019-12-13T07:32:33Z barcode=BC01 runid=2c9cf7bc05858273f10e7d7ec552fc0bd742dc3e
CCCGGTTACCTTGTTGCGAGCTACCCCAATCATCAATCCCACCTTAGACGGCAGCTCCTTCCGCTTGCGGTTAGGCCACCGGCTTCGGAATTGATTTATCAACTCTCGTGGTGTGACGGGCGGTGTGTACAAGGCCGAGAACGTATTCACCGCGACGCTGATTCGCGATTACTAGCGATTCAACTTCATGTAGTCGAGTTGCAGACTACAATCCGAACTGAGAATGGTTTATGGGTTTTGCTTCACCTCACTTCGCTTCCACCTGCACCATCCATTGTAGCGTGTGGCCAGGTCATAAGGGCATGGTGAACGACGTCATCGCCTTCCTCCAACTTGTCACTGGCAGTCTCGCTAGAGTCCCCAACTTAATGATGGTAACTAACGATAAGGGTTGCGCTCGTTGCGGGACCAACAACATCTCACGATGCGAGCTGACGACAGCCATGCACCACCTGTATCTCATATAGCTATCTCCATCTCTGGAGCCTTTATGAGTATGTCAAGACCTGGTAAGGTTCTTCGCGTTGCTTCAGATTAAACCACATGCTCCACCGCGTGCGGAGCCCCGTCAATTCCTTTGGTTCATTCCTGCGAACGTACTACTCAGGCGGAGTACTTATTGCGTTAACTGCAGCACTGAACATCCAACACTTAGTACTCATCGTTTACGGCATTATGGGCTACTAGAATTATCTAATCTATTTGCTCCCCGCTTTCGGGACTGAGCGTCAGTTGCAGGCCAGATCGTCGCCACTGGTGTTCCTCCATATATCTACGCATTTCACCGCTTTTACACATGGAATTCGATCCTCTCCTGCACTCTAGCTGCCTGGTTTCTATGGCTTACTGAAGTTAAGCTTCAGGCACCACAGACCCTTGCTGCCGCCTGCTCCCTCTTTACGCCCAATAATTCCGGATAACGCTTGCCACCTACGTATTACCGCGGCTGCTGGCACGTAGTTAGCCGTGGCTTTCTAATAAGAGTACCGTCACTCGGCTACCATTTCCTGTAGCCGCCGTTCTTCCTTTATAACAGAAGTTTACAATCAAAACCTTCTTCCTTCGCGCGGCGTTGCTCGGTGGGGTTTCCCCATTGCCGAAAATTTCTGCTGCCTCCGTAGGG
+
41*,(9,(0:5;*4+%&((&)-(075)6.3311136/55)(/-23./13%)%%)++7822++%)/(007160'87:;016063458/)($,'&$3)'(0.13.-/,//3354332472/.--/&)*')*+/.)0..,-,697.6+4-)'05/677-)'&(*9<8720.2/-.,-,,,)03')-+.705768889978-:-,-&2(12224;841/10//--*-50078;;,.08.2;;.+.5/877;4-',-(**+353.%&'&*,.12-*-0-11)&&$%$'&%%(-3*-733,612)130.+(&)&$$$%&)*-.6-5&/,7;:707(*%()2*-.6774:----+)0//2/++--188/-1))(1+332973455224410//-3.543;1//61777<34)1''&%(%,*0-0)))(%*&%)%(().236*66673%183966670/:07643688:-4/1,/2..,,,0//28653,2),175::///.-/00538,/-01:82000%/+,449<:8882:-..;0)'-0./;94;10.+(*)1-'.('(--&*,.'(*(%)+,005073,17**'09*,3815233)'6716/67/111/55;/+*&*,,,/,00-+.)%#%(2287561521-*/'+1)0+,)+--'..048:7887287+,/*)&&)%%'&$,,1160*(*/-23589;08+-,96-.4100*%'49-/+:44+(*++0/33.6-5*,-44163237869*&*'&237231,--))393000-144*63646<93/33(*)00(()(*+-+,.,/+1),034224776)(%'(3*&/33/05/0/7;-0+,05<92<222/-,++7++&(*66&''&$%'%(**+47***&+4452.151432.:1+,,03,-*((%-,//-8/4.505268.-+9+-89/0/+(/)/,*1,0:6123014::4/-(,+105694236588:5/:4-)5++4,%'&-+069:9011,,,,,-5445977732--,0--/9-;-,671-+04126561)'+)+76/22951&24.176;/02.,+..*..4091/2/--01-/*'072,;8/9;3/37,/0-177/,:9//2/.)+()18*+())(
@e4912f62-a66b-448e-800c-5beca7083c48 ch=196 read=72158 start_time=2019-12-13T07:32:32Z barcode=BC01 runid=2c9cf7bc05858273f10e7d7ec552fc0bd742dc3e
CTCCTACAGGAGGCAGCAGTGGGGAATATTGCACAATGGGCGCAAGCCTGATGCAGCATGCCGCGTGTATGAAGAAGGCCTTCGGGTTAATAAGAGCACTTTCAGCGGGGAGGAAGGTAAAGTTAATACCTTTGCTCGTAGGCGTTGCAAACACCGGCTAACTCCGTACGCGCGGCTGCGGAGGGTGCAAGCGTTAATCGGAATTACTGGGCGTAAAGCGCACGCAGGCGGTTTGTTAAGTCAGATCATGCTAATTTGGGCTCAGCCTGAGACTGCATCTGATACTGGCAACGAGTCTCGTAAGGGGTAGAATTCCAGGTGCTTGGTGAAATGCGTAGAGATCTGGAGGAGGAGGAGGAGGAGGAATACCGGTGGCGAAGGCAGCCCCCCTGGACGAAGACTGACGCTCAGGTGCAGCGTGGGGAGCAAACGGGATTGAATACCCTGGTAGTCCACGCCGTAAAGCGATGTGACTTAGAGTTTGTACGCGCAGAGGCGTGGCTTCGGAGCTAGCGCGTTAAGTCGACCGCCTGGGAAATGCAGCCGCAGGTTAAAACTCAAATGAATTGACGGGGGCCCGCACAAGCGGTGGAGCGTAATGGTTTAATTCGATGCAACGCGAAGAACCTTACCTGGTCTTGACATCCACGGAAGTTTTCAGAGATGAATGTGCCTTCCGGGAACCGTGAGACAGGTGCTGCTGCATGGCTGTCGTCAGCTCGTGTTGCGAAATGTTGGGTTAGTCCGCAACGAGCGCAACCCTTATCCTTTGTTATGGCGGTCGGCCGGGAACTCAAAGGAGACTGCCAGTGATAAACTGGAGGAAGGTGGGGATGACGTCAGATCATCATGGCCCCACCGACCAGGGGCTACGTGCTACAATGGCGCGCATGCAAAGAGAAGCGACCTCGCGAGAGCAAGCGGACCTCATAAAGTGCGTCGTAGTCCGGATTGGAGTCTGCAACTCGACTCATGAAGTCGGAATCGCCGTAATCGTGGATCAGAATGCCACGGTGAATGCGTTCCCGGGCCTTGTACACCGCCCATCCACAGGAGTGGGTTGCAAAAGTAAGGTAGCTCAACCTTCGGGAGGGCGCTTACCACTTTGTGATTCATGACTGGGGTGAAGTCATGTTAACAAAAGGTAATCGG
+
-/61025'45+050.51-/0057*.-,-53/./.04/11,,&)+.)/57000.*+%)'((654676564692+'*)*3/2163(9563*')+0((%+%(**'&$',-6:+*.3)()*&16/.-9+1+,.13:2,0331+$*&%%(&$*)')&&),+--.23//17*-&)%#$&'&$#%'*,**&'-.156),.3<2:0/&++)/*-.67823776;42200(0-344772:7<<05160049-,0-+(,)'$''&)1./.1592/361*''+,+-242510222319.((%&(*,/0*+,0/(++2-/00101.3-)/2.+(,(**-',,'),-79911///338;*),(*.'*,&+,'..(,-+2/*.,,.9/9/+*/*.+$-:4<95++.4662/6.++--,2././*/(+))((()6(/51$+-6<3:'/0(--''7427:0/46566-8.&(,1513,;3+,,))&&',.3/'*&**5-')&'%+'+))%')*((%)(')',,&((-)-/2325:782773179.1944,**,2)#'%*9333/,6/91<<45:39:;/3/121.0;--982/60()$*(,+.05650*--.0/--2255,(++4*),/0987375../,.28000-2;:99:949333,521..,2,-+-;;,2-**+,1/0-04457:829'274577976,',-4++0433'*,/.2122966799356345679-+6+(+.-7;552;-3-,*++67/-.7370//132727;82:223+-7,)3,%%%**196,6,6,-67*/3375:,+)'((-3347312///1('++30.4/,5+3-58:9599::7551),/12/.%&)*,,0*$'(%&37./6/,,'()&',+--31;023111),./)-/1)'('*+*,0752592--+)*&/*5*23887887003:724./-...72673*/0,/2/+)**+&'-,,-//6254767-1,*)2)0.87837-,.3*,./:092820/+3137)+.2877692((*/51*(*098708//-0/032464(,.,'(',+&&)*3,106836,%$''(,'$'%&(;48698<:0</-37.62204.06*//:1//./32443215221-&)**.++0%-&'&)*-.40(1+/5:.6(1
@db6f31a9-ab93-4bdc-b0fc-eb5ff5056c26 ch=452 read=56396 start_time=2019-12-13T07:32:43Z barcode=BC01 runid=2c9cf7bc05858273f10e7d7ec552fc0bd742dc3e
CTCCTACAAGGGCAGCGGTGGGGAATATTGCACCCAATGGGAACAAACTGATGCAACCATGCCGCGTGAAGGCCTTCGGGTTGTAAAAAGTACTTTCAGCGGAAGGGAGGAAGGAAAAGTTAATACCTTTGCTCATTGACGTTACCGCAGAAAGAAGCGCAACTCCGTGCCAGCAGCCATGACCACGGAGGGTGCAAGCGTTAATCAGATTACTGGGCGTAAAGCGCACGCAGGCGGTTTGTTGGTCAGCAAATCCACGAACTCAACCTGGGAACTGCATCTGTTTTGGCAACTTGAGGAGTCTCGTAGGGGGGTAGAATTCCAGGTGTAGCGGTGAAATGCGTGGAATCTGGAGGAATACCGGTGGCAGGCGGCCCCCTGGACGAAGACTGACGCTCAGGTGCGAAAGCGTGGGAGCAAACAGAGGATTAGATACCCTGGTAGTCCACGCCGTAAACGATGTCGACTTGGAGGTTGTGCCCTTGAGGCGTGGCCGGAGCTAACGTTAAAGTCAACCGCCTGGGAGTACGGCCGCAAAGTTAAAACTCAAATGAATTGACGGGGGCCCGCACAAGCGGTAATTGGAGCATGTGGTTTAATTCGATGCAACGCGAAGACCTTACCTGATGCGGTAGCATCCGCGGAAGTTTTCCGGTTGAGTGTGCCTTTGGGAACCGTGAGACAGGTGCTGCATGGCTGTCGTCAGCTCGTGTTGTGAAATGTTGGGTTAAGTCCGCAACAGGCGCAACCCTTATCCTTTGTTGCCAGCGGTCCGGCCGGGAACTCGGGGCTACGGTAAACTGGGAAGGTGGGGATGACGTCAAGTCATCATAGCCCTTACGACCAGGGGCTACACACATTTCGTAAGCGCATACAAAGAGAAGCGGCCTCGCGAGAGCAAAGCGGACCTCATAAGATGCGTGTAGTCCGGATTAAGGTCTGCAACTCGACTCCATGAGGTCGGAATCTTCGAAGTAATCGTGGATCAGAATGCCACGGTGAATACGTTCCCGGGCCTTGTACACACCGCCCGTCACACCATGGGTTGCAAAAAAAAATGGAAGTAGCTTAACCTTCGGAGGGCGCTTACCGCTGTGATTCATGACTGGGGTGAAGTCATGCTGG
+
,+/+$'))$)'((.,,%&+/290/71,4.*)',*,-2153)$$',,'%)*#,)*,&3,6401''&&'$$'*(79.9:3:7593449;5,,-,*/4:*,--/,)%*4*'+-),+1'--2,,7+7+/006:.)-3:639212322'1/(+),1-(',-*+$+%%''75159:;54.,+5/%%*'.,+.--*22-,,02244269.8..%+,+,*,;;;99.2.6805631320.,31229<8+6+%'%$%&+,37/2-'((&&)-//.02.22,-),:,,)**/-/55/,/,,)'%%'&))%&)//2.2,**1.2*-),(1+/2(*994'-*+-4863().()497*,%*.18:9325+2/0494:.9-+)*10&31873-.49792.,(+*(+,87778+4754+&)(&+)44163+,./;7://+(,(..+&*+-591.054'(*,0/125;:491/,0,,*,.50)('0)52-5-*,-36*(*'(+0+.--7/.//,*-.)&'')6.4)$)#)'5/89631)%'$'(/)(('&*.5.+*(%(++.250:611-7.8.1212:3/.60+,-/2622**))%+(((%%/,.)*,34<:8:8;3212*)*(*-+-+/''+,+(&*&$'%'$%'%#''*226,&%()())-32..()).+))%&$(&,(&*+$+)/+4;41.*-/5*0.1/0,'&),,401199446////058-4)***+,.-2260670921.,50*,7-9./68597.79105234*27+'11)&$&')*43/+/30,',*,2.02%)*()'$$'%%)2./+//)*)),//58./2230/././-012340+*&))%$#$&*+1))-63.,&()))(*$)*((&(-+++).01.-30+(*')('(+&,/..),+*-.-019+'+-567856///2'')$#$((&''(,*).$9+0).*)**&)&&+,23..+/52/0).*--04040/.-($&&&(,4/018:7....0/72698/3386449717+52+3+,1..1/9./.5&1-/7-03/-3341001/5.(03:+.2880.)*')'')(%%%)%)''3-536;9,3(,.-52414017&&.''./3;8886660185-.,--,**&(%(&')
@eb811677-0c84-4055-897b-c2d79cb0710d ch=217 read=79529 start_time=2019-12-13T07:32:52Z barcode=BC01 runid=2c9cf7bc05858273f10e7d7ec552fc0bd742dc3e
CCGGTTACCTTGTTGACTCCACCCCAGTCCTTCGTACAATGGTCGCCTGCCTCTCTTGGAACAATGCCAGCAGGTGAACCCAACTCCCATGGTGTGACGGGCGGTGTGTACAAGACTATAGGAACGTATTCACCGCGGCATGCTGATCATGATGCTGCTTGATTCCGCCTTCATGCTCTCGAGTTGCGAAACAATCCGAACTGGGACGGCTTTTTTTTGGGAGATTGGCACTCTCGCGGGTTTGCTGCCCACTGTCACCGCCATTGTAGCACTGTGGCCCAGCGCGTAAAGGGCCATGAGGACTTGACGTCATCCCACCTTCATCGGCTTATCACCGGCGGTTCAGCTAGAGTCCCCAGCTAAATGATGTGGCAAAGGCGGGGAGTTGCGCGCTCGTTGCGGGAACAGCAACATCTCACGACACGAGTGACGACAGCCATGCAGCACCTGTGTTCCAGTCCCCGAAGGAAGAGATCCATCTCTGGAAATCGTCCGGACATGTCAAACGCTGGTAAGGTTCTGCGCGTTGCTTCGATTAAACCACATGCTCCACCGCGTACAGGCCCCGTCAATTCCTTTGAGTTTTAATCTTTGCATTACGTACTCCCCAGGGGCGGATAATAAATGCGTTAACTGCGCCGCAAGCGCAAGTGCCCGGACAGCTAGTTATCATCGTTTACGACGTGGACTGCCAAATTGTCTAATCCTGTTTGCTCCCCGCTTAGCACCTCAGCGTCAATACCGGTGAGCCGCCTTCGCCACTGGTGTTCTTCGAATATCTACGAATTTCCACCTCATGCCTCGGAATTCCACTCACCTCTCCTGGATTCAAGCGATGCAGTCTCAAAGGCAGTTCTGGGTTGAATCGGGCTTTCACCTCCTGACACAAAGCCGCCGTGCGCTTTACGCCCGGCAATTCCGAACGACGCTAGCTCCTCCGTATTACCGCGGCTGCTGGCGGCACGGAGTTAGCCGGGCTTATTCTCCCGGTACTGTCATTATCTCCGGGTAAAAGGCTTTTACAACCTAAGACTTCATCACTCACGCGGCATTTGCTGGATCCGGGCTTTCGCCCATTGTCAATATTCCCCACTGCTGCCTCCGTAGAGAACCC
+
64,1.:-.80:+-)**.44,'2,,)(*,.$),,$+&+*+,*266499714/+,,'1+-'+('*%%#,'*$(#(*,+,430,+/,-17-/5/(*)*-/4/9920,*-.20..2/($&%&'(.3151.000//.3/262:66677+***-#$('+&&&%%$##%5-/+,188876../../402.9.).*)1/*+50/-+-564-/0+-0.,/2829592).(%'&/')()&-)0-2362,+/4((4509;,,42,42378028./5+-,/0**$$%%%&,*'')+/./52&-.3470./%))''*((*638792311(.-,1/%,0*3,.5.,+-8-0.+,5311$'''%&)),-:8/*%,+/65**())&'(&*5+,,*.56*(+.5)*),+437524.++-,'413$5.'133320,-...07+&(&*)+,*+./57./).--11280/0,227,*,..')')+2.-)*),,,-38330.*.00-.,*+73.(4.5758155201-'*/05434-814,,*+,162:**/3*))-,)./05-++/.235-,4-&%'(&*)0-21-(#*4+81<4/150,+)2;<-79.,.,''('(('$$)%))--,($(.))*262,-&$&)&)((,./*&%((0..1%-&)(,-42.,.2/+*+/19-&((),222/2.-/4..''(./1796940.&-.11415(*')..1/)*,/9.(*++61&$##%%')*5165*--./6).,'+2%2122542-01+0-%&$%(*+0,-/9*0*%'+234541.1)..1:3))&+1,-(+%,*+.&-0&7*//%'(-')1,.++303/.5/2-*'-,.//011255837,/.12459/+*0,)('%%%*%45/.60.-0/-.%$&('(*)-*),5-12**1-((1/+%/-./,')&)++,0+*/:9981,**&(*+2-*15-200947821,7/12:03.+,+)&('-%)-62220.+)00514:308+*)1++,,,::86:4/,&.-)2'(*73(*+(**'$$'('/2--+'$&%())+.'12.+,++/2.//8+'(*/00,6&(56-5;0),97-&02000(1+-/.315-).0.././5,45,.20*'(,))'
@34f70824-6e10-4a89-b935-b280e1a53d59 ch=78 read=108168 start_time=2019-12-13T07:32:52Z barcode=BC01 runid=2c9cf7bc05858273f10e7d7ec552fc0bd742dc3e
CGACTTCACCCAGTCATGAATCACAAAGTGGTAAGCGCCTCCCGAAGGTTAAGCTACCTACTTCTTTACGCCAGCCCACTCCCATGGTGTGACGGGCGGTGTGTACAAGGCCCGGGAACGCGTATTCACCCGTGGCATTCTGATCCACGATTATAGCGATTCCGACTTCGTGGAGTCGAGTTGCAGACTCAATCGGACTACGACGCACTTTATGAGAGGTCCGCTTGCTCTCGCGGGTCAGCGCTTCTCTCTTTGTATGTGCGCCATTGTGGCACGTGTTAGCCCTGGTCGTAAGGGCCATGATGACTTGACGTCATCCCACCTTCCTCCGTTTGTCGCTGCGGCAGTCTCCTTTGAGTTCCCAGCCGGACCGCTGGCAACAAAGGATAAGAGGTTGCGCGCTCGTTGCGGGACTTAACCCAACATTTCCTGCTTACGAGCTGACGACAGCCATGCGGCACCTGTCACGGTTCCCGAAGGCACATTCTCATCTCTGAAAACTTCCGTGGATGTCAAGACCAGGTAAAGGTTCTTCGCGTTGCATCGAATTAAACCGCATGCTCCACCGCTTGTGCAGGCCCCGTCAATTTGAGTTTTAGCAGCCGTACCCCAGGCTGGTCGATAACGCTGGCGTTAGCTCCGGAAGCCACGCCTCAAAGGGCACAACCTCCAAGTCGACATCGTTTACGGCGTGGACTACCAGGGTATCTAATCCTGTTTACTCCCCACGCTTTCGCACCTGACGTCGATCTTCGTCAGGGGGCCGCCTTCTAATACCGGTATTCCTCCAGATCTCTACGCATTTCACCGCTACACCTGGAATTCTACCCCCCTCTACGAGACTCAAGCTTGCCAGTATCAGATCGTTCCCAGGTTGAGCCCAGGGGATTCACATCTGACTTAACAAACCGCCTGCGTGCGTACGCCCAGTAATTCCGATTAACGCTTGCACCCTCCATATTACCGCGACATGGCACGGAGTTAGCCAGTGCTTCTTCTGCGGGTAACGTCAATGAACAAGGTATTAACTGCTCCCTTCCTCCCCGCTGAAGTAGCACAGCGAAGGCCTTCTTCATACACGCGGCATGGCTGCATCAGGCTTTACGCCCATTGTGCAATATTCCCCCACTGCCTCCCGTAGG
+
31+/-2-&*))(,1426103201215.,-0542)'**,.)-6,+2/,40689*,4203,%./2117&$&'*''(/31'++.;9,.7/2,,+-.5781('(%)%*(*-8,6,7)*/512.,&(349<808:+,;/:0-,81..253,)-0.6.()&)*,058180028;1()((&&(+&&//8-/'(,++.,2,5)8.9752633(*&(+5:12.-'%(('-6-.,9*../.2.1)./00//-**+2.2115183+.)*()'*+29-:-,)%,-(+'*%'''(075148:6),,*-78795601.-,,+./14(357692,*19*.58,0&&,/'&%$%()+'(2.0/45893035-+078/,*%,575:2'%'+*00.23776)-7-7.,(%-*14'''()023133//16*'%$$-)2+)+0.,-6+0(%&%%'**()2-22/+)*+2115.+')*&'&*(&$&&#*(,//656/.4).+---//+,./0542-+'+.2.153:889<:911110179;86;-62*',1798;97965<+,,-.+'*+*8:415$%*0/443.-4,)*3*--32+5+733'(*0%&-8.-,269/'%$&$),6*4'.030-412%5)67.*+-/-%((&))(+5../40(-)-+*07121184527)04**))25.2*+-,),/030334481:/++.//086-52324611'%.)*+*+4458665<7%112861+/+-092...-/0,0+/./*)$&%')/.0.%*047,10121-.('('(*3+0)*)3542-5+)),+,87826566,;,,,8/7230/+/*)*(**24396904782+-+&*().158:60+,/9*,/**.+..0+-,(+,2.6/)0719/,.,0($,534,1.'')+0621.+,+2-/()34:4383248872(&$&%+-)((+,01:65133;595.-,-+./36+().%-*0-&-&&$%(-*++5.,0,.*,/*))8*%--*,5.98<897:7;923:64680523*./1110/.804/01*-+08./92*,,6:.+-..)+&(%()+,+(-'(*,-38+301:6220/'-,,*3***,2651210/&'+*+3/,,,48-,.2.0-41:112:16970,0/())',8,,./6-
@ec3d6ca3-e8f0-4315-b5ac-44c9e607540b ch=261 read=59575 start_time=2019-12-13T07:32:53Z barcode=BC01 runid=2c9cf7bc05858273f10e7d7ec552fc0bd742dc3e
CTCCACACCAGGAGGCAGCAGTAAATTTTCGGCAATGGGGAAATTTCGACCGAGCAACGCCGCGTGAAGAAGAAAGTTTTCCAGTTGTAAACTTCGTATAAAGGAAGAACGGCGGCTACAGGAAATGGTAGCCAGTGACGAGTACTATTAAGCCACGGCTAACCACGTGCCAGCAGCCGCCTTGCGGTAATACGTAGGTGGCAAGCGTTATCAGGAATTGGGCGTAAAAGAGGGAGCAGGCGGCAGCAAAGGTCTGTGGTGAAAGCCTGAAGCTTAACTTCAGTAAGCCATAGAAACCAGGCGGCTATAGAGTGCGGGGAGAGGATCGTGGAATTCCATGTGTAGCGGTGAAATGCGTAGATATATGGAGAGGAACACACCAGTGGCGAAGGCGACGTCCCTGGCCTGCAGCGACGCTCAGTCCCAGCGTGGGAGCAAATAGGATTAAAGATACCCTAATGTACGCCGTAAACGATGAGTACTAAGTGTTAGATGTCAAAGTTCAGTGCTGCAGTTAACGCAATAAGTACTCCGCCTGAGTAGTACGTTCGCAAGAATGAAACTCAAAGGAATTGACGGGGGCCCGCACAAGCGGTGGAGCATGTGGTTTAAATTCGAAGCAGCACTTGAAAGAACATACCAGGTCTTGACATACTCATAAAGGCTCCAAGAGATGGAGAGATAGCTATATATGAGATACAGGTGGTGCATGGTTGTCGTCAGCTCGTGTCGTGAGATGTTGGGTTGAGTCCCGCAACGAGCGCAACCCTTATCGTTAGTTACCATCATTAAGTTGAGGGACTCTAGCGAGACTGCCAGTGACAAGCTGGAGAAGGCAGGGATGACACAAATCATGCTGCCCCTTATGACCCTGGGCTACACGTGCTACAATGGATGGTGCAGAGGAAGCCCGAAGCCGCGAGGTGAAGCAAAACCCATAAACCATTCTCAGTTCGGATTGTAGTCTGCAACTCGACTACATGAAGTTGGAATCGCTAGTAATCGCGAATCAGCATGTCGCGGTGAATACGTTCTCGGGCCTTGTACACCGCCCGTCACACCACGAGAGTTGATAACACCCGAAGCCGGTGGCCTAACCGCAAGGAAGGGCTGTCTAAGGTGGGATTGATGATTGGGGTGAAGTCGTAACAAGGTAACGG
+
&).)(*)0,')+'0-,+/0,+-)((',<:*3.*4-,.,)'%*'%&'&(%3812134:878;887-+&%&/,%*+)*-:711(&,,7,-.5+,271).**01/)+**),2/&/*+///55&)&/---0+)))+,(,-/-/)%%(()1(/+0,&')%(+/+-.1*)(*,65595(-,+2+')$$$((*,-.4+*+()*2++00++1(+,8//.7+))%%)'25;88+:80(&%+.*)--0::7)3,(*-,0%/)++/,02043595./64534.+,1+(),+.)+0/7.9;45()(,++10486-/.,'''((..11&14*)**.0*,--32+3+6+54..++)+&,+-30.180.08886466650364..&).03413,184667:8636073773(&'2-)(4+9,43.*27687889683;.*'&)***5.*--7950%-/),%''($30&27((,%,%#%)(03255:93,$('(()+488;47517001866732-+,46589885565-:-4-3/,2..3../24447//1.5&(+0285558<:6633,.74./;-,:8..-(',-11..//4870/7,(+&''*+0-9890,..00/./15:2+,&,)()/.)-9).,+.+,180(+0.)%&)1(,'*%,**,28-,,)))*-4-.,,,:(1%&&(+8651-,*/../021541(+-*+,,6608117:88868&56;,,-...,-.-.6687877894570702.'+(%%$'---&0*-0*(14453448/.1..+'+.++/4139222/4,-+),8,),0**,102(&''(+0087670,+++,(*&)*//,+()).00,886787.&'''((,%&$$(&+-.*)1*+*,19--,655531*-,-/523/31/4;9:744677.+))**(.)*'-+*054520-,/.,6,/0<<:8<4*,/79293:;55736:9:352/8-..798576563245,,($%(),0-+1191898863/)-,14122761620+*+)-.1789553103..046:626-.**215,.*+,-1477312/./.01.0-*)'*45+(+-0,+-1+*--'061416831--52:173/,-**,)*..4774160524:9469/.-+*1-355.,+1+)*./4680-/+1056427
@3044a0f6-5431-4789-a580-4a0292440e10 ch=415 read=53146 start_time=2019-12-13T07:32:52Z barcode=BC01 runid=2c9cf7bc05858273f10e7d7ec552fc0bd742dc3e
CTCCTACAGGAGGCAGCAGTGGGAATATTGCACAATGGGAAACCTGATGCAGCAACGCCGCGTGAGTGATGAGTTTTCGGATCCCGTAAAGCAATGCTTTGGGAAGATGTGGCAGTGCAAGGAGGAAGCCGGCTAACTACGTGCCAGCAGCGCGAAATTATGCGTGAGTGGCGAGCGTCGTCGGATTTACTGGGCGTAAAGGGCGTAGGCGGATGATTAAGTGGGATGTGAAATACCAGGCTCAACTTGCTGCATTCAAACTGGTTATCTAGAAGAGGTGCGGGAGAGGGAGAGTGGAATTCCCTGAATGTAGCGGTGAAATGCGTAGAGATTGGAGGAACACCGGTGGCGAAGGCGACTCTGGACTGTAATGACGCTGAGGCTCAGCGTGGGGAGCAAACAGGATTAGATACCCTGGTAGTCACGCCGTGAAGCGATGAATACTAGGTGTAGGGGTTTCAACACCTCCCGTGCCGCATAACGCATTAGTATTCCGCCTGGGGAGTACGGTGCCAAGATTAAAACTCAAAAGGAATTGGCGGGGACCCGCGCTGCATTGGCGGAGCATGTGGTTTAATTCAGGCAGCGCGAAAAGACTATACCTACACTTGACATCCTTGCATTACTCTTAATCGAGAACCCTTCGGGGACAAGGTGACAGGTGTAGTTTGTATCGTCAGCTCGTGTCATTGAGATGTTAGGTTAAGTCCTGGCAGGCGCAACCCTTGTCGTTAGTTACTACCATTAAGTTGGGGACTCTAGCGAGACTGCCTGGGTTAACCAGGAGGAAGATTGGGGATGACGTCAATTATGCCCTTATGTAGGGCTACACGTGCTACAATGGCTGGTACAGAGATGCAATACTACCGTGAGGTGGACAAACTTTAAAACCAATCTCAGTTCCGGATTCTTGGGCTGAAACTCGCCTACATGAAGCTGGAGTTACTAGTAATCAAATCCCAGAATGTCGCAGTGAATACACGTTCCAGGTCTTGTACACCGCCCGTCACACCATGAGAGTTGGCAATACGAAAGTCCAATGAAGCTAACCGCAAGGAGGCAGCCGAAGGTAAAGTCAGCGATTGGGGTGAAGTCGTAACAAAGAGTGG
+
'(*0((+)*&$)()&'&(,0261,0-*&(%'$&())%)($',-523443,-')*('&)+/---+%((()('%*(4,,,03557&)*+/1($%&((%),3/09745/0+$''&''.0)4).)/+')),+.+'&''*%''-.,)'*(&*)',.+2&'+%*%''$*+-**''*(''+*,0562-3')'401.02430.&,*+*+//13777897<64442945.37;:996642971,-3+-65/7(1''&#$().-251.:8/.*.-322//*).)(('.10,(49--+,6-**(*,4.1-1.07**)*-0*$$,,050-&,(''((20.,++/-(,')''''),1-2-31/,.'1.:89.,,+*4.0/&/$$(++/.-/,/8978.+**+7655/(,03;44(68-14()0/-28*,33//2-.++,54'/'.-&()*,,064+)))*,653+/.7+-7)1)+.22--/5*)0/.8**&'%$$')(-'+%''*0/,,0028;9+())+,*3,,*-/3---/0:;97783:4&0,,..-3)+$-/7,54*$&#%%$%&-((&)',&')/111362;-),).2'&)+**,+,+*..&&('$'+./4.+-)**4-12'380.1..027---*,,*-./)(&&&&-.)/,+/77262.1-,,.0,33.'-'2.9**,&,./01/-/23*6*,,%,&('0((%,*$.3/5/,*,-'$$$&(,11,-/-..(),'+1,40/.0710/003/2984125.&2.*+/-)'*+()--.899;647---,(*(*,2+.1)+)&+'/45&,+3)()((&$'%()(.0*+30,**&(15-,),*+*./0/-112.0;8879538.-*,(-(/.2.)*%%&)$/'&*.+,/)**5/.,.-+-+(&(,)6658033;++,1,20+-*%-0+)&)4,...')&&(-*+-)0*,+/2*))3,-.46609/)%+.(0*),-07.,-('+$,**+/,-/,-,11-*&096313/,+-,18*02,*15--,.2/2.-,++0*/((-8-(-&',+(('/&)*'&+&).,#%&$'0/++%'('#..+*+),-,1*&+(('&'+'0)'/.)++/,)**&0+8/86(($%&'*
@8aa815f6-5652-4557-b3bf-10d18289da27 ch=242 read=131047 start_time=2019-12-13T07:32:51Z barcode=BC01 runid=2c9cf7bc05858273f10e7d7ec552fc0bd742dc3e
CAGGAGGCGGCAGTGGGAATATTGTGCACAATATAGGCGCAAGCCTGATGCAGCCATGCCGCGTGTATGAAGAAGGCCTTCAGGTTGTAAAGTACTTTCAGCGGGGAGGAAGGGGTAAAGTTAATACCTTTGCTCGTGACGTTACCCGCAGAAGAAACACCGGCTAACTCCGTGCCAGCAGCCGCGTACAATACCACGGAGGGTGCAAGCGTTAATCAGATTACTGGGCGTAAGCGCACGCAGGCAGTTTGTTAAGTCAGATGTGAAATCCCCGGGCTCAACCTGGGAACTGCATCCTGATACTGGCAAGCGCAGGTCTCGTAGAGGGGGTAGAATTCCAGGTGTGGCGGTGAAATGCGTAGAGATCTGGAGGAATACCGGTGAAAGGCGGCCCCCCCTGGACGAACTGACGCTCGCAGGTGCGAAAGCGTGGGAGCAAACAGGATTAGATACCTGGTAGTCCACGCCGTAAACGATGTCGACTTGGAGGAGTTGTGCCCTTGAGGGCGTGGCTTCCGGAGCTAACGCGTTAAGTCGACCGCCTGGGGAGTACGGCCGCAAGGTTAAAACTCAAATAATGAATTGACGAGGGGCCCGCACAAGCGGTGGAGCATGTGGTTTAATTCGATGCAGCGCGAAGAACCTTACCTGGTCTTGACATCCACGGAAGTTTTCAAGAGATTAAAGAATGTGCCTTCGGGAACCGTGAGACAGGTGCTGCATGGCTGTCGTCAGCTCGTGTTGTGAAATGTTGGGTTAAATCCGCAACAGGCGCAACCCTTATCGCTGTTGCCAGCGGTCGGCCGGGAACTCAAAGGAGACTGCCAGTGATAAACTGGAGGAAGGTGGGGATGACGTCAAGTCATCATGGCCCACTACGACCAGGGCTACACACGTGCTACAATGGCGCATACAAAGAAGAAGCGACCTCGCGAGAGCAAGCGGACCTCGCCAAAAGAGGCGTCGTAGTCCGGATTGGAGTCTGCAGCTTCGACTCCATGAAGTCGGAATCGCTAGTAATCGTGGATCAGAATGCCACGGTAGATACGTTCGGGCCTTGTACACACCGCCCGTCACACCATGGGAGTGGGTTGCAAAAGAAGTAGGTAGCTTAACCTTCGGGAGGGCACTTACCACTTTGTGATTCATGACTGGGAGTGAAGTCGTAACAAGGTAACCGG
+
2205()10'3.+,/+5.)/4,1)%'''),..,'%%-1.-/19(7;88798*&#((31-2/.1365766*+5*+1)0+-)/&$(/+;-/6;6-0470;8/*-0+4;,'./(,*41-.-53/,6-8-23;7:;3587*500614200:+,/1-./(*,)(+03/411/5/00845741+-/./11..)'$$()('))(+.0-.,,1030*-/036/.+,(+)2**,4;;98(*-*&(',*11436:9,68<9(5,6-558128832./60-354+,4637:575:449-431/..,+5**+22221,,,.-(*&%$&++--5797/&.027+/0*7,7,8(*663/'%((0748099./1760/)%',1+-2-0/174143-7,+,*'*.2.604455.''185,*)(''(*4210/'&%*-*-.--1.,-13-9.--.7;786&/&9+0-5536:+.99323553556;::;<662--,./4(-.001/1*%)*3.//28(2))',-3+*''-/07*,,+(&&*4*-**&**,%&(*,797576300.'&%+*.,711+--.)/+58<;604423,*%&&)1082:59-&-65/.8((('(*+344:87:.00.4-,&/097384//)+.-,.',(.+.3*,,+&'&'',,),.-))-+//43*$(*+&,'+01+/2&'')'*%(,''+3086544416%/6598;9<:4766-0,,0:;98673:888883-.)..-1684/7.--107/-11/42+4+3,-1*'+0*5**4434158<3.1225101,15,.2./04:55)7-4&55/103805*0()+,77698*211255<:777303.,1,2/,542././334353.-./..++/-301&'*()+./7438822.,')(++1444242;2272/1035873)&'*)*0+-,+.&).25/-+()*/845340/1+1''&667)&&)&#%&'/1/0-2',,0-0--(+,.2-.%%&'&*'*,75611171.-0(3-3260/'$(-*3,--;86846,*+71693.3291-*32487162&-++(('%$&)&-.2995;:10-+*),61405+'')*/,)1).,67+&*+(+,-()*0./040/82;2-:8,/5/-&*&%*08-.04)(30..6-,-,-*)&.)))+-/00050336430/..36480/
@c0eea006-ae9d-4b68-b251-aced7d1f0ec0 ch=195 read=67800 start_time=2019-12-13T07:32:51Z barcode=BC01 runid=2c9cf7bc05858273f10e7d7ec552fc0bd742dc3e
CTCCTGCAGGCAGCAGTAAGAGGGTACCTCGGCAATGGAAACCCTGACAACGCCGCGTGAAAGGTTTTCCAGTTGTAGCTTCTGTTATAAAGGAAAACACTGGCTACGAAATGGTATGGTGACGACCACTTTATTCAAAGCCACGGCTAACACGTTACCCGCAGCAGCAGCCGCGGTAATACGTAGGTGGCAAGCCGCTCGGAATTGGGCGTAAAGAGGGAGCGGGCAGAAGCAAGGGTCTGTGGTGAAAGCCTGAAGCAACTTCAGTAAAGCCATGAAACCAGGCAGCTAGAAGTGCAGGAGAGGATCGTGGAATTCCATGTAGCGGTGAAATGCGTAGACGCGATATGGAGGAACACCAGTGGCGAAAGGCGACGATCAGCCTGCGGCTGGCAGCCTCGGTCAGCGTGGGGAACAAGCCAGGATTAGATACCTAGTCCCGCATAAACAAACGATGAGTACTAAATTTGGGTATGTCAGAATTCAGTGCTGCAGTTAACGCAATAAGTACCTCTCCGCCTGAGTGATACGTTCTAGAATGAAACTCAAAGGAATTGACAGGGAGGCCTGAAGCGGTGGGCATGTGGTTTAATTCAGCAACGCGAAGAACGCCAGATGTGACATACTCATAAAGGCTCTTGGGGGGGGGTGGAGAGCGGCCATATATCCAGGAGACTGGGTGGTGCATGGTTGTCGTCGAAAACACCATTGTCATTTGAGATGTTGGGTTAAGTCGCAACGAAGGCGCAACCACTTATCGTTACCATCATTAAGTTGGGGACTCTGGCAAGAGACGCTACCAGTGACAAGCTGGAGGAAGGCGGGGATGACGTCAAATCATCATGCCCCTTATGACCTGGAGGCTACATTAACAATGGATGGTGCAGAGGAAGCGAAGCCGCGGAAGGTGAAGCAAAACCATAAAACCATTCTCAATACAGTTCGGATTGTAGTCTACGCTCGACTACATGAAATTTGGAATCGCTTGTGTGCGAATCATGTCGCGTGAATACGTTCTCGGAGCGCTGTACACCGCCGTCACACCACGAAGTTGATAACACCGAAGCCCGGTGGCCTAACCTACAAGGAAGGCGCTGTCTAAAGGTGGGATTGATGATTGGGGTGAAGTCATGTAAATAAAGCCAGG
+
')-('$-&.4200.%---((',*(+'('(+7697;72),-(.41((*-/89795))(%*''%(0+34/))%+&/$&&')+4*-).,++3-'-*',-*'$$$&-(--1(%)+(/--)&%),,)'&'+/,.09-'(%'()''-../320-.+*$&%'&#(+'%'%'(%&'(*1/+,-9-0--*003-+0*0//7:(1/'&&*)+)*-)-.:87-;5/')*0*'+-'1*,&&'&(&/,*17---,'(/,--..+-/'''*#%&'(/-1,.-59,*4502--2.//-299/.--+')'()-7/44)(%.6/-3/56,1-1.2*)+))%-+3940.02/5433)2$,**)&(&*')'---2,-/7+471:1.-/'-+55;;0//)'()'$$#%%(&*%($$&(+-%-.''%%&+'(-(*')40%'$()0)7*-*43*7+)+(+)**'+-.00&'-50-++&'%%&23553028+1*&(&)&-2'&&)+-4+-.34*(*'+152.+'',.,/2*,''&%')*,*041,'&'%&++./29-,')/651/.0+,01:.,,/./2122(17.'%#%$#&$'*./424,)*--,&(-8;9263:.'&(+-,-.*,)()/-%('$(&)%.'(+1/1111'',.)+*)/*+()(*+*'((%')+(&$%%&&(('&((%'('$))%*'3345,,/435635*156025697-**+&$$((&&+(,,,21)(*,/33180856:87304&**58)(')()%),%1.)(+*,.64)7%%)..1+3.5.,0+,-.1-332/.10(*%%''%$')&4.*--,4117&*&&**,/*()+)323-200101:88:8//-/2(+$120*02215294420()(('))(+&&$$%$(16(''((33*,)(,(.*1+/.,5:8/-('')&*').',2:9,-'').571/*-.3237((%$(*.69859,4+*+--31-%+%&*+4791,.,+*&&')0//-0/./%%(&&)&&$&&&+)')**-2/1-)++5/-3---+,0)*%')*)-&&%&(/5,12((*&'%'&&(+())*2)+,/1..26/+-++.'*$(()+&'45.-())(.**++)+)*,,+**'+-*/123;;2/6'&&'(5,/0++(--.+,/+)'$')+,+*/%+1+01
@7cb5a37a-880c-4ee4-badd-4c03446dd804 ch=53 read=112084 start_time=2019-12-13T07:33:03Z barcode=BC01 runid=2c9cf7bc05858273f10e7d7ec552fc0bd742dc3e
CTCCTACGGGAGGCAGCAGTGGGAATATTGCACAATGGGCGCAAGCCTGATGCAACCATGCCGCGTGTATGAAGAAGGCCTTCGGGTTGTAAAGTACTTTCAGCGGGGAGGAAGGGAGTAAAGTTAATACCTTTGCTCATTGACGTTGCAAACTTCAGCTAACTCAGTGCCAGCAGCCGCGGTAATACGGAGGTGCAAGCGTTAATCGGAATTACTGGGCGTAAAGCGCACGCAGGCAGTTTGTTAAGTCGAATCGTAAATCCCCGGGCTCAACCTGGGAGCTGCATCTGATACTGGCAAACGAGTCTCGTAGAGGGTAGAATTCCAGGTGTAGCGGTGAAATGCGTATTGTAGAGATCTGGAGAATACCGGTGGCGAAGAGCGGCCCCTGGACGGAACTGACGCTCAGGTGCGAAAGCGCGTGAGGAGCAAACGGATTAGATACCTGGTAGTCCACGCCATGCTGATGTCGACGGAGGTTGTGCCCGCCCAGGCGTGGCTTCCGGAGCTAACGCGTTAAGTCGACCGCCTGGGAAGCCACGACGCAGGTTAAAACTCAAATGGTGACGGGGGCCCGCAAAGCGGTGGAGCGTAATGGTTTAATTCGATGCAACGCGAAGAACCTTACCTGATATTGACATCCACGGAAGTTTTCAGAGATGAGAATATTGCCTTCGGGAACCATTAAGGACAGGTGCTGCATGGCGTCGTCAGCTCGTGTTGTCGAAATGTTGGGTTAAGTCCGCAACGAGCGCAACCCTTATCCTTTGCCAGCGGTCCGGCCGGGAACTCAAAGGAGACTGCCAGTGATAAACTGGAGGAAGGTGGGGATGACGTCAAGTCATCATGGCCCCACTTGACCGGTACGTATACAATGGCGCATACAAGAAGCGACCTCGCGAATGAAGGACCTCATAAAGTGCGTCGTAGTCCCGGATTGGAGTCGCAACTCGACTCCATGAAGTCGGAATCGCTAGTATCGTGGATCAAGAATGCTGCACGGTGAATACGTTCCCGGGCCTTGTACACCGCCCGTCACACCATGGGAGTGGGTTGCAAAGAAGTAGGTAACCCAACAGCCTGGGAGGCGCTTACCACTTTGTGATTCATGACTGGGGTGAAGTCGTAACAAGGTAACCGAAG
+
,-.))),+10+-3-.45/23&/&*(*+/4-,,.2213*'&'+59358688:79/&..,03;65544463523/(+,-3.82:1,12.3-36:80565/49,+..26:,)1/-,,3-&+,.76..3/3,.0257,*234191/,+*3*$+')*%$&*///.00./-$&((3843632574505/.811205//&-&**+)**/10,-.%1.0./()*,48861460(()*&.(*))0/,14<-*294/-./(',,%&*(-.)+78.+156685855110,*',6122226++***/74266'.'%)+-.366)'%.1*00)0+3-.()02213//.,//.-2/+,9,,(*'%(**,-/287:92,%''(59498260()(&%()*,.41.,26761(,))+)+,',-1027/.)&'*&))+).01)'&'%*895/*1+3/.+0//14(*480/0.+*-,25'1&%$(*.(+..,,).)-0+4,.*74+&*''$/4,.03/,-2/../%&()..,--+2.:/)*+()77242,-1,,+&%%&()*8*+,,.6-399.4582://1&))*/.+44*/,(#&$)*''','+4-,*&-$$*-42;9787:7324*44+2.1,/2*+223430474*),$,'(+;:39+'(/*)(),5:1./,,--/10..10'5*)66758*/.-)11%.'/(',/327;888965//032+668::+444487635/%#%((++1480764:00),/7,.844&%$%%,,2/1+*/*02)**((397374:54//4/5/82320426:+.,--0,,+/3//0./+1::9981+&+*4-625;9,.68::877/./368:99851720+'(''*(,0+/,**'+*+)-....81012103)1%()(*67899978*($$%'(&,-25675652('(07:97663--3-(.3+5-2*)*++#%%$)*7674652+-1-5.-0,51435,,+),21/45988323+)&&'*+--'&&'+7231:6*.&(-3))*2.73*/*/(*%'(+24'(/.+-&(++-/1.&&)-9341--02.'))),*,-,+(*'',+0))*%%&+)'*++2011.23,/0:7--./7;8544333210,(&))&',-455/14)),,4/6'%)&
@ffd61c90-f21f-4c4c-b5e8-ca9a0508e16b ch=241 read=110456 start_time=2019-12-13T07:33:12Z barcode=BC01 runid=2c9cf7bc05858273f10e7d7ec552fc0bd742dc3e
CCGGTTACCTTGTTACACTTCACCCCAGTCATGAATCCACAAAGTGGTAGAAAGCGCCCTCCCGAAGGTTAAGCTACCTACTTCTTTTGCAACCCACTCCCATGGTGTGACGGGCGGTGTGTACAAGGCCCAGGAACGTATTCACCGTGGCATTCTGATCCACGATTACTATGATTCCGACTACATGGAGTCGAGTTGCAGGCCTCAATCGGACTACGACCCCGCACTTTATGGTCGCTTGCTCTCGCGAGGTCGCTTCTCTTTGTATGCGCCATTGTAGCGTGTGTAGCCCTGGTCGTAGGGCCATGATGACTTAACGTCATCCCCACCTTCCTCAGTTTATCACTGCTTGATCTCTTTGAGTTCCCGGCCGGACCGCTGGCAACAAAGGATAGGAACGCTCGTTGCGGGACTTAACCCAACATTTCACAACACGAGCTGGCGACAGCCATGCAGCACCTGTCTCACGGTTCCCGAAGGCATTCTCTCATCTGAAAACTTCCGTGGATGTCAAGACCAGGTAAGGTTCTTCGCGTTGCACATCGAATTAAACCACATGCTCCACCGCTTGTGCGGGCCCCGTCAATTCATTTTGAGTTTTAACCTTGCGGCGTACTCCCCAGGCGGTCGACTTAACGCGTTAGCTCCGGAAGCCACGCCTCAAGGGCGCAACCTCAAGTCGATCGTTTTTTTGGCGTGGACTACCAGGGTATCTAATCCTGTTTGCTCCCCACGCTTTCGCACCTGGGCGTCAGTCTTCGTCCAGGGGCCGCCTTCGCCACCGGTATTCCTCCAGATCTCTACGCATTTCACCGCTTGCACCTGGAATTCTACCCCCTCTACGGACTCCGGCTTGCCGGTATCAGATGCAGTTCCCAGGTTGAGCCGGGATTTCATCTGACTTAACAAACCGCCTGCGTGCGCTTGCGCCAGTAATTCCGATTAACGCTTGCACCCTCCGTATTACGCGGCTGTGGCACGGAGTTATGGTGCTTCTTCTGCGGGTAACGTCAATGAGCAAAAGGTAACTACTCCTTCCCCGCTGAAAGTACTTTACAACCCGAAGGCCTTCTTCTTACACGCGGCATGAAACGCATCAGGCTTGCGCCCATTGTGCAATACTTCCCCACTGCTGCCTCCCGTAG
+
34+05;128.:+/0,,.000-*003++,/3)(&%&'++)*,0-+(+)))'.+'*+,5;52162-/8,3/54/+..44:4335;73;<1280.-:1,,*7.+*..02/10455<8434*,,,,'.-)204/*$+0--+&,),/-)1..00:11/99444.8-(*-13911-+$(*.34..()/&''+,*')*4)'031-1),(0&(+39251:15511.)'%&'&($(/49223.-0475;3433.4,.*)+,)6/1181964;70034588:;/72**./0..1-..1118(*2878/4)),/2:898862/*)'%$)+45756'1.)-5/99866223;91574560''&*#32+.',/--43722**-0-672-/)*,/0,3'.69)0./-)0,%$%%&*,43;0//:64.5.,'*'&+.751;)++/.5336'&5544(31111&'()+(+*--,1-,.3699798::7/0,**'-,425:877-:39//,'(*)+/13;7::<9524335567;859.6*)-3;78<97860:/*))*+;1/1125;6:7111311115/1/,+2(*,*4'32294*(./487:6277:,11/7<<.6;/,-,+-0:211010068/'/+6+8222630303066-*2.1753/.,,,*.53545957,2*51*),/-535620-///(+)133/(,*(,.,.1854.0/04.64.0043458/6.//1:2+,/1791'++-04743626942&276:998989<95.7((3/6/441495<9774-00043369620./-.088797+75738<2,*3)&')'%(-/627,0,5-55-1554-+74./03--00&%&+-/-13'))(+4()+-.62:9058/+/585/%+,()()%-7733021/*%''4*;9:9:<7:;862/-+-.*-)')()(*,447:<784,8+8)-,+++))(.-*+20&-**6.*('**++*&'-++,+-#')/'%%*..06539754445:65431/0/-401.**,99(*)).))1(+/3821789/+-//08/..+119:/./3-72,-6365;9:663),,(*+-+,(-+%%'('&((*,.3'36132./10;6.,9*,,6310&$&*&,-+'**,00049302--2/0
@092fd653-88c0-40bf-9ee1-d67ee7c291d7 ch=37 read=85257 start_time=2019-12-13T07:33:22Z barcode=BC01 runid=2c9cf7bc05858273f10e7d7ec552fc0bd742dc3e
CGGATTTACCTTATTTTTGACTACCCCAGTCATGAATCACAAAGTGGTAAGCGCCCTACTCCCGAAGAGTTAAGCTACCACTTCTTTACAGCCCTCCATGGTGTGACGGGCGGTGTGTACAAGGCCAGGAACGTATTGCATTCTGATCCACGATTGCTTGATTCCGACTTCATGGAGTCAGTTGCAGACTCTCAATCCGGACTACGACGCACTTTATGAGGTCAGCACTTGCTCTCGCGAGGTCGCTTCTCTTTGTATGCGCCATTTGTAGCACGTGTAGCCCTGGTCGTATTAGGGCCATGATGACTTGACGTCATCCCCACCTTCCTCCAGTTATCACTGGCAGTCTCGCTGAGTTCCCAGCCGGACCGCTGGCAACAAAGGATAAGGAGTTTGCGCTCGTTGCGGGACTTAACCCAACATTTCCTGCTTACAGGCTGACAGCCATTTTTAACACCTGTCTCACGGTTCCCGAAGGCACATTCTCATCTCTGAAAACTTCCGTGGATGTCAAGACCCGGTAAGGTTCTTCACGTTGCATCAAAGATTATA
+
%&&'53.,11.1,2846*-,*/%,360+.132655:761320/,--8019-0116(&%((2,,*,1*%*/-1.-00&)'$&06,0,&%''$,,(%./*8675445783:8234/,.,-&534475:/3-0..&-&+'&',.48+,/991./.+.,%',()+;<65,(,6-9133/&()0*-,3--('/.,-),2-*-(3,2+&()(&,+-+*11.+/-1440-'$&$'(,+-0216$%'),/+.*,-215-57-,3263445:6.:-'((,-)/*0(%%%'))).;:/(,)**+*2346..--/+,+,--.378880448/-2:7887/0'*)4-*+589816/-.4411(()*+//15,'',005;456/2103/-.'05)0//.+&)+*-1:0.2/418/8.-.29.2%##-'-/--04047-/%&,$&&(+-264434.-,,&%&#$$$,)2-06-/240/./2:9934,)''()++/228**/167865.4/.))0-87446:40,---./60;*.**%%))-7120-$*+.1+--./&.*('/&#$&
@3d647dba-fc82-4d70-b748-f4ca3defb9ac ch=362 read=117123 start_time=2019-12-13T07:33:32Z barcode=BC01 runid=2c9cf7bc05858273f10e7d7ec552fc0bd742dc3e
TTGTTGTACGTTCAGACTGCACGTATTGCTGTGCCAGAGAAGTTATCGAATATCTTTATGTTATACTTGCCTGTCATCTATCTTCCCGGTTACTTGGCCGACTTCACCCCAATCCCAACTGGCCCTACCTTCAGCCCTACCTCCTTGCGGATTAAGCTCCGGACTTCAGGTATTGCCAGCTCTCAGCGAATTGCGGTGTGTACCACGGGCCCAGGAACGTATTCACCGCGGCGATTCTGATTCGCGATTACTAAATAGCTCCAACCAGCCAGGCGGGTTCAGCCTACAATCGAACTGAGACTAGTTTTAAGTTGCTCCACCTCCGCGGCGTACGTCCTCTGTACCAGCCATTGTGGCACGTGTAGCCCTCACATAAGGGGCGCATGATGATTTATCATCCCCACCTTCCTCCTAAGTTAACCCAGGGCAGTCTCGCTAAGTCCTCAACCAATGGTAGTAACTAGCGACAAGGGTTGCGCTCGTTGCAGGATAACCCAGCATCTCCACGACACGAGCTGGTAGCCGCACCACCTGTCCACCTTAATGCAGTTTTCCTCGATTCAGAGTAATGCAAGGGATCAAATTAAATTAAAGTTACCCCAGCGTTAGCCAGATTCGACCACATGCTCCGCTTCTGTGGGTCCCCATCAATTCAGCACGGAACAATCTTGCGACCGTACTCCCCAGGCTGGAATCGCAAATGCGTTAGCGGCGGCACGGAGGTCCCAAACCCCCACCTAAGTAATTCATCGTTTACGGCATGGACTGCCGAATTATCTAAATCTATTTGCTCCCCACGCTTTCAGGCCTCAGCGTCAGTTACGAATCCAGAGTCCCTTGCTTATTGCCGCGGGTATTCTTCCTAATCACGCATTTCCACTTCACTGGAGATTCCTCTCCCTCTCCTTCACTCCCTAGATAACCAGTTTGGATACAGCACCCAAAGTTAGGCCAGAATTATTTCACATCCCACTTAATCCACCATCCTTTGCGCCCAGTAAATCCGGATGTGCTCCGCCACCTGCATTACCGCGGCTGCTGGCGTGGTCGCCGTGGCTATCAGCAGGTACCATCATTGCTCTTCCCCAAGAGACGGAGGCTTTACGATCAAAAGACCTTCACATCACTCCCCGCGGCGTTGCTGCATCAAGGGTTTCCCCATTTATGCAATATTCCCACTTTCTGCCTCCGTATTAGAACG
+
&*)()%%#$%-7/&'%%&&(&()-*/+'&%$)#$$'%'%(%()-%,,&(&.022-2/(,'..%&$%$$&,,-*-+&*-/2/.*))))'**-$&(&(&%$&%)*2-(**,*(-*-)&%&&*)&./*)%'(-5-')'%)*)*2+.&+'&(),&6).()*).'&)+),++(**($+%$+,**.00,)$)**$%*&&&((&%)(//10&'%)''&%$)0)./'.,.90')-)+%-.($-(++,0365(,+)2*&'*)))$&$)(4((%&&%$&#&*+,&&+.6+,,4--/11405''+.,+*0.04&*.67,.-,++'&'/+&+.+-''(-,+&/$(%*.''(,+111,.&()),0(%&/**,(*%%&&)/(%&%&*+/3*02-(''(,)))&#*,%%'.,,536,&(')+--)-)*$&'4*+$+&'(.-.1/1..%%$#&()'-.2613++(-/70-+*(+130/.*--+/0,-60/6,,*--1/6--.%0-&(''*+)*)101.,+)%(,*,$+&&/1')%%'%*%$$$((',3.)/..&)')')&(#%&&(+2(*,+-/-6-()+*()+875531*3+(*'*'$%%('&+&()(().$%&%%$)+*.-$%&''((+*%%*0+()'*),+3/'/600-)(&('(10/)%*-6160.)#%%(&-')++2,))'()-)08+4*,)13/)-*/,--+)''$%'&,)+)-(,&%(,$+)*,*%++)&(%&))%')'.22-(%)**+&&'**/,/.-*'22**,,'&$'/40/1(.,'+'2,440*/3))+'#')'%%'.45.%*()*-,(*'--7)+./0.23/.70,,((&(3+((&%&-*'&%#%)))3+,24&&(''*&02()'*'&)1'(&*&/(28('(#'*.)%&$&&%&'1..,*,-/85+.-/,''*&(+72**.0771105,/3:7)3-+14.11-11--.**0.-,).,)*''/+//92+'++..1)''*(/*)+)#%'*,1''(&$'&*-*((0/21+/+1,2.&&&(+-*&),-04+'('.**37/,,++*-/+.))'''(($$&('((*.+.0,''()*+,',.%*)%3,(()&,.-67.5,*)++1(*$'((/34).0141.4-'%*,**+(&&'01&(*.0)'%'(.+*-*#&'#%&)5-'--/093067,(.6/'*&,),.*/8(-*#&%&)(*)+2/26-101.--)('&
@a9caddae-eda4-4674-93e4-2f66b80a6f17 ch=183 read=160218 start_time=2019-12-13T07:33:36Z barcode=BC01 runid=2c9cf7bc05858273f10e7d7ec552fc0bd742dc3e
TTGGTATACTTCGTTCAGTTACGTATTGAACACTGAAAGAAAGTTGTCTGGGACATCTTTGTGTTAACAGCATTTCTATTGAATTTGTTTGCTCCTACGGGAGGCAGCAGTAGGAATTTTTTTCGGCAATGGGAAACCCTGACCGAGCAACCCTTAGCGTGAGCGGAAAGAAGGTTTTTCGGATTGTAAACCTCTGTATAAAGGAAGAACGACTTCTGAAATAGTATGATGACAATACTATTAACCACAACTAACTACGATACCAACAACGCGGTAATACGTAGGTGTGGCGAGCGTTATCGGATTTACTGGGCGTAAAGGGCGTAGGCGGATGATTAAGTGGGATGTGAAATACCGGGCTCAACTTGGATTGCTGCATTCCAAGCTGGTTATCTAGAGTGCAGGAGAGGAGGTGGAATTCCTAGTGTAGCGGTGGAAATGCGTAGAGATTGGAGAAGAACACCAGTGGCGAGAGCGACTCTCTGGACTGTAACGGCGTTGAGGCTCAGCGTGGGGAACAGGATTAGATACGGTAGTCCACGCCGTAAACGTGAATACTAAGTTAGTAGAGGTTTCAAAACACCTGTGCCGCCATAACATGATAAGTATTCCGCCTGGGGATACGGTCAACAAGATTAAAACTCAAAGGAGATTGACGAGGACCCACAAGTAGCAGGTGGTTTAATTCGAAGCAGCGAAGAGACATACCTACCTTGACATCCCTTGCATTACTCTTAATCGAGGAAATCCCCGGCCTTCGGGGACAGGTGACAGGTAGTGCATAGTTGTCGTCAGCTCGTGTGGTGAATGTTGAGTTAAATACGTGTTGAAGCGCAACCCTTGTCGTTAGTTACTACCATTAAGTTGAGGACTCTACGGTGCCTGGGTTAACCAGGAGGAAGGTGGGGGATGACGTCAAATCATCATGCCTTACATGTGTGGGGCTGCACGTGCTACAATGAAACGAACAGAAGAGATGCCAATACGAGGTGGAGCCAAATTTTGGTGATATGATTCAGTTATGAAGCTGAAACTCGCATGAAGCTGGAGTTACCTAGTAATCGCGAATCAGAATATTTGCGGTGAATACGTTCCCGGGTCTTGTACACACCGCCCGTCACACCATGAGAGTTGGCAATACCGAAGTCCGTGAGCTAACCGCAGGAGGCGGCAGCCGAAAGGTAGGGTCAGCGGTGGGGATCATGG
+
%'+))'-+/285//64/.286604.*+('**()+.33,%+--+.0()&%(+)(&()0093%-'/*,%'('),.65,,)2.*'$&''%'+)*+/01015-3.(,,,/0.--01+0)/-6658-,-3203854)&'**16./137744/,1'+&&&&'%++3.($%)(.0+'+4+4/8:9.219+/-(&*3,4530/+,**-11.6+5+.2-'#$).*%$&+5(''0*)(-*+-,3,++/0-/.1,)(((*&+*0-+,.,+).,274//-'))*--/-8//0816)6.1(*-,'(10.6+*)/*/*-86..256534364,.***+89::545355104/3/86::+,('&*0++%3+'684-3+*()&.+'-)**/01-54+)2*,-.1315.0222**,0.+'40*+(.-((+*')')111.,,7743)/./527(*0.)3499,++)(6+*-,'-.+.3455:5788:8.*('&)-1/1/.(-4533243541/+-(''$%(*1,,(&),101*'&&%2,2*+3+-.4*,'+*/-04-$)+.//02:62,/.-52*,*,')+-+%.&(%-+-79,-4/))&&%#%&%((&)-,**4-&*,-0,-'+.3;2,+.-.-1-%$$$(/(+#'&(0.))3+::8756:9<./.+(,04167+'0)(5))(,.'''('*$+'(+608138675,)+'(%%(*(0)&%%%%%'.1/++(),,003/62*2.--,/,*++)////15+))',+))125,%**(+-+*6;411-*1,/23*.*++4955//(/1:,02212-78775/.))%#(%')&)))(&0705('#&&)'$$'*()*/3/9095/523473:2,3-*,435;54:1-/..+'1/6656675(()%(1,.6606/3/-.60-0),2.33,6:9,8757887847+-12:814,32)+)%*,42*&(15746*-*+*,.31%0/62-*)$+(%%'&&)($'''-*'$'##$#$%(&(-0+&)(-,(,)+'&&(+**%%%%/+,%.(2''')''*++1-'())%'&**.,+'(&'%&04,,'(**,,520+...6462-*,.*53+)+'++-9;:9;79;140,-.-+*)$+*/,-*/6112/./0-.,5601,,'&+,0,.,160007('-+,.011+*&()*--/.2/(-&&)(&*,'*././3(&()'*---++)*'),)+)%%$*&*$$
@0ec60fee-0fe4-4bbe-87f8-eb396500c5db ch=158 read=82720 start_time=2019-12-13T07:33:43Z barcode=BC01 runid=2c9cf7bc05858273f10e7d7ec552fc0bd742dc3e
CCGGTTACCTTGTTGACTTCACCCAATCATGACCCTACCTTCGGCCGCTGCCTCCTTGCGGTTAGCTCTGGACTTCAGGTATTGCCAACTCTCATGGTGTGACGGGCGGTGTACAAGACCAGGAACGTATTCACCGCGACATTCTGATTCGCGATTACTAGTAACTCCAGCTTCATGTAGGCGGTTTCAGCCTACAATCCGAACTGAGACTGGTTTTAAAGTTTGGCTCCACCTCACTGTGCATCTCTCTGTACCAGCCATTTGTAGCGTGTGTAGCCTACACATAAGGGGCATGATGATTTGACGTCATCCCACCTTCCTCCTGGATTAGCCCAGGCAGTCTCGCTAGAGTCCTCAACTTAATGGTAGTAACTAACGACAAGGTTGCGCTCGTTGCAGGACTTAACCCAACATCTCACGACACGAGCTGACGACAACCATGCACCACCTGTCACCTTGTCGAGGATTTCCTCGATTAAGAGTAATGCAAAGGGATGTCAGGGTGTAGGTGGAGTTCTTCGCGTGCTTCGAATTAAACCACATGCTCCGCTACTTGTGCGGGTCCCGTCAATTCCTTTGAGTTTTAATCTTGCGACCATGCTCCCCGGAATACTTAATGCGTTAGCGGCACGGAAGTGTTGAAGCCCCCACACCTAGTATTCATCGTTTACGGCGTGGACTACCAGGGTATCTAATCCTGTTTGCTCCCCACGCTTTCGCACCTGAGCGTCAGTCTTCGTCAGGGGGGCCGCCTTCGCCGCCGGTATTCCTCAGATCTACGCATTTCACCGCTACGCCTGGAATTCTACCCCTCTGCGGACTCAAGCTTGCCAGTATCCAGATGCAGTTCCCAGGTTGGGCGGGATTTCATCTGGCTTAACAAACCGCCTGCTGCGCTTGCCGCCCAGTAATTCCGATTAACGCTTGCGCCCTCCGTATTACCGCGGCTGCTGGCACGGAGTTAGCCAGTGCTTCTTCTGCGGGTAACGTCAATGAGCAAGGTGATAACTTTACTCCCTTCCTCCCCGCTGAAAGTACTTTGTGAAGGCCTTCTTCATACACGCGGCATGGCTGCATCAGGCTTGCGCCCATTTATTTTTTAATTCCCCATACCCTCCCGTAGGAG
+
/,*./8-/152-2-,*,15/(22-+219)*+,/:-,.2112-2.72,.203523(*)-.+()%')3)(%*(34574(464,0-+/-/-,.2433650-//444/30.//700*6/6.247&36.4//989<7569.0),039<2699;<9485458333,+,.2/21,(+,*)116974/.,*,,9,-/0070478<91,*-742-,,..2:41:;0+8+.1:,6,88/30174+$$($2(),5410.*-.2789939;639,)()()(),2*'&',0,*-,(.+0/.48+5241344,75-*233:::8067+.57;:782/.--'3**'.2/*/6859;,++*)//0.12464523.-3,7/02/.-/24122826601&)*)5,-*--0/36.-.9:506/1+'(&'%$(*1//'*,1236++6554&-/021/29-1--,/513:3889686041/1+((*&-9864521/4-/(&%*(0++*1(6.-660444;5-'&+*,+-+*&-')6;89;.)())(+645)*0012<:::/..//1117321/00402/6)6716/*(233:4;.%&+2/+-2<<,720..0()+69;24)0-/83,(*-)+(**)-/323/4/-)(*)',/11,-,,,,,,40'174.*&)(-+%&(')-<:9::4054**+601-/90.0*++*++&++032699::::8=,++.595/02/10841.217:///+/41137655;54/7)*2949,84./9/::8::/17*223599656,,,,-0'/./.2;;224925811,/402/3.7,,-)4872,//),*-1123-/),4--8;0445/:'%*788;166;45,,1.8.2//0'*,$+43/1973310/41503226;655*)(((-)(+($('&)/)())*+*,21/.504.0.,1-++(-52/45(+.03/03//14368920-('.+0%(2:00/8)4.--404685.-0,0((*07566*/++++0++,++'%+'&&'+()12091.8:9-755,,.00+5-&/&*,**(%&'++*/636,/.-,3330222162350:0007207$+(),)()(04-+177117/25.3/2.310,$%#&%%&+3**421/'(
@4f35909a-3507-47a7-86cd-d236c16b385a ch=320 read=70775 start_time=2019-12-13T07:33:40Z barcode=BC01 runid=2c9cf7bc05858273f10e7d7ec552fc0bd742dc3e
CCGGATTGCTGCTTATTTACGACTTCACCCCAATCATCAATCCCACAGCAGACGGCTCCTTCCCTTGCGGTTAGGCCACCGGCTTCAGGTGTTATCAACTCGTGGTGTGACGGGCGGTGTGTACAAGAGGCCGGGGAACGTATTCACCGCGACATGCTGATTCGCGATTACTAGCGATTCCAACTTCATGTAGTCGAGTTGCGAACTACAATCCGAACCTGAGAATGGTTTATGGAGTTTTGCTTCACCTCGCGGCTTCGCTTCCCTCTGCACCATCCATTGTAGCACGTGTGTGGCCAGGTCATAAGAGTGATTTGATCATCCCCGCCTTCCTCCAGCTTGTCACTGGCAGTCTCGCTAAGTCCCAACAATGATGGTAATAACGATAAGGGTTGCGCTCGTTGCGGGACTTAACCCAACATCTCACGACACGAGCTGACTGACAACCAGCACCACCTGTATCTCATATGGCCTATCTCTCATCTGGAGCCTTTTATGAGTATGTCAAGACCTGAGTAAAGGTTCTTCGCGTTATCCAGATTAAACCACATGCTCCACCGCTTGTGCGGGCCCAAATCAACTCCTTTGAGTTTCATTCTTGCGAACGTACTACTCAGGCGGAGTACTTATTGCGTTAACTGCAGCACTGAACTTTGACATCCAACGCCGTACTCATCGTTTGCGGCGTGGATACTGGGGTAGTAACCTATTATTTGCTCCCCCACGCTTTCAGGACTGAGCGTCAGTTACAGAGCCAGATCGTCGCCTTCGCCACTGGTGTTCCTCCATATATCTACGCATTTTCACCGCTACACATGGAATTCCCACGATCTCTCTGCGCTCTAGCTGCCTGGTTTCTATGGCTTACTGAAGTTAAGCTTCAGGCTTTCACCACAGACCCTTGCTGCCGCCTGCTCCTCTTTACGCCCAATAATTCCGGATAACGCTTGCCACCTACGTATTACGCGGCTGCTGGCGCGTATTAGTTAGCCGTGGCTTTCTAATAAAGTACCGTCACTCGGCTACCATTTCCTGTAGCCGCCGTTTCTTTGCTTATGATTTACAATCCGAAAACCTTCTTCCTTCGCGGCGTTGCTCGGTCAGGTTTCCCCGTTGCCGAAAATTCCCTACTGCTGCCTCCCGTAGGAG
+
1'0+%/*'%%%%,)&-6*'+21-.,.)146+/0034::94/53,).+(+((,3-'')125767*.600.0/:0399924-5++152&43/./,+'*)/,,,&/+8-569992780%111/,%$'+)&%/+00*,0(+',788:;7350-./-0$$%&&*,9,0()*..50./.(),01..-)&*-299:;::::8212.9*(&'/22340:0**'(11/'(+*/40186::-004&)846,)+22226888.+-,+-1+*+-52;50100135:7;96-31,++-,%(10/1-)(()&&,,./2501'&$''%,:)),./56347.,166:2,++.,$*1++-:03/4000420-/048773,58,-*++5***+0430-()6-,+*2--1369245789/4.&%(-4-0--..,'$(3/1//,-,/203&.0.310.,+%(*74/-+'$&(,/)-,+2257816'**-*//&&(8554.4(+4765(-3059:++1)-%/)**14+1,,'(('%&'1:).,;:97:6+.+/*$((')(-0/2<:7;,33455..+'+,**0-,.02(,.,/.),++*.--.52;921122;9739<113./0194,802/..,--/725/+*+**4+)4,+++1+0(')-,+,-,85756*)&&(+853.,.1/4.+*+(12:9:7-75)&.,8555621'(*.%,0++*$%&'(%'%*.&--*(+,1668+'-*,/:11*6701,,-.13597.:-)-&0'+-...888'5628717314905.70.09721-/6040347798:79.996-425.,1603+0).2.,,/.25''++++)''&'*),%,,4/&343247347,8210255:856113608..311,/.4/.24./70./15/11288:)**)*,,./&&&((+,/422.78./2.7-.,/787,0)3*86,%+&%&)-8:/0;/5836271()%%(1+-,-..-++-*,)((*)9/,%&''',2/.830..7-09/+/&/--25223/1///588.0;118640/01;29;2:;,+'(*('&%''+).2,(./507,*365,213227;7,,-/+.(42106+-/0-831'-/+:.6:;/*0,,88.-5:72848/+*-*+-*+-1*48)*1/2*+*
@f0078e50-5f7b-47ec-bc91-b6a37cb5c84a ch=1 read=30981 start_time=2019-12-13T07:33:52Z barcode=BC01 runid=2c9cf7bc05858273f10e7d7ec552fc0bd742dc3e
CCGGTTACCTTGTTACGACTTCACCAGTCATGAATCACAAAGTGGTAAGCGCCCTCCAGAAGGATTAAGCTACCTGCTTTGCCAACCCCTTTACATGGTGTGACGGGCGGTGTGTACAAGGCGAGACGTATTCACCGTGGCATTCTGATCCACGATTATAGCGATTCCGACTTCATGGAGTCGAGTTGCCGGGCCTCCAATCCGGACTACGACGCACTTTATGAGGTCCGCTTGCTCTCGCGGGAATTAAAAGCTTCTCTTTGTATGCGCCATTGTAGCACGTGTGTAGCCCTGGTCGTAAGGGCCATGATGACTTGACGTCATCCCCACGCCCTCTGATTTACATGCTGGCAGTCTCCTTTGAGTTCCCGGCCGGACCGCTGGCAGCAAAGGATAGGGTTGCGCTCGTTGCGGGACTTAACCAACATTTCACAACACGGAAGGCGGTAACCATGCAGCACTGTCTCACGGTTCCCGAAGGCACATTCTCATCTCTGAAAACTTCCGTGGATGTCCAGCCCGGGTAAGGTTCTTCGCGTTGCATCAGATTAAACCACATTGCTCCACCGCTGGGCCCCGTCAATTCATTTGAGTTTTAACCTTGCGGCCCGTACTCCCCGGCGGTCGAGCAACGCGTTAGCTCCGGAAGCCACGCCTCAAGGCTGGCCTCCAAGTCGACATCGTTTGGCGTGGACTACCAGGGTACTAATCCTGTTGCTCCCCACGCTTTCGCACCTGAGCGTCAGTCTTGCTTCGTCCAGGGGCCGCCTTCGCCACCGGTATTCCTCCAGATCTCTACGCATTTCACCGCTGCACCTGGAATTCCTACCCTCTACGAGACTCAAGCTTGCCAGTATCGGATACAGTTCCCAGGTTGAGCCCAGGGTTCACATCTGACTTAACAAACCGCCTGCAGCACACGCCCAGTAATTCCGATTAACCTTGCACCTCCGTATTACCGCGGCTGCTGGCACAGGTTAGCCGGTGCTTCTTCTACGGGTAACGTCAATGAACAAAGGTATTAACTTTACTCCTTCCTCCCCGCTGAAAAGTGCTTTACAGCCGAGGCCTTCTTCATACACGCGGCATGGCTGCATCAGGCTTGCGCCCATTGTGCCCAATATTCCCCACTGCTGCCTCGGCAGG
+
64,44:35528-3-*+./66-,)-&%%+--576:875-2/*),-511,,+&%%('0&&%+,*1*1&(&(+0-32'%&&(,''(-'03/&%&$%')+434200475:9314/015422/***$((')-,524<766745/6223<93111.,)*(3381')*,...4,2+-3736212.++,2-+,..(2-('%&&'/).,55054861.*+(.&-)109.-.62475/.+,.201243726.*,'%((.01*%',((+,092+--/1546:752+%''++,.320..-,-8/,49::570+0895957535-++*.,--10..+-/0&#'(*)'(*())+54+),.(-,1/..33)(2(473/0148463-6107:99814+1*)*%%-6,4287.',,,2-/034565:325;8,&$%,)+((+-,+4-)+-372101'%&()()&$%%'.-357534)()%*,,-+./29;121-+,+-)(-,5;42336766.,2973./409215<850/1')*15.-1/307(4-<::9836.8,**,-;2/1222:.30*+'*)*0261-3-)&$'(('04-+08396;917;-+*-*::-/,6/22./.-+9-+0*+,.75)*&$&%'$&*%))(+(*''-%003//2-+/*,524.3,+*,+..+**$%().*7,355*&,--4)1,'*--/98:673,2.(57,,)5(*60133320,-*;9:/(++./876..043,-+4679723/+()$(+5-050+(188,45./80<9887*//,.-.3<4904&)(5566:88956-56*-')3..)&)*6<9:7476.4/*'46/(42,3214201.,(&&)((*-%-.++0-0-/&2065619.+,,,-+%1-6(&)(/,3+))+.0''()*+3-0/4878./-(''%#$#&%+)02,,&,((/000,.-++..&+('+(04*-6/533969;7:3:223773/,()&+,*30011,-1(-2813342*4))'*+11112-5.-'$$21(.+-+,(,((.1+%)*,4/5143/:8,(43206-)).)*,2&'%+%1+(((*,57;66;0%'(*(-+/.821130-.''*,:,-30-8.0,65+&+/(*)*)'..,.1,-10*),/037855/3$'$&*)
@2ca453b8-ced2-4391-9b74-6442a2a50941 ch=389 read=66124 start_time=2019-12-13T07:33:49Z barcode=BC01 runid=2c9cf7bc05858273f10e7d7ec552fc0bd742dc3e
CTCCTACGGGAGGCAGCAGTAGAGGAATTTTCGGCAATGGGGAAACCCTGACCGACAACGCCGCGTGAAGGAAGAAAGGTTTTCGGATTGTAAACTTCTGTTATAAAGGAAGAACAGCGGCTGGGAAATGGTAGCCAGTGACGAGCTGCTGATAAGCCACGGCTAACTACGTGCCAGCAGCCGCGGTAATACGTAAGCGTTATCGGAATTATTGGGCGTAAAGAGGAGCAGGCGGCAGCAAGGTCTGTGGTGAAAGCCTGAAGCTTAACCAGTAAGCCGCGAAACCAGGCAGCTAGAGTGCAGGGAGAGGATCGTGGAATTCCATGTGTAGCGGTGAAATGCGTAGATATATGGAGGAACACCACCAGTGGCGAGAGCGACGATCTGGCCTGCAACTGACGCTCCAGTCCCAGCGTGGGGAGCAAATAGGATTAGATACCCTAGTAGTCCACGCCGTAAACGATGAGTACTAAGTGTTGGATGTCAAAGTTCAGTGCTGCAGTTAACTTGCCAATAAGTACTCCGCCTAGTGAGTACGTTTCGCAAATGAAACTCAAAAGGTGTTGATTTACGCAAGCGGTGGAGCATGGTTTAATTCGAAGCAACGAAGAACCTACCGGAATCTTGACATACTCATAAGAGCTCCAGAGATGGAGAGATAGCTATATGGTTTAGGTGGTGCATGGTTGTCGTCAGCTCGTGTCGTGAGATGTTGAGTTGATGCAGCGGCGCAACCCTTATCGTTGGTGCATCGTGGGGTTGGGGACTCTAGCGAGACTGCCAGTGACAAGCTGGAGGAAGGCGGATGACGTCAAATCATCATGCCCCTTATGACCTGGGCTACACACGTGCTACAATGGATGGTGCGGAGAGGGAAGCGAAGCCGCGAGGGTGAAGCAAACCCATAAAACCATTCTCAGTTCGGGTTGTGAGTCACAGCTCGACTACATGAGCTGGAATCGCTATTAATCGTCAGCATGTCGCGGTGAATACGTTCTCGGGCCTTGTACACACCGCCCGTCACACCACGAGTTGATAACGCAGAAGCCGGGGTAGCTACTTTCCCGCAAGGAAGGAGCTGTCTAAGGTGGGATTGATTGAGGGTGAAGTCGTAACAAAGGTAACCGG
+
+5,)%&'(02(+2210.,+,(&%('(.*022,/825<5/.+&*,,47*++45/**+444350.+,+105352-'++',+,55-.*9+6*+,:91./3/9.9---9;,*)(+)030+0,2-)($(+.5/+..--009)365120&+.1/4.*'.39,41(+(.01584.././368324-./6.0)&)1+**)%('(01269524(4)+4*(4,8:611.28*'(/3%))+..///..+,*%1/./665284*.,.+-323/1+)++4+35/0038468&%%(3//811792122,-&(+)0+1*.'**-548:9;:-5-5-593211//-/00:3.020+-1759798640359025.63*,-*-8254170-*)')+3442100/276845560.-..34626'(+/7+((+--7588)'*,:;;6'46-40..7737:,-*6617/5+*+-56.54870.+-,,+-.28835567;8:4422,&*(*055//46:9;;30;-7+)%%%-*+++00-2.01/,*/+3(()''))*951:*.-0+*4)).9+,9/7.-)''5,1+*('/.(*'/397527125&)*+.-..9:19685/3/,,(&'(-3)*(*()-07,''(()06/.-0018877233((-.28'**+*.276*(((*6376622./+(&(&%**+0756726521<455889./01138458+:.//77.46.'(-*'$&$&$*)+)*&',(,6*,*'(*&)*.))')')6)1'''%(1)+11-144-$*+**+0266:755545/08,/7990/1.509+./),899867994/129989.04-/,71116973.,),-00.,&(+.141.*/,+8;9::77.+%-'(&(*)+--02.6'*)'*+)*4-/.()&(-7;,:-*.08940-37:617&()84/40/2.*)'**+$&&%&')(,-../24,*&(*76677831,(&(,,+,&),-,00145925-41-/423258<999-374609...001.4<62;2/15/.(,3./,*(&.*+,061(0%%,'&,/(*('(&(()()).+-6/+027-.-0-2-./0788724.3.29</--****-&+-+0,/.+-4-54:49;,/-57;8746
@82e6515b-b375-40df-bf40-32541c5f229f ch=100 read=147601 start_time=2019-12-13T07:33:51Z barcode=BC01 runid=2c9cf7bc05858273f10e7d7ec552fc0bd742dc3e
CTCCTACGGGGCGTGATGGGGAATATTGCACAATGGGCACAAGCCTGTTTTAATATGCCGCGTGTATGAAGAAGAAGGCCTTCAGTTGTAAAAAGTACTTTCAGCGGGAGGAAGGGAGTAAAGTTAATACCTTTGCTCATTGACGTTACCCGCAGAAGAAACACCGGCTAACTCCGTGCCAGCAGCCATGATGACCACAGAGTGCAGTTAATCGGAATTACTGGGCGTAAAGCGCACGCAGGCGGTTGTTAAGTCGATGTGAAATCGGGCTCAACCTGGGAACTGCATGCGCGGCGAAAGCTTGAGGAGTCTCGTAGAGGGTAGAATTCCAGGTGTAGCGGTGAAATGCGTAGAGATCTGGAGGAATACCTGCCGGTGGCGAAGGCGGCCCCCTGGACGAAGACTGACGCTCAGGTGCGAAAGCGTGGGGAGCAAACAGGATTAAGATACCCTGGTAGTCCACGCCGTAAACGATGTCTCGACTTAGAGGTTGTGCCCTTGGAGGGCGTGGCTTCGGAGCTAGCGCGTTAAGTCGACCGCCTGGGGAGTACGACGCAAGGTTAAAACTCGATGAATTGACGGGGCCCGCACAAGCGGTGGAGCATGTGGTCTAATTCGATGCAACGCGAAAGGCTACCTGGTCTTGACATCACGGGAACTTTCAAGAGATGGATTGAACGCTTCGGGAACTGCCGAGGACAGGTGCTGCATGGCTGTCGTCAGCTCGTGTTGTGAAATGTTGGGTTAAGTCCGCAGGCATGGCCACTATCCCCTTTGTTGCCAGCGGTCCGGCCAGAGGAACTCAAAGGAGACTGCCGGTGATAGAAGCTGGAGGAAGGTGGGGATGACGTCAAGTCATCATAGCCCTTGACAGGGCTACACGTGCTACAATGGCGCATACAAAGAGAAGCGACCTCGCGAGAGCAAGCGGACCTCATAAAGTGCGTCGTAGTCGGATTGGAGTCTGCAACTCGACTCCATGAAGTCCGGAATCGCTAGTAATCGTGGATCAGAATGCCACGGTGAGTACGTTCCCTTGTACACACCGCCCGTCACGCGCCGCTGGGAGTGGGTTAAAAGAAGTAGGTAAGCAACCTTCGGGAGGGCGCTTACCACTTTGTGATTCATGACTGGGGTGAAGTCGTAACAAGGTAACCGG
+
,+7,+(3)9:5.($%%)***$*&&&)&)*,+0--99+*'(4928;2/00+%/*+-2)31-,+*-.46764,,*%))*41:8;6(*.,+,0:8-+%*&(*35,),,*2/),4.3,0)%))05,+5.0..016/75-.44+0/+,2104//:202,(,+$-)&&&+,&-,*(,++.4.4(11//1.013,))('&'%$$%&%$'$#$%(*/-4-01.5-4-2112977777:1+--.+/+))(()%.)0*+30/&*'%'(%$%*0**0*78889..01/69:-8/07++($$(*'22(+-,')&((()))+.301676+%/1*.1(2*1,/')19388..--:81071,/3956010124)5-&)4)12.-+&&)-+/1.6/***)*4+41853*+41-4&'*'**)*+,/079/544/-(,00.2698:;(('*6;37&68+1-0(),919;501122472201064/,/1).0..&*)&*+0++(()')),9./*84''%*(%)//.1623,+2-(-(&%'(%*+,,-921.11131/391*./0+&(((),&+),,(2)47080-)*&$('')0*707849;218+(**+,'-11:449(*)+/-0.4421+6.:.-+01-3),+*)+)&'())*-766:771:11238.&''/&3)+/;52',*,.146://4.040%(0-7495/2.,-0,%%-+33./.101844687:899675/.)*,/0/-,),'**284/0386555:88.166++*&&)%$%*-.()++1-:-).;-,1600-,'&)3+9*7/13(+%()+/,.2,6)2)+,.76342'12//00..0(.06:.--(,+/10785+.357621.+*+/6;:45'265*&'&&,&)-&&&%'*+-/379453722852332*065+&($((()650733210+*&(*1:.0/6/280241597/346657454636,0*,,+)(')-+-,+2+*1-0355520--)(*+'4./622,-+(,-07677:;9866/-.4216/,.192****%7/.05+%&().13.0/2:241+)*,/0*+(+.&&(+3-))+-4+30'/5-(+.,.0/3,+&$&+.,2.650;4.29554608/08032:933689:6030155/,.*,0.2())(*39965-6-4::836
@272affc2-e704-47b0-be83-1d9fc28142e8 ch=139 read=77192 start_time=2019-12-13T07:34:03Z barcode=BC01 runid=2c9cf7bc05858273f10e7d7ec552fc0bd742dc3e
CCGGTTACCTTGTTACGACTTTACTAATCATCAATCCCACATGGGCAGCTCCTTCGCGGTTGGGCCACCGGCTTCGGGTGTTATCAACTCTCGTGGTGTGACGGGCGGTGTGTACAAGGCCAGGCATGTTCACCGCGACATGCTGATTCGCGATTACCTAGCGATTCCAACTTCATGTAGTCGGTTGCAGACTACAATCCGAACTGAGAATGGTTTTATGGGTTTTAGCACCTCGCGGCTTCGCTTCCCTCTGCACCATCCATTGTAGCGTGTGTAGGTCATAAGGGGCATGATGATTTGACGTCATCCCCGCCAGCCTTCCTCAACTTGTCACTGGCGGTCTCGACTAGAGTCCCCAACTTAATGATGGTAACTAACGATAAAGGGTTGCGCTCGTTGCGGGACTTAACCCAATCTCGACGTGACGACAACCATGCACCACCTGTATCTCATATGGCTATCGCCATCTCTGGAGCCTTTGCCAGATTATGTCAAGACCTGGTAAAGGTTCGCGTTGCTTCGAATTAAACCACATGCTCCACGCCGCTTGTGGAACCCCATCAATTCCTTTGGAGTTTCATTCTTGCCGGAACGTACTACTCAGGCAGATGCTTATTGCGTTAACTGCAGCACTGAACTTTGACATCCAACACTTAGTACTCGTCGTTTACGGCGTGGACTACTAGAATCTAATCCTATTTACTCCCCACGCGCGGGACTGGGCGTCAGTTGCAAGGCCAGATCGTGTGCCGCCACTGTTCCTCCATATATCTACGCATTTCACCCACTTCCACACATGGAATTCCACGATCCTCTCCTGCACTCTAGCTGCTATCGTTCGTGGGCTTTCACCACAGACCCTTGCTGCCGCCTGCTCCTCTTTGCGCCCAATGCATTCCGGATAACGCTTGCCGCCTACGTATTACCGCGGCTGCTGGCGTAGTTAGCCGTGTGGCTTTTCAATAAGGTGCCGTCACTCCGGCTACCATTTCCTGTAGCCGCCGTTCTTCCTTTATAACAGAGTTTACAATCCGAAAGCCTTCTTCCTTCCACGCGGCGTTGCTCGGTCAGGGTTTCCCCATTGCCGAAAATTCCCTACTGCTGCCTCCGTAGGAACAATATCATGTAGAAGGTTAACACAAGGAACTGACAACAGCACCAGCAATGCGTGGCACC
+
56/+/,*6;2://7)/0+132'%&$*,,.4:88;706+''%+'-(&'+,/1341*%'-718)0/1.'+//4//82+70*'*)*/819.++*,,11/,,,)*4488647//+++)+-*0+24*.25%1%4740591223989:;;:809/.-/*1-/..+)-031;<172403-,$+&')-64&--:-414783223:630,09554**),-42:9:/-0162362+*)./1770+*(/+-41./040:2.1454458699831:)+,02155/,**+--,///0,48424800++(*2))%+(+,76/74+'(%#%,,487858+2-/0,17,+0,40&440,/,'-.1('+-0990-3*)+,1-.//210273467130315),,*/.+*(-,/,61')4831&$%2-30.)+*.282%0%+').0*.728<82/,,/2),4-46513/0.211*4445-+&),--321--7)*1/51,&'%&$)1)5520/*..13;97:759(/..6.*+757,23<4''*.+7;;6:00&'%)+66,,%).**+))%'*'%&$%$&(--2/0-0+34.,&(3<:3.49/00)-%&&%)/-%&'*&(*-+/),$'&&$)1*+5)()))42:243-+,-'/+/2:4268///.3../-+('-(&)0).00,66/62.&-.00.018/0+)+452/5-/*+56782.72)$())&%&*,**&+)7610/.(,-+)*,00;/0.'0*21**..-*-(&#(&$(3,3447<7866958798976330315<;1,/2))//0/+''(()+*1+--7.4-.,-0.**,,51135001/,)-++&%%#$#$%%'%((+()058,))**-.789;7)3(()01939<200/48-.66-%*')'%+/*)&%,522274572+)*))*0+$,%'(++03/5./3%()/+--(&***((+918//0403/'(-'(,,+,-5.50*%,$(-13420/4'-),+)420.51.2.--.+0814969<68:2((3+,-102&*&,);2,*0'*#%%)+,$147;9:<;:9:9,%()*1//.0:../2/640'05,.<.-0,*+.//76014310*54)(+.*+-0,.0,13/.%+('#%,*/./2()#(().,(,*+/,/,-'((((%%$')'&$$"&((6,'.,21/*1.%$##&%"
@6286ea95-ce13-4553-bc21-dedfaff22769 ch=336 read=46163 start_time=2019-12-13T07:34:01Z barcode=BC01 runid=2c9cf7bc05858273f10e7d7ec552fc0bd742dc3e
TGATTTACTTTACGACTTCCCCTTTTGATCGCCAGATCACCAGAGAGTGGTAAGCGCCCTCGAAGGTTAAATTTCACCTCACTTCTTTTGCAGCCCATCACATGGTGGCGACCGGGCGGTGTACAAAGGCCAGGAACGTATTCGCATGGCATTCATTCCGGTTACTGGCGATTCCGACCTTCAGCAGGAGTCAGGTTGCAGACTCAATCCGGACTACGGCCTTTGCCGGGTGCTTGCTCTCGCGAGTCGCTTCTCTTTGTATGCGCCATTGCTTAGCGTGTAGCCCATAGTCATGGTGCGGTATTGACATCATCCCCGCAGCTATCGAACATCCACTGGCAGTCTCATGCAGTTCCCGGTTGAAAGCAAAGGATAAAAGGAGTTGCGCTCGTTGCGGGACTTAGCAGCATTTCACAACAGGCTGGCGGCAATACGTAGCACCTGTCTCCGCGGTTCCCGAGGCGCATTCATCATCTCTAGAAACTTGCGTGGATGCTCAAGACTGAGTAAGGTTCTTGCGTTACATCAAGATTAAAACCACGCCTCCACCGCTTATTGCGGGCCCAAATCAATTCATTTTGAGTTTTAACCTTGCGGGCCGTAATGCTCTCCCCAGGCGGTCGACTTAACGCCGTTAAGCTCCGGAAGACCACGCCTCAAGGCACAACCTCAAGTCGACATCATTTGGCGTAGTTTCACCAGAATCTAATCCTGTGCGCGCCTGGGCGTGATCTTCGTCAGAGGATAGCCTTCGCCACCGAGTATTCCTCAGATCTCTGCGCATTTCACGCTGCACCTGGAATTCTACCTCCTGCAGGACTCAAACGCCACGGTATCAGATGCAGTTCCCAGGTTGGGCCAGGATTTCCGCATCGGCTTAACCGACCGCCTGCATGCGCTTACGCCCAGTAATTTCCGATTAACTTGCTTGCACCCCTCCGTATTACCGCGGCTGCTGTTTGGAAGGTTAGCCGGTCTTCTTCTGGGTAATCAATTGAGCAAAGGTATTAACTACTCCTTCCTCCCCGCTGAAGTGCTTTACAGCCCGGAAGGCCTTCTTCGCCATGGCAACCATCAGGCTTGCGCCCATTGTGTCTTCCCCGCCACTTGCTCCCGTAGGGCAATGTCAACACCAACAGAAGAGTTCTTCCGGGAACGCGACAACTTTTTTCTTCCTTTCAGTGCGTAGCTACAG
+
&$$1.'$)*-)%')%..20,,'$')*,./1*+--.03/*-,'&(&&')(+/,,')*-/('.&')*/*4/1*'),,)-1)%$(223295+&'(%0-&&'(')&-,-*&&%'&*%+30-%+**+(/+7,1/&%$0-1,-+3(,(&#$$'*,,-70,&'+*''&*-)*-$()-/5;43//1''*'$&(%)'%'(,(*./((*,+231010-/1.2//--/-''''&(&+(&,+*'(+++-./*-''+()),+/0/.+,',/+./1/...2%+*$%)%%%%&&&)'-./1$)&064/0-(%'((()&%%&%)(312/4,2*#'&%%&$$&&')'$&)'#('*./*-.0..$&#(&-.714.+-(&'()*$)-0*0.1.762'''%(/+(*&''./.7,+&26.*)&'&,'&+%/7++/1+%*&(11//*/18506*(((&&&&#'%($,,*1('*+388,,'''*,+(()/2/&-0.))*(''&+,)((&%%(+1623'+,-,1.-($&$$)%&)+05/01,*(+(%)../0(&'1)')++42),),2321'*(%$$#&(%$*&+**1-'((*+)+-3/0078.//0.::,,+*()))(,(-).*)))($)(+*+373)/.-*/,**(())/()&*(')-1*&)--'/*--%()0'*)--02+)**(,-1-150/*/(*(*,-467*11)%('**'/%.-*$&%%(%&(%&)./1)&$%#&%'$'%+),*(('$%))+)&%*+*+%*)&&%$%%%%)&),*/5'&&**-630/3)*.0-+**+,'(*/;50$(&*+&-.07.2*1)2+0&%(*'+%$#*(*/&.(**,'(%)%&'(--.2/%1',%)*-3:/)(%)(0))1-4-,**&3722&$(+,/,0-1.7/900236-.01/00330,')$#''+.'&$&'-+1%+'&*+,+'%%%%$($%('041*.11)-0*-+17*,*5/1/1/+(+('''%''+(*%*''%'*(..3:2-+.&()(&''&'%&&&(*1)****,),((+'*+03-654,356,-.7+,+&((()('$&&&-1*)'&&**-.20).*(#$%#$#$&%$&'+-/$(&%&&()1./0*+-,-*((')-./)#&%#%'&$$'*.*+/23('()/+)++,(.(-*1.6-,*)'$'**(-+.')'*'(*',,,/)&)),/-0,0.4,$&&&#&$-(**()#$$$$"#
@21dfbe98-7f7f-468b-8a88-129feec519c2 ch=250 read=120373 start_time=2019-12-13T07:34:02Z barcode=BC01 runid=2c9cf7bc05858273f10e7d7ec552fc0bd742dc3e
CCGGTTACCTTGTTACTTCACCCCAATCATCAATCCCACCTTAGACAGCTCCTTCCTTGCGGTTAGGCCACCGGCTTCAGGTGTATCAACTCTCGTGGTGTGACGGGCGGTTAGTGTACAAGGCCGAGAACGTATTCACCGCGACATGCTGATTCGCGATTACTAGCGTTCAGCATGTAGTCGAGTTGCAGACTACAATCCGAACTGAATGGTTTATGGGTTTTGCTTCACCTCGCGGCTTCGCTTCCCTCTGCACCATCCATTTATGGCACGTGTGCCCAGGTCATAAGGGGCATGATGATTTGACGTCATCCCGCGCCTCCAACTTGTCACTGGCAGTCTCGCTAGAGTCCCCAACTTAATGATGGTAACTAACGATAAGAGTTGCGCTCAGGTTAATAACATCTCACGGCCACGAGCTGACGACAATATGCACCACCTGTATCTCATATAGCTATCTCTCCATCTCTGGAGCCTTTATGAGTATGTCAAGACCTGGTAAAGGTTCTTCGCGTTACTTCAGATTAAACCACATGCTCCACCGCTTGTGCGGGCCCAAATCAATTCCTTTGGAGTTTCATTCTTGCAGACAGTACTACTCAGGCAGATTACTTATTGCGTTAACTGGCACTGAACTTTGACATCAACACTTAAGGTACTCATCGTTTACGGCGTGGACTGCTAGGGTATCTAATCCCTGTTGCTCCCCACGCTTTCGGGACTGAGCGTCAGTTGCAGGCCAGATCGTCACGCCCTTCGCCACTGGGTGTTCCTCCATATATGCACGCATTTCCACCGCTACGCCCAGGAATTCCACGATCCTCTCCTGCACTCTAGCTGCCTGTGAACACGGCTTACTGAAGTTAAGCCAGGCTTTCACCACAGACCCTTGCCGCCTGCTCCTCTTTGCGCTAATTCCGGATAACGCTTGCCACCTACGTATTACCCGCGCGGCTGCTGGCGCATGATTAGCCGTGGCTTTCAATAAAGTACCGTGCTCGGCTGCCATTTCCTGTAGCCGCCGTTCTTCCTTTATAACAGAGTTTACCAATCGAAACCTTCTTCCTTCGCGGCGTTGCTCGGTCAGGGTTCCCCATTGCCGAAAATTCCCTACTGCTGCCTCCCGTAG
+
-)(-1803384.2,)+.41,564)0.0351228.66*)0+/101,5-./2131352*1-&*'&'(,0:;13/-.,287&333,/'+,+.**))+$2&),+-/7739:3,(''&).'-+309..4,*$)%&($'&*,-),8.86988:9:::.7-.),-./1.101..,1-)&$$%(&.,-021--/233255895/8..21++743203-7/84/+2,:71;<7,/09-./645/*/1.02,'(+,/80-0/-..5975:2139,%'%,.*0,.'(''%%%-'(*344.--6/5560.//./81-.3/36:0;7)')')(),*)*+6-(,/+2523/--/2-.,-0+%()+-7;3-4.-1-4-'&--00270/07099:870&**7-+)*'&$&)*-.'%/838932/+.,'%%)-.023)*-31-,2+),-'*(-35654++)-.57*-06(/3+,0664168689645571156197))%$,,-0+57442257334665*))+-,355)/.7+')3,3%%&,&78091)*++%%'0++16../1,/*508071.(+++-/64;832;:13./0;9318;+2))+%%)*&%)%./,/12/01-'(+.*(,/5-130012210.,.$%(230+/*'&$()32-4).-'+.++&))-.155477184+#('/.358;880'12+*,*.-.114;749+*)7,)+0687.,,))/4--/;:64-,*+,078465;,7*,/70/,011)/,%*(14,4:635806884+),-928-.5)1+,+0%((+1334;/3,&+/,0344+.)&&%&(&/-4('*--35677515101/000.,*)('.-*'%&'+''$('*.1./122..370-'()*-745;90./.,-.5414+(*(-638:-+++09+01:7,-$#&&'1.6*8+821*.+-//(*0+-,)+1365091/8)'(*'*3.0099+0'&))*(&-+*(,(&&*-).5,)(3+4:3/2(3121')+)***+-4/27<7/*)))*,4049:8:;75;10.3522154)())-;7,(+'(,/'-,(286;6:<;:281(*----:.,,--,-/0.452250;;6.15-3:518741/84*))+++/033411:1/366
@43844f65-1224-444a-b92b-e09eb40de4da ch=347 read=68628 start_time=2019-12-13T07:34:00Z barcode=BC01 runid=2c9cf7bc05858273f10e7d7ec552fc0bd742dc3e
CTCCTACAGGAGGCAGCAGTGGGGGGGTACGGACAATGGGCAGCCTGATCCAGCAATACCGCGTGCAGGATGAAGGCCTTCGGGTTGTAAGCTTTTGTACGGAACGAAAAAGCTCCTTCCTAATACAGGGGCCATGACGGTACCGTAAGAATAAGCACCGGCTAACTACGTGCCAGCAGCCGCGGTAATACGTAAGTGCGAGCGTTAATCGGAATTACTGGGCGTAAAGCGTGCGCAGGCGGTTATGTAAGACAGATGTGAAATCCCGGGCTCAACCTGGGAACTGCATTTGTATGACTGCATGGCTAGAGTACGGTAGGGGGGGATGGAATTCCGCGTGTAGCAGTGAAAATGCGTAGATATGCGGAGGAACACCGATGGCGAAGGCAATCCCTGGACCTGTACTGACGCTCATGCACGAAGCGTGGGGAGCAAACGGGATTAGATACCTGGTAGTCCACGCCTAAACGATGTCAACTGGTTGTTGAGATTAGTTTTCTCGTATTAACAGAAGCTAACGCGTGTAGTTGACCGCCTGGGAATTTTTTTGTGCAAGGTTGAGCTCAAAGGAATTGACGGGGACCCGCACAAACGGTGGATGACGTGGTTTAATTCGATACAACGCAACCACCCACCTTTGACATGGCAGGAAGTTTCCAGAGATGGATTCGTGCTCGAAGAGAACCTGCACAGGTGCTGCATGGCTGTCGTCGAAAGCTCGTGTCATTGAATGTTGGGTTAAGTCCCGCAACGAGCGCAACCCTTATCATTAAGATTTACTTCCGAGTTTAGGCACTCTAATGAGACTGCCGAGTGAGAAACAAACCCGGAGGAAGGTGAGGATGACGTCAAGTCCTCATAGCCCTTATAGGTGGGGCTACGCACGTCATACAATGGCTGGCGAGGTACAGGGTTGCCAACCCGCGAGGGCTAATCCCATAAAACCAGTCGTAATCGGATCACCCAGTCTGCAACTCGACTGCGTGAAGTCAGAATCGCTAATAATCGCGGATCAGCATGCCGCGGTGAATACGTTCCCGGGTCTTTAACACCGCCCGTCACACCATGGGAGCGGGTCTCGCCAGAAGTAGGTAGCTAACCGCAAAGGCGCTTACCACGGCGGGGTTGTGACTGGGGTGAAGTCGTAACAAAGGTAACCGG
+
&)+0,**%2601411455495.,/0+%,&''/-84<328720-151//10,+%)-10&32/46774.8:11/-1(.-45:5)20094574+1/79/--/31;08+%--.5+**-/4242()-2.-,..1911:+,+-.08558<871*+/5.0,'((15&5045:58896327<8010,62)).+*4..(/+&((-)++)*2/106/5//+2.1/3/11;<:623442,./322330/22+6.9,,+/04/36-155-+*-3.'51*'++))-'++1//95/611:96067**&'*126668.5..-2(+%/*,311.5+32326123-5,8,3301134-./111:41:6,-.2*))(+65667.2-.7.++*.,48/3*)')+'&%)*)14,(5/63+--/.-1/./11256:7/.)('.&*/3461'&++9:76*86,-0,+,002://6577872*..07.16113'+-621001416;)-+/%,'-(&),604.-+%($')/,2&&-*((,/&*+,-.148:1;00/:579+/)'((,0476,'*(%--*0./9*,%*-0*6+'%()++)&&(%.500;7..023:-4241398572833041::315./,0/(++..)-++)(&*--(-))2))*702*43+1+,+*06.7.,*++-::82685786635575+-)0748,*++,54;9::88857090/.99864(''(&(1358531*.,+.4591;0<535-'(+/+((./285487525034)(*$((%+))))'21(%(,*'&$&')5)((/01302-/4/115669::++&'(++&)*)'(+)*3(-0*+)+0+)-(&..8879:89973257955''((*2/+31315421;644310$*&'),88626/:/.71,1+'(%+))*+'))-*2/0:433<812-+0.,(,35.75+*.2;<05/-0:7532114)5187)8,('+-.0..0.,,1.47778-8113..0,..429/34-+,*000298;899/+.-,42501'1255;827,.+40**56645/)),+.1522:0..04434:68'2+(,0&-0210589<7,..')/./-..3*077:04.,&)%&&*-**-/*-)42*05,,51557753,1,+,0-*+2467988<+/,6/:0;-8
@2f3f7e59-a9be-4c25-8e13-c5426a47bca9 ch=24 read=75945 start_time=2019-12-13T07:33:58Z barcode=BC01 runid=2c9cf7bc05858273f10e7d7ec552fc0bd742dc3e
TGAGATTTACCTTGGCCCGGCCACCCAGTCACTTAGATCTGCAAAGTGGTGAGCGCCCTCCGAAGGTTAAAGCTACCTCATGGCACAGCCCCTCCCGCTTGAATTATGACGGGCCGGGTATGTACAAGGCCCAGGAACTATGTTACCGTGGCATTCCTAGTCACGATTACTCATGATTCAAACCCCATGATCAGGTTGCAGACTCAATCGGACTACGGCCGCACTTCGCAGAGTCCGCTTGCTCTCGCGAAAGTCCTTCTCTTTATGCGCCATTGCTTAGCGTGTGTAGCCCTGGTCATGGGAGTGATGATGGCTTGACATCCATCACCTTCCCTCCAGTTTATCATGGCAGTCTCAACTGGAGTTCAGCCCGGACGCTGGCAGCAAGGGATGGGGTTGCGCTCGTTGCGGGGACTTAACCCAACATTTCACAGCCACAGGCTGGCGGCAGCCAGCACCTATCTCACGGTTCCCGGGGGCGCATTTCTCATCTCTGAAACTGCGTGGATGCTCAAGACCAGGTGGGTTCTTCGCGTTGCATCAGATTCGACCGCATGCTCCACCGCTTGCTGCGGGCCAAATCAGTTCGTTTGGGTTTAACCTTGCATTACGGCGTACTCCCCGGGCAGTCGACCAGCGATGGCTCCGGAATACGCCTCAAGGGCGCACAACCTCAGTCAGCATCGTTGCAGCGTGGACTGCAGAATTATCTAATCCTGTTGCTCCCCCGCGCTTTTCCGCGCCTGGGCGTCAGTCTTTAAATCCCAGGGGCCGCCTTCGCCATGGTATTCCTCCATATATCTACGCATTTCCACCCGCTGCACCTGAGATTCTACCCCTCTACAGGACTCCGTACCAGTATCAGATGCAGTTTCCCAGGTTGGGCCAGGGATTCCCGCATCTGACTTAACAAACCGCCTGCGTGCGCCATACGCCCAGTGATTTCGATTAACGCTTGCACCCTCCGTATTACCACCGCGGCTGCTGTGGCGCGGGAAGGTTAATGGTCTTCTTCGCGGAGTGGCAATCAATGGAGCAAAGTGTGTACCTCCTTCCTCCCGCTTCATAAGTGCTTACCACAACCCAGAGGCATTAGCCCCATGCACGCGGCATGGCTGCATCAGGCCGCCCATTTAATGCAATATTCCCCATACTTGCCTCCCGTAGGAACAATGCCTCCAAGCACCAACAGAAGGTTCTTACAAAGAGACGCGACAGCTTTCTTCCAGCTGGCAGTACGTAATAGCGCGGG
+
$&%'$0((',*+*)&-*'&(+&$&%$&%++&'''**44+$%'(*)%*'+,%$$&(+/./0,$%'%&1,15*%(&'*((%()&&%&()*.0,)(,5,&%$#&'&.(&),,0%..2('+'*%(&(*-.0../0,&2301.%%('+$$+4*,,*+.829'()6+,&((,.0$$(&%)--391'(',))*$+)(.0%(+)*+,056668.;-/'3,4,*(,'+%&'&'*($$%&(&+)/-'('&#&++2+&%%%)$'*0**1)/-0+)&)(0128((0&%'$$%('*+(%&%&+0(&+,,)'&$),'&&''&%&(*)((%'$(&*-&%'*$+.-447*,250.09.,02-'%))$))-)*(&(',)%'+2+%)++'+7./()+&&''),,)'0-40')-.(5(.,/14.07-),330)&%#'$0,*+++),3*(%%%%'%&(%*/.+*')*3,-$%$##&&.++&./+,*-)--3/2*(((.+-*.,/5++)+.42/,)**-'''$'')0300*',/--/),7/-1.%+-,951.*'()*4110572/*/*&)/20&---,.&+''+1+*)%('+,-*1+&*'((((&&,--(076-&,183/,-%$%$$$)&#%('**1//0224)'-*'')++)+,+((&'%)&'&(1+))'&%'))262630/71+&&%%(%.++-).3--,---,$-*$'#(%&%)+663--&(())1+-,+.4/3*)%/3()&*002+$''(.37+/(%&%()*,352..2(*+.,/(388/0/)%+24.21*+(++,*-/)**3.'/8-/-1.(0.11.0((+0531<7-,)*0-*+-%+)+))''()/.2((,40+)-)(.*.41255*'&$()((++./,...,30.3<,/7,'')'-(2)2*&,-,'/--**&**/5))*)('0--3781-+0,+*,(-**)+'$&&)''%#$&,(&(2)+++2,:./%)3*)*)//-*1+),2+0,/5*00,-)*++*,+*&()'%((-(&%)(**1+,-'()',*./,)+()$$'%*,&(*+,*0),$*.,5*,*&-#%&).,03*342-41+',/.3%$&'$'&')'%*(&),&0/*%%(((&%''($)()'*'%&%&%%*/-+*((&$%&%'0%+&'('*1/'/0'','(-+/-&)+(+/*$%$'+'*./+0.-')),-%((*3/(+$)0,/'/0,241(4,--*(,+,&'($+,.)''**)$(')1*')+2104.3'&%&%(%'(%)&)'*)%%&$'$&$#%
@4acb5139-bb88-45f4-9a98-521c5b1ab51a ch=129 read=79641 start_time=2019-12-13T07:34:12Z barcode=BC01 runid=2c9cf7bc05858273f10e7d7ec552fc0bd742dc3e
CCGGTTACCTTGTTGCGACTTCACCCCAGTCATGAATCACAAGAGTGGTAAGCGCGCCCTCCCGAGGTTAAGCTACCTACTTCTTTTCCGCAACCCACTCCCATGGTGTGACGGGCGGTGTGTACAAGGCCAGGAACGTGATACCGTGGCATTCTGATCACGATTACTAGCGATTCCGACTTCATGGAGTCGGTTGCAGACTCAATCCGGACTACGACGCACTTTATGAGGTCCGCTTGCTCTCGCGAGTCGCTTCCTCTTTGTATGCGCCATTTGTAGCACGTGTGTAGCCCTGGTCGTAAGGGCCATGATGACTTGACGTCATCCCCACCTTCCCTCCAGTTTATCGCAGCGATCTCCCTTTGAGTTCCCGGCCGGACGCTGGCAACAAAGGATAAGGGTTGCCGCTTTCGTTGCGGGACTTAACCCAACATTTCTGGCCACGGGCTGACGGCAGCCCTTGCAGGCACCTGTCTCACGGTTCCCGAAGAGCACATTCTCATCTCTGAAAACTTCCGTGGATATTCAAGACCAGGTAAGGTTCTTCGCGTTTATCGAATTAAACCACATGCTCCACCGCTTGTGCAGGCCCCGTCAATTCATTTGGTTTTAACCTTGCGGCCGTACTCCCCAGGCGGTCGACTTAACGCGTTAGCTCCGGAAGCCACGCCTCAAGACTGCTACTCAAGTCGACATCGTTTTACGGCGTGGACTACCAGGGGTATCTAATCCTGTTTGCTCCCCCACGCTTTCGCACCTGAGCGTCAGTCTTCTGCGTCAGGGGCCGCCTTCGCCACCGGTATTCCTCAGATCTCTACGCATTTCACCGCTACACCTGGAATTCTACCCCTCTGAGACTCAAGCTTGCCAGTATCAGATGCAGTTCAGGTTGAGCCAGAGTTTCACATCTGATAGCTCACCGACCGCCTGCGTGCGCTTTACGCCAGTAATTCCGATTAACGCTTGCACCCTCCGTATTACCGCGGCTGCTGGCGCAGGTTAGCCGGTGCTTCTTCTGCGGGTAACGTCAATGAGCAAAGGTATTAACTGCTCCTCCCGCTGAAAGTACTTTACAACCCGAAGGCCTTCATACGCGGCATGGCTGCATCAGGCTTGCGCCCATTGTGCAATATTCCCCGCTGCTGCCTCCCGTAGGAG
+
7526.:./91;0.9%//145:5.956)*(*,3445:220144+')),/-('()*--222.56.+*--38*2+../3:4148:84::,.,(,0'34-*.,08+-8670/04563::8784341///..0.2/&-)0+,*+'(**+1-445/.0731678/&')+0/+(((()-.2:37659493&0'*%%(+-519'/%'&/0-9--/+31370/-0.21-$+/22280++,(1,&'/+*+6668)**(-.-,-7.0)**26-,1266979;49:,+'(,-)+,-04.)++06/-/7:82624+263:34...-+.*0/356889669:-,243808+-4546593./0./),+'%)/.90*120-(*/.69/,.4/792/%'*,,--'/59)8.9/9.-453:/3+&&(((*.4-*&,48560//,..+/--*,4,+%%&($&(*'24)+-+)'&'&/*$&%&*$,**152,-02+*%&(2/7087,,2.+-/1379<::::;9771+.54/--**)%)+:16'*)'.6118;'/4+)-,..<78;969141*+11($'*))+021,)+3.///0),4/03..,*,(.21970-3676:;956:71-067*))(*)1+.,''(+*00.378-.2:959630/*)',*,+,+0,*,123351340650112;954()%(''('%*,2/0-//.*,.16709;2),200.440/64368&.,*(+)+077:897773<6-.0-699-,0-00;94-.,01*-/088794//,,,*%$(-.:+244*61-084<::;<00....-425)*-&(2776572301-3;70/31)++(,01621*6)6*33(691**+-.-..142..,+/--90%++-8933483769920**/./*'30((+%/+90-+,,.0.+''&'(**$%&&&37,5-++0100/.,./)&)(%$&',.61;30--6.;2:4365--(.1.-.6/2,6.,595/40/0768260-0*-+.,*+/6.,)&%*317<899:57,,/4655.1,+,1,-71')'.'(2--)/$)*26-49**886,5.)-'*)+.+.3422/,-./.10/7/-.()%%&.'%(+.7644445+6705/./*69+'7)&(&*/6133/301*(*-,15565058*,:34*,)
@54190519-e452-4cbf-b85f-c6bc2aa47fd5 ch=6 read=53905 start_time=2019-12-13T07:34:10Z barcode=BC01 runid=2c9cf7bc05858273f10e7d7ec552fc0bd742dc3e
CCGGTTACCTTATTTACGGCTTCACCCCAATCCCGCTGGCCCTGCAGCCTGACGCTGCCTCCTTGCGAGTTAGCTCACGGACCGGGTATTGCCAGCTCTCATGGTGTGACGGGCGGGTATTAGCCTGAGAGACCGGGAACGTATTCACCGCGACTTCTGATTCGCGATTACTAGTAGCTCCAGCTTCATGCTTAGGCGGGATTTCCGGCCACCACAATCCGAACTGAGACTGGTTTTAAGGATTTGGCTCCACCTCACGGTGTGCATCTCCTCTGCCTGCCAGCCACTGCTTGGCACGTGTGTAGCCCTACACATATAAGGGGCATGATGATTTGTCATCCCCACCTTCCTCCTGGTTAGCCCAGGCAGTCTCGCTAAGTCCTCAACTTAATGGTAGTAACTAACGACAGGGTTGCGCTCGTTGCGGGACCCAGCAACATCTCACGACACGAGCGTGACGACAACCATGCACCACCTGTCACCTTGTCCCCGAAGGAATTTCCTCGATTAAGAGTAAGTACAAGGGATGTCAAGTGTAGGTAAGGTTCTTCGCGTTGCTTCGGGTCACATGCTCCGCTACTTGTGCGGGTCCCAAATCAATTCCTTTGAGTTTAATCTTGCGGTATGCTCCCCAGGCCGGAATGCTTAATGCGTTAGCGGCAGCACGGGATGTTAGAGCCCCCACACCTGAAGTATTCATCGTTTTACGGCGTGGACTACCAGGAATTATCTAATCCTGTTTGCTCCCCACGCTTTCGAGCCTCAGCGTCAGTTACAGTCAGTCGCCTTCGCCACTGGGTGTTCTTCCTAAATCTCTACGCATTTTACCGCTACACTGGGAATTCCACTCTCCTCCTCTGCACTCTAGATAACCAGTTTGGAATGCACAGCACCCAAGTTAGGCCAGGTATTTCACATCCCACTTAATCATCCGCCACCACGCTCCCTTTACGCCCAGTAAATCCGGATAACGCTCGCCACCTACGTATTACCGCGGCTGCTGGCACGTAGTTAGCCGTGGCTTCCTCCAAAATTTGCACCCGTCATTTATCTTCCCCAAAGACAGAGCTTTTACCTTCATCACTCACGCGGCGTTGCTGCATCCAGGGTTCCCATTTAATATTCACTGCCTCCCGTAG
+
17)134-1717%/0)(-..110-&+),(,-.14..4-5+4.'%$&'%(('*$)&)).0524010.)*')(/+.15/-.-4)*%&*''%),(++**(((('%)(&((*-56/3*1-3&&%(&$'/*,)&&&'+981806107674;7250-.---1..*0&)-))*+*-5-1/'///'/.8((*0.41*+,$%%'072)(/$85+-)/011-/-&.,622))/2,%&').289;0;;:,.*0'//,.1044++0713/3-21+-)+-/126+-130/,,*2-,,30+*+'$'%)(*)/./160,,-183+*-,,()&%&(-.751,2-../,8-'%)*0759:2+354988669,*1+/*(*(*'(*+.34268*(*.&&(*/02.7..3/812640/216/+/2/+)+('-).1-04868306,/,972/0&'$($'(-222/&)-,.*,)'),)++023)98.7906/-*.7-0:/421*1124303080--*(*%&+0-24110%-',*(((&)2'/++4/*230702/0+'+()),,,-.,4/:55;7461.8)**5,'*%+),--0/2011),.(*4)).**'3*+22*)***,+1-120120-,,2;9.70+/*&%*&##(%,-.47+*/.5-)-53..(%$1-557919,++*0*%))&/*1.)/116''(&.63.*&(',10,--+,.0:72571943('',*+,388220-16-*,'&.'(*985;5680328-,141:95+0/23<620/2375.**,,2752:21/1,+&&''(2988<999:.5467*+02576/3+(-5--/51-,023.675-%++(+,*-*/,(,)-'5(5/*+*+'*-016+.))*,,31.//587271/16<<26488/.*+)./,28*-)(,)'(103*,*/,/;6-*-./.64*+//2729785/*+-$%)(*+1-:4+-51-/,25,&'(*3,,0*7/8:797358958847:413.3.50.35231:33266*9*#*'14728+('++-28./7.4*.+)).*)1.')'01)*96054/,..,-.65./720/3('&)),7(&&%$%'&()))*++&(()254066)+/../,1''*)(/7*61).+%'/,-1--#'$%*-),7500+*
@28f3c22a-261e-4771-a44f-fc2512718645 ch=76 read=79921 start_time=2019-12-13T07:34:17Z barcode=BC01 runid=2c9cf7bc05858273f10e7d7ec552fc0bd742dc3e
CCGGTTACCTTGTTACGACTTCACCCCAGTCATGAATCACAAAGTGGTAAGCGCCCTCCCGAAGGTTAAATACCTGCGCCTTTTGCAACCCACTCCATGGTGTGACGGGCGGTGTACAAGGCCAGGAACGTATTCACGGCGTTCCTGATCCACGATTGCCTAGCGATTCCGACTTCATGGAGTCGGGTTGCAGACTCCAATCCGGACTACGACGCACTTCTGGGGTCGCTTGCTCTCGCGAGGAGTCGCTTCTCTTTGTATGTCGCCGATTGTAGCACGTGTGTAGCCCTGGTCGTAAAGGCGCGGTAGGCTCTGACGTCATCCCCACCTTCCTCCAGTTTATCTGGCAGTCTCCTTTGAGTTCCCGGCCGGATCGCTGGCAACAAAGGATAAGGTTGCGCTCGTTGCGGGACAGCAACATTTTACAACACGAGCTGACGACAGCCATGCAGCACCTGTCACGGACCGGGCACATTCTATCTCCTGAAAGCGTGGATGTAGAGACCAGGTGAGTTCTTCGCGTTGCATCAGATTGTTCACATGCTCCACCGCTTGTGCGGGCCCCGTCAAAGAATTCATTTGAGTTTAACCTTGCGACCATGCTCCCAGGCGGTGAACAACGCGCGTTAGCTCCGGAAGCCACGCCTCAAGGGCACAACCTCCAAGTCGACATCGTTTACGGCGTGGACTACCAGGGTATCTAATCCTGTTTGCTCCCCACGCTTTCGCACCTGAGCGTCAGTCTTCGTCCAGGGGCCGCGCCTTGCGGTGATATAGATCGCGTTTTCACCCTTTTTTACCTGATTCTGCCCCTCTACGGGCTCAAAGCTTGCCAGTATCAGATGCGTTTAGGTTGAGCCAGGGATTTCACATCTGACTTAACAAACCACCTGCGTGCGCTTTGCCCAGTAATTCCGATTAACGCTTGCACCCTCCGTATTACGCGGGCTGCTGGCACGGAGTTGGCAGGTGCTTCTTCTGCAGGTAACGTCGGCCGAGCAAGGTATTAGCACTCCTTCCTCCCCGCTGAAAGTGCTTTACAACCCGAAGGCCATACGCGGCATGGCTGCATCAGGCTTGCGCCCATTGTGCAATATTCCCGCGCCTCCCGTAGAG
+
66/15:13665&-0(,0288;2*0,,'+)*-(*25:83./+-.*,+10+%'()*:+.,/,+,2.7-73:/.-00*''&&*-78,2.1)43-))&**'/0:986678-8742/+,.0479+403'68494/34682+(&'%&*2.++/30,%'*1%6)+/(),215.194211/++/+..-**+4,*408-04343.1('%,*)()$#(%())/-.&)((''+&/,/0((+%%&))*--10*+($&(*789:631)5+%$'&%%&(-3+'-''%(()#)(/**&)+-/6(%'+*))+(,'*&,)))&'#'()*'()-06886:2;<6.4;7613*-3222:1,-1++//-.2136((2)*237:.4+(,5-26566/1.8:15*/08)541275*52/-.-.37556211;21,'(*++.*.00+*).*)&+*+-34566408011;06).'-++.3.,1/)-+-%&&%&+)()%+--%'-604&(*.1,*+/04:56,+('''(+/',(''+-/998;7/2.4/+,./0&('+'$''-)+-,---54(,+)++/(.%*(0+,34+)&%)1-&)-+5./3:6,**35,5-//-,*+/)01/.0203*)$/12,.+'%&%$(''''(()&%+0-0,.,.0*,4.0/1856.'/5.//12972-1,200121472675050%*,410,05-//--2*+(%+*0044:41-+)/5(%&)2*,'&**+-46/.2029.267;::40011299629+(38/+/600&)**.')''))(($%%&(,-)++-06.3266%&''(*&',+*-//836-04-+&+((+&,+/,2*5,&%%$&$($((+.800++('**+(),,7,+)+7+'&),)/6.,*'(//**+-0/50/,2+.5-04,..4183,++*&%&&()*44:9<1.+).**((%(-((*%/5+*+,*/+/+%)&'&.1449;802+(*-,)'.&0&)%-')%)*4,6:5403(,/2371.--%&&%&)'.12*/)(*&&')&,+,(*1--*170+'/3225.+,%*/,''',(3.)()&%#$%&(&()+,83/25:7711111)/6--7131/-.%'-).+,.223:0:5/%)(*1-2:)+;10)'
