# Supplementary material for: De novo species identification using 16S rRNA gene nanopore sequencing
Source: PeerJ. 2020 Oct 21;8:e10029. doi: 10.7717/peerj.10029 (PMC7585375; doi:10.7717/peerj.10029)
Supplement: Supplemental Information 2 — Contains raw reads. [file peerj-08-10029-s002.zip › pass_fastq_runid_2c9cf7bc05858273f10e7d7ec552fc0bd742dc3e_26.fastq]

@79231977-b67c-4b7f-8dc2-9a905d1c75bd ch=503 read=19434 start_time=2019-12-12T19:52:54Z barcode=BC01 runid=2c9cf7bc05858273f10e7d7ec552fc0bd742dc3e
CCGGTTACCTTGTTACGACTTCACCCCAGTCATGAATCACCGGTGGCAGGCGCCACTCCAGTTGACTACCTACTTCTTTGCAACCCCTCCCATGAATTGTGACGGGCGGTGTACAAGGCCGGGAACGCGTATTCACCGTGGCATTCTGATCCACGATTACTAGCGATTCCGACTTCATGGAGTCAGGTTGCAGACTCAATCGGACTTCACGACGCTTTATGAGGTCCGCTTGCTCTCGCGGGTCGCTTCTCTTTGTATGCGCCATTGCTTAGCGCATTAGTAGCCCTGGTCGTAAGAGACCGCCCGGTGATGACGTCATCCCCACTATCCAGTTTATCACTGGCAGTCTCCCTTTGAGTTCCCAGCCCGGACCGCTGGCAACAAAGGGATACTAAGGGTTGCGCTCGTTGCGGGACTTAACCCAACATTTCACAACACGAGCTGACGACAGCCATTGCAGCGCCTGTCTCACGGTTCCCGAAGGCACATTCTCATCTCTGAAAACTTCCGTGGATGTCAAGACCAGGTAAGGTTCTTCGCGTTGCATCGAATTAAACCACATGCTCCACCGCTTGTGCGGGCCCAAATCAATTCATTTGAGTTTAACCTTGCGGCCGTACTCCCCAGGCGGTCGACTTAACGCGTTAGCTCGACCACGCCTCAAAGGGCACAACCTCAAGTCGACATCGTTTACGGCGTGGACTACCAGGGTATCTAATCCTGTTTGCTCCCCACGCTTTCGAGCCTCAGCGTCAGTTACAGTCCAGAGTCGCCTTCGCCACTGGTGTTCTTCTAATCTCTACGCATTTCACCCGCTACGCCTAAATTCCACTCTCCTCTGCACTCCTAGATAACCAGTTTGGAATGCAGCACCCAAGTTGAGCCTGGGTATTTCACATCCCCTTAATCATCCCGCCTACGCTCCTTTACGCCCAGTAAATCCGGATAACGCTCGCCACCTACGTATTACCGCGGCTGCTGGCACGTAGTTAGCCGTGGCTTCCTCCTTGGGTACCGTCTATCTTCCCAAAGACAGGCTTGCTACGATCCGAAAACCTTCATCACTCACGCGGCGTTGCTGCATCAGGGTTTCCCCATTGTGCAATATTCCCCACTGCTGCCTCCCGTAGGAG
+
87.30701749-0.'()'*/0//+365)-./&(((673)('&,*((%%(+,.2:()*+'%'/,+%-+,/75267:312+%(,+05/,.-:5///(+..01263/950022-.+-./1647*7/2/-+)*-*3+++7:25,20/20.,--31+%()*/+(***01324:170-69;93675////&'1143412997:2;4:-81.+-)(*,-,'**,502201332,++0-345646/./(204.0081974<:23689:9:9/2/,((''()),+.3,1-++,33,/3641220)')#'&&)(&(&*)-(*.29:::1;35,()%&(,+,.2<3..0*24.7,,+-0408).72.0488+)'(+./(00::85777;:95858+):.54/)%'(0335;+.03375360*0.7.42535,;3-19-5:+*')+&,+,))6+////6'73478&5((+*1.&/6023322025;<:783/.1+0-,-,-5*+/265641/,471+.2,1-12:;9-./+5/857,*),'(+3-5,/7534,3--.888))(.-0:91:23237::92.921.5/-,.+'-.23-$(+./-92<60:<7-//6;:0,2/4/.,6/80--//00893,144/866784354744..-6+1173''(+)3-4/./16*,50..015/7.3(3,57-),,-4558-**7///76:44000906440113-/*,5503/;:./3922)$)++5;00))00462/000./+,+6&'&++/))(()(*5:;9;7678$/+)*..1;88-7*+3,-355,101-5<3.144,,260-&*%'+,61841(*+.+2-&'((,/114,+'&14.+/8-31<948598595/1)./++),*32217:895,/,.340//0-96.%%%*6-9762;*,5;325*..9-,0*&.)41*(//5:51/+0-/340-(,,038:443(),(*++.+,*(*,//1399+-(%()1/55:2238/211./4+)(((*('.0.-07821*),4567:038..03-.+*'(&'0+-125/0,-15/,1386:::5777264549662:10/--,,-(35-1:-158*)4902.1.9011089;4)*++,-656+4;++4(40*(
@175630df-21c1-4ee2-8e29-bbdc152344c0 ch=346 read=19023 start_time=2019-12-12T19:53:01Z barcode=BC01 runid=2c9cf7bc05858273f10e7d7ec552fc0bd742dc3e
CTACTCGGTATTGCTTCGTTCCCGTTTACGTATTGCTGTGGTGCTGAAAGTTGTCGGTGTCTTTGTGTTAACCTGCGCGCAATAATATCTTCCGGTTACCCATTTACGGCTTCACCCCAATCGCTGACCCTACCTTCGGCCGCTGCCTCCTTGCGGTTAGCTCACGGACCTCGGGTATTGCCAATACTCATGGTGTGACGGGCGGTGTGTACAAGACCGGGGAACGTATTCACCGCGACATTCTGATTCGCGATTACTGAAGTAACTCAACCTCGGAACAAGCCTACAATCCGAACTGAGACTGGTTTTAAAAGTTTGGCTCCTGCGGTATTGCATCTCTGTACCAGCCATTTGTAGCACGTGTGTAGCCCTACATAAGGGGCATGATGATTTGACGTCATCCCCACCTTCTCCTGGTTAACGGGCAGTCTCATCGAGTCCTCAACTTAATGGTAGTAACTAACGCGACAGGGTTCGCGCTCGTTGCGGGACTTAACCCAACATCTCACGACACGGGCTGACAATATGCACCTGTCACCTTGTCCCCGAAGGGATTTCCTCGATTAAAGAGTAGTGGGATCAGGTATGAGTGGGTTCTTCGCGTTGCTTCAGATTAAACCACATGCTCCGCTGCTTGTGCGGGTCCCCGTCAATTCCTTTGAGTTTTAATCTTTGACCATGCTCCCCAAGGCGGAATACTTAATGCGTTAGCGGCGGCACGGTGTTGAAACCCCCACACCTAGTATTCATCGTTTACGGCGTGGACTACCAGAATTATCTAATCCCTGTTTGCCTCCCGCTTTCGAGCCTCAGCGTCGGATTACAGTCAGAGAGTCGCCTTCATGCTGGTGTTCTTCCTAATCTCTACGCATTTCACCCGCTACACTAGAATTCTCTCCTCTCCTGCACTCTAGATAACCAGTTTGGAATGCAGCACCCAAGTCCAGGCCCGGGTATTTCACATCCCGCCAAATCATCCGCCTACCACGCTCCTTTGCGCCCAGTAAATCGGATAACGCTCGCCACCACCTGCACGTATTACCGCGGCTGCTGTGGCGCGGTTAGCCATTGGCTTCCTCCTTGGTACCGTCATTATCTTCCCCAAAGACAGGCTTTACGATCGAAAACCTTCATCACTCACGCGGCGTTGCTGCATCAGGGTTCCCCATTGTGCAATATTCCCCACTGCGCCTCCGTAGGAG
+
"""&%&%(+++-)*,-/(.+/+**'1*)+88020..02++32655+.1*)31-,4*.--..1::33/6-,&120-/-.-/,1,'&(&*+01,*()).$(/'&*4+'),'-.917/341+2.0,,-,-.2/0177787/6054970+$(+&&+-0-5/7--,32(**559769*:31-4/.270+)%&'*/3202132462;:162116541710.31+-11,''((*+7:1),)(+-9:8:<854078726:95:444('&&(.2112-&16'&%($*(,&&/6(+02::4+)*-.04304277.299+389+*+9+.+3245'&++--,2-,-224533697:633764:40*'(+-&+./35/*'.,40)(*++4+0791**+)+*)*22/--1067822,,('3-453*.40-3.8.02*04-)-./-/(+%'*/02/1/2+)((.,+.-/*)-)*)).,,(')--.+0,'*%&&(+1382:-%/-04''%-&*(&+-(/0/.-*+*)$*2.0/'$%'10/(,*&+(.)$&(,151.0..0050,--.+,'12*0,+-/.;-:-.(())'#&&+/20/(,)&&'''()))((413<9578/;..-92+*..//<48/,,%&$%(*2+)5%&4)(0./06..16/+.3802192+.361,2/;;2'6+,*+&)'88:40/,188*4(5+/3207-))0(8*-.9,:-+*,/0/-8000,.*++3)-7-39;9*&,,.52(-/16<97999199,,.332936//.,,(&%''(,+/056:91:,-1671)(.)/1,*/.880/23192:../0/8+1*/0/.+(..(()'(+,00:4430)+-0165979:66:24+/...::9886837:;3024+,71./../-)+*/-9776454558988,*+),+,-651:3<287<<253361/+//%.'(-',%$%&+/41,-3--.1;91.34161.+-,%$&*23360/58201,',+,136,73+-1014)),/6-*/,:29343/168467,1.*--*$'(*-0.12/421117233763,/*)%$',*7-019&6'.*--2/,-/241-+))-;9;:,9/+*../-56,*41-/..'-)090,511-1'*23+03274785-2323422/8/10;00/--0/1049667/34+)(/)-+/,5/..56632&(('(',90:7+.14/''
@53acc59d-94f2-455b-a751-6d4b3823f076 ch=143 read=20732 start_time=2019-12-12T19:52:59Z barcode=BC01 runid=2c9cf7bc05858273f10e7d7ec552fc0bd742dc3e
CTCCTGGGAGGCAGCAGTAAATTTTTCGGCAATGGAAGCGGCCGAGCAACGCCGCGTGAAGGAAGAAGGTTTTCCGGATTGTAACTGTTATAAAGGAGAACGGCTACAGGAAATGGTAGCCGAGTGACGATACTTTATTAAGCCACGGCTAACTACGTGCCAGCAGCCGCGGTAATACGTAGGTGGCAAGCGTTATCAGGTGTGGGCGTAAAGAGGGGCAGGCGGCAGCAGGGTCTGTGGTGAAAGCCTGGAAGCTTAACTTCAGTAAGCCATAGAAACCAGGCAGCTAGAGTGCAGGAGAGGATCGTGGAATTCCGTATTGTAGCGGTGAGGAAATGCGTAGATATATGGAGGAACACCGGTAGGCGAAGGCAGCGTCGGCCTGCAACTGACGCTCGGTCGAAAGCGTGGGAGCAAATAGGATTGGGCTTACCTAGTAGTCCACGCCGTAAACATTAAGTACTAAGTGTTGGATGTCAAAGTTCAGTGCTGCAGTTAACGCAATAAGTACTCCGCCTGAGTAGTACGTTCGCAAGAATGAAACTCAAAGGAATTGACGGGGGGCCCGCGCACAAGCGGTGGAGCATGTGGTTTTAATTCGAAGCAACGCGAAAGAACCTTACCAGATATTGACATACTCATAAAAGGCTCCAGAGATGGAGATGGCTATATATGAGATACAGGTGGTACATGGTTGTCGTCCGGCTCGTGTCGTGAGATGTTGGGTTAAGTCCCGCAGCAGAGCGCAGCCCTTATCGTTAGTTACCGGCATCATTAAGTTGGGAGACCTAGCGAGACTGCCGGTAAGCTGGAGGAAGGCGGGGATGACGTCAAATCATCATGCCCCTTATGACCTGGGCTACACGTGCTACAATGGATGGTGCAGAGGGAAGCGAAGCCGCGAGTGAAACAAAACCCATAAAACCATTCTCAGTTCGGATTGTAGTCTGCAACTCGACGCTACATGAAGTTGGAATCGCTAGTAATCGCGAATCAGCATGTCGCGGTGAATACGTTCTCGGGCCTTGTACACACCGCCCGTCACACCACGAGTTATTAACACCGAAGCCGGCGGCCCCGTAACCGCAGGAAGGAAGCTGTCTAAGGTGGGATTGATGATTAGGGTGGAGTCGTAACAAAGGTAACCGGAAGATAAGAGCGACGAGCCGTGGGTTAGCGAACACCGACAACTTTCTTCCAGCACCAGCAATACGTAAAAAGA
+
*)-&&%'-(--,423-./-(2'19:-869-5,+.*&(#&&,)0.2)/4,,+07+*+'&'(+.14++3'/+;:41,'-$7)%'*0,0(1-,-75((.*&'/*%,,+/.'()*.0+4621272+++*).)('*)-.83,0.52*+0..31...1(*,-498:95240/1+*,++)(*();752(/,--)+/-./100/1*14..04:532.1:+(&./833575427+&*)*48842//.3350*12()0/5+*)&%$$)%(+3.&0131.32,,**-51082164/....)'*,35,41/*)-0--.-12,.+/.:7'1'((($&),-..)(('))+',,0(+&)+.-0-0/.3.-/--/8&0.&//)),+',(%%()+,&/*30..2-,-11..//0-/..&(.,()-141&&(,6:;5&',%-)(&&)(+',4*()-.02761279<88;;91*&*+)&+).43**,028542337:5:6+.:713522022-017342+/3400/%/()+5502967,,0+.40338;66731/2986')-()7-7.+($,*221/-3633+(*'&(&('(-0-129886')%)))'-4/;</28686.+),+-*+)***--(/054050.8').+(%$''*,-+--,.-.61.-5327*+,+,-::0+),)08650,+*&'++/0/46/21.,)'#&'')((*'),.4+')((*:8997867501-020:2/)+76:-.3,&$()*2,-*,,3/-%/2))/+04/6/.,40.3.'%((.011635-5.(/-+*+''$%)//+2002.34,3+)%%&&1.,,((+*0-&35-/.45879:8;83337700%-*,-).13.03<379,+))()*.1458/5686875518:8720**1)+**,))+*-3.2'(+**/6*,4;;54:2)++8;11577<434.02:;57-5-,-34731,1*/,,**,,(*,*,+-,'6'(,6-887978835205//./0.2+.),-./459382:788;88889<7..(041/.3-002120697599//0---/.*./1213','))-)0.),0/78130,-.*+%#$*'131.3*--+,*''')*.65+70+/23<;751..///:/.//*)+)&'*-768787:'/+02;:;8844.---**+,,)((%(&1-.5-+*+.'$$&'+11884,51511993563-+./-/8.22/9201)(+)'(&%$
@4f9bfe8c-39d6-45b2-88f7-e0572c3c77ee ch=168 read=26440 start_time=2019-12-12T19:53:07Z barcode=BC01 runid=2c9cf7bc05858273f10e7d7ec552fc0bd742dc3e
CCGGTTACCTTGTTACGACTTCACTGATCATGAATCACAAAGTGGTGGCCCTCCCGAAGGATTAAGCTACCTGCTGCTTTGCAACCCTCCCATGGTGTGACGGGCGGGTGTGTACAAGGCCCGGGAACGTATTCACCGTGGCATTCTGATCCACGATTACTAGCGATTCCGACTTCATGGAGTCATTGCGAACTCAATCCGGACTACGACGCACTTTATGAGGTCCTTGCTCTCGAGGAGTCGCTTCCCTTTGTATGCGCCATTTGTAGCACGTGTGTAGCCCTGGTCATGGGGGGGGGCCATGATGACTTGACGTCATCCCACCTTCCTCCAGTTTATCACTGGCAGTCTCCTTTGAGTTCAGCCCGGACCGCTGGCAGCAAAGGATAAGGGTTGCGCTCGTTGCGGGACAACCCAACATTTCACAACACGAGCGGCAACCATGCAGCACCTGTCTCACAGTTCCCGAAGGCACCAATCCATCTCTGGAAAGTTCTGTGGATGTCAAGACCAGGTAAGGTTCTTCGCGTTGCATCGAATTAAACCACATGCTCCACCCGCTTGTGCGGGCCCCAATCAATTCATTTGAGTTTTAACCTTACGGCCGTACTCCCCAGGCGGTCGACTTAACGCGTTGGCTCCGGAAGCCACGCCTCAAGGGCTGTGCCTCAAGTCGACATCGTTTGGCGTGGACTACCAGGGTATCTAATCCTGTTTGCTCCCCACGCTTTTTCGCCACCCTGAGCGTCAGTCTTCATCCAGGGGCCGCCTTCATACCGGTATTCCTCCAGATCTCTACGCATTTCACCGCTACACCTGGAATTCTACCCCCCTCTACGGACTCCGGCTTTTGGTATCAGATGCAGCTCCCAGGTTGAGCCCGAGTTTCACATCTGACTTAACAAACCGCCTGCGTGCGCTTTACGCCCAGTAATTCCGATTAGCCTTTACCCTCCGTATTACCGCGGCTGCTGGCGGAGTTGGCGGTGCTTCTTCTGCGGAGTAACGTCAATGAGCAAAGGTAATTAACTTTACTCCCTTCCTCCCGCTGAAAGTACTTTACAACCCGAGGCCTTCTTCATACACGCGGCATAGCTGCATCAGGCTTACGCCCATTGTGCAATATTCCCCTGCTGCCTCCCGTACAAGACAATATCCAGCACCAACAGAAGAGTTAACTCAAAGACACCGTGGCACCGCA
+
1**'*1',124125(125252.-/.--1205440..'+,4-++-1'%&(*70//,+*.*-$8'.*)*+*--)'(%$(-32--/%360+,11%*(..)'(+36;;2-)('),)+*-4:-141))1.-.-..418122:794.-,385/1296*')*.1;53---..-5/33/(00.3)-,.%)'$&0)/0*%/*+3+.,1,444755576745/04:;.64326/,)(-)+,-.2-)+(&(*.,./0/4)20,*105577:;6:3*&)',-.01223/155/;/*.:95'1(*.,-*,6/994///0,,*,,*,5387822+,(085676022013;;/1189290/.13359***'(,132/').2+6<63/*+*+*+,&13;-//984/+1-34/2889:87;65197.*(++0)/-744:50/1135241,--.3./(%'-.+/04434;4552.-+-,.4:01,,-4.0**52576732445445+58-66;430*-424,13346599(+))*++-0;98:635,,6,,,,-+**.*;<;;<33345889;392)'-*1&.*+*+*.),&%'./1:8<91590/.,7<;**8+.-.--1726073/+/45//49959688632333123-21,1525)2+-0*.1&)(*+-.02(+.,'&%#')-0.30234-3245511,)-)/079.*/(*3,78..888/7..67650:/,/.46/-,23126:4,+/-/-)4/-.3255996754291,12('207,7323(-'&%&&+.,6335<:8.6**+34--.-+/45.4:60.07*.3673350.,,,.5067:16865,2567/0+.+.%#%%$%(''&/(*-678:77222125.*+-(134530-,+/+9..&(,1954,225575792;<89:325420+'(-,'$*+-74)+..0702*++-+*%+)-.'%,12,.3*+-74//2*),+-.666)('&)%&5*&*0/53,,-<.9<:.--61%()400,11.2///351;1-3.)%,'(()+1,%''79)500))28.+989321+,*-040,25/03'&)(-1/1..5;66654/3/,2...44,.069866'57511*'(/:4'/5.436.8./.43012*+01023/32)*0/40$)***83,02+)&'&.'7.3/.4,)')4+1)/0;10)((*'..%-())&&'$&%
@420ecfce-b263-4507-aa0f-c6dd0b38e0f4 ch=396 read=16954 start_time=2019-12-12T19:53:08Z barcode=BC01 runid=2c9cf7bc05858273f10e7d7ec552fc0bd742dc3e
CTCCTACGGGAGGCAGCAGAGGAATATTGCACAATGGGCGCAAACCTGGATGCAATACATGCGTGTATGAAGAAGAAGGCCTTCGGGTTGATACTTTCAGCCCGGGGAGGAAGGGAGTAAAGTTAATACCTTTGCTCATTGACGTTACCCGCAGAAGAAACACCATGCTCGTGCCAGCGGCCACCCGGTAATACGGAGGTGCAAGCGTTAATCGGAATTACTGGGCGTAAAGCGCACGCAGGCAGTTTGTTAAGTCAGATGTGAAATCCGGGCTCAGCGCAGGAACTGCATCTGATACTGGCAACGGAGTCTCGTAGAGGTAGAATTCCAGGTGTAGCGGTGAAATGCGTAGAGATCTGGAGAGGAATACCGGTGGCGAAGGCGGCCCCTGGACGAAGACTGACGCTCAGGTGCGAAAGCGTGGGGAGCAAACGGGATTAGATACCTGGTAATACGCCGTAAACGATGTCGACTTGGAGGTTGTGCCCTTGAGGGGCGTGGCTTCCGGAGCTAACGCGTTAAGTCGACCGCCTGGAAATACGGCCGCAGGTTAAAACTCAAATGAATTGACGGGGGGCCCGCACAAGCGGTGGAGCATGTGGTTTAATTCCGATGCAACGCGAAGAACCTTACCTGGTCTTGACATCCACGGGAAGTTTTCAGAGATGAGAATGTGCCTTCCGGGAACCGTAGGGACAAGGTGCTGCATGGCTGTCGTCAGCTCGTGTTGTGAAATGTTGGGTTAAGTCCACCAGCAGGCGCAACCCTTATCCGCTGTTGCCAGCGGTCCGGCCGGGAACTCAAAGGAGACTGCCAGTGATAAACAGGAGGAAGGTAGGGGATGACGTCAGAAGTCATCATGGCCCCGCCACGACCAGGGCTACGTGCTACAATGGCGCATACAAAGAGAAGCGACCTCGCGAAACCAAGCGGACCTCATAAAGTGCGTCATGTGAGTCCGGATTCTGCAACTCGACTCCATGAAGTCGGAATCGCTGGTAATCGTGGATCAGGAATGCCCACAGTGAATACGTTCCGGAGCCTTGTACACCGCCCGTCACACCATGGGAGTGGGTTGCAAAAGAAGTAGAGTAGCTTAACCTTCGGAGGCCTTACCGCGCATGATTCATGACTGAGGTGAAGTCGTAACAAGGTAACCGG
+
))/+(+/.80),0..232-+.*+1-.33-.-..:2280-%)-1+-)((*%+'()$%$'()+'%$#'+,537(**%))**17313)3-*('),),-144*,-21)/5,+.402,0+(*+.73+2+2*--3/7:0-99.).(((++37217/,-*).-&,+*-054))'(),()()*(23&367*0('&)+4843521+1*&)/3'()-.06/44$-(&0*2458:8/.--74+,12/211),2/%.3<6,,0-3-/8+,()')(-67./.+52246.-.')*0+0,0///.096...*)(%*1-((''%'*11753-()+(+(-*2//7)+1:1.+,,,0;86/26-,023,,+**0/0450-(-/18655-0-,-,)'*.(1+3/6;7-*079*+.-)--001334555.:576-/0*)+22%00*)+/1;27+993.3+-02/56''0/+'%(+-493.01%+3023699351914-./.9-2.69*(110+1*2//1382240*2/-//.5;43212;69388746,+/,''(%(*'/.//8.0/--0*2289*/(*&(+*--2.4.1233:;:./5++-,..11312168./.-2-.056;81829.()*./983957+-3*&**/-1./54,'(,197788791'(*2*/++-77.2*)*.//430/700478;724(,6/809:52*/2(****,-288:;8787;75143325-/0233530:1000,5++0:5:4-7,4/44)(/),*4++./15611:1/2.*/*#'.)07-/0../.871/0406,1-0,.25*9+1,+-//1.00.//0+,.1174.2*,0101/-%015-;:646568,()&&)+:;74221425,$'%%')./;775./(((()/..+/-70-532434+457+()'*())0.187857.*1/)*-0166<78:88))19/-,49:77)5.-'&,.2'5..04.4452.0020*0-250./,-*,-+51326+,&$&(*--.16-0./0,2&0*4/75++.+1555;94:6756*)-&'-&''$+(**111193+,/4546<6975-,(,(-03</3.80+%'+(()&%'),*+**6-100:4&4')1))*6./8+*%%$,+.1<8670--,)(),-/50//3/-,-.06-30499:,3
@3fa4af63-7698-4d0f-bf8f-9350b45e7323 ch=396 read=16962 start_time=2019-12-12T19:53:15Z barcode=BC01 runid=2c9cf7bc05858273f10e7d7ec552fc0bd742dc3e
CCTACAGGAGGCAGCGGTAGAATAATGTGCACAATGGGGAAACGATGCAGCAACGCCGCACGTGAAATTGATGAAGGTTTTCCGGATCAATAAAGCTCTGTCTTTGGAAGATAATGACGGTACCCAAGGAGGAAGCCACGGCTAACTACGTGCCAGCAGCCGCAGTGTATGCGTAGGTGGCGAGCGTTATCGGATTTACTGGGCAAAGGGGCGTAGGCGGATGATTAAGTGGGATGTGAAATACCCGGGCTCAGCAGGTGCTGCATTCAAACTGGTTATCTAGAGTGCAGGAGAGGAGAGTGGAATTCTAGTGTAGCGGTGAAATGCGTAGAGATTAGGAAGAACACCAGTGGCGGCGACTCTCTGGACATAACTGACGCTGAGGCTCGAAAGCGTGGGGAGCAAGCAAGTTAGATACCCTGGTAGTCCACGTAAACGATGAATACTAGGTGTGGGGTTTCAACACCTCCGTGCCGCCGCTAACGCATTAAGTATTCCGCACAGGAGTACGGTCGCAAGATTAAAACTCAAAGGAATTGACGGGGACCCGCACAAATGGCAGGCATGTATGGTTTAATTCGAAGCAGCGAAAGAACCGCCACCTACATGACATCCGCCCGTGCTGCCAATCGAGGGGAAATCCTTCGGGGACAAGGTGACGAATTGGTGCATGGTTGGCGTCAGCTCGTGTCGTGAGATGTTGGGTTAAGTCCCGCAACGAGCGCAACCCTTGTCGTTAGTTACTGCAAAGTTGAGGACTCTGGCAGAGACTGCCTGGGTTAACCAGGAGGAAGGTGGGATGACGTCAAATCATCGCATATGTGTAGGGCTACACGTGCTACAATGGCTGGTACAAGAGATGCAATACCGTGAGGTGGAGCCAGAAGCGCAAAACCAGTCTCAGTTCGGATTGTAGGCTGAAACTCGCCTACATGAAGCTGGAGTTACTGGTAATCGCGAATCAGAGTGTCGCGGTGAATGCGTTCCCGGGTCTTGTACACACCGCCCGTCACACCATGAGAGTTGGCAATACCCGAAGTCCGTGAGCTAACCGCAAGGAGGCAGCGGCCGAAGGTAGAGGTCAGCGATTGGGGAGTGAAGAGATCGTAACAAAGGTAACCG
+
,-)((&.)&',-..((((%,&0++-**+/-./.951,)''($%%%-.-32248304:11$*)+.)&&&')*.*+5+41;:6/*.+-//(%)),)&(*,1577046.015-/./2////*,+(-+'-/'**,--.,/-*-.4./-7..,//22::0.1.-3.**'&+'+,./5/34120274,-23318101/6//;9..1/-)%,/(/2(,./4,,+..21,-+0.0-,2*4340)+)+202(22,.47416++/-15377:::5967+:799:9695423.,*,-63)52,%%.1*+*)+/-2-3.2.0/65-,,,0720.52,-3746++*+/--1506-.765882643*()&&001...+04922'&-.+'-*42331&--*)2),.*)+,-+12)*'+10'03,,,00-6664:*+28544/3'()115;:7212//:40300186755842*:/0,,,-12..'(,03647711/.(&%)&*.83)*-5:11-.'('0*''()0,2../98800./.;:94675:,*'&*01102.6;2002+')(+-.'++)((/3159,,&,032;;/*4)))//+*,*.-.3+('**($&$'--))(,-.131491-022)+'(''+).-771*12)&,0,+.4,55/9<7256//./039+%%)%:)<:;:;124,/+,-562422212..-*-/-2/45311;148*/+.-5*,2688332536211:.10/1881:0+0,,+($+(.*,22/.2956632/5/.-*)&*-.7;79;/304.0211'(-.24/0/'36443577999:711/3,$'(*,1/0.,,5453,,+)*,--/./034000-/877606&'&)*785674445231/-4.091/07.$'+%%'),3:328577867267;:33,2-,-362,&))3..77220.-03461601272,-,4.--+.,0.//4:67;85.'%'*33.//.963474+/-.27-+*/34517.+*-'+%+/13::46731-/1.01+)((4*3*)(((+-3,,+1--.25701--.2230/03,/0,*()+-0/92/142+-,,-&2'((+*,-(5)043&'&'(++''&$'(&**1+29,,/05;::9
@d4a41254-274f-40f7-a00b-9f70c13065f1 ch=71 read=24641 start_time=2019-12-12T19:53:19Z barcode=BC01 runid=2c9cf7bc05858273f10e7d7ec552fc0bd742dc3e
CTCCTACAGGGAGGCAGCAGCGAGGGAATAATGCACAATGGGGAAGTCCTGATGCAGCAACGCGTGGTGATGGTTTTGGACTCTGTCTTTGGGAAGATAATGACGGTACTTGGGAAGGCTAACTACGTGCCAGCAGCCGCGGTATACGTAGGTGGCAGAGCGTTATCAGTTGCAGGCGTAGAGGCAGGCGGTTGGTGATGGGATGTAAATACCCGGGCTCAACTTGGGTGCTGCATTCCAGACTGGTTATCTAGAGTGCAGGAGAGGGAGGTGGAATTCCCTGAACAGCGGTGAAATGCGTGAGATTAGGAAGAACACCGGTGTAGAGAGCGACTCTGGACTGTAACTGACGCTGGGGCTCGAAAGCGTGGGGAGCAAACGGGATTAGATACCCTGGTAGTCCACGCCGTAAACGATAGATACTAGGTGTGGGGGTTCAACACCTCCCGTGCACCGCTAACTTGCATTAAATTATTCCGCCTGGGAAGTACGGTCGCAAGATTAAAACCGAGGAATTGACGGGGACCCGCACAAGTAGCAGACATGTGGTTTAATTCAGACAACGCGAGCCTTACCATGACATCCCTTGCATTACTGCAATCCAATCCTTCGGGGACAAAGGTGACAGGTGGTGCATGGTTGTCGTCAGCTCGTGTCGTGAGATGTTGGGTTAAGTCCCGCAACGAGCGCAACCCTTGTCGTTAGTTACTGCCATTAAGTTGAGGGACTCTAGCAGAGACTGCCTGGGTTAACCAGGAGGAAGGTGGGGATGACGTCAAATCATCATGCCCTTATGTGTGGGGCTACTGCACGTGTAATGGCTGGTACAGAGAGATGCAATACCGTGAGGTGGAGTGGAAACTTTAAAACCAGTCTCAGTTCAGTTGTAGGCTGGCTTTCGCCTACATGAAGCTGGAGTTACTAGTAATCGCGAATCAGAATGTCGCAGTGAATACGTTCCAGGTCTTATACACGCCGCCCGTCACACCATGAGAGTTGGCAATGCCGAAGTCCGTGAGCTAACCGCAAAGAGAGCAGCGGCCGAGTAGGGTCAACGGTGGGAGTGAGGAATCGTAACAAAGGTAACCGG
+
+,15)*+(29**1--/00+..-*00*,.(%%('+*,047684''&$%*.*+2777344+',&'++**)))(((*((%.'&''+654,02,&13-1.10-.+*&&)+)*)%$#(-&&%&%((**.*0044461...+2-*+*('+-,967-5-+,))'()*,11;212%-'7)*&*..0610',(&%),,,,-+''%$&(,269:81837.631(..7141/1,-2/9442552112530.-26:;88844440-)-+/2,5*'('+-(''&(%',&6*66%('##$%'+.64/.7.,-,*%(')',++/-.*)/9779:.821&&''((--13,,,,.,33656.,,())*'(+('1,5471,/(&'.-(46*'(*99+5&43/16/025759)*3701/136),-04((*.,4000))663300053553548(.06*)+.04.:6+),%($(,%'(())(('(&))/..*0+2:20+053/,&'&%)-./:68177/,,4+3:8/*-'(&)%,2,--+*.44.5;.--040**)'()&,(---,*.52::6:4;0&()')++$$%%%)')'%'&$'&(+22/1,*++*+-.)+*$%$&'(&))'*.+1.(+202949**,+,/4*,3.0875569787;55666310118788:94:552351,6,/06(,))).9'(*416+*,-)53446-,.,.0208/-00/.1%250-7.0+1.+)-5+4341*&$$&'(*-.:9:;7520032312-72+/2/30821384153565678:92229989-7;.,///503+'++)+,.+$%'&('-)),724888833062-+***-97-2..,0896.-++)-,,%+*'-/*).503:96.50/77790010,'),**,8688:79-1/)+&'()-.1601)))+.2+(/)*,300.2/0,'&(')+-5--2/(.-,/-.00253+35618)).6103--.--+*$*.'26-(310.+.1/4.+(((/:+0)-..&69&(-+-46.5.*10133431226)(')&,-,/,,,2,+'(&')/3,4+&*)%.(41&(((())%%()-/(%&(0))()+1.729
@c2cef873-4c2e-490b-9c5e-bc2e7567d2ec ch=239 read=24538 start_time=2019-12-12T19:53:17Z barcode=BC01 runid=2c9cf7bc05858273f10e7d7ec552fc0bd742dc3e
CACGTTACCTTGTTACGACTTCACCCCAATCATCGACAGACGGCTGGCTCCCGAAGGTTACCCCACCGGCTTTGGGCACTTCCGACTTTCGTGGTGTGACGGGCGGCGGTGTGTACAAGGCCCGGGAACGTATTCACCGCAGTATGCTGACCTGCGATTACTAGCGATTCCGACTTCACGTAGGCGAGTTGCAGCCTACGATCCGAACTGAGAGTGTTTCTCAGGTTTGCTCCATCTCCGCGGTATTGCTTCCCGTCTGTGCTCCCATTGTACATTAGTGGCCAGGTCATAAGGGGCATGATGATTTGACGTCATCCCCGCCTTCCTCGCATTGTCTGCGGCGGCCTCTCATGAGTTCCCACCCAAAGTGCTGGCAACATAAGATGGGGTTGCGCTCGTTGCGGGACTTAACCCAACATCTCACGGCACGAGCTGACGACAACCGTGCACCACCTGTTTTCTGGCTTCGGAAGAGAGGAACTATCTCTAGTTCTGTCCATCAATGTCAAGACCTGGTAAGGTTCTTCGCGTTGCGTCGAATTAAACCATACTCCCACCGCTTGTGCGGGCCCCGTCAATTCCTTTGGTTTCAACCTTGCGGTCGTACTCCCCAGGCAGAAATTGCCCATTGCGTTAACTCCGGCACAGAAGGGGTCGATACCTCCTACACCTAGGCCCATCGTTTACGGCCCGGGACTACCGGGTATCTAATCCCGTTCGCTCCTGGCTTTCGCGCCTCAGCGTCAGTTTTCGTCAGAAAGTCGCCTTCGCCACTGGTGTTCTTCCTAATATCTACGCATTTCCACCCGCTACACTAGGGAATTCCACTTTCCTCCGATACTCCTAGATTGGCGGATTTCCATCCCATCACGGGGTTAAGCCCGAACTTTTAAGACAGACTGACCAATCCGCCTGCGCGCGCTTTACGCCCAATAATTCCGGACAACGCTTGCCACCTACGTATTACCGCGGCTGCTGGCACGTAGTTAGCCGTGGCTTTCTATTCAGTACCGTCAATCCTTCTAACTATTTGCAAGAAGGCCTTTCGTCCCGATTAACAGAGCTTTGGCGAAGGCCGTATCACTCACGCGGCGTTGCTCCGTCAGACTTTCGTCCATTTGCGGAGATTCCCCACTGCTGCCTCCGTAAG
+
)%)(-.-4/9/.2701+*)3+3..54*+2-01/,'%%$'%+++,-797710&&+)&*+0(,0.)),/0.(')'/45.$*'*-.-13/;7//88:6644586;94/4'0,+,003668:0827('345952454:3..1-00/5024.1016;76.--6-1012+-1488763-12:/--./1-2,)'/-7/1,333+)*+,+2')&/*)**&'*+-0<7/1;065696,.05::;:91-+*-41./.,.8274(*542$0&+-07.,.6&*()(.*(&'&')2)-685,.*,)473/89556663:7//36468-;99./1;6;6524',++-./211+1+*'12.+,))-0/002485-',4...,**/9948226/002:79-)32-/6244998189**./30304//))).3/3313/*,-))(-*%*&%%&'+.94+59680--11.1:075:;20-/5017.(1--)*))*0,:24451211$/(928887559949402103)-2;83720-.339766938832-.--2'.+5/8<5497+00.6:)+42,-2..027(.+25-(/15798;7419:-34<:7247-2/.-3:2/(,&)'786('*,*%(&'%(*'02+*1+*+*,607021223+'))(0),51310120-351-1'')--/+&'&+/-*6792<.'*&105((3766879:46/+143225182++/5645645,051032/-.-07380/00/410.874--47+*-.(***$',.038;<6:998),1<9963/+-404473/1-0.2;51.'.3-+4401.24..&'))/,53,-.985700+*,-,./.+-+.-03%1.&1%6:663563;6245-/(,.(/7-.'**((12267:--0,202*/0.--)-/119:37:::432/,,,0-*&*(,+)-2.35919)7,822*/+-1.-7:.2.)(,+0-3/.9;6262228724)%&,+.1/;/..26,0/6*+,***+/78%6156;6:-8,+.)'+'%+.-0.1;5.11/(+,152.4;.-47135,+.0,622/+)(''((*(+/-24491-//3,,-,(*,,032,8,+,9895786/.,/6826984)/,'+341/*+2-447-.2,+,(&*&'/5,/0(,
@2ad6e89a-269d-4c1d-9b44-1b1c0d62e2a8 ch=396 read=16980 start_time=2019-12-12T19:53:23Z barcode=BC01 runid=2c9cf7bc05858273f10e7d7ec552fc0bd742dc3e
TTGGTGTGCTTCACGTTCGTTGCATTATTGCTGAAGAAGTTGTCCGGTGTCTTTGTGTTAACCTGCGCGCAATGGCTATCTTCCGGTTACACCTTGTTGCGACTTCACCCCAGTCATGAATGCAGGTAGTGGCGCCTCCCGAAAGTTAAGCTACCTACTTCTTTTGCAACCCCTCCCACATGGTCAGGCGGTGTGTACAAGGCCAGGAACGTATTCACCGTGGCATTCTGATCCACGATTACTAGCGATTCCGGCAGCGGAGTCAGGTTACGAATCGATAGGACACGACGCACTTTATGAGGTCCGCTTGCTCTCATGAGTCGCTTCTCTTTATGCGCCATTTGCCTTGGCACGTGTGTAGCCCTGGTGTAGGCCATGATGACCAGGCGTGTCCCGCCTCCAGTTTATCACTGGCAGTCGCTGAGTTCCGGCCGGACCGCTGGCAACAAAGGGATAAAGAGGTTGCTATCGTTGCGGGTTAACCCAGCATTTCACAGCACGAGCTGACGGCAGCCATGCAGCACCCTGTCTCACGGTTTCCCGAAGGCACATTCTCATCTCTGAAAACTTCCGTGGATGTCCAGACCAGGTAAGGTTCTTCGCGTTGCATCAGATTAAACCACGTAACCACCGCTGTGCAGGCCCCGTCAATTCATTTGAGTTTTAACAACGACCGGCTCCCCAGGCAGTGCCAATGCGTTAGCGGCAGCACCGGGTGAAACCCCACACCTGTTATTCATCGTTTACGTGGACTACCAGGGTATCTAATCCTGTTTGCTCCCCGCTTTCAGGCCTCAGCGTCAGATTACAGTCCAGAGTCGCCTTCGCCTGGGTGTTCTTCCTAATCTCTGCGCATTTCACGCTACTGGAATTCACTCTCCTCTCTGCACTCTAGATAACCAGTTTGGAATGCGGCACCCAAGTTGAGCCCAGGTATTTCATCCCTTGTCGTGTCCGCCTACGCTCCTTTACGCCCAGTAAATCCGGATAACGCTCGCCACCTTATTACCGCGGCTGCTGGCGTAGTTAGCCGTAAGCTTCTCCTTAGGTACCGTCATTGCTCTTCCCAAAGACAGAGCTTTACGATCCGAAAACCTTCATCACTCACGCGGCGTTGCTTTCCTCCAGGTTCCCCATTGTTGTCCCCACTGCGCCTCCCGTGAGG
+
$#)&)%,(+-/)$'(*4.(&.&($)$%+&&&'(.0+-)(16406',+7671492.10/8/729++0.003355-))-&,,1.50(/1.++')../%.6',-234;7259;5-/39552%+,$,%*--)-+)*)&,++/6-()&%+*605/0005:7469:83::0.61'162()*4*(+++/.,((,,+01555344663465:)43373,102;546;150;0./;752254+*,*)+0,.**)*+03:1,-)(%%&))%'(*+-1/6$.'(('%%&'$))%%%&(3320-+27,),+,),/1.+)&&'),.23+-//012.12614/18/+/-.34(*%%&%&%'%(')$'--.0+++*-66--1/+)&'.4<84-.0.-*$%')*)0'+*.&#'-*11014<433<8887960052')''(--31('-55-837166-7-,2+628.*549682(((++13&%$%+335;33&.+*-+./2,,'41391)%&$+*())'++./&*+%(%+-3+2/.--..6:*.5678646107;(384,.61940445<8:;9:8655538:824:64/11:64(-/(,),('*.5223-6/<89<81310013558)).8-:7.82--''((/,+0,/0311./%.+.53+*.1.4/91.03./.2395/+-)%$&)),.('*+857,2487%$(&&%-).*)+20-,--6*'))(0((&($&'.,.34/'**-5,-+.'/,,,752.57&(*'+4.),,/4/3-)+,/4237,-3510:+)--977/&*-:30)*14/,.-'+/43./)5+'+1216)+*+++-+-/-52+.($%-*)',1))((%*,4--*')',''(/36-&('+2.0**1)/,0.(*,/,--,+,--/135420./490:0:.686.-0+-.(+%+**,*(.)(+)**/8-)&.11/,96,')+*&%%$)#$%#())*.4')*)*37/,7/-54/65,,1683.0/3242131/26:783(0&&%)34379770:111--0,*)(&)*+&*/-/1))&&&'%')%+&$'()&)%$&()52+*.*1564/+1/*-.1-,.,080(--./0+*/57.566;836-(++)$((*,6./-:0)&$&)+)1)*1012083-&-+&*-'*-,2+%&%&*(-2*3:,*.%&(&
@6ae1023e-19e3-4ad6-9211-5a603f17058d ch=185 read=33752 start_time=2019-12-12T19:53:22Z barcode=BC01 runid=2c9cf7bc05858273f10e7d7ec552fc0bd742dc3e
CCGGTTACATGTTGACTTCACCCCAATCGCTGACCCTATCTTCGGCCGCTGCCTCCTTGCGGTTAGCTCACGGACTTCGGGTATTGCCAACTCTCATGAGTGTGACGGGCGGTGCAAGACCGGAACGTATTCTGCGACGATCTGATTCGCGATTACTAGTAACTCCAGCTTCATGTAGGCGAGTTTCAGCCTACAATCGAACTGAGACTGGAACAAGTTTGTCCACCTCGCGGCATTGCATCTCTCTGTACCAGCCATTGTAGCGTGTGTAGCCCTACATAAGGGGCATGATGATTTGACGTCATCCCACCTTCTCCCTGGTTAGCAGGCAGTCATAGAGTCCTCAACTTAATGGTAGTAACTAACGACAAAGTTTGCGCTCGTTGCGGGACCAACAACATCTCACGACACAGGCGGCGACAACCATGCTGCACCTGTCACCTTGTCCCGAGAGGATTTCCTCGATTAAAGAGTAATGCAAGGGATGTCAAGTGTAGAGTGGGTTCTTCGCGTTGCTTCAATTAAACCACATGCTCCGCTACTTGTGCGGGTCCCAAATCAATTCCTTTGAGTTTTAATCTTGCGACCATGTGCTCACAGGCGGAATGCCAATGCGTTAGCGGCGGCGGTGTTAAAAATTACACCTAATTCATCGTTTACGGCGTGGACTACCAGGGTATCTAATCCTGTTTGCTCCCCACGCTTTCGAGCCTCAGCGTCAGTTACAGTCCAGAGAGTCGCCTTCGCCGCGGTGTTCTTCCTAATCTCTACGCATTTCACCGCTACACTAAATTCCACTCCTCTCCTGCACTCTAGATAACCAGTTTGGAATGCAGCACCCAAGTTGAGCCCGGGTATTTCACATCCCACTTAATCATCCGCCTACGCTCCCTTTACGCCCAGTAAATCCGGATAACCTTTCGCCACCTACGTATTACCGCGGCTGCTGGCGCGTAGTTAGCCGTGGCTTCCTCCTTGGGTACCGTCATTATCTTCCCCAAAGACAGGCTTTACGATCCGAAAACCTTCATCACTCACGCGGCGTTTGTTGCTGCATCAGGGTTTCCCATTGTGCAATATTCCCCTGCTGCCTCCGTAGGAG
+
73-318.-&/'(+**,17/*0/0(,1-0,054367-(+136:81:3615600,+.+..--+*+3+-.201229112;.*))-,-1-/4360.-,)%)(&,,..,,,'./)),*)+(-*)6))'0*,4757<76521+2-'*)0557;7,.763<2220,--4120/*+,-8301/305-1//4395*)&./2242932*,3./--,0152-(..,'/+5'').&'460/*),+-,70459996522334//:..-4(05+,(%*()*%&%(*27-*(,,+.2*052-+.,-/009<7456(79:126/(.0250396*))-/0,(,)34631-+&)'%(%(.1+,-,)+,+2,+*'))+41+,3038758:+/*3)'/-026-7-,-*46.'(-*/2,//1...)*,,,46)2:685/,./4.:4680.)*,-/312474643522570)*'&*'&(211635451707+(((*.41343..9857/..6,45/,-(%(*%*/-;99<:24438*,4<6&/)/+7597((-+---11,+.*'&,'&')*5217.,$(+--,2/81/34-)'(2:;.2*+*-..,*,4-%4'-)---'*'-2223342%*$*.-.276;210,30'3*,)-/08-0.)%%$%)(,---'0+2268/76/&2&-,-/4:8:766902+'&(+636;9:7775<9+,-/--*%*003;;.1.44:97-+-+,+%()+,./027()),*&,-/66;7;79:.&(%&)('/+/5.0+-332338685889<:8.;;+.412)--%(3,80+)**(((,+--../+--/033653/2/,.3;90647541011,6.*+&)4,,,.94+.2111395,*&();2+&&'(0,12-.39-0:43566183)4;:24--*)&&,((').)0-35876))*-/789/.,*-0+0.42.190/4..-00223)'&')'*..,+/1.5477799857815&,((*+3143246&,-40767-.4&),%,+5,/77*+-.34.(*))'/0380.//.4351322011-43)'0-+6611001)-3.-:5-55(+0)-33140/12674,,01112*'.)*1'-*.'
@8a26843e-8aa9-450f-bd02-1f2b59949e3b ch=228 read=22504 start_time=2019-12-12T19:53:37Z barcode=BC01 runid=2c9cf7bc05858273f10e7d7ec552fc0bd742dc3e
CGTACTTCGTTTCAGTTACATTGCTGGTGCTGAAGAAAGTTGTCGGTGTCTTTGTGTTAACCACCGCGCCTGTCATCTATCTTCCGGTTACCTTGTTACGACTTCACCCAATCCCGCTGACCCTACAGCTTCGGCCGCTGCCTCCTTGCGGTTAGCTCACGGACTTCGGGTATTGCCAGCTCTCATGGTGTGACGGGCGGTGTGTACAAGACCAGGAACGTATTGCCGCGACATTCTGATTCGCGATTACTAAGTAACTCAGCGGCTTCATGTAGGCGAGTTTCAGCCACAATCCAATTTGAGACTGGTTTTAAAGTTTGGCTCCACCTCGCGGTATTGCATCTCTGGCATGACCATTGCCTTTTGTGTGTAGCCCTACACATAAAGGGGCATGATGATTTGACGTCATCCCCACCTTCCTCTGGATTAACCCAGGCAGTCTCGCTAAGAGTCCTCAACCAATGGTAACTAACGACAAGGGTTGCGCTCGGGACTTAACCAACATCACGACACGAGAGCTGACGACAACCATGCACCACCTGTCACCTTGTCCACGAAGTTTCACTCGATTAGGTAATGCAAGGGATGTCAAGTGTAGGTAAGGTTCTTCGCGTGCTTCGAATTAAACCACATGCTCCGCTACTTGTGCGGGTCCCGTCAATTCCTTTGAGTTTTAATCTTACGACCATGCTCCCAGGCGGAATCGCCAATGCGTGGCGGCACGGCGGAGGTGTTGAAACCCCCCCACACCTAGTATTCATCGTTTACGGCGTGGACTACCAGAATTATCTAATCCTGTTTGCTCCCCACGCTTTCGAGCCTCAGCATTGATTACAGTCAGAGTCGCCTTCGCCACTGGTGTTCTTCCCTGAAAATCTCTACGCATTTCACCGCTACACTAGGAATTCCACTCTCTCTCCTGCACTCTAAGATGTAACCAGTTTGGAATGCAGCACCCAAGTTAGGCGGGTATTTCACATCACGCCAATCATCCGCCTACGCTCCTTTACGCCCAGTAAAATCCGGATAACGCTCGCCACCTACGTATTACCGCGGCTGCTGGCACGTAGTTAGCCGTGGCTTCGCACCTCCTTAGGTACCGTCATTATCTTCCCCAAGACAGGGCTTTACGATCCGAAAACCTTCATCACTCGCGGCGTTGCTGCATCAGGGTTTCCCCATTTGTGCAATATTCCCCACTGCTCCGTAG
+
%/4*-/0/*,:*--,7(%&$(*&)+0/4/+*+(.'(+**.-++-+00352:;;/5*.0+(//**'$''.-/-10,.-.,1,/6--361:12,9,+59(011528/-06-/.24).(,//')1*%%+%$&%&',(1+44443*.(',/,//:09-..445769378;:261-(0**780++))).,459656455086183323//01020357+4443135++-)/-+-.::49;67988:7267668210-'%&))-,-'''())-:61.',**4.5043<6,'&'(&(,5,3))$&())-,3367.6;;11;2044/0,+.0+'('-.1361++/.)568)(''#$''''',8-3*$$$#$)&&&%&$(&(32,'+,,+-/08--/2.-1:010.'15%'(-,2,'**46-*.46:7--,()1(/0.&,&&(++,/341-4003(.+--.00/))(&%*('(%%(1.169665-3/,21294733/-(,1,,/./*,**/./,,(*,00-/--*(+,-868759020<031+)-2-6:1234.--,-+-44''&'&(*2-,%''1))+,,'&&+,+'(+*+3305831-*#'$%(('')+*.-1-')#%''*&(+2/%&+1,9<;91.-,20//19*+//+/5+.-7*4621.))046:8996/73-*//;<-171+0,#'+./:23,+++&%&.-*-.+*)(%'&*,,,-&+%)(&-+&*&*)-1,-2.032..91023532/%*-.7/-(*.3:42344387,--8678:<7966751-)'.(),744;488034:0*,-798/*,+*0;-.(),7:7,*()$&('&-7122749,,,///-142645<<88998/25968596+))+25))*999963434<:457;58966441'0(1(5--.'**++,(*)*/260.../.-*'((&$&%+(005;9+3-61140//(0/*++*-,(**+,*&+&/81.,,++('((+(,/--*.38230*)*(+164+52+.2,41+,01:9.01165798:7577...8%0,.,3)2,.-,0034171216546/,.--01.:*),5(+,,*-5/*/+,-,/+,+'0+.-4;8:8114-.182.:9.72014,,/356::2----1'&(.65.36:6679-0.0&')++.09---/0446)7:23;318:2)+2+()'*)../2.566*(**(-*78-.02
@182ea51e-f08f-4ff1-ae33-7616d6a91ea1 ch=68 read=18066 start_time=2019-12-12T19:53:44Z barcode=BC01 runid=2c9cf7bc05858273f10e7d7ec552fc0bd742dc3e
CCGGTTACCTTGTTACGACTTCACCCCAATCATCAATCCCACCTTAGACAGCTCCTTCCTTGCGAGTTTAGGCCACCGGCTTCGGGTGTTATCAACTCTCGTGGTGTGACGGGCGGTGTGTACAAGGCCGGAACGTATTCACCGCGACATGCTGATTCGCGATTACTAGCGATTCAACTTCATGTAGTCAGGTTGCAGGCTACAATCCGGAACTGAGAATGGTTTATGGGTTTACTTCACCTCGCGGCTTCGCTTCCTCTGCACCATCCATTGTAGCACGTGTGTAGCCCAGGTCATAAGGGCATGATGATTTGACGTCATCCGCCAGCCTCCAGCTTGTCGCTGGCGGTGCTTCAGAGTCCCCAACTTAATGATGGTAACTAACGATAAGAGGTTGCGCTCGTTGCGGGACTTATCTCACGACACGAGCTGACGACAACCATCACCACCTGTATCTCGCCTTATAGCTAACTCTCCATCTCTGGAGCCTTTATGAGTATGTCAAGACCTGGTAAGGTTCTTCGCGTGCTTCGAATTAAACCACATGCTCCACCGCTTGTGCGGGCCCCGTCAATTCCTTTGAGTTTCATTCTTCTTGCGAACATTTCTGAGCAGGTGCTTATTGCGTTAACTGCAGCACTGAACTTTGACATCAACGCCAGTACACTCATCGTTTGCGGCGTGGACTGCTAAGATTATCTAATCCTATTGCTCCCCACGCTTTCGGGACTGGAGCGTCAGTTGCAGGCCAGATCGTCGCCGCCACTGGTGATCCATATATCTGCGCATTTCACCGCTACATGGAATTCCACGATCCTCTCTCCTGCCTCTAATGCCTGGTTTTCCTTATGGCTTACTGAAGTTAAACTTCAGGCTTTCACCACAGACCCTTGCTGCCGCCTGCTCCTCTTTACGCCCAATAATTTCCGGATGGCGTACCGGCTGCTGGCGTAGTTAGCCGTGGCTTTCTAATAAAGTACCGTCACTCGGCTGCAGCCGCCGTTCAACTCGCTATAACGAAGTTTACAATCCGAAAACCTTCTTCCTTCACGCACTGGCGTTGCTCGGTCAGGGTTCCCCGGTACCCGAAAATTCCCTGCTGCCTCCCGTAGG
+
31(-,2+2-.4&*.+,-.358560993+42434309/070.2/6-('753022387974(2,/,%)-3&&0699239/0,/05-9.1.-40112*1/0//.0-5...553(44.)0/2434/39:1/44*+,(*2977;.+-3/62658:::9:9516.02266201-,+.,285(,(-/:56.1+319-),37-1*&),+,03965//&/(+1./,-6122:;;.99;.4;9'-0:-+/3.1.,.6/07.''(('+(5355/328465,.:/+*++)//0/3-+*)//**/533254428700,+**+%-,*)-/339825+&'*%$&&'**+&+01125&2++2,')(%%%.$'))--,8;,-'(((.---.25973832151/),%%($,/,1++,.48188())/3,+,)+'))*&(*&()++05244*57697.570/-)*.&)+,,-.3/''$$$$%(**(&&##&/*-1401322-,/')577;801((+,-4+1212445:/-.,/0,-1548<9612+$'*()%,(3+3<:;6//+,'))//+99//.3*0,0-.')..+(/2666987/74.-/4;.07893--)/0./.-+-$),.*&&%''&())&(*,$+'&&-.3252978+11-.1)+/)-90,01(47.74()&))+))(+-00873398*-+-,.76;883/32/+)%-*+-265903.*'.*&(02:8--2040;91*56110.(&(1137255<66,4*/830.0+,//&&)'+61221-+'(-020-)+),,.(00326;8157;361110/1201122-'*(+,/61223).51-2&(*.,,-,.8894968*.&*(0125.12))&(&''/.-*')(%+(,420;7.-15.2--58:,1,+*/-37369.-../6-,57-,2,20+1628/9;(6001,*&$%$%#*,*$$')(.,3./-.0:0.-171807**/,*+,/,,1/&)'*++-.+01+('%$#%$$+./58454+%#&',(*/,-1'1&'+)+82-/,-1-/-,064/66:88<:55:5)+()%*'+-./.30000)0)*)/,1+2/89+&%*#00().1231,6('&&(((*()+6-+/15-
@7f0e4898-beba-41ef-a58c-608fcc674d43 ch=93 read=20513 start_time=2019-12-12T19:53:45Z barcode=BC01 runid=2c9cf7bc05858273f10e7d7ec552fc0bd742dc3e
CTCCTACGGGAGGCAGCAGTAGAAATTTTCGGCAATGGGGAAACCCTGACCGAGCAACGCCGCGTGAAGAGGAAGGTTTTCGGATTGTAAACTTCTGTTATAAAGGAAGAACGGCGGCTACGAAATGGTAGCCGGTGACGATACTTTATTAAGAAAGCCACGGCTAACTACGTGCCAGCAGCCCGCGGTAATACGTAGGTGGCAAGCGTTATCCGGAATTATTGGGCGTAAAGAGGGCAGGCGGCAGCAGGGTCTGTGGTGAAAGCCTGAAGCAGCTTCCGGTAAATAGAAACCAGGCAGCTAGAGTGCAGGAGAGGATCGTGGAATTCCATGTGTGGCGGTGAAATGCGTAGATATGGAGGAACACCAGTGGCGAAGGCGACACGGCCTGCAATGACGCTCAGTCAGCGTGGGAGCAAATAAGATTAGATACCTAGTAGTCCACGCCGTAAACGATGAGTACTAAGTGTTGGATGTCAAAGTTCAGTGCTGCAGTTAACGCAATAAGTACTCCGCCTGGAAGTAGTACGTTCGCAAGAATGAAACTCAAAGGAATTGACGGGGGCCCGCACAAGCGGTGGAGCATGTGGTTTAATTTCGAGCAACGCGAAGAACCTTACCGGAATGTGACATACTCATAAAGGCTCAGAGATGGAGAATGGCTATATGAGATACGGTGCATGGTTTGTCGTCAGCTCGTGTCGTGAGATGTTGGGTTAAGTCCGCAACGAGCGCAACCCTTATCGTTAGTTACCATCATTAAGTTGGGGACTCTAGCGAGACTGCCAGTGACAAGCTGGAGGAAGGCGAGGATGACGTCAAATCATCATGCCCTTATGACCTGGGCTACACGTGCTACAATGGATGGTGCAGAGGGAAGCGAAGCCGCGGGTGAAACGAAACCCATAAAACCATTCTCAGTTCGGATTGTAGTCTGCAACTCGACTACATGAAGTTGGAATCGCTGGTAATCGCAGATCAGCATGTCGCGGTGAATACGTTCTCGGGCCTTCGCCCGTCACACCACGAGTTGATAACACCCGAAACCGGTGGCCTAACCGCAGGAAGGAGCTGTCTAAGGTGGGATTGATGATTGGGGGTGAAGTCGTAACCGTAACCGG
+
/./-,,0&17./53%55+*('')-0/9;:26;7/://2/'*.+-2(**)(*-.-149767943,3,,*+(,0.4),,8432-6/73467;643624314/-18)+,-/+/61161/2/-,+*)..-.3-,,7,*0*)'%$(('(-/))3.0('*.+*+.+,*0/0274313256:;666-14:*%&%&.(5(+,12-5,+140273566;634&,))(,/*+1%(+)+,69-)&//1+17;715.*)**-1*+,244374/040,/12-2,*,)$(),-(,+,9-'$&&/7404.062.-./++(*)/,,/3*,*/7245462*)(,,2922-+)(()'*.-/0:100:43579-,,*,.7/563032(+,-6-&&5(6-1.-(((,3.33-1(()20,+3+),,,()+/73:3,-./<;89:0*2.-+22.1-%()/01077,/47;769::2-+0$')+(-/.3./56<6;5:79/38)(-5//'.&(*14470;0:0677:424'/&)+2902:75/&'',(,,.75820*-*.*38001800/7)9-.+/,4/8682/2*'27,**&*)*.01955;./..76344343++-610+/,244867.1)+3704/6.16')*()&,*-0896::9.,790,3/,1))(*+:9-+(')3)44023+-22377*())'%(+-(.45*+989::333335888:8:98667748&/3156:-.74-0509('55.+-)/73*2,,-1621,9-)/8394.5/5/18*./6-1433+%)*+&,&%*+-5*34455/.**+;-+2+/4,44)&/4.479:885462/129747/5:5+600059;89:87630*,().97474:457../123341.,2*0-,,++2-/401)-+++--()*(1+,4*+72;;12;,2<66725761)+(,2---556::80///0/((.%')*)-+,-2/1.623/35)4-7.)($%%%&,,+11.02357721/*))))857<866)461/'***05(,6/./.20,/-./,7/002:30,-(',0'+%0(+0+3+*('01-0//306*/,--2754-+/.2/399+-4*+/2.:175;9,+,/--/18954.)'*,74471
@64b1cec8-dd25-48df-9ed1-ae4bd7c1eada ch=148 read=19250 start_time=2019-12-12T19:53:43Z barcode=BC01 runid=2c9cf7bc05858273f10e7d7ec552fc0bd742dc3e
CTCCTACGGGAGGCAGCAGTGGGGAATATTGCACAATGGGCGCAAGCCTGATGCCCAGCCATGCCGCGCGTATGAAGAAGGCCTTCCGGGTTGTAAAGTACTTTCAGCGGGAGGAAGGGAGTAAAGTTATACCGCTGCTCATTGACACAGAAGAAACACCGGCTAACTCCGTGCCAGCAGCCGCGGTAATACGGAGGGTGCAGCGTTAATCGGAATTACTGGGCGTAAAGCGCACGCAGGCAGTTTGTTAAGTCAGATGTGAAATCCCCGGGCTCAACCTGGGGCATCTGATACTGGCAAGCGAGTCTCGTAGAGGGGGGGTAGAATTCCAGATTGGCGGTGAAATGCGTAGATCTGGAGGAATACCGGTGGCGAAGGCGGCCCCTGGACGAAGACGGCGCTCAGGTGCGAAAGCGTGGGGAGCAAGCAGGATTAGATACCCTGGTAGTCCACGCCGTAAACGATGTCGACTTGGAGGTTGTGCCCAGCGAGGCGTGGCTTCGGAGCTAACGCGTTAAGTCGACCGCCTGGGGAGTACGGCCGCAGGTTAAAACTCAAATGAATTGGCGAGGACCCGCACGAAGTAGCGGAGCATGGACTTTAATTCGAAGCAACGCGAAGAACCTTACCTACACTTGACATCCTTGCATTACTCTTAATCGAAATCCTTCGGGGACAAGGTGACAGGTGGTGCATGGTTGTCGTGCAGCTCGTGTGAGATGTTGGGTTAAGTCACAACAGCGCAACCCATCGTTAGTTACTACCATTAGTTGAGGGACTCTGGCAGGACTGCCTGGGTTAACCAGGAGGAAGGTGGGGATGACGTCAAATCATCATGCCCCTTATGTGTAGGGCTACACACGTGCTACAATGAAAGCACGGGTACAGAGATGCAATACCGCGAGTGGAGCCAAACTTTAAAACCAATCTCCAGTTCAGTTGTAGTGAAACTCGCCTATGAAGCTGGAATTACTAGTAATCGCGAATCAGAATGTCGCGGTGAATACGTTCCCGGGTCTTGTACACACCGCCCGTCACACCATGAGAGTTGGCAATACCCGAGTCCGTGAGGCTAACCACTGGAGGCAGCGGCCGAAGGTAGGGTCAGCGATTGGGGAGTGAAGTCATGCTAAGGTAACCGG
+
,--3025.66-.-.,///2:21.(+)*-7.*,++-4/-7553668,1000&''+,/)*,318325/0/.*4,,/31)*+*,/8490(07325-**1.&(%')35.+--.7.+1.-5*42&'(184)+-/(')&%'*++-/-05)''#&%'1*&,4/,88-,++)/2/128,.7:4/-+(334+-+-.)&%%()-+,**1*,*)*./806/41/6-5.3469<88489;30102/2-2-29:*29<7,4564278448:65.17+*766,+5976:0002.//3%%$'+/-,-,1:483.+&&&&*(+,1012../-/484,-../11.2*),*/**&&/.,,/6++,:9763455590,+)('('..-6/0.,++./1*3+296-).0*,'&*((1((*.017/04,./'(0/)*+0*0.)*%-02(.)-,&2,..4768;126:86366/137:;9:9:*0////:99785958235/80020:,(()'&+4-,-.-*+,2(-%)*2/3,--00910-0342755777778+*(+*0-:2-&&$+/,43;;3682-53+(+'.(0*++$2-166)))-0&+)('))2&*)&)('))%%(*&+3-510-1++-6878+-1'%'//.0.07/,--..7002306*&*(+/15014/122214)'(,&*7,4-+36&10.../..241245:;;9:9:76.:./.)+$%&+,/234/21039975:(788;87/-0&),-0+..185.,,'$&,-183-1.,*-.0:,.**)-2.((39/4541.4-%1,)'&'+22095/7/7/;-97.27.0/1,/086367897889;82227626-23/(.,-/565679:988641,&(*+.-1507.,('&&$%&*(,&&')),,,,76649334:31*()(--()*15;520831:6+%'*/0645..17:6&-(4-,(&$(&05,-846,*())4.--541(&/'&'+(+.*.,--545;991.*-,./736.661200/965.71-.1211/5*/,/+..07249514412.19575+*&&3+.-..:2(26,)**-274)''((+(),02')).4.0.+++**--*),,*2+/'()*,+%*'(+/89:,))-+,0)+..2-,..2)0-296:2/
@90412153-0681-494a-ad54-3153bd7576d1 ch=43 read=18811 start_time=2019-12-12T19:53:43Z barcode=BC01 runid=2c9cf7bc05858273f10e7d7ec552fc0bd742dc3e
CCCGGTTACCTTGTTACGACTTCACCCCAGTCATGAATCACAAAGTGGTAAGCGCCCTCCCGAAGGTTAAGCTACCTACTTCTTTGCAACCCCTCCCCATGGTGGCGACGGGCGGTGTGTTACAAGGCCCGGGAACGTATTCTGCCGCGGCGTGCTGATCGCGATTACTAGCGATTCCGACTTCATGTAGGCGGTTGCAGCCTACAATCCCGGAACTGAGACTGAAGAGATTAGCTTGCGTCACCGGCGCGACTCGTCGTACCAGCCATTGTAGCACGTGTGTAGCCCAGGTCATAAGGGGGGGGCATGATGATTTGACATCATCCCACCTTCCTCGGTTTATTACCGGCAGTCTCGCTAGAGTGCCCAACTAAATGATGGCAACTAACAATAGGGACGCTCGTTGCAGGACTTAACCCAACATCTCACGACACGAGCTGGCGACAACCATGCACCACCTGTCACCTCTGTCCCGAAATCTCTCTGTATCTCTAGAGAGGTCAGAGGGATATCAAAGGCTGGTAGTTTCTTCGCGTTGCTTCGAATTAAACCATGCTCCACACCGCTGTACGGGCCCCGTCAATTCCTTTGAGTTTTCAACCTTGGTCGTACCCCAGGCGGAGTCTTAATGCGTTAGCTGCGGCACTAAACCCGGAAGGGTCTAACACCTAGCACTCATCGTTTACGGCGTGGACTGCTGGGTATCTAATCCTGTTTGCTCCCCACGCGCGCTTTTCCGAGGCCTCAGCGTCGAGGTTACAAGCCAAGAGAGCCGCTTTCGCCACCGGTGTTCCTCGCCTGTCCTACGCATTTCACCGCTACACGCTGGAATTCCACTCTCCCTCTTGCACTCCAGAGTTAAACAGTTTCCAAAGCGTACTATGGTTAAGCCACAGCCTTTAACCAGACTTATCTGACCGCCTGCGCTCGCTTTACGCCCAATAAATCCGGACAACGCTCGGGACCTACGTATTTCCGCGGCTGCTGGCACGTAGTTAACCGTCCCTTTCTGGTAAGATACCGTCACAGTGTGAAGACTTTCCACTCTCACACTCGTTCTTCTCTTGCAACAGGCTTTACGATCCGAAAACCTTCTTCACTCGCGCGGCGTTGCTCGGTCAGACTTCCGTCCATTGCCGAAGATTCCCTACTGCTGCATAG
+
-4'.,/3).4290.5&14577;4,347-,,/532//5884469/**--,.)(**262*0,**275-7-4*+++/171*008-8;:,+,%62-)*,29,&&&(''+'.-/08:3',5&()+*+,3423/3*)4/5237877;5'%-.)+,,*./26744/.$(*//833//-..04;-+'(+++4.30/13:3+.+7/1*004(((+-,2-(-'0)-.-*-).$&++'()$1,)&)(*-/12446+.('%'*139:623'0*-545292181/,*-)+*,')$$%(-.,(/,--4751.0625.7486///.'%+1&''*&-.1182,,481630,1&+*:...:/13237545207122-'(*+3-9/./435830.102/++&++.6,30..,-,%&+059876,4&,61,'&/','&,/7644**)**22/1-,11*2(*($)0/4;66.,*0.*.1.-+*)0+/1223.)&'(,*(('**--(**.0310.+,'(.3181,%,0,23+14-1(+$&&()*'('10.2:901&/0%+/30%(+/.4<:242--11.3++(-3+,)(*$,)-')-*'$+-38294/281./+/5:,/-')'&%&)'(&&',,/()025+/''*&'*+2.002/6///4565:66788;5:74,6.6*31/.**)'')4((/1127359975;6,-*...669920(+&)*%)(,068:6863366-%(*416,$'%('(&('*+')&'()40832,+.11+*'*(*.*-77'191/+')$)*:010:3-,06417/6/10520,+)-('%'-.,.:58/5990+.,-5643.0'$%(.*,,4-.*))+),5/--04,+-210)**(++;,;99*0-;233,53//-4101,./.,9.3)-((**1474:-7),),,37291//+*+/909:778549,*+288./+-'%,)('(%+-'8,681+0-+0418:33630465(46)(-++-,))*+-,,*)//10.:-0'310/20(09-.4211'''2/+/95,+*+(4545.-0(.07:530%-,/,-(+'--/09;69<87629&2+/0.012570*1..01**/560999;98<-,,,,'+'&-0..2:44554833---,69214986.66,/5./5011,11)(02786+**&((*
@fbbde0fa-0832-4825-bf30-51c4916794eb ch=283 read=18752 start_time=2019-12-12T19:53:52Z barcode=BC01 runid=2c9cf7bc05858273f10e7d7ec552fc0bd742dc3e
CCGGTTACCTTGTTACGACTTCACCCCAGTCATGAATCACAAAGTGTAAAGCGCCCTCCCGAAGAGTTAAGCTACCTACTTCTTTGCAACCCTCCCGCTGGTGTGACGGGCGGTGTGTACAAGGCCCAGGAACGTATTCACCGATGGCATTCTGATCGATTACTAGCGATTCCGACTTCATGTGGAGTCGAGTTGCAGACTCAATCGGACTACGACACTTTATGAGGTCCGCTTGCTCTCCGCGAGGTCGCTTCTCTTTGTATGTTGTAGCACGTGTGTAGCCTGGTCGTAAGGGCCATGATGACTTGATCATCCCCACCTTCCTCAGTTTATCACTGTAGCAGTCTCCTTTGAGTTCCGGCCGGACCGCTGGCGACAAAGGATAAAAGGGTTGCTCGTTGCGGGACTTAACCCAACATTTCACAGCACAGGCTGACGACAGCCATGCAGCACCTGTCTCACGGTTCCCGAAGGCATTCTCATCTGAAAACTTCCGTGGATGTCAAGACCAGGTGAGTTCTTCGTGTTGCATCGAATTAAACCACATGCTCCACCACCGCTTGTGCAGGCCCCGTCAATTCATTTGAGTTTTAGCGGCCTTCGTACTCCCCCAGACTGAGTCGACTTAACGCGTTAGCTCCGGAGAAACCCACGCCTCAGGGCACAACCTCAAGTCGACATCGTTTGGCGTGGACTACCAGGGTATCTAATCCTGTTTGCTCCCCACGCTTTCCTTTTAGTCAGTCTTCGTCAGGGGCCGCCTTCGCCACCGGTATTCCTCCTGATCTCTACGCATTTCACCGCTACACCTGGAATTCCCCCCCTCTACGAGACTCAAGCTTGCCAGTATCAGATGCGGTTCCCAGGTTGAGCCAGAGTTCACATCTGACAACAAACCGCCTGCGTGCGCTTTACGCCCAGTAATTCGATTAACGCTTGCACCCTCCGTATTACCGCGGCTGCTGGCGCAGGTTAGCCGGTGCTTCTTCTGCGGGTAACGTCAATGAGCAAAGATTAACTGCCCTTCCTCCCGCTGAAGAAGTGCTTTACAACCCGGCTTCTTCATACACGCGGCATGGCTGCATCAGGCTTACGCCCGTTGTGCAATATTCCCCACTGCTGCCTCCCGTAGG
+
20..2/-590:+/1')+$.387429:7,/33+-+*-32,014**'*+*4.(*.06*+,.-,,1+%**4.-(+,78;6569;63:2)-/+-/('.32&',021+**/21:24-502323/269.,0+'%04-200524633651&'01015:90-,-/)-,;6451.0116:0)*+27:855515/,,.0&')2;22*-22370:-1+7/5-(&+*--/.50-.,(0))+)')1.1323/+)*(($)),)')0,-...9,%')-*3,&#&)*&'+--+))*-/9)*3;96.7++400/,,.031.)%$%&)*62.*-,)155;4.,.*+099/11.+.)%#$&$*6438/.4)('*2+.&)(3,3869256477656469*2*74761)*/,01*-+-0.712.:93-1+1*-+(..6216-,+,)$)+5*-7/////3,32./2152863645980/,,..11068-62-)*)+)*+/301.0/,)+131-535:448232120,/-/381420(%,/:79<96516:698:8)0*1*3<680++,--2244-,.%+,)+4+-.,0.13735,**.31441.4:6-1/5+*%&%&'''&&&**//12/:77)&+')&($()*3.4.8/8-21407-%+.0135+'(,&+,*(.-05511+%')%&('+,/1(5+111226861./(1-64562./446940+'(),-15:698717<4+.-263+)+&)2902*)+*&%%()01117<9468329:61977341006<68;/:1009/-01.++,+*--/3723,-5)**,6.31/1/27120-./*,'*760,//.(.-.02345.,',,0-0:&0001:79;;88'55:0)&)2544,*406*+&(*5*((+.0012326449::<999556576+*(()*)1/51-**+-1.,'(%3(&%'%&*'*+,.754673443-/03.619233648-*'*+57281129.8.--4.98<8888-945658797473347599(,#-'+()6,,5-+4-1*/6.,64/(,$'')-),/14+,.).1)+((,53896'1*+)...&---/1:8:55344-792/3&--,/-')4+,*//20+.,/792(,,-0-..+*.8*+8(2*
@74d4169b-0fc3-4562-9850-d3380a7b3bd5 ch=142 read=18258 start_time=2019-12-12T19:53:53Z barcode=BC01 runid=2c9cf7bc05858273f10e7d7ec552fc0bd742dc3e
CGATTTACCTTGTTACGGCTTCACCCCAATCGCTGACCTACCTTCAGCCACTGCCTCCTTGCGAGTTAGCTCACGGACTTCAGATGTGCCAACTCATGGTGCTTGACGGGCGAGGGGGGTGTGTACAAGACCAGGAACGTATTCACCCGCGACATTCTGGTCGCGATTACTAAGTAACTCCAGCTTCATGTAGGCGAGTTTCAGCCTACAATCGAACTGAGACTGGTTTAAAGTTCTCCACCTCGCGGTATTGCATCTCTCTGTACCAGCCATTGTAGCGTGTGTAGCCCTACATAAGGGCATGATGATTTGGCCTCATCCCCACCTTCCTCCTGGATTAACCCGGGCAGTCTCGCTAGAGTCCTCAACTTAATGGTAGTAACTAACGACAAGGGTTGCGCTCGTTGCGGGACTTAATAACATCTCGACACGAGCTGACGACAACCATGCACCACCTGTCACCTTGTCCCCGAAGGGATTTCCTCGATTAAGAGTAATGCAAAGGGATGTCAGGAGGTGTAGGTAAGGTTCTTCGCGTTGCTTCGAGATTAAACCACATGCTCCGCTACTTGTGCGGGTCCCCGTCAACTCCTTTACGAGGTTTAATCTCTTTGCGACCGTACTCCCCAGGCGGAATACTTAATGCGTTAGCGGCGGCACGAGTGTTAGAGCCCCACACCTGGTATTCATCGTTTACGGCGTGGACTAGATTATCTAATCCTGTTTGCTCCCCACGCTTTCGAGGCCTCAGCGTCGGTTACAGTCAGGAGTCGCCTTCGCCACTGGTGTTCTTCTAATCTCTGCGCATTCACCGCTACACTGAATTCCTCTCCTCTCTGCACTCTAGATAACCAGTTTGAATGCGGCACCCCAAGTTGAGCGGGTATTTCACATCCATAATCATCGCCTACGCTCCTTTACGCCCAGTAAATCCGGATAACGCTCACCACCACGTATTACCGCGGCTGCTGGCACGTAGTTAGCCGTGGCTTCCTCATGGTACCGTCATTATCTTCCCCAAAGACAGAGCTTTACGATCCGAAAACCTTCATCCTCACGCTGGCGTTGCTGCATCGGGTTCCCCCATTGCAATATTCCCCACTGCTGCCTCCGTAGGAG
+
*((+31*))*.*,3,-,.,')((245)0,,.)))**-:+0.)),)&+.1&..34723-/0+.%'+03/())*%(/5277:5&,*003560:-,,.)-551-')'($**162*&-.062',,/+.+,07),38%550-0()*29420;3./34847;701'-*+*+,3.112/')+.4651,**.3:616446560--,-;9.,243)*-2:16),465634357/204/.+'(%*%*21,0:85--.13013/,,.,,/0.122-3:678;638/)(*+(.0.,+.1,6.&&1/1560997993333-7:,2-/.-*).,3;0+.636/,,0*+-*%+(1,2/*(,(.)(*6472./+'&()145719-.-/,+++*+-./8757:7888751525957221.+,1+-&53-*+).+'--,+//12-.278++-')**1/+4979<88.-+.0/91766,'-++,-,577.,,0*.+&(151+,021:1.,))(*-//0167,)5/87,551-6.//./2'),,/2052876;5/33/1--/2/$$'+,5,::380)+324415..1*./3.106-0562898.2-4,++2,++)$$''()8:7+8//,&0,)'++(*&$&&(-299-25884.2./%&%&)&(&'+..+++,60.0-,()%(&)),((*'*1-+&*%*3-%-1)+-+',-/3:5*02;454890.-&()(,*-20/2566120:3./.0+,(&*&'/++,*('128770/213-')+++,4,,/)*%%&',%&%'0./17+104.,-164657()//-/0+)..1)47,,-3+-0*1-.)(+&4,1(')(+0+,,.((),..10,,410'0+(-09;.(21)1&0--,32(.0+./--17(,+*)-77)()&+2/%%)1/30.2)*0)'*&*-./.51)--/.+(,-384./+0*))'%&$%((&*,&(''.4572;,0312,,)**)-*5)'++-('+-+'*606-55798964&.)/*-/93761+9--.64896'12,+.2((*&),4.$&),10''/0002:8:942-))*',%&%')$/1))*&&(*--'/0*.29:7.$'&$')**+.-.9:.*+**.///7.58-.0,%.%
@7dde8ae9-b784-4c8d-bbf5-6d5956f945e7 ch=241 read=19248 start_time=2019-12-12T19:53:54Z barcode=BC01 runid=2c9cf7bc05858273f10e7d7ec552fc0bd742dc3e
CTCCCTGCAGGAGGCAGCAGTGGGGAATATTGCACAATGGGGAAACCCTGATGCAGCAACGCCGCGTGAGTGATGAAGGTTTTCGGATCAGTAAAGCTCTGTCTTTGGGGAAGAATGACGGTACCCAAGGAGGGAAGCCACGGCTAACTACCAGCAGCCACTTGGTAATACGGCGTAGGTGGCGAGCGTTATCGGATTTACTGGGCGTAAAGGGCGTAGGCGGATGATTAAGTGGGATGTAGAAATGCCCGGGCTCAGCAGGTGCTGCATTCCAAACTGGTTATCTAGAGTGCAGGAGAGGAGAGTGGAATTCCTAGTAGCGGTGAAATGCGTAGAGATTGGGAAGAACACCGGTGGCGAAGGCGACTCTCTCTGGACTGTAACTGACGCTGAGGCTCAAGCGTGGGGAGCAAACAGGATTAGATACCCTGGTAGTCCCACGCCGTAAACGATGAATACTAGGTGTGGGGTTTCAACACCTCCGTGCCGCCATAACGCATTAAGTATTCCGCCGCAGAGGAGTACGGTCGCAAGATTAAAACTCAAAGGAATTGACGGGGACCCGCACAGAAGTAGACATGTAGTTTAATTCGAAGCAACGCGAAGACTACTTATGACATCCCGCTTACGTACTCTTAATCCGAGTCCCTCGGGGACAAGGTGACAGGTGGTGCATGGTTGTCGTCAGCTCGTGTCGTGAGATGTTGGGTTAAGTCCTGGCAGGCGCAACCCTTGTCGTTAGTTACTACCATTAGTTGAGGACTCTAGCGAGACTGCCTGGGTTAACCAGGAGGAAGGTGGGGACGTCAAATCATCATGCCTTATTGTGGGGCTACACGTGCTACAATGGCTGAGTACAGAGAGATGCAATACCGTGAGGTGGGGCCAAACTTTAAAACCAGTCTCAGTTCGGATTGTAGGCTGAAACTACATGAAGCTGGAGTTACTAGTAATCGCGAATCAGAATGTCGCGGTGAATACGTTCCCGGGTCTTGTACACACCGCCCGTCACACCATGAGAGTTGGCAATACCCGAAGTCCGTGAACCCCAACCGCAAAGGGAGAGCAGCGGCCGAGAAGGTAAGGTCAGCGGTGGGGTAGAAGTCGTAACAAGACTAACCGG
+
-,05')%4*74+02--.-/13292'-*+.42,+**4,-33,((-*3<3012:96///.14/3;31584//..5,(*1(2-5/+3(2+46'))06/()+0996/22)%(.(('&&)&%&').,+,0/,/-0***(-,.2922073306/0.1.*++**2+&)*'-&/*4(%'&(+''))'*,30/*--/.8/-0*.)88,,22.4887670,+2.7676/478867754746296<;78:2&(7886(04/.7888//%)(-2478-,)$&*)'29;9::78866532+*,/1612.()%*('&%((%%/(1/2/++/-)**-61/59/-0132/-(((,*'33-.+.1758*(((24+**'',,084.-,(*-.2:600//531//.0+0/4546542)*%&+3&-()%(,3818+89*,00'-.11<953;6769/70*,.37027:85+()**51,.**,221516910:86/(,.59372+/598258)('1'%(),213-157:77011$'(+),+%&)*63--,*,.4,+,1-<<:56812**(%)./233/8;7159((*,-+&('%&%'%/./+($,-942:497.-/%.012.0((-'*),',+)+)++11339,&'4)(-$2%'&(*,/-,2)(*%%+53,,,1/+2164,3/138,5,,8:,,,+*1/11+/315.)()*--126229120241322731569207)$%*+-*/113214<8/723251:111:543219/.3(**,()1-65542)01115535459617/-.()*,-.0),-*-.3/1496000377;5/238889/4*'(%*('*&1.+*((*)+./430/23943:886%&&'*,,++)),-/.:--+15/361/,)+2')/-::3.)'+-7;98;879101-/7<9-,(3*++22-('*)'$'&%(&''-++.5/))'2//065464722./02:551+.0/575.0**+()6.(1/,.0.)+031.4/.**)()*,586<:135-/02947/.*)*,03/-4:4(41-)%&').55411%-/,'/-58//0,(,/,,+('/+3/.17.//(*2.5)4.((*++,66'9)32)'%&)((*.-359550'%%&1,9699
@be75b146-343e-4ff2-ae68-b6946f6db3de ch=440 read=18685 start_time=2019-12-12T19:54:03Z barcode=BC01 runid=2c9cf7bc05858273f10e7d7ec552fc0bd742dc3e
CTCCACAGGGAGGCAGCAGTGGGAATATTGCAATGGGCGCAAGCCTGATGCAATATACATTAATGCCGCGTGTATGAAGAGCCTTCGGGTTGTAAAGTACTTTCAGCGGGAGGAAGGGGTAAAGTTAATACCTTTGCTCATTGACGTTACCGCAGAAGAAGCACCGGCTAACTCCGTACTTAGCCGCAGTAATACGGAGGTGCAAGCGTTAATCGGAATTACTGGGCATGCGCTTTACGCCAGGCAGTTTTGTTAAGTCAGATGTAATCCCCAGGCTCAGCCTGGGAACTGCATCTGATACTGGCAGAAAGCTTGTGAGTCTCGTAGGGGTGCATTCCAGGTGCGGTGAAATGCGTAGAGATCTGGAGATACCGGTGGCGAGGCGGCCCCCCCTGGACGGGTGACGCTCAGGTGCAGCGTGGGGAGCAAACGGTTAGATACTGGTAGTCCCACGCCGTAAACGATGTCGACTTGGAGGTTGTGCCCTTGAAGCGGCTTCCGGAGCCTAACGCGTTAAGTCGACCGCCTGGGAAGTACGGCCGCAAGGTTAAAACTCAAATGAATTGACCTTGCACAAGCGGTGGAGCATGTGGTTTAATTCGATGCAACGCAGAACCTTACCTGGTCTTGACATCCACGGAAGTTTTCCAGAGATGAGAATGTGCCTTCGGGAACCGTGAGACAGGTGCTGCATGGCTGTCGTCAGCTCGTGTTGTGAAATGTTGGGTTAAGTCCGCAACAGGCGCAGCCCTTATCCTTTGTTGCCAGCGGTCCGGCCGGAACTCAAAGGGGCTACCAGTGATAAACTGGAGGAAGGTGGGGATGACGATGAAGTCATCATGGCCCACTTGACCAGGGCTACGATGCTACAATGGTACGCACAAGAGAAGCGACCTCGCGGTGGACCTCATAAAGTGCGTCGTAGTCCGGATTGGAGTCTGCGCTCGACTCCATGAAGTCGGAATCGCTGGCAATCGTGTCAGAATGCCACGGTGAATACGTTCCCAGACCTTACACACCTGCCCGTCACACCATGGGAATTAGGTTGCAAAAGAAGTAGGTAGCTTAACCTTCGGGGGGGCGCTTACCACTTTGTGATTCATGACTGGGGTGAAGTCGTAACTCAGGTAACCGG
+
,,30%'#+01+.54-00./54:7*53.1/,/-/0-6.+**+6/6;87784,-%$'(&)'+&*&+*48/12/143,,/+&%'(('++/51.-)),92+0)()0.1+,-+//(+-))*)(%+(32,..1/./3-79,',--&+*).0-3/'+*&),,10(,+(*721.-(*0-..63),+()(''03')%$*)6,01.6/31*0,20*+2062712-5/.4/./::;60*/)*%%'&&'+())(*./&*+::+11524/69./-0'%)+(035)&/0.//.+472476(2+/000.8(*+567,6**-&('&#%%%(&(&)**+-46/-(-'(%$)(0*'(5/--*)22./4)+,<:821+(*-/::6,++*08946236+*+),7/3.03495/,1;97*-,,+),,*,/46:)('$(,.4456*)*/4:1.)))5+,/212+-2,,2094,*436:9;;:38/00//84.-,0-3++*.9,0-28,.,)'%$#'/-212-*-''+&(47300/14(,).4879;44:2560+++,//515/1241152;4<;435-29/--5.4.201-&%$%%)(-)-/3321(-/1422388<83402,+*+/97175)&$))-404/07/,35410,'0/25/+-/.--)020*/0,++,-,,*&''*(/+-:868+1)++-2/24/334*/+0198;:685;777;;676-/11777288/1/-/)()04)23/936/.7-)+0)6%*,,**,%65.-4--.++2,*+9--97273:613261357*300-48)*),'3316,$'(&),3:22+,,+,,070631:;536532)$'%)*+-.488041/59-))')*+/;4844+*)**'),298615-*.)&-$$&)*('(*'-./789988,.,&')20887866761*.(+,.27:8949*-,&3)+'&'+/322'().1023282.+0,*,2,10/,0-..'&#'&++02)&&(*+9872/&),3033;8-6042/.,(+)1(*'%&()*,-&(+1/123/.,.403'0*(&()(.52;4-356+%)*%)',,,-**,-9.9;939-88992.41427/20'*65*+887:84-1/1133862,.1/..1/0.,)'(%**+1:7948
@15297481-b618-455e-b740-d8934bf16e95 ch=316 read=24657 start_time=2019-12-12T19:54:09Z barcode=BC01 runid=2c9cf7bc05858273f10e7d7ec552fc0bd742dc3e
CTCCTACGGGAGGCAGCAGTAAAGGGAATTTTTTCAGCAATGGGGAAACCCTGACCGAGCAGCATACCGCGTGTGAAGGAAGAAGGTTTCCGGATTGTAAACTTCTGTTATAAAGGAAGAACGGCGGCTACAGGAAATGGTAGCCGGTGACAGTACTTTATTAAGCCACGGCTAACTACGTGCTATAGCCGCGGTAATACCGGCGTGGCAAATATCGGAATTATTGGGCGTAAAGGGCAGGCGGCAGCAAGGGTCTGTGGTGAAAACCTGAAGCTTAACTTCCAGTGGCCGAAACCAGGCAGCTAGAGAGTGCAGGAGAGGATCGTGGAATTCCATGTGTAGCGGTGAAATGCGTAGATATATGGAGACACCAGTGGCGAAGGCAGCGATGATCTGGCCTGCAACTGACCTTGCTCAGTCAGCATTAGAACCAAATAGGATTAGATACCTAGTAGTCCACGCCGTAAACGTGAAATTACTAAGTGTTGGATGTCAAGTTTGATGCAGTTAACGCAATAAATTACTCCGCCTGAGTACATTCCATAGAATGGGGAAACTCAAAGGAATTGACGGGGGCCCGCACAAGCGGTGGGCATGTGGTTTAATTCGAAGCAGCGCGAAGAACTACAGGTCTTGACATACTCATAAGGCTCAGAGATGGAGAGATGGCTATATGAGGATACAGGTGGTGCATGGTTGTCGATCAGCTCGTGTCGTGAGGATGTTGGAGTTAAGTCCGCAACGAGCGCAACCCTTATCGTTAGTTACCATCATTAAGTTGGGACTCTGGCAGGACTACCCAGTGACAAGCTGGAGAAGAGGCGGGATGACGTCAAAATCATCATGCCCTTATGACCCTGGGCTTCCACATTTCCACAATGGATGGTGCAGAGGAAGCCAAAGCCGCGAGTGAAAGCGAGCATAAACCATTCTCAGTTCGGATTGTAGTCTGCAACTCGACTACATGAAATTGGAATCGCGCTAAGTAATCGCGAATCAATGTCGCGGTGAATACGTTCTCGGGCCTTGTACACCGCCCGTCACACCACGAGAGTTGATAACACCCGAAGCCGGTGGCCTAACCGCAGGAAAGAGCTGTCTAAGGTGGGATTGATGATTGGGGTGAAGTCGTAACAAGGTAACCGG
+
*+4)*,2**+'+0.'8845720'..+)(-+22:-.&..3;3299,(///6-,,.7.43453(4,,*.6/34,/*/,))')*)-1-/2:,+..1-34134<4//2/1.2-+*98+.+,+)-5.3.,&.*))**/+/7,.1:2/-//*((*,6'*/,-1:;/100-)+.3554656:6641..&*'))+(,))*&(*)+*&('%('-))/-,1/*..,%((*..)1,48:88/49-&*0,-8.-/50--*,)*140/0+0+12,3:8,::4604-(('+&(,2-++*+%'(&&(//,50')*##%((&'&(*,.0011()'+1-.7&/'+++3-58--()&)(,.0984-65/.2.-+-.212,/..,,-2272,,.&0.--4*4+%*(*#$&+.13/616//,-'(%+$0+/*))-//45*)&&$+&')-/*2.5:74)/%3())2-06:)*-4220/.'**23&+'/..(*&)+*).+2)+43776<6:56,+,+)''+(%$()*'+3..&.)01:206+.+)+-18,.51*'%)&,(-/)%$%&*'-*10+&+.,,1749,-*)+236686:<9*45+)//216512+)1(++,50,024:925386/,'&())-,,//5-/*)$%%&'&*(*-,/283//+*+,-0,4+.2,,()*9871-,*/-'8878835.)+*-:9:.0/0/79,---/668132/+,,+22339:997(8)()*)+92:0,'+395903:6--,30**6735202772;7672531.3536<9661,104+2,696/420*%))'+3+54-34*'/21238;/0008+'(((%*/.+57-355656511.(11411/1,7;4/9887461'%$&#%)0*)''$,.,-'&(2:73,,*)./.1.,+,*''&('')+(-251+)-(***+&)$&$-))+(.'*89;787+2/77,9-/1)+,./6401-+,-1-.4:5656444(0(++,213-.'))'&&*+20321.,3,3,2/,;:9:122/.:43882://056854293))*(,)(01:45.+,+-,%()))(+0/,,,410)/+)(+0,-55::4:3913980%&+)/(2+&%))1133/47,418;:/4+)*,-3461741--*3,,-377879:+6036::58
@2a1196d0-e9a0-4d7c-a90a-c00298667256 ch=259 read=18850 start_time=2019-12-12T19:54:14Z barcode=BC01 runid=2c9cf7bc05858273f10e7d7ec552fc0bd742dc3e
CCGGTTACCTTATTTACGACTTCACTGATCATGAATCACAAAGTGTAGTAAGCGCCCTCCCGAAGGTTGAATACCTGCTTCTTTTGCAACCCACTCCCGTATTGGTGTGACGGGCGGTGTGTACAAGGCCCGGGAACGTATTCACCGTGGCATTCTGATCCACGATTACTAGCGATTCCGACTTCATGGAGTCGAGTTGCAGACCTCAATCGGACTACGACGCACTTTATGAGGTCCGCTTGCTCTCCTTGAAGTCGCTTCTCTTTGTATGCGCCATTGGCCAGCACGTGTGTAGCCCTGGTCGTAAGGGCCATGATGACTTGACGTCATCCCCACCTTCCTCAGTTTATCACTGGCAGTCTCCTTTGAGTTCCAGGCCGGACCGCTGGCAACAAAGGATAAGGGTTGCGCTCGTTGGACTTAACCCAACATTTCACAACACGAGCTGACGACAGCCATGCAGCACCTGTCTCACGGTTCCCGAAGGCACATTCTCATCTCTGAAAACTTCCGTGGATGTCAAGACCAGGTAAGGTTCTTCGCGTTGCATCCGGATTAAACCACATGCTCCACCGCTTGTGCGGGCCCCACGTCAATTCATTTGGGTTTAACAGCGGCCGTACTCCCCAGGCAGTCGGCTTAACGCGGTGGCTCAACCACGCCTCCAAGGGCACAACCTCAAGTCGACATCGTTTACGGCGTGGACTACCAGAGGTATCTAATCCTGTTTGCTCCCCCACGCTTTCGCACCTGAGCGTCAGTCTTCGTCAGGGGCCGCCTTACCGGTATTCCTCAGATCTCTACGCATTTCACCGCTACACCTGGAATTCTACCCCCTCTACGAGACTCAAGCTTGCCGGTATCAGATGCAGTTCCCAGGTTGAGCCCGGGGATTTCACATCTGACAACAAACCGCCTGCGTGCGCTTTACGCCCAGTAATTCCGATTAACGCTTGCACCCTCCGTATTACCGCGGCTGCTGGCACGGAGTTAGCCAGTGCTTCTTCTGCGGGTAACGTCAATGAGCAAGGTATTAACTTTACTCCTTCACTCCCCGCTGAAAGTGCTTTACAGCAAGCCTTCTTCATACGCGGCTGGCATGGCTGCATCGAATTGCGCCCATTGTGCAATATTCCCCACTGCCTCCGTAGG
+
6'()(1,/4.5(.4,)12689:2,.%'&,-9965995/11:3+**&&+),+)*019-.12,*)+,-.,*/*,0340*23946<:/154.1:.(**9:('3())),//187959:2610/3,+-.3849/0,*4615.-0+4/--4;48644'382.../44)+**-303255575.8+2+-18:5+/20*+,,++10:25+,,2+,/1917.:398868+7(3)-+35,++*-,+.-()*+*+/214%%%'('(+.-3422311960/136669;/:..''%&',*-..1620..18//9:98,1+&2667;33223/-,*,-.479:9:.259,6;9<6801%*+6+,0;787170(07769('0)*,+.*/('++/2.6478/-,(,(+),/1'14+,02-5.62020576738-3*0.6///3*.(-(,40.-0625-4)%4234311,,/'032444242*0-.&.++.*-29819))*.3080&,*,2+3:88633112;;725959146;;:.220257:9////./-30<:9<988869110/.(3.-202<8;;////17171.59-016.214'226/6+&))+:8:5;3%',('-(&(+*,)$%(+.26/7.//-991.349,332/+0409175*3'),41-4(0+7.889:79'6--76212385748)4+56443254/84+'*,41235;98889;00%%%-+8875:5402008+)-/.8;8,*+++22..243585667:8;:79973,,)*5,788/550*'&%&0/00..4<48.4(*-10126%4/024<61163-+6()*07452))&+$''0584+-98784021355.-*,-;207(//..2/26:99799;7:.+/,1.--5800*/66.79/-,./06++)'*907<;.<69;7751,+.(''&&&0++'%%%&)::<58//.:/92,-00,.(23612917604&18666855799-1)%'(+%(0-++/.)4427:;3442446022/277467/91220:;7+51023/++-/+*--07041(*)576,13.-+1+)*))'((&'($'$%%&(+1*09324+-(,*//'5.5577554///11*')(+/022<9-/5...111/0265783*'''('.4:+.(7*
@a29bf287-7187-4d52-988e-d7db097b5a84 ch=286 read=8688 start_time=2019-12-12T19:54:22Z barcode=BC01 runid=2c9cf7bc05858273f10e7d7ec552fc0bd742dc3e
TTGGTATTTTTTCGTTTCAGTTACGTGTGCTGGTTGTGAAGTTTATTCGGTTGATCTTTGGTGTTCAACCTACGCGGCACCATTCATATCTGCGGTTTTTAGCGGTTACGACTTCACCCAATCATCAAATCCCACCTTAGACGCTCAACTTCCAGCGCGGTTTAGGCCCACCGACTTCGGGTTATCAACTCGTTTGGTTGACGGGATGGGTTGCAAGGCCGAGGAACGTATTCTGCGACGCTGCACGGTTCAGCGATTACTATGATTCAACCGTAGGGTCAGGTTTTGGACTACAATCCGAACTGAGATGGTTTTATGGTTTGCTTCACCCTCGCGGCTTCGCTTCCCTCTGCACCATCCGGCTATTGCTGTTGGCAGGTCACATAGGGGCATGATGATTTGGCGATCATCCCGCCTTCCTCAACGTCACTGGCGGTCTCCTTCGGTCCAACAGGGTCAACTAACGATAAAGGTTTTAGCTCGTTTGGACAACCCAACATCGGCGAGCTGGCGACAGCCATGCACCCTTATGGTTATCTCCATATAGCTATCTCATCTCTGGGCCTTATGAGGTGTCGTCAGACCTGGTTAAGGTTCTTCGCGTTCTTCAATTAAACACATGCTCCACCAGCGATCAATTCAGCAGGTTTCATTCTTGCGAACGTTCTCGGGCGAATTGCACTTGTTGCGTTTAACAGACGACATCAACGCCGTACTCATCGTTTGACGTTGGGCCTACTAGAGATTATCTAATCTAACCCCATCCCCGCTTCGGGGACTGAGCGTCCAGTTTGCAGGCCGAATCGTCGCCTTCGCCACTGGGTGTTCCTCCATATAGCATTTCCACCGCTACACAGCAATTCCACGATCACTCTCTCAAGCTGCCTGGTTTCTATGAAACACTGAAGTTCGCTTCAGACTCACCACAGACCCTTAACGCCTGCTCCCTCTTACGCCCAATAATTCCGGATAACGCTTGCCACCTACGATATTACGCGACTGCTGGCGGTGGATTTAGCGGTGGCTTTCCTAATAAAGTACCGTCCTCGGCTACCATTTCCATAGCCGCCGTTTTCTTCCGCTATAACAGAAGTTTACAATCGAAAAATACTTCTTCCTTCACGGCGTTTGCTCGGTCAGGTTTCCCCCATTGCCGAAAAATTCCCTGCTGCCTCCATTAGGAG
+
'(3*+)*)'%1))('**/)).-()(+&*+-06)4(&$$%(')/()*0/-.6*)),*.3+.(+&)-%.-,,'$()*+$&%)&')0*(+)-)&#&--32/)+,-.0)3-*,0-101-(*'%,,./,2(+,((35('0213,0+.'(*,()&*&&%%#&')'-.:7(-,*.0)-()$+062'-$.+(*/-(++,(,1&,,..,+((/)&$%(&'*&)'*--30'&)(%$*','*0+,02003**-*'%&'&'%%$&(''.5/-.*%')67-*&')&%#)(&*/$+167.&'(%)()22942.--3-))'&$(*/248+.0184;--/712.25)+.'',%,3:3,-/2-84*+')+/23430.%%%($)(&%'&%$&$&%*,40''(')(1311'+(*/./0<,/,1/./01081-*/(+*&'+-*3.+,)$%*(,(-2,,&'(*.,.2')(,%'%)*($%'**+-22//006,-0+57(&))'*))+&)+(&(**-+-35.--**/''&&$()(//1,&'**,*,+7,$&$$&&$*(-/1312*,/2%-+'&)*)-,-1/-)*(%)''(&((%(&'$*&')+&(($$%&(+-''),*7)-(&'&'1-%&&''),*))(%'(+-03448+0,%%$%$%.,(5%'#%(&.,07/+.15)0)''+)0/)-4'+-%0/-'$&*(''$%*&'%&$$)(2&&%&$%-+)).*,,&%+&((%$%)+-67756:,+%+'-4(/'1-)*0--')((2+.,.&*,()$&$&&&%&)(1,,$),./)+))-./('*-+.+')+18*(*'++/.%&410+().44-1..11,+())%+(+17:0-0))++*%+(36+/.+0/***%*&'&&&'++4.0&&%$&(%'+)&*&('(&(,2260395:4-)&)&(('&&'')-,+2;0/.20/*)+&+--1.-//2776-(,*)+*+,,))+12((%)&%%(+/).,048895./3+13+1++/+*0,*/.300,%-+)&%&%%)%)+,-,4(('('%,%7*('*)'('*',/2)*''(('.6-*%&),*+-20,'&%%')-)*,,1.''('-+127708:/+-*)(%&))+/0*+%''),0-((.,,,(-653(&((+0/2.2.,9-%&'+,-,:-))+*00/.+-4/:3/8:85,.7*+)'-012*''''&%%)(*-0-11$&)'+*,%
@3bd9873f-0ff9-4c60-a85b-1c7bf97fd934 ch=14 read=13510 start_time=2019-12-12T19:54:22Z barcode=BC01 runid=2c9cf7bc05858273f10e7d7ec552fc0bd742dc3e
TTGTTATTGCTTCGTTCAGTTACGTATTGCTGAAATTGCTGAAGAAGTTGTCGGTGTCTTTGTGTTAACCTGCGCACCGCTCTATCTTCCGGTTACCTTGTTACGACTTCACCCCAGTCATGAATCACAAAGTGTGGCGCGCTACGAAGGTTAAGCTACCTGCTTCTTTTGCAAGCCCACTCCCATGGTGTGACGGGCGGTGTGTACAAGGCCAGGAACGTATTCACCGTGGCATTCTGATCCACGATTACCTAGCGATTCCGACTTCATGGAGTCAGTTGCAGACTCAATCCGGACTACGACGCACTTTATGAGGTCCGCTTGCTCTCAGGAGTCCTTCTCTTTGTGACGCCATTGTAGCACGTGTGTAGCCCTGGTCGTAGGGGCCATGATGACTTGACGTCATCCCCCCCACCTTCCTCAGTTTATCACTGGCAGTCTCCTTTGAGTTCCCGGCCAGCGCTGGCAACAAGGATAAGAGGTTGCGCTCGTTGCGGGACTTAACAACATTTCACAACACGAGCTGACGACAGCCATGCAGCACCCTGTCTCCACGGTTCCCGAAGGCATTCATCTCTGAAAACTTCCGTGGATGTCAAGACCAGGTAAGGTTCTTCGCGTTGCATCAGATTAAACCACATGCTCCACCGCTTGTGCGGGCCCCGTCAATTCATTTGAGTTTTAACCTTTGCATTACGTACTCACAGGCGGTCGACTTAACGCGTTAGCTCCGGAAGCCACGCCTCAAGGGCACAACCTCCAAGTCGACATCGTTTACGGCGTGGTTTACCAGGGTATCTAATCCTGTTTGCTCCCCACGCTTTCGCACCCTGAGCGTCAGTCTTCGTCAGGGGCCGCCTTCACCGCCACCGGTATTCATCAGATCTACGCATTTCACCCGCTACACCTGGAATTCTACCCCCCCTCTACGAGACTCAAGAAGCACTTGCCGAGTATCAGATCACGGTTTCCCAGGTTGAGCTCAGGAGTTCCACATCTGACTTAACAAACCGCCTGCATGCGCTTTACGCCCAGTAATTCCGATTAACGCTTGCACCCTCCGTATTACCGCGGCTGCTGGCACGGGTTAGCCGGTGCTTCTTCTGCAGGTAACGTCAATGAGCAAAGGTATTAACTGCTCCCTTCCTCCCGCTGAAATTACTTTACAACCCGAAGGCCTTCTTCATACACGGCATGGCTGCATCAGGCTTGCGCCATTGTGTATTCCCCACTGCCCCGTG
+
,6(+'&')'*0-4.0:8%,6+(+,*,-422-+-0-,4.11:35*)(**6/00')&%'')3,*+32300-)&&')*$&)'(().&*/2602*-//.5-7-(46+,114070.046./0397877864/431('*)*&++**$&$#'&,.*+&1(+*.)*,0)%/16./66*'*2'$11,(+*25)%*)*-'()0:4;:8275+*)('214/+0-&04532$&'*6,,-90838444;886671+%&)+*2)+2+)/4759;+)*,+(*-&*+,+++/&1/:38445627);,:,/-32.+,-,4/0,/09;44,*,225-'*4)-.8756&*+'-22++8/1+)'&%$$#&(.<4460-.*)$)'2*,,)+-242+.698'0%,1457:4511--++-0,.,+-.08:02:90../76447,2)),;703428.50//2666:238-*+57/46/.*2*$')&++,3--)(-/(.,2/+)$))05/12887434//0:6808-8+/(---+8+.///55/4+,0-+1-03/2/./:/976222206)(,-+-/''*)11.+++(+2*.,%(0/37746.0/562/380302;<;;69:25571;0-20+)0.3;99<:9;83812244%&*1-3<84:.*'**++*+(*+''*)./.2)+&%')'$'*.74:4.1644550<<3.;6.2/'&)$&$$&%-+323&)&,47*7612//./--)&&%)&'$+*7,/.-5),/+++.1111,)4,.)+///:03(6+,,11*//022972))+.-/35+(.*+/83066./583597777.91+)/0310,'*./1952*,&//((,,78773,*))*5:889,015+26102.2+')'&,,(141742/+,%))(*01-.(,-612;20,7:++12/-&.4/4+4,3022)3121531,65.4-+1136820&('&%(''(*.5(((+-77,,+,&%)','(%%%$)08.6-++*,+$)(%)+2-(&'-.2323,7,9,23.*-6-185111220.--00*.1/6.))+(2,9-1,+,-.2/,+0,*+,-2+('&((,8824902094448-1-*%*'+%))()/0)40-./3/3:5504%.,+*.../2-73342688+.505/810)4'/-27-4:7++45,+44205-.-&')(&&*,+/11++506496<778/**+.**++,-8363.01.03/5:717./.34)*0,(%&$&(264.'*(',-+*-,*
@65b68fdd-f2b5-4fde-8a08-bf4203933f0a ch=309 read=24810 start_time=2019-12-12T19:54:21Z barcode=BC01 runid=2c9cf7bc05858273f10e7d7ec552fc0bd742dc3e
CTCGGGAGGCAGCAGCAGGAATATTGCACAATGGGCGCAAGCCTGATGCAGCCATTACCGCGATAATATGAAGAGCCTTCGGTTTAGCCAGTACTTTCAGCGGGGAGGAAGGAATTAAAGTTAATACCTTTAATATTGACGTTACCGCAGAGAGCAGCTAACTCCACGTGCCAGCAGCGCTGATAATACGGAGGGTGCAAGCGTTAATCAGGAATTACTGGGCGTAAAGCGCACGCAGGCAGTTTTAATTAAGTCAGATGTAATCGGGCTCAACCTGGGAACTGCTGCATCTGATACTGGCAAACGGAACTCGTAGGGGTAGAATTCAAGGTGTAGCGGTGTCGTGAGATCTGGGAATACCGGTGGCGAAGGCAGCCCCTGGACGAACTGACGCTCAGGTGCGAAAGCGTGGGGAACAAACGGTTAGATACCGTGAATTACGCACCATCAACAATGTCGACTTGGAGGTTATTGCCGCCGAGGGGGGGCGGTAAGCTTCCAGGAGCTAACGCGATTCAGTCGATACCGGGAATGCAACCCGCAGGTTCATAAATCGTTCGGCGGGGGCCCGCACAGGCGGTGGACATGGTTTAATTCGATGCAACGCGAAGAACCTTACCTGGTCTTGACATCACAGAACTTTCCAGAGATGGATTGGTGCCTTCGGGAACTGTAGGATTGTTTTGCATAGCTGTCGTCAGCTCGTGTTTAATGAAATGTTGGGTTAAGTCCCGCAACAACTATCGCTTGTTGCCAGCGGTCCGGCCAGCAGGAACTCAAAGGAGACTACCAGTGATAAACTGGAGGAAGGTGGGGATGACGTCAAAGTCATCATGGCCCCTTCGACCAGGGCTACGATATACAATGGCGCATACAAAGGAGAAGCTTGGGCCTCGCGAGCAAACGGACTCGCAAAGTGCGTCGTAGTCGGATTGGGTCTGCAACTCGACTCCATGAGTCAGTCTTCGTAATCGTGGATCAAGAGATGCCGGTGAATACGTTGGGCCTTAATACCGCCCGTCACACCATGGGAGTGGGTTTACGCAAAGAAGTAGGTGAAAAGCAACCTTCGGGAGGCGCTTACCGCTGTGATTCATGACTGGGGTGAAATTAAAAAAGGTAACCGG
+
..1%4/+./-3.82*4(*1)41.(0(*%'+4/29661338(2500//&%$#&&'(&(49*+.,,-))(,--/''((.+0/,0,3(%&&+%,.-,/60////,15('.+/))$)'/(175,-101/+/.-0)*%&$,++&-*5+&*'')%$*%&$(%%&(++++./$&$(%&*')+*00,+))$'*-+.0.8,,/*)217746309.:..(&,%'2-555:;9:607:6))%&%-,13797'.57/'%%3+-''&(',12+'+/(+&-3269633624:5013.,*%'+,10&%'(&,)-),'/2+'+$#$&'02(/040.2(0*1/2(**0+,+*-.245.''($&((*2.)*/)**2/471'*((&'.*.+4'-/64-(,358536/0010112401542/-.1,*,353.+(')&.6./.,.-((/-),)(&$(%)('('*',1,1'*%')&%'**2.*%%()(*'+-%**%*'%,%$(+++021/-(%*'(%&&)'(&*((&)/04,,*++3-)()/000-&(('(*),(')(&02)(,(*(/&&$#%(&(%/()'&,,).43,/6+''%**)(,)+-)++,+-,-.;8.41/-*+,+-.+0))+,,*..+%&$%)1*.(,-+))(+,//&%)),1,.6--'(')*,863)5))(/-/87;7)90,0/471/.-('#%',+'$$$$$()*33356+(&))51-,.4)).,--(+')+2),455,-&),3((+.)32(*'(+-)(*+)+,$)..1409725282:-+&)/4//+,,-2)+)')(**%15011.///4),,++)0(++(%-%).//,'*+,5/44()234::0)*',,-()./)+),/-2,.-(+()*-*+-)4,)///2.-/.37(,((%('$$$$')+,132+-.)&*.3,,.7(*'(%**70/./3213141011+8+10+//--*-0,*-./.-..00,***(()&'*)+.-(%*.,.((1:413)*%$$&)%+,()&%%(''*)(*+*03*.(%&&')*'-4/-.0+.+/56955,&&(,2'09*).*--0*%+)&+((,)')()($)-*,,/64*7,(/4//2..*-1&')&'+*.5214.00//2,(***/'('+4922*+../743(1
@ecf73a5a-ba02-448e-b5c5-63ec15e02d58 ch=309 read=24814 start_time=2019-12-12T19:54:28Z barcode=BC01 runid=2c9cf7bc05858273f10e7d7ec552fc0bd742dc3e
CCGGTTACCTTGTTACGACTTCACCCCAATCATCAATCCACCTTAGACAGCTCCTTCCTTGCGGTTTAGGCCACCGGCTTCGGGTGTTATCAACTCTCGTGGTGTGACGGGCGGTGTGTACAAGGCCAGAACGTATTCACCGCGACATGCTGATTCGCGATTACTAGCGATTCAACTTCGTAGTCGAGTTGCAGACTACAATCCGAACTGAGAATGGTTTTATGGGTTTTGCTTCACCTCGCGGCTTCGCTTCCTCTGCACCATCGGCACGTGTGGCCAGCGGGTCATAAGGGGCATGATGATTTGACGTCATCCCGCCTTCCTCCAGCTTGTCACTGGCAGTCTCGCTAAGAGTCCCCAACTTAATGATGGTAACTAACGATAAAGGGTTGCGCTCGTTTGCGGGACTTAACCAACATCTCGACACGAGCTGACGACAACCATGCACCACCTGTGTCTCATATAGCTATCTCTCCATCTCTGGGCCTTTATGAGTATGTCAAGACCTGGTAAGGTTCTTCGCGTTACTTCAGATTAAACCACATGCTCCACCGCTTGTGCAGGCCCCGTCAATTCCTTTGGGTTTCATTCTTGCGAACGTACTACTCGAATACTTATTGCGTTAACTGCGGCACTGAACTTTGACATCCAACGCCAGTACTCATCGTTTACGGCGTGGACTACTGGGGTATCTAATCTATTTGCTCCCCACGCTTTCAGGACTGAAGCGTCAGATTGCAGGGGCAGATCATCGCCTTCGCCACTGGTGTTCCCTCTCCATATATCTACGCATTTCACCGCTACATGGAATTCCACGATCTCTCTGCACATCTGGCTGCCTGGTTTCTATAACCTGAAGTTAAGCCAGGCTTTCACCACAGACCCTTGCTGCCGCCTGCCCTCTTTGCGCCCGTAGTTCCGGATAACGCTTGCCACCTGCGTATTCTGCCGCGGCTGCACGGCGCGTGGTTAGCCGTGGCTTTCTATCGAAGTACCGTCACTCGGCTACCATTTCCACCAGCAGCCGCCGTTCTTCCTTTATAACAGAGTTTACAATCCGAAACCTTCTTCCTTCACGCGGCGATTGCCCAGTCAGGAGTTCCCCATTGCGAAAATTCCTACTGCTTTCACCTCCGGG
+
36.-07-.110+./,,/+//7/,346+.3077:959066+.*+-./475555533;4*+-,()(*./--36:-.,0++562-'+(+1/--108/002333767774451776/,/-..237972*6+$+.0258,1,++6:77556587:;/,-7-.1.-/1-./.1333555(-)..7)-+,.4'&(6///,-+/003/91.2.067/.+'-2-0484;/.059/277,(.48378;7701.2..4/,-/1.5+)&%'$),(,*&+)*+')(((('%''(%012212/-.47/7781010/.90*+11367+:9.)6:6<7751.-)*10.047809/,,./.595:63')'*++29)**)-,5.645.2'''&'..5100223.-43.7,.,15/,+3,*-+97/**(/''%))*-0/.+(*+))+-1/..+-2,64,0*%&'),.2+/+***$,(+0.346&345411,,/40/1557-.,(,2.33+,-00/0:6752,//3<+5*(71+00;2/30/22.5(',4-($(,*8:;8;554568827./1/022.///*,-345,*,41:5:2,/675;68<;612:92:12)+884824-+,.0$&',()()+-2352530(+*)-095366545316.,,9:82*2..$'$$'(.-35577632*$&))2356:899563'31/.01433603)+-:2.0.499.(+*+/:-.)4:476/3,,+&)*)*%6**,$(/,1/&)(+)'+2/9537425;76237734/84+(-./6-1-.0865/0).-1<80*-4*--+,+,03/001())()*,+//,+))**)',--*/.+-196769::.&%)+)(.++--,304-%'%'+:06;70124/000767...,*&(1/223(%'')(,,5)%(&()&&-/05:/,2;26384.-/0+03,14/////.0+%(#(++,*0-,**$&-))')*0'044//0529::65;8522)'')'*-./:5792566664316:06:7)-&*(('*(.343787;<8854')//-..341,,((31&*(*.,&&,1-992+.*3.56:6/100,11.$2('21'&--/-0/&*0/1;3*+07*/')5641/8-*(+((''&(*+042/)),(
@cd246086-ade2-4c93-91d7-4f021ed64b2e ch=287 read=16835 start_time=2019-12-12T19:54:27Z barcode=BC01 runid=2c9cf7bc05858273f10e7d7ec552fc0bd742dc3e
CTCCTACGGGAGGCAGCAGTGGGGAATGTGCACAATGGGCACCAAGCCTGATGCAACCATGCCGCGTGTATGAAGAAGGCCTTCGGGTTGTAAAGTACTTTCAGCGGGGAGGAAGGGTAAAGTTAATACCTTTGCTCGGTGGCGTTACGCAGAAGAAGCACCGGCTAACTCCGTGCCAGCAGCCCATGATAATACGGAGGTACAAGCGTTAATCGGAATTACTGGGCGTAAAGCGCACGCAGGCAGTTTTGTTAAAGTCAGATGTAAAATCCCTGGGCTCAACCTGGGAACTACTGATACTGTAGCTTGAGTCTCGTAGGGTAAATTCCAGGTGTAGCGGTGAAATGCGTAGAGATCTGGAGGAATACCGGTGGCGAAGGCGGCCCCTGGACGAAGACTGACGCTCAGGTGCAGCGTGGGGAGCAAACAGGATTAGATACCCTGGTAGTCCACGCCGTAAACGATGTCGACTTGAGTTGTGCCCCAGAGGCGTGGCTTCCGGAAGACTGAAACGCGTTAAGTCGACCGCCTGGGGTGATACGGCCGCAAGGTTAAAACTCAAATGAATTGACGGGGGCCCGCACAAGCGGTGGAGCATGGTTTAATAATTCGATGCAACGCGAAGAACCTTACCTGGTGACATCCACACGGAAGTTTTCAGAGATGAATGTACCTTCGGGAACCGTGAGACCCAGGTGCTGCATGGCTGTCGTCAGCTCGTGTTGTGAAATGTTGGGTTAAGTCCGCAACGAGGCACCAGCCCTTATCCTTTGTTATTTGCCAGCGGTCCGGCCGGGAGCGCTCAAAGGAGACTGCCAGTGATAAACTGGAGGAAGGTGGGGATGACGTCAAGTCATCATGGCCCACCACGACCAGGGCTACACGTGCTACACAATGGCGCATACAAAGAGAAGCGACCTCGCGAGAGCAAGCGGACCTCATAAAGTGCGTCGTAGTCCGGATTGGAGTCTGCAACTCGACTCCATGAAGTCGGAATCGCGTAATCGTGGATCGAATGCCACAGTGAATACGTTCCCGGGCCTTGTACACACCGCCCGTCACACCATGGGAGTGGGTTGCAAAGAAGTAGGTAGCTTAACCTTCGGAGGGCGCTTACCACTTTGTGATTCATGACTGGGAAGTTGAAGTCGTAACAAGTAACCGG
+
.220**,,64,-30/543)5(,.'+'&'('*+,.9215)'(.,16/5;/-+,),.+23.-,7667788978870,.-*.-2036.955;-04<5-/-0.68-*..59;-)-4+*,+)+,52/-1/1,.80487/27/)')+/---&&'%-))+&%)-(*.974722.7.--//5-2/*'&%&.1'#$'',.3-1241...)',/26881:0;//'-+,.,())/21-,0.3,*,,/,..0)174(--68-*3.382037+,463*-)((',4''+0//01/*31,02/*-*)&,*),-*.-)$&$%&%)(+,-.4-.,+,1*0+7.711./9320000/:20-8/*(*+,,+''(./482,,+'))&.*))-+4.00-+-3+13:75+.769.--',//..25777+47.-)+(+-13+4*'&%/9*2,/,'0*..11028++0754334,&+-07778;551./036/.)&%)&+0.(+&+''$%'$,4*-..621-1-+,'&')))(.*(((**.44/,-0,*320381/--)$&&(&4,45-+-58*8-9-:9516:6;60+0,3*9590'37/28.)+*,-4532425,,+(&+''4:<)1()*/41//1,65/601003*-20(('(-8.4-/*$,212*))'+..*/+3:<;05-++,)***(+1-68899(99789;33/++-1%'(,/2//-),-.2;78887165,+.//260251(*-140447.)21936++41*+3,8&%.),)/**(-:1/1.04'&0*'+.&,3-,282223:/5(4'0')()'%*)/043:,///03588;9223//15;99992,0.,,-(&(*,-8768:799700344:7)+,/03-*--)*,45;48987)*+'(+,10*)(''0)-2/.-./77873('(&*)&'++,488101)()$*)3-97<978662/295+169788590752*).'1(-(&(*+-4646302-/2669579/+%('(-,--///',.501297.&))-+1/-1)(+(//11826:76937-.306415.00.--,.5108+,-21324:6:8:.**+/0*,8.-/3.*..*0+.5430./.8.888770,&&**1/1170.4(++46/00,,1)*,-2354,)%&'*)'**(*867807/*'**20949
@d8291453-14fd-4bf2-8c3a-cf032df74f51 ch=347 read=16932 start_time=2019-12-12T19:54:41Z barcode=BC01 runid=2c9cf7bc05858273f10e7d7ec552fc0bd742dc3e
CTCTACGGGGAGGCAGCAGTGGGGAATATTGCACAATGGGCGCAAGCCTGATGCAGCCATGCCGCGTGTATGAAGAAGGCCTTCGGGTTGTAAAGTACTTTCCAGCGGGAGGAAGGGGTAAAGTTAATACCTTTGCTCATTGACGCTACCGCAGAAGAAGCACCGGCTAACTCCGTGCCAGCGGCCGCGGTAATACGGAGAGGTGCAAGCGTTAATCGGAATTACTGGGCGTAAAGCGCACGCAGGCAGTTTTGTTAAGAATCAGATGTGAAATCCCCGGGCTCAACCTGGGAACTGCATCTGATGCTGTAAGCAGGTCTCGTAGAGGTAGAATTCAGGTGTAGCGGTGAAATGCGTAAGAGATCTGGAGGAATACCGGTGGCGAGAGCGGCCCCTGGACGAACCCCGGCGCTCAGGTGCGAAAGCGTGGGGAGCAAACAGGATTAGATGCCCTGGTAGTCCACGCCGTAAAACGATGTCGACTTAGGTTGTGCCCTTGAGGCGTGGCTTCCGGGCTAACGCGTTAAGTCAGCCGCCTGGGAATGCAGCGCAAGGTTAAAACTCAAATGAATTGACGAGGGGCCCACTTTAAGCGGTAGTGGAGCATGTGGTTTAATTCGATGCAACGCGAACACACTAGTCTTGGCATCCACGGTTTTTCAGAGATGAGAATGTGCCTTCGGGAACCGTGAGACAGGTGCTGCATGGCTGTCGTCAGCTCGTGTTGTGAAATGTTGGGTTAAGTCCCGCAATGAGCGCAACCCTTATCCTTTGTTGCCAGCGGTCCGGCCGGGAACTCAAAGGAGACTGCCAGTGATGGAGGAAGGTGGGGATGACGTCAAGTCATCATGGCCCTTACGACCGGGCTACACGTGCTACAATGGCGCATAAAGAGAAGCGACCTCGCGAAGAGGCATAAAGCGGACCTCGCAAAGTGCGTCGTAGTCCGGATTGAGTCTGCAACTCCGACTCCGGTAGGAATCGCTGGTAATCATTATCAGAATGCCACGGTGAATACGTTCCCGGGCCTTTACACCGCCCGTCACACCATGGGGTAGGTTGCAAAGAGTAGGTAGCTTAACCTTCCGGGAGGCGCTTACCACTTTGTGATTCATGACTGGGGTGAAGTCGTAACAAGGTAACCGG
+
-.98784.4(%(--133/02-87*.62/92*)((-5.-4,+,000*.632)2/-,%4-87493---+1765105%(',*37213.6619--+40%+)*,:/3(%)&).2,-5-2.42,,1:8-4232224-5:-,722'0*10333454900*+),&,*)+19:3;20/30026/187:440'*+(**.--.5./0886-&,.+002.-.,/2/202%1')-,)--4726446;6,,**&*%'+198(72;9-2716(&(++.--.-++')35+322-.55448&**4/2979877-,,-...-.&100**&'(+-0/.(,02+*'.*++0)7,41-0783-.//397.33+*-.703&%&'',-+3,*,,*74017/4/1--**'&)+),.51)*0923/+0+++))**'./3.0:341,((')*))%*,*&)+8;+7(5/*4+(&**&88*),8876364,-.05.,171'--2336754.3-$(105.5.38(++/-13.&*+7/37)$(+**)-2-..-0748488428<795527/)--+2/24./45)))'*2.&,154:300.6/.+))(%)280+84*,29304.51,*&&.,.)+'-.*,/73;940/0)+,/041,.,)((((,,+-,/3840--',)/1-+,*-,268/3.,,,.832--**(*-187;;4<;47467971857/41228865,--0.33(+//2*..1343133/.-52,+-050956;6626-1*&(*.-,-+6263+-7,./.02+*94.1<36:5598;95.3327-7-545795;/20-./0544612/-+**-)/0*0-543671153355664,(,..360,0.98'%)(),-32//5,.*)%()+,/:4:4:438722+-+2+))&)*)+,.0536+3/0''&&'*(&*1**02:3400-%%+55/3799::8:541/)--)1-*(*+***-,(.,9')&/),'(&&&+,,*+5/./%(&(()*&,()*3()*3/4;0-.390..60282305+'/27,)-0)*+12:56<84476643536795,*(/-4;.2190((),-31++))0,9-37122'585)+3-/3//&+)%*-.,''')2;5)***.5376,-++-+,9578..80697899:.,
@a9bb72f3-068e-44b6-b8f3-5a9f2d3072f0 ch=14 read=13536 start_time=2019-12-12T19:54:41Z barcode=BC01 runid=2c9cf7bc05858273f10e7d7ec552fc0bd742dc3e
CTCCTACGGGGAGGCGGCAGTGGGAATATTGCACAATGGGCGCAAACCTGATGCAGCCATGCCGTGTATGAAGGCCTTCGGGTTGTAAAGTACTTTCAGCGGGAGGAAGGGGTAAAGTTAATACGCTCATTGACGTTACCCGCGGCGTAACTCCGTGCCAGCAGCCGCGGTAATACGGAGGGTACAGCGTTAATCAGGTACTGGGCGTAAAGCGCGTACAGGCGGTTTTGTTAAGTCAGATGTGAAATCCCCGAGCTCAACCTGGGAACTTTACCATCTGATGCTGGCGAAGCTTGGAATATAAACTGAAGGGGTAGAATTCAGGATTGTAGCGGTGAAATGCGTAGAGATCTGGAGGAATACCGGTGGCGAAGGCGGCCCCCCTGGACGAACTGACGCTCAGGTGCGAAAGCGTAGAACAAACAGGATTAGATACCCTGGTAGTCCACGCCGTAAACGATGTCGACTTGGAGGTTGTGCCCAGCGAGGCGTGGCTGGGCAACGCGTTAAGTCGACCGCCTGAAATACGGCCGCAAGGTTAAAACTCAAATGAATTGACGGGGGCCCGCACAAGCGGTGGAGCATGTGGTTTAATTCGATGCAACGCGAAAGACATACCTGGTCTTGACATCACGGAAGTTTTCAGAGATGAATGTGCCTTCGGGAACCGTGAGACAGGTGCTGCATGGCTGTGTCGTGTTGTGAAATGTTGGGTTAAGTCCCGCAACGAAGCGCAACCCTTATCTTGTTGCCAGCGGTCGGCCGGGAACTCAAAGGAGACTGCCAGTAAACTGGAGGAAGGTGGATGACTCAAGTCATCGTGGCCCCTTACGACCAGGGCTACACGTGCTACAATGGCGCATACAAGAGAAGCGACCTCACTGAGCAAGCGGACCTCATAAAGTGCGATAGTCGGTTGAGTCTGCAACTCAGCTCCGTAATCGGAATCGCTAGTAATCGTGGATCCGGGCGCATTGAATACGTTCCCGGGCCTTGTACACACGCCGCCCGTCACACCATGGGAGTAGGTTGCAAAAGAAGTAGGTAGCTTAACCTTCGGGAGGCGCTTACCGCTTTGTGATTCATGACTGGGGTGAAGTCGTAACAAAGGTAACCGG
+
/-2()*0&)2.'(,,*3001.3.(+()+1/*)*+801/'&($)++),-&''.,-+%&()*,:6+2+,+,)-,+,18464/9.49014<4)+0)+4.)&.-3:/*-0,5+13.((23-.02/(')&'+,')*-&41,9--;90)*&&'&+-,-7314688/20(0342.+++(%'(.,/-,,')'+,)*.0:/7.0&(%'&*+)1...2070)*.2*3+4+*131,:;:+5795,,/645661/,/7.*253/-0466:42,+%&*(-))***$&')01.-(,*/'('*')'').,2&*%)&*/14.-*%%.17-42*7*8+9,/-&)&%&#$'(-+,.5-,,0..)(**-10,.1.,,***-048733400073521201531'*/42.*')(%()2)*,,&-&((,((2.+,12&0&)),:26*-+&1-.)0186:4,-65+-1+*+..18536::-,)))//.0,0-1-*'*0;-.082*&(()&++((&*,--.2(&)1--...734/26220.+.0,-&,/)+.1,-*$-(/,5.90;:81782260.0334357),6/.-7,-..0089:8:80)+&(,+)+006<;4;8</...,786844138,(+,&((,316798371./01)'(,0/,*.82;6-,+,,0(+)+&&%*4078/58383630.0326)13028/....3:704%%%''/,60/+))--,,/0+./.7./+-1-((,/./++)*+2331580/50*+)2)2..5;4344;.7)6,5'2-)'**,3;,1-'**7789/,++%(((*-4./-*)++)--,''**)42447737503+-.3.('''(+,/:3493/-+*%)*1365350900975633/-.(&(')*)+124.1/&-('+569;*++(()9531108,.034()-/049','.((&(*3&2'$)-2*&+,-3)(*1-5+2/768743000/700/1'*,+-,,+%$$'$%$'&$%$**/-:4+(4-,)*(%&&+'(()%.7+89+*7638255'.+2,('(&+2-</1.85(%(*$&'&'&))*(+.//8578/:6-56/0304-//&.,22..157;7664242--+*()('((1054)2/1)/,1498604
@ec7cdbf6-3278-4224-8eb5-7e06f34afbd9 ch=18 read=10342 start_time=2019-12-12T19:54:39Z barcode=BC01 runid=2c9cf7bc05858273f10e7d7ec552fc0bd742dc3e
CACCACAGGAGGCAGCAGTAGGGAATATTGCACAATGGGCGCAAGCCTGATGCAACCATGCCGCGTGTACGAAGAAGGCCTTCCGGGTTGTAAAGTACTTTCAGCGGGGAGGAAGGGTGATTAATACCTTTGCTCATTGACGTTACCCGCAGAAAACGCCAGCTAACTCCGTGCCAGCAGCCGCGGTAATACGGAGGAGGTGCAAGCGTTAATCAGGTGCGGGCGTAAAGCGCGGTGGTCGATGGTAATCCCCGGGCTCAACCTGGGAACTGCATCTGATACTGGCAAGCGAGTCTCGTAGAGGGGTAAAATTCCAGGTGTGGCGGTGAAATGCGTAGAGATCTGGAGGAATACCGGTGGCGAAGAGCGGCCCCTGGACGAAGACTGACGCTCAGGTGCGAAAGCGTGGGGAGCAAACGGGATTAGATACCCTGGTAGTCACGCCGTAAACGATGTCGGCAGGAGGTTGTGCCCTTGAGGCGTGGCTTCGGAGCTAACGCGTTAAGTCGACCGCCTGCAAATTACGGCCGCAAGGTTAAAACTCAAATGGATTGACGGGGTACCACAGGCGGTGGGCATGTGGTTTAATTCATTTAGCGCGAAGAACCTTACCTGGTCTTATTACGAGTTTTCAGAGATGAGAATGTGCCTTCGGGAACCGTGGGACAGGTGCTGCATGGCTGTCATCAGCTCGTGTTGTGAAATGTTGGGTTAAGTCCCGCAACTTAGGCGCAACCCTTATCGCTGTTGCCAGCGGTCCGGCCGGGAACTCAAGGACTGCCAGTGATAAACTGGAGGAAGGTGGGGATGACGTCAAGTCATCATGGCCCTTACGACCAGGGCTACACACGATGCTACAATGGCGCATACAAAGAGAAGCGACCTCGCGAGAGCAAGCGGACCTCGCAAAGTGCGTCGTAGTCCGGATTGGAGTCTGCAACTCGACTCCATGAAGTCCGGAATCGCTGGTAATCGTCAGAATGCCACGGTGAATGCACGTTCCCGGGCCTTGTACACACCGCCCGTCACACCGTAAGAATTGGGTTGCAAAAGAAGTAGGTAGCTTAACCTTCGGGAGGGCGCTTACCACTTTGTGATTCATGACTGGGGTGAAGGGGAAGTCGTAACAAGGTAACCGG
+
+%(-(+(-*&,,22(5/)0&+00+34265+**,6;775,+%*28-5:/136564.4901++*,//6-+&)'+1&*)**48323)17457421<2-/244:8/')&(-1-).1**,)%%%',*4/1156/;7..54//2+'-*3+*/7/*-+(-(()%$)+(%,+2.--37,1(/41+.-,1,)&,()3-.-50/-,*')&,')+1245/:/9/7/0/2///5432240)'%$$$$)%%%%%%&$$$$(',16-*47224.-+)+)3+0/88655320,--./29+*)*&')()*-/3689,*.23)*0,(0*3/.)2-*)(''%-1--.2-,5698..)'-458;0-5,,1/27/4.-.44+,('')*$'*14-)-44:416/,,,,,21123.4.1.,').)&&10.+2-(003:81*98233/-/103:)*.(3,-,8)+0774407).../+350&.$1()113:13.21+(.-'0-6640/+(*(-,+,,-0700001/-,-64618911.&&)(&%%%(+423+,-,,2.2//,1-)*7.;2-,'+0.1224:8*&%(%#%%&))577./...1./172;84:32/,/8/'%*)*+.6.0-1)+()/81589512)&$&&')+-371.&&%*//32.--,+,+/2287066+42986*(1.5003122:;:556/4),13*1*))**837053/-,,0)*)6,2:73831.*40)(00)*'%(,84403.4;021026457,5,((,,/12:61-/+/,*9.1.-6.3*)+)--)/.,/0-123;97677.+*,,-8046;248678+++'&*+-4940/3,67*)**+-/5782970-/-,-'(((*+4413.5.,544847797:*')'(*++0256776330.,.022+0*4/3501%%-1')-/8654'3&-/+*16.03-.(*+./5/5-+*-,-3557232.6./-)3/2:46453+'&*.//%51-))/.,,&%*'10.-5/&'%((1813,)03/,*+)%./23369.3,()0,-.-/8*.)'(%%(%,272;46392)%)(&((*((*('&&4+5--12+74**12./-7,+6-%(+54,.//6;7-.-.2*23+&**160+*)$&&',,+,657:1848;9;98
@c8ee7b91-4ee7-457c-8fbc-49a9c67c15e7 ch=472 read=14806 start_time=2019-12-12T19:54:50Z barcode=BC01 runid=2c9cf7bc05858273f10e7d7ec552fc0bd742dc3e
CCGGTTACCTTGTTGCGACTTCACCCCAGTCATGAATCACAAAGTGGTAGCGCCGCGAAGGTTAAGCTACCTACTTCTTTTTGCAACCTCCCCATGGTGTGACGGTGTGTACAAGGCCAGGGAACGTATTCACCGTGGCATTCTGATCCACGATTACTAGCGATTCCGGCCATGGAGTCGAGTTGCAGACTCAATCGGACTACGACGCGCTATGAGAGTCGCTTGCTCGCGAGTCAGCTTCTCTTTAGCCGCCATTTGTAGCACGTGTGTAGCCCTGGTCGTAAGGGCCATGATGACTTGACGTCATCCCACCTTCCTCAGTTTATCACTGGCAGTCTCGCTGAGTTCCCGGCCGGACCGCTGGCAACAAAGGATAAGGGTTGCGCTCGTTGCGGGACTTAACAACATTTCACAACACAGGCTGACGGCAGCCATGCAGCACCTGTCTCCCCACGGTTCCCGAGGCGCATTTCTCATCTCTGAAAACTTCCGTGGATGTCAAGACCAGGTAAAGGTTCTTCGCGTTGCATCGAATTAAACCACGTACTCCACCGCTTGTGCGGGCCCCGTCAATTCATTTGAGTTTAACCTTGCGGCCGTACTCCCCAGGCGGTCGACAACGCGCGTTAGCTCCGGAAACCACGCCTCAGGGCACAACGCAAGTCGACATCGTTTACGGCGTGGACTACCAGGGTATCTAATCCTGTTTGCTCCCCACGCTTTCGCACCTGAGCGTCAGTCTTCGTCCAGGGCCGCCTTCGCCACCGGTATTCCTCAGATCTCTACGCATTTCTGCTACCTGGAATTCTACCCCCCCCCTCTACGAGACTCAAGCTTGCCAGTATCAGATGCAGTTCCCCAGGTTGAGCGGATTTCACATCTGACTTAACAAACCGCCTGCTGCGCTTGCCTTGATAATTCCGATTAACGCTTGCGCCCTCCGTAATTACCGCGGCTGCTGGCTGGGTAGCCGGTGCTTCTTCACCGGGTAACGTCAATGAGAGCAAAGGTATTAACTTTACTCCCTTCCTCCCCGCTGAGTACTTTACAACCAGAAGGCCTTCTTCATACGCGCGCTGGCTGCATCGGGCTTGCGCCCATTGTGCAATATTCCCCCGCCTGCTGCCTCCGTAG
+
01)-2/,11.1&,0*-+(./9/-086/2358685567756542**)23*+*'*,%'&',-3021.*,.2372&26:939;50.,1(31(,4:.1249310434-52/.*+/87:/-0.'/9(1/-22.+-'',+*,.754462*)**80**++23/.1,*),,0;1.-*//69::,--,+,+..+,(1+36/3/-0-90:98867,(+)*3351/+&)-2)+.7.-,-(+*(**,&&&)1-//43,#$%&'/82;920.)0/,/1.00')-,08,(.796(,(&)054;88///+)('*-.366770582+0249/1-/+-.:2.02355131+,,324*)7.,39;5;6)3/6-:77:891:114&76:-/6/534.0((4*(%(*.169772:621+).).)/-418/-,.0/2,/)*2////.7.-,(3125(....+26530/-/*/(&)/30617-'%/(0&1-24(*3434543.--//*(,.)-./5<962442)+./6*+*#'+-)2.:6.3/+-*,+%$(*2.-1+2-:5:8+,&-$+,0+'./,/4-04+-/72486,)/1./3960394/..594,302/2/01868-+)**245,-/793:92....330.,)*/)'%..:)5*2/%/0,..1945)+-+(**/')%+*('*-414266,::+$.+++./4954546:564+*)%/)-5785532:-+2/989.+-.-2;0/36/3//+():589699786432:(*586-36781:65.1+/0(5445<-)+5,,.//40+'/).):;+(%'*+,//0835342.0(-.4524882-3,,...5357805,,,0038.011381368186765:75+/0.1.-+11%($4*()&)),-/-+*,+6.428904+420)---2/..3(+*+()&).63945.+1,.+.-,20++&//('*1)+,&/()/3,//7011524*'$(05++*1&)%,(.0:370.%(&)*+-284235483.-+')02;+.0.,2,5)*0-&%**4;+1;8/-2340+/,)*%'%(,,%%&&%'%%%.+062:6;45;546652//0,/1195768678&68.6---244)'-,+++,2,,-9549:7+#))(,,+++,-2801+5
@8b573a31-9f79-4108-9d5b-2c0e320b4236 ch=509 read=22810 start_time=2019-12-12T19:54:49Z barcode=BC01 runid=2c9cf7bc05858273f10e7d7ec552fc0bd742dc3e
CTCCTACGGGAGGCAGCGGTAGAATTTACCTTTTCGGCAATGGAAACCCTGACCGAGAGCAACGCCGCGTGAAGGAAGAAAGGTTTCGGTTAGCAAACTTCTGTTATAAAGGAAGAACAGCGGCTACAGGAAATGGTAGCCGAGTGACGTACTTTATTAAATACACGGCTAACTACGTGCCAGCAGCCGCGGTAATACGTAGGTGGCAAAGCGTTATCGGAATTATTGGGCGTAAAGAGGGCAGGCGGCAGCAAGGGTCGCAATGGTGAAAGCCTGAAGCAGCTTCAGTAAGCCATGAAACCAGGCAGCTAGAGTGCAGGAGGATCGTGGAATTCCATGTGTAGCGGTGAAATGCGTAGATATTATATGGAGGAACACACCAGTGGCGAGAGCGACGATCTGGCCTGCAACTGACCTCAGTCAGCGTGGGGAGCAAAATGGGATTAGATACCCTGGTAGTCCACGCCGTAAACGATGAGTACTAAGTGTTGGATGGTAAAGTTCCAGTGCTGCAGTTAACGCAATAAGTACTCCGCCTGGAAGGCAATTACGTTCGCGAATGAAACTCAAAGGAATTGACGGGGGCCCGCACAGGCGGTGGGCATGTGGTTTAATTCGAAGCAACGCGAAGAACCTTACCAGGTCTTGACATACTCATAAAGGCTCCAGAGATGGAGAGATAGCTATATGAATACAGGTGGTGCGCGCCAGTTTGTCGTCAGCTCACGTGTCGTGAGATGTTTAGGTTAAGTCCGCAACGAAGCGCAACCCTTATCGTTAGTTACCATCATTAAGTTAGCTCTGGCAGGACTGCAGTGACAAGCTGGAAGGCAGGGATGACGTCAAATCATCATGCCCCTTATGACCCACCAAGATACACACGTGCTACAATGGATGGTGCTGAAGGGAAGCGAAGCCGCGAGGTGAAACAAAACCCATAAAACCACCATCACTCAGTTCAGTTCAGCCAGTCTGCAACTCGACTGCATGAAGTTGGAATCGCTGGTAATCGCGAATCCAGCATGTCGCGGTGAATACGTTCTCGGGCCTTGTACGCACCGCCCGTCACACCACGAGAGTTGATAACACCCGAAGCCGGTGGCTAACCGCAAGGAAGGAGAAGCTGCCTAAAAGGTGGGATTGATGAAGTTGGGAATTGAAGTCGTAACAATAACCGG
+
,,31-.3*52)-.,+-,'+(&&&&*0-%&%'),..166/2/0+*2,-<,++246-,*(*-68657911+/2---+.)',,&,*06)(-505,,+195229276282114*++-.,3.*'**+51.+,,+**2-+401../9+++,,6.+)((+'-*3/71/)(('()-*).51,'*))-05/,/,.4/5262,;,-,7524-3.3:-4.((/20:111'/%'(*',*79974,78*('//2,38;84;5,,-+*06,+*&&'&(-0-'+,()157231-,*$*05213478068*&%')+0-+1811.00-.&+*..511),**01+911-.+7-8/2231+++*5.-%'0.'*+//1821,,),./0/,*1+,5--.,1:38:7;0-+&$();9:433301/12.///-..0,,%&*//0(&$%)1477*)-.0<;64%98.-5,.264591*,++-9870-024:79:<953*-1.12-//+*,,*4-4-76-&'/3+.091(*-20.,----4-/+-,,/0.+-'*(*-0525)'&'%%&&%*,/.,/15:4*''&..//;1.2:4;-**,.04004'.67117/),(*)(0.)522.)*-51*,-3;:.85:5.0(()3567832423:72921/4)-()(--)-/10253/-019-05228****,,463/,,).-112338343/0416/3/*-1)*,)('$##)09)).//282433.*,..3333361//34-6'&-50915-/26)*57.+)+')..0.170+3.22-.6/--0-.4189228/%***'')+0,*0.)**268910/0.758:5789..-+-1(583056864555<;01076,,%)%%%*&(*2//.,&-*0--+,*,++')..6662629234373.1..03)%)+)&*&(&(-*,00..(*($%***15<;-6;.-56;99260.51+,$%'.)*.32)++4*&)$#'(0001756556754-%,)+,--+6.5/082378919319120453950))+-)--14.1032//62)1028737+)(),0--072*10287493/.03423.-,++*(+30,,.352/18-,-7).0&()'3+))0.1-0.,/*0+,('%&%(*00484/9*)+31993/3.,,'(*'(-/0,-'%*'')%'&*'((+))'&&-*7/:
@4d893e4d-21a2-4631-9d7c-07052d51c350 ch=398 read=19582 start_time=2019-12-12T19:54:55Z barcode=BC01 runid=2c9cf7bc05858273f10e7d7ec552fc0bd742dc3e
CTCCTACGGGAGGCAGTGAGAATGTTGCACAATGGGCAAGCCTGGTGGCCATACCCGTGTATGAAAGAAAGGCCTTTAGGGTTGTAAAGTACTTTCCACAGCGGGGAGGAAGGGGAGTAAAGTTAATACCTTTAACCAGTGGCGTTACCGCAGAGAAGAAGCACCGGCTAACTCCGTGCCAGCAGCCGCGGTAATACGGAGGGTGCAAGCGTTAATCAGGTGCACGGGCGTAAAGCGCACGCAGGCGAACATTTAAGTCAGATGTATCACGGGCTCAACCTGGGAACTGCATCTGATACTGGCAAACGAGTCTCGTAGGGGTAGAATTCCAGGTGTAGCGGTGAAATGCGTAGATATGGAGAGGAACACCAGTGGCGAAACGACGATCTGGCCTGCAACTGACGCTCGGTCCCGAAAAGCGTGGGGAGCAAATAGGATTAGATACCCTGGTAGTCCACGCCGTAAACGATGTCGACTTTGGTTTGTGCCCTTGAGGCGGCGTGGCTTCCGGGGCTAACGCGTTAAGTCTGACGCGCCTGGGAAATACGGCCGGTTAAAACTCAAATGAATTGGCGGGGCCCGCACAAGCGGTGGAGCGTAATGGTTTAATTCGGTAGCGCGAAGAACCTTACCTGGTCGCTGACATCCCACGTTTCAGAGATGAGAATGTACAGCCCGAGAGACCGTGAGACAGGTGCTGCATGGCTGTCGTCGCTCGTGTTGTGAAATGTTGGGTTAAGTCCCGCAGGCGCAACCCTTATCCTTTGTTTGGCGAATTCGGCCGAACTCAAAGAGACTGCCAGTAAACTGGAGGAAGGTGGGGATGACGTCAAAGTCATCATGGCCCTTGACCAGGGCTACACACGTGCTACAATGGCGCATACAAGAGGCGACCTCGCGAGGAGAGCAAGCGGACCTCGCAAAGTGCGTCGTAGTCCGGATTGAGTCTGGCTCAGCTCCGCGCGGTCCGGAATCGCTAAAGTAATCGTGGATCAGAATGCCACGGGTAGACCGTTCCCGGGCCTTGTACACACCGCCCGTCACGCCATAGGGTAGGTTGCGAAAAGTAGGTGAAAGCTTAACCTTCGGGAGGGCGCTTGCCGCTGTGATTCATGGCTGGGGTGAGATCGTAACAAGGTAACCGGAAGATAGAGCGACAGGCAAGTGAGTTATACAAAAGACACCGACAGCACCGCG
+
+.50.02.:9//0../10)),,*'&'$&*,/440&(+*)'+.--(($%$&%'(13(+336**+-1)%+,(,-735:7249638)')5.'.))-6+/+(+*+*'16-)/,/./21*&'(.<9+.0302,7///*(()'%)&'%$&%%#'')+.*+&*-)*/(++3,0*,+330//))+17:65.--8-/.+(),,*+/,.-),'*+650-/0/8-6-0*1,0//0-&./(+*,--*,-.(-+/,-1/(&)),.89.-***++45210/0%*'.0,-30409248.*(/,....64,,,+.21-(.5./)&+,-/456,1*4/.//122000-0421''-.)7751250/33569:4-,1,)*)-1.95246&++2-)()++-.1..../--*11,,-/.&)*+2+'')))-*()(*/4.+-17733,*+/3<<325:+5**).-.4:-,04210/44)*02977-1)')---0/*'&')''**54--,06,*3.,-0,$)$)).0/3,7**/,()''-*))/,0-/),,&)*0*+&,+'*.)+'&*'-(1--*)(25<<66752662//-/.,,&)--+-7-+,)**,(.)/017.01/7*+++01:9597:0+.+(()'0*-6,.62230-042.,0+''%),77285*'+))28,)**+,8./(+0.0&$&#%'()&$''(*0,/3.(*+./46866754562611-50(+'##**(../;01/250.+5.,003:/61/83(&&$*(3.-1+67133113,/4-&+,'%(%&',-13/7/./-3238*5,)+012;:;6.*.*.,,+.3+,6+4/32.41.(%)),-5.32)'2&%''&''(+1,*,$&(/,10*+,,+)*)+,025655/;./321664-*/+&%)((*-.55535.+,)''%&)67-2)*),716.2.81/1798::587757&')'-*(%+,,,)''))&)*,,+*--*,)*+().)0+,(,()1((*)1(*,;:3332)+./-44)./(.0,))).-113---,//.,.0-.151203802;91296657;21(0.**+-51<46./.-,#&$'%''(('%'''04486;5'32+-,)+-2/4.-4)+.11256:5''-/./.51)'*)%%('(+'*)')).+099;595;6772.+0/387,-23/+)'&&(1,*&-.2::-./76994011&/')'&$$
@baf125a6-dfb5-44fe-9b27-925cc02cf6f2 ch=194 read=18075 start_time=2019-12-12T19:54:53Z barcode=BC01 runid=2c9cf7bc05858273f10e7d7ec552fc0bd742dc3e
CCGGTTACCTTGTTACGACTTCACCCCAGTCATGAATCACAAAGTGGTAAGCGCGCCCTCGAAGGGATTAAGCTACCTACTTCTTTTGCAACCCACTCCATGGTGTGACGGGCGGGTATTAGCCGCAAGGCCAGGAACGTATTCACCGTGGCATTCTGATCACGATTACTAGCGATTCGAGCTTCGCCCAGGTCGAGTTGCGGAGCTCAATCCGGACTGTACTTTATGGGGTCCTTGCTCTCGCGAGTCGCTTCTCTTTGTATGCGCCATTTAGCACGTGTAGCCCTGGTCGTAAGGGCCATGATGACTTGACGTCATCCCCACCTTCCTCCAGTTTATCACTGGCAGTCTCCTTTGAGTTCCCGGCCGGACCGCGCTTCAACAAAGGATGAGGGGTTGCGCTCGCGGGACTTAACCCAACGTTTCACAACACAGGCTGGCGTGACATGCAGCACCACCAATCTCACGGTTCACGAAGGCACATTCTCATCTCTGAAAACTTCCCGTGGATGTCAAGACCAGGGCAGGTTCTTCGCGTTGCATCAGATTAAACCACATGCTCCACCGCTTGTGCGGGGCCCCGATCAATTCATTTGAGTTTTAACCCGCGGCCGTACTCCCCAGGCGGTCGACTTAACGCATTAGCTCAGAGCCACGCCTCAAGGGCACAACCTCAAGTCGACATCGTTTACGGCGTGGACTACCCAGGGTATCTAATCCTGTTGCTCCCCACGCTTTCGCACCTGAGCGTCAGTCTTCGTCCAGGGGCCGCCTTCGCCCGGTATTCCTCCCAGATCTCTACGCATTTCACCGCTGCACCTGGAATTCTACCCCTCTGCAGGGCTCAAGCTTGCCGGTATCAGATGCGGGTTTAGGTTGGAAGGCCCGGGGATTTTACCACATCTGACTTAACAAAGAGCCGCCTGCGTGCAGCCTTGCGCCCAGTAATTCCGATTAACGCTTGCACCCTCCGTATTACCGCGGCTGCTGGCTGGCGGAGTTAGCCAGTGCTTCTTCTGCGGTAACGTCAATGAGCAAAGGTATTAACTACTCCCTTCCTCCCCCCGCTGAAAGTGCACACAGCGAAGGCCTTCTTCTTACACGCGGCATGGCTGCATCAGGCTTCCGCCCATTGGTACAATATTCCCCGCTGCCTCCCGTAGAGACGAATATCGAAAGCACCAACAGAAGGTTAACACAAAGAGACCCCGACAGCTTTCTTCCTTTGTGTGGCACCGCA
+
.*/1/4)393:127,13+45;4(**-,*-00)'*)++0*+++&((*..*'&%%')43423&$%)-1%.&1,/2258:5.45;61:8-.1/-02-(((+)'0/4421139-7771((+')''$)'$)*3*748-33642,314;756:59462(,.344410*-,/340/2.++++/5+)*(*/71',(&(-500.-/.803(2&%-.,-/.2,21--&''%(''()20671.0%&*&&***+'&))0.2,.3/77/79,+0---.-29.9.'&&(-4*2)''',5*+4::82430,)../..*--,*-,/-/13897154:/*/40732.1'*-3<.,-:5883:3//986;8+893248454+),4./.)-2/2.,*(')&-29+0/55&%)01-072400-+%&+42,%%%/(.4..0./0:0-.-0,-+2)*2-+/*'&$&#&(0%,,,,+33'%#&&,./1$'),.1)&((*'+63.101;7686662-++,273/144:+.:9;;9/701523::+.-%&$(+.;98<989233+,'(+'',2+5;7;21..71012/,2))&&&%.*+023,-./(&(++3..:2&*('*%(-9:.14-2('(+.-3,0-.-899,.288+86565/2030479042-*//1'&,$(+'*,2845-.*0+**/14.3-3)+*---+//142075--,3,--08456..4,(.3--.14,.95.&($1/(*-164-)---39--))'--''+-/77904-,+.,219++1772079::279-/2*,:547:78,6/'&'**,01,++*+*0<:645411,)**1622-)&-+,-'477/(,*'-%)/-.26,+&(+.,37154338(/0831**),5-(&.)6-.'&-*83)'383)02.))*0(+,03620,*+/014.(&&&6:57;10//.)(%%&#&$$(,..(',-/4393302202/.+-/0()(,3,,24(-*+9/1100*6---5-3,)'('$('%-082349(34.27888;8858.-)+4868938320336;++*++/.4*(0%*+8;)881+().507)')-))'($$%&%'()*'/(*)('-059560()('(+.('*%)$'*--0//,/4+88./2$''*,5*.1-'(%.-2..03287'$$#$'''-0'(8/0(&'(#%)&200%()+%'+-8857/,-,)+*,0-/,/060)))+063/*.00%-,57/171&%*(&'%%&$&#%&$&$
@446da92c-ee48-4c30-9fc2-3ef1c7d9b017 ch=285 read=21331 start_time=2019-12-12T19:55:00Z barcode=BC01 runid=2c9cf7bc05858273f10e7d7ec552fc0bd742dc3e
CCGGTTACCTTGTTACGACTTCACCCCAATCATCAATCCACCTTAGACAGCTCCTTCCCTTGCGGTTAGGCCACCGGCTTCAGGTGTTATCAACTCTCGTGGTGTGACGGGCGGTGTGTACAGGGCCCGAGAACGTATTCACCGCGACGTGCACGTTCGCGATTACTAGCGATTCCAACTGCATGTAGTCGAGTTGCAGACTACAATCCGAACTGAGTGGTTTTATGGGTTTTGCTTCACCTCGCGGCTTCCTTCCCTCTACACCATCATTGCGTAGCGTGTGTAGCCCAGGTCATAAGGGGCATGATGATTTGACGTCATCCCGCCTTCCTCAGCAATGCACTGTCTCGCTAAAGTCCCCAACTTAATGATGGTAACCTTTAACGATAAGGTTTGCGCTCGTTGCGGGACTTAGCAGCATCTCGAGCACGAGCTGACGACAACCATGCACCACCTGTATCTCATAGCTATCTCCATCTCTGGGCCTTTGTAGTATGTCAAGACCACCAGTAAGGTTCTTCGCGTTACTTCAATTAAACCACATGCTCCACGCGTACGGGCCCCCGTCAATTCCTTTGAGTTCATTCTTGCGGGCAATGCTACTCAGGCGGGCCACTTGTGCGTTAACTGGCACTGAACTTTGACATCAACACTTAGTACTCTCATCGTTTACGGCGTGGACTACTAGGTATCTAATCCTATTTACTCCCGGGACTGAGCGTCAGTTGCAGGCCAGATCGTCGCCCTTCGCCACTGGTCCTCCATATGTCGCATTTCACCGCTACACATGGAATTCCGATCCCTCCTCCTGCACTCTGGCTGCCTGGCGTTTATGACTGCCGGGCAAACGGACTTACGATCGCGCGCGCGCTTACTCGCACTTTAACCATTCGGTCGCGCTTTTTTTCATGTACGCGGCGTGATTGCCGTGGCTTTCTAATAAAGTACCGTCACTCAGCTGCACCATTTCCTGTAGCCGCCGTTCTTCCTTTATAACAGAAGTTTACAATCAAAGAAACCTTCTTCCTTCCGCGCGGCGTTGCTCAGTCAGGGTTTCCCCATTGCCGAAATTCCCTACTGCTGCCTCCCGG
+
86+322-1/20,1/,-300./++-7:*/+,.4:8.1)+,*..71./30)---256298)/8,.-3+5+,166022-2/044'335/9///14,++,+.1:5:88855613-.07212....))&&&''())1811:::<:9:<55333(301%&)*-3.10013/1.///06;;982'/-(($*&&(*,+++027111:9983:9;:3,,132*()'&+189<,6756.4:;,-.40344613,+.3/090)+0-9/*..'.,.8017.3212*/)/0/1252//+/,,).24222/..563-37--.-.9<72247888193+,7;8<9804((+)1+))&).-21*($%(++)+,/8:-+1)*.-0000645+,%(%%%(05.,*---)0.:*,-,--.81:11.;7/+**'&))(++/.))('&(34334546577662.273:8655;23:36524-,.%&&'(*&*()+13588742840+-0*(1.'.%*(-/*+,...&()*,0.'.-7769<803342+/616&,)1+;.12)**-*+,)*$'&,*)%%%-'1979-),/(.+8/1281.-0683/7;1610/))&.&&($..,,,1*142+&%**)*..,/451557421.2,,-,-830494.-,/.)+((%&(*,./10.,&((./02;1*+.310339769665.)-,//354:57410/8*'(%('&&62344567966:240:/-,+../0/244274306+,2//2;7852-0-+.283766)./(-+4:51038*)*++*(*/24141*-)&$(-'+*2&(58567122322854**'$$%%%('$%%%%)&%'$'&%&*+%%%)$%%$#%&&('((('&)')&%'$#%(('(#&''%%$'$&('%(%)$%')(,-)&''$%$%#'$&%&&,*..,%+&%)+(/),)))+)--00292+2.099::5553)*-.&*(,277<663.).*,-947904672700+1-+/2::0-1-*.5))*2../,7*%,/1+/352364+*)4+(*)/,755686788'034//.1-;/48;1-1:21+)//0.212+)-.724323:09.*(,
@5b81e88f-f25d-4aa3-aab0-e575119fb222 ch=76 read=20234 start_time=2019-12-12T19:55:07Z barcode=BC01 runid=2c9cf7bc05858273f10e7d7ec552fc0bd742dc3e
CCGGTTACCTTGTTACGACTTCACCCCAATCATCCCACCTTAGGCGGCTGGCTCCAAATGGTGCCACCTCACCGACTTCGGGTGTTACAAACTCTCGTGGTGTGACGGGCGGTGTGTACAAGGCCCAGGAACGTATTCACCGCGGCGTGCTGATCCGCGATTAGCGATTCCGACTTCATGTAGGCGAGTTGCAGCCTACAATCCGAACTGAGACTGGCTTTAGAGATTAGCTTGCCGTCACCGACTCGCGACTGTTCTTACCAGCCATTGTAGCACGTGTGTAGCCCAGGTCATAAGGGGCATGATGATTTGACGTCATCCCCACCTTCCTCCGAACATGCCGGCAGTCTCGCTAGAGTGCCCAACTAAATGATGGCAACTAACAATAGGAGTTGCGCTCGTTGCGGGACTTAACCCAACATCTCACGACACGAGCTGACGACAACCATGCACCACCTGTCACCTCTGTCCCGAAGAAAACTCTATCTCTAGAGCGGTCAGAGGATGTAAGTTATAGTAAGGTTCTTCGCGTTGCTTCGAATTAAACCACATGCTCCCGCTTGTGCGGGCCCCGTCAATTCCGGAACAACCTTGCGGTCGTACTCCCCAGGCGGAATTAGCAATGCGTTAGCTGCGGCACTGAGTCCCGGAAAGGACCCAACACCTAGCGCTCATCGTTTGCGGCGTGGACTGCCAGAATTATCTAATCCTGTTTGCTCCCCACGCTTTCGGGCCTCAGCGTCAGTTACAGACCAGAGAGCCGCTTTCGCCACCAGTGTTCCTCCATATATCTACGCATTTCACCGCGCTACACATGGAATTCCCACTCTCCTTCTGCACTCAAAGTTAAACAGTTTCAAAGCGTACTATGGTTAAGCCACAGCCTTTAACTTCAGACTTATCTAACCTGCGCTCGCTTTACGCCCAATAAATCCGGATAACGCTCGGGACCTACATGCGGCTGCTGGCACGTAGTTAGCCGTCCTTTCTGAGTAGTTAAAATCACAGTGTAGACTTTCCACTCCTCACACTCGTTCTTCTCTTACAGCAGAGGCTTTACGATCAACCTTCTTCACTCACGCGGCGTTGCTCGGTCAGACTTCGTCCATTGCCAGATTCCCTACTGCTGCCTCCGTAGAG
+
/0+*+2),131007*..267:61:99-11))''(/*'02282/6-+-..595/5-97:3.++#%%&----)'*((*1713:/-+'&$$*0+))))0.15766---)+7760643333-69:,:674%05251/7234/.18276;9998:745443).,)4'&%'-06;:7+(,)+86876,11/2455:60/.7/1234;98+,8;;952045::;8192-)+++1010-3..7:7222839::96%)*+/-*(*%))&///%&''(+&%&')-15434'+.-/9/*+1111730/6;2368111119<8/23675.)520,03539/%-,+)*2536,99(521051*1//30&(*++140.1-02793,(,,0..(,,226-:-,-.&*7;3,++++-6.-..641./.3.31,..,+004.)++,0.-.-,++-(//37455:.0()&*))02.*$''/713682650)+))(*43/356623.//.--104;231+*-.*/,1,,'$(#('-.1(3.:;828502-3-&*0,+*,/-1/;733...1/0+/-(&-0/,/53*23-40'$01)2+'($'($%&&*-1/100*51-%('++797,+5./&(%&)*&(*+:010414-+-1.0.535697010.-'+*,1/,00-1+,)+&,)&&))(-./06624;*$))+,/08;78637941%&)()2130.041//8;.,331783+-.,41,0%),65561-2328)0321230--+((-*)+361///2/2:;597&698:<12.0846664654-0-/*/9324:3/0,+/*+*,,/20/,1-15+&**,2/''*,899556749,*4,6967,./:*()/,00.0445..-4.77649.--*67727/3,0304)+/6/7/00.0802&'))+591.06/)/.-'(5+063/2--0/0366536770::0/-*()*)****-.:906+*&+,0*-,+)(.%$%&,+11.0-($&+-0-'%&%+**-(-763**-),:,1.%)),((*-0%(),53923;,*).)"#%$**+*++439;.-,)(+'%.13:67;96562,10,7...0:**..*..//32995:0/63-35*1(,&-*+51)'%''&*&).6/56+)))-*
@48c5f31e-c7b4-4712-8c8b-f2b50781586a ch=36 read=19280 start_time=2019-12-12T19:55:07Z barcode=BC01 runid=2c9cf7bc05858273f10e7d7ec552fc0bd742dc3e
CCGGTTACCTTGTTACGGCCACCCCAGTCACGCGACTTTACGCCGTGGTAGAAAGCGCCCTCCTTGCGGTTAGGCGCTGCCTGCTTCTGTGAGATAGCTCCCATGTGGTGTGACGGGCGGTGTGTACAAGACCAGGGGCAGTATTCACCGCGGCATGCTGATCCGCGATTACTATATAGCGCGATTCCAGAGCTTCACGCAGTCGGATTTGCCAGACGATCCGGACTACTGACTGGTTTATGGGTTCCGAAACTCCCCCTCGCGGGTTGGCAACCCTCTGTACCAGCCATTGTGTATGACGTGTGTAGCCCCACCTATAGGGGCCATGGGGACTTGACGTCATCCCCTTCCTCCGGTTTGTCACCAGCAGTCTCATTAGAGTGCTCAACTGAATGTAGCAATAATGACAAGGGTTTGCGCTCGTTGGCGGGACTTAACCCAACATCTCACGACACAGGCGATGGCCATGCAACACCTGTGTGCGGGTTCTCTTTCGAGCGCGAATCCATCTCACGGAAACTTCCATATACCCATCCAAAGGTGGTAAAGGTTTTCTTGTTGCATCGGAATTAAACCACATCATGCAGCGTGGGTCCCGTCAATTCCTTTGAGTTTTAAACGCGGTATGCTCCTCCAGGCCCGGTCGCTTCACGCGTTCCAGAAAGCGCTTCGTTACTGAAAGGCATTCCCAGCAACCCGGATTTTGGCATCGTTTTGGGGCGTGGGCTGCCAGATTATCAAATCCTCTTTACTCCCCACGCTTTCGTGCATAGAGCGTCAATTACAGGTCCAGAGTTGCCTTCGCCATCGGTGTTCATCGCATATCTACGCATTTCACTGCTACGCCCGGAATTCCATCCCCTCTACCGTACTCTAGCCATGCAGTGCAAATGCAGTTCCCAGGTTGGGCCAGGATTTCATCTGTCTTTACGCAACGCCGCTTTACGCCCAGTAGTTCCGATTAGCTCGCACCCTGCGTATTACCGCCGCACGCTGGCACGTAATTTGTGATTGCTTATTCTTACGGCGGTGCAAATCGCGGGCCCCTGTATTAGAAGGGCTTTTTTCGTTTCCGTACAAAAGCAGTTTACAACCCGAAGGCCTTCATCCTGCACGCGGCATTGCTGGATCAGGCTTTCGCCCATTGTCCAAAATTCCCCACCTTGCACTCCGTAGAACAATATCAGCACCAACAGAAGGTTAACACAAGACACCGACAACGCGGCA
+
62435:57212+.4+.-)+'%*))&&&/+'(%%)$'**)'+)3467(2,+)12,,-,07-,2.1.,-,2-6*322'&(#&(&$039511(0010(%#$),30+.-).20/))*-2;:869..+-.,2),)117%052,,.+,-27.-.2,212/,-,032396-%(&*+..1+))''$''+/109.5($')&',.-+(&(*)57*2&-4'&,*)*)*)(043/5.,%#$%&/-2**-20.043*'(($#*,)(&16890,.'&)+418273211;432224/34..04.91*)%)(+,',*001.'))375-*.13501(644./$&')3-1/1/--/0166106,,.;6342/(3/8+.4889:'0.,,01-.'*,-+./..+,-+'/+*(57--%*),2,.6-,,-14(+*+3(&+(*-0004())+361---.(0,)..1434+*(+++,'0(),.%$$$$--%'$&&&')28312.,)2'689<762.62004*)%&')2/1/&/021*0*.,0,,.3*.%'$&$+(&*(*('-(+*%+.**80+0.88.*'&*4-$+$(&*)++..3<92-++,55&,$*%''&$(''+.5/-1335650%(-./.-21+%'('&%%%'$##$&*/30-**//2,()+((%,.30-/-,*)'(%)&''&$%%&,(++,4+-+((/1)**+)2.;1-'3/6/:))'#*&%$(&(&+,,07;-&10./14/3-/1)1'&&%('&('&-++,*+-08,'',,3,+',*)08.--*&(''$(&&+3164&5&&(&)++/)*.$*(,(/../-+1620/$*+'(.(%)-,./343/.(/.206;:7,+)(*'&))+%')*/+2/256.032.*2147;699886432556641)+/,03;;00034474''(+-/01+535%+.&28,+5125554,5(()#&)'*,*+&'(-'&*)23+)$%&&.82,-03/-*,+;56-02+'$)()22:169(*(()*,,--7+)$'&&('.,(')+(0(&)5-45;.6+()*-)))'$))--,1))'.*'*****.*,1()(((,**+4:7;-7))+0-2256:7:50*+'025,)),&,+)''-).041:79:4++.-'+)*-5/0.8./0:31/1)*..,:2.2563/+.&)-+)994233483*--/.+-')(,,+-./,//.7/./0,,.,0-4+,,...,.)5,1,&'(),)1&-%&-./'+$&$#%%
@7fa6f263-fd9d-4d6c-9050-c7465fc6b644 ch=362 read=22910 start_time=2019-12-12T19:55:21Z barcode=BC01 runid=2c9cf7bc05858273f10e7d7ec552fc0bd742dc3e
CTCCTGGGAGGCAGCAGTGGGAATATTGCACAATGGGCGCAAAGCTGATGCAACCATGCCGCGTGTATGAAGAAGGCCTTCGGGTTGTAAAGTACTTTCAGCGGGGAGGAAGGGAGTAAAGTTAATACCTTTGCTCATTGACGTTACCCGCGGAAAAAACACCGGCCCCAACTCCGTGCCAGCAGCCGCCTGCGGTAATACGGAGGGTGCAAGCGTTAATCAGAATTACTGGGCGTAAAGCGCACGCAGGCAGTTTGTTAAGTCAGATGTGAAATCCCAGGCTCAGCACTGGGAACTGCATCTGATACTGGCAAGCGAGTCTCGTAGAGGGGTAGAATTCAGGTGAATGCGTAGAGATCTGGAGGAATACCGGTGAAGGCGGCCCCTGGACAGACTGACGCTCAGGTGCGAAAGCGTGGGGAGCAAACAGTTAGATACCCTGGTAGTCCACGCCGTAAACGATGTCGACTTGGAGGTTGTGCCCGCTTGAGGCGTGGCTTCCGGAGCTAACGCGTTAAGTCGACCGCCTGGGAAATTACGGCCGCAAAGTTAAAACTCAAATGAATTGACGGGGCCCGCACAAGCGGTGGAGCGTAATGGTTTAATTCGATGCAGCGCGAGAGAACCTTACTGGTCTTGACATCCACGGAAGTTTTCAGAGATGAGAATGTGCCTTCGGGAACCGTGAGACAGGTGCTGCATGGCTGTCGTCAGCTCGTGTTGTGAAATGTTGGGTTAAGTCCCGCAACAGGCGCAACCCTTATCGCTGTTGCCAGCGGTCGGCCACTCAAAGGGAGACTGCCAGTGATAAACTGGAGGAAGGTGGGGATGACGTAAAGTCATCATGGCCCCGCCACGACCAGGGCTACGTGCTACGGCCAGCATACAAGAAGAAACGACCTCGCGAGAACAAGCGGACCTCATAAAGTGCGTCGTAGTCCGGATTGGAGTCTGCAACTCGACTCCATGAAGTCGGAATCGCTAGTAATCGTGGATCAGAGATGCCACGGTGAATACGTTCCCGGGCCTTGTACACACCGCCCGTCGCACCATGGGAGGTGGGTTGCAAAGAAATGAGTAGCTTAACCTTCGGAGGGCGCTTACCGCTGTGATTCATGACTGGGGTGAAGTCGTAACAAGGTATTAACCGGAAGATAGAGCAGCGACAGAGTAGGTTAACTTACAAAGACACCGACAACTTTCTTCAACAACAATACGTGAAAAGCTGCA
+
.31.*%/,),.-787..-.,*,3-+0/+--2295171-(056)$)&'&'$')+102.065--,.--$%'*-)+)-,01685)-'/3(+,9,---*37/,,,,)28.*,'&()0*'**-76-.3330039/86./760291/156;626,((&+,220.''+-5/0/,,'*--..745588144)323+-'#%**,,281.25..(*(+*1305564404/0-))(*,,-397*+,//70'(/035464/65..49,%)5.7,283355+/(-6+)-54'.6-*,(%)&'%&+(--66000003/.-+(+)*'*-*,&&+.137748-++21,*,102012)*-))&'*,;:5-**))/01:2.5,+/.4973/.+$$'.*1.4:6.,0764%'.--,)+(++6,/56-5&'-+))531-3+)./4<..$,(/(*--878,-474424411212979;;82/&''-+,-+1-6.10110+)(*4-(&'()*..+--(31/3,),+*',435/.//061)*,..06;58:633+'+(((+++080*2-1(3.84<<;5988;8/,.-6-43*.*3,,7-+.+/3746*9891...*1&'+-133.)6+.+++01.3',*.,(%%*+/*,--)***,0383112318*)*1.-/,,9:2/**+-.+,,+4;66:997667/4./(5658701.0),15433../0-810178476')+-434021.()''*&'36-2--913.2.6+*./)846:;9;7/67-32227/-2..3.04--.0757*40;+/.0+/'2.)',+/755:.+***+36;98850***-*0//9;33999862)/,.23997%%(-*..)$'())*+2//323,*%*)+-02(*(+'%%')22252.(*(&*)&.+.38897*)*&%%)27&5-301732324;4.024468357553.,1)1-)'&'*+++*-(**,,%-/15-..320/3+71957331-//0..,458;:890*'&&,+/'%)'064374783213,,/3528.300/3/1..3/-56(,.%/,/54765/&(&')437;7639-'**'*''%*)(**,2./20-42/,01,/.-4.,2.''.)+467;8561011063*)*+,)-.561522/(,((-(2+352,-/)+-1///-$%(),,%(&((.+6081.)(&',60,)-*5::67744028726;831+.&(,-,%1**&)*,)$%$#$$
@e1c8eaa9-a35f-4f62-b034-99a4ecb643f6 ch=413 read=18376 start_time=2019-12-12T19:55:20Z barcode=BC01 runid=2c9cf7bc05858273f10e7d7ec552fc0bd742dc3e
CCCGGTTTACCTTGTTACGACTTCACCCCAGTCATGAATCACAAGAGTGGTAGCGCCCTCCCGGGTTAAGCTACCTACGCTTTTGCAGCCCACTCCCCATGGTGCGACGGGCGGTGTGTACAAGGCCCGGGAACGTATTCACCGTGGCATTCTGATCCCGCGATTACTGGCGATTCCGGCTTCATGGGTCGAGTTGCAGCTCAATCCGGACTGACGCACTTTATGAGTCGCTTGCTCAGGGTGCTTCTCTTTGTATGCGCCATTTGTAGCGTGTGTAGCCCTGGTCGTAAGAGCCATGATGATGACGTCATCCCCACCTTCCTCCAGTTTATCACTGGCAGTCTCCTTTGAGTTCCCCGGCCGGACCGCTGGCAACAAAGGGATAAGGGTTGCGCTCGTTGCGGGACTTAACCCAACATTTTACAACACGAGCTGACGACAGCCATGCAGCACCTGTCTCACGGTTCCCGAGGCACATTCTCATCTCTGAAAACTTCCGTGGATGTCAAGACCAGGTAAGGTTCTTCGCGTTGCATCGGAATTAAACCACATGCTCCACGCGTGCAGGCCAATCAGATTACGGGTTTAACCTTGCGGTGCATTACTCCCCAGGCGGTCTGACTTAACGCGTTAGCTCCGAGCCACGCCTCAAGGGCTTAACCTCCAAGTCGACATCGTTTACGGCGTGGACTGCTGGAATTATCTAATCCCTGTTTGCTCCCCACGCTCGCACCTGAGCGTCAGTCTTCGTCCAGGGGCCATATTCGCCACCGGTATTCCTCAGATCTCTACGCATTTCACCGCTACACCTGGAATTCTACCCCCCCTCTACGAGACTCAAGCTTGCCAGTATCAGGTGCAGTTCCCAGGTTGAGCGGGGATTACAGCTGGCTTAACAAACCGCCTGCGTGCGCTTTGCGCCCAGTAATTCCGATTAACGCTGCACCCTCCGTATTACCGCGGCTGCTGGCGGGTTAGCCAGTCTGCTTCTGGGGTAACGTCAATGAGCAAAGGTATTAACTGCTCGCTCCCCGCTGAAAGTGCTTTTACAACCAGAAGGCCTTCTTCATACACGCGGCATGGCTGCATCGGGCTTTACGCCCATTGTTATATTCCCCCTGCTGCCTCCCGTAG
+
15)-049)-985:.37),,*0194/778//2583331563-0/(&%'),.(+)+,48((//())1.7.0+-')-3)%(&'-142$((&)**&)*177//224.,&,+2%*1432+12-/69664,9-*5::/80/846<667;8-5-,,5;8100.4/&%))-12310*.,//4;0//,,-7,$,&/-./++,/**(&&)),-,,163820.,-.44-1/95+,-*--0(**)'(()+(*)(()2,123297003330129.78+-/,-2,.3553001;..70010-7)''*,/)()*)')('017:::;++,,(146:6.,,(*./<94576928/.-7987:211.&&,.7946+..2.3:/,+++,050-),,/(*7092/'.38+;12186720700/:72+()+%..,.5.2553)((+'+'('%(/.-++,%)+&'*(0,1312/03.14784244;9821*'&+)1(.038789452112.-573,041;138811.0.,.*-2<848202/84<9:50./003,/-/4')1&1-28/48.2/112247'+''&*&-%+*0+%&+-&&(-$"%+'+378262,,,*+-+$#%$/'&*-225,)/24-:86&*-4440'*)+,+600129&('(*/0335:8/2'.+(*&'.*10.5.-0.434342340045&,)../:9;875(((*-&&)),-18281.9-+,:5/).,3:90*,&'4+-305:12.&.+./588::<:682/,27:+88%(&)++169',)().+/;9914+*.0106-,,,-78<;73882310/+/433/4,1-1)(+(-286--09882/1,++0*4+45;565%3240:).772888:/7:-++-.91+//&.05'+&%'$&&'*%*+-11979:9<27;7885740-)/,'$)&*)'(0146774.,,2-/2-**%$%#.4,*06+.56;78<982:1117513.+-,,4.+,+&+,+*,//3/-.44-/08:8:92610)*1'4'8)7.4.4-03-204(+*698,$),-/44+-,*175(*+5-600,//,2196:65:84633,201082113335-/,--'22/23((2/2;1,/5*'2*,-24/883(')*,-46+44++636
@3212df19-29b0-44c9-8e89-589c94fb6ec4 ch=435 read=22293 start_time=2019-12-12T19:55:27Z barcode=BC01 runid=2c9cf7bc05858273f10e7d7ec552fc0bd742dc3e
CCGGATTACCTTATTTACGGCTTCACCCCAGTCGCGGATCCCGCAAAGTGGTAGCGCCCTCCCGAAGGTTAATACCTATTTTGCAACCCACTCCCATGGTGTGACGGGCAGTTGTACAAGGCCGGGAACACATGTTCACCGTGGCGTTGATCCCACGATTACTAGCGATTCCGACTTCACGGAGTCGAGTTGCAGACTCAATCCGGACTACGACGCACTTTATGAGGTCGCTTGCTCTCGCGAGGTCGCTTCTCTTTGTAGTAACGCCATTGTAGCACGTGTGGCCCTGGTCGTAAAGGGCCATGATGACGTCATGCCACTTCCTCCAGTTTATCACTGGCAGTCTCCTTTGAGTTCCCGGCCGGCGCTGGCAACAAAGGATAAGGGTTGCGCTCGTTGCGGGACAACCCAACATTTCTGCTTACGAGCTGACGACAATACAGCACCATGTCTCCACGGTTCCCGAAAGGCACATTCTCATCTCTGAAAACTTCCGTGGATGTCAAGACCAGGTAGGTTCTTCGCGTTGCATCGAGATTAAACCACATGCTCCACCGCTTGTGCGGAGGCCCCGTCAATTCATTTGAGTTTTAACCTTGCGTAAATGCTCCCAGACGGTCGACTTAACGTTAGCTCCGGAAGCCACGCCGCAGGGCACAACCTCAAGTCGACATCGTTTACGGCGTGGACTACCAGGGTATCTAATCTGTTTGCTCCCACGCTTTCGCACCTGAGCGTCAGTCTTCGATCCAGGGGCCGCCTTCGCCACCGGTATTCAGATCTCTACGCATTTCACCGCTTCACCTCAGATTCTACCCCCCTCTGAGACTCCAAGCTTGCCAGTATCGGATGCAGTTCCCAGGTTGAGCCAGAGTTCACATCTGACAACAAACCGCCTGCGTGCGCTACGCCCAATGAATTCCGATTAGCAGCTTGCACCCTCCGTATTACCGCGGCTGCTGGCGCAGGTTAGCGGTCTTCTTCTGCGGGTAACGTCAATGAGCAAAGGTATTAACTTCTCCTTCCTCTTGCTGAAGTAGCACAGCCGAAGGCCTTCTTCATGCCGCGGCATGAAACCGCATCGGGCTTGCGCCCATTGTTACCAATATTCCACTCTGCCTCCCGTG
+
.*..(.-(1'%$')3,+//&//61-/./,+,04%%**-//3($%%&%&%%++%()%&0+)7,''*-010+)%%$''%#)0,'*,031;-()*/5-.064(*+54601,.$*)'$**027+.5/*/.1.,)((($())+-1(*(**'-&%$*-9-(+//,9+))%++()0.,*+/19<76755'((*.-57:04*-..+/(5-42/612,&&)+1*2'()//,-+,0/.1/,2,--..+.(*(')*+.'(-3,-)-0*(((%)+2334;778/.+++*--((*%'(**)+1665482-*/0196-,(('**03+,+$)'&)2532,/**,3:1./2.3*1&&'/10453)40-.476473*0,,+))*/239663886(7.871-,0()4-.)*.-,,,''*,,+,-**(&+,-)-2()('')*+,-/67.-/-,--3(''+(,--./&%$*+-30(+*,14-5-)+,'&&&)+-.840210041)(*./-*.61989:<:835564368:3220(+*,*+,2033-3.,-00.&'%&--/;:61&'&(&)+/6,,2%&.*,-(*,*&(%061,+++&-+7,85<93.*5;<-4:35.5-.,,*'))&)*441,/$1'.02((%$%('+*,4/.16142/,/*-2-225)'*)(5....891:1/++(-15/0++,(*/-*-.4013991.-'*(',-(/-02*.205+,/;8.,,08/)/.//53.*)&)$%-.8977510/-(,''&)/()2<:41933528567;53:)1-,.7'+*,,,0..(-()(09.-,..*(''&&)-*%%*&.)+,14598-('*%''200-1'(&$)/0/2-(+,,/.-10944044;263./6391.457*)%())%%'',-''(')+(,02,94561+-()'(&&'%*)-+*&%)%-'4184313.*&)%$&*++-(-40243--.06037./.7121201+*$'$+),.--/*.-+*.,-5221324))+/623.2...8568;,.+.+(.,+)..'),0,-+%()'&')((**&(()+,+**,.)('+2091833:676.+('''))&)&&&&'(&)+.1-70003/2089/&0.$),+.4-2-..*'%%')',,08+68+*4+
@610f593b-853a-4ec6-ad2e-9005f50a9f47 ch=503 read=19877 start_time=2019-12-12T19:55:34Z barcode=BC01 runid=2c9cf7bc05858273f10e7d7ec552fc0bd742dc3e
CCAACCCTACGGGGAGCAGCAGTGGGAAATATTGCACAATGGGGGGGAACTCCCTGATGCAACAACGCCGCGTGAGTGATGAAGGTTTTCGGATCGTAAAGCTCTGTCTTTGGGGAAGATAATGACGAGGTACCCAAAGGAGGCCGGCTAACTACGTGCCAGCAGCCGCGGTAATACGTAGTGGCGAGCGTTATCCAGTTTACTGGGCGTAAAGGGCGTAGGCGGATGATTAAGTGGGATGTAGGAAATACCGGGCTCAACTTGGGTGCTGCATTCCAAACTGGATTTATCTAGAGTGCAGGAGAGGAGAGTGGAATTCCCTAGTGTAGCGGTGAAATGCGTAGAATTAGAGAACACCAGGCGAAAAGGCGACCCCTGGACGAAGACTGACGCTCAGGTGCAGCGTAGAAGTAAACAGGATTAGATACTGGTAGTCCACGCCGTAAACGATGTCGACTTGGAGGTTGTGCCCGCTTGAGGCGTGGCTTCCGGAGCTAGCGTTAAGTCGACCACCTGGGAATTACGGCCGCAAGGTTAAAACTCAAATGGATTGGCTGGGGCCCGCACAAGCGGTGGAGCGTAATGGTTTAATTCGGTACAGCACGAAGAACCTTACCTGGTCTTGACATCCACGGAAGTTTCAGAGATGAGAATGTGCCTTCGGGAACCGTAGGACGGGTGCTGCATGGCTGTCGTCAGCTCGTGTTGTGTGGGAAATGTTGGGTTAAGTCCGCAGCAGGCGCAGCCTTATCCTTTGTTGCCAGCGGTCCGGCCGGGGACTCAAGGGAGACTGCCAGTAAACTGGAGGAAGGTGTTGTGATAAAGTCATGGCCTTGACCAGGGCTACCGTGCTGTTAAAGCATACAAGAAGCGACCTCGCGAGCAAGCGGACGCATAAAGTGCGTCGTAGTCGGATTAAGGTCTACAGCTCGACTCCATGAAGTCGGAATCGCTAGTAATCGTGGATCAGAATGCCACGGTGAATACGTTCCCGGGCCTTGTACACACCGCCCGTCACACCATGGGGTAAGGTTGCAAAAGAAGTAGGTAGCTTAACCTTCGGGAGGCGCTTACCACTTTTGTGATTCGCGGCTAGGAATTGAAGTCGTAACAAGGTAACCGGAAGATAAGAGGCGACAGGCAGTAGGTTAGTGGGCACCGACAACTTTCTTCGGCACCAGCAATACGTAACACCGCA
+
'$(&**)(.1-)*+$)+011,1763*(-2-/44/,+.09754567/)-)'**1,((+./06(67788;<89994//.+,//05174:673.8152&(,3*()*998932:2-55)*-+10+*++)+*&'',-.9..1,00''%'))-,-.)((-/05535010/19055-9*-.-+5/1&.(*2.*')'+38422/%/*:5124:<9776680)*+,-978692;96541438.19<;9:80-,()/,222//7108945,-/0878)'%&',//8+,0('(-%%/.8+,,00)),/02,64-,).2-,*++-4/416.8++'/1-++,,-976/8.++:674%(&.-'(('*14324&'('&'+.)%+.27178.)+676.,1,.,.-,,(..3)*2-0,(,-.10&)(&*+11+(-/(-*+)11.4(,23))*,113268248:62,-.,.7/),*0+/+*)0+),+34+%'&&)(.0./31822.7/+,(*-('%($'&'((),0787*-.+/3.%'((,.5:81.+2+.,:68:95.487<:53-+..),*(*054-5,+,+-,,*,.2+(*(&+'(')*.35:0++3.-,','('&((-**3+,++('$&+3-+1-+,532556661*.*-))06551++*.04')%,)*327:5071710.2/'+#).+.'.&($&.,.../:8869956.'(*,54511:1213/&''($$$(''+*/+4*/.11),%),('+*)*,%./)3446/*/2.0;45/.-.4:;726:6536:2466702(0('),8775*)%&$&%,(,(&+++/*,('('($()0383//+%(&('+)&'*3/0*.,,'$&&&0../-),06+(++-133.)**(+.88:77+3+-+/26102900%'(+290-:9:8852667/7(4)04+4+4.-)$%&',++)*)*785652311118477;4541./16796679640/-,6449801-7101;85722.:-(-2//.8.**+,,236924:3.20-.+.543010&%&&1459/0/56,&(,+,11300,+--8-2625.-88,.6/-/60/:;15.:;90//45:4%&+(**'*+''&))(*)/1468635:,513:686020,/+(('&*.3//,&&1.'**(*(/)&$$%''(*/3.3.+*()*3-38/%')+,9/.4,7/..4345*&%##%%
@7362f25d-b662-44da-b20d-77060b2d2260 ch=265 read=18352 start_time=2019-12-12T19:55:32Z barcode=BC01 runid=2c9cf7bc05858273f10e7d7ec552fc0bd742dc3e
CTCCTGCGGGAGGCAGCAGTGGGGAATATTGCACAATGGGGGGGAACCTGATGCAGCCAACGCCGCGTGAAGTGATGAAGGTTTCGGATCGTAAGCTCTGTCTTTGGGAAGATAGTAGGGTGCAAAGGAGGAAGCCACGGCTAATACGTGCCAGCAGCCGCATTATTAATACGTAGGTGGCAGGCGTTATCGGATTTACTGGGCGTAAAGGGGAGCGTAGGCGGATGATTAAGTGGGATGTAGAAATGCCGGGCTCCAACTTGGGTGCTGCATTCCAAACTGGTTATCTAGGTGCCAGGAGAGGAGAGTGGAATTCCTAGTGTAGCGGTGAAATGCGTAGAGATTAGGAAGAACCAGTGGCGAGAGCGACTCTCTGGACTGTAACTGACGCTGAGGCTCAGCGTGGGGAGCAAACGGGATTAGATACCTGGTGATCCCACGCCGTAAACGATGAATACTAGGTGTGGGGTTCAACACCTCCGTGCCGCCGCTAACGCATTAAGTATTCCGCCTGGGAGTACGGTCGCCAAGATTAAAAAAACTCAAAGGAATTGACGGGGACCCGCACAAGCGGGCATGTGGTTTAATTCGAAACAACGCGAAGAACCTTACCTACACTTGACATCCCTTGCATTACTTAATCGAAATCCCTTCGGGGACAAGGTGACAGGTGGTGCATAGTTGTCATCAGCTCGTGTCGTGAGATGTTGGGTTAAGTCCTGGCAGAGCGCAACATCGTTAGTTACTACCATTAAGTTGAGGACTCTGGCGAGACTGCCTGGGTGCTCCAGGAGGAAGAATTGGGGATGACGTCAAATCATCATGCCCCTTATGTGTAGGGCTACGCGTGCTGCAGTGGCTGGTACAGAGAGATGCAATACCGCCGGTGGAGCCAAACTTTAAAACCAGTCTCAGTTCGGATTGTAGGCTGAAACTCGCCTACATGAAGCTGGAGTTACTAGTAATCGCGAATCAGAATGTCGCGGTGAATACGTTCCGGGTCTTGTACACACCGCCCGTCACACCATGAGAGTTGGCAATGCCGAGTCCGTAGGAAGGCTAACCGCAAAGGCAGCGGCCGAAGGTAGGGTCAGCGGTGGGGAGTGAGAATCGTAACAAGGTAACCGGAAAATAGAGGCAACAGGCAAATGGTTAACACAAAGACACCGACGAAAAAGA
+
&*./))%/,/+/.+233227585'1,-)-(''(*.346:8791,/35:025:63.,-&2(,+01..0//.&&'(-.--70039,+/9280-*%$'(,-/+10880121*4,213(,)'()*%,%(*./*).+/%(*)*&&&(+)()++2459432.(0404*/*&,()(*,..02*5+02/&&10468444'-$41*)11532458:;.,03/%*+01+4998<:;743322/52,/+++0,'--+)'/0,3.,,/(+')**10'(+5512229//079,.3,1---963-*,.0'$22+,+/3.+'('-)/*0+-++-/521+110756082-,../++')$,&'2-0.+0554./0.3,*'&&)+886865/3492310../.1135645512300*&'((-/+/+()--:79,;413312596:;+*+*'%+20''007:62794.+)+--7-)***1174219:/,70+.//3715201,.2.46566550)+)+019)+1133,)0.866((&*'.+310-/-25+-13154/1-./,-'++1+-,4.50//(5//7:)('*,*(&',+)*-778886<;2:8;('),*01'5+,+.3&%/0/4..89311,(+0++/202:0.323)7)%&&$3+./(*-0'*7/179-587174203/018++/6594/10/(2/5)++07/)*,-6%0%(),/*+*,1237)5260++,*1*$%%*&&''*/13,*)---9.,,23/0368;64540,-0-,031634,&)**,/-,**.104/&&#$%*+*1-+1,,5*%(+).5932&(,-2232;522366%(#('(())),---).0-*+,,-%,*-/0/%1-/3440215(&)**,,-.44991;1,-/+,''()+/)+*'6;;73972;;3+1++276937828,4)9+,,,..-.0*7-.265782,.,--+4,,-56)+10+*'(*+5,,,2365946+'(./2:8--11348::56',)'%(.*+*++'&%&&'(17538.+-.+,*.3.30**)*7+*'&)**%2)&(*+523/$(*,*++*(-+-,5655).10.22.510,/3+3/337...333131183-%')))'&(-.39::941+9.6:::9:569;1%(&,5,4583283*'&(*'-,1*111580)*,%/((.1%.)('$#%
@180f0e93-49bc-40ea-9bcc-0e5fceb7c356 ch=350 read=19153 start_time=2019-12-12T19:55:36Z barcode=BC01 runid=2c9cf7bc05858273f10e7d7ec552fc0bd742dc3e
CCGGTTACGCCCATTGCGACTTCACCCCAATCATCAATCCCATGAGCGGCTCCTTCCTTGCGGTTGGGCCACCGGCTGGGGTATAGCTCATTGATGGTGGCGGCGGCGTTGTGTACAAGGCCGAGAACGTATTCACCGCGACATGCTGGTCCGCGATTACTAGCGATTCCAACTTCGTAGTCGAGTTGCAGGCCTGACCGAACTGAGAATGGTTTTATGGGTTTTGCTTCACCTCGCGGCTTCGCTTCCCTCCTGCACCATTGCTTGCATTATTGTAGCCCAGGTCATAAGGGGCATGACGATTTGACGTCATCCCGCCTTCATAACTTGTCACTGGCAGTCTCGCTGAGAGTCCCCAGCAATGATGGTAACTAACGATAAAGGGTTGCGCTCGTTGGGACTTGGCAGCATCTTTCCGGCGCGAGCTGACGACAACCATGCACCACCTGTATCTCATATAGCTATCTCTCCATCTCTGGGCCTTTATGAGTATGTCAAGACCTGGTAAAGGTTCTTCGCGTTGCTGAATTAAACCACATGCTCCACCGCTTGTGCGGGCCCAAATCGAATTCCCGGACATTCTTGCAGACGTACTTTCTCAGGCGAATTACTTATTGCGTTAACTGCAGCACTGAGCTTTGACATCCAACACTTAGTACTCATCGTTTACGGCGTGGACTACTAGGGTATCTAATCCTATTTGCTCCCGCTTTCAGGACTGAGCGTCAGTTGCAGGCCAGATCGTCGCCTTCGCCACTGGAGTGATTTCCTCCATATATCTACGCATTTCACCGCTTCCACGTAGATTCCACGATCCTCTCCTGCACTCCTAGCTGCCTGGTTTCTATGGCTTTACTGAAGTTAAGCTTCGGGCTTTACCCTGGTGCCCAACGCCTGCTCCTCTTTACGCCCAATAATTCCGGATAACGCTTGCCACCTACGTATTACCGCGGCTGCTGGCACGTAGTTAGCCGTGGCTTTCAATAAAGTACCGTCACTCGGCTACCATTTCCTGTAGCCGCCGTTCTTCCTTTATAACAGAAGTTTACAATCCGAAAACCTTCTTCCTTCACGCGGCGTTGCTCGGTCAGGGTTTCCCCATTGCCGAAAATTCCCTACTTTGCCTCCCGTAG
+
-),&3+$%$&'&%'+%,,-/6/0,0:;,/44:72.13.14)#%%&&'+51+-*'.-/)0)-05-7%386<45-3)(+&+/++,--(//0%1'&$,),+1'%++*,,'-%(*/04788;)801-'0,2.,/00<4037.2446677877%5)0/.-./3,*''&'+1237+0).273011355-*264/2)/(,%%$$%)*+4753.,1214,:;;,341;5186/,.1:588;86+,$$&*/3,/555;-,.)),0147+5+*(*'')%*'%(((*02/9/*+2---028/3731-/*)(+)090..:9;:82480+-((((%&+,,-9../2430-)(/043:763*)&(/.069))#&).*,1/40/332-/130./*,,.322-))'(./*+(#&(&&)(3+0-*//0*)&(&,+'+'-+*.244544,6858<596445;4572,%%),652456-68890/+*'1/.8654340(+)&)((1.,,-.2773/-+)(&%%(&(+(,74<96<0-,++'('+,1/204<98:,+-))**8:237-./--143-/*+0/%&&)*%-(8)5(('+()+6:.0722.0::841(+)'',-+1/2).+1,,-/2./9//,/-/)('$)%,1'+*-&').2;/.0360(1-0*+*-**+,/1228886;://.82338:688573'34.-.2603/1540)30))2.86+'-0980%21+-&&&&&*56/1-8**()&)/,+/0028859:8;7368021/)'$+)$-/*520570101453.-1.242</-(,*'*0/1+)*')$-+)40-,.+-..//./03**+((+,)*-//357:885298)(%&&'&')&%*(%%(*/331/24/6)86-23)$&))-/17)13','))/+1..0041,194,1211.*0*,68<4042799;:3308.2-&1,1/325024+/2114/,-./-9+*$(),,+7-,*143;9:-/*+&,1.2:4-2+.5454'*.5),)*%+/-2;4265651137.1;8:/2.104-53-+1./%&4)*4;0-16:92)(,3832;:<::;561:3343445,-*3.-,.*-13.0-.,802;<7/79-2/,158/8:3:-('(+)-)14/48,-42,
@14a4a357-3be3-41e2-b3e6-b6280ab4489d ch=233 read=20217 start_time=2019-12-12T19:55:40Z barcode=BC01 runid=2c9cf7bc05858273f10e7d7ec552fc0bd742dc3e
CCGGTTACCTTGTTACGACTTCACCCCAATCATCAATCCCACAGCAGACAGCTCCTTCCCTTGCGGTTAGGCCACCGGCTTCGGGTATCAACTCTCGTGGTGTGACGGGCGGTGTGTACCGCCCAGCATTATTCACCGCGACATGCTGATTCGCGATTACTAGCGATTCCAACTTCATGTAGTCGGTGCAGACTACGTCCGAACTGAGAATGGTTTATGGGTTTTGCTTCACCTCGCGGCTTCGCTTCCCTCTGCCCCATCCATTGCTTAGCGCAGTGGCCCAGGTCATAAGGGCATGATGATTTGACGTCATCCCCGCCTTCCTCCAGCTTGTCGCTGAAGTCTCGCTAGAGTCCCAACTTAATGGTGGTAACTAACGATAAGGGTTGCGCATGCGTTGCGGGTAACCAACATCTCACGACACGAGCTGACGACAACCATGCACCACCTGTATCTCATATAGCTATCTCTCCATCTCTGGGCCTTTATGAGTATGTCCAGAGATAGTGGAGTTCTTCGCGTTGCTTCAGATTAAACCATGCTCCACCGCTTGTGCAGACCCCGTCAATTCCTTTGAGTTTTCATTCTTGCAGACGTACTACTCAGGCGGAGTACTTATTGCGTTAACTGCAGCACTGAACTGGCGTAACGCTGGTATACATCGTTTACGGCGTGGACTACTAGGGTATCTAATGTATTTGCTCCCCACGCTTTCGGGACTGAGCGTCAGTTGCAGGCCAGATCGTCGCCTTCGCCACTGGTGTTCCTCCATATATCTACGCATTTCACCCGCTACGCCCAGATTCCACGATCCTCTCCTGCACTCTGGCTGCCTGGTTTCTATGGCTTACTGAAGTTAAGCTTCAGGCTTTCACCACAGACCCTTGCTGCCGCCTGCTCCTCACGCTTAATAATTCCGGATAACGCTTGCCACCTACGTATTACCGCGGCTGCTGGCGTAGTTAGCCGTGGCTTTCTAATAAAGTACCGTCACTCGGCAAACATAGCAGCCGCCGTTCTTACGCTATAACGAAGTTTACAATCCGAAAACCTTCTTCCTTCGCGGCGTTGCTCGGTCAGGGTTCCCCATTGCCGAAAATTCCTACTGCTGCCTCCGTAGGGCAATATCAGCACCAACAGAAGGTTAACACAAAGACTTGCCGACCCAACGCCG
+
54--36),539/06'/0699<:/:67-+/,/39828030+%)('/'),1.454--0413*./,.04-3-3867&'%/*-4::.0(/'+)51+**(*)4+0065356/5,-,51330)((&&(-+%*2'1(*6:4*,8043477899:935;8,,0/073/031477816'6)018298777583',*%'(,33,+)'(1(',54.,.+29555:;;-64'+,27//17<5349145/5/,/50223.19,++%$((-,01:7/92*).))&#%&$$)-((*),*/.44664,74/15121/'22--+,().691785+-4565465.../.3*.(%$$%''%'/.,))-...0/.)'+-.,3,5-+,+-74483424,++,46.6729/*'(%'#''*5-**-(%'(%$*%1.0465+,2,201,)220008759:::<:944'*,)342-3.01681477.2002337779978750'-**,,48-(*)'%$&('//()()*.05260-)+80-$&(&'),+()4+6('*.(78282*-,.248,01+,4../21&0%/593+05668;677<;63.9<;*878:,6.)+*,1766420--.017:9*)+#+*+.1-21//-7.4-/023.01037850*0&,'**2*+$$($)*''%'&*758;;++'-*+./9274047(2423304**''"&$,4()0,757***+,5695/;9.12487987:..31..+12.00./23/8637101329<:787:241:,,+/-4888685,(000-3;63,77+(/000*()&%*+/50,)(&*+,22214733/---/0(*)+/7:8:82:2*&'()6.3/+)-/,3-.20**-2;7/14)).))$&'$&'()$')*.-.078627:811104--&*)+**.-+448733757:78512/4/28(((&&)*-.7.-7/.-,3--,*&(*)+,,62.+*2+596:60;;.-24.4;2+-189899022)&%%%&&%)++-.+.2:29;79/(+'%'$$(&&1)'%(,(,69123842/+-/6/6916/0652-.,(+,0./-;--.10522*13/053:85-/3.-01/110..7,)*2200++.0+56,*+.($&'-)/082(1/0961620.-.1(2-:.+5/5-,,,.,'23.63/'1('#$%$
@ecccd985-5368-47e9-ae77-d25f9bce9897 ch=236 read=24338 start_time=2019-12-12T19:55:39Z barcode=BC01 runid=2c9cf7bc05858273f10e7d7ec552fc0bd742dc3e
CTCCTACAGGGAGGCAGCAGTGGGAATAGCGCACAATGGGCGCAAGCCTGATGCAGCCATGCCGCGTGTATGAAGGCCTTCCGGGTTGTAAAGAGTACTTTCAGCGGGGAGGAAGGGAGTAAAGTTAATACCTTTGCTCGGTGACGTTACCCGCAGAAGAAAGCACCAGCTAACTCCGTGCCAGCAGCCGCGGTAATACGGAGGTGCAAGCGTTAATCGGAATTACTGGGCGTAAAGAAGCGCACGCAGGCAGTTTGTTAAAGTCAGATCGAAATCCCCGGGCTCAACCTGGGTGCATCTGATACTGGCAACGAGTCTCGTAGAGGGTGCAGAATTCCAGGTGTGAAATGCGTAGAGATCTGGAGGAATACCGGTGGCGAAGGCGGCCCCCTGGACGAACTGACGCTCCAGGTGCGAAAGCGTGGGGGCAAACAGGATTAGATACCCTGGTAGTCCACGCCGTAAACGATGTCGACGGAGGTTGTGCCCTTGAGGCGTGGCTTCCGGGTAACGCGTTAAGTCGACCGCCTGGGGAGTACGGCCTGGGTTAAAACTCAAATGAATTGACGGGGGCCCGCACAAGCGGTGGGCATGTGGTTTAATTCGATGCAACGCGAAGAACCTTACCTGGTCTTGACATCCCGCACGGAAGTTTTCAGAGATGTGCCTTCAGGGGCCGTGAGACAGGTGCTGCACATGGCTGTCGTCAGCTCGTGTTGTGTGAAATGTTGGGTTAAGTCCGCAACGAGCGCAATATATCCTTTGTTGCCAGCGGTCCGGCGGGAACTCAAAGGGAGACTGCCAGTGCTAAACTGGAGGAAGGTGGGGATGACGTCAAGTCATCATGGCCCCTTACGACCAGGGCTACACACGATATGGCGCATACAAAAGAGAAACGCTGACCTCGCGAGCAAGCGGACAGCTCATAGAGTGCGTCGTAGTCCGAGTTGGAGTCTGCGCTCGACTCAGTCCGGAATCGCTGGTAATCGTGGATCAGAATGCCACAGTGAATACGTTCCCGGGCCTTGTACACACCGCCCGTCACGCACCATGGGGAGTGGGTTTACCTGCCAAAGTAGGTAGCTTAACCTTCGGGAGGGCGCTTTACCACTTTGTGATTCATGACTGGGGTGAAGTCATGAAAGCAAGTAACCGG
+
(**3((*&.2.)02/.1/)(//73-/*(#$(**-.:21730,/2:-1;5/./-./,52875836887575-+,-,.2--+.**08-9..1:.&&)'*+499+))*'03+)+/*-+0(%++.1/*+4.:.239091,/58---+&-0521//)),+.4+(,-)((*5*%)*)0502-*-545<3440016--0,*3+,+735.2/..5:935+1+6+42-/3,2-01037426/6:1&()),665212/3:8*0554-0019)*28(*,2(,3850/83-+88789133-**+''%'(-9,+*)*+,57,3*''(1.556.54+(.,(,'(*&,*8+<0/6,**((*+2+-6;:10/.-23370+*'*((01+7*(+'%&(**0,*02786/,376+++)%'),72516'(4(*)'%&('()98797*),-;98)96-9,.+6546;-,285469940212:789;<7.+.'-54+3,6**+./*++0.))4*-0867523..0.)*/,&++**---516,27:9;;8/)((*-&'$'(,,0.,++'149052*/046;**+(+3.435+4980+*)&)%*-+,.&(',,&)*,+-175;:284:6/.///502+)).-,254-,2(1968:87774377728(%'%(+*.+*0<;95,+*(*.,/02/011*1::29725/((/0,405236.-+(*11:67255523-..0268425*,')+094011829222/.,.0+%*(5+((.---.&%$'&(+&%-,,+1.0:6362:87+-&(%))(+34726*+,-'-,032554785689<:;;;0.2,)),0/3:<578777756.+(+-093&&''(+-&%%$%''9875657433//(**-/),&()*1100.01+)&(&(-+),-&*/2999553/037;+12:20#$%&&$%'''**(*-036:7819(''&(,6++,,,+))(,331000.*,,3'2*4847-..+1/3:675:98444/0174661-.)1888<;5:578/)(.03305.-.3-+,*3;8-97,,-+(%('+526633+''*/.+,80&031.3/-+'&&&+..+((''..5804.)31*/3.3))',*&)+&*//+,323212011'24386-..02./.'/(.+)$--*'(*38;9.
