# Supplementary material for: De novo species identification using 16S rRNA gene nanopore sequencing
Source: PeerJ. 2020 Oct 21;8:e10029. doi: 10.7717/peerj.10029 (PMC7585375; doi:10.7717/peerj.10029)
Supplement: Supplemental Information 2 — Contains raw reads. [file peerj-08-10029-s002.zip › pass_fastq_runid_2c9cf7bc05858273f10e7d7ec552fc0bd742dc3e_260.fastq]

@9dd1f3e2-fa0d-4a2c-9870-476d4a91e55e ch=365 read=115380 start_time=2019-12-13T07:34:19Z barcode=BC01 runid=2c9cf7bc05858273f10e7d7ec552fc0bd742dc3e
CCGGTTACCTTGTTACGATTTCACCCCAGTCATGAATCACAAAGTGGTAAGCGCCACTCGAAGGTTACCTACTTCTTTGCAACCCCTCCCATGGTGTGACGGGCGGTATGTACAAGGCCAGGAACGTATTCACCGTGGCATTCTGATCCACGATTACTAGCGATTCCGACTTGCCAGGTCGAGTTTGAACTCAATCGGACTACGACGCACTTTATGAGGTCCGCTTGCTCTCGCGAGGAGTCGCTTCTCTTTGTATGCGCCATTGTAGCGTGTGTAGCCCTGGTCGTAAGGGCCATGATGACTGACGTCATCCCCACCTTCCTCAGTTTATCACTGGCAGTCTCCAGCTGAGTTCCCAGCCGGACCGCTGGCAACAAAGGGTTAGGGGTTGCGCTCGTTGCGGGACTTAACAACATTTCACAACACGAGCTGACGGCGGCGCAGCACCTGTACGGTTCCCGAAGGCACATTCTCATCTCCGCTTCCGTGGATGTCAAGACCAGGTAGGTTCTTCGCGTTGCATCGAATTAAACCACATGCTCCACCGCTTGTGCGTTGTCAATTTCCGTTTGGAACACAACCTTGCGGCCCGTACTCCCCAGGCCCCGGTCGACTTAACGCGTTAGCTCCGGAAACCACTTATAAAGGAACAACCTCCAAGTCGACATCGTTTTGTGGTTGAATATCTAATCCTGTTTGCTCCCCGCACTTTTCCGCACCCTGAGCGTCAGTCGCCCCGTCCAGAGGCCGCCTTATTGGCGGCGGCCTTCATTTGCTGGCTAGGTCTCTACGCATTTCACCGCTACACCTGGAATTCTACCCCCCCTCTACGAGACTCCAAGCTTGCATTATCAGATGCAGTTCCCAGGTTGAGCCCGGGGATTTCACATCTGACTTAACAAACCGCCTGTGTGCGCTTTTACGCAGTAATTCCGTTAACGCTTTGCACCCTCCGTATTACCGCGGCTGCTGGCACGGAGTTAGCCAGTGCTTCTTCTGCGGGTAACGTCAATGAGCAAGGTATTAACTTTACTCTCCCTTCCTCCCCGCTGAAAGAAATTGCTTTACAACCCGAAGGCCTTCTTCATACACGCGGCATGGCTGCATCAGGCTTGCGCCCGATTGCAATATTCCCCACTGCTGCCTCCCGTGAGGAG
+
)-)%+3*.439007,..12<;212997,//1-0-1850.0*45,./:99/-..:3')*.-..+/'2(*-2%469,8:/,20-//.)(*7/,244011527+.+(*(&$*'**+08*5/:*-/,0,-66,:++,4--(&,)23211108/)+*(.-*,5867537:0--)))(&(%$-*+-.,-..(%&22464;-9*:5:987613,0#&'*''*-,/0-4.-,40,,0.--,,++++&(*,()0-+./043'**,.39;<860,*''*(**03*-*397.1111450+.676:5610(&($%')754780;36,,/2250012-21;++-<9:5622-3420/0)'&-)%,446&'&(0/2:5858443:342&3/)')'()',+,).+&+)+.6.8-)-4;:94829/-(*))+70,,./96564677544+.&$%%&'/.2524923,,.*68;/6,''%'3--0105232578)($'')149019;96+.++5,094*.//,+44;89<420/.500075).'1)2;/30,'(42653)(1-%'2(,+)*))1*+,1*-4)(%'%'%-+,-+'---2*--+)**,-,,,---3995&.'*&'&.,621/(((,)/,-..4--0,4+**,.')+$&''%($%()'(()+4-/).+01./66373.,$+)'$(((*,('$/.,/2-/751/.,28/-3-262($)%,-33+2'')(,/'$%'$)50/%'((%%'+&&))*))*&&$%%+%%$#$%&&%&%$'$%%&'$#((($$#$$$&$&),-(,-.10015<9102547621+-2-004141462624981,*,+&)*.00/.0(/()+,*)*%....3534656198<890.207/+%408'(03+(.67-*+-///--,./30,+,/*..8/..6311510135-%)'($&*.43..-).+/+-$(++*%(',445680254:34810)2+02:-:+)#'(+&*.6/,.2039..182984222391/37943.+,+*+3226(-,++1.,'',(),-.+1:-.<;712::,)+/001)#((&*)'),,.+*,'..-&''+,888;56;..////525.82227:8:77*56.39141-..44+)$*%')0425252887-02110.01-8/('(%%+)'%
@b4137596-0a69-46fd-87ab-e691990c0604 ch=241 read=110620 start_time=2019-12-13T07:34:35Z barcode=BC01 runid=2c9cf7bc05858273f10e7d7ec552fc0bd742dc3e
CCGGTTACCTTGTTACGACTTCACCCCAGTCATGAATCACAAAGTAGTGGCGCCACTCCCGAAGAGTTAAGCTACCTACTTCTTTTGCAACCCTCCCCATGTGGTGCTTGACGGGCGGTGTGTACAAGGCCAGGGTGTCACCGTGGCATTCCTGATCCACGGTATTAGCGATTCCCGACTTCATGGAGTCGAGTTGCAGACTCAATCCGGACTACGACGCGCCTTTATGAGGTCCAGCTTGCTCGCGAGGTCGCTTCTCTTTGTATGCGCCGGTATTTAGTAGCACGTGTTAGCCAGCCCTGGTCGTAAGGGCCATGATGACTTGACGTCATCCCCACCTTCCTCCAGTTTATCGCTGGCAGTCTCCTTTGAGTTCCGGCCGGACCGCTGGCAACAAAGGATAAGGGTTGCGCTCGTTGCGGGACTTAACCCAACGCTTCACAACACGAGCTGAAGCGGCTTAGCCATGCAGCACCTGTCTCACAGTTCCCGAAGGCACATTCTCATCTCTGAAAACTTCCGTGGATGTCAAGACCAGGTAAGGTTCTTCGCGTTTGAGATTAAACCACATGCTCCACCGCTTGTGCGGGCCCGTCAATTCATTTGAGTTTAGCCTTGCAGCCGTACTCCCCAGATTGACAACGCGTTAAGCTCGGAAGCCACGCCTCAAGGGCACAACCTCAAGTCGACGTCGTTTACGGCGTGGACTACCAGATATCTAATCCTGTTTGCTCCCCACGCTTTCGCACCTGAGCGTCAGTCTTCGTCCAGGGGCCCGCCTTGCATACCGGTATTCCTCCAGATCTCTACGCATTTTCACCGCTACACCTGGAATTCTACCCCCTCTACGAGACTCCAAGCTTGCCAGTATCGGATGCGGTTCCCAGGTTGAACCCGAAGTTCCGCATCTGGCAACAAACCGCCTGCGTGCGCTTGCCACGCCCAATGAAGATTTCGATTAACGCTTGCACCCTCCATATTACCGCGGCACGGAGTTAGCCGGATGCTTCTTCTGCGGGTAACGTCAATGAGCAAAGGGGTATTAACTTTACTCCTTCCTCCCCGCTGAAAGTGCTTTACAGCGAAGGCCTTCTTCATACACGCGGCATGGCTGCATCAGGCTTTACGCCCGGTATTGCCAATATTCCCCACTGCTGCCTCCCGTAAAACG
+
85/-6-**'(-+28-117::<22/897-2575753:886366-**%**$04446&'(16,(,+%$()8-8,.--26.+//97-8;.)-,&.-*'.27-+++)*.,+'.(*,96<;8284462267::5;4:0140*''*+48571-./4;1)*-/0,+),,-1'*1//20/14.0*+-/732/10*()).,)21814,-1213-40+*/91987997:,/'*'(11+,103.,4)#&'5,,++*&)++,011.01403307700244669//*)&*,+%(,)-,')+,+2&%&&%().:7)*7;;6.7.*-56:::8763121512316763:07-,/9375811,,.0;7113'11/70-/345913::6469833+1415;678112/2,.+069,7272*'+3,.,(,5669.7.--2:6/,*+2*35,,(/%$$$%)+.02.1//++&(%%)++2'&$('/,*2*.-20/24024341./&*8*.-)&(3*124658<99:777887,488,45969878:76%.0-7188;7050.-0/4<:;<;69304))'%*,/1:1,/01212226,,7,4304/00655+64+(-.*3-72./1---/4;*,%4,20/.&/82(0+-*541(''$'&/-0/51112/5/*(*02,2-3,0857569770+07.-,-033726.5/5632223343;/-./:/0086.,-&%%&&1/.---.5379153<;01-662,.0//5:5,76/43+*),,,-,07687<9719.+6:830:*).(,(&*))*-4242-0-/-0.&()/21234,2/115:;,33573561.%,,*+++,-5.//.7801,0325+%-,1/6(3.)./7'+.-/4246&333-,)/067&''*/30.$&(.)('&&,6&()+*12./()'/*2807:68955665996+'$%'$$(.23-*%,*0,)*48+/+*/,-)'$(-*.07788521)(+*((/*24-5.)/10),2-,+/.-1%)'+/248;9988*31015.-.-08443717;--26/))+*+,+.6/+-.:93;87/699-,03*'')&,%(/4-,0.&/((-)1+.--+).9()))&(%&',-%2).0113234')('('(%.+./)((-')(#+(0,/0/5,'(*$(('***24079+-737+%0%
@c9b47e95-eee9-4684-b071-5d9480e8903c ch=273 read=67132 start_time=2019-12-13T07:34:40Z barcode=BC01 runid=2c9cf7bc05858273f10e7d7ec552fc0bd742dc3e
CTCCTACGGGAGGCAGCAGTGGGAATAATATTGCACAATGAATGGCCTGATGCAACCATGCCGCGTGTGTATGAAGGCCTTCGGGTTGTAAAGTACTTTCGGCGGGGAGGAAGGGGTAAGTTAATACCTTTGCTCGTGACGTTACCCGCAGAAGAAACACCGGCTAACTCCGTGCCAGCAGCGGTAATACGGAGGGTGCAAGCGTTAATCAGATTACTGGGGCGTAAGCGCACGCAGGCGGTTTGTTAAGTCAGATGTGAATCCCAGGCTCAGCCACAGAGACTGCATCTGATACTGGCAAGCGAGGTCTCGTAGAGGGGGTAAAATTCCAGGTGTAGCGGTGAAATGCGTAGAGATCTGGAGGAATACCGGCGAGCGGCCCCCTGGTTGAACTGACGCTCGGGTGCGGCGTGAGGCAAGTTAGATACCCTGGTAGTCCCACGCCGTAAACGATGTCGACTTAGGTTGTGCCCTTGAAGGCGTGGCTTCCGGAGCTAACGCGTTAAGTCGACTGTACCAGAATACGGCCGCAAGGTTAAAACTCAAATGAATTGACGGGGCCCGCACAAGCGGTGATTGGGGCATGTGGTTTTATTCGATGCAACGCGAGAACCTTACCTGGTCTTGACATCCACAGAACTTTCCAGAGATGATTGGTGCCTTTGAACTGGCGGGCGCAGGTGCTGCATGGCTGTCGTCACAGCTCGTGTTGTGAAATGTTGGGTTAAGTCCCGCAACGAGCGCAACCCTTATCCTTTGTTGCCAGCGTTGGCCGGGAACTCAAAGGGGGCTATGACTGGAGGAAGGTGGGGATGACGTCAAGTCATCATAGCCCTTGACCAGGGCTACGTGCTACAATGGCGCATAATACAAGAAAGCGACCTGCTTGAGCAAGCGGACCTCATAGGATGCGTCGTAGTCCGGATTGAGTCTGCAACTCGACTCCATGAAGTCCCGGAATCGCTAACAATCGTGGATCAGAATGCCACGGTGAATACGTTCCCGGGCCTTGTACACACCGCCCGTCACACCGCCAGGAGTGGGTTGCAAAAGAAAGTAGGTAGCTTAACCTTCGGGCGCTTACCACTTTGTGATTCATGACTGGGGTGAAGTCGTAACAAGG
+
*),((.0+72),/./3425733,2,*)''&**),/+0,+)$'$$',,***,+,.(.,3137968650.'--11201/2869528./.-+/0'))(*..6,',)(/.-*-/02,35-+.3+-,1,*,62+/.,-14-81036/;-/5+*6+*-'$-+,/27;510/20223804467/23+)+&)(-6/241/---),,,46-/,9,7.45*)-..454410,--135)+,+(++-14:3,.2:0//8-6-/7')*41,)/-+,-+&-)*()(%+)%&**-*+/0/0-.,+*,,,2337302(+*')&'')+.04-(+./,)*+-(.*5.203850-((),//.29:-/087)%'&%,-280//).)*55:5.0&'+0&42754,),020.05/00/-.//1(.+.-.%+)**/'+,-/.*..+*-.+08-+19:67.96)&2075687:,-,,,%4457554'-,(-)-*24++4-+&-((*,(+*')*)+0+-/1030/031138+-84-*0+*),)((&%$)+-.22*..4.344)/40102191-*,,3.647.274,8/,/0115,/*(%(%*)))*,//0,(,*0-,',+8--(/*11,534,)%&)(&)'',.+,'+)-.-09777)().(*5,+511''')+,40().,/6*-(')''&+)&-)))&$%&+))127721/%&+++,20-/,,('&*()))+/6/-*--.4,.095;56/67.2/3'(+419-+1)'*,+-5.,6.0/.,62-/;458/--,-+(*)--20,-/24*/*,26-)*&(.-../03/&(**.4/2-203301238982577797'&&&),'%*',27.75)*%&''(67:998<.8.,*-+-,(*0+5-&(''')/&02/''%$(*458;+014.5322*+,&$&##%&(;88054/-*3&0/-**+*()*+-./0733337.03.1++,''+64:87+*++'%*/,.,/,),-2**,9856/*-*31,-/,+34346(*-/2-/(+&&')*+.02/07-/2756450&&''-,'').0(*3-/141)%+,.)*)/+*,%*+,..58638(2/++,2.-59,.57/-2358<601/044425-+*2.,-84645555-7
@6d5b477f-4055-45fc-98ef-d45656ae9ef2 ch=216 read=74782 start_time=2019-12-13T07:34:39Z barcode=BC01 runid=2c9cf7bc05858273f10e7d7ec552fc0bd742dc3e
CTCCTACGGGAGGCAGCGGTAAAGGGAATTTTCGGCAATGGGGAAACCCTGACCGAGCAGCGCCGCGTGAAGGAAGAAGGTTTTTTCAGTTTGTAAACTTCTGTTGGGAAAGAACTGGCGGCTACAGGTAGTGGCCAGTGACGTACTTTGATAGAAAGCCACGGCTAACTTCATTGCCAGCAGCCGCGTGTACGTAGGTGGCAAGCGTTATCCGGAATTATTGGGCGTAAGAGACGAGGAGGCGGCAGCAAGGGTCTGTGGTGAAAGCCTGAAGCAACTTCGGTAAGCCATAGAAACCAGGCGAAAGCTAGGTGCAGGAGAGGGATCGTGGAATTCCATGTGGCAGCGGTGAAATGCGTAGATATATGGAGGGAACACCAGTGGCAGAGAGCGACGATCTGGCCTGCAACTGACTCAGTCAAGCGTGGGGAGCAAGTTAAGATACCCTGGTAGTCCACGCCGTAAACGATGAGTACTAAGTGTTGGATGTGTCAAAGTTCAGTGCTGCAGTTAACGCAATAAGTACTCCGCCTGAGTAGTACGTTCGCAAGAATGAAACTCAAAGGAATTGACGAGGGCCACACAAGCGGTGGAGCATGGTTTAATTCGGAAACAACGCGAAGAACCTTACCGGAGTCTTGACATACTCATAAAAGGCTCAGAAGTGGAGAGATAGCTATATGAGATACAGGTGGTGCATGGTTGTCGTCAGCTCGTGTCGTGAGATGTTGCGGTTAGAACCCGCAACGAGGCGCAGCCACTTATCGTTAATTACCACATCATTAAGTTGCAGGGACTCTGGCAGAGACTGTTGACAAATGGGAGGAAAGGCGAGGGGGGATGACGTCAATCATCATGCCCATATGACCTGGGCTACACGTGCTACAATGGATGGTGCAGAGGAAGCGAAGCCGCGAGGTGAAGCAAAACCCATAAAACCATTCTCAGTTCGGATTGTAGTCTGCAACTCGACTACAGCAGGGAACTGGAATCGCTAGTAATCGCGAATCAGCATGTCGCGAGTGAATACGTTCTCGGAGCCTTGTACACACCGCCCGTCACACCACGAGTTAATGCTGCAGAAGCCGAGTGGCCTAACCGCAAGGAAGGAGCTGTCCCTAAGGTGGGATTGATGATTGAGGTGAAGTCGTAACAAGGTAACCGG
+
+-1,),1.92,311556'532)'*.+*.2671*2;92<116-'*.,46,$'#'%(*--,/0/174544.-++,1-*,+(.*1::;.7%0'5.,*/4,009263/)()+*0,)-22$)(,,1-,+,')$)$(''(1*(,--.010/-03,$%+&$*-.),1,.-70./.-0,/(-**0/,/2/.13*.5//)'&'+,,2/19-1/*++4..*7*+**1,7*1,88852/31''**5.)*,%+*),,+)-++)-300/0-+0-,*/.,)-5/**(%%'(+-6/%548:06;34().3,2-,4:6,,.-+*+,+.456'33+++,5+88:4:7/3-5.;9,,(&%&$#')/73--79-37:9911100/234*+*+-624:922.2//-.,+*+-:90//.)%%*+0-443-+%'%((/+12))+&'012-1))*+32*+00)*+5.38&('7667255(+/29579:50*%*(''((*-+226/9070:843'.105))*00//:899995190705'+&*').+++,.4:25521,*..089975;5-.-**0524.7802:31**)+(,(*),,%0./15')(+04.1,-0/1-/1143/2;8,5252.%,((-.,0*''-,+272-+,*,0'(%'**,02001/-333.,.15,05770,'+'&*/1+*(&+6&3-,,./3762644573:3381//..*232(%()+/%)+.989999854).06,6,*')-)2.(,&,1(')+*0)(*(+).+&51+,23667.3*.&'/+/4*(/19,6+9,,3-&&%.400211/(('$&'*/088281116/('&+(&.-'-*)--&$*007.+.+))-05,0.,-575-0&)%$&*--/35;350,,,/-,-,-175576856;:;974572,)-*+,-322713:50/)*-0106%.0<;5662+,.8:49:99;77817577/6-.5-117:82340).+,+./)''$%%%'('$',/5868684442240+,/0711302/231331./1*)**--62.//1;757//)+773711132314;09:./9502/28+-*+,*1.+,+))(,*(/)'25($)++312)*/142868).-6/&'+,7770,'',0/2/176/0/,-.0*3*&$+(*,-5./-,01867:)31287:)4
@22d18dbc-4480-4afb-bb8f-9a64f91bd285 ch=306 read=96051 start_time=2019-12-13T07:34:52Z barcode=BC01 runid=2c9cf7bc05858273f10e7d7ec552fc0bd742dc3e
CTCCTACGGGAGCAGCAGTGGGAATATTGTGGAAACCCTGATGCAGCAACGCCCGCGTGAGTGATGAAGGTTTTCGGATCGTAAAGCTCTGTCTTTGGGGAAGATAATGACGGTACCCAAGGAGGAAGCCACGGCTAACTACGTGCCAGCAGCCGCGGTAATACGTAGGTGGCAGAGCGTTATCGGATTTACTGGGTAAAGGAGCGTAGGCGGATGATTAAGTGGGATGTGAAATACCCGGGCTCAACTGGGTGCTGCATTCCAAACTGGTTATCTAGAGTGCAGGAGAGTGGAATTCCTAGTGTAGCGGTGGTGAAATGCGTAGAGATTGGGAAGAACACCAGTGGCGAGCGACTCTGGACTGTAACTGACGCTGAGGCTCGAAAGCGTGGGAGCAAACAGGATTAGATACCTGGTAGTCCACGCCGTAAACGATGAATACTAGGTGTGGGGGGTTTCAACACCTCCGTGCCGCCGCTAACGCATTAAGTATTCCGCCTGGGAGATGCAGTCGCAAGATTAAACTCAAAGGAATTGACGGGGACCCGCACAAGTAGCGGAGCATGTGGTTTAATTCCGAAGCAACGCGAAAAGGGAACCTTACCTACCACTTGACATCCCTTGCATTACTCTTAATCCAATCCTTCGGGGACAAGGTGACAGGTGGTGCATGGTTGTCGTCGCTCGATGACCGTGAGATGTTGGGTTAGAGATCCCGCAACTTGAAGCGCAACCCTTCAATCGTTAGTTACTACCATTAAGTTGAGGACTCTGCTTGAGACTGCCACAGGTTAACCAGGAGGAAGGTGGGATGACGTCAAATCATCATGCCCCTTATGTGTAGGGCTACACGTGCTACAATGGCTGGTACAGAGATGCAATACCATTGGTGGAGCCAAACTTTAAAACCAGTCTCCCTAGTTGTAGGCTGAAACTCGCCTACATGAAGCTGGAGTTACTAGTAATCGCGAATCAGAATGTCGCGGTGAATACGTTGGGTCTTGTACACACCGCCCGTCACCACTGAGGTTAGCATGCCGAAGTCCGTGGGCTAACCGCAAAGGCAGCGGCCGAAGGTAGAGGTCAGCGATTGGGGTGAAGTCGTATGAGTAACCGG
+
.*31+-8,:,*//-453581/.,-,+/*'*+,'.,+4/**,2345+/,1+*06-,221/''%%&,-584-379,439886-1-0*(++45476087&,6*-/-.).2.,+/*1/*0''+.-,),,),+0.)+-0)((2+3254889/-+*')/(*,,4-,9.-.88636,3,*()))-.33/.3*3,198012.,'%13).+&*+9978::7:8875181-0236;990.))/2,0470,58739.5064<886730002;28195448008-/088-)+*)%%-+*&()+4.6-5,00+,-73/'0+2,*+,*-/9854512.,+*'.%)1.,-+/5/13:0504/,(),,-43334399654573222231322+&-++7//30+-.08:-(*,9;28&0/)+.&&-/()0*-7821-30&(,164587'(%#%'&/(/0545989879:99,/81/(',02636632366028/12371/0,1,8----/1,4/350141%'(*')%(,%%%++)+/'34--.1/6,-+).,2-44339289<:21153100)///6./0/11/187;:7;5:1+***('/42+,-,(,)(-()).&%$%*+)'**%('&))/.//:-+--.2.8//.,5,5--5'')')93;8&99/244.*-,-7727979:::7330,3,,,9862/11/,)+&%%0%5(**.16090;959.%&&%*0-&#,('+/3-1,,-883:38*&(%*'(),863+7,,,988;91:28+1,+%342253/+)/,+-8/.3//1%%%1507576:751./+)-,206;;88767677/--,01:756)4/3**/00/420049621.-*+)-.2/23.;.,66740(%$('*+,:81:1*')($-'))(+4-+..:8/.35.0::745%+0---.'%%'(.,,'/426./51-58*+(%'&)*1*'''(')$&.*))/(253322./))0*8/./2.)+,-/1:555;905+.)()1/260,-+,..(/,,38.,+)%'(%(&'&((-*'')%)$.)&'*'(+/*,,((((696301,*%)(/(10-003**3+400/)2),-2233/80782/)*,*)+2../(($&(1,6788
@a07fe674-adff-4fd5-b24c-59eb6dd89557 ch=59 read=110280 start_time=2019-12-13T07:34:50Z barcode=BC01 runid=2c9cf7bc05858273f10e7d7ec552fc0bd742dc3e
CTCCTACGGGAGGCAGTAGAATATTGCAATGGGCGCAAGCCTGATGCAGCCATGCCGCGTGTATGAAAGAAGGCCTGAATTTGTAAAAAGTACTTTCCAGCAGGGAGGAAGGGTAAAAGTTAATACCTTTGCTCATTGACGTTACCCGCAGAAGAAGCACCGGCTAACTCCGTGCCAGCAGCCGCGGTAATACGGAGAAGTGCAAGCGTTAATCGGAATTACTGGGCGTAAAGCGTACGCCAGGCGGTTTTGTTAAGTCAGATGTGAAATCCCCAGGCTCAACCTGGGAACTGCATCTGATACTGGCAGAAGCAGGAGTCTCGTATTAGAGGGTGTTAAGAATTCCAGGTGTAGCGGTGAAATGCGTGAGATCTGGAGGAATACCGGTGGCGAAGGCGGCCCCCTGGACGAACTTGTTGCTCAGGCGCAGCGTGGGGAGCAAACAGGGATTAGATACCCTGGTAGTCCACGCCGTAAACGATGTCGACTTGGAGGTTATTGCCCACGCTTGAGGCGTGGCTTCCGGAGCTAACGTTAAGTCGACCGCCTGGGAGTACGGCCGCAAGGTTAAAACTCAAATGAATTGACGGGGCCCGCACAAGCGGTGGAGCATGTGGTTTAATTCGATGCAACGCGAAGAGCCTTACCTGGTCTTGACATCCACGGAAGTTTTCCAGGGTGAATGCCTTCCGGGAACCGTGAGACAGGTGCTGCATGGCTGTCGCCAGCTCGTGTTGTGAAATGTTGGTTTGATCCCGCAGCAGGCGCAACCCTTATCGCTGTTGCCAGCGGTCGGCCGGGAACTCAAAGAAGGACTGCCAGTGATGATAAACTGGAGGAAGGTGAGGGATGACGTCAGTCATCATGGCCCCTTACGACCAGGGCTACGTGCTACAATGGCGCATACAAAGAGAAGCGACCTCGCGAGAGCAAGCGGACCTCATAAAAAGTGCGTCGCAGTCAGTTGGAGTCTGCAACTCGGCTCCATGAAGTCGGAATCGCTGAAAGTAATCGTGGATTAAAGATACCGCGGTGAATACGTTCCCGGGCCTTGTACACCGCCCGTCACACCATGGGGAGTGGGTTGCAAAAGAAGTAGGTAACCTTCCGGGAGGGCGCTTACTTACCACTTTGTGATTCGTGACTGGGGGGTAGAAGTCGTAACAAGGTAACCGGAGAG
+
-44,,.0.64-./-(')*.,')+,,+1/-5151/-059+7;86681+,%-(100/5,./76656659('-,-+,(%#)&-1.*..:92/*5//,41.)-%0%69'(,)+),*)./::/*-.4-248/2:-+.,.&-(),7-*'%''.+0.').(,*))66909-,+2)*+,&++,0//.,0301608.00..380-*)'+-7675355.:.5.6,1002/023::7866383,-./..)*&(,922.45:,.-002/15+,-84/,2/.*-470&*%&&)729985:8753144761++(+(-,0-.-(+)()&%-%(*-+.00,*-+,).,&(%&(,+%-(4*20-00./--.-2700086/1/50**)).//8+)0)..-.8808+/,)(/,'+*-33782-+59650(*(('(*)+-.53897*)&((0//&(&'%)11.4(5:10.5-*027:;1.183,-273/112989:<731+--4841,0,3-12416(3('/4-'+&&)&((0/134,0+-,/+1.,-.1-)+*-.:2,.8989539/,*)%'#((/,312.11-.1191::2140176-+-,2+//007-(,-'#(&,.203/979.*)''.)+-619-042:2213,985540...(3289:8448322870/++*,/1'(+/.(,*4::05*+30*(*+-,,+-,/6*,930293162-114*/-167;832328442569:<211//7763;20/)+*'(31*/)5+++-03(*76(2(/)%%)+22:62:434.0887;668665491/(2,5.8:.:343-1(&)&(,+.1/.1)++)(+)*+,20,00/+4-06*0.+%09.3343478.+')-599/-'*52-(()(*-.080067)&&)&0.1.--/72.5533.01240'%)%')&'*,6763',''&*&.,3,/0963545,,/5940+27855'$$#)/2$.%7)0),,*'(-+0./-(*),.-,1-7-,,5091+++'))(/-((*..--678.+.$.,+(-,&55&.+143274&012928-/.-/'&,%*(*+.503:1,01,0-06133(*+((+.4-18132:7+&+('(*0)*,()'('%%(..*//).+,0,&(%'(-0+--630298:<954101121520)/%&.&&*640/*,.-,.+66441/,&'%
@d519c536-d2f5-4b31-86f9-119cd2d17d6a ch=227 read=161940 start_time=2019-12-13T07:35:01Z barcode=BC01 runid=2c9cf7bc05858273f10e7d7ec552fc0bd742dc3e
CTCCTACGAAGGGCAGCAGTGGGAATCTTCCGCAATGGACGAAAGTCTGACGGAGCAACGCCGCGTGAGTGATGACGGCCTTCGGGTTTGTAAAGCTCTGTTAATCGAAGGCCTTCTTGCGAATAGTGAGAAGGATTGACGATACCGGAATAAACCACGGCTAACTACGTGCCAGCAGCCGCGGTAATACGTAGGTGGCAAGCGTTGTCCAGAATTGTGGGCGTAAAGCGCGCGCGAGAACGAGATAGACCAGTCTGTCTTAAAAGTTCGGGAGAAGCTTAACCCCGTGATGGGATGAAACTGCCAATCTAGAGTATCGGAGAGGAAAGTGGAATTCCTAGTGTAGCCAGTGCGTAGATATTAGGAAGAACACCAGTGTGAAGGCGACTTTCTGGACGAAAACTGACTGAGGCGCGAAAGCCAGGGTGAGCAGGTTATAGATACCCCGGTAGTCCCGGCCGTAAACGGTTACTAGGTGTAGAATTATCGACCCCTTCTGTGCCGGAGTTAACGCAATAAGTACCCGCCTGGGGAGTACGACCGCAGGTTGAAACTCAAAGAAAGAAGGAATTGACGGGGGGCCCGCACAGAGCTGATGGAGTATGGTTTAATTCGACGCAACGCGAAAGGACCTTACCGGAGTCTTGACATTGATGGACAGAACCAGAGATGGTTCCTCTTCTTCGGAAGCCAGAAAACAGGTGGTGCACGGTTGTCGTCAGCTCGTGTCGTGATGTTGGGTTAAGTCCAGCAGAGCGCAACCCTATCTTATGTTGCCAGCACTTTGGGTGAGAACTCATGAGAGAACTGCCGCAGACAATGCGGAGAGAGCGAGGGATGACGTCAAATCATCATGCCCCTTATGACCTGGAGCTACACATTACTACAATGGGAGTTAATAGACGGAAGCGAGATCGCGAGATGGAGGCAAACCGAAACACTCTCTCGAGTTCGGATCGTAGAGCTGCAGCTCGCCTACGTGAAGTCAGAATCGCTAGTAATCGCAGGTCAGCATGCTGCGGAATACGTTCGGGCCTTGTACGCACCGCCCGTCACACCACGAAAGTCAGAGTGCCCAAAGCCGGTGGGGTAACCTTCGAGACCAACCGTCCTAGGTAAAGTCGATGGATTGGGGGTGAAGTCGTAACGGG
+
-.3,$$&'*+(.+,)-.&078;4)1.09993,//968;98+04-%13034934&+-00005:6546,&%')10036+.5:(-9*.%'-)),4:/+,.0652:1702+,0*.-&'4')0(./384,//&&%()-6.29356'&/./69:6:../(-3..0.--6/6536,5.)(&((*)3,'),*+7-..8156-6./53475660;0/0'&*+'/*%.)968572:7---,,-.12)($$',$%),(*'&(,,.1947536/7;/-349,82*+))%$$*1-098--0...1;576('/,)*/13465301)(*,+-.&-)*(,)-3.,00-0+5)9+(%.--(((*'()400230000.14-35784486689+-+*%%%)(,+131166249;80/18;-+,+)-(*+03233+-0/$'%&'*(#''++',*()%%))43.754-&-+,/0562,113439;6/-'.&+-.-.334234%()((+....874+6311852(1.+,024247,5,)*')((-0,,673162'&((0128:;5750*/*).9/,5,+,)%*+)&'''')'/()*82/0690092**(+)%&%)$'$))*&'*())(&*1.526,**,)+%$%()&(-+-,23//+*1,',%%).162/*%-1*+-184/237::81-),*088:737.24:788606-5--6/,/378262910644000.72:230/..)-/0:37352*2-++**.+0./971../%$')((()*)22(33*(*0-/012*3/-02.++,./3228+*)$()0-.3(',*)'+(*(/(3614/2675743585,')%&(+&%',.+,5476775;8356::79//0++,.-/-,07/46-./--+)(&-)',-,113007/)*15-4,,.-10102/0-****,695645888)'(,/5&1-)**)'&(((-.,+))',:42957841'&#%&(',&%),6+,--*636,3,,*4)/.3120271/,1-..2810202.'+))&)$'%(((0//61/26'*13.10..13(1./8,.52.0034/21.-+-,0)++'*%&)$00*,8:/47284223-+0536666*$(&0,.)2+025')+/.,192006244.)(1*2795-**%&((129865(11
@4c540783-3fad-493f-98ea-fe8adc1697be ch=93 read=112671 start_time=2019-12-13T07:35:01Z barcode=BC01 runid=2c9cf7bc05858273f10e7d7ec552fc0bd742dc3e
CTCCTACACAGGAGGCAGTGGGGAATGTTACAATGGGCACAAGCCTGATGCATCATGCCGTGTGAAGGAAGGCCTTCGGGTTGTAAAGTACTTTCAGCGGGAGGAAGGGTAAAGTTAATACAGCACAACATTGGCGTTACCCGCAGAAGAGCACAAAACTAACTCCGTGGCAATAGCCGCGGTAATACGGAGGTGCAACGTTAATCGGAATTACTGGGCGTAAAGCGCAGGCGGTTGGTAGATGAATGTGAAATCCCCGGGCTCAACCTGAGACTGCATCTGATACTGGCAAAGCAGGTCTCGTAGAGGGTAGAATTCAGGTGTAGCGGTGAAATGCGTAGAGATCTGGAGGAATACCGGTGGCAGAAACTGGACGAAGACTGACGCTCAGGTGCGGCGTGGGAGCAAACAGGATTAGATACCTGGTAGTCCACGCCGTAAACGATGACGGAGGTTGTGCCCTTGGTGCGTGGCTTCAGGCTAGCGATTAAGTCGACCGCGCCTGCTGAATGCGGCCGCAAGGTTAAAACTCAAATGAATTGACAGGGGCCCGCGCACGGCGGTGAATGGTTTAATTCGATGCAACGCGAGAACCTTACCTGGTCTTGACATCCACAGGATTTTTTCAGAGATGAGAATGTGCCTTCGGGAACCGTGGAGACCAGGTGCTACATGGCTGTCGTCAGCTCGTGTTGTGAAATGTTGGATTGAAAGTCCGCAGCAGGCTGGCCCTTATCAGCACCTGTTGCCAGCGGTCGGCCGGGAGCTCAAGGGAGACTGCCGAGTGATAAGCTGGAGAGGAAGGTGGGGATGACGTCAAGTCATCATGGCCCTTACGACCAGGGCTACACGTGCTACAATGGCGCATACAAAGAGAAGCGTCGCGAGGCAAGCGGACCTCATAAAGTGCGTCGTGTCCGGATTGAGTCTGCAACTCGGCCATGAAGTCGGAATCGCGCTAGTAATCACGGATCCAGAATGCCACGGTGAATACGGGCCTTGTACCACCCGTCACACCATGGGAGTGGGTTGCAAAAAGTGTTAACAACCTTCGGGAGGCGCTTACACTTTGTGATTCATGACTGGGGTGAAGTCGTAACAAGGTAACCGGAAGGCCAGGCGACAGGCAAGTAGGTTAACACAAGACACCGGCAGCTTTCTTCAGCACCAGCAATGCGCTTAGCGCGGG
+
((1+&&)*+)0+',++002768).,+%1*())+**/,)$+,2,09*+,/-)(&())&*&$%%#&,1//+-,0,2255+987;5,43.%-(*../+*++*77-.6)*---(*4'+'''&)%)&#%#%&$''&*',/,,**.2.,0+*-(%'%%#)&+&$',/0--/0*+'()&+$$%-+('&'')0-.13---.*,*'$)**.,-*-.3/4/8/567987*'(+(&*+.,021()48&($$$%+*.77-.&'/4+1(**(.445201/.(*&&*31/00138222117/9,-8.+.'(,,,),/26+(+,+.,,)+,+.(.274++++053./5--2.--)(,,65779-)0*'%''),/9616/'%'(%&&(*4;.+)(**(+'+(+,6*/:11*+(()4*/0+.15;83'.--/1/.24*34,066*341'(+,/.--79563*+)()-0117.6-/-18*/,/*&&&),172453$+%%%)$&'&0)*(++/3651+-*140+&$'')(&1,2161630131:1<84046+')&'.2524-,%17:6080*+%+$&&,*232((-+&-,111:2:.-,--99161-,)'(*,/2.(4-,)''(*))*7164/+,)*.&06;;=205))+--53228325.8954/,894:5263/-)(04.,.33550)0///731463**,*)*0644/80*,,)..)%0''($+'%(*)()/,(-%)/&'''$$$+)&&'(-.%%&%*,-.+6/09011/920)0.0154+&/14,)-3*'+,.7954'$&(**,/0'/02.+*%)*+6,4//6<828797664*)*.44:9124567)&%&'()6:0106.**))+/0073141'*.,+45242.69*((())((0+.-0*%*(,.5477;88988806:2,114+**&(%&,),)&1(%$(*,2364+177+(,+'/.-././.2/401,,#$'%').7/,%#)-121*(*+5--00*+-1/-,5/&3&4265+5-,-0*+36+'(($(,.4062-/(((/0)*3+./660)&(*(')%((+*')).,53/4210,1+)*--081../37;922//232073-/0.-.25989879/5118855940-((%(/84489+50/,.,-&-)--.&*(&/&('++/*)%'(%*,13117/,-.-2623.6..+.'$$#%$&$'%%&
@d11730e0-cca5-4999-ad1f-58cfdc18f526 ch=153 read=88971 start_time=2019-12-13T07:35:10Z barcode=BC01 runid=2c9cf7bc05858273f10e7d7ec552fc0bd742dc3e
CCTGCAGGAGGCAGCGAGTGGGGAATATTGCAATGGGCGCAAGCCTGATGCAGCCATGCCGCGTGTATGAAGAAGGTATTCAGGTTGTAAAACACTTTCAGCAGGGAGAAGGGAGTAAAGTTAATACGCTGCTCATTGACGTTACCCGCAGAAGAAGCCTCAACTAACTCCGTGCCAGCAGCCGCGGTATGCGGAGGTCTGGCGTTAATCGGAATTACTGGGCGTAAAAGCGCGCAGGCGGTTTTGTTAAGTCAGATGCTGAAATCCCAGGCTCAACCTGGGAACTGCATCTGATACTGGCAAGCAGGTCGTAGGGGATAGAATTCCGAATTTGTGGTGAAATGCGTAGAATCTGGAGGAATACCGGTGGCAGAGGCGGCCCTGGACGAATGACGCTCAGGTGCGAAGCGCGTGAAACAAACAGGATTAGATACCCTGGTAGTCCCGCGCCGTAAACGATGTCGACTTAGGTTGTGCCCAGCAGAGGCGTGGCTTCCGGAGCTAACGCGTTAAGTCGGCCGCCTGAAATTACGAGCCGCAAAGTTAAAGGCTCAAATGGTGGCGGGGAATTTACCGGTGGGCATGTAGTTTAATTCGATGCAGCGCGAAAGAACCTTACCTGGTCTTGACATCCACAGGAAGTTTTCAGAATGAGAATGTGCCTTCAGGAACCGTGGACAGGTGCTGCATGGCTCATCCGTCAGCTCGTGTTGGCCAGAAAATGTTAAGGTTAAGTCCGCAACGAGCGCAACCCGCATGCTGTTATAGCAGTCGGCCAGAACTCCGGGGAGCTGCCAGTGATAAACCTGGAGGAAGGTGGGGATGACGTCAAAAAAAGTCATCATGGCCCTTGACCAAGGGCTACCACGTGCTACAATGGCGCATACAAGAGAAGCGACCTCGCTTGAGTATGGCGGACCTCATAAAAAGTGCGTCGTAGTCAGTTGGGTCTGCAACTCCGGCGCTCATGAAGTCGGAATCGCTGGTAATCGTGGATCAGAATGCCACCGGTGAATACGTTCCCGGGCGTACACACACCGCCCTCACACCATGGGAGTGGGTTGCAAAAGGAGAAGTAGGTAGCTTAACCTTCCGGGAGGAGCGCTTACCGCTGATTCATGACTGGGGTGAAGTCATATGGAGTAACCGG
+
0(&$'%32*/5,/37%%&'*&(&('))0*%+(,5664/),28'/-**')&'&)0,65-34+(&%%&*,35-'*++)$%''+%-226()+0*&&%'*/,*)++%15)))),+0))&'*/,(.+7.3/2)*,..33&13/,10.8&/50&'&%++)*)&'%%((%1/02//04-3-.+)))*.21,0**)+)'0*-(,''$&&)%)+..5/7%/*&/(+,872++),(.,(')&'$(%,,)--'38:,8-8,2232346.%++/43/473)18838-459769+4/0432//.(*.1'1//1.()&((&(*,+0,,(1(''%$+)4*5('$$*&&'$(++*.8.-02632+)+05399.,++-,-0-0***21))(*)/++,.*&14441)*'()-1369&,)++4)(+('')%)&%()(2/))+.5()&'(6568;/068656832*%,,142489*2/'((/213202,/.2.(.,22(&&&%$%*8,8842..,/.+/..02574022183,-..+/.1/1.,,$&&%$$&+&*..+..2&)&+.8)(%(*730-*))')00*15+'&%$#$%#)&&).-)*0,,&-,587:6:8/02+.%(&$&(+-*'*.31/2/1654512/334433.'%'&.,*.+*393142/55663090004521.(%+'*+28676*..*3*,,34-/.0.1-)$'())+01'(*-3421/1+*))%&).*,-009,--3061,*,0)'*--,((-+(')%--'&&$&#%)*,/)'''*&-.+,)&$))).-*/&&*.('%&%()))+--0107(-**0-,2(.)+(&)-2*),02325561002-**+62:6//-+--*'+)).)*%/+))&'*'$((,/664.4.-,2104533461(('+()/065560))&%'&$#&%'**39-/--+'),75,((()+266:;9969%'&)'%+(-)*.-/.-0(,)+)--214/30..1-2.834340(/.311*)*+2503,+-9/-56'-(()2-,3//835226,),',%'&'&'&*(,5+.74)*(+*.3/./**'(%+.)'4$.(62-&'&%&(%*'**()%'$$/)0./6-'1:0,/*$)*('(%%%%##&''+4-33002/+/-''%+))..-2(-+'&&'*'6456
@df78068b-8015-4759-b0df-b81221001da9 ch=27 read=49160 start_time=2019-12-13T07:35:06Z barcode=BC01 runid=2c9cf7bc05858273f10e7d7ec552fc0bd742dc3e
CTCCTACAGGGAGGCAGCAGTGAGGAATTTTCGGCAATGGGGAAACCCTGGCCGAGCAACCGCGTGAAGGAAGAAGGTTTCAGTTGTAAACTTCTGTTATAAAGGAAGAACAGCGGCTACAGAAATGGTAGCCGAGTGACGATACTGTTAAGCCACGGCTAACTACGTGCCAGCAGCCCGCGGTAATACGTAGGTGGCAAGCGTTATCCAGGAATTATTGGGCGTAAAGGGCAGGCGGCAGCGGGGTCTGGTGAAAGCCTGAAGCAACTCGGTAAGCCATAGAAACCAGGCAGCTAGAGTGCAGGAGAGGGATCGTGGAATTCCCATGTAGCGGTGAAATGCGTAGATATGGAGGGAACACCAGTGGCGAAGGCGATCTGGCCTGCAACTGACGCTCCAGTCCCAGCAGCGTGGGGAGCAAATGGGATTAAGATACTGATAGTCCACGCCGTAAACGGTGATGGAAATTGCTAAATTGATTTGGATGTCAAAGTTCAGTGCTGCAGTTAACGCAATAAGTACTCCGCCACAGAGTAGTACGTTCCGCAGAATGAAACTCAAAGGAATTGACGGGGGCCCGCACAAGCGGTGGAGCGTGGTTTTAATTCGAAACAGCGCGAAGAACCTTACCAGATGTGACATACTCATAAAGGCTCAGGATGGAGAGATGGCTATATGAGATACAGGTGGTGCATGGTTGGTCGTCAGCTCGTGTCGTGAGATGTTGGGTTAAGTCCCGCAACAGGCGCAACCCTTATCGTTAGTTACCATCATTAAGTTGGGGACTCTGAGACTGCCAGTGACAAGCTGGAGAAGGCAGGGATGACGTCAAATCATCATGCCCCTTATGACCTGGGCACACACACGTGCTACAATGGATGGTGCAGAGGGAAGCGAAGCCGCGAGGTGAAACAAAACCCGCCGACCATTCTCAGTTCGGATTAGTCTGCAACTCGACTACATGAAGTTGGAATCGCTAGTAATCGCGAATCAGCATGTCGCGGTGAATACGTTCTCGGAGCCTTGTACACACCGCCCGTCACACCGAGAGTTGATAACGCCCAGAAACCGGTGGCCTAACCGCAGGGAAGGAGCTGTCTAGGTGGGATTGATGATTGGGGTAAGAAGTCATGGCGGAAGTAACCGG
+
()2++(0'/2*)1./254'*+$&)'+(.7:72+553;2.53))0.-0&%&(+++-*+())+()(**+0+2*.'+,/22;00'(+,+,36(.0836.5/..:;+/,-2*066%)'&*/+''%&(**'660//80&&(*,34+&-+*/'-203*+,),-1..-3.//4(5&-50/-,,4+,(.-0-5..-445233..2.+/,0.061.4'%**&&+(''(+21-))*/+)-5-+640.61+26&6944*,,2..2/,,-35*-''(-&&*)*3./+)*-21..4:44956:0.))(((')*0887-(*&'-2,-2,31./+2/7:)(,,+).-.623.86-.211.,6,,,.-+.++/24144-/+.++),0*1*)&((%*(202,360000/5+,,4**,5-+)%''&*+.66/6*(*,7:85+56,01--+,/,/&&'-+,/.+*-,/6667;4-+((&)+)''&%)'$*215+4***03-//62/0100+-,86+3300./0./7/0)20103,2/+,),,89,+,%%))&)*,299965:3'').-.644+84-/423+.+-0.3-./46:0,*60++(.03+5&*)::/**%*+-2<<*7979/*'(('+')(*)/,))*(*)-'-*&+$)$,')400.101-327/-3/03/..0993**+)./,9765500)'&'**-'30118578788-9,-&*+.//*.,+,--4792832/25045)25183603/6*%'%&'('....1,53,)1-22436213768;89986;68.,9-:;4/655--...00204).-/061,&+)63/,).275&-41000132/008,,1023.0-10*+-433279;889--'((*''&()2020*1/60266::78899,).,&-,,/)-+*-56,+,++)()10.18:83;1&''%%%&)-:749-/2:95;+0,('986676*5674.42-1,.0+5,+6/4/:666764030712/45/9/2-/0007677/'--+,/.(.+4-,+6-.%(3'&.,./2.-,/738<3--++//02+&')*19++0063-54,)(+3(-57724/2'(.,,&(**+2,*-+4)++,1301'*)-+12.31----)31%,*1)&'%*'')2021-*-1(.*+,22./1
@143f322f-bc42-42d5-8ce1-752d5a8df99d ch=443 read=57918 start_time=2019-12-13T07:35:11Z barcode=BC01 runid=2c9cf7bc05858273f10e7d7ec552fc0bd742dc3e
CTCTACGGGGAGGCAGCAGTGGGAAATATTACTGTGGGCGCAAGCCTGGTCACAGCCATGCCGCGTGTGGAAGAAGGCCTTCGGGTTGTGGTACTTTCCTTTGGGGAGAGGGTAAAGTTAATACCTTTGCTCTGTTGACGTTACCGCAGAGAAGCACCGGCTAACTCCGTGCCGGCAGCGATACGGAGGTGCAAGCGTTAATCGGAATTACTGGGCGTAAAAGCGCAGGCGGTTGTTAAGTCAGATGTGAAATCCCGGGCTCCAACCTGGGAACTGCATCTGTCTGTAGCAACGAGTCTCGTAGGGGGTAGAATTCCAGGTGTAGCGGTGAAATGCGTAGATATGGAGGAACACACCAGTGGCGAAGGCGACGATCTGGCCTGCAACTGACGCTCCCCGGTCGAAGCGTGGGGAACAAATTAGATACCCTGGTAGTCCACGCCGTAAACTGATGTCGACGGAGGTTGTGCCCCTTGAGGCGTGGCTTCCGGAGCTAACGCGTTAAGTCGACCGCCTGGGGAGTACGGCCGCAAGATTAAAACTCAAATGAATTGACGGGGGCCCGCACAGAAGCGGTGGGACATGTGGTTTAATTCGATGCAACGCGAAAGAACGCTACAATTAACCGGCATCCACGGAAGTTTTCAGAATTGAGAATATTGCCTTCGGGAACCGTGAGACAGGTGCTGCATGGCTGTCGTCAGCTCGTGTTGTGAAATGTTGGGTTAAGTCCCGCAACGAGCGCAACCCTTATCCTTTGTTGCCAGCAGTCGGCCGGGAACTCAAGGAGACTGCCAGTGATAAACTGGAGGAAGGTGAGGATGACGTCAAGTCATCATGGCCCTTGACCAGGGCTACGTGCTTTACAATGGCGCATACAAGAGAAGCGACCTCGCGAAAACAAAGCGGACCTCATAAATGCGTCATAGTCGGATTGGAGTCTACAACTCGACTCATGAAGTCGGAATCGCTAGTAATCGTGGATCAGAATGCCACGGTGGAATACGTTCCAGAATCCTTGCTTACACCGCCAAATCACACCATGGGAGTGGGTTACCAAAAAAAGTAGGTAGCAACCTTCGGAGGGCGCTTACCACTTTGTGATTCATGACTGGGGTGAAGTCGTAGCGCAAGGTAACCGG
+
..4++,+65)(&-..23328362(0-.(10,.26556/62380*3054%0(%''&,,/*)1,+336/./),)(*'.+63/334;87:12)()*00;91))+)-*5,)*&(*'*+55203.1)(-+/7.*011#%././3619+1,'*.),%(''026+/(*&)-+/2&%.*+9&1(%'%%()(.-1-/.+0154)/**/./-/+2-/.6/117:96,+073.*+*-+//,&+/,+2742369,,03(*%..*+*,**('%$)%)*/204891911775841-*'))*&-+*(&'*,//*-./(-*61),0,5-6-9+,.3.--22259807:0/689831321/+((--340//,/8-*/*/.-.../04411*11334230454./..-+)+)+&)')()*(+**+43798)123)'$(&**0.%./%')%''0)0)$')14336740*+,..120%*),',*11,.-002&'0)*/7//22725322/2-.0210+)')0.0()+2121+'+,,130($)*013:4702//--1./40/-2609/-***3.4350,65+1.%$&%,&$*'()47331)%'()347476//41;,,+,+74,-*+)/-'))1/'*+)+''/*(&'&%#%'):8*-5,,,)-3964/)'&(%&(+,43%4((766//.99*414795/-..'0156791111-5.//66566%')-2/2-2/..649:330:1;:/:./*,/.-)--31,)&&#*'(),'''(,5%%+*(-0-/+))*%+-/+702-1.)+$*2,6*,()+88989*++))-/670/--)+),1*4.(&+-*7569894,0)+16;901++2.(%%&(+;-666/(++))--/*0.0391531/2010411''%()')1./456340,((*)+9/))-8589752/4;;,./24546142502,:)'&#&))-'%'&''))',*.**+,4-./3:6;9:3/-,'*,1/1285655420,1.061*-(/.2*-,,,/*,+.'$'&$%'&)&$$'%*+01:.7/+,(*,-//3735/1,*)+.4228(2&88;:93**+***(*$%+639:<908(*/1+--5-.7:22171,*,,5-504./012:71,.00+.205-',$.4,23/068:.(
@e4d61400-5d9c-4779-a173-2f1ba2a8db2c ch=158 read=82822 start_time=2019-12-13T07:35:12Z barcode=BC01 runid=2c9cf7bc05858273f10e7d7ec552fc0bd742dc3e
CCGGATTTACCTTGTTGCGAGCTTGCCCCAATCATCAATCCCACCTTAGACAGCTCCTTCCTTGCGGTTAGGCCACCGGCTTCGGTGTTATCAACTCTCGTGGTGTGACGGGCGGTGTGTACCAAGGCCCGAGAACGTATTCACCGCGACATGCTGATTCGCGATTACTAGCGGTTCCAACTGTGTAGTCGAGTTGCAGGCCTTCACAATCCGAACTGAATGGTTTATGGGTTTTGCTTCACCTTGCGGCTTCGCTTCCCTCTGCACCATCCATTTGTAGCACGTGTAGCCCAGGTCATAAGGGGCATGATGATTTGACGTCATCCCCGCCTTCCTCCGGCTTGTCACTGGCAGTCTCGCTAAAGTCCCCAACTTAATGATGGTAACTAACGATAAAGGGAGTTGCGCTCGTTGCCAGGACTTAACCCAACATCTCACGACACAGAGCTGACGACAACCATGCACCACCTGTATCTCATATGGCTATCTCCCATCTGGAGCCTTTGAGTATGTCAAGACCTGGTGGAGGTTCTTCGCGTCGCTTCAGATTAAACCACATGCTCCACCGCTTGTGCGAATTCCTTTGGGTTTCATTCTTGCAGAACGTACTACTCAGGCCAATTACTTATTGCGTTAACTGCAGCACTGAACTTTGACATCAACACTTAGTACTCATCGTTTGGCGTGGACTACTAGGGTAATCTAATCCCTGGCCGCTCCCCACGCTTTCAGGACTGAAGGGCGTCAGTTGCAGGTAGATCGTCGCAACCTTCGCCACTGGTGTTCCTCCGTATATCACCGCGTTTTCACCGCTACACATGGGTCCACGATCCTCTCTCCTGCACTCTGGCTGTACAGTTTCTATGGCTTACTGAAGTTAAGCTTCAGGCTTTCACCACAGACCCTTGCTGCCGCCTCTCCTCTTTACGCCCAATAATTCCGGATAGCAACACCCACCTACGTGGCCGCGGCTGCTGGCGCGTAGTTAGCGTGGCTTTCTAATAAAGTACCGTCACTCGGCTGCCATTTCCTGTAGCCCGCCGTTCTTCCTTTATAACAGAAGTTTACAATCCGAAAACCTTCTTCCTTCACGCGGCGTTATGGTCGGGGTTTCCCCCATTGCCGAAAATTCCTACTGCTGCCTCCCGTAGAAG
+
)(),&1.+*0+/+*))%$&$&&&,(135*2)(),-85:378*+/--20136)322369;++1202291:00663'+)0--36205/4.;///06-,+(*249796.-,1)57545533./04(4-1236)*//0750223:55630102789789872;2112117/0,-,+)'+-,*)&()$''(-063/(,','.&2(..,0+%(+3021,,/)(&)63063::-42805;9-*./9557-8-,,+3210+$%()3.**33000198;97387('((()(+*,,+**,)'%-*++(&+2,34+(&&*')+13<.,,0-..---*0)*54351/+/(''&()$*-(-..3/0/545589883*,,046*)&(&%3,(&&*+1-.102/,/-.0/;/(/*')2-(+0114.53*+(%070(.(-')&%,),(*'((%')//0.%''+-.212538798<1.,,,30)01214256-5*,')(0139:-)1-)*+../1+-25/43*',./0+20/510++)%+-'*)+/-205/+*+,/5/0251'%*4*5;775+*-61344:56913/3./-))$#%$'%%().+0/:72/9:.40..(/)-*&+),*('*+/..7(*'))'*2613613.9/:/746848847+)4()59512132:.12,.-/)/0./11077622++'(*()34666331./-)&,%%+-7-74('('%$$(*896--.,00:03'/833,-&)&(-..02.31<12-1,%'+.23/52''&$(&*-1/17558:967:625,-,)-/7632&*+)*'-59213641//.-+/'+)+%+(('*,-/2,,../+45011)+,.179970)'&%)+84.,/37:8290225)/+,02-+-.58.1:3/9/,&''(),78:;1:10/./061843,--72/08,)*++(&,,*&2)6*1.5/20,0&$&$)/('/-(((')+*,.*2,;--.;:552,*(-.13.*&$%$&(',01+-+-,.51&0),601/&*+*0-+,*5467<:/,.731/-4/13826:35720062..082,*/++192./-4-1**1081798;77595-91&+++/00,2,%&&))+(6,(+4618;;1,/82393-12.&0(+)&*,-03339.77+,62),+*
@74fe28b2-dfdb-4730-959b-63dac581d288 ch=495 read=107157 start_time=2019-12-13T07:35:24Z barcode=BC01 runid=2c9cf7bc05858273f10e7d7ec552fc0bd742dc3e
CCTTGTTACGCTTCACCCCAGTCATGAATCACAAAGTGGTAAGCGCCCTCCCGAGTTAAACTACCTACTTCTTTGCAACCCACTCCCCATGGTGTGACGGGCGGGTGTGTGCAGGCCCCGGGAACAATATTCACCGTGGCATTCTGATCCACGATTACTAGCGATTCCGACTTCGCTGGAGTCGAGTTGCGAACTCAATCGGACGCTACGACGCACTTTGTAAGTCGCTGCTCTCGCGAGTCGCTTCTCTTTGTATGCGCTGACGCGTGTGTAGCCCTGGTCGTAGAGGCCGCGGTAATGACGTCATCACCTTCCTCCAGTTTATCACTGGCAGTCTCCTTTGAGTTCCCGGACGCGCAGCAGCAAAGGACGGACGCTCGTTGCGGGACTTAGCAACATTTCACAACACGAGCTGACGACAGCCATGCAGCACCTGTCTCCACAGTTCCCGAAGGCACATTCTCATCCCTGGCTTCCGTGGATGTCAAGACGGTGGAGTTCTTCGCGTTGCATCGAATTAAACCACATGCTCCACCGCTTGTGCGGGCCCCGATCAATTCATTTTGAGTTTTAACCTTGCGGCCGTACTCCCAGGCAGTCGACTTAACGCGTTAGCTCCGGAAGCCACGCCTCCAAGGGCACAACCTCCAAGTCGACATCGTTGCGGCGTGGACTACCAGAATTATCTAATCCTGTTTGCTCCCCACGCTTTCCTTTTACCCTGGAGCGTCAGTCTTCGTCAGGGGCCGCCTTCGCCACCGGTATTCCTCAGATCTCTACGCATTTCACCGCTGCACTTTCTCTACCCCCCCTCTACGGGGCTCAAGCTTGCCAGTATCAGATGCAGTTCCAGGTTGGGCCAGGGTTCATCTGACTTAACAAACCATACCGTGCGCTTACCGCCCAGTAATTCCGATTAACGCTTGCACCCTCCGTAATGCACCGCGGCTGCTGGCTGGAGTTAGCCAGTGCTTCTTCTGCAGGTAACGTCAATGAGCAAGGTATTAACTTCTCCCTTCCTCCCCTTCAAAGTACTTTACAACCCGAAGGCCTTCTTCATACACGCGGCATGGCTGCATCGGGCTTACGCCCATTGTGCAATATTCCCCGCTGCCTCCGTAGGG
+
,0,5-.0-/278:0/.331*)/6.612944)*+9,-/28599*--.111021../+9.;)553551').5.0;9'++%.,+$&(/<9*+54-2,--02256311*,))$(#$$')21.()4.4+)(%)'/4002;4;,7-,-70.2393/-.+-22').102568;76///055&&&,'')+-&$.7001&&9752-1-3,:01+.-+-,),(++.190,..3/22-*.((,.5.)(('()*12292641:7012.+)''%%##%&((*,+&&'(:212983()%&$0514%%*&)&')*12988800&.-.404-3')+1;9113788372(+.5473.660/46)-'&')%%&&$(&,./)56;-3..*'('*++-/,,,,+*600515.&/))332:4..0//.,-..2-00108,1001;8403//112;433200+)**-,+/8.,153822434;4011/54(%'%&)..+,9:<72,//,*(('(&*1+)+:<9.8-,-306--/36+*2/5.;9160-0,,..8--8.00/4-.--,+()('$#&)*9;:<;32<;2.2-7;;+040.5-,,,-.1+1,-,/1,'+(,%--.-/.2080623*,/,+,,8*2+01,0846478.8(3.-:3-,,.*3..7-)*)*,689698-6/$(-**(&)276653/((''0,122643457622;-*-.-9;6*-()*6..$%&)*(,2)++*%+878980////-..2**/6/16)+115589.*6-26667<.6,/(),01167342202871023,-++*#()-+(($'$,.28:7-35557152&%&%),'--5*+4(*,,070116,40257,((*..1/+223$(+,-0*+)+/.---203'))&$)%'&)-**())**)$(,(,+('),.85:70./808:8717-)+&+.)+-2).,&)$)$'.+,0/-/6941.+$(+()371128-42002517;8636+2834997908/--2/677+4.-.2-.(*0''-7)1642.52.''+&*('&(%(*.0,.1+53+)+0-/.42538<87753*/-,-93568;8234236152+/+%*,/.''+3.1/24955433./+''''(&&.))**'1-
@152b9f78-fbdb-49f5-be1b-7ee5d5fe2ff0 ch=59 read=110380 start_time=2019-12-13T07:35:30Z barcode=BC01 runid=2c9cf7bc05858273f10e7d7ec552fc0bd742dc3e
CTCCTACGGGAGGCAGCAGTAGGGAATTTTCGGCAATAAGAAACCCTGACCGAGCAACGCCGCGTGAAGAAAGGTTTTTCGGATTGTAAACTTCTGTTATAAAGGAAGAACGGCGGCTACAGGAAATGGTAGCCGAGTGACGTACTTTATTAAGAAAGCCACGGCTAACTACGTGCCAGCAGCCGCGGTATTAATACGTAAGGTGGCAAGCGTTATCCGGAATTATTGGGCGTAAAGAGGCAGGCGGCAGCAGGGTCTGTGGTGAAAGCCTGGAAGCTTAACTTCCAGTAAGCCATAGAAACCAGGCAGCTAGAGTGCAGGAAGGATCGTGGAATTCCATGGTAGCGGTGAAATGCGTAGATATATGGAGGAGGAACACCAGTGGCGGGAGGCGACGTCTGGCCTGCAACTGACACTCCAGTCCAGCGTGGGGAGCAATAGAGTTAAGATACCCTGGTAGTCCACGCCGTAAACGATGAGTACTAAGTGTTGGATGTCAAAGTTCAGTGCTGCAGTTAACGCAATAAATTACTCCGCCTGGCAAGTGGAGTACGTTCGCAAGAATGAAGCTCAAAGGAATTGACGGGGGGCCCGCACAAGCGGTGGGCATGTTTAATTCCGAAGCAACGCGAGAAAGGAACCTTATATTGACATCGCCAAAGGCTCCAGAGATGGAGATAGCTATGAGATACAGGTGGTGCATGGTTGTCTGTCAAAAACCGGCA
+
233,(%((.*'-*+322//0)&((*//1/*0/9.&*,*0%')&,9'),75((((236544;323++'(%,.+,./821*8+0*;+-.7:956;58181109.),0.3(-25-83+51,02,0.)/0+/281004'&''''&'#$%)-6./31)%*+)*,../63/01504456566;4240/34*)+%(#)%'),.9629(,'()+,899;95;540.*.)+--+/.12.---1;*'&/,,,4940:0101.*3.0(&%%&')(+/*,/1++)&&%'*'-%'),-'')-5:,/;.5/,-3+-,/3://-...,+-.86+./%+)4,-.,92+++0,473-,(%'...43+24,+7780945533.243.0+(3-(.+//8134190*)&&*..:9-,((*/217124611-.-2%')4--.3;)**..-'*3,(+))'+)&&&*,**+,153:4*',--677102-42126<;3**/'''('++.437407161:9733/,+,49359:;:;:77392811.0&(03)2**-246,.0*-)&**)),((#&(546:8*(.*();.4/.%,.2*,)()++.12351196))/6)'*14.3-/-*1*/)'(+*',++2.41''(('+//001+,%,-)'((+****),.),*+,..,$&%41,+.,,*,***--8.*(((.-****,)+.-+.7,4.-6951.+./.16,,*&&&#$$$$$$##%%$
@1716e3eb-88ac-492d-bc7e-d247d6bf007d ch=393 read=43954 start_time=2019-12-13T07:35:29Z barcode=BC01 runid=2c9cf7bc05858273f10e7d7ec552fc0bd742dc3e
CTCCTACGGGAGGCAGCAGTGGGAATATGCAATGGGCGCAAACACAATTACAGCAGCCATGCCGCGTGTATGAAGAAGGCCTTCGGGTTGTAAAGTACTTTCAGCGGGAGGAAGGGATAAAGTTAATACGCCATTGACGTTACCCGCAGAAGAAGCACCAGCTAACTACGTGCCAGCAACCGCAGTAATACGTAAAGTGCGAGCGTTAATCGGAATTACTGGGCGTAAAGGCGTGCGCAGGCAATTTATGTAAAGACAAAGATGTGAAATCCCGGGCTCAACCTGGGAACTGCATTTGTGACTGCATGAAATTGCAGTAGAGGGGATGGAATTCCGCGTGTAGCAGTGAAATGCGTAGATATGCGGAGGAGGAACACCGATGGCGAAGGCAATCCCTGGACCTGTGCGGCGCTCATGCACGAAAGCGTGGGGAGCAAACAGGATTAGATACCCTGGTAGTCCACGCCTAAACGATGTCAACTGGTTGTTGGGAATTAGTTTTCTCAGTAACAGAGCTAGCAGCGTGATTGGCCGCCGCAGAGGTGCAGCCCGCAAGAGTTGGAAACTCAAAGGAATTGACGGGGACCCGCACAGAAGCGGTGGATGATGTGGTTTAATTCGATGCAACGCGAAAACCTTACCCACCTTTGACATGGCAGGAAGTTTCCAGAGATGGATTCGTGCTCGAAAGAGAACCTGCACACAGGTGCTGCATGGCTATCGTCAGCTCGTGTCGTGAGATGTTGGGTTAAGTCCCGCAACAGGCGCAACCCTTGTCATTAGTTGCTACATTCAGTTGAGCACTCTAATGAGACTGTCGGTGACAAACCGGAGGAAGGTGGGGATGGCGTCAAAGTCCTCATAGCCCTTATAGGTGGGGCTACACGTCCATACAATGAAACAATTTTTGAGAGGGTTGCCAACCGCGAGGGAGCTAATCCCATAAAACCAGTCGAGTCTGAGATCGCAGTCTGCAGCTCGACTGCGTGAAGTCGGAATCGCTATTAATCGCGGATCCAGCATGCCGCGGTGGAGAATACGTTCCCGGGTCTTTGTACACCGCCCGTCACACCATGGGAGCGGGTCTCGCCAGAAGTAGGTAGCCTAGCCGCAAGGAGGCGCTTACCACGCGGGTTCGTGACTTTAGAGGTGAAGTCGTAACAAAAGGTAACCGG
+
,43,,,24;4.-,0*131/5,1/-0,%*&./1635,+),22*+'10*8(%&$&'((,21517:/01312010/+')+*2.9728)577:&)*4,--.-4;/-,+)*01*-3,+**'&,&*-+.4250+,$(+..7//0,7-*81,*/.+./%*)&('+.,.///60113163::0/0-,/7-2'31343084552*,543-+*,,5+3*,-*.1-21,,,68775880.(0/7876)1*+01&'(-((*/037,.13)*-)+(&'$#(+&60+%23104.-.+)&-1566-*,)/4*'++-/0,(&($%&%&%%*&++'(%.19.12:0403024,-++*'()+)-1/3:,--:798344(-132/+./,.2/51035+*)****-/+0/7;869514:8720/.',+'-+,.237-,,+'3-().060+4*%)+7:29%++&1,,*../4:4//3//-12((+//4/17820/0*1.5...6364-1/,1././2*+1:;90,,&(--/*,*+)0/)')')+'&&%(6.'13/20%&''%'%%$&#(14/,04(''+220(,/++8847,.+.,1,3'6+1840/2-*+''($))*+./-385740/(+,32:959783-&,,/1*/,0)161'0002039,,0,.61/11..)/-+03*4+,72-1((%(/06.,9.;285759857-)++-548/-+(,,/,+*(,-52/&,()&'(-389*(&'(5.-,--4844243,7+&-'04+8,02:/.24.60036374605+.+++:,5,,,5935223.357)+..,(65.../.1732,.,())-.6953546<97;*.()'*,)2+-27/4-2,+)()(-))//023..&()+),2/1.,4++540/.+*%&&.2(,-%0/4.*,,')+*.*+.))(&',1+5;+/.1'6:+.+**.)&')-/1*-1*(-099869/87.)+'(.$&'&'/0*5(+/61+-(%),,++,./:696/2,,/*,*,,5-,,(*+.+/0,-28400,(*.019:867/4./,(()')+7200)('*-//108/-/22,21-7:2,4523,044600.&*+&/5/-/,-23.)+)())-..-0.+&&%-0-,2*,*$(*--.02-3+*)(')16.0*),*+++-(&'&,*++(.&),/000-.3-(*,,-647+9
@30a49c5f-6e41-4104-8fc8-89b98f2a39d0 ch=185 read=122435 start_time=2019-12-13T07:35:38Z barcode=BC01 runid=2c9cf7bc05858273f10e7d7ec552fc0bd742dc3e
CCGGTTACCTTATTTACGACTTCACCCCAGTCATGAGTCACAAAGTGGTGGCGCCCTCCCGGGTGGCTTCGCTGCTTTTGCAACCCCTCCCGCTGGTGTGACGGGCGGTGTGTACAAGGCCAGGAACGTATTCACCGTGGCATTCTGATCCACGATTACTAGCGATTTGACTTCATGGAGTCAGGTTGCGAACTCAATCCGGACTGACGCACTTTATGAGGTCCGCTTGCTCTCGCCGAGGTCGCCTCTTTTATGCATGCCTTTGGCCAGCACGTGTGTAGCCCTGGTCGTAAAGGGCCATGATGGCTTGACGTCATCCCCACCTTCCTCAGTTTATCGCTGGCAGTCTCGCTGAGTTCCCGGCCGGACCGCTGGCAGCGAGGATAAGGGTTGCGCTCGTTGCGGGACAACCCAACATTTCACAACACGAGCTGACGGCAACCATGCAGCACCTGTCTCACGGTTCCCGAAGGCGCATTTCTCATCTCTGGCTTCCGTGGATGTCAAGACCAGGTAAGGTTCTTCGCGTTGCATCAGATTAAACCACATGCTCCACCGCTGACCCGTCAATTCGTTTTTTTGAGTTTTAACCTTGCGGCCCGTACTCCCCAGGCAGTCGACTTAACGCGTTAGCTCGGAAGCCACGCCTCAGGGCACAACCTCCAAGTCGACATCGTTTACATTGGACTACCAGAATTATCTAATCCTGTTGCTCCCTTTCGCACCTGAGCGTCAGTCTTCGTCAGGGCCGCCTTCGCCACCGGTATTCCTCAGATCTCACCGCATTTCACCGCTACACCTGGAATTCTACCCCCCTCTACGAGACTCAGAAGCTGCCAGTATCAGATGCAGTTCCCGGAAGGTTGGGCCAGAGTTTCACATCTGACTTAACGGAAGCCGCCTGCGTGCGCTTTACGCCCAGTGAATTCCGATTAGACGCTTGCGCCCTCCATTATTACCGGCTGCTGGCACGGGTTAGCCGGTGCTTCTTCTGCGGGTAACGTCAATGAGCAAAGGTATTAACTTTACTCCCTTCCTCCCCGCTGAAAGTACTTTTACAACCCGAAGGCCTTCTTCATACACGCGGCATGGCTGCATCCAGGCTTGCGCCCATTGTGCAATATTCCCCGCGCCTCCCGTAG
+
/.',+6*05271/:6,.0-01812018/,/4968.)((''*06.*,'/*&*,*/6%)/1))(&**-(('($'(#&/6;1-3585<7)-17.&&(4)733357)47,-6-133/-,,/0272.7+7,-1201:4/08497;775;3213631++*+00-**'%&++/3'**,/2.$$*,(,)-))-2.+,''/132/5--+1//(''()1-,,3;<0/++.)+/-%*,*+++-).+-+%&('+)))',0044'$$$%%')*$%'&%$&%&'*'+)),0()*+/6./:;;:1554+/00-.%%('''$%'*)-13866-8,.,*-3506/-/,-0;61/2+421.,'(),+2()*+(.1423.*.,/369::8:/8-,'..&&),/.)''+)33(--//842620/91-%*,01.,20+-4/,.21+.&-.6910-(,/)-.%))%0&2.0/,/7+*4665353::9793,++-0-'-,.9,,-1365+*)&&'(*-+-25;01/1:534459405132/10314::69409-,*.-%'+,,.2327*.-/-.03;334('$&#'()&+,19575+*-5;<4.-(*7;<,394110-,*.46//:7704//**.5809965556807.,,+2,,,657-1.1,18,...1.0)*42,.2/-/9.3'5/1354)449:73<,*+%,'8*8754372&/$4')+3)26758/.%*'+)/,''84/&((1./0359966+,*++*,+02-342*8471620/35059/.++-;47,5)),.++,&&))*+8<;0-/2,25*+%,).05/208-0%43975--.-)//.23357+(+*%%$%-.$),..,%/0046556/37-'/'')//70')5,%((+*5,+))*.0+++10312,$((*%/913546713'1*+-3*').,'('%(&'/-:.63-5**$+,++$%)-,297356,..+.1/3+-((-:;:9:/-.*3.+/-,01.2...2557;75/6(5434:856506/(&5229-(,++,403+,54(+*.6*3:68/516-*,+,,5,+-%)*,.)+,/+27,+-406285<65953/'/')*0,95513111476/3''22413/021;0%*0+,(..5287/830'%&%&.+-73-./)
@c9fcfc06-1da3-40b5-95c8-417c00652b44 ch=276 read=74355 start_time=2019-12-13T07:35:37Z barcode=BC01 runid=2c9cf7bc05858273f10e7d7ec552fc0bd742dc3e
TGGTTACCTTGGTGCGACTTCACTTTAATCATCAATCCACCTTAGACAGCTCCTTCCTTGCGGTTAGGCACGGCTTCGGGTGTTATCAACTCTCGTGGTGTGACGGGCGGTGTACAAGGCCCGGAGACGTATTCACCGCGACATGCTTTTCGCGATTACTGGCGATCCCAACTTCATGTAGTCAGTTGCAGACTACAATCCGAACTGAGAATGGTTTATGGGTTTTGCTTCACCTCATACAGCTTCGCTTCCTCTGCACCATCCATTTAGTAGCACGTGTATGAGTCATAAGGGGCATGATGATTTGACGTCATCCCTGCCTTCCTCAGCTTATCCGCCCTTTGATCTCGCTAGAGTCCCCAACTTAATGATGGTAATAACGATAAAGGGTTGCGCTCGTTGCGGGACTTAACCAACATCTCGACACGGGCTGACGACAATGACCGTACCACCTTATCTCCTTATAGCTATCTCTCATCTCTGGGCCTTTATGAGTATCAAGACCTGGTAAGGTTCTTCGCGTTACTTCGAATTAAACCATGCTCCACCGCTTGTGCGGGCCAAATCGAATTCGAGTTTCATTCAGGCGTACTTCCTCCAGGCCCAAAGATGCTTATTGCGTTAACTTCAGCATGAACGCGACATCCAACACTTAGTACTCATCGTTTACGGCGTGGACTACTAGGGTATCTAATCCTATTTGCTCCTTTCCCGGGATGAAGGCGTCCAGTTGCAGGCCAGATCGTATATGCCCGCCGCTGGTGTTCCTCCATATATCACGCATTTCACCGCTACGCCAGATTTCACGATCTCCTGCGCACTCTGGCACCAGTTTCTATGAAGCACTGAAGTTAAGCTTCGGGCTCACCACAGACCCTTGCTGCCGCCTGCTCCCTCTTTACGCTAATTCGAGGATAACGCTTGCCACCTACGTATTACGCCGCGGCTGCTGTGGCGCGGATTAGCCGTGGCTCAATAAAGTGCAAATCACTCGGCTACCGCATTTCACCGGCGCGGTTGTCATAACAGAAGTTTACAATCCGAAAACTAACCTTCACGCGGCGTTGCTTTCGGTCAGGGGTTTCCCCATTGCCGAAAATTCCCCTACTGCACCTCCGTAG
+
'(',21484,1))%%'*2282-+)**+7,532020.75+..6/..97,,,,09959.&-*+.304',-)(.+3.077+8..,41//,4+,,1..123010137958;87+*$'&/5:0183(-/%)%0()'(+*'04.13442,*,)+2..1521/7-0,)//-///)*'((,/53546.-.0',/-+,03572.2/8671,+/.,/1,17460788(009-56:,*(,5.+-3./$*&)()*+*)%(,*69/22,..1-5852,.3'%%%&)))0-('&$$$%%+.022.-6833/2-.//.7<41,,(()6:6;1//0,1546+*(&(.2%/.%$(&%%'#$')-.81150')+*.+,'+/),,/,..1/20.485475311.)&-5/07-.+--/*3***3:/-&%$-&'%1+2/1/-/+&+-..210*,'(+*.2*'%',1'+*.2('%*&')764%-((+,/0058732/0.010-*.4-*,/7:./+(''$3325589:60501.0/2;99<823.-1,./8/++.1-1:652,*(*+()),2//+,.11517.01%(+-.%(+,9-,&-/22**,)($%&'$)%&')$'()(',/--)*(1*.+,*))$&$%%)-/.-(&%$$%(%'&)*+%'()+51:&4&*&%&%'(**.34599.94,*0/1/11260/0247131.32141/9-03,,0:3,.),(%'+1&'+4,,+(.+'*,)..*+-21..+,234)003-)-')'&%*+)&(+&+*/7112:77333*,$%$&&#(/127<:6035*+'%(##$$%&(*'%$&'0-.-..21.*,/13401,*&+(&04::1+('&&$%%%&')&')+:/4&,+0-*('*,*)-3)*)*.07/20./12488::100,86,,13:5(0'&(+/-+,&%,*12685418208:575.+-*.+-/%&%,*),,911/20/),-(&$'&$'/)*,2,,0(*('&3*.93+3./.21.-%)*-22*)$&%%)),380')&&(,,0/(*%"&'&(*1.((**),49(,+43/-..4-''&%&(*.30*-*++0+/06*(),),-3284,02+3:.1/1/.0:567.+6;9.9/:3+'%(&%&$)*,47,.15
@ec661fee-98d8-4959-8c57-be23b1746ff9 ch=126 read=149500 start_time=2019-12-13T07:35:48Z barcode=BC01 runid=2c9cf7bc05858273f10e7d7ec552fc0bd742dc3e
CTGGTTACCTTGTTACGGCTTCACCCCAGTCATGAATCACAAAGTGTTAAGCGCCACTCGAAGGTTAGCTACCTCGCTTCTTTTGCAACCCACTCCCATGGTGTGACGGGCGAGGTGTGTACAAGGCCCGGGAACGTATTCACCGTGGCATTCTGATCCACGATTGCTAGCGATTCCGACTTCATGGAGTCGGAGTTGCAGACTCAATCGGACTACGACGCACTTTATGAGGTCCGCTTGCTCTCGCGAGTCGCTTCTCTTTGTATGCGCCATTGTAGCACGTGTAGCCAGCCCTGGTCATGGGCCATGATGACGACGTCATCCCACCTTCCTCCAGTTTATCACAGCGGTCTCCTTTGAGTTCCCGGACCGCTGGCAACAAGGATGAGGTTGCGCTCGTTGCGGGACTTAGCTTAACATTTTCACAACACGAGCTGACGACAGCCTGCAGCACCTGTCTCACGGCTGCGAGGCGCATTCTCTTCTCTGAAAACTTCCGTGGATGTCAAGACCAGGTAAGGTTCTTCGCGTTGCATCGAATTAAACCACATGCTCCACCGCTTGTGCGGGCCCCGTCAATTCATTTGAGTTTTAACCTTGCGGCCCGTACTCCCAGGCAGTCGACTTAACGCGTCAGCTCGGAAACCACGCCTCAAGGGCACAACCTCCAAGTCGACATCGTTTACGGCGTGGACTACCAGAATTATCTAATCCTGTTTGCTCCCACGCTTTCCTTTCGACGTCAGTCTTCGTCAGGGGGGGCCGCTGCCGCGGTATTCCTCCAGATCTCTACGCATTTCACGCTACACCTGGAATTCTACCCCCCCCTCTACGAGACTCAAGCTTGCCAGTATCAGATGCAGTTCCCAGGTTGAGCCAGGGGATTTTATCTGACTTAACAAACGCCTGCGTGCGCTTTACGCCCAGTAATTCCGATTAACGGCTTGCACCCTCTCCGTATTACCGCGGCTGCTGGCACAGGTTAGCCGGTGCTTCTTCTGCGGGTAACGTCAATGAGCAAAGGTATTAACTGCTCCTTCCTCCCCGCTGAAAGTAGCACACAGCCCGAAGGCCTTCTTCATACACGCGGCATGGCTGCATCAGGCTTTGCGCCATTGTACAATATTCCCCTGCCTCCGTAGGAG
+
3+&+,7-.709/-7/0/&,+/*%'.34*02502*+44626-7.*.)0((&)+,1.*,+0&(*203*+'(,'*)(*-..-(-,)1+.-+17-+0/46+%)*12300/33995-'))('*,0/2755606)18-2*-3..60.-3:145797:;862/1-2++**/.).5224569:62.18762&,+/)+,.**()74.5'(48895;79+5.31/..12/2./2360111.1-////1.**)+)-+-/+++.,05/,/,-46((%''**05**)'(&(('*'%')#''*--2:5/19:7355+*-5.-+,-.+**.06/.&)-70+399;46+*+++2;4/--%,(,-,249::54:/,*1.(5+&)809601.20/4*,0(/)+,&(//-6+,+--.,7--.,50,+,*)%'%&*,-+*580+18171/01/0,),).-,/(**'%&))--..:.46941./*,()#)%'+,0'/0052/-)+*,+))+,,',.419122;9978878336;02.*2,/.<<;9<9732/9,.-34203-1-5784+)*),../+&.*,.2.01&12861:6-+665849434;:4116;<.655-///02266)(,*,,11-(...&)*-05-0*0)-,..12000-/)/,1(070345;55-*+2-,&(-30917+/046863636777;9,.,51239;88579:92..10/,-.///50053<2.0.5;2,1/0*76,*+.'%'%*//46833072478+13431+*32**&$%(%('407::;732/-,/2112232/0-180.-.-433535:884533321/4151646214,**'%.,37;7.+-/6*-8...31:026:899:4<.9.+.63:32435$/206(/+*%'(4431204260+++*'27....,6/-,24/+..13/(-/-',-.*),/41),*((++*,12:8+,*23**),+)3033.7.//5655*(+(-322-,.4/-,**./02;9:9872-.396676.7111733;+/./00/0.,/-2245481/0+87+*92.+0+&)&**'('()(..,+-000288<99<8..+,*..1030.007797898957;7185.159;)+5))&+.034545;/*'&('&/6020/,((
@203b7eeb-e885-4e3f-bce4-6a4bda22899e ch=387 read=103320 start_time=2019-12-13T07:35:46Z barcode=BC01 runid=2c9cf7bc05858273f10e7d7ec552fc0bd742dc3e
CCGGTTACCTTGTTACGACTTCACCCCAGTCATGAATCACAAAGTGAGTAAGCGCCCTCCCGAAGGTTAAGCTACCTACTTCTTTGCAACCCACTCCTTGGTGTGACGGGCGAGTGTGTACAAGGCCGGGAACGTATTCACCGTGGCATTCTGATCCACGATTACTAGCGATTCCGGCTTCGCCAGGTCGAGTTGCAGACTCAATCGGACTACGACGCACTTTATGAGGTCCGCTTGCTCTCTTGAGTCGCTTCTCTTTGTATGCGCCATTGTAGCACGTGTGTAGCCTGGTCGTAAGGGCCATGATGACTGACGTCATCCCCGCTTCCAGTTTATCACTGGCAGTCTCCGCTGAGTTCCGGCGGACCGCTGGCAACAAAGGATAAGGGTTGCGCGCTCGTTGCGGGACAACCCAACGCCTACAGCACGAGCTGACAGCCATGCAGCACCTGTCTCACGGTTCCCGAGAATCATTCTCATCTCTGAAAACTTTGTGGATGTCAAGACCAGGTAAGGTTCTTCGCGTTGCATCGAATTAAACCACATGCTCCACCGCTTGTGCGGGCCCCAAATCAATTCATTTTGAGTTTTAACCTTGCGGCCGTACTCCCAGGCGGTCGACTTAACGCGTTAGCTCCGGAAGCCACGCCTCAAGGGCACAACCTCCAAAGTCGACATCGTTTACGGCGTGGACTACCAGGGTATCTAATCCTGTTGCTCCCCACGCTTTCGCACCTGGTCAGTCTTCGTCAGGGCCGCCTTCGCCACCGGTATTCCTCCAGATCTCTACGCATTTCACCGCTACCTGAATTCTACCCCCCTCACACGAGATCCAAGCTTGCCAGTATCAGATGCAGTTTCAAGGTTGAGCCCGGGGATTTCACATCTGACTTGCGCAAACCGCCTGCGTGCGCTTGCCGCCCAGTAATTCGATTGTACCCCTCCGTATTACCGCGGCTGCTGGCACGGAGTTAGCCGGTGCTTCTTCTGCGGGTAACGTCAATGAGCAAAGGTATTAGCTTTACTCCCTTCCTCCCGCTGAGTACTTTACAACCCGAAAGGCCTTCTTCATACGCGGCATGGCTGCATCAGGCTTGCGCCCATTGTGCAATATTCCCCACTGCTGCCTCCGTAGG
+
24)509(+1-3/.0&++-337/*164-,.120644720,-*,*(),&')0/,,-13),-60,/7)-,,.&()))174469/-57-334+6:.'.,0&'&*%1()+578:94*$'(%-&)(2143050)8619889:;=;6:;7947423;9887381--,)1,))1.0143;:8/.*,291)%$&--./())1;23(+'//8);.9.8261+*112',$',66),0/.520''*//,-,++(,+&%()3*-.:.211;1*(&&&&'),+16,*+.001.101260.-5*-6:9/111*167;8910/.('+,-4567:89&.%$%$$&%+,0:3-/27981;0,-101/+''1,*05/6&'&&+3/./--+///.-008+4.9532+.)*1)',.-08:/90-),1/)((*-1*-+.%)&'&,.%/-/1,.//55...9/*0,2-2334;6654**+/*45829+(*&&&&&(+/545574452./11**1/)*.17/0.00533124,0*++,*1/;77;937-11(),/5%$')+-::98/,/00111:.0:/5160005*98827,%%&')-629521:8,-.,7;<-594,02,--7/8+.,--7:7.2;:01//-,,3+8-520((&()440102-4*/5/225:7936179+.//:8:27)00,,371.445946<,)+*5//07:884378+::6/101.-2./.,-2<37.69:,+2433;8.*,-8;*-())///22;3566-213+699;8<8667)08299834/3(-*++3343/3579:0680)(,-131,.*(()+3,310229583+.'''+*%'&(.),'&+.6,/8+0/00;-/18574087'&+(//072/384-+35-%+42-()-01111+2+('#$'*'*((1+55989664,,***0+-2-(-1447/0+$*%#&%(*3/-.8282-8+..*++.-.-,,-.*+,07--/50/.2-4,&(2+017/0211,1-5045::4;442481;.+2...2+$(,5200-99+/1-)'*81).)()%'(*,/.*+-+.43*)-*+.,66:51:22223)/-60++(,+3//.-/&,20-4+-/1;3*,*&+$)+8333527:3+/1,*&$&+)46*.07-
@66ed8b34-aff9-4a5a-86a1-a38cb8e74660 ch=452 read=56588 start_time=2019-12-13T07:36:01Z barcode=BC01 runid=2c9cf7bc05858273f10e7d7ec552fc0bd742dc3e
TTGTTATTGCTTCGTTCCGGTTACGTATTGCTGCGGTGAAATGCGTAGATATGGAGGAACACCAGTGGCGAAGCGACGCGATCTGGCCTGCAACGCTCAGTCGAAGCGTGGGGAGCAAATAGAGTTAGATACCCTAGTAGTCCACGCCGTAAACGATGAGTACTAAGTGTTGGATGTCAAAGTTCAGTGCTGCAGTTAACGCAATAAGTACTCCGCCTGAGTAGTACGTTCATAGAATGAAACTCAAAGGAATTGACGGGGGCCCGCACAGCGGTGGAGCATGTGGTTTAATTCGAAGCAACGCGAAGAACCTTACCGGAATATTGACATACTCATAAGGAAACTCCAGAGATGGAGAATGGCTATATGAGATACAGGTGGTTTATGGTTTGTCGTCAGCTCGTGTCGTGCGGATGTTGGGTTAAGTCCCGCAACGAGCGCAACCCTTATCGTTAGTTACCATCATTAAGTTGGGGACTCTACTTGAGACTGCCAGTGACAAGCTGGAGAAGGCCCGGGGATGACGTCAAATCATCATGCCCCTTATGACCTGGGCTACACGTGCTACAATGGATGGTGCAGAGGAAGCGAAGCCGCGGGTGAAGCAAAACCCATAAAACCATTCTCAGTTCGGATTGTAGTCTGCAGCTCGACTACATGAAGTTGGAATCGCTAGTAATCGCGAATCAGCATGTCACCCGGTGAATACGTTCTCGAGGCGCTTAACACACCGCCCGTCACACCACGAGTTGATAACACCCGAAGCGGTGGCCTAACCGCAAGGAAGGAGCTGTCTAAAGGTGGGATTGATGATTGGGGTAGAAGTCGTAACAAAGGTAACCGG
+
$'%4,%*('*.9/5530*&'1)').0*5,%,76131118;541249757644240-+..-146&*+-82++*)*-*,&)*)32-'''))',,(/)*-.$,(2((,&(*-*2+')$'%'.-.+(*(/),54%30()+%1)*+4)&*,-.++-1,0012-+,--.036-25.<.9/;898.0**/49-,/.+(+-+214181635623/'.)+,28-04/,+++%)+,876<8('/(&*((()2*-946/0,-,0-62649:8+48,,./0*236:777-11.635665<;49641++()+0.//5137.066:2;209)1,-,(/+*,;8:785)%%'&%$*)%'+-&()-024721,,+4/44.05379766-()$0)0++((%'+'609/.07897011122634611/&*778070'53343-)+4*-+0-(4(%+,,5./0;231..11.:00,4)),/069/;/7+/,/.8.9775,'%&$&&*-300140575776601133-,((./1)*/7:54578:9:908*-.::94637:7,/940.+3*(')0)'())**+475574866<9779666-0&***,./034/5961/*+)//2(*-<<-7:-+97;:.-(&.8589,.0:815.00/3/555555%./26675665*-)*,(.+9,9:9:87854.4,-.6877<8:132*+&()&0,++4,,4-.:978<763+&1*0%&*&$&)+-.1961:.,-.06569*+)),'5)+.043&**&$'()),0////*(-)+/-/21/3+/.-'*+0-2226:+.5.055-.4-/05.:.54:4.*&'''&*+88969;'3(+/-05/7
@5b7c442c-d3c0-4b67-8c77-b60a19fe039a ch=196 read=72457 start_time=2019-12-13T07:35:57Z barcode=BC01 runid=2c9cf7bc05858273f10e7d7ec552fc0bd742dc3e
CTCCTACGGAGGCAGCAGTGGGAATATTGCACAATGGGCACCAAGCCTGATGCAGCTCCATGCCGTAGCGCTTCCGGGTTATAAAGTACTTTCAGCGGGAGGAAGGGGTAAAGTTAATACCTTTGCTCATTGACATTTACCCGCAGAAAAACAGCTAACTCCGTGCCAGCAGCGCGGTAATACGGAGGGTGCAAGCGTTAATCAGGATTACTGGGCGTAAAGCGCGCAGGCAGTTTGTTAATCAGATGTGAAATCCCCAGGCTCAACCTGGAACTGCATCTGATACTGGCAACGAGTCTCGTAGAGGTAGAATTCCAGGTGTAGCGGTAAAATGCGGCAAGAGATCTGGAGAACACGGTGGCGAAGGCAGCCCCCTGGACGAAGGCAAACGCTCAGGTGCAGCGTGGGGAGCAAACGGGATTAGATACCCTGGTAGTCCACGCCGTAAACGATATCGACTTGGAGGTTGTGCCCACAGGCGTGGCTTCCGGAGCTAACGCGTTAAGTCGACCGCCTGGGAATTACAGCCGCAAGGTTAAAACTCAAATGGTGGCAGGGGGCCCGCGCAATATGGGCATGTGGTTCGATGCAACGCAGAAAGAACCTTACCTGGTCTCGACATCCACAGAGTTTTTTCAGAGATGAGAAATGTGCCTTCGGGAGACCGTGAGACAGGTGCTGCATGGCTGTCGTCAGCTCGTGTTGTGAAATGTTGGGTTAAGTCCGCAACAGGCGCAACCCTTATCGCTGTTGCCAGCGGTCGGCCGGGAACTCAAAGGGAGACTGCCGAGCGATAGCTGGAGGAAGGTGGGGATGGCGTCCAGGTCAATATGGCCCTTGACCAGGGCTACACGTGCTACAATGGCGCATACAAGAAGCGACCTCGCGAAACAGCGGACCTCATAAAGTGCGTCAATAGTCGGATTGGAGTCTGCAACTCGACTCCATGAAGTCAGGTCGCTAGTAATCGTGGATGCCACGGTGAATACGTTCCCGGGCCTTGTACACACCGCCCGTACACCATGGGAATTAGGTTGCAAAAGAAGTAGGTAGCTTAACCTTCAGGAGGCGCTTTACTTTGTGATTCATGACTGGGGGTGAAGTCGTAATAAAGGTAACCGGAAGATAGAGCGACAGGCAAAGTAGGTTGCGCACGAGGAGCACCGACAACTTTCTTTGCTTCCAATAATGCGTAACGCACC
+
*.-*$#%.,(,.,/43,044;:*5..9331344<97:.-&4)4-&'%%*-02/,)('(')+*0.%#$$##%%&)&&0312)+.64(/+*+36-',*+6/)-*,*,+)%'*4*)&-/3/./'(.++023+1**+0'1.'&+1+)+)+-/56--'')-)1)+,1.04:;333+.-,+.+./2/-/130,,%)(10/*-,./10160,+')'%)$.73100042+./-)+,*6034592).*)&((++14+2*,72..471)-34606,5/246-77.--,,/))*,/0..+)*/*/..+*'+.1-*%-(++1)0*38**5-.--,/.13.,,/+,-*+&&+)&((*,//91/.+(%&&()**45,-//11,+,754.+/76;,))-)+&-((*0-5(*3-.'(&%(0,22''*-324318/,0,-,0468:/-.3120771+--/8195;830111172+.,0+.(''+-)),/2(%'&)1*.1+1+,//2.,**+339565-.815.3/+*-.*.50//(($*'(+&,670379-62731.0,.759933310,+$'.-5-4:2/44622,+(++''%,&((/020.02112&002&&3.'+$$)())*/719676253/4552*()&+(*,.<7;.533102',*()..+.7555781-2+,*+-0,20(2-4)+.;::9555512-)*,-088)(*,145.6/.-/330,*-1.27.9/9+,6,'*55,%)**/2/%/1**4055)*/**7013/)*+4.6088.4:/5977604)3/3%**43658(''')+(**,179./,,.)0,+/.&'&&'(&(.'&+*)))()%'(-/3,+0)*.(++(3.-+*(*+-310/./944754655)2)+%+*$%%&(,+('&%&('(&)*--'*++..01;6--5666+'%%%'),)1*202.*++,100*)((*../-16/0/20235%,,-01/1%,',5./-./110&15.2.8/*+205945430/,2457472/.,*,-/:629-&,&)(/4&0&*'&%(&(.62928598+')*),01,-/'')+6+1605/&22*.3-)).*%%'%'+)'+/4:72202354;0(%*)0*)'''++*%.7(,)/15299941,,.031-0,/1+*1309*(.%++0*(&''&*('*(*)+-03./*(%&-20,14(#%**,+-&%.92'/'%('%#&#%"
@ce6bcea8-b9ff-4cb9-bf05-a711f9fdedcf ch=42 read=83553 start_time=2019-12-13T07:35:56Z barcode=BC01 runid=2c9cf7bc05858273f10e7d7ec552fc0bd742dc3e
CCGGTTACCTTGTTTACGACTTCACCCCAGTCACTTGAATCACAAAGTGGTAAGCGCCCTCCCGAAGGATAAGCTACCTACTTCTTTGCAACCCACTCCATGGTGTGACGGGCGGGTGTGTACAGGGCCAGGAACAGTATTCACCGTGGCATTCTGATCCACGATTACTAGCGATTCCGACTTCGTAGGTCGAGTTACCGGACTCAATCCGGACTACGACGCACTTTATGAGGTCGCTTGCTCTCGCGAGGTCGCTTCTCTTTGTATGCGCCATTTGTAGCACGTGTGTAGCCCTGGTCGTAAGGGCCATGATGACTTGACGTCATCCCCACCTTCAGTTTATCACTGGCAGTCTCCTTTGAGTTCCGGCGGACCGCTGGCAACAAGGGATAAGGGTTGCGCTCGTTGGGACAACCCAACATTTCTAGCACGAGCTGACGGCAGCCGTAGCACCTGTCTCACGGTTCCCGGGCACATTCTCATCTCTAGAAACTTCCGTGGATGTCAAGAGACCAGGTGGGTTCTTCGCGTTGCATCGAATTGACCACATGCTCCACGCTTGTACGGCCCAAATCCGATTCATTTGAGGTTTAACCTTGCATTACCGTACTCCCCAGGCAGTCGACTTAACGCGTTAGCTCCGGAAGCCACGCCTCAAGGCACAACCTCCAAGTCGACATCGTTTACAGCGTGGTGCAAATTATCTAATCCTGTTTTACTCCACGCTTTCCTTTACCCTGGGCGTCAGTCTTCGTCAGGGGGCCGCCTTCGCCACCGTGTTCTCAGATCTGCGCGTTTCACCGCTACCTGGATTCACTACCCCCCTCTACCGAGGACTCAAACTTGCCAGTATCAGATGCAGTTCCCAGGTTGGGCCCGGGGAGTTTCACATCTGACTTAACCGACCGCCTGCGTGCGCTGCGCCCAGTGAAGATTTCCGATTAACGCTTGCACCTCCGTATTACCGCGGCTGCTGGCGCAGGTTAGCCAGTGCTTCTTCTGCGGGTAACGTCAATGAGCAAGGTATTAACTTTACTCCTTCACTCCCGCTGAGTAGCACACAGCCCAGAGGCCTTCTTCGCCGCATGGCTGCATCAGGCTTGCGCCCATTGTTACCAATATTCCCCACTGCTGCCTCCCGTAGGAG
+
+)*)4,)*#&%''))%&)*.41/.069.)*,-$&$$''0-.(-036/0.1322*,-0:45.1.)((*-*1+)&*+,-0+'+414292'-2-74/),-08,,/+*/1778+8810+((+,*-)(*'1/0/*3(,%*&&+-:877;8-2.9636/4+.4590-/,,0.*+.+*,./4:43103241(),+2.1-0428&--'.,248,:15739386436,.--*./:8+(($2+-/()+.+,11/31/0(1-40..1./-..77--00/135;282*)-*0/&')*,/.),,466/3797)1&$.1306*(+***-,-///43259/;31+(-5092/59:1./046/2-*%))*,0%&'')/28-5+'(+(503757334+.)(+((/40165)441901-1342565800*-+51*/-132:0/+',,-2*+53--*),'''%($$$&)*+/6357787687:36/4+(*))'112:74759984/'%)))*/55;.08;:5130.-()-.070''/--*,979;:89481--/02)%(+($,,6/00,,--44*/*+-+(-*/*-,22$'').+*,3:70.87+)**397-64-++./(2)*4821./.,66,).:3&**,00/,2+3++,*-4/,.402'+%&$(((0*28443)+,((11606-/(5-6873+435666:2,,'++-*,%&$*(.-*,+-44597890053/)'..12)-+-.87-*).**07)(,&41323//44284148()2:7117237.55.,,%*'&&&*.,*.)+,/.-'))+%/8:3+0.(*0,.-*((&-+3%+-)/0/1.,*.*(*&$&--7665*'+&%$(14&$,()2%2056:399<152**,3.-27.7))++*$)(4/-,,.070.+''(/,0&&14:4894444472)((%'(*)&&&(&(%%'41,21-//3-2.,,,,)*(-/458.6/-/%,10.2/--3818+)&)%,,*6/119+56348;89<7445.4./104385./,))('&'('/-/4..+*22)..79.:6%''393).,+*&',%%%%'&)(.0)(+*/1+69<7796+)*(+*3697933222(3/./5.4044)(/6(,++-,1,*-4:0584(*+)('*,1./;4..)+)()
@6e79962d-fc44-4632-9d85-a2d9f5bbf058 ch=323 read=67933 start_time=2019-12-13T07:36:08Z barcode=BC01 runid=2c9cf7bc05858273f10e7d7ec552fc0bd742dc3e
CCGGTTACCTTGTTACGACTTCACCCCAATCATCAATCCACAGCCAGACAGCTCCTTCCTTTGCGGTTAGGCCACCGGCTTCAGATTGTTATCAACTCCCGTGGTGTGACGGGCGGTGTGTACGGGCGAACGTATTCGCGACATGCTGATTCTCGCGATTACTAGCGATTCAACTTCATGTAGTCGAGTTGCGGGCAGCTACAATCCGAACTGAGAATGGTTTTATGGGTTTGCTTCACCTCTCGCGGCTTCGCTTCCTCTGCACCATCCATTTGTAGCACGATATTAGCCCAGGTCATAAGGGCATGATGATTTGACGTCATCCCCGCCTTCCTCAACTTGTCACTGGCAGTCGCTAGAGTCCCCAACTTAATGATGGTAATAACGATAAGGGTTGCGCGCTCGTTGCGGGACAACTAACATCTCACGACACGAGCTGACGACAACCATGCACCACCTGTATCTCATATAGCTATCTCTCCATCTCTGGGCCTTTATGAGTATGTCAAGACCTGGTAAGGTTCTTCGCGTTGCTTCGAATTAAACCACATGCTCCACCGCGGGCCCCGTCAATTCCTTTGAGTTTCATTCTTGCGGGCAATGCACTACTCAGGCGAATTACTTATTGCGTTAACTGCAGCGCAAACTTTTGACATCAACACTTAGTACTCATCGTTTGCGGCGTGGACTACTAGGGTATCTAATCCTATTTGCTCCCCACGCTTTTCGGGACTGAGCGTCAGTTGCTGGAGCCAGATCGTCGCCCTTCGCCACTGGTGTTCCTCCATATATCTACGCATTTCACCGCTACACATGGAATTCCGATCCTCTCCTGCCTCTAGCTGCCTGGTTTCTATAACTACTGAAGTTAAACTTCAGGCTTTCACCACAGACCCTTGCTGCCGCCTGCTCCCTCTTTACGCCCAATAATTCCGGATAACGCACTTACCTGCGTATTACCGCGGCTGCTGGCGCGTAGTTAGCCGTGGCTTTCCTAATAAAGTACCGCCACTCGGCTACCATTTCCTGTAGCCGCCGTTCTTCCTTTATAACAGAAGTTTACAATCCGAAAACCTTCTTCCTTCACGCGGCGTTGCTCCGGTCCAGGGTTTCCCCATTGCCGAAAATTCCCTGCCGCGCATGGGAG
+
8&()-:(-595052-++*14653776,./-..448:.9-&*((+%''-,$0.,/+-071)50,-4;69,.+,('...6--50&0&3')8-...6+,,69,-;:::74430+1,..9320/*%,(1*)'')0)3+,-&&(*459;8989/8,+&)(/-&/&%'&&&'()+53')()/,+32456820-2/701.6*1'&&),11710..37771+'+,+029:<,356;746/)),2+*04*-*+&&(*)+.+%%()%&)/(()),31777/64)*3121/.-%'%-,()*/,(,30//,3.-19-410010-960)*022362466/+,*,8.503)5,2...;520./,(+11*.10'*,-1,'$+)&&%.(*+/24986-*+.,,+-42.6328.+)))*-0-8301/8,0*,*+&+0644320+./-++-.--442234183*3;2352,-0*,4./111122'1./'565,,***4411144313,+,/372),+***+-*.3()*.1;6+(*+2-40;::;.+,+,3-01610//3/3<7:9.-/001+2*)/1)((---35/*-.787:423997468<;648;.3*)'+..,-02'(#&(**-//1890)-&,'*+++0.-.2591923394,,((',)+.68-,.4658+8.1.10,04334447:8493)'(-.008:341..,',-,002455;2:...5;823268:1+,*,*66,2-:9655/)221470649,)%&*&(2843312123938-299/01''),11/0:02340(+*,.875-1.0,1992359246,,'*%(&()+3103+./0./0(*7544+,./.*)')..7662:610.0&&*0,246'4)--.-*-3.8,4876;;*%&(&+,.226*-)%(()/5/6;...-66*).15&#'(+*'2,,2589314446)$)&'#&%%&*--'0355/;-.963140016706-+,(*+)+6)&'3+869.8;./()04/0:1.234757:334/111149:5-:7/88931-000276;561511,6.*+373'(0)*2<:132:.3,+,///-45:55;:96<50333/952641130./3/6'&(-+-75,7;815;6782.751-52-)&$%%')*)%%%*))%
@2bfc1f09-15ae-4119-b358-6c83b6a9b03f ch=350 read=89526 start_time=2019-12-13T07:36:07Z barcode=BC01 runid=2c9cf7bc05858273f10e7d7ec552fc0bd742dc3e
CCGGTTACCTTGTACGACTTCACCCCAGTCATGAATCACAAAGTGGTAAGCGCCCTCGAAGGTTAAGCTACCTACTTCTTTTAACCCACTCCCCGGGTGTGACGGGCGGTGTGTACAGGCCCGAGACGTATTCACCGTGGCATTCCTGATCCACGATTACTAGCGATTCCGACTTCATGGAGTCGGGATTGCAGGCTCCAATCCGGACTACGACGCACTTTATGGGAGTCCACTTGCTCTCGCGAGGTCGCTTCTCTTTGTATGCGCGAAATTTAGCCAGCACGTGTGTAGCCCTGGTCATGCCAGGGCCATGATGACTTGACGTCATCCCCACCTTCCTCCAGTTTATCTGGCAGTCTCCTTTGAGTTTGACCGTTCGCTGGCAACAAAGGATAAAGGGTTTGCTCGTTGCGGGACTTAACCCAACATTTCACAACACGAGCTGACGACAGCCATGCAGCACCTGTCTCGTTTGAAGGCACGATTACTCTCTCTGAAAACTTCCCGTGGATGTCAAGACCGGGTAAGGTTCTTCGCGTTGCAGATTAAACCACATGCTCCACCGCTTGTGCGGGCCCCGTCAATTCATTTGAGTTTTAACCTTGCGGCCGTACTCCCCAGGCGAATTGACTTAACGCGTTAGCTCGGAAGCCACGCCTCAAGGGCACAACTACTCCAAGTCGACATCGTTTGCAGCGTGGACTTCTGCAGAATTATCTAATCCTGCGCTCCCCACGCTTTCGCACCTGAGCGTCAGTCTTCGTCTAAGGGGCCGCCTTCATACCGGTATTCCTCAGATCTCTGCGCATTTCACCGCCGCTACACCTGGAATTCTACCCCCTCTACGAGACTCAAACGCCAGTATCCGGTGCAGTTCCAGGTGGAGCCCGGGGACTTCATCTGACTTAACAAACCGCCTGCATTGCGCTTTACGCCCAGTAATTCCGATTAACGCTTGCGCCTCCATTATTACCGCGGCTGCTGGCTGGGTTAGCCGGTCTTCTTCTGCGGGTAGCGTCAATGAGCAAAGGTATTAACTTTACTCCCTTCCTCGCTGGTAGCAGAGGCCTTCTTCGCATACACGCGGCATGGCTGCATCAGGCTTGCGCCCATTATTCTCAATATTCCCCACTGCTGCCTCCGTAGG
+
42/11614837-/*-,(**-*(49.*./2:4755984-/-6*)++0++-./1696,1(+0-3.715-//-02+())3,42*%&'(./)---80(&%',)+,/3599252000/+$'),+0/(*%++,.526443::352:405;)*)))+,0*-.-8.+-)()+-,.2+**/23;5768+)))*+'/%:)+..(%+)0'5)81(3-4740/421*+#%-1)*-(*+'()/*$''/(,--00)*,-,4,,(-6/743)32-.678723&&))'*&$%(''(**+-55564344;612;;545.-(**..3943000+*((*-.26:9:+:43),0.3/1.+3*+,8<60/1,/./089620)'0()*0-9-+*-$(%'''*)+,,2334:*2+979<-*(++0)&')2-/0.++82310/1--4/-+*''2+(),4+.-.*(.33444648446<5/01/.43240127-/()-/+*,,))'('$*%$&((-,(')*-78318295,).00011994/246;).441-*3-5)')--424</1./,;+;;927-/010099;2390011-/14&4.363)-/1183:4/5<8-/+4;<-5722.0--/734085562;94-198(&',++-2.1--*+.,01..331(3+4./4/2.1634/2-60-.)6).'%+,2(4,/10366423..4/$,+./01852..)(&&%'+)(-*,+.0/:2*'%%%%')-99-*,(*/341-/,395735998936688;8667.1,17:468232*2,$$&*-)''(*-5-37--14320,'.,/.4:5,+)*'-*6793758;896242602426575+.-(,3.6/12212(('+,&'+**.()).,/*6525.(.$(%)$&3.('79008898256,,*'&%4,86706099;874%2)*+,&)&&%.,67/-22788:973-7-6-8.-/*(*&,2*,6+4*+1813:54.*(%(+//4-'*)&'4//07/0-()6,8<0/..01**()+,,//7//.405;2-4.-/13/027700.3;-3<51/2%)+-%$#%&'&)**-,17238/())+,.(..1180002762000-2)08568+541:4,+1'*+($''.+/,4/45-)-.*+,+-0.28/-/,1
@35c9f0b7-2de1-4171-812c-75c46b9a7bf5 ch=82 read=86794 start_time=2019-12-13T07:36:16Z barcode=BC01 runid=2c9cf7bc05858273f10e7d7ec552fc0bd742dc3e
CCGGTTACCTTGTTACGACTTCACCCCAGTCACGAACCCCGCCGTGGTAAGCGCCCTCCTTGCGGTTGGGCTACCTACTTCTGGCGAGACCCGCTCCCATGGTGTGACGGGCGGTGTGGCGCAAGAACCAGAGACGTATTCACCGCGGCATGCTGATCCGCGATTACTAGCGATTCCGACTTCACCCGGTCAGGTTGCAGACTGCGATCCGGACTGACTGGTTTTATGGGATTAGCTCCGCGGGTTGGCAACCCTCTGTACCAGCCATTGTATGACGTGTAGCCCACCTATGACCATGAGGACTTGACGTCATCCCCACCTTCCTCGGTTTGTCACCGGCAGTCTCATTAAGTGCTCAACTGGATGTAGCAGCTATTGTGGGGTTGCGCTCGTTGCGGGACTTAACCCAACATCTCACGACACGAGCTGACGGCAGCCATGCAGCACCTGTGTGCAGGTTCTCTTTCGAGAGCACAGATCATCTCTGGAAACTTCCTGCCATGTCAAGGTGGTGATGGGTTTTTCGCGTTGCATCGAATTAAACCCTACATCATCACCGCTTGTGCGGGTGCAAATCAATTCCTTTGAGTTTCAACGCGGCATGCTCCCAGGCGGTCAGCTTCACGCGTTAAGCTTCGTTACTGAAAACTAATTCCCCAGCAACCAGTTGACATCGTTTGGCGTGGACTACCCAGGAGTATCCTAATCCTGTTTGCTCCCCACGCTTTCGTGCATGAGCGTCAGCGCAGGTCAGAGTTGCCTTCGCCATCGGTGTTCCTCCGCATATCTACGCATTTCACTGCTGCACGCCGTTCATCCCCCTCTACCGTACTCTAGCCATGTTTGATCACAAATGCAGTTTCCCAGGTTGAGCCGGGGATTTCACATCTGTCTTACGTAACCGCCTGCCTGCGCACGCTTTACGCCCAGTAATTCCGATTAACGCTCGCACCTACGTATTACCGCGGCTGCCGGCACGTAGTTAGCCGGTGCTTGTTCTACGGTACCGTCGCCCAGGCCCCTGTATTAGAAGGGGCTTTTCGTTCCACAGCAGTTTACAGCCCGAGGACCTTCATCCTGCACGCGGCATTGCTGGATCAGGCTTCGCCCATTGTCAAATTCCCCACTGCTGCCTCCCGTAG
+
*(*(,9,2524027%111579505680.023')*+)053-15:8;79892+,-.<564-3,)-*20:-77653560+0(*1,4,,,%*,27&(+-282+42531-0012998.7*+'*+)$(*&&*7.6()$'0,&.'+9877;590:1119;:;:81')-148:33+*)))/080..+2794(,*('2/5&'(4*,..2+4+(*)),1*6-2*)&');:18:;./0::-)1**+/-,,$+)++-0.0/006:2//389991//61238+-06.,,())'%&),-)1-%%&%&.4%%)&/.0('&+'/-0241935,.04/5.0/2'13;5,/+-,2+3-,,,.10,.,))*-,00-*&*)'&03,*&(-&%*0+-+)'*)+*,0),*/0668<631961-5.5,.72-*122433.3402/1139888353),-'0.5662+)*)/:44663/3**4382443;;40-,(*,-6**+)('(+223)('&%)()+''*,1.1/44.-(+(-,((%'')/.988,)(*))/,,.23,-3333;157*'),,..,**&),%*0*//.1'0',%&))**-/,.-14,8:--36;5,.&*&()))#*'+.2:8-086)/,,+),.2/4557516.(()-/0/38143,../+/.//22/10(%$%(/)7/.8.-*2148668,)%$&))/.30,/+()0.%&*219''2;61)*-/;.*+)0,('(+-./;90-2/-/22426330.'-,4,4677)+$''-&6:3;3-1/.,5$+)12<:5546./.158894645(25++)*+,-)&-+.,+%'+)--02786/-1+*,0(6*+,/,)-58'.''%)'+-0*2*77112568;,5:6./310,'*5*'-.0)8:;5333464*,),+''%(,745,61-,,.)**'*)+))/1('+61<6./6679<05../4065789967454*))$+%(-*.3154:665705.-)-+.-/.7///9176)(.1$+(%%%''*+,18665*-)'$.(*+,+../-/2-,.0.0+**,8:-97501($%'(-,2496--.*/4.-,*/(385;9:::7235)2.01:6509001:<;;;.32-.5+-4;1,00),-(99.8504-%'&'**/.5+0.)*4++
@c0be5941-7f0b-40cc-9fcd-a1dcb95220d9 ch=411 read=74738 start_time=2019-12-13T07:36:15Z barcode=BC01 runid=2c9cf7bc05858273f10e7d7ec552fc0bd742dc3e
TGAGTTATAGCCATTTGCGAAGCCCGCACAATCATGGCCCTACGCTTGGCCGCTGCTATCATGCGAGTTAAACTCACGGATGGTGGCTGCCCAGCTCTCATGGTGTGACGGGCGGGTGTGTACCGGACCGAGACATATTCACGGCATTTCTGATTCGATTACCTAGTAGCTCCAGCTAAAAGCCTTGGAGGCTGGAGTTTCGGCCCCTACAATCCAGACTAAGGACTGGTTTTAAGTTTGGCTCCACCTCATTGTGCATCTCTCTGCCACCCAATGGTACATAACACGTGCTTGGCCCTGCACATAAAGGGGCATCGATGATTTGGCATCATCCCCACGCTTCCTCCTCAACCTTGGGGCAGTCGCCTAGAGTCCTCAACTTGGTAGTAACTAGCGACAGAGTTGCGCTCGTTGCGGGATAAACTGACATCCGACACAGGCTGGCGACAACCGTACCACCATGTCACCTTGTCCCGAAGATTTCCTCGGTCGGAAGTAATGCAAGGGATGTCAAGTGTAGAGTAAGGTTCTTCGCGTTGCTTCAGATTCGACCATGCTCCGCTTCGCGTGCGGAGTCCCAAATCAGATTCCTTACGAGTTTAATCTTGCGACCATGCTCCCCAGGCGGAATCGCCAATGCGTTAGCGGCCCAGCGCGGAATTAGTAGAGCCCACACTAAGTATTCGTCGTTTACAGCGTGGACTGCAAATTATCCTAATCCTGTTTGCTCCCCACGCTTTCGGTGACGTCAGTTACTGATCAAGTCGCCTTCGCCGCACCAGGTATTCTTCCTAAAATCTCCTGCCGCATTTCACCGCTACGCTTTCAGATTCCACTCTCCTCCTGCATCCTAGATGATAGCCAGTTTGGAATGCAGCGCAGAGTTGAGCCCAGGTGTTCCGGCCAGCATCCCATCCGCCTGCGCTCCTTTACGCCCAGTAGATCCGGATAACGCTCCGCCCATATACGTATTACCTGCGGCTGCTGGCGTAGTTATGCGTGGCTATCAGCCAGGTACCGTCATTATCTTCCCCAGAATGGGGCTTTACGATCCGAAACCTTCATCCACTCCGCTTTGGCGTTGCTGCATCAGGGGTTTCCCCGTTGTGCAATATTCCCCTGCTGCCTCCGTAGGAGCAATATCAGCGGAAGAGTTAACAGAGACTGACATCTTTGGCACCAACAGTACGTAGCTGCGGG
+
$$$&')$#%$'%%',*(*'%&$'&(#)%&)*+,%$&%),,+))&$%$(*-4%.0)*'(,4-/-)&&(002,&*+/,-/3-)'*%$%#'$((%'(/.2.)$&'''''(*,&)281721.-)&%&&)+,0+&&,*,)4-2+($((),&&2*.&%%1-+&()7+0('**'&&()5('%&%')-*&&&$%&*$''()+'$%/0&&'',/0*'$%&%(.*#*-(*)')+-')*+,20*&(&&1)(&'(,9/04-(%%%'$%&'0../--.*&$#*''%%$%%%%%%(''(&*++()+)+3-5*'%&&(()('())2,,-.%()..(/9*,)))+.3.565+(*%(+(3.*-0+&&'%$&&%.+')((,,&(*+*&&'(+/3/3('+(*1,,,+1'**+*+-/2%'&,/5(*+,,060:/.+6./$)-%+$%')(*+&&$(%(%'//..)-/143(27)/+.,',+'*$/0-2/-/*-1/))*''%(0*74+-/5/-&*'&$%&&()2//*403/*/0/*(+'&%&&%(--&0,9/4-+()+./))&'&''(-++22/30))0.1'%'4+.((&&&)&)$*)*/0+2+*,',)6/5+0)$&(%))43+/-*/+)'.(19/,'*)2/-('2-0'/'-1(%((+-+*-**$#&&&)*%'&**+'*(%$*%&%,((*'24*'+(+))/%+),92',+(-,&#$$%%'-,3243),'(*(-051'(04222)*17((),.+.($''(.//-%(%$$(*+--,4+((%).//(+(,/+--+-1-.0$&#$$%',+)-7204.1,+592,-+*&&%)'(-),20-')'''+&+$&,,('%')-(,)%'(*(+--294)*&'*,--/52...*(,++,292+3(,)*+((+$'%$%&0+(',//'&,)+)31*)'')'&&(%('*(*139./0'$(%**2((($#(&((%$#*&%&(.&,)'&+)++/14-,32(%&&(),+.*0-%&&$$(+20-,(5(3(,-/655)%$%(''((+'++&#)'),,,*.3343'5*&(---.--(''+.*'*())/.+''(*./-&&'('*,*)'..'%%++'%&%((,/2.2/.+''()+2-.11*1:-467.%-5(+(+'%()55061,*)+**,&&*/&&&(),%(.),'('$&%&'*%(&(,6,+('&'()+%)+'%&%%+)(+,(/(-%&'%*&.(''$%$#%##$
@582d6d7f-ea71-4625-accc-8e8b83153eaa ch=201 read=72900 start_time=2019-12-13T07:36:44Z barcode=BC01 runid=2c9cf7bc05858273f10e7d7ec552fc0bd742dc3e
CCGGTTACCTTGTTACGGCTTTTGGTCATAGCAGATCGCAAAGTGGTAAGCCTCCCGAAGGTTAAGCTACCTACTTCTTTTGCCAGCCCCACTCCCCATGGTGTGACGGGCGGTGTGTGTACAAGGCCCGAGACGTATTCACCGTGGCATTCCGATCCACGATTACTAGCGATTCCGACTTCGTAGGTCGAGTTGCGAACTCAATCCGGACTACGACGCACTTTATGAGGTCCGCTTGCTCTCATGAGGTCCTTCTCATATGCGCCATTGTAGCACGTGTGTAGCCACGGTCGTAAGGGCCGCTGATGACTTGACATTCATCCCCCCGCCTTCCTCCAGTTTATCACTGGCAGTCTCCTTTGAGTTCCCGGCCGGACCGCTGGCAACAAAGGATAAGGAGTTGCTCGTTGCGGGACTTAGCCCAACATTTCACAACACGAGCTGACGACAGCCATGCAGCACCTGTCTCACAGTTCCCGAAGCGCCGTCATCTCTGGAAAGTTCTGTGGATGTCAAGACCAGGTAAGGTTCTTCGCGTTGCATCAGATTAAACCACATGCTCACCGCTTGGCAGGCCCGTCGAATTCATTTGAGTTTAACCTTGCGGCCGTGCTCCCCAGGCAGTCGACTGCCGCGTTAGCTCCAGGCCACGCGCCTCAAGGGCACAACCTCCAAGTCGACATCGTTTGCAGCGTGGACTACCAGGGTATCTAGTCCTGTTGCTCCCCACGCTTTCCTTTTCAGGCGTCAGTCTTCGTCAGGGGCCGCCTTTACCGGTATTCTCAGATCTCTACGCATTTCACCGCTACACCTGGAATTCTACCCTCTACGAGACTCAAACTTGCCAGTATCAGATGCAGTTCCCCAGGTTAGGCCGGGGATTTCGCATCTGACTTAACAAACCCGCCTGCGTGCGCTTACGCCCAGTAATTCCGGTGGCAACACCCTCCGTATTACCGCGGCTGCTGGCACGGAGTTAGCGAGTGCTTCTTCTGCAGGTAACGTCAATGAGCAAAGGTATTAACACTCCTTCCTCCCCGCTTCAGAAATTGCTTTACCTGGCCAGAGGCCTTCTTCAGCCGCGGCATGGCTGCATCAGGCTTGCGCCATTGTGCAATATTCCCCACTGCTGCCTCCCGTAGAACAATATCGCGCAGAAGGTTAACACAAAGGGCACCGGCAACTTTCTTCCCAGCGCAGCAGTAATGGCACCGCA
+
.0&,)7,-.5.,10,.-.*&(()*)//*+**)'(*)*$,,,+(*-40)'&))+-51,)*+,0,3-)-.06;61259/3;:0+(&('+84.'+*946,+/03411134/574-0)*)))',(*060141((+,/031-/-/()1/.2111:;9923447.//02900,%,,-7:7/-('),*/.1,/.//+)/41)0%&00/6*7/0+-0,-(&&-.0..(*.5821../2,6,++18+,---1*,.**/+/,,3***$%'))259:354)''+--033331,,,2,%%+514%,&%,/627**,,-*)'%&()+4,0.%--10924--074377,/''(/6-,/8*1.0.-+.0361''+$'%*+.**(+(-%)&(+3144.;.+.01:*9/:27./*$*+-,.-23/6/-,70,/1,+(,--+(-,09.,-11.1/121667744301./22/5377341370122/-,..267.+'')'%&&0*').+.46642-,')'+231.%).,/,..-/*((.*-/*6/./;<:8<989394../.1$(++-1:952,)(/,/0/(,/,+3)+%#$*(41('/0%/)/<026973..2:7-4/000/0250.&,)..389.)0-0%//01(-,()((**1-(*,,.+%(&(+)++,+,329-'17+)&+.*06.4+4.-..-//144+14+'*(,..*,6,+/.05*852/015,('.7,,-).)+)681*')((17..()'&(%()623.$%%'(.1-478+1-3+14*,2,.'',2.7203;+*4%&(0103-+-,.,1:2,-27112./.07/3-.*1+4%%1/*&22/2,+11578**&(*2/16(-.00:+-.,*($'-)/(+('.361*+*4+'/.-)27,-&+)./+,+..044437:6:0.151-0,-21-(**(*008+))+2-5.*')$($&'&%'&)+/+/5-3.6,,/-+003244563+)$))-&'+)'''*$(*)*/4.8;7536//313:879:4940+2,-1+,--*/&)'$&+-18-917(070,,,*,()%)'&%%$%&&%#)*(+'.'%%'(,,4090/73$'))%*)6.+-/&'*-///2',6/3.),.36+)3))'(-4/.0-356.*,+((()10/.36+,.3(**,1-/.3++*.-,/0+-+./,++./1''($''-))%--*,083/01-)(')*(,,&,(*/(*&)&&#%%&'$
@d7af91a8-455f-4aae-ae19-78054fa57d98 ch=172 read=133284 start_time=2019-12-13T07:36:53Z barcode=BC01 runid=2c9cf7bc05858273f10e7d7ec552fc0bd742dc3e
CTCCTACGGGGAGGCAGCAGTGGGGAATATTACTGGCGCAAGCCTGATGCTATCATGCGATAGTATGAAGAAGGCCGCTTCGGGTTATAAAGTACTTTCAGCGGGAGGAAGGGGAGTAAAGTTAATACCTTTGCTCGTGACGTTACCCGCAGAAGCACCAGCTAACTCCGTGCCAGCAGCCGCGGTAATACGGAGGGTGCAAGCGTTAATCGGAATTACTGGGCGTAAAAAGCGCACGCAGGCGGTTTGTTAAGTCAGATGTGAAATCGGGCTCAACCTGGGGAACTGCATCTGATACTGTAAACGGAGTCTCGTAGAGGGGTAGAATTCCAGGTGTAGCGGTGAAATGCGTAGAGATCTGGAGGAATACCGAAGTGAGCGGCTGGACGAAGACGACGCTCAGGTGAAAGCGTGGGGGGCAAACGGGATTGCGATACCTGGTAGTCCACGCCGTAAACGATGTCGGCAGGTTGTGCCCTTGAGGCGTGGCTTCGGAGCTAACGCGTTAAGTCGACCGCCTGGAAATACGGCCGCAAGGTTAAAACTCAAATGAATTGACGGTGCACAAGCGGTGGAGCATGTGGTTTAATTCGATGCAACGCGAAGAACCTTACCTGAAGGTCATGACATCCACGGGAAGTTTTCAGAGATGAGAATGTGCCTTCGGGAACCGTGAGACGGAGTGCTGCATGGCGCAATGTCAAGCTCGTGTTGTGAAATGTTGGGTTAAGTCACAACGAGCGCAACCCTTATCGCTGCATTGCCAGCGGTCCGGCGGGAACTCGAGAGACTGCCAGTGATAAACTGGAGGAAGGTGAAACGTCAAAGTCATCTGGCACCGACCAGGGCTACACGTCTACAATGGCGCATACAAAGAGAAGCGACCTCGCGAGCAAGCGGACCTCACTAAAGTGCGTCGTAGTCCGGATGGAGTCTGCAACTCGACTCCATGAAGTCCCGGAATCGCTAGTAATCGTGGATCAGAATGCCACGGTGAATACGTTCCCAGGCCTTAACACCGCCCGTCACACCATGGGAATTGGGTTGCAAAAGTAGGTAGCTTAACCTTCGGGAGGCGCTTACCACTTTGTGATTCATGACTGGGGTGA
+
,-1001,-.0.'(,,2795562.0(*,+)--&*.)'%$*)6(37++()$$$%)')(''%%)&%'*333-),++31/&(/01)24*5&&)2)()*,/;80.01.92+-/--++,*&''+6505331/+-'&&+)/00%2(*,8.5*)5-*-+%')$%%'+)+,*5-,,6315629.,-..414:252-8-+.23/13.1243/++)+*/.11,).(/+/0301**-7299,))002/123..45.95;91384/*,6357.+*$,1.+1(+0189560.,*0/)+62--*++..//002,,$()%%(*#%)(24525**-260.0-.1.3-1./832/0008;:02/0*0386.)*))334;8332.4*(.*''((*+&'')$%%&'386.4,-,,).156825/*()--(-/32030+)./9/3&77/*+%$$(+,2800876897.+.),-+,6;70-*+*030'0..318../21))1+-,-,998;7696)8++..494,*&'*-+21///3857.&&&)+*(-0+658,/+-*..;5<;65480;;722.00110/-%'((*.3./19::9,.-/1/+.307*395910011;:3956(*3&*,+/)++.62/'&)&*)%%($)+30++-/8/1040;:/25-++./112/95'7(,:9/;'28:9:;9:;51+'''%**-09888970,$&',))+(.+--//6785;23147-,+:+75,4:551.3'*//50./02/4,2-*1...4,.*)('-/*+(%&',5.6,()'-4+2..64&&*(**3778:1231,,15.5:;1/60*-**+.)11..71-)&$()5-.%&')*25//0+%+38,,+'%&%'$')+-7/09400-1485:/()(+**+636:8757/,)*,0,/1:66844)+&*//-19:87551-..,-10/.*(')*,03506111556368,.4260.2(&+30656'*),028333568;::460.8569/-,21/++8107546/1,%++4(*(*))*+2,5943485545734.'&%$)&*144;677;2,)-&'-,+&'((2+43789-92(*++,,.,+2.+,/21--135:734455640.$'(1
@52fd3534-d4b7-4cc3-a613-a63acf1346fd ch=62 read=190102 start_time=2019-12-13T07:37:00Z barcode=BC01 runid=2c9cf7bc05858273f10e7d7ec552fc0bd742dc3e
CTCCTACGGGAGGCAGCAGTGGGGAATATTGCACAATGGAGAAACAAGCCTGATGCAACCATGCCGCGTGTATGAAGAAAGAAGACGCTTCGGGTTATAAAGTACTTTCAGCGGGGAGGAAGGGAGTAAAGTTAATACCTTTGCTCATTGACGTTACCCGCAGAAGAAACACCGTAGCTCCATTACCAGCGCAGTAGCTGGAGGTGCAAAAGCGTTAATCGGAATTACTGGGCGTAAAGCGCACGCAGGCAGTTTGTTAAAGTCAGATCGCCGCAGAAATCCCAGGCTCAACCTGGGAACTGCATGATGCTGGCAAACTTGAGTCTCGTAGAAATTTAAATTCCAGGTGTGGTGAAATGCCATGTGGGAACCTGGAGGGAATACCGGTGGCGAAGGCGGCCCCCTGGACGAGACTGACGCTCCAGGTGCAGCGATAGAGACAAACAGGATTAGATACCTGGTAGTCCGCCGTAAACGATATCGACTTGGAGGTTTGTGCCTTGAGGCGTGGCAGGCTAACGCGTTAAGTCGACCGCCTGATACAGCCCGCAAGTTAAACTCAAATGAATTGGCAGGGGCCCGCACGGCGAGGGTGGAGCATGGTTTTAATTCGTGCAACGCAGAGCCTTACCTGGTCTGTGACATCCACGGAAGTTTTCAGAGATGAGTAACATTGGGAACCGTGGGCCAAGGTGCTGCATGGCTGTCAAATCAGCTCGTGTTGCAGTATTGGGTTAAATTACAGCAGGCGCAACCCTTATCCTTGTTGCCAGCAGTCCGGCCAGGAACTCAAAGGAGACTGCAGTGATAAACTGGAGGGAAGGTGGGGATGACGTCAAGTCATCGCGTACCCTGACAAATTTACCACGATGCTACAATGGCGCATACAAAGAAGCGACCTCGCGAGAGTTACGCAAAGTGCGTCATGTAGTCCCGGTTGAGTCTGCAACTCGGCTCCATGAAGTCGGAATCCCGCTGAAATAATCGTGGATCAGAATGCCACAGTGAATACGTTCCCGGGCCTTGTACACCGCCCGTCACACCATGGGAGTGGAGTTTGCCAAAGAAGTCATTAGCTTAACCTTCAGGGAGGCGCTTACACCACTTTGTGATGATTCATGACTGGGGTGAAGTCGTAACAAGGTAACCCGG
+
++-50/*,/*',')#$#%)*,25,,32,4.,,./.4021+))/0,15,072102.54+5854/32())(')'(.//(,-(&+0+&,#'06,.-*)1-+/2+')*0099/,//-56('-,)*+.*+,-/5.+-040305/5:,*---&3(+,21091192*2().*'*1.*+2-&((,0/23&-''/(%%*(.*--+./,33356323285,'/00212./%.*,/.+-/24./18440++-/./-,*(,,*1493*0.+3/-05-.-2%&'(%'((+14).6/(,1//3127:7/60.0.(')'&'''$'&&''(*)'))+),-00210-,+()'..2'2),,'(()&&%&(.+)-501110001*,*(04;65.+1.(-22(55+3/,-*+.,***&*,163-%)*+*&$&*.+.)+',-6')6:5-,+*)*'2*+'((-'727,57-/3-.27/75*,.3-..63,/652696)002)1246/8.)-)((.0-).+.+&(+*36)'$&%&$&&'(130*)+/333(.,+*17(+*$%'&'5.457)+34.,.-+/4+*,/9+,-'&+)+('(*(/'17*%*$%'&*(%)*))++%)+)+'(+:<+5+0))'&$%$#%%$%&&$&%&&(*/+*+,))(&(%.003)&'00-0,/9;9,(((,-2)'(%))-$&$%*7252,'(*,($%&%+))%/-,.--,0))',)'*,*+**--906.,/')%%($*(+*+(1-40*+++*'/+)*,*,.+/6-,71/1-,/),2+0,+)-*4551%,,1(/0+.,/2/3(+((+0.0,1,--+,-6;;3328(*/,*0+41.072450./,*,-/.2444.%#%#$+)(%()7/,)*+&%('&)(%(%54472;-00-+,'%)+26+&''')633312/+,*)&&%&$)$$,88,,12,0/&%%%%'()'')-*0)+/01110,+-+1(--01*--115101%.+/-*.-()1**&%(4:6728680/0+-,--44/(*$**+-80.2.1.64.-/./.-3.,*+*+3.581(0/*.*,4*,&'&#&(..&)33''1-10,'(*$,((,.-*+-/31184;5'/7-)/5-025/)*(+0',-71--'&,-23;90,,&./%04))+-6-.-%&%$%%&-104002)++
@f45c4f16-5cda-4e1b-a5c8-d279c8e304d7 ch=229 read=130868 start_time=2019-12-13T07:37:12Z barcode=BC01 runid=2c9cf7bc05858273f10e7d7ec552fc0bd742dc3e
CCGGTTACCTTGTTACGACTTCACAATCATCAATCCACCTTAGACAGCTCCTTCCTTGCGGTTGGGCCACCGGCTTCGAAAGGTGTTATCAACTCTCGTGGTGTGACGGGCGGTGTGTACAAGGCCCGGAGAACGTATTCACCGCGACATGCTGATTCGCGATTACTAGCGATTCCAGCGTGTAGTCGAGTTGCAGACTACAATCCGAACTGAGAATGGTTTTATGGGTTTTGCTTACCTCGCGGCTTCGCTTCCCTCTGCATCCATTGTAGCACGTGTGTAGCCCAGGTCATAAAGGGGCATGATGATTTGACGTCATCCCGCCTTCCTCCAACTTGTCACTGGCAGTCTCGCTAGAGTCCCAACTTAATGATGGTAACTAACGGTAAAGAGGGTTGCGCTCGTTGCGGGACAACCCAACATCTCGAGCACAGGCTGACGACAACCATGCACCACCTGTATCTCCATATATGGCTATCTCCATCTCTGGAGCCTTTATGGAGTATGTCCAGAGACCTGGTAAGGTTCTTCGCGTTGCTTCAGATTAAAATATACATGCTCCACAGCGGCCCAAATCAATTCCTTTGGTTTCATTCTTGCAGACGTACTACTCAGGCGGAGTACTTATTGCGTTAACTGCAGCACTGAACTTTGACATCAACACTTAGGTACTCATCGTTTACGGCGTGGATACTAGGGTATCTAATCTATTTGCTCCCCGCTTTCAGGACTGAGCGTCAGTTGCAGGCCAGATCGTCGCCTTCGCCACTGGGTGTTCCTCCATATATCTACGCATTTCCACCGCACATGGAATTCCACGATCCTCTCCTGCCTCTAGCAGCCTGGTTTCTATGGCTTACTGAAGTTAAGCTTCGGGCTTTCACCACAGACCCTTGCTGCCGCCTGCTCCCTCTTTACGCCCAATAATTCCGGATAGCAGCGCCACCTACGTATTACCGCGGCTGCTGGCGTAGTTAGCGTGGCCTAATAAATTACCGTCACTCAATACCATTTCCTGTAGCCGCCGTTCTTCCTTTATAACAGAAGTTTACAATCCGAAACCTTCGCTACGCGGCGTTGCTCGGTCAGGGTTTCCCCATTGCCGAAAATTCCTACTGCTGCCTCCCGTAGGAG
+
.0)0/7./84:327//.&1171,.*+,/35405-1/)0/191221*--**+&*,)-,,.8;8:,8524.1525..50+)*&,*/+7...6/4..,()*+,133++134;8204468638899,155(31%,&(-)++,6057:143131.-./-,3;9820-3/.+.,+,//6.:+.$*'**/3695,+2+;///7259786936-,020+)))+6/3/75:-,/9<7579-*(2)*29330,/-+/8../2/1:2..0**,*46+/8*(((,,-),'-((*+2.++-4.-,024)+)3.2*.*-.0/8<///94667.;,.(265;57./+,%+21.25*-'()+)333,.1022(+,/26-*)(+*/,.-0439.-)*(-+()**-5*'&()*,/'*122664;11-90-)*,+)',./024--'('().&&/.*(#'(015*685,,,+26,-3./.,,)+**(,,-*,'2./-110289822*-49005-44+$'%(%%),-(+*'&%)(.8975-*.-+.5;98;/..+,,*+/1-('-3,,34,('&'()/)++.)$(&%$%%$&(-2.//34197./4.+(.887/9;,8++*()35&5)*+***-,166'(+$,()*8*.0-/2-5,)+*,+)*+%.(()1/08;***00-)+($')'**''+//.*-096:;./-810141,&'(.%/.,,-0342922-+12*&-+3/0*'*0::4*53(++('())/2)+./(*(++/61--00.866796<768:5441-,'(+.07759/20345588945*,6.2'%-2)*$((+,+)+./:++++77150//3,%%'%(+**,1*23167;7<83,+)*((+.+.01,(*2;22)./52+50./46-/33/0-227<3)7.-.03-,2.311./2*+3.-+'(-.3+/-.3:7</).-0*)'(%%%$+*',.2/002-6/.7;6.6---8817,*)*)+9+**22)/')'+,4,04&.%'6;780.-/+'$&'*42596977990-07.7:47;9932,)0+)*656'&*').9:),1863)'-/('&'&'$&()3++&,*+.-,,+.4878/557+:1.69,)25-0,)))-2.511'#&&&))*03+38+*2.5*.&
@5389ce81-b6c2-4292-84d7-32e67a6b5518 ch=18 read=29759 start_time=2019-12-13T07:37:20Z barcode=BC01 runid=2c9cf7bc05858273f10e7d7ec552fc0bd742dc3e
CTCCATGCAGGGAGGCAGCAGTGGGAATATTGCACAATGGGCGCAAATTTGTTGGCCATACCGCGTGTATGAAGGCCTTCCAGGTTATAAAGATGCTTTCAGCGGGAGGAAGGAGTAAAGTTAATGCAACTTTGCTCATTGGCTTGTTACCCGCAAGTACCAATATCCGTACCCAGCCCTTGGTAATGCTGGAGAATTGTGGCGGTAATCAGGAATTGCTGGGGCATGCGCAGAGCCTTTATTAAAGTCAAGGTCTGCCAGAATCCCAGGCTCAACCTAGGAACTGCATCCTGATGCAAGCACCAAGTCTCGTAGAGGGGTGAGGTCCAGGTGTAGCGGTGAAATGCATGCAGAAGTCTGGAGGAATGCAGTGGCGAAGGCGGCCCCCCTGGACTTGAAGACTGGCAGGTGCGGCAGAGGCAAACAGGATTGATACCTAGTAGTCCACTTATGAGCATTATGACTTGGAGGGGTTATGCCTTGAGGCGTAAGCTGGAGCTAACGCGTTAAGTCGACCGCCTGGGGAGTGACGCAGGTTAAAACTCAAATGCTGAATTGACAGGGCCCGCACAAGCGGTAGGAGCATATGGATTTAATTCGATTACAGCACTTGAAAAGAACACTCTTGACATCACAGGATTTCCAGGATGAGGAATGTGCAGCCCTAGGAACCGTAGGAACAGAATTATGCGTAAAACATCATCAAAGCTCGTATTGTAAGAATGTTAGGTTAAGTCCCGCAGCAGAGGCGCAACCCTTATCGCTATTGCCAGCGGTCCGGCCCGGGAACTCAAGGGAGACTGCCATTGATAAACTGGAAGTGGGGATAATCAAGTCATCCTTGGCCCTGACCAGAATGCACAATGGCGCATACAAGAGCGACCTCGCGAGGAGCAAGCGGACCTCATAAAGTGCATCCTTAGTCGGATTCCAGGTCCTGCCAGCTCGGCTCCATGAGAGTCGGAATCCTTGCGTAATCGTAGATCAAATTACCGCGGTAGATACGTTCTCCAGGCCTTATACGCAGCCATCACGCTGATGCGAGTTGCAAAAAGAAAGTGGTAAGCTTAACCTTCAGGGAGAGAGGCCTTACCATACCTTGATTCATGACTGGGGTGAAGTCGTAACAAGGTAACGGAAGATAGAGGCGGCAGGCAGTAGGTTAACACAAAGACACGACAGCAGCGACAATACGTAGCA
+
,,4,$&%)).2*)),'(++*-0)/(0,-081/0252:1,/+)%&--((*()+()'*(&('-4.0+0&)&%&)*).28620-)/306$')0*'((%+-*-'%'%&((&.1-0,-'++3952+3,2,)2'&&)*((123+7+.('&(&,2--52&)*($$&'*+.,,*/'&+),5+()-)%'&''')++%&$+*)(%$'$$&&&%&)+*,*)%&)&*,*%&$)+%%#%#%$$$%&$(//05+'&''(+)+++&($($%$&%(%.*,01''.,+,+-(1+/&')((*+*,++3,'&&&$$$%%&%+&(%'*/+-%.%)%++**%&$(%-+)(/..('$)*)52*,)&(+,&)&#'%'&&)+-4/)+*),+)-(+)'.-(*+&'&'*,-3681+345*'$&'+(++&'%'$(.10)'(%$&('%-+./)'0,(0+)('$'&'%-.,+-,,&&$$%%%'(-(',$&&().6/0())(&./'),4/)--,23012*'$%$**(&)+-**))'*,1-+-()(-1/39/+42*$'&'%*%*%))()+698-14+..,($$%'.26205%//*+4,(*(,/*(+&+.&*)$*+02,0'0$45+6-7:2)+.*&,+,-+),(',2.('%$&$'(.-/-&0/++()'03*.:,.)))+.--*-)*-,,0+,'+-/'$&(-..58)/%))'3/&)*'/)+(%($&')'&&'&++-*)+*$((0+-&06.*/+(,83265./1/206-091)#)%%))'$'.+&(+%-5-.*%),*/2&/-'+-+))*1-/)0/.5**/3,202630-0-$))+,+,+)&'(+.43434.,((**)162)(%*'),()+,-/0%'&0)07,()548*,%$%#$$(,//++)'*)*%$&'$%((214861)(*(+%*%*+)'(,7-/+)*''*--(*&(&*1%)&&())(0*10.'&('(+'((,(*+10-*(++440/''%&)**-30530-.2-,-//933-.&,.011/'.'&,-(,*2.(&../-(')&%(&&*((%)&%%&($+'%(%()&$&%$#&$&'%&&(,1+/.:4/)$),'$&&,(-/)**+-,)++//*07)')'(%()'&&%%('%%$(+.0//2454-.))$%(&$-)+3---(,+.135+/.-1/+7./-(*)(*'+,)).-)&'&&)*%+.,4+,%)+0,(+*&''()+%)%&&''+-94/2/)(%&%
@af318ef9-4348-48cf-b13c-e4e5bfd7764e ch=381 read=111480 start_time=2019-12-13T07:37:25Z barcode=BC01 runid=2c9cf7bc05858273f10e7d7ec552fc0bd742dc3e
CCGGTTACCTTGTTGCGACTTCACCCCAGTCACGAACCTGCGTGGTAGAAAGCGCCCTCCTTGCGGTTAGGCTACCTACGCCGCTTCTGGCGAGACCCGCTCCCATGGTGTGACGGGCGGTGTGTACAAGACCGGAACGTATTCACCGCGGCATGCTGATCCGCGATTACTAGCGATTCCGACTTCACGCAGTCGAGTTGCAGACTGCGATCGGACTACGACTGGTTTATGGGTTTTTTTGCTTCACCTCGCGGCTTCGCTTCCTCTGCACCATCCATTTGTAGCACGTGCGCCCAGGTCATAAGGGCATGATGATTTGACGTCATCCCGCCTTCCTCCAACTTGTCACTGGCAGTCTCGCTAAGTCCCCAATAATGATGATGGTAACTAACGATAAAGGTTGCGCTCGTTGCGGGACTTAACCAACCTCGACACGAGCTGACGACAACCATGCACCACCTGTATCTCATATGGCTATCTCTCCATCTCTGGAGCCTTGCCAGATATATCAAGACCTGGTAAGGTTCTTCGCGTTGCTTCAGATTAACCATGCTCCACCGCTTGTGCAGGCCCCGTCAATTCCTTTGAGTTTCATTCTTGCCGAACGTACTACTTCCAGGCGGGTACTTATTGCGTTAACTGCAGCACTGAACTTTGACATCAACACTTAGTACTCATCGTTTACAGCGTGGACTACTAGAATTATCTAATCCTATTGCTCCCCACGCACCGGGACTGAGCGTCAGTTGCAGGCCAGATCGTCGCCTTCGCCACTGGTGTTCACTCCATATATCTACGCATTTCACCGCTACACGTAAGATTCCACGATCCTCTCCTGCACTCCAGCTGCCTGGTTTCTATGGCTTACTGAAGTTAAGCTTCCGGGCTTTCACCTGGTCCCTTGCTGCGCCTGCTCCCTCTTTACGCCCAATAATTCCGGATAACCTTGCCACCTGCATTATTACCGCGGCTGCTGGCACGGCGTAGTTAGCCCGTGAAACTCTAATAAAGTACCGTCACTCGGCTACCATTTCCTGTAGCCGCCGTTCTTCCTTTATAACAGAAGTTTACAATCCGAAAACCTTCTTCCTTCACGCGGCGTTGCTCGGTCGAGGTTTCCCCATTGCCGAAATTCCCCTACTGCTGCCCCGTAGGAG
+
3-,01:01628006&0/,+%(,*/**%(+,,+,,+++,'()).//.+%(&&(*/0;74501102163:14998615%$)&(*'*-924/,')(/.1:-*+-,58,26452)'$(1::2821163246975.7./-/1/26-4.,+/7+/072*.)'(*+48744326:4/****,59;,81.06;555.2437:3./13./0975531//00,8/1&%&+--/-/579*--;7400485//25<676945/23524:4/020/3)+,-.2497:;9047)**)*+(+.0.)-')&')3--.80)395.88788867;92356776096-+;;;08*),'.))00.21*()*.+0897781/0.((()36)2+'+4.++-,,02998:610..--/14-&,..'(,.-03170//;841.4/0,,*++%))))+22325452//007717<79//*0-/07*-746756*1,/+1.)).-,++/7:6442357..--,*'*)(,(*++%*//0('()'&'%,)++6107<:79543./143''-3,24*6/548781')*'(0*,.47%--076.0388:770(&+*+337<:56:<8482)'&(88071+,&(-+432589-*%$&(-)',0.2.7090874615546559;86:,++6517+--)&'&(+1024779;6485++(..-06:7::6442(*%/')*776;234*+-3,-)487*%&%%%(,*61443,))))'(*11:56/.5595//00/88385.5305;7699795980&)*362/.0/24/&/,-55;75025.243/*-*,)$&)/220-.+,0/:21.26137/11-1,-.//576877<:/3256<83;4334+'*0://-./22'(0/,.9+.*./((&%''&((*+'),.38622.18)*93;:01.30)0)*.*/5-(/-.0.+-%(*+06147202,1./16/00*)*-+169.:-+(*++*,42729/.09/0--)*()++%0-.6;1-0049767..2001/./21-4:8:5//+.+.3659256++(+*)-1,-/54&'-'*3;3.-4//5.-19911;9<89<:52:3,/./086122,-04798:&$+0-8*5<<7-/4/310090-9,8.***//026259-)'((0*+(
@e9054a35-0b39-4cb9-b252-4cfbc197f7d8 ch=42 read=83711 start_time=2019-12-13T07:37:25Z barcode=BC01 runid=2c9cf7bc05858273f10e7d7ec552fc0bd742dc3e
TTACTTAAACGTTCCAGTTACGTATTGCTGAATTACAGAAGTTGTATCGGTGTCTTTGTATTGTGCTTTCTATTTGAATTACGATGTATTGCTCCTACGGGGAGGCAGCAGTAGAATTTTTTCGGCAATGGGGAAACCCTGACCGAGCAACGCCGCGTGGAAAGGAAGAAGGTTCCAGGTTGTAAACTTCTGTTATAAAGGAAGGCAGCGGCTGGGAAATGGTATGGTGACGAGATACTTTATTAAAGCGGCTAACTACGTACCCAGCAGCCGCGCGGTAATACGTAGGTGGCAAGCGTTATCAGGTGTGGGCGTAAAGAGGGCAGGCGGCAGCGAGGGTCTGTGTTGAAGCCTGAAGCTTAACCAGTGACCATAGAAACCAGGCAGCTAGAGTGCAGGAGAGGATTCCATGTAGCGGTGAAATGCGTAGATATGGAGGAGGAGGAACACCAGTGGCGAAGGCACGACGATCTGTACAACTGACAGCTCAGTCCAGAAAGCGTGAAGACGACCGGATTAGATACCCTAGTAGTCCCACGCCGTAAACGATGAGTACTAAGTGTTGGATGTCAAAGTTCAGTGCAGTTAGCGCAATAAGTACTTACTCGCCTGGAGTAAGGTACGTTCGCAAGAATGAAACTCAAAGGAATTGACGGGGGCCCGCGGCAGTGGAACATGTGGTTTAATTCGGAAGCAACGCGAAGAACCTTACCAAGTCTTGACATACTCATAAAGGCTCCAGGATGGAGAGAGATGGCTATATGAGATACAGGTGGTGCATAGTTTGTCGTCAGCTCGTGTCGTGGATGTTAGGTTAAGTCCGCAACAGAGCACGAAACCCTTATCGTTAGTTACCATCATTAAGTTGGGGACTCTGGCAGGACTGCCAGTGACAAATGACCCAGGGGATGACGTCAAATCATCCCCTTATGACCTGGGCTACTGCGTGCTACAATGGATGGTGCAGAGGGAAGCCGAAGCCGCGAGGTGAAACAAAACCCATAAAACCATTCTCAGTTCGGATTGTAGTCTACAACTCGACTACATGAAGTTGGAATCGCTGGTAATCGCCGATCAGCATGTCGCGTGGGCCACGTTCTCGGGCCTTGTACACCGCCCGTCACACCACGAGTTGATAACACCCAGAGCGGTGAAGCTAACCGCAAGAGGAGGCTGTCTAAAGGTGGGATTGATGATTGGGGGGTGAAGTCGTAACAGGTAACCGG
+
$%$#$$&%$&-.6.2)+/5/0'3(*+))*)$#+&'''%+)(././'/0&40471870*.&/($%#$*)&&1&01+-#$(&$$)*-)+)+,*,,1,++.,23,,/61/67/45++&)(6:9:,5/62-:.,24)*/,1:---/73130011304:02241+.4+((+*%)*'-02))%,+/4%,)49.0:3.,,(((78*,()(())).*)+*)'(',//-67-'&%')*(-,))&,('')('2,3/)(*&*'*('%)%'&0(.)&&()')*6&)()-..19101,1+/)),1.3:56,9,++;'+-,,312/024693+(.574668.,3,'.*%'*05,/087513)-,(.:4.2-+*,+0)+')*+'))*&&()&+,*+,341.0011,,./05,44-,)..,,0.-+-,'),,5:5.+/0-27951/-0/1,-0..'*+&1,*521283555:6,*.-/-)+,02.+)''*')-/76--)*%$''1,.,6))'/1++/061'$''()%06(.$.)--/2103))).121377,,556;2///.()+.(&*+,09:80210:2:/648736/.1:9457563,4),%*(.05021.2'($$"((,0/+%&&#'&)('(+,428<96772*'...'6.+8%*)(%(),12668(078+,0)'*),,'&5*4,,.%.%)+355/-2082,(*+')'%)*0/2/,*/3809/.//()*,,82112/,/.-*+.1+-,,+;*+.135962,*())212520////+-.1468&('2+5/56893-90))02)),&)),-+/./30/1765-7,&,1196/+,3+'(.+0**()(%+&,/*151,2/01334100:23:9;;2442.,2-49<4-334/,-*')++3671-*,-,,,1.(')('((%(-391778876758320(*'%''*+++-.132288431+%$*),-165887;9879975685,).1(++)2-/.1+070/-%0)+*,0&+)*+&+/&+,-39.19404-,.,+-80,0(6+)*+-/.'%&(%(-.3*/,*-+--01/.903/-04/11*1*2-*/(.()('*)),%''+0131--(&%#&)0/:/-/*555271-..-,.0,05.++-&-*15-/-.0-3-*)+),'))&%&')+/5++(&&+,0,)%%'2(((((&))7410/*29*2,437/,4-//00-5/2.433+3.,0,,/0/252.(-*+639+/
