# Supplementary material for: De novo species identification using 16S rRNA gene nanopore sequencing
Source: PeerJ. 2020 Oct 21;8:e10029. doi: 10.7717/peerj.10029 (PMC7585375; doi:10.7717/peerj.10029)
Supplement: Supplemental Information 2 — Contains raw reads. [file peerj-08-10029-s002.zip › pass_fastq_runid_2c9cf7bc05858273f10e7d7ec552fc0bd742dc3e_261.fastq]

@a324b181-ad4b-4e23-8a7d-a2b2b6e8f24d ch=401 read=45696 start_time=2019-12-13T07:37:24Z barcode=BC01 runid=2c9cf7bc05858273f10e7d7ec552fc0bd742dc3e
CCGGTTACCTTGTTGCGACTTCACCCCAATCATCAATCCCCACCTTAGACGGCTTCGCGCGGTTAGGCCTGGCTTCAGGTGTTAACTCTCGTGGTGGGCGGTGTGTACAAGGCCCGAGCAGTATTCACGCGACATGCTGATTCGCGATTATAGCGTTCAACTTCATGTAGTCGTGTTGCAGACTACAATCCGAACTGAGAATGGTTTTATGGGTTTTGCTTCACCTCGCGGCTTCGCTTCCCTCTGCACCATCCATTTGTAGCACGTGTGTAGCCCAGGTCATAAGGGGCATGATGATTTGACGGTATCCCCGCCTTCCTCCAACTTGTCACTGGCAGTCTCGCTAGAGTCCCCAACTTAATGATGACTAACGATAAGAGGTTGCGCTCGTTGCGGGACAACCCAACATCATCGACACGAGCTGACGACAACCATGCACCACCTGTATCTCCTTATGGCTATCTCTCCATCTCTGGAGCCTTTGTAGTATGTCAAGACCTGGTAGGTTCTTCGCGTTACTTCGAATTAAACCACATGCTCCACCGCTTGTGCGGGCCCAAATCAATTCCTTTGAGTTTCATTCTTGCAGGCATTGCTACTCCAGGCGAATTACTTATTGCGTTAACTGCAGCACTGAACTTTGACATCCAACACTTAGCGTACTCATCGTTTACAGCGTGGACTACTAGAATTATCTAATCCTATTTGCTCCCCACGCTTTCGGGACTGAGCGTCAGTTGCAGAGCCAGATCGTCGCCTTCGCCGTTGTTCATCCATATATCTACGCATTCCACCACTACACTAGAATTCCACTCTCCTCTCCTGCACTCCTAGATAACCAGTTTGGAATGCAGCACCCAAGTTGAGCCCGGGTATTTCACATCCCACTTAATCATCCGCCTACATCCTTTACGCCCAGTAAATCCGGGTAACGCTCGCCACCTACGTACCGCGGCTGCTGGCACGTAGTTAGCCGTGGCTTCCTCATGGTACCGTCATTATCTTCCCCAAAGAGACAGAGCTTTACGATCCGAAAACCTTCATCACTCACGCGGCGTTGCTGCATCGGGTTTCCCCCATTGTGCAATATTCCCCCACTGCTGCCTCCGTAGGAG
+
.*,*.(),((5)2,%'(&'-0/./57/-0143553:17-0)&*(,,&(22+-,*0-))*,065;4472/'((*,0/&66432-/*+*-(*-16,*.**0.3*-.,-.,33*1,3**)(130333;2.0//03567::992563&(.,0/*%('%'(2(+.,/759:9:999837329120668620)0*6,,3400,.,/774376:)*,/:04::.+03;558:78-14;56;72337/:4/02*//2929986,91-,00-+--/284//++((&-),+..00/79/236223328<1/-0$%(('03-''+,.-1../+1,,20//435717/--/--)$%.(+-0,49:+(/'''5.1-*($')*7700,+()'&-3.8454384447--)62+'),.)'+403//&*('&&(+*%'+.26898;9+:;5850'/2.393765879:,/.,/.:9687100-2:9::1-.21*./')3((,*+,/3459(8*/194031/*-2984+)(**.2)*+;.1511/+7/6/,,+//551,)/++./7/3+536.53--1/./(4+:0278300/3;0/39;96:56'(45/4+(/.---6+,6;:&,%,')*.4.1.++*2.7.55590/0//55799196/06882)2..,(,*()'**)/2238744;3,,+...78;99:3343('$.(*,73235532&43''2/648.%('):;12-;:244/-++156012300-0'+08234;:77836212/-0.0/,,513(.54'(%'(.--&/-11386835;+/5)2)00&1'4,61)),01,2,,//1658900./,-0799736;578;101299670/0)/*(-1,.91101.+(0--.1;:1020,42+&).,108862:8.0:0..)&*-)11.06053,,.362/251*2-485.2551676782..&-(,589/;//-0501/',&.'+0711371:.4..50521*-%,*'/7545-08011919:;007+'(),.,,,-+481*+-032/*,5:1299<9899.333-101.401.;///11453(55,:3/6571+,92456-9--.:-49;4+-+'()+/6157+/02+()
@5a3ef705-5d65-4adf-b6a9-95a350b7188d ch=11 read=43911 start_time=2019-12-13T07:37:33Z barcode=BC01 runid=2c9cf7bc05858273f10e7d7ec552fc0bd742dc3e
CCGGTTACTTATTTCACCCCAATCGTAAATCCCATAGCAGACAGCTCACTACTTGCGGTTGGGCCACCGGCTTCCGGATTGATTTATCAACTCTCATTGATTAGTGACGGACTGGTGTGTACAAGGCCGGAACGTATTCACCGCGAGCAATGCTTGATTATGATTATAGCGATTTAACTTCATGTAGTCAGGTTACCGAAAGACCTGTCAGACTGAGATCGGTTCAGCTACCCTCGCAGCTTACTTTCTGCACCATCCCATTTGGCAACGCGTGGTAGCAGCCCAGGTCATAAGGGGGCATGATGATTTGACGTCATCCCGCCTTCCTCCGGCAATGCTGGCGGTCTCGCTAGAGTCCCCAATTGGTGGCTAACGATAGGGGTTGCGCTCGTTGCGGGAACAGCCAACATCTCACGGGCTGAGGCGGCAACCATGCACCACCTGTCTCATATAGCTGTCTCTCCATCTCTGGGCCTTTGTAGGTAATGTCAGAGACCTGGTAAGGTTCTTCGCGTTGCTTCAGGGTAAACCACGCTCCCACCAACGTGCGAATTTAATCAAAATTCACTTCGACAGACGTACTACTCAGGCGAATTACTTATTGCGTCCAACTGCGGCACTAGACTTTGTTGTCAACGCGGGTACTTTCATCACGTTTGGCGTGGACTACTAGGATTATCTAATCCTATTTGCTACGCACCGGGTTCAGGCGATAGTTACCAGGGCCAGATCGTCGCCTTCGCCACTGGTGTTCCTCCATATGTCTGCGCATTTCCCTTGCCGCGCCTTTGTAGATTCCCTCTCCTGCACTCTGGCTGCCCTGGTTTCTGCCATTTACTGAAGTTAAACTGGGCTTTCACCCTGAATACTGCTGCGCCTGCTCCCTCTTTACGCTAATAATTTCCGGATAACGCTTGCCACCTACGTATTACCGCGGCTGCTGGCACGTAGTTAATACGTGGCTTTTCAATAAAGTGCCGTCCGCTCGGCTGCCATTTCCTGGCAGCCGCCGTTCTTTGCTATGACAGAGTTTGCAATCCGAAACCTTCTTCCCTTCACGCGGCGTTGCTCGGTCAGGTTCCCCCCATTGCCGAAATTCCCCTGCTGCTGCCTCCCCGTGGGG
+
32(-./(&&%#&)%)(+2/*1037,1.3,)/8-%&$$%&'.$)*0,,'**,,,--.08/4.//02&,2,4,-03(&,%1*,'2*)(2/'&)).*,+3-)&+.$'&*-.%)$%%())*,-.-2+4-/.1,0/+/./*2;/.58('+)&).-*%'(%)&(%##)$,%$%%$$(&*,$&%')++)((,&478+3839'00)*2+)*1.--/0'(+*&%$"#%$((''*'''*%*3*+,'(*//.1%%&*'&'%))-6335()(.3))((0.0)/'/))))*)&**0,'.76646-&+87:0--3101114:5-,+)(,9/:5.(-/3914/5.'/0.(((*)),*.0''%+*+/*,&)),.-''$)'3--.)*(2/.-%+',36+0-164557313+/,6)%$$(%*/,*(+.-+'%&'*,+$&%,*0*(02,.:33,.&13../*,.212&'')+,14'1-++*.3)2..*)(-%)/,58-+)+/.0()-11))())))$&,-&$.*+63/)*'**/2*))'&')/--.893.'&')431,&/(&$%&%&'&%%-*)(+)+(-+)..-&$%&%&)(&'(.15/00.-23-556+&++,-.0110911,/'$.)),&(&,-%+*$')(-/'$$%').'3++/%.++)-186655-&((.7,-,,,319234533.,*&.(,-/*0,+03(*,81,('$(%(',,*1+1-,-,/1)**))+0*,,)'2/,3//067379,.(&'+,3;658:;9567/+*26-001*120-101/2;408*0,*30-,()&&')).''+/*+-&()11/(*.&*,0/()(+&(+')14.:.('(*,()*)*.//6--33147//-/,)-4))%)()&)+44)(&&',,,+.5./23094.03:8/2.(&(0)161;1/,+3/3+*/**./+2812-(%)11$1%&/7/6674556/:+)#)',,2846&)%'&)(3,-7:/+)3-0:/.2463)2/+&,0.7-..%310,07/71.*''(-/799188/20)$(+*+%%%&&').:2(-58652,--,',*028/9:)22.%(%'&*,/.822371611%5650419972*,5+.)(/4055,73+)%)($&&&(+*143+/1.20*
@6b7ea553-b656-402c-ac40-975721ff4d22 ch=298 read=106633 start_time=2019-12-13T07:37:43Z barcode=BC01 runid=2c9cf7bc05858273f10e7d7ec552fc0bd742dc3e
CTCTACAGGGCAGCAGTGGGGAATGTGTGCACAATGGGGAAACCCTGAGAGTGCAGCAACGCCATGAGTGATGAAGTTTCCGGATCGTAAAGCTCTGTCTTTGGGGAAGATAATGACGGTACCCAAGGAGGAAGCCACGGCTAATACGTGCCAGCAGCCGCGGTAATGCACGTAGGTGGCAGGCGTTATCGGATTTACTGGAGCGTAAAGGGAATAGGCGGATGATTAAATTAGGACCCAAAGAAATGCCAGGCTCAGCAGGTGCTGCATTCCAAACTGGTTATCTAAGTGCAGGAGGAGAGTGGAATTCCTAGTGTAGCGGTGAAATGCGTAGAGATTAGGAAAAAAACACCAGTGGCAGAAGGCGACTCTCACCTGGACTGTAACTGACGCTGGGGGCTCGAAGCGTGGGGGGCAAACAGGATTAAGATACCTGGTAGTCCCACGCCGTAAACGATGAATACTAGGTGTAGGTTTCCAGCGCCTCCCGTGCCGCCGCTAACTGCATTAAGTGTTCCCGCCTGGGAGTACAGTCGCAAGATTAAAACTCAAAGAGGTGGCAGGGACCCGCTGTTAGCCAGGGCATGTGGTTTAATTCCAGAGAGCAGCGCGAAGAACCTACCTACGCCCGACATCCCTTGCATTGCTCTTAATCGAGGAAATCAGCTAATTCGAGGACAAGGTGACAGGTGGTGCATGGTTGTCGTCAGCTCGTGTCGTGAGATGTTAGGTTGCATCCCGCAGCAGGCGCAACCCTTCATCGTTAGTTACTGCCACCACCATTAAGTTAGGGACTCTGCTTGAGAGACTGCCTGGGTTAACCAGGAGAGGTGGGGATGACGTCAAATCATCATACCCCTTATGTGGCAGGGCTACACGTGCTACAATGGCTGGTACAGAGATGCAATGCACCGTAGAGGTGGAGCCAAACTTTCAAAACCAGTCTCAGTTCAGTTGTAGGCTGAAACTCGCCTACATGAAGCTGGAGTTATTAGTAATCGCGAATCAGAATGTTGCAGTGAATACGTTCCCGGGTCTTGTACACCGCCCGTCACACCATGAGAGTTGGCAATACCCGAAGTCAATGAGGCTAACCGCAAAGGAGGTAGCGGCCGAAGGTAGGGTCAGCTTGATTGGGGTGAAGTCGTAACAAAGGTAACTTGG
+
'+.)(&&,)'(&))-.4298+,1+*+',))*++0./4-(%(&+/))))&(((.-.-.03513*&*'''*+/0)&&..:(-*20212,+,/''(+8566365/%,2+)+(++-323/.&0-*/,)/,5*+/)')&0+*+-),'+(''*+.475/*+**0+()%+(,+)%)'*),++,+5/)(1,,1410/4,0)32++3541)),4.74+++()))&'47/22700(0+2(.*%*)%''*,0,&(-2(%'&$)**++(&))25657346479/,/3;788264116//(%(+-/1+*,.+)&'')0,,/+2+)%010.+,*'-,,(),)),/2.++*+11034198::3*322312/50-'&+%***+,-01-,')&&+6576899:////.2355786,028.30)*225354**-.::9855+0,+).0956800770*,*2-%,+/203676+)(*,+62,1/*320//&0,&,1.*(&&$(*136)+5023-/2%&%(%'%$$&(('&%%%0/*80/28308,('&'+'3..,+0)(*321;;5439+/+'&+(,)+*(,62+57*&((&)/++-1(+*-.&/%(*21;:-9646*&&*''(*-),(+*+/(&*,+'&+-,/0*+(&&&*3827-+,,-*7*&*+,4/7/46%&'))+))-#$%%(%,,/*%++,622.2.038+/,-34366896:49456876-0115254./+-**,-9617(++++&&,-09.*/0&4(+44/.2-.6)(($'+-,410-,3..+&+((0,--/.1:67-4/&(.2.651+(###'&(*,,4401.,+5/10300923,(''(-+-39422/013888;9/0/44/0&3:4-/;78430'#%2/,/0..'),.+.2)+/-+5,--22(),-.++*,+--61''%*'+-)$%&+()('(,1245+&''$-1//-3*13587.3454*/,1*'),/31+)6,*52,-,+*,.1015../2.,*2:4.7./04854,/%%424/++.-+//-./2433;22405;-5+/994231(+*.169737)*/002103,)*)('++4)1+*5.-,11*+200/('%%&(/.1254:.228'))&'&%%&&''&*/01+3-.'+''(--,*/.+/,262+-+*('&&&&,,/17'0*---(&&3*
@850fd201-09c0-4e5d-9b5e-012a4ad492e5 ch=475 read=69933 start_time=2019-12-13T07:37:48Z barcode=BC01 runid=2c9cf7bc05858273f10e7d7ec552fc0bd742dc3e
TTATTGTACTTCGTTCAGTTACGTATTGCTGCTGGTGCTGAAGAAGTTGTCAGTGTCTTTGTGTTGTTGATTGCTGATATTGCTCCTACAGGAGGCAGCAGTAAGAATTTCGGCAATGGGGAAACCCTGACCGAGCAACGCCGCGTGAAGGAAGAGGTTTCGGATTGTAAGCTTCACCATTTATAAAGGAAGAACGGCGGCTACAGGAAATGGTAGCCGGGTGACAGTGCACTTTATTAAATACGGCTAACTACGTGCCAGCAGCCGCGGTAATGCATCAGGTGGCAAAGCGTTATCCGGAATTATTGGGCGTAAAAGAGGGGCAGGCGGGTCTGGTGAAGGGCCTGAAGCAACTATTAAGCCATAGAAACCAGGCAGCTAAGAGTGCAGGGAGAGGATCGTGGAATTCCATGTGTAGCGGTGAAATGCGTGAATATGGAGGAACACCAGTGGCGAAGAGCGACGATCTGGCCTGCAACTGACGCTCAGTCCCAGCGTAGAGGAGCAAATAGGTTAGATACCCTGAAGTGAATACGCCATGACGATGAGTACCCCTAGAAAGTGTTGGATGTCAAGTTCAGTGCTGCAGTTAACGCAATAATTACTCCGCCTGGTAGTACGTTCACCAAGGAGAATGGAAACTCAAAGGAATTGACGGGGGCCCGCACAAGCGGTGGGCATGGTTTAATTCCGGAAACAACGAAGAACCTTGCGATCTTGACATACTCATAAGGCTCCAGAGATGGAGAGAGATAGCTATATAAAGAATACAGGTGGTGCATAGTTGTCGATAGCTCGTGTCGTGAGATCTTGGGTTAAGTCCGCAACGAAGCGCTGTACTTATCGTTAGTTACCATCATTAAGTTAGGGGACTCTAGCGAGACTGCGGTAGTAAGCTGGAGGAAGGCGAGGATGACATCAAATCATCATGCCTTATGACCTGGGCTACGTGCTACAATGGATGGTGCAGAAGCCAGAAGCCGCGAGTGAAAACAAAACCCATAAAACCATTCTCAGTTCGGATTGTGATCTGCAACTCGACTACATGAAGTTGGAATCGCTAGTAATCGCGAATCAGCATGTCAGTGAATGGATTCTCGGGCCTTATGCACCGCCCGTCACACCACGAGAGTTGATAACACCCGAAGCCGGTGGCCTAACCGCAAGGAAGGAGCTATCTAAGGTGGGATTGATGGTTTGGGAATTGAAGTCATGGCTAAGGTAACCGG
+
%+%(-%.+/08..1:7/,2---34*5*''+*,.,55//,-+0'+,)93228&03/2-36.+0&(&$&'&()**1/,-0...,,,/0*&(&/-+.//.01+030-)&+(5.-6:-4.,01-('-,14-,,57:884,5*+*485636618/1-,'&)'&''-5..6.502,%(+41$%'&.4/+.3;/-++**21.)3/)5---61-3,55/0))*+6.//+,.,0%-+'*%'(+*)20491.*/.8.0.234587889;1251/37/4091+:-(-%+$%*0..8+32&)+-31/0/+,-+0.2*2.7:;973395)&'-0,-,-++)().)-/791++(&((/62*.(('++(-&))5/+.9/86/29138/,.+(0///-,,//04'55,)*)/6./7.3).--213:40./-,-//0970'(*&'502()401561-,**00398-.--.,$&)&(**,5.---.5282902100-./036869../35))&'(4*,+.&''+6:94.,/*4,-/335:)*(&&%'(*&'%'$%$&#$$()*+()),*,+*&%'%+)&*+061902301-//')4,%00069996545444606..31/,)**17+,4.-((''(*,-/76(0*(--/.+,+)++*1-()+*),&%,*.00021784)'(($*&((,*,/37.*),)++,,5)4*616')&.,,..&-'')(1,/*&&&%('*)0/.//02+.--./13+40-3,*)*+,:85*('&(*,82998663215)%)&&%,-.2/1645546+63:-..-)+&))-.0.0350/*'%+-++**1./2,)()*/(),')&((,-&&$%&$&&*,-970;/+.-)-.)+.32838.52&*224-1+,,'%%'),/20&%%''%%(*((*-8.-/-*-,414)3516300&144;5-/,1423+43',1/.05,+)('$%$'%%()*-.0:9:;881'+++),')&'2)+./-/741*'*''+/+)-03+*)35'*-85212/2<0//-06;779327.1)+88732110241200./.0015/21:02344553%,(+')+7843954-+,'+)*'((-.08/(&%*6,/10;:8.4.,)&*'+5/29,.11-01210-+))')//)+*,4.'+'((*2,/6698,7*+)074.,-13*,,+(*%%&)&-/-.4+/-198/,8)++/5,82'+)'&*)++***-(,+,*')0)2,/65622
@0c2601ae-38f8-4503-80a2-db9af39c7a82 ch=297 read=115318 start_time=2019-12-13T07:37:52Z barcode=BC01 runid=2c9cf7bc05858273f10e7d7ec552fc0bd742dc3e
CTCCTACAGGAGGCAGCAGTGGGAATATTGCAATGGGAAACCCTGATGCAGCAACGTGAGTGATGAGGTTTTCGGATCATGGCTGTCTTTGGGGAAGATAATGTGGCGGTACCCAAGGAGGCCACGGTGGCTAACTACGTGCCAGCAGCGCGGTAATACGTAGGTGGCAGGCGTTATCGGATTTACTGGGCGTAAAGGGAGCGTAGGCGGATGATTAGGGGATGTGAAATACCCGGAAATAGCTTGGGTGCTGCATTCCAAACTGGTTATCTAGAGTGCAGGAGAGGAGAGTGGAATTCCTAGTGTGGTAAGAATGCGTAGAGATAGGAAGAACGCAGTGGCGAAACGCGACTCTCCTGGACTGTAACTGACGCTGAGGCTCGAAAGCGTGGGAGCAAACAGGATTAGATACCTACATTGGTCACGCCGTAAACGATGAATACTAAGGTGTGGGGTTTCAACACCTCCATTGATACCACCGCTAACTTGCATTAAGTGTTCGCCTGGGAGTACGGTCACTTAAAAGATTAAAAAAACTCAAAGAGGGAATTGAGCGGGGATGCACAAGTAGCGGGCATATTAGTTTAATTCGAAGCAGCACTTGAAGAACCTTACCTACCTTGACATCCCTTGCATTACTCTTAATCAGGAAATCCCCTCGGGACAAAGGTGACAGGTGGTGCATGGTTGTCGTCAGCTCGTGTCGTGAGATGTTAGGTTAAGTCCGCAACGAGCGCAACCCTTGTCGTTAGTTACTGCAGTAAGTTGAGGACTCTGCTTGAGACTGCCTGGGTTAACCAGGAGGAAGGTGGGGATGACGTCAAATCATCATGCCTTATGTGTAGGGCTACACACGTGCTACAATGGCTGGTACAGAGATGCAATACCGTGAGGTGGAGCCAAACTTTACAAACCAGTCTCAGTTCCGGATTGTAGGCTGAAACTCGCCTACATGAAGCTGGGTTACTGGTGTCGCGAATCAGAATGTCGCGGTGAATACGTTCCCGGGTCTTGTACACACCGCCCGTCACACCATGAGAGTTGGCAATACCCGAAGTCCGTGAGCTAACCGCAAGGAGGCAGCGGCCGAAGGTAGGGTCAACGATTGGGGGTGAAGTCGCTCACGAGTAACCGG
+
*211.%&'+-)-../22/076;,/-.(2*')-60/.'')(15-*--7621/11*)&&%$%%%%)***-31*+/*,,.,%(('('(+-678.58)//./-'$&)).*+(2*%-,*,.+-*)('*&+(+(,+,,,3+)),*-+*.++,+)*+..00293023403425;8.363507/.0/3./89.-06:,,,,391+1-%(*8761949;9::0:+.)..,(+.-((-1-*6'()((()))()*(&,.,,-6896827-36:489888500+%'()+,3474-/*/.))('-++1)2).,''141-,+(+,'-5238780/()..*3,01*/++%,(-/42-,+.-*)*,+-..,-&'0:8:97548232442777156556-+.+))16*50+*.17/21-*&.((&-3&0)'%&$''&*-1')).113461-)&),194.0--))+(&&.25.+5,.330023177)0-'&,)+.%-3*0///+'***),*.))*+33-'),-)-))%+*1-9.-()++198+((,-0127;64.0048*'&(*'$%*('''1',//&($&&)/.+,++*',(,,.&/('.5877;3;3.(/),1&1*+(+)*4+-615+0-+/&&('$%&&00./5,+.,.01,)*))142402)**(*+(,52.141963174)+++-33)(($*/(*)&,',*:).30-3'+.34245771654338679&2,2-31/169-.3/8'&.-,0/42;-*+&,86/;/--0-.+*-(''$$)).++,,.2242'*,../1459:9:96;7-5)''+,.0-*&&'+**+37+-9665675477.0097,4*31+/11-,)''*-0-/'(((%&+-.53/,6++22/012-()**++,;:4340/299:6411/28417396-*('%&'1::0;9745,,)',+*&0..16-..49871*0+.0989:0///0224//1.2*+2(**&&(&+--842610+,,56-5846-6212<:33.43/2*&020/(+&)*/0246:2.82--0+.,20171,+++1/5.-6844/7,(-.-.2710($12,.379/-0*,)$%&&$('))6-436.5++,/*,-,&32)0,262-'+*,+&*,''('&&($((,68580
@eeee7d48-630e-410a-9747-806f72ed6399 ch=27 read=49288 start_time=2019-12-13T07:37:56Z barcode=BC01 runid=2c9cf7bc05858273f10e7d7ec552fc0bd742dc3e
CCGGTTACCTTATTCACCCCAATCGCTGACCTACCTTCGGCCGCTGCCTCCTTGCGGTTAGCTCGGACTTCAGGTATTGCCCAACTCTCATGGTGTGACGGGCGGTGTACAAGACCAGGAACGTATTCACCGCGACATTCTGATTCCGCGATTACTAGTAACTCCAGCTTCATGTAGGCGAGTTTCAGCCTACAATCCGAACTGAGACTGGTTTTAAAAGTTTGGCTCCACCTCACGGTATTGCATCTCTGTACCAGCCATTGTAGCACGTGTGTAGCCTACATAAGGGGGCATGATGATTTGACGTCATCCCCACCTTCCTCCTGGTTAACCCGGGGCAGTCTCGCTAAAGTCCTCAAAAGCAATGGTAGTAACTAACTGACAAGGGTTGCGCTCGTTGCGGGACTTATTAACATCGACACAGCTGACAACCATGCCACCTGTCACCTTGTCCCCGAAGGGATTTCCTCGATTAAGAGTAATGCAAAGAGATGTCAAGTGTAGGTAAAGGTTCTTCGCGTTGCTTCGGGTAAACCACGTATACTTCTTGTGCCGGTCCCCATCGAAAATTCCTTTGAGTTTAATCTTGCAGCCGTACTCCCCAGGCGGAATGCTGGCGTTAGCGGCGGCACGGGAAGTGGTTAGAAACCCCACTTAAGTATTCATCGTTTGCAGCGTGGACTACCAGGGTATCTAATCCTGTTGCTCCCCGCTTTCGAGCCTCAGCGTCAGTTACAGTCCAGAGTCGCCTTCGCCACTTTGGTGTTCTTCCTAATCTCTACGCATTTCACCGCTACACTAGGAATTCCTCTCCTCTCCTGCACTCCTAGATAACCAGTTTGGAATGCAGCACCCAGTTGAGCCAGGTATTTCACATCCCGCCAATCATCACTTGCGCCCTTTACGCCCAGTAAATCCGGATAACGCTTTCGCCACCTACGTATTACCGCGGCGTAGTTAGCCGTGGCTTCTATCAGCAGGTACACCGTCATTATCTTTAAAGACAGAGCTTTACGATCCGAAACCTTCATCACTCACGCGGCGTTGCTGCATCGAGGTTTTCCCCATTGCGAAAATATTCCCCACTGCTGCCTCCCGTAGG
+
53/5.7'*%%&).5-*11/)-0.0')-,*11)+437310919076*-'',)1**)+0-2--)(()*88::8&.,,+0,*-'&*(*)-+./6767665796:86,,'(*+00/*)/,'58051/3+02,.56+057879:9::8:69-+,.,9.--41''(%)+0)((((-,'.,-.1743243;74(('&$&)+110)*383102/34992-8;1.87)(-69-2,-070575521*+3-2///880--,+/36:5354%$'%'&)*(+,/1.,)&'1+'(-)(*-)454-//0114308<412377899378,-256838+/(()2/8-,..)**2.,+00313&&&0*)*10,*.+,))$%)9,6/00/1/+*))))*//.0)12-/5*+5667724,+)372*)'*&++-+(***%$'($*)()*-.578/-)-.+5:255,'*'),+-299(*+'(+(&,1.1/)+1/2012*+-.-)1))23)'*+226762/./22/0/-23*-6/;::;;7864:1./70..(.)584:11,+(')+(:///,+*+%'**+57*'02,+0/.)1.0/671)029,--,*4...+/280800.1:9,26::4938.'(%&,*,',$,--3.-+)))*))**'**',')'1.'012+'')*-**-.:<:21103;5(+%,,-88;777551,57345587484443019(+,-91-'++3.++237654/011.:*+2/+/+671,,+-0.120*.715:8.,*)-+,/)+.,0.5-')-,/222*0/001:;2/4/&)6',(+,&**,*6.54//-0+)+*.354523/5)*()5.8-:.260<21:-92+-+++-.3/.)3*(&)1($220/+:7(()))35($%$-3.2*-,%&'$#'(/5.,63.01/1&%$&)14,,1241423/,+.)&'&-502931103005.26((+'&%''334--.8/959//6..241(%*'211+,&)/+.0,5101334..4.*-/4-&*+193/././1'&14.588<89::89:5*/,--7010<11000110.%3./88)3/.&$&*&)(-.16.211226.(*+*+)&)+)/;0.325*
@ebe8eed9-1252-441c-ac10-a2ac962ee7e5 ch=239 read=104590 start_time=2019-12-13T07:38:11Z barcode=BC01 runid=2c9cf7bc05858273f10e7d7ec552fc0bd742dc3e
CCGGTTACCTTGTTACGACTTCACTAATCAGTAATCCACCTTAAGGCAATCCTTCCCTTGGTTAGGCCACGGCTTCGGGTGTTATCAGCTCGGTGTGACGGGCGGTGTACAGGCCGAACGTACTCACCGCGACATGCTGTTTCGCGATTATAGCGATTCCAGCTTCATGTAGTCGAGTTGCAGACTACAATCCGAACTGAGAATGGTTTTATGGAGTTTTGCTTCCTCGCGGCTTCGCTTCCCTCTGCACCATCCATTGTAGCGTGTGTAGCCCAGGTCATAAGGGGCATGATGGTTGACGTCATCCCGCCTTCCTCTAACTGTCACTGGCAGTCTCGCTAGAGTCACAACAATGATGGTAACTAACGATAGGAGTTGCGCTCGTTGCGGGATAGCCAACATCTCGGCGAGCTGGCAGCAGCCATTCACCACCTGTATCTCATATGGCCTATCTCTCCATCTCTGGAGCCTTCGCGGTATATCAGACCTGGTAAGGTTCTTCAGCGTTGCTTCGAATTAAACCACATGCTCCACAGCGTACGTTTGTCAATTCCGCTGAGTTCATTCTTGGGAACGTACTCCCAGGCGATGCTTATTGCGTTAACTGCAGCGCTGAACTTTGACATCCAGCACTTAGTACTCATCGTTTACGGCGTGGACTACTAGAATTATCTAATCCTATTTGCTCCCCACGCTTTCGGGACTGAGCATCAGTTGCGGGCCAGATCGTCGCCCTTCGCCACTGGTGTTCATCCATATATCTACGCATTTCACCGCTACATGGAATTCCACGATCCTCTCCTGCACTCTAGCTGCCTGGTTTCTATGGCTTGCTGAAGTTAAGCTGGGCTTTCACCACAGACCTTGCGCCGCCTGCTCCTCTTTACGTAATAATTCCGGATAACGCTTGCCACCCTACGTATTACCGCGGCTGCTGGCGCGTAGTTAGCCGTGGCTCAATAAAGTGCCGTCCACTCTAGAAACTGCATTTCCTGTAGCCGCCGTTCTTTATAATAGCGAAGTTTACAATCCGAAACGCTGCACCAGCTTCACGCGGCGTTGTGGTCCCGGGGTTCCCCATTTGCGGGAATTCCCTACTGCTGCCTCCCGTAGAAGGGTG
+
.,.0/8.16/5-+7)+*,//:5*,%%&/)'$('1(+5*,-2.+%+&1(&%(*,41-$%%))477051-(('0,395,/0/.,800.,%()))/.//446)68513012/04.,01)',4+/)),004;674++()(08-*2+-''0-6,)%%$%(&191((().61-2134799.*-4800%&034.779874))552/)).++45*670)-23')726*%-/-2**,-,0424;1-,/1/70*.*((*..5;71*6+%%'*00/1/)'))4/+)+3-'$%&(-494.+,*(,+'1/'%(*-+.,02.+2:8;95),#'&*-+-04774:3114649578/))**-%++'+-5-,-0250.00135,+**.)+&+26+0388846;+03:+))(&1-.*2130-..+,'&+.,2.-$%&'*.6-5,),663/--//3.1*,%)(,,4/+,,0///,3815685676((,''(%)+48765(11()&(/..6411*20987:6&)++/-,-697/2/3.5<:81--.10--.(%*)%**(&,(*4*))*(0+6,,&'-,',4:559:+-*))(,//0+)*())'&1-&'&(%%'')2,**,,)%%),,,)()%''.2812:7011416)-'1/,4+(+5/22214548;5-/*4//0895563-.-,'.)2-/0/197/,,,1;.+.,065-++*,0+&)-230/0+),+%-.++0.+,&,.-8204996:7553&(')*38(0**&-*-8+'+-,((,.04885513'+6),%()&&)%))*.,*,.-*('*),,-/-/,/2144-202+'***++(*/3572+&)-1:-3,$&&&#$(+6,+&(+,1653::.+-+*0+/-:0//,-)+3458-,++45*+45,%)(&&'*02423)5+62601(-.5,03'-+()'-,./8967:1.0011:9823.+')2393:11142**&)''(*&.23,1%-,+.2'&(**%)%*'$%'&-(,66411/..*04,/4'.2+.40*+**''')&')(.7-'),.65+(*'%'##'%&%(,$$')82-/**)2,--1,&&--5*('26212.9:5)1.('&$%$*$2%.))(*,,,.-,//*06)*0-(('&'%)%
@6f867394-a2b6-43da-a772-d1ed8a1aeba4 ch=292 read=115747 start_time=2019-12-13T07:38:23Z barcode=BC01 runid=2c9cf7bc05858273f10e7d7ec552fc0bd742dc3e
TTGGTATGCTTCGTTCAGTTACGTATTATCTGAAGAAGTTGTCGGTGTCTTTGTGTTAACCTACTTGCACCATGTCTATCTTCCGGTTACCTTGTTGCGACTTCACCTCATCAATCCCACCTTAGACAGCTCCTTCCTTGCGGGTTAGGCCACCGGCTTCAGGTGTCCATCAACTCTCGTGGTGTGACGGCGGTGTGTACAGGCCAGGCGTATTCACCGCGACATGCTGATTCGCGATTACTAGCGATTCAACTTCATGTAGTCGAGTTGCAGACTACAATCCGAACTGAGAATGGTTTTATGGGTTTTGCTTCTACCTCGCGGCTTCGCTTCCTCCTGCACCATCCATTGCCCAGCACGTGTGTAGCCCAGGTCATAAGGGGGCATGATGATTTGACGTCATCCCCGCCTTCCTCCAGCTGGCAGTCTCGCTAAGTCCCCAACAATGATGGTAACTAACGATAGAGTTGCGCTCGTTGCGGGACTTAACCCAACATCTCGACACAGTGGCGGCAACCACATGCACCACCTGTATCTCATATAGCTATCTCTCCGTCTCTGGAGCCTTTATGAGTATGCTCAAGACCTGGTAAGGTTCTTCGCGTTGCTTCGAACAAACCATGCTCCACCGCGTGCGGGGCCAATCGAATTCGCTTTGAGTTTCATTCTTGAACATTCTCCAGACGGAGTACTTATTGCGTTAACTGCGGCACTGAACTTTGACATCAACACTTAGTACTCATCACGTTTGCGGCGTGGACTACTAGAGATATCTAATCCCTATTTGCTCCCCACGCTTTCGGGACTGAGCGTCAGTTGCAGAGCCAGATCGTCACCTTCGCCACTGGTGTTCCTCCATATATCTACGCATTTCACCGCTACGCATGGAATTCCACGATCCTCTCCTGCACTCTGGCTGCCCTGGTTTCTGGCTTATGAAGTTAAGCTTCGGGCTTTCTACAGACCCTTGCCGCCTGCTCCCTCTTTACGCCCAATAATTCCGGATAACGCTTGCCACCTACGTATTACCGCGGCTGCTGGCGCGTAGTTAGCGTGGCATAATAAAATTGCCGTCGCTCGGCTGCACCACCACTGTAGCCGCCGTTCTTCCTTTATAACAGAAGTTTACAATCCGAAAACCTTCTTCCTTCACGCGGCGTTGCTCGGTCAGGGTTTCCCCATTGCCGAAATTCCCTGCTGCCTCCGCAG
+
''+(+(,)03977786%+/-+,21.,3(.-350/))'(,+-.,-4)+/1580)-**4.2/50'-/-((%'+./,*,,*)%/).1).3.+6,4-,04%-,,0370&'&%()3319+32'%/)40..62)(%)1-,71)'++,++++9+0870.8006//8/-8820,,+**/,%,-32365761/++)%).'+.-.321-/+1405)-/25:97;534:-3*,,58'74318;.)*--382220,+01000(.)''.-2478888/'-+&'*;;;:6898:82((*10,,/-1778:1:;-/2.11235*%&(1()%-0.1+++1.03+&(,+26*+---,+,3/::;489*+-*)+,),.//2,(,0.65'-)++12.1+58:-824355545:---30466.842+/167723/0,*&*(5..,553&/*0000,/4::--*&+7-21-1**((,+0844551/)-,4,1377733612*871*+*/(.,(,(-.3222-'+)&'%'+*02*2511,,+,1*,'//11833345.+/-//2)'(),00+,*,+16564469...0-48113(*,-/-(,07:53/0.%0264,43:54:623-2-&(%&$%%&%,8715-)*22.2(,(%%&'(0281'.)%%'(%/(19/%&+(++*-6;9558--('')+2%.'(),'(-%0&&'$*%)-*.3733/311211..&--)52330-370.06.48*..(),*1%7'*-137-&()+8)''-,/1298763156'0%'$&),+-//))2,)*/8.)-//58/)-**/3.+17:.002167476.53800.'%+10,+,--+42%))/2449:-'+02*+-:431,6../87994)312+62)-')*(+.+)&((,-.0-3215*+,--6*+,,*,//2*,,/,,467199)*941;4,+-,(-*%%&')*-00.*++.0%//.,21,*+---468(+((,.)0;.--+87,*0053-.,0/-/5/18552..0/3.0-,,.1'15/193344523504;8:4:30.--+1+*,-0184-+**()*-+*+,5-2;8*8,(4:556(,.-0.,)%(&-(&('$$'&('*.127;98;70:16/81//.0.,+*,),1,*02994+*042(697;6899:5;-()$%'.+2/70017.958150,-9.1:63/04,1,,/431-86,*&+((*+)0*%,),
@15d4175c-6f10-44b9-85fc-1b6c3cc06008 ch=377 read=114868 start_time=2019-12-13T07:38:20Z barcode=BC01 runid=2c9cf7bc05858273f10e7d7ec552fc0bd742dc3e
CTCCTGGGAGTAGCAGTGGGAATATTGTGTGCAATGGGGAAACCCTGATGCATAACGCCGCGGCGTAGTGGTCAGAAGGTTTTCCAGGATCGTAAAGCTCTGTCTTTAGGAAGATGTGGTACCCAAAGGAGGAAGCCAGCTAATACGTGCCAGCAGCCACTTATTGGCAATACGTAGTGGCGAGCGTTATCGGATTTACTGGGCATGCAAAGGCGTAGGCGAGGATGATTAAGTGGGATGTGAAATACCCAGGCTCAACTTGGGGTGCTACATTTCTGAAACTGAACATCTAGAGTGCAGGAGAGGAAGTGGAATTCCTAGTGTAGCGGTGAAATGCGTGAGATTAGGAAGAACACCCAGTGGCAGAGAGCGACTCTCTGGACTGTAACTGACGCTGAGGCTCGAAGTAGGGGCAAGCAGAGTTAGATACCCTGGTAGTCCGCCGTAAACGATGAATGCGGGTGTGGGGTTTCCTTTTATCGATGCCGCCGCTGTACGCATTAAGTATTCCGCCACAGGAGTGCGTCCATAGAATTAAAATCAAAGGGAATTGACATGAGGACCCGCACAAGTAGCGGAGCATGTGGTTTAATTCGGAAACGCGAAGAACCTTACCTACACTTGACATCCCTTGCATTACTCTTAATCGAGAAATCCCTTCCAGGGGACAAGGTGACAGGTGGTGCATGGTTGTCGTCAGCTCGTGTCGTGGATGTTGGGTTAAGTCCCGCAACGAGCGCAACCCCTTGTCGTTAGTTACTACCACCACCATTAAGTTGAGGGACTCTGGCAGGACTGCCTGGAGTTAACAGGGGAGGAAGGAACAGGGATGACGTCAAATCATCATGCCCCTTATGTAGAACCACACACGTGCTACATTAGCTGGTACAGAGAGATGCAATACCGCGAGGGTGGAGCCAAACTTTAAAATTGATCTCAGTTCGGATTGTAGGCTGAAACTCGCCTACATGAAGCTGGAGTTACTAGTAATCGCGAATCAAGTGTCGCCCGGTGAATACGTTCAGGTCTTGTACACCGCCCATCACACCATGAGAGTTGGCAATACCCGAAGTCCCGTGAGCCGCAAAGGAGCAGCAGCTGGCAGAAGGTAGGAGTCAAGCGGTGGGAGTGAAATCGTAACAAGTAACCGG
+
+833($)*&*)+++)*).1,,1-*))&**-*(+*'(-/&(,,-;/++771+)'(')).3$%'')+-')%&$'$''+,.1/6,,*'',(*-.-0/4+()*/*(/3399&0-*-.)(%#'*(*+3,06(0,+,0('+/.*+**+**0843$)%(%*(*-2-+.+)--%&&*,)(**+).*.++(&**)*..-2(-)3/,*/0,-((&+('''%)++/.,*.)*')*--2*,,20)2+57*)')&*53,(-)'(-//0.7,+,+),+*(((($&%(1+*%$(,(**&&/-2/2-***0657,0*&))*(&&''*'+)...1+)(*&&&+,+4,++11,,.'+&''&1()/3-*&()('*''(,2031('('')+474440(%)1+6540170*,'&&+,/(671&&$%%'(*.471*+/$-/-((,.+*22.3/)$$((*-,5*(*-,.6;;..-**0.,/+)+)+23&47004/&$$'(*)**'$(#+)&(*'($$%#%%((0133)-(/1-&&'(%()(*%'&%*((+,*,&)%'+'(,)'&+)2+))('',))**&'('0304:,((&*)('&&)*03-.026301249820/-('*(+)&(101840610+1.08433+''(,,24.6/,/4,1.18/0-,0,0,/0*(')*+*,-'%))(%-22,,013+0,+,((('(,1*+,45.548234655--./1642651,.,)//-0*--/4/0/2/:*)+('+$$,*)))&6-)'+)*,1/1:,+..,-1-+*#''(,5/163+),)%%)./,-.0*(&&%&,/4898961.'(-:0,0(*0+.*,2*-,'&&&*)2687445153360//13414-:51+-21*)'))(,*'&)++)+)-&,*)++-+')****.&-**,-+,,-(++.224:130++/(*-.'),6372026'174)&%&'-./1*-440'.&3+.-,*'&%(-82.02-/8312130-.+,+*+'(7,,,,('*%%(-'(.0;13))$&$''&(')'0)+%&$$&&)-6&(,.,0/-.,---32051'.0))),,33/+*(*0-),+31/-43-)%')*)11*,&%(-0),27)0)''')(-''))+&*((.-*1-22-*+,0,)(*/+4+.,'$**139.679:893--.5;5738
@cd9b9f9c-b937-4573-bef2-2fbf8e7bc754 ch=293 read=105235 start_time=2019-12-13T07:38:20Z barcode=BC01 runid=2c9cf7bc05858273f10e7d7ec552fc0bd742dc3e
CCGGTTACCTTGTTGACTTCACCCCAGTCATGAATCACAAAGTGGTAAGCGCCCTCCCGAAGGGTTGGCTTCTCGCTTCTTTTGCAACCCACTCCCCATGGCGTGACGAAGATGTACAAGGCCGGGAACGTATTCACCGTGGCATTCTGATCCACGATTAGCGATTCCGGCTTCGGTCGAGTTGCAGACTCAATCCGGACTACGGCGCGCACTTTATGAGGTCCGCTTGCTCTGGTCATGCTCTTTGTATGCGCCATTGTAGCGCGTCGTATGGCCAGCCCTGGTCGTAAGGGCCATGATGACGTCATCCCCACAGCCTCCAGTTTATGTAGCGTCTCCTTTGAGTTCCCGGCCGGACCGCTGGCAACAAAGGATAAGGGTTGCGCGCTCGTTGCGGGACTTGGCAACATTTCACAACACGAGCTGACGACAGCCATGCAACACCTGTCTCACGGTTCCCGAAGGCACATTCTCATCTCCTGCTTCCGCGTGGATGTCAAGACCAGGTAGGTTCTTCGCGTTGCATCGGAATTAAACCACATGCTCCACCGCTTGTGCGGGCCCCGTCAATTCATTTGAGTTTTAACCTTGCGCGGCCGTACTCCCCAGGCGGTCGACTTAACGCGTAGCTCCGGAAGCCATAAAGGGCACAGCAAGTCGACATCGTTTACGGCGTGGACTACCAGGTATCTAATCCTGTTTGCTCCCCACGCTTTCGCACCTGAGCGTCAGTCTTCGTCCAGGGGGCCGCCTTCGCCACCGGTATTCCTCCAGATCTCTACGCATTTCACCGCGCCTACACACGGGTTGCCCCCCTCTGCGAGACTCAAGCTTGCCAGTATCCAGATGCAGTTCCAAGGTTGAGCCCGGGTTCATCGGCGGCGAAACCGCCGTGCTTTACGCCAGTAATTCCGATTAACGCTTGCACCCTCCGTATTACCGCGGCTGCAACAGGGTTGGCGGTGCTTCTTCTGCGGGTAACGTCAATGAAGGTAATGCTTTACTCCTTCCTCCCCGCTGAAGAAGTACTTTACAACCCGAAGGCCTTCTTCATACGCGGCATGGCTGCGTAAGGCTTGCGCCCATTGTGCAATATTCCCCACTGCTGCCTCCATAGGAG
+
454,7,+8371),,*,16<7-874,/1491-('*))(*12/''(333/-..071*1-)).2(,&(&%$&&)'%(&)1..498//41/.;7+,//39,,/0522//.,*,'(%'%)'.18.-5-'463:6043751+,)'*%+-07;0'*+3/*'(),/-(&-/)/,0/-(05*'((',+*-*,*-.-+*')*7,2/3438867-2)'(*,++/9.,0//-/-/3/118**')#&$%&./+,./09802697889;64;-.--)('''#$&$&%&'$)(05//6:;:866&*064:55++++,69:::.;57-),'(*.(+,.14;9/+'&%'*)*-/0&&*./04:1;/(-+.+787984443843165;,//9657.7/373.16446767;1,,36/.,/&#&'/*62<011767734,,3435+1/001*4022/10,/,08235664-13;7:03,+,10332447:7497.-**&%'&&,'%'',1..+10298734891.412)0,:96<95:43811118'(-'0*<<;:;0.0,,.,34-.5+/-8-.+-,(*.45,(23183:3+040,-08;<-9;6121,+/+020./0-2149:-+344-61028305/5/64,2+-/4.1-*,,*0-'(*4--8/0(1-133//0488747886;7++%*),.2834436.(,',)-.67:59941;61)(+04:/)-,+3:,-/1.6640-882/--/0099714/---7<932757;7<:8:;015/5024<:661*++.0027:::89.6<.-149./,.(&&(',%''-%)'#)/347/,,&$$)*44488+-+-3/.72)-./+-***-0/0*45:-*,*.1/5/,033)*-&8-.,21.,+&(&$'/&/8&'('&(')*'$''*-*,0686-4,+/2,-**),.0--0/8.-.+%+(+10562-4-.**,)'*$.-&'$-%&)+'$'.,78;::;;782139744,7++'('()*)(*(,+66++-.+*2/**,35,,/4414''')++,.65++*6*4,'(()-686:32;310./-..2/00-9///8034/-643:034/:3'*2-018.;.../857.*-/088898588+).4))(
@9f8ead8b-4597-4dd7-b0ad-ff707bf7dac0 ch=32 read=70175 start_time=2019-12-13T07:38:30Z barcode=BC01 runid=2c9cf7bc05858273f10e7d7ec552fc0bd742dc3e
CTGCTCCTACAGGGAGGCAGCAGTGGGAATAATGTGCACAATGGGCACAAGCCTGATGCAGCCATGCCCATGATATGAAGAAGGCCTTCAGATTGTAAAGTACTTTCAGCGGGGAGGAAGGGGTAAAAGTTAATGCGCTCATTAGACGTGCAGAAAGAAGCACCGGCTAACCCGTACCCAGCAGCCGCGGTAATACGGAGGGTGCAAGCGTTAATCAGATTACTGGGCGCACGCAGGCAGTTTGTTAAGTCAGATGTAAATCCCGGGCTCAGCCTGGGAACTGCATCTGATGCTGGCAACAGGTCTCGTAGGGGTAGAATTCCAGGTGCTTGGCGGTGAAATGCGTAGAGATCTGGAGGAGAATACCGGTGGCAGAAGGCAGCCCCCCCTGGACGAAGACTGACGCTCCAGGTGCAGGAAGCGTGGGGAGCAAACAGGATTGGGCCTGGTAGTCCACGCCGTAAACGATGTCGACTTGGAGGTTGTGCCCTTGAGGCGTGGCTTCCGGAGCTAACGCGGTAGTCCACGACCACAAATTACAGCCGCAGGTTAAAACTCAAATGTGAATTGACAGGGGCCCGCACAAGCGAGGTGGAGCATGGTTTAATTCGATGCAACGCAGAAGACCTGCAGTCTTGACATCCACGGAAGTTTTCAGAGATGAGAATGTGCCTTCCCGGGAACCGTGAGACAGGTGCTGCATGGCTGTCGTCAGCTCGTGTTGTGAAATGTTGGAGTTAAGTCCCGCAACGAAGCAACCCTTATCGCTGTTGCCAGCGGTCCGGCCGGGAACTCAAAGAGGAGACTGCCAGTGATAAACTGGAGGAGGAAGAGAAGGTGGGATGACGTCAGGTCGGCACCTGACCAGGGCTACGTGCTACAATGGCATACAAAGAGAAGCGACCTCGCGGAGAGCAAGCGGACCTCATAAAGTGCGTCGTAGTCCCGGATTGGAGTCTGCAGCTCGACTCCATGAAGTCGGAATCCGCCTTTAGTAATCGTAGATCCAGAATGCCACGGTGAATACGTTCAGGCCTTGTACACCGCCCGTCACACCATGGGAGTAGGTTGCAAAGAAGTAGGTAGCAACCTTCCAGGAGGCGCTTACCCTTTGTGATTCATGACTAGAGGTGAAGTCGCCGACAAGGTAGCGG
+
))&+-/-,-/%.20*+/0.0-,*,'01(0-(()),)((0/96*3.*'+06039767:97504643/62*$%(&(%*),4)*.,/1749/'-$/'()56.&4(+,:62*-,/8:)'/.+-*0)((/:9+)6*-%#%&&(),,3+&&&*+.)+)*)1.$(+((781///+1(-+*'0%1.&&()&,.5+,',,-*+*202.,.)*)023235392622(-)),)/7--''&)&+).*...%/-:90-;06,+,&)*2)(+(*(*/++2--,7*(-2.*-+(+23/0-0-')))()%%&%%$''*(((,-25,-*+('%(&$$&')%*)**&)%)'*-/.*'*)&1206..-,--1,06/-+')(0-.34,0*,&&%&++)()%-.46353**1100))+(.,'*(*&('-'*-100)&+%*(&$(%((.,)*.07-3-36-0*)2*/0)-*))+/620223979:<24.+-.1/+(+..-,)*)*-().47,)/-00.*'(+--401,+-)+/11/-)*%$)#'),/%')013%$%$'%)&(&-3-'(*-..5-4711--*.'&%&'().--+*%&083/5-%+)+-/3/*'*+/1-++*1331238373:0,/3)751512-*,+*,+*)$%#(*+0/./45630+,-../-17;95,,--.;9854911203..*3)(-1.0+6813..003&4+'$,.4595160//540356434538318//035/,-3<2/(-*5*)&,12-)+,'1)()$&($/50+/010&()%*0,04.-/-7333,//8*993998:58+'%*((,,88833+-/0148<78885,-*(/-(*'('(',,139788646..+/&,+,(&&&,)%'-/4/,,&'$#%''$('&+,51,)&$&..17'&(&))()846834,.,+(''(01:(109-/5--))16--32444721464.4),*(--*)$'(*)),&%*+/0&0101),,-4...)1*0.3(&)%%()'-.06..-.'*/*8)))49514)(()'(&&(&)**244'*-1++(%)'((,%&*001..+,*031613,((('0039+*19-&'(),*-))*&)(-++-.3($28*+22/.1.,07&'2/,.468:602/(01).'&&,(')&*-'*&$('(&'((*(2*5
@8ebdf0e5-861b-46ff-aa02-5faa5a8ebed8 ch=244 read=158946 start_time=2019-12-13T07:38:40Z barcode=BC01 runid=2c9cf7bc05858273f10e7d7ec552fc0bd742dc3e
CAGTTACCTTGTTACGACTTCACCCCAATCATCAATCCACCTTAGACAATCCTTCCTTGCGGTTAGGCCACCGGCTTCGGGTTATCAACTCTCGTGGTGTGACGGGCGGTGTGTACAAGGCCGGGAACGTATTCACCGCGACATGCTGATTCGCGATTACTACTTGATTCAACTTCATGTAGTCAGAGTTGCAGACTACAATCCGAACTGAGAATGGTTTTATGGGTTTTGCTTCACCTCGCGGCTTCGCCCTCCTGCACCATCCATTTAGCACATTATTGTAGCCCAGGTCGCAAAGGGGGCATGATGAGTTTGAAATCATCCCCGCCTTCATCCAGCTTGTCACTGGCAGTCGCTAGAGTCCACAACTTAATGATGGTAACTAACGATAAGGGTTGCGCTCGTTGCGGGACTTAACCAACATCTCGACACAGGCTGACGACAACCATACCTACCTGTATCTCTTATAGCTATCTCTCCATCTCCTGGAGCCTTTATGAGTATGTCAAGACCTGGTAAGGTTCTTCGCGTTACTTCAGATTAAACCACATGCTCCACCGCTTTGTGCGGGCCCCATCAATTCGCTGAGTTTCATTCTTGCGAACGTACTACTCAGGCAGATTACTTATTGCGTTAACTGCAGCACTGAACTTTGACATCCAACACTTAGTACTCATCGTTTGGCGTGGACTACTAGAATTATCTAATCCTATTGCTCCCCACGCTTTCAGGTTCGAGCGTCAGTTGCAGGCCAGATCGTCGCCTTCGCCACTGGTGTTCCTCCATATATCTACGCATTTCACCGCTACACATGGAATTCCACGATCCTCTCCTGCACTCTAGCTGCCTGGTTTCTAGCGAAACTACTGAAGTTAAACTGAGCGCCACCACAGACTTTGCTGCCGCCTGCTCCTCTTTACGCCCAATAATTCCGGATAGCAACGCCACCTACGTATTACCGCGGCTGCTGGCACGTAGTTAACCGTGGCTTTCTAATAAAGTACCGTCACTCGCTGCCACCATTTCCTGCTTGGCGCCGTTATCCCGCTTTATAACAGAAGTTTACAATCCGAAAACCTTCCTTCACGCGGCGTTGCTCGGTCAGGGTTTCCCATTGCCGAAAATTCCCTACTGCTGCCTCCCGTAG
+
.(-1/+01.3.,0+-0.4875(3+/)-1/47988:485**()(((/,)%*,3096,2.*-31/1(085.,4,7/-141-+)0',-71,++,+/.41,0401031:9,5-,,2/155745.7+0(**2068141.,1/'+))*-,3312.32/')*).+++,+&((+,27,*,+161&&'*/032(&')8,,-82102,+-2-0,(&)(($*%%%(%$)/6.,.+-..:8,*..50*.65923170/6-&',,(//1...033878412+'''%)',-,/,'&(+***''0,.(*-1**.23-019111.)&.4+)'%$&(546;:6*-0493'/./*)*+4011+..+4/&,-,+,1/(*,.1/)*-1(''/),-5879/20+-15/0/*6,(*2,82,'&-(*..*).644/5+3(+&/'5465652+++,%'0212244613*%%()(,''&)-)+/021/*.0-.,)),,0/00-1955681,145.&.3-7;-.*+-..3.02(*)(+)'$',)2+83<9790--.-0)*.03+*-///;89:0/*/-./1945:-+,/*,656,6//32*.13))*(($$2)*64<;22:<62:22%&53(%%&.%(,41579(**/'%&+(*/--.02221144843535454851/3/03663/31/&&'$)(7/1466:8932)((,.5:;6650/)'((&-(,-4.121/.'%()).+2..($(')28.0$*,)/*(&'-5273-7-%-.384;456;;7988996:7579/2753306501028.3320110.523-5;,,038398660(-1-+)(+*6-*+,/34:65357/00+./1''),,8454669:,/)%%$(%&%)-(,3/(-(+.1)(&&)))*)05040,--//+)++%./11:786-,+*/5(,1:4/1-23+/,+879:823467-'.+-/+..(.4/*0.0.05/1832232/.,,*/((**,-5424021891+'&'''(-/-.5+%.)+98/.*'+-(()),))0/-9<4.40.%'%%(*,,2/(+'&%)+%)13+++40.,&'''+9:*)1+*)+(,35-431619491(.,.-50006.-./-53404<96<7399+07151.-9:8.111)(&))()0+--)/9/+4/1
@c18a0edb-6826-4646-879d-466ecea947b4 ch=269 read=67616 start_time=2019-12-13T07:38:40Z barcode=BC01 runid=2c9cf7bc05858273f10e7d7ec552fc0bd742dc3e
CCGGTTACCTTGTTACGACTTCACCCCAATCGCTGGCCTACCTTCGGCCGCTGCCTCGCTGCGGTTAGCTCACGGACTTCTGGTGTGCCAACTCTCATGGTGTGACGGGCGGGTGTGTACAAGACCAGGAACGTATTCACCGCGACATTCTGATTCGCGATTACTAGTAACTCCAGCTTCATGTAGGCGGTTCAGCCTACAATCCGAACTGAGACTGGTTTTAAAGTTTAGCTCCACCTCGCGGTATTGCATCTCTCGCCAGCCATTTGTAGCACGTGTGTAGCCCTACACGCCAAAGGGGCATGATGATTTGACGTCATCCCCACCTTCCTCCTGGATTAGCAGGCAGTCCTCGCTAGAGTCCTCAACTTAATGGTAGTAACTAACGACAAGGGTTGCGCTCGTTGCGGGACTTAACTAACATCTCACGGCTTTGAGCTGACGACAACATGCACCTGTCACCTTGTCCCCAGAAGAATTTACTCGATTAAGAGTAATGCAAAGGGATGTCAAGTGTAAGTGGAGTTCTTCGCGGTGCTTCGAATTAAACCACATGCTCCACCAGCATTGCGGGCATCGAATTCATTTGAGTTTTAACCTTTGGCCGTACTCCCCAGGCGGTCGACTTAACGCGTTGGCTCAACCACGCCTCAAGGGCACAACCTCCAAGTCGACATCGTTTACGTGGACTACCAGGAGTATCTAATCCTGTTTGCTCCCCACGCTTTTCGCACCTGAGCGTCAGTCTTCGTCAGGGGCCGCCTTCGCCACCGAGGTATTCTCAGATCTCTACGCATTTCACCGCTACACCTGGAATTCCTACCCCCACTCTACGAGACTCAGAAGCTTGCCAGTATCAGATGCAGTTCCCAGGTTGAGCCAGGGATTTCACATCTGGCTTAACAAACCGCCTGCGTGCGCTTTTACGCCCAGTAATTCCGATTGGCCTTGCACCCTCCGTATTACCGCGGCTGCTGGCAGGTTAGCCGGTCTTCTTCTGCGGGCAACGATGAACGTGCTACTCCCTCCCTCCCGCTGAAAGTACTTTACAGCCGAAGGCCTTCTTTCATACACGCGGCATGGCTGCATCGGGCTTGCGCCCGGTAGTACAATATTCCCCTGCTGCCTCCCGTAGGAG
+
-*'-.://-4+%04)//13532*003,172922-/$512258776175:47764853((&')-./.--77222291402*'&+++2./8./*))+,046884634647:41.((+76379885551)4,4./8999<989:576575816/1.1//.0//-2-/0/.+2*-+<,,+23:5020/,.1-+*(1$&$%&&(*,9/6'&*641/-,...5.988)14313;-',53;8037.0/1,57)2)*+66,+)(#'$((+/3271-*,+-./4.0..,--./;6,,,,,%&%2*),372,11//.,)00,+//+,/8914;.-1797342/6007+.1*//52-*)*--,'++./100233756/9.-4-7/1200//21..0622021,.4*58-.0212/2+++/67.(*(,(-(+--.2366-/07+)+),.12.,(1568-,'++--)+.(*7766000-+099-$&*&('%''&&**/-//8/,*(+,08421260+-2).2977813623')-,-*+4;889715+'+&)10300505/;52913355677810+%&**-++./1)&%**(-*0.4.395-/-;;<+787711*,+14'4)-./650%.-3*8778915152456.6.)-8800*1/464541+,-)52/.0227:67'2-22334557856;-)**&25467)5625,'%*.8753630532/:/*+*898))*))./6./,-,0446.34565-0667;:67:+.48,14+/:8-,+9,37.,&)&*+7.3+,//35448999584;<7..06'*/'./0857-6-6+2)+(/4961&*+.24410326991*,(&(+1-/5&55349,2397:838;-2,*.0(4('029/.34-0;9-(+.02-)'((0.405817:68+*))/-01/*-.+&'*(.+''-.029<742213'10-2.,,*.4...,,231;2148:6:00//,.'((*-2.-,1209301<-12/2:;77452(3*')+,1.%($%,%+,51,).0,*05,*526150--',+75120'0-)*,-./,*-''-+-+312+1.-.2/13.,*)*,,,0)6232702107--()%&'().9/11262...-.5124.49,-615,,+
@c6bca1ff-7874-45f4-8d7f-6f7f5d41f841 ch=138 read=83406 start_time=2019-12-13T07:38:43Z barcode=BC01 runid=2c9cf7bc05858273f10e7d7ec552fc0bd742dc3e
CGGTTGCGCGACTTCACCCCAATCATCAATCCCACCTTAGACAGCTCCTTCCTTGCGGTTAGGCCACCGGCTGGTTATCAGCTCTCGTGGTGTGACGGGCGGTGTGTACAAGGAGCCGGAGACGTATTCTGCGACATGCTGATTCGCGATTACTAGCGATTCCCTTCATGTAGTCGAGTTGCAGACTACAATCCGAACTGAGAATGGTTTTATGGGTTTTAGCCACCTCTCGCGGCTTCGCTTCCCTCTACCATCCATTGTAGCACGTGTGTAGGTCACTTAAAGAGGGCATGATAGTTTGACGTCATCCCTTCCTCCAACTTGTCACTGCTTAGCAGTCTCGCTAGAGTCCCCAGCAATGATGAGGTGGCTTCAACACGATGAAGGTTGCGCTCGTTTGCGGGACTTAACCCAACATCTCGACACGAGCTGGCGGCAACCATGCACCTGTATCTCATATAGCTATCTCTCCATCTCTGAGCCTTTGTATATGTCCAAGACCTGGTAAGGTTCTTCGAATTAAACCACATATACCGCGTGGTTTAATTTGACAACACTACGAAAACAGGCTCTAACCCGTGATAGACGAAACAAAGAGATTGTTTTTTTTTTTTTCTCGGCCAGAAGGTGAGATTAAATCGTGTGTCGTATTCAAATCAAACGAAGAAGAAGAAGGCGAGGAAGAAGCACGCTTGCCTCAATGCCACC
+
,(+..%&##%--172,,0.+,//005,-,()80+++0,(,)-)/122),,'&)(*-0948&3-,*)+4-2-')')(**)'),.1/0136551),'*'45216310*)++1'*)%)-*.*''&+(,'.//../+))).-0/013:1((*+-((+,***..3/0,('//5634434654206./()322565;62,-2740,/.09664299,)+,3.464('%'$&+1+.+3.1-3,+3)(),10:.+,.)--,37865;11./.,-*-)*()&-11.*+,,-1)(&,*/.10/-+%&/9,--546765-(($'&%&(*-0*9+++-++**')&$'(',,..+)+)+..-+165+-'+,*'&%()'('%('*-2,*)(&'&&,&'$,).0(+*-44.2/'')(2,0-.,-%,%%*,)+*(((%%&((&&+*&,'))&&)(3-44+*&'&#%)*.089322...11+3,--+-.()-+'$%%',)/'$$&&0()(*0'+)))%%&%+).*')/7%%%$$&&+)46140((*,,)**&#$%')4095*'*.#$%%')'%%%%%&),'&($%'('''%$&%$#$$(($%0+*+/*&+*(%'('5)*0.2463438;<:0+.&%%$$$$&'%%,,$##%%''$$$$&$($&$%'&$$"%%&##$%%#$%$$$'%)('('('%'&,''($()#&&'%&###&&%&#$%$%$"$"
@edd55626-5e85-4e06-8561-218c932e4ff4 ch=133 read=58358 start_time=2019-12-13T07:38:54Z barcode=BC01 runid=2c9cf7bc05858273f10e7d7ec552fc0bd742dc3e
CTCTACGGGAGGCAGCAGTAGAATTTTTTTCGGCAATGGGGGAAACCCTGACCGAGCAACGCCGCGTGAAGGAAGAAGGTTTTCAGTTGTAAACTTCTGTTATAAAGGAAGAACAGCGGCTACAGGAAATGGTAGCCGAGTGACGTACTTTATTAAGCCACGGCTAACTACGTGCCAGCAGCGCGGTAATACGTAGGTGGCAAGCGTTATCGGGTATTGGGCGTAAAGGGGCGAGGCGGCGGCAAGGGTCTGTGGTAGAAGCCTGAAGCAACTGGTAAACCATAGAAACCAGGCAGCTAGAGTGCAGGGAGAGGATCGGTGATTTATGTGTGGCGGTGAAATGCGTAGATATATGGAGGAACACCAGTGGCGAGGCGACGATCTGGCCTGCTCCTCTTCACTTAATAATTCCGATTAACGCTTGCACCCTCCGTATTACCGGCTGCTGGCGCGAGGTTAGCCGGTGCTTCTTCTGCGGGTAACGTCAATGAGCAAAGGTATTAACTTTACTCCCTTCCTCCCCGCTGAAAGTACTTTACAACCCGAAGGCCTTCTTCATACACGCGGCATGGCTGCATCAGGCTTACGCCCATTATTATCATTACTGCTGCCTCCCGTAG
+
*+,,13+21(,1/025'211*(1*888:..868/;..4,+*&'+-14633560,+'-79535:5878:731/.-((&)+,:664(*)://09922:044/4--.2*33+30598146.00867*-,+0/,.)))+8.+(++-27.61.155,7/71()2(('+-0070,,.,/45:3(1*.0235:08111:666-5+1-,/)&')*30./'*'.(+/9980/-37.)03-1(&**,.:-,**%&-/5022631/,(%+('-+(((&%%)*(*&&,1;+7:110+26*51,-31/,,,+)*+)/51+,,(*(.3+.5,1..-22+)((,,*(-%*/++.-3)*,**%',/00.36:--),,/-/60045:51100/5:964//,*3/8,,-,57**0*&$'*'/./299;06,-,8.31&&''(+//76136/133;1,.+()/2-*)*)+0,,+.0-+*2,141*//4.7:78::27711;1//,0.,,02058'2)+,.4.0*(*.'+,28*0;97/5:9*(+*))**).,+06+*+.'3,)'(002398;53:4/0/0+003496775:5668488*20+-,)-2:90%*+%-+*)'&/((*/027748,47.*2+5
@a90d0dc8-eb76-4c5d-903f-e523ee722828 ch=149 read=63505 start_time=2019-12-13T07:38:51Z barcode=BC01 runid=2c9cf7bc05858273f10e7d7ec552fc0bd742dc3e
CTCCCTACGGGAAGGCAGCAGTGGGGAATATTGCACAATGGGCGCAAAGCCTGATGTCATGCGCGTGTATGAAGAAGGCCTTCGGGTTGTAAAGTACTTTCAGCGGGAGGAAGGGAGTAAAGTTATACCTTTGCTCATTGACGTTACCGCAGAAGAAGCTTCAGCTAACTCCGTGCCAGCAGCCGCGGTAATACGGAAGTTACAAGCGTTAATCAGATTACTGGGCGTAAAGCGCGCAGGCGGTTGTTCAGTCGGATGTGAAATCCCCGGGCTCAACCTGGGAGCTGCATCTGATACTGGCAAGCGAGGAATCTCGTAGAGGGGTAGAATTCCAGGTGCTTAGCGGTGAAATGCGTAGAGATCTGGAGGAATGCGGACGAAAGGCGGCCCCTGGACGAAAGACTGACGCTCAGGTGCGAAAGCGTGGGGGGGCAAACAGGACTAGATACCTGGTAGTCCACGCCGTAAACGATGTCGACTTGGAGGTTGTGCCGCTTGAGGCGTGGCTTCCGGAGCCTAACGCGTTAGATCGACCGCCTGGGAGTACGGCCGCAAGGTTAAACTCAAATGAATTGACAGGGGCCCGCACAAGCGGTGGAGCATGTGGTTTAATTCCGATGCAACGCGAAGAACCTTACCTGGTCTTGACATCCACGGAAGTTTCAGAGATGAGAATGTGCCTTCGGAACCGGCGAGAGACAAGGTGCTGCATGGCTGTCGTCAGCTCTCGTGTTGTGAAAATGTTGGGTTAAGTCCCGCAGCTGAAGAGCGCAACCCTTATCGCTTCATTGCCAGCGAGGTCGGCCGGGAACTCAAAGGGAGACTGCCAGTATTAAACTGGAGGAAGGTGGGGATGACGTCAAGTCATCATGGCCCTTACGACCAGGGGCTACACGTGCTACAATGGCGCATACAAAGAAGCGACCTCGCGAGAGCAAGCGGACCTCATAAAGTGCGTCGTAGTCCCGGATTGGAGTCGCAGCTCGACTCCATGAAGTCGGAATCGCTAGTAATCGTGGATCCAGAATGCCACGGTAGATACGTTCAGGCCTTGTACACACACCGCCCGTCACACCATGGGAGTGGGTTGCAAAGGAATGGCTAACTTATTCGGGAGGGCGCTTACCACTTTGTGATTCATGACTGGGGTGAAGTCGCTGGAGTAACCGG
+
(),3)*'4)/,&$&)'*,-..4./.*,.,'.)((-.2+*1.)''+/7*'3312,+%%%(),976564455513))(*+.3354+97/7(--5+%('+080.*+-15,(+(-((-+'(*,60()///.49092,.0252811,+6-*55+./%)*%*(')+./()((../11+/155<513419700*,.1'($/%+'%%)&%',''();.6.42&,+'2+127980+)04.(,+-%&$%,*'$(&%,-+-23,&*()%--.;0-525,-4.--.0/61112,'+1167621-.0378190035'/'(('&%&%)*/1-*',1/,+*+.,4.42.1//,&*')+46;91.66-/4980+),,/25:9.00*.'$'&'%#&)*&'+-0/.821+7968729')+-+,-41---(,3242-)++))+-()'**''..8-.+0:4670278,5-)29956272-035:689;610++%+,2.+)*1-1--,3*,,2.%&+(--/61570833-9+*/$(+()26233.1*&%&((&&)/,/0../*('(+-4/5/,-*,)0,22<91887::44.90,)++%664+3,)&('))*%++005-+++02/0338:9.632.))*44/2).-246900220(((,,548445:4564.32-0.1.2+19.-+*+-.-0-$/..55647171-8/-1&''')&+&(..0-,0189;221208/.+,*,,00++*)',))&&-())-,.,((24+33/520-,00*'))$(%'**&$*+14585:6,4.*)%'-'%$-)*9<532(&,)353.8-&2-0./9715-*-,*-0056891*)&(&8878886.++*,.2008:63556788860-.0/41,--321,**#$(*3;2/88.1+,*((&)(*,-+1/.0711011/.02'&'&'+334749732*)((+89-11901/,)%*-78-18935423213//)/.*:+2+'+,,++')+'.)*/244+..*+)+.',)./3633///-8--.997::1+-.-7215-)+152/,2+,-0399%27730522+))((,.0864:8104'+*/+*+))(')).20+,(-,3*+($$#$%%(%%$&$#,-,.81+/4213+2+*22%-,67./678;751/.//./.1,+,-)+2020,-('(186:56
@84fe6b7f-1235-46e4-b883-c740f19fe581 ch=419 read=126099 start_time=2019-12-13T07:38:58Z barcode=BC01 runid=2c9cf7bc05858273f10e7d7ec552fc0bd742dc3e
CTCCTACAGGGAGGCAGCAGTGGGGAATATTGCACAATGGGCGCAAGCCTGATGCAGCCATGCCGCGTGTATGAAGGAGGCGGGTTGTAAAGAGATACTTTCAGCGGGAGGAAGGGTAAAGTTAATACCTTTGCTCGTGGTACCCGCAGAAGAAACACCAGCTAACTCCGTGCCAGCCGCGGTAATACGGAGGTGCAAGCGTTAATCGGAATTACTGGGCGTAAAAGCGCACGCAGGCAGTTTGTTAAGTCAGATGTGAAATCCCCAGGCTCAACCTGAGACTGCATCTGATACTGGCAACTTGAGTCTCGTAGGGGGGTAGGAATTCCAGGTGTAGCGGTGAAATGCGTAGAGATCTGGAGGAATACCGGTGGCGAAGGCAGCCCTGGACCCAGACGACGCTCAGGTGCAGCGTGGGAGCAAACAGAGTTAGATACCCCTGCGTAGTCCACGCCGTAAACGTCGCCGACTTAGGTTATTGCCCTTGAGGCGTGGCTTCCAGGAGCTAACGCGTTAAGTCGACAGGAGTACGGCCGCAAGGTTAAAACTCAAATGAATTGACGGGGGCCCGCACAAGCGGTGGAGCATGTGGTTTAATTCGATGCAGCACTGCGAAGAACCTGCACAGTCTTGACATCCACGGAAGTTTTCAGAGAGATGAGAATGTGCCTTCGGGAACCGTGAGACAGGTGCTGCATGGCTGTCGTCAGCTCGTGTTGTAGAAATGTTGGGTTAAGTCCGCAACGGTACCCTTATCCTTTGTTGCCAGCGGTCCGGCCGGGAACTCAAAGGGTGCAGTATTTGGAGGAAGGTGGGGATGACGTCAAAGTCATCATGGCCCCGCCCACGACCAGGGCTACACGTGCCACAATGGCGCATACAAAGAGAAGCGACCTCGCGAGCAAGCGGACCTCATAAAGTGCGTCGTAGTCCCGGATTGGAGTCTGCAACTCGACTCCATGAAGTCGGAATCGCTAGTAATCGTGGATCCAGAATGCCACGGTGAATACGTTCCCAGGCCTTGCTTACACACACCGCCCGTCACACCATGGGGTGGGTTGCAAAAGAAGTAGGTAACAACCTTCGGGAGGGCGCTTACCGCTGTGATTCATGACTGGGGTGAAGTCGTAACAAAGGTGG
+
,/31144%)4.')0*366449176).1/.900-.0/8+73(&&')/'*0-./002514848321'%'**/.0114(-&'+-**)*0)(.1,'()$''*,432'*)'10),,)&),,+)54--,5++*4))/(&),-1+/(&(,44-2*)0+%+/**+13*..-,,)**((/1.**()1+%%'&).++02-,/.,036523-//41,0*/.-2++--4:87472:4*(+,+&((+((66&-783)4,3,456./34331150,157+*0994:/923/.&)//2212225/.0/0324*0)&'(*')**)+/1.-'125,//-%-&1+70038/.'%&&*.+((-.*./230../24769:53427458-1)+&++,+4+4,%+47/(15-0'''+',))'+859237++&)&(+6497+*//4'.)(((3+**//3:5-&$%$'('+-/4'*,/6034:920)%%),+-,0,'.(*+&,+)39)((+%2*)863*'%%/+&,*%+/+,.,+*&1+6,186642',')$((/0(751434/5190:;1144553.-+401.-1+-50/.60+,,.-0..-6/02+-.//,'*22<;7;7;20-2,20(1()&%'&((&()(%$$&&'&+.-*)($&)983,-.,)*).5<74/-)((+,9540/.0-613;857-78575//.*&*(,%+*246680//.4-.,--.+,)*+*5392910.'%*34,2/:/879;99417.+-66-/%$$)(.,7/00,/6-*01/2:0-/*2,*)--06)6140142(5,+*+%&)'+,-,3)%*&(**)+)*-(5816331..-/2)+-,.;9')*//41-&)('$'(30;0/4874..)++//2',,04+0.--34/+//5*))',)()6123-1)/--).29+2/301556565;7+-566677:949/0*.+$3()*(&)/2881900/-./45821-4.,+0&.(12965100024123:62.+.&*)*2.171.1(//*,8556/0.2,,$0.46-0+*+-,-.0-/-2:21:.,+./056861/2+&+)445842266)&**()*.+*3,12432478/;-*/1+23717016../-13598:676353/02**+/1/04489976:&)$&')
@e1159cc4-b7dd-44c0-a58f-de09da10177d ch=173 read=136286 start_time=2019-12-13T07:39:09Z barcode=BC01 runid=2c9cf7bc05858273f10e7d7ec552fc0bd742dc3e
CTCCTCGGGGCAGCAGTAGAATTTTCGGCAATGGGAAACCCTGACCGAGCAACGCCGCGTGAAGGAAGAAGGTTTTCGGATTGTAAACTTCTGTTATAAAGGAAGAACGGCAGGAAATGGTAGCCAGTGACGATACTTATTAAAGAAAGCCACAGCTAACTACGATGCCAGCAGCCGCGATATGCAATGGGTGGCAAGCGTTATCCGGAATTATTGGGCGTAAAAGAGGGCAGGCGGCCAGCAAGGTCTGTGGTGAAAGCCTGAAGCAACTTCCGGTAAGCCATAGAAACCAGGCAACTAGAGTGCAGGAGAGGGATCGTCGTGGAATTCCACCATGTGTAGCGGTGAAATGCGTAGATATATGGAGGAGGAACACCAGTGGCAGAAGGCGACGATCTGGCCTGCAACGACGCTCAGTCCCGAAAACGTGGGGAGCAAATAAGTTAGATACCTAGTAGTCCACGCCGTAAACGATGAGTTTAAGTGTTGGATGTCAAAAGTTCAGTGCTGCAGTTAACGCAATAAGTACTCCGCTACAGGTAGTACGTTCGCAGAATGAAACTCAAAGGAATTGACGGGGGCCCGCACAAGCGGTGGGTATGTGGTTTAATTCGAAGCAACGCGAAGAACCTTACCAGGTCTTGACGCCTCATAAAATCCAGAGATGGAGAGATAGCTATATGAGAATACAGGTGGTGCATGGTTGTCGTCAGCTCGTGTCGTGAGATGTTGGGTTAAGTCCCGCAACAGGCGCAACCCTTATCGTTAGTTACCATCATTAAGTTGGGGACTCTAGCAGAGGACACCAGTGACAATGGAGGGAAGGCGGGATGACGTCAAATCATCATACCCATATGACCTGGGCTACACACGTGCTACAATGGATGGTGCAGAGGAAGCGAAGCCGCGAATTGGCTCGGGAAACCCAGCAAAAACCATTCTCGGATTCGGATAGTCTGCAACTCGACTACATGAAGTTGGAATCGCTAGTAATCGCGGAATCAGCATGTCGCGGTGGGCCACGTTCTCTCGGGCCCCTTGTAACACACACCGCCCGTCACACCACGAGTTGATAACACGAAGCCGGTGGCCTAACCACGGAAGAAGGCTAAGGTGGGATTGATGATTGGGGTGAAGTCATGGCAACAAAGGTAACCGG
+
+.6868*3.,**-.-23.*,+.7;;65;65:540((*)+8+,-68723/0255235*('(*,3-5/3(+..1/67,1(0,03+..7000//20/4//18*2-47135++&((,(.+*(39-+,2,'-..,,)$))(*'%%-+))$(),)//++(*,.26,%'***--352-20+20(('%,+/.5,,*'.()(&),5/54855/9''-&&+()-.122/..067,((-*,./8;46-/')+.1(,15440+.50.-69,2:01,2*+,//1-0))+/1:+/9.0-(//(-4.070.',,/+-00358:5.-(*3/823+008:5+1+4-10)&()--66..0.512*2,%*226565:731)+.4,-*'2.)50/01126281&&*'',1260/...216191153'.*+.0188-,)1-*(.2-&,-/301(*(,79;65).)3-/36+9.)*'(())66-.14;879:3,,)+'+$&'*.*,./3;4221+../26-,-970/47:93423391$-'*0//1'')),.88--,*++).,/489937:6***&*,,2,97/3912).*/.6198:26;;1/8.**+/*/,0/4642)&*2.)*-3:;.8885/00//253,*,,1+,12617/-4(+(+,/82+*%'')*,301,(&(+'()./2:30+,,117)+,08343.(%%&&**.458:87799*639/0//1/+///4778897878358*2-04339040066*,66-7+.98/71(19(4:440,0/().104:25574945,3.059)-864.(++*,'(+((%*-+,.003-/)+.,.,'-1-83+21*./57478:;71104301(,+)&*...156.11,-./530+-+)452231;43;897+*(*&)+.+*.*,*+3+,-**''%)&*$$$('*&.,(2.(&%&+,27.:;87;747,(%0,3052)1033../21//13-02/,+,'(+)-/*0.67,*)(%*+,1/0+62'*))*&(//077859,43/./3&#&*-9)..34&1+-4.*,)(&&&&&*'*+.738;658982/2,(*),*(,**.480,/))-./6250),++)-541%0+)*-%%&(&&%%&2),8<510.+,-/.7/415.--//-,.(-('%*+-15-(/,5;5:04
@d9c5d75b-4ea1-4047-ad46-a35daf44514e ch=410 read=57142 start_time=2019-12-13T07:39:09Z barcode=BC01 runid=2c9cf7bc05858273f10e7d7ec552fc0bd742dc3e
CCGGTTACCTTGTTGCGACTTCACCCCAATCATCGATCCACAGCAGATTGGCTCCTTCCCTTTGCGGTTAGGCCACCGGCTTCAGGTGTTATCAACTCGTGGTGTGACGGGCGAGTGTGTACAAGGCCGGGGAACGTATTCACCGCGACATGCGTTCGCGATTACTTCTTGATTCAACTTCAGCCAGTCGAGTTGCAGACTGATCCGAACTGAGAATGGTTTTATGGGTTTTGCTTCACCTCGCGGCTTCGCTTCCCTCTGCACCATCCATTTGTAGCACGTGTGTAGGTCATAAGGGGCGAAATGATTTGACGTCATCCCGCCTTCCTCCAGCGCAATGCTGCTTAGTCTCGCTAGAGTCCCCAACAATATTAGTAGCTTAACGATAAGGAGTTGCGCTCGTTGCGGGACTTAACCCAACATCTCACGACACGAGCTGACGACAACCATGCGCACCACCAGCCTGTCTCATATAGCTATCTCTCCATCTCTGGAGCCTTTATGAGTATGTGTCAAGACCTGGTAAAAGGTTCTTCGCGTTACTTCGAATTAAACCGCATGCTCCACCGCTGTGCGGGCCCCATCAATTCCTTTGAGTTTCATTCTTGCGAACGTACTACTCAGGCGGAGTGATACTTATTGCGTGCTGCGGCACTGAACTTTGACATCCAACACTTAGTACTCATCGTTTACGGCGTGGACTACTAGAATTATCTAATCCTATTTGCTCCCCACGCTTTCGGGACTGAAGCTTGAAGTTGCAGGCCAGATCGTCGCCTTCGCCACTGATTGTTCCTCCATATATCTACGCATTTCACCGCTACACATGAATTCACGATCTCTCCTGCACTCTAGCTGCCTGGTTTCTATGGCTTACTGAAGTTAAGCTTCAGGCTTTCACCACAGACCCTTGCTGCCGCCTGCTCCCTCTTACGCTTAATAATTCCGGATAACGCTTGCCACCCACCAAAGTATTACGCGGCTGCTGGCGCGTAGTTAGCCGTAGCTTTCTAATAAAGTACCGTCACTCGGCTACCATTTCCTGTAGCCGCCGTTCTTCCTTTATAACAGAAGTTTACAATCCGAAACCTTCTTCCTTCGCGGCGTTGCTCGGTCAGGGTTTCCCCATTGCCGAAAATTCCCTACTGCTGCCTCCCGTGGG
+
1204.9./+.-,14(--%-()(%)-4+-**+.1.%()-(')*'(%''##(*1166546('$''(*.106*-670.5/13+(++%05423411310///.-7-,,55683::6.')+-111,)..,2.4&.))%&.')*0*))5*01052*1)&(*00010*3+%++,&%%(*672)-+4-3,'%#%&1153/7///,0-6++.03))13210*'(++0-8:</233;35;:-+/1:1./423.+..-/7-)+5,07+*/-,,,59/338084*,2131./0010*&$)*32,+/71882,'&%%((&).+*-/2348/<8.-::0/,.'-),%($((0,&.1)%$$&'3314+,2+(++*//-&+%(*)'&&&%%,&&()+3.:344331/&,17-0/21423*+.253.((%)%(&&)01542//*.00/02.05566664152&281.+,&)(,,%'()%&&&%,3350633%763555877:;87631(*.)*0(-.)(52-.../.2.256573952098;91)..;;:481010-9//0:6&&%-%.28-9$+0514449456)*)',+1070765-124091873.64.-03::1*49*+)++%%885:0//-(--*+1*()%&&&*+),/,+-.-/-*%'+()'('%+,23/-/.++-8673+//+)*/*).246898:954:3-.-8/,,.47887673&+%0''(*+/2/.-+,16/,013:9,(*)*4843*9711''*'&&('%%''/,+-&.((*/0:::8;:5583;567:435.)%,),**''+8443667954572/-76..45/46,0(().*+-0--%'*++0,,*02*+6,/.0((,123796775930&'-3-)3)**0/.0-,7&)$'*8---0-5:;/46.///9999311-.-/36)*,&$&*27++00/%*&'(%,-.0::<0/0118-9-,+7-,8:13/&%)'&')%'*/7-,'((,+,//51/-(,),-/4;653512%&'(/71*.*(+..'(,07-06').547557:;79;25110/.)*-*+/.196/0,()..,/298,).('071.//;42'(33.573911:166;5&)%,-,/0)+/0.:0:*.34/<.19:,%)'%()'+32409,92))1.-./.36*:8*)4&2)
@ba421949-a90c-4490-82ab-16e0349235e1 ch=491 read=104812 start_time=2019-12-13T07:39:08Z barcode=BC01 runid=2c9cf7bc05858273f10e7d7ec552fc0bd742dc3e
TTGTTGCTTGTTCGGGTTACATTATTGCTGGAGTACAGAAGTTGCTTCAGTGTCTTTGTAATTGCTTGCTGTTGGGTGCCAGTGTGCTCCTGCAGGGGAGGCGGCAGTGGGAATGTGCAATGGGGAGGCCAGTGCGACAGCGCGTAGATGATAGAGGTTTTTCGGATCGTAAAGCTCTGTCTTTGGGAGATAATGGCCATTGCTGCCCAGGAGAGTAAAACAACTCCTTTTGTATGGTAAATACATGGGTGGCAGGCGTTATCCAGTTACTGGAAATAGGGGCTGGGCTGGATTGGTGGATGCCAAGTACCCGGAGGCTCCAGCAGGTTACTGCATTCCGACTGGTTATCTAGGTGCAGGAGAGGAGTGCGATTCCTGTGTGAGGTGAAATGCGTAGAGATTGGGAAGGCACCAGTGGCGAAGAGCGACTCTGGACTGTAACTGGCGCTGAGTAGAAGGCGTGGGAATGGAAACAGGATTGAGAATGCCCTGGTAGTCCACGCCGTAAAACGATGAATGGGTGGGGGAGTTTAAGCCTCCCGTGCGCCGCTAGCGCATTAAATTATTCCGCCTGGGAGTACAGTCCTTAAGTTAAAACTCAAAGGACGGGACCCACACAGAGTAGCGGAGCATATGGACTAATTCGGAAACTGGCCTTGAGAAAGGACCTTACCCCGCCAGCATCATACATTACTTAATCAGGAGAATCCCATGCAGGACAGGTGGCAGGTGGTGCATGGTTGTCATCCAGCTCCAGTGTGAGATGTTGGTTCAGAATCCTGGCAGGCACCAACCCTTGTGTTTAGTTACTGCCATTAAGTTGGGACTCTGGCAGGACTGCCTGGAGGCTAGCCTTGGGGAGGAAAGTGGGGATGACGTCAGATCATCCCATGCCCTTATGTGCAAGGTCACACGTGCTACAATGCGGCTGGTACAGAGATGCAATGCATGTGAGGTGGAGACCAAACTTAAGAACAGTCTCGGATGGATTGGCTGGAAACTCCTTCCTACATGGAAGCTAGGAGTTACTAAGTAATCGCAGATCAGGATGTCTTGAGTGAATACGTTCCCAGGTCTTATACACCGCCGTCACACCATGAGTTGGCAATGCAGAAGTCCGTGACTAACCCTGCAAAGGAAACAGCAGCCGAAGGTACAAGATCCAGCGATTGAGGAGTGAGGGAAATCATAACAAAGGTAACCGG
+
$$%&$$'(/,1:3&1&0)%&&*%%+-)),/&(&+'+,%)(&,/&$&''',-+2+35-)-'',+)&)''(1*+,,-'&%&%'(.+,&')54211/5/1-)-2+-6**23386+.3&+&'(&/)00'%(*,,$/130('0.)($%%($'%((),%'%,/,5:86-(,,-.(.++,(*,240,*,/*'0,,+,/-.1141,%,(&'$$)'&&+(('$##%'(($'%%&))+37.++&&%$&).'(%1+++*'),.,&'-..151.2)*%02(*110()'(*+13-('&*)*&+&%($-(&.,,2&(+&%')%*)&(*#)*)67&(()',++)$(''+*05-()(*-0*5,**50+-+,-3.24,'$)'%(%()*.225*''(($'&*(*+..&*'+%+++**'+(,,+-((+)(*,)+*1*(&)*($)+//..,-,4+0/,(-'('+'+$'/(&%$&&((&)--014/%(('%/+&,)*3+.-*'&'+-&67/00888638/%(+/2%*(+1++*+--49-,))%',.-+#(),+%$%'('+,+(,.0(-+#%&'%+&)&,)+)*&+*0710,03-)+''%'&'&&'+%)&*(&,./68--()%('+,+0&36+84.&)(,)&&')%'%,.*+--/(--(&&%+)//+%(''&%$*(($##&&'--'+)./,((%((''%'*)*++/0%'$((2&$&%%-*01,(,(&***.3(','*%'2-0*-/+.'.*+0.+,&&(-..*+.%*-&*+%$&()(&$&&&%%#+(+,/,(+'(#%)()*1+%%)-/,2-'/%+$15-(+(('&++(&')%'$#&'(.-+&),),1-*,14--.+-*+*--15934,))())(&(&'&&(3+(.,'+''(+,1,./545043-%/.1..+.(&$#+*'%'('&&$$(''$'%'(&*+/+.)(++21/%(+-.01(*..--.-,+,/00-+)**(*&*'&.-('&.0123/002.&),+,,,-**(*'*--(/))(*+.*/1+-55(%%&'&(*(*''*)(*-%(*$%-1+.+,*)*+--*%&%(436.(&)+&('(('%'*..97'5*)+,/-),-.+*&%+//032,22(*-'*(-.22-(**0%,,-21,2-*'*(,-2,++*-428.4-(),/12**($%(*('#%&+&&'&&(('*'()-.'%%''%*(''+,%((&&((')**)-).-0.29(-*84:44*2
@d200d2e5-a3f0-4d1c-85c4-e883f91db25d ch=59 read=110861 start_time=2019-12-13T07:39:05Z barcode=BC01 runid=2c9cf7bc05858273f10e7d7ec552fc0bd742dc3e
CTCCTACGGGAGGCAGCAGTGGGAATGTGCACAATGGGCGCAAGCCTGATGTATGCCGCGTGGCTATGAAAGAAGGCCTTCGGGTTGTAAAGGTAACCGGAGGAAGGGGGAGTAAAGTTAATACCTTTGCTCATTGGCGTTACCCGCAGAAAAGCACCAGTTAACTCCGTGCCAGCAGCCGCGGTAATACCACAGAGGTGCAAGCGTTAATCCAGATTACTGGGCGTAAAAGCGCACGCAGGCGGTTTGTTAAGTCAGATGTGAAATCCCCGGCTCAACCTGGGAACTGCATCTGTTTGCTTGGCTTGAGTCTCGTAGAGGGGTAGAATTCCAGGCGTAGCGGTGAAATGCGTAGAGATCTGGAGGAATACCGGTGGCGAAGGCGGCCCCCTGGACGAACTGACGCTCAGGTGCGTGGGGAGCAAGCAGGATTAGATACCCTGGTAGTCCACGCTTGATATCGACGGAGGTCGTGCCCTTGAGGCGTGGCTTCCGGAGCTAACGCGTTAAGTCGACCGCCTGGGAGTACGGCCGCGAGTTAAAACTCAAATGAATTGACGGGGGGCCACACAAGCGGTGGAGCATGTGGTTTAATTCGATGCAACGCGAAGAACCTTACCTGGTCTTGACATCCACGGAAGTTTTCAGAATGAAATGTACCTTCGGGAACCGTGAGACAGGTGCTGCATGGCTGTCGTCAGCTCGTGTTGTGAAATGTTAGGTTAAGTCCGCAACAGGCGCAACCCTTATCCTTTGCTGCCAGCGGTCGGCCGGGAACTCAAAGGAGACTGCCGGTAAACTGGAGGAAGGTGGGGATGACGTCAAAGTCATCATGGCCTGACCAGGGCTACACGTGCTACAATGGCATACAAAGAGAAGCGACCTCGCGAGAGCAAAGCGGACCTCATAAAGTGCGTCGTAGTCCGGATTAGGTCTGCAACTCGACTCCATGATCGGAATCGCTAGTAATCGTGGATCAGAATGCCCACGGTGAATACGTTCCGGGCCTTGTACACCGCCGTCACACCATGAGGTGGGTTGCAAAGAAGTAGGTAAGCAGCAACTGGAGGGCGCTTACCACTTTGTGATTCATGACTGGGAATTGAAGTCGCGTAACAAAGGTAACCGG
+
'+-3/./+69.171/4331548(+)(&.()-,.1-+-,)(*/4+5:12,+)'),*16&$%'((%*-4,.3)%())0/85860:0/.*,/1)'%&$$&$')&+-+.+52*+(**.5/+*5-8./4379.++.-%+*-(1-10/29.+/-+/.+,)+/65(.3/3.//07.15::321--03..0/,1.,+0/,/))(.+437:957434340:'(+,-.+-39:6523.;9+*1./(.+24682&34;821525087.-760110:5/-58-(,(*/+8/9404'0,-7765553'56*(%&&&''''(&)*+()+,-*(,107*,(2)6*;,,9;9921115;978;011;788+''(()8:9+,7)41060./-2-,(.*,-,0/1697-,240.*(.*011.-..0./.(&%&$&.,)('-.)%**/0)3,//3503:202:8/542+'($$##%&)'+*((((,*-,+0+8-19,-41-))++'%()-4-2,0%',,-/)'',-735001/002/32+1/)$&*+,/.0.44.(,*1.:94346.12.,..6.1-0++179417'-&&**(*)8677*...4-/056;65:7<.---,3)()('&(*)))2304--6/335317022988-*-,0.0--;;-48+,''%$),+78.9984719:/8257:9.81427987762211.50//895487256767/8.,--*/4,-/5*1025++),-8+.5,6)(11/42206+*5,/0*+0)')+..;572-/.-+324+8:5:45-+2)-)))*:8794,-259:101,)-,,-,.0*054./12421228+.999:86,2(-'%'..8,165-2)+$%)238800-'%%%(&&')-/+'*&(+&)-04:47501-))&&(,+&12;74632,*24+-20233203052:*00(11/.5//078/3001921--6..0)11,80956..+*&*0--/789:99:53496060(',&0-*)/-01/1157+3%'.,.+(*+*15((*(*-11017594,-++,.),.'((--$())+-5.+-%#%%'(-,,+.-)+-*+-25205;.-46-+11259331116201(%$)&'/0--,,%()6988;.+/+9:;:89
@a4443131-d1cb-4574-9a9b-84521d6cd3c5 ch=323 read=68138 start_time=2019-12-13T07:39:18Z barcode=BC01 runid=2c9cf7bc05858273f10e7d7ec552fc0bd742dc3e
TTGAGTATGCTTCGTTCAGTTACGTATTGCCGGAGTGCTGCTGAAGAAAGGGCAGCCGGTATCTTTGCTGCTGGTGCTGATATTGCTCCTACGAGGGAGGCATGATGGGAATATTGCACATGAGGGAAACCCTGATGCAGCAACGCCGCGTGAGTGATGAAGGTTTCCGGATCATCAAAGCTCTGTCTTTAGGGAAGATAATGGCGGTACACCCAAGGAGGGAAGCTACGGCTAACTACGTGCCAGCAGCCGCGGTAATACGTAGGTGGCAGGCGTTATCGGATTTACTGGGCGTAAAGGGGGGCGTAGGCGGATGATTAAGTGGGATGTGGCCACCGAGGCTCAACTTGGGTGCTGCATTCCAAACTGGTTATCTAGAGTGCAGGAGAGGAGAGTGGAATTCCTAGTGTAGCGGTGAAATGCGTAGAGATTGGGAAGAACACACCAGTGGCGAAAGCGACTCTCTGGACTGTAACTGACGCTGAGGCTCAGCGTGGGAGCAAACAGGTTAAAACCTGGTGAGGTCACGCCGTAAACGATGAATGCTAAGGTGTGGGGTTCAACACCTCCATTGCGCCGCTAACGCATTAAGTATTCCGCCTGGGAATTACGGTCGCAAGATTAAAACTCAAAGGAATTGACGAAAGGATTACGCACAGCAGTAGCAGGCATGTGGTTTTTAATTCGGAAGCAACGCGAAAGAACCTTACCTACCTTGACATCCCTTGCGTACTCTTAATCGAAATCCCTTCGGGGACAAGGTGACAGGTGGTGCATGGTTGTCGTCAGCTCGTGTCGTGAGATGTTGGGTTTAAGTCCGCAACGACGCAACCCTTGTCGTTAGTTACTACCATTAAGTTGAGGACTCTGGCAGAGACTGCACAGGTTAACCAGGAGGAAGGAATTTGGTGAAATCATCATGCCTTATGTGTAGGGCTACACGTGCTACAATGGCCGTGCAAGAGAGATGCAATACCGTGAGTGGAGCCAAACTTTAAAACCAGTCTCGGATTCGGATTGTGATGAAACTCGCCTACATGAAGCTGCGGTGCCCAATAATCGCGAATCAGAATGTCGCGGTGAATACGTTCCCGGAGTCTTACTGTACACCGCCATCACATGATTGGCAATGCGAGTCCGTGAGCTAACCGCGAGAGGCAGCGGCCGAAAAGGTAGGGTCAGCGATTGGGGTGATGTAACAAGTAACCGG
+
%)($%%&(#(0-21663%'..),*/'0(')'*(%'((,,*)+-,,%*(('(''#%%**1,0.0.7*%&($%*+41899---,-81121.-.1&$+.-((*+&&'()'1/(/.*7+))'&'+()*/*+24,4+*,-3574+789435;47391%&().///7,24:)/*8-987(4'/3.*-/0763,+,%%)+((-*./,4+**,,41--(),**+(*'+*((*'+,..02/++((*,-,,.07--.--231313,2,-,87849337:6+*56779515(+).56,.26;776699-*)).4028772852777313331485:972*%(&+*)0+*%0+325-3-+3,6552.))),/.)),54255/40/...%(*))41/76/0,.1,*+%/(-,-2.02+,(/--),+.40,46,,1355,+,)&.'.5.-1+.-1-.-0824/4//+0-(&0/1-,++)127/.)),)-*+-123320)'.261,---4587)''.7411430.)(&%))),((%%*&'&'*,/5468903/-023:9,53.&/(,,32772/93+0,+,7123'.+'*)25$$%&$&&'$*),&&')-;371395/.(%$)&%(*414+,0/)+0-0754-.10;5(1*619156-*))*(%'$#(()*,*+,%))().'-134/*)/1.8;745;6:3+(+*%).12/2338))062204+5-+*.))0--./02800701*3-//+1+.(..(%&+&+/.170+1711981/-++,-%,)*-643'#(%//6/01677,/00/*0,-/.2..,048571/*++%-+/-38*-.+,,(+&,).17.2.).4,46320:///24;8395)-+4&'/50243*(,,'&(+77721())3609120106.,2+/-**((,.)+(%''.+-.35+-*+1-,,./242/2867640*&*)(362330:/,+*))*0,/(((*)*,.160.+,//791/./46.).448/+-+')*4-+,,,6643)-'//.17./+(''$&'()(*/.*+)('+,-*-,))*&'--3*-&%(%%(,+-%&''/+3,,*+*,24+4).-11:754.2)0,,(,%%&+*,(())4..*,'#%%'%($&$'().,)%$'''(+*%((+*),./.30.))'&'&&'&&%-*/-,-3*//--*(+.),/''*0/44.9+,&&&#%$%%)%'&'(%)).*/.8
@4a335aae-a93e-413c-84c6-fc62277a189d ch=34 read=83206 start_time=2019-12-13T07:39:16Z barcode=BC01 runid=2c9cf7bc05858273f10e7d7ec552fc0bd742dc3e
CCGGTTACCTTGTTTGATTTCACCCCAGTCATGAATCACTGCAGAGTGGTAAGCGCCCTCCCGAGTTAAAAGCTACCTACTTCTTTTGCAACCCACTCCCATGTGGTGTGACGGGCGGTGTGTACAGGCCCGGGAACGTATTCACCGTGGCATTCCTGATCCACGATTACTGATTCCCGACTTCATGGAGTCGAGTTGCAGACTCAATCCGGACTACGACGCACTTTATGAGGTCCACCTTGCTCTCGCGAGGTCGCTTCTCTTTGTATGCGCCATTTACAGCACGTGTGTAGCCCTGGTCGTAGGGCCGCATGATGACTTGACGTCATCCCACGCTCTCCAGTTTATCACTGGCAGTCTCCTTTGAGTTCCCGGCCGGACCGCTGGCAACAAGGATAAGGAGGTTGCGCTCGTTGCGGGACCTAACCAACATTTCACAACGCGAGCTGACGACAGCCATGCAGCACCTGTCACGGTTCCCGAAAGGCACATTCTCATCTCTAGAAAACTTCCCGTGGATGTCAAGACCAGGTAAGGTTCTTCGCGTTGCATCGAATTAAACCACATGCTCCACCGCTTGGCGGGCCCGATCAATTCATTTTGAGTTTTAACCTTGCGTACTCCCAGGCGGTCGACTTAACGCGTTAGCTCCGGAAGCCACGCCTCAAAGGGCACAACCTCCAAGTCGACATCGTTTGCGGCGTGGACTACCAGGGGTATCTAATCCTGTTTGCTCCCCACGCTTTCGCACCTGAGTGTCAGTCTTCGTCCAGGGGCCGCCTTCGCCACCAGTATTCCTCCAGATCTCTACGCATTTCACCCGCTACACCTGGAATTCTACCCCCTCTACGAGACTCGAAGCTTTGCCAGTATCAGATGCAGTTCCCAGGTTGGGCCGGGGATTTCATCTGACTTAACAAACCGCCTGCGTGCGCTTTTACGCCAATGAAATTCCGATTAACGCACCCTCCGTATTACCGCGGCTGCTGGCACGGGTTAGCCGGTCTTCTTCTGCGGTAACGTCAATGAGCAAAGGTATTAACTTCCTCCCTTCTCCCGCTGAAATTGCCTTTACAACCCGAGGCCTTCTTCATACACGCGGCATGGCTGCATCAGGCTTGCGCCCATTGTGCAATATTCCCCACTGCTGCCTCCCGTAGAG
+
2/1308.-2-5&++''+6810*747+-.29./+++*)'(&&&(%%&(.31/'')*-0-/,3*((,/.078*,-.2080119<81:;/1650/5+$&'83+&)(')0///,-8587+-+(*-'+),-2707*1892..+,+43-,.8/8/8/./09(),765,&)+/.5..-.00.20(*+.224,3.0+,.120107).&)-,-4,7),3+4-.,,-/34.1*)/68(0/.13))*%((%&%'*+22'',*(*+-+-5.3/0/62*,-027599161,%$%()&,0.21/.-..74./6;:443(0/67**#%)(+++,/3113487527+,&*)+,,*1--06<646835.1.,'36663().)))33058..50,55420..-3..0/0-.182.1*,-,025;66244675;04+:8645))$(%+(+,0850.0.+,'+'(100757687516931+/,,0+-.()*0-03299-83+(('()./4/2:644554531('-2660425:)-::;::69961599;698424-60;79<:68385336690().)69546-+,.,../7241-*,',(%&)).1'$*,-7:8<808;;,65/79<)4,7,14001623,475,.5-5---665162;013,01.,/.1)5-/6/19341192/53)194//01706*3).+/0362727662;,'+0668754.1127;/998./0133654697176*)2+863-,,++/.)(')&,03.+++--712536<9781+(--2-:9017,3/.00-12+5552;36/2')).1229801..,35<6168)+652213;88.8-8.534274+,+,-,./+0--.,'&'%'))()1635566:./1968-3633-')3;2;',.5/%1+,%.5****,500-/-5*)-3+46.559:96928/,-0-((+2301,,),*+(3+2'%*').)((&,46/0627406002/0-8/009:771.0'+,,4.,/-,-*)+24:<:62+.*+.8001406010/456)-1-/-6+-(%&'))51*-20'+40*6**4-&/'%)%(*(&'+%.+'')*-899<88<8,+)*(+.0*23/.11/036455.-1)'(&*1192))0+.-42822262794)./025040)5;-+760.'
@73d5e73e-f85b-4ec4-8802-13765fc36fcf ch=1 read=31180 start_time=2019-12-13T07:39:39Z barcode=BC01 runid=2c9cf7bc05858273f10e7d7ec552fc0bd742dc3e
CTCCTACGGGAGGCAGCAGTGGGAATATTGGACAATGGGCAGCCTGATCCAGCAATGCCGCGTGGTGATGAAGGCCTTAGGGTGTAAAGCTCTTTTGGGATGATAATAAGCTCCAGCTAACTCCGTGCCAGCAGCCGCGGTAATACGAAAGGAGGAGCTAGCGTTATTCGGAATTACTGGGCGTAAAGCGCACGTAGGCGGCTTTGTAAGTCAGAGGTGAAAGCCTGGGCTCAACTCCAGAACTGCCTTTGAGACTGCATCGCTTGAATCAGGAGAGGTGAGTGGAATTCCGAGTGTAGAAATTGAAATTCGTAGATGTCGGAAGAACACCAGTGGCGAAGGCGGCTCACTGGACTGGTATTGACGCTGAGGTGCAGCGTGAGGAGCAAACAGTTAGATACCCTGGTAGTCGCACCGTAAACGATGATAACTGGCTGTCCGGGCACTTGGTGCCCAGGTGGCGCAGCTAGCATTAAGTTATCCGCCTGGGGAGTACGGTCGCAAGATTAAAACTCAAAGGAATTGACGGGGGCCCGCACAAGCGGTGGAGCATGTGGTTTAATTCGAAGCAACGCGAAGAGACACTTACTAAACAGAAGCGTAAAACTGCATTGCCTCTGCCGTCAAATCCCTCGGGACAAGGCAAAAGGTGGTGCATGGTTGTCGTCAGCTCGTGTCGTGAGATGTTGGGTTAAGTCCGCAACGAGCGCGTTAGTTACTACCATTAAGTTGAGACTCTAGCGAGACTGCCTGGGTTAGCTCAGGAGGAAGGTAGGGATGACGTAAAATCATCTTGCCCATGTGTAGGGCTACGTGCTACAATGGCTGGTACAGAGATGCAATACCGTGGGGGTGGGCCAAACTTTAAAACCAGTCTCAGTTCGGATTGTAGGCTGAAACTTTCCTTCTACATGAAAGCTGGAGTTACTGTAGTAATCGCGAATCAGAATGTCGCGGTGAATACGTTCCCGGGTCTTGTACGCACGTCACTGAGAGTTGGCAATGCCGAAGTCCATTGAGCTAACCGCAAAGGAGGCAGCGGCCGAGGTAAGACCAGCGGTGGGGTGAAGTCGTAACAAAGGTAACGG
+
+/1.,-0-7/*.-0/*)'&((%&,-104544362;33;5-,*4-4.0()+,%+32003:0+)((',*+/-.0)&*)++*+*%''.08*)..*289-26533,%%%%%30*,+/&%(,+./,+03)/))+*++,,5//./.+6,--30(*((+,0,&+,4*,'',,%-20-.2,1-344:;:9773;3//00+.02-1-,050.1+((-3044//$/*))+/.+-6993024;082-4*+,757666*1/(&*-%20.../:3,2++2757160.-(.-*,&%(+/(+-/,.-,100/*)-(%/&'7;7393230-2-'(*-4291155765-/-/,*'))+,(*(*+5355577850-,-+2012431123563*%(&'()%*,&'-.9++)*)/-.6558;-+211166+#&#&**-,5&--//.4.2/...833344134,&)+/,1.84+*)'*.+2...//*,+-&21.:17*0-,-:447:9734((&+'--;881213)+-5-::4369993*+),)4,01.186007/*++-,3',*&%&(%,..2../14;9/:3;7.3.+.6.30/,+3%%'.,$&0)---/2/.(&*'&'('&((%%$#%#'/)+0/'&%%#$&%&&%$)3-//+36/35/+.*,-***.-4:855/1'..7/0/3&'%$(*,6978868662682:26.++51+),4-&0//7%$$&#$&);/).*))++-3-29.(()-2*0-0/0/$%%%&+225457203./1-((&*'('')+%$'*'$)/,)$**--.054-*)&&&%%%)+&&)$/'(*-696++)$&016468863776610031/...0272:1112+*)&&($$(*'&(,6404822;:4164,+,,,/57:617-/6/.,32/.*(*&%&(((&%&&&(,.,-).*)*042+./9//,+*''+-223+./15332--++.43.4+43438877,-/-,+/2))).3+-.0)-(+*12.0-,)((*29/8+0-,)61.(.++++%4'()'*)//381/44),./.0*&..1*0)&'(&'*-)-*/,(-147464-+*+(%())459568*.4)/((')
@5b4afe2f-7d02-435d-ada4-c6bd347e9511 ch=68 read=72531 start_time=2019-12-13T07:39:34Z barcode=BC01 runid=2c9cf7bc05858273f10e7d7ec552fc0bd742dc3e
CAGGGGAGGCAGCAGTGAGAATATTGCACAATGGGGAAACCCTGATGCAGCAACGCCGCGTGGAGTGATGAAGGTTTTCGGATCGTAAGCTCTGTCTTTGGGAGAATAGCCGGTACCCAGGAGGAAGCCACGGCTAACTACGTGCCAGCAGCCCGCGGTATTAATACGTAGGTGGCAGGCGGTATTCGGATTTACTGGGCGTAAAGGGCGTAGGATGATTAGGTGGGATGTGAAATGCCGGGCTCAACTTGGAACTGCATTGAGCTGGTTTATCTCCGAGTGGGAGAGGGTAGATTCCTAGTGTAGCGGTGAAATGCGTAGAGATTAGGAAGACGCAGTGGCGAGGTGACTCTCTGGACTGCCTTTGACGCTGGGGCTCGAAGCGTGGGAGCAAACAGGATTAAGATACCCTGGTGGTCCACGCGTAAACGATGAATACTAGGTGTGGACAGCACCTCCGTGCCAACTAACGCATTAAGTATTCCGCCTGGGGTACGGTCGCAAGATTAAAACTCAAAGGGAATTGACGGGGACCCGCACAGAGTAGCCCAGGCATGTGGTTTAATTCGAAGCAACGCGAAGAACCTTACCTACACTTGACATCCCTTGCATTACTCTTAATCGAGGGAAATCCTTCGGGGACAAGGTGACCGGGTAGTGCATGGTTTGTATCGTCAGCTCGTGTCATTGAGGATGTTGGGTTAAGTCCACAACGAAGCTTAGCCCTTGTCGTTAGTTACTACCATTAAGTTAGGGACTCTGGCAGGACTGCCTGGAGTTAACCAGGAGGAAGGTGGGGATGACGTCAAATCATCATACCCTTATGTGTGAGGGCTACACGTGCTACAGTAAACAGTACAGAGAGATGCAATGCAAATAGGAATTGGAGCCAAACTTTAAAACCAGTCTCAGTTCAGTTATGGTAGGCTCATACCACATGAAGCTACCGCAAGGTTTACAAAATAGATCAGAATGTCGCGTGGGATACGTTCCGGGTCTTGTACACACCGCCCGTCACACCATGAGAGTTGGCAATACCCGAAGTCCGTATAGAAACAACCGCAAAAGGAGGCAGCGGCCGAGGTAGGGTCAGCGATTGAGGTGGGAAGTCGTAACAAGGTAACCGG
+
(&(151+15.3-84,,)'*+14+1*'')+/:75.*'&+*);)+,-1011/1/,/.29-1-03-)(''*,+,0-21<:21(1,5510.**+,997847;;092)('/**$%$,*-,..,-*/+4.)3+12//-6//042626.7035010*+/3+%,'+**,..,.07(4$-'(,..%&52%%.$',.*2*.3-+-/-533-,62&1---07++,'*9/5*'%'(*/6230,&'--)+/6(10.2/0*('%,('%''&(%'&&'(-0-&*2-'''%%%&%%$&*)'(%*('('*-(0/+,*0421,*(%)')*2402164*)))).5-/+/,(**%-%-127,+%++0/++**(().63776,$%+''&)'''$%'().3),.)*3717-))-7;977'-(6,.-+-0-34,-03,(&)(0&+'()'023.++--/90',%'/-5'$'%(--'-'((-02/0..0'&'(..545-8-8./024;6/'''&%%%%+&/%009*+,0)*)2.<;9562/3**.)'(0+640-,6/-09/-,01-''&&'(/+,&+'+-1-+-/097((,),('+&,3$.%,&&)))4.-2,-26211/&)*+-/1/8(%&$#$$.)(*/-5/8/34&%)+*+2/+2:+73,7:02663141112&'/544896846*61:,-/.135792211144776&5'(**.03467,31/933255,*+,'+%')%()+('+,*+5,--2666+:,++6537001-*..0&,24.6440*.*')3.3222;797*-1/-(.2/3/+6/+524349;55866777:66412276,1%1/))**+-3-('$,370701,-*+/3*'''&)/0%+))((,,-+))*)++(,,)&4((%)(-)('/)1*)%%%*(*(*532:;60:212968555+)$()*&%'(%%%#&(3%,').&',.-)1('%%*)$$&&,+/3&%&)*(&'%$((,.,+71/02,))')*'((+9,0(,(&*2.+1,)+5514239405+*+-..-.31854+(),539.10.)34*'+++,32*-'$#%+-*).4572504+%0-,-.+-*+(+--'&'*,--,(),*(*)(,++$--,/,*(**0125456--+2,-),-+*
@3b7b47b3-8cc8-4e80-bb78-105e939b4b14 ch=204 read=72727 start_time=2019-12-13T07:39:58Z barcode=BC01 runid=2c9cf7bc05858273f10e7d7ec552fc0bd742dc3e
CCGGTTACCTTATTTACGACTTCACCCCAATCGCTGACCCTACCTTCGGCCGCTGCTTGCCTCCTTGCGGTTAGCTCGCGAACTTCGGGTATTGCCAACTCTCATGGTGTGACGGGCGGTGTGTACAAGACCGGAACGTATTCACCGCGACATTCGTTCGCGATTACTAGTAACTCCAGCTTCATGTAGGCGAGAGTTTCAGCCTGCAATCCGAACTGAGACTGGTTTACTAAAGTTTGGCTCCACCTCACGGTATTGCATCTCTCTGTACCAGCCATTTGTAGCACGTGTGTAGCCCTACACATAAGGGGCATGATGATTTTGACGTCATCCCACCTTCCTCCTGGTTAACCCAGGCAGTCTCGCTAGAGTCCTCAACTTAATGGTAGTAACTAACGACAAGGGTTGCGCTCGTTTGGGACCAACCCAACATCTCACGACACAGGCTGGCGACAATATGCACCACCTGTCACCTTGTCCCCGAAGAGATTTCCTCGATTAAAGAGTAATGCAAGGGATGTCAAGTGTAGGTAAGGTTCTTCGCGTTGCTTCGGAATTAAACCCACATGCTCCGCTACTTGGTAAGGTCCCCGTCAATTCCTTTGAGTTTTAATCTTTGCGACCGTACTCCCCAGGCGGAATACTTAATGCGTTAGCGGCGGCACGAGGAGGTGTTGAAACCCCACACCTGGTATTCATCGTTTACGGCGTGGACTACCAGGGTATCTAATCCTGTTTGCTCCCCACGCTTTCGAGCCTCAGCGTCAGTTGATCAGAGAGTCGCCTTCGCCGCTGGTGTTCTTCCTAATCTCACGCATTTCACCGCTACACTAGGAATTCACTCTCCTCTCCTGCACTCTAGATAACCAGTTTGGAATGCACCTGCAGCACCCAAGTTGAGCCAGGTATTTCATCCCGCCAATCATCCCGCCTACGCTCCCTTTACATGAGAATGAAATCGGATAACGCTCGCCACCTACGTATTACGCGGCTGCTGGCGTAGTTAGCCGTGGCTTCCTCCTTGGGTACCGTCATTTATCTTCCCCAAAGACAGGCTTTACGATCGGGAAAACCTTCATCACTCACGCGGCGTTGCTGCATCAGGGTTTCCCCATTGTGCAATATTCCCCTGCTGCCTCCCGTAGG
+
//*/-;.1325*27.%220423,%+/5+,,----../0<2/02<;:92723.120-&(&,++,$%%')*-02-,.,,%,+&&'+-,*1/.+-..861-0/011+/03232011.799408/00474832,:+*,+//67679/-/7.0//0537,()-,.00/.7(0+--13:426*$+,.41799738821/.*34<;2/-/0+%+,30.-,/0,+)*,14491.2,$')/8,,0;014488:34:4425/73.3.,,010/-+&,0/+(&%')0+79)'&%&*+-21372---76---232220+-0*)*+-,.../562)(),-239-6:.*/0/3-3119/-.4.1(1)(*021+445132444,+..0520.,(''.,,&*)%()()().-010676)1/+2+)'++/26:)/+*(-&+%-)(+))),-*,(./(0),$'3746)4,'0-'%'),/019/6:5889421-0+.06:3++,*'(**3507,-+,+0-6,(**+/220132*79,1/0/5-02/,+*+*'((++999<95818/(,021%))(.*;;2/,(&**-13573,-*'(1(/+.*&+(*41+)%&1255865.9:0/60;;1,6/0,8.551-17)-345079.+.22075730-3.-0/00-9,)),+70-40.,,%),,.30/8/.(21-48/+2005+&'$()-+-6887;3+.-312288754360,86/111446:78976.7../,554*$**+/:80/246760../.262/7-(')*-..*+,//04000119;2-+**)+,887;4/,/5/.))(0.256<8/'+.*+,-.3452/'.)1--%'),55333220013,20/(),0/1,.3/10<:27341()&*()+-1221/:00/001')-.5+01522:,..),0'%'(.63:948/(#%%&)0,04-;0*4+&)((-($'%)$,/*)2+:22/*1*.02780,2.33724..4(,(*/5242303()))*56;5559265535:89257-3*)'('4458876:,./38+8:;-181.1+-*&',11(),./0&''(-/409:<;:;;2342),./23331<.-)()+,5*.834;127:,).,(*,,/6577-764.//56447077*-604,
@e8ee2b8c-08b6-4e1a-84f0-5c29ee4bc033 ch=245 read=173606 start_time=2019-12-13T07:40:05Z barcode=BC01 runid=2c9cf7bc05858273f10e7d7ec552fc0bd742dc3e
CCGGATTTACCTTGTTTTGACTTCACCCCAATCATCAATCCCACCTTAGACAGCTCCTTCCTTGCGGTTTGGGCCCACCGGCTTCCGGGTGTTATCAACTCGTGGTGTGACGGGCGGTGTGTACAAAGGCCAGAACGTAATTCACCGCGACGCTGATTCGCGGTACTAGCGATTCCCAACTTCATGTAGTCGAGTTGCAGACGTCCGAACTGAGAATGGTTTTATGGGTTTTGCTTCACCTCGCGGCTTCGCTTCCCTCGCATCAGCACGTGTGTAGCTGGGTCATAAGGCGATGGTTTGACGTCATCCCGCGCCCTCCATTTGTCACTGGCAGTCTCGCTAAAGTCCCCAACAATGATGGTAACTTAACGATAAAGGGTTGCGCTCGTTGCGGGACTTAACCAACATCTCGGCGAGCTGACGACAACCATGCCACCTGTATCTCATAGCTATCTCTCCATCTCTGGGCCTTTGTAATTATGTCAAGACCTGGTAAGGTTCTTCGCGTTCTTCGAATTAAACCATGCTCCACCAGCGGGCCCAAATCAATTCCTTTGAGTTTCATTCTTGCGAACGTACTACTCAGGCGAATTACTGTGCGTTAACTGCAGCACTGAACTTTGACATCCAACGCACTTAGTACTCACCGTTTACGGCGTGGTTAAATTATCTAATCTGTTGCTTGCTTTCGGGACTGAGCGTCGGTGCCAGAGCCAGATCGTCGCCTTCGCCACTGGTGTTCCTCCATATCTACGCATTTACCGTTACACATGGAATTCGATCCTCTCCTGCACTCTAGCTGCCTGGTTTTCTATATTTACTGATTAAAGAGAAGCACCAGGCTTTCACCACAGACCCTTGCTGCGCCTGCTCCTCTTTACGCCCAATAATTCCCGGATAGCTTTGCCCACCACCACGTATTACGCGACTGCTGGCGCGTAGGTAGCCGTGGCACAATAAAGTGCAAATCACTCGGCTGCATTTTCATAGCCGCCGTTCTTCGCTATAACGAAGTTTACAGTAAAACCTTCTTCAGCCCACGCGGCGTTGCTCCGGTCAGGGTTTCCCCATTGCCGAAAATTCCTACTGCTGCCTCCCGTAGG
+
7*-)%221/38763*+(&&&(+6,.633,-316590&-')0.-70140-//(+01479:;-.,((**)0('+'''%'/,1+*0.1'-121.6/,+-)**++)10332-/044:9729631/,/123),8-8'()','(()5-2-02,*)&(%$%'&.+,')+,-*,-./499:37/()'(,,3.301138:.*63:11%&%%%''++,00,,++0.,78/<<2089;4638*)*:-212:,123.3,*1*(*0-47*,+#&$%%#$%%&&%'%%'%%&%(,-*/,,0'+.)(&,0/376-025455,;7-).%&()''$$%&2-346772910.11&1*///3*((,54'-'(*5-011/3/+*'''4,511139(23-0.+-1567,6*)%)/71.,,,,,-)/034655,,032/3322565:8889')#*)'*)+(*(,-)*&)(+,*+-+)**-535778,.2-.//8,%&&,'+*+.44-.-03;8150/5,72:8490+(((-)*1-0/4050;52;842344.'-%$&&)))/.($&*-.(4.8226;;2*/+95..7;.4/./,*,6+*,/,+*++*-(6$%&((&')$-')*7-5-125:3350543661688022:8/*0/-'*&&-',%3).1869;36<++)9,,,.+%(*3/../+++&(.&%*%*($%&$$'070/2;91994289787(.7-3)'(),.9../:97:88;:1;1-08689:<;;;427*+)')*-4401+.)-/)$*,,13,--./66-/*/+-(,-0311034/1*%(((**,/339:342.::+/)(*&&)+)--.*0.3/(&'%&'&&%)),*3+38.+026.///7;<07/,+,,.15<84//33*-,6.%-'(&%/++1*,(%&*+1/-*%))1+(-,'$)+%'((*+0,&)#&&&-.03/*-+,+&*)&%'%$)(,0/)-'&%%*2/17+'/*..8511*-/1.8,+')(,06+)$%&&1728:87-)%%)$%)().)-$'*')/.**+&,'4913/.++-30((,'(%++,0--*4+'()+'6*:;3832/;)28:,,2:48,.7:896335*-14344/31*-3)(',+)
@dc2305a6-fbd7-4842-86fd-e25fee38fcad ch=326 read=113318 start_time=2019-12-13T07:40:05Z barcode=BC01 runid=2c9cf7bc05858273f10e7d7ec552fc0bd742dc3e
CTCCTACGGGAGGCAGCAGTAGAATAATTGCTGACAGACACGGCACGGTGCATGCGCGTATGAAGAGCTGGTTGCCGAAATGCTGGGAGAGGGCCACAAAATTGTTGCTGCTCATTGGCGTTACCGCAGAAGAAGCGCAAACTAACGTGCCAGCAGCCACTGATAATATGCGGAGGTGCAAGCGTTAATCGGAATTACTGGGCGGCGCAAAGGCGGTTGTTAAGTCAGATGTAGAAATCGGAAGGCTCAACCTGGGGAGCTGCATACAATGCAGAAAACGAGTCTCGGCGTAGAGGGTAGAATTCCAGGTGTAGCGGTGAAATGCGTAGAGATCTGGAGGAATACCGGTGGCGAAGGCGGCCCCTGGACGAAGACTGACGCTCCAGGTGCGAAAGCGTGGGGGGCAAACAGGATTAGATACCCTGGTAGTCCACGCCGTAAACGATAATCGACTTGGAGGTTGTGCCCTTGGCGTGGCTTCGGAGCTAACGCGATTAGGAGATCCGTGCACAAGAGGAGTACGCAAGGTTAAAACTCACCAAATAGGTGTGAGGGCCCATTTTAAAGCGGTGGAGCATGTGGTTTAATTCGGTAAACGCGAAGAACCCTTACCTGGTCTTGACATCACGGAAGTTTTCAGAATGAAATGTGTGCCTTCAGGAACCGTGAGACGGAGTGCTGCATGGCTGTCGTCAGCTCGTGTTGTTGTGAAATGTTGGGTTAGTCCGCAACGGAAGCGCCTTATATCGCTGTTGCCAGCGGTCGGCCGGGGCAGGAGACTGCCAGTGATAAACTGGGAAGGTGGGATGACGTCAAGTCATCATGGCCCTTACGACCAGGGCTACACGTGCTACAATGGCGCATACAAGAGAAGCGACCTCGCGAGAGCGGCGGACCTCATAAAATGCGTCGTAGTCCGGATTAGGTCTGCAGCTCGACTCCGCCAGTCGGAATCGCCAGTAATCGATAGATCAGATACCACGGTGGAGCGTTCAGGCCTTGTACACACGCGTACACCATGGGTGAGTTTAAAAAGTAGGTAGCTTAACCTTCGGGAGGGCACCACTTTGTGATTCATGGCTAGAGGTGAAGTCGTAACAAGGTAACCGG
+
*010*+-)2.(),(*)&&&(%*&)'*&-(),*($$%%&&%$%%'&&'%'$$%$$%%%%*%'&)-&%(++*(&)&(&%&&&&%'&')+'&%)(%&$#%&&'%&'#%%$&,-.04%4&2)3*,,)//(+.,.2$)(%&#&#'$$&,,,,-,/,***)*2,$)&'&&*''**&/*1++1,/141//025/702)4.,11//.+.'&%&&$%&'*/00(+-+%,+.')+8./29.1,)+04,0),&'&'',0/7596368*%&'-*,)*$&(1((&%%*(&%$()*--*,'%''+*)))-,11-,.,-/',)3+2/.//0940373-/0::720,-./0;212+/,,54615,1('))++,(-,252,*0*61).*('(#%%%#'(/-),(-+/**/*),..5207+)-0815*:/-;,0+54/1;2,.9565433)++18..,3)--**'().33-6,4,--0.2+$&*,(')+(*),2.-251(3(*,,21/---$-%$''&%&++(&%%&%&+'''((%%%&+*)0516357;70//-&((-.)'&''*)'%$*3+2/($%%&$)(*&)&+(..(,-2621286<1+)(&%%()%(+105//6-/'40(*,)163')/0.2+**(()()*'*+*+5600.,()()*.+*-..,/2,+,)&+0..133653624*0%')55546538433:7657735667710/2-.7/.-/873-8-(-0.-)(),.*.658+'*'&()+(&''+-//''0-2:.5,+*)2,--.113*50%%&'(%)),2437)+*)(+/275435.,-00/5;77751113-1,,.:979//.).,'%'&'*,2956030,+,*,,*-/4356:9(52+233612,')&*'(*5-0,,,./.+)%'().+37+/)*,-1497,(%)*+714+607*8++7+&,'*-933(%)*,*+.98('.1+-14'*./1209++((-412*(*()130%',+)2,())'&*'$(+,-.3''+-,,-),12/,)+)+***+*-6.31-(&&%*-1(+8:/)%((..,(((''0,045;82;/+/*&&$&),.09/.11./2+&*+)+.3.*-+*+2,&()*+0.30-2-,497688
@5e468624-f9f4-4aaf-bbcf-34c122c6a0cb ch=153 read=89461 start_time=2019-12-13T07:40:22Z barcode=BC01 runid=2c9cf7bc05858273f10e7d7ec552fc0bd742dc3e
TTGGATTTACCTTGTTACGGCTTCCTTTAATCATCAATCCCACATGGTGGCTCCTTCCTTGCGGTTAGATACCGGCTGGGTGTTATCAACTCCTCATTAGTGTGACGGGCGGTGTGTACAAGGCCGAGAACGTATTCACCGCGACATGCTGATTCGCGATTACTAGCCAGTTCAGCTTCATGCGGAGTTGCGGGCTACAATCCAGACTGAGAATAGTTTTGGGTTTTGCTTCACCTCGCGGCTTCGCTTCCCTCGCACCATCCATTGTAGCACGTGTAGCCCAGGTCATAAGGGGCGCGTGATGATTTTGACGTCATCCCCGCCTTCCTCCAGCTTGTCACTGGCGAGTCTCGCTAGAGTCCCCAGCCAATGATGGTAACTAACGATAAGGTTGCGCTCGTTGCGGGACTTAACCCAGCAATCTCACGACGCGAGCTGGCGACAACCATGCCTGTAGCTGTCTCATATGGCTATCCTCTCATCTCTGGAGCCTTTGTAGGTATGTCAAGGACCTGGTAAGGTTCTTCGCGTTGCTCAGATTAAACCACATGCTCCACCGCTGCGGGCCCCGTCAATTCCTTTGGTTTCACATTCTTGCAGACGATACCTATCAGGCCGAATTATTGCGTTAACTGCAGCGCCTGAACTTTGACATCAACGCCAAATTACTCATCGTTTACGGCGTGGACTACTAGAATTATCTAATCCTATTTGCTCCCCACGCTTTCAGGACTGAGCGTCAGTTGCAGGCCAGATCGTCGCCTTCATATGGTATTCCTCCATATATCTACGCATTTCACCGCTACGCTTGGAATTCCGATCCTCTCCTGCGCTCTGGCTGCCTGGTTTCTATGGCTTATGAAGTTAAGCTTCGGGCTTTCTACAGACCCTTGCCGCCTGCTCCCTCTTTGCGCTAATAATTCCGGATAGCGCTTGCCACCTACGTATTACCGCGGCTGCTGGCGCGTAGCCGTGGCTTTCTAATAAAGTACCGTCCTCGAAGCTGCACCATTTCATAGCCGCCGTTCTTCCTTTATAACGAAGTTTACAATCGAAAACCTTCTTCCTTCACGCGGCGCTGCTCGGTCGGGTTTCCCCGCGAAAATTCCCTACTGCTGCCTCCCGTAGGAG
+
*$(*'4,,(,1/5,0/.,1,)+0'&&''+2-119444292+%''+**'('))336386*000+.0.&($'',,'+)(*+*,-1733011.--(),%/((+111112*240,.),0&/'*/72050)')/,,12168315;+.74100+*-,-5743-,*/)&%'%'+&&)581*&,/31&+''*.+.091,,-&)+(-*0.64&(-.+-,/040'3769+&(/+79+)+,;-34927',,546:3-.1.15**-%'%..2389*4,%'&()'/,++*)*+)*)-821)).&//++.*)(*+010/596((*--779:078-*53788712**)++++-7+)%'''&&'(**-*).'),--/--'*$.(,)+,,./2.66,./405675-/-/-,,,-0487:6646-)%%$*%/''((++,,013)-/52&0)''*++(+))+1'705.).+')&&((&(,346,0-/'410054'')*+)+.24459/00.,0,(/-./,.1'--2/(,--+(')**'(*/82672,--.3+&))'&-3)..%20*)(()*)6.',/((''&',*+/1/+/.)()/4-.12%/,6,'''(.9-7,++%'.3(%+((+('+/)*021''%&$%((()*1/5.0..10/0'(%%,-876680//--,*+-&(&).(/)*,45366334*)((***94:6553230.,.+6-//522300++)5.+.04.2+&)').9,.%4834++%()+,3)*,6&)&(&.4/./32/73$&$'&)&'('&,+$184826-%(+./00,%,./-1:6,.250./+,&&&$*),*1+/&&'33420)*0/,,&*(,'&+.//24235/:9/11668,3+(+,//-7/1++-/520:7.6;.+')*+-848*./,/6.2:20///0&*+07-(/)&&*1--*0/4//11,(&)'')*'0+&,(&')(*,2-(,-)*-4/0.//.2-,,*0,,-1+/,2*+4-+,2-,04-%,(*4,013//&(''*,+,(+3-6:52('(&**&%'&(63495((++(,+/,&))'11*%--3/0$),,'&&&')/2267:-)*'&-4---,,.32/64/(+,+60+*,+'+*/74,4404))*-,,,.-17-98-+640&+$
@88e68688-e3ba-4ab0-99dc-6be98f128a1f ch=159 read=95867 start_time=2019-12-13T07:40:26Z barcode=BC01 runid=2c9cf7bc05858273f10e7d7ec552fc0bd742dc3e
CCGGTTACCTTGTTGCGACTTCACCCCAATCGCTGACCCTACCTTCGGCACCGCCTCCCTTGCGGACAGCTCACGGACTTCGAGGTACTTAGCTCTCATGGTGTGACGGGCGGTGTGTACAAGACCGGGAACGTATTCACCGCGGCGGCTCTGATTCGCGATTACTAAGTAACTCAGCTTCGTAGGCGAGTTTCAGCCTGTGAAATCGAACTGAGACTGGTTTTAAAGTTGGCTCCACCTCACGGTATTGCATCTGTACCAGCCATTTAGCACGTGTGTAGCCCTACACATAAGGGGCATGATGATTTGACGTCATCCCACCTTCCTCCTAGTTAGCTTAGGCAGTCTCGCTAAGGTCCTCAACTTAATGGTAGTAACTAACGACAAGGGTTTACGCTCGTTTGCGGGATAACTAACTTTATCTCACGGCGAGCTGACGACAACCATGCACCACCTGTCACCTTGTCCCCGAGGATTTCCTCGATTAAAGAGTAATGCAAGGGATGTCAGAAGTGTAGGTAAGGTTCTTCGCGTTGCTTCGAATTAAACCACATGCTCCGCTACTTGTGCGGGTCCCCGTCAATTCCTTTGAGTTTTAATCTTGCGACCATTATCCCCAGGCGGAATACTTAATGCGTTAGCGGCGGCACGGAGGTGTTGAAGCTACACCTAGTATTCATCGTTTGCAGCGTGGACTACCAGGAGGTATCTAATCCTGTTTGCTCCACGCTTTCGAGCCTCAGCGTCAGTTACAGTCCAGAGAGTCGCCTTCGCCTGGTGTTCTTCTAATCTCTGCGCATTTCACCGCTACACTAAGATTCCCTCTCCTCTCCTGCACTCTAGATAACCAGTTTGGGATGCAGCACCCAAGTTGAGCCCGGGTATTTCACATCCCGATCATCCGCCTACGCTCCTTTACGCCCAGTAAAATCCGGATAACGCTCGCCACCTACGTATTACCGCGGCTGCTGGCGTAGTTAGCCGTGGCTTCCTCCTTGGGTACCGTCATTATCTTCCCCAGACAGAGGCTTTACGATCAAAGCCCTCATCACTCCACGCGGCGTTGCTGCATCAGGGGTTTCCCCATTGTGCAATATTCCCCTGCTGCCTCCGTAG
+
63.-/1*1454015(0158:;6+0+*%()&'567444;,++::774/+)&.*%%%'14&-*&*$.###(*//005;889:7)%)&*(''%'%+*,++.14.----491897250/0./34743443&617238999<736:--1&$*,,247847:5)+2313+()')&))-+,2(),/6,*)++352/20;61,'(*(()()11*+-19987++7/0:/5;<2.5),-8*(',48*-3/*(')..-50/099+*))(.0-++-+,6('((&-0158554242-*+,/0014-+3842690.../1:3-,/15792:7+,2-0-2,-3,,&0.1.$'%$'0412773-2+*1(%&0/2../*5+,4.9//7/--.2/))6+77695-.1+-1*&&%'*+/55)(..8+)&)(*%(+(),(**./*&(*%+''()+626*%.0-,0-,*,)01.31236745413.--*+())*(%;9-8978708.82.(***.,('+/*)/8198;;6'(),.8724,.)&',1978<2/./.5,..<11/314172*/--./0/-41-20..5.142520/,*''*)/0565461197*)).41,+6-0030-,-5/.7,(*-2:+*,/2&(*)*)%&%.,325.5/-.4591./,(+/1-2./,3.*+&%&%&)*,5-(-311;98891046)*$)(*/1733'(15280++)++014488::1/14.-41+(%($(0674107:974/*0028,84:222272(*+,,&-./3673:6333++02'483565*,5621-+%++/*/73//461031225/+&$*301:.3467776135,,0./13+,.:1:0:0*9*:5*51-/01445,/2-,)1,8--,2+)+*'/).396.'*/1*,%%-556:61182238999.33.-76597'-.0:;205283::9997756233.05/,,'-),1-683021104*)),(*(*,8-,,15+/-./0750//$$#,200.15*5556:.224517:/'*001/,,+76:<611*,(*,)&49244455,.,2+&)'**30319143...//4276/-:/,472-,4123758432.64/,**,-+4607-*-51
@7cc83be4-4a38-4596-81ce-1ff902e14142 ch=35 read=91251 start_time=2019-12-13T07:40:37Z barcode=BC01 runid=2c9cf7bc05858273f10e7d7ec552fc0bd742dc3e
CCGGTTACCTTGTTACGACTTCACCCAATCATCAATCCCACCTTAGACGGCTCCTTCCTTGCGGTTAGGCCACCGGCTGGTGTTATCAGCTCTCGTGGTGTGACGGCGGTGTGTACAGGCCGAGAACGTATTCACCGCGACATGCTGATTCCGCGATTTTAGCGGTTCCAACTACGTAGTCGAGTTGCAGACTACAATCGAACTGAGAATGGTTTTATGGGTTTTGCTTCACCTCGCGGCTTCTTCCCTCCACCATCCATTGTAGCACGTGGTAGCCCAGGTCATAAGGGCATGATGATTTGACGTCATCCCGCCTTCCTCCAGCTTGTCACTGAAGTCTCGCTTCGAGTCCCCAACTTAATGATGAGTAGCTAACGATAGGGTTGCGCTCGTTGCGGGACAACCCAACATCTCACGACACGAGCTGACGTGACAACCATGCACACCACCTGTATCTCATATAATATCTCTCCATCTCTGGAGCCTTTGTAGGTATGTCAAGACCTGGTAAGGTTCTTCAGCGTTGCTTCGAATTAAACCACATGCTCCACCGCTGTGCGGACCCCGTCAATTCCTTTGAGTTTCATTCGAACGTGCCTACTCCAGGCGAATTACTTATTGCGTTAACTGCAGCACTGAACTGACATCAACGCCCAATACTCATCGTTTACGGCGTGGACTACTAAGGGTATCTAATCCTGTTGCTCCCCAGCAGGACTGAGCGTCGGTTGCAGGCCAGATCGTCGCCTTCGCCGCTGGTGTTCCTCCGCTATATCTACGCATTTCACCGCTACACATGGAATTCACGATCCTCTCCTGCACTCTGGCTGCCTGGTTTCTATGGCTTACTGAAGTTAAGCTTCCCGGGCTTTCTACAGACCCTTGCTGCCGCCGCCATACCTCTTTACGCCCAATAATTCCGGATAACGCTTGCCACCTACGTATTACCGGCTGCTGGCGCGTAGTTAGCCGTGGCTCAATAAAGTACCGTCACTCGGCTACCATTTCCTGTAGCCGCCGTTCATCGCCGCCAGAAGTTTACAATCCGAAAACCTTCTTCCTTCACGCGGCGTTGCTCGGTCAGGTTTCCCCATTGCCGAAATTCCCCTACTTAACGCACTCCCGTAGGAG
+
/2-5-:11.3/'.3'+3.563'&)+)/.999:967-55))35/90107(&$&',-75.+---7638(.*&&&2(1**)3/%&)((*/+*+,/+/-62:58742,*,(.1/1/-,./2,*,.))*-32487893/141446:9::;:96671-++,)0(&',012,62,(-'($$&'+,,387113554(,(/&'*-:+*('2//-,)-/.5-;;<)+,6<.6;9,,18;0&(-+1)'+*),)'&)(7+*,'&-138:952:-+,-)$()+/2)'&(+)(/732131-/-0,6/.-,*).5.,.489::38,-(577<:8451./182.22))0)*3.00/2---.&***(375)0-,0,7+,,/-(&&''%))''(,-/0.103:32012224:./,,-.-,/+-)*(++,277.2/)-%'))(,0100/$&+-1-5;5:..&((.20182565563660/,,,(*++-0-6:6674125.--4519/'.+))(*/*+,,1,.27614448*71<:85.%%&*14+*+,-%&+2,3;54:00016777/-1/*),)(%%&+(.--(%-328641--6:3125<:5100)')00,/&*$&#%&,()698)().'&'7)+:/,/-,122000,*+,*2.('*(%')7'78060+*&%,4..,344892844-/-;11198565%212+3230013/163643&38*-2084(%%''.4,357804444&50801(02(.*+-87696067-97++-&,,/1412;50106(%'(+,834+2/2-5812127141..,,(-+*0-2/.')+-0.,,//12122,/.1*+*))6493628:403265962713316005:4/)/59//)&6:366))&(*,.4./%+*('&%('%##"%%%%%-,)0)+.-0.22,//-4627)*)8+6162/0.6./6136./535070),)+(,.1,+/)(&()+(+/***80-*0''*))2/28,,,*5859:+0-.(6+..671397-++,.1.4:58+)/*#(,.&&%"%$%%&&'(11'/*.---+113)179988<966;82211-6152<//02.:10%51.:7-5:3+.734635890+:4+&((','3(,+-+0,5:-*<992-,
@01526a57-d17f-49ce-9627-dd45cd6240ed ch=245 read=173669 start_time=2019-12-13T07:40:35Z barcode=BC01 runid=2c9cf7bc05858273f10e7d7ec552fc0bd742dc3e
CCGGTTACCTTGTTACGACTTCACCCCAATCATCAATCCACCTTAGACAGCTCCTTCCTTTGCGGTTAGGCCTGGCTTCGGGTGTTATCAACTCTCGTGGTGAGCGGGCGGTGTGTACAAGGCCGAGAACATTATTCACCGCGACATGCTGATTCGCGATTACCTTGATTAACTTCATGTAGTCGAGTTGCGGGCTACAATCCGAACTGAGAATGGTTTATGGGTTTTGCTTCACCTCGCGGCTTCGCCCTCTGCACCATCCATTTAGCAGCACGTGTGTAGCCAGGTCATAAGGGGCATGATGAGTTTGGCGTCATCCCCGCCTTCCTCAACTTGTCACTGGCAGTCTCGCTAGAGTCCCCAGCAATGATGGTAACTAACGATAAGGGTTGCGCTCGTTGCGGGACCAACCCAACATCTCACGACACGAGCTGACGACAATACATGCCTGTATGTAAGCATGGCTATCTCTCCATCTCTGGAGCCTTTAGCAAGTATCAGAGACCTGTGGAGTTCTTCGCGTTGCTTCGAATTAAACCACATGCTCCACCGCTTGTGCGGGCCCCCCGTCAATTCCTTTGAGTTTCATTCTTGCAGACATTACTACTCAGGCGAATTACTTATTGCGTTAACTGCAGCGCACGAACTTTGACATCCAACACTTAGTACTCATCGTTTACGGCGTGGACTACTAGGGTATCTAATCCTATTTGCTCCCCACGCTTTCCGGGACTGAGCGTCAGTTGCAGGCCAGATCGTCGCCTTCGCCACTGGTGTTCCTCCATATATCTACGCATTTCGCCGCTACACATGGAATTCCCGATCCTCCTCCTGCACTCTAGCTGCCTGGTTTCTATGAGCACTTACTGAAGTTAAGAAGCTTCAGGCTTTCACCACAGACCCTTGCTGCCGCCTGCTCCTCTTTACGCCCAATAATTCGGATAACGCTTGCCACCTACGTATTACCCGGCTGCTGGCACGTAGTTAGCCGTGGCTTTCCCTAATAAAGTACCGTCACTCGGCTGCATTTCCTGTAGCGCGGTATACCTTTATAACGAAGTTTACAATCCGAAAACCTTCTTCCTTCACGCGGCGTTGCTCGGTCAGGGTTTCCCCATTGCCGTTCCCTGCTGCCTCCCGTAGGAAC
+
-,/,16-.618/13$),-270/,424+165:9;8.7-06+.,/+++53034451311..2()12.7-,3:5+$&%%%2%-+*++11114.&0/-++,-3-2,+.4,987.92226466:;-.:,*+-043(2)-1<6/42/24678::::87885*223;5.,+)*+(,%(.),5.25567894.+,1-(,,,&+)+-.4811)(343./+-5133:<;-208.3;<0/257588;99793900:2,*+/-0/*)).,9446026+(*($%%&)'+&(%%%%&&&*2111/3).3-1*4:110,*',2+++,((**)+14,*-1-552)/+0-5///0/0/15-,,.,-/+)-.)'+(*%'#(#&)5.13509119300%++,-55.2*/-,-777871:-/)861,$0(73).//000..-.,//)-..0566466539/((+,./0+*)+*+&((&##&&*.-02202103:67799448,-0-56-*(')'))(+)($('+9;67430+-7834<66933+(*3,610/1/2:534110-./,5,+3-+('()('(*001.566/,-/98783)+0,..02;334:;729/0&(43(0('*+++,.-07721513-*)0++3,++/1910011--2%+%&),21398456347)6+2*)+((---17857544:7*-+502258434544/30030149:;623//.:2**,0.-))*)*09.//6;9861*(%2878./,8...155:99:;:7968:555226<63547758929363,/2435987736-3893353,./../3135/3/3,-&$%')).,3)*--,-.---.5/4565571/1090042--)&'(),/,/3/50.8.3*%('&&,31,0766<7/*)(((.-29;,1.)+*+04487)(().:463:.,-737.2/369:.:):/:::923/9.1925;42212062-67+21/0356+7)%**,--22--./.123,1:0++(&-+,5;+,0-0*)++&(+,)+'&%(%+2201,.**),+/(''$&'()&-,-/703+--,2:7(*+10*(&.3533:7;75:654;6+.-0.832.:,,-3-:24025-1:*.880+06--*$+&-''%,.5012.13)'1*..*')
@a4d07c1d-8e77-43c9-8d71-7bfdae013a36 ch=22 read=109754 start_time=2019-12-13T07:40:31Z barcode=BC01 runid=2c9cf7bc05858273f10e7d7ec552fc0bd742dc3e
TCTCGGTAGCCTTTCGTTCCGTTTTTGCCATTTGCTGAATTGCTGAAGGTTGTCGGTGTCTTTTGTGTATTATTATTTAACCTTTCTGTTGGTGCTGATATTGCTCCTACAGGAGGCAGCGGTAGAGGCTGTGTGCACAATGGGCGCAAACCTGATGCGGCCATGCCGCGTGTATGAAAGAAGGCCTTCGGGTTGTAAAGTACTGCTTTCAGCGGGGAGGAAGGGAGTAAAGTTAATACAACTTTGCTCATTGACGTTTACCCGCAGAGAGAAGCACCAGCTAACTCCGTGCCAGCAGCCGCGGTAATACGGAGGTGCAACGAAAGCGTTAATCAGGTGCACAATGCAAAGCGCAGGCGGTTTGTTAAGAGTCAGATGTGAAATCCCGGGCTCAACCTGGGAACTGCATCTGATGCCACTGTAGCAAGGAGTCTCGTAGTAGAGGGGGTAGAATTCAGGTGTAGCGGTGGAAAATGCGTAGAGATCTGGAACCACCGGTGGCGAAGAGCGGCCCCTGGACGAAGACTGACGCTCAGGTGTTGCAGCGTGGGGCAAAACAGGATTAGATACCTGGTAGTCCACGCCGTAAACGATGTCGACTTGGAGGTTATTGCCCTTTAGGCGTGGCTTCCGGAGCTAACGCGCGTTAAGTCGACCGCCGCAAATTACGGCCGCAAGGTTAAAACTCAAATGTAATTGACGGGGCCCGCACAAGCGGTGGGATATGAAGTTTAATTCGATGCAACGCGAAGAACCTTACCTGGTCTTGACATCCACGAGTTTTTTCAAGAGATGAGAATGTACCTTCAGGAACCGTAAAGGACAGACTGCTGCATGGCTGTATCGTCAGCTCATTGTATGAAAATGTTGGGTTAAGTCCCGCAACGAGCGCAACCCTTGTATCGCTGTTGCCAGCGGTCCGGCCGGGAACTCAAAGGGAGACTGGAAATTGATAAACTGGAAGGTGGGGATGACGTCAAGTCATCATGTAGCCCCTTGACCAGGGCTACACACGATATACAATGGCGCATACAAAGAGAAACGCGCTGACCTCGCGAGAACAAGCGGACCTCATAAAGTGCGTCGTAGTCCAGTTGGGTACTACAACTCGGCCATGAAGTCCAGTCCGCCTTAGTAATCGTGGATCAGAATGCCACGGTGAATACGATTCAGACTGTACACACCGCCCGTCACACACCATGGGAATTAAGGTTGAAATTAGGTAACAACCTTCGGGGAGGGCGCTTTACCGCTTTGTGATTCATGACTGCAGGGTGAAGTCATGGCTCTGGCCAACCGG
+
"%%($*(*''&%(**-09.,,/651''+*',.'')*2001*'*''-*)(.**+.'--//+8;9)()%'%)'%,'&,2*2+4-38,+7,3++'-+.+--,)20(),--()+&)*&(&&'%*,6/-,'+)'%$%#'#&$%(.)0542%308.56323450'&*')),12('+000..002*&(+)+/1185)7,4+#(*-+'')'($*+2('%('+-1+&*)'))3+%)*/2,**-0)(&'&((,*+*569402)(()/8,+,4)'*+))&'%)(&*),&'$&)*,-031351631041+1-%&%%'$$&)/'-)'+(&(&''(,.,./0.8.7,.%*&,&)%$%#$$'+2,((&)'+(+,-10))(%+('%++-.5432/*)/+*062*/+./1,.05018.//-/.-..3.---&/&#%&'$'''*())$&*.)+-.++..*)**+*'-(,*1.1.).,.,+()),363',)),'./98-,)))55)0('%&&',+/-*-&%'*+%&,+.).))&'*5./*++&)**,,*+*)-..-,((('%'%&(-'(.0./:5-,%12+2-.)11'76,.44337641/./80457/))))(3.+')++3++,&.-%)0)0-'%%#&+742,1--2/2+,,(('.2202.,'*.824-23**/('6+$*+))'()*,105-112(/(/-2651/1/43-*+*+*,*-0-)5/06*)/-/0601/+*-0(&'()')&%'7-,.0220143::9;77/01,15./))&'%$'%)''3*0/595/+)'&&..:;:01/,)*-154*,&.*+3(686,+$/,-4-1++(,')-,+')*(-,,01146483.+,&*1417**++,%*+''$')025....7'243546),/7)*,787)(652626.7)*)%(,.1,-1,11.0:/'*'+,.,--/-163/01777;0,0*&(',0,'(&%'$$'-19:7),*((/54-7853566957642-11.2.&)'(%,16/').+.21/3//0)((&&')*)/(*,,4//42/&*-13696+(('*,&'((&&$)*1334.21(')')36&1/0,+-,.*-*0,+.-23556:9736(&)&/'($&$'(&((,+0+)&('*+-5/.-9)%'','&)((())11744398;9993)&'*$'&%&10.%'52,/+)130+,),+)+-//104;52;10150.-,+-3.823+'&)''&/(/'$')'()(,.+.*(*2-).*+-34.$(-00.(.*%&1/*).1.*91008/+00++''%')-'))'&)',+-1%&$#&)%'%-,6;23
