# Supplementary material for: De novo species identification using 16S rRNA gene nanopore sequencing
Source: PeerJ. 2020 Oct 21;8:e10029. doi: 10.7717/peerj.10029 (PMC7585375; doi:10.7717/peerj.10029)
Supplement: Supplemental Information 2 — Contains raw reads. [file peerj-08-10029-s002.zip › pass_fastq_runid_2c9cf7bc05858273f10e7d7ec552fc0bd742dc3e_262.fastq]

@f573401b-c181-4cc7-83ae-8455a510d410 ch=62 read=190512 start_time=2019-12-13T07:40:33Z barcode=BC01 runid=2c9cf7bc05858273f10e7d7ec552fc0bd742dc3e
CCAGTTGCCTTGGTACGACTTCACTGATCGCCAGATCACAGAGTGGTAAGCGCCACTCCCGGTTCAGCTGCCCTGCGCTGGCAGCCCACTCCCCATGGTGTGACCCAGGCGGGTGTGTGTACAAGGCCCGGGGCAGTATTCACCGTGGCATTTCTGATCCACGGTTACTGCGATTCCGACTTCGCTGGAGTCAGGTTACGGGCTCAATCCGGACTACGACGCACTTTATGAGGTCGCTTGCTCTCATGAGTCGCTTCTCTTTGTATGCGCCATTTGCTTAGCGCGTGTGTAGCCCTGGTGCGTAAGGGCCGCGGTATTGACGTCATCCCCACCTTCCTCAGTTTATCGCTGGCAGTCTCCTTTGAGTTCCCGGCCGGACCGCTGGCAGCAAAGGGATAGGGTTGCGCTCGTTGCGGGACTTAACCCAACATTTCACAACACGAGCTGACAGCCATTGCAGCACCTGTCTCACGGTTCCCGAAGGCGCATTCTCATCTCTGAAACTTCCCGTGGATGTCAAGACCAGGTAAGGTTCTTCAGCGTTGCATCGAATTAAAACACATGCTCCACCCGCTCATTGCGAATTTAAATCGAATTCATTTGAGTTTAACCTTGCGGCCGTACTCCCCGGGCGGTCGACTTAACGAATTAAGCTCCGGAAGCCACGCCTCAAGGCTGTATCCAAGTCGACATCGTTTTACGGCGTGGACTACCAGGGTATCTAATCCTGTTTTACTCCCCGCGCTTTCGCACCTGACGTCAGTCTTCGTCAGGGGCCGCCTTCGCCACAGTATTCCTCCAGATCTCTACGCATTTCACCGCTACACCTGGAATTCTACCCCCCTCTACGAGACTCAAACTGCCGGATACGGTTTCAGGTTAGGCCCGGGGATTTCACATCTGACTTAACCGACCGCCTGCGTGCGCTTACGCCCAGTAGTTCCGATTAACGCTTGCACCTCGGTAATTTACCGCGGCTGCTGGCGCAGGTTGGCCAGTGCTTCTTCTGCGGGTAACGTCAATGAGCAAGGTATTAACTGCTCCCTTCCTCCCCGCTGAAATTAGCACCTGACGAAGGCCTTCTTCATACACGCGGCGTGGCTGCATCAGGCTTGCGCCCATCGTCTGAAATATTCCCCGCCTCCGTAGGG
+
*(&+.1%)))'''1.0-***--),&')07'('(',,+,1,%%&(/20(&&&'16/1/31)'().*(,,-,40)#$$$'()*+%*.-*'++*-,+&+,0'(())*-+%066,2))),+*)*,066/5,:-&.+(.*(,//+,%*740.10*19)*+,/-5(%%&&)'%(%%%&'/0++('-/71)($/-()*+2.31:'/'($'(-)8.20.24972/0-0..*,01/++'(+1./('%%%&+-,4%%,)--0-,+1,./1:/+.36698:;,53'&'('(,)&'))./,,---4*%&11---.,+*4337-*0**'$&(,478989305,(/.1252+0-.1<.,,.*+)*)),/3554-/4/.028-50)(*--+4//4312492++./1*(30663+-.-0+.0135032//-92211721-5-,24+.76/-*,%*)/++11311//+0/+4&(+,+20/.*%)+++(,*02:,72,*'***$$%0543967656()/,,../.1*(-,559112)+-55:447334*41/')+('()--434446$')0,.873)&((*&)*45.17**444'-'%))##(*)((()*(***:+.5:9/205:2,/1/-.--/-*-'+&+*0450+13706343.+-(*$($&&3'/)(+,3-+0+.*+/()+.41202*..++'#)/*7//0/0-01,/)*.;/*,*0-../5211*10+4.,/.,+.395:823873*%-,988-%*)*.80/))).1'(&&(21+(11299748*-14+-/-/5172.00'*%/..2171//,,+.0/.12-.'*'*46/-49,15*/+/103.*+0/.(&,,020++,**+*)--34.11.+$$--*,+-'3(128(+%)&)'%'*3/)+-++$1/'%(&(00/0&,/.2./.455;4667660-&&%$$$$&'')'(.00%1312*,/:/8//.01,-,04+*&**-(.,'&+-'*.101232-+)'+$--,))(7)%--)/1:286+))&+33/-)///0*'++.244/*1,1282715,.+.7,6/80),87.+33++,(((%$%#'%$&%+$''*'./+1/154-+))%'$%)'%%'&))))**+4+77-5,'*+/2-*/2,-+'((''*.,5,4+'%('+/(*&&,(&
@e58f1a32-111c-40e5-96c8-7a2bbbd64e60 ch=223 read=144286 start_time=2019-12-13T07:40:36Z barcode=BC01 runid=2c9cf7bc05858273f10e7d7ec552fc0bd742dc3e
CCGGTTACCACCTTGTTACGACTTCACCCCAATCGCTGACCCTACCTTCGGCCGCTGCCTCCTTGCGGATTAGCTCACGGACTTCGGGTATTGCCAACTCATGGTGTGACGGGCGGGTGTGTACAAGACAGGAACGTATTCACCGCAGCAATTTCTGATTCGCGATTACTAGTAACTCCAACTGTGTAGGCGAGTTTCAGCCTACAATCCGAACTGAGACTGGTTTTAAAGTTTGGCTCCACCTCACGGTGGCCATCTCTCTGTACCAGCCATTTGCTTAGCACGTGTGTAGCCCTACACATAAGGGGCATGATGATTTGACGTCATCCCACCTTCCTCCTGGTTAACCCAGGCAGTCTCGCTAAGTCAGCAATGGTAGTAACTAACGACAAGGGGTTGCTCGTTGCTGGGACTTAACCCAACATCTCGACACGAGCTGACGACAACCATGCACCACCTGTCACCTTGTCCCCGAAGATTTCCTCGATTAGAGTAATGCAGGGATGTCAAAAGTGTAGGTAGGTTCTTCATGACCTTCGAATTAAACCATGCTCCGCTACTTGTACGGGTCCCCGTCAATTCCTTTTAGTTTTAATCTTGCAGCCGTACTCCCCAGGCGGAATACTTAATGCGTTAGCGGCGGCACGGGGCGTTAAAGAACCCCCACACCTGGTATTCATCGTTTACGGCGTGGACTACCAGGTATCTAATCTCGTTTCGAGCCTCAGCGTCAGTTACAGTCAGAGGAGTCGCCTTCGCCACTGGTGTTCTTCCTAATCTCTCTACGCATTCCACCCTTTACACTTCGCGAAGATTCCACTCCTCTCCTGCTCTAGATAACCAGTTTGGAATGCAGCGCAAGTTGAGCCGGGTATTTCACATCCACTTAATCATCCGCCTACGCTCCTTTACGCCCAGTAAATCCGGATAACGCTCGCCACCTACATTACCGCGGCTGCTGGCACGTAGTTAGCCGTGGCTTCCTCCTTGGAGTGCCGTCATTATCTTCCCCGAAGACAGAGCTTTACGATCCGAAAACCTTCATCACTCACGCGGCGTTGCCATCGGGGTTTTCCCCATTTATTGCAATATTCCCCGCTGCTGCCTCCGTG
+
/),109014*01.6--4.//014;::1;:./.76)+02249**,.58<80800,000.5..')0-217,.*.22320117377:4&0+-'1*-660(001+0-10066796<;679'(+7665755./3,15252.325:5254)+&%()()0+-0448;9022317/1-/..3-.,;+0(./,/,-14543,--8.-)*,2-*.-5.-.,-766:864163,8<<12<8.2:--))+23,/3053/(',+..4**,+**),.43435259398**+/+)*./:6131/+-.-6.*(.-./13/-.51-/+*+--75<1./:7997/85/'/00973/3)+%1/6,++,))15,*+++35,+--*)*+)&),8//31,&(*.),-.-/.61,-11+1.++)-+6)(%#'.+*),))$(&$*1*-./-/.0155216221137791)1:132,)/1(/4-34102/0/.-59:.*+'&&)27398--'/%&'('(,3224259258-,,1,/)++-/**))+*2.804;2'&*%&$'&&%&-.,:;8141**'/44.,-**-.*+'10831/1-,,29836:76299-&&(6;+-:-0,1()(&*/+0/1055;*+.76405100/0102767626/-.-8,-++)-*/)*.+1*+.-(+,/444+'+),3+&),+,386::8595+.-51026:652*+($-))+,-(('//('$&&%$**+..-00(0047&.5.--01213.--)'),-,/202103887977110;77<78,-:62..+(*'.02-69,'%-,&(,'%($*+)*$$$%&$'-,,+$**-4326770+/+.020670*07.30:7.80:9/6.+*%+')(,2'')-.&**/*08.-*+)*,.$%*'4,./337*$+(&')'-24/,2($(&))'%'-0250.411---0-03576::8696//,1)*.-*1/3../442.+%*+10/8/.-5/(.-733/4,,1+,*(.$%&%*2,35378.223/544)%-++,75-+21/::003331--19;8.6.7.9::5700*,)*-++,4;/2-*,/'87+0::+58;-+0;500711/60011797+&))))$'.//3-(&*
@1065592b-99b8-4b08-83bc-410dc640942d ch=172 read=133911 start_time=2019-12-13T07:40:35Z barcode=BC01 runid=2c9cf7bc05858273f10e7d7ec552fc0bd742dc3e
CCGGTTACCTTGTTACGACTTCACCCCAATCGCTGACCCTACCTTCGGCCGCATATGCGGTTAGCTCACGGATAGTGTGCCAACTCATGGTGTGACGGGCGGTGTGTACAAGACCGGAACGTATTCACCGCGACATTCTGATTCGCGATTACTAGTAACTCCAGCTTCATGTGACGAGTTTCAGCCTGAAATCGAACTGAGACTGGTTTTAAGTTTATCCCACCTGCAGTATTGCATCTCTCTGTACCAGCCATTTGTAGCGCAGTGGTGTAGCCCTACGCCAAGGGCATGATGATTTGACGTCATCCCCACCTTCCTCCTGGATTAGCCAGGCAGTCTCGCTAGAGTCCTCAACTTAATAGTAGTAACTATTAACGACAAAGGGTTGCGGCGTTGCGGACTTAACCCAACATCTCACGACACGAGCTGACGACAACCATGCACCACCTGTCACCTTGTCCCCGAAGGGATTTCCTCGATTAAGAGTAATGCAAGGATGTCAAGTGTAGGTAGGTTCTCGCGTTGCTGGTCAAACCCATGCTCCGCTACTTGTACGGGTCCCCGTCGTTGCTTTGAGTTTTAATCTTGCGACCGTACTCCCCAGGCGGAATACTTAATGCGTTAGCGGCGGCGGTGTTGAAGCTACCTAGTATTCATCGTTTACGGCGTGGACCAGAACCTAATCCTGTTTGCTCCCCGCTTTTCGACCTCAGCGTCAGTTACAGTCCAGAGAGTCGCCTTCACGCCGCACAATTGTTCTTCTAATCTCTACGCATTTCACCGCTACACTGGAATTCCACCCTCCTCTCCTGCGCCAGATAACCAGTTTGGAATGCGCTTTTAAGTTGAGCCTGGGTATTTCACATCCCACTTAATCATCCGCCTACGCTCCCTTTACGCGCCAGTAAATCCGGATAACGCCACCTACGTACCGACTGCTGGCCAGTTAGCCGTGGCTATCATGGGTACCGTCATTATCTTCCCCAAAGACAGGCTTTTGATCAAAGCCTTCATCACTCACGCGGCGTTGCTGCATCAGGGTTCCCCATTGTGCAATATTTACTGCTGCCTCCCGTAG
+
83,'.4*.608+1.)-6467;85166.,-..%*+,-/;+-015//,/,2'$%#%$((+'/'0,.2766765-)')*,,-38/()()%-,44213465<::8;767/.../+)1/*(0+1,++-5<435<268::7:8879333+)((*,1-//2-)0..-61.+0082%,)+*%+,&++5..)%%%##*((*/,-977541856515;9)85,197.02/.,2/,*,)+./-5-.*,0---*-0/,.2/.:;2:5+('&()'+#%'((++222172(')'*'2*+/7188878879<711256555915.*-85:55038,*4%/''%(%&)2.-47622&%%'*.-0285,.,&%$-+0004+106960*)*-013344:,,0-/:,+*''-/34,*4+/5/5-/+'*(-.0141+-0.0/3.%(+,25699;14-+&+*//2949;898626++1**248.-('()%(.4.301242422/,,./188719-00237881..042315.-)3.9/+,+.0-3-*-)'&%,3*26(+115634--..*4,++&.'/1--25('()'-0(**/1//)8<<,696247./156:&4(0/579--2475747...0-.4/44435-/+*&&*2)+$+')+&'&$'((+2.-++.0;;:;:16<2-..0//869/4++(*&&%)/858666-0*$''.:3(%(.16*-,+-.-/146446113:1,'('))*(,++,.1.0.)0&%'(-300-/+'0(&2+,7;444968998373425;8259<79832),.),**,5-5013,*/,(,-06434+*+))+01511.35<<36/5-,*$&(*-+-7-1:545:;99-+/+28.,122184*&)*,/2-148-,/1;86-++,38)061*+++(-5(+.87343,321/0')'*/269100/+)*2+,0;9:).''#$(*2*(*1//7..,//,$*%***,676::62:1129/;;;/.:5.23103-687(,-,.',.%*3050689688523002;2/21.1;565/6'+1)*.+79,-1714572:3,20)&(&&'((+0+01-)0.7
@5dc85651-58b5-490f-b542-125f67d62cfc ch=99 read=129458 start_time=2019-12-13T07:40:47Z barcode=BC01 runid=2c9cf7bc05858273f10e7d7ec552fc0bd742dc3e
CTACGGGGAGGCAGTGGGGAATATTGCACAATGGGGAAACCTGATGCAGCAACGCCGCGTGGTGATGAAGGTTTTCGGATCGTAAGAAGCTCTGTCTTTGGGGAGAGGAATGACGGTACCCAGGGAGGAAGCCACATTGCTACGTGCCAGCAGCGCGGTATTACGTAGGTGGCAGGCGTTATCGGATTTACCAGATAGGGGGCGTAGGCGGATGATTAAGTGGGATGTGAAATACCCGAGGCTCAACTTGGGTGCTGCATTCCAAACTGGTTATCTAGAGTGCAGGAGAGGTGGAATTCCTAGTGTAGCGGTGTGCGTAGAGATTAGGAAGAACACCAGTGGCGAAGGCGACTCTCTGGACTGTAACTGACGCTGAGGCTCAGCGTGGGAGCAAGCAAGTTAGATACCCTGGTAGTCCACGCCGTAAACGATGAATACTAGGTGTGGGGGGTTTCAACACCTCCGTGCCGCCGCTAACGCATTAAGTATTCCGCCTGATTACGTTATGAATTAAAACTCAAAGGTGACGGGGACCCGCACAAGTAGCGGAGCATGTGGTTTTAATTCGAAACAACGCGAAGAACCTTACCTACACTTGACATCCCTTGCATTACTCTTAATCGAAATCCTTCGGGGACAAGGTGACAGGTGGTGCATGGTTGTCGTCAGCTCGTGTCGTGAGATGTTGGGTTAAGTCCGCAGCAGAGCGCAACCCTTGTCGTTAGTTACTACCATTAAGTTGAGGACTCTAGCGGGGCTGCCTGGGTTAACCAGGAGGAAGGTGGGGATGACGTCAAATCATCATGCCCCTTATGTGTAGGGCTACACACGATGCCACAATGGCTGGTACAGAGAGATGCAATACCGTGAGGTGGAGCCAAACTTTAAAACCAGTCTCAGTTCGGATTGGCAGGCTGAAACTCGCCTACATGAAGCTGGAGTTACTAGTAATCGCGAATCAGAATGTTGCGGTGGTCACGTTCCATGTATGCACACCGCCCGTCACGCGAGAGTTGGCAATACCCGAGTCCGTGAGCTAACCGCAAGGAGCAGCGTGAAGGTAGGGTCAGCGATTGGGGTGAAGTCGTAACAAGGTAACCGG
+
+**-28:*+020145474*-+,3581.+.-41131*$(*(7*+,4430376141/3&&*,*''()+)+)*32;975/8499436(%**&)*18871.7:-78)')*..-,(%%%.//-).'&-5)'/.)-,/601/0+)(,%,+038;4520/4,-0.+%*''*7624313:6.38986;65506-510('$(*4-+()06.33893:67;:9:628271::<:;3/,+/702042**%1-27//-**-)/,--/05649;/5066889.8---774.-../2*2+'(&(&%++).-7,0+(,4/+)++450/*'))*1,)'(2)'3730++,.,0-++**0--/8/80/',,.1.27:9:89626///2...)*+++53-+++,756.*+,1.(0-&-)1-,44674,,16767825,-+.;869:73./255<:797(1//045399:-7;44,4.1285744687:47:31+/(*)./0;39.555967136+.$+$$$+$(%%%'(,'8:;:778-5*-'+)'+..6,88<62../,,((&)*.-,--775563572'7.77/+))&+,./+,,*1**./((&)47201'+-2..14542(/*,/131-.//12112'&(&(*-3)48+7;3472116-./0.4566:6:9894049.1..//,112389774389610.)(*)2/-90--/2:-42%6(('+,/1263;5,3-00436111;4*$)*--1/4/+2+,'3513433),,(),(%$$,4466/42727:941-00.,1++/7:66:9::697:<:1218:9:4-3.)).+-.40002097100..)+-%(*98230;33;9:7666321+)*,-:84462/19211-.3-00(*25/7,,20/27;9173898553579:5:--/%''$&&)+..:5.040240./13,,.'(.+-%&(-),42222523,/1086855364243..-201631/11362/(+0503+2-0/25106''*++1*)&(''++4,3,282'32('+*-98151103248792323.0&,*-,.-%&(**+*-5731/-123-:.876/.--,.-0/88940/.3.177466
@f3c69329-f230-4846-92fe-97564895a229 ch=133 read=58485 start_time=2019-12-13T07:40:57Z barcode=BC01 runid=2c9cf7bc05858273f10e7d7ec552fc0bd742dc3e
CTCCTACGGGAGGCAGCAGTGGGGAATCATGCACAATGGGCGCAAGCCTGATGCGCGCTCATACCCGCGTGTATGAAGAAGGCCTTCGGGTTGTAAAATTACTTTCAGCGGGGAGGAAGGGGGGTAAAGTTAATACCTTGCTCGTGGCGTTACCGCAGAAGAAACTTTACCGGCTAACTCCGTGCCAGCAGCCATGACGGTAATACGGAGAAGTGCAAGCGTTAATCGGAATTACTGGGCGTAAAGCGCACGCAAGCCAGTTTGTTAAGTCAGATGTAATGAAGAATCCCCGGGCTCAACCTGGGAACTGCATCTGATACTGGCAGAAACTTGAGTCTCGTAGAGGGGTAGAATTCAGGTGTAGCGGTGAAATGCGTAGAGATCTGGAGATACCGGTGGCGAAAGGCGGCCCCTGGACGAACTGACGCTCAGGTGCAGCGTGGGGAGCAAACAGGTTAGATACCCTGGTAGTCCGCCGTAAACGATGTCGACTTGGAGGTTGTGCCCTTGAGGCGTGGCTTCCGGGCTAACGCGTTAAGTCGACCGCCTGCAAAATACGGCCGCAAGGTTAAGCTCAAATGAATTGACGGGGGCACAAGCGGTGGAGCATGTGGTTTTAATTCGATGCAACGCGAAGAACCTTACCTGGTCTTGACATCCACAGAACTTTCCAGAGATGGATTGGTGCCTTCGGGAACTGTGAGACAGGTGCTGCATGTCGTCAGCTCGTGTTGTGAAATGTTGGGTTAAGTCCCGCAGCAGGCGCAACCCTTATCCTTTGTTGCCAGCGGTCGGCCGAGAACTCAAAGGGAGACTGCCAGTGATAAACTGGAGGAAGGTGGGGATGACGTCAAGTCATCATGGCCCCACTTGACCAGGGCTACGATGCTACAATGGCGCATACAAAGAGAAGCGACCTCGCGAAACGAAGCGGACCTCATAAAGTGCGTCATGTGGTCGGATTGGAGTCTGCAACTCAGCTCCCATGAAGTCGGAATCGCTAGTAATCGTGGATCGAATGCCACACGAGAATACGTTCGGGCCTTTACACACCGCCCGTCACACCATGGGAGTGGGTTGCAAAAGTAAGGTAGCTTAACCTTCGGAGGGCGCTTACTGCTTTGTGATTCATGACTGGGGTGAAGTCGTAACAAAGGTAACCGGAAGATGAGCGACGGGCAAGTAGGTTAACACAAAGACACCGACAACTTTCTTCAACTTTCCAGCAATGCGTAACTGCACC
+
,,41/15+66+08000019:9;;+.3/(',&)++1..8710/.28/2:6650++*)**)++,%52))3353545547-,0-119999-9-.-(*-.*$-')+5:;5155088(&,-/4+.1-)**,38,./0/-++.*1-027.410775:+3.(*-+0,$++*))/,.-6*),./2./071269;7-1/*30.,(&&(&)6.+,.+++''&)+1139567/-.,),*00,3.//).53323482,./.0/../)*,'((*81..+2*++.&//.,*'&)*,1(/-)2::*255...7*4655771.2522302++,00/+-'('%02-/.1.--/..1320/*224+)-',-,3-0075510//-5112;/..972+++,/05262+'+*37.2+*,.),-.+-/8514:70)/679/).)+-.04677.0234+''(-5'73+)*029&1+)-(-)(*)(9:3.-+**)*--*/5177:1/../.4650407/4,../4/.--80-20+175434843-5+,+)),46.--,3/8/0264(570140/--,()((,,-60''44-.0*8))*+;7;85//0201360050'&'),5,73:35.&(+/2-/+0.::+/32,0)+//772637048-,+0,+/-0851*.'++,,76674,.*1(0)/6)4)'&()*:59.0106/74335.-9;4:4463)*-.4/6898696543/298820/0/76761:0/05:30,3..+24601-11),$+'*.,-52*--(3663:556,28,'39/16&,),1.4%1,1)'(+.,4817//3+&)*//1.-+.0/038<;6661,,,+-+-+046/26467657331457;:8859936+%'&%()-;3436-)*+'&,-654191/-0//3346895)&'%''&))),677-,,-/),%(+(,0;75966674:/,*+,+.4+,)'&*,0+8,9-4++*+,50.2,+,1,'0017*&)),///82958686752-+,2--/66987-&&.,27916-0-&%'*+-04283'112+0+&&'()+-3.4:833432&).+,+/)&$+,4/0:5/5:/((*)'/)-/3020:05549846(*//35-5*))%$'02*+5478;8981+-.-260++6-,,6478:88;0*8-38874828003''(-/88&2660*)+,+,-.6/22119+0.1/1-*)1+0*(48-.88*('-/&*%.**.//%72,0&&%"%#$"
@6300ee9f-827a-4149-818b-5a34e4ee16e8 ch=468 read=63882 start_time=2019-12-13T07:41:08Z barcode=BC01 runid=2c9cf7bc05858273f10e7d7ec552fc0bd742dc3e
CTCCTACGGGAGGCAGCAGTGGGAAATATTACTGTGGGCGCAAGCCTGATGCAACCATGCCGCGTGTATGAAAGAAAGGCCTTCCGGGTTGTAAAATTGCCGGCGGGGTCATGCCATA
+
*23.117182021/054/01'/'+'***1.%)&'')33-')*.'175527551*34466976730.++++-2)&+*+)1-7340),3+40,)0.*&*&(*+),,&'&$$$#$#$$$#&
@aebfd87a-9524-4ed2-a0c0-0ebb155a63a0 ch=27 read=49433 start_time=2019-12-13T07:41:09Z barcode=BC01 runid=2c9cf7bc05858273f10e7d7ec552fc0bd742dc3e
CTCCTACGGGAGGCAGTGAGAATATTTGCACAATGGAAACCTGATGCAGCAACGCCCGCGTGATGAAGGTTTTCGGATCGTAAGCTCTGTCTTTGGGAAGATAATGGCGGTACCCAGGAGGAAGCCACAGCTAACTTCGTGCCAGCAGCCGCAGTATGCAGCCGTGTGAGCGTTATCAGTTTACTGGGCGTAAAGGGGCGTAGGCGGATGATTAAGTGGGATGTGAAATACCCGGGCTCAACAGGTGCTGCATTCCAAACTGGTTATCTGGGAGTGCGGAGAATTCCTGGTGGCGGTGAAATGCGTAGAGATTAGGAAGAACACCAGTGGCGAAGGCGACTCTCTGGACTGTAACTGACGCTGAGGCTCGAAAGCGTGGGGAGCAAACAGGATTAGATACCTGGTAGTCCACGCCGTAAACGTGAATACTAGGTGTGGGGGTTTCCAGCACCTCCGTGCCGCCGCTAACGCATTAAGTATTCCGCCTGGAGTACCCGGTCGCAAGATTAAAACTCAAAGAAGGAGTTGACGGGGACCCGCACAAGTAGCGGAGCATGTGGTTTAATTCCGAAGCAACGCGAAGAACCTTACCCTGCCGAGCATCACTTGCATTGCTCTTGAAAGAAATCAGGAAATCCCCTCAGGGACAAGGTGACAGGTGGTGCATGGTTGTCGTCAGCTCATTAATGTCGTGAGATGTTGGGTTAAGTCCCGCAACGAGCGCAACCCTTGTCGTTAGTTACTACCATTAAGTTGAGGACTCTGGCAGAGACTGCCTGGGTCAACCAGGAGGAAGGTGGGATGACGTCAAATCATCATGCCCCTTATGTGGCCAGGGCTACACACGTGCTACAATGGCTGGTACGAGAGATGCAATACCGTGAGTGGGCAAACTTTAAAACCAGTCTCAGTTCGGTTGTAGGCTGAAACTCGCCTACATGAAGCTGGAGTTACTAGTAATCGCGAATCAGAATGTCGCGTGAATACGTTCGGGTCTTGTACACACCGCCCGTCACACCATGAGTTGGCAATACCCGAAGTCCGTGAGCTAACCGCAAAGGAGGCAGCGGCGTGGCCGAAGGTAGGGTCAGCGATTGGGGAGTGAGAATCGTAACAAAGGTAACCGG
+
./22146193,*)+&./0.--1/&))').)/0963,'/,*;+*+//23266:8564)'))++*))+/,6.54/,+7426,+/,()-56576155.30/125438/-'+)2/..2++*2+-3,5//3))'&&(')'(,)(+,092,-,+2.+-()***(,'+0+01/(%%)-6/9,,-%)(31/0573-26.8:)-3,,,.6887;0:586.6-90128;9844434<:76561,7767-2(*',-66;9:95905-;96//2,.97763(/(&*-/4-'%&&%1+5/-.++*,,.610,3/,,;88-)*%$0+/25./*+((&**,/27;7//1*-,2620.-((,3.-,,*,204222344/-05-/.&)*(()21659.,,34;344,/(2'('-/*60+)&%&(,,2-..0:84;;3/-+02:0//0,554311698)5<61..(0246445/3155*.)%*+-+0+/('*/+***-7-('*)%')%&)-0)*,407--25,*/,1<<843317*'*(',(--81*0.375-69*)),.0-+,-.23.)+,-1-*.,38001103&',**-2/.,.04/-+.-0,-,2-'$$'*%&/0*20++2(%))8(%'&(0/-/.*$+)&)+'))(..(+54*03-28+3445483224'2+,4::9:9;8:5;3344/4/.378+1*%'(')3148888:,37/455:52&),/+)..0.))*)/73366)'/,773/3%(*6-//58:2163,++9((+4/2321&/+&&'),77.8/+-01/4*1//11**.+,2-232762888:967+/+-008967.963,0211/,+()-,(--,233..%(-/476608006:.,-+)-0&%'%+*178996469972+)(7/*+*;:00851;:746224458457:5&4.8/2*1544559:369779632,,*,,**4--')*3,.//,.,6-.-5.,:894.0/.075**())+60**+223&*/5220.1//..,59513+'((%)',740-,-(2+,(*))&43*+/0./41+/-,,/06:776787(4--,1,+-,/,(*%'*0/*,(***'122,+*,.,&.(465.%&(')+'+012630'+.+*-)-32,./
@b4d4826a-9e3d-47f7-b438-5fce8c11a1c0 ch=25 read=27832 start_time=2019-12-13T07:41:07Z barcode=BC01 runid=2c9cf7bc05858273f10e7d7ec552fc0bd742dc3e
CTCCTACGGGAGGCAGCAGTGGGGAATATTGTGCACAATGGGCGCAAGCCTGATGCAGCCATGCCGCGTGTATGAAGGCCTTCGGGTTGTAAAGTACTTTTGGCGGGAGGAAGGGAGTAAAAGTTAATACCTTTGCTCGTGACGTTACCCACTTGAAGAAGCACCGGCTAACTCCGTGCCAGCAGCCGCGGTAATACACGGAAGTGCAAGCGTTAATCATACTGGGCGTCGCAAAGCGCGCAGGCAGTTTGTTAAGTCAGATGTAATCCCCGGGCTCAACCTGGGAACTGCATCTGATACTGGCAAGCGGAGTCTCGTAGGGGAATTCCAGGTGTAGCGGTGAAATGCGTAGAGATCTGGAGGGGAATACCGGTTGGCGAAGGCGGCCCCTGGACAGACTGACGCTCAGGTGCGAAAGCGTAGAGGTGAAGCAGGATTAGATACCCTGGTAGTCCACGCCGTAAACGATATCGACTTGGAGGTTGTGCCCTTGAGGGGCTGGCTACGACTAACGCGTTAAGTCGACCGCCTGAATACGTACAAGGTTAAAAACTCAAATGAATTGACAGGGGCCCGCACAAGCGGTGGAGCATGTGGTTTTAATTCGATGCAACGCGAAGAACCTTACCTGGTCGCCCGGCATCCACGGAAGTTTCAGAGATGAAGAATGTACCTTCAGGAACCGTGAGACAGGTGCTGCATGGCTGTCGTCAGCTCGTGTTGTGAAATGTTGGGTTAAGTCCCGCAGGCGCAACCCTTATCCTTTGTTGCCAGCGGTCCGGCCAGGGCGCTCAAAGGGAGACTGCCAGTGATAAACTGGAGGAAGGTGAGGATGACGTCAAGTCATCATGGCCCCTTACGACCAGGGCTACACGTGCTACAATGGCGCATACAAGAAGCGACCTCGCGAGAACGAAGCGGACCTCGCCAAAGTGCGTCGTAGTCCGGATGAGTCTGCGCTCGACTCCATGAAGTCGGAATCCGCTAGTAATCGTGGATCAAGAATGTCTGCCACAGTGAATACGTTCCCGGGCCTTGTACACACCGCCCGTCACCATGGGAGTGGGTTGCCAAAGAAGTAGGTAACCAACCTTCGGGAGGGCGCTTACCGCTTGTGATTCATGACTGGGGTGAAGTCGTAACAAAGGTAACCGG
+
'*32,*3'64+/3./33*,1112'+((..6*.)))*3;66://+,02(00..+2363(1939606+,-1275++/,,4.4256,3*.3*+.3)&(%%$$$#,*45;1('%((.3*(*+179+,,2/1,/9.7:.+526%2)*.*3-(/0)%))()(0').+,3683932/5//-.-/0463-3/.46404/./9/-,&+.,1')+66:825/0001030235573+*&)%&)+32*,),),(01,&3462,,7.9)-6014/()&*(+/-(+13.-/.0191472,))*++321.-../8463-.0,0()&)+.-26802&(&'(,4.0.1662-,-,.3/,-22*+,/.++*)+557;-+.+)*(*+159,,-+)0,))1+311.161*)+064)+1..//111))%&&)*/++1,)*23')%''*',.&+7,7,.2--0.-69-246632543/20.+*+4<:80010.1(')+-/////07('',-+-,,*+8.-,$)(()$%(+,,08553/0715/545464-/*&&&&&++'%#',.)--,5;<;,98:0;:716181652)187*.-)&**-0/),./-3/,--6747560;:2-83:2-.1141-/./--3-/77849246..,,+#'+(++/0083/1,/')'+86,2++),0./*'(2/*,'*+355&36+2-8630&/0904798810/,,/+,,.01-.0+,/2;5661:0//181-,042:37463/1/7*)*&(*)'+0,1:427302,*1/)-404:434-845404.5+1+).&/,52:-,,*'-,569:;2020168=;;;:,*.(-+-*+*%0.544561032,&+-.87%%)(07.&&$')+,68.8-.+.42*,(),1+-,1846921212536)'()',.01422/--&&*()&))&+.62.6,*$+(04/$-$'(+6*2)0.4'/*,)'&')*)&0/3354--0./),.03/01+613243,+*&),/90/.5366430('*)())'''++.0*,*''/33:7212-+03453.300,/+-*/7-7.&%)*+/,0983,)+*/672;00,48+(+))+&,.+/,,'(%%"#&*,4-'+87/2-4/*050+-,)*146:7,++,-,('+)*++,)+//.3385:)1**062:08
@13d23e4b-dcad-4e42-9ec4-e0369e864528 ch=396 read=69797 start_time=2019-12-13T07:41:13Z barcode=BC01 runid=2c9cf7bc05858273f10e7d7ec552fc0bd742dc3e
CTCCTACGGGGAGGCAGCGAGTGAGGGAATATTGCACAATGGGCGCAAGCCTGATGCAGCCATGCCGCATTATTGAAGAAGGCCTTCCGGGTTGTAAAGTACTTTCAGCAGGGAGAGTAAAGATTTAATACCTTTGCGTGGCGTTACCCGCAGGAAAGCGCAGCTAACTCCGTGCCAGCGCGGTATGCGGAGGTGCAAGCGTTAATCGGAATTACTGGGCAAAAGCGCGCGCAGGCGGTTTTGATGAAGTCAGATGTGAAATCCGGCTCAACCTGGGAACTGCATCTGATACTGTAACAGGTCTATGCGTAGAGGGTAGAATTCCAGATTAGCCAGCGGTGAAATGCGTAGAATCTGGAGGAATACCGGTGGCGAAGGCGGCCTGGACGAAAGAAGACTGACGCTCAGGTGCAGCGTGGGGCAAACAGGATTGAATACCCTGGTAGTCCACGCCGTAAACGTGTCGACTTGGAGGTTGTGCCCTTGAGGCGTGGCTTCCGGAATTTAACGTTAAGTCGGCCTGGGAGTACGCAGGGTTGGCTTCAAATGAATTGACGGGGGGGTACAAGCGGTGAGGGTGGAGCGTAATGGTTTAATTCTGGTACGGCGCGAAGGCCTTACCTGGTCTTGACATCACGGAAGTTTTCAGAGATGAGAATGTGCCTTCCAGAGACCGTGAGTCCAGGTGCTGCATGGCTGTCGTCAGCTCGTGTTGTGAAATGTTGGGTTAGAAGTCCCGCAACGAGCGCAGCCCGCATCGCGCTGTTGCCAGCGGTCCGGCCGGGAACTCAAAGGACTGCCAGTGATAAACTGGAGGAAGGTGGGGATGAGGCGTCCAGTCATCCTTGGCCTTGACCAGGGCTACCGCGATGCTACAATGGCGCATACGAAGCGACCTCGAGAGCGCAAGCGGACCTCCCATAAAAAAAGCGCGTCGTAGTCCGGATTGGAGTCGCAACTCGACTCCATGAAGTCGGAATCGCTAGTAATCTGGATCAGAATGCCACGGTGAATACGTTCGGGCGCATACACACCGCCCGTCACACCATGGGGTGGGTTTACGCAAAGAAGTAGAGTATTAGCTTAACCTTCAGGAGGGCGCTTACGCTGTGATTCATGACTGGGGTGAAGTCGTAACAAGTAACCGG
+
--31-'()+3+(-.+*++('++)+.1*.0//210-+..72191,))/,)*0.128680,/4/4%-+-.%4(%&#%(-',(,)797/:-*971:165;2)....7&&%%%$(1(''$%(+))'',0)-7/.-,(*'$%&()&*(6.,56+)-+.+-,,&('*%/,-*))+.&&($')'(''&&&&'*&./40/+*7742253634446)-')1,33,,('%&(,0*.*)')&**087'053-&%%,'(.(),*,+-&+$'++'1(''&'/133447860+,-+,/11.,,-,0/+()+(-',),($$#%%../++)()'*(1*2.',''),%&&$#&',/-29;72+*+**-,'(3*+1.6//9549919/.:/.-1(0+0/00()*(*&)./&*0,,,,--/0112--144/....-11*%%-.2.,40+2(&(((22<8/096+032,,.257457:1.*'$'))341824,/2192306:,)++*2837//,*,--'*&)%&'(*/,)))8,33&%$(&%''&%$&&)&'')-'-+$%')..27+,*(+-)*$+$('),*%#$&'0&)&'%&%.0)*4/--./4.0.11/(&'(':+&'-'(('%()4)/+'$'%'))0954)'''$()-%*&&(*-)*'---),**+,,7,,,-5235465627'$'&).,536/,,,/'(000/352424274,467031,-./735447-.++(''%'()1001-&)((/,6,,/438)'.-'-(&*1+&)+,/++$%*('&&(&++12:48(.-..(0,0412.46(*-,-3360(,,,5458)'(,-+1-)1+40/55+(%$&)(1234*)*''),.))*%(*$##$&29047853),%#%('.*,1,,7..432-332)*%)($%)((,+)(&&'%'$%*-(*.966953*)*,/6856.())./6773565.9,+,(0,/-)+*(&'('+-.,*,,-123102-,/-715562..(),17-,&&,,+3.,/0'&)%%),-0..95241370%/0*(*./21.0.0;*06.)4.-,+,+'(')+&'$&))8,+..007+$('&)*+())(./**,-/20193:7&57--3-334/+*+*1/12348;8342036440)-*)0+,-36776'&+-0:8:10
@8f358014-ef33-4ad3-860c-e6cfc3068243 ch=438 read=117730 start_time=2019-12-13T07:41:22Z barcode=BC01 runid=2c9cf7bc05858273f10e7d7ec552fc0bd742dc3e
CCGGTTGTATTTACGGTTCACCCCAGTCATATGAATCACAAAGTGGTAAGCGGCGCCCTCCCGAAGGTTAAGCTTCTGCTTCTTTACAGCCCTCCCCATGGTGTGACGGGCGGTGTGTACAAGGCCCGGGAACGTATTCACCGTGGCATTCCTGATCCACGATTACTAGCGATTCCGGCTTCATGGAGTCGAGTTGCAGACTCAATCCGGACTTCTGACGCGCTTTATGAGGTCGCTTGCTCTCGCGAGTCGCTTCTCTTTGTATGCGCCATTTGTAGCACGTGTGTAGCCCTGGTCGTAAGGGGCCATGATGACTTGACGTCATCCCCACCTTCCCTCAGTTTATCACTTTATCTCCTTTGTGAGTTCCAGCCAGTTCCATGGCAGCAAAGGATAAGGAGTTGCGCTCGTTGCGGGACTTAGCAACATTTCACAACACAGGCAGCGGCTTAGCCATACAACCACCTGTCTCACAGTTCCCGAGGCGCAATCCATCTCTGGAAAGTTCTGTGGATGTCAAGACCAAGTAGGTTCTTCGCGTTGCATCGGGTCAACCACATGCTCCACCGCTTGTACGGGCTGTCAATTCATTTGAGTTTTAACCTTGCGGCCGTACTCCCAGGCGGTCGACTTAACGCGTTAGCTCCGGAAGCCATAACCTCCAAGTCATCGTTTGCAGCGTGGACTACCAGAATTATCTAATCCTGTTGCTCCCATAGCACCCTGAGAGCGTCAGTCTTCGTCCAGGGGCCGCCCAGCCCACAGCCACCAGTATTCCTCCAAGATCCTCTACACTTTCACCGCTACACCTGGAATTCTACCCCCCTCTACGAGACTCAAGCTTGCCAATATCAGATGCAGTTCCCAGGTTGGGCCAGGGATTTCACATCTGACTTAACAAGAGCCGCCTGCGTGCGCTTGCCGTAGTAATTCCGATGCTGCTTGCCCTCCGTATTACCGCGGCTGCTGTGCAGGTTAGCCGGTGCTTCTTCTGCGGGTAACGTCAACGAGCAAGGTATTAGCACCTCTTCCTCGCTGAAGTGCTTTACAACCCGAAGGCCTTCTTCATACGCGGCAGAAACGCATCGAACTTGCGCCCATTGTGCAATATTCCCCACTGCTTACACTCACATTAGAGACGGCCG
+
0+&(/,'.-08*(('%**21.995*02-+)%%'+3171748812.6/+'()'('&',0//0-+++)/+.3++.2,+)$$&(#$##'*-*06.(4;<,(+.+644/0/(35.-4//////57/4405((46153264381.1926675445/,,-061.()*+26.03.//21/5.3-(//902220%')*'%/2*(+$&123418/2*7.1,**&&/+++*$+.39/,++0-04()..++.-,+(&,'+,-,0/5.0,04.*,+..247;1870'%&(**.035443/*1-)'-79503/*+*,*./'()+-.+,+1**($'/0/96:0))-*,01))4(),<-,,1)-,*/+,-131-62((%$*-/4+'+9/$0%*%&'-.83.&//5+4273/(++&*,.-.0458.9,+,+6.../1+,-02985;://00.0.0,010&-.,3)'&($''&&%&'-'((...38543),0,8,./,&&())*1-;0:9895201263.)(*3876638550,,03293:/(&,((.2;96:936,6-'*435-.(+#-)*-*)*+((,2++3,(+'-&'%+')&%(&((',*011380..-1::-/20'%&'((,/0*.,/-472,42//:5321-3.1+++++,0(+-/-*01,3.-&%$$$+/,3)-(*+,164/-2,%+,.1017:474-28-*((2,31525:5941058)-1323%('())03)(-+)&)*52*)++*.:0--.1)+.//82+/1-++./+(('#%()+1%%''*745/1)1.*,-4-//(&*&(')+(*+-++0--+/87709-9/0.160688205631++.+/3.$%(*4-.49/7/00:456876(23050.,25393751,%.*'&01,*++,.10//.-/05,)(&''-1)*'&(+%1''&(*(),.&&')+25504+('+$%%%&'&%'))(,0'+,/613;462<442513&$,'1.4..-59'86444:58:7788*5/+.75//,*')((++,,,/+,+-*++*+++**.0**.(*(()-',)+.1+(*/2.42&&'''$&'/*:<:4/-*'&&'$&&,(%%'),.0/./,//)-1/:4-/8.1283;3347:57-#&'%(*'&($'-+')(01-/&&))'&''%
@96b2442c-0aaa-4a73-a402-102975689b1b ch=106 read=118345 start_time=2019-12-13T07:41:22Z barcode=BC01 runid=2c9cf7bc05858273f10e7d7ec552fc0bd742dc3e
CCGGTTACCTTGTTACGGCTTCACTTTGATGCATATCACAAAGTGGTAGCGCCCTCCCGAAGGTTAAGCTACCTACTTCTTTTGCAACCCACTCCCATGGTGTGACGGGCGGGGTGTGGCCAGGCCAGGAACGTATTCACCGTGGCATTCCGATCCACGATTACTAGCGATTCCGACTTCATGGGTCGAGTTGCAGGCTTTCCAATCCGGACTACGACGCACTTTATGAGGTCCGCTTGCTCTCGCGAGGTCGCTTCTCTTTGTATCGCCATTGTAGCACGTGGTGTAGCCCTGGTCGTAAGGGCCATGATGACTTGACGTCATCCCCACCTTCCTCCAGTTTATCGCAGTCTCCTTGAGTTCCCAGCCGGACCGCTGGCAACAAGGATAAAGGGGTTGCGCTTCGTTTGCGGGACTTAACCCAGCATTTCACAACACGGGCTGACGACAGCCGTACAGCACCTGTCACGTTTCCCCGAAGAAAGCACATTCTCATCTCTGGCTTCCGTGGATGTCAAGACCAGGTGGAGTTCTTCGCGTTGCATCAGATTAAACCACATGCTCCACCGCTTATTGCAGGCCCCGATCAATTCGTTTGAGTTTTAACCTTGCGGTAGCCCGTACTCCCCAGGCGGTCGACTTAACGCGTTAGCTCGGAAAGCCACGCCTCGGGGCACAACCTCCAAGTCGACATCGTTTACGGCGTGGACTACCAGGGTATCTAATCCTGTTTGCTCCCCGCTTTCGCACCTGAGCGTCAGTCTTCGTCCAGGGGCGCCTTCGCCACCAGTATTCCTCCAGATCTCTGCGCATTTCACCGCTACCTGGAATTCTACCCCTCTACGAGACTCAAGCTTGCCAGTATCAGATGCAGTTCCCAGGTTGGGCCAGGGGGATTTCCACATCTGACTTAACAAACCGCCTGCGTGCGCTTTTACGCCCAGTAATTCCGATTAACTTGCACCCTCCGTATTACCGCGGCTGCTGGCACGGAGTTAGCCGGTGCTTCTTCTGCGGGTAACGTCCGTGACAAAGGTATTTTACTCCCTTCCTCCCCGCTTCAGAAAGTACTTTTTTAGCCGAAGGCCTTCTTCATACACGCGGCATGGCTGCATCAGGCTTGCGCCCATTGTGTAATATTCCCACTGCTGCCTCCGTAGGAG
+
540,2,+8:5:017/0/)./10%''*()&)$'(+&/23645.--0830)*+-;50362(*2,./,3+))*+/3/+/17-76:,$-/1/:4,,,1;1.779760///2765/12,+*%'&)&%+206.77362-2()(((./-1-++**050,,*.2*+-.27012.00/-1714..447445785232450:-+#(&'''(+(2+94)*.+')$&),4,-**266024130+4*&'8+,-44.5460/,0.-,/6/5012<3*'&%)).::8:52230+,*-,'*%)(*-:5,-675,2,,-37:;78541+,)*(*+:9:5('/3-1)+10938/1')*4:-,//*+%%*-04&&*+,45835*()-*123646886;764*7-+/8686+040,-703./100./4/444950-&'0/.1.,%0-38****30.-0+'+*,/015,5/355,607*1///2,-*)&),*24438'(('')*('(,0.1:6565786862.--1+3,-9<::67855568;25++3+*+7;88<936.1.--013,,-.-+85:4--,-48-7))6))()&$+*+,'30875-,(*,7:4;/)%'%*(-3;<,48313--+,'&%&*.)%7)*+065)-7<96:62.(+*.-3.--2-8*--13)0,/)(.5,.-.40.&29/-,-00,*)+)3-167744//*)-/+)*0../88;27868;.96222373/7/05-..81,/)/**(&(/7822736:787-37910/.+2:.71:((1.+)+')'&'*,2.'.&$&+*,0/.-2)))./.1//,01345<85/4-,,0),-,2-.+0247,8510//1011/3455;730.30/1-,%/'+,779:897869-.'*)2,704,7+((,)+)).4-3,*-.5551/*/*4+77;85;-5:97767784)'%$%&*+..,+-.778923./2//(*)++-34:40/./412704:3-1.--47/8.+'-(+&(0/--1037(%%%('3:2588.9833:6342%%(*,-2;+/,+++331*-./:.0.3&(/48)$&'*')&44.01/00-0+'%)%-0')/,3.94933;65643&,(*&.-05574312023016446'11/:7..7-.//8///::270&'')00136/62+057//.
@20effe05-31b0-4677-aa11-186c5da3f9bc ch=201 read=73177 start_time=2019-12-13T07:41:20Z barcode=BC01 runid=2c9cf7bc05858273f10e7d7ec552fc0bd742dc3e
CCGGTTACCTTGTTACGGCTTCACCCCAATCCTTGACCCACCTTCGGCCGCTGCCTCCTTTGCGAGGATTGAAGCTCACGGACTTCGGGTATTGCCAGCTCTCTCGTAGATTGTGACGGGCGGTGTGTACAAGACCGGGAATTCACCGCGACATTCTGATTCGCGATTACTAAATATCCAGCTTCATGTAGGCGAGTTTCAGCCACCACAATCGAACTGAGACTAGTTTTAAAGTTTGGCTCCACCTCACGTTATTGCATCTCTCTGTACCAGCCATTGTAGCACGTGTGTGTAGCCCTACACATAAGGGCATGATGGTTGACGTCATCCCCACCTTCCTCCTAGTTAGCAGGCAGTCTCGCCAAGTCCCTCAACAATATGGTAGTAACTAACGACAGGAGTTGCGCTCGTTGCGGGACAACCCAACCTCACGACACGAGCTGGCGACAACCATGCACCACCTGTCACCTTGCCTTGTCCCCGAAGGGATTTCCTCGATTAAAGAGTAATGCAAGGGATGTCAAGTGTAGGTAAAGGTTCTTCGCGTTGCTACGAAGATTAAACTCCATGCTCATACCTGTGGGTCAAATCAGATTCCTTTGAGTTTAATCTTGCGACCGGCGTACTCCCCAGGCGGAATGCCAATGCGTTAGCGGCGGCACGGAGGTGTTATTACACCTAGGTATTCATCGTTTACGGCGTGGACTACCAAGTTATCTAATCCTGTTGCTCCCCACGCTTTGAGCCTCAGCGTCAGTTACCAGTCAGAGGTCGCCACTGGTGTTCTTCCCTGAAAATCTCTACGCATTTCACCGCTACACTAGGAATTCCACTCTCCTCTCCTGCCTCTAGATAGCTTAGTTTGGAATGCAGCACCCAGAAGTTGAGCCCGAATTTATTTCCGCATCCCTTAATCGTCGCCTACGCTCCTTGCAGTAAATCCGGATAACGCTCGCCACCTACGTATTACCGCGGCTGCTGCTGGCGTAGTTAGCCGATGGCTTCATCAGCAGGTGCCGTCATTATCTTCCCCAAGACAGAGCTTTACGATCAAAACCTTCATCACTCACGCGAAAGCGTTGCTGCATCAGGGTTTCCCCATTGTGCAATATTCCCCACTGCTGCCTCCCGTAG
+
,*,02;.1-5,&20&**/..75/5//,,5-0$'(()-.))./2:5748242532702+)*&'(*),(%2(,+&'+/21..2),354'0,/+00014-')*++)()&*&)(,,(+--3399/,,'**-.*+060-5-&1(-(),2-3++,,8/&-5.5896;545//.5+,-,/+*%+.''(-.843433+3643,+,;1/0252$%))+1:35(+/0/,,-110'209:4-6+/0:/20./4812:23'*%+0./61018653/-145,584105//5+))))$&%'&&(*,+*+-1+*,,+),1/+,38,21/---0-4--04563.377+*//,1/('**)&*-1..1+42*-687473051)()-6/,6.&//93*+*1/.012/-,..-/+*,()#&*,./(+./03,,,06..-*+)(%'$)&('%&)).)-.0...5,0/+-1+%&%%#%%1+-22012213*'&%)',+,-466*')4*20,1:02040/,3+/.)(&&&*),&))&+5/::8:92&'+*/2/60-6*,.297680-../4+*/''&)''(+*+((&),'$'##&&%&)+666317/**'*)-/-*0443/79/.3439-1-.*3,+,7796.)'%+'-/433.-/526959.+,(,2303.5-,,+.,+.3/-115130,)*'&'*%)),./*+''+8;7787513/'((,+,-070.0%*((%'),+-9-/7(0+'(/0'*.538.$'$%$$#((+234/../.40-2,:+,*(,2,*'&(.-(&*'#&$&''&+1(.25/'$%-+1,()1-(%)',*-:51//2+0421(+.%-'-*0.40'*,.65000/48**-((,-.-165%'%%(+3;6075:530-,-*//,.'**+0/*'.3.((**/5-)-7)-)',2+60)',*-**$(+&)++.16969+.&$&#&+6:011)6-8596558;:::2-//./11384923523181.(()+204,,(()528001/+')'.--**'(*,+-*.+,+77576.75+.594887-3.//0-('--155+-.221&(,('514468:5663*-,-*''%&((4)''''+,.1)&./.8..0.--/7/0.2062&0(+*..*-++*&&)++074,133
@74c8f722-841a-4f92-98c0-96dd61e19330 ch=113 read=97704 start_time=2019-12-13T07:41:36Z barcode=BC01 runid=2c9cf7bc05858273f10e7d7ec552fc0bd742dc3e
CCGGTTACCTTGTTACGACTTCACCCCAGTCATGAATCCACAAAGTGGTAAGCGCCTCCCGAAGGGATTAAGCTACCTGCGCTTCTTTTTGCAACCCCTCCCATGGTGTGACGGGCGGTGTACGAGGGCCGGAACGTATTCACCGTGGCATTCTGATCCACGATTAGCGATTCCGACTTCATGGAGTCGAGTTGCAGACTCAATCGGACTACGGCGCACTTTATGAGAGTCCGCTTGCTCTCGCGAGTCCTTCTCTTTGTATGCGCCATTGCTAGCGTGTGGCCCTGGTCGTAGAGGGCGCGGTGAAATGACGTCATCCCACCTTCCTCCAGTTTATCACTGGCAGTCTCCTTTGAGTTCCCGGCCGGACCGCTGGCAGCAAAGGATAGGAGTTGCGCTCGTTGCAGGACTTAACCAACATTTCACAACACGGAGCTGACGACAGCTGCGGCGCCTCACGGTTTGAAAGGCATTGCCATCTCTGAAAACTTCCGTGGATGCTCAAGACCAGGTAAGGTTCTTTAGCGTTGCATCAGATTAAACCACTCCACCGCTTGTGCGGGCCCAAATCAATTCATTTGAGTTTTAACCTTGCGGCCGTACTCTGGGCAGTCGACTTAACGCCGATTAAGCTCCGGAAAACCACGCCTCCAAGGGGCACAACCTCCAGAGTCGACATCGTTTGGCGTGGACTACCAGGAGTTATCTAATCCTGTTTGCTCTCCCACGCTTTCGCACCTGAGCGTCAGTCTTCGTCCAGAGGCCGCCTTCGCCGCCTGGTATTCCTCAGATCTCTACGCATTTCACCACGCTACACCTGGGTTCCTGCCCCCTGCCGAGGCTCAAACTTGCCAGTTATCAGATGCAGTTCCCAGGTTGGGCCAGGATTCACATCTGACAACAAACCGCCTGCGTGCGCTTTACGCCCAGTAATTCCGATTAACGCTTGCACCCTCAGCTACCGCGGCTGCTGGCACGGAGTTAGCCGGTCTGCTTCTTCTGCGGGTAACGTCAATGAGCAAAGGTAGTAACTGCCGCTTCTCCCCGCTAGAGAAGTACTTTACAGCAGGCTTCTTCATACGCGGCATGGCTGCATCAGGCGCCCATTGTGCAATATTCCCCACTGCTGCCTTTCCCGTAGGAG
+
12'(*2*162;014(-.,//92.789.)-28/0++**,()++*('(,22-,&'$'('*'%&)+%)/+0-2/-./0772**()+))3785,/0020;3)+095'.-1410/12)6:6/2+,--/'%*-3-+(*)'')()*20/5067585.69,045730,,)+1,%*,-97;0,+,.384135-,+++/053:020--/.-*.+.0.058430**(*&(+,)$((*'$+01.,.-0,,,.55,+-*+,/('2,1+60.+0.)(*009+2-&&'%)101-,*+,0+(-2,-'.))$,*-'('(+)(%%$&&+,.878.64-)279;70-/-,.385.///22/4,'*,.3430740/269-2-(**,005::893120-*-/7/*+(+&),'+30'))++25/0/3'5511021+0-0.230:--.22*,',)+''(565633,*)($&&)''$)'()')'')23,*)&))'&)-$'')+./.,&*-0/33467-0.+*,)$(+(*+//6-.0/11*--7018$%'++6101998)).,/+2180)-+*((/-///2...1-,&&'('++,./3564(-5--,.6;;-/7/1/4.*+)+,-0./0.%&(,.*+22-.(%$'***+,('-*.*+.-<*.,*/)*+0)+&,,(0*2)+.33-.2237;.6)(&(')-216%&&%'*%%%)(0/8987795&5*))1054845947:617;2,,+,+.32*+)*78111346:4438:8:20/003;52/5&(,&1-/410--,-/32+.'',64269/516().850..*./323;51&''%)-.10,&-/*2+&)','*&1684*'%+--(,&&(-.0)('))/-)'//2105/0-,,+-4;28+,*)(0099/8%)-%2,('-./10./0/755:89<5::.--*-02))*&((2,20+),/,-328511.1-0+*+3),+(*0+,-&,,+&+(),/000,,,.+($(&+%)3--(**(*''())1,*3:8887/5.*/-,+:120+**(+,:,-2,*$-*-(0),(#$,&..1061+-/('+'*+(*.+30*##$$%$'))+0.096770/&,*0-10071111222+)),).3.)3,**%0'.*--/889/),-/0/,+)*'()1/./33++&
@3173be51-0e9f-462c-b710-515762767afb ch=59 read=111236 start_time=2019-12-13T07:41:44Z barcode=BC01 runid=2c9cf7bc05858273f10e7d7ec552fc0bd742dc3e
CCGGTTACCTTGTTGCGGCTTCACCCCAGTCACGAACCCCGCCGTGGTAAATAGCGCCACCGCTGCGGTTAGGCTGCTTCTGGCGAGACCCGCTCCCCATGGTGTGACGGGCGGTGTGTGCAAGACCGGAACGTATTCACCGCGGCATGCTGATCCGCGATTACTAGCGATTCCGACTTCACGCAGTCGAGTTGCAGACTGCGATCCGGACTACGACTGGTTTTATGGGATTAAGCTCCCCTCGCGGGTTAGCAACCCTCTGTACCAGCCATTGTATGACGTGTAGCCCACCTATATAAGGGCCATGAGGACTTGACGTCATCCCACCTTCCTCCCGGTTTGTCACCGGCGTCTAAGTAGAGTGCTCAACTGAATGTAGCAACTAATGACAAGGAGGTTGCGCTCTTGGGACTTAACCCAACATCTCACGACACGAGGCTGACGGCAACCATGCAGCACCTGTGTGCAGGTTCTCTTTCGAGCACGAATCCATCTTTGGAAACTTCCTGCCATATCAAAGGTGGGTTAAGATTTTCGCGTTGCATCGGAATTAAACCCACATCATCCACCCGCTTGTGCGGGTCCCGTCAATTCTTTGAGTTTCAACCTTTGCGTACCGTACTCCCCAGGCGGTCAACTTCACGCGTTAGCTTCGTTACTGAAAACTAATTCCCAACAACCAGTTGACATCGTTTTAGGGCGTGGACTACCAGGGTATCTAATCCTGTTTGCTCCCCACGCTTTCGTGCATGAGCGTCGAGTACAGGTCAGGGGATTGCCTTCGCCATCAATTTCTCCGCATATCTGCGCATTTCACTGCTACTGCGCGGAATTCCGTCCCCTCTACCATTACTCGCCATGCAGTCACAAATGCAGTTCCCAGGTTGGGCCGAAGTTTCCGTATTTTAACCGCCTGCGCGCTTGCGCCCAGTAATTCCGATTAACGCTCGCACCCTACGTATTACCGCGGCTGCTGGCACGTAGTTAGCCAGTTGCTTCTTACGAGTGTTACCGTTATGGGCCCCTGTATTAGAAGGGCTTTTTCGTTCCGTACAAAAGCAGTTTACAACCCGAAAGGCCTTCATCCTGCGCGGCATTGCTGGATCAGGCTTTCGCCCATTAATCAAATTTCCTGCTGCCTCCCGTAGG
+
78235427313-0-'*+(.,1,)+/20+.35./--1089)*;:9;38+5-%$&#%%-)$**%%&%%..9:./),($*/655553..,,*/)'*-711+%*'10-..254;81183220/)6481522)''-078547224:9:473337:;.-,(.*,-3694343.//-0;840/3659.002/2442454;56&-&+)&,-.1/+3/5:78743346,9;<066392/7..(#(-,720+8488;532%0/3-4;/.:95769<738;+8*'(')+4543.+**263)/0-(222.-+23-.(,.355*.4/,+,((+61372+.3574520/--43<;/6669,-/+*/.+'&#*)**++(*.0*-022-71-))%+(-+-1.-----.*3+14281411,)%%(704.5.1),,(.**+*+//*.002&)+'&%(+.*23*++$,)0148411/03,--,.-.(*)'/56-7;,+../-01--;896684;62-*-,+++2.3-.02..),5*9.,3)/+$(%/+-.1;:52,--)1+--15240/4.79565)'*+04:;;:-10)'))-,.044/3,351-244:542.48.-/6;752;6250)(.)($+/.2./,0::,)+510;99-.,,5/%0.-(*+*)-/81-3.*.5+/.+(,,588;4;./'52-6:+539303389/:;;*')/*-3434./2*02/71-3022/.-+51-.3;0-02/78*()))491+472211277956*()(&,/.27/3)+43*)3/26161008<9:8&'-0,3,,6./067664.//0.5::1)*'&),$)$%--.222132./233594,1+$,+(5('&)()*--658/201'))/,,567:9=.2+*-4/72(+3,&$%)-1'($$'$&&%%3,96&210141/')*+&)+-4+)(-/36591//513934497*-/.5.*+1072292261.100020/0+)$)*//032//3;)+8&%%*+(-+')&$%%$&%&)753<533:/2<8-).1/062014/110/6;5506575&%.&)&57+++$.*7*))6+8-,'(1*.,::8<:832'&'(&&,.3.5.+(&*3)-2.0.++,3.01<8..3%&(,+&-(-*%(%'*-.03/.4/*-*,)
@8978b84b-fd19-4ae0-ae6b-2a273c324b79 ch=210 read=68644 start_time=2019-12-13T07:41:40Z barcode=BC01 runid=2c9cf7bc05858273f10e7d7ec552fc0bd742dc3e
CCGGTTACCTTGTTACGACTTCACCCCAATCATCAATCCACCTTAGACAGCTCCTTCCAACGCGGTTAGGCCACCGGCTTCGGGTGTTTATCAACCTGCAATGGTGTGACGGGCGAGGTGTGTACAAGGCAGGCAATATTCACCGCGACATGCTGATTCGCGATTACGGCCTGGTGTTTGTCATCGCTGGCGATTCCAGCCGTAGTCGAGTTACAGACCGTCGAACTGAGAATGGTTTTATGGGTTTGTACCACCTCGCGGCTGGCCTCTGCACCATCCATTTGTAGCGTGTGATCATAAGGGCATGATGATTTGGCTTGTCATCCCGCCTTCCTCCAGCTTGTCACTGGCAGTCTCTTCAGTCCCCAACTTAATGATGGTAACTAACGATAGGGTTGCGCTCGTTGCGGGACTTAACCAACATCTCACGACACGAGCTGACGACAACCATACCACCTGTATCTCATATGGCTATCTCCATCTCTGGAGCCTTTGTAGGTATGTCAAGACCTGGTAAGGTTCTTCGCGTTGCTTCGAATTAGAACCATGCTCCACCGCTTGTGCGTTAAATCAATTCTTTTGAGTTTCATTCTTGCAGGCGATACTACTCAGGCAGGAGTACTTATTGCGTTAACTGCAGCACTTTGAACTGACATCCAAGCAGGTACTCATCGTTTACGGCGTGGACTACTAGGGTATCTAATCCTATTTGCTCCCCACGCTTTCGGGACTGAGCGTCAGTTGCAGACCAGATCGTCGCCTTCGCCACTGGTGTTCCTCATATCTACGCATTTCACCGCGCATGGAATTCTACGATCTCTGCGCTCTAACAACACCGGTTTCTATGAAGCTACTGAAGTTAAACTTCAGGCTTTCACCACAGACCCTTGCTGCCGCCCTGCTCCTCTTTACGCCCAATAATTCCGGAATTAACGCTTGCCACCACCGTATTACCGCGGCTGCTGTTTATGGATTTAGCCGTGGCTTTCTAATAAAAATTACCGTCACTCGGCTACCATTTCCTGTAGCCGCCGTTCTTCCTTATAACAAGTTTACAATCGAAAACCTTCTTCCTTCACGCGGCGTTTAACCGGTCAGGGTTTCCCCATTGCGAAAATTCCCACTGCTGCCTCCGTAG
+
2-(014/2170*4-+,1+10.-)142*112:8::.8*,7),)+'(')+.)))($')%($'')+,1/4)-577-/4+2-/46271-',5,*/)(%'((#&%'),/0323//282-+&%(*%)&''&+*-0.$)))*..+-724461311/0113950220+.0/1,&'%&%'())+$$$$$&&##$$$*$(*+,/3/-+(,&&'((//.*,0*%)$%#&$#'&'(2,,--(.644-87;.-.99.64+'$$&.039561.4+*+'-/2+))%'%(.+,0:6:1,*.+/))('%%%'-)*1&(,8+7.----24;+*'')),-74-9.'%)/-53617'((%.+**744417232775023&&&(,*(%-**)-*2),-335612.,+/211.2*234;799::;2:2/12:830212+/+*,1221,,'*,2315326222+01'51/07.-)0,+0/24+-0235/236299785514/,-00*,40,-/*,0,&)&(()+86790.-/0;914+(+.53:8980.443:*,-:/314/3*()'+//*+/088121&$$&()%(%'+%-2/2*2+.*088:2789;<85:;516./*6/.(%)).+,,02+.00(0'&*)))0**00./18+9++,7.+-+)*,*,++((''(9708','#&+*))+35515663:8**+/-0139475/34.3310112/495651)05++046.00'*),2843.;93121458645-421-0),%(0//033171,.,)*,()-*./21,.296)*+(0+.,42546049:,119)+$(%*&*.(3*&$'))&-*'&'#$$(,/1-*,'''%++*-(1..(&&&('$%(+,0,/.-0:55)-8-:030,)+)(%''-//998:004*-167:303%'%((66-0.:*)*-51*/.,37:<672*%%(%2+.+*+'&-+'*)%)(((.,:.0903+/+225+*%%$$*'-'2-.+.071;0:/.91/'*(&,/25'2((6:542*)(()))+,1815;57889865691411.8009-,,1..1,/*)'+2,*-2764,+00.)*+2.6758/2*%)))',,,30&&#'%/,-($,.+5;20:<204:67-++/1-51-($()0137574271326
@35d1c038-fdb0-4343-8b5f-ab0f54c7fca6 ch=190 read=148181 start_time=2019-12-13T07:41:46Z barcode=BC01 runid=2c9cf7bc05858273f10e7d7ec552fc0bd742dc3e
TTGGTATGCTTCGTTCCGGTTGCATATTTGCTGGTGCTGGAAGAAGTTGTCGGTGTCTTTGTGTTAACCCTGCCCGCCTGTATATATCTTCCAGTTACCTTGTTACGACTTCACCCCAGTCATGAATCTGAAGTGGTAAGCGCCCTCCCGAAGGTTAAGCTACCTACTTCTTTGCAACCTCCATGGTGTAGGCGGGCGGGTATTATTACAAGGCCCGGGAACGTATTCACCGTGATTCTGATCCACGATTGCTAGCGATTCCGACTTCGTGGAGTCGAGTTACTGGAGCTCAATCGGACTACGACGCACTTTATGAGGTCCGCTTGCTCTCGCGAGTCGCTTCTCTTTAGCGCGCCATTGTAGCGTAGCCACCAGTCGTAAAGGACCATGATGACTTGGGCGTAATCCCACGCTATCCAGTTTTATCACTGGCAGTCTCCTTTGAGTTCCGGCCGGACCGCTGGCGGCAGGATAAAGGGTTGTACTCTCGTTGCGGGACAACAACATTTCACAACACGAGCTGACGACAGCCATGCAGCACCTGTCTCACGGTTTCCGAGGCGCATTCTCATCTCTGAAAACTTCCCGTGGATGTCAAGACCAGGTAAAAGGTTCTTCGCGTTGCATCGAATTAAACCAGCATACCGCTTGTGCGAGGCCCGTCAATTCATTTTGAGTTTTAACCTTGCGGCCCGTACTCCCCAGGCAGTCGACTTAACACGTGTTAGGCTCCGGAAGCCACGCCTCCAAGGGCTGTAAGTCGACATCGTTTGGCGTGGACTGCCGGGGTATCTAATCCTGTTTGCTCCCCGCTTTTATACCCTGAGCGTCAGTCTTCGTCAGGGCCGCCTTCGCCACCGGTATTATCGATCTCTACGCATTTCACCGCTACTGGAATTCTGCCCTCGGACTCCAGGCGCCCGGTGTCAGATGCGGTTCCCAGGTTAGGCCAGGGGATTTCACATCGACAGCAAACCGCTTACCGTGCGCTTGCCGCCCAGTAATTCCGATTAACGCTTGCCGCCATATTACCGCGGCTGCTGGCGGAGTTAGCCGGTGCTTCTTCTGCGGGTAGCGTCAATGAGCAAAGGTGTGCTTTACTCCTTCCTCCCGCTGAAGTAGCACACAACCCGAGGCCTTCTTCATACGCAGCATGGCTGCATCAGGCTTGCGCCCAATATTCCCCGCCACTTGCCCGTAG
+
#$5)-+0(+())*0:23'+2*%)%-*22,*./915223998-)-)'.9.//5:66643<7'2**9,7-9)*(.&&%*%%%'%(%'(/-/,*('21:/2*/*(/4%.,'0325+653*+,1765--94/'$*)&*+114/-..2:6*40*((+*2/957,2228960457-68/-87,54+.+''')**($..-+,*&'(&&%*&$,&&'-3+15*)/683841767<75693,'',+9//0832,,++3,$**).1326;2--,/09-',.*())0'&107&.).+'%+/0.;01.8/-&#$)*2)-*+,33,-)+)'(.0**,/*,/202*'+%(()+,5,0+'+*&(())))-7434*'%))&'&&(,'(%*,730305(,-%1.//-/0-,,,)'()**-'%&&+)$(''-%).,,-;<<+023106--**-0966*-1+''*876**'*/*204501-0&%(*-)/54654+),/)3'-&')++-/3:330:3.(+,*.4365:7/.-/,+(,-,,())*,,)**.06/523011016345655020+29--))(+,.)..+6//0677552*--2,-,1+4)+85:-,)+*(**+,20.3-097**/3:98:63/.*(#$&(*')*++).212+'(&&%')&'&'***.($-*,4.',8*6/<3--32.%&+/87)2--(,*((',39+'8,++17:.-//,#',,100/415-'('(',.('(),1%+)*)(,5+2029/8&)&0+,+''#&(2468586885./((()+01:-,(%'),41++-/32498:621/5.%,-0<4,),//+#$$+-1*()''+--/87867;8478+,.1-5231/10152//*,-*--+%)+*+/.+.1&302(6:9.110(*/)+(-11+4+0'%+2+*)(/(..8(%'%((.0*)-)&*,)0-1)*&/2059/*0372'0637'+-11(15+)**,-)(%'(%(()//4*'%&&*--.021++%$%'&*/(&+--*19/0)).7+0,&&(%%(+#&*'+'++)-(()--+,.-(*&&(+$(+3*),8(56114;47;30/.*..*))+,9.8-,,*)+++*+)*))&&(+(%()59-:76.3.'&(),+,)*%)+(''(*%1+'(%/00,,5.194(*(((($)+,0-,),,0-00(14.20-.12)'*0*23+3/+*')'#')+,,83.174
@66cd49e3-3ae4-4be6-92cf-1edf38cddc86 ch=374 read=85512 start_time=2019-12-13T07:41:54Z barcode=BC01 runid=2c9cf7bc05858273f10e7d7ec552fc0bd742dc3e
CTCCTGCAGGAGGCAGCAGTGGGGAATATTGCACAATGGGGGGGAACCCTGATTACGCTGCCAACGCCATGATGAGTGATGAAGGTTTCGGATCGTAAGCTCTGTCTTTGGAAGATAATGACGGTACCCAAGAGGAGGGAAGCCACGGCTAACTACGTGCCAGCAGCCGCAGTATGCAGCCAGGTGGCCGAGCACGCTGTATCGGTTACTGAGCTATAAAGGAGCGTAGGCGGATGATTAAGTGGGATGTAAATACCCAGGCTCAACTTGGGTGCTGCATTCCAAACTGGTTATCTAGAGTGCAGGAGAGGAGAGTGGAATTCCCTGGCCAGCGGTGAAATGCGTAGAGATTAGGAAGAACACCAGTGGCGAAGAGCGACTCTCTGGACTGTAACGACGCTGAGGCTCGAAAGCGTGTAAGGGAGCAAACAGGATTAGATACCCTGGTAGTCCACGCCGTAAACGATGAATACTAGGTGTGGGGTTTCAACACCTCCGTGCCGCACTAACGCATTAAGTATTCCGCCTGGGAGTACGGTCACGATTCAAGCTGGGGTGACGGGGACCCGCACAAGTAGCGGAGCATGTGGTTTAATTCGAGCAACGCAGAACCTTACCTACACTTGACATCCTTGCATTACTCTTAATCGAGGAAATCCTTCGGGGACAAGGTGACAGGTGGTGCATGGTTGTCGTCAGCTCATTGTCGTGTTGGGTTAAGTCCGCAACAGGCGCAACCCTTGTCGTTAGTTACTACCATTAAGTTGAGGACTCTAGCGAGACTGCCTGGGTTAACCAGGAGGAAGGTGGGGATGACGTAAATCATCATGCCCCTTATGTGTAAAGACTACACGTGCTACAATGGCTGGTACAGAGAGATGCAATACCGCGAGGTGGAGGCCAAACTTTAAAACCAGTCTCAGTTCAGTTGTAGGCTGAAACTCGCCACATGAAGCTGGAGTTACTGGTAATCGCGAATAAGAATGTCGCGGTGAATACGTTCAGGTCTTGTACACACCGCCCGTCACACCATGAGAGTTGGCAATACCAGAAGTCCGTGAGCCCCAATAACCGCAAGGAGGCAGCGGCCGAAGGTAAGCGATTGGGGTGAGAGAATCGTAACTAAGGTAACCGG
+
''))($)'43,05014651.451'*--/15.,'**2//4-/1.-.229/))(+'(*$%&$''+**&-+*&'$)*')()-.,*(050<,.17477664/)*+266972;:.2')(-,.5-,).+4/.58*2+,%.,'.,&,)(,/+.06454532/43544-042/,10..%,..)&-%&%&*.1,1,.)*'++%+(,52102-(+&*%&'),(++(',,(/+')*4496;77746722423-819:773)%-(+*,4+&)+)..,-*/1,7484555578.6+69:89:918///77/0122844(()))&'%%'*-0-0/3-8.)%&$$&'.&,5/0:4114535/.**--&5711,,,,.2:24448+)-)%(&-/../..,03937/.,+)('&(*033427341(*-)'(*+((%&.0('$+9;132-1,60//123490(.7986356./04<88:<;0/.//7;9643..5-./59/++7(-),-237587-0/4*%(%(--,)&&%).-3),14688/3.,/5,++--2196+%$&$()(+*$'%%&)($(%*)261**,-(,()*(&('(()'(&)432/184<947440'(+./9956+**)2/2.+.(')/--.6/0288;93913200--,,2+8*,---+(*+*(35,23)3:3586.--+-57*,,./764777647;01677727776'2&$()(--11.88571*)+,,&+-*2,,35).-&1.&''%+/.320/1923377;6373(+)/.-/612/.+$%%().57:9;::96426262;-2*(1,2,5,.5;;5244/1',%'&)+88731&12-)+.)-*,*()+'),$&)+*,+236/0012112/02744663-+++,;:636102852...*..2*+1,329/./704;;2.-,/1768024;7(0,93/00:211*71)+,*--+)*882911190,+4.--2+4/---/*,(&+-*.)-36786//(-..58547'(67(,878/:/0/10/+1965;8/15,+-/20--)('*44./((()*04)*,*)+,459-+'.11*4,&/..613./+,((+,/.5182--//.3077576-1.167//0,++(*++.3--(+()-+2,099;36
@68a9cf6c-32fb-4263-b674-014ad5825320 ch=323 read=68330 start_time=2019-12-13T07:41:53Z barcode=BC01 runid=2c9cf7bc05858273f10e7d7ec552fc0bd742dc3e
CCGGATTTACCTTGTTACGACTTCACAGTCATGAATCACAAAGTGGTAACGCCACTCCCGAAGGTTAAGCTACCTACTTCTTTTGCAACCCACTCCCATGGTGTGACGGGCGAGGGTGTGTACAAGGCCGGAACGTATTCACCGTGGCATTCCTGATCCACGATTACTAGCGATTCCGACTTTGGCAGTCGAGTTGCAGACTGAAATCCGGACTACGACGCACTTTATGGCGCTTGCTCTCGCGAGTCGCTCTTTGTATGCGCCATTGTGGCACGATGTGTAGCCCTGGTCATGGGGCCATGATGACTTGACGTCATCCCACCTTCCTCCAGTTTATCACTGGCAGTCTCCTTTGAGTTCCCGGCCGGACCGCTGGCAACAAAGGGATAAAGGGTTGCGCTCGTTGCGGGACTTAACCCAACATTTCACAACACGAGCTGACGGCAGCCATGCAGCACCTGTCTCACGGTTCCCGAGGCACATTTCTCATCTCTGAAAACTTCCGTGGATGTCAAGACCAGGTAAGTTCTTCGCGTTTACTCGAATTAAAACCACATGCTCCACCCGCGTGGGCCCCGTCAATTCATTTTGAAGGTTTTAACGCAGGCGGCGCTCCCCGGGCAGTCGAACGCGCGATTAGCTCCGGAAAGCCACGCCTCAAGGCACAACCTCAAGTCGACATCGTTTGGCGTGGATTTCACCAGGGTATCTAATCCTGTTTGCTCCCCTTTCGCACCTGAGCGTCAGTCTTTACGTCCAGAGGCCGCCTTCGCCACCGGTATTCTCCAGATCTCTACGCATTTCACCGCTTCGCAAATTCTACCCCCCTCTACGGACTCAGCTGCCAATTATCAGATGCAGTTCCAGGACAGGCCAGGGGATTTCACATCTGACTTAACAAACCGCAATATTGCGCTTTACGCCCAGTAATAATTCCGATTAGCAGCTTGCACCTCCGTATTACCGCGGCTGCTGGCACGGGGTTAGCCGGTGCTTCTTCTGCGGGTAACGTCAATGAGCAAAGGTAATTAACTTTACTCCCTTCCTCCCCGCTTCGAAGTACTTTACAACCCGAAGGCCTTCTTCATACGCGGCATGGCTGCATCAGGCTTGCGCCCGGTAGTACAATATTCCCCTGCTGCCTCCGTAGGAG
+
+'(((*7/*00*.*.*'*1/2291*-**+7120-*,.*-042//287)&((/5%&'261++2+2,968/1216:61569+.43*.,/'0/*')-0+**-/9:87625')25+%*,).*,./4458/,/--+/0.0344:2006//..,,833'(+95:4,--.44434/01.,.0.1+-/-2('%%%+,.*)/-.-6+.*/*)*.))--61675,*/11.0+.06.--.0+%())*+..00++'%&&'&'(('*''(*42334:+9-)*%1/./0+00,-)+.290/5:97&2&)/052(('')((&$%''0.133,97/+742917,3+()094003678/8.//4458%$-&(,.04382,4),-:1589755633(419,+0605-/''-.+6//.101022./08-,'%$)&,('((-,1;7.,)+&*&0)).///+0+-/327;13)1.253551546*,36(3935.*((+*.',,,8**(*),*.-/0377/.3158354::;99231-0/7,)0**(*,:50./(+(-/'&(''%$),*29:12:,-+++./.2-04(''$$()(063))006:9;5,+//()+*+.0:9.(%%$#%(+*('$%,+,+-,*043+886/1%*&($'$$+0.'**0(./+01)+8+.+-..4)0.-)),556:26(()./454236(+5+),0+008.17/-+/.,260//34018689652;-,//.54*-7,*23/2631-68246322,,-'$**-:)((%+),3(-41;9457226)//-252*++*)/0,+-,-54845<50*.,&*-))%&(*2-9,*+--424/0333313&/)0)('*)08,*,0/35053679577,7)&/-&''--1-(*.2,)5.(*%+()*-+*%%%-(.(*22+('/(*'.*+-3759:55.58-+,,.*)(1*5.4/023.,/*)+,,,-+16/01.-031/05/52:4545+7('$&)***2--*1*'*,,137,6)($%'*25419001819*+'*+1:.*-((',*0.)+)(%)*78+3730,25/*),,.*&'($''()+)(,+*04+&$&&-//070283)+)*&()2.006:997801/&27050)/068/)$'&))/2-:/32683-(((*+*+.)/4*.06)-(
@74efbdf1-06ab-46e6-90e6-44a3ac8882db ch=286 read=86456 start_time=2019-12-13T07:41:53Z barcode=BC01 runid=2c9cf7bc05858273f10e7d7ec552fc0bd742dc3e
CTCCTACGGGGGAGGCAGTGGGGAATATTGCTGTGGAAACCTGATGCAGCAACGCCGCGTGAGTGATGAGGTTTTCGGATCGTAAAGCTCTGTCTTTGGGGAAGATAATGACGGTACCCAAGGGAGGAAGCCACGGCTAACTACGTGCCAGCAGCCACTGCCATTAATACGTAGGTGGCAGGCGTTATCGGATTTACTGGGCGCCAAGGGCGTAGGCGGATGATTAAGATGGGATGTAAATGCAGGGCTCAGCTTGGGTGCTGCATTCCAAACTGGTTATCACAGAGTGCAGGAGAGGAGAGTGGAATTCCTAGTGTAGCGGTGAAATGCGTGAGATTAGGGAAGAACACCGGTGGCGAAGGCGACTCTCTGGACTGTAACTGACGCTGAGGCTCAGCGTGGGAGCAAACAGGGGGATTAGATACCCTGGTGCAAGCGATGAATACCAGGTGTGGGGTTTCAACACCCTCCGTGCCGCCGCTAACGCGTAAGTATTCCGCCTGAGAGTACGGTCGCAAGATTAAAACTCAAAGGGATTGACGGGGACCCACTTTAAGTAGCCCGGAGCATGTGGTTTTAATTCGAAGCAACGCGAAGAACCTTACCCTACACTTGACATCCCTTGCATTACTCTTAATCGAAATCCCTTCGGGGACAAGGTGACAGGTGGTGCATGGTTGTCGTCAGCTCGTGTCGTGAGATGTTGGGTTAAGTCCGCAACGAAGCGCAACCCTTGTCGTTAGTTACTACCATTAAGTTGAGGACTCTAGCGAGACTGCCTGGGTTAACCAGGAGGAGGAAGGTGGGGATGACGTCATCATGCCCTTATGTGTAGGGCTGCACGTGCTTTGTGGCTGGTACAGAGAGATGCAATGCCGCGGTGGAGCCAAACTTAAAAACCAGTCTCAGTTCGGATTGTGGGCTGAAACTCGCCTACATGAAGCTGGAGTTACTAGTAATCGCGAATCAGAATGTCGCGGTAAGGCCACGTTCCCGGGTCTTGTACACCGCCCGTCACACCATGAGAGTTGGCAATACCCGAAGTCCGTGAGCTAACCGCAAAGGAGTGGCGGCCGAAGGTAGGGTCAGCGATTGGGAGTAGAGAATCGTAACTAAGGTAACCGGAAGTGAGGCGGCGGCAGTAGGTTAACACGGAGACACCGGTAACTTTCTTCAGCCAGCAATACGTAACTTACC
+
,-4..031871)(,+)'++101*'')+/3,)%%'',(,))4*-/890+,-584315./06/,+*),-*7*50:7516;9892669/+,-127873;4*151+1-10275556(,**,8//0.41(*)*('(%''.(0//1/103332/4.(-.-31/10./,%%'%+++-.),-1-00.++3907-,+.+0+/84.0279,*&)&'&+0/.268697-023:-8,,)'(,1:904&)&&$#$%$++**01*''%$+/../495446/;-::7445.4/..1((/012336467-+(,,)+**)''0)//1...475112/11/..70++13..,**10,/5.*0/25689;-4/(.,+)*&++163200+/366658577443456677/40.-2$**.034/(+/9:06),((++)-2+*,+'.2+$&$#$$%.$+*&)),-.%+&',3413/*57,:4/,-+)+1+).0(+32,+5,65240.,-**'%%',.833/57-/%'$&'*74:99,,22.0133<;45542:*.20*6+11/,(72649,&(''%)-)--,0''))*')02,00.29:02;7:7+./,-8(5*-++1./653/1+,0)')-+&)*.,14328+,('''15)-,.,6-7.-%&')')9.5<84794,,51+/+/78)+,*.:96663,/39.277776/7795:67:8:12.02+9+&/35676011)(+748/1,,-604/5:2.0119/7//-23//058;547;8416-'19--222220..000113798:50,,(*)-/+(--'0-/00413::169::94//001,3(16/+45434/.238:9:0/*.*20+/-)&+*2679878751,++*,55+6**&+/./08994),0738.-.5+898303022412*-/26/,(.'&)(,*)+-)71+3974841134,+*((77-+'4---6-1//422051/:403+,54567174:5*'($&&(..455740775532-)')&,1+19,+,,*++,2.2/*)')33-2,/3313:,(%)(*+5230+*-')147-0.3)-'$%%&+)'.,2./(,/1,186342/42%7'89.)++-)*('(*-,,,')'(*+-/3566/-'&'%&&(***&&('(&&&(*3/7..*'&&'%%&+()$($$%#$$&&%'(%$%%$&&**,,,743,+&$$#&#
@d2b3d16c-c448-480a-99e8-aa3054924a69 ch=338 read=60691 start_time=2019-12-13T07:41:51Z barcode=BC01 runid=2c9cf7bc05858273f10e7d7ec552fc0bd742dc3e
CCCGGTTACCTTGTTACGACTTCACCCCAGTCATGAATCACCAAAGTGGTAGCGCCCTCCCGAAGGATTAAGCTACCTGCTTCTTTGCAACCCACTCCCCATGGTGTGACGGGCGGTGTGTACAAGGCCAGGAACGTATTCACCGTGGCATTCTGATCCACGATTACTAGCGATTCCGGCTTGTAGGTCGAGTTGCAGACTCAATCCGGACTACGACGCTTTATGAGGTCAGCACTTGCTCCTCGCGGAGTCGCTTCTCTTTGTACGCCATTGTAGCACGTGTGTAGCCCTGGTCGTAAGGGCCATGATGACTGACGTCATCCCACCTTCCTCCAGTTTATCACTGGCAGTCTCCTTTGAGTTCCCGGCCGGCGGACCTGGCAACAAAGGATAGAGGTTGCTCGTTGCGGGACTTAACTTAACATTTCACAACACGAGCTGGCGGTAGCCATACGGCACACCTGTCTCACGGTTCCCGAAGGCACATTTCTCATCTCTGAAAACTTCCGTGGATGTCAAGACCAGGTAAAGGTCCCTTCGCGTTGCATCGATTAAACCACATGCTCCACCGGCGGTAGTGATCAATTCATTTGAGTTTTAACCTTGCGGCCGTACTCCCCCCAGGCGGTCGACTTAACGCGATTAGCTCCGGAAGCCACGCCTCAGGGCACAATGGCAAGTCGACATCGTTTACGGCGTGGACTACCAGGGTATCTAATCCCTGTTTGCTCCCACGCTTTCGCGCCTGGGCGTCAGTCTTCGTCCGGGGCCGCCTTCGCCGCGGTATTCCTCCAGATCTCTACGCATTTCACCGCTACACCTGGAATTCTACCCCCCCTCTACGAGACTCAAGCTTGCCAGTATCAGGTGCAGCTCCCAGGTTGGGCCGAAGTTTCACATCCTGACTTAACAAACCGCCTGCGTGCGCTTTACGCCCGAAATGAATTCCGATTAACGCTTACCCCTCCGTATTACCGCGGCTGCTGGCACGGAGTTAGCCGGTGCTTCTTCTGCGGGTAACGTCAATGAGCAAAGGTGTGCTTTACTCCCTTCCTCCCCGCTGAAGTACTTTACAGCCGAGGCCTTCTTCATACGCGGCATGGCTGCATCAGGCTTGCGCCCATTATGCAATATTCCCCACTGCGCACTCCCGTAGGG
+
29//36:./0-1)07&2417960&,*+*))-600--752,0'380-*,%)+)*./753/76-,0)/%4'9/,2100-)%+5975;9..5,971'(*2.7*&,-765,,--.894660./-005575*9,%.6.7324-.0-.081704-./0.(*+54.+,+-.6,0/,13638;763.-'-++).-,-4154712268675-;432272;:8762/((&)'%(((,/14&&''(+3+/-1&',65/*%'(+,-.5/3,+)&$#"+*3777:40-11-.,/.43/..19019420'.'&.+,,8)1*+,,*%&()98989,:9.)251425./0..1;72347:88:716:9-,,+0/**046:.'(-+(+0-390/737750+039)4,42,(%1+2,'**.58:996<95/5/3+*-(7.705;++*+2,.,,*,5510*-%-)*,5937(7-3-+-,05100130-11:929)&)/4,61242+8...66-,--.0698/88787458<80++++.644.*/81.84*5,;8*4;6893932158(().)88741+((.-577601,+&',4(&&&%()2096;947;9010.<<7+93-4-,,2815/63437165.(+029.:1111/414132/*+2+&125./,.-0,283456:84(,2+,..1/+(0/063651(+-,.81;7/005..//-/2649801,++,26040-58*+65;/++*1/+$*)*151/,-'-3/+(.**./.3:17100562'59532.5-101*+(&'(+.,6951-3*++3310/2256828;:766944401.1730(,)0/-)(,/47941+4550/.2167826(.,4-.6*04339%/*-).,.-..92,-+-.(,424-*)+*7+.%'(..-*+'*.*+'((,/06677211123/.,42.(*+00+%((&(&().0./,*08181/,-*%121,340.+02:23833/91228636/)/)-&(5.,-03*85444949<::::555/39656748666897:+'('%'%'+40-,-06+7:452/594,.,+.*(++,44(''*&0*(**0.33303;9.-,,)10:554353348489%84113-012<90/4*,(,+92328.0./&,,+**/*-+68++2+1+)
@9e033703-dfc7-4b2b-93b5-db7fa63a772c ch=260 read=78757 start_time=2019-12-13T07:42:01Z barcode=BC01 runid=2c9cf7bc05858273f10e7d7ec552fc0bd742dc3e
CTCTACCGGGGTAGCAGTGGGGAATGTGCACAATGGGCGCAAGCCTGATGCAGCCATGCCGCGTGTATGAAAGAAGGCCTTCCGGGTTGTAAAGTACTTTCAGCGGGAGGAAGGGTAAAGTTAATACCTTTGCTCATTGACGTTACCCGCAGAAGAAGCACCGGCTAACTCCGTGCCAGCAGCCACTTGCCTGATAATACGGAGGTGCAAGCGTTAATCGGAATTACTGGGCGTAAAGCGCGCAGGCAGTTTTGTTAAGTCAGATGCGAAATCCGGGCTCAACCTGGGAACTGCCATCTGATACTGGCAAGCGAGTCTCGTAGAGGGGTAAATTCCAGGTGTAGCGGTGAAATGCGTAGAGATCTGGAGGAATTACCGCGGTGAAAGAAGGCGGCCCCCCTGGACTGACGCTCAGGTGCAGCGGTAAGGGGAGCAAACGGATTAGATACCCTGGTAGTCCACGCCGTAAACGATGTCGACTTGGAGGTTGTGCCCTTGAGCGTGGCTTCCGGAGCTAACGCGTTAAGTCGACCGCCTGGGGAGTACGGCCGCAAGGTTAAAACTCAAATGAATTGACGGGGGGTACACAAGCGGTGGAGCGTAATGGTTTAATTCGATGCAACGCGAAGAACCTTACCTGGTCTTGACATCCGATTTTCGGTATGAGAATGTGCCTTCGGGAACCGTGAAGGACAGGTGCTGCGGCTGTCGTCAGCTGTTGTATTGAAATGTTGGGTTAAGTCCGCAACGAGCGCAACCCTTATCGCTGTTGCCAGCGGTCCGGCCCGACTCAAAGGTACCAGTGATAAACTGGAAGGTGGGATGACGTCAGTCATCATAGCCCCTTGACCAGGGCTACACGTGCTACAATGGCGCATACAAAGAGAAGCGACCTCTGCGAGGCAGCGGACACCATAAAGTGCGTCGTAGTCCGGATTGGAGTCTGCTCAGCTCCATGAAGTCCGGAATCGCCCCAATGTCGTGGATCAAGAATGCCACGGTGAATACGTTCCGGGCCTTGTACACACCGCCCGTCACACACCATGGGAATTGGGTTTTGCGAAAGAAGTAGGTAGCTTAACCTTCGGGAGGGCGCTTACCATACGATTCATGACTGGGGTGAAGTCGTAACGAG
+
%(('%'&(+*&#')/-.//')&+*/-23//0098780/'(*3'+4,0455,)%'(-,.5600126956..-)&*).5/7361*4:57;2364'&'()/9:2/+**--(*1,3064-/:5-//1.--2/29.-666.6.-.7529.22)'---21+,.))%.%)(*)//,-3978678*1-,+8/((+)%)%%'%,1323465/0/)*),,+,00-/,*-,-*&,&#(,(041/338)(((*'($(1/)04862/5/10+,8%%&&%#$(,*'+/-411141.3)''*&,&()'()(,16010,,-3.2.*$'%&///-0454.*.04))3)8+9-,+1:5871333:7//-2*/0817+++//,&+0*)((('%%&%%',2*-.3*%(,,400994796+,/(*)(./2886:+-874-,+*(&))((+3,*-/490,)-).),)/.2:<634995762)+.39;9955*-)(,01:60+&'0-23202*,.2;0//-,//4101.1700.2,./05967760;05-33++')'*59884)&'*)-++-.*-/6/948383((,8.;;11-818178-,.66)%%+*/168152040'**$'%&&+*.29/8626()*+,0,336103-'-*/9..9;8-+,)+7/116753)&,981++,)$&'((,-*,,,36/90.896989040+-(,+3&(&'')(%&'&%('+.-5/),+(%+*&'%(((,-*'*.51;:8;6/0359.-400.0/0/4505:317444',/-+0+-53798:49'2+02,)*+-5,2&)'''4.*,*(*+3<;984//.-4/21.,6421'+$**225:9-,,+-0.'%''+060998-+--*,/0343020801731421/243*)*'*+*,/0.,-*&%#&&&&'$&$'&%'#')%)-790768675363607),*&3(3*+,)('&&'(#&,45968140,,,)--*+,/)/*+(*(&#%,*06::84-**.412+)%&(-())41,00097),355334002843/27049.1346545+0-))(,((%&('+&'(*)(+%).,$)+)+54710'($%.,576:80;1,.512317)+,8%%'()/0:2220187/012*,/,**-1-/,1%$)
@be011e6b-3cb4-4025-98b8-748eb1ad0882 ch=68 read=72679 start_time=2019-12-13T07:42:05Z barcode=BC01 runid=2c9cf7bc05858273f10e7d7ec552fc0bd742dc3e
CCAGTTACCTTGACGACTTCACCCCAATCACCAATCCCACATAGACAGCTCCTTCCTTGCGGTTAGGCCACCGGCTTCGGGTGTTATCAACTCTCGTGTGGTGTGACGGGCGGGTATGTACAAGGCCGAGAACGTATTCACCGCGACATGCTGATTCGCGATTACTAGCGATTCCAGCTTCATGTAGTCGGAGTTGCAGACTACAATCCGAACTGAGAATGGTTTTATGGGTTTTGCCTTCACCTCGCGGCTTCGCTTCCCTCTACCATCCATTGCTTAGCACGTGTGTAGCCCAGGTCATAAAGGGGCATGATGGTTGACGTCATCCCGCCTTCCTCCAACTTGTCACTGCTTGTCTCGCTAGAGTCCCAACTTAATGATGGTAACTAACGATAAAGGGTTGCGCTCGTTGGGATGGCAACATCTCACGACACGAGCTGGCGACAACCATGCACCACCTGTATCTCATATGGCTATCTCTCCATCTCTGGGCCTTTATGAGTATGTCAAGGCCTGGTAAGGTTCTTCGCGTTGCTTCAGATTAAACCACATGCTCCACCGCTTGCTGCGGGCCAAATCAATTCCTTTGAGTTTCATTCTTGCAGGCAGTACTACTCAGGCGGAGTACTTATTGCGTTAACTGCAGCACTGAACTTTGACATCAACGCTTAGTACTCATCGTTTACGGCGTGGACTACTGGGGTATCATCCTATTTGCTCTCCCGCTTTTTTTTTCAGGATTTCAAGGCGTCAGTTTACAGGCCAGATCGTCCTTCGCCATAGTGTTCCTCCATATATCTACGCATTTCACCGCTACATGGAATTCCACGTCTCTCCTGCTCTGGCTGCCTGGTTTCTATGAAGCACTGAAGTTAAGCTTCAGGCTTTCACCACCAGACCCTTGCCGCCTGCTCCTCTTTACGCCCAATAGTTCCGGATGGCGCTTGCCACTGCGTATTACCGCGGCTGCTGGCGTAGTTAGCCGTGGCTCTAATAAGTACCGTCACTCGGCTACCATTTTCCTGTAGCCGCCGTTCTTCCTTTATAACAGAGAGTTTACAGTCAAAGCCTTCTTCCTTCGCGCGGCGTTGCTCGGTCAGGGTTTCCCCCATTTGCCGAAAATTCCCTACTGCCTCCCGTAGAGGAG
+
41'218,/+/))#%'(*3;84-,((-,//*,'6..03,+0,/*-12(-,-031.()./.3%0.2&-88;679-4--60)22(&*,,.013..-**(,)')'+),-47(*5457((&,****/3--8-'$(),+,.16<75790.*)*0:89:;9;<856304501333565:800'$%%-(&)%''*./*)&(-42203+00,.1906)*-.+,)+).402-28:-/0.762;:1,/3263&+0024001.1940145084,-11558:95332-&(&(*.,,-./+(''(.3,+-5,+))71(*)+'(*.,-.,'0/,(,*.4713:2,2;8:940204,,2,%.8/681.10)-.(-++,(*'('*41*--201112298:967553854366;+/393;7867661.&',)+&$&-),-1431.)+-*+&*(%-.,1&5679000;0933457366655344/6*),0/547898986701343.-,-'(''+)(10.00/02422+321/+-..-,,*..65:0/0/1/*+//1,,,5+97/./,,./+*,2-,3-+*,*'#'&,+33.3*52/0362--&'.*+(+-:85588121,-%)())(1*.+),.0+-50&/%&)-.21.1/.0*1/705475212(2*,,766:<211317+1,%&%%%'((+00389216.,+300076;288554'3-(1*--432.00/;7---,',0*&(526/63:2*1(0*&&(&$((/2/220&,,3&$(%+-/.//77/+1.&&''+5,+*&,--,8/6--()14888742223+5:--')+)+3-/%&(,-,.,-,$('(''+,./*)*(,*'**..190174;40+(*)/+'((*)/')(,0/-'./5/)54+,)((,5,(+'%,4/3''''(3/35-+*-35*)57--:.:2*,2-)&,/+.2<33'.-(-/0/3.'*&'*((,*7+.87473/+)(*&*%&&),06()+10()%')/)-5.-/***.7664'./1.2+))+4+1:;337355323918<89:85764-1*()053***)',-5:-.-*-.(++$*,-3.8<995;,&+((0/--44339:7<9;/7952<02996,'00''*.**2///.77+'%'$$''&*1+,-0(%&%'%
@0ec8990b-4819-47ec-8856-4e7c93202c79 ch=30 read=62652 start_time=2019-12-13T07:42:25Z barcode=BC01 runid=2c9cf7bc05858273f10e7d7ec552fc0bd742dc3e
CCGGTTATCTTGTCACGACTTCACCTGATCGCCAGATCACAAAGGTGGTGGCGCCCTCGGTTAATACCTACTTCTTTGCAACCCACTCCATGGTGCTGACGGGCGGTGTACAAGGCCAGGAACGCGTATTCACCAAATTTCTGATCCACGATTGTGCTTGATTCCGACTTCATGGGTCAGGTTGCGGGCCTCATCCGGACTACGACGCGCTATGAGGTCGCTGCTCGCGAGTCGCTTCTCTTTATTATGCGCCATTGTAGCACGTGTGTAGCCCTGGTCGTAGGGCCATGATGACTTGACGTCATCACCTTCCTCCAGTTTATCGCTGGCGTTCGCTGAGTTCCCGGCCGGACCGCTGGCAACAAAGGATAAGGGTTGCGCTCGTTGCGGGACTTAACCCAACATTTCCTAGCACAGGCGGCGACGGCCATGCAGCACCTGTCTCACAGTTCCCGAAGGCACCAATCCATCTCTGGAAAGTTCTGTGGATGTCAAGACCAGATAAGGTTCGTTCGCGTTGCATCGTTAAACCACATGCTCCACCGCCGTGCGGGAGCCCCGATCAATTCATTTGAGTTTTAACCTTGCAGCCCAATACTCCCCAGGCGGTCGACTTAACGTGCTCGGAAGCCACGCCTCGGGCTGTACTCAAGCCGACATCGTTTGGCGTGGACTACCAGAATTATCTAATCATTTTATCCCCGCTTTCGCACCTGGTCGATCTTCGTCAGGGGCCATATTCGCCACCGGTATTCCTCAGATCTCACGCATTTCACCGCTACACCTGGAATTCTACCCTCTGCGAGAGACTCCGGCTGCCAGTAATCAGATGCGGATTCAGGTTGAGCGGTTCACATCGACAACAAATAACCTGCGCGCTTTACGCCCAGTAATTCCGATTAGCGCTTATCGTATTGCGGCTGCTGTGGCACGGAGTTAGCCGGTGCTTCTTCTGCGGAGTAACGTCAATGAGCAAAGGTATTAACTTTACTCCTTCCTCCCCGCTGAAGAAGTACTTTACAACCTTCTTCATACACGCGGCATGGCTGCATCAGGCTGCGCCCATTGTGCAATATTCACTTTGGGTC
+
/++)11*+03.'+(&,++.042.1.%',-0+0+&(-.7-529'2'+45,()+'1,..0+/0/.)('*0*0278,10+$+*(-2*(**+%$%(++'(,,-76956*+*%%'(-.1224&35161.+*030:/+,,**(3-.1)*+43)(((&3($.%%%(+.49611159;842-7614+4).**+)/(+%&%&&+(1,++(&&,,*&)%&-+./*3))-%%%%(,/(()(**-.128266295'%)(.*,+0/*3,&&'))$)*,-01--+5..,.399//--576;55./,+())**,26-,*)-$*&'**-+.),.778,++,-*1,*(**))+--.9:823+'.01792+(%(*.0-2.07:/-2-062)*-*83/+-+./16240:;40602.*+'*,10/7-0'%%%&''')))(,.654*7,9-874)10./.))-.+.(++55<6:/++/'*)(5+6199824674,,'-.+./98846498908577-/6:++%-.2/422,*+-/,02/9..,*(&((.1,11,)+*+,,2,%/-(($%'&('+)%$/66,%'+-,4133,06-+,.355(7-5,/-&+')+*'*'(%()-))&%153050/-.'$$'$)),'(,/)-+,+24-321723$3..&$$#%(,*1,68787476*-*%)(,+006014-6./.0425244./902)15-)--+())')*700'(),/-,)+)&&,..31,23,101*+'$&%)+*,58(/&.)-.:;1,02--+*,*)&**425<73+,8011,,*./()+3)5*(('*.*(*%$&&&&()*1.1&(%&**,0'),-/-2**++).(/(4(/&*/13*&.1(/,/*&(&)%&%''.*(*(%')02447.,()(0.,/208/,.2366<73/+2&##%$&%&#*,'0&''&'+**,4772&(,++004**00-$%'&*0*12567;8728-*)(,,12666393217529,(&.&(.1*,/22./137078831:;-&)*')1%((')'*..&%('&(%$'&.526760&-*+/9287/,+,,4579)+,,.+0028))7/,-+,,1+,'-%$%)*-*0')#
@94aea574-ff6d-403e-a0e4-04ba32691452 ch=419 read=126646 start_time=2019-12-13T07:42:20Z barcode=BC01 runid=2c9cf7bc05858273f10e7d7ec552fc0bd742dc3e
CTCCACGGGAGTAGCAGTAGGGAATTTTCGGCAATGGGGAAACCCTGACCGAGCAACGCCGCGTGGTGAAGAAGGTTTTCAGTTGTAAACTTCTGTTATAAGGAAGAACAGCGGCTACAGGAAATGGTAGCCGAGTGACGGTACTTTATTAGAAAGCCACGGCTAACTACGTGCCAGCAGCCGCGATGTACGTAGGTGGCAAGCGTTATCAGGGTATTGGGCGTAAAGAGGGCAGGCGGCCTTAAGGGTCTGTGGTGAAAGCCTGAAGCCTTCCAGTAAACCATATAGAAACCAGGCAGCTAGGTGCAGGAGAGGGATCGTGGAATTCCATGTGTAGCGGTGAAATGCGTAGATATATGGAGGAGGAACACCAGTGAAAGGCGACGATCTGGCCTGCAACTGACGCTCCAGTCCCGAAAGCGTGGGGAGCAAATAGAGTTAGATACCCTAGTAGTCCACGCCGTAAACGATGAGTGCCACTAAGTGTTGGATGTCAAAGTTCAGTGCTGCAGTTAACGCAATAAGTACTCCGCGCCTGAAGTCAGTACGTTCGCAAATGAAACTCAAAGGAATTGACGGGGTACGCACAAGCGGTGGAGCATGTGGTTTAATTCGAAGCAACGCGAAGAACCTTACCAGATCTTGACATACTCCTTAAAGGCTCCAGAGATGGAGAGATAGCTATGTAAAGAGATACAGGTGGTGCATGGTTGTCGTCAGCTCATGTCGTGAGATGTTGAGTTAAGTCCACCTTGAAGCGCAGCATCGTTGTTACCATCGATGGTTAAGGGGACTCTGGCGAGACTGCCAGTGACAAGCTGGAGGAAGGCGGGGATGACATCAAATCATCATGCCCCTTATGACCTGGAGCTACGTGCTACAATGGATGAATTGCAGAGAGGAAGCCAGAAGCCGCGGTGAAACAAAACCCATAAAACCATTCTCAGTTCGGATGTAGTCTGCAACTCGACTACATGAAGTTGGAATCGCTAGTAATCGCGAATCAGCGTAATGTCGCGGTGAATACGTTCTCGAGCCTTGTACACACCGCCCGTCACACCACGAGTGATAACGCGAAGCCATTGGCTAACCGCAAGGAAGGCTGTCTAAGGTGGGATTGATGATTGGGGAATTGAAGTCGTAACAAAGGTAACCGG
+
005,+,&/-%'$(),)+,+),(.)/44/)/7134122+&)*-03/'(/;8441.4:989;2,*)'$$&-)(-*+00::94)3+8.1./',07290://-46*2+0+-+)$,+(---,-))&.++-1331128((*+-/0-,(&'',**,,*'+00,1:13/9000841111388:5-5.-0,'''%*'*+025706-2-,,-+,2/8000&4-)1,-38775666:+'%+,+*&)1,(.,&('(%,1.,.---1777050*.21+**'(&'*)**+/19-8;1/*)*,0:525,-233112,)--34-3/(*'*5+33-0:8+3+3-4;1/.-+()*+/5*'())+-.763350.-)*,.*/,'3/'21.18-73++.+*1,8:6211104.4:437760//026704--./:+)()*+))10-'2*&,-:;87%)$')3-)127;7(&(*5..5)-&))366771)''$)$'(*,.%)--/7/42938287+/0.;514<9565-+'),,+9-1+.++*+-47+3,--2((*%*.%&()''&+-33958,0('%(,)20950314:+1,-1.3034034*$$&&--/.0.22:55711202/*-45<:796:3/.1-..)202349124-(''&)0&)(*$,-)+,/01211&-(430-5..2)*(*+-995*)())2,/00/1,-/6+('/0767457768838886,1(&%+,1//1115352052511+-450;/(/4841135/'*&$$%%%&'(*+(**.1-/,'(&$'(+,./..+-(/*+.6507676-*+++13548853.22347/-*+,/7,*)))+.3+7:6477898::896233:4.4-/8+)2:655579442*++0,-)**+)*)/,.9:1/,%$'%(*.-+*(/*/+)/,(&+''2755*,-+.3)*1<<86<4269<<98::9<986,03/:*.(0%.(.43-*/,0,..6431//01/6,().*/574410/00-0,++*/12:20(&*+6-4/0098:+/++,:99:0431/40&//10,),++,/./362;.038.2131./*+()'*),()#-'(+129$%%2%)*21573,4+(&&'),---5435;)5-6<;///+-.-(2.//3*,+)3+....4(1())+60*1+3;:<62
@9cc4ab72-7cba-4093-b476-6fc841b2d11d ch=70 read=83288 start_time=2019-12-13T07:42:28Z barcode=BC01 runid=2c9cf7bc05858273f10e7d7ec552fc0bd742dc3e
CCAGTTACATTTGCGACTTCACCCCAGTAGATCACAAAGTGAGTAAGCGCCCACTCCCGAGGTTAAGCTACCTGCGCTTCTTTGCAACCCCTCCCATGGTGTGACGGGCGGTGTGTACAAGGCCGGGAACGGCGTATTCACCGTGGCATTCTGATCCACGATTACTAGCGATTCCGACTTCATGGGTCGGTTGCAGACTCAATCCGGACTACGACGCACTTTATGAGGTCCGCTTGCTCTCGCGGGTCTTCTCTTTGTATGCGCCATTTAGCAGCACGTGTAGCCCTGGAGTCCGTAAGGAGCCATGATGACTTAACGTCATCCCCACCTTCCTCGGATTTATCACTGGCAGTCTCCGCTGAGTTCCAGCCGGACCATGGCAACAAAGGGATAGAGGTTGCGCTCGTTGCGGGCTTAACAACATTTCTAACTTTATTTTGACGACAGCCATGCGGCACCGCAATGTCACGGTTCGAAGGCACATTCTCATCTCTGAAAACTTCCGTGGATGTCAGGGCCAGGTGGGTTCTTCGCGTTACATCGAATTAAACCACATACTCCACCGCTTGTGCAGGCCCCAAATCAATTCATTTGAGTTTTAACCGCGGCCAAAGTACTCCCAGGCGGTCGACTTAACGCGGTAAGCTCCGGAAAACCACCTCAGGGCACAACCTCCGATCGACATCGTTTACAGCGTGGACTACCAGAATTATCTAATCCTGTTTGCTCCACGCTTTCGCGCCTGGGCGTCGGTCTTCGTCCGGGGGGCCGCCTTCGCCACCGGTATTCCTCAGATCTACGCATTTCACCACTTCACCTGGAATTCTACCCCTCTGCAGGACTCCAGAAGCTTGCCCGGTATCAGATGCGGTTCCAGGTTGGGCCAGGTTTCACATCTGATATCGACCGCCTGCGTGCAGCACGCCCAGTAATTCCGATTAACGCTTACCCTCCGTAATTACCGCGGCTGCTGGCTGGAGTTAGCCGGTGCTTCTTCTGGGTAACGTCAATGAGCAAAGGTATTAACTTTACTCCTTCCTCCCCGCTGAAAGTACTTTACAAGCCGAAGGCCTTCTTCATACGCACTGGCATGGCTGCATCAGGCTTGCGCCCATTATTGCCAATATTCCCCTGCTGCCTCCCGTAAAG
+
++(*2($%%(1'#&'(5494+0./(%%%$$'.,)*/88,5,%&(12*++.6-),,0/.+(/.1/56)*'%))'%&$%2)../,%$*.-33)(*4,&.//40/05616663842211-41)10...7132,-'(*./6<1,07+3/1.-077567-2+)*//05-./(2133::47-+.7/4%((00..&-.3+-)135856971,.1+./)10+,')#',160.+*(..42--+8))+-,)''((+(/08240020+*,/-.,4.349*%(&')*%')+++-135+**'#%$%'()0')($(.51.-,((*('('*+,-888399-)2-51.&%'()%130-/26836+*'12537&%)()(++2+1*+-3,4087%%$(),236;*..+''(&$().4'/+2//+3+(/&)+..+4..*2.,04,*'(,)+/2--65.--./-0%244%*$&()+-/0%%(''$(')+6861,&%%&)'$((.3+-128976/./1.*/.6.6010223/./*-648;130/.768899;746-5*%*/12&'-+.3;734)()*%*+34(+*&(7))+)1)-,+2.)-/**.(6-9218;8&+*5<;,6.-*(**)-++)'#&%,+14/-246'7640/+0,5+.)**-+**%',3))),,&%**'(%$&(*10/),/2/2-.*().2++.4666186++%++,-/2,'.%'+&,&),+,/1,3-,282/16++3+3*%(,-,520'(&+&%&,5778:1:668;7420)/3863*.-*-//542/+%,*/2241688790.1350/3236:<:6459*/07/./1//++(1+52%50.,()(&'%3-6708*'%)'''/-*-9)0./)38,44:99.68:,''14/114422)1/*6)))')20-,,)*++*+,2,/4,+*)*+/&')')',+'&'(),1-.,,,1341/&&())496017,/0&.(.1.(+*624357,.'*,+)*1-,,20.37+-0904:+'+(')*70755+6,(%-++5,+'&$+&)&'()(%**44-30,*.4/'&')()+''&((///(*/3,3.*-4.43:7;75:5''()%)%''-*.,5477756307&36052(/,260+4.'1(%*',-/0/.663..+12/58+14)-/,100
@2650f80c-afdb-4ed9-a7f0-9ecb63793ee9 ch=324 read=75152 start_time=2019-12-13T07:42:34Z barcode=BC01 runid=2c9cf7bc05858273f10e7d7ec552fc0bd742dc3e
CCGCCTACAGGGGAGGCAGCAGTGGGGAATATTGCACAATGGGCACCAGAAGCCTGATGCAGCCATGCCGCGTGTGTATGAAAGGCCTTCGGGTCGTAAACTCTGTCCTCAAGGAAGATAATGACGGTACTTGAGGAGAGCTGACTAACTACGTGTGCCAGCAGCCGCGGTAATACGTAGGGGCTAGCGTGCTCCGGATTTACTGGGCGTAAAGGGTGGGCGGTCTTTCAAAGTCAGGAGTGAAAGGCTGACTCGAAACCGTAGTAAGCTCTTGAAACTGGGAGACTTGAGTGCAGGGGAAGGTGGAATTCCTAGTGTAGCGGTGGAAATGCGTAGATATTAGGAGAGGAACACCAGTTGCGAAGGCGGCTCTCTGGACTGTAACTGACAGAGGCACGAAGCGTGGGGAACAAACAGGATTAAGATACCTGGTAGTCCACGCTGTAAACGATGAGTACTGGGTGTCGGGGTTACCCCTTCAGTTGGTGCCGCAGCTAACACTGGTACTCCGCCTGGGAAGTACGCTCGCAAGTGAAACTCAAAGGAATTGACGGGGACGCACAAGTAGCGGAGCATGTGGTTTAATTCGAAGCAGCATGAAGAACCTACCTAAGCTTGACATCCCAATGACATCTGTTAATCGGAGAGTTCCCTTCGGGGACATTGGTGACAAGGTGGTGCATGAAAGTTTGTCGTCGAAAGCTCGTGTCGTGAGATGTTGGGTTAAGTCCGCAGAGGCGCAACCCGCTGTCTTTAGTTGCCATCATTAAGTTGGGCACTCTAGAGACTGCCAGGGATAACCTGGAGGAGAGGTGGGGATGACGTCAAATCATCATGCCTTATGCTTAGGGCTACACGTCTACAATGGGTAGTACAGAGGGTTGCCAAGCCGTAAGGTGGAGCTAATCCCTTAAAGCTACTCTCGGATTCGGATTGTAGGCTGAAACTCGCCTACATAGGCTAGGTTACTAGTAATCGCAGATCAGAATGCTGCAGTGAATGCGTTCCCGGGTCTTGTACACACACCGCCCGTCACACCACGGGAGTTGGAGACGCTTGAAGCCGATTATCTAACCTTTGGGAGTCGTCGAGGTGGAATCAATAGCAGGGTGAAGTCATGCAACAAAGTAACCGG
+
%&$&($&'')54,'-.-.22-/0-57*.71-60.++--61(*+)%*'+'))()43782/,+%,+/,.57./32,+((+6-,2+*-/9797+6.-.68:<<5879964411/1*/(/.2104/-)2071%'$#'&-.'(&%&%&$,,/51524'/''+./..**%)*.0-6.,4.(./&')'-&4/')')'%$%+.&+%02+)346;832239*/1/2*24.0::828/,%,*,.1,13***+-73+((%&$((+&)+,,-/.*,,+''*,/03/0;7356;,,,+)&&,(++./(*8/*&&('+'+2'5(4++*/1,&%'*+3//'+,.)',--4257-8)&.*)*$,.-6101:240711*+,)**+71.-/,.3:610/00332(&&$(&./,00-.,)*-1605),%'4833.671/4.*(*0/02*,--00714),,/3225552234/.','((%45569-,26*.2+098+-:5%,2)&&*'.,&,*//10-,$*'(*('(+-1.0.%%+))+(**.1555&')%$&%%(%)(*$&(%',,1297927:1,--....***(.0.**(+33/0275<6385:9705,/+')%#&&-(*,&$$&'**-++,.//.1036('%+&*+3.50/+-*/13815+*%(20:;-6;6&59/.//.8.4.1180-*,+,410000,12),,5//2702-(*)(%+,37765412/---366<57,3-4-3+/)&&%$%)1.'3-)2:,().,.07;2/,2//67$-&&+-,.-16+4,&&()**()+,,9836-&+21((('+408;212)&(---4::51877977655-./::958167(,61.+0,*163.0+)'('(//.41;21520,01.0,+*04-48//414/4722*&(),...+-/08254++2895*,-++,,*2%3%7,9/9034013898,+,7++4:78;87468+-,,,')((2-01$'(/../.43/2342./0+$')+9570*)/.49436050)2222/3**+***'+-074450./041004.4.9.++5;5+))),(''#%+($*)(+.:01/223.&'0--1/((**552*())112+/,./+)(%$#41+0.'(*()-3(+)%%'-*&*''.408
@1b225120-08de-42ba-89ac-c1da1c47c079 ch=134 read=57660 start_time=2019-12-13T07:42:43Z barcode=BC01 runid=2c9cf7bc05858273f10e7d7ec552fc0bd742dc3e
CTCCTACAGGAGGCAACTGAGAGTGAGAGAATATTGCACAATGGGGAAACCTGATGCAGCAACGCCATTGATGATAGAGAGGTTTTCGGATCGGCAAAATACATCTTTGGGAAGATGTGACGGTACCCAAGGAGGAAGCCACGTAACAGTGGCAAACCGCATGAGCAATACGTAAGGTGGCGAGCGTTATCCGGTTACTGGGCGTCAAAGGGGCGTAGGCGGATGATTAAGTGGGATGTAGCAAAATACCCGGGCTCCAGCAGGTGCTGCATTCCAAACTGGTTAGCTAAATTTTAGGAGAGGAGAGTGGAATTCCTGGTGTAGCGGTGAAATGCGTAAGTTAGGAAGAACACCGGTGGCGAGCGACTCTCTGGGACTGGCTGACTCAGAAGCGGCAAACAGGACCGACCCTGGTAGTCCGCTGGCGGCAGTACTAGGTGTGGGGTTTCCAACACCTCCATGCCGCACTTTAACATTAAGTATTCCGCCTGAGGTACGGTGCCAGATTAAACTCGAGTGACAGGGGACCGCACAAGTAGCCGGGCATGGTTTAATTCGAAGCAACGCGAAAGAACGCCACCCTTGACATCCCCTTGCATTACTTACTCTTAATCAAGGAAATCCCTTCAGGACAAAGGTGACAGGTGGGCATGAATGAAGTATTACTGTCGTGAGATGTTGGGTTAAGTCCATAACGGCAGCCCTTGTCGTTAGTTACTACCATTAAGTTTGGGGACTCTAGGGGTGCCTGGGTTAACCAGGAGGAAGGTGGGGATGACGTCAAATCATCATGCCCTTATGTGTAGGGCTACACGTGCTACAATAGCTGGTACAGAGACCTGGCTGCGTGAGGTGGAGAAAACTTCGGCAGGCCTGGAGTTCGGATTGGCCAGGCTTTCGCCTACATGAAGCTGGGAATTTCAAGCGATAGCGAACCGATGTCGCGGTGAATACCGTTCCCGGGTCTTGTACACACCGCCCGTCACACCATGAGAGTTGGCAATACCCGAAGTCCGTGAGCTAACCGCAAGGGAGAGCAGCGGCCGAAGGTAGGGTCAGCGGTGGGGGGTGAAATCGTAACAAAGGTAACCGG
+
'./4,(,,.+&-+)-&*%&)%%%*%%&%')50/82++*,176.20(+0++1*+-688*366975-8%-$(%%&+*%&'('./3976+.:68-/))&)*'%$%%(1-79-611+,&(%'(&1.52-/-)-.&()--+0*-1,+(')%%%$#'&&#$$'&%(#$(&''''&$($(%%&%.)5*))*)4292-3))+/50454+**&('44*+*,)))*'(487:754.3/1(*+(0520,%$%'(.01,-04.+46/.:&()-,899;;21213;/0.949::322++,.-&$(&&$(00*'(,1,,+++.-4-8+9-*+24-,%)',.63.7**(*),,+))7/,6)4()54559&1,/0-&%*.,20/200-.,)%'%$$$#&%().&&))&&'%',1&-1'0%%$%&)-)'/90,-*)&&'./1.)&%$'%')-)+00*/)285-0+)()+*+,5111',,./*-)++.*%)$&&(.(()+-879252)*%(&((*.)*&%$&'')+285310&%$'''))//7-777--+--''&&(+&+*())*-*,564728-).+&+712*+'*0+*062'))&*+((5///21.54*(2)-'8''',,(+0.02//-/&*)&'*)),5-28.&+,&&+-'-*./26')'$'(('%''$$%$')#%$&&$$'(.,120012491;0:7/6/7.786&%+('%&%&124/,3/11511.+1-))*(**)*114,00+&*.,'(*+)))(-($%)+*.52/601*,*0+',*/006457:431132//00481115559+76,,7240.-,+--())(*'*((++/463;2(2242.-...-&'(+((*/*'%&&'))++.0)($&'&'((*%'&($%$%%%(*').8..2*+.*'%#&(('%'&('28402264-/++-,1+(&+*&&%$((($'%&$&$$%%$&))34187:6&&-'')((-.92..444--8/634/-,/416<62121237;662+)'(2-')(+./%37,),++,3(),*))/-/,-)&.)0+3+*)%(/.1+'*4+20-+(&(*.0*,,'*+'.*()..)())'&%&))1646:)1.4496716
@cee95d14-f0b2-4485-bf89-767fcbf11f72 ch=88 read=161643 start_time=2019-12-13T07:42:41Z barcode=BC01 runid=2c9cf7bc05858273f10e7d7ec552fc0bd742dc3e
CTCCTACGGGAGGCAGCAGTAGGAATTTTTTTTCGGCAATGGAAATTGTCGAAACAACGCCGCGTGAAGGAAGAAAGTTTCAGTTGGCAAACTTCTGTTATAAAGGAGGAAGAACGGCGGCTGGGGAAATGGTAGCCCACAGTGACCAGTACTTTATTAAAGCCTACGGCTAACTACGTGCCAGCAGCGCGGTAATACGTAGGTAGTAAGCGTTATCGGAATTATTGGGCGTAAAGAGGGCAGGCGGCAGCAAAAGGGTCTGTGGTGAAGCTGGAAGCAACTTCAGTAAGCCATAGAAACCAGGCAGCTAGGTGCGGGAGGATCGTGGAATTCCATGTGGCGATGATGCGTAGATATGGAGGAACACCCGGTGGCGAAGGCGACGATCTGGCCTGCAGCTGGCTATCAGTCCCGCGAAAGTACGTAAAGAGGAGCAAATAAAGGTTAGATACCTGGTAGTCCACGCCAAAACTGATGGAGTGCACTAAGTGTTGGATGCTCAAAGTTCAATTGCTGCAGTTAACGTGTAAATTACTCCGCCTAGATGAGTACGTTCGCAAGAATGAAACTCAAAAGGTGTGGGGGGCCCGCACAAGCGGTGGAGCATAATGGTTTAATTCGAAGCAACGCGAAGAACCTTACCAGGTGGCATACTCATAAAGGGCTCCAGAGATGGAGAAGTGGCTATATGAGATACAGGTGGTGCATGGTTGTCGTCAGCTCGTGTCGTGAGATGTTGGGTTAAAGTCCGCAACAGGCGCAACCCTTATCGTTAGATTACCATCATTAAGTTGGGGACTCTGAGACGCAGTAACAGCTGGAGGAAGGCAGGGATGACGTCAAATCATCCTTATGACCTGGGCTACACGTGCTGCAATGGATGGTGCGGGAAGCGAAGCCGCGAGGTGAAGCAAAACCCATAAAACCATTCTCAGTTCGGATTGTAGTCTGCAACTCGACTACATGAAGTTGGAATCGCCAGTAATCGCGAATCAGTATGTCGCGAGTGAATACGTTCTCGGGCCTTACACACCGCATGTACACCACGAGTTGATAACACCGAAGCCGGTGGCCTAACCACCGCAAAGGAAGAGGCTGTCTAAGGTGGGATTGATGATTGGGGGGGTGAAGTCGTAACAAGGTAACCGG
+
-00-+-.'-1)-30144116./-*-4::8;.2.80;1.531+%&%$$#%(()*(-,1/016(''*,,4-2)/(+*%(+1+.'**-+('38835:4440:1009+,&&).+('069,.+-.,+&(,*%)+(.+,+),0+)-*.1101..*2.22;1-/61',')/..-1-++2425//./'642-/&,,/20:01:728/1'+*)&&%+('-,50019$-%&+*)/--642,+26/()-/,*&,,,10-)-..//*,00//001491%),(,/.&)&%%&&&+3+)*,6703411&&).+46./8/0333122466&3**-,266273/././/.'(''&)(*&()+()+.0..,+&)()+/*,10*51),8.31/-,-)-0424)'32.12150.0+%,)-&'$&).)*+1''%%%(+)&&&)(+05))'.(()*784+-,'*&+-.(,-22720867133*&*(&&'*-+*&''+*(%%($,'-22.-0//2/7071%*/26-,+:33)4+(%,,.254,0&(%&&,/680/-,,23/2941..0+('(*76-8,&*(*'.8:0/76155234*,*4-,*-/10('*)'(-+-**+&124/,--31+*+-65;;7190.&',#(&#(**).7*+267/3,,7-,-&'$%&*()*+'*)/),/**,/0-,++/060/'*'%)*1001304333564322622320232(071007357577672/,./+6..04538:/0((/.83136,+,0--('.++--55;2-2./0/05-)%-'(-01244262%&'+(16,/0*(%&&/*+$)$&%(&))),0/0,1-/7386*69546.//..2.2*-.755&'''*/14;3;897432,-,,...../9436-/+0+,'&'&'-(.%'*(*&()*&)*00'/%(*7<47<4/22;:62859<666/6698+*)+.-/04563/4*(-010/-1)--.0-)*./606887&'$$#(+''*%&*&))0.,1/1-0313,%()+.8248046301&--,,4.*,,.*/*$&#&#&&&),1-//0+-+%%*)')&+&%')(.6.1-5,0).241/$)**-*1*/+/+)&(+-+(2355:+3,,66.12-../)7,75243+),+./-./--*+-//.405799*7
@7435a5e7-1ba5-41be-a1ef-c166c68f4256 ch=219 read=80681 start_time=2019-12-13T07:42:55Z barcode=BC01 runid=2c9cf7bc05858273f10e7d7ec552fc0bd742dc3e
CTCTACGGGAGGCAGCAGTGAGAATAACAATGGAAGCAAACTGATGCAGCCATGCGCGTGTATGAAGAAGGCCTTCGGGTTGTAAAATGCCCAGCGGGGAGGAAGGGGTAAAGTTAATACCTTTGCTCATTGACGTTACACCCGCAGAAAAACACCGGCTAACTCCGTGCCAGCAGCCGCGGTAATGCGGAGGTGCAAGCGTTAATCCGGGTACTGGGCGTAAAGCGCACGCAGGCGGTTTGTTAAGTCAGATGTGAAATCCCCGGGCTCCAACCTGGGAACTGCATCTGATACTGGCAAGCTGATCTCGTGGGGAGAATTCCAGGTAGCGGTGAAATGCGTAGAGATCTGGAGGAATACCGGTGGCAGGCGGCCCTGGACGAAGACTGACGCTCAGGTGCGAAAGCGTGGGGGGGGCAACGGGATTAGATACCCTGGTAGTCCACGTAAACGATATCGACTTGGAGGTTGTGCCCTTGAGGCGTGGCTTCCAGGCTAACGCGTGAGTAAACCCGCCTGGAATACGGCCGCAAGGTTAAAAACTCAAATGAATGACGGGGGGGGCCCGCACAAGCGGTGGAGCATGGTTTAATTCGATGCAACGCGAAGAACCTTACCTGGTCTTGTCCACGGAAGTTTTCAGAGATGAGAATGTGCCTTCGAGACCGTGAGACAGGTGCTGCATGGCTGTCGTCAGCTCGTGTTGTGAAATGTTGGGTTAAGTCCGCAGCAGGCGCAACCCTTATCCTTTGTTGCCAGCGGTCGGCCGGGAACTCAAGGAGACTGCCAGTGATAAACTGGAGGAAGGTCAGGGATGACGATCATCATGGCCCACTTACGACCAAGTTACGTGCTACAATGGCGCATACAAAGCGACCTCGCGAGAGCAAGCGGACCTCATAAAGTGCGTCGTAGTCCGGATTGAGTCTGCAACTCGACTCAAAGTCCGGAATCGCTAGTAATCGTGGATCAAATGCCACGGTGAATACGTTCCCGGGCCTTGTACACACCGCCGTACACCATAGGGTGGAGTTGCAAAAAAAAGTAGGTAGCTTAACCTTCGGAGGCGCTTACCGCTTTGTGATTCATGACTGGGGTGAAGTCGTAACAAAGGTAACCGG
+
.*5,,-/74-/3+)+,(-)$%((0(&%%(,/11.,%--0%)'().'+)%')(++..+,,*.*,-/3()+*/18777+:100&-/0),''+%$#')%)/.'-+1/.31*+.2,)(..4.1350:4.0692140.0,3*()(+0*(*+*2/))&%$%*$.-+//..475778<55632675903,0('&%)++/*12498/27626102.)*(+*,.3968487;.--,.*.,23488*5351,/1--0-7()*--..48+*579.+696/8(*%-($'*+%$%(')*,0+*')$00+)'&'&''*(()+4/5%(1.&)'.*----241(**1;636;6466660/,)-11190+-*+,*,160:302)')0)*)/.1*,537+,*'(,&')+-/04269975*)1/))+(%',*-/)''+)-%22+1-'(4/&03,*.031205*+-4498.,+**%//2,*,+/.7584:57479(),,-9974131.1.0'#+&&*24/-**,+%&(263-8))18563&.),/3/5.0414,/02-9:9-90/.;;21$&'+/22-48:30)*,.(*(,06597;776(,-.21,,85042:100//900100239/103+))-.0..,/0/5--.6./3-.,).21*5,+'')*)))+42110495;7.'*-+3//*)0.3(*3245558790:00086325041223472<10-26.,/0;1882:2:*.73254&0&&*--3623.&%)&(.)/4-.5;56;6.639/3--21.4/0-/31-.*3,01.1102..,,,/6;75732./+*),+.,,.7/57780/(+,3./,(',//-$&'%$$**+0,(((++-/46674181...--144&322,)*,25779680.(&&(*/,/4<9873+%%)4-00,/124576751,*1'1,))*,-:89786680136.-0++/6'8,9:78'%&&*60:00/364439+','(<:35+3102:98:432/43*0,0-5*&)&(&*)09195-+.../825-+,&)(,&)0:768024;62+$+$*))+*(*)6*67878'7(-2,-,6)(.*&*-04..688:634324669611110*..06.8/0;+,,36;;<5*
@ec23f9f3-817a-4e01-8c0b-1afc1a8100ca ch=305 read=122049 start_time=2019-12-13T07:42:54Z barcode=BC01 runid=2c9cf7bc05858273f10e7d7ec552fc0bd742dc3e
CTCCTACAGGAGGGCAGCAGTGGGAATATTGCACAATGGGCGCAAGCCTGATGCAGCCACATGCCGCGTGTATGAAGAGGCCTTCGGGTGTAAAGTACTTTCAGCGGGGAGGAAGGGAGTAAAGTTAATACCTTTGCTCATTGACGTTACCCGCAGAAAAAACACCAGCTAACTCCGTGCCAGCAGCCGCGGTAATACGGAGGTGCAAGCGTTAATCAAGATTACTGGGCGTAAAGCGCACGCAGGCAGTTTGTTAAAGTCAGATGTAAAATCCCCAGGCTCAACCTTAGAGACTGCATCTGATACTGGCAACGAGTCTCGTAGAGGTAGAATTCCAGGTGGCAGTGAAATGCGTAGAGATCTGGAGATACCGGTGGCGAGAGCCCTGGACGAAGACTGACGCTCAGGTGCGAAAGCGTGGGGAGCAAGCAGGTTAAGATACCCTGGTAGTCCACGCCGTAAACGATGTCGACTTGGAGGTTGTGCCCTTGAGGCGTGGCTTCCGGAGCTAACGCGTTAAGTCGACCGCCTGGGGGGAGTGGCCGCAGGTTAAAACTCAAATGAGTTGACGAGGGCCCGCACAAGCGGTGGAGCATGTGGTTTAATTCGATGCAACGCGAAGAACCTTACCTGGTCTTGACATCCACGGAAGTTTTTCAGAGATGAGAATGTGCCTTCGGGAACCGTGGAGACAGGTGCTGCATGGCTGTCGTCATCGTGTTGTGAAATGTTGGGTTAAAGTCCCGCAACCCAGGCGCAGCCATATCCTTTGTTGCCAGCGGACAGGAACTCAAAGGGAGACTGCCAGTGATAAACTGGAGGAAGGTGGGGATGACGTCAAGTCATCATGGCCTACGACCAGGGCTACACACGTGCTTTACAATGGCGCATACAAAGAGAAGCTTGACCTCGCGAGTAAGCGGACCTCATAAAAGTGCGTCGTAGTCCGGATTAGGAGTCACCAGCTCGACTCCATGAAGTCAGGAATCGCTGGTAATCGTGGATCAGAATGCCACGGTGAATGGATTCGGGCCTTGTACACCGCCCGTCACACCATGGGAGCGGGTTGCAAAAGAAGTAGGTAGCAACCTTCGGAGGGGCTTACCACTTTGTGATTCATGACTGGGGTGAAGTCGTAACAAAGGCCAACCGG
+
.40))'.&51-/6+1/-/226661)10(4+-.464;878/+)*05*026455200).1/./236511--*.,401+)))207334'501*+.84%2()+:83-01)48,(-4-/)1+&').54-,6/9/.0),0*&(*,,-2+&)%')(,0'#)(*11/+*1'(.-+2101401.)*-27954.,+3.-/,/--401131+/(')31423.9.8-/0+(')-+)*&',30,.27-*)+.),))'(22.55/8./82:2-05013:5.,*-+',50)&+2239,)-$&%&&&&01345333-,'*),+.1*+*)*++,/0559-.()(,())*)+/.+1-*/&&$212-75**+*+*(**+01/-,&%(-(-+,3269-*+&%)-+*).358/,1***+--0.0/.)3437/-01-+,.5+'2*)*,50'0*,*(-)))*.-09,,2870/,0.&).17689:20/.,,///2/508/+-*,/,-26:.+./1463./182100&-))&(++&*(--/578)-22355445//3971)$&'&,2+%-*)0)3/;:0088.1*)+,.040022)46147,)+/2,,+,&,,-/,-.//-),22<8184:--..-:151..-*)&+-/-+*(,12+.2106455815($$,.,+,+39;)5''(+,97//31/4889;812)37/786896('*25)/-11:955-,1822134453'(.-69-7++,167002:9;;5;1:-,,65+)+.,2%&$&)+-0/&,,%**,22160-0007:24001%*(,1)-/0103)**,'-*-.*/*&)++,+-5999990/4*1.41164).8668841/1+1.,/.*)((+*&&('+,7,10-0/0/++)++++*.*)(./22/5446300.+-)%(%''((+***0')*&((&(%*-%,-43633424497-,2563662710/7)),&1.(+($''&$%(&&*+73/1/3)(+1,+)(&('**3/300///0.5.//;:::86*)(,+488.+.*((,6,')$4+7%),00-0(+(.(+,268623.()%+80.*))'+.-323;355;6*&('')&,'*%))+0/--13,2(*.*)))-/37+*22*()+15;84442113/+&'&)))+//2470/1)*'(%0(+'2/
@411710a3-4d33-4912-aab2-5fb1fc408933 ch=140 read=67522 start_time=2019-12-13T07:42:52Z barcode=BC01 runid=2c9cf7bc05858273f10e7d7ec552fc0bd742dc3e
CTCCTACGGGGAGGCAGCAGTAGGAATTTTCGGCAATGGGAAACCCTGACCGAGCAACGCCGCGTGAAGGAAGAAGGTTTTCGGATTGTAAACTTCTGTTATAAAGGAAGAACGGCGGCTACGGGAAATGGTAGCCGAGTGACGGTACTTTTATTAAGCCGGCTAACGTGCCAGCAGCCGCGGTAATACGTAGGTGGCAAGCGTTATCAGGAATTATTGGGCGTAAAGAGGGCAGGCGGCGAAAAGGGTCTGTGGTGAAAGCCTGGAAGCAACCAGTAAGCCATAGAAACCAGGCTAGAGTGCAGGAGGATCGTGGAATTCCATGTGTAGCGGTGAAATGCGTAGATATATGGAGGAACACCAGTGAAGGCGACGATCGTACCTGGCTGACGCTCAGTCGAAAGCGTGGGGAGCAAATAGGATTAAGATACCCTAGTAGTCCACGCGCCGTAAACGATGAGTGCACTAGTGTTGGATGTCAAGTTCAGTGCTGCAGTTAACGCAGCCAGTACCTCCGCCTGGCATTATTTTGTTCGCAAAGAATGAAACTCAAAGGAATTGACGGGGGCCCGCACAAGCGGTGGAGCATGGTTTAATTCAAACAACGCGAAGAACCTTACCAGGTCTTCCCGACATACTCATAAAGGCTCAGAGATGGAGAGATAGCTATATGAGATACAGGTGGTTATGGTTGTCGCGTCAGCTCGTGTCGTGAGATGTTGGGTTAAGTCCCGCAGCAGGCGCAGCCTTATCGTTAGTTACCATCATTAAGTTGGACTCTACTTGAGAGACTGCCAGTGACAAGCTGGAGGAAGGCGGGGATGACGTCAAATCATCATGCCCCTTATGACCTGGAGCTACGTGCTACAATGGATGGTGCAGGGAAGCGAAGCCGCGAGGTGAAAGCAAAACCCATAAAACCATTCTCAGTTCGGATTGTAGTCTGCAACTCGACTACATGAAGTTGGAATCGCTAGTAATCGCGAATCAGCATGTCGCGGTGAATACGTTCTCGGGCCTTGTACACACCGCCCGTCACACCACGAGTTGATAACACCCGAAGCCGGTGGCCACAACCGCAAGGAAGGAGCTGTCTAAGGTGGGATTGATGATTGGGGTAGAGTCGTAACAAAAGGTAACCGG
+
,*0,++23+.-&)**+--)+,)+))+,39914873<322*&**.;+,-:;:65202+)+.86757400/0.-*..,3/8:32*7/070002(/4/130050027+.+1614952:2342124+*(+--(/)*)/70-(+,-42'&%$%,17,3/8-)%(*,0,,,7,00.060/1/125162:,./,,:68945438657144.:.+-&((*'.(+141788876:2((-)-*56:96:72163.*40/.31,/-,+-))&-402*%%$$%('0*,-/2-261*((&(0)-64710/..-+((&+*,**13:8::4-3.509631/-)*,*/)*'%)-%%656669:485899002,0-(/7341/'(,21710//0-&(&-0-,2/-/464656+435)+04+-113*7.)-./<;9034+0/*''+.(-5)(&,/.6580())+*.8478;20,*,+&')'*%'))(*,8<78563696235:;14689/..-,4/7/3/0+&&$((,)0--1,).93-2000-&(('%(*54/256-('),.,48/2:43+-*(,.0/4/*,78-29+**-0,.+05/7//*--,./+,63136:+-3)12.1-/017./404/0,-.(%-1-3+&$#&-1-///11--061/5445))*,-::-+)((11+-+,-/294/+-./0+3/.24*'%.--,,&*/,--)2.232389777,6)%')*,280532937.,70&$)$&'$%142,,&)%')*-855830/1+.309980;05-607/40,*'$$$$&'(),-144-2,./1*/10)++-2++)*-044+1510246.-.-/;735533')'//,)-42.-/6/334)+,,+-&0(*.,,5/.575336325-.+)(*)+'*+)-20/.,0.++..&()4;;32:2),-8:93657;7670359:5:,7+%+%22/')).+,,6322112382:21/;080:7868665/8,-/(,+.42301--.,053/',-.684-123:9895:965170//+.//24-262/2222163+2..0)5111485*-*+*,502988:605.&'.640.013-2+2)('(*1,2121--+1,4).,/0100346246,*&%('*,'+),,.65,,2.1:;99,
@e7db74bc-5d82-408b-8304-5b02a696de05 ch=147 read=81228 start_time=2019-12-13T07:42:52Z barcode=BC01 runid=2c9cf7bc05858273f10e7d7ec552fc0bd742dc3e
CTCCTACGGGAGGCAGCAGTGGGGAATATTGCACAATGGGGAAACCCTGATGCAGCAACGCCGCGTGAGTGATAAAGGTTTTTCGGATCGTAAAGCTCTGTCTTTGGGAAGATAATGACGGTACCCAAGGAGGAAGCCACGTAACTACGTTACTTAGCAGCCGCCGCGGTAATACGTAGGTGGCAGGCGTTATCGGATTTACTGGGCGTAAAGGGGCGGGCGGATGATTAAGTGGGATATGAGAAATGCAGGCTCAGCAGGTGCTGCATTCCAAACTGGTTATCTAGAGTGCAGGAGGGAAGTGGAATTCCTGAGTGTAGCGGTGAAATGCGTAGAGATTAGGAAGAACACCAGTGGCGAAGGCGACTCTCTGGACTGTAACGGCGCTGAGGCTCGAGAAGCGTGGGGAGCAAACAGGATTAAGATACCCTGTGGTAGTCCACGCCGTAAACGATGAATACTAGGTGTGGGGGTTCCAGCACCTCCGTGCCGCCATAACGCATTAAAGTATTCCGCCTGGGAACACGGTCGCAAGATTAAAACTCAAAGGAATTGACGGGGACCCGCACAAGTAGCGGGCAATGTGGTTTAATTCGAAACGCGAAGAACCTTACCACTTGACATCCCTTGCATTACTGTAATCGAAATCCACCTTCGGGGACAAGGTGACAGGTGGTGCATGGTTGTCGTCAGCTCGTCGTGAGATGTTGGGTTAAGATGCAACGAGCGCAACCCTTGTCGTTAGTTACTACCATTAGAAGTTGAGGACTCTGGCGAGACCGCCTGGGTTAACCAGGAGGAAGGTGGGGATGACGTCCGTCATCATGCCCTTATGTGTAGAGACTACACGTGCTGCAATGGCTGGTACGGAAGTGCAATACCGCGAGGTGGAATAGAAACTTTAAAACCAGTCTCAGTTCGGATTGTAGAGGCTGAAACTCGCCTACATGAAGCTGGAGTTACTAATGCAATCGCGAATCAGAATGTCGCGGTGAATACGTTCGGGTCTTGTACACACCGCCCGTCACACCATGAGGAGTTGGCAATACCCGAAGTCCGTAGGCTAACCGCAAGGAGGTGGCAGCCGAAGGTAAGTCAGCGGTGGAATTGAGAAATCATGGCTAAGGTAACCGGAAGG
+
/-1*(')&.-(+2/-65169571'-)*,4.*))*,/1/35+*2//9*,0273+,-159758<1761,***,566<)2.,269*,-5202-..8-+-01878/453*/+)'')*)'')'*/854.6-,(1.*),*.'-,')(&(*,-&.','%&*&('-&-0+')#'(*1212*%))*0-20184&,45436214+-$3,()452663024:,+020)*)*)20..//5.90./5;:85+,+'&'**'12-0./1-+*+&5352565414/3*44(11251800033.-.../04/*)))''(((,,+1*8.(&%&()-(,+/51.-,1+-26853,++5+)*/)**/633/4./.14/,-7,64975421,2383:8420---421234267558,*%'&'&*,,02.+,-1;83-68/0.)(&-657;001./7464734)+.4968;<;.-*,,...113(/.--.-.,2*38.2..0058547/119:3573466510-,247*+2205,**37641*($'',2997//+*)+..2::87794<5//..6/867/0;6020*)-564/$($''*-,,.))'..31;636194,*-&'%&&-3-/31+-*'()((--*,./545.0523,9+&*'&&)1-1*(&)&(&%))*.-*4:3,-69182446.1//6979:9::867332002++,-.022553-3.56.8'*-.5+)'$%#)*04-,)(,84-57+2.-.3346,+1+)-(),:73:-&())-4-+-,-643)%'(+1233233624805060874:/-5.,6273179132,..,24&&,/293-2/0;3+/*.),+++/&'%&(()&(()+0.&22:75777667773(/*)1246;64440/-*/-*-*,&&)%*(%(.-1-9;9/856761100659)4(0..()(%+2+.718401754.'&&')*)0)*.64)(-***/+*.%+.302+.()1/23-.7//740/-,*)*))*30153%-/++*1.004.204;.42(*0-,,,.720/,-&''1*').0:4*5,'&*-+,39/1''/006;714775,/(*&$$'%%)/400-,0).)'(0/.61-9.7-1//()%',-+.*+(')+,(,+1464010/-*(
@7741a88b-23a3-471d-9a81-2ecb0bf07de7 ch=219 read=80679 start_time=2019-12-13T07:42:51Z barcode=BC01 runid=2c9cf7bc05858273f10e7d7ec552fc0bd742dc3e
CTCCTACGGGAGGCAGCAGTAGAATTTTCGGCAATGGGGAAACCCTGACCGAGCAACGCCGCGTGAAGAAGAAAGGTTTTCGGATTGTAAACTTCTGTTATAAAGGAAGAACAGCGGCTACAGGAAATGGTAGCCGGTGACGATACTTTATTAAGAAATACGGCTAATTGCCAGCAGCCGCGGTAATACGTAAGGAGTGCTTGAAGCGTTATCGGAACGTGGGCGTAAGGGGCAGGCGGCAGCGGGGTCTGTGGTGAAAGCCTGAAGCAACTTCAGTAAGCCATAGAAACCAGGCAGCTAGAGTGCGGAGGATCGTGGAATTCCATGTGGCGGTGAAATGCGTAGTAGATATATGGAGGAACACCAGTGGCAGAGGCGACGATCTGGCCTGCAACTGACGCTCAGTCCCGGCGGTAAGGAGCAAATAGAGTTAAGATACCTAGTAGTCCCACGCCGTAAACGATGAGTACTAAGTGTTGGATGTCAAAGTTCAGTGCTGCAGTTAACGCAACCGTGATACTCCGCCTGAGTAGTACGTTCGCGAATGAAACTCAAAGGAATTGACGGGGGCTGGCCCGCACAAGCGGTGGAGCATGGTTTTAATTCGAAGCAACGCGAAAAGAACCTTACCAGGTCTTGACATACTCATAAAAGGCTCAGAGATGGAGAGAGATAGCTATATGAGATACAGGTGGTGCATGGTTTGTCGTCAGCTCGTGTCGTGAGATGTTAAAGGTTTAAGTCCGCAGCAGGCGCAGCCACTTATCGTTAGTTACCATCGGTAAGTTGGGGACTCTGGCAGAGACTGCCAGTGACAAGCTGGAGGAAGGCAGGGATGGCGACAAATCATCATGCCCCTTATGACCTGGGCTACGTGCTGGATGGTGCAGAGGGAAGCGAAGCCGCGGTGAAGCAAAACCCGCCGAAGCATTCTCAGTTCGGATTGTAGTCTGCAACTCGACTACATGAAGTTGGGAATCGCTAGTAATCGCGAATCAGCATGTCATAGTGAATACGTTCTCGGGCCTTGTACACACCGCCCGTCACACCACGAGAGTTGATAACACGAAACCGGTGGCCTAACCGCAAAGGAAGGAGCTGTCTAGGTGGGATTGATGATTGGGGTGAAGTCGTAACAAGGTAACCGGAAGATAGAGAGCGACAGGCAAGTGGGATGCTACAAGGCACCGACAGCTTTCTTCAGCACCAGCAATACGTAACGCGGG
+
(-/(&),(.1(*/.066223-*(*'49;27<91:127/()/.)/***,//02.//1.(0967778--(**%+.*.-49103+8091/099..1-13/03//17+,+12+.40+/-2//./-(+(+0,+93///5/+300/-&&&%&()+)5/1(%),-'--+0-(*$'$&(')(..04249,8*-***.,-0*+*%()*&(&#')')809/-/+3-.,+//9675,:+'*4,1+3977:5-1/+04*+,210)(2++0-*-589,('&&%(''*()015+/4.+**01.38(6750***(+&/),--+$(''($(,-,4+4-4:+,*)(,,483/+60-2251(%&&(*0-0',42182+9978:238494)(*)-44700*--7383:27884110--'-+5.12/+('%&)')+,*)%+/1:.-++&&*0,+(+0,+-((+-+((*.)*538788;;1.,+,.*3335788)./01575;978+3..1:804537778709/5*+$(%)&%)()--),)2*(/95+(++'')*++--%#$$')+++31,.928/+.*-0.333,'660,&(**20*/2433/2.1016//.,.,.+4:-442.)'*)()585223491+(09.+))*-1'.%&'5*)(*+31566698;7+/6245+*+,-2;-,*)')*-.53211.-*')%'+,.-211.1,*+*21488*,2252601110362556686355-6+&(()0-6*0,/-/8)*('2&%24+7/'27)*,5-343150007.+/)()((.0&.)5*691//765230)*&*,..027.1122942-.0381-/+/+26&8:24737/.(),---/.5)$)&-87-.:00/36:58;750(-)*-922800422495-*..)(**00,2,.56624.-//,-3::039-&*&%*+&+00714605629)7)6,,-2558758.5-/.131.../0,8,+6064.(-(**67/1/401125/09784-420.01$$&(-.3;94424;...'25/,-0(*)-.0/3:72:712423233,-,*)))2)()+286260/32//0223532028981216)0)2.+(')*9552''',+,11*-**+..+4-4260*+'(&)447-+-+)*2,08734427//0*,,)&-3246/7:82+&**56240//,)/.*(.-11./5/).+88..96*))*1+178041,/+(-)($&%#$
@0abf91b3-d05f-4f36-8667-5df0422d1616 ch=357 read=122937 start_time=2019-12-13T07:43:04Z barcode=BC01 runid=2c9cf7bc05858273f10e7d7ec552fc0bd742dc3e
CTCCTACGGGAGGCAGCAGTAGAAATTTTCGGCAATGCTGGGAAACCCTGACCGAGCAACGCCGCGTGAAGGAAGAAGGTTTCAGTTGTAAACTTCTGTTATAAAGGAAGAACAGCGGCTGGGGAAATGAGTAGCCCGGTGGCCAATACTTTATTAGAAAGCCACGGCTAACTACGTGCCAGGCAGCGCGGTAATACGTAGGTGGCAGCGTGCTCCGGAGTATTGGGCGTAAAGGAGCGAGCGGCAGCAGGGTCTGTGGTAGAAAGCCTGAAGCGCTTCAGTAAACCGCCAGAAGCCAGGCAGCTGGAAGTGGGAGGATCGTGGAATTCCATGTGTAGCGGTGAAATGCGTAGATATGAACACACCAGTGGCGAAGGCGACGATCTGGCCTGCAACTGACGCTCAGTCCGAAAGCGTGGGAGCAAATAGGATTAGATACCTAGTAGTCCACGCCGTAAACGATGAAGTACTAGTGTTGGATGTCAAGAGTTCAGTGCTGCAGTTAACAATAAGTACTCCGCATACAAGTAGTACGTTCACCAGAATGAAACTCAAAGGAATTGACGGGGGCCACACAAGCGGTGGAGCGTAATGGTTTAATTCGAAGCAACGCGAAGAGAACCTTACCAGGTCTTAGGCGCACTCATAAAGGCTCAGAGATGGAGAGAGATGGCTATATGAGATACAGGTGGTGCATAGTTTGTCGTCAGCTCGTGTCGTGAGATGTTGGGTTAGAATCCCGCAACGAGGCGCAACCCTTATCGTTAGTTACCATCATCAAGTTGGGGACTCTAGCCAGACTGCCAGTGACAAGCTGGAGGAAGGCCGGGGATGACGTCAAATCATCATGCCTTGAGCCTGGGCTACACGTTACTACAATGGATGGAGTGCAGAGGAAGCCAACCCATGGTGAAACAAAACCCATAAAACCATTTCTCAGTTCGGATTGTAGTCTGCAACTCGGCTACATGAAGTTGGAATCGCCTAGTAATCGCGAATCAGCATGTCGCAGTGAATACGTTCTCGGGCCTTGTACACACCGCCCGTCTGCACACCGAGTTATTGCTTGCGAAGCCGGTGGCCTAACCGCAAGGAAGAGCTGTCTAGGTGGGATTGATGGTTAGGGTGATCGTAACAAAGGTAACCGG
+
./33347.;9/061(,+-/33-.1,-69104;73,*&&$))&)++0:'()+4.32/5.).,.1/..4--2,.-0),.-315,*&)1+%%+,)-0;1815313:;.,,-0,041%42.30..12((./+*)%$(//5'1,-.0*++-,)-&%*)*,'&,0,*2.-,,0*)-,,.7861.10'*(**(,,//0.1*/+..2..+)*(),,,-+$%(,(),$&(-,2.29:942:&(*#&'&&1126-''''.3900/31351%%+,)*-435-,('%'*.)('(.2%27$%%'$))%(,*19-+)++.*(&((*&'&*,+/5481/.1/8.0+/..-)(*+4350'44*+0365110-.4)4-,1%-+'-003.*(5*6-8987686131110467254000//132780)&*+'&&&)'(,').79<4-*('+-/.3454;/.-211651*/()&$*-1,.,,,((&&)/.+(-.46<78580662.&')5<:66:53334-.32-*)*,+.0(.*,*1)%&$%')++$(')+1513;7*.+-*,0025;:545.8.0-/.9.:7;-298.0/%''*+'/1/812,,,,,..*+55880.5,95+/'')/).)&),.)+%&++./0-.6'(,/*.(&'&)')$')3'&17-0-.-7))***<;:3)''&&0-)4300.1--./015:11/0+*&('**&,/1('*%'((')*+316/6853+*+,4133/3.1911153057,-.'1%&'+.144225))0,.460;00.801119:788.'(+/&4851686+&'(%%*-,57831122778856620-/.,**1*/)6:52344325.53/-2266+2')&%%''(2.646233))&'&.&%&&(--800:770+&+*,27-+3&)&&)*/+12&$'*-/.,3&,,772,72)),59-74/74,)01+/0:9-8046133794/*.*+-,.)&.01665./0,/2825237.0)(&).,/01&&*++*/+.5232..*0)120+--)/049025)6.,%&&%*(-&,+-7103/-+.'%()*(+-((+*,*)%$%&%%(&(-)07596111*)0247231/---'+$''/,310+-*0099.1+*$*+'-,&)///,,++,,/6019+,4+202-33
@d68d1a47-156a-40f8-b245-7491a8e70701 ch=29 read=54220 start_time=2019-12-13T07:43:03Z barcode=BC01 runid=2c9cf7bc05858273f10e7d7ec552fc0bd742dc3e
CACAATGGGCGCAGGCTGGTGGCAATACCGCGTGTATGAAGAAGGCCTTCGAGGTTGCGTACTTTCGCCAGGGGAGAGGGTAAAGTTAATACGCTTTGCTCGTTGTTTACCGAAGAGCGGCTGCTCGTTACCCCAGCAGCCGCGGTAATACCCGGAGAAGTGCAAGCGTTAATCAGGTCACTGGTAAAGCGCACGGCGTTGTTAGAACCAGTCGATATCGCGATCCCGGGCTCAACTTAAGGGCGCATGCGATACTGGCGGAAGCAAAGGAAGAGTCCTCGTAGAGGGTAGAATTCCAGGTGTAGCGGTGAAATGCGTAGAGATCTGGAGAATACTGCACCGGTGGCGAAGCGGCTTCCTGGACGAACTGACGCTCAGGTGCGAAAGCGTGGGGCGGCGGTTGAATGCTGCAAAGTAGTCGCGTAAACGATGTCGACTTAGGTTGTGCCTTGAGGCGGCTTCCGGAGCTGCGTTAAGTCGACCGCCTGCAGAATACGGCCGCAAGGTTAAAACTCAAATGAATTGACGGGGCCCGCACAAAAGCGGAGCATGTGGTTTAATTGATGCAACGCGAAGAACCTTACCTGGATGCTTAATAAAGTTTTCTAAGGATGGGAATGTGCCTTCCGGGAACCGTGAGACGGAGTGCTGCATGGCTGTCGTCAGCTCGTGTTGTGAAATGTTAGGTTAAGGAAGTCCCGCAACGAGCGCAACCCTTATCCTTTGTTGCCTTAGCGGTCCGGCCGGGAACTCAAAGGAGACTGCGATAAACTGGAGGAAGGTGGGGATGACGTCAAATTATCATGGCCTGTTGAGGACTGCCGCATTATGCAATGGCGCGCTACAAAAGAAAGCGGCCTCGCGAGCAAGCCGGACCTCATAAGTGCGTGTGCCGATGCGGATTGGAGTCTGCAACTCGATAGCGGTGGAATCGCTAGTAATCGTGGATCAGAATGCCGTGCATTTACGGGGCCTTGTACACACCGCCCGTCACACCGCGGGGAGTGGGTTGCAAAAGTAGAGTGAAAGCTTAACCCCTTTGGGAGGGCGCTACCACTTTGTGATTCATGGCTAGGGTGAAGTGTAACAAAGGTAACCCGGTAGGCGACAGGCAAGTGGGTGGCAAGGAGCCACCGACAACTTTCTTCAGCACCAGCAATACAGCCAACCCCGCA
+
)&(.91*+'(#$(&')'&$'#$&($%&/4/4431211355-.3)/.978+)(*+3,,(&%%%(*&%%&$#*/,+((&)*'&%&%(('(&(&+&%--)%(**$)&$%/*%)&%''$(#'()*0,&)-(.((.683+-)((2,-...-2/.+5()*-+')%*)01..*,)*-/.66).&)%&+',(%&,&((.*&*+)&&*'$')('&$$$&(,*'()'&%')(().3-+4547+'(%(%(%+-+)%''($'%)--.0,*'**('&&%&&'*'&(''*-0/017(($+(%'&&)(.-3)*2230-,.14984/70,,5893.,,.087:-+-&**)-**)&*50.,&+**&(%&%%$%$/((.;9/,,.,///3/011+-651.&&''*+0.267,-*,,&-.-*)'(('&$'&)&'*&()&$$$$%'&(')-/185.+/'$((+/(($*'(,)+,.*(,(*080/0)(#$%&&&'&'&+3304856-(&%&&**-',*655143/*/233;9-,./4:;553722.-.18;//8,*,..+.-'&')*%))+,((+2/:7((.**+03-4+,,5139,-047/8./942(%'('-%&&&(&%'+/3+$%&'(%'')(&-+)///051.8,*89/60634()+.6)1&()33832')*0.+,25)+2*),-/77,0+%)**43../9%+//72,'%'(')-5)*-4.6)(+),/1*37/,0*++)..(%1,)-(%%'*./868(6.67+++/-34674+/,),+7+*'%%))8923:1.3./40,1+24/.3333322()%*%'(&&*/++&$%$#($*'%%$$'&$&$(%%&$'&,*))&%(%'$&'(/1($*.++)/+1(*'())))--0&.+.)&)&(())-3%+),21,*$)%(%%$%*,)**&&')+3326362.)%&&(('***163967*,++*3,1,+(./7*-''))+))-((&#&')1(&)&)&%)%%&$'&)*,.155195.-100.2+$#%&'&$'*(((-+/128/''+()%(*(+-+&%%$$#''*%$&%'-,(,1)1$$((06)-/3.(**,.3/**-0/1*(*)(*+-(*'%%%'+/()*,-448'*+,*()-15513882+&+&-'($%*&'')*'+((053634.,1/.6584,(+()5*+0-:-&+(&+&,&%#$%$&$
@f8669bf1-de8b-45c8-9e15-51159c0201ba ch=165 read=141942 start_time=2019-12-13T07:43:13Z barcode=BC01 runid=2c9cf7bc05858273f10e7d7ec552fc0bd742dc3e
CTCCTACGGGGAGGCAGCAGTAGGAATTTTCGTAAACCCTGACCGAGCAACGCCGCGTGAAGGAAGAAGGTTTCAGTTGTAAACTTCTGTTATAAAGGAAGAACGGCGGCTACAGGAAATGGTAGCCCGAGTGACGGTACTTTATTAAGAAAGCCACGGCCTTTAACTACGTGCCAGCAGCCGCGGTATACGTAGGTGGCAAGCGTTATCAGGAATTATTGGGCGTAAAGAGGAGCAGGCGGCAGCAGGGTCTGGTGAAAGCCTGAAGCAACTTCAGTAAGCCATAGAAACCAGGCAGCTAGAGTGCAGAGGAGAGGATCGTGGAATTCATGTGTAGCGGTGAAATGCGTAGATATATGGAGAGGAACACACCAGTGGCGAAGGCGACGATCTGGCCTGCAACTGACGCTCAGTCCAGAAAGCGTGGGAGCAATAGAGGATTAGATACCCTAGTAGTCCATAAATAACGGTATTTTAGGTGTTGTCAAGTTCAGTGCTGCAGTTAACGCAATAAGTACTCCGCCTGAGTAGTACGTTCGCAAGAATGAAACTCAAAGGAATTGACGGGGCCCGCACAGAAGCGGTGGGCATGTGGGTTTAGGTCGGAAACAGCGCGAAGAACCTTACAAGGTCTTGACATACTCATAAAGGCTCCAGAGATGGAGGAGATAGCTATATGAGATACGGGTGGTGCATGGTTGTCGTCAGCTCGTGTCGTGAATGTTGTTCAGTCCCGCAACGAGAGCGCAACCCTTATCGTTAGTTACCATCATTAAGTTGGGGACTCTGCTTGAGACTGCCAGTGACAAGCTGGAGGAAGGCGGGGATGACGTCAAATCATCATACCCCTTATGACGGGCTACGCGTGCTACAATGGATGGTGCAGGAAACGAAGCCGCGAAATTGAAGCAAAACCCATAAAACCATTCTCGAGTTCGGATTGTAGTCTGCAGCTCGACGCGAAGTTGGAATCGCTAGTAATCGCGAATCAGCATGTCGCAGTGAATACGTTCCTCGGGCCTTGTACACCGCCCGTCACACCACGAGTTGATAACACCCGAAGCGGTGGCCTAACCGCAAGGCGCTGTCTAAGGTGGGATTGATGATTGGGGTGAAGTCGTAACAAGGTAACCGG
+
-,0,&'0/.3,)-/.&5-'+--40107::96-/)(,'+4)()2.*+(/455079+0/+,-2/0-0+-*0+:;+,%,(6,35;6107031230/3<--*+)(,+.++*+,3446)3.+2/,-33///2)*')*,51/&'%&''&&)**(%,-)*./**-()&'()&*$*+10447:220--040,,(,((%11156545:68967/8//-9&)*$%-''-,08;88768,&%++(/0)+/.1:6230,)56443357667813857)0&%$(((.)*)*,3274%)**198678796/',.)()++0462*-+(*(-0+,.342,*',)%&-,./,01051,,''&)&%(('&,+-2/2563,%*(,++-.*07,0...-)+)**(+)3/./0,0/5157812*++--*+*-164:(('-/+**-'())&),(),-++*.'/.+*0111:**/.322602(&&-*+'()*))')+,/+,++)04(,,29+-69+-3,0112545/2/--,4+)('$*)*+52)-64,(')'311213/+(*))**4.+(.+(9/05*,*(.15122--2,.3($'&(&$((&)3040322+.('&,*/55%%%,*)(--0/..-(-,,4/0320-1&'%'('*+03/1133-12202/8-/20/4)((&(,770,.)%&,4-/001334/.13645-,(,-82,/01342;-..767+,-/3754220.,))*(1*))(%&(-21)*6622.-))004:868:'*))./070..17126-.-*/7.3,5-18<8563/,*)%$')--,858733/.0,3-,--:80.+)+*+)++30,,..8625877-..:985'1-((.0..,(((/02*+,),1-.0+,+2-,/66872833.1().(),,2,-3.+))'%&#$,'')8<;77;50459;948011--)(+'*<809,-6+--/01/-1/'345-$&#$%(**+5341413//010-6-....23:584-4--,,.*1-0+,+.,662/0%))3,288/5//05/*.+'19,,33222201/+,+(2-,,040+2.+)*,''&'(+36.)/'4+01*''(%))/-0461123273-)+(*,-/-7/68:3-/21/16.432,1-*+,-*0-01
@db36dc1b-9f23-4a1f-a425-6fafcbb294c3 ch=42 read=84274 start_time=2019-12-13T07:43:22Z barcode=BC01 runid=2c9cf7bc05858273f10e7d7ec552fc0bd742dc3e
CCAGTTTACCTTGTTACGACTTGCCCCAATCGCTTGTGGCCCTACAGCCGGCGCTTTCTCCTTGCCCGTTGGCTCGCGGACTTCGGGTATTACCAGCTCATGGTGTGACGGGCGGTGTGTGCAGGACCAGGAACGTATTCACCGCGACATTCCTGATTCGCGATTACTGGTAACTCCAGCTTCATGTGGGCGAGTTTCAGCCTACAATCGAACTGGACTGGTTTCAAAGTTTGGCTCCACCTCACGGTATTGCATCTCTCTGTACCAGCCATTTGTAGCGCGTGTGTAGCCCTACACATAAGGGGCATGATGGTTGACGTCATCCCACCTTCCTCCTGGTTAACCAGGCAGTCTCGCCTAGAGTCCTCAATAATGGTAGTAACTAGTAGGGTTGCGCTCGTTGCAGGACTTAACCCAGCATCTCACATTTTAGGCGAGCGACAATTTATGCACCCACCTGTCACACTTGTCCCGAGGCGTTTCCTCGATTAAAGAGTGGCCTGAGGGATCAAAATTGGTAAAGATATCGCGTTGCTTCAGATTAAACCACATGCTCACTTCTTGTACAGGTCCCAAATCAATTCCTTTGAGTTTAATCTTTGACCGTACTCCCCAGGCGGAATACTTAATGCGTTAGCGGCGGCGGCACGGAGTGTTAAGAGCCCACCTGGTATTCATCGTTTACGGCGTGGACTACCAGAATTATCTAATCCTGTGTTTGCTCCCCACGCTTTCCAGGCCTCAGCGTCAGTTACAGTCCAGAGAGTCGCCTTCGCCACTGTTATTCTTCCTAATCTACGCATTTCACCGCTACACTGAATTCCTCCTCTCCTGCCTCTAGATAGCCAGTTTGGATACAGCACCCAGTTGAGCCGGGTATTTCACGGCACTTAATCATCCGCCTACACGCTCCCTTTACGCCAGTAAATCCGGATAGCTCGCCACCTACATTATTACCGCGGCTACTGGCGGCGCGTAGTTAGCCGTGGCTTCCTCCTTGGGTACCGTCATTATCTTCCCCAAAGAGACAGAGCTTTGATCCAAAGCCTTCATCACTCCGCTGGCGTTGCTGCATCAGGGGTTTCCCCATTGTGCAATATTCCCCTGCTGCCTCCCGTACAGG
+
4)%+.9((/405&*'$',))''$)))%.,,-''(%'%'(.21.-.(('(,.+&'&*()/0--2-.('(/*+*-*4-040-,()&'---(,+)17+'...,420.-0./1.763.3.//-'&)$('%*1+.2(56677626)*5&3220/111'(,56:546974;331*00.,/030'++,322445)49/../3;4)&*3*'()*.-1))-0.4/432).052)-9523<804---2),211*++12*)*%,-3//--)325221//22345+%&((*)*+/-/(*,.,82,+/,0**0..78/-$('''%(.4(+489:9/91/)-00834,4*+*',)*$3)*+7/-75515,4+(*,-1./5/..(&*,,/3,-'*'+'''%#%&)4.:13277866;01*593546.5-52+%()(('(')&)+-)&)+('%%*.,''%&'$$%%''.3'(0.,,--,,'&,'('10,((%&(((13+-,,&/0125.&('))/(-*,(,..+-*02-&1'+(&(,,'(&$&&&,+0)'%7+8+++2+4;7791221))(*#'&(&%%((%&%,0.072'(&(+.303.'')))(,.90-,*)+,'''/4&)'++0661.02.*1,5,%*))01166235/.0--*/,,*1/02/*%'))/4.**+*32*(/-.'*+.1:99::/0:2(+.64357::87-9,)+%%,'),844..0&'&.).1*%)(87/')+./.33-*)*3670202345:/.03/0/461()*(*'**-).+.-,+--'*'(')%06-,1.'*/7--,)+2413:50-02,.0/3/0,*&..-0704500,.-)(+&(,***0))&+''/199126661/0/*40,)),,%$'/''+%(,084.$&)**$($$.144140()/5$%'')02628((/0(*')&$$,)*-)-1141-&())6465/3,(((%+()9<85722*0+/'4-3,*2-,+*(1/130-+*+*/-11210+,2(0((3/1.3828;84:33360598//5-()'+2,*+/(,*'&..4)20*'(,35422,)+(-+&)*.0001:23244378/63/(&')+32($&,(3,./31.1/02/)(()((/0-18()4+)+((
@d3fad7a9-b11c-4e8b-ade8-4cc54adf4aac ch=300 read=135923 start_time=2019-12-13T07:43:21Z barcode=BC01 runid=2c9cf7bc05858273f10e7d7ec552fc0bd742dc3e
CGGGAGGCAGCAGTGTGCACAATGGGCGCAAGCCTGATGCAACCATGCCGCTGATGTATGAAGGCCTTCGGGTTGTAAAGGTACTCAGCGGGAGGAAGGGGTAAAGTTAATACCTTTGCTCATTGACGTTACCCGCAGAAGAAGCACCGACTAACTCCGTGCCAGCAGCCGCGTGTACGGAGAGTGCAAAAGCGTTAATCAGATTACTGGGCGTAAAGCGCGTTTGAGTAAGTCCAGATGTAAATCCCCGGGCTCAACCTGGGAACTGCATCTGATACTGGCAAGCTTGAGCCTCGTAGAGGTAGAATTCCAGGTGCTTAGCGGTGAAATGCGGCGTAGAGATCTGGAGGAGGAATACCGGCGAAAGGCGGCCCCTGGACGAAAGACTGACGCTCAGGTGCGAAAGCGTGGGGAACAGAAGCAGAGTTAGATACCCTGGTAGTCCCACGCCGTAAACGATGTCGACTTGGAGGTTGTGCCCTTAGGCGTGGCTTCCGGAGTAGCGTTAAGTCAACCGCCTGGGAGTACGGCCGCAAGGGGTTGACTCAAATGAATTGACGAACGCACAAGCGGTGGGCATAATGGTTTAATTCGATGCAACGCGAAGGGAACCCACCTGGTCTTGACATCCACGGGAGACAGAGATGAGAATGTGCCTTCGGGAACCGTGAGACAGGTGCTGCATGGCTGTCGTCAGCTCGTGTTGTTGAAATGTTAGGTTAAGTCCTGGCAGGCGCAACCCCTTATCCTTTGTTGCCAGCGGTCCCGGCCGGGAACTCAAAGGGAGACTGCCAGTGATAAACTGGAGGAAGGTGGGGATGACGTCAAGTCATCATGGCCCTACGACCAGGGCTACCACACGTGCTACAATGGCGCATACAAGAGAAGCGCGACCTCGCGAGCAAGCGGACCTCATAAAAGTGCGTCATGGTCGGTTGGAGTCTGCAGCTCGACTCCATGAAGTCGGAATCGCTAGTAATCGTGGATCAGAATGCCACGGTGAATACGTTCCAGGCCTTGTACACACCGCCCGTCACACCATGGGAGTGGGTTGCAAAAGTAGGTAGCTTAACCTTCAGAGGCGCTTACCACTTTGTGATTCATGACTGGGGTGAAGTCATGGCGCAAGGTAACCGG
+
+(6.*.-0-332,4+)*+,.*:,&+3++13:59<9767421&2136799,+%&&&%3,1*.,(++61:829558..07-*('%&))'---68')3,0-51*)2<2*2.3-//27096/056'3'((8+8-,3;4134344+..*-'.('&*+-,+,/669820,,,*.03))()'+,((-+*$')++95,+/006,4)*,./-5.-.95/(&('190&&'%&*-4,(*+.'')-+(*34.-(*('+.1-'1446;7307/0:411/-.-..6+*+-+.,/+(-+$'('')0373:8:-,+,(0.,'/(1,*-)2*%$)%"%(,2/,-0-)+,**).0/0/,-.//;,+1)&.+*3146459.-/,+(+***1981+/700//0)(*//.)+&'),579732..30,-.1&1+*&(++)-+)*/**)-///76627)*/8:88092))117;8:;:0/-++)0455.4-3,-+-/1/1.69,+.&)3/15,41/2+(*-&'('')'+,6.539-.16169-20(($)$)*/7.2+4-'*+&.'&**+46<:9/8/7/856-&$&&)).072,,+)-0**/1$%)115<;067900010874312))*(+++)--*+28392.,-2/44656/*++/'%%%*)*&*--,*'+2.1778-4++*709389795.3/5/48566;;;7/3///4::7882143549,2,('+).2,,)2*)2736&./,2,((&))(././-(+72+/84342.01)+0/24103,426/+/206+:30325803',-.'++05369446//./;97672/,,*0+0/07:6798787420'&'*-66.02670)**+.-1,/1:98723+'))+.03440-15235437763786()%*(&')(*-027985-)(',8*--90---000767,2356/0.'-(/30'*(-/)())+6/1)%+0867588979180//6.90:67(('('+.5011880226-..42.1--/.862172395439**5<:282/.-,&++1503:4132.1/1822-)0+()-544;3442-($(&(+)*((**7+887;8+-',+01413-16.0/3/*+/1191.--,+'.,1+.-00-.1%4*4.')4+'+-.85;,9
@90fb1d33-ca5b-40c5-b6f1-ab49e4cc2c8c ch=392 read=69421 start_time=2019-12-13T07:43:37Z barcode=BC01 runid=2c9cf7bc05858273f10e7d7ec552fc0bd742dc3e
TTAGTACTTCGTTCAGTTGCGTATTGCCTAGTTGTCAGTGTCTTTGTATTGCTGCCTCTGGCCGAATTACTGAAATGTACTCCTACGGGAGGCAGAGTGGGGAATATTGCACAATGGGCGCAAGCCTGATGCAGCCATGCCGCGTGTATGAAGAAGAAGGCCTTCAGGTTGTAAAAAGTACTTTCAGCGGGGAGGAAGGGGTAAAGTTAATACCTTTGCTCGTGACGTTGCCGCAGAAAACTGGCTAACTCCGTGCCAGCAGCCGCGGTAATACGGAGTGCAAGCGTTAATCGGAATTACTGGGCGTAAAGCGCACGCAGGCGGTTTGTTAAGTCAGATGTAAGAATCGGGCTCATTACAGAACTGCATCTGATACTGGCAAACTTGAGTCTCGTAGAGGGGGGTAGAATTCCAGGTGTAGCGGTGAAATGCGTAGAGATCTGGAGGAGGAATACCGGTGGCGAAGGCAGCCCCTGGACGAACTGACGCTCAGGTCTGCTGGCATTAAGGAGCAAACAGGATTAGATACCCTGGTAGTCCACGCCGTAAACGATGTCGACTTGGAGGTTGTGCCCATGAGGGCGTGGCTTCCGGAGCTAACGCGTTAAGTCGACCGCCTGGGAGTACGGCCGCAAGGTTAAAACTCAAATGTGAATTGACGGGGGGTGCCTGACAGTGGAGCATGTGGTTTAATTCGATGCAACGCGAAGGAACCTTACCTGGTCTTGACATCCACGGAAGTTTTCAGAGATGAGAATGTGCCTTCCGGGAACCGTGAGGACAGGTGCTGCATGGCTGTCGTCAGCTCGTGTTGTGAAATGTTGGGTTAAGTCCCGCAGCAGGCACCAACATATCCTTTATTTGCCAGCGGTCCGGCCGGGAACTCAAAGAGGGGAGACTGCCAGTGATAAACTGGAGGAAGGTGGGGATGACGTCAAGTCATCATGGCCCCGCCACGACCAGAGACTACACATGCTACAATGGCGCATACAAAGAGAAGCGACCTCGCGAAGGCAAGGCGGACCTCATAAAGTGCGTCGTAGTCCGGATGGAGTCTGCAACTCGACTCCATGAAGTCCGGAGATCGCTAGTAATCGTGGATCAGAATGCCACGGTGAATACGTTCCCGGGCCTTGTACACACCGCCCGTCACACCATGGGAGTGGGTTGCAAAAGAAGTAGGTAGTAACCTTCGGGAGGCGCTTACCGCTGTGATTCATGGCTGGGGTGAAGTCGTAACAAAGGTAACCGG
+
$(&$&''584-.85+,4(&((,%*'',(),649122&535764;7)+)+2,)'%&$(&*,))&&&'-'%+*).-+,,,%++25-)/$34+/,*&&%&*,16+.0.,2--,./084/1('&+/1&,0..-0.-,&+//1*74252545671.7'))&*+,..*(-&$0118//0990,+0230:70,2409;,+.3*/)1/)+-85,.021026:0;2-/9)&&&$0-.+$,1).0.(.(&'')*((+3-+0,'+&%''*))*2-02*1-,0.+00,(*'*+3501,7-7-72103.1..022,(&$%)-+((.456.40046.58<;.1634+-667::85/'(/3,1)-0&*/'+))*))&2+/1122952,+++,/,'0:8/5/..010*+004*)++023))*&6'9*31.367441124;87-0.))031-**,0143:8/-.*02096585+&),6-()-*1/%.0741,0/./-,4,00115422./50***$$&%%#*%&%-**)-1;793/6,3.-+2156:+,1--*,1252445;9689&//...23/+)*),,4363:484195*/--.5*08612+)+,,0-+,,,,-,+-*(3/6+06-.11/31262(%&&%+)202-3.,020:4::9538-4,*()(*,2.*),()610&$$*)+,&-)012.+,-,.--.26;85:5:2.)**+26863*,*)(,*9837./603.,,-,*'*+41.%+).+,(.56-1--+(*310/&-)+4.0'%&))-78.5.3.2+'**222/649888777/9/00::75611225886/8--,035.//;5;99:452,61+(...8,,40%(%&$%&)(*-/14.&7/)',43164:75//3/9.<63635830*&%),,*%-+22::9/110151-+/372+)-*....*153/556897910/1457602,,,+-($&($%)/0711)+'%''((-.23/-+,0:1./-,/222737(((()(%(*(++)+-,+-),110)0,43873732*)/2/,104355795650'2+.4)*')*-/03/,/./0-0247+-/1.--0((.''*87++'&',/512154+3183..7411-$'*2/*-745:6254-)00/31/50+++*+.0846:-,--)+*,1&*&-1+,.(245;34773'%(%'+$&&+%%%&%%'*-2,6(%-+'$&,)+9;774663//1/-//,0.()2-*'''%',(,.4149*--33:2106
@92020c47-36d7-4e35-87c5-0c7832720ee5 ch=218 read=104909 start_time=2019-12-13T07:43:33Z barcode=BC01 runid=2c9cf7bc05858273f10e7d7ec552fc0bd742dc3e
CTCCACGGGGGGCAGCAGTAGGGAATTGGCAATGGGGAAACCCTGACGAGCAACGCCATGAAGGAAGAAGGTTCCGGATTGTAAACTTCTGTTAAGGAAAACGGCAGCTACAGGAAATGGTAGCCGGTGACTGTGCTATTAAAGCCACGGCTAACTACGTGCCAGCAGCCGCGGTAATACGTAGGTGGCAAGCGTTATCAGGAATTATTGGGCGTAAGGGGAGCAGGCGGCAGCAGAGATTCTGGTGAAAACCTGGGAAGCCTTCAGTAAGCCATAGAAACCAGGCGAAGCTAGAGTGCAAGGAGAGGATCATTGGAATTCATGTGTAGCGGTGAAATGCGTAGATATATGGAACACAGTGGCGAAAGGCGACGATCTGGCCTGCAGCGGCAACTCAGTCAGCGTGGGGCAAATAGAAGTTAGATACCTAGTAGTCCACGCGCCGTAAACGATGAGTACTAAGTGTTGGATGTCCGCCAGTGCTGCAGTTAACGCAATAAGTACTCCGCCTGAGTAGTACGTTCGCAAGAATGAAACTCAAAGGAATTGTTGGGGGGGCCCGCACAGCGGTAGACATGTGGTTTAATTCGAAGCAACGCGAAAGAACCTTACCAGATCTGACATACTCATAAGGCTCAGAGATGGAGATAGCTATATGAGATACAGGTGGTGCATGGTTGTCGTCAGCTCGTGTCGTGAGATGTTGGGTTAAGTCCGCAGCAGGCACCAACCCTTATCGTTAGTTACCATCATTAAGTTGGGGACTCTGGCGAGACTGCCAGTGACAAGCTGGAGAGGCCAGGGGATGACGTCAAATCATCATGCCCCTTATGACCTGGGCTACACACGTGCTACAATGGATGGTGCAGAAGGGGAAGCGGTACCGCGAGTGAAGCAAAACCCATAAAAACCATTCTCAGTTCGGATTGTAGTCTGCAACTCGACTACATGAAGTTGGAATCGCTAAGTAATCGCGGAATCAGCATGTCGCGGTGAATGAGAGTTGATAACACGAAGCCGGTGGCTGTGGCACCGCAGGAAGAATATCTAAAGGTGGGATTGATGATTGGGGTGAAGTCGCTTAAAGGTAACCGG
+
/,2,(**12,,(&&))*651+&($$(&-+.184450)(,,0;/..0%)*),/*/-2-'')*1103-*.,1.59+*5./.8-014//3.46+/(&%)().,0--5/)/0/3203/,.,,0543355'+,-//%#%#%&&+..(*&,6232/.-6.75343626720..,71,-/80)5'')./515019734355271.2&(+'&*)%+(69933403**+.)./09;8797122&&')*04-53.1..13*7385(&'%$$&&,)&.0585::45+*/63/3'*'%$'%%&*$%))+.++&.)+-+.6340')*1)3(1&,(**0.,+./(///390/0988999998460-)*))3+.0,-('),(+./38---,)%%&(')%./*0..*')+.94550,),/)/1,'-0;<65*())/:2345-3)((/033253././,2:614841%%/&)',*16784691:1919+1,&&0,56996989.3474755436246.11427:,/850')+,373557:8230/,/6720:3/399</+*$$*&%('+**381+.8-')))(++*4)&)%/-1,-0/2<;.5484-(+'*5/624,+50'+.580:*,2)()(($()5*0/24401//-4/07)()./::/.,+)/0//.0*.-/,/.-/0364113*.012043./289913444460226787578628(1-4-4.-..((**&-%&.-%''/*19/./-.364<543;55;;<;47;765/9/;;486432*1/,-065761,+,-.184.,-.3.+,%'**&&+8570:838889/.-+,-54&+).0.*,31335:<89;7774400(+//023.308018.-'-5270)%''+2*(+()&''%).01(%*)+-0'/26:82:7-11::6-997391021588:&1&2*-/3899979392336.1%&'-/2/6-.26.21,0/10.+()*102/950)0/0/0100642(-(/10/-**(')+1.+*((&%%*&'*)-215))'((&'$'(&..-)-(*(*)))(*,537<.-0..67108,,,..36295-*-00//+'%#"4.-*3,2:8;35
