# Supplementary material for: De novo species identification using 16S rRNA gene nanopore sequencing
Source: PeerJ. 2020 Oct 21;8:e10029. doi: 10.7717/peerj.10029 (PMC7585375; doi:10.7717/peerj.10029)
Supplement: Supplemental Information 2 — Contains raw reads. [file peerj-08-10029-s002.zip › pass_fastq_runid_2c9cf7bc05858273f10e7d7ec552fc0bd742dc3e_263.fastq]

@d43a6a4c-6e88-4a94-ba7c-e66d06d51fb9 ch=374 read=85714 start_time=2019-12-13T07:43:50Z barcode=BC01 runid=2c9cf7bc05858273f10e7d7ec552fc0bd742dc3e
CGGGAGGCAGCAGTGGAATATTGCTGTGGGCGCAAGCCTGGTGCCTTCCCATACCGCGTGTATGAAGAAGGCCTTCGGGTTGTAAAATTACTGTGGCAGGGAGGAAGGGGAGTAAAGTTAATACTGCTGCTCATTGACGTTACCTGCAGAAGAAGCTTCAGCTAACTCCGTGCCAGCCTTGGCCACTTGGTAGCCCTGGAGGTGCAAGCGTTAATCAAGAATTACACAGGCGTAGAAAGCACGCAGGCGGTTTTGTTAGATCCAGATGTGAAATCCCGGGCTCAACCTGGGAACTGCATCTGATACTGGCAACGAGTCTCGTAGAGGGAGGTGAAATTCCAGGTGTAGCGGTGATGCGTGAGATCTGGAGGAATACCGGTGGCGAAGGCAGCCCTGGACGCCAGGAACTGACGCTCAGGTGCAGCGTGGAGAACCGGCAAGTTAGATACCCTGGTGATCCACGCCGTAAACGATGTCGACGGAGGTTTGTGCCCTTGGGGCGTGGCGGAGCTAACGCGTTAAGTCGACCGCCTGGGAGTACGGCCGCAGGTTAAAACTCAAATGAATTGACGGGGGCCCGCACGGCGGGCATATGGTTTAATTCGATGCAACGCGAAGAACCTTACCTGGTCTTGACATCCACGGAGTTTTCAGAGATGAGAATGTGCCTTCGGGAACCGTGAGACAGGTGCTGCATGGCTGTCGTCAGCTCGTGTTGTGAGAATGTTGGGTTCAAGTCGCAACGAGCTGTACTTATCGCTGTTGCCAGCGGTCGGCCAGAATAAAGGGCTGCCAGTGATAAACTGGAGGAAGGTGGGATAACGTCAGATCATCATGGCCCTACGACCAGGGCTACCACACGTGCTACAATATGGCGCATACAAGAGAAACCTCGCGAGAGCAACCCAGGACTCCATAAAGTGCGTCGTAGTCGGGTTGGAGTCTACTGCTCGACAGAAGTCGGAATCGCTGAAAGTAATCGTGGATCAGAATGCCGTGAATACGTTCAGGCGCTGTACACCGCCCGTCACACCATGGGAGTGGGTTGCAGCAGAAGTAGGTAAGCAACCTTCGGAGGCGCTTACCACTTCGTGATTCGCTGAAACAGGGTGAAGTCGTAACAAGGTAACCGGAAGATGAGGCGACAGGCAAGTGGGTTAACCACGGGAGCTTACCCGACAAACTTTCTTTGCTTTAAGCAATACGTAGCGGG
+
'+54-.40-/00/968*2-/82*)&&(/6,+*,36/3/))&($%$%'('(),*//')'0,**++.4),()*-2272&1.69604:7&0')-/.%&,)%23*(/1./1...(**+.(+/3163..$&(4+.56+0(,#($)+),/&()*+/6+,0+++10,.0+2+,,0)%)'+.))-('(-*3,+((%(&))+/5/-10/440200/(.-.83822.(($$(&&*('$.)'&$%#**)(*57561131)0(0,()$)#&((--)+/-+*%(47*466)1/0133,1+**3524511120:510011320.,//(&')*+.125+*,.('(,&'$&((*//.2941,+-*0+(()*)641'((+/8784++,++,22-1,+/1-'*''')%&-/,(/3-/((%#')(&&-+-/+..0,.0*,(&'(*2/*%(&'+(*/.,(**.*+21//2)')%''%&&&%''2534565-../.7.+&'''&'*,7)+1+8-%$&&-2.-+*)2.+/*&*''&)&-%')6+2344171/6:997/(&('53687(**)3/5,16)(*8)561/*205156/7;8+11($)$%'0-+)('&%$&-0277-004-'$//54,-++)+,0544,-**0435372//-/.**,+(,+*'()/;;75311/.&'(*6-2979:998596(/193589967'.,11256743/610267477/3///./4/;*()'&'&(.01,+0()'**1,2(,)+1'%1.)(*%%'(*+7)(0,.2.2,)))'3,4+/0-&2&1).7*,1+-013/,(-*,-8;2789;-02.10-0,00*()%)*21+&%,.498/-*))++)+/2257),-7()((&'(&)''()')(2))$()3412/++//3((&&&%-12,&%'%&%$(0*'*&%&&'*'+)&.*3**)*+124263830',--0,)()+1.$*%%()('$%'$'(),7,80907')(%'')%)*2111566210+*+12277,10-0.-/.006$)()%%&',)+&)0//7.,-,,,)1+%+++%&$*'0327'-&&&%$))&+&-**.)%&'3*-+/+-.&))&))*2//8(1./,,-30273+%&$''&)(+,2,2.2..//56560.)$)*2-:2957677&')2-29:00842.).*.0'4,2-(&)','%$$'%'22+,(,+)$&&()$',,$&',''&')+%(%73),&(%$%
@684c9a9c-b809-4817-a166-9f2edcf8231d ch=67 read=92957 start_time=2019-12-13T07:43:53Z barcode=BC01 runid=2c9cf7bc05858273f10e7d7ec552fc0bd742dc3e
CGGGAGGCAGCAGTGGGAAGATATTGCACAATGGGGCGCGGCCTGATGCAGCCATGCCGCGTGTATGAAGAAGGCCTTCCGGGTTTATAAAGTGGCACTGGCGGGGAGGAAGGGTAAAGTTAATACACCTTTGCTCATTGACGTTACCCACGGAAAGCTTACCGGCTAACTCCGTGCCAGCAGCCACTGATATTAATACTGGAGGGAGTGCAGGCATTAATCAACGGAATTGAAATACAAAGCGCACGCAGGCAGTTTGTTAAGTCAGATGCTGAATCCCGGAATCTCAACCTGAGACTGCATCTGATACTGGCAAGCCAAAGATCTCCTCGTAGAGGGGTAGAATTCCAGGTGTAGCGTGATGCGTAGAGATCTGGAATACCGGTGGCGAAGGCGGCCCCTGGACAAGATTTGACGCTCCAGGTGCGAAAGCGTGGGGGGCAAACAGGATTAGATGCCTGGTAGTCCACGCCTGCATGGAAACGATGTCGACTTGGAGGTTGTGCCCTTGAGGCGTGGCTTCGGAGCCTAACGCGTTAAGTCGACGCCTGGGAATACGGCCGCAAGGTTAAAACTCAAATGAATTGACGGGGGGCCCCGCACAAGCGGTGGAGCATGGTTTAATTCGATGCAACGCAGAAGACCTTACCTGGTCTTGGCGGCATCACGGAAGTTTTCAGAGATGAGAATGTGCCCTCCGGGAACCGTAAGGACAGATTGCTGCATGGCTGTCGTCAGCTCGTGTTGTGAAATGTTGGGTTAAGAGTCCTGGCAGGGCGCAACCCTTGGCAACTCTTTGTTGCCAGCGGTCGGCCGGGAACTCAAAGGAGACTGCCGATGCGGCTGGGAGGAAGGTGGGGATGACGTCAAGTCATCATGGCCCCACTTACGACCAGGGCTACACGTGCTACAATGGCGCATTACAAAGAGGAAGCGACTCCGCGAGCAAGCGGACCTCGCCAAAAGTGCGTCGTAGTCCGGATTGGAGTCTGCAACTCGGCTCCATGAAGTCGGAATCGCTATTGTCCGTGGATCCCAGGGCCTGCACGATGAATACGTCCCAGGCCTTGTACACCGCCCATCACACCGTGGGGTGAGTTTACCCAAAGAAGTAGAGTGGCTTAACCTTCCGGGGCGCTTACCGCTGTGATTCATGACTGGTGGGGGGGAGTAGCCAACAAGGTAACCGG
+
(+0,+180//004242,)%%,/,33/,,.,80/61*--.)-.803496952473602/)),,/2365.-')+((*5107--2*0/*((21,%.%&)%%$(&&*/,*(*0+,+.(&)+(.+6,3(&)),+/0+)345419000.5/*21*&'%(,+'$$%&%2,)***02../4'0'*,+,/0.4/(((&((((),))%%$'1-)**%'))++'+-&-1-2**''()-+)/)&'+(&%-+2+('(*&(%'**1/&22<6--8/8,38&/062/*(+*'161*)'(&'+*)'1*/.-2120000,*+&(.2203+&.3*/*.-('$'''*)+-338,+-/--*,&,*-.)()-32.*%+(+%%)''-..,,))(/01*)'($,/-,.*/-,,-1.3,2+72-&*294,'('%'*&'+)(''+''-(*(&')+(++()&(.0+**-:66*20))--*,.+3:-/4321410&*%''$$%&).+/2,-..0),,,+(%$.)-.,+1,)(03,*9.,/4-/*4+*10/(,)-6++1**()&++4-+/''%&%,-.,4,)*,-,.+/+&)),0/32/::4,126;;3../4.0+1'(-12,+)*%$(%&''(+)+4)0'-,//.018:/:7;.-,-/94+1*.(%&&%(*+0.,396313/+)'&()*.002%)*,+,*/;:62,,,//60,*)3446.15,-.+.9:68/1)*%)-,+2())2)(*545664;7878737602223293.9..**.,)*//,522:/3%'&&*'$%,)$'2--151+26')''%&&'(*(),'$+/.040/0*///)0.6*88462.3*8.+1-.204,1(&&*&'((-/.7((/-,5/50)*0-/388769998678625&)*2115($')''(+*9.+,:21)()#&&'587505+0,*)))%'$'*44-)(*%))(+*%)(,*()./1247236;42934+.*0990+142.-.*.*-+0*3+./3-'&&(-.8-.%*)-%$&%00+--.1--.+6/735/0,(%)%(*,)*1;94/&%)'*)'*$#&&&(&*.'4+,72*34-$.+.,/+,,-..31+87''++/1.1634+)(($('+/72*0.+48.'+)()-)++,*1-0.3/27318)-4,(*)+..*/1)(2(),-.<9530-.**)),02852.&*(('-+,/-00(--38::99
@aa0036f7-f135-48d9-a7b7-d26ced068ea6 ch=274 read=71138 start_time=2019-12-13T07:44:02Z barcode=BC01 runid=2c9cf7bc05858273f10e7d7ec552fc0bd742dc3e
CCGATTTACCTTGTTACGACTTCACCCCAATCATCAATCCCACCTTAGACAGCTCCTTCCTTGCGGTTAGGCCACCGGCTACGGGTGTATCATCTCGTGGTGTGACAGACTGTACGAAAGGCCGAAAGGGCAATATTCACCGCGACATGCTGATTCGCGGTGCTAGCGATTCCAACTTCATGTAGTCGAGTTGCAGACTACAATCCGAACTGAGAATGGTTTTATGGGTTTTGCTTCACCTCGCAGCTTCGCTTCCCTCTGCACCATCCATTGGCAGCACGTGTGTAGCCAGGTCATAAGGGGCATGATGATTTGACGTGTCCCCGCCTTCCTCAGCTTGTCACTGGCAGTCTCGCTAAGAGTCTAACTTAATGATGGTAACTAACGATAAGGGGTTGCGCTCGTTGCGGGACTTAACTAACATCTCACGACACGGGCTGAGCGACAACCATCACCTGCCAACTATCTCATATAGCTATCCTCTCCATCTGGGCGCATGAGTATGTCAAGACCTGGTAAGGTTCTTCGCGTTACTTCGAATTAAACCACATGCTCCACCGCTTGTGCGGGCCCCGTCCGATCCTTTGAGTTTCATTCTTGCGAACGTACTACTCAGGCCAGATACTTATTGCGTTAACTGCAGCACTGAACTTTGACATCCAACACTTGGTACTCATCGTTTGCGGCGTGGATTCCACTGGGGTATCTAATCCCTATTTGCTCCCCACGCTTTTCGGGACTGAGCGTCAGTTACTGTCCAGAGAGTCGCCTTCGCCGCTTCAGTGTTCTTCCTAATCTCTACGCATTTCACCGCTGCACAGGGAATTTCGCTCTCCTCTCCCTGCACTCCACTGGGTAACCAGTTTGGTTACGGCACCCAAGTTGAGTCGGGTATTTCACATCCCACTTAATCATCCGCCTACGCTCCCTTTACGCCCAAATCCGGATAACGCTCGCCACCTACATTACCGCAGCTGCTGGCGCGTAGTTAGCCGTGGCTTCCTCAGCAGGTACCGTCATTATCTTCCCCAAAAGACAGAGCTTTACGATCCGAAAACCTTCATCACTCACGCGGCGTTGCTGCATCAGGGTTTCCCCCATTGTGCAATATTCCCCACTTCCTTTGCCTCCCGTAGG
+
0'*&/5-,.749,5-+,4-2391'0-2*/3162-(+.(+4))1,5854592775-.493122/01707-077:4502*),(*%022,+&''%%')'%*,*-**')*(*.4532-.%()++3./('(&-/4.5955660.04.4..-+.349;150)$$&')&+,%+)'%-4,,.,.17657+,0/.-2272911,25411018/23-))*+(&*),+3398;+1249/5;;.05,:,*-93.''%(*/961125.71+,-++,.21;::,9**$((,-'.-*2/)()','(,533254-*7;:49.----7:<:0--),'//59,(/98<65,4),1041.*%'&&')*-/7665606()(/'*$&&&)&.),,-,,)+)(+,/.477753)880/9/,',,/2491/07943170,*).)((&&()(./)*'''/.-/01.,-',1420&(%&+&#$&&+&&&%(0094665+10/0/5')+.+*$),56*('%'')(&'+,--/4('(10:43102-*./;78-,*,,-6++)4,++.1-.7231+,*-77::--6,*+*1-//5474-0*&$++'&$)0)/3.-031;-.38<82;1218:;98254,337-/820-./3*)('%-0,,+-30528730232887320017../2801.2-**-+&,+),133:845/+'&)('%#%(%,)'&&(*%02+,.93,*.++,(*'+82-.52:<2,0/...1+++*.*4013,-8:;309/'(%')+))'('&,,.+0$$)*+09)+-4'$&(*8<9;;01-/887874/0,-,05**%&%#$'$&#%$*,')()/,+%((//-+(+).0)(-,*,../%*+*+(&&,'.14.5)*&&$%''--+.2,.10040//05)-+-*/591.2141:6)+,3-803299847:96:750,4)-0*)2/03+044,//40507.0/99:8::33,%&('--,494625766:913.'-).096:434746:844603.+'$'%2,,,5825896<554823;9,+/-)*,5+)'+15;;-2000,/'**4,/73:2898//6..41249776:65544346,6622:90597)&15)/*+,./*766/3,%&(**,-1)).0+32+%()+&
@21344906-2e95-45d0-8c02-ca8a8499c203 ch=338 read=60795 start_time=2019-12-13T07:43:58Z barcode=BC01 runid=2c9cf7bc05858273f10e7d7ec552fc0bd742dc3e
CCGGTTACCCATTGTTGCGACTTCACCCCAGTGTGAATCACCACCAAAGTGGTAAGCGCCCTCCGAGTTAGGCTACCCTACTGCTTCTTTTTTTAGCCCACTCCCATGGTGTGACGGGCGGTGTGTACAAGGCCCGGGAACGTATTCACCAGTAACGTTCTGATCCACGATTACCGCTAGCGATTCCGACTTCATGGAGTCGAGTTGCAGACTCCAATCCGGACTACGACGCACTTTATGAGTCCGCTTGCTCATGAGTCAGCTTCTCTTTGGCATGCGCCATTGCTTGGCACGTGTGTAGCCCTGGTCGTAAAGGGCCATGATGACGACGTCATCCCCACCTTCCTCAGTTTATCACTGGCAGTCTCCTTTGAGTTCCCGGCCGGACCGCTGGCAACAAAGGATAAAGGGTTACTGCGGGACTTAACCAACTTCACAACACGAGCTGACGACAGCCATGCAGCACCTGCCTCACGGTTCCCGAAGAGCACATTCTCATCTCGCAAGAAACTTCCGTGGATGTCAAGACCAGGTAAAAGGTTCTTCGCGTTTATCGAATTAAACCATGCTCCACCGCTTGTGCGGGCCCCGTCAATTCATTTGAGTTTTAACCTTGCGGCCGTACTCCCCGGGCGGTCGGCAACGCGTGTTAGCTCCGGAAGCCACGCCTCAGGGGCTTAACCTCAAGTCGACATCGTTTGGCGTGGACTACCAGAATTATCTAATCCTGGCATCACGCGCTTTCGCTTTCCTGAGCGTCAGTCTTCGTCCAGGGCCGCCTTCGCCACCGGTATTTCCTCCAGATCTCTACGCATTTCACCCGCTTCCGCACCTGAATTCTACCCCCCTCTACAGGACTCAAGCTTGCCAGTATCAGATGCAGTTCAGGAGTTTGGGCAGAGTTCCACATCTGACTTAACAAACCGCCTGCGACGTGCGCTTTACGCTTAGTAATTCGATTAACGCTTGCACCCTCCGTATTACCGCGGCTGCTGGCTGGAGTTAGCCGGTGCTTCTTCTGCGGGTAACGTCAATGAGCAAGGTATTAACTTCTCCCTTCCTCCCCGCTGAAAGTACTTTACAGCGAAGGCCTTCTTACGCACGCGGGCATGAAACGCATCAGGCTTGCGCCCATTGTGCAATATTCCCACTGCTGCAACACTCCCGTAG
+
.2-//-).+&#*&&4'$''(67:733691.02,.()+*(%('&-*.4-**0:30-')*990).'%%+--+142./14+)&(&'-0;2632--)%%$%'('--12*-544100/16,27:.5342,,)&,*-,/2+162/21/236:6506')*'',&*-.44799/,.-/31'0-('((),.39.6,-+2041(+*(%&(+111/8..&')%&,'4/33236570.,++-&,')-65125233**'(('#&*+%%'$&'(%'+/3022,.*(('$(&&).-115,&&$&',+34-,-+,136<613::8408.'-22696522,++'(,+//44.92/+0274,-'*,*+/3/133314-9/-/9875+(+.+,2718-%)),,5550211/40/64,/6,+2.899,+*.-+&&+),-752--),''*%-$&+((*/,.+-,03022121'*&()&'()..+43450238+*++4;9;497-,/)'++**'*.()--*,&(%*)*$,.++-.,&,(056525722234;2;21;42-+.23259768-3.'&,,---6,;80172/.7651.1.+-1,-1/3(.-/78.&*/,628516;-*,+8<<.655204.+,)5/13/0.1/0+%056.834,20132.+,-.061..110)+('$()((+041,(*+'$&%%+,)1*,*.),.--,,./++2)*(,.989455+75//)*-1.//./7.0%%%%&$'&#$&(*)/7++*'#%&0,*+.6887634437;81/00)678-:,,,/0-,.0-1,)(%%(00,1-,.--.20/00(./311;70-/4)$(2).*&+*.&&$&)0+-,)2-335.023)1*-33579-.&),-+32(&2+,.*,-778&87:4%''$'47*5817%)&()-5)'),,50.,-)+-8.7;;17,05631.%%)/10/+/,(&/)&&#$$'+5526*.3700-'(%)'(),62/25(/,.101:-++--,45;37/.00$*.1..0-+)'$%(-77;677/43-+67348531-,,(.1/,0+-.0++(&*&')81/:/((0.2.037421&)*%()((&*++...6173620&)(&'%'%)*,+,*+%()*4+,*,-0317:53:-0+:9+)0-*1./09000/631&,**'&$%$#&%()76'*004
@660af8c7-57bd-4f20-a9cc-48bbadea3b63 ch=154 read=84350 start_time=2019-12-13T07:44:08Z barcode=BC01 runid=2c9cf7bc05858273f10e7d7ec552fc0bd742dc3e
CCGGTTACTAACATTGCGACTTCACCCCAATCATCAATCCCACCTTAGACAGCTCCTTCCTTGCGGTTAGGCCACCGGCTTCGGGTGTTATCAACTCTCGTGGTGTGACGGGCGGTGTGTACAAGGCCGAGAACATTCACACCGCGACATGCTGATTCCGCGATTACTAAGCGATTCCAGCTTCATGTAGTCGAGTTGCAGACTACAATCCGAACTGAGAATGGTTTTATGGGTTTTGCTTCACCTCGCGGCTTCAGCACCCTCTGCACCATCCATTGTAGCGTGTGTAGCCCAGGTCATAAGGGGCATGATGATTTGACGTCATCCCCGCCTTCCTCCAGCTTGTCACTGGCGTCCTAACAGTCCCCAACAATGATGGTAACTAACGATAAAGGTTGCGCTCGTTGCAGGACTTAAGCAACATCTCACGGCTTGCAGAGCTGAAAGACGGCAAGCCATGCACCACCCTGTATCTCCATATAGCTATCTCTCCATCTCTGGGCCTTTATGAGTATGTCAAGAGATATGGTAAGGTGTCGCGTTGCTTCGAATTAAACCGTATACCAGCGTTGCAGGCCCAAATCAATTCCTTTGAGTTTCATTCTTGCGAACGTACCTACTCAGGCGGAGTACTTATTGCGTTAACTGCAGCACTGAACTTTGACATCCAACGCACTTAAGTACTCATCGTTTACGGGCGTGGACTACTAGGGTATCTATTATTGCTCACGCTTTCCGGGACTGAGCGTCAGTTGCAGGCCAGATCGTCGCGCTTCGCCACTAATTGTTCCCTCCATATATCTACGCATTTCACCGCTACGTAGATTCCACGATCTCTGCACTCTGGCACCGCACCTGGTTTCTATGGCTTGCAGAAGTTAAGCTGGGCTTTCACCCGCAGACCCGCTGCCGCCTGCTCCTCTTTACGCCCAGTAATTCCGGATAACGCTTGCCACCTACGTATTATTACCGCGGCTGCTGGCGTAGTTAACGTGAGCTTTCTAATAAAGTGCCAAATCACTCGGCTACCATTTCCTGTAGCCGCCGTTCTTCCTTTATAACCAAGAAGTTTACAATCCGAAAACCTTCTTCCTTCACGCGGCGTTGCTCGGTCAGGGTTTCCCCATTGCCGAAAGTTCCTACTGCTGCCTCCGTAGAAC
+
89.429*-$$$&$'+$./369;6,.1,*,3.00994;/79-+1-2../863455581962.5+0/130%42/.,1/.5--51,7-/-,;00/00.--+0266:3336674;97)4/0002572*21.,+'*)//*-.,+//3:01.,+/4465/(+,*((-2206.$&($&(*0211()$,0301,.66661')*.+%)%,(+*+(./*+0)(.-%'*,0535-:<<,898;/69:1-.2/-%(),.+1/80090&'($+11)+.,,,,4211()590./.1--42(())0,.++1243954/37),,+*+,1%/,()/01/0/23530)./3466-1++.,5,,,9120/./)-,%%$'&%'(086)+('(0)*++.,+-(,/0:100+.*&)'.1,/0102*)*'&'-/,/614*',+0+1/.'(%)*)%%&%'&''(+6405-+&.0&2/2(.2+)&))+4-31*,-.001020)+/1%464688:887;48758042221596+1+%+.0,,./('&&((%%%%+,.,)&)$%#().//'/645'*)/.19./-&&$%$((&%&%''""#&&'('%+,.//7482/273-,12;:658<.9-,*($'+),(.)'(+,-1469*',$,)*-8/843222110.0,/,,-01889://5,*-14-///,.*+''+'.')*557879876;9*,(,-/147;8:8///.-'&*),,&%&&'(+)**.&+**-;1/*4<;675+(...00/0.922+*)&'+/01/,1.)*#&+)-(*,(()&'+((0337,*39,0344567666856:92*1,.3)&(%%$(%,).,%((()%%&%$($*-31*+*&)$%'$%'(000:/+()+*+'&&%$$%,()-</6%(%%-1.(3,&'0.)%0-33793***)+-)5;711108-.35//7096,&$()/650224274731+5+*1,*0.43521./1.3847;0/320069/:**'(),0**%./3.)((*,'''*6240(&$#&$+,+.1),.,/*(,'*.*):51632/-,04.195682/5/0-56./2.2'('&-++1;0*-1644)(+582/52847;856;501/-+,++30.+/2(4-5%,5-0710<;.)66355,+('%,1/-+*,../0..1.33)'%(,+,
@073b4f70-92db-40de-942a-36c4858e97d4 ch=10 read=36192 start_time=2019-12-13T07:44:03Z barcode=BC01 runid=2c9cf7bc05858273f10e7d7ec552fc0bd742dc3e
CCGGTTACCTTGTTACGACTTCACCCCAGTCATGAATCCTGAAAGTGGTAAGCGCCCACTCGAAGGTTAAGCTACCTACTTCTTTGCAACCCCACTCCATGGTGTGACGGGCGGTGTGTACAAAGGCCGGAACGTATTCACCGTGGCATTCTGATCCACGATTACTAGCGATTCCATTTCATGGAGTCGGAGTTTGAACTCAATCCGGACTACGACGCTTTATGAGGTCGCTTGCTCTCGCGGGGTCGCTTCTCTTTGTATGCGCCATTGTAGCACGTGTGTAGCCCACGGTCGTAAGGGCCATGATGACTGACGTCATCCCGCATCCAGTTTATCGCACTGGCAGTCTCCTTTGAGTTCCGGCCGGACCGCTGGCAACAAAGGATTAAGGGTTGCGCTCGTTGCGGGACTTAACCCAACATTTCTGCTTACGAGGCTGACGCGACGGCCATGCAGCACCTGTCTCACGGTTCCCGAAGGCACATTCTCTCATCACCAGAAAACTTCCGTGGATGTCAAGACCAGGTAAGGTTCTTCGCGTTGCATCGAATTAAACCACATGCTCCTGCCGCTTGTGCGGGCCCATCGAATTCATTTGAGTTTAACCTTGCGTAATGCTCCCCAGGCGGTCGACTTAACGCGTTAGCTCGGAAGCCACGCCTCAAGGCACAACCTCCAAGTCGACATCGTTTTACGGCGTGGACTATAGGGTATCTAATCCTGTTTACGCTTTTGCACCTGAGCGTCAGTCTTCGTCAGGGGGCCGCCTTCGCCACCGGTATTCTCAGATCTCGCATTTCACCGCTACACCTGGAATTCCTACCTACCCCTCTGCAGAGACTCAAGCTTGCCAGTATCAGATGCAGTTCCCAGGTTGGGCCGGGGAGTTCCGCATCTGACTTAAGCAAAGCCGCCTGCGTGCGGCACGCCAGTAATTCCGATTAGCGCTTGCGCCCTCCGTATTACCGCGGCTGCTGGCTGGGTTAGCCAGTGCTTCTTCTGCAGGTAGCGTCAATGAGCAAAGGTATTAACTTTACTCCTTCCTCCCGCTGAAGCACAACCCGAAGGCCCTCGCCTTCATACACGCGGCATGGCTGCATCAGGCTTGCGCCCATTTATTACCAATATTCCCCTGCTGCCTCCCGTAGGAGCCATATCAGCACCAACAGAAGGTTAACACCGACGACACCGACAACAGCACCGGCAATGCGTAAC
+
26172;13142-28*///37<5/676/01384544664%%$)),(*,8264,-,/;**110,.//7+8,3*,,,27-*.+011:/(**%021-(+*7:*,9;:97112-4:523*+,4447:9*.6-1(0,524:85<324;7938556<955516.'*++0-,,53-//+167.'',.43881-//0**#$,)%&(-&%)+5-/0-4.550.40+(*(,:.0))*,).,/17/12//1+00%)-*)(+.55434<:23343314864.+)'**-012.-)'%(22/()(/,-.30++076;7644/.---12768:9,:8)%))+,1--193+/+&*&$&(2.029544++40.-20,/--/432844956/6.+.%-7:(0/*-+.1*3'+,+..988113523;6//1/.*)*&+,651:-*(&&((*,1.*.120((&%&'($/0;/1,.%0404636867/*-+/768,+)((***$+-01+,0,4*0+$&%'%(191,7178678:4524736*,07.,21)*+62<:9<:5721400122&)-,11:(68-,.00**1(#%(1-4/8.0/631,-0.&-0++*)9-15;;0637;0,-+))0-..))))'-.:9:..0830.102.(*(/*-,-),*+*003.1/3-141344:61)+(*'*12:8;08*1.5674+3/34.:77.$,)64458150-+&%,30./055596:;+-3<-*+*+4:<5.0/2922.,.//112335;:896&-282--.)))+1046:14;+7101<2+2&&/-,)*(,)296/12://.&+*386717.3/1%$%'(('031.-14/4)*&+*,1713%)))+3;055733+*&*$(&*+07.,*-2.4(/.5.(,3*$*+7/+'+**+,,*()*/-$*04+&28,1,+*,))*)*$%$(',*)*3/73:50005*-$'%)*)((',03018*0-.724;6729223::85/**/*+72117)44,.090894543)3*+*/0**,19322057:)0+*-.++''+,-&()69*512.096,07+0*#%%%)'5.,(((*'072.,#&,,37672-(+(((1000040++,**--/9626011990-67+').&0)'$++3/3/,)()-//59/73(*536--,97/1,15,..-097.4+),.).+410,&*+*(,+*--4;98()&&$++028)50.;100%%$#$
@01144a34-c31c-4055-90ff-386e31cfc795 ch=122 read=111882 start_time=2019-12-13T07:44:11Z barcode=BC01 runid=2c9cf7bc05858273f10e7d7ec552fc0bd742dc3e
CTCCACCGGGAGGCAGCAGTGGGAATATTGCACAATAGGCGCAAACCTGATGCAGCCATACCCGCGTGTATGAAGAAGGCCTTCGGGTTGTAAAAAGTACTCAGCGGGGAGGAAGGGTAAAAGTTAATACCTTTGCTCATTGACGTTACCCGCGAAGCTAACTCGTACCCAGCAGCCGCTGACGGTAATACGGAGGGTGCAAGCGTTAATCAGGATTACTGGGCGTAAAGCGCACGCAGGCAGTTTGTTAAGTCAGATGTAGAATCCCCGGGCTCAGCCTGGGAACTGCATCTGATACTGGCAAGCGGAGTCTCGTAGAGGGGTAGAATTCCAGGTGTAGCGGTGAAATGCGTAAGATCTGGAGGAGGAATACCGGTGGCGAAGGCGGCCCTGGACGAACTGACGCTCCAGGTGCGAAAGCGTGGGGCAAACAGGATTAGATACCTGGTAGTCCGCCGTAAACGATGTCGACTTGGAGGTTGTGCCTTGAGGCGTGGCGGAGCTAACGCGCGTTAAGTCCTGACGCCTGGAAGAGTACGGCCGCAAGGTTCCGACTCAAAATGAATTGACGGGGCTGGCGGTGAGCATGACGGTTAATTCGATGCAACGCGAAGAACCACCTGGTCTTGACATCCACGGAAGTTTTCAGGGCTGAGTACTTTAGAGACCGTAGGACAGGTGCTGCATGGCTGTCGTCAGCTCGTGTTGTGAAATGTTGGGTTAAGTCCGCAACAGGCGCAACCCTTATCCTTTGTTGCCAGCGGTCCGGCCGGGAACTCAAAGACTGCCAGTGATGATAAACTGGAGGAAGGTGGGGATGACGTCAAATCGTCGGCCCCTTACGACCAGGGCTACACGATACTACAATGGCGCATACGAAGAGAGAAGCGACCTCGCGAGCCATAAGCCGGACCTCATAAAGTGCGTCGTAGTCCGGATTAGGTCTGCAACTCCCGTCCGCCCGAAGTCGGAATCGCTGGTAATCGTGGATCAGAATGCCACGGTGAATGCGTTCCAGACCTTGTACACACCGCCCGTCACACCATGGGAATTAGGTTGCAAAGAGTAGGTAAAGCAACCTTCGGGAGGGCGCTTACCACTTTGTGATTCATGACTGGGGTGAAGTCGCTTTCTGGAGTAACCGG
+
,,1-&(%&00+.4---0/4-064,66/:0++-,2:3%00.())*&),55595764700&&32''.,/1101245./1+308597.:65:,,/93)&%&%%))&++-.4('0**'--''*<8**0110-).,/6.,345319../-2/-494*,$''%%'0.,.2*.%./))-/.07/(+$*$()1+.1-*+(+*)'(,+045*,+3+4*,.),'&-)*,,37.3**092-.02-2/24896*66<5,5/+-*+/.0+*'$&&).*054*+/'&(.-&020260.0.243/11.-../2/7//14*1(-&'),*.366-+,.-/,1*./3+,+)-50.(%,++140073./1/*,'',/0094*/*'('()*54.453-/-***0.1030;1)+<64.-0+-,+)&)*/)*8;8;7*31**920,311.16/3-+2(..(),..7:222/$'.,(&)/208;670-.&((())+,'*&((3;34-5508/,16)//1.,1.()*)*-410.*,.3.*%'(*+-02-0*$$&(&(('()/.100)+()*2,-&%%''*8-,,+)*-//1.15077*'%&'&'*'(&&)%%&#$&(,.(/*1/,.//77-5-0)*,()*+)'+567022000*3541+./0-0,+28;74%,.)(')%%%$$$%$'''&),752&(425+1111399834-1/-/89887--//047)3/,,,,,.*.40.2,-5-2102/(),+3%',*,,0'861/4120&&0,'2/.560+..61-1-3/1&30,)(&'&%%''3378;21.,,-,00214./02-(-(0)0-'041,126978500(*+(/)%&)+-*),)*+.19421704-,()($'%1-*2/60*55344/.1-.-')%'%)**+011430'))(&%%&'-(%)&(71-*-402491*+16653(,&*+-'1*+2,')),0...500//41)(+'%))%'(-+,./72745(('&&%-6244:870./.0/6444)')+1./296-5**-8.$)&)+,.*-)+'*&0/./78..41/,-3-//5.)%*%%275;/705+'&+*+'*(*)&$%*5277:9+:1-2614/.6/.46,.+63+),-193/,,,-,-42*)).,+/*&$&'((&%&&%'()*+&+
@eba33d78-85ea-44aa-897e-4b73eac69d62 ch=400 read=68993 start_time=2019-12-13T07:44:08Z barcode=BC01 runid=2c9cf7bc05858273f10e7d7ec552fc0bd742dc3e
CCACAGTTACCTTGTTGACTTCACCCAATCATCAATCCCACCTTAGACAGCTCCTTCCCTTGCGGTTAGGCCGGCTTCGGGTGTTATCAACTCTCGTGGTGTGACGGGCGGTGTGTACAAGGCCCGGAGACGTATTCACCGCGACGCATGCTGATTCGCGATTACTAGCGATTCAACTTCATGTAGTCGAGTTGCAGGCTACAATCCGAACTGAGAATGGTTTATGGGTTTTGCTTCACCTCGCGGCTTCGCTTCCCTCTGCACCATCCATTGTAGCACGTGTGTAGCCCAGGTCATAAAGGGGCATGATGATTTGTCATCCCCACCTTCCTCAACTTGTGCTTTGAGTCTCGCTAAGTCCCCAACTTAATGATGGTAACTAACGATAAGGGTTGCGCTCGTTGCGGGACTTAACCCAGCATCTCACGGCACGAGCTGAGCGACAACCATGCACCACCTGTATCTCTATAGCTATCACTCCATCTCTGGAGCCTTTATGAGTATGTCAAGACCTGGTAAGGTTCTTCGCGTTGCTTCAATTAAACCACATGCTCCACCGCTTGTGCGGGCCCCGTCAATTCCTTTGAGTTTCGATGCTTGCGAACGTACTACTCAGGCGGAGTACTTATTGCGTTAACTGCAGCACTGAACTTTGACATCAACACTTAGTACTCATCGTTTGCAGCGTGGACTACTAGGGTATCTAATCCTATTGCTCCCCACGCTTTCAGGGACTGAGCGTCAGTTGCCAGGCCAGATCGTCGCCCTCCGCCACTGGTGTTCCTCCTTATATCTGCACGCATTTCACCGCTACACATGGAATTCCACGATCCTCTCCTGCACTCTAGCTGCCTGGTTTCTATGGCTTACTGAAGTTAAGCTTCAGGCTTTCACCACAGACCCTTGCTGCCGCCTGCTCCTCTTTACGCCCAATAATTCCGGATAACGCTTGCCACCTACGTATTACCGCGGCTGCGTAGTTAGCCGTGGCTCTAATAAAAGTGCCGTCACTCGGCTACCGTTTCCTGTAGCCGCCGTTCTTCCTTATAATGAAGTTTACAATCGAAAACCTTCTTCCTTCACGCGGCGTTGCTCGGTCAGGGTTTCCCCATTGCCGAAAATTCCCTATACTTGCTGCCTCCCGTAGAG
+
5/)('2.:/1306,.*+,.80.(+(''))+.2153+8/('*&)++,-,)113486+.)'&.,09;8;47671.)*,0./5-()+*+.170.-/'*-12778878:858405224,-+*.)+'1.*0/&)%/%(')+,'.20-.+)%'),::;<96;4010.10,)0/1242753++)0,<68634155-.+--,-*-*00444938.-/960//).822.59/)20715482)+49457956*),..550/0906;000-**(+.147920:.,*))+1//12/-.--+0(-,-,)+.2++37/4)))*+,1663.0,---15**/05841,*)))()((%''.'&)&)0/43486/-/.79+,..,4-7.2252301-,,6,10011--540:33366953:.01<94-4--&00))%((+4*,%&+%&%''$'&%('*)+-1293;30+,,/40464669984/*)*,)),./:()*248862/./0('/3185(*(%'')855:+,,/11--.111-40:2-30*--.2-+,.'&$2+6;:83-*+118915-.4/312./04-5./4/),14598880160/5-;;-+/&)&'*)*+-)$,&(),/.-010488+-%(*,,6-0/:..-2232145+$**#,')/--64;223419/(0*+/+'-,')*,777.76-%.%)'()696110.0+/0,+.13336111)),,*+,372+'*)*-9/0&,6+*2'()((,+1*.,7.17.3608).-211881:9+.76122+..2233391,*1(*(*-1444)/+0.347<;24593453210/10,1+4,7-+,,11:344449755+-.///*,047:77;5<92265&10-6/0127116:1.-/385*-9269-,)--233488:2262348:86:<-,,)2/(*.5..75.4.+1./67/-,:-:43-0-+/,*2,-3.200)4-.932701140('%%&(+3+++35+*/***+'-/.066,,.*,../1/002092,+/-*6<703441215:57;9:;318+&)(**4+%')0,.::231303))352.62;27<:88<6/10.10.)-,')01-610(4814;048:1,2:,05++2.5/81:+)('%&+('*--/-*.1/,,)*'&
@7880b7dd-f979-4c69-aa61-61d23fc036a3 ch=360 read=111284 start_time=2019-12-13T07:44:20Z barcode=BC01 runid=2c9cf7bc05858273f10e7d7ec552fc0bd742dc3e
CTCCTGCAAGGGAGGCAGCAGTGGGGGGCATGTGCACAATGGGGAAACCCTGATGCAGCAACGCCGCGTGATGATGAAAGGTTTCGGATCGTAAAGCTCTGTCTTTGGGAAGATGGCGGTACCCAGGAGAAGCCACGGCTAACTACGTGCCAGCAGCCGCGGTATTAGCCGTAGAGTGGCGACGTTATCGGATTACTGGGCGTAAAGGGGCGTAGGCGGATGATTAAGTGGGATGCGAAATACCCGGGCTCAACTTGGGTGCTGCACTCCAAGCTGGTTATCTGAAGTGCAGGAGAGGAGAGTGATTCTGTTGTAGCGGTGAAATGCGTAGAGATTAGGAAGGCGCCAGTGGCAGAAGGCGACTCTCTGGACTGTAACTGACGCTGAGGCTCGAAGCGTGGGGAGCAAACAGAGTTAGATACCCTGGTAGTCCACGCCGTAAACGATGAATTTTAGGTGTGGGGAGTTTCAACGCCGTGCCGCCGCTAACGCATTAAGTATTCCGCCTGGGGAGTACAGTCGCAAGATTAAAACTCAAAGGAATTGACGGGGACCCGCACAAGTGGCGGGCATGGTTTTAATTCGAAGCAGCGAAGAACCTTACCACTTGACATCCCTTGCATTACTCTTAATCGAAATCCCTTCGGGGATCAAGGTGACAGGTGGTGCATAGTTGTCGTCAGCTCGTGTCATTGAGATGTTGGGTTAAGTCCGCAGCGAGCGCAACCCTTGTCGTTAGTTACTACCATTAAGTTGAGGACTCTGTAGAGACTGCCTGGTTAACCAGGAGGAAGGTGGGGATGACGTCAAATCATCATGCCTTATGTGTAGGGCTACACACGTGCTACAATGGCTGGTACAGAGATGCAATACCGTGAGGTGGAGCCAAACTTTAAAAAACCAGTCTCAGTTCGGATTGTAGGCTGAAACTCGCCTACATGAAGCTGGAGTTACTAGTAATCGCGAATCAGAATGTCATGATGAATACGTTCCAGGTCTTGTACACCGCCCGTCACACCATGAGGAGTTGGCAATACCCGAAGTCGTGAGCGCAAAGGCAGCCGAAGGTAGGGTCAGCGATGGGGGGTGAAGTCATGTG
+
*+,-((++&+,*&-++,00/070+32.)')+&8()'/+-/+(''%&(+/+++02%'&$%,.-/391-,(()**--*+1,*/,9--+8/8-&*-5.((,29962593-12+0+.,%%%(,,,-2/,),)(('(,0,-0.,)+)&(+,3442/113./01/--*+(((($&())-+&)+.7+*)-04:411),)4-,./1;:9746;*,3*+,/8::9;7;::7/4/2/.4270,-,.*(/7*'50-&243531/,/.2862/)(')'*)3,+*%()./05//-'''&('+*(-,)(',)'($&&(%''%'()($+(*,.72-18-,4525-,*'(2,&,0**()'$(&&%)/+*%%*)')/,(*-01299:687656655531)(*++684-*%&''+.0-0-((%+/82/-++*3-**...0:1.1022/242)+.150/36/3.+.(')%$&&'15542(,3/%*5<764)*$)(*227--7/123653,,(+-1,*+/7/60,02)))1+%')*8%--..510++/-0;:946768-*-(407036,7:7+37*().0-+)))0-*-+&%(+*,::(8.683),(''(')(-)'+*62--')+$&,).+24231-)../)7+*,-*-,2+/0+(()&-52/81-5.(&$%1,11//16).--0674335*735.&&(*,%'),469764%4(*',/262:07/23321/6,')+(2+*3567203:+*.-/1.1//02933348:33957/42,+-0*2/1.*'&%'),7888745-)./,*'(170/2-6.7148:6/,*-,,3318,,-996+1(12+0+*)+,/,...+//0+,(*+-+00//2331-)*)'''((,,.,:98090//941/-02-26./.609+*.8321;::5/;///955345;964/03.017;:9.2:--98434311,-&()*-.2-((..,02-1/052333.,4.742151.0/&&,%()/8424/206)%066324..++*,**,2,,1302027795-.(%&+)-,-/83.41-)(-,,+'(%%%&%,,1&*('&+15///+0,,*(5-0.-/-&,()-2.*/+-)'*,))%&&
@aee7ece0-5109-48e9-bd9f-9ee2014ef279 ch=375 read=145145 start_time=2019-12-13T07:44:20Z barcode=BC01 runid=2c9cf7bc05858273f10e7d7ec552fc0bd742dc3e
CCGGTTACCTTGTTACGGCTTCACAGTCATGGATCACAAAGTGGTAGCCACTCAGAAAGGGTTAAGCTACCTACTTCTTTTGCAACCCGCTCCCCATGGTGTGACGGGCGGTGTGTACAAGGCCGGGAACGTATTCACCGTGGCATTCTGATCCACGATTACTAGCGATTCCGGCTTCATGGGTGAGCTGCGAACTCAATCCGGACTACGACGCACTTTGCTGGTCGCTTGCTCTCGCTGAGTCGCTTCTCTTTGTATGCGCCATTTGGCAGCACGTGTAGCCCTGGTCGTAGGGGGGCCATGATGACCCGACGTCATCCACCTTCCTCAGTTTATCGCGGTCTCCTTTGAGTTCCCGGCCGGACCGCTGGCAACAAAGGATAGGGTTGCGCTCGTTGCGGGATAACCAACATTTCACAACACGAGCTGGCGACAGCCATGCAGCTGTCTCCACGGTTGAAGGCGACTCTCATCTCTGAAAACTTCCGTGGATGTCAAGACCAGGTAAGGTTCTTCGCGTTGCATCGAATTAAACCACATGCTCCACCGCTTGTGCGGTAAATCAATTCATTTGGTTTTAACCTTGCGGCCCGTACTCCCCAGGCGGTCGACTTAACGCGTTAGCTCCGGAAGCCACGCCTCAAGAGTGCAACCTCCAAGTCGACATCGTTTACGGCGTGGACTACCAGGGTATCTAATCTTTGCTCCCACGCTTTCACTTTTTTTGAGCGTCAGTCTTCGTCAGGGGGCCTGCCTTCGCCGCCGGTATTCCTCCAGATCTCTACGCATTTCACCGCTACACCTGGAATTCATACCCCCCTCTACGAGACTCAAGCTTGCCGGTATCAGATGCAGTTCCCAGGTTGAGCCCGGGGATTTCACATCTGACTTAACAAACCGCCTGCGTGCGCTTTACGCCCAGTAATTCCGATTAACGCTTGCACCCTCCGTATTACCGCGGCTGCTGGCGCAGGAGTTGGCCGGTGCTTCTTCTGCGGGTAACGTCAATGAGCAAAGGTATTAACTTCCTCCCTTCCTCCCCGCTGAAAGTACTTTACAACCCGAAGGCCTTCTTCATACACGCGGCATGGCTGCATCAGGCTTGCGCCCGGTAATATTCCCCACTGCTGCCTCCCGTAGGAGCAATATCAGCCCAGCGAAGGTTAACTTCCGGGAACTTAACTTAACTTTCTTCAGCACCAGCAATACGTGGCA
+
786423.1.6.)42'-/&12.,+,)-1800.))*&)015-.-+6('(*)%').%%-+&)./0153-/..384436;52479-2503<6'/+498)(+/-66567:/663'2100//.13;/943)8.0-3.0.140.21+1)/+,.96334530,--31:11143340690+.(*.314569+')$,/1%3$&23362:01+737221--..,/)'&&'$##%)*4164:2110/0)$&(&**0-1273991<9-,1*+-49;.:5*(((**+%+,0-*((*3113::828347:66+79:1/0,++0'$)/0599:385*+1-6+0,0*,.:)**1%'%(*-8833:5/.04290)/421677788:.:--1.3090*3))('*1.++/*-36/61//39.))(+'%)%)*-710.,.&*',,/22448541/+-18370,'%'%$).-7('''&'%(*+,*/%$%&((*7630/01/57/+/24:357<;;48820234;109/.1.04;:6:2-//0;55499-(.+0.:549.,,.05:4.-2922/1***((&%$%',.096;6/070.2-9;..:08.4--/))('$3'**014)(189/600.1+0,2,75443933437'6)1,)182324747(,'$%$#&&+*,),'/+)*0998688133*',*11368:654./2(.,)*+.0-/4**')*.036:6*..,080-*-0/142/(('3879989::6;53/8)*494.01&'+.,33215&,2-9467;:872*,,02229:685728;;9368,,,+,16;7883637)(+&*07921,17678678689-'####$13)63554*-267999925'&&-1-6..4/2,(&%(&-;83/22242123497967;151355223.3-1..394/5297.)+,.33:521/62402)'&$#('.6-,2-&+').*073143238859/.%,$*(%'.2&'+2/.,')*5/3;87791-*&*4,,-./.--:768:)+&''&&'%&((%'),32.787,876,.08756+))%*/.**+6*80*(/','/47;57:8234,**)*1823324./2435507968:-/-01+.%(*++-102::/*.../--.51080-.*/+)*+:110:9.-...('+*,0+1,5.+(&&*&&%'&$%%$%%*)*.('/3-.1;.)***16.451+-$*&'$&$%
@befff8d5-d2b6-4855-84ab-ad044886057d ch=122 read=111900 start_time=2019-12-13T07:44:19Z barcode=BC01 runid=2c9cf7bc05858273f10e7d7ec552fc0bd742dc3e
CCCGGTTACTGTTACGACTTCACCCCAGTCTTGAATCACAAAGTGGTAAGCGCCACTCGAAGGTTAAGCTACCTACTTCTTTTGCAACCCACTCCATGGTGCTGACCCGGGTGGTGTGTACAAGGCCAGGAACGTATTCACCGTGGCATTCTGATCCGATTACTAGCGATTCCGACTTCATGGAGTCGAGTTGCAGACTCAATCCAGTTCTGACGCACTTTATGAGTCCGCTTGCTCTCGCGGAGTCGCTTCTCTTTGTATGCGCCATTGCTTAGCACGTGTAGCCCTGGTCGTAAAGGGCTGATGACTTGACGTCATCCCCACCTTCCCTCAGTTTATCACTGGCAGTCTCTTGAGTTCGGCCGGACCGCTGGCAACAAAGGATAAGGAGTTGCGCTCGTTGCGGGACTTAACCCATTTCCACAACACAGGCTGACGGCAGCCATTCACGGCACCTGTCTCACAGTTCCCGAAGGCACATTCTCATCTCTGAAAACTTCCGTGGATGCTCAAGACCAGGTGAGGAGTTCTTCGTTTACATCGAATTAAACCACATGCTCCACCGCTTGTGCGGGCCCCGTCGAATTCATTTGAGTTTAACCTTTGCATGCATGCTCAGGCAGTCGACTTAACGCGATTAGCTCCGGAAGCCACGCCTCAAGGAGGCACAACCTCAAGTCGGCATCGTTTACGGCGTGGACTACCAGGGTATCTAATCCTGTTTGCTCACGCTTTCGCACCTGAGCGTCGATCTTCGTCCAGGGTGCCTTCCACCGGTATTCCTCAGATCTCTACGCGTTTCACCGCTACGCCTGGAATTCTACCCCCCTCTACGGATCCGGCTTGCCAGTATCAGATGCAGTTCAGGTTGAGCCCGGGATTTCACATCTGACTTAACAAACCGCCTGCGTGCGCTTTACCCAGTAATTCCGGTCTTGCTTGCGCCCTCCGTATTACCGCGGCTGCCGGCGCAGGTTAGCCAGTGCTTCTTCTGCGGGTAACGTCAATGAGCAAAGGTATTAGCTGCTCCTTCCTCCCCGCTGAAAGTACTTTACAACCCGAAGGCCTTCTTCATACGCAGCATGGCTGCATCAGGCTTGCGCCCGTGCAATATTCCCCATACTGCCTCCCGTAGGAG
+
2/))(*2'*..//+,-.44;7-5,,&'$*+*+),9750407.,,02,0.(*-2:&')-+.4(+&(''')+2595358;7175/,046/:(').4:0203-+)++..7/-5*%)-,,.).+.455+7+%43021.-.4;4,*-+/-945688../620)*,8.13-%',/5955/&/521$-&,')+,('..2/1-0/133.:-8,+*.3.&*-5+0*,*/,%&&',(..')0*)*-.14231*'++-,124222/76,-0555-78738-%($#%'(444++)'+8301:;:1282-+,))%&%*)').*+,86..,),36,(-2-718-,3.//8:+,-+32/90/075/*+***./4/(--/24/(*)*+0100,317/4196+&-*'*/;/2079783:/2,683/1-.*)-''/8,0('*+-2/2,,8745520+.,//+'*%&%'*&'$*))(,-+,),%779442++.+0-)-*.5,*&(14//-(-21*-1,-3.15:721*+,*,/00<516/)%**')6:65/,('(,$'*.2))1.1/72.3)(*,,//75122*+)*),+)&.,-42+,.1.5072615;;1004<:5:67*1.+,,)',',)*(*&)21)---.540512(&%%$*&'*+-:'2*//+/5-/14:984.,+&+)(**4-/./3*3-440(12491481,/.7111:9653117,/1+21330.0049+-8</,6/0&)%)10--()')'()-26572'%.+-.--30+)01'%%&&%$'**28-2/,*5.4-4-,./.4301.*)('-*''4/-.5**'(%')+.(0-52270767.-00-,--$)/'*''))&)+'&.))+435555/77-)&'(0,+-4,9*(03)+950-014642.0+2,2+-02/5,1:9553103(*/1-*//)')*,29<5-1*++.,)),()+&.622345801/,13//+5...2015.&,$0/17134:18624585844432-70).23566/4///678:),'+(,**$''$+*7:2199+,97+''+'*,'))(*--('+,&1-(*.2-43:8:557407,-(+$1210431134556(73,/'#&'5*'&*'3/80100645)%&%%$#&((/2+)(',(')
@5fff33cd-d575-4743-a946-5bdcca00e2ec ch=35 read=91658 start_time=2019-12-13T07:44:29Z barcode=BC01 runid=2c9cf7bc05858273f10e7d7ec552fc0bd742dc3e
CTCCTACGGGGAGGCAGCAGTGGGAATATTGCACAATGGGCGCAAGCCTGATGCAGCCATGCCGCGTGTATGAAGAAGGCCTTCGGGTTGTAAAAGTACTTTCAGCGGGGAGGAGAATTAAAGTTAATACCTTTGCTCATTGACGTTACCCGCAGAAAGAAGCACCGGCTTAACTCCGTGCCAGCAGCCGCATTATACGGAGGTGCAAGCGTTAATCAGGATTACTGGGCGTAAGCGCACGCGGGCGGTTTGTTAAGTCAGGTGTGAAATCCCCGGGCTCAGCAGACTGCATCTGATACTGGCAAGCTTGAGTCTCGTAGAGGGTAGAATTCCAGGTGTGGCGGTGAAATGCGTAGAGATCTGGAGGAATACCGGTGGCGAGGCGGCCCCCTGGACGAAGACTGACGCTCAGGTGCGAAAGCGTGGGAGCAAGCAAGTTAAGATACCCTGGTGAGTCACGCCGTAAACGATATCGACAGGTTGTGCCCTTGAGGCGTGGCTTCCGGAGCTAACGCGTTAAGTCGACCGCCTGAAGAGTACGGCCGCAAGGTTAAAACTCAAATGAATTGACGGGGGCCCGCACAAGCGTGGAGCATGTGGTTTAATTCGATGCAACGCGAAGAACCTTACCTGGTCTTGACATCCACGGGAGGATTTTCAGAGATGAGAATGTGCCTTCGGAACCGTAGGTGCTGCATGGCTGTCGTCAGCTCGTGTTGTGAAATGTTGGTTAAGTCCACAGCGAGCGCAACCCATATCCTTTGTTGCCAGCGGTCCGGCCGGAACTCAAAGGAGACTGCCAGTGATAGAAGCTGGAGGAAGGTGGGGATGACGTCAAGTCATCATGGCCCGCCACGACCAGGGCTACGTGCTACAATGGCGCATACAAAGAAGCGACCTCGCGAGAGCAAGCGGACCTCATAAAGTGCGTCGTAGTCCGGATTGGGTCCTGCAACTCGACTCCATGAAGTCGGAATCGCTAGTATTGTCGTGGATCAAGAATGCCACGGTGAATACGTTCCCGGGCCTTATGCCGCCCGTCACACCATGGGAGTGGGTTGCAGAAAAGAAGTAGGTAGCTTAACCTTCGGAGGCGCTTACCACTTTGTGATTCATGACTGGGGTGGA
+
*+35/+20-.-(,01&7530659+/-6293,+'+0;8:;0/./69,01..(2101,513/2553223343421/&%%&2/-///0973;2-::2)34342;;.'+*()*)&.)+%'$&(*790.8,7,/0.8;-)*+*%+')(:.9.-16)'*$%*-+&,-%'&*)$&&%$.)00296866500,)(-)$$$('.,$/&2-0/,010*-,*0..+*+&1)(+,+-.8:66,/'$%&(*'+))&1-5+.6:2,2433/50(,1**++/6/-.788+77744)*,$&-45122235223348472/+))1+,*01235653**&%%.((*-+,,()5642/,80/9211;5114823.,).5312,*,(--,/399;.:-,),,,0343981,*-529*)(+(+,,-98859)*8333++/-)(/.170--.3:,65(*(-**+,11.3**/-'('+*0*,09:87860-+)+&/0/%/*-1-943134&%%'%+*///-3.+*/)2+/)--/,+,0+2-9-301111+(,)&(&(&&%'-*5-0()**)/.2:3861*-5+13..,.,1-++)/31*04((,+-.3,*+'))&(),,**-85<9798;600113;8832-06(,-.)'&'*/+./23.1-,-.73--/,5,*)+*4:<8/,)''*,+.--522689;8<400)60950*,+8;;;6663/40/18860.+,,/14638:672189./14322753/,5,&**(-%&14364,48/&4+,.727.)400996567:82)100203,311728(4/./119760,-,&-+*(*'%)+42-(+)-,1135:5..0287863(*-44:8/0',,*+#)'&'+*2*-*.-+))))).1222.:-.0-+/132.76)%%(',/25//335/*)((+:8786:775678787*,747887433/10/*2(1*()))*&')2/6///22345789814.//,7.603654/,1,*/,.2+5-(413*(()2125,))&,-.9;;45317-+*-../&(+),-0/+081-44-,,..+..5.***-8872/.'+,2/*&)*+-,1-+)&'()1-647;7,/'*,+1*0)(/6+419700368;7887797413.-.)(
@4deb9f70-5974-4555-8766-815a43dac079 ch=68 read=72831 start_time=2019-12-13T07:44:26Z barcode=BC01 runid=2c9cf7bc05858273f10e7d7ec552fc0bd742dc3e
CCGGTTACCTTGTGCGACTTCACCCAGTCATGAATCACAAAGTGGTAAGCGCCGAAGGTTCAAACACCTGCGCTTCTTTGCAACCCACTCCCCATGATTGTGACGGGCGAGGATTGTGTGCAGGCCCGGGAACGTATTCACCGTGGCATTCTGATCCACGATTACTAGCGATTCCGACTTCATGGAGTCAGGTTATGAGCTCAATCCGGACTGACGCACTTTATAGGGTGCTTGCTCTCGCGAGATCCTTCTCTTTGTATGCGCCATTTAGCACGTGTAGCCCTGGTCATGGGGCCATGATGACTTGACGTGTCCCCACCTTCCCCTCAGTTTATCACTGGCAGTCTCCTTTGAGTTCCAGCCGGACCGCTGGCAGCAAAGGGATAAGGGTTGCGCTCGTTGCGGGACAACCCAGCATTTCACAACACGAGCTGACTGGCTAGCCATGCAGCACCTGTCTCACGGTTCCCGAAGGCACATTCTCATCTCTGAAAACTTCCGTGGATGTCAGAGACCGGGTAAGGTTCTTCGCGTTGCATCCAGATTAAACCCACATGCTCCACCGCTTGTGCGGGCCCCGTCAATTCATTTGGGTTTTAACCTTGGCCTTCCGTACTCCCCGGGCGGTCGACTTAACGCCGTTAGCTCCGGAAGCCACGCCTCAAGGGCACAACCTCCAAGTCGACATCGTTTGCAGCGTGGACTACCAGGGTATCTAATCCTGTTTGCTCCCCACGCTTTCGCACCTGAGCGTCAGTCTTCGTCAGGGGCCGCCCCGCCACCGGTATTCCTCCAGATCTCTACGCCATTTCCACGCCCGCTACGCATAGATTCTACCCCCCTCTGCTGAGACTCAAACTTGCCGGTATCAGATGCAGTTCCCAGGTTGAGCCCGGGGATTTCACATCTATTAACAAACCGCCTGCGTGCTTACGCCCAGTAATTCCGATTAACGCTTGCACCCTCCGTATTACCGCGGCTGCTGGCACGGGATTAGCCAGTGCTTCTTCTGCGGGTAACGTCAATGAGCAAAGGCCAATTAGCTGCTCCCGCTTCCTCCCCGCTGAAATTGCTTTACAGCCCGAAGGCCTTCTTCATACACGCGGCATGGCTGCATCCAGGCTTGCGCCCGATTGTGCAATATTCCCCACTGCTGCCTCCGTAAGGG
+
1,+**:)-.7.-.02559:<81473*-/338.2,,,23/5)+,09672,//30,,.(/,0&3+'%&+/*'(%$&1(**,(0.'0:1-../25-&-'%4,--//35;:.+$')$-'&+)&%($-35.-.13-/-))++4113948*31./5332241-(,,,.1//.....47659)'.109576.,,,3%(335&&)**1.,/2,/*/1/)'''&')%*.5-(,)&&'%%&(2,,+-++&%'%&$'+*+,,/51:6-**31666:95:+**++331--+,,90029;7'/&(.2294600.-+,-/.(('&$&),..-27354/,-+4,-0<0//;789090),1426*./++*/2-8,$)003;417532-1+,%027,)6.835(..++:,-+7420&1+.'5.4/2+2.+)'/*-95.,--)+-,.)+232/)'&$$&&,.55745.2112:526330,-)+07394,+*+,*&()05/,1143.)()*365-./(+,05;87231*)*++84&.-.-1*51<96;0010.7...01('(/-:.;708**+-.,//2308/.*8()+2-(+**32,()+)&)/033:-))-,6;5/)+&$#)(1,,+,((,')),)(')042/30214456765-5('.10-1/3/2--/*,1+.03:8854-00+).12584.),*)+,/*1./1054.'+%2114/6466345..)'*+08/50-0.-)23,+2-376-).,+/:0.*,*352227842/''****656:()38+:8/,+))*25,/8,2347;762-.,+.4221*+/,.),5:82)%)'*31.0611'-$)$*/,5,//3379:/++(&'')%0+2843-(**,,23.1/038'0255:9:;655.*2/6.,%509+/7:.(.-((()+014*+,0202-,/3/2601330.')&&(+/0-,23395993+.3323,&)3))*+087/551364-+0,*1*1'--815+)$'*/.$.(+--;*55/.070:<::8905/--6976+)%)'&+,.6*.'&%)%/&&%'1')*6/+%)2-:83./6,()3%'.'()%%*/)&*)'-2-,/031442602:75/,+'**+*''-/392.,,,-0&$576/:/0/690)$,&&+$-.85565816-),-*)$&.058:12/*-17
@748904e2-63af-4608-ad98-caec9fbadc66 ch=476 read=69413 start_time=2019-12-13T07:44:24Z barcode=BC01 runid=2c9cf7bc05858273f10e7d7ec552fc0bd742dc3e
TTGGTATACTTCAGTTAGTTACATATTTAGTGCTGAAGGATTGTCAATTATCCTTTGTATTAACCTTTCTTTAGTGCTGATATGCTCTGAGCAGCAGTGGGAATATTACTGCAATGGGCGCAAGCCTAATTTTGTAATACCGCGTGTATGAAGGCCTTCAGGTTGTAAAGTACTTTCAGCGAGGAGGAAGGAGTAAAGTTAATGCCTTTGCTCTATTGAGCATTTACCCGCAGAAGAAGCTTTAAGCTAACTCCGTGCCCAGCAGCCCACTTGGTAATACGGAGGTGCAAGCGTTAATCCGGAATTACTGGGCGTAAGCGCAGTTTATTAAGTCAGATGTAGAAATCCCAGGCTCTCAACCTGGAACTGCATCTGATACTGGCGGCACCAGATCATAGAGGGGTAGAATTCCAGGTGCTGGTGAAATGCGTAGAGATCTGGAGGAGGAATACCAGTGAGGCAGCCCCTGGACGAAGACTGACGCTCAGGTGCAGCAGCGTGAGCAAACAAGTTGACCCTGGTAGTCCCACGCCGTAAACGATATCGACTTGGAGGTTGTGCCGCCAGAAGGCGTGGCTGGAGCTAACGTTAAGTCGACCGCCTGGGGAAGTACAGCCTGGGATTAAAACTCGATAGATGAGGCCCGCACAAGCGGTGGAGCATGGTTTAATTCAGGTGACGCAGAGACACTACCTAGTCTGGCATCCACAGGGGAAGTTTTTCAGAGATGAGAATGTACCTTCGGGAACCGTGAGACAGGTGCTGCATGGCTGTAAATCATCACATTATGTGAAATGTGGATTAAAAGTCCCGCAACGAGCGCACTATCCTTTGTTGTTGTCAAGCCGGGAACTCAAAGGGAGCTGATAAACTGGGAGGAAGGTAGGATGACGTCAAAGTCATCACTTGGCCCGACCAGGGCTACTACGTGCTACAATGGCGCATACAAGAGAGCGACCTCGCGAAACAAACGGACCTCCTGAGGTGAAGTCAATGGTCGGTTAGGTCTGCTCTGACCTCATGAAGTCAGAATGCTTCAAGTAATCGTGGATCAGAATGCAGGCCATTCAGGCCTTGTACACACCATACATCCACCATATGGGAGTAGGTTGCAAAAGAAGTAGAGTAGCTTAACCTTCAGGAGGGCGCTACTGCACTTTGTGATTCATGACTGGGGTGGAAATTCAGCAAGGTAACCGG
+
&%'(++-%+,-$$'('%&+*'(''%&&%%++-4+*,-&-'/.(-/-&2()'((03-#-(.+1*/+/0.)),&'(+**('('$'$%''$&%')'%(++,*+/)+*-.3,.-+,*)'(%''%+)/$'''''-((&$'(,+.6712344320'*)&'+0/46'.768+(+2)&'''.-+)(%%((-)(**)*,*&$'(-/+,720,(,*15/-765,&+'&$%''/.')36))-,+)-%*'$%&(&$%')++.--07+.-+.-)./0./3($&$#&(2172//'-*'%)'*.0)*+/9261./++.+4+',,265/(.('&%%%%'*.9(0,&%)+/,,.)'&'&/41+/2*)(0(*+()*0-0,(+)..0//0,0('*/%*&&*(&&'$%'&'%'(#%%(&)*)''''/)3,/2./4+,&%(0-'(0/+.2(-''&%''*+.-*+*&,.*3/'2'$(&'%')*(,-98-+0733,+-))))+,01265'*%)).-'&'&'-)(*,03<29-%'&)%(,2*).1/('053-)..29548841,&,'/-++*((*,**,,5-.+/.%&'&&,(.4/-,%&''))*'+0+$)&(3+,),,&%03-140/3/&'&&((--33-'(*,'1+3::4110'-+%($$%$,-)50(+)-+)''%()-,(***-'**968833*$()*,,.02-)')&)%'$%'('&+0124345660&&%+0*+&')*07.+'$&&+&'&$(&0(''%+,*)&'*/)3,48:6-2/.+//10233,*/,.04,/&,))(-.*()'+)&))*-.86/)*%(%*5...)$(),-&-,/3('&&%&$))+03))4-).0%'$%&*&&'),'0-)-*9/6:/,41'&&&&&-**))-(0/,.1/4.2-&/.*/762&44,5)+-0267)),)*%')&%+,/4*44,+'($$'').,---3:41.+''$%$&(*&*&'+,/01344$%%&&'&)2&,.5075,3)$$$''$%#%#%&%$&*(''(*'+#)(*('%&')$($+'&'$$&%&&',('%..**3,0+&&),311,3+2+,0,'(/%&%$&(+(&.-2&(./321(,+,++).2'&$()+/*),+.,')-3+(()'.418'34;7(%-*%''&%&)**,+,.1-.+.()+/*-0.+'('#))&)%(191.003587622(1*&*)%)'&*(%'+%$#%%(+-),2123*
@d0bdab81-9283-49b7-88b6-b1fc54dc9099 ch=330 read=59571 start_time=2019-12-13T07:44:30Z barcode=BC01 runid=2c9cf7bc05858273f10e7d7ec552fc0bd742dc3e
CTCCTACGGGGTGGCGGTATTACAAATAGGGAAGCCTACCTGATGCAGCAACGCCGCGTGATGATGAAGGTTTTCGGATCGTAAAGAAATGTCTTTGGGGAAAGATAATGGCCCAGTACCCAGGAGGAAGCCACGGCTAACTACGTGCCAGCAGCCGCGGTAATACGTAGGTGGCGACGTTATCAGGGTTACCGCGGGCGTAAAGGGTAGGCGGATGATTAAGTGGGATGAAATACCCAGGCTCAACTTGGGTGCGCATTCCGACTGGTTTATCATAGAGTGCAGGAGAGGAGGTGGAATTCCTAGTGTAGCGGTGAAATGCGTAGAGATTACAGGAAGAACACCGGTGGCGAGGCGACTCTCTGGACTGTAACTGACGCTGAGGCTCAGCGTGGGGAGCAAACAGTAGATACCTGGTAGTCCACGCCGTAAGCGTGGAATACTAGGTGTGGGGTTTCAACACCTCCGTGCCGCCGCTAACGCATTAAGTATTCCGCCTGGGGAGTACGGTCGCAAGATTAAACTCAAAGAGATTGACGGGGACCCGCACAAGTAGCGGAGCATGTGGTTTTAATTCGAAGCAACGCGAAAGAGACCTTACCTACACTTGACATTAGCACATTACTCGCAATCGAAATCCCTTCGGGGACAAGGTGACGGAGTGGTGCATGGTTGTCAATCAGCTCGTGTCGTGAGATGTTGAGTTTAAGTCCCACAGCAGGCGCAACCCTTGTCGTTAGTTACCACCATTAAGTTGAGGACTCTGGCAGAGACCTGGGTTAACAGGAGGAAGGTGGGGATGACGTCAAATCATCATGCCCCTTATGTGTAGGGCTACACGCGTGCTACAATGGCTGAGTACCAGAGAGGATGCAATACCGTGAGGTGGAGCCAAACTTTAAAACCAGTCTCAGTTTCCCGGATTGTAGGCTGAAACTCAACACTACATGGCTTCTGGAGTTACTAGTAATCGCGAATCGGGAATGTCGCGGTGAATACGTTCCCAGGTCTTGTACACACCGCGCCGTCACACCATGAGAGTTGGCAATACCCGAAGTCCGTGAGCTAACCCAAGGGAGGCAGCGGCCGAAGGTAGGGTCAGCGGTAGAGGGTGAAATCGTAACAAAGGTAACCGG
+
+-632*1+'*&%(,*-.,(')((+,01--1(++(+)%$)'(./3359689;724/(('),**+,.4480.2:4.189993.+04.%((&'$()-96*.3)**,(1/+*)''2+))$,%',*+)(')'(+).:..-2-./626574867;6*/.-20514-*/*,-6555060.90/%*)+++*,(*-),-(,*$$&*-44575.(,&$(,2.4645664937,6-2**.''-702923'-289901,)/)-,/&((,)4()&$(*)&)(,.,--%(+),.148672-*&,,((&)'*)*2+-7+*+8+-+--.9/*,+'()4434,,+)+*('&,+)*)*577::*4.6.,('-+6672321/.12244567/....7667864:34-)+*+56;:/*/0.9.,('$('+*/2;,-876607.&+)134/41*+/.134325783251210892-9974'4.12/161300,+.,+++-+-.103331*//1;3415:9:93+&',+/4;9923/-)+../1-/,/2;-($''/+.-,*.0-,-;1--/110.-+-/2,)+,43/-01/;<-185:/*+)%*2552..,1'&&%)/,/,+20,--,),)*))%(&(&)(,*,-**)'#%'+*,%'%'&)+*3<7/-65175.3+.,12'*%&(1;:798:6559/10'+,,+,/148:9996.-,-*32+:,,,/5/.6/.92''*((($(,,%/(0-;9/8122.7/.+6,*+))0/46:78.02.-.--2333&(($'&%029554//10,-(0-,3++0-303:9)+75663568<//188725-73-(0,,-564240....0)((%&*,3754548459680'(*(6*$%%((+,,,+-'+*-,7/)*'0(*/-)+519;634645;<;65245544)40:*0+(**),--/+0-.10,7/-00,&*))()(-.-)((-'(+2,..8-/0&3.5/000/4220-'+%*')145.2+4234;969/50.))(.72370'+*,-..17&'$%(*+.121257810-(),4.4-1;65/74++3./28898241+,&)%$)'&'*&&++)-,,3/4335/134----.','+&,$'&/-**%&&')1135:9::)-/,48958/
@72c94760-961a-4e1c-9c42-9dd93beb01c2 ch=70 read=83500 start_time=2019-12-13T07:44:37Z barcode=BC01 runid=2c9cf7bc05858273f10e7d7ec552fc0bd742dc3e
CCGGTTGCCTTGTTCGACACCACTTTGATCATGAGATCACAGAGTGGTGGCGCCCTCCCGAAGGTTAAGCTACCCTGCGCTGTACGCAGCCCACTCCGTGGTGTGACGGGCGGTGTGGCCTGCAAGGCCGGGAACGTATTCACCGTGGCATTCTGATCGATTGCAGCGTTCCGACTGTGGGTCGAGGTTGCGAATTCCAATCCGGACTACGACGCTTTGGGGTCGCTCGCGAGGTCCTTCTCTTTGTATGCGCCATTGTAGCACGTGTGTAGCCCACAGTGTGGGGCCATGATGACTGACGTCATCCCCACCTTCCTCAGTTTATCATAGCAGTCTCCTTTGAGTTCCCAACCGGACTGGCAACAAGGATAAAGAGGTTGCCGCTCGTTGGAACAACAACATTTCTAACACAGTGACGACAATACATGCAGCACCTAATCTCACAGTTCCCGAAGGCATTCTCATCTGAAAACTTCCGTGGATGTCAAGACCAGGTAGGTTCTTCGCGTTGCATCCGAATTAAGAGCCATATCACATTGCGGGCCAAATCAATTCATTTTGGTTTTAACCTTGCGGCCGTACTCCCAGACGGTCGACGTTAGCTCCGGAAGCCACGCCTCAAAGGCCTCAAGTCGACATCGTTTGCGTGGACTACCAGAATTATCTAATCCTGTTTGCTCCCCACAAGGCGTCAGTCTTCGTCCAGGGCCGCTAGCCCATACCGGTATTCCTCAGATCTCTACATTTCACCGCTACACCTATAGATTCTACCTCTCTACGAGACTCAAACACCCGAAATTATCAGATTAACAGTTCCCAGGTTGAGGCCGGGATTTCTCATCTGACTTAACAAACCGCCTGCGTGCGCTTAGTAATTCCGATTAACGCTTGCACCCTCGTATTACCGCGGCTTAACGGTTAGCTATTTCTTGGGTGACGTCAGTAGACGAGTCGTGGCACATCGCTTCGCCGCTGAAGTGCTTTCTAGCCGAGGCCTTCTAGCTTCATACGCGGCGGCTGCATCGGGCTTGCGCCCATTTGTACCAATATTCCCCTGCTGCCTCCGTAGAG
+
'(%),2%(('()-,(&*-&*.,*,.'*$1.&&'')*,,(,+,+'-)/,).,)+.(),2('(*+1010,*-0/391++)%'+))(*+/')2.,'()*,%(+',)%'$(0560,2.,*)'&$#$$%&-2.5-85431)/2363265596954483+,)-,&&**%)$$&(+542--,,(*)-/01,+*,..,.%%'$'))1-,3,3/0-)%)+(*&('--'(,+('$%%'('*)-4/0218/2,34-'+*-+-.06*0'%%$%((++0)+%&$%''((-*).,/,1524400++*))&'()0&*++)286*+59593402,-)70-.30*(**(*432.())&&(15379*(%+**(&'&'3/09628/40459(+%)+-0*-*%*+/*/'(**,'(',-5/,,7))%'2*)*)'--01,(,-)%&'),*++$'#((&&*,/./)++23.87-(-+'%*)(.4/0,---(,67503/69+33:48/55/4./-4.++*)'1/86380++(+*&&()/''(*1*1-$,#%&'''&&%'&-*)*-3*.+&)/.0+2/82,/25'('',9,/7..1.+*-)+($('(+/2)'&%%''+'''&%,))()*5(,,''&)(%(&'))++.$%#&%())''*+,+(*-0/5(&$%%+'1*./*/+(&)'/-3332.5..51,13,%%+4')&$%+/*./-.0*'.,383218*+2/-//'(%&#(((&''+('++,5810*+*(-,*+++*,&,3*-*0/%'(&)*++''/&--(4,-++-''''(*),'&'+,1)+&&$''%#(*'+++-6**-1''%&)..9,-)*&())(&*'3(&)&$11*%((*,,-,+*,)/3014,+-..1-+,),%&$%%$($*'5*7,3*),,*%)$%%%$&%)2,*,$)'++)1,(((&&$#%%$&%(($#%'&%'&$##)*'*&)*--.(')%&$*((%&&&'&(('&',(()-++&(*&**+&&'+))*)($%'%*(%&&%$%(**('&+)30.2'+'&'%$&&%'%'')0&20+/*&&&+++%(+''/'-227267,79/)&''()+2-78+/1,+(
@fd5689c3-0baf-415b-bf9c-3da1d26af109 ch=476 read=69419 start_time=2019-12-13T07:44:29Z barcode=BC01 runid=2c9cf7bc05858273f10e7d7ec552fc0bd742dc3e
CCAGTTACGCTTATTTACGGCTTCACCCCCCAGTCGCCAGATCACAAAGTGGTAAGCGCCCGCCGAAGGGATTAAGCTACCTGCTTCTTTTGCCCCACTCCCGCTGGTGTGACGGGCGGTGTGTACAGGGCGGGAACGTATTCACGTGGCATTCTGATCCACGATTGCACTGGCGATTCCGACTTCGCTTGGAGTCAGTTGCCAGACTCCAATCCGGACTACGACGCGCTGCCTTGAGGTCCGCTTGCTCTCGCGGGGAGTCGCTTCTCTCTTTGTATGCGCCATTTAGCGTGTGGCCTGGTCATTAAGGGCCAAAATGATGACTTGATGACGTCATCCCCACCTTCCCTCCAGTTTATCACTGTAGCAGTCTCCTTTGAGTTCCCGGCGGACCGCTGGCAGCAAAGGATAAAGGTTGCGCTCGTTGCGGGACTTAACAACATTTCACAACTGCAGGCTGACGACAGCCATGCGGCACCTGTCTCACGGTTCCCGAAGGCACATTTCTCATCTCTACCAGAAACTTCCGTATGGATGTCGGCGTTCGGCATCGATCGTTCAACGCTTGCGGCCGTAATGCTCCCCGGGCGGTCGACTTAACGCGCGCTTCCCCGTTAAGCTCCGGAAGCCGCCTCAAGGAGGCTGCAACCTCCAAGTCGGCATCGTTTACGGCGTGGACTACCGGAATTATCTAATCCTGTTGCTCCCCACGCTTTCGCGCCACAGGCGTCAGTCTTCGTCCGGGGGGCCGCCTTCGCCACCCGAGTATTCCTCCAGATCTCTACGCATTTCCGCACCGCTACGCGATTCTACCTCTACGAGATCCAGAAGCGCGCACGCGGTATCAGATGCAGTTCCAGGTTGGTGGCCAGAGTTTCACATCTGACTTAACAAACAAACCGCCTGCGTGCGCTGCCGCCCAGTAATTCCGATTAACGCTTGCCCTCCGTATTACGCGGCTGCTGGCTGGAAGGTTAGCCAGTGCTTCTTCTGCAGGTAACGTCAGCAAAAGGTAATGCTTCTCCCTTCCTCGAAGTACTTTACAGCCCGAAGGCCTTCTTCATACACGCGGCATGGCTGCATCAGGCTTACGCCCGTTATTACCAATATTCCCCTGCTGCTCCCGTAGGGGCAATATCAGCACCAACAGAAGGAAGGTTAACACCAAAGACACCGACAGCACCAATGGCTGGCACCAGCAATGCGTAATA
+
++&,/1',(')&&*3*%%'%&),('+)003,((**$&%&&54/(,-34-,'..+(%&(,/)%))%'(/0((-+4.,/.)-,(%%$'$$%&%'+.0+&&'*-)%&&./+,+//2098-/.,,0,-'(%%*()'1-2*,-,-3:/'',-/8//09002205.+**'3'$&'''%'()*,+')((.02-'&%$'&%%&*$+(.&))%)0018(9*823/4/55///.-+-**1+,'%%$%.,+1+*)0)()***,(&)'+*&+*)()+,-..-0.97**)++/24-++($$&)()))&(1(&,600&/$()*.0,,,+*%'()**))).('%&'+(,38:.:/+$*(+-46((3..43<*))0)-)+%%'&')**-+'')(*-4401.&&)'+:3,''&&*/,-%,1-(+)01/1)*,-%$'%'/2.20--(792+,&(%&'.,/.8,,*(.'(('*)*23,.,*-421152100/&.00::4455//,/.326-))'),+1.)1+04(*7761--*''+('%('%('&'&&'%',+-.)()&'$$$$#$#####%$%$$&&&%%(%%&%&%(')(,,,**('*0*+*&.10.412,+&&&6+.,,**%)*,'('&#%*'&'(*,+(((&#&((*+...-*1%'(*$$&*),2)3')'%&0,&((+,.,/*$'(.*,+,4645(0(&(('--'-+--2/330(,+&'.4/3,(,-)*++)()$-)&'&031,30../.-1.'(/+).362-250.0/32222+.2))$&(*8:270.**)-,*+()%((*(+8/1-$($')'),'+&+.,1/+'%)+&))(.*$)'*.'($(+$',-&)$&$(#'()*,'+&(%+&/2)/+'*)')++%%&&'%)&))7*)*+,..(''&&&5-132)-.,,)+),.++-,..2-,%#$((*1.()**3/1+('(4,4,+*&'&%(1.*.3)1617'*$(+++.3350/))+)'&)**8*--8)2/+-/8025+*)*&0--3:547&%%#%..-*1+2(-%%)*',-5)9/8--,(++'*+,14-(''%*&''*-,,)-*/*-3236.,(+)++,*+,02.,**+,6278-2+&)*67-)-/&+*(*.,6.227281)'(($$&&*:-,//1+*)++90./.+*++-3.6.4))1(-%&'+)*)''%,'/,))1.$*),.-+$(%&$)&(&('$%(((4+$(*-72/53*(&$$
@772a638e-f33c-47eb-81bc-6be09412e6fd ch=161 read=114005 start_time=2019-12-13T07:44:39Z barcode=BC01 runid=2c9cf7bc05858273f10e7d7ec552fc0bd742dc3e
CCGGTTACCTTGTTACGACTTCACTGATCATGAATCACAAAGTGGTAAAGCGCCCTCGAAGGTTAAGCTACCTACTTCTTTTGCAACCCCTCCCATGGTGTGACGGGCGGTATGCATGCAAGGCCCAGGAACTATTCACCGTGGCATTCTGATCCACGATTACTAGCGATTCCGACTTCATGAGTCGAGTTGCAGACTCAATCCGGACTACGACGCTTTATGAGGGTCCGCTTATCTCGCGAGTCGCTTCTCTTTGTAGCCATTGTAGCGTGTGTAGCCCTGGTCCTGCGTGGGGCGCATGATGACTTGACGTCATCCACCTTCCTCCAGTTTATCGCTGGCAGTCTTTAGTTCGGCATTTGGACCGCTGGCAACAAAGGATTGAGGTTGCCGCGCTCGTTGCCCGGGACTTAACCCAACATTTCACAACACGGGCTGACGACAGCCATGCAGCACCTGTCTCCACAGTTCCCGAAGGCACCAAATCCATCTGGAAAGTTCTGTGGATCAAGACCAGGTAAGGTTCTTCGCGTTGCATCGAATTAAACCACATGCTCCACCCGCTTGTGCGGCCCCGTCAATTCATTTGAGTTTTAACCTTGCGGCCCGTACTCCCAGGCGGTCGACTTAACGCGTTAGCTCCGGAAGCCACGCCTCAGGGCACAGCCTCCAAGTCGACATCGTTTTGGCGTGGACTACCAGGGTATCTAATCCTGTTGCTCCCGCTTCGCACTGAGCGTCAGTCTTCGATCAGGGGCCGCCTTCGCCACCAGTAATCCTCCAGATCTCTACGCATTTCACCGCTACGCCTGGAATTCACCCCTCTACGAGACTCAAGCTTGCCAGTATCAGATGCAGTCCCCAGGTTGAGCCAGGGGATTTCACATCTGACTTAACAAACCGCCTGCGTGCGCTTTACGCCCAGTAATTCCGATTAACGCTTGCACCCTCCGTATTACCGCGGCTGCTGGCAGGTTAGCCGGTGCTTCTTCTGCGGGTAACGCGTCAATGAGCAAAGGTATTAGCTTTACTCCCGCTTCCTCCCCGCTGAAAGTACTTTACAACCCGAAGGCCTTCTTCATACGCGGCATGGCTGCATCGAACTGCGCCCATTGCGCAATATTCCCCTGCTGCCTCCGTAGG
+
4&))8,+5406+-2*))'-38311((*04..((211(--4***49617++.0221*.&*,+*')$$%&%%(.'')*40-83*#&(+/34,,08*,768/21564,0//,412,%))+%1452451($..5-)&$)+)017%3&+)/2;9766784---+06+0,----817-/*(,-6.%2(',..-,))7)1%(/01:.6--66-,-.6685/),&'-$&&%-06-/)*,4--,0-3+,((///-0806745:8+,&&)*%,'(+//0*+++)+*(+*)&)/)(%'$%&$&*-,)*,+/01/.+,+0-12899927*(,61::9/6'*,9<:320&3,3-,*28.*+*&,1/1')(),3,*.*.7536660/1.3-)')%-'*)/2/9*-&&),-/2/5/+.''2990323/0+1++'2-06.-((*%+*1(&',/1031,+*+4+340/,...::324,(*(%-)+,-80*')1*11(5*,/++8</0/-/72:626;89944312*//-.41/0654*3-6;5451.1../**'+)%'+3-66,8.--0/-112/,60*))-*)+2-,*&*/**-15:7;614;:1-,1<<2-712280,)-342+*+-,2.((2988;9830---04112(+)&(13/22/.0,183677:7.,0:8+-.,*26/7-(%(*+:99387,4,)%/,1247-,'(-1:567101643253987269./.2.,&%''(''$%'$$(3+.443698<31&(-*,7;5-4,.-,0742/,3)&)('%*1713-,,1//0/0*311.5:8/.02&*+-167<::08,5.*&+42,31/++().-118,3*1-8..9,0/146//0101:672;<3-..00+)457)(((/&/72,*(*-8322.5/7/6/0/21+-.-).-.11,'&%$%))+4/,'-&1'4+/.0181810.7++,-.83.17161531.1-//51./00-((&251,*)1+-7,++9,77<71/0-2/.094-,/01390.-,-06*,8-030+%*+1,$''(3-%'*&*),,13.(0;:374-,**,0+(*,)/-**-0.1077<97;84)%(''1**)32665/---,-+*'/),,2:1-22'&%'-+./4.53/-///-))((11,/.0'
@e386616c-d1a6-47fd-86f1-58ee768dd061 ch=245 read=174419 start_time=2019-12-13T07:44:49Z barcode=BC01 runid=2c9cf7bc05858273f10e7d7ec552fc0bd742dc3e
CTCTACGGAGGCAGCAGTGGGGAATATTGCACAATGGGCGCAAAGCCCACCAGTACAGCCATGCCGCGTGTGAAGGCCTTGGACGCGAAGTGCTGTGGCGGGGAGGAAGGGGTAAAGTTAATACCTTTGCCCCGGTACGTTACCCGCAGAAAGCACCGGCTCCGTGCCAGCAGCCGCGGTAATACGGAAGTGCAAGTGTTAATCGGAATTACTGGGCGTAAAAGCGCACGCAGGCGGTTTGTTAGAATCAGATGTGAAATCCCCGGAGCTCAACCTGGGAACTGCATCTGATACTGTAAGCTTGGAGTCTCGTAGAGGGGTAGAATTCCAGGTGTAGCGGTGAAATGCGTATTGAGAGATCTGGAGGAGGAATACCGGTGGCGAAGGCGGCCCCTGGACGAAGACTGACGCTCAGGTGCGAAAGCGTGGGGAGCAAACGGTTAGATACCCGGTAGTCCACGCCGTAAACGATATCGACTTGGAGGTTGTGCCCTTGAGGCGTGGCTTCCGGAGCTAACGCGTTAAGTCCGACCGCCTGGGAGTACGGCCGCAAGGTTAAAACTCAAATGAATTGACGGGGGGGCCCGCACAAGCGGTGGAGCATGTGGTTTAATTCGATGCAGCGCGAAGAACCTTACCTGGTCGCGACATCCCGCGGAAGTTTTTTCAGAGATGAGGATGTGCCTTCGGGAACCGTGAGACAGGTGCTGCATGGCTGTCGTCAGCTCGTGTTGTGAAATGTTGGGTTAAGTCGCAACGAGCGCAACCTTATCCTTTGTTGCCAGCGGTCGGCCGGGAACTCAAAGGAGACTGCCGATGATAAACTGGAGGAAGGTGGGGATGACGTCAGGTCATCATGGCCTGACCAGGGCTACACGTGCTACAATGGCGCATACAAAGAGAAGCGACGCTCGCGGGAGCAAGCGGACCTCATAAAAGGTGCGTCGTAGTCCGGATTGAGTCTGCAACTCGACTCCATGAAGTCGGAATCGCTAGTAATCGTGGATCAGAATGCCACGGTGAATACGTTCGGAGCCTTGTACACACCGCTGATCACACCATGGGAGTGGGTTGCGAAAGTGGTAACTTAACCTTCGGGAGGGCGCTTACCACTTTAGTGATTCATGACTGGGGTGAAGTCGTAACAAGGTAACCG
+
*/+,/0/6--0-.00/34-71)***+2.-/302205;10**,*,.15+$%$$%/(+,).+0/.6747765(&(*(**'$$)*$$&'$%%%''0.0&()%*/2,(..28/73''+5:++6/5.//,*1**//3*,*)%%&,-+.//,/1/-.+*+0932/0/6668763/01.0150417,2--,800,'+)./8900+0,3,31'1'&+)*+::<953,,27+)*/.-/(,(*18-06<1,5//)./.1,,5821%(.))+46--.(*-;;/5.6.08/.22.--..80./1111-(('%'*&+&&)(('+/22+%-,**',0'4)5-325:63400.001049/.-6/-')&%&&'+,8657/,-(&2-,602::89603/,+2***(*:40*)+31/*./(+1210-+..1469864206.+,-8%*/((*+99,3&++50-02*84,&%.%')30/177;889:13-,+./76.-,,1..0/2:./,23(+0.019666591110-/,-,/01;433/322&&'(%&(0613;4.,)(%-*,,94-()'%).+8-:97/26.970.,1625.3('*.43..2*())*+,,//9226,/+(('&.-4;8176:501112/000./23,-1595;43:76&'$$$')*0152)%0+/)0++-:2:,4(((,.-0/13.113%611.6(.8185:77,&,+3*./1//011474;64,.-(,/-.//59:87<660761/1333:97<71//,$*()+(&,.,*0+-./3011%%/(),6./3,,,,5331834.9-3+*..65,/+),-7531,(&,+*,2;9555/+2-+3011068.398-,++)*'))+7:9.117.*(('8:67894,))'&'.19:55281060-/000436*('&)*(.076&,-0+*+,''(+/6-0052565644612)&(++010035&530+20,2))(+,34783012367678:896190-1'.+--1788/-./1018:9;:87/./75793'//72&'0-/764:5,/*+2+.)$&%%&'',-(+-++--3421*)+/0,+)(0465921%&.,(++(()&()(1+33286+:-*07+422.1,.4./091&%(*155:4433442(21---.,.2102/,07)5-3:41)
@39d3481a-1055-4fdf-aa4d-a4f060a1939d ch=138 read=83896 start_time=2019-12-13T07:44:44Z barcode=BC01 runid=2c9cf7bc05858273f10e7d7ec552fc0bd742dc3e
CTCCTACGGGAGGCAGCGGCGGGAATATTGCACAATGGGCGCAAGCCTGATGCAGCCATGCCGCGTATTATGAAGAAGGCCTTCGGGTTGTAAAGTACTTTCAGCGGGGAGGAAGGGTAAAGTTAATACCTTTGCTCATTGACGTTACCGCAGAAGAAACACCGGCTAACTCCGTGCCAGCAGCCCGCGGTAATACGGAGAGTGCAGCGTTAATCGGAATTACTGGGCGTAAAGCGCACGCAGGCGGTTTAAGTCAGATGTAGAAATCCCGAACCAACCTGGGAACTGCATCCTGATACTGGCAAGCGAGGTCTCGTAGAGGGTAGAATTCCAGGTGTAGCGGTGAAATGCGTAGAGATCTGGAGGAATACCGGTGGCGAAGGCGGCCCCTGGACGAAGACTGACGCTCGGGTGCGAAAGCATGGGGAGCAAACGGGATTAGATACCCTGGTAGTCCACGCCGTAAACGATGTCGACTTGGAGGTTGTGCCCGCTTGAAGCGTGGCTTCCGGAGCTAACGTTAAGTCGACCGCCGCGAGAGAATACGGCCGCAGGTTAAAACTCAAATGAATTGACGGGGCCGCACAAGCGGTGGAACATGTGGTTTAATTCGATACAACGCGAAAAGAACCTTACTAGTCGAGCATCCACGGAAGTTTTGAAGAGATGAGAATGTGCCTTCCGGGAACCGTGAGACGGAGTGCTGCATGGCTGTCGTCAGCTCGTGTTGTCGTCTATTTTAACCCGCATCCTTTGTTGCCAGCGGTCGGCCGGGAACTCAAAGGGAGACTGCCAGTGATAAACTGGAGGGGTGGGATGACGTCAAGTCATGCTTGGCCCTTACGACCAGGGCTACACACGTGCCACAATGGCGCATACAAGAAGAAGCGACCTCGCGAGAGCAAGCGGACCTCATAAAGTGCGTCATGTGAGTTAGGTCTGCAACTCGACTCCATGAAGTCAGAATCGCTAGTAATCGTGGATCAGAATGCCACGGTGAATACGTTCCGGGCCTTGTACACCGCCCGTCACACCATGGGAATTGGGTTGCAAAGTAGGTAACTTAACCTTCGGGAGGGCGCTTACCACTTTGTGATTCGCCCGGCTGAGGGTGAAGTCGTAACCTGGGTAACCGG
+
(*0/)+2.97/14.*-)*)((.&/)),00++(/-81*34.',/6169---.*//&11/()34)(&*&-.//33/%(')+*32830:41640181*.-*16+)'/1$-))&2/)'--')*;8,/.4,./4032/-468/9,+(-&*)')'&)+,0,))33*,7/4.++.6.235*015;6610.61*(-,5/-:00141+)))+,)$)'+..2/33,14.410057873119;8.410+,*,+-01276;;27272,+/223((+02+.*,&#$%%609;99<7775//./.8)))/00;756020'*(&,)//)+061/)-))(,-,0,1.0,3/0,/,//2870-61*.1;9832/00-*--*7/6:877:26202/*+()+0..2;5,,2679001-++,,,;::::)1*2-*(**()*00/36.).13;58(::+0+((..71:/+/6654232)+-098:;<5522314871)&&2)6674;34296,%'-'))'''*.,.*'(-+/,+,-3-,,+,335-0-..4:33/))'')(,-2/'-%.3./0-/94;381*-.86<20.1,2-,+,,+()((()*-)()+0:55999801+*,13<;597;845422./.--/174,(,35705.-(),53-%(+3371*+'+'(&,87*((+&'(+--.*.612322604.'262)..3561-3/4(,&+01:::702/.-/-01356,3/..0/-30)$##$#%%'-.,,/,6)%((,-*,60,3-,5,,)*1714)9-4(3./3042'(&,+,)0137997(+++,12/+,+-1-,+-1-07.--/68637)0/45+/'')'+*.6/)-)*++1-,66661--)(%&'**40...50&//.114101*(+)%+(&(66::::8:/-*(),,:,12911711/-6;62325675'5-,+%()-+0,--2*-+++,2,+-45923+4---5(1+..5/1)(**.866)3+20333(*20032/008976:97914900)2./,,,)*-,(*0+/8-.033535:05.,((%*&)-1/53,1,'&(&(,,*'(%%.+))*,/,93')..1356647/--275/057::84253-323.%,1*-,.5-/107472/,'&%%%'*.-7
@ef6b552d-ce16-4ce8-8f00-b3c57f9e690f ch=323 read=68545 start_time=2019-12-13T07:44:47Z barcode=BC01 runid=2c9cf7bc05858273f10e7d7ec552fc0bd742dc3e
CCGGTTACCTTGTTACGACTTCACCCAGTCACGAACCCGCCGTGGTAAAGCGCCCTCCTTTACCCAGTTGGGCTCACCTGCATCTGGCAGACCCGCTCCCATGGTGTGACGGGCGGTGATGCAAGACCAGGAACGTATTCACCGCGGCATGCTGATCCGCGATTACTAGCGATTCCGACTTCACGCGGTCGAGTTGCAGACTGCGATCCGGACTATGACTGGTTTTATGGGATTAAGCTCCTCGCGGTTTGGCTTCTGTACCAGCCATTGTATGACGTGTGTAGCCCCACTGCTAAAGTTGCATGAGGACTTGACGATGCATCCCCACCTTCCCCGGTTTTGTCACCGGCAGTCTCGATAGAGTGCTCCAGCTGAATGCTTAGCAACTAATGACAAAGTTTGCGCTCGTTGCGGGACTTAACCCAACATCTCGACACAGGCTGACGACTTAGCCATTACACAGCACCTGTATTGCAGGTTTCTCTTTCGAGCACAGATCCATCTCTGGAAACTTCCTGCCATGTCAAAGGTGGTGGGTTTTCGCGTTGCATCGAATTAAACCCATCATCCACCGCTTGTGCGGGTCCCCGTCGAATTCCTTTGAGTTTCAACCCTTGCGGCCATTACTCCCCAGGCAGGTTCAACTTCACGCGTTAGCTTCGTTGCTGAAGAGAAACTAATTCCCAGCGAAAAGTTGAGGCATCGTTTGGGCGTGGACTACCAGGGTATCTAATCCTGTTGCTCCGCTCGTGCATAGACGTCAGTACAGGTCAGGGGATTGCCTTCGCCATCGGTGTTCCTCCATATCTACGCATTTCACTGCTACGCGGAATTCCATCCCCTCTACCGTACTCTAGCCATGCAGTCACAAATCAGTTCCAGGTTGAGCCCGGGGATTTCACATCTGTCTTACATAACCGCCTGCGCACGCTTTGTAGTAATTCCGATTAACGCTCGCTGCCTACGTATTACCGCGGCTGCTGGCGTAGTTAGCCAGTGCTTATTCTTCACGGTACCGTCATGGGCCCCTGTATTAGAAGGAGCTTTTCGTTTCGTACAAAAGTTACAACCCGAAGGCCTTCATCCGCGGCATTGCTGGATCCAGGCTTTCGCCCATTGTCCAAAATTCCCCACTGCTGCCTCCGTAG
+
+3/008-/223*06*,-.79;63273/1//..*)11:8*-3552)0)1(')*382,/0+3)&/('%1.7*-%$$'&,-*''$)+).---869;3././8+.:9:-+()*2-:9745.,+-$-35+.1,$,*.620188.-,0/*/2931134715662/**',&(+**333)4407212861(+(()++1&%)/502+.,+')(+*,3447++*+,77947*(%$$'*174)0+-&&(*3/'/+,*3.7*,'))2./03,68)''-&+*'()+*--)&%'(+01-97,(0/-*'-1++))%&$%%((-,1370/,+&(%%'+/26-)./3.124/+-2;<+92/+/.+1-*(//15345510001529&*$+,7(70+&+&*%50&44081/.323(((,*)1/21101611/4/.&%%)%-&&*+/.//(+(*+06'(756654/'*))*+26-7)'(')(*./5411-(*)(*&21*0+.41552+*.&+'-'(*,060265631(-0-+,64999:8010188:+.:/76+*+)+3+.10/.,1-.,.-))/.2/<55<-.125781/4.,-/+./1849614352-/3%4&.6/&&0,.1-6;,,/,/1'1,,+5/6/'+(*1-799+&/**$)('.-.+0164(508.3).&),8685,%*()2(%($,/)-.+,271:+)$&&,//+)0..,)(-.197/7+13/.589:17865:44/*,,9754:40*.14:+007''(300600,,$$&24880-0-3-/645*1-,)&(*')'''''*968858568<:8675/03377/1-..0983,,/-02(-',*/.0/11;4367:6/23'34/1*0/.*&*1,36,.0440))(-)))--19/**06.6.+.20'(((,#.-3,,-.//''*1090//46;:;69;8685510/-0/,)+++/199841./04/3.,*2+&(%%,3()++)++-+8<:2910187620.*('**-'+/8.66433:37;72-$$($&/'03,/0//280395--66.5.-*+,,,%*+0::/*75;43*+),05*&'++')5.3-((*0*..87<8838,%%%&$(*/-248:872*)/4.6;.-054-,+.(0,0*6853-7460$')-55469261*)/*
@63e00927-1949-4b45-bbbf-3ffa9378f402 ch=361 read=98585 start_time=2019-12-13T07:44:49Z barcode=BC01 runid=2c9cf7bc05858273f10e7d7ec552fc0bd742dc3e
CAGGAGGCAGCAGAAGTGGGAATGTTGCACAGTGAGCAAGCCTGATGCAGCCATGCCGCGTGTATGAAGGCCTGGGGTTGTAAAGTACTTTCAGCAGGGAGGAAGGGAATTATTACCTTTGCTCACTGGCGTTACCATAGAAGAGCACCAGCTAACTCCGTGCAGCAGCCATAGTAATGCAGGAGGTGCAAGCGTTAATCCAGGAATTACTGGGCGTAAAGGCTGGCCTTGCCGCCAGGCGGTTTATTAAGTCGGATCTGTAGAATCCCAGGCTCAGCCGCAAGAGACTGCGGG
+
)(.,'+)((&%%%)')*'((*,-(4,%(%&'&)&%&*()')1()**'(($((('88710++**)-*).(+(&$$**(,-+'()''..15:6.(*($++(+-/((,.+%$&$'&$$),)33/1-*$&#)'+*,(%*)$%%%-('***,0-&+,,473341,*'&$%&'+,1&(%/.161,.,)+',+)&%('%()-304/6)''(,'-+.//6951,./71&''%)'+*)+(-+&,*0257'337-&2/.-06/'.++&&%%,(-0-06-&1765,,&2*+),)&&)*6-)($$%
@eb4cdbca-1759-49aa-bfd0-b70fed3c3ac2 ch=309 read=120299 start_time=2019-12-13T07:45:09Z barcode=BC01 runid=2c9cf7bc05858273f10e7d7ec552fc0bd742dc3e
TTGATTGCAGCGGGCTTCACCCACGATTCATGAATCACAAAGTGGTAAAGCGCCCTCCGGGGTTGGCCCTCGCTTCTTTGCAACCCACTCCCATGGTCAGCAGCGGGCGGTGTGTACAAGGCGGGAACGTATTCACCGTGGCATTCTGATCACGATTACTGTGATTCCGACCATGAGTCGAGTTGCAGATCAATCGGACTACGACGCACTTTATGAGTCCGCTTGCTCTCGCGGTCGCTTCTCTTTGTATGCGCATTGTAGCACGTGTGAAAGCCCACAATACGGGGCCGGCGATGACGTCATCCCACCTTCTCAGTTTGTCACTGGCAGTCTCGCTGAGTTCCCGGCCGGACCGCTGGCAACAAGGATAAGGGTTGCGCTCGTTGCGGGCTTGTTCACAACCTGAGCTGACGGCAATGTGCGGCACCTGTCTCACGGTTCCCGAAGGCACATTCCTCATCGAAAGCTTAAGTGGATGTCGGGGCCAGGTAAGGTTCTTCGCGTTGCATCAGATTAAACCACATGCTCCACCGCTGACCGCGGGCTTACGTCAATTCAGGTTTGAGGTTTAACCTTGCGGCCAAATGCTCCCCAGGCAGTCGACCCAGCGATTAGCTCGGAAAACCACGCCTCAGGCACGACCTCAAGTCGACATCGTTTACGTACGGACTACCAGAATTATCTGTCTGTTTGCTCCGCCCCGCGCTTTTGCGCACCTGAGCGTCAGTCTTCGTCAGGGGCCGCCTTCGCCACCGGTATTCCTCAGATCTACGCATTTCACCGCTTCACCTGATTCTGCCACCTCTGCAGGACTCAAACTTGCCGGTGAAATCACTGGTTCAGGTTAGGCCAGGGTTTCGCATCTGACAACAAACCGCCTGCGTGCGCTTCGCCGCCCAGTAATTCCGATTAACGCTTGCACCCACTCCGTATTACCGCGGCTGCTGGCGCAGGTTAGCCAGTGCTTCTTCTGCAGGTAACGTCAATGGGCAAAGGTATTAACTTTACTCCTTCCTCCCCGCTGAAAGTACTTTACAACCCGGGGCCTTCTTCATACACGCGGCATGAGATTTTACGTCAGGCTTGCGCCCGGTATGCAATATTTCCACGCTGCTGCCTCCCGTAGG
+
5()$-,&+)'%%''&,5/$)%&%('&-)+)*&'('*0110*))(..-0(&*)-23,/%&+.++&&$%&'%&%'/+05;5*.,)+33%&':;/&.-,+,+*+'()-05612/0/--)/773,6&.11-,()',**(+,()'('$'*,))*-,'*),/1//+'%--383()()'(+/()*-1022903)('%*+..7)4,-%%(('-')%)+*2-/.-112:5735-)*'''+*+-*-/355222194+(%%%&'),.3/*()(%*./0/)$%&')2-$%&'&$&(-503,($%)$$%&'267318,0*0-3*.*/),.0*%'(-.*1**(/0/.2%$-*(13:361.40/16145(%&*4,018,2,9/5-2(2..2-.'**2319*)-4-)-&$3;/&(*-1%%+,689879737.)(('-'(''(46012452.0*589261--3/0,)+(*.((',+.+&&((#&-,,*'*+3-301-(2/*1/0151++//0;6:;5.1*,511159***3(575,*'(&**.349130)())(-*()12/+')$&$)+3:7)($&$$$$%$(..65,+-+/++),*/%/00.020776--254&2211.62(%&%&#+$'()))+)+%,)-1*/(,222'41,)(%,(()**1+000130334.:.)*'*$')/((*(1,+-&'-)*,/.-/111/7.''(',%+)*($'&&-.+%$%+,&.3//..124325769<;5/8(+14-.50193::7992/5+4./5<+))**0/1//,/-0+0:;3.4/()+*(%)--/00<1-&*+$'**31(2&6.7689-'+$$%'.5&.,)*,*'$#$&)/./+%&(-.+24/.(+,.-741,.(35(('&)1,49477(*'').0266/.-)(&*)')'&''(,25/4.&)1*9.84539.-+-/-$()/5,0.0-++(*)1.-.33,6*($'#*'+)(*/-'+-,----0-,114.5,047477,7++*()*-:).*,,',+((17:2337;*887,1880(*82..*)*10051+/2*45*)+32./.1.098541+)*''/42//-'%$056-&'&&&',0-0-,+,-((*(,&(%'')*,/:11,((%$$')**2,./6-+,()'
@4747dff4-e79b-4ba3-aff7-243a1f0b5e88 ch=268 read=74468 start_time=2019-12-13T07:45:08Z barcode=BC01 runid=2c9cf7bc05858273f10e7d7ec552fc0bd742dc3e
CCGGTTACCTTATTTACGACTTCACCCCAATCATCAATCCCGCAGACAGCTCCTTCCTTGCGGATTGGGCCACCGGCTTCGAAGATTGTTATCAACTCTCGTGGGTGTGACGGGCGGTGTGTACAAGGCCCGAGAACGTATTCACCCGCGACATGCTGATTCGCGATTATAGCGGTCCAACCATGTAATCGAGTTGCAGACTACAATAATCCGAACTGAGGATAGTTTTATGGGTTTTGCTTCACCTCGCGGCTTCGCTTCCCTCTGCACCATCCATTGGCACGTGTGTGTAGCCAGGTCACCAAGGGGCATGTGATGATTTGACGTCATCCCCGCCTTCCTCAACTTGTACTGGCAGTCTCGCTGAGAGTCCCCAACTTAATGGTGGTAACTAACGATAAGGTTGCGCTCGTTGCGGACTTAACCCAACATCTCACGACACGACTGAGCGAGCAACCATGCACCACCTGTATCTCATATAGCTATCTCTGTCTCTGGAGCCTTTATGAGTATGTCAAGACCTGGTAAGGTTCTTCGCGTTGCTTCGAATTAAACCACACGCTCCACCGCTTGTGCGGGCCCCGTCAATTCCTTTGGTTCATTCTTGCGGAACGTACTACTCAGGCGGAGTACTTGTGCGTTAACTGCAGCACTGAACTTTGACATCCAACACTTAGTACTCATCGTTTACGGCGTAGTTTACTAGGGTATCTAATCCTATTTATACCCACGCTTTCAGGACTGAGCGTCAGTTGCAGGCCAGATCGTCGCCTTCGCCACTGGTGTTCCTCCATATATCTGCGCATTTCACCGCTACATGGAATTCCTCCTCCTGCCTCTGGCTGCCTGGTTTCTATGGCTGAAGTTAAGCTTCAGGCTTTCACCACAGACCCTTGCTGCCGCCTGCTCCTCTTTACGCCCAATAATTCCGGATAACGCTTACCACCTACGTATTACCGCGGCTGCTGGCACGTAGTTAGCCGTGGCTTTCTAATAAAGTACCGTCACTCGGCTACCATTTTCCTGTAGCCGCCGTTCTTCCTTTATAACAGAAGTTTACAATCCGAAAACCTTCTTCCTTCGCGGCGTTGCTCGGTCAGGGGTTTCCCCCATTGCCGAAAATTCCCTACTGCTGCTTCCCGTAGGG
+
74-/6/(($))(211*+,&1431,942*+.()*-.2:,58)&**,,11244478;4+/*)'-4%0)),+*++2..5..610+((%*'(..-.012,,)&'**14+01588:5342393344536:74,8.)*-,/2./4:7<651:+*-..56100:-68;:47730.(*)./7717*.$,-,0+++(,10141934120+.%$%$#,4/1..3:650,-504&-588+033:/5::0+--<.36;631...+.4/004/192/02--,-434:5&)+&*+&*-.**'(%'&',,*2./)&)1)-+322-0.+)+,0216;,,,52/237099+')),./*&,&+(/-**)-)*.,-//025%$%%'&'*-/01+..-1.0/12989:77:766742203+1-312437784551117./631-**(-/056652.00*.)())../%&)...+-&5+374424915611345555+..,//367:97-*&''+-2.-)*375;;41,+..3848;.30356//)*.(3,;<:9<8331,7,--8/+,**,5:2:;21'-,/04/-2.22/5-//3'-0467*'*.39:<9+,1+166:847:1/.,.))'*/,.-42//00,3231-+++**7*'-.00-3-,(*-2153./2.5.-:21-//8:1(3+1-+,.).212342756188,,+1021)0/2%$&)(01/13455453510029-&'$(,+$'%'169-'72777756795:2517/0.57491/0//2:<8;547669<8566:687741/21'((*-050&00115;:/369**(%%%())0&6)35+./01.,--/,-%$$&),.5,-54;-+112%,.***()/701-01;9+44.,9)*132-001514''),,/01537:30103902496++(,+'(2+.76-0+013-2*,),/.&28359/./,0,2/-6:6/6,,('(.+-+'++,,.9.--5929392189+*+4-060'.,28793*+,-./..%,*)*8:35.30...2106;149+2;60/62./177*)+))321+,.:72,+/8:4073;379950**$()31/5/,)./.76;2/99*1<;+8:;4.0:266-.3573152,)&***-1)*,-6:,+**/&(
@c6b86d6b-e1c4-42c9-8d99-92d39bc2485f ch=191 read=159685 start_time=2019-12-13T07:45:07Z barcode=BC01 runid=2c9cf7bc05858273f10e7d7ec552fc0bd742dc3e
CCGGTTACCTTGTTACGACTTCACCCCAATCGCTGACCCTACCTTCGGCCGCTGCCTCTCCTTGCGGACTCACGGACTTCGGGTATTGCCAACTCTCATGGTGTGACGGGCGGTGTGTACAGACCAGGAACGTATTCGCGCGACTTCTGATTCGCGATTACTAGTAACTCCAGCATGTGAGGCGAGTTTCAGCCTGCGTCCCGAACTGAGACTGGTTTTAAAGTTTGGCTCCACCTCACGGTATTGCATCTCTGTACCAGCCATTGTAGCAGCGTGTGTAGCCCTACATATAAGGGGCATGATGATTTGACGTCATCCCACCTTCCTCCTGGTTAGCAGGCAGTCTCGCTAAGAGTCCTCCAACTTAATGGTAGTAACTAACGACAAGGGTTGCGCTCGTTGCGGGACTTAATAACATCTCCTGACACGAGCTGACGGCAACCATGCACCTGTCACCTTGTCCCCGAGGGGATTTCACTCCGATTAAAGAGTAGTAAAGGGATGTCAGAAGTGTAGGTAGGTTCTTCGCGTTACTTCGAATTAAACCACATGCCCGCTGCGTGCGGGTCCCCGTCAATTCCTTTGAGTTTTAATCTTGCGACCGTACTCCCCAGGCGGAATACTTAATGCGTTAGCGGCGGCACGGAGATGTTGAAACCCCCACCTAGTATTCATCGTTTACGGCGTGGACTACCAGGGTATCTAATCCTGTTTTGCTCCCCACGCTTTCGCACCTGAGCGTCAGTCTTCGTCAGGGGCCGCCTTCGCCACCGGTATTCCTCCAAGATCTCTACGCATTTCACCGTTACACCTGGAATTCTACCCCCCCTCTACAGCTCAAGCTTGCCAGTATCAGATGCAGTTCCCAGAGTTGGGCCAGGGGATTTCACATCTGACCCAACAAACCGTCTGCGTGCGCTTTACGCCCAGTAATTCCGATTAACGCTTGCACCCTCCGTATTACCGCGGCTGCTGGCACGAGGTTAGCCAGTGCTTCTTCTGCGGGTAACGTCAATGAGCAAAGGTATTAACTGCTCCCTTCCTCCCCGCTGAAAGTACTTTACAACCCGAAGGCCTTCTTCATACACGCGGCATGGCTGCATCAGGCTTGCGCCCATTGTGCAATATTCCCCACTGCACCCGCACTCCCGTAGGAG
+
676943/3329.2+(++-//:0)1+.'-/22-271.05-')-.099-7.7.78:67/.+-'(*,..0-/1/*,/4,/074+.&('0,-69/7+*)**'-.42465573;:75665654..-*08:*+-)')897702(*(-,)((0(',(2564//*:*+,4.*/.-+*.','++.01)'+(++-.-:95,..0*&(&))1,+,321,/,-,01/1::*//))/5.'-,-:92488773633214335678775568;4426+//)&%&&&*-)+343+)+,.**(1/,+&+.)-'&'+-,//+)3/,*,-3443025/).6/967/44-,,,-+)0,,.118:86761/2.*)-/2809'8(*.4-8-278647570016132004)00,901153751900/:72(('*)')*(,-041))-11.0/.3103&33/789:<9.--,26.047-53191.265((&*,-+(/:,-%')1--/3852+*--/-,--)(-54-22275()(+,55528/0)6.9*/)*'0,6-**-30%$.-/4;469000105;1())$%%+(+.500-880+.0+6,8/%&+*+041;;/1;77694548:4&(#&(66:/)-0/25250.3-1-:/44213//11,+-,.013-*+&0+0+'25'/212-).10.13359869:74;7.0/;110::422(.-'3/,0//3..8303/+264*-.0/68,(,--190/2605:345037878999:<93242142.1813736/.0607524102;7615'.('*04545653516<41--.')0./47;78312122858137971,2-,/&&/012/(*+5-080-2-.2,-.336799</6+**%(7/1.16)$)51/*49-,%&)./***))(,-*7979<7777681,*,))-4.*1111.-,/358<//+,2/582++5,0042:-038%/'(')0/344;6656625/,/*')*.1./29.9:4//8/-6/0068;956;96908///89977'3)0/2410++%**89+4:4.2/4:0,.5/,,*())+21+*-/045.*,'0*993954:72321+0/1.632,2-,+-...263;0320150:1,01-.(-/14560031)&*)(*$)+*')&-/.8*+333/**
@17b24157-8753-4fb4-bff7-3df2aa47e9c6 ch=261 read=60155 start_time=2019-12-13T07:45:19Z barcode=BC01 runid=2c9cf7bc05858273f10e7d7ec552fc0bd742dc3e
CTCCTACAGGAGGCAGCAGTGGGAATAAATATTGCACAATGGGCGCAAGCCTGGTGACCATGCCGCGTGTATGAAGAAGGCCTTCGGGTTGTAAAGAGTGCTTTCAGCGGGGAGGAAGGGTAAAGTTAATACCTTTGCTCATTGACGTTACCCAGAAAGAAACACCAATAACTCCGTGCCAGCAGCCGCGGTAATACGGAGGGTGCAAGCGTTAATCAGGAATTACTGGGCGTAAAGCGCACGCAAGCGGTTTGTTAAGTCAGATGTGAAATCCCCGGGCTCAACCTGGGAACTGCATCTGATACTGGCAAGCAGGTCTCGCAGAAGTAGAATTCAGGTGTAGCGGTGAAATGCGTAGAATCTGGAGGAATACCGGTGGCGAAGGCGGCCTGGACGAACTGACGCTCAGGTGCAGCGTGAGAACAAGCAAGTTAAGATACCCTGGTAGTCCACGCCGTAAACGATGTCGACTTGATTTGTGCCCTTGAGCGTGGCTTCCGGAGCTAACGCGTTAAGTCGACCGCCTGGGGAGAATACGGCCGCAAGGTTAAAACTCAAATGAATTGACGAGGGAGCCCGCACAAACGGTGGAGCATAATGGTTTAATTCGATGCAACGCGAAGAACCTTACCTGTCTTGACATCCACAGAACTTTCCAGAGATGGATTGATTTGCCTTCGGGAACTTTGTGAGACCCAGGTGCTGCATGGCTGTCATCGAACTCGTGTTGTGAAATGTTAGGTTAAGTCCGCAACGAGAGCGCAACCCGCTTATCGCTGTTGCCAGCGGTCCGGCCAGGGAACTCAAAGGAGACTGCCAGTGATAAACTGGAGGAAGGTGGGGATGACGTCAAAGTCATCATGGCCCTTACGACCAGGGCTACACACGTGCTACAATGGCGCATACAAAGAGAAACTCGCGAGCAAGCGGACCTCGCAAAGTGCGTCGTAGTCCGGATTGGAGTCTGCAACTCGACTCCATGAAGTCGGAATCGCTGGTAATCGTGGATCAGAATGCCACGGTGAATACGTTCGGGCCTTGTACACACCGCCCGTCACACCATGGGAGTGGGTTACGCAAAGGAAACGGTAGCTTAACCTTCAGGAGGGCGCTTACCACTTTTGTGATTCATGACTGAGGTGAAGTCGTAACAAGGTAACCGG
+
)+3(%',(34)/-(*660244:2*0.''(-(-.,+,/-6/06/2*-03+1;-4&%$&)0/2./:742334684,,'**+5285:5)1),+$)(/,%''(&)079+(*(*82*&),,*.-'(+91+3,0+*,1.07/,033.801&6216011*'',/,#()%'(,)'(-.0./2824,9*)'(')--100//393337/---*++0977990:,7+-'0)3,8,./9;:6;95:96//,,%*(/'$(*./5;8.4:59.55&5**''%*21-3'+)-1763:)81847;6053500-,+))+,.:89:+4+&)%+'()9928+(+&%*%)*/,2/&04+*))+,.563+26/388532040448/,.+*3/15867644((.*)2+.,1.*,658.$&(')+53536+,:..*+-0/**&+'))')&,+&&)*2+*+1+3;.,3;998665(+,/8677<20/(('./01000.)15+*44691-1**.)..)45531,/0..//360101496614773953756558,-)&(01144410413(4-96<<35106;2101463777-'+0.$(19)*-,./5'.02511(-.12%%)*,3:44:9;5..00189746028+,5/62823642+)1++/4241&'),023(',,4)++,./87:*1('%,,*)/57975<;40*.)*+6502.2),**1320110'++0,12/.%,+'$$),0/21,7,,-3:42,4+'/.+3,0053()-25.,*&&('%++0.8.('(%'(2))5+2;.1.*+*+653/6.3*%1-+.5057.2,0+)*,889:8.//-.13<7:916.-/-/,-)+,0,5668988001))3259832/(,3(()&&()6:6.0./,**&'%'(1022144;343227992776+&)&+/0,157626,08;372;649562/7:5/69:898672626'+)%6'.)'(*+610&$(*953647:78413002,4-.-/642*/),.01::9,767./+2//9/',-6478<9/646:8/0553/4+,++.//2944823333325858:.,+*)2+029%,(*,0)&%'&$%'(&'%%&'.*.0.73'31,+0,01251.0.%**,+%%'()/12*,,.450%11-0620151.3:26:)704;73-3
@7480dc09-4d49-46e2-ae13-1985f5a87375 ch=83 read=95287 start_time=2019-12-13T07:45:30Z barcode=BC01 runid=2c9cf7bc05858273f10e7d7ec552fc0bd742dc3e
CCAGTTACCTTATTTACGACTTCACCCCAATCGCTGGCCCTACCTTCGGCCGCTGCACTCGTGCGGTTAGCTCACGGACTTCGGGTGTACCAACTCTCATGGTGTGACGGGCGGTGTGTACAAAGACCAGAACGTATTCGCCGCGACATTCTGATTCGCGATTACTATTAACTCAGCTTCATGTAGGCGAGTTTCAGCCTACAATCGAACTGAGACTGGTTTTAAAGTTTGGCTCCCACCTCGCGGTGTGCATCTCTCTGTGCAATGCATTGTAGCACGTGTGTACATAAGGGGCATGATGATTTGTGTCATCCCCACCTTCCTCCTAAACTTAGGCAGTCTCGCTAAGTCCCTCCAGCAATGGTAGTAAACTAACGACAGGGGTTGCGCTCGTTGCGGGACTTAACCCATCTCACGACCGCGAGCTGACAACCATGCACCACCTGTCACCTTGTCCCCGAAGAGTTTCCTCGATTAAAAGGTAACTGCAAAGGGATGTCAAAGTGTAGGTAAGGTTCTTCGCGTTGCTTCGAATTAAACCACATGCTCCGCTACTTGTGCGATTTACGTCAATTCCTTTTGGGGTTTTAATCTTGCGACCGTACTCCCCAGGCGGAATGCTTAATGCGTTAGCTGGCGGCACGGAGAGTGTTGAAACCCCCCACCTAGTATTCATCGTTTACGGCGTGGACTACCATCTAATCCTGTTTGCTCCCACGCTTTCAGGCCTCAGCGTCAGTTACAGTCAGAGAGTCGCCTTCGCCGCCGGTGTTCTTCCTAATCTCTGCGCATTTCACCGCTACACTAAGATTCCTCTCCTCTCCACTCTAAGATAACCAGTTTTGGAATGCAGCGCAAGTTGAGCCCGGGTATTTCATCCCACTTAATCATCCGCCTACGCTCCTTTACGCCCAGTAAATCCGGATAACGCTCGCCACCTACGTATTACCGCGGCTGCTGGCACGTAGTTAGCCGTGGCTTCCTGTAGGTACCGTCATTATCTTCCCCAAAGACAAGGCTTTACGATCAAAACCTTCATCACTCACGCGGCGTTGCTGCATCAGGGTTCCCCATTGCAATATTCCCCACTGCTGCTCCCGTAGGAG
+
+%$%,3().+.&-5/+(+-/6;7-2)*&1)23/35,/,4.*,-99890714/330/(+)*&')-,6/7/.065,63:0/365&*,)%)%.82+0--,..347/034687;:974932-,//3:**,472.(.*/987981563555838;.,./4:40.--3/01/+*.-.-.,+,,6;8898884:24005;,../050347;09(+/..0/.348980;<3.61*,1)))+,43++0313/3256(4*+///..*,,,($)%''%('+*%'&)*'**+(&#%#'(+20(.3/.00-.1126;(&%%(/0+113*&),)*98-.3))*%&%$&,55568889./436,,7.((2)'&,-6//1..,,.+&)0./-,,.-)./+*4+,)**+,.3./)983/2/2)+(&(./2/,.-*,(%'&&&(%*&.,12653,,+//029/5992220302367('-)('),4*02142-6,5./'&&'&$#%$&,2,/7728,++/.,*.43.22.++(+.8/--*),469///7/*('),.;9;;32011*.14021..00./243&+%$"'(+:/-0,.(')*(%,-1/;<42:850700/355&2%)*0+)&),.-2:790''&%)(*()/.4*&&$(+(),,'*0-*,),,66;65<961820)%'(&(+,03:647674:2-.+52229;885--)(*52484<:-+94(&+*55+(+)+,504()20304//2217-60;.0-347&)'(',/04997;9687&'#*$%')-,029')5;421*+'13557<:6239041,,*-''(&-+/..+-.1../',)$&./,..,..3/4/95:9<,.3,,,).+,,'0'*)/511,80*&0.0*/7),)(+1((*,.0167559;13;-..,.174+53./5284//0595,25320//0-'.02393283334/51-))4*6/5///66.7-,$+*.*81/,+//16/.,0.1&)%+&,(*+9;698,5,++365699-0:30345'/-02:3.--../(,,((126459:3333*,,++./,;/+)''').:12526,:70)+2-,(0:111/9780)*)()($&)--()4/4-,&
@0601293f-7116-46b5-bd03-afe97cffb26a ch=347 read=69343 start_time=2019-12-13T07:45:29Z barcode=BC01 runid=2c9cf7bc05858273f10e7d7ec552fc0bd742dc3e
CGGTTACCTTGTTGCGGCTTCACCCCAGTCATGAATCACAGAGTGGTGGCGCCTCGAAGGTTAAGCTACCTACTTCTTTTGCAACCCACTCCATGAATTGTGACGGGCGGTGTGTGCAAGGCCAGACGTGATTCACCGTGGCATTCTGATCCACGATTACTAGCGATTCCGACTGGCGGAGTCGGAGTTGCAGACTCCAATCCGGACTACGACGCACTTTGGGTCCGCTTGCTCTCGCGAGGTCGCTTCTCTTTGTATGCGCCATTGGCGATAATGTAGCCCTGGTCATGAGGCCATGATGATGACCTGACGTCATCCCACCTTCCTCAGTTTATCTGGCAGTCTCCTTTAGGTTCCCAGCCGGCGGACCGCTGGCAACGGGATAGGGGTTGCGCTTTCGTTGCGGGACTTAACCCAACATTTCACAACACGAGCTGACGCAGCCATGCAGCACCTGTCTCACGGTTCCCGAAGGCACATTCTCATCTCTGAAAACTTCCGTGTGGATGTCAAGACCAGGTAAAGGTTCTTCGCGTTGCATCGGTCAACCACAGCATGCTCCACCACATGCGGGCCGTCAATTCATTTGAGTTTTTTTAACCTTGCAGCCCGTACCTCCCAGGCGGTCGACTTAACGCGCGTTTCCGGAAGCCACGCCTCAAGGGGCACAACCTCCAAGTCGACATCGTTTACGGCGTGGACTACCAGAATTATCTAATCCTGTTTGCTCCCACGCTTTCGCACCTGAGCGTCAGTCTTCGTCCAGGGGCCGCCTTCACGCCACCGGTATTCCTCCAGATCTCTACGCATTTCACCGCTACACCTGGAATTCTATACCCCCCCTCCTACGAGACTCAAGCTTGCCCGGTATCCAGATGCAGTTCCCAGGTTGAGCCCGGGGATTTCATCTGACTTAACAAAACCGCCTGCATTAGCACGCCCAGTAATAATTCCGATTAACGCTTTGCGCCTCCATTATTACCGCGGCTGCTGGCTGGGTTAGCCGGTGCTTCTTCTGCGGGTAACGTCCCAATGAGCAAGGTATTAACTTTACTCCTTCCTCCCCGCTGAAAGGGTACTTGCTTGAAGGCCTTCTTCATACGCGGCATGGCTGCATCGGAGAAAAACTGCGCCCATTATTCACAATATTCCCCACTGCGCCTCCCTAGGG
+
**/-6/06.8--1))+%+39556,,)))887872952/0*%')++++%*(()**-*/247.8/+()*-07557:;86::((,.+295,+)/*'+,&(,/*,-/66<<:0:/,*,+%16:+.9,&'+,+-.)5)(&*/,./30/1<-,,,.23/0-43;320'-+'(39332333*4))0*+-5*($*/501/2/0(-*-+00*3/221++02322&&&&%')(),3)*2++,-/+/01.&)'*)(+2+2122:3-0///1(18,9)'#&'()$%&%'&&+5.)+01/(2)%.3.856233.-0.055446745881533+087:5625-/0;://///53-/10073-6*%&).343.'(,(+)(*417;5876933-,%./88'3++&'*..&%23)877;464<:50112.16/,2/01;2../399352*3.3511$&$(0,::85232258580.++(*/90;+4/,,3-4/%2.4<./2240.)+-055.-407712+**337878,,,.1;-190.8/.3499:<:8761:00.10')(&%%/5/,+***/-/244,-+&($(&+,-()&%(-,5.93/02,+()./05<3,1,.*%%(,+.19/,1-/(+156,/8:7;:74554656200,()*+)+),-,/',+$),.%$'1,/79*//027584/+0/06/+,./8625:/&%&&(-54/676375())*-/.0203:988402;,),1/73)+),088+),'*+*+,157;95.-+-)++.6+*379.57.3:0/-&'$()+15,544.7..+,.-,166697761224:+,*20,,,)*)+/,-**-,2/21,+31203/,-.+)&,))114890.((*)),.(''0(..(),5:7807617-))--/1/*05-(+-+-&44331+-1(%&$%0613<;33:29;:88&2'&'**.+44.,/.0,+&.*4*..039485*+*3*&'%)+*-2,6++...66/0089::::15+&)11.910.5*,'%&;.:9;85555;50/3,,712++/,++'-40*--,2,1))*..*,.39+6::/920)-/5+)3.%+&'(((%$&*)((+(-13*03697(+$&&-,10.-.0..***+,%1'&+,01--$&*0071).2&,**#%%()-54436+&)++-&(/.,3+)+',%
@30e6a311-517d-4d3f-b38d-363f58d33a12 ch=311 read=77290 start_time=2019-12-13T07:45:28Z barcode=BC01 runid=2c9cf7bc05858273f10e7d7ec552fc0bd742dc3e
CCAGTTACCTTGTTACGACTTCACCCAGTCATGAATCTGAAGTGTAAGCGCCACTCGAAGGTTAAAGCTACCTCGCCTTTTGCAACCTCCATGGTGTGACGGGCGAGATTAATGTACAAGGCCCAGGAACGTATTCACCGTGGCATTCTGATCGATTATAGCGATTCCGACTTCGGGTGAGTTGCAGACTCAATCCGGACTACGACGCACTTTATGAGTCACTTGCTCTCATGAGAGACTTCTCTTTGTATGCGCCATTGTAGCACGTGTGCGGCTGCCCTGGTCGTAAGGGCCGCGGTGATGACGTCATCCCCACCTTCCTCCAGTTTATCACTGGCAGTCTCCTTTGAGTTCCCCGGTCGGACCGCTGGCGACAAAGGATAAGGTTACGCTCGTTGGGACTTAACCCAACATTTCACAACACGAGCTGACGACAGCCATTACAGCACCTGTCTCACGGTTCCCGAAGGCACATTTCTCATCTCTGAAAGCTTCCGTGGATGTCAAGACCAGGTAAAAGGTTCTTCGCGTTGCATCGAATTAAACCACGCGCTCACCGCTTGTGCGGGCCCAAATCGAATTCATTTGAGTTTAACCTTACGTACTCCCCAGGCAGTCCGATAACTTGCGATTAGCTCCGGAAGCCGCCTCAGGCACAACCTCAAAGTCGACATCGTTTACAGCGCGGACTACCAGGGTATCTAATCCTGTTTGCTCCCCCACGCTTTCGCACCTGAGCGTCAGTCTTCACGTCCAGGGGCCACTTCATACCAGTATTCCTCCAGATCTCTACGCATTTTACCGCTACACCTGGAATTCTACCCCTCTGCGAGACTCAAGCACCCGGTATCAGATGCAGTTCCCAGGTTGAGCCGGGGATTTCACATCTGACTTAACAAACGCCTACGCTGCGCCCAGTAGTTCGATTAACGCTTGCACCCTCCATTATTACCGCGGCTGCTGGCTGGAGGTTAGCCGGTGCTTCTTCTGCGGAATTAACGTCAATAGCAAAGGTATTAACTGCTCCCTTCCTCCCCGCTGAAGTACTTTACAACCCGAAGGCCTTCTTCATGCACGCGGCATGAAAGCTTGCATCGGGCTTGCGCCCGGTATTCCACAATATTCCTGCTGCCTCCCGTATTGGG
+
00),-0./+/+$1*$%''55:+(/-*+,17-.,*/*,*+&%%#(%')')*+.()).&'*-51928+*-,+,*'*&&&'.:***-(2,+.6,-.754++-/,1,&(%)#''))-*,,,221/;2)$2427204539.-.8.7222/*3&*(+,.)%5(/-/02319;892347/.)&%+(**3.-.4244784;.:+4,53,'',.1)-()*1,)**'(()$)././/1-0%%%%'%%&+0-672/92,/12,,,/22:;*,----.'.&)(''((%$(1.).8871*4,)*+/,%&'%+))((2333.*)+.4/.246943422--,;+*)6/47,6,(.5678(&*'&&34.962+1++,--3994575;54377:+83805)/)0+$*+0/8,8./-80---0(40)-+0)061/%%(%)%(((,+./0.3--,*.-'-&#''**(./'),/)+*418783:7+,.-1+-4,01&#,,2211/+,+/+$'8276459<98.4531489;07/.:7-*-02;8:<9342.1///56%))0/0<9:0)('&&'(&#'--,//+.12*.++31*3511'*.0503076./08<;-:3-1'$%$'(*)464*/17743.6)('+-'*+0.0.','')00*'*+,+)03+.5*))')*)+/,--++(5+,720'005674<*(($(.-1+328657:36(&/)+,35:4::/42:9+,..7:7*%($&033.,..06+%'46789,+++,5,&(()4&)*)/&'&#&.*+&&'*,%,-.0:86/1,)+.0-(&'(*,-&+)&$&,5/3-+*%,4/0+/22426)7:3.2/-%,,+/4355))$&$,-+*,1-./$'-/*.,/7;/71,..4.-.14/-25/+39.-,+*+.0223235753110&(&##%$&($(*21+(/02(152.0160:33/6/**%)/1*,6'2.-01(*2*107220./1,'$(0'+,//,-87/40./2<089621/()%$)&7,659977-&+-,1('+$%&-.+(-')+79+59652035,,02+(+%('),54//1*+&$&--05274844;988'.)--3230&&(('%&(-(((%**+1)(+3.2.71)',**+1+$$&-*0*0')&#$(&&()&)5/-.,0-%//
@c026742e-b63c-4e88-b396-0046d2faa438 ch=351 read=103188 start_time=2019-12-13T07:45:38Z barcode=BC01 runid=2c9cf7bc05858273f10e7d7ec552fc0bd742dc3e
TTCGTGCATGCTTCGTTCGGTTACGTATTGCTTGTTAACCTACTTGCCTGTCGCTCTATCTTCCGGTTACCTTGTGACTTCACCCCAATCGCTGACCTACCTTCGGCCGCTGCCTCCTTGCGAGTTAGCTCACGGACTTCGGGTATTGCCAACTCTCATGGTGTGACGGGCGGGTGTGTACAGACCAGGAACGTATTCACCGCGACATTCTGATTCGCGATACTAGTAACTCCAGCTTCGGCGAGTTTTCAGCCTACAATCGAACTGAGACTGGTTTAAGTTTGGCTCCACCTCTTACGGTATTGCATCTCTCTGTACCAGCCATTGTAGCGTGTAGCCCTACATAAGGGGCGATGATTTGACGTCATCCCCACCTTCCTCCTGGTTAACCCAGGCAGTCTCGCTGAGTCTCAACTTAATGGTAGTAACTAACGACAAGGGTTGCGCTCGTTGCGGGACTTAATGGCGCATCTCACGACACGAGCTGACGACAACCATACTGCACCTGCTTGTGTCCCGAAAGTTTCCTCGATTAGGTATTAAAGGGATGTCAGGGTGTAGGTGGGTTCTTCGCGTTGCTTCAATTAAACCACATGCTCCGCTACTTGTGCAGGTCCCCGTCAATTCCTTTGGTTTAATCTTTGACCGTACTCCCCGGAGATACCTAATGCGTTAGCGGCGGCGGCACGGAGGTGTTGAAACCCTACTGGTATTCATCGTTTGGCGTCGGACTGCCAGGGTATCTAATCCTGTTTTGCTCCCCAGCTTCAGAACATAAAGCGTCGGTTACAGTCGAGTCGCCTTCGCCACTGGTGTTCTTCCTAATCTACGCGAACTTCACGCTGCTGAATTCCATCTCACCTCCTGCATACCGGTGACCAGTTTGGAATGCAGCACCCAGTTGAGCCGAATTATTTCACATCCCCTTAATCATCCGCCTACGCTCCTTTACGCCCAGTAAATCCGGATGGCAACTCGCCACCTACGTATTACCGCGGCTGCTGGCACGTAGTTAGCCGTGGCTTCCTCCTTAGGTACCCATTGGTATCGCCCCAAAGACAGAGCTTTTACGATCGAAGCCTTCATCACTCACGCGGCGTTGCTGGGGTTTCCCCATTGTGCAATATTCCCCACTGCCTCCGTGGAGG
+
',1-/*,,,+0703-18+'4.6123915*'(/(,3,5,3/,'*)*),3.2//.//386888622+2/93507.(,))+30.*++.)++32.12347:/07:85/..0*)++//511-3--.)#'*1(--01004:898<4-+&(&+0+3+/&''*+,&,*233321,*120/,',&-()'*(',-7)676954653;2/5:42/.)&,+,51,64.+,-*1(+)'%'*.,/,0+,-/.-%%&**+671*2/12902-1/,0+,3/+$,($$/)/-:15-,+:,+238873393('(&)-46,9-,,773210/+('(*+-.2:218.-,01-*(&''.-)&'*,--+024+,+*+12867--.5879.;56-&+(*,-8615/*,()-*2.))497-78698/..(&''(*-/0*))4/97980//07862/542355)/+-9,05656.7../*986.8*5(&&,+),-014,')+'402''1-)/%110+.'.-$%#&%$&%*,('))+),((+*((.-'*(.),-)-/171-.--++*'%*)3535032*+()(-.*+')'/,'/*+/++,.-1&/094,(,1+9456/+,,..062-.6&-04)1*--37.4:;0/5:98:<923:4-,-6:/8/-((%)).9&3)+,4-.*-*(%)/-45--2/00032--.-.-0.4.8/).1,,*().4:2*,),,*##$%%'+'*./+-.,10(&'&%&$,+(&)(,(&..(+,/577:87243727++,-093)$#$%&%$(%&&*'--))+.47%+00%,/./-%'&',/6021.+,%%/0457867.4,6+).122,'+&%()*($%'$&')*))$%++-2.*%&'*+',(%&&((('(%*'&&$&'+2%42;8,2%*(#$$%'%+($$%)++%(/(%%%)-(1://01238,.-+0080889::78<868564:8.93-..34/',-2)-,,-2/1--++*.,..357010-)+(*+-8,.4-0.6131(*+)'%)(0.31:+)+3,2261391')+&*''**,,161*.1$$-$($#&,2+.65236--')*./0&&'++02)/,&185;7989../.'++..666//,)()++-,891692%(2)*)-+4,*.1369/)--'+(&*('.*-$)*
@5b7d9adf-afb0-4e5e-ab33-dfa62c6035a3 ch=89 read=79326 start_time=2019-12-13T07:45:50Z barcode=BC01 runid=2c9cf7bc05858273f10e7d7ec552fc0bd742dc3e
CTCTACGGGGAGGCAGCAGTGGGAATATTGCGCACAATGGGGAAACCTGATGCAGCAACGCCGCGTGGTGATGAAGGTTTCGAGATCGTAAAGCTCTGTCTTTGGAAGATAATGACGAACAGGAGGAAGCCACGGCTAACGATGCCAGCAGCCGCGGTGGCCTACGTAGGTGGCGAGCGTTATCGGATTTACTGGGCGTAAAGGGAGCGTAGGCGGATGAGTGGAATGTAAATACCCGGGCTCAACTTGGGTGCTGCATTCCAAACTGGTTATCTAGAGTGCAGGAGAGGAGAGGTGGAATTCCTAGTGTAGCGGTGAAATGCCTGCGTGAGAGATTAGGAAGAACACCAGTGGCGAAGAGCGACTCTCTGGACGCGAAAACTGACGCTGAGGCTCAGCGTGGGGAGCAAAACAGGATTAAGATACCCTGGTGAGTCCACGCGCCGTAAACGATGAATACTAGGTGTGGGGTTTCAGCACCTCCGTGCCGCCGCTAACGCATTAAGTATTCCGCCTGGGGAGTACGGTCGCAAGATTAAACTCAAAGGAATTGACGAGGACCCGCACAAGTAGACGTGGTTTAATTCGAAGCAACGCGAACCTTACACTTGACATCCCTTGCGGTACTCTTAATCAATCGCTTCGGGGACAAGGTGACGGTGGTGCATAGTTTGTCGTCAGCTCGTGTCGTGAGATGTTGGGTTAAGTCCGCAACGAGCGCAACCCTTGTCGTTAGTTACTACCATTAGGATTTGGAATACAGCGAGACTGCCTGGGTTAACCAGGAGGAAGGTGGGGATGACGTCAAATCATCATGCCCCTTATGTGTAGGGCTACGTGCTACAATGGCTGGTACAGAGAGATGCAATACCGTGAGGTGGAATGAAGCTTTAAAACCAGTCTCAGTTCGGATTGTAGGCTGAAACTCGCCTACATGGAAGTTACTGTCGCGAATCAGAATGTGCAGTGAATACGTTCCCGGGTCTTGTACACACCGCCCGTCACCATGAGAGTTGGCAATACCCGAAGTCCGTGAGCCTAACGCAAGGAGGCAGCGGCGAAGGTAGGGTCAGCGGTGGGAGTGAAGTCGTAACAAGGTAACCGG
+
455433.46)(,0.,68527/3/'.-)4+))'*),.3/070))2.-7*,,7/4517201)03+0.30()*,6234203:+((''//0.111(&()776743:;-1/5-.2/80.+-*%$%&'.(.*,+).+*,.4,,*('%'(-35,,-,%..-,+&).*+%$&*(-$1,+)&&(),--09314'0'036./398876451))0*%))22(-01295.+(%),-'--/13:70,24(**%%&),+(.(+//-018889816/3:;777/6...444,./434.2,++(.*))&''***.+5)5)(*243,*++/432386.,)$$&).-&%%((*7107943+/--01023-8-++.2()+.*)('(*-/34'&$$%*,*&'$()5/-.,)-022-%'(-41-/)'+,977-62+2'4*+''*949<*+786()*)5+$')+,.638886.,+-,/66001/39::96::6-4))($**02-262647968:(.+/*)%+*.02,+.15;:6-.0-,43('(*,634-,+-05.,/-/:8+-68;.+,%%(%)#')&/217:1.,-.,0()&&()&+///6//72;5*-*$&051,--,1*&%#$'&(())%-2*7,''('(%%0+,-2-,.+)'&(&'+-.30)79/3550/,.-()''#'-+./,/%3.4).03678+.1267889920//,3527;5;86932/242*,.7,++()'2'&)3*&(&+/.810*4-+,115:/9/-*.&.+*')$%&#%#).('*--/9:;9380,1,.,005.,0,-,*,+*3847751/.,,16-*-..2)+)455*.733.4-)%)(&')'*&'*07743+)&**3474350-+((()./.21/,-1,**+,/*-*/(&'(&$&)1.09;:79',3537*/1:3(1&.-.2046785,+&).,041++,+,2/-**//+,*)*-',*.706)),74**$)&.+(%))2767581/.40/-21//151114;62:0,/0/03+*)))(,3,2,)3--*44&%)+'222./(#'+&$&&'#&),%)&(***+,.51/.,-,,+-.')*$'%('.*33'')..5+/06:::951-/,-03123
@cad45861-c92f-4221-9a17-84079c194f6b ch=491 read=105553 start_time=2019-12-13T07:45:48Z barcode=BC01 runid=2c9cf7bc05858273f10e7d7ec552fc0bd742dc3e
CCAGTTGTATTTACGACTACCCCAATCGCTGACCCCTCACCTTCGGCCGCTGCCTCATGCAGTTAATCACGGACTTCAGGTATTGCCAGCTCTCACGGCGGGTGCTTGATGGGCCGGTGTGGCACAAGACCGGGCAATATTCCCGCGACATTTCTGATTCGCGATTACTCGTAGCTCCCAGCTTCGTATGGGGCGAGTTTCAGCCTACGATCCAGACTAAGGACTGGTTTTAAAGTTTGGCTCCACCTCGCGGTATTGCATCTCTGTACCAGCCATTTAGCGCGTGTAGCGGCCCTGCATAAGGGGCATGATGATTTGACGTCATCCCACCTTTATCCTAGTTAACCCAGGCAGTCTCGCTATCAACCAATGGTAGTAATAACGTGACAAAGGGGTTGCGCTCGTTGCGGGACTTAACCCAGCAATCTCACGGCCACAGGCTGACGGCAACCATGCACCACCTGTCGCCTTGTCCCGAAGGAATTCCTCGATTAAGAGTAATGCCAGGGATGCTCCAAGTGTAGGTAAGGTTCTTCGCGTTGCCTTCAGATTAAACCACATGCTCCGCTACTTGTGCGGGTCCCGTCAGTTCATACCAGGTTTTAATCTTGCGACCGTACTCCCCAGGCGGAATGCCCGTACGTTAAGCGCTGGCACGGTGTTAAGAACCCCACTGCCTAGTATTCATCGTTTTACGGCGTGGACTGCAGAATTATCTAATCCTGTTTGCTCCCCGCTTTTCAGGCCTCAGCGTCAGTTACAGTCCAGAGTCGCCTTCGCCACTGGGTATTCGCCTAAATCTCTACGCGTTTCACCGCTGCACTGGAATTCCACTCTCCTCCTCCTGCACTCCCTGGATAACCAGTTTGCGGGTCTGGCGCAGAGTTGAGCCTGGGTATTTCATCCCGCCAATCATCCGCCTACGCTCATACGCCCAGTAAATCCGGATAACGCTCGCCACCCTACGTATTACCGCCGGCTGCTGGCGCGTAGTTAGCGTGGCTATCGCCGGATTTTAAATCATTATCTTCCCCAAAGAGACAGGCTTTACGGTCCGAAGCCTTCATCCACTCGCGCGGCGTTGCTGCGTCAGAGTTTCCCCATTTGTGCAATATTCCCTGCTTATGCCTCCGTAGAG
+
54(+/,)+2284,*'%&%%)00*-+,1(-+-)54-''(&/*0*&'$(*%&-#%$&'$&$&$)+,)((*&)+5/0544%/31,.3,--++++.))$%&()),)*%$%$'#*)415'.*))+&&&%'(()./1'42,-100/),*)(00(2%'/*,0048:4*++*5*''&%'*'%))+0&&%&(2*&&%'(13+)+&-+75)%+./*&(%'--))+21-)(.,,3*'*48/)+.)-)6)/,,/26/330+$$%'0+,0-.+,,*+,/-,.&&*.+&)-'&++*-,/./)*()/-50+*-*((&(,0..&&,,-)&,7--0/*551/242(-((+()*0.)*,./2*.-.(-3,)))-.1$%&$&+(+3(-(1,.+&%').,/1/.'%%'-3*,/+**6,0&$(*.8.+*&1.-(%#*%,(&)#&&'((+)'(('*($%$')-&'&10035-.2&*%*%+/,0/3-**&'&(+'./0.&&''%%%)*)++./.0/*,'(%''&)&*''%,,$+$%'/*1(+/+,++//13+3.6.+.+*+*.-+*&)(*'('8)478/:,-**)++4)'&(#%%&),,/,56231-%*,')*7,%)#&%&&(,76)*/('*)(.,%/.',&--622-*.0))1.31+/'(%+&-*4,1'*)'%#-),&.&++*,)/+*/.086*$'$$-.,)'')-71/01'362+,.,0.*.05540--'+&&',+-.*+''('()390.//7*/'$$(*+)+&&&/.,,+%%%)*+/60*,-,30/++)+()&'%&&)$&'&(-++&)'00+$'&''+*(+-,,&-*+)*851+/+&')#(%())(&'.+,*')./*,5.1--46,+*#&(02&'(//**('&(*.3+($)-',&$)+*&.&$''2/((%((*,.+-+-5+-*+..,*,6/5/53::9565/*-+,,2''&)'+0+%&'((**03.4/1222-127,,.)/5,)(3365.5..,'(%.)/,-,)*&%&(&(%(*-(,-,'(%&((**%&&''#'$$$&*++,-91-*,-.289./3*)%',,'($%%'(&+,101.)*'%(+,.02/8*)+/,%)((*,+-25/.+,,&,.&+%*-8,-593,-8.(,%'(*+'-+3-)&%&)&)*(-.+03++**+*
@2c613dfd-f208-41c3-bb02-632c06905efe ch=213 read=142099 start_time=2019-12-13T07:45:48Z barcode=BC01 runid=2c9cf7bc05858273f10e7d7ec552fc0bd742dc3e
CTCCTACGGGGGGGAGGCAGCAGAGGAATGTGCACAATGGGCCAAGCCTGATGTAGCCATGCCGCGTGTATGAAGAAGGCCTTCGGAGTTAAAGTACTTTCAGCGGGGAGGAAGGGAGTAAAGGTTAATACCTTTGCTCATTGACGTTACCCGCAGGCACCAGCCTAACTCCGTGCCAACGGCCACTTGTTAATACCGCGGAGGAGTGCAAGCGTTAATCAGATTACTGGGCGTAAAGCGCGCACCAGGCAGTTTTGTTAAGTCAGATGTGAAATCCCCGGGCTCAACCTGGGAACTGCATCTGATACTGGCAAACGAGTCTCGTAGAGGGGTAGAATTCAGGTGTAGCGGTGAAATGCGTAGAGATCTGGAGGAATACCGGTGGCAGGCGGCCCCTGGACGAAGACTGACGCTCAGGTGCGAGGAGCAAACGGGATTAGATACCCTGGTAGTCCCACGCCGTAAACGATGTCGACGGAGGTTGTGCCCTTGAGGCGTGGCTTCCGGAGCTAACGCGTTAAGTCGACCGCCTGGGAAGTACGGCGCAGGTTGAAACAAATGAATTGACGGGGGGGCCCGCGCAAGCGGTGGAGCATGTGGTTTAATTCGATGCAGCGCGAAGAACCTTACCTGAATAATCACGGAAGTTTTCAGAGATGAGAATGTGCCTTCCGGGAACCGTAAGGACAGGTGCTGCATGGCTGTCGTCAGCTCGTGTTGTGAAATGTTGGGTAGAAGTCACAGCGAAGCGCAACACTTATCCTTTGTTGCCAGCGGTCCGGCCGGGAACTCAAAGGAGACTGCCAGTGATAAACTGGAGGAAGGTGAGGATGACGTCAAGTCATAGTACCCGACCAGAGGGCTACACACGTGCTACAATGGCGCGCATACAAGAGAAGCGACCTCGCGAGCAAGCGGACCTCATAAGGGTGCGTCGTAGTCCCGGATTGGAGTCTGCAACTCGACTCCATGAAGTCGGAATCGCTAGTAATCGTGGATCAGAATGCCACGGTGAATGCGTTCAGGCCTTGTACACCGCCCGTCACACCATAGGAGTGGGTTACCAAAGAAGTAGGTAGCAACCTTCGGAGGCGCTTACCGCTTTGTGATTCATGACTGGGGGGTGAAGTCGTAACAAAGTAACCGG
+
,/2/,-/,6712-00387212)-(-0)7/'0')*-2522-+&$,,+.;90..,'))/0587764542--*,.2/'*,+0.5555-.%'/'+,3-1.0/::2-00/7;+'-.**++($'+24*+*-)'%''../51.056/90..3-6.-4:4)'$$#$%%,((*$%$%((,624,6**%%&%+*()'%+(&.&(&*&%),,+0*%)*22886332.0.,/%,+)1-.16<9766392*++.(.'0((023+2269,(+-53,-8%%04/0-/852/48-+45638-62)($.+.,,000//76435264632-+%%%%'./047;32).,5./+),)-(7)/5330-..1,4-.8513623421./01291,1+&1-.431%.(-)(,3.'*235/(.66562311.+-/0++,/,34//0,+)*%&'.9.-(88/141.2768;835;;98,93)%/&'&'')/0.*((&+0.,,&+%'((+'*.09--.-/275276;6631-+*+%+53:32207//+.054477152,)/))'%)-,(+-+/0-542,0.&+)01-.'(*.-11/0+/7342;-*-'./434578894453/-.424:7.317*(),*94+6(+(),(/06918/0441&&%##''-.-*+*).96*54-,-/.3200755847944,)*25)4184-3*.,25),//13:999:7;87,--+,866232,/-,0)+*)-.((/-21*)&$'&**-$*&+.&(((+%((&&%())0/42)12,-6-04.,10962)1*0,/98,721119)0,')+-113-+),*003965541*-*1*-*)(&+)-+.0588962152.*%&$$*)(&((:*)(/.62/.,++),,+03642/1.**+(+(.-0/-3/))((+():77777320/--33%.1933998532*,0---29:9596517))-3,522/+)*.26-8,-,854266;88/+*+,5)6-84610.*'-+3.11;::98801.2/43--+.*+)++,#,')),%'%)%*(**)+*,/6295134//---)*&+*&'''.,16&3*79*'+((+-*+''$(*7/52,,/1,.24&'1,*32&.055/245331.01...64433*20.4../1776.3/&'+0;7;4:
@8dc7e725-6c84-43b5-8886-175a9c5efcc0 ch=338 read=60907 start_time=2019-12-13T07:46:00Z barcode=BC01 runid=2c9cf7bc05858273f10e7d7ec552fc0bd742dc3e
CCGGTTACCTTGTTACGACTTCACCCCAGTCATGAATCACCAAATTTGTGGCGCCCTCCCGAAGGTTAAGCTACCTACTTCTTTTGCAACCCACTCCCATGGTGTGACGGGCGGTGTGTACAAGGCCCGGGAACGTATTCACCGTGGCATTTCTGATCCACGATTACTGGCGATTCCGACTTCGTAGTCCGGGTTGAACTCAATCCGGACTGACGCGCGCTTTATGGGGTCCGCTTGCTCTCGCGAGGTCGCTTCTCTTTGTATGCGCCATTGTAGCACGTATGGCAACCCCTGGTCGTAAGGGCCATGATGATGACGTCATCACCTTCCTCCAGTTTATCACTGGCAGTCTCCTTTGAGTTCAGCCGGACCGCTGGCAACAAGGATAAGGGTTGCGCTCGTTGCGGGACTTATTAACATTCACAACACGAGCTGACGACAGCCATCACAACACCTGTCTCACGGTTCCCGGTACATTCTCATCTCTGAAAACTTCCGTGGATGTCACGAGAGACCAGGTAAGGTTCTTCGCGTTGCATCGAATTAAACCACATGTCTCCTGCTTGTGCGGGCCCCAATCAATTCATTTGAGTTTTAACCTTGCGGCCGTACTCCCCGGGCGGTCGACTTAACGCGTTAGCTCCGGAAGCCACGCCTCAAGGCACAACCTCAAATTGACATCGTTTGCGGCGGCGTGGATTCTGGGAATTATCTAATCCTGTTTGCTCCCCACGCTTTCGCACCTGAGCGTCAGTCTTCGTCAGGGGCCACCCTTCGCCACCGGTATTCCTCCAGATCTCTCTACGCATTTCACCGCTACACCTGGAATTCTACCCCCCCTCTGAGGACTCAAGCTTGCCGGTATCAGATGCAGTTCCCAGGTTGGGCCAGGGATTTCATCATTGACTTAACAAACCGCCTGCGTGCGCTTGCCGCTTGATAATTCCGATTAACGCTTGCACCCTCCGTATTACCGCGGCTGCTTGGCGCAGGTTAGCCAGTCTTCTGCGGGTAACGTCAATGAGCAAGGTATTAAGCTGCTCCCTTCACTCCCGCTGAAGTGCTTTACAACCCGGGGCGTATACACGCGGCATGGCTGCATCGAATTTGCCATTGATACTTATCCTTCCCCATACTGCTTGCTCCATTAGG
+
850155,/5/8'))&*,,-693*-.*'))76/30+520%&$(''$%&()&(*,/62/+**)()*018321237262*16;04;;..2270;2+,-33)&*-,001//.,,+%),..0*+%*,1,5.2.*/4,50./&()))53-&'+-/-9+,.1133+)+01662-.)51889<8:4/11:0'($'%&)+)+*-(&-238(8+,509/1/0/1/.+*&+149344(7/17''*381/./,/,*,%)(*)+,3+01-+/1&(*/2589;65;-/--,)*,-%)(,+,(385+(+946'1&&.4649)+))*))),27411)211839:13.0*+.8;90116717.,-/.336().+-23897*,-8/:5722325:657764,42836-2**901065:829/--7:3,0*)%&+*4.44+/11&313''11,--03,71)-.)-'$%'',*,5/13450&),41924*'('+/24;00118865()*/0.,2148454200/,+$)#%%(**54(*%'$&(/9;;0:0--/,,'**-8)2*0+/;7;:/,,*+'('*+'&%'&))$'&)2201')*-/*51:727;---+7;<.7;68573,/)1/))'(*+24,-236,4/12553525...0/80.0317/0-(%*),-13636*0*-*,-581613(.(.%114+--/-:.&'),(+/,/22,)+,+*,/'&%.*0162/91057818-)*,5:80&,'(.4)*63&03+--(+645-1--,7/549)+42++*%--*11.*,-+/7,4335;26-2)()11../-)00338/:<40,/3.-5)*+075525143632525675+''%%%*-,--/,+(+/-,39)5355:0.00/0768029.*+/---467'&691.180-.**&)**+,1.4-.4:97;115(),-.1.,)*("%)&'%#%&*'+(*+''(,8.;01/1,**%-.-.69(*)+*)..(**2++*(*&+''%0$++)-+)-*(*')&(+6763.3,093138250-*.-,)-+,(,+)%&&&%()/+(.80+.+380*66*4*().--,.*),&0*&(+/'%#%%)*-*../18/%'$&%$#'%)2%(').)).2%&*))*&'&'')*&*-,(,)%&%&%$%$$#(*43%-&'++
@624893a4-905a-4091-8e65-b74eecc7ee63 ch=308 read=128836 start_time=2019-12-13T07:45:57Z barcode=BC01 runid=2c9cf7bc05858273f10e7d7ec552fc0bd742dc3e
CCGGTTACCTTGTTGCGACTTCACTGATAGCTGACCTACAGCTGGCCGCTGCCTCCTTGCGGTTAAGCTCACGGACTTCGGGTATTGCCAGCTCTCTCATGGTGGTGTGACCGGGCGGTGTGTACAGGAACCAGGAACGTATTCACCGCGACGTTTGATTCGCGATTACTAGTAACTCCAGCTTCATGTAGGCGGAGTTTCAGCCTACAATCGAACTAAGAGACTGGTTTTAAGTTTGGCTCCACCTCGCGGCATTGCATCTCTCTGTACCAGCCATTTGTAGCACGTGTGTAGCCCTACATAAGGGGCATGATGATTTGACGTCATCCCACATTCCTCCTGGTTAACCCAGAGCAGTCTCGCTAGAGTCCCTCAACTTAATGGTGGTAACTAACGACAGAAGGGTTGCGCTCGTTGCGGGATAACCCAACATCTCACGACACGAGCTGACGGTAACCATTACCACCTGTCACCTTGTCCCCAGAGGGATTTCCTCGATTAAAATTAATGCAAGGGATGTCAAGAGTGTAGGTAAAGGTTCTTCGCGTTACTTCAAGATTCCACATGCCGCTACTTGTGCGGGTCCCGTCAATTCCTTTGAGTTTTAATCTTGCGACCATTACTCCCCAGACGGAATACTTAATGCGTTAGCGGCGGCACGGAGGTGTTGAAACCCCCCACCTAGTATTCATCACGTTTACAGCGTGGACTACCAGGGTATCTAATCCTGTTTTGCTCCCACGCTTTTCGAGCCTCAGCGTCAGTTACAGTCCAGAGGGCGCCTTCGCCACTGGTGTTCTTCTAATCTCCTGCGCATTTCACCGCTACACTAGAATTCCACTCTCCTCTCCTGCATAGATAACCAGTTTGGAATCACGGCACCCAAGTTGGGCCAGATTATTTCACATCCCTTAATCATCCGCCTACGCTCCGCACGCCCAGTAAATCGGATAACGCTCGCCACCTACGTATTACCGCGGCTGCTGGCACGTGGTTAGCCGTGGCTTCCTCATGGGTACCGTCATTTATCTTCCCCAAAGAGACAGAGCTTTACGGTCAGAAACCTTCATCATCACGCGGCGTTGCTGCATCAGGGTTCCCCGTTGTGCAATGTTCCCCGCCTTGCCTCCCGTAGAG
+
*('(3/,6,6,%2,*+/.3762',()+.,+/..(03+,,++,'*&.3-/442605/)1./07040)*-44-//5-/083.7-,,64145/,..--+++*..'&**,,++,1*298534*,-,/+.')--*/2&*(,*,8986:3138.26.-*(*&(*774247/8/..5).+-801..+*+496).+-/1552'(),65-*+0+$&*-7/6&'/23-(%&)*//-*4<<02:3/;-//8+6+*1:17899.-+/+,-.,,,+*,.)()-+666:43:20//1.-00142&'))45-)*,)(+,*2:3/660/-*'*4*+,34699.7:-(+&.3285683.,')*(,(')+&+-(34417++++')*+/7.,5)0)++,2./.+&(*(++-/3444.-*,'+/-4;46697851811-:1-%))/,-+&..-,,++,..1164-/.03%1),/.3.705*)16/48143,())))&(-14-(*()*)'.3031)-../50;1+.-0-233+'-418866,0,%%**--*.2/.0+,4.<85:5./+/*$(9-./)&')/,+')-.-1,+0/-*7++,30*53-3/-(+,3:2:1/.4/**-.<;-/-,*7-+,338:*3**,-534()**(%,(1,%+4*4-344474.,**,)(++'*)2/262446*)60/1:12+'+*,.+,-0<;9:5+.00:0,+'0008794532472/*&-'++&(,39862957+-/.06*(+(+-88+*224384.,,--3:-306/105.9++*(,(%%(+.-()),0),,+*-(+056-6+-7///*((',-/.4:9-.35)+0*+*/+%)',,.8:)+21130,,*.3-..-,..400+-.*20652-)'($$(*0/(7*+-0-40/-)+(%%$2)%-7.-(),+0.,)-1//0+.18./4/122//1($%#('00**-./*&()5:75.4103677;:789756+,*.-665////.-,*+/)&&--1&07/--362:4:334304.%/&-,/+-37::529**,02.38:3/5)(*004./(+,-55.0*(21*',,+++,..255(*+',*+.1-31;.//22466(57.4-+-'&%&''%(*-70&.-39:2&)&(*(/.-+81,-&-')
@16de416a-b25c-4138-b1c1-8ff89b5ebc10 ch=301 read=113349 start_time=2019-12-13T07:46:19Z barcode=BC01 runid=2c9cf7bc05858273f10e7d7ec552fc0bd742dc3e
CCGGTTACCTTGTTACGACTTCACCCCAATCATCAATCCCACCTTAGACAGCTCCTTCCCTTGCGGTTAGGCCACCGGCTTCGGGTGTTATCAACTCTCGTGGTGTGACGGGCGTACAAGGCCGGGAACGTATTCACCGCGACATGCTGATTCACCGCGATTACTAACGATTCCAGCACCATGTAGTCGAGTTGCGGAGCCTGATCGGGCAGAATGGTTTTATGGGTTTTGCTTCACCTCGCGGCTTCGCTTCCCTCTGCACCATCCATTGTAGCACGTGTGTAGCCCAGGTCATAAGGGGGGCATGATGATTTGACGTCGTCGCGCTTCCTCAGCTGTCACTGGCAGTCTCGCTAAGTCCCCAACTTAATGATGGTGGCTTAACGATAAGGGTTGCGCTCGTTGCGGGACTTAACCAACATCTCACGACACGAGCTGACGACAACCATGCACCACCTATATCTCATATAGCTATCTCTCCCTCTGGAGCCTTTATAGGTATGTCAAGACCTGGTAAGGTTCTTCGCGTTGCTTCGAATTAAACCACATGCTCCACCATGCGGGCCCCGTCGAATTCCTTTGAGTTTCATTCTTTGCGAACATTATACTCAGGCGAATTACTTATTGCGTTAACTGCAGCACTGAACTTTGACATCAACGGCAAGTACTCATCGTTTACGGCGTGGACTACTAGAGATTATCTAATCCTATTTGCTCCCCACGCTTTCCGGGTTGGAGCGTCAGTTGCAGGCCAGATCGTCGCCTTCGCCACTGGTGTTCCTCCATATATCTACGCATTTCCACCGCTACACATGGAATTCCACGATCCTCTCCTGCACTCTGGCTGCCGCACGGTTTCTATGGCTTACTGAAGTTAAGCTTCGGGCTTTCACCTACCAGACCTTGCTGCCGCCTGCTCCTCTTTACGCCCAATAATTCCGGATAACGCTTGCCACCTGCGTATTTGCGGCTTGCTGGCGTAGTTAGCGCTGAAACTCCTAATAAAGTACCGTCACTCGGCTACCATTTCCGCAGCCGCCGTTCTTCCTTTATAACAGAAGTTTACAATCCAGCCTTCTTCCTTCACGCAGCGTTGCTCAGTCGGGGTTTCCCCATTGCGCCGAAAAATTCCCCTACTGCTGCCTCCCGTAAG
+
97.10;*,528+-,')--12:9.3.-&--5658425.28-+3009-/.,*(+.0796:8*15/0/2/3**259005-70/65+1,--27444/0-/0332567422/01251/,&&+*-15/2(-(,)1'(%(+,24;25635-.-.6/123-%(++/-*/,),++&/0.6,5)(&'%%0''%*'/44.,216/+(,(&)$$$/-1','/$'+-5990;;.+-.<13-,,(*,7/35;797829349/-.6-29/,/466779:::;649((',.-/3361.%(*-1&%0,1136.*10941+30,++,,55;,*()&)'%(+&'%'-*.+)+)'*--01+55383.13339-/4-.-*254*-1-+0,1+++*-)*%')(,.22111/1,130;233:9972:/0-:44,3,5*,'/+757770*,/03040242,,)))-,/&6/8523/1836:1288988:1/))(''*+0-//-0.()-.70*,73/8-*+$-++,3.1..3..8;6-6+0-..:;8-4/+--40-,-0/,0-3/5;961,*,0/789-,2+$*&+09/4;91.47)--.:.//690165<;519:529++0(%,0&0')+/0234647'%/+/+,0/-0801.13210476)22/133-/+02/,.0347).+(&&*')+347669989<;,2333265;99878/.(*'*4048777970,+'-3,'%)016,%),,0<5.*/0*(&,'').019133;56//+-*(*999799:;;8<:9;84668:13::414/-,-075778685763;11'$*.&/0.../.0,3,.-2/0-.-492600+.,'(00034-+*)%$%$'($'-2/9,((('*./-1.02/+(,(5'+'**21%5:47;2-(*)&'-2/2./(&&')111525:454316-1/:91122.,0.-666.6+8,;3:2/),4,+15/290,-$*$+)('+++,(++/00+)'%%'()%'*&#$%'&%,*-)$'1*,54*1+.2473/033,3-*&++'(3/1(')&'+//3:38:615/+*0-+,142('-*)/:7+-.:96++'(')1-/71.,21/0/-(///.:..-3*14-*-1+3;139:1(+()*',+,0475.091-.-))/3/0001:+:5+*+(&'
@e0f4c17c-9926-4c63-b367-f9f65c23bcdb ch=90 read=83623 start_time=2019-12-13T07:46:17Z barcode=BC01 runid=2c9cf7bc05858273f10e7d7ec552fc0bd742dc3e
CTCCTACGGGAGGCAGCAGTGGGGAATATTGCACAATGGGCGCAAGCCTGATGCAACCATGCCGCGTGTATGAAGAAGCCTTCGGGTTGTAAAGTACTTTCAGCAGGGAGGAAGGGAGTAAAGTTAATACCTTTGCTCGTGACGTTACCGCAGAAGAAAACACCGTAACTCCGTGCCAGCAGCCGCCTTGGTAACACGAAGTGCAAGCGTTAATCAGGAATTACTGGGCGTAAAGCGCACGCAGGCAGTTTTGTTAAGTCAGATGTAAAATCCCCGGGCTCAACCTGAGACTGCATCTGATACTGTAAGCTTGAGTCTCTCGGTAGAATTCCAGGTGTAGCGGTGAAGAATGCGTAGAGATCTGGAGGAATACCGGTGGCGAAGGCGGCCCCTGGACAGACTGACGCTCAGGTGCGCGAAAGCGTGGGGAGCAAACAGGATTAGATACCCTGGTAGTCCACGCGCCGTAAACGATGTCGACTTGGAGGTTGTGCCCTTGAGGCGTGGCTTCGGAGCTAACGTTAAGTCGACCGCCTGGGAATTACGGCCGCAGGTTAAAACTCAAATGAATTGACGGGGGCCGCACAAGCGGTGAACATGGTTTTAATTCGATGCAACACGAAGAACCTTACCTGGTCTTGTCCACGAGTTTTTTCAGAGATGAGAATGTGCCTTCGGGAACCGTGAGACAGGTGCTGCATGGCTGTCGTCGGCGTGTTGTGAAATGTTGGGTTAAGTCCGCAACGAGCGCAACCCTTATCCTTTGTTGCCAGCGGTCGGCCGGAACTCAAAGGGAGACTGCCAGTGATATAAACTGGAGGAAGGTGGGGATGACGTCAAGTCATCATGGCCCTTACGACCAGGGCTACACGTGCTACAATGGCGCATACAAAGAGAAGCGACCTCGCGAGAGCAAGCGGACCTCATAAAGTGCTGCGTCGTAGTCCCGGATTAGGTCTGCAACTCGACTCCATGAAGTCGGAATCGCTAGTAATCGATGGATCAAGAATGCCACGGTGAATACGTTCCCGGGCGCAGCACACCGCCCGTCACACCATGGGAGTGGGTTGCAAAGAAGTGGAAAACTTGGCAGCTGGAGGGCGCTTACCACTTTGTGATTCATGACTGGGGTGAAGTCGTAACAAGGTAACCGG
+
+/33')0-95+-///64),/(39,/;8719/--108228--%'&)+7:8884/-,(*+0//21.0*(&((+*.-')().2649*:77:561;7+.-./;;-+-,&35+),/.0-51),-/<8103/-)).-,32.055(8--/239-40)-*)0*'*.,++231'&')*+17162.10.+++0*'(%%$(%*''&*-+,,.-448:69+9+1*,,&0)-)/3(0)).61..-1,)**+))%(#%(,)+/442,/719.6961121.)03++.35*(3856:1/04.0+,/-.-.,,.301223/7&+-(('&)+-..-,%$()%/+-1/.2+*7/0.*++,4;9/3*%*0,/3:91/,*-/512.-3)4)+4:;5:60**,,0*&(''/;8.-8999'(-,,,,43477,)','(&%&+-*'(-,0/5*)*.:9.7,77106/.158791-*./),*0*((*+).0019<99/.//091/-3,/-,/222,/,-:')(),23188540+(+)-&(),+(+,+527'+2035.-/4+31'&#'%&*(00+'''(10:1<<2587899/,+1-.,.3.2:/+-7-//10454-2*''+**0--074&5,7<6335142(/(--.-(*,*5.6.063512002)/1+&$'$&)39:;,9*)*+.06553:67555841.-:;*859,7/1127%(*,35;9200-.+*),4473*((*,32;00/.450,3/+55-4.2.*6-)+/58*&--(+,'/:,..*-2,-51-0:33830/1936294,1,-),224:*-2-&)-04689+7312/+(+,)*1)+*2---+2-(,*0)/5675752')-0086((%&&%&$$$%(*483546530.)))+,.63678/60//6778918.'(&(+&(..1999621*()'+2:.1/:24258886;012.*'*+..747569.7)/,.11'*+-059:7:570,*,.9:79623/00.9,65:000-+1-500+(*16763.**1:60/0(,-20/097210(,16.-5-,&&$&&)**.1+76--669979:272')$)(1402;7679.)&*&'%)&%&%$$$$%/()*,(,%*/,,((++)1300/87--.0448664/23.*3-,,1.--3378560.1526:7:69
@996ce686-36b8-48ba-87d2-86a43bf56ea2 ch=183 read=162437 start_time=2019-12-13T07:46:28Z barcode=BC01 runid=2c9cf7bc05858273f10e7d7ec552fc0bd742dc3e
CTCCTACGGGAGGCAGCCGAGTGGGAATATTGCACAATGGGCGCAAGCCTGATGCAGCCATGCCGCGTGTATGAAGAAGACGCTGGGTTGTAAAAGTACTTTCAGCGAGGAGAAGGAGTAAAGTTAATACGACACAGCAAGTGACGTTACCCGCAGAAGAAACACCGGCTAACTCCGTGCCAGCAGCCGCGGTAATACGGAGGTGCAAGCGTTAATCAGGAATTACTGGGCGTAAAAGCGCACGCAGGCAGTTTTGTTAGAATCCAGTGTAAGAAATCCCCGGAGGAAGCAGCCTGGGAACTGCGTAAATACTGGCAACGAGGTCTCGTAGAGGGGGTAGAATTCCAGGTGTAGCGGTGAAATGCGTGAGATCTGGAGGAATACCGGTGGCGAAAGGCGTTCCCCTGGACGAAGACTGACGCTCGGTGCGAAAGCGTGGGGAGCAAACAGAGTTAAGATACCCTGGTAGTCCACGCCGTAAGCGATATTCCGGCACCGTTGTACCCCTTGAGGCGTGACTTCCAGGCAACGCGTTAAGTCGACCGCCTGGGAAATTACGGCCGCAAGGTTAAAACTCAAATGAATTGACGGGGGCCGCACAAACGGTGGAGCATGGTTTAATTCGATGCAACGCGAAGAACCGCCTGGTCTTAAACATCAGGAAGTTTTCAGAGATGAGAATGTGCCTTCGGGAACCGTGAGACCCAGGTGCTGCATGGCTGTCGTCAGCTGTGTTGTAATGTTAGGTTAAGTCCACAACGAAGCATAGCCCTTATCCTTTGTTGCCAGCGGTCGGCCGGGAACTCGAGGGAGACTGCCGTGATAACTGGAGGAAGGTGGGGATGACGAAGTCATCGCCAATACGACCAGGGCTACGTGCTGCCGGTGAAGCATACAAAGAGAAGCGACCTCGCGAGCAAGCGGACCTCATAAAGTGCGTCGTAGTCCGGATTGGAGTCTGAACTCGACTCCGCTGAAGTCGGAACTAGTAATCGTGGATCAGAATGCCACAGTGAATGCGTTCCGGGCCTTGTACACGCCGCCCGTCACACCATGGGAGTGGGTTGCAAAGAAGTAGGTAACAACCTTCGGGAGGCGCTTACCGCCTTGATTCATGACTAGAGGTGAAGTCGTAACAAAGGTAACCGG
+
,-3-')+&4/,)')%&'&$&''+-&+0.,17,,-/.9004*)'*,2+/:9856441-2523522...1176897+)+)(%-$&&%()/1--.16-')*'+**'())($/-*)+,,*'&&*-.,24151*))%'((($**+(,,,,.,3,,82-/11//&)*,-.5:13/*+3/1253536+(+**-0*12-5.-5/.0//0)***.1'()1.:/5-3&&)+&+((*:91-,+-160)&'(/..*,*)./&189:*&3*,&'').&%'1+**&',+.,232+/30,*&$%%)%2/4577/10033)*%%&(&0,&)+.))')''+,33+.-.(+146*,-02222//&4./..+0/-91//86/0''$$''',-+'$&'&,.-24,(*+(,+,-51(-&%%$+.--)0346--)&+-.-,/.//3/2///.-/+)*31979*(+,:;-1/.,,0/+(*+488;./3441101.(+*05126:),+//,/+*'*(*&%#%)+'+(,*)%'&&&*.+221/-,,+&%*'&(-)+-,/-4(%*-77:837:601).,')'(*'.0('(2+**0,6;<77661:421-//3148+5:3+52),*-37%1,...,)*)12),-631203-,--)2426-2*+0(*/,)%,+-,.2/-1,0))*--$**'*(/<;/5,-,..976//8/-...4214+0/5-68762**()%'&('*+/454566;::887660%+*((+*,0'($'**-4),,*.3+)-.4*/0/2%('&)$%('+2&(+)/372:9-02-290555:27(0-4,69+3003%'*++%(%53.*&&$&&&%$(.-.+1,.-0'--69549+)+$'(&./2:7.1-'&##%)*:<784132..()-0.%&')'(%''&',--+/2.')(),(+-40)*-+0.'((.5+,5;74645./487,-6969968755.)/.,4.2.**++*-)'&'+-.463/%%*(+---4,8*.+,+%,+0..+124656543:6540*+''+((*)%),436,*3543533291.,%*4.381.11-/009.10./%((-4.2703.2'&'&')1-9-/'()2,005.(45,.1+%(%$&,(%($&(),191$((++-(/&,*0.5/./5.42.((-+,91297756
@f4ccbc57-34c8-40dc-afcf-dd6da4135a70 ch=261 read=60234 start_time=2019-12-13T07:46:31Z barcode=BC01 runid=2c9cf7bc05858273f10e7d7ec552fc0bd742dc3e
CCGGTTACCTTGTTACGACTTCACCCCAGTCATGAATCACAAGTGGTAAGCGCCCTCCCGAAGGTTAAGCTACCTACTTCTTTTTTGCAACCCCTCCCATGGTGTGACGGGCGGTGTGTACAAAGACTGAACGTATTCACCGTGGCGATTCTGATCCACGATTGTGCTTGATTCCGACTTCATGGAGTCGAGTTGCAGACTCAATCCGGACTACGACGCACTTTATGAGGTCCTTTGCTCTCGCGAGTCGCTTCTCTTTGTATGCGCCATTTGTAGCACGTGTGTAGCCCTGGTCATGGGGCCATGATGACGACGTCATCCCCACCTTCCTCAGTTATCACTGGCGGTCTCCTTTGGTTCGGCCGGACCGCTGGCAACAAAGGATAAGAGGTTGCGCTCGTTGCGGACTTAACCCAACGGCTGCACGAGCTGACGACAGCCATGCAGCACCTGTCTCACGGTTCCCGAAGGCACATTCTCATCTCCTGAAAACTTCCGTGGATGTCAAAGACCGGTAAGGTTCTTCGCGTTGCATCGGAATTAAACCACATGCTCCACCGCTTGTGCAGGCCCCGTCAATTCATTTGAGTTTTAACCTTGCGGCCCGTACTCCCCAGGCGGTCGGCAACGCACGTTAGCTCCGGAAGCCACGCCTCGAGGGCACAACCTCCAAGTCGATATCGTTTGCAGCGTGGACTACCGTTATCTAATCCTGTTTTGCTCCCCACGCTTTCGCACCTGAGCGTCGATCTTCGTCAGGGGCCGCCTTCGCCACCGGTATTCCTCCAGATCTCTACGCATTTCCGCCGCTACACCTGGAATTCTACCTCTACGAGACTCAAGCTTGCCAGTATCAGATGCAGTTCCAGGTTGAGCCAGGATTTCACATCTGACAACAAACCGCCTGCGTGCGCTTTACGCGCCCAGTAATTCCGATTAACGCTTGCACCCTCCGTATTACCGCGGCTGCTGGCGCGGAGTTAGCCAGTCTTCTTCTGCGGAGGTAACGTCAATGAGCAAAGGTATTAACTTCTCCCTTCCTCCCGCTGAAAGTACTTCCTGGCAGAAGGCCTTCTTCATACACGCGGCATACTCCAGGCTTGCGCCCGATTGTCCTGTATTCCCCACTGCTGCCTCCGTAG
+
:9/28203+3+(3,&'+*/56:41550)-0530'(124343/+-20010,-.25+*.2,*-3/31911*--*0.*)319352;4;-/88/::2-)19.+87;:86777,;:6)757742-/68-.)+)*'/+-9-8,,,9:58.9,'&6,12////5+-.&1($)%$##$%/)/,*-.505,3/+,/01,&-+.22-0.32,)-*.1/609787984),)+.6701354554+).+&(*,13&(&%'(*.0156742;:*+%)),*05336-(&&))*+/.11+),,18++5:91(.,.686;11**)((('+16685.723++.52<7707)*))(0/699591*,**041485,1.-2&,)13:58744615/0789;)4-7834+&+.-901,2365672318-,.)*%('%-++%$$%$%$),01157554464,6:542311001;177870)-17;50)))/,)--&0.3220850/'',.//697/2905116;8847827)*/3*'+(-+2,:;::<:::6:544247(+(&+*/63-6+//.13/.0*.4*,.,,0--&,,-54,*.:898:5,/0.)*+8;;+906161/.+094.-8-//-88.+179'0/-/-&,90,,%''*+-,-///2,.-*21.009:8,%'/27-//07241/+1/19.--.-76.9;0)5.2223:;775,3*)'-+4387:78777-8<4..4*7;4*-)+42-.11/3703.'),2/)(//:;8669(*9;02:453,/3279167-5../<:5/6,,+00./.3477807:)2($(&&(,-2031154818355+31)/2)-*&,)('+0**+0823;.03012$'*--/047-:-(+')*+%()'%+*&.95-)-*+.2/-)+3+.861<68:62788892/05,*,//++2('$#'*0;472235131%*00++(-41-/7).,/414;716000:::731),*-$(-8,-,8'4.*-907<896634())+.+++,1.9110896;)2120/4..((+%&(8,509/+65*)8:6124,+%()*%&%'&-%%''/-7:7:46;7420.+-)./72/,)))/'*291-0),-/6*(%.&+,1(#&*.//5:;2+02358753/58.0++
@f90a6cc5-dec7-45f1-b2d9-4616078bcc2a ch=455 read=70276 start_time=2019-12-13T07:46:28Z barcode=BC01 runid=2c9cf7bc05858273f10e7d7ec552fc0bd742dc3e
CTCCTACGGGAGGCAGCAGTAGGGAATTTTTTCGGCAATGGGAAACCCTGACCGAGCAACGTGAAGGAAGAAGGTTTTCGGATTGTAAACTTCTGTTATAAAGGAAGAACAGCTACAGGAATGGTAGCCGAGTGACGAACACTTTATTAAGCCACGGCTAACTACGTGCCAGCAGCCGCAATACGTAGAGGTGGCTTGACGTTATCCGGAATTATTGGGCGTAAAGAGGAGCAGGCGGCAGCAGGGTCTGGTGAAAGCCTGAAGCAACTTCAGTGACCATAGAAACCAGGCAGCTAGAGTGCAGGAGAGGGATCGTGGAATTCCATGGCGGTGAAATGCGTAGATATATGGAGGAACACCAGTGGCGAGAGCGACGATCTGGCCCGCAACTGACGCTCAGATCAGCATGGGGGGGCGAATAAGTTAGGCTAGTAGTCCACGCCATGAAACGATGAGTACTAGTGGTGGATGTCAAGTTCGGTGCAGTTAACGCAGCCGAACCGCCCGCCTGAGTAGTACGTTCGCAGGAGCTCGAAAGGGTGGGCGGGGTACACAGGCGGTGGAGCATGGTTTAATTCAGACAGCGAAAGAGACCTTTACCGGAATATTGACATACTCGCCAAGGCTCCGGATGGAGAGATAGCTATATGAGATACAGGTGGTGCATGGTTGTCGTCAGCTCGTGTCTCGTGAGATGTTGGGTTGAAGTCCGCAACGGCGCAACCCTTATCGTTAGTTATCATCATTAAGTTGGGGACACCTGGCAGAGACTGCCAGTGACAAGCTGGAGGAAGGCAGGATGACGTCAAATCATCATGCCCCTTATGACCTGGGCTACACGTGCTACAATGGATGAAATTGCCAGAAGCGAAGCCGCTTGAGGTGAAGCAAAGCCCATAAAACCATGCTCAGTTCGGATTAGTAGTCTGCAGCTCATTCATGAAGTTGGAATCGCTGGTAATCGCGAATCAGCATGTCGCGGTGAATACGTTCTCGGGCGCCCAGCGCACACCGCCCGTCACACCGCGAGAGTTAGATAACACCCAGAAGCCGGTGGCCTAACCGCAAAGGAAGGAGCTGTACAGGTGGGATTTGATGATTGGGGGTGAAGTCGTAACGGGTAACCGG
+
-.1//+,*/(')))'(*('0&)**(+)05893,6;51710.&+..24+,-382/0')&%''/...,)))&,,*3/:94.3;/8/--981137362/5012<+0-5.,39,&*+*,+&'&(*')***.2/&&()+30/-)),+134-0/5.).0..'(%*/-----4986;43100*&#%$*+*1.0/(()2+11*)((&,*--++,(+--013.122776)*+-)%&00)+--6:6.73001*,744/,-0-1175/097700+))))-2)(&'&*,*'&%%(03*557761/00/**,-.,)*(%(,+3,557.1,,.+/,/6*)())+//11750)(*)*48641*-23-4,(42699496171,*'&*+844**12+2+20/+,,',,.03.33-&)$%))*+-./+-./+%'$*-13&0)*((&&&$'+,001.(**--)-(.8-1.*,,,--*)*+)'('%*2-7788.'**6.))*)+&-0/6/62-&*0+'&()&$&(*',1,,()(+(+)*,163+,)-)'&'*,$)*'(*)),5+*'++'&$'%'&'&&)--.2.3/+..//52085:8/2,3&(*'(4*&&*(/'%)+/39(','*'*/,-/*++--1&'(.-,21/3&*.*+3.*)*)21.9953/&$''*+425015003-11030215026666334355,**)&,,.2./3609066///%&&%)/4)+.%*&&$&*0+299.830//-4*,+011:8:996;55/12.796((#(&(&..%(%).23431*+//16:10009.,4/,1-5.%,4++246599:<0/.)*-/2.28.-/4101/4)(')*..,,(*)/04.,.-5.19;--*'%*((/)%(%$&'$')(/-'(%'*',,().,'+-95).2%#',.24+371.///).18819+2-('0.450,)+)%)-4%()*)+.72-8.1/7988255-722%01./,-85:034034353.--..693(0/27..0'-&+'**()$%'++-,0962;9//51235:1..*(&()0%)+-/1/*1/*%',-(-.5271-1*'*)1.3849+,-,/(+&'(650--+*,+.&+$'*)(./2/:02171+-)))&'+,,61.+,,),15370
@f472cc43-76c1-4959-b858-d659e4e33450 ch=195 read=68745 start_time=2019-12-13T07:46:29Z barcode=BC01 runid=2c9cf7bc05858273f10e7d7ec552fc0bd742dc3e
CGGTTACCTTGTTTGCATTTTGCCACAGTCATGAATCACAAGTGGTAAGCGCCCTCGAAGGTTAGCTACTACGCTGCTGCAACCCGCTCCCATGGTGTGACGGGCGGTGTGTACGAGGCCCGAGACGTATTCACCGTGGCGTTTCTGATCCGTTACTAGCGATTCCGGCTTCATGGAGTCGAGTTGCAGACTCCAATCCGGTTTACGACGCACTTTATGAGGTCCGCTTGCTCTCGCGGTCGCTTCTCTTTGTATGCGCCATTGCCAGCGCATTAGTAGCCCCTGGTCGTAAGGTCATGATGACTTGACGTCATCCCACCTTCCTCAGTTTATCACTGGCAGTCTCCTTTGGTTCAGCCGGACCGCGCAAAGGATAAGGGTTGCATACATTTGCAGGACTTAACCCAACATTTCACAACACGAGCTGACGACAGCCATGCAGCACCTGTCTCACGGTTCCCGAAGGCATTCTCATCTCTGAAAACTTCCCGTGGATGTCAAGACCAGGTAGGTTCTTCGCGTTGCATCGAATTAAACCACATGCTCCACCGCCTGTGCGGGCCCCGTCAATTCATTTGAGTTTTAACCTTGCGGCCGTACTCCCAGGCGGTCGACAACGCGTTAGCTCGGAAGCCACGCCTCAAGGGCACAACCTCCAGTCGACATCGTTTACGGCGTGGACTACCAGGGTATCTAATCCTGTTTGCTCCCCACGCTTTCGCACCTGAGCGTCAGTCAATATTTACCGTCCAGGGGCCGCCTTCGCCACCGGTATTCCTCGAATCTCTGCGCATTTCACCCGCTACACCTGGAATTCTACCCCCCACTCTGCAGGATAAACGCAATTATCAGATGCAGTTCCCAGGTTGAGCCCGAGTTTCACATCACAGGCAACAAACCGCCTGCGTGCGCTTTTACGCCCAGTAATTCAACGCGCTTGCACCCTCCGTATTACCGCCCGGCTGCTGGCACGGAGTTAGCCGGTGCTTCTTCTGCGGGTAACGTCAATGAGCAAAGGTATTAGCACCTCCCTTCCTCCCCGCTGAAGTACTTTACAACCGAAGGCCTTCTTCATACACGCGGCGTGGCTGCATCAGGCTTGCGCCCGACGGTACTAATATTCCCCTGCTGCTCCGTACAGGAG
+
-*'79)+729/11+%&$&()&%(&$&',-+$-''821'/).*,.2111()*.2)*,(),++*,+'(('($#&$%($(0/24%/:-'()15-,4466332176:/.0-,-.(+&*'),):1-&&(-**0+0+**360+)%+)-2-)$(*)1)%,.(((&'+-65:1/+*0383/025.///24616..%()*+0*6,94,00)4/&//02..&,-2/--.*/)+,)(*)*+,-/.-&'(+*,-/,5+.,2773236677;;7980+(()*('&'%%',(*+48-+/8:;5.5,*($*)+**)((((.,026,,++-).%)-//4+-.+3,80-.100/-90&0888706:513082,,.(2,622--+/2;,,)*+,*/5/0(&'$$%'&(-'%*$/3.**)0+/*'-5254;0.+,423./--/./1-1213/0292974(22249/,.)**+-14654:7--1./.--35.-..01420+/1,)6,87))+0/-7110/+*+-8&*')((..:27:22621803499&('.)487:4-,,/27531-06),%$(,*/+/)1773*,54*5)('-/)&&(0;;,564-1---2414++)-.465.46:49840,,(4+//2,/+%,02(,,-)380246;38.10:0001075:25(-(+,0/21287140')'**+02875316:39954442237,.0**-4**./384,',(+,80065243.//398:9*01'(')(00*%)1117+'318.4,+3-)-0..*+2313013+2+)0(()**.+($++/*199/.-8-,044538:884-2)5*,'016071(*+./%-'-+*&,,%(%%&),*,,9.06:99288;41*).-.-'%-+3%'&*,81/,+)+&$&%()((+13;99:)67545555/+*-./,.2*4-('+,,(51.01423/214-.,262125*/,/1-693/'(-./.301371.0/-'**8,-.8'62(*+3+398677'655487577/33335878(.++*+()(/,,+*+51019-//:4/,77,4,((),.+1'+-+34+,.,/1:6;67<:2-++'*+-,6/'/)2/222134$&-.-4-.,2:/&'%&%'&)$,&(&-)11/(('(,+,,36*,)%),)'&
@d5b20605-6fe6-49f9-b222-6ab26514df79 ch=449 read=34665 start_time=2019-12-13T07:46:27Z barcode=BC01 runid=2c9cf7bc05858273f10e7d7ec552fc0bd742dc3e
CTCCTACAGGAGGCAGCAGTAGGGAATATTGCACAATGGGGAAACCCTGATGCAGCAACGCCGCGGCGTGAGTGATGAAGGTTTTCCGGATCGTAAAGCTCTGTCTTTGGGAAGATAATGACGGCAAGGGGAGAAGCCACGGCTAACGTGCCAGCAGCCGCGGTAATACGTAGGTGGCGAGCGTTATCCAGTTACTGGGCGTAAAGGGAGCGTAGGCGGATGATTAAGTGGGATGTAGAATACCCGGGCTCAACTTGGAGTTGCTGCATTCCAAACTGGTTATCTAGAAGTGCAGGAGAGGAGAGTGGAATTCCTAGTGTAGCGGTGAAATGCGTAGAAGTTAGGAAGAACACCAGTGGCGGCGACTCTCTGGATGTAACTGACGCTGAGGAGGAGGCTCAAGCGTGGGGAGCAAACAGGATTAGATACCTGGTAGTCCACGCCGTAAACGATGGTCTTTAGGTTAGTAGGGGTTTCCAGCACCTCCGTGCCGCCATAGCATTAAGTATTCCGCCTGGGGGAGTACGGTCGCAAGATTAAAAAACTCAAAGGGAATTGACCCAGGGGACCCGCACAAGTAGCAGACATGGTTTTATTCGAAGCGACGCGAAGACCTTACATGACATCCCTTGCATTACTCTTAATCGAGGAAATCCTTCGGGGACAAAGGTGACAGGTGGTGCATGGTTGTCGTCTGGCTCGTGTCGTGAGATGTTGGGTTAAGTCCGCAACGAGCGCAACCCTTGTTAGTTACTACCATTAAGTTGAGGACTCTGTGAGACTGCCTGGGTTAACCAGGAGGAAGGTGGGGATGACGTCAAATCATCAGCTACCCCTTATGTAGGGCCAAACTTGGAACCAGTCTCAGTTCACG
+
./042,,(,1.18401.--/.-6+,1.,6/.,-.02188,(',+-:)+/197743559867:,++,(,,(''))*.*,-,-.2/,.++-./2*,/-'),-664772;9195-3.-,.4.23925-1.-/,*''('(-,),.5/'*+)+,663/+.--382313-9-..:747,6--71)+12+:++);+&,,7,..33775/34*,1.'-.099060/99951333.035;:-,++'(,2/--3+(38537)/*-.40)(-*%,//.+676(865545.9---832**+-.32250++)*,(*$'(/,/*/,6(),6786000/861.71-.2015*(()*/-31-)*+10459&12/5,+**/84200/22.(((./82111--.,,.0+',*%.-*7+'*%&43.+/+*).06.0)89,0-+*..'.,(,30*-03/+./1967:92-,,../,'&%&(,),')),&,.-'10.,0,'.01836;/478..6/$%%%'$.-20/33582204:76;81-&()+96:.2'*,411/2.7:77-./033(++)&*+)*'(%&(,',./097/----,)('()$+&').03/87+-*403.2,./9736/-.()'%%&%(,+*,38/68.,5-..06-..1/71717,(,)((*'+6+97'8:33806**1,/+.),,-1-0(((*+).*$'4351+-+0*,16343143366878;485/415)+79(+043/')+../)/4(()'(/+,.7110/07/.511)2(((.+66:70*(&'*02378;76:0202.--)+)'.-,4/,2*-1*./569798987,--4/)&(%$)+)'&%$&&&&''$&&-./)))&&)'-5135657(,-/,%&$
@32f5993d-6a2d-427e-8548-ea7220c899df ch=158 read=83820 start_time=2019-12-13T07:46:27Z barcode=BC01 runid=2c9cf7bc05858273f10e7d7ec552fc0bd742dc3e
CCGGTTACCTTGTTGCGACTTCACCCCAATCATCAATCCCACCTTAGACAGCTCCTTCTTGCGGTTAGGCCACCGGCTTCGGGTGTCAACTTTCGGTGACGGGCGGTGTGTACAAGGCCCGAAGAGGCAATTCACCGCGACATGCTGATTCGCGATTACCTAGCGATTCCAACTTCATGTAGTCGAGTTGCAGACTACAATCCGGGCTGAGAATGGTTTTGGGTTTTGCTTCACCTCGCGGCGCTTCCCTCTGCACCATCCATTGTGGCACGTGTAGCCCGGGTCATAAGGGGCATGATGATTTGGCAATCATCCCGCCTTCCTCCAACTTGTCACTGGCATTCTCGCTAAGTCCCCAACTTAATGATGGTAACTAACGATAAGGGTTGCGCTCGTTGCGGGACTTAACCCAACATCTCACGACACGAGCTGACGACAACCATACCACCTGTATCTCATAGCTATCTCTCCATCTGGAGCCTTTGTAGGTATGTCAAGACCTGGTAAGGTTCTTCGCGCTTCGAATTAAACCACATGCTCCACCGCTTGTGCGGGCCCAAATCAATTCCTTTGAGTTTCATTCTTTGCGGGCGGCTACTCGAATTACTTATTTGTTAACTGCAGCACTGAACTTTGACATCCAACACTTGGTACTCATCGTTTACGGCGTGGACTACTAGGGTATCTAATCCTATTTGCTCCCCACGCTTTCCGGGACTGAGCGTCAGTTGCAGGCCAGATCGTCGCCTTCGCCACTGGTGTTCCTCCATATATCACCGCATTTCCACCGCTACATGGAATTCCACGATCTCCTCCTGCACTCTGGCTGCCTGGTTTCTATGGCTTACTGAAGTTAAGCTTCAGGCTTTCACCACAGACCCTTGCCGCCTGCTCCCTCTTTACGCAATAATTCCGGATAACGCTTGCCACCTGCATTATTACCGCGGCTGCTGGCACGTAGTGTGGCCTCTAATAAATTGCCGTCCCTGCTCGGCTACCATTTCCTGTAGCCGCCGTTCTTCCTTTATAACGAAGTTTACAATCCGAAAACCTTCTTCCTTCGCGGCGTTGCTCGGTCAGGTTTCCCCGGTGCCGAAAATTCCCTACTGCCTCCGTAGGAG
+
,2'**/,3+5+%/6&++236984737,/327674(5)*0'$'%+'&)1+(,--3515++*+,2718..1/*)3(***/92/5/+)*)+,)-54')&')0159:52550012.7,5.-4/''))'%')+)'0)*,251323868579857;6/,-)0&%)()+/056980*-((/83)-*..,/3&'*.1,0+.--0+(0+)/*''),**+(-20-+8::+.,*.1,(&),;166:670,2/.-25;191,---,(*/-31-/11)()*)).+,+)+.2/.',+,//1.')*22314//00*4.(+(*$(**7,:3/&-.,5.250)2,+/.+-21-+0*.''-.45.--3((),32'.+-,+/*()+.266581128265632-5//8*0.36745:.14641)*(3*55+4356761/*-,,.+.+*++-1331+145:7**#('&,/))3244,/$,)$%&#()+016:9/0/,1.-..10+%/(++,/++.801.-/3/.-()'),4;9897)(%'),:/30101<:95-,///4147-/1./2/-004'//-/)(**,.6:8:72.:9/,4856../9408(),-,))&&()'+/-((')&&(.,'1)%'&%*).1/4//0+/14.-)016*.08431*,,%)(&'(&&(+-6778186'*).,//8;698044.4-'+,165/9//44+5:++4+66/-+,+,06-2)1596:84/55345.-6-+-***-10-.0//34030.1127;41222111817-0.)*./022%%&'()1<2-*(-0//3,.&(&,&*-/01./,.11.9,-74.-*$'()/,83336634-9;,)*+/-.)(')+1.*.)1,0.(*+27%/7022.+('(()+359<402)*,)-46674641+/.92,-'+',)136/6),-.(+%($)'))+1044+&)$'*(/803721/3...2+4('&++-+(-&(%%'%''&+.,/5(-*())*-.('$%(,-02,-+07+0;62120+++4,/18/8;87;6+-60..0,,%&-',;-*,50/,(',,2,,28;88:91/,)&+*11/81./22-7/+&)++:.179/*%2(,341531-/.7'&'))+,'(.3+/54),'
@d39c02f3-ee86-445f-ab4b-f5193c2210d1 ch=245 read=174695 start_time=2019-12-13T07:46:36Z barcode=BC01 runid=2c9cf7bc05858273f10e7d7ec552fc0bd742dc3e
CCGGTTACCTTTGTTACGACTTCACCCCAGTCGCCGAATCCACAAAGTGGTAAGCGCCCTCCCAGAAGGTTAAGCTACCTGTGCGCGGCCCCACTCCCATGGTGACGGGCGGTGTGTACAGGGCGGAGCGTATTCACCGTGGCATTCTGATCCGGTGCGATTCGGCTTCATGGGTCGAGTTGCAGGCTCAATCGGACTACGACGCACTTTATGAGGTCCGCTTGCTCTCATGAGTCGCTTCTCTTTGTATGCGCCATTGGCAGCACGTGGCCCTGGTCGTAGGGCCGTGACGACTTAATCATCCCCACCTTCCTCCGTTTATCACTGGCAGTCTCCTTTGAGTTCCCGGCGGACCGCTGGCAGCCGAGGATAAGAGGTTGCGCTCGTTGCGGGACTTAACCCAACATTCACAACACGGGCTGGGCGGCAGCCATGCAGCACCTGTCTCACGGTTCCCGAGGCATTCTCATCTCTAAGCTTCGTGGATGTCAGAACCAGGTGAGTTCTTCGCGTTGCATCGAATTAAACCGCATGCTCCACCGCTTGTGCGGGCCCCATCGAATTCATTTGAGTTTAACTGCGGCCGTACTCCCCAGGCAGTCGAGCTTAACGCGTTAGCTCCGGAAATACGCCTCAGGGCACAACCTCAAGTCGACATCGTTTGCAGCGTGGACTACCAGGGTATCTAATCCTGTTGCTCCCACGCTTTCACTTTTGAGCGTCAGTCTTCGTCCAGGGGCCGCCGCCGCGGGCAGTACTCAGATCTCTACGCATTTCACCGCTACACCAAATTCTACCCCCCTCTACAGGACGCGGTATCAGATGCAGTTCCCAGGTTGGGCCAGAGTTTCACATCTGGCTTAACAAACCGCCTGCGTGCGCTTTACGCCAGTAATTTCGGTGCCTTGCACCCTCCGTATTACCGCGGCGCAACGCAGTTAGCCAGTGCTTCTTCTGCGGGGTAACGTCAATGAGCAAAGGTATTAACTTTCTCCCTTCCTCCCCGCTGAAAGTACTTTACAGCCCGGGCGCTTCTTCATACGCGGCGGCTGCATCAGGCTTGCGCCCGTTGTGCAATATTCCCCGCTGCGCCTCCCGTAGGG
+
..),3-*.0-2*)/,$(/.23900364,0128'&$',0-2.(*+5-+.3:97../133)*+,*%)+4.5/8/3(/.-14/,*&'$&&+*/2-%''.))*+,*%(%(+36.086685434.(1(().&%''&&$&&&+0,0',,-14433326&&$)'%(',1.(1*-43'*(.+-/1..52.0++&-/1+:07,90754556726011<;/(('.)01-+-.7/21433&)))*++/105-.--64,,+.0269;*:))&%(+++.*(&&+/&&'()2,,++/4,,,)+-.-()$&%(),-81593,/3483/+--*).'%)314.7..-77766-11/++.1:694/544:8771/++('#%(%($-*-93.(%/*19)2(+,64250//;74-/+.)*'&-4//38**),&(&))321+()('**)-.05-)(*((6/610035.../294:.7.(%,)3*,54466810-*'%')./3.37852+/40*(1-904110024:79<;59/;0..667/2/2/3<:97*)##$&(07//0)+(.&)*4-7-062('/0'/(7-5,-310.06:9-2))(,.1511933+841,+079.34)(&$$%%+''')*,--%%).+1*-)%&)*.8:960,5+*(,/014/4(7+7:8984888290(*&-//78716503512.(0++,259687769;3641/.)--.0+00)+)*(%$$+870/-..109464:++1/3+*($%&')-,-+*($$$'$')-**,..553'1,,.3;;-&'''(0%(%'%&&-+8.449/064+/2014'.2%)&'''.,+,224542)**264-*1-**(.329,.+00;42021.-++)'(')'*(*0.2$)$'%').1/-*/2++7-6-('(%%&*'(%)(*,&**)*,02,)/,*/,.3279400.,&*)+&$$$&/,**-3-16346<7:4-+*(-/2,/055.2838101..4;,-0)($(&''-1*)7/:3,44)&154+-)))+.22001/46-*+'6/&(-+,-.05-/6105,-(*((&,.,.01112%***0-)+0/72&.20/01.5/11/:67,&''%'(-)(-90,3&0**
@44435f3b-1977-4d50-b46d-d2e4a3daa6f8 ch=181 read=135670 start_time=2019-12-13T07:46:37Z barcode=BC01 runid=2c9cf7bc05858273f10e7d7ec552fc0bd742dc3e
CTCCACGGGAGGCAGCAGTAGGGAATTTTTTTCGGCAATGGGGAAACCCTGACCGAGCAACGCCGCGTGAAGGAAGAAGGTTTTCGGATTGTAAACTTCTGTTATAAAGGAGAACAGCGGCTACAGGAAATGGTAGCCGAGTGACGACTGCTTTATTAAGCCACGGCTAACTACGTGCCAGCAGCCGCGGTATGCGTAGGTGGCAAGCGTTATCGATTATTGGGCGTAAAGAGGAGCAGGCGGCAGCAGGGTCTGTGGTGAAAGCCTGAAGCTTAACTTCCAGTAAGCCATAGAAACCAGGCAGCTAGAGTGCAGGAGAGGATCGTGGAATTCCATGTGCAGCGGTGAAATGCACGTAGATATATGGAGAGACACCAGTGGCGAGGCGACGATCTGGCCTGCAACTGACGCTCCAGTCGAAAGCGTAGAGCAAATAGGATTAGATACCTAGTAGTCACGCCGTAAACGATGAGTACTAGTGTTGGATGTCAAAGTTCAGTGCTGCAGTTAACGCAATGAGTACTCCGCCTGAGTCAGTACGTTCGCAAGAATGAAACTCGAAATTGACGGGGGGCCCGCACAAGCGGTGGAGCATGTGGTTTAATTCGAAGCAGCGCGAAGAACCTTACCAGGTCTTGACGCCTCATAAAGGCTCCAGAGATGGAGAATGGCTATATGAGATACAGGTGGTGCATGTAGTTCGTCAGCTCGTGTCGTGAGATGTTGGGTTAAGTCCACAGCAGGCGCAACCCTTATCGTTAGTTACCATCATTAAGTTGGGGACTCTGGCAGAGACTGCCGGTGACGAAGCTGGAGGAGGCGGGGATGACGTCAAATCATCATGCCTTATGACCTGGAATACACGTGCTACAATGGATGGTGCAGAGGCGAAGCCGCGAGGTGAAACAAAACAAAACCATTCTCGGATTCAGTTGTAGTCTGCAACTCGACTACATGAAGTTGGAATCATAGTAATCGCGAAGATCAGCATGTCGCCAGTGAATACGTTCTCGGGCCTTGTACACACCGCCCGTCACACCGAGTTGATAACTTACCCGAGCCGGTGGCCTAACCGCAGGAAGGAGCTGTCTAAGGTGGGATTGATGATTGGGGGGGTGAAGTCATGGCGTAACCGG
+
.'-(&&,02)-70016/23/.-*-*08899-,34:81;0/4/''++/<621-3/,-.3273018)('**+0-1),&((+.-;;04481/6.116./2.253.9.,/3**)(')--&0-+2.005&/*./,-22/..3.'&'(**)*'%'#%(*.+/041058270910174/-.-.9:;4,43276300,*+)&,((.)6+01.595685;33/01.5,/039862,-/,('.-&++%'.0*72...&&+2,/.12.01/021.2968.1*&%$,&*///***-.4+60*)(&(.2,/0/2--,.1./*./98603*+&,5/2:6;9.4.4.23122,%&%)*(-.//66--.)2/086641.+,-2//&'1.188///02*)(),0320..1345/4946699766787761**.06)*.6--23&,%(),<<9179.30-.9898<1223//--,0+/2215;840.0./,,/10/),23;4:4;89249))/7.-///2776-+1,5,22272-*)%(*+.5:311-)'#&&'&+)+-7<73201*-24217,./((('''**/:305:;3.70),))))$*29330%()..,+.16<:,8193+.-+,/'///2/3((.*+()*-,*(*++.4/10&&&&*045;2276/;*('(((:9+*)'*5&464574532/2*(-*(513627500.+)*+22485/44488977756421443491:89:855463).*%.-++.054204--313462710/:11:97630:/-,/.17<6.6973-0-***++66469%10125(,+)*,:32,)%',.169-1()/23338;7000121.)1,')/15..*'$%&*3,,'''+,/6581<22:88511252/),+**00/1644.(-)((01(+0:800,9;82845;416'0&()$%*.7)125:::9220./3236///.-,-/+,3,.0101&)'*(1,,,78-1-'),.+,/*1263/1'$)/.086794/7.//)977,4+*,43/3-4963<92386.)-,&(.43/0/.-)''*27*')*+569778/,,/558132..*.*-+-0589806+2,34;;457/011009.8545.)+,22012,--%%)./74:36
