# Supplementary material for: De novo species identification using 16S rRNA gene nanopore sequencing
Source: PeerJ. 2020 Oct 21;8:e10029. doi: 10.7717/peerj.10029 (PMC7585375; doi:10.7717/peerj.10029)
Supplement: Supplemental Information 2 — Contains raw reads. [file peerj-08-10029-s002.zip › pass_fastq_runid_2c9cf7bc05858273f10e7d7ec552fc0bd742dc3e_264.fastq]

@739e9e0e-23a6-4876-896a-cdd231323d5e ch=159 read=96704 start_time=2019-12-13T07:46:49Z barcode=BC01 runid=2c9cf7bc05858273f10e7d7ec552fc0bd742dc3e
TCACTCGGTGGCGCTTCGTTCAGTTACGTATTGCTGGTGGTGCTGGAAGAAGTTGTCGGTGTCTTTGTGTTAACCTGCGCCTGTATCTATGTTCCGGTTACCTTGTTACGACTTCACCCCAATCATCAATCCCACCTTAGACAACTCCTTTCCCTTGCGGTTAGGCCACCGGCTTCCGGGTGTTATCAGCGTGGTGTGACGGGCGGTGTGTATAAAGGCCGGAACGTATTCACCGCGACATGCTGATTCGCGATTACTAGCGATTCCAACTTCATGTAGTCGAGTTACCGGGCTACAATCCGAACTGAGAATGGTTTTATGGGTTTTGCTTCACCTCGCGGCTTCAGCACATTCACCATCCATTGTAGCACGTGTGTAGCCCAGGTCATAAGGGGCATGATGATTTGACGACATCCGCCTTCCTCCAACTTGTCTACTGGCAGTCTCGCTAGAGTCCCCAACTTAATGATGGTAACTAACGATAGGGTTGCTCGTTGCGGGACTTAACCAACATCTCACGACACGAGCTGACGACAATGTGCACCACCTGTATCTCATATAGCTATCTCTCCATCTCACGCTGTAGTATGTCAAGACCTGAGTAGGTTCGGGTACTTCGATTAAACCACATGCTCCACCGCTTGTGCGGGCCCAAATCAATTCCTTTGAGTTTTCATTCTTGCAGGCAGTACTACTCAGGCGAATTACTTATTGCCGTTAACTGCAGCGCTGAACTTTGACATCAACGCCGCAGGTACTCATCTCGTTTTGGCGTGGACTACTAGGGTATCTAATCTATTTGCTCCCCCACGCTTTCGGGACTGAGCGTCAGTTGCCAGGCCAGATCGTCGCCTTCGCCACTGTTCCTCCATATCTACGCATTTCACCGCTACATGGAATTCCACGATCCTCTCCTGCACTCTGGCTGCCTGGTTTCTATGGCTTACTGGGATTAAGCTTCGGGCTTTCGCCACAGACCCTTGCTGCCGCCTGCTCCCTCTTTACGCCCAATAATTCCAACGCTTGCCTACGTATTACCGCGGCTGCTGGCGCGTAGTTAGCCATTGGCATAATAAAGTACCGTCACTCGGCACCACCATTTCCTGTAGCCGCCGTTCTTCCCGCGCTATAACAAGTTTACAATCGAAAACCTTCTTCCTTCGGCGATTTGCTCGGTCAGGGTTTTCCCCATTGCCGAAAATTCCTACTGCTGCCTCCCGTAG
+
"%"%$(&$,*-(&+19244861416//08436/004*).+,1003'0)'+()01.-1+6432-57.-5.4*,*-2,))%'.0-+(*+...%13/35.48*/031/17))(&++62/654+0*01;;:6:361*&2/24234,,'++/()'$))),--.;;6:143:,*1*5,+04/'5:...6:666/02/078100//88;9849764/-+&/-(*)+,),+-0%0)-91'((*.+.-..155888;6...+..&-/&//0.7.7,/))-*++-),+,1220.7.)4,.2*23310902*+454201.185732:;2088<40::/*/30956963.*2+*02+())&)$))($(*019;7/8,*)+*(,+*,-)..0/8,(.,..7/6'.5:5447011109<,,+.($((+/6**--5.442-1.+.,++,&$),/33/35545**/+*,/+398,/,+,,01135)+%$''((3.,,*)&'-210--(,/5:26+:97/8.3+0+*,767883.0*)*+.'%//13388665/+#((+),5-5:541'./2:043/,---0-++-*57./4**#$$%'&0%)*+/59441-.++#&(&',.704.&%)&&,03-*-)3.<91;.-+,37689*,,&*..-/+5)3,.*)(,--/278<653:52351<<+29:<86967+1+)&'**010.540204)**/'(),2*3-)-))003/26/6221(.'*,6/298/0188:*80-0)&)&'()'),-222%('0-,'3**)').'66333//94233821:.2('13)(//,:;:))0-01:4.)69664.+)--082/:0.-)%(*-5//1::7:95888:845:650+'0/.-29.1677014-307:.3029.)'&)(,46464753/1--.*6///88644./-1**14/.10.163;4/+)+-5318-./2)*$.)01*--02*86,10+*%,-./2458:3.3)**-/7/48,*()-6.*44;+(('*))-1,27:60)0,2/.00)-*)(..33/;00..,1:7653417,**&+./3;4448'0'-'(%%&)(-3-(),89786,-/.,.,%'''0+83;94533--.3:28::9<7373/)*.$+$&'252/0--89/15603'(045,;7<66;73,)(&(--%6+**247394546:53<:)3;7/+.9018649744:781243-23102,38++94-
@76c2951c-d1e3-4cab-9082-4b28d3d29e74 ch=433 read=117123 start_time=2019-12-13T07:46:48Z barcode=BC01 runid=2c9cf7bc05858273f10e7d7ec552fc0bd742dc3e
CCTCAGAGGAGCAGCAGTGGGGAATATTTGCACAATGGGCGCAAGCCTGATGCAACCATGCCGCGTGTATGAAGGCCTTCGGGTTGTAAAATTACTTTCAGCAGGAGGAAGGGGTAAAGTTAATACCTTTGCTCATTGGCGGTACCCGCAGAAGAAGCACCAGCTAACTCCGTGCCAGCAGCCGCGGTAATACGGAGGTGCAAGCGTTAATCAGGAATTACTGGGCGTAAAGCGCACACTTATGACGGTTTGTTAAGTCAGATGTGAAATCCCAGGCTCAACCTGGGAACTGCATCTGATACTATAGCAAGCGAGTCTCGTAGAGGGTAGAATTCAGGTGTGGCGGTGTGCGTAGAGATCTGGAGGAGATACCGGTGGCGAAGGCAGCCCCTGGACGAAGACGACTCGGGTGCGAAAGCGTGAGGGAGCAAACGGTTAAGATACTGGTAGTCCACGCCGTAAACGATGATGTCGACAGGTTGTGCCCTTGAGGCGCGGCGCCAGGCAACTAACGCGTTAGATCGACCGCCTGGGAGAATACGGCCGCAAGGTTAAAACTCAAAATGAATTGACGGGGGGCCCGCACAAGCGGTGGAGCATGTGGTTTAATTCGATGCAACGCGAAGAACCTTACCTGGTCTTGACGGCATCACGGAAGTTTTCAGAGATGAGAATGTGCCTTCGGGGAACCGTGAGACAGGTGCTGCATGGCTGTCGTGAAAGCTCGTGTTGTGAAATGTTGGGTTAAGTCCGCAACGAGGCGCAACCCCCCTTATCCTTTGTTGCCAGCGGTCCGGCCGAGACTCAAAGACTGCCAGTGATAAACTGGAGGAAGGTGGGGATGACGTCAAGTCATCATGGCCCTTACGACCAAGGGCTACGATGCTACAATGGCGCATACAAAGAAGCGACCTCGCGAGCAAGCGGACCTCATAAAAGTGCGTCGTAGTCGGATTTAGATCTGCAACTCGGCTCCCATGAAGTGGAATCGCTAGTAATCGTGGATCCCAAAGATGCCACGGCGAATACGTTCCAGGCCTTGTACCGTAGAATTGGAGTTTGCAAAAAGAAAGTAGGTAACAATAACCTTCGGGAGGCGCCTGTGATTCATGACTTCAGGGGTGAAGTCGTAACAAAGGTAACCCGG
+
($$&&&(+)%))&..,1..*/+*--/16)*,-/151-671+2.6*/0/-.+(%'%&'..-/)*/185767*0++)5-1-2(452/(&+)(%(&()/80,',,(.0)+01--6/,./850*.,-*-66076,.05%3&0(2*,/)+76/010/*&+*%'//0)*)*0+-,/4007:40/.+,1*$(%%%(/,./35+1+(*1278:4452421'+%*&+4035:/)-..33/+-,,**$&$$$$'&.&.324/0938//2)**10.)+73,154)09:62+,-.**--(*+,00011+,.503-%'$'***&),,--/../04,'.312/,-*+-7)*6.+'&+,3:40*,224.-.,)2209.,/(%&&./609)(,'&((++..(-5;7+(.45;./,-))'$$(+%64*..+*,(**444&.5/),-2:*.(./10'')3*--,240/,1-&*+125587,621,+),)/00)0',-///0'58,.+,,2.*,*())$)($'))$'(--2-,+*/,+),..4.67568767,+''(+*.*033272.122;2742003.8:9461/1/+.2-+*63,74(&)&)(+'('*(33./.,.*(*31:5283;7103348885++.('*-/2+1-086696,.))$'(++013**,3+3,-7<64.--/0:540.50*4,-9617(25+-8594952445)**+--((,34/2.*)-/'%%))(%+,388519/-,056270<0504-2-*+-/(*.'0($)%)&*.0139*2*-///2,+4,,/8+15/'-+4/1+0,/-'$&,*/8)*&,&33/68..,+,.1892/00)-*,++/-'451299:96654-/44466/206/9/+,('*,012)((((%&(''-+-1116;60910144899:'%''&)547222*...,/68477:896775339:-08;;9:1*,*+./06//96)((*+:8:-8--*-()&'('%+)()'(046766,,,%,1.7./*-/9414+(++(&)++.0,.*/0((4106250/+&0+2$$$$$#%%%&(&&$&#%*$&0;,).-04-+&***%(&()(-24,1)+2-2.42(30(**%&'%%%&/06987710+(&&&'%*+-+.2./3232634:&/)02826/,2
@8a36e0c3-4f66-4e9a-b44c-d052e62f5664 ch=293 read=106348 start_time=2019-12-13T07:46:58Z barcode=BC01 runid=2c9cf7bc05858273f10e7d7ec552fc0bd742dc3e
CCAGTTTACCTTGTTACGACTTCACTAATCCATGTCCACCTTGGTGGCTCTTCCCTTGCGGTTGGGCCACCGGCTTCGGGTGTTATCAACTCTCGTGGTGTGACGGGCGGTGTGTACAAGGCCGAGAACGTATTCACCGCGACATGCTGATTCGCGATTATGGCGTTCCAACTTCATGTAGTCGAGTTGCAGACTACAATCCGAACTGAGAATGGTTTTATGGGTTTTGCTTCACCTCATGACTGCTTCCCTCTGCACCATCCATTGGCACGTGTGTAGCCCAGGTCATAAGGGCGTGATGAAGTTTGACGTCATCCCGCCTTCCTCCAACTTGTCACTGGCAGTCTACATTAGAGTCCCAACTTAATGATGGCTTAACGATAAGGGTTGCGCTCGTTGCGGGACTTAACCAACATCTCACGGCACGAGCTGACGGCAGCGTGCACCACCTATATCTCATATAGCTATCTCTCCATCTCTGGAGCCTTTGTAGGTATGTCAAGACCTGGTAAGGTTCTTCGCGTTGCTTCGAATTAAACCACATGCTCCACCGCTTGGTACGTTTAAATCAATTCCTTTAAGTTCATTCTTGCGAACGTACTACTCAGGCAGATTACTTGTGCGTTAACTGCAGCACTGAACTTTTGACATCCAGCACTTAGTACTCATCGTTTACGGCGTGGACTACTAGGGTATCTAATCCCTATTTGCTCCCCACGCTTTGGACTGAGCATCGAGATTTACGGAAGGCCAGATCGTCGCCTTCGCCACTGGTGTTCCTCCATATATCGCATTTCCACCGCTACCACAGCGGAATTCACGATCCTCTCCTGCACTCTAGCTGCCTGGTTTCTGGCTTACTGAAGTTAAGCTTCAGGCTTTCACCACAGACCCTTGCTGCCGCCTGCTCCCTCTTTACGCCCAATAATTCCGGATAACGCTTTGCCACCTGCATTACCGCGGCTGCTGCTGGCGCGTAGTTAGCCGTGGCTTTCTAAAGTACCGTCACTCGGCTACCATTTCCTGTAGCCGCCGTTCTTCCTTTATAACAGGGGTTTACGTCGAAACCTTCTTCATCGCGCGGCGTTGCTCGGTCAGGGTTTCCCCCACCATTGCCGAAAATTCCCCTACTGCTGCCTCCCGTAG
+
%'%+*3/-/,6,&5*(*547:;6(+%(,2/&''$&&*%'',()(%$'(**,/)7+4.+-695:'5/.-,0/*4,,.4/9.-)0...605../,/198:998786(6853:654.002246956/,+.6226529100,''%)*+5.*)+'.4++/3318*'&/,-.,1)-()),&%('()-01,.169352412,-/150.2.04430//143808:<-551:,7;;.-56;5346,*#$)'+0+./112*(-,--.0937:-(4)%')%%&*'(%&'&0-))5876)+/),/)'%&('&%$%(260,..78::.99+)4;9<8817*/))0+)-0'./175500.'%%%&)&*),*06+,)*-2.4-14/5-*)*0.16484014214//../424:+-2<840206,/**%*+,001*.//-.1013222'.+()'&)$'&,())(-0)(,*+,+,-,-.11113.,)'(/303::88;;001/220'2&,)*+///3-4/320/-0.-/-32<:9<:55402(,-23-..*5/<:7:211333567578507-5*)&'&%%$())*),-+16+(0'$%(+6+2:<8474435995439/...0,-68%'')'&'-,(--/*1+2+-..3-6756889..0:<-.257960,./&(&%%*225787:8/:;5-62:2227;884447(-,(+*/1*..)81)))27**2119:1(-+)(*($,(*41-+'&..*+)%.*&%)*-+*.&/,%*()*+0)$&**3127;5787-2/1;99643+++-,./(*)5<,.''0.$'*#$$$&&')%++&3*.%&'%*765577853+)*+.(('++)/347:39)+%&'')-(+-.0**121,)*)1*(46,25.,*-++,+35;<140/0878758:5444/:6--182*+-,/+.+).114,.01-0.:40.2:+*6/)3)&'*%,+%-,+.,7---./-021.+))&0+-/-++0,788;6482-$*,-+-/59368..//+42407901:02532.*++7-684595.2/2*1.,,421('%(%,--*-,.-*-().0184591&'(%)(*)003/1,,,015110+9/8;04875((+**/5*.5-.210/70,2)'',++-/../,*8,(4(+
@8f4ec728-ddf9-432c-91c5-b5cc6923b68f ch=461 read=63647 start_time=2019-12-13T07:46:57Z barcode=BC01 runid=2c9cf7bc05858273f10e7d7ec552fc0bd742dc3e
CCGGTTACCTTGTTACGACTTCACCCCAGTCATGAATCACAAAGTGGTAAGCGCGCCCTCCCAGAGGTTAAGCTACCTACTTCTTTGCAACCCACTCCCCATGGTGTGACGGGCGGTGTGTGCAAGGCCCGGGAACGTGATGCCGTGGCATTCTGATCCACGATTACTAGCGATTCCGACTTCATGGAGTCGAGTTGCTGGAACTCAATCCGGACTACGACGCGCTGTAAGGGTCCGCTTGCTCTCGCGAGTCGCTTCTCTTTGTATGCGCCATTTGTAGCACGTGTGTAGCACAGTGTAGGGCCATGATGACTTGACGTCATCCCACCTTCCTCCAGTTTATCACTGGCAGTCTCCTTTGAGTTCCGGACCGCTGGCAACAAAGGGGCCAGGGTTGCGCTCGTTGCGGGACAACCCAACATTTCTGGCGAGCTGGCGACATGCAGCACCACCTGTCTCCACGGTTCCCGAGCGCATTCTCATCTCTGAAAACTTCCGTGGATGTCAAGAGACCAGGTAAGGTTCTTCGCGTTGCATCGAAGATTAAACCACATGCTCCACCGCTTGTGCGGGCCCGTCAATTCATTTTGAGTTTAACCTTGCGGCCAGCCGTACTCCCCAGGCGGTCGACTTAACGCGTTAGCTCCGGAAGCCACACTCAAGGGCACAACCTCAAGTCGACATCGTTTTACGGCGTGGACTACCAGGGTATCTAATCTGTTTGCTCCCCACGCTTTCGCGCGTCAGTCTTCGTCCAGGGGGCCGCCTTCTGCAGTATTCCTCCAGATCTCTACGCATTTCACCGCTACACCTGGAATTCTACCCCTCTACGAGGACTCAAGCTTGCCAGTATCAGATGCAGTTTGAGTTGAGCCCGGGGAGTTTCACATCTGACTCTTAACAAACCGCCTGCGTGCGCGGTGATTAACGCTTGCCCTCGTATTGCCGCGGCTGCTGGCTGGGGTTAGCCAGTGCTCCTTCTGCGGGTAACGTCAATGAGCAAGGTATTAACTGCTCCTTCACTCCCGCTGAAAGTGCTTTACAACCCGAAGGCCTTCTTCATACACGCGGCATGGCTCGGGCTTGCGCCCATTGTGCAATATTCCCCCTGCTGCCTCCCGTAGGAG
+
863407./-4-,.5/01378;82833-./16.01.521./35++(+1)/*((*/-753116/*+&+,+2.9*00/382,//605:9)-.&3:--1121:+*,04657789466*.,+0742(.300-52,2--&,-./0.-+3.(4+507:;870001-'*,40700///0027974,+0+/-,*.*(*+1)*-5/,(%)&($%)++731(3..-1-144-*+%'))+())23/81/-2--.764761/*-)036676764:8+-.016589489.,1,,,)/01140...,),*+)'(',+*,0.0-./--.-+&%%$'&)*46.,9;9;6820+-01:5//1491<10,.25597,65--/7.,+,.4;;:;;/<//)87:*-18/*7&(./1./00/6766;897;1/-+,-75.5433:3,&&$(%)*5574/.%((($*&---74(+.+,0035))*.91:18.*&*)),+,..-547312++,893+6525479:23+-.*'($-&79268053*33603403992;///56-/,(*+1.<94:20/.++.34035.-0-,-34/9/4:1),23:7<6(,9;7-157;0.///2/...-,(&'/.,-00.348-+.41(/'*/33081:2521/8.-.0/-+0,2*-,'*$*),.2+:.,,-.7-4,90828987848919:;+++.-,-5365..*(%(/.*)-47.8.-0**/;/+80836+*,.-2872++)()/179:9:67517+++13+)+/-.5070005'556:<9:/7(*+878568-101/7<;4599*+1)(*,1++)0+3/21)253.*7334-%&*2334(1(--102/*),)+0/57956+408)'$3,6-/239,',0)'+,4)''')+93/-')'(/+628:;9<457.-../((&%$'%(+,94;755/6*.4,,5()*.1,193316-,,,+.*&#(,20/:.//;&8/--.173;9861166,833112'+'*)2,4,++.,.7,,',%*,07,93)*)180,784+.+())+11+)*0(,+)'-/.0040648:97743-315491(-,++*5&24337,54.;9+,1019:1:100329:4((*,53/*)-9.*5+5)('
@869672e0-8274-45a7-aa9b-491276fcf2b4 ch=241 read=112699 start_time=2019-12-13T07:46:56Z barcode=BC01 runid=2c9cf7bc05858273f10e7d7ec552fc0bd742dc3e
CCGGTTACCTTGTTACGACAGTCGCCAGATCACAAAGTGGTAAGCGCCTCCCGAAGGATAAGCTACCTGCTTCTTTGCAACCCACTCCCATGGTGTGACGGGCGAATTGTGTACAAGGCCAGGAACGTATTCACCATGGCATTCTGATCCCACGATTACCTTGATTCCGACTTCGTAGGGTCGAGTTGCAGACTCAATCCGGACTACGACGCACTTATGAGTCCGCGCGAGTCGCTTCTCTTTGTATGCGCCATTGTAGCACGTGTTAGCTGGTCATGGGGCCATGATGACGATCATCCCACCTTCCTCCAGTTTATCACTGGCGGTCTTCTTCCCGGCGGACCGCTGGCAGCAAAGGATAAGGGTTGCGCTCGTTGCGGGACTTAACCCAACATTTCACAACACGAGTTTGACGGCAGCCATGCAGCACCTGTCTCACGGTTCCCGGAAGGCATTCTCATCTCAGAAAGCTGGATGTCAAGACCAGGTAAGGTTCTTCGCGTTGCATCGGGTAAACCACATGCTCCACCGCTGTGCGAGCCCCGTCAATTCCTTTGAGTTTCATTCTTGCAGACGTACTACTCAGGCAGGTACTTATTGCGTTAACTGCAGCACTGGGCGACATCAACGCCAGGTACTCATCGTTTACAGCGTGGACTACTAGGGTATCTAATCCTATTTATGCACGCCTTCGGGACCCTGAGCGTCAGTTGCAGAGCCAGATCGTCGCCTTCGCCACTGGTGTTCCTCCATATATCTACGCATTTCACCGCTACGTAGATTCCACGATCCTCTCCTGCACTCTAGCTGCCTGGTTTCTGGCTTACTGAAGTTAAGCTTCAGGCTTTCTACAGACCCTTTACTCCTCTTTACGCTAATAATTCCGGACTTGCCGCCTGCGTATTACCGTGCTGGCGTAGTTAGCCGTGGCTCTAATAAAGTACCGTCACTCGGCTACCATTTCCTGTAGCCGCCGTTCTTCCTTTTATAACCAGAAGTTTACAATCCGAAACCTTCTTCCTTCGCGCGGCGTTGCTCGGTCAGGGTTCCCCATTGCCGAGATTTCTGCTTGCCTCCGTAGGAG
+
75-/26,.-6,+)/'++$)()+%&''')12.-//14./198:7.213:(-3(&&&-,*().*-0/0-*''(-+-53+-+)28+),+38.,6334/01370830)$$+)(-205/6*1+7;037,831459<978621&1012<8/--.34)(++*4*(-%&%)*58350'23:4****13-,(-)/*&*$/$+(+/0/4/53554/-03411-(,.-.,,+,1.'(('()**,351846-2-('$&''*-1:93;1.+.-)++,+0*(%&*-738*5+/134:010/,+*&''*-949),(-3/534//-..244+.+*&&(0,((.''(()4)4'(((,1)0/....54/'1/2+7072**(/1/8342455004-,16;13/+-(-//0&10179314410*/'&%(--+.3-%*(*-2085/.//*767621.-,/1381.+*((+(&%&(-40.1453-+'&,-+%())/+.///2/459<668(8--,7;401()---7.//85*'%)*:805,*-/.1059125+,*(,.0('.056*'./.-.771/691*17;;98:;75;.0()/202020)(*,4589%(%,),0/.29-,+.7285987+342411$%.*,2122+()$$#(&&)),,2.21408-$$%*/0337(2.//1-0.)+.68658654.03;-+*%-,//29868*4&'&*''(0+0678*5,.,1.-%(6/),/0189734-2,,+9:9;:9854-8,/+47.0//1442+53641:11159,,-./*2')*+./6')-.57/-0,-4/0---.-2113549<9994:8.-'))39+-838116.63()+10'1847;4+&')),328//.'$&')5**/7)*032)'('*4,8/430)+*++/7*00)%+)+225,0+'''*46641/-42;.(+.+/,)*(*&)*')..*-,096931.1-4.,,(35.8;864421,./8+/7319/.503-4:3..0.2*)(,+)-9;-54814*$((&-20937<:68;412.(1....:-+-41829(2-+-0,6:1)--).''&%$(+)+,+++&(('(,3/0)-((%
@ea550776-8299-48b0-bf6e-32c1f96ccc31 ch=392 read=69663 start_time=2019-12-13T07:47:07Z barcode=BC01 runid=2c9cf7bc05858273f10e7d7ec552fc0bd742dc3e
CCCTGCAGGAGGCAGCAGTGGGAATCAATATTTTTAATGGGCGCAAGCCTGATGCAACCATGCCGCGTGTATGAAAGAAGGCCTTCGGGTTGTAAAAGTGCTTTCAGCGGGAGGAAGGGAGTAAAGTTAATACCTTTGCTCATTGACGTTACGCCCGCAGAAGCACCGGCTAACTCCGTGCCAGCAGCCGCGGTAATACGGAGGGTGCAAGCGTTAATCAGATTACTGGGCGTAAAGCACGCAGGCGGTTTGTTAAAGTCAGATGCTTAGAATCCCCGGGCTCAACCTGGGAACTGCATCTGATACTGGCAAACGGAGTCTCGTAGAGGGGAATTCCAGGTGTAGCGGTGGAAATGCGTAGAGATCTGGAGGGAATACCGGTGGCGAAGGCGGCCCCTGGACGAAGACTGACGCTCAGGTGCGAAAGCGTAGGGAGCAAACGGGATTAGATACCCTGGTAGTCACGCCGTAAACGATGTCGACTTGGAGGTTGTGGTAACCCTTGAGGCGTAGCTTCCGGAGCTAACGCGTTAAGTCGACCGCCTGGGAATACGGCTGGCCGCAAAGGTTAAAGAAACTCAAATGAATTGACAGGGGGGGGCCACAAGCAGTGGAGCATGTGGTTTTAATTCGTGCAACGCGAAGAACCTTACCTGGTCGCGGCATCAGAGTTTTCAGAGATGAGAATGTGCCTTCCGGGAACGTGAAGTTGGGTGCTGCATGGCTGGTAAACCGTGTTGTGAAATGTTGGGTTAAGTCCCGCAACAGGCGCAGCCCTTATCCTTTGTTGCCAGCGGTCCGGCCGAGACTCAAGGGGCTGCCAGTGATAGAAGCTGGAGGAAGGTGGGGATGACGTCAAGTCATCATGGCCCCACTTGACCAGGGCTACCGTGCTACAATGGCGCATACAAGAGAAGCGACCTCGCGAGCAAGCGGACCTCATAAAGTGCGTCGTAGTCCGGATTGGAGTCTGCAACTCGACTCATGAAGTCGGAATCGCTAGTAATCGTGGATCAGAATGCCACGGTGAATACACGTTCCCGGGCCTTGTATGCACCCGTCACACCATGAGGGTAGGTTGCAAAAGAAGTAGGTAACCCCAACCTTCGGGAGGCGCTTACCGCTGTGATTCCTTGACTGGGGTGAAATCGTAACAAGGTAACCGG
+
,0)(&.)02*-1))+)&,*'*%(&&#&&+)/357+12/6:8768:3,/205452..%-+11188003557887.9*(+/.43:749*:83;0/197*)*&*02-.(0./84)+4+.(1-&**+22.-7.6.-2,-42/168214.,.,-,'+%-41,,&&',''139/800*5,,-5.2367012-/472.5--.7,*,21.+0*-,2685774;/4/5(*%..++.0::6679<:43+,),+276,24;8+5,6.--59-/27,))&&%-../871,2013:32350/702/.2.--+..,./0009..-/).'*%&)-467910,-+)%'&.)/*)2874-(/./643.)04)+.,+&'&)-,./3:-.:+097:;;4;3-.-,-2072512:3/-5774-.,+*))+-16758''3*+,+-1,),.1'(2')'+7:571;9105/)-//37-+/77-..1(+,38458<9-,()(/050,.*&)'**0*)&&&)'++/+-1-)05232*+*&''&(-))++2'%')*+8-8,51/0/-,//565-(-+,,3-)$')3/,-070*2-5,4)&+/(+457</..303/0/4'0042865/,*$&%(,/&256-'+*'*&)+-1;<,38151*(*./78..%&*'(-/27,+7-8134+&'*&.-+,'(('*5:.6()+/038845:887,60*-3(376**(%())((*'&+4289603))((''$$&%)&*+.03/;++)/3.-107.565858.229)$+427./2458.%,2'-++/21+54(,-*261156:80-1433/%+2+.732..0).1190.,)((*)'/'$+34/*2(())(3,4705989:74424/445:8///4507)$&)(+,02-/7746+/)''324046;874415545300')&(('(//17775-+**).:1669.00-/146:5,/586884743,8)3*.320.+-.45+7(*,0*)')+7,.+))))0(7+4./(*1,12/5/(/88/./0/(*5/+9//4266//760/()*170/++*---.)&')*&-)+/++530212645'$*11-//,44(+-45*'++()*+/-+)0+-(-,05/3/'3,',*(&(+0.26++&&*/37:4(++,124,/,&*()57/..359902+/).13/4.
@3d34864e-8239-46ae-870c-e745cf24fd8a ch=193 read=1421064 start_time=2019-12-13T07:47:08Z barcode=BC01 runid=2c9cf7bc05858273f10e7d7ec552fc0bd742dc3e
CTCCTACAGGAGGCAGCAGTGGGGAATATTACACAATAGGCGCAAACCTGATCAACCATGCCGCGTGTGAAAGGCCTTCGGGTTGTAAAGTACTTTCAGCGGGGAGGAAGGGGTAAAGTTAATACCTTTGCTCATTGACGTTACCCGCAGAAGAAAGCACCGGCTAACCCGTGCCAGCTTACAGCCGCGGTAATACCTGGAGGTGCAAGCGTTAATCGGAATTACTGGGCGTAAAACGAGCGTAGGCAGATGATTAAGTGGGATGTGAAATACCCGGGCTCAACTTGGGTGCTGCATTCCAAACTGGTTATCTGGGGTGGGAGAGGAAGGTGGAATTCCTGGTGTAGCGGTGAAATGCGTAGAGATTGGGAAGACACCAGTGGCGAAAGGCGACTCTCTGGATGACTGACGCTGAGGCTCGAAAGCGTGGGAGCAAACAGGATTAGATACCCTGGTAGTCCACGCCGTAAACCGATGAATACTAGGTGTGGGGGTTTTCAACACCTCCGTGCCGCCGCTAACGCGATAAAACCATTCCCGCTGGGGAGTACGGTCGTTAAAACTCAAAGGAATTGACGGGGACCCGCGCAAGTAGCGGAGCATGTGGTTTAATTCGAAGCAACGCGAAGAACCTTACCTACATGACATCCCTTGCATTACTCTTAATCCGAGGAAATCCTTCGGGGACAAGGTGACAGGTGGTGCATGGTTGTCGTCAGCTCGTGTCGTGAGATGTTGGGTTAAGTCCGCAACGAGCGCAACCCTTGTCGTTAGTTACTACCATTAAGTTGAGGACTCTAGCGAGACTGCCTGGGTTAACCAGGAGGAAGGTGGGGATGACGTCAAATCATCATGCCCCTTATGTGTAGGGCTACACACGTGCTACAATGGCTGGTACAGAGAGATGCAATACCGTGAGGTGGGCAAACTTTAAAACCAGTCTCAGTTCGGATTATAGGCTGAAACCATGCATATGAAGCTGGAGTTACTAGTAATCGCGAATCAGAATGTCGCAGTGAATACGTTCACATACACACCGCCGTCACACCATGAGAGTTGGCAATACCCGAAGTCCGTGGAGCTAACCGCAAGGAGCAGCGGCCGAAGGTAGGGTCAGCGATTGGGGTGAAGTCGTAACAAAGGTAACCGG
+
'(0/,-1,45-.323083892.,)(((&-)$')*./.&021-+-0)-1..)0))%0+15-5999688-+-+''*+))),/8.0-+*24.+-044893'++,-7+)1+,+,1+'&+78/31/1/./,31((458'8'/$73/9-.82,/.-0.&+-)(.-6),)((+++-)'-.291/**)&(().-,1)0+//.,-)%-00/3/0)/*''.*4-;.4,2..5//15;966))+/6..-,05587698%335532532156<::70,&.2)(%-5()0646714//21601+.45534;05*220.121:./55086,'+/-)'&.-*+(++.12020/4+)2-,*&,-11/.-2.)*2993/*-'/%*)'**'+-/43233340./8(4-;9:2210.1*)&&%%(++)*&(*2.420.8&&&(*.15:<90/019/3'+/)+1*)+22;;/,,7/0/67-)+,/4-)-/-.%&'**.542/,-.40.1)/56,2;:-6051346320,1158035&'&%#%'())'-./'('&-1,0'&))(.-('((-.0521*,,/66*.12.8.+,)200*)(&,35--,'%&%(()&*&((',&(+-1*..72<8662.,+-4/0178-1(*6*.13**'&+.,+-',+,5564:-3--,'.1+,-+./2132+))''),**-4+6606:5+.0-+-01/+%1'(50046378022//2588689998733848857683838986:66/-6,&&*/3%'392344280-1,/171<0,./--359:0:/7,/-4++-338888-00/,121./2.348809/90:68/-/*.,,.-089.20378885798/669835,84.)+1/522+)&0++*,/2..(***+,,,1-9./:88465,6+(*)+-.16-6-,-76//.-/0.3/,..77315.09;93:045223,2869-5(.+(*,,666538+1520'*%%',)1+++64/&'11,-/%(),)).,.-)2-23.,,,-+,).'1222971733*.#%&.&///.3;775-21(1.18-)**'',//-,)1+*(03+**/.03:552,')+,3947//(()($%%&2205//))1'--.,)*&&'/28,:,,&.*((+)'+0.533-,2*,*(/.0789
@35830189-7e44-494e-b383-743c9b470567 ch=34 read=83933 start_time=2019-12-13T07:47:06Z barcode=BC01 runid=2c9cf7bc05858273f10e7d7ec552fc0bd742dc3e
CCGGTTACCTTGTTACGACTTCACTAATCGCTGACCCTACCTTCGGCCGCTGCCTCCTTGCGGATTAGCTCACGGACTTCAGATTGCCAGCTCTCATGCGTTAGCCCGGGCGGGCGGTGTAGCTGAACCAGGAACGTATTCACCGCGACATTCTGATTCGCGATTCTAGTAACTCCAGCTTCATGTAGGCGGGTTTCAGCCTACAATCCCGAACTTTGAGACTGGTTTAAAGTTTGGCTCCCACCTCACGGTATTGCATCTCTCTGTACCAGCCATTTAGCAGCACGTGGTAAGCCCACCACGCCAAGGGGCATGATGATTTGACGTCATCTACCTTCCTCCTGGTTAACCCCAGTCTCATAGAGTCCTCAACAATGGTAGTAACTAACGACAGAGTTTGCGCTCGTTGCGGGACTTAACCCAACTTTATCTCGGCTTGAGCTGGCGACAACCATGCACCACCTGTCACCTTGTTGTCCCGAGGGGATTTCCTCGATTAAGAGTAATGCAAGGGATGTCAGGAGTGTAGGTAAGGTTCTTCGTGCCGCTTCGAATTAAACCACATGCTCCGCTTCTTGTGCGGGTCCCCGTCAATTCCTTTGAGGTTTTAATGCGACCGTACTCCCCAGGCCGGAATACTTAATGCGTTAGCGGCGGCACGGAGGTGTTGAAACCCCACACCTAGTATTCATCGTTTACGGCGTGGACTACCAGGGTATCTAATCCTGCTCCACGCTTTCGAGCCTCAGCGTCAGTTACAGTCAGAGAGTCGCCTTCGCCGCTGGTGTTCTTCCTATCTCTACGCATTTCACCGCTACACTAAATTCCACTCCTCTCCTGCCTCCTGAATAGCCAGTTTGGAATGCAGCACCCAAGTTGAGCCGGGTATTTCATCCCACTTAATCATCCGCCTACGCTCCTTTACGCCCGAAGTAAATCCGGATAACGCTCGCCACCACCACGTATTACCGCGGCTGCTGGCGCGTAGTTAGCCGTGGCTTCCTCCTTGGGTACCGTCATTATCTTCCCCAAAGACAGAGCTTTGATCGAAAACCTTCATCACTCACGCGGCGTTGCTGCATCAGGGTTTCCCCATTGTGCAATATTCCCGCTTGCTCCCGTAG
+
)')(++)-4/3-0+%(/05:42*,$',+-*-2-./;-.16:7502+5+,-56670-'(.-0/6-/-+231305080213/&%&*)-4:1&10122%(&%'0&%&'&%)'&)068*.*(+,%%&*%(,*6%/-171-1/8<968;45659885352/6875/.,6+(&(&(**+,/)((+-48.32349;72)*0463.2.+'(+.708,()+//04312276971.-().(''67,71/17)*684.'*,24)-)'(*-88854775+,..17;769(&&&(--,.-+)**%+'+0/%(&$&$$%*&/38-204236576<62258874--$%-4296941),0527.&,++(%)-.14.00--..0434(,-/81-33///0611350+*,.)%+-61,-028:92;12*854.6-3*-+&)('%%$'&)(.+-(&%&(6431*11053(19)3(*).3.16179:57482*/,,0/)'(%/3/*,.98090..-.20,**,,,611124-4..23550)-%*+23080*.(,)/97.)(%$%(*')--0)&,*21;82922134138.-+*,)*.,/24398,179./132302311:7/++,.:<101-))*+4;2633,352(*352./+3,-%*&%++101660.//49506312/3+*/)*-..%-4*/:3+..06-'(''-/206555;4()+../869435166'/6202294482+&$%&((*%)*,195.++./960.+.-27137412347610+*&)+85;;6<:9;:4344645:97662/-/+-0//./,/,+381079247-1+-.'%+*2/30-,.)(,-252)+)'+)'%$1-.'/+/30;4174766-,,,(..+0/.-8,,*3,)*&*%11-/20430%&((8.::7188+/321578697-16-..073%%%'*.10/1-50888:736888;..6*%'&&)+--04.2600.856202.,*&*)00859434:595.-4/-,+-&(*'/-,&/8189066.147/197+57+.*.**+*)+''&'(.'*12*597<8894,-..,/.1-3+-,403333780''.01;4,29))*)')'+.6367.:7($%%&&*,28)+43,
@fb0b3531-2450-4a16-b5f9-6cc26f861da2 ch=393 read=44249 start_time=2019-12-13T07:47:06Z barcode=BC01 runid=2c9cf7bc05858273f10e7d7ec552fc0bd742dc3e
CTCCTACGGGAGGCAGCGGTAGGGAATTTTCGGCAATGGGGAAACCCTGACCGAGCAACGCCACCGCGTGAAGGAAGGGAGTTTTCGGGTTGTAAACTGTTGCAAAGGAAGAACAGCTGGAAATGGTAGCCGAGTAGGCTACTGATAGAAAGCCACGGCTAACTACGTGCCAGCAATGCCGATACGTAGGTGGCAGCGTTATCCGGAATTATTGGGCGTAAGAGGGCGGGCGGGGTCATATGGTGAGAAGCCTGGAAAGCAACTTCAGTAAAGCCATAGAAACCAGGCAGCTAGAGTGCGGGAGGAAGGGATCGTGGAATTCCATGTGTAACGGTGAAATGCGTAGATGGAGGAACACACCAGTGGCAGAAGGCGACGATCTGGCTGCAACTGACGCTCAGTCCAGCGTGGGGAGCAATAGGATTAGATACCTGGTAGTCCCGCCGCCGTAAACGATGAGTACTAATTGTTGGATGTCGGTGCTGCGATTAACGCAATAAGTACTCCGCCTGAGTAGATACGTTCGCAAGAATGAAACTCAAAGGAATTGACGAGGCCCGCACAAGCGGTGGAGCCGCTGGTTTAATTCGAAGCAACGCAGAAGAACCTTACCAGATCTTGAAGCATACTCATAAAGGCTCCAGAGATGGAGAGATAGCTATATAGGGTCTAGGTGGTGCATGAAAGTTTGTCGTCAGCTCGTGTCGTAGGGAGATGTTGGAGTTAAGTCCACCAGCAGAGCTTGACCCTTATCGTTAGTTACCATCATTGGTTAGGGACTCTAGCGAGACTGCCAGTAAACTCTGGAGGAAGGCGGGGATGACGTCAAATCATCGTGCCCCTTATGACCTGGGCTACACGTGCTACAATGTGCAGAGGAAGCGAAGCCCATGGTGAAACAAAACCCATAAACCATTCTCAGTTCGAAGTTGTAGTCTGCAACTCGACTACATGAAGTTGGAATCGCTAGTAATCCTTGAATCAGCATGTCGCGGTAGATACGTTCTCGGAGCCTTGTACACACCGCCCGTCACACCACGAGAGTTGATAACACCCGAAGCCGGTGGCTAACCTGGGAAGGAGCTATCTAAGGTGGGATTATTGATTGGGGGTGAAGTCGTAACAAGGTAACCGGAAGATAGGCAGCAGGTAGTAGGTTAACACAAAGGAACACCGACAACTTTCTTCAGCACCAGCAATACGTAACT
+
*,35./3&3*()'/-.,+,*0'*'+*-56++/247<640,'')+.2.,,146/1)*,87568)-'%)+,0*4,+-+&.(&)068,3)3(.-'%)-%&(&,-('*0+.(/++*1)%(&%&)(/+,/)())5,'$%&&+)'%%).()0('*-+(*/&*,205373/'.,'(*6,/0,(('($%()+73/+*''.)(,(,-1;6/6+*+,*/+*1-7782/**'&%+,++'(%#%*/7,,&'#),,+()$((),;52*-)'(()%)6,92664.,%(()+0//5,/--4961**%%&'(+,5'2/,),,.,6/566246.3,7-::30'.**'%(&+///8610331/1/.'((+*&-,,.(,-(),(+(%&-**/+472///.)0()*232)*+($%$)'--/++'%&)'(')-,'*,'**&),'*-*+-+**+(&+/(&))+)&)+*.1+.3:65,*-)))+(/,//*/-/70703'''$%0***+*'$,()%*(.-40/-'.,-/,+%(&&&&%&($('(2//+)&().)+/)*(.****).+%%*(2/661-,-+/5*%,)+.2/-+'&()$%&%#%%))/43163930,,*0120,,((,,**2,/-/).)&&--*.0+.*(+115543*)*/,*//25')*(*.16.,**)326400//.+%(*'.'&)044682/1/.0-0--/98131133/3444(4(),*+)*.()*-/*..*3**0+'%%)/($)''&,()%&'&%%$-0*,01-.&,-&'&)'+/*42'+/'0,60250/0./$&),*,..,))*-($$,.%*)'%'++1.16276'166236897111;9340466;+96/(.,-.0.640,1-,,.,)+,-532,,1%%%%&./2-.3)2-./12-.7,((+-+*).(*4::60;5/,692025:<675/3.+'%(((-4152565545/(/12745323354//+//6/4445*(+-,15110$'%(5802*+-1976605+5/-,3,03107*()++$(591:0104,1,160/43'.210.1/,.,-+*,--,,,33/(*'%%'1*-7-1.(30//3+0.,/-.2+*)'&,*/2059*63&35*2,&)*+'1),,01+(')(().-0+'$.+-2-5;43/5-8/261,)*+%.&-)))&')*./:0501246**'*+-57;89:-1)*00.3:.*+**,8,/.220/10(&&&#
@de535bdb-562e-41cd-8d8f-e0e1771b961e ch=275 read=71393 start_time=2019-12-13T07:47:05Z barcode=BC01 runid=2c9cf7bc05858273f10e7d7ec552fc0bd742dc3e
CCGGTTGCCTTGTTACGACCACCCCAGTCATGAATCACAAAGTGGTAAGCGCCCTCCCGAAGGTTAAGCTACTCGCTTCTTTGACCCTCCCATGAAGATTGTGACGGGCGGTGTGTAAAGGCCGGGAACGTATTCACCGTGGCATTCTGATCACGATTACTAGCGATTCAGGCTTCATGGAGTCGAGTTGCGAACTCAATCCGGACTACGACGCTGCGGTCGCGCTCTCGCGGTGCTTCCTGCTGTATGCGCCATTGTAGCACGTGTGTAGCCCTGGTCATGGGGCCATGATGACTTGACGTCATGCCTCCAGTTTATCACTGCGGCGTCTCCTTTGAGTTCCCGGCCGGACCGCTGGCAGGGATAGAGGTTGCGCTCGTTGCGGAACAACCCAGCATTTCACAGCACGAGCTGACGACAGCCGTAGCACCTGTCTCACAGTTCCCGAGGCGCCAATCAATCTCTGGAGAAAGTTCTGTGGATGTCAAGACCAGGTGGAGTTCTTGCATCCAGATTAAACCACATGCTCCACCCGCTTGTGGGCCCCGATCAATTCATTTGAGTTTTAACCTTGCGGCCGTACTCCCAGGCGGTCGACTTAACGCGTTAACCGAGCCACACCTCAAGGGCACAACCTCAAGTCGACATCGTTTACGGCGTGGACTACCAGAATTATCTAATCCTGTTTCCCCACGCTTTCGCACCTGAGCGTCAGTCTTCGTCCAGGGCCGCCTTCATACCAGTATTCCTCAGATCTCTACGCATTTCACCGCTACACCGCAGATTTCCTCTACGAGACTCAAACGCCGGTATCAGATGCAGTTCCAGGTTGAGGTGGGGGGGATTCACATCTGACTTAACAGAGCCGCCGCGCGTGCTTACGCTTAGTGAGTTCCGATTAACCTTGCACCCTCCAGTATTACCGCGGCTGCTGGCAGGGAGTTAGCCAGTGCTTCTTCTGCGGGTGTTAACGATCAATGAGCAAGGTATTAACTTTACTCCCTTCCCTCCCCGCTGAAGTACTTTGCAACCCGAAGGCCTCCTTCATACACGCGGCATGGCGCGTCGGGCTTGCGCCCATTGTGCAATATTTACCGCCTCCCGTAGAACC
+
+++(1*$)*,1-25+/.%,,+.33('(*,*2+,;84./%(+')-0..+*0/13+*,0+',,//4936*/,+)&'+,/4+-,'$#'%&&+2-*7.+&'%.+++-.0.49+,+'*,*)*-1,489&4++((''.04//16.30620472*,,1/(+++23--+'-.1184/''-.3:9/40.)(&'%$(+*)+++52.1,606+7188662('&$%/()-+'&(*(-/1/203/60,.,*)'%$$(%$*./279;93;0-)1,))'')**+,.073-0896$)&+12692200,+)'((*,6598&)#'%(.,,55;44581-*(&*/-)('+4((-,,+07-91*(.-11;512/6)4)($(++//%%&*'-(%))*15545/,.0+053-.'&)%+,1:..,*+(,,4108951///',,&,(%)$'(*+2%'+331()'+7:89,+))*/*.,03/-.'')42/'*,&)))*0968768;:;89;13467;10(*/2+.0:849/0%**()(.406;823*(*,01116016+**1*-))+++1.'%(*,3759638;711.6:<+6823-2*),**(+-343481.-06498533023241332221,%$%%&&&&'#..25/+1:..),072813+7.611,.-350/6-**1-+,*.5643$(&)(%%-+,-0249,8+*'%&''100)++*45-.34488/.%4899834557<8739')-(4+85585:5('(*7%7688<93/6(*-103433///)/;)*57;88964'/)&&#($))$'+'65662+3,1/1-7/1+..%1,66;/14;59368-4*)0)/,&&'+&$&,/-()%.,,*(*.12100/4350+'+)36**''()*(&&$$$$'&'&%((-)'')4/++./:174-*/&('+20,1&*$+*)++29-0)0,./0(+'(%*.*%(0,*+2+&.+**8-58:761-,()),+8.9.3(,1./.-,*454-./&-(''*136/0.16+3;094--:90*10+..'*+*07/#1+*00+*/)5*9;685,5971/.*.02,6434/3/)*()'.66257.1,4:,%01/01)0))(..&%(%%(4-89*+42/.+-+
@3125ea9d-9ee4-4cb8-b88e-fb55c22f0baa ch=156 read=76377 start_time=2019-12-13T07:47:17Z barcode=BC01 runid=2c9cf7bc05858273f10e7d7ec552fc0bd742dc3e
CTCCTACGGGAGGCAGCAGAATATTGCACAATGGAATAAGCCTGATGCAGCCATGCCGCGTGTATGAAGGCCTTCGGGTTGTAAAGTACTTTCCAGCAGGGAGGAAGAGCAAGTTCATACCTTTGCTGCGTTATTACCCGCAGAAAAGCTTCGGCTTAACTCCGTGCCAGCCATGATACGGAGGTGCAAGCGTTAATCGGAATTACTGGGCGTAAAGCGCACCGACAGTTTGTTAAGTCAGATGTGGTGGGCTCAACCACAGGGCTGCATCTGATACTGGCAAGCGGAGTCTCGTAGAGGGTAGAATTCCAGGTGTAGCGGTGAAATGCGTAGAGATCTGGAGGAATACCGGTGGCGAAGGCGGCCCCCCTGGACGAGACTGACGCTCAGGTGCGAAAGCGTGGGGAGCAAACAGGATTAGATACCTGGTAGTCCACGCCGTAAACGATGTCGACTTGGAGGTTGCCCTCGAGGCGTGGCTTCCCGGAGCTAACGCGATCGACCGCCTGGGAAATACGGCCGCAAGAGTTAAACTCAAATAGATTGGCGGGGGTACACCACAAGCGGTGAACATGGTTTATTCGATGCCATGAAAAGACACCTGGTCTTGGCTTATCCACGGAAGTTTTTCAGGAGAGAATGTGTGCCTTCGGGAACCGTGAGACAGGTGCTGCATGGCTGTCGTCAGCTCGTGTTGTGAAATGTTGGGTTAAGTCCGCAACAGGCGGCGCAACCCTTATCCTTTGTTGCCAGCGGTCCGGCCGGGAACGCTCAAAGGGGCTGCCAGTGATAAACTGGAGGAAGGGTGGGGATGACGTCAAGTCATCATGGCCCCTTGACCAGGGCTACACGATGCCACAGTAAGCAGCCTGAAGAAGCGACCTCGCGAGCAAGCGGACCTCATAAAGTGCGTCGTAGTCGGATTGGAGTCTGCAGCTCGACTCCATGAAGTCGGAATCGCTGGTAATCGTGGATCAGAGTGCCACGGTGAATGCGTTCCAGGCCTTGTACACACCGCCCGATCACACCATGGGAGTGGGTTGCAAAGTAAGGTAGCTTAACCTTCGGGAGGGCGCTTACCACTGTGATTTCATGACTGGGGAATTGAAGTCGTAACAAAGGTAACCGGAAGATAGAGCGACGAGCAAATGGGGTTAACCTGAACACCGACAACTTTCTTCAGCGCAGCAATGCATGTGAAA
+
(+,*(&--33+,1*&,,'.&)'*24/0054:55.&%&(0*06**'.(('&)*./.62373447.2(1*)'656;6*7494225:5-11+.+(,'%'%%*0)(-'+')%&$'((*./)+)//.0)&''%$$.'%'+',1-,-**53,)%%%)))9,*1-4-018.0&$&$$+'$$$%()5172/20137747.6.6.43,04-5-016:947435:0+,)*).+-'+(11;912:7:-.4*/72&-*-)'/+129745/$%%22+6677887854768744310.,,+'(*+.27:54*((-(++'.)-11,/882.---161+06*(,;9:40*))))%).,-,,/,221--,30//03.202952455,,.400*&'),))+,4546()6577.+/)))76649**,-.44,.43)9-./99,8.*/.4--..1./18;879;/6-+-()++*/-5*1)*+--,.62+-+((((,1-)+.--/+*.-.035+)'&((+/,,13/38367***,)/0/&/0(,..('*/-.::355361+''$'%+(*1771()(*(,*(*.1,/-2/)%$#()*+26825;60*)&)$%%))-,*''(&++)0*)$%%($&&(&+/7354--,+.4372-,-3+*'*+-+((&'00:8<:5;;5:5:861,1.5**.-*+/8789.4-..4//.0+111334,4,)+-,52,-1<9;0503.-,6*()3)7%(-*))),32148*+.+-3&&2&&0;3490/0*411*')1-/9/+,*'),--6(01*+*)'*'#&))+-3-)+,42/02-1*+&()021/78899752,'+05:8122+95-&%%')7618564('&%&((..00.,-$+))&*)$&(&(+/)-+*,897:9942.,,,13(--665535,-0;:-2064557955/5)4,22,.(&'(/00/,779756669121,1-..(*)2/0.01)2,1///797:544+'('+221-/398:9/,*++0+2($121'(,)++.)/.16325*''')%*)0/+-/3+&'(/642<4973-*)+,./-*,(%$/'-//6419.*.533)+-(*2,'&(&/0-6:+,/..1300*(&%%*&(.()(++2/*',1,)+.,6/8)-,,(..-++-,25/)'%,+(2(+50)(.**.&',.)/'/*,,2--,/::4497+,-'.)%-/11(-(''#$'''
@4b69ddcf-9448-43bb-a480-2b70eda0180d ch=274 read=71340 start_time=2019-12-13T07:47:28Z barcode=BC01 runid=2c9cf7bc05858273f10e7d7ec552fc0bd742dc3e
CCCGGTACACCTTGTTGACTTCACCCCAATCATCAATCCCGCAGCAAGACCAGCTCCTTCCTTGCGGTTAGGCTGCGGCTTCGGGGTATTATCAACTCTCGTGGTGTGACGGGCGGTGTGTACAAGGCCGAAGGCAGTATTCACCGCGACATGCTGATTCGCGATTGCACAGCGATTCCAACTTCATGTAAGTCGAGTTGCAGACACAATCCGAACTGAGAATGAACATGGGTTTTGCTTCACCTCGCGGCTTCGCCCCTCTGCACCATCCATTTGTAGCACGTGTGGCCAGGTCATAGAGGGCGCTGATGATTTGACGTCATCCCTTGCTTCCTCCAGCTTGTCACTGGCAGTCTCGCTTCAAGTCCCCAACTTAATGATGATAACTAACGATAAAGGGTTGCGCTCGTTGCGGGACAGCAACATCTCGACACGAGCTGACGACAACCATGCACCACCTGTATCTCCTTATAGCTATCTCTCCATCTCTGGAGCCTTTATGAGAGTATGTCAAGACCTGTGGTTCTTTCGCGTTACTTCGAATTAAACCACACGCTCACGCGCTTGTGCGGGCCCCAAATCAATTCCTTTGAGTTTCATTCTTGCGAACGTACTACTCAGGCGGAGTACTTATTGCGTTAACTGCACAGCACTGAACTTTGACATCCAACACTTAGTACTCATCGTTTACGGCGTGGACTACTAGGGTATCTAATCCTGGTATCCCCGCTTTCGGGACTACGAGCGTCAGTTGCAGACCAGATCGTCATAACCTACGCCACTTTCAATTTCCTCCATATATCTACGCATTTCACCGCTACATGGAATTCCACGATCCTCTCTCCTGCACTCTAGCTGCCTGGTTTCTTACTGAAGTTAAGCTTCAGGCTTTCACCACAGACCTTGCGCGCCTGCTCCCTCTTTACGCCAATTCCGGATAACGCTTGCCACCTACGGTAATACCGCGTGCTGGCGTAGTTAGCCGTGGCTTTCAATAAGTACAAATCCCCGCTCGGCTACCATTTCTATAGCCGCGTTCTTCCTTATAACAAGTTTACAATCCGAAAACCTTCTTCCTTCGCGGCGTTGCTCGGTGGGAGGTTTCCCCATTGCCGAAAATTCCCTGCTGCCTCCCGTAGGAACG
+
;5'.++$&&)*-,,,(*+/410+18:+.)434886:.59.*,,)./''(+&$,2357619*')**,,3,)3/)(#%3'+496(68,)''+./107/---/097:/2,1/74850084553204,.2043**(*'1)%**/9725:453356767832380'*+'0)')&&(*/16613&/&&&-+++'$)((/0/0.30,./1,,),2:040*.1+,)&''((&)*-+**912990,01:0/12+,//+30189/540(*+.63.263::9319.--/0.),.+*&%'(*&,441)*)%&0/.-'&&''--/29/-.499::010&%%%(1/47,.***+1:022022,6/+,42./''+'(1*./19;,.,)5)8)++0+)'&,4054867/.92%*+0+740-,,-74;3546/*)&').40542.0/+245567866530-30',.*+%)%/()/3,-,(,,-0)-))+0/2210033+1+*)854-/2+-6/7<5-++*)&&()+'//)*(+--*(&'+*-((/,-,/-/,&*1/3)&-'/*:67/**'*+-+.&''-*+/.-,()(036161%&&(*185653+380-12;50291,&&)),(.1.+*++%)).)*48*+)&-*+/0-:3203.8/8/--,*+*-0//43573168///7930/.-(+./0.145342458099,*0---:9:574/44/(&%0'*+336557/+%($'*2/*%'01.0,99110&''&)*+08.11:,,)-$/9333::698)****)'$%&17+,./*%&&'-1/12382//11361'/-/.4:61249,0714241.+)(/++()),-55/--.----.-../0--045,5855/.1*)(*+/3305+1,8*-.395&763/97-+.2-/,.0(&&&&'')(0/--..+2*)*17*(,()''++7/-62635.21328.17016)**%%&(*.&-61-.'&)21721.00+9)*,8199;,49+(1+*/-')(,%'&)/(,'&*220410/470680-%$$%&)-*..1<7691').,*.(**0+.97,0*716'%./,&+)*+38<910.'$$(()*23--/31:6,4-(+/-;,25:.--6012+*(-0)+/+*&)+3367+98+(421'()+'
@c4b0d23e-9286-4b24-a1c6-15d6571ee208 ch=140 read=67772 start_time=2019-12-13T07:47:29Z barcode=BC01 runid=2c9cf7bc05858273f10e7d7ec552fc0bd742dc3e
CCGGTTACCTTGTTACGACTTCACCCCGGTCATGAATCACAAAGTGGTAAGCGCCACTCGAAGGTTAAGCTACCTACTTCTTTGCAACCCACTCCCATGGTGTGACGGGCGGTGTACAAGGCCCGGGAACATATTCACCGTGGCATTCTGATCCACGATTACTAGCGATTCCGACTTCATGGAGTCGAGTTGCAGACTCAATCCCGGCTACGCGCTTTAGCAAGTCGCTACTCTCGCGAGGTCGCTTCTCTTTGTATGCGCCATTTAGCCCAGCACGTGTGTAGCCCTGGTCGTAAGGGCCATGATGACTTGACGTCATCCCGCACGCAGCACCCTCAGTTTATCACTGGCAGTCTCGCTGAGTTCCCGGCGGCCGGACCACTGGCAACAAAGGATAGGGTTGCCGTTGCGGGACAACCCAACATTTCACAACACGAGCTGACGACAGCCATTGCAACACCTGTCTCACGGTTCCCGAGGCACATTCTCATCTCTGAAAACTTCCGTGGATGTCAAGACCAGGTAAAGGTTCTTCGCGTTGCATCGAATTAAACCACATGCTCCACCGCTTGTGCGGGCCCCATCAATTCATTTGAGTTTTAACCTTGCGGCCGTACTCCCCAGGCGGTCGACTTAACGCGTTAGCTCGACCACGCCCCTTCGGGCACAACCTCGACATCGTTTACGGCGTGGACTACCAGGGTATCTAATCCTGTTGTTTGCTTACGCTTTCGCACCTGAGCGTCGATCTTCGTCAGGGGCCGCCTTCGCCACCGGTATTCCTCAGATCTCTACGCGTTTCACCGCTACACCTGGAATTCTACCCCCCTCTACGAGACTCAAGCTTGCCGGTATCAGATGCAGTTCCCAAGGTTGAGCCCGGGATTTCACATCTGACTTAACAAACCGCCTGCGTGCGCTTTTACGCCCAGTAATTCCGATTAACGCTTGTACCCTCCGTATTACCGCGGCTGCTGGCTGGAGTTAGCCAGTGCTTCTTCTGCGGGTAACGTCCGATGAGCAAAGGTATTAACTTTACTCCCTTCCTCGCTGGTACTTTACAGCCAGGCCTTCTTCATACACGCATGGCTGCATCAGGCTTGCGCCCATTGTGCAATATTCCCCACTGCTGCCTCCCGTAGG
+
58482734;4;.20,-379:;90834.&,,(&'*-6,,),29/-+2-,+(&''12%((.&').*0+5)+++,/4/)1,./49:+2618;,)*+,:301:-+))*015:610&%$&&0/5',,-',40/31&315;766:575;556:9000097,//038-,-//2872:2//15786790,((*+&%'.+-.'0+,/5,:/,'&)&'(%'(*()()'&''*)*+-&&*%&((&,+/,)+(+-/033242192****(*+3:667((+*/((,,&/-)*+))+.092+.7:905/0(+./6-,/-('(%'&(+8681.*..*'+&)(,,,.-/.)),'55;8455(33233.233/2('1..1574:-/+((-,-15383'13/9-0,/68+,7,/3(0-0/,+)&)-''-47+)((-*)-2166;731345413&&3667587550/27&4%')&%'&--++367747495:24)))))2.145;43438745*+,340,06697880-,+-/1./4362190070498;::<833.0,.0557116677;8:;3310/,-7;65://08*.0410+/31,%/2197;6%*)%)%+-:<,9:8/4/-,17783,++*75:,*,;975985413457/1/308000.(&()-,-,/.*&(.*'+-/0-3-4.611'..349:<:323333671/./347-4+-(,.65394585+.,(*+'%&%%&+.+08.-03049-.((*+-**+-0310/,/%,362060/61;58::/,.+3,02;9:18)*-505986420&175357;058.51496610011/(()/395/565.2,'/-47943-/1/,/-(0//19)-)1-//35</5--&'*0-**306***-'44.,,-,.233455768546-&'$%&$%'(*,,$&367+/10077+.0776:5++'/*/-/($%$%%-/73..+,,0281350469566676/*&&,#)..,*4,+,6,.3669<::;;540-395466)%&*)).038+/.0*-)''(..+)*)31)*426.5$'&&%$$&(*)%&)%/-()..344/291%&&'&('(%'(((((()+/)+)-+/&-,-62$&+'*&))7...5/97.*32446533-;9*+7/-.
@11824fcb-1dd3-4ef2-bb18-20f0100de57b ch=162 read=134596 start_time=2019-12-13T07:47:25Z barcode=BC01 runid=2c9cf7bc05858273f10e7d7ec552fc0bd742dc3e
CCGGTTACGCTTGTTACGACTTCACCCCAATCGCTGGCCCTACCTTCGGCCGCTGCCTCCTTGCGGTTGAAGCTCACGGACTACCGGGTATTGCCAGCTCGTAGTGCTTGACGGGCGGTGTGTACAGAGACCAGGAACGTATTCACCGCGACATTCTGATTCGCGATTACTATTAACTCCATGTAGGCGAGTTTCCATTACAATCGAACTGGACTGGTTTAAGTTTGGCTCCACCTCACGGTATTGCATCTCTCTCTGTACGCCAGCCATTTGCTTAGCACGTGTAGCCCTACATAAGGGCATGATGATTTGACGTCATCCCCACCTTCCTCTGGATTAGCAGGCAGTCTCGCTAAGTCCTCAACAATGAAGTAGTAACTAACGACAAGGAGTTGCGCTCGTTGGGACTTAACCCAACATCTCACGACACGAGCTGACGACAGCCATGCACCACCTGCCACCTTGTCCCCGAGAGGGAATTTCCCTCGATTAAGAGTAATGCAAAGGGATGTCAAGAGTGTAGGTAAAGGTTCTTCGCGTTACTTCGGAGTCGACCGTATCCGCTACTTGTGCAGGTCCCCGTCAATTCCTTTGGTTTCAATCTTGAACCGTACTCCTGAGCCGGAATACTTAATGCGTTAGCGGCCTTTTGGAAGTGTTGAAACCCCCCCACACCTAGTATTCATCGTTTACGGCGTGGACTACCAATTATCTAATCCTGTTTGCTCCCCGCTTTCGAGCCTCAGCGTCAGTTGTAGAAGTCGCCTTCGCCACTGGTGTTCTTCCTAATCTCTACGCATTTCCACCCGCTACACTGGGAATTCCACTCCTCCTCTCCTGCACTCCTAGATAACCAGTTTGGAATGCAGCACCCAAGTTGAGCCCGGGTATTTCACATCCCACTTAATCATCCACCTACGCTCCTTGCTTGATAAATCCGGATAACGCTCACCACCTACGTATTACCGCGGCTGCTGGCGTAGTTAGCCGTGACGAAGCTTCCTCCTTAAGGTACCGTCGATTTATCTTCCCCAAGAGACAGGCTTTTACGATCCGAAACCTTCATCACTCCGCGGCGTTGCATCAGGGTTTCCCCCCATTGTACAGTATTCCCCTGCTGCCTCCCGTAGG
+
.&)*45/.%&+'$04&(-/1312(+/5-.6/2),-,2,7/-.26/2/,4/5,01/-/./,+-*-(25/(+*(+,82457.*'%)/),*-*./-.5*&'((%*%,*+&,'(*64970/0//0%&',-(&$,5802.&),&/,103+.4,/--//098/00540(),,08100**-'*))*((+)*,+/23--3:.-'(('(*6929)*2//-(./4'57<:.9,.;727379:347+)*,/610-0,,-/20///001,($'%.('')-+-4)'%(%()42324++(()0-)&-*)+)-571540//-*29-0020568.;52+.053:851/,(0$1''$($-/10533-4/.-+*()-70,,'('/+-,)))+-0/*1/23311-2+-*&*23)+*./2-4+,+1*-.--)+)&))+./-(('(*+/,/'%2120./.+62)16,4()*1.+-3)-17/30/0..555-&%%&*+')(*42.2**3.(/())&)(+.522338+08838/5/6,((-./4.07+/1',3181.1'()**2%./52*+($(##-)1','),/),0-*0-++00&*.-,894*24598:724:9/-//,$)%*).*&#+.4)3+--1*#&$&,',*0.-')++.-2/0.0.(+,(/*%%%&%-()'-*,.8+)4--15570,*,*---/,-05;3114+-37-/)...200)--.31(+,.*.6126354,0/4,)-,63.)%&(&&,)',,98:/+,--58.7+&$$$(''01'*&++,.491(,+()'.631800,09433-02425,8;,0''01+*./),*,,&.'+(.+1,(')+&',()/-.5.--***00'(4711+23577<:.3'1//,+,,*050.//2811.81,(223-37)'%(*031/&)*+6814+,.1-00/.1(,,6.14%('&%%+06-,0.1387201-/,+&5-456--2-1/50/693.5...9839,/))*09/.-13//%%+')(%(.329021403.251248261)$.+))436/6<<./,)*+.3+.,()2-+&&&)*-)'+40564:4-0.*++2-)+.82319,*(+--11/.992/9:;..27*-&,,$+(/,-*)'''.//17,4:,+4,84
@00cf7e25-ea4f-4683-b0ff-e36431614a0b ch=177 read=156324 start_time=2019-12-13T07:47:37Z barcode=BC01 runid=2c9cf7bc05858273f10e7d7ec552fc0bd742dc3e
CCGGAGCAGTGGGAATATTGCGTGGAGAAACAGCCTGATGCAACCATGCGTGTATGAAAAGAGCGCCGGTTGTAGGAAATGCTTTCAGCGGGGAAGGGTAAGTTAATACAACGTGGCGTTACCCGCAGAAGAAAGCGTAACTCAGTACCAGCAGCCGCGAGTAATACGGAGGTGCAAGCGTTAATCCAGGTTACTGGTAAAGCGCGCGACGTTTATTAAGTCGAATGTGAAATCCCGGAAATGTGCGAGGAACTGCATCTGATACTGGCAAGCAGGTCGTAGAGGGTGCAATTCCAGGTGTAGCGGTGAAATGCGTAAGAATCTGGAGGAATACCGGTGAAAGGCAGCGGCCCCTGGACGAGACATGACGCTCAGGTGCAGAAAGCGTGGGGAGCAAACGGGATTAGATACCTGTTAGTCCACGCCGTAAACGATGTCGACTTGGAGGTTGTTGCCCGCGCCGGTGGCTGAGCTAACGTAAGTCGACCGCCTGGGAAGTACGGCCGCAAGGTTAAAACTCAAATGGATGGCGGGGGGGGGGCCGCACAGGCGGTGAACTTCGTAATGGTTTAATTCGATGCAACGCGAAAAGAACCTTACCTGGTCTTGACATCCACGGGATTTTCAGAGATGAGAATGTGCCTTCGGGAACCGGACGAGTGCTGCATGTCGTCAGCTCATTTATTGAAATGTTGGGTTAAGTCCGCAACGAAGCGCAGCCCTTATCCTTTGTTGCCAGCGGTCCGGCCGGGAACTCAAAGGGGCTGCCGAGTGATAAACTGGAGAAGGTGGGGATGACGTCAAGTCATCATGGCCCATACGACCAGGGCTACACGATACAATGGCGCATACAAAGCGACCTCGCAGTAGCGGACCTCAAAGTCGTCGTAGTCCCAGTTGGAGTCTGCTCGACTCACTGATCGGAATCGCTAGTAATCGTGGATCAATGCCGGTAGACCGTTCCCAGACGCTACCTACACCGCCCGTCACCATGGGAGTGGGTTACCCAAAAGAAGCCGATAGCTTAACCTTCAGGGAGGAGCGCTTACCACTTTGTGATTCATGACTGGTGAAGTCTGGCACAAAGAGTAACCGGAAGATAGAGCGACAGGCAAGTAAGGATTGCTTTCTAAAGACACCGAGCAGCACCAGCAATACGTAACACCCGCA
+
*((+&'&416041)2*(+)%'#*31.&'(%&)%49671.+'($+)+*/11/*)')+-6,('#'($)'()%'%$&(*(,.''(&*.)((%&.*(('+*&%')''-+)%%%%,)%*(++(/.+012*-)(-'&++'%%$''*'('&&,+/7)++*(0..-('&'-500347.02-131'*-..12202/)1%+1,3-0-#)/,%/.,')'&(+/74(//30257**&''$%&,1(-1---+-)+*'%''$..('.,-+*),,,-.+&&+('.($%$(*,-021)(*(&((-+6.5/()/3*((')02743140-)+,+'(&'(*0232/1,/2(&&#&'%(06)0,1),-)'.+,((*/./+'')-+./01././%0/,**%%(**')-2'16)(*,4534*6,+4,2*//01:.&)*'*11.&')//6577*2.*,-19.-+1)'(%'(.4'*2119.))&-&'$&)&'#&$%($,+0(*')&*,488/..+(02*(%&)...036*/,0'3*9.;:5/2108221'((&((*,..../+)&*+*,+,+)*&+*(,(0)'&((+-54..3;9293;/.-.,72$0''+-/,*(-254/70/0/.*./071/1341+,.(.,+/96,3--(*)))()&'(%(&*+,73+9-0)+%)(./'$)*,-6,-)+%,.,/6025/)#-''&-*)-30.0/:1:95:5-**+'(*137-,(&(+/1*49--0-13808:(+0+.73563:29'6(3*+.),-+/2$&%0-)&(*&)$%$&'(./0:89893/()&&(-+661356.1++.11,14232())(,,+$&$%(+3912/2/(')''(&%$'+31241$,,0-24/+&()./4,+'*'#%%%)&*%'&&%(-2,-()///0-,/30-%)'5,*'')'(&'(,//0*+%$$&&23/41313**('$%*6-/()*.()+*,&%&$%%"%)'/1-0701+$.)4&$%%(&$'**/6/16,/-0,-.'(%*(&$),/+0-&/''.//)%+*&*))$%&%%$#&&-%&-(('1.-./&),&)-*)/-'*-1.()+.2:7/0*(%'%&(((.())$%%(&(.+*&&'(--0'2/-5,.,,%%$$&()('/0-())*)..%-)%&)/($&15*(*437-,&##$#$$)*+)1284474-0&'#%$%%&$
@ad4f8f10-b186-4e71-bb9c-f7d100d93b7a ch=474 read=50750 start_time=2019-12-13T07:48:00Z barcode=BC01 runid=2c9cf7bc05858273f10e7d7ec552fc0bd742dc3e
CCTTGTTGCGACTTCACCCCAGTCATGAATCCACAGAAGTGGTAAGCGCCCTCCCGAAGAGTTAAGCTGCCTGCTGTTTGCAGCCCTCCGCTGGTGTGACGGGCGGTGTACAAGGCCGGGAACGTATTCACCGTGGCATTCTGATCCACGATTACTAGCGATTCCGACTTAAACAGGTCAGTTGCGGACTCAATCGGACTACGACGCGCTTTGTGAAGTCGCTTGCTCTCGCGAGGTCTTCTCTTTGTATGCGCCATTGTAGCGCGTGTAGCCCTGGTCGTAAAGGGCCATGATGATGACGTCATCACCTTCCTCAGTTTATCACTGGCAGTCTCCTTCAGGTTCCCCGGCCGGACCGCCGGCAATGAGATAAAGGGTTGCGCTCGTTGCGGGACAACCCAACGTTTCACAACACAGGCTGACGACAGCCATGCAGCTGTCTCACGGTTCACGAAGGCACATTCTCATCTCTAAAGAAACTTCCGTGGTCTCCAGAGACCAGTACTTCTTCGCGTTGCATCAGATTAAACCACGTACTCCACCGCTTGTGCAGGCCCCGTCAATTCATTCGAGTTTTAACCTTGCAGCCCGTACTCCCAGGCGGTCGACTTAACGCGTTAACTCGGAAACCACGCGCTCAGGGCACAACCTCCAAGTCTCGACACATCGTTTACGGCGTGGACTACCAGGTATCTAATCCTGTTCGCTCCCCGCTTTCGCCTGAGCGTCAGTCTTCGTCCAGGGCCGCCTTCGCCGCGGTATTCCTCCAGATCTCTGCGCGTTTCACCGCTACACCTAGATTCTACCCCCCTCTACGGACTCAAACTGCCAGTATCAGATGCAGTTCCCAGGTTGGGCCAGGGATTTCACATCTGACTTAACAAACCGCCTGCGTGCGCTTTACGCCCAGTAATTCCGATTAACCTTGCACCCTCCCGTATTACGCGGCTGCTGGCTGGAGGTTAGCCGGTCCTTCTTCTGCGAGTAACGTCAATGAACAAAGTGTGCTTCTTCCTCCCGCTTCAAAGTGCTTTTACAACGAAGGCCTTCTTCATACGCGGCATGGCTGCATTAGGCTTGCGCCCGGTGTGCAATATTCCCCACTGCTGCCTCCGTAGG
+
'$'&&3+&(0/35:6.778/-.1:7855879''+)%(''+,0132--)+/+*/30&))*#%/)-')++%,'&%(($'(($++&21+(3($%+--./0000088.,(',,'2-301/1*357752025;3137+3*...013*+,660,./+5,*)*')*,,4:,+**'%$&'%&),2..+/.6,*+)'(,,/./5.734,)068-))%',/)&%%)'*,.0162005212&&(%+('()--554:90002488;;*9,**,.-*)*+&&''.4./8:99433/+&,)/0%&%%,)*)-15711--+%(((3*-04.12:0)//16/2.--59867''-$%&007720),-1*0268./8288502,%'&()06',,519..(*&,+12/0/13-)()0/*++,%,00+')**--/%)13140023604687953+)))(*25535586.($()+.--+%+(+/--415421*'((%,-.23676256,/)-.()&')-/:*)&%$%+)**-,332944456,*/.8.;892)*&+%2333+/2,//5-305%02274,,13%2(9-.040**-0983,21212/.&2.9,+.-..3*)%/14(-,2166101-*))&')+&,-.%'''&$&&)')$((.%,7/+(,/'/31.*,**/,%'*.0-*+.166;7*1.91238:475166*1,,,/2/195/,.0/;2/.1043+'(+:6-+1.,0*0236/...-/40.19*(053.0*+++***5+57%-,+.+.(+,'&$'**00,+-,+'-:5,,//((1%(''*'().,3+)+60321,-866002(-35.1)'((-4'.2005/25423348<,2,,/616))467%-++%..+',(+/;7/*&%%3*85537;37;664332.,.345.3,84,+04739</0//11,0,-*3.-&11*+62),20-+$)'.'&%)%..//(%'+$'+/72136(/-((,3/466557.%(+,646560700%%)3.&(-*,))+&')/22+00*&,/+.,/(%&%)***%&&*'('+1+4076:527666//++*,,,0189988(1)(05+4.'(+/1'+%-&3*++92222704/+.,++*)**(/,''&*&
@60aadf50-84ef-401d-8335-bd668e213315 ch=329 read=54717 start_time=2019-12-13T07:47:57Z barcode=BC01 runid=2c9cf7bc05858273f10e7d7ec552fc0bd742dc3e
CTCCTACGGAGGCAGCGGCGAATTTTCGGCAATGGAAACCCTGACCGAGCAACGCCGCGTGAAGGAAGAAAGGTTTTCCGGATTGTAACTTCTGTTATAAAAGGAAGAACGGCGGCTGGGAAATGGTAGCCGGTGACGGTACTTTATTAAACCACGGCTAACTACGTGCCAGCAGCCGCGGTAATACGTAGGTGGCAAGCGTTATCAGGGTATTGGGCGTAAAGAGGGAGCAGGCGGCAGCAGGGTCTGTGGTGAAAGCTGACGCTTCAATGAAAGCCATAGAAACCAGGCAGCTGGGGTGCAGGAGAGGATCGTGGAATTCCATGTGTGGCGGTGAAATGCGTAGATATATGGAGGAACACACCAGTGGCGAAGGCGACGATCTGGCCGCAACTGACGCTCAGTCGAAAAGCGTGGGGAGCAAATAGGATTAGATGCCCTGGTAGTCCACGCGCCGTAAACGTGTGAGTACTAAGTGTTGGATGTCAAAGTTCAGTGCCGTTAACGCAATAAGTACTCCGCCTGAGTAGTACGTTCGCAAGAATGAAACTCAAAGGAATTGACGGGGTACAAGCGGTGGAGCATGGTTTAATTCGAAGCAACGCGAAGAACCTTACCAGATCTTGACATACTCATGAAGCTCCAGAGATGGAGAATAAGCTATATGAGATACAGGTGGTGCATGGTTGTCGTCAGCTCGTGTCGTGAGATGTTGGAGTTAAGTCCGCAACAGGCGCAACCCTTATCGTTAGTTACCATCGATAAGTTAGGGGACTCTGCTTGAGACTGCGGCAAGCTGGAGGAAGGCAGGGATGACGTCAAATCATCATGCCTTATGACCTGGGCTACGCACGTGCTACAATGGATGGGTGCAGGAAGCGAAGCCGCGGTGAAGCAAAACCCATAAAACATTCAGTTCGGATTGTAGTCTGCAACTCTCGACTACATGGGGTTTGGAATCGCTAGTAATCGCGAATCAGCATGTCGCGGTGAATACGTTCTCGGGCGTATGTACACACCGCCCGTCACACGAGTTGATAACACCAGAAGCCGGTGGCCTAACCGCAAGGAAGGCGCTGTCTAAGGTGGGATTGATGATTGGGGTGAAGTCGTAACAAGGTAACCGG
+
154211/..%(,*%)('$"%'(*3::.364/310/&+-.3&$(*0203),-6448:688:6360227,.2)+,.40-+(/*+/1()(&'/,120,.01096+),05-067+40-911/')(+-)5()+-70+((.20-**)-16/+2'0+&&('*-5344958563616;7.4114002-2,-20)212.5-+/.,16*2(+0555,4*%,(,.4872/008/+)*./%),6699292',+(-4420/21254*,''%((',))-1.,,'+&.+*&+2.--*.0132/0)3&'&$%*++(%&&-4-/+/7-17.40-.,0-24-,+,+)(0,,20-13.+./:81066662.5/*+1)1.-.(,5/4414-++,+/+;;:0//..717401643344503/2--/,),.0.*-278:2-%'+9;<64*0&4+0-0/%09,),**+405-&)+,237568;:7.*)(&&,--/202,.-./486:.744:6.48756866(-)0**)'),//10'.)+,59/14..+')*23463592&'--)05656<:57896-.,(+0.846-**&$%'+5.33867:--,+4/-1;949011((,&(+),,6203-*0.--.,/.)*)+%2+,04,,/221&&%'(&').)')(%+32+*()'*'%%),33-.223440-,%&&,4488598945///1/+&(*+86/*/0071.0)-74:1($)0156++6+(*407+*36798*7;102/02769530;11;::4'&/0/+2-%/37,110-+(&*&&(,-64-*'+(,5-/05.,0*--,,,%(04011332530.,*,.;:8,*-))*+/4312,&,0,,'&#&$)++-02378<985*+'&#/&)(-)*+)+*+*)150501&&(0'(+:;64:4''$()))')-+),075-7,01.1578844612/..')*)+.../00%+&(*+(.-))/23,+++-.--.1-+60222445776332621630/210<0003421($#'&-+,,--0-)1+((,*&)'(10117+-0141+4.$%-')1.1.,129002937050,0(*'&(**.0002-6/4//1:8,-.*++--0-054*+,6+'*+,78988;)7.689;40
@298f7e5b-b437-4b06-82a3-af27d5021da4 ch=67 read=93243 start_time=2019-12-13T07:47:56Z barcode=BC01 runid=2c9cf7bc05858273f10e7d7ec552fc0bd742dc3e
CTCCTACGGGAGGCAGCAGTAGGAATTTTCAACCCAATGGAAACCCTGACCGAGCAACGCCGCGTGAAGGAAGAAGGTTCCAGTTGTAAACTTCTGTTATAAAGGAAGAACAGCTACAGGAAATGGTAGCCAGTGACGAATGCTGATAAGCCACGGCTAACTACGTACTTAGCAGCCGCGGTAATACGTAGGTGGCAAGCGTTATCGGAATTATTGGGCGTAAAAAGAGGGGCAAAAGGCGGCGGCAAGGGTCTATGGTGAAGCCACAGAAGCAACTGGTAAAGCCATAGAAACCAGGCAGCTAGGTGCAGGAGAGGATCCGTAGGAATTCCATGTGTAGCGGTGAAATGCGTAGATATATGGAGGAACACCAGTGGCGAAGGCGATCTGGCCTGCAACTGACGCTCAGTCAGCGCAGGGAGCAAATGGGATTAGATACCTAGTAGTCCACGCCGTAAACGATGAGTACTAAGTGTTGGATGTCAAAGTTCAGTGCTGCAGTTAACGCAATAAATTACTCCGCCTGAGTAGTACGTTCAGAATGGAAACTCAAAGGAATTGACGGGGCCCGCACAGAAGCGGTGGAGCGTAATGGTTTAATTCGAAGCAACGCGAGGGAACCTTACGGAATCTTGACATACTCATAAAGGCTCAGATGGAGATGGCTATATATGAGATACAGGTGCATGGTTGTCGTCAGCTCGTGTCGTGAGATGTTGGGTTAAGTCCGCAACGAAGCGCAGCCCTTATCGTTAGTTACCATCAATAAGTTGGGACTCTAGCGAGACTGCCAGTGACAAGCTGGAGGAAGGCGGGGATGACGTCAAATCATCGTACTTGCCACTTGGCCTGGGCTACACACGTGCTACAATGGATAGTGCAGAGGAAGCGAAGCCGCGAGTGAAGCAAAACCCATAAAACCATTCTCGAGTTCAGTTATGATCTGCAACTCGACTACATGAAGTTGGAATCGCTAATCGCGAATCTGGCATGTCGTGAATACGTTCTCGGGCCTTGTACACACCGCCCGTCACACCACGAGTTATTAACACTTGCGAGGCCGGTGGCTAACCGCAAGGAAGAGGCTATCTAAAAAGGTGGGATTGATGAAGTTGGGGTGAAGTCGTAACAAGGTAACCGG
+
.-12-00+22,.0-,/*)'((.+2/4:;70,&2))'.,)*'++).+++-04.1+-154359))()'(&&%0)&**,,.3)(%&))$'*-(.162/)2*)*79,,-15042+&--,665/)---.34-,+1./23+%('%,.+4601)-('+8-/,4../1/36860.*-'%&')-14**,*).1--4/32..1.52260122:303%,%$-()0.&-+)*0/;3,+&&'-0+),51,*3*)+*)30/2,8./0311//.&))%)*$&)%+($&&&'+,**)()%)+--+*(.+,/.160..///%.034434)*%+6380')/')%-'8*643840.%$&&(//10763266-,*--76(.71-2-,40141)'..10++&)&&((,0(*0:152..-+)+**)./3//-.*)*,-&24('./:<;:299-5-,*11469''/34796-.136;878850*+//,./..4632555<6;//-..774//.1&&'(&&*-,,,302/,,+0.)(,'*')*1,+252-&')''*+,./6)*(*/24++/*+24*2,')&',-112*/8,-/*(,&)&%**)*)-))-*%,+2.1/-27;94938/'')')/./.,*&),0,24+3*&+%),&*,.2)/468,446/01-&*&%&%$*,+++*+,7/.000233,1/)*''67*1,*-01:8418(*+-.-*00-458332/32+026+7,++*.8-6173/')+(4%%$&(%+&$+3-+5-00,7-+()3,4:21+(%().,.7(40,///-&''$%/-274.30/01,*/)&%',0+4.1.30+(*3-998::6878:44435.*,+-,++,-*',(/,2;--.78600-,(/,1/433/5//9:77'02-47,).)(()*().+/71-('%'&),%)+0414;6/,&),/,8798323%%'/12&''/+/7642.*-,../2()-.-2462600.7+3-51946-/-,+&')+4+,%'&++3041+)**9558127201&'.,-3,(,25/4.04.09515857685-/.-0/.%%(+-+%(+)*-*+*206/1,,,,''&+)).+4(+,-*%*---)./**961.(--+2/,/.+++**%'1,'*-)(*+---/**/4586-505:7;3:
@b9fedcb4-e1a3-4b7e-b373-e3bf16d5521c ch=320 read=71748 start_time=2019-12-13T07:48:05Z barcode=BC01 runid=2c9cf7bc05858273f10e7d7ec552fc0bd742dc3e
CTCCTACGGGGAGGCAGCAGTAAGGGTACACTGGCAATGAAGCCCTGACCGAGCAACGCCGCGTGAAGGAAGAAAGGTTTTCGGATTGTAAACTTCTGTTATAAAGGAAGAACAGCGGCTACAGGAAATGGTAGCCAGTGACGAATACTTTATTAGAAGCCACGGCTAACTACGTGCCAGCAGCCGCGGTAATACGTAGAGTGGCAAGCGTTATCGGAATTATTGGGCGTAAAGAGGAGCGAGCGGCAGCAAAGGGTCGCGGTGAAAGCCTGAAGCAACTTCAGTAAGCCGAAACCAGGCAGCTAGAGTGCAGGGAGAGGATCGTGGAATTCCATGTGTAGCGGTGAAATGCGTAGATATGGAGGAACACCAGTGGCAGAGGCGACGATCTGGCCTGCAACTGACGCTCCAGTCGAAAGCGTAGAACAAAATAGGATTAGATACCTATTAGTCCACGCCGTAAACATTAGTACTAAGTGTTGGATGTCAAAGTTCAGTGCTGCAGTTAACGCAATAAGTGATACTCCCGCCCGAGTAGTACGTTCGCAGGAATCAAACTCAAAGGAATTGACGGGGGGCCACCTGGCGGTGGAGCATGTGGTTCGAAGCAACGCGAAAGAACCTACCAGGTCTTGACATACTCATAAAAGGCTCAGAGATGGAGAGGTATATGAGATACAGGTGGTGCATGGTTGTCGTCAGCTCGTGTCGTGAGATGTTGGAGTTAAGTCCGCATTTAACCCTTATCGTTAGTTACCATCATTAAAGTTGCAGGGACTCTGGCGAGACTGCCAGTGACAAGCTGGAGGAAGGCGGGATGACGTCAAATCATCGTACCTTATGGCCTGGGCTACACACGTGCTCACAATGGATGGTGCAGAGGAAAGCGAAGCCGCAGTGAAGCAAAACCCATAAAACCATTCTCGGATTCAGTTATGATCTGCAACTCGACTACATGAAGTTGGAATCGCTAGTAATCGCGAATCCAGCATGTCGCAGTGAATACGTTCTCGGGCCTTGTACACACCGCCGTCACACACCGCGAGTTGATAACACCCGAAGCCGGTAAGCACAACCGCAAGGAAGGAGCTGTCTAAGGTGGGGGGGATTGATGATGGTTAGAGGGTGAAGTCGTAACAAGTAACCGG
+
+055,+4'**)$)*+/0-++,./*--)++-)&)+)30/-*)%(/,+./5422,21..+./)))++-2/.,.'')/(.,6(*4//,9,/09:932802,2/-.99+-)+*(,*/.0122337651-04,,3100031&()*,4-+')+1387.5.-&,+&,.,0/,+)+*1214/3,0.113333712*.11&3-.'2&)&')-9571-.33;543(/,+1-/132996550:,('1,%,-%%01084//0/81)1./.-./72()(,(132.*)&'%&'.+3&211/$($%&()*.-/6*'&').(*,/64.14))').402320,*)*+-;;..+-*-,..1:72),1)*58595,+(((/*-+)114557997:6*'))*)<:;200/&-'9+77991///.116/4)*,28%(*,+/,,&*(&*19:)7&44,-1+*.0'11)(*)))60.)+*/4227771'(+(')))2/0.4,;-:-;83202:7256434;551211116120*+/,+,)(($&((*+.6-+.52+%'''--.488;6+.$)'(&$%'.6+-152+*+-,00-)+'*-03+)'$()'''$&()*5-&//6676-6.*&,*$*2$4..-02(&*.,,-'-*)-',*7000:32+&&*+-273/+1024'''+,988+*%)%%&((65424335.21048867585/50..500.+-..5535674955353.20/-%)/332-1-,&$#()'*&()'*+*.40621*2,+*/-/1,0-5/++6.(()/5-0476----,)-110-0-*/33788+*++;9..-(,)/-(44/6579774/4634588*'%/-*1/..'621131.2.-,+&++*)(*%%(,211867101445,+(%&&$'('+/,/667'*+*/,&(2/)&$()')*7<90832;624'/%8*1(,*1%-)*111,2/2012035.--))*+++/;291879777++,+,+-----981))+./277866$,.12:6&4249863(0(+%%&&,),*,,/7011)-,--),)++&)++,(1,++,*)$'*)()3,.559*&$"#&&/23),1...1/-**$(.-/-.%*--./,,--/.,)6,+++)*,-+3.+(&)+&))%%)&**.'*)-/*+-44013
@4192067b-8521-4ac2-8325-d511fa590aa1 ch=200 read=60993 start_time=2019-12-13T07:48:18Z barcode=BC01 runid=2c9cf7bc05858273f10e7d7ec552fc0bd742dc3e
CTCCGGGAGGCAGCAGTGGGAATATTGCACAATGGGGAAACCCTGATGCAGCAACGCCGCGTGAGTGATGAAGGTTTTCGGATCATCTAAGCTCTGTCTTTGGAAGATAATGACGGTACCCAGGAGAAATACGGCTAACTACGTGCCAGCAGCCGCGGTAATACGTAGGTGGCGAGCATTATCAGTTTACTGGGCGTAAAGGGCGTAGGCTGGCGGATGATTAAATTAGGATGTAATGCCAGGCTCAACTTGGGTGCTGCATTCCAAACTTGGATTTATCTAGAGTGCAGGAGAGGAGGTGATTCCTAGTGTAGCGGTGAAATGCGTAGAATTAGAGGAAGAACACCGATGAGCGACTCTGGACTGTAACTGACGCTGAGGCTCGAAGCGTGGGAGCAAACAGGATTAGATACCCTGGTAGTCCACGCCGTAAACGATGAATACTAGGTGTGGGGGGTTTCCAGCACACCTCTGTGCCGCCACTAACACATTAAGTATTCAGCAGAGTACGGTCGCAGATTAAAACTCAAAGAGGGTGACGGGACCACAGAAGTAGCGGAGCATGTGGTTTAATTCAGAAGCAACCTTGAAGAACCTTACCCCTTGACATCCCTTACATTACTCTTGATAATCCTTCGGGGACAAGGTGACAGGTGGTGCATAGTTTGTCGTCAGCTCGTGTCGTGAGATGTTGATTAAGTCCCACGAGCGCAACCCGCTTGTCGTTGAGTTACTACCATTAGGGTGAGGACTCTGGCGAGAGACTGCCTGGGTTAACCAGGAGGAAGGAATTGGGGATGACGTCAGAGTATCATGCCCCTTATGTGTAGGGCTGCACGTGCTACAATGGCTGAGTACAGAGATGCAATACCGCGAAGGTGGAATAACTAAACCAATCAGTTCAGTTGGCTGAAGCGCTCGCCTACATGAAGCTAGAAGTTACTAGTAATCGCGAATCAGAATGTCGCAGTGAATACGTTGGAGTCTTATACCCTGCCCGTCACACCATGAGAGTTGGCAATGCCCGAGTCCGTGAAGCTAACCTGCAGCGGCCGAAGGTAGGAGGTGTCAGCGGTGGGGGGGGGGGTGGAATCATGGCTAAGGTAACCACGG
+
++3,)9/-..+&+*+.004,)+,+2,%'%(/75/,'&')*)./+,.330.005840462422)))(),,+52.3100...1110))'$()(()+,+./2361-)*')'*(((&)+4/+.1(,(,+)'((%)*,/-)1,++,+).-/813411490507.10.$(''&*/-3.,-146)04.-0*+-7+)++,10,')14),-2.01+++)%**&**),.373:8-1-'187820/7(%)%&&%)-+('&*),78878786-63*(65-()'/)$2*.))**)+*++,))+/*,)+,(**'+,+1.('%./-''++4;52185../00-*(%+&''&('-*(&$''/)(%(,0//4++,,-3%4021+1))%().+-,,))(&')')'&&--192-122.'(**3+/2('04&37)'(&&$**.()+.+4011;61110./64322-2.,-,,*38:.2<:+*+)--/*4*)*%%-*/6027)+-130/,*,+2*')+36/(%')(&%&%()')&$$$&$0&/9:-03/5:-'&(*-,-'&'*+1//&)(&*)(((++-0&**,300-./3;463420&()$$)&%$'%'-/,.75613)141-,31015166((,),306--,//6*(&+((.6,874;:0/54-..)+-/*5*+,4,,,33,189**1276.,+--:899993934256*6,)%33434093'#)&*1521-%/.'$).*--/+3.+-*5+(+3.04&)/++*()*)*.*211--21&(((++65/,,+-.&)/.+/**,)(+()(((('*)/86.10046540+%%%'*30+-'000))*),,/.,,/052(&&%%(,&6/-//4)'&%$'&++,2/-)((*+7453,5935..)('-()(*((%'*.4(.,-&(-)*.2)(*1-+,+,.3/$*&-*3188622*2,-4,-..+*((,.*+)(-,5&')%',0.-..-.70*33.3*243373486364)&()+6/&'&.20((,0'%+,034526644-,+.-2.0132'.2-*)(*,324.&(%&,,(+'#%#$%%(&'*'%&(30/,+&&()'),..10(3*0+-.')*.1+.0,)%)+%1'%'%*2(0*/627(*-5
@4c59c21d-3aa1-4626-a31a-3f74874ef62e ch=219 read=81103 start_time=2019-12-13T07:48:18Z barcode=BC01 runid=2c9cf7bc05858273f10e7d7ec552fc0bd742dc3e
CCGGTTACCTTGTTTGACTTCACCCCAGTCATGAATCACAAAGTGGTAAGCGCCACTCGAAAGGTTAAGCTACCTGTATTTGCAACCCACTCCCATGGTGTGACGGGCGGTGTGTACAAGGCCCGGTAATATTCACCGTGGCATTCCCAGTCCGATTACTAGCGATTCCGACTTCGGAGTCGAGTTGCAGACTCAATCCGGACTACGACGCACTTTGAGGTCGCTTGCTCTCGCGAGGAGTCGCTTCTCTTTGTATGCGCCATTTGTAGCACGATGTGTGTAGCCCTGGTCGTAGGGCCGGCAGTGATGACGTCATCCCCACCTTCCTCAGTTTATCGCAGTCTCCTTTGAGTTCCCGAGAAAGCCCATTGCGCTGGCAACAAAGGATAAAGGGTTTGCGCTCGTTGCGGGACTTAACCCAACATTTCACAACACGAGCTGACGACAGCCATGCAGCACCATAATCTCACAGTTTAGAGCGCAATCCATCTCTGGAAAGTTCTGTGGATGTCAAGACCAGGTAGGTTCTTCGCGTTGCATCGAAGATTAAACCACATGCTCCACCGCTTGTGCGGGCCCAAATCAATTGTTGAGTTTAACCTTGCGGCCGTACTCCCCAGGCGGTCGACTTAGGTGATGCGGAAAACCACGCCTCAAGGGCACAACCTCAAGTCGACATCGTTTGCGGCAATGGACTACCAGGGTATCTAATCCTGTTGCTCTACGCTTTCGCACCTGAGCGTCAGTCTTCGTCCAGGGGCCGCCTTCGCCACCGGTATTCCTCAGATCTCTACACGCATTTCACCGCTACCTGGAATTCTACCCCCCCTCTACGAGACTCAAGCTTGCGCCAGTATCAGATGCAGTTCCCAGGTTGAGCCAGGGGATTTCACATCTGACTTAACAAACCGCCTGCGTGCGCTACGCCCAGTAATTTCCGATTAACGCTTGCACCCTCCGTATTACCACCGCGGCTGCTGGCGCGAAGGACCAGTGCTTCTTCTGCGGGTAACGTCAATGAGCAAAGGTATTAACTTTGCTCCGCTTCCTCCCCGCTGAAATTGCTTTACAGCCGAAGGCCTTCTTCATACGCGGCATGGCTGCGCATCGGGCTTGCCCATTGTGCAATATTCCCCACTGCTGCCTCCCGTAGGG
+
45(-1-,6636,()')*/-2/,669/12362657;-,*-.6.--/+,,.--.88***3()/*+*1-4/,.-,32.+&$)&,-.3,482)+,.83/249640/14)-55+.2')*0-.275,9.(&$$&&-+5.--58'3)4,$(','%&&-4(%&4*++,+*-.14;35.-.7/3)*&),32784:344001208;3:)6-900//024/.--12*''-**.*)/,*+//,.,1/(+,$&'*2357131197..144663;028+-/..-$),(,**++*/.0585/09:925--37/7*)($&))(*)../367/7,/,,/62/45)+013;601200,12557,+5-+,43901++)')+''++($)$#&'*66;85'731(4.:91:)--.,6-,/1656456334;95-0,5*81+-,1.49.-12161/1558688789760-.4*.+++,,+1/%$%&()01.1&639(&%%(*&%&.%(44511),413:105<66635:8949489,.78644/(')*867:878282..011*,*&*-,2:4-6-,-.0336.*92*,+0).).,31-3/%&')+.)1)$.1+,07;9.72203/-..40//..,4++('/66*865,'))(%&%&&()(),.-61+-2.237:7505*7/---465:57*7+8:9:847884:7*%+)(&((09510..3.11,--12+(&)*')',-)+'+%&)-./:832514:45&')/1327454:6729''576+232595;646923,2,,+13+&*/)+/56564+2'1.216;;669;434.--+,-1,122-.0/,33210/%'*-)2-26-)+()0-*+()3(&2()+(12435638358,*3:5:3)118.4661-/2,/&*+,//12-5-6-2*+129/1;9876401%'$$'/1)%&$$()):)6/-+6+7.70/20,-..50-.548/70..)'4--,/-./7630/,),&$%('006&67+,/10/955566883121/1/30,,.(0&7)/+,(-+.('%''&'+*,$(4+652625-+-4+,/')&#'76)&(('10*+1-4299<88<97*++')*++-33733/.()-78*42-+(&+-3*-7,/.3/913357360%()*33315//82+-.-(&
@82cb72b3-4856-48b1-bfce-0d31359191a3 ch=284 read=68595 start_time=2019-12-13T07:48:18Z barcode=BC01 runid=2c9cf7bc05858273f10e7d7ec552fc0bd742dc3e
CTCCTACGGGGAGGCAGCAGTAGGAATTTCGGCAATGGAAACTGACCGAGCAACGCCGCGTGAAGGAAGAAGGTTCGGATTGTAAACTTCTGTTATAAAGAAGGGAAGAACGGCGGCTACGGGGTAGCCGGTGACGGCTATTAGAAAGCCACGGCTAATACGTGCCAGCAGCCGCGGTAATACGTAGGTGGCAAGCGTTATCCAGGTGTGGGCGTAAAGAGGGCAGGCGGCAGCGGGGTCTGTGTTGAAAGCCTGAAGCTTAACTTCGGTAAGCCATGAAACCAGGCAGCTAAGAGTGCAGGAGAGGATCGTGGAATTCCATGTGTAGCGGTGAAATGCGTAGATATATGGAGGAACACACCGGTGGCGAAGGCGACGATCTGGCCTGCAACTGACGCTCAGTCCCAGCGGTAAGGAGCAAATGGGATTAGATACCCTGGTAGTCCACGCCATGTGATGAGAGTGCCTAAGTGTTGGATGTCAAAGTTCCAGTGCTGCAGTTAACGCAATAAGTACTTACTCCGCCTGAGTAGTACGTTCGCAAGAATGACTCAAAGGTGTTGGGGGGGCCCGCACAAGCGTGGTGGAGCGTAATGGTTTAATTCGAAGCAACGCGAAGAACCTTACCGGAATCTTGACATACTCATAAAGGCTCTCCCGAGATGGAGGGATAGCTATATGAGATACGGGTGGTGCATGGTTGTCGTCAGCTCGTGTCGTGAGATGTTGGGTTAAGTCCGCAACGAGCGCAACCCTTATCGTTAGTTACCATCATTAAGTTGGGGACTCTGAGACTGCCAGTGACAAGCTGGAGGAAGGCGGGGATGACGTCAAATCTCATCATGCCCCTTATGACCTGGGCTACACACGTGCTACAATGGATGGTGCAGGAAGCGAAGCCGCGAGGTGAAGCAAAACCCATAAAACCATTCTCTCAGTTCAGTTGTAGTCTGCAACTCGACTACATGAAGTTGGAATCGCTAGTAATCGCGAATCAGCATGTCGCGGTGAATACGTTCTCGGGCCTTGTACACACCGCCCGTCACACCACGAGAGTTGATAACACCTTGAAGCCGGTGGCCTGACCGCAGGAAGGGCTGTCTAAGGTGGGATTGATGATTGGGGTGAAGTCGTAACAAGGTAACCGG
+
+,-.)&,)05,)/10/0-(()''&(&,./1(+-0;//.+-',*,.22,+)*-4338;03)-0+.-0,0+-0/-49*-9/.:.00:433:2602-'(-..(,+*.+,-*/8/5/-7221/*'((%&&'*',0/10&%$$&(,+-%('('++*+2*)(7()+..239:850..4.05-8**'(*;98748/8.-8:252340-3&'412,2-783314;-'(02301360-4***+&5941220+(*+*26602523-2-,.'1('+4**,*2;/89/+')322978:5)))++.+)*+-1*13,+)/01125:7-6,8,:96755300000.4-.:0/2482//44/0*,--*.2161/0*383;08.-().)//9:9:9;:76646.0125210124:9:222.*(%&&%'(0,(,&*-6791176023..1558;5,*555524,$()27)/)'()***'$%&#&()575881;1:1;98./4+,55:)*+;78889413131222.+,-.*,-*,($')29251+((((')+,/3782)+.().3.*.(*-20)/..*+)-)+562,96'$+)-.*)+)&(,,/6.00+3-00558<:6;7;6*2+)*7%.'%(*/*.5,.-((0,1.)(((.2/00))&+*3.1,+'-,,,+&'0+()0139;,+47.1+79987.02128835(****.33446579<400/01/566767332223314363:11/,3*2+-17,1357.+0004314:4.3001-7,,+230269::88;794-:+267.770+./1668464/210/0/0+,+-*)/,,3,3.(48119699756162-+')-2734438;-,633/13:1/02*)**)*')()*)++/.;22;782/-00..(&&(+)*,%&((...,+.--6+,.:;63:*),,2915;98:..-,0,35:8+2.2,)/2998802,..453562233.7.,7.1/221341201.20.,,.1.:2+)**+448666/-**+2167-121///89764804553435:77;:510.0/6300/*'')49/0.122--*%%&(+*-17:82110'&)/,.2/-,,-(*)--12+.,,.177;2,3-*,//,72211.*-.4/0.-.254-',++2;:;19
@9f3104f1-eda5-4ee7-b50d-c53000e8fabb ch=345 read=61271 start_time=2019-12-13T07:48:16Z barcode=BC01 runid=2c9cf7bc05858273f10e7d7ec552fc0bd742dc3e
CTCTTACGGGGAGGCAGCAGTAGAAATTTTCGGCAATGGGAAACCTGACCGAGCAACGCCGCGTGAAGGAAGAAAGGTTTTCCAGTTGTAACCTGTTATAAAGGAAGAGCGGCGGCTACAGAAACTGGTAGCCAGTGACGGTACTGTTAACCACGGCTAACTACGTGCCAGCAACCGCAGTAATACGTAGGTGGCAAGCGTTATCCGGAATTATTGGGCGTAAAGAGGAGCAGGCGGCAGCAAGGGTCTGTGGTGAAAGCCTGAAGCAACTCAATGTGCGGCAGGCAGCTAGAGTGCAGGAGAGGATCGTGAATTCCATGTAGCGGTGAAATGCGTATAGATATATGGAGGAACACCAGTGGCGAAGGCAGGCGTCTGGCCTGCAACTGACGCTCAGTCCCAGCGTGGGAGCAAATAGGATTACCTAAGTCATGGCGTAAACATTAGGTACTAAGTGTTGGATGTCAAAGTTCGGTGCGCAGTTAACGCAATAAATTACCGCTCCCGCCTGGTACGTTCGCAAGAATGAAACTCGAATTGACGGGGGGCCCGCACAAGCGGTGGAGCATGTGGTTTAATTCGAAACAGCATGAAGAACCTTACCAGGTCTTGACATACTCATAAAGGCTCCAGAAATGGAGAATAGCTATATATGAGATACAGGTGGTGCATGGTTGTCGTCAGCTCGTGTCGTGAGATGTTGGAGTTAAGTCCCGCAACGAGCGCAACCCTTATCGTTAGTTACCATCATTAAGTTGGGGACTCTGGCAGGGCTGCCAGTGACAAGCTGGAGGAAGGCAGGGATGACGTCAAATCATCATGCCCTTATGACCTGGGCTACACACGTGCTACAATGGATGGTGCAGAGGAAGCGAAGCCGCGAGGTGAAAGCAAAACCCATAAAAACCATTCTCAGTTCGGATTGCCAGTCTGCAGCTCGACTACATGAAGTTGCGGAGATCGCTAGTAATCGCAGCGAATCAGCATGTCGCGGTGAATACGTTCTCGGGCCTGTACACACCGCCCGTCACACCACGAGAGTTGAAATGCTTACGAAGCCGATTATGGCCTAACCGCAAGGAAGGAGCGCTGTCTAAGGTGGGGTTGATGATTGGGGTGAAGTCGTAACAAAGGTAACCGGAAGATAGAGCGACGGTAGTAGGTTAACACAAAGGCAAACCTTTCGCTTCCAGCGCAACAATACGTGAAAAAGA
+
/.0-.$)).3*(,..,/1./3+**,,+78..29/30/0+&%'.(*321484*)(/,435;4402005.,1.),2)-,0:74.++-.2)&'%&%)*()()/.)3,38..'-(,*(0,./2/.(-(&'*),,-9/'(),180942,,&''3,52/0/90005.///,1(464-..&3*$)$)+.-.0978/6---423646.7..-7(-.)+-,+/639998769/**-.%+,1085440)---,071/,+,.4877173,-*%%%($$$$%&*()+(%%&)+*.)++*,.1-/')(*+,4.***/80*&%'%'*.0.**)($&(,066,21.),-/-4.004445-14.,,(-00487302/0,)*+%'*'(.+6433160712487533332424,+-5(((,---43+),.9:;75670/**0*%&#$%*+--1/.16:43&(*&))*)557012,1.40;9521-311391%++(($%%,-41--&)%'(+.%.&$)'&''+.++.544334857:5(,*+),2.//;51/)&)('13342012.(*..()),0,).&,+42/.-/424489<95;5:6/-5,-,(/%%(*1+-//')(*/2'+-.0/6-..0/5777417;.,/,.2',*(//(--,)').-))++,0-&(--//.32.30/79700+-/258467567/0122773685:6623,()(+&&(373.*--2/-/025(&*-,7252951933415,+*-8+-.,/0%&/3825:4;;.123-,%.,+*)&..-4&$'10867.-..69-+1)/.31%385/246:999:<2004;:7:*7,'&&&-0.5.-070/.,+**')-144,+.+4--:0/-%,%%&'&*''+(,+//'4...--2-2207,)).794-1,+,.884.6866<873'+.3666--1)'%%&&'(&-%%+5542.//0374:43+8)(*0*&+48778&525332*-%'),,603.1234776897:8308547071,),(0*+()'-,//0*0204:73662314.,,+'&')/%&()(''%%#&((,,*23,%)*#&&,,1.077/,-27,/.0--&**011044226/51/.-&)&()./-3-..61+.041233678739,1.67;24/70624673330-/+&)"&***,*0*($('+-4+-)+--50-.24/(((%)&%'-&**'&,,(%('%$)))('$%
@28d74591-755b-4a04-96d9-f1bd64c9733d ch=317 read=129031 start_time=2019-12-13T07:48:27Z barcode=BC01 runid=2c9cf7bc05858273f10e7d7ec552fc0bd742dc3e
CGGTTACCTTGTTACGACTTCACCCCAATCGCTGACCCTGCAGCTGACCGCTGCCTCATTGCGGTTAATCACGGACTTCGGGTATTGCCAACTCTCCATGTGGTGTGACGGGCGGTGTCTTTTTACCAAGACCAGAGACGTATTCACCGCGACATTCTGATTCGCGCGTTACTAAGTAACTCCAGCTTCATGTAGGCGAGTTTCAGCCTACAATCCGAACTGAGACTGGTTTTAAGTTTGGCTCCTGCGGTATTGCATCTCTGTTACCAGCCGATGCGCGCACGTGTGTAGCCCTACATAAGGGGCATGATGATTTGACGTCATCCGCGCTGCCTGGTTAGCAGGCAGTCTCCTTCGGCCTCAACTTAATGGTAGTAACTAACGACAGGGAGTTTGCGCTCGTTGGGACTTAACTAACATCTCGACACGAGCTGACGACAATACATACCACCTGTCACCTTGTCCCGAAGGGATTTCACTCGATTAAGAGTAATGCAAGGGATGTCAAGTGCAGGTAAGGTTCTTCGCGTTGCTTCGAATTAAACCATGCTCCGCTACTTGTACGTTCGTCAGATTCAGCACGAGTTTTAATCTTGCGACCGTACTTACAGGCGGAATGTAGCAATGCGTTAGCGGCGGGCACGAGTGTTGAAACCCCCCCCACACCTAGTATTCATCGTTTACGGCGTGGACTACCAGAATTATCTAATCCTGTTTGCTCCCCACGCTTTCCGAGCCTCAGCGTCAGTTACAGTCAGAGAGTCGCCTTCGCCACTGGGTGTTCTTCCTAATCTCTACGCATTTCCACGCTACACTAGAATTCCACTCTCCTGCACTCTATAGATAACCAGTTTGGAATGCAGCACCCAGGACGGGTATTTCACATCCCACTTAATCATCCGCCTACGCTCCTTTACGCCCAGTAAATCCGGATAACGCTCGCCACCTACGTATTACCGGCATGGCTGTGGCCGTGGCCTCCTTGGGTACCGTCATTATCTTCCCCAAAGACAGGGCTTTACGATCCGAAAACCTTCATCACTCACGCGGCGTTTGCTGCATCAAGGTTTTATTGTGCAATATTCCCACTGCTGCACTCCGTG
+
9*51869774/.1*+,-1131')+.,+,,0.02334:,'%'&'-,&#%%$$'&))*.&--,-/8,1,++///1:546411400*0,)/0,+.//00-)*()+),-0161+/*+2342+&)'&'%$)%2*777/.)((1,,4008045;3554546;77768;3+0,---.+*//%').'0,1&)&&)--'((+'++4,*--;-,,-3,'%+1--35'()('),-2399+9<;-79/2<-/,0*,(%$-,4,+++*,,,,+*'((&(,2,,.2*(,)*)+),'*./2722232:4-)/./14+/45/4+****/+9))),%.,,--)&)+23375.'-+++$+&+,/027600217.($'))-*/)''41643.,./0/-.1.1/..,'01&+..)()'&(+,4,0,3+)+)1*,$')*+/--+*+,+/.+3-6.-)')0/.*'(,/&./,/:/79957213)(,+((*3.3.*,661&(),253504*+-/189956/)40997864+(*&0'*70/-./002352,-,*1)/078&',8+<<:;:4411233/03.,1.-''%&$.)(),+((5*0&%&%$*--5<<50:2/11..038:,3,'(('((.2419391+(%%'%+&((1-6/00596-1+.-0-',,.05(&*)(192931+)-,1'(,0423;:8::8086,--5...28885/63--'&+&')-+-0.+3-*/5,)1,798.-/--2;4.,+*/18720.005:5-9-,+---)**+)&,./0261:478;78889*+.0;5862()1800151376859<22''*)123300+)''.-4.6(*)*(*00061332..&-)1/1%02/65<<13085451//(+)**(+(,),**)06/-/10,56,**.*3*--235:66;8663122')+('443:1**-/777496:43*.0-13339;889745/2++(&)&&%&$&)'%%&&(%$#&''%++)..3,(2.,&+/,2754:035991;<5,96/24/*)'.,61+*+,/5.*/22)141888687898-/.,*0...;*((&&&',6-1.,171(%1-(.+,+-,06(++($--01430&)+63(&(
@c2bd8f2e-5a89-4fdc-9d0a-758fb2fa53f4 ch=109 read=151657 start_time=2019-12-13T07:48:26Z barcode=BC01 runid=2c9cf7bc05858273f10e7d7ec552fc0bd742dc3e
CTCTACAGGGAGGCAGCAGTGGGGAATATTGCACAATGGGCGCAAGCCTGATACAGCCATGCGCGTGTATGAAGAAGGCCTTCAGGTTTGTAAAGTACTTTCAGCAGCCCGGGGAGGAAGGGTAAAGTTAATACCTTTGCTCATCGACGTTACCCGCAGAAGAAACTGCCAGCTAACTCCGTGCCAGCAATACGCGGTAATACCAGGTGCAAGCGTTAATCGGAATTACTGGGTAAAGCGCGCACGCAGTTTGTTAAAGTCAGATGTGAAATCCCGGGCTCAACCTGGGAACTGCATCTGATACTGGCAAGCTTGGAGTCTCGTAGGGGTAAATTCCAGGTGTAGCGGTGGAAATGCGTAGAGATCTGGAGGAATACCGGTAGCGAAGGCGGCCCCTGGACGAAGACTGACGCTCAGGTGCGAAAGCGTGGGGAGCAAACAGGGTGGAATGCCTGGTAGTCCACGCCGTAAACGATATCGACTTGGTTGTGCCCACATGAGGCGTGGCTTCCGGAGCTAACGTTAAGTCGACCGCCTGGGGAGAATACGGCCGCAAGGTTAAAACTCAAAATGAATTGACGGGGGCCCGCACACAAGCGGTGGAGCGTAATGGTTTAATTCGATGCAACGCGAAGAACCTTACCTGGTCTTGACATCCACGGAGTTTCAGAGATGAGAATGTGCCTTCGGGAACCGTGAGACAGGTGCTGCATGGCTGTCGTCAGCTCGTGTTGTGAAATGTTGGGTTAAGTCCCGCAGCAGAGCGCAACCCACTTATCCTTTGTTGCCAGCGGTCGGCCGGGAACTCAAAGGGAGACTGCCAGTGATAAACTGGAGGGGAAGGTGGGGATGACGTCAAGTCATCATGGCCCGCCACGACCAGGGCTACACGATGCTACAATGGCGCATACAAAGAGAAGCGACCTCGCGAGGCAAACGGACCTCATAAAGTGCGTCGTAGTCCGGATTAGGTCTGCAACTCGACTCCATGAAGTCGGAATCGCTAGTAATCGTAGATCGGAATGCCACAGTGAATGATTCCCGGGCCTTGTACACACCGCCGTCACGCCATGGGAGTGAGTTTGCAAAAGAAGTAGGTAAGCAACCTTCGGGGCGCTTACCACTTTGTGATTCATGACTGGGGTGAAGTCGTAACAAGGTAACCGGAAGATAGAGCGACGAGCCGTGGGGTTAATACAAAGACGCAAACAACTCTTCCAGCACCAGCAATACGTGAAAGA
+
*,0&''&,0)&(,&)0/,01036)..-+6-++,,/;4.'65168:,060--.'-(%&()+.402+/1332/-0$(()*27416%,257.&',5-)-/.6:0+*,)')/(),48((2,-30/('*67*,2221241383.266568347(3++19,*-/-.1(*,%+'%-4,*,,+/*,,2'0'--'/*/)(&++/.7328402+(1-1+4656754631..(,-*50032*(%&(20(('(()&+(+(.+4855;3:--164011/-%,4))33-,3789:2-2$&$*'*)-7331001//022818/-/.,1-2+%(()))'4)-+1(+0(6*05,+030124444;77+&*,'):8822---,--0/,2+-94445-4+%('&%(&)'0/073,-2467(*)')00-,+*-/9/1;::8./51+,-.*/2**%/15.2-.)')&)'('$,3),8:55660,//5<9587)***+&23--(.''(*.-30150(($'))08-///50.0.'2*-),0*(((,.6-2356::91811*+0*''%('220909.555,8207:2&340-44--(,*0/204*971+.2/&($&$),2-0,311600006*.-.68<86:/0*'','22)3++(+4+./0*.2/21/.,../-)$%*00)'*(('(1;5.,**,-/3//*/.052384.6&2241885973815+04122:54454:8637733,**++;9:-:.-+&'*,'+,:.987;8815-.(()-$2(+$++021*381%)*)*-.%&.+*29.5253559525878-:4+303;8:-3.('-*+*)26+0-+*,0::::94).-*(+1+*1'+120688:99600,.45881-2.14($&'()+-/923531/'+&''(+%21,.,/+&((+-/5&236.()&+)()736856,-+*(*-,0/*+*)*4.,,-/64/068366466412+*/,/*%)(*,855261213.225503.,)*)+)30435(00-14899834%+)-.+5-5.6:-,-*2-++.,*'.4,4.+1(+&(('),-,-+09,95-,-+,)01-.-11)(&(&%7/((()24*%(($-%,++05.*.,,+254+1()')*-2*.5)-,-*(),-06546669/92(%+(-4//02-/12.,.2/2457-8-6*),,('))*+3$%'/26604.,*3,&$*+.5'.+,%.&'/.1*,-1381+')*'+/,*).20%2.'$'&%$$
@8198e2a1-6bda-4541-968c-8987b846639e ch=387 read=104189 start_time=2019-12-13T07:48:39Z barcode=BC01 runid=2c9cf7bc05858273f10e7d7ec552fc0bd742dc3e
CCGGTTACCTTATTTACAGCTTCACCCCAATCATCAATCCCACAGCAGACAGCTCCTTCCTTGCGGTTGGGCCACCGGCTTTCGGGTGTTATCAACTCGTGGTGTGACGGGCGGTGTGTACAAGGCCGGGGAACGTATTCACCGCGGTATGCTGATTCGCGATTACTAGCGATTCCAACTTCATGTAGTCGGTTGCAGTTTACAATCCGGGCTTAGATGGTTTTATGGGTTTTGCTTCCTCTCGCGGCTTCGCTTCCCTCTGCCATCCATTTGTAGCACGTGTAGCAGCCCAGGTCATAAGGGGCATGATGATTTGACGTCTCCGCCTTCCTCCAACTTGTCGCGACAGTCTCGCTAGAGTCCCCAACTTAATGATGGTAACTAACGATAGAGGTTGCGCTCGTTGCGGGACTTAACCCAACATCTCACGACACGAGCTGACGACAACCATGCACCACCTGTATCTCATATAGCTATCTCCATCTCTGGAGCCTTTATGAGTATGTCAAGACCTGGTAAGGTTCTTCGCGTTGCTTCAGATTAAACCACATGCTCCACCGCTTGTGCAGGCCCCAAATCAATTCCTTTAGAGTTTCGTTGCGAACGTACTACTCAGGCGAATTACTTATTGCGTTAACTGCAGCACTGAACTTTGACATCAACACTTAGTACTCATCGTTTTACGGCGTGGACTACTAGGGTATCTAATCCTATTTGCTCCCACGCTTTCCGGGACTGAGCGTCAGTTGCAGGCCAGATCGTCGCCTTCGCCACTGGTGTTCCTCCATATATCTACGCATTTCACCGCTACGCCAGATTCCACGATCCTCTCCTGCACTCTAAGCTGCCTGGTTTCTATGGCTTACTGGAAGTTAAGCTTCAGGCTTTCACCACAGACCCTTGCTGCCGCCTGCTCCTCTTTACGCTTAATAATTCCGGATAACGCTGCCACCACGTATTACCGCGGCTGCAACGTAGTTAGCCGTGGCTTTCTAATAAAGTACCGTGCTCGGCTACCATTTCCTGCAGCCGCCGTTCTTCCAGCTATAACAGAGAGTTTACAATCCGAAACCTTCTTCCTTCGCGGCGTTGCTTGCTCGGTCAGGGTTTCCCCATTTGCCGAAAATTCCCTACTGCTGCCTCCCGTGGGAG
+
/4..1..7153(/7*'.'+-.6117+*'41786666;2/6**+'$%(+,11356878974+6./-849)3674/22/6/,7)*'6,1,,5../3+++,*34;44466:9;:9488551536:86:851***&(.-1169646,(+)//342555400,*,1-7-(,1./13/709*,%-008.0.0/.0,+-,3-3./.6**.1;4:.)+%&$$%&--692;;./36;35:7*%&/..()-(,+-.733;61127.:,./+*/&'67;2;:*,402/-.0013'($++-9/+/:40/.01-01--0--.-))38/,.0432-.9)-<:;742,*2/.43114*,*),1/2-*..,0+(+-+39:*0)(*)1-10034977:644830/1+(%)//:36565657;15.;71-.//+00*+(,-.-+)&),*)&*(/223535758939:03%'$&-(,-/*'')'23,0/.+--.0-,-./2997226.-,/319623644255,242324396*1.0)/,8;97<96770/++0-1&'/-10<;4:34451222-)/('()++,+.&,)/2-)'((),.01/2-187&*(+/9.*'/-&)'(-1&()342243,.,7''&($%'3-,6.,,/514024//(/0.5669://98551000+3-))+,(+,,.7769957/6('(*+**/36775768'62*,,4878;.9())98.+//397.101.:1.)-65*,()&((7792416&)%*+.6.//99487262333379613/8588371-16888761231224-48++/1925+,-)-1$)1)413/0-.0/843.58+-/-...66/-./0:98783;7/)+.182,7**++)&&&)+.,,004/*-72692/)+,+,..7:;.3-,-/14:3690..+15*-.:.**/*)%5+,2,6241958879)'''%-1-/-*++1409+/94.2.-(&&%%&'*(/.8,%,6088;0.94102604;1/--10,/%&,-,6.-'26/6;-5.*+)&)/146;9:,(&,*&&#$(%(+(&('(&(*.::354522((..*.+.0.4;867:9/3697648,))*'*,0183:.6:33;-4892(,-''05+0.&%&)'1-*&,,,/1124,4;1+*&+%(%
@14aad991-e6ff-4a6c-b9b3-9f15829e3663 ch=122 read=112445 start_time=2019-12-13T07:48:40Z barcode=BC01 runid=2c9cf7bc05858273f10e7d7ec552fc0bd742dc3e
CCGGTTACGCTTGTTACGACTTCACCCCAGTCTGAATCACCAGAGTGGTAGCGCCCGCTCCCGAAGGTTAAGCTACCTGCGCCTTTTGCAGCCCACTCCCCATGGTGTGACGGGCGGTGTGTACAGGCCCGGGAACGTATTCACCGTGGCATTCTGATCCACGATTACTAGCGATTCCGACTTCATGGAGTCGAGTTGCGAATCTCAATCCGGACTGGCGCACTTGTAAGTCCGCTTGCTCTCGCGAGGCCGCTTCTCTTTGTAATGCGCCATTGTAGCGTGGCCCTGGTCGTAAAGGGCCATGATGACCGACGTCATCCCACCTTCCTCCAGTTTATCACTGTAGCAGTCTCCTTTAGAGTTCCCCGGCCGGACCGCTGGCAACAAAGGATGAGGTTCCCGCGCTCGTTGCGGGACCAACCCAACATTTCTGGCACGAGCTGACGACAATACGTACGGCACCTGTCTCACGGTTCCCGAAGGCACATTCTCATCTCTGCGAAAACTTCCGTGGATATGTCGAGACCAGGTAAGGTTCTTCGCGTTACATCGGAATTAAACCATGCTCCACCGCTTGTGCGGAGCCCCGTCAATTCATTTGAGTTTAACCTTGCGGCCGTACTCCCCGGAGCGGTCGACTTAACGTTAGCTCCGGAAGCCGCCTCAAGAGCTGGCCTCCAAGTCGACATCGTTTGCAGCGTAGTTCACCAGGGTATCTAATCTGTTTGCTCCGCTTTCGCACCTGAGCGTCAGTCTTCGTCCAGGGGGCCGCCTTCGCCACCAGTATTCCTCAGATCTCTGCATTTCACCGCTACACAGATTCTGCCCCCCTCTTCACCCGAGGATAAACACCGAGTATCAGATGCAGTTCCCAGGTTGAGCCCAGAGTTTCACATCTGACTTAACAAACCGCCGTGCGCTTTTACGCCCAGTAATTCGGTTAACGCTTGCCCTCCGTATTACGCGGCTGCTGGCACGGGAGTTAGCCAGTGCTTCTTCTGCGGAGGTAACGTCAATGGGCAAGGTATTAACTTGCTCCCTTCTCCCGCTGAAAGTACTTTACAACCCGAGCCTTCTTCATACGCGGCATGGCTGCATCAGGCTTGCGCCCATTGTGCAATATTCCCCACTGCCTCCCGTGGAG
+
65*&/,','(0()()'*227875)753''%)*3.).+,),/%(%''(*+*-.-.5)%++1(((,--+)3-4-/.---(%&&(%+35..34)09*&(1190,'1/6444337586803/43-*%*),-80+0782741113954595628657:9412.5-+,..61+*)''(+-/3/*,/17:8244/++,+'(*6+*+&'+%&(),4/.&'+'&&&*&()+-..+('%)+54/10/,-,-/2*.****..*-5186,4,(%&'*+(0.10'-)&'$+,&&&&*,3.09:9/642*,/285*,,,,,+*$&(*+77883/3+099985.0(',5:-,/0/)('&$00/18756,,/)&+*,05803,+308--,6-5666<61,225(,3+84+3)/*0+*(+'((().()-09,+*)))0*(+,1)39,))).+**(',,*)')*'/.)&)+/138(8/.,-'&+,16143/95,82--.*0*%)((2..0586++&%%$+,+)*-,/*)*5/0/&-&)**,))63%)+(()//1;86:2'+-,2%.+,./&0'1*;<9::8956668691,,4*+.1331'*376,,02374944670+$*186-7-,-+*,.635*4.01;78,&/'+'%,.4--,,)/,+*+200014(+&&'$'''-7480,)$'-+-0,+*-(7+412()+37868;/%,%3221/0473.05043///16-1637226;*+8387(,/851,.-5:46(-436:76888<:8:/*'+07430512.10//5:459&4554;+'+2-,1/--+%$&'59)*+08**-))&*(+-12+((*-2871*)&(-)-/*('**),0372)8/*&().77.0/229-6895;2,1525.,072($('*(50./100211314342,-1225*,+''011/0,)%#%((*('(.*'+(++7+8/6.'(''(*744300552-*+&(,7//0::40-%)(/)%&))(*2+'32/02;27;6223-4%(()/,,-23.$0'/21.-*/)+*4-/),&#'*48-,65(.7,+10,-.,'.%,,/1*(*&,(()-176130.73%%&*)*--,-3397721122%''-/916199(&-.)-)++0,)-../74(-.)*&$&++),20)+
@c2303a8b-a785-4ac0-b372-8e92a3c1916d ch=73 read=84632 start_time=2019-12-13T07:48:37Z barcode=BC01 runid=2c9cf7bc05858273f10e7d7ec552fc0bd742dc3e
TTCGTGCTTCGTTTCAGTTACGTATTGCTGGGTGTGGCGGTATTGCTGTGCCATAACAGGTGCCTGTTGTTGCTGGGCGTTCAGGGCGCGTGGCGCCCTCCTTGCCGGTTAGGCTACCTACTTCTGGCGAGACCCGCTCCCATGGTGTGACGGGCGGTGTGGCTGGGCAGGACGTATTCACCGCGGCATGCTGATCCGCGATTACTAGCGATTCCGACTTCACGCAGTCGGTTGCAGACTGCGATCCAGTTCCCTGACTGGTTTACCGTTAAGCTCCCCTCGCGGGTTAGCAGTATATTACCAGCCATTGTATGACGTGTGTAGCCCCACCTATGGGGCCATGAGGACTTGACGTCATCCCACCTTCCTCCAGCTGTCACTGGCAGTCGCTAGGTCCCCAACTTAATGGTAGGCGCTAACGGTAAGGTTGCCTTCGTTTGCGGGACTGGCAACATCTCACGACACGGTGGCGACAACCGTACCTGTATCTCATATGGCTATCTCTCCATCTCCTGGAGCCTTTATGAGTATGTCAAGACCTGGTAAGGTTCTTCGCGTTGCTTCGAATTAAACCATGCTCCACCGCTTGTGCGGGCCCCGTCAATTCCTTTGAGTTTCATTCTTGCGAACGTACTACTCAGGCGAATTACTTATTGCGTTAACTGCAGCACTAACTTTGACATCAACACTTAGTACTCATCGTTTGGCGTGGGCTACTGGGTATCTGTCTATTTGCTCCCCACGCTTTCGGGACTGAGCATTGATTTGCAGGCCAGATCGTCACTTCTTCGCCACTGTTCCTCTCCATATATCTACGCATTCACCGCTACACGTAGGAATTCCACGATCACTCCTCCTGCACTCCTGGCTGCCTGGTTTCTATGAAACGCGAGTTAAGCTTCAGGCTTTCTACAGACCCTTGCTGCCGCCTGCTCCTCTTTACGCCCAATAATTCCGGATAACGCTTGCCACCTACGTATTACCGCGGCTGCTGGCGTAGGTTAGCCGTGGCTTTCTAATAAAGTACCGTCGCTCGGCTACCATTTCTGTAGCCGCCGTTGCTTCGCTATAACAAGTTTACAATCGAAAACCTTCTTCCTTCCGCGCCCGGCGTTGCTCGGTCAGGGTTTCCCCATTGCCGAAAATTCCCTACTGCACTCCCGTAGGAG
+
$'$%$$(*0.+/8.+&03*&*23,2#&"#%,(')&&%&'%$#%%%%&$%#%%$&&$%%,,('&$#(()&%%%',)-&'(('&$)'%&&&'&&,.-26,+1*1,%0+'-37++.-+))*&&'()*)*+*)+,0.91',,15+.:7-/+('),,4-/070.+++&$'.'%%+)&'%,,0:213;.2'-.2312-,,,0,(,*-02/.././229;7532358503.1+))*&-)+)/..030/2./.6.),13.)($'(0+-0.42''&)(1+4+0,097/*--24:/+(&&'(&&%(%'++/-,)5,07+&'&'(),)**+.())/./-).2-&$%+/51934-+35./22013789:0294),5.<65/5*)$%%&./-(+(0.-056,.0)+''/78)/*)0*5)))$%&&%'%)+-75/6/0)4-1/,*&(0.,22+'()24+))(%$&('++,60,...111+)('*+0053,./%(#')++/13525-112&()&&+..13797574/*)+-(*251:4///---,+(+1))*-28108859(/,0.36489-62*-275&%,--.:557/-06766132**+(+/13*31486*'-./96597-::+',-95908;14111,,62*2-,+++-,,.01).-.2)*-,*21-0+009-($''')+',)&%'*---/2603+4.%%*'(%)%&&*/085-,(()//1)'%*+))$')%&&'(%%*2*)19++21517-)+*,2:52)990/&'(/5','&$5-#$0'('1-.,+,+(0,%'''#&(%$')(+++'/+.**'*2,1146::817572592)+5./.'.)-*,%,'+*/.0.&(./21&')1')67440)+,-/-)422151*.5097-&**&))&&#&''((.30.0198+1.+/95,&%'''/9;/6,*++,27,-.--.-/.**22,+1+*%%/--89840+1.589974.6.-7:./9/-2,+'+1/45(*(*(.6:/;--*'$*%3+--66.00-((*'&'),,2:1+/.475+%&(*+(*(*%-*()1-'*%)&+-8//01-1(*,30$%.*+95732,18.).0;22*+11+,+(,/5557-/3+'*)+,'+,/-3/--56/7,+&)0+-9)4872*.5+760.3.'&(*.)&%,'&&#'*28(,5//')$
@f94a5ade-6afb-4440-87ff-8e5fb686fe57 ch=277 read=76481 start_time=2019-12-13T07:48:49Z barcode=BC01 runid=2c9cf7bc05858273f10e7d7ec552fc0bd742dc3e
CCGGTTACCTTGTTGCGACTTCACCCCAGTCATGAATCACAAAGTGGTAGCGCCCTCCCGAAGGTTAAAGCTACCTACTTCTTTTTGCAACCCACTCCCCATGGTGTGACGGGCGGTATGCCAGGAACGTATTCACCGTGGCATTCTGATCCACGATTACTAGCGATTCCGACTTCATGGAGTCGAGTTGCAGACTCAATCCGGACTACGACGCACTTTATGAGTCCTTGCTCTCGCGGAGTCGCTTCTTCTTGTGCGCCATTGTAGCACGTGTGTAGCCTGGTCATCAGGGCCATGATGATGACGTCATCCCACCTTCCTCCGGTTTATCACTGGCAGTCTCCTTTGAGTTCAGCCGGACCGCTGTGCCCGAAAAAAAAGGATAGAGTTGCGCTCGTTGCGGGACAACCAACATTTCACAACACGAGCTGACGGCAATACATTACAGCACCTGTCTCACAGTTCCCAGAAGGCACCAATCCATCTCTGGAAAGTTCTGTGGATGTCAAGACCAGGTAAGGTTCGCGTTGCATCGAATTAAACCACATGCTCCGCAGCATTGCGGGCCCGTCAATTCATTTGAGTTTTAACCTTGCGGCCGTACTCCCCAGGCAGTCGACTTAACGCGTTAACTCCGGAAGCCACGCCTCAAGGGCACAACCTCCAAGTCGACATCGTTTACGGCGTGGACTACCAGGGTATCATCCTGTTTGCTCCCGCTTTCGCACCTGAGCGTCAGTCTTCGTCCAGGGCCTTAACCGCCGCCGGTATTCCTCCAGATCTCTACGCATTTCACCGCTACACCTGGAATTCTACCCCTCTACGAGACTCAAGCTTGCCAGTATCAGATGCAGTTCCAGGTTGAGCCCGGAGTTTCACATCCTGACTTAACCAAACCGCTGCGTGCGCTGCGCCCAGTAATTCCGATTGGCAGCGCACCCTCCACGTATTACCGCGGCTGCTGGCACGGAGTTAGCCGGTGCTTCTTCTGCGGGTAACGTCAATGAGCAAGGTATTAACTGCTCGCTACTCCCGCTGGTGCTACAGCCCGAAGGCCTTCTTCGCCACGCGGCATGGCTGCATCAGGCTTGCGCCCATTGTACGCAATATTCCCCACTGCGCCTCCGTAGGAG
+
592150/5406-07%/0/57;7,5..(,-252423:630138/-.2410.//0461/53('&)+/,47,'+-0550'2381/6:31/45/30*$()245./..4*(&,-44;:30)'$$%$%&--**)(&$$-**,1+,'%&',08+,.82('*.16:411.///)6.,&+,88;7'),1*+,,/-03846+.,*+/1:781658755775851$-'*+&(''%(*-*1.//,*,+,2,*+,4+,./,)+(()&,*.03;6752&&*/01///-)''()8',699743,11.-72422+**&(./0014+1/+)365937/.+-+.7./44-+'*('02:9395-54-,0-5-$),)7/1..*)&&$')'&''(--225-.082-('',-++()+)-,.),+760(),-0*3119;-,./682.0+-7975+0/+++2+(,(0%$$$#%&3(*+,32224336144,$$*''+++3..32/3.0045017075/0:86657988300.0-02:237-4),+3,)&'+52/0123(&.+0-90/-()+-00,1/,//)/$,&'++/(*/*(12/73:731:,**0:;</7:5/4/+-)5371,++*522),195,-..-,,+/+4.56-9+5(,+4+1,.1+/624325760(38/.+.2,03//$'''(9678588162*$(+*,/36:854210&0,'.+,(&),/010;0)*-,4*%'078303//2./*45689,+--,0953:().+,+(&&(%&--.5'+.)1177;22/2*+-5/-..)),-002:1../5.23/.*+1273/1/.,-)/83/,7506400,*-//,(.-6.2.(+.+-./0::57'-6-6+(,/-82238/**((*0:,)((*,1(((,'&%1)1'-,,0.&'%&)*-064/+'*%'('&'(('*,,.-,23'(+%$%$'#*/*).)#())*-.+5;/0/5-/05703,(++1&)7,,+.-.**))+227;8778/4-.282126,:,,,4/3.*.--/412/+*((.%%'$(./76+/(+$&&))&&'&)&&'.6/50,-32743)''&''.,610222/-+--,0$,676:.0003/).+&*(+.1-4/0008:9,&)'&&$&&'.267791--
@e773ba9f-2f7f-4c7c-8c38-2770129b17d0 ch=275 read=71480 start_time=2019-12-13T07:48:48Z barcode=BC01 runid=2c9cf7bc05858273f10e7d7ec552fc0bd742dc3e
CCGGTTACCTTGTTACGACTTCACCCCAGTCATGAATCACAAGTGGTAAGCGCCCTCCCGAAGGTTAAGCTACCTACTTCTTTTGCAGCCCCTCCCATGGTGTGACGGGCGGCGGTGTGTACAAGGCCGGGAACGTATTCACCGTGGCATTCTGATCACGATTACTAGCGATTCTTCATGGAGTCGAGTTGCAGACTCAATCCGGACTACGACGCACTTTATGAGGTCGCTTGCTCTCAAGGAGTCGCTTCTCTTTGTATGCGCCAGCACGTGTGTAGCCCTGGTCGTAAGGGCCATGATGACTGACGTCATCACGCCCTCCAGTTTATCACTGGCAGTCTCCTTTGAGTTCAGCCGGACCGCTGGCAACAAAGGATAGGGTTGCCGCTCATTGCGGAAGCAACCCAACATTTCACAACACGAGCCCCGGGCGGCAGCCATGCGGCACCTGTCTCACGGTTCCCGAAGGCACATTCTCATCTCTACGAGCTTCCGTGGATGTCAAGAGACCAGGTAAAGGTTCTTCGTTACATCAGATTAAACCACATGCTCCGCTTGTGCGGGCCCCGTCAATTCATTTGAGTTTTAACCTTGCAGCCGTACTCTCCCAGGCGGTCGACTTAACGCGGTGATTAGCTCGGAAGCCACGCCTCAGGGCGCAACCTCAAGTCGACATCGTTTACGGCGTGGACTACCAGGGTATCTAATCCTGTTTGCTCCCCACGCTTCGCACCTGAGCGTCAGTCTTCGTCAGGGCCGCCTTCGCCACCGGTATTCCTCCAGATCTCTACGCATTTCACCGCTACACCTGGAATTCTACCCCCCCCCCTCTACGGAGACTCAAGCTTGCCAGTTATCAGATGCAGTTCCCAGGTTGGGCGGGGATTTCCTCTGACAACAGACCGCCTGCGTGCGCTTTTACGCCCAATTCGATTAACGCGCACCCTCCGTATTACCGCGGCTGCTGGCAGGTTAGCCGGTCTTCTTCTGCGGGTAACGTCAATGAGCAAGGTCGTTAACTTTGCTCCTTCCTCCGCTGAAAGTGCTTTACAGCCCGGGGCCTTCTTCATACGCGGCATGGCTGCATCAGGCTTGCGCCCATTGTACAATATTCCCACTGCTGCCTCCCACGTAGAG
+
1.(009-174;0/6)*,'+063266:023680201;42++)0'),221''*./;405**+-1(3-878152&26.-08;93;;1.0/+/..)()83/18:984358289600(,0.33,40278+/3*0:5202/5.2-,-61'8*92099,+0,,+&)-.1911/3456-2)((-,345-*.,.+&*0912%'7439):,.'2.26578834(*$&&+2-.1.++./.0/1++,,(*&&'('+.,(+3-301*84)+3421)'&$&%$)+/152//++1/+-:95-2/,+.606/0----(&))*3338640&+'*/,(.+-.2;:--./466981465146-68-,2.-)$''*31352'*,3860*027,12+++&*3-1).(&)97,/)&()*)*$)-/.0*/.2/081015/0.,.))24+.)()')('*+%*,,..6,2545.,,,,21),,56/56.+/5)4/2458<69;89642)(%$(#&-,,&')89787645/%'()/1/34459((+0969-+*'*'/004(*,/01<80;0.0,-..6/%*',*,&323-295*(+,1:6<877<3/.*:<<.6:7;3810'.05+..+)-)357+4892:8831)*)1+0.-*'(''0,,-617(5+4,..,-.4:53++30+$((+&('+'5-425-51542/6***'42132811110//5836568426-.)//182-002:5)(4/,0:-1636;520%+59888989<:649+053/4118.5//16(-*0-556:73-6-*+5431/.120134<2/)//-.,*+&/3/1-2.300435055/-:74,,03872,,,006772,/0;,-2&*.'*+6')())6'78.6,*(+,0.-)/2)036+/8-0***+,.,2952756:44/)+++4.+')./.(+-,-)())+0.1./3.21'&$'%/46348,2328016012;3449,,**%**+6(')-,1-03;9:=::9:7;974:5324-711&.541+24*+-6.5)+0*%+,193:6/146/49736+,+)(10)((*&13()*/+/76<79<813*+'+*<777877744243/7:959.0-,56(.-()-217111094*$)*+/...4-41-$*+..4%'
@5b294cb1-2170-4494-a13d-13031771dea5 ch=110 read=160260 start_time=2019-12-13T07:48:48Z barcode=BC01 runid=2c9cf7bc05858273f10e7d7ec552fc0bd742dc3e
CCGGTTACCTTGGTACGACTACTGATCGCTGGCCCTACAGCCCCGGCCTTCTGCCTCAGTTAAGCTCACGGACTTCGGGTATTGCCAGCTCATGGTGGCGGCGGGCGGGTGTGTACAAGACCAGGAACGTATTCACCCGCGACATTTCTGATTCGCGATTACTAGTAGCTCCAGCTTCATGTAGGCGAGTTCCCAAGCCTACAATCGAACTTCAGGACTGGTTTTAAGTTTGGCTCCACCTCGCGGCATTGCATCTCTCTGTACCAGCTGAGCACTGGCATGTAGCTACACATAAAGAGGCATGATGGTTGACGTCATCCCACCTTCCTCCTCAGATTAGCAGGCAGTCTCGCTGATCCTCAACAATGGTAGTAACTAACGACAGGTTGCGCTCGTTGCGGGACTTAACCCAACATCTCACGACACACACAGGCTGGCGACAACCATGCACCTGTCACCTTGTCCCGAGAGAGTTTCCTCGATTAAAGAGTATTGCAGGGATGTCAAGTGTAGGTAAAGGTTCTTCGCGTTGCTTCGGGTCGACCACATGCTCCGCTACTTGTGCGGGTCATCAATTCCTTTGGAGTTTTAATCTTTGCGACCCGTACTCCCCAGGCCGGAATGCGCCGAAATGCGTTAAGCGGCGGCGCAGGGTGTTAAAATTACACCTAAGTATCCATCGTTTAGGGCGTGGACTACCAGAATTATCTAATCCTGTTTGCTCCCACGCTTTCGTGCGCTAGGCGTCAATTACAGGTCCAGAGTTGCCTTCGCCATCAGTGTTCCTCCGCATCTGCGCATTTCACTGCTACGCGATTCCATCCTCTACCGTACTCTAGCCATACGATCACAAATTAAGATTCCAAGTTGGGCCAGAGTTTCCATCTATCTTACATAACCGCCTGCGCACGCTTGCCCAGTAATTCCGATTAACGCTCCGCACCTACATATTACCGCGGGCTGCTGGCGGCGTAGTTAGCCGGTGCTTATTCTTACGAGGTACCGTCATGGGCCCCTGTATTAGAAGGAGCTTTTTTCGTTTCCGTACAAACGGTTACAACCCGAAGGCCTTCATCCTGCATGCGGCATTTATGGATCAGGCTTTCGCCCATTGTCAAAATTCCCCACTGCTGCCTCCCGTAGG
+
.+)+-)$)&'')$(%%&$$'$&$%$*+-,,001:2++.+-)))''*,'%'$%%,1()$'&5+()+-0+2(.,3372-,)0*,4-..****,&.-/++)),(%,435+1+,+00234745626(.0(,.8968;6-41()011816:3/,,*6-,)+0(8*+,5-+-+%-,7(%'()))(0.-.374.(.34'*&)+)+1+(11167%(*+-3.*&+*+11,1;;04223:828366.(+/,0*+%-1./0+,,00/--+./.+-.('(%%%&)'((+-,*)'&$&($$&')--2.))$,)-+)*)*,-1+,'1254-15,)'--.810,2((#)%&)))()++0,++,,**&%)%(+3+)**/.08510,,+--4,--&/1.4+)/*5,/2:9:648/2)4/0-3-,(,)&*''',-/.'+./13-***+&)5501'.--,,&.((**++0324,+&*&)*/0/+*)'&'&%%*51,3.2.0/7/7/&&')'+($&((15.6-.-/-*1,.02659:-+-197910++*0,),0,5),%(&'.87/-../0/2,&'(#'''+-//*40-/''+)5075((,),+(*+5;1+8+*,/'&%--57))3,.-,0/*(,'($*'(()+-'*)'*1,)*908-0(++)/+-/--1*+.()+36+/0&&&&(+.4)**++.09:9:;66;:-.,+'*+-6423114/*-.0724352012*/)5:0,3/70)&-*,,521)*)+&&&%)*+(+.*,+,+-032,0&')$&*4&,3/87579:0/'*/*0822/20%&(*+)$++-01:91'(,'&(&)'*)&'/)...5-)02244,*))+,.&(+(%&)*)*,*'-((&)%()++115,2..4000/0-$')*.92/.**,*'./13/,'(+&/629<953-+%)%(.+')+'+,33;895,)*3+/800066')-(0,'&((*&1($/2,++0),33947)*(,)177031/.15+3.-&-+,3:/7/,+)&',..1:685(((01.75/,22+4.('+)*,%(*34;9<-7-29,05%0(+-6'+&+2.+-5.0+''*--//426332554232324,0.,.1*$')1647*/1/-99/,2/+'-/)+.&86-22544.*-***'',))62*)200-
@d9aac714-3476-4787-939c-6537495aa851 ch=83 read=95602 start_time=2019-12-13T07:48:45Z barcode=BC01 runid=2c9cf7bc05858273f10e7d7ec552fc0bd742dc3e
CACTCCTACAGGAGGCAGCAGTAAAGAATTTTCGGCAATGGGGGGAAACCCTGACCCGCAACGCCATGAAGAAGAAGACAGGTTGTAAACTTCTGTTATAAAAGGAAGAACGGCGGCTACAGGAAATGGTAGCCAGTGACAGTACTTTATTAAACCGGTAACACTACGTGCCAGCAGCCGCGGTAACACGTAGGTGTAAGCGTATCAGGAATTGGGCGTAAAGAGGAGCGAGGCAGCAGCAAGGGTCTGTGGTGAAAGCCTGAAGCTTAACTTCAGTAAGCCATAGAAACAGAGCAGCTAGAGTGCAGGAAGGATCGTGGAATTCCACGTGTAGCGAGTGAAATGCGTAGACGCGGAGGAACACCAGTGGCGAAAGGCGACGATCTGGCCTGCAACGACGCTCGGTCCCGAAGCGTGAGGAGCAAATGGGATTAGATACCTAGTCAGCAAACGATGAGTACTAAAGTGTTGGATGATGTCAAAGTTCAGTGCTGCAGTTAACGCAATAAGTACTCCGCCTGGTAGTACGTTCGCAAGAATATGAAACTCAAAGGGAATTGACGGGGGGCCGCACGAAGCGGTGGAGCATGTGGTTTAATTCGAAGCAACGCGAAGAACCTTACCAGATCTTGACATACTCGCCGAGGCTCAGGGGCGGAGAGATGGCTATATGAGATGCAGGTGGTGCATGGTTGTCGTCAGCTCGTATCGTGAGATGTTGGGTTAGAATCCCGCAACGAGCGCAGCCCTTATCGTTAGTTACCATCATTAAGTTGAGGACTCTGGCAGAGACTGCCAGTGACAAGCTGGAGGAAGGCGAGGATGACGTCAAATCATCATGCCCCTTATGACCTGGGCTACACGTGCCACAATGGATGGTGCAGAGGGAAGCGGCCGCGAGGTGAAAACCCATAAAACCATTCTCAGTTCGGACTGGTGATCGCCAACTCGACCACATGAGTTGGAATCGCTAATCGCGAATCAGCATGTCGCAGTGATTCTCGGGCCTTGTACACCGCCCGTCACACCACGAGAGTTATTGTTTTACCCGAAGCCGGTGGCTAACCGCAAGGAAGGAGCTATCTGGAGTGGGATTGATGATTGCGGTGGAGATCGTAACAAGGTAACCGGAGAATGAGCGACAAACGGCCAGATAACAAAAGACACAAACAACTTTCTTCAGCACCAGCAATGCGTAAAGCG
+
*'++00++-.-)(,0./--'+*,.,&(&,-.,))/+8-.:8632+',.0;0/.201)$&+'//)&%&&+,',+'('%%%%)++1+*04-.1555.2/,,/83(/+2.*15,.,*.--,--++-,11.2420,+(%,,+,(%&*(-.72+0-5.'/0')%(((%()-.&2''*((*+,0205+)('''&++/1*/1-')++,)(&0-&*%(%+*)).-,506+)(2-),-&&/'/'00/0+72(/54+(')'+30/4.)*2-0-.)($$)'*.9.+./57/78360-/5,1&'%))*$,,4,,-.-*%*(&)+2.58.8/*+*,2-.()*-0('((($&),-55**-**%%+-%'-0./)+)*'.((+-3.,,27,309:732001+-62;2775*0)$&)-.1(0/2%'&'(()32,)*&'%'.0).'02-.5--/312:+(+11%&&/563011,*+++5327)++,,6494/,+-.1726+.172-2..,*,0'0.4--.,,/1/27.30-.,('**30.//,60239<:124)(151)*)-93,+*++))''&+,-+*+''',2,23*,&+#))%,+0049.//00///44;738796*)($&)+,&('),*.2/0+.)*1'*&,'*)+,734).,-*02*%,',*9),,+&**.(((()+%$%))+66-''&'$()+769842323684911004615565,,&)+&*)+(*0,27282740%%%''-,'(/),%%*-+/.,1:./1.1170://,8//8467-9--'')*,',)/0344-1-*()*.65646/0//111902443,-)*'+*++&*)1-/1,-,-(.--089:89+52+(-*(+10971-*))***%(&)*)&%('(%&*((*1,154-*1.'*(()&%+01+*)*),,&')''''(0.9:8.;48:677)56:5(/((%&%*'(//&/--0013622(%%&*(%&4.&)*.000+*'&).-33496.,,-+7470-1$+*-*03,.1'-/2,.3*))*(/524:1,1,&''*+'*-,+((.('&)$&(+'%-*&(,+,3921,/-,,100'(+./*/+0,(%&%'&*20-.'')090/:/1200++,+//44.((((0-.13590.//.6977570,)-)&'(,*)*(.((%'$$%&*)))(++9)*//02%(5-2',1;83211-+/-/022234.).++)'%'$$
@2987fafd-5d49-4f30-819a-41ec1d680927 ch=159 read=97015 start_time=2019-12-13T07:48:55Z barcode=BC01 runid=2c9cf7bc05858273f10e7d7ec552fc0bd742dc3e
CTACGGGAGGCAGCAGTGGGGAATATTGTGCACAATGGGCGCAAGCCTGATGCAGCCATGCCGCGTGTATGAAGAAGGCCTTCCGGGTTGTAAAGAATGCTTTCAGCGGGGAGGAAGAGGTAAAGTTAATACCTTTGCTCGTGACGTTACCCGCAGAAGAAGCACCAGCTAACTCCGTGCCAGCAGCCCGCGGTAATACGGAGGGTGCAAGCGTTAATCGGAATTACTGGGCGTAAAGCGCACGCAGGCGGTTTTGTTAAGTCAGATGCGTAGAATCCCCGGGCTCCCAGCCTGGAACTGCGCTGATACTGGCAACGAGGTCTCGTAGAGGGTAGAATTCCAGGTGTAGCGGTGAAATGCGTAGAGATCTGGAGAATACCGGTGGCGAAGGCGGCCCCTGGACGAAGACTGACGCTCAGGTGCAGCATTAAGGAGTAAACAGGATTAGATACCCTGGTGAGGTCCCGCCGTAAACGATGTCGACTTGGAGGTTGTGCCCTTGAGGCGTGGCTTCCGGAGCTAACGCGTTAAGTCGACCGCCTGGGGAGTACGACCTGGTTAAAACTCAAATGAATTGACAGGGGCCGCACGAAGCGGTGGAGCATGTGGACATTGGGCTGCAACGCGAAGAACCTTACCTGGTCTTGACATCCACGGGAAGTTTTCAGAGATGAGAATGTGCCTTCGGGAACCGTGAGACAGGTGCTGCATGGCTGTCGTCAGCTGTTTGTGAAATGTTGGGTTAAGTCCCGCAACAGGCGCAACCCTTATCCTTTGTTGCCAGCGGTCGGCCGGGAACTCAAAGGGGCTGGCAGTGATAAACTGGAGGAAGGTGGGGATGACGTCAAGTCATCATGGCCCCTTACGACCAGGGGCTACACGTGCTACAATGGCGCATACAAGAGAAAAACTGACCTCGCGAGAGCAAGCGGACCTCATAAAGTGCGTCGTAGTCCCGGATTGGAGTCTGCAACTCGACTCCATGAAGTCGGAATCCTTCGTAATCGTGGATCAGAACACGGTGAATACGTTCGGGCCTTGTACACCGCCCGTCACACCATGGGAGTGGGTTGCAAAAGAAGTAGGTGAAAGCAACCTTCGGGAGGGCCTTACCACTTTGTGATTCATGACTGGGGTAGAAGTCGTAACAAGGTAACCGG
+
,002298)+40&44349254'-+,*.0',)*,4/;103*)%.17.4:554540..41387:97898674555,'()(.+0.4,(,75992023.),/+))..9+',,.68,(./*,)'*(+-61--:2936651:5/045%7((+.7105;6.1--.+(,*$%%,/.11+1+**95/436:///--1.*'())(1,,)-..,.'+../044570;0:09,60-27277;<:;55984+,*+%,*.,/985805;1+/9321551/01($''&&*-)*06(,18./10+,*15125-)/-+(*+/-//.-**+)+%&$$'((*558:9-).4-00(5)7+50.45742+,*,1.*,.+)128701&&+01277/()//2:;6:,2-,,27272.6-75..188.,..(1+--./33450284301//(3))%-,''$(,,3+51*0.-.3905;,)0+)%''(-1/(&*27876,,,,+'+,,,*2*5+4041:.2.35**.+./3/0148,)+/-+,(()44:77861317+/667471280647*)**,-1&0,)*+)23<<:5455;5//,6/9/61&-35,.0*+-/%'+)+7962-'))+/-,,.&'%,('('')).1%2,/-15.//*(''%'%$&,+,.821///0-'*+0*(*(/577.,,+,+.-,+-522507859:3;:1917472.325/00378997254977888546.,+,*19-+(*+++.44922149883295..6457558738697;/-4/.2)'++++6000///5;754685*641*1,4.;,,*)&,-)+*,./--01903781-4/)++,+),03*../65684'()+---+,.1374,,0))*,38+377,64--()*.016/.60/19.-./-//0/((&),*-'+'(*263514/-)'((-8143;76756/238/'+-0196797736+)-0&6)&*%(),41-0)++213450--,+/.++/.63534*).%()++,,9::;;8;51()*&''111052(,,.58%+38141//0313573:3003)((,*667;6+,+.6536.0)58+&)*'),*2''*,(&'-2487:1-9-'++',,.0-94-,084*-,*384.////65380-&&(()++,**-*$%'-.079;73
@fe017b22-9294-4b07-b08e-89680ff84a81 ch=86 read=110049 start_time=2019-12-13T07:48:55Z barcode=BC01 runid=2c9cf7bc05858273f10e7d7ec552fc0bd742dc3e
CCAGTTACCCGTGTTTGACTTCCACCCCAATCCCGCTGGCCCTACCTTCGGCCCGCTACTCTTGCAGTTAGCTCACGGACTTCAGGTAATTTGCCAGCTCTCGCTGGTGTGACGGGCGGTGTGTACCAAGACCGGGAACGTATTCACCCGCGGCATTCTGATTCGCGATTACTAGTAACTCCCAACTCCATGTAGGCGGGTTTCAGCCTACAATCGAACTGAGACTGGTTTTAGTTTGGGCTCCACCTCACGGTATTGCATCTCTCTGTACCAGCCATTGTAGCACATTAGTAGCAGCCCTACACATAAGGGGCATGATGATTTGACGTCATCCCCACCTTCTATCCTGGTGCTTAAGGCAGTCTCGCCAGTCCCCTCGAGCCGTGACAGCAGCGTGAGGGTGCGCTCGTTGCGGGACTTAACCCAACATCCCACGACACAGCTGGCGGTAGCCATGCACCACCTGTCACCTTGTCCCCAGTTTCCTCAGTTGGTACGAGGATCATCAGGGTGGTGGTTCTTCGCGTTGGCTGAATTAAACCACATGTCACTTCTTGTGCGGGTCCCGTCAATTCATACGGTTTGTCGCGACCGTACTCCCCAGGCGGAATGCCAATGCGTTAGCGGCGGCACGGAGGTGTTAGAGCCCCACACCTGGTATTCATGTTTGTGGACTGCGGGTATCTAATCCTGTTGCTCCCACGCTTTCCGGGCCAGCGTCAGTTACAGTCCAGAGGGTCGCCTTCGCCACTGGTGTTCTTCCTAATCTCTACGCATTTCACCCGCTACTTTCGAGGTTGCTCCTCTCACTCCTAGATAACCAGTTTGGAATGCAGCACCCAGGATCAGGCCGGGTATTTCACATCCCCTTAATCATCCGCCCACCTGCGCTCCTTTGCGCCCAGTAAATCCGGATAACGCTCGCACGCTGCGTATTTACCGCGGCTGCTGGCGCATGGATTAGCCGTGGCTTCCTCATGGGTACCGTCATTATCTTCCCCCAAAGAGACAGGCTTTACGATCAATAGCCATCACTCCGCGCGGCGTTGCTGCATCAGGGTTTCCCCATTGTGCAATGTTCTTTACCAACACTCCCGTAGAGACAATATCAGCACCAACAGAAAGGTTAACCTGAAGACACCGACAGCAATGCGCGGCGGCA
+
0+&)15(,/'$%%)+*(').4-'&+470.526+-'*+*).81.,,*.3,*,-/-*-2',((&&'0%439.-,13.009288:4&20-+(/-)(1+)**+.)-))+-011*-26,9943:310---1*2+*+.1&*/**--101:3(++*&-&1--03-0335;53476:;754**,-0//*2(,*,-.,-*+,1,0.-3+0463*15.%&*+303-0;764235662&&%$#%(),&&')(+./&**),*-/)*$,''(+-121.-05659.--7.046&('*'&(%(+)*+*,*)+25.((*)**+//*6:24450111/9<10,112460:36.',.2,+&(*5521)+'$%$(&7,7.1/,'($$#&'+)23,*1'%%'$)'(%%&$'$&&&*&&+*&'&()035148--.994.4-4,-8,--8,-/++%)())+..2222/-))).*,0/0**)..367101/(*,-1,,459)%',260310(&-*-(%$#%%,-)'&(+-,&)'(+/'&-)4((+'(,+0-,('&))+*/,88/:..*,&.0$''/)3/./65)3-*4;5-575/38/&&#&/50::+))&'')(,&*'++.88-.055*.462+-&-)1/..-3(,**,*-+*),,)').+.1720315/7/$)(-++&2234;3/5(-)&($%))*/'('0+100./+5,/2.,2+'(*3;3*-*(,0,-*'32*.#&(-05*+/200551:()++20,+-274464020'*+&*+.5;8617'(8;630*'),),'+652,12-')'('*-*(('(&-'#&'&%'('($&'+&(+.326.93.86;:46+*,$&#%&$&%$(.0*(%),406*2-3,2:;5564.:50'').5-002;9014*'+)&%(%'-.1-20%)*-4.)*/,+()1.2202*%-),161-$)%('(+,..1/)(+0//1533691:)(&'$-*1'3.*001&/03078:52-$/'-)*%.''*++0/,-18:.697-37-*'(-()-5.98.+/-)/,))%*,/569/,,*/'$')./5..29,-,)&$(/.312/;13792)1/(*,.2-.&,.%*+((++-.+$)&).*)0+-()**/,.-66-./,/3502,*,*&+(.*4*0#$%*)*+656:54-*+,0+-*('$%&&%&''
@4fb5731b-ed25-4b19-b103-d8567d31e4a7 ch=198 read=100806 start_time=2019-12-13T07:49:06Z barcode=BC01 runid=2c9cf7bc05858273f10e7d7ec552fc0bd742dc3e
CTCCTACGGGAGGCAGCAGTGGGAATATTGCACAATGGAAAACAAACCTGATGCAATACATACCGCGTGTATGAAGAAGACCTTCGGGTTGTAAAAAGTACTTTCCAGCGGGGAGGAAGGGAGATACCTTTGCTCATTGACGCTACCAGCACCGGCTAACTCCATTGCCAGCAGCAGAATGCACGGAGGTGCAAGCGTTGATAAAGTGCTGGCGTAAAGCGCACGCAGGCAGTTTGTTAAGTCAGATGTGAAATTTGGGCTCAACCTGGGAACTGCATCTGATACTGGCAAACGAGTCTCGTAGAGGGGTAGAATTCAGGTGTAGCGGTGAAATGCGTGAGATCTGGAGGAATACCGGTGGCGAGCGGCCCCTGGACGAACTGACGCTCAGGTGCGAAAGCGTGGGGAGCAAACAGGATTAGATGCCCTGGTAGTCCACGCCGTAACGGTATCGACTTGGAGGTTATTGCCCAGCGAGGCGTGGCTTCCGGAGCTAACGCGTTAAGTCGACGCACCTGGGGATGCACGGCCGCAAGGTTAAAACTCAAATGAATTGACGGGGGGCCCGCGCAGAAGCCGGTGGAGCGCGTAATTCGATGCAACGCGAAGAACGCTACCTGGTGTATCCACGGAAGTTTCAGAGATGAGAATGTGCCTTCGGGAACCGTGAGACCCAGGTGCTGCATGGCTGTCGTCAGCTCGTGTTGTGAAATGTTGGGTTAAGTCCCGCAACGAGCGCAACCCTTATCCTTTGTTGCCAGCGGTCCGGCCGGGGAACTCAAAGGAGACTGCCGGTAAACTGGAGGAAGGTGGGGATGACGTCAAGTCATCATGGCCCTTGACCAGGGCTACACACGTGCTACAATAAGCGCATACAAAGAAGCGACCTCGCGAGCAAGCGGACCTCATAAGTGCGTCTCGTAGTCCGGATTGGAGTCTGCAACTCGACTCCATGAAGTCGGAATCGCGCTGGTAATCGTGGATCAGAATGCCACGGTGAATACGTTCCCGGCCTTGTACACACCGCCCGTCACACCATGGGAGTGGGTTGCAAAAGAGTAGGTAATGGCCTTATTCCGGGAGGGCGCTTACCACTTTGTGATTCATGACTGGGGTGAAGTCGTAACAAGGTAACCCGGAAGATGGGAGCGACAGGCAAGTGGGTTTAACACAAAAGACACCGACAACAGCACCAGCAATACGTAACGCA
+
.451/38/3+$++0-1/),/*3-...0421/2/31091/01+,&(&/61012+*+&#$'%($%&(//123&(*65+-/*%298;852619163::/*'+)+16,-('+/-072)*2,,+.(()**'(..9.-888/9/...(()),((&(*/34-,-///0/1%1&&-3-,+')-%&&&''*)%&*',,),/6726*.)(*/.+*%-%)&((%().30))+,'+)0+,45&2664./314/7;668960&))&&%$%)+.0877574591.1.5::829((*/..4262/*)))'(((((125,(+,+*,+'/)3*0%*+))((,(++,-09/+*)++'()-555;2.5/,1,-,.-(++,*+-./+31:6/)07531//+.*,,1314'/-1,)%),(-.4792:,+-.4:-4(66*/+,(,+-,:.-0.723463121386/66+,*,,./0783735,4-.-(+.*/5)$#$',.633448/-+.*--+,-/511275,7,3-34/)+&*%,*0)+/+))%'%&'/4714491849696)33777+*()+-/--1/0378-16,+/&/(&)((,,./23/').+((*.-7:.----;48322,,2+),.$%&&*/).(&%$%(.-./-4)2-0:;/2-++,-3//-4.2567:617(6858::675(,..)'),60.//03585834367788-/0/057/60..25:7336;.813130053:.,00%-,-26527,3850:33341;-),6239646587701817069*2/.4943)+)&**0.,,'*()&356667+*5-40(3)0803678:+*,,.,-5%034.2,8/+),+10:3245852.-,)+.039:59171('&(-/31%.-,(&(,+.76657851,,)'/;6989/.1.5-/.)'(,/..0'),023122.3060/*'*+2389580.///014724/.0--1,6055858,,0)1-/9442:98/.-+./:7781,/2:/0)--260318,*&()&%&')-../-2/,/23/4421*,325696),,,5*-('+,37*%&&'/(1+++(+(*&%%$/0-'06-*02'*%'-,*24123:625455:412113/+--+-*2,*+0--+,&**-.,+.,/)0/.9/0.())%**736&'320,),%)$)*)-./13495)&$$$'+&%&&$%$%&',,*30,,,&.''%$($&$
@44a33477-b988-4d85-918c-ef0fcf25e5d3 ch=180 read=132914 start_time=2019-12-13T07:49:05Z barcode=BC01 runid=2c9cf7bc05858273f10e7d7ec552fc0bd742dc3e
CCGGTTACCTTGTTGACTTCACCCCAATCATCAATCCCACCTTAGACAGCTCCTTCCTTGCGGTTAGGCCACCGGCTTCGGGTGTTATCAACTCTCGTGGTGTGACGGGCGTGTGTACAAGGCCCGAGAACGTATTCACTGCGACATGCTGATTCGCGATTACTAGCGATTCCAACTTCGTAGTCGAGTTGCGGGCCTGATCCGAACTGAGAATGGTTTTATGGGTTTTGCTTCACCTCGCGGCTTCTTCCTCTGCACCATCCATTGTAGCACGTGTGTAGCCCAGGTCATAAAAGGGGCATGGATGATTTGACGTCATCGCCTTCGCATCAACTTGTCATGGCGGTCTCGCTAGAGTCCCCAGCAATGATGGTAACTAACGATAAGGGTTGCGCTCGTTGCGGGACTTAACCCATCTCTGACGAGCCCGGCGGCAACCATGCACCACCTGGCCATCTCATATATGTCTCTCCATCTCTGGAGCCTTTATGAGTATGTCAAGACCTGGTAAAGGTTCTTTTCGCGTTACTTCGAATTAAACCATGCTCCACCGCTTGTGCGGGCCCCAAATCAATTCCTTTGAGTTTCATTCTTGCGGAGCATGCTACTCAGGCGAATTACTTATTGCGTTAACTGCAGCACTGAACTTTGACATCCAACACTTAGTACTCATCGTTTACGTGGACTACTAGGGTATCTGTTGCTCCCCACGCTTTCGGGACTGAGCGTCAGTTGAGCCAGATCGTCGCCTTCATAGTGTTCCTCCATATATCTACGCATTTCACCGCTACGGAATTCCACGATCCTCTCTCCTGCGCCTAGCTGCCTGGTTTCTATGGCTTACTGAAGTTAAGCTTCAGGCTTTCACCTGAACCCTTGCTGCCGCCTGCGCTCCTCTTTACGCCCAATAATTCCGGATAACGCTTGCCTGCCTACGTATTACCGCGGCTGCTGGCGCGTAGTTAGCCGTGGCTTTCTAATAAGTACCGTCACTCGGCTACCATTTCCTGTAACCCGCCGTTCTTCCTTTATAACAGAGTTTACAATCGAAAACCTTCTTCCTTCACGCGGCGTTGCTCGGTCAGGGTTTCCCCATTGCCGAAAATTCCCCTACTGCCGCACTCCCGTAG
+
4624/;,--6-,20-,+20/-:9;.437771+,/)+3**0)3,((..(+-2452570,0.08:18(/698-.--++/5004601.;22.4+,+.,-048:9988760-6/2,'+),-/63//83)*/01786878;2)+#'()'00120656:<;777.8/-,/.03667623*++,8.5/--.-86/7.--,1)-(&$441**20/(')'(.,026:;.678</19;/1235002413)'*+*.,*+-)1+,,*+&+53357/18--,.-,-1033,+++-3-)/-.,/015/*)07..0,,***553;7014677869(+-475)+).1.1),/,/3,(),*,121/2/00(''('287)*%&)3*/.1/47563348/...5:(4/8;798:69307-,,68/'*)0)+&$%%'++&)&2((.-'&))/.(/28:<7723124),/*,&&&*,514&''(&%$'),-/3866766,,4)+++06+%-,+-/1:706-,,/0;679616(114:32-)(,,5/5/(.593+-+2,3<;6:411677945903291747'01135/&)(*,*3)4-1,61..15;;76:</:/./++'%*+/*21//11(.31*+*2)()20+3/,+.-7.7/446%*+.45367.52/.23883)3.3.+/-),3337756634:9(()%*727753/(/13('&&%#)/&(,067.+0.-0;./'966230.01136&-3+(&+2.+-..8275+)(%))''&'-+3.5**27/22447831536-5:1.263,.)()(()-.5.)#&&&+--+,/103433-%))&&*0027;8:93;913/0-3-3.,.1/2./5;5-+,48415:25::,&(.''(74<141//2447142.-)&(&,-).0;731*-.,./.279;022;3:9:4-.,0+/.&&))')-*,)*,+/.-.-90116/6-***,0).5.',//*..40.99/*05259+-01;:9-(*+*5-,,-/3.2;.5-,+/,'/8*+8875;4373/05.*)./4.&'(185,*3,,.(*39:0;2821:71621-1.,--,.3;8877+878+3;82;608;7+2//98400740.75.(++1.()$&)%').4+,8&5
@690d6a7c-02af-47db-8ca7-f6ee8d30a1c9 ch=215 read=64128 start_time=2019-12-13T07:49:03Z barcode=BC01 runid=2c9cf7bc05858273f10e7d7ec552fc0bd742dc3e
CAGTATACTTGTTCAATTTACATTATTACTGGAGTACTGAAAAGTTATCGGGATTGCGGATTTGGTGGGCGTCAGTTGAATAGACATGGGTCTGGTTGTGGTTGGATTGGGATCGGATTAAGGTGGGTCGATGAAGTAGGTTGGCGAGAACGGTGGGTGCGTCGTTATCGTGGATATGGGTTATGGAATAATAATATTTCACAGCACGAGCTGGCGGCAGCCATGCAGCACCATATCTCCACGGTTCCCGAGGCATTATCTCTGAAAACTTTAAACGTTATGCAAGACCAGGTAAGGTTCTTCGCGTTGCATCAGATTAAACCACATGCTCCACCGCTTGTACGGGCCCCGTCAATTCATTTGAGTTTTAACCTTGCGGCCCGTACTCCCCAGGCCAGTCGATAACGCGGTGATTAGCTCCGGAAACCACGCCTCAAGGGGCACAACCTCCAAGTCGACATCGTTTGGCGTAGACTACCAGAATTATCTAATCCTGTTTGCTCCACGCTTTCGCACCTGGGCGTCAGTCTTCGTCAGGCCGCCTTCGCCACCGGTATTCCTCGAATCTCTGCGCATTTCACCCTTCACGCCTGGAATTCTACCCCTCTACGGACTCAAGCTTGCCAGTATCAGATGCAGTTCCCAGGTTGAGCCAGGATTTCATCTGACTTAACAAACCGCCTGCGTGCGCTTTACGCCCAGTAATTCCGATTAACGCTTGCACCCTCCGTATTACCGCGGCTGCTGGCTGGAGTTAGCGTGCTTCTTCTGCGGAAGTGACGTCAATGAGCAAAGGTATTTAACTTTCTCCCTTCCTCCCCGCTGAAATTGCTTTTCTGGCGAAGGCCTTCTTCATACACGCGGCATGGCTGCATCAGGCTTGCGCCCATTGTGCAATATTCCCCTGCTGCCTCCAGTAGAAG
+
"$&(*2*,))'(/5*+2.**-*/))15'+,)''$)&*'(*+(&$,$#$$#)&%,&&$'&&,(&)%%)(%$##$#&.($%#$#$#$$%&,)**$&%%%$#&'&(%%$%%))%%(((*)1)'$%$#&*$&$&&+)')%$$(')%''$&$$$$$&%$$,)&&$$##$&$#$$#%$&&$%#$)&(&$%$%&%'$(('%%&),((*+-&0-..+++*/'*'((+%(*%&$)'++++/$('.0.0*())3416.''')(.&+'(*20/-%)/2-+,0%++((((*%&##)-+/0;425-2-,.7:./+$&*,,,)+**.%&*+,4;82,**#.&+/280/.(*,++/(1+01-31,(,/293;5&(((*,..:;0//.*(*++)(--(#(&+),+'($+(**,-1710..&,**)$&&(*&'(-,0'&%+'(14././75610-38.-.0/728.1,(**,01/3342+/0(),//0'.12787821&)***+/+06044..06-*/.5(#('&'('-((),/('.66'4412563775''%()/369:7<868:116,525477700&'2--+)&%*').099-&*-,,2,%((2458,0*0+50*02.+&+)*.*+*-11/,$&%%%.-'*.+-./01:8:18972-((.**,&%-/4(+.)35--,-0++,*2,3('((&%++-/+.10-,0)+,,''+*15,*/0567;020*,).*0*+2+()(/76).''*11104811+(%('0.3-+...*+.3'&%''$$',(/2255533+*%#$&',.72922/24+1))'($+)&)+'*/+'-,8.0972/1/..+,4-.4.,.')+-*&$%')+*-0,1,..1)+-,%%%&$'))'&&#((*(+-.+*-(..)*((+,-5+&,+$)$(%/)-,-,-1+./54439.6+$&+*'&%$
@1fbd4da1-5137-4f01-a15e-92884863ca7f ch=99 read=130766 start_time=2019-12-13T07:49:18Z barcode=BC01 runid=2c9cf7bc05858273f10e7d7ec552fc0bd742dc3e
CTCCTACAGGGGCAGCAGTGAGAATTTTTTTCGGCAATGGAAACCCTGACCGAGCAACGCCGCGTGAAGAAGGTTTCAGTTATAGCTTCTGTTATAAAGGAAGAACGGCGGCTACAGGAAATGGTAGCCAGTGACGGTACTTTGAAAGCCACGGCTAACTACGTGCCAGCAGCCGCGGTATTATGCGTAGGTGGCAAGCGTTATCCGGAATTATTGGGCGTAAAGAGGGCAGGCGGCAGCAAGGGTCTGTGGTGAAAGCCTGAAGCTTAACTTCAGTAAAAAAAAGCCATGAAACCAGGCAGCTAGAGTGCAGGAGAGGATCGTGGGGCCCATGTGTAGCGGTGAAATGCGTAGATATATGGAGAACACCAGTGGCGAAGGCGACGATCTGGCCACAACTGACGCTCCAGTCAGCAGGGGAGCAAATAGGATTAGATACCTAGTAGTCCACGCCGTAAACGATAATTACTAAGTGTTGGATGTCAAAGTTCAGTGCTGCAGTTAGCGCAATAAGTACTCCGCCTGAGTAGTACGTTCGCAAGAATGAAACTCAGAATTGACGGGGGGCCCGCACAAGCGGTGGAACGTAATGGTTTTAATTCGGAAACAGCGAAGAACCTGAATCTTGACATGCTCATAAAGGCTCCAGAGATGGAGAGATAGCTATATGAGATACAGGTGGTGCATGGTTGTCGTCAGCTCGTGTCGTGAGATGTTGAGTTAAGTCCCGCAACGAGCGCAACCATATCGTTAGTTACCATCATTAAGTTGGGGACTCTAGCGAGACTGCCAGTGACAAGCTGGAGGAAGGCGGGGATGACGTCAAATCATCGTACTTGCCTTATGACCTGGGCTACACGTGCTACAATGGATGGTGCAGGAAGCGAAGCCGCGAGGTGAAACAAAACCCATAAAGCCATTTCTCCAGTTCGGATTGTAGTCTGCAACTCGACTACATGAAGTTAAGAGTCGCTAATGTCGCGAATCAGCATGTCGCGGTGAATACGTTCTCGGGCCTTGTACACACCGCCCGTCACACCACGAGTTGATAACACCCGAAGCCGGTGGCCTAGCCGCAAGGAAGGAGCGCTGTATCTAAAGGTGGGATTGATGATTGGGGTGAAGTCGTAACAAGGTAACCGG
+
-0/'(,1&,/-,+135-+.()&)+,5:9<.-98;617011$'('9'+*..0-(4643657:732-+'+(,11.5:)+(2,8+.+)-/7/30-7//0;*+).)(-30)71051014*+*&)+'*9.-.6/*-.0448)((**50*/512392.4/..6742.//03;42/+(*6+72+))(-*./.7367382321/3,.,000,:)*,%%+'(..4631/-71,)&--+,-2;7452-0/2*468//087470%+%%&*32503-++*1,.06/*..9/4,814/++3))&).,+357980.0//-/231++.3-.)/5-14/840%%%))(2/42---..954499.//:;98898847820-)-)+/5020020,.,)+-.871142.4')&%&.+32332./,/++-/3&&%%(4.'(--;;;.&1*'2)+,3864:..1554277.026;673<9-*)+(&,&&)689-076;5)14637+61.04:)./2/134-26+($$&*+..28,-2222623-,)&*+**.,.+/-+)-36+-767355327-)('(00,0,.487*48-+--/333+/*(++)&+)0&')+,29;..52;5(&,)&/+(,,,212.+)&&&&(%,/)+,/,'.--'&18*.2--0')+%(*8774.'(-+%-..67389635635.1524899::;::9;888414*,-.0-----5766/0352:,%./304./3:++3537../1.72638'+,-,347556;8866:7+01/,-+7(/36-621-$&&'*+-0679623323550'--32.0).1.25186.,*,-/197683-//,,%/''**'*((((+316521)&('(+()-159778/://;86423,4(*'),'+%&*&(333/&)),*(4(')<;08;.+021+$&$&%,/.,8'(*:<9.2(3/,-2999988.5/.066996736/,++0-/('%%',,21370-2/1826413/02457650/3/+*--,,-.0;8581895132//465535:60;611300.1401/-.,.---3360033+,1,.6-9,7)4)))013)*..,+00%('&&('%')),0-03,)4/7;;112-,+*$,'63-&))/0.-21),;658,703:8778
@65b0a3cf-1348-4b34-a7f8-f4eefe7240b3 ch=34 read=84104 start_time=2019-12-13T07:49:25Z barcode=BC01 runid=2c9cf7bc05858273f10e7d7ec552fc0bd742dc3e
CTCCTACGGGAGGCAGCAGTGGGGAATAATGCACAATGGGGGAAACCCTGATGCAACAACGCCGCGTAGTGATGAAGGTTCGGATCGTAAAGCTCTGTCTTTGGGAAGATAATGACGGTACCCAAGGAGGAAGCCACGGCTAACTACGTGCCGCGGTAATACGTGAGTAGCGAGCGTTATGAATTTACTGGGCATAAAGGGCAATAGGCGGATGATTAAGTGGGATAGCCAAATGCGGACTCAACTTGGGTGCTGCATTCAAACTGGTTATCTAGAGTGCAGGAGAGGAGAGTGGAATTCCTAGTGCTTGGCGGTGAAATGCGTAGAGATTAGGAAGAACACCAGTGGCGAGCGACTCTCTGGACTGTAACGAGCGCTGAGGCTCCAGCGTGGGAGCAAACAGAGTTAGATACCTGGTAGTCCACGCCGTAAACGATGAATACTAGGTGTGGGGTTTCCAACACCTCCGTGCCGCCGCTAGCATTAGAGTATTCCACCTGGGAGTACGGTCGCAAGATTAAAACTCAAAGGAATTGACGGGGACCCGCACAAGTAGCGGGAGCATGTGGTTTTAATTCGAAGCAACGCGAAGAACCTTACCTTGACATCCCTTGCATTACTCTTAATCGAAATCCCTTCGGGGACAAGGTGACAGGTGGTGCATGGTTGTCGTCAGCTCGTGTCGTGAGATGTTGGGTTAAGTGCAACAGGCGCAACCCTTGTCGTTAGTTACTACCATTAAAGTTGAGGACTCTAGCGAGACTGCGCGGTTAGCTCAGGAGGAAGGTGGGGATGACGTCAAATCATCAGCATACCCTTATGTGTAGGGCTACGTGCCACAATGGCGCTGGTACAAGGGAGATGCAATACCGTGAGGGGTGGAGCCAAACTTTAAAACCAGTCTCGAATTCAGTTGTGACTGAAACTCGCCATGAAGCTGGAGTTACTAGTAATCGCGAATCAGAATGTCGCGGTGAATACGTTCCGGGTCTTGTACACACCGCCCGTCACACCATGAGAGTTAGCGGCCACCCGAAGTCCGTGAGCCCCAACCTGGAGGCAGCGGCCGAGGTAGGGTCAGCGGTGGGGTGAAAGTCGTAACAAGGTAACCGG
+
,/0*)*/*7-&)**.223486:4&-+)*&*(33,3,+062/*'.-/7--.0356:,6763),*%%%)('-),-.&%*0/3+*;4991*20('+,760522;;/6-1.0212641.2../+,0*0/+,&*+(,*-,+-3522354755('&*'/,(*+,)*,42.'&%%%)*),(/-.4,,'&)/31--.17--*+13**-)*'()+1887;883/3030283:61($$'%&%(($)&+,546'*'),)+))*,58878/,*3798:46533555//012625.+)'++((&)'+,3,3-/(),*0&$)%''((/+658710233/*))'/(&-1*/003001967222-'&)*/74200*04:988755/)&&%(+*('(/+.+4($()+2654)+./6&/,,$&)6*.25649.)/035756-/*/4011:65/,-./:8600/085533974-:/1%)$((28333*-364156,,+(&+&((('+&)/086+$/*.19*'()*63;683655&(*.,<;52890+)'&,-00-../8;226;1,,-2(''))).*0('%(0123591<<.3/2..+,5&+'*+,/,-1*(/.,-&%+%%((+3155)))3++*2,**,,-.1.,0(()*&*--)2/*6:1162,1,,-67,0(+)-12345278:1286710-//4210-+,--5255108(156951%&$')14%&45304.996-6,++/:00/35//.*.1)1*/)(')-,(..4562.-))**,.04.-%),,+&$$&%&&+0+.,)&)*304:45.,-./3522.++01/*+.,3+41*(++-5664),,-0)))&(&('*,098595&').)&(*/(181+-./0029,(+&$)(&(,,'),-').3/6,*04.2:<870028721%)$../(+--*(+%(),+75.18221'**.,++773-(,++*010/11..%)'(,-/0++10146375;5,,0/485((+)'766,5/)+10*,*0021;7-/6)0/295//*)'*1.&)'&'%$&31/**+*+08352,,.)*(.0/3135**//.0,-.-&()**,./6-,,3362*7-30(((,(+)--186//40.7/191210
@1fe71e45-276c-4455-b75e-a9a8960aef75 ch=204 read=73427 start_time=2019-12-13T07:49:36Z barcode=BC01 runid=2c9cf7bc05858273f10e7d7ec552fc0bd742dc3e
CTCCTACGGGCAGCAGTAGGGGTACGCACAAACGTGGAAACCCTGACCGAGCAACGCGTGAAGAAGAAGGTTTTCAGTTGTAAGCTGTTATAAAGGAAGAACGGCGGCTACGGAAATGGTAGCCAGTGACGGTACTTTATTAAGCCACGGCTAACTACGTGCCAGCAGCCGCGGTATGCGTAGGTGGCAAGCGTTATCAGGTGTGGGCGTAAAGAGGGCAGGCGGCAGCAGGTCTGTGGTGAAAGCCTGAGCTTAACTTCAGTAAATACATAGAAACCAGGCAGCTAAGAGTGCAGGAGAGGATCGTGGAATTCCAATGTGATTGAAATGCGCAGATATATGGAGGAACACACCAGTGGCGAAGGCGACGATCTGGCCTGCAACTGACGCTCGGTAAAGCGTGGGAGCAAAATAGGGGATTAGATACCCTAGTAGTCCCACGCCGTAAACGATGGAAGTGCTAAAGTGTTGGATGTCAAAGTTCAGTGCTGCAGTTAACGCAATAAGTACTCCGCCTGGTACGTTCGCAAGGAGAATGAAACTCAAAGGAATTGACGGGGCCGCACAAGCGGTGGAGCATGTGGTTTAATTCGAAGCAGCATGAAGAACCTTACCAGATAATGACATACTCATAGGCTCCAGAGATGGAGAATGGCCATATGAGACCACAGGTGAGATTGCATGGTTGTCGTCAGCTCGTGTGTGAGATGTTGGGTTAAGATCCCGCAACGAGCGCAACCCTTATCGTTAGTTACCATCATTAAGTTAGGGGACTCTGGCAGGACTGCCAGTGACAAGCTGGAGGAAGGCGGGGATGACGTCAAATCATCATGCCCCTTATGACCTGGGCTACACGTGCTACAATGGATGGTGCAGAGGAAGCGAAGCCGCGAGGTGAAAGCAAAACCCATAAAACCATTCTCCAGTTCGGATTGTAGTCTGCAACTCGACTACATGAAGTTGGAATCGCTAGTAATCGCGAATCAGCATGTCGCGGTGAATACGTTCTCGGGCCTTGTACACCGCCCGTCACACCACGAGAGTTAATGAATAACGCGGTGGCCTAACCGCAAGGAAGGAAGCTGTCTAAAGGTGGGATTGATGATTGGGGGGTGAAGTCGTAACAAGGTAACCGG
+
.05-(*43965.12(--))-.&+$&#&%'%&,.*-),',*-7)*+.2533/2)()'()*++)%0'&/*0519302&,,3//.+&),-20//2:/,0.203;8.:75;8-+('(...-77...4-'*+++*&&*&)%$*(,10/+-0-,-*$&,*...0/.12:545../6.0,,./1+0&(&-2/-.0*/*++....9/.,((,,3/-./2:0+),12-17793:3-,+').*/+*-./3616.-/643+)))'5,+.4//0145'%%'*+0+25+4;53540+00/'''*(0-*/0(*)-40,2,04,9*9)/&)#&%$(&0()166,*)&%')3054-/14/*)**+22+27.1.,%''(+(/-7665452./5395658654558888.+**',(*,11,1/)-00;:.3.+'+1)..'&,,013*'$.//0.83(%*&'%&&597/,***&'''*&)++.'.)+,;4939573.30+-95405/,,+-,.,8/105666231++'**2/,//()%%$%'*.)&&)+)*('+.231:922:4.)+)1/00./+,,8338+-/0.4332967;,/.-624497;51325,0-.+.-&-$$&,-(.29757445*+21''%*-/10/1++&%&').-0*,(&(+,3-*+&,-,.,*)+132*+('''*&,)**%&%*'(*56/689/17222-/2/0)1'(&'*+59:252297491*(%-4+&%+1,3%&+0120'29,0+,-7-7---8;66989;.;-7*)/*$.50525753'1.&46677566-.00085.--.;0.3.17486./3602677575471.019856*53-'.+*+.-58160,1/0-&'++/0-(0.:00;,,**(11.-'))+2+-/.6./44300131.0/.)./;<41;3-,2::-::692+,,)),09:*/)9*)+.)//986240102348/0/0/+6)(/3036779601%*(()+,*-.9471266798737.80-.856:65942501,,//3..*,*,243;7/1751101'+*)%&'7(&$%'&%(''*%&')(307/+..//),***-25,+&%&*,254106).11592+.,)+.//:033777+1/10/.111251-.*++4::;83
@3a573662-d6fc-4750-b1ec-13ce00e720f0 ch=373 read=110709 start_time=2019-12-13T07:49:33Z barcode=BC01 runid=2c9cf7bc05858273f10e7d7ec552fc0bd742dc3e
CCGGTTACTTGTTACGGCTTCACCCCAGTCATGAATCACAAGTGGTAGCGCCCTCGAAGGTTAAGCTACCTACTTCTTTTGCAACCCTCCCATGGTGTGACGGGCGGTGTGTACAGCAAGGCCCGGAACGTATTCACCGTGGCATTCTGATCCACGATTACTAGCGATTCCGACTTCGCCAGGTCGAGTTACGGGTGAAATCCGGACTACGACGCGCTATGAGGCCCGCTTGCTCTCGCGAGTCGCTTCTCTTGTATGCGCCATTGTAGCACGTGTGTAGCCCCTGGTCGTAAGGGCCATGATGATGACGTCATCCCACCTTCCCTCCAGTTTATCACTGGCAGTCTTCGCTGAGTTCCCGGCCGGACAACAAAGGATGCAAAGGGTTGCGCTCGTTGCGGGACTTAACCCAACATTTCACAACACGAGCTGACGACAGCCATGCAGCACCTGTCTCCACAGTTCCCGAAGGGCGCAATCCATCTCTGGAAGAGAGTTCACCAGATGTCAAGACCAGGTAAGGTTCTTCGCGTTGCATCGAATTAAACCACATGCTCCACCCATACGGGCCCCGTCAATTCACATTTGAGTTTTAACCTTGCGGCCGTACTCCCCAGGCTTGGCAGTCGACTTAACGCCGTTAGCTCCAGGAAGCCACGCCTCAAGGGCTGAACCTCCAAGTCGGCATCGTTTACGGCGTGGACTACCAGGGTATCTAATCTGTTTGCTCCCCACGCTTTCGCACCTGAGCGTCAGTCTTCGTCAGGGGCCGCCTTCGCCACCGGTATTCCTCCAGATCTCTACGCATTTCACCATACACCGTTCTACCCCCTCTACGAGACTCAAGCTTGCCAGTATCAGATGCAGTTCCCAGGTTAGGCCGAGGATTTCACATCGGCTTAACAAACCGCCTGCGTGCGCTGCGCCCAGTAATAATTCCGATTAACGCTTGCACCCTCCGTATTACCGCGGCTGCTGGTACGGAAGGTTAGCCGGTACTTCTTCTGCGGGTAACGTCAATGAGCAAAGTGGTAACTTTACTCCTTCCTCCCCGCTGAAAGTACTTTACAACCCGAAGGCCTTCTTCATACACGCGGCATGAAACATCAGGCTTGCGCCCATTGTGCAATATTATTCCCCACTGCTGCCTCCCGTAAG
+
31,21;/008-31*-.'./7.-//0.,-26442/-+-'**,+--20)*++.21/4&'-1-7,:0,.32780,51681;<4.51*,0*)175-19:98889:3;;3-+(++.,--*$%++,*1+'-1/21*.+-40007/.5.-.898-..35.+++%6)*.))+2348<3+))*0*1$$$%*+*)'(+4/--06-,(-5+*5/6333+%$(*//1().'**%1+38.0150,.*))*(+(&,+,+11817467'*40/136;69:533/.,.-5572)('.*/(*1798415.+28581-,+-'(,/345447.95.,273171(*141/841+..++*2),&23/)')'(*((+*757+/733285--&+08+/452+.15-*12/6./.447+2,++492+,.+2+5/(-10*53+))-04731/,0(/0-24.7-+054688010.12/442,0-%((*+5/.*((),/*+,40;4;9363/-.047*''((./40$'(((&)'+-/5377:-1+)-+.-9<::<;:98/:...40)(,-,<:3;.-,*3/133/+4-)%%#%&')'510*.47:5;/-,+,3+**,-98*./.103.00751(('),578*%)&*)&,(/%0/40403-50534((6***0.2-%,)*+(174646;9865+40.&&'+*+,3(8+-..4(64455/:;.-3100::;688-56323-/.98606.0.1/90,//;69..0/0.;82.0/27-.-767::31789<;79:,275.040282;878;66;.87-7:1)*0()*888::5568943<60,02%&)*+,/*.71-/0;3.0/21-0,,1569730,.08-1:///..54479896:9425-).)-)'(06,*%1+*8:,)&())*-&+.-31621+36+-)(*/1785/.1./%%%&&*+-,+*3)6.5//1414-+*-()*'+23237/714538;:4240//**.'$&*.-('*-0**'5,+.&&*1.5353313(5314:3122-61226936'+('&(++*072.1198*32//08;/-971.3(*,$*,*-)/-.091*+',+21-2,-7026/-&,*+,*)%$&++((**-'..(+(&(.097-,3**,112,,'))40437-,-,))(*05*39-+4*&%
@40997455-4c71-406e-94c6-bf68619b819b ch=185 read=124366 start_time=2019-12-13T07:49:47Z barcode=BC01 runid=2c9cf7bc05858273f10e7d7ec552fc0bd742dc3e
CTCCACAGGAGGCGCAGTAGGGAATTTTTTTTCGGCAATGGAAACCCTGACCGAGAGCAACGCCGCGTGAAGGAAGAAAGGTTTTCGGATTGTAAACTTCTGTTATAAGGAAGAACAGCGGCTACGAATGGTATGAGTGACGTACTTTATTAAGCCGGCTAACTACGTGCCAGCAGCCGCGGTAATACGTAGGTGGCAAGCGTTATCCGGAATTATTGGGCGTAAAGAGGCAGGCGGCAGCAAGGGTCACCCAATGGTGAAAGCCTGAAGCAACTTCAGTAAGCCATAGAACCAGGCAGCTAAGAGTGCAGGAAGGGATCGTGGAATTCCATGTGTAGCGGTGAAATCGCGTAGATATGGAGGAACACCAGTGGCAGGCGACGTCTGGCTACAACTGACGCTCCAGTCCAGCGTAGAGGGAGCAAATGGGATTAAGATACCTAGTAGTCCACGCCGTAAACGATGAGTACTAGAGGTATTTGGATGTCAAAGTTCAGTGCTGCCAGCACCGATAAATTACTCCGCCTATGAGTAGTACGTTCGCAAGAATGAAACTCAAAGGAATTGACAGGGGCGCACAAGCGGTGGAGCATGTGGTTTTAATTCCGAAGCAACGCGAAAAGAACCTTACCGTCTTGACATACTCCATAAAGGCTCAGAGATGGAGAGATGGCTATATGAGATACAGGTGGTGCATGGTTGTCGTCAGCTCGTGTCGTGAGGATGTTGAGTTAAAGTCCCGCAACAGGCGCAGCCCTTTATCGTTAGTTACCATCATTAAGTTGGGGACTCTAGCGGGGTTGCCAGTGACAAGCTGGAGGAAGGCGGGGATGACGTCGTCATCTGTGCCTTATGACCTGGGCTACACGTGCTACAATGGAATTAGTGCAGAGGGAAGCGAAGCCGCGAGTGAAGCAAAACCCATAAAACCATTCTGGTTCGGATTATGATCTGCAACTCGACTACATGAAGTTGGAATCACGCTAGTAATCGCGAATCAGCATGTCGCGGTGAATACGTTCTCGGGCCTTGTACACACCGCCCGTCACACCACGAGTTGATAACTTTTAGAGCCGGTGGCCTAACCCGCAAGGAGGGAAGCATCTAAGGTGGGGTTGATGATTGGGAGTGAAGTATATGCGAGTAGCCGGAAG
+
-20.,,&+(%+*/05++,),+(()++)()*.+55;88971-/.,20,+*./7.-+**,40/,3+$$%%'5+31,2%'+.*.-92.1+1)3,((+5234;46-.,**.*.2/7248.&,*(,,*&$%'(&,1-(%%%(),.+%)+-26-,0521(..&&+/062/&+)'%-0*.0///5..1.+5,--94/6+6-15324+.0292//.10.5/5+2-7784457:-)%.+-.7;:6:8-01--/78/,&+)(),--.1++0.,/3/*,(&&&('/,5*2357(()&&&')*2735:7,3211)*)//010/2+&).3*+/'0)(.(6);:11,/*1-/0/2)))2.()&0./302,**''(0*.0/356/01062&,0,-2+(*,,1,-,-104./0240+-+,+-.9&&$$(/%)%(0*),,6;;..;9.8-,()+3,:2*))/**145*,,-2057;:-*'''&))*01,('*&)$-4(0+,-()+,..--4.+--/)(#(&&#&%*-%-35.(-($'*-4/161'))$%&'&(*,.152.0/5)'2+-'+6()33:.*,+-/+)&'%+15,*'**,,&(($..13,00566658/;</.:5;0+*).$-.&/('+,0-(%&0,52703+%&+3+**+'*+/+-($')41/3329,%$+1245.+*(/+)/.-04254589:6:,0,-,.(,-340336,,-10/+,-.27869971''++,-)4('&%./,90/.34('*0380163&4)+/5)(-(+-4,8,,+:009<798.24-))/*,/5.././*%.+)-(%**'.34766663,*++2/,2-,5197++59+664763./33200#$&%('''&'&(*&'&)&%%&&(**-121..20,+()&,)&(/*))(&-0,+0*/%'('+;43-%)((/*%*-894/95+**2:708560)$'.+)++,2.3+,&$-2467481//0-.///88280-8.2/5862&/)-0&10285527*(85/-)-*/-/0*5%)'&&556741:1.1.6/,&%'%*).'-+07159-',,*/(/*'((**(.('))(&'&&$'&*(.83833832015080,134/-&)+'&'$&*22637),+(*('*+*++-*7*,/-'%)('+&('+'''$%'&')%1+17'*(
@ede3f54a-0624-4cdb-b048-e29ddcf43697 ch=391 read=58650 start_time=2019-12-13T07:49:41Z barcode=BC01 runid=2c9cf7bc05858273f10e7d7ec552fc0bd742dc3e
CGAGGGACTGATGGGAATGTTGCACAGTGACTAAACCTAGTGCGAAAAGCCATGCATTAGTATGAAGAAGGCCTTCGGAGTTATAAAGTACTTTCAATGGCAGGGAGGGAAGGGAATTAAAAGTTAGTACCTTTGCTCAGTGGCATTACTGCAGAAGAAACACCAGCTATCGGCAGCGGCCACTTGTGTAATGCAGGAAGTGCAAAGTTAATCAGATTACTGGGCATAAAAGTGCTTGCAGGCAGTTTATTAGTCGGATGCCAAGTCCAAGGCTCAACACAGGAACTGCATCTGATGCAAGCAGGTCCTCGTAGAAGTACAGAATTCCAAGGTGCTTGGCCAGTGAAATGCAGCCCAGAGATCTGGAGAGGAACTGCCAGTGGCGAAGGCGGCCCCTGGACCAGACCCAGCTCAGGTGCAAGCTGGCTGAGGAGTAAGAAACAGGATTAAGATGCACAGTCACCCATAGGCAGTAGATACAAATTGTAGAGGTTTCCAGCACCTCCATTGCACTTAAAGTACTGATTAGAGTATTCCGCCCATAGAATTGCAGTCGCAGGATTAAAGGAAACTCAAAGGTGTGGGGATACACGCACAGAGTATGGAGCATGTGGTTTTAATTCAGGAAACAGCGCAGAAGGATTATACCTGGCATCCATTACTCATAATCAGAATCCATGTAGGGACAAGGTGACAGGAGTGGGTACGCCGTTTATGTCATCGTGTCGTAGGATGTGGGATTAAGAAGTGCGCAGCCCTTGTATCCGTTAGATTCTACCATTAAGTTAGGGACTCTGCATGAGACTGCTGGAGTTAACCAGAGGAGGAGACAGGATGGCATCAAATCCATCCCTTACCCCTTATATGTAGGAACACACACGTGTGCACAATGGCACAGGTACAGAGATTACAATGCCATGAGAGTGGGGTAAACTTAAAATGATTCAGGATTGCTTAGGCTGAAACTCATACATAGGCTAGATTACCTAAGTAATCCTTGAATCAGAATGCTCACTTGAGTGAATACATTCAGTCTGCCTTACACCACCCACATCCATGAGAGTTGGCAATGCAGAAGTCCGTAATTAACCCGCAAAGGAAGGTGGCCAGAAAGAGTAGGAGTCAGCGGTGAAGATGAAATCATAACAAAGATAATAACCCGGAGATAGAGCGTGACCCATTAAGTTAGCACAGGCCACCGACAACTCTTTAGCTGGCCATGCTTCAC
+
&'$),)$&$&%'.2+.2.+2'&''))+))(&$03-352''/**(*-.+$%&(%&&%%')#**/-./((%).))&'$%&$',/),+43(+)'(((&'$&%&&&/3,(,2)+(*,(%%('637+*/,,&,),+/.,+454%..-**'/+((#$&%(-**%)-)-281-.-++(&$&$&&%)+/'',*+-53/2(&'%&(*****(++(%--.1+*'+&,3/2210'%'(+01()%$&&&')+(,)--6;5,/+''*+/265(.))(&*+(*')),-1,+*)&+(*%'*300121.*%&$%$*$&%*%'())+*1,)(''&%%(&**0,6)+&'$($%'%))&('+))%&''*'%&+(()+((((+''..+%+*)+*&&+,)+.06/*(,+/'&/+98/*..*-(+),.'&$%''1*,))+..(%%#*+111/1,*&'')%)&'')+1)0+,))))')&%%%$%&*)%,&(%&-%&&'(.+(''&%()(*'-$,)25,+&*+,.35351(-%%(%&)&((&%&$($&$*$&')&))-3-.%*,)&%&'((+*(*(+,*$'&'*(++11+'*'**)*5.0)/.,*)&+25/*(*%'&()**%&&)$$((&(,(++*,,',/,.4092(('%'''*(,*+&')'+(%'%%%%&&$%%%)*/4-./'&&$$(*.*.,)('(,($$'$%'-+032.,0-+,,&,'%'(-0+,&,'(*/.77**&(')'((/)-.+,.+6/24303-*5+1*&,($%%$$)'&,1)*+(*).-,*//,)'-))(),2//4,,+.2&,0/)*+*)%#$&%%)(()&'*))'&-'%#'()*&(,&()$('+'250,.+()-.1:8-/*)*,&$$$&*.+)*,,-(.')*$()%&**()%('*)*'('))1*%&#$$&+'&(.*/))'-&$%',&&,.'&**(&%+*.1'$+16316/1,$$#$&6*%0'%6'$#%%&,(((&&++*3-$%$&()//214,-),0+/,,40..184.&(+)(4185/05-,)*,%%%$&$')('0-*1&494--.,*')&'&''')'$'+)&(%$&&%(&&(%'+)%$%&++)-,(-*)+1))(&'&&*(+,'#)+7.))'%%%&)()&$%(++&&(**(&%&(***-*+)'&'(&((,',(/$(&)(,0,)&*)$$'*+,('+(')+&((()(%'(,)&#,%'&()+,$))(('*+'&*-+-0.''.((.))+'&((&//+-++(&#$
