# Supplementary material for: De novo species identification using 16S rRNA gene nanopore sequencing
Source: PeerJ. 2020 Oct 21;8:e10029. doi: 10.7717/peerj.10029 (PMC7585375; doi:10.7717/peerj.10029)
Supplement: Supplemental Information 2 — Contains raw reads. [file peerj-08-10029-s002.zip › pass_fastq_runid_2c9cf7bc05858273f10e7d7ec552fc0bd742dc3e_265.fastq]

@2ac19eac-8734-4722-9b5f-21e6980f1f26 ch=183 read=163015 start_time=2019-12-13T07:50:17Z barcode=BC01 runid=2c9cf7bc05858273f10e7d7ec552fc0bd742dc3e
TTCGCTTCGTTCAGTTACGTATTCACGGTGCTGAAGAAAGTTGTGGTGTCTTTGTGTTGGCAGCGTGTTTGGTTGGCGGTATGCAGGAGGCAGCAGTGGGGAGATATTGCACAATGGAAACCTGATGCAGCAACGCCGCGTGAGTGATGAAGGTTTTCGGATCGTAAAGCTCTCTGTCTTTGGGAAGAATGTGGTACACCCAAAAAAGGAGGACGGCTGGCTACGTGCCAGCGAGCCGCGGTAATACGTAGGTGGCAGGCGTTATCCAGTTTACTGGGCGTAGGAGCGTAGGCGGATGGATACCCGGAGCTCCAACTTGGATTGCTGCATTCCGGATGGTTATCTAGAGTGCAGGAGAGGGATCGATTCCTAGTGTGGCGGTGAAATGCGTAGAGATTAGGAAGAACACCAGTGGGCAGAGCGACTCTGGATATGATAACTGACGCTGAGGCTCGAAAGCGTGGGAGCAAACGGGATTAAGGTTACCCTGGTAGTCCACGCCAACGGACGGATACTTAGGTCAGTGGGGTTTTCCAGCACCTCCGTGCCGCTAACGCATTAAGTATTCCGCCTAGGATTACGGTCGCAAGATTGAACTCAAAGATTGACGGTTCCATAGCGGAGCATGTGGTTTAATTCGAAGCAACGCGAAGAACCTTACCTACACTTGACCTTGCGTGCTCTTGTCAATCCTTCGGGTTAAGGTGACAGGTGGTGCATGGTTGTCGTCAGCTCGTCGTGGATGTTAGGTTAAGTCCTGGCGCAACCCCGCAATCGTTAGTTGTTCTACATTAAGTTGGACTCTACTTGAGACTGCCTGGAGTTAACCAGGAAGGAAGGTGGATGACGTCAATCATCATGCCCTTATGTGGCAGGGCTACGCACGTGCTACAGTAGGCGCGGTACGAGAGAGATGCAATACTGAGGTGGAGCCAAACTTTAAAAAAACCAGTCTCGGATTTCGGATTGTAGGCTGGGGCACAGCCTACATGAAGCTGGGTTACTGGTGAATGTGGATAGAATGTGCGGTGAATACGTTCCCGGGTCTTGTACACACCGCCCGTCACACCATGAGAGTTGACAGCCCGAAGTCGTGGAAGGCTAACCGCAAAGGAGAGCAGCGGCCGAAGGTAGGGTCAGCGATTGGGGTGAAGTCGTAACAAGGTAACCCGG
+
&*&$%'*-,/74-.22./16,.*&#&+1/(66886+,21,.3+))(,'(*298,/116.0**()&)(/4,--/&&$%'&&&'%)'-(%,**-//0/,.58,&$)*%.'')+,082*&+-,/2*,/554+-335345;6721-(*)-/.-/.,2,7:-)3:0-+&'&*&&&'**(,+/029:17,)&%&)'&#%)(**)+**-22,+)'*)+,('&((-,+,.)3578970-/'')26+./5/-8...45425103/%%1231:1,2+%)+:0./26-+0./*()%()4525:87+)&'&%%),/'''$(),2(/&'+*(,%.)))*+-&-*'$&&%$')14***)%('**,,*140/,-0(%$$%)+-8++(30.&'()6;0/08./045-,'(((/-*+0.0((*)),)()))&&'%&(*)03+*(')-,+--+.',3////+((**)('&(+-/2+*+668;)''):;/6&23-)*%%)&'(,/6++19812122(+)++*+)*+'(,3+*&$%)')'*#&'/+65/*::+200+0-/..0+***-+())'',(*&.23,),,4-.)'+()*,3(-&%+*0,/(+,))*2*.+3./145()',+3%1*-%'%$#%#&%,2*.0230,.60;9676740,6,-*'($%(./-/33,/-+14+**(++*)&%$'&%').%'(%)()*+(-).012/-1(+&'&0++-47'01/08963%.).19,/3786&(),2/1--/201//.9&5679731,2,&(&%$)(**+.+#%$&,204300/.)--+)()*,6//,-3/1/+*)'&$$$&')*,+&1,+20&'7+5+-+--0,*-.*1+1/0.1++.0003',-03:958,64+*1)/.+-**))2867-0()%),-7771,*++*''&%%-0*+-+'&()*./:9618)()%&'(,-1-*,.62:2-0-+5/468253:657446'0%4+(*.3).*))--3/2+(,)&$#&&/0-&,,0-.,**137.2200-.***)-+&'%'+)(*+22/0*+)+*,-;5-3.0-44/,37430/+))+*0.2:63;7.0510.0955//)'(0(($&&(-1-'%%.))&.)-+-)++),75;-229))*((%'))%+-2-.,/..5011-2/012.,&+'.251-.02.-.020)1'-(0-.*-5,2.
@57e966c4-7b50-4bf8-aa9b-0d12ea6ea0e4 ch=483 read=122051 start_time=2019-12-13T07:50:16Z barcode=BC01 runid=2c9cf7bc05858273f10e7d7ec552fc0bd742dc3e
CCGGTTACCTTGTTACGATTTCACCCCAGTCATGAATCACAAAGTGGTAAGCGCCACTCCCGAAGGTTAAACTACCTGCTTCTTTTGCAACCCACTCCCCATGGTGTGACGGGCGGTGTACAAGGCCGGGGCAATATTCACCGTGGCATTCTGATCCACGATTACTGAATTCCGACTTCATGGAGTCGAGTTGCAGACTCCAATCGGACTACGACGCACTTTATGAGGTCCGCTTGCTCTCGCGAGGTCGCTTCTCTTTGTATGCACCATTTGTAGCACGTGTGTAGCCCTGGTCGTAGGGCGTAGTGGCTTGACGTCATCACCTTCCTCAGTTTACTGGCAGTCTCCTTTGAGTTCCCGTGGCCGCTGGCAACAAAGGATAAGGGTTGCGCTCGTTGGGACTTAACCCAACATTTCACAACACGAGCTGACGACAGCCATGCAGCACCAATCTCACGGTTCCCGAAGGCCATTCTCATCTCTGAAAACTTCCGTGGATGTCAAGACCAGGTAAAGGTTCTTCGCGTTGCATCGAATTAAACCACATGCTCCACCGCTTGTGCGGGCCCCGTCAATTCATTTGAGTTTAACCTTTGCGGCCGTACTCCCCAGGCGGTCGACTTAACGCCGATTAGCTCCGGAAGCCACGCCTCAAGGGGCACAACCTCAAGTCGACATCGTTTACGGCGTGGACTTCACCAGGGTAATAATCTGTTTGCTCCCCACGCTTTCGCACCTGAGCGTCAGTCTTCGTCAGGGGCCACCTTCGCCACCGGTATCAGATCTCTACGCATTTCACCGCTACACCTGGATTCACCCCTCTACGAGACTCAAGCTTGCCAGTATCAGATGCAGTTCCCAGGTTGAGCCCAGGGATTTCACATCTGATAACAAACCGCTACCGTGCGCTTTGCGCCCAGTAATTCCGATTAACGCTTGCACCCCTCCGTATTACCGCGGCTGCTGTGGCGCAGGTTAGCCGGTGCTTCTTCTGCGGGTAACGTCCAATGAGCAAAGGTATTAACTTTCTCCTTCCTCCCGCTGAAAGTACTTTACAACCCGAAGGCCTTCTTCATACACGCGGCGCTGAAAAAACACTCAGGCTTGCGCCATTTATTTTAATATTCCCCACTGCTGCCTCCCGTAGGAG
+
4/,)3,)-636+-,'.0.9;,+,587-/02306438+-')-55../766-+,-4,')*1''(/-).+9/0++++.,(&)*9,4<<8,30,27.).//92///09021778.2652811-&*//031-)2('/+./0.:0//20,0,,,:952++,,2*-036;640,,(141..+49<:::;0,,,,.,203.1/2:948'0+.0,9375436/1-.)+.60.21**'),)(*14/0--+/*-/,),/4132:253663),,322'32157+,--//./.*-/+'*-27138988(2'.343('%)+)%((''),-77907)104<15,.*+0:++43-80.09989+1-+))+.3793*&'%*-56508/.,421(0./487*933,+,+,14347453+*)..--1*.+1*.7+,.0914.2059555431-2136:3624(,,()$(&,--.,-2;9;9:2*.*&$%'&'-4264.-.+,.225**0-;;,-9//827763459;21/-+.*--1:46;878-)7')*23/6,9+;;5:9--././/0934/-,7+..23070294+)+,)+)3.)-8800.8;:2;6374((32662*,)))/49*-116+9541-//10/.0/+'%/(-,23.2-3+6)+0-55496730+7:+424080708.2-248971557;=<453:87681/,,.&$(+)32+**&+07/7/2.8,))56/5-#(*+/87/11(1/++(79886./447<9578,369*7819;9<:0-3025)'(%')(+.877986755'),0)+5:58732-.1.)-%+&''-./,+4315214348965,.5/.5:'..,/),,00./*43/2,)*3537111;.+$-,/&.+(',,-121/+(+106897,'&$%.--+)(''+,(%)(12+)./3807-/+.09/5/---0+-,395+46;4994;0-/,-07577641%&+*(3&*.-8/0/8%43.--7-9<:::;7:41896326)-%-,-3.48(2*-,+0,.**,3++092:95+::-).5/,,'()*,/1/)-/655/-04./*%'*,6;0-./+',++0)*&&$&,.339,+&,)+,7:657/2115&*-#$,/1,.60/04601-&()+/2028+1:/,97:6-,
@b43480d3-7c68-4bbc-97bc-71460ec70a18 ch=438 read=119097 start_time=2019-12-13T07:50:27Z barcode=BC01 runid=2c9cf7bc05858273f10e7d7ec552fc0bd742dc3e
CCAGTTACCTTGTTACGGCTTCACTGATCATGAATCACAGAGTAGTACGCGCCCTCCCGAAGTTAAGCTACCTGCATGCTTTTGCAGCCCCTCCCACATGGTGTGACGGGCGGTGTGTACAAGGCCGGAACGTGATGGCACTCATGATCGATTACTAGCGATTCCGACTTCATGGAGTCGAGTTTGCAGACTCAATCCGGACTACGACGCACTTTATGAGGAGTCCGCTTGCTCTCATGAGGTGCTCTCTTTGTATACGCCATTTGGCACGTGTAGCCCTGGTCATGGGGCCATGATGACTTGACGTCATCCCACAGCACTCAGTTTATCACTGGCAGTCTCCTTCTTCCCGGCCGGACCCATGGCAACAAAGGATAAAGGGTTGCGCTCGTTGCGGGACTTATGTATTTCACAACGAGCTGACGACAGCCATACCTTTCCTGTCTCACGGTTCCCGAAGGTATCTCTGGCTTCCGTGGATGTCAAGACCAGGTAAAGGTTCTTCGCGTTGCATCGAATTAAACCACATGCTCCGCCGCTTGTGCGGGCCCCGTCAATTCATTTGAGTTTTTAACCTTGCGGCCGTACTCCCCAGGCAGTCGACTTAACGCGTTAGCTCCGGAAAGCCACGCCTCAAGGGACACAACCTCCAAGTCGACATCGTTTTACGGCGTGGACTACCAGAATATCTAATCCTGTTTGCTCCCCACGCTTTCGCACCTGAGCGTCAGTCGTCCGGGGCCGCCTTCGCCACCAGTATTCCTCCAGATCTACGCATTTCACCGCTACACCTGGAATTCACCCCCCCTCTACGAGACTCAAACGCCGGTATCAGATGCAGTTCCCAGGTGGGCCAGGGATCACATCTGACTTAACAAACCTGCGTGCGCTTTACATGAAGTAATTCCGATTAACGCTTGCACCCTCCCGTATTACCGCGGCTGCTGGCGCAGGTGCCAGTGCTTCTTCTGCGAGTAACGTCCAATGAGCAAAGGTATTAGCTTTACTCCCTTCACTCCCCGCTGAAGGTACTTTACAACAGAAGGTATTCTTCATACGCGGCATGGCTGCATCAGGCTTACGCCCATTGTGCAATGCTACCTGCTGCCTCCCGTAG
+
,*%2.9+.--+*/6//.,/142*1$$&,3%&&'1,,)+)$%&)')+(&+*0187014+''(+0836)-)(,)%#$&'')+23)*/+(/1.((+0)'(%1(.1---13-4112943401337804/,(2,542/,,*6*+(&*,)-,0-3'+,:443&0/65886:0/0444+)*,&'))(%-,7(+7343303,;21-0217010435,.+*.0&$'''))%').)()/,))-,),$$),*3+,*4)--./.+.1347.:--8-''''+--*')(),2,*/898&1'%+/19792-4,*+(*-.03559,74,(/#$&$&',*+.;234/---.))*.0155()8('&+*)(.,2/4*10(*1/9./+//:+019779*+03.5/4267970:-.*3/+'((*,--./9,*%%($'(,01221000..-6+,-%-(()&1/+-5565355:8671,+*,&'$)+,--0+'&()06567<:9574131224.67848+*01<:9;:9:608/1186+'-,.2:5:4-...,/0/6&-((('$&+).*1--57-(*1.+-<669<921316;9.*'*)***(('/)(0*,)197,-145(--./5235330-.,0)'()*1.03).'&).,-,/704*7&/*#%&-265:18'5,4542&.)-/18/:)')3000448821%*2(*(+)*..-+%'-()./7,')*765,--),097520(,4-,*-0.0435./-,/&(+5-574594:2004)/*%)*-/:97.1-+*/1226768-8:-,*-+),1*.+.20..)&/)''*-01354+/4343252443*2,/*/(--3567578:7:9:6,5.)(/)'**+5+$(,,(+*)+/142.,('&/.07;549457673.)+/2/+.$'%&&&(268;63-.0//-**-.*'('183.5:+,9709/0:5122129908'%$)%,)+(%')03568:7644//1'#)*.;630:*1+0102338+((++,3,()'+)&((29*-85&&)*.1,)34-)'*(+*..86*)-&-%%(.(*)'-503;:&'(+)..63()('(*//112)75./7'0/68)%&0+.+1..&$%('+0,.24353/47,+10*
@6bfd0d58-060b-4ce4-9450-50f4430f7eef ch=390 read=71421 start_time=2019-12-13T07:50:34Z barcode=BC01 runid=2c9cf7bc05858273f10e7d7ec552fc0bd742dc3e
CTCCTACGGGAGGCAGCGATGAGAATATTGCACAATGGGCGCAAACCTGATGCAGCCATGCCGCGCGTGTATGAAGAAGAAGGCCTTCGGGTTGTAAAAGTACTTTCGGAGGAAGGAGTAAAGTTAATACCTTTGCTCATTGACGTTACCGCAGAAGAAGCACTCGGCTAACTCCGTGCCAGCAGCCGCGGTAATACGGGGAGGTGCAAGCGTTGATCGGAATTACTGGGCGTAAAGCGCACGCAGGCAGTTGTTAAGTCAGATGTAGAAATCCCGGGCTCAACACAAGAATTTCCATCTGATACTGGCAACGAGTCTCGTAGAGGGGTAGAATTCAGGTGTAGCGGTGGAAATGCGTAGAGATCTGGAGGAATACCGGTGGCGAAGGCGGCCCCTGGACGAAGACTGACGCTCAAGTGCGAAAGCGATGGGGAACAAACGGATTACAGATACCCTGGTAGTCCACGCCGTAAACGATGTCGACTTGGGGTTGTGCCCGCCCGGGCGTGGCTGGAGAGCTAGCGCGTTAAGTCGACCGCCTGGGAAATACGGCCGCAAGGTTAAAAACTCCGAATGAATTGACAGGGGCCGCACAAGCGGTGGAGCATGTGGTTAATTTCGATGCAACACTTGAAGAACCTTACCTGGTCTTGACATCCACGGGAAGTTTTCAGAGATGAGAATGTGCCTTCGAGACCGTGAGACAGAGTGCTGCATGGCTGTCGTCAGCTCGTGTTGTGAAATGTTGGTTAAGTCGCAACGAGCGCAACCCTTATCCTTTATTGCCGGCGGTCCGGCCGGGAACTCAAAGGAGACTGCCAGTGATAAACTGGGAGAAGGTGGGGATGACGTCAAGTCATCATGGCCCGCACCCGACCAGGGCTACACGTGCTACAATGGCGCGCATACAAGAGCGACCTCGCGAGCAAGAGGCAGACCTCATAAAGTGCGTCGTAGTCGGATTGGAGTCACCCACACCGCTCGACTCCATGATCAGGTCGCGCTGTAATCGTGGATCAGAATGCCACGGTGAATACGTTCAGGCCTTGTACGCCGCCCGTCACACCATCAGAATTAGGTTGCAAAAGTAGGTAGCTTAACCTTCCGGGAGGGCAAAGCACCACTTTGTGATTCCATGACTGAGGTGAAGTCGTAACAAAGGTAACCGG
+
).1''*3&,/*)*-*)'()--(+-1.).3))'*0;698120325(,/../1-12.18484::78+(.0-..//.*'/)(,,).+3-48,2))'%%(6:-0100.;41.5,..*.0+&&'-2-.-1.0+,,)())*001227224214+14)**+++$'&"#"#',&),/042167,.78:3031.5:+(*&*33*&)%'('%)'()03+-.95:545:54232315228862563-*(,.*.,14662+/01'.526.39))-0)'(#(.,)1+'(12//2/'-%&((%)'&('&(),-744535736*-(&&&/3424,4((')*.)+..305/7+,45,*)*),5,/(*.+*+.4631-,-./179.07.85303-4/092-,3*0//3.90-,79994150--)-)/00001&*-.,((2/*+0%)).4/((1166//8-/0-+.-62058/+-/0))224.137;./2962/11'-1111.4)0((/3)/,14,',,++3+*+$'$%$))))%&)*)*-**)/-3-0321'/967;:74.++,-).'-)++20*2337180,/)(0($(((.04.5*('%*-,%(('(,.-,,112212*-,,0(().15,5,8*+*,..+0()&&'%'.)&'&*,/-,2612411,--(---9&$'+.(*()+7<30('''(1-*(,+,5868544(*$'%5,582210/),&')+).(*,..6::899218/000024(/5+++/1/+-,2,/-:6/-,+(---4-,/./2/+/901:8580.61&-0,1616/,3+)-0211-7120039/3(*+(*,4866,%***0145)0.45+))*()0..695/1788889500347::232-59(%&$(,*,45:2126.--+&'))*-3268;;:;--+(++,./*(%'&)'&)+,/561/*+.)&((-+&015975%&)55,077232135746+4(0++'&$'+,67*$&$&%$)11777788681111-,/.012'&,%&',/12999;98,1-3338-,--/-.-:44946:9+.25'(('%&($*6-5:1,*+**(05-.)))**/-+167;05//.*&&*)+++'(**8,57614-*5,''+&%'()''43/&+.2/.21,..&&&*()%''&'*(+,0.02,1-*(03)3-7899859
@9c1daa5e-d4aa-4f3a-b3ca-57477a0d1873 ch=484 read=150389 start_time=2019-12-13T07:50:46Z barcode=BC01 runid=2c9cf7bc05858273f10e7d7ec552fc0bd742dc3e
CTCCTACGGGAGGCGCAGTGGGGAATATTGCACAATGGAAGGGCGCAGCCTGATGCAGCCATGCCGCGTGTATGAAGAAGGTCTTCCGGGTTATGGAATGCTTTCAGCGGGAGGAAGGGGAGTAAAGTTAATACCTTTGCTCGTGACGTTACCCGCCGGAAAACACTGTGCTCCATTTAGCAGCCGCAGTAATACGGAGGAGTGCAAGCGTTAATCAGGAATTACTGAATAAAGCGCACGCAGGCGGTTTGTTAAGTCAGGTAAAAAAAGCGAAATCCCAGCGGGCTCAACCTGGGAACTGCATCTGATGCTGGCGGAGTCTCGTAGAGGTAGAATTCCAGATTGTAGCGGTGAAATGCGTAGAGATCTGGAGGAGGAATACCGGTGAAGGCAGCCCCTGGACGAACTGACTCAGGTGCAGCGTGGGGAGCAAACAGGATTAGATACCCTGGTAGTCCACGCCGTAAACGATATCGACTTGGAGGTTGTGCCGCCGAGGCGTGGCTTCCCAGGCTAACGCGTTGATCGACCGCCTGAGGAAGTACAGCCGCAAGGTTAAAACTCAAATGAATTGACGGGGCCCGCACAAGCGGTGGAGCATGGTTTAATTCGATGCAGCGCGAAGAACCTTACCTGGTCTTGACATCCACAGAACTTTCCAGAGATGGATTGGTGCCTTCGGGAACTGTGGGACAGGTGCTGCATGGCTGTCGTCAGCTCGTGTTGTGAAATGTTGGGTTAAGTCCCGCAACAGGCGCAGCCCTTATCGCTGTTGCCAGCGGTCGGCCAGGAAGGAGGCTGCGGTGATAAGAAAGCGCTGGAGGAAGGTGGGATGACGTCAAGTCATCACTTGGCCCACTTGACCAGGGCTACACACGTGCTACAATGGCGCATACAAGAGAGAAGCAGCGTCGCGAGAGTAAACGGACCTCATAAAAGTGCGTCGTAGTCCGGATTGGAGCCTGCAACTCGACTCCATGAAGTCGGAATCGCTAGTAATCGTGGATCAGAATGCCACGGTGAATACGTTCCCGGGCCTTGTACACACCGCCCGTCACACCATGGGAGTAGGTTGCGAAATAGGTAGCTTAACCTTCAGGAGGGCGCTTACTGCTTTGTGATTCATGACTGGGAGTGAAGTCGTAACAAGGTAACCGG
+
+,1*($%'-)*0,+1.-..409.+453270,+.-7334,)*+&%%&%(*212023--,6-60018/2222534562-./.1015<3-,9817,-)')((&-/461+11-42(+/0./20*%(*/7)*0445459/99+*889(0**+,7.-48.'+&%'**'%##$&%%$'(+%$*+)')'((/,(+$((+/0454--)($))11::7:94<3;37'+%,'0),.6/+3,-(,&*+11323.4:8&47:5,2.8,215%.,&/25781,$(%'1+)0-)&'()15735-'02..2/+-54-,,,+0013*2)''-&)&()/0869/.%+*)*+3-4,:,++&))%($)'(-+,)61,1..03-,+),14;:/./(*)**+68:3:62/..222,1975*.920)%*)***-*//4:340.....+/1)&*,;<48(9/,6+-.:9368))/+*+*,5.'*+5578;;910.-+++,+*)+.+,*/,813*69+0510,3--/)5226/6,%,(('/2/-*)0*%&...05734.+&%'('(%*((%-5-12354648475211734910.71835714:016,*-)1,./318571./-/21.2;94:694.-.--0'/,2./5.0::433-2750441--*+//./)&'&/'.')26,)*+-./040$+%$%&$(,5,+*7.8;9983*),.1/1468853)$'+.--/46577)---/8:719.//2:82-6.(780:16-0/7*)*-*1&*00&',&08/01131./++5:1341.10758-6.)%%$$$+(%++'%''&'''**+)'+*''')*./.+1+-4+--.92+,/12356*($)(,--&&&%(&++(%%%%()-:/.14.1(102.022456589<8180/0344873++'(&('%&#'&$%('0--(%'&*7-/4*),'(3441:8(0/12899286849)0,+...4,//5213/,+*))'*)1.(*,,/--.,5.72:78920-/+,.9;;<,+++,'.))++(+)5300:836).+--4)1.+,*1+())**-/821;6(0/,-*-/(*%-,&&'(/,32)(%&.,%&)''+%)(*0.69598).1..0,85.8.+)&(()++*--5674*3,-..,,.%'(*,/,/42/5.009-5+/58646
@21aaa28b-ce39-4968-85d3-ca47d6f72482 ch=185 read=124490 start_time=2019-12-13T07:50:45Z barcode=BC01 runid=2c9cf7bc05858273f10e7d7ec552fc0bd742dc3e
CGGGAGGCAGCAGTACAGGGAATTTCGGCAATGGAAACCCTGGCAAAGGCAACGCCGCGTGAAGGAAGAAGGTTTTCGGATTGTAAACTTCTGTGTTATAAAGGAAAGACAGCGGCTACGGGAAATGGTAGCCAGTGACATTCACTTTATTAAAGCCACGGCTAACTACGTGCCAGCAGCCGCAGTAATGCAATAGGTGTAAGCGTTATCCGGAATTATTGGGCGTAAGGAGCAGGCGGCAGCAAGGGTCTGTGGTGAAAGCCTGAAGCTTAACTTCAATTAAACCCGCAGAGACCAGGCAGCTAGAGTGCAGAGGAGAGGATCGTGGAATTCCATGTGTAGCGGTGAAATGCGTAGATATATGGAGGGAACACACCAGTGGCAGGCGACGATCTGGCACAGCGAGCGCTCAGTCCCGAAAGCGTGGGAGCAAATAAGTTAAGATACCCTAGTAGTCCACGCCGTAAACGATGAAATTCCCCAAGTGTTGGATGTCAAAGTTCAGTGCTGCAGCTAACGCAATACAGGTACTCCGCCTGAGTAGTACATTTCGCAGAATGAAACTCAAAGGGAGATTGACGGGGGCCCACACAGAAGCGGTGGAGCATGGTTTTAATTCAGGCAAGCGCGAAAGAACCTGCAGATCTTAAACATGCTCGCAAGGCTCAGAGATGGAGATGGCTATATGAGATACAGGTGGTGCATGGTTGTCGTCGGCTCACGTGTCGTGAGATGTTGGGTTAAAGTCCGCAACGAGGCGCAACCCTTATCGTTAGTTACCATCATTAAGTTGGGGACTCATAGCGGTCTCCAGTGACAAGCTGGAGGAAGGCGGGGATGACGTCAAATCATGTGCCACCCTTGACCTGGGCTACACACGTGCTACAATGGATGGTACGGGGAAGCCAGAGACCGCGAGGTGAAGTAAAACCTAAAACCATTCTCAGCAGTTCAGTTGGTCTGCAACTCGACTACATGAAGTTGGAATCATAGTAATCGCAGATCAGCATCGCGAGTGAATACGTTCTCAGGCCTTGTACACACCCGTCACACCGAGAGTTATTAACACTGACCGGTAGCCTAATAACCGCAAGGAAGGAGCTGTCTAAGGTGGGATTGATGATTGGGAGTGAAGTCGTAACAAGGTAACCGG
+
-'-1*--,.+-&0/.**--(/*4:,+,/,*/,5/,3/-/'#$$''*)'(./41005()*/+*&)).3*-1.11;93/,3*.0()089103-,**''-+/07/-5,3'&,,(+*%'&$&'%)-',0+,/-&&&)'(&&%'%(''$%%,)),-/+,%,-&'(()*.//12735(02))**+/-++%(((('')'()(,2-1),2.11/2.,.+,/-0.0*0/(12/+**))*&'(&(+'(-*(),,-+35//.10233/2./*-244.2+))(4'%')&*&2)87*36'$$&&$)&1564694110/*+-.-+'*&)*()%-,,:8.,)*)*./..-/0//+-/0-3.*,3-,/0536*,087+65,)*,*/21/0.08)10183--./1996561'-''&+)02/&)*(++,'%'((*%()&')+-(-*(*.3::3(&,(0+),.0%18**+*,&../*(*,05/117*5/./,(&(++.,*&'&**/:<977712217100:5//12548/.,--/+-**-++&$&&$*'*+10+,,$%&%&'(*,-%(+*)$%&'),,/2:--00(+,')+%'#,$%%''/*)&-3)&'+,/)-,*,.105-''')(()+<;+/1.+*(%+,/2+,&+*,5'&&3.+'#&&&**&,(+(.+,,'2+/)*.3,6477)(')*6.,+++2'64310-/10/43%,)+).)/')(')-53,&'$$&'):611''+2/17162-51688;2842,38.*043),.+3(%0)6*0)&*0,(0,.18685325,.54;:/31'%&.-+6:7573-&%$%%%%%$#%'')),+,.2++-.7+.0,/-2..760.03470799;0/0&+&)$+*$+(%$%)(/1022/-*()))'-./560-/.,1/4/-)''%%&&)+).()%%&&&&2-+.0$'(**./&(,/4/33)+293190181/-(&&'++1.'(((&&*+-'0)))+--1/,,./10101090.0336$%&(*-585+/')3/.+%&&('),'%%((*21,,()04262465*+,**.10+(++(*+-*,**+''(&&*/''(/*/(,%&&.0)+-(.1'(,+%(',*+-,/0000+(&%%('))*-//-/*56/-1*)((%.,1/0%%',--++,0//,-,2.3+1)/,(/
@cea185c1-34c8-4388-be23-b2011d8a5788 ch=177 read=156744 start_time=2019-12-13T07:50:57Z barcode=BC01 runid=2c9cf7bc05858273f10e7d7ec552fc0bd742dc3e
CCCGTTTGTTACGACTTCGCAGTCGCGAATCACAAATTAGTGGCGCCCTCTCGAAGGTAAACTACCTACTTCTTTTTGCAGCCACTCCCGTAGTTGTGACGGGCGGTGCATTACAAGGCTCCGGGAACGTATTCACCGTGGCATTCTGATCGATTACTAGCGAATTCCGACTTCATGGAGTCAGGTGCGGAGCTCCAATCGGACTACGGCACTTTATGAGGTCGCTTGCTCTCGCGAGGTCCTTCTCTTTGTATGCGCCATTGTAGCACGGTATTAGCCCCTGGTCATGGCCATGATGACTTGACGTCATCCCCACCTTCCTCCAGTTTATCACTGGCAGTCTCCTTTGAGTTCCCGGCGGACCGCTGGCAACCAAGGATAAGGGTTGCGCTCGTTGCGGGACTTAGCTTAACATTTCACAACACGAGCTGACGACAGCCATGCAGCACCTGTCTCACGGTTCGAAGGCACCAATCCATCTCTGGAAAGTTCTGTGGATGTCAAGACCGGAGGTAAAGGTTCTTCGCGTTGCATCGAATTAAACCACATGCTCCACCGCTTATTGCGGGCCCCATCGAATTCATTTGAGTTTTAACCTTGCGGCCGTACTCACAGGCGGTCGACTTAACGCGTTAGCTCGGAAGCCACGCCTCAGGGCACAACCTCCAAGTCGACATCACGGCATTGAACTACCAGGGTATCTAATCCTGTTTGCTCCCCACGCTTCGCACCTGAGCGTCGATCTTCGTCCAGGGGCCGCCTTCGCACCGGTATTCCTCCCAGATCTCTGCATTTCACCGCTACACGCAGATTACCCCTCTACGAGACTCAAGCTTGCCAGTATCGGAGATCACAGTTCCCAGGTTGAGCCGGGGAGTTTCATCTGACTTAACAAACCGCCTGCGTGCGCTTGCGCCCAGTAATTCCGATTAACGCTTTTGCGCCCTCCGTATTACCGCGGCTGCTGGCACGAGGTTAGCCGGTGCTTGCTTCTTCTGCGGGTAACGTCAATGAGCAAGGTATTAACTTTACTCCCTTCCTCCCCGCTGAAAGTACTTTGAAGGCCTTCTTCATACACGCAGCGCTTGGCTGCATCAGGCTTGCGCCATTGTGCAATATTCCCCACTGCTGCCTCCGTAGGG
+
3,$'+0($.5'(++,2/.,7.0-,(('*1230424+--*+-'&&&'/(()).(),)+*).'*(+,4.-01951<:9.010%--)+-1*)'('(2,,,76978975:846)/)(&**,**&,*()-)*,02'.*+,8<8826110:2114.0&()4-0---,)'+-,2-0+016/$'$)'*,/(//.,+).%%)-3(--/2(0.0/./0'*$)+-3-02-43/2//2,*&))-.,0.+,1,1,-4.42287,()--*&(,(0,)*.0.(,+'*%(&&'*:3,*1587).('(/01//1/03/91102665,855,.1465333.0,./<2129473/+**,00011/9:6557856,(*&+0,--*-832-/-.*..*4/53*141,30/)'--.17./+390.0.*$%#$,+752:6/%&%&(*,.1///.-2215+16;6/,-&.5448334430.0&4461*),)/-)0,/0,05+-1255541/),/8778-1:97567--./2:'.%&(.,4*.31;:6;834323'*+,00-1.2/<:;;210//011.+/2)'%%%**)/22.596+(-+%,)/,70-54-(/-:<1/82'*)))-2/30//.--'+'+.71:76754/4-1*+,)&.))005)3+3-/-')%+./0++13*035333/6'4*-./37867/)-+-)(0**,3'/.05383342./..2,*&%%&&$')00-5,#&%%/+*4334724---0,&$&)02;780:('5::153-25360**(-*(%%(,:63-71--/13203/).*+23-$(-')0)-,0')%((/,&15/.,..*+))01268.)(+-4122-+0,-1.6+((*(%%%%0-**)*+-./..-5,'*+'%'0;2012486524/3/+))()*(-/-.124975(+&#&)0.''&'&%&).,+,1.0*&%),46-')&-/'(*7891810794-6,--8777/.',,%)++-**1+'24*)&&%(4,032053523)),443881;2225861+3,-2..'--65&02/9+/66270::6)330.7,++,-365**&'%'(,4.04-*/+-*-.-&./'%)%+*45675672/6558*0*0.-.3.2)-5,,+225470+-./0...2-3723/0+%
@9cfecf26-63d0-403a-9f61-68d4a37f0b3f ch=495 read=109047 start_time=2019-12-13T07:50:55Z barcode=BC01 runid=2c9cf7bc05858273f10e7d7ec552fc0bd742dc3e
CTCCTACAGGAGAGGCAGCAGTAGGAATTTTCGGCAATGGAAACCACAGCCGAGCAACGCCGCGTGAAGGAAGAAGGTTTGGTTGTAAACTTCTGTTATAAGGAAGAACAGCGGCTACAGGAAATGAGTAGCCAGTGACGGTACTGTTAAGCCACGGCTAACTACGTGCCAGCAGCCGCGATAATGCGTAGGTGGCAAAGCGTTATCGGAGATTATTATTGGGCGTAAAGAGGGCAGGCGGCAGCAGGGTCTGTGGTGAAAGCCACGAAGCAACTTCAGTAAGCCATAGAAACCAGGCAGCTAGAGTGCAGGAGGATCATTGGAATTTCCATGTGTAGCGGTAAAATGCGTATAGATATGGAGGAACACCAGTGGCGAAGGCGACGATCTGGCCTGCAACTGACTCAGTCGAAAGCATTATGAGGAACAAATAGAAGTTAGATACCCTAGTAGTCACGCCGTAAACGATAGTACTAAGTGTTGGATGTCAAAGTTCAGTGCTGCAGTTAACGCAATAAAGTACTCCGCCACCAGAGTAGTACGTTCGCAAAGAATGAAACTCAAAGGAATTGACGGGGCCGCACGAAGCGGTGGAGCATATGGTTTAATTCGAAGCAACGCGAAGAACCTTACCAGGTCTTGACATACTCATAAAGGCTCAGAGATGGAGGAATAGCTATATGAGATACAGGTGGTGCATAGTTTGTCGTCGAAGCTCGTGTCGTGAGATGTTAGGTTTAAATTTTGCAACGAGCGCAACCCTTATCGTTAGTTACCATCATTAAGTTGGGGACTCTGGCAGAGACTGCCAGTGACAAGCTGGAGGAAGGCGGGGATGACGTCAAATCATCATGCCTTATGACCTGGGCTACACACGTGCTACAATAGGTGTAGTGCAGAGAGAGCGAAATACGAGGTGAAGCAAAACCATAAAACCATTCTCAGTTCGGATTGTAGTCTGCAACTCCTGACTACATGAAGTTGGAATCGCTGGTAATCGCGAATCAGCATGTCGCGGTGAATACGTTCTCGGGCCTTGTACGCACCGCCGTCACACACCACGAGTTGATAACACGAAGCCCGGTGACTTCTAACCGCAAGGAAGGCTGTCTAAGGTGGGATTGATGATTGGGGTGAAGTCGTAATAAAGGTAACCGG
+
/723--1*25--(*20256/1443,*-+6:9/)4513/.'*1-+.%%&%1/33/555867;322230.,,--)-*+&('&&+,*&%*,(*+**(*,0,/0/*2,60189022.:1105//)()&'($&((008*.--.0'()*+,&*-40+/.--..-+-)(+%'(*+5.1**((.,'&)(+.&&&)&''('(,8.49.*//4;535'1%'$,%%(&%)'+4:8769<*'(./*)')+/--*'+,,+5.-,-,,*+2*-/,*0/''+*'%&&+),0,%)*28-6:55.++1/,266:+****2'(+.//%5%&-6+1:'6'&')(.2+4712132334.3.,&(-0)+3984-.-34/0'((2(-.,./;22.2,*)-1+21680/-..31712/145..-,+*',)*,1%)*(')%-&&'*$1'+&,0174('-*).0.+33157''**-+0-5-..9786:;5.-/0()++*1+4.641:2:10+0,-+'(/28+-/5555541512+,)++8005)+4,0,+-(+-#%%&'&%((-11449;70348-(-..,'/.*99.9+(*((--0(.)26-68,.13%','+'+*.6).-,3'2.51;88:280-(1)+,(0..--6++0/655+2+%.(*%,,++./0-0//'*-80).357.-,,,990./),,-058647496558723&-)*-3---./.+38++25740&'&'+-9383484/**,.0,9,,-3/7)-4/4.*'#&)-,'$,-/2176<619220116//.80197;9010./,-639:436631+.*(&%+/05/6.,)312451,..0/*')(-,11-073/666985636*,-78978-64(.01/249158646/.,)'('+./--*3++'*&)&%$((221.+*('((++-10..++'($+'+.,./65.08(,2:3-+,,.:544',+28+:1/;/0/65,&')*%..3$#)+*+(*+-*+)*2-6.1336224'+,153313-,907-.///55659/5//0;93723:420*511-3-,-21-,*.6.22-0311-,(-.-.,0/./--/0-0)/*-.-03%))'&'%*&%%*(1.--1,+)&$'(()+12-5-1.65;/.6.0/.)&*,.88/..2/.06'+%&'+34)4-686581
@63d6136b-2996-48f4-8408-c420258706e7 ch=357 read=124004 start_time=2019-12-13T07:50:54Z barcode=BC01 runid=2c9cf7bc05858273f10e7d7ec552fc0bd742dc3e
CCGTTACGACTTCACCCCAGTCATGAATCACAAGGTGGTAGCGCCCTCGAAGAGTTAAACTACCTACTTCTTTGCAACCCACTCCCATGGTGCTTGACGGTGTGTACAGGCCCGGGAACGTATTCACCGTGGCATTCTGATCCACGTTACTAGCGATTCCGACTTCATGGAGTCGAGGTACGGGCCTCCAATCGGACTGACGCACTTTATGAGTGCTTGCTCGCGGGAGTCGCTTCTCTTTGTATGCGCCATTGTAGCGCGTGTAGCCCTGGTCGTAAGGGCCATGATGACTTGACGTCATCCCCGCCCTCCAGTTTATCACTGGCAGTCTCCTTTGAGTTCCAGCCGGACCGCTGGCAACAAAGGGTGGGTTGCTCGTTGCGGGACTTAACATTTCACAGCACGAGCTGACGGCAATATGCAGCGCCTGTCTCACGGTTCCCAGCGAAGGCCGCATTCTCATCTGAAAACTTCCGTGGATGTCAAGACCAGGTGAGTTCTTCGCGTTGCATCAAATTCGGCCCGCTCCACCGCTTGTGCGGCCCAAATCAATTCGATTTGAGTTTTAACCTTGCGGCCGTACTCCCCAGACGGTCGGAAGCTTAACGCGTTAGCTCCGGAATACCTCAAAGGGGACACAACCTCAAGTCGACATCGTTTACGGCGTGGACTACCAGGGTATCTAATCCTGTTGCTCCCCACGCTTTCGCACCTGAGCGTCAGTCTTCGTCAGGGGCCGCCTTGCCACCGAGTGATATCCAGATCTCTACGCATTTCACCGCTACACCTGGGTCTACCCCCCCTCTGCGAGACTCAAGCTTGCCAGTATCAGATGCAGTTCCCAGAGTTGAGCCCAGGGGATTTCATCTGACGCTCGACGCGCGTGCGCTGCCGCCCAGTAATTCCGATTAACTTGCACCCTCCGTATTACGCCCCGGCTGCTGGCACAGGTTAGCCAGTGCTAGCTTCTTCTGCGAGTAAATCAATGAGCAAAGGTATTAACTTTACTCCCTTCCTCCCCGCTGAAAGTACTTGAAGACCTTTATACACGCGGCATGGCTGCATCGAACGCGCCCGTTGTGCAATATTCCCCACTGCTGCACTCCGTAGG
+
:;),.',..24:5-3+*&$$01/3--3221533,+-).,(*,.180,/$')+(+.91:*1104721228/181'*,22<6./029)-762+&&,'*&((/,00-/--/((&3+*3/13.--,.31041./-04247/*('00*')').),-.-.14603,**4354,+1)''*+(%)&+(-'/.**)'**6)/)9,+''(*..&%&&''1+'+(*+/--./3+))+)&),,/0/.,.-.79015535348/*2.**,*)-,.--,/0:.-59:8,-/),787:--,.10/-2)'()+7::122/)$&(-(-1/13<;5668:5:43389878)+2,-/490:,)+02073098:;-/()&)-5+,*'(',0/*&%')82;11/67..,,,+/-36-,,,*'-),..1212*642.3+*(+),-00,144421,.-/+209-4(%'('&*+*,&$'-0987848,)%%-30(07/6124:99898.+*.,<*6+%%&.16--+*+2215-..00,'(()%$%$%%%&+0-*30./180/-*)))1,'((*1598;3)%')(**52<;4,2,+,,,,.2.2-5...0542')%4(1-,('''$'+-4,--514.,&-,6&(&$$'(+.-/*6*,*-*%((*064701)3)0112326765::..'1-,,/4/2**,*'-*'(+./+-.+,10*3.)+-356.)../-6-.1636943135574,.//098456)(*0*03/0()(&*5258+&()$&($&'&*)0.0.+')+),*,6--'(6+00.//32333-,,.34/035,*,-(%(,,03254,-)+,6/.:%+,/295677/5547<8;2,+'*.7-+/42*%*0*+%)/**)(*0-*(#&'*)&*')(*,./0(%$#&'&*,)'+..34;8-,,;(+'((,*,-/96107.-,,)'(&)))'.-456872,*%*&-,-/+,-.&2/**,*)+044190005*%%#%$$(*.4--,0139(/...0+.)).6-)*,/8--42.0/886&*,%(/-'$#$$#&(((')&')$%'+,+-&&(+)'))*+,/0111''&('()07-*),)+-.2*,*13//0/)//,('&)%,-498941/
@e27e7291-7186-4c3e-8607-44ef87061d71 ch=223 read=144875 start_time=2019-12-13T07:51:06Z barcode=BC01 runid=2c9cf7bc05858273f10e7d7ec552fc0bd742dc3e
CTCCTACGGGAGAGGCAGCAGTAGGGAATTTTTTCGGCAATGGGGAAACCCTGACCGAGCAACGCCGCGTGAAGGAAGAAAGGTTTTCGGATTGTAAACTTCTGTTATAAAGGAAAATTGGCGGCTACAGGAAATGGTAGCCGAGTGACGAATACTTTATTAGAAAGCCACGGCTAACTACGACAGCAGCCGCGGTAATACGTAGGTGGCAAGCGTTATCCAGGAATTATTGGGCGTAAAGAGGAGCAGGCGGCAGCAGGGTCTGTGGTAAGCCTGAAGCAGCACCAGTAAGCCGCCAGAGACCAGGCAGCTAGAGTGCAGAGGAGAGGATCGTGGAATTCCATGTGTAGCGGTGAAATGCGTAGATATATGGAGGAACACGCAGTGGCGAAGGCGACGATCTGGCCTGCAACTGACGCTCAGTCCCGAAAGCGTAAGGGGAGCAAATAGGATTAAGATACCCTATTAGTCACGCCGTAAACGATGAGTACTAAGTGTTGGATGTGCAAAGTTCAGTGCTGCAGTTAACGCAATAAGTACTCCGCCTGAGTAGTACGTTCGCAGAATGAAACTCAAAGGAATTGACGAGGGGCCCGCACAAGCCAGTGGAGCATGGTTTAATTCGAAGCAACATGAAGAACCTTACCAGTCTTGACATACTCATAAAAGGCTCCAGAGATGGAGAGATAGCTATATGAGATACAGGTGGTGCATGGTTGTCGTCAGCTCGTGTCGTGAGATGTTGGAGTTAAGTCCCGCAACGAGCGCAACCGCAGTTACCATCATTAAGTTGGGGACTCTGTGAGACTGCCAGTGACAAGCTGGAGGAAGGCAGGGATGACGTCAAATCATCATGCCCCTTATGACCTGGGCTACGTGCTACAATGGATGGTGCAGAGGAAGCTAAGCCGCGAGGTGAAGCAAAACCATAAAACCATTCTCAGTTCGGATTGTAGTCTGCAACTCGACTACATGAAGTTTGAATCGCTAGTAATCACTTATGCGTCAGCATGTCGCGGTGGAGCCGTTCTCAGGCCTTGTACACACCGCCCGTCACACCACGAGTTGATGACACCCAGGCGGTGGCCTAACTGCAAAGGAAGAGCTGTCTAAAGGTGGGATTGATGATTGGGGTGAAGTCGTAAGGTAACCGG
+
)-0*')0'68((%+,,/0/--10,,)-+07;:;+96;93<4013*(..,:--.687..+),3102;89887390517-.5+--2:52-+%'*+.03;7658696382239*+&,*((&(0,*'+*+(()*(*-,/076,,-7***++..+&$%&(*97-3/-&**(,/0**,**%+)(%%'&(*)'(*04633/0..2./078290/17227::41-+,-'%**('1*,8.89856:8;3'&+.'..(,,*.64-111(-0248:29114216252.)'('#'%)**+,-0'27((&$&*+-3;5:;:/,+*#')+,36'(&+,,,*1--;915.*4(7+9:..,,**%,).0.04:833588978521/021-1,(/,)+&+*/0454()2)038810,./2/3495::1,,++-55788046.++(,8.-476,*237*(**::6,%&+&2+1--/5,48+)',((*9623.-)%(/27/../+*)*)2032,-34;3:4,*&$%*+%(+6.11777:56/0+;(8)+-/934002+../--4/40.*,-.----1691540086318313833*,*-./3858.'43/+.;,,.,./520*$,099-/.-4443;:192-)'.*(+6-3,.,-8,.42-.+*,))()+-6/0097475623173(.9326')*,,-,.3,*-+31000016/24./.,,-,1.224635776611,--/9977777162235678589536-,',121&()+6--/323.0..2.5+,'$(%((404;580./1.1*2(369,87-,*,%,,+,*.+,-,*,-032+*+-.(&+*+1.33'162,6567::922*)+9:;9;/492)+3-1368:789335--*+,65251;229---/.12*)'''(&%'%')*77720*-)+,/9///96/37'+,9<:1;::<939),/7/,6.0-',,3566462,3341/-.----+,('')&,).+/1///+..,./(*'%$#$$$%,(-.775788:-8871-+1++38434&0-,*(+(&*,//039.56.-0721023/1-*-+.*),-05(/'($(&%(**%-+6)+1-&())5-./.)*'()../5),9.*),/86*,0,--0+21(*0**+/-)+,'(,)*+2447959
@002a2a4a-68b5-4d8d-abfb-0786efd65fa2 ch=229 read=132863 start_time=2019-12-13T07:51:03Z barcode=BC01 runid=2c9cf7bc05858273f10e7d7ec552fc0bd742dc3e
CTCCTACAGGGGAGGCAGCGGTAGAATATTGCACAATGGGCGCAAGCCTGATGCAGCCATGCCGCGTGTATGAAGAAGGCCTTCAGGTTGTAAAGTACTTTCAGCGGGGAGGAAGGGAGTAAAGTTAATACCTTTGCTCATGGCGTTACCCGCAGAAGAAGCTACCGAACTAACTCCGTGCCAGCAGCCGCGGTAATACCACGGAGGTCGCAAGCGTTAATCGGTACAGGCGTAAAGGCGCAGGCGGTTTTGTTAAGTCAGATGTAGAAATCCCCGGGCTCAACCTGGGAACTGCGTACTGGCAAGCGAGTCTCGTAGAGGGTAGAATTCCAGGTGTAGCGGTGAAATGCGTAGAGATCTGGAGAATACCGGTGGCAGAGGCGGCCTGGACGAAGACTGACGCTCAGGTGCGAAAGCGTGAGGGCAAACAGGATTAGATACCCTGTTAGTCCACGCCGCGGCGTGCCGACTTGGAGGTTGTGCCCACTTGAGGCGTGGCTTCCGGAGCTAACGCGTTAAGTCGACCGCCTGGGAATGCAGCCGCAAGGTTAAAACTCAAATGGGTGTGGGGGGCCCGCACAAGCGAGTGGAGCATGTGGTTTAATTCGATGCAACGCGAAGAACCTGAATCTTACGGCATGCGATTTCAGAGATGAGAATGTGCCTTCGGGAACCGTGGAGACAGGTGCTGCATGGCTGGCTGTCAGCAATGTTGTGGAAATGTTGGGTTAAGTCCGCAACGAGCTGTACTTATCCTTTGTTGCCAGCGGTCAGCCGGGGCTCAAAGGAGACTGCCAGTGATAAACTGGAGGAAGGTGGGATGACGTCAGAGTCATCATGGCCCCTTGACCAGGGCTACCACGTGTCGCCACAATGAAACGCCTGAAGAGAAGCGACCTCGCGAGAGCAAGCGGACCTCGTAAAGTGCGTCGTAGTCCGGATTTAGAGTCTGCAAACTCGACTCAGCAAGTCCGGAATCGCTGGTAATCGTGGATGCAGAATGCCACGGTGAATACGTTCAGGCCTTGTACACCGCCCGTCACACCATGGAACAGGTTGCAAAAGAAGTAGGTAAGCAACCTTCAGGAGGCGCTTACCGCTTGTGATTCATGACTGGGGTGAAATCGTAACAAAGGTAACCGG
+
*-,)$%'&.5.+'.50-21&2.-)*55(6++*-/1:6483-'+/5.2:444777536:63/18*../0578:76*+*((+2-:3(5/4;))1:301-,,44,)(&(25.(.1/,/3+%))07..05/5/.217:1.742$+()''/0,-92,.1./.(**&&%&(,,,++'++-.190/66;53---5.2/1.-5/.+*&%)/5*3+((%+)0.2418/7***''$%#54.+.183*))&(')/*0679901-7.6-59(-/82++),1.+122*,4534:197;88;836462.%,(+17:75-((('++.-459/*&//+-.,),++1**10/00-1249620*4,/289.----/-0,+()&((),*(+**60+).,2,0348*.957+,'',/./.,,..1,.::9)(-(&)(31($,*&/0927045,-3**,./9:236'4.0187(+/1/'$(+**(''(,,.0515./.0/+/017,$&&%(&/.*995;66060/+++-224/./--523/00+,.9358'-1(&&'**.'2.*,26*7152423/.32:6230*++&&+657+-2*$-%&(-()&$&)5.+-,+.,,,0/:9293<8301033+,&'%(,**.,0,.-22+(($$&%()(&('$0740,+,)+;942362,70198790793;9:8:3+(%,-3/4267766632(%#0%)*02,(%+**,*.-)&)*,0/-02.-/(/-,/-,-/,,-01+')(&''%'*)./0)*1)%/1-.6-../887&.-0)1-'*+++/-)/)-016)40++,,,22<:9881,+*(,-629::-28:;8965%&&)+5;6(+))-30()++05;34/21)&'%$&**+'*.47./-00,('$&%+&%%,'&*$''%)*(*879+0/')*%*0+&&+5.,('($&',(0/47610,.,/..**,&1/)%*()*+.-/)51,-81'30-''')*)*+)*1,00311.(,'+/-.185701-.,-,3/19001*440/30/269851452*+-&)'*'-/.071--,)**+411/2&($$-40;34196(',.*,,0.*,+%)0567796%/0(.0,2-9,,:5)*')),155<6431--/,.7310*3')))'')*+.)-./6;;:44
@766c7dac-e346-4f2c-b335-00d23e243882 ch=327 read=65361 start_time=2019-12-13T07:51:17Z barcode=BC01 runid=2c9cf7bc05858273f10e7d7ec552fc0bd742dc3e
CTATTTGCGAGCTTGCTGATCATGGATCACCCAGAGTGGTGGCGCCCTCGAAGGTTAAGCTGCCTGCTGGCAACCCACTCTACATGTGTGACAGGCGGTGTGTACAAGGCCGGGAACGTATTCACCGTGGCATTCACGGTCGATTGCTGGCGATTCCGACTTCGTAGGTCGAGTTGCAGACTCAATCCGGACTACGACGCTGTAAGTCCGCTTGCTCGCGAGGTCGCTATATTTTGTATGCGCCATTTGTAGCGTGGTAGCCAGCCCTGGTCGTAAGGGCCATGATGATGACGTCATCCACCTTCCTCAGTTTATCACTGGCAGTCTCCTTTAGGTTCAGCCGGACGCTGGCGTAGGGAGTTTGCGCTCGTTGCGGGACTTAACCCAGCTTATTCCGCAACACGAGCTGACGGCAGCCATACAGCACCTGTCTCACGGCCGGCACATTCTCATCTCTGAAAACTTCCGTGGATGTCAAGACCAGGTAAGGTTCTTCGCGTTACATCAGATTCAAGCCACGTAGCGCTCCACCCGCTTGTGCGAATTTACGTCAATTCATTTGAGTTTTAACCTTGCGGCAATACTCCCCAGGCGGTCGAAGCTTAACGCGTTAAGCTCGGAAAACTACGCCTCAAGGGCACAACCTCAAGTCGACATCGTTTACGGCGTGGACTACCAGGGTATCTAATCCTGTTTGCTCCCCACGCTTTCGCACCTGAGCGTCAGTCTTCGTCCAGGGGCCGCCTTCGCCACCGGTATTCCTCAGATCTCTACGCATTTCACCCTGCACCTGGAATTCCCCTCTACGAAGCTTGCCGGTATCAGATGCAGTTCCAGGTTGGGCAGGGATTTCATCTGACCAACAAACCGCCTGCGTGCGGCACTGCGCCCAGTAATTCCGACTAACGCTTGCACCCTCCGTATTACCGCGGCTGCTGGCACGGGTTAACCGGTGCTTCTTCTGCAGGTAACGTCAATGAGCAAAGTGTGCTACTCCCTTCCTCCCCGCTAAGTGCACAACCCGAAGGCCTTCTTCATACACGCGGCGTAGAAACATCGGGCTTGCACGCGTGGCGCAATATTCCACTGCTGCTCGTAGAG
+
()%*4*%')(*,02)*&&$,-&&./1++),)-)%&&'&*'')''--''**,*-2/7/,&)))-0-'$&$#$%*/,+$('('&*))(&&&-.3,2-+&)+-1-/.-151666(5-.0-&,,0:958908092056.'''-762+5-%/,,/-+.3616/+.1,-')&'()*2,--2-/022238)3/337627502.$'%&'%*$)()++()+)(%%%&'))/-,.255-,),784/.00.-,/864;611,22%+%%+&(&&''/73.3943%.&%)+*,000.//)*(*,00576+/*(,;5648,.**-0))--9:;290,*3412**-.**/02.&,+.*1,,(($)''%)'&(*%'+5,+/+..1/8/.+1882.3.5).)%'%+/1(*.&)')++))-....*-%)*)&%%&))**./00/26),15-,$%))'$('*(*++4++026784.-+/44+1958337<::78533248<73641/',4<77;75770+'**+6'%&*+)'*)10&()+,,,*-,4+(.+(&'+((+11-('))&&('*8672:0$&*(+)+2:;,3:3.5-,)*''(&)')(188-+147,-+.*+(&*.022212,0,3*%%%(/-,31',,./1373111,50,()*,+-+/)3,2245657774<8//&+*+*/75665,+',+-,.07/0:0:,-+4:40461663(*&&/3*+23*3:122696877676395235''1690160468:8-,)#','/+./<7967..12002-%-++,*/+,(+/'&%&%*0-131+-))),,.02)-'&''(/--59(-//15/33324314:.*(-+/+.'.0)46,*09.//+,0.*+&+'*,347<79:6,+%+(+(%&$&%%(&()(&'+,*3962343.3/.-031,-*-6534812.*.,3300/80-($)'*'$&-8+3(+%0-3651229043*%'(%.2//8523.6//1(,149-++.,)(/%()/;,/896+5:6-'(/'+%*')%',+07+),.(,,64;78<:5777(71727.'%'$*,((*+(&/1+.1.,&+'&('&&$%+)/..6/.)&*//+%&('*&%&+((
@7e2e7d0b-8a91-41b8-9dce-c109d018213e ch=341 read=65440 start_time=2019-12-13T07:51:27Z barcode=BC01 runid=2c9cf7bc05858273f10e7d7ec552fc0bd742dc3e
CCGGTTACCTTGTTACGGCTTCACCCCAGTCATGAATCACAAAGTGGTAAGCGCCCTCCGAAGGTTAGCCTACTTCTTTTGCAACCCACTCCCATGGTGCTGGCTGACGGGCGGTGTGTACAAGGCCCAGGGCGTATTCACCATGCATTCTGGTCCACGATTACTGATTCCGACTTCGCTGGAGTCGAGTTGCGAACTCAATCGGACTACGACGCACTTTATGAGGTCCGCTTGCTCTCGCGGAGTCGCTTCTCTTTGTATGCGCCATTGCTTAGCACGTGTGTAGCCCTGGTCGTAGGGCCATGATGACTTGACGTCATCCCCACCTTCCTCCAGTTTATCACTGGCAGTCTCCTTTGAGTTCCAGCCGGACCGCTGGCAACAAGGATAAGGTTGCGCTCGTTGCGGGACTTAACCCAACATTTCACAACACGAGCTGACGACAGCCAGCCACAGCACCTGTCACGGTTCCCGAAGGCACATTCTCATCTCTGAAAACTTCCGTGGATGTCAAGACCAGGTAAGGTTCTTCGCGTTGCATCGGAATTAAACCACATGCTCCACCGCTGGCCGGGCCCCGTCAATTCATTTGAGTTTAACCTTGCGGCCGTACTCCCCAGGCGGTCGACTTAACGCGTTAGCTCCGGAAGCCAGCCACGCCTCAAAGGGCACAACCTCCAAGTCGACATCGTTTACGGCGTGGACTACCAGGTATCTAATCCTGTTTGCTCCCCACGCTTTCGCACCCTGAGCGTCAGTCTTCGTCAGAGTGCGCCTTCGCCACCGGTATTCCTCCAGATCTCTACGCATTTCACCGCTACACCTGGAATTCTACCCCCCTCTACGAGACTCAAACGCCGGTATCAGATGCGGTTCCCAGGTTGAGCCCAGGTTTCACATCTGACTTAACAAACCATATACGTGCGCTTTACGCCCAGTAATTCCGATTAACGCTTGCGCCCTCCGTATTACCGCGGCTGGCTGGGTTAGCCGGTGCTTCTTCTGCGGGTAACGTCCAATGAGCAAGGTATTAACTTTACTCCCTTCCTCCCCGCTGAAATTGCTACAACCCGAAGGCCTTCTTCATACGCAGCATGGCTGCATCAGGCTTGCGCCCATTGTCCAATATTCCCCGCTGCTGCCTCCGTAGAACAGTATCAGCACCAACAGAAGGTTAACACAAAGAGACGCAACCGACAACAATGGCACCAGCAATACGTAGCGCA
+
45,30502.6-+39-0-)..3.2.470,082,/-+5555865,++02//*)**79//0,&'*-*'-)%(.--13;-882')+.5/<0*,-4;7*..,-5+-*+&$')1(,6518431-/164'6-4)'%/310'/0,82346$(%')07*+2,*,+'+*,,/)+&(,1:473,2383(&&--)),,)*.9.-.'&&%&'*3-8,:2942/123&1),.:/+*('/1.02,-.1++/,,4130,$(+,/007267158))*..258:58;)&,&&(,(+)-'(&')+293249:8021&-539,****)+)(&'*85;99,789,+795:56/10036<8342('')3+&-4545%')**',54:+'-50535.,*,.0510&-12*4-816+0/713&'1,/4811.6.-&$$1'0)'++,-170../58522101+341.,&-.&,)&$'&(('*+*49/15604.97*26*',/+/,%&)-8/11367/.%%),0,.0409235;7503314165;34+'*(*3296893%+%'-,/114)'''(,1:937-012/002.,2*))%+++(.0*+52+./($&-(*'.950(/5;<0;2.1.*--415+.00.1281*-57/832736494836426.,*,-0/.1**'&%'#+*(*)*46:34)1;7///-5/2.3(7-57653648946;+*+&30//27421235,,&((+.56:685333:+)-,39:((-+-0524),)-0)(*+)323334778<:659++(*)#()2569:9:;45:/50,3<:1*3)()910.+)(05607<;3123+/1*.-//,-.3*4,3+(2/63/+*,/663-4+257-.%)&*&&&+)--+-0178*57903,)/5140)/3-)$(+)8++)+,//(*(/0343367/18&())&*,.3733497345/74.+/.003760008/..,*&&))),3325836/7/-5;6+/)(')*'#,3+-++$%'(2,357<57.0(*-433/6;;848(1(+-1,33/231200.)+347/.+*69*4642,984)47206.(,&&-')2046,*+3,32:8<86402-%)%'%-..3365700.//)6774:35/73-)0+*(*(**//257663'+++-..26278-,-(%),+&(.74..0/14708,+0-/3/30.,)/.4+('),5)2))((*(-+&%%((*.++/1*,.-51/15)%%&%&#
@ad7c7ff3-1be4-41a0-bc6c-bee0caa66878 ch=294 read=99894 start_time=2019-12-13T07:51:37Z barcode=BC01 runid=2c9cf7bc05858273f10e7d7ec552fc0bd742dc3e
CTCCTACGGGAGGCAGCAGTGGGGAATAATGTGCACAATGGGGAAACCCTGATGCAGCAACGCCGCGTGAGTGATGAAGGTTTCGGATCGTAAAGCTCTGTCTTTGGGGAAGATAATGACGAGTACTGCCAAAGGAGGAAGCCACGGCTAACTACGTGCCAGCAGCCGCGGTAATACGTAGGTGGCAGAGCGTTGTCCCGGATTTACTGGGCGTAGGGAGCGTAGGCGGATGATTAAGTGGGATGTGAAATACCCAGGCTCAACTTGGGTGCTGCATTTCCAAACTGGTTATCTAGAGTGCAGGAGAGGAGAGTGTTGGAATTCCCTAGTGCTGGTGAAATGCGTAGGGTGGAAGGGGAACACCAGTGGCGAAGGCGACTCTGGACTATAGCGACGCTGAGGCTCGGGCGGGAGCAAACAGGATTAGATACCTGGTAGTCCACGCCGTAAACGATGAATACCCCAGGTGTGGGGTTTCCAGCACCTCGTGCCGCCACTAACGCGTTAAGTATTCCGCCGCAGAAGTACGGTCGCAAAGTTAAAACTCAAAGGTGGCAGGGGACCCGCACAAGTAGCGGGCATGTGGTTTTAATTCGGAAACAACGCGAAGAACCGCCCACCTACCTTGACATCCCATGCATTACTCTTAATCGAGGAAATCCCCTCAGGGACAAAGGTGACAGGTGGTGCATAGTTGTCGTCAGCTCGTCATGGCGAGATGTTGGGTTAAGTCACAGCAGGCGCGCAGCCCTTTAATCGTTAGTTACTACCATTAAGTTGAGGACTGCTTGAAGGACTGCCTGGGTTAGCCAGGAGGAAGAGAATTAGGGGATGACGTCAAATCATCATGCCTTATGTATGTGGAGCTACGTGCTACAATGGCTGGTACAGAGATGCAATACCGTGAGGTGGAGCCAAACTTTAAGCAGAAGTCTCAGTTCGGATTGTAGGCACAGAAACTCGCCCACCATGACTGGAGTTACTAGTAATCGCGAATCAGAATGTCAGGTGAATACCGTTCCCCGGGTCTTGTACACACCGCCCGTCACGCACCATGAGAGTTGGCAATACCCGAAGTCCGTGAGCCCCAGCTAACCGCAAGGAGGCAGCGGCCGAAGGTAAGTCAGCGATTGGGAGTGAAGTCATAACAAAGGTAACCCGG
+
-.03/14.97*.5-,,,)43/53*,1.-,/.2++,,653461)(,,.21,**+/.0+,/1/160.-..'&+++.)'*1*/38+-.:477-212,))*0-+-.3:9,46+.5-1427//%/)')('*'&.+-6*//*,+.-+3.,--4.0/612065888;3'2--/3)*&&,+0-,0+2&(&'-./('%+3332'-11-,,)341./314/1)'*).,%)*7451:58<9884252..11::87*-+04-+%00)$20.,/+-&%&),,)***).+-5++'-*,+.3+*4),-..-,/02400.*+&*-*(''&(*)(*5,6,6-((-0)(&#(,44.9/++9584.)&,*/--,(('&001:9/1522*)))&**300---/726-,/*'&&&'(*.1646433%+(&)1,()+68+2/4-,2,..03+0--.1(+(')0*++.412675.+'*/2:,+.*%$*07444'755-9+4*)'-&))'-/4564236&*-23344(1340'.+-.6-(+*%'*$''&**+-;990147((/51;897727;*/)/(%(%*59:-19.+,-0-(''&+*/-)*-51111,9<+9;7;4+/).(),03-0.031*./+$&'%&2--*+.)+**++1*0+$&&()+412312/2/.0()**(++*-21/05&'*.,0/7/)4*.01-,-+3602464)131'*,584.....)+$&(*(&((+5/019+2402+*')*&('$'$&'(''&+*%02*%)'(,+./633/33..--1801852+3+*$2-.251./-,)('.+/07782/3.,0,$-6145.//,('()&())&-5373653655768//01244+%*)*2++&++-1*)+))+../-/4811619.),,,45345.-++(4120.&),2.2/..//04(,/,11--1.(')')(%)**1239)+..-0++:+'*++-+%(&'+45,06(+*(',/'()*,0+2)#.5/3/0,+0//0*0,,4/14)**)&&&$''$()00.++)+.4+-((134418122402-18114+)**)/(-+/54633.,,/./--/70&06*(*-)+19593356++()'++-12;143--1+//,,*+'0(,)-0(+(((*)-+**(%,&586*+*(*,''(%)&)),4-3959979*,1
@86887700-8e23-4695-a9ad-19c504df262c ch=392 read=69989 start_time=2019-12-13T07:51:34Z barcode=BC01 runid=2c9cf7bc05858273f10e7d7ec552fc0bd742dc3e
CTCCTGCAGGGGAGGCAGCAGTAGGAATTTTCGGCAATGGAAACCCTGACCAAAACAACGCCGCGTGGGGAAGGTTTTGGATTGTAAGCTGTTATATAAAGGAAAATTGTGGCTACACAGGAAATGGTAGCCGAGGTGGGCGATACTTTATTAGAAAGCGTAACTACGTGCCAGCAGCCGCGGTAATACGTAGGTGTGGCCGTTATCCGGAATTATTGGGCGTAAAGAGGGGCAGGCGGCAGCAAGGGTCTGTGTTGAAAGCCCTGGAAAGCCTTCCGGTAAGCCATAGAAACCAGGCAGCTAGAGTGCAGGAGAGGATCGTGGAATTCCATGTGTAGCGGTGAAATGCGTAGATATATGGAGGAACACCAGTGGCAGAGCGATCTGGCCTGCAACTGACGCTCAGTCAGCGTGGGGAGCAAATAGAGTTAAGATACCTAGTAGTCCACGCCGTAAACGATGAGTGCCCAGGTGTTGGATGTCAAAGTTCAGTGCAGTTAACGCAATACATGCTCAAAACGTTTTCCACAAAATCAAATACGTTCGCAAAGAATGAAACTCAAAGATTGGCAGGGGAGCCCGCACAAGCGGTGGAGCATGTGGTTTAATTCGAAGCAACGCGAAGAACCGCCACCAGGTCTTGACATACTCGCAAAGGAAACCAGAGATGGAGATAGCTATATGAGATACAGGTGGTGCATGGTTGTCGTCAGCTCGTGTCGTGAGATGTTGGATTAAGTCCCGCAACAGGCGCAACCCTTATCGTTAGTTACCATCATTAAGTTGGGGACTCTGGCAGAGACTGCCGGTGACAACAGAAGCTGGAGAGGCGGGGATGACGTCAAATCATCATGCCCCTTGACCTGGGCTACACATGCTACAATGGATGGTGCAGAAGGAAGCAGAAGCCGCGAAGGTGAAACAAAACCCATAAAACCATTCTCAGTCCGGATTGTAGTCTGCAGCTCGACTACATGAAGTTGGAATCGCTAGTAATCGCGGAATCAGCATGTCGCGGTGACCGTTCCTCCGGGCCTTGTACCTGCCGTCACACCACGAGAGTTGATAACACCCAGAAGCCGGTATGGCCTAACCGCAAGGAAGAGGCTGTCTAGGTGGGATTGATGATTGGGGTGGGGAATCATGTATAAGGTAACCGG
+
+.240*0')+*/%***',*)(+)*)*)3860.-211:00/*3-,8)*,214-2)'1004134()(+(&+,*.*2)54--1+5)%)0/%++0/2'()+./+.,-0)+**)&)/--,**(+/+-6++9986775,&+(+,(()&%(((-5-)--)',-*''$&(1/24605-2.*(++,352161/8233:57,.**+'(+-'(.+2-0&*,*'.(%*)175-*)14)'&./0.11043050*/2-'/61//13.*,.,22),46-+.-)('$')*-,('+238+9:44*().*,.,3781/0/&*')*.,'21,,'.++-.696-5+7-354//6311223761**+))0/02799883584)///;759857-9-,&(&+,-*221898:7766/-,--0+022%'-+'&(-6185+(.019.-'%(*.7/)')/*13***/1340(),-13(,/67-1-.)())%))&(%&+&,4+52641.),++.99%3-+,').8.3-%()((#$$%%()'+)'$##'(-,+*#$%**%&'30',*424;20240)%''--/5701676)(**+0+,(8,.,(%3-)&,,.-1.12465-,,,,1--(1-:81:793*.,)*3,0,+')3)-..+(*)&(&$*$&(,*)-+..--,.+.,2,('())+.,,')+-++')+*0,,./3**+,.3356)+0****+-262679+10112/0356796686701--.3381/)3/34).002,.1,8&(0/.61&15,)/-12417**(,&*+(04+2*&$(+*)04+*0212*.)'(%)*66567&0./-+,*')%('',-6-+)**3.07:5253234454;847))''&&,-.(+(&$.*))+132--*'(((+,*03304;69145670.//)''&$&%%)'&2677--(('/),.&++.:73;110-686.712;4552221103,2.,-.12554.-&+).)+,1//./,5.+4-5-8747+,/')((*+--.((+.+.-0101+52-*-&%&((,)+2.((*&))(0).+%'&,+*(.4/1501022%*)*+++--'(+//-%+)(%%+((-3+2+&(+./'&'&0+,.-1/2/1*&(-33464/1-512:1/0/,+./.14*484.1&&)&)--/2./,&''.*.176856
@687fd785-23af-434f-aa8e-ce5f55e5aadb ch=348 read=75806 start_time=2019-12-13T07:51:34Z barcode=BC01 runid=2c9cf7bc05858273f10e7d7ec552fc0bd742dc3e
CGGTATGCTTCCGTTCCGGTTACGTATTGCTGGTGCTGAAGAGTTGTCGGTGTCTTTGTGTTAACCTGCGCGCACCATCGCTCTATCTTCCGGTTACCTTATTTACGACTTCACCCCGTGTCGTCCACCTTCAGACGGCTCCTTCCCGCGAGTTGCCAGGCCACCGGCTTCGGGTGTTATCAGCTCGTGGTGCTGACGGGCGGGTGTGTACAAGGCCGGAACGTATTCACCGCGACATGCTGATTCGCGATTACCTAGCGATTCAGCTTCATGTAGTCGAGTTGCGGGCCTACAATCCGAACTGAGAATGGTTTTATGGGTTTTGCTTCGCCTCGGCTTCGCTTCCCTCTGCACCATCCATTTGTAGCACGTGTAGCCCCAGGTCATAGGGGCATGATGATTTGACGTCATCCGCCTTCCTCCAGCTTGTCATAGCGGTCTCTGGCTACGAGTCCACAACAATGATGGTAACTAACGGTAGGGTTGCGCTCGTTGCAGGACTTAACCCAGCATCTCCTGACACGAGCTGACGGCAACCATGCACCACCTGTATCTCATATGGCTATCTCCATCTCTGGAGCCTTTATGAGTATGTCAAGACCTGTAGGTTCTTCATACGTTGCTTCAGATTAAACCACATGCTCCACCCGCTTGTGCGGGCCCAAATCAATTCCTTTGAGTTTCATTCTGCGGGCAATGCTACTCAGGCGATGCCAGCCCGCGTTAACTGCAGCACTGGAACTGACGCATCCAACGCCGTACTCATCGTTTACGGCGTGGACTACTAAATTATCTAATCCTATTTGCTCCCCGCTTTCAGGACTGAGCGTCAGTTGCAGGCCAGATCGTCGCCTTCGCCACTGGTGTTCCATATATCTGCGCATTTCACCGCTACACGCTGGAGATTCCACGATCCTCCTCCTGCACTCTATGGCTGCCTGGTTTCCTGCCGAAGCACTGAAGTTGGCTTCAGGCTTTCACCACCAGGCCCTTGCCGCCTGCTCTCCCTCTTACGCTCAATGAATTCGGATAACCTTGCCACCTACGTATTACCGCGGCTGCTGGCGTAGTTAGCGTGGCTTTCAATAAAATTACCGTCACTCGGCTACCATTTCCTGCTTAGCCGCCGTTCTTCCTTTATAACCAGAGTTTACAATCCGAAACCTTCTTCCTTCACGCGGCGTTGCTCGGTCAGGGTTTCCCCATTGCGAAATTCCCTACTGCTGCCTCCGTAGAAC
+
"1&)*2,,*,,)&*69*+.06.0064291227878861+,'%'-1+--09202,091+/2.-1+2,1+*(*)+&'%%(.+,..(*,.2/-'((48++*,,',6/%++(./70(.,'%&))*--05-+-))+#$$&'(0-15)+/(('&(&$)1,&(($)%$''*2/3.0650978445224-&--.,/)321&+)-./7931(*)+,...34:*5/6-++-4+.(/93*-((,-4:7:620/-261/1/-1/,1()%1/+&2.*%%'+2,-/187576/-./3-0.7+1*')-+0,1*((54-*)++.,30:9;.012:40891+.180&-0/,'**061.0111;1/11112476:9533:1+**))$%%'&'%'+/1)',--//-,*1543.,-././7;92347:9882&%*10342,/(+)//2)++&%'+*'**+01'(*))$'%&)+14-//10/82127799/9///6--%''&,1/0,-++,/-/01.%31004+5*(''*%-24775)',./),/-240.*-,*16654''%'',,(.,./123541,-+.1/4'*.322377997456--0,*,++-%%(,-/&.2)-,01920'&)0173572()%)),/')*--*)+0*2868;///////-/+//-*+/-*--1'6-01*')'()'(%0,/.5/-%0,:35362+,)+')%1)'+'00--,+,6-+*%*')%%&'(&&+(,,.,*-2623425563'%&))'*&(&,+'0*/%%$%)()+3487308/*+'10287:765+((*'3&5(--,/8513.-.:*$(-/9-+(,/87/*7;7880-,-*--.2/;,,).,/3+..1106631.%&)568*),14.'&,(-)+(+043+$,*,&-6-)'*0+34,2+0+,,-.)'('0'+%&&))3+**)*+0024.//1/.(*%%')+-,263:02()'+'%+)&(%()+),)-*%&''+)%/81/74/-05..)/0433&(&&()',,,)&)*0.1-**.-&+)*,./1/+0.2.2)909433))4*1-*0-/(/.0.1714947495569-:)*)*+217//00068+/,($-+-.-.&*))66340*%*,'/*(',/*6;/0'(%%&&,-/7,1979;3+0.'&*,,.1710.--/.82++,3.1%%)*0.48<88;90270&.,.-1-..30/13-5684556.:3/075%(2+-)079**,+('(***/++***.+()*+**.
@9031b128-48ef-42d7-9fa3-6fc55e47e26d ch=323 read=69054 start_time=2019-12-13T07:51:46Z barcode=BC01 runid=2c9cf7bc05858273f10e7d7ec552fc0bd742dc3e
CTCCTGCAGGCAGCAGTGGGAATATTGCACAATGGGAAACCTGATGCAGCAGCGCCGCGTGAGTGATGAAGGTTTTCGGATCGTAAAGCTCTGTCTTTGGGGAAGATAATGACGGTACCCAAGGAGGAAGCCACGGCTAACTACGTGCCAGCAGCCGCGGTAATACGTAGGTGGCGAGCGTTATCCAGTTTACTGGGCGATATACCAAGGGCGTAGGCGGATGATTAAGTGGGATGGCAAATACTGGGCTCAACATGGGTGCTGCATTTCCAAACTGGTTACCTAGAGTGCAGGAGAGGAGAGTGGAATTCCTAGTGTGGTGAAATGCGTAGAGATTAGGAAGAACACCGGTGGCGGCTGACTCTCTGGACCTATGGCAGCGCTGAGGCTCAGCGTGAGGAGCAAACAGGGATTAGATACCCTGGTAGTCCACCGTAAACGATGTGAATACTAGGTGTGGGGTTAACACCTCCCGTGCCGCCGCTAACGCATTAAGTATTCCGCCTGGGGGGTACGGTCGCAAGATTAAAACTCAAAGGAATTGGCAGGGGACCCACACAGAAGTAGCGGAGCATGTGGATTGGTGAAGCAGCATGAAGAACCTTACCTACATGACGTCGCCGTATATCGAGGAAATCCCTTCGGGGAACAAGGTGACAGGTTGGTGCATGTGGTTGTCTGGAAATCGCTCGTGTCGTGAGATGTTGGGTTAAGTCCCGCAACAGAGCGCAACCCTTAATCGTTAGTTACTACCATTAAAGTTGAGGACTCTAGCGAGACTGCCTGGGTTAACCAGGAGGAGGAAGGTGGGGATGACGTCAAATCATCTTGCTTATGTGTAGGGCTACACACGTGCTACAATGGCTGGTACAGAGAGATGCAATACCGCGAGGTGGAGCCAAACTTTAAAACCAGTCTCAGTTCGGATTGTAGGCTGAAACTCGCCTACATGAAGCTGGAGTTACTAATCGCGAATCAAGAATGTCGCGGTGAATACGTTCAGGTCTTGTACACACCGCCCGTCACACCATGAGTTGGCAATGCCCGAAGTCCGTGAGCTAACCGCAGGAGGCAGCGGCCGAAGGTAGAGGTCAGCGGTGGGGTGAAGTCGTAACAAGGTAACCGG
+
)*1+*%4*/1,*11/.,050*3.,43-,.01:7/2*(,**;*+-988,*)(%+*/1./13,&%')*,+,)+,284-2+0,/05539/+,17758/48/+59/,.).,(.'&'*&445163.3)2+/+.,+1625250102344:69*40-./+116,++-+7,-+556525503.))0466<6-3*'+07-+.1774,*&&'&'%%/+.,-*.445:98;994-3.3.387;965+)&,.2-%)&(++,.1.'-''*1101453561;+2-00(*,3,4.&.3/003468826.*('+3*'%&),-3-6-2,,.210'*/.-/3++,87830+*(2))36(+(-608:;/76/1()(&'+,0-..+06:40.)'*'&&$')''')%13359,-./0.)4+(-..6(./(..(1+)*.,',,*+3543343,%,*--4;90.'('(&'5/56447762-0885*6,-,/1807:+,9452+-/%&*,-*()'-)4,,.1696947;9986/,'((.-:::2641.+2)3::-3781:-1-++/*/'($+388.-2-&'((,&''),./0.0*-/241.,3%*.((2+-2).0-4+).0813*740/./1*./*/*+-%23&(((+(&)'(*,''*,,+-:-175-46+)/089181336(0'&)//0//.1-+.54:54.-+)',,)*..-/34787172327788;7:3.3.5-007()--2.''(*..,1+65)(,'(+*..9.0-:00.4275.10<.-.4,,.51712+&''%((*-434:734509150.144-01)(*(-*1/,7:5474555576:-,*..*))%&'%'*02-,00484440*)&()+*.36050//9/./62141+++))/03113/+2/*++'*),.,%(/73;975:54<;:5:55;:6:134;828,1/*-%-'*+6-66-.83563358:826001740.184507./.53-*0012*)+0/166+-*1,,-42(,+.42$)/2--+%+.,---.87798254-.02675+*(*'0*+1;1)0.((*2,./758507851112-12.4-16.,/1.6.4)*)*)*&&&+(./'))*(0+98.++,*$)..789889(5,39683/
@cb844d1c-fce7-41aa-9b78-506c9a2818b2 ch=216 read=75941 start_time=2019-12-13T07:51:46Z barcode=BC01 runid=2c9cf7bc05858273f10e7d7ec552fc0bd742dc3e
CTCCTACGGGAGGAGGCAGCAGTAGGAATTTTCGGCAATGAAACCCTGACCGAGCAACGCCGCGTGAAGGAAGAAGGTTCGGATTGTAAACTTCTGTTATAAAGGAAAGAACGGCTACAGGAAATGGTAGCCGGTGACGGTACTGATAGAAAGCCACGGCTAACTACGTGCCAGCAGCTGCGGTAATACGTAGGTGGCGTTATCCGGAATTAGTAGGCGTAAAAAAAGAGGCAAGGCGGCAGCGGGTCTGTGGTGAAAGCCTGGAAGCAACTTCAGTAAGCCATAGAAACCAGGCAGCTAGAGTGCAGGAGAGGATCGTGGAATTCCATGTGTAGCGGTGAAATGCGTGGATATATGGAGGAACACCAGTGGCAGAAAGGCGACGATCTGGCCTGCAACTGACATCCAGTCAGCGTGGGGAGCAAATAGGATTTAAGATACCCTGAAAGTAGTCCCGCATAAGCAAGCGATGAGTACTAAGTGTTGGATGTCAAAGTTCAGTGCTGCAGTTAGCGCAGTAGTACTCCGCCTGAGTAGTACGTTCGCAAGATGAAACTCAAAGATTGACGGGGCCCGCACAAGCGGTGGAGCATGTGGTTTAATTCGAAGCAACGCGAAGAACCTTTACCAGGTCTTGACATACTCATAAAATCAGAGATGGAGAGATAGTATATGAGATACAGGTGGTGCATGGTTGTCGTCAGCTCGTGTCGTGAGATGTTGGGTTAAGTCCCGCAACGAGCGCAGCCCTTATCGTTAGTTACCATCATTAAGTTGGGGACTCTGAAGACTGCCAGTGACAAGCTGGAGGAAGGCGGGGATGACGCGTCAAATCATCATGCCCCGCCATGACCTGGGCTACACACGTGCTACAATGGATGGTGCAGAGGGGAAGCGAAGCCGCGAGGTGAAACAAAACCCATAAAACCATTCTCAGTTCGGATTGATCTGCAATATTCCACATGAAGTTGGAATCGCTGGTAATCGGTCGCATGTCGCAGTGAATACGTTCTCGGGCCTTGTACACACCGCCCGTCACACCACGAGAGTTATTGCTTTTGAAGCCGGTGGCCCCTAACCACGAAGGGAGCTGTCTAAGGTGGGGGGGATTGATGATTGGGGTGAAGTCGTAACAAAGGTAACCGG
+
,-21+*0&48*-/%-/,*-.//841(+,1:;:307.6..-%)+(,+*--26150-34204:.../01423-,(+(++.1($-'0,*.482,,2*/-1/0/85-))*0/&+,)&++*243--+0/.47-,*7)**../+*)(',-*,-0&(.-&''()01-,-.+,,0%3'(/*',,-/12+,(+11001//,1,)2*+)+-,,8&).&&+'&&,%/+(),.3534-''%-++*+(.315-%'%&++4463*(*)''-,+-.-/'((#&&'&++4-2359295/0,++2/.445;/..--.)),,-./2.+))-6./5/2&()'0*6314.51./0//80((430068:9801++-34.*-*(962/2.01.61%&0-'0,669.---,+.,3.+)-0,+,,((%(*))+1'*&&(1/-51)--/:;5',2(/1''(')446;.,+04*()-562.-(,,./++,+1(-,(*)))))(,081333<8;4501.38.*088-4874122))5,+',')&&%'&')-150+--**)**(*,/4771/'/','-+(28*+01,+('((0,-),/1+.2+*,+..21**)+1-,--2-,(,*%&%*.1;8-4.+,2+/.0)+/++40'&*'(-5*-.0027468130*++)('(*&%+))),-9:6.,+*//+)'*4461*/..0:-3823::88781,49-/8886'..07(2'()%(--1291:00-'&5,)',-9++-504,*,)%&('+4(,*+.:6473*3,+/6*+,)+04++,-+-80,543-*&%'%&+).711/.00150025/+0+(/.63-7:32-*+)+1012251/0387/1.3/,,#%%''*-2926954,*'()(),223-+,/..8923/318;7.,*--((*',$&)'.6.+**-(,)..&*48:/45+)-/6;96878;837(,//0&,',)((,,.34/.++,-,))--1/-/+-0//5547353&0-/-++'&'*)+)+27868%23/-.+(++-5//43998434/+.//0/3;74:612655345)+*)((*10'.)'')%&#&).+/6+/0164/-'$(0.)&%%&&'/)%(,+)11226)1,2742-+*+.5/043/13,1.)*,2-,-74666759'-+.147;99
@5a77a72d-c8d2-49db-b7e2-fd6fc5977278 ch=483 read=122209 start_time=2019-12-13T07:51:43Z barcode=BC01 runid=2c9cf7bc05858273f10e7d7ec552fc0bd742dc3e
CTCTACGGGAGGCAGCGGTAAGGGAATTTTTTTCGGCAATGGGGAAACCCTGACCGAGCAACGCCGCGTGGAAGAAGGTTTCGGATTGTAAACTTCTGTTATAAAGGAAGAACGGCTACGGGAAATGGTAGCCGAGTGACGGTACTTTATTAAGCCACGGCTAACTACGTGCCAGCAGCCCGCGGTAATACGTAGGTGGCAAGCGTTATCGGAATTATTGGGCGTAAAGAGGAGCGAGCAGCAAGGGTCTGTGGTGAAAGCCTGAAAGCTTAACTTCAGTAAGCCATAGAAACCAGGCAGCTAGAGTGCAGGAGGATCGTGGAATTCCATGTGTAGCGGTGAAATGCGTAGATATGGAGGAACACCAGTGGCGAAGGCGACGATCTGGCCTGCAACTGACGCTCAGTCAAAGCGTGGGGAGCAAATAGGGGATTAGATACCCTAGTAGTCCACGCCGTAAACGATGAGTACTAAGTGTTGGATGTCAAAGTTCAGTGCTGCAGTTAACGCAATATTACTCCGCCCTGAGTAGTACGTTCGCAGAATGAAACTCAAAGGAATTGACGGGGGCCCGCACAAGCGGTGGAGCATGGTTTTAATTCCGAGAAACAGCGAAGAACCTTACCAGGTCTTGACATACTCATAAAGGCTCAGAGATGGAGGAAATTAGCTATATGAATACAGGTGGTGCATAGTTTGTCGTCAGCTCGTGTCGTGAGATGTTGGGTTAGAATCCCGCAACGAAGCGCAACCCTTATGTTAGTTACCATCATTAAGTTGGGGACTCTAGCGAGACTGCCAGTGACAAGCTGGAGGAAGGCGGGGATGACGTCAAATCATCATGCCTTATGACCTGGGCTACACGTGCTACAATGGATGGTGGAGGAAACTGAAGCCGCGAGGTGAAGCAAAACCCATAAAACCATTCTCCAGTTCAGTTATGATCTGCAACTCGACTACATGAAGTTGGAATCGCTAGTAATCACTTAGCGAATCCATGTCGCCCAGTGAATACGTTCTCGGGCCTTGTACACACCGCCCGTCACACCACGAGTTATTAACACCCAGAAGCCGGTGGCCTAACCGCAAGGAAGGAGCTGTCTAAAAGGTGGGATTGATGATTGGGTGAAGTCGTAACCAAGGTAACCCGG
+
''*//1092+07--12*982)+*&(,+3879*),0-,070',+((+,12+**-21152679767;11/-,(,)(..1/2;3008/.4',,925587;808//1:--.5642:++++),-'++,03.0:*))8))%((..6,5/,*..0*/.4-.0..0.422363200-30854).--34.-52:5//,&.-./.123842..2339.-/%,-&/)+//,78841::*'(*(%,/((02+,,0.,797552/*(,,/4./156721&&')&5('(/''*.7;/3;27423:3/5-14601230.+./07272-+.,16433+2+3+;84100//+000975086/(-/2)),++/,.-70/7323:/68260-*(*2.6410-/2015564815)*+--22708)+.9),(''3/-+2-*-14;:8-++,*)00/.0222<').-5+0*1,&)029589:8/-*,,*+++565**+-0:2964-0)*9237;7.146999946393935621+)')),24457;+-.*,,*-0265743))/)+860//)'&+,0-.-,0.7/0049;:3,81*++*/+(1196,.))/(+(**<<-344/4&'(&,+')'(**+5)-58/9..4;,,(,,02,,(*()*+0$%&-/0;589-,,//0:5,-'')''(&$#&*+98559879-5325+&)'&2,577*+65768100/0698896954234658,-0394&'%'66%$*487-+-+-/57:8;0).+*&(*,,2402668884;47/71(.1'*034)'('&)+-3976+)**+*)-'%+-82//*)%/.+):;46878;9999:8477::8:/72*-11326968-+*(''%&+,8854/5105:9:952-,*+)()%'%'**&'(&)(+/-2023&/2;;9690(+-5973498<90:*+.:<:+5.9.0)*4458.9.-,10..+,-19726.21:199552225328022))+'&$%(+--58156750+,'$(.,-3.+-./943616/1*2,)'**,114:7092//201113(,/2400))((((%&*'(&+)),(3+2)/11/3/50....--+0.,')*/,11+060*+,11:2081++*(%(*'.1,0,-*-.+0/**%/,*/*.+-*,03
@99b3d8ef-32c3-48a4-a96c-36201715de11 ch=342 read=63026 start_time=2019-12-13T07:51:55Z barcode=BC01 runid=2c9cf7bc05858273f10e7d7ec552fc0bd742dc3e
CCGGTTACCTTGTTGGGCTTCGCCCCAATCGCTGACCCTACCTTCGGCGGCCGCTGCCTCACTTGCGGTTAGCTCACGGACTTCGGGTATTGCCAACTCCTTGGTGTGACGGGCAGTTGTACCAAGACCAGGAACGTATTCACCGCGACATTCTGATTCGCGATTACTAGTAACTCCAGCTTCATGTAGGCGAGTTTCGGCCACAATCCGAACTGGGAACTGGTTTTTTTAAGTTTGGCTCCACCTCGCGGCATTGCATCTCTCTGTACCAGCCATTTAGCAGCACGTGTAGCCCTACATAAGGGGGCATGATGATTTGACGTCATCCCCACCTTCCTCCCTGATTGGGCAGTCTCGCTAAGTCCTCAGCAATAATGGTAGTAACTAACGACAAGGGTTGCGCTCGTTGCGGGACTTAACTTTATCTCACGACACGAGCTGGCGGCAACCATGCACCACCTGTCACCTTGTCCCCGAAGGGATTTCCTCGATTAAAGAGTAGTAGGGATGTCAAGTGTAGGTGGAGTTCTTCGCGGTACTTCAGATTAAACCACATGCTCCGCTTTACTTGTGCGGGTCCCCGTCAATTCCTTTGAGTTTTAATCTTGCGACCGTACTCCCCAGGCGGAATACTTAATGCCGTTAGCGGCGGCACGGGAAGTGTTGAAACCCCCACACTAGTATTCATCGTTTGCAGCGTGGACTACCAGAATAATCCTGTTTGCTCCCACGCTTTCCGAGCCTCAGCGTCAGTTACAGTCCAGAGAGTCGCCTTCGCCACTGGTTCTTCCTAATCTCTACGCATTTCACCGCTACTAGATTCACTCTCCTCTCCTGCACTCTAGATAACCAGTTTGGAATGCAGCGCAAGTTGAGCCGGGTATTTCACATCCCATAATCATCCGCCTACGCTCCCTTTACGCCCGTGATGGGGACTTCGCCACCTGCGTATTACCGCGGCTGCTGGCGTAGTTAGCCGTGGCTTCCTCCTTAAGGTACCGTCATTATCTTCCCCCCCAAAGAGACAGAGCTTTACACGATCCGAAAACCTTCATCGCACTCACGCGGCGTTGCTGCATCAGGGTTTCCCCATTTGCAATATTCCTGCCGCACTCCGTAGG
+
:+&+06)-,-.))0**((')&'*16../26/1/,)+2.)+,3132/(%+(270475/501%'/))+--0..,0020105.35;7'2,+*4./6:1,-,,%(''%'$&*.755-%&(*+%+&+')'.+18+230442989<7311-..386899..,8:52(()+-11,,.100+..+,')*,*)-*)(-3-+%*(984*.)*)(*918(')2433++-*,6148235=803876;3055:47-/5585628321:10020/0/.287868314853:6'&$(*++-.-1+)),,.*+/+--*.2820.-,++,,68<7---,-99928:0,/12:44./0'&%$.-&0425640%+*(()+'.123*-$&'+')))+1,/21-'%$((00+20-.3-02/0)&'*4,7,-+:1-'(&'%'+*+'('&',,/0**+)*26,0&+(+..+%')*,012925:667664.,5..07:/0-+*'&&,2+66246-:,8..'*(**(*+(,0*.-.-41*,776,0-+)(*895.(*#$%('$&+3;311+4,;;9<775734348,++1++.6504/309701990,19081515)0811,:;<-.7+'..(),.1;08/0+094+.1593:392-+-*/).)*)+.0.-,-''+4--0+7+-*-*,-:2,64.8;9*'+)-()*,'-.+000/.83)/,0///4:788577+*'%)(/*34.0,2*$()480'+**/:.-*('+-061-(.,.0+.3,,,,351(**,,')+-.9737234:0/0,(1+77,:/(+/0.,*)-24742;9228921'&'%$'&+'-&+,1251/121..14/1121/+---.-123.70+*11173222.7.&'(,--*,('13103;4/+++,(20$()1-24597,/,+,1-./1;.07/+5-6.'%'&$'%)-+$$%&%$$$%++-).)1+,1)/0+++3/23480822269/7...2,-*-,+.-()*(-')'....087:8319011692.07;1*1:2)*,01-.))+-8*''*,225531-12+-./22388)2)//0)1+--4003;+.356547),614</1:<+(2,''/+6/*.2,)&%+('(&++15+/.78
@d5184262-2a53-4e4e-bcf0-98a9c7172b92 ch=253 read=142141 start_time=2019-12-13T07:51:54Z barcode=BC01 runid=2c9cf7bc05858273f10e7d7ec552fc0bd742dc3e
CTCCTGCAGCGGTGGGGAATATTATTGCACAATGGAAACCCTGATGCAGCAACGCCGCGTGAGTGATGAAGGTTTTCGGACAAGCTCTGTCTTTGGGGAAGGCATGGCGGTACCCAAGAGGAGGAAGCCACGGCTAACTACGTGCCAGCCGCGGTAATACGTAGGTGGCGAGCGTTATCCCGGATTTACACAGGCGTAAAGGGAGCGTAGGCGGATGATTAAGTGGGATGTAAAATACCCGGAGCTCAACGGGTGCTGCATTCCAAACTGGTTATCTAGAGTGCAGGAGAGAAGTGAATTCTAGTGTAGCGGTGAAATGCGTAGAGATTAGGAAGAACACCAGTGGCGAAGCGACTCTCTGGACTGTAACGGCTGAGGCTCGAAAGCGTGGGGAGCAAGCAAGGATTAGATACCCTGGTAGTCCACGCCGTAAACGATGAATACCGCTAGGTGTGGGGGTTTCTGCTCCGTGCCGCCGCTAACGCATTAAGTATTCCGCCTGGGAATGCGGTCGCAAGATTAAACTCAAAGGTGACGGGGACCCGCGCACGGTATGAGCATGTGGTTTTAATTCGAACAGCGCGAAGAACCTGCCACTTGACATCCCTTGTTACTCTTAATCGAGGGAAATCCCTTCGGGGACAAAGGTGACAGGTGGTGCATGGTTGTCGTCAGCTCGTGTCGTGAGATGTTGGGTTAAGTCCGCAACGAGCGCAACCCGCTTATCGTTAGTTACCATCATTAAGTTGGGACTCTGCTTGAGACTGCCAGTAAGCTGGAGAAGGCGGAGGATGACGTCAAATCATCATGCCCCTTATGACCTGGAGCTGCGTGCTACAATGGATTGCAGAGGAAGCGAAGCGAGGTGAAGCAAAACCCATTAAACCATTCTCGGTTCGGATTGTAGTCTGCAACTCGACTACATGAAGTTGGAATCGCTGGTAATCGCGAATCCAGCATGTCGCGGTGAATACGTTCTCGGAGCCTTGTACACACCGCCCGTCACACCACGAGTTGATAACACCCGAAGCCGGTGGCTAACCGCGAAGGAGCTGTCTAAAGGTGGGATTGATGATTGGGGTGAAGTCGTAACAAAGGTAACCGG
+
*,270/3*./(56/58-.4///3*0-**,,1;2.+(,+/5*+.-2+*&&(-5/,04(+(+&$$&%*-./206/;942(4)&/6)*,-4044278036-*+-(+()))).51-26+.,-(+-)0.+0-0.++..355.,,+,-/-'&$&(/+1+./71119667892721.02445:434'',1./:-**)()388787:*)1/(+-58444-310011/313.6/735672)-21//72(,-%)+..,'+%464110034803+572689;-9,,-34001137,4)(((+&&)'((')(''*022.-//2:687:://0975*(()-*(*0)5/21///5,603/,))&&(..3321,/554,,)+*+.+&.')(/31350-2-*+..155(*'-33(.,',)(.***+668;/.56430155357:77471%'((*22;9/9.+**%.+,(-+233,+,,''&+-1789889-6.,,138355/0/0*'(*-03,),*'&-&(%('1./8:3379,--8,:82773.(*'.+.05:<4179+()&)'.+2/-.1)0,,++(,,3;<-8656(&)&)2,3/1.-0,,32*&"(&'(-6/054664/,+''&$&%$$%)2/0)'./++1-+25-77-39:,./5;*--./28+5456::79:;8657334550)+,.5/,-/0../.12445<8;94:453651/1.400/7:789664,$&,)..1+.2///:12::;:3240**1)494/332-%(*))*121/-.5&'%'((.19.-*)(0540-%/)*64687662;+,-:;:8935700,6...46:55/&')-'(&(&*&%'*4+-)%*%&)+0*,1,3,-(*.)))'+**+01--09;64<90/:2;27857:047,6587-0*0*,.1255822.*/1.-*/21578363.6.0(*+6+((&%++1611/..+1./((*--..98670///1:72768<77840$&''('&+,-*+),0*/45/1410//1,1000-86624++%++((0.(48575*))*-955,.&(('''&-1565368)-8.6<;1.5,--03495694..2/./548873.8-/512636./
@2209cb21-9f38-45da-b3ad-7380d5306765 ch=243 read=127422 start_time=2019-12-13T07:52:05Z barcode=BC01 runid=2c9cf7bc05858273f10e7d7ec552fc0bd742dc3e
CTCCTACGGGAGGCAGCAGTGGGAATATTGCTGAGGCGCAAACCTGATGCAGCCATGCCGCGTATGAAGAAGGCCTTCCAGGTTCTTAAAGGAGTACTTTCAGCCAGGAGGAAGGGAGTAAAGTTAAATACCTTGCTCGTGGCGTTACCGCAGAAGCGTGGCTCGCGCGCGCCAACTCCGTGCCAGCAGCCGCGGTAATACGGAAGTGCAAGCGTTAATCGGAATTACTGGGCGTAAAGCGCGCAGGCAGTTTGTTAAAGTCAGGTGTGAGAAATCCCGGAAGCAGCGAGGGCCATCTGATACTGGCAAGCTGGAGTCTCGTAGAGGGTAGAATTCCAGGTGTAGCGGTGGAAATGCGTAGAGGATCTGGAGGAATACCGGTGGCGAAGGGCCAACCCCCACGAGAGACTGGCCGCTCAGGTGCGAAGCGTGGGAACAAACAAGTTAAAGCGATACCCTGGTAGTCCGCCGTAAACGATGTCGACTTAGGTTGTACATAGGCGTGAAGCTTCCGGAGCTAACGCGTTAAGTCGACCCTTAAGGAGTACGGCCGCAAGGTTAAAACTCAAATGAATTGACGAGGGGCCCGCACAAGCGGTAAGGGCATCATGGTTTGAATTCGATGCCGCGAAGAACCTTACCTGGTCCAGCATCACGGAAGTTTCAGGATGAAGAATGTACCTTCAGGAACCGTAGGACAGGTGCTGCGCTGGCTGTCATCAGCTCATTGTTGTGAAATGTTAGGTTAAGTCCCGCAACAGGCGCAACCCTTATCGCTGTTGCCGGCTGGTCCGGTAAAGGAACTCAAAGGGAGACTACCAGTGATAAACTGGAGGAATTGAGGATGAAGCGTCAAGTCATCATGGCCACCGACCAGGGCTACACACGTGCTACAATGGCGCATACGAGAGGAAACGACCTCGCGAGCAAACGGACCTCATAAAGTGCGTCGTAGTCCGGATTGGAGTCTGCAGCTCGACTCCGCTGAAGTCGGGATCGCTAGTAATCGTGGATCAGAATTGCACCACACGGTAAGATACGTTCCAGGCCTTGTACACACCGCCCGTCGCACCGGCCGAAGATGCGTTTGCAAAGAAGTGATGAAAGCAGCAACCTTCAGGAGGCGCTTACCGCTGATTCATGACTGGGGTGAAGTCGTAACAAGGTAACCAGG
+
++-41)**0((./,+)(&&*(1+*,+)11%%%%$,)))-.8089651/+)''*(+*'))*.)0&*(54,,/('..2+/)&+1/0&&$46/&&%%'&,178,***&$.+'*/(,)2+%)*04,/1825.)(+,-3*.16&+*40(-,',*$&$$('%%##$$#$%"%#%#$#%$*&()5%%&%''&')()/-(((/(--**-/-,$)(+-+)+,.270214%/')1-/0/35+**./5/+.+,(+'+2/.,4/'$)*+0.+-0&&$&%$%'%((-)//'()(&%()&*'&)0*-1-13,)+3476540+(%%&')&&).'&(*')%*/-0/++,///0,.00..,,,*2/-&+*)'%&&%#&'(/*1502.*0,)51)1*(./*((*+&*)'($%&4676*#'&&%(--/'(()(%).--,,-,+%+)()22,-)())*854+'/)5+2+%&')*.3:*,173/&*%'$&'$#&('))/0/940*,--'.,+2.(%'#%$((('&(&&%&'(*)+,))+//2.(*(-,6/13-,+2.%$$&&-*%&((10200,//1-33357632355<;/.(.101./+'*456/60)+*-)*(,-5/(%($$))*)',(*./'$'*,<*,,,)3'%'&&*).0,)&&(0-31%,,,-%5022./+-*-+49*0+)+.0-+(()*)&-%)6101(*24741('%(*.0+02877/.))&),112*20&,)'&')0*.-*,+'&%,.++*4-%/0-4+(%((1.&),*/%&((*.2.5:'&&&)4.21232.5--*).'-01+.($')&.,)./0/65(//*(*.,,&2.++))**.666870('&%$,%'&403.+(%(/0/0,*,150..)*)-0*$&%)*.6,.362766.0-/--/01',1,,122-/&*''&(&')'),*)**3.-0120++(-8),*3))%'+('-1)--02/5434///-*/+*8)(&%&(,424.,11+*+,02'$%$%()*..%/,//0/01+-0.0*./98;/./.&-&-)',%')&('))(*))),:6826/7,&-46721'/,/--*.45696245-2145'*($%''%&*&%)%3../39+&)((((%*'&(*&*&%&*.-1097.3.)*)+44/8..8)+*+,0:3,+*+-*()*(+)+***/%(%&%.0-410218(1$
@f02c3ddc-396a-470e-9032-ed57ce24a0d0 ch=25 read=28102 start_time=2019-12-13T07:52:20Z barcode=BC01 runid=2c9cf7bc05858273f10e7d7ec552fc0bd742dc3e
CCCGGGTACCTTGTTACGGCTTCACTGATCATGAATCACAAAGTAGTAAGCGCCCTCCCGAAGGTTAAGCTACCTACTTCTTTGCAGCCCACTCCCATGGTGTGACAGGCGGTGTGTACAAGGCCAGCGTATTCACCGTGGCATTCTGATCCACGATTACTAGCGATTCCGACTTCATGGAGTCGAGTTGCAGACTCAATCGGACTACGACGCACTTTATGAGTCCGCTTGCTCTCGCGAGTCGCTTCTCTTTGTATGCGCCATTTGTAGCACGATATTAGCCCTGGTCATGGGGCCATGATGACTTGACGTCATCCCCACCTTCCTCCAGTTTATCACTGGCAGTCTCCTTTGAGTTCCCGGCCGGACCGCTGGCAACCAAAGGATAAAGAGGTTGCGCTCGTTGCGGGACTTAACCCAGCATTTCACAGCACGAGCTGACGACAGCCATGCAGCCTGTCTCACGGTTCCCGAAGGCGCATTCTCATCTCCTGAAAACCCGTGGATGTCAGACCAGGTAAGGTTCTTCGCGTTGCATCGAATTAAACCCATGCTCCACCGCTTGTGCGGGCCCAAATCAATTCATTTGAGTTTTTTAACCTTGCGGCCAATACTCCCCAGGCAGTCGACTTAACGCGTTAGCTCCGGAAGCCACGCCTCAAGGGCACAACCTCCAAGTCGACATCGTTTTGGCGTGGACTACCAGAATCTAATCCTGTTTGCTCCCACGCTTTCGCACCCTGAGCGTCAGTCTTCGTCCAGGGGCCGCCTTCGCCACGGTATTCCTCAGATCTCTACATTTCCCCACTACCTGGAATTCTACCCCCCTCTACAGGACTCAAGCTTGCCAGTATCCAGATGCAGTTCCCAGGTTGAGCGGTTTTCATCTGATGACTTAACAAACCGCCTGCGTGCGCTTACGCCCAGTAATTCCGTTCGCTGCCCCACCCTCGGCCACCGCGGCTGCTGGCACGGAGTTAGCCGGTGCTTCTTCTGCCGGGTAACGTCCAATGAGCAAGGTATTAACTGCTCCTTCCTCCCCGCTTCAGAAAGTGGCAACCCGAAGGCCTTCTTCATACGCGGCATGAAACTGCATCAGGCTTACGCCCATTATTCTTATTCCCCTGCCTCCCGTAGGAG
+
3/(+.0.0:-8,(58+,--.29424$$&-00333;90+//3,+,+350/((*.65,21-*+2(3+8,4*.1*)((&-/7,20+#$&%*--'**78+)218670111(15/)1-..)(()+.,.2.%)*,.-19101:/2)***083.1254+)*)5370')*,-/,79742/11838992++,-43314.-&%779:7:38/923/+(+).,,'*+0.)...0//'(+50//5505)%)%)//17795763;9.0144778;2:0+*.,-+&'''+%+('(-4-*-363+4,.4424'%'&)((()+*-016445/64.-4:8066*.2/.2;,+-:221-*&/00423)*0**+65:/53)1,/19798786542.,))-5)0/-364.)&,*3.-.23331-1-//<887670.02,)(-/68()('(&*'--,2465350'1//2516.0&%''(346,,++598:47,*,'(+(&))/:--44744//-),3.&.6+,-1::;6851*--9/92+7,,,8;99<:46./.+/350,-*-+<<2:1-+,+.002*4)&%&')-3605/*'',/2-2+62:5(12./0483<7<-8977271//200*-+%*-1;;1%.,-%344,(*)*202,.+,+,,/0-0%')'&.3,1259782-*9+*,.1.2617*2./23267513,/0+$&&+-1;:887688/,*+,0,.5434523:)(+-0;,),,-1750)+-37'&'++44:71/213;9629&(-*4*7;213-13457*,*/-./:433314542/.0(($)((-)*)'(((+'&,)++0.34.71723.(**'-&*../44+*),,4/01'///12+++.-,,01;9672-2734+&*,)**/,(**,..,,-,442623/+-50:29:7885516/**)&*-00('(*,2595)'%3*''%&('''%+,+),%%%%(2),.+4...35.-*'**.%(+3()*5+87.00<18<750/..51//85406'.$(*65654)*+**,0217,0.03.7/6,872,+**)$'%*/-*+'&%$$*%''))+,+3584499-,(+'*)0+&*))(&&)(()-//49159).20:3),3,.1+-/+)-,60+&&(&'05*,9*50(*
@765cc1eb-b2df-42ac-96dd-0c44acc07b87 ch=198 read=100978 start_time=2019-12-13T07:52:25Z barcode=BC01 runid=2c9cf7bc05858273f10e7d7ec552fc0bd742dc3e
CTCCTACGGGAGGCAGCAGTAGAATTTTCGGCAATGGAAACCCTGACCGAGCAACGCCGCGTGAAGGAAGAAGGTTTTCGGTTTGTAAGCTTCTGTTATAAAGGAAGAACAGCGGCTACAGGAAATGGTAGCCGAGTGACGTACTTTATTAAGCCACGGCTAACTACGTGCCAGCAGCCGCGGTAATACGTAGGTGGCAAGCGTTATCCGGAATTATTGGGCGTAAAGAGGGCAGGCGGCAGCAAGGGTCTGTGGTGAAAGCCTGAAGCAGCTTCCCCGGTAAGCCATAGAAACCAGGCAGCTAGAAGTGCGAGGAGAGAGGATGTTGGAATTCCATGTGTAGCAGTGAAATGCGTAGATATATGGAGGAACACCAGTGGCAGGCGACGATCTGGCCTGCAACTGACGCTCAGTCCGAAAGCGTGGGGAGCAAATGAGGATAGATACCCTAGTAGTCCACGCCGTAAACGATGAGTACTAAGTATTTGGATGTCAAGTTCAGTGCTGCAGTTAACTTGCAATAAGTACTCCGCCTGGTACGTTCGCAAAGAATGAAACTCAAAGATTGACGGGGCCCGCACAAGCGGTGGGTGGCATGTGGTTAATTCGAAGCAACGCGAAGAACCTTACCGGAGTCTTGACATACTCATAAAAGGCTCCAGAGATGGAGAGATAGCTATATGAGATACAGGTGGTGCATGGTTGTCGTCGAAACAAGTGTCGTGAGATGTTAGGTTAAGTCGCAACGAGCGCAACCCAACCCTTATCGTTAGTTACACCATCATTAAGTTGGGGACTCTGGCAGGAGCTGCCAGTGACAAGCTGGAGGAAGGCGAAGGGATGACGTCAAATCATCATGCCCCTTATGACCTGGGCTACACACGTGCTACAATGGATGGTGCAGAGGGAAAGCCAGAAGCCGCGAGGTGAAGCAAACCCCATAAAACCATTCAGTTCGGATTGTAGTCTGCAACTCTGACTACATGAAGTTGGAATCGCTGGTAATCGCGGAATCAGCATGTCGCGGTGAATACGTTCTCGGGCCTTGTACACACCGCCGTCGCACCACGAGTTGATAACGCGAGCCGGTGGCCTAACCGCAAGGAAAGGAGCTGTCTAAGGTGGGATTGATGATTGGGGTGAAAGTCGTAACAAAGATGGCTTG
+
,*-($(+*69-090-*1(**,*'+(57--3:83921/&*1'*-,-.110014182/03157212.15/.,/+(0*;0((&+*1+'()'&)0967,3+*(+--++,++785(-'(&&&$$&*),0-,5743266-+++,7/*'(+/-+&$()2').2,4+*+-4.0076978:4352.1,.-,&-('*+,16.7--11/..234362--0.-.*3)'3*87921+73.'',,**(+,-670,,--*'.4-//314951048,/75*,(&'*'+/2/&'&'-63/(0139/.39/67558.*,-+***&,.1/,*,*)++,,-41+&%.&*)*,1-:///-,((((&%*)05-,03477:::67455401,123679-.,0..-231335235446;6;6886531/('%),.1507'$)0.,.26/86+)-/3<8,,(&(#&$&(3.28++,%2,327.$+)2402058/001..-.0353,-,+.6/698:467,505/-),/27::8209-0)(((,-/53/*('&))19-5743-*,--3982252+'(,4/48/08:.6*&')+/0338:614.+./0173518526+''*)**,+,4+4-8/82'+.*.015+*-11-.++(&*)+,(-&(*204//0/+(((*//2:8-,2/01(()+,,7610,(&/))&%%)+457601/*(')*)1253459772711145((,*)(((&*)-1(-)*'5576:-1,3.2/101$)(*,(*,0,.0),'$')-6++,,.972;1012/+),8467/-7-3-40&034+663.'-/-,(%'-().2/1445598-...5,/+)*.13,-/*2.,,,,-6999:723066'1(,64.+111001:/4812321/+%&+,::7587:.(+))66276+)%/2-).)(*&'%+*(/2/10*)'*()*%&.5.47.*+.0:;505#%$'(22:848-3,-.8689887130-,$$%('),3362700744.2--./0&34332316&*)*---.3/358546133026304.251/3+)62/9.--553203:11/**.031451/,+-'4/0-0-.$'%%%26287733/-0674+.-.*)*+&)+%&(,,,4-/8,7/3<90/0+--/323*/2+.*+-))/,)%*).18)'&('(&$#(
@bca97064-cf54-4e31-b227-88f9b20ced58 ch=181 read=136727 start_time=2019-12-13T07:52:25Z barcode=BC01 runid=2c9cf7bc05858273f10e7d7ec552fc0bd742dc3e
CTCCTACGGGAGGCAGCAGTAGAATTTTTTTTTTTTCGGCAATGGGGAAACTGACCGAGCAACGCCGCGTGAAGGAAGAAGAGTTTTCCAGTTGTAAACTTCTGTTATAAAGGAAGAACAGCGGCTACACGGAAATGGTAGCCGAGTGACGGTACTTTATTAAGCCACGGCTAACTACGTGCCAGCAGCCGCGGTAATACGTGGGTGGCAAGCGTTATCCGGAATTACTGGGCGTAAAGAGGGCAGGCGGCAGCAGGGTCTGTGGTGAAAGCCTGAAGCTTAACTTCAGTAAGCCATAGAAACCAGGCAGCTAGAGTGCAGGAGGATCGTGGAATTCCATGTGTAGCGGTGAAGTCGTGGATATATGGAGAGGAACACCAGTGGCGAAAGGCGACGATCTGGCCTGCAACTGACGCTCGATCCCGAAAGCGTGGGGAGCAAATAGAGGATTAGATACCCTAGTAGTCCCACGCCGTAAACGATGAGTACTAAGTGTTGGATGTCAAAGTTCAGTGCTGCAGTTAACGCAATAGAGTACTCCGCCTGAGTAGTACGTTCGCAGAATGAAACTCAAAGGAATTGACGGGGCCCACAAGCGGTGGAGCATGCGGTTTAATTCGAAGCAGCACTTGAAGAACCTTACCAGTCTTGACATACTCATAAAGGCTCCAGAGATGGAGAGATAGCTATATGAGATACAGGTGGTGCATGGTTGTCGTCAGCTCGTGTCGTGAGATGTTGATTAAGTCCTGCTTGAGCGCAACCCGCTGTTAAGTTACCATCATTAAGTTGGGGACTCTGGCAGGACTGCCAGTGACAAGCTGGAGGAAGGCGGGGATGACGTCAAACACTTATGACCTGGGCTACACACACGTGCTACAATGGATGGTGCAGAGGGAAGCGAAGCCGCGAGGTGAAGCAAAACCCATAAAACCATTCTCAGTTCCGGATTGTAGTCTGCAACTCGACTACATGAAGTTGGGAGAGTAGTAATCGCGGAGAATCAGCATGTCGCGGTGAATACGTTCTCGGGCCTTGTACACCGCCCGTCACACCACGAGAGTTGATAACACCCGAAGCCGGTGGCTAACCGCAAGGAAGAGGCTGTCCTAAGGTGGGATTGATGATTGGGGTGAAGTCGTAACAAGGTAACCGG
+
)+02,03,-1'(/,.12)))($)(+0)&&%'(())*01:56<6466-'.)&)&')8+*&232/-/7445652,1-+2+,'(+-.6<4-*))/,+*.5..0:175682-15,++-)%*++(5/4/.+-*)()(,0+-+-...20(%((*45043,(*,**,324+2/,.2452231357698:<9-://0805-2,--*+,).'+1)'+10,)+/-9320,(,.+/-/1224../.492'',--+-4756;70/1*.83688980/,,-4/0298612*(((5)&%&*&*+.8*5;773/3815:745--,--2)*,1,,)0-*-,)02363-1-4.5:61/-*''-*/511'+$'##$$*(*..14460---3+:35591567;-*,*'./115-)$,,&-+7377823.--//*0/.)-+1+*&'())*220./-%'&-620&&')+*+2-,5230:))..513.93+)002548:9/++*,,)11.37883644;03*,*+*)//./9+&&+'&)-66969550*0*1.0'%%&'+,1.,-.+/../,+/*-/7<704,-*0,--7946:5.*,),0041775:91.0&%)(++-/4118+///6)5-47;091:;6+2+)+2+0,('%(-/++.,()$%'%'),--:00198577795370.6115,))(*,943-,,-14021124267535/01046436688:;63563466793477988688699957:717-&.,-+012,'&%%$'(*/-03439)%&&&--,+./723::;:-6-8-617-8;768741$+*&)-115*02,-0/.32...0:7//3+4/8458:1/178:988/*.+)+,1.333976::745/..--.')/.//+&,,0.2;::99820*+*-/)(,,-&,**295*(%,&*),7*2-62&396,,/9;1.5./:424,/679'7,/16%+&),33.+(&)*750//-/38416+2-750*)&(*-...512.85--)&)-3+01..),0,1(-+,-7445226224(665.-/+(*+-.:41;6//767675/0.+))*6'&&'21./.6)(+-+2:7;:6<6-0-7.231+1./0)%(+,,447))1)0,02;:,-0*,./-5--*3.-/3/,.2./.421.02/3:889-
@cb724404-0b69-4b16-9034-cc53ba6cfca0 ch=371 read=124224 start_time=2019-12-13T07:52:24Z barcode=BC01 runid=2c9cf7bc05858273f10e7d7ec552fc0bd742dc3e
TCGGTATGCTTCCGTTCAGGGTTACGTATTGCTGAGGTACTGAAGCCAGTGTCTTTGTATTTAACCTACTTGCCTGTCGCTCCTATCTTGGTTACCTTATTTACGACTTCACTGATCACTTGAATCACAGAAATTAGTGGCGGCGCCCTCCCGGGAGTTAAGCTACCTGTTCTTTTGCAGCCACTCCCATGGTGTGACGGGCGGTGTGTACAGAGGCCGGGAACGTATTCACCGGCGGCATTCTGATCACGATTACTTTAGCGATTCCGGCTTCGCCCAAGGTCGAGTTGCAGACTCCAATCGGACTACGACGCACTTTACGAGTCGCTTGCTCTCGCCGGAGTCCTTCTCTTTGTATGCGCCATTGTAGCGTGTGCTTAGCCCTGGTCGTAAAATTGCATGATGACGGCAATCATCCCCACCTTCCTCAGTTTATCACTGGCAGTCTCCTTTGGAGTTCAGCCGGACCGCTGGCAGCAAAGGATAAAGAGGTTGCGCTCGTTGCGGAACAGCAACATTTCACAGCACGAGCTGACGACAGCCATTACTGGCACCATCTCCCGCAGTTCCCGAAGGCGCAATCCATCTCTGGAGAGTTCTGTGGATGTCAAGACCAGATGGAGTTCTTCGCGTTGCATCAGATTAAACCACGCCACTCCACCCGGCATGCGGGCCCCGTCGAATTCATTTTGAGTTTAACCTTGCGGCCCGTACTCCCCAGGCGGTCGACTTAACGCGGTAAAGCTCCGGAAGCCACGCCTCAAGGGCACAACCGCAGAAGTCGACATCGTTTACGGCGTGGACTACCGGAATTATCTAATCCTGTTTGCTCCCCCTTTTCCTTTTACAGCAGGCGTCAGTCTTCGTCCAGGGGCCGCCTTTACCGAGTATTCCTCCAGATCTCTACGCATTTCACCGCTACACCTGGAATTCTACCCCTCTACGAGGACTCAAACGCCCGTTATCAGATGCAGTTCCCGAGTTAGGCCAGGGGTTTCCACATCCGGCTTAACAAACCGCCTGCGTGCGCTTGCGCCCAGTAATTCCGTTAACGCTTGCACCCTCCGTATTACCGCGGCTGCTGGCGCGGAGCCAGTGCTTCTTCTGGGTAACGTCAATGAGCAAAGGTATTAACTGCCCTTCCTCCCCGCTGAAAGTGCACACAACCCGAAGGCCTTCATACGCGGCATGGCCATCAGGCTTGCGCCCATTATGCAATATTCCCCTGCTGCCTCCGCCAGGAG
+
#'.0001'40/-+',/8(,6,0,/008.5/...0'),+*,%&*(#%%&&0(./2::01(//'+),-)$*/-2488355122**-/2,-)%(-6)+&(&'15-,43254*(&+%(*14&'*())700*+'%.,*,*))(')('*'))-((..+,.*%+012-(*)'*''%++)+14.,,,%/*'*-97-&((,)-0126*,41-2-+,,+--,&$/'4)(36'..-103;3'+%('*+2.,17-/45,-'((,1..*+*'%++..04.3/1/296,+''**+)())%/0:.0,*-..3'.(.1-:77243523.-#(+.*%&(')(*',0.-./0,.(*''''),.-.8/5.49.-33431128+81)((,,+.,,')++,,+7,**2343.60+&%%%&$%''('*'''(%',650801+*/1-327+/-+47,*11466685334.15%%/&+)$)00-#(()20566332.+()*,25*2-.1'1+)(-+09/0.5764.0+,'+(%+/'3''*+.20+-,+%-+/.,/2013620./%%')*&%*$')**/1//4/92*'0+03;38*')''))'/*8+19/05/.)%(*'%*+705.-,0/1+03-7286842112)')/.02-&'*+./--.170-.//&*,55,/&&&%)+25),5),&)$)&,+2*/00)023$(**:,23;;0/./.:8342*,*'().-5)''&&&.12+,022&/00/-,//2./**')')0,%(-0205*6*+40357:92.(-0+)*+2.,(&))%()()10'/,/35382)+-.--239777,4+((&&+'(*713:7/400096+,-/;+)&')-*1'())'%%'&(*2566980-656;8.,1$#,4.11621)+*%$,*'%&'+,3.1)-+**76-1***-+1-49/*'-()*+')&(()(,+(.5..(0560,0/--(&.+*9:968:4.14+&.10020010)*(,-1/)&&%-.2'-423&,/0*,5/(($(*+-)*****021214-1+00/12/4.4-')'%&/32+'*+03623-'(,&*(()2*+,3495462.*++.-5:1./0-,...-+)(('(%%+-&.+$',+020,,+0./465135/0./.43)*',+,,--0''-%+3++4.4-.;8-)20)*,'&*')%&(),'--.()+,++('')+(&)''(++%%%%&*,-.$-*)*-,/.66+&,,&,-.(0*..*1/,((()))+1--.()(*+.'&
@e4dd2633-935a-40a6-b07e-b42408aee40f ch=188 read=139000 start_time=2019-12-13T07:52:24Z barcode=BC01 runid=2c9cf7bc05858273f10e7d7ec552fc0bd742dc3e
CAGGAGGCAGCAGTGAAATTTTGGACAATGGGCGAAAGCCTGATCAACAATGCCGCGTGCAGGATGATGAAGGCCTTCGGGTTGTAAACTGCTTTTGTACGGAACGAAAAGCTCCTTCAGACTGCTGGACCCATGACGGTACCGTAAGAACTCAGCACCGGCTAACTTCACGTGCCAGCGCGGTATGCGTAGGGTGCGAGCGTTAATCGGAATTACTGGGCGTAAAGCGTGCGCAGGCGGTTATGCAAGACAGATGTGAAATCCCGGGCTCAACCTGGGAACTGCATTTTGTGACTGCATGGCTGGAAGTGCGGTAGGGGGGGATGATTCCGCGTGTAGCAGTGAAATGCGTAGATATGCGGAGGAACACCGATGGCGAAGGCAATCCCTGGACCTGTACTGACGCTCATGCAGCGTGGGGAGCAAACGGGATTAGATACCCTGGTAGTCCACGCCTAAGCGATGTCAACTGGTTGTTGGGAATTAGTTTTTTCTCAGTAAAGCTAACGCGTGAAGTTGACCGCCTGGGAATTACGGCCGCAAGGTTGAAACTCAAAGGGAGATTGACGGGGACCCGCACAAGCGGTGGATGATGTGGTTTAATTCGATGCAACGCGAAAAAACCTTACCCTTTGACATGGCAGGAAGTTCCAGAGATGGTTCGTGCTCGAAAGAGAACCTGCACACAGGTGCTGCATGGCTGTCAGTAAGCTCGTGTCGTGAGGATGCTGGGTTAAGTCCCCGCAACGAGCGCAGTACTTGTCATTAGTTGCTACATTCCGGTTGAGCACTCTAATGAGACTGCCGGTGACAAACCGGAGGAAGGTGGGGATGACGTCAAGTCCTCATAGCCCCATATAGGTGGGAATTACACGTCATACAATGGCTGGTACAGAGGGTTGCCAACCCGCGAGGGAGAACTATTTATAAAAACCAGTCGTAGTCCGGATCGCAGTCTGCAACTCGACTGCGTGAAGTCAGAATCCTTCGCGGATCAGCATGCCGCAGGTGAATACGTTCAGGTCTTGTACACACCGCCCGTCACACCATGGGAGCAGGTCTCGCGAAAGTAGGTAGCTAACCGCAAAGGAGGCACTTACCACAGCAGGGACTGTGGCTAAATTAGATCATGTTCAAAGAGTAG
+
*&*)%)*(++,%+,&'0.*36+0-97.7//;87//32*/6,++)0*,/8;888835666458;21++*-,1*/-2396,8535/26;28,++17:.*)&'$'%&%&+001*./7215/&')+/,''+,)-77-*+*+6<54694300-00()&)%++1-1+''0+(',$$&',,10.&''+'/..%#''(.*/*,-1/0546/9.9.508.7.7.2273+)+009611343255-)-1/71;((&$)1,..'(2.&*(.50+1,).55589,//917;768.-))*299-(*+,+++,,1.90/-*''(*'+,**&1-5662*&&'-,544-+,,*+)()+.**/1*+,:97)'72411/2/01,*5,.:/...9<8/.7,6-.01.83+,88683151.-++**+.02-**('*)0,-4,*+/1:67(*,(.+/*/2,05,+089869..-1044.1800//0/372:133818/1:28./*/,+,32<7;-011.)0()+%))-(++./,-0-+.:011:/07-/3,+-+0*,*405/647(/./-39109171,***%%(2.667..8716:000/223001324665/0532146<905551/03010&/(+022824.0123/--'%'--.132.5.+,'()*-.+.,,,,/2'87:34.-+..,,4.()*-*27210,--.0487,*%()-,.11212,%%+)+(+./9:842-/+'(*-5302286.:.4-4/96,*2386//1/1/(&)&*+-+/4.5/&(-6*+-,/3596(),.;.+-21554438320137:783-0,)+((++/74-,0)*0(**)0:76:78888-54*-6872)('(*44/&*)+,223./.(*$$'(&'+/8*-*+.82-5.-.5317.-*,.2/9135122921/-,,)(&)(((''(0,*-/7;803<67:87822*.'0+67:695487545-.-.053885726070/.6%0*0//''0+-32:88..'+(213933--+,-086*/*,71(-510.-),,200+.,'-51*/863124/1-60,./-6754)2,/%'++%(&*+++,.*052//249+,*())(&&&%&*-*+',.*05'$&.,)(('('*'-(%'%(+'-%(*%'()(%'+//
@e8f4ab4d-57ae-438f-bff5-ea51ffa98c61 ch=327 read=65439 start_time=2019-12-13T07:52:32Z barcode=BC01 runid=2c9cf7bc05858273f10e7d7ec552fc0bd742dc3e
CCGGTTACCTTGTTGCGACTTCACGTCATGAATCACAAGTGGTAGCGCCACTCCCGAAGGTTCGCTACCTACCACTTCTTTTGCAACCCACTCACATCAGTGTGACGGGCGGTGTGTACAAGGCCGGGAACGTATTCACCGTGGCATTCTGATCCACGATTACTAGCGATTCCGACTTCATGGAAGTCGGTTGCGAACTCAATCGGACTACGACGCACTTTATGAGGTCCGCTTGCTCTCGCGAGGTCGCTTCTCTTTGTAATGCGCCATTGTAGCACGTGTGGCCTAATTCGTAAGAGGCCATGATGACTTGGCGATCATCACCTTCCTCAGTTCATCACTGGCAGTCTCCTTTGAGTTCCCGGCCGGACCGCTGGCAACAAAGGGATAGAGTTTGCGCTCGTTGCGGGACCAACCCAACATTTTACAACACGAGCTGACGACAGCCATGCGGCACCTGTCTCACGGTTCCCGAAGGCACATTCTCATCTCTGAAAACTTCCGTGGATGATGTCAAGACCAGGTAAAGAGTTCTTCGCGTTGCATCGAATTAAACCACATGCTCCACCGCTTGTGCGGGCCCCAAATCGAATTCATTTGAGTTTTAACCTTGCGGCCCTCCCCGAGGCGGTCGACTTAACGCTGATTAGCTCGGAAACCACGCCTCAAAGGGCACAACCTCCAAATTGACATCGTTTACGGCGTGGACTACCAGGGTATCTAATCTGTTTGCTCCCACGCTTTCGCACCTGAGCGTCAGTCTTCGTCAGGGGCCGCCTTCGCCACCGGTATTCCTCCAGATCTCTACGCATTTCACCGCTACACCGGAATTCCTACCCCTCTGCGAGACTCCGGCTTGCCGGTATGGTCACAGTTCCCAGAGTTGAGGCGGGGATTTCACACATCTGATAACAAAACCGCCTGCGTGCAGCGCCTTACGCCCGGTAGTTGGAATTAACGCTTGCACCCTCCGTATTACCGCGGCTGCTGGCACGGGTTAGCCGGTGCTTCTTCTGCGGGTAACGTCAATGAGGCAAAGGTATTAACTTCTCCTTCCTCCCGCTGAAAGTACTTTACAACCCGAAATAGCCCAGCTACGCGGCATGGCTGCATCAGGCTTGCGCCCGTATCGCAATATTCCCCTGCTGCCTCCCGTAGAACAATATCGGCGCAACAGAAGGTTAACACAGGCGACGAAAGAAAAAGA
+
*.,40:01,3.%/-'+-),+0($&%%+,44421/,//)'*,6-,(++56')+-/-**/'+*3'*+//7;4213'*+/(,44*0+.'.63)*+*(((+%&*424469/996/6322/1479:+*.+,1,5.08797<769:673,266:9644634.//116-.)*+30-.2,0--35:5788.-++++)+'2/0''656931.0*:.766777825/0.:3*(((-+-.,+-/52446,-+++$')---..4/6/68((%&'-37:;<6+9'&'*+',--)(%&((&$(///&3*,''/,66..,,+)))*+1(2((,-3/5)-/19+**+)-0:19:4.32.:0/07677+3/'&%(41**+)/1/4;:;825-7-+//..9-()''*')'*(4+)+(++.//6+-,3..)$*(.,).00+13/&'*00625406866553&41/686:5-.,,+251.25.../18:/81*+.0141143536)-063212//895.15395690,.&*-&+,(-,25:547355.)'*8<98;84540/&&(+4'&++,3;87;*/04-,+7,+370405/0.4&01444+)(*/2&)*)6+/26(*((/8;+4-.'('&&'%,+)*,87+%&+*-*3450341201,)'%(%+(-,.03(-('(*:5779;571:0-692.113.0''**,&,&(+0046253,*0-6/008899,*,+&21++-3600911135:)*33294*-,--2/./313722.+745566877<8745.0773/942101./4:770-6,,7<2)+0'+)..001./01433<82062&',%'*(,*,,+10/1-&240(((+)+'(//266-.,,/.,11%-)$&&''%%))*-*36++*&(052+.1,%.5*+32+((**+-00./+''%&)-/-2:68:+./),/0))*%'#%%&'&,,(''''%')$*+',+-,++/10.0,185./6/6447+040//;01179-.)&).702.,,4/177335;37875881+5+,86545.5/.%)),,4)*'0+,521,/+++262:4*-/97+/4446/*-&++)''*+'0/((((&%%%)*)(&('),.-&)*).-21100001*10,,+*-134(&$$''%()0*)(),2/*'(+,.3:-43-*-'*.5-2-,,--&('&'(&*()1)-,-,7-1(*.(,,,++-*(+#''$%$"$
@80db57ae-896f-43e4-a8ab-a709a4dab6ce ch=26 read=40842 start_time=2019-12-13T07:52:56Z barcode=BC01 runid=2c9cf7bc05858273f10e7d7ec552fc0bd742dc3e
CCGGTTACCTTGTTGACTTCACCCCAATCATCAATAATCCCACAGCAGACAGCTCCTTCCTTGCGGACCACCGGCTTCGGGTGTTATCAACTCTCGTGATGGTGTGACGGGCGGTGTGTACAAGGCCCGAGAACGTATTCACCGCGACATGCTGATTCGCGATTACTAGCGATTCCAACTTCATGTAGTCGAGTTGCAGACTACAATCCGAATTCGAGAATGGTTTTATGGGTTTTGCTTCACCTCGCGGCTTCGCTTCCTCTGCACCATCCATTTGTAGCGTGTGTAGCCCAGGTCATAAGGGGCATGATGATTTGACGTCATCCCCGCCTTCCTCCAACTTGTCTGGCAGTCTCGCTAAAGTCCCCAACTTAATGATGGTAACCTTGATAAAGGGACAATTTGCGGGACTTAACAACATCTCACGACACGGCTGACAGCACCTGTATCTCGCTATCTCTCCTCCATCTCTGGAGCCTTTATGAGTATGTCAAGAGACCTGTTAAGTTTCTTCGCGTTGCTTCGAATTAAACCACATGCTCCACCAGCTTGTGCAGGCCCCAAATCAATTCCTTTGAGTTTCATTCTTGCGAACGTACTACTCAGGCAGATTACTTATTGCGTTAACTGCAGCGCTGAACGACATCCAACGCAGGTACTCATCGTTTGCGGCGTGGACTACTAGGGTATCTAATCCCTAATATTTGCTCCCCACGCTTTCGGGACTGAGCGATGAAGTTGCAGGCCAGATCGTCGCCTTCGCCATGGTGTTCCACTCCATATATCTACGCATTTCACCGCTACGGCGGATTCCACGATCCTCTCCTGCACTCTAGCTGCCTGGTCTCATGAAGCACTGAAGTTAAGCTGGGCTCACCACAGACCCTTGCCGCCTGCTCCTCTTTACGCCCAATAATTCCGGATAGCGCTTGCCGCCTACATTACCGCGGCGTAGTTAGCGGCTTCAATAAGTGGAATCGCTCGGGCTTCACCATTTCCTGTAGCCGCCGTTCTTCCTTTATAACAGAGTTTACAATCCGAAAACCTTCTTCTTCACTGCCAGCGTTGCTCGGTCAGGGGTTTCCCCATTGCCGAAAATTCCCTACTGCTGCTCCGTAGG
+
3+),0611070.23..18;6,475*0-----+,-'-5-47*'**(-))/('(*+065772).*--/'*/0304.-484(521.04002-2+)+,0(1)'-*1,112574:91-511111569528-2((&)/42/215721340332:799899110--/11631++++12088300*+10310.557885461:111876257/:0.3+0,50.-$'())12:9;0568852:5/(,.:667871+))/.080//6-47+154112:39:;7:8.*'&)*+,06650,15,*.58878520685069122106<5-028889:1;:+*778<8941+/,+).&*++-5/0/3354**0+,&'(*32+/2-.204./0.0,&)''%%&*+,65+(-%%$%%++(+1094421-1*''.)33343,0,**&%'%$%(&)%))'+,))589980((**641.-+()287640--/0,-292::/0///01.---*+'(*+50*,&*0+,-84338635/6/%.5:5(%*+./<78:.*-/1224-+3*))'$%(+'(#'&.-,(%%'+.*,-,*))-///13;;328<.8.-/.-89/5/451113-08:$&,,,+,-4+7,--90;08189.-,+%+,/.0,(&,063.0'-$&%())(%(*015/9:/%2030335:256345)5442334//+-.0&&+)0*.6-+./09:5)-+,,7./-<;9980*1-,%&&&''-)&**.4272//0008:43-/-+)59311,0,./+.$()7:01232569961315<:+./0))/%(%%$&%'3*83+++,.1633356/0/(**,3213439:./1**/.(*,*+)*),,--2-.442*''%,31,+&())*,-35:,1*)**)5610.,2,*,:51,./.2/-2.07743/51553)+(&(&$,601/+((&)+*1&&$&'+))'.00*,))'%&'%--11-&&$%'(),&)+//22-/4-+1726;6341111126)/69;<9764((,+*,364-,.)*53,-,80.'&,,.+0;:<98-7,:73/,*'&$'++1-++,.3854(-640,5-/8;0-/:.26,/--,,.38)*+034*)'))12'2)+1
@ee9b431e-cccd-431e-8cf9-dfbb8c965397 ch=109 read=152495 start_time=2019-12-13T07:52:54Z barcode=BC01 runid=2c9cf7bc05858273f10e7d7ec552fc0bd742dc3e
CTCCACAGGAGCAGCAGTAGAAATTTTTCGGCAATGAAACCCTGACCGAAACCTTGCCGTGAAGGAAGGTTTCGGATTGTAAACTTCTGTATAAAGGAAGAACGGCGGCTACAGGAATGGTAGCCGAGTGGCGTACTATTAAGCCACGGCTAACTACGTGCCAGCAGCCGCGGTATTAATACGTAGGTGGCAAGCGTTATCAGGTTATTGGGCGTAAAGAGAACTAGGCAGCGGGGTCTATGGTAAGCCTGAAGCAACTTCGGTAAGCCATAGAAACCAGGCAGCTAGAGTGCAGGAGAGGATCGTGGAATTCCATGTGTAGCGGTGAAATGCGTAGATATATGGAGGAACACCAGTGAAGAATGACGATCTGGCCTGCAACTGACGCTCAGTCAGCGTAGAGACAAATAGGATTAAGATACCCTAGCGTCCACGCCGTAAACGATGAGTACTAAGTGTTGGATGCTCAAAGTTCAGTGCGGATTAACGCAATAAATTGCCGCCTGAGTGAAGTACGTTCGCAGAATGAAACTCAAAGGGAATTGACGGGGCCCGCACAAGCGGTGGAGCATGGTTTTAATTCGAAGCGAACCTTACAGATCTTGACATACTCATAAAGGCTGGAATGGAGAGATAATATATGAGATTTACAGGTGGTGCATGGTTTGTCGTAGCTCATTGTCGTGAGATGTTGGGTTAAGTCCCGCAACGAAGGCACCAACCCTTATCGTTAGTTACCATCATTAAGTTGGGAATCTGGCAGAGACTACCAGTGACAAGCTGGAGGAAGGCAGGGATGACGTCAAATCGCTCATTATGCCTGCCTGGGCTACACGTGCTACAATGGATGGTGCGCGAGAGGGAAGCAGAAGCCGCGGTGAAAACAAAACCATAAAACCATTCTCCCAGTTCGGATTGTAGTCTGCAACTCGACTACATGGAGAAGTTAGATCGCTAGTAATCGCGAATCAGCATGTCGCGGTGAATACGTTCTCGAGGCCTTGTACACACACCGCCGTACTACGAAGAGTTGATAACACCCGAAGCGGTAGCCTAACCGCAAGGAAGGAGGCTATCTAAGGTGGGATTGATGATTGGGGTGAAGTCTGGCAACAAGGTAACCGG
+
*)*'&'(/-+,,0)-,...+,040:;9+72:5,-0'%(-(.*))+,*).//,''%(+&$'&*+)')*(0/852/1//2*,,4+,1/20)*$#+5*/0/31474(4,.---440-%'%&(/.-/2.'&'%))+()&-5,2/1*''****++*.10313)5*+98&7'-0-)*),,*-.-.012869-2+-+*2.+-/,;../,,)(-'.(-+,)(+*3)&%(&.()+.*)$)''-4+40-+-00*(,')-((/1%,%%&,-+&++45/572130,52,60,%%',./-*+,.15623+(%+5038376)5(5'/((''*+--..0120-2,++--+*).-01036++4,195528,&&'%''(&%*+6122-''-.3-(//7122++$'(/*765--0&(&&$*%'',,,&-3(/*.(*,965;.(%'&'**)&)+/,)--5,,++,()&*)+*%()--08387,(%))*01.0:84%*'('.'6+4532+6++0*%*&$%%$('%$'%+))+(((+*.6+*0)+-53-6:--70)+)&&)')1-53,/76/&'%#&&,+.,01865.),,*1212:<137591&),&&&&%,).*),%'&*+,;32344,000&%-3,+,&&%&&+1341-.,0-4,.233500+)('$#$$-,,+3.578:.7,4.--%&)&*-23)/)%&'')*)&&()241955:32/2/2&&'436-.+(/-'/'.)26.-//062...,.3/3:::9407/.+1.'.1&((++.-)&'$(*+-'/4134')'&(()+04-.0+0+3--28001//0//.-2''-"%()$('&)%+-)).+*)++)'&(&(&.(+*+.2;88:6546***%$%$&&+2,*-./&',*(-0')*-)**1520.1*/0:026:80,1,+4--.''(03;560/11000687899,2,*,368746-.11.('&'+/&(*''*124472302(.()1./*(+,/25867,44.-/-.516:872+%.)8632,/)+()()()'%++(,%($%'','%&)06,,((/('.+''(,''*.)%'+((,'-)'')(,,.1*,%('(-*.12/+1.53;///.***,+0//41,+-,-*+($)*+/30*)''+*/,4.4
