# Supplementary material for: De novo species identification using 16S rRNA gene nanopore sequencing
Source: PeerJ. 2020 Oct 21;8:e10029. doi: 10.7717/peerj.10029 (PMC7585375; doi:10.7717/peerj.10029)
Supplement: Supplemental Information 2 — Contains raw reads. [file peerj-08-10029-s002.zip › pass_fastq_runid_2c9cf7bc05858273f10e7d7ec552fc0bd742dc3e_266.fastq]

@fceaaa74-41f1-4c11-9e17-7d43d59446b3 ch=106 read=119874 start_time=2019-12-13T07:53:03Z barcode=BC01 runid=2c9cf7bc05858273f10e7d7ec552fc0bd742dc3e
TCGGTAGCGCGTTCGGTTACGTATTGTGCTGGTGCTGAAAGGATTGTCAGTGTCTTTGTGCTGCTCTGTTGAGTGCTGATATTGCTCTAAGGAGGTAGCAGTGGGGAATTTTCAGCAATGGGAAGGCCCTGACCGAGCAACGCCGCGTGAAGGAAGAAGGTTTCAGTTACTGTTATAAAGGAAGAACAGCATTACGGGAAATGAAGTGGTGACGTTTTATTAAAGCCGTATACGATGCCAACAGCCGCCGTGATATTATTAATACGTAGGTGGCAACGTTATCCGGGTATTGGGCGTAAAGAGGAGCAGGCGGCAGCAGGGTCTGGTGGTGAAACTGAAACGCTTCAGTAAGGCCATGAAACCAAAGGCAGCTTCGAGTGGGAGGATCGTGAATTCCATGTGGCGGTGAAATGCGTAGATATGGAGGAACACCAGTGGCGAAGAGCGACGTCTGGCCACAACTGACGCTCAGTCCAGCGTGGGGAGCAAATAGGATTAGATACCTAGTAGTCCACGCCGTAACGATGAGTACTAGGTGTTGGATGTCAAGTTCAGTGCAGTTAACGCAATAGTACTCCGCACCTGAGTAGTACGTTCGCAAGAATGAAACTCAAAGGAATTGACGGGGGCCCACCTGGCGGTGGGTATGGTTTAATTCGAAGCAACACCCGAAGAACGGAATGTGACATACTCATAAGGCTCAAGTGGAGATAGCTATATGAGATACAGGTGGTGCATGGTTGTCGTCAGCTCGTGTCGTGAGATGTTGGGTTAAGTCCCGCAACGACGCAACCTTATCGTTGAATTACCATCATTGAAGTTGGGGACTCTAGCGAGACACTTGCCAGTGACAGCAAGCTGGAGAGAGAAGGCAGGGATGACGTCAAATATCATGCCCCTTATGACCTGGGCTACGTGCTACAATGGATGGTGCAGAGGGAAGCGAGCCGCGGTGAAATAAAACCCATAAAACCCATTCTCCAGTTCGGATTGTAGTCTGCAACTCGACTACATGAAGTTGGAATGCATGTGTGCGAATCAATAGCGTGAATACTTCTCGGGCTGGCACACCGCCCGTCACACCACGAGAGTTATTAACTTGCCAGCCGGTGGCGCTTACAAGGAAGGAGCTGTCTAAGGTGGGATTGATGATTGGGGTGAAGTCGTAACAAGGTAACCGG
+
''--*()*+015:4&(1+*,24*/)''%&$%435885.3*'(%.&'(+'((%+*26+%)%%$#(),44.4,(&)+43///+/-+,0+'&'((&&'&'++('-(*.+++04540&)4.51((&&%&)(.,*+054.).2554'/+'())''((+,1+.3+3.:43%3+,$%'%'*,235'*(+(&++,(',))'*+&,++1/,/$%$$%-+..-'*/2++6.1*,%*-'''&'),&'$%'/*3*)/-&'%$%$&(&(*(/.,&'()))*.0.(.,,(+*4//,6+)+')'++0787769:+('-,'--',-%*%+'&)'-:7.-))**,'(('*%(''+,%%$$%+&'&++)&&/403.09117-0)*/*&)()*((&')/7)+*((**%,&+(4,770,*)))*(2.,1:.-/49/4),.5564-,)(,,-561120510..)))))01.,--,()'%'&$&*)*2*.01&,,*'&&'***&.*'*/0;:2(26,3*'&*((-/,'(,*,026)+)+++-*()**0,*')(()*(.,-/282872-4//--56*(2+,,+.34347705.'&1+,/-(&'$-*+,((,&/+***-450223'(/*(/,*1.,,6)-,)-0.-..-5:9*97-%+'&''+*)-+3))*1/.-/)(.)/5(*($&&&($)&&&+/''''')$&'%++.1+*&()*&)(,&.**-(&%',)()-+'-..-.*+,.04200.45344-,--.3*1(,-6(//*,.//384477973/220.:.41-206,.25+,26//+'+.2*))'%&(*..+-')'1+/24,11,6-%&*()*23:2/130)%))**--+%(%%$'&$&'(,**$(-+*+,93+)''+((&)*3(57545132545&(*-'-/)1')(()*,,+-.35-*///+,/)*,/,(--5,-3//531.///,1/'*+%'&*&*/./..()',(%.466.65.,62+&--*).32/5'(*271.-)8+..*),)*'-/5232*1233323102/-:-2*1($(#%$''((,)*543.(%%&')+-26,,)$'*,0,*(,'*('%'',.,/72/21110240/.('')/,%%+)('+('/))'*//8*.)*$&(()+,)/*/,,+$%&-&,.000)/,4<8/4,)&))*)+(.1,,***&(+,2-('),+2/3840,1
@5f6526a0-abea-4cf1-b146-912055ebb204 ch=303 read=145858 start_time=2019-12-13T07:53:13Z barcode=BC01 runid=2c9cf7bc05858273f10e7d7ec552fc0bd742dc3e
CTCCTACGGGAGGCGGCAGTGGGAATGTGCACAATGGGCGCAAGCCTGATGCAGCCATGCCGCGTGTATGAAGAAGGCCTTCGGGTTAATAAAGTACTTTCAGCGGGGAGGAAGGGAGTAAAGTTAATACCTTTGCTGCTCATTGACGTTACCCGCAGAAGAAGCACCGGCTAACTCCGTGCCAGCAGCCGCGGTAATACGGAGGTGCAAGCGTTAATCGGAATTACTGGGCGTAAAGCGCACGCAGGCGGTTTGTTAAGTCAGATGTGTGAAATCCCGGGCTCAACCTGGGAACTGCATCTGATACTGGCAACGAGGTCTCGTAGGGTAGAATTCCAGGTGTGGTGAAATGCGTAGAGATCTGGAGGAATACCGGTGGCGAAGGCGGCCCCTGGACGAAGACTGACTCCAGGTGCAGCGTGGGAGCAAACAGGATTAGATACCCTGGTAGTCCGCCGTAAACGATGTCGACAGGTTGTGCCCGCTTGGGCGTGGCTTCCGGAGCTAACGTGGTCGACCGCCTGGGGAATTACGGCCGCAGGTTAAAACTCAAATGAATTGACGGGGGCCCGCACAGGCGGTGGAGCATGGTTTAATTCGATGCAGCGAAGAACCTTACCTGAATGTGAGCATCCACGGAAGTTTCAGAGATGAGAATGTGCCTTCGGGAACCGTGGTAGGTGCTGCATGGCTGTCGTCAGCTCGTGTTGTGAAATGTTGGGTTAAGTCCGCAACGAGCGCAACCCTTATCGCTGTTGCCAGCGGTCCGGCCGGGAACTCAAGGAAACTGCCGGTGATAAACTGGAGGAAGGTGGGGATGACGTCAAGTCATCATGGCCCACCTGACCAGGGCTACGTGCTACAATGGCGCATACAAAGAGAAGCGACCTCGCGAACAAGCGGACCTCGCAAAGTGCGTCGTAGTCCCGGATTGGAGTCTGCAACTCGACTCCATGAAGTCGGAATCGCTAGTAATCTCGTGGATCAGAATGCCACGGTGAATACGTTCGGGCCTTGTACACACCGCCCGTCACCATGGGAGTGGGTTGCGAAAGTAGGTAGCTTAACCTTCGGGAGGGCGCTTACCGCTTTGTGATTCATGACTGGGGTGAAGTCGTAACAAGGTAACCGGAAG
+
..1-+,..9:.063*61,/0'&%&&)(5--,,-921722235-).*0007763(262548750/0./254//(*+),07819)4,6))&(00-$*&'*95($*(285('-,,0*2*')*+42.-2/3/34,*-*&'+-345/700-514743;/12/-.1',*%),3522-,)6)+*-,.2:80..*+./.-0,.292120***(-,162,--0/10130/1*4)*-883//*(.0-(,-,).,02586)45190818/3480...*-*)+-70,297*789791621+-&())+:786,+-(),,0012*')''''&,,3)''$)/*,/)7)7,1*)28720)3++45,*0/2-..*',3349-+6,0524:86:416/--/*)*1,8;6-*-4//.--).-))'))2))41/.,'*+.;9<801379(1)02+.3/-5568<61163//.*''+07::8&3../-.64,2&-41;331;7-%'/'(*2-247:8880/,,)*,52)((&%((),'/--168772(&&,'')1/3.%)'02-40042-/83:10.4/40849+4950+5++-+)*&&)/0.1/'.0722038;-77:1///)6312...,.651.0&-4//,*,))(&&(1278/1*//0,062)3--*,-31106323+675:8082419;9:36//+5376554341201-25663,)+*/.42361/0180//9:80./431-0/-*..,2*+06133037/,3/40++8,/6)+,+,14996.25566<;/9557(('')-*-::22&1,,--5;:889;126-3,*.*05/-/0499772//558;7(1)0+3-'*)'(+./*-,*+)**)*00///3623:656675576(&(%'*+/24:3559865(503+-.:75855&(,87*.77666667897'(*-$2)(&&')*/333457874685612/:0005,/0/.///-,,*7''&)*147;88/'(.+,-560102/,-:011-276%+1.'&($(%(%'&/,/::,+.,+.-03/,,&((.0+./-+$),*(-+01/.*)'',+/),442:1&).-2..0/-13'--+5/0068;867767988:.,-51003399935-)+-.9:;:9/0)
@469c922f-6691-4747-a248-16772b5f221e ch=189 read=152436 start_time=2019-12-13T07:53:13Z barcode=BC01 runid=2c9cf7bc05858273f10e7d7ec552fc0bd742dc3e
CTCCTACAGGAGGCAGCAGTAGAATATTGCACAATGGGGAAACCTGATGCAGCAACGCCGCGTGATGATGAGGTTTTCCGGATCGTAAGCTCTGTCTTTGGGGAAGATAATGGCAGTGCCAAAGGAGGAAGCCACGGCTAACTACGTGCCCAGCAGCCGCGGTAATACGTAGGTGGCGAGCGTTATCAGTTTACTGGGCGTAAAGGGAGCGTAGGCAGGATTAAGTGGGATGTAGCGAAATACCCGGGCTCAGCAGGTGCTGCATTCCAGAGCTGGTTTATCTAGAGTGCGGGAGGAGGAGGTGGAATTCCTAGTGTAGCGGTGAAATGCGTAAGAAGTTAGGAAGAACACACCAGTGGCAGAAGGCGACTCTCTGGACTGTAACTGACGCTGAGGCTCAGCGTGGGAGCAAACAGGATTAGATGCCTGGTAGTCCACGCCGTAAACGATGAATACTGGTGTGGGGTTTCCAGCACCTCCCGTTAGCCGCTAACTTGCATTAAAGTATTCCGCCTGGGAATTGCGGTCGTAGGTGTTAAAACTCAAAGGAATTGACGGGGACCCGCACCGTGGCATGGAGCATGTGGTTTAATTCGGAAGCGAAGAACCTTACTACATGACATTCCTTGCATTACTCTTAATCGAGGAAATCCTTCGGGGACAAGGTGACAGGTGGTGCATGGTTGTCGTCAGCTCGTGTCGTGAGATGTTGGGTTAAAGTCCGCAACAGAGCGCAACCCTTGTCGTTGAATTACTACCATTAAGTTGAGGACTCTGGCGGACTGCCTGGGTTAACCAGGAGGAAGGTGGGGATGACGTCAAATCATCATGCCTTATGTGTAGGGCTACGTGCTACAATGGCTGGTACAGAGGGTACAATACCGTGAGGTGGAGCCAAACTTTAAAACCAGTCTCAGTTCGGATTGTAGGCTGAAACTCGCCTACATGAAGCCTGGGAGTTACTAGTAATCGCGAATCGAGATGTCGCGGTGAATGCACCGTTCGGGTCTTGTACACCCGTCGCACCGCGAGAGTTAGCGGCAATACCCGAAGTCAGTGGAGCTAACCGCAGAGGCAGCGGCCGAGGTAGACCAGCGATTGGGGAGTGAAGTCGTCACAAGGTAACCGAAGATGGGGAGCGACGGGCCGTGCGGTTAACACCAAGAGACACCGACAACTTTCTTCAGCACCAGCAATAACCCGCG
+
..04,-0+27010/'1-,,.+*+&'$/((*)-/4503.'+.(30+-24423331*.+.0..+-(&))*+%,(20;99,,4;5772651)*.1116719:089*,0--*+(%%%%%(+&+-+2)0-..++,)22'**2,-,).0340.'-+('-..-23-1*.-+-)(*+,+.++,5.((.,783212$*'0'(-77;6877:<-/33)--/87565$)($'*-1127;30-+*'((&',.(&+1(/672/-('(%64.)*,*.13705-'*(0201.9(*.853301125*840.*&,+('%($'*&8(9.,+/1/-+...60()2/*--%)&&&--*-74573626710/.2906/5)*%&,.*.+-+/042./4155324433.+++-.0110/..,,---:6;60/239-3.13*,1*,.7)42+/22/26/3,--5:56:<53.'+*0-,$/'(&*)'&.0/0;35'0$,%***-4&$-&$$&&%((,'&%%&((/*0)*&,*/182.49789,((**)/(3.+%%$(%*&(+(059-42.6,,*&&&+,*0-*9607;/**%))),*1(%$++++,33/..41::2:6<5/&$%$$)*('%-,/-/(-./10/.033694.2111113(,*+.8/9--)%))'+.(.7*23+/5/1./-/,,-873,60/73,+,,*2980)&()*,-/012135702/10790:0,2.08-8*+060)//*/'+%))305325)%(*-5-7-''%0))*659<-:,9,./2,%28./64)+)(-,*'1.1:876)/***,.-7/*))*.(0++360076667998;94448822+1/*/000640(*+'-,)++,088799;...-,-(()6,-*((%-&*+302368951.-.-5'(,,19:55:25<<65888:979457<8-5)*/''&*(''&.,)*,..104/1./+**)''%%-*'(1,+,7673432223&&-++('&153454728212;4)/$'()267(679-8+&)&*$)*4-+.*..1900/.*'+./**)&.*,,,)90*&%**+-()+))''*1395949+,%,)(%''+,/+*&)&$$(%)***,-&0(-11(&')'+())1+00(),+))*0;7:,.*(,7).*+$)*+0+((',&'($%)&1*.*.)-,0-%&)-.-3511220+*2221/+%&('/.++,')&)&1+%&%#
@c3f531fc-f282-47ce-9c7d-f2693621d0e1 ch=389 read=67266 start_time=2019-12-13T07:53:13Z barcode=BC01 runid=2c9cf7bc05858273f10e7d7ec552fc0bd742dc3e
CGGTTACCTTGTTACGACTTCACCCCAATCATGACCCTACAGCTTCGGCACTTGCCTCCTTGCGGTTAGCTCACGGACTTCCGGGTATTGCCAACTCTCATGGTGTGACGGGCGGTGTGTACAGAACCCGGGAACGTATTCACCGCGACATTCTGATTCGCGATTACTAGTAACTCCAGCTTCATGTGGCGGTTTCAGCCTACAATCGAACTGAGACTGGTTTAAAGGACTCCCTCGCAGTGTGCATCTCTCTGTACCAGCCATTGTAGCACGTGTGTAGCCCTACACGCCAAGGGCATGATGATTTGACGTCATCCCCGCATCTGTTGCTTAGGCAGTCTCACTAGAGTCCTCAACAATAGGTAGTAACTAACGACAAGGTTGCGCTCGTTGCGGGACTTAATAACATCTCGACACGAGCGGCGGCAACCATGCACCACCTGTCACCTTGTCCCGAAGGGATTTTCCTCGATTAAGAGTAATGCAAGGGATGTCAAGTGTAGAGTGGAGTTCTTCGCGTTGCTTCGAATTAAACCACATGCTCCGCTACTTGTTGTGCGGGTCCCCGTCAATTCCTTTGAGAGTTTTAATCTTGCGACCGTACTCCCCAGGCGGAGCCAATGCGTTAGCGGCGGCACGGAGGTGTTGAAACCCCACACCTAGTATTCATCATTTACGGCGTGGACTACCAGGGTATCTAATCGCCATTTGCTCCCACGCTTTCGAGCCTCAGCGTCAGTTACAGTCAGAGAGTCGCCTTCGCCGCTGGTGTTCTTCCTGAAATCTCTACGCATTTCACCACTACACTAAGGTTTCCACTCTCCTCTACCACTCTAGATAACCAGTTTGGAATGCAGCACCCAAGTTGAGCCCGGGTATTTCACATCCCACTTAATCATCCGCCACCGCTCCCTTTACGCCCGAAGTAAATCCGGATAACGCTCGCCACCTACATTATTGCCGCGGCTGCTGGCGTAGTTAGCCGTGGCTTCCTCCTTGGTACCGTCATTATCTTCCCCAAAGAGACAGGCTACGATCCGAAAACCTTCATCACTCACGCGGCGTTGCTGCATCGGGGAGTTTCCCCGGTACTGTGCCAATATTCCCCTGCGCTTGCACTCCCGTAG
+
9&149*-227-12*.1269;6+5::+3/33$)&%&((%'*$$'+2-062.&)&*1967.6.+-,0400/53.,-/9/12//))1+,+3-).+*-,+-,.-642511135/598681//+,,+(%'.10*.827223239<75781202667<:89456*&'('7/.-3.4275427-,+,386.+)&)(&*2/8)/&'(,,-13;34$',0+,)'''.005;6./(--&)).4&(*67&11'-./5777664788/::789;306-,,..'),-/2////.9.*+0+/*+,/,-*/)2/...-16<7...23980-,.+$&$%$%&&($$%%)0685.756:5343'())10,+,*&--+'*&'((()/&'-5.33766/92<78799:-:,*'(-,+*--1,%&+*)-.-,$&&(('&)(,+2)+3043<7:6212:15<3998694441137/)*+***'.41(-34761:150++,+////477(61.11042**+001&$%(*-()4947/-+-.02.//57,0.1.1<::;232311,3/--20+/('--(+)*)-3-666*/13127986,98-,*%)-87))/*+,:00,,1601/2139:0,028+/(&%$-).-...4102395494331.+-**,7;318/097.&++-41/1778<957647;9-1/40/1341.2/.-.3422121+&'((#'&'-6/,.-34)(.,/174033.7003.*../8*013//0337---***/:5694:679;&546;::;:89-9-+)16-+-4355678/::()')++/3.4341,%+%'*,+(%&')*-/))'$%%$&(,001688;89.63;0202:9892111-61-4-06,-008')13/./;92/01106/&)+3.523135;777&'++--4:*-87./*72*%&'')255./2758;:;4103,++-%+-/-/(1**:/*46352:10-+/+-*+++0.9//02*.51059/.,-**,/1*(/85//+.0./38089:/,9.++.0.3/4/2++..50,*-7:2056566796643'*,/-900/<,.+++,,7&*-+$',4**,+'%&'$$$&')*4.7.02/6:6)')(%%($%%),-26(+4.1
@40c22953-e3ed-4bc6-989d-add4e94f5e54 ch=329 read=55131 start_time=2019-12-13T07:53:12Z barcode=BC01 runid=2c9cf7bc05858273f10e7d7ec552fc0bd742dc3e
CCGTTTACCTTGTTGCGACTTCACCCCAGTCGCTGAATCACAAGGTGGTAAGCGCCCTCCCGAAGGTTAAGCTGCCTGCTTCTTTTGCAACCCACTCCCGCGGTTAGCTGACGGGCGGTGTGTACAAGGCCCGGGAACTGTATTCACCGTGGCATTCTGATCCACGTTACTAGCGATTCCGACTTCATGGAGTCGAGTTGCAGACTCAATCCGGACTACGACGCACTTTATGAGGAGTCCTTGCTCCGCTTGGTCGCTTCTCTTTGTATGCGCCATTGTAGCACGTGTAGCCCTGGTCGTAGGGCCATGATGACTTGACGTCATCCCCACCTTCCTCCAGTTTATCACTGGCAGTCTCCTTTGAGTTCCCGGCTGATTACGCTGGCAACAAAGGATAGGGTTGCGCGCTCGTTGCGGGACTTAACCCAACATTTCACAACACAGGCTGACGGCAATGCATGCAGCACCTGTCTCACGGTTTGAGCACATTCTCATCTCTGAAAACTTCCGTGGATGTCAAGACCAGGTGAGTTCTTCGCGTTGCATCGAATTAAACCACATGCTCCACCGCTTGTGCGGGCCCCAAATCAATTCATTTGAGTTTTAACCTTGCGGCCGTACTCCCAGGCGGTCGACTTAACGCGTTAGCTCCGGGAGCCACGCCTCAGGGCACAACTACTCAAGTCGACATCGTTTGCAGCGTGGACTACCAGGGTATCTAATCCTGTTTTGCTCCCCACGCTCGCACCTGAGCGTCAGTCTTCGTCCAGGGGCCGCCTTCGCCAGTATTCATGAATCTCTACGCATTTCACCGCTACACCTGGAATTCTACCCTCTACGAGACTCAAAACGCCCGGTATCGAATGCAGTTCCCAGGTTGGGCGGGGATTTCATCTGACTTAACAAACCGCCTGCGTGCGCTTTACGCGCCCAGTAATTCCCGATTAACGCTTGCACCCTCCACCGTATTACCGCGGCTGCTGGCACGGAGTTAGCCGGTCTTCTGCGGAGTAACGTCAATGAGCAAAGGTATTAACTACTCCCTTCCTCCCGCTGAAAGTACTTTACCAACCCGAGCCTTCTTCATACACGCTGGCGCCAGAAGCTGCATCAGGCTTGCGCCCATTGATGCAATATTCCCCACTGCTGCCTCCGGAG
+
'%)+.(&,,2,+4.',1178;7-553+)..&%$$*.85212/((')+*)+%%(*-.***0*),/.,-,.--0/&0+%$%%'#/64905160;7-.,15,$$&&')&('(-.15<865:1221257704/4-+-3/26,*(*+1;32395928122;963303'')(-,*,,+*++016.,'&)''0+-/3)++,.054722)*1316);/0/5757715445-/+-.73022./,'+,0*(1()*0)$$&%1*64.126./,/5.,1012324;/;.-,(+*((--.-.+04**4;:941/+272:9800-,+.1745657624048,)-55846-/*',/;0-04)/016/),/012()/,)*13:36/./.-)%-('+*.04:617129*5/8.2+4/.6-,,/+.01/34/2+53.+/,/(.,),)4//5/+**0+-,2%)5486556015(&$)*.70&/.-19067910,/(76;1-',//1-08/077:80/)+)-/0-091:039:55349867769+-&)),/4<89<745-3---456*2+0-/:6:8/--056760.7-,+2*+-5///-0-)&')*,..80;657;93131:<2030*&&)'*-7/.,..-/'%(-7.+..-52.5.:.2+*'.*+,120(.:4/.37+.,04861'2..-001.&'+-10/+--3154881.6,$'$*+,13;97655:47.-0/12,(*.31102.-+()*1660*+*+7*275581.'013600-/05:9437*)+,004/.9/:;7)+*&&,,01.'*''0-/155176878<;0-/6-17--)-3/3.0,./03225,)-,,-./43103,61(--42,*51116&&4302567:72/+-3440*00)00-(0714---('('()3/37878;335/.0100.,*.*,*101,-6*)).235564)+32614+$'+/+*+4-,-3/&()/157747;9807//06867/$,'+%+,3/.014-5/249:990,&'$..33791:443666:+.+)('+(&&1(*+8;/,;04+07-*995243)/*-/43(+&0)53-*,0364;7761%&&(),(*%(,*%%%)$&&#%+,0018/1/.-/&-/1<:-/-,'*%-,0.01,3460&)*,23./+++*''&&
@e63de27b-c0db-42dc-a963-a5793d92a250 ch=25 read=28131 start_time=2019-12-13T07:53:21Z barcode=BC01 runid=2c9cf7bc05858273f10e7d7ec552fc0bd742dc3e
CCGGATTTACCTTATTGCGACTTCACTGATCATGAATCACAAAGTAGTAGCGCCCTCGAAGGTTAAGCTACCTACTTCTTTTTGCAGCCTCCCATGGTGTGACGGGCGGTATTAACAAGGCCAGAGACGTATTCACCGTGGCATTCCTGATCCACGATTACTAGCGATTCCGACTTCGCTTGAGTCGAGTTGCAGACTCAATCAGTTCTACGACGCACTTTATGAGGTCCGCTTGCTCATGAGTCGCTTCTCTTTGTATGCCGTTGCCCAGCGCGTGTGTAGCCCTGAGTCGTAAAGGGCCATGATGACTTGACGTCATCCCACCTTCCTCAGTTTATCACTGTGGCAGTCTCCTTTGAGTTCCCGGCCGGACCGCTGGCAAAGGATAGGGTTGCGCTCGTTGCGGGACTTAGCAACATTTCTAGCACGAGCTGACGACAGCCATGCGGCACCTGTCTCACGGTTCCCGAAAGGCACATTCTCATCTCCTGAAAACTTCCGTGGATGTCAAGACCAGGTAAGGTTCTTCGCGTTGCATCAGATTAAACCACATGCTCCACCGCTTGTGCGGGCCCCGTCAATTCATCTGAGTTTTAACCTTGCCCGTACTCCCCAGGCAGTCAGCTTAACGCGTTAAACCGGAAGCCACGCCTCCAGGGCACAACCTCAAGTCGACATCGTTTACAGCGTGGACTACCGGGTATCCTAATCCTGTTTGCTCCCCACGCTTTCGCACCTGAGCGTCCAGTCTTCGTCAGGGGGGCCGCCTTCATACCGGTATTCCTCCAGATCTCTACGCATTTCACCGCTACACCTGGAATTCTACCCCTCTACGAGACTCAAGCTTGCCAATTATCAGATGCAGTTCCCAGGTTGGGCCAGGGATTTCGCATCTGGCTTAACAAACCGCCGCAAACGCTTTACGCCCAATGTGAATTCCGATTAACGCTTGCGCCCTCCGTATTACCGCGGCTGGCACGGTTAGCCGGTGCTTCTTCTGCGGGTAACGTCAATGAGCAAAGGTATTAACTTTACTCCCCTTCCTCCCCATCTGAAAGAGGTAGCACACAGCGAGGCCTTCTTCATACACGCGGCATGGCTGCATCAGGCTTGCGCCCATTATTTTTTAATATTCCCCACTGCTCCCGTAGAGGAG
+
5535/.66)(+*3'0-$'*'*&))&(&&'+*$*&)31/0126-'-%---,,,/64-/*,/.2/30.*,,334+&(+,*1;:5+.-,(-+'*8/-985222469243*+)'&,-/.25604/1'('*,/*011:635:7:5:545;3//34;:-+++0/3...+../06;5-.13583&#%$(%+,...-7...32696313.3%))/*'%',-0,/(,06:443001*.+&'.*'('(%%,)*-.%(4/87/64-(-,+++(%*'$%%$&)))*'&'('--.172-,%'&(5355(07:7;4+**))**-++,54678.80,+.21416-0)*-;-,-;000,)(50/230111/75+*/652-*&+0-7987;66+,&(.:*6*,,,(0(*-021266577574;:1..-*(--131190-)())'')*/76643317-./9.6&)**++7;4566--,,*45:083+,1(..1&213:667563/0')(12/(.0//++35:97055375417/60/54*23<88<:8:511,,-03'%(,+-52,+)*---0-2.*-2+.12&1')+12181)(,-*.+2/242+*,.8;<+/3-*+)'(+().12.3::00187'22-((+*.02,,+).+-/))))&')%(+)*,/302&*'-,-,,.2-*+2+0,/-,*,.0360;.&*'//147;375+2+&,*))**,,/63678165,&%(412)%)**.3-1')%+*&%%14437(*.86565/12-63:55+3/(*(++*)*'16*2137;7320-**/104.1146826<51-0515502118341,*/031,430.,0/01/)1*)*/++&&$&',,,(2***5'))))*(,7:34..075:2511,%12+/84(+%)(.+%)%'%&1,3-65.7,.'"#&&$&%%&$)(/++(&(&(%$#((-.0/*+2/50:8709//-36+(+.+.12217<8414/*0&%#%)-)/-.0719.--6/59<88.7(155/80/04/3./0269<+/.2/1..)*-20+,./11*05894804+&%%'(*.+&'((+'&%$'&''$(%&((-/3,*.+,.1/0'.,/-3/11.6./.2145(,1..5*,-76+$+-*10%)1)/40,/.-361''&%'&5/''-()&)+&+
@f78f0849-6c1d-4a68-8725-f9aeed6155fb ch=257 read=59876 start_time=2019-12-13T07:53:34Z barcode=BC01 runid=2c9cf7bc05858273f10e7d7ec552fc0bd742dc3e
CTCTACAGGGGGCAGCAGTGAAATATTACAATGGAAACCCTGATTACGTAACGCCGCGTGAGTGATGAAGGTTTTCGGATCGTAAAGCTCTGTCTTTGGGAAGATAATGACGGTGCAAGGAGGAAGCCACGACTAACCGTGCCAGCAACCGCGGTATACGGCGGGTGGCGAGCGTTATCCGGATTTACAGGCGTAAAGGGAGCGTAGGCGGATGATTAAGTGGGATGTGAAATACCGGGCTCAACTTGGGTGCTGCATTTCGTTGGTTATCTAGAGTGCAGGAGAGGAGGTGGAATTCCCTGGTGCTTGGCGGTGAAATGCGTAGAGATTAGGAAAGACACCGGTGGCGAAGGCGACTCTCTGGACTGTAACTGACGCTGAGGCTCGAAGCGTGGGGAACAAACAGGATTAGATACCCTGGTAGTCCACGCCGTAAACAATGAATACTAGGTGTGGGGGTTTCAACACCTCCATTGCCGCCATAACACCATTAGAAGTATTTCCGCCACAGGAGTACAGTCATAGATTAAAACTCAAAGAGATTGACGGGGACCCGCACAGAGTGGCAGACATGGTTTTAATTCGAAGCAACGCGAAGGGAACCGCTACCGCGACATCCGGGAAGTTTTCAGAGATGAGAATGTGCCTTCCGGGAACCGTGAGGACAGGTGCTGCATGGCTGTCGTCCAGCTCGTGTTGTGAAATGTTGGGTTAAGTCCGCAACAGGCAACCTTATCCTTTGTTACCAGCGGTCCGGCCGGGAACTCAAAGGGGAGACGCCGGTGATATAAACTGGAGGAAGGTGGGGATGACGTCAAGTCATCGTAGCCCTTGACCAGGAGCTACACGATACTACAATGGCACATACAAAGAGAAACGCGACCTCGCGAAACAAGCGGACCTCATAAAGTGCGTCGTAGTCCGGTTAGTCTGCAACTCGACTCCATGAAGTCGAATCATAGTAATCGTGAATCCAGGAAGTACCACGGTGGAAGCCACGTTCCCGAGCCTTGTACACACCGCCAATCCTGTAGGAGTGGGTTGCAAAGAAGTAGAGCAACCCAACAGCCTTCGGGAGGGCGCTTACACTTTTGTGATTCATGACGGGGTAGAAGTCGTAACAAGTATTAACCGGAAAGATAGAGCGACAGGCAAAGTAAGTTAACACAAAGGTACCGGCTCAACGCCG
+
/-/&%&$+566*.+**%/..+-,**-)%+-.25-+.*+/(%&',%$&&$*10.2;33552++++0/*/+-)59;/6--/21+**,/'+,.0/032:9.62*(&)('%$&%'*(&%/),.-+4.*0*1/,-,)15/*'*)*/493,5,+58+*)')()'++(&&1)+.0+&*/6108/.-1(.)18+++)-38267<,.1*$')1,(+,.1.....9/4-/.,670/)'$()((-.4././.74.)%$+2-2,,*()$).(,(+-.,2--,73'(%&%)/'27,.)*+%(*'0.5-7/190..2,*&(&)&(,(/*+1.)(*&+&'&(%*''.+**&&+)).+-*)+:,)*1&-+430.,,+1283,***+--(*,0-.+,),(011$+(*1162.30')+-6&1-36-6/')-,+.81/4::10213*--//..2,)+'&+)&-***#%)+('$%*,+'%&'+322449775'+)%2,.2,%%%$'',.+3/-&'%%((49*,&',*%%%.*()()-/363)((%&2*1374//21;-)'*&.+--/18:1*,5.%(##$%%%((--$-',+./+(/0'(',2*,+((*+)0/1+(*+0-011)%**'+'$&%%'++30)**&%,-2:2.-.,*(---,-4..7034671(4:9171...*',-13)738687553.4-,,1274-6+%*..22433711.//7,135*,1)6*'(*.2+32.7&,/-)',*)/-/+)07501833;3333:74)*%*&'+,*((()78.,.1+$(-.-11'/.-,.,)++'%('(%-()*)))-4:)-2222.3-4/'(3252*-',.4)$&')7832+&&+0,,)))-.,31)(+(*((($))--248)'''*,&%%()),0--(1+&1.+48162:65433*+.5/&'%')//6766755+)()&&*+4-213//1-10*)(*+,5..-2')/15&$%)*3455'9)*:/8'(/*.*$('52(+-2.-'&$$(&'*+.21/,)&.2212..0/.,+.,*2(*((.'$%'&/()'*)0&+2'*/:.(,,,-0/&%&($*'(,3--)0*063/3+)261.&*'&&)*+/:;0)&+,06+*+**+'764/.,-&%-./)+603,)))),//287246-+,-/,.+*(++)++02.)(+-'*.++%%'&-2,'((%('*%$%%&'&"$$%
@887324e7-73c9-4800-a24c-23daf1ddb57b ch=263 read=66992 start_time=2019-12-13T07:53:44Z barcode=BC01 runid=2c9cf7bc05858273f10e7d7ec552fc0bd742dc3e
CTCTACGGGGAGGCAGCAGTGGGAATATTGCACAATGGGCGCAAGCCTGATGCTGGCCATGCCGCGTGTATGAAAGAAGGCCTTCGGGTTGCCGTACTTTCAGCGGGGAGGAAGGTAAAGTTAATACCTTTAGCATTGACGTTACCGCAGAGAAGAGCACCGGCTAACTCCGTGCCAGCAGCGCGGCGGAGGATTTTAAGCGTTAATCGGAATTACTGGGCGTAAAAGCGCATAGTGGCAGTTTGTTAAGTCAGATGTAAGAAATCCCCAGCGGGCTCAACCTGGGAACTGCATCTGATACTGTAAGCGAGGAGTCTCGTAGAGGGGTAAATTCCAGGTGTAGCGGTGAAATGCGTAGAGATCTGGAGAAGTACCGGTGGCGAAGGCGGCCCCTGGACGAAGACGGCAGCTCAGGTGCGAAAGCGTGGGGAAGCAACAGGATTAGATACCCTGGTAGTCCACGCCGTAAACGATGTCGACTTGGGTTGTGCCCCATGAGGCGTGGCTGGGCTAACGCGTTAAGTCGACCGCCTGGGGAGGCACGGCCGCAAGGTTAAAACTCAAATGAATTGACGGGGCCCGCACGAAGCGGTGGAGCGTAATGGTTTAATTCGATGCAACGCGAAAAGAACCTTACCTGGTCTTGACATCACGGAAGTTTTCAGAGATGAGAATGTGCCTTCGGGGAACCGTGAGACAGGTGCTGCATGGCTGTCGTCGCGCTCGTGTGAAATGTTGCGTCCCGCAGCAGGCGCGAAACCCTTATCCTTTGTTGCCAGCGGTCCGGCCGGGAACTCAAAGAGAGACTGCCAGTGATAAACTGGAGGGAAAGGTGGGGATGACGTCAAGTCATCATGGCCCCGCCACGACCAGGGCTACCACGATGCTACAATGAAAGCATACAAAGAGAAGCGACCTCGCGAAACAAACGGACCTCATAAAGTTAAATCGTAGTCGGATTAGATCTGCAACTCGACTCCATGAAGTCGGAATCGCTAGCATCGTGGATCAGAATACACGGTGGAGAATACGTTCCCGGGCCTTGTACACACCGCCCGTCACACCAAAGGTGGGTTGCAAAAGTAGGTAAGCTTAACCTTCGGGAGGGGCGCTTACCACTTTATGATTCATGACTGGGGTGAAGTCGTAACAAGGTAACCG
+
-,1((*,36*&*,(*--*--+-(*()+0-,,/00;766/-++-2*-<8221*'&%$%)0007657552222331*%*(,+28636/9563*'%$%%)*38-*.-4//*&,,.-+''*;.08212.,)('(&%'+*121'1105-,.(*)))%)*&+&*,23/10004//283679<725+)*&%)(**-+)''))(')*,-203)1+-+4141.,--7;85345::-54--)(%'$%&'%.-1,+021.+/31330'*'(%-2)(032+-++,.,--6+)-/((//.64566422,-22335501+')*))*%(*.04994-,+222.2)2(1+/-389851432:4/060-.34./&)*-/316,*((&%(-/3172/:00/618233044/*+5;;3.8.+-'++)*-073190,-')-,)*43,.*()*,+*','))%/.-,04227++/775567633138589;23'()()//1/5.),,+9-0/5.4)%('&))(1///*(*0++-3:-+*+.67748778473575487('**',0-925006+7.583;;:5772:75,1*3+7680/86.9)&(&*$.''-/416.---00,-+,.-.%)'/+*)-/037175620.-))).)0-/+082423//6.246742334-,)-3--****+,76-,0.,3667;9<:23.0'%/6450'003*-'(*44/0-.+5...5455/,+**,1/-.'((/3++(4'%&)+/.*0-'0%'''+4(-+(+32-1445)&-*,493551024:9565745)-(%*)+521)&%'')*-1161/./,/01<84441+**(+,'/**-250100/02//0/+..+3322&5833-%'(%(+/1;/3,.(*)*%&(('+,2510420*+*(')*+*(23-%)%'&)+557:9:733.(+-.9%1-754742+,1-)&-,.+)-2-53203+/,:-',,-.4895244500.+1,,,.22//2&2+413..,)'*+.021296553,-/%$(')(320'-&))((.-10:1,-256004-.,.,-,/764:7,-2,,'/(%%&)%*,4/13-.18+'$''5..65)(''5+352314:+)/51,**,,.,.1'/144013172+,)(((((,(&+)*01176720/43(3*0958)
@0a8d509d-73fd-46ff-b726-df48ed591947 ch=213 read=145176 start_time=2019-12-13T07:53:46Z barcode=BC01 runid=2c9cf7bc05858273f10e7d7ec552fc0bd742dc3e
CTCGGGAGGCAGCAGTGGGAGTATTTGCTGAAATGGAAACCCTGATGCGCCGCGTATTGAAGTGATGAAGGTTTTCCGGATCGTAAAGCTCTGTCTTTGGGGAAGATAATGACGGTACGCAGGAAGCCACGGCTAACTACGTGCCAGCAGCCGCGGTAATACGTAGGTGGCGAGCGTTATCCGGACTACTCGGTATAGAATAGGCGGATGATTAAGTGGGATCATGAAATACGGGCTCAACTTGGGTGCCGCATTTCAAACTGGTTATCTAGAGTGCGGGAGGAGAGTGGAATTCCTAGTGTAGCGGTACGTAGAATTAC
+
%%'(./*.31+1112,6.*'&*%.*'%()'&%%(-,()*/3/--&&&%%((')')$(''(%'(,,.//6*5,73-,'4*6740-32'&*+5555.,4-/82+'-,100300/5461(-**+(-)1.181+,)&&/+-0-213121+265-69003+)7)+/535427-1-,(,03143001)2,*',((()*0((&%&'(.)*484:9;;45542&4)580.&(+.175)&('*4235+6--4(2,-,-,'&#*,++0:98:;64610223()-+*-&/0),+&(&))5.0-0,2.))151*%+&(&'%+,(/+'&($##
@45f5affc-770d-453b-ba6e-1d2efbf29d86 ch=172 read=136120 start_time=2019-12-13T07:53:40Z barcode=BC01 runid=2c9cf7bc05858273f10e7d7ec552fc0bd742dc3e
CTCCTACGGGAGGCAGCAGTGGGGAATATTGTGCACAATGGGCGCAAGCCTGATGCAACCATGCCGCGTGTATGAAGAAGGCCTTCGGGTTGTAAAATTTTCCAGCGGGGAGGAAGGGGGTAAAGAGTTAATACCTTTGCTCGTGACGTTACCCGCAGAAGAAGCACCGAAAGTAACTCCGTGCCAGCAGCCGCGGTAATACGGAGGGTACGGCGAATTAATCAAGATTACTGGGCATGCAAAGCGCACGCAGGCGGTTCATTAAGTCAGATGTAGAAATCCCGGGCTCAACCTGGGAACTGCATCTGATACTGGCAAGCTTGAGTCGTAGAGGGGTAGAATTCCAGAGTGTAGCGGTGAAATGCGTAGAGATCTGGAGATACCGGTGGCGAAAGGCGGCCCCCCCTGGACGAAGACTGACGCTCAGGTGCGAAAGCGTGGGGAGCAAACAGGATTAGATACCTGGTAGTCCACGCCGTAAACGATGTCGACTTGGAGGTTGTGCCCTTGATGGCTTCCGGAGCTAACGCGTTGAGTACAGCCGCCTGGGAGGCCACGGCCGCAGGTTAAAACTCAAATGAATTGACGGGGGGCCCGCACAAGCGGTGGAGCATAATGGTTTAATTCGATGCAACGCGAAAAGACCTTACCTGGTCTTGACATCCACGGAAGTTTCAGAGATGAGAATGTGCCTTCGGGAACCGTGAGACAGGTGCTGCATGGCTGTCGTCATCGTGTTGTGAAATGTTGGGTTAAGTCCCGCAACGAGCTGCTTATCCTTTGTTGCCAGCGGTCCGGCCGGGAACTCAAAGGGAGACTGCCAGTGATAAACTGGAGGAAGGTGAGGACGTCAAGAAGTCATCAGCGGCCCCTTACGACCAGGACTGCACGTGCTATAGCGCATACAAAGAGCGACCTCGCGAGAGCAAGCGGACCTCATAAAAGTGCGTCGTAGTCCGGATGGAGTCTGCAACTCGACTCCATGCGGTGGAATCGCTAGTAATCGTGGATCAGAATGCCACGGTGAATACGTTCCAGGCCTTGTACACACCGCCGTCACACCATAGGAGTGGTTGCAAAAGAAATGGAAGTGGCTGTAACCTTCGGGAGGGCGCTTACCACTTTGTGATCCATGACTGGGGTGAAGTCGTAACAAGGTAACCGG
+
//4//35/:6)*0*,121287:6'+(+(2($*)*/21:226,*'+.4%17///7664(2714/86577840-/)+0%'*'(+337)'+-(71343+%)'''.($)'*35-).-16-1/+)(*4-%&(/1+0+,--69-,775+-+*21.7.-9/+-0,,0(*-(*576./,,#$(3+//9+.''')+./.7--,-,.473456/,.*&'#''*+%%*/*1.,*-*(%&,)-.9962$'$&+.,(()2/1-10259/248/&-+.+,.4-.8977&'/45,1/+*265675121//,-.//378777423334.8--8:0//21/**)$%+('+23/+,/)2*1+,,+%'((&%(++1,%''&)(167401,-.005-**)-,48192/5/))+')+,+2-05861'(28490,/*+,01228989038;:71031)*..*/7,+/13;28&80+1*+(--0<<;;;:+.,,0.0024/+18/525504521.,/1-+1.-4/0/5:010.*,))01-3)2),*,6694/-*,'$%%'&*&%2.66.&'('%%',../18:.-..183;7<;:798:;<824/3/112**+22,*))(),.28340866:/0/-.-*+/71:8/1/30-*-+22-1,-,/3/(&/)/0204:65,.1070./23353410,/*/981-,,-,*+,+.32'8)*::;;6;;6877482124714689.-,,+0,40.)01154%'),866;021148/003(+0-:54/4053/0627-2(..)++,-/1'&1*+0414;8385:46*5/52.:61756949..4.'*+078:;*+*())/8;/0/0*0--31731*/*('*30*)%(&%(*52,($$(+/7.&&&$%)+7&'/5*))&(&))11441,*..0010/--5)%(&&01.433.-,&'(&(/3.16;77988536:6.*+-/..34657.8*.+&'&'$'*0001021220(/,/.+*(%(()((,03332-+&)',-22:9:978//.30029/00;9,-966823.5-(.687/7(,()+.-03+//*)*,,*-1..-62*+),,+7.1085+%)0+,-++(')%++,+*((+()352<.*.1348060/6;40760.,+.179586478401()+,2,,,/53566/+,,397875
@d4764fab-39be-4d06-8f0c-a29ebabe6c3b ch=457 read=38002 start_time=2019-12-13T07:54:04Z barcode=BC01 runid=2c9cf7bc05858273f10e7d7ec552fc0bd742dc3e
CTCACAGGAGGCAGCAGTAAGGAATTTTCGGCAGTGGAAACTGACGAGCAACGCCGCGTGAAGGAAGAAGGTTTCAGTTGTAAACTTCTGTTATAAAGGAAGAACGGCGGCTACGAAATGGTAGCAGTGACGGTACTTTATTAAGCCACGGCTAATACGTGCCAGCAGCCGCGGTAATACGTAAGGTGGCAGCGTCCAGGGTATTGGGCGTAGAGGGCGAAAGGCGGCAGCGAAAGGGTCTGTGGTGAAAGCTGGCTTAACTTCAGTAAGCCATAGAAACCAGGCGGCTAAATTTGGGAGAGGATCGTGGAATTCCATGTGGCGGTGAAATGCGTAGATATATGGAGAACGCAATTGGCGAAAGGCGATCTGGCCTGCAACTGACGCTCCAGTCCCGAAAGGCGTGGGGAGCAAATGGGATTAGATACCTGAAGTGGTCCACGCCATCGCGGTGAAATTTTAAGTGTTGGATGTCAAAGTTCAGTGCTGCAGTTAACGCAATAAATTACTCCGCCTGAGTAGTACGTTCGCAGAATATGAAACTCAAAGGAATTGACGGGGGCCCGCACAAGCGGTGGAGCATGTGGTTTAATTCGAAGCAACGCGAAGAACCTGGAGTCTTGACTCATAAAGGCTCCAGAGATGGAGGGAATGGCTATATGAGATACAGGTGGTGCATGGTTGTCGTAAAGCTCGTGTCGTGAGATGTTGGGTTAAGTCCCGCAACGAGCGCAACCCACTTATCGTTAGTTACCATCATTAAGTTGGGGACTCTAGCGAGACTGCCAGTGACAAGCTGGAGAGGCGGGGATGATCAAATCATCATGCCCCTTATGACCTGGAGCTACGTGCTACAATGGACTGGTGCAGAGAGCCGAAGCCGCGGTGAAACAAAACCCATAAAACCATTCTCAGTTCAGTTGTAGTCTGCAACTCGACTACATGAAGTTGGAGATCGCTTAGTAATCGCGAATCAACGTGTCGCGGTGAATGCATTCTCAGGCGCTGTACACACCGCCCGTCACACCACGAGTTATTAACGCAGAAGCCGGCCTAGCGCCGCAGAAGGAGCTGTCTAAGGTGGGATTGATGATTGGGGTGAAGTCGTATGGGTAACCGG
+
+*+$$$*/)+-.+(+%',&%-(+*-44,*2%,$)(**+1++0(&%&'&+-*//3755676682/02+-1/3/;).*),,*)17822:15/60//;6.'/()*26-2.*2---/.).4*'-&&%&&&''33261.'-/6--370+&+*,-)(''*&)),,2311+++,+3006192,9--.761-+0*,*'$-+*),,*40&))5.89:8610()-),*),..+011:2-//+&&'+-,,-13.295&(*)&&#%%$$%)%)./*())&(&-.**-)+/++8+11-+/.*)&$&%%%,+)*'.7.29'6*+1*6+89'++%%+,/430/841551+2+1855(+-/.*,-0#+&*--1-/--,)'&%(,-,&0'(%&&*-+////+$%*/'(+9//,)*)+%))/1/-0(&*,9:;4*./(,/-+3412.+%'%&)&/1/,&''*)&+$%&*()'&&&(/26///1.5/8/;:788.--.0:917::9888-/8+,%)'*)&%(****(*,59/000-*)*(')(13353'&%$-2/$%&-6/-056;.)+/,1.,-3'.783-8/()'(.4+11:881+-.2,+&*,:<:768;9.4/,.56643559*-0-*&(*&(+++('%&*0-0170,4.-/')&)*/566++*')'(-,))*+50/,33326.5/.5:533346:8:464(+),)'*.103122140/*,/01:3546:892318*,03793235,+1,//)'+/1259604)(+((17458235-2,,10::.,)$%&&'),+111565:4554463/-./8-)'')612.97.+&(,+**&'(,.229/61)+-4211253/,+'#$#$')(*+../2510,,%(,,//1()''%''''-0.7---),-.-5.*.;<5284+/2;;92:99;105)+/:7.204*/,0743330/0012245//01.80086560+/21%%&&()/.511/:638585(3(2,3/22()*,-20*0,16259,002,,/+),2233592/;-/2610*-5,.))))-&,&)&'$,$%(.'+***,''&%*'0---'&+)+)&)*0.0**00,100//)0+*,,.303,.2+)(+0,--*.*&)0348;9:69
@b784f9b8-3dc1-4c0b-bb24-06e4de2a159a ch=281 read=70567 start_time=2019-12-13T07:54:03Z barcode=BC01 runid=2c9cf7bc05858273f10e7d7ec552fc0bd742dc3e
TGATCGCCAGATCACCAAAGTGGTAAAGCGCCCTCGAAGGTTAAGCTACCTGCTTCTTTGCAACCACTCCCATGGTGTGACGGGCGGTGTACCAAGGCGGGAACCCCAGTATTCGTGGCATTCTGATCCGATTACTAGCGATTCCGACTTCGTAGGTCGAGTTGCAGACTCAATCCGGACTACGACGCACTTTATGGGAGTCCGCTTGCTCTCGCGAGGTCTTCTCTTTGTATGCGCCATTGTAGCGCGTGTGTAGCCTTTCGGTCGTAAGGGCCATGATGACGTCATCCCCACCTTCACCAGTTTATCACTGGCGGTCTCCTTTGAGTTCCCGGCCGGACCGCTGGCAACAAGGGATAAGGGGTTGCGCTCGTTGGGACTTAACCAACATTTCACAACTTTGAGCTGACGACAGCCATGCAGCACCTGTCTCACGGTTTCCCGGTACATTCTCATCTCGAAAACTTCCGGATGTCAAGATAGGTAGGTTCTTCGCGTTGCATCGATTAAACCACATGCTCCACCGCTTGTGCGGGCCCCGTCAATTCATTTGAGTTTTGTAACGCGGCCGTACTCCCCAGGCGGTCGACTTAACGTTAGCTCCGGAAAGCTACGCCTCAGGCACAACCTCCAAGTCGGCATCGTTTACGGCGTGGACTACCAGGGTATCTAATCCTGTTTGCTCCCCACGCTTTCGCACCTGAGCGTCGGTTCGTCAGGGCCGCCTTCGCCACCGGTATTCTCCAGATCTCTACGCATTTCACCGCTACGCTGGAATTCTACCCCTCTGCGAGACTCAAGCTTGCCAGTATCAGATGCCAGTTCCCAGGTTGGTGAGAGTTTCACATCTGACAATACCGCCGCCTGCGTGCGCTTTACGCCCGGTAATTCATTAACGCTTACCCTCCGTATTACCGCGGCTGCTGGCAGGTTAGCCAGTGCTTCTTCTGCGGGTAACGTCAATGAGCAAAGGTATTAACTTTCTCCCTTCCTCCCCGCTGAAAGTACTTTTGTGAAGGCCTTCTTCATACACGCGGCGCTGCATCAGGCTTGCGCCCATTGTGCAATATTCCCCACTGCTGCCTCTCCGTGAG
+
)(*/3))(&(***&-&21/--06/26((,-4<810-/.0/0/00-//-/*'$''7)3:5(**.41-./79-,+1*+)*+.64874)(*%'$'&%$5*5))&))*,)($%'',,*).04103;97111/0(*+4/020//--3020)),3/313,+,./-/326232587855:29'4,995..-*,./,//7723//(()+4-++0,,,-/-/)(*(**)+--,/,05/*0/244358/97-,/**&)(411.)'(*'&'&$,-,-0/5+.3561*0)())*3798428193+-./3/%-(&)173-.1200-5-.33233-+1/,*/650))*/027:3&&(*+3/.59669&6-6673)00+.4.10465*+',*71...0*+*&&--/;312/3/*&&%&'+,(*+777-++9-:990,//-20')--.2+/3;1:-03+*'%(*-.45041++,+((+-,,030'&**)45831363(*()&(+,;98**('&&)')),**,*//8/00.//007776/17,,-/,18818-6:9,,660,263*,43/./086.'()-+'()0/8+/2458750-28040..00/03/3/,-,++0201../+&'(./34897+).(($&&%),.0'5,5760(,.049399,,-/.025;6773643850,149.8-,*-+-/:-+.,334,(+**09/+.,*-9-440556*($*,4379*8:/22,.3-1.-31,00-0//180-..+*.00057576754<3//35-,1(***%%**%0+31*361*.02&3+&.)/560)'()-*1-)&6)*-,,-.,0)&(239-(((,+1-')((&#()6,,)))113,,*(0,)+3,19,*&**100/0+*-3-&,)-,)&0/0,5**%%'02+&%&%&1742372212*(,)')-0---*)(%&&120-**-,%,,*,:-7684214.4524.6354-7..-2759).,0.-1+-+*/0+-/96-3/&)--/-.148**(%&*-,12*'%&&*+1051901;701..)/.0.2.,-.+,(,.-4842.$%$-40&-3')&')8.//5613-&*+*+/+,233,43(((&'
@cb81e883-72f9-4e79-962e-b1dc34f2a0d4 ch=13 read=49380 start_time=2019-12-13T07:54:41Z barcode=BC01 runid=2c9cf7bc05858273f10e7d7ec552fc0bd742dc3e
CCGGTTACCTTGGTGCGACTTCACCCCAATCATCAATCCCACCTTGGACAGCTCCTTCCTTGCGGTTAGGCCCACCGGCTTCAGGTGTTATCAACTCTCGTGGTGTGACGTGGGTGTGTACAAGGCCGGAGACGTATTCCGCCGCGGCGATTTCGCGTTACCCCAGCGATTCCAGCTTCATGTAGTCGAGTTGCAGACTACAATCCGAACTGAGGGAATGGTTTTATGGGTTTTGCGCTGCCCTCAGCTGGCACCCTCTGCACCATCCATTGTAGCACGTGTGTAGCCAGGTCATAGGGGCATGATGATTTGACGTCATCCCACTTCCTCCAGCTTGTCACTGGCAGTCTGCTTCGAGTCCCCAACTTAATGATGGTAACTAACTTGATAAAGGGTTGCGCTCGTTGCGGGACAACCAACATCTCACGACACGGGCGAGCGGCAACCATGCACTATCTTCATCTCTCCATCTCTGGAGCCTTTGTAAGTATGTATCAAGACCTGGTAAGGTTCTTGCGTACTTCGAATTAAACCACATGCTCCACCGCTTGTGTGCGGGCCCGTCAATTCCTTTGAGTTTCATTCTTGCGGGCATTACTACTCAGGCAGATACTTATTGCGTTAAACGCAGCACTGAACTTTGACATCCAACGCAAAATTGCTCATCGTTTACGGCGTGACTACTAGGGTATCTAATCCTATTTGCTCCCCACGCTTTCCGGGACTGAGCGTCGTTGCAGGCCAGATCGTCGCCTTCGCCACTGAATTGGCCTCCATATATCTACGCGTTTCGCCGCTACATGGGATTTACGATCTCACCACTCTGGCTGCCTGGTTTCTATGGCTTACTGAAGTTAAGCTTCAGGCTTTCACCACAGACCCTTGCCGCCTGCTCCCTCTTTACGCCCAATAATTCCGGATAAACGCTACGTATTACCGCGGCTGCTGGCGTAGTTAGCCGTGGCTTTCAAAGTACCGTCGCTCGGCTACCATTTCCTGTAGCCCATAAAGATTTCTCCCTTTACCAGAGTTTACAATCCGAAAACCTTCTTCCTTCACGCGGCGTTTGCTCGGTCAGGGTTTTCCCCCATTGCCGAAAATTCCCTACTGCTGCCTCCCGTAG
+
8,0+81++&''+'.%+*)-03-%-38/036;;;:8;498*-7,4,/+-5)+//03252/0.,.,3+8--//6)-4:/5--50/51/)1&)+9160//.0/559....-0(%(*&''/+)(%-,-+4+,'&%)3+4144+&%-,.(%'''(.4)0)+*3+$/20*-&-,///0(*$&(++-.1+)+++'$)+7672220**1.6111+%)/.,%.,(*'',*+:;,07485717/)('*3+33*((%&&*%(&%(2+,/20-(*,,/17,0.-+,--+./0371/.),,'+98941.(/43243001115:1..2467202)'$'+)9764.+)+,/,--',,.5/.-/..'&(($#%),046)+1*,*4**%&-*.*267243)*))*-80(*,*04//04568/:(&(3*-')+-,,+/*1595*-01235)(,+)),/..453255'&'$%)%&%'(')-/.-(,1,,/34790,-3*-+**/0'&$))&*%)0241374(),.-0013816:12-,,./:0*0*2+3:113,,,..013713322/3,/.03674*26-(23/8182''0,+(2/<9//:<70900+((*'5)*-421442777%(),$(##%$%&(&*1(-,)%$%(++0-/33,+-'(+8330(/&&$'%))%/&'*455::.73/'*,,)&'''*/---)10,..1658;88841090-/0834,(--*34,.(/2204))-043.(++'(.00/7--+0122;;7763/-,3.&($'-(.+'(%)*+2,,,/105,'*&'&())%%.))*1(*%$%)&$((%&'()+,),$&&$&.0.,3211896787<842/459576125140,6.60-2264'48.89/-000+*)/,0)'''')))472010.8--16;6043.1..146::;.3/7097)$)&&&'(%,-03145-,-/,++++1))&'%.07//09/.,)'&()).6*+/059762+./1/2..(,.-/2760+,&**/4(%(()&&%*+**,+6*.4.*020-.--69-/2451((-475196;66;211:5+--))(&)-7*+26414/0*43203/,-4890%-6/191.684.246+,027553107+0;/.34.
@85bc362b-5c7d-4820-89d4-715b89dda434 ch=3 read=39330 start_time=2019-12-13T07:54:40Z barcode=BC01 runid=2c9cf7bc05858273f10e7d7ec552fc0bd742dc3e
CTCTACAAGGAGGCAGCGGTGGGAATATTGCACAATGGGCGCAAAGCCCACCAGTGCAGCATGCCGCGCGACATATGAAGAAGGCCTTCGGTTGTAAAGTACTTTCAGCGGGAAGGGTAAAGTTAATACCTTTGTAATTGACGTTACCCGCAGAAGAAGCACCGGCTGCTCTCCCGTGCCAGCAGCCGCGGTAATGCACGGAGGTGCAAGCGTTAATCGGAATTACTGGGCAAAGCGCACGCAGGCAGTTTGTTAAGTCAGATGTGAAATCCCGGGCTCAACCTGGGAACTGCATCTGATACTGGCAGAAGCAGATCTCGTAAGGGGTAGAATTCAGGTGTAGCGGTGAAATGCGTATTGAGATCTGGAGGAATACCGGTGGCGAAGGCGGCCCTGGACAGACGGCGCTCAGGAATTGCAGCGTGGGGGGCAAACAGGATTAGATACCCTGGTGAGTCCCGCCGTAAACGATGTCGACTTGGAGTTGTGCCCTTAGAGGCGTACCGGAGCTAACGCGTTAAGTCGACCGCCTGGGGAGTACGGCCGCAAGGTTAAACTCAAATGAATGACGGGGCCGCACAGAAGCGGTGCGGGCATGTGGTTTAATTCGATGCAGCGCGAAGGGCTTGCCTGGTCTTGACATCACAGAACTTTCGAAGTTGGTGCCCTCAGACTGTAGGACAGGTGCTGCGCTGGCTGTCGTCGGCTCGTGTTGCGAAGTAACGGGTTAAGTCCCGCAACGAGCGCAACCCTTATCGCTGTTGCCAGCGGTCGGCCGGGAACTCGAGGAACTGCCAGTGATAAACTGGAGGAAGGTGGGATGACGTCAAGTCATCATGGCCCTACGACAGGGCTACACATTACAATGGCGCATGCAAAGAGAAGCGGCCTCGCGAGCAAAGCGGACTATCATAAAGTGCGTCGTAGTCCGGATGGAGTCTGCAAGCTCTCGACTCCATGAAGTCGGAATCGGCAAGTAATCGTGGATCAGAATGCACCACGGTGAATACGTTCCCAGGCCTTGTACACCTTGAAATCGCACCGCTTGGAGTGGGTTGCAAAAGAGTAGGTAACAACCTTCGGGAGGCGCTTGCCACTTTGTGATTCCTTGATAGGGTGAAGTCGTAACAAGGTAACCGG
+
).0,.)*&+*(/-.-0/+30,64,.0+1,+,0,0-,36+*%').)'+.)&('(%/,,-&+-61951+(('$&)*()+.1(*'.,4448+,+3,3149.),**2:*+&()++*++.-&'&))*.1/3+)*((-*&(&$.%)%2109./8-+,)+/,&+(%+47-1*(%$%((*0.(&)(+43-1,.../3050,2,&)&&0+((+'..8/...171616-1*/.413++/(&&*----.)/+1-048,123-&)--3.121117-(&+0+)080+598-,,(),),5161087765++&()+0+.-.)',)%(**)-.+,.8.(+,0-***,)-)+%(--.-)0..3--*.3+,54.%%%%&+,154::1/4.4/-10,7./95305(4,/*/50&/533'*/.*(1*+-/%*(&&('((*)).3%)**'%)+827%),(-,+,76016)*33.('%%)/))076678*.,,,)0135.4-2*&(-3+0,18('(%(%+(''$"')-/+,,+/*+***++*-*.--.385685577('$%&--121.034+.4.9;;6452:91(&,-)&(-26315,.)*)',()./63+)*+),*0%*)/-5++40:7.+-+*(%%&$&'))-)*+*#%&))75.,,(*/70.%&)327-5:-0#'&'(2-5326:3-,(+52440(+066/266553,0(*).1//,22044&22092+*--)-(&'%(%$$%0268,2*++5))..)5'(+/075207*/2.00&&0),2+20-,-.505*:-6)51,+++,'')*).,0139%/.,-..0&-,,-''+'.,''())313586942.-.7::8&*()31)$$%(%3'2865,&&%&$(%%&082582./).%(+00()'+))12&596811*).-/8*(,.:))$%(,$&-7825)(&'),*(%'''7+56.2)*.-,*($'%'',+-*,-.32,-(*))+1/93:77,.),+()/86637496672-,),'+%'($&&+422:6574619.+'/.43.3)('($*&%%$$&%(+&((.+$%&$'('&*+-,,2+*)27.%(()(+)()%'*.*(,22*6+')'&'-+.%'%$&*)'&%'$)*+%''%$*%+-(()&+()+/127327+2/1248,:
@9149e08c-1299-472b-8a7a-f4fab22ab225 ch=270 read=54230 start_time=2019-12-13T07:54:54Z barcode=BC01 runid=2c9cf7bc05858273f10e7d7ec552fc0bd742dc3e
CCGGTTACCTTGTGCGACTGCCCCAGTCATGAATCCCGCAAAGAGTGGTAAAGCGCCACTCCCGAGTTAAGCTACCTACTTCTTTTTACAACCCACTCCGCGTGTGACGGGCGGTGTGTACAAGGCCAGGAACTTATTCACCGTGGCATTCTGATCCACGATTACTAGCGATTCCACGACTTCATGGAGTGGGGTGCAGACTCAATCCGGACTACGACGCGCACTTTATGAGGTCCGCTTACTTGCTCTCGCGAGGTCGCTTCTCTTTGTATGCGCCATTGTAGCACGTGTGTAGCCCTGGTCGTAAGAATTGCATGATGACCATCCACCTTCCTCAGTTTATCACTGGCAGTCTCCTTTGAGTTCCCGGCCGGACCGCTGGCAACCAAAGGATAAAGGGTTGCGCTCGTTGCGGGACTTAACCCAACATTTCACAACACAGGCGTGACAGCCGTACGGCACCTGTCACAGTTCCCGAGGCGCAATCCATCTCCTGGAAAGTTCTCTGGATGTCAAATTCCGAGTAGGTTCTTCGCGTTGCATCAGATTAAACCACATGCTCCACCGCTTGTGCGGGCCCGTCAATTCATTTGAGTTTTAACCTTGCGGCCCGTACTCCCCAGGCAGTCGACAACGCGTGCTCCGGAAGCCGCGCGCCAGGGCACAGCCTCAAGTCGACATCGTTTACGGCGTGGATACAAGGGGTATCTAATCCTGTTTGCTCCTGCTTTCGCGCCTGAGCGTCAGTCTTCGTCCAGGGGCCGCCTTCGCCACCATTCCTCAGATCTCTGCGCACGCTGGAATTCACCCTCTGCAGGACTCCAGAAGCGCCGGTATCAGATGCAGTTCCCCAGGTTGGGCCAGGGGGATCATCTGAAGCTTAGCAAACCGCCTGCCGTGCGCTTGCAGCAGTAATTCCGATTAACGCTTGCACCCTCCGTATTACCGCGGCTGCTGGCTGTAGCCGGTGCTTCTTCTGCGGGTAACGTCAATGAGCAAAGGTATTAAGCGCCACTTCCTCCCCGCTAAGAGAAATTACTTTACAACCCGAAATTCTTCTTCATACACGCGGCATGGCTGCGTGGGCTTGCGCCCATTGTGCAATATTCGCGCCGTAG
+
-.))08*.-0/.1*+(&&($)''&&%..'*')8200.,//84&%%$&&'*,/++-22)-)4,)(**)80/*,,.194/6493/586+*3.-/0)(+,/-&()(&&(*3,3*4291110214;94919(/1.4)&&,+5-34;6.9,,,980.0026+)+*/12,(((*01/331'&(-,04:4(*)*&(*((&(/*,/.5842(4-1136375423-/..*-+.0;:0+,(+(+01.,1+&&*(')////(('')+*-/1040311;4-/354658;163,*+,,+023576+,+346..533.,,*&'%&&$(--02.-*+''*/.),.0;8614*+-;6./0677340014232**-')*-29/31'1.53:99;8907(&-+,'47,5-8599),.508.2.2343.:+'*6-,))&(')&%*.,*/80-/10-..0'+0/&#%%&%(1+%5&1041)431)+)').29627+(('&'&)*/+,)()&'-.-2.+-*,+-++),/)*,,0.))'(/+%%%().*1/548<83631400+.+'%*6,:9&48,../011/2.20.-0(/-+--0.03+(,,096;708<;/1-7::+/+*')-*,'1-61)-+--08:*&++($((,//,284221-((*,,*,)*$(*&''*(*'*5:5..//)26/4(7-688986770920+++'&%()1,,,,(&-4.1.12633953821/8+'.0//$'&+0.,,,&24112265:733222735/5('39:2/769:767/11.34(+.+')-/+//0/0*)'%%#%#%$$,)$.&)$(++)31%0%*026-8))$()$'*,+,-.029&339790601132)+,.30/2,4+#+647,3-.(*+0-+,)*,/-./3:/5:1202344/100%&4()*')+'(*0649.,*)---/-/.70..1194//40311;015./+/-540./1-000/014-..-..9./58332.-,--1./02.3.-+34/7-,/.-.10*$))+/&%%&(()+:7+*,*('&&'()%+''(03,)./,17/)*+%)'',/.4::7731'/-+---,.210024&.**&%&,$.*6:+(+.*)%%*6-..'&$&#'&''(*
@529b69e3-7d6a-444b-8fdf-a27d0aa55c2a ch=242 read=134139 start_time=2019-12-13T07:54:51Z barcode=BC01 runid=2c9cf7bc05858273f10e7d7ec552fc0bd742dc3e
CCCGGTTCTTGTTACGACTTCACCCCGATCATGAATCACAAAGTGGTAAGCGCCCTCCCGGGTTAAGCTACCTACCGCCTTTGTACTCCCGTAGTTGACGGGCGGCGGTAATGCAAGGCCGGGAACGTATTCACCGTGGCATTCTGATCCACGATTACTAGCGATTCCGACTTCATGGAGTCGGTTGCAGACTCAATCCGGACTACGACGCACTTTATGAGGTCGCTTATCTCGCGAGTCGCTTCTCTTTGTATGCGCCATTTATGGCACGTGTGTAGCCCTGGTCGTAAAGGGCCATGATGAAGCTTGACGTCATCCCCACCTTCCTCCCAGTTTATCACTGGCAGTCTCCTTTAGGTTCCCGGCGGCCGGACCGCTGGCGAAACCGGATAAAGGGTTGCGCTCGTTGGGACTTAACAACATTTCACAACACAGGCTGACGACAGCCATGCAGCACCTGTCTCACGGTTCCCGAAGAGGCACGTTCTCATCTCTGAAAACTACGTGGATGTAAGACCAGGTAAGGTTCTTCGCGTTGCATCGAGATTAAACCACATGCTCCACCGCTTGTGCGGGCCCCGTCGAATTCATTTGAGTTTTAACCTTGCGGCCGTACTCCCCGGAGCGGTCGACTTAACGCGTTAGCTCAGAGCCACGCCTCAAGGGCACAACCTCCAAGTCGACATCGTTTACGGCGTGGACTACCAGAATTATCAATCTGTTTGCTCCCCCCACGCTTTCGCACCTGAGCGTCTTCGTCCAGAGGCCGCCTTCGCCACCGGTATTCCTCAGATCTCTACGCGTTTCACCGCTACCGCCTGGAATTCTACCCCTCTACGGACTCAAGAAGCTTGCCAGTATCAGATGCAGTTCCCGTTGGGCCAGGGGATTTCATCTGACTTAACAAACGCCTGCGTGCGCTTGCGCCCAGTAATTCCGATTAGCAGCGCACCCTCCGTATTACCGCGGCTGCTGGCACGGAGTTAGCCAGTGCTTCTTCTGCGGAGATAACGTCAATGAGCAAAGGTATTAACTACTCCCTTCCTCCCCGCTGAAAGTACTTTACAACCCGAAGGCCTTCTTCATACACACGCGGCATGGCTGCATCAGGCTTGCGCCCATTAATATTCCCCACTGCTGCCTCCCGTAGAAG
+
8-'*.,8504*4,))./4792+-('$''896956,**)++3+*,*+'%&()(,.+)..%*)&))%'(*.+/3+&*0('()+*%)&)+77-)/%&2(('+(-+)*/,'%%(')&-*0.,20*6117129-9-+*/6..4.-.:79-,-126./.--3-..(%$()/7330258;:8997--)(()1303336635.8/2(5,543,,2,,(*#),46+40+')),*,//'('&($$)%('/),6177459714358:::;,4.%$(',,,,01274210033*,1131.37-)272;.+***)'%$&('+(+(()1-655+*0,153++./+,12:8//1113+'&&'(*-1.36.,-00:,/,(*'*),+/9+.5--/()(&*+&($&*,,7</)/.,4,/&))7/2+()-*+)(2)0114/790.0106/,.((+))+-285:5.24/412..0019755.*1*.-8::073,-0,'+),%($.33245542.1.387--)#()*9:62'((/*39;88900*--1:88;4220/1-..46)(%)2+<<861--)3.4475+1+''/*'0++(+.+40'(+.%(.,:-7182.-..781/136272-*.3.-,-.2556.)/++/+3-)**,/5161542583+,.2,(''+4+--055430*92,,/1869.6,2*//35,-,--65;;101111427204032),)(,*,--'-).(+,;5,-121:43,)+*--42-,-+/8/65678999;884:*)0%.+,1,264:89::039.+,./;42//%&*,//21&*,.'.6--/43,,2(*'%***(,.'2,77)780.31-*,'**-18.)',.*+*5..7.-,+-2/2454:989/94()*1,7866*50*)/.86-./0/-(,.4282''&&(,4/..*.,.-($$#'(,.+((),1/<5/./1-,***'(%*).6246-/3-06..)(*(;///8851.--&-&(.4002:&66023:39<:99:11*(&/17768050/.00)73)/6-*+/..+4(,,/9.4;833620.+-11/2*)*,/186-.23/63++0.1/21517<947/5/0*..+/,)$)*/4545445*,.0,4.0-1:0-1,&')+636::/(,,-13228//51-01++*'
@ad75d3d8-46d2-4d9d-b76e-82d2fe7c8d07 ch=468 read=64606 start_time=2019-12-13T07:54:51Z barcode=BC01 runid=2c9cf7bc05858273f10e7d7ec552fc0bd742dc3e
CTCCACCACGGGAGAGCGGCAGTGGGGAATGTTACTGTGAACAAGCCTGATGCAGCCATGCGCGTGTATGAAGAAGGCCTTCGGGTTGTAAAAGTACTTTCAGCGGGGAGGAAGGGGTAAAGTTAATACCTTTGCTCGTTGCAGAAGAAACACCGGCTAACTCTCCGTGCCAGCAGCCGCGTGTGGAAGTGCAAGCGTTAATCGGAATTACTGGGCGTAAAGCGCACGCAGGCAGTTTTGTTAAGTCAGATGTAAAATCCCGGAGGAGGCTCAACCTGGGAACTGCATCTGATACTGGCAAGCTTGAGTCTCACGTAGAGAATTTAGAATTCCAGGTGTAGCGGTGAAATGCGTAGAGATCTGGAGGAATACCGGTGGCGAAGGCAGCCCCCTGGACGAAGACTGACGCTCAGGTGCGAAAGCGTGGGAGCAAACAGGATTAGGCCTGGTAGTCCCACGCCGTAAGCGTGTCGACTTGGAAGTTTGTGCCCAGCGGGGCGTGGCTTCCGGAGCTAACGCGTTAAGTCGACCGCCTGGGAAATTACGGCCGCGAGTTAAAACTCAAATGAATTGACGGGGCCGCACAAGCGGTGGAGCGTAATGGTTTAGTGCAGCATGAGAACCTTACCTGGCCTTGACATCACGGAACAGAGATGAGAATGTGCCTTCGGGAACCGTGAGACAGGTGCTGCATGGCTGTCGTCAGCTCGTGTTGTGAAATGTTGGGTTAAGTCCGCAGCAGGCGCAGCCCTTATCGCTTTGTTGCCAGCGGTCGGCCGGGAACTCAAGGAGACTGCCAGTAAACTGGAGGAAGGTGGGGATGGCGTCAAGTCATCATGGCCCCGCTACGACCAGGGCTACACGTGCTACGAATGGCGCATACAAAGAGAAGCTGACCTCGCGAGAGCAAGCGAGACCTCATAAAGTGCGTCGTAGTCCCGGTTAGGTCTGCAACTCATTCCCATGGAATCGCGCTAGTAATCGTGGATCAGAATGCCACAGTAGAATACGTTCCCGGAGCCTTGTACACACCGCCCGTCACACCATGGGAGTGGGTTGCAAAGAAGTAGGTAAGCTTAACCTTCCGGGAGGGGCGCTTACCGCTGTGATTCGCTGACTGGGGTGAAGTCGTAACAAAGGTAACCGG
+
*-02''*+,-70((%*0%31-(1*-6**)(%,(')-.--*+036476,++,,7/&/5.42264521312))-**+*/,1--/,:84;52396*,2+*/5+-.00/48))1/-1+44))+52,0.6/42707:0*.,(()'#'%%))'+,-,/0-',++4.(''&&)*0/2,,--,,61-.(%%$&((..+*(**)*+/.4.-+/.6-6.46577,*('+4-**(+&,),-02*'-,7;,+1;57-283467/.+/+.(+.,,0+1.'**,.++)2*0096176722221/../.2514/14,.,,+()*))(&++,-,+*&(*/+,'0*4-310691.)$)'-1/16:3023560--,-.0/57./7,72.70*/--//++/(-)%)/794-+.;78-/++-/0///6657.07371/.-*'(*..95+,23;38&::205.-/%'&'*/--183.%-+/.++*'(,+*,06/-(&%/*,+,/:70106/*%''+'2/0213,(&(()//'+/&)(.*+,.854/55456614722.+&'&)'&,1.92(()*/,:0;;78726:8-62431014/870''$$%*(&(**8870&&&$'$$+)1-970/128/%,$$')''0+8180197-4.7/:56451/)**4*+*//&'&+-,0,22121499:9):94548794/233336778989773933,,,*+0-/001576/;.../58,-1<6:44:521404(*+%8.442),($+10-2/0/+*/,,,/5/04/(.+/---5/5.13'/+.9*&,,*.//1232*%(&(*3881,1-+4-2229;113263+105105330.&*,40/7/&'(()01151510)%''(*,131513'3'(06323/.(&-+*&(&''(((+-2:8867..'''/0717.)1./6680/27/..01163396641*++,(6(,))*//0/+113+,1)5.('1/67430.)+/-32/80009878775,,8547*++'32(''-/-5/13/4.-/&)1)-(%(+*),+.752;712763221)++1,)().5357-/,4.''((,/1321*%'((5-779;201:0+,5.*,22/5-./$$+&(((1/6%()+,16168212*4))*245644;+-9.2;8;*4
@532f8cae-ddb7-4475-a34c-4f5c4b0b82c8 ch=66 read=92582 start_time=2019-12-13T07:54:51Z barcode=BC01 runid=2c9cf7bc05858273f10e7d7ec552fc0bd742dc3e
CTCCTACGGGGAGGCAGCGGTGGGGATGTGCACAATGGGCGCAAGCCTGATGCAGCCATGCCGCGTGTATGAAGAGAGGCCTTCCCGGGTTGTAAGTACTTTCAGCGGGGAGGAAGGGGAGTAGTTAACACCTTTGCTCATTGACGTTACCCGCAGAAAAAGAAGCAGCTAACTCCGTGCTAGCAGCCGCGGTAATACGGAGAAGTGCAAGCGTTAATCGGAATTACTGGGCGTAAAGCGCACGCAGGCGGTTTGTTAAGTCAGATGTGAAATCCCCGGGCTCAACCTGGGAGCCATCTGATACTGGCAAGCAGAGTCTCTCGTAGAGGGTAGAATTCCAGGTGTAGCGGTGAAATGCGTAGAGATCTGGAGGAATACCGGTGGCGAAGGCCCCTGGACCGAAGACTGACGCTCAGGTGCAGCGTAGGGGAGCAAACAGGATTAGATACCCTGGTAGTCCACGCGTAAACGATATCGGCTTGGAGGTTGTGCCCGCTTGAGGCGTGGCTTCGGAGCTAACGCGTTAAGTCGACCGCCTGGGGAGTACGGCCGCAAAGGTTAAAACTCAAATGAATTGACAGGAGGGCCCGCACAAGCGGTGGAGCATGTGGTTTAATTCGATGCAACGCGGGAACCTTACCTGGTCTTGTCCACGGGAGTTTTCAGAGATGAGAATGTGCCTTCCGGAACCGTGAGACAGGTGCTGCATGAAAACAATCGTCAGCTGTTGTGAAATGTTGGGTTAAGTCCCGCAACAGGCACAGCCCTTATCCTTTGTTGCCAGCGGTCCGGCCGGGAACTCAAAGGAGACTGCCAGTGATAAACTGGAGGAAGGTGGGGATGACGTCAAAGTCATCATGGCCCACTTGACCAGGGCTACCACGATGCTACAATGGCGCATGCAAGAGAAGCGACCTCGCGAGAGCAAGCGGACCTCATAAAGTGCGTCATGAAAGGTCCCGGATTGGAGTCTGCAACTCGGCTCCCATGAAGTCGGAATCGCCCCAGTAATCGTGGATCAAGTGCCACGGTGAATACGTTCGGGCCTTGTACACACCGCCCGTCACACAGGAGTGGATTTGCAAAGAAGTAGGTAAGCAACCTTCGGGAGGGGCGCTTACCATGATTTGCTGACTGGGTAGAAGTCGTAACAAGGTAACCGGAAGATAAGAGCGACAGGCAAGTAGAGTTAACACAAAGACACCAAAACAACACGCA
+
).3++/3.59/(+4..45,563;;6*.).,,//.5018.-)-37%//11/5134+.00029:3656333446/+*%'))69537*'37628+.('&%'*2:1,*-+)45-(--*,*-1,%(*/(*131.)/.26.,454.13/./,1/-64,)2**,0.0*%**()&*+)**(*091978-,++*./4+-,,-4.//7631,****/.9333778/.++,.32330158.+.088;84541'-(-,,37238:6&093528:225854.053.4.1+&0:9:;512((%/+(&/1-.,(&)+*-,2,++,$'&'&)-*++++899/+041./),.+-*/),75/%(+./6641860058930+(.4898.+0*(+,986/90-8/'('(),0,)(33+.(&,-+-0/.004557/-64422*++0,2(/''(.21-1/6/-:,3)0055;,*/-6//1/.'**.++055/---'03-()$%*,)+,/8-/.77*',.,,+172.00.+*)+**(('.9.-,/0,8/5.0.,*386882,+,(&&((('+.72756'2+5-(/.4--45<;42$%(&)%%%)+&&**-6/-0/43374/3/28/00/0-1647<95;586./0./0%/+-39:+5025205:60-*,-*&)+,,.)/)&')-5,2.+,-/05.-1/.1/.1309,-)1(1/324''*,125479:842%%(-/.)0.0...27..,-(0-'%(*+.)-1<98/7.0-014:-,.2*5&,1+&*)&24-*/,..-+54+00/874402/./../2.18..--2:27).,'((-6581/-+**,2988112*)/,44753;;43765866/60()33376(*&+05-$(&&*,20397542//($'%%*+7331420/2.'+-*&+5-('&&)((545855153*)'')63.1295/611-//654589886%*%'')(*0.1(-*(/,.+*,,/()*,'++4*0,/*40'*),+**8+50-,,'+&'''''+3.//:2.)-/((,.141*-,0')(3--4/4-,*,//%%$$)$'(+*-617;:3631/(('()')).,%-)'$3)1,%(''*(0++36-10402,0.(73+.355,/242-0*%&''07-((%((/0981---/1./02461824.5/4.8.2.1.*+,-1,++.+.0.--/),&(*('*2433--+)+()-+07-69;,(1''$'$$$
@adb49d3b-9468-489c-8d1c-797f3178cc25 ch=70 read=84352 start_time=2019-12-13T07:55:02Z barcode=BC01 runid=2c9cf7bc05858273f10e7d7ec552fc0bd742dc3e
TCGGTATTGCTTCGTTCCGGTTACGTATTGCTGGTGCTGAAGAGAGTTGTCGGTGTCTTTGTGTTAACCTGCGCGCAATAAACTCTATCGCACCGGTTGCTGTTACGACCACCCCAATCGCTGACCCTGGCTTCGGCTGCTGCCTCGCGCGTTAAGCTCACGAACTGGGTATTGCCAGCTTCCCGTGGTGTGACGGGCGGTGTGTACAAGACCGAGACGTATTCACCGCGACATTCTGATTCGCGATTACTGGTAACTCCAGCTTCGTATGGCAGTTTCCAGCCTACAATCCGAACTGAGACTAGTTTTAAGTTGGCTCCACCCTCCACGAGAATTATTACATCTCTCTGTACCAGCCATTGCTTACGTGTAGCTAGCCACCGCATAAGGGGGCATGATGAGTTGACACGTCCCACCTTCCCTCCTGGTTAACAGGCAGTCTCCTTCACGGAATCTCGCTTAATGGTAGTAACTAACGACAGGGTTGCGCTCGTTGCGGGACAACCCAACATCTCTCACGACACGGCTGACGACAGCCATGCACCACCTGTCACCTTGTCCCGAAGAATTCCTCGATTAAAGAAAGTAATGCAAGGGATGTCAGGTGTAAATTGAGTTCTTCGCGTTGCTTCAGATTAAACCACATGCTCCGCTAGCATTGCGGAGTCCCCGATCAATTCCTTTGAGTTTTAATCTGCGACCATGCTCCCCGGGCGGAATGCGCAATGCGTGCTTGGCAGCACGGAGATTATTTAAGAAACCCACCTGAAGTATTCATCCCGTTTACAGCGTGAATTCGCAGGTTATCTGTCCTGTTTTGCTTACGCTTTCGAGCCTCAACGTCAGTTCCAGTCAGAGAGTCGCCTTCGCCACTGAATTATTCTTCTCTACGCGTTTCACCGCTGCACTGGGAATTCCTCTCCTCTCCTGCCTCTGGATAGCCGGTTTGGAATGCGGCACCCAAGTTGAGCCCGGGTATTTCACATCCCACTTAATCGCCTACGCTTTGCGCCCAGTAAAATCCGGATAACGCTCGCCACCTGCACGCGTGGCGTAGTTGGCCGTGGCGCTTCCACTCGCCCGGGTACCGTCATTATCTTCCCAGGCCAGAGCTTTACGATCCAAAACCTTCATCACTCGCGCGCGTTGCTGCATGCAGAGTTTCCCATTTATTCTAATATTCCCCACTGCTGCCTCCCGTAGG
+
%+0*+',)'*/4,-0/+(++1:/114.8/--348+--+*++')%(*.7.//./3./0/48///510/17..3+1.-1--$$%%)*0.00&,(*/*2-;17652:,+,%)))+&''+&,...+,-12,*(((+)*+&)$$%*'+,*3-,+,.-2))%&&&$$'*,*+(1++&')&)&%&&*'-*(%),-1000354;;9586664525.())-8+&(../5-/0.-28,.023302*,()0:30//,6,,...///.//,-),.185(($$)-,*+19+*)*&((&*,-;08((-//,'+,-13-)1:;-40)+,&()*43-/0'(+((+.+,&&'((2+$),,20..2+)-1231.34*2+$$&%$&%(&'*$$$%'.($(&$***10(+541,/+')*)'%,+)$+$'$'.,**2/3033*'/1/-70:0-.'(.)'-/002&(-'&()&&())*,&&((--/062*%*'&%(-+,+*+*+/4(9*--247737(&)2/0210.6-,,00,++*()',./.&+*(-///22884.5815*+&-)$0)-./1/15/4,-161%')%&&(-(0/102.9-8-%),+(+,--,-0.(24/4355&&,.++-)&*%%%++854:846542-..))&%).(4643-*),3.///500,$$&%-+,.2/*+*114%$()*&2*5-++/..3/489(.,(&3')-34/('#((367+).///4,4/$$#$&+$$)'(''**1-1.--,-)+')$*''.7'/)'.0-+,*%(+&$&'&(),0-.-0'))/6+')).-02)%&%(*')&+).0./11+./776926)&%%$'*,*35*.(((152-1*-,84$%+('%%**-*)*((./91548::797./.+&%,''79'&&&%+.)-**%.2:-16*'+935222+*()&2*-.)..4-../34541+...('500'1.(30;81/*'*)((,+)*'%+),..)%&1))02//'-71+),,+57,',+/*+,+&)1.*1,*/*)')))()&+++00,*,306/3/.3025656-$*&$%$%((0,+'))')%)*1'..0))+()$').(*$++/***)'/..-07577538023:075-&&$$#('(*,583')+-26'(+1+(22:2689///-),,+)))00./..1341'',))/6)/*('*3)*,0)%(+(*:-3280)++&,0/22,2/+'*+/'
@c06f1486-f5a5-4ec5-95bb-05d5488b69de ch=287 read=53554 start_time=2019-12-13T07:55:11Z barcode=BC01 runid=2c9cf7bc05858273f10e7d7ec552fc0bd742dc3e
CTCCTAAGGAGGCAGCAGTGAGGGAATTTTCGGCAATGAAACCCTGACCGGAAACAACGCCATAATGAAGGAAGAAGGTTTTCGGATTGTAAACTTCTATTTATAAAGGAAGAACGGCGGCTACAGGAAATGGTAGCCGAGTGACAGTGCTATTAGAAAGCCACGGCTAACTACGTACCCAGCAGCCCTTGCAGTAATACGTAGAGTGGCAAGCGTTATCGGAATTATTAGGCGTAAAAGAGGAGCGGAAGGCGACAGCAAAGGGGTCTGTGGTAGAAAGCCTGAAGCAACTTCAGTAAAGCCATAGAAACCAGGCAGCTAGAGTGCAGGGAGGAAGGGATCAATGGGAATTGTAATATGGCGAGGATGAAATGCGTAGATATATGGAGGGGAACACGCATTGGCGAGGCGACGATCTGGCCTGCAACTGACGCTCAGTCCAGAAGCGTAGAGGAGCAAATGGATTAAGATACCTAGTAGTCCCGCCGTAAACGATGGAAATTACTAAGTGTTGGATGTCAAAGTTCAGTGCCGCAGTTAACACCAATAAATTACTCCGCCTGGAGTAGTACGTTCGCAGAGATGATGAACTCAAAGATTGACGGGGCCCGCACGGCAGTGGAGCATGTGGTTTTAATTCAGAGCAGCGAAGAACCTTACCAGATATTGACATACTCATAAAAAAGGCTCCGGGGATGGAGAGATAATGTATATGAGATACAGGAGTGGGTACATGATTTGTCGTCAGCTCGTGTCGTGAGATATTGGATTAAAGTCCCTGTGAAGCGCAACCCTTATCGTTAGTTACCATCCATTAAGTTAGGGACTCTGGCAGGACTGCCAGTGACAAGCTGGAGGAAGGCAGGGATGACGTCAAATCATCATGCCCCTTGCGGCCTGGGCTACACGTGCTGCAATGCGTGGTGCAGAGGAAGCCCAGAAGCCCGCGAGGTGAAGCAAAACCCATAAAACCATTCTCAGCGGATTCCGGATTGTGAACTCGACTACATGAAGTTGGAATCGCTAGTGATCGCCTTGAATCCAGCCTGTCGCGAGTGAATACGTTCTCGGGCCTTATGCACACCGCCCGTCACACCACGAGAGTTAATGTACGAAGCCGGTGGCCTAACCGCAAGGAAGGCTATCTAAGGTGGGATTGATGATTAGGGAGGTGAAGTCGTAACAAGGTAACCGG
+
%,+'$,(+(%)&'%&&'','&)+(,+/00.,+60.9*+$&),.0)()(%&)&'('+$'%)&$$&'++/6/.+''*.-215-+,-5-11(',43./6/0%15((*-.'*'/+,01+&+'()('(*)4,/*+')&%%'-,'%(),(0''*%*)',,*%'((%&(()(*+,1-,.,124)0-)')*+'-,%$&$(*+,010/4)1'*('*,-*-,&'(/4/,)(**).,.-1(,/,(+/2+(('**%&)*('%&%#''*'0,/1())-'()*%*&(/'&+*,(*/2.00%*($&*0*()+06.%+**+++-2-0.0*/.&2/300--,')*.1&&)''(&13.5,'%('%&%$(%%'(%*(,)0/,)(('+(/.+)///0)).-./-26/+-(*,(++'*$(&((+*.()'.+4451110+3,2-1/-,/(')(*%)*-*+.6'''+)'*(,%'$('(&,3;;2/-(0)+'&))&,*'*+('&(*0&&+623677,,$+*()$%'$$'',3,/2493834,-.,864496.0.-0'()+.6/5/4&.(/-./,')'(*-.+),+.3)%%()43564796/-*%$++')*))-*//-())'$.&&&%')/*,2/**%(*.0(-/04')(*.+,*31;</2:6/.%%(''&&$%*,'**/01/$-(((21%---/131+323&'0592/*,...:-,*')(894/.-,1++&&$'(..15545433*,)&''.2,-)2546+270&-*&,,%&'&/78888/2/&4+-+1201,7-33.,-2/'&'&%&&$%&-.&20((1+01133/-.2+-3.76++3:1,*--)053-312+.(&%(,./132/+,,),,17.467/-,&%**0)&-1+0/36987631../645.3*272,,*&$*)/-4350,+*+'*),-*'%()2/,()+)2,575.+-+')(*-0)(-,*-/)*-/'.+()+7,2160(.95),.640/96786/0***(.'1+/&5+134-0))002/++,,,.-0++()2-4.5646.03',--/1.*,&%$)1608)**.')%(&&''%')'(62.0--3.-/%.3.11/),$+*-*,-,-..*+-),*.0(**')''+11112.02)))*05020++.,(.'2++,02+,(,'/)-/-4*/*)+01:7-0.*,-)&*/'-1&&%))1.3,---**'&*.).,-215+5
@df8cbc42-241c-4f29-a447-a3e9772a4c2c ch=495 read=109605 start_time=2019-12-13T07:55:10Z barcode=BC01 runid=2c9cf7bc05858273f10e7d7ec552fc0bd742dc3e
CCAGTTACCTTGTTACGGCTTCACCCCAATCATCAATCCCGCATAGACAGCTCCTTCCTTGCGGTTGGGCCACCGGCTGGTGGTATCAACTCTCGTGGTGTGACGGGCGGTGTGTACAAGGCCGAACGTATTCACCGCGACATGCTGATTCGCGATTACTAGCGATTCCAACTTCATGTAGTCGAGTTACGCAGACTACAATCCGAACTGAGAATGGTTTTATGGGTTTGCTTCACCTCGAAGCCAGCACCCTCTGCACCATCCATTTGTAGCACGTGTGTAGCCCAGGTCATAAGGAATGATGATTTGACGTCATCCCCGCCTTCCTCCAACTTGTCACTGGCAGTCTCGCTAGAGTCTAGCAATGATGGTAACTAACGATAAAGGGTTGCGCTCGTTGCGGGACTTAATAACATCTCACGACACACAGCTGAGCGGCAACCATGCACCACCTGTATCTCATGGCTATCTCCATCTCTGGAGCCTTTATGAGTATGTCAAGACCTGAAGTAAGGTTCTTCGCGTTGCTTCGAATTAAACCATGCTCCACCGCTTGTGCAGGCCCAAATCGAATTCCTTTGAGTTCATTCTTGCCCAGGCAGTACTACTCAGGCGGAGTACTTATTGCGTTAACTGCAGCGCTGAACTTTGACATCCAGCACTTGAGTACTCATCGTTTGGCGTGGACTACTAGGGTATCTAATCCTATTTGCTCCGCGCTTTCGGGACTGAGCGTCAGTTGCAAGCCAGATCGTCGCCTTCGCGCCACTGGTGTTCCTCCATATATCTACGCATTTCACCGCTACTGGAATTCCCGATCCTCTCCTGCACTCCTGGCTGCCTGGTTTCTATGGCTTACTGAAGTTAAGCTTCAGGCTTTCACCACAGACCCTTGCTGCCATATGCTCCTCTTTACGCTTAATAATTCCGGATAACGCTTGCCACCTACGTATTACCGCGGCTGCTGGCGCGTGGTTATCGTGGCTTTCAATAAAGTACCGTCACTCGGCTACCATTTCCTGTAGCCGCCGTTCTTCCTTTATAACGAAGTTTACAATCCGAAAACCTTCTTCCTTCACGCGGCGTTGCTCGGTCAGGGTTTCCCCATTTGCCGAAAATTCCTACTGCTGCCTCCGTAGGAG
+
00%+/-((%)('38(/0%3495,168)/,011887;.96*&*$*'(,2)223688;5,2,--,.2-)(%&&#%#(%'&')&(-,.0,/(*)+()/1)1010023.68434114/,*1355363.-(-+/-)3&(-9045:;9;9;9:232/--.)0,..-+*)+(1/9+0'*041688996961,-1-%(&(+4,+('',-+-/-,80-%&*)**1591:--07:7599%').-12/6+&&%#&&$'(&,,)*01--,4/0673164*%''*,(+,/-,*')-09/&/233.010+,%%&'(/007;/*')(/035096*+778972+0*1&&+''*804.2+&*00/(2224(%%&)+*)')(2+,*.10/34'*2827476:)/.,+811/3431)*'&(132,+,1//4:767761.0///*+'()+-...).2078/02,*'(&'*(-31588868:3448678//-,+03312/23--14195--++(--,'+-./0024,+('&(*'++41/40/472//'+.5315-4+;;:352))//29169-0363('&#/4-2+&'')/$.'4,0+36-,./373/6;/1.+,.+&(&-&')(02,,./)(,.)+(')++2.(3***&,0*/,/06231)-*,/40-;/++:594+,(,%%%$'$),'./2289/950*/*-+.;677345'*'%.(,,25:/:---.74,.05,&+++-5-.17941-,*0//16(*+<1+))&(/-..885;:9;97<60/),42289:68:<0401753332476.1/0,0901$*%%'*+*)+'))071,*&()7976562*++(*-.)&/'&'(,*3761:1,*$(+-+/0(../00/2953%++30.1:70::-+.2-//086;42;132433&&%(%%(13.1195./.+'&)4-/688,1-4.;;;10*7)&39228/)0/31/8002./-5-.('&(%%'--/,-0,*&)*-/72182('-).7524355778//1,.*(''+.,,98-88710/2415:988.,1,'),)).,,+))1+-71+1(7--)).89113/3119653:0(+))*.1.30//880:34.02-.:,08:.+06()6-,127065/((%((,14321230.202,&'
@2c71143c-464a-4c98-b4f2-5280511f3180 ch=35 read=92816 start_time=2019-12-13T07:55:14Z barcode=BC01 runid=2c9cf7bc05858273f10e7d7ec552fc0bd742dc3e
CTGAGGCAGCAGTGGGGAATGTACAGGCGCAAGCCTGATGCAGCCATGCCGCGTGTATGAAGAAGGCCTTCGGATTTGTAAAAGTACTTTCAGCGGGGAGGAAGGGAGTAAAGTTAATACCTTTGCTCATTGACGTTACCCGCAAGAAGAAGCACCAGCTAACTCCATTTGTAACCCATGATGATAATACGGAGGTGCAAGCGTTAATCGGAATTACTGGGCGTAAAGCGCACGCAGGCGGTTTGTTAAGTCAGATGTGAAATCCCCGGGCTCCAACCTGGGAACTGCATCTGATACTGGCAAGCTTGAGTCTCGTAGAGGGGGGGTGGTGTAGCGGTGGGAAATGCGTAGAGATCTGGAGGAATACCGGTGGCGAAGAGCGGCCCCCTGGACGAACTGACGCTCAGGTGCGAAAGCGTGGGGAGCAAACAGGATTAAGATACCTGGTGAGTCCCACGCCGTAAACGATGTCGACTTGGAGGTTGTGCCCTTGAGGCGTGGCTTCCAGGCCTAACGCGTTAAGTCGACCGCCTGGGGAAGTACGGCCGCAAGGTTAAAACTCAAATGAATTGACGGGGGCCCGCACAAGCGGTGGAGCGTAATGGTTTAATTCGATGCAACGCGAAGAACCTTACCTGGTCTTGACATCCACGGAAGTTTTCAGAGATGAGAATGTGCCTTCGGGAACCGTGAGACAGGTGCTGCATGGCTGTCGTCAGCTCGTGTTGTGAGAATGTTGGGTTAAGTCCGCAACGAGCGCAAGCGCCATCGCTTTGTTGCCAGCGGTCCGGCCGGGAACTCAAAGGAGACTGCCAGTAAACTGGAGGAAGGTGGGATGACGTCAAGTCATCATGAAAGCCTTGACCAGGGCTACACACGTGCTACAATGGCGCATACAAAGAAGAAGCGACCTCGCAGGAAACGGCGGACCTCATAAAAAAGTGCGTCGTAGTCGGATTGGAGTCTGCAACTCGACTCCATGAAGTCGGAATCGCTAGTAATCGTGGATCCAGAATGCCGGTGGAGCCACGTTCCCGGGCCTTGTACACCGCCCGTCACACCATGGGAGTGGGTTGCAAAAAGAAGTAGGTAGCTTAACCTTCGGGAGGGTTACCACTGTGATTCATGACTGGGGTGAAGTCGTAACAAGGTAACCGGAAG
+
.-/+(1-6576491-1)$#$%&$%#(+/0:86004-//1150.0002-1/**--442389/*.,(2,8786+3&).4++/98.-001127/+..)37,)0.,)10*%)*2:4*0+4--++/+5-+5552250/1315**.(%'*%*+-$+(%)+/1(0/-40./7+)0.(&&*,.8)$'&&&&'),1.//28/4---887995932301/.4-1.122:;830+)-*),-.%.'($'15527<6*071/+03133543%).+*,6:(&'++40+0./721741,479:997,++-,8.1*(1/'*-*++/01.45820+()+/1,'''&((*+.,.6--%%-***,326600.016580.3.)83/69364.($.-4,*,.)10675.%/''(*'*)*./4,235-33985,,/,((-.355(+$+66)23582/0/*),5+1&''&(%&&)45**2048221:4.-./-8897-4-30(/00832&2.)(-,+04/,000+*.()$+*),%*523031:/2+..-.093684102((&(*/0/754,2/2()00)7;9597899//+2-9379,(57.46,%+%&&,&(+9668+./(.)&)438;:18550*,/464//,+-,0*,10:0;//97124515001474-,..2*3,/8:83,****98934830-,/1.010:;/9169:74420+152:;;53220:999987820011778-8-,)((&)(,45<9:64846,076-06-5/+,-1,-.(*%($)+.+),)**4:13;9999;82.0517185646978;+/++-099987.../7;7892/,-*0+3,-32349881445.--078.%%(&)&%(%$%+,0:37786551/,(+,.78:798;852/)))*+245*(+)(+.*,/542+(&*'-,.++'$&&*5./6444690;49.22-.-..174519(-+504-.-/7.-,($'(()')+4845/4/--0(6.51612//..3.,/(*,/-.1')&)-))/''&*+2)*/-(+,/.840+023%%%$$&'&-3./7,.1201/0,)*(*)%&)-8.--&*/96/+%)*%&%)****,+*0,..38519+%'&$&&)/1*)6*/478;8:.----58731+2,+,10101/22+20247808+0&
@09eeee74-e33d-4db4-8dd9-400aa43029e7 ch=311 read=77916 start_time=2019-12-13T07:55:20Z barcode=BC01 runid=2c9cf7bc05858273f10e7d7ec552fc0bd742dc3e
CTCCTACAGGGAGGCAGCAGAAGTGAGAATTTTCGGCAATGGGGAAACTGGCCGAGCAACGCCGCGGCGTGAAGGAAGGTTTTCAGTTGTAAACTTCTGTTATAAAGAGAGCAGCGGCTACAGAGTAGTATGGTGACGTGCACTTTATTAGAAGCCACGGCTAATACGTGCAACCGCAGTATTAATACGTAAGGTGGCAAGTATCCGGAATTATTGGGCGTAAAGAGGGGGCAGGCGGCAGCAAGGGTCTGTAATTTGAGAAGCCTGAAACGCTTCAGTAAGCCATGAGGAAACCAGGCAGCTAGAGTGCAGGAGAGGATCGTGAATTCCATGTGGCGGTGAAATGCATATTAGATATGGAGGAACACCAGTGGCGAAGAGCGACGATCCCCGGCACACAACTGGCAGCTCGAAAGCGTGGGGAGCAAATGGGATTAGATACCTAGTAGTCCGCATATGACGATGAGTACTAAGTGTTGGATGTCAAAGTTCAGTGCTGCAGTTAACGCCAATAAGTACTCCGCCTGGTGACTACGTTCGCAGAATGAAAACTCGAGGGCAGAAGGGCGCACAAGCGGTGGAGCATGTGGTTTAATTCGAAGAAGCAACGCGAGAACCTTTACCAGGTCTTGACGCCTGTAAAGGCTCCAGAGATGGAGAGATGGCTATATGAGATACAGGTGGTGCATGGATTTGTCCGTCGAAAGCTCATTATCGTGAGATGTTGGGGTTAGAAAGTCACCAGCGAGCGCAACCCTTATCGTTAGTTACCATCATTAGAACAGGGGACTCTAGCGAGAACTGCCAGTGACAAGCTGGAGAAGGCAGGGGATGACGTCAAATCATCGTACCCCTTATGACCTGGGCTACACACGTGCTACAATGGATGGTGCAGAGGGAAGCCCAGAAGCCGCGAAGGTGAAAACAAAACCCATAAAACCATTCCCAGTTCGGATTGTAGTCTGCAACTCGACTTACATGAACGGAATCGCTAGTAATCGCGAATCAGCATGTCGCGGTAAGATACGTTCTCAGGCCTTGTACACCGCCCGTCACACCACGAGAGTTGATGCCTGCCCGAAGCCGGTGGCCTAACCCGCAAAGGAAGAAGGCTGTCTAAGGTTGATGATTGGGGTGAAGTCAATAACAAGGTAACCGG
+
,*0)%%**--($(0..++)''''()(&'+(/1+**251:226-'(-,.++(*2)(*,.'0/37***+,060--*+(*+0-:63/%-+6%,-22/2612.//.+64('&&%&'())+&*)'*()&%&&*,''(*'('%&(%&%&+/4-3/-%)')/-*)*''&*(,+.*,((,)+)'(#%*$&&),224650+-..054..$%%*'(,0*.,1,0////..168/)))*04.1(,**,*&#+'*',08/002-%%.()(-$*'(/86)2*$(&(,./..-%'(01&$$%)'-0())))5444441-'*+130/*'*+/5-31.7/+22338)-**&.--010292005)+%))(++,()+1*,+'-.,/-*,,171*)*%%+*,...302%%%.''$'&(()**.*-(')&*%'*('(8662:1+-/0<;8/76,3.+*4002(*+12(+-0-)++*$$$%%')-)(())'(.5/634;4:5:7894542378'')&%&&0.3.2-.,&,'-,,/+-.%1234+.24+'%$$%(*214/4&)+)-,/**,++0/+(&+,*('(+(,0-*$&&)-2-2/2,..&*)++(),01:8-.//+&))&.*(+7373+,'*'-)/(,()+/'*')+-..0-''&'%&'*),-+-:,+)(*.0863*)'++)78689573,-..09515100(%&&(.3(2/.)-,212/+-++),.0'2()*303/,'-0+.-*,0*2:3----*(+%)&($/**57785157++.,145280,00.7<886)3*''%$$$'.-0.152*'(*$#('0-,.//&+)'''+*%'(,/)')))-*'(-,1.367:7...4*+-654+.,076-..--289;76,&'')-,,')*+,-0278<99;00+,-21.+)),)+-',,(''**'(.-/**)*/,*+.)*-+592492/13;;:5:,8++)-*-2;8/9-21./18998813...00+)%&%',()%&&'*-0664210,//301.6'%4-0,.1185585.7-+&'$)339,/3331,.3/+,+'*+,,0--370-0434341-10)('(3)()&#&&$$,+('*)(1:599480/)-,0/))-17),.,/('&')+,421-,&,((-//01/07*5852+,*&')''--5410)6-7865)1
@d0f64f64-78db-4617-9a6b-80935346ac2f ch=483 read=122745 start_time=2019-12-13T07:55:41Z barcode=BC01 runid=2c9cf7bc05858273f10e7d7ec552fc0bd742dc3e
CTCCTACGGGAAGCAGCAGTGGGGAATATTGCACAATGGGCGCAAGCCTGATGCAGCCATACCGCGTGTATGAAGAAGGCCTTCGGGTTGTAAAAGTACTTTCAGCGGCGGGGAGGAAGGTAAAGTTAATACCTTTGCTCATTGACGTTACGCAGAAGAAACACCAGCTAACTCCGTGCCAGCAGCCGCGGTAATACTGGAGGTGCAAGCGTTAATCAGGTGCTGGGCGTACAAAGCGCGCAGGCAGTTTGTTAAGTCAGATGTGAAATCCCCGAATCAACACAGAACTGCATCTGATACTGGCAAGCGAGTCTCGTAGAGGGTAGAATTCCAGGTGTAGCGGTGAAATGCGTAGAGATGGAGGAATACCACCGGTAGCGAAAGCGGCCCCTGGACGAACTGACGCTCAGGTGCGAAAGCGTGGGGAGCAAACAGAGTTAGATACCTGGTAGTCACGCCGTAAACGATGTCGACTTGGAGGTTGTGCCCTTGAGGCGTGGCTTCCGGAGCTAACGCGTTAAGTCGACCGCCTGGGAGATACGGCCGCAAGGTTAAAATCAAATGAATTGACGGGGGCCCGCACGAAGCGGTGGAGCATGTGGTTTAATTCCGATGCAGCGACGAAGAACCTTACCTGGTCTTGACATCCACAGAACTTTCCAGAGATGGTTAGTTGCCTTCCGGAAGAACTGTCAGAGACAGGTGCTGCATGGCTGTCATCGAAATGTTGGGTTAAGTCCCGCAACGGGGCGCAACCCTTATCGCTGTTACCAGCGGTCCGGCCGGGAACTCAAAGGACTGCCAGTGATAAACTGGAGGAAGGTGGGGATGACGTCAAGTCATCATGGCCCTTACGACCAGAGGGCTACGTGCTACAATGGCGCATACAAGAGAAGCACGGACCTCGCGAGAGCAAGCGGACCTCATAAAGTGCGTCGTAGTCCGGATGGAGTCTGCAACTCGACTCCATGAAGTCGAATCGCTAGTAATCGTGAATCAGAATGCCATTGAATACGTTCCCGGAGCGCTTACCGCCCGTCACACCATGGGAATTGGGTTGCAAAGAAGCAGGTAGCTTAACCTTCGGGAGGGCGCTTACCGCTTTGTGATTCATGGGGTGAAGTCGTAACAAGGTAACCGG
+
,-1..122:4/(0-+.//896:2&/,--7.,,/12:5)3000179.38444989/%.1-2(0-,.00/211.-1')+,-277;7/;97;30-12)(++,370011+(+'0:7+'2-))))&.68.-8.6,.-)),1.022.90//513)$)#%')./)+4/*,,*%('(0,00/300/14./,,,7,.3+1--90./141.++..1041330909/6)++/&,(*+/333,(+/'&'(-'1,/36(28;7*4,8-457))14+.,.55*241'*%%(*)--'(),'1*,211/51,,,,,120-,-,-'$)+,+9360.*+*,,-.*4+3.()3733///03:874:92269972/.'&()&+*'.+.+*&.+/0/*--+,.(*5.5191+(286623-+++,54444/7:7865/1.++/4267(().3:+05+)+-/+,/0..6//783223,-/7+'+),17-(,/0894.2.3.1130902.99.,32.294357://8...*+%'/18.++..75503740/'%+/.37($&))()*33237653949561()).26-./31527845;:5.8)'*%'%))*/.2/0-++*.1-')*/5;487:0)(*/0/1/,+&)*1.*.---.*)+8+89::9;887999431,+/.)27+4-***++10628$&*+)/7135'+&)((%-*((&%'&$))/+66999;:9896984456)0%%&%&'*78)2/205..,0-()3357))++*'.**-5*)2+14*)4+*8./41211816-6085,21*+%&*/8+'/,0599,',,*00/0,../,(.--7/93//55/236-+*,//,/002201/156*''()01070,&..+)''(&*,11000311:54588,-.-%'$)&((%(*'&),,303330,+//6*1/655755126;523465696853/2,,..4(,))+,8513//1860871**,106/,.$%,13345)426//1782)../.-,60(2-%&)-9<;8:7618,)/.(()%%'%%''&122157.303633,/*'%)'5898:065:0'(,(*.1-,,&&&&2*216;9-<3.15135365377,..92/167::8('((11/.20//+(+()),+043988;-6
@3493f245-bd37-434f-ba07-fb94a66b783e ch=167 read=129342 start_time=2019-12-13T07:55:39Z barcode=BC01 runid=2c9cf7bc05858273f10e7d7ec552fc0bd742dc3e
CGGTTACCTTGTTACGACTTCACTGATCAATAATCCCACCTTAGACAGCTCCTTCCCTTGCGGACCGTCACCAGCTTCAGGTGTTATCAACTCTCATTAGTGCTTGACGGGCGGTGTTGTACAAGGCCGGAACGTATTCACCGCGACGTATTTGATTCGCGATTACTAGCGATTCCAACTTCATGTGGTAAGTTGCAGACTACAATCCAGACTGAGAATGGTTTATGGGTTACCTTCCTCATGACCCGCTTCCCTCTGCACCATCCACCAACTTAGCACGTGTAGCCCAGGTCTACATAGGGGCATGATGATTTGACCCGTCATCCCCGCCTTCCCCAATCACTAGCGTCTCGCTGAGTCCCCAACTTAATGATGGTAACTAACGATAAAGGGTTGCGCTCGTTGCGGGACTTAACCCAACATCTCACGACACGCAGGCTGACGACAGCCATACCACCTGTATCTCATAATATCTCTCCATCTCTGGGCCTTTGTAAGGTATGTACAAGAGACCTGGTAAGGTTCTTCGCGCGTTGCTGAATTAAACCACATGCTCCACCGCTTGTGCAGGCCGGTAATTCTTTGAGTTTCATTCTTGCATTTGTCTCAGGCGGAGTACTTATTGCGTGCTTCTGGCACTGAACTTTGACATCAACGCCGTACTCATCGTTTACGGCGTATTGGACTGAATTATCTAATCCTATTTGCTCCCCACGCTTTCAGGACCCCAGGCGTCAGTTGCAGGCCAGATCGTCGCCTTCGCCATAGTGTTCCTCCATATATCTACGCATTTCACCGCTTCTTTGCTTGGAATTCCGATCCTCTCCTGCACTCTAGCTGCCTGGTTTCTATGAAGCACTGAAGTTAGCTTCAGGCTTTCACCAGACCCTTGCTGCCGCCTGCTCCCTGCGCTTAATAATTCCGGATAACGCTTGCCACTACGTATTATTACGGCTGCTGTGGCGCATGGATTAGCCGTGGCTTTCTAATAAAGTACCGTCACTCGGCTTCGCATTTCATAAGCCGCCGTTCTTCCTTTATAACCAGAGTGATCGAAACCTTCTTTCGCTGCGCGGCACGCTCAGTCAGGGTTCCCCATTGCCAAAATTCCCTACTGCTGCCTCCCGTAGAG
+
3*+-.+4/7/&3+&+,*34:5',$$')**-+/3*)3+(*&+*+-0/+00/491.86(2/-.'.$$$'%#&0*'()*+)'02/.0733,3)(&)(/*4-*,3+')*()1*7700/&&&%$%&(((0/.3*0+/-*00473.++'*+31(-$&',,-210050,09/23///4375,+*'*.1015-)&%($&('/),-/.1..048.9+&&3/(-001647:8;;12/62*-#$%+'+'&'$$)&*/(%(2,/6)),)&()+01223,'%%%$'%()-,.(*$&&*--**.2//&%&))1'))%$%%&(('%-1((+-**(*98938:+*3444/87-**)&&')&---'(+6&&$)+./.*(&,+,-034..-.--/.710.3./0446).-/-946799976;364<984453330-,--560**),-/-**&'')/.*+()***.%..&&$)*,6861332,43'*('(*.,*+*02+-063330'',142)&&%('++.*.,&+,&(,-9;73)+00+2.<1-:0,*$$(/0.-/'*)5(::74;5534'/13-+0.+--7+2-2&5214'-+,64:6192/-/0;2027:+1+)*&,-(#*&((/061&+)%,')+0*.2+.-/&')30*.--,444)+',.*)01564.41+*'&$#)*1/7613;.(,%21.1,/.2.++#&%&)(*+2*,5335.+24*&,)7;:-,-,,5801*16,+$%%'(++++.('+('().-,61118979:765/600192+&.425:20-0/.4466677432306;74+,/)*-,''(&%'$#%'*&3)5+'(,-4/0..++,+*++-+(,13/5778:32,))(.-%$$&(**/.)(0)&)),3/&37,::(+#$$(&23903-+**)-4-30++.2*+''$2,/./.2.)6,.-+7*81&&'(*...3/','.004.20'*&$'',/0171/%'))$'%+'+%/'**0.-605./85-//8/01.,0/07997+...+/*(+&#'')751+/.'&./17**1,*386/-7.+,3/4-%$''*(()'%+*(0539315-*()(&)**.))%'%)))$)*+244212,0-)%%)'&)'/31+/12(%$&)&22348-99+*2-*')
@ce08eba3-14c3-45f4-bdc2-c9951740b96d ch=341 read=65752 start_time=2019-12-13T07:55:53Z barcode=BC01 runid=2c9cf7bc05858273f10e7d7ec552fc0bd742dc3e
TTATTGCGTTCCAGTTACGTATTGCTCGCTGGCAACAAAGGATAAGAGGTTGCGGCGCTCGTTGCGGGACTTAACTTAACATTTACAACACAGGCTGACGGCAATACATGCAGCACCTCTCACCGTTCCGGCGCAATCCATCTCTGGAAAGTTGCAGCGGATGTCAAGACCAGGTAAGGTTCTTCGCGTCACATCAGTCATCACATACTCCACCGCTGTGCGGGGCTATCAATTCATTTTGAGTTTAACCTTGCGGCCGTACTCCCAGGCAGTGGAAACGCTGCCGTTAGCTCCCAGGAAGCCACGCCTCAGGGCACAACCTCCAAGTCGACATCGTTTACGGCGTGGACTACCAAATTATCTAATCCTGTTGCTCCCACGCGCACCTGAGCGTCAGTCTTCGTCCAGGGGCCGCCTTCATACCGGTATTCCTCCTCTACGCATTTCACCCGCTACACCTGGAATTCTGCCTCTACGAGACTCAAACGCAGTATCAGATGCAGTTCCCAGGTTGGGCCAGGGGATTTCGTCTGACTTAACAAACGCGCGCGCCCAGTAATTCGATTAACGCTTGCACCCTCCACCGTACGGCTGCTGGCTGAGTTAGCCAGTGCTTCTTCTGCGGGTAACGTCAATGAGCAAGGTATTAACTTTACTCCCTTCCTCCCCGCCGAAATTGCGCTTTACAACCCGAAGGCCTTCTTCATACACGCGGCATGGCTGCATCAGGCTTGCGCCCATTGTGCATAATATTCCCCTGCCACTCCCGTAAG
+
#,$)&%%+74:(&-0;010808000:5,**-0153546.14/.1'&$0+1:23+%&(,14,5.)()/,))%&')$$$+'&',2)'(-*1),*',,00/./.-1*('*++00+,-,-,.-..''''))6,)*)*009588067.)')*,4*)'(#&'(*.93:19876333/-354/(*/0978;/+))(%$()))%%'%&(-).-.%.-6:129'')*-04&43100212-719250;:-++04::086./5./+214'0*..+*)(042&+(++40+0+)&%%$&*(''*0+1,$+&*)%-4*--1987-)6----999557)),/...//3::64;1,,20//4::21))001'5'8*//224/0/,)48)+,1:6,)'&&'&+,++./98.*,*+,19114/+'+)0*30.21383--+1/./5/0-2+-,+&),-32527;;3406.,-002.61/4/00100)',)'75,0//076841.1*)*(),,/9112336+77<491-/03248:47&+.*.'/3-,....-((*',)+%&''%$$$%)'-0+(,-0)204*+.161///0-...192014%%&''%&*+*-2624+(#'%++4344;*67-..1,320.)'+/.*,1546,-)*+-.),-)*,(+++)'')($&&16)4<84250.,+.-&'*''(**)(()(',,'0*(%'/*3/99:017./51/&,+-/7342464712../161.+5)+(/0+$'(&(##$&,-+,1,-,.*+)+'%)-36+./2)+
@ab8a948f-d6b7-4a27-8f33-c877dc2830de ch=311 read=77957 start_time=2019-12-13T07:56:02Z barcode=BC01 runid=2c9cf7bc05858273f10e7d7ec552fc0bd742dc3e
CTCTACGGGGAGGCAGCGATGGGAATATTGCACAAAATGGGGGAACCCTGATGCAGCAACGCCGCGTGAGTGATGAAGGTTTTCCAGGATCGTAAAGCTCTGTCTTTGGGAAGATAATGGCCGGTACCCAAAAGGAGGAAGCCACGGCTAACTACGACATAGCCGCGGTAATGCAATAGGTGGCAGGCGTTATCGGTTACTGGAATAAAGGGGCGTAGGCGGATGATTAAGTGGGATGTATGAAATACCCGGGCTCAACTTAGGTGCTGCATTCCAAACTGGTTATCTAGAGTGCAGGAGAGGAGGTGGAGATTCCTGAGTGTAGCGGTGAAATGCGTAGAGTTAGGAAGAACACAGTGAAAGGCGACTCTGGACTGTGGCGGCCTTTGAGGCTCGAAAGCGTAGAGAACCAAACAAGTTAAGATACCCTGGTAGTCCACGCCGTAAACCTTGATGAAGATACTGGGTGTGGGGTTTCAACACCTCCGCCGCTAACGCATTAAGTAATTCCATAGAGTACGGTCGCAAGATTAAAACTCAAAGATTGACGGGGACCCGCACAAGTAGCGGAGCATGTGGTTTAATTCAGAAGCAACGCGAAGAACCTACCGCCGGCATCGCATTACTCTTAATCGAGGAAATCCCTCGAGGACAAAGTGGAGTGGTGCATGGTTGTCGTCAGCTCGTGTCGTGAGATGTTGGGTTAAGTCCCGCAACAGGCGCAACCCTTGTCGTTAGTTACCGGTAAGTTGAGGACTCTAGCGAGAGACTGCCTGGGTTAACCAGGAGGAAGGTGGGGATGACGTCAAATCATCATGCCTGTGTAGAATACACACGTGCTACAATGGCTGGTACGGTGCAATACGTGAGGTGGAGGCAAACTTCAAACCAGTCTCAGTTCGGTTGTAGGCTGAAACTCGCCTACATGAAGCTGGAGTTACTAGTAATCGCGAATCAGAGTATGCAGTGAATACGTCGGTCTTATACACCGCCGTCACACCATGAGAGTTAGCAGTACCCGAAGTCCGTGAGCTAACCGCAAGGAGGCAGCGGCCGAAAGGTAGGGTCAGCGGTAGAGGTGAGAAGTCGCCTTTCAGGTAACCGGAAGATAGAGCGACAGGCAAGTAGGATTGCTTCAAAGACACCGGCAACTTTCTTCAGCGTAATACGTAACGCACC
+
',.(*.(/7.('+*,+/&&2,5-*+(%.(%'$%&*.++/601*+3360+)*/015+32,*(+4))),''')))'$('*,76.+2%$-*+77775.'%%&)+*-/3:6.6,-)),*)&(*(,',)*)90*.2,'/))3*-.+.50-0,2),0341,(%%$#'$'(&&*().91-/,**%&+*293/340(,-''&&&)+*,610#%(*01(0,,016955-.5-2425,1+'%&/0*)#&%'(+492.17,,5-,,4.2,,,&04569:4445;101450.0'/-+---.,,.0//01,*,(/)&')(//+%(7/03-)()**)()+*,*''(*'+,875(&).,-13-1,0++&+%+'(&(+.1++(((%$'(&&%&%&'*,/2+.1*'*+,.-7/,/,)*(.('()&%+&/10/,()+-/)*,6489//6:998598.1579624:1/'((+*/)-+'.-+..%0./00-57,.72/-')(*3')'$&*%+.30.)++,353,-,'.,,.&'&'%'(*50887(-**(+0.5;;7632.1)('-))(,,5:04585,-*,+(%(&)'/**++541,055<94:3;3,&,$#+.01.//3622*)%$$)'%&$&%%$&&&()'++,-,1,0*10'%1*(,+)11+)3+%+*..2*%('),%&'199671433/7++/0-.,+124798:96641528706)0//131/236**,126(+0/.0/*05,0.-.9707%%(&%(()((*.'+*&%3425653(((''('(',-.8951*+/++%+**0-*0-(6-62/68648667757345/0066(/$'$&'100/-'&%%&''&()*15404292+)*,+3,(&)'&$'-.)'($$''*',-.*($-)04+*+%,56/855776705890$,).%,%,+.211<4/1:8:96-+(((++'(+60*,-7*+**$+,,*-&&12;552()')&'$%%'1)$&%$%%'(%&)++3$'',.07.23*..-/-/5202/.+,5/,./&'--94*)+../25/52*+++-138/./+.(%'&$#'&('(&).2'0*/-,/--.**+'))'*&)(,*,&)()+-$$$*/)(+*2,5169532--05&)(-.0.1/*3.3,**'/2,0/*((&%*/))%*&),0&301+.40,.+(&%'($(0.'/)+'$&#%#%#
@7abaa822-5035-4402-96c0-dbea05d86dc6 ch=153 read=90860 start_time=2019-12-13T07:56:08Z barcode=BC01 runid=2c9cf7bc05858273f10e7d7ec552fc0bd742dc3e
CTCCTACGAGGTAGCAGTGAGAATATTGCACAATGGGCGCAAACTGATGCAGCCATGCCGCGTGTATGAAGAAGAGCCTTCGGGTTGTAAAGTACTTTCAGCGGGGAGGAAGGGTAAAGTTAATACCTTTTGCTCGTGACGTTACCCTGACTTCAGCAACTCCGTGCCAGCGAAAGCCGCGGTAATACGGAGATGCAAGCGTTAATCAGATTACTGGGCGTAAAAGCGCGCATGGTGGTTTATTAAGTCAGATGTAATCCCCGGACTCAACCTGGGAACTGCATCTGATACTAGCAAGCTGAGAGTCTCGTAGAGGGTAGAATTCCAGGTGTAGCGGTGAAATGCGTAGAGATCTGGAGGAATACCGGTGGCGAAGGCGGCCCTGGACGAAAAGACTGACGCTCAGGTGCGGCGATGAGAGCAAACAGGATTAAGATACCTGGTAGTCCACGCCGTAAAACGATGTCGGCAGAGGTTGTGCCTTGAGGCGTGGCTTCAGGAACTAACCTTTAAGAATCGACCGCCTGGGAAAGTACACAACCGCAAGGTTAAACTCAAATGAATTGACGGGGGCCCGCACAAGCGGTGGGCGTAATAGTTTAATTCGTGCAACGCGAAGAACCTTACCGCCAGTCTTGACATCCACGGAAGTTTTCCAGAGATGAGAATGTGCCTTCGGGAACCGTGGAACCCAGGTGCTGCGTGGCTGTCGTCAGCTCGTGTTGTGAAATGTTGGGTTAAGAAGTCAACGAGCGCAACCCCTTATCCCTTGTTGCCAGCGGTCGGCCGGGAACTCAAAGGGGAGCTGCCAGTGATAAACTGGAAGGTGGAGATGACGTCAAGTCATCATGGCCCGCTGACCAGGGCTACACACGTGCTACAATGGCGCATACAAAGAGAAGCGACCTCGCGAAACAAGCGGACCTGCAAAATTAAATCGTAGTCGGATTGGGCTGCAGCTCGACTCCATGAAGTCGGAATCGCTGGTAATCGTGGATCCAGAATGCCACGTGAATACGTTCCCGGGCCTTGTACACGCCCGTCACACCGTAGAATTAGGTTGCAAAAAGAAGTAGGTAGCTTAACCTTCGGAGGCGCTTACAGCACGTGATTCATGACTGGGGTGAAGTCGTAAAGGTAACCAGAAG
+
--.*('*(')+(*,/(,-)''*,)',)'(+*1..54-+*+23+11/*/,**)/*'/$0778453567,6,(+''*,06789(60/8/).6+****1;3-,**-+.*)*,*(,*)**2)*-8.7-)0-)//*)+..*2.,+++4/05('')+096/(*(+(*-836469242-))((,/-/)*&*-+//++&)&((00,.//8.4.02((+140316;;978/94*'),.'+''%+&'//73).313048122.-')-'(.1,(,&'),0022./77276+*('()%&'/22.*('()')(+)&&')-,0336)(-($%'$+(6*1)(.542----+8646;600067,+***00370-..-52020+)-+1,)'&%*+)/17.(09731..-*(0,,,-03346).*+-1(-./-0)()&(./:32046.04+,(+),39/155*+-.4-/05821+8;95000..4,).+*')'2:*+*/)&(+*17177.8).),$,))'((-()%%(&)().30///45.06/290-.&')%)++-&21./.+04306:.+.:9:-,*)3/73/1-'2:3*63'*+--2/2.2.(+-)(-(*+(/2:445/2...445.4.++.-*1130//(+*$&%',7610.-.176+*+/0*/*/57,/*)+(%)430//2,-+.18162%25868:79-/)(')').64888/0(+,443121/3-)()*/5845940+74+)-/6+36617,(*,)*())2'(()*111498+*3/.0+'(,'/5.02-.-.503(3+3198'(0-131(,00,'))2387-/-+,**))'*,+*))213/))*1..0/05/+,13886./.,0,&#$'()22/365110.'(&((*55-,-,71.744410)+/-+')')+')*-/833',)*+)')*)).6/1)%$&)2-$-$%**)-4:7757+7+.1)(%%'**,&--.+)**.0.23+)**+/81702-12,'&+,--3403.+/%'(.1113,((')+*600323,:2)'+).+*+&,)-*,)/7.021))&+*('(',(,))//24/,/72/+&)*)**..(*$#$$,),)))('-()*(().)%'&%&$$)//,/++'.--,*&&&')'+*)*3.,293'*(,-20-25/,
@8fbd318d-d245-4834-bee6-248147f0eaa6 ch=286 read=87060 start_time=2019-12-13T07:56:12Z barcode=BC01 runid=2c9cf7bc05858273f10e7d7ec552fc0bd742dc3e
CCGGTTACCTTGTTACGACTTCACCCCAATCATCAATCCCACCTTAGACAGCTCCTTCCTTGCGGTTAGGCCTGCCGGCTTCGGTGTTATCAACTCTCGTGAATGACGGGCGGTGTGTGCAAGGCCGAACATGACATCACTGATTCGCGATTACTAGCGATTCCAACTAGTCGAGTTGCGAACTACCAATCGAACTAAGGTGGTTTTATGGGTTTTGCTTCCTGCCTCGCGGCTTCAGCACCCTCTGCACCATCCATTGTAGCGCGTAGCCAGGTCATAGGGGCATGATGATTTGACGATCATCCCCGCCTTCATCAACTTTGTCACTGGCAGTCGCTAGAGTCCCCAACTTAATGATGGTAACTAACGATAAAGGGTTGCGCTCTCGTTTGGGACAACTAACATCTCATTACGAGCTGACGACAACCATGCACCACCTGTATCTCATATGGCTATCTCTGGAGCCTTTATGAGTATGTCAAGACCTGGTAAGGTTCTTCGCGTTGCTTCGAATTAAACCCATGCTCCACCGCTTGTGCGGGCCCCAATCGAACCTTTGAGTTTCATGCGCGAACGTATTACTTACTACTCCAGGCGAATTAACGCTTATTGCGTTAACTGCAGCGCGGGTGACATCCGCGCTTGTACTCATCATCGTTTGGCGTGGACTACTGAGGTATCGAAATCTATTTGCTACCCGCGGACAGGCATCAGTTGCAGGCCAGATCGTCGCCTTCGCCACTGGTGTTCCTCCATATATATCTGCGCATTTCACCGCTTCACGCGGAACGTCTCGCCAGCTGCCTGAACCTGGCCTTACTGAAGTTAAGCTTCGGAAAAACTTTCACCAGACCCTTGCTGCGCCTGCTCCTCTTTACGCTTAATAATTCCGGATAACGCTTGCCACCTACGTATTACCGCGGCTGCTGGCGTAGTTAGCCGTGGCTTTCAATAAAGTACCGTCTTTCGGCTACCATTTCCTGTAGCCGCCGTTCTTCGCTTTATAACAGAGTTTACAATCGAAAACCTTCTTCCTTCACGCGCGGCGTTCGGTCAGGGTTTCCCCGGTGAAAATTCCTGCTGCCCTCCCGTAG
+
9623842981;./5&-..13<40487.*)()..-1/.26+).-0,*)54.45552475'''')(.)4+)106(),+()*3:+/0,+3.-,/,*++,).-04%.+/01498559810-($(,+,+0,)(%-((()'(-'$+..2793267525,)*)+242639+2)*,(+/5,**,-''''23020,2100'*-+,&((%$))158)$&-++2<;-147;3'&'+4/25.3-'%%&%%&%+./+..+*(,106.-&*())$+(&(&&%')-/)7.802',-3-)*+*-.-'7,(**//()&..-871*5-4*,$*+3/-.)1+/0111-1./011-..%'&')-22*--+0,2*./1140./--//.433.7:*,.)23-.,,),',-.2'+/.+%*(%(0-0/13/-%(&'*/00610.31+251..)+)+&,10451.1.,+)+&()+%,026)**+*74++1319,++*)++.1121(,+-.:32--,++-5;79:5/23/7.-.72'0)6-8<7::)+,++,-)%,*)(*')*+**,*)/.''&)+)'&%%'1./156:92%-***.*,33)6''(#&($&).,/0.('2770%()),--')/(%2(),04140234,,*,,.0621133/-1($(%'(&''*,-0264026)-+''((%+-6012,.+%&+,**,/&/'&(+(&-3*+44*2)&##%&%%#(,--45+,03(./4641,/0164664755641470452+*+.,//-*0&()+.262/+$(),67;:0/0/(+*)%#$$')&$$%%)'''%&(&'*))+-)+%%&%$&'(&+)),5,*+),:0/,0787+4)///)(*+)*-/')+:9:,.+()*++*-604651'&')-)$'&'&%-.4183/.-0.69/+*'&(%(2.(+,))--/,4/.7845-/++())-+2204629//---.15)%'(&*''(,+((+/*)'&%)(+0/.//5635;484/0-,',(&+/.2;659.$')&$'(+*-*()()7)'+2645+,361/33767;;73:2+****+775/.0((.,/*233/;)399,*)*)/7870/68)*/*',*')/8/.263
