# Supplementary material for: De novo species identification using 16S rRNA gene nanopore sequencing
Source: PeerJ. 2020 Oct 21;8:e10029. doi: 10.7717/peerj.10029 (PMC7585375; doi:10.7717/peerj.10029)
Supplement: Supplemental Information 2 — Contains raw reads. [file peerj-08-10029-s002.zip › pass_fastq_runid_2c9cf7bc05858273f10e7d7ec552fc0bd742dc3e_267.fastq]

@1bdb9259-fdf4-41ab-bdba-ba427d00a2c1 ch=452 read=57701 start_time=2019-12-13T07:56:09Z barcode=BC01 runid=2c9cf7bc05858273f10e7d7ec552fc0bd742dc3e
CTCCTACGGGAGGCAGCAGTGGGAATATTGCACAATGGGAACCCTGATGCAGCAACGCCGCGTGGTGATGAAGGTTTTCGGATCGTAAAGCTCTGTCTTTGGGGAAGATAATGACGGTGCAAGGAGGAAGCCACGGCTAACTACGTGCCAGCAGCCGCGGTAATACGTAGGTGAGCGTTATCGGATTTACTGGGGCGTAAAGGGAGCGTAGGCGGATGATTAAGTGGGATGTAGAAATACCCGGGCTCAGCAGGTGCTGCATTCCAAACTGGTTATGCAGGTGCAGGAGAGGAGTGGAATTCCTAGTGTAGCGGTGAAATGCGTAGGGTGGAAGAACACACCAGTGGCGAAGCGACTCTCTGGACTGTAACTGGCGTTGGGCTCAGCGGCGTGGGAGCAAACAGGATTAGATGCCCTGGTGGTCACGCCGTAAACGATGAATGTTTTAGGTGTGGGGGGGGTTTCGCAACACCTCCGTGCCGCCGCTAACGCATTAAGTATTCCGCCTGCAGAGTACGGTCGCAGATCAAAACTCAAAGGTGTGGGGACCCCGCACAAGTAGCGGAGCATGTGGTTTAATTCGAAGCAACGCGAAGAACCTTACCTACACTTGACATCCCTTGCATTACTGCTTAATCGAGGAAATCCCTTCGGGGACAAGGTGACAGGTGGTGCATGGTTGTCGTCAGCTCGTGAGATGTTGGTTAAGTCCGCAACAGGCGCAACCCGCTTGTCGTTAGTTACTACCATTAAGTTGAGGACTCTGGCAGAGACTGCCTGGGGTTAACCAGGAGGAAGGTGGGGATGACGTCAAATCATCATGCCCCTTATGTGTAGAGACTACGTGCTGACGGGCTGGAGGTGCCGCGGGGCGGGCCGAAGAACAGTTGGACGACTGGCACCATGACGGGACACCATCCCAAGTCAGAATGTAAGGTGAACCGTTGGATGCCGCCGTGCGGGGTGCGGCAATGCAGGGTGTGAGCAGCAGGCGGTGGTCAGCGGTTGAGACGGTCTTGCGGGCAGAAAGACAGGAAGGGCCGACGTGGGAGACGTTGGTGCTGGTACCGGCACTGCTGCTGCATGAAAAAAAGA
+
*,2)&((&,1(-2+-...996;7)2.,-6,++01895:0-1/:200276662311/.06...-''*)(*.07-.142*1)6-553333*'')3:7643;:09;1)0-345:5547)+*&+&*,/.//,0,02..-+0'*,66687879;7774*64+-.9.5//.:46/7.-++-/35:,*.)+*1961/116',.5/8<-,25)..1761635;:::,7,7,357<:0000+$+-/,.67+*/,.03($(()+*.06220323.89933371810+,))*10749-+*'*'&)'44,6-+..)+473-&.-187-2:-,277*,)&%,(-*,-/.00/)//,0/-+'(&(*2252213/46:.2++,231(3.7529/1767/-'()**103:9),/0;,8*+0%.)((0/&12+)7+)'(+2)+.37577:060//-(*,(*/16107532/252827+6:7/%()0556336718595,.0&')2+0-//05--')+.:9:76.+)&(*)+-.97;:9-0*'-.77<<777882+.'.&&&(161364,%('),,*)+,/-4.%.,-+(/52:/727;0)+,'))-**+)..)//1.,.,/3./.)*+(*'00457,-.-..3,'(($&))1125---*&(,%&9/,70(47.275.(.).88-5,,88851/1166856778711234899852601-0-0-4/(*2/),,++&&/018151:+''-'%),,71001;10/14752:21)0++&7824765150'''*2352/1--22-13.,+-)-/-/+-,.&,'/66*+012+,.343.007+()(+/.),,+-0///)')(*)'%'$'&&$&#%'/,('++&(%$%%$$$')+(%)*%*$###$####&(+'&#$%%$%#$%#'*''+&((+&#$#$$'&-/)&%%'(*-).+)'$%')''$$'$%)%)'#&$%%%(%$#%$&+)(%'(*)/&&$$%$+(%%%$&$%$$%$#*)%((%)*''$'')*,+*%(()&$&%&%&$(*''%&+-(%%&$,+*&*'$%%'$(%%%),'*(''&&(((&''(($#&&&&%$%%$#(''&&&%&')'*,)'%$%
@f1c41b40-6892-46a8-908c-cf39d66ab363 ch=322 read=57239 start_time=2019-12-13T07:56:09Z barcode=BC01 runid=2c9cf7bc05858273f10e7d7ec552fc0bd742dc3e
CTCCTAGGAGGCAGCAGTGGGAATATTACTGTGGAGCAACCTGATGATGCTGACCATGCCACGTGTATGAAGAAGGCCTTCAGGTTAATAAAGTACTTTCAGCGGGGAGGAGGGATAAAGTTAATACCTTTAGCCATTGACGTTACCCGCAGAAAGCCTCAGCTAACTCCGTGCCAGCAGCCGCGGTAATACGGAAGTGCAAGCGTTAATCAGATTACTGGGCGTAAAGCGCACGCAGGCGTTTGTTAAGTCAGATGTGAAATCCCCGGGCTCAACCTGGGAACTGCATCTGATACTGGCAACGAGTCTCTCGGCTAGAGGTGAATTCCAGGTGTGAGGTGAAATGCGTAGAGATCTGGAGGAATACCGGTGGCGAGGCGGCCCCTGGACGAAGACTGACGCTCAGGTGCAGCGTGAGAACAAACAGAGTTAGATACCCTGGTAGTCCCGCCGTAAACGATGTCGACTTGGAGGTTGTGCCCCTTGAGGGCGTGGCTTCCGGAGCTAGCAAGTCGACCGCCTGGGAAATTACGGCCGCAAGGTTAAACTCAAATGAATTGACGGGGGCCCGCACAAGCGGTGGAGCATGTGGTTTAATTCGATGCAACGCGAAGAACCCGCCTGGTCACAGTGACATCCACGGAAGTTTCAGAGATGAGAATGTGCCTTCAGGAACCGTGAGACAGGTGCTGCATGGCTGTCGTCAGCTCGTGTTGTGAAATGTTGGGTTAAGTCCCGCAGCAGGCACAGCACTTATCCTTTGTTTATACAGCGGTCCGGCCGGGAACTCAAGGAGACTACTTGATGATAAACTGGAGGAAGGTGGGGATGACGTCAAGTCATCATGGCCCCTTGTAAGGGCTACACACGCTACAATGGCGCATACAAAGAAGCGACCTCGCGAGAGCAAACGGACCTCATAAAGTGCGTCGTAGTCCCGGATTGGAGTCTGCAGCTCGACTCCATGAAGTCGGAATCGCTAGTAATCGTGGATCAGAATGCCACGGTGAATACGTTCGGGCCTTGCACCGCCGTCACACCATGGGAATTAGGTTGCAAAAGAAGTAGGTAGCTTAACCTTCCGGGAGGCGCTTACCACTTTGTGATTCATGACTGGGGTGAAGTCGTAACAAGGTAACCGG
+
*+5.++10(+0-.250112:1+,)'**'+*+())&$&+),3232+&''%'%$%-1.003.,.,114332/,()+)/-4282(0.2,)%)..))+**,.0+,00/6;-*2+'**)()(+/++-0,*(0(')&$$%#%++*,12.*')()(.0)+)&$&)++&(-,,4--//+.479.,,+)//,*&*+6.,)(*2.)/*--::374-7*2*,&)'.,+,:;;9957894--+($'%+'*)(('.503:730322332-+*,00./78,+.01535+20127203//00010.,--029/7,.*(((+,+,-*)%'%&%'%)($%((/--,+/.,,*)&(**,-2)(%((,+,,*))+.23359-8889;2:8.3+''+-)()-180.45+3,-')+641+*&+,8029432033465410)32+)'&'&'.0.)00517/*-//-/.11**55557;921-.,1066-3-4.3423:02/6/-$+%)$,-606908//4,6).)*+)(%&&&'./136:9:4,++(&'&+()+&.,6-7/)011865/+0118/.-(',+-)(*048,-3*(*-.35274;45/)--71-,-/2<;07793.034;84867'(1'*105)$')))...$%&%&''*1135+.1/1/-5<8.,++++99..3.-4768:7:7(78-78;0:4.000,03,++**./1&976667786005564654;32&&(+'*/<4;97776*-70)&)(*2*)3*#$%&*(-2..,3)'-,,0;7.,(*(*.+30/61.34,9323,+)&(++&*(./,)*&((2//01;;7672060071634:;917777759)+*-.395.+-+,)+()%%%%'(+2*0.,*)(*&((%).,,-2116678;*-&%(*)-/5888867/.(%'*+:*73966764+,2:4-.88787587758'('/$1*22+,,-.33)+-//((*/4/%&))*()*'7,66713-*/00811087155.,-(/-.8.-,.//,-84/513+4%)*/&&(&'),.,02(*-/201766-/*%%(&%+1,858699*'**)*+()'%&&%%.+1-.1/.18*&+.'*++)&'$$)02//1..1304444775570.,**+*00369:40,0,5-5.4/
@5ea65bce-437a-4b26-bab3-02e8c50da88c ch=84 read=92558 start_time=2019-12-13T07:56:19Z barcode=BC01 runid=2c9cf7bc05858273f10e7d7ec552fc0bd742dc3e
CGCTCCTACAGGAGGCAGCAGTGGGAATATTGCGCAATGGGGGCAACCCTGGCGCAGCCATGCCGCGTGAATAGAAGAAGGCCTTCGGGTTGTAAAGTTCTTTCGGTAGCGAGGAAGGCTAGTTTAATAGACTAGGTGATTGGCGTGCTGAAGAAGCACCGGCTAACTCCGTGCAGCAGCCGCGGTAATACGGAGGGTGCGAGCGTTAATCCCGGAATAACTGGGCGTAAAGGGCACGCAGGCGGTGACTTAAGTGGTGTAGAAAGCCCGGGCAACCGCAAATTGCATTTCATGCTGGGTCGCTAAATTACTTTGGGGAGGGTAGAATTCCACGTGTAGCGGTGAAATGCGTAGAGATGTAAGGAGGAATACCGAAGGCGAAGGCAGCCCTTGGGGAATGTACACAGCGCTCATGTGCAGCGTGGGGGGGGCAAACAGGATTGAATGGTAATTACGCTGTAAACGATGTCGATTTGGGGGGTTGAACTGCGGTTTGCCCGTAGCTAACGTGATAAATCGACCGCCTGGGGTAAGCCATAAAGTTGAAACAAATGAATTGACAGGGGCCCGCACAAGCGGTAGACATGTATGGTTTAATTCGATGCAACGCGAAGAACCTGCCGACATCCAGAACATTCCAGAGATGGATTGGTGCCTTCGGGAACTCAGCAGGTGCTGCATGAGCTGTCGTCAGCTCGTGTTGTGAGAATGTTGGGTTAAGTCCCGCAGCAGGCGCAACCCTTATCCTTTGTTGCCAGCGGTGGGTCGAGACTCCAAAGGAGACTGCCGGTGATAAACCGAATTGGGGATGACGTCAAGTCATCATGGCCACCGGTAGAATTCACGTGCTACAATGGCGTATACAGAGAGCGATAGTGCGGACTGGAGCGAATCTCCCCAAAGATACGTCTAAGTCCCGGATTGAGTCTGCAACTCGACTCCATGAAGTGCGATCATAGTAATCGCAAATCAGAATGTTTGCGGTGAATACGTTCCGGGCCTTGTACACACCGCCCGTCACACCATGGGAGTGGGTTGCCAAGAAGTAGGTAGCAACCTTCGGGGAGGGCGCTTACCACTTTGTGATTCCATGACTGGGGTGAAGTCGTAACAAGGTAACCGGAAGATAGAGCGACAGGCAAGTAGGTTAACCTACTTTCGACAACTCTTCCTTTCAGCATGAAAAAAAGCGCGCG
+
(&*,-30*0%(2(),,,/.-.4+5-,--.,0.-01/82&/773+0+30,)-)*+5../9.3/42/135..3/+(*+')++0.62:3/523;0111,*+-.290-+*+$$&%%*.+/+/++%02:,/*+,/433'4+)('+,,/--.%&'$'*'*)'*,0.-.-+7.-.65)1+.'%+./3-*+,.-.()*1.--*((++2-,+,/101.,3')),(/&'3+3261,$&$&('0.,),*.+,43/32001345-(-&,-36((,-*,,40,/)('42,,02.../*.,5:.,22&%(+/.-04856+()**,2:1*04,%+-*..+,%+)()*--/1/,..-82.)1,),;61-())*221))*+(,,,2++.)&'&(,**,.+*/,&+/)(./25*+11-2++$&&&+(-23')$($#$'+,.200,.-*(&*3*,)*+#0&&%%(')(&$*&'*,03777;:21121::966<837624+,5./**&#$&&.-)'*,,,40331/--,--126;/./224:8::6.10&%%#%0+((,.&.+-%++&''05*+1151210'.16,05(&+*,2617496$*'--1,123768<8/6,65104444+0*.).8/0*)&%#$'*.179:&(0'+)1628***,,,1,0%5(.,712::<80;94822.%$&))./89831,))%&(+787776+02258963;0/**%,/222926428480.9-(%)%$%%%+.-32126)3)),8209,).8*.+'(%'+.)3445,&'2-/5')*&,*&'-12596,4,+*+0:884*&&%$.67).256776467/599:74,+**($'&%)'$&$#$'&&').&-/*+.60/81..12)4/**)&'++*)34732)'&++64%*,%%204+0+,'.3(&$()1045/3-**1-'-,)4+)$')+722/-+-.-.0354,/.&&*&$"$&,)$%%&./743'.+9400../84/86)*44;977;.,.,229+)3,2.(.,--22224:67:5351./.17544;2+,,/7.7.,/(-*&(('*(2(&%'(1125247,51-)*42-)+)&%))'./95/15679.-,/.00-,37//-/-.-0136488.*,+7:18.4+2+-/4//210045184.)''(.**503+'$'(,/--,..5+)03491*,0&('()(-%0640/+'$%$'$&$
@875c066c-bb0a-494a-8eed-2cf71feb0870 ch=287 read=53585 start_time=2019-12-13T07:56:18Z barcode=BC01 runid=2c9cf7bc05858273f10e7d7ec552fc0bd742dc3e
CTACAGGGGCAGCGGTAGGGAATGTGCACAATGGGAAACAAGCCTGGTACAGCCATGCACCGCGTGTATAGAAGGCCTTCAAGGTTGTAAGTACTTTCAGCGGGGAGGAAGGTAAAGTTAATGCACGCTCGTGAGCGTTACCCGCAGAAGAAGCACCAGCTAACTCCATGCCAGCAGCCACTTGTGTATGCAGGAGAAGTGCAAAGCGTTAATCCAGATTACTGGGCGTAAAGCGCACCCAGGCAGTTTACTGTTAAGTCAGATGTAGAAATCCCCAGGCTCAACCTGAGACTGCATCTGATACTGGCAAGCGCCAGGTCTCGTAGAGGGAGTAGAATTCCAGGTGCTTGGTGAAATGCATGAGATCTGGAGGAGACCACCGGTGGCGAGGCGGCCCCTGGACGAGGAACTGACTGGGTGCGAAAGCGTAGGAGCAAACAGGTTAAGATGCCTGGTGAAGTCACGCCATGAAACGATATCGACTTGGAGGTTGTGCCCAGCCAGGGGCGTAAGCGCCCGGAGCTAACGCGTTAAGTCGACCATACAAGAGTACAGCCGCAAGGGTTAAAACTCAAATGAATTGGCCCAGAGGGGCCCGCACAGAAGCGTGGAGCATGGTTAATTCAAGAGTGCAACGCGAAAGAACCTTACCTGGTCTTGACATCCACCTGCAGGGCTTTCCAGAGATGGATTGGTGCCTCCAGGAACTGTAGGACAGGTGCTGCATGGCTGTAATCCCGAAAACAAGTGAAATTTGGCCAGGGAGAAATGTTGGGGTTAAGAAGTCCCGCAACAAGCGCAACCCTTATCGCTGTGCCAGCGGTCGGCCCAGGAACAAAAGGGACTGCCAGTGATAAACTGGAGGAAGGTGGGGATGACGTCAGATCATCGCCCAGCCCTCCCGACCAGGGCTACACGTGCTACAATGGCGCATACAAAGAGGAGCGACCTCGCGAGAGCAAACGGACCTCATAAGTGCATCGTAGTCCGGATCTGCAACTCGACTCCATGAAGTCAGGAATCGCCTAGTAATCGTGGATCAGAATGCCACGGTGAATGCACGTTCAGGCCTTGTACACACCGCCCATCACACCATAGGAGTAGGTTGCAAAGAAGTAGGTAGCTTAACCTTCGGGAGGGCGCTTACCCTTTTGCTGATTCATGGCTAGGAGGTGAAGTCATGGCAAAAGAGTAACCAG
+
'+&'&/-/,)()*'+*&,1*,())*(+,-08434-(+&%(*%/3//(*')))//2300-1935564443)&))(,,402)-(*)-1('*)%&%&'')('*)*18*(2.*/,-*/-'&&,*0'%'$%&*2.+++%%('0--59,),+(.-'-('&#%3*&+,+2-./4*3031/,+*),+)).,*,+,,('&%('&(*'')&,04+(++0/2//.*++/33/1337-+%*+53../0)-))*/32(3.-'$'-+1173+132559.-+'*/*+124((/5463.,01*+)'(++'++-2,.05445/2-.1++&(*(',-028-2.($-/)()+.-,-.+6++/3/,')(.+60-.0-.1*(&&*-3:9:/-4,**,)(%*).,,474*&,(''*-/31,,735($,**+.$'$&%&(.,.0&&*(&'--),'%%'.0-1,)/(4+('*.&195272+,&&(+,..13%+%33&+&')+731-1/1.)'-,/1./+24+%$$&%-1+,-/2)'()(*-)))$'(110.++*(-+1*.-,,+,)*)(*(&$$&,+,,2+*,-&**%+,(45,.234;9,0+1.0-&()''('+230.3.),'+)')&&%*/1/(--012,05*102*)&%#%'123%-&()+1/'**206:4453()&&&*,)0120-%&%$$'(+'$(*.'1))*&**,,'(+.-1245851-'2-,+.063()126244877210$%,.-/0/*)*3-(&)031,-,%*%$&%&(&%')''+,((&*')*'1+*+)'/3(.')&('(*,&%+),*+')'-()+5-'*,*/&)+)/&0.0*/$,,1((&(&(/+*)*.89()(0+13-2-&*)(&&(,)*119')2++.-,36:225545543++(+,10/'))'$(-.((,,')(.2/.321231-,'*(/+)-)+*+.)*.00.238+'**0',,034831(+))%)'-/5(-/628953,,-+(*&%%'((1)++-+(.&,,++.(+*.32232/+%'%('%'.&(++0,0(+'*01120//0855212002::62+%&'((&$+(#)&)01:7'--,*0+%*'/,//394396',1'*.331,(.,())&0114,*.7/%()&(/0/1.&'),6.40*-&*3+(,/,10122+/-'+21,()&('0*1%&-+))')(%))'(%(&(+(2)'&(-0+&&+,/332*)
@0dccf9e0-163e-4a34-b9a3-3b0905705643 ch=384 read=66666 start_time=2019-12-13T07:56:37Z barcode=BC01 runid=2c9cf7bc05858273f10e7d7ec552fc0bd742dc3e
CCTCCTACAGGAGGCAGCAGTAGGAATTTTCGGCAATGGGAAGCCTGACGAAACAACGCCGCGTGAAGGAAAAGAAAGGTTCAGTTATGACTTCACATTGCCATAAAAGGAAGAACGGCAGCTACGAGAGCGGTAGCCAGTGGCGAGAAACACTTTATTAAAATACGGCTAACTACGTGCCAGCAGCCACTTTGATAATACGTAGGTAGCAGAAGCGTTATCAGGAATTATTGGGCGTAAAGAGGAGCGGAAGGCGGCAGCAAGGGTCTATGGTGAAGCCTGAAGCTTAACTTCAGTAAATAGAAACCAGGCAGCTAGAGTGCAGGGAGAGGGATCGTGGAATTCCATGTGGCAGTGAAATGCGTAGATATATGGAGGAACACCAGTGGCGAAGGCGACGATCAGCCTGCAACTGACAGCCTCAGTCAGAAAGCGTGGGGAGCAAATGGGATTAAGATACCCTGAAAAGTAGTCCCACGCCATGGCAGAAGTAGGTACTAAGTGTTGGATGTCAAAGTTCAATTGCTGCAGTTAACGCAATAGAGTACTCCGCCTGAGTAATAGTACGTTCACTTAAGAATGGAAACTCAAAGGAATTGACAGGGGGCCCGCACAAGTGAGGGAGTGGAGCATGTGGTTTAATTCGAAGCAGAAGGGGAACCTTCCACCAAGGTCTTGACACCTCATAAGGCTCAGAGATGGAGAGATAGCTATGAGATACAGGTGGTGCATGAAGTTTACATGCAAATCCAAAGGCTCGTGGTCGTGAGATGTTGGAGTTAAATTCACCAACGGGCGCAACCCTTATCGTTAGTTACCATCATTAGAAGTTAGGGACTCTAAGCAGGAGACTGCCAGTGACAAGCTGGGAAGGCCAGGGATGACGTCAAATCCCATCATGCCCCTTATGACCTGGGCTACACGTGCTACAATGGATGGGGTGCAGAGGAAGCCCGAGGCCGCGAGAGTGAAACAAAACCCATAAAACCATTCTCAGCAGTTCGGATTGCCGTGCAACTCGACTACATGAAGTTGGGAATCACTAGTAATCGCGAATCAGCATGTCGCTGGCAGTGAATACGTTCTCAGGCCTTGTACACACCGCCCGTCACACCACGAGAGTTGATAGCACCCAGAGCCGGTGGCCTAACCGCAAGAGGAAGAGCTGTCTAAGGTGGGATTGATGATTGGGGTGAGAATCATGTACCAAGGTAACCGG
+
&&$'+))5.5216//0.//3500-++03/&((+,0)),+'&)$*)&&%+'(+)./43%)('*+./01,,+1.'&-4*,,692$0%0&(&+%&-%%&(.*'*'&'+24*+/+'',)($+)%,--21&&'&%#(*,+.0605./))&&%()(&'&*+((2+4.*&%')%11112.+%*$&$+-*+,++-.')*-*(',+()%,%+&,++'+)*(-+*221:1/1++.*.-3+1/.531.-36)))-+%(**0*,,-*(411000'.15.32*//1.'(*''381%&')*''$'(-*)+..-)(&'06/-/(*,*+31,*'%*-.4338-(*(07,5570731//111935(('''(*1*(/.**4,-../5.-&),,)*&&++638132070*,,-.3)%&*,.+*,2+001661/0%+'(+')/''(.%$**%%((/*.-(%''*/5.,99/7/1+-/958;.**-3+)$(*,-34))-%&#$$$$$'%'(((+*(-+++03.388;6923/01+6-/796/)0)(*++--.3364--66:7.*-&+',-/41152'%))*&((',*/.01,()/+1.-(3-/+$','(75;-)+%%')(&&&(+0.)-3/%*%'-+'$&&&++$&'.-%)*+.**,2.1++1/7.+-+()(&&()*+')*0-++%'%/+.,+0/3.7/,+&**./.0/2'-*07*)*,-89812,,43,)+.+*%%)*+/8.5..661/.')#&&(*0.)+(,%#)(*)+''(&$&'//'*&(*.3655678191)/$'0638.1-1*.+1,2)(-.,+-'053)1//0003%)'$%*+0..226+'%%'/,')3105530/%&(''*(**/2'20*%0-0..(&%'/0(*(--2'%.;7795450/088,,,*''*4+,*.;9/+9/.-/471-**+-'.,-')12/-02:88:873&-(()7+-',*(-*+)))+/6/:5/.,)&()(/1)*'')+-77-..4/-/84450(+(+(&,/253-)7(##$$'&((&,//4.51000/*.*).,)+*&&(*%(+++/.222)*+,94/(()).,.0&'%()0+25.'+)*20/80.0%/26-5-'(%*')*,444;315200-02--,))(',8)'')#&%('%%&'%*,*3.--40(*.50/006)&*+.,(%',-&23634/213;//7,--..)20$,()',%&&((-&0%%%%&..,51350,,/
@48f0580a-4989-451f-b136-d8553c9ee9f4 ch=256 read=102517 start_time=2019-12-13T07:56:43Z barcode=BC01 runid=2c9cf7bc05858273f10e7d7ec552fc0bd742dc3e
CCAGTTACCTTGTTACGACTTCACCCCAATCATCAATCCCACCTTCAGACAGCTCCTTCCTTGCGGTTACCGGCTTCGGGTGTTATCAACTCGTGGTGTGACGGGCGATTATTAATACCAAGGCCGAGAACGTATTCACCGCGACATGCTGATTCGCGATTACTAGCGATTCCAACTTCATGTAGTCGAGTTGCAGACTGAAATCGAACTGAGAATGGTTTATGGGTTTTGCTTCACCTCGCGGCTTCGCTTCCTCTGCACCATCCATTTGCTTAGCGTGTAGCCCAGGTCACCAAAGGGGCATGATGATTTGACGTCATCCCGCCTTCCTCAACTTGTCACTGGCAGTCTCGCTAGAGTCCCCAACTTAATGATGGTAACTAACGATAAGGGTTGCGCTTGTTGCGGGACTTAACCCAACATCTCACGACACGAGCTGACGACAACCATGCACCTGTATCTCATATAGCTATCTCTCCATCTCTGGAGCCCAGCATGAGTATGTCAAGACCTGGTATTGGAGTTCTTCGCGTTGCTTCGAATTCAACCACATGCTCCACCGCTTGTGCGGGCCCAAATCAATTCCTTGAGTTTCATTCTTGCGAACGTACTACTCAGGCAGATACTTATTGCGTTAACTGCAGCACTGAACTTTGACATCCAACGCAGGTACTCATCGTTTACGGCGTGGACTACTAGAATTATCTAATCTATTTGCTCCCCCACGCTTTCGGGACTGAGCGTCAGTTGCAGGCCAGATCGTCGCCTTCGCCACTGGTGTTCCCTCTCCATATCGCATTTTGCGCTACGCGATTCCACGATCCTCTCTGCACTCTGGCTGCCTGGTTTCTATGGCTTACTGAAGTTAAAGCTTCCAGGCTTTCCACCACAGACCGCTTGCTGCCGCCTGCTCCTCTTTACGCCCAATAATTCCGGATAACGCTCGCCACCTACGTATTACCGCGGCTGCTGGCGTAGTTAGCCGTGGCTTTCTAATAAAGTACCGTCACTCGGCTGCACCGACCATAGCAGCCGCCGTTCTTCTCCTTTATAACAAGTTTACAATCCGAAAACCTTCTTCCTTCACGCGGCGTTGCTCGGTCAGGGTTTCCCCATTGCCGAAAATTCCCTACTGCTGCCTCCCGTG
+
.-*-.3.1233/(1%&+239<874831.3044:97:.86+,2.('*)+55,4556569:/7.--)-*((,+.,+11-,)+')-/-/1++,,-+598710/123:94($+.*0+-(+)/+)),)/,*+01944::9<959</266746(---.9:4/*+'.-311/-.0/893.0,/1:6452/0/871001956571-*)/+)*2-.93+**$0)*568;;-9:<;/9:;,//9.-.7056616..74-.0207*,301*.-,,7:8,93,-..)(-*46/,-*,,),4-+).)42)-483210-...(27%)*8779;8135*-44;,+*-(3+.5200/1.600)221154589/./+244)0,*,+//0//347538322951-102)2319-,')(+(*.-8.:751010+,/+--2/2164*-1225634311213559788<79.--,,(((-/1,.&*,1%68786-,--085/.10138,-/)&%%&&+'*++-3+223/235<92)*&)..+)+5:5999+...0/12;6.,0-0*(*171213221,5..1*)*'%/))+-')))(+)+-.93;4'')))05<;4581+'&%'&&4315181///01577'+,.*./6-51/0301/.,02,*+++331563+2,().(./*2,/%'&&..01999:966:.+*.40029;7764682/,*/-/1366:33($)*'(122:87.,***197++9:52445342350-3/.--+((1+,148431-.0.4/024+0001(),5)5('(&')%*')'&)$)0,)'*(*-()$$&)-72+&)*053522--,+,)--/,%25668<9966;2446466225/1-,.-*2,43+$*.+6)'24)-3**+),2))++-16$'-'+**+-4.5:3/0./8**24*()(21*-6-/541.(2,77797659978/+5-.(..0.40/6;541724477/-+++154/*,3.'8*3-,12--03/232+..48445.245)5//*,(+)(-+.,+*&&(,.1/6;5997370*/(&)(*-3..++)*2:134:09+*578,/70819<;84;6).,.08355:66696:92*38*5<.596-1150*,*.02/-2/9-)*23999666+5:+*3'
@db3d61e5-bfc8-44ef-8949-879f75b2c248 ch=308 read=130439 start_time=2019-12-13T07:56:49Z barcode=BC01 runid=2c9cf7bc05858273f10e7d7ec552fc0bd742dc3e
CCGGATTTACCTTGTGCGGCTTCACCCCAGTCATGAATCACAAAGTAGTAGCGCCTCAGAAGGTTAAGCTACCTACTTCTTTGCAACCCTCCCCATGGTGCTGACGGGCGGGTGTGTACAAGGCCCGGGAACGTATTCACCGTGGCATTCCTCACGATTACTAGCGATTCCGACTTCATGGAGTCGAGTTGCAGACTCAATCCGGACTACGACGCACTTTATGAGGTCTTCTCTTTATGCGCCATTTGTAGCACGTGTAGCCCTGGTCATGGGGCCATGATGACTTGACGTCATCTTACACCTTCCTCCAGTTTATCGCACAGCGTCTCCTTCAGGTTCCCAGCCGGACCGCTGGCGAAGCAAAGGATGAGGGTTGCACGCTCGTTGGGACTTGGCAACATTTCACAACACGGTACGGCGGCAGCCATGCAGCACCTGTCTCGGTTCCCGAAGGCACATTTCTCATCTCTGAAAACTTCCGTGGATGTCGAGACCAGGTAAGGTTCTTCGCGTTGCAGCCAGATTAAACCACATGCTCCACCGCTTGTGCGGGCCCAAATCAATTCATTTGAGTTTAACCTTGCGGCCGTACTCCCCAGGCGGTCGACCAACGCGTTAGCTCCGGAAGCCACGCCTCAAAGGGCGGCACAACCTCCAGAGTCGACATCTTTACGGCGTGGACTACCAGGGTATCTGGCAATCCTGTTTGCTCCCACGCTTTCGCGCAGGCGTCAGTCTTCGTCAGGGGCCGCCTTCGCCACCCGGTATTCCCCAGATCTCTGCACGCATTTCACCGCTACACCTGGGTCTACCCCTCTACCACGGGACTCGGCTTGCCAGTATCAGATGCAGTTCCCGGAATTTCCGCATCCGACTTAAACAGGAGCCGCCTGCGCGTGCGCTTTACGCCCGAAATGAGAGATTTCCGATTAACGCTTGCGCCCTCCGTATTACCGCGGTAGCGCAGGTTAGCCGGTGCTTCTTCTGGCGGGTAACGTGAGCAAGGTAGTAGCTTCCTCCTTCCTCCCCGCTGAAAGTGCTGCAACCCGAAGGCCTTCTTCATACGCGGCATGGCTGCATCGGGCTTGCGCCCGGTAAATATTCCCCACTGCCTCCCGTAGGG
+
1'')#61.,1.7-,,(,('.244/304.*+189:7.666-.,0(()')+)**'**,.&'.+.5-904+0//551-)(((+:2+//'03.+/48+//62**'-,0+*-,*+)*./000*147.816.%-/)).)**+8202858-2.-.5-&%((**-11./-.---27990*+.197*,+(')**('028$0$$.59728,2+4-:61+)-0211*-/1722/00-,%&)+-.4,)&).435:4::/.//-/0464++((*4++-476'1%)-2-822../,*+-,,,3024.,*%%%'&+8288850)+-2:50/2)+*,,&(+-557,+-&&%-+//1($)./.946456,3,+).-*+15++,5,)*',+,5*-$('//4-5.-460,.+%(.*,1.3:31.1.*/--('$#$('.213/,.1/2341/.-02//3353097-82*())+1/)/2,:--+-,2442,&'*0/0132:*,9<21-*(),/06;)2///)/.19..1/,2-8-,,%$$%*(),//933;*-*./3339.37*-,-'.)+,41//,)-./0398;7&-550/-7;3+..-/-//6475%1%&'-7:0().'*+-311&$-*+,,.06.+.0.,0/*3&(+**(,3/416+.;74//+,-094:16&+')+/0435+.*#&'(0/662047143*4+-&%$-)0-*')&'+)+10148.',-130%,(*/61/-/'+'+/3757-3455:8012/078.04/11.31158./8+,1-,.,2:9+((22011.'0*1.223;61+-8155(1-/1**,%&''%,0/.../+*('**(3,'*)*,0.:/0.().+./7894+5338<695++,,,442,',.//()++('.-%)('&&&56.3;6614-2320-)(%'%+*-.(&,/-+)($&'(18-31--121//,,-1**&**')56+/528047..,)'&))%($**,+*'.--75./.8.1:/)+%&032149754/.+//-(+'+%.'$'*,&)*.206301/8:5*.9703)++++0%,/.05+)*&,)&&(,*.4./-'*(,,60+**(&(,./0:(37345.1023''#$%')-*1*0397&)**,0,,;2./+-)%
@e9dbe52e-1d94-4bb7-92df-66022cc54064 ch=140 read=68356 start_time=2019-12-13T07:56:47Z barcode=BC01 runid=2c9cf7bc05858273f10e7d7ec552fc0bd742dc3e
CCCTACAGGAGGCAGCAGTGGGGAATATTGGACAATGGGCACCAAAGCCTGATCAACATACCGCGTAATTGATAGAAGGCCCTAGGGTTATAAAAAAGCTCTTTTTGTGCGGGAAGATGTGTGACGGTACCAAGAATAAGCCCCGGCTAACTTCGTGCCAGCAGCCGCGGTAATACGAAGGGGCTAGCGTTGCTCAAGGGATCACTGGGCGTAAGGGTGCGTAGGCAGGTCTTTAAGTCGGGGTGAAATCCTGGAGCTCAACTCCAGAACTGCCTTTGATACTGAAGATCTTGAGTTCCGGGAGAGGTGAGTGGAACTGCGAGTGGTGAAAATTCGTAGATATTCGCAGAACACCAGTGGCGAAGGCGGCTCACTGGCCCGATACTGACGCTGAGGCACAGCGTGGGGAGCAAACGGGATTAGATACCCTGGTAGTCCACGCCGTAAACGATAGTCACCAGCCGTTAGTGGGTTTGCTCACTAGTGGCGCAGCTAACGCTTTAAGCATTCCGCCTGGGGAGTACGGTCGCAGATTAAAACTCAAAGGAATTGACGGGGGCCCGCACAGGCGGTTAGATGGTTTAATTCGACGCAACGCGCAGAACCTTACCAGCCCTTGACATCCCGGTCACGCGGACTCCAGAGACCGGAGTTCTTCCAGTTCGGCTGGACCGGAGACAGGTGCTACATGAAGCAATCGTCAGCTCGTGTCGTGAGATGTTGGGTTAGATCCCGCAACGAGCGCAACCCCCCCGTCCTTAGTTGCTACCATTGGTTAGGCACTCTAGGGGCGCTGCCGGTGATAAGCCACGGCGGGAAAGGTGGGGATGACGTCAAGTCCTCCCTTAACCCTTACAGGCTGGAGCTACCGCCCACGATGCTACAATGGCGGTGACAATGGGATGCTAGGGGCGACCCTTCGCAAATCTCAAAAAAGCCGTCTCCAGTTCGGATTGGGCTCTGCAACTCGAGCCCATGAAGTTGGAATCGCTAGTAATCGTGGATCAGCACGCCACGGTAGATACGTTCCCGGGCCTTGTACACACACCGCCCGTCACACCATGGGAGTTGGTTTTGAAGACGGTGCGCTAACCGAAAGGGGCAGCCGGCCACGGTAGGGTCAGCGACTGGGGTGAAGTCGTAACAAGGTAACCGG
+
-*&'./(64/43-6&8247629-)4..1726295:.-1-,-00/;0).20015+)'(%%&(/*..0,-1,)+,)'+((63;,,,(3+*)((.38-.)()*307:9/-/04*91+/-./))'&(&,*,/'(+&%&(.,/2'.41+*1,/0--8.:7899;5,420392.4--531+.*,)&')&2/)3343-+)((('),--/02568<8863-/)/23325672:7%65436<;16688&98/-.270/65482*,-22050/0'*0678576)-:-,-335895:/001/4113677+5<9'*',.-)%'+362.,/0,*)+),.-,-2-0+0,*.,.1146;4*+*')5657:777090.-2/00,6208*,/12063../-+,-.1011-,+0--,&,,-/''+)'*-3:594<9-3.(+5124:,,3011188424325245:5-,+-%(+%$''+*/309532945329:%145699+,/0::891.--001.((*)*3+349:8636;99::*'('%0346501.)+..3;;0.-,-3)(%((0322449<9-2:2.0,3/-0,3*2&&',*)-.487:4:53297:85868*632115817003004901,+++)0-62,.-+$+*-032207+++***2(/+*+:<9839'),892)011<<:;::7-,(.((,,,,*'+)()(''+*2/22870/./-.11296944*-356:670+5)()..6(%,++./-')'.+523364*(*,/&0')+23.2358;,6-,+47+.,,*00/0./0/+)&'*--0(&.+-.07017--'+'-5--3*(/-4::/256764744+(,/6+1(%%())-,+-5/0&6:999:../114(&()'%))+,.1+)+042481/803476843::011951(4:608::;649200192112251764/)3315717()+98:&.%9*27723.(%+&&+,2/124;20415/,6,%'*.563.-+*,,.,./54566.----466;011;8)(40..12;12,/478424/01311,.*1956;/...-424812/:5120:)+182+(),*(63:9890//312:1/8+.57+5-46707/5*,+8++28*-.33867323961+0.60003745134-41398857
@bd506a6f-28fd-47f2-a3fa-96fe4262e05e ch=35 read=93015 start_time=2019-12-13T07:56:58Z barcode=BC01 runid=2c9cf7bc05858273f10e7d7ec552fc0bd742dc3e
CCGGTTACCTTATTTACGACTTCACCCCAGTCATGAATCACAAAGTGGTAAGCGCCCTCGAAGGTTAAGCTACCTACTTCTTTGCAACCCACTCCCATGGTGTGACGGGCGGTGTGTACAAGGCCGGGAATTCACCGTGGCATTCTGATCCACGATTCACTAGCGATTCCGACTTCATGGAGTCGAGTTGCCAGACTCAATCCGGACCTACGACGCGCACTTTATGAAGTCCGCTTGCTCTCGCGAGGTCGCTTCTCTTTAATGTCACGCCATTGTAGCACGTGTTAATAGCCCTGGTCGTAGGGGCCATGATGACGGCGATGCATCCCCACCTTCCTCAGTTTATCATGGCAGTCTCCTTTGAGTTCCGGCCGGACCGCTGGCAACAAAGGATAAGGGTTGCGCTCGTTGCGGGACTTGACAACATTTCACAACACGAGCTGACGGCAGCCATTATTGGCACCTGTCACGGTTCGAAGGCACGGTCTCATCTCTGAAAACTTCCGTGGATGTCAAGACCAGGTAAGGTTCTTCGCGTTGCATCGAATTAAACCACATGCTCCACCGCTATTGCGGGCCCCGTCAATTCATTTGAGTTTTAACCTTGCGGCCGTACTCCCCAGGCGGTCGACTTAACGCGTTAGCTCGGAAGCCCTCAAAGGGCTGTAACCTCCAAGTCGACATCGTTTACGGCGTGGACTACCAGGGTGTATCTAATCCTGTTTGCTCCCCACGCTTTCGCACCTGAGCGTCAGTCTTCGTCCAGGGGCCGCCTTCGCCACCGGTATTCCTCCAGATCTCTACGCATTTCACCCGCTACACCTGGAATTCTACCCCCCCCCTCTACGAGACTCAAGCTTGCCAGTATCAGATGCAGTTCCCAGGTTGAGCCCGGGGTTTCATCTGACAACAAACCGCCTGCGTGCGCTTACGCCCAGTAATTCCGATTAACGCTTGCACCCTCCGTATTACCGCGGCTGCTGGCACGGAGTTAGCCGGTCTTCTTCTGCGGGTAAATCAATGAGCAAAGGAATTATTAACTGCTCCTTCCTCCGCTGAAAGTACTTTACAACCCGAAGTGGGCTG
+
;6.52;*,252%71((11.,2+,+0.0.,-233544976467:-,-89763,./07*()&(0-3073/,..46:3.2-0,272*11(-5,%')08.,00&1()+.25986)*1')+20/470,8+'*(()*,/.1/002201477+,.96-*((%*''(132454049470003364420**)*)'-4-&3,+,7779,:+0)0+,7)((+00143-/'..32(*()'**+/,..;./-.-1.11++*.0133924/392'$((-+*..09/6/-++,+&.00/7..+*,-1:612:;:---,+1+&*',*,*())&)/+$%#'(-089-),/--+**/,-0<,+,5.().--8875751:++*1314+*,0.1835620..2-14040(/4/623)5027132877879352:6.&%$%&-.6687<900111-*+++2456555',+&0+&.&%($&(--043343)/3877.+,)++,$%)).,*-14798./*,.0+2*4,**592636887889;/41040+.00;;<;:9600*+*-4)%'/(;;97<30)-.+,98347))*#&+*/+/51;6(()*-040.-4:61122<=8.933.8*+.-5-&.(*)998)+6;;7;:91/&('5*0-/((121146)+-*&37*+.*-+,0../-,062839*8.348521,11-91(')(6.//9;999697,0*')%)',.//1/0,-.2;7.2-875-.1021::3,-*1-2242356836778<;7.4(%395-2--5/9<989:012&000;:5420***/111674411&077352;/.3712&/535-6.6.673606217:7.0130333643452-+-2956;2241261,..//.008/:0-3/3.*&.51),-/-(600/.--****3,58+8:)+)(''*+443003+.-32++/-04//(*)*.033:4/6/..249733-*++4838<5.6---99857)&'))%(+/,*.1*3.)*7,8<8677*-&&)/(--,,-/05688,&,$'),+0,/'))(,.7:*7/1,/6)/7836/,-,*/.+&)+*33+'##$#$&%#($
@cf8857bb-831a-485f-9c34-60f8252bd03f ch=1 read=31800 start_time=2019-12-13T07:56:55Z barcode=BC01 runid=2c9cf7bc05858273f10e7d7ec552fc0bd742dc3e
CTCCTACGGGGAGGCAGCAGTGGGGAATATTGCACAATGGGCGCAAGCCTGATGCAACCATGCCGCGTGTATGAAGAGGCCTTCGGGTTGTAAAGTACTTTCAGCGGGAGGAAGGGAGTAAAGAGATTAAGCGCATGGTGGCGTTACCCATGAAGAAGCACCAGCTAACTCCGTGCCAGCAGCCGCGGTGTACGGAAGTGCAGCGTTAGTCGGAGTACTGGGCGTAAAGCGCGCACCCAGGCGGTTTGTTAAAGTCAGATGTGAAATCCCCGGGCTCAACCTGGGAACTGCATCTGATACTGTAAGCGAATTCTCGTAGAGGTGGAATTCCAGGTGGCGCGGTGAAATGCGTAGAGATCTGGGAGGAATACCGGTGGCGAGGCAGCCCCGGACGAAGACTGACGCTCAGGTGCAGCGTGGGGAGCAAACAAGTTAGATACCTGGTAGTCCACGCCGTAAGCGATGTCGACTTGGAGGTTTATTGCCCGCTTGAGGCTTCGGAGCTAACGCGTTAAGTCGACCGCCTGAAATTACGGCCGCAAGGTTAAAACTCAAATGAATTGACGGTACACAAGCGGTGGAGCATGTGGTTTAATTCGATGCAACGCAGACGCACCTGGTCTTGACATCCACGGAAGTTTTCAGAGATGAGAATGTGCCTTCGGGAACCGTGAGACAGGTGCTGCATGGCTGTCGTCAGCTGTATTTGTGAAATGTTGGGTTAAGTCCTGAGCGCAACCTTATCCTTTGTTGCCAGCTGGTCGGCCGGGAACTCAAAAAAAGGAGACTGCCAGTGATAAACTGGGAAAGGTGGGGATGACGTCGAGGTACATCATGGCCCCTTGACCAGGGCTACACGTGCTACAATGGCGCATGCAAAGAGAAGCGACCTCGCGGAAACAAGCGGACCTCATAAAGTGCGTCGTAGTCCCGGATTAGGTCTGCAACTCCGGCTCCATGAAGTCGGGAATCGCTTCAGTAATCGTGGATCAGAATGCGCCACGGTGAATACGTTCCCGGGCCTTGTATACACACCGCCCGTCACACCATGGGAGTGGGTTGCAAGTGGTGAAAGCAACCTTCGGGGAGGCGCTTACCGCTTTGTGATTCATGACTGGGGGGTGAAGTCGTAACAAGGTAACCGG
+
+-3/-041-5()*..1673681,/)*-..474.+/.832;753569-36+**,,20-.310/:9788413+,/45)((-,6767*;97:5128+*)*,49;2+')',('*'+,+3.'&++--%%(#/%%$$$$&$%%&(&&)+-3*04,'*')-$**(,/4/'.-+0(((-*.0998121*0550,')++&)--.,$(''(*(,.-9/1-8&)&'+-.19;76')(**++-,&+%)&''+**.47<<14:33)'*/(*/61..1743/892-78789-/.-*+33//01222232.//.---%(/),'%%(%'(1-/((&,+.3-7,8+;))886,3*&'(45*45(')./20-(&)*+825'&)+,4./171;:161)*)*(%*703+-0486.:--+-.--021433966+,*+-6659-(-.0:201...3/-320-4**3765,7+'*02548:9'6.-/.0886/4/5..//.7*%/''74,%'*&+)32'%&%,*++-.29.,++/-7.//.--.5.430*%&'&*(0'337+.-2(,+9.:7.044.:/..26555*)+)%%&(,-136-956.,--452'&'11++/-94000.04.414+,0/%'*./00./-+110177810235-4,-8<988+***+7753:717.2:9;:4;..-0:7710..0%///''&').0/623399770,&(&')$+--+/04:3/1(1%(/51+5+37*'(&)24-/%0*+2/02.,22.0:(--(&()1201%313188,81/8(668:2+)(%()0154/.++'(),///36:+.(1'1((/1,,4233636&(+&&&*+,0++$(+3)'%%%(050*0/+(''&(*11383-8,+/20.0/,%/-0,)*(*+()7253/5'.-($'''35+02:30/./,-05.+.-2167475504((,3,-4)(/01-/3/5//./.2-/4:24,6,**4&0*/()))(%&$%&*,3355:9:725++-7500%,*')/7443;615347081,3/4-'()(+,,.10-262374120--+.52//9/*++.0)+80*/*%$%)(%(**'+-543588+63/*-2-1,,'(.+&)-*2/34-/*)&*),/057887(((**(+5.-.33.9*713:6;4.
@51f8b78d-da47-4f30-a902-ea3b26fd9b93 ch=392 read=70419 start_time=2019-12-13T07:57:03Z barcode=BC01 runid=2c9cf7bc05858273f10e7d7ec552fc0bd742dc3e
CCGTTACCTTGTTACGGCCTTCACTGACATGAATCACAAAGTGGTAAGCGCCCTCCCGAGTTAATGCACTAACGCGCAGCCCACTCCCCATGGTGCTGACGGGCGGTGTGTACAAGGCCCGGGAACGTATTCACCGTGGCATTCTGATCCACGATTACTAGCGATTCCGACTTCATGGAGTCAGGTTGCAGACTCAATCGGTTACGACTTTATGAGGTCCGCTTGCTCTCGCCGGAGTCGCTTCTCTTTGTATGCGCCATTGTAGCACGTGTGTAGCCCTGGTCGTAAAGAGAGACCGCCTTGTGATGACTTGACATCATCCCCACCTTCCTCAGTTTGTCACTGGCAGTCTCGCTGAGTTCGGCGGACCGCTGGCAAGATGGGGTTGCGCTCGTTGCGGGACTTAACAACATTTTCCACAACACGAGCTGACGACAGCCATTCACAGCGCCTGTCTCACGGTTCCCGAAGGCACGTTTCTCATCTCCTGAAAACTTCCGTGGATTCATCAAGACCAGGTAGGTTCTTCATCGTTGCATCGAATTAAACCACATGCTCCACCGCTTGTACGGGCCCCGTCAATTCATTTGAGTTTTAACCTTGTACGGCCGTACTCCCCAGGCTGATCGACTTAACGCGTTAGCTCCGGAAGCCACGCGCCTCAGGGCACAACCTCCAAGTCGGCATCGTTTACGGCGTGGACTACCAGAATTGTATCTAATCCTGTTTACTCCCACGCTTTTCGCACCTGAAACGTCAGTCTTCGTCCAGGGGCCGCTTCGCCACCAGTGGCATTCCTCAATCTCTACGCATTTCACCGCTACACCTGGAATTCCTACCCCTCTACAGGACTCAAGCTTGCCGAGTATCAAGATGCAGTTCCCAGGTTAGGCCAGGGTTTACATCTGACTTAACAAACCGCCTGCGTGCGCCTTGCGCCCAATAATTCCGATTAACCTTGCACCCTCCGTATTACGCGGCTGCTGGCACGGAGTTAGCCAGTGCTTCTTCTGCGGGTAGCGTCAATGGAGCAAAGACTAACTACTCCCTTCCTCCCCGCTGGAAAGTACTTTGTGAAGCTAACATACACGCGGCATGGCTGCATCGGGCTTGCGCCCATTGTGCAATATTCCCCTGCTGCCTCCCGTAGAGGAG
+
&%&(,'-*-,%2+$'+&)'+-2,..+(('*44:63-2*1(++-31&(&*+313+0/)*$,+0,+''+),)'%'&)(*+,+81&&',/)(')*3.+%'),65;;:5:6775467846806*-37150089;<:7983406425<980///411...4.0..),,13907/./3.,%%'-'&*.')/,3--'(2576292.)'%(')'')(+7010)0**+*)(/)$$*,..,/)-('(-,*+//55.76-+10125565*.+)+(-*')))(-,,-+,.0+29893698-'&($,'15-/)*&$*((,)(('&,,5&01//117.)-:4<5524/,36-&---,0'(&'(--023440&1,+)%(1,75:;413/(%(&%',)+12/(%'$&&(')((*+38-)')(%&)1-*32)''%',1+4/4%%/-(*)01%32'+(()&))*(%,+1768773.+,014605+((&(%%$'%.913587560.)*,,2.,+1.02'%)'$)*&&'('(/.19),))&'/,;8,+*&%*+2802237+&*+)961,4*0/124233,/2'''&'((-.6,-34+)+-.0/.-*.81,-+3:;.353500*+&')+,,0224.576.(0-.*+)42.*))*,*&$&%'*$&001.0/(2&&()/.0-3:8/&'/)/),.-2918)2,3554677995092-.2;767877475772-*)',&&&)*%('+88-16<0)-/23*&)')08;./,-(..+*)'%))++**,3261206&&,102-+&&&(,+17357(+)%%##))*))*%(&)*+-24+.0196/(,/*-4/0.1857/9.9-7'(*/:5,)3-).*04.343+'&(,*'05&%&*.00-)*+.'/.-1327-+*-*8&.02-%(+*)*($'&,/*+,/020((%()27.0,(&((*..-/+-)#'&'&$)/((&..(&(%*'&&()*,+.-075/251350;..,1&433461:/.&2+.%).50017'3-,/3638<73,5-0))+./.37250+')(*.6'*&%%&(&-)+-89+6;5-+,.20,.31(/0-/.-+55,$&$&&$%('$&%))(%*)-+2-(),/2-----2%1//2313,7:-)+8(+((,**+31521,..26448-51,()(($,''(
@bc84f2ff-0d4a-485a-9e3c-fc4afe58c69b ch=160 read=123262 start_time=2019-12-13T07:57:01Z barcode=BC01 runid=2c9cf7bc05858273f10e7d7ec552fc0bd742dc3e
CTCTACGGGGGGGGGCAGCAGTAGAAATTTTCGGCAATGGGGAAACCCTGACCGAGCAACGCCGCGTGAAGAAAGGTTTTCGGATTGTAAACTTCTGTTATAAAGGAAGAACAGCGGCTACAGGGAAATGGTATGGCCAGTGACAATACTTTATTAGAAATACGGCTAACTACGTGCCAGCAGCCGCGGTAATACGTAGGTGGCAAAGCGTTATCCGGGATTATTGGGCGTAAAGAGGCAGGCGGCAGCGGGGTCGTGAAAGCCTGAAACCTTCAGTAAGCCATAGAAACCAGGCCCACAGCTAGAGTGCAGAGGAGGAGGATCGTGGAATTCCATGTGTAGCGGTGAAATGCGTAGATATGGAGGAACACAGTGGCGAAGGCGACGATCTAGCCTGCAACTGACGCTCAGTCGAAAGCCGTGGGAGCAAATAGGATTAGATACCCTAGTAGTCACGCCGTAAACGATGGAGTACTAAGTGTTGGATGTCAAAGTTCCAGTGCTGCAGTTAACGCAATAGGTACTCCGCCTGAGTAGTACGTTTCGCAGAATGAAACTCAAAGAAAGGAATTGACGGGGGCCCGCACGGTGGAGCATGTGGTTTAATTCGAAGCAACGCGAAAGAACTACCGGAATCTTGACATACTCATAAAAGGCTCCAGAGATGGAGAGATAATATGAGATACAGGTGGTGCATGGTTGTCGTCAGCTCGTGTCGTGAGATGTTGGGTTAAGTCCCGCAACGAGCGCAGCCCTTATCGTTAGTTACCATCATTAAGTTGGGACTCTGGCAGGACTGCCAGTGACAAGCTGGGAGAAGGCGGGGATGACGTCAAATCATCGTACTTATATGACCTGGAGCTGCACACGTGCTACAATGGATGGTGCAGAGGAAGCGAAGCCGCGAGGTGAAACAAAACCATAAAACCATTCTCAGTTCGGATTAGCCAGTCTGCCAACTCCACATGAAGTTGGAATCGCTGGTAATCGCGAATCAGCATGTCGCGGTGAATACGTTCTCGGGCCTTGTACGCACCGCCCGTCACACCACGAGTTGATAACACCCAGAAGCCGGTGGCTAACCGCAGGAAGGGCTGTCTAAGATTGGGATTGATGATTGGTGAAGTCGTAACAAGGTAACCGG
+
)*0044,.0..,45.98290220,*'+'08236<.3.-155,'-2,0*+,235.,&')()'/4043(*)*&,/(.+65))146506../;:54:233/;///3)+()))--.'---5.-/52./)&*,*0(,&)(&&%'+.-*,)&-(,-43..6-%)++'),*1/+,488685-++.+(,*)+*+)**'+1*%($&*)1-'-'*6/+-0422.8)'/)-.0,.307543478,(%,*'+)0+*%%(,-&+2--,&0*.10*-4233:3.--.+)(*-316914((,,2*6)-*,((%'()///-./004/.)-,(/)'/2248180,/)2+76,0'+++2332//.//5,.287548801,,(+),/,0.,,-/&%'*/'.,7631351*&*2-32455321.-$()/++06&,/+)/((-.2&((,89;-*1.-/2.,25074*),.57656*,-7:779;91/'+(,%&'/047013,4.409712110)+)52'),;4.,*(*-,30*)'*,92.+''&)*1:,084.,+,'2)++(*8)+*,*)*045-6.--7-.+&*+)%''&)*0/2(,57,-5)(*&)(%4(4'+*'.'*+37<:6:7;7,&,%(*%-'&*,1.).0-'*,-*0'&++/1212210344/1088+09369)+*,,029:+*)')+--,,1-014/03/22310-*,-1/11:35576826544456993:6.---+230783921/-64)*0.0.,,((&*+&03(-**.276:551:22:799152520/7+6715/.)'),-')'(,-/;334333***-.28''(()+4.&-560898:98917(*,9:8,/'(&%%',.038;689(*,0&+&)&+-4584376-,*,*2523/22/-.,++)'(+,&36''*,)0-.09)/0:;499+-/8;,;;99<65.'*)2:17++'%'((*,864/2)+()(.%#%%(%/./.6/2/869134'+*+3//*,0-600+-01303734)')*+2/(1.1:659/366.4-,+0/%(*/5279*,:85635900-,-)*))'))'')+)((-1,.6465280/0820-,1*00.2,*,,22.)&-'*.1.66)/*()+--901.-.,/*++)%)1.35(*+,67;49
@aca99f4e-f266-4d0a-b843-17461936766e ch=409 read=52701 start_time=2019-12-13T07:57:00Z barcode=BC01 runid=2c9cf7bc05858273f10e7d7ec552fc0bd742dc3e
CCGGTGCCTTGTTACGACTTCACCCCAATCACATCAATCCCACATGGAGCTGGCTCCTTCCTTGCCGGTTAGGCCACCGGCTTCAGGTGTTATCAACTCGTGGTGTGACGGGCGAGATGTGTACAAGGCCGAACGTATTCACCGCGACACGCTGGTCGCGATTATAGCGATTCCAGCTTCATGTAGTCGAGTTGCGGGACTACAATCCGAACTAAAGGAATGGTTTATGGGTTTTGCTTCACACCTCGCGGCTTCGCTTCCTCACCATCCATTGTAGCACGTATGGCCCAGGTCATAAGGGCATGATGATTTGACGTCATCCCGCGCCTCAACTTGTCACTGGCAGTCTCGCTAGAGTCCCCAACTTAATGATGGTAACTAACGATAGGGTTGCGTTGCGGGACTTAACCAACATCTCGGCACGAGCGGCAGCGACAACCATGCACCACCTGTATCTCATATAAGCTATCTCATGTCTGGAGCCTTTATGAGTATGTCAGAGACCTGGTAAGGTTCTTCGCGTTGCTTCGAAGATTAAACCATGCTCCACCGCTTGTGGGGCCCGATGTTCGCGCGGTTTCATTCGCAAGACGTACTACTCAGGCGGGTACTTATTGCGTTAACTGCAGCACTGAGCTGACATCCAACGCCAGGCTCATCGTTGTGGACTGCAGATTATCTAATCCTATTGCTCCCCACGCTTTCAGGACTGAGCGTCAGTTGCAGGCCAGATCGTCGCCTTCGCCATGGTGTTCCTCCATATATCTACGCATTTCACTGCCGCTACGCTAGATTCCACGATCCTCTCCTGCGCTCTGGCTGCCTGGTTTCTATGGCTTACTGAAGTTAAGCCAGGCTTTCTGGTCCCTTGCTGCCATATGCTCCCTCTTTACGCTTAATAATTCCGGATAACGCTTGCCACCTACGTATTACCGCGGCTGCTGGCGTAGTTAGCCGTGGCTTTCTAATAAAATTACCGTCACTCGGCTACCATTTCCTGTAGCCGCCGGTGTCTTTATAACAAGTTTACAATCCGAAACCTTCTTCATACGCGTTGCTCGGTCAGGAGTTTTCCCCCATTGCGAAAATTCCTACTGCCTCCCGTAGG
+
46./0%+-10./9...+1060*425).0/0/12123:/52/,0000/(%$%&()*452751+1(),*+*2.1888,,8(3,-22,1.+),+),-.+--.+775542268+987/)'',+0--+-/3+.//*)12.655<635801230%/).0/(.2.41116/-*,.005931.%,/,-)+.01282.$)()&&''($$%%(+/.0)*.310&+*''(,+-,692)/14-3:80*+-0/**'+-**)),,**+&')-+/.+,$(,'.0-)2*%%%%%%())$&%%&'&&-310+-.+.3.-2/.+*+&,,)'*-1000,74-&)%&&)+()'/+()&#)))+&&(+,+2/.7(*)*)-'*%+&%'&/+2,+/0997733372''0-&+0,50223321/0.+&'%.&/&+*55543++&($'&&-(.)*$&)+))0(6-7/--,-0&*-00324446,/,.-&)*,56613$($**,+0),2,-,*).**)*-//11*%')..:254448)7.;59;95833.+,1/1'(-'/-5/6-+/.'')+,.'*((%%$'($'*)00(&&+,2:521-,*0'4//067.%&++(/8/60/1+,-1,087),'*),/.,3----:*5(**,-')+',()$$%*'(/780)2(($&#%%%%(*,.4/))'(,;86*%'#*&(.+/1327000.%+.(+-023.)++*3;+/%6800*+%0479:162:02.1/60.,//-'24.5-5,,&)(&'%0033;14102,/0/.0.&'**-',60,))%)-2.35-.')$&),.5/-())./2522/4642,*++*'%(+,147464.92,16837107011040/1:04&+&&18/48()&%%'(0),+,+402)#$%()-/35.-*11)&('(*&2*+88934114306-.--2.-800815/2-1//5)12-*/-,.10),'&%((-3720371705--/,'&+4-01/&+'%4:568,0+.'(('$+-,0901,-,--.26**%-%($&&(,'&&&%&).)+41,-/241&%23+275;5750&('))('(.'(*-(5-5...&)166*0253/,3800+.1,5+,.*&$(((--+.,*+,.3,
@acc6191c-0fb2-42cb-9556-60e74ba17028 ch=414 read=64627 start_time=2019-12-13T07:57:12Z barcode=BC01 runid=2c9cf7bc05858273f10e7d7ec552fc0bd742dc3e
CTCCTGGGCACAGTAGAAATTTTTTTCGGCAATGGGGAAGCCCTGACCGAAGCAACGCCGCGTGAAGGAAGAAGGTTTTCGGATTGTAAACTTCTGTTATAAAAGGAAAAGAACGGCGGCTACAGGAAATGGTAGCCAGTGACGGTACTTTATTAGAAAGCCACGGCTAACTACGTGCCAGCAGCCGCGGTAATACGTAGGTGGCAAGCGTTATCCGGAATTATTGGGCGTAAAGAGGGAGCAGGCGGCAGCAAAGGGTCTGTTGAAAGCCTGAAGCAACTTCCAGTAAGCCATGAAACCAGGCAGCTAGAGTGCAGGGAGAGGAGGATCGTGGAATTCCATGTGGCGGTGAAATGCGTAGATATATGGAGGAACACCAGTGGCGACGATCTGGCCTGCAACTGACAACTCAGTCGAAAGTGGGGAGCAAATAGGATTAGATACCCTAGTAGTCCACGCCGTAAACGATAGCTAAGTGTTGGATGTAAGTTTCCAGTGCTGCAGTTAACGCAATAAGTACTCCGCCTGATGTAGGCCACGTTCGCAGAATGAAACTCAAAGGAATTGACGAAGGGGCCCGCACAAGCGGTGGGCATGGTTTAATTCGAAGCAACGCGAAGAACCTTACCAGGTCTTGACATACTCATAAAGGCTCAGAGATGGAGAGATAGCTATATGAAGAGACCACGGGTGGTGCATGATTTGTCGTCAGCTCGTGTCGTATGAGATGTTGGGTTAGAGATCCCAGCAGGCGCAGCCCTTATCGTTAGTTACCATCATTAGTTAGGGGACTCTGGCAGGACTGCCAGTGACAAGCTGGAGGAAGGCGGGGATGACGTCAAATCATCATGCCCCTTATGACCTGGGCTACACGTGCTACAATGGATGAATTGCCAGAGGAAGCGAAGCCGCGAGGTGAAGCAAAACCCATAAAACCATTCATCGAGTTTCCGGATTGTAGTCTGCAACTCGACTACATGAAGTTGGAATCGCTAGTAATCGCGAATCAGCATGTCGCGGTGAATGCGTTCTCGGGCCTTGTACACACCGCCCGTCACACCACGAGTTGATAACACCCAGAGCCGGTAGCTAATAACCGCAAGGAAGGGGCTATCTAAGGTTGATGATTGGGGTGAAGTCGTAACAAGGCAACCGG
+
*+1'&)()(*)'',''&'*'47:;-.55<:,<,,89.)0,-54+,,/946'(,893.-*),12.1*+',+(,-*019981.803300241,,/,-.-4010:6*+0-71*(.46*01'22222.3/370.670//7/%((*()*%%&)))*)0,0&++)).1/-1/..30-+&*-/074.//-,17.204-0/..453.1-*-6--534446102+(,$%0('/,8:;952194&%)/.)-/.28401)&()+/'17;,+'++%'.54--78350-0*-)*4*,***8;-7:3)%'),145796/-./..02558318,)$%(*'011568992121317(+&$%%%))/-0;865850*)++,0/14205/.633584670722/232442-8-;-787:303.3--.-044-0%(,*%(')41)*/.:74+67*.2+-41/09/+()30025**,129445:4,))*%-+,-8&6))918162/&&())%%&'1274334.+2+*+21)6))+,*-+.14967:7/,($&%&+.+$')6:91.3.357708:13:39-.--02--,,-23-23,0;2*.00)2,(+*)++*,-/02/<9696:6*/-%*1(,'***0./7.1,3,05,..++.4044,.,1235867)13747,,**-56-+*(',.(()+-.-10/0))-103/0,/)*.778833.'54)*22350-...656597+6)*,.,07.8.73427/*(&'*0+)+)6-0,*&+*&11*(.)+)'1,-.30-.0.24,4*()..$096616541*1.*'*,.489;/231245520013-/'+0.65*794.147:8879;71216735$,'('-,-/768;675/111-'(+-8966/:..:9++)''-*(-(*++00*//1)(1(*165.*.,-+0/++/:82,10*-3;<:647786#),)())5..(/+,-5*-&(**+5817-+,,*,-,,/0-5.-84638976307...,2.+'++,879./0./457230322251%203;972+7:9:0:00.4/0.08105723856578231237/-,-251&.)(,,5088498/14/1.)+(,)'*,'.)00'/-))/.431&%)'+-++,.*5,121*+*(*'*+.56712-(*$./010:
@3012f0ed-8167-4e48-a7cd-26bad4e467ed ch=373 read=111595 start_time=2019-12-13T07:57:10Z barcode=BC01 runid=2c9cf7bc05858273f10e7d7ec552fc0bd742dc3e
CTCCACGGGAGGCAGTAGGGAATTTTCGGCAATGGGGAAACCCTGACCGAGCAACGCAAGAAGTGAAGGAAGAAGGTTTTTCAGTTGTAAACTTCTGTTATAAAGGAAGAACAGCGGCTACAGTGGTAGCCAGTGACGTACTTTATTAAGCCACGGCTAACTACGTGCCAGCAGCCGCGGTAATACGTAGGTGGCAAGCGTTATCCAGGTATTGGGCGTAAAGGGAGCGGGCGGCAGCAAAGGGTCTGTGGTAAGAAAGCCTGAAGCAACTTCCAGTAAGCCATAGAAACCAGGCAGCTAGGAGTGCAGGAGGATCATTAAGATTCCATGTGTAGCGGTGAAATGCGTAGATATATGGAGGAACACACCAGTGGCAGAGGCGACGATCTGGCCTGCAACTGACGCTCAGTCGAAAGCGTGGGGAACAAATAGGATTAGATACCCTAGTAGTCCACGCCGTAAACGATGAGTACTAAGTGTTGGATGTCAAAGTTCAGTGCTGCAGTTAACGCAATAAGTACTCCGCCTGAAATAGTACGTTCGCAAGAATGAAACTCAAAGGAATTGACGAAGGGCCCGCACAAGCGGTGGAGCATGGTTTTGAATTCGAAGCAACGCGAAGAGCCTGGAGATATTGACGCTCATAAGGCTCCAGAGATGGAGAGAATGGCTATATGAGATACAGGTGGTGCTGCATGGTTGTCGTCAGCTCGTGTCGTGAGATGTTGGGTTAAGTCCCGCAACGAGCGCAACCTCGTTAGTTACCGTAATTAAGTTGGGGACTCTGGCAGAGACGCAGTGACAAGCTGGAGGAAGGCGAGGGATGACGTCGAATCATCATGCCCCTTATGACCCTGGGCTACGTGCTACAATGGATGGTGCAGAGGAAGCGAAGCCGCGAGGTGAAACCAAAACCCGCAAACCATTCTCAGTTCAGTTGTAGTCTGCAACTCGACTACATGAAGTTGGAATCGCTGGTAATCGCGAATCCAGCGTATGTCGCGGTGAATACGTTCTCGGGCCTTGTACACCGCCATCACACCGAGTTGATAACACCCAGAAGCCGGTGGCCTAACCGCAAGGAAGGAGGCACAAAAGGTGGGATTTGATGATTGGGGTGAAGTCGTAACAAAGGTAACCGGAAGATAGAGCGACGAGCAAGTAGGTTAACACAAAGACACCGACAACTTTCTTCCTTTCCAGCAATACGTAGCGGCA
+
./00./,+(%*-/()*+&&&)'28;-)14506/&,'&)+*0:.++/1&%,%0343$,(*%('%'%+,)1)+(0/)1.52.0'#%4(%+.1+.3.///-8//.7*''**(0,+*-./41.&$'$%+..+*+1(--+*(%$#$'*))/(,,%)2(%$%&(,.,/02275894*-'%&&&*)**4,-,..0,-0+/-,0,+*+100.1''.)1%*)46887034/*+*%(+*485/4,)+,39)+/3.////16**(%((,-.2011.+*)&+/2/(*.45916-+*%&.1/.:/11*'('*(''')/0/,,)&)*//1'4('&#(6-26(0&+&%&-,/851178,,-761/13254677..1+.-0/./6/'1)2+&&+*+,076----*+..8/1040-,/017888245,(.2.,-//0&())../::6462.4//.766/9)*/:::8261)**,-*,/771.--(+,-/25541333:897.*)*,:3+.;9314235671123230(0,5/253,+,,34236*)(+&')+.334921.021.3:987<8442-2+*)-,30650.)&,0--8+)1.1.3/257:9:.+)'+)+0:8,%.)+8.*2+)+85952-)+(*-.6451*'),$)()*,&)).%$,.)../1')*,./6670+'()+--15445461+-,,.1*4/.-.*((%(,+/.4/6&')'%6--..15758839553883823033755/.40**2035((-1352(,#(+-3/,,51/2++*,'.,.0,.818:324655391/%#-'0'-#'(-.00.)**12('*(/+00/(--)21568784(&6465778:8595-.001779;(*7100/./((,41%-/6//6049874,,)+,+'-)))+0.274/,-/-//.7(+&.25,11*&(*381135:89935998(,)1+/67:99973501.--**,-,/+2**33537:78---&).+,*-*.)',(*'')+*2,,*/.04.7334<98:68<899.688807..-0,.')/+&-*))&((&(*)6,+'(%%#(()((./-095:6628,-3866./05.3+5),$&()$%+*/,(1-0;;01/+(++.).-),2,)-//,++,(+0148)0-12::9.8.8.4,('-*/+*)%%,,2*)**).'6+4.3204+**+,23.*(+((375-49/%&)(,30/-9-,$0)&($%#%%%
@3361d8e7-850b-4531-ba43-089f484691d5 ch=180 read=134112 start_time=2019-12-13T07:57:11Z barcode=BC01 runid=2c9cf7bc05858273f10e7d7ec552fc0bd742dc3e
TTGGTACTTCGTTCAGTTACGTATTGCTGGTGCCAGAAGAAAGTTGTGGTGTCTTTGTTAACCTGCGCCTGTCGCTCTATCTTCGGTTACCTTGTTACGACTTCACCCAATCATCAATCCCACATAGACAGCTCCTTCCTTGCGGATTGAGCCACCGGCTTCCGGGTGTTATCAGCTCTCGTGGTGTGACGGGCGGTGTGTACAAGGCCGAGAACGTATTCACCGCGACATGCTGATTCGCGATTACTAGCGTCCAACTTCATGTAGTCGAGTTGCAGGCTACAATCCGAACTGAGAATGGTTTTATGGGTTTTGCTTCACCTCGCGGCTTCGCTTCCTCTGCACCATCCATTGTAGCACGTGTGTAGCCCAGGTCATAAGGGGGCATGATGATTTGACGTCATCCCCGCCTTCTCAGCTTGTCATAGCAGTCTCGCTAGAGTCCCAACTTAATGATGGTAACTAACGATAAGGGTTGCGCTCGTTGCGGGACTTAACCAACATCTCACGACACGAGCGGCGACAACCATACCACCTGTATCCCATATAGCTATCTCTCACATCTCTGAGCCTTTATGGTATGTCAGAACCTGGTAGGTTCTTCGCGTTACTTCGAATTGCTCCACCGCGTACGGGCCCCGTCAATTCCCTTTGAGTTTCATTCTTGCGGGCTTATTGCTACTCAGGCGGAGTACTTATTGCGTTAACTGCAGCTGAACTTTGACATCCAACGCGGTACTCATCGTTTTACGGCGTGGACTACTAGGGTATCTAATCCCTGTTACTCCCGCTTTCGGGACTGGGCGTCAGTTGCCAGGCCAGATCGTCGCCTTCGCCACTGGTGTTCCTCCATGTATCTACGCATTTCACCGCTTCACATGGAATTCACGATCTCTCCTGCACTCTGGCTGCCCTGGTTTCTATGGCTTGCGAGTTAAGCTTCAGGCTTTCACCACAGACCCTTGCTGCCGCCTGCTCCTCTTTACGCCAATAATTCCGGGCACGCGCCACCTACGTATTACCGCGGCTGCTGGCACGTAGTTAGCCGTGGCTTTCTAATAAAGTACCGTCACTCGGCTACCATTTCAGCCGCCGTTCTTCCCTTGCCAACGAAGTTTTACAATCCGAACCTTCTTCCTTCGCACGGCGTTGCTCGGTCAGAGGTTCCCCATTGCCGAAAATTCCCTGCTGCTGCCTCCCGTAGGAG
+
*&+%*%(*435686)//3*.(+&*../4::6-*%$$)(&*1.21:)'&3-99787/+-1-608-)+)0../6856786578877,-/-,691:*1*((,+56<8,40,,0-05;:-2),5'%*$&*,+-')+028.933/5011/,0,'&/20,0013*'()'-44423622,*&*+-)+'5*'.*,026/03.+.((+/402713*8*(*((..2769;9684.../;:;9887524-+*++0//0//0/+&(*,)+/-.2/14544822,5-,-(1'21353;51))/41/--+/824/9:;00226.399-)+,2+,.8/0$',+*/30*+/2/5+,420+086::7415+)*--(),/12,,-..9,)08331301-2786,-1/011,+5-,,1367;46870,05/.)&)().10/07,(%,---.5294655-./,480-/*++,0...50982601295412.3,1,-,),335746:33(7713151.,*)0332122-/1-423(%.,)))2569:8:/.&34.15..122465,-.53*,.2.--+,,'+,/030//-211598-3+,,.05633&'/575.0.+(1.874;979641&&($(%&%*$#%-1))16++(-%2-),+..*$*2/7010.(+:71/11;:0199454/3','.,0*/1,0-.+./25:90+())*)2*)..+--31312761.*+')*966:8434019)8+0''&-+0/0/,/.)089-+*.../77:787557064133677/90/8.,,13'//76)(,8:39*;;878,-(*,/3(-8,)+(&/21((,444265481/-++605778:99993,/1520+--.06265746;7++,5,338.*-(,1.1-0,*$')*.4+,.78/20,..00(.-*)23((476;:1,,/+0+0+$'%''.530-/18325:78;91%%'(*-288:/-/)**,-846920//.6,*2.'%/-++*4.266/7+('$%$'%&%&$&,)&$'(+6/;//4//.644555.-*%*'&$'.0+-052,2++1850*(*).53()(**+++(,121134266/3;:0$#%))+:5770,/+1'*,&%$6+51-,)//,(')-/42&%.++10537;:438-(*%&+6263<5446/-+/*+(/206/34/(*7-..+/7968/:8)(**))*((('%*/+)-'60,)
@492cb3c2-11c7-4539-87cc-99f08f758d11 ch=137 read=87486 start_time=2019-12-13T07:57:10Z barcode=BC01 runid=2c9cf7bc05858273f10e7d7ec552fc0bd742dc3e
CCTGCAGGAGGCAGCAGTGGGAATATTGCACAATGGGCGCAAAGCCTGATGCAACCATGCCGTGTGTATGAAGAAGGCCTTCCGGGTTGTAAAGGAAGTACTTTCCAGCGGGGAGGAAAGGGAGTAAAGTTAATACCTTTGCTCATTGACGTTACCGCAGAAAAGAAGCACCGGCTAACTCCGTGCCAGCAGCCGCGGTAATACGGGCGTTAATCGGAATTACTGGGCGTAAAGCGCACGCAGGCGGTTTGTTAAGTCGGATGTGAAATCCCGGGCTCAACCTGGGAACTGCATCTCTGATACTGGCAAGCTTGAGTCTCGTAGGGTAGAATTCCAGGTGTAGCGGTGAAATGCTGCGTAGAATCTGGAGGGAACACCGGTGGCGAGAGCGGCCCCTGGACGAAGACTGACGCTCAGGTGCAGCGTGGGAGCAAACAGGTTAGATACCCTGGTAGTCCACGCCGTAAACGATGTCGACTTGGAGGTTGTGCCCTTGGTGGCTTCCAGAGCTAACGCGTTAAGTCGACCGCCTGGGATACGGCCGCAAAGTTAAAAGAAACTCAAATGAATTGACGGGGCCCGCACAGGCGGTGGAGCATGTGGTTTAACTCGTGCAACGCGAAAGAACCTGGTCTTGACATCCACGGAAGTTTTCAGAGATGAGAATGTGCCTTCGGGAACCGTGGGACAGGTGCTGTTTGTCGTCAGCTCGTGTTGTGAAATGTTGGGTTAAGTCCCGCAACGAGCGCAACCCTTATCCTTTGTTGCCAGCGGTCCGGCCGGGAACTCAAAGAGGGGCTGCCGGTGATAAACTGGAGGAAGGTGGGGATGACGTCAAGTCATCGTAGCCCACTACGACCAGGGCTACCACGTGCCACAATGGCGCATACAAAGAAGCGACCTCGCGAGAGCAAGCGGACCTCATAAAGTGCGTCGTAGTCAGTTAGATCTGCAACTCGACTCCATGAAGTCGGAATCGCTAGTAATCGTGGATCAGAGATGCCACGGTGAGGAATACGTTCGGGCCTTGTACACACCGCCCGTCACACCATAGAATTGAGTTTAAAAAAAATGCGTGGCTTAACCTTCGGGAGGCGCTTACCACTTTGTGATTCATGACTGGGGTGAAGTCAATAACAAAGGTAACCGG
+
)%%$)%52*,/*/58/6867/+-++0/+*+,5::84,+&,/5*$&5)/01/15-4868678//452302-.2'(,'+286262)*00:)+-40*.).'((),40-'(+1047)'..*0*',*$&(2;1(,*5*,-:8/;6+-42+5++,2*1-)0/'*,,/2-*%)-')*36/6./084300()/;:5660-16*.08204*)+)*))-.72604-0/0.1-//69---436-..,-%+'(&-,)+2.9346;78034*+/4.,'+-(+5-)38999;0*24/0/1+*,++-/1310,,,,+/**+)*/)))*,,122./2')/-).0*4+4,/-*17,+%&')384--/,))-*+.))('&+-.572.0.-&%%#(&&'+.0,,)(&%*.5.7,('-,86*,+&*,+-/23446%+)0)&'&&)3445),/1<860/,)/*&&((+1)'',.'(..-'++-3456;851/004870,+***)*)-*)(-..),'+&%(+*+./()*0*,-11...*)5-8,25676:014/.)+('1078964219//.7298*%)4--0559*('%%1*-.3/31')-((21,+++*0114.%**//-(*0060,***+*)),3-1-/-,0((&&()'399.+(()02112')*.-1./::9-..))-523.,,/'3*-8195+672755660-*&3.132216/*,0*1477/**,,767/7...0/03,.52324/102)(2,'%&'01//21000+37.0//0:3186+.0++/./43/.2-07123::/0.**+-('&*.11-'&+('),,3236-/001-1))((,',8;801233--.'%'),9:6)/$0/71&),,./127-+,1+3+.'$(,-)(&()12,'.,.5556827(%'&&(,36645/-*)()(-/0+-08658671236/---011245)+*+$/(1%*&()4334332535679846304./0165657))(*%')))10677645*''(),-1/,*+(''(&'*)*497749',6704//0665537;61;6+/412-0.''''(*+.,+*/:3/31).*)*(')'+%%$$%0)-/-.6&34*-3,0213.1/+)1/()3379<656123../)',,*+)(''%(,.*.1++4-5;02.0
@367fc032-590e-4bd1-97b3-85e6ca9784cc ch=85 read=89000 start_time=2019-12-13T07:57:09Z barcode=BC01 runid=2c9cf7bc05858273f10e7d7ec552fc0bd742dc3e
CTCGGGGCAGCAGAAGGAATTTTCAGCAATAAGGAAACCCTGACCGAGCAACGCCGCGTGGAAAGAAGGTTTTCAGTTTGTAAACTTCTGTTATAAAGGAAGAACAGCGGCTACAGGAAATGAGTAGCCAGTGATAATGCTATTAAATACAGCTAACTACGTGCCAGCAGCCGCGGTAATACGTAGGTGGCAAGCGTTATCCGGAATTATTGGGCGTAAAAGAGACAGCGGCAGGGTCTGTGGTGAAAGCCTGAAGCTTAACTTCAGTAAGCCATAGAAACCAGGCAGCTAGAGTGCAGGAGAGGATCGTGGAATTCCATGTGTAGCGGTGAAATGCGTGGCCGTCATATGGAGGAACACCAGTGGCGAGGCGACGATCTGGCCTGCAACTGACGCTCAGTCGAAAGCGTGGGGAGCAAATGGGATTAGATACCCTAGTAGTTACGCCGTAAACATTGAGTACTAAGTGTTGGATGTCAAAGTTCAGTGCTGCAGTTAACGCAATAAGTACTCCGCCTGAGTAGTACGTTCGCAAGAATGAAACTCAAAAGGAATTGACAGGGCCCGCACAAGCGGTGGGTATGTGTTTAATTCGAAGCAACGCGAAGAACCTTACCGAATCTTGACATACTCGCCAAAAGGCTCAGAGATGGAGAGATAGCTATATGAGATACAGGTGGTGCATGGTTGTCGTCAGCTCGTGTCGTGAGATGTTGGGTTAAGTCCCGCAACAGGCGCAACCCTTATCGTTAGTTACCATCATTAAGTTGGGGACTCTGGCAGGGCTGCCAGTGACAAGCTGGAGGAAGGCGGGATGACGTCAAATCATCATGCCCCTTATGACCTGGGCTACACACGTGCTACAATGGATGTGCAGAGGAAGCGAAGCCGCGAAGTGAAACAAAACCCACATAAAACCAGTCTCAGTTCGGATTGTAGGCTGAAACTCGCCTACATGAAGCTGGAGTTACTAGTAATCGCGAATCAGGAATGTCGCGGTGAATACGTTCCCGGGTCTTGTACACACCGCCCGTCACACCATGAGTTAGCGTGCAGTCCGTAGAGCTAACCGCAAGGAGCAGCGGCGAAGGTAGGGTCAGCGATTGGGGTGAGAAATCGTAACAAGGTAACCGG
+
('($'()(*.,**./*''+*661,*/+5,*&%))(-0,5)*,+/5.).1473115/./,0'(('',1).-:932%/05))/1:82390&%,&'*7:*1*,-',32*3-&,----,,(.2+,+)((*,.4'))('%)/+**.(*,103+-.*//,00-.22/317.*')()/5/02/.0--2637412-)&$$$(++/-,+2'.+0010*.//:9973974'&%'''&+'*'&&*.3,/277034)+0/)-/,-*,(*-./*).+2*.-0803:460-.0...-/)2.*./,----65045+'(.901:2941*/+3-:+++*)+)+,2530372.125/-+0,&&&%((**,)-+(30241,..062+(*.(-8,**+*-.%&&%%&-2/445/.00+*+(1(+..*,.--.1+(+-9;95%530120-15387+%&)10(*&'*-/4469<71(*+))*,+,1,)(+-2;2759686+3/.1::63898876.0400+/+.00-5:-15666;66:6-*()%')),,,03'(,3*-774+95-/1664*-,1)5'%'+&+-+.:/,-,..5,322212+(+)(-+/:6.9/:7/3-,-1(1.../,')-)%'()/5'&'((1525403(223%%%365(.2008)))+,::*)()(.,*-/./2/0)-/00076585/6544*++729355586,-013798453.***+.57--(,3;771.82'%-/05%&-.%4'*)2&(.*25/9.+**3+.5596&++('+'4%19606775,.*()+&00138-.2-.166+,,..+4-)2/0,-/8/8558,++4640029844-+,)(,+,+/07354344643,+'))++0+((,'*7;773''/-,)*'))))*-,',345/1'')))60+-;<64:5)'++.:<;596251020059531).(&',+400037/-1/+./+*--+,3-**,-5-,.5000-885554,/11756+5(1,03-,')&+)22;9/0*)1475,6778695564+2.3;86<5232+,+0/70,,**.%-0-(,.,0250+2&')+,,.,++5*80%'$'(',)&)(($&'*),'/,,..454002/32()*-%()'(2+/++,,//033;9:91
@19bb3d3f-5f24-48f9-95f7-b7af69c083ee ch=451 read=55241 start_time=2019-12-13T07:57:22Z barcode=BC01 runid=2c9cf7bc05858273f10e7d7ec552fc0bd742dc3e
CCCGGTTACCTTGTTACGACTTCACCCCAATCGTAATCCACCTTAGACAGCTCGCTTCCTTGCGGTTAGGCCACCGGCTTCGGGTGTTATCAACTCTCGTGGTGTGACGGGCGGTGTGTACAAAGGCCGAGAACGTATTCACGACATGCTGATTCGCGATTACTAGCGATTCCCAACTTCATGTAGTCGAGTTGCCGAAGACTACAAATCCGAACTTCAAGGGAATGGTTTTTTTTTTTTTTATGGAGTTTTGCTTCACCTCGCGGCTTCGCTCCCCTCTGCGCCATTGTAGCACGTGTGTAGCCCAGGTCATAAGAGGGGCATGATGATTTGACGTCATCCCGCCTTCCTCCAACTTGTCACTGGCAGTCTCGCTGGAGTCCCAACTTAATGATGGTAACTAACGATAAGGGTTGCGCTCGTTGCGGGACTTAATAACATCTCGACACGAGCTGACGGCAACCATGCACCACCTGTATCTCATATAGCTATCTCTCCATCTCTGGAGCCTTTATGGTATGTCAAGACCTGGTAAAAGGTTCTTCGCGTTCTTCGAATTAAACCACATGCTCCACCGCTTGTGCGGGCCCAAATCAATTCCTTTGAGTTTCATTCTTGCGAACGTACTACTCGGAGCGGAGTGCTTATTGCGTTAACTGCGGCGCGAACTTTGACATCCAACACTTAGTACTCGCTCATCGTTTACGGCGTGGACTACTAGGGTATCTAATCCTATTTGCTCCCCACGCTTTCGGGACTGAGCGTCAGTTGCAGGGCAGATCGTCGCCTTCGCCACTGGTGTTCCTCCACATATATCTACGCATTTCACCGCTACACGCCCGATTCCACGATCCTCTCCCTGCACTCTAGCTGCCTGGTTTCTATGGCTTTTTTGAAGTTAAACTGGGCTTTCACCACAGACCCTTGCTGCCGCCTGCTCCCTCTTTACGCTTAATAATTCCGGATGGCAACTTGCCACCTACGGCAATTACCGCGGCTGCTGGCGTAGTTGGCCGTGGCTTTCAATAAAGTACCGTCACTTTCCGGCTACCATTTCCTGTAGCCGCCGTTCTTCCTTTATAACAAGTTTACAATCCGAAAACCTATTTCTTCACGCGGCGTTGCTCGGTCAGGGTTTCCCCATTGCCGAAAAATTCCTACTGCGCACTCCGTAG
+
05.-.07./428/02&+-.67<772975,913)+*,(,1(*).*)(,-,1223(+548050/03/5/-,919458)3./51-9410.723041.-.+--3043388895<;8480-+**(,18+518.+++0335878//'+,66681010)/***0436:62333577896-++),.1/*/*,,-5.+*.-.)/,('+(*-3--17'(5.-+')2,,/)),+'+---26:574985:;89/02.,').990-13;0,.607693;348566-:73,--('($%+'*1(),,,,3341.*%'(*2.(-233250/*%,5881.,,,,-2,7.()-./49:174+/85;3,+0*-**.,+-;57746..,/04.&&.%(&')48+.*'('1(--57795//2368651*0,(+()4133669-9+)&-4520...-(.32245252+*&(()1.--)-.&000-6/7/.,0.-5/43425643)0+++**.6899647;56521./*'+10671/85&((-&-/(*,1074363410)(,0<;:;:4123.')4-+*0.01;74;350323436/03+/.1./-1&)%$%&.2//2*5/73((3+++48<;468;.6---++0.,4232-*,--/'*)'(&'),*%&'/*,,7896956.7(*)$&&(-+,00+-/33.*1.0%&&%&)2/241''&)*014660,,+-+++19467556*/4,./82./3,1*++.60*.+76/,*,*,/;0/)9933368688;:5/:-&($.,(+)-278575(-+*///379887822171))+3,)-/15452+-/-/.09/2-.;.--++)/+*+$'**.0-&'()./,,/,78+)11%'(+*+-24433../2894103,*'%'(+1)**(*,419-20//,))/*')0-+,(*.5:43700113:7:;810--0)**42((1)('&*/029;2214148&-/'()&)--4+-6,120)%.(2)+15101200498272-+*+-/%1161305'%&%$--3591.1'27451((,*+21.213177-7;.50--)++,1/2896;44:43162/0336*()+87.*-1,/((,,&&%''(75-)/0,+.-/3625492348-733'6:14<.2132*0/,0011799,38/4**++('&)#')37-067
@e14ca790-dbad-407b-aca4-b94cc7c8a8d6 ch=94 read=128028 start_time=2019-12-13T07:57:21Z barcode=BC01 runid=2c9cf7bc05858273f10e7d7ec552fc0bd742dc3e
CCGGTACCTTGTTACGACCTTCACTGATCATGAATCCTGAAAGTGGTAAGCGCCACTCCCGAAGGATTAAGCTACCTACTTCTTTACCGGCCTCCCATGGTGTGACGGGCGGTGTGTACAAGGCCCGAACGTATTCACCGTGGCATTCTGATCGATTACTGGCGATTCCGACTTCGTAGGTCGAGTTGCGAACTCAATCCGGACTACGACGCGCTTTATGAGGTCCGCTTGCTCTCGCGAGTCGCTCCCCTTTAGCTATGCGCCATTGTAGCACGTGTGTAGCCCTGGTCATGCGGGGCCATGATGACTTGACGTCATCACCTTCTTGGTTATCACTGGCAGTCTCCCTTTGAGTTCCCCGGCCGGACCGCTGGCAACAAAGGATAAGGTTGCGCCCGTTGCGGGACTTAGCAACATTTCACAACACGAGCTGACGACAGCCATGCAGCACCTGTCACCACGGTTCCCGAGGCATTCTCATCTCTGAAAACTTCCGTGGATGTCAAGACCAGGTAGGTTCTTCGCGTTGCATCGAATTAAACCATGCTCCACCGCTTGTGCGGGCCCCGTCAATTCATTTGAGTTTCTTGCGGCCGTACTCCCCAGGCGGTCGACTTAACGCGGTGCTCGGAAGCCACGCCTCAGGGGCACAACCTCCAAGTCGACATCGTTTACGGCGTGGACTACCAGGGTATCTAATCTGTTTTGCTCCCCACGCTTTCGCACCTGAGCGTCAGTCTTCGTCCGGGGGCCGCCTTCGCCACCAGTATTCCTCAGATCTCTACATTTCACCGCTACACCTGGAATTTACCCCCTCTACGGGACTCAAGCACCGGTATCGAATGCAGTTCCCAGGTTGAGCGGAGTTTCCTCGACTTAACAAACCGCCGTGCGCTTTTACGCCAATGGTCGGTCGCCTTTGCACCCTCCGTGACCACCGCGGCTGCTGGCACGGGTAGCCGGTGCTTCTTCTGCGGGTAACGTCCAATGAGCAAAGGTATTAGCACTCCTTCACTCCCCGCTGAAAGTGCTTTACAACCCGAAGGCCTTCCATACGCGGCATGGCTGCATCCGGGCTTGCGCCCGTTGTGCAATATTCCCCACTGCTGCCTCCCGTAGGAG
+
//.//'+6.:/.-'(+*)%'$%%+$&',/*+//9681/.)*($(%)(*(&''01+./-0)'*((*%1.27*,*(*---25956;8.14/./,(*6./38..-.-67089:0:532+024673,92(,(004:4550/26./,/.--:.+.3.-%&(0266,9544:<966477;500+*5341-1191612:55,+,*//(,)+,.2344/-&)'+)*,42.1340,,,--+//.0**-)++,288/50,-:2&-(*+38835:.7..*&+*),,,221),'/61(5697370,+25+4,'())-+--0../48889-/%+,/5(&%)*1:*+,//455625773:4),7//-/7279+'()*41:5501113944577<1171864061867546%%/.(&*-2*(&&*'.-0211;6../2:734*,1456244574*380734-+++1,133.((*&+-55:231)*(*(*,0,,2/420/*+,.76.0:48669;:;86:4569:;73965)+2:69-+)*+1433488.0-0,,2/)..+-:;.,+-213).')'3+/'557/-/40,.9+$%'')+03+'%&%**,+*2-405*768*)/1:-1..-.+**211/))&*(--4'/'*%*-/446933++2:,..06.6722---)++)%*---27;:-1/;34352%%-),6)56.//422*+.2+-.:<-,///89.,/,+07-.0138;83303164'/..0:7872,,551+37121/0--03+.-(,,/3301/5-,/0//.*(*'),2..24(()'*,0&%%,)&.+(&*++/.+4/%3(+*&/45+,(*,.4.(+,-9&&&()5/77:36-+/72:1+1--+&)*611&'(+)+-316367659/,*(&)-+'(''&),,0.),.)$)&'%+##%%&-,$'&,1/-/3*(*$,'$&('+06674250*'&)*+((%*))''(*+1,88983564:1/586648(/)/0--,26()'-+/,()-+./46+;7..+54/-0365/3,')'*+/2)*/-200))/-1051710(*(+),-0-+/++,-*+,.3&()2,17'0*-1/),/()%&#%,02,3-+)(*+,+*)+000;1.0.3&*&
@8a232250-5b40-4500-803e-c29406f01636 ch=44 read=100831 start_time=2019-12-13T07:57:21Z barcode=BC01 runid=2c9cf7bc05858273f10e7d7ec552fc0bd742dc3e
TTGTGTACTTCGTTTGTGGATTACGTGTGGTGCTGAAAGGTGGTATCTTTGGCGTGCTGCTGTTGGTGCTGATATTGCTCCTACGGAAGCGGCAATTAGAGGAGATGTACTGGGCTGCGAGCCCTGATGGCGTATACCGCGCGATATGAAGAGCCTTCGGTTGTAAAGTACTTTCAGCGAAGGGGAGGAGGGAGTAAAGTTAATACCTTTGCTCGGCAGGCGCGTTGCCGCGAAGCTTTCAGCTAACTCATGGCGAAGCCGCGTATTACGGAGAGTGCAAGCGTTAATCATGCCTGGAGGCAAGCGCACGCAGGCGGTTAAGTCGAACTGCCCAAATCCCGGGCTCAACCTGGAACATGCATCTGATACTGGCCAACAGTCTCGTGAAGTGCAGGCCCGGTGCTAGCGGTGAAATGCGCAGAGATCTTGGAGAATACCGGTGGCGAAGGCGGCCTGGACGAAGACCTGACGCTCGGTGCGAAAGCGTGGGGAGCCAGCAGGTCGATACCTGGTAGTCCGCCGTAAACGATGTGGAAGCTTGCGGAGGTTGTGCCTTGAGGCGTGCTTCCGGAGGCGCGCGTTAAGTCGACCACTGGGAATGCGGCGTACAGGTTAAAACTCAAATGAATTGAGGTGCGGCGGTGGGCATCATGGTTTAATTCGATGCAACGCAGAACCTTACCTGAATGTGACATCCACAAACTTTCAGAGATGGATTGGTGCCTTCGGGAACTGTGAGACGGAGTGCTGCATGGCTGTCGTCAGCTCGTGTTGTGAAATGTTGAGTTAAAGTCCCGCAGCGAGCGCAACCCTTATCCTTTGTTCCCAGCGGTCCGACCGGGAACTCAAGGGAGACTGCCAGTGATAAACTGGAGGAAGGTGTAAGAGGATGACGTCGAGTCATCTGGCCCCTTTACGACCAGGGCTGCGTGCTACAGTGGCGCATGCAAAGAGAGAAGCGACACCTCTCGCGAGAGCAAGCGGACCTCATAAAGTGCGTCGTAGTCCGGATTGGAGTCTCTGCAACTCGACTCCATGATCGGAATCGCCGCTAGTAACCGTGGATCAAGAATGCCTCGGTGAATACGTTCCCGAATAGCACACACCGCCCGTCGCGTAAATTGGGTTGCAAAAGAAGTAGGTAGCAACCTTCGGGAGGGCGCTTACCGCTTCGTGGTCATGACTATGAGGGAGTGAAATCTTAACAACCGGAAGG
+
""$'$)('.'('*2.&&&'#%)&*$'#%$*(,-0.1.$%$%&)%%(%,1.)%%%'$#&&+*()*)*+))))*.,,2-.,2+(&)'(%%$#%&&&'*)',(*,&&&(&*$'&+(**(''%')-0'&'***%&&&&&$%%%(*..))&%&(+&&%*/(,,%+-5+.4:2&0&),34'&'&'((-0/)(+)()10(+,.4(+&)*)*+./5:4-/2+%$%#&$%&&'-*(+&&&%&'#$%''((&)(-3.&&#$$%#&)+(,)%&%&$'%&(12/*%*+-/..-/1765-,,)+%+%$)(%&%%'(),-)(($&''-*''+-')-/3$$$%&(-.,,10+4.*)25446+918,.2*+-%('''))+./0/.)(***+)+)*,.,+(*')%'$#$$&&'%&(('(&&')-120))--,/,+%&)'&5-*,&.'',*3.,.('*')2*),)*-*(--/*,7791/2+&,()+*)%&'(+&-''%'*)*+/.358,)+2,,()&)&%$&,(#,+'+,.&,*.%%*,+),6).(&(%'+(+'$&($%',+00,/*(($''())')'%&'%'))+(+0)*(('(('+0//%('(),2.*+*&-&,('(+,'((**-..42+688.0.0,50(&%&(&&$'&($%&'&'*)13))(*(&*04890+1+10)&()*2*+))('..,()))/915173+3.01960(%&'''%()(,)*+,-143,1-0/.,++*,&)+)*..53210355*1%&'1.+)*'*+//,((.-473356756,/5,-,.75-+3-*$'*+-0*)+1.)#'$(()'''$%)-.40,1+,.(-/-*1---)'+-/52720'5,.73/202-3-),+&('/1024',+*,.8:;.:;60+*((-(,''(&*$-*00/12582%('((%'&&&-0/-%%'&%()+::(1/&'%#&()5/.,-,).-.-,-.94679)''&'')-*-/60%'/,/-33.-***),1(%(')00523&&.95024+**)&%&'*-&).++')(&')12230,(+()-./4586+****,-6--..('&%&(,-/3858588;454/+*.411297731,(''%#&*645;5(%&#$%%&&&((,82492./.(')*/*)***4.27/10;;,'+*)-(.*(*%()**))+,.7/&)+-3/,2+*.-'++0,*)*)+,+2/-)'%$%$*1+')'(/,-.,')%%$&%+,.7.-+.
@b3f0612d-7f26-474c-8a55-25d2fa4371b6 ch=373 read=111631 start_time=2019-12-13T07:57:33Z barcode=BC01 runid=2c9cf7bc05858273f10e7d7ec552fc0bd742dc3e
CAGGAGGAGGCAGCAGTAGGGAATATTGCACAATAGGCAAACCTGATGCAACCATACCGCGTGTGAAGAAGCCTTCCGGGTTGTAAAGTACTTTCAGCGGAGGAAGGGGTAAAAGAAGTTAATACCTTTGCTCAGTGACGTTACCGCGGCACCGGCTAACTCCGTGCCATGATAATACGGAGGTGCAAGCGTTATCAGAATTACTGGGCGTAAACTTGCGCAGGCGGTTTGTTGATCAGATGTGAAATCCCCGGGCTCAACCTGGGAACGCATCTGATACTGGCGATCTCGTAGGGGTAGAATTCCAGGTGTAGCGGTGAAATGCGTAGAGATCGGAGGAATACCGGTGGCGAAGGCGGCCCCTGGACAGACTGACGCTCAGGTGCGAAAGCGTGGGGGGAGCAAACAGGATTCGATACACCAGTCCACGCCATCAACGATGTCGACTTGGTTGCCAGGGCGTAGCTTCCAGGTGCGCGTTAAGTCGACCGCCTGGGGAAATACCGGCCGCAAGGTTAAAACTCAAATGAATTGAGGGGGGCCCGCACAGGCGGTGGAGCATGGTTTAATTCGATGCAACGCGAAGAACTATACCACGGTGGTATCCACGGGGTGCAGAGATGAGAATGTGCCTTCGGAACCGTGAGACAGGTGCTGCATGGCTGTCGTCAGCTCGTGTTGTGAAATGTTGGGTTAAGTCCCGCAACGAGCAGCCGCCGCTCGCTTGTTGCCAGCGGTCGGCCGGGAACTCAGGGAACTGCCAGTGATAAGCTGGAGGAAGGTGGGGATGACGTCAAAGTCATCATGGCCCACTTGACCAGGGCTACACGATGCTACAATGGCGCATACAAAGAGAAGCGACCTCGCGAGAGCAAGCGGACCTCATAAAGTGCGTCGTAGTCCCGGATTGGAGTCTGCAGCACCAAGCTCCATGAAGTCGGAGATCGCTAGTAATCGTGGATCAAGTACCACGGTGAATACGTTCCCGGGCCTTGTACACACCGCCCGTCACACCATGGGAGTGGGTTGCAAAGAAGTAGGTAAGCAACTTCGGGAGGCGCTTACCACTTTGTGATTCATGACTGGGGTGAAAGTCGTAACAGGTAACCGG
+
*%.*&*+&*,*,-,+,/&/0*+-,)27+++*6,-%'%(*4&3:76662-.(%&))%..(&)&&'&+*%'&&,.79/'.75080008-,,*+112,)(+--*,,.6,65/*052*%(**-9-8,/0/290+165('-+*),05-0-'&'&%)12030.142.6(#&%&''('%*(/+,1.1/.0--024/0..1**'%)%$-&*+2694850,*&'+)&)+-0/31/44;:03*(').&)+/,,+-3,*,74).*+,.64-67737.2**+,/+-+*-122((%$%&+**+-/*.,5-0/+,3/-2++5:54411,0+*(+0,*+0./+,((()('*'*+)-+*050:040*),+,1/'1.3/*(++,+'(++')+87776+1))*)'),('-/48.161()+,9:'30+*$.&*)*+('&+&%''*,#(*2:,1'-++-2/,..-&))')')(%'%$&++)'(%'(4,0+%'%$$'&*))4.8+....9/8::90.-&&%')%-*-*2..123+3062847127731-*)'-'(&&+453-.5-(*+**%*)2456/*,,'.-,(($%'-0-,-..,-'+),,*,'.41)')'+)$%(**)%%*337-.*.)(&&,''&)/0//,-0.-94678..(-)20544(',)5/36743331/2+)')*11467,//0177-4/),,)*-,-17(///2-0,..7(),2/5+*$'%&,'%('%(*0*(,**,3,,,())32./'5,/-5-1..86+(/+$%'*.26&31//2/*(,.00-1//5/820067465556513*')236-5(.+1/6/%+++**-4.4652.++)*(--/24,*/*,$&&'*-32084.)*'++)*556899210-+(++/6,,/9228566653*)+0:9;:-:.348*''-%/'3+*,-.26,+)*%.'-+%+,6613./.,,6)4)&+14-.1..32843+7070341*))*..-.&2447;907..3033)468969*3055658;5;:+.22011360236('')+0.1;5737.()/,.1/1,.5004,*'**)3.(/2,/.-*-0841361,/036:69855545994,+1*&)(*)(&&'))/-/3./08
@2fcf118a-356e-40b8-8436-cb6b7994fa59 ch=220 read=71154 start_time=2019-12-13T07:57:31Z barcode=BC01 runid=2c9cf7bc05858273f10e7d7ec552fc0bd742dc3e
CCGGTTACCTTGTTTGACTTCACCCCAATCATCATCCCACCTTAGACAGCTCCTTCCTTGCGGTTAGGCCACCGGCTTCGAAGACATTTATCAACTCGTGGTGTGACGGGCGGTGTGTACAAGGCCCGAGAACGTATTGCGGCATACTGATTCCGCGATTACTAGCGATTCCAACTTCATGTGTAGTCGAGTTGCAGACTACAATCCGAACTGAGAATGGACATGGTTTGCTTCACCTCGCGGCTTCGCTTCCCTCTGCACCATCCATTGTAGCATTGTAGCCAAGGTCATAAGGGGGGCATGATGATTTGGACGTCATCCCCGCCTTCCTCCAACTTGTCACTGGCAGTCTCGCTAGAGTCCCCAACTTAATGATGGTAACTAACGATAAGGGTTACTCGTTTGCGGGACTTAACCCAACATCTCACGACACGAGCTGACGACAACCATGCGCCACCTGTATCTCATATAGCTATCTCTCCATCTCTGGAGCCTTTATGAGAGTATGTCAAGACCTGGTAAGGTTCTTCGCGTTGCTTCGAATTAAACCACATGCTCCCACCGCTTGTGCGGACCCCTAATTCAGCACGGTTTCATTCTTGCAGACGTACTACTCAGGCGAATTACTTATTGCGTTAACTGCAGCGCAGACTTTGACATCCAGCACTTAGTACTCATCGTTTACGGCGTGGACTACTAGAGGTATCTAATCTATCCCACGCTTTCAGGACTGAGCGTCAGTTGCAGGCCAGATCGTCGCCTTCGCCACTGGTGTTCCTCCATATATCTACGCATTTCACCGCTACCATGGAATTCCACGGTGATCCTCTCCTGCACTCTAGCTGCCTGGTTTCTGGCTTACTGAAGTTAAGCTTCAGGCCTTCTACAGACCCTTGCTGCCGCCTGCTCCCTCTTTACGCCCAATAATTCCGGATAACGCTTGCCACCTACGTATTACCGCGGCTGCTGGCGCGTAGTTAGCCATTGGCTTTCTAATAAAGTGCAAATCACTCGGCTACCATTTCCTGTAGCGCCGTTCTTCCTTTATAACAGAAGTTTACAATCCGAAAACCTTCTTCACGCGGCGTTGCTCGGTCAGGGTTTCCCCCATTGCCGAAAATTCCCTACTGCTTTTGCCTCCCGTAG
+
3,'(06'*.0*(*($&'/491+-25++))%*++'0/7/,.0.2,+0.),,,-*-101*0008381/569/.9/3.-1-,))((##%*/0**)(%)+0,.8:8874576;:2330/00/388:/8/71,,139777*,((*(-,*-)/,2'6&++,.0.03-/33122/5-7)*&+012%,%)$*(-/956180/0+-./0/.19070026541/.0203+#$%(+/,26,-49455:5644,1./73.034186.-)*,-66:;;85593/-//*/*()'''()'.-/0033:'*47;06662232269+-&%)'*,-+;63,14.6.1,03(1%%%(&*4'22.7/-,0.,22252%'),,59.--+,+-(*(+,-,-)%*-07-...,&.,-,3),26174*-75;964353022-//.37681,-/.5/4,&-,-011443667<57/1-2757;6766655:2855152122/10+396874.,,-)-2-29.,1//,(+/0:69:36899<9282-/*1-;86;98718/,-232&**,-0;986/0%0+,-.3*)//*'%&(+--.3%*0*'#*+.3,(#$##(/.;:37:<-3--+)()(&'(.+*+,/115/$&''''),-,-6/0-413.2458356/320///8///:57733%+$(%&'+++-3446696;80001.1/34233267.+%(&--,-%.('&$$$/1,),+-5:82'980,//027687456:45-(,,113599795225/4246;26;9;747836668467:99:0/044.5;6)+.-''+$(($&(+*)-,73./(''()-.522133-,.'*+/*).2789;-.22:5+.,/,36327/,3*+-3-%'&+(),59:6;0*)*((46;.05//156:69;5/...81.13;823.,+)./45:9931/1298;:44/:/09/0:/5867/6-*.2,//90008;6;7(,)+-//12129&.'+'))+--70:0/:0)0,.28611)*-*)++,35963<63872(+*,)-5493,*),(',,*+70/'&+))+66,,-622''.697487:3392)++,+:86/8--.3.<12.30/0;2/9::-,2929-,1657146.(#%'*),+2.1(-20/;1.043
@ee8d4dd4-6460-41f4-ab5c-7d8499da35c5 ch=333 read=65420 start_time=2019-12-13T07:57:30Z barcode=BC01 runid=2c9cf7bc05858273f10e7d7ec552fc0bd742dc3e
CTCCTATAAGGCAGCAGCAGAATTTTCGGCAATGGAAACCTGACCGAGCAGCACCGCGTGAAGGAAGAAGGTTTTCAGTTGTAAACTTCTGTTATAAAGGAAGAACGGCGGCTACGATGGTAGCCGAGTGACGGTACTTTATTAAAGCCACGGCTAACCGTGCCTTGGCCACTTGGTAATACGTAGGTGGCAAGCGTTATCAGGAATTATTGGGCGTAAAGAGGGAGCAGGCGGCAGCAAGGGTCTGTGGTGAAAGCCTGAAGCAACTTCAGTAAGCCATAGAAACCAGGCGGCAGAGTGCAGGAGAGGGATCGTGGAATTCCATGTGTAGCGGTGAAATGCGTAGATATATGGAGGAGGAACACACCGGTGGCGAAAGGCGACGATCTGGCCTGCAACTGACGCTCCAGTCGAAAAGCGTGGGGAGCAAATAGGATTAGATACCCTAGTAGTCCACGCGTAAACGATGAGTACTAAGTGTTGGATGTCAAAGTTCGGTAGTTAACACCAATAAGTACTCCGCCTGAGTAGTACGTTCGCAAAGAATGAAACTCAAAGGAATTGACGGGGGCCCGCGCAAGCGGTGGAGCGTAATGGTTTAATTCGAAACAACGAAGAACCTTACCGTCTTGACATACTCATAAAAGGCTCCAGAGATGGAGAGATAGCTATATGAGATACAGGTGAATTGCATGGTTGTCGTCAGCTCGTGTCGTGAGATGTTGGGTTAAGTCCCGCAACGAGCGCAACCCTTATCGTTAGTTACCATCATTGGTTAGGGGACTCTAGCGGAACTGCCAGTGACAAGCTGGAGGAAGGCAGGGGATGACGTCAAATCATCATGCCCCTTATGACCTGGGCGTACCACAATGGATGGTGCAGAGGAAGCGAAGCCGCGAGTGAAATAAAACCCATAAAAAACCATTCTCCAGTTCGGATTGTAGTCTGCAACTCGGCTACATGAAGTTGGAATCGCTAGTAATCGCGAATCAATGTCGCAGTGAATACGTTCTCGGGCCTTGTACACCGCCCGTCACACCACGAGAGTTGATAACACCCGAAGCCGGTGGCCTAACCGCAAGGAAGGAGCTGTCTAAGGTGGGATTGATGATTGGGGATTTGAAGTCGTAACAAGGTAACCGG
+
*%),*)(+/062+.0./321%1(5:756::2:)))%',/:,,-7743-2/'*%0+22233+)-++,)+(//2;842&)/++,84'02635.3-,+14+-,41-12,*/-/200+-./.1771113(&))+783/,,,/74013,-1)*:586;8641,.)+15+,(('2-('&$%$***(%*&(63922956:56537213(',&)*-&+*-384442:1)'*22/1236;959.,((((,453/.+,/77757/-194403--*.)+/5/002:697++(&-1.29755,('('''''*5'3,)('+6*,+,,,4,4,5-4665(/)(&-.)52,-4/,/16679::77)./0+..(,4+4-,/*0.)'+&('&'+)),237:)&(*(-,48778570/0124717'(+.8'(+5.&022125**),05.--34122.,.001<000997765*()'&''*143100,(**+88803343;7;7;8:90:1.169()%((6.4**&-*.2/161413437.2971,,,*)/.0+136)1,/(+*4-//76.19:8.3.0616.130191+-4)'&%(+0031777-*+,004..597<:9;6<2((/)+-10(')&'-(')%#(%&-+0.,/788787:99694*,/008*++-./026+(('())&'()+++)+68745(5++*$%-'*+12188;68:89/--..;9:99:9977/..-29/00.804..80,&++/5(&/0(4)-.:7.9011/36212945;9;:-7+.(.,'(013-7:87-'(''%325787//.++/2/--/4,+3*--,..%+8674879:8857:401317*0(072/-:23278;35.22.-))%$(/525:85531136,+-,'*#%$',$/,+,(('*(,+'&/4;54:20241626--8761//-'(,2763/+2,(++.197./&))-6&--**-/204+,4;574999.--..89:;;490-92/)(((/438/4588:9::67;646%48531701+++-026;7232/0235+.-)*&)8-,,.394+3.*'(-*1*3+00/5,,253.+-0+..-2'*%*+.122+.)3.5690,3-../2,7,454,&,+**+0---2335551-1,378:57
@17454d68-94ba-44c5-a3b5-18daccdab016 ch=155 read=86402 start_time=2019-12-13T07:57:30Z barcode=BC01 runid=2c9cf7bc05858273f10e7d7ec552fc0bd742dc3e
CCGGTTACCTTGTTACGGCTTCACCCCAATTGCTGACCCTACCTTCGGCCGCTGCCTCCTTGCGGTTAGCTCACGGACTTCGAATTGCCAGCTCATGGTGTGACAGGCGGGTGTGTACAAGACCAGGGAACGTATTCGCGACATTCTGATTCGCGATTACTAGTAACTCAGCTTCATGTAGGCGAGTTTCAGCCATTGGTCGAACTGAGACTGGTTTTAAAGTTTGGCTCCACCTCGCGTGTGCATCTCTCTGTACCAGCCATTTGTAGCACATTGGCTACATAAGGGGCATGATGATTTGACGTCATCCCACCTTCCTCTGGTTAACCCAGGCAGTCTCCTTCAGTCCTCAACAATGGTAGTAACTAACGTAAAGGGTTGCGCTCGTTTGCGGGACTTAACCCAACATCTCACGACACGAGCTGACGACAGCGTGCACCACGCTGTCACCTTGTCACGAGAAATTTCCTCGATTAAAGTGAAATGCAAGGGATGTCAGAATTAGCCAGGTAAAAGGTTCTTCGCGTTGCTTCGAATTAGGCATGCTCACTACTTGTGCGGGTCCCCGATCAATTCCTTTGAGTTTTAATCTTCGTACTCCCCAGGCGGAATGCCAATGCCGTTAGCGGCAGCGCGGAGGTGTTGAAACCCCCCACACCTAGGCATTATTCATCGTTTACAGCGTGGACTACCAGAATTGTAATCCTGTTTGCTCCCCACGCTTTCCGAGCCTCAGCGTCGGTTACGATCCAGAGAGTCGCCTTCGCCACTGGGTGTTCTTCCTAATCTCTACGCGGCACCGCTACTGGGAATTCCCTCTCCTCTCTGCACCTAGATAACCAGTTTGGAATGCACCCAGTTGAGCCTGGGTATTTCACATCACTTAATCATCCGCCTACGCTCCCTTCGCCCAGTAAATCCGGATAACCTTTCATACCCTGCATACCGCGGCTGCTGGCATTCGCCGTGACTTCCTCCTTGATTGCGTCATTTATCTTCCCCAAAGACAGAGCTGCGATCCGAAAACCTTCATCACTCACGCGGCGTTGCTGCATCAGGGTTTCCCCATTTGTGCAATATTCCACTTTTACGTAGAG
+
0+,)+/(,738/02,//,2.-,').3-)&/+,-0/./6*&&4542+&'2*-31/0211,/-*-/1(.*,,-4+-17466:3--*2++21-')),(1634121/5%,25,02*-0/2347546:9,49)566996610&)*)2.5854778;740/,4,**))%-'&'(((()-41260-+-,+,./0;8,'**'%%%%$(,--3454/.6575,7;9/-6/.19-5---2/%'&''$%%('-./1700.-+.'*).2+-.8/950)(&**''$%(+,++++))*)/353/66,---.1:1--.-.10,76*)2.4:7330+)2-601.9/(064+,//.4'(/(+*/4*/40)*(+),15/,013-*.51)%&0*)//0:13/114**2.(('642*&%,.)*&.,454452(*.+*$&))1100&-12,,%'%+&)).-))$%'*.5275/8/+-$'&)%((+)5.0-+-6,7+./(&'$,)&()634,6526+44/''#(('')')/..7<.()0/625:.*,,+2-/0:7('/../&+-.)*23/')1*-11.)('(+,+.24'&'(*35,/+&%'(),*-;<*16/*0*&#*$)+0%&$(230)001-',',0,*',+-2--///)$+)%/10*+,*+15''1).-12/,+./171'(.-%2&)::87:963:2)+),-/39;785-4*&(%$/&$'$'(/+,+10*)--/773)-+).:-/)&'.11/24153440.2'%'('+-1-,-.--,03566888:;136,2,005;8671-+.7322.+)*)*'%&$'*).*(,*(2(/*3.17+*-./-+*'**)-/.7(**4/4&8079063*-))'&$$'%$&(*-**35:97.(0&)/**()),7'**+-/,.4+:8*,2(,0.3/91(+*(%&'%%%'+::555566.*&.,080.13+10)$#&$'(*33.5..-**+(%"$)*&&()(+(%'*+41.-'*&'%*'#$&*/+53()5580::;3)80/3+''$')(&)*-,/)(.44*.323555.*+++#&&(*0--3.)*-+++-.,.515;0467,*86,,41739421'*'#&))*&$'),/-&%
@92ff2c6c-e0aa-4855-9c7d-e879a0c44a5c ch=197 read=62169 start_time=2019-12-13T07:57:45Z barcode=BC01 runid=2c9cf7bc05858273f10e7d7ec552fc0bd742dc3e
TTGTGCCGCGGTCCAGTTACGTATTGCTGCATGTGGTTTAATTCGATGCAACGCGAAGAACCTGGTCTTGGCATCCACGGAAGTTTTCAGAGATGAGGCCTTCGGGAACCGTGAGACAGGTGCTGCATGGCTGTCGTCGCTCGTGTTGTGAAATGTTGGGTTAAGTCCCGCAACGGCTCCGTACTTATCCTTTGTTGCCAGCGTTGCGGCCGGGAACTCAAAGGAGACTGCCAGTGATAAACTGGAGGAAGGTGGGGATGACGTCAAAGTCATCATGGCCCAACCCCTTACGACCAGAGGCTACACACGTGCTACAATGGCGCATACAGAGAAACGACCTCGCGAGCAAGCGGACCCAGCCCTCATAAAGTGCGTCGTAGTCGGATTGGAGTGCAGCAAACCATGAAGTCGGAATCGCTGGTAATCGTGGATCAGAATGCCACGGTGAATACGTTCCCGGGCCTTGTACACACCGCCCGTCACACAGGAGTGGGTTGCAAAAGAAGTGATGGCTTAAGCCTTCCGGAGGCGCGCACCGCTTTGTGATTCATGACTGGGAGGTGAAGTCGTAGCTAAAGGTAACCGG
+
$$%/'((%%&(+0--+1/..27/5,*(%',*,-,.26<:499;732335;873.+.-))*+,*+.2,'&(-+0063+,-.*2--9;83-,---55*'*),*0--//1)3---31345+3-..67222/300090/..+*+.29:/9*)%&'/1/02;3+*+943-1.7,*.-&.%*+,-(&%$%)(*,9,)3-+08233...+-'$$*'/+)55*256638*-.(+-49:9;332+*+*-&)&,+,1(,*.,0/6801154:8:.91*'-.6;:11*/)1))&2/.()+)**,/51*%('()*+)('))*3400.251.6302+)''&'*(,51-548878441///--%'(.4*($%%*,0,.21190-.377758;17/6'.(.3,1&&'$'#$%(+)(+&+*+6001.120/421,*../710*.0/23602/6..2+'*,50-,503854/6-(2375.1-()&'*+)5:77:402-&'$%)((&(+,/45:31/32*(+++,,(+&'&$$+'$&%%*)'+,'***)*%&&-+)(+)*+8566;666321/084*,/*+/,++(')$))'*,(''(.424+6
@5f69d0e4-4a76-4b72-bde3-a5495daf5f62 ch=387 read=104752 start_time=2019-12-13T07:57:42Z barcode=BC01 runid=2c9cf7bc05858273f10e7d7ec552fc0bd742dc3e
CCGGTTACCTTGTTGCGACTTCACCCCAGTCATGAATCACCATTAGCGCCCTCCCGAAGGTTAAGCTACCTACTTCTTTTGCAACCCACTTCCATGGTGTGACGGGCGGTGTGTACAAGGCCGGGAACGTATTCGCCGTGGCATTCTGATCCACGATTACTAGCGATTCCGACTTCATGGAGTCGAGTTGCAGACTCAATCCGGACTACGACGCACTTTATGAGGTCGCTTGCTCTCGCGAAGTCGCTTCTCTTTATGCGCCATTGTAGCGGCACGTGTGTAGCCCTGGTCGTAAGGGCCATGATGACTTGACGTCATCACTTCCTCCAGTTTATCACTGGCAGTCTCGCTGATTCCCGGCCGGACCGCTGGCAGCAAAGGATAAGGGTTGCGCTCGTTGCGGGACTTAACCCAACATTTCACAGGCTGACGACAGCCATGCAGCACCTGTCTCACGGTTCCCGAAGGCACATTCTCATCTCAAGCTTCCGTGGATGTCAGACCAGGTAAAGGTTCTTCGCGTTGCATCGAATTAAACCCGCATGCTCCACCGCTTGTGCGGGCCCGTCAATTCATTTGAGTTTTAACCTTACGGCCGTACTCCCCAGGCGTCCGACTTAACGCGTTAGCTCCGGAAGCCCGCCTCAAGGGGCACAACCTCAAGTCGACATCGTTTGCGGCGTGGACTACCAGGGTATCTAATCCTGTTTGCTCCCCACGCTTTCGCACCTGACGTCAGTCTTCGTCAGGGGCCGCCTTCGCCCACCGGTATTCCTCCAGATCTCTACGCATTTCACCGCTACACCTGGAATTCTACCCCCCCCCCCCTCTACCCGAGACTCAAAGCTTGCGGTATCAGATGCAGTTCCCAGGTTTGAGCCCGAGGTTCACATCTGACTTAACAAACCGCCTGCGATGCGCTTACGCCAGTAATTCCGATTAACAGCACTTGCGCCGTATTACCGCGGCTGCTGGCACGGGTTAGCCGGTGCTTCTTCTGCGGGTAACGTCAATGAGCAAGGTATTAACTTTACTCCTTCCTCCCGCTGAAGTAGCGCACAACCCAAGGCCTTCTTCATACACGCGGCATGGCTGCATCAATTTGCGCGCCCGGTAGTGCAATATTCCCCCCACTGCTACCTGCCTCCCGTAGG
+
1/182;12849&06*+%&+,7/42750-020+0--;61,*(''.+,-467,*,.+(,,/..;05-000582**+3*9;;*443+49.',/51/-/0/44354-07-,420..*317:6662+,54.30198783'/.075:546;6567.5.*,.227112410001:652.33:40/./%&(,/,/-6-/%-)))+00.2.72698512&1..(+/51.243/3-1(*-0+,.-,21.-)%*/-),7.83-3+'%&&636;249***,*%-,*1&0%*%%(,/84-/7:5,.+*-354;78445-,()&)+84988*/$*'539*-**,0;50143441,*(++***&&'&$*.+-,)--*032868886:62'337(706-*(*-016/0112323;333;80(+*/,..,,4/22<1-+-*+955523.-.),,('&$'&).-9:7743,,*+2<:933)*.6/5*)()*451438,*')'$'(.+7/08<;:55,,(./;857417'1+5:438.-03.3-../7%&*/+4:8*0)%%&'$%)69/.2+,.1-/.,/2(00)&-.7542*$,328550870+(.)('#&,(:2+.0100::,)--/-.',-/336370.--/20*2.6&-%,''-2')+201/**43(*019:5841*0,262%//01(*.+$,,50/24:698756.31.,/33,,1,.37-99.)+)752*(+-/.;:./6.65+.1300388:89<:779)),611.-5.8;9887*&.,)/./2;7850.,,/2/-)$%'(606<1./01'+,+,(+)*%'('4-54174:59284*..)*+//73+,*,-0-,/0(*+.8-.'0.1377679899::8:-((/)+-((*//5-)'(*,8+/0127411.,/1506;:7<,-/..00%)+*(''%'(+00+.0207;542013/(-&&($'&%')+-3,.*/+*7:670:12299682'1%).,3.,-/-,,*+3098<9777--(',--,0/)()))%./2*3-1/1/-+.84*/.18*24+*66-(/3,./(,%&(%)%%'&,,'('*/*23:34951022-0-..72345:40/+$)(,+.3)&))+)-2*,0/('+%0.711151-466-++(&&'(,3./1+**9--124/
@3893a0cc-5ff9-47bc-8556-38e74c0ca6a4 ch=368 read=89655 start_time=2019-12-13T07:57:43Z barcode=BC01 runid=2c9cf7bc05858273f10e7d7ec552fc0bd742dc3e
CCGGTTACCTTGTTACGACTTCACCCAGTCATAAAATCCTACCAAAAGTGGTAAGCGCCACTCGAGAAAGTTAAAGCTACCTACTTCTTTGCAACCCACTCCCATGGTGTGACGGGCGGTGTGTAAGGCCGGAACGTATTCACCGTGGCATTCTGATCACGATTACTAGCGATTCCGACTTCATGGAGTCCCGATTGCAGACTCAATCGGACTACGACGCACTTTTATGAGGTCGCTTGCTCTCGCGAGGTCGCTTCTCTTTGTACGCCATTTGTAGCACGTGTGTAGCCCTGGTCGTAGGGCCATGATGACTTGACGTCATCCCCTTCCTCAGTTTATCACTGGCAGTCTCCTTTGGAGTTCCAGCCGGACCGCTGGCAACAAAGGATAAAGAGGTTGCGCTCGTTGCGGGACAACCCAACATTTCACAGCACGAGCTGGCGAGCAGCCCATGCAGCACCTGTCTCACAGTTCCCGAAGGCGCAATCCATCTCGCGGAAAGTTCTGTGGATGTCAAGACCAGGTAAAGGTTCTTCGCGTGCATGAATTAAACCACATGCTCCACCGCTTGTACCCCATCCATTCATTTGAGTTTAACCTTGCAGCCCGTACTCCCCAGGCGGTCGACTTAACGCGTTGGCTCCGGAAGCCACGCCTCAAGGGCACAACCTCAAGTCGACATCGTTTGTGGACTACCAGGGGTATCTAATCAATAATACGTAATA
+
&'&-,6,0425//4..-+12:5&.)*(.64,).22*,40-(,&)67++**/,.+)*./6&(),-)&**)(2-02*)*-)132*69:6385).+.07.(,,-7.-1611020.4'*2,)0+.,%%**.+5)*++'))(),5,('(+2.7146;8,,.3/')+./801+*&&*.03550-0609-/1,*(*,(()&0/,/036425-:18+:1;8640*///$)$'((-./-2403(**.)&)*('&&&&+-03')-0293+43*+%,-183;51,*(*+(-.031,)+,.4+(-548-3'+0-0/,.-,,+(*-/-049::968(*&),2402135<8256211,'&)05553'$%(,'().14,')0-26580*.--/,/'08<-,.87:6)*(-1-.),(..:93;34*9/-,+-/0,.0/+48().+,%+(-+,+)+0,(()((.)34-+-+-,,2156255620--,.73460,.5164'9*;0879::8*(('&'('((00-+$'//125557225/30602:*)+1612;744/+&'%*)*2-4*9228-..113-3.-69,*+**,02:7+%-,-./8978;30'&697,7/.3..+)&(,*'3)**538,,4:8/610142233335/())&+2.7)')+((/3*-./927%*-74,%'(+.759+0,44515267,1,&($&*(02.4:*--,(0+/.56;7/0&$-60'2/**'#&
@86881694-7eca-427a-86c2-ca15a7e528ba ch=157 read=67913 start_time=2019-12-13T07:57:40Z barcode=BC01 runid=2c9cf7bc05858273f10e7d7ec552fc0bd742dc3e
CCGGTTACCTTGTTACGACTTCACCCCAATCGCTGACCCTACCTTCGGCTGCCTCCTTGCAGTTAGCTCACGGACCGGGTATTGCCAACTCTCATGGTGTGACGGGCGGTGTGTACAAGACCGGGCAATATTCACCGCGACATTCTGATTCGCGATTACTGCTAGTATCCCGAAAGCTTCATGTAGGCGAGGTTTCAGCCTACAATCGAACTGGACTGGTTTTAAGTTTGAAACCACCTCACGGTATTGCATCTCTCTGTACCAGCCATTTGTAGCACGTGTGTAGCCCTACACATAAGGGGGGGCATGATGATTTGACGTCATCCCACCTTCCTCTGGATTGCTTGACAGCAGTCTCGCTAGAGTCCTCAGCAATGGTAGTAACTAACGACAAGGGTTGCGCTCGTTGCGGGACTTAACCCAGCATCTCACGACACGAGCTGACGACAACCATGCCACCTGTCACCTTGTCCCCGAGGATTTCCTCGATTAAGAGTAATGCAAGGGATGTCAAGTGTAGGTAAGGTTCTTCGCGTTGCTTCGAATTAAACCACGCTCCGCTACTTGTGCGGGTCCCAAATCAATTCCTTTGAGTTTTAATCTTGCGACCGTACTCCCAGGCGGAACACTTAATGCGTTAGCGGCGGCACGGAGGTGTTGAAACCCCCACACCTAGTATTCATCGTTTACGGCGTGGACTACCGAATTATCTAATCCTGTTTGCTCCCCGCTTTCGAGCCTCAGCGTCAGTTACAGTCCAGAGGTGCTTCGCCACTGGTGTTCTTCCTAATCTCTACGCATTTCACCGCTACACTAGAAATTCCCTCTCCTCTCCTGCACTCTAGATAACCAGTTTGGAGTGCAGCACCCAAGATGAGCCCGGGTATTTCACATCCCCGCCGTATTCGCTACGCTCCTTTGCAGTAAATCTGGATTAACGCTCGCCACCACGATATTACCGCGGCTGCTGGCGCGTAGTTTACAGCCGTGGCTTCACCCTTGGGTACCGTCATTATCTTCCCCAAAGACCCGGGCTTTGCAGTCCGAAAACCTTCATCACTCACGCGGCGTTGCTGCATCAGGGTTTCCCCCCATTGTGCAATATTCCCCACTGCTGCCTCCCGTAGGAG
+
1805251485;-4)''*+58;9/::9-23380..//1:.,-6:301(/+-,/**-43822--7-,,4100113*.+-663/32279/+*)))+$)(+/+++275<99495/.+++/034439+0'(&%(*80/+23-/+*+(,755886;6569566-*&$')+),-./)*'(*)&)+.0,*,,,-()-**+4;00%104/023:58-/*021125948.89-))+1:4+-5.00,31,-'(,1/.-0,--10551156748;234;4292*))*)&,,-/20,..08-+(0013225--2386,000.13227:.,-25698-96.*/5/8-&)*)-''*)'&&$(%)'%$&*-.34(')**..039566',1-,)10,*0.1)))3+2--.1*244;573323+5++(-624/3/2,-*',&/0135/*,.+,%))*...+(*)(-2+2:2/,.('1603/.'+(.*++3//)))'%%,4-37*-.+1+2++)**-+..51+*8.:7/75251499/1()-8+53956;5110/1,.122214253<;74./)))-2,,0%'+)),-.29811//$%'*,399780370.-.-:<3/.--2/15:449..11.4;1+39:6:72.$&)&1,/04457111194)620202...,),''-5.0887+&)'--*'*+13841/42079/-(-++./3889.6+)%',*./2+-*+)-,+194()'281*,+2:.0./149.4()+229762811/4/5,()%(&&#%(*0/1945322203:7981')1854446685762521173*)*),-32,(*+,/9/:2/164-.0./52240222)))50/:2;597<;5.'))//0/30.2,.-,.132,7-(.1**+2:3/0112/2+%$'&&)$((+*0./0//131/1+',%&++-/)),-'(/(0.,(*+-/3,).)$%%$'+/816;450;332635(('*(,,.31)%%)*,30:8:3480**,&'%&)).%(09:90461489999;+/4-**0*(,.*+)+*$(%%*+-+.792288;7688(4,,'*)-08677<011..001),86/<;1.788,+-71229/:0/.66/40'*(()((..-39*,60.-&(
@f02bcc60-0fca-4ea7-ab3a-94ebd38b969f ch=122 read=113489 start_time=2019-12-13T07:57:39Z barcode=BC01 runid=2c9cf7bc05858273f10e7d7ec552fc0bd742dc3e
CCAGTTACCTTGTTACGGCTTCACCCCAATCATCAATCCACTTGTAGACAGCTCCTTCCTTGCGGTTAGGCCCACCGGCTTCAGGTGGTATCGCTCTCGTGGTGTGACGGGCGGGTAGTAACAAGGCCCGGAGACATTCACCGCGACATGCTGATTCATGATTACTAGCATTCCAGCTTCAGCATGTAGTCGAGTTGCAGACTACAATCCGAATGAGAATGGTTTTATGGGTTTTGCTTCACCTCGCGGCTTCGCTTCCCTCTGCACCATCCATTGCTTAGCACGTGTAGCCCAGGTCATAAGGGCATGATGATTTGACGTCATCCCGCCTTCCTCCAGCTTGTCGCTGGCAGTCCTCGCTAGGAGTCCCCAACAATGATGGTAACAGCGATAAAGGGTTGCGCTCGTTGCGGGACAACCCAACATCTCCGCGACACGACTGGCGACAACCATGCACCACCTGTATCTTATAGCTATCTCTCCATCTCTGGAGCCTTTATGAGTATCAAGACCTCAGTAGGTTCTTCCCGCGTTACTTCAATTAAACCACATCTCCACCGCTTGTGCGGGCCAAATCGAATTCCTTTGAGTTTTCATTCTTGCAGGCAATGCCTACTCAGGCGAGGTACTTATTGCGTTAACTGCAGCACTGAACTTTGACATCCAACACTTAGTACTCATCGTTTACGGCGTGGACTACTAGGGTATCTAATCCTATTTGCTCCACGCTTTCGGGTTTGAGCGTCAGTTGCAGGCCAGATCGTCGCCTTCGCCACTGGTGTTCCTCCATATATCTGCGCATTTCACCGCTACGCCCAAAGATTCCACGATCCTCTCCTGCCTCTGGCTGCTTGGTTTCTATGGCTTTACTGAAGTTGGCTTCAGACTTTCACCACAGACCCTTGCTGCCCGCCTGCTCCCTCTTTACGCCCAATAATTCCGGATAACGCTTGCCGCCTACGTATTACCGCGGCTGCTGGCACGTAGTTAGCCGTGAAATATAATAAGTGCACCGTCCTCAGCTACCATTTCCTGTAGCCGCCGTTCTTCCGCTTATAACAGAGTTTACAATCCGAAGCGCTTCTTCCTTCACGCGGCGTTGCTCGGTCAGGGTTCCCCATTGCCGAAGATTCCCTGCTGCCTCCGTAG
+
,(%)53-//*3,04(*('+02*+/371/1-/--.33052%('&%)&'-,)'+*66028-+++-16092470;.-07.5--5/&6300,0//-*+++,./3424-))+2.1+))+&&&,,+(%&#(')+)-.%''&(./+-61,,,-/68874547;6)(02463240,,..5/))%+394.+*$'&,-079/+.4.+-288977841822'')%%''-..4/98://1.7.598./14:567;874718..:.,-513:1/1320/093989.6/)&'%%&**001--***91+-3224852379032/00/,4;11356985+/2&$''),.2,2....3/-,2()0(**')/.,())(+'((%()+57'+$''5+//334.+''%'),./.+',./*322/.//*-3/1-:83'+,2,)-)225420+),/(,%%*)+-1)1228728;393224.*-((*/0/+,)'()$#(,22453255,,*)*(-'%384:9443-+,*.**003-61/&22'-02551.1-,(,-1*''0*-&,'.)511.&*%),-17.06)*+8,107050*(,0,,.'-,/<0-55-,0*.56*.)38/0.**$&&.)&*$-%('++/),0,&*&'-,/42,12/00/9/6/435,+.&*+/461219---142.2'.'')')+635344-,./58.-,11/1-2236222%3/+2/..+)+.452.07*(((10)+-//;5.'/(''&'$%,/2637.3&$&--00108885::99758437:0/-.)&).904/.6'/-/145,).)*.4;80045---),*)''*))((.+''&')./3810,-0.01,+0*&/14/+0-0.7;81//3($&&'+*/0292-7(&%&(0*(.*.2420015--,-/79+/.++,*05++4:533,48*)107,&'$%%#/**(*+0/111344-.+*0+*35%,+,)/4863;119//,.*11:;0-)'+((')-5+-3922+.-,'(&+.016))&(&2*614(*(%)*+&56,044/1/021004.291671--,)&'-'--3740-1(+6:-/-211)&'''))*5.::<36193.0*)/,--8.--.0.976013,.4+6:/)/7.636./&),.-.*)'*./..-78*,43
@f03b7a93-7525-4954-b8bf-5569cd73cf44 ch=35 read=93101 start_time=2019-12-13T07:57:49Z barcode=BC01 runid=2c9cf7bc05858273f10e7d7ec552fc0bd742dc3e
CTCCTACAGCAGCAGTGGGAATGTTGCACAATGAGCAAGCCTGATGCAACCATGCCGCGTGTATGAAGAGAGCCTTCGGGTTGTAAAGTACTTTTCAGCGGGGAGGAAGGGAGTATTAAAGTTAATACCTTTGCTCGTGGCGTTACCCGCAGAAGAAGCACCAGCTAACTCCGTGCCAGCAGCCGCGGTAATACGGAGGTGCAAAGCGTTAATCGGAATTACTGGGCGTCTGCAAAGCGCACGCAGGCGGTTTCGTTAAGTCAGATGTGAAATCCCCGAACTGGCTGAACATACGTGCAGTCTGGCGGGGGGGGTACCGGTGCGGGTAAATGCGTAGAGATCTGGAGGAATACCGGTGGCGAAGAGCGGCCCCTGGACGAACTGACGCTCAGGCGCGAAAGCGTGGGGAGCAAGCAAGGATTAGATACCCTGGTAGTCCGCCGTAACAATGTCGACTTGGAGGTTGTGCCCGCTTGAGGCGTGGCTTCCGGAGCTAACGCGTTAAGTCGACCGCCTGGGAATGACCGCAAGGTTAAGAAACTCAAATGAATTGACGGGGGCCCGCACAAGCGGTGGGCATGTGGTTTTAATTCGATGCAACGCGAGAACCTTACCTGGTCTTGACATCCACGGGAAGTTTTCAGAGATGAATGTGCCTTCGGGAACCGTGAGACAGGTGCTGCATGGTTGTCGTCAGCTCGTGTTGTGAAATGTTGGGTTAAGTCCGCAACGAGCGCAACCCTTATCCTTTGTTGCCAACCCGGTCCGGCCGGGAACTCAAAGGAGACTGCCAGTGATAAACTGGAGGAAGATTGGGGATGACGTCAAGTCATCATGGCCACCGACCAGGGCTACCACGTGCTACAATGGCGCATACAAAGAGAAGCGACCTCGCGAGCAGAAAGCGGACCTCATAAGGTGCGTCATCCCGGATTGAGTCTGCAACTCGACTCCATGAAGTCGGAATCGCTAGTAATCGTGGATCAGGAAATGCCACGGTGAATACGTTCCCGGAGCCTTGTACACCGCCCGTCACACCATGGGAGTGGGTTGCAAAAGAAGTAGGTAGCAACCTTCGGAGGCGCTTACCACTTTGTGATTCGCGGACTGGGGTGAAGTCGTAATAGAGTAACCGG
+
&)-*)&'%(($11-/4/.))**&.)()/02;65%%(*615:52/*#%*&0333+9::;985535017*+((+49628*5042/1292.2000:;3*&)(/84*(..+2+40'''(1+578204240172231,-/0&1)(/,5*)+./,,&(*(%))'-.38010//3/00-.149:.2211412,--(,,()+,,-.,,1-0.)&&+,10715/03-8,/045;:6'*%&%&)+)+-10*/-0348:3:04)+&*+-//19*+-.)(&*41-588)-%&'$'&%$'(&&''%(&%&%#)'(&*/)(+-)('%$'#%%('''$(,(((+,&(8).$%(&..10781.3-704::/50-5-**+(%(**,3;7.*2669,%*&&*)((-/324::94,25+),.:4(6.*+-78-32',)%2*+---++.,.28540.4)'*543*'-'...9884//01001+0-(++21*$&)',(-5.07574222.1+)**317///.2585255012854,*+)'&&&)(3-+-36*+*+-.%,+-,998;744761600107:6./2)).-//3035;88.)+*1.--105<4217/*+),*5784,*'*&).--0/-6:7779/:///878851327-),,-7976,,,-.-,+()(3+-:181)6:-8367931-0/''1/33332349:5;344783*,,,/.601700/5872114.7517633-63./0).*)/4789*8+''().53192+.900:2'/1.-539,5.925;75856724**,)+,/:9793554458<81110-6.,7.'-*,6:62845543696/27:;8&().(("'$$$'').57-,))%$'*3477.638134326665676-((&+)((953.14262/,.(&*)*).1;78;224.5-'*,-.89:8+:,)-,,2'(')+,*,++.-,--0017:04415001,11/.30/)(%*-1.13;;;545))+.+-*,2+().2055;:9:65:0/,.,&*2*+/--0--.7).-**0010//4.5&*)''(1513;5)760*&).)*415*)'))----16*4(.0,../)),+)*/4.-4425+,(*%)%')&24-+*/+**-&/&&'&&%%).;7:5;
@9ebe0f4e-eff2-4f74-8da3-8365534d31ca ch=340 read=75096 start_time=2019-12-13T07:57:51Z barcode=BC01 runid=2c9cf7bc05858273f10e7d7ec552fc0bd742dc3e
CTCCTACGGGAGGCAGCAGTAGAAATTTTCGGCAATGGGGAAACCCTGACCGAGCAACGCCATACGTACGTTTTCGGATTGCCAAACTGTTATAAAGGAAGAACAGCGGCTACAGGAAGTAGTATGGTGACGATACTTTATTAAGCCACGGCTAACTACGTGCCAGCAGCCGCGGTAATACGTAGGTGGCAAGCGTTATCCAACGGGCGTAAAGAGGGAGCAGGCGGCAGCAGGTCTGTGGTGAAAGCCTGAAGCTTAACTTCAGTAAGCCATAGAAACCAGGCAGCTAAGAGGAGGGATCGTGGAATTCCATGTGTAGCAGTGAAATGCGTAGATATATGGAGGAACACACCAGTGGCGAAGGCGACGATCTGGCCTGCAGCGACGCTCAGTCCAGCGTGGGGAGCAAATAAGATTGCAGATACCTAGTAGTCCACGCCGTAAACGTGAGTACTAAAGTGTTGGATGTCAAAGTTCAGTGCTGCAGTTAACCTGGCATTACTCCGCCTGAGTGATACGTTCGCAGAATGAAACTCAAAGAAAGGGAATTGACGGGGGCCCGCACAAGCGGTGGAGCATGTGGTTTAATTCGGAAACGCGAAGAACCTTACCAGGTCTTGACATACTCGCCAAGGCTCAGGATGGAATGGCTATATATGAGATACAGGTGGTGCATGGTTGTCGTCAGCTCGTGTCGTGAGATGTTGGGTTACACGAGCGCAACCCATATCGTTAGTTACCATCATTAAGTTGGGGACTCTGCGAGACGCTGCCAGTGACAAGCTGGAGGAAGGCGAGGATGACGTCAAAATCATCATGCCTTATGACCTGGGCTGGAACACAATGGATATGGTGCAGAGAAGCCAGAAGCAGCCGCGAGGTGACAAAACCCATAAAACCATTCTCGAGTTCGGATTGTAGTCTGCAACTCGACTACGCCGGGGTGGAATCGCTAGTAATCGCGAATCAGCATGTCGCAGTGAACGAATACGTTCTCAGGCGCTTGTACACACCGCCCGTCACCGAGAGTTGAAAGTGCTTGCCGAAGCCGGTGGCCTAACCGCAAAAGGAAGGGGCATCTAAGGTGGGATTGATGATTGGGGAATTGAAGTCATGGTAACCGG
+
-/0.+(+&62)+-+))(*03+*)*,,6:7./,.19640/((+(*0)(())'),'1342/14)*((($$"$$)('&.0+-4*'**.,(*'(+,/87),)+4,.2/%0-+6/0.2..(&%%)&)*'$&&&)('&&'((,2/)/&)*&)***''&(,+..,015...('*)+-.)-+0-**(%')*--,,.31//),-.611,()&'%,-)/.23*'(*0)(*+/6:2721-/0,-7//.)+*31+-01-1511/)'(*.10,/3,$**99&+,&''**2/-..397/100.&&%*&%+3*113384,.-/3/:52010+*,+%00/184./2667645142795010.6/-.(-9377493+++,317980',.27778(('&&*-&,*)++),,6%'&%&0*+3.*.13;940'+#/'%'$%21,.+''$)),+3)&((+8+/.446&1%)$-*,+56'),+*/,5.3+12250-.5-*5756532$&2)+')%%')'&())+.8.(+,*&%&'()+%**+66&'('(5--,80,..45+'*)*',+('+--78-285+05(%)()094303/5-*++(1)+,/7;9-6395-&0/+5230..*((+(+''*+(----+6.--21,.--&&%+**,+*,'',+&+&')2'154332.%&'$*-747166645520%')*+)'()20.(%%&'(*+00-2/)&+331514'()()),'''+-40)/0+%)&()+2,(&(-+/7799*1+/)0.6/1730201'('-,203'+.&-2+1112347+013.*,)-2*10/,-1.23421-*-88+14*+/56..+)&%#(#)('')$##$%%&(''.-2350*#&%%,)-++)(),*-(&%*-#(#%(-,++*,)-(*+,6:714.&&-688038846-1(')5<7/1)4+++%%10,/0,(.,-+-*)',(+%***&&$(*/34(')*..522233,/1+0''*-.16836&111+)(&%**')((01/2/261,''$$$()*+),*&%%%&'*%(&&&'&',+())($%$&'%$+0),.-6040.4/2((,(+'').46,(-*.*,)(&&'()&')')**+-+1(*+/036263,&%(&()%&&'#%'(++/-*.2
@86b41634-30a6-4cec-9732-67a8e8892b7d ch=63 read=126311 start_time=2019-12-13T07:57:47Z barcode=BC01 runid=2c9cf7bc05858273f10e7d7ec552fc0bd742dc3e
CCAGTTGCCTTATTGCGACTGCCTTTGATCATGAGATCCACAGAGTGAAAGTACAGAAACCCTCGAAGAGTTAAGCTACTTATACTTCTTTTGCAGCCCTCCCATGGTGTGACGGGCGGTAATGTGCAAGGCCAGGAACGTATTCACCGTGGCATTCCAGATCCACGATTACTAGCGATTCCGACTTCGCTGGAGTCAGGTTGGGCTCCAGTCCGGACTACGATGACGCACAGGGTCCGCTTGCTCTCGCGAAGTCGCTACTCTTTGCTTATGTGCGCCATTTATGGCACGTGAAATGTAGCCCTGGTCATGCAGAAGGTGCGATGACGTCATCAGTTTATCACTGTAGTCCTCCAGGTTCCAAGCTGGATACGCTGGCGAGGATGGGGTTACGCGCTCGTTGCGGGACTTAATGGCATTTCACAGCACGAGCTGACGGCAAGCCATGGCACCTATCTGGTTTCGAAGGCGCATTTCTCATCTCTGAAACTTCGTGGATGTCGGACCAGGTAAAGTTCTTCGCGTTGCATCAGATTCGACCCATGCTCCACCGCTTGTGCGGGCCAAATCAATTCGGTGAGTTTCTTGCGTACATGCTCCCCAGGCAGTCGGCTTAACGCGTTAGCTCCAGGCTTCGCCTCAAAGGGCAGCCTCAAGTCGACATCGTTTACGGCGTGGACTACCAGATTATCTAATCATAACACTCCCCACTTTCGCACCTAGGCGTCAGTCACCCCGTCGGGGCCGCTTAGCCGCCCACCGAGTATTCCTCAGATCTACGCATTTCACCGCTGCACACAGATTCCTACCTCTACGGAATCAAACGGCTATCAGATGCAGTTCCCAGGTTAAGGCCAGAGGTTTCCACATCTGGCTTAACCAAACCGCCTGCGTGCAACATGCGCCCAGTAATGAAAGATTTCCCGATTAACGCTTACCCTCCATTATTACCGCGGCTGCTGGCTGGGGTTGTAATTAAGCTAACTTCTGCGGAGTAACGTCAATGGGCAAAATTATTACTTCTCCTTCCTCCCCGCTGAAAGTACTTTTAGCCCAGAGGGCTAATACATACGGCGAAACGCATCAGGCTTGCGCCCATTGTACAATGTCCCCATACTTGCCTCCGTAGAAG
+
('%'+2',.*2%.+()(&%(%'&'*+*+04&&'*&*25(%)'%(%(%&%(%&$%'%)(%'(&),)).+&*,2+,'),'&%&%((+/7+160)-,-&2.+'02)$.&)-(#*'*)/)'&(&&&('0%/0+*'&$#,+%.-()()+($%$$((**()3))&'(*13+-+-.4-..-)),+084.-,//7/%$(*-()*+))20+(&%$%'&'$(&()5/.,'*(%&'$&&'#%%&'('*.'+..*(--**)*+.++-.((0&%'(/1,*)-(&*'(()).720:+&&+(('+*('*,&$$%%++0-(+120)*&%&%()))&$$%$%&$()&(#$%$(-31,../.+*%$&)+((*$%&()++))&''(-6)$$'%-'*(')$*+/)'(((0+%%'*+//6114*'+.&%$(&)$%&&'',6.-((''++,+'&*.-+-0''%%%-,)(('''.,.%+*&'%(($&$&'&*)*-/-7,3,/152/-++,+(,+*,./4;54*)%*//41.17/0910392,.'%'+,3/0267//)1)&&+..*')(.02.*/-+*.((,),'.)(+$%*+.,,--*'$%%&)-90(0+&'%'%'&+'*+683)(,/*&+-))&&*+1+*)'()/)())0*(*)($'+),00226+)%#%%&,'*.)+(,+00,*,-*32-%*()(()+3///.16-(+*/344115..$*'%$#&-3,&+#&(4,.''',.+$'13.13/01+#-0/+((*&+,),0)&$#$$(*%&&&'1-&$))(/3-+/1+-/-,*'*+-.3:5.+,+),,)+)*&%(*+2-/,*(.-%'($&'*),-0,-(($%()*+3,--*(*)+5122.&)&(,*)*,*+$%&('(,(&&$(),+('%$$$+).%(''&'().***(,),(%'%'%((,0,+$-$%&'**'%(51+-*('*.(+%(&&'$%)3/,.2(,)(5/-38/+(3,0.250/(&'))&)&'$%$*%+($&*$$$+*.),.+/%&')&)')(**(((%*-6.$-'&)%&',/&')((0.5(083,&(+$)(($&%&'''%%(+2*''*''&'&'&(&(*'$&'&'&*-&&$&'//%(&%###'(,-,&,1+*(&')('*(*)&#$#%'%&(&+/3),6,*-(
@52b9d339-a99f-4e51-be53-e55b5b411d20 ch=1 read=31838 start_time=2019-12-13T07:57:56Z barcode=BC01 runid=2c9cf7bc05858273f10e7d7ec552fc0bd742dc3e
CTCTACGGGAGGCAGCAGTAGGGGTACGCACTCGGCAATGGGGGAAACCCTGACCGAGCAACGCCGCGTGAAGGAAGAAGGTTTTCGGATTGTAAACTTCTGTTATAAAGGAAGAACAGCGGCTACAGGAAATGGTAGCCGGTGACGTACTTTATTGGCCACGACTAACTTCGTTGTACATTATGCAGTAGGTGGCGGTATCCGGAATTATTGGGCGTAAAGAGGGCAGGCGGCAGCAAGGGTCTGTCGGTGAAAGCCTGAAGCTTAGCTTCAGTAAGCCAGAAACCAGACGGCGCTAGAGTGCAGGAGAGGATCGTGGAATTCCATGTGTAGCGGTGAAATGTCGCGTAGATATATGGAGGAACACCAGTGGCGAAAACGATCGGCCTGCAACTGACGCTCCAGTCAGCTGATATGAGAGCAAATAGGATTAGATACCCTAGTAGTCCACGCCGTAAACGATGAGAGTACTAAGTGTTGGATGTCAAAGTTCAGTACCGTTAACATAATACTCCGCCTGAGTAGTACGGTCGCAAGATTAAAACTCAAAGGAATTGACGGGGACCCGCACAAGTAGCGGAGCATGTGGTTTAATTCAAACAGCGAAGAACCTTCACTTGACATCCTTGCATTATAGCAATCGAGAAATCCTCGGGGACAAGGTGACAGGTGGTGCATGGTTGTCGATAAACAATATGAAAGATGTTGAGTTAAGTCCGCAACGAGCGCAACCAGCAATCGTTGGTGCATTAAGTTGAGGACTCTAGCGAGACTGCCTGGGTTAACCAGGAGGAAGGTGGGATGACGTCAAATCATGTACCCTTATTGTGGGCACACACGTGCTACAATGGCTGGTACAGAGATGCAATACCGTGAGGTGGAGCCAAACTTTAAACCAGTCTCAGTTCGAGTTGTAGTGAAACTCGCCTACATGAAGCTGGGTTACTGGTAATCGCGAATCAAGTCGCGGTGAATGCGTTCCGGGTCTTGTACACACCGCCCGTCACACCATGAGAGTTGGCAATGCCGAAGTCCGTGAGCTAACCGCAAAGGCAGCGGCCGAAAGGCCAGGGTCAACGATTGGGGTGAAGAATCGTAACAAAGGTAACCGGAAATTTGACAAACCGTAGGTTAACACAAATTTCCACCGACAACTTTCTTTAGCACCATGGCCGAAAAACA
+
(*,++-*75/.3100,+),+'-.((')$%$$&%)++-94371-((--08,+-/58.0**+5./05+)-.247-))(%))..++**'2--3.2138202328629222:(.+,.+143&/,-0-*/1.2-/4/-0,+,-7/(,,/1001/.1::3433.4/,-*'.(&%')*)%'%%&+-%+(*+(1%&%)**(++'%&'&)*(2+6,5,)1-*,*)().0*'(+,++-1413-.)(-(&-58310((%''(%(/3/2987,.'')..*.08533579*1,*%,1%/-,-(+'''$&(-,.0118870-((+8.5:6:9+8*8+8:7976402331:304;0,,-(%%)017:9880340(++-*(*/-234,6+&&20-.,-/(*.1/.2:896/.))%**,-./-/''(&()+&$%%'&$*+482*)+'..+-489:;))'13446:91213;9689/*++,*((&'*(-..../3/9.5.8779-8.-145+'(#'$&$'%%'%%*('%'(.:46910+)*..411+765/3-*(,0-3;;31125:,,*)0020/4-38514:7--..-,))&*,++(()/-+,-30;:.;7<3'1/)&%()*.*')*%%(%&--10(3211$$%(*&/)&&&$%)1,-/*&*,),0*',+9:+44453824593/7//885/+++/9;65662$,7.,570.-*)('&,+,3,+%+-2440-5,&*./*&'*,.12007%#$#&,0/210(+')'''*)/40,,-.-,.)+(0.-,./3677;89<879774/01-*0..6,4/.87143597999:63213*+(/*'&('.'&$'($&')))&')0286.+/-(1,,*..'%%&&())98727//193641+4145)1-62;443922;;.:989878246;0/&)(/-.+-**)/**/4534100341/.,,103,,700.%0--..0),'')*+/'()+,31312375'+*+00((062/6..((*'+,/5-/70016-,&1,332/,+,///+*,0,%-5(**()///0324544+*+--00&,))*/34:63/+.'*('%$)0./01364+5,572+)&'*)&+)+'-**(-0,(*-29477-0-+*1-*$+01*0&),+-.-3/2-**()&$&%+)'+1,441,*.84.-.%''++12+('$'$$')((&&&
@c3157f96-99a8-478a-9e67-a76b413eeb4a ch=231 read=77446 start_time=2019-12-13T07:58:02Z barcode=BC01 runid=2c9cf7bc05858273f10e7d7ec552fc0bd742dc3e
CCGGTTACCTTGTTACGACTTCACCCCAATCATCAATCCCACCTTGGAACAGCTCCCTCCTGCGGATTTAGGCCACCGGCTTCGGGTGTTATCAACTCGTGAATTAGTGACGGGCGGTGTGTACAAGGCCGAGAACGTATTCACCGCGACATGCTGATTCGCGATTATAGCGATTCCAACTTCATGTAGTCGAGTTGCAGACTACAATCCAGACAGAATGGTTTTATGGGTTTTGCTTCGCCTCGCGGCGTTCGCTTCCCTCTGCACCATCCATTGTAGCACGTGTAGCCCAGGTCATAAAGGGGGTATGATGATTTGACGTCAGCCCGCCTTCCTCCAACTTGTCTGGCAGTCTCGCTAGAGTCCCCAGCAATGATGTGGCGAAAACTGGCGATAAGGTTGCGCTCGTTTGCGGACTTAACCCAACATCTCACGACACGAGCTGACAACCATGCACCACCTGTATCTCCTTATGGCTATCTCTCCATCTCTGGGCCTTTATGAGTATGTCAAGACCTGGCAAGGAGTTCTTCGCGTTACTTCGAATTAAACCACATGCTCCGCTTGTCTGGAGCCCCAATCAATTCCTTTGAGTTTCATTCTGCGAACGGTATTACTACTCCGGGCGGAGTACTTATTGCGTTAACTGCAGCACTGAACTTTGACATCGAGCCTTAGTACTCATCGTTTGCAGCGTGGACTACTAAGAATTATCTAATCCTTGCTCCCGCTTTCAGGGACGAACGTCAGTTGCAGGCCAGATCGTCGCCTTCATACTGGTGTTCCTCCATATATCCTCGCATTTCACCGCTACATGGAATTCCACGATCCTCCTCCCTGCCTCATAGCTGCCTGGTTTCTATGGCTTACCTGAAGTTAAGCTTCAGGCTTTCCTGAACCCTTGCTGCCGCCTGCTCCTCTTTACGCCCAATGAATTCCGGATAACGCTTGCCGCATTACCGCGGCTGCTGGCGCGTAGTTAGCCGTGGCTTTCTAATAAAGTACCGTCCTCAGCTGCTGTTCCTGTAGCCGCCGTTCATCCTTTATAACAGAGTTTACGATCCGAAAACCTTCTTCCTTCGCGCGGCGTTGCTCGGTCAGGGTTTCCCCATTGCCGAAAATTCCCTACTGCTGCCCGTAGAG
+
2,-&15)+639-/4'),-1440(*++(.*6769.2.,+80*--1+&,'&&%0//08,*+,1)*,/+05)))&3-,6.-3./43(1,-*2///-1(+*3155/.1,'&()./&++*(,+('&)',',+,7+(&+,00,//1/..:,.++(),1265.,-*%$%'*+./.*,,--8.8(,%'(/-+0+.0178/(//2+487755546<16+&(',$((('971<<3*-,0..992(*.21027150*+))%(*.')+-+4++/00../3/60.+160-/-1+-*.)''*/1+)-./.1143++/1/())+))**+79900/+.-,+26*+255875(+*-(&(&'()&&*2247.&-)))%&(**2::(*$%&,()()&''('%'(,*+,&('()+)()-0:.4565620:,++13,&''.'2,(,./1331-)+-.334.,,.+--.369;/2(0)04*),++/23568&3()*%/-.//-/-(14/5998780,,-*.*'(*&(((.+-116-/55.++,+)(*')5-,3..5684903161+(+/*9:6//(**,-67/5*,,7+-,#*-&'542(+,.3)3-41,-20.-.0:6-09-(*''&%02+-,))'&)6-0.1,(3/2.,+'-,,.1-10/0-0.2.//+**+,*33481/494-..020&%&)#'&%*1/455498-82+$(&*+*328.%)*+/,+)-*0+.+0+0,)(%)*-/.47('(04*-*/8*)('(-.36.,-/+*-*./*2.--65834/-0%&-010,4'.-+-.4,(,+++341*,(&((++7<865:5124,0&&)0,0/134.01--,(&+)(+1()+.%''$%%,),)-+&(519/4.16/0+2*'('&((,)*0,-*.3;7*05+,8()(''+:;:*6''&(%),'-/2344391/54.+1.4.-)0**,225/83:0../-,05218(%&&&*)0---/71326/5+*(+)0,232--05)1,50178-+.6034.(**-3493'()$-++&('(4:-5321,(*0-39670)%),.08,*+3.5-+)*.76.-',,5((*,,-/4495998++70(313.822/:0215/86-+)105<47984,/32/+(-2-8-/44,*,-.,+,,-)()0++)&
@874a6f99-ec82-4700-800e-79ea29734b0f ch=126 read=153765 start_time=2019-12-13T07:58:10Z barcode=BC01 runid=2c9cf7bc05858273f10e7d7ec552fc0bd742dc3e
CTCCTACGGGAAGTATGAAGGAATTTTCGGCAATGGAAACCCTGACCGAGCAACGCCGCGTGAAAAGGAAGAGTTTTCGGATTGTAACTTCTGTTATAAGGAAGAACAGCGGCTACGGGAAATGGTAGCCAGTGACGGCTGCTATTAGAAAGCCACGGCTAACTACGTGCCAGCAGCCCGCGGTAATACGTAGTGGCAAGCGTTATCCGGAATTATTGGGCAAGAGACGGCAGCAGGGTCTGTGGTGAAAGCCTGAAGCTTAACTTCAGTAGCCATAGAAACCGGAGCAGCTAGAGTGCAGGGAGGATGGTGGAATTCCATGTGTGGTGAAATGCGTAGATATGGAACACCAGTGGCGAAGGCGACGATCTGGCCTGCAGCGGCCGCTCAGTCAGCGTGGGGAGCAAATAGGATTAGAATGCAAAGTAGTCCACGCCGTAAACGATGAGTACTAAGTGTTGGATGTCAAAGTTCGGCTGCAGTTAACGCAATAAGTACTCCGCCTGGAGTGAAATTACGTTCGCAAGAATGAAACTCAAAGGAATTGACGGGGCCCGCACAAGCGGTGGAGCGTGGTTTAATTCGAAGCAGCGCCTTACCAGGTCTTGACATACCCATAAAGGCTCCAGAGATGGAGAGAGATAGCTATATGAGATACAGGTGGTGCATGGTTGTCGTCAGCTCGTGTCGTGAGATGTTAAGGTTAAGTCCCGCAACAGGCGCAACCCCTTATCGTTAGTTACCATCATTAAGTTGGGGACTCTGGCAGAGACTGCCAGTGACAAGCTGGAGGGAAGGCAGGGATGACGTCAAATCATCATGCCCCTTGACCTGGGCTACGTGCTACAATGGATTGGTGCAGAGGAAAGCGAAACCGCGAGGTGAAAACAAAACCCATAAACCATTCTCGGTTGGATTGTAGTCTACTATCGACTACATGAAGTTGGAATCCTTGAAGTAATCGCAGATATGTCGCGAGTGAATACGTTTCTCAGGCCTTGGCACCGCCCGTCACACCACGAGTTGATAACGCGAAGCCGGTGGCCTAACCGCAAGGAAGGAGCTGTCTAAAGGTGCAGGATTGATGATTGGGGTGAAGTCGTAACAAGGTAACCCGG
+
')/0/-3*31'%&$%&'(/()),.9;:-6;87;73-)./-1---568575669757;8899778-(*)+)'&+.602,-0+9*$,.2-.606111//1.*1/92585'502/./45'6//6/-26,+-5-)0/-(**&#%%)*(,-+(+0.-08/-1-/&&''-,-.3+8:4-2/)1:,-0./.2(),7440.%&*,2/-./3923/2-+)(-/&)&'&&%*'''()'%)((+/*/9601123125105,*+'%))1+)'%+&'(,*)+)+'+5,.)(*(%-(0*&)++--,+*(-+-/+15.)+0+/*/.(,--2/1631,*)&(,20)4/*,486,+)*'*(*,(*02901.42/*,**-/00210004383;3/10(.133.-257-524+-/0077:**((-:532',%/'%'&'.(/%''').163+*,-3:879<52/(*,+-.,/57:/287;8;6:32.-5/'+3)&2-//73.9*2),*.362((%(&*,12,-7-/*$''')'$%$)-/1<:6974+-,-.0880188;+4-+1-3324/46448***/0,0.4//+'&()+'.+,/85-80945/0+./)3&'&'''-*'(&()/6.//6705<0,.,2++.204&'(*,-9890+)&((20,554575;89::948*5++6;99:9;9659435888245563900/..30353.50*+/1/424/5262+-/*3,165+4.4/1/,056777.9--/73598:98290*/,8-89437655,30'&&)0/48.0**+-..1.-..88.-.&*)*,)(,1324489::9:;:././2.1%,''%*))+1;43554200,,-/,,13;97:+/++,9996-&())+*)-(-*('2,4-&+(---48,.2;<81:/$$*24589:;989&2-5-*)1,,0,266.))%&(--,/63655.1*+08-.***1'((%''$'((+-46.0+2-0,/325'%'*66;99:7.7./14'363412-.-./1)39/045&0036.,)+,)5443430$0&')+172873-4+(+'5-5755/6/7*(%)**+2+(-6(/(*-&'-50/8+,,.-.5/79223-6222+*.*'.1,2.1836).1
@4437237e-34a5-47bf-b259-c7656a43337a ch=223 read=145299 start_time=2019-12-13T07:58:09Z barcode=BC01 runid=2c9cf7bc05858273f10e7d7ec552fc0bd742dc3e
CCGGTTACGCGTTTGAGCCACCCCAGTCATGAATCACCAAAGTGGTAGCGCCCTCCCGAAGGTTAAGCTACCTGCTTCTTTGCAGCCACTCCCTTGGTGTGACGGGCGGTGTGTACTGGTGGAACTGTATTCACCGTGGCATTCTGATCCCGATTACTAGCGTTCCGACTTCGTAGGTCGAGTTGCAGACTCCCAATCGGACTACGACGCGCCTGGGGATTCACTTATATAAGGTCGCTGCTGGCCATGCGCCATTGTAGCGTGTAGCCCTGGTCGTGGGTGCGGTAATGACGTAAATACACCTTCCTCAATTTATCACTGGCAGTCTCCTTTGAGTTCCCGGCCGGATACCGCTGGCAACAAAGGATAAGGGTTGCGCGCTCGTTGCGGAACCTTAACCTTCTGGCTTTATTTGACGACAGCCATGCAGCACCTCTCCACAGTTCGAAGGCGCAATCCATCTCTAGAGAGTTCTGGATGTCAAGACCAGGTAAGGTTCTTCGCGTTGCATCGAATTAAACCACATGCTCCACCGCTGTGCAGGGCCCCGTCCATTCATTTGAGTTTTAACCTTGCGGCCCGTACTCCCCAGGCGGTCGACTTAACTTAGCTCGGAAGCCACGCCTCAAGGGCTGTAACCTCAAGTCGGCATCGTTTACGGCGTGGACTACCAAATTATCTAATCCTGTTTTGCTCCCCACGCTTTCGCACCTGAGCGTCAGTCTTCGTCCAGGGGGGCCGCCGCCGGTATTCCTCCAGATCTCTACGCATTTCACCGCTACACCTGGAGATTCTACCCTCTACGAGACTCAAGCTTGCCAGTATCAGATGCAGTTCCCAGGTTGAGCCGGATTTCACATCGACTTAACCGACCGCCTGCGTGCGCTTTACGCCCAGTAATTCCGATTAACGCTTGCACCCTCCGCGTATTACCGCGGCTGCTGGCACAGGTTGGCCAGTCTTCTTCTGCGGGTAACGTCAATGAGCAAAGGTATTAACTGCTCCCTTCCTCCCCGCTGAAGTACTTTTTTTACAACCCGAAGAAGGCCTTCTTCATACGCGGCGCTTGCATCAGGCTTGCGCCCGTGTGCAATATTCCCCTGCTGCGCCTCTCCGGCTGGG
+
55,.1.,/%%$&(%')*,)'-/42+012)(*''&**-&--)'*'()(+-/01-*./*'&%0'')+'+-/0/1(%.0943;4)/.&//$&(17(1,0,0/.0.43750/31.-*)(%$%)%'()'()**,.61*+-+*&,%$)4054)26+'&&)-(,+&(')-5//..16:631**/-1*(+-77869985/2(-,+0+8080+).,1)*$&$%&'()$,'+'()'&&&'%#(&))&'*$,++&%$&)34687.-4/-,/,*+(''..71,.342..(&%$$%$(%)'&)//(,(1)'%*(*/-357+./52<:555,-+-,-+000./((,)++012.0.'/-,0.*(%(*))/,30/./.8)6-873&'.+.,)+./*0/84680.(0&('%&&+),,+2+)(*))*'%%&(+125354*13++))%$%$('-.1--+.-1703&')'*,))08399150.-,&%)%%(1/-/,''(),//3.279*0+)1*+(+.,293'-(++--769)),.,2:451-,+--001712*)'$&('(%,0,373(&&))*+86.-73+,04;;0.80101.-2/94+'7+-+699/')(0'244662.4+)''$()//1(0+1+17-.,04110.*1,+%#$').1-325+-./-224664:4%-/63676:431'/*-())0)1/+.,+85+-732++--/7:))+,32;9/+-)10/2025222-.334:77/9*)3-544*,*&)'*.6+.326:87802+)+,-/8968797:;7656:57824.37360+(*1610/272+,,$+,,.102401+/27227()+,.7,.).&-+17;15+,,)*-*'')'&)$-3,+#((,,+''%%.''$(--,(2/779+6&0/0.74-/4173----10250-/322951-2((),.5//1601122652595,2,++751610,4(-,/6&.0/,-665;99<998719812798852532353++*))(*-*+'%.&--49-7;81144/-'***1+(*',-,/12+&&(*,-60**0')-,32:6;34;2'&''(../-((&%')./3-8924;477:9+'*&('1-6.1/142-))*-3**&*)++*.4*5..--)
@1f580b5c-b619-4ab5-97ed-e24b0e755617 ch=29 read=55056 start_time=2019-12-13T07:58:24Z barcode=BC01 runid=2c9cf7bc05858273f10e7d7ec552fc0bd742dc3e
CTCCTACGGGAGGCAGCAGTGGGAATATTGCACAATGGGCGCAAGCCTGATGCAGCCATGCCGCGCGTGTATGAAGAAGGCCTTCAGGTTATAAAAGAATGCTTTCCAGCGGGGAAGGGAGTAAAGTTAATGCGCTGCTCATTGACGTTACCGCAGAAGAAGCACCGGCTAACTCCGTGCCAGCAGCCACCGTGTACGGAGGAATTGCAAGCGTTAATCAGGAATTACGGGTAAAGCGCACGCGAGCGATTTGTTAAGTCAGATGTGAAATCCCGGGCTCAACCGCAGAGACTGCATCTGATACTGGCAAGCAGGTCGTAGAGGGTAAATTCCAGGTGCGGCGGTGAAATGCGTAGGATCTGGAGGAATACCGGTGGCAGAAGGCTGGCCCCTGGACGAAGACGACGCTCAGGTGCAGCGTGGGGAGCAAACAGGATTAAGATACCCTGGTAGTCCACGCCGTAAGCGATGTCGACTTGGAGGTTGTGCCCGCTGAGGCGTGGCTTCCGGAGCTAACGCGTTAAGTCGACCGCCTGGGAGTACGGCCACCGTTAAAAAACTCAAATGAATTGACGGACCCGCACAAGTAGGCATGTAGTTTTAATTGAAGTAGCGCGAAAAGAACCTTACCGAGCATCCCTTGCATTACTCTTAATCGAAGAGGAAATCCCTTCGGGGACAAGGTGACAGGTGGTGCATGGTTGTCGTCAGCTCGTGTCGTGAGATGTTAGGTTAAGTCCACGCTTGAGCGCAACCCTTGTCGTTAGTTACTACATTAAGTTTGAGGACTCTGGCAGAAGTTTGCCTGGGTTGGCACCAGGAAGGTGGGATGACGTCAAATCATCATGCCCCTTATGTGTAGGGCTACACGTGCTACAATGGCTGGTACAGAGAGAGATGCGAGGTGGAACCAAGCAAAAACCAGTCTCAGTTCAGTTGGGCGCGACTCGCCTACATGAAGCTGGAGTTACTGGTAATCGCGAATCAGAATGTCGCGGTAGAATACGTTCGGGTCTTGTACACACTGCCCGTCACACCATGAGAGTTGGCAATACCCGAAGTCCGTATGAGCTAACCGCAAGGCAGCGGCCGAAGGTAGAGATCAGCGGTGGGAGAGTGAGAATCTCGTAACAAGGTAACCGG
+
,,11-..0-/'1/-/18133-0)-*,081,+,,3103;2.*,06./877653-+%*)44699443//0/.11/0/'*+)1,4392').-8(+)03)$&''$('+21%$'&(05-+&))+&*+.55118.4,*+%$/&'01769646484,15+04/0/')-()89;19.-,7,/07787:73210060(+,*+%%&'+6-,')&+((+220211;.;./&-(+2,)&(&&$(*8,()+2-,,,((**,$.--+2268458**.,*)'(13*/,-,6987.0+.'$**)&')'(()*192012253.2)-+')%'((*(*2+(.1.0--2/62/.024.-&()/3455:/+.+/..&+,058;53805547:.:-*7-+&&/+-2,'*)-770),167)*,(+-,*++.-:*30/+'('')*'(,,(*+27(4*7830-0-*+11390.16523565./,,.,-/7(5/..+.14/)%%/++-*-3).,19-&'%((//023)63305*3-,-/05:513-+3/3+74543103002.*'')+-*/02,0../6-:;9:0./1*682206/4-*),*&)**()-./+&&$''++-))&0.;931/.**+-%$%')*4.03-+).40*(%%*(%&%,6413.,5..-0/+&(%-)1)10*-)''*+',.+,5.063'68)3464,3/027*/234896788585821/'34103312.)***+**,/200/*-22926-.3+(*+),&(++*.-3)012-5022103//.9/.*(*'+,.$,*7++.0201--'&&'&%&'((*(%+-//72+1(+)*/.*/*)')/*,44+1048773(,--0389042.:5,,3.0.7241./+-()-,/+,.41161;20933/43334,,+('(*&&'''+,/.01-'*(.+'*,045*+665997803569$*))$'*'('))**.*,40//1304201::;2031//,'++.6/.*())1/1%(%%&%''%&(0+**,1/330102%)14/8/-+**)*%'$&*-8-/42/./8000+*'*013134;3/162.///132130.*+,./4:49/'*)(*-)()++-*104-6..*&)%01/253662;9-,+**.-*(/-+')-/49755*1-5:777-
@2afe8afa-b7d1-4584-ac2e-57135e2f8f0e ch=200 read=61525 start_time=2019-12-13T07:58:33Z barcode=BC01 runid=2c9cf7bc05858273f10e7d7ec552fc0bd742dc3e
CACGGTTACCTTGTTACACTTCACCCCAATCATCAATCCCACCTTAGACGGCTCGCTTCCTTGCGGTTAGGCCACCGGCTTCGGGTGTTATCAGCTCTCGTGGTGTGATGGGCGGTGTGTACAAGGCCGAGAGAACGTATTCACGCGACATGCTGATTCGCGATTACTATGATTCCAACTTCATGTAGTCAGTTGCAGACTACAATCCGAACTGAGAATGGTTTAAAGTTTGGCTCCACCTCACGTGTTATCCTCTCTGTACCAGCCATTGTAGCGTGTGGCTACACATAAAGGGGCATGATGATCATCCACATCCTGGTTAGCAGGCAGTCTCGCTAAGTCCTCAACTTAATGGTAGTAACTAACGACAAGGGTTGCGCTCGTTGCGGGACAACAACATCTCACGACACGAGCTGACGGCAACCATGCGCCGCCTGTCACCTTGTCCCCAGAAGAGTTTCCTCCGATTAAGAGTAATGCAAGGGATGTCAAGTGTAGGTAGTTCTTCGCGTTGCTTGGAATTAAACACATGCTCCGCTACTTGTGCGGGTCCCCGTCAATTCCTTTGAGTTTTAATCTTGCGTCCACGTACTCCCCAGGCGGAATACTTAATGCGTTGGCGGCGGCACGGAGGTGTTGAAACCCCCACCTGGTATTCATCGTTTACGGCGTGGACCACCAGGGTATCTAATCCTGTTTGCCCCCCACGCTTTCCGAGCCTCAGCGTCAGTTACAATCCAGAGTCGCCTTCGCCACTGGTGTTCTTCCTAATCTCTACGCATTTCGCCGCTACACTGGGAATTCCACTCTCCTCTCCTGCACTCTAGATAACCAGTTTGGAATGCAGCACCAGATCGAGCCAGGTATTTCACATCCCGCCAATCATCCGCCTACGCTCCTTACGCCAGTAAAATCCGGATAACGCTCGCCACCTACATTATTACCGCGGCTGCTGGCGTGGTTAGCCGTGGCTTCCTCGCTGGGTACCGTCATTATCTTCCCCAAAGACAGAGGCTTTACGATCCGAAAACCTTCATCACTCACGCGGCGTTGCTGCATCGGGGTTTCCCCATTTGTGCAATGATTCACACTGCTGCTTGCTCCGTAGAG
+
)'*-+31+.-0-(.-%+*-.95.14:*-*-/77659)4-*'0.01*+1**3/44'(/(5-/.*.8929-.781.2/050004*/%+'*....)(**+*.039762.'&''+/2.13**%&()40+0/,+)'($)(+&(&+,+)+*,--00217:;:-6-+,/004.0*)%)+544,/+,10424477676*6)-.338887666<28-+,2-+',&+//108<7,701/83/+(*.'*49530-)&%''')+*'(&'-+(&'**+2:438('''*&')'%&)()*-,+,.,*,440,0/-'*&&),..0.('%%()+,*.'&$+'(,1437723-.+,+().8,-0/)*'0'()())-*4,,-4:587/75(2019430235-92*,19-/)*(.)*,232.-'),&-'*.-3444-45&8518:7855&36)36446857000-,197(%%3'(&&)2+.)*.10(2+1+())'+37+-8-*30,27823*(*.4/2+&%**;5140(,-..%%%'*'+(0*:744211656707./.0/4///-2/88/.9:9-38484:4')0**-*6:;-181.2+()&($%%&&+*,-/55*)26967770-*&%(.,,-)*(*')*+.+51,/+-)'++-/82056/340+(,,+%++.0:45880840(,%4310731,)(,1,2/+//2.')3/00/+20+(.,9:9+(-++09.0')')/004..3..31234.,,)-/%&%')11002/95136',//+.,.:9:59''+4,-.57798:25;00267223,,%*)(1,.-0010)-00(*')*25432+)*))./.286902,-.:9405/.'./03.0,&%$)+--,/2)1.0./:7/)*,,10)',)3244316:58:.032456405*-*5'&&&*/,++-22516584242411.%+,0,/'...2;566454933/-1-4110/,11.-12.02-.:.6/.+&()*0,,-04244092,/9917:;,363/.1&*%).+08.++,-..,),-..//.05-22.010),+,+4.001.*)&()--%7:44:1.463)01()41,6,)'$-)'$&$''$#($%((*,.3925+*))
@23102472-e75e-4409-b97c-4ec3660e927c ch=300 read=138354 start_time=2019-12-13T07:58:34Z barcode=BC01 runid=2c9cf7bc05858273f10e7d7ec552fc0bd742dc3e
CCAGCTTGTTACGACTTCACCCCAATCATCATGCCCCTTATGACCTGGGCTACACGATGCTACAATGGATGGTGCAGAGAGCGAAGCCGCGGGTGAAGCAAAACCCATGGAAACCATTCTCGGAACGGTTGTAGTCTGCAACTCGAGCTACATGAAGTTGGAATCGCTAGTAATCATGAATCAGCCATCGCGGTGAATACGTTCTCGGGCCTTGTACACACCGCCCGTCACACCGAGAGTTGATAACACCCGGAAGCCGGTGGCCTAACCGCAAGAGGAAGGGCTGTCTAAGGTGCAGGATTGATGATTGAGAGAGGGTGGAAGTCGTATGCGAACCGG
+
1-'())'%))$'*&*,/-10784+6.2.11116,6.+,4+'&%40-,-(()+*''))-*.+,./96610031),-.,*)%*+$(*(-620,'/&').(-2;:1/5-+-'%*''+2348724+''#$,*/0*(').2,.01(112,,+-,(,,0/26.4/7/69894645252922'+*+30,+%&$$&.-1,6223745536;8792818.,)%%$(%)$04269724643(+)*(('(43*+4141*40*+**-*,64964;/4,-553-.3+)'(')))(+64465558-2/-$&),)8,1222*0*&$'&('.1,31',)),+'&%##%&&'))-*
@06b45400-fd69-4c4d-93ed-b867caed7ee1 ch=2 read=32489 start_time=2019-12-13T07:58:32Z barcode=BC01 runid=2c9cf7bc05858273f10e7d7ec552fc0bd742dc3e
CTCCTACGGGAGGCAGCAGTGGGAATATTGCACAATGGGCGCAAAAGCCTGATGCAGCCATGCCGCGTGTATGAAGAAGGCCCACCGGGTTCGCCAGCGATCCGTTGGTCAGTTGCTGGTTGATTGATTATTGATATGCGGTGGCGAAGGCGGCCCTGGACGAAGACTGACGCTCGAAGCGTGGGGAGCAAAACGGATTGGGCACCCTGGTAGTCACGCCGTAAACGATGTCGACTTGGAGTTTGTGCCCGCTTGAGGCGTGGCTTCCGGAGCTAACGCGTTAAGTCGACCGCCTGAGAGGAGTACGGCCGCAAAGGTTAAAACTCAAATGAATTGACGGGGGCCCGCACAAGCGGTGGAGCGTAATGGTTTAATTCGATGCAACGCGAAGAACCTTACCTGAATGTGACATCCACGGAAGTTTTCAGAGATGAGAATGTGCCTTCCGGGAACCGTGAGACAGGTGCTGCATGGCTGTATTAATGTTGTGAAATGTTGGGTTAAGTCCCGCAACGAGCGCAGCCGCCGCTTTGTTGCCAGCGGTCCGGCCGGGCATCAAAGGAGACTGCCAGTGATAGCTGGAGGAAGGTGGGGATGACGTCAAGTCATCCATGGCCCCACCCACGACCAGGGCTACACGTTATACAATGGCGCATACAAAGCGACCTCGCGCGAAGCGGACCTCATAAAGTGCGTCGTAGTCCCGGATTGGAGTCTGCAACTCGGCTCCATGAAGTGGAATCGCTAGTAATCGTGGATCAGAATGCCACGGTGAATACGTTCGGGCCTTGTACACCGCCCGTCACACCATGGGAGTGGGTTGCAAAGAAGTAGGTAGCTTCGGGAGGGCGCTTACCACTTTGTGATTCACTTGACTGGGTGAGTGTAACAAGGTAACGG
+
)+*/1475<0,01.12544805-),+043-,+-1;213/.+,/,+),-42126456/4456466./.0266771.'*+,*+&%%),0.$####$$&$&&####$)&%$&&$&*(###$$%#%$####$#$##$$##$$+,0./6--*0/821,25-(/1*))')%+*)+,011)*%()'),//.30&,+.72,/(.')+**%%#+-*)/21)/0-'/*02//2;00.+,%/.2/-/-0+*,3/(&,*-0+'--0..-231/2812513-.,)+314210+5,9-010001445/+)&%&&(%'(*615754178+.2.26<:100/+370040607*-+)/1**.,*,--.-+-14233)*+),+1.*40:8617:./0,+,6/114016+*,3142-1943**+%,'(+-10/,.,../-19<604-+'*,-+&()*%0(*915,-+4-142:962.004'16+++**424,'&$&)',('&''//,0/361/52;1540+('&(3(+(0.1810-+-0/$&&&-.&'*38+-64542-038314182.-2/.%+-+61-5*./0715.-0+*'%&&'),,(*,-.143(452.3213321+++00*.,%#&&,,-0)#')'&)*23:143512/.+,(*/323729-,..-4662/(**'()01431**(%&))%0/93040/%%-62,.45776376602)*,/+:290/0157::89666/3+),/(+0/-++.7584)%%)'*)0,-.8;980/0-(+/178.*,-31('5325/135'51818000/.,./059-..*')*+31968.())/.,.4,/*/*%(((*&+,)+&&%&+,5/*12,1,,5,,42&0133/1586;5%%%%'$+..62,%)&''(*+,-*)--0.8*-
@dbfab96d-cbde-4945-a4a6-dee8abbc392a ch=68 read=73791 start_time=2019-12-13T07:58:37Z barcode=BC01 runid=2c9cf7bc05858273f10e7d7ec552fc0bd742dc3e
TTGGACGCCCGGTATGCCTTCGTTCAGTTACGTATTGCTGTGAACGCTGAAGAAGTTGTCGGTGTCTTTGTGTTAGCTTCTTGCCTGTCGCTCTATCTTCCCGGTTACCTTGTTACGACTTCACTGATCATGAATCACAAAGTGGTAAAGTGCCCTCGAAGAGTTAAAGCTACCTACTTCTTTTGCAACCTCCATGGTGTGACCCAGGCGAGGTGCCATGCAAAGGCCCGGGCAATATTCACCGTGGCATTCTGATCCACGATTGCCAGCGATTCCGACTTCATGGAGTCGAGTTGCAGACTCAATCGGACTACGACGCGCATGAGGAGTCCGCTTGCTCTCGCGAGGTCGCTTCTCTTTGTATGCGCCATTTGTAGCACTTATTAGCCCTGGTCATGGGGCCATGATGACTTGACGTCATCCCACCTTCCTCCAGTTTATCACTTGGCAGTCTCCTTTGAGTTCCGAAAGCCGGACCGCTGGCAATAAGGATAGAGTTGCGCTCGTTGCGGGACTTAACATTTCACAACACGACTGGCGGCGACAGCCATTACGGCACCTGTCTCACGGTTCCCGAGGCACATTCTCATCTCTGAAACTTCCGTGGATGTCAAGACCAGGTAAAGGTTCTTCGCGTTGCATCGAATTAAACCACATGCTCCACCGCTGTGCGGGCCCCGTCAATTCATTTGAGTTTTAACCTTGCGGCCGTACTCCCCAGGCGGTCGACTTAACGCGTTAGCTCCGGAAGCCACGCCTCAAGGGCACAACCTCCAAGTCGACATCGTTTTACGGCGTGGACTGCAAATTATCTAATCCTGTTTTGCTCCCACGCTTTCCGCTGCCTGGCGTCAGTCTTCGTCCAGGGGCCGCGCTTCATACCGGTATTCCTCCAGATCTCTACGCATTTCACCGCTACACCTGGAATTCCTACCCCCTCTACGAGACTCAAAACTTGCCAGTATCGGAGTCACAGTTCCCAGGTTAGGCCCGGGGATTTCACATCGACTTAACCGACCGCCTGCGTGCGCTTGCCGCGCCCAGTAATTCCGATTAACGCTTACTTGCCTCCATTACCGCGGCTGCTGGCGCAGCGGAGTTGGCCAGTGCTTCTTCTGCGGGTAACGTCAATGAGCAAGGTATTAACTGCCACTCACGCTGAAATTGCTTTGGCAGAAGGCCTTCATACGCGCGGCATGGCTGCATCAGGCTTGCGCCCATTGTGCAATATTCCCCATACTTGCCTCCGTAGG
+
*"')#%$%&'(('('&)'')+*,16'..:12/1.+3.237)**-+))*)*-'+*(15./5)2,.653;533,4,,&)'.--5./71354'')*668::.:0(,70:-1729/11/041766.++++,.0)0+,941.132.+,08226+)/&-0+,/$&+)&*,6/:/*,-07:6/35821:90-01(/.+/7+,112..++(&$%)-*.(*%$%%$#%&))0*0-2++030/...-/30/3821/2../631./01+(*+*3+(,(&%&)+.3;84045:5(*,,(')*-'*,512/01561+1-30:110,-,,/**&'$'%(+*&*,/2'*'))*,,.0///)+-./,/3111,1/-)0124857;72:,''')*$&&&$*(''170,-688/802201888444/,+++*-...,+-.8/+-01857,-(()0:3/0--*-(*-/-.3015/,1(&&,024-%')'(.1-899:687-:-,3*2.,704.-%,+8-0,.-./08562:.-**'2,0/3;53121410++&$%+)')'(+,.,./4,6/.3100/2--)./34.//4*104)(&++)(./2;50330/-+'&(+(+-/*)+,/975..+))))&-)+710;-&*20.4<;:;290+,/00((+,*,;;:;././23436135)*&%)*1.50276-*-0088;93075-&*/:9+/4/./.,+,6.8+6/00-,*($116'765631405.53602,)'011.2//0,072424:663+/7./,/1343.5(,()*+/.20133735(%),0*,,-557/(.&%'+5-21.)(*,0/2/8:0,/,17-(,*-/70.,&'&$()(('&')+---.,514500(..*(44*-(+-3/,.109(1.01;86.3)(',,-989883761<.,+52+,6,,.194705.6-7-.&35641/-()*)+22/00372',,0-0,&(-,55)-&&(&&*',,:13/-/2/.+,-02))+*-'76-)''(**&%',)2./*+--1+88655-++,)-++(+*'*&*((')--7012'))2524.-**'$)&&$'+(3+'-**/-+**-*-12,2)(%&$(%*+')2.',/4.1-+,5,97<30///2**+6525110,+,','*&/,/29352320/)'(*&)*--1-30-/*+*,&'&+%%((-'((%'355/0*/,*1)'#&&*)&'(*+8+0/+6-+,,0/-,,6..-1./-/17667.*+(),'',1)44+./7,
@c3ba32e9-851e-4fcf-88e5-63713362b8f0 ch=155 read=86532 start_time=2019-12-13T07:58:42Z barcode=BC01 runid=2c9cf7bc05858273f10e7d7ec552fc0bd742dc3e
CCGGTTACCTTGTTACGACTTCACCCCCCAGTCCTTGAATCACAAAGTGGTAAGCGCCCTCGAAGGATTAAATACCTACTTCTTTGCAACCCACTCCCGCCGTGTGACGGGCGGTGTGTACAGGCCCGGAACGTATTCACCGTGGCATTCTGATCCACGATTACTAGCGATTCCGACTTCATGGGAGTCGAGTTGCAGACTCAATGCGGACGACACTTTATGAGTCGCTTGCTCTCGCGGTAGCTGCTTTGTAGCGCTTCATTGTGCGTGTGTAGCCACGGTGTAAGAGGCCGCTGATGACTTGACGTCATCCCACCTTCCTCAGTTTATCACTGGCAGTCTCCTTTGGGGTTCCAGCCCGGACCGCTGGCAGCGGGGATAAGGTTGGCGCTCGTTGCGGGACTTAACCCAACATTTCACAACACGAGCTGACGACAGCCATGCAGCACCTGTCTCACGGTTCCCGGCCATTCTCATCTCTAAGAAAGCCGTGGATGTCCAGACCAGGTAAGGTTCTTCGCGCGTTGCATCGAATTAAATACATGGCTCCACCGCTTGTGGGCCCCGTCAATTCATTTGAGTTTTAACCTTTACCGGCCATGCTCAGGCGGATCGACTTAACGCGTTAAGCTCCGGAAGCCACGCCTCAGGGCACAACCTCCAAGTCGACATCGTTTGCGTGGACTACCAGATTATCTAATCCTGTTTGCTCCCCACGCTTTCTTTGGCATCCAGTCTTCGTCCAGGGGCCGCCTTCGCCACCGGTATTCCTCAGATCTCTACGCATTTCCACCGCTGCACCTGAATTCCTACCCCCCTCTACGAGACTCGGCTTGCCATTATCAGATGCAGTTCCCCAGGTTGGGCCAGGATTTCACATCTGACTTAACAGACCGCCTGCGTGCGCTTACGCCAATGTAATTCCGATTAACGCTTGCACCTCCGTATTACCGCGGCTGCTGGCTGGAGTTGGCAGATCTTCTTCTGCGGGTAACGTCAATGGGCATTAACTTTACTCCTTCCTCCCCGCTGAAAGTACTGGCAGAGGCCTTCTTCGCCACACGCGGCGTAAAAAACGCATCGGGCTTGCGCCCATTGTGCAATATTCCCCTGCTGCCTCCCGTAG
+
75+1/:/095:,3-*,2*2292370634)(&),+.,+,73/+*-(2&**3/10)*-10511,/+..)1.0.((*-50+13:1990).0,-5/$&(560$%&%)(')-2571+).*,/**(*&'$*('-+/,,(++,52-//,1.643883*++-8*(++.8.+.)&*,+008350(,3-/.454((*,+*)-,,*/('876/.,+$+,5+.(&)')-00-+)(+(0'')'*+1202'&&%%&(*-*+02-,('&&%+.02113**'()+(-*+*+,.&)&-,,)*+*%0(87%'%&')(*(('*+50101*55,'/40-91.1',*;62357::6;-+*,+-,'%&$%'(+-3.*'*14+1.187,-.,,,&*)$&--555/1519(/+-.04.41/13;91,-,/*/1/-1175;.-++/0/.1417775&20-8132501'4(2348956688.-.-76423&'&%%'*4+'(*-/310)'$((&$&()+.387..3$*(,(*+-3126)21:9:<310,+.2000545+)103184(+..3,**+-0+.*%%$$+(%(*+7.(/26597:704:2-)(-<:6,83-10*)141237).'-+*%+',*2.3/2./103.0*&''('+)+--23/,/#)'&)+.6/+(*65.&)-/31*6*++23541637834;+&%(%(())-&('*)+-,..,0274896.76,$'(480+,+)+04.++,+-(*%+*-,-15504,-1+(/56,4:35,/)$#)*-/:07443--)),-,122021234714;3--+02**'#'&+5.'*1/.1()'40678.*2101.(,*)+,*1+/,-4,-&.+.2&/-557355360,('0-&&,2/2-%&&&0.,.&++.,,---1/302156762482775.88-(+(%(110),,'&&&+1,)(*3-:280.//*++.3*-4&1)+/-/-,-.70228852/&)-&'*.'&%%'&**+617<8547..((-;1//1-91-+,+&+/+1()1*)..4)*('))-10.'+-/293/.*+)''*&$',(5-7;66;8('%'(*,-13,)&&+.745-)()&)1'31-.3&003;3,/4.0+4/401236471''),+,4)49(*7**
@284c553b-d00c-4554-9ee2-f6a0b25d7913 ch=459 read=60401 start_time=2019-12-13T07:58:53Z barcode=BC01 runid=2c9cf7bc05858273f10e7d7ec552fc0bd742dc3e
TTGTTATGCTTCGTTCGGTTACGTATTGCTAGTTGTCGGTGTCTTTGTGTTAACCTACTTGGCTGTCGCTCTATCTTCCGGTTACCTTGTTACGACTTCACCCCAATCATCAATCCCACCTTAGACAGCTCCTTCCTTGCGGTTAGGCCACCGGCTTCGGGTGTTATCAACTCTCGTGGTGTGACCCGGGCGGCGTGTACAAGGCCGAGAACGTATTCACCGCGACATGCTGATTCCGCGATTACTAGCGTTTAACTTCATGTAGTCGAGTTGCAGACTATAATCCGAACTGAGGAGAAAGGTTTTATGGGTTTTGCTTCACCTCGCGGCTTCGCCTCTACCATCCATTGTAGCGTGTGTAGCCCAGGTCATAAGGGGCATGATGGTTGACGTCATCCCGCCTTCCCTCAGCTTGTCGCAGCAGTCTCGCTAGAGTCCCCAGCAATGATGGTAACTAACGATAAGGGTTGCGCTCGTTGCGGGACTTAACCCAACATCTCACGACGCGAGCTGGCGGCAACCATGCACCACCTGTATCTCATATAGCTATCTCTCCATCTCTGGAGCCTTTATGAGTATGTCAAGAGACCTGGTAAGGTTCTTCGCGTTACTTCGAATTAAACCACATGCTCCACCGCTTGTGCGGGCCCGTCAATTCCTTTGAGTTTCATTCTTGCGGGCAATACTAGAGCGAATTACTTATTGCGTTAACACGGCACCGAACTTTGACATCCAACGCCGGTACTCATCGTTTACGGCGTGGACTACTGGGGTATCTAATCCTATTTGCTCCCCACGCTTTCGGGACTGAGCGTCAGTTGCAGGCCAGATCGTCGCCTTCGCCACTGGTGTTCCTCCATATATCTACGCATTTCACCGCTACACATGGAATTCCACGATCCTCTCTCCTGCACTCTAGCTGCCTGGTTTCTATGGCTTACTGAAGTTAAGCTTCAGGCTTTCACCACAGACCCTTGCCTTGCCGCCTGCTCCTCTTTACGCCCAATAATTCCGGATAACGCTTGCCACCTGCATATTACCGCGGCTGCTGGCACGTATAGTTAGCCGGCTTTCTAATAAAGTACCGTCACTCGGCTACCATTTCCTGCTTAGCCGCCGTTCTTCCTTTATAACAAGAAGTTTACAATCCGAAAACGCTTCTTCCTTCACGCGTTGCTCGGTCAGGGTTTCCCCCATTGCCGAAAATTCCCTACTGCTGCCTCCAGG
+
#$#,($')/141**/5&7.80337628,+,,,/3//2(868979<;.6172.%.1)$+)-184758346564679:-8-(+4713/,7+/3*+-(/0.--.37.+--.7885;306))0,//,.052.0/047:3..0029:4:23:00-3,2612753;932050200%)(()..568744508.-1580)%#%'%*%)(+(+,+%'+,1..00494-0935557374452/7.2*--0/361/,'''*,4(0()/6158797816-(,(3+266,((#%+++/2111///&,+(',+,%)*8;+028;37;;0&107.-0:/5,*,,)**&%'()+)&-0-338310(*(,-53552411-65+,4344727+26.136//-+(2.,/843,++-3*)6--(+++(2)&,,413.((%'(*15322-*,-,+..073**$)&.)+,/197796358100037/257<79333228:66/9)1+3-4+1-'.2,-+*(,).030//,,/2421/&++-,5751+,(-5455+,023645444--,-.3757638:,.54/1,/&%(((,-./++(*),*(&(&&')+9;31.0/1/71<:7;87909/&.594,4*2+4<;9;342423338248,--.*/.2-4*++&$(&+'0001073.+30;;538;315,0,44412.+++&)&(+.,..+'(2)*:0003331.)$&&+)&(%'*310:7323670'0-./-)).+-/468:986<8./-4./05:677587.2/%%')4348210.,1<4101+-32+1--.14-*;;51'('((/55164;564795743488:;7--,+.,-28)'%)1-..:23./4%*'*,86/%++,/48:768946643-1&'%-/%5+5-+-//11632//-/76770111-''(),.,'(+.:43547/8224124180.9/0&')25625984:93258233267<-5-+.,+))3;1510/1/4904/64----%%-4++.+---4.42/4.*+1-,9-,3,(%'%+&+1028725322990:,+$+'-)((/09,+,-,+))+,%&),*1:1,/1299/.,-.6274549:67;:87/.'*&(+6837;68;88:5/*/+*,0'2+,%')+.4.)+,.23/,09:7-%(1+57;977<7-+,'().*,0,.-,,+7661;2/8;<))./)-0,+320//53))(/3241//7-4($')
@d416dd32-d8e4-43ab-af92-44f229e04574 ch=443 read=61266 start_time=2019-12-13T07:58:51Z barcode=BC01 runid=2c9cf7bc05858273f10e7d7ec552fc0bd742dc3e
CTCTACGGAGGCAGCAGTGAGAATATTACTGTGGGCGCAAGCCTGATGCAGCCATGCCGCGTGTATGAAGAAGAAGACCTTCGGGTTGTAAGTACTTTTGGCAGAGGGAGGAGAGTGAAGTTAATACCTTTGCTCATTGACGTTACCCGCAGAAAGAAACACCAGCTAACTCGTGCCAGCAGCCGCGGTAATACGGAGGTTTTAGCGTTAATCAGATTACACTGGGCGTAAGCGCGCAGGCGGTTTGTTAAGTCCAGACCGTCCCCGGGCTCAACCTGGGGAACTGCATCTGATACTGGCAAGCTTGAGTCTCGTAGAGGTGGAATTCCAGGTGTAGCGGTGAAATACGTAGAGATCTGGAGAATACCGGTGGCGCGAGGCGGCCCCCCCTGGACGAAGACTGACGCTCAGGTGCGAAAGCGTGGGGAGCAAGCAGGATTAGATACCCTGGTAGTCACGCCGTAAACGATAAACTTGGGTTGTGCCCGCTTGAAGCGTGGCTTCCGGAACTAACGCGTTAAGTCGACCGCCTGAAGATACGGCCGCAAGGTTAAAACTCAAATGAATTGACGGGGGCCCGCACAAGCGTTGGAGCATGTGGTTTAATTCGATGCAACGCGAAAAGAACCTTACCTGGTCTTGACATCCACGGGAAGTTTCAGAGATGAGAATGTGCCTTCGGGAACCGTGAGACAGGTGCTGCATGGCTGTCGTCAGCTCGTGTTGTGAAAGAAATGTTGGGTTAAGTCCCGCAACAGCGCAACCCTTATCGCTGTTGCCAGTGGTCGACAGCCGGGAACTCAAAGGGGAACTGCCGTGGTATA
+
).0(),/7/150140(*-'$'//8/7.)('&(*10+(,-7/97322400/,.4,0)/)*,66988821+).*&),)&.5192/2333(+55(+*(('&%*)-,,*..**+()&&'*(*-*.658443+.4,+555-7...75/;0,:0()((/2*#),''+.4(%''(0-+-()&.633-,,6-)&**&,)((3.1)(*(24.,+,028573//)),/--&')23.0+*,,%(&+')(*-*),/30(2,:,550&%)%(*''+/4+*-+,06+4/0-.32+()'((/('#%'(/00858344,(&%(&,,.02718*),)&-/-++-0)+5841*(*)0520,3/*%+)'$&*(+-1186/-)0,+-+&+%(''&(),,.,4-8/177.&(-86:314...$+(/)--1(*893/-.1,,-40/22*)'(+.&-../*0,))+--6:029;87605&.,534557*.)()$$(),+-1+,5,0(-7,'..0+/)+*1/-2--2*1,1,*.0232,,,3.3+./4789:8840-%&%&)*12834.215*4267<;054349--&&%*)+++)-7:/27+&,'*,-,,*(,/*()))/(+.57;;073:302436646300281,'.2.*('%(().24600-*-,,5,,216)+*)-8/1+,,-.82,)/,,*7-1:898+:969734610225158:8:922&()../034..-(*..399.80--43-*$)''%$&()04.6,+,+.1')42-1%-..,1,,10+1356,,.-151,2,-.21-))#'#&()*/,'$-/..2*(),&%)113+(&&%#%$#$
@750ec976-617f-4c19-8893-59131ff5af9c ch=218 read=105969 start_time=2019-12-13T07:59:01Z barcode=BC01 runid=2c9cf7bc05858273f10e7d7ec552fc0bd742dc3e
CCGGTTACTTGTTACGACTTCACCCCAGTCATGAATCACAAAGTGGTAAGCGCCCTCCCGAAGGTTAAGCTACCTGCGCTTCTTTTTGCAACCCACTCCCATGGTGTGACGGGCGGTGTCACAAGGCCCGGGAACGTATTCACCGTGGCATTCCTGATCCACGATTACTAGCGATTCCGACTTCATGAGTCGAGTTGCAGACTCAATCCGGACTACGACGCACTTTATGAGGTCACTTGCTCTCGCTGAGGTCGCTTCTCTTTGTATGCGCCATTGTAGCACGTGTGTAGCCCTGGTCATGCGCCAAAAGTGATACAGGCATCATCCCCACCTTCCTCAGTTTATCACTGGCAGTCTCCTTTGAGTTCAGCCGGACCGCTGGCAACAAAGGATAAAGAGGGTTGCGCTCGTTGCGGGACTTAACCCAACATTTCACAACACGAGCTGGCGACAGCCATGCAGCACCTGTCTCACGGTTCCCCGAGCGCATTCTCTCATCTCTGAAACTTCGTGGATGTCAAGACCAGGTAAGGTTCTTCGCGCGTTGCATCGAATTAAACCACATGCTCCACCGCTTGTGCGACCCCGTCAATTCATTTTGAGTTTAACCTTGCGGCCCATGCTCTCCCAGGCGGTCGACTTAACGCGTTAAGCTCCGGAAGCCACGCCGCAAGACCTCAGATCACGACATCGTTTACGGCGTGGACTACCAGGGTATCTAATCCTGTTTGCTCCCACGCTTTCGCACCTGGGCGTCAGTCTTCGTCCAGGGGGCCGCCTTCGCCACCGGTATTTCTCAAGATCTACGCATTTCACCGCTACACCGCAGATTCTACCCCCCTCTACGAGACTCAAGCTTGCCAGTATCAGATGCCAGTTCCCAGGTTGGGCCCGGGGATTTCACATCTGAAGCTTAACAAACCATACCGTGCGCTTTGCGCGCCCAGTAATTCCGATTAACCTTGCACCCTCCGTATTACCGCGGCTGCTGGCGCAGGTTAGCCGGTGCTTCTTCTGCGGAGGTAACGTCAATAAAAGTATTAACTTTACTCCCTTCCTCCCGCTGAAATTGCTTTACAACCCGAAGGCCTTCTTCATACGCGGCATGGCTGCATCGAACTGCGCCCATTGTGCAATATTCCCCTGCTGCCTCCCGTAG
+
97+435///9/42--)''.+0.476+,,6/&')(21/-/(.-,,35/33(,./;;5-(&(%'(-.33,)*1'*-))+(*;-8186-+'(-/-3+$')31..,.2,./-.0/7920810,&&)28,8/7+-/+06/+*%(&(+9:6;4;535:3././2-'&((41911---,+/6948./0806,2.+,../01*:/.((40173;44,41581011/10.+-490.11//6/.%*032312/0'+()&'&)+/1292875<5--.08:5:<:3;1-,.-+-*))./0001<005997)+''%&$+/2(')**&$%%'(,.048:236.,/56/6--.+--2))*--90://-45623*(.**.,79,'(*.29378345351.../7,/--.65++$-,*)3++%%%'0060-*371+,).&,'(*-2158(.(++*1+//.106/9.-+3-/.;0::-+,+'0.+,-.+-(+(+*814:'(&))&223:1/-'*-5772%%'(&((&+(45<9812232446<357625+6-;68<3,*)*,-811...('(,(/5213///122347353/.2-,-,,*&%%&&&(+.8290,*582*-.6;:593323.0-24:+%)%&))(07-*2650511251242.,,,+*-0&'(,/3/---*.1)+*-+$)'/*.3645('&*+/0104/69/:40)+,000;91334135+-.+.-.3018434335<1///083)+*+-:3-04/573-)8:9;911.--81690-'*48:10105837.--6.0607226:(/,,.'')20,*+*.+6;98788**+()./(#'(-/331)*,2656--/.*.4466457&'),.203:*-../0&('*%+(*+9<6:0/..,:2,293('26,)-86.,10155+&,$%$&(607:715**++.1362-*./)$,*+',0,*&,(1+:610/6+/&(%'&%(,282/32/),4438;464;886664.,&*$03.9/./4/71,34:201.2/6--$'(02:669-.')+/1)&+&(.-.*.-*$)*08,1:98,88.)45511*-'$&%&%&)-+*&%&(0*0/72811;810)*'))/,//4/./02.33+'&&)&,-65/%*,+-98579-/),01,,-3454,+8:+((&%
@cf064c9e-1109-4fc8-bf3c-49175df921b6 ch=17 read=37576 start_time=2019-12-13T07:59:06Z barcode=BC01 runid=2c9cf7bc05858273f10e7d7ec552fc0bd742dc3e
CTCCTGGGAGGCAGCAGTGGGAATATTGCACAATGGAAACCCTGATGCAACGCCGCGGCGTGATGATGAGTTTTCGGATCGTAAGCTCTGTCTTTAGGAAGATAATGACGGTACCCAGGAGGAAATACGGCTAACTACGTGCCAGCAGCCGCAGTATGCATGGAGTGGCGAGAGAGCGTTATCGGATTTACCTGGGCGTAAAGGGCGTAGGCGGATGATTAAGTGGGATGTGAAATACCCGGGCTCAACTTGGGTGCTGCATTCCAAACTGGTTATCTAGAGTTGCAGAGGAGAGGAGTGGAATTCCTAGTGTAGCGGTGAAATGCGTAGAGATTGGGAGGAACACCAGTGGCAGAAGGTGACTCTCTGGACTGTAACTGACATGAGGAAGCTCGAAAGCGTGGGAGCAAACGGGATTAGATACCCTGGTAGTCCCGTAAACGATAGATACTAGGTGTGGGGTTTCCAGCACCTCCGTGCCGCCGCTAACTTGCGTAAGTATTCCGCCTGGGAGTACGGTCGCAAGATTAAAACTCAAAGGAATTGACGGGGACCCGCACAAGTAGCGGAGCACATGTGGTTTAATTCGAAGCAACGCGAAGAACCTTACCTACATGACATCCTTGCGTACTCTTAATCGAAATCCCTTCGGGGACAGGGTGACAGGTGGTGCATGGTTATCGTCAGCTCGTGTCGTGAGATGTTGGGTTAAGTCCGCAACGAGCGCAACCCTTTGTCGTTAGTTACTACCATTGATTGGCTCTTGAGACTGCCTGGGTTAACCAGGAGGAAGGTGGGGATGACGTCAAATCATCATGCCCCTTATGTGGGGCTACACACGTGCTACAATGGCTGGTACAGAGATGCAATGCCGCGAGGTGGAGCCAAACTTAAAACCAGTCTCCAGTTCGGATTGTAGGCTGAAACTCGCCTACATGAGCTGGGTTACTAGCGCGAATCAGAATGTCGCGGTGAATACGTTCCCGGGTCTTGTACACACCGCCCGTCACACCATGAGGTTAGCGTACCCGGAAGTCCGTGAGCTAACCGCAAGGGAGGCAGCGGCCGAAGGTAGGGTCAGCAATTGGGGTGGAATCTCGTAACAAGGTAACCGG
+
/000()+(&.,.+22216284051,4/-+,-.521,+0+-9)*+/()*++0002-.-'')(''))**'&'/6;2147467422-*+.198985:7&0,+,)/.1/)(&%)+/*./(,(1'''(&&%'((-,+/0-/260424100/-+1,*,'*.12-.),+-*((+1.*()(*+..10:0/0*1(/9-)+....588560*-**+-464::3.---/4143-./;;9964./34-)02+/6978610('&'+(.-/75567/8-59;8761.6/224*-&')'##&('+.)*&(&'&,,.0-4+4**(4730/00/4/-*'('(;991/')$-%*64.25093106%,,-51.,/1-40-..-+-)-/834460,))*($%%*())(%''()6(,4-(*/18:.+,-24',(662050/16/8:00553-,($%&%),<87.),((/./36446432*3/0.7--%&#&%/5145156870:8..6(,&&'(($)*3+/25634*+%#'/)(()*2/2001466+)-(/;7/)-,48..,),01655--7054:3++*,-/-/-..-6*--,,,/3/011984:6810,+),//1+)+,0''.,6271141,,-,++1214-.0,-*,-24/303025((''$+4.19/*1/*,,'.*)**,/..5327477460*7,%*,+,/.3445794553163--/207.1+,.6./131.16/7''/11/5/581(++-/141.))-./3326:2361.06-(+*'&''(.+01-4667;41626274//+2*/+-)-)15-/1456674),1/02+1//,662+-3-1.-,1/,003421),-./230.8.,2//022303,*(&%''12942/-..*'))(-/,+-10943354620-/1248/7()+6/.$)%1/00.13110.:814:958,**+,2/)*-/-')*'$&'%'')+/300//2:847826-4.,-3/46/442/+**)*,.2-1.3.214;149/*,/-/1375742-.-1,-)%3005/*')*)*193876434263.*+1..0-))**)+.&12414401*,*,).,+&+,%,&**/*'),),+-*,./3+.02++.086076
@9d6e61be-df72-4e29-908e-620792e057a1 ch=371 read=125390 start_time=2019-12-13T07:59:09Z barcode=BC01 runid=2c9cf7bc05858273f10e7d7ec552fc0bd742dc3e
TTGGTAATACTTCGTTCCAGTTACGTATTGCTGGTGCTGAAGAGAGTTGGTGTCTTTGTATTGTACCTGTTGGTGCTGATAACTTGCTTCCTACGGGGAGGCAGCAGTGGGGAATGTGCACAATGGGAAGCAAGCCTGAGTGCAACCATGCCGCGTGTATGAAGAAGACCTTCGAGTTATAAAGTACTTTCAGGGGAGGAAGGGGTAAAGTTAATACCTTTGCTCATTGACGTTACCCGCAGAGAAGCTACCAGCTAACTCGTGCCCAGCAGCCGCAGTAATACGGAGGAAGTGCAAGCGTTAATCGGAATTACTGGGCGTAAAGCGCGCAGGCAGTTTATTGAAGTCCAGATGTAAATCCCCGGGCTCAACCTGGGAGCTACCATCTGGTACAGCGGCTTGAGTCTCGTAGAGGGGTAGAATTCCAGGTGTAGCGGTAGGGAAATGCGTGAGATCTGGAGGAATGCCACCGGTGGCGAAGGCGGCCCCTGGACGAAGACAGCGCTCAGGTGCGAAAGCGTAGAGGCAAACAGGATTAGATACCTGGTAGTCCCACGCCGTAAACGATGTCGACTTGGAGGTTGTGCCCTTGGGCGTGGCTTCCGGAGCTAACGTTAAGTCGACCGCCTGGGAGTACGGCCGCAAGGTTAAAACTCAAATGAATTGACGAGGGGCCCGCACAAGCGGTGGGCATGTGGTTTAATTCCCGATGCAACGCGGGAGCCTTACCTGGTCTTGGCATCCACGGGAAGTTTCAGAGATGAGAATGTACTTGGCAGGAACCGTGAGACCAGGTGCTGCATGGCTGTCGTCAGCTCGTGTTGTGAAATGTTGGGTTAAGTCCCGCAGCAGGCGCAACCCTTATCCTTTGTTGCCAACGGTCGGCCGGGAACTCAAAGGGGAGACTGCCAGTGATAAACTGGAGGAAGGTGGGGATGACGTCAAAGTCATCATGGCCCGCCACGACCAGGGCTACTACACGTGCTACAATGGCGCATGCAAAGAGAAGCGACCTCGCGGAGCAAGCGGATGGCCTCATAAAAGTGCGTCGTAGTCCGGATTGGAGTCTGCAACTCGACTCCAGCCGAGTCGGAATCGCTAGTAATCGTGGATCAAGAATGCCGCACGGTGAGATACGTTCCCGGAGCGCACACCGCCCGTCGCACCATGGGAGTGGGTTGCAAAAGAAGTAGGTAAGCTTAACCTTCGGGAGGGCGCTTACCGCTTTGTGATTCGCGGCTGAGGTGAAGTCGTAACAAGGTAAACCGG
+
&'3*,,%(&0-5.+,0-())52,-/5070/084()++++,(&'%('++-*.+.*,.)&,&.+)((*.,1--(1012//.-%%$(%$%+%,*..1'38,)//-042&*,+46(../,5)*-..310.('&$(/,&/***'&)*+.'//24120&'(**.())2+'))((.3164()(/+%)061(*%+/3..)*'./(+./,/1,&'+8502464,-2/.31,/47+7,,)+)*,*/8/+/&&(&))%%(+20()-+-(*).)0+/6.+))%(*,((%*).6/-0370,)*(()132-254-;-9,0(/.+3.026:952,+.1.)*(*(+)+7+&107)%+*$&&&01(*-654./'1'(66.'3648;254:3423+$-/%/++.0/-&'$$%(%%$##$''***)+)//.)+01-+-(,(,+2*,.7/5.-00.91)+*'))'(*)($&'*+797:/.4-/63,-)&-,'/.-/,,,--32(40<6/)79992-0,,*&(()639(-,,+,')+((*1112'&$)')&(.-4-03.-011691'4420161*)216:71870.+*,&.+)''')*)%((*9')(02+*/),*%''.))())(+*+',**%+)-416.14329/,-+',2,&&)-.+6371+2+*-.-091,159/+'''%&0*/*0)%+/4/,41*,*,,())('''+))',$()/.;9.4.17'&'')(-.-5-***((%/707/4971,*(('+'//083)*,5*,)),9/))*+,-:10-(0+'))*,)*))%-,/,39140%2-4)(*/.0278423365404515+%+++:79328.,,,23--/2)313734//72((*%(&'***%+(%/4&%'(*.)).+'40)0('&%)7031950.6/,,&)*/6++3/+#)%))-/6+),+,-//+059.+1,)-**)+3621410.//*10(%,--42().215+&+,&*-1.:-.593/+*%%(')*---)%'*-,-1001'0%)/0,('(++&'-*13881/0)&)%-4+5-8-+*&-1+/77388+'+)-(*+-6+124(..(1*(*(&*-1/3555566446-()'-'%*+*-%+&701,,*($),,+-9:;;975-'')2212*%)',*2.*)()(7736913//0%'*'&%'',2+50(&*+&**140403.*(+*//1601165'&&'&(&'*+.)%&'&.)---00,9/,.0'(*//1/38,/--1-,-17;8-+-,+,/+&',,-3,-.11001-/*2,13(21/-
