# Supplementary material for: De novo species identification using 16S rRNA gene nanopore sequencing
Source: PeerJ. 2020 Oct 21;8:e10029. doi: 10.7717/peerj.10029 (PMC7585375; doi:10.7717/peerj.10029)
Supplement: Supplemental Information 2 — Contains raw reads. [file peerj-08-10029-s002.zip › pass_fastq_runid_2c9cf7bc05858273f10e7d7ec552fc0bd742dc3e_268.fastq]

@ce68f6f4-4c6f-40f6-82c4-f3a4ab1604cd ch=455 read=71075 start_time=2019-12-13T07:59:22Z barcode=BC01 runid=2c9cf7bc05858273f10e7d7ec552fc0bd742dc3e
CGGTTACCTTGTTACGACTTCACCCCAGTCATGAATCACAAAGTGGTAGCGCCCTCGAAAGGTTAAGCTACCTACTTCTTTTGCAACCCACTCCCATGGTGTGACGGGCGGTGTGTACAAGGCCGAACATTCACCGTGGCATTCTGATCCACGATTACTAGCGATTCCGACTTCATGGAGTCGAGTTGCAGACTCAATCCGGACTGACGCGCTGAGGTCCGCTTGCTCTCGCGAGTCGCTTCTCTTTGTATGCGCCATTGTAACAGCACGTGTGTAGCCCTGGTCGTAAGAGGCCATGATGTCGGCGTATCCCCAGCGTTTATCGCGGCGTCTCCTTTGAGTTCCCGGCCGGATACGCTGGCAACAAAGGATAGGGGAGTTGCGCTCGTCGGGACTTAACCCAACATTTCACAACACGAGCTGACGACAGCCATGCAGCACCTGTCTCACGGTTCCCGAGCACATTCTCATCTCTGAAAACTTCCGTGGATGTCAAGACCAGGTAAGGTTCTTCGCGTTGCATCGGAATTAAACCACATGCTCCACCACGTACGGGCCCCGTCGTTTGAGTTTTTAACCTTGCGGCCATGCTCCCCAGGCAGTCGACTTAACGCGTTAGCTCCAGGAAGCCACGCCTCAGGCACAACCTCAAGTCGACATCGTTTACGGCGTGGACTACCAGAATTATCTAAAATCCTGTTTGCTCCCCACGCTTTCGCACCTGAGCGTCAGTCTTCGTCAGGGCCGCCTTCGCCACCGGTATTCCTCAGAATCTGCGCGTTTCGCCGCTGCACCTGGAATTCTACCCCTCTACGAGACTCAAGCTTGCCAGTATCAGATGCAGTTCCCAGGTTGAGCCTTTCACATCTGACTTAACAAACCGCCTGCGTACGCTTTACGCCCAGTAATTCGATTAACGCTTGCACCTCCGTATTACCGCGGCTGCTGGCGGGTTAGCCGGTGCTTCTTCTGCGGGTAACGTCAATGAGCAAAGGTATTAACTTTACTCCCTTCCTCCCGCTGAAGAGTACTTTACAACCCGAAGGCCTTCTTACGCGGCATGGCTGCATCAGGCTTGCGCCCATTGTGCCAATATTCCCCACTGCTTGCTCCATGCAGGG
+
(*(*1(+254-22,./(127240976.369565-9...0/94,.3440&'(,5525*+1*-+1372022259/+..4/3::2..4*63,*--6:),6178300/.+4//020.-+)+-/0123+&%$%');111:2:8:888<771111)')*0/9.0-.-..67:5++'+0126567-/--&&-+1&,)+.--**.*01,421-,-.(,#$(%(363462.1/,,--(.,-)(+)-./7/5650;9//55768..,0,(%&%(',+)../4722345<2.08::38,+)%/+795+*+*'+0'-/+.)'(&(%$&)+15/.11-,%.%'&*+5-+.,),.3:,:2.436+81&#&(.:/</.09:<0/30:2/.0*&*.0,//364456/-841131-20(.2231:/.-./0/471-..-///.//.+02)+17621014-037-3)..77826.*(+,,.01941236/1+1,,14-+2.3567:98957851//16&003/,-/.9;9<;9;947//./0,(*)+/6;:67).-+++,33./0%'&+$-)/-*-0+**)'*,*%(-,9<7,8;744502/111,+%+*1+,)*/;9-00//3-5,9,1/.*/12,014*%-(,+%2.*+'''()%/-'$+*0-0*3)6-38823/0268;9*)-52444945)*3++0(*)--00.&/20&/6620:-+1-69:.,.0/194124/52/150289:699555/02.$('&,+.514;5431*10%3203922/1%')*,--&,,.1/9.+#,-**)'*%+)''%&$.&-+(.95./12.1++./67744*,.009<23455;*+/9587794.2,,/3/8//.2+,1)'(+-.3/-.+++111-416835:58935&5.+--*)../54,,053405*,-1-/+%%&%#($+2.04*1,2/+.0-.59556927,*%/2181016345')3,48<:989675347/./12.-('/06<,1+0-3.5.22::./,0:,0;4)+.(-(../.1%&()&+186-/03191**2+0,*))&'%'(033<6669;9:77444(8:049/21/95),/)+&%''''*+1-&()%)())&$$%&()$)$'&,./
@e37f89ac-8f7a-4af0-8ac6-86e1feee093b ch=398 read=65270 start_time=2019-12-13T07:59:32Z barcode=BC01 runid=2c9cf7bc05858273f10e7d7ec552fc0bd742dc3e
CCGGTTGCAGCGGTACGACTTCACTGATCATGAATCACAAAGTGAAGTGGCGCGCCCTCCCGAAAGTTAAGCTACCTGCGCTTCTTTGCAACCCTCCCATGGTGTGACGGGCGGTGTGTACAAGGCCCAGGAACATTCACCGTGGCATTCCTGATCCACGATTACTAGCGATTCCGACTTCGCTTAAGGTGGAGTTGCAGACTCAATCGGACTACGACCTTTATGAGGTCCGCTTGCTCTCGCGAGTCGCTTCTCTTTGTATGCGCCATTGTAGCACGTGTAGCCCTGGTCGTAGGGCCATGATGACTTGACGTCATCCCCACCTTCCTCCAGTTTATCACTGGCAGTCTCCTTTGAGTTCCCGGCGGACCGCTGGCAGCAAAGGATGGGGTTGCGCTCGTTGCGGGACTTAGCAGCATTTCACAACACGGGCTGACGACAGCCGTACAGCACCTGTCTCACGGTTCCAGGCACATTCTCATCTCGAAACTTCCGTGGATGTCAAGACCAGGTAAAGGTTCTTCGCGTTGCATCGAATTAAACCACATGCTCCACCGCTTGTGCGGGCCCCGTCAGTCATTTGAGTTTAACCTTGCAGCCGTACTCCCCAGGCAGTCGACTTAACGCGATTAGCTCCGGAAGCCACGCCTCTGAGGGCACAACCTCCAAGTCTGACATCGTTTACGGCGTGGACTACCAGGGTATCTAATCCTGTTTGCTCCCCACGCTTTCCTTTTTTTACCAGGCGTCAGTCTTCGTCAGGGGCCGCCTTCGCCACCAGTGATATCAGATCTCTACGCATTTCACCGCTACACCTGGAATTCTACCCCTCTACGGAACTCAAGCTTGCCAGTATCAGTTCACAGTTCCCAGGTTGAGCCCAGGGAGTTTCGTCCTGACAACAAACCCGCCTGCACGTGCGCTTTCCTTGAGAAATGAATTTCTGATTAACTTGCACCCTCCGTATTACCGCGGCTGCTGGCGCAGGTTAGCCGGTGCTTCTTCTGCGGGTAACGTCAGTAGGCAAAGGTATTAACTTCTCCTTCCTCCCGCTGAAAGTACTTTACAATCGAAGGCCTTCTTCATACGCGGCATGTGCATCGGGCTTGCGCCCATTGTACCAATATTCCCCTGCTGCCTCCCGTAGAG
+
6+(*8,'(%&(*+0/04-6652,/$%'+12864636-711-**+(&%&)('&&'-30-11,*+1',-4)-,./324*$&$'4,/694-22'+*('02/-01*)'%'(77;:665.-+')(/463:/93*.--&'*',*57:5949342/7'+,892,(**/53003.*-,-251()(22;0(&&%)'/'*&1(*-7574678472<46&.&)+,,-+-%'-1*11//0.10,+.-,.33-3,-0+,+-),051974;:22674//0:.96*'')+%+&,%'&(.3/-/577000)468:-.,,.0022945579:9/*03.(063:952/,,/0;9336/.--+)%*,,;:76;:3.02816*'(-)8173,-5+4/-'0'.(+001',0/,7-.-//0.01,).64.)+()&.(+-019-,*+/31--)-++*),.-+-()/-*3(()+,/0978655/+-.74-7*&(.))*,086597:24/'()))+52;469;9:38965013<65:718-,0.521,&&(*1+)),-8-00/20<:6.,,-41123.+/.'(-.,/16151152*)/00&6)-6;:1105:9-1-.*0*)$*--*.,/0:69/(.02'6767403141466+*-,)-6.7'))*)&,0*+,/700''%*02,./2747+4*)(())&()21488.:9((0*+,8698662/.(/0.*-.6+-4311331<1.1//::/,0/.3;0./*/,+('$#$#'(1588745546<:79:+448+7757;:<979;./2'0,*+,*05('/00424*312*15.+)++)*+22(20/024)5,63+4:4-,5++/++&)%'0)2-3/:018',3+++(&)&%&+,44928.+*)+-)%460*&02*))/<,,()*.-,31/6-.884;+*2.,'($&'//.-*,*'+'&'((%(-(+.0-12()%&*+7,-*(+*,&,4.,/0*4-/958;57/5-..3081.)0,,207//03&.*+.414:<:9996<00215326)'*'(4647)+'%&*(0)',*&',5*/9./87/,889+711.(*).+$%+3,0'(++./436258713-,)++30(,&)&(+00(98369,34671+1//0-5+././/725-)$&(+(*2068)+;/0''
@d8dc928b-002b-4009-9071-526a1ffa9d2a ch=341 read=65987 start_time=2019-12-13T07:59:32Z barcode=BC01 runid=2c9cf7bc05858273f10e7d7ec552fc0bd742dc3e
CTCCTACGGGGAGGCAGCAGTGGGAATGGACAATGGGCGCAAGTGATCCAGCCATATACCGCGTGGGTGAAGAAGGCCCTTCGGGTTCAATAAAACCCTTTTGTTGGGAAAAATCAGCCGGCTAATACCTGGTTGGGATGACGGTACCCAAAGAATAAGCACCGGCTAACTTCGTGCCCAGCAACTGCGGTATCTGAAAGAGGTGCACTCCGGAATTACTGGGCGTAAAGCGTGCGTAGGTGGTCGTTTAAGTCCGTTGTGAAAACCCTGGGCTCAACCTGGGAACTGCAGTGGATACTGGACGACTAGAGTGTGGTAGAGGGTGAATTTACTGGTGTAGCAGTGAAATGCGTAGAGATCAGGAGGAACATCCATGGCGAAGAGAGCTACCTGGACCAACGCGGCACTGGGAGGCACGAAAGCGTGGGGAGCAAACAGGATTAAGATACCCTGGTAAGTCCACGCCTAAACGATGCGAACTGGATGTTGGGTGCAATTTGGCGCGCAGTATCGAAGCGCGTTAAGTTCGCCGCCTGGGAAGTACGGTCGCAGGAAACTCAAAGGAATTGACGGGGGCCCGCACAAGCGGTGGGATATGTAATTCGATGCAACGCGAAAAAATTACCTGTGCCAGTATGTCGGGAACTTTCAGAGATGGATTGGTGCAGCACGAACCGGGCACAGGTGCTGCGCTGGCTGTCGTCAGCTCGTGTCGTGAGATGTTGGGTTAAGTCCGCAACGAGCGCAGCCCTTGTCCTTAGTTGCCAGCACGTAATGGTGAACTGAGGGCCGCCGGTGACAAACCGGAGAATTGGGGATGACGTCAGAGTCATCATGGCCCCTTACGGCCAGGGCTACACATACTACAATGGTAGGGACAGAGGGCTGAAGCCGGCGACGTAAGCCGTCCGAAACCCTATCTCAGTCCGGATTGGAGTCTGCAACTCGACTCCATGAAGTCGATCGCTAGTAATCCGCAGATCCAGCATTGCTGCGGTGAATACGTTCCCGAACCTTGTACACACCGCCCGTCACACCAGCAGGAGTTTGTTGCACAGAAGCAGAGTAGCTTAACCTTCGGGAGGGCGCTTGCCACGGTGTGATTCGCGGCTGGGGTGAAGTCGTAACGGTAGCGGG
+
1341./1+-1-)*,.*21,-0072+7-))*+-8.-0,+$%&'&&'*+.&(#),(*,*//5,'./4722/1-(+*+..5)467*3116,&%(/60'4881:;1*00./++)-1-.0++.546431;223:882.:,8850/,.2:66484-8,+4942+***.-'*)(**),,/'+)32()(*')&&(*('.-/,)(+1-')+,,)(&((/(+)*+,./00.,,(+-.51---/0019100/1764'-)&)*'--)*.2*(*.43&198--78679313745:706124789;:<885768:782221*,)+,10110((&)+$$'$$+-)$(&),**,../%6877:833485(&('336%.0*.0/311244(*(/,*)''((()-11/0./7924//+'+,)54560(,$(-++.+/,*)+54869-)*/2;-6*.3'.2,.*.3769*+0-,-')+1.%((1:)+996404/3**245:;:9(36*0./*0+4-:,.,2-0*2.16564,1)%&&))(40(.+6347:.,)(()'&%$&)*(.*702.)&()*(403;/-..053646(3651,4)'(&),/,027654*%+(('((-+/.,+05652751.132//(1+&'&$#$$&%%&$'/.36(***'+0571)()+,6..)4)5,42,()(#'''*)'')%'(,,,::96655(4368999:92/8)'''&%((*.3870+4;1929;9630.(-.8(-/01,,331**%3.*+-,,407//+8..69///./2135359./($'''%.0251/54071119:<<;96/,)&$)$.69345024412,&$%(*9:822.27/1,++*)+&9,(1,.10.*'(&*-23445967:87/3756'('+)&'$&*'%)&**/144.)--)1*%&(&&*3+-5,()658:4780/)1(4-2-&)*015-1+,-613486402402..,,(,-.12,(+*(,44.4/-//0+++.,03-1.2/5/.-2762968+:5-($)*%&)*,+.++*.6-41((+/%*(,)($$'-*(*.;8+.;**+/-'-*$++*&()00,0,7,696<7/8,',**/+(),,13(/.667256999044443386.-,0,+,-(-/15(.+&()%.(
@30d84480-c7cf-418a-93b8-cb4e4f22f2cc ch=245 read=176712 start_time=2019-12-13T07:59:41Z barcode=BC01 runid=2c9cf7bc05858273f10e7d7ec552fc0bd742dc3e
CTCCTACGGGAGGCAGCAGTAGGGAATTTTTCGTATGGAAACCCTGACCGGAGCAACGCCGCGTGGAAGAAGGTTTTCGGATTGTAAACTTCTGTTATAAGGAAGAACGGCGGCTGGGAAATGGTAGCCGAGTGACAGTACTTTATTAAATACGGCTAACTACGTGCCAGCCGCGGTAATACGTAGGTGGCAAGCGTTATCCAGGTGTCGGGCAAGGGGAGCAGGCGGCGAAAGGGTCTGGTGAAAGCCTGAAGCTTAACTTCAGTAAGCCATAGAAACCAGGCAGCTAGAGTGCAGGAGAGGATCGTGGAATTCCATGTGTAGCGGTGAAATGCGTAGATATATGGAGAGACACCAGTGGCGAAGGCGACGATCTGTGCAGCTGACGCTCAGTCCCGAAAGCGTGGGGAACAAATAGGATTAAGATACCTAGTAGTCCACGCCGTAAACGGTAGTACTAAGTGTTGGATGAAGTTCAGTGCTGCAGTTAACGCAATAAGTACTCCGCCTGAGTAGTACACGTTCGCAAGAATAGAAACTCAAAGGAATTGACGGGGGCCGCACAAGCGGTGGAGCATGGTTTTAATTCGAAGCAACGCGAAGAACCTTACCAGGTGGGCACTCATAAAAAGGCTCCAGAGATGGAGAGATAGCTATATGAGATACGGGTGCATGGTTGTCGTCGAAACAAGTATTGAGATGTTGGGTTAAGTCCGCAACGGCGCAACCCTTATCGTTAGTTACCATCATTAAGTTGGGGACTCTGGCGAGACTGCAGTGACAAGCTGGAGGAAGGCGGGGATGACGTCAAATCATGCCTTATGACCTGGGCTGCATGGATGGTGCAGGAAGCCGAAGCGCGAGGTAAAACCGACCCGCAGAAACAGGCTACTCAGTTCAGGTTATGATGCCGCTCTGACTACATGAAGTTGGAATCGCTAGTGTCGCGAATCAGCATGTCGCGGTGAATACGTTTCTCGGGCGCGCACCGCCCGTCACACCACGAAGTTGACACCCGAAGCCGGTGGCGGCCTGGCCGCAAGGAAGGAGCTGTCTAAGGTGGGATTGATGATTGGGGTGAAGTCGTACAAAGGTAACCGG
+
,,/31.3-4.'1.+01,')((('%'(,7:9*2(0&%&&')*,2-,--25.,%))+3/07;343/.&*(&(+,/.6+..,6(5*)).63*,6)2*8,--72+5.2.101&-('('''./&././88,,,5()(**//&(.++08-*..2/'$%'**/16745574646--%+''',(*--..755/2-.3:47546-2/.-6.)2%)%(#'*+()*((0+'*+779746(&$%&).84421+$%')0+/766','%&%1'*-0,)//3437778()-323;558/.+++*)+))//-54-*)17/556+0)-(8,::575522/001755395..2688357773672-,'++*),634214+).,..:9821110+,&$)$''#'%&&&'*./2.''&'++**-0.(.'-)01:211,2*3,0'(*543:++*5/30.*'))6878::301+0..21379446/8/8/61.&,+.8948989899/63617245080/.)0*+-52-110+*-/10630-/./96,1/0*)*(&&-3/.02*9-/,+-.,,+.04::204%.(102/84966:/0/,111-<<1/95;8221-/.50)*+11(-60--+*+0(.*,'%%%&,-0435;5+*054,3*'')*+782+)))+5/11118354546778&,*)+159455;02857+)-*(+.0(&$'&&,444+.-*.*3,4+4-71)+1,*(-+/41126*)-),#&(2(,/1/4;:;:0713,,2,)65.--122*0,,,344625')++,**(%&):/,.-(2+4358925746763668730-.(.2+1530.55*+0-*%%%&%,457,**/0*2.(*+-)&,,*,5..**,,'.3.,++/62+%+%&)*%'%%%&+&'(+')*4,(,(*(&$%$%')'*,..+,*,,++66494-7,4.688913)+&(%%$(-(+760+$%),-15,2.152-60--+/6-+/-&/&-))&*'22369/++//2149,+'&%&()&&&'01-*-1025597*(%('+&$$#,*+,,,-11,*(%((7776249*6.272-1/,-.1.32,.32,/,0...-202+3(0++0112/6
@0784e5f3-f1c6-40af-ae71-6d31ef6cc9f7 ch=294 read=100639 start_time=2019-12-13T07:59:55Z barcode=BC01 runid=2c9cf7bc05858273f10e7d7ec552fc0bd742dc3e
CCGGTTACTTGTTGCGGCTTCACCCCAGTCATGAATCCCACAGAAGTGATGGTAAGCGCCCTCCAGAGGAGTTAAGCTACCTGCTTCTTTTGCAACCCTCCCATGGTGCGTGACGGGCGAAGTGTGTACAAGGCCAGGAACGTATTCACCGTGGCATTCTGATCCACGATTACCTGGCGTTCCCGACTTCGCTGGAGTCGAGTTGCGAACTCAATCCGGACTTCACGGCGCACTTTGAGTCACTTGCTCTCAAGGTCGCTTCTCTTTGCTTATGCGCCGTTAGCACGTAGCCCTGGTCGTAGAGGGCCATGATGACTTGACGTCATCCCCACCTTCCTCCAGTTTATCACTGGCAGTCTCGCTGAGTTCGGCCGGACCGCTGGCAACAAAGGATAAGGGTTGCGCTCGTTGCGGGACTTAATAACATTTCACAACTTACAGGCTGACGGCAGCCATACGGCACCTGTCTCACGGTTTTGAAAGGCCGCATTTCTCATCTCTGAAAACTTCCGTAGATGTCAAGACCAGTGGAGTTCTTCGCGTTGCATCGATTAAACCACATGCTCCACCGCTTGTGCGGCCCCGTCAATTCATTTTGAGTTTTAACTTGCGGCCTCCCCAGGCAGTCGACTTAACGCGATTAGCTCGGAAGCCACGCCTCAAGAGGCACAACCTCAAGTCGACATCGTTTGCAGCACGTGGACTACCAGAATTATCTATTTAGCCGCTTTCGCACCCGAGCGTCAGTCTTCGTCAGGGGCCGCCTCGCCACCGGTATTCTCAGATCTCTGCGCATTTTCACCGCTACCTGGAATTCTACCCCTCTACGAGGACTCAGAAGCTTGCCAGTATCAGATGCAGTTCCCAGGTTGGGCCAGGGATTTCATCTGACTTAACAAACCGCCTGCGTGCGCTACGCCGAAAATGAATTCCGTTAGCGCGCCTCCGTATTACCGCGGCTGCTGGCTGGAGTTGGCAGGTGCTTCTTCTGGGTAACGTCAATGAAACCAAAGGTATTAACTTTACTCCCTTCCTCCCCGCTGAAGTACTTTCCACAACCCGAAGGCCTTCTTCATACGCAGGCTGCATCAGGCTTGCGGTAGTACTAATATTCCCACTGCTCCATAG
+
.,'),,'')')/6-.(../84-510*)+.2030/635+($)*%(((%(%*-51,-&)*480/1.'()*+((0,5,.00/3-)(),-0-21./34*5:/(-7,,6460/+0.6381998(&%'&-.,.02733129+03-4.-21-93126/0+.-.1:75112./+-,017+/0+&,-00541'+)+-6/'&)63,,--02.4//.))'()7-;22,/0,)()((,.3-++&$'(&''..-'**/+///*+'*)110*.2/3320;/)(,-/0/2+,'(/'$%&'3&*''*1+)+--1+3-*'*.-39../1100561..-*,.0-443+,0/295720(+,/92./2+0.2.-''3435'(200183,&0-02777.0/0-5.-,0.81+4,3/0+.'(,()(+.5307/.,52.*+(,&%(,)*-74.%%%%'(&'*(/7342.//*-..8145.-,*('+/.543+,',-0.14(*-,(&%&%&(*.7,.177978451055//254334+0+,$431,(+/3,++*,+-3<879779804--,5+*/-32;:681433/2234-.+((((+'''(%.37/)//'2*14/5::.0.*3:<,,&(%$%%$%&'),58/,087(21127272/'.*+.&*%&'+)/*-,.*04.025;54'+'&2++(+5/2+,/)6/654023777199&)%('$(&*()*-0-240&2&1,44**((,'%$((')/7-0*+).*('*.6599657270..12+-)3.18029*,''%',6(0//3..)+),055343,-'('038*1016006,.10-,--/202+651,+.*$,'%*+3337+%)*%'(,),2+*/./21368-77589185-,++0&061,%((*(.850044201,*-05/388/*%(&$$(-/97.+-&)&%#%,,+&'&(&+*-.+-+&&&%&%))'+*'*41923:37,9,--,+('&$+*()):&.'$++.),49478.'&'*(/47356.20(&&%))34,),*.03-,&)-($&'2/')0,2(22-*(0*)-+'*.*.,'')(*.)3.+')-(,194:42:7/.%%$$#**,0.2223.26333-,(&)%(+)(%'0)*,151.&&%$'&1)&''+
@e60544fe-aa89-4bba-bce1-bea742fbd861 ch=183 read=164570 start_time=2019-12-13T08:00:04Z barcode=BC01 runid=2c9cf7bc05858273f10e7d7ec552fc0bd742dc3e
CCGGTTACCTTGTTGCGCTTCACCCCAATCGCTGACCCTACCTTCGGCCGCTCTGCCTCCTTGCAGTTAGCTCACGGACTTCAGGTGTAGCTCTCGTGGTGTGACGGGCGGTGTGTGGCCGCAAGACCGGGAGGAACGTATTCACCGCGACATTCTGATTCAACGTTACTGAAATGCTCAGCTTCGTAGGCGGTTTCAGCCTACAATCCGAACTGAGACTGGTTTTAAAGTTTGGCTCCACTCACGGTATTGCATCTCTCTGTACCAGCCATTGCTTAAACACGTGTAGCCTACATAAGGGGCATGATGATTTGACGATATGCCGCCTTCCTCTGGTTAGCAGGCGGTCGCCTAAGTCCTCAACTTAATGGTAGTAACTAACGACAGGGTTGCGCTCGTTGCGGGACTTAACCCAACATCTCACGACACGAGCTGACGACAACCATGCCACCTGTCACCTTGATACGAGTTTCCTCGATGCAGAGTAATGCCAGGGATGTCAAGTGTAGGTAAGGTTCTTCGCGTTGCTTCGAATTAAACCGCATGCTCCCTTCTTGTGCGGGTCTTTATCAATTCAACTGAGTTTAATCTGACCAGTACTCCCCAGGCAGGTCACCAATGCGTTAGCAGCGGCACGGAGGTGTTGACCCCACCTAGTATTCATCGTTTACAGCGTGGACTAGGGTATCTAATCCTGTTTGCTCCTGCCGAGCCTCAGCGTCAGTTACAGTCCAGAGAGTCGCCTTCGCCGCGGGTGATTCTTCTAATCTCTACGCATTTCACCGCTGCACTGGGAATTCCCTCTCCTGCACTCCTGAATAACCGGTTTTGATTTTAGCACCCAAGTTAGGCCAGGTATTCCACATCCCTTAATCATGTGCCTACGCCAGTAAATCCGGATAACGCTCGCCACCTACGTATTACCGCGGCTGCTGTGGCACGTAGTTAACCGTGGCCACCATCGCAAGGTACCGTCATTATCTTCGAGAGACAGGCTTTACGATCCGAAAGCCTTCATCACTCGCGCGGCGTTTGCTGCATCCAGGGTTTCCCCATTGTGCAATATTATTCCCCACTGCTGCCTCCCGTAGAACAATATCAGCAATGAAGGTTAACTTCGAGACGCCGGCAACTTTCTTCCGCTTCCAGCAATACGTGAAAAGA
+
0,17/;0006/,/+&*%'/'(%**(&0-33-0,**14-,-464<:4164),0'+-,*,-)/**-%+++*+754,-/733683*0)'&#&'*+)*)'*&+4+,-/0/9:.32*-0.**-+''(362563(75-+*),307609...4/0///*36425427(++'')5)+*$--('(*-.(**,2-.10+10-)',0,%,211.11121*'.78882//.7-21::0/90-391*.--00%'()57184-2-,-337976+634430-%&'()''&%$+,&+,-++(''',,*+.--/*--3+-10/.-.&35(*+*'%((*&++$(+,320+*&&*)-',1*216-523,..,/-)+,3*-,4)-)2(-1+,,-0/60/.'0420)),+)3,1144985:34,:74-3.2,12*//0)/01/*,,)*)**')+.0211022(3:67,5,(/4/44.$'''(()''&&$(06)642.)',+-/***,+).()'**4207668/&*/.1(++*+(++285761./05+++9+5'*(0-2:6.-$**/.0-5-&'1(&&&*++)377*()'&**58392,.,,-.*/2*(9++%''64*$&'**665*/)(*#+%'&%'%.*'%'%'4.-.,04&1...'3+++,+1-(++.*)%*)('-.25:6656//42-+,,,*/&*('(&),%&'*(.0314842752%)*.*&%'&'*-.88+)***42*,-1016780**+,-*-073462<656:13&0//-(2-504,('/)+-0/11-002:;314+$&1&++,-()),)3/2,'()*,..02'-+0)+)'+*+'0)'),/0'()/+'$('-+1/(.2+00&%206*,*.&./%'(,-./3*(.,532%'%%$%%$%*())')*.46,1)1+)'%$(&**2488/06+-/,/33:45:8.:---8872)/('&((&#&'5)+-6,,**0)$$%$''$$&&+'**./.10'-.+,,(+&&($'*+7&,)'+4.$+*,+-&&(--%-1141283-/++%'*/0723/;*+2988990()0611:3179/+1/..889:51/-+/61))(%(,,01128.79,+5/0).,-8000+)(*(*)*,1',(0-,))()$%,.-+1)*$(*(*,46-463($'+)+*-$+,-,%6.(&+'(&$%
@006a2369-9400-4ac5-8a18-49e2a6470a36 ch=128 read=171515 start_time=2019-12-13T08:00:03Z barcode=BC01 runid=2c9cf7bc05858273f10e7d7ec552fc0bd742dc3e
CTCCTACGGGAGGCAGCAGTAAGGAATTTTCGGCAATGAAACCCTGACCGAGCAACGCCGCGTGAAGGAAGAAGGAGTTTTCGGATTATGACTTCTGTTATAAAGGAAGAACGGCGGCTACAGGAAATGGCCGAGTGACGGTACTGATAGAAAGCCGCGGCTAACTACGTGCCAGCAGCGCGTGTTATGCGTAGTGGCAAGCGTTATCCGGAATTATTGGGCGTAAAAGAGGAGCAGGCGGCAGCAAGGGTCTGTGGTGAAAGCCTGAAGCAACTTCAGTGGCCATAGAAAGCCAGGCAGCAAACAGGGAGAGGGATCGTGGAATTCCATGTGTAGCGGTGAAATGCGTAGATATGGAGGAACACCAGTGGCGAAGGCGACGATCTGGCCTGCAACTGACGCTCAGTCGAAAGCGTGGGGAGCAAATGGGATTAAGATGCCTAGTAGTCCGCGAAGCGATGAGTACTAAGTGTTGGATGTCAAAGTTCAGTGCTGCAGTTAAAGCATAATAAGTACTCCGCCTGAGTAATACGTTCGCAAGAATGAAACTCAAAGGAATTGACAGGGGCCCGCACAAGCCGGTGGAGCATGTGGTTTAATTCGAAGCAACGCGAAAGAACCTTACAGGTCTTGACATACTCATAAAAGGCTCCAGAGATGGAAGATGGCTATATGAGATACGGGTGGTGCATGGTTGTCGTCAGCTGTGTCGTGAGATGTTGGGTTAAGTCCCGCAGCAGGCGCAGCCCTTATCGTTAGTTACCATCATTAAGTTGGGACTCTGGCAGAGACTGCCAGTGACAGGCTGGAGGAAGGCGGGGATGACGTCAAATCATCATGCCCCTTATGACCTGGGCTACACACGTGCTACAATGGATGGTGCAGAGGGAAGCGAAGCCGCGAGGTGAAGCAAAATCCCATAAAACCATTCTCAGTTCGGATTATGATCTGCAACTCGACTACGCGGTGGAATCGCTAGTAATCGCGAATCAGCATGTCGCGGTGAATACGTTCGGCCTTGTACACACCGCCCGTCACACCACGAGTTGATAACACCCGAAGCCGGTGGCTAACCACAAGGAAGGGAGCTGTCTAAAAGGTGGGATTGATGATTAGGGTGAAGTCATGCTAAGGTAACCGG
+
*,4/*,0(,3').,.55-02/++*-+.57/)08-9,,+&,,);0.-.52//00/7222:2202323/1.1+-,)(&*,35.6,1&9)&*(')0-8604///980/3.0+093%1-2.-,/0*,+)-,)/),*+%'(,99552/-.''0+*+/.*-74/3/.-043415466:5/-)'),*0,&')*-'&,()(&*(0*/4-114:404*4.11/1,/42::7502;8.(&.-'*)*.12/7/(+)*(.433-.%/.430..()+/.,'+'(()),/-)'+))-.-.//1,.%*08984'%(**)*%)0*(+),1*115+5..2.2.0300.-,+,//28.,/7.,,.68955/..*.223.8665702,4,,+.10416:..--.:7:7;5674)++,-7::48..23%''((-*+*,,+)*-.672.5/-4/.('),%58+*+/..5*'%$$)(&)('*&'%))-.965875;5:4711.14-//86/132432340501/'$%$$'0+/+)+'*+05-0-+(()+4.+*,,3;7241/+-302,93.0230,***(-)*(+%)63.46(%%%()/,*+-434/,..-2.(*.19;.:6;831/)1200///26((--02-5+.'(&*+4921243066602076).8332))*-.-11/,()*0/85654235347646%01--6788897759356897--,*(+*.033//0453943.,-979-534')+,'+,,74,,,),5-/6012-5/&%+7.5::;;2444401,,21-4432'..&%&(-.7869434156597669.-1+-2-4,(04'+,,75144481.,-000874:9*,80*)+9,766/2131+,)+,5455232:34:3301232,,(++/*2*,'()(..()'(+/+(,-$,,6;1.161,*19;/48::<98967949'.&6((-++00/433+)-)''-.22%$'),%/(400,**)*+4,,,7431/--('++,'0001'10/172&2036+&'*,(-./.768298-6.#$&&(,*03()((**711-1+,'-+(&-.,07).--+*(*,)+*0-,*(+),.('')*-21/-7/+*+.,3&-3/3342'2*&-1./.0-*-/(-'&%&)(.+/75669
@2196a8e2-ab1f-4827-a826-463b83cc3e39 ch=14 read=55354 start_time=2019-12-13T08:00:02Z barcode=BC01 runid=2c9cf7bc05858273f10e7d7ec552fc0bd742dc3e
CTCCTACGGGGAGGCAGCAGTGGGAATATTACTGTGGGCGCAAACCTGATGCAGCCATGCCGCGTGTATGAAGAAGGCTAGCTACCGGAGTTGTAAAATTACTTTCAGCGGGGAGGAAGGGTAAAGTTAACGCTGCTCATTGACGTTACCGCAGAAGCACCGGCTAACTCCCGTGCCAGCAGCCGCGGTAATACGGAGGAGTGCAAGCGTTAATCCAGGAATTACTGGGCGTAAAGCGCAGGCGGTTCTGTTAAGTCAGATGTGAAATCCCCAGGCTCAACCTGGGAACTGCATCGATACTGTAGCTTGAGTCTCGTAGAGGGTAGAATTCCAGGTGTAGCGGTGAAATGCGTATTGCCAAGAGATCTGGAGGAATATACCGGTGGCGAAGGCGGCCCCTGGTTGAACTGACGCTCAGGTGCGAAAGCGTGGGGAGCAAACAGGATTAAGATACCTGGTAGTCCACGCCGTAAACGATATCGTACCCGGAGGTTGTGCCCTTGAGGCGTGGCTTCCGGAGCTAACGCGTTAAGTCGACGCCTGAAATTACGGCCGCAAGGTTAAAACTCAAATGAATTGACGGGGAGGCCCGCACAAGCGGTGGAGCATGTGGTTTCGATGCAACGCGAAGAACCTTACCTGGTCTTGACATCACGAAGTTTTCAGAGATGAGAATGTACCTTCGGGAACCGTAGAGACGGAGTGCTGCATGGCTGTCGTCAGCTCGTGTTGTGAGAATGTTGGGTTAAGTCCGCAACAGGCGCAACCACTTATCCTTTGTTGCCAGCAGTCCGGCCGGGAACTCAAAGGGAGACTGCCAGTGATAAACTGGAGGAAGGTGGGGATGACGTCAAGTCATCATGAAGCGCCGACCAGGGCTACGTGATGCTACAATGGCGCATACAAAGAGAAGCGCGACCTCGCCCGAGAGCAAGCGGACCTCATAAAGTGCGTCGTAGTCCCGGATTAGGTCTGCAGCTCGGCTGCGGAAGTCAGGTCGCTAGTAATCGTGGATCCAGAATGCCACGGTGAATACGTTCCAGACGCTGTACACCGCCCGTCACACCATGGGAGTGGGTTGCAAAAGAAGTAGGTAACCCAACCTTCGGGAGGGCGCTTACCACTTTGTGATTCATGACTGGGGTGAAGTCGCTAAACAAGGTAACGGAAGATAGAGCTGACAGGCAAGTGGAAGTTAACACAAAGACACCGACAACTTTCTTCCTTTCCATATTACGTAACCATA
+
,1422/.141-+-4.+11,285;-0-+'--&,.0+(+/(*-13)6:334402-%,-.0/153411//,4234,-/-+,)''''%'/*2&*26-)4.(&(%#&))/+)+*'10(&+*('*))*,43+4**$)()+1353&+((*1,2*')'&),&*+()22110-..,**.1//98:61/.,,1.*,+7*--*+0021.*&**11846863/4-,.&$'+'&0')+76978569:-,+'.**31'.)/&+).4121696664--')/-(**'&'+1-48576/.+5/0./0022/,(,-440.%%&&%&(+55/)*01:-+.3-03,1.1/1*&)***54335;7.14-,5605**)&,',*',&&-//6/,2,/83/*&.0*;23%'+,2/815+86-),**&'().+,,-55779)-0400'**(%)+3''6,,-/4;,8133,7**+*/7379((10--120)--03.-090.,//++,)$#'''+3--1,:,0+01*/61103364,5,-120-..+055966533736.412+.%..)'%(()*,-02:2125:(0/1.992.6779830+2242785671&+-03)'*(+'.)*-*+1/(*+-1*),31:2'+-/3;813))%'-,-545/2-,,*(*-.-0+043,0(*)()(-;;4-)&(),9,-,,84)1%/0063*582739,4&$&(*3%(&(+1331221.:111887793378868.27.-,,%,3/01629627220.71*,'&.)-23*-,%/-+-.3/20()0-'1423,,++%514'.)-7-;65866998/./'&(*2322621/-./8<;9::,+,+*51542:9026665455211456:9&&,('&(&*)')+2(3/-,&'($$((-,--)+-4/&*+.376/.-,(%&&)(&&'%%'(,*.'(%$&))')*09)/.436554-/24*)+/303.//97:/3,--+,0')((*+)/))234.1+(%')(**,-0)+%(++44/2/06001:99919'+%&'*,6-*-28445;800.)1+)'+/0)'&&&'**+1/85'(**+.,21441-,'(),454<56445*%&'*-%--,0-2''(&(&),2.:0+24023090/7/)-23303557:63112214040.*+,)*0/*+)(&&**,-*--+(3..-.,/++,)%()*/.37++*00,)))+2*4/.+,*%&1-08975312.19836:1*/2'1*'))(+&()(,+'(#$$
@a90aa998-46a6-41c6-a5c2-29b86c47df36 ch=438 read=120524 start_time=2019-12-13T08:00:03Z barcode=BC01 runid=2c9cf7bc05858273f10e7d7ec552fc0bd742dc3e
CTCCACCGGGAGAGCAGCAGTGAGAATAATGTGTGCACAATAGGCCTGCAAGCTGATGCAGCCATGCGTGTATGAAAGAGGTAGCCGGGTTGTAAGTACTTTCAGCGGGAGGAGAATTAAAGTTAATACCTTTGCTCATTGACGTTACCCTGAAGAAACACCGGCTTAACTCCGTGCCAGCAGCCGCGGTAATACGGAGAGGGTGCAAGCGTTAATCGGAATTACTGGGCGTAAAGCGCACGCAGGCGGTTGTTAAGTCAGATGTGAAATCCCGGGCTCAACCTGGGAACTGCATCTGATACTGGCAAGCTTAGTCTCGTAGAGGGGGGTAGAATTCCAGGTGCTTGGTGAAATGCGTAGAGATCTGGAGAATACCGGTGGCAGAGCCCCTGGACGAAGACTGACGCTCTCAGAGTGCAGAAAGCGTGGGAGCAAACAGAGTTAGATACCCTGGTGAATCCACGCCGTAAACGATGTCTTGGAGGTTGTGCCTTGAGGCGTGGCTTCGGAGCTAACGTTAAGTCGACCGCCTGGGGAGGTACGGCGGCGCAAAGTTGAAACTCAAATGATAATGAATTGACAGGGGCCCGCACAGGCGGTGGAGCATGTGGTTAATTCGATGCAACACTGCGAAAGATATACCTGGTCTTGACATCCACGGAAGTTTTTTCAGAGATGAGAATGGCATGGGAACCTGTGAGACAGGTGCTGCATGGCTGTCGTCAGCTCGTGTTGTGAAATGTTGGGTTAAGTCCGCAACGAGGCGCAACCTTATCGCTGTTGCCAGCGGTCGGCGGGAACTCAAAGGGGACGCCGGTGATAAACTGGAGGAAGGTGGGGATGACGTCAAGTCATCATGGCCCTTGACCAGGAGGCTACACGTGCTACAATGGCGCATACAAAGAAGAAGCGGCCCGCGAGAGCAAGCGGACCTCGCAAGTGCGTCGTAGTCCGGATTGGAGTCTGCAGCTCGACTCCGCTGAAGTCGCTAGTAATCGTGGATCAGAATGCCTGGTGAATACGTTCGGAGCCTTGTACACACCGCCAAATCACACCATGGGGTAAGGTTTGCAAAGAAGTGGTAGCTTAACCTTCAGGAGGCGCTTACCACTTTGTGATTCATGACTAGGTGAAGTCATGTTCAAGGTAACCGGAGAGATGAGCGACAGGCAGAAGTAGGTTAACGCAAGACACCGACAGACCAGCCAACACGCA
+
''('$%&)2/('',--04204+(+(-**((%*')),.02:60101%%$#))$('(()*0/'.*,+(*))0331,-1*&*((&&'+1/:/6;./3,,,(+0602)*'+.)%/('&('*(281+-120,(*&',))232,3/.15(05//4)''+,&*'$$&+-*'&%&/)./73.3&25/020047/4.212%&%*+1)(%$(&,(,1/02.2/8/77596746233::;8+036.((()$)&/*,21-.*+&)'***,-'',*&+(-0,(42+'6575837462264''*-*+-++)),20.-)0+/-(**/+-+,*-,,+,+-01//)(*+/,/-/))/0*+$$#&)++*0,),./5,)*'10002)(-)3..7.*/4392+*+),5.)((0.-*.+*-...-,-,)+)+)*&))+*&%*,0,/15-3/**/19)4.-,-04*)*+'36)).)*&%()+*&++-2108:2.-((%($&'/-10,3+++255)21107757.1/010+/)+,)*%/+/)0,.//.(161-)&&(4*&'('&)+'%)&,#')/(+).'-./*')+/-+&&&('%%%)-*((($)13.25,*+..-''0*4*,)%&++,)'-,+0+5063/,.-16&2)*'&$&,0((+*&*+/7116/2,('$&,/3.*,../,+.679:-)(+'(00-,,0.-1&%#%$)+**/*'),/(/*/'**./29.20.0;9828859906567/..0-.,+(//)*/921,..2*))10,--(3*(,,/+*(&(&'),.3((/,/4,+***01825+03%3*0*.99.8).47-)*&-'('(),.1:54430*0-.1/11/472485430222-+.4495)++,/5'%%'(.4/0/%()+0+*()(,&'&%'(((*111233*-12+%''%))(/+).5-*.2))'(*:7-003-8658,0-3,624021031571,-1+2.2/0/0/2030'324+-/-,)%&%'&))*-)+,(,,.0..089:766673:3*20(((+,-44496634&*&(/-+,''$'&'',)%%'$%%')+-+-1.3*0602.2,2,7+*.03,&*(%)%(%'%'('.(($&)+%0++,--.//.*./'//552379:98%&-*&&&/0-1270//,*$)&%('))+-010+1(&(&*(&'''(&&&*(4/%'&&'(,0/2/,+$-,/,-2+695/0'&&(''&1%($&%'%&%
@6b622f60-1690-4710-bace-c06411d0a202 ch=376 read=123288 start_time=2019-12-13T08:00:02Z barcode=BC01 runid=2c9cf7bc05858273f10e7d7ec552fc0bd742dc3e
CTCTACAGGAAGGCAGCAGTGGGGAATATTGCGCAATGGGCGCAATACCGATACAGCCATGCCGCGTGTGTGAAAGGCCTTCGGGTTGTAAAGCACTTTCAGCGGGGAGGAAGGCGGTGAGGTTAATAACTCATCGATTGACGTTACCCGCAGAAGAAGCACCGGCTAACTCCGTGCCAGCAGCCGCCCGGTAATGCGAAGTGCAAGCGTTAATCAGGAATTACTGGGCGTAAAAGCGCACGCAGGCGTCTGTCAGAAGTCAGTGTAAGTGAACCAGCCTGGGAACTGCATTCCGAAACTGGCAGGCTGGAAGTCTTGGCAAAGAGAGTGCGAATTCCAGGTGCTTAGCGGTGGAAATGCGTAGAGATCTCTGGAGAGGAATACCGGTGGCGAGCGGCCCCTGGACAAGACGGCGCTCGGAGATGCGAAAGCGTAAGAGACAAGCAAGTTAGATACCCTGGTAGTCACGCCGTAAACGATGTCGATTTGAGTTGTGCCCTTGAGGCGTAACTTCCAGGTAACGTTAAATCGACCGCCTGGGAGTACGGCCCCATAAGGAGTTAAAACTCAGAGAAATAGATGACGGGGCCCCGCTGCAAGCATTGGAGCATATGGTTAATTCGATGCAGCGCGAAAGAACCTTACCTGGCGGCATCTGGAACTTTCCAGAGATGGATTGGTGCTGGCCAGGAACTGTGAGACAGGTGCTGCATGGCTGTCGTCAGCTCGTGTTGTGAAATGTTGGGTTAAGTCCCGCAGCAGAGCGCAACCCTTATCCTTTGTTGCCAGCGGTCCGTAGAACTCAGGGAGACTGCCAGTGTGAAACTGGAGGAAAGGTGGGGATGACGTCAAGTCATCATATACCGACCGGGGCTACGTGCTACAATGGCATATACAAAGAGAAGCGACCTCGCGAAAGAACGGACCTCATAAAGTATGTCGTAGTCCCGGATTGGAGTCTGCAACTCGACTCATGAAGTCCCGGAGTCGCTAGTAATCGTAGATCAGAATGCACAGTGAATACTACGTTCTGACGCTTATACCATACGTCACCTGGGAAGTGAGTTGCAAAGTAGGTAGCTTAACCTTCGGGAGGCGCTTACCACTTTGTGATTCATGACTGAAGTGAGAGAATCTTCAAGGTAACCGGAAGATAGAAACAGGCAATGGATTAACATTGCGGTGCATGCTGCTTTATAATAATACGTGAAAAAAAAAGA
+
&(+()+(2+)'++-'-,*-/1&&'&**,./).(-+-/+1+*$$$$$$&%'(+()&&')+-(390200-(&'(),(((+--2.)3+/('),,'%&%)/1..,30/63)(*0,3.6.01,,(/.46/5,.'''//794(2,-11236-281%+%(,)'++)*)/+2-+*2-,-0((+*&))./2163'+%%&%&('(%)(('(+/0./-//702),,)&(&%,*)+:95244.872+((++&*%'%&+,+&'),/.''&)')3%'+,.,'%&%&'+))(1/24986:2210)+)'%$('$'),4..0200''&&%&&&&#-,11*'''%''&%(%+(0-2+,+($$('*-/1/-+')('('$%%'%(+/020'%-+*))'''(((,/).-*(''(%)-0/5)+,35706/''(&',*,*0'-($&///./.,)*,3&)(&'$'+*)+-11282136553$$&&%&&&'#'&&)*+.822/+-.063.53))%(*5+/,31'&&('-/+-/,-*,-0'$+%$##&&+2/:2//0398683*)**&&&+,+0-,+((+03,)&*06482*)(*('+(*,)'&**-+')().*,+,(#%'#(&*$+&0(,(**).*&')*.30.142.-.(,%$&&')+.,',12/.)(+-((''(,+00,$$&'&&,.,,)(('(*0)+%4'+,1/)%'(-4'604)&)'(0*--.%+)+0391101.522088666-*/-,-.*,-,--,63//09,/1-5*.*,-',&,*'2)(),0.43238&(%')-&&2,-/5*-*)*..42.*%($%')'))((-)&&')./4+%*)()'(($$%()//3*3(/*2',4335689992/+(*/08,((&'()+'*+3&0.&($%'&%)+1.3.6/-600031350.*&(%((%)*)*(*2%(&%(&$%%&)/-2+*'&*097,/32*+,%(&,-/+*++&5(/*)*+-++**++*++*-10(*++)**.+*)*'&(2*+((%(-+,-*.+')-/+*)/'%'&'%43546,*(%$)*.2/(*),)(*&'&$''%(')+/(&('%(//*&(+,*./7$&)+)$(&)**-'&&&5*/'((+,5-(((),*-+&)&$&+)((.-+4,+&)('))'(''(0-*)('('$))#+)$',+4/'-/-2*,0(&&%%%)).,-1,,/&--)()*-5/..%+%)#$"$%$())'&()-(,+)()&(''()/13.-)$$
@0a13cb3c-61a1-4971-a3cf-3d813ff8a37d ch=294 read=100673 start_time=2019-12-13T08:00:14Z barcode=BC01 runid=2c9cf7bc05858273f10e7d7ec552fc0bd742dc3e
ATCATTTATGCTTCGTTTCAGTTACGTATTACAATTGCTGAAGAAGTTGCGTAAATTATCTTTAACCTTTCTGTTGGTGCTGATGTATACGGGAGCGCAGTGGGGAATATTGCACAATGGGCGCAAACCTGATGCAGCCATGCCGCGTGTATGAAGAAGGCCTTCCAGGTTACAAATACTTTCAGCGGGAGGAAGGATACAAAGTTAATACCTTTGCTCATTGGCATTCCCCGCAGAAGAAGCACCGGCTAACTCGTGCCAGCAGCCGCGGTAATACGGAGGTGCAAGCGTTAATCGATTACTGGGCGTAAAAGCGCACGCAGGCAGTTGTTAAGTCAGATGTAAATCCCGGGCTCAACCTGGGAACTGCATCTGATACTGGCAAACTTGAGTCTCGTAGAGGGGTAGAATTCCAGGTGTAGCGGTGAAATGCGTAGAGATCTGGAGGAATACCGGTGGCGAGCGGCCCCTGGACGAAGACTGACGCTCGGAATTCTGCAGCAGTAGGAGCAAACCAGGATTAGATACCCTGGTAGTCCACGCCGTAAACGATGTCGACTTGGAGGTTGTGCCGCTTGAGGCGTAGCTTCGGAGCTAACGCGTTAGAGGAAGAGCCGCCTGGGAGTATTACGGCCGCAAAGGTTAAAACTCCAAATGAATTGACGGGGGCCAAGCGGTGGAGCATATGGTTTAATTCGATACAGCGCGAAGAACCTTACCACCAGTCTTGACATCCACGGAAGTTTTCAGAGATGAGAATGTGCCTTCAGGAACCGTAGGACAGGTGCTGCATAACAACTCGTCAGCTCGTATTTGTGAAATGTTGGGTTAAGTCCACCAGCGAGAAGCGCAACCCTTATCCTTTGTTGCCAGCGGTCCGGCCGGGAACTCAAAGGAGACTGCCAGTGATAAACTGGAGGAAGGTGGGGATGACGTCAAGTCATCATGGCCCTTGACCAGGGCTACACGTGCTACAATGGCGCATACAAAGGCTGACCTCGCGAGCAAGCCGGACCCCATAAAGTGCGTCGTAGTCCGGTTGGAGTCTGCAGCTCGACTCCATGGAAGTCGGAATCGCTGGTAATCGTGGATCAGAATGCCACGGTGAATGCGTTCAGGCCTTGTACACACCGCCCGTCACACCATGGGGAGTGGGTTGCAAAAGAAGTAGGTAAGCAACTGGGAGGGCGCTTACCCACTTTGTGATTCATGACTGAAAGAATTGAAGTCGCTAACTGGAAATGTAACGG
+
$*'&/.)&*&(((((*1-,+&7,(),4*+*&+22-61353-*&'&)*-'%%%$($,&((%&'%&3*5)5623-6-')-(***,/(*&'$&&)'&('/0-./066*096,7/12254-6*00-(,-2)5/65697+)%'(3338862233377559/.3.019892)$/+.,&(&()('),/4*(*+,50*0+,)-3,..2180-,6-7-12274.(/11%*(-$*%))**,'$%'*-/(*,&'&-1'0,+-+*+2+.-320*-**0/2,(**)%%$)&2-.-*/01-((*,,)'&%(%4'+*+'(((+*172&''/3&0*/0450&.15+/05--36-540.-.+0*,8**+)(*,()/2..8829770122/0---./7.,(*.&''&&'++,+..33+*-,*'(,,+0-0/1-030-(&'%,/,,24-+01981..--02281,/'(,-6645920/,'&))(-0:4--5824)).+-/-/,/2342&()',)(&%&$''&%(),*'*-6740,*)1)1-*),**24,++++--0021379;669;3.----355164913+(-*5/0/7/'''&'(*/*.**)'&'''(*+..3,,+0,2..''*+''&'%-1034461(&$&%(/,0/9471485,'+*62<;3545(9:++,4:19///*,55*+))(.0&335.)+,0.'*(/,71778:5111)+,$*)('+,(,,.(&&%'(&'%+,10.2+-/6893.0/3+1,,7;2,.-)**-/325;86833('&)&,,*)((%$$*+35(.,/35400'(%&*(''(+0120243347.09*((**3.*,/6*+*.707-/41(./,,1&%''(&&&'(&-6)(5+02))4/.2955:2(-)310--..4+71+0+69,4*,)&-./348-++,*,--04.-6-+/0,3+2,),2.,287981100/45797(')++-(('+.3.,10***()%'(+225146;030,,./0*745(*&%$)*4644/1,*,+)3+/*3.--60-''06-),-9877'0%)(),(/)2(*'')/)()'&,--32588;577(4((+5%)&').2-+&&(/625061'3120559865,)*)*/23:0-..866(.500.///1100-27559//44(/.18*+011*')*&243;56497*&)*'*.,6,,1*((&&$))-)13,51.4-+37(&*43**0/4662,**&.--**(%'&)+*10//41,+.+(%'',*'((%(1/25
@2444ac4a-e0c6-4dba-b977-26abf32de43c ch=76 read=82116 start_time=2019-12-13T08:00:12Z barcode=BC01 runid=2c9cf7bc05858273f10e7d7ec552fc0bd742dc3e
CCGGTTACCTGTTGACTTCACCCCAGTCATGAATCACCATGGTAAAGCGCCCTCGAAGGTTAAGCTACCTACTTCTTTTTGCCAGCCCACTCCCATGGTGTGACGGGCGGTGTGTACAAGGCCCGGGAACGTATTCACCGTGGCATTCTGATCCCACGATTACTGGCGTTCCGACTTCATGGGTCGAGTTGCAGACACCAATCCGGACTACGACGCACTTTATGAGGTCCGCTTGCTCCTTGAGGTCGCTTCTCTTTGTATGCCATTGCCTTTTTTGATGTGTAGCCCTGGTCGTAAGGGCCATGATGACTTGACGTCATCCCACCTTCCCTCAGTTTGCTGGCGATCTCGCTTTGTTCGGCCCGGACCGCTGGCAGCAAAGGATAGGGGTTGCGCTCGTTGCGGACTTAAGCATTTCACAACTTGCGAGGCGGCGAGCAGCCATGCAGCACCTGTCACCGGTTCCAGAGGCATTCTCATCTCTGAAAACTGCTGTGGATGTCAAGACCAGGTAAGGTTCTTCGCGTTACGCATCGAATTAAACCACATGCTCCACCCAGCGTGCGGGCCCGATCAATTCATTTGAGTTTTAACCTTGCGGCCGCACTCTTTGGGCAGTCGACTTAACGTTAGCTCGGAAGCCACGCCTCAGAGCGCAACCTCCAAGTCGATCGTTTACGGCGTGGACTACCAGGGTATCTAATCCTGTTTGCTCCCCACGCTTTTCACCTGACGTCAGTCTTCGTCCAGGGGCCACCTTCGCCACCGGTATTCCTCAGATCTCTACGCATTTCACCCGCTTCACCGCAGATTCTACCCCCCCCTCTACGAGACTCAAGCGCAGTATCAGATGCAGTTCCCAGGTTGAGCCCGGGGATTTCACATCTGACAATGAAGCCGCCTGCGGTGCGCTTTACGCCCAGTAATTCGATTAACGCTTGCACCCTCCGTATTACCGCGGCTGCTGGCACGGAGTTAACCGGTGCTTCTTCTGCGGGTAACGTCAATGAGCAAGGTATTAACTTTACTCCCTTCCTCCCCGCTGAAAGTGCTTTACAACCCGAAGGCCTTCTTCATACACGCGGCATGGCTGCATCGGGCTTGCGCCCGGTAGTGCAATATTCTACTTGCCTCCGTAGGAG
+
''*1,:00:7230/.17;5,644+/1994554:22/3,1252078*(+,49/11/10/3-8/9)---9;100-032;:3-('$('+91),-)75$('/-56656,7860-0,0+-,054334/+*12/421245:5258685;777;875540:0*,..38))+%)&+*5-(**14;472/+++./.3/9/0+.')$)+,022+2/273441'.()%(,29-/.0.3..6,-05.,+-'&)*','(()+-0441087-./10//136+(((,066+/14+3,.355<0/7:/.++++,353/%$*+...,.)(),-66741-0+/64597),9--34'&((''&'$&*,.('-)('++0&+)0(1-+45--.0-11*458(5-77.++0+2201035557:-+.-'$$$&%$&(,21,,.,+('%')+*(*(((+*''+)&$&&('5..-)-0.1+*%'(//1,9,$').*43268897;9:886164,,*+++,(-<::88787/38;1020-+)/.;99;4232-9/-+../5/'0*02;;8;22124553.)0))$')',&(*)&,.*'%(*3358848<1-')/88../,)(&&'-*1-(-(,-+))*(*36+56120-1..,+)+-++./5)*)'',6/224;74+)'(+%.-4+1,1,6,-.-+&((-68.%,'212668643.20163-,..0,&%*8:633<1,/0.771(*)*.78/0.16/13457976988<979/,..796,2(0137642:3592;333;-,-.&',,./12.325/4835&*(&#*-+)(,($%&(,292647180310--/003/+11569*2%)',',,0/3223:59'88:;0,*.2-1-,116+-,.))/2(())*02)(+''-&%*-&29124-+*())/04*+*&%.*20**./30623,/35431../4/.-0996890431524;7-7---3/-3*)%)3/++152(164;:3/0/.6<8554)2-.189.-,.-./03767*5./.10-),()&,,.9*2923//96+(,-/163,,))+)*),-/470-.4.4185;98<723**&)&()++./040,,---:'65114,.,46,)%+$%)(,0844392))'*+&),+07.134())
@e66e745a-e549-4ffd-b34d-2da220d10a16 ch=366 read=104235 start_time=2019-12-13T08:00:22Z barcode=BC01 runid=2c9cf7bc05858273f10e7d7ec552fc0bd742dc3e
CTGATGGCTGGTTGGTTACGCGTTTACGGTGCTGAAAGTTATCCCCGTTCATCTTTAATATTGTTCACCTGTCGCTCTATCTTCCGGTTACCTTGTTACGACTTCACCCCAATCACATCAATCCCATATGGGTAGCTCCTTCCTTGCGGTTAGATATTACACCGGCTTCGGGTGTGTATATCTCGTATTGTGTACAAGGCCAGGAACGTATTCACCGCGACATGCTGATTCGCGCGATTACTAGCGTTCAGCTATATGATCGAGTTGCAGACTACAATCCGAACTGGGGAATGGTTTTATGGGTTTAGCTCCTCGCGGCTTCGCTTCCCACTGCACCATCCATTGGCGTGGCATTTGGGTGTAGGGGCGCATGATGATTTGACGCCATCCCGCCTTCCTCGGCATGCCTGGCGAGTCATAACAATTACAACTTAATGATGGTAACTAACGATAAGGGTTGCGTTGGGACTTAGCCTTATGCGACACAGGCTGGCGTGACGCATCTCCTTATAGCTATCTCTCCATCTCTGGGCGCATGTCAAGACCTGAGTAAGGTTCTTCGCGTTGCTTCGAATTAAACCACATGCTCCACCGCTTGTGCGGGCCCAAATCAGCGAATTCCTTTGAGTTTCATTCTTGCGAACGTACCTACTCAGGCGAATTACTTATTGCGTTAACTGCGGCACTGAACTTTGACATCAACACTTAGTACTCATCGTTTGGCGTGGACTTCGGGTATCTAATCCTATTTGCTCCCCACGCGCAGGATTTGAGCGTCAGTTGCAGGCCAGATCGTCGCCTTCGCCACTGGTGATCCATATATCTACGCATTTCCACCGCTACGCATGGAATTCCACGATCACTCTCACCTGCACTGGCTGCCTGGAACATACCGGCGCAAGAGTTAAGCTTCAGGCTTTCACCACAGACCCTTGCTGCCGCCTGCTCCCTCTTTACGCCCAATAATTCCGGATAACGCCCACCTACGTATTACCGCGGCTGCTGGCGTAGTTAGCCGTGAAACTCAATAAATTACCGTCACTCGGCTGCCATTTCCGCAGCGGCGCGTTCCTCCTTTATAACAGAGTTTACAATCCGAAAACCCAACCTTCTTCCTTCGCGGCGTTATCCGGTCAGGGTTTCCCCCCATTGCCGAAATTCCTACTGCTGCCTCCCG
+
"''$&&%%%&$)%&+))#%%%&()&#%'+,&&(*(*((.94-5./(('-&%*,33,)0+%*'$+-+%/0,,493310/0148;32,+02(*245108///'2365-5..)7092,,..26;382(&#'-'(&0(-.4+'(-.1*2*.,1-6)+''&%&&&',1-2.036%4.1.(%%',++-)*%%#%%)*')''+22/8,%(&&&*/32591&)0&'--0050/421488*,,))+.---.-)%'++)*)('$$#$&#',+*/141--,++.-337/5.-174/-)'*())+489;+5/19.1::,(+'&'*,,-04,-8,.++,((+(2--.+-3%&)++0/*'''&%'$%')()-+*'%&),1)''(),,,+,%.9)*,.-/:6-68.*565:862,&&&)1//1+,,))'+**&'*)))&),),-2+-..0---/49635.-/4144666)52)()))210984./((&(&'')'$$%%'##$('-')&%'&&#&#$$''*,('((,(3303.--,+.9//:9776741(('&&0/,-+,..&'$%%.0*204/03/-0.03%(0:1''2135;-0*)*+1,//./,/-+,1+/.&)(/1+0),1.)*)(**,,0/3/476+'*38;549;/4/..&&.)&)()&&$$'*-322$(),+))*+).0,/+2-4-10.&')+,97965+.*+*1252))%'$%((,,0123889*)/3+'0././''&$$)*2+)***'.7/7)**31)'**:38+'+(($'#-)%((&'(/10167929..),,07-..0/182%$&'**-184464+,-.34414/1154-*-.004;1/+*44.07/0.0/0202/4/34'*'&-,''(+),%&'%()'**)30223-+,,&$#$$'/04((#&%)%'(.,/,*1246'*3/05..)+((*)+-8:0.0,*,019589/./+5/-.51:7014.51*2*,316341624/''$&'/,262/4',(+4/13.0-0,*&#$'&((*&+4-,+482++'&$')(*-*33+,+(1966-+)*(')*(%,-*.454-+*(*)(,-.1/1.(%'+))/***5+0**-*/2+()1/01,(*+-++,''%&%((,1742/''%&))**8-%'+%,*12-03/.3+/087:,,190+*'(0,0+1-,,3////.0-+.4.+
@4a7f7a64-7f54-4bcb-8a6c-e3548380a58f ch=182 read=152313 start_time=2019-12-13T08:00:21Z barcode=BC01 runid=2c9cf7bc05858273f10e7d7ec552fc0bd742dc3e
TTTGATTTTTGCTTAGGCTGCGACTTCACCCCAATCGCTGACCCTACCTTCAGCCGCTGCCTCCTTGCAGTTAATCACGGACTTCCCGCTGAATTATTCCGGCTACCGGCGGTAGCGACGGGCGGTGTGTACAAGACCCGGGAACGTATTCACCGCGACATTCTGATTCCGCGATTCTCGTAACTCCAGCTTCATGTAGGCGAGTTTCAGCCTACAATCCGAACTGAGACTGGTTTTAAAGTTTGGCTCCTTTCGCGGTATTGCATCTCTGCCGCTTACCAGCCATTGCGGTATGCCAGCCCTACACATAAAGAGGGCATGATGATTTGACGTCATCCCCCCACCTTCCTCCTCAACAGGCAGTCTCCTTCGGAGTCCTCAACTTAATGGTGGCCCGGCTTCGCGACTTGAGGGTTGCTCGTTGCGGGACTTAACCCAACTTTATCTCACGGCAGGCTGACGACAACCATGCACCACCTGTCACCTTGTCCCGAAGAAATTTCCTCGGTCAAGTGAAAATGCAAGGGATGTCAAATTAATAGAGTAAGAGTTCCTTCTTGTTAGCTGGGTCGCACTGAACCACATGCTCCTTCGCGTGCGGGTCCCGTCAATTCCTTTGAGTTTTAATCGCGCGTTGCGCTCCCAGGCGGAATGCCAATGGGTAGCGGCGGCACGGAGGTGTTGAAACCCCCCCACCTAAAGTATTCATCGTTTACGGCGGACTACCAGGGTATCACAATCCTGTTTGCTCCCCACCAGAATCAGCGTCAGTTACGTCCAGAGAGTCGCCGCTTCGCCACTGGTGTTCTTCTAATCTCTACGCATTTCACCGCTACGCCGGAATTCCACTCTCCTCTCCTGCGCCACCAGGTAACGGTTTTGGAATGCAGCGCAGAGTCCAGGCCGGGTATTTCACATCCCACAATCATCCGCCTACGCTTCCCTTTACGCCCGAAGTAAATCCGGATAACTCGCCTACGTATTACCGCGGCTGCTGGCGCGTAAATTCGCCGTGGCTTCCTCCTTAAAGGGCGCAAAATGGTACATGCTTCCCCAAAGACAGGCACGATCGAAACCAGCCTTCATCACTCACGCGGCGTTGCTGCATCAGGGTTCCCCATTGTGCAATATTCCCTGCTGCCTCCCGTAGGAGCAATATCAGCACCAACAGAAGGTTAGCCCACAAAGGAACTCTTCAGCACCAGTACGTGAAAGCGCG
+
'&%%&+520+&'('&%$$&%&-+036/..9:+0-63))++-2:/*.21291).5056666:65$''+.'3.8--,.+/-2.3441)&#+)&&%+&)5./'%$&%#%%('(/..)(%+,0,65,.//*+&&&/,3.47;*.2-);85978;7764(.--1,7:88:9;63**.3122%($&&&%''2.***++)(+)**174*()05.,&+,-/018224.-3974,*)//8:.9:8'*73--:.00,+)$%+*,,/)21+/,+,,-624((,.)*+/-2/..8/8/)&&%&&*-+)'')-5)'$,',..3:+,$5060693333.9<823354779:/805--/62:6941.*&*'*&-0:756631,,--%)'(()826*.+**1./21**(,*&&&&&&%%&'&$$$'&-,.,/(*'--7///2<:6-2++'*'%*+'&('(*.,,)-0(-%',63--,,,57983'%%(%*6079452.(,),/-,3.+(/1'((')-)04371+6()'$'+.84(-,921)32.1(6775(0,)''*&($-(.')-1-.%&$'(,+1)'%%').,,-+2'*)*%&&,#&&*,.21/)2,&'*++5'666/6+*+/.*)5.1.651020:;/-8..((&&&%%'%%),/1+)+.,.4362//*,((&%&$&'(,60.72-+/+(+,,,41+)1/+275,*&#('%'.+)).2<98::096/(.**)(*'98334(681/0-1%()800644/;2,+..:8+)2/)(&$'**-/-12--6+'&'&))'(++(+,,*6)%%,*1.25',*(,767<9717()422253/4022/392..2,,-&($&$&&(()5+900..+*++,,30+*+%&$%)*%.-(/()'+)76*/2231.+*++()**$(*+&%&.20,21002;31./.,30($%(8/6472/+36225/.-(/;,03(%,)./'%''%+,17,,*1;3655324.-,$$&&*)),-.50.-/-1593:-+'$%%#$$(%%#'(,-/0+,4-8-22031.'*,&$%-)20%+()&$$%%$$$#+3.2/72/0+*2**()+,-/**-('+#%(+/37767556-')(',1.2/60.*+++,/.685719:93*,3)/24/0//0.2/)'+((%*/,69-+6+2+'(-,,/,/,***),1224-,1*,2-7/+--&&'54+,1+1.34646**/'1(.$3'))3%(*($&$&$
@dbd9a444-6e63-4331-a72c-8df1e9bb7628 ch=458 read=47491 start_time=2019-12-13T08:00:34Z barcode=BC01 runid=2c9cf7bc05858273f10e7d7ec552fc0bd742dc3e
CCGGTTACACCTTGTTGCGACTTCACCCCCAGTCATGAATCACAAAGAGTGAGTAGCGCCCTCCAGAAAGAGTTAAGCTACCTGCGCTTCTTTTGCAACACACTCCCATGGTGTGACGGGCGGTGTGGCCTAAAGGCCAGGAACGTATTCACCGTGGCATTCTGATCCCCGATTACTAGCGATTCCGACTTCATGGAGTCAGGTTGCAGACTCAATCGGACTTCACGACGCACTTTATGAGGTCCGCTTGCTCCTGCGAGGTCGCTTCTCTTTATGCGCCATTTGCTTTTGATGTAGCCCTGGTCATGGGGCCATGATGACGACCTCATCCCCACCTTCCTCCAGTTTATCACTGGCAGTCTCCTTTGAGTTCCCGGCCGGACCGCTGGCAACAAAGAGGATAAGGGTTGCGCTCGTTGCGGGACTTAACCCAACATTTCACAACACAGGCTGACGACAGCCATGCGCTTGCACCTGTCTCCACGGTTCGAAGGGCACATTCTCATCTCTGAAAACTTCCGTGGATGTCAAGATAGGTGGAGTTCGCGCGTTGCATCGGAATTAAACCACGCGCTCCACCGCTTGTGCGGGCCCCGATCAATTCGATACGAGTTTTAACCTTGCGGCCATTGCCACGGGCGAGTCGACTTAACGCGATGGCTCCGGAAGAGCCACGCCTCAAGGGGCACAACCTCAAGTCGACATCGTTTACGGCGTGGACTACCAGGGTATCTAATCCTGTTTGCTCCCCACGCTTTCGCACCTGAGCGTCAGTCTTCGTCCAGGGGCGCCTTCGCCACCGGTATTCCTCCAGATCTCTACGCATTTTCACCGCTACACCTGGAATTCTACCCCCCCTCTACGAGACTCAGAAGCTTGCCAATTATCAGATGCAGTTCCCAGGTTAGGCCAGAGTTCACCACATCTGTTTCGACCGCCTGCGTGCGCTTTACGCCAGTAATTCCGGACAGCAGCACGCCTCCGTATTACCGCGGCTGCTGGCTGGGTTAGCCGGTGCTTCTGCCCCGGGTAACGTCAATGAGCAAAGGTATTAACTTTACTCCCCTTCCTCCCCGCTGAAGTACTTTACAACCCGAAGGCCTTCTTCATACGCGGCATGGCTGCATCGACTTGCGCCCATTGTGCAATATTCCCCTGCTGCCTCCCGTAG
+
()'+48'),/4+5&+)%'&&((,+(*-0..(*087977:96&'(()&)&,'&&)&%)'(5--1'''5/'((*7,5.,.1164-*)'(;-7397-/310.()'+*29..286556557*,66+)%$'(*(&&18*6859%0*1777862:0++'')*143664,/1330,'('.*'(()(3216;41--.3/8425.)()*''02))+5443260;-3*0+---+%$*/1,0',-04+-+-+/.41-0,7+,+.('()&&+*42.1061643;501/1155)))(%''***&(&&&%(,2'%'207,/.3796:7200,)*('+/%+/,31792+05392402()-9<6/0046130*'+,,760.1+('+2.:1+*2,0/638967435-/(.-5*((.31467*7546.2'.,6(,*$%*483-+,/++,'*+,,195./127657))0.'''*-)-/-41+++,&'()'(*//&&*413((,-4534,-005,/*+*,2+/-/44544/255-/0807468;:;898.4-.&$&%,%)$&5:'##%'/0102537,'.'0,,48.1%*))(*+0-%'&'*,6-2-..0)12/%$**-576<2.''#%()+4;;+080/,.,,.426&-'$&'%(&165'$')-./+)*040//-&,$&'++)/..0'&(/50124;9312*53-,#%'))948)-+..//427863:.),-8/009;67868:-/*&*+**-172674.4:1-2,475-+-+.3:1//33795545864554997;7507,*/*+&)(-5.;9365048)-.03;6853,+)45524-(0/2.0:<.1584022/,'-,+35-1061527/.555/36872.*0*032)''&%%')+.5+(+,.026547055776794+0++.'-+5-+-)-,+&%))+,-.2514:9356:;788366/1.0-(((&&,'+(&'*+2:-0(''&()*,,),'+*06599,4//30241-+.+-012/.*(+-)*1/,.--/6*-0602/3,0-+.*+//41./*(.--03+-*,-..).'&'+.,+1,46/,1660-/59.,/7253%-$(+)-,12/0.,'+'3*::9;78;85310)+,61()+0...001/*)''''*+1:0*-1,,,--3033+75-)*+..02)'0,(236.
@4eccea7f-aa59-4c6e-b2bb-13d81f4609d1 ch=245 read=176910 start_time=2019-12-13T08:00:34Z barcode=BC01 runid=2c9cf7bc05858273f10e7d7ec552fc0bd742dc3e
CCGGTTACCTTGTACGACTTCACTTTAATCGTAATCCCACAGAACTGGCTCCTTCCTTGCGGTTGACCACCGGCTTCGGGTCAACTCTCGTGGTGTGACGGGCGTTGCTGGAAGGCCGGGGCGGCTCACCGCGACATGCTGATTCGCGATTACTAGCGATTCAACTTCATGTAGATCGAGTTGCAGACCCTACAATCCGAACTGAGAATGGTTTATGGGTTTTGCTTCACCTCGCGGCTTCAGCACCCCTCTGCACCATGTTTGTAGCGTGTGTAAGCCCAGGTCATAAGGGGCATGATGATTTGACGTCATCCCGCCTTCCTCCAGCTTGTCACTGGCAGTCTCGCTAGAGTCCCCAACTTAATGATGGTAACTAACGATAAGGGTTGCGCTCGTTGCGGGACTTAATATCTCACGACACAGGCTGACGACAACCATGCACCACCTGTATCTCTATAGCTATCTCGCCATCTCTGGGCCTTTGTAAATTATGTCAAGACCTGGTAAGGAGTTCTTCGCGTTGCTTCGAATTAAACCACATGCCAGCGTGCCCAAATCAATTCAGCGCTGAGTTTCATTCTTGCGAGCGTACTACTCTGGCGACGGAGTACTTATTGCGTTAACTGCGCTGAACTTTGACATCAACGCCCAAGTACTCATCGTTTACGGCGTGGACTACTAGGGTATCTAATCCTGTTTGCCACCCACGCTTTCGGGACTGAGCGTCAGTTGCAGGCCAGATGATCATGTCGCCACTGGTGTTCCTCCATATAATACGCATTTCACGCTACATGGAATTCCACGTCTCTCTGCACTCTGTGCCTGGTTTCTATGACTTACTGAAGTTAAGCCAGGCTTTCACCACAGACCTTGCTGCCGCCTGCTCCTCTTTACGCCCAATAATTCCGGATAACGCTTGCCACCTACGTATTACCGCGGCTGCTGGCACGTATTAGCCGTAACTCTAATAAATTACCGTCCTTACCATTTCCTGTAGCCGCCGTTCTTCTTATAACGAGTTTACGATCCGAAAACCTTCTTCCTTCACGCGGCGTTGCTCGGTCAGGGTTTCCCCATTGCCGAAAATTCCCTGCTGCCTCCCGTAGGG
+
28,,57,./:.--..,),-3-$%')*.235+,04.75)(0%)(,'$'3175689;/4.--..++)&78+.+1*)151)()+'(),,/-.16::87777920/--*,*++4/-**,,2*1()-)/)*./2:13,-*/369:97.7.+-565:5/---,.35:11-)+/,560.-*'*,21,3,*+,2+56/**5/;810)'*)((*-/81395:9.00;6504,+-1;254:43-,.3/2:/&%'&(1.,+660//5//2./7-'$)*-.16//%''(,1-'.311/*1++39538510,(((4/*+7999:5:9+-779;:811')&'*((+623214/0385352442((+*.54.-1./202./27091095469-**,10--)17,/256918.+*.54---*.'&&)(0,)+*+*04'-8775533,7839;/3/)+4347;66778/0-'%(%',/190.("'-(,,553.+',-31,%)&'%((&))-.055572)*()++(,(+-602611663/+,2/:(.*)/,<83;.//'&(%#%&)2+3/)+,.-/,*11+*&(')'*,38<;37:<.:---,+'-))/23,//,,,4,.*+-((%&%(-,0-0+,*/+0'(('''(*,-6,+61111578,5/*,)&'')*.18757777<:+-)--/89;9:8421-.-,,-.0/-5*.4+,.5,&('%+-*(/-01854+::3255589876'5290412.30-,,+(%()$&$)*/936659;999</')*/,//.($%(,,779<:5//%(.)-('),-)4+93)--.1-3-1)**.../-*.'284795<910..+((&'*+2/,++0;46'-,)18417-+',+-./1.3.).+.98::8:</...78.-17.,/.-1)1*.267455464827.+*2-'/4,.7211+*'--,7;6212004772*((*)-&'&&&-(++&(),))-/*350-7.1;688&,*,1947:73+'&&%$%(&(*/28413)&(*--/*)(//7,&$$').*).-))'*-759<:76:73644080014--.0-;69'*650;2264-''0/160/68-/+2+'&&))(-2-37+-7.5.-
@a4d4f7b2-e781-4bba-845e-795223e70f5a ch=312 read=154512 start_time=2019-12-13T08:00:31Z barcode=BC01 runid=2c9cf7bc05858273f10e7d7ec552fc0bd742dc3e
TTGGTTACCTTATTTACGACTTACTTTGATCGCGGATCACAAGAAATTGGTGGCGCCCTCCGAAGGTTAAGCTACCTTCGCTTCTTTGCAACCCACTCCCATGGTGTGACGGGCGGTGTGTACAAGGCCGGGAACGTATTCACCGTGGCATTCTGATCCACGTTACTAGCGATTCCGACTGGCATGGAGTCAGGTTGCAGACTCAATCGGACTACGACGCACTTTATGAGGTCGCTTGCTCTCGCGAAGGTCGCTTCTCTTTGTATGCGCCATTTAGCCCAGCACGTGGTATAGCCCTGGTCGTAAAGGGCCATGATGACTTGACGTCATCCCCACTATCAGTTTATCACTGGCAGTCTCCTTTGAGTTCCCGGCCGGACCGCTGGCAGCAAAGGATAAAGGGTTGCGCTCGTTGCTTGGGACTTAACCTTGTTTTACAACACGGGCTGACGGCAGCCATCGCAACACCTGTCTCACGGTTCCGAAGGCGCGACCTCATCTCTAGAAAACTTCCGTGGATGTCAAGACCAGGTAAGGTTCTTGCCGCGTTGCATCGATTAAACCACATGCTCCACCGCTTGTGCAGGCCCCCATCAAATTCATTTGAGTTTTAGCCTTGCGGCCGTACTCCCCAGGCAGTCGACTTAACGCCACGTTAACTCCGGAAGCGCGCCTCAGGGCACAACCTCCAAGTCGACATCGTTTGCAGCGTGGACTACCAGGGTGAAATCCTGTTTGCTCCCACGCTTTCGCACCTCAGGCGTCAGTCTTCGTCAGGGGCCGCCTTCGCCCACCAGTATTCCTCGAATCTCTACGCATTTCACCTTCACCTGGAATTCTACCCCTCTACGAGGACTCAAGCTTGCCAATTATCAGATGCAGTTCCCAGGTTGAGCCCAGAGGTTTCACATCTGACTTAACCGACACCTGCGTGCGTACGCCCAATGAATTCCGATTAACGCTTGCACCCCGTATTACCGCGGCTGCTGGCTGGGTTAGCCCGGTGCTTCTTCTGCCGGGTAACGTCAATGAGCAAGGTGTGCTTCTCCCTTCACTCCCCATGAAAGTACTTTACAACCCGAGCCTTCTTCCTTACGCGGCATGGCTGCGTCAGGCTTGCGCCCATTGTGCAATATTCCCCACTGCTTGCCTCCCGTAG
+
6+-./7)-4.5+.6/*,,&*)-&(,02.021%%'(,-12.1)&)'$&%)&&&'*)/3/+.+()0,,+01-(*,()**,)&)-+(''''*,&67*'*+56.)--73-+,+-.4//+1+,-+/)-12.22/'6+/8/-3+4,,,895/%*-&.+022525-*)(*1+/21+,.-7;7:40*,$&&&(*+''')30/7.)-((44673;13(5,5+&&..0(-%'&*-'(*)/**,'&,)()-./.*)**'*2/*'(8*1/-11+('(+,//19114'%'---*,.&*/000-&(*+,40+.7521553+.0-5/)(**.*+(&$')+,889.81/)&'''*,(++8(%)'$)*.+(&*,-991083/05696:2*11/899::4748551&318)/,5371+-,/,3-*(&(*540'))%28:3010.)*('**065)((*)+%/%)232232/-5/*.3+-*%'())'*.+,4211'*,63/4,(*,+//(/())()*,-18751,+.2/+-.,-,-8;::17733478<869510)1-80/.&$$&*,-70335-'++.1;635,)*2.12.-%+*)(*+)+-0%27/485*$'&&),,8037;:/3-9<<-/(-)*))*2535-/,,+178,/0380354.0,1,1,+%)&$%&**+,---11+*()(&*)081/&/20)-00023-/(50022/44477-57*%,&**,/4:685//6)()')'*3*,-**,1;:....3+&)().10./2,36)('&,1/2103222:625621::1.6%%&'(/124))0.&1004+3+*0*+75557,**((',6*+21*)3)'*(&&*0'6,75.74-//1(*,,&)+1267+&%&(1*5*,%/)-.4/111.0566<7<.+,-+9.-0280&(%,).8+-)+,-.)*(*)*,+'&'*)%++,,2.,+*%(%)&**%))/+--0/+-++2-:.933.1('$124)&*)+0,0/*-/82205604)&'(,,/.-/-+-51110818;8550.+53-.58677,0/,'+-10-0.&,$%&0-,.6217/%&&/3.*''&*0-(*')+)&&&)%,,(&%*'().+5:6$/&&''),1.)++10--+$+/&251/6/0.3;4)/6*+'1+8-*-/236/(&(#$%%&)+*06*,5(-
@3c2ef597-8690-40d2-95bc-2a3d74de0de1 ch=413 read=136492 start_time=2019-12-13T08:00:45Z barcode=BC01 runid=2c9cf7bc05858273f10e7d7ec552fc0bd742dc3e
CTCCTACGGGAGGCAGCGGTAAATTTTCGGCAATGGGGAAACCCTGACCGAGCAACGCCGCGTGAAGGAAGAAGGTTTTCGGATTGTAAACTTCTGTGTGTTATAAAGGAAGAACGGCGGCTACAGGAAATGGTAGCCGGTGACGTACTTCATTAAGCCACGGCTAACTACGTACCAGCAGCCGCGCGGTAATACGTAGGTGGCAAGCGTTATCCGGGTAACGGGCGTAAAGAGGGCAGGCGGGTCTGTGGTGAAAGCCTGAAGCAGCTGTTAAGCCATAGAAACCGACGGCTGAGTGCAGGAAGGATCGTGGAATTCCATGTGTAGCGGTGAAATGCGTAGATATATGGAGAAGGAACACAGGAAGTGGCGAAGAGCGGCCCCTGGACGAACTGACGCTCCAGATTGCGAAAGCGTGGACCGTGAGATTAAGATACCCTGGTAGTCCGCCGTAAACGATATCGGCAGAGGTTGTGCCGCTTGAGCGTAGCTTCAGAGCTAACGCGTTAAGTCGACCGCCTGGGGAATGCAACCGCAAAGAGTTAAAACTCAAATGAATTGACGAGGGCCCGCACAAGCGGTAAGGTAAAGTTTTAATTCGATGCAACGCGAACCTTACACCGGCCTTGACATCCACAGAACCGAGATGGATTGGGTACCTTCGGGAACTGTAGAGACCGTGCTGCGTATCGTCAACTCGTGTTTGTGAAATGTTGGGTTAAGTCCCGCAACGAGCGCAACCCTTATCCTTTGTTGCCAGCGGTCCGGCCAGAATAAAGGAGACTGCAAGTGATAAACTGGAAGGTGGGATGACGTCAAGTCATCATGGCCCGACCAGGGCTACCACGATATACAATGGCGCATACCGAAGAAGCGACCTTGCGAAACAACGGACCTCATAAAATTGCATTAATAGTCCCGGATTGAGTCTGCAACTCGACTTTCCATGAAGTCGGAATCGCTAGTAATCGTGGATCAGAATGCCACGGTGAATACGTTCCCGGGCGCCGCGCACACCGCCCGTCACACCATGGGGAGTGGGTTGCAAAAGTAGGTAGCCAACCTTCGGGAGGGCGCTTACGCACTTTGGCGATTCCGGCTAGAGGTGAAGTCGTAACAAAGGTAACCGGAAGATAGAGCGTGGAAGCAGAAGTTAACACAAAAGAACACAAACAACTCTTCCTTTTAAGCAATACGTAACTTCACG
+
*,0/,.1&10*/4,.1,*,+51:1;;826<6775682'+2+1;2-.148564141/-337921/.2/02-*-+*0/::823:7291129533500))&&$)2*.3:*.*0,+29.,+))5,+*-.0-.3-*)%%$$&',.-.--&(((('$'')/0)1/+-.,.2796768/4%0('&()-/,)+''*(-/,-,4*****1-0-1936415/,/''1,((*(*30..17;1().0..*1)(*,*2,'$((/110350177-,(''$%((')4/:,39154139.3)'$%'%%#&''+-0,-,++,4-32/240.2)8-++/')'#%,*04923;301765647654'030/-((*.0,,)+%,&+('*-64.,/'%+0/-5;2--372+++-)//-,&-)5&',&('$%&)0*)*-553))&%#&&'&/(1(&+117:2135(*().+&(((*16))()*(./.'-&+((%.,$-&+2%&'%%'*+0+**))+(%&&&)018321*.22+'((*+21/52**),''''#*'%35.5/5)&&(171;;1367292/+%&)(+(2(&-2,272*+,,23,0/2-&&'$%'**,*8::698;8/11-12'2-0--)-)+,)*%%$&&+*()(**.020,.//.)*$%%&&'(((.*-+,**/6578(7400)(($$(&(%(%''))%'*(&)-0258-(/.0+)'*1*('(*591106*264652--.2.,.2+0()+/.03*32))1*-.))2)*4:,5/+,23:02&-&0''**+&'-.&,&'(20-+**'(*5340+-+-*+'%&((*+)446977623,08:;9+-*',('%)+812.1(&%('(('(*%&%()8,&+)*+&&()$&(,',(%)--/.1/,-,),&,0)039643354417.&,&$##%$(%(+1*6-(-80)*&%'+,**''&)*1-,&%'%+*).-10/.4/5/323***)*61711/13-215.*&)'+7515(/,'(&$#%&)+-+')/()&'$(()/./03:74;611300-0*()&(,)%'),/'+/+,10**%&&%$%'%+(-(/-174+95+)--/,*+'%'%)%('*(&&%&%/*&'))-.$&&*)(*-0,/-%&$%%&*++7.23551828.012..&.,--'+(%)*('%)())((&*+32*%%**(.)+'(((().,3.'&')-+*+.,41351-()$*)$#'$
@20fd1752-7d15-45a3-9e7c-bf107856b82d ch=180 read=134732 start_time=2019-12-13T08:00:45Z barcode=BC01 runid=2c9cf7bc05858273f10e7d7ec552fc0bd742dc3e
CTCTACGGGAGGCAGCAGTAGGAATTTTTTCGGCAATGGGAAACCCTGACCGAGCAACGCCGCGTGAAGGAAGAAGGTTTTCAGTTGTAAACTTCTGTTATAAAGGAAGAACAGCGGCTAGGAAATGGTAGCCAGTACTGGTAAAGCCACGGCTAACTACGTGCCAGCAGCCGCCTTGCGGTAATACCGTAGGTGGCAAGCGTTATCAGGTATTGGGCGTAAAGGGGAGCAGGCGGCGGCAGCAGGGTCTGTGGTGAAAGCCTGAAGCTTAACTTCAGTAAGCCATAGAAACCAGGCAGCTGGGTGGAGGGATCGTGGAATTCATGTGTAGCGGTGAAATGCGTAGATATATGGAGGAACACCGGTGGCGAGGCGACGATCGGCCTGCAACTGACGCTCCAGTCCAGCGTGGGGAGCAAATGGGATTAGATACCTAGTGTCCACGCCGTAAACGATGAAGTACTAAGTGTTGGATGTCAAAGTTCAGTGCTGCAGTTAACGCAATAAGTACTCGCCTGAAATTACGA
+
(***02-80&(+&'+*%21/.'+)44:63*01:83<221((-*-;412%54-,,-/6434:7:7;96/0+,+&*.,413/14)-*9.235+0427873:432-(00.7*,42%640710&0--3/..33'$-'$((&-,,'./6.*13,/,-**.,0138+)+1--05/+07*,%%%''(&++'''((*.//5.06402555-;--.&+(,(,-89:75528/),40'+-56966.++--25620:0,*)*./921462-.6.---+*,+.***/-'0025*36---*3834747910)'&'*&%(&$*/+98:7:901.1,($'&)')(--182-1:-+.286/-(0*,,12:///-2/144-0/-3/./-066:90.,-&3,7288231015877/7*+,.8*'*/038;:.(*+-;:.-//,31/)10167-**.(+-,*-25;999;86-(+**&&*(,-1/1255<6:6;37-11*).8834745555245+1))$)%'(*,$-(**2))(+'&%$*###$$
@455725eb-7d01-4dce-b99b-488e974d64f5 ch=341 read=66079 start_time=2019-12-13T08:00:42Z barcode=BC01 runid=2c9cf7bc05858273f10e7d7ec552fc0bd742dc3e
CCGGTTGCCTTGTTACGACTTCGCCCCAGTCATGAATCACAAAGTGGTAAGCGCCCTCCCGAAGGTTAAGCTACCTACTTCTGCAGCCTCCCATGGTGTGACAGGCGGTGTGTACAAGGCCCGGGAACGTATTCACCGTGGCATTCTGATCCACGATTACTAGCGATTCCGACTTCATGGAGTCGAGTTGCAGACTCAATCGGACTTCACGGTACTTTGTAGAGGGTCCGCTTGCTCTCGCGAGGTCGCTTCTCTTTGTATGCGCCATTGCTTAGCGCGTGCCCAGCCCTGGTCGTAAGGGCCATGACTCCGACGTCATCCCCACCTTCCCTCAGTTTATCACTGGCAGTCTCCTTTAGTTCCAGCCGGACCGTAACAAAGGATAAAGGTTGCGCTCGTTGCGGGACTTAACCCAACATTTCACAACACGCAGGCGGCGACAGCCATTGCAGCACCTGTCTCACGGTTCCCGAAGGCGCATTCTCATCTCTGAAAACTTCCGTGGATGTCAAGACCAGGTAAGGTTCTTCGCGTCGCATCGAATTAAACCACATGCTCCACCGCTTGTGCGGGCCCCGATCGAATTCATTTTGAGTTTAACCTTGCGGCCGTACTCCCCGAGCAGTCGACTTAACGCGTTAGCTCCGGAAGCCACGCCTCAAGGGCACAACCTCAAGTCGACATCGTTTACGGCGTGGACTACCAGGGTATCTAATCCTGTTTGCTCCCCACGCTTTCGCACCTGTACGTCAGTCTTCGTCCAGAGTTGCCAACCTTCATACCGGTATTCCTCCAGATCTCTGCGCATTTCACCGCTACCTGGAATTCTACCCCTCTACGAGACTCAGAAGCGCCGGTATCAGGCCGCGGTTTTCCAGGTTGAGCCCAGGGATTTCACATCTGACTTAACAAACCGCCTGCGTACGCTGCATGAGTAATTCCGATTAACGCTTGCACCCTCCGTATTACCGCGGCTGCTGGCTGAGTTAGCCAGTGCTTCTTCTGCAGGTAACGTCAATGAGCAAGGTATTAACTTTACTCCCCTTCCTCCCCGCTGAAAATGCTTTACACAACCCGAAGGCCTTCTTCATACACGCGGCATGGCCATCAGGCTTGCGCCCGACGTACCAATATTCCCCTGCTGCCTCGTAGAACAATATCAGCACCAACGAAAGGTTAAAGACGCAACAACTTTTTTTTTTCTTCAGCACCAGCAATGCGGCGGCGTT
+
6-5*8,&1506//8')**,.;0816:7.3543322642-3-94/(*''%(%*-08-,+*)),2*0*'$#'./353-')(+*+)+)'*.&*17.28767668:27;0.++),.1/.34/2370(1.+3427789635:7.4.-,473---/0-%*))03003*((+,/4470035:6122,()*2+)/0825')0325,706243,(*%$%($%$&')+$+&&%)3.,3,))/+(*./,3)+*+),),)//303217.&%(*157:<237+'*''(,+,''%&$&',,6.-/8::172+,-1282.-)&'+&'3577::3;55*(-1191:4+.&)+7../;(2.,%&'(,.6557:.**-3:,*+16+6/($&$')+-3+35:995)-4*8-./500/-70.'47-04.2(4/++)-*+10*+.,3/%)&*(073540/'*,$%&'))$+./0-2724888302079826.'&&(1)$'&1/)&'&,-/0*)*03/25404--6951+,)(,,--<516115+27;89;/23233.3044*&,,,.:98:01...//55*,2.+0-+.01(-,230((&'&%.(4,10/;<.0338806/43.2.-..+,%*%.-0-((%%-1(688330-,-/)(**0-..50;,5*1+).4%(&/4052--20-.//437483(())02349987;9.00834478956'21/67/...045:465/.87-*-+4;;1)/+,.:83-.,4,*)##$&)1,-037<;628)&'#&'&$/*(*/2/0.(()+1).//894-,-+++22000+$,./75;<1//0(*,015553/10403%786/24656-'0,3995%)'%&)+1,.2-,-'223,)*)408;,0)'+++.-.:6<,,46/-/;7.*-,-.-*)(&&2-7699;<78:88856(4*('%'%'$%%(139;46202./*-*+/-()(.6301%%/)-,,9<685;66589782,0&**6.-.7*32./0;09<30.+%/--/7365,(&)&'+,0/)+,*-.0*++*-*-/-60+/;8./3991,01007921.--3,%'&(*&04/((0)/-32;57754520'.-.*1+*)*''&'*8+68434.1-02())'$*(+3171/)+&',+--../17164973-*,+)-.14-(-&-(3(/&'3)+,.,/.&+()*.'-'+(*..24338:8-223.')+*96422162/.&*&&%&%""
@a9c115c0-3cd5-4cf1-9036-7b0dc1c25b1e ch=153 read=91291 start_time=2019-12-13T08:00:54Z barcode=BC01 runid=2c9cf7bc05858273f10e7d7ec552fc0bd742dc3e
CCACGATTTACCTTGTTACGAGCTTCACCCCAGTCATCACAAAGTGGTAAGCGCCCTCCCGAAGGTTAAGCTACCTGCATGCTTTTGCAACCACTCCATGGTGTGACGGGCGGTGTGTACAGGCCGGGAACGTATTCAGCATTCTGATCCACGATTACACTGCTTGATTCCGGCTTCATGGAGTCGAGTTGCGAATCAATCGGACTACGACGCACTTTATGAAAGTCCGCTTGCTCTCTTGAGGTCAGCTTCTCTTTGTATGCGCCATTTGCTTAGCGTGTGTAGCCCTGAGTCGTAAGGGCCATGATGACTTGACGTCATCCCACCTTCCTCCAGTTGTTATCACTTTGGCAGTCTCCTTTGAGTTCAGCCCGGACCGCTGGCAGCAAAGGATAAGGAGTTGCGCTCGTTGCCGGGACTTAACCAACATTTCACAACACGAGGCTGACGACAGCCATGCAGCACCTGTCTCACGGTTCCCGAAGGCCATTTCTCTCATCTCCTGAAAACTTCCGTGGATGCTCAAGACCAGGTAAGGTTCTTCGCGTTGCATCGAATTAAACCACATGCTCCACCCGCTTGTACGTTACGTCAATTCATTTGAGTTTTTTAACCTTGCGGCCCGTACTCCCCAGGCGGTCGACTTAACGTTAGCTCGGAAGCCACGCCTCAAGGGCACAACGCCTCCAAGTCGACATCGTTTACAGCGTGGATACCAGAATTATCTAATCATTTGCTCCCCACGCTTTCGCACCTGGAGCGTCAGTCTTCGTCAGGGCCGCCTTCGCCATATTCCTCAGATCTCTACGCATTTCCCGCCGCTACACCTGAATTCCTACCCCCCCCTCTACGGGACTCAAGCTTGCCAGTATCAGATGCAGTTCCCAGGTTGAGCCAGAGTTTCATCTGAGCTTAACCGACCGCCTGCGTGCGCTTGCGCCGTGAATTCCGATTAAACGCTTGCACCCTCCGTATTACCGCGGCTGCTGGCGCAGGTTAGCCAGTGCTTCTTCTGCGGGTAACGTCAATGAGCAAGGTATTAACTGCTCCTTCCTCCCTGCTGCAAAGTGCTTTGGCAGAGGCCTTCTTCATACGCTGGCTTGGCTGCATCAGGCTTGCGCCATTTAATATTCCCCACTGCGCACTCCCGTAGGAG
+
/2%'+(/;))1---%3*'*.('((*+$+')',.%%$$$+-+/)(&(,+++)+,0.0-0,)).5/3/7--%+-,01.)*(,'&*///,-.'-)&(+87)-39543113).2.,4,/0.//0*(1-6(0/),+)-,//'%''$47500133,&*)-00'-*,*%$%$&%+(2**,/0959762*)*+*)1/8-0'(----/-.)/,+.%%-.0.0&,-5711.-())++0,,/3,./-+)'*)((((,%%(-524/8:-(1+0*.,/8-.0()&+&%&**+).((**/1(),%&),()*'.3967/1--/.+../-.1-2566++)'-84:21+/)()()%*)')5-+(('-,1.37225'(.((%',10%))0)02+.+'(,182-,01:1,5-842*-%+07./,../,8,*.''.4/'%%+&/)**1-28.+)*,(.%))%'),-3131+,,,2,3533212-56513221.33:88/,(&'.'))(&)6*),+*215570'()+/2/22311,08;:73103+,---6./5347*65:8403(-*-6*,,*,)'+,+3;97-,,,3/1118/31-'((()'$%'&(&')+,,72:4..60++*)/<9<*/.0031--2/:4)&,$%*3282,-76+0320-+--113,3-,,112'3)2',1&*&-5.+++'-*'')/'($*+,/*0))+).%++44/251'+%((*024,,$+&,%2'0.0/1)+351*05**//016+'**)21++&+%+)'')%$)541/.//3;5.04%*,0*6/.1,2/015%%&(*3413)(+00/10+..0,3:+3.*'.''(3&-,/1-+'0.11'''402/643+--')-&.1.077,.()**'1*%*/068/.0323233;/73)*,+0*%.20..$()4(+,''()'&&-(2&)%$&+)+*(#&(-1,)&%%&$&&&%&(%+)-7+1,,/03.+)&'(&()*047456.4439/3:*+6/..40/-4,.*(*(0---46)66455:36;7777'20.14631-1)*)&0656*0.))))#$&"&)69,886*5.)'-.*'$*,)&)%*))$%%+%%*0-576;53:3&+()$&%+&&%%%%%&(+*-/(.)'*...078+.6(*(*),-0251(+.-,%'#&'.7.+.,3'+#
@083c624f-d398-44ef-98ff-78e91273d437 ch=411 read=76320 start_time=2019-12-13T08:00:56Z barcode=BC01 runid=2c9cf7bc05858273f10e7d7ec552fc0bd742dc3e
CTCTGCCTTCGCCCGTTTCAGTTTACGTGTACTGGGTGCTTTCAGAGAAAGTTATCAGGTATCTTTATGTGGCCTTTTCTGTGGTGCTGATGCTTGCTCCTGCAGGGAGGCAGCGGGAGATATCGCACAATGCAAACAAACCTGAGTGCAGCCATGCCGCGTAGAAGAAGAGGCCCAGCCCAGGTTATAAAAAAATTACTTTTCAGCAGCTAGAGGAGGAAGGGAGTAAAGTTAATGCAACACCATTACCCAGAAGGAAACACCAGCTAACTCCCGTGCCAGCAATAGCAGTAATGCAGAGGTGCAGAAGCATTAATCAAGGTTACTGGAGAAATAGAAGCACGGATTTGATAAGTCAGATCTTAAGAATCCCAGGCTCAACCTGGGAACCATCTAATGCTGGCAGAGCAGGTCTCTCGTGGGGGGGGTAGAATTCCAGGTGCTTAGTGAAGTGTAGAGATCTGGAGGAATGCAGTGGCAGAAGCCCCTCAGACCGAAGACCCAGCGCTCAGGTGCAGTAGGAACAAACAGGATTAAGATACCCTGGTAAGATCCCACGCCATAGAGCGATGTCGACTTGGAGATTTATGCCCTTGAGGCATGCTTCCGGGCTAGCGCATTAAATCAGAGCCGCCTACTAGGGAGTGCAGCCCGCAAAGGTTAAGAGCTCGATGAATTCCAGGCAAGGCCCTTTAGGCAGTGGAGCGGCGTAATAGTTTGAGATTCGATGCAGCGCAGAGACCTTACCTGGTCTTCCAGCATCCACAGAGACTTTTTCCAGGATGGATTGGTACCTTCCAGGAACTGTAGAGACAGGTGCTGCCTTGGCTGTCAATCAGCTCGTATTTGTGAAATGTGGAGTTAAGTCCCTGGCAAGGCACCAGCCCCTTATCCTTTGTTGCCAACTGGTCCGGCCAGGAACTCAAAGGGAGACTGCCAGTGATAGAGCTGGAGAGAATTAAAGGAGATGACATCAAGTCATCATAAGCCACCCGACCAGGGCTACGCACGTACTACAATGGCGCATACAAGAGAAGCGGCCTCCTTGTAAGCAGACTCATAAAGAAGTGCATCATGATCCCGGATTGATCTGCAGCTCGGCGCTCCATGAAGTCGGAATCCCTTTAAGTAATCGTGGATCAGAATGCCACAGTAGATACGATTCTGGGCCTTATACACACCGCCCGTCTACACCATAGGAGTAGAGTTGCAAAGAAAATTAGGTTAACCAACCTTCAGGAGGCGCTTACTGCTTGTGATTCTGCCAGCTAGAGGGTGATCGTAACCGTAACCAGG
+
$+'$#&%*-,'(()',2*+-)2.'&+'-&0'+,..***)'&&'+-+*)+(&,)&))&'$-,3137)('&(*0-+()***,*($&)&((+'+%"&$%(-26201//1-(*/*&((&0*(%-247711/20&/'$.15-682450'$$'%+,'(*+-,2-)*$'$$((&*'%'+*,,((&(&&$).&+$&*02.)'&+))&&&&&)''(&*)&()'-)(/*1-,4*(('*.+(,./,,(/,&&%$#$(&')'&&%(++)*,+(//++&)'2+,+3/)%($&&%''*''&&&%(',6.**(+&)'&%)*)+(&'$*,*2+-'+)*+%$%%)+(%'&'$%$''$$$%%*$..(&'*,.)/22./0$'%+*%(*(1.'()'')+)(*('$()&'&(*+-*,20-,%'())$&'/(,**))*),+0&('')+/.1/*/*3+02,+..**/(%%%&&*$'%&'')''()&)-(+*(2-&0*+,)-&%$)%(+-.'&(+,--2+.++,/'&&&))2250,,((&'%%%,+)*,27*/025+.*%'),.*02+(-1.*)%)*71*%(',/&*'&-%+*+,)-300/0/-+)(%*,'#''+.(()'$+(((/,)+,+)&,&''%''&($+++/.-/$&%&38.494/(&(,,'&%)(*)..4+*018*0*4*&%&&%&'(%***+),'$$%)'&'$+&0*'$%"$%'&%+,2,'***-+***%(),00'&)$(10-%(,*.-(,%))(%''-0-.',&%&%&$$'%&&),,0/)('()*+,*)022.+,.47.-),+.1/2-(21/+/-).120.2,-&'&.11&.'('*('(%''*)+,,.+(+*-())*+('(*8*'(%'**(&(',)+,630.,5.'%$)+0('%%&*-+)-64++40122/11$1*&/*+%'%%,+0..*0*%'+),.1500).++&-,33.-*)*./23.',%)10+(&'&&$(&'&&&+%(*34',((*+..06140'%),'*,$'()().,)+-)-/.1,-*,,.+.,(+0/,2-.,0**)+)(')%&'((+'/5*+&&*++*.&+$*)'%('''(,%*))*,211/',())--)'-$0*++.3+')'%)))&&'#*(*+%&'*-*,-'.---3,').+-*)+0800%/-2//0-&%//'1/(,*+.*',(%)'(0-(%&')*-(-,-&+&'(*,&)*'$++&%(+./0+&(''&+'($)-7,.-3*$,0*&+'(&&,,0//&.(.--/+*,-*%)'')+*'($$&'('*../.+&&'%%&*+)))&($#&%&(&'%%'&&&((-2'-'
@4ca182d9-f485-4304-b2fe-9007cce59d41 ch=244 read=162621 start_time=2019-12-13T08:00:55Z barcode=BC01 runid=2c9cf7bc05858273f10e7d7ec552fc0bd742dc3e
CTCCCTGCAGGGAGGCAGCAGTGGGAATCTTCCGCAATGGACGAAAGTCTGACGGAGCAACGCCGCGTAGTGATGGCCTTCGGGTTGTAAAGCTCTGTTAATCAGGACGAATGGTTCTTGTGCAAATAGTGCGAGGATTTGACGGTACCGGAATAAGCCACGGCTAACTACGTGATACCAGCCGCGGTAATACGTAGGTGGCAAGCGTTGTCGGTGTGGGCGTAAAGCGCGCGCAGGCAGATTGGTCAGTCTGTCTTAAAAAGGGCTTAACCCGTGATGGGATAAAACTGCCAATCTAGAGTATCGGAGAGGAAAGTGGAATTCCCTAGTGTAGCGGTGAAATGCGCAGATATTAGGAAGAACACACCAGTGGCGAAAGGCGACTTTCTGGACGAAACTGACGCTGAAGGCGCGCGAAAGCCAGGGGAGCAGACGGTTAAAGGCACGGTAGTCCTGGCCGTAAACGATGGGTACTAGGTGGCCAGGAGAATTATCGGCCCCTTCTGTGCCAGGTTAACGCAATGACACCCCGCCTGGGAGTACGACCGCAAGGTTGAAACTCAAAGGAATTGACGGGGGCCCGCACAAGCGGTAGGTATGTGGTTTAATTCGACGCAACGAAAAAGGACCACCGAATGTGACATTGATGGACAGGAACTAGAGATAGTTCCTCTTCTTCGGAAGCCAGAAAACAGGTGGTGCACGGTTGTCGTCAGCTCGTGTCGTGAGATGTTAAGGTTAGTCCAGTAACAGGCGCAACCCTATCTTATGTTGCCAGCACTTCGGGTGGGAACTCATGAGAAGACTGCCGCAGACAATGCGGAGGAAGGCGGGGATGACGTCAAATCATCATGCCCCTTATGACCTGGGCTACACACGTACTACAATGGGAGTTAATAGACAGGCAGAAACCGCGAGGTGGAGCAAACCCGAAAACACTCTCTCAGTTCGGATCGTAGGCTGCAACTCGCCTACGTGAAGTCGGAATCGCTAGTAATCGCAGGTCAGCATACTGCGGTGAATACGTTCCCGGGCCTTGTACACACCGCCCGTCACCACGAAAGTCGGAGGTGCCCAAAGCCGGTGGGGTAACCTTCGGGAGCCAGCCGTCTAAGGTAAAGTCGATGATTGGGGAATTGAAGCGTAACAAGTAACCG
+
,,55*+03127.).02355212440.202759-)+/602;68&'51*22023710-+-27404:1202&*++,)+(1,133)5608++,8---.66418/8/3-8;78/.:84;:;324++,.39:489;::5/,0,,72-.6)0--/:883751+$+,./-4-,,3.212+1'',)+*((+(8:-908000:17**)*28669+/057-10'+'&)'/24588:4++-.0014789800+:*),452568877332-83,&+)'&1,7-:<:772343<;40/13-12636.5/0//'*)+,770.+()-(.41-22+7*5*/1()-871/,--0:7,+5(&&$$$(*01-,-*/20**.0103147254-.,++2/'.+44/152-4432+*57-,---1+,-++)/.10+,1,-22*+/*0.4+(-0**01.)).'*)'$%&)&+,-3162++3-5.21:8,++,/1&'&*.*-4.)'&$%/)+%,(/+0443&775.,7553200.$)&'./.-+*+&$$'&).7/,+5976;8))()*61:8,749-/1/,4:-04797*.*001466735883,76,,).+&,0366-1---9746.8;0*--/4776233*/-,0.-)*&0.,+-1'%-/&1&(,-4-**.9;86,-++9./4201459:979756830,,%1*-3+/83,/01*)+2622:986555626001457-./018978//0/-/24/6/&&)(-.*,/8%&$&*-4)+34472.23,)/25291202701.-,,(0042-3//,54,4./4622,**''))+'-113.05012..14/),*+,*0.-581.,-/1:::884/01::89009/)+*)/045:742++-23/-+,+036558483112,-/6-4+('(3%(+3,)23,6755.+-0)191123<7:5**,.+*)')--///0*13;97:9::798642-/,-+-.4023-.014.1+++0'0(1-/-.,+-/0722.2(*-,.379::25645/82.+0/38122261)/,,-.2../212038004++*+*0,/1.2(+*,1,6+-2/017**.-)134:725-''/19:696)66+.-/--72654*$$**)+7-/98.//..06.00+%$'*)3,++526422-)*06453
@b251dbd5-79b5-40ae-a05d-08e6a903a550 ch=400 read=70185 start_time=2019-12-13T08:00:54Z barcode=BC01 runid=2c9cf7bc05858273f10e7d7ec552fc0bd742dc3e
CTTGCTCCTACGGGAGGCAGCAGTGGGAATGTGCACAATGGGCGCAAGCCTGATGCAGCCATGCGCGTGTATGAAGAAGGCCTTCGGGTTAATAAAGTACTTTCGGGGAGGAAGGGAGTAAAAGTTAATACCTTTAGCCATTGACGTTACCCGCAGAAGAAACACCAGCTAACTCCGTGCCAGCAGCCGCAGTAATACAGAGGAGTGCAAGCATTGAAATGGAATTACTGGGCGTAAAGCGCACGCAGGCGGTTTGTTAAGTCGAGATGTGAAATCCCCGGGCTCAACCTGGGAACTGCATCTGATACTGTAAGCTTGAGTCTCGTAGAGGGGTAGAATTCCAGGTGTAGCGGTGAAATGCGTAAGTCTGGAGGAATACCGGTGGCGAAGGCGGCCCCTGGACGAAGACTGACGCTCAGGTGCGAAAGCGTGGGGAGCAAACGGGATTAGATACCCTGGTAGTCGCCGTAAACGATGTCGACTTGGAGGTTGTGCCCGCTTGGGCGGGCGTGGCACCGGAGCTAACGCGTTAAGTCGACCGCCACCAGAATACGGCCGCAAGGTTAAAACTCAAATGAATTGACGGGGGCCCGCACAAGCGGTGGAGCATGTGGTTTAATTCGATGCAACGCGAAAGAACCTTACCTGGTCTTGACATCCATGGAAGTTTTCAGAGATGAGAATGTGCCTTCGGGAACCGTGGAGACAGGTGCTGCATGGCTGTCGTCAGCTCGTGTTGTGAAATGTTGGGTTAAGTCCGCAACAGGCACCTTGCTTATCCTTTGTTGCCAGCGGTCCGGCCGGGAACTCAAAGGGGAGACTGCCAGTGATAAACTGGAGGAAGGTGGGAAGTGACGTCAAGTCTTCTGGCCCCTTACGACCAGGGCTACGTGCTACAATGGCGCATACAAGAGAAGCGACCTGCGCGAACAAGCGGACCTCATAAAAAGTGCGTCGTAGTCCGGATTAGGTCTGCAACTCACGACTCCATGAAGTCGGAATCGCTAGTAATCGTGGATCAGAATGCCACGGTGAATACGTTCCGGGCCTTGTACACCGCCCGTCACACCGTAGGAGTGGGTTGCAAAAGAAGTAGGTAGCTTAACCTTCGGGAGGGCGCTTACCACTTTGTGATTCATGACTGGGGTGAAGTCGTAACAAAGTAACCGG
+
%(+(*,04-*+(14*-1-.55040,)%-()%/%-0.6..4.243459457++)*&(*(-//,-3-/175666660)+-,/0:9;91:4/4)))097*.6249;3+0))(-)-*(/,%(),28+,09.2--,+)*'$&&*()3--.60;0.;7&1&%')%-*'+,/.*,,*-+**1..2,2++'---2+)+%*/2,+-2+/')(&)*)''($$%+($%&%()0*.//.0571.*$&&(,./24/3/22-5428290..907.44..+,,&$#%)+().8+,3*)+,3523/.'))+1.....3)*,3).*+')*$%$$&%'(+,420-.$1-+'-'*)2+--**01.*()+.4971,-1*,//-/'$)*99.+2+/102883:3...)+,(+1195;5.*140+*,,(402222/52:-34745)+*(*013358-())490/%87-11*-6569;1/.31-/+/)./72644-.*+'122+)*(0*24317//.;5,(*-*(*3,+(**/,&'(%++5/,--339355-5-9.346232946/%&$&((+,,-0614/45:1:19/+-0(*:,;:2.0/20441..72+6;322252004+119;////0-0659<:49/,('&+*455814(+1)(/38304224.,),*1((+()375$%*.+0-/:<40+*)+*0,,),02265798;:3;:2867586+$))-,.4588433104257789740+))&)(+*4.)+--/1.,;/7865;684,6,)+/*8)07733+(%#&/)21.))30,-5//84223904)1/32.54+203949+006,%'+01799000,.0374225-+0++.-.,00,(&&(106**+'&(+/.81)+,.14*)-)*)+4;05885()*&&)*20.0-,+-,,/0/1141)*',('(7120.%)01./)*)(%''615621(*+472-346656604002.-*0+.3&)'')65611423(+,/1986./,*,++-()*)&0)**((*,0177::::6833/:0/09.0.6866:9596855+,4554/70++,*.245;9/0656251')'(*'&*,*),:688:6+%'('(,-3.,')*.10051:73:7-.78/3426031**2.**3246:6897777344))',-+-4+/,.*%*%$)-52:/7
@418546d7-8639-4e20-88e4-620a5ab83715 ch=333 read=65675 start_time=2019-12-13T08:00:52Z barcode=BC01 runid=2c9cf7bc05858273f10e7d7ec552fc0bd742dc3e
CTCCTACGGGGGGGAGGCAGCAGTGGGGAATATTGTGCACAATGGGGAAACCTGATGCAGCAACGCCGCGTGAGTGATGGGGTTTCGGATCGTAAAGCTCTGTCTTTTGGGAAGATAATGACGGTACGCAGGGAAGAAGCCACGGCTAACTACGATGCCAGCAGCCGCGGTAATACGTAGGTGGCGAGCGTTATCCGGATTTACTGGGCGTAAAGGGGCGTAGGCGGATCGTTAAGTGGGATGTGAAAGTAGGCTCAGCAGGTGCTGCATTCCAAACTGGTTATCTAGAGTGCAGGAGAGGAAGTGGGTCCCTAGTGTAGCGGTGAAATGCGTAGAGATTAGGAAGAACACACCAGTGGCGAAGGCGACTCTGGACTATGACAACTGACGCTGAGGCTCAGCGTGGGGAACAAACAGGATTAGATACCTGGTAGTCCACGCCGTAAACGATGAATACTAGGTGTGGGGTTTCAACACCTCCCGTGCCACCATAACGCATTAAGTATTCCGCCTGGGGAGTACGGTCGCAAGATTAAAACTCAAAGATTGACGGGGACCCGCACAAGTAGCGGGCATGTGGTTTAATTCGAAACAGCGCGAGAACCCTTCACTTGACATCCCTTGCGTACTCTTAATCGAAATCCCTTCGGGGACAAGGTGACAGGTGGTGCATGGTTGTCGTCAGCTCGTGTCGTGAGATGTTAGGTTAAGTCCGCAGCAGGCACAGCCCTTGTCGTTAGTTACTACCATTAGGTTGAGGACTCTAGCAGAGACTGCCTGGGTTAACCAGGAGGAAGGTGGGGATGACGTCAAATCATCACATGCCCCTTATGTGTAGGGCTACACACGTGCTACAATGGCTGGTACAGAGATGCAATACCGCGAGGTGGGGCAAACTTTAAAACCAGTCTCAGTTCGGATTGTAGGCTGAAACTCGCCTACATGAAGCTGGAGTTAGTAATCGCGAATCAGAATGTCGCGGTGAATACGTTCCGGGTCTTGTACACACCGCCCGTCACACACCATGAGAGTTGGCAATACCCGAAGTCCGTAGGCTAACCGCAAGGCAGCGGCCGAAGGTAGGGTCGAAAAGCGATTGGGGTGAAGTCGTAACAAAGGTAACCG
+
++1)*)2.01-,,/,/71156337197(/63+-2+-,--.286574))1).7--.0/13/1.+/-2901110,+((')*&-0-;3+.5164/()*)&+,8967-,294-98+3.2-1.,-&0%),()(*+(.+-'%()%'&&(-0,,''$&&(,*-.2/*-('&*()).*+,4-./77/4/-262%&3352<32/+).,08/'+-.9823357++264364/140*-)%%%.(9,473::3486+)(&$$(/5011.''$3689::994912.876557/51//4771.//1686/+*(-**%')&)').4**).-,+),-26857;50//331+(%+2-6663-+062//,05*-..50)+'+,1122-../2/41(,,%&)++*//26751-/4.31//00173/*&&*-739/7811-+),+15:*-8602362),/.//06:62)$)%%++.01,24741.481-4'1*3./19/56)+833/&*1(*()'333,;.:+611983/3847:0''&').+//7.5/,)+--.:;-35/.-)&')-98914;9/4;,')()+*())12)/++*,-,253::/:4:4*)/'')'+).,,*-,-)$()('(*,,.97803,-,(,'-(*')/.0.+.+'')%'763:7.6:3354000-.2611535:,+++,6839112780**++1.0./42744377/8.&591929/38-&)*&-(*.*+--(85*),+-261:1-2/-.929:61:.(+0'&&6,4240'%$$#&'*0233+*'(.,4.6.46462//../022-57-179:::9:16-..::0,(+.-32-+0:3200.)*161-051,,)+,.21-0/2402;774/--.,))+*01-:+($%$&(,)+,+,+.*,*:645;85<<40813788626678*8*3-,-3374444<635997854357291..12/-'2+&&-23345966:678/230/2544-/014;8-63253,'6991901198/2/2:7191-16--*,*38481/++,-//-+0:0.06+()0*,3834%+))'*',+,)%'(&%$)*(*24/0225510+2,2--.5*+25.:.610(*,-9/001757/48,+*16;892
@ef819662-1a1d-4e40-8b11-b37bf7514c74 ch=101 read=144094 start_time=2019-12-13T08:01:06Z barcode=BC01 runid=2c9cf7bc05858273f10e7d7ec552fc0bd742dc3e
CTCTACGGGAGGGCAGCAGTAGGGAATTTTTCGGCAATGGGGAAACCCTGACCGAAACAACGCCACTTTGGCGTAAGAAGAAAGGTTTTTCAGTTGTAAACTTCTATTATAAAGGAAGAACAGCAGCTACAGAAATGGTAGCCGAGTGACGAATACTTTATTAGAAACCACGGCTAACTACGTGCCAGCAGCCGCGGTAATACGTAGGTGGCAAGCGTTATCCAGGAATTATTAGATAAAGAGGGAGCAGGCGGCAGCAAGGGTCTGTGGTGAAAGCCTGAAGCTTAACCAGTAAGCCATAGAAACCAGGCAGCTAGGTGCAGGAGAGGATGGAATTCCATGTGTAGCGGTGAAATGCGTAGATATATGGAGGAACGCAGTGGCGAAGGCGACGATCTGGCCTGCAACTGACGCTCAGTCAGCGTGGGGAGCAAATAGGATTAGATACCCTGGTACGTCCACGCCGTAAACGATGAGTACTAAGTGTTGGATGTCAAAGTTCAGTGCTGCGAAGTTAACGCAATAAGTACTCCGCCTGAGTAGTACGTTCGCAAGAATGGAAACTCAAAGGAATTGACGAGGGCCGCACAAGCGGTGGAGCATGTGGTTTAATTCAACAGCGCGAAGAACCTTACCAGGTCTTGACATATAAAAAGGCTCCAGAGATGGAGATGGCTATATGAGATACAGGTGGTGCATGGTTGTCGTCAGCTCGTGTCATGGATGTTGGGTTAGAGATCCCGCAACGAGAGCGCAACCCTTATCGTTAGTTACCATCATTAAGTTTGGGAATATGAGACTGCCAGTGACAAGCTGGAAGGCGGGGATGACGTCAAATCATCATGCCCCTTATGACCTGGGCTACGTGCTACAATGGATGGTACGGAGGAAGCGAAGCCGCGAGGTGAAGCAAAACCCATAAAACCATTCTCGAGTTCAGTTGTAGTCTGCAACTCGACTACGCGAAGTTGGAATCGCCTGTGTCACCGAATCAGCATGTCGCGGTGAATACGTTCTGCGGGCCTTGTACACCGCCCGTCACACCACGAGTTGATAACACCTGCGAAGCCGGTGGCCTAACCGCAGGAAGGGCTGTCTAAGGTGGGATTGACCAGTTGATTGAAGTCGTAACAGGTAACCGG
+
),+-()+3/+/../,./+)0')0)0,3467./7;8.;.-2.&,-,371013501-,&0/-,&+.*)**&''&(%(&$(,%,,*(*.987).&,*5**,/+-0811$-()(/6/(.*0),2+'))#$%&'((&&,-(,''()4/&&(*++,)&&'&)(*(&(()&.-'35.1.91111.../+4-0(*'($&$$&+,35)7((*52/2..03.-1251271/1('*.%%))'0,&)')),+*(./+&./78;2710.3311+5400...0766-.'');53/-)(+(,$(&(*348247.--,/8.25,.710/00548688357-+)-0).0.*/+:0207.1+&$()*00/0990.,((**-011*,0/+(+&%&&.*/016/+--))02557585134384899/..++*)*+.,.-)&%&)468;2*-/1<;9756103/).368:((&%'$))*1/*-.39556;:1+&)%%#)%*')3+,505.3-7887096125:25888753(()*,:.:/675;54+%,)+-89355--%')+,/1634.-,-00,.6650$'+')+.2**)&+.1/20'$+*'*&%',,*0./7:89,)**(.+-1979,7,4.,%$))',-2126,-50416026*.0/,,,,&.0063188.))3015(((*++883*,*'*74.0+*'(*/0127002//646745'+46+.4/00)),,3/757753/**++2849/3/,&('#%.+'#(+',)''&))252437,*+,-66391-200682.-,3.4/00/)),-&%%#$&)-/250686777848-(),4.,))1.-35,7.*,,,54451.//2354%/0/--1//-.8:.00)-./1*(*-0-/5:7765577334--(*'(+*/-/0+01+/,-.2*),*)+552-,72-.1:<48864:214++,5<72406.-,/4434030/0:77740-&/,/./16071877,-%%&,%(($(&)4934)-/12897./*10,.+'$'(1620,'.367040***,',837;7033)+(/)%,*,,+-**+463./-&&'%&/(*4395437,-4730&''(**+*+('6466134+-/-9-+9)%&$#$&06/&0''1,,-5.2+((%).)-.4,21
@516dd11d-c56d-49d8-b7ad-994b37c6db3f ch=115 read=125808 start_time=2019-12-13T08:01:15Z barcode=BC01 runid=2c9cf7bc05858273f10e7d7ec552fc0bd742dc3e
CTCCTACAGGAGGCAGCAGTGGGAATATTGCACAATGGGCAATTCCTGATGCAGCCATGCCGCGTGTATGAAGAAGGCCTTCGGGTTATGAAATTACTTTCAGCGGGGAGGAAGATAAAGTTAAATACCTTTGCTCATTGACGTTACCCGCAGAAGAAGCACCAGCTAACTCCGTACCAGCAGCCGCGGTAATACGGAGGGAGTGCAAGCGTTAATCAAGATTACTGGGCGTAAAGCGCACGCAGGCAGTTTGTTAAGTCAGATCATGTAAATCAGGCTCCAACCTGAGACTGCATCTGATACTGGCAGAAGCAGGTCCTCGTAGAGGGTAGAGATTCCAGGTGTAGCAGTGAAATGCGTAGAGATCTGGAGGAATACCGGTGGCGAAGGCCCTGGACCGAGACTGACGCTCCAGGTGCGAAAGCGTAGGGGCCGGCAGGATTAGATCCCTGAAAGTGAGTCCCGCCGTAAAGTGATATCGACGGAGGTTTGTGCCCTTGAGGGGCGTGGCTTCCGGAGCTAACGCGTTAGAAGTCGGCCGCGCAGGAATTGCGGCCCGCGGGTTAAAACTCCGATGATAAGATTGACGGGGCCCGCACAAACTGATGGGCAGTTTTAATTCGATGCAACGCGAGGAACCCTTACCTGGTCTTGGCGATACGGAAGTTTTAGAGGATGAATGTGCCTTTAGGAACCGTAGGACAGGTGCTGCATAATATCGTCCAGCTCGTGTTGTGAATGTTGGTTAAGTCCGCAAGCAGGCGCAGCCCTTATCCTTTGTTGCCAGCGAGTCCGGTAGGAACTCAAAGGAGACTGCCAGTGATAAACTGGAGGAAGGTGGGGATGACGTCAAGTCATCCGGCCCTTACGACCAGGGCTACACGATGCTACAATGGCGCATACAAGAGAAGCGACCTCGCGAACAAGCGGACCTCATAAAAGTGCGTCAGTAGTCCGGATTAAGATCTGCAACTCTCGACTCCATGAAGTCGGAATCGCTAGTAATCGTGGATCCAGAATGCCACAGTGAATGCACGTTCCCGGGCCTTATGCACCGCCCGTCACACCATGGGGTGGGTTGCAAAGTGGTAAGCAACCTTCGGGAGGGGCGCTTACCACTTTGTGATTCATGACTGGGGTGAAGTCGTAACAAAGGTAACCGG
+
),3/.25&61,//,.0/*,-,3.1.0&0-*+,//52+*%%&%*'*(''&,#%$#'(++'+,'*(,)1,,'+4')*,+25/82)4-3+)&$+('((&')-/*'%*$(,)'-))&)&%(*)$)()+*(*7236-,333117-,-./50,5)(*.-0)'(&&%%%-+(+(,,++,++7&4.++.*...&)&,,21*(+&,)*)*%)))**,+..,9);+-+*),,5.113.(%#++2/*+.2,0-0/-/+*.196*0821',-&+-1&&)'%()&'*.57650(1+1/0/&(2+/1111/-,,.*+'&%&'$')&($'&(*/.027/+&/.,3++)%)-*/+)4810,&'&%00/03-145545.,-..668-*5.)4.5:8/2/-1-)+(&$)*/&2214&(*,/.0/,+&''+'*68876+/++*047*3.1)-*'))%-),)*'(()'+&%$(*''()**)+*(%*,(+)(&$%'))&,,/,+)1)-0,3+))%''&%$'&+.-5/--/,(&$)'*/)*-*)*+*)+-/-%'')+72*26-/&((,'.'-(%-.-10'&*&-*+)),71102&(,+(&))'&)8-10-*,602/,*-,//4&1*+&*.,.-%/)8:93857,)$0096)6/1)())''/0$&&&+-+*&)**-**)%'&$((,&+)-9:3(+())/,+*,)/4,-&%%%$-0,41840'*0051477,*('&%%&()+.1+'(%*$%&1360391.-./++6(*+.3+4+.7//00)&).23148/),3)*3/11*+-'$)-&2(%'**&))1',%#%+*+)--.2:,+*(*,2693,)**+**,++*+/1,*'(),0++27535579610('&*,;8.'&$&'%%%$$+,12/*23-,*)')*,-(210506/*..0123/732()%'(((.,-004./.,&-50)02;85778.+168*,3//.,+')+.43:&0*)2..-((,.0)-+)**,''))*+28556/-**+)2,1/4+--(*,-.+,+-6,,,/&(.-5243.+-$,*)*,*'+)+&-.2('*313**'&&$*&(*)//-,***++34371,/&%'-/,2...3/(*&0'*4.01/0*,-(&1.'.400,9/:.-80(./37./.009130011+0,*%)'*+))2*-,,)-4)/00242.).
@e727db21-f1d0-4f50-86c8-8e8ad9774d60 ch=410 read=58124 start_time=2019-12-13T08:01:12Z barcode=BC01 runid=2c9cf7bc05858273f10e7d7ec552fc0bd742dc3e
CTCCTACGAAGGAGGCAGCAGTGGGGAATATTGCACAATGGGGAAACCTGATGCAGCAACGCCGCGTAGTGATGAAAGGTTTTCGGATCGTAAAGCTCTGTCTTTAGAGATAATGACGGTACCCAAGGAGAGGAAGCCACGAAAGCCTGGCTACGTGCCAGCAATAGCCATGATAATACGTAGGTGGCGAGCGATTATCGGATTGCAGGCAAGGGCGTAGGCGGATGATTAAGTGGGATGTAGAAGTACCCAAGGCTCAACTTGGGTGCTGCATTCCAAACTGGTTATCTAGAGTGCAGGAGAGAGTGGAATTCCTAGTGTAGCGGTGAAATGCGTAGAGATTAGGAAGAACACCAGTGGCGAAGGCGACTCTCTGGACTGTAACTGACGCTGAGGCTCGAAAGCGTGGGGAGCAAACAGGATTAGATACCCTGGTAGTCCACGCCGTAAACGTGGAATACTAGGTGTAGGGGTTCCAACACCGTGCCGCCATAACGCATTAAGTATTCCGCCTGGGAATTACGGTCGCAAGATTAAAACTCAAAGGAATTGACGGGGACCCGCACAGAGTAGCGGAGCATGGTTTAATTCGAAGCAACGCGAAGAACCTTACCTACACTTGACATCCCTTGCATTACTTACTCTTAATCGAAATCCCTTCGGGGACAAGGTGACGGTGAATTGCATGGTTGTCGTCAGCTCGTGTCGTGAGATGTTGGGTTAAGTCCCGCAACGAGCGCAACCCTTGTCGTTAGTTACTACCATTAAGTTGAGGACTCTAGCAGAGACCTGGGTTAGTGGGGATGACGTCAAATCATCATGCCCCTTATGTGTAGGGCTACACACGTGCTACAATGGCTGGTACAGAGAGGATGCAATACCGTGAGTGGAGCCAAACTTTAAAACCAGTCTCAGTTCGGATTGTAGGCTGAAACTTCCGCCTACATGAAGCTGGAGTTACTGGTAATCGCGAATCAGAATGTCGCGGTGAGGCCGTTGGTCGCGTACACACCGCCCGTCACCGCTTAGAGTTGGCAATACCCGAAGTCCGTGAAGGCTAACCGCAAGGAGCAGCGGTGACCGAAGGTAGGTGGCGGTGGGGTGAAGTCGTAACAAAGGTAACCGGAAGACGACAGGCAAGTAGGTTAACACAAAGAGACACCGACAACTTTCTTCCCAGCACCAGCAATGCAGCGCGGG
+
+/0/-..+-2.1),0,/4-+,-.38.+41.8+(('(///30+')+//6)*,64970353225;5767')))*++,3,,.-631018556*0.9-),/1/+.)()'&*)%).042//+)11+1,(,***('&'&))(/2*,*'&($)(&$&,+*)%(,.700*.('%*''$&$'&-**,85-1(0+-2,(')((&-3.02'/(1-#'#'$%(((+)()+,)($)-/18.7-6.-7/78764-)&''#)&+)('%/+7885-+-**1011666,*2,0+9:11/5/17--*(')'*)0/,5+(+%)$'**+0*3)6+(*7.,*'('(-/13:910./.,*,+(0+%4539,+16565/10-5+*,/-6360//,-*,116532103)'*++&'),-06347+/+)*.16243+')+-8.30-()..,+/0-08*(.90/./57,/468:;:8(2(,&'&()*.0/46753(+***+/4(5)1*21.0788313'&&/*045/9./+//2;0)).,//1+'%)(',.562)+&+)),-091&&&+%'+(+*0057673286.,1+)*&($%%&()+--2+)+(/.)-08.7546)*/(--$.&+)*2,*21/2/-294.,*)+.-,.+)*1)*+*,'+*((0,,-.-0/1//1-,)/(*;3044(2556764.3.03-)**)+*2*-.880514012887//012172367731..2.9.424314/*).)**566/'(-/18364;50534375:211733567:6/808./5-).42792*%$&$'$)%-**+-),$&%#%.54263687:656/+--.3/6%086+.700.1**/00005//*(%)*,99976584489::;9896.-,'(/09393<111;64,**)39...)253/./0-88518-66516(,.:4,-'/-,*+-454//3.()&&((+1/01266/9./.0/)+1100254-40/0//348440/043446*,+/-(&&'%''))($&%''&*()'+,09509/.00*-*%%%#('))(1+5..:3//6-)++*-36/+)+&'/++-)+,,.+,(,'(%'*+'+'''-/00808/,(*%%'&)&((''&)('*%(/58::/88+*6+2;::68,/+&*,7:46902%$$%&&)*1)/-/*.*%(')./897906-,/630458+('*,,9//(--8.%$&$%%(%#$
@f0bf6526-21e2-40b0-b0e0-5cc497bae721 ch=154 read=85880 start_time=2019-12-13T08:01:19Z barcode=BC01 runid=2c9cf7bc05858273f10e7d7ec552fc0bd742dc3e
CCGGTTACCTTGTTACGACTTCACCCCAATCATCAATCCCACAGCAGACAGCTCCTTCCTTGCGGTTGGGCCTGGCTGGGTGTTATCAACTCCTCATTAAGTGCTTGAGGCAGGCGAAGTGTGTACCGGAAGCCCGAGAACGTATTCACCGCGACTGGCCTTTGATTCGCGATTACTAGCGATTCCAACTTCATGTAGTCGAGTTGCAGACTACAATCCGAACTGAGAATGGTTTTAGGTTTTGCTTCACCTCGCGGCTTCGCTTCCCTCTGCACCATCCATTTGTAGCACGTGTAGCCCAGGTCATAAGGGGCATGATGATTTGACGTCATCCCGCCTTCTCCGGCTGTCCGCTTCAAGCGAAGTCTCGCTTCGGGGAGTCCCCAGCTTAATGATGGTAACCTAACGATAAGGGTTGCGCTCGTTGCGGGACTTAACCCAACCCATCTCTGGGCTTGACTGGCGACAACCATGCACCACCTGTATCTATGGCTATCTCTCCATCTCCTGGAGCCTTTGTAAATTATGTAAAGACCTGGTAAGGTTCTTCGCGTTGTAGGTCGGCCGTAAAGGCCCCGTCCGGTCAACACAGAGTTTCGTTGCGGACATTACTACTCAGGCGAATTACTTATTGCGTTAACTGCAGCACTGAACTTTGACATCAACACTTAGTACTCATCGTTTACGGCGTGGACTACTAGGGTATCTGTCCTATTTGCTCCCCACGCCTTCGGGACTGAAGGCGTCAGTTGCAGGCCAGATCGTCGCCTTCGCCACCGGTGTTCCTCCATATATCTGCGCATTTCACCGCTACACGCCCAAATTCCACGATCCTCTCCTGCACTCCTGGCCTGGTTTCTACATGGCTTACTGAAGTTAAGCTTCAGGCTTTCCCTGAACCCTTGCTGCCGCCTGCTCCTCCTTACATGGCAGTACCGGATAACGCTTGCCACCTACGTATTACCGCGGCTGCTGGCGTAGTTAGCCGTGGCTTTCAATAAGAAATTACCGTCATCGGCTACCATTTCCTGTAACCGCCGTTCTTCTGCCCCATAACGAAGTTTACAATCCGAAACCTTCCTTCACGCGGCGTTGCTCGGTCAGGGTTTCCCCGACGCAGAAATTCCCTACTTGCTCCGTACAGGACAATATCAGCACCAACAGAAGGTTAACACAAAGACGCGACAACGCAAGCCCCAGAAAGCACCAACCGTACGTAACA
+
').,30,1:1:+-6+./49985..551/20422248.76((*&%&&(-.,,,)681868,8-/-2'(&*'-)$%((),2&.&)3('%(&&'-),.(/+))24.)&%'%((*&+4+(%$&-'*''()*'&$''*+'&%&-)+2257<8468./../&.**%$+&(+838121204-'+.4544707-/*,.0121/12378.,+0-)+'.$*$&)2832,,286-',+).-..+-0($*)*16,)-/8/,-617.-/0/399122<-:-2130/+-4,.440-34*/-./&&'&&''')-+(.32236/(06:-98977761740,,-69:9;0:5()-/7-.-0*,()$'*-$%%*#')**,+'(-.)-&(+'(&(,'&))432(,%(()/(-&%((&%&())).5,,,)/')14.7,54646,-1*+%,/./-0+'))%'%'$&'(()%#$''&'%%%--1&21*4374<6/++).6-24/''%'&&%%%*-/39776378.01,.()2/)*0.)/*%''*/(5)-')&-+)/.31)&,(-*-7;99;;9:251-*&'&)&'$%##$###$%(+.,())'('-($%%%&((&+/:9(%*'&(&&))%))*-++&()0244%&*2()*,/-3*((&(,/,,-%0+..0389;9//2-+,8336+(,*--0%//2331/11/25:406/-.-.8796+*)'13//.,,(&),6-+/8,&0/3)/-)-+.-,/4,;9688,1,--5546-2/://'(*0,*,880/000:788658;79;3453497.,00.6467994).+,-063/*.4+.5,+*,+31.,)1,301%()*.+4.---)+53./.1''**,*+,77;4/*)(+.19155.23.7.)8)7)./045)*2-,6,-)'%%%489322,.027<8;<:44328/2%-((*&*&''$$(#%%'*,+4/.+,0-+39359355/0+/-.483.0--/99,8)'%$%*,3.,,20532-3/)&/*1,+$%'%'((/5254+1%()++*362/:4.0,,,('/63:;77955*)%$%))%(*/43'(,*29:++*7--*)-/..2.3.16;.&-,,092013//22./00)252/;109:*)'%%'%%+01-6.3(&%%$$&++3,((*(%)(&%-,+-92/,/..214/,,5+12&0+5+-..0,+(,)+(((-&(%)+-%'%%$'$)(')*&-)*&+&%&&)*'&&'$
@5df860a4-246b-4741-8cfd-5e539191a141 ch=404 read=73465 start_time=2019-12-13T08:01:25Z barcode=BC01 runid=2c9cf7bc05858273f10e7d7ec552fc0bd742dc3e
TTGGATTACCTTATTTACCGACTTCACCCCCAATCGCTGACCCTACCTTCAGCCGCTGCCTCCTTGCGGATTAGCTCACGGACTTCGGGTATTGCCAACTCTCATGGTGTGACGGGCGGTGTGTACAAGACCGGGAACGTATTCACCCGCGACATTCCTGATTCGCGATTACCTAGTAACTCCAGCTTCATGTAGGCGAGTTTCAGCCTACAATCCGAACTGAGACTGGTTTTAAAGTTTGTGGCTCCACCTCACGGTATTGCATCTCTGTACCAGCCAGCCATTGTAGCGTGTAGCCCTACACATAAGGGGCATGATGATTTGACGTCATCCCCACCTTCCGTTAACCCAGGCAGTCTCCGCTAGAGGTCCTCAACAATGGTAGTAGTAACTAACGACAGGGTTGCGCTCGTTGCGGGACTTAACCAACATCTCACGACACGAGTGACGACAACCATGCACCACCTGTCACCGCCTTGCCCGATACGAAGGATTTTACTCGATTAAAATTGATACAGGGATGTCAAGTGTAGGTAAGGTTCTTCGCGTTGCTGAATTAAACCACATGCTCGCTACTTGTGCGGGTCCCCGTCAATTCCTTTGAGTTTAATCTTGCGACCGTACTCGGCAGAATGCGAAATGGGTTAGCGGCGGCACGGAGGTGTTGAGCCCCACACCTAGTATTCATCACGGCGTGGACTACCAGGGTATCTAATCCTGTTTGCTCCCCACGCTTTCAGGCCTCAGCGTCAGTTACAGTCAGAGAGTCGCCTTCATACTGGTGTTCTTCCTAATCTCTACGCATTTCACCGCTTTACATAGAATTCCACTCTCTCTCTCCTAGATAACCTGTTTGGATACAGCACCCAAGTTAGACCCGAATTATTTCCACATCCCCTTAAATCATCCGCCTACGCTCCCTTGCCCAGTAGAATCGGATAACGCCCGCCACCTACGTATTACCGCGGCTGCTGGCGCGTAATTTAGCCGTGGCTTCCTCGCTAGTTACCGTCATTTATCTTCCCCAAAGACAGGCTTTGATCCGAAAATAGCCTTCATCACTCACGCGGCGTTTGCTGCATCAGGGGTTTCCCCGTTGTGCAATATTCCCCGCCTTGCTCGTGAGGTATTATCAGCACCAACAGAAGGTTAACTTGCAAAGAGACGCAAACGGCTTTCTTCCGGCACCAGCAATGCGTAACCGTA
+
2'$)#0*/2.7-)0;.)'()+-3:850533'11+,./00/0;,--4557.(&1/,/102665,,0,-/7+6-*)++*').0*-436*&&(&+-,/9,/+++-.(2077.,-+/09:8434'-&((+)//149/12,/07433;2609,*-00768;10./0757+,.255/2**(,--*.-0,++-0765776138441/1:0+*-.0-031;/3++2:9844465893::;+25/+/7+'&'--22:75810+1171(0),.))$(*226673/...'(($$(('')*,,8/-))+2*')0135643+/40131////23:4//3./020;58,./47:/$&('&&.((*/344220*)2++-,++-)--+)')'%'0)-55//-,&)(,*,.202111047-8/.+.0246:24'78220..&)(.+3..,*(&)+/256.%'(*211)263241,,-+-8-0:+064+0'$%('('*+('+,&)('&((%*)(($'(*-(-*07-)+*%(,)'',24194::6),.,/*1,+6*-**,)*****,3-**.-*.--5;;9:4311-**-*/5-./0+-.27:4,4:9,*-0093232(.4--104/*/(*-8/23697))(++.'*(*0).*&'$(*+'''(1+++5382*4)&)*00/42///*)$))+(%()1././.27:////1/2/./36;694147-5*'1,/4'('()222/7*+027.8/$(),4<92,-/5750.*//5902:10147771.-+(+,.44;4;3**+,/78778<:9<-++/4312.-.2232+9/0(+/**,))'*+/2)',*0-6022..-+*()*'%'$''''-*+*+14*)$%%$)&*+)34*11)0*&&$1)&)('0(*5:38.''**40.&&'-0**,56::.080-.--048(20',)'&&&)$')+,+3,1,1552;.129/0916723+1/.26.--.-.0341+)()%*',*0)(&,)/2193211)((&%($*(-%47037-6/**,+4-6:9+55++.20.2/48,(*010-,*/)$&'(-,5579:/343-//01:3053'(,+--,.0'-42.2<0278+((2+./6/900/5,*+*)-*(($&&('&'&(&)*+2/02-.0//66982/122/2/2+++*(-/7.'))*/$+#&&&%()*24,/3;)0,.(+*))+,.0&01***%%$#$
@767e3fc7-97b4-4992-b35f-eade24aa9352 ch=236 read=121316 start_time=2019-12-13T08:01:35Z barcode=BC01 runid=2c9cf7bc05858273f10e7d7ec552fc0bd742dc3e
CTCACAGGAGGCAGCACATGGTGAGAATATTGCACAATGGGCGCAAGCCTGATGCAACATGCCGCGTGTGTATGAAGAAGGCCTTCGGGTTGTAAAGTACTTTCGGCGGGGAAGGGGTAAAAGTTAATACCTTTGTTCATTGACGTTACCCGCAGAAGAAGCACCGGCTAACTCCGTGCCAGCAGCGCGGTAATACGGAGGGTGCAAGCGTTAATCAAAGTTACTGGGCGTAAAGCGCACGCAGGCGGTTTGTTAAATCAGATGTGAAATCCCCGGGCTCCAGCGCAGGAACTGCATCGATACTGGCAAGCGGAGTCTCGTAGAGGGGTAGAATTCCAGGTGTAGCGGTGAAATGCGTAGAGATCTGGAGGAATACCGGTGAGCGGCCCCCCTGGACTGACGCTCAGGTGCAGCGTGGGGGGGCAAACGGGATTAGATACCCTGGTAGTCCACGCCGTAAACGATATCGACGCAGGTTGTGCCCTTGAGGCGTGGCTTCCAGGCTAACGCGTTAAGTCGACCGCCTGGGAGTACGGCCGCAAGGTTAAAACTCAAAATGAATTGACGGGGGCCACAGAAGCGGTGGGCATGTGGTTTAATTCGATGCAACGCGAAGAACCTTACCGTGCCGTCACGGGAAGTTTTTTCAGGGTGATGCGCTGGGGAACCGTGAGACAGGTGCTGCATGGCTGTCGTCAGCTCGTGTTGCGAAATGTTGGATTACTCGCGAGGCGCAACCCTTATCCTTTGTTGCCAGCGGTCCGGCCGGGAACTCCGAGACTGCCAGTGATAAACTGGAGGAAGGTGGGGATGACGTCAAAGTCATCATGGCCCCGCCACGACCAGAAGGGCTACACACGTGCTACAATGGCGCATACAAAGAGAAGCGACCCCTCGCGAGGCAAACGGACCTCATAAAGTGCGTCGTAGTCGGATTGGAGTCTGCAACTCGACTCCGCCAAGTCGGAATCGCTAGTAATCGTGGATCCAGAATGCCACGGTGAATACGTTCCGGAGCTGTCCGCCCGTCACATAAGTGGAACACGCAAAAGTAGCTGCTTATTCGGAGGGCGCTTACCACTTTGTGATTCATGACTGGGGGTGAAGTCGTAACAAGGTAACCGG
+
&&&$&&-/++-*&+($($$%()++*+2-&.**+--00/141.%/160465556452&333./'(*461.)+*.01.+-,.4044862986;3+6.'&'&(53))&+1/0**)))1.+(+35)*7/0*)*,/35/+58940+*&*/,0*-64.*,&*,%+*(,-45+3.-+5.//715465.*,*%%&1.8,7,*)0--,,+()*12467609.0++'&$('('*33:975-71.*..2-0/*((**.33;5*..,.(*+(*0*'&$)1*)088.+5452:))),+..(+*(,26776,)+-+:9/7.*($&%($'*/06650/(./5*0.0'1(4,-).060-,-,./2-(04+,6882///049:;4.1-*/)-.478743)+.563848,-781/....-/1214:::,*++(/)***-))*,;1.(+*&-2-/18,9;./89745274123396;::/-,++&0./('$''-008/6139,)/,+.2-002400/20$+)*,29320-5.9/23999:;9::9881,()),+3/7,127*6295;3&.//0;:-469677859-29:12-)*&$*))+095./)'*,((,44<;6:9<30.0/33/2/*&))%--++*'%)()0--'&%%%',/'1+012:9<,:21.($'%&'&&')(-30+/311272313&,115:200/+***)*/036.))))1041,)(%&(,4)+/800$.(%%()'(%&'/-2:959;77988:.35-,992932199;83/.1.16<:28558))')*,6663&(((*22;0111700-/.01,.06/4434467823(+)*+11(*,,-93+&,+&')12:1/(%*.-7653/0+//14654/5/-59757420336,))())'(3304))'/,/-*&$&%*'*+1//*,-('495),47355587929):.381**--.+,,(&(*5234.3+&'()/./4.62723-.,+(*)/,.167;313),-/9320'%,.20/410072453,+-'(+$%$%&%+8*,+-(*(*.+/-0400,,/,/2/+*%'&'(*$%('%.,+./*14+62+1*)15'//31.2124./*))*+,7540'**/0-.0,/2522/**).;5:3,
@8c46b1d2-c104-4946-8bcf-dc98e75443fd ch=195 read=69730 start_time=2019-12-13T08:01:33Z barcode=BC01 runid=2c9cf7bc05858273f10e7d7ec552fc0bd742dc3e
CCGGTTACCTTGTTACGACTTCACCCCCAATCATCAATCCCACCTTAGACAGCTCCTTCCTTGCGGTTAGGCCACCGGCTTCGGGTGTTATCAACTCTCGTGGTGTGACGGGCGAGGGTATTATTACCAAGGCCGGGAACGTATTCCGCCGCGACATGCTGATTCGCGATTACTAGCGGTCCAACTTCATGTAGTCGAGTTGCGAACTACAATCCAGACGAGAATGGTTTATGGGTTTTTTGCTTCACCTCGCGGCTTCGCTTCCCTCCTGCACCATCCATTGTAGCACGTGTGTAGCCCAGGTCATAAGGGCATGATGGTTGACGTCATCCCGCCTTCCTCCAACTTGTCACTGCTTAGTCTCGCTAGAGTCCCCAACTTAATGATGGTAACTAACGATAAGGAGTTGCGCTCGTTGCGGATAACAACATCTCACGACACGAGCTGACGACAACCATGCACCACCTGTATCTCATATAGCTATCTCTCCATCTCTGGAGCCTTTATGAGTATGTCAAGACCTGGTAAGGTTCTTCGCGTTGCTTCAGATTAAACCACATGCTCCACCGCTTGTGCGGGCCCAAATCCAGTCCCTTTGAGTTTCATTCCGCAGGCAATGCTACTCAGGCGGAATACTTATTGCGTTAACTGCGGCACTGAACTTTGACATCCAACACTTAGTGCTCATCGTTTGCGGCGTGGACTACTGAGGGTATCTAATCCTATTTGCTCCCCACGCTTTCCGGGACTGAGCGTCAGTTGCAAAGGCAGATCGTCGCCTTCGCCACTGGTGTTCCTCCATATATCTACGCATTTCACCGCTACACATGGAATTTCCCCGATCCTCTCCTGCACTCCTGGCTGCCTGGTTTCTGCATGGCTTGCAAAGAGTTAAGCTGGGCTTTCACCTGAGACCCTTGCTGCCGCCTGCTCCTCTTTACGCCCAATAATTCCGGATAACGCACCCACCTGCATTACCGCGGCTGCCGGCACGTAGTTAGCCGTGGCTTTCCTAATAAGGTGCAATCACTCGGCTACCGTTTCCTGTAGCCGCCGTTCTTCGCTTTATAACGAAGTTTACAATCCGAAAACCTTCTTCCTTCACGCGGCGTTGCTCCGGTCAGGGTTTCCCCATTGCCGAAAATTCCCTGCTGCCCGTAGGAG
+
3/)-20,1508//8*0./025930478,*-/25401/,16)(.(-)*+62-/2565697+)*(*/379,-)+((03/71173(1,,*3001:,.*))((&1.0,**')16994,&+0,*'(.*-2-3,2-,/0-+1+,*,687849,%-++117789789963/-,-35490-,)..2(3,'+()..945344488+)+/5&/((/15477;09(%&,'+--132439<;576:670::9.,/08078;7833*1/051+,.6/22--,,++-.62576+7-')$%&%)'.*+'())02*),2.0/60,+6872/.-,*&..++12322174,&+-/658*-*/,/-1(++(*+*''&&)22592452-,.*055+,.,*2)5(++/02//2/1/6003-3*0+$*10-/+-3555:3,1.*&*/+1***()(+%()*,),*-60000,.+,,0/8/24546206297447989.422'.023447637634726461.-475;711)+%)(+,78868007/-/./1/509779:2430-'(++0*+/303<7;51102,--.6131./3.01(-.2,1/-(+,+/*)#,'20.871+369;60797-(,%*,6-/0,/)'*+-,.59++*$('(-,,2...80;090657&864450-4.36,+.3-/0)/),%''%($(&**/-342730&%*()+98:556*+(,#*,++-13/30.1())72*%++:20+*-,/091/*699.,(*)/2**+0122/.0+(,.-%)07633745738447;89:89315220001.0185966,65774<93/295664/--..1','-8-,*)&&*,,2-,+,-/,,),,2'(/122:8;88:6:.-&$#'(/*(&'%%&&)%()/815&1/-371190-&)'%&(&&1.),1+-//186:<921//6*.295&/-0-*-2-'*/2/436))'%'%'$*0&%-)'$%%)))29//-62339:+8,,,00555;3233177:/07-+.+-1/12+1+*.398.,,--/++&&,3&1655430,++/216:59<856,%)+/*)*787+*3**5:010;2/,)189,-6.71:8::3;4-/..-53-6-,,60)3.26364/1;-39;6--90/5-.300..01.''('(*54,-(5+*'
@a4bb6e07-e8ee-4aae-bd63-c2036cda7174 ch=404 read=73473 start_time=2019-12-13T08:01:31Z barcode=BC01 runid=2c9cf7bc05858273f10e7d7ec552fc0bd742dc3e
TTGGTGGCGTTCAGTTACGTATTGCTGGTGCTGCGGTTGTGGTGCTTTATTATTGAAAAACGCTTTCTGTTGGTGCTGATATTGCCCTACGGGAGGCAGCGGTGGGAATGTTGCACAATGGGCTTAAACCTGATGCAGCCATGCCGCGTGTATGAAGAAGGCCTTCGGGTTGTAAAAGTACTTTCAGCGGGAGGAAGGGTAAAGTTAATACCTTTGCTCATTGACGTTACCGCAGAAGAAGCACCAATAACTCCGTGCCAGCAGCCCGCGGTAATACGGAGGTGCAAGCGTTAATCGGAATTACTGGGCATGCAAAAGCGCGCAGGCGGAACTGTTGAGTCAGATGTGAAATCCCCAGGCTCGCCTGAACCGCATCTACCAGTAAACGAGTCTCTCATGAAGGGGTAAATTCCAGGTGTAGCGGTGTGCGTAGAGATCTGGAGGAATACCGGTGAGGGCAGCCCCTGGACGAAGACTGACGCTCAGGTGCAGCGTGGGGAGCAAACGAGTTAGATACCCTGGTAGTCCACGCCGTAAACGATGTCGACTTGGAGGTTGTGCCGCGTGGCTTCCGGAGCTAACGCGTTAAGTCGACCGCCTGGGAATTACGGCCGCAAGGTTAAAACTCAAATGAATTGACGGGGGGTTTACACAAGCGGTGGAGCAATGGTTTAATTCGGTACAACGCGAAAGAACCTTACCTGGTCTTGACATCCACAGTCAGAGATGAGAATGTGCCTTCGGGAACCGTGAGACCCAGGTGCTGCATGGCTGTCGTCAGCTCGTGTTATGAAATGTTGGGTTCTGTGCAACAGGCGCAATCGCTATCCTTTGTTGCCAGCGGTCGGCCGGAACTCAAAGGAGACTGCCGGTATTAAACTGGAGGAAGGTGGGGATGACGTCGAGTCATCCTTGCACCCGACCAGGGCTACACACGTGCTACAATGGCGCCTTACGAGCGGTACCGAGCAAGCGAGGACCTCTTAAAGTGCGTCGTAGTCGGATTGAGTCTGCAACTCGACTCCATGAAGTCGGAATCGCTAGTAATCGTGGATCAGGAAATGCCACAGTGAATACGTTCAGGCCTTGTACACACCGCCCTCACACCATAGGAGTGGGTTGCAAAGAAGTGGTAGCAGCGCGCCTTCGGGAGGCGCTTACTTTGTGATTCATGACTGGGGTAAGTCGTAACAAGGTAACCGG
+
$%($&%'%(+04-/3)%'%'(+-./,-,.+*''$)%&$&((')%&(/,'()&1*),/56+,&&+45,-16-(&'&(*./.)1+',0(#(*,34.312.22+433/,-*+64;4.-/-8014,*&&.-(-.+..1-)(&*+0/%4358371244571(+-*0054:5.501:,,/::0-2407;;-+--/90)+-./-2-*/872/100-/362:2,-00.14//1142.48-0*)0*%*(&''*(()'*+*-7717142100,012*'*(%.(&'/003///.*,//13527/1)*(,,*6**+6::66&/'.-85)).*+%-((,*(,(&&&&,2(&).0/2370.&(31*-8:0*/8774**0**&)(*')+731''%'%'*-'(&%())++,--/(''*+/(-0*6+4,0-0800*'++(..)*'++)*(&'(-.5:53-'+++43211,-),/3/%1.;5/(-4410-.*+*,,,9899846:76''%%(+.45-),./<29''*)2**010:;2112,))(,0%(+3:869;40++,-.41,.,1.3/14,6./)%%%$&+(-+-/1,+,-+.03/,)(%)+.0,7659;;58:633,'&)'((505/0.1.-/194522-064;:5/+.22544--**,%&(&&),-36-01;99-,'($%+/43;:4;8;9293,40-2-/,.5*(.44807-.0,-24638455274)''$('++.-006331/7--0&/789:.:,4.21%+)+-16&'&03,,,)()&)*./2245703%/05550,..**(*0/,,-6,5230-%&(&**'.//020.,'*)%&(),7&%30+/1/5;5/618.6,536.7,878979.,6+0226-55'.,(''08699;1-5-,10813;;934128.,-(&')**51$$$#$$'&'(+,747425441(+%(*.--,--0.(&&%%+&'&$%&%)&*%$'+(&)$545-0.'(+215/)&'.3,**1498848-836)*'-(&%++.0813/,+,,&113745/8...3190722.0/.-407-/./*(-.6/0(6)))349)8'5678;9894639')47.4-,-23**(,,*)('',---/705)2*))*1:56;899:,'*)'+'0()&)&')(,+/79;:1<614435-3+**/64-*+,5.97347346896++2*-40558870,0+49864,
@97181881-be19-4275-b31f-06edce7d85dc ch=154 read=85916 start_time=2019-12-13T08:01:39Z barcode=BC01 runid=2c9cf7bc05858273f10e7d7ec552fc0bd742dc3e
CCGGTTACCTTGTTACGACTTCACCCCAGTCATGAATCAAAGTGATGGCGCCACTCGAAAGGTTAAGCTACCTACTTCTTTTGCAACCCACTCCCATGGTGTGACGGGCGGTGTGTACAAGGCCCGGGGACGCGTATTCACCATGCGTTCTGATCCACGATTACTGGCGATTCCGACTTCAGTCGGTTGCAGACTCAATCGGACTACGACGCGCTGTAAATTCCGCTTGCTCTCGCGAGTCCTTCTCTTTGTATGCGCCAGTGGCGTATGTAGCCCTGGTCGTAAGGGCCATGATGACTTGACGTCATCCCGCACCTTCCTCCAGTTTATCACTGGCGGTCTGCTGAGTTCCCGGCCGGACCGCTGGCAACAAAGTAAAGGGTTGCGCTCGTTGCGGGACTTAACCCAACGCATTTGCAGCACAGGCTGACGACAGCCATGCGGCACCTGTCTCACGGTTCCGAGCACCAATCCCGTCTCTGGAAAGTTCTGTGGATGTGAGACCCGGGTAAGGTTCTTGCGTTGCATCGAATTAAACCACATGCTCCGCTTGTACGGGCCCGATCAATTCATTTGAGTTTTCAACCTTGCGGCCGTACTCCCCAGGCGGATCGACGCGTTGGCTCCGGAAGCCACGCCTCAGGGGCTGGCCTCCAGTCGACATCGTTTACGGCGTGGACTACCAGGGTATCTAATCCTGTTTGCTCCCCACGCTTTCGCACCTGAGCGTCAGTCTTCGTCAGGGGCACCCAGCCGCCGCGGTGAAACCTCCAGATCTCACCCGCATTTCACCGCTACACCTGGAATTCTACCCCCTCTACGAGACTCCGGCTTGCCGGTATCAGATGCAGTTCCCAGGTTGAGCCGGGGATTTCATCTGACTTAACAAACCGCCTGCGTGCGCTTTGCATGATAATTCGATTAACGCACCCTCCGTATTACCGCGGCTGCTGGCACAGGTTAGCCGGTCTTCTTCTGCGGGTAACGTCAATGAACAAGGTGGCTTTTACCCTTCCTCCCCGCTGAAGCTGCGCCTGGCGAGGCCTTCCCGCCGCGCTGGCTGCATCAGGCTTTGCCATTGTTACCAATGTTCCCCGCTGCCGCGCCTCCCGTAG
+
2+//*4,.719+1+'(-/78:8479;/126;47/.))()+-***#&%$%$)(%**1*-.(.*11.++-0356-'35:5288,(**)35,$'&//-+2477701365;:9580//.159::6-:6++-4.*($%'*,3745594+-*#.8676674(')+62;2/-(*'./2;550,,+)'$&%)(*3-*/(*/78-2-*0,703+***+0/1+-3/)%''(,-/+/-/)++.34374,,03..3--/,66-/5650///%)&'&%%()302-,-7-+3;::682/-366;4601.-))(++.379972:5+$)&)2196822*)+.6/13:375452,+-&&&+.0045847.',0/2577915458190186&(().*())+/)-'-0/-3/--09.14364.34*23+'''*.(%*(+,'+')1544264,7112;,/)01:899;887653.0*88;,,''++%.(/+*69&$)*,-,..4--+-3143-(($'&'(''&+,(-+)*,+1-90,%'%))-/,-.-*'&((**/57;10-//+&*&$$$$'*%0(0-.5-(%'))..7729;915*98.'+-62.05000:59)6+01-73-&**'..%+*-)&'''))+0..01-.-/,171656;87+,9453,--/.1/+,/130238997199,-.:8677997550:%.*'1-01-.8520100:))+*3;<3-2100942+-%,-+-/.06991.10&))'*+&./-/('3,)&$&'(--+,.5,%&%$$#'***,36300*.2+*056;;1+06013,.*,.,**2*/-+-/07953-22+2)*/3/25'%(()6019-+...5578913)0/:581*.)*,+*228&47,(15..-)+100-0.5/758.9<8:;99:77620-2.,,2-/-+,,2.3,)*+4'(&$&%*,++7636-7,+35/5/9/0.3-0*(#%&/*0,**/-.6/+(,*0:008:698114/**)%'/0+)10,)((%&$&()+*.45140.)274-*+*('&%%$&&#&%#%()&'+)-+))**'#'%$%&&/+41611/01(5/,,-&%'%$'+%(1)+1526(2-+,+*'*,*,*'((,...%)'0/6
@fc0a45d6-fa0e-4f9b-a71c-b1b5378f197d ch=97 read=117855 start_time=2019-12-13T08:01:38Z barcode=BC01 runid=2c9cf7bc05858273f10e7d7ec552fc0bd742dc3e
CCAGTTACCTTGTTACGGCTTCTGCCCCAATCATCAATCCCGCGCCGGGCGCTCCTTCCTTGCGGTTAGGCCACCGGCTTCAGGTGTTATCAGCTCTCGTGGTGTGACGGGCGGTGTGTACAAGGCCGGAACGTATTCACCGCGACATGCTGATTCGCGATTACCTGCTTGATTAACTTCATGTAGTCGAGTTGCAGACTACAGTCGAACCAAAGTGGTTTTATGGGTTTTAGCTTCACCTCGCGGCTTCCTTCCTCTGCACCATCCATTTGTAGCGTATTGTAGCCCAGGTCATAAGAGGGGCATGATGATTTGACGTCATCCCCGCCTTCCTCCAACTTATCACTGGCAGTCGCTAAGTCCCCAACAATGATGAAGTGAAAACTAACGATAGGGTTGCGCTCGTTGCGGGACTTAACCAACATCTCACGACACGAGCTGACGACAACCATACACCACCTGTATCTCTGCCATCTCTGCATCTCTGGAGCCTTTATGGAAGTATGTCGAGAGACCTGGTCAGGTTCTTCGCGTTATCGAATTAAACCACATGCTCCACCGCTTGTGCAGGCCCCAAATCAATTCAGCGGAGTTTCATTTCTTGCGGGCAATGCTACTCGGAGCGAATTACTTATTGCGTTAACTGCAGCACTGAACTTTGATATCCAACGCTTAGTATATCGTTTTACGGCGTGGACTACTGGGAATTATCTAATCCTATTGCTCCCCCACGCTTTCGGGACTGAGCGTCAGTTGCAGGCCAGATCGTCGCCCATCGCCACTGAATTGTTCCTCCGTGTATCTACGCATTTCACCGCTACACACGTAGATTCACGATCCTCTCCTGCGCACTCTGGCTGCCTGGTTTCTATGGCTTACTGAAGTTAAACCAGGCTTTCACCACAGACCCTTGCTGCCGCCTGCTCCCCTCTTGCCCAATGAATTTCAGATAGCGCTTGCCACCTACGTATTACCGCGGCTGCTGGTACGTAGTTAGCCAAGTGGCTTTCTAATAAAGTACCGTCACTCGGCTACCGTTTTCATAGCCGCCGTTCTTCCTTTATAACGGAAGTTTTACAATCCGAAAACCTTCTTCCTTCGCGGCGTTGCTCGGTCAGGGTTTCCCCCATTGCCGAAATTCCTACTGCTGCCTCCCGTAGG
+
+((/31%0.-/+-)%((%*-+($$,-.+-2/5--.1:+39+&+)*(+,&%'*+/98262,201/006+5652042-5--3/*0-2,1/00,-&,*/++*..6244321)56/210.2)('&*)-*51+(-+.::78;4249.234768568874;2-+.+3+)*+))('&((1+.*)082'1*+./56*&),2/1,5.+,&$&%02+)-/$&%&')+*26.'**.1)-::.)''*-*+.0-1)(/736.1%('.+-/'(*,383.*''(50&(%')'($*()*--711**0220223)&*23,,24//00/;82..,&/122;26--/56<965/0/2,20)/60260800)++)+50'&'),*%,%%(.+()/-+.*&%)*,()/266111,+2)((((+,14061-/0:920202.-,2.544-*.))*)++,,++)-../2+64*0.''*,/14.151-,,.051()((&''-))*,.01753/0&&,+.2-*-,)(($$&''//%(')**.)%$%($*+3/979;544/5(&&&&'.-+)+..+*,/11223711/,,.),++(%*-,.-')+,+./87:6%(&()%(0::.(,2,*7/--)('+%&'')-)+,-%0%(+'.)1*.+3+%0%$)*,-2.//032/5678985-33)()/0.9)4)/('&%)'---&+/.55/&$')+,*1/8166444'+'(&0**-44355.*,)/+&&*.43/)#(&(-;70(:7.+*+,++,+60717./%,**3,,,10-54-+,%#+--5.,++*%%('):997577&0'+*-585978.6;:5,17./2,+(*',*.(-%+('&+)+-0943//.,,-%,&-/0/(/.,*-,/188;72//224104-115.8--944**&&,0+)+),+02/2/05;;7/9.//71,+57422112/.,,.+*,+*.1-$'%1+()*,-))%*),./,16,.60-/.105<516/,././3535-((--.2764-,,)'&(*.1./44.+3,++0,%+%&()-,,*-(%%%&'**'.56/0)(++.4016361+*+,++-1-0/63),*+)4;;+//08430/15675:6;86;986*,(+*6--,.+*,***++'/5.2;037:4+./:23,+/1/0713('++%)*&)'(//&(''%&
@b9074ac8-946b-477c-a5f0-5e40923543b3 ch=512 read=95690 start_time=2019-12-13T08:01:45Z barcode=BC01 runid=2c9cf7bc05858273f10e7d7ec552fc0bd742dc3e
CCCGGTTACCTTGGTACGGCTTCACTGATCGCAGATACAGAGAGTGGTAAGCGCCCTCCCGAAGGTTAAGCTACAACTTCTTTTGCAGCCTCCCATGGTGCTGGCGGGCGCAGTGTAATACAAGGTGGGAACGTATTCACCGTGGCATTCTGATCCACGATTACTAGCGATTCCGACTTCGTAGGTCAGGAGTTGCAGACCTCGATCCGGACTACGACGCACTTTATGAGGTCCGCTTGCTCTCGCGAGGTCAGCGCTTTACTGCATGCGCCATTTATAGCGCGTGTGTAGCCCTGGTCGTAAGGGCCATGATGACTTGACGTCATCCCACCTTCCTCCAGTTTATCACTGGCAGTCTCCTTTGGAGTTCCCGGCCGGACCGCTGGCAGCAAAGGATAAGGTTGCGCTTCGTTGCAGGACTTCCAGCAACATTTCACAGCACGAGGCTGGCGAGCAGCCATTGCAGCACCCTATCTCCACGGTTCCCGAAGGCACATTCTCATCTCTGAAAACTTCCGTGGATGTCAAGACCAGGCCAGGTTCTTCGCGTTGCATCGGAGTCAAACCACATACTCCACCGCTTGTGCGCATTTTAAATCATTTAGGCGAGTTTTAACCTTGCGGCCGTACTCTGGGCAGTCGACAACGCGTTAGCTCCGGAAGCCACGCCTCAAGGGCACAACCTCCAGAGTCGACATCGTTTGCGAAATGGACTACCAGGGTATCTAATCCTGTAACACGCTTTCGCACCTGAGCGTCAGTCTTCGTCCAGGGCCGCCTTCGCCACCGAGGTATTCCTCCAGATCTCTACGCATTTCCGCTGCACCTGGGATTCTGCACCTCTACGGGGACTCAAACGCAGTATCGGAATTCTACGGTTCCCAGGTTGGGCCGGGGATTTCACATCTGACTTAACCGACCGCCTGCGTGCGCTGCGCCCAATGAATTCCAGTTAACGCTTGCACCCTCCGTATTACCGCGGCTGCTGGCACAGGTGTAGTGCTTCTTCTGCAGGTAACGTCAATGAGCAAAGGTGCTTCTCCTTCCTCCCGCTGGGAAATTACTTTGTGAAGGCCTTCTTCATACGCGGCATGGCTGCGTCGGGCTTGCGCCCATTGTACGCAATATTCCCTGCTGCCTCCGTAGGAG
+
.*'))02+.+-**%'%''++,3011**.1408,,*)''(''&%((010671557;)1/1.,-4,4/5-+(+,),(('(.)-*+)%((+--(,,,%-'0--'')((+/.*$%%2.-.'&())*%.(%%**-*,./3490-/2-1.1//0.+$%(,/&&',.804330,-..9;863***''%&%(*+-&(-&)--./*3)1)))%)+.-,+(*,&(-*-,0*,-55.0/*+((15*-,1*.01(--./,,5-/*..%('*+)*'%%$&.07880+1)&(*,-,//0.)(()*+2,,(526/-3,()+)($%'',,*((&()4)03*-28++6865.0+,-,.2<6330,)*#(',+,,01+)+)')(*1-61''&))299:932..('%,314)40660*,)/++,124212,0--'56.-&%(&'')(.-,,7,/'(),11-,%*(,+,.0100/0&'*%,%#'&,,+0-('*,3021+-,38;/3++)+*+*%+)18,*.05442-(+..+./5.6..2974)*+*-2129%*#%%$',-99:;30.+,,%*++:'.&%%%*0+12),-*%++4++41)*//.+-(&&&,22),-+&)%(*&%%#%%%+*8:,03/2030+.*-*&*(.0.(+*--)-..*)+**,'&#''++0,7**+.-&),+,.3:21,),30*$(+*)*.0(*&'(+23*,'(*.8:/*(%&'',.5875301&24.,/0/,&),.$%$$##$#$&%%&')**'+*&)%('/130430-.-),0''6:4.3+,,*/0---'/,+%&',-3;06),(%(.*(''''))+)-5'-)%*,#(%)%%&+&(/:/-(*%(+()&%)(,3.,2450/10.6$%+*+/.,1*3,,&%**3185'('+00;0:946)/30)3:-,*,,//+*(%''2*/((016'(2+1100/)&&%$(&()(-+2,..8011%&)7+90),00,--02.+0-&(*+735533/6333622.+(*&-*.()-04+.111.600/2',+*-2/2469985*4727'*%&$&')'(,**3.++/5/-764-*()&)'%'-.+%%%(*)+896:428110&+&*+836866*&&%%''&+*+)+*-+25+%+-+-&*'')+,-9-6.*&*,./0826635//**(
@023e4868-a83f-4ea3-807d-826b4ba277e2 ch=220 read=71400 start_time=2019-12-13T08:01:45Z barcode=BC01 runid=2c9cf7bc05858273f10e7d7ec552fc0bd742dc3e
CCCGGTTGCGCGTTTGCGACTTCACCCCAGTCATGAATCACAAAGTGGTAAGCGCCCTCCCGAAGGTTAAGCTACCTACTTCTTTGCTTTGCAACCCTCCCCACATGGTGTGACCCGGGCGGTGTGTACCGGGCCCGGAACGTATTCACCGTGGCATTCTGATCCACGATTACTAGCGATTCGACTTCATGAGTCGAGTTGCAGGCTCAATCGGTTGACACTTTATGAGTCCGCTTGCTCTCGCGAGTCGCTTCTCTTTGTATGCGCCATTTAGTAGCACGTGTGTAGCCCTGGTCGTAAGGGCCATGATGACTGACGTCATCCCCACCTTCCTCAGTTTATCACTGGCAGTCTCCTTTGAGTTCCCGGCCGGACCGCTGGCAACAAAGGATAGAGGTTGCGCTCGTTGACAACCCAACATTTCTGGCACGAGCTGACGTGACAGCCATGCAGCACCTGTCTCACGGTTCCCGAAGGCACATTCTCATCTCTGAAAACTTCCGTTATTCAGAGACCAGTAAAGGTTCTTCGCGTTGCATCGAATTAAACCACATACTCCACCGCTTGTGCGACCCCCGTCAATTCATTTGAGTTTTAACGCGGCCGTACTCCCCAGGCAGCGGTCGACTTAACGCGTTAGCTCCGGAAGCCACGCCTCAAAGGGCACAACCTCCAAGTCGACATCGTTTTACGGCGTGGACTGCAGAATTGTATCTAATCCTGTTTGCTCCCCACGCTTTCGCACCTGAGCGTCAGTCTTCGTCAGAGTGCGCCTTCGCCACCAGTATTCCTCCAGATCTCTCTACGCATTTCACCCGCTACACCTGGAATTCTACCCCCTCTACGAGACTCAAACTGCCAGTATCGGATGCAGTTCCCAGAGTTGAGCCCAGGGGATTTCGCATCTGACTTAACAAACCGCCGTGCGCTTTACGCCCAGTAATTTCCGATTAACGCTTGCACCCTCCGTATTACCGCGGCTGCTGGCGCGGAGTTAGCGGTGCTTCTTCTGCGGGTAACGTCAATGAGCAAAGGTGGTGGCTTTACTCCCTTCCTCCCGCTGAAAGTACTTTACAGCCCGAAGGCCTTCTTCATACACGCGGCATGGCTGCATCGGGCTTACGCCCATTGTGCAATATTCCCCACTGCTGCCTCCCGGCCAGAACCC
+
86+,(/)%''''&*'#'++/5:523,,*)'))'*)-778-0+11+-590*''),080.2,)*-/,3-:62,/*(+-''//6.64)(+,53,30'0+(&*.1)'()12:987448'(258500()1/2+5&.4//('+606239435103<7;1800170,.0.71(+,,,3,)+-/984817,,2372'')'%(-,,.2:34&&****,8/4%3+4///(..3723/)-),&'+/51//.)..0-&((-&(6/3/0193/234,,,1724:('&$&')+,.12870//3;5-//01320+,322835011.,(%').456532::1-.1.3/424,/0:612569279/),-.23&'2),147821,&+).+219677+4((#%&)00++')'''-.-203.357),)(&.,&-*(,-643:11)-)($&*3487761+&'%,///6+4%)%,,.676866*,-24:68-(&(,3/6,*0-09.297:452)(,.17.12+(&'$'---*(&*)/50*'*1*',+979;:993:1//3-.&*')(0:932()'(&+-.:579..-0,,*'*&*/43,+77/93<751:4-),278('%%$$&',1/3,00278.1294+43589822.2090213.3.--5612.3*1#&%$'-3;992:*.86.00296//4.40104,-.3::3999**+,1/+*,&$$&&..,+).),.89886;568.13<6-/-199.,/.-29/.2,%+4+01/.55-,-,+&(/236.-(-)++%-2186453,-5**3,-:83/4()*441/0+,/467853;364*:2-,5..-1440(.'/-.,'-5971-35676033467.2**''.3'()+-71:395514655:/))'*.:..-:1,&+-2-+,;00%+),-)*))(*.,*&&'/5(&%%&)10+*-/)-.44),123/5:.3..-6/80..-6,/.00:3565.20/9./6/-0.)*//.0)(%+-/)+/5,00+,')/4976;777:775..764575976)123;(4)()$)$(*.8/,1159+7726.1,-,65406),-(+-74(')%33)*02/3+(+/-8<87610,.(+-0.%2(5410111:3:8304)*,092+.1,.+2+/.02+87;-+-113786:387*/(')+,*&-++
@bfc86f05-20cc-4100-99cb-495b9d28c765 ch=154 read=85934 start_time=2019-12-13T08:01:53Z barcode=BC01 runid=2c9cf7bc05858273f10e7d7ec552fc0bd742dc3e
CCGGTTACCTTGTTACGGCTTCACCCCAATCATCTATCCCACCTTAGGCGGCTGAAAGGTTACCTCACCGACTTCGGGTGTTACAGAAACTCTCGTGGTGTGACGGGCGGTATTGTGCAAGGCCAGGAACGTATTCACCGCGGCGTGCTGATCCGCGATTACTGATTCAGAGCTTAATGGGCGGTAAAGCCTACAATCGAGCTGAGATTGGCTTTAAGAGATTAGCTTGCCGTCACCGACTCGCAACTCGTTGTACCCAGCATTGTAGCGCGTGTGTAGCCCAGGTCATAAGGGGCGCCGGTGATTTTGGCAATCATCCCACCTTCCTCCAGTTTATGCGGCAGTCTCCTTCGGTGCCCAATAGAATGATGGCAGCTAACGATAGAGTTTGCGCTCGTTGGGAACCGCTTCGCCACGACACGAGCTGACGGCAATACATACTGTCACCGATGTACCGAAGTAACTTTTATCTCCTGAAGTAGCGTAGGATCAAGACTGATAGGTTCTTTAGCGTTGCTTCAAATTCGGCAATACCGCTTTGTGCGGGCCCGTCGAATTCCTTTGAGTTTCAGCCTTGCGGCCGTACTCCCCAGGCGGAGTGCTTAATGCGTTAGCTGCGGCACTGAATCCCGGAAGGATCAGCACCTGGCACTCATCGTTTACGGCGTGGACTACCGGGTATCTAATCCTGTTGTTCGCTCCCCACGCTTTTCCGGAGCCTCAGCGTGGTTACAGACCAGAGCCGCTTTCGCCACCGGTGTTCCTCCATATCTACGCATTTCACCGCTACACGCGGAATTCCACTCTCCCCTTCTGCACTCCAAGTTTGACGGTTTCCAAAGCGAACTATGGATTTGGAGCTGGCCTTTAACTTCAGACTTATCAAACCGCACACGCTCGCTTTACGCCCAATAAATCCGGACAACGCTCGGGACCTACGTATTTTATTACCGCGGCTGCTGGCACGTAGTTAGCCGTCCCTTTCTGGTAAGCTGCAAAATCACAGTGTAGAACTTTCCATCTCGCCTCGTTTTCCTTGACTTCACAACAGAGCTTTACGATCCGAAGGCCTTCCTTCACTCACGCGGCGTTGCTCGGTCAGGGTTGCCCCATTGCCGAAGATTCCCTACTGCTGCCTCCCGTAG
+
33065;36949-11,-/'114304+*&5+4579845605+',*/0(+-+**)**%&)),-/*--./)+6/25506*22,,/-**)$0(*/0200359965668:.302*/-&,'%&$)0407/5&,+(./0.,./+17;'+,334467521113/01/8.)'&&%(6-'')(&-'&#%%//(+(&$&((*/-/10;,-&'*-*,&'&-)141382/)'())4+&,,/7../035684+,$'&$$+.//97+8*+*,6(&$,++2.*)+)))('((('')+7/(,)*+2140,74/20+,',+++-3.**1+-,-.4/:3,(,*+437/20*,17('&$))++.+-*'('*)*&/0+21+*))'*.73/*$'&('+--.3/+.2//&.&.,340344..7()*()*%$')(%#%$$'-.1.2/24523*3*++0-'(''(%'$'//069477/4&02''-(*+0-/9<4.2255('('%$&&()*.))&$((/4+-%&'.-/(1,9101&%'))9,*+11/-.536/-%&%%%+,0%%,0/-///2514/*(+,,0-6.6/.55.*.0:34(&)%$$&&*/,2,/&('')*&$-)+-/&(*)(,+'',)*+)1'%%'(&*.,-365/9/,3).+,+),129*-02241)2.+.2329:52<6'*(,+-248547146'.$1'*+,5+,13//+-'3269926::0+.+.-;:(-')((+1267),,.-()2,*))+04/-)()-7(,/70/:;/.5.3;69:753..0+03341/0.00065-+03147,+()$$('*)1.4:+--.0/:6./<9920')(2(-'//:0-/9.97<06-)*'(0)(411$'&'#,,'')%&,),&&$$)&-+-.815543-,,+,.;::9-*$)(+.246,-.47--.,-+)((.42*1((,++3461,80,:9561-)-,1-1/'&*-,+.)&&'*&&$.107/'+,/0/00++/300:4*,<933380),'(*()--,&+++,(&&%$%&-/,-7*/*&'('+),-,.-274-()*.,--0-*+-/-1/+),.0:8----.//(((&())*++)+1/,11.(('$(*+/2612376<9:102*./+0352)0*%('%)0*,/.3/'),,)))'&(*(12)*.)+
@e39ce56d-8213-4e98-95b6-7423cad36b3c ch=117 read=134786 start_time=2019-12-13T08:01:52Z barcode=BC01 runid=2c9cf7bc05858273f10e7d7ec552fc0bd742dc3e
CTCCTACGGGAGGCAGCAGTGGGGGAATGTGCACAATGGGGGAACCTGATGCAGCAACGCCGCGTGAGTGATGAAGGTTTTCGGATCGTAAAGCTCTGTCTTTGGGGAAGAGATGGCAGGTACCCAAAGGAGGAAGCCACGGCAACACATTACCAGCAGCCGCGGTATTACGTAGGTGGCGAGCGTTATCAACTGGGCATGCAAAGGGCGTAGGCGGATGATTAAGTGGGATGTGAAATGCCGGGCTCAACTTGGGTGCTGCATTCCAAACTGGTTATCTAGAGTGCGGGGAGAGGAGGTGGAATTCTAGTGTAGCGGTGAAATGTGCGTAGAGATTAGGAAGAACACCAGTGGCAGAAGGCGACTCTCTGGACTGTAACTGACGCTGGCTCGAAAGCGTGAAGGGGAGCAAACAGGATTAAGATACCCTGGTAGTCCACGCCGTAAACGATGAATACTAGGTGTGGGGTTTCAACACCTCCCGTGCCGCCGCTAACGCATTAAGTATTCCGCCTGGGAATTACGGTCGCAAGATTAAAACTCAAAGGAATTGACGGGGACCCGCACAAGTAGCGGAGCATGTGGTTTAATTCGAAGCAACGCGAAGAACCTTACCTACCTTGACATCCCTTGCATTACTCTTAATCAGGAAATCCCTTCGGGGACAGGTGACAGGTGGTGCATGGTTGTCGTCAGCTCGTGTCGTGAGATGATGGGTTAAGTCCCGCAACAGGCGGCCAATCGTTAGTTACCATTAAGTTTAAGCTCTAGCGAGACTGCAGGTTAACCAGGAGGAAGGTGGGGATGACGTCAAATCATCATATACCCCTTATGTGTAGGGCTACACGTGCTACAATGGCTGGGCAGAGATGCAATACCGTGAGTGGAGCCAAACTTTTAAAACCAGTCTCCAGTTCAGTTGTAGGCTGAAACTCGCCTACATGAAGCTGGAGTTACTAGTAATCGCGAATCAAGAATGTCGCAATTGAATACGTTCCGGGTCTTGTACACCATACATCACACACCACATGAGAGTTAGCAATACCCGAAGTCCATTGAGCTAACCGCAAGGAGGCAGCGGCCGAAGGTAGGGTCAGCGATTGGGGTGAAGTCGTAACAAGGCAACCGG
+
./7)$&*)//(+/11211157:;3*(.*+.++,-5745995.*547(),/46000042/28.//,***)+.//27/709431(8,774618++/235583397+25('*&%%''*+,$/)*-49+25-+.')+'*)/:2430.-+((('/+&25&2.-/700.,)+&)$$')*121/262&(25/60003-**(-4/+(+*133)++,+,.3019187;835452361:530/.+06**'5'-*'().+9.0:7;8-)-)(//3:3715034620.)*+(+(*,//6)98+',&/2))))0434/*,()176,**)//6.-54*()1222))'&'6)'666734540+-'*)064+)()*,*2441./)-260/.-'(*)(-/156763266+,1/*,045+,+05-(/00<57'51,/-/+(*213;3.19777/9-+,34;727:5+,,..,61+,-)06442/450*0,,,).,20277/+4/27005'))*(++,)/)2,2346;9723720,('(*,-01;83-//0-.102<;568967.)*'(,,/0/(-7:14:/,,,15200.12//**-562126/:;77775137221,4,0++,(),407/./,&&'))1002&-/*&))()'.+*.0/131212$'&*(*(,3-,53*/61/3)+.-/97.0+,59:88998023/277810.//6565999:96678-).,265777,*41,(1.,9,./0(++&($')-/.&$'''*3-5.0&)(*'+,)+,,(')+,'+%$&%'&,-...&()+,-)0-).+/),15-14588687780.-/12,-+&),66+',,-/..'&'.3-631*,-/16011230040,/+)'&&()-.3.8.+-5030**&)*6)),,0/+(,25*4::-;:677528)*,495$)(-++&--,-2&'$&)3/03111345,1+++0,-*5,--65///()--135;737**2745730/*)0*,)/**./181**10---3,-*++...0/0'210//0-06**)**-*))9,&((.//*1/((,4-./1'2'&'-/(,2/5,-++*(&'$&%,))')*01000/0-(2.3,(+'()/2392+*+.(-12416*0,(&''%*)20
@4ab12ad9-4330-433b-8e61-b9b2a342eac3 ch=70 read=84839 start_time=2019-12-13T08:02:04Z barcode=BC01 runid=2c9cf7bc05858273f10e7d7ec552fc0bd742dc3e
CCAGTTACCTTGTTACGCTTCACCCACGGTGTGAATCACAAATTAGTAAAGCGCCACTCGAAGGATTAAGCTACCGCTTCTTTGCGGCCGCTCCGTAGATTGTGACGGGCGGTGTGTACAAGGCCCAGGAGCAATATTCACCGTAATGGCATTCTGATCCACGATTACTAGCGATTCCGACTTCAGCAAGTCAGTTGCAGACTCAATCCGGACTGACGCACTTTAGCGGATGCTTGCTCTCGCGGTCGCTTCTCTTTGTAGCCATTTGGCGGCGCATTATTAATAGCCTGGTCGTAAAAGGGCCATGATGACAGTCATCCCACCTTCCTGTTTATCGCGGCAGGTCTCCTTTGAGTTCGGCCGGACCGCTGGCGGCTCGGGATAAGGGTTGCGCTCGTTGCGGGACTTAACCAACATTCACAACACGAGCTGAGCCCGGCAGCCATGCAACACCTGTCTCCACGGTTCCCAGGCACATTTCTCATCTCTGAAAACTTCCGTGGATGCTCAAGACCAGGTAAAGGTTCTTCGCGTTTACATCGAATTAAAACCACATGCTCCACACCGCGCGGGCTGTCAATTCGGGTTTCGTTCTTGCGAACGGTACTATACTCAGGCGAATTACTTGTTGCGTTAACTGTACTGAACTTTGACATCAACGCTTGGTACTCATCGTTTTGCGGCGTGGATTTTAAAGGGGTAATAATCCTATTGCTCCCCACGCTTTTCCAGGACTGACGTCAGTTAGGTAGAGATCGTCGCCTTCGCCACCGGTGTTCCTCCATATCTACGTTCGCACTACGTGGAGTCGATCCTCTCCCGCCATACCGGCTGCCCTGGTTTCCTATGGCTTACTGGAGTTAAAAGCTTCAGGCTTTCACCACAGACCCTTGCTGCCGCCGCCACATCCACCTCTTACGCCCAATAATTCCGGCGCCGCCTGCATTATTTACCGCGGCTGCTGGCGCGTAGTTGTGATGTAGCTTCTTCTGCGGGTAACGTCAATGAGCAAAGGGTATTAACTTTACTCCTTCCTCTCCCCTTTGAAGTGCTTTACAGCCCAGAGGCCTTCTTCATACGCGGCATGGCTCATCGAACTGCGCCCATTATTCCCCACCTTGCCTCCATGGAG
+
5-)-/:+.,5,+06*,((,.-*+)(%'&&*')))414+*'+*.(&&%'.+'),/3*+,.''&*.*/&%$&%)$)'&)14+43*$%)%*%$')05),*,(/)*,6577;:712*++.-0129)2.1*%.-+%,*')&(3--/6+1(**'+*/066//006/()--1310-,+,-25410/.124,'#&)'+,1/25411//2448/:+--402.)*,.-1+,,44&((-00+()&*)-.0(+('**)1%)3/6654;1*+(&(()+3+,'&&''&*#'('.**$&)'.+'---.''+0,),377:2,+*(%''$(//:-:0)'2)55-($$&,-*,-(()&&$)*/-..''0,-',010-3/..700&&%(*,('(((3,.63844,4308,*&*,/467221953,*)-%)$,)5264*&'0/2/50374/01+2))'()((-++((,.&20/2'(+23/*'*+,,3.*'%'))')(*3*-),---10.'*20,*.,+0014,,+*&)-+3,/10*+,+19-)0,566;7353-5&$),..(')+)/14,..*())(*'/4*-)/(())(**&$$$(/.623'+./3;44)*.(*3(*-.56++,''.$'&(*+&043)&%*(()//+/2,-.2-0*(*&'+.,)-1+/3)*,8.78431+'$#&'-)045.672294'#%'**--07+0-+(*-('*/'%'%(*.-33*+.5())-,..)/+..8:+1'(8;65+((,.56((/)%)*&''))+-016845102/))')1/11011:-(--/*,-0/+&'%+(&%'$%%$&%$('%%)*&&(-*'*+,.)#%%(&(/+,)($').,*//092,&'(/-62190324/)*1/14)%'(/45+-.-35/*,,.**-,(.-%&&&)4.40-24*-*&'&(%&#*)+)2+&(+./,.2/37:.4''$%'*+*/0,*-*0,)34*'/1-,-/./33/7+)(*+0)+2''$'(--**&(-6208000146'',',+22&&''&,3-3(,-4////))((*,+1164.9/+*))./0*,1*(,/+,*,011$&&&.+('')-,6627/091,/*+&+*4-*+..+'&'+,23-/4.-*-1)&))%),)27*$%$$&''((,4',)/&(
@d5050d91-b913-4e72-a262-9413f4d577a8 ch=365 read=119146 start_time=2019-12-13T08:02:04Z barcode=BC01 runid=2c9cf7bc05858273f10e7d7ec552fc0bd742dc3e
TTGTTGCTTTCATTCGGTTACGTATTGCTGGTGCTGGACATCGGTGTCTTTATGTTAACCCTACGCTGTCGCTCTATCTTCCGGTTTACCTTGTTACGGCTTCACCCCAATCATCAAATCCGCACCGGATAGCATTAAGCTTCCTTGCGGTTGGGCCACCCGGCTTATCAACTCGTGGTGCTGACGGGCGGTGGCTGGGCCGAGGTGTCATTCACCGCGACATGCTGATTCGCGATTACTAGCATTCCGCTTCATGTAGTCAGGTTGCAGTTTAGCCAACTGAGAATGGTTTATGGGTTTTGCTTCACCTCGCGGCCGCCCTCTGCACGCATCCATTTAGCAGCACGTGGCAGGTCATAGGCATGATGGTTGGCGGTGTCGCCCTCCAACTTGTCACTGGCGGTCTCGCTGAGTCCCCAATAATGATGGTAACTTCAACGATAAGGTTGCGCTCGTTGCAGGACTTAACCCAAACATCTCACGGCGGCTGACGACAGCCATACACCACCTGTATCTCATATGGCTATCTCTCCATCTCTGGAACCGCTTTATGAGGTATGTCAAGACCTGGTAAAAGGTTCTTCGCGTTGCTCCGATTCAAACCACATGCTCCACCGCGTGGGCCCCAATCAATTCGCTGGGGTTTCATTCTTGCAGACGTACTACTCAGGCCAGCGAATTGCCCCTGACCGTTAACTGCAGCACTGAACTTTGACATCAACACTTAGTACTCATCGTTTTACGGCGTGATTTCACTAGGGTATCTAATCCCTGGCCTTACCGCTTGAGCGTCAGTTGCGGGCCAGATCGTGTATTCATACACTGGTGTTCCTCCATATATCTACACGTACCTTCACACGCCGGGATTTACGATCCTCTCCCTGCACTCCCCAGCTTTTACCGGTTTCTATGGCTTACTGGAAGTTGGCTTCGGGCTTTCACCACAACCAGACCCTTGCTGCCGCCTGCTCCTCTTTACTTTAATAATTCCGGATAAACGCTTGCCACCTACGTATTACCGGCTGCAAGCGCGTGGTTAGCCGTGGCAATTACCGTCGCTCGGCTTACCGACATAGCCGCCGTTCTTCCTTTATAACAGAGTTTACAATCCGAAAACCTTCTTTGCTTCACGCGGCGTTGCTCGGTCAGGTTTCCCCATTTGCCGAAAATTCCCTCTGCTGCCCGTG
+
'&'&%&%&&%(%/5.*0.0,-/4-4/,+0..0+%$&'$$$+*)/*&*+).)$*'*(($,+&&%)&)),.6/0-2)+022963,,20'%-,-0+3*%')&,/53*+*,,,3/322116(+-)$'$))),'&&''$'&''$'(,/-1.-.48/8(-')&%(,*)('*))*)&%&'+)+320()%&%',3)'.)(&%$%$).,.%&&(&&&&$&*+,1621115,21443+3,,(..0.5,*(%)''-.1)%(,...0430231*))*+()&&,+&&$''%'))()')2-..:5/(/,0//79,-.15.-.4.3/+.(*&$',+-.0()&)$&*/341*0&%*/.+/+,,')%%$,/0/%$')*,$*&(*-).2)+)'/0'--()+)'.',%).0-03+//,,*(0,0+-.14%%-,0,+&(#%)1...,+/(++')+%-((*/+0)+-29132778.29*+&52-('&')(+)(-/.,./20*),('&$$%&$&&&&''+/)*&*&+1,.6154431/0%((++45892+**)+(*+52-*(,(&&'$%+-*(*,'*&-.5.20.*,.'&'*2341/+*.-1+/+,(*((,+++2'&$*+(&*',*...,*,(.)&,6/0)((*()+,(',-1-2252)'(&*)'3;.-68:-4,+-$'05.-,-+*+..'+'*%&'('&&+&$)(()%&%'$'$'%%(-+)'()&/-02;6679/.*&&+&-+(''&%&)&&&(((*')10'%&,--.0(&+/)&#&&%++*.03/)//.05))+%(%%%$'('())+$(*-14')2,%(%-',)()485+*&%#(''%%%'&+*-+)%(,/++,1),')%'(&%(')$%%*'%,%&)(+&&$%*'%/*&&)++/11--)+-)%$'%((.&%%#$#+,-($%$'+*1,*&%+,0*()(,,1*,(',))*-.00*41,-32-()*(*0/0*--7.5+.+'&%'+2/4:-,-).('*.;3,-2:/,%((1+24.+1-.+)%'&&%%%&))-3.,1.1/-1**,+.*-((&&%%%'')+0(1))+6+/'&%%%*().20/0&-*-'+()%%,/($#$'')-7287699234/%&*('*/03++*)(02+,+100,'*-)(..,10,..%(-5.,0/1.8/..3--02-511$6+,4*.10+(,0*(-.,/4+,,01/('&$$%%&)+((%&
@fb19323e-acc7-401f-bab8-affb409344ce ch=115 read=125892 start_time=2019-12-13T08:02:01Z barcode=BC01 runid=2c9cf7bc05858273f10e7d7ec552fc0bd742dc3e
TTGAGTTGTATTTGCGGCTTCACCCCAATCATCAATCCACAGCAGACTGGCTCTTCCTTGCGGTTAGGCCACCGGCTTCGGGTGGTATCAGCTCTCGTGGTGTGACAGGCGGTGTGTACAAGGCCGAGAACGTATTCACCGCGACATGCTTTGATTCGCGATTACTAGCGATTCCCAGCTTCATGTAGTCCGAGTTGCAGACTACAATCCGAACTTCAGAGAATGGTTTTATGGGTTTTGCTTCACCTCGCGGCTTCGCTTCCCTCTGCACCATCCATTTGCTAGCGCATTAGTAGCCCAGGTCATAAAGGGCATGATGATTTGTCATCCCGCCTTCCTCCAACTTGTCGCTGGCAGTCCTCGCTAGAGTCCCCAACTTAATGATGGTGTTAACTAACGTGGGAGTTGCGCTCGTTGCGGGACTTAACCAACATCTCACGGCCACGAGCTGGCGACAACCGTTACACCGCCTGTATCTCATATGGCTATCATCTCCATCTCTGGGCCTTTATGAGTATGTCAAGAGACCTGGTAAGGTTCTTCGCGTTACTTCAGATTAAACCACATGCTCCACCGCTTGTACGGGCCCCATCGAATTCCTTTGAGTTTCGATTTCACGGGCAGTACTACTCAGGCAGATGCTAATTGCGTGCTGCAGCGCACAGACTTTGACATCCAACGCAGGTACTCATCGTTTGCTGGCGTAGCTACTGGGGTATCTAATCCTATTGCTCCCCGCTTTCCGGGACTGGGCGTCAGTTGCAGGCCAGATCAATCGCTAATACGCCACTGGTGTTTCCTCCATATATCTACGCACTTCCACCCGCTTCACACGTAGGTCCACGATCCTCTCCTGCACTCCTGGCTGCCTGGTTTCTGGCTTACTAAAGTTAAACTTCGGGCTTTCACCACAGACCCTTGCTGCCGCCTGCTCCCTCTTTACGCCCAATAATTCCGGATAGCAGCACCCACCTACGTATTACCGCGGCTGCTGGCGTAGTTAGCCGTGGCACTCTAATAAAATTACCGTCACTCAGCTACCGCATTCCTGTAGCCGCCGTTCTTGCTATAACCAGAGTTTACAATCCGAAACCTAACCAGCCTTCACGCGGCGTTGCTCGGTCAGGGTTTCCCCATTGCCGAAAATTCCTACTGCTGCCTCCCGTAGAACAATATCAGCACCAACAGAAGGTTAACTTTGCGAGACACCGACAACTTCCAGCGCCAGCAATGCGTAGCCACC
+
3-**-10&)&)-))/)3*+/%%'&%$((667704/.3+')&$%$)&''*+,).,/5%$%*)-/-2()023+.2,3*(,&/71.+%/+--*(,,/.1/74**),-05%36217/01/32367..6.*$'+//3:97<3130-./4913/)**()/184,+0)/+'(-*+//-26&'%)%+-1.')(.3557&&%55:4635388284:31*)&('-*1''%&),-..4682+/(6232/*$'6,7446,+''(,(074+..-00**4((),45057:41:3(&&$'-/3+6+*&('')2))//./1037**,.)./222,&+*#(*33,65.+888;55-3)4(&$$$)'%%&--0/.52/..&&'(*('),31*)))**1.,--..,+$,(*+//182-0*-(%).5*,*.03659++)0**%$$.'*6(0,675.,)+-+))%''',/.0-30)25637-2,)*+/3(/412545678*3+-(554554(,,77:7411-/02*(&)2,+1'%)+-.*01*)(*//-/.,0233357:89;889050+.10.&%+.,/774<---+-0-8**//'((((($)(-),.+'&)+%(,,:-*-.-)'.2;72&&1-*)'%&-%-'#+&''$%')1553/)+,$&+)'3,--,.,0123-//)+%%&&/217;.-,-..-1,/((&)((+666556.33+%%$2'())(%*-//*&,)&2-13//60,.,((*%+1284*')(-.+(/:903-,&-1408'),-+-+.%+*)*/25,-.000/,1,--/491-/3:5591(++,200206/21-)0/-)*3*2)%*((()))%%''*%*%)(*,+*,-0339665683/-*+,3631;2.&*&+),+83/.()+01./076-,4;50(-+&''(-,/4/.),+)*-/77;6,5+'.*+4../)&(+6:+-,/60+0103.*,)+11,1,1/68(**%#$$()&$0*/).%1)*602;5/4/..21+*&'&++,4.,+/700/)($%&()-,,884--**9,442++..(&%'$'&$&%,./2,,,--18*,8-.3,..%&)).33)(&%''.-%%(+)4.)',('&&(&%'(&(-3-4-&+(*)2.1,6**+/*753-./1.:139;4+1;-53,,4141,3.'''$%&(,-2*.9-.:53'0*-33+.0/35-132-2102-02304,)*'&$$&)./0.2//,2)*%%%&%'+,(2+,***&'$$&%'$,(%$"
@f64a6559-539f-42de-b4d1-f1db8e0f7fae ch=151 read=83044 start_time=2019-12-13T08:02:14Z barcode=BC01 runid=2c9cf7bc05858273f10e7d7ec552fc0bd742dc3e
CTCCTGCAGGAGGCAGCAGTGGGAATGTGTGCACCAATGGGCGCAAGCCTGATGCAACCATGCCGCGTGTATCGAAGAAGGCCTTCGGGTTATGAAATTGCTTTTCAGCGGGGAGGAAGGGAGTAAAGTTAACTGCTCATTGACGTTACCCGCAGAAGAAGCTGCCAGCTAACTCCGTGCCAGCGACCGCGGTAATACGGAGGTGCAAGCGTTAATCGGAATTACTGGGCGTAAAGAAGCGCACGCAGGCGAAGTTTGTTAAGTCAGATGTAGAATCCCGGGCTCAACCTGGGAACTGCATCACAATGCCTGGCAGAAACTTGAGTCTCGTAGAGGGGGTAGAATTCCAGGTGTAGCGGTGAAATGCGTAGAGATCTGGAGGAATACCGGTGACGAGAGCGGCCCCTGGACGAAGACTGACGCTCCGGAGTGCGAAGCGTGGGGAGCGAAACGGGATTAAGATACCCTGGTAGTCCACGCCACCGTAAACGAAATATCGGCACCGGTTGTGCGCGCTGAAGCTATGCTTGGGCGCATTAAAGGTAAACCACCTGGAATTGCAGCCGCAGGGACGTTAAAACTCAAATGATAGATTGTGAAATTACTGGCGAGTGGGGCATATGGTTTTAATTCGATGCAACGCAGAAGAACCTTACCTGGTCTTGGCATCACGGAGTGCTGGTGAGAATGCAGCCCCAGGAACCGTGAGACAGGTGCTGCATGGCTGCTCGTCAGCTCGTGTTGCAGCGAAATGTTGGAGTTAAGTCACAACAGGCACAACCCTTATCGCTTGTTACCCAGCGGATCCGGCCCGGGAACTCGAGAACTGACCAGTGAGCGCTTCGGGAAAGGTACAGGGATGACGTCAAAGTCATCATAGCCACCGACCAGGGCTACGTGCCTAATGGCGCATACAAAGAAGCGACCTCCGCGAGAACAGCGGACCTCATAAAGTGCGTCGTAGTCGGATTGGAGTCTGCAGCTCGACTGAAGTCGGAATCGCTAGTAATCGTGGATCAAGAATGCCCACGGTGAATACGTTCCAGGCCTTGTACACACCGCCATCACACCAAAAGACAGGAATTGGGTTGCAAAAGTGGTAGCAACCTTCGGGGCGCTTACCCGCTGTGATTCATGACTGGGGTGAAGTCGTAACAAGTAACCGGAG
+
-143,$.'38--1--77)3/*/),-,&*&,)+*.%2&)6:521229.2:37786/3*3-2/.15+,/101()')**%**.758866(523/-($-*%+&$'56:+,&))5:;*)-.+)+,)$%&,13-0.0'%&$%%*'-+,+..-610;6//+)1*%)+##%#,0%/111622486842&)%')/4:8..++,-)'+)0+/-+/18914+*003-.$,*).-+..27445446-''+'(+,&*'+()-&'$&)0;;08---,,5,/281.%%(''/6-&/6439)8-9539,5./.-.--0$$())&0%&&,*'&12+),&%%)(.14515'')046/00-2.2/2*+0----',)+-*+-210/8474/,*-.2260-/-(*((-5/610&-((&%))**280*0296,)+*'$'$&'30211.*.'&)(,(+/*,7:9;;,*.0()3(.+:1)+-0,)/658;30/5541471(,++,&++---2(.)(*(''-,1,,(.+-/-,*'&)%&%%$&$%$%%%'(''&%(''&)'.,,)($&&&'%%('-.)**%&%$$$$'0,%'%&,.*('.+)47*.+*),+'$&&%&%+')&'&%%&'&)&'((&'('*0*&**++)(,*39-756:/-./(,/-,-2.-32')'-332,+0*,300.*((*+1,$(+)%(%%%%)+%&&'(&(%'#&'*..*06466:3,-((*1*-598:953*('++41).1325++,./-'()*$$$'*(+53/--1()''080&.**&&(%)(+*,&-+',0+-,,-2'((('.+'.*('(*/6'-/-/022+-1*,-,.+(&'%$$&&)*+$(&((%-(+)+,&/*,-)'&)&'(,1212.112870.))***32**(&&&%))(+6:/3*&&$$(&'*,($+0/-1+**'''(&+)&))*+841/.,**-,%')('-&0)0.65/.,+37++0*..08777857)5'0+)('(++)*-)'6652&-((++*,-,-+3./2431,0,0-..989320/&*+4.&/.(&*)-.)&''),+./5+%+12200(-)-**)07-13%0533-..)..(&%('('(&+(1+()6.315-(&)).),()*+,)*,,'-,))-+-))-5)&+-()%'4*81/*)+4212,*+-0++,-/,.-''%+-,1/230(
@5129453d-814e-483d-aa9f-4503dad75d92 ch=142 read=134084 start_time=2019-12-13T08:02:12Z barcode=BC01 runid=2c9cf7bc05858273f10e7d7ec552fc0bd742dc3e
CGGTTACCTTATTTACGACTTCACCCCAATCGCTGACCCCTACCTGGCCGCTGCCTCCTTGCGGTTAGCTCACGGACTTCGGGTATTGCCAGCTCATGTGGTGTGACGGGCGGTGTGTACCAAGACCGGAACGTATTCACCGCGACATTCTGATTCGCGATTACTGGTAACTCCAGCTTCATGTAGGCGAGTTTCAGCCTACAATCTTCTGAGACTGGTTTTAAAGTTTGGCTCCCGCACCTCGCGTGTGCATCTCTCTGTACCAGCCATTTTAGCTGGCACGTGTGTAGCTACGCAAGGGGCATGATGATTTGGTCATCCCCACCTTCCTCCCTGGTTAACCCAGGCAGTCTCGCTAGAGTCCTCAACTTAATGGTAACTAACGACAAGGGTTGCGCTCGTTGCAGGACTTAGCCAACATCTCACGACACGAGCTGACGACAACCATGCACCACCTGTCACCTTGTCCCCGAAGGGATTTCCTCGATTAAAATTAATGCAAGGGATGTCAAGTGTAGGTAAGGTTCTTCGCGTTGCTTCGAATTAAACCACATGCTCCGCTACTTGGCGCGGGTCCCCGTCAATTCCTTTGAGTTTTAATCTTGCATTATTATTGTGCTCCCAGGCGGAATACTTAATGCGTTAGCGGCGGCACGGAGGTGTTGAAACCCCCCACACCTGAAATGCATCGTTTACGGCGTGGACTGCAGATTATCTAATCCTGTTTGCTCCCCACGCTTTCGAGCCTCAGCGTCAGTTACAGTCAGAGAGTCGCCTTCGCCACTGGTGTTCTTCCCTGAAATCTCTACGCATTTCCCGCCGCTGCACTAGAATTCCACTCTCCTCTCCTGCACTCTAGATAACCAGTTTGGAATGCAGCACCCAAGTTGAGCCCAGGTATTTCATCCCGCCAATCATCCGCCTACGCTCCTTTACGCCCAGTAAATCCGGATAACGCTCGCCACCTACGTATTACCGCGGCTGCTGGCGCAGTTAATGCGGCTTCCTCCTTAAGGTACCATCGTTGCCTCTTCCCCAAAGACAGGCTTTACGATCCAAAGAAACCTTCATCACTCACGCGGCGTTGCATCAGGAGTTCCCCCCATTGTGCAATATTCCCCACTGCTGCCTCCGTAGGAG
+
5384<6754510;/++,,03;741965,7280///,,73+**.'%$%()*+--/775-/+-.&4-8+++/-./2968//+*-((#+'&/6.'+,.,,,..76766798;;98;743,(&().,145754333-54663025++/-../3*/779;:69;646113)2)/+)*8))**,4-087888:52+,.5;5,007/568973/5'&(),2103+29;+394/4<;295094+%*$)-/.-..*(1**-20321/20600-,,4--641*,+&%(&))22231/)'--()*(*0,*28/037,,***04-+%)+77.:;-*696:301/4+*+3+6-,+*)&(5668:97;710,**-*,&'*,-*-.1/23-,-+,3/*/01947-8/-2.//2165/8+.'580)+))'0/.*245576/23/-),)*2565035362.2;3::0/09/43..22005050--''%(+/*)(%(22073622.8-8))(*0*62355(20*,,.00023//,,))&&(-,:78::04658,,-5-,,070;;592.)+444/-+**+-000/*))+06712)')*+:76/1-))-+**-29;-+6,./:46.0.'&$%((#(#'*586,/13,6141',,..0-.2538,1,2/-050+0.-(+)*+/8++1)10:45,*,-17,).,+)+-/0985;7**+,+-761-(0,0(&)0*,*.()-6:9717<0-/.758//2010831%()+/*+/01119519102789:.--,),-)&)'**++68.3448859;24/3-())0,)**83311-../900+($,.,./%*(*43*/,//,,)+,.+/-,--23*+.,-,.543942425274<;4131010.//./61//(/'$%-.1+&.321.:2.,*.1*),/,412+88+*//1)1.//72+7+(+4.4*&'+32,11379-*2**-677../13:56605118336635444:807/)'$$(*/,'((,-.*,2.*(++,+(%4'*%12*/*%+(#''((0'*')%073,,4++2226+''*++++&'(#-*'*%%+)**2+,0/+.+-)0,+,0,.-33146+-1<:.8:;.*/4,018/;0/.55473)*)')*+17.48+0/0%)&
@20264404-3c17-4a4b-a486-0afe51d73ed4 ch=27 read=50328 start_time=2019-12-13T08:02:19Z barcode=BC01 runid=2c9cf7bc05858273f10e7d7ec552fc0bd742dc3e
CTCCTACAGGGAGGGGCAGTGGGGAATATTGCACAATGGGAAACCCTGATGCAGCAACGCCGCGTGATGATGAAAGGTTTTCCGGATCGTAAAATGCTGAGGAAGTGTGGCCGGTACCCAAAGGAGGAAGCCACGGCTAACTACATTGCCAGCAGCCACGGTAATACGTAAGGTGGCTGAGCGTTATCAGTTTACTAGGCAAAGGCGTAGGCGAATGATTAGAAGTGGGATGTAAAATACCCGGGCTCAACTTGGGTGCTGCATTCAAGCTGGTTATCTAGAGTGCAGGAGAGGAGAGTGAATTCCCTAGTGTAGCGGCGAAATGCGTAGAATTAGGAAGAACACCAGTGGCAGAAAACTGACTCTGGACTGTAGCTGACGCTGGGCTCCGAAAGCGTGGGGGCAAACAGGATTAAGATACCCTGGTAGTCCACGCAATAAACGAATACTAGGTGTGGGGGTTCCTCCGTGCCGCCGCTAACGCATTAAGTATTCCGCCTGGGAGTACGGTCGCAAGATTAAAACTCAAAGGAATTGACGGGGACCCGCGAAGTAGCGGAGCATGTGGTTTAATAATTCGAAACCTTGCGAAAGAACCTTACCTACGCCGAGCATCCCTTGCATGCAATCGAAATCCCTTCGGGGACAAGGTGACAGGTGGTGCATGGTTGTCGTCAGCTCGTGTCGTGAGATGTTGGGTTAAGTCCCGCAGCAGGCGCAACCCGCTGTCGTTAGTTACTACCATTAAGTTGAGGACTCTATGAGACTACCTGGGTTAGCTCCAACAGGAGGAAGGTGGGGATGATAAATCATCATGCCTGTGTAGGGCTACACGTGCTACAATGGCTGGGTACAGAGAGATGCAATGCCGCGAGGTGGAGCCAAACTTTAAAAAGCTGGTCCTCAGTTCGGATTGTGGGCTGAAACTCGCCTACATGAAGCTGGAGTTACACTAGTAATCGCGAATCAGAATGTCGCGGTGAATACGTTCGGGTCTTGTACACCGCCCGTCACACCATGAGAGTTGGCAATACCCGGGGGGTCCCGTGAGCTAACCGCAAAGGCAGCGGCCGAAGGTAGGGTCAGCTTGATTGGGGTGA
+
.01'&&'%-+*%+-*''')+-26)+0,%.(),$&'(*13))-+19*'))-.103.2+,&/1.01)*'%&+*+/-*'-*56+',0:299341.2,*''*(&.,,0,.,++)(''+52056+2+.+,-)))(--*-+-++-+//,2(3*-:950,,,5/$*'+).-.,10102/21/-%$'(+,,5--*3%)(9//13,)*),/),.3154327.,:57-7*&$+'(+-2/*+1*('*,((0*(&')+,./,)-*-47671,**%%(%,++02165902488.----277.++++-+(%()*&.)/.5'),8977)43-6/,,62--/021+)('&%./(+).+)*.,378160((,**)(%)*0****222)&'$&*)+))$%&$)---,)&'&((.-/1481.16;34/)1'0++)'+759;00/9000-9,%'&')'*-2.0./8646667:8681984)&%&'%2-()),-*25*,*.+2.01/6+)'+01:33,17503,''(,.*/00011,)*1*:<<6785.//*+,-0.203)-7/,/0+&)'(*)))+.*1%)+.0--.4/96/,)*,+0.-)1)*(*(+--.8*)&+..-/-/6.**$&%''%+5286+1.//,3(2)./('')((,;03:5*/:54862.1,.16%,&(-7431,,-**,*,-,.233410$((,++0-..13626-00,6+2-.63)%,+&.'(*)*-.*04.&(*$)5/710.02+,,&38,-0+&-).(&36+..-''%(*,,,0&/2+,.(*,-$&'(%%())-4-.1/110048;35/-)%(/+*,9:813233,).&)(/41022*()()35525180-.001-(()+()())+,28668540+*,*)(.&')%,+50:.()'$*340+$'$&%',()-*,/<72812513283464-:8..:9:700001.9-++02..*4-+*&(+/)+,63303*+1.250333265+*-2/12:734.-34&)201.9..)+*,031:2.0/.0/09-.,,('*,412//+)&*)('((*'%(/6(*72,0...5/900/1()&&&'*-4/2*,1*2./030--+,+))+'0*48;5,,+
@ba088420-6391-474b-a5b2-98b4f2636d62 ch=123 read=119046 start_time=2019-12-13T08:02:25Z barcode=BC01 runid=2c9cf7bc05858273f10e7d7ec552fc0bd742dc3e
CCTTGTTACGACTTCACCCAGTCATGAATCACAAAGTGGTAAGCGCCCTCCCGAAGGTTAAGCTACCTACTTCTTTTTACAGCCCTCCCAGGTGACGGGCGGTGTGTACAAGGCCAGGAACGTATTCACCGTGGCATTCTGATCCACGATTACTAGCGATTCCGACTTCATGGAGTCGAGTTGCAGACTCAATCCGGACTACGACGCACTTTATGAGGTCCTTTCGCGGGGTCGCTTCTCTTTGTATGCGCCATTGTAGCACGTGTGTAGCCCTGGTCGTAAGGGCCATGATGACTTGACGTCATTACCTTCCCCTCCAGTTTATCACCGGCAGTCTCCGCTTTGAGTTCCGGACCGGACCGCTGGCAACAAGGATAAAGGGTTGCGCTCGTTGCGGGACTTAACCCAACATTTCACAACGAGCTGACGGCAGCCATGCAACACCTGTCTCACAGTTCCCGAAGGCACCAATCCATCTCTGGAAAGTTCTGTGGATGTCAAAGACCAGGTAAGGTTCTTCGCGTTGCATCGAATTAAACCATGCTCCACCGCTTGTGCGGGCCCCGTCAATTCATTTATTTTAACCTTGCGGCCGTACTCTCCCCGGGCGGTCGACTTAACGCGTTAGCCAATTACGCGCCTCAAGGGCACAGCCTCCAAGTCGACATCGTTTACGGCGTGGACTACCAAGTTATCTAATCCTGTTTGCTCCCCACGCTTTCGCACCTGAGCGTCAGTCTTCGTCCAGGGGCCGCCTTCGCCACCGGTATTCCTCCAGATCTCTGCATCACCACCGCTGCAGGGTTCTACCCCCCCTCTACGGGACTCAAACGCCGGTAATCAGATGCAGTTCCCCGGTTGGGCCGGGAGTTCACCGTCCTGAGCTTAAACCGACCGCCTGCGTGCGCTTTGCGCCCAGTAATTCCGATTAACGCTTACCCTCATGCCGCGGCTGCTGGCTTTTGGGTTAGCCGGTGCTTCTTCTGCGGGTGGCAGTAATGAGCAGTGTGCTTCTCCTTCCTCCCCGCTGAAAGTACTTTACAACCCGAAGGCCTTCTTCATACACGGCATGAAACGCATCGAACTGCGCGAGCGTGCAATATTCCCCACTGCTGCCTCCCGTAGAGGG
+
/0/3(.,'*0/56:4+/*(%(./9855778666;4.21754101169,+01)'()*..759.6..11-245:44:9.-&.)%),.(/6.$')$((+211-+,((**,57:;/:39$4*6-/3211;324**,'+,.979767.70(()%0('%)+./422311.168;7&&&'%)-.,*25935134547.936247697765,.,.),.66332478,0)''*3***(0*0.,.3/020193%(%()+/3;739.-),+)+-3230,-/2;.0;;;:772/-5667/0//10/2/30,--,,%&%(,424520,-1(*-4<81116;<6;6300-.-2((+'+0%.5/9*)+&336:9;;99904-.,001)0*.6.(1725;78689:53;232<:6.4-6,71*03272960.12**('+2.---0*30&*,+-*--41./6/...,.02)463341+.-0.3549282::58773581271/3872/**13768,22))/0</-.,'&*+1:9:;:7:828/-,//++)--9<3.801')-24.03.++(++,*)''.793,178:8;726;0'(/57.75747343967'1%/..)0.1*&15919211855646445-0.-$(&((,()((+-19681/.84/-.,'0403+4223.+.227858;5%0*0+'-*6,33)+''%))-./80295570307-&*,539/,-.,27/./2,68-/4367;514325<93.9*'357/87.475;445.,:-48435;48..)%&2,*((&%'*+.+-3*+(&&'"'$*($,&%()*049:5/45534-(24579..&''*/*,,('&)223467278::/3**,228:957)50)*/3-&+(%++($((*,.),'$&'&)/769:53432..+,,13&-1/:,*%+'*,44.,..7-&/*+.-(14310),,39131;2219924''&$#&/305..0;+88478<78<751,*)+(%&0&&'+*(*(**(&&$(#%()((*%(.38*.79,)..))34*.,0-32*+/6385-,1,2.61945:6(0''%'(*'%#$(*&&+/2681142500--($'''($)&+*0113461*,,-/001+)/0*+.,.'/*/
@a7d56592-2bf8-47f8-baf7-03a7cdc5c618 ch=293 read=108130 start_time=2019-12-13T08:02:24Z barcode=BC01 runid=2c9cf7bc05858273f10e7d7ec552fc0bd742dc3e
CTACGGGAGGCAGCAGTAGGGAATTTTTCGGCAATGAAGCCACAGCCGAAACAGCGCCGCGTGAAAGGTTTTCGGATTGTAAACTTCTGTTATAAAGGAAGAACGGCGGCTACAGGAAATGGTAGCCAGTGGCAGTACTATTAGAAAGCCACGGCTAACTACGTGCCAACGTACGGTAATGCGGCGTAGGTGGCAAGCGTTATCAGGTATTGGGCGTAAGATGGAGCAGGCGGCAGCAAGGGTCTGTGGTGAAAGCCTGAAAGCAACTTCAGTAAGCCATAGAAACAGGCAACTAGAGAGTGCAGGAGGATCGTGGGAATTCCATGTGTAGCGGTGAAATGCGTAGATATGGAGGAACACACCGGTGCTGAAAACGATCTGGCCTGCAACTGACGCTCAGTCCAGCGTGGGGCAAATAGGATTAGATACTGGTAGTCCACGCCGTAAACGATGAAGTACTAAGTGTTGTTGGATGCTCAAAGTTCAGTGCTGCAGTTAACGCAATAAGTACTCCGCGCCTGAGCTAAACACGTTCGCAGAATGAAACTCAAAGGAATTGACGGGGGTACGCACAGAAGCGGTGGAGCATGTGGTTTTAATTCGAAGCAACGCGAAGAACCTTACCAGGTCTTGACATGCTCATAAAGACAGAGATGGAGAGATAGCTATGATTGGGTGGTGCATGGTTGTCGTCAGCTCGGTATCGTGAGATGTTGGGTTAGAATCCCGCAACTTGAGCGCAGCATATCGTTAGTTACCATCATTAAGTTAGGGACTCTAGCGAGACTGCCAGTGACAAGCTGGAGGAAGGCGGGGATGACGTCAAATCATCATGCCTTATGACCTGGGCTACGTACACAATGGATGGTGCAGAGGAAGCGAAGAGCCGCGAGGTGAAGCAAAACCCATAAAACCATTCTCAGTTCGGATTGTAGTCTGCAACTCGACTACATGAAGTTGGAATCGCTAGTAATCGCGAAGATCAGCATGTCATAGTGAATACCTCGGGCCTTGTACACACCGCGTACACCACGAGAGTTGATAACACCCGAAGCCGGTGGCCTAACCGCAAGGAAGGCTGTCTAAGGTGGGGTTGATGATTGGGGGGGGGTGAAGTCGTAACAAGG
+
*-)1(32+04*.12(120./*+/-4974-,87/9+)*,&/1$$&'-.244/1+%+),5.11''-+&)*+411039,/+''(,234723000029:,++*-,.0/)53.6/**,**--4,+572.114&)(+,+)(-(*.,/.-'-,+*+2,.+5...94547571421&*'&$&'*--++%5(**006/5.,2-/113050/.4',')&,+49:75,8.)*363,//+3;;7:3.2-1+)//-.33234454;;130))+-''+-2-.4/)/.3:%68(0+(39-:+-.+,%)+%&'%'&.&%&()%(/-01*9-1((+,8.83001.-///47545<7348;:669000./-1()/,--+//(*+(&&).+&())/01/172:26262../,++--9/)(,%%''')()(++,:16/46-10,,33.4.-4344-:.')*-.,/4::7,&((''*(+,473/2,/,+/8..%*%$&)/3+,+6501445776&/-412143/2,05-.,-+/,()*/-,,+*')082-()*.64/20$&&'(*0.+,242*-+,0164455011'&$'%++--(++*,.2229+.-(.*+.407;2098;8102+.0386/.1/*(,1111,.5+4++'1++-544(.--,+00)'%'&()+.3762-)+0-178860)'$*(40127-,/--:9:8///003-/128,20/,0,22004573<14-3.+(*(*07+*./,((&()20),*'+%(*,,1720''%'*7,7905040-6-%481-560.'.-'$+0657883876749.,,+05.,0)-.02.594/368:888795135:87842,(&%+*)/8254233,-&&'++,/956:55230359-*.+)5..--.((();600(+&)'++&'-8:72:8000984/589<6.4+-39:4:106.118:987231//36-565666030/19'/++,/----.81501000,*&0.1.11/1345()%'-.381**$(*/386416,,***,+-1+,''&-/3-,-,%('(+501013-*1,+((.*,5-2-,5/,+/77,++1*.,,*-1-2136+.)5*'*+0&*'(),.708.8852,40,-+,*,.40449347,7
@25b8fa8a-7b3d-42ff-b5ab-ee8898638256 ch=413 read=136557 start_time=2019-12-13T08:02:21Z barcode=BC01 runid=2c9cf7bc05858273f10e7d7ec552fc0bd742dc3e
CGGTTACCTTTGTTACGACTTCACCCCAATCATCTATCCCACCTTAGGCGGCTGGCTCAAAGAGTTACCTCACCGACTTCCGAAGTGTTACAAACTCTCGTGGTGTGACGGGCGGTGTGTACAAGGCCCGGGCAATATTCACCGCAGCGTGCTGATCCGTGCGCGATTCCGGCTTCATGCAGGGCGAGTTGCAATACCGCAATCCGAACTGAAAGCTTTAAAGAGATTTGCATGACCTCGCGGTCTGGCGTTAATACTTCCCCACTGTAGCACGTGTGTAGCCAGGTCATAAGGGCATGATGATTTGACGTCATCCCCACCTTCCTCCGGTTTTATCCACCGGCAGTCTCGCTAAATTAGCTAAATGATGGCGAAGCTAACAATAAGGGTTGCGCTCGTTGCGGGACTTAACCCAACATCTCACGACACGAGCTGGCGACAACCATGCCACCTGTCACTTTGTCCCCGAAGGCTCTATCTCTAGAGTGGTCAAGGATGTCAAGACCTGGTAAGGTTCTTCGCTGCTTCGAATTAAACCATGCTCCACCGCTGTGCGGGCCCCAAATCAATTCGCTTTGAGTTTCAACCTTGCGGTCGTACTCCCCAGGCGGAGTGCTTAATGCGTTTGCTGCAGCACTGAGGGCGGAAACCCTCAACATAGCACTCATCGTTTTACGGCGTGGACTACCGGGTATCTAATCCTGTTTGCTCCCCACGCTTTCGAGCCTCAGCGTCAGTTACAGACCAGAGCCGCCTTCGCCACTGTTGTTCCTCCATATATCTACGCATTCACCGCTACGCCCAAATTCCACTCTCCTCTTCTGCACTCAAGTCTCCCAGTTTCCAATGACCCTCCCCGGTTGAGCCGGGGCACCACATCAGACTTAAAGAAACCGCCTGCGCTCGCTTTGCGCCCAATAAATCCGGACAACGCTTGCCACCTACGTATTACCGCGGCTGCTGGCACGTAGTGTAAGTGGCTTTCTGGTTAGATACCGTCAGGGGACGTTCAGTTACTAACGTCCTTGATCTAACAACAAGAGCTTTGCGATCCGAAAACCTTCTTCACTCACGCGTTGCTCGGTCAGACTTTCGTCCATTGCCGAGATTCCCTACTGCTGCCTCCGTAGGAG
+
,-736),''.,+31.,.'//5-$&-25(9.:8:998292*&++*03696/91119433(6.((+*1$*0*2+-.,+*,*(&$**(--06001:3--./41//211236/(7/.12.00)-/25/0-./*%+&*'(+(/4879</2,13210-'-,),(&%&&&(-.1:1..0.24789/1--,*+..33:33-'&')*'*-5200-0:::0-**&(-2461*(('&/-(&+-/.5786823/603(%((&((0+-,-/3-41-(*(),,0,&*-.653+,+61%)(*+8654*361461210/3:-,+01211+37:.+/2/758423',055*&//+'/1/756454+135562')&$#(+.2455627/*$'(%*+-766831(123.510.213132-++.3.,4*1')**+087-,**%**--,.()**)2),&)//811%'&))&+-()*02,54+*-)/0-,-''&&'765541//-&'))4:7152.40/'+-/31140113.1.)-001/720/1./171+0)/+7<,5,$)&,-/2-020-,))*-)-0441('('((+'+&)$'+-,,,43;44+0-%$#(&(4)($%$,,/47**033++'))*)1)7/7532-4)(+-//',.,020,+4.34--60.51/3(7-(&(()'**1;;:4923*&(+*(((*1(3448912**+91/1636777+6/)),2::3))()39-,1221/./,/0//:747511,-,/'(&'(4:259-1:8:2//00'8*418106:310105887879.81/(+53771,&&&'-*40735,../.21134<99770212230345592+-0;-/*1-0../9.*21/*02,8*(,06390+)&)'&')+9325,4+0.)'.1,887887762/1/*+*3-)*)+/+-046:-,284849523,.4.+-1,33-,/-00/801:774;99767+0*&)*.+)0*,*%&&-3.3:2./0739204899;999%227-778886).+6,,-586744'(''%&&'09573-6'&&--040++,,00*(,3861:8<89<;66650222/59*-353733-3373;91177615844*))'(6+33*()/02375771:;-/,.*%'
