# Supplementary material for: De novo species identification using 16S rRNA gene nanopore sequencing
Source: PeerJ. 2020 Oct 21;8:e10029. doi: 10.7717/peerj.10029 (PMC7585375; doi:10.7717/peerj.10029)
Supplement: Supplemental Information 2 — Contains raw reads. [file peerj-08-10029-s002.zip › pass_fastq_runid_2c9cf7bc05858273f10e7d7ec552fc0bd742dc3e_269.fastq]

@06427f51-48fa-4615-8128-fa35b4b4a91f ch=384 read=67038 start_time=2019-12-13T08:02:31Z barcode=BC01 runid=2c9cf7bc05858273f10e7d7ec552fc0bd742dc3e
CTCCTACGCGGGAGGCAGCAGTGGGAATATTGCACAATGGGCGCAAGCCACAACCATGCCGCGCGCGTATGAAGAAAGCCTTCCGGGTTGTAAAGTACTTTCAGCGGGGAGAAGGGAGGTAAAGTTAATACCTTGCTCGGTGACGTTACCCGCAGAGAAACACCGGCTAACTCCGTGCCAGCAGCCATGATAATACGGAGAAGTGCAGAAAGCGTTAATCCAGGTGCAAGGCGTAAAGCGCGCAGGCAGTTTGTTAAGTCAGATGTAGAAACCCCGGGCTCAACCTGGGAACTGCATCTGATGCTGGCAGAAACTTGAGTCTCGTAGGGGAGTAGAATTCCAGGTGTAGCGGTGAAATGCGTAGAGATCTGGAGGAGATACCGGTGGCGAAGGCGGCCCCTGGACGAACTGACATCAGGTGCGAAAGCGTGGGGAGCAAACAGGATTAAGATACCCTGGTAGTCCACGCGTAAACGATGTCGACTTGGGAGGAGTTGTACTTACATGTGAGGCGTGGCTGGAGCTAACGCGTTAAGTCGACCGCCTGAAATTACGGCCGCAAGGTTAAAACTCAAATGAATTGGCAGGGGGGGCCCGCACAGGCGGTGGGTATGGTTTAATTCGATGCAGCGCGAAAGAACCTTACCTGAATGTGGCATCCACGGAAGTTTTCAGAGATGAGATGTGCCTTCCAGGAACCGTAGGACTGGGTGCTGCATGGCTGTATCGTCAGCTCGTATTTGTGAAATGTTGGGTTAAGTCCCGCAACGGGAAGCGCAACCCTTATCCTTTGTTGCCAGCGGTCCGGCCGGGAACTCAAAGGGAGACTGCCAGTGATAAACTGGAAGGTGGGGATGACGTCAAGTCATCATGGCCCGCCTGACCAGGGCTACACGTGCTACAATGGCGCACCACAAAGAGAAGCGACCTCGCGAGAGCAAGCGGACCTCATAAAGTGCACGTCGTAGTCCGGATTGCGATCTGCAACTCCGACTCCATGAAGTCAGGAATCGCTAGTAATCGTGGATCGATGCCACGGTGAATACGTTCAGGCCTTAGCCGCACCGCCCGTCACCGTAGGAGTAGGTTGCAAAGTAAGAGTAGCTTAACCTTCGGGGCGCTTACCTTGTGATTCATGACTGGGGTAAAGTCGTAACAAAGGTAACCGG
+
,00.*,-)'-5/+-.,.0,+)-%-+,,+)11***+-82.3+'%'(&$('%&)&.555,*()*--/-1332./,(+*('*/.80+&5652&%(0,),--2;20*.*+24*&)(%'-.**.-,8.-/6/6.,0316)-16./2-%.'/3)+5-+-/.,&)*('(+,'-...5.-/61399;121--07,.*',,-(%*)).)&%,*+-+%)))*++1+3))+)(.,0+,/)23/*+/81))()(+*798'6403-0566/582259/3+*//-162,(,-139.501/)')*02...--5))+0,7702-+*.*%*-,**..1/012(++3-%&%&(''''.&&-,+.0/00.65.),,)2374.-+**//45840*)$''(-,1++-./-/2-/*((34/*,-679,(+***+5'--+-10('%(((*-06845,(+08;76%95.7-3)*+22/:,**()*,50-*+)+**.85.-,,*52/&-/.)3,*/*$'/,++'*$$$'%&'(*,27014',)*'*(,.'+-,)/*+0/3,./-/0:5863+%((*+'+-440.*3.)/7:68:-336.;-,/'&*).,1&125663.(31()')*-0.*-+,/('-5425;9386:4/02,1-*,))--6*+369:3.-..,2&),%((((&01**,.,),)+5;82,,,---&('$(',%()&*+.*50818;73-++)**+0&'')+76780832),&--)1/)+,-723,/:,*)-,-3,,09-6,1+2--,-,&&*/-4%)'(&)+132*293*/001((,+%-3&((()+'/-,1.3-3'753945977*--)'(001561///,./169475,*()-(+'+*2277;995/)'(+154&*+**.*%(($&)06.1883+**(),/0685504/,0-**&+(+-68('((+,(,1.1),1,0-+*)&)/4+-/8.,311226;8202.()+.3/./449')*%7*)$&$)*&')-',-2.)(141722-.-,*/$,)(*++,.-/014444341942.)*,&,&%&''&)/57/7,638',15*+'$',-()(,*53:/+,/-2-'.%2.())%/15;146/*''(()&))+,.-212.3-3-)+**'0-0/,-*'*'+-/591/0-/1/+,-)()-++/.#)$%(-1(0).4767--
@f4333230-26ff-4386-a855-cb646f5feb2a ch=449 read=35216 start_time=2019-12-13T08:02:30Z barcode=BC01 runid=2c9cf7bc05858273f10e7d7ec552fc0bd742dc3e
CTCCTACGGGAGGCAGCAGCGGGAATTTTTTGGACAATGGGCGAAAGCCCACAGTCAACAATGCCGCGTGCAGGATGAAGGCCTTCGGGTTTGTAAACTGCTTTTTGTACGGGCGAAAGAGCTCCTTCTATCTAGAGGGGCCCATGACGGTACCGTAGAATAGCACCGGCTAATACGTGCCAGCAGCCGCAGTAATACGTAGAGATTGAGCGTTAATCAGGTTACTGGGCGTAAAGCGTGCACAGGCGGTTATGTAAGACAGATCTTGAAATCCCCGGGCTCAACCTGGGAACTGCATTTGTGACTGCATGGCTAGAGTACGGTAGGGGGGATGGAATTCCGCGTGTAGCAGTGAAATGCGTAGATATGCGGAGAGGAACACCGATAGCGAAGGCAATCCCCTGGACCTGTACTTGGCGCTCATGCACGAAGCGTGAGGGAGCAAACAGGATTAAGATACCCTGGTAGTCCCACGCCTAAACGATATCCAACTGGTTGTTGGGGAATTAAGTTTCTGAAAGTAGCAGAAGCTAACGCGTGAAGTTGACCGCCGCAGGAGTCTGGCCGCAAGGTTGAAACTCAAAAGGAATTGACGAGGGACCCGCACAAGCGGTGGATGATGGTTTAATTCGATGCAGCGAAAAAACCTTACCCACCTTTGACATAGGAAGTTTCCAGAGATGGATTCGTGCTCGAAGAGAACCTGCACACAGGTGCTGCATGGCTGTCGTCAGCTCGTGTCGTGAGATGTTGGGTTAAGTCCCGCAACGAGCGCAGCCTTGTCATTAGATTGCTACATTCGGTGAGCACTCTAATGAGACTGCCGGTGACAAACCGGAGGAAGGTGGGGATGACGTCAAGTCCTCATGGCCCTTATGGGGCTACACACGTCATACAATGGCTGGTACAGAGGTTTGCCAACCCGCGGGGAAGACTAATCCCATAAAACCAGTCGTAGTCCGGACGCGGTCTGCAACTCTCGACTGCGTGAAGTGGAATCGCTAGTAATCGCGGATCAGCATGCCCCGCAGTGAATACGTTCCCGGGTCTGTACACACCGCCCGTCACACCATGGGGAGCGGGTCTCGCTAGAAGTAGGTAGCCCTAACCGCAAGGAGGGCGCTTACCACGGCGGGGTTCGTGACTGGGGTGAAGTCGTAACAAGGTAACCGG
+
*,/,(+.-3,&*0/.33(45+:,7,9051.&)-24',+7;861.5/)+/(),/29:6/632.+0.+/0081,7531&(+'*502.1.6,2,*('*,+')*+58;600757.4-))+,)%'+.13304.-,,-2,-&005.3://7657283147408)*4,)'()::3:2.1+)*-)/).0/),,,2,*+%*)-))-2/22.(('.'''121332804&*)+0//69:556894.**--,*)&+')*,6.9,,+1.7///,,-1'+*&-)++-'')*1578,0*0*//8*110423-59-,..//,////071/%)'&(&-'''$()-17,89803/0.-2*,-165444233,073-248897998:::730*&)*(0,666000(.*(*),2/-9-023.-/868:643,('%+')&,)/(*'+)+',-''.++)-*')',46-4)(+%3*1**,.+891,,.4012:0(&++17(*940(&-,-3(/&,-2.6/(06+,+)%$))/*'0<,*00(),$('$')(,+)+0/5//.131,-+,0*-0:169('&0)'%'$&'+65*0)(.209.69*))+(52(-+.-/,+&%&$04)22:1,0/21-+,,537<::6,./,-;:3;8;1///.2.&))*-223,-,))).4,+0-01-*./('%)'+.(-7,-+***+*3540858682212125)+**519872//./0495447988:8;999:9788'-.-.024564522.168332;2475415.3+)*,'1&(*+/;2&3,)/-27'4($(,+1**/+/.4;,,//-,,+%((*1.0/0.43355850755679<544./,.('),,,.3:.04,--./830154654.,++00*-+,,)4..2//-*(&'(*;76140(/-2024800400./5+3**,41/-1)(*&))(%%'(*+59,87.'++13+%$&$12*2/./1+.++,.6'4450-3-))())0)(.5*5/4.4/..577989)()*,13/./3;9;::1()+09)542*,.&*,-/62+---/0-+/380--(+0200.18(*'($'*#)&.6.2*.3-&),&011116../1&*)&(()&&&(6+.(+/7;724&4-.+2+10050,3,)+*1+'53-8:8/2---/,33,,--3,./5871/-'-*+,47;2:
@d74d1979-f0b5-4bea-91a8-7f6f20d19df0 ch=457 read=38258 start_time=2019-12-13T08:02:45Z barcode=BC01 runid=2c9cf7bc05858273f10e7d7ec552fc0bd742dc3e
CTCTACGGGGAGGCAGCAGTAGGGAATTTTCGGCAATGGAAACCCTGACCGAGCAACGCCGCCGCGTGAAGGAAGAAGGTTTTCGGATTGCTAAACTTCTGCTGCCTCAAGGAAGAACGGCGGCTACAGGAAATGAGTAGCCAGTAGTACGTGAAAGCCACGGCTAACTACGTGCCAGCAGCCGCGGTAATACGTAGGTGGCAAGCGTTATCCAGGTGTGGGCGTAAAGAGGGCAAAGGCGGTAGCAGCGTGGTGAAAGCCTGAAGCTTAACTTCAGTAAGCCATAGAAACCAAGGCAGCTAGAGTGCAGGAGAGGATCGTGGAATTCATGTGGCAGCGGTGAGAATGCGTAGATATATGGAGGAACACACACCAGTGGCGAAGAGCGACGATCTGGCCTGCAACTGACGCTCAGTCCCGAAAGCGTGGGGAGCAAATAGGATTAAAGATGCCTAGTGTCCACGCCGTAAACGATGAGTACTAAGTGATGTTGGATGTCAAAGTTCAGTGCTGCAGTTAACGCAATAAATTACTCCGCCGCAGGTAGTACGTTCGCAAGGATGAAACTCAAAGGAATTGACGGGGGCCCGCACAAGCGGTGGAGCATGTGGTTTAATTCGAAGCAGCAGAACCTTACCAGGTCTTGACATACTCATAAAGGCTCCAGGGATGGAGATAGCTATATAGGGCTGGGTGGTGCATGGTTGTCGTCAGCTCGTGTCGTGAGATGTTGGGTTAAAGTCCGCAACAGAGCGCAACCCGCACTTATCGTTAGTTACCATCATTAAGTTGGGGACTCTGGCGAGACTGCCGGTGACAAGCTGGAGGAAGGTGGGGATGACGTGGAAATCATCATGCCTGGCCTGGAGCTACACGTGCCAATGGATGGTGCAGGGAAAGCAAGCCGCGAATTGAAGCAAAACCCATAAAACCATTCTCAGTTCGGATTGTAGTCTGCTCGACTACATGAAGTTGAATCGCTGGTAATCACTTATCAGCATGTCGCGGTGTGAATACGTTCTCAGACCTTGTACACCGCCGATGCACCACGAGTTGATACGCGAAGCCGGTGGCCTAACCGCAAGGAAGGAGCTGTCTAAGGTGGGATTGATGATTGGGGTGAAGTCGTAACAAGGTAACCGGAAGATAGAGCGTGAGCAAGTAGGTTAACACAAGGAACACCAGCTTTCTTCTTTACCAGCAATACGTGAAAAAAAAA
+
.97511+.0+(.42/12+,.,(2*))0792/4:.6.-4,'++-:.,,.3711//343-.+(/6/2232+6,00-)..*2,9344'3(.,)&(+-()*0*+*)*)*,*(((*)-0,08819,2,(&&)'23,57,,%'%&(+'&++&'&%-(.*..-&'(').+0-0.+,./-125+...+,.),-.4.0000857759/4.-2714-7-,+1-)0)*#,%2)+,73:+,'-+.1&,).*..0/-+-()+,,*)('&)'%*&+-)-(()+2))2+2)/./8+6:672.*25.3-,+3/,.23301100/+0.)('0915751,'(',2-%*%(',((*+/60.,%)*33975(+&**1/358/-.*2,+*'*).823-1%$&**)*-/0983/55-3.8.:8-4)))--2/1276628*,(()''(*/&'(+%*,2;:-&0/*3,2/+%*))56)%$'%'+..037;84:;8,/++)(*-+.336-.-$*+-6+4-8899792.162,-/0999:865+1'&$')5/033,/)'*..*,*$%%(%&((/',/5<:/-1'.+110-73,375;-/**-1054629<:4,70***-..+-/5;88,//-0.2398<96;6:6,1.*-//4/2464305//9-3/1.6/-++-+1066&%,81)0**7+(,.,+4.0///222332750)/620-'+/,,677877077<566750+,..9878977856--1228/***3.;*,156+-)%&'''-6387267,%'&()//00714*+0.-8<472)3,4+3081::12865*''()(+01410.(316688744589-(.*0,3024;669323.*'%3)(+44998:26,)'%(300,'('0((')(-()%('.82**)')',(1.('%#&$+0-0431+)$)&'20)+.6;4294+-.1670256;768*/189*/)///0.87.)*,*0,0.,+,,,.1)*0-(&,+.-.2%.*/,,-&&%&&),+%&(**42++--,+&()0.464392/.%(%2+.,+,00&(),..()(#%&,1,,*++*)'(&%,(.'(+).759-8*3((5553/.-(.,++(&%()404320,,(()5104.-./0,8-.15+)+,4--.*(+-,/--/-59767737233*)'&(''('210''')2.,6,.-+.)-)**''*/)&$(-99/5,+'***.6/+.-00+1,,&**,1//,**
@758fb470-e271-44dd-b7ab-0ef09747fb38 ch=338 read=61743 start_time=2019-12-13T08:02:44Z barcode=BC01 runid=2c9cf7bc05858273f10e7d7ec552fc0bd742dc3e
CGGGAGGCAGCAGTGGGAATATTACTGCAATGGGCGCAAGCCTGATGCAACCATGCCGCGTGTATGAAGAAGGCCTTCGGGTTGTAAGGAAGTACTCAGCGGGGAGGAAGGGGTAAAGGTTATTACCTTTGCTCATTGACGTTACCCGCAGAAGCTTACCGGCTAACTCCGTGCCAGCAGCCGCGGTATACGGAGGTGCAAGCGTTAATCGGAATTACTGGGCGTAAAGCGCACGCAGGCGGTTGTTAAGTCCAGATGTGAAATCCCCAGGCTCAGCAGACTGCATCCTGATACTGGCAAGCTTGAGTCTCGTAAGAGGGGTAGAATTCCAGGTGTAGCGGTGAAATGCGTGAGATCTGGAGGAATACCGGTGGCGAAAGCGGCCCCTGGACTGAACTGACGCTCCGGGTGCGAAAGCGTAGAGGGCAAACAGGATTGAATACCCTGGTAGTCCACGCCGTAAAACGATGTCGCTTGGAGGTTGTGCCCAGCGAGGCGTGGCTTCAGGAGCTAACGCGTTAAGTCGACCGCCTGGGAATTACGGCCCGCGGTTAAAACTCAAATATGGAATTGACGGGGGCCGCACAGCGGTGGAGCATGGTTTAATTCGATGCAGCACTGAAGAACCTACCTGGTCTTGACATCCACGGGAAGTTTCAGAAGAGATGAGAATGTGCCTTCGGGAACCGTGAGACAGGTGCTGCATGGCTGTCGTCAGCTCGTGTTGTGAAATGTTGGGTTAAGTCCCGCAGCGAGAGCGCAACCCGCTTATCGCTGTTGCCAGCGGTCGGCCAGGGAACTCAAAGGAGACTGCCAGTGATAAACTGGAGGAAGGTGGGATGACGTCAAGTCATCGCCAGCCCCGACCAGGGCTACACACGTGCTACAATGGCGCATACAAAGAAGAAGCGACCTCGCGAGAACAAGCGGACCTCATAAAGTGCGTCGTAGTCCGGATTGAGTCTACAACCCGACTGAAGTCGGAATCGCTGATAATCGTGGATCAGAATGCCACGGTGAATACGTTCAGGCCTTGTACACACCGCCCGTCACACCGTAAAATTAGGTTGCAAAAAGTAGGTAGCTTAACCTTCGGGAGGCGCTTACCACTTTGTGATTCATGACTGGGGAGTGAAGTCGTAACAAGGTAACCGG
+
'&./)+++2-7243.)+*2-,24%0/.2495'662/46864634486-*&+*556::139:998852-(+)+/17242(4,2,&,-0+.),&(&'+*&(&,05,*-,-*+.-((,;.),./))))-)&(()+66)3)))64/9./8704,()%$&(-*,-.+++3455781347;44.,-7-')&((()*,,5002-,/00023.<.</97472/2/007:6111272-/10+1.1/34.,.)1(*346/60'(+06-2.264-358.)49889.(0()1420211/1..0445701*)($&)')*,+-)*',+/((*--.)2//41./,+.301,,--123.0:1-/012)**-34470.4,,0-.7/.-,*.)((0.+/215950,.3221467,,--+,,,/*(3:0/0-.*'*(213/*-))),;67389/30''5./.:.,06634465/125;8816.*+-,-,22*)*+.++---:-1+51+%..1.9961110('))%*)')+66:21.,3--+,*,++-8/2./,,&'&)).-103-*&+'+'('-23126''%(%''&+(/./.0.5::*35)+..1)319881*++&)'*+;:56690/-//8.$)$%))-5/040))&,121.2339633430,,-*+((-(,59-/&(*')*+2132291,,))*,+,)2005277:98578//13368&4333433788554//0/25623:,--(-3,.392884:40,+5.%%**&+*(&&**35555;5'(&&++1((3*-668<8998;69204+*,4*/611968'/)'**+/212.00//03;54484.-+,/+3-4:/22138755/((*,5:5%&$$$('(&'(56-.+),)()%()**),08670:0-6778887257)&)'%*)%())+++/*/,*&+),67/6071&0/63/57.&&%'',1464638)',&1**&*+-*'1311;6+*)&'))(*4*-)0/0-/(&$%.)*+122<9982+-0-+-.(-,4.()-+./6688%+12*,.--./-+)-1.061,-/,,()'&'(.,(-*%-+,2+,+52,*&(//6,,)(*(.+04094)66,,3,119/.01&-))1--.46;70/0-)(%'(($((-00/0/+'('*.,,2.698773
@bf3d673a-02d9-4b30-af54-acea39438500 ch=477 read=64228 start_time=2019-12-13T08:02:44Z barcode=BC01 runid=2c9cf7bc05858273f10e7d7ec552fc0bd742dc3e
CCGGTTACCTTGTTACGACTTCACCCCAGTCATGAATCACAAAGTGGTAAAGCGCCCTCCAGGGGTTAAGCTACCTACTTCTTTTAACCACTCCATGGGGTGTGACGGGCGGTGTGTACAAGGCCCACGGGAACGTATTCACCGTGGCATTCTGATCCACGATTACTGATTCCCGACTTCATGGAGTCGGGTTGCAGACTCAATCCGGACCTGACGCACTTTATGAGGATCCGCTTACTTGCTCTCCTTGGTCGCTTCTCTTTGTATGCGCCATTGTAGCACGTGTGTAGCCCTGGTCGTAAGGGCCATGATGACGACGTCATCCCGCAGCTTCCTCCAGCTTGTCACTGCTTGAGATCTCGCTAGAGTCCCCAACAATGATGGTAACTAACGATAAAGGTTGCGTCGTTGCGGGACTTAACCAACATCTCACGACACAGGCTGACGACAACCATGCACCACCTGGCTATCTCCTTATGGCTATCTCTCCATCTCTGGAGCCTTTATGAGTATGTTAGGAACCTGGTAAGGTTCTTCGCCATTGCTTCGAATTAAACCACATGCTCCACCGCTTGTGCGGGCCAAATCAGTTCCTTTGAGTTTCATTCTTGCGACATGCTACTCAGGCGAGGTACTTATTGCGTTAACTGCAGCGCACAGACATTAACCTTAGTACTCATCGTTTACGGCGTGGACTACTAGGGTATCTAATCTATTTGCTCCCCACGCTTTCCGGGACTGGGCGTCAGTTGCAAGGGCCAGATCGTCGCCTTCGCCACTGAGGTGTTCCTCCATATCTACGCATTTCACCGCTACATGTAGATTCCACGATCCTCTCCTGCCTCTGGCTGCCTGGTTTCTATGGCTTACTGAAGTTAAGCTTCCGGGCTTTCACCGGTGCGCCGCGCCGCCTGCTCCTCTTTACGCCCAATAATTCCGGATAACGCGCCACCTACGTATTACCGCGGCTGCTGGCACGTAGTTAGCCGTGGCGCATAAAATTACCGTCGCTCGGCTGCACCATTTCCTGTAGCCGCCGTTCTTCCCGCTTTATAACAGAAGTTTACAATCTGAAAACCTTCTTCCTTCACACGGCGTTGCTCGGTCAGGGTTTCCCCATTGCCGAAAATTCCCCTACTGCTGCCTCCCGTAGGAG
+
72/22402-9-+56*,//16<8609;6-0396962:2/./2:1----,09**2228().-%*,-.-961*./29:9556;42/-(-+.+(),02.)*(-)./56793972.4.00-.0/2/-,--'%)&-/&$'(&*/;8-.'%)*-*-.7800110)&')-/2-0--(++--//135754861++,-.654734)(/)%)0/15'6-.+%&(,6//-,390.2.--.(10*((&%$(,-/0/0/0$&&&*22044725/48-,3-0..18<9:<64//-*,-*+,+,./0:1.2::8.-1+-399;7722210,,''$%$&(43,)0&'),(+(')---//1..2//3-(,&%(')8415-/64.++,,891,**/+((*.054522226/10314)-)-+$$#)*-/1-),57111/1//)0+99721/),.0333((422213789927;61/,'+0-03,,%$)-/989./00-*+.*01//./1:87822273%'(#$$&))&&&&'2)4+'%&&.57556.-'((+107180+($/'$&&'%%*./04;473-,,-+-,2.)-3,0/8/3-7--*%%'()/4))',58/::2+06<6-65:1/./.0-+&&%'('%),%++(''($)''))(-7./-22322412/./(-$%&&('$&%1+1%%&'+(**)+(*787<3..133199<964234&*.&''+,-2923*)*.*./34963)0..062,0-884352%/20476-9--+,''))+2),-/027:6996;868/-)++&(1+./35205:*+,-*61434*3::3.37,.10/*-('&-+,35,'((,,0())302-..),02*--/17<99:3;//./104-.6.348-7-,802(*).)).55135,+')(/&.(((-&((,.30892-,,(.),.68,.-1/-./,23:15,4,39753**#(.,/610458445039)++0*,*%.)+)&)(+&*.000685,3)($(&,*4,&)()2:500)++0/00,',&)2-/95130+(*+4957919;27880*).06--.736.+-()/<9026;4-&)-49/0639677:92;5.-'++/252700171;6;04;53;129;1))1,/9129:5231-,&%#(**+0,./,/86*-$),&,
@ab60ef09-1c11-4b3c-9c2d-a6b523f45730 ch=142 read=134126 start_time=2019-12-13T08:02:43Z barcode=BC01 runid=2c9cf7bc05858273f10e7d7ec552fc0bd742dc3e
TTGTTGCCTTCGTTCAGTTACACGTATTGCTGGTGCTGAAGAAGTTGTCGGTGTCTTTGTGTTAACCTGCGCCACCAACCTATCTTTGGTTACCTTGTTACGACTTCACCCCGATCATGAATCACAAAGTGGTAGCGCCCTCCCGAAGGTTAAGCTACCTGCTTCTTTTACAGCCTCCCATGGTGTGACGGGCCGGTGTGTACAAGGCCGGGAACGTATTCACCGTGGCATTCTGATCCACGATTACTAGCGATTCCGACTTCATGGAGTCGAGTTGCAGACTCCAATCCGGACTACGACGCGCTATGAGGAGTCCGCTTGCTCGCGAGGAGTCGCTTCTCTTTGTATGCGCCATTTAGCCAGCGCGTGTGTAGCCCTGGTCGTAAGGGGCCATGATGATGACGTCATCCCCACCTTCCTCAGTTTATCATGGCAGTCTCCTTTGAGTTCCCGGCCGGACCGCTGGCAACGAGGATAAGGGTTTGCGCTCGTTGCGGGACTTAACAACATTTCACAACACGAGCTGACGACAGCCATGCAGCACCTGTCTCACGGTTCCCGAAGGCACATTCTCATCTCAAAGCTTCCGTGGATGTCAAGACCAGGTAAGGTTCTTCGCGTTGCATCAGATTAAACCACATGCTCCACCGCTTGTGCAGGCCCAAATCAATTCATTTGAGTTTTAACCGCGCGGCCGTACTCCCCAGGCGGTCGACTTAACGCGTCAGCTCCGGAAGCCACGCCTCAAGGGCACAACCTCAAGTCGACATCGTTTACGGCGTGGACTACCAGGGTATCTAATCCTGTTTGCTCCACGCTCGCACCTGAGCGATAGTCTTCGTCAGGGCCGCCTTCGCCACCGGTATTCCTCCAGATCTGCCTTTCACCGCTACACCTGAATTCTACCCCCCTCTACGAGACTCAAGCTTGCCAGTATCAGATGCAGTTCCCAGGTTGAGCCCAGGATTTCATCCTGACTTAACAAACCGCCTGCGTGCGCTGCGCCCAGTAATTCCGATTAACGCTTGCACCCTCCGTATTACGCGGCTGCTGGCACGGAGTTAGCCAGTCCTTGCTTCTTCTGCGAGGTAACGATCAATGAGCAAGGTAACACCTCCCTTCCTCCCCGCTGAAAGTACTTTACAACCCGAAGGCCTTCTTCATACACGCGGCATGGCTGCATCAGGCTTGCGCCCATTTGTGCCAATATTCCCCACTGCTGCCTCCGTAGAGGG
+
()*()%'&**2-04-&+-&%'&(234451+,,5,0..,,1((*'+-//:%998957:9454780533)$'&'(%)*,&')*,/-.0,%((-)2307(.(&(0.36<9/4,)&%'5535/0/..4873)(*+630/10168,3,((-4/51:52,.//-)'$()61298)'('&)+()()&.*43332483-,/*.-.//.114972558%46/95257777/16585:726;655535.**($-()*-+'&,.182/-,/25712/)&(*1%%-1101001/00'8*135*2.54-055422%(1*-.+2-'/03.'*.,,-.0-7/+++')*+&'6+476-87+,0259;<;8164(**&),-*-013520-'-50)/466373/+05.1;54211-+)*/077879055-,-11:29-3+-.;7234,+*11(24519.(1/....4*00'./30:9:930103,/)-&)+,225/.64.6**+*)1.365213<98-2,3),)0-33:/-+*27421()./334572734794711/0006:45301.,01::8;:-)+'(+)(*,3786778856%(&%&*/13113;;:867,*,./;130++(+,4;9920*')-.))+/7%(/+1/;;;<121113337-/.)+1./0.3'11070%&(+0.71<6.77-(.04<<+5450+-/.*08101.-,13<./3:-(&*+7013243121./')-.//-01*0%+1-/25<;.-(/45.,2/'-1/4).*./04-,,-*5;6)0,70008363434:5562224977:796436<7-3,/%&)./7.13+10--*/-.++&&(*+:3536)-**+1,151887://6/,+*,/<931-,*)-0,+$&$&)).-77--+''&,''&&024210429::112403,)/,,-530,+1-,281,6-,-.08867-00221+),(*-..028*%(,&+0+)/-6()*/-/-4-1.157;8:;788767,''(&00.51,*0-7/;382518110../.,/00:2016,4/18/.(.+8//.671/,%&,3(*.-*)-.)'('$$$$'0/88<665/)&'%)&(*((-./52205545&*()&*(*'()3.-537/.93/,78403-+-/1585+,.2/80,.4497849/0926842)/.0-90*.5866111/3'+5433%&'.85.0;3(0(%$1+2336149-',2---+)()+6038)&('&
@f3f0f5d6-ebee-473a-95a3-01f121945d08 ch=93 read=115411 start_time=2019-12-13T08:02:43Z barcode=BC01 runid=2c9cf7bc05858273f10e7d7ec552fc0bd742dc3e
CCGGTTACCTTGTTACGACTTCACCCCAATCAGCTATTACAGCTGACCGCTGCCTCGCGGTTAGCTCACGGACTTCGGGTACTGCCAACTCTCATGGTGTGACGGGCGGTGTGTACAAGACCAGGAACATGCCGCGACATTCTGATTCGCGATTACTAGTAACTCCAGCTTCATGTAGGCGGGTTTCAGCCTACAATCGAACTGAGACTGGTTTTGGATTTGGCTCCACCTCGCCCGGTATTGCATCTCTCTGTACCAGCCATTGTAGCACGTGGTAGCCCTACACATAAAGAGGGCATGATGATTTGACGTCATCCCACCTTCCTCCTAGTTAACCCAGGCAGTCTCGCTAAGAGTCCTCAAACTTAATGGTAGTAATAATGGCACGACAAGGGTTGCGCTCGTTGCGGGACTTAACTTAACATTTCACAACACGAGCTGACGACAGCCATGCAGCACCTGTCTCACGGTTCCCGAAGCACATTCTCATCTCTGAAAACTTCCGTGGATGTCAAGACCAGGTAAGGAGTTCGCGTTGCATCAGATTAAACCACGTATCACCGCTTGTGCGGGCCCGATCAATTCATTTGAGTTTTAACCTTGCGGCCGTACTCCCCAGGCGGTCGACTTAACGCGTTAGCTCCGGAAGCCACACGCCTCAGGGCACAACCTCCAAGTCGACATCGTTTACGGCGTGGACTACCAGGGTATCTAATCCTGTTTTGCTCCCCACGCTTTCGCGCAAAGGCGTCAGTCTTCGTCAGGGCCGCCTTCGCCACCGGTATTCCTCCAGATCTCTACGCATTTCACCGCTACACGCAAATTCTACCCCCCCCTCTACGAGACTCAAGCTTGCCGAGTATCAGATGCAGTTCCCAGGTTGGGCCAGAGTTTCACATCTGACTTAACAAACCGCCTGCGTGCGCTTTACGCCCAATCCGATTAACGCTTACCCTCCATTATTACCGCTGACTGCTGGCACGGAGTTAGCCAGTGCTTCTTCTGCGGGTAACGTCAATGAGCAAGGTATTAACTTTACTCCCTTCCTCCCGCTGAAAGTACTTTACAACCCGAAGGCCTTCTTCATACGCGGCATGGCCATCAGGCTTGCGCCATTTGTGCATATTCCCCACTGCTGCCTCCGTAGG
+
9,6,5714/6/.38'1134886'('&&*,,-&((+%'&&)*+-&'$/3.2599:0-(*,04-0,015362703130).')#&%'+--42/0,+-03.+(+))4,28862513/2/065)-35'3633-$(#-202227.3560014:3,-33472232133723/0-,-0711475728.-0,.76471892446;76&%/-&((112426177/))$+:*0.3/27*,:7740.-+2+)()%&'+//00.123138356<526,((*+'&%0%'((),0.*)(((*(/3*)'+/5-4;..../8<71135667*;9.+570837+0-)(-4+4(43***++.233591232)*(,-.48/1-%''%4-3153,'(()&((&)%$$&%'),5*3134,--/1777;432:8/())*'''',/1-19++.**(((.*(*$&)*966-,,:-2:2445426954888323199:7:,)('&')/13:75736555-.-350(&0'/.07;:906867668:+5,,1*+*%*2-+()-.611188.--5-5;/44+-'-()+&*/--.3+0/3)++,-)&(+,.71;0'(*'(&*169.,:/628.-.&*.%0'+.2/1)(15448743.+/,3-:83016/3609*8+2.,22++')*,46.,*7**&(392603*8-4652/2.2458<;.3-70/09<888344/+.*/.2542;/3()*0<7+*./19;2*/-/-2+0'*#%$))-256920/++*0-679$.3/+2237496471192(2245<;/-1**):97656342304<3/15;.3-,,+,#&&$+'1*++0354945+++*(*.,1/22550++1))+&%%%**//0/00/8577;9:3//101/&-8.*-$((/*(,-*-/)*('%%.,*(+(.2:;<::997540.('$$(+20()%&).*--3/2.))*&&.1/0.0%.('1)&+($&(*)/110.1.*'+'-$&-:++,9&53//1719<71/.)33345//.2*:/446/3.*,*&(&*('(**(0/59*4976.30+&,,-.3*-/.+02('&.+24-+-.000010-/630,-.*,241/.0)'&')-249769/1+10++6'()%0+/(-.298/+--**.--7.8:,/57+
@a8254cfa-20b5-432c-8a3b-04bd69eea1d4 ch=343 read=63837 start_time=2019-12-13T08:02:56Z barcode=BC01 runid=2c9cf7bc05858273f10e7d7ec552fc0bd742dc3e
CTCCTACAGGAGGCAGTAGAATTTTCGGCAATGGAAACCCTGACCGAAACGCCGCGTGAAGAAGAAGAGTTTTCAGTTATGTAACTTCTGTTATAAAGGAAAAGAACAGCAGCTGGGAATGGTAGCCAGTGACGGTACCACTATTAGAAATACATGCAGCTAACTACGTGCCAGCAGCCGCCTTGCTTGTTAATACACGTAGGTGTAAGCGTTATCCAGGTGTGTGGGCGTAAAGAGGGCAGGCGGCAGCAGGGTCTATGTTAAAGAAAGCCTGAAGCAACTTCAGTAAGCCATAGAAACCAGGCAGCTAGAGTGCAGGAGGAGGATCGTGGAATTCCATGTGTGGCAGTGAAATGCGTAGATATATGGAGGAACACACACCAGTGATGGCAGAAGGCGACGATCTGGCCTGCAACTGACCTCCCAGCGTGGGAGCAAATAGGATTAGATACCCTAGTAGTCCACGCCGTAAACGATGAGTACTAAGTGTTGGATCATCAAAGTTCAGTGCTGCAGTTAACGCAATAAGTACTCCGCCTGAGTAGTACGTTCGCAAAGATAGAGCTCAAAGGGGTGGCGGGGGGGGCCCGCACAAGCGGTGGGCGTAATGGTTTTAATTCAAGAGCAGCGCGAAAGGTGCCTGAGTCTTGACATACTCATAAAGGCTCCAGGATGGAGAGATAGCTATATGAGATACAGGTGGTGCATGTGGTTGTCGTCCAGCTCGTGTCGTGAGATGTTGAGTTAAGTCCCTTGAGCGCAACCTTATCGTTAGTTACCATCATTAAAGTTGGGGACTCTAGCGAGACTGCCGAAAGCAAACTGGAGGAAGGCAGGATGACGTCAAATCTAATGTCATGCTATGACCCTGGGCTACACGCGTGCTACAATGGATGGTTAGAGAGGGAAGCGAAGCCGCGAGGTGAAGCAAAACCCATAAAACCATTCTCTCGAAGTTCGGATTGTAGTCACCCGCAGCTCTCGACTACATGAAGTTGGAATCGCTAGTAATCGCGAATCAGCATGTCGCGGTGAAGACCGTTCCTCGGGCCTTGTACACACCGCCAAATCACACCGAGTTGATAACGCGAAGCCGGTGGCCTGTAACCGCAAGGAAGGGCTGTCTAAAAGGTGGGATTGATGATTGGGGTGAAGTCGTAACAAGTAACGG
+
--03103+40)),)+*-+('((5;644;54-+,(&))(:+++-2+'-2'(%((*-/0247*,+%*-((*0954,&,+0(-+)+2,/654-0.,-4;'/+(00)&*0+(+*%&&'%(-*)*,'%&&()&))*,+()*%(&(,,*1,+&,)(%%'&'%1&+++,)(+'*&/(,81./,,,.'*)))&%%%'&&-'(%%&+,713+--.(&&**+4/01((442,0),,62//,18*($20+)(.-+-85*,..,47532%/,1/***%*)(*/70'&)%%,-)((&&$*+3',////-11)-('+)/.)))'((*+.--5/)+*&-7102(1++0*5+6:51.-+(')&%))+.62-,/*.),/165.25;21.--)()(*+05.2-,),/72+(+(*,./54//01,,/706324++((&)'(,'%%%&)*,2.)+*::1+,),&0++'*,.3;-+-/124251.04583339*.-,,'%00.//24-2,6/40+1*&,0+),)+18-.15311-%(-(3),&)*-,,)'()+.27-/;85+-.''--/26;8-5.5,*-,(%'%'+528,+/+'+*-*(123502+/1*%(%+///2/10//./&+-1.//,/:-1639/,&%+$(*&*(+))*'*)((*)%&%&+-/5225043788/0-21/42.8,+.2179.+**+//+000/542%%/.*,9.1+,692458813173:/--)+/()+016675653600/343+3(%*-8/60.71&$%$$.-./4'5)((*.6427110;33:8:413610('/+)06),-344+%%&()5563/()))($&))'*+)()/)'&()/)-1*+255336.:7,+%&$&%*(&(&)((+/.-2*,.0(&&%&')(+042677,6+*-1,--.+%'&)(%.,((,)-))0,.73.-*-),)2,&*052,-3/*02750-3/7/*)*(*')&(129)6-10,//572(('%#+*+//1*+%'(&''(+1-9.*9,6+421./'(%&),))),*,4/30011279:6413,((*%&*--006)*,+,/2.+6(,).-/--0)+0'(&((%'$',*+,)6--,/--&-&(-,-5264+'*&%$$&(,))-)+(+(,(*,./1-*%0,,),/3478.0-*+,+/30-/12*/+,***++/-,(&'),+1',
@5ae1833d-7c58-47d0-9aee-c3ac92666ee8 ch=27 read=50361 start_time=2019-12-13T08:03:03Z barcode=BC01 runid=2c9cf7bc05858273f10e7d7ec552fc0bd742dc3e
CCGGTTACCTTGGTACGACTTCACCCCCCAATCGCTGACCCTACCTTCCGGCCGCTGCCTCATGCGGTTATTCACCCGGACTTCAGGTATTACTTATCTCATGGTGCTGACGGGCGGCGTGTATAAGACCGGGAATATTCACCGCGACGATTCTGATTCGGTGCAGTAACTCCAGCTTCATGTAGGCGAGTTTCGGCCTGCAATCCCGAACTGAGGACTGGTTTTAGTTTGAAACCACCTCGCGGCATTGCATCTCTCTGTACCAACCATTGTAGCGTGTAGCCCTACCGCAAGGGGCATGATGGTTGACGTCATCCCCCGCAGCCTTCCTCCTGGATTGGCCAGGCGGTCTCATCTCAGCAATGGGTAACTAACGACAAGTTTGCGCTCGTTTGGGACTTAACCCAACATCTCGACACAGGCGGCGACAGCCGTACCACCTGTCGCCTTGTCCCGAAGAGATTTCCTCGATTAAAGAGTAATGCAAGGGGATGTCAGTGTAGGTAAGGTTCTTCAGCGTTGCTTCGAATTCGACACATGCTCCGCGCTTGTGCGGGTCCCGTCAATTCCTTTGAGTTTGATACTTGCGGCCGTACTCCCCGGGCCGGAATACTTAATGCGTTAGCGGTGTTGAAACCCCACCTAGTATTCATCGTTTACAGCGTGGACTACCAGAATTATCTAATCCTGTTTGCTCCCCGCTTTCAGGCCTCAGCGTCAGTTACAGTCCAGAGTCGCCTTCGCCACTGGGTGTTCTTCCTAATCTCTGCGCATTTCACCGCTTTACCTAGGAATTCCTCTCCTCTCCTGCACTCCTAGATAACCAGTTTGGAATGCAGCGCACCCAAGTTGAGCCCGGGTATTTCACGCCGCCAATCATCCGCCCTACGCTCCTTTGCGCCCAGTAAATCCGGATAACGCTCGCCACCTACGTATTACGCAGTTACGGCGCGTAGTTAGCCGTGGCTTCCTCCTTGAGTGCGTCATTGTCTTCCCCAAAGACAGGCGTCCGAAAGCCTTCATCACTCACGCGGCGTTGCTGCATCAGGGTTTTCCCCGTTGGCAATATTCCCCACTGCTGCCTCCCGTAG
+
2./-1-*,-,.'',&)--1360()./13*.41502/..751*&+.+*&%((6057766874%.()*/1'#$$%'(+)+/88988*1,*%('#&##(%)*.-///*+'((+-072+*/+-.''%'(/),4*(.*%&),+5..1.-./)4%'6166887/0)&,%((),)()(()&()*0/,4440/80.+31:6*&&''&$&)8)/1,*/00)$%*)*/02/2;9/1('72)+,)&((/623**(-'$)('0/4641.-0135602'7/4/-'$$%&%&%$%&-,'%$'&$$.-)040-5967834,:-227././-:;6-','&),-537057/.3)-.(*+**25419440/&&&*-)*-*++''&%'0-.411211-(*'10(),550/-2)(+0.,.-/)0-*('**++)+''')*%(4++-+09:3(27(4)35+,-,-0.+,*-1/.431*--)%'(-2/+7.0/.5..-)'%'()0,-030)420%,),*)(*,,,-2.4/).+3538.&%)),(%'1)7$%(.(%'*+),&,+/-1/((&'&'),/0-3-,64)*-2,5.8,*+1,00*00)&&)$+,0/0//.2)*,,+0('&(1230003640334/5001567&*%')(*.8,.3/,83/'+('((),/92)/488</+*&*-.145-$)%'+-&,)+.+--0,6*+401,5'$$'/12-,32930('+66/.-.//37003710-.+--**,,(-'22266366,-.(*+)+,876/4'(1:6633/%0.1.2913./0')&(&$&$&'+++.0.0.,./2012*-532/+++0'()./--21:18798/''$'%'&**$%$)%'++*--+).-.')-50/171*%)&-)$$%/.875799029++--/,-2,(3*%*'*0+'(+.2-.2/170.9--+312+13/11*)/)+).,-.,+%&(&#$*&''))0--3*)&++141/-0/21//*+*&$-,)+0./%3**'*')*59/)2*)-.$*&('()-)+&('+10;324'$'*+0012/6/*,8*.14467936:42:9-193,$+-.*)-4/00-1/1.'(%%''(,3+092-352
@f599da0e-9c31-4b11-9fba-8979f48ec6b4 ch=317 read=131705 start_time=2019-12-13T08:03:04Z barcode=BC01 runid=2c9cf7bc05858273f10e7d7ec552fc0bd742dc3e
CTCCACTACGGGAGCGCAGTAGGGAATTTTCGGCAATGGAAACCTGACCGAGCAACGCCGCGTGAAGGAAGAAGGTTTTCAGTTGTAAACTTCTGTTATAAAGGAAGAACGGCGGCTACAGGAAATGGTAGCCAGTGTGCTATTAGAAAGCCACGGCTAACTACGTGCCTTGGCCGCGGTAATACGTAGGTGGCAAGCGTTATCCAGATTATTGGGCGTAAAGAGGGAGCGAGGCGGCAGCAAGGGTCTGGTGAAAGCCTGAAGCTTAACTTCAGTAAGCCATAGAAACCAGGCTAGAGTGCAGGAGAGAGGATCGTGAATTCCATGTGGCGGTGAAATGCGTAGATATATATGGAGGAACACCAGTGGCGAAGGCGACGATCTGGCCTGCAACTGACGCTCCAGTCCCGAAAGCGTGGGGAGCAAATAGGATTAGATACCCTAGTAGTCCCGCCGTAAACGATGAGTACTAGATGTTGGATATGAAGTTCAGTGCTGCAGTTAGCGCAATAAATTACTCCGCCACAGAGTAGTACGTTCCGCAGGAGAATGAAACTCAAAGGAATTGACGGGGGCCCGCACAAAGCGGTGGAGCATGTGGTTTAATTCGAGCAACGCGAAGAACCTTGAGTCTTGACATACTCATAAGGCTCCAGAGATGGAGATAGCTATATGAGATACAGGTGGTGCATAGTTGTCGTCAGGCTCGTGTCGTGAGGATGTTGGGTTAAGTCCGCAACAGGCGCAACCCATATCGTTAGTTACCATCATTAAGTTGGGGACTCTGGCAGAGACTGCCAGTGACAGCTGGAGGAAGGCGGGGATGACGTCAAATCATCATGCCCCTTATGACCTGGAGCTACACGTGCTACAATGGATGGTGCAAGAGGGAAGCGAAGCCGCGAGGTGAAGCAAAACCCTGAAACCGATTTCTCAGTTCGGATTGCTGCAACTCGACTACATGAAGTTGGAATCGCTAGTAATCGCGAATCAGCATGTCGCGGTGAATACGTTCTCGGGCCTTGTACACACACCGCCCGTCACACCACGAGTTGATAACACCCGAAGCCGGTAGCTAATAACCGCAAGGAAGGCTATCTAAGGTGGGGTTGATGATTACAGGGTGAAAGTCGTAACAAGGTAACCGGAAGATAGGAGGCGACGAGCAGTGAGTTAACACAAAGACACCGACAACTTTCTTCAGCACCAGCAATACGTAACTTCCATA
+
-/-1%(-34&64),')5*02,)(&+*379.74;75<71,--+54')+4911-02:111:2425.-(++/-'+))30:881(3*7+-.84,*.)+*.---8:+.+1,+'(+%3-0/..58+/)--1.01)((2*%*)%(&(/-09.,-1,-081.1.--41.//017+1(%&-+1.')+-,3'2/30351521404;5:5491-2+%)/)0,2,,--+.14:+)(+1-%)*$$*+*%45/2,+(-03.,,,'+))/2.1987),)*0+2((/+*&**0,').05*'15+4&&&')01)-0332-7-++***-/.5,*0+',*,44....&++.5325;4-./986540.,))+-/.,2,,+(+00*+-+71-,/+..46200//-/6691/21.2+,,,,304*+,3:+,(').(*01289()*+9;9:,4/-2.0.14469+(*,332074**2544799.-,--//2),*(*164273-+(%&$')+.89357421013151/,.,,-*)(./*/-./41002)/+'&&)*04488605'$&*)+(&',*+/9827:67,.***..5472198,/6-)1/430-%**0-1.*--+4/2377;9375<4(('*+'/-0005)((-&$%'%$'&)()&)'*&)(,/3/.+3,03-,*+,.2/%)**1/..,-002778::8;.8..6:64332+,5--/8666()(./467656-4-()'(+&)-%+/04101271,02/5&*0.-./++66%+'*+436/.-9/087::23334-123;<10111/*0-(((*-.6755*,+*''&&&,-62+('))1-'39659789899:;8334::7:/:55-,10/0251./0&(+.32,-((*-,*,.888<9;98742+(('(*'+*..(**',4/,-%3*--04(.+9:,76'%&,5,47'&6+*+21.34;7(.,..**,/1/1///10/101154/3),)(*-336798,560711.433:6/-,-)/,379;2:62+0-/2.11-.4.;72,/.,-32/0./.4810981250/010&*()+*/+,,0+0)-&''(*(,1477+02()(,.524-2.4,(/(',22-25)*1-3-(/4.3/,,01.23))*/1,,,/*($*+045:876+8.8:9;8141/481.)''-1488+'/0..0%&)(-+'''*+7)*)*)1*(*-*()/62.232+,-..6.12,;--.744*('&%%#$%
@7e9ec2e2-3361-4766-8a6c-f347e7cb054b ch=189 read=154155 start_time=2019-12-13T08:03:03Z barcode=BC01 runid=2c9cf7bc05858273f10e7d7ec552fc0bd742dc3e
TTGGTATTACTTCCGTTCAGTTACGTATTGCTGGTGCGGGTGTCCGGTGTCTTTTGCGTACTTGCCTGTCGCTCTATCTTCCGGTTACCTTGTTGACTTCACCCAGTCATGAATCACCAAGGTGTTAGCTGCGCCTCCAGGGTTCTTCTCTTCTTTTGCAACCCACTCCCCATGGTGTGACGGGCGTTATTAGCCGCAAGGCCCGGGAACGTATTCACCGTGGCATTCTGATCCACGATTACTAGCGATTCCGACTTCATGGAGTCGAGGTTGCCGGTTCAAATCCAGTTCGGCCGCACTTTGTAAGTCCGCTTACTCTCGCGAGGTCGCTTCTCTTTGTATGCGCCATTGTAGCACGTGTAGCCTAGTCGTAAGGGCCATGATGACTTGACGTCATCCCCACCTTCCTCCAGTTTATTACTGGCGGTGTCCGGCCCAGTTCCCGGCCGGACCGCTGGCAACAAAGGATAAAGGGTTGCGCGCCCGTTGCAGGACTTAATAACATTTCACAACACGAGCTGACGACAGCCATGCAGCACCTGTCTCACAGTTCCCGAAGGCACATTCTCATCTCCTGAAAACTTCCGTGGATGTCAAGACCAGGTAAGGTTCTTCGCGTTGCATCAGATTAAAACCTCCACCGCGTGCGGGCCCAAATCCAATTCATTTTGAGTTTTAACCTTGCGTAGCCGTACTCCCCCCAGGCGGTCGACTTAACGCGTTAGCTCCGGAAGCCACGCCTCCAAAGGCACAACCTCAAGTCGACATCGTTTACGGCGTGGACTACCGGTATCAATCCTGTTTTACTCCCACGCTTTCGCACCTGAGCGTCAGTCTTCGTCAGGGGCCGCCTTCGCCACCAGTATTCCTCCAGTCTCTACGCATTTCACCGCTTCACCTGGAATTCTACCCCCCTCCGGGGCTCGGCTTTGGTATCCAGATGCAGTTCAGGTTGTTGGGGGTTCACATCTGACTTAACAAACCGCCTGCGTGCGGCACTGCGCCCAGTAATTCGATTAACGCTTGCCCTCCGTATTACCGCGGCTGCTGGCGCTGGTGCTTCTTCTGCGGGTAACGTCAATGAGCAAAGGTATTAACTTCTCCTTCCTCCCCGCTGAAAGTACTTTACAACCCGAGGCCTTCTTCATACACGCGGCATGGCTGCATCGGGCTTGCGCCATTTATTACAATATTCACACTGGCACTCCCGTAGG
+
$$)&&$('&+08*+*/78473901*-*/,'//030/&&&&'$'&&(*((*(%*,'%#$#$%$$&(**%,/03541258;:5./+1/,3090)+((',/360391.1;810-04/1&(')''%%$)%#%'%&'&'&(.2&),)''$(.(+*')%.40,*.0)3;9.02.:8-&.+-1001-5&)-))(('+*)+/3+.+.2031),404/39989;8.1,)+01/+1:456798/*,)(,.*-...--$++)+,(.7/5'**(&')2(%+'-*&&)(',.,),&))*%*())'')(%($(+2+*+03)+/1)0,7+**)(,(+.*.*,,,.4063.77,$('*129;;753.&%'))*..0/&&)+'(),.+1-(-)*(/&&+*((('*,+)-+-068366**014275/.0.//;,')*+.,7,*(&)#')&%$&%%&00280'*105,721,*-/3;5/211;,7/65.,(*,))6))(+,/7(*),,2&9878201-)-*1-22+)%*150++(*.,..--/'41*17155*)**%+-)(),--./&/39183./539333-.2//2555520/*176+65931124;:96770,-+/-*476-2+4.;91;10019111575)*-00/;9.)*'+7/1/*)&-*0&-*./-(-*+,(3,3;51069-,-+19;,3/4203/..)&'*,*,/3351:89)%+**'212020.-42..+)'(%)-32/44*5$(*(+-3:46'3/(6-22338290/'*(,.2/6577.69/*31853.31/05+3*)&(%(''(242/.43.)&--090)-*+-3.-(*'--'()31452,./.,28785%+4802416:6;8--,,1:'665563)(*%''/.+,,()'(&+40002-',5)++1+$%(5'7+63/01467.''%&'+$$&&-+',,(''%%&'(&().-/),-74+-0.1)&&(,/,'*4)&+++,--*'&&-.19:62:.263231344/'&$$&)*''$%%()*-782*$-)(&*$%%$%)-/36617357587*+&*)238.8,*&&#'(%$(*6/4:656700,+.6937/9..-1736;+,+0&*&&&(*+%&(5-6550.94,,564+-)')&+./+''*',/-)*)/1:3;34:99965/201.3-(%&&%&(.-.0'52-6-+,268*-:4*--%'('%$)'&((%%'%$&$''/0,),-0(
@b9be08a0-6276-41ee-ab93-8dbb82c31a5a ch=244 read=162975 start_time=2019-12-13T08:03:12Z barcode=BC01 runid=2c9cf7bc05858273f10e7d7ec552fc0bd742dc3e
CTCCCTGCAGGAGGCAGCAGTGGGAATATTGCACAATGGAAACCCTGATGCAGCAACGCCGCGTAGTGATGAAGGTTTCGGATCGTAAGCTCTGTCTTTAGGGAAGACAATGACGGTACCCAGGAGGAAGCCACGGCTAACTACGTGCAGCAGCCGCGGTAATATTAGGTGGCGAGCGTTATCCGGATTTACTGGGCGTAAAGGGAGCGTAGGCGGATGATTAAGTGGGATATATGAAATACCCGGGCTCAGCAGGTGCTGCATTTCCAAACTGGTTATCTAGAGTGCAGGAGAGGAGAGTGGAATTCCCTGGCGGTGAAATGCGTAGAGATTAGGAAGAACACCAGTGGCGAAGGCGACCTCTCTGGACTGTAACTGACGCTGAGGCTCGAAAGCGTGGGGAACAAACAGGATTAGAATACCCTGGTAGTCCACGCCGTAAACGTGAATACTAGGTGTGGGGGGACAAACACCTCCGTGCCGCCGCTAACGTGAAATGTTATTCCGCCTGGGAGTACGGTCGCAAGATTAAAACTCAAAGGAATTGACGGGGACCCGCACAAGTAGCGAATGGTTTTGAAGCAACGCGAAGAACCTTCGCATGACATCCCTTGCATTACTCTTAATCGAAATCCTTCGGGGACAAGGTGACAGGTGGTGCATGGTTGTCGTCAGCTCGTGTCGTGAGATGTTGGGTTAAGTCCCGCAACGAGAGCGCAACCCTTGTCGTTAGTTACTACCATTAAGTTGGGGACTCTGTGAGACTGCCTGGGTTAACCAGGGAGGAAGGTGGGGATGACACGTCAAATCATCATGCCCCTTATGTGTGAGGACTACACACGTGCTACAATGGCTGGTACAGAGATGCAATACCGTGAGGTGGGCCAAACTTTAAACCAGTCTCGGATTCGGATTGTAGGCTGAAACTCGCCTACATGAAGCTGGAGTTACTAGTAATCGCGAATCAGAATGTCGCGGTGAATACGTTCAGGTCTTGTACACACCGCCCGTCACACCATGAGAGTTGGCAATACCCAGAAGTCGTAGAGCTAACCGCAAGGAGGCAGCGGCCGAAGGTAGGGTCAGCGATTGGGGTGAAGTCGTAACAAGGTAACCGG
+
,)8.'(&0+67-052/2/.%0)7//,,(9-,+/02<54'*3/+9))+'('%%,446628:5433%&'')-+,5.51:41.8154*-/0.02397876;:*23+,**+((3*+&-(64/4.+*+0.,-+.*-2+-/-*,,4.3174120'),,)-/+-).-0)+**+-)4,4:-*-(*55:403')*&0/.-.385354/6;/&-*%**986.:4:;44201333266;:87*.(()*1/++140,-0///.$,&+*2.0052'04.+)/9:9:900-,,.22./0127641,.+10+))&+*/'*4,-0+%$((*763-06,+...60-++0.)3/(,).43569(*..920-6)3*,'*'(),(+29:98411/*$()1.01/*/20.0+-31++-1065)++.45+14',&4&(&'22039'(013&'11,*-04;63698/+../:/%/**56543+-432)%%(,-+128120,.14847911+0''%%%))'*$).,3549129647/(%')86;89/-4)'*./.<;9585/3)+**-21525/36+-48.++*-'(&((.-+'*%&0-68.)'(&$/3657/05.081))''$'%&)./6713+0.../04-,,+.-4042%(()&,2-22*-7537,0*3())/+.047;:883326.70126881775667677061128:867*6666570528.-01-1&&'',,051'38*)*)+770;/+/.,-3.9982;22-2/.(4501650,$*+02699:531,3-8,,-.*-2)'-)(-*2.56901//-*'((,20:802.41+)(12.(,4.001/,'&)(&),0,-+&',-2885,8++090.*2///-++,,977784*0)')./,,01111/30,(./*(.*)3774323+.(/,345//6/204310,*-&&*)'*-**(-.-,*)*0,0&).2/./(,)-)*/&.((/../--7545983,1,-.61-314;9-4774,0*,,211.172.71-.23323:6810-)(0+3*-7:6+73*&'*('*-//(%%'41390/,/.8+0('&%&10)5620-+,2+.)/..,%'(,%)+,-,%+))()(./9:2/21-3+,(2,.9
@3253c5cb-1ad2-4e41-9529-e1886e3547ac ch=299 read=141583 start_time=2019-12-13T08:03:24Z barcode=BC01 runid=2c9cf7bc05858273f10e7d7ec552fc0bd742dc3e
CTCCTACGGGAGGCAGCAGTGGGGAATATTGCACAATGGGCGCAAGCCTGATACAGCCATGCCGCGTGTATGAAGAAGGCCTTCAGGTTATGAAAATGCTTTCAGCCCGGGGAGGAAGGGAGTATTAAAGTTAACCACGCTGCTCATTGACGTGCACCCGCAGAAGAAACACCAGCTAACTCCATTGCCAGCAACCGCGGTATTACGGAGAAGTGCAAGCGTTGATCGGAATTACTGGGCGTAAAGAAGCGCACGCAGGCAGTTTCTTTAAGTCAGATGTGAAATCAGGCTCAACCTGGGAACTGCATCTGATACTGGCAACGAGGTCTCGTAAGGGGTAGAATTCCAGGTGTAGCGGTGAAATGGCCAGAGATCTGGAGGAGATACCGGTGGCGAAGGCGGCCCCTGGACGAACTGACGCTCAGGTGCGAAAGCGTGAGAACAAACAAAGTTAGATACCCTGGTAGTCCACGCCGTAAACGATGTCGACTTGGAGGTTGTGCCCTTGAGGGCGTGGCTTCCGGAGCTAACGCGTTAAGTCGACCGCCACCTGGGGAGTACGGCCGCAGGTTAAAACTCAAATGAATTGACAGGGGGGCCCGCACAAGCGGTGGAGCGTAATGGTTTAATTCGATGCAGCGAAGAACCTTACCTGAATCGCGACATCACGGAAGTTTTCAGGATGAGAATGTGCCTTCGGGAACCGTGGGACAGGTGCTGCATGGCTGTCGTCAGCTCGTGTTGTGAAATGTTAGGTTAAGTCCGCAACAGGCGCAACCTTATCCTTTGTTGCCAGCGGTCGGCCCGGGAACTCAAAGGGGCTGCCAGTGATAAACTGGAGAAGGTGGGGATGACGTCAAGTCATCGCTGGCCCCTTGACCAGGGCTACACGTGCTACAATGGCGCATACAAAGAGAAGCGACCTGCCGAGCAAGCGGACCTCATAAAGTGCGTCGTAGTCGGGTTAGGTCTGCAACTCGACTCCATGAAGTCGGAGATCGCTAGTGATGGATCAGAATGCCACGGTGAATACGTTCCCAGGCCTTGTACACACCGCCCATCACACCATGGGAATTGGGTTGCAAAAGAAGTAGCTTAACCTTCGGAGGGCGCTTACCACTTTGTGATTCCTTGACTGGGGTAAGTCGCTTAACAAAGGTAACCGG
+
,1/1,/23;7013/134(36//-(+00-33//013:6.874/65;-5;8444&//-3131)3.-656720.-+-&(&-*.1.5.$(417..'*+-((&..79++,.),,49,),4+/*.,%*)*./2::2835+*)%*(+**&,*$,&('4.0&)&+.-,.2.//').*''(+)*,+30..3-)01/2;1110.04,0*035*51202-&))()++*'&&'+(&&&'&-,*5,()$&,'$%).91(),*+1202/4/+-+)+34*&02%&((),.233(,'+-.*.#),-99393-)+0+/+,1003341/0222*+'&'&'&%(&()/0//1&-/4)*-*)4.3.)%4+-,31113<3)-*&',.+2**(()-./7/(-'&)(&(+3-:/.30,+,(,,-*795**1;6.)(-(,--,/1350,00+-(+)(')+(*%''$'030/-&&(*1,.2566;32498514673457:679830./003:88-8,7*,-+..-.-8.'#%*&.4,2465943320-++%%%)&&&++-515,467692.0.'-'%%(+((&+)+)*6:/13/2284:9.3233893/4/7/748%63843)75)'**+',(*)0/0,)++%-%&'.,2::357842231.-*(')+'466/2.-66,+'(+%$$%%'511(,,0+.*,2<125.)-3441.530-)./-*8+5785;<9820.,+)+-513767882:21/67666%00022422811148;4.7/&.20530,,2,,-5+7**)+,2/(/+,,,.92.83+)/++/-&,*/-2*/+,*(,+2-.::57+-/.&-+,05*(*))*.536784.+()25568;4346587884(()+5,,%%$+(153*.3/11://31,+()&))/067678;8154*-+')366)')'((()743/)++)((&$')%&2975966*,/92/0679:8/-'++0()-,/)-0///.60,1/+*+*/87*1)(%%,--8/-03621+*&(&*-3745834285489/*.*+*272/2/1500*%-6753601121103:+64+',,++(***.'2*)&)'++&,)&(.59*&+*'**+-.27///0:715+*,**%(*1-182-75**106785%&()'-.,884.-*)*+,&))2.044&'&)*8/926
@6b65ad7e-987b-48ca-b0f8-35a5b8578da5 ch=101 read=144625 start_time=2019-12-13T08:03:35Z barcode=BC01 runid=2c9cf7bc05858273f10e7d7ec552fc0bd742dc3e
CTCCTACAGGAGGCAGCAGTAGAGAATTTTCGGCAATGGAAACCCTGACCGAAACAGCGCGTGAAGGAAGAAGGTTTTCCGGATTATGCTTCTGTTATAAAGAACAGCTACAGGAAATGGTAGCCGAGTATTACTTTATTAAAGCCACGGCTAACTACGTGCCAGCAGCCGCGGTATTGCAATACGTAGGTGGCAAGCGTTATCGGAATTATTGGGCGTAAAGAGGAGCAGGCGGCAGCAAGGGTCTGTGGTGAAAGCCTGAAGCAACTTCAGTAAGCCATAGAAACCAGGCAGCTAGAGTGCGGGAGAGGATCGTGGAATTCATGTGTAGCGGTGAAATGCGTAGATATGGAGGAACACCGGTGGCGAAGGCGACGATCTGGCCTGCAACTGACGCTCCAGTCCCGAAAGCGTGGGGAGCAAATAGGATTAGATACCCTAGTAGTCCACGCCGTAAACATTAGTACTAAGTGTTGGATGTCAAAGTTCAGTGCTGCAGTTAACGCAATAAGTACTCCGCCTGAGTAGTGTTCGCAAGAATGAAACTCAAAGAAAGGAATTGACGGGGGAGCCCGCACAGAAGCGGTGGAGCATGTGGTTTAATTCGAAGCAACGCGAAGAACCTTACCAGATGTGACACATACTCATAAAGGCTCCAGAGATGGAGAGATAGCTATATGAGATACAGGTGGTGCATGGTTGTCGTCAGCTCGTGTCGTGAGATGTTGGGTTAAGTCCGCAACGAGAGGCGCAACCCTTATCGTTAGTTACCATCATTAAGTTGGGACTCTAGCGAGACTGCCAGTGACAAGCTGGAGAAGGCAGGGATGACGTCAAATCATCATGCCCCTTATGACCTGGGCTACACGTGCTACAATGGATGGTGCAGAGAGCACCCGAGGTGAAGCAAAACCCATAAAACCATTCTCCAGTTCGGATTGTAGTCTGCAACTCGACTACATGAAGTTGGAATCGCTGGCATCGCGAATCAGCATGTCGCGGTGAATACGTTCTCGGGCCTTGTACACACCGCCCGATATTCACACCACGAGAGTTGATAACACCCGAAGCCGGTGGCTAACCGCAAAGGAAGGGCTCAGGTGGGATTGATGATTGGGGTGAAGCGTAACAAGGTAACCCGG
+
,-43225,751,-/000/03.)''**-8:82/82-1..,)2,,5+')(250-,))$()+,-/./4065:./3+2-71/*-'/&+1-)%)/)-.*1,++---(+6)%)((7848709800.---9/,)'&%'%()11+(6,+))&(1(**4...704/112177.,-,+0,1.//-+'/$$(''',,/.2+,12++.-144:323),-+4++0109976083+''+-&*+-271621(3,2*-42200-))*,++-3,/:.0-*&&')).*2(*-2;4:;470/4937;345,,-..0204566(99..(,10--+..-4,4)4(**(')(++/42-58,,51),,/35--**)51-92244&210:1+*2*0/39/..,*%1'3-3866.-,,-601241,1./'&$++'(5681-4+(*+5:844'3)0-+*//01;,*)8778097)*.6.-8::+4('1/*,,274235.7040;3,0-,93/4;4//11<;::88543201,4,+--&,*,.4422.)(+(()%'%).,%,).'*9242<924658+&),+*++,+-049,,03+%()+(#&%((&)*+-/976/*.-12/&',6:86;7:1/,)&&)-3,0-0.&'(+&&,+.5///0'+')(&()**4443305+.51.4((),,/3964*(()('.--,536210114854934:689::2689469552-../106246596748896;2:76440)(.0+,127-((&.+5(1+*,6-,3/13539...704967773;42/.5.76.024-%,-*-0007727/103689:22211**'%*)*%&/4,'))*,37689010;;99.:39.+///2589855555.+())+778798<98;564+-.0*+*&&%'%'**((-,-,.2&.-;;3-<71159:49::;<:93)*.3213,*2,+-025988.3-,,2-,+(&''+'(&+/803/43478.,'%')*88*+.-.+,-)-036671944493',-07023054621601141213;678,,+0(/621315:-03+)()20-.,.+0(1.)(-1,/2471602/5:953557(1)2,((%%&''(/+587142---+*)++3.(.)*+()--,*%$$.3.1566).7
@7b1dbd95-ead0-4c9b-a325-4048ea4e6699 ch=150 read=67486 start_time=2019-12-13T08:03:33Z barcode=BC01 runid=2c9cf7bc05858273f10e7d7ec552fc0bd742dc3e
CTCCTGCAGGGAGGCAGCAGTAAGGAATTTCGGCAATGGGGAAACCCTGACCGAGCAACGCCGCGTGAAGGAAGAAGGTTTTCGGATTGTAAAAAAAACTTCTGTTATAAAGGAAGAACAGCGGCTACAGGAATGGTAGCCGGTGGCGGTATACTTTATTAAGCCGCGGCTAACTTACGTGCCAGCAGCCGCGGTAATACGTAGGTGGCAAGCGTTATCCAGGTGTGGGCGTAAAGAGGGGCAGGCGGCAGCGAAAGGATTGTGGTGAAAGCCTGAAGCAACTTCAGTATAGAAACCAGGCAGCTAGAGTGCAGGAGAGGATCGTGGAATTCCATGTAGCGGTGAAATGCGTAGTAGATATATGGGGAACACACACCAGTGGCGAAGGCGACGATCTGGCCTGCAACTGACGCTCAGTCCAGCGTGGGGACAAAATGGGATTAGATATAGTAGTCCACGCCGCAAACGATGAGTACTAAGTGTTGGATGTCAAAGTTCAGTGCTGCAGTTAACGCAATAAATTACTCCGCCTGAGTAGTACGTTCGCAGAATGAAACTCAAAGAAAGGAATTGACGGGGCCCGCACAAGCGGTGGAGCATGTGGTTTAATTCGAAGCAACGCGAAGAGACCTTACCAGGTGTGACATACTCATAAAGGCTCTCCAGAGATGGAGATATGAGATACAGGTGGTGCATGGTTGTGTCGTCAGCTCATTATTAAGTGAAGTTGGGTTAAGTCCCGCAGCAGGCGCGAAACCCTTATCGTTAGTTACCATCGTGTTAAGTTGGGGACTCTGGCAGGACTGCCGAGTGGCAAGCTGGAGGAAGGCGGGGATGACGTGGAAATCATCATGCCCCCCTTATGACCTGGGCTACACGTGCTACAATGGATAGTGCAGAGGAAGCGAAGCCGCGAGGTGAAAGCAAAACCCATAAAACCATTCTCAGTTCGGATTGTAGTCGCACGGCAAACTACATGAAGTTGGAATCATAGTAATCGCGAATCAGCATGTCGCGGTGAATGGTTCTCAGGCCTTGTACTGCCGCCCGTCACCACGAGTTGATAGCACGCGAAGCCGGTGGCTAACCGCAAGGAAGGCTATCTAAGGTGGGATTGATGATTGGGGTGAAGTCGTAACAAAGGTGGCAGG
+
,,20+'.&/8..072.3/'+,.*,)*(*5500:4162000))/0/74../470*&(*+./240+),+*.,0+,(-)'.+<:26/:/./&&+010731-/1524/1/.09:-,,-024/-&,+)30.*3*,'(+(+60./3/+)*-'-)('&&#&*+/*1.0($%(,//4/,+''(++,/635:6553352-++))*--16453,1-+0/((*-/-;0,/&%*$-%.(4221215-''0.(*(-47-2/.)10&(&%,-#-%#(-,+&(*,(/91/3-+,+1--6+,$'&&',+202599;,++++3+*,++/)2.&'*.63563446,4,6-724.+$((.771/80++..,.)-./1576(+278),,,/0,,-.6166150(**-+97992221,0*/*&')*+*)''%$'+-/339&($$(.21/$&'0+*--+41),/,,1)&&')0/245-()*+/+--.&*))+++*)(*+)3,.)/-5;8;89//3-,-30-*6135985807/2-&')*'.,',('*047/-*'&%.0-),,-1795*-/+-755196004/5+((-*(+,)3.*+902,+,:+)-,/./-039745(,.110)/169;4;4;20-4,//+4,.*.,)('(*(+*(1,+(++)))**+202210027/+-++.(.+)*+,.15/,,)''%$&1048:5553335448:/18.++&'--)-',,-4+6,'/.'&%'(,'&)''*65;973176('1,&5,0883.(/+(-41+3/34/7///39226032&+&'*+**4,232'')+..3420083:999*))'',*0,)%)(/.,-++.-5*'3860043402,(1.+*//5789':0587+,.-*++53.-*),021+,&'(()%*,:650.+'66898511*-+*.)--+19341.,-..4/))00497472,/.;<72;9:;8741-4-./2-00.0047-)*&'&&.05.5301/.+*3*+/7-11..'*(--0210*,..834-,/-2.1102-777330%(-9266*222)*(%+&)##(3,/76+-201/+/++-,5/0//%-'+#,$%')*:8;9715)*-59.214+/''()&%&+,+-2',)0743535457060.-3.+(*-)*.+)*,/1:/*-('(*(0+
@ec9c696a-8b0d-4f20-b5f2-93a69910e1ed ch=342 read=63663 start_time=2019-12-13T08:03:32Z barcode=BC01 runid=2c9cf7bc05858273f10e7d7ec552fc0bd742dc3e
CCGGTTACCTTGTTACGACTTCACCCCAGTCATGAATCACCAAAGTGGTAAGCGCCCTCCCGAAGGTTAAGCTGCACTTCTTTACCGCCCTCCATGGGGTGTGACGGGCGGTGTGTGCAAGGCCCGGGAACGTATTCACCGTGGCATTCTGATCCACGATTACCTAGCGATTCCGACTTCATGGAGTCGGTTGCAGACTCAATCGGACTACGCACTTTGTGAGGTCCTTGCTCTCGCGAGTCGCTTCTCTTTGTATGCGCCATTGTAGCACGTGTAGCCCTGGTCACGTAGGGCCATGATGACTTGACGTCATCCCACCTTCCTCCGGTTGCCCTGCTGGCAGTCTCAACTGAGTTCAGCCGGACCGCTGGCAACAAAGGATAAGAGGTTGCGCGCTCGTTGCCGGGACTTAACCCAACATTTCACCGCCCGCGAGCTAGCCATGCAGCACCTGTCTCAGTTCCCGAAGGCACGTTCTCATCTCTGCGAAAACTTCGTGGATGTCAAGACCGGAGTAAGGTTCTTCGCGTTGCATCGGGTAAACCACATGCTCACCGCTTGTGCGGGCCCCGTCAATTCATTTGAGTTTAACCGCGGCCGTACTCCCCAGGCGGTCGACTTAACGCGTTAACTCGGAAGCCGCGCCTCAGGGCACAACCTCCAAGTCGACATCGTTTACGGCGTGAACCAGAATTATCTAATCCTGTTTGCTCCCACGCTTTCGCACAGGCGTCAGTCTTCGCCCAGGGGGGCCGCCTTCGCCACCGGTATTCCTCCAGACCTCTACGCATTTCACCGCTACACCTGGAATTCTGCCCCCCCTCTGCGAGACTCAAGCTTGCCGGTATCAAGATGCAGTTCCCAGGTTGAGTTTCACATCTGACTTAACAAACCGCCTGCGTTGCGCTTTTGCGCCCAGTAATTCCGATTAACGCTTGCACCCTCAGCCATTACCGCGGCTGCTGGCACGGTTAGCCGGTTGCTATTCTGCGGGTAACGTCAATGAGCAAAAGGTGAAATTAACTTTACTCCCTTCCTCCCCGCTGAAAGTACTTTACAACCCGAAGGCCTTCTTCATACACGCCCCGGCATGGCTGCATCGGGCTTGCGCCCATTGCAATATTCCCACTGCTGCCTCCCGTAGGG
+
4+'%/+"$&&('06)*,)0/704/7:3+/21+*,+601/4)+),(-,6-/))+.780,,41+,-/1080-&'&#%%&/,-.0-$*)(2.-(13./-0)*++,-,+*-./64.,,++%32.4517*.5*.2..7.6<95850,-*+,49841103,**&&,*'00),./407913-+,111((**$&('*0.824&'.2/0(2,1,4.,&''%%$'*0,)0%&,.,2)++)***+'&%'&('+*-0//0/4;:+/023526;377+***,(..(('%',6/03:91,-,+(/78-719.-)(&((''(,-889,75+*677834,..(018-27**+,-(*&&'++)+(''&('*01&%%0*466985452666077;.,0-644)%'**2)+(++-/2,4,)*',/83,1+3,-:--,43+4+)$%%$&%$$''()((('*:2,),+)**/*&%)--4&''1,-+),.+..++&+5634020.,))$%)/0)*1'*'/0:55677/01369*/'&'/3*2/:67<:463/701045-*&)+60++&''(%&'*'*/++)-(-*1/6-1441*.12:3;.+.76++*66'+&*'&&)-,5(+*,(,75*+.4705//-.,))--/./.'9'+(/4,6-4+.4),,06))%)+-(+-0.2+14+,&'+.*,078813:7032;4335-.),**('.)+,7748567662:4/1)55+(2/,16./$&$'&/2888667:99;;260+*/-855.56,+/,+(*4,413-1-04:633/.++13951+)/..-19.,()('()%--/6233120300/6442/)(-/*)+)+2557:2(&,-4134+022862.-.//1(.-:290.0-3**'(.6.,-,..1.,(+.*0.65:96:56:532.1'()+**('%%''(*'))-/559/0,,/5/8/0,1/-.+2:8./()()*//.285829333852/,%'**'&')+-+),%$&*%000342496349666324/*)$)*/2)+))&+)(*(.(&(,'%,,/:+-602,023+03:83+&'&'*/1*)/15.:,),+,0195:00923401*-+.''*)0,..574//..15%/135523262%$('&*-46112085',--1--02*49*(1&4*'
@5b6636bf-2761-4ae4-acb7-dc1b8f0ceab2 ch=204 read=74358 start_time=2019-12-13T08:03:45Z barcode=BC01 runid=2c9cf7bc05858273f10e7d7ec552fc0bd742dc3e
CGATTTACGGTACGACTTCACCCCAATCATCAATCCCACATAGACAGCTCCTTCCTTGCGGTTAGGTACCGGCTTCGGGTGTTATCAACTCTCGTGTGGTGTGACGGAAGGTGTGTACAAGGCCGGAACGTATTCACCGCGACATGCTGATTCGCGTTACTGGCGTTCCAGCTGTGCCAGTCGAGTTGCAGGCTACAATCCAGAACTGAGAATGGTTTTGCCGGTTTTGCCTCGGCTTCGCTTCCCTCTGCACCATCCATTGCTTAGCACGATGTGTAGCCCAGGTCATAAGGGGCATGATGATTTGACGTCATCCCCGCCTTCATCAACTTGTCACTGGCAGTCTCGCTAAGTCCCCAGCAATGATGGTAACTAACGATAGGGTTGCGCTGTTGGGACTTAACCCAACATCTCGACACGAGGCTGACGACAACCATACCACCTGTATCTCATATAGCTATCTCTCCCATCTCTGGGCCCTTATGAGTATGTCAAGACCTGGTAAGGTTCTTCGCGTTGCTTCGAATTAAACCACATGCTCCACCGCTTGTGCGGGCCCCGTCAATTCCTTTGGTTTCATTTTTGCGGAACTACTTTCTACTCAGGCGGAGTACTTATTGCGTTAACTGCAGCGCGGAACTTTGACGTAACACTTAGCAGTACTCATCGTTTACGGCGTGGACCTACTAGGAATTATCTAATCTGTCTTGCTCCCCACGCTTTCCGGGACTGACGTCAGTTGCAGGCCAGATCGTCGCCTTCGCCACTGGTGTTCCTCCGCTATCTACGCATTTCACCGCATGGAATTCCACGATCCTCTCCTGCACTCTCTAGCTGCCTGGTTTCTATGGCTTACTGAAGTTAAACTTCAGGCTTTCTACAGACCCTTGCCGCCTGCTCCTCTTTACGCCCAATAATTCCGGATAACGCTTGCCACCTACGTATTACCGCGGCGTAGTTAGCCGTGGCTTTCAATAAAGTACCGTCACTCGGCTACCATTTCCCGCAGCCTGTCCCCTTTATAGCAGAAGTTTACAATCCAAAACCTTCTTCGGCCTTCTTGGCGTTACTCGGTCAGGGTTTCCCCATTGCCGAAAATTCCCTACTGCTGCCTCCCGTAGG
+
,)&-,,$(&'.)//03496.346-/1377736-+35*$)&+-10+%.-/5367/,)2-00-1-'+*---.7+*/2/')('%,,,/.-4.,,),))(&)0.2233..'&$(+,-0-0*0574:5905013698:<966968542231686044/),-+0(..*1/-/7*--%,./-(&&*,355340631).&102358/8.%())()*'*&-),4899(()),(&*+()/42+-)).64012605--//&/%&44886579+$(&'(20/.%')30,-*2+)',++,-203-23,,+.-..,)07-()+.3369187)(.//.+'),+2,-5/1.0111;72476276675+*+-46'%''.91.,3465552230322/)).(*822...+()&)+.,/,.,.,')&'')**.+,.03-***/13351'/+/)1+-%0,,6:421010//,101&144682.*(*0,*86874./(+410.+&&'*+-0.4432,-/:260,/(,,1:55:556417///;3334252<687--/1010,)+07.060/04612-/87)*7735775)',*(*),%,-/:;6.00,&*''%$'(+-&'&)*,-236*-((***..*9--.022423999010'.*601++,.),,,./00)*,*(&%&(/-13668886::-,-)'(&*9*1.)'-5(/(-),/,./56:621'.%*1).,242,(*('23(-(.46/4/00337:1.6.,/+,.7-+*.00799)+(**++/2148:;:8:821004%%'%'+*./0335:73/1/,.&),13/313*))),07002*,237/.,++..0&334325125398.0/2,6/-5)-+,1.-528.&+-*,'6925:0+&$&&',4834*))(%+,.-00264/88/.64/40,1-17815/405:9:8/002/06)/1.--(1/0;12;60)-.-00180-,.,.16843:91.5-193-)(/+)564671.0-/*.4*/;.-/'#$(&()(&(,01,+85210+0/,//+09-),0746'278/3;9<8998&+(*((&%$').,5*&&)+/8/406:06</3790-1:333,+285//43+&&+++00*-+*+83-/+4,
@a274f5bd-caf3-40d3-988c-b10ea31be9bb ch=229 read=134612 start_time=2019-12-13T08:03:56Z barcode=BC01 runid=2c9cf7bc05858273f10e7d7ec552fc0bd742dc3e
CCGGTTACCTTATTTACGGCTTCACCCCAATCGCTGACCCTGCAGCCACGGCCGCTGCCTCATGCGGTTAGCTCTGCGGACTTCGGGTGTGCCAACTCTCATGGTGTGACGGGTGTGTACAAGACCAGGAACGTATTCACCCGCGACATTTCTGATTCGCGATTACTAGTAACTCCAGCTTCATGTAGGCGAGGTTTCAGCCACAATCAGACTGAGACTGGTTTAAAGTTTGGCTCCACCTCACGGTATTGCATCTCTCTGTACCAGCCGTTGCTTAGCACGTGTGTAGCCCTACACATAAAGAGGGGCATGATGATTTGACGTCATCCCACCTTCCTCCTGGATTAACCCAGGCAGTCTCGCTAAGTCCTCAACTTAATGGTAGTAACTAACGACAAGGGTTGCGCTCGTTGCGGGACTTAACCCAGCTCACGACACGAGCTGACGACAACCATGCACCACCTGTCACCTTCACGAAGGATTTCCTCGATTAAAGAGTAATGCAAGGGATGTCAAGTGTAGGTAAGGTTCTTCGCGTTGCTTCGAATTAAACCACATGCTCCGCTACTTGTGCGGGTCCCCGTCAATTCCTTTGAGTTTTAATCTTGCGACCGTACTCCCAGGCGGAATACTTAATGCGTTAGCTGCGGCACCGAGAGGGTAACCCCCGACACCTATTACTCATCGTTTACAGCGTGGACTACCAGGGTATCTGAAATCCTGTTTGCTCCCCACGCTTTCGTGCCTCAGCGTCAGTTACAGTCAGAGAGCCGCCTTCGCAACTGGTGTTCCTCCTAATATCCTACGCATTTCACCGCTACACTAGAATTCCTCTCCTCTCCTGCACTCAAGTCTCCCCAGTTTCAGAGCTTACTGCGGTTGAGCCATTAGCCTTTTCACTCCTGACTTGAAGACCGCCTACGCACCCTTTACGCCCAGTAAATCCGGATAACGCTAGCCCCCCTACGTATTACCGCGGCTGCTGTAGTTAGCCGGGCTTCCTCCTCAAGTACCGTCATTGCTCTTCCTTGAGGGACAGAGTTTCCCACGACCGAAGGCCTTCATCACTCACGCGGCGTTGCTGCATCGGGCTTTCATGTTGTGCAATATTCCCCACTGCTGCCTCCCGTGAAC
+
7(6*+:--134*27.-421017,%(,0--1.2%&.),3;710--()%%'(,+-.1488:54)/)+%2340112,%%'-++,-)+&*'+&3(/448442//(.-++-1768',%,(-.28564/66722.1,.133374)*5)(,/,/.-8+0175492/0543;221//+.,.,20)*.-/,*,,155721-**.72/*+/*$#&&%1&'.3200-37:95576)5.-.:,(),*4/.2941.-.0..20//016320/-,0,.0/)'&%+*('*')),+-010,+%(,-5((&,+'.-08*(',064/551232-2:,./32342.381*066;-/,*0,,/(.-.2-40)0001420(0/235)'(+,*,-5,.-0/0096//..2..0813/1-2(4,190/.0/367<554;7713/2-11*($'((+-//2120/2.24,23321(32074324;338013667723/&&'&('&%03048/2:1:196+('+,+'+$)*()/9178995,-/22.++*/6)3/;68</+,+,7-5673&&/-42<;::332355666-.1)+1/)/-/29,,6551158694:40/77/0-6<<..7/046.20/04%,&/.3:0(*$)/859/.-5+6,..6429),+*+*,+*$,%'')&-20+,1168;4.462464-0+&(++/6943;9,//10*.49573%-)&0/,0,+,*&,+()053,6.)())935.)++-4:744767:771011294.:.+++--.-+,.,.288:;4<4/4/,.*,21,6;170.../6-++,()',,0.252-.3303410+./,,).*.,0(-226/0*+//1+*++.)8+68/;45(*+8<:13/02425***&,(0.7-+245(.-,/05+9:-1)*+&%'&&).,*6/,-8:336--.,020<*15--6.92-*,-3:75537675440..,+,10353--277992:*0745/:111651+%--1+(,/.82/2:4.,/'/070)0+-635:829/-..186*+*+',57-/*)()45*+0*%'(+,0%-,./67699:;/-,+-%)(('-+/.601244454)853291-)+$&&%')'(823357891+,--1*)*)(-0-+'*&.+
@1dd63b3c-835f-4750-a0f9-3e8a992fb3e6 ch=128 read=172335 start_time=2019-12-13T08:03:54Z barcode=BC01 runid=2c9cf7bc05858273f10e7d7ec552fc0bd742dc3e
TTAATGCTTCGTTCAGTTACGTATTGCTGTGAGATTGCTTTCAGAGAAGTTGTGAGTCGCTGTGTTAACCTACTTGCCTGTCGCTCTATCTTCCGGTTGTTACGTCACCCCAGTCATGAATCACAAGTGGTAAGCGCCACTCCCGAAGGTTAAGCTGCCTGCTTCTTTTGCAACCCACTCCCATGGTGTGACGGGCGGTGTGTACAAGGCCAGGAACATGTTCACCGTGGCATTCTGATCCTCACGATTACTAGCGATTCCGACTTCATGGAGTCAGGTTACCGAACTCAATCCGGACTACGACGCGCTTTATGAAGTCCGCTTGCTCTCGGGTGCTTCTCTTTGTATGTGCGCCATTGTAGCACGTGTGTAGCCCTGGTCGTAAGGGCCATGATGACTTGACGTCATCCCACCTTCCTCCAGTTTATCACTGGCAGTCTCGCTTTGGAGTTCCCGGCCGGACCGCTGGCGAGGATAAGAGGTTGCGCTCGTTGCGGGACTTGACAACATTTCACAACACGAGCTGACGACAGCCATGCAGCACCTTTTGGTTCCCGAAGGCACATTCTCATCTCTGAAAACTTCCGTGGATGTCAAGACCAGGTAAGGTTCTTCGCGTTGCATCGAATTAAACCACATGCTCCACCGCTTGTGCAGGCCCCGTCAATTCATTTGAGTTTTAGCCTTGCGGCCCATTACTCCCCAGGCGGTCGACTTAACGCGTGCTCGGAAGCCACGCCTCCAAGGGCACAACCTCCGTCGACATCGTTTACGGCGTGGACTACCAGGGTATCTAATCCTGTTTGCTCCCCGCTTTCGCACCTGAGCGTCAGTCTTCGTCCAGGGCCGCCTTCGCCGGTATTCCTCAGATCTCTACGCATTTCACCGCTACACGCAAATTCTACCCCTCTACGAGACTCCGGCAATTATCAGATGCAGTTCCAGGTTGAGCCCGAAGTTTCACATCTGACTTAACAAACCGCCTGCGTGCGCTTTACGCCAGTAATTCGATTAACGCTTGCACCCTCCGTATTACCGCGGCTGCTGGCGCAGGTTAGCCAGTGCTTCTGCCGGGTAACGTCAATGAGCAAAGGTATTAACTGCTCCTTCCTCCCCGCTGAAAGTACTTTACAGCGAAGGCCTTCTTCATACGCGCGTAAACGCATCGGGCTTGCGCCCATTGTGTGCAATATTCCCCACTGCTGCCTCCCGTAGAG
+
&%##'$(')*&(04-+2,**/0.60+).&'&'&)/,,((('&&%*$&'(0./,*'$&$$%/-2120..-01./.6-165456555722578275041:1.-)('&&$,.4)*+51..,'0//+,(+&'-898.,.-)4())1/))-)+-+313*.,$)&$$+,5,8:/'(,+(-6/*,,23*+/073448993;:844.--,-+/13-028*11/40&.')./&(+,.-5224:4,-..11&''./-07100.,..05;565*.-2*'++,(()+*.+7,)*/&%)255391/(4+498434.2-1(,...,1,.%)))((,07/00/&&&)*,%',/0506:0-+,-(*'('+2138-+*.-&-(+'%%&)/16-,3;:947/(+064;66100-,,,0.///134543.+003:57+.(*+7:2.00123295003/'0)()('..*+-:68.1-*&6,7;9:;;12*'(+/77.)'&-,27,.)+-4/7//02:40*)&$%)+)332;3//*,')(1-+0/01+--+-///7-4(0(((&$%%$&&0-:249-+,0,,)&**48237769346.132-./6/3,.1:66,++-1134;79::1(2.3;:29101/70./554((,2-3;68;--+.112/+*07.+,++-56'644:84+.2'0(9+&,41131899)+'3,10...017)%9&(+0+121*/99,64351204-7..-//*-.3*-)&$,)/1239/6(.'-/0'+-286)+,5506-/2/5650:8,+,,,,/06552147)/-')+6655763-('+20),,912+'*.582.108<8857979521212:6359')-05,667;7<;::81;626;-*))&(220100)//3/3;13/29/1620+/$&'()++'&&/541,/--/2032256'%$&&(.//244699:;998/4*&'.+6,,/37,*/.+0;2*(***853/-0.2.0,6539))'+-3467//+2,)'/**(,*217411+-.5/0/-,0,)+'186015(+(*+',5.4/;///9/9-,$.&+,/+%%($&*++.110022/0700112034(3-/+01/3)+2,,012010/2.51'/2(,244/0377-3((*)+/0,(,)&,()(+,/7/:34;5%&(,(/-,+&''%%%')13,:8115.019;0*/.,-0/7291115.4690*,.,,5,/8/3*(&**-.)
@499570e2-c9a3-49d6-8521-e5b9dd18410b ch=106 read=121164 start_time=2019-12-13T08:03:53Z barcode=BC01 runid=2c9cf7bc05858273f10e7d7ec552fc0bd742dc3e
CCAGTTTACCTTATTTACGACTTCACCCAATCATCAATCCCACCTTAGACAGCTCCTTCCTTGCGGTTAGGCCACCGGCTTCCGGGTGTTATCAACTCGTGGTGTGACGGGCGGTCGCTGTACAAGGCCGAGAACGTATTCACCGCGACATGCTGATTCGCGATTAGCGATTCAACTTCATGTAGTCGGTTGCAGGCTACAATCCGAACTGAATGGTTTTATGGGTTTTGCTTCACTAGCGGCTTCGCTTCCTGCACCATCATTTGTAGCGACGTGTGTAGCCAGGTCATAAGGGGCATGATGATTTGACGTCATCCCGCCTTCCTCCACGAAAGCTGTCACTGGCGGTCTCGCTAAGAGTCACAACTTAATGATGGTAACTAACTTGCGATAAGGGTTGCGCTCGTTGCGGGACTTAACCCAGCATCTCACGGCCTGACGGCGACAACCATGCACCACCTGTATCTCATATAGCTATCTCTCCATCTCTAGACGCTTTGTAAGGTATGTAAGACCTGGTAGGTTCTTCGCGTTGCTTCGAATTAAACCACATGCTCCACCGCTTGTGCGGGCCCGTCAATTCCTTTGAGTTTCATTCTTGCGAACGTACTACTCAGGCGGAGTACTTATTGCGTTAACTGCAGCACTGAACTTTGACATCAACACTTAGTACTCATCGTTTACGGCGTGGACTACTAAGGGTATCTAATCTATTTGCTCCCCACGCTTTCGGGACTGAGCGTCAGTTGCAAGGCCAGATCGTTGCCCTTCATCGCTGGTGTTCCTCCGCTTATATCTACGCATTTCACCGCTACACATGGAATTCCACGATCCTCTCCTGCGCTCTAGCTGCCTGCTGTGGTTTCTATGGCTTACTGAAGTTAAGCTTCAGGCTTTCACCACAGACCCTTGCTGCCGCCTGCTCCCTCTTTACGCCCAATAATTCCGGATAACGCTTGCCACCTACGTATTACCGCGGCTGCTGGCACGTAGTTAGCGTGGCTTTCTAACCAAAGTACCGTCACCCGGCTACTGCCATTTCCTGTAGCCGCCGTTCTTCCTTTATGAAGTTTACAATCCGAAAACCTTCTTCCTTCACGCGGCGTTGCTCGGTCAGGGTTTCCCCCATTGCCGAGATTCCCTACTGCTGCCTCCCGTAGGG
+
4($)83,,2416-/:4,113550.-28/2../786-//01),62240/2/**+*0*-704140*,++1)/35.-6,1,,4.0/090..04449*--,.+..9465550//(,,-*)#%%()-0424-7.(%%((+.00395'*625357898;:44/4.+-.+/)'&,)&06/)1-165-4+*(),.(,,612.%$&,(,+0-/.++0,)*'%#%)*7:+343;14:8-/16;5-*&%&*220352,-14/8+*+,/')+)&),'%($)('%'*-.-*((),+,.1/**++&,071/1,++--74</-+.-**%(.3+'.269,%'*)&)%&&&&'0022/2116/*//..1216-.&&(*+&*,4-0.4/334351,,.++1.*'(&)+./42.5/46,.144989<787<5-)'(/*11**&.00242.02$0&%(((*')-8836393:7767/.7/0'+)./3:274110//11120(,0076850'/)-%'0-/-020+1-.)%&&(-,-.-(,-'(*-662;301/7/&.485001+1)6/97*+-//226;546,,.0+,.1.-)+*&%)*-98:724:91357;;91:9110,/**770/()(%$&()*.842+,+*,0../1,-+002028373451411-1269/.,.++*&)''*+/(--0422/2,+,52+,/1..04867745711,63-147102+.()+1*'+*998.1///8637,;:5666002334-72<1/1'4+88-,,,+,23(*/),,-()*-0/9:766245,3,#%*+./6841.312/5<2/36;6::--()$)())*,4-4*+,-+0)*,11*)&&(*+,'''*)&*+'$%''&')37.,,+..5329034736.3.1*&+/91&876+6/1148/0//89<6/9/008551350/0-92-)1/81,,*''&0-4,6-9,42<484952/62.31-2150405/311::4314001466/-),*.%*0*()/*/040184/*,()$-23*-11:888--41*2))%'$%)+23<2/)*)---.8/4:974/,0-,/3,%%&)/+-7:255:44/+-16.---0/4:593;623341;33/:001:3855*9531<3/653-(/**6,*,%)0+5.()*)'(('),2*7;,*6.3*(
@a3a71281-f36c-4713-a793-5a5ea55eb57b ch=329 read=55677 start_time=2019-12-13T08:03:52Z barcode=BC01 runid=2c9cf7bc05858273f10e7d7ec552fc0bd742dc3e
TTGTTATGCACTTCGTTCAGTTACGTATTGCTACCTTTGCTCATTGACGTTACCCGCAGAAGAAGCGCAAGCTAACTCCGTGCCAGCAGCCGCGGTAATACGGAGGTGCAAGCGTTAATCGGAATTACTGGGCGTAAAGCGCACGCAGGCGGTTTTGTTAAGTCAGATGAAATCCCCGGGCTCAACCGTGCATCTGATACTGGCAAGCGAGTCTCGTAGAGGTAGAATTCAGGGTGGCAGCGGTGAAATGCGTAGAGATCTGGAGAATACCGGTGGCGAAGGCGGCCCCTGGACGAACTGACGCTCAGGTGCGAAAGCGTGGGGAGCAAACGGATTAGATGCCCTAGTAGTCACGCCGTAAACGATGTCGGCGGAGGTTGTGCCCTTGAGGCGTGGCTGGTACGCGTTAAGTCGACCGCCTGGGAATTACTGACCGCAAAGGTTAAAACTCAAATGAATTGACGGGGAATTTGCACAAGCGGTGGGCGTAATGGTTAATTCGATGCAACGCGAAGAACCTTACCTCTTGACATCCACGGGGAAGTTTTAGAGATGAGAATGTGCCTTCGGGAACCGTGAGACAGGTGCTACATGGCTGTCGTCAGCTCGTGTTGTGAAATGTTGGGTTAGAGATCCCTGGCAAACCAACCCTTATCGCTGTTGCCAGCGGTCGGCCGGGAACTCAAGGAGACTACCAGTAAACTGGAGGAAGGTGGGGATGACGTCAGTCATCATAGTACCACGACCAGGGCTACACGTGCTACAATGGCGCATACAAAGAGAAGCGACCTGCGAGAACAAGCGGACCTCATAAAGTGCGTCGTAGTCGGATTGAGTCTGCAACTCACGACTCCATGAAGTCGGAATCGTAGTAATCGTGGATCAGAATGCCACGGTGAATGCGTTCCGGGCCTTGTACACCCGTCACACCATGGGGATGGGTTGCAAAGAAGTGAAAGCAGCCTTCGGGAGGGCGCTTACCACTTTGTGATTCATGACTGGGGAATTTGAAGTCGTAACAAGGTAACCG
+
%/*2*&'$&#'-,725:72-8.+-10/05,10029)4-,-4:0;//.973;119.,-,-3*)-/+,&0%')))/&++434676;4**(()**+)(*4...731-,+)+30-.0,1,7+77*.0)2),-923/./2482-../(*(2*+02/5/9;.1263805:222,()/,*3/.),274:81%+('(%-)-3236888.6+(,*$%%'('/02475+&+-')(/+4-:*,6.+'-,+,03::5174-+-+,*++*+-/:;--*((/.466:32310/.+/..0.70)&,.54.+*,,---,.-/*06567/1-(((+..'-,)*.29),'3(**'(+,)29,*,35')+()+./88;;:372/0/124)1,701030//649*-,,-1312,3*(&'%$#++,.142/.2434(+.07/2-*(&*&&'))(1.268:(5-8;59811595::45+3.4.27-.3)&&(%#$%$)(/-//612.+-*0-,+0126*44;10..'..-/.0249454742/**&(%+1+,,///(%'&-.*'*+./*%''((,,-.+-2/.422,,/.,::649:,0*',+4/657661&0,12754.6756:3111147/:/.,-1391-1.))-)(#%&&+425)%').-(&*&+)5/''-+7755;453/233/6(5+5*130/71211240*))(+,/3&5-+(,*733349/*.+1+3-09;51+.01674&')+/95.0(+'+,-&(*//:2467)'')%**--)&&)+2.320.0001535('(&)('(554/*,./*(+&*81,++://1.,344;7+-3666989/505*8,.5+)*+,-35/./0-(++).12/(*.05223/91611'(&.-.500/642147/0198553').,-.5,+%*/.30((696738/203012./00)+(/.27241)+../),9/369,'(&('(+1/)+)'+,-88296((.(-),+2,07.,-4/.3344:4887343422+((*.('*3-../449771-0,0;29.
@35e30897-c3e4-4ffa-b0eb-655f8c4ac2cf ch=169 read=106803 start_time=2019-12-13T08:03:52Z barcode=BC01 runid=2c9cf7bc05858273f10e7d7ec552fc0bd742dc3e
CTCCCTACGGGAGGCAGCAGTAAAGGAATTTTCGGCAATGGGAAACCCTGACCGAGCAACGCCACGTGAAGAAGGTTTTCGGATTGTAAACTTCTGTTATAAAGGAAAAAAAGAACAGCGGCTGCAGGAAATGGTAGCCAGTACTTTATTAAGCCACGGCTAACTACGTGCCAGCAGCCGCGGTAATACAGGTGGCAAGCGTTATCCGGAATTATTGGGCACAAGAGGTGAAGGCGGCAGCAAAGGGTCTGTGGTGAAGCCTGAAGCTTAACTTCAGTAAACCATAGAAACCAGGCAGCTAGAGTGCAGGAGAGGATCGTGGAATTCCATGTGTAGCGGTGAAATGCGTAGATATATGGAGGAACACCAGTGGCGAAGGCGACGATCTGGCCTGCAACGGTAGCTCAGTCAAGCGTGGGGAGCAAATAAGTTAGATACCTAGTAGTCCCGCCGTAAACGATGAGTACTAAGTGTTGGATATCAAAGTTCCAGTGCTGCAGTTAACGCAATAGTACTCCGCCTATGGTAATTCGCAGAATGAAACTCGAAAAGGAATTGACGGGGGGCCCGCACAAGCGGTGGAGCATGGTTTAATTCGAAGCAACGCGAAGAGACCTTACCGAGTCTTGACATACTCATAAAGGCTCCAGAGATGGAGAGATAGCTATATGAGGATACAGGTGGGTGCATGGTTGTCGTCAGCTCGTGTCGTGAGATGTTGGGTTAAGTCCGCAACAGGCGCAACCCTTATCGTTAGTTACCATCATTAAGTTGGGGACTCTGTGAGACGCTGCCAGTGACAAGCTGGAGGAAGGCAGGGATGACGTCAAATCATCATGCCCCTTATGACCTGGGCTACACACGTGCTGCAATGGATGGTGCAGAGGAAGCAGAAGCCGCGAGGATGAAACAAAACCATAAAACCATTCTCAGTTCAGTTGTAGTCTGCAACTCGACTGCATGCTGGAATCGCTAGTAATCGCGAATCAGCATGTCGCGGTGAATACGTTCTCGGGCCTTGTACACACCGCCCGTCACACCACGAGAGTTGATAACGCGAAGCCGGTGGCCTAACCGCGAAGGAGCTGTCTAGGTGGGATTGATGATTTAGAGATTGGAAATCGTAACAAGGTAACCGG
+
**/,('.0(43.173*7853561(3*3,576/+,/11;117+)0*.:,,-554-*,6344231((*,(&+'*1206::.1/4+6,,.9;976;7:080/.1:+-.34210-*)156'7/5.-+&'')**0//58.--2-&*+*)-4.,3453074+.-5-,-506674443.,,+*.41.6083.5/.,2.51071,)(')54541+,.,-./+3/3,*'#%*,')+.,,&,)1./*-%&&*/+,40..,,.0-+(-*(+812/2***)/**)'+(+03:(17..,+-6505729//.--0)(+..2(.0)*,08-,*)*0)8(8(642435750220731286/0399956743*.30-3-/:7790//,2.+(*-)+*((*/00-*,2/4/0*-')'&$'+-/43--/')().17;:)&+-9:+*%)'.71237678,0-5.0-6.,(/,5756&21121//1+/328372857578(775;3130:'()<::7994558664*)/+*(&()-0543782('(*+,037:365++6/-)64,/7*.,-,*)-)/),-60/7:5*07.+,-22410/5239*-+(-1-7::897950.2+-.'/+-//5'%'%&&'()04)'+.110,+++-&.**(*191*3..8')*-//1730)*)20/00..0/1/,**-958,63214,&$%&('()./00216/011268989871-0),$(%&)+.,1,0,63)+,-3%&/136553:2',)*,-5.(&),+,38881364421509;523450/%%(+*0(*,./5-.11362((*+8.,,&''(40%58/3217979:68/./:::78'04-,.0107586).())2320.),-/22-'((4*1:795456740-.0*2.-%'0*$++')**,.'*'.3,24;;.0.))/6:93554;551,-.2/(008/0/367:8/5...43+*)$&'*)&(/52977-,/('(+-11&(-.856..///2230312/02999:59<766(777/9.--56()%&'(+0,-02/4.44,-,*-&&)((')-'(#'%'(0398::43/.*,212(*&(('&&()6463.(./-4:9++6**)*%*-&((++(-*/*)+*)*458;884.1/187:00
@628deac0-1459-4427-9117-2e5faa4c8f9b ch=400 read=70421 start_time=2019-12-13T08:04:03Z barcode=BC01 runid=2c9cf7bc05858273f10e7d7ec552fc0bd742dc3e
CTCCACCACAGGAGGCAGCAGTAGAATTTAATTTTTTCGGCAATGGGAAACCCTGACCGAGAGCAACGCCGCGTGAAAGGAAGAAGGTTTTCGGATTGTAAACTTCTGTTATAAAGGAAGAACGGCGGCTACAGAAATGGTAGCCGAGTGACGATACTTTATTAAGAAAGCCACGGCTAACTACGTGCCAGCAGCCGCGGTAATACGTAGGTGGCAAGCGTTATCCAGGAATTATTGGGCGTAAAGAGGGCAGGCGGCAGCAAAGGGTCTGTGTTGAAAGCCTGAAGCAACTTCAGTAAGCCATAGAAACCAGGCAGCTAAGAGTGCAGGAGAGAGGATCGTGGAATTCCATGTGTAGCGGTGAAATGCGTAGATATGGAGGAACACCAGTGGCGAAGGCGACGATCTGACGCAACTGACGCTCAGTCGAAAGCGTGAGAGCAAATAGGATTAGATACCCTAGTAGTCCACGCCGTAAACATTAGTGCTAAGTGTTGGATGTCAAAGTTCAGTGCTGCAGTTAACGCAATAAATTACTCCTTACAAGGTAATTACGTTCGCAGAATACTCAAAGGTGGCGGGGGGCCGCACAAGCGGTGGAGCATGGTTTAATTCGGAAGCAACGCGAAGAACCTTACCAGGTCTTGACATACTCATAAAGGCTCAGAGATGGAGATGGCTATATGAGATACAGGTGGTGCATGGTTGTCGCCAGCTCGTGTCGTGAATGTTGAGTTAAGTCCGCAACGAGGCGCAACCCTTATCGTTAGTTACCATCATTAAGTTGGGACTCTAGCGAGACTGCCAGTGACAAGCTGGAGGAAGGCGGGGATGACGTCAAATCATCATGCCCCTTATGACCTGGGCTACGTGCTACAATGGATGGTGCAGAGGAAGCGAAGCCGCGAGGTGAAGCAAAACCATAAAACCATTCTCAGTTCGTTATGATCTGCAACTCGACTACATGAAGTTGGAATCGCTAGTAATCGCGAGAATCAGCATGTCGCGGTAGATACGTTCTCGGGCCTTGTACACACCGCCCGTCACCACGAGTTATTAACACGAAGCCGGTGGCCTAACCGCAAAGGAAGGAGCTGTCTAAAGGTGGGATTGATTGGGGTGAAATCGCTAACAAGGTAACCGG
+
,+1*')+),%),%&&)-.//26-*','23.2.9;:<106<16102.*$'.))+(',-1--*(./2:;:;;54,53.6+)+*-'**',-6:9679//6.228533;46/30/-58/-.(*&..6&.*)*'&%$'(*/-,-12/005*%'(+5-+#&(/0:;0615+%'('+/30.1-,,121522.2/2/...-79+*****,))()(-,-**/6,33/0.7..-:'&*)&&.)(3*49;775/1*&%,+*++0997;70/,(-+(/822140,(+*11+-46750.,,+-,2.9.//1729936-,03)22.01....--(((,,/2-.+')&+')2/18561/../1381.)++.+3001/..93-,5,8268445/1448195569778640)0+(.+/78877410,.&'(*+/001,//0/823%()*)./.+('&*,1:;83771430.65,59//+03*.-&&&).07546852(+*(&(%*,.546223233:99.30'*-4603787787.144232.//200+*+**,.2)&'(*'(*(/-'0'$)*01.&&+(*2.&&&,+-'/)%(()'-586,79()+--76:5'9)1%)+(+*+*<908085/*--$0-%1(*,.0('&('(,+/6).(*%-**-255*/./+.29.-0/11$$%')95/-+.0-8876812.+1,/79.3,,2/;999;16261239:511102-3233421*311170,-/016.263.01472/0-0140'04(''(,/,5.++171099:8)5*6*-8,13401021/*++,.55:85/')-.666:01110/5/17274)(*-)*,685379<745588250097,,0+*'&)/(/1..0.2.139:5707//:698856771)1*))))&'*'')*++)++.-&*$()1*)--'(*397-366;99;57:<2,(2*.,*377992912283443436.0,*3-4.7868556.4/8///661-**456,+,*,13926471)%+)-033<211/68892:110++++5;74<5*)*(.++,*-,)/,++1+-)/)*,-2:5;877.,,0:593665*+.--,-).01,--.1;(0.449/-2)*(),0783-.,+'(5+(*&1(-2(/*4021.9
@9998d72c-2817-4fb0-8472-744c59ec72f1 ch=325 read=68181 start_time=2019-12-13T08:04:13Z barcode=BC01 runid=2c9cf7bc05858273f10e7d7ec552fc0bd742dc3e
TTGTTGTACTTCGTTCAGTTACGTATTGCTGGTGCTGAAGAAAGTTGTCGATCTTTAGCCGTGCCTACTTGCCTGTCGCTCTATCTTCCGGTTACCTTTGTTTACGACTTCACCCCAGTCATGAATCCTGAGAGTGGTAGCGCCCTCCCGAAAGGTTAAGCTACCTACTTCTTTGCAACCCCACTCCTGGTGTGGGCGGGTGTGCAAGGCCAAGGAACGTATTCACCGTGGCATTCTGATCACGATTACTAGCGATTCCGACTTCATGGAGTCGAGGTTGCAGACTCCAATCCGGACTACGACGCGCTATGAGGTCCGCTTGCTTTCTCGCGAGGTCGCTTCTCTTTGTATGCGCCATTGTAGCACGTGTGTAGCCCTGGTCGTAAGATTACCGCTTGTTATTGACGTCATCCCACCTTCCTCCAGTTTATCACTGGCAGTCTCCTTTGAGTTCCGGCCGGACCGCTGGCAACAAAGGATAAGGGTTGTCATTGCGGGACTTAACCCAAGCATTTCACAACACGAGCTGGCGAGCAATACATTGCAGCACCTGTCTCACGGTTCCCGAGGCACATTCTCATCTCTGAAAACTTCCGTGGATGTCAAGACCAGGTAAGGTTCTTCGCGTTGCATCGAATTAAACCACATGCTCCACCGCTTGTGCAGGCCCCGTCGAATTCATTTGAGTTTTAACCGCGGCCGTACTCCCCAGGCGAGTCGACTTAACGCGTGTTAGCTCGGAAGCCACGCCTCTCAAAGGGCACAACCTCCAAGTCGACATCGTTTACGGCGTGGACTACCAGGGCTAATCCTGTTTGCTCCCACGCTTTCGCACCTGAGCGTCAGTCTTCGTCAGGGGCCGCCTTCGCCACCGGTATTCCTCCAGATCTCTACGCATTTCACCGCTACACCTGGAATTCTACCCCCCCCTCCTACGAGATAAACGCCGGTATCAGGTGCAGTTCCCAGGTTGGGCGGGGATTTCACATCTGACAGCAAACCGCCTGCGTGCTTTACGCCCAGTAATTCCGATTAACTTGCACCTCCGTATTACCGCGGCTGCTGGCACGGGTTAGCCGGTGCTCCTTCTGCGGTAACGTCAATGAGCAAAGGTATTAGCACACTCCTTCCTCCCGCTGAAGTACTTTACAACCCGAAGGCCTTCTTCATACGCGGCATGGCTGCATCAGGCTTGCGCCCGTTGGTACAATATTCCCCACTGCTGCCTCGAGGGG
+
%'-'-&,*0172*.44+*1+**13/12//36:;:::/.-(**+*.-+(('$''.3,%&')&-'(&&%'()+194897/*,-10359;74.617024/:3/1;;25-+0186+99:.013601/.724)*))&&(*+/(()**381.0//-/3()(+,1+-/01693+37;1:;2+..7328.(+,0&)'&%%%&..,+,('&'%,,62,9*+%+*)((('&(/.35;598<89967***--&(*-/4-02211,,-;/3/58776/02+)())*()15:44'&5556'8,91/4;/.-**/1320$*/,04310/0,+).*)(+)+(.1/..()*//-./103/690/4.1-,,61439,,-..,-/--4+2./0/)).769620))&(&%++'*(*'.+,(*,3799::38&+'30496/002/./6/+-1232-4,(-2398/58.-45934-(,.)10277677584,(./5*.19/2'+4()&%&*,37252:80.0.-)'$#'('*.2:4-)'*'()1*'-('+))))**,&%$#$((&(&&'(,0),077802176580+)'**.).,-9344,/--,++,7:405759-71;5:342/0/14<99:973.54<:9<:59*..&-222',+7,;<16/+'+1-652.(.*+(*'%*.0)2-25/)'()%%'&(-./8../.6;<04),'$$*).4*001158;/-1+*)$('11753150-+-'&'1,*(+*.%(*'%081305.+--..:+028++,,87:.7)8+67875979:79<<3537/.-0-.../6:4-,*'(&+''+)*-70*/.4-*&-,//;;1.3/588758777-&%))3-991:(,7;325.073:8899'/005244;54.2)')*+,..+*+'&')/:1+.*(*.,//37344,3-20,..154:5,'(+&'%*-*0*&(1,/.-('*+.49$'%'#(&-00-,-+*+-+'(('%*,3+-:2.,.+11()$+,&413047-/1014340//72'0()(''(*+18;62.-/0+*)''---07*-9284/8/071/.2145506)($(+*++-))-((-546784595--*,-,,4344537331335:)/,4-1.*%&$#*005:+995608++./*-,(*(+21.(,+&)'%(+/+3+75;5550*,,.(.-4355182//1-12,12,30,.313*+-/*))('/301245793-0665554730-'11*%
@d707a882-6af7-413c-8290-a9d1d9dba8ba ch=109 read=154495 start_time=2019-12-13T08:04:14Z barcode=BC01 runid=2c9cf7bc05858273f10e7d7ec552fc0bd742dc3e
CCGGTTACCTTATTTTGACTTCACCCCAATCAGCTGACCCTACCTTCGGCCCGCTGCCTCGCGCAGTTGAAATGCGGACTTCGGGTAGTACCAGCTCATGGTGTGACGGGCGGTGTGTTACCAAGAGACCAGGGAACGTATTCGCGCGACATTCTGATTCGCGATTACTAGTAACTCCAGCTTCGTAGCAGGCGAGTTTCAATACAATCCGAACGAGACTGGTTTTAAAGTTTGGCGGCTCCACCTCACGGCATCTCTCTGTACCAGCCATTTGTAGCACGTGTGCTTGGCCCTACACGTAAGGGCATGATGGTTTGACGTCATCCCCACCTTCCTCCTGGATTAGCAGGCAGTCTCGCTAGAGTCCCTCAACTTAATGGTATTAACTAACGACAAAGGGTTGCGCTCGTTGCGGGACAACCCAACATCTCGACACGAGGCTGACGACAACCAGCCGCACCACCTGTCACCTTGTCCCCGAAGGAATTTCCTCGATTAAAGAGTAATGCAAGGGATGTCAAGTGTAGGTAAGGTTCTTCGCGTTGCTTCGAATTAAACCACATGCTCCGCTTCTTGTACGGGTCCCGTCGCTTTGAGTTTTAATCTTGCGACCATGCTCCCCAGGCGGAATACTTAGTAGATTGGCGGCACGGAGGGTGTTGAAACCCCCACACCTATGAGTATTCATCGTTTACAGCGTGGACTACCAGGGTATCTAATCCTGTTTGCTCCCACGCTTTCGAGGCCTCAGCGTCAGTTACAGTCCAGAGTCGCCTTCGCCACTGGTGTTCTTCCTAATCTCTACGCATTTCACCCGCTTTACACTACGATTCCACTCTCCTCTCTACACTCTAGATAATAACCAGTTTGGAATGCAGCACAGGTTGAACCCGGGTATTCCACATCCCACTTAATCATCCGCCTACGCTCCGCTTTGCGCCCAGTAAATCCGGATAACGCTCGCCACCTACGTATTACCGCGGCTGCTGTGGTTAGCCGTGGCTTCCTCCTTGGGTACCGTCATTATCTTCCCCAAAGAGACAGGCTTTACGGTCCGAAACCTTCATCACTCACGCGGCGTTGTTGCTGCATCAAAGGTTTCCCCCATTTGTGCAATATTCCCCACTTAACGCACTCCGTAGAAG
+
2/*-10(/)/+%3,(&)+12;:6166.+./0',,&*'19/,+/&&%&-'04*)//01733%%'(%0/)'+)$&'23:55796084.).2126'%*(*'./633/003271,+0,-1(*'&))+(')'&0)&17,,56444182+.)./07.78-,--1:1289:8;653325364121-/2595(+''%*+1,'&+/81.-%%&()-.2(&%%%'+--046,9<<-/4*+-;*0)()%&'/2(,0/.*/,(-,)**)*--0468:557<60:5+))+,%,+0/,)%''+*31)(-.),.+3*..,/-****0)2:')+86552-35/)+015951316.)/$7(,(.(-33/10/-0'&(())+++2)')..,--0.+3+-,((2*-.32/,,+06)12+2/235667359134;640)+.'')*(+-,-3()*34(')3.01103415)%%$&)('*(-,%)),-01028/72./*+'&)('(%%*-.0120/10//7,*&'(.432392/92::887-&&()/1141,)/.1.,+*$%'(+-+,25.'',/-0735.&((*(),10),-,)(((-&-*30,08(&(($'),,,%++:<,-.--09)++)('&(&,*7::+/03812633.,.+*&)&,&1(&))+-++.,/,*.,-+7.,-1*1795,&,&,3.*(&'',-89855824;7*+%'%)439886662-,1)5358+4.+1)+*4;2*0+72+'0,./941,*)*3998223349148+++,507('''(*038:6;9893(*6*41)+502-3))5:,.15302/205<850/9,'+.,/+++,+$#')+7-94555.0401//(++,---/0177-0)*-.6/-0;:.313110.)(%'%&+++(''+0*-1023415-++.-82,%)++.5/;8:;989;---,-553&(/-)(/(/-+')**.3/-&4+3/5-/,206,4..32+*---206--/-/+5-007764)619///90-7*(.-/-./*+*'*0*+.5.02,57*058.6;;0-3-&(),7--+**58--+../'&,*&-306-//0.130(+()*1,*-)&'2*'))*+,2+8..1.;2.8;6*%*.))30458767/99:,'%(%,)*&)&*+17,0((,&'
@b0db3e51-2960-4835-965d-098b425f0dc8 ch=216 read=76777 start_time=2019-12-13T08:04:14Z barcode=BC01 runid=2c9cf7bc05858273f10e7d7ec552fc0bd742dc3e
CCCGGTTACCTTATTACGACTTCACTGATCATGAATCACAAGTGGTAAGCGCCCTCCCGAAGGTTCATTTCACCTACTTCTTTTGCCAGCCCTCCCCATGGTGCTGACGGGCGGGTAGTACAAGGCCAGGAACGTATTCACCGTGGCATTCTGATCCACGGTTAACTAGCGATTCCGACTTCATGGAGTCAGTTGCAGACTCAATCGGACTACGACTTTATGAGGTCCGCTGCTCTCGCGAGGAGTCGCTTCTCTTTGTATGCGCCGACTGTAGCGCGTGTACTGGTCGTAAGGGGGCCATGATGACTTGACGTCATCCCCACCTTCCTCAGTTTATCACTGGCAGTCTCTCCTTTGAGTTCCCGGCCGGACCGCTGGCAACAAAGAAGGATAAAGGGTTGCCTTCGTTGCACGGGATAACCCAACATTTCCACAACGCAGGCTGACGACAGCCATTACAGCACCTGTCTCACGGTTCCCGAAGGCACATTCTCATCTCTGAAAACTTCCGTGGATGTCAAGAGATAAGGTGGTTCTTCGCGTTGCATCGAATTAAACCACATGCTCCTTTCGCGCGTACGCAGGTGTCCCCGTCAATTCATTTTGAGTTTTAACGCGGCCGTACTCCCCGGGCAGTCGGCTTAACGCGATTATCCGGAAGCCCGCCTCGGGGTACCAAGTCGACATCGTTGCAGCGTGGACTACCAGGGTATAATCCTGTGCTCCCCACGCTTTCGCACCTGACGTCAGTCTTCGTCCAGGACCGCCTTCGCCGCAGTATTCCTCAGATCTACGCATTTCACCGCTGCACCAGATTCTACCCCTCTACGGGGATCAAACGCCGGTATCAGATGCAGTTCCCAGGTTGGGCCAGAGTTTCACATCTGAAACCCAACAAACCGCCTGCGTGCGCTTACGCTGATGAATTCCGATTAACGCTTGCACCCTCCGTATTACCGCGGCTGCTTTGTGGCTGGAGTTAGCCGGTCTTCTTCTGCGAATTGTTAACGTCAATGAGCAAGGTATTAACTTTACTCCCTTCCTCCCCTTTAGAAATTGCTTTACAACCAGGCCTTCTTCATACACGCAGCATGGCTGCATCAGGCTTGCGCCCATTGTTACCAATATTCCTGCTTGCCTCCGGCGAGAACAATATCAGCACCAACAGAAGGTTCAAAGAGACGCGACGGCTTTCTTCCAGCTGCCAGCAATGCGTAACGCAG
+
.7-,*1)(.*+)%-'$*&%%()'&*&&*02#$'&2-.)+(,*++2147*++,1'*/*)(--*3+*%$%&('(0,/**(*),25/)('+%+/-(549.$'(2.,%**007:75-4'&'%')34/4021$2/15114-0.)$''%1+71..*'%'(862//,(1.')+0../318:2*+'*(+%&(00+-,.'3,7-.%'0-/7-9.3*0,4611'&'%',%$$'+,444))*'(,--1.2,*-,&*+*,.0436/55)*,,24700,&%&))'%(*'+**%%#%(-5353-5**02/*30*(*)*(&''*+-366899/2.*(3/143415167;9344411($#%&**0210-)+*-*--/281,2274;8424885:24/394*('',2/01+))/2-7-1'&-.++1,*$%(203)+),42-/0,37*/)'*,-606//5411)3424.348*3%')-//.09454567-03;;9582/04230,.-2:723/0,)()')10-+--*)*21602,.0..()(*()*-++',/1**-0,4-:-,,&24%%'/('1/-7.100,1//+/2*%%%&'/))(%&$+''&&(.1*&*60:7<941:7/+),+99:*(&%&&(()-,+,+963-')*(&**,.&)*')'*'(('+),*8,-*,(%))('-756,'%#$$'(2-124769589,05&-(334387644,0&%*/*-.-,*+67./,)++031*%(%&-3.,.0.55,++2124-/-/07/46,),-4-300597;778;'2&'-+-:8946-02320-..0-,04/-25/46(3'*$()13910)0250&,2-4*),$%(++0()$..(3/0).28:947560,.)&-+3-5268080.-/186-+.-232*)*%)*&*&*012.2.1;7352131.((%$'-.*,++'*&*./2%%(('+*)(-(%)'.6600(%&'(')-,(..520-,/),))))&"$(&*,7.*04.-,*.**2))/-,+%*+/*.10.-'..061000332+*2,-803)*()$.//:5,56)).5+%%*''$)'&')$'(&$'+-.02$('%(+0-084/0,,'+)*%/.*,+.**)*),)'4**77*4/6:.-28++&',(/+/02521'&&%$',.,//-&$%%(&('&*+009102.146,4)*1)-)&&&,,(&'+,3*-*..&+).72-3/2'%&($%)'&%'%)+&/0*1*($%"$
@7a026307-879e-4440-9ef5-5f15f9431a19 ch=271 read=81257 start_time=2019-12-13T08:04:25Z barcode=BC01 runid=2c9cf7bc05858273f10e7d7ec552fc0bd742dc3e
CTCCTACGGGAGGCAGCAGTGGGGAGTATTGCACAATGGGCGCAAGCCTGATGCAACCATGCCGCGTGCGGCTTCGAGTTGTAAAATTACTTTCAGCGGGGAGGGAAGGGTAAAGTTAATGCAACTTTGCTCGATGACGTTACCCGCAGAAAACACCGGCTAACTCCGTGCCAGCAGCCGCGGTAATACGGAGAGTGCAAGCGTTAATCAGATTACTGGGCGTAAAGGCGCACGCAGGTTTGTTAAGTCAGATGTGAAATCCCGGGCTCAACCTGGGAACTGCATCTGATACTGTAACTTGAGTCTCGTAGAGGGGTAAATTCCAGGTAGCGGTGAAATGCGTAGAGATCTGGAGGAATACCGGTGGCGAGCGGCCTGGACGAACGGCGCTCAGGTGCGCTGAAAGCGTGGGGGGGCAAACAGGATTAGATACCCTGGTAGTCCACGCCGTAAACGATGCGACTTGGAGGTTGTGCCCTTGAGCGTGGCTGGAGCTAACGCGTTAAGTCGACCGCCTGGGGGGTACGGCCGCAAGGTTCGTCAAATGAATTGACGGGGGCCCGCACAAGCGGTGGAATGGTTTAATTCGATGCAGCGCGAAGGGCACTTACCTGGTCGCGGCATCACGAGTTTTCAGAGATGAGAATGTGCCTTCGGGAACCGTGAGACCAGGTGCTGCGCATGGCTGTCGTCAGCTCGTGTTGTGAAATGTTAGGTTAAGTCCGCAGCAGGCGCAACCCTTATCCTTTGTTGCCAGCGGTCCGGCCGGGAACTCAAGGAGACTGCCAGTGATAAACTGGAGGAAGGTGGGGATGACGTCAAGTCATCATGGCCCGCGACCAGAGACTGCCGTGCTACAATGGCGCATACAAAGAAAGCGACCTCGCGAGAGCAAAGGCGGACCTCATAAAGTGCGTCGTAGTCCGGATTGAGTCACAACTCGACTCCATGAAGTCGGAATCGCTAGTAATCGTGGATCAGAATGCCGCGGTGAATACGTTCCCGGGCCTTTAACACACCGCCGTCACACCATGTGAAGTGGGTTGCAAAGAAGTAGGTAAGCAACCTTCGGGAGGCGCACACACTTTGTGATTCATGACTGGGGTGAAGTCGTAACAAAGGTAACCGAAGATAGAGCGACAGGCAAGTAGGTGCTACAAAGACAACATACATGTGAAAAAAAAGA
+
'&0'(.0*-,%&&%(*,.03.-,'&&)+.2+**+0:22;81.10626;8111119-898868434**&$'&$&.,)$(,*#((/0&-)'),48.(-+)).,(..*,*.,)))20+0+3)-*0*'&&(')234'&*()..14/1:/-1-+.(()(115,,.+/.,.28134441,)&(..3416-2-.'5*1,&$(,-2740662-3,+,,*--2-46<:7953;:019244.1.0-/109<05:77137')*,+,.164-*4/*6600/-'40336101.0655142100(1/-(-(&&)+*./114444,'./25-15:3.9*(+%'%*+.7644:7346946,,.018892.32-6129:7:342/))32-1+*'(,/5*$*+***)+/2-+/0/,&%%&*,*)-202-//,&)/08.3(1,'2,**210091-/2600045/00181247710)*$%'*+-022.-.07+.118*-31./0155621-.*++.46/--+--9...-,.4:8988861*($'',,963/3/*..12.'--(-++,/61606937;8-04))/.12+++0-44.,'(()+;;5;5<2/.43/0).*,')1)+),(%))+2801+*(&&)(%%**,,(&*+4;5/--&)(/+)&%&'$1(+9959*21**.066612-5)&+(2+.243'(+1294506654:434556851:2+*),/4/8/)5:8;3/1237,.*))'(/.&.'&*2+)4+01.+3-+,7,,66676:55)00131<9162304-(,*--888894210019;41111.//)-*()'/4.-2557788,6-477:8-1023:,%(&)*631''%$&"'(',/6644-;.-9401)*,-08-('''$&)*-8553.-(*&%)43+)**..+/-/124294-1478:938.55/-03,50&%&)'$'+++++).114//3/6/.,4'3+748533/*-.2/225853221329768/%..:877;84933820,+2*+(('%$$%'(-/3799-1404249.,+'%&*'(.473:*6,70'(+(*)1,,-+)/14244;4+8-%(3)()&&%)+-49:45582<10022211880+--/(+,-88:89:*,*,4:96-,,*./41/4469:16742++.*.'2%$$&(.51.,4)&*+++0*3+)***,/60.+#%
@7390eb33-db8c-4361-845a-83c28021adb1 ch=86 read=111798 start_time=2019-12-13T08:04:23Z barcode=BC01 runid=2c9cf7bc05858273f10e7d7ec552fc0bd742dc3e
CCGGATTACCTTGTTACGACTTCACCTGATCATGAATCACAAAGTGGTAAGCGTAGCGCCCTCCCGAAGGTTAAGCTACCTACTTCTTTTTTAGCCCACTCCCATGGTGTGACGGGCCGGTGTAATGCAGGCCAGGAACGTATTCACCGTGGCATTCTGATCCACGATTACTAGCGATTCCGACTTCATGGAGTCAGGTTACGGGCACAATCCGGACTACGACGCACTTTATAAGGAGTCCGCTTGCTCTCGAGTCCTTCTCTTTGTATGCGCCATTTGTAGCACGTGTGTAGCCCTGGTCGTAGGGCCATGATGACAGCGATCATCCCACCGCTTCCGGTTATCACTGGCGATCTGCTTTGAGTTCCCAGCCGGACCGCTGGCAACAAGGGATAAAGAGGTTGCGCTCGTTGCGGGACTTAACCCAACATTCCACAACACAGGCTGACGGCAGCCAAAATTGCAGCACCTGTCTCCACGGATTTCCCGGCATTCTCATCTCTGAAAACTTCCGTGGATGTCAAGACCAGGTAAAGGTTCTTCGCGTTGCATCAGATTAAAACCACATGCTCCACCGCTTGTGCGGGCCCCGTCAATTCATTTGAGTTTTAACGCGGCCGTACTCCCCAGGCGGTCGACTTAACGTTAAGCTCCGGAAGCCGCCTCAAGGGCACAAGCCTCAGTCGACATCGTTTACGGCGTGGACTGCAAATTATCTAATCCTGTTTGCTCCCACGCTTTCGCACCCTGGGCGTCAGTCTTCGTCCAGGGGTGCGCCTTCGCCACCAGTATTCCCTCCAGATCTCTACGCATTTCACCGCTACACCTGGATTCTACCCCCCCTCTACGAGACTCAGAAACGCCGGTGGATGCGGTTCCCAGGTTAGGCCAGGGTTTCACATCTGACAACTCGACATACCGCGTGCGCTTTTACGCCCAGTAATTCCGATTAACGCTTGCGCCCTCCGTATTACCGCGGCTGCTGGCTGGGGTTAGCCGGTGCTTCTTCTGCGGGTAACGTCAGGCAAAGGTGTGCTTTGCTCCTTCCTCCCGCTGAAGTACTTTACAACCCGAAGGCCTTCTTCATACACGCAGCATGGCTGCATCAGGCTTGCGCCGGTGGCGTATTCCCCTGCTGCCTCCCGTAGAACAATATCAGCACCAACAGAAAGGTTAACACCAAAGACGCGGTAACTTTCGCTGGCGCCAGCCAATGCGTAACTACCACC
+
+2,/'/,,/413*..',503540+/)%&*27,0./674*,,/()(&&,'('''#$$'&'0/,-2-'(()),1*/&,+-01($''/+8/3(($(%,/.%'(/9,.15*,)%'%0'0/6'0+3-/&++%*+)239-:7884/124<8462.,()+,220'*,,4)'')+/5*(%%#%()./*),/499:2431+-..&,.04),)/(*%'*4),.-/+))$&(//-1,--74.-&&-+&&)-3,./,)**+3+&$)&-.,6.0)23*)2143645972:+,-...-0(0$'$&'+/5*++355/0/)+-*.)$'$'%&%#%'$&*66+10'$-*%'/+.+-(0/*+;470151/).*'%&',('*03:28-%*-,229272455;55+812(431877++%*(5+''%&(-,2:380;840.1/,.1*.,.-044'%&+'($&$&14/0*++&-.)0,(*)%%$$))*,./2,,..*,*%'*)&+6)6*%('&%((''))*,31.)(+0,-20/.-.2;74)&('(*(-6201017(0*5;4431030,8+,,01,+*2)478-86))$*'..55104..0-,-12(.+,71)(()&+)1./6;83,+0:8*.*++.,413'(+2-801*%-,5*+-..4-2*-%'%&(%(')+-.++((%+(%'(+,,,*2()()++%+-+1**/5314024./32(+'..+1/8103-0-+,-3-.1/1/.51005;1(,+3.)%-,*+*+,*+'))(()26657777877::448')614)%%'&*'&'(&)'$(%%+63503-&'3&&'-.632.).+-/3:01478333-.(,)&&,,-600-533351--/02..(1,5361*+1/)-.(,-0024767&7606+()0,.,%/312++*+-95-,.../-.,*+($%%%%&%%&''')-1680-+,+,(.,0/**/0253:27,.-8.820.1.)*%+00-15,2116/1:6/3.--.//.4.+..)+/2106/&-.030;..42319+61-.2-).*''(*09--1.(,%&'**',-34000%'35.(-*'+-&+(+/0-++-'75.+.(2(-*%&)393341/&-+.)20+../0213146.78-3+%*/4/+&,%%$#()2+561*()-0108205'&')..31.7/22:0,0)++-2,('-,(-*8/3//%*)('%)&+)*($#&&&)((%$$**..,/50)5)6-4*3,)/'''%&'$%"
@04bb7c84-9ff0-4fce-b73b-9ea88e46f44b ch=149 read=64805 start_time=2019-12-13T08:04:34Z barcode=BC01 runid=2c9cf7bc05858273f10e7d7ec552fc0bd742dc3e
CTCCTACGGAGGCAGCAGTGGGGAATCTTCCGCAATGGACGAAAGGTCTGACAGACAACGCCGCGCGTGATCGATGACGGCCTTCGGGTTGTAAAGCTCTGTTAATCGGGGACGAAAGACTTTTCTTGCAAATAGTTAGGAAAGGATTGACGGTACCGGAATAGAAAGCCGGCTAACTACATTACTTAGCAGCCGCGGTAATACGTAGGGGTGGCAGAAGCACGTTTATCCGGAATTATTGGGCGTAAAGCGCGCGCAGGCGGATTGGTCAGTCTGTCTTAAAGAAGTTCGGGGCTTAACCCGTGATGAGATGAAACTGCAATCTAGAGTATCGGAGAGAAAGTGATTCCCTAGTGTAGCGGTGAAATGCGTAGATATTAGGAAGAACACCAGTGGCGAGGCGACTTTCTGAGGACGAAAACTGACGCTGAAGCGCGAAAGCCAGGGAGCAGGTTAGATACCCCGGTAGTCCTGGCCGTAAACGATGGGTACTAGGTGTAGGAGGTATCGACCCCTTCTGTGCCGGAGTTAACGCAATAAGTGCCCCGCACCAGAATTACGACCGCAAAGGTTGAAACTCAAAGAAGGTGGCGGTTACTGGCGAACAGGTATGGTTAATTCGACGCGGCGCGGGCGCCACCGAGTCTTGACATTGATGGACGGGAACTAGAGATAGTTCTTCCTCTTCTTCGGAAGCCAGAAACAGGTGGTGCACGGTTGTCGTCAGCTCGTGTCGTGAGATGTTGGGTTAAGTCCCGCAACGAGCGCAACCCTATCTTATGTTGCCAGCACTTTGGGTGAAGAACTCATGAGAACTGCCGCAGACAATGCGGAGGAAGGCGGGGATGACGTCAAATCATCATGCCCCTTATGACCTGGGCTACACGCGTACTACAATGGGAGTTGGAGGCAAGAGCAATACCGCGAGGTGGAGCAAACCCGAAACACTCTCTCGAGTTCGGATCATGACTGCAACTCGCCCACGTGAAGTCGGAATCGCTAGTAATCGCAGGTCAGCATACTGCAGTGAATACGTTCCCAGGCCTTATTACACACCGCCCGTCACACCACGAAAGTCAGAGTGATTGCTTGCCCAAAGCCGGTGGGGTAACCTTCAGAGCCAGCCGTCGTGGAGTCGATGATTGGGGCAGAAGTCGTAACAAGGTAACCG
+
).05**+.3-.3-.55,47598*.+415:/-++...8;56*+0),,768643)*424/.-/-*,*&&+&&)((,-,.40828230,6423((.65,-0-,+)*3-55'*/-'%&)/.('$'),7/2:333:99//7.'-(--(+*%/2/06,9102/2019/&$..0),.&&(+-0),,-&+(%%*&&'(&)1,4,,+,0+,(.)+'*)+**.42*'+*')%((-0(&+,.')'+-.&0(.0.*+..4.'()*++.50-3,(,(.(-*,4)*,01/2/5,010%(()3;4&652.2/5-/20))+**)%&+/)&0/).(/&-*//**&()103.+*((&(**(%),*4,1(),4530-./095.230,/3358896*2-(01+.+-5868:+,,-3/)''+)++.47/)'&&*.-2+,47/,++(**+*..)''*+.-2,-/8&,)(%*,*10*/*(,../44/,60//525-0082/2*-&)+-,42''(,+..600(',,))&-)++-).46./6447889832**/13012-6--.'&'%+43,',$&$(((*+++,++26*.5;*1).*'(/+*2957)%)(')+,*'))'&&),3)')))/(*'+')*)*3)5+841(.&$(/+,-./+.')(%'(((+-1230-0,/0--.0.$$%)',-*,.*+-..4890,33.40018169516,6-.2.',3/5$2().667635478;5550)*%**76+/+,-(3*(.+*(.*)44-82.-+02)'*,-%%')-.555181++/51:2210900;211,,-9:070,*()()/*+-+.0,+(*'+,9824(()1)+/3454.1.+/,52+3:8175787:::<-,,687354/95.+6550*2:.,0)+/.-*,*/0211**+/07261'',/*,()),0'$(&(03//1953//+0,48/-/0<:59)*/461566422.,+'(,504:7/.$&)%(,,2/0,/0')+*(-,//30./2,5165865--++07231742937/*.++)*%(/%2223;:896670/,&17413/'0()*)**,1*-.''&')-,.)+,*.+.),-/*&)&'')&%'&&%()',41+10/84372403:1..+$$''&,00(42/0/(+'*$%').000238/9:42)(++(,1-./7388)0**/+2*
@5b730a6c-2752-4298-98fd-532519f07bb5 ch=323 read=70021 start_time=2019-12-13T08:04:34Z barcode=BC01 runid=2c9cf7bc05858273f10e7d7ec552fc0bd742dc3e
CTCCTGCAGGAGGCAGCAGTGGGGAATATTGCACAATGGGCGCAAGCCTGATGCAGCCATGCCGCGTGTATGAAGAAGGCCTTCCGGGGTTATAAAGTACTTTCGGCGGGAGGAAGGGAGTAAAGTTAATGCAGCCTTTGCTCATTGACGTTACCCTGCAGAAAACACCAGCTAACTCCGTGCCAGCAGCCGCGGTATTGTGCGGAGGTGCAAGCGTTAATCAGGTTACTGGGCGTAAAGCGCGCACGCAGGCGGTTTCGATCGAATGTGAAATCCCCGGAGCTCAACCGCAGAACTGCATCTGATACTGGCAAACGAGTCTCGTAAGAGAGTGCAGAATTCCAGGTGTAGCGGTGGGAAATGCGTAGGGATCTGGAGGAGGAATACCGGTAGCGAAGAGCGGCCCCTGGACGGGCTGATAACTCAGGTGCGAAAGCGTGTAGAACAAACAGGATTAGATACCCTGGTAGTCCACGCCGTAAACGATGTCGGCTTGGAGGTTGTACCTTGAGGCGTGGCTTCCGGAGCTAACGCGTTAAGTCGACCGCCTGGGAAATACGGCCGCAAGGTTAAAACTCAAATGAATTGACGGGGCCCGCACAAGCGGTGGAGCATGTGGTTTAATTCGATGCAGCGACCTTACACCTGGTCTTGACATCCACAGAGTTTTCAGAGATGAGAATGTACCTTCCGGGAACCGTGAGACAGTGCTGCATGGCTGTCGTCAGCTCATTGTGAAATGTTGGGTTAAGTCCCGCAACTTGAGCACAACCCTTATCGCTGTTGCCAGCGGTCGGCCGAACTCCGAGACTGCCAGTGATAAACTGGGAAGGTGGGGATGACGTCAAATCATCATGCCTTATGTGTAGGGCTACACACGTGCTACAATGGCTGGTACAGAGAGATGCAATACCATGAGAATTGGAATAGGCTTTAAAACCAGTCTCAGTTCGGATTGTAGGCTGAAACTCGCCTGCATGAAGCTGGAGTTACTAGTAATCACTTGAATCAGAATGTCGCGGTGAATACGTTCCAGGTCTTGTACACACCGCCCGTCACACCATGAGAGTTGGCAATACCCGAAGTCCGTGGGCTAACCGCAAAGGCAGCGGCCGAAGGTGAGGTCAGCGATTGGGGGTGAGAAATCGTAACAAAACAGCGG
+
&'*0--1.)2%(*)()'),-.+.(,(+/50.,**,80/8400.21*,2010441.-1114451,/5744240//&(((/.77;3-.67-0-',(2---1269<-()))./(-.'3+40%'(.71..+0*(&/+&+*.6,,7782340/2.5/+82&$''&(-02/+,.+''''4.447824375-0/'/705000-('&%('.,5)*-,.13(.,-121302,/'/0/13450//-281*-02*2(-%3-.79+9698-'%+++,20,.'*6/+266)-+'((,.3,/+&'&''-+5221//*(*-.5332/.1(-%%&')7747/(&('&'(*./*)+.*/,*22..*(**4,-/'&**(**233379:6777:4-1,(/*//..3034-&+))/-'(*+&-.72.)/679),&+&''%'&./4217443&&&'&&((%#()1,1+7+10*.%1+/+./536&%('0,-41201/57112:1-))+&./2(0.1+'%*),0)##*&()*+2736835-)***-0*+,126.,'(.:29,32/*24-26152+*,*(-1/216.3/4*217/;;307789.+)**-,.),-,8,46+(*+.7:62,*&%'),54620/8,76495;/.-.+42'+'))('%%&&/83-+-0/1,*,046/-+,('(,53-0*)**.54410*'%(%6.6*4*-8127557951444.112899856/6///675./++,/0&.('+//32,,.3+1/076715/7.+-*%&%$(%.-%11/25*-,,.4%%,&'*%)))*+-747,5.,((,(/0$'%('/1&31%&()*.151-,/1/-1*5+0070224266333:700+/-,-098+022/000137-,,+*,*%)+-666,283,6,,-25566.+)((*+3.+/...66&(*+&(%/&4)($#(&')09/+:<7120025563586831,2,*,)./.1.24'),.&+)(()*+-/,'(017('(('(4,221300,%'%)*,*42326699702*644642244465-&8:9.6.--34/2-14./74...,-.19563.,)*18.8/1:7426.*+,.,/+/4)*01)+8872425'.,+)032:02/12/-)%%/3.10132+2.1056)-,+&//**,&&%$$%((()**3.4
@55eeff2f-7dfe-4110-b96a-c6f158a700bd ch=197 read=62532 start_time=2019-12-13T08:04:34Z barcode=BC01 runid=2c9cf7bc05858273f10e7d7ec552fc0bd742dc3e
CTTGCTCCTGGGAGGCATGATAGGGAATTTACCTTTCGGCAATGGAAACCCTGACCGAGCAACGCCGCGTGGGAAGAAGGTTCCGGATTGTAAACTTCTGTTATATAAAGGAAGAACAGCGGCTACAGGAAATGGTAGCCGGTGACGGTACTTTTATTAAGCCACGGCTAACTACGTGCCAGCAGCCGCGGTAATACGTAGGTGGCAAGCGTTATCCGGAATTATTGGGCGTAAAGAGAGGGCAGGCGGCAGCAGGGTCTGTGGTGGCTGAGCTTAACTGGTGAAAAGCCATAGAAACCAGGCAGCTAGAGTGCAGGAGAGGATCGCGGAATTCCATGTGTAGCGGTGAAATGCGTAGATATATGGAGGAACACCAGTGGCGAAGGCGACGATCTGGCCTGCAACTGTCCAGTCCAAGCGTGGGGAGCAAATGGGATTAGATACCCTGGTAGTCACGCCGTAAACGATGAGTACTAAGTGTTGGATGTCAAAGTTCAGTGCTGCAGTTAACACCAATAAGTACTCCGCGCCTAGATAGTACGTTCGCAAGAATGAAACTCAAAGGAATTGACGGGGGCCCGCACAAGTGGCAGTGGAGCATGGTGGTTTAATTCGAAGTAGCGCGAAGAACCTACCAGGTGTGACATACTCATAAAGGCTCAGAGATGGAGAATGGCTATATGAGATACAGGTGGTGCATGGTTGTCGTCAGCTCGTGTCGTGAGATGTTGGGTTAAGTCCCGCAACAGGCGCAAGCACTTATCGTTAAGTTACCATCATTAAGTTGGGACTCTAGCGAGACTGCCAGTGACAAGCTGGAGGAAGGCGGGGATGACGATCAAATCATCATGCCTTATGACCTGGAGGCTACACGTGCTACAATGGATGGTGCAGAGGAAGCGAAGCCGCGGGTGAAGCAAAACCCATAAAACCGACCTCAGTTCGGATTGTAAGTCTGCAACTCGACTACATGAAGTTGGAATCGCTATTAATCGCGAATCAGCATGTCGCGGTGAATACGTTCTCGGGCCTTGTACACCGCCGTCACACCACGAGTTGATAACACCCGAAGCCGGTGGCCTAACCGCAAAGGAAGGAAGGCTGTCTAAAGGGATTGATGATTGGGGTGAAGTCGTAACAAAGGTAACCGG
+
())(*.2-'*+(%(,,$$&%()**&-'1.,&''*0,44;88:0//&*,*-/--.28.,)+,.//2965022)'*(%-*-107/'8,/03.//4)-/908648102*65,0+21.47+%*)/;5547(/*+/,-/65+/.5+1.0/0)',++,-3/,124-+/...22.-.3.1/11549;/10*(+0+0.81-9/,/:9;7972:11847646.../.+0,/4+..(+8567840,**&0.()+3:300,))((+182113/4/()'((,)&'&&.+201&'(*/32),4-./,,13,911883333++)**77673/-*.4015**1'5'8(58330010/88190(/*))2312(++,&*)-06.//)-/2::49:/;/,+1/...-.//11/34240323+,%%$/)-.59&-)()5:97:.(,-:<822;-)/++*0,03:2+*535541())/2426;90*$'''&&()-+52588;9:894998:5038:4480/*++./2723.$-+2/.71-./1.3*'*')2.&'(+)-30457:723/.()284-940267</-..164534&*43,.:-)*.0/&&$&')&5547000&.'%*/4494-;4:6.,('&(&+).'(-)-,.'((.1+(')(3*-/63)000-.491-3.01**+,-880-,.,5.84344,-1116626/4879::8577354833456.,---:9:99916...0188;-253:4/*+.5))+4+7((1//25*%()&',01:8-7,+)4104////.907/4262;:79:50%##%&(10*),*&*,-5-.,))-9:/,0+2-414;;/3886.+&'(1:924365./%+)),,/0/7941/')-004+())*86,'*+-/:.+*+0479+.'/))))+&))).:210,/)++1++*55(3:2/1399,12&%%&)+')+39*/'3+,++,,/.4806-..531/'(*5-,-'&/,9.9987400()(*(,-45*'012+011168948/7421:23:3351.3,8993340124133.83*,0***0)&()-++4/./-2,++5,),/,2323-/,1'(37773755*+/,,*(&%%(*0/05*.1+)0+&0--...+1/-5.)(-,,,,-+,.2349-,0/58866:
@8faf7911-3c82-42e8-8098-11a691541e87 ch=138 read=85613 start_time=2019-12-13T08:04:41Z barcode=BC01 runid=2c9cf7bc05858273f10e7d7ec552fc0bd742dc3e
TGCTTATCCGTTCAGTTACGTATTGCTGGGTGAAAGGTGTCGGGTGTCGCTATGTTAACCTTTCTGTTGGTGCTGATATTGCTCCTACAGGAGGCAGCAGTAGAATTTTCGGCAATGGAAACCTGACCGAGCAACGCCGCGTGAAGGAAGAAGGTTTTCAGTTATGTAAACTTCTGTTATAAAGGAAGAACGGCGGCTACAGGGAAATGGTAGCCCGAAGGTGACGGTACTTTATTAGAAATACGGCTAACTACGTGCCAGCCGCGGTAATACGTAGGTGGCAACGTTATCCGGAATTATTGGGCGTAAAGAGGGAGCAGGCGGCAGCAGGGTCTGTGGTGAAAGCCTGAAGCTTAACTTCAGTAAACCATAGAGACCAGGCAGCTAGGTGCAGGAGAGGGATCGTGGAATTCCATGTGGTGAAATGCGTAGATATGGAGGAACACCAGTGGCGAAGGCGACGATCTGGCCTGCAACTGACCCTCCCAGCGTGGGGAGCAAATGGATTAAGATACCTAGTAGTCCACGCCGTAAACGATAAATTACTAAGTGTTGGATGTCAAAGTTCAATTAACACAGTTAACGCAATAGAATTACTCCGCCTGAGTAGTACGTTCGCAGATGAAGCACTCAAAGGAATTGACGGGGGCCACGGCGTTGGAGCGTAATGGTTTTAATTCGAAGCAACGCGAAGAACCTGGAATCTTGACATACTCATAAAGGCTCCAGAGATGGAGAGAGATAGCTATATAGAGATACAGGTGGTGCATGGTTGTCGTCAACTCGTGTCGTGAGATGTTGGGTTAAGTCCGCAACGAGCACCAGCCCATATCGTTAGTTACCATCATTAAGTTGGGGACTCTAGCCCGGACGCTGCCAGTGACAAGCTGGAGGAAGACGGGGATGACGTCAAATCATCATGCCCTTATGACCTGGGCTACACACGTGCTACAATGGATGGTGCAGAGGGAAGCGAAGCCGCGAGGTGAAGCAAAACCCATAAAACCATTCTCAGTTCCGGATTGTAGTCTGCGTAAATACATGAAGTTGGAATCGCTAGTAATCGCGAATCAGCATGTCGCGGTGAATACGTTCTCGGAGCCTTATACACTACATACGTCACACCACGAGAGTTGATAACACTGACCGGTGGCCTAACCGCAAGGAAGATATCTGGAGTGGGATTTGATGATTGGGGAGTGAAGTCGTAACAGGTAACCCGG
+
'%'+&%$$#%'6/%,/0,/3809.,,),4+,',+&%+('),+*)*&,*$$+&)/-5213.07.-:32;05/432/01&/0,-.32-02%03.*.0/1/*-1)&*)+690,.10*/.-,+/&+))*.06275658656;8972000202-+/.1517965)*-*&('$(,'-.8062/4.-02,2/1-)-.*)-+10/088514+*2//4411.72*()((*+-45072--.25-*7,(-,(%&(.)+-041557363%%)+-*)),*+8..-0-/),,*.(&),01/74/3,',.*0,,3079:33-57*'&)1,'*-(../-9,+++),912/-(**.2-/91.3:8817,-*/,,)..2+/12:'78,/)))+.8986850400-+./4566.(*+04-545%-)/,.1/18++)''*-07:8324677788626-+*)(*)*/5)+/)51++4)3/9:41000.2.1..0-3)('''*'()1/&''()7548*)+,30-*,0--:,6(+,+33(+4500.02*-028679:3.+'('''-(&*245360606084&'%*0,+1:75/585-+',&,017196.4*,,%*(+-),,38/04//)..)/2265731&&%(()&(&%('/*730*(&,).,1*31586(*($&..-+*(1*)*++.,6-.4/6;+-+/21*./*/44312/13/0.,($&''&*),2/238845555:95*,*--/+-+-//2:5,(&&(++2,//./1/,)&$*')&*(-*..500004688<..++*/.%-*7/1566)8++/6795:4788<88-/10)-.04))52)2))%24-&'',333<220:35;9987:;:6205$)00-565,-%-+)*/,*(()(,4.,-0355401130,.,()($&)2:51358930/07,/097724)45-(601.23:271(+.0322,.023/-,+2-.9<9986428/.*01))))'.,4-.678/)+)*,090//::46<;2339;86;89;534(-607',)&7)'*.04951-''(*))/470,0.*1-8-6766566(753822/35472.+,--:88956+)(*,:603-04568.'&&0--/(*)**,'&($%%('*412138.,+,('-,2+,-592/+**,.10403+0(**'+)(+//-+*+)())-2.)+%'(174,()''(&'$)).54('')*.-,,2689;9/5856:5801/
@e11c77b4-ca5c-4f02-b8cc-7aa347468a75 ch=223 read=145631 start_time=2019-12-13T08:04:43Z barcode=BC01 runid=2c9cf7bc05858273f10e7d7ec552fc0bd742dc3e
CTCCTACGGGAGGCAGCGGTGAGAATATTGCACAATGGGCGCAAGCCTGATGCAGCCATGCCGCGCGTATGAAGAGGCCTTCGGAGTACTTTCGGCAGGGAGGAAGGGTAAAGTTAATACCTTTGCTCGGTGGCGTTACCCGCAGAAAAGCACCAGCTAACTCCGTGCAGCAGCCTTGATAATACGGAGAGGTGCAAGCGATCGGAATTACTGGGCGTAAAGCGCACGCAGGCGGTTTGTTAAAGTCAGATGTAGAAATCCCGGGCTCAACCTGGGGAACTGCATCTGATACTGTGGCAAGCTTGAGTCTCGTAGAGGGTAGAATTCCAGGTGTAGCGGTGAAATGCGTAGAGATCTGGAGGAATACCCGGTGGCGAAGGCGGCCCCTGGACGAAGACTGACGCTCAGGTGCGAAAGCGTGGGGAGCAAACAGTTAGATACCCTGGTAGTCCACGCCGTAAACGACGATATCGACTTGGAGGTTGTGCCTTGAGGCGTGGCTTCCGGAGCTAACGCGTTAAGTCGACCGCCTGGGGAATTTTGGCCGCAAGGTTAAAACTCAAATGAATTGACGGGGGCCCGCACAAGCGGTGGAGCATGTGGTTTAATTCGATGCAACGCGAAGAACCTTACCTGTCTTGACATCCACAGAACTTTCCAGAGATGGATTGGTGCCTTCGGGAACTGTAGAGACAGGTGCTGCATAGCTGTCGTCAGCTCGTGTTGTGAAATGTTGGGTTAAAGTCCGCAACAGGCGCACTTATCGCTGTTGCGCAGCGGTCCGGCCACGGGAACTCAAAGAGACTGCAGTGATAAACTGGAGAAGGTGGGGATGACGTCAAGTCATCATGGCCCCTTACGACCAGGGCTACACACGTGCTACAATGGCGCATACAAAGAAGCGACCTCGCGAGAGAGCAAGCGGACCTCATAAAGTGCGTCGTAGTCAGTTGGAGTCTGCAACTCGACTCCATGAAGTCGGAATCGCTAGTAATCGTGGATCAGAATGCCACGGTGAATACGTTCCCGGAGCCTTGTACACACCGCCCATCACACCAGCAGAATTGGGTTGCAAAAGAAGTAGGTAATAACCTTCGGGAGCGCTTACCTGTGATTCGCGGTAGGGTGAAGTCGTAGCTAAGGTAACCGG
+
021+)+.(0,*+,,/13&3,+(,&+**-2/--/07500/0*015-299311/,-*/.2777.1.----58722(*)+*4090++%$()*+89-&.,%48.)./-)-*&',/0,./9/33991:4/045-/0165,2,&,/))+((.2*,&)$,&'&)(,''+0--1.0')))*-%$'&&+-**).-0))'**,(.,-***(+.+0-,/-023780.+029-++)*(,*.(.()-09:1)2,6,++34347:66-,26-(0.'+7888+*&'(+,37+-61/0//-,++,/32/*%&-,-1&)**++0/2*+185,)))(+*)/,3.01.///3...-4863,*,(*6252..-.05355+,0+5.374*)(-,4...1,/)&'.180,098:.4-+,+%)//12424*3.--)+2.-037124*)-//21.&*&1)*00469,,.1-,-/2502253,(198--(&'*+(4537.7-4-.*.-6/4384.0,'+-+0/+1//6/+0.*-1*+2----.422/43587:3473/*,*&&-'(+--03,1.,132:561-))-0::5130805.6'3::+23('-).24141;687&*+,/+*+/1;76:6:.)+-.82&0+&'/-+132+.+*.6127826132786**-.346.4;-2-,*,-/088)/,)''((53;,*9/39--+,')),-./53877310(+,-/118858745667661270126:70//724.3.00.-43,+/53903.-'&%'.*425&',*+5-,&,(*,6;7/(1.27')-641513:08.*$)%('#+&,/-/12<844440((&+))&*30/466867656.28798/1/33<9,/6('*--&*25674.-++'*,,0884576418546574566(%('&(304:473+,*(&'(%)::10-'))577465:/)+16540--3425(.-01-+,-03889888941314<780+3++.,5186952211208000996100/2-20694,/)*)&)/2..)*/+*()*''..-/-.020214;-44*$))).(-/*),1,2-1.(0414,1+08+&*+&+**('%$%*.0,3,/&)'%&('*+**.,$&).1541&'('(%-+(-*-00/2,1+)((+/)0.-8/9/:
@3e936bec-c06e-4595-8f73-26d8c796d0e8 ch=25 read=28445 start_time=2019-12-13T08:05:07Z barcode=BC01 runid=2c9cf7bc05858273f10e7d7ec552fc0bd742dc3e
CCCGTTTACCTTGTTACGACTTCACTGATCATGAATCACAAAGTGGTAAGCGCCCTCCCGAAGAGTTAAGCTACCTACGCTTCTTTTTGCAACCCCCCTCCCATGGTGTGACGGGCGGGTGTGTACAAGGCCGGAACGTACTCGGCATTCCTGATCACGTTGCAACGATTCCGACTTCATGGAGTCGAGTTGCAGACTCAATCGGACTACGACGCACTTTATGAGGTCCGCTTGCTCTCGCGAGTCGCTTCTCTTTGGCATTGCGCACGTGTGTAGCCCTGGTCGTAAGGGCCATGATGACTTGACGTCATCCCACCTTCCTCCAGTTTATCATCAGCAGTCTCGCTGAGTTCCCGGCCGGACCGCTGGCAACAAAGAGGACCGAGTTGCTCGGTGGGACAGCAACATTTCACAACACGAGCTGACGACAGCCATGCAGCGCCTGTCTCCACAGTTCGAAGGCGCAATCCATCTCTGGAAGTTCTGTGGATGTCAAGACCAGGTAAGGTTCTTCGCGTTGCATCAGGTCGCCACATGCTCACCCGCTTGTGCGGGCCCCCGTCAATTCATTTGAGTTTTAACCTTGCGTACGTACTCCCCAGGCGGTCGACTTAACGCGTTAGCTCCGGAAGCCACGCCTCAAGGGCACAACCTCCAGTCGACATCGTTTACGGCGTGGACTACCAGGTATCTAATCCTGTTGCTCCCCGCTTTCGCGCACAATCAGTCTTCGTCCAGGGGCCGCCTTCGCCACCGGTATTCTCCAGATCTCTACGCATTTCACCGCTACACCTGGAATTCTACCCCCTCTACGAGACTCAAACGCAGTATCAGATGCAGTTCCCAGGTTGGGCCGGGGGGATTTCACATCTGACTTAACAAACCAAAAAAAAAAGA
+
8.&(-1))3-5-',5+--(.-2/(,'(*.6311.84403496*/),+0.+,/28/--/,).,*%(7,2-%''(-+'$&%'-+'2454+-/0,21231--,7-'-.40.02353;:447)*./11/32-,&.',.-0.,3.-..%)'&,.-&'(+,,$%')*,--,,,34903/.1477775.*)+1,(/(6*,,7:8972802/:41+%%+/100+./23/034/0.6+**,2+,-/-21363334./0401.24&&%%$('&%''$**,,.',)+-44)*798.4/0*4787&''&(+*+'',/12557-;8/'565;8:45*,/7;60//')('*+)./-+-,.44130/01+(3050:38854122+*%(17*)%()+*&&$).,('+'((*(+)%%&+,-//+27,*++*3-,.102112135-/+*+++*')'&'&/+()*2,,&$&'&.-5%'&')+%(%/)2:75110.*)**'*.020/295513532/+$%&,,-02146;99<:8:63801146)1+0.3670-/.,&(%&)2-+./3/325.2/.848*((*+44;836:4--.-9<6,64.2,,*-&&)*1-0-/..-%/04*2/.-'*-*3,84522531480.01.3.284767;::84.6-,),0017.6&-)33488)45519/**)1-./3:421.03('&,+,/2.1/03415;-0042/,''()'(*+#/#$$(+--75547354.)(/24,45,/61;7557+.+&.21233--/..39762/(+')*.7-,()$%&+*++-5022*&,-,*(/8:8//41,/-*0...0--0+26(,./212+,./0461;.;/*,+--*,435*3960)-/64/*,./2+,.*-*1,019.61'.3885840-&%
@36f8f1b6-60f6-4222-9743-9c3b631fe7db ch=30 read=63983 start_time=2019-12-13T08:05:02Z barcode=BC01 runid=2c9cf7bc05858273f10e7d7ec552fc0bd742dc3e
CCGGTTACCTTGTTACGACTTCACTGAAATCAGCTGACCCTACCTTCGGCCGCTGCCTCATGCGGTTAGCTCACGGACTTCGGGTGTGCCAACTCTCATGGTGTGACGGGCGGTGTGTATGAACCAGGAACGTATTCACCGCGACATTCTGATTCGCGATTACTAATTGACTCCAGCTTCGTAATAGGCGAGTTTCAGCCTACAATCCAGACTGGACTGGTTTTAAAAGTTTGGCTCCCATACCTCACATCTCTCTCTAGCGCAGCCGTGTAGCGTGTGTGGCCCTACATAGGGGCATGATGATTTGACGTCATCACCTTCTCTAGTTAGCAGAGCGGTCGCTGAGTCCTCAACTAATGGTAGTAATAACGACAAAGGGGTTGCGCTCGTTGCGGGACTTAACCCAACATCTCGACACGAGCTGGCGAGCAACCATGCACCACCTGTCACGCTTGTCCCCGAAGAGGATTTCCTCCGATTAAGAGTAGTAAAGGATGTCAAATTAGCCAGGTAAGGTTCATCATATTGCTTGAATTAAACCACATGCTCCGCTACTTATGCCGGAGTCCCAAATCAAATTCCTTTGGAGTTTTAATCTTGCGACCATGCTCCCCAGGCCGGAATACTTAATGCGTTAGCGGCTTGGCTTTGAAGTGTTAGAAACCCTAAAGTAATTCATCGTTTACGGCATTGGACTGCCGGGGTATCTAATCCTGTTTGCTCCCGCTTTCCGAGCCTCAGCGTCAGTTACAGTCCAGAGTCGCCTTCGCCACTGGTGTTCTTCTAATCTCTACGCATTTCACCGCTACTGATTCCACTCCTCTCCTGCACTCCTAGATAACCAGTTTGGAATGCAGCGCGCAGTTGAGCCAGGTATTTCATCCCGCCCAATCATCCGCCTACGCTCCCTTTACTTGCGTAAATCGGATAACGCTCGCCACCTACGTATTACCGCGGCTGCTGGCACGTAGTTAGCCGTGGCTTCTATCCTTGGTGCCGTCATTATCTTCCCCAAAGACAGGCTTTGATCCGAAAACCTTCATCACTCACGCGGCGTTGCTGCATCAGGGTTTCCCCATTTATTGCAATATTCCCCTGCTGTCCGTAG
+
310/0:/0739-4-((,&,231/0*%,(((-'%&&)*36.0357692...,%&(%&$((%)&(,439222-,,,362567426---65624*,+,++*-.877689:364*/'+'-*+))&(023(/(8--//'&+(*.5*,245399613+1.++0113601--'1**-.+8+*(('(#$&'&'&*541/00;7/136930//5-/+&&9651*1-003-98/,74,,.5*)*..:/($&%(0)(%%$&121.-))'#%)',*/2+%)&'%),'+21-'*0-7-(&(''**04))'(())))1:6./../5635)*-/70*+$$(&(*+/+*&((%)*&$%&&&*+,40,)&'$&'*+0-%-*3,),50..0/2,)03+*++)%(*,-1.('&.711513-20(*&(*++,.'&'&''*,.+/&(('$'('-+.-%'%*/654,.1214))).+-1,'$'./)%('(/5537,1/,-2-.+&'&(%%%&('.154++,*+%-&$%+(+.0+0.,,8:)'''#%%**'&('*%('()-.)-*(+*')+-/)-++,0+&,*-+,,&((+.+(+++,,*-+8+/.33()&(-;<..3+(&%%'/055*,%,*352)+,--)*./72+-...00/0/.))'''('%))3*+-(()+)()0+*&/*+-++$%''&,,.003702++2.)*,,*(+,-/((/%(''48/-16+(-2.665061)$)*81-''*.*,)(*56623))+-.54354+-++/1)+*+-,0,--*2:79:-59181/1;2747/2;5724(%)''(0:70%(/,/)(&"$(++./)+*.(')),'*'+(+)1++$)/).-3.,,,;<,658)''%$&&($-&'(/%%,3*&,(+%*6,.2-75,*2.(-2.1257//3832334/83(,6)'&%$&&%*.37-0-835311-2243784433,.***/602;84653379343-&/(,)*-.*)-)&-*2242.('+0%)&(%,$).467438022788;:0,3/./,$&$'*2-+-//&&*(-(,-+1./11///0)+--.7/..4--022334*,413;,06:3**83+2--+6000:65..++**'%,.3./*&
@aa495aff-61ed-4d45-ba79-1b1806ad159c ch=455 read=71385 start_time=2019-12-13T08:04:47Z barcode=BC01 runid=2c9cf7bc05858273f10e7d7ec552fc0bd742dc3e
TTGTTATTACTTCGTTGATTGCATCATTGGCATGAATTGCTGAAGTTGGTGTGGACGTTGGTGCTTTGCTGTATCGCTCTATCTTCCGGTTACCTTGTTACATTCACCCAGTCGCCAGATCACCAAAGTGGTAAGAAAGCGCCCACTCGAAGGTTAAAGCTACCTACTTCTTTTGCAGCCCTCCACATGGTGTGACGGGCGGTGTGTACAAAGGCCGAGACAGCCTGCGCTGGCATTCTGATCCACGATTACTTCGCGGTTCGACTTCATGGAGTCGGGTTGCAGACAATCCGGACTACGACGCACTTTATGAAGAGGTCCGCTTGCTCGCCAGTCGCTTCTCTTTGTATGCGCCATTTAGCCCCAGCGCGGTAACCAGCCTGGTCATGCAGAATGCATGTGATGATGACGTCATCCCCACCTTTCCCTCCCGGATTTTGACGTCTCTCCTTTGAGTTTCCGGCGGACCGCTGGCAACAAAGGATAAGAGTTTGGCGTTGCGGGACTTTCTTAACATTTCTGCTTACCAGGCGGCGAGCAATAAATGCAGCGCCTGTCTGCACAGTTCACGGCGCAATCCTCGAAGGATTCTACCGGATGAGACCGGAGTAAGGTTCTTCGCGTTGCATCGAATTAAACCACATGCTCCACCGCTTGTGCGATTTGTCAATTCGTTGAGTTTTAACCTTGCGGCATGCTCCCAGGCGGTCGACCAGCGCGTTGCTCAGGAGAAACCGCATATCAGGGCACAACCTCCAGAAGTCGACATCGTTTACGGCGTGGACTGCAGGAGTGTAATCCTGTTATCCCGCTTTCATGACGTCGGTCGATCTTCGATCCGGGGCCGCCTTCGCCACCGGCTTCCTCCAGATCTCTACGCATTTCACCGCTACGCAGATTCTACCCTCTACGAGAGACTCAAACGCCGGTATCAGATGCCAGTTCCCAGGTTGGGCCAGAGGATTTCCGCATCTGACAACAAACCATGCTGCGTGCGCTGCGCCCAGTAATTCCGATTAACGCTGCACCCTCATTACCGCGGCTGCTGGCACGGAGGTTAACCGGTGCTTCTTCTGCGGGTAACGTCAATGAGCAAAGGTATTAACTTTGCTCCCTTCCTCGCTGAAAGTGCCTACAGCCAGAGGCCTTCTTCGCTACGCGCGGCATGTGCATCAGGCTTGCGCCACATTATTGCAACAATAC
+
#2+/,#*$%%'&#&$%'%.*&'&'&$%'&+*&()-(7*+,'(-'))/('$$#'&%&&'&)''$$'-*''&%&%(*''+//3685/1&'&,+&-+-.'.,)(&&++)-,+'+-7../''2++#%%*-+*,+.,).%)14)+-.31&)*/))*+--/10(')+%)+'&))-),452)*+,3/(',,&(%$))0.,+(-/79,/+)(+'-*+-6)1,23%%)(+(&(&$$'$&)*3+,.0-'**2+'%'&-.5,()+&&()).+,--,/.0125-)*)))',)+&-$'$((2,3,+++(%&&)$$%(#*)-+&%#))(&,)/.-,..1+**+%&$%'()')((*+,/61%(()+1,.4448**+))(''(.+,,,*)%&%%%..+,520&*%&(*''+'($&&'&(()'''-.0/.**/,-.),.+5)24+)3(%).&*('$%$&'-+-.+.*(.()*253+&'**,-1,755774632,2-4-.7.610(&(*+&$%'-/7./)52-+-0-**0.10*//'()''(&%(&%())+.,((+,4/./.,*+-.,0).3012/,')(+*/351#&(+)&('+&*%$&%&*+1*0,'($'$&)'&)(((-+(,%%&-2-63:8374-/.80//.66+.+3*05)-2+*+0/0/-4/1:),.1,0%..%.(%#%%'.)7+''-&&(364)-('#'&%'+'*%)$*)44.)/*-'.*)(&'(+'-,,-/3...2$*&&%))(+.'((+'*)'')')%'(6+8,4))&(+')//14-361181,./6.,)+0/-)(%%+*'*+'++4--%&'-,'(*('$')02*$&%&21/4)-('*+-.893/&(,*'1510:547181.-'&*('&%&,,+*-(()020)(%$'/2..7-,+.746+))$&%+,+-&%%.0,'.())$%(&,,.3056()$($((.+,/-/31++%&)5770,+,.01,&,,(&&'&*'28**%#().0(**+'*,.4+-*#$$&'*-/116+)(&'(++'(./447231..0214,(&%$&$'..)))*-03733/7/,**())*#',0)+(4')$('(-321-5)061024260--59677.7/.+2/.6(,&*$/(*'(.10)0-38+6<46/3)0+2/61*,(('%%')'3+($').**--)*03%%%%&(*(**/,..*&(+*.5*/,++.')(,.'(%+)%*)%)&*%)&'#(
@e4aa351f-aa99-4abe-ad72-cfbae0084fd7 ch=83 read=97086 start_time=2019-12-13T08:04:43Z barcode=BC01 runid=2c9cf7bc05858273f10e7d7ec552fc0bd742dc3e
CCGGTTGCCTTGTTGACTTCACCCCAATCATCAATCCCACCTTAGACAGCTCCTTCCTTTGCCGAGTTAGGCCACCGGCTTCGGGTGTTATCAACTCTCTCGTGGTGTGACGGGCGGTGTGTACAAGGCCGGAACGTATTCACCGCGACATGCTGATTCCGCGATTACTAGCGATTCCAGCTTCATGTAGTCGAGTTGCGGGCCTACAATCCGAACTGAGAATGGTTTATGGTTTTGCTTCACCTCGCGGCTTCGCTTCCCTCTACCATGCATTGTAGCACGTGTGTAGCCCAGGTCGCAGGGGCCTTGATGATTTGACGTCATCCCGCCTTCCTCCAGCAATGCTGGCAGTCTCATACAAGTCCCCAACTTAATGATGACCAACTAACGATAAGGGTTGCGCTCGTTGCGGGATAACCCAACATCTCACGGCACGATGACAGCGACAACCATACCACCTGTATCTCATATGCTTTATCTCTCCATCTCTGGGCCTTTGTAGGCATGTCAAGACCTGGTAAGGTTCTTCGCGTTGCTTCAGATTAAACCACATGCTCCACCGCTTGTGCGGGCCCCATCAATTCCTTTGAGTTTCATTCTTGCGAACGTACTACTCAGGCGAATTACTTATTGCGTTAACTGCAGCACTGAACTTTGACATCAACGCCAGGTACTCATCGTTTACGGCGTGGACTGCCAGGGTATCTAATCTATTATTGCTCCCCACGCTTTCGGGACTGAGCGTCCGGTTGCAGGCCAGATCGCCTTCGCCACTGGGTGTTCCTCATATATCTACGCATTTCACGCTTTACATGGAATTCCACGATCCTCTCCTGCACTCCTAGCTGCCCTGGTTTCTGGCTTACTGAAGTTAAGCTTCAGGCTTTCACCACAGACCTTGCTGCCGCCGCTCCTCTTTACGCCCAATAATTCCGGACTAACGCTTGCCCACCCTGCGTATTACCGCGGCTGCTGGCACGTAGTTAGCCGTAACTCTAATAAATTACGTCATCGGCTGCATTTCCTGTAGCGCGTTCTTCCTTTATAACAGAAGTTTACCAATCCGAAAACCTTCTTCCTTCGCGGCGTTATCAGTCCAGAGTTTCCCGTGAAAATTCCCTACTGCCTCCGTAGAG
+
+)'.0,*--.1*.**)-034*0((%.)2354438,77'&($)'(+574477655853+1(&1**(-1/(,))()1*/-,214/90/(*5,,-2'+,,-,((.03/2/,--4*:9759232100587041-'+*,/5985:3+25----/57789872;.(')////)&'%()--3/+')'-.01+.475677+(+,0)/'-&)%'(//6535*(2+)(*'*2/69177+.,/(,,0')+;,138352325431-'(1+2:++3,%.-*.*+'))&)&'((,,1.2.,,,04+*,423&&)+373,&(,*-00,691..04562-74.)/2646)12,(()(+.02848.--.-23)*'),))+-4:+,+),*/.0/-,,$%%)&'*(3,55623)356;000/-536:0-,420(/,3/)---.2551,-.&*)&&$'(')&(*,+-243930+*%'3*66677786*2,.)'',*,1233,/001443420*.**-'$'&)*(**+-1*&)),330//,1-90;:550**+,5235;8/.080:<69.--,0//1,,)--&$$$))(*'-./351&+/)1-4/+3670(-4<;.7;;/6/./)(*5-2++*'),/1148%+$.%%&-+)1+*,,0,5,./34'34246797-.02.00856.1,'(%%(&()1240*')(01)+586-409454**&(,'%/'-*65942.)01-50*-+936-'+*,.:56)96,/-/+/0/03'-+1/.0*(+.10,**)(///7547:,/277*+-1;5403+-0551,%%*)1047.*()(''%%&()+%-*(2:21,-,155&-00//('(%(,1+**551/:7(+9-:+&%#$#$$$&)01+3.-7/,',.66*1220360+/1$%(*-01(1+./55,&&$#%(/1*,15&%'),+'+5,/97.5.2++'(.-*&&)(+.2))01+)%-,.+.,+4;8;0;001772.+%(&))*3,+*0*-'%%((,$'**-1)2)(-++-%)+(2)(%(&&1,6-+)($&($$''8,771/+/.+,108/,.+).:4*/)4)+-($(()*.53956;976,-%&(+1+2+%&%$((.'(/&..9-,++&*'++/-.449+)&*&'(,)29*)%(&&
@2fb2082b-66b5-4f3e-a6dd-eae7fed8f7a7 ch=461 read=64675 start_time=2019-12-13T08:05:26Z barcode=BC01 runid=2c9cf7bc05858273f10e7d7ec552fc0bd742dc3e
CTCCACAAGGAGGCAGCAGTAGAAATTTTCGGCAACGGAAACCCTGACCGAGCAACGCCGCGTGAAGGAAGAAGGTTTTTCGGATTGTAAACTGTTATAAAGGAAGACGGCTACAGGAAATGGTAGCCAGTGACGATACTTTAGTAGAAAGCCACGGCTAACTACGTGCCAGCCGCGGTATTATGCGTAGGTGGCAAGCGTTGGGAGTATTGGGCGTAAAGAGGGCAGGCGGCAGCAAAGGGTCTGTGGTGAAAGCCTGAAGCTTAACTTCGGTAAGCCATAGAAACCAGGCAGCTAAGAGTGCAGGAGAGGATCGTGGAATTCCATGTGTAGCGGTGAAATGCGTAGATATATGGAGAGGAACACCAGTGGCGAAGGCGACGATCTGGCCTGCAGCTGACGCTCAGTCCCAGCATTAAGGGGAGCAAATAGGATTAAGATACCCTAGTAGTCCACGCCGTAAACGATGAGGTACTAAGTGTTGGATGTCAAAGTTCAGTATTGCAGTTAACGCAATAGTACTCCGCCTGATGATACGTTCGCAAGAATGAAACTCAAAGGAATTGACGGGGCCCGCACAAGCGGTGGAGCATGTGGTTTAATTCGAAGCAACATGAAGAACCTTACCAGGTGTGACATACTCGCCAAAGGCTCCAGAGATGGAGGGCCGTATATGAGATACAGGTGGTGCATGTGGTTGTCGTCAGCTCGTGTCGTGAGATGTTGGGGTTTAAAGTCCTGTGACGCCCTTATCGTTCAGTTACCATCATTAGGTTAGGAGGACTCTGGCAGAGACTGCCAGTGACAAGCTGGAGGAAGGCGGGGATGACGTCAAATCGTAAATGCCCCTTATGACCTGGAGCTACACGTGCTACAATGGATGGTGCAGAGGGAAGCGAAGCCGCGAGGTGAAGCAAAACCCATAAAACCATTCTCAGTTCGGATTGTAGTCTGCAACTCGACTACATGAAGTTGGAATCGCTATTGTCGCGAATCAGCATGTCGCGGTGAATACGTTCTCGGGCGTAGCACACACCGCCCGTCACACCACCGAGTTGATAGCACCCGAAGCCGGTGGCTAACCGCAAGGAAGGAGCTGTCTAAGGTGGGATTGATGATTGGGGTGAAGTCGTAACAAGGTAACCGG
+
,23+'(+',,))--/25-/.-(*++,682--&.*$'&)(0,*83*+-2:31,.6/6+16)+,.,.,*)+.(+-,2198;.5/8)7*'++,&+,**7-*/;,),+&&$&&'**),'3,39,,62,),4-&(*,-/0')''&&'&#,)%**))2712171118254737-2+*).),*0,*(++-)&/-.,./,2.-...6-2+&,*$&))+1(-/,---3,'(,,*((.4202,+((*+'/594422115-,-.-*,235.*((+)-)),./(4318'4:682-+01.5379.----1'((/134-,0*+(-9479797,3*6,886601/,%0.341.-/2+-1017344)1'*/-**%*//('&+')+*1-*(**-.983.-,-.1/+.,*/,,(.)--.---.-..8**(*+(,)*&225.%++:;:7.,+%3(0**,0)1:+-,22,--('&,,65768:4-,())'')**.071,+,..3979869283.09-*$'%&%%)&&101/-.209//)2+-.1813541/,+)0-/%()('+,+)-575352/04.9,.+.,,/,-/.(3-.3-*-.20-.129983*./041-06340,1/82.0**.987*((-0).42-3**-0+.)-+/,./11)000)*(66.4:749*)**+,:80.)'$$#%%)&'(),13668-221561351-&))30:513()0..012/3.//&5()+59273'.6-.4-+,((--($$#%&)-2-0+2/1))()%&&)6-1:586+-.)+*+1'21)/6-5743-0,*%%*,.,--1,/0142,)''(/7/-1-1/54-596060-...288//,$)%&&''+2/)1,--3149.0.%'(,**(*)+.95212127;;<:9:913-)2.(---/004.3987.*,*+-/2(*,:;138+*(.68,85./53691478:/-*4+.0*/./+/0.+0/22/----150+,*,-/'2-5622.*,*'*+(+01849(*,5787827-5211;;8945944640*)$%$%%()())//07<1/6716147'-''*)(31/+,%--17/+,4.083541520-30)(+04*2.3*)%+12889642-2-3;5*(6(+,0/06/2/'**+2-./2675759*7,167:/,
@5f420f67-d072-4897-8e74-a12a182f52f1 ch=276 read=76406 start_time=2019-12-13T08:05:24Z barcode=BC01 runid=2c9cf7bc05858273f10e7d7ec552fc0bd742dc3e
CCGGTTACCTTGTTGCGACTTCACCCCAATCATCAATCCCACCTTAGACAGCTCCTTCCGCTTGCGGATTAGGCCACCGGCTTCGGGTGTTATCAACTCTCGTGGTGTGACGGGCGAGGTACAAGGCCGAGAACGTATTCACCGCGGTATGCTGATTCGCGATTACCAGCGATTCCAACTTCGTAATAGTCGAGTTGCAGACTACAATCCCCGAGCTAGTGTTTTATGGGTTTTGCTTCACCTCGCGGCACCCTCTGCACCATCCATTTAGCTGAAGTATTGTAGCCAGGTCATAAGGGGCATGATGGTTGACGTCATCCCCGCCATCCAAACATCGCCTTTGATGTCGCTAAGTCCCCAACTTAATGATGGTAACTAACGATAAAGTTGCGCTCGTTGCGGGACAACCCAACATCTCACGACACGAGCTGACGACAACCATGCACCATATCTCATATAGCTATCTCTCCATCTCTGGAGCCAACTATGAGTATGTCAAAGACCTGGTAAAAAGGTTCTTCGCGTTGCTTCGAATTAAACCACATGCTCACCGCTTGTGCGGGCCCCGTCAATTCCTTTGGAGTTTCATTCTTGCGAACATTACTACTCCAGGCGGAGTACTTATTGCGTTAACTGCAGCACTGAACTTTGACATCAACACTTAGTACTCATCGTTTACGGCGTGGACTACCAGATTATCTAATCTATTTGCTCCCCACGCTTTCCGGGACTGAGCGTCAGTTGCAGGCCAGATCGTCGCCTTCGCCGCAATTGTTCCTCCATATCTACGCATTTCACCGCTACGCATGGAATTCCACGATCCTCTCCTGCACTCTGGCTGCCTGGTTTCTATGGCTTGCTGAAGTTAAGCAGGCTTTCCACAGACCCTTGCCGCCTGCTCCCTCTTTACGCCCAATAATTCCGGATAACGCGCCTACGTAATGCCGCGGCTGCTGGCACGTAGTTAGCGTGGCTCTAATAAAGTACCGTCACTCGGCTGCCTTTCGCAAACAGCCGCCGTTCTTCCTTTATAACAGGGACTTTGCAATCCGAAGCCTTCTTCCTTCACGCGGCGTTGCTCGGTCAGGGGTTTCCCCATTTGCCGAAAATTCCTGCCTCGTAGGAGCAATATCAGCACCAACAGAAGGTTAACACAAAGACACCGTGCTTTGTTAGAAGCCGCGGCTGACGTGCCAGCGGCCATCAGGTAACGTATCGGAGATGGGCGTAGAGGAGCGAAACGGCAACAAAGATCAGCAACTTCAAGCCATAAACTGAGCAGCGCAACGACCGAAAATGCTGAATATATGGAGGAATTTCAGTGAAACGAATCTGGCCGCAGCTGACTCGATCCAACGTGTTTTAAATAAGTTAAATACCCTAATGTTACGCCATCGCTGATAATTAAGTGTTGAGATATCAATGATGCTGCGGAATAACACTGTCATCTCCGCCCGCGAATTTCAATGCGTTCGCAGGAAAACTCAAAGAGAACGGGGCCGCGGTGAACGTAATGGTTTTGAATTCGGTAACATGCTCTTGAAGATGGAAGATAATATGGTGCGAATTGATTGCGTGGTTATCGTCGGCTTCGTGTCGTGAATGTTGGTTAAATCCCCGCGGCGCAAACATATCGTCCAGTTACCAATCATTAAGTTGAGGACTGTACCGGTGATGAAGCTGGAGGAAGAACGAGGGATATCCGTCATCATGCCTATAATTCCACGTTAATGGATGGTGCCGGAAGGAAAGCAATACGGTAACAAACCATTCTCCGGTTCGGTTGGCAGTCTGCTCATTTACATGAGATCGCTTGTCGCCGAATCGCTGTGTCGCCGGTGACCTATAGGGCAATACACACCGAGATTGATAACACCGAAGCGGTGACTAACACAGGGGAGCTGTCAGGTTGGTTAGTGATTGGTCTGCAAAACAACCGAACTCTGGCACACAAAAGACACCGACAACAACTTCGGCGCCAGTAACTCCTTCAACG
+
4,*+.3(..-.))+&*.+0353*306*1,,,+,00:184--63522143*-.120/41/'(0.//-+$3,/.38:132'-+*,+'0**+-2../((**.)+.014,+)()0312,*%+')'31619840(,1740656:/)+)(('%*&,*0811395249374,0-%'())./2'0%)+1+%((&(*+-82.14:453,-3501000,.1,-.,/,%&%%%+/,*-*)1-6:1,1/;/.0842)*00.,07,,-2,,(*-*,.625:'$$$#%&'$*&+*&(%).+%*&(**),4)591/./*))+%-0),/0.0*)131+&'%$'0+&''('12+))(32-),$-0)-01''(*7:,-,,+/.805575532732480'%-.8++)7)//113139/0//&0148/62,,037763012-846-,20)+)-./0358;772112/++++.49041+(***9999988968675564&).*&')-&,%$,--.&/237*+.,+&),-.84.)'1/71285.0106+0090&&)-(6:56:0322321/(*3,-).((**+.*,/1'&(*+:7;92.74/'$'5<9/2:<42,+*+%()'.**-.+-,1)(7:6++&&*,,0/,/:00,6.7.13..(../:8610+)''*,7509).-(,*.)..1235377,6:-*,,1/2/630-.))'*%,-0.3343:/..(-56,-/.:93*.**0:/,)1:9666212579:251<01195:.1.346594+,(,20056)*&-'3+4<262.*)*,.,5364759<80+-1./3*.'+.21,&)-+51,--.5677--00,26.0011*30,((&(+27:60.0111/.0'///1/+5,.*&)&,-())&)(&)%))+1*.,+,*'-2/01//6+,.5:1/5/35+1//4329,5475.2),(+$'*((3+2)&-%&%&'-3.018963.'-,.192:0/0/'($%(*(,3.18/-/)26775-./.-2/+'('$'*0(+--)+,,1727836;.3,0))31-,**)&),-(.295&.)+//*(+,'/78;98:997<9//-**+++46/-/0.701)*1,*0;229:.'(8-/01*-12-3-0'#%&%&*)+&-()$)%&*+48*.134<4,81-./)+,*4((('+--*'-*/2'-%&(31+1.'$*&%),(),*,'&%((-,00%/-+.10$&&%&)'*,)(*++7%(&'$(*+(.+/.&'&'&&()+'&-'%'&&,(.)&%''&%+(*')*)01(/403-(%%#%%'(&$$#%%%''&*(',/,.*%)*+*2/-.)+,.*'(($,+'.**,&)'$''$%(,'($&$$&''+*''((,*'**(,/.--)'0/*39602()12./42229,+)&*&'-(+%'(&)('&&&%&)(+('%'&&('('''.)*)&(&&+.1554+()*+*2**&*'())+./.++),+%%'&$&%'&%(%%$&'7;753&)&',0-)*0)6**%*&&%(**&)/)))'),4340,2-,02578,&)&-50-4+-'($'%%#$#$((*'*,.+/)*+&0*)))''%%'&'(.),'/)'*,0+,)0),+000'-*,0)*,()++0))''$*)).+./7,*/,/&%&('&%&)'$&#%%'())*+*,/1()%*&*+&)'*)(,,,&34('&"'&+-&&)%%*&-*'*,0,+++)*'**+('(-*,+*+*&%'))1555-.)'%)')'.)(&'%&$%%%%+,0..4100('&)+*+-)$(/-)%%%&$&(&*10,2,/70,0')+172'-+,))(')))%$%&(*-0(&&%'&&'())'&(&&+-).***-+.&')%('))(//22.-,*-%&,$(.)'+'$%%$&#&%'&(&+)*++,'&&+/',*()++&(&%$$#&%&#&&&%%&(,&+)&)))'/(34'(,('0('$&%$$&)77-,*/26+&%%%%%&)'%''+,11')'&&.0+.0/(&%%&(.,+/-&,+,%&)(&(-,)0&'&%#
@47a37bdd-cee8-4275-a650-d833101af9b2 ch=196 read=74716 start_time=2019-12-13T08:05:24Z barcode=BC01 runid=2c9cf7bc05858273f10e7d7ec552fc0bd742dc3e
CCCGGTTACCTTGTTACGACTTCACCCCAGTCATGAATCACAAAGTGGTAAGCGCCCTCCCGAAGGTTAAGCTACCTACTTCTTTTTGCAACCTCCCGCATGGTGTGGGGCGCGGTGTGTACAAGGCCAGGAACGTATTCACCGTGGCATTCTGATCCACGATTACTAGCGGTTCCGACTTCATGGAGTCGAGTTGCAGACTCAATCCGGACTACGACGCACTTTATGAGGTCCGCTTGCTCTCGCGAGGTCGCTTCTCTTTGTATCGCCATTGTAGCGCAGTAGTAGCCCTGGTCGTAAGGGCCATGATGACTTGACGTCATCCCCACCTTCCTCAGTTTATCACTGGCAGTCTCGCGGTTTACCGGCCGGACCGCTGGCAGCAAAGGATAAGGGTTGCGCTCGTTGCGGGACTTAACCAACATTTCACAACACGAGCTGACGACAGCCATCGCGGCGCCTGTCTCACAGTTCCCGAAGGCACCAATCCATCTCTGGAAAGTTCTGGATGTCAAGACCAGGTAAGGTTCTTCGCGTTGCATCGGGTGTCCCCATGCTCCACCGCTTGTGCGGGCCAAATCAATTCATTTGAGTTTTAACCTTGCGGCCCGTACTCCCCAGGCGGTCGACTTAACGCCTTAGCTCGGAAGCCACGCCTCAAGGGCACAACCTCAAGTCGACATCGTTTTACGGCGTGGACTACCAGGGTATCTAATCCTGTTGCTCCCGCTTTCCGCACCACGAGCGTCAGTCTTCGTCCAGGGGGCCGCCCCTTCGCCACCGGTATTCATCAGATCTCTACGCATTTCCGCCTTACACCTGGAATTCTACCCCCTCTACGAGAGACTCCGGCTTGCCGGTATCAGATGCAGTTCAGGTTGGGCCGGGATTTTCATCTGACCAGCAAACGCCTGCGTGCGCTTTACGCCCAGTAATTCCGATTAACTTGCACCCTCCGTATTACCGCGGCTGCTGGCACAGGTTAGCCGGTGCTTCTTCTGCGGGTAACGTCAATGAGCAAAGGTATTAACTTTACTCCCTTCCTCCCGCTGAAAGTACTTTACAACTTGAAGGCCTTCTTCATACGCGGCGGCTGCATCAGGCTTGCGCCCGTTGTGCAATATTCCCCTGCTGCCTCCGTAGGAACG
+
5)'*307028/9--8.,*++6/652995.0./*+''.0304380///6661,.+12610,,+-7065.4.)*+048/-)0*,-698*.+/'1*')1*$'%''(''&%)1+)$%(+)++*.-056-820(928229998/.-4-./00/.397--.10.)++-211110006;8:4)(%,0555770+,--./+2++,+-2210)0+4'5*::866741+.&*,-0-12.0//12.0-6*,-..,)*)&))/0/10634.67+(''(()-5-0.&%%')'.$%-$%&%%331,/69642/*/693:45001/--+-''('*.29104/,16426,--),-5,+,,-.-4../776)*$%&//2&%''&((*1:64;00142-,-/38*8.882+0.+,:146778404/.*82.++--.3.)032-92.'()',+--.4/54.,*),./19,,-%''+-+11--/16100)/55::0)'+-/)*-8.4.6),-86603/++&'(;3111././0,,/***,051/1'/.<::<946-.6///10%,'-(+-03,*,+/37-+5/,-.6,1.41711+',.+/,71;5*-7/*++4;</4:4312./-/25**/..05781.078185365,7,5+/''$()++222%(&'#&*'*+57452,/5,(&(+1-503-2.44688234/96:-*-*-(+*.2/./*/+&/*'.+/0346442,*4.*2/6/(%*+151'$$$%&&(*+*24677841/60209&'-033++%&+,,+-//..5(-0+01019.*-2*+/96443/303+35./(%)%$$&()27351112226+/1./-*73./'(*,--+,4+(/--313/(&,*,-&/014966631*,7/:/;/7)((*&-21(*(+,--&,+&$')+.0-766555457''.2/)---5*+,4578<44///4&,%$&++.094-30+-22:-1-,-19231642-+&(%/+,4+,,9+-+()2728<88/8',-,.32012,/1228679+,-('',.1)*+)(-.,7.,330-13+*666180/**)980(-.&,-*+/3-61:8<98<955,.+,)-+*3-/0536755964911-)*&&-++,775:656-74,()(++,30-28+-8901,*$
@1a3024b6-d6fa-42f4-a2b9-cf1716274608 ch=346 read=65539 start_time=2019-12-13T08:05:23Z barcode=BC01 runid=2c9cf7bc05858273f10e7d7ec552fc0bd742dc3e
CCCGGTTACCTTGTTACGGCTTCACCCCGATCATGAATCACAAAGTGGTAGCGCCACTCCAGAAGGTTAAAGCTACCTGCTTCTTTTGCAACCCACTCCCATGGTGTGACGGGCGGTGTGTGCAAAGGCCGGAACGCGTAGCGCAGCAGCATTCTGATCCACGATTACTTCTTGATTCAAACTTCATAGAGTCGATTTGGGCTCAATCCGGACTACGACGCGCTTTTATGAGGTCCGCTTGCTCGCGAGGTCGCTTCTCTTTGTACATGCGCCATTTGGCCCCGGCGTGTGTAGCCAGCCCTGGTCGTAGTGATGGCTTGGCGTCATCCCCACCTTCCCTCAGTTTATCACTGGCAGTCTCCTTTGAGTTCCCGGCCGGACCGCTGGCAACAAGGATAAAGGGTTGCGCTCGTTGCGGACTTAGCAACATTTCACAACACGAGCTGACGGCAGCCATGCAGCACCTGTCTCCGGTTTCCCGAAGGCATTCTCATCTCTAGAGCACCGTGGATGTCAAGACCAGGTAAAGGTTCTTCGCGTTGCATCGATTAAAACCACATGCTCCACCGCTTGTGCGGGCCCATCAATTCATTTTGAGTTTTAACCTTGCGGCCGTACTCCCCAGGCGGTCGACCATGGTAACAAGGCCGCATACTCAAAGGGCACAACCTCAAGTCGACATCGTTTGCGGCATTGGACTCGCCAAGTCTAATCCTGTTTGCTCCCCGCCGCACTAGGCGTCAGTCTTCGTCCGGGGTGCGCTTCGTCACCATTCGCTGGAATCTCTACGCATTTCACCGCTACGCAAATTCTACCCCTCTACGAGACTCCAGCTTGCCGAAATTATCAGATGCAGTTCCCAGGTTGGGCCAGGGATTTCACATCCTGACTTAACAAACCGCCTGCATTGCGCTTGCGCCAATGAATTCCGATTAACGCTTGCACCCTCCGTATTACCGCGGCTGCTGGCTGGAGTTAGCCGGTGCTTCTTCTACGGTAACGTCAATGAGCAAAGGTGTGCTGCTCCCTTCATCACTGAAAGTGCTAGCCCGAAGGCGCCTTGCTGCGAGCGCGTCAGGCTTGCGCCCATTGTGCAATATTCCCCGCACTCCCGCAGGAACAATATCAGCTTCAACAGAAGGTTAAAAGACACCGACAAGCAACAGCTGTATGCGTGAAAAGA
+
92()*,0++%&%&()(0.(0163/777,'&-.35517200447.01/5,*&'(*1&))0.)(,*,4.919**,'&'1)(-08,09:,055(6;,-0.480$+'.1---143685462.-&(%,,0+.12'-.,41.-.*%$&%)$))+3465:6-,,--+)*)14/+&*&"#$%'45.&&,,')+)*&)'**+($--#(*%)((+)+3.302--&%*++(($'*.6-.2/,0-)/('&+($&+-160+-+*+-45656015/.*-./09::;<806+(()&&$)(*'+,,,)'(&%%'/0+).5::4,,&"&$(&#&%%+'.-..2-7::..:;:8.5)(-*+0<3/2:68+0('%,-.494587'&*0939,'*1,5,),,+13394--/.0,5.95+(37.8.--5343162,%,/+('&*$,')).091...033-1--3232-+*+)).414864)00+/,+-0/(-(%)9;)22'%&'')((*0228697/.%%%''-*.0++-222123263::<735314)*0.<8:<;68.6,$*((+&&/)+55849/+.,+(+65025().0-/27*++06,*97,618968::,,++*8<5/:2718.2*-'+%*$&'.75*.677151,''+)$$%'((0*0+%$((&)$%#%*--70+0-**+177966,-*.1.%-'*-.87*&0096-2/-'*'-)&*//,+./03:3566/9;.,55.-*)%'&%')*)*)12/540-11289618&**+(%$)%',&#$*.$%%(04542-.+***0/---/.1+8:+(+-3)+0,-&*)*1,4//(2960353..+(,)-,2'((+,3/19')''))..423587878899.3+,/52''-7.(45.*/460)--/0'((+,182805:5:<87755754924...-&)'*&%(''.'+-0-,+)/$$'%&.('*&,41117-7.041461418111564,)%()&(70//59*31)),4.,2,*$'(*)()+'*++3/,+&&)43,1/,-'(+%(+03-0;.%%(%'./,-*)*()&&%.,()-2(*)$&%&(&($&$%$%)'%$%(%-0/15)1/22+$'/.1,5*5-00378+)%(#((.'&$&%&'(.,.8/112%'()-2+-3-+0,*,)2/99*-063-+'%(,*')-+0//232..(')(&$((('$%
@4c702a63-fea9-4c25-ac70-4c7579e5a159 ch=197 read=62534 start_time=2019-12-13T08:04:38Z barcode=BC01 runid=2c9cf7bc05858273f10e7d7ec552fc0bd742dc3e
CCGGTTGCAGCGGTACGACTTCACCCCAATCATCAATCCCAGACAGCTCCTTCCTTGCGGTTAGGCCACCGGCTTCGGGTGTTATCAATACTCGTGGTGTGGCGGAGGCGGTATTACAAAGGCCGAGAACGCATGTTCGCCGCGACGCCAGCGATTCGCGATTACTAGCGATTCCAACTCATGTAGTCGAGTTGCAGACTACAATCGAATTGAGAATAGTTTTATGGGTTTTGCTTCACCTCGCGGCTTCGCTTCCCTCTGCCATCCATTTAGCACGTGTGTAGCCCAGGTCGCGGGGGGGCATGATAGATTTGACAATCATCTACCGCCTTCCTCAGCTGTCACTGGCAGTCGCTAGAGTCCCCAACTTAATGATGGTAACTAACGATGAGGTTGCGCTCGTTGCGGACTTAACCAACATCTCACGACACAGGCTGACGACAACCATCCGCCACCTGTATATAGCTATCTCTCCATCTCTGGAGCCTTTGAGTATGTCAAGACTATAGTGGAGTTCTTCGCGTTGCTTCGAGGTAAACCACATGCTCACCGCTTGTGCGGGCCCCGTCAATTCAGCGAGTTTCATTCTTGCGAACGTACTACTCAGGCGGAGTACTTGTGCGTTAACTGCAGCACTGAACTTTGACGTCAACACTTGGTACTCATCGTTTACGGCGTGGACTACTGGGGTATCTAATCCTATTTGCTCCCACGCTTTCGGGACTGAGCGTCAGTTGCAAGGCCAGATCGTCGCCTTCGCCACTGGTGTTCCTCCATATATCTACGCATTTCACCGCTACATGGAATTCGCGATCCTCACTGCACTCTAGCTGCCTGGTTTCTATGGCTTACTGAAGTTAAGCTTCAGGCTTTCACCACAGACCCTTGCTGCCTGCTCCTCTTTACGCCCAATAATTCCGGATAACGCTTGCCACCTACGTATTACCGCGGCTGCTGGCACGTAGTTAGCCGTGGCACTCTAATAAAGTACCGTCACTCGGCTACCATTTCCTGTAGCCGCCGTTCTTCCTCCTTTATAACAAAGTTTAATCCGGAAACCTTCTTCCTTCACGCGGCGTTGCTCGGTCAGGGTTTCCCCATTGCCGAAATTCCCCTCTGCTGCCTCCCGTAGGAG
+
12(,-,&)&')'*-+-.123/--48:,1-20.112;07)')/--(,,,566665)0.100:.',56:7:744.05.,*&)))1**(+)*(')+05644/((().0'+*2.9,)*,&-/7*695/.+,01*'('+'++''.1-5()&&&*)%(%$)5/&&,*+3++*-,-,-16/+/''1./126679:43,7+&)$%25536.:28)*+'+,/./63-51;</-/.:05:7)%'7,845;40*(+)(093678-96-()*$+4/9:8336)('(&+,/-/(&('-1)(0**'$#').81.1000.-.',,.62.-.%*,-7--%$(+)0/5;45.5*)*))*--///961233*+-/(),-/:;2.0+-0-2---.04104//143/.0.+7727.-''.()33-**//41420.'3*5432)(&)+-877*),..320**,169;34*&#&&(.1+*%%''*+,+,.170/)/6/054446,+*-.*0+%%**-9/00(%)&''#($,,&'&(+6,-/---*+-$*.:/)&.+.-738;154568,/$&*+--8/216)2/487,-15598;1*)'''(3;94/9<.41/.-,2021/032357.76:+'%(*-+6,'0+-/29372337-7623427.-897132%50/0-$)''+*1148879653:-)),46094:166473'43+*,,.3987.+-)09--1406/+.1/2:0/-1+'&*+-*,+*+3-7-++,)0*182137837663112/4::-.566:9948-/5745276884232317;-,',)&'-)-)+,*0,3,3(**/136./%((.012/0,(+-.058037180./22432/;.--0-,,-78/-.593(4973;;117945339:;-7-./8679/02,3-'*3::225/5./028:9:32164;:<:4040.3-%*,*+/(*)*3-.5-.-40./.010-%)*2.364.-/8/630+(((&'*5+,-.),',++-1-/232:96357-18659660/.22-08650-&'*().,+3(&%+)/)*)'/3*&0..)+&/,*15-6,-60+042),,..21..110-1(544//82.89/:;8*..*++)0-1-8-:6*')+-9852,*.7--:45%*&
@8e2a5952-f48f-47c2-bd8e-2a1e03ca91b5 ch=253 read=144376 start_time=2019-12-13T08:04:29Z barcode=BC01 runid=2c9cf7bc05858273f10e7d7ec552fc0bd742dc3e
CTCTGCAGAGACAGCGGTGGGGGGAATATTGCTGTGGGCGCAAGCCACCAGTGTAGCCATGCCGCGTGTATGAAGAAGGCCTTCCGGGTTGTAAAGTACTTTCGGCGGGGAGGAAGGGAGTAAAGTTAATACCTTTGCTCGGTGACGTTACCGCAGAAGAAACACCGGCTAACTCCGTGCCAGCAGCCGCGGTAATACGGAGAAGTGCAAGCGTTAATCAGGAATTACTGGGCGTAAAGCGCACACCCAGGCAGTTTGTTAAGTCAGATGTATGAAATCCCGGGCTCAACCTGGGAACTGCATCTGATACTGGCAAGCTTGAGTCTCGTAGGGGTAGAATTCCAGGTGTAGCGGTGAAATGCGTAGAGATCTGGAGGAATACCGGTGGCGAAGGCGGCCCCTGGACGAAGACTGACGCTCAGGTGCGAAAGCGTGAAACAAACGGGGATTAAGATACCCTGGTAGTCCACGCCGTAAACGTCGTCGACTCGGGGATTTATTGCCCTTGAGGCGTGGCTGGAACTAACGCGTTAAGTCGGCCGCCTGGGGAAGTACGGCCTGGGTTAAAACTCAAATGAATTGACGGGGGCCCGCACAAGCGGTGGAGCATGGTTTAATTCGATTACTGCAGCGCGAAGAGACGCACCTGGTCTTGACATCCACAGAACTTTCCAGAGATGGATTGGTGCCTTCGAGACTGTGAGACGGGTGCTGCATGGCTGTCGTCAGCTCGTGTTGTGAAATGTTAGGTTAAGTCCCACGAAACAACCCTTATCCTTTGTTGCCAGCGGTCCGGCCGGGAGCGCTCAAAGGGAGACTGCCAGTGATAAACTGGAGGAAGGTGGGGATGACGTCAGTCATCATGGCCCCTTACGACCAGGGCTACTACGTGCTACAATAATGGCGCATACAAAGAGAAGCGACCTCGCGAGAACAGAAGCGGACCTCATAAAGTGCGTCATGTAGTCGGATTGAGTCTGCAACTCGACTCCATGAAGTCGGAATCCTTTAGTAATCGTGGATCAGAATACCACAGTGAATACATTCCCGGAGCCTTGTACACACCGCCGTCACACCATGGGAGTGGGTTGCAAAGTGAATTCAGCTTAACCTTCGGGGGGGCGCTTACCACTTTTGTAGTTCATGACTGGGGTGAAGTCGTAACAAGGTAACCCGG
+
2275&2&+&(%(&*1'132-:/.)%))+1.-)&&)+/+*$%),&'&'*'&)*$$%#+*43158..,+,,)*-/5+,0.636591+1673:.)22,&+')05:-%-(-28+&,*(')-*')),40,2,('--4/7:/.565)-//.43.7./3+-((.-$,,)*+/121000901/-*+(,3/,///11/.//.+4,+,16*&&&(''+'-+0),-0-/,)).'.-4.4588::78:<5044/,-%*((),/-*/372*0230-/2/454**&')16-)274,2'*-96689129:.799655551./1018661/0+*,)('*).2577,2*/)('+*//-.+*192*))+,0930373./-/()*.)*12292/+*)(&+,2,4334+&'-(.*-(./-(&,.-.,2-,+0)**,,,+1+.3161+.2-*//51//%05644'.1-(0,0)*,96;<2-5)+')+30+..04/-1:+(*&$%&$%-,15+1.(#7+'%-,)12*-++,535//.,()')*')0/2,+++)5,9+57/)2969:8::5'(&$&(--63-((*,.87<;87868<3-,+2,317956::*00*(/.015574-8/4(*'(+*,,;8/74;66.7)&(%&()%))/-/1('''($&%+3/211+/,*-66776333454+.4,-())--,/&1$/*'/0,-1363+%'/,/5676578*,(*-35543170/.04945-+*++44525721-/80-,2.'-.30700/82('0&&%$&*01;/.0-./,,:5125,2+**+4:14-3126/:/*++'-+/19*+)+(+,65252'-)),-/72556/+,-(,++-/894287783+,-/127:734+-650'*+()+-/806455/-&$$''.....-/.**.+,3103779:67('(&+(%'4164476.-,&)$*-%)()03;//0.,4589)-834222355+&)*-.7,2.)&)*+3-5,./453*)0*-*+*-.,,/%,*/,/'&+(')+*.-0/53;7670..51%4,++*./-/234424/26,*-&(,((''*++-.029369*+422++01103.')+,2047331-*&$&)%)&('),,(/,,,489)6788./22/40.52,.646*//)'*,('()*,,.35/-/-/,++287920+(),)5/;*2)
@45b4c0c0-7a45-4e88-825d-b6557c6fe5ba ch=198 read=101593 start_time=2019-12-13T08:05:41Z barcode=BC01 runid=2c9cf7bc05858273f10e7d7ec552fc0bd742dc3e
CTCCTACGGGGAGGCAGCAGTGGGGAATATTGCACAATGGGCGCAAGCCTGATGCAGCCATGCCGCGTGTATGAAGAAGGCCTTCCGGGTTGTAAAAGTACTTTCAGCGGGGAGGAAGGGAGTAAAGTTAATACCTTTGCTCATTGACGTTACCCGCAGAAGAAGCACCGGCTAACTCCGTGCCAGCAGCCGCGGTAGTAATACGGAGGTGCAAGCGTTGAATTACTGGGCGTAAAGAGCGCACGCAGGCGGTTTGTTAAGTCAGATGTAGAAATCCCCGGGCTCCAACACAGAACTGCATCTGATACTGGCAAACGAGTCTCTCAATGGGGGGGGTAGAATTCCAGGTGTAGCGGTGAAATGCGTAGAGATCTGGAGGAATACCGGTGGCGAAGGCGGCCCCCCCCTGGACGGGCCGACGCTCGGGTGCGAAAGCGTGGGGAGCAAACGGTTAGATACCTGGTAGTCCACGCCGTAAACGATGTCGACTTGGAGGTTGTGCCCATGGGGCGTGGCTTCCGGAGCCCCTAACGCGTTAAGTCGACCGCCTGGGAAGCCACGGCCGCAAGGTTAAAACTCAAATGAATTGACGGGGGGGGGCCCGCACAAGCGGTGGGACATGTGGTTTAATTCGATGCAACGCGAAGAACCTTACCTGGTCTTGACATCCACGGAAGTTTTCAGAGATGAGAATGTGCTTTCAGGAACCGTGAGACCCAGGTGCTGCCATGGCTGTCGAAGCTCGTGTTGTGAAATGTTGGGTTAAATCCCGCAACGAGCGCAACCCTTATCCTTTGTTGCCAGCGGTCCGGCCGGGAACTCAAGGAGACTGCCAGTGATAAACTGGAGGAAGGTGGGGATGACGTCAGGGTATCATGGCCACTTGACCAGGGCCACACACGTGCTACAATGGCGCCACAAGAGAAGCGACCTCGCGAGCAAGCGGACCTCGCAAAGTGCGTCGTAGTCCGGATTGGAGTCAACTCGACTCCATGAAGTCCGGAATCGCTAGTAATCGTGGATCAGAATGCCACGGTGAATACGTTCCCGGGCCTTGTACACCGCCGTCACACCATGAGTGGGTTGCAAAAGAAGTAGGTAAACTTAACCTTCGGGAGGCGCTTACCACTTCATGACTGGGGTGAAGTCGTAACAAAGGTAACCGG
+
).0'&*./-6+'--//33/265:;,,3/),.*,-04:96;1/,.10%,1000****(10113751/-)+))+.16''-,1-5.0,-/8532',.82*%(%&(0+'(,,14:/),+),,1+%%)(;9--:-7-/004;2,.,+%&*,.25472485574//-'()*,/9312.*/*))52,-04,*.51)14)+/0(%(*0/.-0+/,'*+-5;:88371''*/+23429723,99+&((',,',+-,.10(.570+064506:245952)$++*(387.)/,/21(0,-%&&+&)*)*)---((),-.;1:+..''''),,,0/,'&,+,*+-00'--,+-+3+/.186..(0+1-***-/)&*.0*())*/3492.20-6379:2;0/50+-)/-7/6417.1280'*252,,()$$',-245%6889.*/-**,/6768+*,/0:22*()/)),--.<783:77524,-.7:11184,*'+)/.4571427//.2.'0'+6.#%&)03-/3'456+8+)++)-),*%(301366915.107887&/5054*(%(('''0,60./66083<5;:8/+-04-+)+-0/-/169:8:414+32+,/.004*229333$%(-+,,,/-2-%*).-)),$.30423222-)..-,.,.4+.+,,.4,,-1664))).,.*)0/--+)*+,92-+*)*(*)*,155%9947695:853/4,**,24744/-,-/2;0000-&$$$&(//6114..035:/.03.73-2))%)'.*),.,8)'66697/78*1,,,2('2/-.7018+,/-3213/9/52:6+-*+*/**+'),96650'20./23<;997/,,,-4/923;;779879994126.+.62&&%$)($')'))-8192434/0+,,./13500.01//*)'&$%%/+&'&*)',00-428/,--+*6:*147015/,&)-3,**++++-496531)(.%5)5.*(()''+,-768832,---2.,/'3*..,.02,***/-.-7862(-**(*)**2)*-/62--97795531,*)1)1.--+++--/0157.,-,-,25+.)&'*01((8/01:5)%+)'(*)'&)'%&$$.-977:82<5,/4--,7+-79-)0-')3212/(&&-)./0..33588989++5,3:7768
@4f55fd59-7f4f-483d-ada4-fc44265f7ec7 ch=462 read=72271 start_time=2019-12-13T08:05:41Z barcode=BC01 runid=2c9cf7bc05858273f10e7d7ec552fc0bd742dc3e
CTCTACGGGAGCATGGTAGAATTTTACTCGGCAATGGGGAAACCCTGACCGAGCAACGCCGCGTGAAAAGGTTTTCCAGTTGGCAAGCGCTACGCAAAGAGAACAGCGGCTACAGGAAATGGTAGCCGAGTGACGGTACTTTATTAAGCCACGGCTAACTGCGTGCCAGCAGCCGCGGTATGCGTAGGTGGCAAGCGTTATCCAGATTATTGGGCGTAAAAGAGGGGCAGGCGGCAGCGGGTCTGTGGTGGCCTGAAGCAACTTCGGTAAGCCATGGGAAACCAGGCAGCTAGAGTGCGCAGGAGAGGATCGTGAATTCCTGTGTAGCGGTGAAATGCGTAGATATGGAGGGAGGAACGCAGTGGCAGAGAGCGGTCTGGCCTGCAACGACGCTCAATCCCGAAAGCGTATGAAGACAAATAGGATTGATACCTAGTGGTCCCACGCCGTAGTGAGGTACTAAGTGTTGGATGTCAAAGTTCAGTGCTGCAGTTAACGCAAAATACGAAATTACTCCGCGCCTACCAGGTAATTACGTTCGCAAGAATGAAACTCAAAGGAATTGACGAAATTACACAAACGGTGAACATAATGGTTTTAATTCAAACAACGCGAAGAACCTTACTGAGTCTTGACATGCCATAGGCTCCAGAGATGGAAGATAGCTATATAAGAGATACAGGTGCATGGTTGTCGTCGGCTCGTGTCGTGAGATGTTGAGTTAAGTCCGCAACAGGCGCAACCCTTATCGTTAGTTACCATCGTGAAGTTGGGGACTCTGGCAGGACTGCAGTGACAAGCTGGAGGAAGACTGGGGATGACGTAGCGTCATCATACCCTTATGACCTGGGCTACACGTGCTACAATGGATTGAATTGCAGAGGGAAGCGAAGCCGCGAGGTGAAGCAAAGGCAAAACCATTCTCAGTTCGGATTGTAGTCGCAACTCGACTACATGAAGTTGGAATCGCTAGTAATCGCGAATCAACATGTCGCAGTGAATACGTTCTCGGGCCTTGTACACACCGCCCGTCACCACGAGAGTTGATAACACCCGAAGCCGGTGGCCTAACCGCAAGGAAGGGAGAGCTGTCTAAGGGTGCGGGATTGATTGGGAACGAAGTGGCGCACAGGTAACCGG
+
,63//0--*'&&$%)(*.)+-,46.)('',217:7674)(0)-91--/16+'),/27(7.--.&(*)'(,+/;7.2&'+.3'.+19-1()&$$##)2+%(&,86)2,)++()*),..1.+/4,++6+(&)(+5*)$$$&&,.*.(,+'*/..-53/03-($)),1298681128.2.*1--)../-4..34./4052:21.<'(),1-'2)67632-933)&%,310/14<82;2108/93/0-/,11/)*-0)(*&%&')(,',(,(,*(.4261-+'*,,1)/5.'-----&))-+*+-12/+),0,-(*,))*0.//)*--+*,,)33-040-5899889.+,.-(-5,&3**--%1%-*020++()'+,*120305170044*****-//++'+2('&*,.'(+.'(&'(%+.27,*+)(%,%'*,*;3,,(1)2.5-*%++-0.50,)(&*&'%00.0/2/815197565+2,,-57--0261450.5,/')%&%(,,++)'-/-)/)--4811)-1)&$%&((*&'.&%'-/76&)*,(*,))/70,.437-)+*-//,&&%%%%'&%*'(,7(/-,)(''&'0(%'(+)/<51;7;3)2-0./.*+/2721555.9-.,,)//)/++-87851.'&%%&)*6*)()***7*+')2-&572+*)'*'&(+-/10'+'))1,-%)(((+3228/:1128989970--.-05//*'++313+,.-*,/*7')66462&/1*+-,.0315*+/0+/5-./)*'&''+4)37225732,.+*,-+-$%&')/4,+'*&(*,-,-(+++%,'+*8825310-.#%&'+4413'+,3:6.633267:564-0362(+-.0953031/5/,1''(%++',**).3++0,.))/**0341002/*--')69--/1.66.-3028014+-,9547+3+*+7321,/2-//6301))-5/.+'',.001334-.()()--..6743:5.)'*,647847--,+',*(,,,50/0+-.5314//0323238*3-('('(1,+,+,+(*7.,,0063+11)',,*,15;6215**0,0*'**++/,,+0+*+')11485.4/*.,,/%0..,+'&$)(+,.(((&$%%%&**'*',*)1.06587+
