# Supplementary material for: De novo species identification using 16S rRNA gene nanopore sequencing
Source: PeerJ. 2020 Oct 21;8:e10029. doi: 10.7717/peerj.10029 (PMC7585375; doi:10.7717/peerj.10029)
Supplement: Supplemental Information 2 — Contains raw reads. [file peerj-08-10029-s002.zip › pass_fastq_runid_2c9cf7bc05858273f10e7d7ec552fc0bd742dc3e_27.fastq]

@590f8ab9-2c54-4b35-a751-1c0bb54b563e ch=255 read=25588 start_time=2019-12-12T19:55:38Z barcode=BC01 runid=2c9cf7bc05858273f10e7d7ec552fc0bd742dc3e
CTCCTACGGAGGCAGCAGTGGGAATGTGCACAATGGGGAAACCTGATGCAGCAACGCCGCGTAGTGATGAAGGTTGCTGGAATGTAAAGCTCTGTCTTTGGGGAAGATAATGACGGTACCCAAGGAGGAAGCCACGGCTAACTACGTGCCAGCAGCCGCGGTAATGCATGCGTGTGAGCGTTATCAGTTACTGGGCGTAAAGGGAATGAGCGGATGATTAAGTGGATTCATGAAATGCACAGGCTCAACTTGGGTACTGCATTCAAACTGAACATCAGAGTGCAGGAGAGGAGAATTAAAATTCCTAGTGTAGCGGTTGATAGATTAGGAAGAACACCAGTAGCGAGCGACTCTGGACTGTAACGACGCTGGGCTCAAAGGCGTGAGAACAAACAAGGGTTGATACTGATACCG
+
(+1.)&)*+&*+*.130*6(3-)--&5(()--3//.'%%%$''%()0043/7662-272/.-&'&&%()*,+,.)%%&%&'&(%('14)+067656398285)+0-/+7,('(*5;86/81+)3,,.+,++45.+.+**..,0(+,..382-3332503/<003,%)')+,.+*)('/245:545%*(,(+-)*+/.213.)-)$%&&%624422505071&.'+%&&$%*),4-+()))).///316+-,-4.,(3544258/+10432%%$'()&'&()..)/*+'%)&&%%$(%(')/.-3-*)+,)+)(+),-$%%#%%#-&%.2+6,-62.25'),'(%&(%(1.1+*)).253323510&0./12-*,-,(*)(-)+&(%((&)+22//'(+&('%#%$$#'%'%&%%
@267126b6-2c9b-45c8-bc5a-455498dc274b ch=115 read=23784 start_time=2019-12-12T19:55:47Z barcode=BC01 runid=2c9cf7bc05858273f10e7d7ec552fc0bd742dc3e
CTCCTACGGGAGGCAGCAGTAGGGAATTTTCGGCAATGGAAACCCTGACCGAGCAACTGCGCGTGAAGAAGAAGGTTTTCGGATTGTAACCTGTTATAAAGGAAGAACAGCGGCTACAGGAAATGGTAGCCGAGTGACGTACTTTATTAAGAAAGCCACGGCTAACTACGTGCCAGCAGCCGCGGTAATACGTAGGTATCCGGAATTATTGGGCGTAAAGAGGAGCAGGCGGCAGCAAGGGGTCATGGTGAAAGCCTGAAGCAACTTCAGTAAGCCATAGAAACCAGGCAACTAGGTGCAGGAGAGGATCATTAAGATTCCATGTGTAGCGGTGAAATGCGTAGATATATGGAGGAACACCAGTGGCGAAGGCGACGATCTGGCCTGCAACTGACGCTCAATCGAAAGCGTGGGGAGCAAATGAGTTAGATACCTAGTAGTCCACGCCGTAAACGATGATACTAAGTGTTGGATGTCAAAGTTCAGTGCTGCAGTTAACGCAATAAGTACTCCGCCTGAGTAGTACGTTCGCAAGAATGAAACTCAAAGGAATTGACGAAGTTACACAAGCGGTGGAGCATGTGGTTTTAATTCGAAACAACGCGAAGAACCTTGCCGGAATATTGACATACTCATAAAAAAAAAGGCTCAAATGGAGAGATAGCTATGAGATACAGGTGGTGCATGGTTGTCGTCAGCTCGTGTCGTGAGATGTTGGGTTAAGTCCGCAACGAGCGCAACCCTTATCGTTAGTTACCATCATTAAGTTAGGGACTCTGGTTTAGAGACTGCCAGTGACAAGCTGGAGGAAGGCGGGGATGACGTCAAATCATCATGCCCCTTATGACCTGGGCTACACACGTGCTACAATGGATGGTGCAGAGGGAAAGCGAAGCCGCGAGGTGAAGCAAAACCCATAAAACCATTCTCAGTTCGGATTGTAGTCACCACCCAGCTCTGACGCACATGAAGTTGGAATCGCTTCAAAGTAATCACTTGAATCAGCATGTCGCAGTGAATACGTTCTCGGGCCTTGTACGCACCGCCCGTCACACCACGAGTTGATAACTTGCAGAAGCCGGTGGCCTAACCACAGGAAGGAGCTGTCTAAGGTGGGATTGATGATTGGGGTGAAGTCGTAACAAGGTAACCGGGAAGATAGAGGCGACAGGCAAGTAGGTTAACACAAAGACACCGACAACGCA
+
,-1/+,/.53,.20.2,'*,,+4)0,7::2-1;41:11.',,(30**+213512.'(*-1.-,*'&)%*)')+,/0854.42022/*,'.+/0,6.-/3)0(-3*.45&/.,6,+,.)./-56/28.--7-)&')**,%%$%&%'&(+,*&*+)&,++-/51-.83635255:31(..151%($&*)-+.056(*&&&(()+.--0.*1-7660/.3:.(&/.%-/37:83:0./-1)-5:-/-&))')))/3./767--+*)().2-)+,06'36--,),6--0/264/&01'.-'*./51)**18189-8-,((-,8/:77320+%-/-642193.0397738986/459/.1.6569:85:/;/().+.588-,++,/01082774:43//*'+-*(&)*%&(-++,5/12((+.6;:3*,+./--73./.,*4436372('&').*49:/-+-+./*/446(/&38)749/3/4:605;:7894.(+--.5-3*+%',/,,*),+-/49,02.(&%-&)+-037;8517(*052.%4-(9957-.,,,/--.4/)$)*(%((*-6,/11.3+)+,'+&)..5<;+9;8;2'-1&*2-/(+(*1).50-+(&)*&/'%&#+&)*//,'---367978:581-/3346+()'.6//)+0*****'$'(,+''++-45677665;8868/002880223689888496516828011/12541375+.2-8*'4505/),5-.0/03/7/--/7/06543')*,&2*7%-43.3-,&&&&'%$(()1250654554624+((*:/.-*)')*3&374066787887<93,,---3(30-)-311/22803:973220+(***44*+,,303:,+*')-03+)*-+-*)*)-+3-084.-&/.42-8(-,585185)),7;86;/47.10'*,47,/*./--.1/.('%%)('%$'()((**%&&(,-,3-,3/4/7876'(+)%()&&(1,-*(,+).3:56-//007799:334012/,1349523/3//,-3-./3*0/4;60:8./5++(*)(+()*(3//-+&'%'%.$$+**/0((--//))1300'''*),('%&%*3-45.1,'%4)78627,-.//696:7+.-20/096679758(4+/424(1+.6/66&()+2-0,0*+/-&'%)&)+)4-7,..+.(+-/19;6421++%%$
@3960a504-da3b-4742-949a-3b0f9335268c ch=53 read=20011 start_time=2019-12-12T19:55:52Z barcode=BC01 runid=2c9cf7bc05858273f10e7d7ec552fc0bd742dc3e
CGGTTACCTTGTTTGACTTCACCCCAATCCTCAATCCCACATAGACAGCTCCTTCCTTGCGGTTAGGCCACCGGCTTCGGGTGTTATCAACTCTCGTGGTGTGACGGGCGGTGTGTACAAGGCCGGGCAATATTCACCGCGACATGCTGATTCGCGATTACCTAGCGTTCCAACTTCATGTAGTCGAGTTGCAGACTACAATCCAGGCGAGAATGGTTTTATGGGTTTTGCTTCTTCCACCTCATTGCTTCCCTCTGCACCATTTAGTAGCACGTGTGTAGCCCAGGTCATAAGGGGCATGATGATTTGACGTCATCCCGCCTTTCTCCAGCTTTAATGCTGGCAGTCTCGCTAGAGTCCCCAACTTAATGATGGTAACTAACGATAAGGAGTTGCGCTCGTTGCGGGACTTAACCCAACATCTCACGACACGAGCTGGCGACAACCATACACCACCTGTATCTCGCCTGGCTATCTCTCCATCTCTGGAGCCTTTGCCAGGTATGTCAAAGACCTGAGTAAGGTTCTTCGCGTGCTTCGAATTAAACCACATGCTCCACCGCGTGCGGGCCCGTCAATTCCTTTGAGTTTCATTCTTGCCCAGACGCGTACTACTCAGGCAGATGCCCGTTAACTGCAGCACTGAACTTTGACATCCAACACTTAGTGCTCATCGTTTACGGCGTGGACTACTAGAATTATCTAATCCTATTTGCCCCACGCTTTCGGGACTGAGCGTCAGTTGCAGGCCAGATCGTCGCCTTCATAATTCCCTCCATATATCTACGCATTTCACCGCTACACGCGGAATTCCACGTCCTCTCCTGCACTCTAGCTGCCTGGTTTCAAAGCACTGAAGTTAAGCTTCCAGGCTTTCACCACAGACCCTTGCCGCCTGCTCCCTCTTTACGCCCAATAATTCCGGATAACGCGCTTACCACCTACGTATTACCACGGCTGCTGGCGTGATTTAGCCATTGGCTTTCTAATAAAGTACCGTCACTCGGCTACCATTTCCTGTGGCCGCCGTTTATAACCAGAAGTTTACAATCCGAAACCTTCTTCCTCCGCGCGGCGTTGCTCGGTCAGGGTTTCCCCCATTGCCGAAAATTCCCTACTGCTGCCTCCCGTAGGAG
+
.(0-1.32-2%(''$&',22-357)1)*.%*-49228+*+'.$(*0../003720,),/1..)7+-798)*/,1...+*-7,*,0/047/114146:8320,----::7/11354458583-5/&0/-%%&'/733581220443355676:.)(*(/**1*&$3*-&,1*-)./8341267560.,*1-+-)0%11/2-4,/)%,)(**)*26606;;6274<,5::+)*,.)*0,()16+*%))'(()+/--/11//13-.1)&&%&,+)++)*-*),/.:.*-2.-,,/3,69/./1,-...9<3/0233452034)-2.:;//0-+&'&)).-/*0/020/3:73/%(('%)*,18:+.-+...-.+)0/81003448987/7(3/(.6:36457411922-985.6-2&0('*-/45442.12-1/3'&51-0-//-/5358*.%,',//38/+,+.070%%$+%..0155++-//--297585&(2-25+'&$&)(*)/*+*+*'&*)6.0%&)-4-6/<07..*-),')+60.0.0108,6:331333422-04*,-.+-',)32*&()(5+;33.89.,.384204</5.+*'&%&'&#%&-,...0460303&'()$)%&&+*1,/11:/0000:9::...+*+7261'/')$((((&.&))-04462::),/...7595982351'+&2.+,/+-62-2)%*3*&+64.--+-3:43.94../(%))*9851430/3.5095133406489838)$%&&+/*7,65836586786572324;9557:46841,.)*)+)++/,,))&/.633269766-..//102444963409)''()#+(///810544/,./905.09/6:30001///389<15+*0,)20/033*9./0184((&()'')(*0-7-4*-*-1:1./,,/0%01-.5.//(3)())*)&,-5/009-:)(&$&$()'%#%&$((.,*//*((**+530&.)-41/2,../*6-/-8:41;:.,,,-%01/+.'(&)-(+..3(*'(()1<:.239:8**-+-7:6<64535*0)&((+0.-,5/.-22/859*423.:6/9;<-+/9-.654278321;,()2***()24/09/-0.5/,*
@59c3ea28-6fc1-4ccf-a419-d47270cf00f2 ch=444 read=27266 start_time=2019-12-12T19:55:53Z barcode=BC01 runid=2c9cf7bc05858273f10e7d7ec552fc0bd742dc3e
CTCCACTACGGGAGGCGGCAGTAGAAATTTTCGGCAATGGGAAACCTGACCGAGCAACGCCGCGTGAGAAGGAAGAAGGTTTTTCGGATTGTAAGCTTCTGTTATAAAAGGAAGAACGGCGGCTACGGAAATGGTAGCCGAGTGACGGTACTTTATTAAAGGCACGGCTAACTACGGTGCCCAGCAGCCGCGGTGGCCACGTAGGTGGCAAGCGTTATCGGGTATTGGGCGTAAAGAGAGGGCAGGCGGCAGCAGGGTCTGTGGTGAAAGCCTGAAGCAACTTCAGTGAAGCCATGAAACCAGGCAGCTAAGAGTGCAGGGAGAGGATCGTGGAATTCCATGTGTGGCGGTGAATGCGTAGATATGGAGGAACGCAGTGGCGAAGGCGACGATCTGGCCTGCAACTGTCGCTCGGTCCGAAAGGGGAGCAAATGGTTAGATACCCTGGCCAGATCCATAGTAAAACGATGAGTACTAAATTTGGATGTCAGGGATCGGTGCTGCAGTTAACGCAATAAGTGCTCATACCAGTGGTACGTTCGCAAGAATGTGAAACTCAAAGGAGTTGTTGAGGGGCCCGCACAAGCGGTGGAGCATGTGGTTTAATTCGAAACGGCGCGGGGGGTATGCCAGATGTGACATGCTCATAAAGGCTCAGGATGGAGCCTTTGTAGTATATCCGCCTGATGGAATTCTTCGCGTTATCGATGGCTCACATGCTCCTGCATTCATACGAGTTCATTAACGAACACCGTACTACTCGGGCAATTACTATTGCGTGGCACTACGGCAATTTTCGACATCAACTTACCAGGCTCATCGTTTACGGCGTGGATAAGTAATCTGTCCTGTTGCTCCCTAAGACTGGCGTCGGTTACGAGCCAGCGTCGTCGCCGCTCGCCACTGATTCCTCGTATATCTACGCATTCACCGCTACCTCACGATCTCCCTGCGCTCTGCTGGCCTGTTTCATAAACTACTGAGGATTAACCGAACTTTCACCACGAACGCCCTGTCGGATATGCTGCCACCAGCCATTACCGGCTGCTGACATGAGACCAACGTGGCACCTAATAGTACCGTCGCTCGGCTACCATTTCTGAAACCGTTCTTCTTATAACGAAGTTTGTCCAGCTCTTCGCGGCGGTCCGGAACTCCCCATTACCGAAATTACTGCTGCCTTTCG
+
*+6)%(')+)1*()+$&%'&)+(&-/+08:6+,151)))'%'+(/8,..263124.0../:25785-)-+1520&)(*--753,+&,%0)'/('&',6454-4.-/11()+-/,.23.631731/1(,(1.++5*((-*'%)*,32-43+0)+)%*+,')%'')+/,)-)/+-&')(,)6/('/1..05--.*,*,+*%'(2-3/-1/-44'/-.1*,+&,(*)..-032344/*(')&,./.*0401.,+./)+5.0084+&++,&(&$(*%')'&('').0+$+*&)%&30.-()55/.+,,,----.'&%(((*(.1)(*)-50,/.//+4+6,320.+,**)20+0.%0-*127626+*))--,4-154'3),-.-+,110213621),/:/609/5652575654677*607(&*3.(+-)(*,9;9/5.6,(&.)*00'(%&%$%%%&''%%&&%'/60//*,..)+,064.*.1*6.9960/%&)'&'(')/+0475/343273133832/+,)-.1+-.-82+2)./232313*/'.)+2//(().1228.9.*+&%&)%'')&/891.8,')),,.23.7/0-%&)-.,*+0*31(,*-.+).&,',.*)(&((&%)'/$10/0681401431-/./%&)*'+-*,3'+21286$&($$&')**+/*)%'+(#%%%#%)%*'&.426;9-.(*+)+)'')$#%$/(*).,223$%%&'12.'%%'(&'/6+*/(%$&)//+&&$$&$%'#$&(&((+&%.%'(+')%'(*-%$&$'(&%%%%#%%%''*'%*+-.-('%%%*'%%&&+,*02-3/)(,--,++*1.--''%&&&$(%,***(('$&',(&#%%'%%&**-&(&*(-&$'&&&+(&*,..2/53.0(%$('%&*(1,+(-(2+./%%&&%()+%*)-(.5.+,(%'%%*-*+'*)---,,*((&-*021'%%&$$%&'%*-)(%&$&$$'%).-)*1'3%%#'$&$#((-,)$+)'()),0&(&$''')'/*&'$$%1**+&-*&%(&)%%$(''*)3210*%'%%$%&)'(*'+)*'%&#%$'(+(('('+1312',*.'1*-'/0*27)($$'%$)(%,*(&(&$%&'-,-%%&),,&%(,(&$$%$)*)%&&%&'$,-$,,((+0)'&(%'+&+*%'&$$#$'.*)%#'$$)&'%
@f91741d6-80da-493b-bdb2-2a8ae2a74a6d ch=259 read=19113 start_time=2019-12-12T19:55:51Z barcode=BC01 runid=2c9cf7bc05858273f10e7d7ec552fc0bd742dc3e
CTCCTACAGGGAGGCAGCAGTGGGGAATATTGCACAATGGGCGCAGGCTGATGCAACCATGCCGCATTATGAAGAAGGCCTTCGGGTTGTAAAGTACTTTCCAGCGGGAGGAAGGGAGTAAAGTTAATACCTTTTATAGAGTGACGTTACCGCAGAAGAAGCACCGGCTAACTCCGTGCAGCAGCGCGGTAATACGGAGAGTGCAAGCGTTAATCAGGTGCGTAAAGCGCGCAGGTGGTTTGTTAAGTCAGATGTGAAAATCCCCGGGCTCAACCTGGGAACTGCATCTGATACTGGCAAGCTTGAGTCTCAATGAGGGTAGAATTCCAGGTGTAGCGGTGAAATGCGTAGAGATCTGGAGGAGGAATACTGGTGAAAGGCAGCCCCTGGACGAACCCGGTGACGCTCAGGTGCGAAAGCGTGAAGACAGAGCAGGATTAGATACCCTGGTAGTCCACGCCATAAACGTCTCGGCTTGGAGGTTGTGCCCTTGAGGCGTAGCTTCCGGGCCTTGCGTTAAGTCGACCGCCTGGGAATACGGCCGCAAGGTTGCAAAACTCAAATGAATTGACAGGGGCCCGCACAAGCGGTGGGTATGTGGTTTAATTCGATGCAGCGAAGAACCTTACCTGGTCTTGACATCCACAGAACTTTCCAGAGATGGATTGAATTGCCTTCGGGAACTGTGAGACAGGTGCTGCATGGCTGTCGTCAGCTCGTGTTGTGAAATGTTGGGTTAAGTCCGCAGCGAGCGCAACCCTTATCCGCTGTTGCCAGCGTTCCGGCCCGGGAACTCAAAGGAGACTGCGAAGTGATAAACTGGAGGAAGGTGGGGATGACGTCAAGTCATCATGGCCCACTACGACCAGGGCTACGTGCTGCAATGGCGCATACAAAGCGACCTCGCGAGAGCAAGCGGACCTCATAAAGTGCGTCGTAGTCGGATTAAGGTCTGCAACTCGACTCCGCCGGAATCGCTAGTAATCGTGGATCAGAATGCCACGGTAGACCGTTCCGAACGCTTGTACACACCGCCCGTCGCACCATGGGAGTGGGTTGCAAAGAGTAGGTGGCAGCCTTCCCGGGAGGGCGCTTACCACTTTGTGATTCATGACTGGGGTGAAATTCGCTAACAAGGTAACCCCGG
+
%'.1--1*50-'/2/),*),/,,2,+0//62/,,---+-2.1*,#&%'(%'*%(($')..&+'&'$*(')++.&&'*32:7;7+937:/38<3171.2:.0()+1-76,+0/5*2+&()10/-+4-9-12,::8(*)*()(,,13215138&1)(.,'*,$().4(*.+1,++355615+)++*++-)60.9001-.-+$(+,9997:1:0/-,.&-&)%''+*1/*-**$'%*+%&)3860/1.-+.2.0173-(,-1.(/99-(0213749586215%))0,-0227233.0/1210,%(,*))-,---+*-,%27-01+)1-50-,1942&#&%+003+23,-2;:/-,*+0207202*(1.+4,''$''$((5+1/0/)875,(*395(&+-''#$')*-288;-/666,)++')*(4%&((*3.%-#'&3./9//)-.25;802:80/22635334-/2831*&'+./,*)*1.21227+,-56()++'5+,7--**,.-((+%&&%%-.-4.8-57344314771.0)'%('4(5390510,-,0).2:7123;):://-94:467)/,7208)**.1+,-/08534+(*-,./53;:59671/021./%)(*,+0011-2./743156.1+(.1.40,,/+/4+54)2*)),,,869*4+(&%)&(49051*0,,+*-+)+-/25*3038;::5,4126999987/+*,-975052.-.071.03;.1,-7./)*16')&))&&%*+54886,+*+*-&&('&-5*-1'))++51-3230,)820203979),-(+.-312%()(*./12:;9996.00/2251&4421211126883246574%%)/-86&*%%&&(1:3704)&&'%'1.+%,-;0/1//212'6.,(''-2999:271/*(().2)..;66975347<76,+,++159-7/8)8+7--)...12)40,0022.../1(*/06.5./(+%$(31733187:654+')35(**$((10+*0()+-24'('+,'''$%&**-/.4<77<9434(1.293/-4-))),3*.3(*36,&'&(&)'*.54/)0,.-8/*270+-4-2152;141*04::66899;876.''&&+*'&&'*+'*&&%$((+./(.)081:-(.6
@d09d42b8-facb-4aef-98e9-2617cd45029c ch=51 read=19990 start_time=2019-12-12T19:55:58Z barcode=BC01 runid=2c9cf7bc05858273f10e7d7ec552fc0bd742dc3e
CTCCTACAGGGAGGCAGCAGTGGGGAATATTGCACAATGGAGGCGCAAGCCTGATGCGTAATACCGCGTGTATGAAAGTACTTCGGGTTGTAAGTACTTTCAGCGGGGAGGAAGGGGTAAAGTTAATACCTTTGCTCATTGACGTTACCCGCAGAAGAAGCACCGGCTAACTCCGTGCCAGCAGCCACTTGATACGGAAGTGCAAGTGTTAATCAGAATTACACTGGGCGTAAAGCGCAGGCAGTTTAAGTCAGATCATAAAATGCAGGGGCTCAACCTGGGAACTGCATCTGATACTGGCAAGCTTGAGTCTCGTAGGGGTAAAATTCCAGGTGTAGCGGTGAAATGCGTGAGATCTGGAGGAATACCGGTGGCAGAAGGCAGCCCCCCTGGACCGAAGACTGACGCTCCAGGTGCGAAAGCGTGGGAGCAAACAGGACTAAGATCACCCTGGTAGTCACGCCGTAAACGATGTGACTTGGAGGTTGTGCCCTTGAAGGCGGCGCTTCCGGAGCTAACGCGTTAAATTCGACCGCCTGGGAGTATTACGGCACAAGGTTAAACTCAAATATGAATTGACGGGGCCCGCACAAGCGGTGGAGCATGGTTTAATTCGATGCAACGCGAAGAACCTTACCTGGTCTTGACATCCACAGAGCAGAGATGGTTGGTGCCTTCGGGAACTGGCAGGACAGGTGCTGCATGGCTGTCGTCAGCTCGTGTTGTGAAATGTTGGGTTAAGTCCGCAACGAGCCGCAACCCACTTGGCTCGCTGTTGCCAGCGGTCCGGCCGGGAACTCAAAGGGAGACTGCCAGTGATAAACTGGAGGAAGGTGGGGATGACGTCAAGTCATCATATTTGCCGTAGGGCTACACGTGCTACAATGGCGCATACAAAGAGGAAGCGACCTCGCGAGAGCAAACCCGGACCTCATAAAGTGCGTCGTAGTCGGATGGAGTCTGCAACTCGACTCCATGAAGTCGGAATCGCCTTTAATAATCGTGGATCCAGAATGCACTTACGGTGAATACGTTCCCCGGAGCGCGCACACACCGCCCGTCACACCATGGGAGTGGGTTGCAAAAGAAGTAGGTAGCTTAACCTTCGGGCGCTACTTTGCTGTGATTCACCCAGGCTGAAATTGAAGTCGTAACAAGGTAACCGGAAGATAGAGCGACGAGCCGTGGGATTAACACAAAGGCACCGACAACTTTCTTCAGCACCAGCAATGCAGCCAAAGGA
+
*-2-,(+',0)*/0,*,,.06078(1..124///40;227+&))(,24*072753/($')()%350/+*'+,6+0*)$$#(+/-*744:+*3.+,.0.;90+./+27+*+0((+1+)*.5/+-.3.//2./5-',,4-01--/.40-68.,1.*,,$*)$(0/-*%&$(*001/-214.*)')./1)(&$$$&$'%.-%,+11::3++++(1//0**)2+),'(&)/424)73+'*(+)/++(/03,)*)+/))++'$'*-,('$'&,/.-+2.0*0(-)20/..2.,-..-,,+''*)'&1,*)+*.(**,/0.0-(+2,,-,0-214'(6;77.-,-,.+*.7../0)'&((-*,-2/04.04.&,/&33.1,'(-+.60.226773*$),+.+%))(+**)&)%')2*%384330.1+++045;1)+./5+,*.+%$*))(*)%).7)*278.,0)(-/184572%,+**&*().,/--),,-70/11<(4,,/-0/)'('%'.(.*+),,.)..*)00-:1850./+,0.*6*%%*)&''&'&&(,'&%++./201.1*)+,$'**,/.)*/,0..,*6,0:)%'%'(()*)3024,))()-(38:1:9;50.0028)0'-'(+'%&($%%&(+*&,//.93335420,,-+',/,,+,.64,),&+940.-+*+504/.070,')1-5375811111895<::9999980235792-01/31*-.))33/5.4-31.0/4()('%)-)),'*,/59*&(1)*$')-(+/-,)%)-*,23:06,2-82-:91513447(0,-&**24999244....4/12/1'&*,.1/,2:;805+++-.8.7099:;94.((((),*&%%12/,342(,'(-9670800.:///776885'&''')*&))(.5.4/0.,+++-0:%0(&+,34301476;52.-.-.;4:68/8(0,83,*)*53+4*(&%%'/,34:55-2-,,4136214*+(('''&*+4.-,1+2**.'+((*)'*'&/),-163129789,8+.,-)/1'*,))&+,,+,+093192)+-,.,/66822,'%(),,/902675)&(,())/*+'''((0+3-,52(-*%%&''),2/(()(+*+4..(+&&%'%'(%%'&()*11//1,44779525/05496;6<4570/-//3'6%&+31/5-.*'0),(((),-',%,,./,..2///85.2:3%&')..1)0+0-)-$%'$(&&$$%
@43020aa5-45d3-4396-9d7a-8930fc00df24 ch=435 read=22425 start_time=2019-12-12T19:56:12Z barcode=BC01 runid=2c9cf7bc05858273f10e7d7ec552fc0bd742dc3e
CACGGGAGGCAGCAGTGGGAATATTGCACAATGGGCGCAAGCCTGATGCTATCATGCCGCTGATGTATGAAGAAGGCCTTCGGGTTGTAAGTACTTTCAGCGGGGAGGAAGGGAGTAAAGTTAATACGCCTTTGCTCATTGACGTTACCCGCAGAGAAGAAACACCGGCTAACTCCGTGCCAGCAGCCGCGATATACGGAGGTGCAAGCGTTAATCAGATTACTGGGCGTAAAGCGCATGAGCGGTTTGTTAAGTCAGATGTGAAATCCCGGGCTCAACCTGGGAACTGCATCTGATACTGTAGCTTGAGTCTCGTAGAGGGGTAGAATTCCAGGTGTAGCGGTGAAATGCGTAGAGATCTGGAGGAATACCGGTGAGCAGCCCCTGGACGAAGACTGACGCTCAGGTGCAGCGTGGGGAGCAAACAGGGATTAGATACCTGGTAGTCACGCCGTAACGGTATCGGAGGTTGTGCCCTTGAGGCGTGGCTTCCGGAGCTAACGTTAAGTCGACCGCCTGGGAATACGGCCGCAGGTTAAAACTCAAATGGTCTGACGGGGGCCCGCGCAAGCGTGGGCATGTGGTTTAATTCGATGCAGCGCGAAGAACCTTACCTGGTCTTGACATCACGAGTTTTCAGAGATGAGAATGTGCCTTCGGGAACCGTGAGACAGGTGCTGCATGGCTGTCGTCAGCTCGTGTTGTGGTATTGGGTTAAAGTCCCGCAACGGAAGCAGCCCTTATCGCTGTTGCCAGCGGTCGGCCGGGAACTCAGGAGAAACTGCCAGTGATAGAAAGGTGGGGATGACGTCAGAGTCATCATGGCCCTTACGACCAGGGCTACACCACACGTGCTACAATGGCGCATACAAAGAGAAGCGACCTCGCAACAAGCGGACATAAAGTCGTCGTAGTCCGGATTGGAGTCTGCAACTCGACTCCGTGGTCGGAATCGCTAGTAATCGTGGATCAGAATGCCACGGTGGGCGTTCAGGCCTTGTACACACCGCCCGTCACACCATGGGAGTGGGTTGCAAAAGTAGGTAGCTTAACCTTCAGGGAGGGCGCTTACCACTTTGTGATTTATGACCAGGGTGAAGTCGTAACAAGGTAACGG
+
((*'1-)(),-0155749/-4/.82.,-.-83193/'.1/+1.4305(%%%(,)+).)*+$'%(&,*./3:,//,..3055-77-7)-..,-/139:/+./29<.)0-.1)4-%**487/3141404**''(,(+,-&.0-.2,:-,3<413//*%*+'++&',.5*/,,,0-//55782:.../-4-.0.//.+(*,1-+0)014,,,-19,3+-(+&,)(56;<88662:/))()'(&&27598<:23631-02*,/7.0%+,*'53,.7865807261201%%$+./011.,++*)(%%&$%$$'&)(++./.,)),*3),-00224.2/.4/-'&&#'''()/3,.066''**+/12::124.330:865,+%+,+3/62*'+647-),',+12222445377621$((**+*5.(+.7;68(47).5..*-.-3:,/11/727+,/3:4223++%&%%%-&$+./501142'&,,/1755500-*).-03-./0332+,/20/55436737:707)'&%&,,-6-+-/(5*74;<75560:542'(&),,6.7;9.*7-)+%')+--/(%-'300,),/2<:10..*))..++$)).-.4.004,,*+-0//320.4.,0465&((&.+7:11..-.-8332/822455;3:329:6;:;9;84404(*-/00;::32.7012;423414554*-&,0())'&%&'*356;08*+//6-,-3562*,.(**'-2&)&'(3%',*1.-380-/,6461670145,0025**('$+-1.979:46644..,)(((*..495224578982&').9597&)%+,,(&%%%()7;13.4.1+*(*)&(+-,/2665768,&(((4354888)()&*)''829::9-/%',-1*.1-+)(*-6.*'%)+,033380)1*(2*0()*-6789,3,,-44455/),(&*-(4-203333+-*/,+,3:99988,'''+*1/+.(3401)2*,17,/46.4/-.63/0-1982;0/1603239443/+)**02/1;5745.)'(&+'*&)))(3-473;5&*7+,.1+33141/491-55,**'%(0))++*1/&+.1-06001647555+,-2-021.-
@51b6aa04-83c7-4616-b42d-7e60c86544ec ch=122 read=22506 start_time=2019-12-12T19:56:14Z barcode=BC01 runid=2c9cf7bc05858273f10e7d7ec552fc0bd742dc3e
CTCCACGGGGAGGCAGCAGTGAGAATATTGCACAATGGGCGCAAGCCTGATGCAGCCATGCCGCGCGTGTATGAAAAAGGCCTTCGGGTTGTAAAGTACTTTCAGCGGGGAGGAGAGGAGTAAAGTTAATACCTTTGCTCATTGACGTTGCAAACACCAGCAACTCCGTGCCAGCAGCCGCGGTAATGCAGAAGTGCAAGCGTTAATCAGAATTACTGGGCGTAAAGCGCACGCAGGCAGTTTGTTAAGTCAGATGTGAAATCCCCGGGCTCAACCTGGGAACTGCATCTGATACGTAAAAACGAGTCTCGTAGGGGTAGAATTCCAGGTGTAGCGGTGAAATGCGTAGAGATCGGAGGAATACCGGTGGCGAGGAAGGCGGCCCCCTGGACGAAGACTGACGCTCCAGGTGCGAAAGCGTGGGAGTAAACAGGATTAAGATACCCTGGTAGTCCACGCCGTAAACGATGTCGACTTGGAGGTTGTGCCCTTGAGGCGTGGCACCGGAGCTAGCGTTAGAGATCGACCGCCTGGGAGAATACGGCCGCAAGGTTAAAACTCAAATGAATTGACGGGGGCCCGCACAAGCGGTGGGCGTAATGGTTTAATTCGATGCAACGCAGAGAACCTTACCTGGTCTTGACATCCACGGAAGTTTTTCAGAGATGAGAATGTGCCTTCGGGAACCGTGGGACAGGTGCTGCATGGCTGTCGTCAGCTCGTGTTGTGAAATGTTGGGTTAAGTCCGCGGCGACAGCCACTTATCGCCTGTTGCCAGCAGTCCGGCCGGGAACTCAAAGGAGACTGCCGGTGATAAACTGGAGGAAGGTGGGATGACGTCAAGTCATCATGAAGCCCCTTGACCAGGGCTACACGTGCTACAATGGCGCATACAAAGAGAAGCGACCTCGCGAGAGCAAGCGGACCTCATAAAGTGCGTCGTAGTCCGGATTGGAGTCGCTCGGCTCATGAAGTCCCGGAATCGCTAGTAATCGTGGATCAGAATGCCACGGTAGATACGTTCCCGGGCCTTGTACACCGCCCGTCACACCATGGGGAGTGGGTTGCGAAAGAAGTAGGTAGCAACAGCCTTCGGGAGGGCGCTTACCACTTTGTGATTCATGACTGGGGTGAAGTCGTAACAAAGGTAACCGG
+
(&(%&()080+,6.-/103.,))1732-;,,,45;;:;42+-6/*8;8868893&242525-*.,-,-.014416;6*.7/82:2/.++9*-1:,*1//-85.),,36:)'-,'(',)&')/4*++:.7-%/)*/.+-00027/..,-(*,540+),+%*+3.-.32333610132126,.*2*)%%#*%(*'+(++9868-8-6,44)+(**-/019.))*//:5++/0/1145576+41;8)+8-7-4:23486.(.-().::5'13317*5/4.+++*,,---/,0''(-**(&&+(,)*+/112,115*/.1*+,*,004.2./85760000:63-0,)*:980+*''*.0,+2.,9./1,,.+-()('*)+0-4+**+0631*-7250-5-.,//,++-),(%+//35+0.(+138880()&(-+0,00(5-.++,245;802:987778,-,.3+/1;8722102663*/'/'*--4-,-/9:-09233832+-%%$*,/-,(+*+',*3-+))))-.8785234,.//'$$&&246278)+./17492470--02-))('6.9.34,161,-2.)*)-+-*,.86/1+%',*2.(19<<.:9;42333<954))%%')(/*+),)-5278986/.+/,65523//,.+08;</2,+,+,/22.-6-(8-3/4,0*6:74.0++-',05/6655698634.-,(',0,-,)*-.37873;432326./194413887.,6($$%(((,10'03&'0*112&'&*-3713;535&57352745'25062340.)+/*./18798&40/.-./*13::-.1,0/4,/.0.76787762727::96&('''&+-1'%*(-093064+)()'***/36245952721366+136)&'%)))*76998422.+*''%24-.-/-.423451;2..8:9:88943.2*+-,7-6.,--,/6724.++.+11.0-,-(((('*,--/.%./2867464;:33--/5315.,/197'&863435;/(&',052/*&%%'(06188-/8.,,).5.5323)'()1;74941+)+-$*)&)(+('+$+'()'(+..76.:*(,2)50.40-28-/081./3357,,,++564-1.*-(,)**3495758(/,0/25866
@c86d17b2-6192-4fb9-a328-1770ca7fe44b ch=387 read=16744 start_time=2019-12-12T19:56:17Z barcode=BC01 runid=2c9cf7bc05858273f10e7d7ec552fc0bd742dc3e
CCGGTTACCTTGTTACGACTTCACCCCAGTCATGAATCACAAGTGGTAAAGCGCCCTCCCGAAAAGGTTAAGCTACCAACTTCTTCTGCAACTCCTCCCATGGTGTGACGGGCGGTGTGTACAAGGCCCGGGAACAGTATTCACCGTGGCATTCTGATCCACGATTACTAGCGATTCCGACTTCATGGAGTCGAGGTTGCAGACTCAATCGGACTACGACGCACTTTATGAGTCGCTTGCTCTCGCGAGGTCGCTTCTCTTTGGCAGCGCCATTGTAGCACGCGTGTAGCCCTGGTCGTAAGGGCCATGATGACTTGACGTCATCCCCACCTTCCTCCAGTTTATCACTGGCAGTCTCTTTGAGTTCCCGGCCGGACCGCTGGCAGCAAAGGATAAAGGTTGCGCTCGTTGCGGGACTTAAGCAGCATTTCACAACACGAGCTGACGGCAGCCATGCAGCACCTGTCTCCACGGTTTCGCCCGAGGCACATTCTCATCTCTGAAAACTTCCGTGGATGTCAAGACCAGGTAAAGGTTCTTCGCGTTGCATCAGATTAAACCACATGCTCCACCGCTTGTGCAGGCCCCGTCAATTCGGTGAGTTTTAACCTTGCGTAGCCGTACTCCCCAGGCAGTCGACTTAACGCGTTAATAGCTCAGGAAAACCCACGCCTCCAACAACCTCCAAGTCGACATCGTTTGGCGTGGACTACCAGGAGTATCTAATCCTGTTTTGCTCCCCACGCTTTCGCACCTGAGCGTCAGTCTTTGATCAGGGGCCGCCTTCGCCACCGGTATTCCTCCAGATCTCTACGCATTTCACCGCTACCTGGAATTCTACCCCTCTACGAGACTCAAGCTTGCCGGTATCCAGATGCAGTTCCCGGGTTGAGCCCGGGATTTCATCTGACTTAACAAACCGCCTGCGTGCGCTGCGCCCAGTAATTCCGATTAACGCTTGCCTCCATTATTACCGCGGCTGCTGGCGCAGGTTAGCCGGTGCTTCTTCTGCGGAGTAACGTCAATGAGCAAAGGTATTAGCTTTCTCCTTCCTCCCCGCTGAAAGTACTTTACAACCCGAAGGCCTTCTTCGCTTACGCGGCATGGCCATCGAACTTGCGCCTGTTGTGCAATATTCCCTCTGCTGCCTCCGTAGGAG
+
194.9-+5608%01'*2455./)-++%&$*.%+(*:73,/(2&-)0-00,')+697-61)(./&&)/0474+,,'/02-+1.19<70///0-,2/.13+-449757858+/7221)--),-05:,:161%33'&'($/,26000908.:../97,-.31*)*+3/;//./*,0149651--,4.1450-..3..*,-7,3,-186414/2)3,:85340400((..()*('+*5,./1+,00/3(('&((.-+.4-..-26/+(&#%'*.;339**)00*13531,+,/2:.+/7764533(359;80**,++,/21574542.5793028715(++++*33.+329:;:<:-153,*-31..050362,5133:8691.2.6/0'011&4.668:+*.2924035752933.861+,*)'#(&)+//73*+,.+('(*%-.55463'++)0,13+-.12129423,'+(()(,09'+&)))'%)&+,024;556564300//881-/30:58:<;;6897679:;.5/.34*,2...8-87//.6/7779,,+4,465-3,-./00038/07.0012***'-+.73)(),+8495'%'''50;<.-4,*,,*,-'%%()+.-/-077*-3/6&-1777//23536816--%'(./06%1//650/2+&**-4.3'+$%'+)/,0,1.467989498(/*')6155:6/./-272:6(,+-3944;::9962;;-+--3::4-0.*28+(/02454,--./78(&+*$&&'(*.),,2*1,+/1,4.006/4934502;9838'**011187/5450279857855-*+'%&,'&.4/,/.7.++54382-1/153+()+.--89),1-..(*+/435)347770'56/5-,-2,,,--'..++,,+&'+')'3)97976;68<9661556)(*%(*/42--..(2811.-4//----/)')0(/5*6*):./8;673:56656575./+*.,70+/6517-./80:<:::8/,&%&*)))**)+,*2478;,.,./-6,,*+-*'.18-76-0511-+,0**10)+'0.33**-(43('*+-02:8<87;5*)-)),134:8.,(&%'()-&&',4-/19;;4-..*0,,)+),3/35,*41//-.08176'))0,((
@cb26e010-a1f5-4551-b331-c18a6658d0ef ch=396 read=17338 start_time=2019-12-12T19:56:30Z barcode=BC01 runid=2c9cf7bc05858273f10e7d7ec552fc0bd742dc3e
CTCCACGAAGGGAGGCAGCAGTGGGAATATTGCACAATGGGGAAACCCTGATGCAGCAACGCCGCATGAAGCGATGAAAGAGTTTTCGGATCGTAAAGCTCTGTCTTTGGGAAGATAATGGCAATTGCCAAAGGAGGAAGCCACGGCTAACTACGTGCCAGCAGCCGCGGTAATACGTAGGTGGCAGGCGTTATCGGATTTACACAAAGAAATATAAAGGGAGCGTAGGCGGATGATTAAGTGGGATGTAGAAATACCCAGGCTCCAACTTGGGTGCTGCATTCCAAACTGGTTATCTAGAGTGCAGGAGAGGGAGGTAAAATTCCTAGTGTAGCGGTGAAATGCGTAAGAGATTAGGAGACACACCAGTGGCGAAGGCGACTCTCTGGACTGTAACTGACGCTGGGGCTCGAAAGCGTGGGAGCAAGCAGGATTAGATACCTGGTAGTCCACGCCGTGTGATGAATGCCTAGGTGTGGGGGTTTCAACACCTCCGTGCCGCCGCTTAACGCATTAGAGTATTCCGCCTGGGAATTACGGTCGCAAGATTAAAACTCAAAGGTGACGGGGACCCGCACAAGTAGCCCGGAGCATGTGGTTTTAATTCGGAAAACAACGCAGAAGAACCTTACCTACGCTTGACATCCCTTGCATTACTCTTAATCGAGGAAATCCTTCGGGGACAAGGTGACGGGTGGTGCATGAAGTTTGTCGTCAGCTCGTGTCGTGAGATGTTGGGTTAAGTCCGCAACGAGCTGTACAGCCTTGTCGTTAGTTACTACCATTAAGTTGGGGACTCTGGCAAGGCTGCCTGGGTTAACCAGGAAGGTGGGGATGACGTCAAATCATCATGCCCCTTATGTGTAGGGCTACACATGCTACAATGGCTGGTACAGAGATGCAATACCGCGAGGTGGGCAAACTTTAAAACCAGTCTCAGTTCGGATTGTAGGCTGAAACTCGCCTACATGAAGCTGGAGTTACTAGTAATCATGAATCAGAATGTCGCGGTGAACACGTTCGGGTCTTGTACGCACCGCCAGTCACACCATAGAGAGTTGGCAATACCCGAAGTCCGTGAGAGCTAACCGCAGGAGGCAGCGGCCGAAGGTAGGGTCAGCGATTGGGGTGAAGTCGTAACAAGGTAACCGG
+
,&)'&%'''*-+*/2-034*+-01-(0)--/..6.5.-12.((-0*3/**67766*637213-)+(*02()(&*)&**,$%*096011;7::3566,*-.77+776;:,51)**0),'%%#)'%'&%*.+7,,-)/++,)*,*,.50//11342.*,.21//.)++$'%+,.7/./78505.+3*&(/27393-2&+&-1+(*+,0.*$)(''(-0,+(.2(++(.046:9<:;:441.)'&*::9941)$',.)-.8-%.-,)5)*',111:755662203;*21;;:;;:4:43342,++**()20++(-))(''('**(1,8*+-465/..+5+-,(/.),3563/(++)-/+((%'%))+*,0,247;5*,+'*-.73010/38:57559:0/...84/..'23.*-&**(',.022+(()0*%)+.8.61/.7467;020233253*-257//&&$'*+-71%,&(*21126/983,/9./*0)*.1/67(,.04014(''&+*+&)*0./+&(%+*:45045**3.0-13-204-5),)+*.114;;678844'-&/((*38:6.+2,,-/1/-*(((*))+0.//.1-,.,)/3-9:8<5%).*/.--3000&&1.),//-&'(+5+//$&*)+,1/+/4+0---+04.//.-.0105+)+*')((-:,5429:7/00.21..02%,+.3:95545,&'',9.-12788123216768:9:8656651;0:65:71,.3-016*4..-(%'##)*#&%''%*/2494*2+**628;43949*3+0'964564,'(&'$&(,.39<:9:/1/0**('+'(())*(246287777:88:0.09998:+;74,,101--,,',5416,+('%$&))+*--,898889668/++,+//:5;545874.***+.31()18/78,8:<5:42-++)(),,9*04/13//25978/39.-897::71022.9.---..('11.0212/5000%%,+7394,,**)..%%*'0-.94--,+1.&+3543702.0')+18,.9.68803133//&&'*))4+6*.210*31,)&(*,0725-,)(,-+2,-)&'%(,+-5302/1.3,++/,000111//1150'3'353-**.-,,2,//4433*2.798:.8
@87c2c585-00a6-4598-b035-1ff0433faa10 ch=44 read=19626 start_time=2019-12-12T19:56:29Z barcode=BC01 runid=2c9cf7bc05858273f10e7d7ec552fc0bd742dc3e
CTCCTACGGGAGGCAGCAGTGGGAATATTGCACAATGGACGCAAACCTGATGCAGCAGCCATGCCGCGTGTATGAAGGCCTTCGGGTTGTAAAAAAATTACTCAGCGGGGAGAAGGGAGTAAAGTTAATACCTTTGCTCATTGACGTTACCCGCAGAAGAAACACCGGCTAACTCCGTGCCAGCAGCGTAGCCGCGGTAATACGGAGGGTGCAAGCGTTAATCCAGATTACTGGGCGTAAAGCGCACGCAGGCGGTTTGTTAAGTCAGATGTGAAATCCCCGGGCTCAACCTGGGGCATCTGTAGCAGGTCTCGTAGAGGGGTAGAATTCAGGTGTAGCGGTGAAATGCGTAGAGATCTGGAGGAATACCGGTGGCGGCCCCCCCCCTGGACGAAGACTGACGCTCGAGTGCGAAAGCGTGGGGAGCAAACAGGATTAGATACCTGGTAGTCCCACGCCGTAAACGATGTCGACTTGGAGGTTGTGCCCTTGAGCGTGGCTTCCGGAGCTAACGCGTTAAGTCGACCGCCTGGGAATACGGCCGCAAAGGTTAAAACTCAAATGAATTGACGGGGGGTACAAAGCGGTGGGCATGGTTTAATTCGATGCAACGCGAGAAGAACCTTACCGACATCACGGAAGTTTGCAGAGATGAGAATGTGCCTTCGGGAACCGTGGACAGGTGCTGCATGGCTGTCGTCAGCTCGTGTTGTGAAATGTTGGGTTAAAGTCCCGCAACGAGCGCAACCCTTATCCTTTGTTGCCAGCGGTCCGGCCGGGAACTCAAGGGAGACTGCCAGTGATAAACTGGAGGAAGGTGGGGATGACGTCAGTCATCATATTTTAGAACTACACGACGTGCTACAATGGCGCATACAAAGCGACCTCTCGCGAGAGCAAGCGGACCTCACCAAAGTGCGTCGTAGTCCGGATTGGAATGCAGCTCTCGTCCATGAAGTCGGAATCGCTAGTAATCGTGGATCAGAATGCCACGGTGGGCGTTCCGGGCCTTGTACACACCGCCCGTCACACCATGGAAGTGGGTTGCAAAGAGAGTAGGTAGCTTAACCTTCAGGAGGCACTTACACTTTGTGATTCATGACTGGGGTGAAGTCGTGGCAAGGTAACCGG
+
-0352-40:2-1305477695;8597+9-)+-.-:11:14*/25(462../*'('%'*//57689000..0/0*/,((076/:+6.3,*&*2732+),($%(&'(+)48,'(+)(/)')*3874/2/1-0:81<9/.3209442;758235*(*)-2+'.-+0271&..-36357:89999330),+'&&&-,1-4-,31-)+,0.')&()99534.6040/6'%)++3+02862.+).,*&)-3,1/3030%/229;+5-6/237,,//))%,2-,733*+31--0.,37+44.%&'*).(''%&%*(*+66576-%.2/-,/-/11/2+,81/)$,*0360*/.*.030.,++-057953.-.1/25929(,)(+06051-054--/51.-,.*.+*)'''+,4$$'+/.).2**5382991&+/0985+2.(,&(&0,*22,.241258/+%*'//'/+452,)-.0610,1*3-*14-8/4+49+)1*&((),/)(&))).6,...371111/;06.56449:68;743,,)*.0/433,0.3*./695<:3,-.6;8.+,+*,/0501340&$$&)5413/6-.*(%)-,68;7192520/1172-1/0/*%*+*38910+),))%)*.1(*+1).*)3/$%))+-0/2314;6467822/3)27252956'/)*.136340&,+,+324478668.//..561.4*--.56--/;04.89082-20:/,./'0&'*--,/++1316/23&%/($*&%'&(%/'*(6+:)7+(**)+./501(1)&((./34;57700/149./11+30)/+0039;,-1347521,&.013-%%$%#$$%)''&$&'*++)&)-+-../05//8534/,*/,-*''154422-42//,(((+05*,-643966&.)2:512/1123384416(),(5.4/,%+&('(.1121&',-+43./,,-&*),/057523326333:8:8/..,+/-*,)'(/--2.)*&(.4-(8656)/%'&)(*(1640;9-.3/214256340,+,..(*9578;*')%$'('),--*++416/:5:3(4'&&))'),)+.+-.981158:;6220'10079-+,/*)))*+)020,(-(3:6;25
@9d81e429-d725-4585-bb81-fc99032d724f ch=34 read=17835 start_time=2019-12-12T19:56:29Z barcode=BC01 runid=2c9cf7bc05858273f10e7d7ec552fc0bd742dc3e
CTCCTACGGGAGGGCAGCAGTCTGGATGTGCACAATGGGCGCAAGCCTGATGCAACCATGCCGCGTGCGCAGAAGAAGGCCTTCCGGGTTATAAAGTACTTTCAGCGGGGAGGAAGGGAGTAAAGTTAATACCTTTGCTCGTGACGTTACCGTACCGACTAACTCGTGCCAGCAGCCGCGGTATACGGAGGTGCAACGTTAATCGGAATTACTGGGCGTAAGCGCACGCAGGCGGTTGTTAAGTCAGATGTGAAATCCCGGGCTCAACGCAGAATTTCATCTGATACTGGCAAGCGGAGTCTCGTAGAGGGTAGAATTCCAGGTGTAGCGGTGAAATGCGTAGAGATCTGGAGGAATACCGGTGGCGAAGGCGGCCCTGGACGAACTGACGCTCAGGTGCGAAAGCGTGGGGAGCAAACAGGATTAGATACCCTGGTGTTAGTCCACGCCGTAAACGATGTCGACTTGGGTTGTGCCCTTGGTGGCTTCCGGGCTAACGCGTTAAGTCGACCGCCTGGGAAATACGGCCGCAAGGTTAAACTCAAATGAATTGACGGGGGCCCGCACAAGCGGTGGAGCATGGTTTAATTCAGTACAGCGCGAAGAAGAACCTTGCCTGGTCTTGACATCCACGGATTTTTTTCAGAAGTGTACCTTGCCTTCGGGAACCGTGAGACAGGTGCTGCATGGCTGTCGTCAGCTCGTGTTGTGAAATGTTGGGTTAAGTCCCGCAACGAGCGCAACCGCTTATCGCTGTTGCCAGCGGTCCGGCCGGGAACTCAAAGGAGACTGCCGGTAAACTGGAGGAAGGTGGGGATGACGTCAAGTCATCATGGCCCTGCGAACGGGGCTACACGTGCTACAATGGCGCATACAAGAAGAAGCGACCTCGCGAGGAGCAAGCGGACCTCATGAAGGGGTCGTCTCGTAGTCCCGGATTGGAGTCTGCAGCTCGACTCCATGAAGTCGGAATCGCGCTAATAATCGTGGATCAGAATGCCACGGTGAATACGTTCAGGCCTTGTACACCGCCCGTCACACCATGGGAGTGGGTTGCAAAAGAAAGTGACTTAACCTTCGGGAGGGCGCTTGCCCACCGCTGTGATTCATGACTGGGGTGAAGTCGTAACAAGGTAACCGG
+
*,.)&')&1.(-1/.--,,-.,(+--.'4&),34984997353++3/6111/-.%-+../0***(&&&'.))5+*.1-2..2/.'297)+$%%4-./0*-*+(),,*7:,+-//3/7.())085/0504.//+)3.,044+4//0-,)$*&'%'+;889515/.1*-178+0/,-11/,+(*')(,/73/0-.+0(($(,1<+-'.)3-7.420:70)0)'&((*&+)42467(*1+(3876-383655/-&.3+,.)('-23702(-#,*&*')4-+((,4///./131-/+''*)()+1-0576*$/4*)+/10203-+9..,-+./231-+)&((...'(,,//859,(-)'.+..3.505:4'')1+20-270)/11.+*.+//,3&$&**1787.*-6//278766-+,-2:.8&10(0.,.77416)(-()&.)&).2-$((--(+79381.//2810+.*.+)*423-6.').+++*.,,-.*0/+-/69/.,,,807,00..67579663())((./3031././-3094:645589('&')-4/334;;8(96+)1%0--255:557//-(,*,/::39998+01&3.)2-/0.3%).*+)/+(&&+*+(*01(')'*011/*,-2)/79:<0+4+*+'(&&)$)'&&'(,*/.)1.527:897/724*/25300,--+/-,+01/+,-).22465//6,-.46:10-2/653024-,4'*'/0+2+*/21/0&3.%&+(+,4''+)-;//82021720,1300,6-,+(+-78+2+')&.-,0+((),2-44:/+-*+10211:;471000076&+(/0698421303+'%(%$'.'35-++()'**,1943407010..-/20+-(&((%))()2.04356/0+)'&&'38&6+//27/1143-(*))''+,-.'+-378/7-(*.&9*3-&')*.(2%%)*/,*--26.-)0((',-5145614*+.&&&&),-/668:991129:990*-.4135;.--).)-%.1/((-&'%&(.7378/---+,/0/2736)**,.756:07295'%+-))*&'(*11.-))0/.84()-*,,--*%'&&'.2*.2146-40//,-+./../))+*3+,-7668-4.),/2:646-
@2ac016c4-f668-4346-8e55-33491e985219 ch=246 read=26082 start_time=2019-12-12T19:56:43Z barcode=BC01 runid=2c9cf7bc05858273f10e7d7ec552fc0bd742dc3e
CCGGTTACCTTGTTACGACTTCACCCCAGTCCTTCGACCCGGCGTAGTCGCCTGCTCTCTTGCGAGTTAAGCGCAACGCCTTCAGGTGAACCCAACTCCCCATGGTGTGACGGGCGGTGTGTACAAAGGCCTGGGAACGTATTCACCGCGGCGTAACGCTGATCCGCGATTACTAGCGATTCCGCCTTCATGCTCTCGAGTTGCAGAGAACAATCCATTTGGGAGACTGGCTTTTTTGGAGATTAGCGCGCACTCGCGGAGTTTGCGCCCACTGTCACCGCCATTTGTAGCACGTGTGGCAGCCCAGCGCGGCTGCAGAGGCCATGAGGACTGACATCATCCCACCTTCCTCCATCACCGGCGGTTCCTTTAGAGTCTTCGTGATGGTAGCTAAAGGCGGGTTGCGCTCGTTGCGGAACAACCCAACGTATCTCACGACACGAGCTGACGGCGACAGCGCTACCACGCTGCAATGTTCAGTCCCGAGAGAGATCCATCTCTGGAAATCGATGTCGGACATGTCAAACTGGTAAGGTTCTGCGCGTTGCTTCCGAATTAAACCCATGCTCCACCGCTTGTGCAGGCCCCGTCAATTCTTTGAGTTCTGAAATCTTGCGACCATTACTCCCCAGGCGGATAACTTAATGCGTTAGCTGCGCCACTAGCGCAAGTGCCCGGACAGCTAGTTATCATCGTTTACGGCGTGGACTACCAGGGGTATCTAATCCTGTGTTTGCTCCCTTTCACCTCAGCAGCAGCGGTAATACCAGTCCAGTGACCGCCTTCGCCACTGGTGTTCTTCGAATATCTGCAATTTCCCTCTGCACTCGAATTCCACTCCCCACCTCTCCTGGATTCAAAACTGATGATGCAGTCTCAAAGGCAGTTCTGGGTTAGCGGGCTCCAGGCTTTCACCTCTGACACAAAGCCGCCTACGTGCTGCGCCCAGTAATTCCGAACAACGCCAGCTCCTCCATTATTACCGCGCGGCTGCTGGCGCGGAGTTAGCCGGAACTTATTCTCCGGTACTGTCATTATCATCCCGAATTGCAAAAGGCTTTACAACCTAAGGCCTTCATCACTCACGCGGCATTGCTGGGATTGGGCTTTCGCCCATTGTCCAATATTCCCCGCTGCTGCCTCCCGAGGAG
+
88519,*,**,(-)(+1-.06/-631+(*+.-&*'$#(,)%&%,,%255%'('&'&(0//421.%,').+()--2.--3:6:94/80/0590))&'&--++(***(855688;:42.-.0.0/001',.*467</6//33.03,,6;8:484*-)))&(+,-.3:874446220+++--6622(,23:45//../54+)(+)(),,-./548;96,$#'%*,'&%))%,*./496;,37//.2*+)))('+()++(+.(((3:*((%'*+%)*+2/013.6;.1/&&%%))%*.--+$%$%++,)'((*(*''&&$(('+).+*)*),1+'*))+%()75598-2:8<8607-%%/*.3+10144:0619:.,&&&$%().2.(,-2*.&*+29-,-*)(++))*$$*+,8--,84//24,0-)+'.%)&)*11/11.0-0251///.00%&(+-(-*&&&$'&%*%%$#&''*(-)*&)+-('%$&%&%'&%&+)),1+-21,10)*/))&*,/3**%&'/0-2-,-+3-./+3-:79787850/++**2++,0.02;590*./.55.0+.-./6034598:91;8)&)**++9+/0..142.(%$,***+,+*0))**'0(&).9::3.0773-,++(),,/002274712376987/+*(,+0/341//-*)(*.+,5443*((3024/7842:.',)6111:;35535:3632)2,,,..0185---,+81)*,.0*'85324744.$)&'&%(')(),*)*/448844--,-*,((276<99;<34558+-.41*),&(///0-*'*.64;574),53*/..+-''*,+0-#&*.)*)%-+)**/3083291/.3)%)$&%)&()*/)1454608*0922444,,1542.%,+'6:517(%850050.',*+-)'))&(+0))*-023((,,/*+%%)+-3.)+/.(2'/&')//.-3))&)(,,03+-2&)%'2()+*&-))-0./27:1;0./'1%(/3+)*(&'&%')*-5:3--'%%&+11476216*.0301&,(''+''+27.&'1,/54**,').+*)&&()*.-/3.,,-,+-./295149,.139+(-,,3313884278*+0:+-0'4+114081:/,/0.-+,043/42+)2,*,
@8b60646c-7190-44dd-a565-6269393a837f ch=129 read=17542 start_time=2019-12-12T19:56:43Z barcode=BC01 runid=2c9cf7bc05858273f10e7d7ec552fc0bd742dc3e
CCGGTTACCTTGTTACGACTTCACCCCAATCATCGATACAGCCAGACAGCTCCTTCCTTGCGGTTGGGCCACCGGCTTCGGGTGTATCGCTCGTGGTGTGACGGGCGGGGTGTGTACAGGCCGAGAACGTATTCACCGCGACATGCTGATTCGATTACTGGCGTTCCAACTTCGCGCGGGTCAGGTTACCGGGCTACAATCCGAACTGAAGTTTTATGGGTTTTGCTTCACCTCGCGGCTTCGCTTCCCTCTGCACCATCGTGCATAGCACGTGTGTAGCCCAGGTCATAAGGGGCGGTAGTTTGACGCCATCCGCCCACCCTCCAGCTTGTCACTGGCAGTCTCGCTAGAGGTCCCCAACTTAATGGTAGCTAACGATGGGGTTGCGCTCGTTGTTGCGGGACTTAACCAACATCTCACGACACGAGCTGACGACAACCATGCACCACCCTGTATCTCTTATAGCTATCTCTCCATCTCTGGAGCCTTTATGAGTATGTCAAGACCTGGTAAGGTTCTTCGCGTTGCTTCGAATTAAACCACATGCTCCACCGCTTGTGCGGGCCCCGTCAGTGCTTTGAGTTTCATTCTTGCGGGCAATACTACTCAGGCAGGTACTTATTGCGTTAGCACTGAACTTTGACATCCGACACTTAGCGTACTCATCGTTTACGGCGTGGACTACTGGGTATCTAATCCCTATTTATTGCTCCCCACGCTTTCCGGGACTGAGCGTCAGTTGCAGGCCAGATCATTACGCCTTCGCCACCTGGTGTTTCCTCATATATCTACGCATTTCACCGCTACACATGAGATTCGATCCTGCACTCCTGGCTGCCGCGGTTTCTATGTAACCCCGGAGGTTAAACTGGGCTTTCCACCTAGACCCTTGCTGCCGCCTGTCCTCTTTGCGCTTAATAATAATTCCGGATAACGCTTGCCACCTGTATTACCGCGGCTGCTGGCGCGTAGTTAGCGTGGCTCAATAAAGTGCCGTCACCCGGCTACCATTTCCTGTAGCCGCCGTTCTTCCTTTATAACAGAAGTTTACAATCCGAAACCTTCTTCCTTCACGCGTTGCTCGGTCGGGTTTCCCCATTGCCGAAAATTCCCTGCTGCTTGCTCCGTAGGAG
+
855425.115-+-,*.2679<760;:3,2277:5%(($'%$)(,+-0-/53/01055,5,0-1)*(')793574313642921,+(-*%'()*28:861246/62/+.+/---($#%%'),,''((*+*,..20*,*'('%&-..6:9,4')''*0/22,522421*,'+0/,--,-')'.3*,248&0/(-$(***.51/2-.52.))''&),*$&'.*69:+)(-.:6270/%%'1**22*,--/3++3420+/-+)-&(%'%&$&'&+,-1.(')-+4-(,0++%%)6*70-+'**&%.1)++;522-,,/'*)&#*+)&.,)+*/...:4010,)&',++//16,.))*+/8:-.,*,-/.-+'''&*+775444(153/6.-),,/262.-0,*.65/-*)-(++-0033222.2545,125654336688968;54,0/.2+/3(&(++--20+/'+%.104751//033411+/4/'*,/,5701'%()*6/5621/-03+.(+&%%+/:9:;823.3.'-656-2/445<789*(*..001624:3/4,)/,./2,-&&&$'&$%($&()()/34;3624;527+-'+%(%+,-663.130137&)'))0/3)/,+,.6-+&+*.0679/66-*.-177206.#&-()'%')&*+-07884;8-/.80008;996531&,,-058569284)*%,1,*/4-/28/3.*,,+58+/(,0.-1.-%,3233380;/0((..011344&+((*+/3-5303:-(-,.10,*72.3(-0044454-.1/42056*(,2-11+-&'%&&$$(1*/%')-''*,+-./'()./110.%&-54<8/'')$'$$'%&&$'$)**:.6'1#*46035'*-'-+&&),42(&)),0/4))68/&*)(*+/6/%'$&%&(3/--)**2315062--%+((+*)3-*1))')(.0*6.-/2;3338-6*))+).,133//.--%$$%#*+%,3&+'%+()*-(,('/65878937;920-*)**.-02758<(.%(%'*+,3141((2**3;6.-('.0%%+.-262965:88680,))*,+3..-.'415&3209049:6,.5-(((*2645,78+(%'%&'*')+-26)+/71()
@52d2a624-c1b4-4e91-a22f-64a68a47d175 ch=332 read=20050 start_time=2019-12-12T19:56:40Z barcode=BC01 runid=2c9cf7bc05858273f10e7d7ec552fc0bd742dc3e
CTCCTACACGGGAGGCAGCAGTAGGAATTTTCGGCAATGGAAACCTGACCGAGCAACGCCGCGTGAAGGAAGAAGGTTTTCGGATTGTAAACTTCTGTTATAAAGGAGAACAGCGGCTGAAATGGTAGCCAGTGACGATACTTTATTAAAGCCACGGCTAACTACGTGCCAGCAGCCGCGAGTAATGCGTAGGTGGCAAGCGTTATCCGGGAATTATTGGGCGTAAAGAGGCAGGCGGCGGCAAAGGGTCTGTGGTGAAAGCCTGGAAGCAGCTTCAGTAAAGCCATGAAGCCAGGCAATAGAGTGCGAGGAGGATCGTGGAATTCCGTATTAGCGGGTGAAATGCGTGGGTATATGGAGGAACACCGGTGGCGAAGGCGACGATCTGGCCTGCAACTGACGCTCGGTCGAAAGCGTGGGGAGCAAATGAAGTTAGATACCCTAGTAGTCCACGCCGTAAACGATGAGTACTAAGTGTTGAATGTCAAAGAGTTCAGTGCTGCAGTTAACGCAATAAAGGTACTCCGCCTGAGTGAATTACGTTCACCAGAATGAAACTCCGGGAATTGACGGGGGGCCACACAGAAAATTGGAACGTAATGGTTTAATTCGGAAGCAACGCGAAGAACCTGCAGGTCTTGGGCATACTCATAAAAGTCCAGAGATGGAGAGATAACTATATGAGATACAGGTGGTGCATGGTTGTCGTCAGCTCGTGTCGTGAGATGTTGGGTTAAGTCCGCAACGAGCGCAACCCTTATCGTTAGTTGCCATCATTAAGTTGGGGACTCTAGCAGGGCTGCGGTAAACAAGCTGGAGGAAGGCGGGGATGACGTCAAATCATCATGCCTTATGACCTGGGCTACACACGTGCTGCAATGGATGGTGCAGAGGAAGCGAAGCCGCGAGGTGAAGCAAAACCCATAAAACCATTCTCAGTTCGGATTGTAGTCTGCAACTCGACTACATGAAGTTGGAATCGCTAGTAATCGCGAATCAGCATATGCGGTGAATACGTTCTCGGGCCTTGTACACACCGCCCGTACCACGAGTTGATAACACCCAGAAGCCGGTGGCCTAACCGCAGGGAAGGAAGAGCTGTCTAAAGGTGGGATTGATGATTGGGGTGAAGTCGTAACAAGGTAACCGG
+
/1-)'((''%5:24:4458546//5+-.43115;50900-'-,+/*,035()+12866730223:58252.),+,116/13./+5,+()..//7/3./0-018,+++)-12,.))('')+5922.+++51&-..-))()())(&&*3,),'*/++1+.*-3/0121:8997/2.-//.,('%&,1.'-*+.*0)-6536+,,240.2))0(&+,.,1)'),(2045.'&'*-((3,3.*'-,.2*/42110+..5.),))'/-.2,*,&('')*/*'))+,+),0+*&*+$122(*'%$%'')**/-&%-,'++(7736-,-.+8/+%&$(&&%$)')++&'-()/20*+%,*+((+/+2-,1025:-5./0,(''(./5::3233,1'3.35666333457851&&&+&)++)*-.57/,*(-2757&'*'*4+,/805:+*,8868,8,*+13:9:::*-,,--+,,'+*))+()+21-5.),/-4+'&(8<85798978811410./-,&%'2.()'(),-/76772.''*''&.'(+86:0'*&'0'2+*0;-,96'()(+*1,99:68::8)3,$&-.,+32*&,'3,'&.(0),+-/3;9/313/,'--*,+--/1.01-/+*%'#*%))**.),)+))),,.144511+$'(-**,//0::)'''),,)*+,,&')*+0.-0,0026:88.-.-49<57921/.+-.3/2./0-622233159.-,.7.3//40+-336*(3316.,1:116011242,+2,)/1/4715887.4067://***)'&'%,,'(((%%+((/),-((*,53./.,00842;;5387993868;.../21-1%.*(+-.668:435(%'%&''%(+,3/.)(1*+353554656--*0.+1,/+---4:4-,(.+00/800097.1<8.037;87:68;457/65;:,9./6-0179975.-()).-/9655564;4.:-9/9:83+++++425221.0,6+-'&&$((+'*'/0/16336.7..,94984437.1154427;-94)(-+/*'''%'(+-/-3.,*-0+('.**,/094690-.073604)17,-.-31'**.-.474.190)00314-,*'()*202+262./-2/..3679759,9.1:8:6-
@14505857-1bcf-4289-a6ac-3055bdbcfa55 ch=149 read=19692 start_time=2019-12-12T19:56:50Z barcode=BC01 runid=2c9cf7bc05858273f10e7d7ec552fc0bd742dc3e
CCGGTTACCTTATTTACGACTTCACTGATGCTTGAATCACCAGTAGCGCCCTCCCGAAGGTTAAGCTACCTACTTCTTTGCAACCCACTCCTTGGTGCTTGACGGGCGGTGTGGTCTCAATCAGTTGACTATCGTCGCAGGTCTAAGTTCAGCGGACGCTGGCAAAGGATAAGAGGTTGCCTTTCGTTGCAGGACTTAACCCAACATTTCACAACTTTGCAGGCTGACGGCAGCCGTGGCACCTGTCTCACGGTTCCCGAAGGCACATTCTCTCATCTCTGAAAACTTTGTGGATGTCAAGACCAGGTAAAGTTCTTCGCGTTTGCATCGAATTAAACCCACATGCTCCACCGCTTTGTGCAGGCCCCGTCAATTCATTTGAGTTTTAACCTTGCGGCCCGTACTCTGGGCGGTCGACTTAACGCGTTAGCTCGAGCCGCGCCAGGCTGCTTCTCCAAGTCGGCATCGTTTTACGGCGTGGACTACCAGGGGTATCTGTTTGCTCCCCACGCTTTCGCACCTGGGCGTCAGTCTTTCGTCCAGGGGGCCGCCTTCGCCACCGGTATTCCTCAAGATCTCTACGCGTTTACCCGCTGCACCTGGGGAATTCTGCCCTTCTACCCGGAACCAAGCGCGCAGTATCGTGCGGTTCCCAGGTTGGGTAGAGTTCATCTGACAACAAAACCCTTGCCATTGTACGCCCAGTAATTCCGATTAACGCACCCTCCGTATTACCGCGGCTGCTGGCACGGAGTTAGCCGAAGTGCTTCTTCTGCGGGTAACGTCAATGAGCAAAGGTATTAACTTTACTCCCTTCCTCCCCGCTGAAAGTACTTTACAACCCGAGGCCTTCTTCGCTTTTACGCAGCATGGCTGCATCAGGCTTGCGCCCATTATTCCTGTATTCCCCACTGCTGCCTCCGTAG
+
6('%.*+--,/+-4/()+%*+)(#&$%%+')1**-234-0($'%$')&,02+23+)+/+0.7772666796678:.5;9+2321:2+-,4&(&+*+*)0',''+20/,'&#$##$$%&%%&&#$,%%#$###$#%$"$$%$&&$#%'+2*))-*8++(((+1/*8,*.4444(&&)0)%(%$-(+3+5&$$0+.1/2,+,/,++./.9.+%&%%&%&)$,''7756253430.0+(%&*-.09100.(*+,-68:400+-/.0,*++2<254,+'())+4-/,2--/1)(')416977(*+,16+/+*'41(*4,-85/,,..&&'').)$&&,)842;+*)+215568.02+*'(''0,-$((131('+3067;93131,),*:;;,+****,/8/97*&0%*+('(1:8094/1...7.8143203(../1(%-,)$%#%'*-2++)++3+.++0-/344'55452724*'+(.-1/493222::)-22))*,*)'.2/'&+)))((+/-10-0(*'-.)+-2777758735:,,'*-/-/496035026663001+24+()+-<5721'&&./3745.2/0%/76).5)+55,1,/.+./+(**-1-02-74).76,-(('(%%((+)&++.+/(+.//,+,)-+84<.5*$+'**(4(%%&',-/50+-2.+(&''*8:,79(%'%*/%+$$%$&&,0-+/2577;3/,,0)+%&&*).64222/2/1505;77281106735/(-&,&(1/-,/-(%&*,,/0907:71/.+3103:757060,,+)+5<)-).-/1+-%&.(%*,,4-./12,.:;/)./*+0)),,-/0+%%++-6-'&/-3;7;76:6(&&''&'(*,'-1---*)),-'*))37212,/01;0*/-(/1-*))-,/339;4//.+++-294::,/86
@570b0cce-8100-4152-8d79-e5905a48b792 ch=58 read=20436 start_time=2019-12-12T19:56:55Z barcode=BC01 runid=2c9cf7bc05858273f10e7d7ec552fc0bd742dc3e
CTCCTACAGGGAGGCAGCAGTGAGAATGTGCACAATGGGCGCAAACCTGATGCAGCCATGCCGCGTGTATGAAAGAGCCTTCGGGTTGTAGTACTTAGGGAGGGAAGGGGAGTAAAGTTAATACCTTTGCTCATTGACGTTACCTGCAGAAAAACACCGGCTAACTCCGTGCCAGCAGCGCGGTAATGCCGGAGAGGGTGCAAGCGTTAATCGGATTACTGGGCGTAAGCGCACGCAGGCGGTTTACGGTAAGTCAGATGTGAAATCCCGGGAGGCTCCAACCTGGGAACTGCATCTGATACTGGCAAGCGAGTCTCGTAGAGGGTAGAATTCCAGGTGCTGGCGGTGAAATGCGTCTGGAGAGGAATACCGGTGGCGAAGGCGGCCCCCTGGACGAAGACTGACGCTCAGGTGCGAAAGCGTGGGGAGCAAACAGAGTTCGATACCCTGGTGAACCCGCCGTAAGCGATGTCGACTTGGAGGTTGTGCCCTTGAGGCGTGGCTTCCGAGGCCGCGATTAAGTCGACCGCCTGAGTACGGCCTGGAGTTAAAACTCAAATGAATTGACGGGGGGCCCGCACAAGCAGTGGAGCATGGTTTAATTCGATGCAACGCGAGGGGCTTTACCTGGTCTTGACATCCACGAAGTTTTCAGAGATGAGAATGTGCCTTCGGGAACCGTGGACAGGTGCTGCATGGCTGTCGTCAGCTCGTGTTGTGAAATGTTGGACAGTCCGCGGCAGGCGCAGCCCTTATCCTTTGTTGCCAGCGGTCGGCCCGGGAACTCAAAGGAAGTTGCCAGTGATAAACTGGGAGGAATTGGGGATGACGTCATCGCGGCCCCATACGACCAGGGCTACACACGTGCTACAATGGCGCATACAAAGAGAAGCGACCTCGCGAGAACAAGCGAGGACCTCATAAAGTGCGTCGTAGTCGGATTGGAGTCTACAACTCGACTCCATGAAGTCGGAATCGCTAGTAATCGTGGATCAGAATGCCACGGTGAATACGTTCAGGCCTTGTACACACCGCCCGTCACACCATGGGGTGGGTTGCAAAAGAAGTAGGTAACCAACCTTCGGGAGGGCGCTTGCACTTTGTGATTCATGACTGGGGTGAAGTCGTAACAAGGTAACCGGGAAGATAGGCGACAGCAGGCAGAGTAGGTTCATAAACACAAAGACACCAAACAACTTTCTTCAGCACCAACAGCCAACGCACC
+
'(+5)-20-4)),,,'++*-0.)+,/2'1(((+/3126./'0*6&11,,++('.&+55616,%$'$$%++,-.)&%'+%%&)+2638(&'%&$&$#$&)(',-),+-40*&'(,93,1/3./&+&%)(*77,&*'''/-12./.&))&(.-***&)..'-++5/..41/2648&0-*/.+.,0.+5.&.3*1+-%-2,--.,.-.+5,2+0+**'%%()35:8978:9.*(($'&(,-2:8:77/'+,/--++05(').,+**,)(--(&(+%++007(/(-0,.6/-2/2111111.+,(/-8,*&-')'(-/,)+..4+(-1.3+$,)-0/,+5:.-*++,+&..,).1,./&0*+//+)&*',-,.42./0+,)&''&()*//3430+7876-*/)++-.//67736)1-53003/,.27577,(./8;:902$*%&%&')*67()-%*%%$+0-*/57886,.,-..365311622...-2,-/87'')('0-/0506.+*('%$&&(%%'**,4-6,17-.01.20$($%$/3+41*%&*$()7-:7+,+.496-,*/02/+2)+569,050'**+-/+-,/115*,-.1-.2<;4428.,-.,4372/1)))/,,((&$%)()(+-.-*-$*(,0)&%&')'+;;/8++),*101/0301588634*+))(214*')('701633366694743359979-+,,,666508.-,.+1--3051'%#'&/(&)&*/.1/.%'&&,0(&%)+.&&0+*.8339+-..8/4(7*7+.66+478846)()&&&(**39**-,-36<77532)(***',)*+/.-03246-,++,(('))-/,&('(,.2;770/100/*+)*+*-090106,,(((,*+-.0:,)*(*+(*,*4:6706,+(++012,//&+-+,66787390/1466667999,7.5.7-/)'()+3+3/4.,--,.34:0/,-)(,0/657471/0+0.1500/638642-,(4-.0**+,32/0:734./62$(*,203+.++*+*/7419,(+,,-*,2-0.(-((+556:53598+&))(*++++/.+%-*0,074087,-5*0/++&#&$&+++)*,13:,*../567:921,0---8687975-2356+2'--,2:-1,,('%)&*,)(%()**'')+,+,,+(#$&0/334//'&(,)*'*/-,-))39+,63,**++68)$(($'$)$'$&"%"
@d046657a-fea8-4cbc-8f27-bffbbdbc28a3 ch=499 read=20955 start_time=2019-12-12T19:56:58Z barcode=BC01 runid=2c9cf7bc05858273f10e7d7ec552fc0bd742dc3e
CTCCTACAGGGGAGGCGGCGAGTGAGAATATTACAATGGAAACCCTGATGCAGCAACGCCGCGTAGTGATGAAGGTTTCGGATCTAATGGCTCTGTCTTTGGGGAAGATAATGGCGGTACCCAAGGAGGAAGCCACGGCTAACTACGTGCCAGCAGCCGCGGTAATACGTAGAGTGGCGAAGCGTTATCGGATTTACTGGAATAAAGGGGCGTAGGCGGATGATTAAAGTGGGATGTAAAATACCCGGGCTCAACTTGGGTGCTGCATTCCAAACTGGTTATCTGGTGCAGGAGAGGAGGTGATTCTAGTGTAGCGGTGAAATGCGTAGAGATGCAGGAAGAACACGCCAGTGGCGAAGGCGACTCTGGACTGTAACTGACGCTGAGGCTCGAAAGCGTGGGGCAAACAGGATTAGATACCTGGTAGTCCACGCCGTAAACGATGAATACTAGGTGTGGGGGGGTTTCAACACCTCCGTGCCGCCACGCTAACGCATTAAGTATTCCGCCTGGGAATTACGGTCGCAAGATTAAAACTCAAAGGAATTGACGGGGACCGCACAAGTAGCGGGCATGTGGTTTTAATTCGAAGCAACGCGAAGAACCTTACCTACATGACGTCATGCATTACTCTTAATCAGGAAATCGCTTCGGGGACAAGGTGACAGGTGGTGCATGGTTGTCATCAGCTCGTGTCGTGAGATGTTAGGTTAAGTCACCGGCGCAGGCGCAACCCTTAAATCGTTAGTTACTACCATTAAGTTGAGGACTCTGTGGGGCTGCCTGAGTTAACCAGGAGGAAGGTGGGGATGACGTCAAATCATCATACCCTTATGTGTAGGGCTGCACGATACTACAATGGCTGGTACAGAGAGATGCAATACCGCGAGGTGGGCAAACTTTAAAACCAGTCTCAGTTCAGTTGTGGCTGGAAACTCGCCTACATGAAGCTGGGTTACTGTGTCTGAATCAGAATGTCGCGGTGAATGCGTTCCCAGGTCTTTGTACACACCGCCCGTCACACCATGAGAGTTGGCAATACCCGAAGTCCGTGAACAACCGCAAGGAGGCAGCGGCCGAGAAGGTAGGATCAGCGATTGGGGTGAGATCGTAACAAGTAACGCCGG
+
,-3,&%'$(2..&,.,(0/&$)(('*(-+/04/.2...))-(+0)(/0899656111020$%&(%(*++/),4.14;/.(;+10%2(((%%&)'&'((-*+24)+.)+-,)*(%$+0-.46,0+,+(.*(,(-0+/*-+*.+,-564767,**+)'.,*.'-,.2216211)%')083++&()283202%.#6+''--+*+'&/+&+.(++-873765;89837438.-13:80-,%(-8/1455')-0+.6(2((**4437:8555516,),1.36478664,,)(&'%-*')'+-()'&)).3/-.++()()+.7/.-52,+-,.+(&&$*%$$(,,,-,5,(+&*()(&(/-+*-,.-03,,+,,3/.)+041/-...-.)*'.*.-1&)'))*-),'+,/0;480/*)0-,*101583-(0((+53)++-10120.++),+1.-$)&&+102442356-/2:.101./0--+)(+,18475),*,0/0++*&((3*,-./62/+,.&'(&*%/('((457-.0/+-/1/;;646621))&&&.*1+6'29512'&''*,&%&'+,.54-020/0018;,8:6;4/20/181957,-)*(-)(+(',+%$%&**+.(01$(&((0+%)*.,4.5-2))))+'&+$&1+3.7;402/+-,--//',(,-0.,133*,')'*1'42-///4798981711058378&/0161/)--&'(,'()+*,/0236-56*'*%%'+.*6++)7/,+++0966;67)--,*./-*''$$$$*0'(+-074-(*1-6-10//+(+,).).+//8.10022../&('*,6/0+*)2/(*,*+*++++*232.-+''()-)+**-++'()'(1233573*)(()+*).(-.97.--('&)/2)))38.0-(&')0)-6343-0%)(4(%,,5)(*1,/0',0/,/722-*+,,.,),)*))(&)1*+%$&')*#%(217-,20323-))-063*0.)/.46/.)&.72010*%.),*,(.5)88,*5/*+,02--.+)'+0.',+474,53+))+*/010)(&$$+.-.-3/0,.*+,-..-,2-.0*%))*+()(*%,)()*,&2)'+,)(()&(+,.4-,(**$+&&&&.1.3
@1b55fdfe-4e45-40e6-be1d-9a8fe354796c ch=213 read=17451 start_time=2019-12-12T19:57:07Z barcode=BC01 runid=2c9cf7bc05858273f10e7d7ec552fc0bd742dc3e
CTCCTACGGGAGGCAGCAGTGGGAATATTACTGTGGGCGCAAGCCTGATGCAGCCATACCCGCGTGCAGAAGAAGGCCTTCGGGTTATAAAGTACTTTCGGGGAGGAAGGAGTAAAGTTAATACCTTTGCTCATTGACGTTACCCGCAGAAAAGCACCGGCCTCCCGTGCCAGCAGCCGCGGTAATACGGAGGTGCAAGCGTTAATCGGAATTACTGGGCATGCAAAAGCGCACGCAGGCAGTTGTTAAGTCAGATGTAAGAAATCCCCGGGCTCCAACCTGGGAACTGCATCTGATACTGGCAAGCGAAAGGTCTCGTAGGGGTAGAATTCCAGGTGTGGCGGTGAAATGCGTAGAGATCTGGAGGAATACCGGTGGCGAAGGCGGCCCCTGGACGAAGACTGACGCTTAGGTGCGAAAGCGTGGGAGCAAACGGGATTAGATGCCCTGGTAGTCGCCGTAAACGATGTCGACTTGGAGGTTGTGCCCTTGAGGCGTGGCTTCCGGAGCTAACGCGTTAAGTCGACCGCCTGGGGAGTACGGCCGCAAGGTTAAAACTCAAATGAATTGACGGGGGCCCACAAGCGGTGGAGCATGTGGTTTAATTCGATGCAACACGAAGAACCTTACCTGGTCTTGGCCACGGGATTTTCAGAGATGAGAATGTGCCTTCCGGGAACCGCGAGACAGGTGCTGCATGGCTGTCGTCAGCTCGTGTTGTTGTGAAATGTTGGGTTAAGTCCGCAACGAAACAGCCCTTATCCTTTGTTGCCAGCGGTCCGGCCGGGAACTCAAAGGGGAGACTGCCAGTGATAAACTGGAGGAAGGTGGGGATGACGTCAAGTCATCGCTGGCCCTTACGACCAGGGCTACACGTGCTACAATGGCGCATACAAAGAGAAGCGACCTCGCGAGCAAGCGGACCTCATAAAGTGCGTCGTAGTCGGATTGGAGTCTGCAACTCGACTCCATGAAGTCGGAATCGCTGGTAATCGTGAGTCAAGTGCCACGGTGAATACGTTCGGGCCTTGTACACACCGCCCGTCACACCATGGGAGTGGGTTGCAAAAGTAGGTAGCTTAACCTTCGGGAGGGGCGCTTACCCACTTTGTGATTCATGACTGGGGTGAAGTCGTAACAAGGTAACCGG
+
+054.,3+70,./-1)65-4.3*++,,8-%*)*+06/-).19.672,,,)/4*12+'&+1(&'%&$$%&./%)*++9:8675;8.3%++4&,&)+2443**0-*13,4-*%&)/:7.124211580;3-.66106//16483/94,,*)//*/'()/.&----/)&'/&,1-/0./11050911866634-/.+07976:242422.),,*0..009;:7,2(+38-)(,.0(0.//-11&+25-.24-./3211/+)()$,,(1)'&')12/.-*2/1653:21.-,--..71*(..1/80044.-*&'%'&))-.55..(3,.1)4*8+,1+/.3-+'.-2940.5/,-523-,,**...67-/5,51)8719.,**,-3-4.1)8;2)069791.2,-.44476020,06733,0/,+-/4285,-13103&683)3$),.-46+-442/1/3&,,03:;7132-&..063*-/3+-)0)&+(.5'&*))/1(&'(+01304/0.-/25:87755;71024589675:125/(($'(1-936188928252;;4.-/,:3//-2.2+)/+395/))'&))),/26855,-,.5255:9;97:7;61011362/%()/.*0611.4.0:68;:,3*+'21/1-)-&4;;93--,--800).72299:;785+,56019<36+(1/3%0-/17;;:7:8:99:9:451.,..56921/*,,'*),2.+/092;99;683694/0016.*)+)*)00*1-,,4**3.+2//9))))7;81*//.3/;:.955:4;,-.0)%,*01244.0---0;<8::99,,,,0-7/6:;/14435.01./,04557'))/)10(&&$%()6814576//-+,.0689682;0120/2446760)&'%'((,-.-145061..+0702'025:73.+,22')+,2875614.1'2&-,,3*//02604..-0*+/55714/7.--1&1'(*/254%21.600-3/%'*.*))-.2912085,*.--568:90:98030../0/0.27207-*+21435977242&)+'130867777,*))0+)*(++,10//166(:2//20702529049,(*074--./3:76./(,,,,1,+,30/075788601+3-4:57.2
@5264bc26-4b27-4948-8045-a11987b14a2b ch=176 read=25204 start_time=2019-12-12T19:57:19Z barcode=BC01 runid=2c9cf7bc05858273f10e7d7ec552fc0bd742dc3e
CTCCACGGGAGGCAGCAGTGGGGAATATTGCACAATGGGCGCAAGCCTGATCACAGCCATGCCGCGTGTATGAAGAAGGCCTTCCGGGTTGTAAGTACTGGCGGGGAGGAAGGGGTAAAGTTAATACCTTTGCTCATTGACACCGCAGAAGAAACACCGGCTAACTCCGTTATAGCAGCCACCCATGATAATACAGAGGGTACAAAGGA
+
+(.()*/61,3/-6774687:8+.2/-4.,,013:855/*(,.5-69451-+()*'1513)//++,--//457-)*)*306*/0,29849/*3)'''''&)()5;,+15,/053/,.4/*6,3+114,58+*557)7')#$%)'&))),/'*)&(*.,*++)-+((/.(/&%&(&,-.6/%+&$#$(%*-*'$$%)+-0'%%*()('&%
@c1de066a-ba9e-4776-9d61-83cceaed570d ch=381 read=26612 start_time=2019-12-12T19:57:22Z barcode=BC01 runid=2c9cf7bc05858273f10e7d7ec552fc0bd742dc3e
CTCCTACGGGGAGGCAGCAGTAGAAATTTTCGGCAATGGGGAAACCCTGACCGAGCAACGCCGCGTGAAGGAAGAAGGTTTTCGGATTGTAAACTTCTGTTATAAAGAAGAACGGCAGCTGCAGGAAATGGTAGCCGAGTGACGGTACTTTGATAGAAAGCGGCTAACTACGTGCCAGCAGCCGCGGTAATGCGTAGGTGGCAAGCGTTATCAGGTGTGGGCGTAAAGAGGGAGCAGGCGGCAGCAAGGGTCTATGGTGAAAGCCTGAAGCTTAACTTCAGTAAGCCATAGAAACCAGGCAGCTAGAGTACAGGAGAGGATCGTGGAATTCCATGTGTAGCGGTGAAATGCGTAGATATGGAGAACACCAGTGGCGAAGAGCGACGATCTGGCCTGCAACTGACGCTCAGTCGAAAGCGTGAACAAATAGAGGATTAGATACCTAGTCCACGCCGTAAACGATGAGTACTAAGTGTTGGATGTCAAAGTTCCTGCAGTTAACGCAATAAATTACTCCGCCTAGGTAGTACGTTCGCAAGAATGAAACTCGAAAGAAAGGGAATTGACGGGGAATGGCCCGCACAAGCGGTGGAGCATGTGGTTTTAATTCGAAGCAACGCAGAACCTTACGGAATCTTGACATACTCATAAAGGCTCCAGAGATGGAGAGAGATGGCTATATGAGATACAGGTGGTGCATGGTTGTCGTCAGCTCGTGTCGTGAGATGTTGGGTTAAGTCCCGCAACAGGCGCAACCCTTATCGTTAGTTACCATCATTAAGTTGGGGACTCCTAGCGAGACTGCCAGTGACAAGCTGGAGGAAGGCGGGGATGACGTCAAATCATCGTACCCCTTATGACCCTGGGCGTACAATGGATATGGTGCAGAGGAAGCGAAGCCGCGAGGTGAAGCAAAACCCATAAAGAGCCATTCAGTTCGGATGTAAGTCTGCAACTCACGACTACATGAGTTGAATCGCTAGTAATCGCGAATCAGCATGTCGCGGTGAATACGTTATCGGGCCTTGTACACCGCCCGTCACACCACGAGAGTTGACGCGAAGCCGGTGGCTAACCGCAAGGAAAAGGAGCTATCTAAGGTGGGGTTGATGATTGGGGTA
+
-112125,89)+/,,15+%))''%'&(+250+)+.*))00+&-,,6++*134-0)),32./1*++,/2/0-.,)/--5191+2*6,-4/56:/-/.(%('((*44.&()*064152*---',-++*-.+/&$$*,1*%'%&(*&)1-+).'%'+('++*+*//-+0.)+0124-,/*)--+/1'*)(-))'$'%''0...8/.1.0+4,++7),543544.,,010*''',-&**-71/32/,/.0)2770/,%//60,34,+262.(&&%'&-'((1($+-..(2.0,+)+0//;0/31+,,,,(((*)117://*0748:+8,1*(5+4:,,+)+%$'(245/39,+-3858795-.--)'&*0/23/0,5,*&(*&&+,984,)432377:8577800000-54644),%'*4/13,+)+(/05,)*&+**,..,1528:()'-)-(+-./&,&01)*+,*+$''*+44...1/396:1782300092&(,2./22311,-45266'3((+56:,140%(--.+1-.-2/7'')(')3,13:6214%*-)%(*+%(+)0/4322).3,)))-0-:1+.-2/1.,-/,-4),,.41../++*%&'-/0/.4,./8545*)((*%'%&)*/)&*)/31/24,*)('%%+2).2012)(((),::.-*)(*)0+)%,-88565/40--.-28:925447:/044..,,*++249:98678788836:19124.12611244)+30)5''35170007-,0.-./31'/.6,-.+*,+.2-)(',',340401'($&'&(,.14061011024/-*+.80.3.-0.2+(-8,666887988;81218)&+%'((*,2032578.*,-1+*''()+-0/'(),,55480/+./'+)+&)*'+.2/,,+*+(+0',/:8/091,/31,%,')*%+*)%,-3/6/),''(((*,''*,-///%'(.0413,+($'&%(*503.0/,+*-+**&(((326*+.66876464;63474*3..1&/-))')&%&%&%'%)1.09./11,0*3-*,*))((7*(%&#%&(++2-0+'(%)((*++)-,+-*,.-)'(%$&(%0/.01$'&%),++-*++.*5+,074.*
@25356fc8-c2e9-46d4-a1b6-b5a7aea70218 ch=460 read=16939 start_time=2019-12-12T19:57:29Z barcode=BC01 runid=2c9cf7bc05858273f10e7d7ec552fc0bd742dc3e
CTCCACAGGAGGCAACAGTGAAGGAATTTTTTTCGGCAATGGGGGAAACCCTGACCGAGCAACGCCGCGTGAAGGAAGAAAGGTTTTCGGTTATGGCTTCTGTTATAAAGGAAAGAACGGCGGCTACAGGAAATGGTAGCCGAGTGACGGTACTTTATTAGAAACACGGCTAACTACGTGCCAGCAGCCGCGGTAATGCGTAGGTGGCAAGCGTTATCCGGAATTATTGGGCGTAAAGAGGGCAGGCGGCAGCAAGGGTCTGTGGTGAAAGCCTGAAGCAACTTCATTAAATACATAGAAACCAGGCAGCTAGAGTGCAGGGAAGAGGGATCGTGGAATTCCATGTGTAGCCCGGTGAAATGCGGGTATATGGAGGAACACCAGTGGCAGAGGCGACGATCTGGCCTGCAACTGACGCTCAGTCCCGAAAGCGTGGGGAGCAAATAGGATTAGATACCTAGTAGTCCACGCCGTAAACGGTAATTTCAGTGTTGGATGTCAAAGTTCAGTGCTGCAGTTAACGCAGCAAGTACTCCGCCTGAGTAGTACGTTCGCAAGGAATGAAACTCCAAAGGAATTGACGGGGGCCCGCACAAGCGGTAAGACGTAATGGTTTAATTCGAAGCAACGCGAAAGAACCTTACCAGGTCTTGACATACTCATAAAGGCTCAGAGATGGAGAGACTATATGAGATACAGGAATTGGTGCATAGTTTGTCGTCAGCTCGTGTCGTGAGATGTTGGGTTAAGTCCGCAACGAGTACAACCCTTATCGTTAGTTACCATCATTAAGTTGGGGACTCTGGCAGAGACTGCCAGTGACAGACTGGAGGAAGGCAGGGATGACGTCAAATCATCATGCCCCTTATGACCTGGGCTACACGTGCTACAATGGATGGTGCAGAGAGTGAAGCCGCGGGTGAAGCAAAACCCATAAAACCATTCTCCAGTTCGGATTGTAGTCTGCAACTCGACTACATGAAGTTGGAATCGCTAGTAATCGCGAATCAGCATGTCGCGTGAATACGTTCTCGGGCCTTGTACACCGCCCGTCACACCACGAGTTAATGTACGAAGCCGGTGGCTAACCGCAAGGGCTGTCTAAGGTGGGATTGATGATTGGGAATTGGGGAATCGTAACAAAGATGACCGG
+
%'0)()(48-.100'-&(+))(+()*-12/4-02/875:7670-((-,1;/---581410121.3:8857448366/*.+&/,6;674&/,1+.*''(8)2/26/31,))(,+,)/33)32*-((*.,2//6/.774002,**)(,.,'(,+-293,21-(+)%&'+,0-.1614,,**&150/54454490;.2.,(1,.104/0/,+3/0//9304&.-+(+(',0/4,++047**%2+*+%3/,+4+****'247210233751/43+-415/6/.,-*)(%&))57**),./.01731:33:90.///,-./16052(,+'(,1-8..-./3.3,:.885310.22..4*3.310.))'&)%**/.241-1-(2-/170017;9(**0-0-.-////9191907994323240123*56/0+%&)*+-55:65,*)03::6(21(*1-,2+)2.,-22/+(//)+78;88:<7-/))&$')%&%)/.06193811.1730267)+.;;:98887;6964/0$(+,)+,../3(-10/+02.133812;6.,4---.5//5<7308&67*0.,0.3-.-*3:8./9*))*.+/,.120/-++/,+-7016:<846683200./-5/./669+()21*/)).4(',11.3,--112534*-,4.03458,++--2:7*))'%'(+148763-,,,(+-&%('9-33345/./82/15526-22:96:78:4:89779635',/01412.72)+739)(*&)'/*196,52231..'%(-).779979<88,3/18;122887362*)&'+74474,110213+..7::449/8/50*::909778768:;52678:8:0386+.931/.9275741./.+-.-462332&35:57775/.)+*+&&%&&-'*102*.-.+/.),0:8.13(&+.9;.:996;2-2('+4894/.3.020/.///4.8../620//036759052929:69**)&%&')+40556;67))+)-.11,,)**'6/4,+5-,13/.*.-)0*/,,,-4/67),83&1,0,++*--/-%*&(,-0'(,-2959/)()(0:9:6',)(((0/033223*1,4<96/6**),-/3055&%)&*),+&*..3586145)&())&.(47
@8e634775-2f0e-4781-9dce-9f941210eadb ch=348 read=19788 start_time=2019-12-12T19:57:33Z barcode=BC01 runid=2c9cf7bc05858273f10e7d7ec552fc0bd742dc3e
CTCACACAGGAGGCAGCAGTGAAATTTTCGGCAATGGGGAAACCCTGACCGAGCAACGCCGTGAAGGAAGAAGGTTCGGATTGTAAACTTCTGTTATAAAGGAAGAACAGCGGCTACGGAAATGGTAGCCAGTGACGTACTTTATTAAGCCACGGCTAACACTACGTGCCAGCAGCCGCGGCAATACGTAGGTGGCAAGCGTTATCAGGTGTGGAAGGCGTAAAGGGGCGGCAGCAGGGTCTGTGGTGAAAGCCTGAAGCAACTTCAGTAAGCCGTAGAAACCAGGCAGCTAGAGTGCAGGAGGATCATTGGAATTCCATGTGTGGCGGTGAAATGCGTAGATATGTGGAGAGGAACACCAGTGGCAGAAAGCGACGATCTGGCCTGCAACGACGCTCAGTCCGAAAGCGTGGGGAACAAATAGGATTAAGATGCACCCTAGTAGTCCACGCCGTAAACGATGGTATAAGTGTTGGATGTCAAAAGTTCAGTGCTGCAGTTAACGCAATAAGTACTCCGCCTGAGTGAAGTACGTTCGCAGAATGAAACTCAAAGGAATTGACGGGGGCCCGCACAAGCGGTGGAGCATGTGGTTTAATTCGAGCAACGCAGAAGAGACGCTCAGGTCTTGACATACTCATAAAGGCTCCAGAGATGGAGATACTTCTATATGAGATACAGGTGGTGCATGGTTGTCGTCAGCTCGTGTCGTGAAGAGATGTTGGGTTAAAGTCCCGCAACAGGCGCAATGACCCTTATCGTTAGTTACCATCATTAAGTTGGGGACTCTGGCGAGACTGCCAGTGATAAGCTGGAGGAAGGCGGGATGACGTCAAATCATCATGCCTGCGGCCTGGGCTACACACGTGCTACAATGGATGGTGCAGAGAAGCGAAGCCGCGAGGTGAAAGCAAAACCCATAAAACCATTCTCAGTTCGGATTGTAGTCTGCAACTCGACATACATGAAGTTGGAATCGCTAGTAATCGCGAATCAGCATGTCGCAGTGAATACGTTCTCAGGCCTTGTATACACACCGCCCGTCACACCACGAGAGTTGATAACACGAAGCCGGTGGCCTAACCGCAAGGAAGGAGCTGTCTAAGGTGGGATTGATGATTGGGGTAGCAGAATCGTAAAGGTAACCGG
+
').%)(+%'-'')+/))&$&$&&*(.52+,744;320,&(--+9++..02)*%,.).*),(*-100/34+.1*-37.&5(0+),59/00:17111--15*-*+0+/..,...2-*'(''**)+,.**+9+*+,+*,%&''+-**540'%%'*++**(,,.+-)(((+2296550/150767-/.,*/112,4/1624825151//4'-%*'*(-(&*+*.839(,27+.000.32-/24122432986477,,4090*''%(*0/2')).,+5.251*.3+06-69721111.04561-2-*)*(6'$1*)*1*2.264631.*%-*-4.-250/3675624623+(+1++'*.27678615,9-,+0.+&,,.40//-./1337,,--+,*%*%)+,.//(.&')/')0/(3/,))+.:3/(/6*-.,((*/..*58*+,02('353*.,--.05:(10000&&&&.0.00071929666&--)*937*,/:;:;;509/8/:563822*),,.0293493-*')'''#&++.394()*+-:5.)/-(,+&'(%%(,05189//75.,11-.-.(+'),899+*++01/(*-56331610'')+,*0-1''0.%%%..&(+)&(&()11/+.03),*+(..:2.7527+**)+-:8,+*-,)'(.(,,10587686-,),-76:9;;8:7647322556)0/..4448860//*&%-1204533-00382+,,0-015,6))3/---,%#'*0++0.01559+/0514;8:6'0*1),./%*45/3440,'&%'*118377)42+*&*'&',;:0/4/61/7&*11224601659*)),.27800*'$%'%-,3/545430-,'*-05:9592;22;9977698.,+'+)$(')1-17730-+)/)0*'&,-6;/49/+0.8:6/8*17//3036;4/5+.*))-/764.0.1//*,+.')*,251/3.041,())2310,///501),.1:69-,/3303301&.333;:9:799534&-33,/,()''))*-/1:93<223200/03---))')371/*0/.*-+,2.08766560//0/665+7-)',+))%''333404+-(,2;7/1.+,-/)0)002)*()'''''),/.3:3-617;9:8:
@a9b9881e-be4e-4e69-bb12-192a1de25e0f ch=243 read=25024 start_time=2019-12-12T19:57:41Z barcode=BC01 runid=2c9cf7bc05858273f10e7d7ec552fc0bd742dc3e
CCGGTTACCTTGTTACGGCTTCACCCCAATCATCAATCCCACCTTAGACGGCTCCTTCCTTGCGGGTTAGGCCTGGCTTCGGGTGTTATCAGCTCTCGTGGTGGCGGCCCGGGCGGTGTGTACAAGGCCCGAGAACGTATTCACCGCGACACATGCTTCGCGATTACTAGCGATTCCAACTTCGTAGTCGAGTTGCAGACGCTACAATCCGAACTGAGAATGGTTTTATGGGTTTTGCTTCACCTCGCGGCTTCGCTTCCTCTGCACCATCCATTGTAGCACGTGGTAGCCCAGGTCATAAGGGCATGATGATTTGACGTCATCCCACGCTCCAGCTTGTCACTGGCAGTCTCGCTAGAGTCCCCAACTTAATGATGGTAACTAACGCGATAAGGGTTGCTCGTTGCGGGACTTAGCAACATCTCTCACGACACGGGCTGACGACAGCCATGCACCACCTGTCTCATATGGCCTATCTCTCCATCTCTGGAGCCTTTATGAGTATGTCAAGACCTGGTAAGGTTCTTCGCGTTGCTTCAGATTAAATACATGCTCCACCGCTTGTGGGCCCGTCAATTCCTTTGAGTTTCATTCTTGCAGACGTACTACTCAGGCAGGTACTTATTCGTTAACTGCAGCACTGAACTTTGACATCAACACTTAGTACTCATCGTTTACGGCGTGGACTGCTAGGGTATCTAATCCTATTTGCTCCCCCACGCTTTCCGGGATTCTTGAGCGTCAGTTGCAGGCCAGATCGTCCATATTCGCCGCTGGTGTTTCCTCCATATATCTACGCATTTCACCGCTACACGCTTAAGATTCCGATCCTCCTCCTGCACTCCTAGCTGCCTGGTTTCTATGGCTTACTGAAGTTAAGCACGAGCCACCACAGACCCTTGCTGCGCCTGCTCCTCTTTACGCCCAATAATTCCGGATAACGCGCACCTACGTATTACCGCGGCTGCTGGCGTAGTTAGCCGTGGCTTTCTAATAAAGTACCGTCGCTCGGCTACCATTTCTGTAGCCGCCGTTCTTCTTTATAACAGAGTTTACAATCAAAACCTTCTTCCTTCACGCGGCGTTGCTCGGTCAGGGTTTCCCATTGCCGAAAATTCCCTGCTGCCTCCCGTAG
+
:4/,5.,695:112,)+&*.,'$++-)012::851...6.+2)/)+,50(5124$'*(&'+*-(2069*3741*+,+-51.,.+.94./''$*+645193,5+-*/)3,*'.5035556446:91.-.2'')-/622::;=:89;455/.+**/-)(*&(,-'3+.+)''(,03/5'+&,.6223.-**76759(0%+&)%&+-/4:88..241.,*&,--5/:79-++,:0:8;+/011,*19465-6,+340))&*+4*0*+--/4*(%('(1*)+//.000.**$%&'-,,218783-089773//0/14;1-*-,535,78-'*&('*/,,-01002&)-'''*,/633234.,++(055+-1)+(1()*/13562812290%.//.,.+/-.-)*&+293239;4-((&+$*'.)..,-,),.034423.*2/45457093(37'6/2.46/1,*'+),1%*'('-)+,00132.3944444356&*-+.4,$%&('0+*,/805/0161*22-+02/;44;:78-4.**.;/+)2.8.;1&'),,///05+.5,,*-+')0,36)'./37580'+2.../1996257+,,++%&/4131/0//051278*,.+*)0,)23#$(*7-8878)1/+*/-/8407:001304*,,%(&%((''.334910-4,&(,..1149489+421('%/)+..3.-05...:1+-0-7;:0*,1-46+/'3.)%*'%%%)*77789')5/+-,20432//11.+3(#$$&0-37:+--034,.11-322125686321122644;4..5549:4.*.,/261((*780,)((+**.()13223-/./')*./337:51:2;86232430/1,,+.1+*0220++%'*)).1,/5+0-.17<07+'(()1/5;94443:3/8://9-72*/*(*,.8*4160141-'(#%&,++,0.622:456/*-*)'''&'()'**0600/5810+-*)53-&)/.0:0--1174:8-,+/%((*'0/.299/--))(1*,7.5590-0-+5100:553,.,1;.-,72/1)./*(().-,3/..262324-;0..3('/55867007)10.+&($(*+29-*/64--/(&%'),-46/5:.,268
@c56e5ca7-5b14-448d-a118-3b989610b45b ch=156 read=19281 start_time=2019-12-12T19:57:55Z barcode=BC01 runid=2c9cf7bc05858273f10e7d7ec552fc0bd742dc3e
CTCCACACCAGGCAGCCAGTGGGGAATATTGCACAATGGGCGCAAGCACAATTACAGCCATGCCGCGTGTATGAAGAAGGCCTTCGGTTGCGTGCTTTCGGCGGGGAGGAAGGGAGTAAAGTTAATACCGCTGCTCATTGGCCCGTTACCCGCAGAAAAACGCGGCTAACTCCGTGCCAGCAGCCACTTGATGACCGCAGCGGAGGTGCAAGCGTTAATCAGATTACTGGGCGTAAAGCGCACGCAGGCGGTTTTGTTAAGTCGAGATGCGAAATCCCCAGGCTCAACCTGGGAACTGCATCACC
+
*,/(%(&'$$%%')(,+-613/64+72,7.*+,+1--83--,003'/&('&/%%%((/-14+/(&'**+--/272**(*,/87.4'+*+'$(''''+3*'.-'47+(.(0(/3*)%++70,-332127),074515%-&.&)$%&-,.6<713,+3.)'%(%.%/---$))-)%/&+8270//4/%'$#'%+*-,)%&&'*-2+.-),347155484505'*),+*-79:67417:6++**&.+/0385)1/8:()0837/66,%&'*''&'-0)/22)'/768:1.160,90+0/420+*'#&#
@b28184d1-c504-4367-a606-fdaa0a594cf9 ch=198 read=18453 start_time=2019-12-12T19:58:01Z barcode=BC01 runid=2c9cf7bc05858273f10e7d7ec552fc0bd742dc3e
CTCCTACGGGGAGGCAGCAGTGGGAATATTGCACAATGGGCGCAAGCCTGATGCTGGCAATACATGCCGCGTGTATGAAAGGCCTTCGGGTTCATGGAGTACTTTCAGCGGGGAGGAAGGAGTAAGTTAATACCTTTGCTCGTGACGTTACCCGCAGAAGAAGCGCCGGCTAACTCCGTGCCAGCAGCCGCGGTAATACGGAGGGTGCAAGCGTTAATCGGAATTACTGGGCGTAAAGCGCGCGCAGGCAGTTTGTTAAGTCAGATGTGATCCCCGGGCTCAACCTGGGAACTGCATCTGATACTGGCAAGCGAGTCTCGTAGGGGTAGAATTCCAGGTGCTTAGCGGTGAAATGCGTAGAGATCTGGAGGAATACCGGTGAAGGCGGCCCCTGGACGAAGACTGACGCTCAGGTGCGAAAGCGTGGGAACCGTGGGATTAGATACCTGGTAGTCCACGCCGTAAACGATGTCGACTTGGAGGTTGTGCCCTTGAGGCGTGGCTTCCGGAGCTAACGCGTTAAGTCGACCGCCTGGGAAGTACGGCCGCAAGGTTAAACTCAAATGAATTGACGGGGGGCCCGCACAAGCGGTGGAGCATGGTTTAATTCGATGCAACGCAGAAGAACCTTACCTGGTCTTGACATCCACGCGGGAAGTTTTCAAGTGAGAATGTGCCTTCGGGAACCGTGAGACAGGTGCTGCATGGCTGTCGTCAGCTCGTGTTGTGAAATGTTGGGTTAAGTCCGCAACGAGCGCAACCCTTATCCTTTGTTGCCAGCGGTCGGCCGGGAACTCAAAGGAGACTGCCAGTGATAAACTGGAGGAAGGTGGGGATGACGTCAAGTCATCATGGCCCACTTGACCAGAACACGTGCTACAATGGCGCATACAAAGCGACCTCGCGAGCAAGCGGACCTCATACCAAAGTGCACGTCGTAGTCCGGATTGGAGTCTACAGCTCGACTCCATGAAGTCGGAATCGCTAGTAATCGTGGATCAGAATGCCGGTGAATACCACGTTCCCGGGCCTTGTACACACCGCCCGTCACCATGGGAGTAGGTTGCAAAGAAGTGGCTTAACCTTCGGGAGGGCGCTTACCACTTTGTGATTCGCTGACTGCTGGGGTGAAGTCGTAACAAGGTACCGG
+
,,2/-.0.35)(/6205544641.,-'(+))***.76677/+.-5&21///21')*,&'%%%'(++-,'&()*741++-'*,.316209/6.,+0(,'%)++.87/-32*7:+)0,-...&*(/1-2.1.,-2-66.)234+/....3.&,/+$-%&,(%())+,+,).*-23003:6:8:;57/..4/(++0..(+$)'/,*.'+*556565.51;22+03+0/2226798465;9341///./4-6-%5093-.915,.7&)-1/.+/++36-/8996:-+/61077563533211**,/*((+3/04(,*)-,012/30/*6.+,,/,0+5-,710*&)()+/5;8208-+-;::0.+*+-/380.3.(2-657...*'('.,,-054-)+0-.*,,)+---.01234/46222.131-.04)+(**3032%11+02//./%3223:;97/94&*,29469<;2000/366,)++.--.2.823143''*+).4+-0'-,('))-0,.-./3-./2392+$*))*2:200/./&($$(01075/-./,--38-8:0579;9/,+10,,,.+0463.*4-+++/+,+/1825.*--47222<<5:8;0///-888755(&*+*-2/53726962*-+('(',216,(*&&'.0,0+.994+,*&*,303756688;8874:9776;472)*(*'+),,;811010;77699882,00045554;4/,44+-149491025/,-18++5,,)(,,,0059<8386672*54-/:114*-01508*:/40:86855:49,2-(*,29893(.2./11<<882/+-+.00624;:3333586931.-/18:3+)(,-:4%(&%')-:7'&%&$**-4875070/3311355374,)&&(+,867050-,+38,13:32733()&()*3/++-+%&)-28:9909-(-%/+-*$%(,)',)%+,,,+/615.0-6,++0%3-524+*++-27.//999;8864//:96-.*--4376220.121713/)557050..253306<93<9/0744246-)-&%(&,5,3))*71&*)')()(&&0)2/378*9,*03)43070.36021;92212191($&')750)&$.2,+&)+()8599:879(1,586::
@2926d491-ddee-4b5a-a7c5-dee66d78a5f9 ch=357 read=26711 start_time=2019-12-12T19:58:07Z barcode=BC01 runid=2c9cf7bc05858273f10e7d7ec552fc0bd742dc3e
CTCTACGGGAGGCAGCAGTGGGGAATATTGCACAATGGGCGCAAGCCTGATACGGCCGCCTGCATGTATGAAAGAGCTGGCAGGTTGTAAAATTACTTTCCGGCAGGAGGAAGGGAGTAAAGTTAATACCTTTGCTCATTGACGTTACCGCAGAAGAAGCACCGGCTAACTCCGTGCCAGCAGCCGCGGTAATACGGAAGGTGCAGCGTTAGATGGAATTACTGGGCGTACAAAGCGCACGCAGGCAGTTTTGTTCAGTGGATCTTGTCCGGAAACAAACGAACTGCATGCAATGCTGGCAAGCGAGTCTCGTAGAGGTGAATTCCGGTGGCGGGCAATGCGTAGAGATCTGGAGGAATACCGGTGGCGGCCCTGGACGAAGACGACGCTCAGGTGCGAAAGCGTGGGAGCAAACAGGATTAGATACCCTGGTAGTCCCGCCGTAAACGATATCGACAGAGGTTGTGCCCGCTTGAGGCGTGGCTTCCGGAGCTAACGCGTTAAGTCGACCGCCTGAAATACGGCCGCAAGGTTAAAACTCAAATGAATTGACGGGGAGGCCACAAGCGGTGGAGCATGGTTTAATTCGATGCAACGCGAAAGAACCTTACCTGGTCTTGACATCCAGAGTTTCAAGAGATGAGAATGTGCCTTCGGGAACCGTGAACAGGTGCTGCATGGCATCGTCAGCTCATGTTGTGAAATGTTGGGTTAAGTCCGCAACAGGCGCAACCCTTATCCTTGTTGCCAGCGGTCGGGAACTCAAAGGAGACTGCCGGTGATAAACTGGAGGAAGGTGAGGGATGACGTCAGTCATCGCTGGCCCGCTGACCAGGGCTACACGTGCTACAATGGCGCATACAAGAAGCGACCTCGCGAGCAAGCGGACCTCATAAAGTGCGTCGTAGTCCGGATTAGGTCTGCAACTCGACTCCATGAAGTCGGAATGCTAGTAATCGTGGATCAGAATGCCACAGTGGAATACGTTCGGGCCTTGTACACACCGCCCGTCACACCATGGGAGTGGAGTTGCAAAGAAGTAGAGTAACCTTAACCTTCGGGAGGCGCTTTGTGATTCATGATGACTACAGGGTGAAGTCGTAACAAGGTAACCGGAAGATGAGCGACAGACATTAGGTTAACACAAAGACACCGACAACTTCAGCACCAGCAATGCGTAAAAAGA
+
'&))*/*26,.544891/0'))(+,1/42/,...82-221-/37*55,-&&%%%#$&%((&%&#$%(..&(/(%%**$'%'&.26;*+35.+))'''+-*'+'%%/.+,4-2+1)&().58.,:+9*-.65<70277025213402+,)$(%')/()-)+.33-4.-+'((.(%+%)+((,%&&(%)(0*/,++2-0*')('$&$&)+.,(%()&*)0/8/559656*+&%(1.-110(-)/,053-,5:5((+)%%(*')&++.5/.-(/*--('(&#%&'+)/%.'-).,02/31&*'',++(('(-,.-6.,'.&&&&$(&'%++,-*()(&#&&')7757320013217.-2272212.3%*)%)*.1-(4886-,/(,,(&+4557216642,*,++-87/31**03953'54-22//9976:/,/89879+4((+7358<77111%/1,'/,,'*(-/,.*,2-&*0+0,3:25652*'(*)/+)-++,12344/:/5.45879:4785*&%&%0--)()&(*/,22;1<:.1887;;7-5,7,91:*47-(,%&&#%+-+,+.)'('*,*-.+0;5/538/.-..:96970.22(',32.2-+2662,.0/3-/05+2('&%')79/-'()+.---&,3.2246:9:8&123/9;80,(())/22/16993.4-+%)))*-+,--/*-+(+)*,)-0-+1/*788:862.78.0849+-34%&376;.6..-6)*0'*3&$%%(*/56*(/(093376;--/455499:0&.-,//33*(+*-,-.,2)/**'03,9999961/0/37583&'%,&61)%%$'*532863+)**(,./000/009/.:4459801'($(&(*/'57797943.-31,04942144+*+))'++.0235974.3,..124../-*,--0*+*+*+)+11../1.-+,'/&%($$-)*/.5...85:414)*,952-)(+%.-/,-0.164113&*//-)-+,2/..*0856;0256//014.2(()%&*,*&(15-,/6*%*''*+,&().)*%&&1,36475.8-(.5(('&%'&-./182,*))**-./,1//*'**./..21378955/403997*4.4020'(,.477()'*&&%(),+4.,*,--:++/,-863/4.-,/1940//140,/-2.'.&$&&&&%#&
@1f429358-8621-4bf8-bed0-9298224312ca ch=83 read=20587 start_time=2019-12-12T19:58:20Z barcode=BC01 runid=2c9cf7bc05858273f10e7d7ec552fc0bd742dc3e
CTCCTACGGGAGGCAGCAGTGGGAATATTGCACAATGGGCGCAAGCCTGGTACAGCCATGCCGCGTGTATGAAGAAGGCCTTCGGGTTATAAAATTACTTTCAGCGGGAGGAAGGGTAAAGTTAATACCTTTGCTCATTGGCGTTACCCGCAGAAAAACACCAACTAACTCCGTGCCAGCAGCCACTTGTTGGTAATACGGAGGTGCAAGCGTTAATCGGAATTACTGGGCGTAAAGCGCGCGCAGGCAGTTTGTTAAGTCGGGTCTTGAAATCCCCGGGCTCAACCTGGGAACTGCATCTGATACTGGCAAGCAGGTCTCTCGTAAGGGGTGCAGAATTCCAGGTGTAGCGGTGAAATGCGTAGAGATCTGGAGGAATACCGGTGAAAGGCGGCCTGGACGAACTGACGCTCAGGTGCGAAAGCGTGGGGAGCAAACAGGATTGAATACCCTGGTAGTCCACGCCGTAAACGATGTCGACTTGGAGGTTGTACGCTTGAGGCGTGGCTTCCGGAGCTAACGCGTTAAGTCGACCGCCTGGGAAATACGGCCGCAAGGTTAAAACTCAAATGAATTGACGGGGGCCCGCACAGGCGGTGGAGCATGGTTTAATTCGATGCAACGCGAAGAACCTTACCTGGTCTTGACATCCACGGAAGTTTTCAGAGATGAGAATGTGCCTTCGGGAACCGTGAGACAGGTGCTGCATGGCTGTCGTCGCTCGTGTTGTGAAATGTTGGGTTAGTCAACGAGCGCAACCCGCGCTGTTGCAGCAGTCCGGCCGGGAACTCAAAGGAGACTGCGGTGATAAACTGGAGGAAGGTGGGGATGACATCAAGTCATCGTGGCCCACCCTGACCAGGGCTACGATGCTACAATGGCGCATACAAGAGAAGCGACCTCGCGAGAGCAAGCGGACCTCATAAAGTGCGTCGTAGTCCGGATTGGAGTCTACGGCGCTCGACTCCATGAAGTCGGAATCGCTGGTAACCGTGAATCAGAATGCCGCGGTGAATACGTTCCCGGGCCTTGTACACACCGCCGTCACACCATGGGAGTGGGTTGCAAAAGAAGTAGGTAAGCAACAGCCTTCGGGAGGGAAAGCGCTTACCACTTTGTGATTCATGACTGGGGTGGAGATCGTAACAAGGTAACCGGAAGATAGAGCGACAGGCAAGTAGGTTAACACAAAGACGCAAACAAGCAATACGTAACCGCA
+
-/66,174;5,/.-////4.28/-2/,4/,+--,91-9641345(/015//*('%**12176/1121555466)+217396.6(,509(*.*'%)&'')'--)22190'*-,(.)''*;7/4,8+.+64185/266)1)2(4/70/2:2,/+-+.'*)(*/4'%()+)-.12143942,+)'*'%(*)))((&),--1239/.0-.1::38292615306.4.7-35:<:98-71)')*-(-).*/32)16;2/2:2,),.&+')(((%&(+,/680+4./,:)8-510.2++/2/0001/006.76/6..4&.%&())*,+4270'**.()&*+)+,/0.,-*0+-%$)*3862./0+,766-++)(,--91/81+855682820-2(.,,5)6/'(222.-,+,.-../.0+-86761/72,.67)0)''%,22/3(9100/*)3.446.'(2133587015996989412.026;7421803.1+1++%%,))%$'(+*)*%(0--2+(0+--/55:111.4191502*&-2032//1+),)*,.3364+//++*.1-7:84577:3.,-182:691*691/9.+,-1()0*%-.-5',--2+-/6,293<1-.009846.+-./,15891;0167::::7/-,--570+1-4.4,08:-6+**,-421,-1.+/..8/812<2629<7974657&0+.0110088/922283./-')*-/10.7/00498//-9*($+'%%&('*--/4647475:*(*%&'',---323&.,.*..53.:6+1,23.2+..////000&,+$(,3;38772.2-/4.40)*2306888-25,+*-27.-&*-2/6(%*,&$)*8:1726+'&'$$)*66.122.16645...012*+(,*')++.9::754,+)*,/434/.+.644,*095-04889468.-,/)).$5)*-&&''(%)(+*&+)2*-.89:68130./33:6:782/-*0+1450340%&),63074598-.*,.))8+)+(--/0-'020-.,*0,0*-)06/08//,+.(-.(,+0/'))-2//:55599,$)+(*.12112243-1+-030:6'5.,//&*)((*.-10,21*/372./166;6661022245,(+*&&(+,-*-4251*1+,:8:7:2811-&&&()/62))/00(((*36/9/6+.,18.)+,&+%'))/0,+9+++53,++%&$$$
