# Supplementary material for: De novo species identification using 16S rRNA gene nanopore sequencing
Source: PeerJ. 2020 Oct 21;8:e10029. doi: 10.7717/peerj.10029 (PMC7585375; doi:10.7717/peerj.10029)
Supplement: Supplemental Information 2 — Contains raw reads. [file peerj-08-10029-s002.zip › pass_fastq_runid_2c9cf7bc05858273f10e7d7ec552fc0bd742dc3e_270.fastq]

@2d9be172-d319-47d8-88d1-0ed1f6559dd2 ch=141 read=64815 start_time=2019-12-13T08:05:41Z barcode=BC01 runid=2c9cf7bc05858273f10e7d7ec552fc0bd742dc3e
CTCCTACGGGAGCAGCAGCGAGAATATTACACAATGAAGCCTGATGTAACGCCGCGTAGATGATGAAGGTTTTCGGATCGTAAAGCTCTGTCTTTGGGGAAGATAATGACGGTACCCAAGGAAGGAAGCCACGGCTAATACGTGCCAGCAGCCGCGGTAATACGTAGGTAGGCGTTATCGGATTTACTGGGCGTAAAGGGAGCGTAGGCGGATAGTTAAGAAGTGGGATGTAATGCAGGCTCCAACTTGGGTGCTGCATTCCAAACTGGTTCCCATCTAGAGTGCAGGAGAGGAGAGTGGAATTCCCTAGTGTAGCGGTGAGCCGTAGAGTGGGAAGAACACCGGTGGCGAAGAGCGACTCTCCTGGACTGCTGACGCTGAGGCTCGAAAGCGTGGGGAGCAAACAGGATTAAGATACCCTGTTAGTCCACGCCGTAAACGATGAATACTAGGTGTGGGGGGTTTCCAGCACCTCCCGTGCCGCCGCTAACGCATTCAGTATTCCGCCTGGGGAATTGCAGTCGCAAGATTAAAACTCAAAGGAATTGACGGGATACGTGGCGGAGCATGTGGTTTTAATTCGAAGCAACGCGAAGAACTGCCCTTGACATCCCTTGCATTACTCTTAATCGAAATCCTTCGGGGACAAAGGTGACAGAGTGGTGCATGGTTGTCGTCAGCTCGTGTCGTGAGATGTTGGGTTAAGTCCGCAACAGGCGCAACCCTTGTCGTTAGTTACTGCCATTAAGTTGAGGACTCTGGCAGGGGCTACCTGGGTTAACCAAGGAGGAAGGTAAGGGATGACGTCAAAATCATCATACCCTCATGTGTAGGGCTACACACGTCTGCTACAATGGCTGGAGTACAGAGGAATGCAGATACCGTGGTGGAGCCAAAACTTTCCGACTGAGAAGTCTCCAGTTCAGTTGAAGCTGAAACTCGCCTACATGAAGCTGGAGTTACTAGTAATCGCGAATCAGAATGTCGCGGTGAATACGTTCGGTCTTGTACACACCGCCCGTCACACCATGAGAGTTGGCAATACCCGAAGTCCGTGAGCTAACCGCAAGGAGGCAGCGGCCGAAGGTAGGGTCAGCGATTGGGAGTGAAGTCATGGAACCGG
+
),730&3&34(++--,))('%(/-///4/,-//85)'('(0++))(&).2/44**,,)***)++&)*+2.34,12,,,,652:2)+--0/608:16:9+*+12/1-+,(+&1/-63*,*+*,%*+,012/,.07/./-//113.5*&%%%*+2,1*7+-//.8321'/(&&./416-,.)/-0:7006:854-,34)-0*&)*6674966;79.)5-3*'(*)1.8744)''%'*+).52-4)/%(*)'7662+)))%-4-,8916620/103*+3201,/**30)0*&)*/1+)'')*,,,01+9))'*-+)*+,.6--'(%%''(*'&)%+*.**$'&(7/'-/-*)*)*'%()++**+-.)+3/..(&%$%%('**+-20*-0%&(&'(*4*(*-&*,1:)+.39.4-/+/1948:..0/6,/03+*-03:7874,,)(,-4;7)42047624+6:88,199/-.'0137274+&/-3:56;+,,1..+-*0**%()0:;65/040.+'%&&,(%+$455,.31//6.1+(+&(60.''(-+20647789($$)'+((%-(&*+12546/8<<*897:6--+)+1-10001510233%)''&///3305-(--+,-22./-+++-.0/-*(+(*:-47(3954647,+7,//,'&&()39:9889782:222352-./0389:::7855/11.-..476;770-8-++0//,-2.+++1,1(+-*,2.03+)1+*+2/3-0261**-+,)6947740*/($+331.-)28403)+(,(3'(&+-+)+-2-0,,*)-3-01//.+'&(+1)+38701*70'%&&+$,&&%,-*()*+,*&'''&'*-23/9/.*,)**(%'(*60-,-*&(*$(#$&(./941/,+.3/+0+()(&%(+&&$$$&$'*%))*-2.8'')/55'(**)'()*0/0:70393431.0/1/5../8740)(0/.../-1-++*,+-:8853353+,%%&'-,34:9795680&)-.162312//+/874:9.178777957510++/-4+*7-/.;7/)).,-298:8486788722251(0&*-/.12.61,,1-/4/224,,-8698,;,881)+)(**')-,0/1,/54:8
@7b5aa212-e3a7-41b9-9ade-0e0d1d9e92dd ch=6 read=55400 start_time=2019-12-13T08:04:31Z barcode=BC01 runid=2c9cf7bc05858273f10e7d7ec552fc0bd742dc3e
CCGGTGCATACGACTTCACCCAATCCCATCAATTCCACGCCAGACAGCTCCTTCCTTGCGGATTAGGCACCGGCTTCGGGTGGCTTATATTCTCGTGGTGTGACTGAGCAGTTAATGGCCTGCGGCCGGAACAATATTCACCGCGACATGCTGATTCGCGTTACTGGTTCCTTCATCGCCAGTCGAGTTGCAGACTACAATCCGGAACAAAGAATGCTGGTTTTATGGGTTTAACTTCACCTCGCGGCTTCGCTTCCCTCTGCACCATCCATTTAGCGTGTAGCCAGGTCATAAAGGGCTGTGATGATTTGACGTCATCCCCGCCTTCCTCCAGCTTGTCTGGCAGTCTCTTCAGTCCCCAACAATGATGTTAACTAACGATAAGGGTTGCGCTCGTTGCGGGACTTAACCAACATCTCGGCACGAAAGGCTGACGGCAACCATTACACCACCTGTATCTCATATGGCTATCTCTCCATCCTCTGGGCCTTTGCCGATATGTCAAGACCTGAAGTTCTTCGCGTTTAGCTGAATTAAACCACATGCTCCACCGCTTGTGCGGGCCCCGTCGAATTCCTTTGGAGTTTCATTCTTGCAGACGTGCCCTACTCAGGCAGATGCTTATTGCGTTAACTGCGGCGCAGACGACATCCAACGCGGTACTCATCGTTTGGCGTGGATTCTTAGGGTATCATAATCCTGTTGCTCCCACGCTTTTCAGGACTGGGCGTCAGTTGCAGACCAGGTCGTCGCGCCACTGGTGTTCATCGCCGCATTTCCGCTACGCCCAGATTCCGATCCTCTCCTGCCTCCTAGCTGCCTGGTTTCATATGGCTTGCAGAGTTAAGAAACTGGGGCTTTCACCACAGACCCTTGCTGCCGCTATGCTCCCTCTTTACGCCCAATAATAATTCCGGATAACGCTTGCACCTGCAGTAATACCCGCGGCTGCTGGCACGTAGTTAGCCGTGGCTTTCTAATAAAATTACCGTCCTCGGCTACCATTTCCGCCAACAGCGCCGTTTCTTCCGCTATAGCAAGTTTTGCAATCAAACCTTCTTCCTTCACGCGGCGTTGCTCGGTCAGGGTTTTCCCCATTGTGAAAATCCCTACTGCTGCCTCCGTAG
+
,()))&'#%#$%%)*4..03*,-/.41,..-)*%+)$(&&&&)**()*.3,,40-*++,-4&5+&08/.-.)*)1-5(2'%%%#)(++'')),-&.(-(*',).&*$'($'(&*(+*%%%#$&&'-+)*+..&%++05+%''&,)**-..445577/&&'/)$),(+(+%#$))'(&%'%&',--+419/0%&,'%*,38161**,%'+-)').,%$('(/45'+,-4032,(%)./8557120.00.232$)/61:3--&%'',*678907-'%&(,(()&&''+,..//123)*.-/++%''*.*7:))()&*-08397,)335:7613,($'(+-.6(*+/)*+723.-)((*)27+-&(,.*+.-+('+$'%.*523311,/15:796898277121661..0/+.)(&210/-/(((%&&''&((+,-)//,-4*//),(&&%&,).10-,+,+(,)*-.'04+-20/.+/613310.+),)+&$')(+''&+(*).3+.-/1.%%$%'.3+2,-(*(--%%%&%&'%,3.9547,-..04425,./('*)),*-(-&,1/,(*)'(+/0-*+0,-(&)-852387101+/+-26.0'*+(',-/.,,.,.-0.$*/*&*'(*,+.1''/%&'(+'+)+++**+'*-)+&)$'%*(,..1267/.4,(*/098:1.+'&)'-.)(*++&'/36750'32)-.090*--/.;;+)'7621-+()(()*()3+'(**%./(-*+-788,-&)/*))/2//381&-0$%%$&,/:7,(&''%(',+($,),5+)&(-.810/76-033/1'&(*+-3895362:.+%$%'&$$&'$&%%))-4/0%+)(*+-0*))26.-'*+*-.99;<181//332*&'$&'%%'.5*'+08/-/*//)/,++,*,1,..(2+993/.(,+,--+01(&)&%()%$%)+*('+((*011/.,%*)--2/8/-.51620,,**'%,)*4:0',*'.,*75'((&(()-2817:*2*#%%+%0.13015+,0++,0,*$%*()/&-+)(*2-)',*/,,&+))45;79<5.01-%*&&*))*8.((**'2*0'(-,165+145-),+&&&(-2.'*,,(%)))+*)+,)63(,*0
@dbd18404-7921-404e-8ed0-381c10950490 ch=332 read=72626 start_time=2019-12-13T08:05:48Z barcode=BC01 runid=2c9cf7bc05858273f10e7d7ec552fc0bd742dc3e
CCGGTTACCTTGTTACGACTTCACCCAGTCATGAATCACCAAAGTGGTAGCGCCCTCCCGAAGGTTAAGCTACCTACGCTAACCCACTCCCATGGTGTGACGGGCGGTGTGTGTACAAGGCCCGGGAACGTGTTCACCGTGGCATTCTGATCACGATTACTAGCGATTCCGACTTCATGGAGTCGAGTTGCAGACTCCAATCCGGACTACGACGCGCTATGAGGTCGCTTGCTCTCGCGGAGTCGCTTCTCTTTGGCAATGCGTCATTGTAGCGTGTGTAGCCCTGGTCGTAAGGGGCCATGATGACTTGACGTCATCCCACCTTCCTCCAGTTTATACTGGCGGTCTCCTTTGAGTTCCCGGCCGGACCGCTGGCAGCAAAGGATAAGGGTTGCGCTTTCGTTGCGGGACTTATTAACATTTCACAACACAGGCTGACGGCAATACAACACCTGTCTCACGGTTCCCGAAGGCATTCTCATCTCTGAAAACTTCCGTGGATGTCAAGACCAGGTAAGGTTCTTCGCGTTGCATCGAATTAAACCACATGCTCCACCGCTTGTGCGGGCCCCGTCAATTCATTTGAGTTTTAACCTTGCGGCCCGTACTCCCAGGCGGTCGACTTAACGCGTTAGCTCCGGAAGCCACGCCTCAAGGCACAACCTCAAGTCGGCATCGTTTACGTGGACTACCAGGGTATCTAATCCTGTTTGCTCCCCACGCTTTTCGCACCTGAGCGTCAGTCTTCGTCAGGGCCTTCGCCACCGGTATTCCTCCAGATCTCACATTTCACCGCTACACCTGGAATTCTACCCCCCTCTACAGGACTCAGAAGCTTGCCAGTATCAGATGCAGTTCAGGTTGAGCCCGGGGTTCATCTGACTTAACAAACCGCCTGCGTGCGCTTTACGCCCAATGTGTAATAATTCCGATTAACGCTTGCACCCTCACCGTATTACGCGGCTGCTGGCGCAGGTTAGCCGGTGCTTCTTGCGGGTAACGTCAATGACAAAAGGTATTAACTTTACTCCCTTCCTCGCTGAAAGTACTTCCACAACCGAAGGCCTTCTTCATACGCGGCATGAAGCGCG
+
78-322,,)+(&+&&(.-1293)/(((,5212/)310-5)47.,,.3410111:3.1)))03)6-:5/+.,-/)'$$%%''((1,'))5:3-6-6-..4463;:,2,*),,--55588)30('++-))+/0/2:7689)/,,*%258,,+,,%&).-7//045620-/)+)029;:885.)+,/&&*/,,,--5616&7)32/0318666534**%&'$%''*'*,+,.-*,2.-.(+*&$'(--0808875;31'%+)))-24;-7-+*&)**1115400-73,/598.5,*-/6.4911*))))./10013026)76-(788779223223;,&'(-/142*78854227511*6)+%'&-0/5978;9;0;//)$+.5)3.704)(+3-:/1'(,-2-03:200;95361+'())./.93-+*-,++1%'9687574*)/((&%)(.-//$$&(-/366::7961--..110/6/,1/12111,,-0++-47<,/8;997870)*,-93370/)..5;67;856530--+/3-1-2/3<8:;0235788884580318/103)805:9,+245::<926:833,9;;-15002/),2118/(.)-),*((19901..,-/0825001/33/*-0.25518-142556938*--3.-0385852,3,/6*(/136858.%&'',487807/)*&%-*,-44;578507:++31366+)+*+29:0/)*'06357::978.000094478+**&(&$$+027-10(.-.4:80*0)**//.++&'$).5027;57912,/4037454826.53:56/+,++,%(,*,-.+&((()/-.55())+1858::58&5770-)/+0,*+0,))*.)*+()-0/00-.,2/35814/,1412334910,2/)%1/1-*)-+-,,)*+*,0023724484953.2+)*,.74,+%'',/40;11-23977329/-*$)%'-,,()/+&643455+))('--**(,**50,.-,,1-73'/),--5/30047+-./;-297(&'$(*+.2,(+().-%&(+0(0*)+2-4089;9:;:45,/',+91**,&(%'&%$
@2a12ef00-4234-4ef8-b9e3-eeffde7b9bff ch=398 read=65529 start_time=2019-12-13T08:04:28Z barcode=BC01 runid=2c9cf7bc05858273f10e7d7ec552fc0bd742dc3e
CGGTTACCTTGTTGCGACTTCACCCCAATCATCCATTCCCACCTTAGACAGCTCCTTCCTTGCGGTTAGGCCCACCGTAAGGTGTTATCAACTCTGGTGTGACGGGCGGGTGTGTACAAGGCCGGTATTTACCGCACTGACATGCTGATTCACGATTACTAGCGTTTAACTTCATGTAGTCAGACTACAATCCGAACTGAGAATGGTTTTATGGGTTTTGCTTCACCTCGCGGCTTCGCTTCCCTCTACCATCCATTGTAGCACGTAGTGGCCCGGAGTCATAGGGGCATGATGATTTGACGTCATCCCCGCGCTGCTCCAACTTGTCACTGGCAGTCTCGTAGAGTCTCCCAACTTAATGATGGTAACTAACGATAGGGTTGCGCTCGTTGCGGGACTTAACCCAACATCTCGACACAGGCTACGGCGGCAGCCATGCACCACCTGTATCTCATATGGCTATCTCTCTCCATCTCTGGAGCCTTTATGAGTATGTAGAGACCTGGTAAAGGTTCTTCGCGTTGCTTCGAATTAAACCACATGCTCCGCCGCTTGTACGGGGCCCCGTCAATTCCTTTGAGTTTCGGTGCGAACGTACTACTCAGGCAGGTACTTGTGCGTTAACTGCAGCACTGAACTTTGACATCCAACGCCAAGTACTCATCGTTTACGGCGTGGACTACTAGGGTATCTAATCCTATTATTTGCTCCCCGCTTTCGGGACTGACGTCAGTTGCAGGCCAGATCGTCGCCTTCGCCACTGGTGTTCCTCCATATATCTACGCATTTCACCGCTACACATGGAATTCCACGATCCTCTCCTGCACTCCTAGCTGCCTGGTTTCTGCTTATGGCTTGCACTGAGTTAAGCACAGGCTTTCACCACAGACCCTTGCTGCCGCCTGCTCCTCTTTGCGCTAAATTGATATCATATCAAACTATCGTTCTTCCTTAACAGAGTTTACAATCCGAAAACCTTCTTCCTTCGCGCGGCGTTGCTCGGTCAGGGTTTCCCCGTGCCGAAAATTCCTACTGCTGCCTCCCGTAGGAG
+
:4984*,)(-)+.(,,*35;76089---,.973/+(*.0'&+',)((53/+,+/7096.+--/18/76608.'$'()(,,*/---0-.-(+)))('()+,27:*44.11(+--./4444++-(')&$''#%-*(+'&),/04767588:1/(*,0/9.,-+*-,.5+4++.3/22112141(*./5*41404++4:621,*0326/8:;-31,0..9:,,-8.212724/,/0-296//090:1//-%1569:8369,,-/*&((*%-('&*+,%.#&(.+*,)383356../.-5:0+*)+/0472641)-*))&**+.,+,.4/12478282128755%-)--0+*',-,*,+*+.,*)**(,+/'(+0,*)')*&(+1:-22411/1957/8,-'%$.&1/)-/1+756322202..81/('-)00(1.-14-7-,-08-3856544557.213-2...2..-,,1255587446:012016,)-.,,/-.,.*$)+237040-06(3-5811-3*//6/,-172-''**+258-**(1,502.$,,*,/-00)1.57+/85.-03798<83.44-(+1;8+,&+*-**./&2(+,...--105'*'*)+0-'/-./.-.,*,:95652230-.((*((&*,*3*4+0&'%$%)*+,0/*..1/8-&)+411626345%,*'.,*-/16466234-'.*&00''-+5;.)'))880'88-.$%$&(..+--6//%(,+1,./;:49:588081/1;55331---500-/5252407776746.6:.-14649830)-*,*('&2'4+(*,-12')+0.*%&(),,2()%33326:7554:6/+%*)'-/47558+1-000)*-2.,&'#%%,30-/,-&(*(++/303--0,,%+,2048//.-35.-05+)+'%'$&$,&$#&$%%#$#$$##$%$$%)&(3+)+,&,'2+-(&'+.3*(.)4230,,040/4496::46/*($&%&',--3/,,01/934)49/1:4301'&+*,3*-0-+-/6,,+---,)()*(,.--122'%'
@5e732caf-fc85-4aaa-adb9-6b018f227871 ch=236 read=121688 start_time=2019-12-13T08:04:20Z barcode=BC01 runid=2c9cf7bc05858273f10e7d7ec552fc0bd742dc3e
CTACGGGAGGCAGCAGTGAATATTGCACAATGGAAGCAGCCTGATGCAGCCATGCCGCGTGTATGAAGAAGAAGGCCTTCGGGTTATCAAATTGCTGGCGGGGAGGAAGGGTAAAGTTAATACCTTTGCTCGGTGACGTTACCCGCAGAAGCACCATTAACTCCGTGCCAACAGCCGCGGTAATACCGGAGGGTGCGAAGCGTTAATCGGAATTACTGGGCGTAAAAGCGCACGCAGGCAGTTTTGTTAAAGTCAGATGTGAAATCCCCGGGCTCAACCTGGGAACTGCATCTGATACTGGCAACGAGTCTCGTAGAGGGGTAGAATTCCAGGTGTGATGAAATGCGTAGAGATCTGGAGGAATACCGGTGGCGAAAGGCGGCCCCCCTGGACGAAGACTGACGCTCAGATGCAGCGTGGGAGCAAACAGGATTAGATACCCTGGTAAATTACGCGTAAACGATGTCGACTTGGAGGTTATTGCCCGCTTGAGGCGTGGCTTCCGGAGCTAACGCGTTAAGTCGACCGCCTGCCTGGGGAATGCGGCGCAAGGTTAAACTCAGTAATTGACGAGGCCCGCACAGCGGTGGAGCATGTGGTTTAATTCGATGCGCGAAGAACCTTACCTGGTCTTGACATCACGGAAGTTTTCAGAATGAGAGAATGTACTTCAGGAACCGTGAGACAGGTGCTGCATGGCTGTCGTCAGCTCGTGTTGTGTGAAATGGTTAAGTCCGCAACGAGCGCAACCCTTATCCTTTGTTGCCAGCGGTCCGGCCGGGAACTCAAAGGGAGACTGCCAGTGATAAGCTGGAGGAAGGTGGGGATGACGTCAAGTCATCATGGCCCGCCGGCCCAGGGCTACACGATGCTACAATGTAAGCATACAAAAAATAGCGAGGCGGCAGACCTCATAAAGTGCGTCGTAGTCCGGATTGGAGTCTGCAACTCGACTCCATGAAGTCGGAATCGCTAGTAATCGTGGATCAGAATGCCACACGGTGAATACGTTCAGGCCTTGTACACACCGCCCGTCACACCATGGGAGTGGGTTACGCAAAAGTAGGTAAGCTTAACCTTCGGAGGCGCTTACACTTTGTGATTCATGACTGGGGTGAAGTCATGCAACAAGGTAACCGG
+
&'(*+47---,)--,..-&)'*1-+++./866-&%$&$%-38788321&)+//08:22121256313*,,(++,1/232/&.+3+%')2+(.)&'$$''+.4(',.,-.2+)+45//8,:,,0.63-*/05(.2246022./;204*).+'+,24(-'0'*+4534.-+/'4--.0..2-+/+)(-&,),(*(++.%((*.0/9.9.615509/12;;;9;728::/0022.1,22599+44:93-3014--1:/0.*)**/:0./67--6878:497,,0102.//,,+/..--//1/6-,00..)*,46699.-).-3-44-/.0,0/+-1*)&'&$$))('//0.,+,*+/010.+*++3,4;6653181/.3)0/6(268535.+/8720/,*0,../0354300-21+,)-.47;1.,19;,2+72-300-66427)),-(&'(+((**)'%)/+**+,+334412120*11,2&,**260&*,',-253736.)%'((+*,+-4/8//0.8-:.))*')84018-+)***/.'()'(&(')*-0-.+631;:14/'&((0+8/5,*'*++01(*'((/14:89,,,,/320297<:588<0/('''(.+*.+/40+++(.443897/4.)+*,+)-1*.+*19:8572.5+++)*('&'$&#&-.7+8:28644:9//0/,02.'())001.2...25677,./0073023))()*/61)+-18734152+.13:010/+,,+,860822.''4.)/8+,)(*,+575/1+...5938524/;,-.-),,288:/*--,1-2-())(*,/5*.+/+-570.1467568.52799:0&')),0-(+)*+.4*)'&%(*(*#&%&,-386(+''$$'0-068-4681(%%$$%%&''&%')(%1-1313357;7541/(/1396772/1/+4,1-+).049423//1/.//09-.0610.3-43325787421.3,..239445--0:977/*+&(*///023/1((+4&*33+1*(),(*+*,0+46-+54/0+.769573,'(,5572$)'*,0,(%%(-*+1)((++8-788::-6(14/116/,.(*/93/1455840464/.))+.-/53126&-%%)(*08061488;70
@3fd5128d-cd1e-4b40-816a-9ec8ba1d0f34 ch=173 read=140686 start_time=2019-12-13T08:06:03Z barcode=BC01 runid=2c9cf7bc05858273f10e7d7ec552fc0bd742dc3e
CTCCTACGGGGGGCAGCGGAGATATTGCACAATGGGGAAACCCTGATGCAGCAACGCCGCGTGAAATTGATGAAAGGTTTTCCGGATCGTAAAGCTCTGTCTTTAGGGAAGATAATGACGGTACCAAGGAGGAAGCCACGGCTAACCACGTGCCAGCAGCCGCGGTAATACGTAGAGTGGCGAGCGTTATCAGTTACTGGGCGTAAAGGGAGCGTAGGCGGATGATTAAGTGGGATGTGAAATACCCAGGCTCCAGCTTGGGTGCTGCATTCCAAACTGGTTATCTAGAGTGCAGGAGGAGGTGGAATTCTAAGTGTAGCGGTGAAATGCGTAGAGATTAGGAAGAACACCAGTGGCGAAGAGCGACTCTCTGGACTGTAACTGACGCGCTGAGGCTCGAAAGCGTGGGGAGCAAACAGGATTAGATACCCTGGTAGTCCACGCCGTAAACGATGAATACTAGGTGTGGGTTCAACACCTCCGTGCCGCCATGGCACATGACCAAAGTATTCCCGCCTGCAGAATTGGTCGCAAGATTAAAACTCAAAGGAATTGACGGGGACCCGCACAAGTAGCGGAGCATGTGGACTTAATTCGAAGCAGCACTTGAAGAACCGTTACCTACACTTGACATCCCTCTTAATCGAGGAAATCCCTTCGGGGACAAGGTGACAGGTGGTGCATGGTTGTCGTCAGCTCATTAATGTCGTGAGATGTTGGGTTAAGTCCGCAACAGGCGCAACCCTTGTCGTTAGTTACTACCATTAAGTTGAGCTCTGGCAGAGACTGCCTGGGTTAATGGGGAGGAAGGTGGGGATGACGTCAAATCATCATGCCTTATGTGTAGGGCTACACGTGCTACAATGGCTGGTACAGAGAGATGCAATACCGCGAGGTGGAGCCAAACTTTAAAACCAGTCTCCCAGTTCGGATTGTAGGCTGAAACTCGCCTACATGAAGCTGGAGTTACTAGTAATCGCGAATCAGAATGTCGCGGTGAATACGTTCGGGTCTTGTACACACCGCCCGTCACACCATGAGGTTGGCAATACCCGAAGTCCGTGAGCTAACCGCAAGGAGGCAGCGGCCGAAGGTAGGGTCGCTTGATTAGGGTGAAGATCGTAACAAAAGGTAGCCGG
+
,-0.').')40)(&%(*,0&&)():10/343;63+)')*,/2/144967443664478//.+*(&&(%').--0*,6,59/-)0,326342:++.0844577:-)10(**135595425)54,4)'&/,),*).),,++3-,-2--'&(,.340,3.-.70-//2./..-9787,&+0/81,-762520-.$')2***-.,-().3-'-2&*,49765:59:::.8,.-,.3:8210-*)1,-(-&&'(*,-0&&$&(''-)1+-/760-.--0:<9:96/9---22)*/226-/+(.+***)1-5-7-.%**((00+3/11/+/4-,17634((&+1-+,-)+-.2/17969:1<1/,3)')*,..-10*.5600/'-*.+1001/-'),0.47328//41.179698*)/04;5514:2330.2568:++2/003254'**/52/684-,,-.6;6/-''-2*,-+0'2,0*).+/745215455-05..&*)'')&&(&$/+*).+/+$'**-3*%%%'(%(%))011562++0,9<<57987;3*-+/30757-9;703;7++*,-''))+3(.&+),,/028)%&(+2-:6.-3+,-)*'(''&')'&.),')&&*+'))()-3.238/7,))()-+005+*))(*,*,95.63,170/107+5-//4).()5;9:::;.98;1475521122:*3*&%&'))+.*)(/67-;+998979.013*-/27*+56434349+0*'*/,.8-22533579:0.7.,+-.*%&*+3*)((&(&(+.787;7/3,+-/'&%'/+)../7.:099:/621577::89,,-9:8.*&)&'&&()*)*),13.330'()),7970:/.65544-)),.,+++,.25853.-.,+.-,+)*.0*--02:1//740:9*.()*863320+.0:9&0%9)-.9583/-).)-00/251-+(&((,*+./5-*2,+,0,//1+,,()+-73762034-1127/:0//:5'4,*65*2682922171./(0642;7+,78989;994-**)0//,08,%,*&()'*)-)*/--1324859*0**(.('')%21/713/16.720+*&(*/+..-)4,%.36+--*'*--/1150/7.(/*+,')--4
@89b971a0-0176-446d-9ba6-c86c7c134793 ch=246 read=102622 start_time=2019-12-13T08:06:10Z barcode=BC01 runid=2c9cf7bc05858273f10e7d7ec552fc0bd742dc3e
CTACGGGAAGCGGCAGTGGGGAATATTGCACAATGGGCGCAAGCCTGATGCAACCATGCCGCGTGTATGAAGAAGGCCTTCGGGTTGTAAGTACTTTCAGCGGGGAGGAAAGGGGTAAAGTTAATACCTTTGCTCGTGAATTACCGCAGAAAACTTCGGCTAACTCCGTGCCAGCAGCCGCGGTAATACGGAGGTGCAAGCGTTAATCAACACTGGGCGTAAAGCGCACGCAGGCGGTTTGTTAAGTCAGATGTGAAATCCCCGGGCTCAACCTGGGGACTGCATCTGATACTGGCGAAGCGAGGTCTCGTAGAGGGGTAGAATTCCAGGTGTAGCGGTGAAATGCGTAGAAGTCTGGAGAATACCGGTGGCGAAGGCGGCCCCTGGACGAAGACTGACGCTCAGGTGCGAAAGCGTGGGGAGCAAACAGGATTAAATGCCCTGGTAGTGCACGCCGTAACGATGTCGACGGAGGTTGTGCCCGAGGCGTGGCTTCCAGGAGCTAACGGGAGGGA
+
,-121;2,+,+)1.,-/+33'-,,.50//422'.',(&',1711;30022/2)3/54178454662(-003++,*.-8557&445<+,8937.,,/-*'''(,3-(/,-2*'//.,/6)-+7-7./0,30+*112(.*&$'&(,1'**(1,&&$$%()))-46344625580/.-,,30+3,2.161/102,102256889839291,,'&&-.8;673*,**&($&$%',,1446.9;7+/5460.0%&(**())3/++392*388270221/*265)3556554/))*(**'+,&),$)*+*+22261911.*04/+*(**1,2*+4:9810//-5/-.51-3774-*-+(,-4:3,)*011996;07,))*.*-,+3+66,*298;2-4--,-00,)+,-.4:420'&(&(-./117)()+76(2-+,$.,/1++&03,-087*20%('(&*,,*,)'&%+&'*//2,3-.03;57092+&&*.06737104/-(+%&%+0/+.('+#&$%#
@620befc9-feac-4542-b2b6-02c140e3d74d ch=37 read=88628 start_time=2019-12-13T08:06:09Z barcode=BC01 runid=2c9cf7bc05858273f10e7d7ec552fc0bd742dc3e
CTCCTACGGGAGGCAGCAGTAAGGGAATTTTTTTTCGGCAATGGGGAAACCAGCCGAGCAACGCCGCGTGAAGGAAAGAAAGATTTTCAGTTGTAAGCTGTTATATAAAGGAAGAACGGCGGCTGAAATGGTAGCCAGTGATACTTTATTAAGAAAGCCACGGTAACTACGTGCCCAACAGCCGCGGTAATACGTAGGTGTAAGCGTTATCAAGAGATTGTGGGCGTAAGAGGGGAGCAGGCGGCAAGGGTCTGTGGTGAAAGCGCGGAAAGCAACTTCCAGTAGAAATACATAGAAACCGGGCAGCTGAGAGTGCAGGGAGAGGATCATTGGAATTCCATGTGTAGCGTTGTCGTAGATATATGGAGGAACACCAGTGGCGAAGGCGACGATCTGGCCTGCAACTGACGCTCAGTCAGCGAAAGCGTGGGGAGCAAATAGGATTGAATACCCTAGTAGTCCACGCGTAAACGATGAGGAATTACTAAGTGTTGGATGTTCAGTGCTGCAGTTAACGCAATAAGTACTCCGCCTGAGTAGTACGTTCGCAGAATGAAACTCAGAAATTCGGCGGGGCTGCCTGAAAGCGGTGGGCATGTGGTTTTAATTCGAGAAGCAACGCGAAGAACCTTACCAGATATTGACATACTCATGAGAGCTCCAGAGATGGAAGATAGCTATATGAGGACCACAGGTGGTGCATGGTTGTCGTCAGCTCGTGTCGTGAGATGTTGGGTTAAGTCCGCAGCGAGCGCAACCCTTATCGTTCGTTACCATCATTAAGTTGGGGACTCTGGCGAGACTGCGGTAATAGCTGGAAGGCGAGGATGACGTCAAATCATCATGCCCCTTATGACCTGGAGCTACCCGTGCTACAGTGCTTAGAGGAAGCGAAGCGGGTGAAAGCAAAACCCATAAAACCATTCTCAGTTCGGATTGTAGTCACCGCAACTCGACTACATGAAGTTGGAATCATGGTAATCGCGAATCAACATGTCGCCTGAATACGTTCTCGGGCCTTGTACGCACCATACATCTACACCACGAGAGTTATTTGCTGCGAAGCCGGTGGCTAACCACCGCAGAAAGGGGT
+
(,..%'+%110/..0+2*3,0((+)+0-090539326;484313-(&()*'$')*()&2121/39-2/0/+1-./3)%*(&&%+,/.1)).-(')*$')(,0**.'27),'**)14433)*)((1$&0'*-,++2*%'&&$&$'*.0+.40.&+-,&'(')$(+,+)))+1/(-*&-+)'+4,%'&%%)5,./514*4,/.01034393..''%&&$,'$-(266461('%*,,)%'+036+-*)'(/7611//,,0-..0,**'(&'**)&(('',*0'&)-.+-..)*-+,*+,0),+.1+)*'*)))*),015)*,)&*(2.(:5%(()%*).:.724,*(&$*./.4./025/+53321351/6,./-/38*,--72(*+)*8797**./01814+-0000-,-.(&(+*((*$&+*,/-)+/6689('+,09:/+/4)*2*)5/.1;*)'42124++('&(')/41*)'*&''&$$'%%((((%'&.3*.))&)-2)665,&),*//50113050-/,%,(+-78)/+%&&(+%0..0+,1611(*'$%'*+'*,-&$)'((*$'&'**(&%%(.2/+1+'')++-57454220290<<00:782--&'-&(,$+)0/16.182,,,&*,',)/$)&&(,**&'&&#%%%'%()05%('*+.234.'*/,141100,/2,1''&%'+(+++020-.--*,-5.268:9//001.0401-**)-*/.5.-+/.90**.01-.,*0&&34323024,+/-.-)(($%*0()-+,-23263.+6*491010/-'+)+,035726.10++('*,-1*+*).*,%/20-/56447:</./100$%$'(()'%%*-+0.-1/(*,7+1,('/,0(),(*-,'(&$'%*(&(*+)/+*+,,)&()+(#$,39-482-+32-&-/87;400-352/,/*3.--%*+*%'('+-1//10102.-(-+3--62:2::89)+&()$$'()+-*3+7-*112463))%'*33314-4/+07&75995802.1.0/14)+',(,0%'*+/-+***%'*06+31'&'''+'*-)/+-*()')'+,.+%'+'***(/'(*)%#
@47ca0533-f51b-4c87-ad27-e744dc4013c1 ch=94 read=128935 start_time=2019-12-13T08:04:11Z barcode=BC01 runid=2c9cf7bc05858273f10e7d7ec552fc0bd742dc3e
CTCCCTACAGGGGAGGCAGCAGTGGGAATATTGCACAATGGGCGCAAGCCTGATGCAACCATGCCGCGTGTATGAAGAAAGGCCTTCCGGGTTGTAAAGTACTTTCAGCGAGGAGGAAGGGAGTAAAGTTAATACCTTTGCTCATTGACGTTACCCGCAGAAGAAGCCTCAGCCCCAACTCCGTGCAGCCGCGATATGCGGAGGGAGTGCAAGCGTTAATCGGAATTACTGGGCGTAAAAGCGCACGCAGGCGGTTTTGTTAAGTCAGATGTGAAATCCCCGGGCTCCAGCCTGGGAACTGCATCCTGATACTGGCAAGCGAAGGTCTCGTAGAGGGGGGTAAATTCCAGGTGTAGCGGTGAAATGGTAGAGATCTGGAGTACCGGTGGCGAAGGCGGCCCCTGGACGAAGACTGACGCTCAGGTGCGGCGTGGGGAGCAAACAGGATTAGCAGATACCCTGGTAGTCCACGCGCCCGTAAACGATATCGACTTGGAGTTGTGCCATGAGGCGTGGCTTCCGGAGCTAACGTTAAGTCGACCGCCACCAGGAGTACGGCCGCAAGGTTAAAACTCAAATGAATTGACGGGGGCCCGCACAAGCGGTGGGAGCATGTGGTTTAATTCGATGCAACGCGAAGAACCTTACCTGGTCTTGACATCCACGGAAGTTTTCAGAGAGATGAGAATGTGCCTTCGAGACCGTGAGACAGGTGCTGCATGGCTGTCGTCAGCTCGTGTTGTTGGGTTCAGTCCCGCAACGAGCGCAACCCTTATCAGCATTTGCCAGCGGTCGGCCGGGAACTCAAAGAGACTGCCAGTGATAAACTGGAGGAAGGTGGGGATGACGTCAAGTCATCATGGCCCCTTGACCAGGGCTACGTGCTACAATGGCGCATACAAAGAAGCGACCTCGCGAGAGCAAACGGACCTCATAAAGTGCGTCGTAGTCCCGGATGGAGTCTGCAACTCGGCTCCATGAAGTCGGAATCGCTGGTAATCGTGGATCAGAATGCCACGGTGAATACGTTCCCCGGAGCCTTGTACACACCGCCCGTCACACCATGGGAGTGGGTTGCAAAGAAGTAGGTAAGCAACCTTCGGGAGACGCTTACCACAGCTGATCCATGACTGGGAAGAATCGCTAACAAGGTAACCGG
+
*+/3'(*2+0-1.,/3//320.306+-++4170006495*13/,127/276101/+000613-86,.122888871**,*+-36512)/7527.+/85-3-.-98/*)*(%,*'0*,,/-(&'),/-)(-2///;166.*01579.-,,)4-+.1*'**),*&)($%%$&%$-'&$2(//53&,''%(/0'&*')++*0)))'++'+-5166/060-0+)*%),(0,112684213/73)'&*,',,/-255472;;0*+2')&+,-126//*,50..56-+3772:'+%:.89<:/8//43405,,,.,*+*+2-,+%%&)2,6.--1457+).),/-((''.(01/(/-.*,+,-030-*,**+/-,&%)$*)'*(&%%)*+10/.71-.+2-,0,397.*155:*,-))/()+./788(,2,,')%')4//1,%'02950/).%5))$$)+.0+6:6.28631-4,%&&),,3.0299*.-,-(1540.200)'*.+),-.3$&'',+75-3-,/0.+-/,+./1011,.59*.00487340%'&)0**(+,7081:,-0.,,4/-*(*'(0,&**-43748681798*33)&+(+14-027107*%+,,/*,&,5;;.::;9430.0137-/+.0')*,+-,,4;3/)+.1:565654-./0+0+*/98,0***)*,--,*)()(*,1695:4+',.*1./322344/430.*$(()3:;:200,-/--..279'&%$$,+10'&#%&*03&&*%.('),+052*25+)-..0,--(-,'(0...64959-916+:.4--222:()&),5461'%+-./02995990.,(-(*()/9;9/577866522.02+*-$$&',.-'&&'*-;7:55*'&('-++%((2,)4,,,55605.1(&)(&+838.04350.)&(015(-3;.8-,,44/;3.024224796505)'-5++('%&(23/8100223)3136/1,*+*,/+3,144**()((*/,-18875340/(/-/9713.9:9:;96834-242()*%'.+*2.0/301/27,88-*621101858674*+*)-62:,219.%'*')',+)-*&(,5376:6.8.%'&')))&&'%$&'(&%&'-22/5432.-0/'&$&$)*%#$&%%(*'+*-+/.(.
@3a979121-4585-4035-a676-fe1ab41c4568 ch=176 read=137177 start_time=2019-12-13T08:04:09Z barcode=BC01 runid=2c9cf7bc05858273f10e7d7ec552fc0bd742dc3e
CCAGTTACCTTGTTACGACTTCACTGATCACCCAGATCACAGAGTGGTAAGCGCCACTCCGGTTAAGCTCTTCTTTGCAGCCCCTCCCGTAGGTGTGGGCGGGTGTATGTACAAGGCCCGGAACGTAATCACCGTGGCATTCTGATCCACGATTACTGGCGATTCCGACCATGGAGTCCAGGTTGCAGACTCAATCCGGACTACGACGCGCTGTAAGTCCGCTTGCTCTCGCGAGGTCAGCTATCACTTGCGCGCCGGTATGGCACGTGTAGCCCTGGTCATGCAAGGGCCATGATGATGACGTCACATCACCTTCCTCCAGTTTATCACCAGCAGTCTCCTTTGGGTTCCAGCCCGGACCGCTGGCAGCAAAGGATAAGGAGTTGCCTCGTTGCGGGATAGCGCTGGCATTTCACAACACGGAGCTGACGGCGGCCATCCCGCAGCACCTGTCTCACGGTTCCCGAGCGCATTTCTCATCTAGAGAGAGCTTCAAAGTGAATTATCCAAGACCAGGTAAAGGTTCTTCGCGTTGCATCAGATTAAAACCACATGCTCCACCGCTTGTGCGGGCTAAATCAATTCATTTGAGTTTTAACCTTGCGGCCCGTACTCCCCAGGCGGTCGGCTTAACGCCGTTAGCTCCGGAAGCCCGCATCAGGGCGCAACCTCCGTCGTGACATCGTTTACGGCGTGGACTACCAGGGTATCCTAATCCTGTTTTGCTCCCCGCTTTCGCACCTGAACGTCAGTCTTTACCGTCCAGAACGCTGGCGCGACATTCATCGGATCTACCGCGTGCGCCACCTGGAATTCTACCCCCTCTACAGGACTCAAACGCAGTATCAGGTGCAGTTCCCAGGTTGGGTAGAGGTTTCACATCTGGCTTAACAAACCGCCGCAAGTGCGCTGCTGCGCTTGAAGTAATTCCGATTAACGCTTGCCCTCCAAAGTAATTACCGCGTGCTGGGCGCAGGGTTAGCCAGTGCTTCTTCACCGGGTAACGTCAATGAGCAAAGGTATTAGCTGCTCATCCCGCTGAAGTGCTTTTGGCCCAGAGGCCTTCTTCATACGCGGCATGGCTGCATCAGGCTTGCGCCCATTGTGCAATATTCCTGCTGCCTCCCGTAGGGG
+
,1+,.2)-/.1047/-.()&&(&(/.035(0,)++4,+(*(%(%+&+((%%'.04*,*/*'*+0-*#%$$$(%'*-*++'631((+5**1(-)(($'-1-,1))*+*))++.13-607*//(71.4-+++*.7.,4-,,596*+.963,-..42.,.%((()-;874-2+%())'().(&+,/01-&+,./6,902)1/::7534,.*)&&-%'%%*+4-++/+-+-./42/.$)&((%''&&')$&'&%&(**.2.',&)(0-),+.+)(')4,))244,4+&*').*.8250./+-&()--2.-),-0&++-315,0'(*5;5122','&('()+,45,56+('01.8(()0/)/5-&(,10070+'223'5-8854,($*-30.,+.14;21*/'&&%('$%$&%&'.7.,&&&#*$'(,%()/.+/-*+&+-+(&%'%#&$,*+/80/31,-&-,37075))&&%$--06(-01-++%%&'%($'$'()&''('-,(&,%*)2+,-536;55852:5*4/;613++.,4-+,023,++7*+28754(*#&$&)0.+1)'%%%&)'&),--$(/3.0073:6236/,()*55,&0(,(.*''+-3+&+'+,.))'&//-'1//0&,,.+-**(,(-+*'*)3')+&'&++&%&&(*&&0/0$&%((,*/++-,)%&'(+-0/.28'0%0//17:87327907.+,/02)*18241..331)&)(510&(&*++*.0+1/+*')*(*(%%(&**%'263/6&'+&%&$$%&'(&*&%%%&%%&*),-/0/*#((&$$)%%&*(),*****(/))$%-355-+1.,/$)1,-//-1,.*,%(),97(2(,(.+,-35/-+1.2005*(''$+.*:23,//120*&%()0))%&%%&%''$%%&$((*)'&$$&%((''%&)&%))-,321..-4-,+%&)$%+*((+'&'(')-*2,*14,)(*'*-04***-&+0&)%$%.,)-*+-06+-,*#&%(*+,.5043-+%+&%**//(+')()('$$*%(*.)*.,,)43/..)+&'00/&+%8+(')(,,/20912:7-2),')'0*&)),+,.0.02+52314+*)*4-%(+(+*)*+)*/.01(')$#'+(63*+5011.*
@0196d9f7-9062-48ff-82f0-a825ecc2323d ch=461 read=64736 start_time=2019-12-13T08:06:21Z barcode=BC01 runid=2c9cf7bc05858273f10e7d7ec552fc0bd742dc3e
CTCCTACGGGAGGCAGCAGTAAGGGAATTTGCACTGGCAATGGGAAACCCTGACCGAGCAACGCCGCGTGAAGAGGTTCGGATTGTAAACTTCTGTTATAAGGAAGAACGGCGGCTACAGGAAATGGTAGCCAGTGACAGTACTTTATTAGAAAGCCACAACTACGTGCCCCAGCAGCCGCGGTAATACGTAGGTGGCAAGCGTTATCCGGAATTGGGCGTAAAGAGGGCGGGCGGCAGCAAGGGTCTGTGGTGAAAGCCTGAAGCAACTTCGGTAGGCCCGTAGAAACCAGGCAGCTAAGAGTGCAGGAGAGGATCGGTGGAATTCCATGTGTAGCGGTGAAATGCGTAGATATATGGAGGAACACCAGTGGCGAAAGGCGACGGTACAATACTGCAACTGACCTTTCAGTCAGAAAGCGTGGGGAGCAAATGGGGATTAGATACCTAGTGGTCCACGCCGTAAACGATGAGTACTAAGTTGGATGTGCAGTTCAGTGCTGCAGTTAACGCAATAGAATTACTCCCGCCTGAGTAGTACGTTCGCAGAATAAACTCAAAGGAATTGACGGGGGGCCCGCACAAGCGGTGGAGCATGTGGTTTTAATTCGAAGCAACGCGAAAGAACCACAGGTCTTGACATACTCATAAAGGCTCGAGATGGAGAATGGCTATATGAGATACGGGTGGTGCATGGTTGTCGTCAGCTCGTGTCGTGAGATGTTGGGTTAGAGATCCCGCAACGAGCATAGCCCTTATCGTTAGTTACCATCATTAAAGTTGGGGACTCTAGCAGAGACTGCCAGTGACAAGCTGGAGAGCGGAATGACGTCAAATCATCATGCTATATGACCTGGGCTACACGTGCTACAATGTAGTTGCGCCAGAGGGAAGCGAAGCCGCGAGGTGAAACAAAACCCATAAAACCATTCTCAGTTCGGATTGTAGTCTGCAACTCCCGACTACATGAAGTTGGAATCGCTAGTAATCGCGAATCAGCATGTCGCGGTGAATACGTTCTCGGAGCCTTGTACACACCGCCCGTCACACCACGAGTTGATAACTTTTGAAGCCGGTGGACCTAACCGCAGGAAGGAAGGAGCTGTCTAAGGTGGGATTGATGAAGAGTTGGGGTGAAGTCGTAACAAGGTAACGG
+
++.*),0,3.*.0.+//*-00/)0*('+,/%*&*').+092.-(*+*14,+,24844599::8:;132++2+*%()16)+:091-.34)/0:1983;3/05*2)1+2:948/3.--/0.5*25++4:-,,6,'--/02&-/.-02/+02-&*-**45)),*(,/239.:98.+01.+16*+&'(*)+1964001/49216-/0490//,/./+0**+3355:93''),-20::65;6/1/-'-2610,*-,22./1,*./01-*&('-,-5.&)+,-464)&0((/6//:0269*/.-.-,,13/-*.1)*'.5221-+).*/*6-673602223441:0-16.,.21074430/),14/31)9112,+,,.6/--50,3269:070/-5+('''(0/'-#&(/%%(,-,++*(%*+++.24498*(**9992%+(((11-/544592214'/21*%&##%&'*60+*()(''*&***.)*,).)),-*&+'+34)*)+,2.0/0175/1)+*,+.%2(/++,,15)*4332))++.-./1772&/'(&)&*18-285;0)0%%(('%(*+1:7+/8-*-+/*)&*-844++**531(*/2;</16780*,,)*86.--+-8+*/)*(%')*01246457863322-0-52.5646%)+/49/.*&*+&'()+-014435446*-((-02,./22609.--/00(/..1217887:55130438125/6+'&%$).5&(243+))'(%'.*02(*)*-723511/911;;;;.7.60++131;:-/662/)..&'(+/0122+*++,2.2/(*.4,+)('*./&0//288:::<333997()&')')./026645::88-/&(-2111--4-++'').)()'&()'')0+*-,.0/5./13.-+/,--,/0+/::6031()'07,1058<877(--50541/2&+(/349808*(()&)'**&&(,-+/))1,/)3769778(5637442:6,6.01354577837,0/01;96736;879*.&)45/710/0//.45217+*/,++,.0+/,,,,2*+,.2-/00()/2-278984+%*+*/855,0/)-())(**-1--0278860,.).2:92/0+*)'((%&*-/24('1+//,-//186963-5/7;:93
@f495eb0f-5705-4bca-a6e6-dbbf59c351b3 ch=263 read=67593 start_time=2019-12-13T08:06:27Z barcode=BC01 runid=2c9cf7bc05858273f10e7d7ec552fc0bd742dc3e
CTCTACGGGAGGCAGCAGTGGGAATAATATTGCACGATGGGCCTGATCAAAGCCATGCCGCGTGTATGAAGAAGGCCTTCGGGTTCATAAAGTACTTTCGGAGGAAGGGAGTAAAGTTAATACCTTTGCTCATTGACGTTACCACCCAGAAGAAGCACCGGCTAACTCCGTGCCAGCAGCCGCGGTAACCACGGAAGTGCAAGGTAATCGGAATTGCTGGGCGTAAGCGCACGCAGGCGGTTTCATTAAGTCATGTGAAATCCCCGGGGCTCAACCTGAACTGCATCTGATGCTGGCAGTCTCGTAGAGGGGTAAATTCAGGTGTAGCGGTGAAATGCGGCGTAGAGATCTGGAGGGCCACCGGTGTGGCCCCCCTGGACGAAGACGACGCTCGGTGCAGCGTAGAGAACAAGCAAGTTAGATACCCTGGTAGTCCACGCCGTAAACGATGTCGACGTTGTGCCCGCTTGAGGCGTGGCTTCGGAGCTAACGCGTTAAGTCAAACGCCTGGGGAAATTACGGCCGCAAGGTTAAAACTCAAATGGTCGTGGGGTTGCGCACAGAGCGGTGGAGCATGGTTTAATTCGATGCAGCGAAGAACCTTACCTGGTCTTGACATCACGGAAGTTTTCAGAGATGAGAATGTGCCTTCGGAACCGTGAGACAGGTGCTGCATGGCGTCGTCAGCTCGTGTTGTGAAATGTTGGGTTAAGTCCACGAAGCGCAACCCTTATGTTGTTGCCAGCGGTCCGGCCGGGAACTCAAGGGAGACTGCCAGTGACGCTGGAGGAAGGTGGGGATTGACGTCAAGTCATCATAGCCCGCCACGACCAGGAGCCGATGCTGCAATGGCGCATACAAAGAAGCTCGCGAGAGCAAGCGAGATCATAAAAGTGCGTCGTAGTCGGATTGGAGTCTGCTCTCGACTCCATGAAGTCGGAATCGCTAGTAATCGTGGATCAGAATGCCACGGTGAATACGTTCGGAGCGCTGTACACACCGCCCGTCACACCATATGGGAGTGGGTTGCAAAAAAGTAGGTAAAAGCAACCTTCGGGAGGAGCGCTTACCGCTGTGATTCGCGACTGGGGTGAAGTCATAACAAGGTAACCGG
+
*+0)*-.94,.0,*,,,-0())-../2.).-+-+--/1.'*++*/++&'+)'.448665-,++,-,/2-5(-)++3648808/0,'$('-')'*)/69,(,'+,.,,)&''),40+-.2.002/25.-324/37334,4,),-&+-*+./0(*)(*2302..-25348504741,,+,26724*)((&(&)+-')(*+,)+%&%()/,2+2/*8)$*4662-,01-*,+,*,*-113-+--730&.)++*+,),',*,57(,46,.02(,1,0(3*','0)211111543514)'&%$)(+1315.'%*.4--126/42),)2'(&))--)'))+)-,.**+-.()),287/+'*&&%%%,(0301%&&%(10.'.171-*+2(*+1,,+,+/)'+'$%&%&)'(,*-,603&-+*,*7,*+,+01*',0//204*(*,67457<6766766,,%''+,+/.12+&))--/0766835-+,-*1&(*.1:310..826,2521).&'%#$--()*&-'')(.34-/2+,/4:7<:2447-:,,1()'&#&()''&&)&*&&(&&%%*.+/0)++(,(+/;9425;7/..'.+(-+*6-/88:0:+-')(011.,+,,7++''(('*+-7:50+++-.0,,&'+.)1+-7.-/-1+.,+-/4+225*)-/1296634)'%#)-889-./016637;255243.--1-5139/0,-.,%(()'))%+,(4:'0*''%(((,,*,()'+*0/12-5/6-93/4..1*-(0''()-+19831('&$$(,-/-4,--,(*)%&&#&*,362331*,-.3:8%%*')*)$+*$%*23:+4-&'((()+%%&$'&*&(//-0/-,139(&(&$&&((.-*)((+13*+*%$&''00498.,112++,++*,+/(3*4-1+)+,--+%'),,)'0,1-*,,0-,-3'3/614*-('*1-5--)/267856(*642.*'+%////50/1+2,.+,')*)(*(*)++,./4.35)%//)-.5401')*))%&(&(/,/(-(351.,*+&'%&'**,')043.393.9-,-,'--0242044%(0(+45684))2,*)+0)')&)*)-./530432)0,3:85.0
@44bbc753-e00c-49d3-90e9-e8f6327da565 ch=297 read=119200 start_time=2019-12-13T08:06:34Z barcode=BC01 runid=2c9cf7bc05858273f10e7d7ec552fc0bd742dc3e
CTCTACAGGAGGCAGCAGTACCAGGAATTTTTTCGGCAATGGAAACCCTGACGGCAACGCCGCTGAAGGAAAGAAGGTTTTCGGATTGTAAACTACATTTATAAAGGAAGAACAGCAGCTACAGGAAATGGTAGCCGAGTGACGAGATATTAGAAGCCACGTAACTACGATCCGCCAGCAGCCGCGGTAATACGTAGGTGGCAAGCGTTATCCGGAATTATTGGGCGTAAGAGGGGCAGGCGGCAGCGGGGTCATATGGTGAAGCTGAAGCAACTGTTGAAGCCATAGAAACCAGGCAGCTAGAGTGCAGGAGGATCGTGGAATTCCATGTGTAGCGGTGAAATGCGTAGATATGGAGGAACGGTGGCAGGAAGGCGACGATCTGGCCTGGCAGCATCAGTCGAAAGCGTGGGGAGCAAATGGGGATTAGATACCCTAGTAGTCCACGCCGTAAACGATGAGTACTAAATTGTTGGATGTCAAAGTTCAGTGCTGCAGTTAACGCAATAAGTACTCCGCCTGAGTAGTACGTTCGCAAGAATGAGACTCAAAGAAATTGACGGGGCCCGCACAAGCGGTGGAGCATGTAGTTTTAATTCGAAACAGCGCGAAGAACCTTACCAGAGTCTTGACACTCATAAAGGCTCAAGAGATGGAGAGAATGGCTATATGAGATACAGGTGGTGCATGGTTGTCGTCAGCTCGTGTCGTGAGATGTTAGGTTAAGTCCCGCAACGAGGCGGCGCAACCCTTATCGTTAGTTACCATCATTAAGTTGGGAGCTCTAGCCAGGACTGCCAGTGACAAGCTGGAGGGAAGGCAGGGGATGACGTCAAATCATCCTTACTTATGACCTGGGCTACACGTGCTACAATGGATGGTGCAGAGGGAAGCCCGAAGCCGCGAGGGTGAAGCAAAGGCCATAAAACCATTCTCGAGTTCGGATTGTAGTCCTGCAACTCGGCTACATGAAGTTGGAATCGCTATTAATCGCGAATCAGCATGTCGCGGTGAATACGTTCTCGGGCCTTGTATACACACCGCCCGTCACACCACGAGTTGATAACTTACCCGAAGCCGGTGGCCTAACCGCAAGGAAGAGCTGTCTAAGGTGGGATTGATGATTGGGGTGAAGTCGTAACCGAGTAACCGG
+
+./.24011*./0789333,&%'-,--72/.,*,.451720*)0-,91,,.4,2/150-36%'%%&&(&*/($*)'+,8794&.$7(+-79,+)&%$)-'(01;0).*1.03.%/-'//*((()%**-*.,,+363-'*(*-'*&%$$%'*)&+('25.0-,,+*,%'(&)(%$((')(+,6-).+.,5//.735.4--+410524/12.-3.,.4+6*&-(&)($&&(,((+4421)+,')/,)-.&*3312(,-4362'(&&(&)&&$&*1/3312'-/&26))'')--,60499/00/(*)*)-1.01*.5.176;8-3,3-330.+,*((()-110*01*+5675676350/0/-')/'...7*$&'&').+320-+.0*&$'%$$%)&&&$)-)+,3%)++*233/72&*&.*540*/60,0,))-155;,++'0,-12,,..0/'+'/.,++,*++-.223*&*'#)/,51611025**72:,.4++'('''//0))$*(**,,(-+,,26/01*+'*-*,-/678;7'1***097624438936*&(&&*())%*(+).4((*//+)'',6//1,.*),))'+1:<.(/)9,()+&&))+*++/3+'/(,++(/*'(%&)-1/,'($&&30343)*)*)2')')-./:2/+*'&+7)4320/,)(*,.-,-+--/33.--.11938023880-,,,6496774644578816('1.910-1-3)),0.0)$,)/.434/.*170+1/23-8-%'+.+17387/3442.6-*,*&%*11*'(*$&-60,%%*(%(..8581,,.00-21),(05+'206,3-,03+,.3;..-222%'%$$%$(),(0'##+1-(((%'+2494/6..00/./798871-(/.'***(+)&)((/+'))(-5+.+1/'+-1.'*25(+*39918+6703+(%',++/..60//6240(*+./.,./0&2345573/.-32715557680')'/'-1,,0/.-,(**)5/112,/++(*1+,2.11/,3+)+,/3/,+(-0.+.*.644:4-+/&*(-20/,+,)2)*++-('&(2/)().*.:-311-6-+-623,1-0-+**'%)++-4335:)5/497/01-.02.7.24/)++,/+,311141'()++16681.
@d12afa49-66a7-4181-a604-9cd5116b2c9f ch=439 read=76051 start_time=2019-12-13T08:06:35Z barcode=BC01 runid=2c9cf7bc05858273f10e7d7ec552fc0bd742dc3e
TTGGTGTACTTCGTTCAGTTACGTGGCCTTGTGTTCCACAACGCCTACTTGCCTGTCGCTCTATCTTCCGGTTACCTGTACGACTTCGCCCAGTTGTGATTCCACCTTCGACGACTGGCAGGGTTAGGGTAAATCGGCTTCCGGGCGTCGCCAACTCCCGTGGTGTGACGGGCGTGGGCGGGAACACCGCAGCATTCTGATCTGCGATTGCCGTAGCTCCAGCTTCATGTAGGCGAGTTTCAGCCTACAATCGAACTGAGTAGCTTTGGATTAACTCCACCTTACGGCAGCAGCCTCTGGCACTACCCGTGGCAAGCGTGTGTAGCCTAAGCGCAAGAACATGATAGTTGACGTCATCCCACCTTCCTCCAGGTTATCCCTGGCGGTGGCTCTAGGAAATTGCCCAACTTAATGGTAGCGGCGGGCAAGTTGCGCTCGTTTGGGACTTAACCCAACATCTCCGGGCACGAGCTGGCATTGGCGTACCTGTCACCAATGTCCCGAGAACTCTCCGATTAAAGGTATATTTGGATGTCAACGCAGGTAAGGTTCATGCACAGCGATTGAAGCCACGTAACCGCTGCTTGTGGCGGGTCACGATAATTTCCTTTGAAGTTTCACTCTTGAAGGCGCTTCAGGCGGAGTACTTGGCCGTGGCTGCGGCACCGAAGGGTAACCCCCATCTGCTATCGGTCATCGTGGTAATCGGTCAGATCGGCGTCGTGCGATTCGCGCTCAATTGCCATCAATATCGGATAACGCTGGCCCCCGCATTTGCCGCGCGGCTTGCTGGCACGTAGTTAACCGGGGCTTCTTTCTCAAAGTATTTATCTTCGCCCGAGGACAGGTTTTTGACAGGCCTTCATCGCTGCGGCGTTGCTGCATCAGGCTTTCGCCCGTTACTTGTATTCCCCACGCGCCTCGTGAG
+
%#-*-%)).1637887&-*6-.-0)&(&'*-.,-''%#%(%'$&('%*.,-075466((**,,/,,/+%(%5/,/8535,04366+*%)'+)-+5%,'*326,+202:965++''%%&'%'.0,2()*(*),('''('&',(40&%$%#$(*)+,*.8');9:986510)/'$$$$('(%*''%%%+71.-)--6::86771100-+0*&.)+('(**/-&&&++'+-+(()4,,)((1.62''&%)+.7,.*+++(&'''*075:(')()-+))+4479937/2150-+,,(/,&()-2/)-21.2($'&')()*-.83)'$'(71+-3-,'&)')%$&+)*++')1.-/:755&)291*257/0(+--(-,/-/002+).4,*'*&)*10.'&%&'&(,(0/*++((*+,**/*%*('$&')'&%%'*+)+,1772--%(,4-*,-1+52).+5376-/''('(&(&%'+&+.,%'(*(*%$$('./350/3-5-/./(%'%'&)-20430-(1)-+$)%$#'$('$*2.2*)*-')$&$))**-),.0.$%&#$%%$&'$+&'/*)-(#&&%'$%%$%*#$&%&)&('+*#)%'(**,))14%*%$(')*%(,1*+)/'&&$%&%(('''((&#***,&&&))&'%')(*')#%%*),,6/..*&'&(*)*)$.1780),(%%&&&(()&%$$%#$$$$&&$$$##%$%$'(+%$$#$$#%#$##'%%$%"$$$$#%$"####$(%(&''/-,%('+%'+#'(/0+)$'$%(.'+2)*'&'%%$#%%(+/+'***'*1)*$4.,*43160/'(/%+#&&%%'$'-'$(')+.(-*&'&/..5-+0,881+*,1$'.+4-4/)*(&(&'&)),/0:5330/,--)/6459:6053,('*'(+++.012813*#%$%%*+*.&%%$'
@be672c33-c2d5-4755-830f-bfda90e5a6ef ch=73 read=86146 start_time=2019-12-13T08:06:33Z barcode=BC01 runid=2c9cf7bc05858273f10e7d7ec552fc0bd742dc3e
CCAGTTACCTTGTTGCGACTTCACCCCAGTCATGAATCACAAAGTGGTAGCGCCACTCGAAGGTTAAGCTACCTACTTCTTTGCATACTCCCATGGTGCGACGGGCAGTGTGTACAAGGCCGGAACGTATTCACCGTGGCTTCGATCCACGATTGCTAGCGATTCCGACTTCGCCGTCAGTTGCAGACTCCAATCGGACTGACGCACTTTAGCAGGGTCCGCTTGCTCTCGCGAGTCGCTTCTCTCTTTGTATGCGCCATTGCTTAGCACGTGTGTAGCCCTGGTCGTAAGGGCCATGATGACTGACGTCATCACCTTCCTCAGTTTATCACTGGCAGTCTCCTTTGAGTTCCCAGCCGGACCGCTGGCAACAAAGGATAAGGGTTGCGCTCGTTGGGACTTAACCCAACATTTCACAACACGAGCTGACGGCAATGCATGCAGCACCTGTCTCACGGTTCCCGAAGGCACATTCTCATCTCTGAAAACTTCCGTGGATGTCAAGACCGGGTAAAGGTTCTTCGCGTTGCATCGAATTAAACCACATGCTCACCCGCTTGTGCGGGCCCGTCAATTCATTTGAGTTTTAACCTTGCGGCCAGCACTCTCCCCAGGCGGCCGACTTAACGCGTTAGCTCCAGGCCACGCCTCAGGGCACAACCTCCAAGTCGACATCGTTTACGGCGTGGACTACCAGAATTATCTAATCTGTTGCTCCCCACGCTTTCGCACCTGACGTCAGTCTTCGTCCAGGGCCGCCTTCGCCACCGGTATTCCTCCAGATCTCTACGCATTTCACCGCTACACCTGAATTCTACCCCCCTCTACGGGCTCAAGCACGGTATCAGATGCAGTTCCCAGGTTGAGCCGGGGATTTCATCTGACTTAACCGACCGCCTGCGTGCGCTTGCCGCCCAGTATTCCGATTAACGCTTGCACCCTCCGTATTACCGCGGCTGGCGCAGGTTAGCCGGTCTTCTTCTGCGGGTAACGTCAATGAGCAAAGGTATTAACTTTACTCCTTCCTCCCATGAAAGTGCTTTACAACCCGAAGGCCTTCTTCATACACGCGGCATGGCTTGCATCGGGCTTGCGCCCGTTGTGCAATATTCCCCACTGCTGCCTCCGTAGG
+
43)0/:(,-7-,37(*,*347426472,-098854:10//461.1078.))*+6(++0*-/425261-011682-1190590%($%%')11,(2-55)/2454:72&/.001003.7/71,0,--.:999<878805*0**.+'+)*)'(-,2/'-20-,*%.10--024**)+')(,(.2.+-&''((.'3+6:282,)*)-23$*)'&#'%((0*++)*,.2.-.187'(&&)+3.122/1001293,12568799416(()-()))+---/)%&(,60-099730/&1488:7732/.(&()*734,+'*'1-4::828(*,<:67757,-**(016575-9.++36080)%-/02565645403./*17<(3+;975+0//9-147742,/),2*3,4,/-3.,'.33;500133437+(3034554.+3)&$(),4653555;680/00/626:7552--5+4.++$'-.4558565/.-65,,50;:895935675211266)**+-2*-82<;:<:550.1&&'(+()/12180//,,-+++*)%')+(,/-.1(1'0+61(%+,/613/*-33*+.1<<5-93/0-*,-126*))),,-+/9:3,268/74535.5..--+*(+.**/0+/%)&%%)+56:761/8..%,.+---2)5,3423,3.5587<6/--,--4420-1$+()%/&2+.-1(-879+).5)+1178.+0012;;320**((*-145423337:7561,+2:46:+-51;256:11107255<8617(*+342010&234.1;/0*,7215-.&,/+*(01336/703340+33+6)2*,/510(.$*)&-**+367849349860++..6.-,2/3(/)+%-6+.,)+-+*)(-/3-+++.0)*--/26780,*,($'&'-/(%(**1710-.212110/20**%+,-(/5).*.0-8<686932.+))+$***+,'-+*-246:79864335:1/261//4/0001447;)3+30.2.-,.52&&(7:-:8607.+(+*,/*(,**)')&')'-*)'*--26879416,..),)----5/'&&'*.'(*568(50/.4+0.790)/3-)%(&)+--10792+--+*((***06(+,.)
@872043b0-473b-4731-b100-f7826ca3a029 ch=82 read=89499 start_time=2019-12-13T08:06:33Z barcode=BC01 runid=2c9cf7bc05858273f10e7d7ec552fc0bd742dc3e
CCTACGGGCAGTGGGAATGTGCACAATGGGCGCAAGCCTGATGCAGCCATGCCGCGTGTATGAAGAAGGCCTTCGGGTTGTAAGAGTACTTTCAGCGGGAGGAAGGGAGTAAATTGTACCTTTGCTCATTGACGTTACCCGCAGAAGAAGCACCGGCTAACTCCGTGCCAGCAGCCGCGGTAATACGGAGGGTGCAAGCGTTAATCGGAATTACTGGGCGTAAAGCGCACGCAGGCAGTTTTGTTAAGTCAGATGTGTAATCCCCGGGCTCAACCTGGGAACCGCATCATGCTGGCAGAAACTGTGAGAGTCGTAGGGGAATTGCCAGAATTCCAGAACTGGCGGTGAATGCGTAGAGATCTGGAAATACCGGTGGCGAAGGCGGCCCCCTGGACGAACTGACGCTCAGGTGCAGCGTGGGGAGCAAAACGGATTAGATACCCTGGTAGTCCACGCCGTAAACGATGTCGACTTGGAGGTTGTGCCCGCTTGGGCGTGGCTTCCGGAGCTAACGCGTTAAGTCGACCGCCTGGGGTACGGCCGCAGGTTAAAACTCAAATGAATTGACGGGGCCCGCACAAGCGGTGGAGCATGTGGTTTAATTCGATGCAGCGCGAAGAACCTTATCTGGTCTTGACATCCACGGAAGTTTTCAGAGATGAGAATGTGCCTTCGGGAACCGTGAGACAGGTGCTGCATGGCTGTCGTCAGCTCGTGTTGTAAGTATTGGGTTAAGTCTGAGCGCAGCCCTTGTCCTTTGTTGCCAACCCGGTCCGGCCGGGAACTCAAGGACTACGGTGATCAGCTGGGAGAGGAATTGGGATGAGCGTCAAGTCATCATGGCCCTTACGACCAGGGCTACGATGCTACAATAAGCATACAAGAGAAGCGACCTCGCGAGCAAGCGGACCTCATAAAGTGCGTCGTAGTCCCGGATTGAGTCTGCAACTCGGCTCCATGAAGTCGGAATCGCTAGTAATCGTGGATCAGAATGCCACGGTGAATACGTTCAGGCCTTGTACACACCGCCCGTCACACCATGGGGTAAGGTTGCAAAGAAGTAGGTAGCTTAACCTTCGGGAGGGCGCTTACCACTTTGTGATTCATGACTGGTGAAGTCGTAACAAAGGTAACCGGAAGATAGAGCGACGAGCCAGAGTTAACACAAAGACACCGACAACTTTTCTTCCTTTCCAGCAATACGTAATA
+
**)),,1*++36683'1+.5(*,--8105./0050(1287686/.*5/5874-.3112432031(*,+.1:86;,6644'+*.%($*(-.:;1*,*/1/*,+,+,0+'(**)))'#(+,/340.672&+'&$'(2./1;5).++2*'-+(1171-('+)./2490299:510//0639/7((5*/0141-.*.,/23026//0.+.000.113528:96635:3+-10+/,.*272'0377844:4205836664422/6,066**39798455;48;8669;9:9::.7052)''&$('$('%#''))+-1)*',')'%&)),+-.,0/5,5-&(*)+()(%).))),))--,,)*--0668,.**)1/;;;7671**(*.3241793-*.577,&(+,+-.0668./8530*0,021296')),<;24)6(,/.(01669*,19:;98:6-/015+,.9;53331474+051814253935328.'&&$.2819.:.-4,7*7).-.254-,,-/857./0+),1+30/-**&)+72949.33'-+11527029996/+'-3031639;2+4-(*+/01362944:342.,+(,/2<9/9695+,-.//&.-.')7**03.///2325788894557770./2706/0;;945)()-.7854954957.5..091418;8;:9866,/24:;::8773:4556655578810/0.05////..+-10895::/-(*$&%,**-,(/6.*'%'*',60*-((29/.01-,408-4.51.4-0,-3+%&*'(/0(1%2-/+.)$%&)$'*('('()(-&-+))310)0+/.2-345698/10369-++(',-48015864010.06763/6--''$$%$),--)*'*))*88744521,*)).:576;66865346:65868888677828*+,2'9,($(*+.2338332.&((.'%&&*))+2,150/53--+(,/0/0521876711184454/1.31'(4237716/'*011.9/0/1..-/746;4002775595745/&*'**.6<,/89,').*+))''*$'&%3*3,/41.7((+.')')1++7/*-25/-0345858866812+0+,.--0-00754:*11214/,+<6912465557688&%&)(/+&)3.4*+,+379.0567888//++-.-*..82'(-).)*+55:7780%.,")
@f931f240-ca87-46a0-ade3-7a5b77f4d59c ch=211 read=79336 start_time=2019-12-13T08:06:44Z barcode=BC01 runid=2c9cf7bc05858273f10e7d7ec552fc0bd742dc3e
CTCCTACGGGAGGCAGCAGTGGGGAATATTGCACCAATGGGCGCAAAGCCTGATGCAACCATGCCGCGTGTATGAAGAAGCCTTCGGGTTGTAAAGTGCTTTCAGCGGGGAGGAAGGGTAAAGTTAATACCTTTGCTCATTGACGTTACCCGCGAAAACACCAGCTAACTCTCCGTGCACCCAGCAGCGCGGTAATACGGAGGGTGCAAGCGTTAATCAATTGCTGGGGCGTAAAAGAAGCGCACGCGAGCGGTTTTGTTGTTAAGTCAGATAATGAAATCCCCGGGCTCAACCTGGGAACTGCATCTGATACTGGCAAGCTTAGTCTCGTAGAGGTAGAATTCCAGGTGTAGCGGTGAAATGCGTAGAGATCTGGAGAGGAATACCGGTGGCGAAAAGCGGCCCCCTGGACGGGCAACGCTCAGGTGCGAAAGCGGGGAGCAAACAGGATTAGATACCTGGTAGTCCACGCCGTAAACGATGTCGGCAGGAGGTTGTGCCAGCAGGCGTGGCTGGAGCCTAACGCGTTAAGTCGACCGCCTGGGGAGAATGCGGCCACCCAAAAACTCAAATGAATTGACGGGGGCCCGCACAAGCGGTGGAGCATGTGGTTTAATTCGATGCAACGCGAAGAACTATTACCTGGTCTTGACATCCACGGAAGTTTTCAGAGATGAATGTGCCTTCGGGAACCGTGAGACAGGTGCTGCATGGCTGTCGTCAGCTCGTGTTGTGAAATGTTGGGTTAAGTCCGCAACGAGCGCAACCCTTATCCTTTGTTGCCAGCGGTCCGGCCGGGGAACTCAAAGGGAGCTGCCAGTGATGTCGGCGGAGGAAGGTGGGGATAGCGTCAGTCATCATGGCCCGCCGACCAGGGCTACGCACGTGCTACAATGGCGCATACAAAGAGAAGCGACCTCGCGGTAAAGACCTCATAAGTACGTCGTAGTCCCGGATTGCGTCTGCAACTCGGCTCCATGAAGTCGGAATCGCTAGTAATCTGTGGATCAGAATGCCACGGTGAATACGTTCCCGGGCCTTGTACACACCGCCCGTCACACCATGGGGTAGGTTGCAAAAGTAGGTAGCTTAACCTTCGGAGGGCGCTTACCACTTTGTGATTCATGACTGGGGTGAAGTCATGTTCACAAGGTAACCGG
+
+-1/*+/-/1)+-.+//.,4),+%+)*/50+*)*&0(')1+)&*.62/340--./,*/-0699:9432233673/-'(($%#$*'*0.13*,078+*'-259/-//3:;-),0.-,0*(,.**11.0,*.0+29,-/0.461)12081085+-&(,('&-,*%&('+&'&((02*1*)%6,''**)-.*/(2/230.0,/-+.(,),0-.02/:0906+(0)&)'.)30.04197)%*)**0.&,*,('&/+0,855+-+(.-07-18+,0/3,,,571.2,/,,4997:297:5688.530000085312('%(*-+*%),-').,*...*)',,-///1.3./,-2-+'&()2743/67-/7965.)&)-/698.,'((*))02757678700-10$))//695.*057;761+$(**124+5.4-*'')'%%&)+)(-./;36057-+7,-/77890..+),385.0029456:16/00//*&$&$,(()-/6)4-/8-+*('-)+/.++&-+,-0()38.,*+/091015637667;7682()&')-()&,,-%*)*-441*'&)06</./3/3//00-784-5/-,-1/1/.21179/./.421297;:493:0./009-..-./*,((*+%'*++.4*-&++6:555788/-/1+0+*0:721))*++/-*-),206:372296*4*777/$&&&+*-+-./.2442944498999.0112572/5--%(50,.8-*171:04..36)+/21../215333;617445+.3+)36/094*85::6-4142.67--6/0967'0+('$*546941*))($&$%&%*-).+.2(2.4;;442+*-..-('),39978767;/')&&(,7+489/310%-')./460&+*(.2867878,875*')&))&(..1:87.0.1+1-%,'+624('('%&%(*..599716.).3-21($'&(+9/8...-2(,+68821..(++(3-8696000/038-+&&+147:8.),10276/10600000/3-1.6,+/-.,+,.+++**+//633:0130//.3835-/*+(&(659.1192))0/-/--)(((,*02.5621*..(+)(-')3/+.041-026781+,-.11-*,+++0.,-2-2(&($%'.5-7-382.81
@792f2d2f-8a36-40f8-b29c-2ad06e8a1b8c ch=280 read=87190 start_time=2019-12-13T08:06:44Z barcode=BC01 runid=2c9cf7bc05858273f10e7d7ec552fc0bd742dc3e
CCGGTTACCTTGTTACGGCTTCACCCCAGTCATGAATCACAAAGTGGTAGCGCCCTCGAAGGTTAAGCTACCTACTTCTTTTGCAGCCCACTCCATGGTGTGACGGGCGGTGTGTGCAGGCCGGGAACGTATTCGCCGTGGCATTTGATCCACGATTACTAGCGATTCCGGCCTTCGCAGAATTGGTTGATTCAATCCGGACTACGACGCACTTCGCGAGGTCCGCTTGCTCTCGCGAGGTCGCTTCTTTGTATGCGCCATTTGTAGCGCGATGGCCCAGCGCTGATCTGTAGGGCCATGATGACTTGACGTCATCACCTTCCTCAGTTTATCACTGGCAGTCTCCTTTGAGTTCCCGGCTGGATGGCGGCGTAACAAAGGATAAGGGTTGCGCTCGTTGCGGGACTTCGCCAACATTTCACAACGAGCTGACGACAATAGCGCCTGTCTCACGGTTCGAAAGGCGCAAATCCATCTGCGGAAAATTCTGTGGATGTCAAGACCAGGTAAGGTTCTTCCGCGATTTGCATCGATTAAACCACGCTCCACCGCGCATTTTAATCAATTTGAGGTTTCGCGCGCGTACTCCCAGGCGGTCGACTTAACGCGTTAGCTGGAAGCCACGCTATCGGGCACAACCTCAAGTCGTATGTTGCGTGGGGCTACCAGGGTTATCTAATCCTGTTTGCATGCCCACGCTTTCGCACCACAGGCGTCAGTCTTCGTCAGGGGGCGCGCTTCGCCACCGAGTATGAATCTCTACGCATTTTCACTGCCGCTACACCTGGAATTCTACCCCCCCCTCTACGAGACTCCACGGCGCGCCGTATGGGTAAGTTCAGGTTGAGCCCGGTATCGCTTAACAAACCGCTACTCACGTGCGCTTCGCTTAGTAATTTCGATTAACGCTTGCGCCCTCCGTATTACCGCGGCTGCTGGCTGGAGGTGTAGTGCTTCTTTGCGGGCCAGCGTCAATGCGGTAAAGGTATTAACTTTACTCCTTCTCCCGCTGAAGTACTTTACAACCCGAGCCTTCTTCGCCGCGCGGCATGGCCATCAGGCTACTGGTAAATATTCCCCACTGCTGCCTCCCGTAGGAG
+
94,30:.1549138/21*+2*')448.014:9:81;0.-025+*+054-'()+-0/0+--32317:*-//5942699-140)%,%$',+%()893475565444.23,-,-+*%)&((++03.3(.,,00'*&($/-/2.7/+.2%%',/)'),-31//,)+**07;3320+)-*(''%*%$*$**-(+$'''/,820/4022..33431(/1)(%$'%,1.36-.-0+..0220,-(*'+,&'-)*-41(,+./1/11,42+)*)**(*(()&%%&'(,*%%%%#(+%&'&,074944----,+/*)+019::05&)0463300,,075*+*,,6190//2223)*/,,-06:361(0.)-2))')(''&$#%))270-3.7/,0662903/45988;45/57.)&%*),*('--1:/-+*0((&)*222//1(+2+*+352575744*+(('0/+/(+1*.,*'((-&)294551,,,)))&*)9+/3,188:67:/43756+,*+,.,30:2262()++%)0/)+***))-,.52.5$'%%%(.*.)$$%&&+..(,.++(&$%%(',*+2)$&&%%&$$(%'(35,)172/28433145541-)(,1*'+-/+1.(+5-/,+&$*+*/2+,12:27--)-(*('#&&('&%%'&%*(')))+,*+)$-&*,9458578246:-)()($)))(*)+231+),(*,$%$'**0114/.-+//103+.4:5,--+')-.6368010&%$'%&&+32220***)+01;9./)($&,0,03...08665/2060336012:65/542(/&%*(&)0+$$&)('(&'%(*)+&,%'&&)*-&%)*1600139)-+#'&&%$#$/(*.341,%&'#&''&'(.0/.++''%'*))*4111:*-'*.5241*)(%&($+3--47.1/50.8<68.;.//98540.0-'*$*$$$%$%'*.2.2(&(*)'(.%%*-,*,)'%$''$)0,*+*,+4,()('$&(,21274319/+//'++(+,+24.)-,*,)'&')-21722:.***',$+'-+2-4*('*+,&'$&(++&&$&$&'(*.2,580'*)*-,+-.,39*-4/2((%
@157667d7-4f48-41d1-9492-237cbe0ea73f ch=504 read=109724 start_time=2019-12-13T08:06:41Z barcode=BC01 runid=2c9cf7bc05858273f10e7d7ec552fc0bd742dc3e
CTCCTACAGGAGGCAGCAGTGGGGAATATTGCACAATAGGAAGCAAGCCTGAGAATTACAGCCATGCCGCGTGTATGAAAAGGCGCTGGGTTTAATAAAAATTACTCAGCGGGGGAGGAAGGGAGTAAAGTTAGCCGCCTTTGCTCGTGACGTTACCGCAGAAGAAGCACCGGCTAACTCCGTGCCAGCGGCCGTGCTACGGAGGGTGCAAGCGTTAATCCAGATTACTGGGCGTAAAGCGCACGCAGGCAGTTTTGTTAAGTCAGATGTAGAAATCCCTTTGGGCTCCAACCACAGAACTGCATCTGATACTGGCAAGCAGGTCGTAGAGGTAGAATTCAGGTGTAGCGGTTAAGGAAATGCGTAGAGATCTGGAGGAATACCGGTGGCGAAGGCGGCCCTGGACTGAAGACTGACGCTCAGGTGCGAAAGCGTGGGGGGGGCAAACAGGATTAGATGCCTGGTAGTCCCACATAAAGA
+
+.-***.&05+-4--/0/-4+'.),-.081+**+153'0&&&$%),,-3/.)%&(&*'-,-.1/348:0/.0/0132,5-)())),++0+8-((((,33,%/'&'/+).,+76-(')&%((-)()+-52**.*&%%%/1/95,053&.*)/116.20'+-(+-&**()34/1.,,')(*.3)-23.-,+(/+'&%$#&+)),(+4-00386473.-.,)+%)'''*'*-.0)))-02/))--&,&*,,/(),226,%*).)++25412)%($*+(*0-)$&%*-//-:'2)/.&&)*$&&&#&'*3))+*+0.4+'*($&&()+++,*)('&,*)-+/0,+*.0,+&,,'*/)*((&,(+,+3')+.--..7784.01+4/(-++-..4-&(-(.,+-,(('-0/1&'),(*-%($$%+,8*,273-)-+)&'(7.-/)(*''++/1-)24.7.-+11&1*'*&'&((-0)'*$#&&%#%
@de1bec38-ce04-47dd-906e-43f459457511 ch=22 read=111359 start_time=2019-12-13T08:06:57Z barcode=BC01 runid=2c9cf7bc05858273f10e7d7ec552fc0bd742dc3e
CGGGAGGCAGCAGCCAGGGAATTTTTCGGCAATGGGAAACCCTGACCGAGCAACGCCGCGTGAAGGAAGAAGGTTTTCGGATTGTAAACTTCTGTTATAAAGGAACAGCGGCTGGGAAATGGTAGCCGGTAGCCCGATACTTTATTAAGCCACGGCTAACTACGTGCCAGCAGCCGCGGTAATACGTAAGGTGGCAAGCGTTATCAGGGTATTATTGGGCGTAAAGAAGAGGAGCAGGCGGCGAAAAAGCAGCGGGGTGCAATGGTGAGAAGCCTGAAGCTTAACTTCAGTAAGCCATAGAGAGCAGGCAGCTAGAGTGCAGGAGGATCGTGGAATTCCATGTGTAGCGGTGAAGAAATGCGTAGTAGATATATGGAGGAACACCAGTGGCGAGCGACGATCTGGCCTGCAACTGACGCTCAGTCCCGAAAGCGTGGGGAGCAAATAGGATTAGATACCTAGTAGTCCGCCGTAAACATTGATTACTAAGTGTTGGATGTCAAAGTTCATTGCTGCAGTTAACGCAATAAGTACTCCCGCCTGAGTAGTACGTTCGCAGAATGAAACTCAAAAGGGAATTGACGGGGGCCCGCACAAGCGGTGGGTATGGTTTAATTCGAAGCAACGCGAAGAACCTTACGAGTCTTGACATACTCATAAAGGCTCAGAGATGGAGAGATAGCTATATGAGATACAGGTGGTGCATGGTTGTCGTCAGCTCGTGTCGTGAGATATTTGGAGTTAAGTCCCGCAACAGGCACCAACCCTTATCGTTAGCTACCATCGGTAAGTTAGGGGACTCTGGCAGAGACTGCCAGTGACAGAAGCTGGAGGAAGGCAGGGATGACGTCAACAATACGTAACTTGCA
+
&%./(*10'1,(&$%(0/(+.-4763,-16684/0)(-+060)*+2+1/)/110-05,-/1047/23/**()01<963+2+/2&')/'-071-+,)((98++),)&,1*0+((')-+2-+0.)+*2++1.(,/.($&.**))''0+6.*,%%'+--,.11302121700*)&%&&&+)/+1---8344*%%2(/)0-*-+26545,-*&'&*))2.6762026;*')(('**&),,0.,.,,(,334+$)$'%(*-%*&,,50&-1+,&+**,1)*)2+'&%,&'.-2-0037)3424//)&),-368655321,*/./723++)./783:7-1.3./41,-/,*)./.21.-2%,**).341+%%),//,-',.56732.--/-/0.3)&'%(,-51*'./*,)70--1//.//111322348/0,*+2-*,23527.)+/1<86160/302137127//0622*/($)0015992'&)(*+-.01;757529281:89913+**,($''')1113-6,1(-*,/)&).&0)*+07(*34,(()**04566612+.0*+520/0.025794()+***-*0/9**53)21($*&)*0*,+4//4.*+,,-)0639784+.,+,()++--/.*(-+,3,$,&&'*-.4225432100)(+61*34570.//0186/--+-/,-/0484623132/-,-30.955567287:213(()&(/+/..1785778587)38'/+')08.1.-1.&%-,,2-,22%1%.&22*(2+-)&*-*,-++.625/%$-+$)'*$(.3915.3(',+(($*%/.%/7/141..)&*)(-.982/0),*00)492.*))00/-.(/*6-0055/+(%%$%%
@901c3299-ca6d-451d-bab8-a82aefd96db4 ch=1 read=32204 start_time=2019-12-13T08:06:55Z barcode=BC01 runid=2c9cf7bc05858273f10e7d7ec552fc0bd742dc3e
CAGTTTTGTTACGACTTCACCCCAGTCATGAATCACAAAGTGGTAGCGCCCTCCCGAGGTTAAGCTACCTACTTCTTTGCAACACTCATGGTGGCGACGGGCGGTGTGCAGGCCAGGAACGTCACCGTGGCATTCTGATCCTGATTACTAGCGATTCCGACTTCATGGAGTCGAGTTGCGAACTCCAATCGGACTACGACGCGCTATGAGGTCCGCTTGCTCTCGCGAGGTCTTCTCTTTGTATGCGCCATTGTAGCACGTGTGTAGCCCTGGTCGTAAGGGCCATGATGACTTGACGTCATCCCCACCTTCCTCAGTTTATCACTGGCAGTCTCAGCTGAGTTTCCCCGGCCGGACCGCTGTGGCAGCAAAGGATAAGGGTTGCGCTCGTTGGGGACTTAATAACATTTCACAACACGGACTGACGACAGCCGGCGCAGCACCTGTCTCGGTTCGGCGTTTCTGCATCTCTGAAACTTCCGTGGATGTCAAGAGACCAGGTAAAGGTTCTTCGCGTTGCATCGAATTAAACCACGTATCACGCTGTGCGGGCCCCGTCAATTCATTTGAGTTTAACCTTGCGGCCGTACTCCCCAGGCGGTCGACTTAACGCGTTAGCTCCGGAAGCCACGCCTCAAGGGCTGGCCTCCAGAAGTCGACATCGTTTACGGCGTGGACACCAGATTATCTAATCCTGTTTGCTCCCCACGCTTTCGCACCTGAGCGTCAGTCTTCGTCCAGGGGGGCCGCCTTCGCCACCGGTATTCCTCAGATCTCTACGCATTTCACCGCTACACCTGGAATTCTACCCCCTCTACGAGACTCGGCTTTATTATCAGATGCAGTTCAGGTTGAGCCGAGTTTCACATCTGACTTAACAAACCGCCGTGCGCTTTTACGCCCAGTAATTCGATTAACGCTTGCACCCTCCGTATTACCGCGGCTGCTGGCTGGAGTTAGCCGGTGCTTCTTCTGCGGGTGGCATCAATGAGCAAAGGTATTGCGCTACTCCCCTTCCTCCCGCTGAAAGTGCTTTACAGCCCGAAGGCCTTCTTCGCCGGCATGGCTGCATCAGGCTTGCGCCCATTGGTACAAAATTCCCCACTGCTGCCTCCCGTAGG
+
3$()%$$&()()/38:<5/4;7..,13476*75404,3*++/*''')*651.31,))',,3/*())%//-)019/4:7,--))$%'(-.0+/-*(*)..33124+++&((.+3.$-/*0/&0,+1817496556/&)*.5+%((3,**..,576874*)'56884652+,++&'*5/-0*(20,2(:*1:-:3733345/(-&(0-/3357/4+(*1/--,,/0/--,,*,,)7.0.5;4.2677:9:;818,'&((&+.347*-/0090/4<:9582..27-2,-)*++(&(%''6577830-00,178;8144&03:-/12.,)/+*$*...3(&'*)+07;.+57-,-.,/81785650**/,.&/5;2.4.53(,.0-**-((.1,1-&)0,52623,%(--/29.,+,863+./-*(*/2337-,+6+.,+(+(..0786620,/+0.6,,.%'/4++(%()*31/-.%&&*..25247624.110)'*,-;;,85485*,4.:25;76794<55489&&1-10<:5;)/'(&)((+&&%%$%%(/*-70-*57487:75492(%*271.1/6/8*-/292-*')*-,-(&+774:7620/0120+*)')2(+-./)6,06)04,,,1961+),,)+$&&-((*(''*+)*6324-45506/'')1+269;+1+-.(-%+&(*43,7-.7.-,7/+,,067,&***1:.-))).1)++5679:4710/5000.-).-30-'')+243;548:57944.'211:57''.//775342550:6.)/3)*,)**,2-**-+1/25129893.21/11--,&((&&&).+(+/+./(--0+1)2713+++0.-')2)&%(-31.-2335/,+)'%7,847279&')')41.+,))))/-32*((),/2:,,..2/21&'2''(&-473334652702<6406/.,.9-5.+,+'(/60.0:0:223*.++/,--225+).,-*//+3/008875(+(+'+&%&%&/)--:3,+16511230.38836())&*1/.'++%,2+).)1+984<44;5(&'&0+788;3/..+0;%78-30,.1072+0252864.;9232123*)113475695+:2-.195
@f0544b64-34a3-40be-9ebd-121ec9c0259b ch=325 read=68360 start_time=2019-12-13T08:06:52Z barcode=BC01 runid=2c9cf7bc05858273f10e7d7ec552fc0bd742dc3e
CCGGTTACCTTGTTACGACTTCACCCCAGTCTGAACCCCATTGATGGTAAGCGCCCTCCTTGCGGTTAGGCTACCTACTTCTGGCGAGACCCGCTCCACATGAATTGGTGACGGGCGGTGTGTAACACGAACCAGGAACGTATTCACCGCAGCATGCTGATCCGCGATTATAGCGATTCCGACTTCACGCAGTCGAGTTGCAGACTGCGATCCGGACTACGGCTGGTTTTATGGGATTAGCTCCCCTCGCGGGTTGGCAACCACTGTGCCAACCATTGTATGACGTGTGTAGCCCCACCTATAAGGGCCATGAGGACTTGACGTCATCCCCACCTTCCTCCGGTTTGTCACCGGCAGTCTCGATAGAGTGCTCAACTGAATGTAGCAACTAATGAGGTTGCGCTCGTTGCGGGACTTAACCCAGCATACGACACAGGCTGACGACAGCCATGCAGCACCTGTGTGCAGGTTCTCTTTCGGCACGAATCCATCTCTGGAAACTTCTGCCATGTCAAAGATTGGGTAAAGGTTTTCGCGTTGCATCGAATTAAACCACATCATCCACCGCTTGTGCAGGTCCCCGTCAATTCGCTTTGAGTTTCAACTGCGGCACTCCTTTGGGCGAACTTCACGCGTTAGCTCGTTACTGAAAACTAATTCCCAGCAGCCAGTTTGACATCGTTTTAGGGCGTGGACTACAGGGTATCTAATCCTGTTTGCTCCCCACGCTTTCGTGCGAGCGATCAATTACAGGTCCAGTTACCTTCGCCATCAGTGTTCCTCGCATATCTACGCATTTCACTGCTACGCGGAATTCCATCCCCCCTCACCGTACTCTAGCCATGCAGTCACAAATGCAGTTCCAGGTTGAGCCAGAGGTTCCGCATCTGTCTTACATAACCGCCTGCGCACGCTTTACGCCAGTAATTCCGATTAACGCTCGCACCCTACGTATTACCGCGGCTGCTGTGCGTAGTTAGCCAGTGCTTATTCTTACGAGGGTACCGTCATGGGCCCCTGTATTAGAAGGCTTTTTGCGTTTTCCGTACAAAAGCGGTTCCCCACAGCCAGAAGGCCTTCATCCTGCACGCCCGGCATTGCTGGGTCAGGCTTTCGCCCATTAATCAAAATTCCCACTGCTGCCTCCCGTGGGAG
+
1+/+.7125/9'/3),*'%))/*553+**-.*019847+%(''#)(3041,-,54-,-++,+2(/,2(7:77689/*+),/.05434551:/+,,.)#&&(,&%-).('),-.841/..//1.-++('%(0/4/66341143492/03.22(6*549:77877010,4,(('*--.57,**.08:6+2/72553/+1.825797796844434473,'()&'*+47.:<0/86:9133%01.294-,7480993:2:12()(%%&()(,62*47//9-./533523/.').205:--09444120557:21//35/6472346888-899,,17519/.0+3-6<5,1468;5;8746200''/)**//11333+4465;96-(+--',,)'''&(,07-/(++--.2+,1:4050606-;.(%&&)(*)*1/114;:98751&+,'3-46*/*--+4512,+,++%031/*-+-1..3*54675;275,/13,*-**.)./.-*05958762-.()$+&586349)1-0:702575/-)**,3%'-)8+;.6912234799:436+,+-*.-6%53/354101265882%&36;6554;175*),+'''&#)')'&')*/6.*&,+*1,&-./0.6++*/,5/6+.-4.17+*),-6/4-)%%&*'/,(+/4/*),-/10.5</+65969:9944.&+'/-'+(*+*-118:7383'%&'+791)*)+39663844**-0.')++%,%&(0.730,&),4).609879<:;4%,,(12163/&'+.142/+/-..2;90--.-675635-,.,1-6:99;.876((+'(-*1,-.1'&&8*6:68*,.213133/+.%+&(&%&/532.--3++*'(*/6+.%)),347708/-,))1959'3,('+)-+-'+-21,-.10*)-286900-.07172238821,00&%')+-+7,)-.'()'&')*()$%$&$$',0,-20&/2,/-8//5+/,')&'%((*(12,,-$&',*271,..1107,+,'+,(0876,&'*/0-,,)*-.52:8-)+&03,*++)&&)%/+$&.+./.50:18985322-/-.1)1/4467559*/'&))69/6;)+:2;6').-1-/,;:24050.&-.-/)*,.,-:1-+&0)'$
@b602b3dd-ca3c-4921-8fb9-146077eb652d ch=308 read=131941 start_time=2019-12-13T08:06:56Z barcode=BC01 runid=2c9cf7bc05858273f10e7d7ec552fc0bd742dc3e
TTGGTATTACTTCGTTCAGTTACATGCACAATTGCTGAAGAAAGTTGTCAGTGTCTTTGTGTTAGCACTGTTTGAACCTGATATTGCTCCTGGGAGGCAGCAGTAGGAAATTTTCGGCAATGGAAACCCACGAAGCCAGAAACAGCACCACTTGTGGAAAGGAAGAAGGTTTTCGGATTTGTAACTGTTATAAAGGAAGAACGGCAGCTACAGAATGGTAGCGAGTGACGGTACTTTATTAAGAAAGCCACGGCTAACTACGTGCCAGCAGCCATGATATTAATACGTAGGTGGCAAGCGTTATCCGGAATTGTGGGCGTAAAGAGGGGCGGAGGGTCTGTGGTGAAAGCCTGAAGCAACTTCAGTAAGCCATAGAAACCAGACAGCTAGAGTGCAGGGGAAATACATTGGAATTCCATGTAGCGGTGAAATGCGTAGATATATGGAGGAACCAGTGGCAGAAGGCGACGATCTGGCCTGCAACTGACGCTCAGTCCAGAAAGCGTGCGAGGCCGTGGAAGTTCGATACCTGGTAGTCCACGCCGTAAACGATGAGTACTGGTATTTGGATGTCAAAGTTCAATGCTGCAGTTAAGCGCAATAGAAGTACTCCGCCTGGAGTAGTACGTTCGCAAGAATGAAACTCAAAGGGAATTGACGGGGGGCCTGGCGGTGGAGCATGGTTTAATTCGAAGCAACGCGAAGAGAACAGGTCTTGTTATACTCATAAAAAAGGCTCAAGTGGAGAGATAGCTATATGAGATACAGGTGGTGCATGTCGTCAGCTCGTGTCGTGAGATGTTGATTAAGTCCCGCAACGAGCGCAACCCTTATCGTTAGTTACCATCATTAAGTTGGGGACTCTAGCGAGACTGCCAGTGACAAGCTGGAGGAGAAGGCGGGGATGACGTCAAATCATCATGCCCCTTATGACCTGGGCTACACGTGCTACGTGGATGGTGCAGAGGGAAGCGGAAACCGCGAGGTGAAGCAAAACCCATAAAACCATTCTCAGTTCGGATTGTAGTGCAACTCGACTATGAAGTTGGAATCGCTAGTAATCGCGAATCAGCATGTCGCGGTGAATATAGACCTGCTTACACCGCCCGTCACACCACGAGAGTTGATAACACCCGAAGCCGGTAGTAACCGCAGGAAGGAGCTGTCTAAGGTTGAGTTGATGATTGGGGTGAAGTCGTAACAAAGGTAACCGG
+
$**,,+*%$%0).+,2745281)%)%')*,+/+)-9675),30,-8/./&+*).0091&*(-**''$'('+0+($$$%%&)*)1)''(0($$*,*+--.1-,,./.)++,,8::0+62/:++()-+*0-')%&&)+.'&+*&,3'1/18&&$#)$)$/.(-'*)&,*,3-::9.1-(6-+&%'&($#&('*05+.,1--37-),*$,--54)-(+%'--+,+()()*04021.//59/201($))),.40-0+*+618889234676452-3*'('')'*),'+&0-/2/9//6537460611.9'-,/,0.(/+:8/0019-)',,--0&&$%&,+.0./.-1,*.0+,/4*-(''%%'+5+**+7;19:32//2555;3135-//0,)))*/0/6.+%)&&$$&%*(+*2*/,/,)+)%)+,/61.240,-/03326553-006--.*+,,,35252,)*.+/0373//0/-0(0*)(./.-(,,3-../-8.7('%,,,+,./+(&#+)''&*%+$'&'4))+1218+'')+.20++/26:89:<7/'&+&(%.(*)&&+$+1(283:896-5+-.:32+/)1133(+,,+'(**21:40,*''*),.//'*/-/+)$'&+-+-,+86,1/0.15435<536239+.0-'+(,-03-/34/(()')&()../+)&%%''30:46:6-+(*-%*)(+)++/2+,',))*)12206*-..+,---4466700+-2+*-)$%',84-,+/.01///302((-(&$&%2202451/00004447-1100)90152+&%&%-)19'(*310/10/+)./0621461312094+6--,,1-+)+.-098::6391--.4,59304543(%%&(-/03(45222+,',*%))+*//.)%'*)0..)34,(-*22144820131.#'%)+5,-70//47:660-..+*())--3.((&+.6254766-+)&*/-*/*+)'+.+,888.)*0-1-9)--;;0592*/.7:94889<77/(*,06)+%0+)*&&()+&&/3461-*(**+(*-;070897--+)+,.**,,***,),)-./9*,,(*'.0/0950)%&$-,('%'$&'-/6129.-..+--0.,++(('(/8-.//.4.-1-),3/02,2.,***2/)((&,+,0(.))-0.12,6-,+-'(((-9//00-12,33.,.0/--0/34.-,-'+(./725.4
@d74c6925-fc60-462e-be2b-9e44ac4b76d4 ch=349 read=65726 start_time=2019-12-13T08:06:52Z barcode=BC01 runid=2c9cf7bc05858273f10e7d7ec552fc0bd742dc3e
CTCCTGCAGGGGAGGCAGCGAAGTGGGGAATATTGCACAATGGGCGCAAGCCTGATGCAGCCATGCCGCGTGTATGAAGAGGCCTTCGGGTTGTAAAGTACTTTCAGCGGGGAGGAAGGGAGTAAAGTTAATACCTTTGCTCGTGACGTTACCCGCAGAAGAAAGCACCGGCTATCCGTGCCAGCAGCCGCGGTATGCAGAAGTGCAAGCGTTAATCAGATTACTGGGCGTAATGCAAAGCGCGCACTTGAGCGGTTTGTTAAGTCAGATGTGAAATCCCCGGGCTCAGCCTGGGAACTGCATCTGATACTGGCAAGCGCGAGTCTCGTAGAGGGTAGGAATTCCAGGTGTAGCGGTGAAATGCGTAGAGATCTGGAGGAATACCGGTGGCGAAGGCGGCCCCCCCTGGACGAACTGACGCTCAGGTGCGAAAGCGTGAGGCAAACAGGATTAAGATACCTGGTAGTCCACGCCGTAAACGATGTCGACTTGGAGGTTGTGCCCTTGAAGGCGTGGCGCTTCCGGAGCTAACGCGTTAAGTCGACCGCCTGGGGAGAATACGGCCGCAGGTTAAACTCAAATGAATTGACGGGGGGGCCCGCACAAGTTGGAGCATGTGGTTTAATTCGATGCAACGCGAAGAACCTTACCTGGTCTTGACATCCACGGAAGTTTTTTCAGAGATGAGAATGTGCCTTCGGGAACCGTGGGGCAGGTGCTGCATGGCTGTCGTCAGCTCGTGTTGTGAAATGTTGGGTTAAGTCCCGCAACGAGCGCAACCTTATCCTTTGTTGCCAGCGGTCCGGCCGGGAACTCAAAGGGAGCTGCCAGTGATAAACTGGAGGAAGGTGGGGATGACGTCAAGTCATCATGCCCCTTACGACCAGGGCTACACACGTGCTACAATGGCGCATACAAAGAAGCGACCTCGCGAAACGAAGCGGACCTCATAAGTGCGTGTAGTCCAGTTGAGTGCAACTCATTCCGCCAGAAGTCCCGGAATCGCTGGTAATCGTGGATCAGAATGCCACGGTAGACCCGTTCCCGGGCCTTGTACACACCGCCCGCGTCACCATGGGAATTGGGTTGCAAAAGTAGAGTAACTTAACCTTCGGGAGGGCGCTTACCACTTTGTGATTCATGACTGGGGTGAAGTCGTAACAAGGTAACCGG
+
*+-,%$((.+2,'+.-+/2%'),.57:*.0--.1+)*.,800;3/)/16*12/--0/02(/0002:978777756513'((,,66:9.645;30/81).+++680),*)23-(*+,/(/*'*+,7430.2-++33/85,-01(/*&,/2:42;72330/1(),(()14030,,+,.01589.,**$&(,.0/934.%.$()(+(,+696;824.3-0.243:003697713+.*&%+02+/0/&-'()&))110,/-.*3-4+.19-.163++-30-876*)+3.6/)%-.0199696865443-,-/05;9;853++***(*)+*,+++(',,+/,0)..102()8:8510110;4//8,+,:942)*+-1769;121-55-9817.,.-,/-)+++69.0:82+./71,''&)./.1+2,8679743)+,'(*,;93/557<631*/'2*04+./.5:+.95'0130),.0779;:63100/2761*'(.,..-1/-.44:./.,.'2*72+3*(%)0,11*,&'(/0810//-905.573579567,-/7-()))--,/.60/02)..,343*14.9801.;1:0484755:4.293/.-/.+%%%+-)/000.-.4471.50;5.,/01:471513823/1-*++-9088988:644646.&),01/-0.<8916,+++,8774080/168:98:/:9080477/572/&.)*,111./02:8::6511.*)**-2335:442499132;4;87:862/4,*)/,&3%%57451.0+-+,.;13:/,-:..:7677:9707150299191173:+,,,%%'()+)().-./7<<9:9201*.0/5446;843121/836-+-08;7))(-./&$##%((0:-/,//331-)%&()7752-4.*-,,,-)%$'/1)'(*'*((*.,020/-)+,%-)*,8,),'(2-0,--15.--,,(---)$))*$%&()2.4/.+*+)*&%((&%,(*+4)&*),()*()'%&&.)*+8::;779345;8(4/*.-6.'%)+/,).,6.*269:72600053325;865,%'(*(&)*03&-(&$(&.-//9/264*(%'&''&',')*,00/12932<4./7,41/6.-45-1,70((+.4:70/11563472.)+,,+1)--50780625:997:
@2e60119a-ae29-43f3-90d7-ba4453c2b878 ch=326 read=115235 start_time=2019-12-13T08:07:02Z barcode=BC01 runid=2c9cf7bc05858273f10e7d7ec552fc0bd742dc3e
TTGTTGTACTTCGTTCAGTTGCGGCTGTGGTGCCTTGCTGAAGAAAGTTGTCGGTGGTGTCTTTGTGTTAACCTACTTGCCTGTCATCTCTTCCGGTTACCTTGTTACGGCTTCACCCCAGTCGCGGAATCACAAAGTGGTAAGCCCTCCCGAAGGTTAAGCTACCTACTTCTTTTGCAACCCACTCCATGTGTGACGGGCGGTGTGTACAAGGCCCGGGAACGTATTCCTGTGGCGTTGTTACGATTATAGCGATTCCGACTTCATGGAGTCGAGTTGCAGATTGATCAGGACTACGACGCACTTTATGAGGTCCGCTTGCTCTCGCGAGGTCGCCTCTCTTTGTATGCGCCATTGTAGCGACGTGTGTAGCCCTGGTCGTAAGGGCCATGATGACTGACGTCATCCCCGCAGCTTCCTCAGTTTTGGCGGTCTCCTTTGTAGGTTCACGGCCGGACCGCTGGCAGCAAAGGATAAGGGTTGCGCTCGTTGCGGGACAACCAGCATTTCTGGCTGACTGACGACAATGCAGCACCCTGTCTCACGGTTCCCGAAGGCACATTCTCATCTCTGAAAACTTCCGTGGATGTCAGACCGGGTAAGGTTCTTCGCGCATCGAATTAAACCATGCTCCACCGCTGTGCGGGCCCCATCGAATTCATTTGAGTTTTAACCTTGCGGCCCGTATTACTCCCCAGGCGGTCGACTTAACGTTATCCGACCACGCCTCAAGGGCACAACCTCAAGTCGACATCGTTTACGGCGTGGACTACAGGTATCTAATCCTGTTTGCTCCCCACGCTTTCGCACCTGAGCGTCAGTCTTCGTCCAGGGGTGCCTTCGCCACCGGTATTCCTCGAATCTCTACGCATTTCACCGCTACACCTGGAATTCTACCCCCCTCTCTACGAGACTGGCTTGCCGGTATCAGATGCAGTTCCAGGTTAAGGCCGGGGAGTTTCACATCTGACTTAACAAACCGCCTGCGTGCGCTTTTACGCCCAGTAATGGCATTAACGCTTGCACCCTCCGTATTACCGCGGCTGCTGTACGGAGTTAGCCGGTGCCTTCTGCAGGTAACGTCAATGAGCAAGGTGTGCTACTCCCTTCACCCCGCTGAAGTAGCACAACCCGAAGGCCTTCTTCATACACGCGGCATGGCTGCATCAGGCTTGCGCCCATTGTGCAATATTCCCCACTGCTGCCTCCCGTAG
+
$$-%*',)+.,,,093**-(%))('()&')-)*)(*)*30,-((,+,-0/1848342435,7</*011+4,7:5.-1.,591110)**&(*-/06.5--2719025..,&*+,-*698.1259/2'*,-52..../*+/66-('*+'(*..)).*++.7-**))-)('+)772:80.11'59-*/.6;-/0.,&(*+)*-..3,--//0267/628'.52,5425-(/-$$$$&&(',3012,-,)4*&%$%',013212022927981)++.,&'(+++%&''%%&'($()++-)*./124'./73,*+)-&(,)')06.59849301%,*/*'(*+./.1930/134720.+.-,(')+'$$(++.+())24/(-575242..79:<5733/.+*&'(4138932791*+(%)(107,/./1.++'.)+/./671.51)'$)021-%&*).+,6,-&'*-1///%-36*,.1+,))))-'*)((--/48353;.+*(*,)&'-+,55++,&&&,,/00135+/*&&',)))$*,&'(22++*,+63;/3-*+/+-+**+/8958794101/0850074:57102-.117467::(2,,+++-.397:50+)*+-6%'/-5/;244452413-*2-((()(*+(-.355.-0/*(.,9.16;50/.4;;,/4-,,,),422:**/(1&%'./38/+-8-8,-+-).051,.,--()-*')34.0/24722&0,%')+2516/4'.)36+***+7638,$+,54457776656.)(,,..)/-,10.--:5143367/(,,,495+2548:1/.),699)089949,-8)*0.0&$(23:<;:<;56:.901016/-0&&420/++)--0/2<72378256365461--.+11186834+,+'++)/-0/++&('%%&',,69,00243%&21-,+.110(&((/)&&2*17).-*%&-90-'..252..,/.50664,()$++.-0022/.*.*&'&-,51)')+*+)/++%*1/715.:.,,,.5*)-)'--.6002()+++0+,*+)'*++()-3.'.81:-.-/,83652%))).8568829311230*((''*'*0',(+/+-;7%-%)'%&*&)*'&'$%$'',.)(&().,/./3/0/2/101'1/75,+'''*+()*+-2&06508/120;5,-0--2-9,,,:3916*&()()+,35-59(*667
@d2508caa-8261-4a92-b38c-c9a45caa47a9 ch=163 read=129487 start_time=2019-12-13T08:07:15Z barcode=BC01 runid=2c9cf7bc05858273f10e7d7ec552fc0bd742dc3e
CTCCTGAGGAGGCAGCAGTGGGGAATATGTGCACAATGGGCGCAAGCCTGATGCAACCATGCCGCGTGTATGAAGAAGGCCTTCGGGTTGTAAAGAGTACTTTCAGCGGGGAGGAAGGGGGGGGGAGTAAAGTTAATACCGCTGCTCGTGACGTTACCCGCAGAGACACCGGCTAACCGTGCCAGCAGCCGCGGTAGTACGGAGGTGCAAGCGTTAATCGGAATTACTGGGCGTAAAAGCGCACGCAGGCGGTGTTAAGTGAATATGTGAAATCCCCGGGCTCAACCTGGGGCTGCATCTGATACTGGCAAACTTGAGTCTCGTAGAGGGGGTAGAATTCCAGGTGTAGCGGTGAAATGCGTAGAGATCTGGAGGAATACCGGTGGCGAAGGCGGCCCCTGGACGAAGACTGACGCTCAGGTGCGAAAGTGGGAGCAAACAGGATTAGATACCTGGTGAAATTACGCCGTAAACGATGTCGACTTGGAGGTTGTGCCCATGAGGCGTGGCTTCCGGAGCTAACGCGTTAAGTCGACCGCACAGGAATACAGCCGCAAGGTTAAAACTCAAATGAATTGACGGGGGGGCCCGCACAAGCGGTGGAGCATGTGGTTTAATTCGATGCAACGCGAAGAACCTTACCTGGTCTTGACATCCACGGGGGGGCAAGAGATGAGAATGTGCCTTCGGGAACCGTGAGACGAGGTGCTGCATGGCTGTCGTCAGCTCGTGTTGTGAAATGTTGGTTTGTCGCAACGGCGCAACCCTTATCCTTTGTTGCCAACGGTCCGGCCGGGAACTCCAAAGGGAGACTGCCAGTGATAAACTGGAGGAAGGTGGGGATGACGTCAAGTCGTCGCGGCCCACCACGACCAGGGCTACACGTGCTACAATGGCGCATACAAGAAGCGACCTCGCGAGAGCAAAGCGGACTCATAAAGTCCGTCGTAGTCAGTTGGAGTCTGCAACTCGGCTCCATGAAGTCGGAATCGCTAGTAATCGTGGATCAGAATGCCACGGTGAATACGTTCCCGAACGCGTACACACCGCCCGTCACACCATGGGAGTGGGTTGCAAAAAGAAGTAGGTAGCTTAACCTTCGGGAGGGCGCTTACCACTTTGTGATTCATGACTGGGGGTGAAGTCATGCTAAGGTAACCG
+
--2.'&$+.+-62-/-,,.*10*,2-/3,4-,-..9:4411./41+/257752.,&1.777:82///--().00*,*(.--012.;121,.28.%%'(),0*/+%,()05.',-/6/041/./.+&''-7/./-1,++2+%%3)+34+0,')01;44:1-.+)'*),/38-83./,,..236;4//..5/.1-54105.4/6%)))*367344-1.0,2'0*//3/239<1102187*,655.324202+*&(')*-(''$&.1(,*.00:6,200+*,10-2((-3--.,'*)+)*,1112556242/062-/.*)*+,./14/*(*,--*1/,0020/0,3997///.7444161--47860,++*('+/,30.6.*0.+40161+*,,305-7;6--18-/*/+))+***.,/.:,/,*)*%%$&&%',/'+-0<-:.35,...),/(3*)0*)&&(&'&&(),97778..-++(/.2/-.+1-0240;/2/0:8')))-30509.-1+1+*)'&&,2,*+.,+505.88759844/.++&'%'(.'.11/434/8477:9256:63,+**)..4.3*',5:7+4/*(//027777999833310-,/24<:1:9<722112:6988458*+&1*)'&)()-7708/..34341-/,.-,)($'$&%&'*2-0..51%3)-977:7<;39702321*()$',+512304455878999795/-//2486/;///5:83,6,&(.+&$'('*,.-'(.024/294,6.--+-4.%70.4<2&0-402,/065*)((+2/5*42++/-',*1506:*210134;9989,+6+0406479;77968665600-33(+('''(')(&+*&'((/-*/+--,))')*.096*33830:412+*)**/&))(*4430685:0/)',/0;-,.14,)%)%0/6/)-%)),''(')*3%)&.'(')+023315303+1,538487-/,*+&.*.2121.+,,06010788767-.+0.69/+,0-/-12/.211-84,($&*&&%&(***)/724;82355544:8661-&&*+267;063:71-&+**,0-0+*))/*9,9943/-65,.78-5804+,*%*259333-/5,,855554286-0.2.,,.+*($$(+-0.2:4;.
@356271b3-141f-4433-a15b-e892c4683b2a ch=435 read=171115 start_time=2019-12-13T08:07:11Z barcode=BC01 runid=2c9cf7bc05858273f10e7d7ec552fc0bd742dc3e
CCTTGTTACGACTTCACCCCAACCATCAATCCCACAGCCAGACAGCTCCTTCCTTGCGGTAGGCCACCGGCTTCGGGTGTTATCAACTCATTGGTGTGACGGGCGGTGTGTACAAGGCCCGAGAACGTATTCACCGCGACATGCTGATTGCGATTTCACTAGCGATTCTGGCTGTGCAAATTCGAGGTTACTGACTACAATCGAACTGAGAATGGTTTTATGGGTTTTGCTTCACCTCGCGGCTTCGCTTTCCCTCACCACCATGTTGTAGCGTGTGTAGCCCAGGTCTCGGGGCATGATGATTTGGCAGTTAATCCCGCCTTCCTCCAGCTTGTCACTGGCAGTCTCGCTAAGTCCCCAACTTAATGATGGTAACTAACGATAGGGTTGCGCTCGTTGCGGGACTTAACTTTAAGCATCTCACGACACAGGCTGACGACAACCATGCACCACCTGTATCTCATATAGCTATCTCTCCGTCTCTGGAGCCTTTATGAGTATGTCAAGACCTGGTAAAGGTTCTTCGCGTTATTTCGAATTAAACCATACCTTGTGCGGGGCCCCAAATCGAGATTCCTTTGAGTTTCGTTCTGCAGACGTACTACTCAGGCAGATACTTATTGCATTAGCTGCAGCACTGAACTTTGACATCCAACGCCCAGGTACTCATCGTTTACGGCGTGGACTACCGGTATAAATCCTGTTGCTCCCCACGCTGGGACTGGGCGTCAGTTGCAGGCCAGATCGTCGCCTTCGCCACTGGTGTTTCCTCCATATATCTACGCATTTCACCGCTGCACATGGATTCCACGATCCTCTCCTGCACTCTAGCTGCCTGGTTTCACCATGAAAAACTACTGGAAGTTAAGCTCAGGCTTTCACCACAGACCCTTGCTGCCGCCTGCTCCCTCTTTAATAATTCCGGATAACGCTGCCACCTACATGTTGCGGCTGCTGGCGCGTAGTTAGCCGTGGCTTTTCTAATAAAGTACCGTCACTCGGCTACCACTTCCCCTGTAGCCGCCGTTCTTCCTTATAACGAAGTTTACAATCCGAAAACCTTCTTCCTTCACGCGGCGTTAAACCGGTCAGGGGTTCCCCCATTGCCGAAAATTCCCTACTGCTGCCTCCCGTAG
+
(*-.)-,$*1-0.00+,*)(*((.02224.29))0)'()++//(1325:9;;42411-9.*/78;45,/++066,:1-+,,-.05,,,-$,)3-675347-.0//53866,04653216*)*-,298977:53594789:9:9;9808+(%&#-)&%%'**+,-48:.%$$&%%%%&&($0&&%',)2.%'$(&-0154:46*,/.)**-/52429:;+23285-92,'*,43.0310'&(+).-3()/5*,8-+-'&(&(.,-&,*(),-0.211.-(.-3))('+%',)/4-,**++,-3480//-%%,%('*37+$&').-*-.4+**0+-/446814-+,.0-3258631/4;:0,1+.-1..++**7.-61+.63&%0))*,*0----0157<784:60*.)*%(**'(+(,+.400&(*0137%&03./)++.0:8:<7821029--1-&.*+/9;79999:+,++*220475502))(*&&./+5*%'$$++,5368001-*5))032:,3.7;79<50/((&#(,')',*.).7)'%#$#'(&,)+(''0*)/20(,-0*0*+*,42.''*,*+-+94/)0/-()+-/65&2+..//0.,)4//.10-031*1,,,+2.+)+...-..+1124..46<102/38(6,,*+''),0..04436775;:10040025:54)%&$),*$'%)(**+'&,4,.-634,-+**,(1715./&)((*++1/9-..00.()*99:67778454.-5/.56580.-8+0624;560/,001)35758<<779;661&+&'%+'+&-,+((*,6.9--,/.+*.-(**-,*-0/08:78:5:0.%%$)'(0)%(&'&&(00(-')1,3+&(*)&*-+.2-+131-005666-2,,.456;688311./4+*-28.2..'3*7,0232;:;7*)-+18347/.2%-&+)%%&*)//737.-),).(./2..072.:-,17:1-.0614:7+3/18666,-1305/,+.,+0/3+3***)''),226;59;.0++**-133;5'&/()6;158;:7--1:;81104.2538920*.,2,7/(*(&)/-54:.8&-0330.*783-)1*'&$$+,+,-*3/('*-111/-*&')8*+9-/
@9ec44ab4-ed0c-42a5-8aa8-401688d7a06b ch=77 read=78963 start_time=2019-12-13T08:07:21Z barcode=BC01 runid=2c9cf7bc05858273f10e7d7ec552fc0bd742dc3e
CTCCTACGGGAAGCAGTAGAATTTTTTTCGGCAATGGGGAAACCTGACCGAGCAGCGCCGCTGGTAGAAGAAGCTTTCCGGTTATGAAGCTTCTGTTATAAAGGAAGAACGGCGGCTACGGGAAATGGTAGCCAGTGACGGTACTTTATTAAGAAGCCACGGCTAACTACGTGCCAGCAGCCGCGGTAATACGTAAGGTGGCAAGCGTTATCAGGGTATTGGGCGTAAAGAGGGAGGCAGGCGGCATCGGGGTCTGTGGTGAAGGCGCAAACGCTTCAGTAAGCCATAGAAACCAGGCAGCTAGAGTGCAGGAGAGGATCGTGGAATTCCATGTGACGTACGTAGATATGGAGAACACCAGTGGCGAAAGGCAACGATCTGGCGCAGCGGCCTTTCAGTCCCGAAAGCGTGGGAGCAAATAGAGGATACCCTGGTAGTCCACGCCGTAAACGATGAGTACTAAGTGTTGGATGTCAAAGTTCAGTGCTGCAGTTAACGCAATACCATTACTCCGCCTGAGTAGTACGTTCGCAAGAATGAAACTCAAAAGGTGGGCGGGGCCCGCACAAGCGGTGGAGCATGTGGTTTAGTCGAAACGCGAAGAACCTTACCAGGTCTTGACATACTCATAAAGGCTCCAGAGATGGAGATAGCTATATGAGATACAGGTGGTGCATGGTTGTCGTCAGCTCGTGTCGTGAGATGTTGAGTTAAGTCCGCAACGAGCGCAGCCCTTATCGTTAGTTACCATCATTAAGTTGGGGACTCTGGCAGGACTGCCAGTGACAAGCTGGAGGAAGGCGGGGATGACGTCAAATCATCATGCCCCTTATGACCTGGGCTACACACGTGCTACAATGGATGGTTGAGAGGAAGCCGCGGGTGAAGCAAAACCCATAAAACCATTCTCGAAGTTCGGATGTAGTCTGCAACTCGACTACATGAAGTTGCGATCGCGTAATCGCGTCAGCGTAATGCGCGGTGAATACGTTCTGGGGCCTTGTACACACCGCCCGTCACGCCACGAGTTGATAACACCTTTGAAAGCCGGTGGCCTAACCGCAGGAAGAAGGCTGTCTAAAGGTGGGATTGATGATTGGGGTAAGTCGTAACAAGGTAACCGG
+
)+2.,/3&3,*&%&''/+')((4:;<3-7143.9002/)*1..8+,-603587000008+*''&)%%*)%(('*,6.1(.**+&&&+*(*4551-2,+*./*-+/*,095-6-0...77-'(()+(/)*)042%0...,/.+%'&,,*6-1)%*)$(((*.1////(*+-.1386-/.--615-8-+.9-./538'0+025.-1.0/30..3'4,)-+-039::98::,*(..4(,-*)(/-34.(%%(-1)/*&''),)(+*&--(.%%)(&+.2-)**(+'.1-++)-65/:4251/113/&)+,65352++*-5246599,7,7,69)*(%(%&'.%05710)*%%&++*',+,4;366084-//*-2.28/00./%''($')',+*/1,51,+(1/32(,.*&*((/*(&)*0::/.+&%&(()5;.,'778760'(*/3:478:9/.-..-/0//2&)+-.3;9;9;7:.68.+2;987755457686841402/7.)&&&0(()-4.*0/-+%&*,/00214;6-/2')4:855:7466451('$)%*())0.,,7--/.11446'.)-.-//.2/(*,79,$(+.*-/%)'+029018,/*-)..''$)&)*+-/54-/./+))*),2.,0+**''*///-,-(00/.//,,*+,/057575/50/0768484;333566///0148899721(%(4/.3)%(.-7,.354,0018(*36886(65*)/*/4-8//.27138464+,00+(+++3:/030.*)++&()-24459,++)*)62.//2/-4,/+(,1(4821101115+'+0-14:;7:+85-)-60006:9::<8642/,+&'),189451711:62,,*)('%&'&&&&/8340,&)-0:-.0:;19<8578;<56979;556)))*1366754./..3535204//02-+)*+,--+',/.$#%$()/)'(+444/.,,.-(-+-,)*%)*32:776;718489/0/.11.+2+)+01-1037.38-+.2+,+1.-0+))(+())39611/%+'')1.)-6182.51/-/333-..,/./()'(%()13///9-+.1489./6,///..6)23''()%'+6784214&-*2::89:
@d63f1bdc-c2d0-4711-8d3d-b11918a9daaf ch=208 read=138181 start_time=2019-12-13T08:07:21Z barcode=BC01 runid=2c9cf7bc05858273f10e7d7ec552fc0bd742dc3e
CTCCTACGGGGAGGCAGCGGTGATGTTGCTGTTGAAGCCTGATGCAGCAACGCCGCGTGAGTGATGAAGGTTTTCGGATCGTAAAGCTCTGTCTTTGGGGAAGATAATGACGGTACCCAAGGAGGAAGCCGGCTAACTACGTGCCAGCCGCAGTAATACGTAGGTGGCGAGCGTTATCGGATTTACTAGGCCAGGGGCGGCAGGCGGTTGATTAAAGTGGGATAATGAAATGCCCAGGCTCGCTTGGGTGCTGCATTCCAAACTGGTTATGCAGAGTGCAGGAGTGGAATTCCTAGTGTAGCGGTGAAATGCGTAGAGATTAGGAAGAACACCATTGGCGAAGGCGACTCCCTGGACCTGTAACTGACGCTGAGGCTCGAAGCGTGGGAGCAAACAGGATTAGATACCCTGGTAGTCACGCCGTAAACGAGTAGATACTAGGTGTGGGGTTTCCAGCACCTCCCGTGCCGCCGCTAACGCGTGGTATTCCGCCTGGGGGAGTACGGTCGCAGATTAAAACTCAAAGATTGACGGGGACCCGCACAGAGTAGCGGAGCGTAATGGTTTTAATTCAAAGCAACGCAGAAGGACCTTACCTACACTTGACATCCCTTGCATTACTCTTAATCCAGGAAATCCCTTCGGGGACAAGGTGACCAGGTGGTGCATGGTTGTATCGTCAGCTCATTAATCGTGAGTGTTGGGTTAAGTCCCGCAACAGGCACGGCCTTAATCGTTAGTTACTACCATTAAGTTGGGGACTCTGGTTGCCTGGGTTAACCAGGGGAGGGAAGGTGGGGATGACATTCCGTCATCATACCCCCCTATGTGTAAGGCTACACACGTGCTACAATGGCTGGTACAGAGATGCAAAATACCGTGAGTGGGTAAGGCACCAAAAACCAGTCTCAGTTCCGGATATGGGCTGAAACTCGCCTACATGAAGCTGGAGTTACTAGTAATCGCGAATCAGAATGTCGCGGTGAATACGTTCCAGGTCTTGTACACACCGCCCGTCACACCATGAGAGTTGCTTAATGCAGAAGTCGTGAGCTAACCGCAGGAGGCAGCGGCGGTAGGGTCAGCGATTGAGAGGTGAATCGTAACAAGGTAACCGG
+
++4-%&''',*(.-*'*'%'$%%%$/+##)&+'''%&-12/11-,,*,796461')'(&&(''+,+48-43<:73497:5,,.3)(+-54'22/89.83)(((,-(')(%$(**&-()*)((((/%')/-'(()*&(.*,*4/.)(&)'(*,-0*/.)0-/1+/*+))''-,148312+/+06/+')%-*($&+1,+**&%#,,((*'))'0705''*3;:3,%#$$(**(%('&%+)(((%'()+101.434537.3-33-012,*0+,''*'')++.**)&('&,,%5(2/+.276521119-*-/'((--/0/),))*(*/./.042--1'%),.--+.02/.,.+16/+2502()(-+2,2/'($%&&&-+002&')$%))120,,.3973,36--3.(+.17:00676%*)($'(04/01724&$%&')*+(**(/..-/377/0;241-.2+/,*.9*+7140.3/)**.),*,('(&()7;3746:88:8//&*++10:66*/*,../-;;964327*+&+,,+*%,13+:,/(,,.'%)')-,0'+%%'&-%$&112:;+69581&()(*86745*)**&(-1-4-+48245...5/244368.+.---1/*+,+7.1.+0&&''(((&+3+283*498,64.1--.53*)00/2740235*270(*%'.554&4464$-''(*+,3))$()/719557.0.1/7(&-(*+(,..'(&&(%$%),225/<//-9,0126;31:0*-,8'*.4+153)(&$%(4;88;+6+8+090.3./(-/')'-&)&+54.5202..1..-.+**-')'63853-(+,**&(*(3/22-.%+)**+++)),/)./6556444/-()+,263+.0-*-;674(&%%+*&/%(%)+'-)*7:7.285/40/--,/39'6*/1&*()+*,,.93028254520--)*)((12+)+194525002527*00-93301042157.012212:8(4.147(&397807,+()),.18-79/+2521./61632,&))0)&('/)1(1&&)(),-151//1/07572,--/''+**+*.(&')*++(,,.2/52,5-+&&$-&$&(%'(/156146,435;8;2:
@23aae7ee-1f73-4345-b3e1-f393eea77d62 ch=263 read=67666 start_time=2019-12-13T08:07:42Z barcode=BC01 runid=2c9cf7bc05858273f10e7d7ec552fc0bd742dc3e
CCGGTTACCTTGTTACGACTTCACCCCAATCGCTGACCTACCTTCGGCCGCTGCCTCCTTGCGAGGATTAGCTCACGGACTTCAGGTGGTGCCAGCTCTCATGGTGTGACGGGCGGTGTGTACAAGACCGGAACGTATTCACCGCGACATTCTGATTCGCGATTACTAGTAACTCCAGCTTCATGCAGGCGAGTTTCAGCCTGTTAATCCGAACTGGAGACTGGTTTTTTAGTTTGGCTCCACCTCACGGTATTGCATCTCTCTGTACCAGCCATTGTAGCACGTGTGTAGCCCTACACATAAGGGGCATGATGATGGGATCATCCCACCTTCCTCTGGTTAGCAGGCAGTCTCTCATCAGAGTCCTCAACAATGGTAGTAACTAACGACAAGGGTTGCGCTCGTTGCGGGACTTAACCCATCTCACGACACGAGCTGACGACAACCATGCGCTGTCACCTTGTCCCCGAAGGTTTCCTCGATTAAAGAGTAATGCAAGGGATGTCAGAGTGTAGGTAAAGGTTCTTCTTGCTTCGAATTAAACCGCGCTCCGCTACTTGTGCGAGTCCCCGTCAATTCCTTTGGACGTCTTGCGACCCGTACTCCCCGGGCGGAATGTAATGCGTTAGCGGCGGCACGGAGGTGTTGAAACCCCACCTGGTATTCGTAGTTTACGGCGCGGACTACCAGGGTATCTAATCCTGTTTGCTCCCCACGCTTTCGAGCCTCAGCGTCAGTTACAGTCCAGAGAGTCGCCTTCGCCACTGGTGTTCTTCTAATCTCTACGCATTTCACCGCTACACTAGAATTCACTCTCCTCTCCTGCACTCTAGATAACCAGTTTGGGTGCAGCACCCAAGTTCAGGCCGAATTCACATCCCTTAATCATCGCCTGCGCTCCTTTACGCCCAGTAAATCGGATAACACTCGCCACCCTGCGTAATTGCCGCGGCTGCTGGCGCGTAGTTAGCCCGTGAAAGCACCATCAGCCAAGGTGCCGTCATTATCTTCCCCAAAGACAGGCTTTACGATCAAAGCCTTCATCACTCACGCGGCGTTGCTGCATCAAGGTTTCCCCATTGTGCAATATTCCCCTTACCGCACTCCCGTAG
+
94.429'0*+/&3.)*/00146',03*3.55$%,+,09/3598;//-50(2501..1$&&(*,'+)$/(),32//00:75776$4))&&,&.0-',,,+.0873643369658754/000337896783.6/2//41350*,-*-13708:.0878:656851800/))(('-./-++,426*,1;89:62.23;;21--)('',-6/0/*,6987*%(-297991;9</001<,2,,-3.*0525204-/,5/-+-/.034/448-/9*'%''*7*))*,(,))')(***-0+*-/,-++/5149427600*'$$'*)&'+2-72.*587:7420+(-/.,%*()3//7720/+/%+$&(*+-.6653+++7,,./-045.-,4-565871-,*(2+//658093-/.975/-*-''#$()*31-./-,)*%%.4+,.43343/**%*%+)++*//-1.202.:99+-.)+*)4/47771-3-1--())*,*-+0/,*2./455:1-&*)+,0/3.2/)(++6/5:)0-)'165152031<783).(*'-)&'1(*/.(0*-'%()/+,((,1$.'7,--00-'(*,++05255149,,.)--759/&345/2((*%'&2*44.5.+-4091.8.)-*,)&,*-.8./95.8-*&0++&2249;7)2&'-1,(*,,**/+2057479.4-&(*44.0704(+-/;3./43995%-,/1;9213.**)*%(&))/'(*-/014.8***/-+-./-,*+++48935/43/08;795:*,:88879484765;:4167.486.*+'%-&1)1/'*+-+/()-558755.0//+'+'')0-4/34:9*/'%#&&***7--0*(*5-03542,,1130121143+)(0,/06-7(*2*$(((*,1+2+',*46*$--.93/.)3+))('$./739/.6/))&''(*'0'%7;6203//16-4,+'($)%',(%%(&%((%')(%'#++%%($%'%()0**(33487/32,-16/13/)0/+*0/5684.57+-1-0,'*&(/46:798:1210&--.062/41,++**-/3/*--0:1/10*%)0*.1-3-,,40866)))$)'&($))-;.,/.4
@7aa36175-5363-433e-8a2c-b3ad127a5a9b ch=142 read=134571 start_time=2019-12-13T08:07:41Z barcode=BC01 runid=2c9cf7bc05858273f10e7d7ec552fc0bd742dc3e
CTGGGAGGCAGCAGTAGGAATTTTTCGGCAATGGGAAACCCTGACCGAAACAACGCCGATGAAGGAAGGTTTTCGGATTGTAAACTTCTGTTATATAAAGGAAGAACGGCTGCTACAGAAATGGTAGCAGTGACGGTACTTCATTAAGAAATACGGCTAACTTCACGTGCCAGCAGCCGCGGTAATACCGTAGGTGGCAAGATTATCCGGAATTATTGGGCGTAAAGAGGGAGCAGGCGGCAGCAAGGGTCTGTGGTGAAAGCCTGAAGCTTAACTTCAGTAAACCATAGAAACCAGGCAGCTAGAGTGCAGGAGGAATCATTGGAATTCCATGTGTAGCGGTGAAATGCGTAGATATATGGAGGAACACCAGTGTGAAAGGCGACGATCTAGCCTGCAATGGCAACGCTCGATCCCGAAAGCATGAGGGCAAATGGATAGATACCCTGGTCCACCTGTAACATTGGTATTACCCTAAGTGTTGGATGTCAAAGTTCAGTGCTGCAGTTAACGCAATAAGTACTCCGCCTGAGTAGTACGTTCGCAAGAATGAAACTCAAAGAGATTGACAGGGGCCCGCACAAGCGGTGGAGCGTAATGGTTTTAATTCGACAACTACAGAAGAACACACAGTCTGTATACTCATAAGGCTCCAGAGATGAAGACAAACTATATGAGATCTGGAGTGGTGCATGGTTGTCGTCAGCTCGTGTCGTGAGATGTTGGAGTTAAGTCCCTGGCAGGCGCAACCCTTATCGTTAGTTACCCTCATTAAGTTGGGGACTCTGGCAGAGACTGCCAGTGACAAGCTGGAGCGGGGATGACGTCAAATCATCATGCCTTATGACCCTGGGCTGCACACGTGCTACAATGGATGGTGCAGGAAGCGAAGCCCGCGAGGTGAAGCAAAAGGCAAACCATTCTCGGTTCGGATTAGTCACAACTCATTTACACCGGAAGGTTGGGAATCGCTAGTAATCGCGAATCCAGCATGTGCTCATTGACTACATTCTCAGGCTGCACCGCCCGTCCACTGAGAGTTGTCTTGCAGAAGCCGGTGGCCCTGCTTCACGCAAGAGAGGAAGGAAGAGCTGTCAAGATTGGGATTGATGATGATTGGGGGGGTGAAGTCGTAACAAGGTAACCGGAAGAATGGGGGCGACGAGCCGTGGGATTACTTACAAGGAGCACCGACAACTTTCGCCTGTATACGTAACTTCACC
+
')072)*+',-.)./*'-(*.55:40090/6531('++-1*++127./)++.%(#%$#$(*-/,-,')*,4:6.65//4.0280,'()+,/6/,.-31*/-01/42.'&&&%&(%+*%*)&(*./.-+)),*./,21/330-+)*3+$))('*++12.2+),*)(*+611831-,+3,'(&')((((+201-/((*0,-+'&+)+*;-+,+(,-)*(*.+85-78)'$*-*&)+*,22294-130-290/-%&).02,1-**0245,4**)-..*-9/(6589&810//)+21-84580+*+*0()-..1*5*/)+,*+,'2(/'3*1,./+//.*&%()042/.25+*++-326765/251-0((/1*-''&+*$&(+'-,0/0/-011%&'*/10--&#%&&&%&$%%)$&*3/*')*)()&')%)+'+.64/))%)(*,4,56-*/.-1,'(%$%(%&)$&&(#($&%$(*(('%+.-+++,(;89:390.088+--/('%*$((&+)5318220()),113745831()))62.330+&$'*))1734-77,-:6:+)%&,)5554+.46/,6,'**,.-*,083391,1-5)),-.5;<*68570())+''&%(%&0,%'$$$&%(')))$$$'(''&()),.-10,6+)+%)'&&(('*'*)%')(,/0&&(%'''''#'.0966725(+55/33288/134577677671-0/1-:/2-&*-321.424,*+,.)))*%&('(3-)+**)*181238539(./&((,(+)0+7;8217711'&'&')//7775..,(((-*''('%%$$%(+-)%))+,775:3233899:+31'*352)0.)'3242.%.**+--.510,-0-,+,,012*,-43.,,('&()&(+*%'-,,/+,(*()-4.)&$-#((+3(*1,,+&+*6320*%#''*)(*.(1--(*.)()$+&''&(')*1)/-(-+.-2+,%(%$&*&(01851.'),)-*+$%'*'(%&$&$#&%%&&%$%'%'$#&$'+*022)./'$%$''*%(,*)**,,$-&'+/,-0052.-.(('$%&%&%,+/./)')&**+(/*('('*//36/0+'%.('21+,0-/.,,..+6.0)*,,+)2,)5,,-3460769,7,2*+(***'&'').0,('(**.+*,.*+0*).&8*()%$'())((('*'())*02*()*($#%$'#$%&%1*)/+'-)%#&#
@3dd58fe8-72a6-4242-ac4f-101cf4b3238c ch=81 read=82872 start_time=2019-12-13T08:07:51Z barcode=BC01 runid=2c9cf7bc05858273f10e7d7ec552fc0bd742dc3e
CCGGTTACCTTGTACGACTTCACCCCTGTCGCAGATCACAAAGTGGTAAGCGCCCTCCGGAAGGTTAAAGCTACCTACTTCTTTTGCAACCCTCATGGTGTGACGGGCGGTGTGTACAAAGGCCGGGAACGTATTCACCGTGGCTTTCTGATCCACGATTACTAGCGATTCCGACTTCGCCAGGTCAGGTTGCAACTCAATCCGGACTACGACGCACTTTATGAGGTCCGCTTGCTCGCGAGGTCGCTTCTCTTTATGCCATTGTAGCACGTGTGTAGCCCCTGGTCATGCGCGTGATGACTTGACGTCATCCCCACCTTCCTCCAGTTTATCACTGGCAGTCTCCTTTGAGTTCCCCGGCCGGACCGCTGGCAACAAAGGATAAGGGTTGCCTTTCGTTGCGGGACTTAACCAACATTTCACAACACAGTGACGACAGCCATGCAGCACCTGTCTCACGGTTCCCGAGCACATTCTCATCTCTGAAAAGCTTCCGTGGATGTCAAGACCAGGTAAGGTTCTTCGCGTTGCATCGATTAAACCACATGCTCCACCGCTTGTGCGGGCCCATCAATTCATTTGAGTTTAACCTTGCGGCCGTACTCCCCAGGCGGTCGACTTAACGCGTTAGCTCCGGAAGCCACGCCTCCAAGGGCACAACCTCCAAGTCGGCATCGTTTTGCGGCGTGGACTGCAGAAGAATCTAATCATTTTGCTCCCACGCTTTCGCACCTGAGCGTCAGTCTTCGTCAGGGGCCGCCTTCGCCACCGGTATTCCTCCAGATCTCTACGCATTTCACCGCTACACCTGGAATTCTGCCCCCCTCTACAGAGACTCAAGCTTGCCATTATCAGATGCAGTTCAGGTTGAGCCAGGGGATTTCACATCTGACAACAAACCGCCTGCGTGCGCTTTACGCCCAGTAATTTCCGATTAACGCGCACCTCCGTATTACCGCGGCTGCTGGCACAGGTTAGCCGGTGTAACTGCCGGGTAACGTCAATGAGCAAAGGTATTAACTACTCCCTTCCTCCCCGCTGGTACTTTACAACCCGAGGCCTTCTTCATACGCGGCATGGCTGCATCAGGCTTGCGCCCGGTAATGCAGCTATTCCCCACTGCTGCCTCCCGTAGGAG
+
,30021,67).',%)'(*7;7150+'#%*-$%&'++**248--12940+'*+173-3,%(())-,;+;/-.129:678::1979*%*+).60).,+-::998997;;5+/++,,/+,06)-,,()*',,+/0..92277.3(*%#$%'%')-0+(**+694354444248.0*),:.7,(+)+4-+%%210-*,'**72:7622737755.*+'(%&,15-55-4-(1+))3/+,..-14/02/0,127276233),,11)*/,-,.-)+2389451/021,,-6::7210-,(%)))))'%()*.1022318:.*167870-/(*-.73+,37811.,*+*345&%+(*(0444(+(,*4.2837943449.1(,6;.-08721.4637+)&&**+/70/.(726602.-''/+505:/.2114113*(()+.426345859585232326842+++,6;8;39-((+*'*%',,3466676035.80&,18-,,,1877456.42842-6-+)$((*7579824-5/++02.+*0+2;352-.////01/.9.()/)+-0346-67+$2225160&(+)*+56<1-+('$%&',,)-*3)**,..)-375-5233,-2-7.4--+,./%*(1*4(4-+46+,+-3/8(7.+6..,/2859+7)3+6775/30347949+%+*/.,0.3.,.&*'&*)(*-...02+)$'-/)&/0/8,'++,2:774626;676267:;69989;967:/,791/868:7<545;./1,0-.3737-2)*+888885265758;9/,,,&%0&().6082.0(8.83628/,')*%%+((()+762.6(+/3*-.*(/,11'')*)+&2227)/7/:(%(5*$+/,2)064,)&(,/00(#*../1-1.0323223331.+20+&1.22*'*+37/;-1**+,6-6//-*-+,0)-../,10.5:73141/++2),)'++05.6+..1+)1$'#$%-#&&$%&-#%+,.85963/&408/*1-1204,*/',.+.+0-3*)551--.-*(,*,14.*..(//)&(-*760789<:7713,21/***,68884688088304*0007-,(%&%&$'%$%&&+1000)$%%%'%'+/*12,+1.7--*
@d9104532-7b8e-49d3-a806-61d06d1e9ea6 ch=191 read=164143 start_time=2019-12-13T08:08:03Z barcode=BC01 runid=2c9cf7bc05858273f10e7d7ec552fc0bd742dc3e
CTCCTGCAGGAGGCAGCAGTGGGAATGCTGTGGAAGCAAGCCTGATGCAACCATGCCGCGTGTTATGAAGAAGCTTCGAGGTTGTAAAGTACTTTCAGCCGGGAGGAAGGGAGTAAAAGTTAATACCTTTTAACAGTGACATTTTCCCGCAGAAGAAACACCAGCTAACTCCGTGCCAGCAGCCGCAGTAATACGGAGGTGCAAGCGTTAATCCAAGTGCGGAAGTAAAGCGCACGCAGGCTGTTAAGTCGATATGTGAAATCCCAGGCTCCAACCTGAGAACTGCATGCTGTAAGCTTGAGGTCTCGTAGGGGGGGGTAGAATTCCAGGTGTAGCGGTGTTGCGTAGAGATCTGGAGGAATACCGGTGGTGGCCCTGGACGGGCAACTCAGGTGCAGCGTGGGAGCAAACAGGATTAGATGCCTGGTAGTCCACGCCGTAAACGATCGACTTGGAGGTTGTGCCCTTGAGGCGTGGCTTCCGGAGCGCGTTAAGTCACGACCGCCTGGAATACGGCCGCAAGGTTAAAACTCAAATGAATTGACAGGGGCCCACTGCAGCGGTGGAGCATGTGGTTTAATTCGATTACGAACCTTACCTGGTCTTGACCTCCACGGAAGTTTCAGAGATGGTATGCCTTCGGGAACCGGCGGCA
+
()55-(2%01*+//024-/313,***'+),.01(&%)+0).9034*('*&0+6335/'&&&&3)*,247--0++*,))&2-56,/191)*++.5/+%,)')2,(-+),(//%()088-,,1/0.028130,+**'%)'((#*&'&).*(-)'/,$/---.05+*...-*,072568;52/-)1*$$#%$'*)+20.**'&&())(*/.90;07%'%&*%&&'&%$',03*./1,/,/%'((*,+8-4,34&((,,*-(*26)3/)%()++7'0(2/.'$''5-784-,%)+,.0)')(')'(*./3454-3*50972+0+'+,*-+))2423(*./+50'$$%$))%%''+0119**.),5-*/'(*(**%',+6.*-2+,+-(('$'&,*/588.....9442++,05,5--.(4+%(*)'+*),5977365)+-/514495*)%'',,,2/3/216384,+/0++00/143-:0300-1)-+,*-'**.50/-1+')*,;1,34377/,1*+-410..1'1*3/074*0163.-*'$((3758)466*00)$*()('))(/-2,+-,232')+,02*/,0)(%'$%&*,+*-1-+18,0)+*.+(((%+//'*+-+/,08,)))+,-20))*,,34021+893+8+&'*''%%
@0aa90bcf-85fe-40dd-ac2c-ccac9ec5dcc4 ch=189 read=155197 start_time=2019-12-13T08:08:08Z barcode=BC01 runid=2c9cf7bc05858273f10e7d7ec552fc0bd742dc3e
CCGGTTACCTTATTTACGGCTTCACCCCAATCCTCAATCCCACAGCCAGACGGCTCGCTTGCGGTTGGGCGCGGCTTCGGGTGTTATCAACTCTCATTGGTGTGACGGGCGGTGTGTACAAGGCCCGGGGAACGTATTCTGCCGCGACATGCTGATTCGCGATTACTGGCGTTCCAGCTTCATGTAGTCGAGGTTGCAGACTACAATCCAGACAGAATGGTCTTATGGGTTTTGCTTCACCTCGCGGCCAGCTTCCTCTGCACCATCCATTGTAGCACGTGGAATGCGCGGGGCGCGGTAGTTGTCGCCCTTCCTCCAGCTTGTCACTTTAAGCGGTCGCTAGAGTCCTAACCGTAGTGGTAACTAACGATAGGGTTGCGCTCGTTGCGGGACTTAACCCAACATCTCACGACACGAGCTGACGACAACCATGCACCACTGTCTCATATGGCTATCTCTCTCCATCTCAGACATGAGTATGTCAAGACCTGGTAAGGTTCTTCGCGTTGCTTCGAATTAAACCACATGCTCCACCGCTTGTGCGGGCCCGTCAATTGCGGGGTTTTGTTCTTGCGAACGTACTACTCCAGGCAGGCACTTATTGCGTTAACTTCGGCACTGAACTGACATCAACCGCGGTACTCATCGTTTTACGGCATGGACTACTAAATTATCTAATCTGGCGCTCCCACTTTCCGGGACTGAGCGTCAGTTGCAGGCAGATCGTCGCGCCTTCGCCACTGGTGTTCCTCCTTATATCTGCATTTCACCGCTTCACACGCTGTTCCACGGTCTCTCCTGCCTCTAGCTGCCTGGTTTCTATAATACTGAAGTTAAGCTTCGAGCTTTCACCAGACCCTTGCTGCCGCCTGCTCCTCTTTACGCCCAATAATTCCGGGATAGCGCTTGCCACCTACGTATTACCGCGGCTGCTTTGTGGCACGTAGTTAGCCGTGGCTTTCCTAATAAAGTACCGTCACTCATTTCACCATTTCCTGTAGCCCGCCGTTCTTCCTTTATAACGAAGTTTGCAATCGAAAACCTTCTTCCTTCGCGGCGTTGCTCGGTCAGGGGTTTCCCCATTGCCGAAAATTCCCTACTGCCTCCCGTAG
+
92,,3.)))++(,96+-0+03:66/76+-,+,----:.10))(('-+++-/)()'(#%'()+2416-1+*$'+3.003(65441:211-+-..01'5(.+9210680::4,420.+*)**-1435)*-+(%'.-13631,-0;567979;;;;;98:6-.1)2-,-,)*)&%+,(+%*.615543*/20-*++,6%2%3*100/233./&*$&&')+4498/4../8;94<<.(-9.:85:44(),*)%)&,.6-2*,.6667;;;8632;**,.,)%%$&&)(*%'&&((0)&%%'+-)),('&%$(+)-515(0/(*()+(-.(*)))'&&%'&&#%%***+.-/($(%&%#%&'0155131')2.../-2022;573677088,-)6310110.//).**+,.))')*5535'&-&*+*-/-94)4:18,+),.'(%&-.24.0,,'.,0.24430/--+(***+$'%'#&(%)+,958953144964+)*0--0966;;::09/(.384+-(/&58498-*-0.44--,.0.0-7,..5+3,27,(00+'*&&%(/.-+4-%%&+0.80*&')(,./..,,+1+*352'()*$'+,(5)&)&)0*-')((&$$$(+22//%&'7'('&&-)'(&+')*+,276/47:-./052(*-3269673-%'%0*6534920*(&%()*2/)&,-94/-19832.1310)*&(+5;55*+.1(*-52231*,'-/26448:10788:::650-0'*(),2225-0&+170*,,),5+,**)-((%&/6/-$%&$))0---.('+/----&&%'*,0289<4/'$(($('1/-.)*0:/0&-.4+))%%&*)*$''%&-,/)))$''&(,&'((&()-5//111/5-73+0,,,-,7//,0,)((&)%$&%&,--0714754317/2;02.:/,+,.+-)'*)(*213254;3349577:25:8-('&.).41,0-2765-%&(+%%%%)',5+/:607542/)+4*,9;898*.+.)-7,+*3,,))**.;/%-/7/-(,327198;78<888<92212..-82239+919%,97:3;/0682(*.,990024.221:-(&((&,))/3*+110
@de1272db-2483-4410-9400-7bf0a52370b5 ch=321 read=55689 start_time=2019-12-13T08:08:19Z barcode=BC01 runid=2c9cf7bc05858273f10e7d7ec552fc0bd742dc3e
TTGGTACTTCGTTCAGTTACGTATTGCTGGTGTGAAGAAGTTGTCGGTGTCTTTGTGTTAACCTGCGCCTGTCGCTCTATCTTTCCGGTTACCTTGTTACGACTTCACCCCAGTCATGAATCTAAGTGGTAAGCGCCCTCCCGAAGGTTAAGCTACCTACTTCTTTGCAACCCTCCCATGGTGTGACGGGCGGTGTACAAGGCCGGGAACGTATTCTGGCGACTCCTGATCGATTACTAGCGATTCCGACTTCATGGAGTCGAGTTGCAACTCAATCGGACTACGACGCACTTTATGAAGGGTCGCTTGCTCTCGCGGAATCGCTTCTCTTTGTATGCGCCATTGTAGCACGTGTGTAGCCCTGTGTGGTCGTAGGGCCATGATGATGACGTCATCACCTTCCTCAGTTTATCACTGGCAGTCTCCTTTGAGTTCCAGCCCGGACCGCTGGCAACAAAGGATAAGGGTTGCGCTCGTTGCAGGACTTAACCAGCATTTCACAACACGAGCTGACGGCTGGCCAGCGCACCTGTCTCGCGGTTCGAAGGCACCAATCCATCTCTGGAAAGTTCTGTGGATGTCAAGACCAGGTTCTTCGCGTTGCATCGGAATTAAACCACATGCTCCACCAGCATTGCGGGCCCCGATCAATTCATTTGAGTTTTAACCTTGCGGCGTACTCCCCAGGCGGTCGACTTAACGCGTTAGCTCCGGAAGCCACGCCTCAAGGGCACAACCTCCAAGTCGACATCGTTTGGCGTGGACTACCAGGGTATCTAATCCTGTTTGCTCCCACGCTTTCGCACCTGAGCGTCAGTCTTCGTCAGGGCCGCCTTCGCCACCAGTATTCCTCCAGATCTCTACGCATTTCACCGCTACACCTGGAATTCTACCCCCCCTCTACGGACTGGCTTGCCAGTATCAGATGCAGTTCCCAGGTTGAGCCCGGGGATTTCATCTGACTTAACAAACCGCCTGCGTGCGCTTTACGCCCAGTAATTCCGATTAACGCTTGCACCTCCGTATTACCGCGGCTGCTGGCGCAGGTTAGCCGGTGCTTCTTCTGCGGGTAATCAATGAGCAAAGGTATTAACTTCTCCTCCCCGCTGAAAGTACTTTACAACCCGAAGGCCTTCTTCATACACACGGCATGGCTGCATCGGGCTTGCGCCCATTTATTACAATATTCCCCACTGCTGCCTCCGTAGG
+
$$%&+''/7//2;;587;5645113/0/2..*()0-),*(.10-.+1--344;80+,1+0.392)+%(-//139998567099*1,)/,9-/738018(+(%'*0-+156--..646417*(%'(++-1.21,./0;2+/1,*..**-844&0/,-+'(*,9022+(+*(01+)/4,.2320-**-93/*(*++,-0796/635%1,'2106,2('(,+)(#&,.+,-032,-093134358679531/0193476,))**..107/0.2124(7,4-6/0*&'+-/,0*,.7802.0(*)**-,.1,+,,,-/)++-)*-.249587035/)/034779;31:/-,/.-.00350-//1<00,++,-234(1,+578:7722.,,()/01344*/(+05;5614+.1;../4220311,778693.9-+,68250'+2+),+)20./34:9322/7(4-9932-412:37588752900&290.3.1++&'$.,-66/.32/3/2)'1711-,-*&%$%&'&'&&'(460221*0.0*14-5&'+),/-+)8.997789.7.1-+-)&&)(++01:89698513575*0).56661,*+.322179/).&/&1:39:/.///431+).*&(('-)*+))1/98-)*+,.60;404:5-),19<-5:5-7--+6./,,+,,957+*48616111422617,+)(2,--995/3-+.'*,,235:76-,(25+-0086835*+*-02389597+0+&).,/78;7744891840102588<776553<724/7:2+1///:31.1*5864-)*./88::9:<:783).63.6((,.6479;8:;(6667;68-2&'&223:99998854931+,3,--,-019152535449583423./24757-+%(&$(')5+0*((.-55756988399<-7.*+0+2*)/05+/69-+0:621210/..,/050.3106''**+-.814--*1.,--94,+'*),,:84135:091/-5/-,(/4-3736.1/-32-,1-0186705,)-**-1.--39.65,-.;.89+**)*(+))+000:4447548*,,)-/2--)-/')0331::7),13162,0-+/3.&1,4,3-)+3/5062847;:44,-(*'*+,1441:2326065&3/23:24-57+*.5,+-4-0.:554:169-+-,*+'$'+)18,/./'
@ec146e69-3c61-4cfb-95f0-7a7394131ec5 ch=90 read=85488 start_time=2019-12-13T08:08:17Z barcode=BC01 runid=2c9cf7bc05858273f10e7d7ec552fc0bd742dc3e
CGGGAGGCAGCAGTGGGGAATATTGCACAATGGGGAAACCCTGATGCAGCAACGCCGCGTGAAGTGATGAAGGTTTTCGGATCGTAAAGCTCATGCCTTTGGGAAGACCGGCGGTACCCAAGGAGGAAGCCACGGCTAACTACGTGCCAACAGCCGCAGTAATACGTAGGTGACGAGCGTTATCCGGATTTACACTGGGCGTAAAGGGCGTAGGCGGATGATTAAGTGGGATGCCGTACCCGGGCTCAGCAGGTGCTGCATTCCAAACTGGTTATCTAGAGTGCAGGAGAGGAGAGTGGAATTCCTGATGTAGCGGTGAAATGCGTAGAGATTAGGAAGAACACCAGTGGCGAGAGCGACTCTCTGGACTGTAACTGACGCTGAGGCTCGAAAGCGTGGGGAGCAAACAGGATTAAGATACCCTGGTGAGGTCCACGCCACCAAACGCGATGAATACTAGGTGTGGGGTTTTCAACACCTCCGTGCCGCCATAACGCATTAAGTATTCCGCCTGGGGGAGTACCGGTCGCAAGATTAAAACTCAAAGGAATTGACGGGGACCCGCGTGGCAGGCATGGTTTAATTCGAAGCAACGCGAGAACCTTACCTACTTGACATCCTTGCATTGCAATCGAGGAAATCCCTTCGGGGACAAGTGACAGGTGGTGCATGGTTGTCGTCAGCTCCGTGTCGTGAGATGTTAGGTTAAGTCCCGCAACGAGCGCAACCCTTGTCGTTAGTTACTACCATTAAGTTGAGGACTCTGGCAAGAGACTGCCTGGAGTTGGCACCAGGAGGAAGGTGGGGATGACGTCAAATCATCATGCCCCTTATGTGGCGGGCTACACACGTGCTACAATGGCTGGTACAGAGATGCAATACCGTGAGGTGGAGCCAAACTTTAAAAACCAGTCTCAGTTCGGATTGTAGGCTGAAACTCGCCTACATGAAGCTGGAGTTACTAGTAATCGCGAATCAGAATGTCGCGGTGAATACGTTCCGGGTCGCGTACACACCGCCCGTCACACCATGAGAGTTGGCAATGCCCGAAGTCCGTGAGCTAACCCGCAAGGAAGGCAGCGGCCGAAGGTAGGGTCAGCGGTGGGAGTGAAAATCGTAACAAGGTAACCGG
+
6-98-.1.+-../66.,),2.+/,*,*-.3045,').*08)(-/365111145246216,,--(-,-+*+/-20770-.:677618-&%&&.&**,.-79281-/,)(%&%,(0.0,92,1+-'-*-.*,-*,..,,1.1/-..16775+-+-0)+-&-,-&**5101222246)(,.1360/2*)-'/2+)*)+.69898679-/3636::8;98;644/2041159<96-*&%%(*-50.6789;/*0&3874764415:-6.9788882801102.1122817*(*(/7*)*++4-8,7)3(%$&050...1::046/*+-.,,**))0-&064857:3-.,(*++2/,,)&(*++,,,,+88;6777876120/046822./,..)())),.34)/.&)+/937,6/)1+3*-/7368()/1,+*///0.+--8931619-,''%(*,3:9844&44468496,*98-6*5.14425712228465(**/01401848+2..085*.889;80+()+*.*2/.00332.,301;;506878-4-326366719;633;60032*+(%-.)+/.*33./.9:8116&2.*.,)&)(-537.3-+*%%&+)004366$&%%'+03,+,/-/(((''-,'*:/-6/.084*'&$&$%'(*.1-**2*-67795.-00270/-..10-15998978583-5,'576;553738)*0165-++.++11177,5135050/./8,--06888;63+4,,)22277703)'*)&()*23325--0'(.)%$%%+-225..2,5,6/125,13543-,),,/*03;98:6.3,+,7010060.(42.21-++'+,.39:89:;:7931---.2('))*9790.*)+*00/,+.+06+,--075..22+473.,-+*+-09*/5.-2-/-7---14*'*-7..08454/02/21*,)*,-2+)0+++50//-++,,.-(3)--*+2--3902.5453;300+0,.&'241/))()*+*+*.620;3014,,*--4422)%,,6.5-195&3,*(')(*+,./5820)++,32++.*,)&%%&(&0,3,5,.+.,/,'*+.,-*--,)2-5)$&((335+./15-'$%%+).059767
@5aa97f4b-b240-4bfe-99a3-52e99a7b2eaf ch=263 read=67704 start_time=2019-12-13T08:08:30Z barcode=BC01 runid=2c9cf7bc05858273f10e7d7ec552fc0bd742dc3e
CTCCCTGCAGGGAGGCAGCAGTAGAAATTTTCGGCAATGGGGAAACCCTGACCGGTAACGCCGCGTGAAGAAGAGTTTGGTTGCAAACTTCTGTTATAAAGGTGGCGGCTACAGGAAATGGTAGCGAGTGACGGTATGCTGACAGAAAGCCACGGCTAACTACGTGCCAGCAGCCGATAATACACGTAGGTGGCAAGCGTTATCAGGGTATTAGGCGTAAAGAGCAGGCGGCAGCAAGGGTCATGGTGGCACAAATGCCCAACTTCAGTAAGCCATAGAAACCGAGCAGCTGCAGGGAAGAGGATCGTGGAATTCCATGTGTGGCGGTGAAATGCGTAGGAGTATATGGAGAACACACACTGGTGGCGAAGGCGACGATCTGGCCTGCAACTGACGCTCAGTCCAGCGTGAGGGAGCAAATAGAAGTTAAGATACCCTAGTAATGAGTCCACGCCGTAAACGGTACTAAAGAACCGGTTATGGGGTTCAGTGCTGCAGTTAACGCAATAAATTATAACCTGAGTAGCAGAGTACGTTCGCAGAATAAACTCAAAGGAATTGGCCAGGGGCCCGCGCAAGCGGTGGAACATGTGGTTTAATTCGAAGTAACGCGAAGAACAGGTGCGGCATAAAACCAGAGATGGAGAGATAACTATATGAGATACCAGGTGGTGCGGTTTGTCGTCAGCTCGTGTCGTGAGATGTTGTTAGAAGTCCCGCAGCGAGCGCAACCACTTATCGTTAGTTACCATCATTAAGTTGGGGACTCTGCTGCCAGTGACAAGCTGGAGGAAGGCGGGGATGACGTCAATCATGCCCCTTATGACAAGGCTACGATGCTACAATGGATAAAGGGTGCAGAGGAAGCGAAACCGCGAGATGAAACAAACCATAAAACCATTCTCAGTTCGGATTGTAGTCGCAGCTCGACTACATGAAGTTAGGAATCGCTTCGTATCGCAGATAATGTCATGATGAACCCGTTATAGGCGCATACACACCGCCCGTCACATGAGTTGATAACATGACCGGTGGCTGCCGCAAAGAGGAAGAACTGTATCTAAGGTGGGATATTGGGGTGTAGTCGCCAGCAAAACCAGCGG
+
',-4''&)%.3,$%*)&')*+/,*)&(()*,+.(6'&'-00'*/)07((*+3/-.-7:713:343543.+-)'&%-*(%*&)*''-0,06230/,**,,))'$((',+21,1&,+,.,---,(((&%&'(''&#%$%#$&#$%%&,3,*/0,.+3032632/1./,-++',+)./'&,2--,,'+,//./-6:77:5652700/&/($*(/2&+(&'-.9((&&('02/*.0..1-+/743-$%('$'')')&'%$#&%%%'%%(+%+*30'//.0.)43)2,)'(/'&'&&&%,/)'$'(,+-.-*-*,.,/51933,/''%*',.-/1:7222**%-''$'+,/34./*(-++.,-)+(&*,-2.,,/*2/5770121/201*%%'&'+(,).)&-.+0,.(&%$%%%&)/.&**79:/'&&$''/''%),'30,,%.,1,,'%%)1.*1267558;-((%'&++-3)&))'%&$+#$$(,,**3.++0%-//2/.430./)+-,,45&)**()(0+0-+&'''(&&'&',.2687%-(&)-,2992682.+'')')&($2)%*56+66*&)$''*(+2987:1',&)'(-165(%/(:,&'($',1320-12*,*)&-*2,-*%&$%&.1)(0++*(()+.)&&&)11'))*,,+).,-1),''1)&(%$$$'&+45-/37780/13325554342/22515/)'()$*)).-6,**%((&&23035473*,0/11.-.0(*/)').*1750716.2518;12/)('&%/')32344469:25558/06.5063-)33/-*,,*--1-*033,+'%$'&(*22.'')&&%&(**-*(&&*.200)&&(-&'(,)*(**(+-*.*'&*,&&',.--++&('(&'+5,01)+3851,3-/1&+-&,+33(3'.,&&%--2%'&%'*.'().,-+-,--,.1'&&),,/)))'$&(')+*+(*-'&%%%--)*-,.(*)')('+2(+%(&%$(%(*-,.-19527,,,+(($$)')'/,,*20-$$%%/+486550-)''&)*,)'&*).3*''%%$$%))&%&((++1($%$*)()50.-)*(,,($$,$0).-,-(,$3*1
@f16facde-20af-4611-a069-cb2dfcd5d6fa ch=153 read=91985 start_time=2019-12-13T08:08:40Z barcode=BC01 runid=2c9cf7bc05858273f10e7d7ec552fc0bd742dc3e
TTGATTTACCTTGTTACGACTTTGCCCCAGTCAGTCTGATAGTGGCGCGCCACTCGAAAGTTAAGCTACCCACCGCTTCTTGCAGCCACTCCCATGGTGTGACGGGCGAGGTGTATTTTCGGCCCAGGGAACGTATGCCGTGGCATTCTGATCACGATTACTAGCGATTCCGACTTCATGGGTCAGGTTGCAGCAGACTCAATCGGACTACGACGCACTTTACAGAAGGGTCCGCTTGCCGGTCGCTTCTCTTCTTATGCGCCATTGGCACGATGTGTAGCCCTGGTCATGGGGGCCATGATGACTTGACGTCATCCCACCTTCCTCCAGTTTATCACTGGCGGTCCTTTGGAGTTCCCCGGCCGGACCGCGCCCGCA
+
/&(&,4,%+0/7109---+*))%#*)&$'&'(#&&*('',&+/(/-+,)//*-.)'/,'')+.*'')%+,&#'((*.-,,,')(%-/&(*/7'*:7.+)'((,'()'&%).**+'&(&'$&''++&,0*%#)%%'**14/*(()'2*+),//.%('*/0-/,+*+-48/4))(3486(+*(()*$'$0-'(%)**357880;18'2+3+(-12322/-.4/'&&&,&'0318,*)'$%&$%(&('*.0:70/5%(''),/.07-:()%%$((*,,(&$''-12*,577+3.+00)26//,-/,+'((+,58::6,5-*(0316:8.0)*+1:,+,+')*..)(((*'(1),(&)20620+*/3/7:/71*)#&%'$%$
@044b09aa-6041-4bac-ad15-c29b7c0870f1 ch=294 read=101681 start_time=2019-12-13T08:08:35Z barcode=BC01 runid=2c9cf7bc05858273f10e7d7ec552fc0bd742dc3e
CCGGTTACCTTGTTTGACTTCACCCCAATCATCAATCCCACCTTAGACAGCTCCTTCCTTGCGGTTAGGCCACCGGCTTCGGGTGTTATCAACTCTCGTGGTGCTGACGGGCGGTGTGTAAGGCCAGGCAGCGTATTCACCGCGACATGCTGATTCGATTACTAGCGGTTGCTTCATGTAGTCGAGTTACGGGCTACAATCCGGGCAAGAATGGTTTATGGGTTTTGCTTCACCTCGCGGCTTCGCTACCTCTACCATCCATTGCGGCGTGTAGCAGCCCAGGTCATAAAGGGGGCATGATGGTTTAACGTCATCCGCCTTCCTCCAGCTTGTCACTGGCAGTCTCGCTAGAGTCACAACTTAATGATGGTAACTAACGATAAGGGTTGCGCTCGTTGCGGGACAACCCAACATCTCACGACACGGGCTGACGACAGCCATGCACCACCTGTATCTCATATAGCTATCTCTCCATCTCTGGAGCCTTTATGAGTATGTCAAGACCTGGTGGAGTTCTTCGCGTTGGCTAAAGATTAAACCACATGCTCCACCGCTTGTACGCGGGGCCCCGTCAATTCTGAGTTCATTCTTGCGGGCAATACTACTCAGGCGGAGTACTTATTGCGTTAACTGCAGCACTGAACTGACATCCAACACTTAGTACTCATCGTTTACGGCGTGGACTACTAGGAGTATCTAATCCTATTTGCTCCCCACGCTTTCAGGACTGAGCGTCAGTTGCCAGGCCAGATCGCCTTCGCCACTGGTGTTCCTCCATATATCTACGCATTCCACCGCTACACGCTTAGATTCCACGATCCTCTCCCTGCACTCTATACGCTGCCTGGTTTCTATGGCTTACTGAAGTTAAACACCAGGCTTTCACCACAGACCCTTGCCGCCTGCTCCTCTTTACGCCCAATGAATTCCGGATAACGCTTGCCACCTACGTATTACCGCGGCTGCTGGCGCGTGAACCGTGGCTTTCAATAAAGTACCGTCACTCGGCTACCATTTCCTGTAGCCGCCGTTCTTCTTTATAACAGAGGTTTACAATCCGAGCCTTCTTCTTCACGCGGCGTTGCTCGGTCAGAGGTTTCCCCATTGCCGAAAATTCCCTGCTAACACTCCACGTAGGAG
+
86,).1).417.3:7/349871637*1,./3:91:265*(.%-'(*2/(*++.0155/0.,-,117'-132-/,*,)-4-(/(,(-,,,1.6.//331504,,',)//.66/0,***&&(*)7/9$)*((&)',-/<7452+..24565385+2)'(#(()21.+,+&/,(*.-821/14136-,.40-/'.%.01.4.+3())%'%&)*0-1229:-52<.9:;2%)+:2.05,001(0./72*)+$,/*+-'0/075,$&/+*'%''*+-,+)))51+&.)*,4052*+0640//,+*+0-17)&')*667754,/86192+./,-.-6/,,+,)-/+*,-0()**.&'''*-)),,-1406/--..8543./3/0,+,-*'*/+8/.,..2326.**0+*)'3*9--*64661+%((*,&/*&0.777651.-&/.3+*+)-.*.0.0344245/0/11,./6655406/./8757:3-/41284)''%'**,'*,)+*/0811(-76/02<858,)+,,30,*)'/*(,017;:;912127879.-4.)),+*-')&&(0*'-13-*+4162,/$%&,04--/4460('*/3.3+-)751122)00-%*)&+'+.1)0)**/-708/741.11./0,,(*&'(6262)2)*&+,2,0/34579;87.;-))-/,++19,5)+15/30*)-,.667;60-,+,7.*+-446/,/++.:./&166540(*))+--.12,0''..*-/.,,-***-)(&*)(+./4,.1<7555-,,,1788961),+.53-(4.3140/*-(&$$&&,-220,-,.00(())15),45+-)*&%&%+-,*,/73473:-,&')&'&*++-31..,/814'-%'&',.++2..,-,)+-148915.+,&%.0,...68055;:23*/*&+1,&-(2-1*6.7/2*,)-3.,55+)-),-,--5.+18-/41117607/*'&&%%%3110415)'&)(,1.394.2/44112*-/5(7*2)30+4;337..,-('&%.-45;7622*70.-6,1),'++,4:*07;760)*',//5161*0)(%+*-,5//2311793;67.-',0*8-/892%,))3832:872.51(%$&&++.+-02,%('-+-()$
