# Supplementary material for: De novo species identification using 16S rRNA gene nanopore sequencing
Source: PeerJ. 2020 Oct 21;8:e10029. doi: 10.7717/peerj.10029 (PMC7585375; doi:10.7717/peerj.10029)
Supplement: Supplemental Information 2 — Contains raw reads. [file peerj-08-10029-s002.zip › pass_fastq_runid_2c9cf7bc05858273f10e7d7ec552fc0bd742dc3e_271.fastq]

@aeafe342-fcb1-46f3-adbf-0b131ccf2879 ch=211 read=79488 start_time=2019-12-13T08:08:50Z barcode=BC01 runid=2c9cf7bc05858273f10e7d7ec552fc0bd742dc3e
CTCCTACAGGGAGGCAGCAGTAGAAGGGTACACGCACAAACAATGGAAACCCTGACCGAGCAACACTGCCGCGTGAAGGAAGAAGGTTTTCGGTTGTAGCCGGCTTTGTTTATAAAGGAAGAACGGCGTACAGGAAACTGACCAGTGACGTACTGATAAGCCACGGCTAACTACGTGCCAGCAACCGCGGTGGTAATAATACGTAGGTGGCAAGCGTTATCAGGAGATTATTGGGCGTAAAGAGGAACGGGCGGCAAGGGTCTGTGTGGTGAAGCCTGGAAGCAACTTCGGTAAACCATGAAACCGGGCGGCTAGAGTGCAGGAGAGGATCGTGGAGTGTAGCGGTGAAATGCGTGAATATATGGAGGAACACACACCAGTGGCGAAGGCGACGATCTGGCCTGCAGCAACTGACGCTCAGTCCCGAAAGCGTGGGAACAAGTTAGATACCTAGTAGTCCACGCCGTAGCAAACGATAGGTACTAGTGGATGTCGAAGTTCAGTGCTGCGGTTAACGCAATAATAAAGTGCTCCGCCTGGAATAATTACGTTCATAAGAATGAAACTCAAAGATTGACGGGGGGCCCGCACGGTGGAGCATGTGGTTTTAGTCGACAACGCGAAGAACACCAGATGTGACATACTCGCCTGAGCTCAGAGATGGAGGAATAGCTATATGAGAGACCTACCGGTGCATGGTTGTCGTCGCTCGTGTCGTGAGATGTTGGGTTAAGTCCACAACGAGCAACCCTTATCGTTAGTTACCATCATTAAGTTAGGGACTCTGGCAGACTGCCAGTGACAAGCTGGAGGAAGGCGAGGGCGGGCGAAAATCAAATCATCATGCCCCTTATGACCTGAATACACGTGCTACAATAAGATGGTGCGGGAAAGCGAAGCCGCGAGGGTAAACAAAACCCATAAACCATTCTCGGTTCGGATGGTGTTATGATCTCTGCAGCTCGACTACATGAAGTTGATCGCTAGTAATCGCGAATCAGCATGTCGTGGTGAATATACGTTCTCGAGGCCTTACCGCCGTCACACCACGAGTTGATAACACCTTGAAACCGTTAACAAGGAAGGAGGCTTCATCCCAGGTAGGATTGATGATTGGGGTGAAGTCGTGGCAACAAGGTAACCGGAAGG
+
((/)&%)&*4)%(1*)-/')-('(&*,%%$$$(%)''(**)+-./+*,+14+*++4*+('%-+-$*&&+*&%&(().*-+1)+++)-.,+/*-.+$%$&&'(.(*0.*/7,,.+/-*1*803893960001%)(((&*),,.)%))*'%$#"%&'(+13-/4)0%0/,.1-112/7388/.0/(0200*//.,',,*+%%&)).+0,,,--*'&&(18433(*)'%$-*/.406651.08,'(+*'$'(.-+&*)1+.4620/-)'&(%)'-+&-0.0)+)',+,+1/6+/402&-0)*''10-5*344%)'&'&&)-.0%3/**+.4113.,.+&'((*&'(*/22091--/2/((')%/+055+.(,***,(,+/5/110.,+-.16474/..-+(-0281-.(''(&(),-/-,+*$((+(*)*32+,/4-+'((0/**)5)'())-/+()+,,23+(*/65))%$&),,645,%(('*03**+,,*,(+,(/+*489+4310-/-0,--*1,.013-/..06-).&+,/4)+)&&%&$($$(**..1;8-.,1*(/-.06,+..+,(%*+022303.16+043+.-)'%'),($,$0&'(*133'($'&%%),847.,,*$+),(*/$)+)'-(*+,*&*&)&'%%%%'')9++,..153++((*+*(./-,,+((&),-4/+,3,3+(($%+*3+6*+,23*%%&*-4024+5/0288/6/1*0+9,/(++*().13+)),*'/-')*),0.3/''08014)+''+1/7+05&.5,(+/+)'+&&&))/./-+/3352.1)*.1.,/,*1)(&'&+((&(($#$')*&'+-54022798:063.''(&))(,(&%%*,+*&''+6775.9--))+*5+)**(*/*-.,)*)++(-345(&10)'-/)(59:6450)'.2.,063930.)---,(1&2,/,'/('')*,,-,-/1.%./25874/.(+(('&)&&$#&%&'&%,-712)0/2635.(--./-,)'(&&'&&*+/(0)-(-(-(%(&1%(%%&/*-*'*($))0+',+3225/00174&*$##'+0++2&)*'''-+&)*1'(%'&'*(+,-,0)',..*.3*..+,,---3.794.,0*').+.%''*./))+-+/8136/.0%'
@1263e77a-fded-4262-83c9-b578a56570ce ch=439 read=76256 start_time=2019-12-13T08:08:48Z barcode=BC01 runid=2c9cf7bc05858273f10e7d7ec552fc0bd742dc3e
CCGGTTACCTTGTTACGACTTCACCCCAATCATCAATCCACCTTAGACAGCTCCTTCCTTGCGGTTAGGCCACCGGCTTCGGGTATCAACTCGTGTGGTGTGACGGGCGGTGTGTACAAGGCCGGGGAACGTATTCACCGCGACATGCTGATTCGCGATTACTAGCGATTCCAGCTTCGTAAGTCGAGTTACGGGCTGTCGAACTGGGAGAATGGTTTATGGGTTTTGCTTCCTCGCGGCTTCGCTTCCCTCTGCACCATCCATTTGTAGCACGTGGTAGTAGCCCAGGTCATAAGGGGGGCATGATGGTTGACGTCATCCCGCCTTCCTCAACTTGTCACTGGCAGTCTCGCTAAGTCCCCAACTTAATGGTAACTAACGATAAGGGTTGCGCTCGTTGGGACTTAACCCAACATCTCACGACACGAGCTGACGACAACCATTCACCACCTGTATCTCATATAGCTATCTCTCCATCTCTGGAGCCTTTATGAGTATGTCAAGACCTGGTAGGTTCTTCGTTGCTTCGAATTAAACCACATGCTCCACCGCTTGTGCGGGCCCGTCAATTCCTTTGAGTTTCATTCTTGCAGACATGCACTACTCAGGCAAGGCACTATTGCGTTAACTGCAGCACTGAACTTTGACATCAACGCCGTACTCATCGTTTACGGCGTGGACTACTAAGGGTATCTAATCCTGTTGCTCCCACGCTTTCGGGACTGGGCGTCAGTTTGCAGACCAGATCGTCGCCTTCGCCACTGGTGTTTCTCCATATAATACGCATTTCACCGCTACACATGGAATTCCACGATCCTCCCTGCACTCCTGGCACCTGCCTGGTTTCTATGGCTTACTGAAGTTAAGCTTCAGGCTTTCACCACAGACCCTTTGCTGCCGCCTGCTTTCCCTCTTTACGCCCAATAATTCCGGATAACGCTTGCCACCTACGTATTTATTACCGCGGCTGCTGGCGTAGTTAGCCGTGGCTCTAATAAAGAAGTACCGTCACTCGGCTACCATTTCCTGCTTGTATACGTTCTTCCCTTTATAACAGAAGTTTACAATCCGAAACCTTCTTCCTTCACGCGGCGTTGCTCGGTCAGGGTTTCCCCCATTGCCGAAAATTCCCTACTGCCGCACTCCGTAGG
+
-+/30;045450/7*-.-892///77,/,/0500/8/6/(-,40%,(**++,.46983.4//0/41*/77:12514./71**')&'()$')/*20+...-/017+1855623*)*)*250424,3/)*).6779;746:3668457-475178:63.*+3-202141.1./*)%),5/%-$(&)711.8-'/260+($&)&*8974)*(().7679;8.33<62:9+(),,-.,/+)2--5;6.-.1/9/.0111039023:/9:)*.-.-,/11180-&%&&/2*(-*,*-,-*)'001+30.--/2*6*+)86634/750+14294800)*(,)),97890:00097/7445.('')27*/6,2-7,+0+--6/00:20002-,+*+**,++/12*)(0,.0415.80*-*),111-').04477431.-,-.577,44(.'((,0-08/34531./',+-*-..298888:;89::8993+.343;9560////6044671/8::68/5*51:62/-+),,-253.1+6*;;991/+,558975132'%%$)*.1-4*/5+'*+-8542.282--/,;<469<84834%&0.+2**$'&()/0./2.*'+*(*+.*05/3,3-8-6866/331378..-115./0.-..''&&#%$%+,025577<;/1-73337:3*)%'&''*+&-+32-4/.1()&10,.209/-0-,+20//<911,(*-*-+6)21;**+(4%2;22388576/1*(4++/603478335:)0++600-0(''#&'+-.3-**/90550.)++-0./,+,.0(*+,100,47-*.,()*.&'&**$''''-12232:6-*-/2;559140-(%(/42.,.286%--*)2,()7),,-,0/;-34*)01336./8-3-,)013.,-499.1/,,*-/11438,/001:552//210670361,-+,+)3,&*4/30*+*2-0/1)+((')),/40119*-(%'(**.4138,''()-36:561#'-*/..*%--(6;:23-+'('&%$$#&)16/0100++55/0.30*(-,+/9:.-0114**.51-54;3,**&(7-+,+-(22041--01,901-35.3;0/6::2*/413.,/89649060+-1-()%&(&),4602110
@4254ea2f-d54e-441d-9b80-8cda70f5d24d ch=401 read=46959 start_time=2019-12-13T08:09:01Z barcode=BC01 runid=2c9cf7bc05858273f10e7d7ec552fc0bd742dc3e
CTGGTTACCTTATTTTGACTTCACCCCAATCATCAATCCCACCTTAGACAGCTCCTTCCTTGCGGTTAGGCCACCGGCTTCGGGTGTTATCAACTCGGTAGTGTGACGGCGGTGTGTACAAGGCCGAGAACGTATTCTGCGACATGCTGGTCGCGATTATGGCAGTTTAACTTCATGTAGTCGAGTTGCAGACTACAATCCGAACTGAGAATGGTTTTATGGGTTTTGCCTTCACCTCGCTGCTTCGCTTCCCTCTGCACCATCCATTGTAGCGTGTGCTTAGCCAGGTCATAAGGGGCATGATGATTTGACGTCATCCCGCCTTCCTCAGCTTGTCACTGGCAGTCGCTAGAGTCCCCAACAATGATGGTAACTAACGACCAGGGTTGCTCGTTGCAGGACAACCAACATCTCCACGACACGAGCTGACGACAGCCATGCAGCACCTGTGTTCCAGTCCCCGAGGAAAAGAGTCCATCGATCGTCGGACGTATCAAAACGCTGGTGGAGTTCTGCGCGTTGCTTCGGAATTAAACCATGCTCCACCCGCTTGTGCAGGCCCCGTCGAATTCAGCAGTTTAATCTTGCGACCGTATGAGCCGGATAACTTAATGCGTTAGCTGCGCCACTTAAAGCACCAAGTGCCCGGACAGCTAGTTATCATCGTTTACGGCGTGGACTGCAGAATCTAATCTGTTTGCTCCCCGCTTTCGCGCCTCAGCGTCAATACCAGTCCAGTAGGCCGCCTTCGCCACTGGTGTTCTTTCGAATATCTACCGAATTTCACCTCTACCTCGGAATTCCACTCACCTCTCCTGGATTCAAAGCGATGCAGTCTCAAAGGCAGTTCTGGAGTTGACCAGGCTTTCACCCTCTGACTTAAAGCCGCCTACGTGCGCTTTACGCTGGCTTCGAACAACGCTAACCCTCCGTATTACCGCGGCTGCTGGCACGGAGTTAGCCGGAGCTTATTCTCGAGGCACTGTCATTACATCCCGGGTAAAAGGCTTTACCTTCGGGTATGCTCACACGGCATTGCTGGATCAGGCTTTCGCCCATTTGTCCAATGTTCCCCTGCTGCCTCCGGCAGGAACAATATCAGCACCAACAGAAGGTTAACACAGAACACCGACAGCAAACGACACCAGCAATACGTAAAGA
+
/,,0,:-.141,3.+&+.3793,488,0428/..8/083'&*&/'()1.-.01377:0154249060/349912:05--30+*/+026234/0,---&($*+44885-0%,40113/.126629/,/+1887998/-'(,00.../05/&334621-8*,&,,$&))&('*4-956477967/0237,.,.566252943-)/786/.),435199;.+-/5.4;<,,.,,8,+01/.-,-(',+%&'1-39+--,,.0142669001*('&)()+-(#$#%&-($+4032638'/403/.--,(&+2*(+-3488,;9,*477;43..&&'15-117:4341.,//(-310011147,-.*+7,,-5240,-011967634(,)((($&(100901(800()()'+.87-,*-($&('+*-)'++,+,..2310443:03-00.07./44:.6*((*,,-)+&*)01(**,00152,,'%&((+1'2%&%&%*,(*2120331('-&(+9<980.()+-0+-2/7*/()-*6;7563--/002+,/,*)(&)+)4*7,76/(*)+&)-*7*$$$#)*00.51005/11/89+((&$%$)*,.10(&')'/-..2282-)*+.7670,)&$(.*$)/020/-0/2'(*518-&$'$+,9011499-62)*0-7//0782.3*0,*'&$('(/-,,-.:3,--154*(*1662&%#,*.120545;20-,,--.,5,*+/-/566./)('((48475573365125(*(*/)2641.02&1(1:91-1834443--00.0.3.24+./11480/,.+,41-231/,*),1&)*643555638/-10378<876/*)8((&&')3875971#%'((*')++-*/+7(,2-/5---,.6710/73-,(($&%'),,()1*0***-*)')+.,/-&()5-,60//-9///660(%'+&)&)//./8831*++.&%/*+*)&%'%++11234)0*)*11.2),49,494'',*)+&%'((+*(,($$&#.20..+-/77016156:;8::056619+)&)&)&&)*,.5)2&*%631*)*--11..3(,'&%'%/1/113:5567.++*1,857/,-..4/505.)(%%&-/*//*'()#&%($&&&)+-60$'*8/--&%)&&$%
@68ab8294-b59c-4147-8660-2dbf5da3e912 ch=76 read=82914 start_time=2019-12-13T08:08:56Z barcode=BC01 runid=2c9cf7bc05858273f10e7d7ec552fc0bd742dc3e
CTCCTACGGGGAGCAGCAGTGAGAATATTGCACAATGGAAACCCTGATGCAGCAACGCCGCGTGGTGATGTGAGTTTTCGGATCGTAAAGCTCTGTCTTTGGGGAAGATAATGACCCAGTACCCAAGGAGGAAGCCACACGGCTAACACTACGATGCCAGCAGCCGCGGTAATACGTAGGTGGCGAGCGTTATCGGATTTACTGGGCGTAAAGGGGAGCGTAGGCGATGATTAAGTGGGATGTGTGAAATACCGGGCTCAACTTGGGTGCTGCATTCCAAGCTGGTTATCTAGAGTGCAGGAGAGGAGAGAGTGGAATTCCTAGTGTAGCGGTGAAATGCGTAGAGATTAGGAGGAAGAACACCAGTGGCGAAGGCGACTCTGGACTGTAACTGACGCTGAGGCTCGAAAGCGTGGGAGCAAACGAAGTTAGATACCCTGGTAGTCCACGCCGTAAACTTGATGAATACTAGGTGTGGGGGTTTCCAGCACCTCCCGTGCCGCCGCTAACGCATTAGGAAGTATTCCCGCCTGGGAATTACGGTCGCAAGATTAAAACTCAAAGGAATTGGCGGGGACCCGCACAAGTGGCGGAGCATGTGGTTTTAATTCGAAGCAACGCGAAGAACCTTACCTACAGCATCCTTGCATTACTCTTAATCGAGAAATCCCTCGAGGACAAGGTGACAGGTGGTGCATGGTTGTCGTCAGCTCGTGTCGTGAGATGTTGGGTTAAGTCCCGCAACGAGCGCAACCCTTGTCGTTAGTTACTACCATTAAGTTGAGGACTCTAGCTGAGACACCTGGGTTAACCAGGAGGAAGGTGGGGATGACGTCAAATCATCATGCCCCTTATGTAGGGCTACACACGTGCTACAATAGCTGGTACAGAGATGCAATACCGTGGTGGAGCAAACTTTAAAACCAGTCTCAGTTCGGATTGGCCAGGCTGGCTTCGCCTACACGGCTGGAGTTGCAAAGTAATCGCGAATCAGAATGTCGCGGTGAATACGGGTCTTGTACACCGCCCGTCACACCATGAGAGTTGGCAATACCCGAAGTCCGTGAGCTAACCGCAAGGAGGCAGCGGCCGAAGGTAGGGTCAGCGGTGGGGTGAGATCATCTAAGGTAACCGG
+
-/0,--1+44*%,-345323.*(,,2070+-/05:72+')+-20-./845101376349+-/43,,,))'''*'(40,44;110&))-+**+78563762//5/,1-3154-.'.%)',-,0.,*),+))%&))3,++&)*%-..0/(++--+).-/5$##"$$&').50-:///786383495)(30529211'/'44*(*,3<:88551)+14,'+,65786646566/806(2+0768//))*,78/'.2*44629(5)./2858670.,*/,+)4.%*),.2../753.,./17.7,*('/*))(((**0,/+1-/-)+/94/-/./7/0/79/01851%)%(2/335-),*+)+3+,571543710+*)'&)+,++*.665000/.+-,,.)+//.38069,-33'('&/6,(*-8503++)+,1//1857<9./7557952/./07/6680&$$&(546:7/,*).22363896*2<:0+.'0459234)*0,,'*/6,)*1-312----/*)*&)23,84)(63-&)''$(&'*4:66)(00,.101<:769:9<3+/+.3.1/22374359*)*,3214224114))+/4000.1;9105495-,*)*6,501126'(+2+/,*15-0-)'*+01,1+)+0/4,++*/)4*,.0,(')*&):7+./&16++-202-/24,1,'.2267/.7/29//+*%)%,-.489796,/-,*5662;3:84.4,+*82)%*)(.&**,-/10601.5233+/1---8//'')*'-504/39.-/50542)&%%$&'(('%0.16:7475707100+2-,4-/..084.3469667591//3;:8:274.(.40-,-+,/+*,22++%'*01711,7,+%11/26++,3++*,/142;2227/,.+',*(,.08442633::434)24988034980:-+5&.+,+-2.-+&%%.11440/,'')(((0-&'-'&*)0+&$'*.2-+33968335:725202294('/'')*.10115//+.*-12197--5333457:73.-,.00.-.7-'/3)''&(+553..-3-4273,'+'&,(***(+./046,*-,)101/(1-32.3++5/68-')(&&)*((#$)()))/98837
@e0fdabbb-211b-4191-b637-5f03d1443a1a ch=46 read=101599 start_time=2019-12-13T08:09:07Z barcode=BC01 runid=2c9cf7bc05858273f10e7d7ec552fc0bd742dc3e
CTCCTACGGGAGGCAGCAGTGGGAATATTGCACAATGGGCGCAAGCCTGATGCAGCCATGCCGCGTGTATGAAGAAGGCCTTCGGGTTTGTAAAAGTACTTTCAGCGGGGAGGAGGGAGTAATACCTTTGCTCATTGACGTTACCCGCAAACACCGGCTAACTCCGTGCCAGCAGCCGCGGTAATACGGAGGTGCAAGCGTTAATCGGAATTACTGGGCGTAAAGCGCACGCAGGCAGTTTGTTAAGTCAGATGTGAAATCCCGGGCTCAACCTGGGAACTGCATCTGATACTGGCAACTTGAGTCGTAGGGGTAGAATTCCAGGTGTAGCGGTGGAAATGCGTAGAATCTGGAGGAATACCGGTGGCAGAGAGCTGGACCAGACCGACGCTCAGGTGCGAAAGCGTGGGGAGCAAACAGGATTAGATACCTGGTAGTCCCGCCATGATGTCGACAGGAGGTTTGGTGCCCTTGAGGCGTGGCTTCCGGAGCTAACGTTAAGTCGACCGCCTGGGAAATTACGGCCGCAAGGTTAAAACTCAAATGAATTGACGGGGAGCCCGCACGAAGCGGGGTGGAGCGTAATGGTTTAATTCGATGCAACGCGAAGAACCTTACCTGGTCTTGACATCCACGGAAGTTTTCAGAGATGAGAATGTGCCTTCAGGAACCGTGAGACAGGTGCTGCGGCTGTCGTCAGCTCGTGTTGTGGAATGTTGGGTTAAGTCCGCAACGAGCGCAACGCGAATCGCTGTTGCCAGCGGTCCGGCGAAGTCAAAGGGAGACTGCCAGTGATAAACTGGAGGAAGGTGGGGATGACGTCAAGTCATCGCGAAACACCCACGACCAGGGCTACATTAACTACAATGGCGCATACAAAGAGAAGCGACCTCGCGAGGAGACAACGGACCTCATAAAGTGCGTCGTAGTCCGGTTGGAGTCTGCAACTCGACTCCATGAAGTCGGAATCATAGTAATCGTGGATCAGAATGCCACGGTGAATGCGTTCCCGGGCCTTGTACACACCGCCCGTCACACCATGGGGTGGGTTACGCAAAAGAAGTAGGTAAGCAACCTTCGGGAGGGCGCTTACCACTTTGTGATTCATGACTGGGGTGAAGTCGTAACCGG
+
++.))0320.')+*011,165;7/72.51/.01.;119-+%(-1(.54340.--(.011)12/2/04777675*,/+026506)471;+,27;3((++,021-+-)++.*'-*)'+)&&(+-*,9144.,34402514543510:0(++(%%&**')++160--.,.165.-)&(-,((()(,***0)/*,+(-0472456/4,,,)2.)7)+-;;;874/097,/./.1132475'46;:-7/.(*+.+//1/2/178+4)(-512675-2302/,/),311011//135460)%''&)+*)+,+&'#)/4-01-5,6,1-+041.*'--2543(-.)(227/-$&&*-::;/08-7447:7:.9,,&(&('*+/130:&'(00:751,////18665,/-,)+.18;9-,)14<79,81./0+./345<*+77--+/)'$%%%'&*+,67411'+'%(,/6+-'*)62+,3.*+2*))-.,../+-,(*(*-%&&&'/,238789;677454*(*&)('*-644399:,72943/0./53:9267677869&46-%),8.+.+0)),,+-()(*-6.,0&,'*)586::5:7<633/-+,33,1-07+-4161923854044040005562/207-4-,6;.--.(*,532.06138654181'940406010.1-.%/.1421/.)323499790////:8:84<444:576./10344730.10)%,**-&%1//0*)2'*%%)**&'4+,701;88.5/,1&)'&%(+((---*)(*+-/03044+./-.12;6/42+*-)-+..-199036678799945899;8++&&&$)(,/)&(**5+*++++)*)%/&($((&./92+41.1453889.**'**(*877978583*2+*(/,.(*-:64897'(.32,3155668::9.9/(,*.'(&)+,19:.)('(&$*,2-15/,.,-6(5+..+$'%(..623288:988,,*-+-7)(')'/0199393121/--354('/,//2./+0954;900401128,2.373,,7,0,%)&**27,%(,(*+-2.--#')/+58:909-+.,*,+0-3-.8.+02**5468;887,,,,-29631430//**(*+21.
@1b4311bb-19e1-4c67-82a8-2195ca507c21 ch=461 read=64900 start_time=2019-12-13T08:09:08Z barcode=BC01 runid=2c9cf7bc05858273f10e7d7ec552fc0bd742dc3e
CTCCCCTGCGGGCAGCAGTGAGAATCGCCCGCACAATGGGCGCAAGCCTGATGAAACCATGCCGCGTGTGAAGAGGCCTTCGGGTTGTAAAGTACTTTCGGCGGGAGAGGGTAGGTTAACTACCTTTGCTCTGTTGATACCCGCAGAAAAAAATAAACTAACTCCGTGCCAGCAGCCGGTAATACCGGAGGTGCAAGCATAATCGGAATTACTGGGCGTAAACACGCACGCAGGCGGGTTGTTAAGTCGGTGTGAAATCAGGTTCAACCTGGGGCTTCATGCTAATAAACTTAGTCTCTCGTAGAGAGTGCAAATTTAGGTGTGGCCGGTGGAAATGCGAATCTGGAGGAATACCATTGGCGAAGGCGGCCCCCCCTGGACGAAGACTGACGCTCAGGTGCGGAAAACAGGAGCAACGGTTAGAACACCCTGGTGGTCCACGCCGTAAACGATGTCGACTTGGAGGTTACGTGCCCTTGGGGCGTAGCTTCCAGACTAACAGCGTTAAAGTCGACCGCCGCAATTTACGGCCGCAAGGTTAAACTCAAATGGTAGGCCCGCTGAAGCGGTGGAGCATCGGTTTAATTCGATGCAGCGCGAAGAACCTTACCACCAGTCTTGACATCCACGGAAGTTTTCAGAGATGAGAATGTGCCTTCGGAACCGTGAGAGACAGGTGCTGCGTGGCTGTCGTCAGCTCGTGTTGTGAAATGTTGGGTTAGAAGTCCCGCAACAGGCAAATACTTATCCTTTGTTGCCAGCGGTCCGTGGGGCTTCAAAGGAGACTGCCAGTGATGATAGAAACTGGAGGAAGGTCGGGATGGCAATATCGATCATCCCATATTGCATACGACCAGGGCACCGCGATGCTACAATGGCGCATATTCTCGCGAGAACAAGCGGACCTCACAGGGTCGTCGTGGTCGGATTGGAGTCTGGCTCGACTCCATGAAGTCGGAATCGCCTTCAGTAATCGTGGATCGAAGAACCGATACGGGCCTTGTACACACCGCCCGTCACGTAAATTAGGCTGCAAAAGTGCGATAGCTTAACCTTCGGGAGGCGCTTACCGCACTTTGTGATTCGCGGCTGGGGTGAAGTCGTAACGGTAACCGGAAGATTAGAGCGACAGAGCAGGATTCTTTCTAAAACCAGCTTTCTTGGCACCATGTGCGGCAACTTGCA
+
')/3+(.+&**&$#&'1061.%+((((())$&'+(1*.260.003/16,,**&&,(-2//097010-,))-/)+)0/6,//*2,/-011;4/**)204*(***.+&&%*-&#$(%,%*&&(-12195,-32-%-*&$.').'$'$%/1334,)%()&+,,1../6)+4895130,-.''&--,*4/42333/3161-+%&+-33&3*/,2)++15.,*'**%'%(''%*(+&'(('*-*2+0.2*(+%)***%&(/''&$)(-*),/.1/-4-'(&,&&((.**$$'-(&'())**,/-/'+-*+*()))++'+(/(&,0-1-'.-).1//--7,*(*'%06550-,.,+5-12*&&+$(&''((,+)'-,.451.)*4482.4+,)$'$)+-.2$2+,-+*%,*($&%,,(),0.7,,.,%&%&'(12)*121'-.///028;:;;<751./.264312240-3-//'*)0+.6-+1-/3/,/1+*+*),%$$'+323/%'),,1+212343463/1+(+.,-0(*227963768+8438:;07966&'%$$$((,3/''%&/)*+/702.,-,-/*-53;6,3-47/.0/,1&----1/*-2--$%&)+'+')**+0+-&55713,-,3.4-,3*,,)'(),-00.07347484/-(),()-,+.('()-.2')+-14801()'**+130.00.22245542;%*'(10+)3+;;602+%((),/2()-/0)&'''$&&$&)*....)*,+*49-/0(*(+3.02(''()((,./.8++-.--),,/2-1-,+)%(*'$.)'-.3/,1*&'*)'')40+/*(0%')%(***-//37*+()&&%$(#%%'&./7+120.$')&)*%()21/113//41-.)'*02/*2312-*.***-%-0;8885.&)('(((&()*04%212*3*7,5+)+*)$%$**313363833/,4+*+(2*3.02/,*,&'),.//078894-1%')&&#%$$$(%+'/14(+,-*+-()(+10174.0,'*&&&&&)&#..++34/92+&)&%)#&&&'(*02.4271)70(*-*.5/3..0++(),.*'+)+/622,*+++.51.*)/)(+/).%$%%%&)822+0(+&(,'+'*+,0.1-+)/1,*+%2+)()&%$,0.)*(($),/0+'+$,))-3()%'%'%'&*''#$%&%
@2eafe60c-30b8-47c4-81af-e247012d0bc6 ch=270 read=55133 start_time=2019-12-13T08:09:06Z barcode=BC01 runid=2c9cf7bc05858273f10e7d7ec552fc0bd742dc3e
CTCACAGGGAGGCAGCAGTGGGAATTGCACAATGGGCGCAAGCCTGATGCAGCCATGCCGCGTGTGAAGAAGGCCTTCGGGTTGCCAAAATTACTTTCCTTTGGCAGGAGGAAGGGAGTAAAGTTAATACCTTTGCTCATTGGCGTTACCCGCAGAAGAAGCACCCGGCTAACTCCGTGCCAGCGGCCGCGGTAATACGGAGGTGCAAGCGTTAATCAGGAATTACTGGGCGTAAAGCGCACGCAGGCAGTTTGTTAAGTCAGATGTAAATCCCAGGCTCAGCCTGGGAACTGCATCCTGATACTGGCAAGCGGAGTCTCGTAAGGGGTAGAACTCCAGGTGTAGCGGTGAAATGCAGGATCTGGAGGAATACCGGTGTGAAAACTGGCCCCTGGACGAAGACCGACGCTCCGGAGTGCGAAAGCGTGGGGAGCAAACGGGGATTAAGATGCCTGGTAGTCACGCCGTAAACGATGTCGACTTGGAGGTTGTGCCTTGAGGCGTGGCTTCCGGAGCTAACGCGTTAAAGTCGACCGCGCCTGGGAATACGGCCGCAAGGTTAAAACTCAAATGAATTGACGGGGGGGCGCACAAGCGGTGGAGCATGGTTTAATTCGATGCAGCGAAGAACCTTACCTGAATGTGACATCCCACGGGAAGTTTTCAGAGATGAGAATGTGCCTTCCGGGAACCGTGAGACAGGTGCTGCATGTCGTCAGCTCGTGTTGTGAAATGTTGGGTTAAAGTCCCGCAGCAGGCGCAGCCCTTATCCTTTGTTGCCCTTGGTCCGGCCGGGAACTCAAAGGCTGCCGGTGATAAACTGGAGGAGGTGGGGATGACGTCGAAAGGTCATCGCTGGCCCTTACGACCAGGGCTACACGTGCTACAATGGCGCATACAAAGAGAAGCGACCTCGCGAGAGCAAAGCGGACCTCATAAGTGCGTCGTAGTCCGGATTGGAGTCTGCAACTCGACTCCATGAAGTCGGAATCGCTGGTAATCGTGGATCAGAATGCCACGGTACGTTCCCGGGCCTTGTACACACCGCCCGTCACACCATGAGGAGTGGGTTGCAAAAGTAGGTAAGCAACCTTCGGGAGGGCGCTTACCACTTTGTGATTCATGACTGGGGTGAAATCGTAACAAAGGTAACCCGG
+
''()*(/2(',*))&)*+/--)%%%%&'(*/8100/-&0+6.696.---*,,2,12)/('&')&'())&(('..4210/6609)'&5,*%3'$'*,**%'&&&'&&-0'+-.1,3/'()0:5*+2/40432380,676%,(1)/(--$-1,)*')),$(*''341'(+**1)*)461289:,+)(*4.4.3.-5943462,-+'*))(+0-6-4-/0'*()&*)./06468+,.1.0101*2+.)+--+/6:.&10/-/12'22)&'&')&)/4,3::99-',*'%((,)1---,)/'''+,$,'&').,+,(0%%'(+.*.*$+,.'+)/+2..4,'8764-%//681-&&%%##&(.,/5585,(+,3/258+3..&'+131-)+*.92,-3645(*-*,9:764.515&(-'()66/*4,'(55224*(',6877*68**,6,,*37'27-/994532&*+/41248%///0&4565604*1(*+.71/(-((()(68-0730+)',(/*)-,014-,**1-:0,-76304)),-/30-2*(%&(73;552520/-.3.8:8536(&(&%(//-+*-'*-+)(&)(,/1/2..%--16,/0*,()*:;41/1+,-.,..(,+-3.0,/()&*-4-0---&-'(*217(+&-,2*(**.4:90.++,.066/0:007289515)*995753384/213)111100-)(,.053354266668/31.,-+)0,+0*.+*+--1,).+-)*,3()&('%'()&+40)0/.2*'.,+0416-$$$+',/+0/26-,-*&*/*%''(&().0/'--,..19:9872,,(%(%-&-4226678785(+*',*12176'')-4/8/,.&&),56331343++()(*,4-*-3-*,)('./13867)()'*)'&)((*8:4/.'('&(22,*+*0/,004++/,*)+,++1...45-,.4+2/..*+,-02.0,++-,)./2615.1-,,0240337899,2,-2/0055:7670006433(%(&(-)++//5.+)-'.'(&$+.0-0,1962993/1--+/2.4%%('''*)/0/4+/,0+*&(*1,+01%+-))&*-+-7.).5-524,7,-805194013244//,+,,+1-0(/*,5201064445;'/,.1457'4)
@9b3e1c30-9fa7-4479-a020-6c3cfdd49b00 ch=79 read=46899 start_time=2019-12-13T08:09:06Z barcode=BC01 runid=2c9cf7bc05858273f10e7d7ec552fc0bd742dc3e
TGCATCAGTATGCTTCGTTCAGTTACGTATTGCTGGTGCTGAAGAAAGTTGTCGGTGTCTTTGACCCTGCTGCCTGTCGCTCTATCTTCCGGTTACCTTGTTACGACTTCACCCCAGTCATGAATCACAAAGTGGTAGCGCCCTCCCGAAGGGATAAGCTACCTACTTCTTTGCAACCCACTCCCATGGTGTGACGGGCGGTGTGTACAGGCCGGAACGTATTCACCGTGGCATTCTGATCCCACGATTACTAGCGATTCCGACTTCATGGAGTCGAGTTGCAGACTCAATCCGGACTACGACACTTTATGAGGAGTCCGCTTGCTCTCGCGAGGTCGCTTCTCTTTGTATGCGCCATTGTAGCACGTGTGTAGCCCTGGTCGTAAGAGGCCATGATGACGACGTCTACCTTCCTCCAGTTTATCACTGGCAGTCTCCTTTGAGTTCCAGCCGGACCGCTGGCAACAAAGGATAAGGGTTGCCGCTCGTTGCGGGACTTAACCAACATTTCACAACGCTGAGCTGACGGCCATGCAGCACCTGTCTCACAGTTCCGAGCGCAATCCATCTGGAAAGTTCTGTGGATGTCAAGACCAGGTAAAGGTTCTTCGCGTTGCATCGAATTAAACCACATGCTCCACCGCTTGTGCGGGCCGTCAATTCATTTGAGTTTTAACCTTGCGGCCGTACTCCCCAGGCAGTCGACTTAACGCGTTGAACTCCGGAAGCCACGCCTCAAGAGGCACAACCTCAAGTCACGACATCGTTTACGGCGTGGATACCAGGGCCTCCTAATCCCGCTCCCACGCTTTCGCACCTGACGTCAGTCTTCGTCCAGGCCGCCTTCGCCACCGGTATTCCTCAGATCTCCTGCGCATTTCACCGCTACACCTGGAATTCTACCCCCCCTCTACCGAGACTCAAGCTTGCCAGTATCAGATGCAGTTCCCAGGTCAGGCCAGGGATTTCACATCTGACTTAACAAACCGCCGTGCGGCACTACGCCCAGTAGTCCGATTAACGCTTGCACCCTCCGTATTACCGCGGCTGCTGGCACAGGTTAGCCGGTGTTCTTCTTCTGCGGGTAACGTCAATGAGCAAAAGGTATTAACTACTCCCTTCACTTGCTGAAGTACTTTACAACCCGAAGGCCTTCTTCATACCGCGGCATGAAAACAGGCTTGCGCCCATTGTGCAATATTCCCCACTGCTGCCTCCCGTAG
+
("#$*+$('%($*-50--470229,327/9/..;;;;99763/)..'*()&,/+1/456/0.'()1&'#&&(032668-/2425688-:,),/5-/-0-,/1&*+-2/1.*.24.*+296886:--,,03-+))*))(,+.160-21'(1*3.(0*0)..248302490394,0/*02,&((99,(0-%*'&'*-(/7.++&((**&(&,*47*7)94072091./3(+'-,04:8444/36+(++*5-',)'*-.-3,.,0/23.-'&')$&)+&%33845-3042-.-,/2/6/3*((**.&+)0,*++*+(%)-/,&(00//-1+2*+-()&'(23837534;51364//.18)5-$$&(++1011.,+--11/.1867150+),.*970.(*(''''*,0./%&02/.//+./-.2:6-12787454,266440671/34;0;((*281;791,+-'.12%04:+//:944-4,/-,,)),27243120883+2*,&-)+)/)-5))*,052%%&()43322+,&%%++26054337/.//.-,.-/617&$%**(*0:466+,,**0+*+*+877746:97+56/./36;054,/:../2;8783-0.-401116'&)),/:802.,.,-./0-,2.(),0-0/1&,$+-'(1372;33294..01;:5/95130+*,*1,-++,,.99:,09;,3300.-//2/0.)(+)&,(**..)(,*%-0/433934/-'&'%%',18474055*-/)+,-0325-.1,)),5.008;0.)+1+1.*%'))''+5193+(-(/0+&.--26,,,./17//../3/,+013764/9,'(&%*(''&)*17:5680845121*/2./,,-+.&&#**+)07//16:,,,,,23:4827231,+(-02360-+,)%+()*0126711)/-4.08-.,+-1047745678<65.+-,)&*2-8,)/)+&-0/-(,++-++,*1+2*(.686<)-))(0-+$%#&&&++-//))+'(*(-(*-411-($%$$'%).1))+.116;44523-8//08730,$&%**,84,/3(1,+%+)-4/485345+,)+0876881:22249:2.('&*),*1)'3)**/8.0:1)*(%&',+,.'+&((&*(*+'-(('+*1-688<98;810(+&&(030-'&/0)')%/,*)*%)'/5,$)+)*)+*-,.-4-494).1/04439.39//843
@a41b3ddc-a87a-4581-8759-f29dd82a391f ch=20 read=51862 start_time=2019-12-13T08:09:20Z barcode=BC01 runid=2c9cf7bc05858273f10e7d7ec552fc0bd742dc3e
CTAACGTACTTCGTTCAGTTACGTATTGCTACAGTGCTGGCAATGGTTGTCTTTGTGTTAGCCTTTCTGTTTGGTGCCGATATTGCTTATGGGAGGCGGTAGGGAATTACACCGGCAATGGGGAAACCCTGACCGAGCAACGTGGTAGGAAGAAGGTTTTCCGGATTGTAAACTTCTGGTATAAAGGAAACGGCGGCTACGGAAATGGTAGCCAGTGACGAATGCTGCTATTAGAAGCCACGGCTAACTACGTGCCAGCAGCGCGGTAATACGTAGGTGTAGAAGCGTTATCCAGGTATTGGGCGTAAAGGGAGCAGGCGGCAGCGAAGGGTCTGTGGTGAAAGCCTGAAGCAACTTCAGTAAGCCATAGAAACCAGGCAGCTGGGGTGGGAAGGGATCGTGGAATTCCATGTGTAGCGGTGAAATGCGTAGATATATGGAGGAACACCAGTGGCGAGAGCGTCTGGCCTGCAACTGACGTCCCGAAAGCATGAGATTAGATGCCTAGTAGTCCAAAACGATGAGTACTGAGGTGTTGGATGTCAAGTTCAGTGCTGCAGTTAACGCAATAAGTACTCCGCCTGTAAAATTAGTACGTTCGCAAGAATGGCTTTCAAGGTGTGGGGGGCCCACAAGCGGTGGAGCATGGTTTAATTCGGCTTAACGCGAAGAACCTTATAGTCTTGACATGCTCATAAAGGCTCAGAGATGGAGAGATAGCTATATATGAGATACAGGTGGTGCATGGTTGTCGTCAGCTCGTGTCGTGAATGTTAGGTTAAGTCCGCAACGGCACAGCCTTATCGTTGGTACCGTCATTAAGTTGGGGACTAGCGGACTGCCAGTGACAAGCTGGAGAAGGCGGGGATGACGTCAAACATCATGCCCCTTATGACCTGGGCTACACGTGCTACAATGGATGGTGCAGAGAGGAAGCGAAGCCGCGAAAACAAACATAAAAACCATTCTCCGGTTCGGATTGTAGTCTGCAACTCGACCATGAAGTTGGAATAACTGGTAATCCGCGAATCAGCATGTCGCGGTGAATACGTTCTCGGGCCTTGCACCGCCCACGTCACCGGAAGTTAATGCTTACGAAGCCGGTGGCTAACCGCAAGGAGGAAGAGGGCTTGTCTGGGTGGAGATTGATGATTGGGGTGAAAGTCGTAACAAGGTACTTACCGG
+
#''+(&)$'')-/41/',-/(++-.2/221++'07.22*&&'()*,&+)...86-.1/+)$&%(/++6439-10242*+,-'--('(%&&$-..*/0+544,3-(&)'&&))++3+.,,23+'(,1-1)%((/+++02)'(&&&&$#')*.*--.54;:30*/-)..//07*/08100*0./091)***+++2,(,('(('**1+*262-/22'*,--0+&$%$&'(-))-.,%+*'+1.3.6./.724273815.*)*'(+*.*5/2)+,54.0.311*)$'(')8:87/8(%534/113:98841-(*+/'--.8:96:74./))+)020122120/..45+,3/),*&'.+,/,,(,038029022.0303:6774//00'.*())(,('*,,+00/11.4/505:-,+*)&'+*141-(-.'(887868/--+-16..-*2114;.44352..%&,1184,1.4-32654...++%**,*))0,&).0+%('-+*)..*140)466728,&')(.+)-.-.0//.)''**//<7;77465,*'(3:34888687467:782',,31/,).',/16032.'(&('$*$''65676<7))/.,-...+'&&$%(%'&%&%%)00/*+3.)+.0.///,.1)**+0/*/;879796*0)*(4+62//51/4.0*)'$&%((),413202%-00/12:228678,,+,-::/,'((00199645+*(((+04:6:010/34)*047659;454*23..373*,**+(,*(/2113$122525+.12+.58/,('$%%&)(&**-033827355*,/0.3141,5-*6:50('&'')+()013:.221)(&&%(,08,(*,/9616:013577777.&&$&+-/1.07/--92103797:-(*()))*3111-(./11:;9:89994.-*+).1*1-.,/.+0401-&*,,+-2+-'*+7:8-9:9:<929&'*384-7+.2)*$&37:913,+*/2.8834405)*'**)'$$#&*$'+)(()*+3))0-+',-+/0005819/*-73343/8../1677,4+$&%)*,062()'(('+3.,'')*2%*&&''('+'*-'*+'+)1,/.36730429*1)()*,'%**(''&%*--+/+*31&'%/.++66142279313.+,*+,43211/,('*)()&%/740
@e0701f00-9634-4e49-bc1d-fc2801ede6b7 ch=35 read=94422 start_time=2019-12-13T08:09:29Z barcode=BC01 runid=2c9cf7bc05858273f10e7d7ec552fc0bd742dc3e
CGGGGAGGCAGCAGTGGGAATATTGCACAATGGGCGCAGAGCCTGATGCAATACATGCCGCGTGTATGAAGGCCTTCCGGGTTAGCAAAAGTACTTTCAGCGGGGAGGAAGGGGTAAAGTTAACTTTTGCTCATTGACGTTACCCGCAGAGAAGCTTACCGGCTAACTCCGTGCCAGCAGCCGCGTAATACGGAGGTGCAGCGTTAATCCGGAATTGCGGGCGTAAAGCGCACGCAGGCGGTTGTTAAAGTCAGATGTAAAATCCCCGGGCTCAACCTGGGAACTGCATCTGATACTGGCAAAGCGCGGAGTCTCGTAGGGGTAAGATTTCAGGTGTAGCGGTGAAATGCGTAGAGATCTGGAGGAATACCGGTGGCGAGCGGCCCCCCTGGACGAAGACTGACGCTCCAGGTGCAGCGTGGGAGCAAACAGGATTAGATACCCTGTTAGTCACGCCGTAAACGATGCTTGGAGGTTGTGCCCTTGAGGCGTGGCTTCCGGAGCTAACGCGTTAAGATCGACCGCCTGGGAGTACGAGGTTAAAACTCAAATGAATTGACGGGGGCCCGCACAAGCGGTGGAGCATGTGGTTTAATTCGATGCAACGCGAAAAAAAGAACCTTACCTGGTCTTGACATCCACACGGAAGTTTTCAGAGATGAGAATGTGCCTTGGGAACCATTAGGACAGGTGCTGCTGCATGGCTGTCGTCAGCTCGTGTTGTGAAATGTTGGTTAAGTCACAACGAGCACCAGCCCTTATCCTTTGTTGCCAGCGGTCCGGCCGGGAACTCAAAGGAGACTGCCAGTGATAAACTGGAGGAAGGTGGGGATGACGTCAAGTCATCATGTACCCGACCAGGGCTACACGTGCTACAATGGCGCATACAAGAGAAGCGACCTCGCGAGAGCAAGCGGACCTCATAAAGTGCGTCGTAGTCCGGATTGGAATCTACAACTCGACTCCATGAAGTCGGAATCGCTGGTAATCGTGGATCAGAATGCCACGGTGAATGAATTCCAGACGCCTTGTACACACCGCCCGTCACACCAGCAGGAGTGGGTTGCAAAAGTAGAGTAGCTTAACCTTCCGGAGGGCAACACCACTTGTGATTCATGACTGGGGAATTGCGCGAAATCCGTAACAAAGGCCGG
+
.(/2+#'-++---09/3.+--*-/++465845;/.,-,'')593311'&'&%#$'*+2,.:77510-,,+*2/8744,,7,2*$%'.79,*.+,2910-43398)'.),+)30))/87/2.6,,+5:;-579.:...:28;-/92231*,'))%&'&+2*&'**/2..02(-.4;503--/5,-'(((()--/,+'()-/*,/243306'0*4+7*&(*,-+/73;9,.74-/$/)+7;7266//8/9+.79)*-753('+4).7;3'3689:1533024)/)(,'++-:933334565+5.&&('(((%&(*2334.2+5-/11+-27*1,+4/+)+*,.9/87;643755.-++-7648/.3+.))+1,4/+6,*(&**'010425.+/647(&+'-..,,//181**19542&+(+)%.+(,/1;78-::2920,66284.+,.71313(,)02887:+1+)*%&),0/-1/*0/166;/-1-,,/)-2-40.0--./,++//7*))/,;(/))-/337858:83,('$(()'&*3/57:;255714,+*/.5/6674;;8,17.'*(*+-*,,444.-..46-,/01;01/4/4.+//0405-1--6641,)**2-305,/*'/),,07144898.,.(-.1//-2;:90-,,-.;1+*/,+3121)'''02/601$1&').,.)--//1'().-/1..000:75-.-*/5:864-4-,,44830*;,/.+50.,/-'),,1,-()'(%)%46))(*,9))0))2-+341565;8222302(/+*,01825()'&(+6788+*))(/07<7321-)*,*/10-1::-/499:97700.12131-+'($)+'&().-44//'&'$'(+,00-0/90,60/0466997+,,,.-.19745924**''%*(,().;55713045:626687763;98810/-)3)/.--.04&7254444.21)++1/24001,72869./.',-/5366:::9874**0/17+,-)65*+0-))&1)2*%-$-+-))./022..-/752<71-...+1-'&+*-&((+*/(+5/1185*)(,)()(*))%.03297:0'2-+/-(+&''+.3/+550003280(++,/11+,)%&,'('%&*'*+')1+/,-+)+&'$)*13
@3aadc3eb-f37b-4f7d-985b-451c546491e6 ch=263 read=67744 start_time=2019-12-13T08:09:27Z barcode=BC01 runid=2c9cf7bc05858273f10e7d7ec552fc0bd742dc3e
CCGGTTACCTTGTTACGACTTCACCCCAGTCATGAATCACCAAAGTGGTAGCGCCATCCCGAAGAGTTAAGCTACTTCTTTTGCAGCCTCCCCATGGTGTGACGGGCGGTGTGTACAAGGCGGGAACGTATTCACCATTCTGATCCACGATTACTAGCGATTCCGACTTCATGGAGTCGAGTTGCCGACAATCCGGACTGCGACGCGCGCTGCCAGAGGTCCGCTTGGCTCTCGCGAGGTCGCTTCTCTTTGTATGCGCCATTGTAGCACGTGTGTGTAGCCCTGGTCGTAAGGGGACCATGATGACTTGACGTCATCCCACCTTCCTCGGTTATCACTGGCAGTCTCCTTTGAGTTCCAGCCGGACCGCTGGCAACAAAGGATAAAGTTGCGCTCGTTGGGACTTAACCCAACATTTCACAACACGAGCTGACGACAGCCATGCAGCACCTGTCTCCACGGTTCAGCACATTCTCATCTCTGAAAACTTTGTGGATGTCGAGAGATAGGTAAGGTTCTTCGCGTTGCATCGAATTAAACCACATGCTCCACCGCTTGTGCGGGCCCCGTCAATTCATTTGAGTTTTAACCTTTGCGGCCGTACTCCCCAGGCGGTCGACTTAACGTTGGCTCCGGAAGCCACGCCTCAAGGGCACAACCTCAAGTCGACATCGTTTGCAGCGTGGACTGGGAATTATCTAATCCTGTTTGCTCCCACGCTTTCGCACCTGAGCGTCAGTCTTCGTCAGGGCCGCCTTCATACCGGTATTCCTCCCAGATCTCTACGCATTTCACCGCTACACCTGGAATTCTACCCCTCTACCCGAGAGACTCAGAAGCTTGCCAGTATCAGTCACGGTTCCCAGGTTGGGCGAAGTTTCACATCTGACTTAACCAAACCGCCTGCGTGCGCTTTTACCTTATTAATTCCGATTAACGCTTGCACCCTCCGTATTACCGCGGCTGCTGGCACGGGTTAGCCGGTGCTTCTTCTGCGGATGGCGTCAATGAGCAAAGGTAACTGCTCCTTCACTCCCCCCCGCTGAAGTGCTTTACAACCGAAGGCCTTCTTCATACGCGGCATGGCTGCATCGGAGCTGCGCCCATTGTGCAATATTCCCCTGCTGCCTCGTAGGAG
+
2-'&21')-(4'+*(*/,./8/-/./,')//.,,,5)+&*%/4-*,+&3++-/-.%++-+),7()*/-1*))*'))7+2::+,2,$,-%)88/*339:63/.10774*75/-,-+1:;+65*/72*)%'$*-+(.-(-,,)+,23-*,-.25.00013/,1614,*57<82340*,-.+)0*6),%))0(5+3)0,//1*/0(*)(&&$%)'$#(''--871-*-)'&*,/)-')+),,-//329265/87)*,1/112;95:3-,.--054/.,,***+272-.6/33621+33-,/0-,+,/.-)(&'%**/04065,)052723,-*'-7(+1355470+01088369422216(($'(&++.-3-..21-0).6;+100,89*(**&&%&)+1280-3342411.2(3,865<6/..-&-.1-,564445323..28085900/,+,+-5385++-39952+))(**11.12011,-,&(*)+),)'%((8-8542$(((('&()''&%.*1837:415.5---246(),5+;:679-+./.1.2.-7/,,,+---.&/)/74,)//173;434;531,7<;,42.,+*()-,819*3*-.947+%.1--,)+***+)+(-.*4'2.32.5,1*'.,0256948)0+:0,-.044214(+*.11(/3544294..217579<:/.-3/%$*'*+4//436751950(*-273+-,//:9//634634414.*)*+,5:<;789,/-,,0+.86;712143)0(),219/7*(*.3878896737')+1*,-0*++()&)*)(((.*3+')186.+/)'**(%%(*-./24(')*)*-2,.+('.(++&**))-.93;/)''.7,5)-24&',*-;.++''*/00/,,.021(/49/82/1%(+,/351*)'%%$*,-7/.6232<02.-1/213*)0+(*&.4/-39.2-2**5,126;9:8893+)$+(1-2+**:,-0.&(3-27436572958.01.-1254456868'*'))-*5+--1/-81&&(81397.//0-,'%%*&&&%%&+-,26))0+/198;98<756*-)-+:656473443123)(&$),14419))2711).+/.2652,,-+*-/,05-0')*4-)+
@293ad56b-7792-4f00-8083-604d65503405 ch=113 read=99958 start_time=2019-12-13T08:09:35Z barcode=BC01 runid=2c9cf7bc05858273f10e7d7ec552fc0bd742dc3e
CTCCTACGGGAGGCAGCAGTGGGAATATTGCACAATGGAAACCTGATGCAGCAACGCCGCGTAGTGATGAGGTTTTCGGATCGTAAAGCTCTGTCTTTAGGAAGATAATGGCAATTTACCCAAGGAGGAAATACGGCTAACTACGTACCAGCAGCCGCATTAATGCAGCGTAAGGTGGCAGGCGTTATCCGGATTTACTGGAATAAAGGGCGTAGGCGGATGATTAAATTAGGATGCGCAAGAATACGGGCTCAACTTGGGTGCTGCATTCCAAACTGGTTATCTAGAGTGCAGGAGAGGAGTGGAATTCCTAGTGTGGCGGTGAAATGCGTAGAGATTGGGAAGACACCAGTGGCGAGGCGGCTCTGGACTGTAACTGACGCTGGGCTCGAAAGCGTGGGGACGACAGAGTTAAGATGCCCTGGTAGTCCACGCCGTAAACGATAGATACTAGGTGTAGGGTTCCAGCACCTCCCGTGCCCGCCCGCTAGCATTAAGTATTCCGCCTGGGAGTACGGTCACTTGAATTAAAACTCAAAGGAGATTGACGGGGACCCGCACAAGTAGCGGAGCATATGTGGTTTTAATTCTGAAGCAACGCAGAAGAACCTTACCTACATGACATCCCTTGCATTACTCTTATCCGAGGAAATCCAGCCAGGGACAAGGTGACAGGTGGTGCATGGTTATCGTCAGCTCGTGTCGTAGGATGTTGGGTTAAGTCCTGGCAGGCGCAGCCCTTGTCGTTAGTTACCATTAAGTTGGGGACTCTGGCAGAGACTGCCTGGGTTAACCAGGGAGGAAGGTGGGGCGGCGTCAAATCATGTACTATATGTGTAGGGCTACGTGCTACAATGGCTGGTAGAGAGATGCAATACCGTGAGGTGGAGCCAACTTTGAAACCAGTCTCAGCTGGGATTCCGGATTGTAGGCTGAAACTCGCCTACATGAAGCTGGAGTTACTAGTAATCACTTGAATCAAGTGTCGCGGTGAATACATTCCAGGTCTGCCTTGCACACCTTGTCACCTGTAGGGGTGGCAATACCCGAAGTCCGTGAGCCTAACCCATAGGGAGCAGCTGACCGAGAGTAGAGATCCTTGATTAGAGGTAGAAGAGTCATACAGTGAAACCGG
+
+023./1)60(,4--.,*-34:.,-,/21++'-*1-5-.2,3;0007143120+0.292222+,,*+,+%)-+474/.:69800370,..34/5+01)%130++./.++--.).)/($'%&),-2)*-)0/,-,)-,/22-/-0.3)49121.,01-.%('5'.%1%()+.2)0+-0/-+1774452.2(.)+274+++,-&')00+.,))+8,/1+-2,,200816%3&&7;9:72-+(,'012+0$(-26//-++--47889611.257)3/6-,-+'-*,012-+---3085,(%)'%%'$''%-(*()+)+'''(',/+,,62/254.3)()*-,+75-&'()+-6)/.12/)(*,+1'*)*+.0'++5401)),'(()(*27312%'),'(+/333''&(*,,*$(+1*.,.0*56*+.445356.*.**)()-48,,+,')11.10068763*0+-/:*50/0326)29-)4+)*''./,'*))%*+4763+.0456:02:340+&'(,)-++,&)'%&&,0/2744-.23:..-((*-3,-((,4,3384/./1,('('*,+-$)+55./*'&.+9;01:32.$())((-%+*0%%&+(0*,()').2**+,.1263718,10//-7+))**051,.)''-+)+*(-*%&)(&,.1**0-,.*++,*+.,/95/2(//0,,(,125+'&()87988873+).-257:3-)*5/-++0*%&%()2,*''%'*41.5-222/:/,0+*0/-1:30+1-'&.)'),,/(-,((%-,.)),/,3:22231.,++1*'.-*.-0,---'$'(---.065+++.%'$'%&*+--.*%'+*&%%&(*+/79790;0/63442++'()*+-0569;80653..*-(-,1''(*/+(-0-+-4,+(**/1+)($#$(,2+22-(1-.20./15832,)0-+98728101564410/33--+1912/3575665'.%&+/9554)+)%)-*+&,+/2:2%.-//5''*5--.)++)&$'&(')&%$$('&)*)**+('&$*(3,2;50/:.&$*(*/-,,,+'.))-+.6.&*%%*(%)(..--,//2+-$&&+(&&&'*+$$#&'1+,'&)'+$''*'&%&#$$$%$&#$-,++.+6
@83df38bd-c29e-4689-a021-ea101d2df616 ch=370 read=132943 start_time=2019-12-13T08:09:39Z barcode=BC01 runid=2c9cf7bc05858273f10e7d7ec552fc0bd742dc3e
CCCTCCTGCAGGGAGGCAGCAGTGGGAATATTGCACAATGGGAAACAAACCCTGTGCAGCCATGCCGCGTGTATGAAGGAAGGCCTTGGGTTGTAAGGGAAATTAGCACCAGCAGGAGGGAGAATTAAAGTTAAATACCTTTGCTCATTGGCATTGCCGCAGAAGAAGCTACCAGCCTATCCATTACTTGGCAGCCATGATAATACGGAGAGTGCAAGCGTCAATCAAATTACTGGAATAAAGAAGCGCAAGGCAGTTTTATTAAAGTCAGATCATGAGAATCCAGGCTCAACCTGGGGACTGCATCCTGATGCTATGGCGCAAGGTCTCTCATCAGAGGTAGAATTCCAAGGTGGCGAGTGGGAAATGCATGGGAGATCTGGGGAATACCAGTGTGAGGCAGCCCCCCCTGAATGAGAGAAGACTGGCGCTCAGGTGCAAAGCGTAGAGAACCAAAACAAGTTAGATACCCTGTGAAGTAGTCCACGCCATGAAACGATATCGACTTGGAGGGTTGTACCCTTGGGGCGTAGCTGGAGCCTAGCATGATTAAGTCGACCCATAGAATTACAGCCGCAAAGGTTCAAAGAAACTCGATAGATTGGCAAGAGGCCCGCACAAGCGGTGGAGCATGGTTTAAGGAATTCGATACAGCGCAGAGGACCTTACCTGAATGCCAGCATCCACAGTTTCCGTTGAGAATGTAACAGCCTTCAGGAACCGTAGGGACAAAGTGCTGCATACGAGACTGTCATCAGCTCGTATTTGTAAGAATGTTAGGTTAAGTCCACCCAGCAGGCGCAGCCCTTATCCTTTGTTGCCAGCAGTCCGGCCAGGAGACTCAAAGGACTGCCAGTGATAATGGAGGAAGAGTGAGACATCAAGTCATCATGGCCCACTTCTGACCCAGGGCTACACGTGCTACAATGGCGCATACAAAGAGAAGCGACCTCGCGAAGACAAACGGATCGCAAAGTGCATCGTAGTCCCAGTTGAGTCTGCAGCTCGAGCTCCATGGAAGTCAGGAATCCCTTTAGTAATCGTGGATCAGGAATGCCACAGACCGTTCCCAGGCCTTATACACACCTGCATCACACCATAGGAATTGATTTGCAAAGAAATGCGGTAAGCAACTTCCCGGGGCACCACTTTGCCAGTTGTCACTTGGCTAGGGTGAAGTCGTAACAAGTAACCGG
+
'&&&,.-$.')30)-5/.55)***20).,/810/2347662%-)%(76'37((*1,20)+*,)&.0'*)+))*,.11*(''*+.+&&(0238'*'&(*)(,%(&$#$$())*)&,,(+.(((''+)-/-)+-/.,+&/*+4/-166+4*.$(&-'$*)#*'(-*&'&$$$$'()(/*'(.20)/*)&*&&%%%(1+*('&),6/-/-),'''.,./-&%$&$'+%%'&+)-.//+(''$-2*')'%&$'%+'.,(,+59-./121,,2311040+-+($)''2+&*0()-+'.'))+,%'+*')))5+&$('(10$&%%%#&(&*%((-.*+(-&'(&%%+'(+).,4'/*00+*&%&%&&-/*+*)),1.2.(1)'./113,)($2+(,'%)./(')),*-.347.3--'+((%&'%%&()),+(*''%))./.0*+&''*'')400&&*)+*0/-(*-()*.,,16459,*&(''&'(()0..()(.0(*%()&'&&($**.-0040,*//,-2/0+152++)+.-)(((''))+*/25)+&(&$&%+'4/.12.+26(%('%'&'%$$%)1*%+-/&-')+)()($(*&.''%,-&&,1+0**,')#1(-0($&$%%%&%'('-7.00(0'*,7.0*&)'&,-)%&)),,*+%*'('('(&(''%+,&*)-.(%&&*-/66($##%'*2.(('(%$*)4-/,*&'%%%$%$&%/,.042.3%*+*(1(0+*2/000/**$)&&(&&(%+*(*+*/122&0(+3-%($&(%+()3.',0-5-/+,24)-+*&$('()*$'(%.2(),*/7,+-(&++)*++*-(0-5+-*33&2++*,32//,%)'')0)131/,,)(,('*+)-)'''%(''&(&&%%)*+***.10*/03590&&*%'&*+00+,,.+-'&'%&,/.10)0/4/130/332464/('&&''&'+'1954)((('&*)04))'()(($&(++).*.&/1'-+..0**$.)4%$*.-+)(&$%%%&(*,416*-)(()(*)',(-1*7,&(-))))+731'0+/.0.*-(+)0)2)')()'&%*-8.4*(*1,-4,(+(/**&**&%)++*%'&+/+0)0+'%(%&$)++)238+')+)(&'''+1/,,)+'&&'&*(-)&%#')'*+31)*+')',).-&'$#'*..+*+))&)/,//&**0.*&%')),-&/
@51c0948f-d352-4ca8-9b0b-ace5bbdcaf44 ch=373 read=113146 start_time=2019-12-13T08:09:36Z barcode=BC01 runid=2c9cf7bc05858273f10e7d7ec552fc0bd742dc3e
CTCCTACGGGAGGCAGCAGTGGGGAATATTACTGTGGGCTTAAAGCCTGATGCAGCCATGCCGCGTGTATGAAGAAGGCCTTCGGGTTGTAAAGTACTCAGCGGGAGGAAGGGTAAAGTTAATACCTTTGCTCATTGACGTTACCGCAGAAAAACACCGGCTAACTCCGTGCCAGCAGCCGCGGTAATACGGAGTGCAAGCGTTAATCAGATTACTGGGCGTAAAGCGCACGCAGGCGGTTTGTTAAGTCAGATGTAGAAATCCCCGGGCTCAACCTGGGAACTGCATCTGATACTGGCAGAAAGCGAGTCTCGTAGAGGGTAGAATTCCAGGTGTAGCGGTGAAATGCGTAGAGATCTGGAGAATACCGGTGGCGAAGGCGGCCCCCTGGACGAACTGACGCTCAGGTGCGAAAGCGTGGGGAGCAAACGGGATTAGATACCCTGGTAGTCCACGCCGTAAACGATGTCGACTTGGAGGTTGTGCCCTTGAGGCGTGGCTTCCGGAGCTAACGCGTTAAGTCGGCCGCCTGGGAAGTACGGCCGCAAGGTTAAAACTCAAATGAATTGACAGGGGTGGCCCGCACAAGCGGTGGGCATGTGGTTTAATTCGATGCAACGCGAAGAACCTTACCTGGTCTTGACATCCACGGGAAGTTTTCAGAGATGAGAATGTGCCTTCGGGAACCGTGGGGCAGGTGCTGGCTGTCGTCAGCTCGTGTTGTGAAATGTTGGGTTAAGTCCCGCAACGAGCGCAACCCTTATCCTTTGTTACCGGTCGACCGGGAACTCAAGGAGACTGCAGTGATGATAAAGCTGGAGGAAGGTGGGATGACGTCAAGTCATCATGGCCCTTACGACCAGGGCTACCACGTGCTACAATGGCGCATACAAAGAAAGCGACCTCGCGAGAGCAAGCGGACCTCATAAAAGTGCGTCGTAGTCCGGATTGGAGTCTACAACTCGACTCCATGAAGTCGGAATCGCTGGCAATCGTGGATCAGAATGCCACGGTGAATACGTTCGGGCCTTGTACACACCGCCCGTCACACACCATGAAGTGGGTTGCAAAAGAAGTAGGTAACAACCTTCGGGAGGCTTACCACTTTGTGATTCATGACTGGGGTGAAGTCGTAACAAGACGG
+
++2)%$'*45./50277536)1,)(-*(2,'-340.,(%&$/,,+/18667432%4769380./.3,1(*,4+'+*(&-3334,:539/429*)0***+)/01;.)0--2+/+,.5*+5727233/::,,884,0-+-27-9,.6(*),0562-+-3:052105011126876/,,,-31-))&''***.))%+&),820115:2801')*.727583.0356:1+./123.1/044'08<;//9/8-47**,..-&&181/.590+5854627271094,20.0/007../10107,&)$(*)&'($**+.25431&3.2,0-1010*2(-522212.11/*,./)-3:92/)))335:52-$+-,././)3.-*.-()1070862.+.4--,+0-222267592/8885)+)(++/2(-4-'+/4;57'37,-2--03.197.-1010.7,*,2484358&2.-..09861.01.,,-/3+0/2<5/:/+/6-345512,2*6+../.5:5/6.,113-1/+&/605;98:-+')+2.3.2)(*/*')/7)521.02-:7414273767%/890&'%,1*).+0---/4;87.**-/--/3:<;1:9<20112.1)--7427.-3,)'%&(.,.0*),4./04682+-)3)-/,28;44,+**+;872.50,3.-.,++&36)34989517/5+'(-(#&(1.0045.77.///19:5:<465876-,.22552:31-217))*/,31167391202((/+//01;3-5.,/6(0+.)&+3+13-868:35*-'*.1641')-+-.,*./8:+666.-1.+,+-,5:9-087877743-379;6340.39)'-((++6/+5:952--($'))--222071/930/,,.002*%')*&,+&0204091-++*,27177<,+,,,,+671(01135882:/670/,2(/+*(&(),+*1.,/-.++,110*((3.,23'/*('/()(('%+0./1:::85700121/35./,2022<84535;:'672+,2.00-,,)0;78<;6332-,+)-+&*$+(*+)/4.:579;:/%)*),-0+*-&++3164:518/++&&&**/,,-584-,,--51245688522)),,2-./.0264687.1*+
@b901240e-2e5e-44fd-bc03-2593f2d15e50 ch=295 read=151581 start_time=2019-12-13T08:09:49Z barcode=BC01 runid=2c9cf7bc05858273f10e7d7ec552fc0bd742dc3e
TGTTTGGGCTGCCCAGTCATGGATCTGCGTGGTGGCGCCCTCCCGAAGGTTAAGCTACCGCTTCTTTTGCAACCCACTCCCATGGTGCGGTAGGCGGTGTACAAGGCCAGGGACGTCTTCTTGTGGCATTCAGTCCACGATTACTGGCGTTTCCATTTGTAAGATTCGGAGTTGCGAACTCAATCCAGTTGGCACGCTGTAAGTTAACACTCTGAGGTCGCTTCTCTTTGTATGCGCCATTGTATGCGATGTAGCAGCCCTGGTCATGGGGTGACGACCTCATCCCCCACCTTCCTCCAGTTTATCACTGGCAGTCTCCTTTAGGTTCCCGGCGGACCGCTGGCAGCAGGATAAAGGGTTGCGCTCGTTGCGGGACTTAACCGGCGTTGCTGCGGCACGGCTGGCGGCAAACCATGCGCTGCCTGCAGTTCCCGAAGACACATTCTCATCTGCTGAAAACTTCCAAAGCGTTCAAGAGATAGGTAAGGTTCTTCGCGTTGCATCGATTCATCCACATATGCTCACGCTTGTGCCGACAAATCAATTCATTGGAGTTTTTTTAAAACGCGCGACGTACTCCCAGGCGAGTCGACTTAACGCAGTGGCTCCGTGCGCCTCAGGGCGCAACCTCCAGTCGACATCGTTTGCGGCGTGAGTTTACCGGTGTCTGTCTGGGCGCTCAACGCTGAGCGTCAGTCTTTATCCAGGGGCCGCCTTCGCCACCGAGGTATTCCTCCAGATGCGCATTTCACCGCTTCACCTGGAATTCTGCCCCCACCTCAAACTCAAGCTTGCGGTATCAGATGCAGTTCCCAGGTTAGGCCAGAGGTTTATCAGGCTGTGGCTTGCCTGCGTGCTTTACGCCAGTAATTCCGGTCTGCTAACCTCCGTATTACCGCGGCTGCTGGCTGGAGTTAGCCAGTGCTTCTTCTGGGGTAGCGATCAATGAGCAAAGGTATTGCGCCGCCCTTCCTCCCCGCTGAAATTACTTTACAACCCGAGGCCTTCTTCGCCGCGGCGGCATCAGGCTTGCCCATTTGTGCAATATTCCCCACTGCTGCCTTTCCGTGAGGAGCAATGTCGGCGCAACAGAAGGTGAACACAAAGGCACGACGCTTTCTTTCCAATATGTACGTAGCCCCGCA
+
%%'(&$&%%$#&&&(&*+),32+*(&%%&&(+''('%+()(2.,*+0/2071-',+.-+%(,3(487,../(840)-,06-'*(+)('&(+&)++'))&)&-,9+8/7(*,*$&%%#(&%$$**&13,10+(,121,,*+3+%(#&&'+*/))'$%&&%&*)('0''((%'/8)/++31.100.,*$)'''%'$($$/#&(-(),++(&())(''-+)4./15171690-**,,/275,,,&(&#$*(&&&&%'((+,85121+)(*+..%$$&%&%%%)*+0041+*%*/+/00(,,.16<744746320/&,-..7--.)&).*1'(&((%)+'&)*//+51*,-&19/97:&,,*/6./(()/+1,(*'443*),(-*0'(''*'#$('*&*(&'+)*,-)0/+,)*'*,((%%%$$$+.,+0&070551,+0*%'%(*.6/16420.()+,.99822*2)'&&%'(+0,')(())'+*3+2...:;749635112//145'&(2')&0)#(###&$().&'()*2+-,+)*)*'*))+285;6457)+$',.288+&&%&'(&'&%($&%&%,-.-*'()(%$'---,)*(+&&%'$&*&%$&'%(#$&'+1//'15-+),.).*)+%&)++*+-/00,24-%-)5/106,,+2*%-'+)'')'%',,-+(&&&&(,%$&#$%$&*01-*$)))./)(),'&2;;259*24488799,0.)')*,0:;4-*-(')/.%)(*')0*/)+3%-,*)&(++.-*,./+)#,22.,%('%&&')-23)/$*)*'('')'.*%()--12461+60*-,1+(,554.,+1-0+&&&&$(%$#$$$$$%%$&&$&(')''(-.++,-/((.-52;0(,',%$$$#$$))/+*)-+3.-8711-7111::74-%&)%'+**)-'$+&$&,+(,('&'(-&%')**,/)+-,++0538+/+,',)%%#&'),2429765066-'',$&,(((&(,-)(*+)21)('(+,(+(%$&'%%%$%(((+))'()+.4010*)(%##&&''$&(2,/181671',++,/**'+1/36,*))*('*-541*./*(&$'$$('%)&'&*'(11*-+3--1/*++'+%%&+*&)*'*('$$$$$%(*),'$*((%%&%
@e7ec2c36-fa6b-4760-87a6-9d1265a2695f ch=15 read=63537 start_time=2019-12-13T08:10:01Z barcode=BC01 runid=2c9cf7bc05858273f10e7d7ec552fc0bd742dc3e
CCCGGTTACCTTGTTACGACTTCACCCCAGTCATGAATCACAAAGTGGTAGCGCCCTCCCGAAGGTTAAGCTACCTGCCTTTTGCAACCCACTCCATGGTAACGACGGGCGGTGGGTACAAGGCCAGGAACAATATTCCTGTGCGGCGTTTCTGATCCACGATTACTAGCGATTCCGACTTCATGGAGTCCGGGTTGCAGACCTCAATCGGACTACGACGCGCTTTATGAGGTCCGCTTGCTCTCGCGAGTCGCTTCTCTTTGTATACGCCATTTAGCACGTGTGTAGCCCCTGGTCGTAGGGCCATGATGACTTGACGTCATCCCCACCTTCCTCAGTTTACCACTGGCAGTCTCCTTTGAGTTCCCGGCCGGACCGCTGGCAACAGGATAAGGGTTGCGCTCGTTGGAAGCAACCCAACATTTCACAACACGAGCTGACGGCAACCATGCGGCACCTGTCTCACGGTTCCCGAGGCGGTATAAATCTCTGAAACTTCCGTGGATGTCAGACCAGGTAAAGGGTTCTTCGCGTTGCATCAGATTAAACCACGTATCCACCGCGTGCGGGCCCCGTCAATTCATTTGGTTTTAACCTCGCGGCCCGTACTCCCCAGACGGTCGACAACATGATTGGCTCCGGAAGCCACGCCTCAGGGCACAACCTCAAGTCGACATCGTTTTACGGCGTGGACTACCAGAATTATCTAATCCTGTTTTGCTCCCACGCTTTCGCACCTGAGCGTCAGTCTTCGTCCAGGGGGCCACCTTCATACCGGTATTCCTCCAGATCTCTACGCATTTCACCATACCTGGAATTCTACCCCCCCTCTACGAGACTCAAGCTTGCCAATTATCAGATGCGGTTCCAGGTTGAGCCGAGAGTTTTACATCTGACTTAACAAACCGCCTGCGTGCGCTGCGCCAGATGAAAATTCCGATTAACGCTTGCACCCTCATTACCGCGGCTGCTGGCACGGAGTTAGCCGGTGCTTCTTCTGCGGGTAGTAACGTCAATGAGCAAAGGTATTAACTTTACTCCTTCCTCCCCGCTGAAGTGCTTTTACAGCAGGCCTTCTTCATACGCGGCATGGCCGCTATCAGACCTACGCCATTGTGCCAATATTCACACTGCTGCTCCGTAG
+
00()+,6(+7/:/.8+-,(0073-213++.1-'(&%**0.2+10,//0/+*-./5,+-**).3/6,6-1+,(')($&'&'./,*.0.21*(++64)&+'+)**,/3340,'*'*1/.,.003637,50-,.,1/02./$(&-+,*)'&(+)'&')--(%')+.-+0()+../8958*+34950555//.0')..3,%*#&++(*-1:55*5.510.334.,%)-36241/.')7/-.20034768'&1-//0&*426654*'&%'0-2476347'''(')&.'+*())354+.7:88/+.,366;88//.++-,4/124247/954-,-9.;;:/8)*,<712:)1/+-,&(.117,-7--.39396*)*+..73372371*'+)+*(/*+7(((*/-*..14450./.*($')))'),(*&)/,+,-/3.*...4444455/++%0*(2)(&')'/3+,-0/2144;9<34**(+()'$)%+&.&''-.*(*+)+792//03:997211,,.945986;,+,,3022*)'((*./337910,1,33+8)()%.),/''/3)-*001'-,084*(*+/98;7264,+*+7-),2.736/+/,15,,8.0-168),.*86;984/+)'+)))(,(&+/1/1/.+,*,1'()-($,(-66+(.-4/4-/.1,02447(776/9;0-1086668:532001-.-++/,-/(*479742806+&+-05-%))*/;9/+.%25.12,098:/1386642/:**-085.*)(-2/944459:49756,2)'+',(-.65:8876731:2+)/1'',055531224165945771-.1110214448854&-1.+..+(/,-.2046869,78,8*()))80,013*%&%).10''(,,4.-++./32495+5:5:;:99-7)*('(&)&&%%$&'&+..&2)-)*+,:6972213/0.25'%$$&/*-70+.,(,8795-+(,+)()0---6859:/1-3+/68864.6''&''0:86897:865246;-/0*'((-(*-43*,-.5+232,753--020./)*-(00,&*+-&3%)0363835;999//'+'---/3675.,%&*3-0%/-()0.69&-/.5026,7++-6)$($(**+-&)(15+1)-
@c1538ba7-3cec-4437-a2b6-5e956a542e14 ch=328 read=68978 start_time=2019-12-13T08:10:00Z barcode=BC01 runid=2c9cf7bc05858273f10e7d7ec552fc0bd742dc3e
CTCTACGGGAGGCAGCAGTGGGAATATTGCACAATGGGCGCAAGCCTGATGCAGCCATGCCGCGTGTATGAAGAAGGCCTTCCGGGTTGTAAAGTGCTTTCAGCGGGGAGGAAGTAAAAGTTAATACCTTTGCTCGTGGCGTTACCCGCAGAAGAAGCACCGGCTAACTCCGTGCCAGCGGCCGCGGTAATACGGAGGTGCAAGCGTTAATCAGATTACTGGGCGTAAAAGCGCACGCAGGCAGTTTGTTAAGTCAGATGTGAAATCCAGGCTCAACCTGGAACTGCATCTGATACACTGGCAAAGCGAGTCTCGTAGAGGGTAGAATTCAGGTGTAGCGGTGAAATGCGTAGGATCTGGAGGAATACCGGTGAAGGCGGCCCCTGGACGAAGACTGACGCTCCAGGTGCGAAAGCGTGGGGAGCAAACAGGATTAGATACCTGGTAGTCCACGCCGTAAACGATGTCGACTTGGAGGTTGTGCCCCTTGAGGCGTGGCAGGAGCTAACGTGTTAGTCGACCGCCTGGGGAGTACGGCCGCAAGGTTAAAACTCAAATGAATTGACGGGGGGCCCGCACAAGCGGTGGAGCATGTGAGGACAATTCGATGCAACGCGAAGAACCTTACCTGACATCCCACGGAAGTTTTCAGAGATGAGAATGTGCCTTCGGGAACCGTGGACAGGTGCTGCATGGCTGTCGTCAGCTCGTGTTCAGCCAGGAAATGTTGGGTTAAGTCCGCAACGAGCGCAACCCTTATCGCTTTGTTGCCAGCGGTCCGGCCGGGAACTCAAAGGGAGACTACCGGTAAACTGGGGAAGGTGGGGATGACGTCAAGTCATCATGGCCCTTACGACCAGGGCTATGCACGTGCTACAATGGCGCATACAAAGAAGCGACCTCGCGAGAGCAAACGGACCTCATAAGGGTGCGTCGTAGTCGGTTGGAGTCATACGAATTCGACTCCGCCAGAAATCCGGAATCGCTAGTAATCGTGGATCAAGAATTTTGGTGAATACGTTCCAGGCCTTGTACACACCGCCAAAATCACACCATGGGAGTGGGTTGCAAAAGAAGTAGGTAACAACCTTCGGGAGGGCGCTTACCACTTTGTGATTCATGACTGGGGGGTGAGAATCATGCTAAGGTAACCGG
+
+./323(0.'(+0-1/-.189-+--4390--/0;99;0.,-4:88:333380-(2047672/0000334681'*,*1/:959(37746&((,)$'#',/-,,0...4*(,)(%&)+36))*,/-'*./.8-*101,./+-).++./1//'(-/'+,')0:80611/612286779:45-),0*0-/-+4/..01,(),+...,())+./127(.&)2-36:98562839.+,12+,*'&'')+66<645;87149134910*,22,4('320//.42632202-,--.45,++/.,$(%&)*,/'$))),/0,/5852*-.6.1*.+../')'-&&&**,/*&)+,'(*--10%&'+(-/,4/.63575584,*(+,1.4-.,(%00212.6-.,///0770:**8;998/14++,951-7,*+.3:32059/310)10*11-02211473-.(,-+/,8.0010,12.+)('()%''1,,,&,+.)()&'+103.7./),&&'').-:56.4-+'*+...6.242062'''**753733512-1044;;9.748<1,-108284867327,.5.+,143512*.,/.()*%-)()$()+1-21900000:60513-18+,76807.0:32//115,**12.0-+2<<41-,+,-744(-/./388:9:93:9/679420.++05/8//2(+''*0,1278127)00.044/30)''*'*)&&&,&&)3)013743004+)*-0/)(+((0*3,9,+()*+)''%'')2-.53145:/7)3+24(/1+3-12+6+)+.).,05'1+)+'*/1356;3++618128900013656740.24284*/.248)))'',,/2%,01.10)#(%'/1100+01:400223544488,&(''(4+69787.+,'&*-12&,,214/.,)'.+'-0.44432143605%),,.()+0.+*()&)*,9/267867'''(&**((,)2+47778620//2:665;;<:991(%($&&%$*(21296241217+$/770/0+-03-/.61756))+)%%'0.06,),.(&&'0:253354;6*&''((**,*,-..1++.91'5-''.+22.9.-68-214/+--01985426777980/***)')')+$(#%'*-+-06;:;86
@a2812600-c751-4c67-a774-c8fa604682a4 ch=62 read=194574 start_time=2019-12-13T08:10:03Z barcode=BC01 runid=2c9cf7bc05858273f10e7d7ec552fc0bd742dc3e
CACCACGGGGTAGCAGTGGGAATGTGCACAATGGGCTCAAGCCTGATGCAGCCATGCCGCGATAATATGAAGAAGGCCTTCGGGTTATGAAATTACTTTCCAGCGGGGAAGGGAGTAAAGAGAAGTTAGTACCTTTGCTCGGTGGCGTTACCCGCAGAGAAACACCAGCTAACTCCGTGCCAGCAGCCGCGGTAATACGGGAGGTGCAAGCGTTAATCGGAATTACTGGGCGTAAAGCGCACGCAGGCAGTTTTATTAAGTCAGATGTAAGAATCCCAGGCTCAACCTGAGGGCCATCTGGTAGCCAAGCTTGAGTCTCGTAGAGGGGTAAATTCCAGGTGTAGCGGTAGAATGCGTAGAGATCTGGAGGAGGAATACCGGTAGCGAAGGCAGCCCCTGGACGAAGACTGACGCTCCAAGGTGCAAGCCGGTAAGAGACAAGCAGGATTAGATACCCTGGTAGTCCACGCCGTAAACGATGTCGACTTGGAGGTTGTGCCCCGCCAGGGCGTAGCTTCCGGAGCTAGCCGCGTTAAGTCGACCGCCTGGGAATACAGCCTGGAGTTAAAACTCGATGGAGTGAAGGGCCCGCACAAGCCAGTGGAGCATGTATGGTTTTAATTCCGATTACAGCGAAGAACCTTACCTGGTCTTGACATCCACGGAAGTTTTCAGGATGAGAATGTGCCTTCAGGGTGTAGGATTGGAGTGCTGCACTTGGTAATAAATCAGCTCGTGTTGTAGGAAATGTTGGGTTCAGTCCCGCAACAGGCGCAACCCTTATCCTTTGTTGCCTTGGTCGGCCCACAGGAACTCAAAGGAGACTGCCAGTGATAGAAGCTGGAGGAAGGTGGGGATGACGTCAAGTCATCGCTTGGCCCCTTACGACCAGGGAACACACATTTATTAAGCGCATACAAGAGCTGACCTCGCGAGAGCAAAGCGGACCTCTCATAAAGTGCGTCGTAGTCCGGATTGGAGTCTGCAACTCGACTCCATGAAGTCAAGATGCTTGCTAGTAATCGTGGATCAGAATGCCACGGTGAATACGTTCCCGGGCCTTGTACACACCGCCGCCCGTCGCACCATGGGAGTAGGTTGCAAAAGAAGTAGGTAAGCTTAACCTTCCGGGAGGCGCTTGCCCCTTTGTGATTCATGACTGGGGTAAGTCGTAACAAGTAACCGGAAGATAGAGCATTGGGCTTAAAGTAGAGTTAACACAAAGAAAGACACCGACAACTTTCTTCCAGCACCAGCAATACGTAGCGGG
+
)$')+-+,*'%)*-./2391).)$(()+.1:7750+)%//(*;////.+-(1+50*23&('&*&%(*3//,))&(,+1/5,(2+4+&(%+++*/+0.:4,(%()-45+(',7-(()-,+&(%'((3..%)')+.8,(+-,&%))''%,/'*91%&%&-(*..-125.)&(///-/,*--03-./-.3,,-(')&&')1)2()+''(/44+/2.9/5./(1,2.303242,-1645-*)*,'*$'%&*)*,3:;,*413)*,/('01&(')$*.*-5,&0647612030*%*-'((+,-('&''()$-)%&&%'(+++'++1/'&*-2,,-*8+02+,,2-/0333.4/'&+*(//-,,+***1247-)+,%.,(3//0(&+,%,+(*.(1-3,46/'+/6494/5-.,*+*/,/.8(-(2+,,+,'%()'),2''(&(--.'*,12-1/.,0033;.,/1023840,,+,/*026()%%(&+*//21714').,6).&*(('%+(%-52,''$'''&(&-*.-0/.*.*(),,1+2,31/015058124--+++42357143'+/2+/**+-*&(%))$'))**,/*13)&+*+--+&+%105;,///-**&).0.::-1:3;3.+,/,+0*))&(0&'+1624-.5-(/1/./)'+-.2'%(-.(-+159701*(+1541.522223523+()))'(%'**)%%(-%))//100(%*&)&#$&)*.++-,../056033..()**-,+//2-/213%0.,44+)0/++&-,*'(+(-52.31+0,*0+(/6,--'*,4/6+-27+#%#(0*211919+,+%*-/1*5-*+---.,%')%&/0.,0/(.+.0/693/3657%13*(((,.2.&&%%(*032*0/*)+)1,*-1)&&%**+*(+*&#($)('('-,-+12+&&&%(**251-(,(&(&&*2+*')09423-.+-,/24+('04351&('+,6+(-((.+2())('(,+&010,-.028,-/-1---,+)+)#$&%$%++-10000/3*3011-15:9662),,31+,4522-.113)).'*/4.--/-++)))'/*..71,-1+-+2.343:3)*+',009.4(66)%(('('.(),*&'((0-/0/0/)(1-'++*+,+,%+*('(**)212584772121'25.-3/-00047:232'&)+-2)2-4.00.(++.)4*(+/*''--(%.'(&,///((*-04*%*1,,..031.-+1*)05/.45,(*.+,-9.16443.-&$(#"$$%
@05a4e095-1e55-472b-90ae-83ba89c8d80b ch=26 read=41417 start_time=2019-12-13T08:10:03Z barcode=BC01 runid=2c9cf7bc05858273f10e7d7ec552fc0bd742dc3e
CTCCTACGAGGCAGCAGTAGGGAATTTTCGGCAATGGAAACCCTGACAACCGAGCAACGCCATCGGCGAAGAAGGTTTTTCGGATTGTAAACTTCTGTTATAAAGGGAAGAACGGCGGCTACAGGAATGGTAGCCGGTGACACTTTATTAAAGCCACGGCTAACTACGTGCCAGCAGCCGCGGTAATACGTAGGTAGCAAGCGTTATCCGGAATTATTAGGCGTAAAGAGCGAAAGGCGGCAGCAAGGGTCATGGTGAAAGCCTGAAACTTAACTTCAATAAACCATAGAAACCAGGCAACTAGGTACAGGAGGATCGTGGAATTCCCATGGCGGTGAAATGCGTAGATATGGAGGAACACCGGTGGCGAAGGCGACGATCACAGCTACAGCGAGCGCTCGGTCAGCGTGGGAGCAAATGGGATTGAATACAATTAGTCCACGCCGTAAACGTGGAAGTACTAAGTGTTGGATGTCAAAGTTCAGTGCGAGTTAACGCAATAAGTACTCCGCCTGAGTAGGCCGTTCACAAGAATGAAACTCAAAGGAATTGACGGGCCCGCACAAGCGGTGGAGCATGTGGTTTAATTCGAAGCAACGCGAAGAACCTTACCAGGTCTTGACATACTCATAAAGGCTCCAGAATGGAGAGATAGCTATATGAGATACAGGTGGTGCATGGTTGTCGTCAGCTCGTGTCGTGAGATGTTGGGTTAAGTCCGCAACGAGCGCAACCCTTATCGTTAGTTACCATCATTAAGTTGGGGACTCTGGCGAGACTGCCAGTGACAAGCTGGAGAAGGCAGGGATGACGTCAAATCATCGCCGCCCCTTGACCCTGGGCTACACACGTACTACAATGGATGTGGTGCAGAGGAAGCGAAGCCGCGAGGTGAAGCAAAACCCATAAAACCATTCTCAGTTCGGATTGTAGTCACAACTCGACTACATGAAGTTAAGATTGCTAGTAATCGCGGAATCAGCATGTCGCGGTGAATACGTTCTCGGGCCTTGTACACCGCCCGTCACACCACGAGAGTTGATAACACCGCGAGCCGGTGGCCTAACCGCAAGGAAGGAGCTGTCTAAGGTGGGATTGATGATTGGGGTGAAGTCGTAACAAGGTATTAACCGG
+
/231.,.-)/,0.0.,+)('(%,&/8:2-78020.+(',**9.-+/,,'1-,,)+468786%,&(%$')-')0,23:7:,1)7-13/03:522521/.,++6/-+/+**(-2/*1.20/.--%.)++-.763347263('%$$)-)'1.1.,(+/)-.51126232//-12961943+.,0.301944464/0,)$()0400043219**1*0/1,1+&)'%((-,))%*.)(&()(+/8511-1(,060,),*,0/033*/0''(/)'(),)),1,/7.5:.36'*)*,6706,2810)22+-+(%*'.-).+)6614))0'2+.0(*5))()*2,/00,028674540,,3+.7--,%,)(+1*65,/++-:::10.++((*%&&%'(%(($'*0134+85+&()+8680*(.8:8-%52*5)')-**&'$+$&(-,++-/4:548;84+()++*',/027-2-,,+,.17/31-91,-8:.3591.++14/0-+*,-+/-&**+.2756974.0/-,'%'((.-&&'*+,22//:0-1:86,0/*1051-(-+()83,..3.,),-12/5)..*4/135.1/,5/82.4-+*2--,23..+-01.10.37&**+,,:222686440$'(20-1-+0()(',*142+++-+24435521//20-/.+-001996644&/29)+/865+,.011.---,445049.9,,0.-141.046,1037.,467506/:4-3002-8,+)0-,07485&()4+1/5*7824646(&10+,./../64/342,,.,)-.81.*((,,+'/6/76688566::7233:9//1'02.'&)*(.9-.//('&'(**&(+)')'&..62363,)'&*/.24.,+*(*'-$',(-8531$.)*)10+-2:<94;8./1;<2279:;68:.56;55;1/5..+-2-&((,,-24031.0))),0/7/4&&%/'(*0,.22656.2.'+,**+///96891806423:679215.-1(787733+,*-(+2.48/*.0.0-4,(--*)'*40($('((&(($%$&&-8274/0/*-5:76+/+0))+(**'--1565,5,0-/4;;.02+,/.(*-'-.))&)'%&..58:98.()))),+2.<*8
@281079a0-fc37-4b20-a7f9-6c38e4889a40 ch=322 read=57918 start_time=2019-12-13T08:10:10Z barcode=BC01 runid=2c9cf7bc05858273f10e7d7ec552fc0bd742dc3e
TCACCCCAGTCGCGAATCACAAAGTGGTAGCGCCCTCGAAGGTTAAGCTACCTACTTCTTTGCAACCCCACTCCCATATGGTGTGACGGGCGGTGCGGGCCAGGAACGTCACCGTGGCATTCTGATCCACGATTACTAGCGATTCCGACTTCATGGAGTCGAGTTGCGGAACTCAATCGGACTACGACACTTTATGAGGTCGCTTGCTCTCGCGAGGTCGCTTCTCTTTGGCTATGCGCGCCATTGGCAGCACGTGTGTAGCCCTGGTCGTAAGGGCCATTGGCTTGACGTCATCCCCGCCTTCCTCCAGTTTATCACTGGCAGTCTCCTTTAGTTCCAGCCCGGACCGCTGGCAACAAAGGATAAGGAGTTGCGCTCGTTGGGACTTAACAACATTTCACAACACGAAGGCGACAGCCATACGCTGTCTTTCACGGTTCCCGAAGGCACATTCTCATCTCACGTATTTGAAAACTTCCGTGGATCAAGACCAGGTAAGGTTCTTCGCGTTTGCATCGAATTAAACCATGCTCCACCGCTTGTGCAGGCCCCGTCAATTCATTTTGAGTTTTAACCTTGCGGCCGTACTCCCCAGGCAGCGGTCGACTTAACGCGTTAACGGAAACCACGCCTCAGGGCTGTACTCCAGTCGGCATCGTTTACGGCGTGGACACCAGGGTATCCTAATCCTGTTTGCTCCCCGCTTTCGCACCTGAGCGTCAGTCTTCGTCCAGGGGCCGCCAGCCTTCGCCACCGGTATTCTCCAGATCTCTGCATTTTCACCGCTACACCTGGAATTCTACCCCCCCCCTCTGAGACTCAGAAGCACCGGTATCAGATGCAGTTCCCAGGTTGAGCCGGGATTTCACATCTGATAACAAACCGCCTTTGCATGGCGAATTCCGATTAACGCGCACCCTCCGTATTACCGCGGCTGCTGGCACGGAGTTAGCCGATGCTTCTTCTGCGGGTAACGTCAATGAGCAAAGGTAACTTTACTCCCTTCCTCCCATGAAATTGCTGACCCGAAGGCCTTCTTCATATACACGCGGCATGGCTGCATCAGGCTTGCATATTGTTGTCCCCACTGCCTCCGTAGAGATATCAGCACCAAAGGTTAAACACAAAGACACGGCGGCATAACGGCACCAGCCAATGTGCGTAGCG
+
;8.882.236.(&&%)).,0+31)1*,)**--.4**-')),,-7/9*---793308004;9/+,'6/5/()0,4+.,$(-1)((+-/2::724+(%(%$&'$4722-'+-.8959/://0:9-..55'%',*2.-+1/0100591../67;8/0/-$&',''*12.0+)++,-8.:-2'8-43/1/.,&,*.6376*4./4%*-,+*))+-,+,(-(++-.8/9847:.,)'$()2023)+7)8)%$%$+**-.-12/--./1+,/788441)+521(%($$$%&)+,16540*,./)$&&'*0/-.*+,27))-346-2,,,389-5**4*'56+9+&*/1),2-.24677:87)65:)/-/-/)*)&*,/&*'+*1,8,+11.,0+)%+,30-2:.,/117422*'%)((*'*+*060/)-,-1,/)''%&&),259195--/+30.012;9997.-*(##$%#$&%%**-**4-481149//)+*(+.;*0.)*.,4/;88;-+,+-1'&+*./)*+$$884;;620114:79631,....2%+0479.+.7498;952<<40324<;5116335132/11')')*653/.142&.+.1.01956565576769130/-*.(),+0/08:6)-.,((('''&&&&%*,4'3',&*)1/&**5.0,92--)*0,/404548&(5//68443<3--.*,)*$&,6-.+..38676388994643431111.+041*04.-0%()0,77576(+8+956522')-,-067786,2,049+1101'(.'))061.)0(2**,+1486639,)*+-,'*,056+$'($&&-)&&-()*-....3132:21)&'+'5.-/11(&.%446.---/50/,*,6169876''&&)'$&%%&&$&**12-,*)0'1+/&&%(#.43/28*/0.6021&.*.-4231/0&#%**$&2-,-1:((($'+,78;:99840-+-.-.1)+)*+568::**(),,)-+'%)()2./846.432%%%+'$(%&&&()65(&&')5354..'-*''(*,,(--,-0..25;80////73697663734(07,.5'*)+1+#(',-4+59-1,+)%-454.)')(+../*+*.72851,,+4-***'/*30*(*$###&',,.89/..**)+(&%(*&&&'$
@96b6eb53-4d19-4aed-933c-643dd924d015 ch=401 read=47014 start_time=2019-12-13T08:10:20Z barcode=BC01 runid=2c9cf7bc05858273f10e7d7ec552fc0bd742dc3e
TTGTTGTACTTCGTTCCGGTACGTATTGCTGGTGCTGAAGAAGTTGTCGGTGTCTTTATTGTTAACCTGCTTGCCTGCCAGTATCTTCCGGTTACCTTGTTACGACTTCACCCCAGTCGCCAGATCACAAAGAGTTAAGTAAGCGCCCTCTCCCGAAAGGTTAAGCTACCTACTTCTTTTGCAACCTCCCCATGGTGTGACGGGCGGTGTGTTACCAAGGCCGGAACGTATTCACCGTGGCATTCTGATCACGATTACTAGCGATTCCGGCTTCATGTGGAGTCAGGTTGCAGACTCCAATCGGACTACGACGCGCTGTAGGGTCCGCTTGCTCTCTGAGTCGCTTCTCTTTGTATGTGCGCCATTGGCAGCACGTGTTAGCCCTGGTCGTAAGGGCCATGATTTGACGTCATCCCCACCTTCCTCCAGTTTATCACTGGCAGTCTCCCTTTGAGTTCCCAGCCGGACCGCTGGCAACAAAGGATAAGGGTTGCGCTCGTTGCGGGACTTAACCAACATTTCACAACACAGGCTGACGACAGCCATGCCTGTATCTCATATAGCTATCTCTCCATCTCTGGAGCCTTTAATGAGTATGTCAAGACCTGGTAAGGTTCTTCGTTGCTTCGAATTAAACCACATGCTCCACCGCTTGTGCAGGCCCGTCAATTCCTTTGGTTTCATTCTTGCGAACGTACTACTCAGGCGGAAGTACTTGTGCGTTAACTGCAGCACTGAACTTTGACATCCAACGCAGGTACTCATCGTTTACGGCGGACTACTAGGGTATCTAATCCTGTTGCTCCCCACGCTTTCAGGACTGAGCGTCAGTTGCAGGCCAGATCGTCGCCTTCGCCCTGGTGTTCCTCCATATATCTGCGCATTTCACCGCTACATGGAATTCCCGATCCTCTCCTGCACTCTAGCTGCCTGGTTTCTATGGCTTACTGGTTAAGCTTCAGGCTTTCACCACAGCCCTTGCTGCCCGCCTGCTCCTCTTTGCGCTTAATAATTCCGGATAACGCTTGCCACCTACGTATTACCGCGGCTGCTGGCACGTAGTTAGCCGTGGCTTTTCTCAATAAGTACCGTCGCTCGGCTACCACCATTTCCTGTAGCCGCCGTTCTTCTTATAACAGAGTTTACAATCCGAAACCTTCTTCCTTCGCAGCGTTGCTCGGTCAGGGTTTCCCCGAAAATTCCCTACTGCTGCTCCGTAGGG
+
$),)*(,%+,//,.74%(&#%'%5)*1/.164..13/-1)*,*-1567365210/43'0),602/3/)'++,*-/-0)(($&(..2551(165)3116.5/-.315695*253*-.**%'%%&323-/-2.(&'*)&$''''&*)062**'-,,*+1'+,/51.%('-06/(.,1/6:7*'+,+/%&'3;,-17975699:9:84,5424.2)*.431,/+*-.185.*(-)),3/8:6624526*-/.1(++.13./,*++-169/*(&(-611/.-/,)+,-%*)5;47*+1747(.)*.1:698669861-%(**/+-.()381102)(('')#(%*),144:254296.-/,,*,/34;33/)(*),+'),,(($''278+,::8683,-7978010*37,+0137791:20'&+(4879,/-*,38.//<89:/0+++:7068*-0,))03;274+-/-207897:120-,,-08-0-9820*)(%(*.-25652;11.975.4,4*/'.)6058,+./.8403--6424+33/'.+174,*('&'*02244032332--,--4559:98875460%'-.-54&&((',..856720247:8323/6)3.<9711'')()..9&1&.+.;518/0146897:458.----125(.),2+*165:465/,5/1()17/9;<-8,+,669935453.+-.(//2()(%$(%()('+66181:28626///-058991.02,-0548(/'+'*()*++4564:982;9/030,.0-1643/)-'&0(+,559591,%/7+-+5::.+,+)36*,%4,*()''&(*56/)7--/(62/:0/097677.3-+,,,/9&)2211375757;3501053,+-,.13:9079:.-.*,*.0-5,7,1*)'(07.-03376994565,*069888788.9:144557333%/,+*-06/13538&220492-+,&%')&*2**2),./.6--1:.---45/2,92&+)')'6*-657;)5.7/05//,.05),7*040-/./-,:,,411265582133-%,)+'.03/,-./1.9+078+)*'.1.03'.).876-$(,*6-++,2-&,0+291551020/65-.0-/7+/*(,,'*00.,&)(0<</53560)&--*.06:6840&'***,'..*2-+*/.0--0&01*.9-.**$&+77;6.84+),-13-)(*(4:+-0/&'
@7a76b4d5-7940-4da3-8e64-2dc5d331a919 ch=341 read=66651 start_time=2019-12-13T08:10:16Z barcode=BC01 runid=2c9cf7bc05858273f10e7d7ec552fc0bd742dc3e
CTCACAGGCAGCAGTGGGAATGTGCACAATGGGCGCAAACCTGATGCAATACGCGTGTATGGAAAGAAGGCCTTCCGGGTTGTAAAGTACTTTCCAGCGGGGAGGGAAGGGTAGAAGTTAATACCTTTGCTCATTGACGTTGCCCGCAGAAAAAACACCAGCTAACTCCGTGCCAGCAGCCGCGGTAGTAATACCCAGGAGAGGGTGCAAGCGTTAATCGGAATTACTGGGCGTAAAGCGCGCAGGCGGTTTGTTAAGTCCAGTTGATACAGGCTCAACCTGGGAACTGCATCTGATACTGGCAAAACTGGTCTCGTAGGGGTAGAATTCCAGGTGTAGCGGAGGTGAAATGCGTAGAATCTGGAGGAATACCACCCGGTGGCGAAAGGCGGCCCCTGGACGAAGACTGACGCTCAGGTGCGAAAGCGTGGGGAACAGAAACAGGATTAAGATACCTGAGTAGTCCACGCCGTAAACGATGTCGGCTTGGAGGTTGTGCCCGCTTGAGGCGTGGCTTCCGGAACTAACGCGTTAAGTCGACCGCCTGGGGAGTACGGCCGCGGTTAAAACTCAAATGAATTGACGAAGGGGCCCGCACAGAGGCGGTGCAGGTATGTGGTTTAATTCGATGCAACGCGAAGAACCTTACCTGGTCTTGACATCCACGGAAGTTTTCAAGAGATGAGAATGTGCGGCCGGGAACCGTGAGACAGGTGCTGCATGGCTGTCGTCAGCTCGTGTTGTGAAATGTTGGGTTAAGTCCGCAACAGGCGCAACCCTTATCCTTTGTTGCCAGCGGTCCGGCCGGGAACTCAAAGAGACTGCCAGTGATAAACTGGAGGAAGGTGGGGACGTCAAGTCATCATGGCCCACTTACGACCAGGGCTACACGTGTGCTGTGGCGCATGCAAAGAGAAGCGACCTCGCGCGAGAGCAAGCGGACCTCATAAAGTGCGTCGTAGTCCGGATTGAGTCTGCAACTCGACTCCATGAAGTCGAATCGCTAGTAATCGTGGATCAGGAATGCCACGGTGAATACGTTCGGGCCTTGTACACACCGCCCGTCACACCATGGGAGTGGGTTGCAAAGTAAGCAACCTTCGGGGCGCTTACCGCTTTGTGATTCATGACTGGGGTGAAGTCGTAACAAGGTAACCGGAAGAGATAGAGCGACGAGCCGTAGGTTAACACAAAGACACCGACAGCTTTTCTTCAGCACCAGCAATGGCGTAACTGG
+
&,(%''*30,0.',-(-(''-&7(*'/11/68-,,-8;59:86774**$$$'%(&,%,&(+%2+)'++)2/8829-4;548.019-*,*,-72.('*/-47)'))()&.+%$&$())-213/052271.278-3*,&++092/7-*+.0*1-)++)*,+*+--(+&(+-24697.10..33/1.4-(*--9.++&&',1-(&--+.+0-(&'*/(3+))&.,+0.345:431)*)+0(+-0(1-014-1592,0333052/-*/)'')&+(,32343;3935;8.0//.-003(()*+:88:52;8-0())..1742*1)7+1/)/*8-32/29642(-+'-$('(),/-)(*--.1.422991-1+)3-&0)&//(++*)-*,++'),(,)721((,504//*)*++,,87778)88100+/2*'(33755.(-)-(.,+-,11*1-.-*,.(3:./(*+,.2.(),08;786;1+-))(--/+)))/-01319/50)5-%&*(-,06000+50013(-&'(-+.844541627*-7787779;95./()%-)-,:47&+&/*4,57;357./,**+04353-+,+*47+05,(.,4,*,'+2+64.+$++()++*156;6.6.84112/493867/.6,/67706..3-**14+*))*..33/1/1,.*.<<810('*,.8/--++-./1.$&'++3619125886878089:55533463:3337778/+,,+8564-6)+),50-.70-988830,,17*,0/8+-64357759.5.--6125((6;5/2,,,2914.2.0/(/2(.009,83+%)*-35-4+*+,.05<:5546)*,,./53619,+.0,632055142%%(..2,$'(&%&)+//-02775-,'()(((/.354466673/(--5/&(&)*()++-322,.+(+')*(*72+27;85955(&58.)46:886886871-/4*/1-'(*+2971'000103.7.,,1/0--/'&0.987731321/004901/1**-*.5170.0.7211:94843:4*547/3.,-1.-,'0625;:136./,.60421-())&/.0;233+('%'%$%)1-3386'4.**-.9-,4.'),.+*0/13;32-+,+-*,-,,,02027688:879-4-.76;77,+(*(3262223265+*20*-/&0/.648565082-/38;;62/'%&%&'*-.64.,-(1(2$5).*(+++*,'(%%$
@89ecf934-45b8-4e4d-9a26-36c43add9420 ch=473 read=41973 start_time=2019-12-13T08:10:35Z barcode=BC01 runid=2c9cf7bc05858273f10e7d7ec552fc0bd742dc3e
CCGGTTGCCTTGTTACGACTTCACCCCAGTCATGAATCACAAAGTGGTAGCGCCCTCCCGAAAGGTTAAGCTGTTCGCTCTTTTGCAACCCACTCCCATGGTGGCAGGCGGTGTGTACAAAGACGGAACGTATTCACCGTGGCATTCTGATCCACGATTACTAGCGATTCCGACCTTCATGAGGTCGAGTTGCGAACTCAATCCGGACTACGACGCGCTTTATGAGTCCGCTTGCTCTCGCGAGGTCGCTTCCCTTTGTATGCGCCATTTGTAGCACGTGTGGCCAGCCTGGTCGTAAGGGCCATGATGACTTGACGATATGCCTTCCTCCAGTTTATCACTGGCAGTCTCCTTGCCCCAGGTTCCAGCCGGACCCGCTGGCAGCAAAGGATAAGGGTTGCTCGTTGCGGGACTTAACCCAACATTTCACAACACGAGCTGACGACGGCGCACCTGTCTCACGGTTCCGGTATTCTCATCTCTGAAAACTTCCGTGGATGTCAAGACCAGGTAAGGTTCTTCGCGTTGCATCGAATTAAACCACATGCTCCACCGCTTGTGCGGGCCCGTCAATTCATTTGAGTTTTAACCTTGCGGCCGTACTCCCCAGGCGGTCGACTTATGCGATTAGCTCCGGAAGCCACGCCTCAAGGGCACAACCTCCAAGTCGACATCGTTTACAGCGTGGACTACCAGAATTTATCTAATCCTGTTTGCTCCCACGCTTTCATACCTGAGCGTCAGTCTTCGTCAGGGGCGCCTTCGCCGGTATTCCTCCAGATCTACGCATTTCACCGCTACACCTGGAATTCTACCCCTCTACGAGACTCAAGCTTGCCAGTATCAGATGCAGTTCCCAGGTTGGGCCCGGGGATTTTCATCTGACTTAACAAACCGCCTGCGTGCGCTTTTACGCCCAGTAATTCCGATTAACGCTTGCCCTCCGTATTACCGCGGCTGCTGGCACGGAGTTAGCCGGTGCTTCAACTTCTGCGGGTAACGTCAATGAGCAAAGGTATTAACTTCTCCCTTCCTCCCCGCTGAAAGTACTTTACAACCCGAAGGCCTTCTTCGCATACACGGCATGGCTGCATCCAACTGCGCCGGTATTCACCAATATTCCCCGCTGCTGCCTCCGTAGG
+
0,**,)&*'*)%--$$+,36:2*/30('(54,/-,3+*)),73((.8.....76')**)*('&++304/++/$')*'(($*/17+..(32)'))0:4,/7,*)&&$.1')'&%*''%''),,&,--).07888<878;774600078,+-02/.-,.602/10.02/580++*,$',/).-+,)+*--/.701**5326*903*./2-)**-1462'.,,1)-../00.*,.6.-,/,/,*/&)')+&'20..(+1/')+-0025:391+(++--(-./220'%%('4.*.744308/.5:64-,++-,-,*++'.,%)'%$*(-3.2-1++-7;2/03697472//2125(*(#'''%$%7608'%'*)40674.,,.+10-)+.6(6/9937)0((..//0/.500-::7-4,3)41)-)*-17821406/./0154442320-(()%%$**'$*,./(+-517.2&'&%((--757-1+5119:628;::989<8878826347;537-3(3+:;:9<:9:86955366'(&.(79846/../0776/,0-($$$)((+(-+01'$(*)51<858;9.1,3;<1.8/2.4,..711*-*-/3372,/9;6::773/1*$$&''',*,./;432,-,&-73545:784-+,((*+/52705'4,-.30.*(-40:53&/*256:897646683(*(1.))447393363.69.(115:5)-*(/2.-%%(0644-,+234+,,,-24/-0$*02,)*.3183%&)&*334645-2(&)).+5397767;70+/2,/0%.-/75406,6/75,6620.02&.)(-0337*6*./5,,6&'(),84/0000-7821+*)//5/*')0.((*-/)048-//*+1//1.8/9-166(/(.00.//003.,-0.&(*104*)+03:9<4/./4240+*)4()032028/70/5,3--.8999898641140(').9...8+76/015//1-02.1.044/--35037,;-,)4523**'4,,01*'--*).2*,:77,879/-.--/0.,-,,/0.+./215*(+.,/055;53+*%'&((&%%&&)*+*4.--2220)1*,)'*)..)'*%+&&#)%2(01504150+/5753,/(*-/.-+/+
@8010e718-35de-4133-aab0-ebf881c93946 ch=414 read=65393 start_time=2019-12-13T08:10:38Z barcode=BC01 runid=2c9cf7bc05858273f10e7d7ec552fc0bd742dc3e
CGGGGAGGCGGCAGTGGGAATATTGCACAATGGGGGAAACCCTGATGCAGCAACGCCGTGAGTGATGAAGGCTTTCGGATCGTAAGCTCTGTCTTTGGGGAAGATAATGGCGGTACCCAGGGCTGGCTAACTACGTGCCAGCAGCGCGCGGTAATACGTAGGTGGCGAGCGTTATCCAGTTTACTGGGCGTAAAGGGCGTAGGCGGATGATTAAAGTGGATGTGAAATACCCGGGCTCAACTTGGGTGCTGCATTTCCAAACTGGTTATCTAGAGTGCAGGAGAATTAAAATTCCTGGTGTAGCGGTGAAATGCGTAGAGATTAGGAAGAACGCAGTGAGCGACTCTCATGGACTGTAACTTGACTTCGAGGCTCCGGGGCGTGGGGAGCAAACAGGATTAGATACCCTGGTAGTCCACGCCGTAAACGATGAATGATTGTGGGGTTTCAACACCTGTACCGCCATAACGCATTAAAGTATTCCGCCACAGGAGTAGGGTCCGTTAAAACTCAAAGGAATTGACGGGGACCCGCACAAGTAGCAGGTATGTGGTTTAATTCGAAGCAGCGCGAAGAACCTTACCTACGCCCGGCATCCCTTGCATTACTTAATCGAGGAAATCCCTCGGGGACAAGTGACAGGTGGTGCATGGTTGTCGTCAATGAGTGTAAGTGAGATGTTGGGTTAAGTCCGCAACAGGCGCAACCTTGTCGTTTCATTAAGTTGGGGGCTACCAGCAGAGACTGCCTGCGTTAACCAGGAGGAAGGTGAGGATGACGTCAAATCATCATGCTATGTGTGAGGGCTACACGTGCTACAATGGCTGGTACAGAGATGCAATACCGTAGAGGTGGAGCCAAACTTTAAAACCAGTCTCAGTTCGGATTGTAGGCTGAAACTCGCCTACATGAAGCTGGAGTTACTAGTAATCGCGAATCAGAATGTGGCGGTGAATACGTTCCACGGAGTCTTGTACACACCGCCCGTCACACCATGAGAGTTGGCAATACGAAGTCCGTAGACTAACAAGCGGCCGAGGGTCAGCGATTGGGGTGAAGTCGTAACAAGGTAACCGG
+
2069.*-35&65.04,%%,+0'2,++040720575(*2+4;/./264/()(+62266++-+(++./0/8.616:;77:77632..&+-:9983163/+*(++*+)*,,-'2)310-4.+'/*('/*,-/2/216694951-0'('%*++/,++(-/:756-6.02,'(*+-59525*&+,2+),,0-0369:<,279555434:8///.+5+5-**102-0))),800134*-46553)'(*('.,1+005729:).*440113368443./-/3565&5+')%&')+'&,'1)-&'.34/0324:8777,,,6673/-,*3,+47/4,.2.%+&+*03+,57+*)((%*/72:1.,)(&%&'&)(0(&+)-.*/)-*0*(43'-6,(++7611&))%/..)00%34115:966544,.-.5348;81/%(+3:76333'/-77.+4*3)0+//5*)&%++*4.'((+(&'',)1/)',+/94+&'&$'))'%&%%-/**,*&/+3;:4/44-4-**20222//()0)*471))(,-2/-,-0%/+))1./-51;0513;3,/+',.'-((*+,**0.+,))*-)*,%(%$(&..100')*)*(/+$&$$4(//)&')&(()*94.*'(3/33/0*&*46.220138.1/3163;221660-&(%&%)%'&'%))*,2973739669650352-./69&%46585&30+4224567-,*/20*+(/%+11*&'$%#$%'&'(*,06.7-+(%(3,/+,/(13*+**),(/)',5/5////.+,,+*077735-.'(+,1,&%$,,/,0))&()522..13:65:764('%&(%)&$'&)*2-/0985'&%**-/-+*0138-,0210871*&&$3/.0.+355(.%.)*,&)%%$+*/.457798-**&),,++,...')4,''+'*/.822.2('6372/170.(&'&*.,03;6-41593+%'..*,0509/+*+)+13;7-:01242315942-+*(*3)%&*,/--0**-,..../')%.//+*&&%'&&&%&&(*7..,894'5)5882---&(+,257/.20,449;9950
@e5a69020-5bde-4eda-8c55-a3655fa3d444 ch=148 read=76940 start_time=2019-12-13T08:11:06Z barcode=BC01 runid=2c9cf7bc05858273f10e7d7ec552fc0bd742dc3e
CCGGTTACCTTGTTACGGCTTCACCCCAATCAGCGGCCCTACCTGACCCGCTGCATGGCGTTGACTCCACGGACTTACCGGGTATTGCCAGCAGCTCTCATGGTGTGACGGGCGGTGTGTACAAGACCGGGAACGTATTCACCGCGACATTTTGATTCGCGATTACTGGTAACTACCACAGCTTTCGTAGGCGAGTTTCAGCCTACAATCCGAATAGATTCGGGTTTTAAGTTTGATACACCTCACGGTGGCCATCTCTCTGTACCAGCCATTTAGCAGCACGTGTGGCCCTACATAAGGGGCATGATGGTTGGCAATCATCCCGCTTCACTCGTTAACCCAGGCAGTCGTAGAGTCCTCAACAATGGTAGTAACTGGCGCGGCAGGGGTTGCGCGCTCGTTTGCGGGACTTAACCCAGCATCTCACGACACGAGCTGACGACAACCATGCACCACCTGTCACCTTGATACAGAGGATTTCCTCGATTAAGAGTAGTAATGCAAGGGATGTCAAGTGTAGGTAAAGGTTCTTCGCGTTGCTTCAGATTAAACCACATTGCTCCGCTACTTGTGCGGGTCCCAAATCAATTCCTTTGAGTTTTAATCTTGCGACCGTACTCCCCAGGCGGAATACTTAATGCGTTAGCGGCGGCACGGAGGTGTTGAAACCCCCACCTAGTATTCATCGTTTACGGCGTGGACTACCAGAATTATCTAATCCTGTTTTACTCCCACGCTTTCGAGCGTCAGTTACAGTCAGAGAGTCGCCTTCGCCACTGGTGTTCTTCTAATCTCTACGCATTTCACCGCTACACTAGAATTCCACTCTCTCTCCTGCACTCTAGATAACCAGTTTGGAATGCAGCACCCAAGTTAGGCCAGATTGTTTCACATCCCGTAATCATCCGCCTACGCTCCTTTACGCCCAGTAAATCCGGATAACGCTCGCCACCTACGTATTACCGCGGCTGCTGGCGCGTGGATTAGCCGTAACCACTCCTTAAGGTACCGTCATTGCTCCTTTCCCCCAAAGACCAGGCTTTACGATCAAAGCCTTCATCACTCACGCGGCGTTGCTGCATCAGGAGTTCCCCATTGTGCAATATTCCCCTGCTGCCTCCCGTACAGG
+
350+/6/4343(2.)).++276+9::-1.17-)*)-/65,),&&''//,%00/.**%%%%%&(',*-,**.,+(*&%'1(),,)/.*/80..)+-,-++%,()*&%)*55:971.+***,(-1./125(778:8495,0**---./2:41<<6-32:3330006031((&*''(%()')-1*).0+)0)005,+00;930-4855.3/-.+(+,)(&&)*++.(0;8,5515;)($%$'(2841-/%,-,(%&'(+731,/(*&(-+1.2+/2'$&&'((%()*)(*/-8*'(,--02.310*.83330&-&+'*&)+,33:-)%**/3../0*4,.(+.)*067,,,+%&&)+00455/4')'3+0310001-+*(&''(,,-,+*/,08)*//.167/55,,66::9556524;0.'-///83...-.*.-'*&*,'137--&)*--/4,4:47;46322381/+$%$)')),%(04,5/274221.*))**&#'()/)+/-(2.-.03740./1190;259,+7.7966-*)+*5-..:3%&.0+*3/-/+)((*')-19.15/013/139074.0***+-02596:5()+-.231::/0826/9/0.(-.&+,1.7660(.0/4469.,*)'1010534;6555;65:4)3/6/373405*'&%,.0/)$)(*%&$'+/86785723,--431:791110792''(+-34577;595./943)%.*47.(,)).-)+%%+/-,0'*+9011698/.))%'(+,287;98:2..////0499948*+7313542333/2;1049:66966)+)(%--/332-.-./0+,.79321.../3659:4;4;075<85452,$)&.5.01003-/0('(/*$)&*(%(+/+*,-,.*)$(&2,:7:<:894++.%&)/**-*(,)-2++126;93/.12/2,1/*,+,%&*,/7322.1.0925;66091007502.*)-0-1(6/53452-1*),&'(+(*+,'00//06688.9,$'),%%,%*/47*55-,-,*,,/-/94.011,(',*#()*.,1682353+.022;765<121//013110%)5,2;9-+3613495<5541697,(*-2266-/:*+2/&++,
@3a87baac-773d-41c0-8219-8dfa75d9936f ch=38 read=107266 start_time=2019-12-13T08:11:21Z barcode=BC01 runid=2c9cf7bc05858273f10e7d7ec552fc0bd742dc3e
CCGGTTACCTTGTTACGACTTCACCCAGTCATGAATCACAAAGTGGTGAAAACGCCCTCTCCCGAAGGGATTAGCTTCACCTACTTCTTTTTGCAACCCACTCCCCATGGTGTGACGGGCGGTGTGTACAAAGGCCGAGAACGTATTCACCGTGGCATTCTGATCCACGATTACTAGCGATTCCGACTTCACATGGAGTCGAGTTGCAGACTCAATCCGGACTACGACGCACTTTATGAGGTCCGCTTATACTCGCGAGTCGCTTCTCTTTGTATGCGCCGATTGTAGCGCGATGTGTAGCTGGTCGTAAGGGCCATGATGACTTGACGTCATCCCCACCTTCCCTCCAGTTTATCACTGTAGTCTCCTTTGAGTTCCAGCCGGACCGCTGGCAACAAGGATAAGGGTTGCGCTCGTTGCGGGACTTAACCAACATTCACAAGCCACAGGCTGACGACAGCCATGCAGCACCTGTCTCCGGTTTGACATTCTCATCTCTGAAAACTTCCGTGGATGTCAAAGACCGAGGTGTTAAGATTTCGCGTTGCATCGAGATTAAACCACATGCTCCACCGCTTGGTAACGGGCCCCGTCAATTCATTTGAGTTTTAACCTTTGCGAGCCCGTACTCCAGGCCGGTCGACTTAACGCGTTAGCTCCGGAAGCCACGCCTCAGAACACAACCTCAAGTCGACATCGTTTACGGCGTGGACTACCGGGGTATCTAATCCTGTTTGCTCTACGCTTTCGCACCTGAGCGTCGGTCATGCGTCGGGGCCGCCTTCCGCCACCAGTGTTTTCAAGATCTCTACGCATTTCACCGCTACACCTGGAATTCTACCCCCCCCCCTCTACGAGACTCAAGCTTGCCAGTATCGATGCAGTTCCAGGTGGAGCCCGGGGATTTCCGCATCTGACTTAACAAACCGCCTGCCATTACGCTTTACGCCCAGTAATTCCGATTAACGCTTGCACCCTCCGTATTACCGCCTGCTGGCACAGGTTAGCCGTGCTTCTTCTGCGGGTAACGTCGTGACGAGGTATTAACTTTACTCCCTTCATCCCCGCTGAAAGTGCTACAACCCGAAGGCCTTCTTCATACGCGCGGCATGGCTGCATCAGATGCGCCCATTGTGTATTCCCCACTGCCCCGCACTCCCGTAG
+
35+419464/4*..,-34:;:6+2-.)-/40432470.0-9/,./24&)-)%,-670/.,3,*+,,)0.-.1.%$$,%'.5.-03:716;;//3/%-2)$&(049-,167652356+//-*-/(-.0879;-0+3+(*&-0.+..0<9789685:789:8666983+..0/;1./1-//07;6842323.,*(,2.()*+00.1**,--8756(:/3)4/5995..+-)-(+.79579826302))&(%(#&'*..-(+*0-01:287694,-*035891'%3),-.0/--+'+&'&*(*,**4/0/72-,58.9895565518,*+-.877929:3-4355/60-/,,,0;8/560524',04621&))&&%,5.5+(*143:8;:9;666359243-6.0,+.+(+-%'(+1463;22.:84*-+-'('+'6148(&&)*&'%&((-200014769878604,.,1/..0,/0/-)()+*)$%&%'2:3*-.2233,+,8:757647015;::640++(()+,,(&#(%'(*&&%$'+)*'*-.**),,%)()/+4;999*)*3056-/)+-.*'$++2//*)/-454**+0395;874;3.+*461++30533,*.,/%096../))(%%034*,./008161410/-*2,*(..0.4/+6*+71358;88.3&'*(-17792/,/+125(65678598,,+6//+.0-,().6(9613447+-9444314;0*-+-'(,-.66:5,-0594232557++&)%#)%'(**).66+435867,2*,4-08)31&-4.4+*2*.05476,333*,0-++52,,0--*,+()*3(7-547:3:45/944.+/3351-//243,+*+-1158)..++%-,559357,9,(.,,&*&+03+.67(%04-+(&./1410.*,-0./0-,)''-6112*)*/(0.-153.3,('%$'+,46<671117/0,)()'&'&+/*)+223/30.5:---((+//-+%*(1131,+,+((')-0-1914-0.65/16+*'(')**)%'+()*-3/3+.2/,//.9.,24+/04:0(),+063--&+)%(/559,()1).0:1:119578687837/4273843445344')'%(+..88/08..((+-/344,%()(,)))$&%(+06''6*+
@5524ba86-6e33-4665-9bfa-9dbb7650a259 ch=216 read=77360 start_time=2019-12-13T08:11:26Z barcode=BC01 runid=2c9cf7bc05858273f10e7d7ec552fc0bd742dc3e
CCGGTTACCTTGTTGCGGCTTCACTGGTAATCGCTGACCCTACAGCCCCACCGGCCGCTGCTCTTGCGGTTAGCTCACACGGGCTTCGGGTATTGCCAACTCTCATGTGGTGTGACGGGCGTTATTGTACAAGACCAGGAACGTATTCACCGCGACATTCTGATTCGCGATTACTAGTAACTCCAGCTTCGTAGGCGGTTTCAGCCTACAATCCGAACTGAGACTGGTTTTTTAAAAGTTTGGCTCCACCTCGCGGTGCATCTCTGTACCAGTATTTAGCATTAATAGCAGCCCTACACGCCAAAGGGGCATGATGATTTGACGTCATCCCCACCTTCCTCCGCTTGGGCAGTCGCTAGAGTCCGCTCAACAATGGTAGTAACTAACGACAAAGAGGTTGCGCGCTCGTTTGCGGGATGGCAACATCTCACGACACGAGCTGGCTGACAACCATACACCACCTGTCACGCCTTGTCCCCGAGAGGGATTTTCCTCGATTAAAGAGTAATGCAAAGGGATGTCAAGTGTAGGTAAGGTTCTTCGCGTTGCTTCGAATTGACCATGCTCCGCTACTTGTGCGTCCCCGTCAATTCCTTTGAGTTTTAATCTTGCGACCATTACTCAGGGCGGAATACTTAATGCGTTAGCGGCGGCACGGAGGTGTTTGAGCCCCGCACCTGGTATTCATCGTTGCGGCGTGGACTACCAGGGTATCACAATCCTGTGTTTGCTCCCTTTTCGAGAACCTCAGCGTCAGTTACAGTCAGAGAGTGCTTCCGCCGCTGGTGTTCTTCTAATCTCACGCATTTCCACCCTTTGGAATTCCACTCTCCTCTCCTGCATACCGATAACCAGTTTGGAATGCAGCACCCAAGTTGAGCCTGGGTATTTCACATCCCGCCTTAATCATCCGCCTACACTCCCTTTACGCCCAGTAAAATCCGGATAACGCTCGCCACCTACGTATTACCGCGGCTGCTGGCACGTAGTTAGCCGTGGCTTCCTCCTTGAACGTAGTTTCATCTTCCCCAAAGACAGAGGCACACGATCAAAGCCTTCATCACTCACGCGGCGTGCTGCATCAGGGTCTCCCCATTTGTGCAATATTCCCCACCTTGCCTCCCGTAGGAG
+
6.+/4;35.--.+/*,0,3525'*&'&)*4./-261/,5.-+/()**-)%*0,'+-'(&#%&')-++,++*()0/2-+&''.'+0(+*3433/7//+.&)*633%*'&'+-,.368/++%(%2&,+)-/2,.(--9+17.920978<756:0//*+*591176896('((+6-21',2/8/07-,,36:)()')/,'.+8,*$108/370:1/-.2::83,.0384970;2<.,11*04;,2-7765,+-,1.*)&,'+,6640,,/.50.'%)()*((+).-.,+%*+*/081('*),/0/27(**5///301,-(32('#((/057:08/&''+/*-),''')'%+1/2332(,)212405,#(*-.)')/-774+./052201/11767',$*)-.**(*+/46552)'&+3*((%$($*'/-.**%''%%(-((-*'-(((.-121.1&'$'%),,3663--%&%)++2.,121'$&$$**1*.68)+)*./104.3)*'((-+,/;94..9759::94..-+*).+-*+-/39827/)*,.7/0071%&)2))''&(*4552-)(+$$&$*&%&&'+78+'()&0(9,**,*,/2.;<1/83-6.--4686)3'%&*,$+21//325-)('%/,0//-6-,+*+,('))%*(-(,+*(+*((%(/45)$)).7.%,/.3:7698260&'(,*--99888666.95/0/33$&,4044.--%*1(&++24*,8;,*,+'*,185722354:.-2-*/,/07/,.+(*,&%(&'&%')$'*16+/3466+.-,033,+'*(0+49(.&%1/''3)$&&**2.40122++**,,0)&&''(),((+,/610+/7:8&/&&)$*(--(-.+*.++/./-400-41/1297.-//.41)$&%*'0+44.275/25445+,+.3,*9412/85+)1/49:/202,504544.336782.403255544:45:717*)(((/-/-)./337710/80,2,2.//3,(.),,*/21-0&')-**-/17/79:*71))/$((%)%%$%&))*,-(.,&+.031120../.01./&)%&'#$)(0/14*,14)/'/67.*)4-%-$($%%$1--57-$$%&%%,0*2.&&((*0.-
@9f1d2b22-b9c5-42c0-9461-9255b846c972 ch=27 read=50762 start_time=2019-12-13T08:11:33Z barcode=BC01 runid=2c9cf7bc05858273f10e7d7ec552fc0bd742dc3e
CTCCTACGGGAGGCAGTGGGAATATTGCACAATGGGCGCAAGCCTGATGCAGCCATGCCGCGTGTATGAAGAAGGCCTTCCGGGTTATCAAAGTACTTTCAGCGGGGAGGAAGGGAGTAATACCTTTGCTCAGTGACGTTACCGCAGAAGAAGCACCAGCTAACTCCGTGCCAGCAGCCGCGGTAATACGGAGGTGCAAGCGTTAATCAAGATTACTGGGCGTAAAGCGCACGCAGGCGGTTTGTTAAGTCAGATGTAGAAATCCCGAGAACCAGCCTGGGAACTGCATCTGATACTGGCAAGCTTGAGTCTCGTAAGAGGGGGGGTAGGGCCAGGTGTAGCGGTGAAATGCGTAGAGATCTGGAGAGGAGGCCACCGGTGGCAGGCGGCCCCCTGGACAGACTGACTCAGGTGAAAGCGTGGGAGCAAGCAGAGTTAGATACCCTGGTAGTCCACGCCGTAAGTGAGTGCTGGGAGGTTTCCGCCTCTCAGTGCTGCAGCTAACGCCATTAAGCACTCCGCTGGGGGAGTACGACCGCAAGGTTGGAAACTCAAAGGAATTGAGGGCCGCACAAGCGGTGGGCATGGTTTTAATTCGATGCAGCGCGAAGAACCTTACCTGGTCTTGACATCCACGGAAGTTTTCAGAGATGAGAATGTGCCTTCGGGAACCGTAGAGACAGGTGCTGCATATGGCTGTCGTCAGCTCGTGTTGTGAAATGTTGGGTTAAGTCCGCAACAGCGCAACCCTTATCCTTTGTTGCCAGCGGTCCGGCCCGGGAACAAAGGGAATTGATAAACTGAAGGAAGGTGGGGATGACGTCAAGTCATCATGGCCCGCCTGACCAGGGCTACACACGTGCTAATGGCGCATACAAAGAAAGCGACCTCGCGAGAACAAGCGGACCTCATAAAGTGCGTCGTAGTCGGATTGGAGTCTGCAACTCGATCCATGAAGTCGGAATCGCTAGTAATCGTGGATCAGAATGCCACGGTAGATACGTTCAGGCCTTGTACACACCGCCCGTCACACCATGGGAGTGGGTTGCAAAAAAAAGTAGGTAGCTTAACCTTCGGGAGAGCGCTTACCACTTTGTGATTCATGACTGGGGGGTGAAGTCTCTAACAAAGG
+
,,0)),1,891040*3.,.)/*+20/(*),155'47438:;47;9222/,,%.---'.4*+++./36570)***1096:43,942.+)%163)/,(.6.+./0.5;5),1/4,76'*)-73222-12,-52(%--)/-**(0-%%''/,$+()+)++&++*2-,.7-)0-1-,,,,16528.6-0...7/3,,**-186./37:786/,('+*5.438632/0152+012.0),)+27394;<52:33-1507))'&%%*1,'57-'(&(-27.,-7++68/56541111+,,/.0/300.,*++/)'((()**,0,+(+*/241+'%)+'&%$(&')&&('+('+42/-1289/.,+,122:.))$,*','(((2*26246/%'0/.71724--575-')+)++)+)1(4+*('((((109<-*+,5:)7..),-9-/0.-.9*+,.+*,/321334+&&%&%&,'*,.++/515251;6,+'-,66//*)+),,/2.../.50).''/(/)$%$'*36)/5495*('')(.//4814/-02-4*'),(00998+2,0(+'('16.-+'''-+---+0-40-+,/5+4<;1.6241)*.0,0&,+3+))*,10-2.(-9,4.--59412344(()*-'-.,4;5.4.////4433:888578.720:37.9;67&)*167015111634.-&&((&)*,3254./0018:35814038-)*/8),018492065),/.4(/-)/1788/,4024((6--45030)+,)./..2116*010*$$(.-(,+$%&''*//+/,-33704,2.524;:5047688987)+**+8,(*)1.3)$'(%'/1:48;9951.*)&(()1*)&)*$&&&(+,++0/)%'()(*/47:74*))&'&%&10(-09649631+2:4-367544586828-4+0//,))+()**-6320,(&/234.4---5./*(),(),'*+.6/0/;99747/,/0..4-*.085.-6611**.7&)52-/-****()*.404:305733237,0')+'()-3--4/0017381.++,-,/++**,+2-032;61;1*+%%(,,/.,1916/99..799<910001148988+..-3++(%$(*5/89*--
