# Supplementary material for: De novo species identification using 16S rRNA gene nanopore sequencing
Source: PeerJ. 2020 Oct 21;8:e10029. doi: 10.7717/peerj.10029 (PMC7585375; doi:10.7717/peerj.10029)
Supplement: Supplemental Information 2 — Contains raw reads. [file peerj-08-10029-s002.zip › pass_fastq_runid_2c9cf7bc05858273f10e7d7ec552fc0bd742dc3e_272.fastq]

@82cb3754-e2c9-4667-bfff-74199b4abf14 ch=208 read=138425 start_time=2019-12-13T08:11:42Z barcode=BC01 runid=2c9cf7bc05858273f10e7d7ec552fc0bd742dc3e
CCAGTTACCTTATTTACGACTTCACCCCAGTCATGAATCCTGAAGTGTGGTAAGCGCCCTCCCGAGGTTAAGCTACCTACTTCTTTTGCAGCCCCTCCCATGGTGTGACGGGCGGTGTGTACAAGGCCAGGAACGTATTCTCACCGTGGCATTCTGATCCACGGTGATTACTAGCGATTCCGACTTCATGGAGTCAGGTTGCAGACTCAATCCGGACTACGACGCGCTTTATGGATCCGCTTGCTCTCGCGGAGTCGCTTCTCTTTGTATGCGCCATTGTAGCACGTGTGTAGCCCTGGTCAGCCAAGGGCCATGATGACTTGAGCGTCATCCCACCTTCCTCCAGTTTATCGCAGCGTCCTTTGGAGTTCCCGGCCGGACCGCTGGCAACAAAGGATAAGAGGTTGCGCTCGTTGCGGGACTTAATAACATTTCACAACACGGGCTGACGACGGCCATGCAGCACCTGTCTCACGGTTCCCGAGGCACATTCTCATCTCCTGAAACTTCCGTGGATGTCAAGAGACCAGGTAGGTTCTTCGCGTTGCATCGAATTAAACCACATGCTCCACCGCTTGTGGGTATCAATTCGTTTGAGTTTTAACCTTGCGGCCGTACTCCCCAGGCGGTCGACTTAACGCCGATTAGCTCGACCCACGCCTCAGGGCACAACCTCCAAAGTCGACATCGTTTACGGCGTGGACTACCAGGGTATCTAATCCTGTTTGCTCCACGCTTTCGCACCCTGAGCGTCAGTCTTCGTCAGGGGCCGCCTTCGCCACCGGTATTCCTCAGATCTACGCATTTCACCGCTACACCGCAGATTCACCCCCCCTCTACGGGGACTCAAGCTTGCCGGTATCCCGGATCACAGTTCCCAGGTTGAGCCAGAGTTTCACATCTTAACAAACCGCCTGCGTGCGCTACGCCCAGTAATTCCGATTAACGCTTGCACCCTCCGTATTACCGCGGCTGCTGGCACGGAGTTAGCCGGTGCTTCTTCTGCGGGTAACGTCAATGAGCAAAGGTGTGCTTCCTCCCTTCCTCCCCGCTGAAATTGCTTTACAGCCCGAAGGCCTTCTTCATACGCGGCATGGCTGCATCGGGCTTGCGCCCATTGTACCAATATTCCCCGCTGCTGCCTCCCGTAGG
+
3(')4-''%+%&17.*+,*,181/-576,145-/&(0.2&&''%&''')..1.((*/76,16.(&+*6876*---272.24922991046(08.&&+3,*//(')&)-5482/..+-0--1.1*052:2471:4377.9()+-04156;969:4//0651,-)-./048402,+,227;170.2150+/1.+,-/*-31801/49:9:4;28)1-8:8678631.)+,*1*-,1*13-**01)*/2.3176)&*++.080/00/950./0368::256+*+,,(,.0..,(**17:24991)'&#+)025/1()++.+*(&%(**,386606/-&))(/03/.((-3;++)+%(*()),0+.1++))*.-21')(,52998940-,0,00529'357681+$**050...+.43;331;8525-3*&*(.23:,+,-36968/)).14155275969695.),,(290688992626571/-(((.*,,-1704868660)*(+55+4658125;98433*-(*+,8.2(-*&'+4;79;:89137,.154('*3*737,8,32202374-/-''&'(&'(('),-&+-920/;76343;;4.70-1-,-5484*+),.12.'$1**&2442431514--/'('3***1.,(''.),4458612)7.,+,7456.8)5/((*+35667854:8)*)*)+/2:566313'2423568658320./.7/*,008)+,+7:5123.41*)-.8;96;58;::;988..)58.885596<8777)+.-1213<9:9://283--0/2(49:2*--((3&()+($))+-1//),//5561+/4552(1-)-::6-%*-,,5:.63/2.(&*/54)$&'*+1482*/6,5&',4-,-,.-;4-,//0.1,20668./0%/72688970&&(#&$%$$$0049611.,-2;6;85328)*+175,25145-7/230-3--,33,4)($+*3%'/*)(4-,51*-0</763425/38+,8979301/.)1.51)*))(.*)*)$'()40,322-009/..+*(&%(&$'(()'*)'+,**+1.3,149+0;712)/+1-:33369662200129856;2652:1'/)&(*..1.,/8-979/$(*,022374..***360
@3720d6b8-c79d-4bab-9d0c-f2952f1b96a7 ch=357 read=127082 start_time=2019-12-13T08:11:54Z barcode=BC01 runid=2c9cf7bc05858273f10e7d7ec552fc0bd742dc3e
CCAGTTACCTTGTTACGACTTCACCCCAGTCATGAATCACACCAAAGTGAAAGGTAAGCGCCCTCCCGAAGGTTAAGCTACCTACTTCTTTACAGCCACTCCCATGGTGTGACGGGCGGTGTGGGGGCCGGGAACGTGGTTCACCGTGGCATTCACGATCCACGATTACTGGCGATTCCGACTTCATGGAGTCGGAGTTGCAGACTCAATCCGGACTACGACGCACTTTATGAGGAGTCCCTTGCTCTCGCGAGTCGCTTCTCTTTGTATGCGCCATTGTAGCACGTGTAGCCCTGGTCATGGGGCCATGATGACTTGACGTCATCCCCACCTTCCCTCCAGTTTATCACTGGCAGTCTCGCACGGAGTTCCCGGCGGACCGCTGGCAACAAAGGATAAGGGTTGCGCTCGTTGCGGGACTTAACCCAACATTCCTGGCACGAGCTGACAGCCATGCAGCACCTGTCACGGTTCGGTACATTCTCATCTCTGAAACTTCCGTGGATGTCAAGACCAGGTAAGGTTCTTCGCGTTGCATCAGATTAATACATGCTCCACCGCTTGTGCAGGCCCCGTCAATTCATTTTGAGTTTTAACCTTGCGGCCGTACTCCCCAGGTGCGGTCGACTTAACGCGATTGGCTCCGGAAACCACGCCTCAGGGCGGCACAACCTCCAAGTCGACATCGTTTACGGCGTGGACTACCAGGGTATCTAATCCTGTTTGCTCCCCACGCTTTCGCACCTGAGCGTCAGTCTTCGTCAGGGGCCGCCTTCGCCACCGGTATTCCTCCAGTCTCTACGCATTTCCACCGCTACACCTGGAATTCTACCCCCTCTACTCAAGCTTGCCGGTATCAGATGCAGTTTCCCAGGTTGAGCCAGGGATTTCACATCCTGACTTAACAAACCGCCTGCGTGCTTTACGCCCAGTAATTCCGATTAACGCTTGCACCCTCCGTATTACCCGCGGCTGCTGGCTGGGTTAGCCGGTGCTTCTTCTGCGGGTAACGTCAATGAGCAAAGGTATTAACTGCTCCTTCCTCCCCGCTGAAAGTACTTTACAGCCCGAGGCCTTCTTCATACACGCGGCGCTGGCTTGCATCCGGAAACTGCGCCCATTTATTGCCAATGTTCCCCTGCTGCCCCTCCCGTAGGAG
+
7(%+23*.56;519+-.03597719:.*,35+.++52-),*,,17.+*+('&%'('&&'*--*(++*),*+'''0+'*,125-%,,+'/0+%**&20%'(085,/2*1**+58,:8703((&'(23+160;84750,.(-,.%2097361./71%(()+0+,--.31266/97426<563,35:69995/.//,'')4;21%+-+-4.:300.40:864556*/%)/460112-.&)*3.)+9).02/60-*(*,-)/6/7855;900012479:067-/%./,-+,,+*04:3./787%5&)032;9.--,*),+,+++-//:28+3)',++.18+)5-+45;5134685796/6775/%&%)(+)+-:-23)/++447616235012369(9,9844/21.2/0)+24489655<87101//.3,,%.(*/*)'((,(+%%5667764676+,(*(*+-3:3../)-/.1+&'-+0224:0-/14//-/,15/.2/28/09<99401-2/66<62712/+.,669:847513/1047%')/'(&$&()+0124502605493627&32753(%(+**//.-19;20/21<<5-7.++)%%&(*.,0.2037:*).('%'(//6-++,/250/,'&))',/-0*/()*%..*,+/23-++706)&&%*+,-3.2)81-,9888488/72*&-(.,//3:.4425822*'3*++-+.066861;2,-/1;;4,.,/2;61./,02+&%(228968::9<8448)*06/27460/0//5;69;.(),-;9804.$&,/329465610:.0(&0,1010.*14/3.**1,55/1686/+4,)(')*)$&&&'40+,.-//-456571582(+*)'.3/8$&-25'/0/(15+)((*,2**+412143135/+1%()+(+*+$&'+.+.1096/-340431*+,14130,./0+,+/63.27/3,4'%,+'&',.-/46/-*%&&-4-,)),*).,*'22,-;.,++-3/1/61334.2//.12/6).2-0/54-*,&))4:5;95.734+/271-1**.%,+()$%$%)(&&(),/45;678620-+(*),+'%%$$&%%'%#$%'10+()(&(,(+,071.17,&-''-+2,,(20244,**+.'+)+()/8.(((((()
@12e8650e-f2fa-4889-824a-81c621cc04d0 ch=377 read=118589 start_time=2019-12-13T08:11:50Z barcode=BC01 runid=2c9cf7bc05858273f10e7d7ec552fc0bd742dc3e
CAGTTACGTACGACTTCACCCCAATCATCAATCCCACAGCAGACAGCTCCTTCCCTGCGGTTAGGCCACCGGCTTCGGGTGTTATCAACTCTCGTGGTGTGACGGAAGGTGTACAAGGCCGGAACGTATTCACCGCGACATGCTGATTCGCGATTACTGGCGATTCCAGCTTCTAAATAGCCAGTCAGGTTGCAGACTACAATCCAGGCAAAGAATGGTTTTATGGGTTTTACCTTCACCTCATGGCTTCGCTTCCTTCTGCACCATCCATTGTAGCACGTGTGTAGCCCAGGTCATAAGGGCATGATGATTTAACGTCATCCCCGCCTTCACTCAGCTTGTCACTGGCAGTCTCGCTGCAGAGTCCCCAACTTAATGATGGTAACTAACGATAAAGGGTTGCGCTCGTTGCGGGACTTAACATCTCACGACACGAGCTGGCGGTGACAACCATGCACCACCTGTATCTCATATAGCTATCTCTCCATCTCTGGAGCCTTTAGCAAAATTGTATGTCAAGACCTGGTAAGGTTCTTCGCGTTGCTTCAGATTAAACCACATGCTCCACCGCTTGTGCGGGCCCATCAATTCCTTTGAGTTTCATTCTTGCAGACGTACTATACTCAGGCAGATTACTTATTGCGTTAACTGCAGCACTGAACTTTGACATCCAACGCTTAGTGCTCATCGTTTACGGCGTGGACTACTGGGGTATCTAATCCTATTGCTCCCCACGCTTTCGGGACTGAGCGTCAGTTGCAGGCCAGATCGCCTTCGCCACTGTTCCCTCCCATATATCCTACGCATTTCCCCGCCGCTACGCCAGATTCCTGATCCTCTCCTGCCTCTGGCTGCCTGGTTTCTATGGCTTACTGGAAGTTAAGCCAGGAGAAACTCACCTGAACCCTTGCTGCCGCCTGCTCCCTCTTTACGCCCAATGAATTCCGGATAGCAGCTTTGCCGCACCACGTATTACCGCGGCTGCTGGCACGTAGTTAGCCGTGGCTTTCAATAAAGTACGTATCGGCTACCATTTCCTGTAGCCGCCGTTCTTCCTTTATAACAGAGTTTTACAATCCGAAACCTTCTTCCTTCACGCGGCGTTGCTCGGTCAGGGTTTCCCCCATTGCCGAAAATTCCCTACTGTTGCCTCCGTGGAG
+
/$(-(&&#)$')-26;772974,4.1/45393-8)(*'%&())4(110496091-(./10*6-1778,.6.5-.50,82,**.-..+()()(//4845/+,.5./'%)&''*)*34,021).-3/-77082/2;79978)1+*')%+)(*,,+8,654282+*3//+'(..3+*(*%'''(%)*+/))-/92545311&/,6//*'*)())'')/-/-09;/.37;.662*%,-/40,/6./&'+0,/60)*,6598:71.1243824864:4223,()&)&*&$$),5-(*//2)*)-,785..-///+67*$$'(,54:.78,+77553&(+-&,+.9---044000./2323%%&$#%+'(*-78,),/,4*6+./97:/7.&)4.02225;*,..+/51)&)))6/)+(0)(+()132/11/.+..')&'&%)*,0./,-++05.2.5/63002.-9+.))(.379,137101336332140001/.++2*'/-48,'&&'*)'++)--+**+.4,,1703-+&$&*+977;866719(0074'&..02:753--,,.1226.04,,-(+,%+)0-,*&*,-386:01.65.-//:4329;36.022277+2,)($&%)*-054*'$&)*(*,..02240,-,'+*'')*+)2256:77;6001819'3(-&*(*++.)01119976;3*--6./.5:/53/43&00..010+-0+.0,+-1(*+6:92*,*-3:7,'22')&&%&'(,-244811./1291/.00&&&'.*+,:-2568-;3+(47))./00,9*'$.+,*/7+1)*'#&()+*(*%%#&(0072*&,.4,4+++/4223-/20)0-*++0/284;924358;94;3337+-)),3.*%)*%,*)'*,+,775683*+&%'()*%*0-/7-18././,9,)'3-&%/+11,000/-,//.+3.2%+'($$&*-)(22'-+--(+%)&)&%+('.,6000000-+$)'/.2391//0/326(*.(%-+-381,-*/&'%')-/./(27.2<101-'(&*,717:9,7*+/.3+39,),(%&%*+-68,*+0153/,/1./:4;98867+7-(*(',1-1./++,//621+66/4;+18::-.2:218./78/73/7-('-..19239648334/+%
@aa8ecb37-0bfd-43b6-ae1b-1197923a214c ch=453 read=130921 start_time=2019-12-13T08:12:04Z barcode=BC01 runid=2c9cf7bc05858273f10e7d7ec552fc0bd742dc3e
CTCCTACGGGAGGCAGCAATGGGAATTTTTTCTGGAAACCCTGACCGAGCAACGCCGCGTGAAGGAAGAAGGTTTTCTGGTTGTAAACTTCTGTTGCATAAAGGAAGAACGGCGGCTACAGGAAATGAGTAGCCAGTGACGGTACTTTATTAGAAAGCCACGGCTAACTACGTGCCAGCAGCCATGACAATACGTAGGTGGCAAGCGTTATCCGGAATTATTGGGCGTAAAGAGACGCGAGAGGCGGCAGCAGGGTCTGTGGGCAGAAATACGGCTGCTGGTAAGCCCTTTGAGCTACGTGACTAGTGAGAGGTGTGATTGCTGTAGCGGTGAAATGCGTATTAGATATATGGAGGAACACACCAGTGGCGAGCGACGATCACAGCCTGCAACTGACGCTCAATTTGGCAGTAAGGAGCAAATAGGGGATTAAGATACCCTAGTAGTCCACGCCGTAAACGATGAGTACTAAGTGTTGAATGTCCAAAGTTCAGTGCTGCAGGTCGCGCAATAAGTACTCCGCCTGGTAATTACGTTCGCCAAGAATGAAACTCAAAGGAATTGACGGGGAATTGCACAAGCGTTGGAACATGTGGTTTTAATTCAAAACCTTGCCGAAGAAGAACCTTACCAGATCTGCTTGTATACTCATAAAGGCTCCAGAGATGGAGAGATAGCTATATGAGATACAGGTGGTGCATGGTTGTCGTCCAATGGTGTCGTGAGATGTTGGGTTAAGTCGTCCCGCAACAGGCGCAGCGCCTCGTTAGTTACCATCATTAGTTTAGGGACTCTGGCAAGACTGCCAGTGACAAAAAAGCTGGAGGAAGGCGGGGATGACGTCAAATCATCATACTTGCCCATGACCTGGAGCTACACACGTGCTACAATGGATGGTGCAGGGGAAGCCCGAAGCCGCGAGGTGAAGCAAAGTAAAACAATTTCTCAGTTTGGATTGCAGTCTTGCAACTCGACTACATGGAGGTTGGAATCGCTGTGCATCGCGAAGATCAATATGTCGCGAACGAATACGTTCTCGGGCCTTGTACACACCGCCCGTCCACGAGTTGATAACGCGAAGCCGGTGGCCTAACCGCAAGGAAGGCTGTCTAAGGTGGGATTGATGGTTGGGGTGAAGTCATGTACAAGGTAACCCAG
+
135.-/117.)0/,)..)*+(/'-,.8;99+2,)*),*2;2-,,,('(*-092028-,+./-1/.0.)*(-4.937(()4-61257/'&/&+(-*$&'(.77,,-/(-1,*+))'($$&('.'.,-+)'()082+.//1/&)+'('*()*+(%*((),.&'&'&+*0353435/7:0*,,,14(&(%'()'(+05-8--6;255024,;.-.0+0.213-3/5742293:,(%'%''%(')&..004,)*)&.3./.0/.)(*)$&&&&$')*%%%$$&%))**%)'&%(%'%$%)%$%%&%'#$&$$$&&*+*(%(#%$$%-(**,-.84+5-*)12./)(-*,9621*)0*(-&+((,,*,(%'*(20-+')640/.,+'%($''.(0/2+-.0+),*--.1/&*1-'+,1-0,(+,7:3/-/()(%.,-.+.1.36((*(1..083-.05:66:<;41.0-**+*-./,,*-.42)''#('&+-,*2:857:;;:89$((+''))++00,,&,+,/04-0320++-)2++-61*)'(&-*((5.*+25.5843,/,-101/24*.-+'(,&&&&(-1(-&)(+(,%))*+(+-.78-.5191+-+()('(%&%%0+(*,).33301)%$*($)'%$'%%*).//243+,/3*-*,,'/&'(-/060-+*)**,(,-/5/++--1411-/,.37587886.41-16316&/)**&*+5458776565382.+,65802-((11')/649*,6312.,.+,,*/3/9/--6-/8899*5*$)15*')35,4698-/,((*-/50675565344,/5.('():/-5-07298.87*()')111109301398/1,-*0*-4,-5204/.1.'$&**21+(**+*-,*,4857;7778652*0-.'(((-1-%(.*,300.'((,)1-),5:***,42*)''+/*)/0,/22'%($''%%(*0/4)+-5-//1)/4525100'),5-6053777**)&&%($'&('()(%(+))-*+,.14130%$'+07.,-*1...609583+/--0711/195352&(*%&,)+)(***,213182040194982936/.*2.,/04+(,+++'&$&$)+3,5148.+0(&'*0%5-&/62/.1..-/(0&)'+/4-9,3-6.($'
@b901ff6d-0233-4486-9a57-36176c39ae5c ch=137 read=88775 start_time=2019-12-13T08:12:04Z barcode=BC01 runid=2c9cf7bc05858273f10e7d7ec552fc0bd742dc3e
CCTTTGTTACGGCTTCACCCCAGTCATGAATCACAAAGTGGTAAGCGCCCTCCCGAAGGTTAAGCTACCTACTTCTTTGCAGCCCACTCCCCATGGTGTGACGGGCGGTGTGTGTACAAGGCCAGGAACGTATTCACCGTGGCATTTCTGATCCACGATTACTAGCGATTCCGACACGGAGTCGGGTTACGGAACTCAATCCGGACTACGACGCACTTTATGAGGTCGCTTGCTCTCGCGAGGTCGCTTCTCTTTGTATGCGCCATTGTAGCACGTGTGTAGCCCTGGTCGTAGGGGCCATGATGACTTGACGTCATCCCACCTTCCTCCAGTTTATCACTGGCAGTCTCCTTTGAGTTCCGGCGGACCGCTGGCAGCAAAGGATGGGGTTGCGCTCGTTGCGGGACTTAACTAACATTTCACAACACGAGCTGACGGCAATGTACAGCACCTGTCTCACGGTTCCCGAAGAGCGCATTCTCATCTCTCTGGCTTCCGTGGATGTCAAGACCAGGTAAGGTTCTTCGCGTTGCATCCGGAATTAAACCACATGCTCCACCGCTTGTGCGGTACCGTCAATTCATTTGAGTTTTAACCTTGCGGCCGTACTCCCAGGCGGTCGACTTAACGCGTTAGCTCCGGAAGCCACGCCTCCAGGCTGCTTCTCCAAGTCGACATCGTTTTACGGCGTGGACACCAGGGTATCTATCCTGTTTGCTCCCCGCGCTTTCGCACCTGAGCGTCAGTCTTCGTCCAGACGCCTTCATACCGGTATTCCTCCAGATCTCTACGCATTTCACCGCTACACCTGGAATTCTACCCCTCTGCGAGACTCAAGCTTGCCAGTATCAGATGCAGTTCCCAGGTTGAGCCAGAGTTCACATCTGACTTAACAAACCGCCTGCGTGCGCTTTACGCCCAGTAATTCCGATTAACGCTTGCGCCTCGGTATTACACCGCGGCTGCTGGCACGGGGTTAGCCGGTCTTCTTCTGCGGGTAACGTCAATGAGCAAAGGTATTAACTTTACTCCCTTTCCCGCTTCAAGTGCTTTACAACCCGAAGGCCTTCTTCATACACGCGGCGGCTGCATCGGGCTTGCGCCCATTGTCGCAATATTCCCCACTGCGCTCCGTGG
+
03*3.%,.(*30-/4150894*..11125:1/./0:6234513.())02/+.-,+,1070:570575-6,,-:<35;8.//%120(,-1+)'#%&('''),019;879-,,'*(.(,-5.839(1-5--76539223:59190)*6+-,0/487-222/:---.-0227:71,&%%**/(++0,(20:,4203,/16(715147454325/3+.(+-42,.//51,.%%())(+,+,.0//)0-+*,6,52-094./2364349+:**&')*(*+,0101033;102::8-.((.362;99222/./-/..23568-99/,8:5220.21126</./8784/9//.998:54:92128.5(')(+61641365:.-$.47)6.75&(/2+401..2012634.922.../,,&(++*/5+'&')))()(,3735'6/1..%$$&&(*,3/230036//./01::595,,/)$('&*()1,,1378733,)'%$&0*24-,*((131***,06-53-,%'*+.719756541..,01+-'.*,..:51800123344:68:0.**,-++(&&#&)'(,4:8;949;0-,2-;<4.96,1.-/.*03+-+-,*'('-/..9//**(++/.0/-+,4,-./4.3+1-'*0*105663)%1.'(%(,3+15)5-558356373./05*%(+--*1-2,0)-40522-,*,&%'+1/.5<4,-/6-2)#'%&67;33605:+-/8::;9/6324844-.(%&%*)/5574,.(2626101;44,5,++56669:9211+79**,4/8752215966.3,4.92(264-+./*3*'1.369-1-2.9004&22132.-...7/99<48/,///0./.7/$((+.6-,').1213.3/5/68<98901/+.2546-+*460(4,3/+'+,/64:1))+.1/;--,0)-,,.7)+*+*)1+)*(+1-0.13323530-'++/,,,+((.+/*)''-88<5534'(%*'3+-++,-++/5339,*.++8-6+++,,$+,27(/,(+1)$((('(+%'%)),,+1/'1-(&&(*32423021400+,'..-0)&))(,./),.+3/,,3.44/:5+,8110./.5/0/35423*,**+%&+23++&'
@29048380-33a4-4351-aa3c-fd22c66ebd7f ch=97 read=119041 start_time=2019-12-13T08:12:14Z barcode=BC01 runid=2c9cf7bc05858273f10e7d7ec552fc0bd742dc3e
CTCCTACAGGAGGCAGCAGTAGGGAATTTTCGGCAATGAAACACGACCGAGCAACGCCGCGTGAAAGGAAAGAAGGTTTTCGGATTGTAACTTCTGTTATAAAGGAAGAACAGCTACAGGAAATGGTAGCCAGTGACGGTACTTTATTAAAGCCACGGCTAACTACGTGCCAGCAGCCGCGGTAATACGTAGGTGGCAAGCGTTATCCGGAATTATTGGGCGTAAAGGGAGCAGGCGGCAGCAAGGGCCTGTGAATACAGGCTTAGCTTCCGGTAACCATAGAAACCAGGCAGCTAGAGTGCAGGGAGGATCGTGGAATTCCATGTGGCGGTGAAATGCGTAGATATGGAGGGCAGTGGCGAAGGCGACGATCTGGCCTGCAACTGACGCTCCAGTCCGAAAGCGTGGGGAGCAAATGGTTAGATACCTAGTAGTCCACGCCGTAAACGTGGAGTACTAAGTGTTGGATGTCAAAGTTCAGTGCTGCAGTTAGCATAATAAGTACTCCGCCTGGTAGTACGTTCGCAGGAGAAACTCAAAGATTGACGAGGGGCCCGCACAAGCGGTGGAGCATGTGGTTTAATTCGAAGCAGCATGAAGAACCTTACAGGTCTTGACATACTCATAAAGGCTCAGAGATGGAGAGATAGCTATATGAGATACAGGTGGTGCATGGTTGTCGTCGAAACGATGTCGTGAGATGTTGGGTTAAGTCCCGCAGCAGGGCGCAACCCGCTTTATCGTTAGTTACCATCATTAAGTTGGGGACTCTAGCGAGGACTGCCAGTGACAAGCTGGAGGAAGGCGGGATGACGTCAAATCATCATACCCCTTATGACCTGGGCTACACGTGCTGCAATGGATGGTGCAGAAGAGGAAGCCCGAAGCCGCGAGGTGAAGCAAAACCCGCCAAAACCATTCTCAGTTCGGATTATGGTCTACAGCTCGACTACATGAGGTTGGAATCGCTAGTAATCGCGAATCAGCATGTCGCGGTGAATACGTTCTCGGGTGCCCCATACACACCGCCCGTCACACCACGAGGTTGTGATAACACCCGAAGCCGGTGGCTAACCGCAAGGAAGGGCGCTGTCTAAGGTGGGATTGATGATTGGGGTGAAGTCGTAACAAGGTAACCGG
+
+,53+)/(4/*.-+455.03,+'&',*224++3-7--*+-%)$%'*/0-.,-/-318;..-/0.:(0..5(',*(1-22/01-,6,&,)+)//850/5/13;),+/+*/7,&)(&&((+'./,,6/..243(++-09+76)/,-3'2,...()2*--6/102.0243967;4(40*/1.1-5534203/3-/0.)(('(&*.2..-/,*+-+3,*/,+2634,8-&+/0*../8:5(2,'+,/-)57/532,$%%&)*+//.3-,&*++,(-.()&+)+(+*-944:5998-/...,.//270.))&,:6896700/,3/37+*(('()+57,62,+04135476016-),(%$$%*&/))*0.358:21.0-+)/,5/4466857698:800,.+2'%(/*((00/33')'+599.()*,+(,-//6/./577453),.15,+.965,-,'&%''+*'/13304151:4665:2-0973468::::4-:,*(-*)/+,36*3,,-26,/-+))'))-03.77-(**)&'%&++,19/.()'',*%--%/356.81+,(-*%*/2;57,*++%,&))02;8*3/92,1-,.3//'&()4,-5/,.,*0%,%)'+,*),-,',+52468)2+./8))),+23.+*+*10./00//*,0037,,-*...4;:9100/./412443/)&&&()(*-06497777;748(/0/734,-/3,,23+4(+8))*-0)48+&&')('+,/22-'*,+046:986965027)3992653*&()&&*)42.035//0/0437,-+,,-5/-1//,)00*(/235766:/,,078'&#,-+,.92-,0884/4.03,+')'+)*%$&()+098918875.0+&('-3*6-,0+$&0(*25/.,1./,-/&-,88-6:++05.:93/979;979/35;0,4)1-),)-02+*+*&.//..000/23-%*/+;+/.62368655-5+,,()++:34*,..040/)1(,(+4++89469537,2*%%'&(%$$$%%*,/751;../22.,1,(**+1*)+&%%))+0//,5,))-*,439,3+1(,+1.*,.*+')))+,./453/7)))2-38<1../++,.)5-'-5--,-.--8)227652+1,1807.5
@21890f05-0098-4048-9e05-1040ce647f42 ch=35 read=94816 start_time=2019-12-13T08:12:22Z barcode=BC01 runid=2c9cf7bc05858273f10e7d7ec552fc0bd742dc3e
CCGGATTTACCTTGTTACGACTTCACCCCAATCCTTGACCCTACCTTCGGCCGCTGCCTCCTTGCGGTTAGCTCACGGACTTCGGGTATTGCCAACTCTCATGGTGTGACGGGCGGGTGTGGCCGCAAGACCAGGGGCATATTTCGCGACGTTCTGATTCGCGATTACTAGTAACTCCAGCTTCATGTAGGCGAGTTTCAGCCTACAATCCAGACTGAGACTGGTTTTAAAGTTTGGCTCCACCTCACGGTATTGCATCTCCTCTGTACGCACCAGCCATTGTGGCACGTGTGTAGCCCTACATAAGGGGCATGATGATTTGACGTCATCCCACCTTCCTCTGGTTAACCCGGGCAGTCTCGCTAGAGTCCTCAACTTAATGGTAGTAACTAACGACAAGGGTTGCGCTCGTTGCGGGACAACTATCTCGAGCCACGAGCCTGGCAACAACCATACACCACCTGTCACCTTGTCCCCGAAGGGGTTTCATGATTAAAGAGTAATGCAAAGGGGATGTCAAATTGTGCGTGCTTCTTCGCGTTGCTTCGAATTAAACCACATGCTCCGCTACTTGTGCAGGTCCCCGTCAATTCCTTTTGAGTTTAATCTTGCGACCGTACTCCCAGGCGGAATACTTAATGCGTTAGCGGCGGCACCGGAGGTGTTGACCCCGCACCTAGTATTCATCTTTACGAGGCGTGGACTACCAGAGATTATCTAATCCTGTTTGTCCCACGCTTTCGAGCCTCAGCGTCAGTTACAGTCAGAGTCGCCTTCGCCGCTGAATTATTCTTCTAATCTCTACGCATTTCACCGCTACGCAGTTTCCATCTCCTCTCCTGCACTCCTAGATAACCAGTTTGGAATGCAGCACCGGTCAGGCGGGTGTTCCACATCCCGCTTAATCATCCTACGCTCCTTTACGCCCGAGTAAATCCGGATAACGCTCGCCACCTACATATTACCGCGGCTGCTGGCGTAGTTAGCCGTGGCTTCCTCCTTGGGTACCGTCATTATCTTCCCCAAAGACAGGCTTTACGATCCGAAAACCTTCATCACTCCGCGGCGTTGCTGCATCAGGGTTTCCCCATTGTGCAATATTCCCACCGCCTCCATGCAGGAG
+
.-*-$4,,,3724/-5/00.+++)'*-2-+8.3'(/,-093/025462.765&/0-3337/6/./-/9..-121021915660*510.1116.5)*(,,1077:873345(88-11+),,+'&'$(*1+/00.,6333%(')/0--267:99<6677:<:3645584332.,/1./04-,-.7468:-84:/../-;23456:6671:2/)'())***'111,02<<119(*67++0,6:6348461.0.---8.//667,,.33750/&)%-1-.23-9-**&.,022204+*,--4)&')(,/518:523-*(''+/<935676687246**16471.-()/16281;5/755(34416446120025635/0*0+5+333-*,..5111734270)/2.04022202/4+)%+.5,('')*)++)-()+.($&''(),*-42)'01011.+(+'+/*--)(/134645*/489)-3,-/*%&(/+$))*/-9.*'))*,),+/6:*./8+9:887/&%*%%%$&(*.--1++40-1311-.3/2*--0-,4+/2//012344;64421/-*+),)031688&%()*94<95386--./594-5.01:3-,*,)'(&*,480,+6/0/7.,&)-)4-213.6+**,587092/2'4(..1-'-&%&).+)&,/07/%-1.38670#71,'(*%)+-05:;4351090.((%)&+,.,,5./2,*/0+)-.5/)++25<82-/3783/--./392292014434+),+*7.67.84354%$&'-(0*+47+*'*+1623434671534<845:8**(%%')%'%+.-/+)*)+/,1154566//*2/))(.*0(++//3;30/0-((*().'*%&'&''0/3)1..+3;),&)*+15+$',)11/13921,)./1154*56*,./..''()-573226464232+*/3:;;50+$$%#%')*+195.8.--66913-),%.,4+').+0,2//20),2*,*.420/18::8-74+-68-5:;*5:511,),+*,*(#%(+10,()2:50:9<62341462+)*+++/.511165568,020-7/03:0(+0%***-,--84484(*(%)(+49+-+0,+-++
@2d1d6d63-c7aa-4d97-84f6-2c38e5383805 ch=97 read=119081 start_time=2019-12-13T08:12:34Z barcode=BC01 runid=2c9cf7bc05858273f10e7d7ec552fc0bd742dc3e
TTCGTGCTACGTTCAGTTACGTATTGCTAAGACTGACGCTCCAGGTGCGAAGCGTAGGGCAAACAGGATTAAGATGCCCTGGTAATCCACGCCGTAAACGATGTCGACTTGGAGGTTGTGCCCTTGAGGCGTAGCTTCGGAGCTAACGCGTTAAGTCGACCGCCTGGGGAGATACAGCCGCAAGGTTAAAACTCAAATGAATTGACGGGGCCCGCACAAGCGGTGGAGCATATAGTTTAATTCGATGCAACGCGAAGAACCTTACCTGGTCTTGGCATCCACGGAAGTTTTCAGAGATGAGAATGTGCCTTCGGGAACCAGAGACAGGTGCTGCATGGCTGTCGTCAGCTCGTGTTGTGAAATGTTAAGGTTAAGTCCCGCAACGAGAGCGCAACCCTTATCCTTTGTTGCCAGCGGTCGGCGGAACTCAAAGGGCCAGTGATGATAAGCTGGAGGAAGGTGGGGATGACGTCAAGTCATCACTTGGCCGCCACGACCAGGGCTACCGTGCTACAATGGCGCATACAAAGGAGAGAAGCGACCTCGAAACTGTGGACCTCATAAGTGCGTCGTAGTCCCGGTTGGAGTCTGCAACTCGACTCCATGAGTCCGGAATCGCTAGTAATCGTGGATCAGAATGCCACGGTGAATACGTTCCCGGGCCTTGTACACACCGCCGTCACACCATGGGAGTGGGTTGCAAAAGAAGTAGGTAGCTTAACCTTCGGGAGGGCGCTTACCACTTTGTGATTCATGACTGGGGTGAAGTCGTAACAGCCGG
+
''%&'$'($((//.')-,%+03033/10./.,-,,***,,7')6:874*&%'()+'-'(*.6-32(.'2*/'')1(9:0/6951)/00.128:102;7:1**(*)+,.1814-/.0/..09:++./..5---*..-/1)3+/0.7/..2+1.8124.,+4-/343275(%&,.',*%/--..4,5195865)162:111.9/:/68/37,13+',+//&)2*31/3'$,-.-.&55:9455930132821201(*0**,*'(*+.51//10)'(&',132--20,.,,79*,--**+9401+3.4988;3,1-785).($&%+,0(*+/652.-(+,3055886880-2368970:,+*.5365120.-/697:32:4&&+0:80/&'+/.21.04+),,-41,52,-4,1++()'()%'***3*40///4*.1+/,++5/.,++-3/())'*(-.-*+'((.4/,0435302+''()-00%)+(-)1.&'('()--81/1/-)((((./27564:53752020126;)*''%&%(''(3-56,+%$%%$('&(-229950/26*,48787')%'()+))-)2&-()-1330-+-,2)+,03;-.7&'(,)).043756623.6/,,/119:99,+)1),9-$+'*.&&877968813+.+)*4330/./++(-4/211,,+,,2725151&&*&/*25&0(08-'*-*)(*-,,('**5+6537609/%(--10031.40(+331,3258;7982221266..,.0+-030/0++(.,00
@2f9b6a41-7f58-4965-81f1-3bee56229655 ch=244 read=164543 start_time=2019-12-13T08:12:28Z barcode=BC01 runid=2c9cf7bc05858273f10e7d7ec552fc0bd742dc3e
CCGGTTACCTTGTTGCGACTTCACCCCAATCATCAATCCCACCTTAGACAGCTCCTTCCCTTGCGAGTTCAGGCCACCGGCTTCGGGTGTTATCAACTCGTGGTGTGACCAGGCGGTGTGTACAAGGCCGGGGAGCAGTATTCACCGCGACATGCTGATTCGCGATTACTAGCGATTCCAACTTCATGTAGTCGAGTTGCAGACTACAATCCGAACTGAGAATGGTTTTATGGGTTTTGCTTCACCTCGCGGCTTCGCTTCCTCTGCACCATCCATTGTAGCGTGTAGCCAGGTCATAAAGGGGGCATGATGATTTGGCGATCATCCCGCCTTCCTCAACTTGTCGCTGGCAGTCTCGCTAAGTCCCCAACTTAATGATGGTAACTAACGATAAAGGGTTGCGCTCGTTGCGGGACTAACCAACATCTCCACGACACGAGCTGACGACAACCATGCACCACCTGTATCTCATATAGCCTCTCCATCTCTGGAGCCTTTATGGTATGTCAAGACCTGGTAAGGTTCTTCGCGTTGCTTCGAATTGACCAGCCACCGCTTGTGCGGGCCCCGTCAATTCCTTTGAGTTCCATTCTTGCAGACGTACTACTCAGGCGGAGTACTTATTGCGTTAACTGCAGCACTGAACTTTGACATCCAACGCAGGTACTCATCGTTTACGGCGTGGACTACTGAATTATCCTAATCCTATTTGCTCCCCCGCTTTCCGGGACCCCAGGCGTCAGTTGCCAGGCCAGATCGTCGCCCTTCGCCACTGGTGTTCCTCCATATATCTACGCATTTCACCGCTACACATGGAATTCCACGATCCTCTCCTGCACTCTAGCTGCCTGGTTTCTGTGGCTTACTGAAGTTAAGCCAGGCTTTCACCACAGACCCTTGCTGCCGCCTGCCCTCTTTACGCCCAATAATTCCGGATAACGCTTGCCACCACCGTATTACCGCGGCTGCTGGCACGTAGTTAGCCGTGGCTTTTAATAAATTACCGTCGCTCGGCTACCATTTCCTGCTTAACGCCGTTCTTCCTTTATAACAGGATTTACAATCCGAAAACCTTCTTCCTTCACGCGGCGTTAGCAGTCGGGTTTCCCCATTGCCGAAAATTCCCTACTGCTGCCTCCGTAGG
+
5-3,20,2.7/*3)%%'(6795/446+.51:9;:9:2:9-.9/9/,+--+,0/198296.(0/1/-+0.$*/460.6.01(&%*,11&&(/-/.7//,4027;::8829.+,/--41/0,/*/48.8760,4*(*+4.344:767:587899;;;;656:/.0-+-0,/154688:6423./253889:98996337:,2'22455779:822)6,-11.1:571;7:,*,+51506)#%&*'#0*13)+.801;2233437/4232,.2,.:;28:++1)+'-*'&&+(()3/3562:'/5::6/-0..0/.19*1++'-145/:50(1.:390-0'+)/-,-8%.,*,*)0497:9:;85451::/+/*.0/1/11602./245789;::;8,-3,+8--.66726:,/.:61.,(&)&0+6411.0((*+.-./012.0/.01)58:8<::8767:33+**+),-&(,4-*'&*)()67964410,/2113/191,-,))+.57821244965)-1--.:<8:<;9:65<///<1+,,3)*-0*&#&((+-+,0-*-.52808994,-79536230;<429;9;;02:-2,..%&5837/78/324)134-()(-*,.8+5/./322/1.123*++),./69049:-0095:'5+/%'$()*..66*++(*40(.)402183....-*()%--/0.-,1:26)*'',&$''2:8/*&)/8.-).8:07('&))9899:/008(1)%.1.4,,06:696119+10/-5;79:::8688075,-.436486667687:<;79:<8996604%+)0/,/-..+.-143.,,()''),+,,/*+-./4161194;:0/&..42/:..023.,6-5+#)'(/;57<0-'*)***127:+,*))(+.515:4-.'(*-14/+00.2/,.-148;75677:998/..2)34+,0)//*,*1+,596040//207-.+%)',,-600.675.2.+-54-)2.73-(-&*,*-.(++1)+(**03/6<:.2-,')'&#%',635701631+5303365.&*$59/-23:563/.8:6./-624:725:1,0/029)(-'%%&$+%&&+/-:3.7<7+,813;/+525.-77,&%++*,...514816340
@91ff88b9-ac0a-4972-828d-84e951ab6038 ch=67 read=95492 start_time=2019-12-13T08:12:51Z barcode=BC01 runid=2c9cf7bc05858273f10e7d7ec552fc0bd742dc3e
CCGGTTACCTTGTTTGCGACTTCACCCCAATCAAACGATCCACCTTAGACAATCCTTCCTTGCGGTTAGGCCACCGGCTTCGGGTGTTATCAACTCTCGTGGTGTGACGGGCGGGTGTGTACAAGGCCGAGAACTGTATTCACCGCGACATGCTGATTCGATCCTAGCGACTCAACTCATGTAGTCGAGTTGCAGACTACAATCCAGACTGAGAATGGTTTTATGGGTTTTGCTTCACCTCGCGGCTTCGCTTCCCTCTGCACCATCATTGTAGCACGTGTAGGTCATAAAGAATGATGATTTGACGCAATCATCCCCGCCTTCCTCAACTTGTCACTGTGATCTCGCTAAATTCCCTGGCATAATGATGGTAACTAACGATAAGAGGTTGCGCTCGTTGCAGGACTTAACCCAACATCTGCGACACGAGCTGACGACAACCATGCACCACCTGTATCTCATATGGCTATCTCTCCATCTGGAGCCTTTGTGATATGTCAAGACCTGGTAAAAGGTTGCTTCGCGTTGCTTCAGATTAAACCACATGCTCCACCCTTGTACGGGCCCAAATCAATTCCTTTGAGTTTCATTCTTGCAGGCAATACTACTCAGGCCAGATACTTATTGCGTTAACTGCAGCACTGAACTTTGACATCAACACTTGCTCATCGTTTGGCGTGGACTACTAGAATTATCTAATCCTATTTGCTCCCCGCTTTCAGGACTGGGCGTCAGTTGCCGCGACCAGATCGTCGCCTTCGCCACTGGTGTTCTCCATATATCTACGCATTTCACCCGCTACGCCAGATTCCACGATCCTCTCCTGCCTCCCTGGCTGCCTGGATTTCTAAACACTGAGTTAAGCTTCGGGCTTTCACCACAGTTCCTTGCTGCCGCCTGCTCCTCTTACGCTAATAATTCCGGATAACCTTGCCACCTACGTATTACCGCGGCTGCTTAACTGGCGTAGTTAGCGGCTCAATAAAGTACCGTCACTCCTGGCTACCATTTCCTGCTTAGCCGTTCTTCCTTTATAACAGAGAGTTGCAATCAAAACCTTCTTCCTTCACGCGGCGTTGCTCAGTCCAGGTTTCCCCATTGCCGAAAATTCCTGCTGCCTCCGTAGAG
+
48-409/0-3++(+(%%('((-$#+/4)2.9435(,.../4)+')),+3,*(*.2/97*,**(1/+/*/169/08,2..2/(0,,,-1//2/+.*****36'+(**-/.79512))(+)+-3565742.$&%$'$&+34;6348/000:67+)&%$2-*%$&)'',./1'134+-*-++0....01*)..8(.*-257878:413++262+'()*346:7;,3-26--97,+009/(-4134/3/-/42*,++,/,*0*+.12:885*(,%%%%('**-++'*(**5579**(*)(,--',,&$&&&%'-*-07/90+*-..1.413,&.03-244664/.253,-(&).()%*,+)$%$%$)*6,23738325322+.123))&'070:///219/6/..&86-,1+3(,..,2/4.-'%(,-345+&/0*,('+%2061;18//-13/2511145445('(*-33234/&&&,)(+---5124,31)%(&),.0)02-+)**30/,00:1*,2-3,))''*+*/.%.3:3&&)0)::836./.,,-,37342(+**-&.),*),)+02.3*8.:4.177/-01;<67:<839-2(584/3/%03//00/.0&%'**)&'0(*--'+(1-6.564/-//*4-.(8/6;/-.5568*(+)&+)&+20*,-.46+(*&((146211113,4,7,4//,.0.053.22*%,-/0,(%&***,%39664)'/1*),2,6-)/.&%%&*),.66/&-/075274249679764234601:664556444412+/22*%(*')01/5..*%'&&1)1())+41822047+++''0.((,230%'&'%,$42*)((&)&',*/*(+--*&+.7/,7605731-/..//::<:/4/,,&'+1,19565037,-12(.**&*,-+'4/1-/007'%**(/-/8468123+30/:01:355:3/.*)'&$((-((()*205-*)+''''(3(3.+'-'105385624%&''())-408;5672/(*'''+-+/94.)+()02.+1-.*,-(')0/)+-3.-*34+,63923444163&.*,'.0,3.-,02/4.9+'**)1.08:3+05/23(*./,1./*'&*+,08/5.+('(%&
@38817121-38c9-49d0-912e-777d31949ca6 ch=8 read=66279 start_time=2019-12-13T08:12:46Z barcode=BC01 runid=2c9cf7bc05858273f10e7d7ec552fc0bd742dc3e
CTCCTGGGGAGGCAGCAGTGGGGAATATTACAATGGGGGGGGGAACCTGATGCAGCAACGCCGCGTGAGTGATGAAGGTTTTCGGATCGTAAAGAAATGTCTTTGGGAAGATAATGACAGTACCCAAGGAGGGAAGCCACGGCTAACTACGTGCCAGCAGCCGCGGTAATACGTAGGTGGCGAGCGTTATCCAGATTTACTGAATGCAAAGGGCGTAGGCGGATGATTAAAGTGGGATGAATGCCGGGCTCAGCAGGTGCTGCATTCCAAACTGGTTATCTAGAGTGCAGGAGAGGAGAGTGGAATTCCTAGTGTAGCGGTGAAATGCGTAGAGATTGGGAAGAACACCAGTGAAAGAGCGACTCTGGACTGTAACTGACTGAGGCTCAGCGTGGGGAGCAAACAGGATTGAATACCTGGTGTAGTCCACGCCGTAAACGATGAATACTGGGTGTGGGGGGTTTCCAACACCTCCATTACTTACTTCGCTAACGCATTAAGTGATATTCCGCCTGGAATTACGGTCGCAAGATTAAAACTCAAAGGAATTGACGGGGACCCGCACAAGTGGCGGAGCATGTGGTTTAATTCGAAGCAACGCGAAAGAACCTTACATGACATCCTTGCATTACTCTTAATCGAGGAAATCCCTCGGGGACAAGGTGACAGGTGGTGCATGGCTGTCGTCAGCTCGTGTCGTGAGATGTTGGGTTAAGTCCGCAACAGAGCGCAGCCTTGTCGTTAGTTACTACCATTAAGTTGGGACTCTAGCGAGACTGCCTGGGTTAACCAGGAGGAAGGTGGGGATGACGTCAAATCATCATGCCTTATGTGTAGGGCTACACACGTGCTACAATGGCTGGTACAGAGATGCAATACCAAGTGAGGTGGAGCCAAACTTTAAAACCAGTCTCAGTTCCAGTTGTATTTCAGAAACTCGCCTACATGAAGCTGGAGTTACTAGTAATCATGAATCAAGAATGTCGCGGTGAATACGTTCAGGTCTTGTACACACCGCCCGTCGCACCGCAGAGAGTTAGCAATGCCGAAGTCCGTGAGGCTAACCGCAAAGGAGGCAGCGGCCGAAGGTAGGAGTCAGCGGTGGGGTGAAGTCGTAACAAGGTAACCGG
+
,,0'$(-4)(/./354014.58/(/+/33,,-95455-,*,*&,'/2,/.000/3601.+-.,-55)(')*/0018472997/0+,-10782,%'&&'&-+.3.(01+1251200-*/&/2316.-,,,&-.*,1.00,..5/0/62.-.+-+-20/1//2313/2,:+--:405,2-120*,1236:506*&)(0:/,,,+&(.)*/2-)+,(&(,,54.1568,7,1/,+259422(&))'4+-8874.+$&$5455788829;*6/999::83822143..002554/,,(-1&)%'(/1,.0-/'(*233,+++(30,-0))))+53(((#7%'.'&')//,),1-*)('(+%&%*114+++*./443355/'+&+*01283/5))*+,769.+,/.83.*40+3+*-85,7.(.(*&&&'1/((*.06*,*)('(()++-*%('%0.023*-640-0:.4&0'++42/26'4'&'-(&'$'''.22.32447;66+,**,-8;9:344(()'&'&*+8862021/,+5*79;75677:0-+,+0*-.7/3:5,4:,%&#$#$&&%)&(+&((/0./323;;3536,+.,+.13945002+)-52/)'((()*,0768.+.,,*0.+,/2/6.3.2/-**'++)+33*0,+6.5644/4025916678::6.)*)/44/3224.-,.-30357767664797,7'261812+047)+0550)%-3-40%.%%'&*50610/27121147/42-'*)-,+/+.65/',-+)((*./598381077851301),0,/*(+(+4139210017243---/056.80*...5664579977320.'*--2876739--601::979/,'*(2'5*6.022+++-./-/-/4--/2992+/3+.897//2,+0*-.3627)&).+**'&%%#%$')%,..-/.+*,+..(.(((&+**12//-.../5..(+./.,-,+%%&'%*++*)++))50263565&-1601('*3.,+(+2-36/12+%)'-*&'&&%'&*-2',('*'%4,'),*/13.1)***,))(*+()--'1*/133353061.+'(),*,-($&)+/01248373--/,6.//-0,,(.+03/3878,1
@881aba3d-a4a2-439f-be2f-b78deddcf01d ch=461 read=65167 start_time=2019-12-13T08:13:00Z barcode=BC01 runid=2c9cf7bc05858273f10e7d7ec552fc0bd742dc3e
CTCCTACGGGAGGCAGCAGTAGAAATTTTCGGCAATGGAAACCCTGACGAAGCAACGCCACGCGTGAAGAGGAAGGTTTTCGGTTAAACTTCTGTTATAAAGGAAGAACGGCGGCTACAGGAATGGTAGCCGAGTGACGGTACTTTATTAGAAAGCCACGGTAACTACGTTGCCAGCAGCCGCGCGGTAATACGTAGGTGGCAAGCGTTATCGGAATTGTGGGCGTAAGAGGAGCAGGCGGCAGCAGGGTCTGTGGTGAAAGCCTGGAAGCAACTTCAGTAAACCATAGAAACCAGGCAGCCTAGAGTGCAGGAAGGATCGTGGAATTCCATGTGGCGGTGGGAAATGCGTGATATATGGAGGAACACCAGTGGCGAAGGCGACGATCTGACAACTGACGCTCCAGTCGAAAGCGTGGGGAGCGAATAGGATTAGATACCCTGGTAGTCCGCCGTAAATGAGTACTAAGAGGTGTTGGATGTCAAAGTTCAGTGCTGCAGTTAACGCAATAAGTACTCCCGCCTGAGTACTGAGTACGTTCGCAAGAATGAAACTCAAAGGAATTGACGGGGGCCCGCACAAGCGGTGGAGCGTAATGGTTTAATTCGAAGCAACGCGAAGAACCTGCAGGTCTTGACATACTCATAAAGGCTCCGGAATGGAGAGATGGCTATATGAGATACAGGTGTTGCATGGTTGTCGTCAGCTCGTGTCGTGAGATGTTAGGTTAAGTCCGCAGCAGGCGCAACCCTTATCGTTAGTTACAAGTTGGGAGTTCATGAGACTGCCAGTGACAAGCTGGAGGAAGGCGGGGATGACGTCAAATCATCATGCCTTGCCAGTAGGCTACACCACGATGCTACAATGGATGGTGCAGAGGGAAGCGAAGCCGCGAGGTGAAACAAAACCTCAAAACCATTCTCAGTTCGGATGTAGTCTGCAACTCGACTACATGAAGTTGGAATCGCTAGTAATCGCGAATCAGCATGTCGCGGTGAATACGTTCTCGGGCGCCTGCCGTCACACCACGAGTTGATAACACCCGAAGCCGGTGGCCTAGCCGCAAGGAAGGAGCGCTGTCTAAGGTGGGATTGATGATTGGGGTAGTCGTAACAAGGTAACCGGAGG
+
-010--.),,&**((+)')++-,//.8:658<:2;22.'-*.4(')$'((((*.6.,.2*.-./2*+&)&0,/4,.39.*4*.-4'2202938081007;*/+251286480(01156')''+)*0-+-.8*(*+0*--(&)++77016.',..)16,+-*+31,'*+))3*0311../0-10/,1314+,)7002./-03,2601.4/.,/./-+2+(/.986206+('3-&--,0000:42/5&6;3/0/1.0431154.0856&*(()))(-+*&'(+3%7-)***09/395692101&)+*&))43/1-((,.+.87:4,-+/04;*+'$%)&1,,2-(0-++2381/1001.230,10.3./08135+1,'**'),.8:,,,,**&))+///056828)*,19+,22,-.2855,)+./-:5+*+%*(++6687;2-.66//11,+2+,/+(%'&''*).//,(&)++-/9393;47:65,((04*4868989-77;5872223350.2('))/,+0/,))%'%#$'&%'(16363+///-155/075-662.+&'(+2341428<8*33'&)&''+()+,,*)')/)-,*+596;5)0,1.*+,*.35522-+*'+''&%$)$1//,0410031/001-)3.(-5/17'2)',+04,*(&*+)51//0/43*&*20/-&)%''()104&77;)-37772445577,+*)(01)&*)+1*.3251/--0/')&'')+55694,02++,,-9090.+7,)*./+0.'.)%*+/,%'),-/13208-/.12078-001/)*)((-0-*86-5557:8:9786-238813'/,(($%$&%)'*+12-.()'%'(-.%+-(*+733:1110.575/,-,,+.+/'*+-6;5,**-+--24&/6;;.6'%)0:;92::::658+./422.*.,*/1674.0.226+*('('+%*&'+)6,3-211431/--+.,--5734;995465566869&75--6425025328*63'$&&&34935,*+*/---+/0+2--./0--/9)*/..8;6;65560..,/.*,-,.,,//+*'*()222/+,.&,,+3//3/..++,.40050,%'%')--.-')-0/6::;8-/('
@2e6e6fbb-07a9-4a09-97b1-feb7eacb8ab6 ch=294 read=102087 start_time=2019-12-13T08:12:55Z barcode=BC01 runid=2c9cf7bc05858273f10e7d7ec552fc0bd742dc3e
CCGGTTACCTTGTTGCGACTTCACCCCAGTCATGAATCCACCAAAGTGGTAGCCTCAGAAGGTTGGCTACCTCGCCTTTGCAACCCCTCCATGGTGTGACGGGCGGGTATGTACAAGGCCAGGAATATTCACCGTGGCATTCCTGATCCACGATTACTGGTGAGCTGTGGAGTCGAGTTGCAGACTCAATCCGGACTGACGCACTTTATGAGGTCCGGCGCCTGTAGTCGCTTCCTCTTTGTATGCCATTGCTTAGCGTGTATTAGCCCTGGTCGTAAGGGCCATGATGACCTGACGTCATCACCACCTTCCTCCGGTTTATGGCAGTCTCCTTTGGTTCCAGCGGACCGGCAAGGATAAAGGGTTACGCCGCTCGTTGCGGGACTTCAACCCAACATTTCACGGCACGGTAGGCGACGTGGCACCTGTCTCACGGTTCCCGAGAGGCACATTCTCATCTCTGAAACTGTTGGATGTCAAGACCAGGTGGAGTTCTTCGCGTTACATCAGATTAAACCACACGCTTACCGCTGTGCGTTTAAATCAATTCATTTGAGTTTAACCTTGCGGCCGTACTCCCCAGGCGGTCGACGCGCGTTAATCCAGGCCAATACCGCATATCAAGGGCACAACCTCCAAGTCGACATCGTTTGCGGCGGACTACCGGGGTATCCTAATAATCCTGTTTGCTCCCCACGCTTTCGCACCTGGGCGTCAGTCTTCGTCAGGGGCCGCCTTCGCCGCCGGTATTCCTCAGATCTCTACGCATTTCACCGCTACACCTGGAATTCCTGCCTCTACGGGACTCAAACGCGAATTATCAGATGCAGTTCCCAGGTTGGGCCGGAGTTTCACATCTATTGACTTAACCGACCGCCTGCGTACGCTTACGCCCAGTAGTTTCGATTAACGCTTGCACCCTCCACGTATTACCGCGGCAGCGGCAGTTAATGCAGTGCTTCTTCTGCGGGTAACGTCAATGAGCAAGGTATTAGCTTTCCTTTCTCCCCGCTGAAGTACTTTAGCCAGGCCTTCTTCATGCACGCGGCATGGCTGCATCAGGCTTGCGCCCATTGTGCAATATTCCCCTGCTGCCTCCGTAGGCAATATCAGCACCAACAGGAAGGTTAGCACCAAAGGAACGCGGCGGCTTTCTTCCAGCGCAGCAATGCGTAACCG
+
.)&0-7'0.5.,.,)+,*-2//*/-.*'&15',(&267)%-)(('&)$()('*)+,'(/)+,+($$%'&'(('$$')2/(2/'.7.)*//'))-(*%((.(.)()'%'%((,14632628'0.1,-24.,*4,+*/-,.9;1/-.064-*.0115,'%&%$%&&)(')&+%&),+)--:/0037756/:.5&0+-))'&'%&$&&'1./0-2,*1))')%'()**+,.,')+,+)),2;2.+,))*/.7/*'+&%&*''()&''&'*-),03660-3-*3720--+-+*''$%')7578855&+,,13698953,,-,-)&($%$'&*+78.57.+2547'&*0(0(&&&$''((+228:(,+(**%'')&%),.119.(,06.001/--,2-))0./86,'()*&#$'('#''',%*)&%&'(01./1100/52271+3-+&'&*),',//22(*,874//./4.''%$'-//6.2+*.,-29-.&'%'$&7;7630*-,/.'*+01()./+(-17;32,0/0/+--0)(%&&''()1.-48-.-5.5/),.+++,241),-+,-+*.-5.0255/647.',,00865/*)$&&'0-0.))-'#'&'&/'&&%)$)&&%+-05,9,+*+2028/4&3+,/*&&&&-+-05+%&(((*,)01*--&+&%+*-/&'.6,/)(-(),*6++/,031+*,**./+.,,*24-.)2452,+*++150/02*..2*2/,./+1-(')$+-.5428;5626/0287555,/./,36..%(*(,/+-,0635./+4,/.-'15(,,'.)+.+'+-5764+1%$%'/,0/(/./...0072,)(,62;-7+5)(($(*36-**,-/&%+('(&'(+,)%&32:48-*)+(*'1(&)%$(''&$%%(%&&'',*'10/5.+&,)(()-33(-)%%$$%',*0856241*&)(''&+,*-&$#'%+7+--:-2:2289/,+)''),001:33076/.))'*/+*&%$$&*&&-'')-24,,.10.2'-%*+,'&'0*'(-,87863:71/&,&'&(,*-*.0,**,----()'%$$')-57.%.,)++-7.-,0/24/.,,04438062,.%+(%%0*(+)*%&%+)*'-(3*3*3-5--%''*&)*(()'&&&&&''%'')/5-04/)(*+,-,*/+0.'22(('$#$
@3969719e-e869-45b5-89bf-9db3d30bf0ab ch=132 read=73478 start_time=2019-12-13T08:13:04Z barcode=BC01 runid=2c9cf7bc05858273f10e7d7ec552fc0bd742dc3e
CTCCTACAGGGAGGCTGATGGGAATATTGCACAATGGAAGCAAACCTGATACAGCCATGCCGCATTAATGAAGAAGACGCTTCAAGGTTGTAAAAGTACTTTCAGCGGGGAGGAAGTAAAAGTTAATACCTTTGCTCATTGACGTTACCGCAGAAGAAATACCGGCTAACTCCGTGCCAGCAGCCGCGGTAATACGGAGGTGCAAGCGTTAATCAGATTACTGGGCGTAAAGCGCACGCGAGCGGTTTGTTAAGTCAGATGTGAAATCCGGGCTCAACCTGGGGCACCATCTGATGCTGGCAAGCGAGGTCTCGTAGAGGTTAGAATTCCAGGTGTAGCGGTGAAATGCGTAGAGATCTGGAGGATACCGGTGGCGAAGGCGGCCCCTGGACGAAAGGCTTTGACGCCAGGTGCGAAAGCGTGGGGAGCAAGCAGTTAAGATACCCTGGTAGTCCACGCCGTAAACGATGTCGACTTGGAGGTTGTGCGCCAGAGGCGTGGCTTCGGAGCTAACGCGTTAAGTCGGCCGCCTGGGAATTGCGGCCGCAAGGTTAAACTCAAATGGGAATTGACGGGGGCCCGCACAAGCGGTGGAGCATGAGCTTAATTCGATGCAACGCGAAGAACCTTACCTGGTCTTGACATCCACGGAAGTTTACAGAGATGAATGTGCCTTCGGGAACCGTGAGACAGGTGCTGCATGGCTGTCGTCAGCTCGTGTTATTGAAATGTTGGGTTAAGTCCGCAACCGGGCGCAACCCTTATCTTTGTTGCCAGCGGTCCGGCCGGGAACTCAAAGGAGACTGCCAGTGATAAGCGGAAAGGTGGGATGACGTCAAGTCATCATGGCTGACCAGAATTCTACGTGCTGGCTGGCGCATGCAAAGAAGCGACCTCGCGAGAGCAGAAAGCGGACCTCATAAATTGCGTCGTAGTCCGGTTAAGGTCTGCAACTCGACTCCATGAAGTCGGAATCGCTTAGTAATCGTGGATGGGAATGCCACGGTGAATACGTTCCCGGGCCTTGTACACACCGCCCGTCACGCCATGGGAGTGGGTTGCAAAAGAAGTAGGTAACAACCTTCGGGACGCTTACCACTTTGATTCATGACTGGGGTGAAGTCGTAACAAGGCCGG
+
**5,'$%#.-'%(&##$$*-+*)/*,-6+*),/2.-,&&%')2)3*+.66'5*(+5-538:1/%))(+++-/,/,)'($(+.(+''$..%).88-*,,.4;31-/.0:8+'*(*)'*+39)-0302-.20085/077495205.5-,8;+/5-//&*-'#*+1*2.012..10.3516...-.06-3(4*4,,,;43*-()&(*,331411102(.*.41226.,*/-4/('%'*%*',)''++6-:845776339+114.,%&''&*'+7;9992,+'&%/(&,%%)+./,+++)++,.-3.'*'(',+60000/+'*+&*(%/'5),-,097944553:5123-+-/972....177:2,-'))10:8:9-7,++5,1.'.3;61-9:89622'.,-*,#'$)&)0-2:998/.43*,/6778(*).68&0%*,-*+%/-%/7),3:99789635:;<98:7-2176465/./-/2103.2.,.23-1*)'&+116.6-,)/)++''(+6:766238&&%42)-355995/+(((/,..+-3-2123)-0,+)*+-.+0.)'+)')--0'&')+,($&$%'-.382.,-+-3'*//31,/008493:7/-/-1,1,*++,)&./,929/6.-/1/)0+*+8783*,.14*2+,/%$'(+&+)*,.,-*4)+).51,94-/2--320633).+.15734444;89866550)+--555405'/((370.1193875866026+)+1+2&)(,(&)(&*5/)/*((&(()36780../6;89)7-951::-6/./.3,,0*.03:::;110-./10)/*,).'0,5488+-74888953045599566++''(150,(%%*%$$&&((*))**&'-*+0.1&/08+&(('..32-/1,0)''''(&%))))02:74744246/),)%'+-2762(+-(,+00*&.,//19532112666799/.+-)*,4')'%&)'%%$'$%(,-11;890/&*)0*,53.+-,8776<:993660,)+41104.,)**&++01/2:,.2--,'*,+,3:.***0;78933.85+%*)'*-.2132*,*+(163-.'$'//.2.06+0../*)+:98877756-8+++,)(*//5623,.&&&'++
@b5a5136d-1910-434f-810f-384c67dae0a3 ch=327 read=66611 start_time=2019-12-13T08:13:12Z barcode=BC01 runid=2c9cf7bc05858273f10e7d7ec552fc0bd742dc3e
CCGGGTTGCCGCACGACTTCACCCCAGTCATGAATCACAAAGTGGTAAGCACCCTCCCGAAGGTTAAGCTACCTACTTCTTTTGCAGCCCACTCCCATGCGGTGGCGGCCATTCGGTGTGTACAAGGCTGGGGAACGACTACCGTGGCGACCTGATCCACGATTACTAGCGATTCCGACTTCTGGAGTCGAGTTGCAGACTCGAAAATCGGACTACGACGCACTGCAGGTCCGCTTGCTCTCGCGGAGTCGCTTCTGTATGCGCCATTTAGCAGCACGTGTAGCCCACAGTGTGGGGTATGATGACTTGACGTCATCCCCACCTTCCACTCAGTTTATCGCTGGCGATCTCCATGAGTTCGGCGGTTGCTGGCAACCGGGGATAAGGGTTGCGCTCGTTGGGACTTAACCAACATTTCACAACACGAGCTGACGACAGCCATGCAGCACCTGTCTCACGGTTTGAAGGCGCATTCATCTCTGAAAACTTCCGTGGATGTCAGGCCAGGGTAAGTTCTTCGCGTTGCATCGAATTAAACCACATGCTCCACCGCTTGGCGGGCCCGTCAATTCATTTTGAGTTTAACCTTGCGGCCGTACTCCCAGGCGGTCGACTTAACGCGTTCAGCTCGGTACGCCTCCAAGGGCACAACCTCCAAGTCGACATCGTTTACGGCGGACTACCAGGGTATCTAATCCTGTTTACGCTTTCGCACCTGAGCGTCAGTCTTCGTCCGGGGGGCCGCCTTCGCCACCGGTATTCCTCCAGATCTCTACGCATTTCACGCTACACCTGGAATTCTACCCCCTCTACGAGGACTCAAACGAAGCACCGGTATCAGATGCAGTTCCCAGGTTGAGCCGAGGTTCATCTGACTTAACGAAACCGCCGCGTGCGCTTTACGCCCGGTAATTCCGATTAACGCTTGCACCCTCCATATTACCGCGGCTGCTGGCACGAGTTAGCCAGTGCTTCTTTAGAGCGGCGTCAATGAGCAAGGTATTAACTTTTACTCCCTTCATCGCTGAAATTGCTTTGCAACCCGAAGGCCTTCTTCGCTTACGCGGCGTAAAACGCATCGAAACGCGCCCATTGTGCAATATTCCCACTGCTGCCTCCGTAG
+
11(*()'#&$&&%'*',.10%.''%('+1-168:421241,-*-0--+)*-0714-*&%.*272:1-(**.260-0041-799+*'&'+.'++-6,&''%+))+'%*&'%$*)*(2255212.(&+&%#)()($%'&##%'./.+0*+'$%'&(//12*--.452,-,,.1,7,0-,+119--/0,,-.0555943+,,046-,458+/,6021-.*././))/$&%,1,3'&&&*,-..)*),'*%'./0002-&&&((2363/)3+%$%&$++,2*(')')+5+&'%(0*''*.0&&),-.+*++-01577111/5;.+/72/4/$')-),-;*$(*''')-,+'+)%-*%*+*//*.*+,+*(,$$&&&%&')%%&-,,+,)+*)*502165653/.-0+&%$.(.,*+/-48+*)**())++(**+,**,'.-,50653211216;368861)+)-,4,**(&&'%+12/0+,-0102099506646469:76-+*('&,%%(*')%&)*3-382.:/80)(+,-%&*2*;;5.5-0.,*+,753653/4..&('0,40'$*+197<843788***0:;,:33330.004/./--.8<..*/*.:977933100++)(+-((-..7())*+(--+-'*'.94,,--86848-3/13668969987;2,--*(*'&*/&-2143,./9978<:;;8:5;6./034;866728:7777975813/./70781*&+97;10246:6<:896)//06001;;9/7'(&&()/-%%+-//6;;1+7+/312.1/,*'+(+6,,,.4765-698.-*)*0166.-%$$'($&'+.),1.063445.2488;08+**,..+$-4*&&&,+:,,13))+,*,+.*(+,'.9-./(*054,'&,(&'1/65&&&&)1.8-**-132335.1/**+.55336,/025269324545::42*(%-,(,2--.77-50./0.-+2((%%&/'+,--/+&,.35640)-,./614-/47,(-.28,4:4',.)+,1..'*($&)))$)-*29+*/40418475096)&%%%'(*+2,'$(-34,)+)))+(,()(,(071&).&*')(3.0/93)($))/14227)02,,.*
@f8c21823-1d20-471d-a25d-092d053a8855 ch=349 read=66049 start_time=2019-12-13T08:13:11Z barcode=BC01 runid=2c9cf7bc05858273f10e7d7ec552fc0bd742dc3e
CTCTGCAGGAGGCGGCAGTGAGAATATTGCACAATGGGCGCAAGCCTGATGCAGCCATGCCGCGTGTATGAAGAAGGCCTTCGGGTTGTAAAGTACTTTCAGCGGGAGGAAGGGAGTAAAGTTAATGCCTTTGCTCATTGACGTTACCCGCAGAAAAATACCGGCTAACTCCGTGCCAGCAGCCCACTTGTGTACGGAAGGTGCAAGCGTTAATCGGAATTACTGGGCGTAAAGCGCAGGCAGTTTGTTAAGTCAGATGTGAATCCCCGGGCTCAACCTGGGAACTGCATCTGATACTGGCAACGGAGTCTCGTAGAGGGGTAGAATTCCAGGTGTAGCGGTGAAATGCGTAGAGATCTGGAATACCGGTGGCGAAGGCGGCCCCTGGACGAAGACTGACGCTCAGGTGCGAAAGCGTGGGAGCAAACAGGATTAGATGCCTGGTAGTCCACGCTAAATAAACGATCGACTTGGAGGTTGTGCCCTTGAGGCGTGGCTTCCGGGCTAACGCGTTAAGTCGACCGCCTGGAGAATGCAGCCGCAAGGTTAAAACTCAAATGAATTGACGGGGCCCGCGCACAGAGCGGTGGAGCATGTGGTTTAATTCGATGCAACGCGAGAAGAACCTTACCTGGTCTTGACATCCACGGAAGTTTTCAGAGATGAGAATGTGCCTTCGGGAACCGTGAGACAGGTGCTGCATGGCTGTCGTCAGCTCGTGTTGTGAAATGTTGGAGTTAAGTCAGCAGGCACCTTGCCCATCGCTGTTGCCAGCGGTCCGGCCAGGGGACTCAAAGGGAGCTGCCAGTGATAAACTGGAGGAAGGTGGGGATGACGTCAAGTCATCATGGCCCTTACGACCAGGGCTACGTGCTACAATGGCGCATACAAAGAAAGCGACCTCGCGAGAGCAAGCGGACCTCATAAAGTGCGTCGTAGTCAGTTGGAGTCTGCAACTCGACTCCATGAAGTCGGAATCGCTAATAATCGTGGATCAGAATGCCACGGTGAATACGTTCCCGGGCCTTGTACACACCGCCCGGAAATCACACACCATGGGAGTGGGTTGCAAAGAAGTAGGTAGCAACCTTCGAACACCACTTTGTGATTCATGACTGGGGTGAAGTCATGGCACAAGGTAACCGG
+
))(&$$%.,1243+863)2&%(*/-*0-,,)*)5,,;651358'35543556839;890.((*/.-')*.0.*+++3/7488/642:0-24**4020:;/-0/-:2*//,/)5-')+162308/9/&0./4+)-03+/2-,03.9//;21-.+2/./*%(*5)/,-.42-5,+0*+4,141043,&*.('(&'%&+*+'(',)&(,'(--/.0/7/31112033000+-,575*.,/+131-34<7.2050168)--2(,'+.)123*(/3669797;53;73/,**../0....-:/6,(*')+(')*-+.130.'/.02,-3/6031+*/+/)(%+*/314-72--398-,'%'12950)))/997955/0413350.-/7-+,5:99/0/--/00125667*6.-.60010,.299;7+--*((),(+%0()+05.56./34-2350)-%(,+/*-35+/+',+4101121/1-.+($(*1*,))&-*,,-.65552,//,..19///*-+8+0220.5637:973*&'+*(/,..8.66;)81;4;851466;:300130..2-57,+4-)+',)/-&&',7;89-,,,--*'&+087819:///0/69::67**')-048581813;679986:53679995635+4,.9970,,,--44322:44667;7970;:98:;79:7666,3889:;:95804..-666960/00136,4-,,5+-3))336/%)3:57/46**1**43,6,*)),/()+.,-/./202/...6:9625.6-(.25.756:+;./.-)(-1550.+,+/.3;<7996.(+)--..,289*-58:7:72((+-.:94/0'-*&&&%&').2/2251/).)+-77448;3/3104874958,''('()330)---+,)**+-2,*+0,75;:9546:4'3*--55793536'**,2')),38::1511-.-./0:9601*-,.,0++*-*+&&$)---/778:7562.,0//2,'+/6244:8283563.-.-*+/.0+(),*-,.4005'&&)(()//0+/13;8:493-*+-5/07355:,(*+()*--')$&%'+-09''%$$()3-.3:5/5778;8876553581)(+.0//3*-/,++1280328::9.7
@977246c9-906a-44ac-b80a-7b10dcc172b2 ch=25 read=28670 start_time=2019-12-13T08:13:22Z barcode=BC01 runid=2c9cf7bc05858273f10e7d7ec552fc0bd742dc3e
CTCCCTGCAGGAGGCAGCAGTGAGGGAATATTACTGTGGAAGGCGCAAGCCTGATGCTGTACATGCCGTATGAAGAAGGCCTTCGGGTTGTAAAGTACTTTCTGGCGGGGAGGAAGGGAGTAAGTTAATGCCTTTGCTCATTACCCGCAGAAGAAGCTTTCAGCTAACTCCGTGCCAGCAGCCGCGGTAATACGGAGGTGCAAGCGTTAATCAGATTACTGGGCGTAAAGCGCGCGCAGGCAGTTTTGTTAAGTCAGATGTAGAAATCCCGGGCTCAACCTGGGAACTGCATCTGATACTGGCAAGCGGAGTCTCGTAGAGAGTGCAGAATTCCAGGTGTAGCGGTGAAATGCGTAGAGATCTGGAGGAATACCAGTGGCGAAGGCAGCCCCGGCGAAGACTGACGCTCAGGTGCAGCGTGGGAGCAAACAGGATTAAGATACCCTGGTAGTCACGCGCCGTAAACGATATCGACTTGGAGGTTGTACCCCTTGAGGCTTCCGGAGCCTAACGCGTTAAGTCGACCGCCTGCTGGGGAGTACGGCCGCAAGGTTAAAACTCAAATGAATTGACGGGGCCCGCACAAGCGGTGGAGCGTAATGGTTTAATTCGATGCAACGCGAAGAACCTTACCTGGTCGCCGGCATCACAGAACTTTCAGAAGGATGGATTGGTGCCTTCAGAACTGTAGGACAGGTGCTGCATGGCTGTCAAATCAGCTCGTGTTGTGAAATGTTGGGTTAAGTCCCGCAACAGGCGCAACCCTTATCGCTTTGTTGCCAGCCGTCCGGCCGGGAACTCAAAGGGAGACTGCCAGTGATAAACTGGAGGAAGGTGGGGATGACGTCAGTCATCATGGCCCACTTGACCAGGGCTACACACGTGCTACAATGGCGCATACAAAGAGAAGCGACCTCGCGAGCAAGCGGACCTACATAAAGTGCGTCATAGTCCGGATTAGGAGTCTGCGACTCGACTCCATGGTCGGAATCTTCGTAATCGTGGATCAGAATGCCACGGTGAATACGTTCCCGGGCCTTGTACACACCGCCCGTCACACCATGGGAGTGGGTTGCAAAGAAGTAGGTAAGCAACCTTCCGGGAGGGCGCTTACCACTTTGTGATTCATGACTGGGAGTGAAGTCGTAACAAAGGCCGG
+
&*.1()&1&82+-.0264-/.-(+02*2/+)-$()-.2,)'*,(+-06'49643320,((&')*+(%$%&))1.&+.,3131.5-;857,,,4,,0/+,'/'&',,(+2.).,+,)1,%),25/27251(0..61-/23./6+.7301.-.*%*)$%%%%%$$$$/-/,0++,67+**)$.1/1)(''%%'*..8./1--//+)+,.7/7/7(--,001.80,+5*96-*,+++,*4.667.,25,((,+././3.0))((&&14+)03+)2799932/.,/7/1--0/-...&')''($%(*+*((&&&$(*1266.-(&&')./0)3*8,9+1+5-1-,.0152.22,,/099+****44/260-,-.-055'32150+-.*)-)*11.'(&&'%*)1,///0898780533/////746-)),58,4,)*'.+.()-856;50/9200/-%(&*.07789<:0/*,'212-,*,+*')'05,.*210%*&'#('%,.-1*0+,0((0401207080/163140048/,&#&+&&&$((,)*0.12/3*30:4<:54960.2,*,.21233578,,2,)../-*)+)0-24,,.&1%&,+120&''**)),.12943-3,.5./63807..*((+/.**,,2.)23./12-,(,-++*(--+-*.07+0..*/)02282%-$**,*+*)0.5137434310+/,,))(*&)+--0$*,-148.4/.-24883*0+(),4174004/'&*,/+'),//1/3/5)+-),2,**,,+/2,1.-)*#$(,+.142+31,./18)0,'-.*,/06466.0///279:8::0--(*+'-++495682,7610()()-.,%,).5:.$(('+,1;636830*+&'&)'5-//3/40-.+*+0-0146:+((())).06636700,&)(+4),.7313+))*+15)'%%).00*/''),*01-50'+)%*+/274523570,.-/.,.&&(,&/*3+0+0-.-.4122:9;877+)+/-.2-(,-4123;80111-81,.123.4.-,-/*,-2:649014753%01-24/,)((*32/5..-80&))'(-.40.-)))/-..17&22-+.,')&*,0-/.$*0.+*/--,+))*-,13,1,)%+,+/--0*-)))06*,%)*01
@0b67703d-252e-44d3-bfda-a093b44373af ch=11 read=45459 start_time=2019-12-13T08:13:16Z barcode=BC01 runid=2c9cf7bc05858273f10e7d7ec552fc0bd742dc3e
CCGGTGCTGTTACGACTGCCCCAATCGCTGACCCTACCTTCGGCCGCTGCCTCATGCGCGGTTAGCTCACCGGACTTCGGGTATTGCCAACTCTCATGATTGTGACGGGCGGTGTGTACAAGACCAGGAACGCGTATTCACCGCGACATTCTGATTCGCGATTACTAGTAACTCCAGCTTCATGTAGGCAGTTCAGCCTACGAAATCCGAGCAGAGACTACGTTTTAAAGTTTGTCCACCTCACGGTATTGCATCCTCTCTGTACCAGCCACAGCAGCACGTCGTAGCCCTACGCAAGGGAACATGATGATTTGACATCATCCCACCTTCCTCTCCTAGTTAGCAGGAGCAGTCTCGCTAGAGTCCTCAACTTAGTAACTAACGACAGGGTTGCGCTCGTTTACTGGACTTAACTAACATCTCACGACACGAGCTGGCGACAGCCATGCCACCTGTCACCTTGTCCCCGAGAATTTCCTCGATTAGAGTAGTAGGGATGTCAAATTAGGTAAGGTTCTTCCGCGTTGCTTCGGAATTAAACCACATGCTCCGCTACTTGCGGGTCCCGTCAATTCTTTGAGTTTTAATCTTGCGACCGTGCTCCCCAGGCGGAATGCCAATGCGTTAGCGGCGGCTGCGGAGGTGTTGAAACCCCACACCTAGTATTCATCGTTACGGCGTGGACTACCGGTATCTAATCTGTTGCTCCCCACGCTTTCAGGCCTCAGCGATGATTACAGTCAGAGAGTCGCCTTCGCCACTGGTGTTCTTCTAATCTCTACGCATTTCACCGCTACTAGAATTCCACTCTCCTCTCACCACTCTAGATAACCAGTTTGGAATGCAGCACCCAAGTTGGTGGTATTTCATCCCGCCAATCACCATCCGCCTACGCTCCTTTACGCTGATAAAATCCGGATAACGCTCGCCACCTACGTATTACCGCGGCTGCTGGCGTAGTAGCCGTGGCTTTCCTCACTGGTGGTATTATCTTCCCCAAAGACAGAGGACTTTGATCGAAAACCTTCATCACTCACGCGGCGTTGCTGCATCAGGGTTTCCCCATTGTGCAATATTCCCCTGCTGCCGTG
+
38*/*&%'%+0&(+*(%$'()*-6.8---((&'&$+-0/3-/(4/--.(*-,.'$$''+*1/4/..1*#%&*-76675+6/.(.**160---/..%('%**-,/02.87658344./,2/30329'31/1+)),/3:<989;0.-,.-369*,.9;611.+171.0'13160311.//128+-050797(*,:../32,))&,.*+3((&%'&&'(.-/,/,079)78-*79**',)&),*,*/+0,'*'&'&&,(''*+./,).+*&&&&&&)($('%'('#''()0:4-),&'+-'+)$&3353564/84,,--%(+1,52+(709978.-((/(')/*(&*(%+&+,3687.1/1.0)*,-1/.,-.('&'(*01//5342*1,(/,*7576798206)%('-6,)&$)$&&,.+.-.1-(*+,2,/,,/.+.(11442&36*/&03.05,145,34151/3990))&%&(--*/+.+(/(+$'&*(%))'+40477:+3'2(&(*)15*5.;79;410255:+1060-,2+2-5;906221-,--1)()+--//++055/4))%,,082920:/,,6/;<0/:40(*,-/050%+'%(100*)*,+&*+)*(,+/+*&)*,3/00,3,&()*%',*,(()+15/0:90:5/',+-)+(.016<:8:8016&+'/.*+)1,./20.(')&'++.001--0;*.-367.-..,57++%&.)),1-0//)*&$*4-.,021*'))(*,,,.-&'0)5/(((3.956:947.,-5/1/..-,&''/3&--.1))/$'&%'(**4,6//.-,.*&))*%*'%*())(&.,-/27+12:02150258000),*',/+1+-')(3)*/961.+21''.,17/0&''((*.*./.,/--,1+*0*'*)*&'(+/.-''.+.-31310.14/*(+(,30263755:136-//62347-8('%%$,.%'*,%))*')5//4//,)*('*%%$%-)'+551889*/1+&,.)'%+(&&-(%',-1(+1/+297;933.+,**')*.-7/0/:/1/20,.-'.11*95+-:00/4,.+.-414423/.(&%('**)(((
@dff9ba83-9a59-433b-be7d-fa1fca92449f ch=85 read=90606 start_time=2019-12-13T08:13:22Z barcode=BC01 runid=2c9cf7bc05858273f10e7d7ec552fc0bd742dc3e
CGGGAGGCAGCAGTGGGGAATATTGCACAATGGGGAAACCCTGATGCAGCAACGCCGCGTAGTGATGAAGGTTTTTCGGATCGTAAGCTCTGTCTTTGGGAAGATAATGACGGTACCCAGGAGGAAGCCACGGCTAACTACGTGCCAGCAGCCGCGGTAATACGTAGGTGGCAGGCGTTATCGGATTTACTGGAAGGCGTAAAGGGGCGTAGGCGGATGATTAAGTGGGATGTAACAGAAATACCCAGCGGGCTCCAGCAGGTGCTGCATTTAAACTGGATTTATCTAGAGTGCAGGAGGAGAGTGGAATTCCTAGTGTAGCGGTGAAATGCGTAGAGATTAGGAAGAACACCGGTGGCGAAGGCGACTCTGGACACAACGACGCTGAGGCTCGAAAGCGTGGGGAGCAAACAGGATTAGATACCCTGGTAGTCCACGCCGTAAACGATGAATGATACTGGGTGGGGTTTGACACCGTGCCGCCGCTAACATTAAAGTATTCCGCCTGGGAAGTACGGTCGCAGATTAAAAAACTCAAAGGAATTGACGGGGACCCGCACAGTAGCGGAGCATGTGGTTTAATTCAGAAGCAACGCAGAAGAGACCTTACCTACGCGACGTCCTTGCATTACTCTTAATCGAAATCCCTTCGGGGACAAGGTGACAGGTGGTGCATGGTTGTCGTCGAAACTCGTCGTGAAGATGTTGGGTTAAGTCCGCAACGAGCGCGCAACCCGCTATCGTTAGTTACTACCATTAAGTTGAGGACTCTGGCGAGACTGCCTGGGTTAACCAGGAGGAAGGTGGGGATGACGTCAGAATCATCATGCCCTTATGTGTAGGGCTACGTGCTACAATGGCTGGTACAGAGATGCAATACCGTGAGGGTGGAGCAAACTTTAAAAACCAGTCTCAGTTCGGATTGTAGGCTGAAACTCGCCATGAAGCTGGAGTTACTAGTAATCATAAGGTCAGAATGTCGCGGTGAATACGTTCGGGTCTTGTACACCGCCCGTCACACCATGAGAGTTGGCAATACCCGAAGTCCGTGAGCCGCAGAGGCAGCGGCCGGGTAGAGGTCAGCGGTGGGGTGAAGTCGTAACAAGGTAACCGGAAGATAGAGCGACGAGCCGTGTTAGGTTAACACAAAGCGCCGACAACTTTCTTCAGCACCAGCAATACGTAGCCACC
+
)&20.16/.22,-/-15)*))',)')$&)+)),-(',(.;'()+,-0///110.0:4888240--./1748/;:6-7-8263.0.+&(,45861185285',+/*))*++7*,,-33*)03**&)(&())*0/.,./.0/2.0164/).'*+7,/2,)-0./;8705/.496++48547204.-*17/-1788+(,.*85:<.*/0.222203746601-1,4-,-5;:753.*)&&$+.0,,31,&+(,-&$$)%%&($-*/5673512/)+.*)))($+,0+,.4)*$)(-(&3/-.+)'%(,-+1+3,03/./:3..../;41-0+)(../.-)')3.,2.20,15-*-)'&**3/1/808/22/033594*$%(((+*00132,50,./)+**)+.6:22/()-09*8(68190')6-(.80/-.-**,//.025;879:7+)*+,491+-**''&*(&&'+,*-((*(&))'643,).21110(/,-.40+'*+1:3-*-4/-1*&()*,-5.-,**+'+5.91823//.4,1)*(%&.-1.0*.41..7-%&&&'%'&++-/%(),,-/451:;.6191+(-(%-+$)%&$&*)%().88-6//7-,*$&)(.(/6-.,)**/.*''%*+/1/5+)()'(/)5;718:45769-8/2283/7//833367697;0352,+&&&%)*.14,.624'(*874<47729351055),0+,&'),+.,2/056-$%($)41341.21//668:-1+++(-,.%6230-,''&(*,/.265652/2,/300/3-1.()&()+4/28:+269:87:4/(,))33;:8:,98/)7243753221113352444-(-,1-097651..20////;9141//3889/.,1+/02&)):;2-16609<:415/34.04/199731051542455-,12-/01/0-()),/+,665,+-5,)*+,,5---%&$#'&&))(+/1757697<6,*5203,1-/(.64.4/-+.1-081.99..764348584,+()/.*+)+7,+,/*)+2-/0414)''+(*1*&%'&)+--/410)-1010&/)./1,702/)02,-+01)*+)'(-033,4*,'-'1,+5,..60.202022357540,$(%-/*42731/-4.%&'241-621/3;9/971')*,,-)((+8-)22+,&(&$%"
@d48fedc0-3608-4929-842f-4f9fed65fc23 ch=288 read=61194 start_time=2019-12-13T08:13:23Z barcode=BC01 runid=2c9cf7bc05858273f10e7d7ec552fc0bd742dc3e
CCGGGAGGCAGCGATGGTACGCAAACGTCGGAAACCAGCCGAGCAACATAACGTGAAAAGGTTTTTGGATTCTCCTTTGTGAACAGCGGCTACTACAGGAAATGGTAGCGAGTGACGGTACTTTTATTAAATACGGCTAACTACGTGCCAGCAGCCGCGGTAATACGTAGGTGGCAAGCGTTATCCCGAATGTAATGGGCAAGAAGAGCGGCAGCAAAGTGCTGTGGTAGAAAGCCTGAAGCTTAGCCAGTAAACCATAGAAACCGGAAAAGCTAGGAGATTAAGGAGGATCGTGGAATTCGTAGCGGTGAAATGTGAATATATGGAGGAACCGCAGTGGCGAAGGCGACGTCATTTCAACTGACGCTCGGCGTCCAGCGTGGGGAGCAAATAGGATTGGAAATATACCCTAGTAGTCACGCCGTAAACCAATGAAATTTCATCGTGGATCATCAAAGTTAAATTTTGCAGTTAACGCAATAAGTACTCCGCTTATGAAGTAAACGCGTTCCTGGAGAAATGAAACTCGAATGGCAGGTTGCTGGCGGTATGGTTTAATTCGAAACCTTGAACGCTGCAGATCTTGACATACTCGCCAAAGGCTCCCAGAGATGGAGATAGCTATATGAGATTTGAGTGAATTGCATGGTTGTCGTCGCTCGTGTCGTGGATGTTGAAGTCACAACGAGCGCAATATGGCATCGTTAGTTACTGCATCATTAAGTTGGGGACTCTGTGAGACTGCCATTGACAAGCTTCCGGAAGGCGAGGGATGACGTCAAATCATCATGCTTATGACGATACCATCTATTGGATGGTGCGGAAGGGAAGCGAAATACGCGGAGTGAAACAAAACCATAAAACCATTCTCAGTTCGGATTGTAGTCTGCTCGATACATGAAGTTGGAATCGCCTGTGTGCGAATCATATGGTGGCTCAACATATGCATGAAAAAGA
+
&%%)(()+*22.,'()&&%(%%$$#$%&%'&&&%$$'#(()((+435(')%%%$&&'*.*-,.+()'+).5+.0'(2)$$%)*0,.++)'))''%&$+%++(''%%$')&$%&'(+*-)#($%('%'(,/+('*+,..,&'&$,*+,/6222*,./+1,6-1*%$))+/-*(,*)2269619111'()$&(#')0-()%$&)%&&&$*)3,)%()-/*+.)%%%*')/%&*/-&*1.,/*&%%%'#&((*.32)+*++('-1+-+/,.1+)$()%,/)*)'(&&+*(,1.1:793+2*/+0'(*05.2/+(+&'$&%&0310),/1-1(2**'%0'.,3,)'*(&++)(**++$&&%%*+0/03-+,,+%)%,*3%&$%':.-*'&'(47:2-/0*4)&'('(((&',5,('*-,0-2&*(-1,,*+'(&&(*'**%&%$%''$%,&+)($(*'&'&&++'(%)$$$$&&-,21/-%''('*,'*$,,-+&'$$$$$%'$&+($%%((,+,)$'))$*.1+),*&'&%%)&($%%#)$%$#%''($&&$$(%*1:501/42,-/*)%##)+-)&(*$*$&&&$&(&&&$'$%''$%&+2-+*')0-'((**-1,((((,'----.33,++)+/,'&(+*&%/(#$$'11/3+,('(+)**.,***,+),))*3,4%(&')+')+-/)(')&%'%%%%$'%%+0426/./4-)%%&'+/+01)&**-+8;6015/*&&(),01--1,'')))*+)%(++-')&*)&//)$*1/-2021026346/2289/,*'&##$%%&%%$#%&#&'%$%)+)''&''..)1,&)-,*+)*,,0(%%%%')(%')(2/%**440*$''+/40/,039335-34*(+'&)'&%).--&$&*(*%$&(),*.+(+90./,+)&*(()('()))*&%&('''($#%&%**'%&%%&'#&%$$&&&&%#%
@082610d2-16ef-4752-bb7d-dc14ff3b8ec6 ch=248 read=92190 start_time=2019-12-13T08:13:32Z barcode=BC01 runid=2c9cf7bc05858273f10e7d7ec552fc0bd742dc3e
CCCGGTTTACTGTGACGACTTCACCCCAGTCATAGTCACAAAGTGTAAGCGCCCTCGAGAAGGTTGGCTTCTTTCCTTTTGCAGCCCACTCCCATGATGGCAGGCGAATGTACAGGCCCGGGAACGTATTCACCGTGGCATTCCTGATCCGATTACTAGCGATTCGACTTCATGGAGTCAGGTTACGAACTCCAATCGGACTACGACGCGCTGGGGTTAAAGCGCTCTCATGAGTCGCTTCTCTTTGGTACGCCGTTGTAGCACATTAATGTGGCCTGGTCGTGGGGGGCCATGATGAGCTTGACATTAATCCCACCTTCCTCCAGCTTATCACTGGCAGTCTCCTTTGAGTTCCCGGCGGACAGCAGCTAAAGGGATAAGGGTTGCGCTCGTTGCGGGACTTAACCCAACATTTCACAACACGGTAGGCGTGGCGTACGGCACCTGTCTCACGTTTGAAGGCACATTCTCATCTCTGAAACTTCCGTGGATGTCAAGACCAGGTAAGGAGTTCTTCGCGTTTATCCAGATTAAACCATGCTCCACCGCTGTTGCAGGCCCCAATCCAATTCATTTTGAAGGTTTTAACCTTGCGGCCCATTACTCCCCAGGCGGTCGACTTAACGCGTTAGCTCCGGAAGCCACGCCTCAAGGGCACAACCTCCAAGTCGACATCGTTTACGGCGTGGACTACCAGGGTATCTAATCTGTTTATGCGCTTTCGCACCTGATCAGTCTTCGTCAGGGGGCCGCCTTCGCCCACCGAGTATTCCTCAGATCTCTACGCATTTCACTTCACACCTGGATTCTACCCCCCCCTCTACGAGACTCAAACTTGCCAGTATCGGTGCAGTTCCCAGGTTGAGTTTCATGACAACAAACCGCCTGCGTGCGCCCGGATAATTCCGTTAACCTTGCACCCTCCCGTATTACCGCGGCTGCTGGCACAGGTTAGCCAGTCTTCTTCTGCGGGTAACGTCAATGAGCAAAATTGTGCTTTTCTCCTTCCTCCCCGCTGGAAAGTACTTTACAACCCGAAGGCCTTCTTCATACACGCGGCGTAAAACTGCATCAGGGCTTGCGCCCATTGTGCAATATTCCCCACTGCCTCCATGCGAGGAG
+
60**,,4-*(%$'%$$%&(7;52435-*,/'%&%$+'&)'*&((%')'&()39+*,%%%+,+1)4(((-*&%&%%$&)))'*'%+57,-.31*+))%'*''#($#'()-),*.&-,-0)245*.-.5/21.)-24609011;3/.,*)+'%%+1(-..*+,,522+.*)*%$$)'%&(*(),2*%*'&6652/,0.9)8.84/.0)-(+%&,))*%''&,'$'%(*,/1''('('+,215/2+65(&$$$)(*''()'%')+)0&*&(&)'+(,*+'(-(((&%&-/8-98*++)))&#''),'.(*-+,().,+572956-2*)')10//3244151&-2101$&.&(*5765:,*'&',%&$%%$&&)0*)/472872(.,.1,,+-/220:---6832/20*0,(,011791/1.1+.-5-/,&+*,(%%%$(($'*)..09++-1,.*++*/.)*''&%#%(*)(%(,,/76,,,,*-(+06-/8;792773//248&'-,&&)*(+9;8698/43/7'(*:('&)0)9;9462*)0347013,(&$'+-.&2*32,&*&'*(/*34/,.9<1,,,.*09;+373-3,++.,,*''&(',/053-/1284;9870*))/*.+*(,+')+,.,'('($(*(,+.413344;3..0156835*8/687/-.-/3.71)%/-5/./29471236'0*%0)*,10:332331*()&)'**320-.,141,,,-,3347;9157**)1/+7854:5:7466,*26-%').;.;,,-845666::8101/0:)+&('2()*()'&%0-/20'*6/2/64*+.10251022468(-*((*),.+,-*1+(()%*(463390.0,3&(%''7.-(''%$%((./3.3+/1376*'(''/)*&-.++',+0)++'*),++2./..71+-5*)0162/793-0.--3732.+)*&8639///)$''%)-*02-(((-3..074320)//025547'%*&$*%$&')-+-79*85,/.::-(,-(&,(+&)%,/67+)-(35'((.,3191:22;9440/).-/-1,*))+*%&')+2330-/(')*(,0790.2611/31:44475:9*&'%%(&&(0)+()($*'*$
@8a42ff4e-eb24-46ad-b50c-f43e0cddc133 ch=460 read=62042 start_time=2019-12-13T08:13:42Z barcode=BC01 runid=2c9cf7bc05858273f10e7d7ec552fc0bd742dc3e
CTCCTACAGGAGGCAGCGAGTAGGGAATATTGCACAATGGGGAAACCCTGATGCAGCGAAAACGCCGCGTGAGTGAAATGAAAGGTTTTCGGACAAAGCTCTGTCTTTTAGAGGGGAAGATAATAGCTTGGTACCCAAGGAGGGAAGCCACCACGGCTAACTACGTGCCAGCAGCCCACTTGGTAATACGTAGGTGGCGAGAGCGTTATCCAGTTTACACTGGGCGTAAAGGGCGTAGGCGGATGATTAAGTGGGATGTAAAATGCCAGGCTCAGCAGGTGCTGCATTCAAACTGGTTATCTAGAGTGCAGGAGAGGAGAGTGGAATTCCTAGTGTAGCGGTGAAATGCGTAGAGATTAGGAAGAACACACCAGTGGCGAAGGCGACTCTGGACTGTAACTGACTGAGGCTCGGCGTGGGGAGCAAGCAGGATTAGATACCCTGGTAGTCCACGCCGTAAACGATGAATACTGTTGTGGGGTTTCAACACCTCCGTGCCGCCGCTAACGCATTAAGTATTCCGCCTGGGAGTACGGGGTCGCAGATTAAGAAAACTCAAAGGAATTGACGAGGGACCCGCACAAGTAGTAGCGGAGCATGTGGTTTAATTCGAAGCAACGCGAAGAACCTTACCTACACTTGACATCCCTTGCGTACTGCTAATCGAGGAAATCCCTTCGGGGACAAGGTGACAGGTGGTGCATGGTTGTCGTCAGCTCGTGTCGTGAGATGTTGGGCTAAGAATCCCACCCGGCAGAGCGCAACCCTTGTCGTTAGTTACTACCATGGGACTCTAGCAGAGACTGCCAGGGTTAACCAGGAGGAAGGTGGGGATGACGTCAAATCATCGCTTATATGTGTAGGGCTACACACGTGCTACAATGGCTGGTACAGAGATGCAATACCGTGAGGGTGGGCCAAACTTTAAAACCAGTCTCAGTTCAGTTGTAGGCTGGAAACTCGCCTACATGAAGCTGGAGTTACTAGTAATCGCGAATCAAGAATGTCGCGGTGAATACGTTCGGGTCTTGGCTGCACCGCCCGTCACACCATGAAGTTTGGCGTACCCGAAGTCCGTGAGCTAACCGCAAAGGCAGCGGCCGAAGGTAGGGTCAGCGATTGGGGGTGAAATCGTATTTCTAAGGTAACCGG
+
00/1,*.&1.(1,+0.,'((((15-)0,+50+**,172,-,'',.-<.-,+../313&)(,,*-.4)-&*(&'''&''&(--'*-/;4*+(3,33:4+-//6571574%&*&-/,-+)'*)5,,-')++3-5/1/'-((()-+)**)24,/***-*/$'*/11456898535///7,&))&-)*+++-858/9.-10/,((%()8-9,(-)()1;+(**,-19:766891*1/++025898:85402141.128+2/5-/-.0(),4&16112'),+1679:96/.4+,-:;7767/5/0086,+,-.4150.,%-1*)&)+.4-6):-1-/194-*,+0612,96,-3-//++*)4.&20.0-15,*++08)+++6/,+5)2,74200.2641..-,)(%*+323%4412*)%&)84)2*'*+60&('')&,2)()*+9:7237546364*,16<8::;280,.//44+,,,-5235984.5,+,,632922256397*-:133383,0.00320342;47/31,),)$'()7*4-++,01'$+.)0.&+-.1+,,49.1206394201&/19.6962//0.*))'+)'+,14(,.05666:196074:8-0-*,2'3'---/0/2200--2825321438576813-+1+-&+$'%%%'-+12.+++)/-,-;4/8:2;;24432,1-17:+1.-23844551)/6)+232..&--71/,--(7+,-792.2+030/0)'))(01+',0)+,/*'(+-285716.(-14:5191-1-,+,+45)1((.*,442(..,,+,+*)&'%".6.582112/3301/21100189018677778798021996.0,(*)*)0.-(-441773//(,--+1-044;7385441--00....051;2..00*23,*20.11/50::553862;<;2:54599;45717%,+-+,273201(/1+,74602-,+35.5-,,238/..7224025/7/0-746;641((,3267825/40.,26483457)40/.0-1&%##&(/526;5224.315:7,+)$&*0,-,'$&&*0)('*)*1;751+7-./80;7774'-*((/82514,++).+-04/---.,-'.)4598(*&'')&1+1-&+3,)''+')191;.6
@47451158-c310-499a-b13b-db72b434b1a9 ch=285 read=64452 start_time=2019-12-13T08:13:39Z barcode=BC01 runid=2c9cf7bc05858273f10e7d7ec552fc0bd742dc3e
TTGGTATGCGCTTCGTTCAGTTACATGTGCTGTAGTGCTGAAGAGATTTATCAGTGTCTTTATGTGCTTCTGTTGGTGCTGATGTACTCCACAGGAGGCGTGATAGGAATTTTTCAACAGGGGAAACCCTAGCCGAGAGCAACGCCATGAGGAAGAAGGTTCCAGTTATGAAGCTATAACTATAAAGGAGAAGAACAGCAGCTGGAAATGAAGTAGCCAGTGGCAGTGCACTATTAAAAGCCACAGCTAACTCACATGCCAGTAGCCACTTATTAATGCAGCATGGAGTGGCAAGCGGTATCCAGGTGTGGGTAAAGAGGGTAGGCAGCAGCAAGGGTCTGTGAAGTGAAGCCTGGAGGCTTAACTTCAGTAAGCCATAGAAACCAGGCAGCTAGAGTGCGGAGAGGATCAGCCAGACCCATGTGTAGCGGTGAAATGCGTAGATATGGAGACACCAGTGGCAGGGGCGACGATCTGGCCTGCAACTGACATCAGTCCCGAAAGCGTAGAACAAATGGATTGAATGCCTAAGTAGTCCACATAATGAAGCAGTGATGCCTGAGTGTTGGATGTCAAAGTTCCAGTGCTGCAGTTAACGCAATAAGTACTCCGCCTGGGTAAGGTACGTTCATAGAGATGAGCTCAAAGGGTGTGAGGGTACACAAGCCCGAAGTGGAGCATGTGGTTTAATTCAGAGCAGCACTTGAAGAGACCTTACCAGGTCTTGACATACTCATAAAGGCTCAGGATGGAGAGATGGCTATATGAGATACAGGTGGGTGCATGGTTGTCGTCAGCTCATTATCCTCGTAGGATATTGGGTTAAGAATCCACCTTAGGCACAGCACTTATCGTTAGTTACCATCATTAGAGTTGGGGACTCTGTAGGACTGTAGTATAGAAGCTGGAGGAAGGCAGGGGATGACGTCAAATCATCATGCCCTTGGCCTGGGCTACACACGTGCTACAATGGATGAATTGCAGAGGAAGCCAGAGCCGCGAGGGTGAAGTAAAACCCAGCACTCTCGAAAAGTTCCAGTTATGATCACGTATTTCACATGAAGTTGGAATCCTTCAATGTAATCGCGAATCAGCATGTCGCAGTGAATACGTTCCTCGAGGCCTTATGCCTGTAAATCACACCACGAGTTAATTAACACTGCCCAGAGCCAGTGGCCTAACCATAAGAAGGAGGCTATCTAAAAGGTGGGAATTGGTAGTTAGAATTAGAAGTCGTAACAAAAGGTAACCGG
+
&,)323.)+&&($))282+*-*)0/40)''%'+(/.+.))))&'%&(2(%,/*'.$('-20+/,-(''&'*+.+'(.&)*/..&,%*-0-*'%-('-++--+..1(*++1320-)&'*'-++'(.))6+&$&+0**'%')7*,,'&$%#(,*,-*.0/515,'$'',(+((&$%$#''%$)-.02*,**'*-),/)('(#*),','/0-++)(&')/+'((+.1,&0(,)*-)*,2/+(%&'&&&,,-))&'%%''/$((&'$),..''($#*'3)522-('$$%%&$(&&&+.++(%-&&()(0/.*+-+&((*,)'--((&-1-#&'%'%&'+4/-.-&++&'''&'+'(564-&'&%&%(%((&%&'*44&()+,%',1*./2*425222/,,,*+((/&(),5010'%$%%&%%')&('&&,(+%+0//+.),-//138:/..+*(+*0030*+406(()**+**)0/121/-5181620*-*,%*$(*3238((')(%%&%*)+&())29,)0(*3&&**$*)$(*-.*++,+((%%&%%$-,$(()&'$&$)&%%&(+-686:67(21.-')+25()(1()&),,+6+/$*$,,30.)()&'&()(,/))(+,.,*'-+1/4:4'&-'&&*)**'+**&('(*'+,-%%),&(&(%%%%')*+&('))3.&)),*)'&*18405536('(&&+%*'+),,-+*%%%+))()*++)),..6--,0-+.-/)/,4*/-//0+*01+2(''))-1032334/00&*,/,-*,*+--)*)/.,-/)4(+'%**'0/00&1&')3*'(,-&'2.6%.+.24/:3(%&&&/'&&%)'%,.,$%%&(%(.,220&-++)/2,-.*',218/''&1-*39/1472+'&$&,121-''%-**&$&&&',.,).-(+()'%+579,4888445.751205604(34),+&'0:,00--/.21.()./---')*+/-('('#%()(,,,&',(/**-+'-*-0')'&+('-,,,$%(-0',+&#%(#&%')().0,.),2/,+--8-..41/()&%$%(%*,,/3/&(&+,/-1712'&*%)')&(*1/4+,%&-,+'()*.-11+-)-0/(7-/1)/+)'()%$,*08-3%(%**((%(,*()%(',--.-.,/,-',(-',,-)'/-((+)+491342,5-)-'/,&&.+,)**-',0-2475346.+(*/+-((%.&*$(').+&''&('&&)(')/(..2-386+'*(+,+/&-
@f1409055-16f0-40b7-b6e2-527e89fec236 ch=28 read=54510 start_time=2019-12-13T08:13:43Z barcode=BC01 runid=2c9cf7bc05858273f10e7d7ec552fc0bd742dc3e
TGGAACACGCTTGTTACGACTTCACCCCAGTCATGAATCACAAAGTGGTAAACGCCCTCCGAAGGATTAATACCTACTTCTTTTGCAACCCACTCCCATGGTGTGACGGGCGGTGTGTACAAAGGCCCAGGAACGTATTCACCGTGGCATTCTGATCCACGATTACTAGCGATTCCGACTTCATGGAGTCGAGTTGCGGAACTCAATCGGACTACGACGCACTTTATGAGGTCCGCTTGCTCTCGCGAGGTCCGCTTCTCTTTGTATGCGCCATTGTACGTGTGTAGCCCTGGTCGTAAAGGGCCATGATGACGACGTAATGCCTCCACCTCCAGTTTATCATGGCAGTCTCCCTTTGATTCCAGCCGGACCGCTGAACAAAGGATAAAGTTTGCGCTCGTTGCGGGACTTAAACTGCAGCACGAGGAAGGCTGACGACAGCCATACAGCACCTGTCTCCACGGTTCCCGAAGGCACATTCTCATCTCTGAAAACTTCCGTGGATGTAAGACCAGGTAAAGGTTCTTCGCGTTGCATCGAATTCAACCCGCAGCTGCTCCACCGCGTTTGGGCCCCGTCCATTCGTTTTTGTTTGAGGGTTTTAGAAAACGCACTTTTCCCAGGCGATTGATTGAATTCGATGAGCGTTAGCCTTTCGAAGACCGCCACCTGGCCGGAATATTCTATACCGTTTT
+
&&,'%$&'%'%%%$0(,,/46:8.933))*-/2445940-+.6-,1074,(%((,12122'%''*%.*1+,-47-+,,023;;-15483<9,-+/5,-:8332247:8;;151/.2.0(,29,56/7(&150640656<645:5:494458200035+*+*//4./+++,+02;165331-+)*02../0/1418.2&)')..40;.5*:.96217787/.-596131.,0(/''(03.036.238/,.*+0*(*06/2+,5.,3233667;707*+-204*)&#%(+.)*37::4729**-1339822+*)*)*/-.+&%"&%)*($()*,')+6:*)(,)*,41.021.51))4-)$062,(*1.247880-+'((&04,//:89:/))6++0/1,06/:..'5,+*0%$$#$'%%$&'&''**'&'(.-2535657537423&1----/4235556()-.6:95:5,.6)1+1425:57864320.(%&''&+1077:9;94((%)'648-2-+-4*+4-:4.4,'-.11..146*-(.'%&%20'$&$%%(,-10,(,'%%$'(%&*%,01)%(*''*(%%'&-))).11+)&)**34*%%)-1$%$$#&$%'')-)%*(&)$()(&0'#$+/,,++$%$$#$&('###"#'$&&&%%###%$$''#$$'%####$$#%$####%&$#$##
@89e62bbe-d277-47bf-9023-3b5e254e621b ch=341 read=66840 start_time=2019-12-13T08:13:51Z barcode=BC01 runid=2c9cf7bc05858273f10e7d7ec552fc0bd742dc3e
CCGGTTACCTTATTTACGACTTCACCCCAGTCATGAATCACAAGTGGTAAGCGCCCTCGAAGATTTGAAGCTACCTACTTCTTTTGCAACCCCTCCCATGGTGTGACGGCGGTGTGTGTACAAGGCCTGGAACGCGTATTCGTGGCATTCTGATCCACGATTACTAGCGATTCCGACTTCATGGAGTCGGTTACGGGCATCAATCCGGACACGACGCTTTATGAGGTCGCTTGCTCTCGCGAATTACTTCTCTTTGTAATGCGCCATTGTAGCACGTGTGTGTAGCCCTGGTCGTAAAGGGCCATGATGACTTGACGTCATCCCCACCTTCCTCCAGTTTATCACTGGCAGTCTCCTTTGAGTTCCCAGCCGGACCGCTGGCAATAAAGGATAAAGGGTTGCGCTCGTTGCGGGACTTGGCTTAACATTTCACAACACAGGCTGACGACAATGCATTGCAGCACCTGTCTCACACGGTTCCCGAGGCACATTTCTCATCTCCTGAAAACTTCCGTGGATGTCAAGACCAGGTAAGGTTCTTCGCGTTGCATCGAATTAAACCATGCTCCACCACCGCTTGTGCGAATCAATTCATTTTGGTTTAACCTTGCGGCCGTACTCCCCAGGCGGTCGACTTAACGCGTTAGCTCCGGAAGCCACGCCTCGAGGGCACAACCTCAAGTCGACATCGTTTTACGGCGTGGACTACCAGGGTATCTAATCCTGTTTGCTCCCACGCTTTCGCACCTGAGCGTCAGTCTTCGTCCAGGGGGGGGCCGCCTTCGCCACCGGTATTCATCAGATCTCGCATTTCACCGCTACGCCTGGAATTCTACCCCCCTCTACGAGACTCAAGCTTGCCAGTATCAGATGCAGTTCCCAGGTTGAGCCAGGGATTTCACATCTGACTTAACAAACCGCCTGCGTGCGCTTTACGCCCAGTAATTCCGATTAACGCTTACACCCTCCGTATTACCGCGGCCGCTGGCACGGGTTAGCCAGTCTTCTTCTGCGGGTAACGTCAATGAGCGATGTGCTTTACTCCCTTCCTCCCGCTGAAAGTACTTTACAACCCGAAGGCCTTAACTAATACGCGGCATGGCTGCATCAGGCTTGCGCCCATTTATTCGCAATATTCCCCACTGCTGCCTCCGTAGGG
+
.1))/-*/70:)15++---/31.+/12-+*10'+))766,,)+&()++.-(-/6;9/*&))(+02)%'&&)2-/4/,//5*.692.5-,-7.))*.*-(1))*6344.6)10/-.,-,.,..//0:;9:7361//11*+,%&')+*(47++./103.135780*)+,..,19/-./5747/2/,(**,*+,5*1.7/2.2348227273*()(&+%*+3633/*/+++,--,**)+***++%*).-03845.79+*$&.+,.89<,9+)'')*(--,1431-**)-1.-4::94562(-368856.,-,-455445300&(,2.,1397:4971611095/01451531278724/040))/150-)$)3/.1/7004568500%4:,518484(,**0733*),0+4/-.+84/)('&&))+0/2)/5++-1202.0%('$&(*86&81/,%,*/(',&311130////0,.)2067;373-.)2..30192-,-.077/*''*/4,+./1148890000813478;)*++/*0,6:68<64542834459)+-2.3<930,*,9:8),6/,.5,/+5)-,10*1--19,:+)+330),*79-2/'+--,1+.)*+++*068.+348299730,/,1-210-01/.407(6(4,+16/003761*)+0-+,028::88-,*,,4123685907*%(),-/998330*10**),*/05+0655765393-013:7,1*,.:52-/&.5221/279),(')575538)*,(/+-01,61+/56<889<892.1/,1-'$*,0.34()'$&&+662026,11+,%.-37/3.4/:96:1575-120,255687::6,++22260*&/*,-+01246*67:6:/,16/8.-029*00.(/77.**+//$((('&3*98:877*11036362/-.266140491-.1277:88248/5,.*)++%+*042.3/*,*'*,/545.7170796-+'(',*,-,+3-&0.,)407<7758.1645:867.9---20,++-,/-*,*'$*+06,5;66/25-**2-,41++-0455*+)&.(''.2/+-)/&'%',++,*+'+,/..22:61--(,.*2500815.54*%),((/,*()/2//173773,02-,2*/733--&'%--
@01306d2b-f12f-45b4-bf0b-bf96d4ac6674 ch=80 read=151255 start_time=2019-12-13T08:14:02Z barcode=BC01 runid=2c9cf7bc05858273f10e7d7ec552fc0bd742dc3e
ATCAAAGTACTTCGGTTCAGTTACGTATTGCTGGTGCTGAAGAGTTGTCCCGGTGTCTTTGTATTGTAGCTTGGTAGTTGCTGATAGCCTCCTACAGGAGGCAGCAGGGGTCTGTGGTGAAAGCCTGAAGCAACTGGTAAGCCATAGAAACCAGGCAGCTAGAGTGCAGGAGGAGGGATCGTGGAATTCCATGTGTAGCGGTGAAATGCGTAGAGTATATGGAGAGGGCACCAGTGAGAGCGACGATCTGGCCTGCACAACTGACGCTCAGTGAAAGCGTGGGAGCAAATGGGATTAGATACCCTAGTAGTCCACGCCGTAAACGATGAGTACTAAGTGTTGGATGTCAAAGTTCAGTGCTGCAGTTAACACCCAATAAGTACTCCGCCTAGATGGAATACGTTCGCAAGAGAATGAAACTCAAAGATTGACGGGGGGGGCCCGCACAAGCGGTGGAGCGTAATGGTTTAATTCGAAGCAGCGAAAGTGCAGGTCTTGACATACTCGCAAAGGCTCAGAGATGGAGATAGCTATATAGGATACAGGTGGTGCATGAAAGTTTGTCGTCGAAAGCTCGTGTCGTGAGATGTTGGGTTAAGTCCCGCAACAGGCGCAACCCTTATCGTTAGTTACCATCATTAAGTTGGGGACTCTAGCGAGACTACCCGGTGACAAGCTGGAGGAAGGCAGGGATGACGTCAAATCATCATGCCTTATGGCCTGGGCTACGTGCCACAATGGATGGTGCAGAAGAGGAAGCGAAGCCGCGAGGTGAAGCAAAACCCATAAAATCATTCTCAGTTTCGGATTGTAGTCTGCAACTCGACTACATGAAGTTGGGTCACTAGTAATCGCGAATCAGCATGTCGCCCAGTGAATACGTTCTCGGGCCTTGTACACACACCGCCCACGTCACACCACGAGAGTTAATGCTTACAGAAGCCAGTGGCCTAACCGCAAAGGAAGGGAGCTGTCTAAGGTGGGATTGATGATTGGGAGTGAAGTCATGGCTCGTAACCGG
+
"#(2,,$$%(*/*&&))4(509.0+/,.2/13*.0.13;,,''&./,.3(',4277/07/,/+3.+)))&&%%'0))++&-21&)%&'&'*/&$((06.18/,10*-+3+.037,6(+)0,+*0500-*()''(&%)//5-05.5,++23/62+5,-///**&))5312-*+*),0.113*603*+'7*6./-.,/./.1531-/.,.176,'&$)*-)+06+)&.0))+3*-/2/.'%,-.441137//65:0-,()1555565343*((&**//,.3:9<9-./2;.+-82+4+*)--16<')/7577-7+&&%&%%)+/')*+-,.(,+-/882445<9;:;87729,0808)+0665776/8,/'(%+'%)--01,0/0222--.-$'&&#&%'((*,7<6/11,)%('1-/)34-/4-+)'',,-+.))'+*,*(''(&(+,/3152988:000.7-0.-18;<5:582%'+$(##%&)/&'##($*25530---,+(+++$&+0,+1/02++),,86..-.97766661/&+)+-12-2..0835460./51)/8+*21//2&'*)(,-46.--,(7+)/15081+/,-3341153**10*6&&40,50,5<./-+,5(4***4:55;7/3,,10*.-7-78038863,('&%*.01'3-)%.-/,,.-&+-.-(.0'41653203.:899775696-..35*)'3-'*-+2)7/4.,*))*+&+''&&'..-5<95,''*-1)())',+),*.''1)+4-*)&0+.*3*)*24)'03+)*.1.)'('/,*24((-8,--1(2(&'++./,,-1,..422474557/6.+4+&(+*($&)%((,033--3171/-%%&++41,+%&%)+,+91010/6204-402362,+**++-.+.6.+0*%'().'+,45/0('(%))/+-+)''%$&&%)((.4&-1,0/3,-+0+(,08+-,-0-.)&(00/-1139/+2*-3(1$%&)+//606*$%'**1010).*-+++,,,4.1*.
@dfc2bbe0-f930-4e2d-8fa6-d3b952541ee3 ch=9 read=29665 start_time=2019-12-13T08:14:02Z barcode=BC01 runid=2c9cf7bc05858273f10e7d7ec552fc0bd742dc3e
CTCTTCGGTGTCTTTTAATGTTGGCAACCTGCCCGCCTGTCTATCTTCAGTTACCGCCCAGTACGACTTCACCCCAATTCGTCCGAAAGTGGTAAGCGCCCTCCGAAGAGTTGGCTACTACTTCTTTGCAACCACTCCCATGGTGTGACGGGCGGTGTGTACAAGGCCCGGGAACGTATGCCATGGCATTCTGATCCACGATTACTAGCGATTCCGGCACTTCATGGAGTCCCGAGGTTGCGACTCAATCCGGACTACGACGCACTTTATGAGGTCCGCTTGCTCTCGCGTGTAACCTGCTGTGTACGCCATTGCTTAGCACGGTAGCCCTGGTCGTGGCGCGTGACTTGACGTCATCCACGCTGGTTATCACTGGCGTTATTTTGAGTTCCAGCCGGACCGCTGGCAGCAAAGGATAAGGGTTTGCGCTCGTTGCGGAAGCAGCAACATTTCACAACACGAGCTGACGACAGCCATGCAGCACCTGTCTCACGGTTGGCACATTCTCATCTCTGAAAACTTCCATGGATGTCAAGACCAGGTGGAGTTCTTCGCGTTATCGAATTAAACCACATGCTCCACCATGCGAGGCCCCGTCAATTCGTTTTGGATTTTTTAACCTTGCGGCCGTACTCCCCGGAGCGGTCGACTTAACGTTCTCCAGGAAGCCACGCCTCAAAGGGCACAACCTCAAGTCGACATCGTTTACAGCGTAGTTTACCAGGGTATCTAATCCTGTTTTGCTCCCCACGCTTTCGCACCACAGGCGTCAGTCTTCGTCCGGGGGCCGCCTTCGCCACCGGTATTCCTCCAGATCTCTACGCGTTTCACCGCTACACCTGAATTCTACCCCTCTACCACGAGACTCAAACGCCGATTATCGGTGCGTTTGGCGGTTGAGCCCGGGATTTCACATCTGACAACAAACCACTTAACGTGCGCTGCGCCCAGTAATTCCGATTAACGCTTGCACCCACTCCGTATTACGGCTGCTGGCGCAGGTTAGCCGGTGCTTCTTCTGCATTTAACGTCAATGGGCAAAGGTATTGTTTCTCCTTCCTCCCGCTGAAAGTGCTTTACAACCGAAGGCCTTCTTCGCATACACGCGGCATGGCGTGGGCTTGCGCCACCCATTGTGCCAATATTTCACCCTTGCCTCCCGTG
+
$##$$'**324.586')$&&&&$*%*,./.+**-(*)(',+.1118.2'*+:01511-+%&++23252.+&++(''$(''&&&&%+00+/270&&#%(+7222+*/2&$'()&&).(+(%-/9,6;9,/3+11**,11-%((11123571::6041'/'*%*)'+,+5),31.2-')%'%)+,-1.--1231016/*)*+.,1%+,)(*--462..**&),1-.1+(&&(-2.(%)--5+,*('&)'*(/,.737.+*,,0++*+/7811..-.+3.**/.*,**&&$#%&'&'&(%&%%&&'$'(+-3:247/%($$%&$'&&'%&*5/,0,62+&&&%(*)')))**'&,,.0991-%)&''%%)*&*/+/++10(+(#&--+))/./6)$+34/84:9)*)*+*+&+/3*/1175*+0)+/-,1122662;2200)1'*/%/+).12:)-&*.,,%)($--/12360-,,7-8736+,++4,./00/.+-,(,&&&&&*'(0/2336763-')-1.--/,+%'+15;,,.',--((()))*))+4<:732.//+'%'(**,.-/:4:70-).-++/)(/+%..3)%0+.53)'-.-81.(%,/1+*0(42968-.6-1,5.,-'62'**++479.%/$(,,6465633)+&''%,++6($*'((%,/,-,063718(/-*'&*+*+.03,2+/0.03267317('(',+,.&,/4,&+/)34-//..,2.3351.,270/2.487.+-,+/:-.&'&+('(,-13478/0000,-+*+%+6:4.04699621&)/)0/-,--/;652/**)-/077640--'*0*.*+3++,)+)-1.0+7/90616/+-+--+,*''%$((556.0'+&,,,).++)(*)*'()*,(%('+-++('%,/*)1.+0970-0//2,+-.-6.0:902))*'(%&&-'*%&'%&&(*&()-03281+*,301./(&(%%)%+-/%)*1823238231;4559/6)&$*&45785446+0-+.2:38:81.-'*0(2.//60.'/*//204+-.+*'2*-53(),6)/:0-99.-776(3*&*'()+)$&(&*&'-5)0-;8;66:-&'%%%('),+&--++.((&(''*+-.&((-+'20*$%*$'%*&-&&$,,'(%+'%(-*,--.6../'
@a9edc914-053d-4b99-90c5-46564d0e682f ch=46 read=102228 start_time=2019-12-13T08:13:57Z barcode=BC01 runid=2c9cf7bc05858273f10e7d7ec552fc0bd742dc3e
CCTGTTACCTTGGTACGACTTCACCCCAGTCTGAACCACACCGTGGTGATCGCCCCCCCTCTTGCGTTAGGCTAAGCCACTTCTGGTGCAGTCCACTCCCATGGTGTGACGGGCGGTGTGTACAAGGCCAGGAACGTATTCACCGTGGCATTCCTGATCCACGATTACTAGCGATTCGACTTCACGGAGTCGAGTTGCGAACTCCGATCCGGACTGAGATCGGCTTTTTCGGGATTGGCTCACTCTCGCGAGTTGAGCAGCCCTTTGTACCGACCATTGTAGCGTGTGGCCTCTCATGAGGGCCATGATGACTTGACGTCATCCCCACCTTCCTCCGGTTTGTCTGTGATCTCCTTAGAGTTCCCACCATTACGTGTTGTGGGGAAATAAGGACAAAGGGTTGCGCGTTACGGGACTTAACCAACATTCCCACAACACAGACTGACGACAGCCATGCAGCACCTCTCCGCGTTCTGAAGGCACTAAGATATCTCTACCGAATTCACAGGATGTCAAGGTAAATTAAAGGTTCTTCGCGTTGCATCAGATTAAACCACATGCTCCACCGCTTGTGCGGGCCCCGTCGATTCATTTGAGTTTTAACAGGGCGCCGGGCGGATGGGCTTTCGCGTGACCCAGCACAGAACGCTGGGCAGGCTGATAAATCAGACGCGGCTGGACGCAGGGCAATTAACGACGCTGGCGGCACCGAACGTCGGTTATTCCGGTCAGGAACGGCGTTTCGATCGCGAACGCGCAGCGGGGTTCTTTATTCCTCCTCCACCATCTCGTGACGGTTCCGGTTGCCGGTTCCGGGTTGGGCGGGCTTTCCGCAAACATGGGAAAAAAAAAAACCGCTTTACCCCCGTTCCAGACGACTCGGCAAAGGCGGGATGCAGCCGTTAGCTGTGGTGATGTGCTGGTGCCCGACGTCGTGGCAAACCGGAACCTTTACTGCGGCGTGGCTGGATCAGGTTTATAAACCGTGCCAGGCAATGTCAATACCGGCAGAAGGTTAGCAGCACAGGGCCACAAACCTTTCTTCGGCACCGCTGGCCGTAAAAGAAAAGA
+
;53.1&$))')('*((,.5:<95053-+-//,-&//9-/).54565-----4400(++--,./+,//4)((%',.%26,.-6/2287152016.$')54--336923//.+-32,3/-*&)(+,21*7,%''&,/*)(+0-++-$($&(*+..))+30/)'(*329./-'&%*/2./(**-2.+/)+%$'/)')-+&*&'7552(')*4)0.344686809.:427:72-.:802214592)*)*,.).-.0032/014/47+/2,+((,*(.-0*3.'(*+0.+)((&)&&'--%+&%)-*173100001,/-,,96/-+,.592*.4389:31,.2/;00/+&&#&&,..5+-+/*-..281,(..,9,+,++*/+,'%)+'&,-*)&6+56/9*+0+..&,,/+,014,::1..//*,.-+/(/1/,*$')))(*%%,002224+3/$%',2231./,(')++,7.228;.&(,.03214642+('*%#&(+/69-+4//,...5://&,,3'(),,,*++00++20;97;1-+('*+0036('*.,3:723,*))(*-14)+*')-)+-76(*/-2/+*2+&*2-744:500179:...-%((%%$%('),)(')-,0*'()(&)&+&)&'&&#$$#%)**--%('&('%#('&&'&'%''&$%%%'$#%%$&)+$$$%$)&$$%%)$$$$%$&%$$$$$&%&$(*&%))$&%&$1(#+(*%(**+$('###&&%&%%$%%)(&##$&'*'%$$#$$%')$,'%'+('+)-*'(&+++%)))((&&&$&$''&(***'*%*%'&&',*&%'+,((%-.3.60)-5/)&$&%*,/((',+%*-27510,.%'%$%+0*')()/''&,)*$&%$$$%&$$#$#%%%'%).-+,&*&'(%&(&%%%&$$$('*,-*('($'$$$%%%'*'$#"$#$$$$&%(%()$#$&%*&%%$%')/)(&)'&#1-/)($,+,&$$%$)'&%###%$$%#%&%'$,))$$%+(&')(')*)/*/*&(&'()+$+)&&%$''(-'$#%&#*,%&%&$+($%$%$%#&%%),'#,*)%$%
@ecdc0c91-9930-425c-835d-3d5a7ae54a4b ch=473 read=42111 start_time=2019-12-13T08:14:11Z barcode=BC01 runid=2c9cf7bc05858273f10e7d7ec552fc0bd742dc3e
CTCCTACGGGAGGCAGCAGTATTAGGGAATTTTCGGCAATGGGGAAACCCTGACCGAGCAACGCCGCGTGAGGAAAAGACGGTTAGTAAACTTCTGTTATAAGGAAGAACGGCGGCTACAGGAAATGGTAGCCGGTGACGTACTTTATTAGAAGCCACATTAACTACGTGCCAACAGCCGCGGTATTAATACGTAGGTGGCAGCGTTATCCGGGTATTGGGCGTAAAGAGGGCAGGCGGCAGCAAGGGTTATGGTGAAAGCCTGGGGCTTAACTTCAGTAAAGCCGCGAAACCAGGCAGCTAGAGTGCAAGGAGGATCGTGGAATTCCATGTGTAGCGGTGAAATGCGTAGATATATGGAGGAACACCAGTGGCGAAAGGCGACGATCTGGCCTGCAACTGACGCTCAGTCCCGAAAGCGTGGGGAGCAAATAGGATTAGATACCCTAGTAGTCCACGCCGTAAACTTTGATGAGTACTAAGTGTTGTTGGATGTCAAAGTTCAGTGCTGCAGTTAACGCAGCCAGTGCTCGCCACAAGTGAGTACGTTCGCAAGAATGAAACTCAAAGGAATTGACGGAGCCCGCACAAGCGGTGAGCATCTTGGTTTAATTCGAAGCAGCAGAAAGAACCTTACCGATGTGACATACTCATAAAGGCTCAGGGAATGGAGATAGCTATATGAGATACAGGTGGTGCATGGTTGTCGTCAGCTCGTGTCGTGAGATGTTAAGGTTAAGTCCCACAACGAGCGCAGCCCTTATCGTAGTTACCTCATTAAGTTGGGACTCTAGCGAGACTGCCAGTGATATAAACTGGAGAGGGAAGGCGGGGATGACGTCAAATCATCATACTTGCCATGACCTGGGGCTACACGTGCTACAATGGATGGTGCAGAGGGAAGCGAAGCCGCAGGTGAAACAAAACCCATAAAACCATTCTCAGTTCGGATTGTAGTCTGCGCTCGACTACATGAAGTTGGAATCGCTAGTAATCGCGAATCATGTCGCGGTGAATACGTTCAGGCGCGCACACCGCCCGTCACACCACGAGTTGATAACACCCGAAGCCGGTGGCTAACCGCAGGAAAAGGCTGTCTAAAAGGTGGGATTGATGATTGAGGGTGAAGTGTTAACAAGGTAACCGG
+
)+--&'*)-3(+60.47-*.'&'(+/(-*09;727:64:434-('++263.-.39342*,(((-3./02)**'+/-&%$&)+/+(&%*0),3/444.8///8.+,+(.3.5.-/91005/1-+.,*03.--5.,0025-&'(*,/0*/+*%**'-,*,&&+.30/0450.0-.&//+4/(&+$+)(+)&'%3/07/:-,(&())0/934/(0+('('**,)&'+190((-130./406:6.3-0**.0.'#*()2-.6;1341)'))),-/)(1+0.004:1-0)%%%'.--6//-1-,.1-,,--873)0+&,-,.71:5.1,-.-1++,.-,).-151)40((0350/.1041+-.1.13/7/.04)22.8,*-.'++5112,,-.-.,+*&&'*002463/201%1.5(&(.-,-132457*'()5962,--(-++)55/79*+.440124+,/3485688.)%%$&'0((*++676446728/,4.807)30',-+-9978:206123323130-3(($$-')%))+%&&'))(()'(&')419<9..10+-1/56<:4513;1)*()*+-'%'%$'-/(&(*.-.*,-(*'%$-',%&%)($''.32:8/5/,.1+/'(,/)*+-1/6*)+)$%-%%%$)%%$(),57092)0/.5(*7)0*,/+-++5(121254533221//&1+,4:87745.028)%$%&%&(*-8783332212(*00-6%'*-0.4-1.1.)$')'+&&.0273&271*0,+*%*)--3028+*/0706.09079+-55-(./,-1228885,.+&((%%'*&-250.+%))')*+/.,084231685877:2-/2;901++-($/1*0//05/2110/.++(**3344122934:66/023540'*.'))&)*,1,1766&./))11)/.9:4-:2/02;;3491190/7/34;468336,,,,148/2()+//110-00**)((+2/,/356/..'.-7,--)*((,')***397403.03:52432:1,-(((%$--//3;86;6123/.+-/*/+-()311/031-36(*-3,.77;89;7,++.*+,--4,8+'*,00143156-),++%.6-03-.032/7*().(**%$)&%+(%'.,3+3/199938
@d9d182db-be82-4842-bc87-7f1867c2bc9c ch=38 read=107574 start_time=2019-12-13T08:14:11Z barcode=BC01 runid=2c9cf7bc05858273f10e7d7ec552fc0bd742dc3e
CCTACGGGAGGCAGCAGTGGGAATATTGCACAATGGGCGCAAGCCTGATGCAGCCATGCCGCGTGTATGAAGAAGACCTTCAGGTTGTAAAGTACTTTCAGCAGGAGGAAGGGAATTAAAGTTAATACCTTTGCTCATTGACGTTACCGCAGAAAAAAGCGCGACTGCTCCGTAGCCGCGGTAATACGGAGGTGCAAGCGTTAATCGGAATTACTGGGCGTAAAGCGCACGCAGGCGGTTTGTTAAGTCAGATGTAGAAATCGGGCTCAACCTGGGAACTGCATCTGATACTGGCAACGAGTCTCGTAGAGGGGTAGAATTCCAGGTGTAGCGGTTGAAATGCGTAGAGATCTGGAGGAGGGAATACCACCGGTGGCGAAAGGCGGCCCCTGGACGAAGACTGACGCTCAGGTGCAGCGTGGGGAGCAAACAGGTTAAAGATACCCTGGTAGTCCACGCGTAGTATGACTTGGGTTGTGCCTTGAGGCGTGGCTTCCGGAGCTAACGCGTTAAGCCGCCTGGGAATACGGCCACAAGGTTAAAAAACTCAAATGAATTGACGGGGGCCCGCACAAGCGGTGGAGCATGGTTTAATTCGATGCAACGCGAAGAACCTTACCTGTGAATGTGACATCCACGGAAGTTTTCAGAGATGAGAATGTGCCTTCCCCGAGAACCGTGAGACAGGTGCTGCATGGCTGTCGTCAGCTCGTGTTGTGAAATGTTGGGTTAAGTCCCGCAACGAGCGCAACCCTTATCCTTTGTTGCCAGCGGTCGGCCGGGAACTCAAAGGGGAGACTGCCAGTGACCAAGCTGGAAGGTGGGGATGACGTCAAGTCATCCATGGCCACCACGACCAGGGCTACACACGTGCTACAATGGCGCATACAAAGAGAAGCGACCTCGCGAGAGCAAGCGGACCTACATAAAGTGCGTCGTAGTCGGATTGGAGTCTGCAACTCGACTCCATGAAGTCAGGTCGCTAGTAATCGTGGATCAGAATGCCACGGTGAATACGTTCAGGCCTTGTACACACCGCCCGTCACACCATGGGAGTGGGTTGCAAAAGTAGGTAGCTTAACCTTCCGGGAGGGCGCTTACCACTTTGTGATTCATGACTGGGGTGAAGTCGTAACAAAGGTGACCG
+
(')*00:4,+50015406285,200762/.22:743-,+0,1(..)(**-..(3/9:787.179760424-(+-*'++,20',&./,15;3+-1-080)()*%74+,.-1-2-(&+'7;:+0.3-20.%$()*679)8*+,1./+(-($&$(+1..-,(*())&')%(-,(&%$%%)**0+*5--*,&)')',02234662312.2'3'*/')+88<43/,070+**+(,.13799/77;702131,*8*()***-(-.,),*134665,3*((,*,'/056677200))*)+-(.0+*(((+'(,-+*(//920/(4)4+1.-2887.../-1/&'0-).*.*+)++*+.//<://3()5,,2.)10(-1/8.1--,/6(/.7,.2;7.*10*(&*)(+011113555,+.---,-,--8;:(,*-4;87-.)',),-*0/&265/-81.054.(+()%&$('%*&%'+-*)+,413,:8+0-&1+613*0.../+0-//137;/-,,*1*0)88),+,.,)'%&-/&357%226093;81;88-22:3<+*)3041858)+45--5/')'+++),-11--)*,-31336:4756/.+//5695//'+.()1475846:1/+&&++*'()-2/0/(,-+1+*-784+(%'*1002./8008-8711-((&&(,.7269:77-,,*18868915774631/45780/.//;9:191/.-/3.+-273;99393,,48)*0268,-,/.0-(.-&&(*+,),51,.9/342125;47-5042:8-7317(7//.,*#*)**.60*..,+%%.))-/0,3,1535;:437579961/'&()6:3()/,)('%)+%'+12;684452-,)**.-1441/0041,-,+,+00246-((&*(%)--1/+()'-&'&&*79,/0;630,%**,/5-+-4999734.213*7,6.+(')*.2400)+,-/)0145./-7--.8(1,**#&%#$%,,,.3746456335980/*(+08645:20/,175'2*0***'),-///3:69:;3864646803//.(+,/5./8344:3().,-3*(&((-.1/75;/*181,-72036/4...*+-44./89680(/-1244494/-,0.-04886236-*'-+--)'
@4f914c37-cc6f-44e8-8576-9371d9dbb8cc ch=324 read=77467 start_time=2019-12-13T08:14:09Z barcode=BC01 runid=2c9cf7bc05858273f10e7d7ec552fc0bd742dc3e
CCGGTTACCTTGTTTACGACTTCGCCCAATCACGGCCTACCTTCGGCCGCTGCCCCGCCAACTTGCGGTTAGCTCACGGACTTCGGGTATTGCCAACTCTGGTGTGACGGGCGGTGTACAAGACAGAGACGTATTCACCGCGACATTCTGATTCGCGGTGCTAGTAACTCCAGCGCTTCATGTAGGCGGTTCAGCCCACAATCCGAACTGAGACTGGTTTAAGGTTTGGCTCCACCGGTATTGCATCTCTGTACCAGCCATTGCCCAGCACGTGTGTAGCCTACACATAAGGGGCATGATGATTTGACGTCATCCCCACCTTCCTCCTAAGTTAGCAGGCAGTCTCGCTAAGTCCTCAACTTAATGGTAGTAACAACGACAAGGGTTGCGCTCGTTGCGGGACAACCCAACATCTCACGACACGAGCTGACGACAACCATGCACCACCTGTCACCTTGTCCCCGAAGGGATTTCCTCGGTCAGAGTAATGCAGGATGTCAAGTGTAGGTAAGGTTCTTCGCGTTGCTTCGAATTAAACCACATGCTCCGCTACTTGTGCGGGTCCCCGTCAATTCATTTGAGTTTTAACCTTGCGGCCGTACTCTCCCCAGGCGGTCGACTTAACGCGTTAGCTCGGAAGCCACGCCTCAAGGGCACAACCTCCAAATCGACATCGTTTACGGCGTGGACTACCAGAATTATCTAATCCTGTTTGCTCCCCACGCTTTCGCACCCTGAGCGTCAGTCTTCGATCGGGGGCCGCCTTCGCCACCGGTATTCCTCAGATCTCTACGCATTTCACCGCTACACCTGGAATTCTACCCCCCCTCTACGGACCCAAGCTTGCCGATATCAGATGCAGTTCCCAGGTTGAGCCCGAGTTTATCTGACTTAACAAACCGCCTGCGTGCGCTTTGCGCCCAGTAATTCCGATTAACGCACCCTCCGTAATTACCGCGGCTGCTGGCTGGGGTTAGCCAGTGCTTCTTCTGCGGGTAACGTCAATGAGCAAAGGTGATAACTTTGCTCCTTCCTCCCCGCTGAAAGTACTTTGAAGGCCTTCTTCGCACACGCGGCATGGCTGCATCGGGCTTGCGCCCATTGTGCAATATTCCCCACTGCTGCCTCCCGTAGG
+
852(02)-509..0+%%''*.2-%(&&,/1,((),+-().43500224,32+41+&#$$&%%&&)*)..*('+,0678:505.-,,*,',)&2/7.*'%(',2--/54+*,'*).-/(-/*)(.++%'/-.5672/-242558949;8663475/./(0)+*)065965/,*('$&(+2053,*.,,-//:0)113%$&*4*+'(-,+,'.046:;48:2)'3-162-4.33+%*)+-/,0...4476556747;334;*/+(%%$&*--/,+-.**&-01,-/./**++(160--.-.8769<3++,-.688179..189<98/5*)%*+12-*-((07268/+300111,/1./0.5+,,.-..78((&%%(*1034.3*+,+,3-25554/4:+-/9.*'')&&%)/.04455./3*414105..-,.7681-0;1:/.&,2777/)')'//2700,77-()'**-*-8703223'-$)&'*+/92/13,3+23:576.287266+4/,/3<:998,-*0-(,2832/.1-1<9;3+*,,67192000/.0//02844310:;0+288:8<3)+-*,,,8;;/061231/-108046432/(044+&,++////8531311/,1/+1-.035)+*+)053457:7537,6,+*+581306(2.(..5483660/4.').70008;672/65-)'$/,123678/6*,-2;3+-00::1)-+--84/+,.14**,*3168811334:/,&,.'4:8.*+-34361,.0,0409526:5434*)/11136463526<;.37:-1630+,1+.-0,1-86/70/02/+01/)**4+60)//'('&)5++%,*34/0186739906;-)16372138,&&$)*/(+-6210)(&2)33976846;5797799//*10'*+,--,+0456<2733/*+&&#'$)-(,87./1-13/27*1&()355401)&',2+/;122:'./((*,/282101'3/,.866793743*0048)'6&#)-,*(-*&$-/46*065-544,(+-0/6+++/*3(('(+/12:8<88;2&'%%*,/25;523363313213.:99793522;3)-*('(*-//014331+&*+./2348.:6+)-*.)
@17963ce0-ec84-42ab-9fe9-3308d8ccdcc2 ch=473 read=42119 start_time=2019-12-13T08:14:21Z barcode=BC01 runid=2c9cf7bc05858273f10e7d7ec552fc0bd742dc3e
GGGAGGCAGCAGTGGGGAATATTACCAATGGGAAGCTGATGCATAACGCCGCGTGAGTGATGAAGGTTTTCGGATCGTAAAGCTCTGTCTTTAGAGATAATGGCGTTTTGGAGGAAGCCACGGCTAACGTGCCAGCCGCGGTAATGCACGTAGGTGGCAGCATCCCGAGTTTACTGGGCGTAAAGGGCGTAGGCGGATGATTAAGTGGGACGTGAAATACCGGAAACCAACTTGGTGCTGTTTAAACTGGTTATCTAGAGTGCAGAGGAGGTGGAATTCCTAGTGTAGCGGTGAAATGCGAGATTAGGAAGAACACCAGTGGCGAAAACGTCTCTGGACTGCTCAACTGACGCTGGGCTCCGCTGGCGTGGGGAACAACAAGTTAGATACCTGGTAGTCCGCCGTAAACGTCAGATACTAAGGTGTGGGGTTTCAACACCTCCGTGCCGCCGCTAACTGCCGTTAAGTATTCCCGCCGGGAATTACCGGTCGCCGTTACAAAAACTCAAAGGAATTGACGGACCCGCACAGAAGTAGCGGAGCATGTGGTTCCCAATTCGAGAGCAACGCGAAGAACCTACACTTGACATCCCTTGCGTACTCTTAATCGAGGAAATCCCTTCGAGGGCAAGGTGACCGGTGGTGCATGGTTGTCGTCAGCTCGTGTCGTGAGATGTTTGGGTTAAGTCCGCAGCAAGCGCAACCCTTGGCGTTAGTTACTGCCATTAGTAGTTGAGGACTCTGGCAGACTGCCTGGGTTATGGGAAGGTGGGGATGACGTCGTGCATACTCATGCCCTTATGTGTAGGGCTACACACGTACAATGGCTGAATTTACGAAGAGATGCAATACCGTGAGGTGGAGCCAAACTTTAAAACCAGTCTCAATGGTTTCGGATTATGGCTGAAACTCTTCCAGCTGGAGTTACTAGTAATCGCGAATCAGAATGTCGCGGTGAATGCGTTCCCGGGTCTTGTACGCACACCGCCGTCACCATGAGGATGGCAATACCCGAAGTCCGTGAAGGCTAACCGCAAGGAAGCGGCCGAAGGTAAGACCAGCGATTGGGGGGTGAAGTCGTAACAAGGTAACCGGAAGATGGGCGACAGACGGCGGGTTAACACAGAACACCGTGCTTTCTTCAGCACCAGCAATACGTAACTTCT
+
%'((-31//0/./044*-1..4*,''6.841*&)#&&&%(#&&'*/./4:/.-1)&'''+++23.++53.21;8993726.+-/1888-/88&)%$(1/71/++(+.1&('%(%'()1-*,04/.*(+(.-/41,46*,&.*5(($)')-.+//.11+%'((--)'*')-2))55701-(.05+,0+'(+,28861,+*),.02)*)0.-+'%$&05*,3./+/0*,...*+(/-+*%%&')(&-..28:2900*((&(%)&&()((,)),+/2+/+3-4*),0/+,0006.'*4*'&$%%&(-+&).-4244+),*%)(0))&244/...-.*)-2+110,,%*(((-.311./*(*+-,)*+0*)*()-.-(/*.3,23----')-')4'*8533-7('.53458..&'#'&/-/,64(4,9364::00::1-*2138231&--18581%).()')(-1%.6.*%-+-022&%)&%&&%$'%%(%(%**((%&'*##*07904773:0,.'*+-...15*0,(#'%')')&'))//1-+,,41.,)*(+*,).-5:1)*&'*,5)6/+).*'2.-.)(.*'*+--15706,.3,+**(++('%&)--&&'%++**.9+553.'.(')*+(-(**&$('$)))0/154629/0123/*+,,:38067/-.&%-0145*-4-/836+065'()((''(//77839.++..1115$$(,(+/*/3--/&%%%*+1,./145688481*).,812'&%,*3)'*%()('(&&'.30-.002242))#$&'$+&,,.+12,*5.-*2-+*/11//44//)+%'$&)544:-*&+)+3*$''')()*)--//0,+.6044)--)/1&'/,-2.)-21,6:853216867*,**+&()*,0'.*$*(*(*-,,*+,*'(('(*0119...1',-433586834004/4''*0-/33'4(-.3287,3*)1/+*0575327111.(+)+'''&))-*(&,-$%('+0&%*'',7-*,5,)+-,.48883(%'*+,+*+-&+(),,(%%#''3**.)*.*'*)+15+444%9'-'&''%,')*'(1/7/.,/3)405;:76.0,+.3(*(&%%&%'$''((-4,/:-0)+,++-10/36()&'*45/420(')(,.)-+-+*)120,*('%$"
@8ceb44a3-e785-4ec2-ae85-c5b7cdb36259 ch=483 read=125230 start_time=2019-12-13T08:14:16Z barcode=BC01 runid=2c9cf7bc05858273f10e7d7ec552fc0bd742dc3e
CCGGATTTACGCCTTATTTACGGCTTCACTTTAATCGCTGACTACCACCTTCGGCCCCGCTGCCTCCTTGCAGTTAGCTCACGGACTTCGTTGCCAGCTCGCGGGTGTGACGGGCGGTGGCCGGGAACGTATTCACCGCGGTGACATTCCTGATTCGCGATTACTAATTAACTCAGCTTCATGAGCCCCGAGTTTCAGCCTACAATCGAACTGAGACTGGTTTAAGTTTGGCTCCACCTCACGGTATTGCATCTCTCTGTACCAGCCATTTGTAGCGCGCGTGTAGCCTACACACATAAGGGCATGATGGTTGACGTCATCCCCACCTTCCTCCTGGTTAACCCAGGCAGTCTCGCTAGAGTCCTCAGCAATGGTAGTAGTAACTAACGACAAGGGTTGCGCTCGTTGCGGGACTTAATAACATCTCACGACACGAGCTGACGACAACGCCATGCACCACCTGTCACCTTGTCCTCGAAGGGATTTCCTCGATTAAAATGCAAGGGATGTCAAGTGTAGTGATAAGGTTCTTCGCGCGTTGCTTCAGATTAAACCACATGCTCGCGCTACTTATTGCGGGTCCCGTCAATTCCTTTGAGTTTTAATCTTGCGACCATTACTCAGGCGGAATGCTTAATGCCGTTAGCGGCGCGGAGGTTATTTAAGAGCCACACCTACCAAGTATTCATCGTTTTACGGCGTGGACTACCAGGGTGGCGTAATCCTGTGTGTTTGCTCCCCACGCTTTCGAGGCCTCAGCGTCGGTTTACAGTCGGAGAGTCGCCTTCGCCACTGGTGTTCTTCCCTGAAATCTCTACGCATTTCACCGCTACACTAGAATTCCTCTCCTCTCTCTCTCTCCTGCACTCTAGACCAGTTTGGAATGCAGCACCCAAGTTCAGGCCGGAATTATTTCCACATCCCGCTAATCATCGCCACCTACGCTCCCTTTACGCCCAGTAAAATCCGGATAACGCTCGCCACCTACGTATTACACCGCGGCTGCTGGCACGTAGTTAGCCGTGGCTTCCTCCTTGGGTGATCATTATCTTCCCCAAAGACAGGCTTTACGATCCGAAAACCTTCATCACTCACGCGGCGTTGCTGCATCAGGGTTTCTCCCCATTGTGCAATATTCCTGCTGCTTGCTCCCGTAGAAG
+
54+0%-+'%,%&&-)(-4/')+'*,*&#%*,+,4/1-.(*&'(+**')++*1),)2-**21/-&(+*0-(*+++,)*120..06/01--*,+%,*&$((*''*+.*+*'&&*+-+/0**$&%(+('(+/096:3(*(%'&+*,-53894./2-9-,+01019/-''%+%*-+,/((),4('('$,-'('--32;:..,/(&'&)))&(,/-6-+++*+&&()/0800;-,+0-/1++++/**)*)*0/--440,,+**'(&+**+2-(+-)&())+*))*).-+%,10))*+('(((+%('%$)*-.21(.1()///*/*&)**'.:7<98*5.)./7,3(*%'%/**$+*((,''+)(,-00.((&#''2+/62.*+(%%(+*--*)'$.-/(422.*+)+77238(')0+(*,(.&&%%%()222+.....0.)415410-,).')#&*.2+,*-0'-*'(32///,2+-.//0&'0),+'47+,2-.27/3-()''%*-4+6++,,67.$&%%$$&%&$+)-+0+30140,,-+2./,,))0%&*0+698362/120/++&')*+(&&$$*'(*277-./('()(0.6-%(1*+*(2:<,2/.,,,)***.,(*)('')&'-3-3-2)'('&1+/+-'(3-')(()('*+0(,'+*%-/')&'&%/*%((,.*'&%&%&%'*/1+21./05-&)&*)**/4.,('*,*+-)+('&$%'&%(2/-+'(&(2-*+)+75.)-+*0:8+&&'(-.*-(.,+*+&&,)%&))-15(7-/+,+++-0-4.-1.&+).)()+6-1-28)''(*+)*.-000).&(0,(&.-++)'(#'&)%+)..24,.-.+-,0//-.-.0/37450..*)+$%%%(++-9417/23-,++++232/+(*0)(')*-*,&&*('/9.(*&((/0,(&(),3/3'-0.,.()+)*,/1*9,'(/-+.,//+*+,142)11401--/57.46:566*-4,./.,++&'(%'(&()/,/03/2.*$(&'(+10..14.516//007,/)-)(3+()$(*/30&-+-0/4;,0/,&)')*-+-3/%,+-//.),21(0)'')'/2010*&)&&*+)*.+&%#&--50(-0-*3.('162,*11-.-)/*('/+++(&'&%&%$#()39(*;6,)+&
@fe669be8-1253-41a6-8fb0-5d8a97e9687d ch=349 read=66134 start_time=2019-12-13T08:14:20Z barcode=BC01 runid=2c9cf7bc05858273f10e7d7ec552fc0bd742dc3e
CCGGTTACCTTGTTACGACTTCACAGTTATTACAGTTCCACCTTCGACGACTTCTTCAAAGGTTAGATAATCGGCCGGGCATTCAACTCCCGTGGTGTGACGGGCGGTGTGTGCCGGGAACGCATTCACCGCAGCATTCTGATCTGCGATTACTAGTAACTCCAGCTTCGTAGGCGAGGTTCTGGCCTACAATCCAGACTGAGTAGCTTTAAAGGGATTAGCTCCACCTTACGGCAGCAGCCCTCTGTACTACCACCCATTGTAGCACGTGTGTAGCCCTAAGCATAAAGGGGCATGATGATTTGACGTCATCCCCACCTTCCTCCAGGTTATCTGGCGGTCTCTCGGTGCCCAACTTAATATTCGGCAATGAACCAAGGGTTGCGCTCGTTGCGGGACTTAATAACATCGCGAGCACGACTGACGACAACCATGCCACCTGTCACCAATGTCCCCAGAGAACTCAATTAAGGAGATGTCATTGGATGTCAAGCAGGTAAGGTTCTTCGCGTTGCTTCAGATTAAACCACATGCTCCGCTACTTATTGCGGGTCCCGTCAATTCTTTGAGTTTCACTCTTGCGGCGTACTGGGCGGGTGCCAATGCGTTGACTGCGGCTTCGAGGGTAGCACCCGACACCTAGTACTCATCGTTTACAGCGTGGACTACCAGGGTATCTAATCCTGTTTGCTCCCCACGCTTTCGTGCCTCAGCGTCAGTTACAGTCTGACCGCCTTCGCAACTGGTCCTCTAATGTCTACGCATTTCACCGCTACGCAGAGATTCCACTCTCCTCTCTCCTGCGCTCAAGTCTCCCAGTTTCAAGGCTTACTACGGTTGAGCCGTAGCCTTCCTCTGACGAAAGACCGCCTACGCGCCCTTGCGCCCAGTAAATCCGGATAACGCTAGCCCCTACGTATTACCGCGGCTGCTGGCACGTAGTTGAACCGGGGCTTCCTCCTCAAGTACCGTCATTATCTTCCTTGAGGACAGAGTTTTACGACCCGAAGGCCTTCATCACTCACGCGGGCGTTGCTGCATCAGGCTTTCGCCCATTGTGCAATATTCCCCACTGCTGCCCTCCCGTAGG
+
14+01-,1,4,')/(+,04580++*++8+.+)()*.50-)+%$%(-//20001.3953:.+2-81031800.2*,'))('$&%''6/264)*+,:888878/98115*))&'$'+)5,/--455532-73-/05667;876660/&+--02.///%*(/,.0-,/1153%(%'')****10'$'%''&,*1,+,'&%(&&%()(,0.298/3+02/+1,,+.28736160-.16/....16<37677860-,**'.-,*6,(%#%()100040----0+*/7,210/-(-497.784440,.1*))*'()//3881,3::9770.++/*3*++7'(.2*5434-++*'/*01+)('('&&)+495$++'$'%(1,(0**+/.0/0400005;14-86852/1+%*%&$%%%$&'$%#%$&%*+,24-4./07./(.-()'&%)'#&&'%'*(-+2**)('))((-'&)&'%()%$()687,3/.)0337550,-*++,,/.41;;9;:26432+.224''+5*75./-)*,10005:8541+)'%,'(+/73/180+15415---7*)'-,912/22-/1-.++),56-,)**.)$')&'(-.;::+8($(*+6340($&))',/+)+$'$&&)*3495:.,.22026678+98-(3-000/8;66758:/96202--*&%+-')*296-1505;5+/124;;.2433746*+-00:176:54+-/*%)(070.2%%'$%&%+-/+,''+.*,'(%))*+-26404;87:9/++%'%'$'&%'3+-.+/,1.0(*),-,//0.+$**-7803833:/)+:<.*0,)+*-,--84736192/05/.),+..08+')*')(*')*',-.4468534-.%+2--1+-(+/+(,/2:..4042466850.)%)-:3,*2479161/6:72220147752,+..-('.1+*,-/-9:189:2&').-./5(4++7889*58454715''%)$62-,.(++,8;8)1445:.+-0022/6713443788-.,-*20//1600277674(1323;73-;9.'*)*..21923335:;3,/1254517*)09*+7.1)
@cd30d7d5-907c-4f45-8977-15d2b519050a ch=209 read=78882 start_time=2019-12-13T08:14:19Z barcode=BC01 runid=2c9cf7bc05858273f10e7d7ec552fc0bd742dc3e
CCGGTTACCTTGTTGCGACTTCACCCCAGTCCTTCGGCCCACCGTGGTCGCCTGCCTCTCTTGCGAGTTAGCGCAACTTCAGGTAGACCCAACTCCCCATGGTGTGACGGGCGGTGTGTACAAGACGCAGGAACGTATTCACCGCGGCATGCTGATCGCGATTACTAGCGATTCCGCCTTCATGCTCTCAGTACGGGAACAATCGAACTGAACTTTTGGAGATTAGCGCACTCTCGCGAGTTTGCTGCCCACTGTCACCGCCATTTGTAGCACGTGTAGCCCAGCGCGTAAGGGCCATGAGGACTTGACGTCATCCCACCTTCCTCTGGCTTATCGGTGGTTCTTTAGAGTCTAACTAAATGATGGTAACTAAAGGCGAGAGGTTGCGCTCGTTGGGACTTAACCAACGTCTCGACACGGAAGAGCGGCAATGCATGCAGCACCACCGTTTCCAGTCCCCGAAGGATATCTCTGGAAATCGTCCGGACGTAATCAGAGCGCTGGTAGGTTCTGCGTTGCTTCGGAATTAAACCACGCTCCACCGCTTGTGCAGGCCCCACGTCAATTCCTTTGAGTTTTTTAATCTTGCGACCGTACTCCCCAGGCGGATAACTTAATGCGTTAGCTGCGCCACCCAAGCACCAGTGCCCGGACAGCTAGTTATCATCGTTTACGGCGTGGACTACCGGGGTATCTAATCCTGTTTGCTCCCACCTTTCGCACCTCAGCGTCAATGCCAGTCAGTGAGCGCCTTCGCCACTGGTGTTCTTCCGAATATCTGCAATTTCACCTCTGCACTCCGGAACTCCTCTCCTGGATTCAAGCGATGCAGTCTCAAAGGCAGTTCTGGAGTTGAGCTCAGGCTTTCACCTCTGACACAAAGCCGCCTACGTGCGCTTTGCAGCGTAATTCGAACAACGCCAGCTCCTCCGTATTACCCGCTGCTGGCACGGAGGTTAGCCGGAGCTTATTCTCCGGTGCTGTCATTATCATCCCGGGTAAAAGGCTTTACAACCCTGGGCCTTCATCACTCACGCGGCATTGCTGGATCCAGGCTTTCGCCCATTTGTCCAATATTCCTACACTGCTGCTCCGTAGAACAATATCAGCACCAACAGAAGGTTAACGCAAGACACCGACAACACCAATACCAGCAATACGTAATACG
+
21'-*5(*.,3')4&((&0284.40/*.036547,)%-.+*/5/8564648:543)+-10/*),,(*)-(&&$&#%%()2-130)(2,'%*'**512*&*(*)++/25/714*/,.1-/)+32*'*$*(.-*212985;200914087*64877775%&...-(&$&'++37869.2;7<:9:53/-+-(-1),+7-/-+:.-1*+20,+%&$&)/,.7-+*1-.*+,.)+-//0026/13;.-37/4-'&&(,**+8-897'01)(,**,),-,*(&&---+/..-+--*+3788-/,)/*&$('**2246919(0+763/-&)/028/03.//*-.634-)&+()()+)-#%%',.5862121334/31/:4,4/.-)'*107441122-20050.$$#($,'+)1+/.,.-*,%(,-.-)&,1/41+.)&(*,--+*../,$'&'*3+3**,-576,))'))**%&(5331-*+**,839*/--,(,)-./,,))++..5.-//5474+*)&)5-./51))-(./1<7.*'&$(+0/),1*+()-,,3,67:06+$'(,8588;:2275--15086<+/-,,0700178:5:00-.+,()*--/734,+('&/-42417/-)/06765,&-)))'00311/)*.3))+301*../06.;../888-35,'2&.+,-39534.0)*12+*-/854845*,.2:2++),+'#'&(2,+.0.1845,'+/080:4(782665&.,**(*(,1087568'0118888<98..(%&,//010','2)990)+0+,'$(#&(,**,+)(*,,-//4757;1/7-+,,/1233444556858)1.3668;7661')/*''%%)1)-975971&(/+-/.*)%((.-,04037/-5553700-3*&'$%&%'(0/52'*69643)(&%%').--1734113,3*%%%&-.+5,*$',+((*-8112736/,+..-5;3210%,+()+*01+6,,,86,;-(/5**342)'&(&&$$'.)/0&$$(*37278258-.00',+-,5632<221893)&*)-3-197/147,'34(+/4'3'+-113,%$'%(-,-*()),;751,*+.,,--.-+'),26183-+1+,1+4.+*'((%&%*%&&'/,/&'&(%+%%#((&*+285144)-$##%%
@cb988fe7-22e2-4c4f-9313-7d602dd0ebb1 ch=221 read=58698 start_time=2019-12-13T08:14:33Z barcode=BC01 runid=2c9cf7bc05858273f10e7d7ec552fc0bd742dc3e
TTGTTGTGCTTCGTTCGGTTACGTATTGCTGGTGCTGAAGAAAGTTGTCGGTGTCTTTGTCCAACCACAACGCGCAATAAAGCTCTATCTTCCGGTTACCTTGTGACTTCACCCAATCATCAAATGCGGGCTAGCTCCTTCCTTGCGGTTGGGCCACCGGCTTCGGGTGTTATCAACTCTCGTGGTGTGACGGGCGGTGTGTACAAGGCCGAGAACGTATTCACCGCGACATGCTGATTCGCGATTACTAGCGATTCCAACTTCATGTAGTCAGTTGCAGACTACAATCCGAACTGAGAATGGTTTTATGGGTTTTGCTTCACCTCGCGGCTTCCTTCCCTCTGCACCATCCATTTGTAGCACGTGTGTAGCCCAGGTCATAAGGGGCATGATGATTTGACGATAATCCCCGCCTTCCTCCAGCTTGTCGCTGATCTCGCTAGATCCCCAACTTAATGATGGTAACTAACGATAGGGTTGCGCTCGTTGCGGGACTTAACCAACATCTCACGACACGAGCTGACGACAACCATGCACCACCGCATCTCATATAGCTATCTCTCCATCTCTGGAGCCTTTATGAGTATGTCAAGACCTAGTAGGTTCTTCGCGTTGCTTCGAATTAAATACATGCTCCACCGCTTGTGCGGGCCCCAAATCCCATTCCTTTGAGTTTCATTCTTGCGAACATTACTACTCAGGCAGATACTTATTGCGTTAGCGGCGGCAGGTGTTAAAGCCCCTAATGACCATCGTTTACGGCGTGGACTACCAGATTATCTAATCCTGTTTGCTCCCCACGCTTTCGAGCCTCAGCGTCAGTTACAGTCAGAGTCGCCTTCGCCACTGGTGTTCTTCCTAATCTCTACGCATTTCACCGCTACACTAGGAATTGCTCTCCTCTCCTGCACTCCTAGATAACCAGTTTGGAATGCGCTTTGGTTGAGCCGGGTATTTCACATCCCTTAATCATCCGCCTACGCTCCTTTACGCCCAGTAAATCCGGATAACGCTCGCCACCTACGTATTACCGCGGCTGCTGGCACGTAGTTAGCCGTGGCTTCCTCATGGTGCCGTCATTATCTTCCCCAAAGACAGAGCTTTACGATCCGAAAACCTTCATCACTCACGCGGCGTTGCTGCATCAGGGTTTCCCCATTGTACCGTATTCCCCCACTGCTGCCTCCCGTAGG
+
&&%'-(,&.00--02/'+1++,46304,+,-541+7.07..42-08426&5,,+()5/''&%0/65(((&('*&-,/,//*')+8/0485130/0,4*,(&(&$%&(+2.-170*117567*,%%%)%*&%&(*76736:7.-,.,.0)1&,6:;3414.+,--/24/-*8+---'.//*--024152101.7:/.*'*,2/-2)()')*&(),121878<3,-,*.157563351/7:5.-//131120+,-,08/0/*-/4156477763'*-*)+-412213/71.0.2821//.2:8908;<+..&616:;,015;658:785./--591-170:3/2))+.597::6278+%'''**//566/01*2,('27210.2./7;7/99/...-152--,)&'**(88.'&.12724-/-*+,1:11/&&$'%122:2/3()'+19;+1*+.30405587;85722353-)&&'((*8-3466967:463<98-7-6-24-42777..)+,3458628898785//-1.91/---57-33'(*-0,1677613112325303:45547549../77;;/0*+,-/2568*4,-02/*+-,,84;:9<988534+,+0-)(1/2093&'*+,1225.-6,-.-.-//405,03/,&()*3,'$',,+25-+$++::898;75:5+-%$'&+(%%''-/6+,36&)-*&).+-90005460013:-.(&$)'+-5,('')*/,+')(('$&')*477<9120822269744325%((0,/14559279./0;7+-,/02+(++*4:-,12456/2-./00:897;663648,,,-+0.3-1-../8*+''(--.86509,,4:5412--23433;266;;854/00126/**%(%$'+-32412177,/81111''+6330409-0/:53403-))$%+*.')-'%$())-75556<:,+,+*4+('.)216581-25<889998:2+6,'**01.,/156/.44565;7:740-,,2/,,-()2.403:08:13092336546.')+.1090/.48296945:5956'5(%)),5699-;.,,776757,390,..10/00.:90-/.00,+./751:5<588:002/),.1296182,-,+,.08-,-*/82.77/3/9--(.&$++,22897*)+9322./3,1:*,;6/(
@92f50f96-50fa-49ab-a0a1-0735a2b0e349 ch=17 read=38154 start_time=2019-12-13T08:14:30Z barcode=BC01 runid=2c9cf7bc05858273f10e7d7ec552fc0bd742dc3e
TTGGTAGCACGTTTAGTTACGTATTGCTGGTGCTGAAAGTTGTCCCGGTGTCTTTGTTAGCTGCCAGCACCTTCGCTCTATCTTCCGGATTTACCTTGTTACGGCTTCTTTTGATCATGAATCACAAAGTGGTAAGCGCCCTCCCGAAGGTTAAGCTACCTACTTCTTTTGCAACCCTCCCACATGGTGTGACGGGCGGTGTGTACCAAGGCGGGGCATGCATTCACCGTGGCATTCTGATCCACGATTACTAGCGATTCCGACTTCATGGAGTCGAGTTGCAGACTCCAATCGGACTGACGCACTTTATGAGGTCCGCTTGCTCTCGCGAGGTCGCTTCTCTTTGTATGCGCCATTGTAGCGCGATGTGTAGCCCTGGTCGTAGGGCGTGGCGATAAATACAGCCCTCCAGTTTATCACTGGCAGTCTCCTTTGAGTTGGCGGACCGCTGGCAACAAAGGAATGGGGTTGCGCGCTCGTTGCGGGACTTAACCCAGCATTTCACAACGCGAGCTGACGACAGCCATGCAGCACCTGTCTCACGGTTCCCGAAGGCACGGTCTCATCTCTGAAAACTTCCGTGGATGTCAAGACCAGGTAAAGGTTATAAATTCAGCCATGTGCTCCACCGCTTGCGGGCCCCGTCAATTCATTTTGAGTTTTAACCTTGCGGCCGTACTCCCCAGGCGGTCGACTTACCGCGTTAGCTCCAGGAAACCCGCGCCTCAGGGCACAACCTCCAGTCGACGTCGTTTGGCGTGGACTACCAGATTATCTAATCCTGTTTGCTCCCCACGCTTTCGCACCTGAGCGTCAGTCTTCGTCAGGGGCGCCCTCGCCGGTATTCATCGATCTCTACGCATTTCACCGCTACACCTGAATTCTACCCCTCTACGAGATGACTTGCCAGTATCAGACAGTTCCCAGGTTGAGCCCGGGATTTCATCTGACTTAACAAACCGCCTGCGTGCGCGCCGCCCAGTAATTCGATTAACGCACCCTCCGTATTACCGCGGCTGCTGGCGCGGAGTTAGCCAGTGCTTCTTCTGCGGGTAACGTCAATGAGCAAGGTATTAACTTTATGCTTCCTCCCCGCTGAAAGTGCTTTACAACCCGAAGGCCTTCTTCATACGCGGCGCCCAAACGCATCAGGCTTGCGCCCATTGTGCAATGTTCCCCACTGCTGCCTCCGTAGAG
+
##&&$$$%%'''.-'00;/1043,;,*+26,-(''*,,))6,/+)(+0./0.03.).,**/0&,'$')&)&))+-88886888/5*-+*1--(,0)0.3.+,+')(*&*+./+*26()('/251716--)+--,,*,+,2%(,3,('(',*4-3,434780./-2/.68/,/.)28-(,1,&+(,,240./.7*466272/0./,0)+&/(%%*+.+'*&'(+,*-590.6.-)3823./0-5-+*,1.000-*,--8:12+*+4051630)+++,363:3415615/'0.-2)4(((**1/)$'&)**,0,,/,/71.3+**+,11*++%+*++(+.41781:3,*),*(&',(,-%%'+,,.,+-(+$#'(05.+/7:9662+/)&(&&%$$$'$($%$&$$&(-)0)+.1;./25675,2)%+..-51070+(*.4,/0(1,&'&&'-,11'010+(*%+,+*02*.*+//0235354123;5.)'(*.*53,&020:5/.3060+,*+365/*,+'*)).-,..3-110/,,+,**,+.2;99274-,++)('(&&,*,478877506980016.3..3;;;879*7-7:;477436)&&%$#%'&(-,&%&')%&%('*,65-151+2)&$'.,1:7/,047::;:70::,,,-*:;<,:7435/.+208+2+10-54/.38:,863/,)))&&&&&&*+((*+.,&-&''%).'&*,/63-*)6,+&(-71:,.*+*34110./5428,$()++30/221/3&*%)*..0,..-0++,-66-/03791/-+*69-)31,..,-.47757%/)**1+/06)+'+$%#&+*+.1,.(+*.150-/*)*++.-+'+/115;;3.1./06.2*10---*3,75,46.,*0825-(0*&&$(--,07213345&((++16840*'+')(('/62+,22+1:,-1,-3112256558;611)**%')+-25,,&(''*+(()--1135+*-,&%%&&(-44126.43-1-/4/0331..),+-*'(*,&(/**',,%/-..;/86;/*(,'0+,/922226/----34-*)*'**0-20:2)*#&&/'**.66)*777-/)&##%+.2**)*(&'',0+0/43;66;7)(&)'0.5.((&&((''%''(+(0864:233161+.0+,*/,61&3.216/$&'(0/126,77*,3.-0
@cbef8f23-63f0-4a40-a274-9bcbbda651cd ch=310 read=94077 start_time=2019-12-13T08:14:32Z barcode=BC01 runid=2c9cf7bc05858273f10e7d7ec552fc0bd742dc3e
CCAGTTTACCTTGTTGCGACTTCACCCCAATCATCAATCCCACCTTGAACCAGCAGCTCCTTCTTGCGGTTGGGCCACCGGCTTCCGAGGTGTTATCAACTCTCTCTCGTGGTGTGACGGGCGGTGTGTGCAGGAGGCCGAGAACAGTATTCACCCGCGACATGTTGATTCGCGTTATAGCGATTTAACTTCGTAGTCGGTTTGCAGGCCATTCGAACTGAGAATGGTTTATGGGTTTTGCTTCACCTCGCGGCCACTTCCCTCTGCACCATCCATTTAGCCCAGCGACGTGTGTAGCCCGGGTCATAGGGGCATGATGGTTTGACGTCTGTCCCGCCTTCCTCAAACTTGCTGGCAGTCTCGCTTCTGAGAGTCCCCAACTTAATGATGGTAACTAACGATAAGGTTGCGCTCGTTGCGGGACTTAACCAACATCTCACGACACGAGCTGAGCGACAACCATGCACACCTGTCTCCTTATGGCTATCTCTCCATCTGGAGCCTTTATGAGTATGTCGAGAGACCTGGTAAGGTTCTTCGCGTTGCTTCGAATTAAACCACATGCCCCACCGCTTGTGCGGGCCGTCAATTCCTTTGGGTTTCATTCTTGCGAACGTACTACTCAGGCGAATTACTTATTGCGTTAACTGCAGCACCTGAACTTTGACATCAACACTTAGTGCTCATCGTTTACGGCGTGGACTACTAGGGTATCTAATCCTATTTGCTCCACGCTTTCGGGACTGAAGGCGTCAGTTGCGAGGCAGATCGTCGCCTTCGCCACTGGTGTTCCTTATATCTGCACGCATTTCACCGCTACACGTAGATTCACGATCACTCTCGCACTCCCTAGCTGCCTGGTTTCTGTAATACTGAAGTTAAGCTTCAGGCTTTCACCTGAACCCTTGCTGCCGCCTGCTCCCTCTTTACGCCCAATAATTCCGGATAACGCTTGCCACCTACGTATTACCGCGGCTGCTGGCGTAGTTAGCCGTGGCTTTCTAATAAAGTACCGTCACTCGGCTACCATTCCCGCAGCCGCCGTTCTTCCTTTATAACAAGTTTACAATCCGAAAACCTTCTTCCCTTCACGGCGTTGCTCGGTCAGAGTTTCCCCATTGCCGAGAATTCCCTACTGCTGCCTCCCGTAGGGAG
+
42&.34''+.,1+0*%)0147:86.51+./66797170/71(.-+-&&,)'%&(&'*2.'*)(',+--407'1535,.5*6--35())/4/.30///3+..41.-+),.2997664797;:/0-+,,*'$%&*,)(.*8/..0-+%$,,321.5+'%()('$((+1/05;933012-)+,,.*./(*')0-5.0--(*%++31*,'*))'(.//34232102194262:9-14;/07.('(*5.-23+-'(($)(%)3-07+*1*((%*,7445,+3&&&++'$)*+*...,0++/,8/+'250.+,-,48-.40/.+)(/2(($&')&%#&).,015/6+')/0-*&&)+((**(*/00/4),+,'%%$)''0.99.-'(&%/-.,-./8515///20/.++',),+)*)-,..14,,,5/1/.*,''$1(*+.143/1/(-&'&*)*)+(((++*51230100,-+.+(&'&+/%((*-,02)//120.0,/232/0/.32372,..-,./1456%&'')-9866650*,.1;88;4*+***&)605//+.-9;72;./,/-0;:.(32,**(*),-.3+*'&(/3:5;65297()*5<9.39<,//--15:952/1/,//01107)-,0-,,-++/2/1147-7-./7212//.-/17-16,*,:219)1-''''&'+(./3-0584</,+030389:871---,05322++&)(,772*31'&(''%%)'*))*0(84421++%'.368:271<//()*(4)*+/,+/0.4.4-/-32/235:97:5:3*3-,-1,)&*&+(-+*,/-+.21332.)-)*-,.1..#&'*,.+..0+*&*(-..3()(01117:6566;9353-/''',-2/2/.92-+-4:7,0241630)+0&'*536+++'*88:8129244.45,('-2&$'&)(%.7288824++,,,131/.8-/9:345)),1214514;672620/2+7)'(%'*.7.-.2/7551055-+/3.295*//49-/7)*/0,30.,022809*+'*+(-2/46216..3/,-3/+*-//(*)+39&.,743*)087/;;9<88:09-/55$*&,++,./099/:00,.%-(8.2682/1;8::0,(,)/*92)('++,/24685.:6,.-01')'
@d6d5b69a-4641-4f5b-9ad1-08577042b552 ch=149 read=65468 start_time=2019-12-13T08:14:43Z barcode=BC01 runid=2c9cf7bc05858273f10e7d7ec552fc0bd742dc3e
CGGTTACCTTGTATTTACGACTTCACCCCAGTCATGAATCACAAAGTGGTAAGCGCCCTCCCGAAGGTTAAGCTACCTGCTTCTTTGCAACCCACTCCCATGGTGTGACGGGCGGTGTGTACAAGGCCCGGGAACGTATTCACCGTGGCATTCTGATTACTAGCGATTCCGACTTCATGGGTCAGTTGCAGACTCCAAATCGGACTACGACGCACTTTATGAGGTCCGCTTGCTCTCGAGGTCGCTGTCTTGTATGCGCCATTGGCACGTATGTAGCCCTGGTCGTAAGGGCCATGATGACTTGACGTCATCCCACCTTCCTCCAGTTTATCATGGCAGTCTCCTTTGAGTTCCCCAGCCGGACCGCTGGCAACAAAGGATAAAGGTTGCGCTCGTTGCGGGACTTAACAGCATTTCACAACACGAGCTGACGGCAGCCATGCAGCACCTGTCTCACGGTTCCCGAGGCACATTCTCATCTCTGAAAACTTCCGTGGATGTCAAGACCAGGTAAAGGTTCTTCGCGTTGCATCAATTAAACCACATGCTCCACCCGCTTGTGCAGGCCCGTCAATTCATTTGAGTTTTAACCTTGCGGCCATTATTACTCCCCAGGCGGTCGACTTAACTGCCGATTAGCTCCGGAAGCCACGCCTCAAAGGGCACAACCTCAAGTCGACATCGTTTACGGCGTGGACTACCAGAATTATCTAATCCCTGTTTTGCTCCCCACGCTTTCGCACCTGAGCGTCAGTCTTCGTCAGGGGGCCGCCTTCGCCACCAGTATTCCTCAGATCTCTACGCATTTCACCGCTACACCTGGAATTCTACCCCCCCTCTACGAGACTCAAGCTTGCCAGTATCAGATGCAGTTCCCAGGTTGAGCCGGGGATTTCATCTGACTTAACAAACCGCCTGCGTGCGCTACGCCCAGTAATTCCGATTAACGCTTGCCCTCCGTATTACCGCGGCTGCTGGCACGGGTTAGCCAGTGCTTCTTCTGCGGGTAACGTCAATGAGCACAGGTATTAACTGCTCCTTCCTCCCGCTGAAAGTACTTTACAACCCGAAGGCCTTCTTCATACACGCGGCATGGCTGCATCAGGCTTGCGCCCATTGTGCAATGATATTCCGCTGCTGCCTCCGGCCAGGAG
+
4,.40,,)+(%)'/8.*+0023:230::7+0161333:7656585113948604346--14/*.1-4-7+.*00132)&)1,34:8-,-&1/*'-,48/+104),,4697<:9697450/)2216381'(1,.9876117+(+1+7-;/.09+&()):+,,...-,6;211,..9/4527/,/*-5-,.$&1022(74,)0)8-761124510,-164.0034521.+-//+,,*++&%,+,..02(,'**$*(+059;:&''%%'%)(,+,-/0048/.287:6920,789:6544.-+,,0-./4-+,)1:-*/2.3++-.-+-2<---5'%(+)*4787:929932467:55,'+0.6;59400122.1*07:,2.:78<)3-6:3515/2-001-13:80404.1$%(//9732342535436643'0*(-,,404:9634335;587778.13:8127+*',/+-+,/9545789971--23/+.7/8556634.4//+*.37/49063(184;::<:6872;22144-0.00+1*,/.(,-0356/08+*/2/(,),&0.23+$(*..5<668<71-32;;8*5/007+1,*-,&-,,50,-/.9:/.211*115542//.1+,*,&'&1,0022:,/1)4),3.34598878*/48+.//86924)4,-2'),489849*%+'2.007:787628+*%'*)./175952:),,359.,/.754*+--+59+),309701556344-0358<:863)+5;7/7965020./500:03666992602(),10/-....0.08.,)-3+.401,1-(()).*9/869469:5/43.**,/144782-++4.-21*/0048/14;9:346<1:600324+&01/*36**.63--./30.,//0//3799<646,,--122-,'%),04++*+-,-4842314+1'#$$#$*2,+0-*12462561+0+++89:29-$(&-,*.*),+)-,*.2)%$&$&(*)15/17:442.55403203/4764454,*+%()*$%%('(*70+77708.,-*)00)&,-,,1,()-,1/95967<858./)-++-,*(,/0/126259&06-10**,-.+(-0&*%*)0,&*--/35.&)*+-0/1506.*'%%(/,+&
@8bc836c2-6e74-4335-9611-6ad1cc807693 ch=131 read=86965 start_time=2019-12-13T08:14:38Z barcode=BC01 runid=2c9cf7bc05858273f10e7d7ec552fc0bd742dc3e
CTCCTACCGGGAGGCAGCAGTGGGAATATTGCACAATGGGCGCAAGCCTGATGCAACCATGCCGCGTGTATGAAGAGGCCTTCAGGTTGTAAAGTACTTTCAGCGGGGAGGAAGGTAAAGTTAATACCTTTGCTCATTGACGTTACCGTACCGGCTAACTCCGTGCCAGCAGCCGCGGTAATACGGAGGGTGCAGCGTTAATCGGAATTACTGGGCGTAAAGCGCACGCAGGCGGTTTGTTAAGTCAGATGTAAAATCAGGCTCAACCTGGGAACTGCATCCTGATACTGGCAAACGGAGTCTCGTAGGGGTAGAATTCAGGTGTAGCGGTGAAATGCGTGAGATCTGGAGGAGGAATACCGGTGGCGAGCGGCCTGGACGAAGACTGACGCTCAGGTGCGAAAGCGTGGGGAGCAAACAGGATTAAGATACCCTGGTAGTCCACGCCGTAAGCGATGTCGACTTGGAGGTTGTGCCCTTGAGGCGTGGCTTCCGGAGCTAACGCGTTAAGTCGACCGCCTGAAGTACGGCCGCAAGGTTAAAACTCAAATGAATTGACGGGGGGTACACAAGCGGTGGAGCATGTGGTTTAATTCGATGCAACGCGAGCCACCTGGTCTTGACATCACGGAAGTTTTCAGAGATGAGAATATTGCCTTCGGGAACCGTGAGACAGGTGCTGCATGGCTGTCGTCAGCTCGTGTTGTGAAAATGTTGGGTTAAGTCCGCAACGGGCGCAACCCACTTATCCTTTGTTGCCAGCGGTCGGCCGGGAACTCAAAGGGAGACTGCCAGTGATAAACTGGAGGAAGGTGGGGACGTCAGGATCATCATGGCCCCTTACGACCAGAGGCTACACGTGCTACAATGGCGCACAAAGCCTCGCGAACAAGCGGACCTCATAAAGTACGTCGTAGTCGGATTGGAGTCTGCAACTCGACTCCATGAAGTCCAGGAATCGCTTGTAATCGTGGATCAGAATGCCACGGTGAATACGTTCGGGGACGCGTACACCGCCCGTCACACACCATGGGGAGTGGGTTGCAAAGAAGTAGGTAACCCAACCTTCGGAGGGCGCTTACACTTTGTGATTCATGACTGGGGTGAAGTCGTAACAAGGTAACCGG
+
+-0+)*,-/5/'-.-*-,*+,16-*+)*25+-+--761674033817;6779887'585665,,.//7735401(+)0+0,.+%.005+--8/,*+*/4+*',,(00*&./*((*),48//201-05+',,((/0,222)5-6-*/,'&))/$&**(-(*,.-0103/-+))-/*-)'+'%$'+,.*/0)++.,,-+..00/0/71523///3:88657:5+,-202272264&06;,+2;74/48,,12/-$&-2+.%+454:072712/+-+,//.---()*-3.2446342*,+(')+,3676-.*71-.$-*5,8*-23-**.-232,23+()+)*)**/14372./,(.,'*+)-./,-&*'('+*).58(+522/04/--///32304/08220)(*(('00376('-.:<78.89-6*.*%)*)-8**06665094)*-.2-.*,,*,-..:/0'))--//340844036-.5..-/1342++4+30/++),239530.1/2-/02226911-))-)(*,--6/8.547-90;76/(+,:9;;87252615800452(&&.*226487<88-,-,.1,,.67<;7;7<8446578.-+)')%'(&)0299::7;545752(++/./+159.:4,+(*.00,+/,%0'(:;9;8/;0907;894/2/1,+10111008:3;34487,3.*+-.:8864:3332;84-/-9.465;523047'),+8'765260+/40%(,.122330*)-500.-,*1,*.0805*/,,,.8478-*/-(..299:97810//0;64441./.+4-6/113+'(*)04))'+,566)./-27.%%'%%*+811)%.+6641+-,)+.4274951))'&#'-*(%%'575220*/4+%+17456553326,('#()+73:25/7*2+:-6-.-/5639/8//.524577/0,/-..8'$).+1,.-($$$''%&),-48442*'*53973(+*4/03304;8726),.'&*'&',/36767195(/30.,,+/747444)')*/8389427:1&'''*02430,))$/+241932.',1+80/1.*+%%-(()3468:8521345378.,*./+-2588550/)+*,46969
