# Supplementary material for: De novo species identification using 16S rRNA gene nanopore sequencing
Source: PeerJ. 2020 Oct 21;8:e10029. doi: 10.7717/peerj.10029 (PMC7585375; doi:10.7717/peerj.10029)
Supplement: Supplemental Information 2 — Contains raw reads. [file peerj-08-10029-s002.zip › pass_fastq_runid_2c9cf7bc05858273f10e7d7ec552fc0bd742dc3e_273.fastq]

@45df4760-81a8-4ecc-9ff1-76d82cda36dc ch=113 read=100364 start_time=2019-12-13T08:14:50Z barcode=BC01 runid=2c9cf7bc05858273f10e7d7ec552fc0bd742dc3e
CCGGGATTTACCTTGTACGGCTTCCACGCCCCAATCATCAATCCCACGCCAGACAGCTCCTTCCCTTGCGGTTAGGCCACCGGCTGAAGGTGGTAGCTCTCTCGTGGTGTGACAGGCGGTGTACAAAGCGGGCAATGTTCACCGCGACATGCTTGCCGGTCGCGATTACTGGCGATTCCAACTTCATGTAGTCGAGTTACCGGGCCTACAATCGAACTGAATGGTTTTATGGGTTTTGCTTCACCTCGCGGCCCCAGCACCCTCTGCACCATCCATTGTAGCGCAGTGAAATGTGGCCAAGGTCATAAGGGGCATGATGGTTGTCATCCCCGCCTTCCTCTAGCTTTTATCACTGGCAGTCTCGCTGAGTCCCCAACTTAATGATGAAGTGGCTTAACGATAAAGTTGCGCTCGTTGCGGGACTTAACCAACATCTTCGGCAGGCCAGGCGACAACCATGCCACCACCTGTACATCTCATCGCCAGCTATCTCCATCTCTGGAGCCTTTGTGAGTAATCAGGGCCACCAGTAAAGATTCTTCGCGTTGCATCAGGAATTAAACCACATGCTCCACCGCTTGTGCGGGCCCCATCAATTCATTTTGAGTTTTAACCTTGCTTGCGGCCGTACTCCTGGGCCGGTCGGCTTAACGCGTTAATCAGAGCCGCACGCCTCCAGGGGCTACAGCCTCAAGTCGAGCATCCGTTTACGGCGTGGACTTCACCAGGAGGTATCTAATCCCTGTATTTGCTCCCGCTTTTTTTTTTCGCACCTGGGCGTCAGTCTTCGTCAGGGGCCGCCTTCGCCCGCGGTATTCCTCCAGATCTCTGCGCATTTCACCGCTACACCCATAAGATTCTACCCCTCTACCACGGACTCAAAACGCCGGTATCAAGATGCGGTTCAGGTTGAGCCAGGGATTTCATCTGACAATATAAAACCGCCTGCGTGCGCTGCGCCCAGTAATTCCGATTAATAGCTTGCACCCTCCGTATTACCGCGGCTGCTGGCTGCAGGGTTAAATTAGCTATTCTGCGGGTAACGTCAATGTGGAGCAAAGTCGTGCTTTACTCCTTCCTCCCGCTGAAGTGCTTCCACAGCCGAAGGCCTTCTTCATACGCGCGGCATGGCTTAATCGGGCTTACCGCCCATTTATTGCCAATATTCCTGCTGCCCTCCGTAGAAC
+
3**(&&33/,/,/--.,/,*.,*.'%)%'')'.,11*-.'/)+0-)+#$#''((''*,1+/,1,(**'*))%(%**.-(,/))'&%&'($+'0(*'''+)''*)-+0177544)451,-*).)++*'%.)*''('(&,(,*/646310&+''%%$'')'.*-+2)3,**-,.,'*,..(,(+.04-,*'('))&%),*$-'),%/'()3.7-2%*'$&'**((*),,'$&(-,-470)*/6.*,.++'('''%&%$$&%*++),0,,*.,/118/57..///-.%%('%'%'&(&((+((1+,+&'('-60)'())-0/42,*+*1+75.+-/01,.,'''&$%%(()&,/)-,,,&&)+,+/*)*((%',44+*&(&'3*+,12+$$&&*(&'*,+900/+*%&*--..3274/6,/)0-)%$$+&0+*-530)'%&'&,#&$&##$&(,,,../7,5$+3(3.+5-)%&&(,,-))$%'&'*(+,.02.+*)-40,**.4*-/01-*%'%&%&&$(*'(+',0&*****+('))+.-4...6701,,+,-..(*)1,47*1+&'(*-11-,),*)**-+/.+*0-/52,$)106593'387+,&+/33).(0(''&(,+,-0('$%%&&('&&',-)**,,-,'*-)0)+&$$(''%(*),&%(*$&$)$),*+()&+(%&'%('$*2,-',(-/'%')//2()75+$()+,+.-+)'%+%&*0(/)%'%(.+.$*+0-3+),.%.8,)*1*,(%(2696<7968.-#%$&%$$*,+.1/-+,,-04)))$,/,204++('&)'()&$+%,*17+.()*($*43435+)*)*%+24.'(+((*')%')&%(,,)*-2)(&+..*((%%)(%(03+-8801*(''+*),,,/0%((%(#&&,+2,(),/**&%+'#,0-'/1,*/,-&')+)1,+)*'&&+-+-,((&'((&&%%%-+--(%'+&,+860.,2+,'$'()++%'&-1/+0-',**/)/)(()0+--/012.,-,&/.')3,3*,*('%'#,+50.1,00.0)('))2-**+-+'&&.)$%%$%)#%&,*%()3.)...*34+(+0)&'%'('&'%''**(.-()+,,4-1.-195+,,.+.++-('#%%%%&%%')*'1+(()'+.)05+&.0$&),)4(1'-)1)*%$$$''(*-*./((,)*14
@17c5b663-09b9-4930-9658-6e7c9b5b2465 ch=400 read=71151 start_time=2019-12-13T08:14:53Z barcode=BC01 runid=2c9cf7bc05858273f10e7d7ec552fc0bd742dc3e
TTATTGTACTTCGTTCCAGTTACGTATTGCTGTGCTGAAGAAGTTGTCGGTGTCTTGTGTTAACCTGCTTTTATCGCTCTATCTTCCGATTTACCTTGTTACGACTTCGCAGTCATGAATCACCAAAGTGGTAAGCGCCCTCGAAGGTTAAGCTACCGCTTCTTTGCAACCCACTCCCATGGTGTGACGGGCGGTGTGTGTACAAGGCCGGGAACCTTGTATTCACCGTGGCATTCTGATCCACGATTACTAGCGATTCCGACTTCATGGGGTCGAGTTGCAGACTCAATCCGGACTGACGCCTTTATGAGGTCGCGCTCTCGCGAGTCGCTTCTCTTTGTATGCGCCATTGTAGCACGTGTGTAGCCCTGGTCGGCGTAGGGCCATGATGACTTGACGTATACACCTTCCTCCAGTTTATCACTGGCAGTCTCCTTTGAGTTCCGGCCGGACCTGCTGGCAACAAAGGATAAGGTTGCGCTCGTTGGGACCTTAACATTCACAACACGGGCTGGCGACAGCCATGCAGCACCTGTCTCACGGTTCCAGGCATTCTCATCTGAAAACTTCCGTGGTCAAGACCAGGTAAAGGTTCTTCGCGTTGCATCAGATTAAACCACATGCTCCACCGCTTGTGCGGGCCCCGTCAATTCATTTGAGTTTTAACCTTGCGGCCGTACTCCCCAGGCGGTCGACTTAACGCCGTTAGCTCCGGAAGCCACGCCTCAAGGGCACAACCTCCAAGTCGACATCGTTTACGGCGTGGACTACCAGGGTAATCCTGTTTGCTCCCCGCTTTCGCACCTGAGCGTCAGTCTTCGTCCAGGGGCCGCCTTCGCCACCGGTATTCCTCCAGATCTCTACGCATTTCACCGCTACACCTGGAATTCTGCCTCTACGAGACTCAAGCTTGCCAATTATCCAGATGCAGTTCCCAGGTTGAGCCGGGGATTTCACATCTGACTTAACAAACCGCCTGCGTGCGCTTTTACGCCCAGTGAATTTCCGATTAACGCTTGCACCCTCCATTACCGCGGCTGCTGGCACGGGTTAGCCAGTGCTTCTTCTGCGGGTAACGTCAATGAGCAAGGTATTAACTTTACTCCCTTCCTCCCGCTGAAAGTACTTTACAGCCCGAGGCCTTCTTCATACGCGGCATGGCTGCATCAGGCTTGCGCCCATTGTGCAATATTCCTGCCTCGTAG
+
&,)7,+.%1/53245.+'-.5+,-/.082349889;::/+.+(-0/12584221+/)-,/31118)&'(*/'$+0+*,-247984..&',90-008...'')3368),#(")*40532953*/'49/,-47563,./20*)+&(.10416/,,,(,*&)2++17.)//.482)+++;3,-9;:8810119:95:2..-.,-0398708',6&6++#$'),/.8112;5:3:44477+**/.*'*+-0/,.1,++()/7051479;83436;0./0101611-53129*:240+.'%)%&'%%%*/4,-**,0(('+'%+-770.*(/,0,/181713;2.1578:9;;-99,-,/-*.//263../43-+0,92.)++,0)/42933013/,++++-2',&&'*+/779855//-/1<7225/34250*144880144/017-9*'*.+',)++(&++-716-08;0649,7+*+(.,/,/4611./16-,&'&,,1'4-*(,1*-).&.1.+'&&))01-5326442%**+0+,03*+**-85-5*&',,/*.99:/110(/20*.21/3-0.0489757:<589893.&.+<55;946627342.-%&+5+6:86.+**1/2232+2(%%##(+)1.5/1760*,.3:8<:88<84318<<+371107*.0447/2660898.0367192338444331/1*#&)-',-1,,-*,&('+,15:48(-(5.///074:.8+2,57785514512:6.0293123:677/301*-&(&0*26+..5,**.0+.&%&)/2-26256.*(4888904456<;95:*,-,3.,:8:;:<;9:;35933333<895/*)*-22325'412.09:2188101-1'-0./4140402&11),,)/())('-0,*+*2+)3*($/)*,3&%(443:79:<7</((+-/-'224(58**37++*)(,/&(*),*1+-'*-)/(-1.0323670./0/)(*+,5)'%&&2(-7/0-,+310:1/014,++032.+)'*).1;30/30158943-*+(*+.1016:/7/&'5,9:<;:9984,+.01/./30//2656)$%))-1./.17501-5;+/;75,7;.,:8401+)**)**&&&(%/.*)&)+-56:78;8+5(('(',--60:01-///0))())')+32:3)-1,/-1/91322-('&*.-2///(
@de2b8edb-fdd5-4ae9-83e6-02ab0cefaa0e ch=213 read=149521 start_time=2019-12-13T08:14:52Z barcode=BC01 runid=2c9cf7bc05858273f10e7d7ec552fc0bd742dc3e
CTCCTACGGGAGGCAGCAGTGGGAATATTGCACAATGGGCGCAAGCCTGATGCAGCCATGCCGCGTGTATGAAGAAGGCCTTCGGGTTGTAAAGTACTTTCAGCGGGGAGGAGTAAAGTTAATACCTTTGCTCATTGTTACCCGCAAACACCAACTAACTCCGTGCCAGCAGCCGCGGTAATACACGGAGGGTGCAAGCGTTAATCAGATTACTGGGCGTAAAAGCGCACGCAGGCGGTTTGTTAAGTCAGATGTGAAATCCCGGGCTCAACCTGGGAACTGCATCTGATACTGGCAACTGAGTCTCGTAGAGGGTAGAATTCCAGGTGTAGCGGTGAAATGCGCGTAATAGAGATCTGGAGATACCACCGGTGAGCGGCCCCCTGGACGAACTGACGCTCAGGTGCGAAAAGCGTGGGAGTAAACGAAGTTAGATACCTGGTAGTCACGCCGTAAACGATCATCGACGGAGGTTGTGCCCTTGAGGCGTGGCTTCCGGAAGGCTAACGTTAAGTCGACCGCCACAGAAGATACGGCCACCATTTAAACTCAAATGAATTGACAGGGGCCCGCACAAGCGGTGGAGCATGTGGTTTATTCGATGGCCGCGAAAGAACCTTACCTGGTCTTGACATCCACGAGTTTCAGAGATGAGAATGTGCCTTCGGGAACCGTGAGACAAAAGGTGCTGCATGGCTGTCGTCAGCTCGTGTTGTGAAATGTTGGGTTAAGTCCCGCAACGAGCGCAACCCTTATCCTTTGTTGCCAGCGGTCCGGCGGGAACTCAAAGGAGACTGCCAGTGATAAACTGGAGGAAGGTAGGGATGACGTCAAAGTCATCATGGCCCTTACGACCAGGGCTACGTGCTACAATGGCGCATGCAAAGGAAAGCGACCTCGCGAGCAAGCGGACCTCATAAAGTGCGTCGTAGTCCGGATTGGAGTCTGCAACTCTCGACTCCATGAAGTCGGAATCGCTAGTAATCGTGGATCAGAATGCCACGGTGAATACGTTCGGGCCTTGTACACACCGCCAATCACACCATGGGAGTGGGTTGCAAAGAAGTAGGTAGCTTAACCTTCGGGAGGGCGCTTACCGCTTTGTGATTCATGACTGGGGAATTGAAGTCGTAGCTAAAGGTAACCG
+
/4473,3+64),3,158667-4*/.-,220.///83392.)/4:48:922.--*'-107753/0/00443362*+.)-.8776+6-1.+-5;3-.115940./0'+5*(*'%%(-98.1,3+,-<4:6/-544.01*/,*45)),***)/03%%/12755551532:11/..400.)*.1.-,,*-0.-.+&*$/-+-2-5-4-24&.++1+.2876434298++-/2,/+-*.,+-+696138331767232..*-6.)46-)(&%*124582/51276..--+-&&),+4417,0,((,,./.*,135+'-/-.,*1)0(3(,59831///.:2+.4-,,,-)1/-*-&&&%/.6793.*+*()-'+/30))()),3.782,',+++-./,...86567368:9:--69-+,.4.82'('.8:5*+,+*4/..213926542530%))27477;96304+$-.-+(+2.4/40+/319/0/--.1.0**+*)(&%-*)'%&(/23..),2-+.86351%('')('&%%&((2-+1.%*&%'&%,23-177;;43/91:046+341)00)$+()0605,***,+*,01.*++(+(&/4,,)'&%(&&%&-+(+4:36273587303+)**,-.334./+()*662,,,--;1+*))+*1-/9709-:9)0455.('41(620**0:10,,,.-70/.510/00,,,,-./+2-,+1276.-2/8::291.-1061/.2)0/3564//(195*4,,.-24,*09,144/3/4335212.:51503::<,.($&**450:,..//-+''&'11/-*-+()(%0+(00010/16/7*+/23:9662222&%%&(*008..*0+)))')/32./03/)((*+,&%)/0+&&'+)&(0.,--.-730*057*/18523443444-+*.546532/22//,0*2.1*)*+-4201/++,',-./00/%'&*0,./082745.--'(),2011779;7:0-0337;7+.-7688;93:7767)0694/5-.,,++*26233%&**'-+08598:5*,-/823:./,7-&())+/41.*)'%$.(11368,8/),.,10.6,+6,(+--6/0233;3233265774)&%(((0/-.2+)&%('*3),0-/4///
@b1acbfeb-a14a-4de4-ab8c-652daa009dcf ch=329 read=56165 start_time=2019-12-13T08:14:50Z barcode=BC01 runid=2c9cf7bc05858273f10e7d7ec552fc0bd742dc3e
CCGGTTGCCTTGTTGCGACTTCACCCCAGTCATGAATCACAAAGGTGGTGGCGCTTCCTCCCGAAGGTTAAAGCTACCTACTTCTTTTTTGCAACCCTCCCATGGTTAACGACGGGCGGTGTGCAAGGCCGGGAACGTATTCGCAGTGGCATTCTGATCCTGATTACTGGCGGTCCCGACTTCATGGAGTCGAGTTGCAGACTCAATCGGACTACGACGCGCATATGAGGTCCTTTGCTCTCGCGAGGTCGCTTCTCTTTGTATGCGCCATTGTAGCACGTGTGGCCCTGGTCGTGGGGCCATGACTTGACGTCATCCCCACCTTCCCTCAGTTTATCTGGCAGTCTCGCTGAGTTCCAGCCGGACCGCAGGATAAAGGGTTGCGCTCGTTGCGGGACTTAACCCCAGCATTTCACAACACGAGCTGACGTGACAGCCATGCAGCACCACGGTTCCGAGCACATTCTCATCTCTATGAAAACTTCCCGTGGATGTCAAGACCAGGTAAAGGTTCTTCGTTGCATCGGAATTAAACCATGCTCCACACCGCTTGTGCGGGCCTGATCGAATTCATTTGAGTTTTAACCTTGCGGCCGTGCTCCCCAGGCGGTCGACTTAACGCCGTTAACCAGGTACTCGGGCTGTACTCAAGTCGACATCGTTTGCGAAGGCGTGGACTTCACCGGGGTATCTAATCCTGTTTATCTACGCTTTCGCACCTGAGCGTCAGTCGCTTCGTCCAGGGGCCGCCTTCGCCACCGGTATTCCTCCAGATCTCTGCGCATTTCCACCGCTACCTGGAATTCACCGCACCCCCCTCTACGAGACTCGGCGCGGATGCAGTTCCCAGGTTGAGCCAGGGATTTTCATCTGACTTAACAGAATACACGCCTGCGATGCGCTTTACGCTTGATAATTCCGTTAACGCTTTCCTCCGTATTACTGCGGCTTAACTGGCACAGGTCAGCCGGTGCTTCTTCTGCAGGTAACGTCCGAGCAAGGTATTAACTTTACTCCCTTCCTCCGCTGAAGGTACTTTGCAACCGAGGCCTTCTTCATACGCGGCATGGCTGCATCGACTGCGCCCGGTAACGCAATATTCCCCACTGCTGCCTCCCGTAG
+
*.*,/+&(%&)&,-%),+-6/6.363,)-/5+,++.02%--1-'*+.8/%*(%&*'-/(,,*),/*0/569*)-)'*'&$''2+4.203,-0.*+('(.*(&,)0-1.1+,+,*310,/---)0-7+,2/(/2-44-412:2$%%+1-/,-//,*)*.0)(+-25122'*','1+44,,/554-/1.)*),'&+2:23$(),-..1-1'4(-,)-.04-.')%''+/-1,.5+(1))+,,,1&(*&/)3/..2-01+39+*41446589.4.)''(*),-0)+'((+($+0764/)+436-%'&('((++40/*'*,34)#+%,/-2**0'+.:0,//,,++),-1.*%''(+2748((+5//4%&$%$+.630:3+(++,+$)),.986;564<:2//,*$*'(')$2046,,&%*')$&)+/33410,%)+.517966--+%&$'&')1;8/9&%&.,(+--2,-016554/&$%*/+*(+***')/1:6:..0-055673564-4+/030..,,1/431-120)-'.,/83.*+*),1**&('0,%&+),+,,334.+&&*,4'0)7-447;5-))098)-*,+-7//-646&+&)+/58-,/35-57551/-2.3/)'%&(*&%'&%(%$$&$#(-)-.(*),,-+*(*,.(..24460($&&'').-25874.*(.,07,982.226+-000//.1;($'&&$*,)08*+45-4810%')*,))**)%)/,7609'%*-)(&&&*.,2/.2915:082/162220((*.+'('(&,).-/914($**()*(*$#&+.)1-*'*($+(,-2750/0.(-'()*%&%%&'''')*+13-02-18,+26-9+)'5,&0:632<;+,'(()(((*./.1)**)()(%)(,1,..-&,%.-*52*$,&$$"$%(,525+(*..1-*)(%%&0,179*2*.,(*,--1.++&((++.(&'*(2*+$'&-2'30./2315;1)+-*/21998722%%%)+.-('+)+50-+**+$%'-:.*03-146*-53/.)(((+.5+$)'$&&%$'+0/03/184-0,.&',%0.1-85523(-'($$&*--55+-(+&$$%.1836400,//)+*)*')1401..,(**
@f8659b5e-b424-4279-96b6-b8d1afb36b9d ch=29 read=55862 start_time=2019-12-13T08:15:01Z barcode=BC01 runid=2c9cf7bc05858273f10e7d7ec552fc0bd742dc3e
TTCGTGTACTTCGTTCAGTTACGTATAGCGTTAATCGGAATTACTGGGCGTAAAGCGCACGCAGGCGGTTTGTTAAGTCAGATGTAAATCCCGGGCTCAACCTGGAACTGCATCTGATACTGGCAAACGAGTCTCGTAGAGGGGTAGAATTCAGGTGTAGCGGTGAAATGCGTAGAGATCTGGAGGAATACCGGTGGCGAGCGGCCCCTGGACAGACTGACGCTCAGGTGCGAAAGCGTGGGGAGCAAACAGGATTAGATACCCTGGTAGTCCACGGCGATCGACTTGAGTTTATTGCCCGCTTGAGGCGTAGCTTCCAGGCTAACGCGTTAAAGTCGACCGCCTGGGGAGTACAGCCGCAAGGTTAAAACTCAAATGAATTGACGGGGGCCCGCACGGCGGTGGAGCATGTGGTTTAATTCGATGCAACGCGAAGAGACCTTACCTGGTCTTGACATCCACGCGGAAGTTTTCAAGAGATGAGAATGTGCCTTCGGGAACCGTGAGACAGGTGCTGCATGGCTGTCGTCAGCTCGTGTTGTGAAATGTTGGGTTAAGTCCCGCAACAGGCGCAACCCTTATCAACTGTTGCCAGCGGTCCGGCCGGGAACTCAAGGAGACATGCCAGTAAACTGGAGAAGGTGACGTCAAGTCATCATGGCCCTCTGACAGGAGCTACACGTGCTACAATGGCGCATACAAAGAGAAGCGACCTCGCGAGAGCAAGCGGACCTCATAAAGTGCGTCGTAGACCGGATTGGAGTCTACAGCTCGACTCCATGAAGTCGGAATCGCGCTAATCGTGGATAGAATGCCACGGTGAATACGTTCCCGGGCCTTGTACACCGCCCGTCACACCATGAAGTGGGTTGCAAAGTAAGTAGCTTAACCTTCCGGAGGCGCTTACCGCTTTGTGATTCATGACTGGGGGTGAAGTCGTAACAAGGTAACCGG
+
',$$&(0.24:402::36593)'*%')*-.8-5-22,6,2.6.449:586/3;0)*-.++%+)*57292;80042307430250.*.1()**-0247:13--*,/(-*,-../;0///.8040)%(')*+.-22562/(&-,,('++./113*'&+*-,21412./32+/3958..-.,2047200/1,-//,1.01-'')*003;4-*30,,(*3/4333//01*/9997/*,,*+/87;;((*-;<79(::36311880:<21787044/'$')'+'(+'/-++(*&))5.%.()65-%),,,///456156616(%.)')4--,*)1,122-/43.79..*)&%'&&#'&*)-8()*69034342,1**38<:7.()-).-2-19:307)$($%'2-(*,3,*+*'.&)*03;9/76:40011398622/.-((',707215:4-*,)(('()2.1,'(%%*()*)*17,,1)))+-960/31/1747:876+08.746567-*((&'029:1////4<999+*$)*%')+:67/.)')+,35-,1-170502/0418,-14572,/1286666-,3.2.$$%+-/5+0//0459480+&))(0-/3146/7++&*(,(./4-.*,*68941-)*'+/.-,')657.2-698:9&'$(+0+&%$(+6)+.&(+,+,')++16:432400:644/11221)')'*)'(,566798/.-+),.0;034;54844216;737685330-2415:/4,'$'+&)*,-'**$*+.,./20,)0+2,,+4'/(**+./&')-+-.275:6+-(+.3434/0081/-3./16303)')2761/4.-+++,1/36501598689/.+/,(+,4016,+)0((+/.+-(++.+4,7881:'71'/6/2-2++24**,*)*335786778997210-&)(*/*-../2744/1-,8;;:94
@70729316-f6d4-4443-a70c-a03c2d522766 ch=276 read=77222 start_time=2019-12-13T08:15:01Z barcode=BC01 runid=2c9cf7bc05858273f10e7d7ec552fc0bd742dc3e
CCAGTTACCTTGTTACGGCTTCACCCCAGTCATGAATCCACAAAGTGGTAAGCGCCCTCCCGAAGGATTAAGCTACCTACTTCTTTTGCAACCCACTCCCCATGGTGTGACGGGCGGTGTGTACAAGGCCCGGGAACGTATTCACCGTGGCATTCTGATCCACGATTACTAGCGATTCCGACTTCATGGAGTCAGGTTGCAGACTCAATCCGGACTACGACGCGCACTTTATGAGGTCGCTTGCTCACCGCGAGGTCGCTTCTCTTTGTATGCGCCATTTGTAGCACGTGTGTAGCCTGGTCGTAAGGGCCATGATGACTTGACGTCATCCCCACCTTCCTCCAGTTTATCACTGGCAGTCTCGCTGAGTTCAGCCCGGACCGCTGGCAACAAAGGATAAAGGGTTACTCGTTGGGACAACCCAACATTTCACAACACGAGCTGACGACAGCCATGCAGCACCTGTCTCACAGTTCCCGAAGGCACCAATCCATCTCTGGAAAGTTCTGTGGATCAAGAGACCGGAAGTGGAGTTCTTCGCGTTGCATCGAATTAAACCACATGCTCCACCGCTTGTGCGGGCCCCGTCATTCATTTGAGTTTTTTTTAACCTTTGCGGCCGCGCTCACCCGGGCGGTCGACTTAACGCGTTAGCTCCGGAAGCCACGCCTCAGGGCACAACCTCAGAAGTCGGCATCGTTTGGCGTGGACTACCAGGGTATCTAATCCTGTTTGCTCCCCGCTTTCGCGCCTGAGCGTCAGTCTTCGTCAGACCGCCTTCGCCACCGGTATTCCTCCAGATCTCGCATTTCACCCGCTACACCTGGAATTCTACCCCCCTCTACGAGACTCAAGCTTGCCGGTATCAGATGCAGTTCCAGGTTGGGCCAGAGTTTACCATCTGACTTAACAAACCGCCTGCGTGCGCGCGCCGCCCAGTAATTCCGATTAGCAGCACCCTCCGTATTACCCGCGGCTGCTGGCAGGTTAGCCAGTTAGCCTTCTGCGGAAGTGGCGTCAATGAGCAAAGGTATTAACTTTACTCCTTCACTCCCGCTGAAAGTACTTTACAACCCGAAGGCCTTCTTCATACGCGGCATGGCTGCATCAGGCTTGCGCCCATTGTGCAATATTCCCACGCCTTGCCTCCCGTAGAAG
+
:2&135/2-3-(.5+**%*1/7.5+,***.34623928-',,3-+++4673*,-495.2*))+0*0)4163,,/-391248;54:51*22.350*-,823++,/*)')),45;:246334/1138613+1*%6512,%&(-86566*-(*+,1940-..0-*-.-61/111/23/49532034968:3.*++/).2/5&0((25785;52'6-6656462.+*((#'&*+*-/,*'*,+,--,,,-$*'&&+')+,./44;2542;6*+)+,-14;-82))0000(0/2462.)))6&*3***6/1)268901..,,**2*()**1244:694.0990:324*+-9<4135/0+0*+)33246$$.''./36(*.*')209;7886;640867)4+7810'.471;000608))'%%$*2*1-,(/-3:-,/018403((6665.62'31%''&'%'(&,,1;56772////2880*'(,0-1/006/;09567643122-.2+.887531*)+*')'(+,:9-0,.())('(8<97*)(*+4:44287(),6+;;:7:24256877/-9/.(%$'(,.021055.)(*'%5.35;:1/-33:2;9<41746*42%(-1/8,-&((%#)-+&-12)55571/.-030--)..+.5,1*,+-2,/6.2,/301*194000358:03*)*/++0/(,+,+)+*&''++016765449141,.24733:75755/91*-/0,++')3:1-**&.)21+).1.7)**/,3:778'*&+-*..+-0148*-1)3.11;64/0*,,03,)*&)(,52/.89++66.0-0556303/4,1.1/886/..*(-1/55578+/')'()11'-+-0-'(/,.2*3510,+/242)/2/3&&*'2+'$&(..1))(%&+0337:56<334..0029+**()%%&'),)'(),08/4**(3+'&/*')'*/./16/612740;)+3666676/1*)%+,*1.*0*&(,(&$%%*1/33001+*)**/.--,6,,,429292)0*,0-5-.07/,./:;.:4&'(3:.,17:13)*''')))&./*50-)+0-0/63;49;956)+'+)2-%--67000009*38406+..093(.0+-0-5...725()$($''',)+1,-7+-05.*+'
@1ab3ed41-b696-4596-9837-71b094efe242 ch=261 read=61985 start_time=2019-12-13T08:15:10Z barcode=BC01 runid=2c9cf7bc05858273f10e7d7ec552fc0bd742dc3e
TGCGTTACTTCGTTCAGTTACGTATTGCTGTTGTCGGTGTCTTTGTGTTAACCTACTGCCGCCTGTCGCTCCTATCTTCCAGTTTACCTTGGTGACTTCACCCCAGTCGCTGATCACAAAGTGGTAAGCGCCCTCCCGAAGGTTAAGCTACCTGCTTCTTTTTGCTTACTCCCATGTGGTGTGACGGGCGGTGTGTACAAGGCCGGGAACGTATTCACCGTGGCATTCTGATCCACGATTACTAGCGATTCCGACTTCATGGAGTCGAGCTGCAGACTCCAATCGGACTACGACGCACTTTATGAGGTCGCTTGCTCTCGCGAGTCGCTTCTCTTTGTATGCGCCGGTAATGGCACGATGTGTAGCCCTGGTCGTAGGGCCATGATGACTTGACGTCATCCCACCTTCCTCAGTTTATCGCTGGCAGTCTCAACCTGAGTTCCCAGCCGGACCGCTGGCAACAAGGATAAGGGTTGCGCTCGTTGCGGGACTTAACCAACATTTCACAACACAGGCTGACGACAGCCGTATTGCAGCACCTGTCGCAGTTCAAGGCGCAATCATCTCTGGAAAGTTCTGTGGATGTCAAGACCAGGTGGAGTTCTTCGCGTTGCATCGAATTAAACCACATGCTCCCTGTGCGGGCCCCATCAATTCATTTGAGTTTTAACCTTGCAGCCATTACTCCCCAGGCGGTCGACTTAACGCATTAGCTCAGGTACGCCTCAAGGGCTTTAACCTCCAAGTCGACATCGTTTGCAGTGGACTACCAAAGTCGTCTAATCTGTTTGCTCCCCGCTTTTCGCACCTGAGCGTCAGTCTTCGTCCAGGGGCCGCCTTCATACCGTATTCCTCGAATCTCTACGCATTTCACGCACCTGGAATTTACCACCCCCCTCTACCCAGCGAGACTCAGCTTGCCAGTATCAGATGCGTTCCAGGTTGAGCCCGAGGATTTCCGCATCCTGACTTAACAAACACTGCGGCACGCCCAATTCGATTAACGCTTGCCCTCCCGTACGCATTGCTGGCGAGTTAGCCGGTCGCCTTCTGCGGGTAACGTCAATGAGCAAAGGTGTTAACACGCCGCTGCCCGCTGGTACAGCCGAAGGCCTTCTTCATACGCGGCGGCGGCTGCATCAGGCTTTGCGCCCATTGTTAATATTCCCCACTGCTGCCTCCCGTAGAAC
+
%%&)-2((),/+39;18,,#'%+&+1,/0749446688776/99,-,3-3*46(%()(-'$&&(',+',.-,+,23130*%)'1-&+)+((%)'()...)-**'$)*%$$''*)-%($(*((*(%&$&+,5/*).,++-//2-70**)'+/.0(+*'$087:.)&'&&',081+.,)/0054,),,21/171/.(**,//1*3.,4312++,,/62/21-1.'./1980.-2/'&().0600222365:<*63045:67540+,.0+*/-,'/%.&1)*)1-04+8075.1.%+)*(,/40*-/+0*)))(*'&(../6/1($'*,,09077502*&'+**4790/+*(#%%*('()*0+2--035;5.17:8(,%)-8.;784440,*(,-3123311740%-',/11,1+-/<-,+8%+.+3+&*(++-)'+)&')/4:45-,-75493,-++,16200414*6,80..0*(0)+/012-1.-,380/('&,&+%.*545;4../083*2'.0.,.-121,++4+&-(0+-/13321+(%&#"$$+68/.+*(*).-9-3**,1,259474/18///07;:7*//.3-.+/(-,*()$+)256:87715/*,-.2(')+'9;938).+--...3($%()5./,-))(%)0082;4208-,,11;;,.,1*3,**))46)5'&)*455+..-,,1,67833322113,1--.888((&#&,,/876,',,,))*&'%*(*)%+1.662-40384171(*%('-5,,+&+*((&&&$$*,-2:35()*:2*+.+58+'(+79+723.24+-00566402545;:461+*,02(1,&%')--'(',0'&#%%+&-.')'()-./+/,/*3:5+$'%'&+-+,0-.)/0&)0-1..55/()*()-'$&&('.+02.*-*6+,6-',--59+/0+)((./.(%-'++**105**&,+&.7/1(%*.0//,-.3202/')*,*%($%$%%%&)(..(''(),,-4.6.9/,-)&,*,*.3('%#%%%#%*+5*3)'%$(-('&-)(.*(%*)-.7757'3/033111/13..-4465,))'%)))%&%+*+*'&*%%/3'()&#$$%#*1+).739453911:4.+()(*+4-%%%*,-0++'*+%,'((*&%)).7.,520*-)++-0/6690,./,.-./703.),3..'(+
@f1d7dd5d-47f7-49c3-b324-366ab7df598b ch=284 read=70402 start_time=2019-12-13T08:15:20Z barcode=BC01 runid=2c9cf7bc05858273f10e7d7ec552fc0bd742dc3e
CTCCTACGGGAGGCAGCAGTGGGGAATATTGCACAATGGGGGAAACCTGACGCAGCAACGCCGCGTGAGTGATGAAGGTTTCAGTTAATGAAAAGCTCTGTCTTTGGGAAGATAATGACGGTACCCAAGGAGGAAGCCACGGCTAACTACGTGCCAGCAGCCGCAGTAATACGTAGGTGGCGAGCCCATCCGGATTTACTGGGCGTAAAGGGGAGCGTAGGCCCGGATGATTAAGTGGGATGTGAAATACCCGGGCTCCAACTTGGGTGCTGCATTCCAAACTGGTTATCTAGAGTGCAGGAGAGGAGGTGGAATTCCCTAGTGTAGCGGTGAAATGCGTAGAGATTGAGGAAGAACACCGGTGGCGAGGCGACTCTCTGGACTGTAACTGACGCTGAGGCTCGAAAGCGTGGGGAGCAAACAGGATTAGATACCTGGTAGTCCACGCCGTAAACGATGTTTTAGGTGTGGGGTTTCCAGCACCTCCGTGCCGCCGCTAACTTGCCCATTAAGTATTCCGCCTGGGAGTACGGTCGCAAGATTAAAACTCAAGGTGTTGAGGGACCCGCACAAGTAGCGGAGCATGTGGTTTAATTCAGAAGCAACGCGAAGAACCTTACCTACACTTGACATCCCTTGCATTACTCTTAATCGAGGAAATCCTTCGAGGACAAGGTGACAGGTGGTGCATAGTTGTCGTCAGCTCGTGTCGTGATGTTGGTTAAGTCCGCAACGAGCGCAACCCTTGTCGTTAGTTACTACCATTAAGTTGAGGACTCTGGCAACTGCCTGGGTTAACCAGGAGGAAGGTGGGGATGACGTCAAATCATCATGCCTTATGTGTAGGGGCTACGTGCTACAATGGCTGGTACAGAGAGATGCAATACCGTGAGTGGAGCCAAACTTTAAAACCAGTCTCAGTTCGGATTGGCAGGCTGAAACTCGCCTACATGAAGCTGGAGTTACTAGTAATCGCGAATCAGAATGTCGCGGTGAATACGTTCGGGTCTTGTACACCGCCCGTCACACCATGAGAGTTGGCAACCACCCGAAGTCCGTGAGCCCCAACCGCAAGCAGCGGCCGAAGGGTAGGGTCAGCGATTGGGGTGAGAATCGTAACAAAGGTAACCGG
+
..3/-.0/:70272.22&487:4'.,*)-(%&')294584/*)13/8)),956/*.031)(('().)*$)),-/3:+22;0-&,),*),(-.,))-.054783:.&+(*,)1-4.**+,-7/,0*,/3*,(.(+('-*$&)(%(4*0413245;<83800/5-1&/,/.*(+&)%&),.51,,('(''+0**))8631454/-/12193(150&./178+2.1,*,556+0*.,(,+1427881//5+*.40+100.9)0+++2-75221.+*%*+((7989:</6.--35-.(*)+)&-/++).+&))&,1334,33+(/186-+,-1&1'+8..0112,+++,.1**.+08.-///7)(((.'&(&).*****+,*-083666344-,/017874/12,*,',-,--06205('*+5507&81-0/..1569901932259..//7:7898-.,,/(*'(%'/4102/98,3<8,*)&+'.4024,.(+.&32/024/&$$%)'('.+0())')/+168;56:*('''4/5//-./-()2*2403+/.&)*(/''&)'87,73:1-,-////,+,/&+%(+7+*)-+5974:684/**)(+52635/061388504128/..(**,,'1326(*-4/0.33--...10203*'*)-/1*,/-60'$0.018605/.*%&(*.0753455&,4.+,678.+,-,767687-/+),.2:182:44-/5/(-0.2+*-,,/013;,..+*2/6///493458:<94843/,9+)-806541)+)'&)+-08229325243:89300('(())'-742643-++**42+13:978/6-**+,32/*(+1,1/212--.48728128::9:84/6,,**(')*,-<---;;92-)-,7;527.::2..0.09:359656878346670502.&'#$(+*+05;3200-./+,--/,2--.673),9.-,++---4...90-711/,.9779959196..73262344%+68,-*'+),),)$.131364345:330++*+3000+,%*'&.1.*,-+,04.6/,-0-+'+-30-,/'%'+-,002.74//,%*,/5,++.*,*&-+3420)))*)//0488:56;+..46;915,
@f1d0eedf-8e27-4d10-a9e4-e284451674ed ch=27 read=50930 start_time=2019-12-13T08:15:30Z barcode=BC01 runid=2c9cf7bc05858273f10e7d7ec552fc0bd742dc3e
CTCTACGGGAGGCAGCAGTGGGAATATTGCAATGGGCGCAAGCCTGATGCATACATGCCGCGTGTATGAAGAAGGCCTTCGGGTTTGTAAAAAAAGTGCTTTCAGCGGGGAGGGAAGGGTAAAGTTAATACCTTTGCTCATTGACGTTACCCGCAGAAAAGCGCGGCTAACTCCGTGCCAGCAGCCGCGGTAATACGGAGGTGCAAGCGTTAATCGGAATTACTGGGCGTAAAGCGCACGCAGGCAGTTTATTAAGTCAGATGTGAAATCCCAGGCTCAACCTGGGAACTGCGTACTGGCAAGCTTGAGTCTCGTAGGGGTAGAATTCCAGGTGTAGCGAGGTGAAATGCGTAGAGATCTGGAGGAATACCGGTGGCGAAGGCGGCCCCTGGACGAAGACTGACGCTCGGTGCAGCGTGGGAGCAAACAGAGTTAGATACCCTGGTAGTCCACGCCGTAAACGATATCGACTTGGAAGTTGTGCCCTTGAGGCGTAGCTTCCGGAGCTAACGCGTTAAGTCGACCGCCGCAGGATACGGCCGCAAGGTTAAAACTCAAATGAATTGACGGGGCCCGCACAAGCGGTGGAGCATGGTTTAATTCGATGCAGCGCCTTACCTGGTCTTGACATCCACGAGTTTTCAGAGATGAGAATGTGCCTTCGGGAACCGTGATAGGACAGGTGCTGCATGGCTGTCGTCCAGCTCGTGTTGTGAAATGTTGGGTTAAGTCCGCAGCAGGCGCAACCCTTATCCTTTGTTGCCAGCGGTCCGGCCGGGAACTCAAAGAGGAGACTGCCAGTGATAAACTGGAGAAGGTGGGGATGACGTCAAGTCATCACATGGCCCACCCGACCAGGGCTACACGTGCTACAATGGCGCATACAAGAGAAGCGACCTCGCGAGAGCAAGCGGACCTCATAAAGTGCGTCGTAGTCCCGGATTGGAGTCTGCAACTCGACTCCATGAAGTCGGAATCGCTAGTAATCGTGGATCAGAATGCCACGGTGAATACGTTCGGGCCTTGTACACCGCCCGTCACACCATGGGAGTGGGTTGCAAAAGAAGTAGGTAGCAACCTTCGGGAGGCGCTTACCTGTGATTCATGACTGGGGTGGCAAGTCGTAACAAGGTAACCCGG
+
,-//35,77-060+22-.+,*%-)*,3,(+*1.//01.456.182510'$%%$')+78988576869553('*)1/6373)6469+%./69381/1*((3-.)(*(-8:/(*/'*(+2-/05+*23/4//03/62.28879;878-5/-29*),,%,)'($&%,',+*2-.0881803511,+*7,'*&(*.--,530-.*)259556/3100/0'2+)0++-7063/0/5;6+.2424133496*89<8*0.3/169//1810%(.,)152'/699/+).-41.1,0014,'+)*/53154%''&+'()++.13*/(5+11(2*3+4,-1930,&)&(%+/,--6/*+,/..--,-1338/+2-*93357))*-,++.(&&'(//:3/)58-3*())+)&')*3563/*-(((***-)-+&(-9;47++()2/0).-02:3//8543854./03:778:58-**&*237121/.*&*.2,0,6*%$$+&34,+/%&(*.,./5,./+0-**.*0,2,045727.*5-%&''*+.-.-4.6-104,2.802)+(*27:733/808//.*.4/13)(,+,,''&,.-21)+,-.--+211002754/*1.+*''%%$'094702/70005554(&)+++-5:-8,+**+0/0/+73688997361:6/1/24.+&*&(2/4).)-))''(,*2-,-877608+,.65677-22-.06:6...8+/(+.-0.-6,(*0%6().01.4,88537447..7/*1-,4:/-65:970.0.00:9*3327-4,)),-*+-89:;,'++*344;68271-&(&*&('46-134676875-*)(%(**(+.2-58/%0)*)--:36::62++)*(7673.-1-,.2/(')..11-)*'((()315;7700/,,+,/4;,0/805:87/059-2423246689889((,,*3.21,-./48.8---71)20391303+--1,30204667/550:010:::;993,.7658,*,-7600:76:8858+237213+..0011/89)*83/0/07165:/))(()..9256<7,&(**+(.*(&%&)0/21:62;.&)1+0+,*'*(&(*+-489776488797-))**./)+2.+0720,+*,/605-0/
@7d9c7924-1b8e-4ad0-955d-e8a25f8e8612 ch=154 read=86982 start_time=2019-12-13T08:15:23Z barcode=BC01 runid=2c9cf7bc05858273f10e7d7ec552fc0bd742dc3e
CTCTACGGGGAGGCAGCAGTGGGGAATATTACACGGAAACGCTGGTGCGCTTGGCCTGCAATGATGATGAAGGTTTCGGATCAATGAAAGCTCTGTCTTTACAGACGGTGCACCCAAGGAGGAAGCCACGGCTAACTACGTGCAGCAGCCGCGTTGTACGTAGGTGGCGTTATCGGATTTACTGCGGGCGTAAAGGGCGTAGGCGGATGATTAAGTGGGATGTGAAATACCGGGCTCGCTTGGGTGCTGCATTCCAAGCTGGTTATCTAAGAGTGCAGGAGAGGAGTGGAATTCTAGTGGCGGTGAAATGCGTAAAGATTAGGAGAACACCAGTGGCGAAGGCGACTCTCTGGACTGGCAGGGCTGCGTGGGGCAAGCAGAGTTAGATACCTGGTAGTCCCGCCGTAAACAGTGAATACTAGGTGTGGGGGGGGTTTCAACACCTCCATTACCGCCACTAACGCAGTAAAGTATTCCGCCTGGGAGTACGGTCGCAAGGTCAACTCAAAAGTTGACGGGGACCACTAATTGTGGCGGAGCATGTGGTTTGGTCGAGCAACGCGAAGAACCTCTCTTGACGTCCTGCATTCATAATCAATCCTTCGGGGACAAGGTGACAGGTGGTGCATGGTTGTCATCGGCTCGTGTCTCTCGTGAGGATGTTGGGTTAAGTCCCGCAGCAGGCGGCGCAACCCTTCTAATCGTTAGTTGCTGCATTAGTTGAGGATCGCGAGACTGCCTGGGTTAACCATGCAGGAGGAAGGTGGGGATGACGTCGTCATCAATGCCCCTTAATGTGGCAGGGCTTCTACCACGTGCTACAATAACGGTACAGAGATGCAATGTGCTACCGTGAAGTGCGACGCAACTAAAATTCGGTCAGTTCGGATTGGCAGGCTGAAACTCGCCTACATGAAGCTGGAGTTACTAGTAATCGCGAATCAGAATGTTGCGAATGCGTTCGGGTCTTGTACACACCGCTTTAAATCACACCATGAAGTTAATACCCAGAGATCCATGGAAGCTAACCGCAAGGAGGCAACTGGCCAGAAAGAGTAGGGTCAGCAGAAGTTAGGGTGAAGTCGTAACAAAATTAACCGG
+
011+(+(/2((*/-2571.1/41&*'((()%'(((*'((&&($&&('/)&&$%$&$%$')'((')''),-4--38&'7.11.'*(%*-())),$$$%&('$%%%%%'&&&'$),()+,++*)'&(/0*)((('-)*)-/,0).(',.**,''&+,*-,215.*+'(('*/9432*/$0)'&'&)(')$$$%%%$)+-/523-6-26011411+*'.+9:**(''+57.'12*68697%'.))2.-,.)**,7,7,2.,145155,.200&((,-34,4.+('*&$$%&&+)+4,+)&*))%*,)*,-/,-/*+((&*%,'&3-,((+/134*/6161/.1./257.-+*))+*%%##$$#)++%#%%&:30)%),.)+')&'/*'&.($-+'&&)#*(//)%'))*.7,0&$,--2/,-'('%*%&&*0-2/++.3,+(%('))%))'.,+04/25+.*-(&$&%$),6/),*//+*).0*)*(&$(&(&/,.&')')$'%&$&%''+*&'('*)(+58.,(&%&&)$)%(%&+-*))$'#+,),21::-')$%'%'*-.'&(()**)+'('((&'))-'02-/()&+&%$#&&+)(%).6.99+56+,,//,.*+*/%))*++'%&&(01.2(.1-01):)'''()--./+,.20-./04,7,50131'*()04))31)6%,.+*)*..-1-8+1*)'()+,+6,$*(0$$%$&%.)$)*,)))'#'$$$%',,12*1+,*--.(($/)%%$)&01-.0-/*.,,15.*&'&+.-,)++'.%&%***0.((+*))''&)(&+-*(),'%$))%)+012,&*,-,'&'%*(*3'(%&$&&+'&(%-'*+&)'')/3,./4,,)'%$$$&((-0('$%%++,&.*8//:-3.+&&&2543.,4-*+,)(%%&(&'()/))*0-*-23/./2322411)*+*8452%%21+*)(',+--&'((*()/853/1..*-&'(.+(*&'&'(/*+)-,/2&&%&&%&%&'*(/+*'&*)(/24,0-'-(%('*'+)&*)*)&&(0+/*)&'%0+%%2.+'$'()-//+/(+*%$&&&-)&1.)*,22/04/318./5*&'(.,4634
@a2f712b3-45c2-43d8-a554-5b5451809a63 ch=495 read=112073 start_time=2019-12-13T08:15:31Z barcode=BC01 runid=2c9cf7bc05858273f10e7d7ec552fc0bd742dc3e
CCGGTTGCGCGGTACGACTACAGTCATGAATCACAAGGGTAGTGGCGCCTCCCAGAGGGATAAGCTACCTACTTCTTTTGCAACCCTCCATGGTGTGACGGGCGGTGGTATTGCAAGGCCAGGAACATTCACCCGTGGCATTTCTGATCCACGATTACTGGCGATTCGACTTCATGGGTCGAGGTTACGGAACTCAATCCGGACTACGACGCGCGCTTTATGAGGTCCGCTTGCTCTCGCGAGTCCTTTCTCTTTAGCTATGCGCCATTTAGCACCGTGTGCTGGTCGTAGGGGCCATGATGACTGACGTCATCCTTCCCTCCAGTTTATCCGCGTCTCCTTTAGGTTCCCGGCCCGGACCTGTAACCAAAGGATAAGGAGGTTGCGCTCGTTGCGGGACTTAACCCAGCGTTTCACAGCACGAGCTGACGTGGCGCACCTGTCTCTGGTCAGAACAGTCCATCTCTGGAAGGGATTCTGGATGTCAAGACCAGGTGGAGTTCTTCGCGTTGCATCAGATTAAATACATGCTCCACCGCGTACGGGCTAAATCCAGATCATTTAGTTTGGCAACACGGTAATGCTCCCCAGGCGGTCGACGGCGATTCAAAACGGAAGCCACGCCTCAAAGGGCACAACCTCAAGTCGACATCTCGTTTGGCGTGGACTGGGAATTATCTAATCCTGTTGCTCGCTTAGCACCTGAGCGTCAGTCTTCGTCAAGGCCGCTAATACGCCACCAGTATTCATCAGATCTCACGCATTTCACCGCTTCACCTGGGTCTGCCCCTCTGCGGAGACTCGACTGCCAGTATCAGATGCAGTTTCCCAGGTTAGGCCAGGATTTCACATCTGACTTAACAAACCAGCCGCCTGCGTACGCCGCTTTTACGCCAATGAATTCCGATTAACGCTTGCACCCTCCGTATTACCGCGGCTGCTGGCTGGGTTAACCCGGTGCTTCTTCTGCGGGTAACGTCAATGAGCAAAGGTATGGCACTCCCTTCCTCCCCGCTGAAAGTGCGCAGCCCAGAAGACCTTCTTCCTTACACGCGGCGCGCTGCATCAGGCTTGCGCCCATTGTGCAATATTCTACTGCTGCCTCCCGTAGAATCAGCACCAACGGAAGGTTGGCTTGCGGGGCACCGACAGCTTTCTTTAACAGCAATACGTAGCGTA
+
($(%/*%&&%*()%%'*&%$&%(()&+,&///.+/&()))(,2'**)/.(++)'**+0,')&&'*.678*'+/623:80,,/,05/(7:+.54*,.124)85306*3**(0++-611011)2./+,%'()(05,+,5--(.9+.--,),)%(*+/50./%0/0.7,(%'&%*+)++/,,+%&-(4/,.43+13587;73.122530133422(+')/05003101100,,-0*,.028*'(&*)*('..&('.0(#&%'*,,+)**-/6(&''#+#%'(-(-'),86--&(/25--&&'&)(*'&*+0761%&')(235)+4'')/8/-.)%$$%,+-2/.31&)46/.)'')/.+.3+&%&'%(0+.6;,3.7447,5-0*3*(('*-1,4.()*./+&&&,'/,&&'(&(,**(*+(+)*&&./22-/,())'%%$'(+*('%&$#$&$&$'%%'%''&(+,,0+.4)/(.+)22221,+,/**-*',,;--,+%)%*.:7:<8443.:--+.++),--/;7,+,)++-,/*'/(%%%%#'()&%$)+-,.&'($(&$''%$*(1,()()(&$%&%$%#'$'-/-,)++24.73-)+()...$,%%+++**)4*0()-),*+413*5*299/,..,+.,.'6,661//.11),.04/)+***'+)((%%%)(1,,.967:8999.83),,0''%%&',+-4+$&&742426998;957&(%)'.0(+%'%-*,*,/*.0,/016:*(//.*,.1,+%-+526<;+'()&'(*('.-,.0))''%.30)++*'&')%&(.0+)%&$%*($+0048'(),*.*/):,23+'/*8*)*,/6(15*0/*'+,-03.**(((708687.&%$)*%&$((,*.&+).3((++)%&)(*(,)*(*(1./.,*,5-8/.,0('($+50,03**+,4,2735384345521*%)1-*+-%&&('2/*,3/4690-,.01+*-*))/0/80,(4323&1(*(&%#%$''27)5524/.76.)+('+)(*,+,))&&-,+%%/&*&),./1157+.+((&,*-*1,*+&((%&&)0'+(%&&%&+.1*$'.'+&'*.,.0,+''*++,,,071/7+,**))(''*)**283,.('(&(+).''$%$#$%')%(&0+)&&&%%),*+36.((,('++1/,01&+#$$#%
@f7d8f70a-82ee-4ee6-84c9-61e7395e047f ch=15 read=63867 start_time=2019-12-13T08:15:36Z barcode=BC01 runid=2c9cf7bc05858273f10e7d7ec552fc0bd742dc3e
CTCCTACGGGAGGCAGCAGTGAATATTGCTGTGGGGCGCAAGCCTGATGCAACCATGCCGCGTGTATGAAGAAGGCCTTCGGGTTGTAAAAGTACTTTCAGCGCGGGGAGGAAGGTAAAGTTAATACCTTTGCTCGGTGGCGTTACCCGCAGAAGAAGCACCGGCTAACTCCGTGCCAGCAGCCGCGGTAATACACGGAGGTGCAAGCGTTAATCAAAATTACTGGGCGTAAAGAAAGCGCACGCGGAGCAGTTTGTTAAGTCAGATGTGAAATCCCGCTCCAACCTGGGAACTGCATCTGATACTGGCAAGCTGGAGTCTCTCTCGTAGAGGGTAGAATTCCAGGTGTAGCGGTGAAATGCGCATGCGAGATCTGGAGGAGGAATACCGGTGGCGAAAGCGGCCCCCTGGACGAACTGACGCTCAGGTGCAGCGTGAGGGAGCAAACAGGATTAGATACCCTGGTAAGTCCACGCCGTAAACGATGTCGACTTGGAGGTTGTGCCCTTGAGGCGTGGCTTCCGGGCTAACGCGTTAAAGTCGACCGCCTGGGAATACGGCCGCAGGTTAAAACTCAAATGTGAATTGACGGGGGCCCGCACAAGCGGTGGAGCATGGTTTAATTCGATGCAACGCGAAGAACCTTACCTGGCATCCACGGAAGTTTCAGAGATGAGAGTGTGCCTTCCGGGAACCGTAAGGACAGGTGCTGCATGGCTGTCGTCAGCTCGTGTTGTGAAATGGGTTAAGTCACAGCAGGCGCAACCCTTATCCTTTGTTGCCAGCGGTCCGGCGGGAACTCCAAAGGGAGACTGCCAGTGATAAACTGGAGGAAGGTGGGGATGACGTCAAGTCACCATGTTACCCGACCAGGGCTACACGTGCTACAATGGCGCATACAAAGAGAAGCGACCTCGCGAGCAAGCGGACCTCATAAGTGCGTCGTAGTCCGGATTGGAGTCTGCAACTCGACTCCATGAAGTCGGAATCGCTAGTAATCGTGGATCAGAATGCCACGGTAGATACGTTCCCGGGCCTTGTACACACCGCCCGTCACACCACGTAGAGTGGTGCAAAAGAAGTAGGTAGCTTAACCTTCGGGAGGGCGCTTACCACTTTGTGATTCATGACTGGGGGGGGTGAAGTCGTAACAAGGTAACCGG
+
/633+-1-;94585653')()(,)'/,'+./2493),.168&371/.12453595:152./04/1*,-/0'(*,207765-866:76.74+)..,5;/-*,,,0(16,&++''&''+.(+(&-))23069.+655)')1(42092.63-.+)0*%,('(&2'+-//,5+--7.6117214/.21,1/41-9.-+')25-.+*$))/(*+.4.3,*-(%$(('*/2:77649:0)()(&&+++../(/&')(22;:31817*/1118610&*1,+1-'%''.()%040465667...,,2001232-3,+//&(%'&&&()----.05620'--,(1&1(7*8++8;9:7221214**.*&'(&&#&&'%&%*/4.4401+'2-*5/1:;354)&%&*.))(&&*284,*,1.*((**.///00/0%)4+*(%'+-4+%*.(&*+:<49/3-,5---0/&30)*/3..)(+.3&*+19476:5601314;:99+2.3-421623247++2011953217424/0-,)((,910-/17/7+.3+().*)/+)++'''.+1).00(+,.1+43<<9557492,(('(.32515-.57*38,),-42513.5524(,..100/;82659/.//.599983,./(/0/2.3-(%#%$%'10*(,0/./-1887+*+++90,)()*(*).216+(&((',/*++)+*.-1*),+/-,**+00*'+'+-437,,13447.4/--0')%$(85482,)-,(1.$/((-++,+%,2*-56783243)/-,/://0)8443+..',,--.08'63(,,1*./16869203---/:76768.-0+2.63/7;5.,,,,04443055257/-*&$#*(&&)+-)6642.,+'(++2765324001235555676+'(&)+),777987/.-)((-3&11/,3-/2416*.',-5866488/9,,,'7,0+'(*,.-21323355562335215../+1--,/.21.22589:3;7976723476470))-)('(2/.3019.5+,2/07292322,1.072363/2230//0%(&*(&&&(*)(((-30(%'('(*,//-,+)+1/075:9(70,,,+&%$%%(48+/.10*-.37;8575154,**')*.)-++-&(**))3032152657,80
@3d3ac159-295a-453f-9865-56adf3275198 ch=347 read=71302 start_time=2019-12-13T08:15:39Z barcode=BC01 runid=2c9cf7bc05858273f10e7d7ec552fc0bd742dc3e
CCGAATTTACCTTGTTGACTTCACCTGATGTGAATGCAAGTGAAGTAGCGCCCTCGAAGGTTAAGCTGCCTACTTCTTTTGCAACCCACTCCCATGGTGTGACGGGCGGTGTGTGCAAGGCCGGGAACGTATTCACCGTGGCATTCTGATCCACGATTACTGGCATTCCGACTTCATGGAGTCGAGGAGTTGCGGGCACCAATCGGACTACGACGCACTTTATGAGGTCCGCTTATCTCGCGAGTCGCTTCTCTTTGTATGCGCCATTGTAGCACGTGTGTAGCCCACGGTCGTAGGGCCATGATGACTTGACGTCATCCCCACCCATGCCTCCAGTTTATCGCGCTGCGTCTGCTTTGAGTTCCCGGCCGGACCGCTGGCAACAAAGGATACAGGGGTTGCGCTCGTTGCGGGACTTAACCCAACATTTCACAACACAGGCTGGGCGTGGCTTCATGCAGCATAATCCCGTTTCCCGAAGGCACATTCTCATACTCACAAAACTTCCGTGGATGTCAAGACCAGGTAAGGTTCTTCGCGTTGCATCGAATTAAACCACATGCTCCACCAGCATTGCGGGCCCGTCAATTCATTTTGAGTTTTTTAACCTTGCGGCCACCGTACTCCCCAGGCGGTCGACTTAACGTTAGCTCCGGAAGCCACGCCTCAAAGGGCGCAACCTCAAGTCGACATCGTTTACGGCGTGGACTACCAGGGGTATCTAATCCTGTTTGCTCCCCACGCTTTCGCACCTGAGCGTCGGTCTTCGTCCGGGGCCTTCGCCACCGGTATTCCTCAGATCTCTACGCGAACCGCGCTACACCTGGAATTCACCCCTCACGGGACACCGGCACGCCGGTATCAGATGCAGCTCCCCGGTTTGAAGTTTCATCTGACTTAACAAACCGCCTGCGATGCGCTGCGCCCCAGTAATTCCGGTCGGCACCCTCCATTATTACCGCGGCTGCTGGCACAGGTTAGCCGTGCTCTGCGGGTAACGTCAATGAGCAAAGGTGTGCTTTACTCCCTTCCTCCCCGCTGAAGAGGTACTTTACAGCCCGAAGGCCTTCTTCATGCGCGACGACATCGGGCTTGCGCCCATTGTCAATATTCCCCACTGCTGCTCGTAGG
+
1-'$%+,/+-153*0-))/39861*'&&-+00/43+++%&&'''&&'.//06.-1',,)*0,6-(,+&)&(*45;629;/.129/<8+,-/76+17957678:9<:543/*)(*$,.,.*1*+0)'$#%++462148-/.1/-.5775550)&(**0,*+5)4102;57213642),+*(+,2-,-,)+00&02-*(#&+,.6:*7-76225341-),1650--)*'*/7..,/&++/32+*()(--559575180*'+-/177;/9/,)**.%(/233/+-,26)()&646-+*-055:44//0.+++++,87779:268)(./.(,$*1,,4./0;../7+0&&$%%&*''%+.34.*.4/94)/-0.-226.++*,1/3'/27*3+1+(&')03*5.-0&).,.7304,681./,0).,+0)3-59-+234:412(,3-('+*+)(&&#%+**,%/(**''%&(,')(-55485//617002239.++))%''(&%*++*-.621)'*2.000*))),0:604/+*--.03394354/5--,03)*//01<66712236761-),'$(,),1-.-5,62(&.//96<6..89+,-491<5;04:4:0:/..-1/&)+/-..*4/.('*,+,/--.0+0+5,40,2,-.2.)..+2',1&&%((,/,5)5:81&/-7.5.20,*+*-./05763:701/9111;:87765800'&#3%)'0174983.5,'%((2::2+/-018:203028/11-/3606..-5965,.$(()%%$&'*+.0*1639789/5*,/+*,.-.025-,*(#%'-+,)+,+102866+4*2+1%+//-**&,+-($&#&%&',&)(--.0..17+-+/./-///0.+&)+03%&%$%*;+*+,,4000/414.03128,27114/)++.))/%,-410(&')+05:7(,$%%&%((.6*(0-%-')13/36-,*4-//90:,+$'%.-.3,*-*''#%(')++15/+,4/,.,2,,-36294++/,.//-/50).12;1/83)+,88,,4540/''('))1/62,+.%-,(')++/,/3;25<77.%-)))%&&&--02*,2.21%&'-4-(*+$%$&'(*958261(-0,/20/0-(&%'*
@32b4c3bc-f472-4075-a24f-273f32b61d51 ch=305 read=126135 start_time=2019-12-13T08:15:49Z barcode=BC01 runid=2c9cf7bc05858273f10e7d7ec552fc0bd742dc3e
CAGGGAGGCAGCAGTGGGGAATTTTTTCGGCAATGGGGAAACCCTGACCGAGCAACGCCGCGTGAAGGAAGAAGGTTTTTCGGATTGTAAGCTTCTGTTATAAAGGAAGAACAGCGACTACAGGAAATGGTAGCCAGTGGCAGTACTACTTTATTAAGCCACGGCTAACTACGTGCCAGCAGCCGCGGTAGCACGTAGGTGGCAAGCGTTATCGGAATTATTGGGCGTAAAGAGGGCAGGCGGCATGGGTCTGTGGTGAAAGCCTGAAGCAACTTCAGTAAGCCCATAGAAACCAGGCAGCTAGAGTGCAGGAGAGGATCGTGGAATTCCATGTGGCAGTGAAGTAATGCGTAGATATGGAGGAACACCAGTATGGCGAAGGCGACGATCTGGCCTGCAACTGACGCTCAATCCCGAAAGCGTAGAGGGAGCAAAATAGGATTAGATACCCTAGTAGTCCACGCGCCGTAAACGATGAGGTACTAAGTGTTGGATGTCAAAGTTCCAGTGCTGCAGTTAACGCAATAAAGTACTCCGCCTATAGATGGTACGTTCGCAAGAATGAAACTCAAAGGAATTGACGGGGGCCCGCACAAGCGGTGGGCATGTAGTTTTAATTCGGAAACAACGCGAAGAACCAGGTCTTGACATACTCGCAAAGGCTCAGGATGGAGAGATAGCTATATGAGATGCAAGGTGGTGCATGGTTGTCGTCAGCTCGTGTCGTGAGATGTTGGAGTTAAGTCCGCAACAGGCGCAACCCATATCGTTAGTTACCATCGACGTGGGGTTAGGGGACTCTGGCAGGACTGCCAGTGGCAAGCTGGAGGAAGGCGGGGATGACGTCAAATCATCATGCCCCTTATGACCTGGGCTACACACGTGCACAATGGATGGTGCAGAGGGAAGCGAAGCCGCGAGTGAAACAAAGGAAACCCATAAAACCATTCTCAGTTCAGTTATGATCTGCAGCTCGACTGAAGTTGGAATCGCTAGTAATGCTTGAATCAAGCGTATGCGCGGTGAATACGTTCTCGGGCCTTGTACCTGCCCGTCACACCACGAGAGTTGAAGTAACACGAAGCCGGTGGCCTAACCGCAAGGAAGGGCTGTCTAAGGTGGGATTGATGATTGGGGTGA
+
/*),,)/3.-//+-0%-)')(*/688/0494452(-*')*,144,+,./..)+,10-094876301-1+0+.0+2/79:/0+4(8)%(,-*-0513,/1,.470)1*6/332(/.0078786//+3../2.--5/.//.42.18554.-,30,.333-21-+/++*.6/75841,1+*,,+,60(****+'*,/04.0--18259.01140-2'0(*.*(6++4.,++/81*'+-+'$**,462/227)),+--.520)'*(*95311,.*()+*0++-20+0.(((&(0431;74941+*))%(),66271+*)-5001174*.*,-48+-,*'1.&)4')*$&((,/185702.-*++&)5)45333+,0%&(0/&','.+584406521669510..)%'%'$(),**,81*(*/,()%)&%$*-')'+/95.,&-4,20-+11587)(&()./16*())-(-7).*0200.*(%&%)'+,3+)+--9090827/54,+,3;&)+92-,)+()19/90//-/,/5,'+(**-/(-*(&$'()*-,*125757&((*+)2.43982177;0(-&-1/6461*86,.3+)++-0/-3,-(',0*,,*(),0:<-285;4(')-('()..0.--%&$$'&,&+*44234--,,,/'(+/))))*4'*/1499-+**+/,6433333+',%(%*+,-./2714568748311/,120./025868919414573340.%'+,42--77+-135*(+-,11*041'-+/243831/7129442(&&%&%(1&/'%*.02,.641*1-.-846765.-,)(**)&&&(-/),-,.*20%236-47720.34;0/034889,:63+-323/,27,.2.-+*+,*(+,-40*..7249/0,((.0..*+.('+((+*6269.-+'*(+-1',03)+')*)-6*+428;:7867<768/53<6%-(1%,,.665551&/.0+,&$',))5,6-486867823105/*''%&.627))'()2-1%'(-',-14/.+,(*0323.2,-001,1-,%%&(*-,032313/*.,,*(),.*('#%$$$$()-,*37+61&.++,.738/112+2*2(-.,.,22./-+,,2:92/1+*,,$/.(+.(**,
@5a8812a8-43a4-4e49-a163-0c77b51d715a ch=138 read=86427 start_time=2019-12-13T08:15:58Z barcode=BC01 runid=2c9cf7bc05858273f10e7d7ec552fc0bd742dc3e
CTCCTACGGGCAGCAGTGGGGAATATTGCACAATGGGGAAACCCTGATGCAGCAACGCCGCGTGAATGATGAAGGTTTTTTTTTTTTTTTTTGGATCGTAAGCTCTGTCTTTGGGAAGATAATGACGGTACCTGCAGGAGGAAGCCACGGCTAACTACGTGCAGCAGCCGCAGTAATACGTAGGTGGCGAGCGTTATCCCGGATTTACTGGGCGTAAAGGGGCGTAGGCGGATGATTAAGTGGGATGTGAAATACCCGGAGGCTCAACTTGGGTGCTGCATTTCCAAACTGGTTATCTAGAGTGCAGGAGAGGAGAGTGGAATTCCCTAGTGTAGCGGTGAAATGCGTAAGTTAGGAAGAACACACCAGTGGCGGAGAACGCGACTCTCTGGACTGTAACTGACGCTGAGGCTCGAAGCGTGGGAGCAAGCAGTTGAATGCCTGTTCCGCCGTAATAGATACTAGGTGTGGGGGGTTTCAACACTCCGTGCCGCCGCTAACGCATTAAGTATTCCGCCTGCCAGAGTGCGGTCGCAAGATTAAAACTCAAAGAAATTGACGGGACCCGCACAAGTAGCGGAGCATGGTTTTTAATTCGAAACAGCATGAAGAACCTTACCTACATGACATCCCTTGCATTACTCTTAATCGAAATCCTTCGAGGACAAGGTGACAGGTGGTGCATGGTTGTCGTCAGCTCGCGTCGTGAGATGTTGGGTTAAGTCAACAGGCGCAACCCTTATCGTTAGTTACTACCATTAAGTTGGGGACTCTGGCAGGACTGCCAGTGACAAGCTGGAGGAAGGCGGGGATGACGTCAAATCATCATGCCCCTTATGACCTGGGTACACGTGCTACAATGGATGGTGCAGAGGAAGCGAAGCCGCGAGGTGAAGCAAAACCATAAAACCATTCTCAGTTCGGATTGTAGTCTGCAACTCGGCTACATGAAGTTGGAATCGCTAGTAATCGCGAATCAGCATGTCGCGGTGAATACGTTCTCGGGCCTTGTACACACCGCCCGTCACACCACGAGTTGATAGCACCGAAGCCGGTGGCCTAACCTGGAAGGAGCTGTCTAAGGTGGGATTGATGATTGGGGGGTGAAGTCGTAACAAGGTAACCCGGAG
+
..14/*4.0))%/.+05697(0/.40:.,+0/94/14-'-.*2.+,-:800)/79647;2111+,&,+--+-4*4389;<::;;;<:;;99-4/711/000-/0888973;8*/,+-+//240.(1,64-,)$$)(/2./+,-,3702..**-+01142526++-//13*+$*-/;00058/30/485%'-14190.12(20+/22/048437+,22).46287697:87<:;:823.2(/1;;9334./6413693,0%*,*06*5+..*7596876626;)5.::855771;100223123483;.,-*.1+*((+,1122206()+24/*(++487-1/-*-/567+%-/.4425/19/.+*-0'10-8//61+&'-(''((-/2067;8:9:879433211223/37521*+(%&(,)+(''/-8(74537(%%)&(*,+%+*.+.1*('%$&%11.0*+())(+45:88/8;/,)()$'(,05868769;2//**+),/25852624:2)(/30..+)+'(((+37--,--.-+7*68631515:1(&((**5/8077-2;9/0143.--+-..8(.01100.5<20285:5+.0',0,0&%,-0-(+-(),.19231+(),373:7-/1..(..*+,-03.3.1-'%)&)4+670'-1*++)+0/237).+.10/'++/5853+13468/013-/./037;:959967:1722;62/451.712793-1(,*3.4101/30.+;.--113:93:39.8.1*1///999382+-4078356'431,+).*./930,)''+/0064,))+,.4777<855/0/./0/:8-+32.('+52*'$'&&&()+.04155;99<:;89989,+(-)+**/'(0)+6995,5--,25%-066,0/&,-6:1/:99;879+/0;6462363449:99:;191004&001232,-*)0-,),23376551/6//01256:78..///57867,13*)31024492112.((131///.,,*/866<9010+-/13/1...*,)++,.0*2)'')(+23:603-.((+*(#%()),*),-2344301-4.278123/11/,805430)&2(+,++5/-1777200/5:77))+('
@18cdc4bc-1739-42d8-a5d9-62dfeacf722a ch=53 read=117857 start_time=2019-12-13T08:16:07Z barcode=BC01 runid=2c9cf7bc05858273f10e7d7ec552fc0bd742dc3e
CCGGTTACCTTGTTACGACTTCACCCCAATCATCAAATCCCACCTTAGGCAGCTCCTTCCCCTTTGCGGTTAGGCCACCGGCTTCGGGTGTTATCAACTCTCGTGGTGTGACGGGCGGTGTGTGCAAGACCGGGAACGCATTCACCGCAGCATTCTGATCTGCGATTACTAGTAACTCCAGCTTCATGTAGAGCGGTTTCCAATCCGAACTGAGAGTAGCTTTAAGGGATTAGCTCCACCTTACGGCAGCAGCCTCTGTACTACCCATTTGTAGCGTGTGGCAGCTGGCATAAGGGGCATGAATTGACGTCATCCCACCTTCCTCCAGGTTATCCTGGCAGTCTCTCTAGAGTGCCCAGCAATGATGGCAGCTAAAGACAAGAGGGAGTTTGCTGTCGTTGCGGGACTTAACCCAACATCCTCCACGACACAGGCGGCGGCGCACCACCTGCCAATGTCCCCGAAGAGAACTCTCCCGATTAAGGAGATGTCATTGGGATGTCAAAGCTTAAGTAAGGTTCTTCGCGTTGCTTCGAATTAAACCACATGCTCCGCTGCCCATTTTGGTCATCGAATTCCTTTGAGTTTCACTCTTGCGACGTACTTCCCAGGTGATTATGGCCGTGCTTCACGGCACCGAAGGGGGTAACCCCCGACACCTAGGTACTCATCGTTTACAGCGTGGACTACCAGGGTATCTAATCCTGTTGCTCCCCACGCTTTCGGTACCTCAGCGTCAGTTACAGTCCAGGCCGCCTTGGCTGGTGTTCCTCCTGTATCTACGTTTCACCGCTGCGATTCCCTCTCCTCTCCTGCCTCCAAGTCTCCCAGTTTCAAGGAGCTTACTGCGGTTGGCCGTAGCCTTTCCTCCTGACGAGGCCTTCACGCACCCTTTTGCGCGAAGTAAATCCGGTAACGCTAGCCCCTACGTATTACCGCGGCTGCTTTAGCAGGCGTGGTTAGCCGGGGCTTCCTCCTCAAGTACCGTCATTATCTTCGCCCGAGGGATAAGGTTTTACGACCCGAAGGCCTTCATCACTCACGCGGCGTTGCTGCATCAGGCTTTCGCCCATTGTGCAATATTCCTGCTGCCCGTGGG
+
5333/:/0-8-'6.)()(+-72067:-//0225648+*23+'*%''')()(&'*-2:2;33)/.*)+/029-0/60+/+4,*.2/*5+,(4,,,.6+,,1/1579;9565576996160//-(&(**/.30*.3)1./657<51170640778<754422--,-)-(')--0402//.))&(/;4631)1*),*()$'%%#%%&+-+/:99.+)(((*,+188,1+6,(8*-+11/./2.2-,-598233+,66-.77956650;6,.4(&*(*-)-200*''$%$$&))*,0**0-)&%&$%+')*9,,++*4:0+166;9654()4/3///71+17-,//.122/1&(&*(,/60(*,*5--.0+--)(*)/7-)-1*-)%*/*(*62*'(&%)+,,5))+14+*5-2*+,),/5402'*0)(*,01-/(,.','%'$%&''-3(),&&()22770:67,%%'&&'()./1/1(%'*../*++)-238893694:::854/)*(%$$%(&&)%'*0/;78;4-++')()/-2+)*/,4::28.--012364..1%((&#(++')*&('+*%))4,77091,,12;93)*++-/+,,)0331114145)0)$'%''$#$$%%&()*+,)#'*0,,/2-/3-5870-2039::,.3996:3.-(&&&(--79/5:0+/-.+*,,3599738/3761104/4;898881<()*077+)+*)*),'(%'%140/.,//92/0/4011818%&&+,5*)'%%#)),-5457*-(&(+)(,.042,1'(-0--26.2+(%&&/-.6.*---.*+(--+*+)*,),%(*-9162+-1<:50+.('+**:0./+0),)+'),330+/400<803102--*('%)''&'+*(,+/157*/10)%*'(&&'')-)*+-)'('&),**+)*084-+24330/3).+*+,4//.-((%%'+$-%$%'%0,2,,.1*994.,.+*+0/1/*)&,,/;7;:028/01:;:050-(&3:)5%+*.*297,(*429:0-.0,0.8.;;:;<4444,./32:6323,,,+*(,.%8863:8-&'%((*-*/--01/+1,0*--.+)),+/0(0(
@f75a6a24-137e-4511-9421-846d288229f4 ch=53 read=117847 start_time=2019-12-13T08:16:00Z barcode=BC01 runid=2c9cf7bc05858273f10e7d7ec552fc0bd742dc3e
CCAGTTTACCTTGCTACGACTTCACCCCAGTCATGAATCACAAAGTGGTAAAGCGCCCTCGAAGGTTAAGCTACCTACTTCTTTTGCAACCCCACTCCCATGGTGCTTGACGGGCGGTGTGCACAAGGCCGGGAACGTATTCACCGTGGCATTCTGATCCCACGATTGCGATTCCGGCTTCGCGGGTCGAGTTGCAGACTCAATCCGGACTACGACGCACTTTATGAGTCGCTTGCTCTCGCGAGGTCGCTTCTCTTTGTATGCGCCATTTGTAGCACGTGGTAGCCCTGGTCGTAAGGGCCATGATGACTTGACGTCATCCCACCTTCCTCCAGTTTATCACTGGCAGTCTCCTTTGAGTTCCCGGCCGGACCGCTGGCAACAAAGGATAAGAGGGTTGCGCGCTCGTTGCGGGACTTAATAACATTCACAGCACACGAGCTGACGACAGCCATGCAGCACCTGTCTCGTTCCAGAGGCCGTCATCTCTGGAAAGTTCTGTGGATAATCAAGACCAGGTAAAAGGTTCTTCGCGTTGCATCGAATTAAACCACATGTGCTCCACCGCTTGTGCGGGCCCCGTCAATTCATTTGAGTTTAACCTTTGCGGCCGTACTCCCCAGGCGGTCGACTTAACGCCGTTAGCTCGGAACCACGCCTCAGGGCACAACCTCAAGTCGACATCGTTTACGGCGTGGACTACCAGGGTATCTAATCCTGTTGTTTGCTCCCACGCTCGCACCTGAGCGTCGATCCAGGGGCCGCCGCTACGCCACCGGTATTCCTCCAGATCTCTACGCATTTCACCGCTACACCTGGAATTCTACCCCCCTCTGGACTCAAACGCGCCCGGTATCAGATGCAGTTCCCAGGTTGGGCCCGGGGATTTCACATCTGACTTAACAGACCGCCTGCGTGCGCTTTACGCCCAGTAATTCCGATTAACGCTTGCACCCTCCACGTATTACCGCGGCTGCGGCACGGAGTTAGCCGGTGCTTCTTCTGCGGGTAACGTCAATGAGCAAAATTAACTTTGCTCCCTTCCTCCCCGCTGAAGAGGTGCTTTACAACCCGAGGCCTTCTTCATACACGCGGCATGGCTTGCATCGGGCTTGCGCCCATTTATTACCAATATTCCCCTGCCTCCGTAGAAG
+
42)4083,-507/0016718895(0(*',,110115;0-++/95./59298++22;;0.0*+-++'0-/*.++-.+1439-29:+,,2,//5*%()-)&'+(10/(*)-.14471/42210//./5/848(652633728311996:6:889<;.---74))21*7)%))%-*1-+%*0-5'&++&&'&%'4*,,779766*:/44474960.0-/+-'-*/-'('&.-3./0,(***010..),+.,)+-/5533:6--/0+++/-094)++*,+(.163,+*'(4111)-0307.*+..0'&')+-+++*)+//4562571*/61661.1()+5:/-.1455/5//18-,0,/:0-,03832-)*+*..688444283/)008/,3-)7/&%+-,-.)*))(,-96420,/78646,3+()')*..)(+,..-,()*(-.2542103102.),(&&%''1.2222*-()+8+%%&)%&$$'''(*)+-.2+01,1:4-+))//2)'.2+2-01:415//52*,-;;;6<77785:2329:'(,.-.<7;9****)))+-/1&(,((-)*)+*)1-00-)(-0(8.84,088...5;<*905-92,.,(%%$(%++925-).'408211.*('3-4,0(%-+&+325-+.'+:4751720/*820/14215.3(8,8850/**.31:/(+*,//18:111,43.01+..5456961/*)%+%-5,*,,28.$%&&%+*.+2756.689/2*+./,+.06.16.3.$$0%')61.1105636:62,3*+*222135,.--)098631.,0302,/3/220200,+,/0235-()#%(('')+-)*(,&+-+*3256950/0/03:::36/&.081/(6-6*(-+*'43-.+,.05420.2/809%&33846.$$&&*-0..-1*),/38+')0159<,+)*-//4.+-./(*$,3-.10&&%)*-/-691//2-.*(%'&&,(.&(//,,0/&54-./7.17118977622840,(&&)+,1,11)%'''&),)'$)*/8-/;664/93-+8,,2,(&('*(-131))+&,10(*+11;7;54:3..*)',2409/(++&'(&')003&1+)'/(/-6:.*+4)'.-+271910.6/4/)(*,4/20)-/+**&
@52af8e8b-89db-4543-b66c-361ad44260b3 ch=241 read=117720 start_time=2019-12-13T08:16:10Z barcode=BC01 runid=2c9cf7bc05858273f10e7d7ec552fc0bd742dc3e
CTCCCCTACGGGAGGCAGCAGTGGGAATATTGCACAATGGGAAACCTTGATGCAAACAACGCCGCGTGAGTGATGAAAGGTTTTCGGATCGTAAAGGCTCTGTCTTTAGGAGATAATGGCAGTGCCAAGGAGAGGAAGCCACGACTACGTGCCGGCAGCCGCGGTAATACGTAGGTGGCGAGCGTTATCAAGTTTTACTGGGCGTAAAGGGCGTAGGCGGATGATTAAGTGGGATGTGAAATACCCGGGCTCAGCGGGTGCTGCATTCCAAACTGGTTATCTAGTGCAGGAGAAATTCGCGGAATTCCTAGTGTAGCGGTGAAATGCGTAGAGATTAGGAAGAACACCAGTGGCGAAGGCGACTCTCTCTGGACTGTAACTGACGCTGAGGCTCGAAAGCGTGGGAGCAAACAGGATTAGATACCTGGTAGTCCACGCCGTAAACGATGAATACTAGGTGTGGGGTTTCCAGCACCTCCGTGCCGCTTTTTTAGCGCATTAAGTATTCCGCCTGGGAGTACGGTCGCAAGATTAAAACTCAAAGGAATTGACGGGGACCCGCACAAGTAGACGTAATGGTTTAAATTCGAGCAGCACTTGAAGAACCTTACCTACACTTGACATCGCCGCATTACCTCTTAATCGAGGAAATCCCTTCGGGGACAAGGTGACAGGTGGTGCATGGTTGTCGTCAACTCCGTGTCGTGAATCTTAGAGATCCCGCAACGGAAGCGCAGCCCTTGTCGTTAGTTACCACCATTAAGTTGAGGACTCTAGCAGAGACTGCCTGGGTTAACCAGAAGGAGGAAGGTGGGGATGACGTCAAATCATCATGCCCCTTATGTGTAGGGCTACACGTGCTACAATGGCTGGTACAGAGATGCAAATACCGCGAGGTGGGGCAAACTTTAAAACCAGTCTCCCAGTTCGGATTGTGGGCGCGACTTTCGCCTACATGAAGCTGGAGTTACCTAGTAATCGCGAATCAGAATGTCGCGGTGATACGTTCAGGGTCTTGTACACACCGCCCGTCACACCATGAGGTGGCAATACTTACGAAGTCCGTGAGCTAACCGCAAGGGAGAGCAGCGGCCGAAGGTAGGGCCGATTGAAGATGAAGTCATGCTGGGCTAACCCGAATGAGAGCGACAGGCAAGTGGGATTGCTCTAAAGAACACCGACAACTTTCTTCGGCTGGCAATACGTAGCGGG
+
(01/0,))//970191****+54;:6:72932045,:,+7+%('$$%()(,)*''&'+++'/1/246/+*+-01135)-3.:93/-5/22.-44-&)*,54420*./(,+((,1/50,,*').*/.+..2/,&,*/5-.-('%&(&$#%'(,.'.,,2332404-4---824)-)(072,''('+)+()'&&*26,349:900/048,+14/5468:848779/5.6,000::9:86/18773157*441::.,.'5//02287-63.'8:989:82:/0/.&-+,147,*)'''+'%$%&()'1.14**+51.+,),5./9<963425,++**/1)00.1--957::5894840.3+0.2441.-+-/3385984,.4.-,++*1/,*0*+89113++,657:8,-./;935/2*14**,,+78.233.353'(*139548<730,.'(62/10,45734(/-*.95-'+%--12162.1+3,&'%%%'('('*),(*)4+0124;86476/.1,,*-+24:69&(+(&&,'.485+-/24+2,2343122,39917:7,,,,2/-.,./1')('''*(01',++2/+-**&(($&%%(48,+3.*/))14-,-((*0-15564$%#%')-.*+0,(,)4+65/(*'(*/*+652:8.385-/51,/+--6-2/.36234797786*).*+11',,+(*.23846/(&'$&(*)+),.46,*.021&+()(*+*+%/1+,,%.2.0.*+.9344+32//601/--)%,-**&&%&&+))()+3477;752'*+(('-),'&)(&/,+)*'((-3./5684110.;8233;:9;8/:5/+410/0/.1130244/+,)-0378:/;-()()*+)+/,*,'$%%&*/+-.453,+*.+//-,-/,86,.20)(+0).021)$('&,.458,5(1)&%'(&&#$&%$&&%&%(),,,*+*%$&*2/1+(-2,0('*023756481032,,(&&(&-..5+0('')&0--71%(-,,(%'%',+),)3:3342013,)%)-)**))'+..+190,+.&'((++,-201...'+-/344**+*'*,()'(,*..1133025032-)'$)-((0,,&$(&+(+)&(.&.'&%''%#)-/04(+'--&%%'/2123-+--'&&*7::-6-(('&%,.'(''(/0115++%''030493/1+'%))*61)//&(#"$%$
@c71791a8-16f3-4aab-93ab-4ff4d5835ca8 ch=261 read=62029 start_time=2019-12-13T08:16:09Z barcode=BC01 runid=2c9cf7bc05858273f10e7d7ec552fc0bd742dc3e
CGGTTACCTTGTTACGACTTCACCCCAGTCATGAATCACAAAGTGGTAAGCGCCCTCCCGAAGGTTAAGCTACCTACTTCTTTTGCAACCCACTCCCATGGTGTGACGGGCGGTGTACAAGGCCGGGAACGTATTCACCGTGGCATTCTGATCCACGATTACTAGCGATTCCGACTTCATGGAGTCGGTTGCAGACTTCAATCCGGACAGCGCACTTTATGAGGTCCGCTTGCTCGCGAGTCGCTTCTCTTTGTACGCCATTGTAGCGCGATGTAGCTGGTCGTAAGGGCCATGATGATGACGTCATCCCACCTTCCTCAGTTTATCACTGGCAGTCTCCTTTGAGTTCAGCCGGACCGCTTTGGCAACAAGGATAAGGTTTAACTCGTTGCGGGACTTAACCCAACATTTCACAACACGAGCTGACGACAGCCATGCGGCACCATGTCTCACGGTTCCCGAAGGCACATTCTCATCTCCTGAAAACTTCCGTGGATGTGTCAAGACCAGGTAAGGTTCTTCGCGTTGCATCGAATTAAAACCATGCTCCACACCGCTTGTGCGGGACCCCGATCAATTCATTTGAGTTTTAACCTTGCGGCCGTACTCTGATCGACTTAACGCGTTAGCTCCGGAAGCCACGCCTCAAGGGCGCAACCTCAAGTCGGCATCGTTTACGGCGTGGACTACCAGGGTATCTATCCTGTTTGCTCCCATGCTTTCGCACCTGAGCGTCAGTCTTCGTCCAGGGCCGCCTTCGCCACGGTATTCCTCAGATCTCTACGCATTTCACCGCTTCACCTGGAATTCTACCCCCCCCTCTGCGAGACTCAAGCTTGCCGGTATCAGATGCAGTTCCCAGGTTGAGCCCGAAGTTTCACATCTGACTTAACAAACCGCCTGCGTGCGCTTTACGCCCAGTAATTCGATTAACGCTTGCACCCTCCATATTACGCGGCTGCTGGCGCAACGGAGTTAGCCAGTGCTCTTCTGCGGGTAACGTCAATGAGCAAAGGTATTAACTTTACTCCCTTCCTCCCCTTTGAAAGTGCTTTTACAACCCGAGCCTTCTTCATACACGCGGGCATGTGGCTGCATCGGGCTTGCGCCCATTGTGCAATATTCCCCACTGCTGCCTCCCGTAGGAG
+
7)//0.-))/+/,'*,-..83,521)./576886;731303**+-21'&((()-,).0**,219/;20+-/-041.//513:9+)+00470'()/4-.0676433242;;770/-/+5586857*1,+6,/433942385907--/790//-6*%()*-2/05---005<48'('*,*$*).')*+-5/3&/&*)*(&(-+87+7142&%+)0)*-0*'.,--1.0.*(&$$(./-+*'-+/,0111556<70/('(*-',,(*,-,((++*&%$%)&*-6647/*+368935//+))&*46789842;8*.71/5+-.027<82335896-+$&''+223:0)'--7/-+31+2-/.)*./-42644616)7,-4'0*.0)(&++/659343;92.,++%*&'*,721:3/020-,(+-.),-23634,*+5-140/,/--0/),-5565244;899,-*)*+-))125;87759978,.1.9;8.4:3.124:9623())++,-:65/60-++00:8:<8563-,'2355'(,/.0::-65-*+-.2)&((-2,2-5./.0-*+'.23+)%(*3749656;://*6;;-07.0.0,//686370)+(&'%+,42,/*3-424021,+.2.1/0,0'/0,-*17-2)1,9/-%-495:72-4,041&0/0134;,*,/8134::7897786863346756359873;-,010872-..38;/,.+096669:8:4/1104<772:&&883,84364;8837*-+202397+-3++/87787799:68<82&()))),'&)/3813112.0)117/655.23/'0*+-/08626++/1%,6,73435234562.2247/+()+*2((.3('(*)(/9,,*+--.--)**/04/495:<79:79997660.26*()/..*)+22.355/34;4;31133/0/0921,'('(*)+-2409122:43+*'('$(')&(11/*2+%+6&%%&)00356++/0496/1./1003247:+*/),01,-)).,&*)26)'2-((0*)('23,--))+)&(('%()2107*'&0076<9:<98854*/-.,0**-.,))0/../-/3,5-//6.0,7:-,:1/1783;43220&''&*-.24028+5.&(+*3*($
@1aa6ed38-3bdf-43b3-887a-5cd84cac8f4b ch=476 read=70934 start_time=2019-12-13T08:16:15Z barcode=BC01 runid=2c9cf7bc05858273f10e7d7ec552fc0bd742dc3e
CTGGTTGCCTTGTACGACTTCACCCCAATCATCAATCCACCTTAGACAGCTCTTCCTTGCGGTTAGGCCCACCGGCTTCGGGTATTATCAACTCTCGTGGTATGACGGGCGGGTGTACAAGGCCGGGCAATATTCACCGCGACATGCTGATTCCGCGATTACCTAGCGATTCCAACTTCATGTAGTCGAGTTGCAGACTACAATCCGAACCCTGAGAATGGATTTTATGGGTTTGCACCTCGCGGCCAGCTTCCCTCTGCGCCATCCACGTTGCTTAGCGTGTGTAGCCCAGGTCATAAGGGGCATGATGATTTGACGTCATCCCGCCTTCCTCCCAACATCACTGGCAGTCTCGCTGGAGTCCCAATAATGGTAGTAACTAACGATAAGGGTTGCGCTCGGTTGCGGGATAACCCAGCATCTCACGACACGGGCTGACGACAACCATGCACCACCTGTATCTCATATGGCTATCTCCATCTCTGGGCCTTGCCAGGTATGTCAAGACCTGGTAAAGGTTCTTAACGTTATTCAGATTAAACCACATGCTCCACCGCTTGTGTGCGGGCTGTCAATTCCTTTGGGTTTCATTCTTGCGAACGTACTACTCAGGCCGGAGTACTATTGCGTTAACTGCAGCACTGAACTGACATCCAGCACTTGGTACTCATCGTTTGCGGCGTGGACTACTAGGGTATCTAATCCTATTTTGCTCCCCACGCTTTCAGGACTGGCGTCAGTTGCAGGCCAGATCGTCGCCTTCGCCACTGGTGTTCCTCCATATATCTACGCGTTTCACCGCTACGTTCCCGATCCTCATATCTGGCTGCCTGGTTTCTGCCGAAACTGCAGAGTTATTAAACCAGGCTTTCACCACAGACCCTTGCTGCGCGCAACCCTCTTTCGCCCAATGAATTCCGGATAGCAGCACCGCCTACGGCCATTGCAAAACGCGGCGTTCGGCGTGACAAAGGCGCGGTAAACCGACTTTCATAGCCGCCGTTCTTCCTTTATAACGAAGTTTACAATCCGAAACCTTCTTCCTTCGCGGCGTTGCTCGGTCAGGAGTTTCCCCCATTGCCGAAATTCCCCTGCTGCTGCTGCCTCGTAGGAATGTATACCAGCACCAACTAGAAGGTTAACACAAAGAGACGCCGACAACTGCTTGGCTGCCAGGTGCTGGTTGAATGGAAGCCTACTGGGTCCTCTTAGCTTACCTGCCTGTCTATCTTCCCGAGTTACCGCGTTACGGCTTCACCCCAAATCGCTGTGGCGGCCCTGCAGCAGATTCAGCTGCCTCGCTTACGCGTTAGCTCACGAACTGGAGTATTGCCAGCTCGTGGTGTGACGGGCGGTGTACAAGGCCAGGAACGTATTCACCGCGACATTCTGATTCGCGATTGCCTAAGCAGCTCGAAAGCTTCATGTAGGCGGAACTTTGGCCTACAATCCGAACTGAGGACCGGTTTTGAGTTTTGCTCCACCTCCGCATCTTACTGCCGGCCATTTGTAGCACGTGTATAGCCCTAGACATAAAGGGGGGAAAAAAAGCAGTGGTTGGCAATCATCCCACCTTCCTCCCGTTAACCCGGAGAAGTCTCGCTAATTGCTCCAGCTAAATGCGTAGCAATAACAATAGGGTTGCGCTCGTTTGCCGGCTTAACCCAACATCTCACGACACGGAAGCTGGCGGCAACCATGCACCACCTGTCTTCCCGCGCTCCGAAGAGCTTCCTCCATTACAGAGTAATTCAGGAGATGTCAAGTCTAGGTAAGGTTCTTTAGCGTTGCTTCGAATTAAACCACATGCTCCGCTGCTTGTGCGGGCCCCGTCAGATTCTTTGAGTTTTAATCTTGCGACCGTACTCCCCAGGCGGAATGTAATGCGTTAGCGGCAGCACAGAGGTCGCGACAACCCTACCTAGTATTCGCGTATTTTGGCGTGGACTACCGGGTATAATCCTGTTTGCTCCGCTTTCGAGCCTCAGCGTCAGTTACAGTCAGAAGAGCCTTCGCCGCTGGTATTCTTCCTGAAATCTCTACGCATTTCACCTTTACCGGAATTCGCTTTCCCTCCTGCGCTCTGGATTCCAGTTTGGAATGCAGCACCCAGGTCAGACCCGGGTATTTCACATCCCACTTAAAATCCGCCTACGCTCCCGCGCTTTACGCCAATGCGTCCGGACAACGCTTGCCACCTGCATTACCGCGGCTGCTGGCGTAGTTAGCCGTGAAACTTCCTCGCCCGTTACCGTCATTATCGTCCCCAAAGAGATAGGCTTTACAACCCGAAGGCCGTCATCACTCCGCGCGTTGCGCCATCAGGGTTTCCCCATTGTGCAATGTCCCCTGCTGCCTCCGTAGGAGCAATGCTCCAGCACCAACAGAAGGGATGGACAGCGGTACGCGGG
+
(&%)*/'205.*0*+-'23:2/233+01.0/+*.6*6/$)#*%')85+65/4-53,0+++15+7&7569)+5626//1/',)&$-)*,-/&'(-+/25362&../558720+&'')023-4467*2+*,9/--1.,121100756478988:2*)*..293-*++-1436-7*-%+2,213379574+*+3.-.45400/00;:40.178;4.,-+.31/3&/7:6,2.8/5:)&&%'+.10(*&&$%$(,5.:4//1//(..2/0.&'&&)'%*&&&*(*-*('*1,5+),410+/--),2-1.-,--.-6;,,(-&(*95/1*)/:7889-,,'+&&$)+036/7---0/33-+.'(+--11/))$)*))%+%++0/0.*(00120+)0.10,+((*'(()''',3+/-0,11**$+-556/'),.335++5400',*'(+,-7+,(+%*))5/33445000(+14/623+,++052,+*)*+.))+-)%%&&'&*)*$+.)(++.33.,0/3*+4/8.*,%%&&.)#*1,&&*4):;75.+,+.--./1./0./8.--/+/+0)%%&&)0179:1&*+)'(+.760-49*)3--()+*)8-441234/2/6+++)()'(,)1-,-2/:07/53-&,-%.,,.('/'*1560(*%*%('&((-&/0128783:-')//32216.01(/2(221001/+08233/*--*&$&',+*($())-3-.&870%$&&%%(+.,8+(,.1.4.--784+2357.4.--68&/..4216986006-.132511--),%)//..0:08&'%%%(%&%')/0*)+#&&)*%$*+/11--/4%21,+&'&%,-)--+)++&((-&+/,1*))%'*)')-+--1#%&'-49,+,))*,-,-(')'--''&'-*%&*,),)'(+&7+9,4.1.'*-'&(%(*$,*(&()'($&*'#%,-.*(&&'$%'()&(&*)&$&&&-)(&&)++'(.61+)%%%%&&,'()%'/0797990//+&%&$%%(*+%%%''/)'*,+.//,-53177:324.(,,.(*.,,)8,))/-)../,..&(59.06:<./4;764,+/0*2/7-,(%)&%)&'(,-/30.''$*'(&&%&&)&$%&#%$'(,+((%(-*0-8*.&)*127)('++*%+,1/,.&'&$#%$%,-+)%&*-+1-.17.3--'3/'$)&$.5-/32182.4())/''$$#$$'%$&(*.3+***+6737-&'''3,*0)&'$'-()+&//91.873*&'%'$#%&)%%%%'-.;.+&-'$($(()1,%,,.-02//'')++,01-5./),-1,.0//.3+-&&($+'$.*'&&&&%&(-0-..29665,.)../*-+0-/25'-*-*-14268425:-/0//14;0087887420*5*#)%'),$*)))**$'''%%%,%&'&))))().%%$&'(*,-/+(*+-,+)*1662/(+)*-/0/19;000.489),,.43./5.'%$$$((1+(%)%*+151852;/,,*,,*+)*)'%''*/8.,.326%%(6*,040.)$&./1*%%($&)085/2)(&'*33+94-'342755+3-*(.)&',**'/(&+,*--35&&0%&%'%((-//&/36<:5,*)**-./9./6338//)(+).-*'**+2-3)')$)%%%#))+/,...242./+-+)*&+')%&(+,0/-1.*,&+(/0-1.19-08/375..)''%((,+0-')3)(*)+,.0,29282-+()('((3,5-%/2+*,..473.*...')&)-/0*0)(-3('23116&''*(&%()$.2-+4../040./,)+0)(.,*,(.-53162,'*.,),1)(%**+/,28<-781+*,',3346)+)+)/11.+//109493))(.,45.4.*()),)$%%%''(--2//,,''('&,2-(*,.)*.34694)*))&+//).512218454)3**1)('(')',*,+/7)+0*1*&&)0*+/..-*02044347&116/002/4)(*''*','+0/./0&('(,)$(0-4632,+07())+&'-//332<70','&(&$)&'&)&3*.'),/.*4-*08421&-++)$)%5*+0(+.71.1+30/-,-,'-2/*)'(%&(619-,47534;70./00/3,&&+*.:56,/:336+&-)*,/,(%(%(,/0-2-5*-'($'&'6+/,42-0*%'+(#,*(-,&$&$')'-4-1-8//-011.0))*1/7/01921*'&$'0+43/-$$%#)&*)12//110:...44803/%()&'(+,&','(+)*./,13)(%%)&%()*.'*($(*/,)+&%$'(%'(*-,13-.)/,:+/51*%(-&)'**/.*+'00*+*...16/64)+-6(/'-+(,&(+-+))*+24262,(,+*2.*%)--()&))+-&'&%$#%
@5941c112-90a9-4274-beb2-91bb360f0fe9 ch=481 read=91003 start_time=2019-12-13T08:16:18Z barcode=BC01 runid=2c9cf7bc05858273f10e7d7ec552fc0bd742dc3e
CCGGTTGCCTTGTTACGACTTCACTGAATCATCAATCCCACAGCAGACAGCCCCTTCGCGCATTGGGCCACCGGCTTCGGGTGTTATCAACTCTCTCGTGGTGTGACGGGCGGTGTGTAAAGGCCCGAGAACCCGTATTCACCCGCGACATGCTGATTCGCGATTACTAGCGATTCCAAGCGCTCATGTAGTCGGGTTACCCAGACCACAATCAGACGCGAGATGGTTTTATAGGTTTTGCTTCTCGCGGCTTCGCTTCCCTCTGCGCACCATCCATTTGTGGCGTGTAGCCTTAAGGGGCATGATGATTTGGCGTATACGCGCATCAACTTGCCACTGCTTGATCCTTCGAGTCCCCAGCAATGATGGTAACTAACGATAAGGGTTGCGCTCGTTGCGGGACAACCCAACATCTCACGACACGGGCTGACGACAACCATGCACCGCCTGTATCTCATATAGCTATCTCCATCTCTGGAGCCTTTATGAGTATGTCAGGACCTGGTGAGTTCTTCGCGTTGCTTCGAATTAAACCACATGCTCCACCGCTTGTGCGGGCCCCCCGTCAATTCCTTTGAGTTTCATTCTTGCAGACGTACTACTCAGGCCGAATTGCTTATTGCGTTAACTGCAGCTGCGGAACTTTGACATCAACTGCTTAGTACTCATCGTTTGGCGTGGACTCTTGGGGTATCTAATCCTATTTGCTCCCCACGCTTTCCGGGACTGAGCGTCAGTTGCAGGCCAGATCGTCGCCTTCGCCACTGGGTGTTCCTCCATATATCTACGCATTTCACCGCTACACACATGGAATTCCGATCCTCTCTCCTGCACTCCTAGCTGCCCGCTATGGCTTACTGAAGTTAAGCTGAGCTTTCACCTGAACCCTTGCTGCCGCCTGCTCCCTCTTTACGCCCAATAATTCCGGATAACGCTTGCCACCTACGTATTACCGCGGCTGCTGGCGCGTAGTTAGCCGTGAAACTCAATAAAGAAGTACCGTCACTCGGCTGCACCATTTCCTGTAGCCGCCGTTCTTCCTTTATAACAGAGTTTACAATCCGAAAACCTTCTTCCTTCACGCGGCGTTGCTCGGTCAGGGTTTCCCCCATTGCCGAAAATTCCCTACTGCGCCTCCCGTAGG
+
53/534(01/7/19.223358/'(%$.'(5120,2*-7*(*)$$&&).-,+6/*.,0*114,0.+2558,-..,+052*45//+:--.1-1/./-')+2.-1//03851-)))')+(&%(**.14'*%*%'('&%(/1521/8+,279:88889988<9664+/1-/03/23,6430*)%/&/.727467678)',1,'/.,-.1*'()7;67&&-.&&&(',.&08::,45+717;<,,-8,2,/%&*105;/./6/42,+0+')&(+/03444414.%&%')&+&%$&((&%1-,65*.35////.5:.0//(((&$&%%#%$%*(('()(06011-'(()(..()1)(*++/96*&'('4*//943/),)+/3,,,-66/423434389:67:55+8/-'*.++(,/7-,*'*+,/)2,/*'.3*.&').16679673546;)1110135576)*)-,12233867956766200(*54061),*(),02348+584476.((%$)/**9<;9::79.0787)*)-&,063/+,,.,.0.2,.1''(('.'*'**-.45/'%)314571*(+/**-2:9-07:-6-,.%**0-2*,*%(*+((.4+'((0)$(-*/23/0,2.6-444,+$'&+,(()')*62.13702+(+$#&'%+&+%*,//:5235////132853.,,+(0-&-,-0)+70))*(*50*+-006.$*)(.;0+6-:854440367872.8.))()(*4+./51143+,(''()05//--*&(*9;87535))*.022200(($-.81.064777200,+0022+0+6)((*/86/.---0423/+,,/))*)*,-8/'$%&%'*))+2+,0.(**.8//()(*$))+1+*+3-,*)7593/2,*(*,4357/-../92-*53+)22.6-,./2::17/6078181--//+00-22.././/.+*-+*1072337/7(&%*+3/76:0448..-'((*+*)4+4;6&')%,(+5460,+.,2-,,'+&*./.:2-0-)())*-*.-056-.,/,37631.+'&$)*/;7..6,+0*)+070;/9..7911-2+&+((-2220900130:8:2122,9,,487-&-&(8;60545//:3,+'+,-,,.,+7:)+9-4+
@0df6573f-8c94-4946-92ed-89cf20d15bde ch=271 read=82251 start_time=2019-12-13T08:16:17Z barcode=BC01 runid=2c9cf7bc05858273f10e7d7ec552fc0bd742dc3e
TTGGTATGCTTCGAACAGTTACGTATTGCTGGTGCTGAAGAAGTTGTCGGTGCTCTTTGTGTTAACCTGCGCTGTCGCTCATGGGTTACCTTGTTACGACTTTAGTCATGAATCACAGAAGTGGTAAGCGCCCTCCCGGGTTAATACCTACTTCTTTTGCAACCCACTCCCATGGTGTGACGGGCGGTGTACAAGGCGGGAACGTATTCACCGTGGCATTCTGATCCACGATTACTAGCGATTCCGGCCCATGGGTCGAGACAGACTCAATCGGACCGACGCACTTTATGAGGTCGCGCTCTCGCGGGTCGCTTCTCTTTGTATGCGCCATTGTAGCGTGTGTAGCCTGGTCGTAGGGCCATGATGACTTGACGTCATCCCACCTTCCTCCAGTTTATCACTGGCAGTCTCCTTTGAGTTCCCGGCGGTTGTGAACAGGGTTGCGCTCGTTGCGGAACAACCCAGCATTTCACAGCACGAGCTGACGACAGCCATGCAACCTGTCTCCACGGTTCCCGAGGCACATTCTCTGAAAACTTCCGTGGATGTCAGAAGGCCAGGTAAAGGTTCTTCGCGTTGGAATTAAACCATGCTCCCACCCAGCGTGCGGGCCCAAATCAATTCATTTGAGTTTAACCTTGCGGCCGTACTCCCAGGCGGTCGACTTAACGCGTTAGCTCCGGAAGCCACGCCTCAAGGGCACAACCTCAAGTCGACATCGTTTACGGCGTGGTTCACCAGGGGTATCTAATCCTGTTTACTCCCCGCTCGCACCCTGAGCGTCAGTCTTCGTCAGGGGCCTCATACCAGTATTCCACTCCAGATCTCGCATTTCACCGCTACCTGAATTCTACCCCTCTACGAGACTCAAACGCCCGGTATCAGATGCAGTTCCCAGGTTGAGCCAGGATTTCACATCTGACTTAACAAACCGCCTGCGTGCGCTTACGCCAATGGTCAATTAACCTTGCACCCTCCGTATTACCGCGGCTGCTGGCGCAGGTTAACCGGTGCTTCTTCTGCGGGTAACGTCCAAATGAGCAAGGTATTAACTGCTCCCTTCCTCCCCGCTGAAAGTACTTTACAACCCGAAGGCCTTCTTCATACGCGGCATGGCTGCATCGGGCTTGCGCCCATTGTGCAATATTCCCTGCTTGCACTCCCGTAG
+
%(),/..(,))%'$$&&)..00./++/,))*,.35-,0,'+)(,.--50720(./35:4555615472'/'*)+.:9:74&('&'7/+241:./,$)'''+-0*-2858326--)*)&+*)++71/)))+-2,+.)(),+/+(%''/93336763:90115*)*(')*1:1.,*(--/1798;:97.-,,+/2)/'+(.-04112/3311282648889;6,./,0('*.//7../1./,)-+,'-(,+)'0-.&(,,&(&%#&'*+164///7/0+*+05/-/49<662+-**-)*)//013*,,'),53456464.65%)&*.014:.:,)$(*.*1+.(%'),1-4:99551)268;89*('%&%&%')3+4570495+05484..-++/1;624889-6-,+59758529/*+05917*-*),'$&&$%&,,)(2-/2-/.232449--.-++)1/4/))&+,174,)(*%**.'&)&&*125+-+)),012*+'*'-+./.4*)*.68/99*'(*)/*+-/894410246,-1142138;:4110%%,**/.9,.,.()(*/0;::;988170+'*((/);8783001.45('.(&%''**%.)00-3/'('),396;8/8;20016<;+8./4../+633-5.*()&&&.--'41+*)*0536477253.,-,**/+--).5.013807())0+**-167:4601-/035637873<0,,5/./80501,#%')+//-12//./648874:95))*.5-'&)+.-0,09+)..01246.1314;5629&.9:2,*%&&+*/4,232316.&+-.*('//-++'**1;82258.-++-,('$++/23&35-+111033165555-'(&(,/(,,///7**678939:<8:2/.2+3,++7,&((&.34/.112//..,//30379/9:15:789966.*''&&'',+*&/'&1+%-.02./((''),.84/15+4,,2/2725261113544,&*&+(,$'$)(%01+,,/)4.-987,4+30.0/,-)'(--//)356*2---80501.//80(.2,&')44+*331.0*)*)+..0+,/148.)*),-898;1181..+-)++0./2:<9977466.974681418;0&3)(**1-80-0))'%%#$$$$&%(-16,.4-/
@e19f2b60-2785-41e5-a515-d923b906c839 ch=29 read=55930 start_time=2019-12-13T08:16:19Z barcode=BC01 runid=2c9cf7bc05858273f10e7d7ec552fc0bd742dc3e
TCGGTAATACTTCGTTCCAGTTGCGTGCTTTTGGTGCTGGAAAATCGGTGTCTTTGTGTTAACCTACTTGCTTGTCATCTATCTTCCGGTTACCTTGTTACGACTTCACCCAGTCGCAAGATCACAAAGTGGTAAGCGCCCTCGAAGGTTAAATACCTACTTCTTTTGCGGCCACTCCAGCGGTGTGACGAACGGTGTGCAAGGCCCAGGAACCGTATTCACCGCGTATTGGCATTCTGATCCCGATTACTCGCGATTCCGACTACATGGAGTCGAGTTGCGGAGACTCAATCGGACTACGACGCGCTTTATGAGGTCCGCCCCACTTTGAGGTCGCTTTCTCTTTGTATGCGCCATTGTAGCGCGTCAGTAGCCCTGGTCGTAAGAACTGTGATGACCCCAATCATCCCACCTTCCCCTCCGGTTTTATCACTTTTGGCAGTCTCCTTTGGGTTCAGCAAAGGTCTGGAGTTGCCTTTCGTTTTGCGGGATACCGGCTTTAACATTTCACAACACGAGCTGACGACGGCCCCATGCACCTGTCTCTTTGCGGTTTCCGAAGGCATTTCTCATCTCTGAAAACTTCCAGAGTACGGTCATCAAGACCAGGTAAGTTCTTCGGTGCATCGAATTAAACCACATGCTCCTGCGCTTGTTGCGGGCCCCATCAATTCATTTGAGGTTTTAACCTTGCGTACGTACTCCCGGGCGGTCAGAACTTTCAGCCTTAGCTCCGGGCTTACGCCTCAAAGGGCGCAACCTCAAATCCCGACATCGTTTACGGCGTGGACTGCCAGGTATCTAATCCTGTTTGCTCCCGCTTTCGCCCTGAGCGTCAGTCTTCGTCAGGGGGCCGCCGCTTCATCACCGGTATTCCTCCTCCCAAGAGACGTCTCCCGCATTTTCACCGCTACACCTAGATTCTGCGAAGGACTCAAAAGCACCATTACTGTCCGGATGCAGTTCCCAGGTTGAGCCACGAGGGATTTCACATCTGACTTAACAAACCACCGTGCGCCCAGTAATTTCAGATTAACGCTTGCGCCTCCACAACCATTACCGCGGCTGCTTTTGGCACAGGTTAATACGGTGCTTCTTCTGCGAATTGTCAATGACAAAGAAGATTATTAACTTTTACTCCCTTCCTCCCGCTGAAGTACTTTACAACCCGAAGGCCTTTCTTCGCCCCACTTTTGAAACGGCAGCTGGCTGCATCAGGCTTTGCGCCCGTTGTGCAATATTCACCGCTGCACTCCCGTAGAG
+
%#-$))(*$-/2//039*++9-(($'##$$%$*).*+,-('&&&&),20344/86,.1,8,7-2($%&%$%(%$))$%&(*0.02.((),*+2)2*(8-,,/-0-/*%(+'%))(%*'+(/30(*(1-*,.0/''&),/4,*0(+.+.,6/9&%'+2.268<56.62**)'+(%&()&'%&)5-..//81$&-,-+'&$()+/+31*&2-/,(%$(*+0*&(,)-,.%*(0*+)2*+%'(02&&)&(,%%%%'0116:4101-0&*%'%'$$''&$+1.+,+.)''/04)9,1&)&)$$%&%'%-).08:420/)./1.+*%$&%*-5+'&('++)+38945,65+'/),/878::09/.+*+())+'%%%%'*3/*,//0,+,((%$$%$%''+-*,+)&'%*+,*,+'$&%%&2/++),*).-9;5/32++,11'))+(3320/(((%%)$&$$#&(*-')'(&'*.$(,./22-86-*531**+)-/+1*)$&%)')))-,..92--/08522&'/641-,**(&-036*&($%#()++11*''('&&*,.7(2*&'&'(('(-4.+./43.12-387-+1,-('#'$)%%%%%#&+./3.128-1...,+-30/32-*+12569'&&,(2973.*'%)(+/-)$%'$''''0**++*)*-1,(*/)..,+)/2&&'*,/89+,-20./++('&)')()(,''('()07-,$%%#$()('($)$'$&&)(.'')'&(&$'%(**+04)+))'%%&$&%+,.0'*.'&)135744296,,'./1956,)'#(&%&$'(+*'(..,+-/57)*1/21+(,00)($(*()()*1337-.-/,++./2-/794,18.5,)+-./)(&)44142058//,.-,,(&(()%(%##%%&''')+.0481,,.1*(+%'%*''%*%&%&$$''(*(.-454-.*'$%$(*&''$%'#))-)//52336643.((3*1+($'+(%&'%*-'+65/,*+.04442/-./0+)-('&%('&%%'&'-+&+-/219,,')(4))(%$%+(&'$'&()$$%(%%%',&%-/),()%%%)/59+/,*&*'*.0+,&$$&(**'(0.6480+))&&'*($&-)2-,-,/7+&)'&%+').,*(&'))$%(-/:-092,).2+&+,*-+&)%)(+(&&'$,'&%''()*)&,('.31&&%&'$#%%%$$()'')(*$%&(162620...-03-*-+),-/6.&++'*+/.411/-.%)&$$&#%"%(*/(&'%$')
@437adb1b-076b-4686-961c-ffffe86a9260 ch=190 read=154425 start_time=2019-12-13T08:16:28Z barcode=BC01 runid=2c9cf7bc05858273f10e7d7ec552fc0bd742dc3e
CCGGTTACCTTGTTGACTTCACCCCAGTCATGAATCACAAAGTGGTAAGCGCCCTCGAGTTAAGCTACCTGCTTGCAACCCCACTCCCATGGTGTGACAGGCGGTGTGTTACAAAGGGGCCAGGAACCGTATTCACCGTGGCATTCTACGATTACTAGCGATTCCGACTTCATGGAGTCAGGTTTTGCAAGGCTCCAATCCGGACTACGACGCACTTTATGAGTCCGCTTGCTCTCGCGGGGTAACCTCTTTGTATGCGCCATTGTAGCGTGTGTAGCCTGGTCGTAAGGGCCATGATGACTTGATCATCCCCACCTTCCTCAGTTTATCACTGGCAGTCTCCTTTGAGTTCCGGCCGGACCGCTGGCAACAAAGGATAAGGGTTGCGCTCGTTGCGGGATAACCCAACATTTCACAGCTTTGAGCTGACGACAGCCATGCAGCACCTGTCACGGTTCCCAGAAGAGCGCAATCCATCTGGAAAGTTCTGTGGATGTCAAGACCAGGTAAGGTTCTTCGCGTTGCATCGGGTAAACCACATGCTCCACCGCTTGTGCGGGCCCCGTCGAATTCATTTAGGTTTTAACCTTGCGGCCGTACTCCCCAGGCGGTCGATAACGCGTTAGCTCGGAAGCCACGCCTCAAGGGCACAACCTCCAGTCGACATCGTTTACGTGGACTACCAGGGTATCTAATCCTCATTTGCTCCCCACGCTTTCGCACCTGAGCGTCAGTCTTCGTCAGGGCGCCTTCATACCAGTGAAATTCCTCGAATCTCTACGCATTTCACCGCTACACCTGGAATTCTACCCCCTCTGCGGGACTCAAGCTTGCCAATCCAGATGCAGTTCCCAGGTTGGGCCAGGGATTTCACATCTGACAACAAACCGCCTGCGTGCGCTTTACGCCCAGTAGTTCGCTTGCACCCTCCATTACCGCGGCTGCTGGCTGGGTTAGCCGGTGCTTCTTCTGCGGGTAACGTCAATGAGCAAAGGAATTATTAACTACTCCCTTCCTCCCCGCTGAAAGTACTTGCAGAAGGCCTTCTTCATACACGCGGCATGGCTGCATCAGGCTTGCGCCATTGTGCAATATTCCTGCTGCCTCCCACGTAGG
+
51,018.075:-10//35;720431+-37676*73/+,.64,-0545/()*::517,,,4,+&%&*(/*%%$$$$%)),42*&))8:--778764/+2$+4--1'('&-())68.-1.+24)3..,,&(+21/-+0-(3&3317;+*+,**0++.)(&'*068665678;8032/++,,%,(439.'((%0(1-3()+()053300/002250../25.-,*-)/2.0220014/6522-,'(**,1/3184+/124889;546(((')((*3,*-.09,/9;8).)&.392744..-,**)))+--/7078-)104://-//7296//2333193048656/322.*,+1+/)..0-437735141.,)144'2,4234+/+3/--020356910092.&)+&$$+42319.,+,+%'%%$&$()*1237695556,3(,,976791/+*'(($4,60,)*,))'*.+/./.89001/**35.-2//-1.0824',,0276780/3248*60;::<;9:333..-68--+%%((&)*,.1///.3-/0++*,-02507/497/-04%*'9++&'(%$(+.9:,474-1,*,'..6(,,0/469,'0/1-666-*'(%,,.-02(0528(1,0',+),3376853,90/%/506:46%*()*4-5367/:4/*+*%&--,+)+0*-2.0.2144:434/'&/8-,011:;6-0./.:20)+,275674664636777<:629)*-*+)*.,+,+.*09+//&''((1-3.4'&3479:8898951<*..17,,,&+/0756/7-7.3232:;51,00&+(44131/('(*-751;2012*,.3:79367=/5--%,--,1817(-0,)074.*,025//,)+707:91;/843130842-((&$#)(11,+*.%'+)'$'(*+-,/41,2.*/,*/1)'*../2312*(%%.2.2-.0**')(23949<::::70*),6/--+%$'(,./((&&&%%((')..,+2'..98)582.0,58.+763/2'),3-/($$%&/,/5254734753100,0//12/(-/75110019&*+./91658:-.72//4/9445:8530.+,-1-*4.$&*,1/&
@9c9d0c1e-fea4-423e-81c2-9efa4f18bf13 ch=122 read=115845 start_time=2019-12-13T08:16:28Z barcode=BC01 runid=2c9cf7bc05858273f10e7d7ec552fc0bd742dc3e
CTCCTACGGGGAGGCAGCAGTAGAATATTACTGTGCGGGCTCAAGCCTGATGCAGCCATGCCGCGTGTATGAAGAAGGCCTTCGGGTTTGTAAAGTACTTGGCGGGGAGGAAGGGTAAAGTTATACCTTTGCTCGTGGCGTTACCGCAGAAGAAACACCAGCTAACTCCGTGCCAGCAGCCGCGGTAGTAATACGGAGGTGCAAGCCCGTTAATCAGAATTACTGGGCGTAAAGCGCACGCAGGCGTTTGTTAAGTCCAGATGTAGAAATCCCCGAGGCTCAACCTGGGAACTGCATCGATACTGGCAAACTTGAGTCTCGTAAGAGGGGTAGAATTCCAGGTGTAGCGGTGAAATGCGTAGAGATCTGGAGGAATACCACGTGGCGAAGGCGGCCCCTGGACGAAGACGGCATGGTGCGTGGGAGCCAAACAGGATTGAATACCCTGGTAGTCACGCCGTAAAACGATGTCGACTTGGAGGTTGTGCCATGAGGCGTGGCTTCCGGAGCTAACGCGACGAATGACGACCATACAGGGAATACGGCCGCAGGTTAAAACTGAAATGAATTGACAGGGGGCCGCACAAGCGGTGGGCGTATGGTTTAATTCGATGCAACGCGAAGAACCTTACCTGGTCTTGACATCCACGGAAGTTTTCAGAGATGAGAATGTGCGCTGGAACCGTGAGACAGGTGCTGTGGCTGTCATTCAGCTCGTGTTGTGAAATGTTGGGTTAGAACCGCAACGGCGCAACCCTTATCCTTTATTGCCAGCAGTCCGGCCGGGAACTCAAAGGGGCGCAGTGATAAACTGGAGGAAGGTGGGGATGACGTCAAGTCATCACTTGGCCCTTGACCAGGGCTACCGCGTGCTACAATGGCGCATACAAAGAGAAGCGACCTCGCGAGAGCAAGCGGACCTCATAAAGTGCGTCGTAGTCCGGATTGGGTCTGCAACTCGACTCCACATGAAGTCAAGATCGCTAGTAATCGTGGATCAGAATGCCACGGTGAATACGTTCCCGGGCCTTGTACACCGCCCGTCACCATGGGAGTGGGTTGCAAAAGAAGTAGGTAGCTTAACTTGTGGGGCGCTTACCGCTTTGTGATTCATGGCTGGTGAAGTCGTAACAAGGTAACCGG
+
((.)')-&*,-'*2.,/-**)+-,8211:*/06/+'''$&%$(''+5+-..--+*165:5//-/))%,()(.+%+*-4064:4'4346*'*-66,.0&&$1'))/.)(*,,,-/,,05((*)-*+-81981389+7.61&-*&+*')+),/%('$%%-3**-,+2+./40437430/.,601/.-&&++.2.-/02/((''-.10-),*,;3;363+2,4.5538;86%&%&'--,*(*(*+.*))+31'/,5-//2*+,3740*&./(,0:9))&'%&*.0(5.+,1+0//./../88899:91:103%)(((&')*.0.4/)*(/31((%,&3(4+-+/644++,+1401--1+,/*)%')+/05570.7/*5//37&&%+).+++1.32-.0;3,'*01.,++('''%%$$('$$$%&*11+*-(4;98/4/+6,)&87989127:86-,-,-)-*&(0;;.12,,*-.2,-,,+,%+*/:32)26()*'3)()'/++5-8*1,.-.1675/.'$')).-$%&+(.*#$$&'0.)'))(60866..1(1.42:*&&%$(*)(,0*5((''%+,35014421234//)4.51+*'(&'*/-320727+)&,,887826)-5..113-/**-)+,-1/-/'*'),2/1.4+-+,12/(&''+-./434:442'/&&&%'+)0+)*/+0,2/.0,)$%%)*1/7874%*$&&,-007954932+0;,+279'62071()'(-+-06503-**-*,**.5252''.(%+3+.0-+2)78311126*671721/13()))&(%&%('(*+223:::7333-0,/,,.300.-*,%.///,.+**,$&$$()21'%$&'8-.-//+*()$%)&1*0/+/0742:7..---237(&'&)))+758878131)+&$&(&')-1669111259:0789996332105'2-,6--+&+.16613113211123)('+*/++*-+*'002+-())1-0,*+//66886358779933-40%&301267083/+0472/4.0+.*+*)050()))..((&-*)(),//0/)+)22)'(((*()))+()'&,'&$#$$')*/+.3/0.//*),)+)--25;6+'&++((-'*,/,-02889.6,)*-.2,1*0
@210dfa44-6610-4acb-b81e-cc1ce63f64a9 ch=308 read=133269 start_time=2019-12-13T08:16:27Z barcode=BC01 runid=2c9cf7bc05858273f10e7d7ec552fc0bd742dc3e
CCGGTACGCTTGTTGCGGCTTTACCCCGATCATGAATCACAAAGTGGTAAAGCGCCCTCCCGAAGGTTAAGCTACCTACTTCTTTGCAATCCCACTCCCATGGTGTGACGGGCGGTGTGTACAAGGCGGGAACGTATTCACCGTGGCATTCTGATCGCGATTACTAGCGATTCCGACTTCATGGGGTCGAGTTACGGAGCTCAATCCGGACTACGGCCCCTTTATGAGGTCCGCTTGCTCTCGCGGGAGTCGCTTCTGCTGTATGGTGTTGCACGTGTGGCCTGGTCATGGGGTATGATGACGGCGTCATTACGCTCTGGTTTTATCTGGCGAGTCTCCTTTGAGTTCCCGGCGGCCAACTGGCAACAAAGGATAAGGGTTGCGCTCGTTGCGGGACTTAACCCAGCATTTCACAACACGAGCTGACGGTAGCCATTACAGCACCTGTCTCACGGTTCCCGAAGGCACATTCTCATCTCTGAAAACTTCCGTGGATGTCAGGCCGGTAAGGTTCTTCGCGTTGCATCGTTATTCCCACATGCTCCACCGGCAATGCGGGCCCCGATCAATTCATTTTGAGTTTTAACCTTGCGGCCATGCTCCCCAGGCAGTCGACTTAACGCGATTAGCTCCGGAAAAGCCACGCCTCAAGGGCACAACCTCGAAGTCGACATCGTTTGCATGGGCCTAGGAATAAATATGTTTGCTCCCCGCTTTCGCGCACCTGAGCGTCAGTCTTCGTCAGGGGCGCCTTTGCCACCGAGTATTCCGCCGAATCTCTCTACACTTTTCACGCTACACCTGGAATTCTACCCCTCTACGAGACTCAAGCTTGCCAGTATGGGTGCACGGTTGGGTTGGGCCAGGGTTCACATCTGACTTAACAAACCGCCTGCGATTGCGCTTTACGCCCAGTAATTCCGATTAACGCTTGCACCCTCCGTATTACCGCGGCACTGGCGCGGAGTTAGCCAGTGCTTCTTCTGCGGGTAACGTCAATGAGCAAGGTATTAACTTTACTCCGCTTCTCCCCGCTGAAAGTGCTGGCCAAGAAGGCGCTTCTTCATACACGCGGCGTAAACGCATCGGGCTTGCGCCCATTGATATAATATTCCTGCTGCCTCCCGTAGGAG
+
,+(''$&#%(&(''%%(&'++((-53-&&-.&&*+1////2:5011:141(%'(26)0+,*')1*6.;77,3227962662-0+&%(*.-,9-+..33-&++3/1--04489.8.--6546796440'452732655:85696:.9../8576674(10037,*)+*446:8663355:4'/)),))&)&,(/$,)2'%),,4..2,6242,''($'))'$('%%%+,12461,3,+,4435,/(&*(+-.(.210)%$+')'&%%($+/,,&+,'()&*+1)+93411/01)%#$'%&&()(.+*)#$)%%'&&'(((*-577357')+,)**,1/1..31)(+-4+/-),'**)*020328.1-/59(0...35)/,.5-00868141//-93.+++2.42*))))*40.-/.2/)-'&(.34305-&/(+./0''(),,-81039984044;27.7+%&.(,./434:59978/0//'(41,04831248<85'-'$/-,1**)&&&,1;78:617.7*))#''(&+(&),+(&)*+),/4936.'$%$%%'*+-,075+*')+7:7;7+-/0')+3.;<1/62307231312&.%*+4;<.+-94'87720*,)4*.+*)(1+/0210)+),-1.%'*)++175637)81...041$$0'),$),414++++.5.%$$&,+%&&$%()#$'$%%&#%%+4-*.01:5)'()0-3)*'.+/,)))*124599:9:99788.,13+)(+$&)&$'((2.(%'''$)+&',*'&421/.-*/%2./,57*)#)%&++/.4:771403034)78-+*-.33-*/-134&'(*1,,5:&+.--()&(&+(,++,)*+*-)&(,,3-0+))/((*+./--/012210)544;36:85-,',%&)./034---85.*(+)))6,0-/4-3++)*/*(()-1+,.9/71160..+,+)(%*,,*)$*.*((7---5:165123737:2.--'35129:56+0**+(/02/)+++.20-+-42,-,/&$%((((-26-0497282*/*-(''('))&*/+0+&()**.31.-/0*/-/))%$$((%'*+..0+5/22936098,&)+'$*'+++,)*-%%%#%#&(,,18*,:763/*
@3fcaf391-bf3e-4fc0-9b10-c45f0007d187 ch=217 read=82193 start_time=2019-12-13T08:16:30Z barcode=BC01 runid=2c9cf7bc05858273f10e7d7ec552fc0bd742dc3e
CCGGTGCCTTTGTGCCGAACTGCCCCAGTCGCCAGATCACAAAGTGGTAAGCGCCACTCCGAAGAGTTAAAGCTACCTACGCCCCTGGCTGCAGCCTCCCGTAAGGTGTGACGGGCGAGGTGTGGCCGCAGGAGAAGCCGGGAACAGCAATATTCACCGTGGCATTCTGATCCGCGATTACTACTTCCGACTGTAGGTCAGGTTGCGGGCCTCAATCGGACTGACGCGCTGTAGAGGTCCGCTTGCTCTCGCGAGAGTCGCTTCTCTTTGCCTGCGCCATTGTAGCGCGTGTAGCCAGCCCTGGTCATGGGGCCATGATGACTTGACGTCATCCCACCTTCCCCTCCAGTTTATCACTGGCAGTCTCGCTGAGTTCCAGCCGGACGCTGGCGGCAGAGACCGGGACGCGCTCGTTGCAGGACTTAACCCAACATTTCACAGCACGAGCTGGCGAGCAGCCATGGCACACCTCTCACGGTTCCCGGACACATTCTCATCTCTGAAAACTTCCATGGATGTCAAGACCAGAGTAAAGGTTCTTCGCGTTGCATCAGGTCGACCACATGCTCCTGCTTGTACCCAAATCAATTCATTTAGTTTTAACCTTGCGGCCCGTACTCCCCAGGCAGTCGACTTAACTTGCTGGCGATGGCTCCGGAAAAGCCACGCCTCAAGGCACAACCTCCAAAGTCGACATCGTTGTGGACTGCAGGGTATCTAGTCTGTTTTGCTCCCACGCTTTCGCACCTGAGGCGGACGTCAGTCTTTACGTCAGAGGCCGCCTTCGCCACCGGTATTCCTCGAATCTCTGCATTTCACCCGCTACACCTGGAATTCTACCCCTCTACAGGACCAAACGCGGTATCAGATGCAGTTCCGTTGGGCCAGGATTTCACATCTGACTTAACAAACCGCCTGCGTGCGCTTGCTTAGTAATTCCGATTAACGCCGCACCTCCGTATTACCGCGGCTGCTGGCCAGGTTAGCCAGTGCTTCTTCTGCAGGTAACGTCAATGGGGCAAAGGTATTAACTGCTCCCTTCACTCCCGCTGAAGTAGCACCACAGCCAGGCCTTCTTCATACGCGGCATGGCTGCATCAGGCTTGCGCCCGGTAATGCGAAATATTCCTGCTGCCTCACGTAGGAG
+
*('%+%%%&)'(&%%$%$#&%#&+.+,*+,%&&)'7,(&)*51-/-40,('**04+./.)'*(+%)460)'$%&&02+',(..,'%&%&'&)-'/3+/50'''&(+,//155,53,+)%(-,3322,$''-.+')&$'%')((%,)&+&$(+181++*'''-)*.91*/234*%)*,/1,))#%0)/(((,1&'%(''+&',0)'+'2,,++,++/228.-((*.,-%&'$$%%&()*1.+*2,'(-..2(**)())+,//./+.+/0(&(%''-.22-/.(,+,,(*%+%'$$%&)*6:501587).)*,/0/)((++/(&##&%,)-08/7,)'4/7670)2,3(*,.68+-/333/80/.5413-.3/)+/22,&(*(..2-)$#'))'-,**%)).((,&$%'*-/04,1+($%-3-(''*&.(&((-',7))*)*%+*/00363130+),,,%'&$$&&&#)')'''))'*'25916))%%'%*+-3+*01740.,'*))&&,./-$,+3.1)//,++1,(-($'(23+*1/;86:8366/4(,,/1&&$-'&&',)**,.21++$%'-(*(%)($),,,.,3083-.53.,2;;-2,.(,)*(6+5.)#-$()466(%-(*)1333.)&',+('&')-.1.*'-#&&),'))-++*#)*%($(()+&&&'&&+.65;25)01.,01215035+/)'%-.531%+&(-*--/10+&-*,)/1-,-.2.7+%*+,.420**&*'%$&-)3,%%)*340/0*',*#('(0()&.,,.-14097447115-4112;74230-70**(%$(');80,43+)2)%))07454030506,47-+('%%)$)''&&-4/.,)%(*-451146(5&-)80-,,3((,10-+-&-0+))--24+,'$$$*+)**(*503:677584/,&%$$%('**.,4/01*%%-+5,+(*'#&$*,).,%),+2/1;742300+++&('&$&**2,,.9*2.+--6-5:64.3*--*,24366-:,,7'1529-(())1-1**2(,/-4)-/+'('.:3*+,&)+%(%$$$'''(&%)%%'11000./6676(/%('''%)*2/034344,14)-)&((-/+'$,$#&%&%*))+',%)(&&(((/2./%(*110)*%
@de59d669-59ae-438b-afb9-bbb335957b86 ch=101 read=146693 start_time=2019-12-13T08:16:39Z barcode=BC01 runid=2c9cf7bc05858273f10e7d7ec552fc0bd742dc3e
CTCCTACGGGAGGCAGCAGTGGGAATATTGCACAATGGGGGAAACCTGACCGAGCAACGCCGCGTGGAAAGAAGGTTTTCGGATTGTAAACTTCTGTTATAAAGGAAAACGGCGGCTACAGGAAATGGTAGCCGGTGACGATACTTTATTAAATACGGCTAACTACGTGCCAGCAACCGCGGTAATGCGTAGGTGGCGTTATCGGAATTATTGGGCGTAAGAGGGCAGGCGGCAGCAGGGGTCTGTGGTGAAAGCCTGAAAGCAACTCAGTAAGCCATAGAAACCAGGCAGCTAGAGTGCAGGAGAGGATCGATGGAATTCCATGTGTAGCGGTGAAATGCGTAGATATGGAGGAACACCAGTGGCGAAGAGCGACGATCTGGCCTGCAACTGACGCTCAGTCCCGAAAGCGTGGGGAGCAAATAGGATTAAGTACCCTGAAAGTCCACGCCGTAAACGATGAGTACTAAGTGTTGGATGTCAAGTTCAGTGCGGTTAACACCAATAAGTACTCCACTGTAGAGTAGTACGTTCGCAAGAATGAAACTCAAAGGAATTGACGGGGGAGGCCCGCACGCAAGCGGTGGAGCATGTGGTTTAATTCCGAAGCAACGCGAAAGAACCTTACCAGGTCTTGACATACTCATAAAGGCTCAGAGATGGAGGAATAGCTATATATGAGATACAGGTGGTGCATGGTTGTCGTCAGCTCGTGTCGTGAGATGTTAGGATCCGCAGCAGGCGCAACCCTTATCGTTAGTTACCATCGTGGATTGGGGACTCTGAGACTGCCAGTGACAAGCTGGAGGAAGAAGGCAGGGATGACGTCAAATCATCATGCCCCTTATGACCTGGGCTACACGTGCTACAATGGATGGTGCAGAGGGAAGCGAAGCCGCGAAGGTGAAGCAAAACCCATAAAACCATTCTCAGTTCCGGATTGTAGTCTGCAACTCGACTACATGAAGTTGGAATCGCTGGTAATCGCGAATCAGCATGTCGCGGTGAATACGTTCTCGGGCCTTGTACACACCGCCGTCACACCACGAGTTTGATAACACCCAGCCGGTGGCCTAACCGCAAGGAGGAGCTGTCTAAAGGTGGGATTGATGATTGGGGTGAAGTCGTAACAAGG
+
+0/-,/1-..*0--420/-1.-+*)).11*1,406001*'&'(%(&%+*0-,/&/49878;58700()))%++*5/:632,4+514579032613013//28*.+*)*+++/),+,---'(&&(*&)7.-.6*.&++3,*%))*/7-(.//)(%*--1322513268998.-,+,&2/*)*()+**'2+1.0-((&()/2/-2'-(,,/+,90:983321('..-006;07//-605(6:.0-+,-.972+*)'+--))(&$'($'(../230)42/00+-4/.7-156/../+(,))87.2.++).5-0/-'*1&1(3,3/--.--**++46446;:545551.00/515057-83455/222:6+1-(&/02:864751125:57777//////12424-9,**050-.58835+)'(1862&360413*%((-.-+(**(*)01%)*29867950.(,**),+0.0,-.26:7:6633.+-*+:6325-.'('&)%)&.+0/./*%'$))0*&552*)$'$/**-.526420633/277/6:.-444;-.,,06487:/75/+%((,2+)*+-%,)0+.29::7/012511173;415247&&0+,-:695556:*)2655.7//8(-)*&+))/2660333*-*1.+9-67(((+-:80..++((+5..//-3'*444535610724999:9;8858/14565&*+,/357787775/18538,(('()*(+,(.'.+,-9/4/922500204100.://7695'-',(,/,172247530*0..//27,22347+))**/21.'*(%()+.,*255594021/4:;/./:;;:;96;6/26686678668323./,--57:8686:64-11055879,)+/-).-/***)0958,1'-)--25(.12/(*-.)-.8813368;458*137/+.0+1-+-309::747533654433414-0.+00:1-3,,),,&)*--,/)./2:480145554.-0&/026;9:879;8670-86/9.--63.1-2;/::,/535333+1+&('.)'(/.01),*('&)-174*02((.87634/.-+**'%&)3455539(0.86;:407-./22483781.+0-)-64888749,6
@ac7148a4-3d48-4895-8b08-8e7bda1a22b5 ch=33 read=82552 start_time=2019-12-13T08:16:51Z barcode=BC01 runid=2c9cf7bc05858273f10e7d7ec552fc0bd742dc3e
CCGGTTATTACGACTTCACCCCAGTCATGAATCACAAAGTGGTAAGCGCCCTCGAAGGTTAAGCTACCTACTTCTTTTTTGACACTCCCGCTGGTGTAGTGACGGGCGGTGTGCAAGGCCCGGGAACGTATTCACCGTGGCATTCTGATCACGATTACTAGCGATTCGACTTCATGGAGTCGAGTTGTTCAATCCGGACTACGACGCATATGAGGTCCGCTTGCTCTCGCGAGGTCGCTTCTCTTTGGCATGCGCCATTGTAGCACGTGTGTAGCCCTGGTCGTAGGGCCATGATGATGACGTCACAATACGCCTTCCTCAGTTATCACTGGCAGTCTCCTTTGAGTTCCCGGCCGGACCGCTGGCAACAAAGGATAAGAGGGTTGCGCTTCGTTGCGGGATAGCAACATTTCACAACACGAGCTGACGACAGCCATGCAGCACCTGTCTCCTACAGTTCGAAGGCACATTCTCATCTCTGAAAACTTCCGTGGATGTCAAGACCAGGTAGGTTCTTCGCGTTACATCGAATTAAACCCATGCTCCACCGCTTGTGCGGGCCCCAAATCAATTCATTTAGTTTAACCCGACCGTACTCCCAGGCGGTCGACTTAACGCGTTAGCTCCGGAGGTATTACGCCTCAGGGCACAACCTCAAGTCGACATCGTTTACGGCGTGGACTACCAGGTTATCTAATCCTGTTTGCATCCCGCTTTCGCACCTGAGCGTCAGTCTTCGTCAGGGCCGCCTTCGCCACCGGTATTCCTCCAGATCTCTACGCATTTCACCGCTACCTGGAATTCTACCCCCCCCTCTACGAGACTCAAGCTTGCATTGTAGATGCAGTTCCCAGGTTGAGCCCGGGATTTCACATCTGACTTAACAAACCGCCTGCGTGCGCTGCCGCCCAGTAATTCCGATTAACGCTTGCACCCTCCGTATTACCGCGGCTGCTGGCACGAGGTTAGCCGGTGCTTCTTCTGCGGGTATTGTGAGCAAAGGTATTGCTTTTCTCCCTTCCTCCCCGCTGAAGTGCTACCTGGCAAGGCCTTCTTCATACACGCGGCATGGCTGCATCAGGCTTGCGCCCATTGTACAATATTCACCGCTGCCTCCGTAGG
+
/(*%('#&*')-/43;4/43/(*+6/+,)+231,.(.,((*.-,&')*.5//1((&&--;66*10132))+,6-1/434),,-()))+,%%'+-()))*&&')'.1/373//'--.14.9--6.6.,,+--9536:6848344::7543/)++-/3.2/&11.&/61,,/383-0/'%&(*1*.1-%('+0855356681110031,(&&*-.-1++...16036657--.-.2-1)++0)10.36)+'(),-39;59:,+)+*),.-/65.//681,3;9932&+16.:8,,,,*/)+/2-.+&%'((&'$)&+)--',&%+0+,20-3+%%'(43.-,-4-+-3794:,/,3,050164787;891858*1../2-+)00-/0,+'())./+40,321+&'',43752:5.()-,.+1&'322*(')(.--010804333.3/,,010/'$#%&+36.$&&(4.+-+-0..356500-+.22*0157'(&'-2:89535348<766..*53<;8<75650.%')+7'%)/-1:6.9'&,24793041,-1,,/.1/6.3;5.%&&+/-:1;737;9&.,:4/)+)('%))%$$))030,.720022/0./12320-(.'#',.41-.))&%%$#)+45;81,.94/./173023-607667747884<7011;766:8177376')(--+,6533.6.++48+#%$%'('$%55*,8827321-11759450//9/069*/68.;78:6896843:/,0016<9661)((1122666524,1892,.('+-).1-,,-).01/,2464723/-07130.013680+()+).,%-((*,-/000134248,**-,642.8/('-/)0721/0223**('+'6*98:-8:206*)'(*+,-.*%%'&(,)((-/66<55.-+1*+*''%$%(*,2-+-5/351:117415223:9220*&*+$((7-++//*%/%',0::;:986341/-0-*-.*-504(,*-)*'$&*)(*+0-73/93().33--/1,,2(*+-&$(--+21')*/097;67422215.422083-/5./03443336804/')*-/'',/01*6.7..0./)-.-./.3848:14/2(
@865c3e66-71a5-4883-8a64-1e519d6e2e89 ch=146 read=91780 start_time=2019-12-13T08:16:57Z barcode=BC01 runid=2c9cf7bc05858273f10e7d7ec552fc0bd742dc3e
CCGGTTACCTTGTTACGACTTCACCCCAATCATCAATCCCACCTTAGACGGCTCCTTCCTTGCGGTTGGGCCACCGGCTTCGGGTGTTATCAACTCTCGTGGTGTGACGGGCGGTGTGTACAAAGGCCGAGAACGTATTCACCGCGGGCATGCTGATTCGCGATTACTAGCGATTCCAACTTCATGTAGTCGAGTTGCAGACCACAATCCGAACTGGGGTTTTATGGGTTTTGCTTCACCTCGCGGCTTCGCTTCCCTCTGCACCATCCATTTGTAGCACGTGTGTAGCCCAGGTCATAAGGGGCATGATGATTTGACGTCATCCCGCCTTCCTCCAGCTTGTCACTGGCGGTCTCGCTAGAGTCCCCAACTTAATGATGGTAACTAACGATAGAGGTTGCGCTCGTTGCGGGACTTAACCCAACATCTCACGACACGAGCTGACGACAACCATGCACCACCTGTATCTCATATAGCTATCTCTCCATCTCTGGAGCCTTTATGGTATCTCGAGACCTGGTAAGGTTCTTCGCGTTGCTCGAATTAAACCACATGCTCCACCCGCTTGTGCGGGCCCCCCGTCGAATTCCTTTGTTCATTCTTGCGAGCGGTACTGCCTCAGGCGAATTACTTATTGCGTTAACTGCAGCACTGAACTTTGACATCCAACACTTAGTACTCATCGTTTACGGCGTGGACTACTAGGGTATCTAATCCTGTTGCTCCCCACGCTTTCCGGGACTGAGCGTCGGTTGCGGGCCAGATCGTCGCCCTCGCCACTGGTGTTCCTCCATATATCTACGCATTTCACCGCTACACATGGAATTCCGATCCTCTCCTGCACTCTAGCTGCCTGGTTTCTATGTGCGAAGTTAAGCTTCAGGCTTTCACCACAGACCCTTGCTGCCGCCTGCTCCTCTTTGCGCTTAATGAATTCCGGATAACGCTTGCCACCTACGTATTACCGCGGCTGCGTGGTTAGCCGTGGCTTTCAATAAAAGTACCGTCACTCGGCTACCATTTCCTGTAGCCGCCGTTCTTCCTTTATAACAGAAGTTTACAATCAAAACCTTCTTCCTTCGCGGCGTTGCTCGGTCAGGGTTCCCCATTGCCGAAAATTCCCTACTGCTGCCTCCGGG
+
,4+3,923929/11**/4::<:3587)//011665:639))0')))*54%2../2/2-'%&'),7,:*3--1,-0*1/227+:0//;766454.--)*)+/-,,,+34199/)(%')+,.238(3,33(*.1797999<:776310*+(02,(-*)07))))(2/-/.,23405-,+)(*1-2.-'),-39,-046150111++*4:71,*+514.,+**:;-257:61:<5+269-*,6-5886967<:.//:.;0023%.')649::796/&%$&'')3530,('(+-+'+',--,./-/73.40.//.49<90/01(+..;0/(*-/75934-+,/16344*&(*,-*12/21+,10312+61/',*-+.-3-//6433365668/.+,&(%/,+:+,-89975856'9741401,'(%-,-//053123353411567856638969:013448:14:64224245(/-0.7867655438;8974235/,*2*&)1&)%),).&*(&(()784+1/10035;889/*+*/.&&(,-//./,79/9-*+-.334//21-,/40*))*'-'--1390+/0)2*8)0--44&+3+,7;718.0&$,+'$(&()&+%'**//2**),*))/.,4:23.014323/200211658:.05+()-.61,01/.,-/-/0666758873:-++,0/115;7996562-,)..5512;054.&25*-,:76.*+')05-/*(4535461-0677*625+,(22.(*,86101218:1/1199,/0/5647<-1,,0,,'+,.4358.0/076424959982110281112121*,.-811299::8)*+.*,+-./8:7752:43,(0.%%$('/*+2-))+284)4754880./0-//9::;+6*)+&*/537;..-,5:,//8)&''(+(2+,%5'7+2.4/498986/3--13(-40136854824;54/5.+*)&'(--.,,3,89681064./50478-&/$((&&+(+*4-:0219949<;3954.--80-/815:7995,-4-+./-3&%*()0<:-3091-(,30-3-524::9/86*.%//-2/..685;69*370100573.07,,6)+400.124))()(')))--),)'+)
@83643b36-b82e-4d6e-b41c-f1be12a799fa ch=85 read=90981 start_time=2019-12-13T08:17:19Z barcode=BC01 runid=2c9cf7bc05858273f10e7d7ec552fc0bd742dc3e
TTGGTACTTCGTTCAGTTACGTATTGCCTTGGTGCTGAAAGTTGTCAGTGTCTTTGTGTTAACCTGCCCGCACCAATAGCTCTATCTTCCGGTTACCTTATTTACGACTTCACTGATCATGAATCACAAAGTGGTAAGCGCCCTCCCGAAGGTTAAGCTACCTGGCACGCAGCCCACTCCCATGGTGTGACGGGCGGTGTGTACCGGTGTATTCTGCGTGGCATTCTGATCCACGATTATAGCGATTCCGACTTCATGGAGTCAGGTTGCAGACTCAATCGGACCGACGCACTTTATGAGGTCCGCTTGCTCTCGCGAGTCGCTTCTCTTTGTATGCGCCATTGTAGCACGGTGTAGCCCTGGTCGTAGGGCCATGATGACTTGACGTCATCACCTTCCTCAGTTTATCACTGGCAGTCTCCTTTGAGTTCCCGGCTGGACCGCTGGCAGCAAAGGATAAGGGTTGCGCTCGTTGCGGACTTAATAACATTTCACAACACGAGCTGACGACAGCCATGCAGCACCTGGCTCACAGTTCCCGAAGGCACCAATCCATCTCTGGAAAGTTCTGTGGATGTCAGACCGGGTAAAGGTTCGCGTTGCATCGAATTAAACCACATGCTCCACCGCTGTGCGGGCCCCGTCAATTCATTTGAGTTTTAACCTTGCGGCCGTACTCCCCAGGCGGTCGACTTAACGCGTTAATCCGGAAGCCACGCCTCCAGGGCACAACCTCAAGTCGACATCGTTTACGGCGTGGACTACCAGATTATCTAATCCTGTTTGCTCCCCACGCTTTCGCACCTGAGCGTCAGTCTTCGTCAGGGGCCGCCTTCGCCACCGGTATTCCTCAGATCTGCGCGTTTTCACCGCTACGCAGATTCTACCCCTCTACGAGATCCAAGCTTGCCAGTATCAGATGCAGTTCCCAGGTTGGGCCGGGGATTTCATCTGATAACCGCCTGCGTGCGCTTACGCCCAATTCCGATTAACGCTTGCACCCTCCGTATTACCGCGGCTGCTGACACGGAGTTAGCCAGTGCTTCTGCGGGTAACGTCAATGAGCAAATTAACTTTACTCCCTTCCTCCCCGCTGAAATTGCTTTACAGCGAAGGCCCTCTTTACGCGGCATGGCTGCATCAGGCTTGCGCCCATTGTGCAATATTCCCCTGCTGCCTCCGTAGGAG
+
#$&'+))+6879<:6535112:303)&%'%*+;887.14.*2/.+:&.-7896;9/30/:/805.*)((&()+/0//-*,-255797854'.3:*-224+32-*./8869/**,++16)*+.5,,'),851-2+-.-&'(2/..,**(((+*1.0()*-203($)*(+,30+51($()/8-*./4544257(68575420,..0/)*&%(*+6.&&)()/.//;<9988/6((*/,:.,'*+//38964213354-762-./0&+,,715--4305':)9'1''%&'*(,$)*)0//,'.++3.--/6--.0/1-,.*1.0+0291541;4&,-/069;<,6-)*+-*$'&-),.1124,,/5761620133965/-,*)&,)*+;8::8.5)0+1220)1)+0:7013006-41'4766972;81199:273-7.0074070000:1.&109(2-554'-15/8/1./3130:-1/:00-4,,&)121285//1131-.++8586.01.4446;799936/.08,+()*+-1(1/2.1**-5153&+'/,0156730+,0/-**+*155011868148'),::,0&'('&'0/<4222/80009:,5,1-1;8<511022333:67:*))*(-.370756.*,180701.6;9-..8;<,89606/-*1+1.(4)++/89--19769968763848498-6,1&,*+02,9+.6),03552,,+2//+..52924-6-5751546785:8./0:3449<99868;.-/,1*--259678228;)(*511*+$*(+.99315158143.64774997743028*1,4*35/295:78;;249.784996413.-12/-'*,-(/391'$()(-*+-#&$'+02..)06/)+.1,44120.(%.,%**)*0+'&.+,-'06657(-/46()),.102'5*2)49,-68./0.03.*&*)(*.040366770-).))+02/)&*&++5,+0.5294423.0*2,7473466393480//2-,,-.122+2*.'*14//0:(7.*).,679924)(-43345192222.6-)(-,/./5401/88)0:11+54/)*()(&,&)'$%&)&$$%&)$&))/,4)***/*)+/538403242.,--/4(01//4(/,5;.+9../6041//364/.,--1632+-5;/211'(%
@4e9f56d1-a49f-486d-925b-efd6bf756084 ch=195 read=70777 start_time=2019-12-13T08:17:19Z barcode=BC01 runid=2c9cf7bc05858273f10e7d7ec552fc0bd742dc3e
TATTGTACTTCGTTTCCGATTTTTATGTCGTCTTAGTGTGGTGTAAACATTAAAATTCAATGTTGACAGCATCGTCAACCAGTAAGCCGCAGAAACCAAAAGGCGGCTGGGGTGCGGGAGGATCGTGGAATTCCATGTGGCAGCGGTGAAGTACGTAGATATATGGAGGAACACCCAGTGGCGAAGGCGACGATCTGGCCTGCAACTGACGCTCAGTCCCAGCGTGGGGAGCAAATAGGATTAGATACCTAGTAGTCCCGCCGTAAACGATGAGTACTAAGTGTTGGATGTCAAAGTTCAGTGCTGCAGTTAACGCAATAAGTACTCCGCCTGAGTAAGTACGTTCGCAAGAATGAAACTCAAAGGAATTGACGGGGGCCCGCTGGCGGTGGGCATGTGGTTTAATTCGAAGCAACGCGAAGAACCTTACCAGGTCTTGACATACTCATAAAGGCTCAGAGATGGAGAAGTTAAGCTATATGAGATACAGGTGGTGCATGGTTGTCGTCAGCTCGTGTCGTGAGATGTTGGGTTAAGTCCGCAGCAGGCGCAGCCCTTATCGTTAGTTACCATCATTAAGTTGGGGACTCTGGCGAGACTGCCAGTGACAAGCTGGAGGAAGGCGGGGATGACGTCAAATCATCTCAACGCATATGACCTGGAAGGCTACACGTGCCACAATGGATGGTGCGGGGAAGCGAAGCCGCGAGGTGAAGCAAAACCCATAAGAAACCATTCTCAGTTCGGATTATGGCGATGCACAACTCATTCCATGAAGTTGGAATCGCTAGTAATCGCGTCAGCATGTCGCGGTGAATACGTTCTCGGGCGCTGTACACACCGCCGTCACCACGAGGATAACACCCGAAGCCGGTGGCCTAACCGCAAGGAAGGAGCTGTCTAAGGTGGGATTGATGATTGGGGTGAAGTATGCCGGTAACCGG
+
"#$&#'&*),2.05(.'$&001/)$$#$"%'&((%#$#$#&(&&$$#"#&$'(('))$$$##$########%######(%$%-+*)0+&*(%+,)1&(*/--/,',+++.-**/--52),-+4./9830113/5+/++,'$$)*+54+++'((,./-/2101/820.-+*0,.3-(%-+/:...01846762'*)*.004368801-,--/554+13-0)&(*(9.56.')+2934+(2'1.))++$9-)'.1,,*0**(/433773+)&(*,0,01896-/0,;.:.:85713--.4878;87755.15969312/,***)+(++4:46:4/,&)*''*,344/-,-01.1:9439735906'*+%$()-,4-6:81/6+&*$%'(+715,)*.42/176<;58573(+-,-313.-.12.2341/0,021.5122:55556)1122-3:/,3318*)+,-,831,('&(*&$)*0/0++,..0401)147632)&)10922,--156-+,-,*35667895234336//2-8,&++,+%')%8.0542.-(0*&%&),53:43021-1414:125,('(+/686/1334/41+-..--+47244677681100,).-.1.9,+04*,))++,34581111-+))$$$$&%()-../*(**((/,)&**&)++771.//7009888854/%+).(-01+*/*+31**,.-5214*-*04*74/%+'+%-+*17:;<989/552012+0-&'&+)**.))(,-,..-'')%')+,,6,+808/944787334/0//--&'('))+,22223-4111:88974:43448/4'%%$'&*(+02;6:;,,/*-+)+-)31336.3+30-(-,-7/6.-102.+5/8077/)-,+()(%&-.*5545:.100:91.8-**,$,/2::5-,+,)(*/++)-'+//4706
@6621759e-fc58-47c2-9307-6a913982255a ch=323 read=70814 start_time=2019-12-13T08:17:28Z barcode=BC01 runid=2c9cf7bc05858273f10e7d7ec552fc0bd742dc3e
ACATTGCTTTGGTTCGGTTACGTATTGCTGGTGCTGAAGAAGTTGTCGGTGTCTTTGTGTTAACCTGCGCGCAATCATCTATCTTTGATTACCTTGTTACGGCTTCACCCCAGTCATGAATCACAAAGTGGTAAGCGCCACTCCCGAAGGTTAAGCTACACCTACTTCTTTTGCAGCCCACTCCCATGGTGTGACGGGCGGTGTGTACAAGGCCGAGACGTATTCACCGTGGCGATCTACGATTACTAGCGATTCCGACTTCATGGAGTCGAGGTGCAGACTCAATCCGGACCGACGCGCGCTATGAGGAGTCCGCTTGCTCTCGCGGGTCGCTTCTCTTTGTATGCGCCGGTGGCACGTGTGTAGCCCTGGTCGTAAAGGTCGCATGATGACTTGACGTCATCCCCACCTTCCTCAGTTTATCACTGGCGGTCTCCTTTGAGTTCCCGGCCGGACCGCTGGCAACAAAGGATAAGGGTTGCGCTCGTTGGGACCAACAACATTTCACAACACGAGCTGACGACAGCCATGCAGCACCTGTCTCACGGTTCCCGAAGGCACATTCTCATCTCTGAAAGCCGTGGATGTCAAGACCAGGTAAGGTTCTTCGCGTTGCATCGAATTAGACCACATGCTCCACCGCTTGTGCGGGCCCCGTCGAATTCATTTGAGTTTTAACCTTGCGGCCGTACTCCCAGGCGGTCGACTTAACGCGTTAGCTCCGGAAACCACGCCTCAGGCACAACCTCCAAGTCGACATCGTTTACGGCGTGGACTACCGGTATCTAATCCTGTTTGCTCCCCGCGCTTTCGCACCTGAGCGTCAGTCTTCGTCAGGGGCCTTATTCGCCACCGGTATTCCTCAGATCTCTACGCATTTCACCGCTACACCTGGAAGATTCTACCCCCCTCCTACGAGACTCAAACGCAGGCATCAGATGCAGTTCCCAGGTTGAGCGGGGATTTCATCTGGCTTAACCGACCGCCTGCGTGCGCTTTACGCCCAGTAATTCCGATTAACGCTTGCACCCTCCACGTATTACCGCGGCTGCTGGCACGAGTTAGCCGGTGCTTCTTCTGCGGGTAGCGTCAATGAGCAAAGGTATTAACTTTACTCCCTTCCTCCCGCTGAAAGTACTTTCGGGCCTTCTTCATACACGCGGCATGTGGCTGCGTGGGCTTGCGCCCATTGTGCAATATTCCCCTACTGCTGCCTCCCGTAAGAG
+
#)'&(&'**&%)420*+-,%-32,9***..68897404+&''*&%&%(&,&**1;:,/+.3*(-3-13*-('&$&%'((')*,),&(%5+'.839002,-*+.353,688,.,,.,.15;8716260./04/2/'&',/')+-3-'&(,.+159'00,-(,3344342.89/...(7-+*/.4:./:9;:877884:32-3(++4458451113&%')-3653:55582//('()*-%&(,,+7-,-*-.01:<9964667*$$))&()0)'*(.(*%%+*+/*0,/013-/-/00.)'(%%+'*-,-/()+,0-+0,+,760:(),,-/3-/070770:7++-./8994+((&))+//0,-'#(+1;7-/7883554(*$)$)***)+,**--10257686*:86,(/24;8:14,+.;,,-<74110//5176913;7-(,.71.-'0056;5987:666331553(7.752-/6538-4469:98;6740()*&2,/044:82021-1)*)&)+558988:2,2807/7-44246/-,,(*()*54<495--6272+1-173122668354158(/1*,1:7:85740147;-0.243/56<::<;9:29212889.'*,*+,8::/././2232-/2.0.2-/0889447:0*)*%-).;/26:9.,)1:;.2:16/6.0.236).//0193'264/82111-3-4-352.711/770+0,,,%,004//8/0*+'+&))*%%&():1--/-,..377166**+822/5;886425')*(*-((,*/411/9-+/24.2)'),-08:635057,()&0/1,,,-/5997894043,*'&&#,31/0/)-4*5000;7:28-,/33432237819;,/-26++.'++07451/*'.*5-525//73,)1'')4124311543'-',%++%*-./248474789471+,+,(((00),/.-/8+.('),($&'()''$$-0547;7798981/-351/6,:0+'00208;04+**9+5//.40,-,-86--3&'(*..813:2/40//5:7940).'&-2.-,52/86.1041:<:638+2')'))',//6/.,534:+0,,.4624019://,17,2;97087+,011013+.//4/'%'%%&)+018<96400+/034;720,%&*)'(&&),4578:2844;1*+3+*'+),,.99804+((-/..0..4.180-/,)&+(
@e06023df-51de-4a55-a660-51f43f915f69 ch=231 read=78328 start_time=2019-12-13T08:17:26Z barcode=BC01 runid=2c9cf7bc05858273f10e7d7ec552fc0bd742dc3e
CTCCTACGGGAGGCAGCAGTAGGGGTACGCGGCAATGGGGAAACCCTGACCGAAACAACGCCGCGTGAAGGAAGAAGGTTTTCAGTTATGCTTCTGTCGCAAAGAACGGCGGCTACAGAATGTAAGTATTGCGACATGATAGAAAACGGCTAACTACCGTGCCAGCAATAGCGGTAATACATCGCGGTGGCAAGCGTTATCCAGGATTATTGGGCGTAAAGAGGGCAGGCGGCAGCAAGGGTCTGTGGTGAAAGCCTGAAGCTTAACTTCAGTAAACCATAGAAACCAGGCAGCTAGGTGCAGGAGGATCGTGGAGATTCCATGTGTAGCGGTGAAATGCGTAGATATGGAGGAACACCGGTGGCGACGATCTGGCCTGCAACTGACGCTCAGTCCCGAAAGCGTAGGGGAGCAAATAAGTTAGATACCCTAGTAGTCACGCCGTAAACGATGAGTACTAAGTGTTGGATGTCAAAGTTCTGAGTGCTGCAGTTAACGCAATAAGTACTCCGCCTGATGAGTACGTTCGCGAAATGAAATGAAAGGAATTGACGAGGGCCGCACAAGCGGTGGAGCATAATGGTTTAATTCGAAGCAACGCGAAGAACCTGCAGGTGACATCTCATAAAAGGCTCAGAGATGGAGAGATAGCTATATGAGATACAGGTGAGATTGTGGTTGTCGTCAGCTCGTGTCGTGAGATGTTGGGTTAAGTCCCGCAACGAGCGCAACCCTTATCGTTAGTGCAAATCATTAAGTTGGGGACTCTAGCGGTTCACCAGTGACGAAGCTGGAGGAAGGCGGGGATGACGTCAAATCATCATACCCCTTATGACCTGGGCTACACGTGCTACAATGGATGGTGCAGAGGAAGCGAAGCCGCGAGGTGACAAAACCCATAAAACCATTCTCAGTTCGGATTGTAGTCTGCAACTCGACTACATGGTTAAGATCGCTAGTAATCGCGAATCAGCATGTCGCGGTGAATACGTTCTCGGGCGCTTGTACGCACCGCCCGTCACTACGAGAGTTGATAACACCCAGAAGCCGGTGGCCTAACCGCAAAGGAGGAGCTGTCTAAAGGTGGGATTGATGATTGGGGTGAAGTCGTAACAAGGTAACCGGAGAGGCGACAGGCAAGTAGGTTAACACCGAAGAACACCGACAACTTTCTTCAGCACCGTAACTGGG
+
+*1/,-326*)2+-,..,,+++,.()%&#'&.)-4---)&(*,(.,,-+47/(.)(*+++.6-0024201//1**-*2-8:13)*.+%%#'(-+'()'##'('&/66185*3.,+,.*,,))&'&$&$%$%$%$$&$&(+)).21%'&)*-0522,0)+,431,./4,(*%,-6020/'0'.*(%)*+,*))'(*..-**.*%2/%-%&,)57:77269-)$2-))(5:95;614600.7.--''+246538723998--(''(4')2,4*,-1.(24250.47.3278::3211,+.056+.('*0*233:90+&*8/6500-..+-...84)0.)(,832468646.,,-,.96562(1')'&)43/00/-0233124440.1133326.0,9+)(+(')'-/).24+*.1382./*,*4-'*+*.9/-&,+((',)+,/6369<;20-0,,,-+01-9367190*,+(..07../3/$$$**/.--.(--/0..++2-,+1,-,1038-/712-/*+$)*,+/--((&&---*)(%#$(++*,..125510(1/,15-112/++.2677-.%-*/)--+-18:-81/,',+&'*'**-,2.,2/('$#%%*'(&()+,%'*22087+/5212&&%)328.-()'225/0138650/*)+$#$('(*%$%+'*+&55:/34675(++,865555596423598<8;65701+,/0*)*.++'$-10.1)36,,6/0/(1/)-1)-((((,*-,-+,3-.194.-.*+&+,'(+4'%)0%../03&)+&'(0,/,/+1,3//520-,115567-20-..9833,144+.00255984-,,.-**%'*2374132944:693*,,-3,+./,2,-+1.*-'%')(+))('(+69,+&$%(0998-*-3;579+6467&,'5)034664(&+*$*&%$$%'-//+*&'/.'),54-&()-..9//+0*+612&(*)6,//+0)5*()**.0+-44450022*'*&'*(,%)(/64992+,)&''(''('&,+2()/071'0&$&$+&)1.0*.473./2:59''/7))*(.+%&(/124/3:*.(0-56//1,-.02490471+*+-*,.877763/36345/),+()(*0.59;49:40-%*$'0143,+'($$&)'(11043++-,*(+*)('('%%&%&)&&,$&%###
@a2048a16-f6a7-449d-ab9b-70b3e815cc3a ch=331 read=71894 start_time=2019-12-13T08:17:38Z barcode=BC01 runid=2c9cf7bc05858273f10e7d7ec552fc0bd742dc3e
CCGGTTACCTTGTTACGACTTCGCCCCAGTCATGAATCATACCGTGGTAAACGCCCCCCGAAGGTTAAGCTATCTACTTCTGGTACAACCCGCTTTCCCCGTGGTGTGACGGGCGGTGTGTGCAAGGCCGGGAACGTATTCACCGCAACATTCTGATTTGCGATTACCAGCGATTCCGACTTCATGGAGTCGAGTTGCAGACTCAATCGGCTTGGAGCATTGCTGTGAATTAAACCAGCTCGCACTCCCGCTTCCCTCTGTATACGCCATTGTAGCGCGTGTGTAGCCCTACTCGGCAGGAGCCGTGATGAAATGACGTCATCCCCACCTTCCTCCAGTTTATCGCTGGCAGTCTCCTTTGTTCCCGGCCGGACCGCTGGCAGCAAAGGATGGGGTTGCGCTGTTGCGGGACTTAACCCAGCATTTCACAACACGAGTGACGACAGCCATGCAGCGCACCTGTCTCACAGTTCGAAGGCACCAATCCATCTCTGGAAAGTTCTGTGGATGTCAAGACCAGGTGGAGTTCTTCGCGTTTGCATCAGATTAAACCACATGCTCCACCGCTTGTGCGGGCCCCGTCAATTCATTTGAGTTTTAACCTTGCGGCCCGTACTCCCCAGGCGGTCGGCTTAACGCGATTAGCTCGGAAGCCACTCAGGAACGCCTCAAGTCGACGCCGTTTACGGCGTGGACTACCAGGTATCTAATCCTGTTTGCTCCACGCTTTCACACCAGGCGTCAGTCTTCGTCCAGGGGGCCTTCGCCGCGGTATTCCTCCAGATCTCTACGCATTTCACCTTTACACCTGGAATTCTACCCCCCCTCTACGAGACTCAAGCTTGCCGGTATCAGATGCAGTTCCCAGGTTAGGCCAGGGGATTTCACATCTGACTTAACAAACCGCCTGCGTGCGCTTTACGCCCAGTAATTCCGATTAGCAACACCCTCCGTATTACCGCGGCTGCTGGCACGGAGTTAGCCGGTGCTTCTTCTGCGGGTAACGTCAATGAGCAAAAGGTATTAACTTTACTCCCTTCCTCCCCGCTTCGAAAGTACTTTACAACCCGAGCCTTCTTCATACGCGGCATGGCTGCATCAGGCTTGCGCCCATTATTCAATATTCCCCACTGCTGCCTCCCGTAG
+
2011/5-/696319*110127+&()*)*-78687/75635(6:8241).-'*(/0547+)--)+-.5/-./;940&,(-*-.6.-,1(2-*)().(.8/+(1&37,+0797::8687460/%.-31700,0-372/488<:58:*/3'42794562834*,.112-2/...-44:/4./235-*10,%'*).()+--,,3+4/2)3/2((''*+,,*-%2'&'7,,,)),1-1))(0./12.1/0-17-)-4/295/352.0./3+,&$)*',,',(,-../*+-.18/,+/00.21*2,&)17*/,./.+0-()-58768:15:.*03.00/01../3:8)00&.+4*,(23644+)0-()059.//0.4:361/0..323(3:<,7,12(+0+--.+*(&(+1./,841.3-/(,)&$#&)*56+&%%#%%'&%''++4706,0090-+,+*.&-*08788880/0+0:49%'3)73)1+102;:7:420129.72-1:55355;8:9:9621379,-00(*&*8;88<989007+()*,6&'+1,4;8:<5650///48128--,0-.-,,12-98,+35053771686./+4:;+161505-+)+/1''*'',,66.)599)6852&--//))()*(-+*--/4*/,0+16**+,'((%#$%(-/0)-+211',').1.89&)+2-4560777669,2/,.17667466242<5/015(#)&*09.+++&,,,.588::1468:;:82:*%+242)-,),1789.2(+.+.472/4*)+02225525587:<2.,/)+/)&**.00/.-,,1-/0401664..1546605257920./28(/)*)))02,,---:398<68/*.10-%&(-3(./2*,3972,20242/-))'5*87:669027+.114.-+)**+,6,5.*),.024432/*1./$2((*)-1.-03.1.5108:2329556829.,%')'%)/.-+/4(521350-3/.:997621266501.9153.477/'0)0/1.2,*/4/,-//6-.70()+45-,,,,(&))('++,48/-65:491)(.189<:9<:(''(')20./22:7800000*698793743;5.09,*-(((./0-987-/25541/-0*/6,-8-,
@5c8fac03-7623-4717-a096-dee616d2c152 ch=59 read=116153 start_time=2019-12-13T08:17:36Z barcode=BC01 runid=2c9cf7bc05858273f10e7d7ec552fc0bd742dc3e
CTCTACGGGAGGCAGCAGTGGGGAATATTGCACAATGGGCGCAAGCCTGATGCAATATGCCGCGTGTATGAAGAAGGCCTTCGGGTTGTAAAAAAGGAATACTTTCAGCGGGGAGGAGGAGTAAAGTTAATACCTTTGCTCATGACGTTACCCACCAGAAGAAACACCGGCTAACTCCATTGCAGCAGCCGCGACAATACGGAGGGTGCAAGCGTTAATCAGGTGCTGGGCGTAAAGCGCGCAGGCGGTTTATTCAGTCAGATGTGAAATCCCGGGCTCAACCTGGGAACTGCGATACGATACTGGCAAGCGTCTCGTAGAGGGTAGAATTCCAGGTGTAGCGGTGAAATGCGGCGGTCTGGAGAATACCGGTGGCGAAGGCGGCCCCTGGACGAAGACTGACGCTCAGGTGCGAAAGCGTGGGGGGGGAGCAAACAGGATTAGATACCCTGGTAGTCCACGCCGTAAACGATGTCGACTTGGAGGTTATTGCCCCTTGAGGCGTGGCTTCCGGAGCTAACTTTAAGTCGACCGCCTGGGGAGCACGGCGCAAGGTTAAAACTCAAATGAATTGACGGGGGCCCGCACAAGCGGTGGAGCATGTGGTTTAATTCGATGCAACGCGAAGAACCTTACCTGGTCTTGACATCACAGAACTTTCCAGAGATGGATTGGTGCCTTCGAGACGGGACAGGTGCTGCATGGCTGTCGTCAGCTCGTGTTGTGAAATGTTGGGTTAAGTGCCGCAACGGGCGCAACCCTTATCGCTGTTGCCAAGCGGTCCGGCCGGGAACTCAAGAGGGAGCTGCCAGTGATAAACTGGAGGAAGGTGGGGATGACGTCAAGTCATCATAGCCCCTTACGACCAGGGGCTACGTACTACAATGGCGCATACAAAGAGAAGCGACCTCGCGAGCAAGCGGACCTCATAAAAGTGCGTCGTAGTCCGGATTGGGTCTACAGCTCGACTCCCATGGTCGGAATCGCTAGTAATCCGTGGATCAAGAATGCCACGGTAGATACGTTCCGGGCCTTGTACCGCCCGCACCATGGGAATTAGGTTGCAAAAGTAGGTAGCTTAACCTTCGGAGGGCGCTTACCACTTTGTGATTCATGACTGGGGTGAAGTCGTAACAAGGTAACCGGAAGATAGAGGCGACGAGCCGTGGGATTAACACAAAGAACACCGACAACTTTCTTCAGCACCAGCAATGCGTGAAAGCGCGGG
+
/+4*,+,61')/**,**+,&0/*(-.+5,**--3<42831278;/3:775412,(%(('3*&%$&&(&)/--'*)*1/++7-16-4/,-49712+''(')*3282+)***20*,2-(/+%&'-<8*-/4/0/0/+36,087,--.145833:7%/'((0+&-,(&,-.,+)+*3,01'%'$%(%'''%''&&(%))('(*(-*.,,12743122/;0:03*'(%$&(-05.3330/)**,')').,-0374&'($$(*.+/0732()46)64,'--/.10001)*-()&(%%#$&&$')*43200*'./(&&)+),013*%01,/-,)0*3.*+1442./0/46537;5422&($&(&&'*''*+8,+..,71.*'(')(..10370,-///,*))(++,--/34460/7-.0*14-,04;::967-1++-/1:-.%,)$3(-'--..62,.48201261246:888:100)*,7788362*+&**.3&++)16.%%$%%)+*)*(*)*.+'(-+*.-..*,++,..0558::5871160)&(%&(*2/331-011:581)('+.:3//-*1+,-94::7*+/.*--2342739324*,--41.'04;;-96;0/(+*98784735;-/7872923936120+(($'.,-'((-.310:10)*)))*,21(4),(0.15223,./01%-0/3./428991100-456287525,,./059121++*+30126;,97963*$'#()),069;;:8554241*)4-/6'-*44:010*)+-3;48(0,75182/1/13-*'%)()&%)3124(+,+-11,*--59-/7+5.236::0),.////20'()+6:9,-&.233(&%'(*+4<4553)++++&'&0.+//:0'3546555742'''')*')63453436.--+.90409516455::;6,.136789681572(5-0814-)*,))-*%-,*+,--0/)-3/+),+31456,-)&&*--+0))+77545*+*.306:512-*(('4../.4.1)'-11+-+)'()('0.)&//77780,*&%(&%-31:88791((,+-)))%''(/+/1.31*8).3*004.8--/%+016004898730/-/,*.,+(),/*+169:8779)7.4./)/-.9.06$(&+-,//1'&.355:54.'3-16302/2'%,(*79/---12/39:5992/0017<552720(.)'%),+)+&&%##
@4b50ce23-c3a8-4034-b81d-3ffd97cb800e ch=217 read=82255 start_time=2019-12-13T08:17:33Z barcode=BC01 runid=2c9cf7bc05858273f10e7d7ec552fc0bd742dc3e
TCACTGATCATGAATCACAAAGTGGTAAGCGCCCTCCCGAAGGTTCGGCCTACCTACTTCTTTGCAGCCTCATGGTGTGACGGGCGGTGTGTGCAGGCCGGGAACGTATTCACCGTGGCATTCAGATCCACGATTACTAGCGATTCCGACTTCGCTGGAGTCAGGTTGCAGACTCAATCCGGACTACGACGCACTTTATGAGGAGTCGCTTGCTCGAGTCCTTCTCTTTGTATGCGCCATTTATGGCGTGTGTAGCCCTGGTCGTAAAGGGCCATGATGACTTGACATCATCCCCACCTTCCCTCCAGTTTATCACTGGCAGTCTCGCTGAGTTCCAGCCGGACCGCTGGCAACAAAGGATAAAGGTTGCGCTCGTTGCGGGACTTAACCCAGCATTTCACAACTTTGAGCTGACGACAGCCATGCAGCACCTGTCTCAGTTTCGAAGGCACATTCTCATCTCTAGAAACTTCCGTGGATGTCAAGACCAGGTAAAGGTTCTTCGCGTTGCATCAGATTAAACCACATGCTCCACCGCTTGTGCAGGCCCCAAATCGAATTCATTTGAGTTTAACCTTGCGGCCCGTACTCCCCAGGCAGTCGACTTAACGCGATTAAGCTCCAGAATACGCCTCAAGGCTGAAACCTCCAAGTCGACATCGTTTGGCGTGGACTACCAGGGTATCTAATCCTGTTGCTCTACGCTTTCCGCACCTGAAGGCGTCAGTCTTCGTCAGGGGCCGCCTTCGCGCGGTATTCCTCCAGAATCTCCTGCCGCATTTCACCGCTGCACACCGTTCTACCCTCCTAAGGACTCCAAGCATGCCAGTATCAGATGCAGTTCCCAGGTTAGGCCAGAGTTCACATCACAACCAACCACCGACCGCCTGCGTGCGCTGTACGCCCAGTAATTCCGATTAACGCTTGCGCCCACATCCGTATTACCGCGGCTGCTGGCTGGAGTTAGCCAGTGCTTCTTCTGCTTGGAGTAACGTCAATGAGGCAAAGGTATTAAGCACCTCCTTCGCACTCCCCGCTGAAAGTGCTTTTGGCCCAGGCCTTCTTCATACGCGCGGCATGGCTGCATCAGGCTTGCGCCCATTGTGCAATATTCCCCTGCTGCCTCCCGTAG
+
6001%%'+/((&'2--+.+1,++0757/*+-.:8-0,**.2,,*6&&).,.//51)007*+-+'+*$,*(,/6687'*()+0970-++)*))&$(/214%*))''$&'.60'-3+-340/.(($%%)*)&((+0.,..--,+.0130*(/030&$&)'&'(.*,529)/(.,.)0)9.1/3345.%%)+-*-&+,52,-+**'&)*.***'&)%%&$')*.+4+,+,56,*+/389:;348&$'()*),+,)+,--2.+.684%&(1(1691512//..+*(**(-&156.8,0)',3/848/01/024;6,01010-()+.0/.,#&.+,/301*)*2,24-/74665513+0),()*,/0,&()-2)0/115/2((+$00//-.01-7.,$0/-94,')*)),-1,),0346879853786420.03+86,+2403,,/8(($%%++0.0.07/.1240/--&%01-1,1)+$,-444/364623(+,/6338*+..73360))))1-/.45'&-1.3911/,++1..-1,*4/%&'&',+1/10831+#$%)*')*-0,,07.)*).60+61/1.-.4272(&&%(*/,+*%*)'&***-*),(,%(()(&.&1'()*:*'*%%#%%%03.0--/5-.-&'%))*.)*.--10(/0/.(,3/)1,+,)2.02019//,',''''..+33-,25,0+)+&),+/9+-'&(&./+*&%%).-.-('/.((2'/4()/3//6-.1.1*&'%&'''(,8-42/(&(*/-/1110,2))-.3991(--))-$)')%(%)(*'&#/1-'2&&&%+-12.8),)%)&('+1',-/7633365:9824,-*&.404*/*'$$%$&)4'')++,,,-..*4-3+'$%(&14.14++,,+/3.+-'((--47.,.1517;710$0&)**(((&&)%(('$%&/02/10)0()-+-.92-,'')'%&'*%(,9+--8.67122:29;6-''&$*(%'(132146)4(&%'(+).)+)**-)(%$%%'(,18190#'$*+00.,,100+0+()*)-,*%%%,+'%(.)6080584-,,/(+,0.4,%()('%$%$&,(/.*,)(*+-0)(01-0273;44275/-(&'+433.*.4))3)'
@62f219c6-c4d4-4590-981c-c8bf2d8b8d4b ch=301 read=117173 start_time=2019-12-13T08:17:32Z barcode=BC01 runid=2c9cf7bc05858273f10e7d7ec552fc0bd742dc3e
CTCCTACGGGAGGCAGTAGGAATTTTCGGCAATGGAAACCCTGACCGAGCAACGCCGCGTGAAGAAGGTTTTTCAGTTGTAAACTTCATAAAGGAAGAACAGCGGCTACAGGAAATGGTAGCCGAGTGACGGTACTTTATTAAGCCACGGCTAACTACGTGCCAGCAGCCGCGGTAATACGTAGGTGGCAAGCGTTATCCAGGTGTGGGCGTAAAAAAGAGGGGCAGGCGGCAGCAGGGTCTGTGGTGAAAGCCTGAAGCTTAACTTCAGTAAAGCCATAAAAGCCAGGCAGCTAGAGTGCAGGAGAGGATCGTGGAATTCCATGTGTAGCGGTGAAATGCGTGGTATATGGAGGGCACACCAGTGGCGAAGGCGACGATCGGCACGCTCAGTCCCGAAAGCGTGGGGAACAAATAGATGCCCTAGTAGTCACGCCGTAAACGATGAGTGCCAAGTGTTGGATGTCAAAGTTCAGTGCTGCAGTTAACGCAATAAGTACTCCGCCTGGTAGTACGTTCGCAAGAATGAAGCCTCAAAGGGAATTGACGAGGGGCCCGCACCGGCCGGTGGAGCATAATGGTTTAATTCGACAACGCGAAGAACCTGAGTCTTGACATACTCATAAAGGCTCCAGAGATGGAGAGATAGCTATATGAGATACAGGTGGTGCATGGTTGTCGTCAGCTCGTGTCGTGGATGTTGGGTTAAGTCCCGCAACGAGCGCAACCCTTGCCGTTAGTTACCATCATTAAGTTGGGGACTCTAGCGAGACTGCCAGTGACAAGCTGGAAGGCGGGGATGACGTCAAATCATCATGCCTTATGACCTGGGCTACACACGATGCTACAATGGATGGTGCAGAGGAAGCGAAGCCGCGAGGTGAAGCAAAACCCATAAAACCGTTCTCAGTTCGGATTGTAGTCTGCAACTCGACTACATGAAGTTGGAATCGCTAGTAATCGCGAATCAGCATGTCGCGGTGAATACGTTCTCGGGCCTTAGCCACACCGCCCGTCACACCACGAGAGTTGTCTTACCGAAGCCGGTGGCTAACCGCAAAGAAGGGCTTTCCTGTCTAAGGTGGGATTGATGATTGGTGAAGTCGTAACAGGTAACCGG
+
,024336/;2,+.++..0'(().797/5950:1-)0.*071--0343443499538*+*'))*&+,-30:56-8)1/4.+-1(+,)+*-.2-*1+1-142+1.1,,).*(-(),-'+***/16(%(+5576:8(.+(-+//0*)),,-*1//0:65400101-,,,*0332481/---404849646600/*+2251/.*)0..).,32/109250/,'%-300,.5:8090)./'-5,/04.)+10414.+-'&()-*,-211,0501///)*%(),+/25,&09325///..40.//14)4/*&'18.36254,1,2-1631010/0002776-62,,-.&*,+,/,05-*+(&)/0/14//1/7,++2+)1477210*('%#%$(1-457.'('+40,.145:3&&&)356,'&0/./9/+*/-+,,.(*+07679;;4.,.,+,-(+*,+-/50;1711//.01&%(#,,5100./2/5183730517235'3**,07.1565*)')))047<6326')394.1/)+%&(--&-.',)22156.')42049-,.))&'&,&0*:2.+-,220612879:8:63('&&*022.-.*)('('&&$(**-2222)(%)+0-01:21757/+))*-.1:9-**++.-300//**''+:767.,(.)2-3354/87935779,&&&(947455+3-0))%0,2787<8712/3,*./.2,+-*+//148/,,**''/0.,2007<693*/30.+,61:;534560+*))&-55546/&-,+0.,+')*0.,'+.1$'-9.6778562/3/+.25623-31),/006:;8/31---1/0-//%%&()(/20.4;78868,,)*(/**2*-108013671/,/+&+3$//550.22-/.56(/+$/5-14+.09:17/-3-/059987725224418766550.2--8392:77521*)+)(*,02.2.-))**)012358,.10-657:66;3/1-01.)**$%&&&''+().5,,.-'-0262.-++)*5.*(%*(&0+')--62521685126675777&(())34/02+-&'%./(-+(&3+61.6/-.-*&.-.**))3110054//+&**-9::9:
@2b40f1a8-1187-45bf-aa27-30185b12ff8b ch=220 read=72733 start_time=2019-12-13T08:17:39Z barcode=BC01 runid=2c9cf7bc05858273f10e7d7ec552fc0bd742dc3e
CGCCTTTCGGTACTTCGTTCAGTTGCGTATTGCTGAAGACTGACGCTCAGGTGCGAAAGCGTGGGGAGCAAACAGGATTAGATACCCTGGTAGTCCACGCCGTAAACGATGTCGACTTGGAGGTTTATTGCCCGCTTGAGGCGTGACTTCCCGGAGCTAACGCGCGTTAAAGTCGACCGCCTGGGGAATGAGGGCCGCAAGGTTAAAACTCAAATGAATTGACGGGGGCCCACGCAAGCAGTGGAGCATGTGGTTTAATTCGATGCAACGCGAAGAACCTTACCTGAATGTTGACATCCACAGAACTTTCCAGAGATGGTTGGTGCCTTCAGGGAACTGTGAGACAGGTGCTGCATGGCTGTCGTCAGCTCGTGTTGTTGTGAAATGTTGGGTTAAGTCCCGCAACAGGCGCAACCCGCCTGTTGCCAGCGGTCCGGCCGGGAACTCAAAGGAGACTGCCAGTGATAAACTGGAGGAAGGTGGGGATGACGTCAAGTCATCATGGCCCACTTGATGAGGGCTACACACGTACTACAATGGCGCATACAAAGAAGCGACCTCGCGGAAACAACGGACCTCATAAAATTCTGCGTCGTAGTCCGGATTGGAGTCGTAACTCGACTCCATGAAGTCAGATCGCTAGTAATCGTGGATCCAGAATGCCACGATGAATACGTTCCCGGGCCTTGTACACACCGCCCGTCACACCATGGGAGTGGGTTGCAAAAGAAGTAGAGTAGCTTAACCGGGGAGGGCGCTTACCACTTTGTGATTCATGACTGGGGTGAAGTCATGTTTCATTAACCGG
+
%"$#')'%%%($*(-.+5:;309/-.332/9011:25/(+$&'*'+-:&1,-,,*0,()..13;/'(&*8;.6*93.31,+9607:),59988/60,-16:/083,(%%'&*2.-.,.+6()*08-,00,27.%).+/007622*(),-:4)43,*,),/,*+*/,1083//56469;8::..68.'++'%.3//10249(3-8*892/255:71+)-,2.1324;:228*%-&--&'*'.37+)++,.*(-31;:637;2/12.38:565348/08680910732/22&5*+/;;;;701+,.501:80+()***5*(++*-757455,&))&*,,-75.+*,+/3799:;55353:5//01178(.1678:84:--0+,/08;.04<9;804()&(+3*)/0,6'+1/*,0017)$'&&&/8..95467:93.301.*&&.,65811(),'//.323812111537),+--)+-*41935;:/653341-,+.-78:;967%1181*.31223.-181380/)*&('//64325754:8.566698:+'('',:86367562+(*-),,129)*$%',*382&3')),./444:8919)3.+.-()&),-'/'((+/('*).5541/2//2*+657210.,21934353'.-5)**+--27,))+%+,185464326,+'166/7.,,1/--*052/;;///..-2:4789.))+11*+7,./55*&()(),,'**-(()*7,672.-'$)/-22538,./$)/20+0068:9996454377/./33226%2#$',+0/6080:*7
@dd63fe3e-2d38-4c77-a477-df24617bff23 ch=189 read=156443 start_time=2019-12-13T08:17:37Z barcode=BC01 runid=2c9cf7bc05858273f10e7d7ec552fc0bd742dc3e
TTGGTAGCCAGCACCGTTCAGTGCGCGTATTGCTGGTGCTGAAGAAGAGGTTGTCGGTAACCCTACTTGCCTGTCGCTCTATCTTCCGGTTACCTTGTTACGAGCTTCACCCAGTCGCGTCGATGGTGGCTTCCTCCCGAAAGTTGGCTACTACGCTGGCATTACTTCCGGCGGTGTGACGGGCGGTTGTGTGCAAGGCCAGGAACAATGATCACCGTGGCATTCGATCCACGATTACTAGCGATTCCGACTTCATGGGTCGAGTTGCAGACTCAATCCGGACTGACACTTTATGAGTCCGCTTGCTCTCGCGAGTCGCTTCTCTTTGTGCGCCATTGTAGCGATGGCCCTGGTCGTAAGGGCCGCCAGTATTGATCATCCCCACCTTCCTCCAGTTTATCACTGGCGATCTCCTTTGAGTTTGGCCGGACTGGCTGAGATGATTTAGCGGAAGCAGCAACATTCTGGCTGGCTGGGCGACGGCCCATGCCAGCACTGCCTGTCTCCACGGTTCCGAAGCACATTCTCATCTCTGAAAACTTCGTGGTGTCAAGACCAGGTAAGGTTCTTCGCGTTGCATCAAATTAAACCACATGCTCCACCGCTTGTGCAGACCCAAATCCAATTCATTTGAGTTTTAACCTTTTGGCGGCTGCTCCCGGGCGATCGACTTAACGCGTCAAACTCCGAGCCGCCTCAAAGGCACAACCTCAAGTCGACATCGTTTGCGGTGGATTACCAGGGTATCCTAATCCTGTTTGCTCCCCACGCTGCGCCTGAAGGCGTCAGAGTCTTCGTTCAGAGGCCGCCTTTCGCCACCGGTATTCACTCGGTCTCTACGCATTTCACACTTCCGCACGGAATTCTACCCCTCACGGGGATAAGCTTGCCAGTATCAGATGCCGTTTAAGGACGGGCCAGGGTTTGCATCCTGACCCAACAAAGCCGCCTGCGACGCGCGCCCGCCCAGTAATTTCCGGTCTTGCACCATCATGGTACCGCGGCTGGCGCGATTGGCCAGTGCTTCTTCTGCGGGTAACGTCAATGAAGCAAAATTATTGCTCCGCTTCCTCCCCGCTGAAAGTACTTTACAACCCGAGGCCTTCTTCGCGCAGCGCCGTGCATCAGGCTGCGCCATTGTGCAATATTTTACTGCGCTCCGGGAG
+
%',-**%&$$%&#&-(094%**&(&'*/*),,./6110/-650,.)''()/0./%&&%$$(*)'$(')).411241441/0129;23',0-*//1/+2.'**''(+.-/15.(+/,)&%''%&(*'&%'&(-/611,('+*%-(/%'%'%)%$('((&$$#'%$&(*'&$%$)%1''*+0(.-./..*%*&)$&,,+,/'&-+++((()(',(*-2*--/.-41+'),.'')*,03/1-),-.69<876567:85533**++4,6,+,&1%3').41/)/022/,,,&)((0+++%'*34/.30.45633+,,(+/1)..;065,+'$'()*)%$+(&')*,+$%'$'+6./3/127/*,2..&$$$$$)%'&'&&&&',23,/.1384720-**-3+-31+,)**)%&)+,7)'-()+/5/&(&'(6:51-$&&)*)*.)%%(/&#$$&'&%%)*%0+-/.142)&&)$&%%%'(&%'%&(*)1%#&#%#%$'%('%'*(',01/'%&*+-40('*'()(*&&,&,,++-/-.*-32,*)&&%$&'%%&*,-.36:428+6/*-0987;30--,0),,,38704/44.'*)*-*+..6.-0-%'/(,-74%*$)*+.100/*/.174,45,,1/4::2193+.,*&+''&''%$().(&*..,.$*--/10112/.,-'$$%$(),%&#'(&%(,-049,+-,+-/364/1(/*01.+,--0416($''%(--*.(%'(**-(*--5'(22/.*))/:0.10621)%+)**(*&**&&'(()),,.(&%$')4/-*.76,.%1+3632/,1+%%')(-,&).)*21'((*')*,1--+.0.&(1++()%-.1-'%'$%&()*..+'&,0-+,)$'*.4*%%&''(,2+-//,1+-*0/12,-,./7,*%,*%&'+''%#*2+-20&*+..,-../+)03+4/(%,.,161-+)$&&('-%'('$$$##%)&%/-*/-/)0(+-$&(-*$&(%&$%$%*+*,('&%&*'$$%#&0,1/+%,(++27157667920('+---1+'$&'(()+29,),-'/($&-/4%(-,--204..+51..00)+*/396.-.+18+(**)263;68:3&($&#&&$$#$%&(),1())',*..22)(.&)$&$''&*(&$#%&&(%''-+&+)(,
@25d104cf-cc27-4a86-b70b-3c5c394a593a ch=17 read=38238 start_time=2019-12-13T08:17:48Z barcode=BC01 runid=2c9cf7bc05858273f10e7d7ec552fc0bd742dc3e
CTCCTACGGGAGGCAGCAGTGGGAATATTACGTGGGCGCAAGCCTGATGCAATACATACCGCGTGTATGAAGAAGGCCTTCGGGACGCAAAGTACTTTCAGCGAGGAGGAAGGGGTAAAGTTAATACTGCTCGTGACGTTACCGCAGAAAAAACACCGGCTAACTCGATACCAGCAGCCGCTGTGTACGGAGGTGCAAAGCGTTAATCCGGTACTGGGCGTAAAGTGCGCGCCAGGCGGTTTGTTAAGTCAGATGTAAATCCCCGGGCTCAACCTGGGAACTGCATCTGATACTGGCAAACGAGTCTCGTAGAGGGTAGAATTCAGGAATTGCATGCGTGAAATGCGTAAGAGATGGAGGAATACCGGTGGCGAAGGCGGCCCCCTGGACGAAGACTGACGCTCCAGGTGCAGCGTGGGAGCAAACGAGTTAGATACCCCTGTTGCAGTCCGCCGTAAACGGTAATCGGCAGGAGGTTGTGCCTTGAGGCGTGGCTTCCAGGCTAACGCGTTAAGTCGACCGCCTGGAAGTACGGCCGCAAGGTTATAACTCAAATGAATTGACGGGGCCCGCGCAAGCGGTGGAGCATGGTTTAATTCGATGCAACGCGAAGAACCTTACCTGGTCTTGACATCCACGGAAGTTTTCAGAGATGAGAATGTGCCTTCGGGAACCGTGAGACGGAGTGCTGCATGGCTGTCGTCAGCTCGTGGAAATGTTGGGTTAAGTCCCGCAACGAGCGCAATATATCCTTTGTTGCCAGCGGTCGGCCGAACTCAAAGGAGACTGCACCAGTGATAAACTGGAGGAAAGGTGGGGATGACGTCAAGTCATCATAGCCCCTTGACCAGGGCTACACGATATACAATGGCGCATACGCAAAGAAGCGACCTCGCGGAAACAAGCGGACCTCATAAAGTGCGTCGTAGTCGGATTGGAGTCTGCAACTCTCTCGACTCCATGAAGTCGGAATCGCCTTAGTAATCGTGGATCAGAATGCCACGGTGAATACGTTCCCGGGCGCTTGTACACCGCCCGTCACACCATGGGAGTGGGTTGCAAAAGAAATGCGTGAAAGCAACCTTCGGGAGAATTTCACTTTGTGATTCATGACTGGGGTGAAGTCGTAACAAAAGGTAACCGG
+
%&+'&',(10)+,'-.0(*+%/&+(('(1&))1*/))(+++'(.2002+1.''$)+-,5946463578889+..,.53505*-)$)&(/6/',)*-:00---*$+,)1,/)+.,+*,2*,.8/6**)%%)+-&1))0,4-+51(+---/+**)&%)-*,)*/(()+&$)&16+((&(3+&(''*%'*,--+,/./659+,10140400+')%&(+4963225<5-275,+).+14:7&74;/22748148--4741-,1(-55*)2-,-939686893,5,,11116-++**/,1.*3,&(*)(*--133/)&,,+..)2*2,9''*&&)$"%#$$$&&&%%*%'52/4*('*'().).,'0,,,0.31261(*)))-/229990+187:536...,.131213))6977*&&'+5785+-/1/'+$&**/--21-/24'&'%$#%$&('&%,*245:/0-$*&$')2(0&*'%+*1:/1.7/(/,-/64553943.4,$--,,-3,//33464*.4379--8-0/('&$&.//)0.'*++0(5.,+1*..65;..-/61717-*69056)$'#%'(*20568.---)+3*3;109222')++1294.+)+.(*54507/07505//.2134/68*(),+(+(/44340/,*,632+,40+3'*9:;;2<9577;49/)+*+&5%&)767655,1))*/13/4.&*,,.+&''*,,),--&*4,86829097-.4,7--/1164/(&('*+--60&'+*,64/51)(*-'-&)+539130))*(),.3+.&)3122./13;;999:-/,-.(,(*&/02+/7///0.20,15576.0(03-*&##&'770.'1*-,*&'('*$&')+62',,('#%$%&(.1(%*'$%.-154/*,)%')).04./0-)*1,+)).83/29:997664707)0(7-$''*+-377650/.)('((-0/6+,-5/8/.0-202233.+**'&,.0-2.066211,-,50495)0+2202857864625+-442())))(*++,3109--02120190423((*)'/028.--34+%)*&)&%&)'(0,'**//,/22-5+))&'%%&+,.05203233;3731./-.&/0.154349688:223('3*)6.6/2:
@d3d4b0fa-071d-49db-9894-18e90b8bd0b1 ch=28 read=54724 start_time=2019-12-13T08:17:48Z barcode=BC01 runid=2c9cf7bc05858273f10e7d7ec552fc0bd742dc3e
TTGGTAGTACTTCGTTCAGTTACACGTATTGCTGGTACAGAAGAAGTTTGTCCCAGGTGTCTTTGTTAGCGCCTACTTGCCTGTGCTCCTCTTCCGGTTACCTTGTTGCGACTTCACCCAATCATCAATCCCACGTAGACAGCTCCCTTCCTTGCGGTTGGGCCACCGGCTTCGGGTGTTATCAACTCGTGGTGTGACGGGCGGTGTGTACCAAGGCCGAGGGCATTATTCACCGCGACATGCTGGAGTTCGCGATTGCTAACGATTCCAACTTCATGTAGTCGAGTTGCAGACTACAATCGAACTGGGGAATGGTTTTATGGGTTTGCTTCACCTCGCGGCTTCGCTTCCCTCTGCACCATCCATTTAGCCATTATTGTGGCCAGATCATAAGGGGCATGATGATTTGACGTCATCCCCGCCTTCCTCAGCTTGTCACTGGCAGTCTCGCTAGAGTCCCAACTTAATGATGGTAATAACGATAAGGGTTGCGCTCGTTGCGGGACTTAACCCAACATCTCACGACACGAGCTGACGGCAACCATGCACCACCTGTATCTCATATAGCTATCTCTCCATCTCTGGAGCCTTTATGAGTATGTCAAGACCTGTTAAGGTTCTTGTTACTTCGAATTAAACCACATGCTCCACCGCTTGTGCAGCCCCGTCATTCCTTTGAGTTTCATTCTTGCAGACATTACTACTCAGGCGAATACTTATTGCGTTAACTGCAGCACTGAACTTTGTATCAACATAACTCATCGTTTACGGCGTGGACTACTAGGGTATCTAATCCTATTTGCTCCCCACGCTTTCGGGACTGAGCGTCAGTTGGGCCAGATCGTCGCCTTCGCCACTGGGTATATCCATATATCTACGCATTCACCGCTACGGAATTCCACGATCCTCTCCTGCACTCTATAGCTGCCTGGTTTCGCGGCTTTACTGAAGTTAAGCTTCAGGCTTTCACCACAGACCCTTGCTGCCGCCTGCTCCTCTTTACGCCCAATAATTCCGGATAACGCTTGCCACCCATACGTATTACCGCGGCTGCTGGCGTAGTTAGCCGTGGCATAATAAAGAAGTACCGTCACTCGGCTACCATTTCCATAGCCGCCGTTCTTCCTTTATAACAGAAGTTTGAAACTAGCCTTCTTCCTTCACGCGGCGTTGCTCGGTCAGGGTTTCCCCCATTGCCGAAAATTCCCTACTGCTGCCTCCCGTAGGAG
+
%%'+,%%%$('((')58,,8,*))+342832282++%&%&))&)(&.2*(+/-*)23+)*-4;1*1)(&)+2:.-,1,13864.)*)+(%&&'.*2-35).3.2*-)&*-&*))$$**-+2+,+5598.;5(%&#)'+-7*77076*1:4/3/-.4;41,1.252701/-284283/),*+-/2.,,/+/1/,(&(&*)120-//-3,,*+&((.00.,$)(&*)1**9;7679322./01279,(('09/.+,)3*',))'*-/215,-(./7.,-,,'2/-)(*,-',&0+---,////))/.,/(*)'(.12:9;*-/8;61;7++23..1656/1040232*.1124**12-.,/67;::54:'%'(&%'-(*,)*&+)((*+/01120+17414/.../+/:**+9457:93664),0334348**+.0/02--1+2.&164343242(),00/++((&&1++,0344414%,70//0-)06-10+,.336/.-,,/91.,)*)&''&,+,)*+1.$%(+004442456553'5646;8:3/./7/5945789768'())((-./8670.10-3877554'*2/390,.3))*-212413367;831-70.722..3').*,.<725-8,:824-)()))(+*-(07,*)&+,&/',++*)''+*+675/870151;<016</30*/((56&0'(-/0//0+*14&'+(').*'0(),246:699963.0*,,.08,56,%%(+1*.-(('*+0869876<<-0-8011::89035730,)..012/60.,,(13(*012;;2+/,+-4-0-993420..0/010./)&/7/90-.221666:9685++737:84('$'%('()1144864*323+8:0/4:015/0'(&,,6/1-../78866566879232,%%'*/0327814:96-,**('&',*-66909-1/2'*+087)2942;60,-3.112::;031./389769;100,.-)+.91+.0,5++*-27504+;-:9413*..3-.0+..'$)(.-22/;.-3/./10/31,3++*./448324:7,/)'&)+/04:+&'(&*+-6011,021,7/219:11,*&&%'(%'08:;:::3/303+1814152''/**12,)--'*#$%).-725:54395*-+.*1/-5-,,995;661877/<0/9:;3--9/.60.16603291,-27446558/79*+;53-,'
