# Supplementary material for: De novo species identification using 16S rRNA gene nanopore sequencing
Source: PeerJ. 2020 Oct 21;8:e10029. doi: 10.7717/peerj.10029 (PMC7585375; doi:10.7717/peerj.10029)
Supplement: Supplemental Information 2 — Contains raw reads. [file peerj-08-10029-s002.zip › pass_fastq_runid_2c9cf7bc05858273f10e7d7ec552fc0bd742dc3e_274.fastq]

@0882435c-b73b-44ae-b0c4-3196824608e8 ch=331 read=71896 start_time=2019-12-13T08:17:42Z barcode=BC01 runid=2c9cf7bc05858273f10e7d7ec552fc0bd742dc3e
CTGGGGAGGCAGCAGTGGGAATATTGCACAATGGTACAAGCCTGATGCAACCATGCCGCGTGTATGAAGAAGGCCTTCGGGTTGTAAAAGTAGCGGGGAGGAAGGGAGTAAAGTTAATACGCTTTGCTCGTGGCGTTACCGCAGAAGAAGCACCGGCTAACTCCGTGCCAGCAGCCGCGGTAATACGGAGGGTGCAAGCGTTAATCAGATTGCGGGCGTAAAGCGCACGCAGGCAGTTTTGTTAAGTCAGATGTAATCGGGCTCAACCTGGGAACTGCATCTGATACTGGCGAGTCTGGGCAGAGGGTAGAATTCCGTTAACCAGCGGTGAAATGCGTAGGGTCTGGAGGAATACCATTGTGAAAGGCAGCCCCTGGACTGAATTGACGGCCTCAGGTGTGAAAGCATTGGGAGCAAACAGGATTGAATACCCTGGTAGTCCATAAACGATATCGACTTGGAGGTTGTGCCCTTGAGGCTTCGGAACGCTAACGCGTTAAGTCGACCGCCTGGGAAATGACCCGCAAAATTTAAAACTCAAATGAATTGACGGGGGCCCGCACAAGCGGTGGAGCATGTGGTTTAATTCGATGCAACGCGAAGAACCTGAATCTTGACATCACAGAACTTTCCAGAGATGGATTGGTGCCTTCGGGAACTGTGAGACAGGTGCTGCATGGCTCGTCGCTCGTGTTGTGAAATGTTGGGTTAAGTCCGCAACGAGCGCAACCCTTATCGCTGTTGCCAGCGGTCCGGCCGGGAACTCAAAGAGACTGCCAGTGATAAACTGGAGGAAGGTGGGGATGACGTCAAGCCATCATGGCCCACTACGAGTAGGGCTACACGTGCTACAATGGCGTATACAGAGGAAGCGGGAGTGCGAAGGCTGAATCTCACAAGTACGTCTAAGTCCGGATTGGAGTCTGCAACTCGACTCCATGAAGTCGGAATCGCTGGTAATCATAAATCAGAATATTTGCGGTGAATACGTTCCCCGGGCCTTCCGTCACACCATGGGGAGTGGGTTGTACCAGAAGTAGATAACTTAACCTTCAGGGGGGGGGGGCGTTTACCACGGTATGATTCATGACTGGGGTGAAATCGTATTTCAAAGGTAACCGG
+
()*')+'+30216(///1,)()'$$'(+/.:41+')*.6+.706796,-'6+877:;79731/-.13.++*,3//.1,0884:54560+))((''00'&.*+)-51&()-5--:.2./,,(('+*+)-.,)''**18+31),,+/($*'')77.(&$%/)-.18-08::.00,%282/5/,;...;62.0.,22361.*-(()1+--(..3-//;:7564:3//%,%+*.,+//%2164)&)%,*++/+,//++%**0+25642-0/0.+2-*/.488777501111((%&&(+*-%$)'&))',-5,5(/+202708,+$$$*+//3-*%+*&%')*,,-*-/792/2/-50/1,%&&%$''-,''%''.40()/41640$#(')$%(&*&()+510--'((())%()-62)+25:57)990.7,/:5569(+67765,3,%%)&',,**)+,31..0//,,.,;+-103('/**.,'&))-.-')&(,0110--),(*(15899767;874'**%$$%)--,105*)(52.9;92326;:456747555.7;73,75,--35:*76;893,..,4*,/48<806261012169:0.///90-(+('))(($)&*+8740%%+./+)06*3-++.-/030'4')*6-088<90:835233364548(,4245:466703)')+,1++,/4410:0//370.-5+/(+01241383'+,.3+)01234367,*,-.8)(702502;7682::6214.,.640422969*+$))-135;06522311,015.+0*,3.7426:35989:378/5(596889:5.85-&(*)-(()+,53434..()(*.2+-0,;,,:9889969+*)(()))+/82*+,57+-(*+1.,*2.2531/11++03568133-00,31-201-+,-.16644*)*&'5157+++3-**8,2-2-0(*,',+,511&'391-0021:5+41)(-+80/.717:889175*),(*+(()**10/1/161/-'&'%'(-0%(%&'.151+--''))),(&'&'.,9:8<8%6+0041.526.533<,*/40-2,-+0135<:442122167.+)+.'()'0%&***.1)+-)/0/6.3
@8d2099b9-1375-46d4-bc31-95bb071dd746 ch=347 read=71415 start_time=2019-12-13T08:17:48Z barcode=BC01 runid=2c9cf7bc05858273f10e7d7ec552fc0bd742dc3e
TCACCCCAATCGCTGACCCTACCTTCGGCCCGCTGCCTCAGCGGTTAGCTCACGGACTTCGGGTATTGCCAACTCTCATGGTGTGACGGGCGGTGTGTACAAGACCGGAACGTATTCACCGCGACATTCTGATTCGCGATTACTAGTAACTCCAGCTTCATGTAGACCTGAGTTTCAGCCTACAATCGAACTGGACTGGTTTTAAAAAGTTTGGCTCCACCTCGCGGTATTGCATCTCTACTGTGCCAGCCATTGTAGCACGTGTGTAGCCCTACACATAAGGGGCATGATGATTTGACGTCATCCCACCTTCCTGGTTAGCCAGGCAGTCTCGCTAGAGTCCTCAACTTAATGGTAGTAACTAACGACCAAAGTTTGCGCTCGTTGCGGGATAGCTGGCTTTATCTCACGACACGGGCCTGACGACAACCATGCACCACCTGTCACCTTGTCCCGAAGGGATTTCCTCGATTAAGAGTAATGCAAAGGGATGTCAAGTGTAAAGGTGGAGTTCTTCGCGTTGCTTCGAACAAACCACATGCTCCGCTACTTGTGCGGGTCCCCGTCAATTCCTTTGAGTTTTAATCTTGCGACTGCTTTAGGCGGAATACTTAATGCGTTAGCGGCGGCACGGAGGTGTTGAAACCCCCACACCTAGTATTCATCGTTTACGGCGTGGACTACCAGGGTATCTAATCCTGTTTGCTCCCCACGCTTTCGAGCCTCAGCGTCAGTTACAGTCAGAGAGTCGCCTTCGCCACTGGTGTTCTTCCTGAAATCTCTACGCATTTCACCGCTACACTGGAATTCCACTCTCCTCTCCTGCACTCCTAAGATAACCAGTTTGGAATGCAGCACCCAAGTTGAGCCTGGGTATTTCACATCCCACTTAATCATCCGCCTACACGGCTCCCTTTACGCCCAGTAAATCCGGATAACGCTCGCCACCTACGTATTACCGCGGCTGCTGGCACGTAGTTAGCCGTGGCTTCCTCCTTAGATTTCCGTCATTATCTTCCCCAAAGACAGAGCTTTACAGTCGAAACCTTCATCACTCACGCGGCGTTGCTGCATGGGGTTTCCCCATTGTGCAATATTCCCCTGCTGCCTCCCGTAGGAG
+
;90:;7-2432(**)*1;/--59584.:-;213:--,*-$&('.*7200..--59456:737+//34+3),',,.*,+)*.1000/3179501+*++.0034/3503/4/02528:2.-/,.02639;8.--6.2,(*'0,42452/3,..:,,)/596688//*-,,&**,*:4533696577;7801984---,.7363;++56.)/09.0.01.-+/7/036277.6.+*&()))($&'%.%)10(75041-)*.../4344/,+,240+++*(..07(010466/00008<3./28;:9/;9**349332//830.&.)),73+17778-,.-*+-//()*.,,/1/40287.///932383///+32**.8*+623344/6,-)542.('*'&*((+-*+*-.,/433-3/.-+(&'(++,1:27:6733241/324:86347.:/,.+'(.3()&%*702888752412'(+-.721134))0/,41552++-.,2+&)*&)*%&/61197,3/1-+,7-8,&*%):98:33253334945.*+7*)/*+-250.::2.477:8677-8;75*8;<,4745581/*%&)&&()'',4865251/12211347114--./;838310+($()),2($((*.440)%().,(&%*+797625+-1,)*1..00396/.),,(0*',+-043527651493*-*667)#(*+-9;-*+/--13/-112:444:43+00113.,***.;;63576:2,.+2,++,877644*%.)'*+:9822++)+1965:70,/%'&+0&,+*1512(+,+.&(()'-4.17.///'(,(),64*46*65<<.03/..4221-.1+0-3.:--/4988:1201;2.-*,,22-'+.-172667:;016,,.')(0,3.6(26-(--.7+((+-4./2,4/6:8:7668859:21;2775608007;670:///0,8-+#/(++,1.,,1507493424'-3/1/)(#'&&&)*/.*5,)*995798*34.+--.*&(.28/,/('/-*-/+-/02144489:64545488686233+*')&//3*74-591019140061119170-**''-(26,7;,()+/&)%
@6815e9c4-aded-4e90-bc52-b0ced4034676 ch=133 read=60595 start_time=2019-12-13T08:17:51Z barcode=BC01 runid=2c9cf7bc05858273f10e7d7ec552fc0bd742dc3e
CCGGTTACCTTGTTACGGCTTCACCCCAGTCATGAATCACAAAGTGGTAAGCGCCCACTCCGAAAGGTTAAGCTACCTGCTTCTTTTGCAACCCACTCCCATGGTGTGACGGGCGGTGTGTACAAGGCCGGAACGCGTATTCACCGTGGCATTCTGATCACGATTACTAGCGATTCCGACTTCGGAGTCGAGTTACCGGGCACAATCGGACTACGACTTTACTTGCTTTTGCGAGTCCGCTTGCTCACTTGGTCGCTTCTCTTTGTATGTGCGCCATTGTAGCACGTGTGTAGCCCTGGTCATGGGGCCATGATGACTTGACGTCATCCCACCTTCCTCAGTTTATCACTGGCAGTCTCCTTTGGTTTCCCGGCCGGACCGCTGGCAACAAAGGGATAAAGGGTTGCGCTCGTTGCGGGAACAACCCAACACTTCACAACACAGAGCTGACGACAGCCATGCAGCACCTGTCTCACGGTTTGAAGGCACATTCTCATCTCTGAAAACTTCCGTGGATGTCAAGACCAGGTAAAGGTTCTTCGCGTTGCATCGAATTAAACCACATGCTCCACCGCTTGTGCGGGCCCCAAATCGAATTCATTTGAGTTTAACCTTGCGGCCACGTACTCCCCGGGCGGATCGACTTAACGCGTTAGCTCCGGAAACCACGCCTCAGGGCACAACCTCAAGTCGGCATCGTTTACGGCGTGGACTACCAGAGATTATCTAATCTGTTTGCTCCCCACGCTTTCGCACCTGAGCGTCAGTCTTCGTCCAGGGGGCCGCCTTCGCCACCGGTATTCCTCCAGATCTCTACGCATTTCACCCGCTACCTGGAGATTCTACCCCTCTACGAGACTCAAACTGCCAATTATCAGATGCAGTTCCCAGGTTGAGCCCGGGGTTCATCTGACTTAATGGAAGCCACCTGCCGTGCGCTTTACGCCAGTAATTCCGGTGCGCTTGCACCCTCCGTATTACCGCGGCTGCTGGCGCGGGTTAGCCGGTGCTTCTGCGGGTAACGTCAATGAGCAAAGTGTGCTCCCTTCACTCCCCGCTGAAAGTGCTTTACAACCCGAGGCCTTCTTCATACACGCGGCATGGCTGCATCGGGCTTGCGCCCATTGTGCAATATTCCCCACTGCTGCCTCCGTAGGAG
+
3.0+00(-,*3.,2)+,&14;2)0784,026&%''327,1(7/-06;984*+,,9/&.*8)%)+'('-+9-.0//34+&+/922;;0.52%49+)-*-/-(/0:7674*6).97.1)*-,////4,+.-)/-71/1455592.0,(.+-,./89522--&()-/2,*'$)*%.5426-.57;62.(**++*709//8+5+,),-,*-*7-32223,)&%%&+*,(*/07)&&'&,*11/217+++,#)%%,)*,-13538508,'%%&%(-/**))2,+'),--.005713000<812;;7-633/,-2.,-,..,0/1/03699:1;.0,237:::25,*-5.*10788-5,,.5220)+,*)-+8+062*3/70:3::55-4-,-&366*(714477+3811447'%)*1330/05-(*-,*62+/01.00902342,()%%%+227254'5*).+*.--++./3:247765,.,2,8-,-,//**..4;99;89765110894.0416+.5:::39987566:(49-45))51999<:894/3//..4-+/+0.<:89''&()1266146+(((*,(./2-050*%&)+,'+,8/92:<2,..9;7-51505,0+0+)')(/./.1(&&$))3*+&,,2114141101-,6***/-,*)+)&.0/0/1:62*(4...//8797822-0/-(./673396,0/830149-35-682+&'&++-/245768892;5.0418:/(,)+4572//+0924415036/0/10:182:'(/3852072362:98::157.3434752.1,(%.567872201-2:16+-4,,3111+,4;.,,4-94*6:70*2466100117810%),,010(/,,.1313323.24;46,-+/1/-,4162)-)(.8,077/02-/+7*)(&')$(,*01,--.-/.6/-.1+$.(((((,-4+4,(*))%'()/.))$-.)*96()),8//.,/161246610,',&.-0.-,55.45*,.+))%*..((+2438,7+++11.19,-*-.00.22&.++$&&296,+-.-+64*-&),),'-/-/2+((,-/77:56::641/'247684+/,/.146628&31-4/,-17:,,/6+,),.0028/868,'*-,0103415-*./0&&(
@5dd875ce-9080-4601-a2ed-588deae5a3d3 ch=13 read=50491 start_time=2019-12-13T08:17:50Z barcode=BC01 runid=2c9cf7bc05858273f10e7d7ec552fc0bd742dc3e
CCTACGGGAGGCAGCAGTAGGGAATTTACTGGCAATGCAGGAAACCCTGACCGACAGCATAGCGTGAAGGAAGAAGGTTTTCCGGATTGTAAACTGTTATAAAGGAAGAACAGCGGCTACAGGAAATGGTAGCCAGTGACGGTACTTTATTAAGAAAGCCACGGCTAACTACGTGCCAGCGGCGTAATACGTAGGTGGCAAGCGTTACCCGGGTGTGGGCGTAAAGAAGAGGGGCAGGCGGCAGCAGGGTCTGTGGTGAAAGCCTGAAGCCTTCCAGTAAGCCATAGAAACCGGAGCAGCTAGAGTGCAGGAGAGGATCGTGGAATTCCATGTGTAGCGGTGAAGTGCGTAGATAATATGGAGGAACACCAGTGGCGAAGGCGACGATCTGACCAGCCTGCAACTGACGCTCAGTCCCGAAAGCGTAGAGGGCAAATAGGATTGAATACCTAGTAGTCCACGCCGTAAACATTAATTGCTAAGTGTTGGATGTCAAAGTTCAGTGCTGCAGTTAACGCAATAAGTACTCCGCTGGTACGTTCGCAAGGAGAAAATGAAACTCAAAGGAATTGACGAGGCCCGCACAAACTGGTGGAGCATGTGGTTTAATTCGATGCAACGCGAAGAACCTTACCTGGTCTTGACATCCACACGGGAAGTTTTCAGAGATGAGAATGTGCCTTCGGGAACCGTGAGACAGGTGCTGCATGGCTGTCGTCAGCTCGTGTTGTGGAAATGTTGGGTTAAGTCCGCAACGAGCGCAACCTTATCCTTTGTTGCCAGCGGTCGGCCGGGAACTCAAAAGGGAGACTGCCAGTGATAAACTGGAGGAAGGTGGGGATGACGTCAAGTCATCATGGCCCACTTGACCCAGGGCTACACGATGCTAATGGCGCATACAAAGGAAGCGACCTCGCGAGCAAGCGGACCTCATAAAGTGCGTCGTAGTCGGATTGGAGTCTGCAACTCACGACTCCATGAAGTCAGGATCGCTGGCAATCGTGGATCAGAATGCCACGGTAGGCCGTTCCCGGGCCTTGTACACACCGCCCGTCACACCATGGAGTAGGTTGCAAAAAAAAGTAGGTAACTTAACCTTCAGGAGGGCTTCACTTTAGCGTGATTCATGACTGGGGTGAAGTCGTAGCAAAGGTAACCCGG
+
'-+'0)92,.40*111.61.4,,-.0-')%'*-,0-+)+-)*/,-9,)*651-,-1.5.+*&('.,.4.3-0),,-2.98.0,-.*2,+,44'*,)+5-./;+-,04*.22,/-0/*(()&-,).3)+,,,,5-%00//0(((()*1/,,01*(,.**.61-1.--48654655:7--***((%)'0)+,,,0.1-,.&16*,.13-1.+%,.*&-)4674458+*,)('-0-('37;:8;7/-/*-68/7733151/02-,.3,-))$%&&)(.(*./5)03()./1661/','%(++----.--14131+)'/6-17)9,//-314:6654.)*+*+4/,0...5599310.+%'+500+,+,0.151./019+(*3,727;:111.,/-,&&%,,2358810/.*'*+.,..7'((,.-)+.060-.--+.7,*&0,+5+%&1.2291//7-2,3*%),15///-('$&')&.(%+5562367;798945439--866/+.1-.65223/3.---5-+/*(--.-3/+-')&'&22490,.//0..(,**,,,/3,/03/7--0+00-,+))((*,2-'(%'+.+,'-*.-0*./5543385;8285:31233<:7:64*07,...'*''1844+-*.*)*4552*&($'(.'*))1;<7,)&'*.:0/*(*+)2//2202(5.3-4/-1035351355881//-+1:99999882,--.:873.5(.)))//)+/9/567958/.65,.3'1.-142//'3+---,0,./2)2*+5*+*+4:36-206,6707239.93'--,)..3268:244-,-028787/,+,*+,(*%*5/267898952,*,//0/-.0+88+#'%$'(+0((0:787,,&'&(*,('(---60/0443659)+&)'&'22273302/-.,36,.0800624'%3;4,39999:56,,++$5$8)2*))+0/-.)(,.-'(**2148-.1.3...%,,-76(($%&(,2244:55556.+,5/-50+.+)'$&#$%)+60.+,320)))#)'((((//+*'(&'*33)0+))4,(())-10:3662525,*)'')++*01&&%8*895:5&56*+&%''%.'*)*(%%%&&+,19522/-0/.56.,,2,,*/+)*%+/6).0-0.22+.4
@5a9262b1-2c5f-4a26-8f42-57d9859ec341 ch=244 read=165636 start_time=2019-12-13T08:18:16Z barcode=BC01 runid=2c9cf7bc05858273f10e7d7ec552fc0bd742dc3e
CTCCTCAGGAGGCAGCAGTGGGAATATTGCACAATGGGCGCAAGCCTGATGCCCAACCATGCCGCGTGTATGAAAGGCCTTCGGGTTGTAAAGTACTTTCAGCGGGGAGGAAGGGAGTAAAGTTAATACCTTTGCTCGGTGACGTTACCCGCAAACACCGGCTAACTCCGTGCCAGCAGCCGCGGTAATACCAGCGGAGGTGCAAGCGTTAATCGGAATTACTGGGCGTAAAGCGCACGCAGGCGGTTTATTAAGTCAGATGTAGAAATCCCCGGGCTCAACCTGGGAACTGCATCTGATACTGGCAAGCTTGAGTCTCGTAGAGGGTAGAATTCCAGGTGTAGCGGTGAAATGAGAGATCTGGAGGAGGAATACCGGTGGCAGGCGGCCCCCTGGACGAAGACGACGCTCAGGGTGCAGCGAAAGCGTGGGGAGCAAGCAGGATTAGATACCCTGGTAGTGCGCGCTAACGTCTCGGTTCTTTGGGGCTGACTTGGAAGCCTGTCGGCGCTTTCGAGTTTGGCCGCAAGGTTAAGAAACTCAAATGTCAATTGACGGGGGCCCGCACAAGCGGTGGAGCATGTGGTTTAATTCGATGCAACGCGAAGAACCTTACCTGGTCTTGACATCCACAGAACTTTCAGAGATGGATTGGTGCCTTCGGGAACTGTGAGACAGGTGCTGCATGGCTGTCGTCAGCTCGTGTTGTTGTGAGGAAATGTTGGGTTAAGTCCCGCGAGCGCAACCCTTATCCTTTGTTGCCAGCGGTCCGGCCGGGAACTCAAAAGGGAGACTGCCAGTGATAAACTGGAGGAAGGTGGGGATGACGTCAAGTCATCGCCTACGACCAGGGCTACACACGTGCACAATGGCGCATACAAAGAAGCGACCTCGCGAGAACAAACGGACCTCATAAAGTGCGTCGTAGTCGGATTGGAGTCTGCAACTCGACTCCATGAAGTCGGAATCGCTAATCGTGGATCAGAATGCCACGGTGAATACGTTCCGGGCCTTGTACACACCGCCCGTCACACCATGGGAGTGGGTTGCAAAAGTAGGTAGCAACCTTCGGGAGGGCGCTTACCACTTTGTGATTCATGAGCTGGGGTGAAGTCGTAACAAGGTAACCGG
+
-/07-3$-3,+30-441255;7+543,6('',06*-0**,03815:3111/-,')%,+/0&/1+,.00766),+'(1298;9-,*/+('32*%-(),7.0)+-06;0+.1.1.63))*+-20/811+,1./9.)-01')0-(006119;401-&($&13+.,,,2-0075779:626102/&+',*1+*&)%%'(+/(+*'%).7355/9.7.3*10.0/024;;8:6-7:,+,..+//44371,52:1*)7+8,5810651,)&,30,064'*)),-145595585/3124444:10001;;1;0.1&%$$(%&((,.043+&*,(*,-.2.0.')34324111062.-0)*%$$&()77::2/4-*6/285694754-6+%)0*/41894,,/:44/.,(+,+*+)-+8''0((+6%())*)(,)43616+&+-58'50(4(.+))/113;3,.1.-'*''&''%%&&)%'%#$%$-)$)+'+3-+)#%%%'&((%%$$##$&&'&'%%''%%&%'%&%)2-8.32307000-'-32/4:4;/.)%#(-,0,38/086./62-.130,,,+--/1...1764579<:4:/:,+./.03../1-.((-40325+.)%&$&''-,)3566,/2340++3332,+,.0:8,+3*32388:9;837743469853407(,.978888343:99899568-0//14-+40(.5,-,)%&)0*))8:66-8-5,/-17)),'*.1279;8</30//603:0-19.*2%('./-2,5-62,9838899197))0+(++4568:3./)*.5;;9892/4-/515308:25855767880.477:*&)'$$)**:604+*(),-,-)+,1,*(*,732764766(567+&(((/065667263&+'&*79&358255463225.+,2515547./..06,0*'((*,/5::581..-,-366.1.4..-7(6+801),(,(+*6:865441,.:848.-/1;9+*1+'21224)(466637332422/230/31)/.--*,-.538/+))-558;726:/*&*(.*)*(+---8375+9/,286./56301/+./81/144474&%)*(,-388-+.5522502,,,.2,0-278749
@d3e61fd1-989f-4b70-a1b6-2b48d343f8d5 ch=211 read=80207 start_time=2019-12-13T08:18:14Z barcode=BC01 runid=2c9cf7bc05858273f10e7d7ec552fc0bd742dc3e
CTCCTACGGGAGGCAGCAGTAGGGAATTTTCCGGCAATGGAAACCTGACCGAGCAACGCCGCGTGAGGAAGAAAGGTTTTCAGTTGTAAGCTTCTGTTATAAAGGAAGAACGGCGGCTACAGGAAGTAGCCGAGTGACGGTACAGTAAGCCACGGCTAACTACGTGCCAGCAGCCGCGTTAATACGTAGGTGGCAAGCGTTATCCAGGTATTGGGCGTAAAGGAGCAGGCGGCCTTGAGGTCTGTGGTGAAAGCCTGAAGCTTAACTTCCAGTAAGCCATAGAAACCAGGCAGCTAAGAGTGCAGGGAAGAGGATCGTGGAATTCCATGTGTAGCGGTGAAATGCGTAGATATATGGAGGAACACACCAGTGGCGGAAGTCTGGCCTGCAACTGACCTTCAGTCCAGCGTGGGGAGCAAATAGGATTAAGATACCCTGAAAGTAGTCCACGCCGTAAACGATGAGTACTAAGTGTTGGATGTCAAAGTTCAGTGCTGCGGTTAACGCAATAAAGTACTCCGCCTGAGTAGTACGTTCGCAAGAATGAAACTCAAAGGAATTGACGGGGGCCCACTGAAGCGGTGGAGCATGGTTTTAATTCGAAGCAACGCGAAGGAACCTTACCAGATCTTGACATACTCATAAGGCTCCAGAGATGGAGAGATAGCTATATGAGATACAGGTGGTGCATGGTTGTCGTCGGCTCGTGTCGTGAGGATGTTGGGTTAAGTCCGCAACGAGCGCAGCCCTTATCGTTACCATCATTAAGTTGGGGACTCTGGCAGAGACTGCCAGTGACAAGCTGGAGGAAGGCGGGGATGACGTCAAGTATCATGCCTTATGACCTGGAGCTACACACGTGCTACAATGGATGGTGCAGAGGGAAGCCAAACTTGGTGAAGCAAAACCCGTAAAACCGATGATTCGGATTATGATCTGCAACTCGACTACATGAAGTTGGAATCGCTGGTAATCGCGAATCAGCATGTCGCCCAGTGAATACGTTCTCGGGCCTTGCGCCCGTCACACCACGAGTTGTGCAAGCCGGTGGCCTAACCGCAAGGAAGGAGCTGTCTAAGGTGGGATTGATGATTGGGGGTGAAGTCGTAACAGGTAACCGGAAGATAGAGCGACGTGGGTTAACACAAAAGACACCGACAACTTTTCCAGCTTTCTTCAGCACCAGCAATGCGTAACCATA
+
*,75267021,16/254&3-.*,)+0/56+()0,03./2,'-*,;..-0+*,)*000-/4.0-2.*00*)'+*&'),2831(4(4%'()&*-6.3.7...;;4.3-5--0-*-,.700/4$&(&&$&%(*6))(&&(++4)''$%+.,)*000021+/414,33525.---+..7,.*(*.--0:688585443/,*+-50.,4)%+%*&++5::5557:(+(%',./98251((+)'-/-.0.0.1+&.,+)+.3,('''*)/)).3-1'++.516744-++2--11077-+*,)((),-/7/75(*&((,1-/6-2,+/*6,;:66542/,-,/64-3..*23::9675/-'))--41-10.1.1:3561.(('&&&,*(+00813473200/3&(+**/11**()*,%,.)')+8986'0.--6-6*.23:;+($,)&()+7424)+*-3,,4<;.----/+.+,376148292:2;88735-*-33)+-9::::'123-0*&&)/)21)%'$),05015.)%&)*053435;9-.,*)$%&$,2,*113;-+,00527781499+3.)&,('0((*7;87++++,-*)'<;:38785*--,-4)4.0./1*+*-/(+**2:*+$))-8***/0.123%%)/(0,.2())*+,:90,+++/0*2112410/',+447,11028874,,+--633347/'///8787654/.'-,./72;,50-/*+(*//(*.(0'&+,.30'26++1.24336/08444.4/.(/,8/::001371+30%&'),,,02-++,,234614489./4+3-61*:;2797776875+%&'*+14,.-&)/0/43513-&&(//..,),..296475<78;90.,)**)(&'-,*,*/-02,)&$)'&(,*'*.9;-54+%-+25./,+**+*282'-%5*(2.-777761*,++++))+,+-(,))/;1:2:99778'1-/400/4/1514,2310---)-+(#)127;98847:757+.,./1'%%$(61-,)&((*-%'(0-0(%&%')*)*.6:7201/,196:363,,+)(**()/07730/'0(2:;:00-*,++002265.'))+))*0)2+++)-1.2;;;984;,.1+++,-))(&''+*-,3,3+-/95)*/646843702/.78/2*++13;;05;5-.0013012090&,)')&-+%#%
@177b52e6-bdb5-461c-9735-036d8fcdecb6 ch=470 read=65627 start_time=2019-12-13T08:18:17Z barcode=BC01 runid=2c9cf7bc05858273f10e7d7ec552fc0bd742dc3e
CAGTTGCACCTTGTTGCGAGCTTCCCTTTGTCTTGACCCCTACCTTCGAAGCGCTGCCTCCTTTTGCGAGGATTGGCTCACGGACTTCAGGTATTGCCAGCTCTCATGGTGTGACGGGCGGGTGTGTACAAGACCAGAACGTATTCACCGCGACATTTCTGATCCGCGATTACAATGTCCCGAAACTTGCTGCCGGCGGTTTCAGCCTACAGTCGGAGCTGGGGCTGGTTTCAAGTTTGGCTCCACCTCACGTGTCTCTCTGCGCAAACCATTTTGTAGCACGTGTTGGCCCTGCATAGCAAAGGGCGTGATGATTTGACGTCATCCCACCTTCCTCCTAGTTAGCCAGGCAGGTCTCGCTAGAATACCAACTTAATGGTAGTAACTAACGACCTTAAGGAGTTTGCGCGCTCGTTGCGGAACAACCATCTCACGACACGGTGACGACAGCCGTACCACCACCTGTCACGCTTTGTCCTGAGAGAACCTCGATTAAAGAGTAATGCAAAGGGATGTCAAGTGTAAGTGAGTTTCTTCGCGTTGGCCACCAGGAATTCGCAACCACATGCTCCGCTACTTGTGCGGGTCCGTAAGATGCTTTGAGTTTTAATCTTGCGACCGGCACTCCCCAGGCAGGTGCTAATGCGTTAGCGGCGGCACGAGTGTTGAAATTGCCTAAATGTTCATCGTTTTACGGCGTGGACTACCAGGGTATCTAATCCTGTTTGCTCCCGCTTTCGAATCAGCGTCAGTTACAGTCAGAGTCGCCTTCGCCGCTGGGTGTTCTTCCTAATCTCGCATTTCACCGCCGCTACTAGATTCCCTCCCCTCTCCTCCTGCACTCTAGATAACCAGTTTGGAATGCAGCACCCAAGTTGGGCCAGGTATTTCATCCCGCCAATCGTCGCCTGCGGCTCCTTTACGCCCGGTAGATCGGATTAACATGCACCTGCGTATTATTACCGCGGCTGCTGGCGTAGTTAGCCGTGGCTTCCTCCTTAGGTACCGTCATTATCTTCCTTTAAAGACAAGGCTTTACAGTCCGAAAGCCTTCATCACTCCACGCGGCGTTGCTGCATCAGGGTTTCCCCATTGTGCAATATTCCCCACTGCTGCCTCCCGTAGAACAATATCAGCACCAACAGAAGGTTAACACAAGACGCCGACTTTCTTCCGGCGCAATGATACGTGACGCGGG
+
7&1-6))'++.3)14+-.+(-14,*''-)''&')(%.3,**+/507+)))(-*-0104.0*)&$$'*&%)*&/*),)+1.1*-+1284%560,0.-7;3-11.--&)////125:6:862*+(',,.14300/,6&&%3.28871/$(**.01322:42,,/5/()*+(2($%%'&$(.0))'&&&'&''(''%(('&*/5/,))-1+++)&-/-/+)'%%&*&'$+0/5-''&**20+-+.13/281301+-&())*,,,**$%%&%263301-.*)*(#)*+.-(+*+4.'#'('%&%*)&)**-%/135556<60.0-+++).5((257;:636/0-*.*)$.(%'&%$(%+,36++**&&%(#%&0*-102121----2064+*%,+00-../.,+(,+80--,-).06/3640-/++(+++'%%()+)*--334/*''(+1%+*%()%($+&%2*111%&*0,,$&*1*+-/'#$%'((&)'**-316+3.)('*,,5-,,45')-7054431*)*),-'(+-.2+52/14-,-')'%%)("$&&(*/+/*)%&*'4./0-,,--78346+///-..119.+.(''()&%$#&)1-,.-/9;02;6326+/-,'%$#$"()37:-/23.%,&&%%()+,-1-//++)*((*2+*)(%%'(,(%&'%)'#'&&'*$&%'),004+-15(&)*0-//68555368&720//14//-.-00441/(((/0*')&'$#((''$$#()0+&&(*&**017/+**)-0385;667,$%%')(*')0-0301,/63)((')/6<+*%&%$*'+-*)'%%')1-20'),04.*++.+)16++.*+.0..,./,,&&-/5<806*5104/0,+-5,../3/')(&%%*(+)29/.&*,2*%'(,.1.&-.,36))+'*-14,.4+(/)/-)(+)%%%'*+5+4&*%('+$)(-.)&(&'&(()-3***&)+4/0.2,1)*((*11-+(*)()/2---*('.*0+&/-+-9;89934622366-'%'(*36*-.3)).,.61-.((,0%$).,%467:99:5,-.*,'++/*250;201833232*.5308+*.2-+/4*-','')-727681**,+.1255/3:/,1-2-1/'*../50(0/25365,+.(-2-,53-*()((&-**''$$+,3147/)).+')&'&$(,&/-0,')%&$#$
@963dc423-c4b3-48ec-9157-012fe3d2fb8c ch=398 read=66361 start_time=2019-12-13T08:18:17Z barcode=BC01 runid=2c9cf7bc05858273f10e7d7ec552fc0bd742dc3e
CTCCACCGGGAGGCAGCGAGTGGGAATATTCACACAATGGGCGCAAGCCTGATGCTGCTCATACCGCGTGTATGAGAAGGCCTTCGGGTTGTAAAGTACTTTCAGCGGGGAGGAAGGGTAAAAGTTAATACCTTTGCTCGTGGCGTTACCGGAAAAAACGCCGGTTAACTCCGTGCCAGCGTACCCGGTAATACGGAGGGAGTGCAAGCGTTAATCGGATTACTGGAAGAGCGTAAAGAGAAGCGCACGCAGGCGGTTTTGTTAAAGTCAGATCGCGAAATCCCCGGGCTCAACCTGGGAACTGCATCTGATACTGGCAAACGGGTCTCGTAGAGAGGGGTAGATTCCAGGTGTAGCGGTGAAACGTAGAGATCTGGAGGAATACCGGTGAAGGCAGCCCCTGGACGAACTGACGCTCAGGTGCAGCGTGGGGAGCAAACCGGATGCCGATGCCGCAGTGATGCGGCAGGCGTGTTATGGGCTTTGGAGGTTGTGCCCGGCATGACGTGGCTTCCGGAGCTAACGCGTTAAGTCGACCGCCTGGGAATACGGCCGCAGGTTAAAACTCAAATGTTGACGAGGCCCGCACAAGCGGTGGAGCATGTGGTTTAATTCGATGCAACGCGAAGAACCTTACCTGGTCTTGACATCCACGGGAAGTTTTCAGGATGAGAATGTGCCTTCGGGAACCGTAGGACAGGTGCTGCATAATCGTCAGCTCGTGTTGTGAAATGTTAGGTTAAGTCCCGCAACAGGCGCAGCCCTTATCCTCTGTTGCCAGCGGTCCGGCCAGCTCAAAGGGAGACTGCCAGTGATAAACTGGAGGAAGATTAGGGATGACGTCAAGTCATCATGGCCCACTTGACCAGGGCTACACGTGCTACAATGGCGCATACAAAGAGAAGCGACCTCGCGAGACAAGCGGACCTCATAAAGTGCGTCGTAGTCGGATTGGAGTCTGCAACTCAGCTCCATGAAGTCGGAAATCGCTAGTAATCGTGGATCAGAATGCCACGGTGAATACGTTCCCGGGCCTTGGCACACACCACCCGTCACACACATAGGAGTGGGTTGCAAAAGAAGTAGGTAGCTTAACCTTCAGGAGGGCGCTTACCACTTTGTGATTCATGACTGGGGTGAAGTCGTAACAAGTAACCGG
+
246-(*/(40(,5.,11*)*+292*3,,+,'#''.09;586-+-.2(/2*****..+$(-&(&-1.3364434*(%(*(2.66880:707/*33*'-),.330*(&('*(')(++*.)(*17+-011100230:3.089-.-%$%,((0)%)+,0.,((&15(/6,.%,,754867:-,*%##&$%+*+0;0.,,')**+$(*43654675.6-+*$'%.*/12:0+&&'(+.-7:+((%*&'./,)++,%+)*)42;;,,5//11.08-..0)$%()03.-56*).)-/;608:678414242111/1//133332/-1).)***-1875&%&'%)*,&'#&(203')/9/00./-/10+&$#$'('(*+-488:31-+,'(,/006,,,*,41(50:73+/753/)-()***)--82/237)+))+5608.(+//8,,',0+,-.((*+%.,&($)'%$''%&&&$'-/'($&%#$%)+*('%-**,1,8+0-/7(('++-,'&*,)+++)0)3,..1009/.-,/21.,0341165770-4**++)/1070*,,,0045;;86454:1.'(*4-/*'*(11((,+0+&,03:9::011.4-,.55<:366:.--..<9686646;2293323.2:346990:0007981/1+93(/+,5<541+**+9437526769:73-'04,69:78*+336-11123:9842.&*-339222333452:0/*46*)&*,'35486538/:.-0513&(6/+()&'*/.90006222-3+)3901+0+)*)8+81()-.2-4+.25+.-,2+15/00./1450239.+2+.+)$)$&'*+6669934431)12321+-/,47-$'(&(*3:+.....)+))*67:9786;-1.,*1223655+'*&),)*/23335,3-++&)13015;76:885/4:0,16876612+1.3)+&3+2-,,./25/),(*3+-..0501%('()0&.'1.)*.-,,'))/*--98.8720-29999.*+'*/,-76694-5,.-'2//+,(*'))+)*).+&1/3/03./&'%'&)()'&')12,.:799;5(%*)'(,/..,)((+.*2.174$4**/9325546149*10340247:<:61/+//+0/+)'-+)+0/53414/(.4;779.
@976958bf-7bed-4158-9c53-7e063c8540f2 ch=220 read=72773 start_time=2019-12-13T08:18:17Z barcode=BC01 runid=2c9cf7bc05858273f10e7d7ec552fc0bd742dc3e
CTCCTACGGGAGGCAGCAGTGGGGAATATTACAATGGAAACCTGATGCAGCAACGCCGCGTGAGTGATGAAGGTTTCCGGATCGTAAAGAAGCTCTGTCTTTGGGGAAGATAATGACGGTACGCAGGGAGGGCCACGGCTAACTACGTGCCAGCAGCCGCGCGGTAATACGTAGGTGGCGAGCGTTATCGGATTTACTGGGCGTAAAGGGCGTAAGGCGGATGATTAAGTGGGATGTGAAATACCCGGGCTCAACTTGCGTGCATTCAAACTGGTTATCTAGAGTGCAGGAGAGGAGAGTGGAATTCCTAGTGTAGCGGTGAAATGCGTAGAGATTAGGAGAACACCAGTGGCGAAGCGACTCTCTGGACTGTAACTGACGCTGAGGCTCAGCGGTAAGAGCGGCAAGAAGTTGATACCCTGGTAGTCCACGCCGTAAACGATGAATAATACTAGGTGTGGGGGTTTCAACGCACCTCCCGTGCCGCCGCTAACGCATTAAAGTATTCCGCCTGGGAGTACGGTCGCAAGATTAAAACTCAAAGGAATTGACGGGGACCCGCACAAGTAGCGGAGCATGTGGTTTAATTCGAAACAACGCGAAAGAACCTTACCTGTATCCCTTGCGTACTCTTAATGGGGAATCCTTCGGGGACAAGGTGACAGGTGGTGCATGGTTGTCGTCAGCTCGTGTCGTGAGATGTTGGGTTAAGTCCCGCAGACGCAACCCTTATCGTTAGTTACTACATTAAGTTGAGGACTCACCAGCCCGAGACTGCCTGGGTTAACCAGGAGGAAGGTGGGGATGACGTCAAATCATCATGCCCACTTATGTGTAGGAGCTACACACGTGCTACAATAGCTGGTACAGAGGTCACAATGCCGTGAGGTGGAGCCAAACTTTAAAACCAGTCTCAGTTCCGGATTGTAGGCGAAACTCGCCTACGTGAAGCTGGGTTACTAGTAATCGCGAATCAGAATGTCGCGGAGGTGAATGCGTTCCCGGGTGCTTGTACACACCGCCCGATACGCACCATGAGAGTTGGCAATACCCGAAGTCAATGAGCTAACCGCAAGGAGGCAGCGGCGAAGGTAGGGTCAGGTGGGAGTGAAGTCGAATAAGGTAACCGG
+
--4*'&&)),&//.66867:787&0*)122004765,,1-.6/..21..--..00362574-))(*....0)1/;2-.112775989/&&(')+.22,-/64-43*()))))4+*)116/**'(&*0-(,)',,))11/./1---/287:81./(+-3),.)3/-4./.:766.6/1:7+*/-.3+,,-++)43-++,-.25301*(*),-//0((+-.8631(*-,+,-1<75/(--0::96382/78651/+**.)-,()''*7/'75664++-+-220.+,..027.))&-3++*++/.:-6,5++/8970-0/5752182.0479.++)'1,/13'&'%'+05033192,++-/876300*/4:8:::783/.)#&*+.+()0062&,+,0/25((&%$%%((%'((,''%&'/32./2/&)*21(*.04//3;:..,-*-))$&'',-,15344-697+-;..20,(*),005/*),/5846:34-3.,+/,1,6,'()*05:8259962.'&*,+/,..0477.--2-;:667837-0-/12310/-,20++3/***,.$%&(7761),*20-+.03;7-4542%%*+((),-0///-&(*)4-3(-*##$%*+,%,)'+)3,...+/%%&$(*(&'+.5,67.;8588:6,50118).-/6972557788;767885.././433787:852342-:*5409755606+''&%%(-.1.48+,0+11)/9//-:.-,*/),3,-)--+*4423/.%&%%&*+**/00+0**/./--1+&$'+).40/./109459:442369561/-+),-,023.64-%),--0,50/.4/'),2230,&&'**,+,,+8.+,//.,+*,*))*&)((-8<;59880/%',-15--.039934:94;<:1887998967949'6*-3.20+*&%()+).102340--(-+/-++-492050./*-,.),.,2,+510),.21+14/,+*%**),363)3000/-)).,.')2612/...,34063((*,(%#(+.53-,)('+2.+))+0,-/6/(&'((&&$&&''/125554836,.()++,/-5,1)*-*.++**'*+%-*).5*%)(%(%%..)(%&/7+848<:999
@1d8ebf3d-60d5-4967-a883-0864ec26ae9e ch=331 read=71961 start_time=2019-12-13T08:18:29Z barcode=BC01 runid=2c9cf7bc05858273f10e7d7ec552fc0bd742dc3e
CTCCTGGAGGCAGCAGTGGGGAATATTGCACAATGGGGGAAAACAACCAGTGCAGCAACGCCGCGTGAGTGATGAGGTTTTTGGATGTGGCTGTCTTTGGGGAAGATGTGGCCGGTACTAGGAGGAAGCCACGGCGCTACGCAGCAGCCGCAGTAATACGTGGTGGCAGGCGTTATCGGATTTACTGGGCGTAAAAGGGGCGGATGATTAAGTGGGATGTGAAATACCGGAGCAACGGTGCTGCATTTCCAAACTGGTTATCAAGTGCAGGAGAGGGAGAGTGGAATTCCCTAGTGTGGCGGTGAAATGCGTAGAGATTAGGAAGAAACAGTGGCGAGCGACTCTGGACCTTAACTGACGCTGGTCGAAAGCGTGGGGAGCAAACAGGATTAAGACCACCCTAGTGGTCCACGCCGTAAACAGTAGGTACTAGGTGTGGGGGTTTCAACACCTCCGTGCCGCTGCGCATTAAGTGTTCCGCTGGGAATTACGGTCGCAAGATTAAAACTCAAAGGAATTGACGGGACCCGCACCCAGAAGTAGCGGAGCATGTGGGTTTAATTCAAACAACATGAAGACACCTCTGCTTGACATCGCCCGTACTCTTAATCGAGGAAATCCCTTCGGGACAAGGTGACAGGTGGTGCATGGTTGTCGTCAGCTCGTGTCATTGAGATGTTGGATCCCGCAACGAGCACCAGCCGCATCGTTAGTTACTACCGGTAGTTGAGGACTCTGGCAGGACTGCCTGGGTTAACCAGGGGAGGAAGGTGGAATGACGTCAAATCATCATGCCCCTTATGTGGCAGGAGCTACACGTGCTACAGTGGCTGTTACCCAGAGATGCAATACCGAAACGAGGTGGAGCCAAACTTAAAAACCAGTCTCAGTTCGGATTTGTGAAACGAAACTCACTACATGAAGCTGGGATTACTAAGTAGTAGAATCAAGTCGCGGTGGAATACACGTTCCGGGTCTTGTACACCGCCCGTGATCGTCACACCATGAGAGTTGGCAAATACCCGAAGTCCGTGAGCTAATACCAAAGGCAGCCGAAGGTAGGAGTCAGCGGTGGGGTGGCGTAACAAGGTAACCGG
+
(&01+,0((++,00./40/3*)('&)()+345;8685/()02***-*,))/12,),,,,''%$&()+&((*51*)+/)6880-0(*+&'&''&)429/)38+,*),+%('))'++-*+)))3+-/)2.080,/'&#$&#$&)'**++-/+2)0+3)**2*+).+60/,---+.('(,'0'35.,/121()).062(+/-**3:787-3-7-034::93+*(*14-038-,*%(.'*&2*.6,/0/,9.0*785::;859452-&(*+.)62.,'+1)'*$&)(-(+),+0*(*+.,(&''-3-3.22..223.),)&*,'+--/(-*%$#$**0,))'(*&1101460'&%&*1.123554+-')*(***),///10))+.1:66'&,$5(*%%'''%1,('%*-'.//3,..6;8682)-$',('&-(*-.-12,)+.01)%',*+))(-1.40+)+.6))'$%$%)+366.1256..('(%&'*%.&&+.:35%&'*'*../93*-00'*&*+'*+..560771083**&+&',),+(&('+*/*-/02.*,4+1894:780*,'*(''&%&''&('$''$'''''&&%*'/0%%%*'1*+*)/4+303)'*()+,*.44101)14,//6/5.0050-,,140//018777023*,-012223-**)(*//2037993,%$')4,(-+00&''('(()&2)%'%&$'**(%1/./3443,/*'(-,+,2536744/3/&&+06488;78:-1(&$(+*01+*).))',*311*0/.+**+-,5202***&'*-48,*0../0+*)/0.&$$''+*,+/286-.*+.-2'$&'(%++')+,*))-,-;'&*($')&*$(+0,10*+.)8::619.:94(*-,-641-%+-1.*+$1*))%'%*&&'*1.,:7),&%(&(+*0,.044++2.,((&%$&'#$$%$'&%*&$'&&(-/-('(*)()'+--21+(572.0,'&&'$'.,140)&%&*'&)(%()/9581+)'(7,-+,-3*)'.,)')0-++'&,(&$))*)()+*/,*)''')*0/0,)**%-+%*+--'*(%+'/,'+(,()('2&'20611-2/+0
@601fce4f-30b5-4dd3-b9ba-5cdf840d25ef ch=132 read=73891 start_time=2019-12-13T08:18:40Z barcode=BC01 runid=2c9cf7bc05858273f10e7d7ec552fc0bd742dc3e
CCGATTTTGCTGTTGCGACTTCACCCCAATCATCAATCCCACCTTGAACCCGACGCTTCCCTTTGCGGTTAGGCCACCGGCTGAATTTATCAACTCTCGTCGGTGGTGACGGGCGGTGTGTACAAAGGCCGAGAACGTATTCACCGCGACATGCTGATTCATGATTACTAGCGATTCCAGCTTCATGTAGTCAGGTTGAATGCAATCCGAACTGAGAATGGTTTTATGGGTTTCTTCACCTCGCGGCTTCGCTTCCTCTGCACCATCCATTGTAGCACGTGTGTAGCTGAGTCATAAGGGGGGCATGATGATTTGACGTCATCCCGCGCTTCCTCCAGCTTGTCACTGGCAGTCTCGCTAGAGTCCCCAACTTAATGATGGTAGCTGATAGAGTTTGCGCTCTGCGGGACTTAACCCAACATCTCGGCTTACAGGCTGACGACGACGCGCACCACCTGTATCTCATATAGCTATCTCTCCATCTCTGGAGCCTTTATGAGTATGTCAAGACCTGGTAGGTTCTTCGCGTTGCTTCGAATTAAACCGCGCTCCACCGCTTGTGCGGCCCAAATCAATTCCTTTGAGTTTCATTCTTGTGAACGTACTACTCAGGCGGAGTACTTATTGCATTAACTGCAGCACTGAACTTTGACATCAACACTTAGTACTCATCGTTTACGGCGTGGACTACTAGGGTATCTAATCCTATTTATACGCGCTTTCCGGGACTGAAGTCAGTTACCAGGCCAGATCGTCGCCTTCGCCACTGGTGTTCCTCCATATATCTACGCATTTCACCGCTACACACGATTCCCGATCCTCTCCTGCACTCTATTGCTGGTTTCTATATGGCTTACTGAAGTTAAGCTTCAGGCTTTCACCTGGGCCCTTGCCGCCTGCTCCTCTTGCGCTTAATAATTCCGGATAGCAACGCCACCTACGTATTACCGTACTGGCATGGTGGCATGGCTTTCTAATAAAAAAGTACCGTCACTCGGCTACCATTTCCTGTAGCCGCCGTTAGCTTCCCTTGCCTTGATTTACAATCAAAGCCTTCTTCTTCGCGGCGTTGCTCGGTCAGGGTTTCCCCCATTGCCGAAAATTCCCTACTGCTGCCTCCCGAGGAG
+
771%45-,*(/(08'1168:;1*133)-3065::7:804+()(2-&%3/%%&%%#',,1.'&**,-/7081394/&((.-./.$$(,))/;0-/-***()'(*-*%')./04(+-2+,,-+)37;*/--1++,2556;::<989;82214466:9:7996**./3,)&&(+/768-6))&''*+*2///,,-%)',,(&--&.-421.+.62//,',/.5/4;<003,+//9,,1:5.262346152060./5.41)*3.//077;;:241%%&'('-.034/,+)'))&*,/,,.4'-584-102....03:5..14469.;3-(*%&(+*,*,/,()*-+/;482320/377375880-0002;;/*+(*'4(*+4515,,&&$&'+).$)+7-3436++%%$*-*.'&$.(-/,--/115.1('(('*+))**+0+++$(&%&&'%*%1413622244404*/0246778978858:8100/.10&'/(770+.-///.0)02)3(+,*0*41+(34:88;82310-&+0+5*3+3-5741'&'&&'06*,0,-3-/230../**-57/0.85<:25:7-.14;:269</9...437853,+'&&)*'4240&+%+)(0)*6,+*%+*,*+024111-10,+658:91128920.-(*,,%*))-377::1:<:+40910169/6/015+2*++.14*,77680/1;/*(&&&(,,1;30'16+,6&'(&%(*)..3-41.32;22177213339959546:5622556798-*'-%'(*/668586814991,.61362+**()/0553-'(*+3000065//0,,/0/(.*'*-282:4'%#&',*.+/-+-32,2+,.-)$()1*&,300;6/**'%(.()5-1+),/-7<411.2-*+1/'*(%%$/,1/304..+5,./,.(&'$'%&*.*'/-/-3/.31,(#&$)'&$&*(*),.)2/1,4:-)),2.079,,*%.(,6789./0.-/---27&.720632,-.0613.+1*%$%&)(*'&(''&&&($+3,,,4..--30%/78;87-0'/,),-0000.***-+2,8*,4-0;008;82+/9457,+164060:+'',--3676.-01,+)./'(
@abaf2390-6e69-4af4-8eb0-d703252c6461 ch=92 read=101127 start_time=2019-12-13T08:18:37Z barcode=BC01 runid=2c9cf7bc05858273f10e7d7ec552fc0bd742dc3e
CTCCTACAGGGAGGCAGCAGTGGGGAATATTGCACAATGGGCGCAGGCCTGATGCAATGGCGCCGCGTGTATGAAGAAAGGCCTTCGGGTTGTAAAGTACTTTCAGCGGGGAGGAAGGGAGTAAAGTTAATACGCTTTGCTCATTGACGTTACCCGCAGAAGAAACACCGTACTCCGTGCCAGCAGCCGCGGTAATACGGAGAAGTGCAGGCGTTAATCCGGAATTACTGGGCGTAAGCGCGCAGGCAGTTTTGTTAAAGTCGGATGTAAGAAATCCCCGGGCTCAGCCGCAGGGGCTGCATCTGATACTGGCAAGCGGAACCTCGTAGAGGGTAGAATTCCAGGTGTAGCGGTGAAATGCGTAGTCTGGAGGAATACCGGTGGCGAAAGCGGCCCTGGACGAAGACTGACGCTTCGTGCGAAAGCGTGGGGAACAGCAGGATTAGATACCCTGGTAGTCACGCCGTAAACGATGTCGACTTGGAGGGTTGTGCCCTTGAGGCGTGGCTTCCGGAACTAACGCGTTAAGTCGACGCCTGGAAATTACGGCCGCAAAGGTTAAAACTCAAATGAATTGACGGGGGGCCCGCACAAGCGGTGGGTATGGTTAATTCGATGCAACGCGAAGAACCTTACCTGATGCTTGACATCCACGGGATTTTTTCAGAGATGAGAATATTGCTTCGGGAACCGTGAGACAGGTACTGCATGGCTGTCGTCAGCTCGTGTTGTGAAATGTTAAGGTTAAGTCCGCAACAGGCGCAACCCTTATATCCTTTGTTGCCAGCAGTCCGGCCAGGAGCTCAAAGGAGACTGCCAGTGATATAAACTGGAGGAAGGTGGATGACGTCAGGTCATCATGGCCTACGACCAGGGCTACACACGATGCTACAATGGCGCATACAAAGGAAGCGACCTCGCGAGAGCAGAAAGCGGACCTCATAAAGTGCGTCGTAGTCCGGATTGGAGTCACAGCTCTGACTCCATGAAGTCAGAGTCGCTAGTAATCGTGGATCAGAATGCCACGGTGAATGCGTTCCAGACGCTTAACACCGCCCGTCACACCATGGGAGTGGGTTGTAAAAGAAGTAGGTAAGCAACCTTCAGGAGGGCGCTTACCACTTTGTGATTCATGACTGGGGTGAAGTCGCTAACAAGGTAACCGG
+
),0.))+%10+0285,0/*-5187-*0+(1'(+445;779444655;;;821/-%)(''**&-1.0//..12411'*+-),-+-)''024;2387-*-+./8/'&''&;5)&1.-.)4+)*+-70+.,5*,$,')2/-+010)4,.+5/4/+76-,3//,2')/-(,0+($&+-123302++---/480-/-*0*-'1*.+*'')'()*.9:9/:/1,.(*0.,2/.,'**))*142+4)-(.*297/70;<//2326),43,2.0-)%&$13)..4:4*39:::1&,)$($,'+%02-.//-&&(*,1226103/1-+&$$((3117,+*(&)&-)1.2/3/1763,++,3:7829/+)*++().--.-+2-,7/477.40/1.'',(%*,,(1*),/1+%%*)**)+,+&%$$$''))%'(''-,.,+,)'')*$&&).,31,(-.01:1,-0*+(()&()-54899-710111:8807/6-,-3*/8./+50''(((++21119657-+-.(%)-//1445/:06,47752(1+%%%'&'&&(*+-20126:+/.081:;976909/..-3/5027().23+.30)*+./406-50/4((&&('%$&).24101015/2--,-,)+,*,/*)/1*(')$#%$)$008:5,0()'&+9<<<+:,++,.92-**)*','((%&*&/2/0(++/2**,+((/+.28663419766767682.3333.+/-*&'(*'('2-&%-+0523.183+-2.4''*,),-&+,')%$+(*,+*1(&3;514.--).3.0/5/5)41(),10&(&''&'(+,-25+10-,+)&.,849:.+0+*,)(%,,'*,-55741'-,15:95/4-3,'(())6;-88735221/+-,&)+9746465478430.,.18+)%&(&&443376)+)'(*'*($('&&(+.,,5665673+((198888:946/**0+-3++&())&.+(1//&(*3469680,1+,/)'&%((%$&&'-.737698-7766539334-+-5856380(../31)$*&*&%$%%$&%)'+,21,,-+,+070475/*++&../6-%*---&).++(+,)-,%**4057:9/92.21//--0.-27253:833674;3226/..'.0+*$*(')50((4)6550503:9990
@a4c892d6-1d0d-43f7-80bf-d778374a860a ch=292 read=120890 start_time=2019-12-13T08:18:45Z barcode=BC01 runid=2c9cf7bc05858273f10e7d7ec552fc0bd742dc3e
CCGGTTGCTTTGTTACGGCTTCACCCAGTCATGAATCACAAAGTGGTAAGCGCCCTCCCGAAGGGATAAGCTACTACTTCTTTTGCAACCCCTCCCATGGTGTGACGGGCGAGATTGTGTACCAAGGCCCGGGAACGTATTCACCGTGGCATTCTGATCGATTACTAGCGATTCCGACTTCATGGAGTCAGGTTGCAGGCCTCAATCCGGACTACGACGCACTTTATGAGTCCACATCTCGCGAGTCGCTTCTCTTTGTATGCGCCATTGTAGCACGTGGCCCTGGTCGTAAGGGCCATGATGACTTGGCGTCGTCCCGCCTTCCTCAGTTTATCCGCCGGCAGTCTCGCGCTGGTTCCGGCCGGATTACGCTGGCAACAAAGGATAAAGAGTTGCGCTCGTTGCGGGACTTAACCCAACATTTCACAACTGAGCTGACGACAGCCATGCAGCACCCTGTCTCACGGTTCCCGAAGGCACATTCTCATCTCTGAAAACTTCCGTGGATGTCAAGACCAGGTAAGGTTCTTCGCGTTGCATCGAATTAAACCACATGCTCCGCCCAGCACATTGCGGGCCCCGTCAATTCATTTGAGTTTAACCTTGCGGCCGTACTCCCCAGGCGGTCGACTTAACGCGTTAGCTCCGGAAGCCACGTCTCAGGGCACAGCCTCCAGATCGACATCATTTTGGCGTGGACTACCAGGGTATCTAATCCTGTTTGCTCCCCACGCTTTCGCACCTGAGCGTCAGTCTTCGTCCAGGGGCCATAGCCATACCGGTATTTCCTCAGATCTCTACGCATTTCCGCCCGCTACACCGATTCTACCTATCTGCAGGGCGCTCAAGCTTGCCAATTATCAGATGCAGTTCCCAGGTTGAGCCAGAGGTTTCACATCTGACTTAACAAAACCGCCGTGCGCTTCTTACGCCAGTAATTCCGATTAACGCTTGCGCCCTCCGTATTACCGCGGCTGCTGGAGTTAGCCAGTGCTTCTTCTGCGGGTAACGTCAATGAGCAAAGGTATTAACTTCTCCTTCTCCCGCTGAAAGTACTTTACAACCCGAAGGCCTTCTTCATACACGCGGCATGGCTGCATCAGGCTTTACGCCCATTGTGCAATATTCCCCACTGCCTGCCTCCGGCGAGGAG
+
10&0-8%-.8:+6***-)+-.7.1('&(0437669210139300040-('*+098/592.,3&.+*115,20,-,)-38515.+*-../91**78/-/000./1387;:.-')#,'(*-,(+'1-04/2+)571944999<889844412+13/////2*-,9,)+-,-/33/.*)&.294-./-&'(,'(,0.&-%.274767732,417876/1.2-2)+06.,0+*,,.,))()(,3.0*'-,/%+/23215<9..-+,.68;378)*.0/&.&&%'/.2**5/.),10*557-('('-0-,(*'&+-,(&.53(*566958/0''*9,+),%$%$*,43397321/')018391-&/23/.*-&#'(*6581-+-/5*62997;)+%,.1)-,-/3/:///9;:2.)*()))(*+*),7-.&&,&'&&',,556662211847758110//8*,/042....9845,(+/200+,,-277456942/3.387-/1417253;7;7::8-++6,%**%(+//4<::<;7999;47177'()4(8:89----332,6)%,-(%(((+,-2/2+6/861),.1/32:522;50,0087.04.0.)'*+10070/-178.)005-74622/1022224-.%'(./121/*1))23333465.++)(()-%2704*)($**-)0/,-(-)&$))..069676231..2...3656;799881:,)**968/&***-13.*,,19422*0/88346:9;:628)*11:359**%*,*%&)+0184498((,,1*)**(3-('*,/+/84)(&+11+.2))%(',-4624,/*%&--)&(%.50-')''/,''&&)16-(../244/,+&*-/9:22*+-/,6(&*8,*,%+*,3+$%()02124605180094-+0&)+*,(,+,,,'()&+'(*)(-135973//15-&-$%&##&%+6/023+2*.,+2:450;222'&'%$*.6.//;1;:8::;051//36*1''-7:7660:5549869--/+,)+,))**&'()(-))19/)877+62..-./00*+.-043))0.31:8<54;55540(..0/9886399710%.0,285184%254;8239,./0-:///2613.&('')''(+(),'.()'%*(&$
@f793fc29-ee90-4a5a-a219-68da42cd5cdc ch=200 read=64110 start_time=2019-12-13T08:18:50Z barcode=BC01 runid=2c9cf7bc05858273f10e7d7ec552fc0bd742dc3e
CTGATGTACTTCGTTCAGTTACGTGTTATATTGCTCCTACAGGGAGGCAGCAGTGGGGAATATTGTGCACAATGGGGGAAACCTGATGCAGCAACGCCGCGTGAGTGATGAAGGTTTTCGGATCGTAAGCTCTGTCTTTGGGGAAGATATGACGGTACACCCAGGAGGAAATACACGGCTAACTACATTCACCAGCAGCAGCCACTGATAATACATGGAGTGGCGAGCGTTATCAGCCGCTGGGCGTAGGGGGAGCGTAGGCGGATGATTAAGTGGGATGTGAAATGCGGGCTCAACTTGGGTGCTGCGGTATTCCAAACTGGTTATCTAGAGTGCAGGAGGGAGAGTGGAATTCCTGATGTAGCGGTGAAATGCGTAGAGATTAGGAAGAACACACCAGTGGCGAAGAAGCGGCTCTCTGGACTATATGAAAACGCTAGAGGCTCGAAAGCGTATGGGGAGCAAACAGAGTTAGATACCCTAGTGGTCCACGCCGTAAACGATGAATACTATGAGTCCATGGGGGTTTCCAACACCTCCGTGCCGCCGCCTTGCATTAAGTATTCCGCACCCCAGAGGAGTACGTTCGCAAGATTAGAAACTCAAAGGAATTGACGGGGACCCGCACAAGTAGCGGAGCATGTGGTTTAATTCAAGCAACGCGAAGAACCTTCACTGACATCCTTGCATTACTCTTAATCGAAATCCCTTCAGGGACAAGGTGACAGGTGGTGCATGGTTGTCGTCAGCTCGTGTCTCGTGGATGTTGGGTTCAAGTCCCGCAACGACGCAACCCTTGTCGTTAGTTACTACCATTAAGTTGAGGACTCTAGCGAGACTGCTGGGTTAACCAGGAAGGTGGGATGACGTCAAATCATCATGCCCCATATGTGTAGGGCTACACGTGCTACAATAGTAGTGCAGAGAGATGCAATACCGTGAGGTGGAGCCAAACTTTAAAACCAGTCTCAGTTCGGATTGTGGCTGAAACTCATATAAACTGGAGTTAATCGCGAATCAGAATGTCGCGGTGAATCTACGTTCCCGGGTCTTGTACACCGCCCGTCACACACCATGGTAGCATGCAGAAATTACGTGAGGCTTTAACCAGGCAGCCGAAGGTAGGAGTCAGCGATTGGGGTGAAGTCATAACAAGGTAACCGG
+
#*+(*&*()172-01*,.4,++*0'0*$#$)(')+4.-.0&+7+(./*',++15/72(,,1.-.(-))()/:4178-'(.2+1,-/85**$''*.-06)))2***,+010001507780+8284&/(0)**,32784:9-7:,030/+&''*-+6,')(.3--(2+,(+,+)**'**)((*&*++.)0*)$)'(+('))*%6/)$%&%,+/-(0/3-.$%&+--&(+226841-)%)'$(.-45.&)%(-31+',,.-*+,+3657:24131056::40-.)+4-+%-%++*+-,.*,+1405.,+**&')'.1*-020++*-,913372/*,,,/4:0,*-()'&%,(,,-5-0/(&&,)/...,9-,-/,+,275&&''(0/-3855357100'+6,3302--,+&*'''+&*+,,(,/2-&)).(+&,/.()(+*,-')+2//)-/*)-./$(+15)).028+++)'),4-/1315:+)$%/%'&.-*02385477,)&-.18<9552.$'%&&%$%''/9:3--0((&(&)+2/3&'.247///''&),).0-702&-)*;0*%&#&%'$&)%*)&'(',&./-%'''&$+'&&-62/06+3+'&()*1-/0(184,59-*//32.-,,/102',.651117/.*(/*75','*)%--1.03+*.-413.&&'(,:9.8.,.(-.240110222115((),'+2'-),)19,14+5+5./072.0//::9:9:8855)-/.42/.//10750/&)+5.(./,2-/)&,,*)&&(+/,+10/-++,%,-,57-,*$(-/610/391349:;:6:89.7/*)/2/631/&&%(*,557.5*-0/..2,2+,.))&-+0261,12344782641..0204*1..*#'%'()(/.24,/.2/()()+8735271,//)**$''(()()*4544920**+,,*/-*0,**.1/0'(00-38;,7853211212657)9,8/..('&(),60-02(**+&,***01(*.,,*)+&*(--777/120157,,.+-*('&&$$&'212//)3./.1.'(')'+322:3/142,++(-73/,,('***-.1-')($*%#&))&%)''(*%%$'%)'&$$$((,3)*'&%)-%)(,-)-+(.++475/,/*'(($+/747;+8/1:;99/
@b494b86d-be44-4da7-80e5-980e447d6373 ch=483 read=125951 start_time=2019-12-13T08:19:00Z barcode=BC01 runid=2c9cf7bc05858273f10e7d7ec552fc0bd742dc3e
CTCCTACGGGAGGCAGCAGTGGGAATATTGCACAATGGGCGCAAGCCACATTTTATGTATGCGTGTATGAAAGAAGGCCTTCCGGTTGTAAAGTACTTTCAGCGGGAGGAATTAAAAGTTAATACCTTTGCTCATTGACGTGCCCGCAGAGAAACACCGGCTAACTCCGTGCCGGCAACCGCGGTAATACGGAGGTGCAAGCGTTAATCGGAATTACTGGGCGTAAAGCGCACGCGGAGCGGTTTGTTAAGTCGAATGAAATCCCGGGCTCAACCTGGGAACGCATCTGATACTGGCAAGCGGGTCGTAGGGGTAGAATTCCAGGTGTAGCGGTGAAATGCGTAAGTCTGGAAGAACACAGGAGTGGCGGCGGCCCTGGACGAACTGACGCTCCAGGTGCAGCGTGGGGAACAAACAGGATTGAATGCCCTGCCGGCAGTCCACGCCGTAAACGATGTCGACTTGGAGGTTTTTTTGTGCCCTTGACGTGGCGGGCCGCGCGTTAAGTCGACCGCCTGGGGAGTACGGCCGCGAGTTAAAACTCAAATGAATTGACGGGGCGCAGGCGTTGGAGCATGTGTGGTTTAATTCGATGCAACGCAGAAAGAACACCTGGTTAGAACTTTCCAGAGATGGATTGAACGCCGGAACTGCGAGACAGGTGCTGCATGGCTGTCGTGTTTAGAGATGTTGGGTGAAGTCCACAACGAGCGCAGCCTTATCCTTTGTTGCCAGCGGCCCGGCCGGGAACTCAAAGGAGACTGCCAGTATTGATAAGCTGGAGGAAGGTGGGATGGCGATGATAAATGGCTGCCGACCAGGGCTACCACACGTGCTACAATGGCGCATACCGCGCATCGAAGCGACCGCAGAAGGCAAGCGGACCTCATAAAGTACGTCATGGTGGATTGAGTCTGCAACTCGACTCCATGAAGTCGGAATCGCCGTAATCGTGGATCAAGTGCCGCGGTGAATACGTTCCCGGGCCTTTGTACACCGCCCGTACCATGGGAGTGGGTTGCAAAGAAGTAAGTAAGCAACGCCTTCGGGAGGCGCTTTACCACTTTGTGATTCATGACTGGGGTGAAGAAGTCGTAACAAGGTAACCGG
+
--4../-*8.+.1++++,144;4-422:4213455125130330-21)+&(*((%'#&%%%((-+./2137(%,*-20889-%/-*/&+*.)(.+,/41/+,-(3.&(&((/+1;;+,0,-+(+,)+41,/32,/.*%'''#,1/&.(()&&'%''+-.,+,-3,.+)'-)..&((,)12+.)/*.--*3.//,**331/,.1394947'-/,3-244797001484,,./,2.1,)&(*3.661*//3,+03&%)&$())(383)+)(*-*&01/*.(-(),.522-*,./0;0:,-)&'('&)*')+,+3/.0'+--.,%&-0,)$#('4:9416*((**/2+--+/521++'')%&%**$&'&,*+-,+)(,(')3--&'0.,+*+,/15*)202/),))-2686**)&096926.+0*''1-+/2((&+*)&%$().0(*,*)'&&(&'(*-15;;532423(*&)+4685-),.38'%+-)/,+-)+*-)*&'(''%.,6/000/)2959;7535*)'+(*).+2+,(%+'6-:9-01+'*,)(,.-4//0/./+'%'%).,(,)+)'+,'/&'%&'*-76*2-3+)*--996979%%10+(%$&%()&'(%''*+-,+//-/)*%&'')-'5)+111$$%&&-((((&))-./,-22531.+$(&(*'',/..--4+&''*21759/,(%%%&'(+-$&')-&'140-.&5-15235&&.**39-31,-0-+20)('-1*5+-.-4127./5+/01468:---%'(').,.'*+)/((*(%*%$.3-**(-,*'(&&+&+'&$$$&%)))++3.03552+,(&*(,**--1)+1-,4:8673+'(&&&%%$($%&%&+-.1-'-)')(&%&)0('+)%%&*,)/14++('.013(,&'#(5*00('%-01-1),***,--459--204...&2*..&$%&(),337599:443-&%((/.&-,2013:0%/,-/11/'0,3)&,%$#$(+.96080''&+),,$.''%+(./13)+374')+))&%((*/(*,/-&**267.6/*,0003,3,),0,+11((--/8/:7733-,)--***+-')**//)*.754/(+),0.***
@a30038eb-989f-4d0e-96b6-368672693b87 ch=435 read=172847 start_time=2019-12-13T08:18:59Z barcode=BC01 runid=2c9cf7bc05858273f10e7d7ec552fc0bd742dc3e
CTCGGGGAGCAGCAGTGGGGAATATTGCACAATGGGCGCAAGCCTGATGCAACCATGCCGCGTGTATGAAGAAGGCCTTCGGGTTGTAAAGTACTTTCAGCGGGGAGGGTAGAAGGAGGATAATACCTTTGCTCGGTGACGTTACCCGCAGAAAGAAGCACCGGTATCTCCGTGCCAGCAGCCGCCCGGTATCTGGAGAAGTGCAAGCGTTAATCCAGCGGAGTGCACTGGAGATAGAAGCGCACGCGAGCAGTTTGTTAAGTCAGATGTGAAATCCCCGGGCTCAACCTGGAACTGCATCTGTCTGTAAACGGAGTCGTAGAGGTAGGAATTCAGGTGTAGCGAAATGCGTAGGGATCTGGAGGAATACCGGTGTGGCAGGCAGCGGCCCCCTGGACGAACTGACGCTCGGAGTGCGAAAAGAGGAGCAAACGGATTAGATACCTGGTAGTCCGCCATCAAGCAATCAATCGACGCAGGTTGTGCCGCCCAGGCGGCGGCTTCCAGGCCTTCGCAGCGTTAAGTCGACCGCCTGGGAAATACGGCCACAAGGTTAAAACTCAAATGGTGTGAGGGCCCACTGGCGGTGGAGCATGTGGTTTAATTCGGTAGCGCGAAAGAACGCCTGAGATGTCTTGACATCCACGGAAGTTTTCAGAGATGAAATGTGGCGGAACCGTGAGACAGGTGCTGGCTGTCGTCAGCTCGTGTTGTGAAATGTTGGATTCCCGCAACAGAGCGCAACCCTTATCCTTTGTTTATAGCCCGGTCCGGCAGGGAACTCAAAGGAGACTGCCAGTATCGTAAACTGGAGGAAGGTGGGGATGACGTCAAGTCGTCATGGCCCCACGATGGAGCGCTACGTGCTACAATGGCGCACAAAGAAGCGACTTCGCGAGAACAGCGGACCTCGCCAAAGTGCGTCGTCGCTAGTCCGGATGGAGTCCTGCAACTCCTGACTCATGAAGTCGGAATCGCTAGTAATCGTGGATCAGAATGCCACAGTGAATACGTTCCCGGGCCTTGTACACCGCCCGTCACACACCGTAGGGTAGGTTGCAAAGAAAGTGGAAGTAACAACCTTCCGGGGCGCTTACACTTTGTGATTCGCGACTGCAGGGGTGAAGTGTAACAAGGTAACCCGG
+
'&(%*,*$(*/22+-0129/)1-,/.*+,-7-++-))&+24-3:2233232&-&'(',53333/233/3,(&&'+())*++143:0+.-''&((-*))$)&%--'&(&%('%(((*()*$.&,*(,*(*('++-&)-.17.30,,96+,+*2.(%+)(.-401)%&&(',1./:::5&-,+8,,1%''&'',)&++)*&'.+-/::7:09/8+**&&&(+0%%-(*'+,34/)-0)(,))+.-'.),&&00%+12,)1,.%&*-+/520+&(.-*-590/865656267579.023000***'&%$%$&'&'*(&'')'-&(%+*,*/),(.',+0440)('%))*4+/5973/483..*2)(-'.,+-/,*++*&***%'2,(+*)4/8890.28**+%'++0-/,**,+/'*,-,++41*&&)+,-/2:7/,-&,1**-.*83+,60/-,76*+-)*'(&'0+--(((**1*0*++-.22*)'/)%&'&%/2-*(%+.+/5++$-&'(**%$&$')/3.5*-/7458*)/-.,-(*('***+)*)%+,**0*51::0008/11/*'(&**%./),+(#'$%))-788611224.,-459/1///2--+()-.-),2)&'/.$&(%%)()+(*(,/055:92))++1-+),9761.-(+.81391.-++&%+-*/8;88-%'(/)*05('&%'**,.0188&)*-356219//-273/*1,,+#-&+0/+,71/%)'')&-+.,+(&''.0,-9.,.5)&&'&,.*.834/,)(((.(('-02-1)1+,-.05676--.+*&$')29555/-4.//,&)'+6-/44311...,+,.3.--.3+,+(&%'')()+%((%%%%''(238380;//*)&&&-27(%&%%%'$%)(((**(&)&'(')//23820)''/;8+.38144..-%%%$$./-./053,))*,..16-((*(&#'(..3-11/1-+-)6/424()(%+.-600083)4516))50,0)(+%,*&'*'()).,.2-(-70-/0'()+*-55/9.-03*-),+06,3(11'(*+07;,-55)&./*./)'&%%(*((*0.3.6/)+252+,-2-*++-.7203456;5//.%*&(&$,42)'(('()0/257430717:45'6,
@931f8c4d-799d-4a88-91a6-f431a4b3ab96 ch=110 read=165425 start_time=2019-12-13T08:18:57Z barcode=BC01 runid=2c9cf7bc05858273f10e7d7ec552fc0bd742dc3e
CTCCTACAGGGGAGGCAGCAGTAGGAATTCCAGCGATAGGGGAAACCCTGGCCGAGCAAGCGCCGCGTGGAAGAAGGTTTCGGTTATGAAACTTCACATTTATAAAGGAAGAACAGCGGCTACAGGAAATGGTAGTAATTGTGAATACTTTATTAGAAATACGGCTTCTACGTGCCAGCAGCCCGCGGTAATGCGTAGGTGTAAACGTTATCAGGATTATTGGAGAGGGCGGAGGCGGCAGCGGGTCTGGTAGAAGCACAAACAACCAGTAAATATACGAAACCAGGCAGCTGGAGTGCAGGAGGATCATTAAGGATTCCATGGCAGTGGAAGTACGTAAGATATGGAGGAACACCAGTGGCGAAGGCGACGATCTGGCCTGCAACTGGCCTCCAGTCGGGACGTGAGGAACGAAAATGGTTAAGAATGCCTACCGTGATCCGCGTAAACGATGAGTGCTAAAGTGTTGGATGTCAAAGTTCAGTGCTGCAGTTAACGCAATAGAGTACTCCCGCCCATGAGTAAGTACGTTCGCAGGGAATGAAACTCGAAAGGGAATTGACGGGGAATTGCACAAACGGTGGGCATGTAAGTTTAATTCGGAAACAGCGAAGAACCTTACAGGTCTTGACATGCACCATAAAGGCTCCAGAGATGGAGAGAGATAAGCTATGAGATACAGGTGGGTGCATGGTTTGGCAGCTAAATCGAAGCTCGTGTCGTGAGATGTTGATTAAGTCCACAACAGGCGCAGCCCTTATCGTGTTAGTTACCATCCCATTGAAGTTGGGGACTCTGGCGGACTGCCGGTGACAGAAGCTGGAGGAAGGCGGGGATAGGCGTCGTCATGCCCTTATGACCTGGGCTACGTGCCACAATGGATTGGGTAGAGGGAAGCCAGAGCCGCGAGGTGAAGCAAAACCCGCCAAAACCATTCCTCGAGTTCGGATCACCGCAGCTCGGCTACATGAAGTTGGAATCGCTGAAGTAATCGCGAATCAGCATGTCATGGTAAGATACGTTCGGAGCCTTATACACACCGCCCGTCACGCACCGGAGTTGATAACGCAGAGCCGGTGAAAGCTAACCGCAAAAGGAAGGGGCTATCACAAAGGTGGGATTGGTAGTTAGGAGTGAGAGAATCGTAACAAAGGTAACCGG
+
%&*(%&*()0-*$)((%(&%%(&&%)(0)'&$$'&%(&*)-(%**)0'&('-+''+-(+%,*-.**,((&''(**--17*(')'+(+((1(),**%%%)*%$%'()(**,,287*)())**)*(.-+,)&(&%&''''.',%(&(('((-)'*))'+()$&((+*(-'')+,-..,+&)'+/3*$%,'+(&+$$%(%)***')*%)(+/100)2'%,0(,*&&'&&+*(-),&)(*+5.-,+(+.+0-+((&&(*%'',,.1)*%($%#-+,)')(''&)+*--,22-)(((&'&'(,,+0,(--122&0&&&(%)/8/4(*('&&')+,'+$%$%$&'(',0--+,),*-,-'*,*---,*(*,+-35335121.,3.:/33/)+&+()&)*)*+0/%-.*/&$%$)('$'$(()%#$&()'%'&*)'+'%#$#&%%$*-(%%'%+260($*%'$'%((,2)&.)//312-(*+())),32*,.,1/.3(,,4-++(+,3)&%'#'$(%+0*)--+$%%%&(()))'*'(-2()((+)(*+,&)()(*(*+*'((%%(&&%*'-.*%&*($*$%()&'',-/*'%%($''**/7-)&/((&()*''&&*))&(%((%&%$)',++(&%'&+'*%'$%%%'*)('&$*0+**',*:90++('(*+.)%%'*-+)(-/22/,-.)).+(&)(*'.-5')*%$%'#*.1,*(*+$)+1))&-1.2-,111./&'$.4.+(+,+%*(&.(,0,'.+'*0)-+-10**&&&&%*)'*0,03)(&)*'%&'*-)390./31.,'&('%,+,-+'0.,()(&(''++.3*,)'(+/.(340.-&&%*(&'&(&%%#'.&,&(*,,./+%')%$#&%'')&%&,)))'&&)-0'%&&&+-(-((.-('',*6.1-'*.++--%,(-/*,+(%(&&(),+00352&),&''.;506.0,(++)((')'+*''%%&%&$&(('/),*023)+,%&&$'+2/0+/.+4.1*+,&/%*'$%((.$(%..+1-./.')$%'%)'()',)*()($)(&$)($&$'&*'('&',(()(($'$)(+-+3-+,(%')'''',(,+)*+20'0,13+-*((-'*)$$.7.+.,+16*,((%*%'3-'-/'**&%&&'*(+,'*((')+&+(,,1.2-3
@bcfd4d32-3539-4527-883b-a15f12605127 ch=322 read=58410 start_time=2019-12-13T08:19:09Z barcode=BC01 runid=2c9cf7bc05858273f10e7d7ec552fc0bd742dc3e
TCACCCCAGTCACGAACCCCGCCGTGGTAAGCGCCCTCCGCGCGGTTGAGCTACCTACTTCTGGCGAGACCCGCTCCACATGGTGTGACGGGCGGTGTGTACAAGACTTTCCAGGAACGTATTCACCGCGGCATGCTGATCACGCGATTACTGGTTCCGACTTCACGCGGTCGGTTGCAGGCTGCGATCCGGACTGACTGGTTTTATGCGGTTCGCTCCCCCTCGCGGGTTGGCAACCCTCTGTAATGACCGTATGACGATGTGTAGCCCCACCTATAGGGCCATGACTTGACGTCATCCCACCTTCCTCGGTTTTGTCACCGGCGATCTCGTGGAAGTGCTCCAACTGAATGGCAGCAACTAGCCGGCAAAGGGTTGCGCTCGTTGCGGGATAACTTTATCTCACGACACGAGCTGACGACAGCCATGCAGCTTCTGTGTGCAGGTTCTCTTTCGAGCACGAATCCATCTCTGGAAACTTCCTGCCATGTCAAAGGTGGGTAAGGTTTTCGCGTTGCATCGAATTAAACCACATCATCCACCGCTTGTGCGGGTCCCCGTCAATTCCTTTGAGTTTCAACCTTGCGGCCATTACTCCCCGGGCGGTCAACTGCGCGTTAGCTTCGTTACTGAAAACTAATTCCCAACAACCAGTTGACATCGTTTGGGCGTGGACTATGGGGTATCTAATCCTGTTTGCTCCCCACGCTTTCGTGCATGAGCGTCGAGTACAGGTCAGGGGATTCATATCGGTGTTCCTCCGCATATCACGCATTTCACTGCTACACGCGGGTATCCCCTCTACCGTACTCTAGCCATGCAGTCCTGTCAGTTCCCAGGTTGAGGCGGGGATTTCATCTGTCTTACATAACCGCCTGCGCACGCTTTACGCCCAGTAATTCCGATTAACGCGCACCTACATTACCCGCGGCTGCTGGCACGTAGTTAGCCGGTGCTTATTCTTACGGTACCGTCATGGGCCCCTGTATTAGAAGAACTTTTCGTTCGTACAAAAGCGGTTTACAACCCAGGCCTTCATCCTGCGCGGCATTGCTGGATCAGGCTTTCGCCCATTGTCCAAAATTCCCCACTGCTGCCTCCCGTAG
+
;4(*''&').0%(,072<:.);88814.17*+/8;/3-*&())+&1'&$)+.0384/217/-(1+)*/-28/71134()%-&*0'(+0548983*5,./0),*)))'(3-.1'327224476<646:/2*5677577111-%((,,,.0,)('''5.4.--263-0/1&-/&*).1%2)443/+)+-.7'8,3-*)*+58289:-230(),)2%&%')498+)/1977134546879;310)'%&$$$$%&*,,05320'))1''**.281.1865.1)795:5,+*+2634588::.430-1-3,/+/2)6,4<--/3')&(****..32.3,.)&)+0037(.%233477,($').0-'&(%,*.0.24,-518703155557;4305-),+.+).-,/541'*--//0.00//0036,33)6:6::/(,*+/.,%0%')/(/1-1(,++6,.-0//075/90.0,11226/*12*+130/03576:::972*,3-.8,)--*0-;;6.7706.**,.2)&'/(7820-,-.-/5679586/-0.+/6755.)::9-46870402'(0&()03;800)0-),/1/92;.30-.-3.1)(246.8-,+*'.$&*+,024')*8;.;.--863776.+-/+-151,/.3533*-2;44447969<:)97,5456+'+$$$-4.213521239*,-6;:.1,375)()(-)+10/2,-.-,/*,177)),()+'/826)593,,,),)/04726577<:8565(,'*,/+-12319<21/20+,+)*+-2508,'-*596.010%36'6)*/1-(-/707153303%(&,-/06521/,-.3/,'+-1+04+*/9021),422*0+(*+&'1+;04:33644141/3:.*,-2/*)*-0/1..+./414+-)*).-5,(('&*,)1,'&)+9///8-7+*%+,2-808-+-2--2,-0/-9:61:,/.:85443565752,-,-*(%)(+/.-/-*&&--3730109.&()++48.()(,36-*+)3,7)()52:9<::4731,1*0.7445;788:7,,,,166.89-*)&&(+1-/.//::/215372),-017122*1;,,6%)
@552cb0ec-0f74-4f3d-90d6-d4b859ec0577 ch=1 read=32637 start_time=2019-12-13T08:19:19Z barcode=BC01 runid=2c9cf7bc05858273f10e7d7ec552fc0bd742dc3e
CCGGTTACCTTGTTACGACTTCACCCCAATCATCAATCCCACAGCAGACAGCTCCTTCCTTGCGGTTAGGCCACCGGCTTCGGGTGTTATCAGCTCTCATTGGTGTGACGGGCGGTGTGTACAAGGCGAGAACGTGATACCGCGACATGCTGATTCGCGATTATAGCGATTCCAACTTCAATGATGAGTTGCAGACTACAATCCGAATTCGAGAATGGTTTTATGGGTTTTGCTTCACCTCGCGGCTTCAGCACCCTCTGCACCATCGTTGTAGCACGTGTGTAGCCAGGTCATAAGGGCATGATGATTTGGCCGTGTCCCCGCTTCATCCAACTTGTCACTGGCAGTCTCGCTAAGTCCCCAACAATGATGGTAACTAACTGATAAGGGTTGCTCGTTGCGGGACTTAACCCAACATCTCGACACGAGCTGGCGACAACCATGCACCACCTGTATCTCATATAGCTATCTCTCCATCTCTGGAGCCTTTATGAGTATGTCAAGACCTGTTAAGGTTCTTCGCGTTGCTTCGAATTAAACCACATGCTCCACCGCTTGTGCGGGCCCCGTCAATTCCTTTGAGTTTCATTCTTGCGAACGTACTATAGGCAGGTACTTATTGCGTTAACTGCAGCACTGAACTTTGACGCCAACGCAGGTACTCATCGTTTGGCGTGGACTTCTGGGTATCTAATCCTATTTGCTCCCCACGCTTTCCGGGATTGAGCGTCAGTTGCAGGCCAGATCGTCGCCTTCGCCACTGGTGTTCCTCCATATATCTACGCATTTCACCGCTACGCATGATTCACGATCCTCTCCTGCACTCTAGCTGCCTGGTTTCTATGGCTGAAGTTAAACTGGGCTTTCACCACAGACCCTTGCTGCCGCCTGCTCCCTCTTTACGCCCAATAATTCCGGATAACGCTTGCCACCTGCGTATTACCGCGGCTGCTGGCGTGTAGCCGTGGCTTTCTAATAAATTACCGTCACTCGGCTACCATTTCATAGCCGCCGTTCAGCCTCAACTATAACAGAAGTTTACAATCGAAAACTTCTTCCTTCACGCGGCGTTGCTCGGTCAGGGTTTCCCCCATTGCCGAAAATTCCCTACTGCTGCCTCCTGGG
+
71/0/816:1<009244689;716:8/-2.13796;.:3'&($$$%&12,0001:02:1(1./.3/7'379;248/5/064,8562430032&-+-,-(0,'004335858900/)'-'*',04-*&'(..42,2+-./1:38567678::::;<:90//6//&(,-135;200),21'($$$%&%(*,905-0(++(+/7441-,**)(&'(*301/03;1,/.;04;<-+,6.:89:7.*(,*),*''#%)/7/++3/,',,%'&$'++*+,,+,32350+'*,((,:875*6+(-920.--.0&33(0&-'&()+202)%(+,,',.,-(+.--025773:3217654+','3(,-8:,.&(%0')*/18776601++&'&'&$**((*)+,131:.0/7/--,.--0.+.,-*-.*-&'(+.125520)/'&%)''&)*+0./3)''&'*,/369/100,/44461.-*,10054/013++,))+*%,'&%+*.+02(4,6695-/+.*-10;86;6454/9+..94,/+3-5<9;.++-,,2540-0.,*-))+54-12193+',.397;2*.4,,'.0;:779<60:01+,88,7-0*,-*+*)%(&(%%*+*-/-//09-7,/.-,,,*1/-0.+.90-,.*$'--0,0&&(-*25735777:,1.00117)')''**2,*+.435:075,,77+&())&'(),,,0:1.2268,%$&%&&(00//0:/3/162;3438858948+)**'.3/87664/405/.1.-/143687-75729;2434947953+-'&'$(()&))(-'&(+/03001*0/0(%.1/,-1.196<942/*/&')()*)6,6/'('%)41472,-.2,//287;//,)'&'-+(),/.11/8*,,68-,32.3),)(/8417*,)+'.,0+++,-2/(,--,1/131;//-*,-800/1*3+*(+*)(*,4'1*/*+23-..5+23(*))/9/77./00,8/.)20&14)'$)))+0.6;47:+&&'.((%&(0*,/71))--+,4-)'/)*0))01,+1--3557.;967675;983;///22<9:+4:12<217;8.%.((25005411-36(),35213226-0&#%%%
@76694e79-a9a9-480d-a5ff-59dd6970e569 ch=6 read=56200 start_time=2019-12-13T08:19:17Z barcode=BC01 runid=2c9cf7bc05858273f10e7d7ec552fc0bd742dc3e
CTCTAACGGAGGCAGCAGTAGGGAATCTTCGGCAATGGACGAAAGTCAGGCCGAGCAACGCCGCGTGAGTGAAGAAGGTTTTCGGATCGTAAAACTCTGTTGTTAGAAGAACAAGGCGTTAGTAACTGAACGTCCCTGACGGTATCTAACCAAAGCCACGGCTAACTACGTGCCAGCAGCCGCGGTAATACGTAGGTGGCAAGCGTTGTCCGGATTTATTGGGCGTAAAGCGAGCGCAGGCGGTTTCTTAAGTCTGATCGCCGGCCCCCAGCTCAACCGGGAGGTCATTGGAAACTGGAGACTTGAGTGCAGAGAGGTGGAATTCCATGTGGCGGTGAAATGCGTAGATATGGAGGAACACCAGTGGCGAAGGCGGCTCTCACAGTCTGTAACTGACGCTGAGGCTCGAAAGCGTAGGAGCAAACAGGATTAGATACTGGTAGTCCACGCCGTAAACGATGAGTGCTAAGTGTTGGAGAGGTTTCGCGGCTGTTGCCACGTAAAGCTAACCACTCCGCGCGGTACGACGCAGGGTTGAGCCGAAAGGGAATTGACGGGGCCCGCACAGCGTGGGCATGTGTGATTTAATTCGAAGCAACGCGAAGAACCTTACCAGATCTTGACGTCAGCGGCCACTCTAGAGATAGAGCTTTCCCTTCGGGAGACAAAGTGACAGGTGGTGCGCCCGTTTGTCGTCAGCTCGTATCGTGAGATGTTAAGGTTAAGTCCGCAACGAGCACCCTCATTATTGGTACCATCCATTTTAGTTGGGCACTCTGGCAGACGCGGTGACAAACCGGAGGAAGGTGGGGATGACGTCAAATCATCCCATGCCCCTTATGACCTGGGCACACACGTGCTACAATGGGAAGTACAACGAGTCGCTAAGACCGCGAGGAGTCATGCAAATCATCTAAAAGCTTCTACTCGGTTCGGATTGCGGGCTGCAACTCGCCAAGAGGCCGGAATCGCTAGTAATCGCGGATCAAGCACGCCGCATTAAGATACATTCAGCCTTGTACACACCGCCCGTCTACGAGAGTTTGTAACACCCGAAGTCGGTGAGGTAACCTTTTAGACCAGCCATAGGTGGGATAGATGATTAGAGGGTGGGAAGTCATGTCGGGTAACCGG
+
(*1*+6605'+/-)..&//.+7/.7477:6)+,120473)$&)))**$&(2666361%/**++'*,*)())*.&*-*0-:970.4158357874235652:2.:)(*(&-4-30*--),//.568886-3,+)00(')0.(++(,.+.0/*(*('+-,./32105.0.747678304(236.,*%&(,+1378703/),)*+*+.2/+-.),+,396.20;:::678<92-*%+,78729875574/1231.42****(**.&*.:98)',111.)54&4+(,+,.,7-,%-0*./76*+*+*,++/557,,()&(($%%**/90:**'&&&'0;985:831652108610**)1)(*+26;333060()7)5-120-+'*+/,266+*()-011002244/14121,-00+-17*-)()-39-5.:;413-,.1&6(--10/04/*,.397::;05000*'''&)-,.///01,.*)&'0-/'(&&)*(*,,-(,'%)'%()&$$&'%'&$&&'&%%#('2-++..0&3+.805-+)%'$$+-)))&&'*-1121964.2-)+((&)()%'&$)(.')''(%--(0-363'*-(++..-.-.4/1+44251/4&*&)*/4/,+%6-)*)('+,**++/&&&'+*%'())*5/,:.0/*&'(%()017.*--995022*+*('%%$%&-1/,195871//0/++'*--81/./3,7),-')0679.16/),51.*'$&*,4012*/+*.0,.+.6:5/7($/22/*,.-).2/,-++**(&%''+())(&$((.7'25.7,.1,+/%,+18073....02/7+*,,4.')(*(03/)/80.-03614.,,)+*+)-/112/+16;61.-')()221..*'))+((-()*,/;243'**(*,/26,46;3-/%'&%)-4('*+.-)&')*&458710)9))*/,,+,.2.4.00%%%%&&(&(('.*38563100,22512.33:778/(')-1022+(&((+&'&+'-),-(&%%%$$&(*-,..07345-)'&''(/.+&,04,)&)33-75,&&-+,,&,-)'*,,125.153*$&'*,-*02&%$+)*,3...-.0;9535*+*/01,,((((*+4'+%'%%$$(,/168.
@e0866b79-8a21-4a23-bcef-090f90314461 ch=324 read=77846 start_time=2019-12-13T08:19:17Z barcode=BC01 runid=2c9cf7bc05858273f10e7d7ec552fc0bd742dc3e
CCGGTACATTGCGACTTCACCCAATCATCAATCCCTTAGACGGCTCCTTCGCGCGGTTAGGCCACCGGCTTCGGGTGTTATCCTCTCATTAATGACAGGCGGTGTACAAGGCGGGAACGTATTCACCGCGGTACATGCTGATTCTATGATACCTAGCGTTCAGCTTCATGTAGTCGAGTTGCAGACTACAATCCGAACTGAGAATGGTTTTATGGGTTTTGCTTCACCTGGCGTGCTTCCTCACCTCCATTTGTGCTGCGTGTGTAGCCCAGATCGCCAGGGGCGCATGATGATTTGACGTCATCCCACGCCTTCCTCAACTTGTCGCTGGCAGCGATCTCCTTCAAAGTCCCCAACTTAATGATGTGGTAACTAACGATAGGGTTGCGCTCGTTGCCAGCAACATCTCACGACACGAGCTGACGACAACCATTACACCACCTGTATCTCATATAGCTATCTCTCCATCTCTGGAGCCTTTGTAGTATGTCAAGACCTGGTAGGTTCTTCGCGTTGCTTCGAATTAAACCACATGCTCCACCGCTTGTGGGGCCCCGTCAATTCCTTTGAGTCTCATTCTTGCGAACGTACTACTCAGGCGGAGTACTTATTGCGTTAACTGCAGCGCGGGCACTTTGACATCCAACGCAGGTACTCATCGTTTGCAGCGTGGACTACTGGGGTATCTAATCCTGTTGCTCCCCACGCGCAGGACTGAGCGTAGGTTGCAGGCCGGATCGTCGCCTTCACCTGGTGAACCGCCGCCTGCTCACGCATCTCACCGCTACATGGAATTCCACGATCTCTCCCCTGCCTCTAGCTGCCTGGTTTCTATGGCTTACTGAAGTTAAGCTTCAGGCTTTCACCACCAGACCCTTGCTGCTCCCTCTTTACGTAATAATTCCGGATAACGCTTGCCACCTACGTATTACCGCGGCTGCTGGCGCGGCGTAGTTAGCCGTGTGGCTTTTCTAATGATGCCGTCTCGGCTGCCATATGGCCGCCGTTCTTCCTTTATAACAGAGTTTACAATCCGAAAACCTTCTTCCTTCGCGGCGTTGCTCGGTCAGGGTTTCCCCATTGCCGAAAATTCCCTGCTGCCTCCGTAGGAAC
+
8*+&*$$%)+$*4246:5,42.)1**+-./8056*(-,025(72231192&&)*/17110:55.//+2--52*6/2.+7,*+%%'+-+)))&)+-2')/-)/*-/1548/-0&.+112354891.1+*))%%%+)+-234456.'%)+//*/*($&$%)3.)'*/7377422377*(*,.*/466653-41+1''00+'$'((-+38:4;0024;-2<<2/46;5,1)'(%%$#%&(.25''%'(&*3009+,.)))')(&'''&&&+-&&)'55')'*-4801*,*.112/&1-((+,*+/7+63)$+(+,.4/6),')&&$#%+%(&&$$#$#&&../,').*/+(,,/31,()(,*/.**)*)&'+,-83234,++((',1-7,-,.0506/-(+)'+,0*/0//*%'(*5030012,-03536/708+0&$')3.,3-0.)(,.18.23415555554448:8776532-+,6+66+&0+.,++'(*(+,.+((%'(*)1+1--75222/8,--2'&'$*(.83:;332322227569/-4--*'*1*641&$*-39591*03,1-./02847:32/).+$%+')+11).//+2971-*),++0-$)$%%'.+0/6788/01(('((*&)-5..+.++.'.&-&(&(((*-124573.64&*&,-.887033154)563057844/.2-+(29/333:7*)-((%&$68532+%)*&+%*'.,-/3/021)/,./0459;:070&)'&52)&$&'%#)%$%$'%%))*-.04,+(+*57,,1%))))&1'4*5+(),-0-'(&-/*)1/0+*,0-/././4,.7.890-(.,0*,.**320-*.(*(')088&('%$&'(-4.+-*,.::;.7-,,-++)*2,,/4;911.()112447.5+4.83520023/14-32*+,*+,,6,-,&)-*)*'(4/,*'(++*-3.428.-.8(.+(+4/388+2&,))(,0)*(%&$$&2*+&#(&$&&$%,143:;8:84691)))'''-**-%(%,50)+/889((-351/637-.6.1.57.01.++-.,--/03991-(,+6//79:*-7458528901)2''')*,+.++13),&''&*+
@083ce4ff-e1ca-4101-b5eb-b3fb315beeec ch=301 read=117420 start_time=2019-12-13T08:19:24Z barcode=BC01 runid=2c9cf7bc05858273f10e7d7ec552fc0bd742dc3e
CTCCTGCAGGAGCCAGTGGGGAATATTGCACAATGGAGGCGCAAGCCCACAGTGCAGCCATGCCGCGTGTATGAAGAAAGGCCTTCCGGGTTTGTAAAGAGTACTTTCAGCGGGGAGGGAAGGGTAAAGAAGTTAATACCTTTGCTCATTGACGTTACCCGCAGAAAAACACCGGCTAACTCTGCCAGCCCATGATAATACGGAGGTACAAGCGTTAATCGAATTACTGGGCGTAAAGCGCACCAGGCGGTTTTGTTAAGTCAGATGTGAAATCCCCGGGCTCAACCTGGGAACTGCATCTGATACTGGCGAAAGCGGAGTCTCGTAGAGGGGTAGAATTCCAGGTGGCGGTGAAATGCGTAGAGTCTGGAGGGAATACCGGTGGCGAAGGCAGCCCCCTGGACGAAGACTGACGCTCAGGTGCGAAAGCGTGGAGCAAACAGAGTTAAGATACCTGGTAGTCCACGCCGTAAACGATGTCGACTTGGGGTTGTGCCCTTGAGGCGTGGCTTCCGGAGCTAACGCGTTAAGTCGACAGAGTACGGCCGCAAGGTTAAAAAAGCTCAAATGGGTGACGGGGGCCCGCACAAGCGGTGGGCATGTGGTTTAATTCGTGCAACGCGAGAAAGAACCTTACCTGGTCTTGACATCCGCGGAAGTTTTCAGAGATGAGAATGTGCCTTCGGGAACCGTGAGACAGGTGCTGCATGGCTGTCGTCAGCTCGTGTTGTGAAATGTTGGGTTAAGTCCGCAACAGGCGCAACCCTTATCGCTGTTGCCAGCGGTCCGGCCGGAACTCAAAGGAGACTGCCAGTGATAAACTGGAGGAAGGTGGGGATGACGTCAAGTCATCATGGCCCCGCCACGACCAGGGCTACTACACGTGCTACAATGGCGCATACAAGAGAAGCGACCTCGCGAGCAAGCGGACCTCATAAAGTGCGTCGTAGTCCGGATTGGAGTCTGCAACTCGGCTCCATGAAGTCAATCGCTAGTAATCGTGGATCAGAATGCCACGGTGGGCGTTCCGGGCCTTGTATACGCACCGCCCGTCACACCATGGGAGTGGGTTGCAAAAGAGTAGGTAACCCAACCTTCGGGAGGGCGCTTACCACTTTGTGATTCTTGAAGCTGGGGTGAAGTCGTAACAAAGGTAACCGGAAGATAGAGCATTGAGCAATGGGGTTAACACAAAAGACACCGACAACTCTTCAGCACCAGCAATACGTGAAAAAAAAAAAAAAAAAGA
+
0022)*,,0,(+))*+,.57,-51065,+(+09450&+**003.&,/)'***.+++,120.'1+$$&(+100.,.'*))./77217.200.6,/869-%&'+**-91-)***39*(*)*()((&*+70''()./.0./14062/455226/-/2/9,)2-&(./13(--*,1/-.,,,7-.)*)*,**+61)''*+/3./030*,*''.,3/072807/3%(,1/023804.3,8:.,422+/,+/33).896+34743159,/18762375/2,2(%/6536,619138++,.249879612446.9-,'+.+')*'()+,0368..'1.2+.-(,++0,0,2+*-,*290*/6,+02320'%''*0:1,3-'+)*)(+342060),+,,/%129:9.*06571-1*.++-./798:479868'+,)*0237,)+/0;47+-&*--***/4279-198,,-.1344684379(//+,+++34/2.-,)(-3/0+4+&%%($3(+8729447/(0,/26**50.-,-1100741'0*&'%*+1-4/6./2'6+:150815*%()331,,/&$+)3429;94-2.)*)/--1229.41+*0*'+++3994778510-/1&.-211&)-,)012/-,00:34987683+02138,/./)0++7;5-++,,-:4-.,2.6:9:97755;91618141,222+/1011998233:66699997444466957:1222260349&405265/-78/17*7&*1/.0/.02++2.02*)-+*6//.,,,572/*3-3.5//.123.:.-/,-.-454800//.27997771/1)+*+,3,7:50456889640*,15;955,2224,&(('),.44-4-1/1,,&'&(***6::724202:/-.,,(0.0&'''*'*,./+.200-,))/3,35<99:995,3/)((12342%,%+-4&5/*.**)'),+48.1-*)*&&.-0((++2+++4',')(,&&%$')-,0451558+,.9888.(*-/,00/4),/8+&2.1.3-*)(*)*'*)0622;9220+-+-2)*&-*'')+606<26393(&(()+,313+/+'-3-1.60/:0*+41--307027+1.74,))+2.0*+**(%,+,-1,+--5--0546:78:/*7.5;9;6948/13*)(),)+)+)6-,(*),*)1769654493)'-*16&&3-3*(0/037(*,/.9/$(/8636/2).+,10.13.1/..)-*'$%
@9c101145-5165-40b1-a73f-782e49864574 ch=364 read=132940 start_time=2019-12-13T08:19:23Z barcode=BC01 runid=2c9cf7bc05858273f10e7d7ec552fc0bd742dc3e
CTCCTACGGGAGGCAGCAGTGGGAATATTGCACAATGGAAGGCGCAAAGCCTGATGCAGCCATGCCGCGTATTAATGAAGAAGGCCTTCAGGTTGTAAAGTACTTTCAGCGGGGAGGAAGGGTAAAGTTAATACCTTTGCTCATTGACGTTACCCGCAGGAACACCGGCTAACTCCGTGCCAGCAGCCGCGGTAATACGGAGGTGCAAGCGTTAATCAGGAATTACTGGGCGTAAAGCGCACGCAGGCGGTTTGTTAAGTCAGATATGAAATCCCGGGCTCAGCAGGAACTGCATCTGATACTGTAAACGGAGTCTCGTAGAGGGGTAGAATTCAGGTGTAGCGGTGAAAATGCGTAGAGATCTGGAGGAGGAATACCGGTGGCGAAGGCGGCCCCCTGGACGAAAGACTGGCAACTCCAGGTGCAGCGTAAGGAGCAAACAGGATTAGATACCTGAGCGTTCGCGTAAACGTCATCGACTTGGAGGTTGTGCCCTTGAAGCGTGGCTTCCGGAGCTAACGCGCGTTAAGTCGACCGCCTGGGAAGTACGGCCGCAGGTTAAACTCAAATGAATTGACAGGGGGCCCGCACGAAGCGGTAGGGCATGTGGTTTAATTCGATGCAACGCGAAAAGAACCTTACCCTGGTCTTGACATCCACGGGAAGTCTTCAGAGACGAGAATGGCGGGAACCGTGAGACGGAGTGCTGCACTTGGCTGTCGTCCAGCTCGTGTTGTGAAATGTTAGGTTAAGTCCCGCAACGAGCGCAACCCTTATCCTTTGTTGCCAGCGGTCGGCCGGGAACTCAAAGGACTGCCAGTGATAAACTGGAGGAAGGTGGGGACGACGTCAAGTCATCATGGCCCCTCGACCAGGGCTACGTGCTACAATGGCGCATACAAAGAGAAGCGACCTCGCGAGCAAGCCGCGGACCTCGCAAAGTGCGTCGTGACCGGATTGGGGAGTCACAGCTCGACTCCATGAAGTCGGAATCGCTAGTAATCGTGGATCAGAATGCCACGGTGGCGATACGTTCAGCAGCACCGCCCGTCACACCATAGGAGTGGGTTGCAAAAGTAGGTAGAAAACAACCTTCCCGGGAGGCGCTTACCACTGTGATTCGACTGGGGTGAAGTCGTAACTAGGTAACCGG
+
..12223)9,*.+-(/010712..++/42+++,3734,)%*())+-7+-14//0//3.+/4/679600'($*'/(*)06')0.20-,//(786:42463&(*,.;8.+.+,67+)-.))'**,,76/2131224:0;8-/8:191007//2/00(()')$'%%%)3--*),++-7647882./,++5.0+-,*--+,/+.,&++1/20-.18:2:1/')*&%1)./6::9421798-///)/,0,+.1,59<9%4-/-/070161,&(,55()3**-)(+.)&)&&(-)+221113,,-/,174(,(%&((&*./36681.&2--*,,//4254-.5*+*+..25831741--/0.,'((*56562-/-*++*-)+.3,4/,0.')1+1,1.28:7+*2:68.,3((((%(&3(&+13&(35,,*))*-2*&00(+/2;84141-/1-+/2'50,-%&$&)*+&))+4;//*&#%)*84-1+,++,009/0/56.+/-)*)*,/,311.0+.,--..04//12355;6838799:769:6772*'%)'*).5.--%+)0/3;87433:9303/2/0-/&,/1,,-4,)+),',*)+462&-(*1021/152:94:6;1/000;67101126,)(+20638349),.,-0/7///(40*(*)3)--*--661.('(')(''+)))'$(*)/,/6-..-146%2%&)88976+'+&/)44699607()),/218*9-,,/-/-,+/8*-5,:,8,084((,/(5.,-,-,.)258-8.-.)).+*/7227+,,.8/5)9.4-15/30-7*7-,.--6589432///3;...;;..1)+,-*/03(()-&21234/-/05-+'+/5199-+0,,09125.)('))),02'0-5/,3335568785**,)+,(+/014440310/228*.&&%*516:76&&,57./46551,&%&%*+1)00-/1-%&'&),+&..,.-0566//..2//0(3+0-//001015845388:878('(**.4'*0+56((#&$&%%(,.+(&&%#%&-0),'((*+56569+-%,*))*487,+$+(,*(%&,,,*($)+-()-01529-+*,4+'+(*/2/9123*+3*-1325*(',22.-0,1/5/---,/545+-0--81:+7
@fce153b7-81c9-4eac-9777-efd772f320af ch=217 read=82347 start_time=2019-12-13T08:19:21Z barcode=BC01 runid=2c9cf7bc05858273f10e7d7ec552fc0bd742dc3e
CCGGTTACCTTGTTACGACCGCACAATCATCAATCCCGCCAGACGGCTCAGCTACCAGCCGCGGTTAGGTACACCGGCTGGTGTTATCAACTCGTGGTGTGACGGGCGGTGTACAAGGCCGAGAACGTATTCACCGCGATGCTGATTCGCGATTGCCTAGCAGTTCCAACTTCATGTAGTCGGGTGCAGACTGCAATCGAACAAGATAGTTTCATGGGTTTTGGCTTCACCTGCCTTCTTCCCTCTGCCATCCGATGTAGCGCGTGGCAGGTCATAAGGGCATGATGATTTGACGTCATCCCCGCCTTCCTCGGCTTGTCACTGGCAGTCTCGCTAGAGTCACAACAATGATGGTGGCTAACGGTAAAGGGTTGCGCTCGTTGCGGGACTTAGCCAACATCTCGACGCAGGCTGACGACAGCCATGCACCACCTGTATCTCCTTATAGCTATCTCTCCATCTGGAGCCTTTATGAGTATGTCAGGAATAGTAAGGTTCTTCGCGTTGCTTCAGATTAAACCACGTGCTCCCTTATTGCGGGCCGTCAATTCAGCACGAGTTTCATTCTTGCGGGCAATACTATAGACAGTGCCATTACCGTTAACTGGCGCAGACTTTGACGTCAACGCCGTGCTCATCGTTTGCAGCGTGGACTACTAGGGTATCTAATCCTATTTTGCTCCCCGCATTTCGGGACTGACGTCAGTTGCAGGCCAGATCGTCGCCTTCGCGCCACTGGTGTTTGCTCCATATATCACCGCATTTTCACCGCTACACATGCGATTCCACGATCCTCTCTGCATCTGGCTGCTGGTTTACCATGACTGCTGAAGTTAAGCTTACGGGCTTTCACCACAGACCCATTGCTGCCGCCTGCTCCTCTTTACGCCCAATGAATTCCGGATAACGCTTGCCACCTGCGTATTGCCGCGGCTGCTGGCGTAGTTAGCCGTGGCTCAATAAAGTACCGTCACTCGGCTGCACCATTTCCTGCCAACCCGCCGTTCTTCCTTTATAACGAAGTTTACAATCCGAGAGAACCTTCCTTCCTTCACGCTGGCGTGCTCAGTCGAGGTTTCCCCATTGCCGAAAATTCCCTGCTGCCTCCGTAGGTGAAATATCAGCATAATGAAGGTTAACGCAAGAACGCCGACAGCACCAGCTACAGCGCCACAGCGGTACGGCAG
+
5.',./,+%(&&,*%(*&(%%(%)*/-/19:77.62'&%#,,1.)2121''''&)*('),*,*2,7+-,,*,)---,*)).()*.-/..(,+/),032313351812*'*%(&3/*00.4,).+6129020-,15.)((*(87657,+'')*0.$,&'$&&%*4-7).%()/'')#&**.-)-,,*-36765+201+,$$##%&'(+%146/&(*,7+663&##$''&$)'(()')+*,)02*)./.402/6)(%(('(*+(*+-+*&'(*,/544-075/&0--...6;811/012308/-+*.49;87-.%(''*%+))+-,52/340&&&&(+++-+,#&'&+17365948+)&%&&&'&%*+.)16302+,)*)-+0-+%)+0)--**$-)*).--.%(''('(%(-+,)*+225,03527./+03++1,.438956+3+*.&5879976535+++3120,)*+(.1+.1-/001101(.).'''(***)-,3*+/+*..17*0193,*..1-;797**%($()*/'''$)&'))1+/*%*-/075/&$$"#'&+3:3669<606/1)(&2$$'(../-''&$$&'%&''(&%&((*+-('%$''%&$$,/0790/02281./&'#(,)24426766<8//(...3.5,'&%&()+)'++-./.(0))+(--,,(*,064,%($&,)*)9735-+*/043,114.,,('+3(0-+,+,./41.42-.)/0+)))*,(),'$&&($&)*545+%&'&)*/::,+.07.04'+%%%+(%)(,++)%(*+.//./-,))(',./1/+)+(*+/-.('.+%%&%$%%',(()(,4-'%%&'&)).*)*.)*&'+-0/266:2%+))*,-.306342122632/7/)-/.20(-(&+'3*1-7<851*0-.4//442611(*(,(.*%,((,.7..,+(*'((-,,4,*+0-,2,/*)(&)115)),%20030-//+*((($'$'.*,71**,(*&,%''((13./0)'',+,36014*)'$%'*0,+229-2)'''((-.25/*+%$(%$%$'$)''(1))*+(+43&612+%/*09)253+&*,+43//5..-1.5(*&)((*()/8)+*+'#$).-,((($&+)(*/$&(,+.2,1,,$&+)&',./331/1+%(%$$&$%%$&$'+%+(%'&%+&&%$(&&%%$
@46fa8a4e-5c82-4398-845a-e75183f4cf9a ch=375 read=153073 start_time=2019-12-13T08:19:38Z barcode=BC01 runid=2c9cf7bc05858273f10e7d7ec552fc0bd742dc3e
CTCCTACGGGAGGCAGCAGTAGAAATTTTCGGCAATGGGAAACCTGACCGAGAGCAACGCCGCACGTGAAGGGAAGAAGGTTTTCAGTTGTAACTTCTGTTATAAAGGAAAAGAGCGGCGGCTACGGAAATGGTAGCCAGTGACGGCTACTGATAGAAAGCCGGCTAACTACGTGCCAGCAGCCGCGATACAATACGTAGGTAAGCGTTATCCGGAATTATTGGGCGTAAGAGGAGCAGGCGGCAGCGGGTCTGTGGTGAAAGCCTGAAGCAACTCGGTAAGCCATAGAAACCAGGCAGCTAAGTGCGGGAGAGGATCATTGAATTCCATGTGTAGCGGTGAAATGCGTAGATAATAATGGAGAACGTGGCGAAGGCGACGATCACAGCCTGCAACTGACGCTCAGTCAGCGATGAGGGGCAAATGAGTTAGATACCTGGTAGTCCACGCCAAACGATGAAGGTACTAAGTGTTGGATGCATCAAGTTCAGTGCTGCAGTTAACGCAATAAGTACTCCGCCTACCAGAGTGTAGTACGTTCGCAGAATGAAACTCGAAAGGAATTGACGGGGAGCCCGCACAAGCGGTGGAGCATGTGGTTTAATTCGAAACAACGCGAAGAACACAGGTCTTGACATACTCGCCAAAGGCTCCAGGATGGAGAGATAGCTATATGAGATACAGGTGGTGCATGGTTGTCGTCAGCTCGTGTCGTGAGATGTTGGGTTAAGCCCCGCAACGAGCGCAGCGCTTATCGTTAGTTACCATCATTAAGTTGGGACTCTAGCGAGACTGCCAGTGACAAGCTGGAGGAAGGCGAGGTTGACGTCAAATCATCGCTATGACCTGGGCTACACACGTGCTACAATGGATGGTGCAGAGGAAGCGAAGCCGCGGGTGAAGCAAAACCCATAAAACCATTCTCAGTTTGGATTGTAGTCTGCAACTCGACTTCATGAAGTTGGAATCGCTGGTAATCGCGAATCAGCATGTCGCGAGTGAATACGGGTTCCTCGGGCCTTGTACACACCGCCGTCACATCACGAGTTGATAACGCGAAGCCGGTGGCCTAACCGCAAGGAAGGAGCGTAAGGTGCTGGGATTGATGATTGGGGGGTGAAGTCGTAACAGGTAACCGG
+
,042),6096./5./42..)'')+2.8;;/8:87741,(',*,9.02872+)'(+8287:;73'+0053-//',+)-+-4.;720/,8-+,12..4/3/30//89--.)+)*&(+.(1-,.,/22.,,,%++23-+,-*,21-.,(&'*,1++)*(+34,00)(-+*(+)')()./9233'.-/-1'%+(()),-334-)-'&*1255951/2-3*).('1,01,+.36.((/.%)+5:;9492&,*'-/,--+*)++*/-+..0-0('#%$%&()*,,.4.47.5)*1975:56892200+*+,.()+-()'.5/01()*((,..58..,,))***03337;74012,,-/.&'$($#')),+0.,312+(&'(11687201/+-)02819:5-1*+,/.444)55.())'&*+&-5+02588..(&140.41+,''%,*()*./(*''$()**.-/++*)+-,,+-'('+.;7033%-%+,4000974597754,%''*-1-&()**-3,012244.,-(%*)'&#%(&+*+./345:7335*%,')*7546,'.+(&()(-)40-*05+&/195*-.200/.//-06,$)*-*))-589//2,&(*++++#+$$(((()('&''((+$)()-2552554%%&29..20/4,('..2842,,+-,054433023344458014008899674&58*,**++(0004250-+**-1003227*,3180-*475+*2.*4+).+.8-.+$'+.//0.6..,8107:6:9.3/)-&*+3:824440.*+)(*-1238;051011+0,-.1/,/,-0043.*)*)--/:798343134:8$$&'),+2.,-*01120++&**)*,2/36;::7456::;7-,**,.0///23/3953*(,'+,;*+-;84'65')-991.8/8;77/%.-0038115.0,652,-02534460/,/..0/7.'+&('(*+.123&2./3010.-,+)-&'),229678'%')*)/('+'/0-+.+'/)6:7113-//1//%&%$*-*+1101.-,-)*+)000.-'-$+$$&(095683:12/064,+,)-0*0*('&$$%(--*-,)*%-1++5+..//+6014:58,0**)*).+)'%&%(+.1-71-/
@4053c21b-585b-4cce-95e6-2ffa9ea35712 ch=117 read=138016 start_time=2019-12-13T08:19:36Z barcode=BC01 runid=2c9cf7bc05858273f10e7d7ec552fc0bd742dc3e
CCGGTTACCTTATTTGACTTCACCCCAATCATCAATCCCACCTTAGACAGCTCCTTCCTTGCGGTTAGGCCGCAGCTTCGGGTGTTATCAACTCTCGTGGTGTGACGGTGTGGCCTGGCCCGGAGCGTATTCACCACGACATGCTGATTCGCGATTACTAGCGATTCCAACTTCATGTAGTCGAGTTGCGAACTACAATCCGAACTGAGAATGGTTTTATGGGTTTCTTCACCTCGCGGCTTCGCTTCCTCTGCACCATCCATTTGTAGCACGTGGCGAGTCATAAGGGGCATGATGATTTGACGTCATCCCTTCCTCAACATGCTGGCAGTCTCGCTAGAGTCCCCAACTTAATGATGGTAACTTAACGATAGGGTTGCCGCTCGTTGCGGGACTTAACAACATCTCACGACACGAGCGGCAACCATGCCACACCAGTATCTCATATAGCTATCTCTCCATCTCTGGAGCCTTTTATGAGTATGTCAAGACCTGGTAAGGTTCTTCGCCGTTGCTTCGAATTAAACCACATGCTCCACCGCTTGTGCGGGCCCCAAATCCAATTCCTTTGAGTTTCATTCAGAACGTACTACTCAGGCGAAGGTACTTATTTGCGTTAACTGCAGCACTGAACTTTGACATCCAACACTTGGTACTCATCGTTTGGCGTGGACTACTGGAGTCACATCTGGTAATCTAATATCCCGCTTTCGGGACTGAGCGTCGGTGCAGGCCAGATCATAATCATATCGCCGCTTCCTCCATATATCTACACGCATTTCACCGCTACACGTAAGATTTCACGATCCTCTGCCTCTGGCACCTGGTTTCTATGGCCCTGAGTTAAGCTTCAGGCTTTCACCACAGACCCTTGCTGCCGCCTGCTCCTCTTTGCCCCAATAATTCCGGATAACGCTTGCCACCTACGTATTACCGCGCGGCTGCTGGCGTAGTTAGCCGTGGCTTTCAATAAAGTACCGTCACTCGGCTACCATTTCCTGTAGCGCCGTTCTTCCTTTATAACAAAGTTTACAATCCGAGAAACCTTCTTCCTTCCGCGCGAAGCGTTGCTCGGTCAGGGTTTCCCCCACGCCCGAAAATTCCCTTTCTAACCTCCCGTAGAACAATGTCAACACCAACAGAAGGTTAACTTTCGGAACACCGTGGCTTTCTTCAGCAGCAATACGTAATACG
+
46,+)4+/2/1$-1&'&)/0&(17:-.6/9466193066+,*++%,(,-,..+..40)*++,+002-.4::(0*-25:7*($/&'7111340//.014798522041730-(&&($(&'+()*#%#%**4:723.&('*,.<;;;5419.+,./07320/--.0770-0/-0827655567800-5.,-($-22232063*+257611-08343:;:+1328246.*)8/*-.',.5.522;3567448)-53334:3125*/4-()(()')**+%&((*,00445*,20/5-,,--64;701476686+))%',+'+)**(*'(,'3.015639657/***)166,-+).,-.,./67121+,2,4/3./,-*44+*%'&(*8786<67)961*)(-+.+306768/,---1250/1&'$$&%)*''$**()%*'&$&(2255265745666:300.18-5757689().+/23'#$%)-14:478651-,&'&.-./-/0559;7&&#&%+$-163'(,-,2;;54,*+.-003:572*,-,.008700721**++*/(4+783)*/---03;;329)(%&'*+-0&142473+-3*),((%))-/3,31()//0927265.,,++/2:561195//-362-223/,*0'-*/0268:988:,/%'*2,*))+101('$&&$$&**0)%%''**,$$#%$*+0,)(*65**99071,*(*-,).+-*,(,&/80-+.*%$%$'(()')++49*)'++-457/,-.-/-)&)'*+/*8;+-+,/&&+(++/+...'+.:&/((+/2+)('%%(&(($%(('*-3594:715560-*&%%'))*211%-,-,&./,+,-*-1-*+,/34:2/8/11657254/.-./6/008*$(%%(0*369:77,5/23//0-/0802:255/,/..*,3*,502-*,20457749411165200528381-+/,()7/8;21338966/)')*3-3437;45;55754/%'/*.389:/79++)+++,/./,-+(*72//09+,(&'%(,-,38<98:98381'*-03*))**5/;-./5/3.8%1700;00550*&*)-.+*.4540/7-)(''%%%&'%+-3,**)(,6:331%032*31386:8,+/((8173-(#%%'',*,/.6.)*%()*27+7-+&%($))4/.*0)&&&#$%$
@e845aed0-640a-47e3-a8c9-159aaad8965c ch=25 read=28826 start_time=2019-12-13T08:19:40Z barcode=BC01 runid=2c9cf7bc05858273f10e7d7ec552fc0bd742dc3e
CCGGTTGCCTTATTTACGGCTTCACCTGATCATGAATCACAAAGTGGTAAGCGCCCTCCCGAAGGTTAAGCTACCTAGCCTTTTGCAACCTCCCATGGTGTGACGGGCGGTGTGTACAAGGCCCGGGAACGTATTCACCGTGGCATTCTGATCCACGATTACTAGCGATTCCGACTTCATGGAGTCGAGTTGCAGACTCAATCCGGACTACTGACGCACTTTATGAGTCCGCTTGCTCTCGCGAGATCGCTTCTCTCTGTATGCGCCATTGTAGCACGTGTGTAGCCCTGTGGTCACGTAAGGGCCATGATGACTTGACGTCATCCCACGCTCCAGTTTATCACTGGCAGTCTCCTTTGAGTTCCCAGCCGGACCGCTGGCAGCAAAGGATAAGGGTTGCGCTCATTGCGGGACTTAATAACGGTATTTCTGGCGACGGCGTAGCCATGCAACACCTGTCTCACGGTTCCCGAGGCACATTCATCTCTGAAAACTTCCGTGGATGTCAAGACCAGGTAAAGTTCTTCGCGTTGCATCAGATTAAAACCAGCGCCACCGCTTGTGCGGGCCCCGTCATTCAGGCGGTTTGACGCCCAGGCGGTCGACTTAACGCGTTAGCTCCGGAAGCCACGCCTCAAGGGCACAACCTCCAAGTCGACATCGTTTACGGCGTGGACTACCAGAATTATCTAATCCTGTTTGCCCCACGCTTTCCGCGCAGGCGTCAGTCTGTGGGGTGCCTTCGCCACCAGTATTCCTCCAGATCTCTACGCATTTCACCACTTCACCTGGAATTCTACCCCTCTACAGGACTCAAACTTGCCAGTATCAGATGCAGTTCCCAGGTTGGGCAGAGTTTCACATCTGACTTAACAAACCGCCTGCGTGCGCTTGCATGCGTGATTAACGCTTGCCCTCCGTATTACCGGCTGCTGGCACGGAGTTAATACGGTGCTTCTTCTGCGGGTAACGTCAATGAGAGCAAGGTATTAACTTTACTCTTCCCGCTTTGAAATTGCTTTACAACCCGAGGCCTTCTTCATACACGCGGCATGGCTGCATCAGGCTTGCGCCCATTGTGCAATATTCCCCGCTAACGCCGG
+
/.),3/(0-5-'39(&*-&++--).+##)/75870321+0*/***++*++(()2.(&.1*(-,*.*6/6+...0.%$#$%).24+/2)(&)*((*22031231/.71./6,03,-+&+(0006)'.,.0-+,+-/-+/4197;9091+'*+*-*(),,13-./+*+/-5824*),,.2'0.-*+,0*)/.512253325+92-*5;3-.%'&+-0-1)..172-)(3.61-*1)'&*,01112'**000/-)'''(+,20011279:.9-'&')++1103444665:-++/.51+&'&*-.*065801/.1.,')++-568892:./*)$%%),,12;7//0.0..%%%*)00426;93049;/8,$)2.4:76:00.021/%1/9,4.;:45)/+./21.()-'/.,.3;6-'&'*'$'&))#&$)*+-)+5/(&&&*'&%'(/3.4*($&$)*0+.0561-0,59:75.)')()(..03/,,++(,*,.-.(+,-,/04<81*../2233:*,1+,3,,.5611,+,+/1../00)(,..3;:.3-&$&%)+(+/+(*&(**0'1-.75+)1,$+(%$&)*-(0'%&#%$&&&&,40-:8.-,*/.5/200')./)--2'0-)2(+613269894*26/-..2413,3)7+781.'..047374*+,0/135;600((&),*,,-/0012642/,+-1*%045-(-,)++),&$%$'#'(*(.-$%&#%$%'*+'%%&%')..4:00;%1312;64//0-.37765615/0,6;8--,)#%&0+*-,('%((.3/4*7620.2'''$*4.488-*))*)-/2+//1::489:58,11;07-*/6.7.052'+%*&7,*')*,-1,+*,,6.87567:67;7444320.(+(%'+,&++'%$''**))&&)(,1,,,0+.046*1)+(,+00528*%)',&(.*.)(%')**-1797:<:98:780,,++*+11721(&('*+-(*+.-3.-',-)$%''%&(.*&'&&$%)(%-&$'*--))''&,&%'/)796;34;4/332+/**(0,)*+42247466+14,-3-.*76+)15.02/2/--1,.-,(%&$%$%$&$&%
@7fb145c9-320a-4616-93d8-ee539e7a2b18 ch=312 read=155602 start_time=2019-12-13T08:19:58Z barcode=BC01 runid=2c9cf7bc05858273f10e7d7ec552fc0bd742dc3e
TTCGTGCCAGCACGGTTAATTTCGCCATTGCGTGCCATGGTATCGCACATGTTAACCTTTCTGGTGAGATCGCGTGTGCTCCTACAGGGAGGCAGCAGTGAATATTGCACAATGGACGCAAGCCTGATGCAGCCGTACCCGCGTGTATGAAGAAGGCCTTCGGGTTGTAAAAGTACTTTCAGCGGGGAGGAAGGGTAAAGTTAATACCTTTGCTCATTGACGTTACCGCAGAAAAAGCACCGGCTAACTCCGTGCCAGCAGCCGCCTGACCTGGAGGTGCAAGCGTTAATCGGAATTACTGGGCGTAAAGCGCACGCAGGCAGTTTGTTAAGTCAGATGTGAAATCCCCAGGCTCAACACAGGAACTGCATCTGATACTGGCAAACTTGAGTCTCGTAAGAATTACAGGAATTCCAGGTGTAGCGGTGAAATGCGTAGAGATCTGGAGGAATACCGGTGGCGAAAGGCGGCCCCCTGGACGAACTGACGCTCAGATGCGAAAGCGTGGGGAGCAAACAGGATTAGATACCTGGTAGTCCACGCCGTAAACGATGTCGACTTGGAGGTTGTGCCCTTGGGCGTGGCTTCCGGAGCTAACGCGTTAAGTCGGTACGCCTGAAGGTACGGCCACTGCGCAAGGTTAAACTCAAATGAATTGACGAGGCCCGCACAAGCGGTGGAGCATGTGGTTTAATTCGATGCAACGCGAAGAACCTTACCTGGTCTTGACATCCAGAACTTTCCAGAGATGGATTGGTGCCTTCGGGAACGCTGTGAGACAGGTGCTGCATGGCTGTCGTCAGCTCGTGTTGTGAAATGTTGGGTTAAGTCCGCAACGAGCGCAACCCTTATCACTTTGTTGCCAGCGGTCGGCCGAGCTCAAAGGGAGACTGCCGATGATAAACTGGAAGGTGGGGATGACGTCAAGTCATCATGGCCCTTACGACCAGGGCTACGTGCTACAATGGCGCATACAAGAGAAGCGACCTCGCGAGAACAAGCGGACCTCATAAAGTGCGTCGTAGTCCGGATCGGAGTCTACAGCTCTCGACTCCATGAAGTCGGAATCGCTAGTAATCGTGGATTAAGAATGCCGCAGTGAATACGTTCCCGGACATGTACACACCGCCCGTCACACCGGCAAATTAGGTTGCAAAGAAGTAGAGTAGCTTAACCTTCGGGAAGGAGGGCGCTTACCACTTTGTGATTCATGACTGGGGGTGAAGTCGTAACAAGGTAACCGG
+
%%&+,('&$%&#$%$'%&$%%#&##"$%%$%%#$$#%%()'%)'#$#$$,*-21416/98/-.''()&')),-0005/0010//1)*.+'-1-05711.--1/024.-,,1..98894872%0&&'(.,)-(-+$6'02('++*//-./14,+-+3.237518354126<9*)1.-04,-)*,0::'')*+)-/,-.98,6,3-101**-*(554116011.41.27+0-,.,/2-)*'+-%*)(0-051-/13:;8621+92))'((&.*'*.11/27787352343325'.,*3,777:2('(,-1.)+++&+*-25:8&221,*0845176'0*0.,*,/.+.50'&343392)20010(-,16000/..-*-%62321,55+-+*+23335227'((&))',-4(-*..0*)4-..0/122<:2831-00:;-,,**./0:.*0.+9/45128,7,*),)(-+0.41652,,3653,'))%(*62///)'%,03*44*(./3*8:)(+,;<38(99+-1.(1145;-.88,456.+-./623496+*((#&'+1*&$/*(++)0*+*6/*)./'('*-,3..+1,**(%'+*&+,.,+5/5,62)&%#*(00*)('('(*7/818%)%&((+00+7.36;9278:<9:35162540+(,-+3.+-)-)0*-.8682,00,1/0023;7.83;1..11:85202&(6*-22++)*-701200.7233:.:*%)*-,-71,)))+,-:6/):*6.;79;7;6299244134230/115*-3:65854660500088774/0//287-4-++))-.+-0;2;56569*-7.+-529(%./0:865;8+7000'+-43)-.*/4/22,836)1-*'(''.56:*+*+$+#21%*()',-115:38883-++.337532268977751/13275%$$%&*&&%%%'(50,4/--+*,./233124;3/831222/030()&)'()723756210)'('*78256;54633)*.:9-1)0'+/+002,7'/);;;/2&'(+,*,*')('%%(*5389+0./6..0%4*4061132233720.,*1(,*)(('2-%63.1+003383-0/1.82.)0'.&)%*,.-.+/1(+0/,/001/28+.',*'+'$0.45567;.&*(')*/%')+('()1+264:6*+)&'*-),,*.-*%$%((%))(,+0256;5++,%-0152*&,)--,-5*006678.:./46:68
@fea50c15-10be-4760-8ab1-a1aa5aca0ffe ch=28 read=54842 start_time=2019-12-13T08:19:55Z barcode=BC01 runid=2c9cf7bc05858273f10e7d7ec552fc0bd742dc3e
TTGTTGTACTTCGTTCAGTTACGTATTGCTACCTTTCTGTTGGTGCTGATATTGCTCCTACGGGGAGGCAGCAGTAAGGAGCCTTTCGGCAATGGGGGAAACCCTGACCGAGAGCAACGCCGCGTGAAGAAGAAAGGTTTTCAGTTGTAAGCTTCATTGCAAGGAAGAACGGCGGCTACAGGAAATGTTGTGGCGGGCTGCCTGATAGAAAGCCACGGCTAACTACGTGCCAGCAGCCGCGGTAATACGTAGGTGGCGTTATCCGGAATTATTGAATAAGGGAGGCAGGCGAAGCAGCAGGGTCTGTGGTGAAAACCTGAAGCTTAACCAGTAAGCCATAGAAACCAGGCAGCTAGGGTGCAGGAGAGGAGGATCGTGGAATTCCATGTAGCGGTGAAATGCGTAGATATATGGAGGAACACCAGTGGCGAAAGGCGACGATCTGTACAGCTGACGCTCAGTCCCGAAAGCGTGGGAACAAATAGGATTAGATACCCTAGTAGTCCCACGCCGTAAACGATGAGTACTAAATTGTTGGATGTCCAAAGTTCAGTGCTGCAGTTAACGCAATAGTACTCCGCCTGAGTAGTACGTTCGCAGAGTGAAACAAAATTGACGGGGGGAGCTAAGCGGTGGAGCATGGTTTAATTCGAAGCGAAAGAACCTTACCAGGTCTTGACATATATAAAAGGCTCCAGAGATGGAATGGCTATATGAGATACGGGTGGTGCATGGTTGTCGTCAGCTCGTGTCGTGAGATGTTGGGTTAAGATCCCGCAACAGGCGCAACCCACTTATCGTTAGTTACCATCATTAAGTTGGGGACTCTAGCGAGACTGCAGTGACAAGCCGGAGGAAGGCAGGATGACGTCAAATCATCATGCCCCTTATGACCTGGGCTACACACGTGCTACAATGGATGAGCTGCAGAGAAAAGCCGCGAGGTGAGCAAAACCCATAAAACCATTCTCAGTTCAGTTGTAGTCTGCAACTCTCGACTACATGAAGTTAGATGTCCATGAATCAGCATGTCGCGGTGAATACGTTCTCAGGCCTTGTACACACCGCCCGTCCCACACCACGAGAGTTGATAACACGAAGCCGGTGGCCTAACCGCAAGGAAGGGCTGTCTAAGGTGGGATTGATGATTGGGGTGAAGTCGTAACTAAGGTAACCGG
+
'*0%.%0,2581-/54.215/.+1'/(-2101109,+++37433436///*.+)),/6-/239;)(.-(-.,))+.+*((%%&$%&'/456;6588/()34-6.*,462.)(&(*8:979<654-/%('/+(,*%1+38,+1*,-5)+-/%*+6*$+*((+*+2/9,.75)6-3...7724*02*)+&)&%&&&)&&((%)$)#%0-$*-+)6712+0,.0526530134;/+00/88-.')++*,.112.9))$((-.9520*+/,)0)'.++.1)2.(./*1//11,,)()*+()'(*0/-/...08/+-)/(*(,003-(('2&+'(,02:.7:35523951:4/83//+*&+06+,.+84'))),(.124:186.4-6.:/,.,*'+*+3--,1-*+866568620*.10-0)(1,070./-4.+*-1(..1196++0/'(%%&&(+))+35638()+8&&',-*),.3-,.*'/1;75()-'2+//25/5:***..006*5+$'/04135;/-('*$)'-01461(.()199:9:326&1,()*48114:::::5444321,/0)''&%$&(,,',210../.04352378464($%$%/0),&),+)../0&*0/4.%))',3,11945.&+.,--+,17394;8+4)((*-3*',701.2/2:,/)+*181//22(&'')0--+23/3*)))((.*('('*732365/.(()+,7(6414::6776255679:464--/0299743,4/0-06080'68575.&&)41+)0016''0/.21,28,'+5,56973;110413;::8404)**1-%225,793+)))(+-./0,4*.-...0*)*-6.,1*,/)0-&6746789899:;9556;889/922+,-./86:<77;655//+($(*+986533414+(((#$%'(,''%&%,,-'22251/26.01.0+;;52<2,,.6900969;76607:6;,1.7..-6688;;261/.,103464557393.8-&&+*(*+-)*.3206-./,/312'-%(*,.:94707:513%535-7,'*.0/024;147,/5.-+&'(/.'-+)*(*6()&(*''&((,/+-/510586+,1869-../.-,2-,)*,+010/.-.,79922,*,--.6+.-2-20610/516//.(++/**6<:;86
@c09d87cf-2306-4099-9e95-e467f482a752 ch=244 read=165880 start_time=2019-12-13T08:19:51Z barcode=BC01 runid=2c9cf7bc05858273f10e7d7ec552fc0bd742dc3e
CCGGTTACCTTTGTTGCGACTTCACCCCAATCATCCACCTTAGACAGCTCCTTCCTTGCGGTTGGGCCACCGGCTTCGGGTGTTATCAACCGTGGTGTGACGGGCGGTGTGTACAAGGCCCGAGAACGTATTCACCGCGACATGCTGATTCGCGATTACTGGCGATTCCAACTTCATGTAGTCGAGTTGCAGACTACAATCGAACTGAATGGTTTTATGGGTTTGCTTCACCTCGCGGCTTCGCCCTCTGCACCATCCATTGCTTAGCGTGGTAGCCCAGGTCATAAGGGCATGATGATTTGACGTCATCCCCGCCTTCCTCAACTTGTCACTGGCAGTCTCGCTAGAGTCTAGCATAATGATGGTAACTAACGATAAGGGGTTGCGCTCGTTGCGGGACTTAACCCAACATCTCGACACGAGCTGACGACAACCAATGCACCACCTGTATCTCATATAGCTATCTCTCTCCATCTCTGGAGCCTTTATGAGTATGTCAAGACCTGGTAAGGTTCTTCGCGTTACTTCGAATTAAACCACATGCTCCACCGCTTGTGCGGGCCCGTCAATTCCTTTGAGTTTCATTCTTGCGAACGTACTAACAGGCAGGTACTTATTGCGTTAACTGCAGCACTGAACTTTGACATCCAGCACTTAGTACTCACCGTTTACGGCGTGGACTACTAGGGTATCTAATCCTATTTGCTCCCCACGCTTTCCGGACTGAGGCGTCAGTTGCAGGCAGATCGTCGCCTTCGCCACTGGTGTTCCTCATATATCTACTTTTCACCGCTACACATGGAATTCCACGATCACTCTCCTGCTCGCTGCCTGGTTTCTGGCTTACTGAGTAGCTTCGAACCACCACAGACCCTTGCTGCCTGCTCCTCTTTGCGCCCAATAGTTCCGGATAACGCTTGCCACCTGCGACATTACCGCGGCTGCCGGCGCAGTAGTTAGCCGTGGCTTTCTAATAAAGTACCGTCGCTCGGCTACCATTTCCTGTAGCCGCCGTTCTTCCTTTATAACAGAGAGTTTACAATCCGAAAACCTTCTTCCTTCACGCGGCGTTGCTCGGTCAGGGTTTCCCCCATTGCCGAAAATTCCCCTACTGCCCTTGCTCCAGCTGGGAG
+
980090/6+.+-(./%)./28;:.;98+-..05877004/3+*,**+-4-&',,2.2-./656.:89/,2/-1,.1417---1:11,4'5,$(+++8755609623511455997/4119&(((,3159::<978;7820///288:384-+++,-5,+('*+,9907(.)/063&-'(*0253147;16)))+,/529-2),.--*,/+./77;.258<87;<+-.--./.153313**)$#%)((/.00/2:6;;921/*%'%%%,&,%%&(+.7,+13540,00-75788200//0;1./95777579;-,4*,9.6,3*../201389;26.,,..-324:710000((%'$)*3,136170-1123630010/226,8;7:22/0.25013;8732-1)0/),'1477754-4045544420023:3.(%*%()./4855610,*.5::/520+699:94100/069::903,-7/0074:9143&'(*95782,,-03*+/20)/-4:01;22:114'.494&&*0+2;;;32/0900009458../1,/38,9*4+%$)++940.(.693-32:9219<-5.-.+,98,532.0&$&+55&'$(').+(2--0.9.7.665996856879;02;;007991+/%)&%((024667567:30:/&)'---36:2774755.55-/0--5:799111<-+,.0<<2)-+.-96-+./-(**))*569:533300,+/2&-,55575-.'%&(,5643478578;:86867898878*)+-.4148:///*)(*#''..-1-2,')'%,0&)),-0--,-+.),..124853:82//0/+5+,,0&'*-()+75-((*%'-3+01177:+.+))$&+*+*+,-856.9*$&&('%0,,+-64223639:;0../0-.6015.+-(%%'*+(35/4182/.05.+))($&)$*...&,.,202-.340//9012+)*57;707%&&'7*88698.7:204343434:16;7:6/),+*'.,*+402$&))*+.79.-/-/0(',010-1/4/6;987;8.0'+*4,2541157/8231280.22-6;3,*-,.:;8-60.*0631+))--*,*'(*)++3*&'**-5&((
@faaa01cb-f320-49c9-b7f5-b880cbf11133 ch=211 read=80287 start_time=2019-12-13T08:19:51Z barcode=BC01 runid=2c9cf7bc05858273f10e7d7ec552fc0bd742dc3e
GTATACGGGAGGCAGCAGTGGGGAATATTGCACAATGGGCGCAAGCCTGATGCAATATACCGCGTGTATGAAGAAGGCCTTCCGGGTTAATAAGTACTTTCAGCGGGGAGGAAGGGTAAAGTTAATACCTTTGCTCATTGACGTTACCCGCAGAAAAGAAGCACCGGCTAACTCCGTGCCAGCAGCCGCGGTAATACGGAGGGTGCAAGCGTTAATCGGAATTACTGGGCGTAAAGCGCACGCAGGCGGTTTGTTAAGTCAGATGTGAAATCCCAGGCTCAGCAGAACTGCATCTGATACTGTAACGGAGTCTCGTAGAGGGGTAGAATTCCAGGTGCTTAGCGGTGAAATGCGTAGAGATCTGGAGGAATACCGGTGGCGAAGGCGGCCCCTGGACGAAGACTGACGCTCAGGTGCGAAGCGTGGGAGCAAACAGGATTAGATACCCTGGTAGTCACGCCGTAAACGATGTCGACTTGGAGGTTGTGCCCTTGAGGCGTGGCTTCCGGAGCTAACGCGATTAAGTCGACCGCCGCAGGAAGTACGCTCGCAAAGAGTGAAAACTCAAAGATTGACGGGGACCCGCACAAGTAGCCCGGAGCATGGTTTAATTCGAAGTAACGCAGAAGAACCTTACCTAAGCTTGACATCTGACATCTCCTTAATCGGAGAGTTCCTTCGGGGACATTGGTGACAGGTGGTGCATGGTTGTCGTCAGCTCGTGTCGTGAGATGTTGGGTTAAAGAATCCCGCAACTTGAAGCAGCAGCATCTTTAGTGCCGTAAATTAAGTTGGGCACTCTAGAGACCACCAGGGATAATAACCTGGAGGAAGGTGGGGATGACGTCAAATCATCATGCCCCTTATGCTTAGGGCTACACGTGCTACAATGGGTGATACCACGAAGGGTTGCCAAGCCGTAGGTGGAGCTAATCCTTAAAAGCTACTCTCAGTTCGGATTGTAGGCTGAAACTCGCCTACATGAAGCTAGGTGCTAGTAATCGCAGATCAGAATGCTGCAGTGAATGCGTTCCGGGTCTTGTACACCGCCCGTCACACCACGGGGGTTAAGGTGCCAAGCCGATTATCTAACCTTTTGGAAGAAGTCGTCGAAGGTGGAATCAATAGCTGGGGTGAAGTCGTAATAAGGTAACCGG
+
.)*)(*'/30252123328465'+*'-*200+.1540/1/(.18/6;788:31..-/1)+&%'''-.'))/3+.(1*68521+06204'(+-1-0---;3*')(*/2/(+/+),-(((45/+8,6+/10281-.431220/2.60/26*()-,01,*$*)')+5323..03128856/310(3-/02+.+0,2++,20-,-),/01822332706,-),/*4+..3;<:866761)*--&.*-,-0+'..66.-8.,*-4,-/-&)),4/+162%034892)3$)&.*/998990//,++3+')&))&&(*/,.--.+)-3-/,.,,-.-/-+/4/+%(&'(,,622.74.015380//127796--1.85/06-4/-5)*,+)3*2/3:6+)6928)*,(+,---87778588770%&)),0434.&%(*8'++(-&4+2-/000<0.3:967-7),1495364*-112(366,++-,/.-,/7*-089**30/,*.752513/5,--++,.3+*)*,&6*8.1130)2:686-0/1221.-/046.5(,,1*''())/3+3+482:**+38414,.64047300062-.//192.//*-.+/.++:8394;:*,(()3/103&&0-*1478270/611/))''+*6670')&(*//-.+-03144/1+)'(10.,-39*-7724(2)2,*/36,.()/:8998533122578990111262-/2398646887:38.3/51,&&%(152-..'($%((''((),$&(()+/93)+2'+626*0(*'930074920,0.20)((('(%$)*'(,*1,/*$*+//376/-,,.+00,294455783236<9656::891;28/)01-,+2*-)0-1000+-,-276657;856,''&('+,'&&&)-2/-8/.8351:6538072430/0/0.26,--28,'(*)-.-.-1-24:97:+0,*,&0,.32,71,-31560.00/+(,$&),)-,#,-125364518''/.//)*2013858.7776;8776350(,566729-,)**/134;7./100/2/&.+03*),4)&+()%&(*,+-3086;56466;584;;11.1+&**)/0-65438(-,381824/2**%))597...2.-.1(+(('-.,,,795548
@a2d000ca-b62a-4aa9-9a51-596c7559f09f ch=195 read=70941 start_time=2019-12-13T08:19:57Z barcode=BC01 runid=2c9cf7bc05858273f10e7d7ec552fc0bd742dc3e
CTCCTACGGGAGGCAGCAGTGAGAATATTGCACAATGGGCGCAAGCCTGATACATCGCCGCGTATGAAGGCCTTCGGAGTTGTAAAAGTACTTTCAGCGGGGAGGAAGGGTAAAGTTATACCTTTGCTCGATGACGTTACCCGCAGAAAAGCACCGGCTAACTCCGTGCCAGCAGCCGCGGTAATACGGAGGGTGCAAGCGTTAATCGGAATTACTGGGCGTACGCACGCAGGCAGTTTGTCGAGTCAGATGTATGTAGAAATCCCCGGGCTCAACCTGGGAACTGCATCTGATACTGGCAAGCAGGTCTCGTAGAGGTGGGAATTCCAGGTGTAGCGGTGAAATGCGTAGAGATCTGGAGGAGGAATACCGGTGGCGAAAGGCAGCCCCCCCTGGACGAACTGACGCTCAGGTGCAGCGTGGGGAGCAAACGGATTAGATACCCTGGTAGTCCACGCCGTAAACGATGTCGACTTAGGTTGTGCCCCTTGAGGCGTGGCTTCCGGAGCTAACGCGTTAAAGTCCTCGACCGCCTGGGAAATACGGCCGCAAGGTTAAAAAACTCCAAATGAATTGACCCGCACAAGCGGAATGGAGCATGTGGTTTTAATTCGATGCAACGCGAGGAACCTTACCTGGTCTTGACATCACGAACTTTCAGAGATGGATTGGTGCCTTCGGGAACTGTGAGACAGGTGCTGCATGGCTGTCGTCAGCTCGTGTTGTGAAATGTTGGTTAAGTCCGCAACGAGCGCAACCCTTATCCTTTGTTGCCAGCGGTCCGGCCGGGAACTCCAGAGACTGCCAGTGATAAACTGGAGGAAGGTGGGGATGACGTCAAAAGTCATCATGGCCCTTACGACCAGGGCTACACGACTACAATGGCGCATACAAAGAAGCTGCGACCTCGCGAGCAAGCGGACGCAAAGTGCGTCGTAGTCGGATGGAGTCTGCAACTCGACTCCATGAAGTCGGAATCGCTGGTAATCGTGGATCAGAATGCCACAGTGAATACGTTCCAGGCCTTATACACACCGCCCGTCACACCATGGGAGTGGGTTGCAAAGTAGGTAACAACCTTCGGGAGGCACACTTTGTGATTCATGACTGGGGTGAAGTCGTAACCGGTAACCGG
+
102+)*-%10+,*),+,..3/'&)1,//6,,,./862954258;4573./*')%(('))'(&&%'$*,)2.-2*-05-./7$*(.2*$+((+85.(*,.75)&0+--)*(*-4+'*(*+048+65*+.1'&-,-06-:++9,,.//2/*.&(+45'.+,,:033616786.,-,-3/24-7--1.&301-,0(*+7524671:/6,.*1.-1//01653/(*%)-013031388,2386136'**-1-,.0,*')()+)02++00/'&*)))3'-+.+075532/...,/*)))+80;1025&0'+..-),.1/.'*((*2,2,3/5)%511/.-.,40015;:54989210//22/6721,*,)+**,02+0,..+*1/(2/9)3653::2*,/796310....2335867:654+,,-,242))',0:43(4)+1+,///8<0/1400118()+139679;9/.+*&,,12,1*&)+-5%-)+/-(*+,)./+-,(-,/411//+-/434512,.0/8+,/2%&&)(/:3751/+),--*/24876.367/51581<::13/5'10**,('*&'%)),((),*')((,'$'2.+,-)/)+/03<;-/81.,&%,,34,2/2-*..),,--0,/3-./.)('((302($$&'.)*1*1)*)++/01)1,1/:82///,).0-+-,./--./*(-*+8897832.7.0163.01*,01211.3-(,,.8/-02045+8/9--6.),.69-)11068:9<6575561/4400:0387655964,4.23+),(&'')&)($*&,.025--,-.1794/.-7+.2*1.71.9;3-../:89/22,(*+-365'-%/.9120(')20403**-*++&%%%%&&),41-71/00.0028*')'$$#%(*5486630,,+*0:/137)(#%(30/24656811'*'+)0(0)0+,/1..1/0//150544403.-4.-0,60737+,*()),0*0++.6654-*135595/1'*+-3:87856/7)(/40---&)*.-./1:/5:0-462424:576.*)&*(0.0801/50*)+/.,)$()6.85:60:-)+.*)+*/17833245:45522//.*1.*-231061/254-)#((2,863
@b6bdd072-4a71-4e8d-9dc8-7966b21521a5 ch=504 read=110983 start_time=2019-12-13T08:19:56Z barcode=BC01 runid=2c9cf7bc05858273f10e7d7ec552fc0bd742dc3e
CCGGTTACTGGTACGACTTCGCTGAAATCGCTGACCCTGCCTTCAGCCGCCAACACTCCTTGCGGTTAGCTCACGGACTTCGGTGTGCCAGCTCATGGTGTGACCCGGGCGGTGTGTACAAGACCCGGGAACGTATTCACCGCGACGTTCTGGTCGCGATTACTAGTAACTCCAGAAAGCGCTTCATGTAGGCGAGTTTCAGCCTACAATCCGAACTGAGACTGGTTTTAAAGTTTGGCTCCCACCTCGCGGTATTGCATCTCTCTGTACCAGCCATTTGTAGCGTGTGGCAGCCCTACACATAAGGGGCATGATGATTTGACGTCATCCCCACCTTCCACCTGGTTAGCAGGCAGTCTCGCTAGAGTCCTCAACTTGGTAGTAACTAACGACAAGGGTTGCGCTCGTTGCGGGACTTAACCCAACATCTCACGACACGAGCTGACAACCATGCACCACCTGTCACCTTGTCCCCGAGAATTTCCTCGATTAAAGAGTAATGCAAGGGATGTCAAGTGTAGGTAAGGTTCTTCGCGTTGCTTCGAATTAAACCACATGCTCCGCTACTTGTGGGTCCCGTCAATTCCTTTGAGGTTTTAATCTTACGACCGTACTCCCCAGGCGGAATACTTAATGCGTTAGCGGCGGCACGGAGGTGGTTGAAACCCACACCTGGTATTCATCGTTTACGGCGTGGACTACCAGGGTATCTAATCATTTTGCTCCCCACGCTTTTCCGAGCCTCAGCGTCAGTTGATCCAGAGAGTCGCCTTCGCCACTGGTGTTCTTCTAATCTCTACGCATTTCACCGCTACACTGGGAATTCCCACTCTCCTCTCCTGCACTCTAGATAACCGGTTTGGTCTGGCACCCAAGTTGAGCCTGGGTATTTCACATCCCGCCAATCATCCGCCTACGCTCCTTTGCGCCCGATAAAATCCGGATAGCATCGCCACCTACCACGTATTACCGCGCGGCTGCTGCGGCGCGTAGTTATGCATTATCATGGGTACCGTCATTATCTTCCCCAAGACAGGCTTTTGATCAAAGCCTTCATCACTCACGCGGCGTTGCTGCATCAGGGTTTTCCCCCCCATTGTGCAATATTCCCCTGCTGCACTCGTAG
+
43-527'*%$$0$(+23667,-))/,'*-0..*++760&5975-%+/+**+'&+,-/2324,,&0.6//063,-*2-.++&**'$+'*:0)-,,+/28674302''(0423:432,3,13.,//,'+343040+.7<65795777.&0/-53)1*(*5/01$('&%-)''$'&'$*('%'%((*.(2++/142/,2-:/-+-040+13872()/240/11767761<;004).*60-*+,/5()4.2228143-.1.--2241/'004479347;1:8)+2(-+**-,&(#'(.3,(),,+.//-.56-169444438<9.-)$++,/338,-/86<93,-8,-/6/.-/0+3+356666..//-0121700-,&&%'(-'-./610,216670(052.9/.-10366:465;933354.45,.),+./61-,,..142335,---,57:79432492785660'+***,-135-)('%%,3638/40,2,1..'&*+//00872)-5+4100+,*0/2025355+20837;7-,+0.)-4:4,(../2;;08--,,.(*.*(),)$&%&&*--+52+(238.8,0)0671/02/991,4...2%)++,2*0010,975).,,25050+//1/4677292--/.94/5/..,+(.,,-)/()-8,10*'+,46**/134;525666<;11,1/.099457407,08675520%%)1)*58/)**352,),)*+26+*+'&30523/-2238(-9,++-3,,,..*()(&/./16799/3.5/--.1'))*&*2,-12713/1.4<0+*-+)-2),)..&.(-(+--4)*312-0)*-*+435/+,-.)(+218382'743),%-*((.-,/5-00314,)(19/3:62.190,-,,/75.)+**416/./)'-.)+--258,6/)%/))'&'+-112+/-5/8.5-&.-.135704,*&)&&'(..02)72.-**+/.42++(&()%'/./.-0+)$$)%+&&+20420(*,0-+*+,40./48/5;;,/,/112./1/76,),.0&+,)399<;;;;0122$%$&*/.*2/)*%%&(*6-59.7;8-7019931+,6)+'1,./23044/((()&()%)),)',1
@7ff15007-0687-4d3c-b065-100f3fde4a71 ch=17 read=38304 start_time=2019-12-13T08:20:07Z barcode=BC01 runid=2c9cf7bc05858273f10e7d7ec552fc0bd742dc3e
CAGGAGCAGCAGTGGGGAATATTGCTGTGGGCTCCTGATGCAGCAACTGCTGCGTGATGATGAGTTTTCGGATCGTAAAGCTCTGTCTTTAGGGGAAGATGTGGCGGTGCCAAGGAGGAAGCCACGGCTAACTACGTGCCAGCAGCCGCGGTAATACGTAGGTGGCAGGCGTTATCAGTTTACTGGGCGTAAAGGGCGTGGGCGGATGATTAAGTGGGATGTATGTGAAATACCCGGGCTCAGCAGGTGCTGCATTCCAAACTGGTTATCTGGAGAGTGCAGGAGAGGAGGTGGAATTCCTAATTCTTGAGGGTGAAATGCGTAGAGATTAGGAAGAACACACCAGTGAAGAGCGACTCTCTGGACTGTAACTGACGCTGAGGGCTCGAAAGCGTGGGAGCAAACGGGATTGAATGCCCTGGTAGTCCACGTAAACGATGAATACTAGGTGTGGGACCAACACCTCGATGCGCTATGCATTGAAGTATTATTCCGCCTGGAGTGCTGATCGCAGATTAAAACTCAAAGGAATTGACGGGGACCGCACAAGTAGCGGAGCATATTGGTTTAATTCGAGCAACGCGAAGAACCTTACCTACCGCCGGCATCCCTTGCATTACTCTTAATCGGGAAATCCTTCGGGGACAAGGTGACAGGTGGTGCACATGGTTGTCGTCGCTCGTGTCGTGAAGGATGTTGGGTTAAGTCCGCAACAGGCACCAACCCACTAAATCGTTAGTTACTACCATTAAGTTGAGGACTCTAGCAGAGACTGCCTGGGTTAACCAGGAGGAAGGTGGGGATGACGTCAAATCATCATGCCCCTTATGTGTGGGCTACACGTGCTACAATGGCTGAGATGCAATGCCGAGGTGGAGCCAAGCAAAACCAGTCTCAGTTCGGATTGTAGGCTGAAACTCGCCTACATGAAGCTGGAGTTACTGGTAATCGCAGATCAGAATGTCGCGAATACGTTCGGGTCTTGTACACACAACCCCGTCACACTATGAGAGTTGGCAATACCCGAAGTCCGTGAGCTAACCGCAGGGCAGCGGCCGAGGTAGGGTCAGCGGTGGGGTAGTCGTAACAAGGTAACCGG
+
)-6,')*234(12036+*,,&6'('%%%&'&%(0*&&+,+/.+..(*('&%&*'/)'*+++)(,*6900)/+..)+,4.)-/077965;5')++**-,02)*+&-+-2$,&*,03,,')-(*/-01745340002/30.,,,,+)0(()+-,/'((,-//4113/,'),556;431'*(31../(-013419.)0+)&(.58542457-3-8-)6-8/56+*%'%%%*.+54/7/-6978-,*,)8798865423-/(010/11/6//08,(.))&()56173()&**'(*+./113.3(*3.1/*--+*,/*)+350-.0/1,--*+14//0*0(*/3///031530('&'),5300/0.56;787664+,%&%--145*+63117++0-*-7:9<:*+23;)5(4**1+%%21&4:/-18977485)+*(,:6.++..19/-//,234,,$))&%&)+(),2,-)%*)0%&%$$%(')+()&%'(*,).128,1:465%&)')')$(($)'**1+4;;014712*++''++/+0)050*/.'(,-.((((--.2),*66013/608648594')(,.481/.--)+-,*)))+1)*)##)&('().3&)))'((.-+,1.2/6.00'()*+-*13,9/)2401547*5-337..2.-62-.-./3497:354341))/03:8883:54802.2-.2*11//1+))0.').,6%('(%*(-(23-&))(,+,321:1.0000**/++0:2.018/)04,077.../*)),-0788:427/.6/0./)0,'0008.3/-7:3055667895;5366:967-.4/*-../12.,*32-1,+()(*+---43;3,6/.,.())1011-*,'&$,)),(%(.-7.(++492-1160+'('*-4109/240139;9983;84587362.024125013::0)/---5)31.3-.*,&%-,.4-.85/,*(&*078896473&*--019032//.*(-/-68*)87/.(*.10/,)'+./--*2--,9/+&'(*+37564-032150*'(''('')*+..0,&&*)-,+.(*,3-3-(1(,-*))),/3899-7(.*07:8:/4
@7ca0dc9f-6759-4bc7-a29c-b921cb5e8889 ch=84 read=94643 start_time=2019-12-13T08:20:04Z barcode=BC01 runid=2c9cf7bc05858273f10e7d7ec552fc0bd742dc3e
CTCCACGGGGAGGCAGCAGTGGGGAATATTGCACAATGGAAACCCTGATGCAGCAACGCCGCGTGAGTGATGAAGGTTTCGGATCGTAAAGCTCTGTCTTTGGGGAAGATAATGACAGTGCCCAAGGAGGAAGCCACGGCCAACTACGTGCCAGCAGCCGCGGTATGGCAATACGTGGCGAACGTTATCGGATTTACTGGGCGTAAAGGGAGCATAGGCGGATGATTAAGTGGGATGTATGAAATACCCGGGCTCAACTTGGGTGCATTCCAAACTGGTTATCTAGAGTGGGAGGTGGTTTACTGGTGAAATGCGTAGAGATTAGGAAGAACACCAGTGGCGAGGCGACTCTCTGGACTGTAACTGACGCTGAGGCTCAGCGTGGGGAGCAAACAGGATTAGATACCCTGGTAGTCCACGCCGTAAACTTGATGAATGCCACTAGGTGTGGGGGTTTCAACACCTCCGTGCCGCTAGCTTGCGATGAGTATTCCGCCACCAGGAGTACGGTCGCAAGATTAAAACTCAAAGGAATTGACGGGGACCCACACAAGTAGACGTAATGGTTTTAATTCGAAGCGCTTGAAGAACCTTACCTACATGACATCCTTGCATTACTCTTAATCGAGGAAATCCTCGGGGACAAGGTGACAGGTGGTGCATGGTTGTCGTCAGCTCGTGTCGTGAGATGTTGGGTTAAGTCCGCAACGAGCGCAACCCTTGTCGTTAGTTACTACCATTAAGTTGAGGACTCTGAGACTGCCTGGGTTAACCAGGAGGAAGGTGGGGATGACGTCAAATCATGTACTATGTGTAGGGCTACACACGTGCTACAATAGCTGAGTACGGAGAGATGCAATACCGTGAGGTGGAGCCAAACTTTAAAACCAGTCTCAGTTCTGGATTGTTTTGAAACTCGCCTACATGAAGCTGGAAGTTACTAATGTCGAATCAGAATGTCGCGGTGAATACGTTCCAGGTCTTGTACACACCGCCCGTCACACCATGAGGTTGGCAATGCCAGAAGTCCGTGGAGCTAACCGCAAAGAGACAGCGGTAGAAGGTAGAGGGTCAGCTTGTTGGTGAAAGTAACAGGTAACCGG
+
%(.('),39,'*.'-,--2269;//33-1-+--34896,.4,/;)+-34433%20.0,*)'()/(((*,-00/636/:,.):.9:78::8'0//1054995088*./36616+**+'4.-+5.,,,-'.*,/,08/0/+($/)012418201+++),06.1.40.*+(&)))/4330/4*%$&%)+)+.(0*150,-1:456338:-.7.'+.9876:72235807/4+/.08854))$((2664,54,,2-,-.&%&(+).(,))%(//*7;<;:;8191106.-.++/+(%(&%'%'*'$&%'(&*-59,,-320%)'*.11485711863576687:.(*.)2/-,,,/-04:871'/(.*,,//02343352&&(%%332)7)(+,:;/6*9/,5,-.6758;1.0720/17700/1323*+&(),,-155;8..(%'&%1-//439;3/-:-20*,06:17'(+--*((&+$('++,%&,&('*,:<0+*-*,./-1,'(*,+.**,&&+.)+.//;;240009.2++-0-,+(%.4:,71,&((+0,+,*0&,%(((*40/9;*21295')(&%%$%(-2:5392101/29554330.24582,6//.35001/1.3--/&'*)+.-*67(/.7:25754/201364/3008.,--.:95944464.--.-31(')*+36702323;3,-,4.1/061'+1320024051.46-,,,-53,4*'+--.768<:9;92129414611.-(()337::;<:/82.4453812.*1,+1+,,/6;7-+..8565893./-,&''+),.16352.')*0..))&*+56:95557,&,,,0%()*955-*))+8780;*)*.))*(/,.1/*'())&&%*5*08;.49344679.23:.((0(+4),88*/07*,0:452,./03-..*)22.)'&2+++72).*-.167:82(*--.2758%5668:/(.%*17)'39.-..(,),*-)/73487205020374,+*-*24/1./.1$3.&((()*0915/.',.64:70./58*-%)%%'302+&%%),,014+)(.),0%%&$&&'')+')*(($&(&&')0/18536/
@01d12ceb-f163-40df-af75-0d91e95c6d3d ch=213 read=149854 start_time=2019-12-13T08:20:05Z barcode=BC01 runid=2c9cf7bc05858273f10e7d7ec552fc0bd742dc3e
CTCCTACGGGAGGCAGCAGTGGGGAATATTAAATAGAAACCTGATGCAGCAACGCCGCGTGAGTGATGAAGGTTTTGGATCGTAAAGCTCTGTCTTTAGGGGAAGATAATGACGGTACCCAAGGAGGAAGCCACGGCTAACTTCCGGTGCCAGCAGCGCGGTAATACGTAGGTGGCGAGCGTTATCGGATTTACTGGGCGTAAAAGGGGCGTAGGCGGATGGTTAAGTGGGATGTGAAATGCCGAGGCTCAACTTGGGTGCGCTGCATTCCAAACTGGTTATAGAGTGCAGGAGAGGAGGTGGAATTCCTAGTGTAGCGGTGAAGTGCGTAGAGATTACAGGAAGAACACCAGTGGCGAAGCGACTCTGGACTGTAACTGACGCTGAGGCTCGAAAGCGTGGGGGGCAAACAGGATTAGATACCCTGGTAGTCCACGCCGTAAACGATGAATACTAGGTGTGGGGTTTCAACACCTCCATGCCGCCGCTAACGCATTAAGTATTCCGCCTGGGAGTACGGTCGCAAGATTAAAACTCAAAGGAATTGACGGGGACCCGCACAAGTAGCGGAGCGTAACAATTCGAAGCAGCGCGAAGAACCTTACCACTTGACATCCTTGCATTACTCTTAATCGAAATCCCTTCGGGGACAAAGGTGACAGGTGTGGTGCATGGCCCCATCGTCAGCTCGTGTCGTGAGATGTTGGGTTAGAAGTCCCGCAACGAGCGCAGCACTTATCGTTAGTTACTACCATTAAGTTGAGGACTCTGGCAAGCCTGGGTTAACCAGGAGGAAGGTGGGATGACGTCAAATCATCATGCCTTAATAGTAGTGAGGGCTACACGTGCTACAATGGCTGGTACGATGCAATACCGTGAGTGGAGCCAAACTTTAAAACCAGTCTCAGTTCGGATTGTAGGCTTCGCCTACATGAAGCTGGAGTTACTAGTAATCGCGGAATCAGAATGTCGCGGTGAATACGTTCGGGTCTTGTACACCGCCCGTCACACCATGAGAGTTAGCAATACCCGAAGTCCGTGAGCTAACCGCAGGAAGGCAGCGGCCGAAGGTAGTCAGCGATTGGGGTGAAGTCGTAACAAGGTAACCGG
+
/22**-21:40272178678147+/21*.)&$&'%($&(&-()*4*,,--06889:),-.+*)**/220.-1.9/,)0+/0+.,5-+/28888449-*4/0(('&0./5/-%,*('&*&*+.10,-(*-'*,*,/63131()0(*&()$41+,-&*++,37/4/++.-,1120193129975;640,-*/88234870250974+',1,+..-1583579;758560705,-055-73.,&0/&'+4319)1),.,999.,'(),0,30,-'*./07:6:31,+/*+/6,5/,((..***)+()),-0)+,*4+().,11,),-)+:::94.**'/'%&(/419./78728+10091+,+)+442/.,),/37455----*,,-+,-3-1490-.))(447693'(/1:230+('/)*(1/20;,,2:699090(*/3:839991*(,-,98689337243+542-;45-/,',1.38&0+,525;+,,2).*+()+14*,56:58-/.+)/*&&)*0-:.-)**+''-):;<5599:<6,2,436855,.75/5:6-.,2+&&&&)(,/)+-+2,-.%(&*-%&'&'%#'&&005,,-)(&%%()%)/.//010;1,.*-(.-+.0/0.4-,0('&+&(<6-85.16,324:)2*///-',*+,)*54433--*+%%%&&1.4733421*-,-/032++-3.;-7565;0%())011'&-.3500,+&'&%'%(**(/3/511/1700179<8582/*--,+883786-')'&%%((*094/6/5.44/1*+*()--,284466797889;:,--4/&'$)-*.0++)$-'*)'$07*0.-,+..0167784<54972/*())*&*-4260/06*3.,-.6:3143:;552952<<35;4642)&'12:857/.9-.%'&&&10/274///00/7./056-./50025507/00164.-3/03/1:666:9625102:9563/5/(26641:221424/2195...110197920.+*0.,,..60-12)(*+-/394--*&(/0/-,&,((*')+0.../.5341/0)1*+)&(+23-,0./163-.,0-..1358652//,03657/
@9158c500-a0f4-4750-b760-9a895b9781d6 ch=453 read=131267 start_time=2019-12-13T08:20:05Z barcode=BC01 runid=2c9cf7bc05858273f10e7d7ec552fc0bd742dc3e
CCGGATTACCTTATTTACGACTTCACCCCAATCACTGACCTACCTTCGGCCGCTGCCTCCTTGCAGTTAGCTCGCGGACTTCGGGTATTGCCAACTCTCATGTGGTGTGACCCGGGCGAGGGTGTGTACAAGACCAGGAACGTATTCACCGCGACATTCTGATTCGCGATTACTAGTAACTCCAGCTTCATGTAGGCGAGTTTCGGCCTACAATCGAACTGAGACTGGTTTAAGGGTTATCCCACCTCACATTGCATCTCTCTGCCACCAGCCATTGTAGCACGTGTGTAGCCCTACATAAAGGGGCACGATGGTTGACGTCATCCCACCTTCCTCACAGTTGGCAGGCAGTCTCGCTAGAGTCCTCAACTTAATGGTAGTAACTAACGACAAGGTTGCGCTCGTTTGCGGGACTTAACCCAACATCTCACGGCAGGCTGACGACAACCATGCACCACCTGTCACCTTGTCCCCGAGGATTTCCTCGATTAAGAGTAATGCAAAGGGATGTCAAATTATTAGGTAAGGTTCTTCGCGTTGCTTCAGGAATTAAACCATGCTCCGCTACTTGTGCGGGTCCCCGTCAATTCCTTTGAGTTTTCAATCTTGCGACCATGCTCCCCAGGCGGAATGCCAATGCGTTAGCGGCGGCACGGAGGTGAAACCCCACACCTAGTATTCATCGTTTTACGGCGTGGACTACCAGAATTATCTAATCCTGTTTGCTCCCCACGCTTTTCGAGCCTCAGCGTCAGTTGATCAGAGGAGTCGCCTTCGCCACTGGTGTTCTTCCTGAAATCTCTACGCATTTCACCGCTACACTAGGAATTCCACTCTTATCTCCTGCACTCTAGATAGCCAGTTTTGGAATGCAGCACCCAGAGTTGAGCCCGGGTATTTCACATCCCACTTAATCGCATCCGCCTACTGCTCCTTTACGCCCAGTAAATCGGATAACGCTCGCCACCTACGTATTACCGCGGCTGCTGGCACGTAGTTAGCCGTGGCTTTCACCTCCTTAGGTATGCGTCATTATCTTCCCCAAAGAGCTTTACGATCAAAACCTTCATCACTCACGCGGCGTTACGTTGCTGCATCAGGGTTTTCCCCATTTGTACCGTATTTACACTGCTGCCTCCGTAGGAG
+
:,+*&6+-05.5-092+,../3:0,352**&'%$)*+,/2)+-:9:*(&+)+--//513*/**+(2.6,+,.-%&+1-1275+0--(-))18/,)(((,++*)/1**+,-4&(259/.**1.-.04446560232/431123849;715-&)(+,*8:,-439;94721.8.1-/,.162-4&'')1;4.1./.+6/63-2:2+'.504554:26+-20.*---48828</10(0*/0*,.8,,3120()',-++*()))(*+*((&*,--.8+),'%%+/043257400158*&'((+4:'+,72.,-+())&*;*)+1133-58-,567<5330&)(/04&-,,0-+%().882333++-//42/-('$%0,1-5,)+-496129533(*'*(,.*)(+/141:),/*50./170,0/*.,),,.0.'*,)'%%'&+)))()()'&%'(/004,),%&'*++/3-3.-111./+(($46*8545422600'()+0710187.,681767571102(-*%-..*(1-2973.+)*..402565&&',(/+2;467-(+101.$%-'+/83425570**02.-.6*(''**/56/,,25.'*-64+5+++640.))&,+688--142-2.1.''%*.,.:.7...53931-+',)'%''+')2/3;82)0-/7.,.555<;898)9;:--/.:556::96403700,-./-0189;22,0/690%,,553)&))*.785**(+*3-.+-,*+/'-3+&'.0(()-'%)++-96171067)24586/3-(%$(&''-+&'(///'324/7;8*./7,06.0133%()*)5-77&()).&#(.*43542,,,*--.73/*/500:;<.8566763-22*93*($((,90000;.-12000<;1010.32/*+0-:299(,,110-13,'*)*.241140+00084,-276*)*2-:./(*$'),67:57<667/701925;6,6+++211/+*%''++/2.,+.)&('('*-.-)*)(/+,*'.(($&&+))*)4/235:592/(*(((&)+.9:./..-.,870396:568;5656.//1220-2+&''*1+(--/1243/3(.67+56:3+16+).&(#$%$&*&$'%)).03339378/021+*'
@3e37a23e-6224-42ab-a294-5c6e609abe03 ch=20 read=52396 start_time=2019-12-13T08:20:17Z barcode=BC01 runid=2c9cf7bc05858273f10e7d7ec552fc0bd742dc3e
TTCATTGTACTTCGTTCAGTTACGTATTGCTTAGTACTAAGTGTTGGATGTCAAAGTTCAGTGCTGCAGTTAACGCAATAAGTACTCCGCCTATGATAGTACGTTCGCAGAATGAAACTCAAAGATTGACGGGGGCCACTGAAGCGGTGGAGCGTAATGTGAACAATTCGAGGGCAACGCGAAGAACCTTACCAGGTCTTGACATACTCATAAAGGCTCCAGGATGGAGAGATAGCTATATGAGATACGGGTGGTGTATGGTTGTCGTCGGCTCGTGTCGTGAGATGTTGGGTTAAAACCCGCAGAGCGCAACCCCTTATCGTTAGTTACCATCATTAAGTTGGGGACTCTAATTAGGACGCTGCCAGTGACAAGCTGGAGGAAGGCAGGGATGACGTCAAAAATCATCATGCCCCTTATGACCTGGAGCTACACGTGCTACAATGGATGTGGTGCAGAGGGAAGCTGGCCGCGAGGTGAAGCAAAACCCATAAAAACCATTCTCCAGTTCGGATTGTAGTCTGCAACTCGACTACATGAAGTTGAATCGCTAGTAATCGCGAATCAGAATGCCACGGTGAATACGTTCCCGGGCCTTGTACACACCGCCCGTCACACCATGGGAGTGGGTTGCAAAAGAAGTAGGTAAGCAACCTTCGGGAGGGCGCTTATCACTTTGTATTCATGACTGGGGTGAAGTCGTAACAAGGTAGCCGG
+
'%%$,*),257;95845),.5001:.9,+(2*(%/(.27535133332756:65.,.74)1346:::87433..,-3///$%').54+$1(($('',&+1/047;711.+'2,)+:,+991:,+%+(*..(276,14))'&('(,07660')+*/*))%())--&(.12,**-,//).+*+-5-.64040/37)/2.-,2)**-50000%&&3,/0-.0'(+0136,+))'/0.,+,,3186442237'.--0767545683821-...%63458:8996:87487,:.7987:232')*'&)()''()-0,85;-+233451801.7/09010*--1+-.2099,-..,,&%'''3851()0(.,**012674//01:0,+''')&&*./776/30-10;94-001-12-*<74+,533377:661/+*000&)*,080-.2034:7,))&)0256-*.1+*.('%'',2783..--.-6()(9:5.;2105:<:/5:8:845/*(,/01./*2.012353,-0/60114*3545%')+5+/,-+404,,+,%()+./2865:580./2.154.0+0,+-9702/2102+/4878/0+--.-,*,2.0:+-03143778:69-))(-*,0910067-%**()-11./'#&(/+)*,4+80-+4-0185945,+,1.8/157<:9876762--))*/.,.//./0-/2,1))%1,/3
@c2f81ee5-82fa-4259-9a71-4da46cdcb873 ch=12 read=51561 start_time=2019-12-13T08:20:11Z barcode=BC01 runid=2c9cf7bc05858273f10e7d7ec552fc0bd742dc3e
CCAGTTACCTTGTTACGACTTCACCCCAATCATCAATCCGCAACCAGACAGCTCCTTCCTTGCGGTTAGGCCACCGGCTTCCGGGTGTTATCAACTCTCGTGGGTGTGACGGGCGGTGTGTACAAGGCCGAGCGTGATACCGCGACATGCTGATTCGCGATTACTAGCGATTCCAGCTTCATCGCAGTCGAGTTGCAGACTACAATCGAACGAGAATGGTTTTATGGGTTTTGCTTCACCTCGCGGCTTCGCTTCCCTCTGCACCATCCATTGTAGCACGTGTGTAGCCCAGGTCATAGGGGCATGATGATTTGACGTCATCCCGCCTTCCTCCAGCTTGTCACTGGCGGTCTCGCGCTAGAGTGCAACTTAATGATGTTAACTAACGCGATAAAGGGTTTGCGCTCGTTGCGGGACTTAACCCAACATCTCACGACACGAGCTGACGACGACCATGCACCACCTGTATCTCATATGGCTATCTCTCCATCTCTGGAGCCTTTATAAGGTAATGTCAAGACCTGGTAGGTTCTTCGCGTTGCTCGAATTAAACCACATGCTCCACCGGCGGTGCGGGCCCCGTCATTCGCTGGGATTCTTGCAGATTATACCCACTCCAGGCGAATTACTTATTGCGCTGCAGCACTGAACTTTGACATCAACATAGTACTCATCGTTTACGGCGTGGACTGCTAGAATTATCTAATCCTATTTATCCCCACGCTTTCCGGGACTGAGCGTCAGTTGCAGGCCAGATCGTCGCCTTCGCCACTGGTGTTCCTCCATATATCTACGCATTTTCCACCCGCTACGCCGATTTACGATCCTCTCCTGCATCTAGCTGCCTGGTTTCTATGGCTTACTGAAGTTAAGCTTCAGGCTTTCACCACAGACCCTTGCTGCCCGCCTGCTCCTCTTTACGCCCAATAATTCCGGATAACGCTTGCCACCTACGTATTACCGGCTGCTGGCGTAGTTAGCCGTGGCTCTAATAAAGTACCGTCACTCGGCTACCATTTCCTGTAGCCGCCGTTCAACTCCTTTATAACAGAAGTTTACAATCCGAAACCTTCTTCCTTCACGCGGCGTTGCTCGGTCAGGGTTCCCCCCCATTGCCGAAAATTCCCTACTGCTCCGTAGG
+
8,%,0;)+72<1-9./.+,,7,+231'01198987:56/(,-&0,-+0./45669:;8.-,'*+859,488-,9,231273')/&,(,...323,++)**)*/*-.2551&27-.00/100458:4470(&($%+)).+.5/3/0258::699070-/2415/../1.21252,)&)--850%&,+/4:98090&,$$+1,-.-,++('-/-.237893:8:0023<1889,.04<588;794430.31-')1+64().*+-13:64:900:1+*-.,-./01/-./-5,*.664454(581/58000007<9/./667:/;0.)407<98465/0326112/01+,,/88531+)&(.'**'+&)+.,,0.2(&%)'*('&,-03(%&%$,46,-5)(5.-16666-0)&%+382,.+.(,1+,,8477740233768/,00*+),,6875:;63,-(-5.250/--.+(,+,--+-,,250,--299:665676,-2/46/&(&&))(*((&))&((0080,62)(,+;97:6.////*%+,((-+.3<:03-+-657540,.+((((')'%'/-38/'',,*-42&&-(),$,%(50.1&&%,))*'*'&%..3)%-(1,*+/,**-1+-1..+.1--'00,746261.7:-,2467/5/%&$&&-5656::8396-./;9898;675%140,'%*+-.0217/3(*'53+$**08.,/,*07,*)7393443033//3%-/.,.-3879.-./.599535.5014;6364254578303646/416883757,89-)4,&*-+-9833'(%&'*-&'(*+.,,,0.2&$#%%(,,&13447;78:8;92-+/..+*)$&,,60-403,)*/((&*2.5;:2//0-1267;;244-*))/.++48201/39.+34,',+,,(1.27:8,8*.+;76.3-+0+,770280-40315:3/1)*,226.6*)&'(.2-+,3.'('$$&'%+,)00+$.%*('+.*121/60105;64<8230.++)))&&)+,2+)%&'.,,2301-80,+*.*+7<4-6--1*(07.,0,1-6:;:7;9%,)-+:5/6///88037907:5-5+36:;4,11;6572/341.3.:,'(1*)))(3/2254
@9a4563b0-4c00-4788-ad48-fa4601ce2376 ch=307 read=116300 start_time=2019-12-13T08:20:11Z barcode=BC01 runid=2c9cf7bc05858273f10e7d7ec552fc0bd742dc3e
CTCCCTCCGGAGGCAGCGGTAGGGAATATTGCACAATGGGCGCAAGCCTGATGCAGCCATGCCGCGTGTATGAAGAGACTGGCGGGTTGTAAAATTGCAGCTGGCGGGAGGAAGGGAGTAAAGTTAATACCTTTGCTCATTGACGTTACCCGCAGAGAAACACCAGCTAACTCCGTGCCAGCAGCCGCGGTAATACGGAGGGCGTTAATCAGGTACTGGGCGTAAAGCGCACGCAGGCAGTTTCATTAAGTCAGATGTGAAATCCCGGGCTCAACCTGGGAACTGCATCTGATACTGGCAGAGTCTCGTAAGGGGTAGAATTCAAGGTGCGGCGGTGGTAGTCACCGGAATACCGGTGGCGGCCCCCCCCTGGACGAAGACTGACGCTCAGGTGCGAAAGCGTGGGGAGCAAACAGGATTAGATACCCTGGTAGTCCACGCCGTAAACGATAATGTCGACTTGGAGGTTGTGCCTTGAGGCGTGGCCCGGAGCTAACGCGTTAAGTCGACCGCCTGGGAGATACGGCCGCAAGGTTAAAACTCAAATGAATTGACGGGGCCCGCACAAGCGGTGGGCATATGGTTTAATTCGATGCAACGCGAAGAACCTTACCTGGTCTTGACATTACGGAAGTTTTCCAGAGATGAGAATGTGCCTTCGGAACCGTGAGACAGGTGCTGCATGGCTGTCGTCAGCTCGTGTTGGCGGGAATGTTGGGTTAAGTCCCGCGAGCAACCCTTATCCTTTGTTGCCAGCGGTCGGCGGGAACTCAGGGCTGCCAGTGGCGTAAACTGGAGGAAGGTGGGATGACGTCAAGTCATCATGGCCCGCGCCGACCAGGGCTACACGTGCTACAATGGCGCATACAAAGAGAAGCGACCTCGCGAGAGCAAGCGGACCTGCTAAAAGTGCGTCATGTAGTCCGGATTGGAGTCTGCAACTCGACTCCATGAAGTCAGTCGCTGCGTAATCGTGGATCAGAATGCCACGGTGAATACGTTCCCGGGCCTTGTACACCGCCCGTACACCAGCGCCGGAGTGGGTTGCGAAAGTAGGTAGCTTCGCCTTCCGGGAGGCGCTTACCACTTTGTGATTCATGAGCTGGGGTGAAGTCGTAACAAAAGCGG
+
*++-*,-0.4(+20-22&45$'-&-)*)/*'(,,02/1:8:788:*67/0#*#''()-/1-890....344,-2(%%%33283(767;4*88,#4$%)&&)+*0-/9-*1-/-,3+(*+2;2/3444348,88*'**-*00.,21/8..7((()(*%**'-34-*%)(0+-,45&/(.-.(*),4.6/1-..:.-.(0,/-'*+/607/1*,(-&)+3674,0372,,02/.*+)+28'2/6-((0021/29,-02)(&(.0+,-.*0011:+209/250+0.14333:523537+*((&*%'()/:837).-1+**)').0.+),,.0.&22/4.('%%%&)#%&-,-/.+352:7/5*++)(1145:0)7:9:2-4-+*---11335012201,.40+/35//6((*,9:*4/56.41//8849;1.1772-/11+.-/8899940..,)&%&--3,,2,1-323.2)+%'&%%(+.434..)(%-(,)&)/110/9/8/802121/0:5789770)$%)+53/6:4845+7090;9/2788<5111:59133265-,3++203.()-$012/'%'1()*/696468:4,-24;756,,*.-,.5797:46;788862/.,-(-%%'),(,*.7:/3--,-..032.+20.3/04.1-,*//5:6761634',*.14623022563*57112*/33--+*(+*&$''()-))-;/:98;76*.-73+*((%+-42;2521081+30*1.-6:6788:73,*%%++.-/2)'+)%,*,251/-&%$$).:37871.5/151-20890657989:67289365,+(,*4,$&$(%&'52)374340/),(*.553/60057223337899.((')*'(+++1/107.-))*..;.53;772,&%$(+0-%-*//22-2+)%**/./0(9'*))'+-14608/,,'(*46:8930/,,+%+))''&%&*)1/--010:003'%%,++,%%)*11)&-&$&(87662.0.5,.+)**+%)-149011./***$&),,-.*%(*.3.3811%)+)())0))&,*+*&(13151*-2,',2+.262/34$')0,,135785..,+(,164.)*&',)*+4676431('%,(.
@113652a9-5a85-4ee8-b472-7693505ded48 ch=59 read=116469 start_time=2019-12-13T08:20:19Z barcode=BC01 runid=2c9cf7bc05858273f10e7d7ec552fc0bd742dc3e
CTCCTACGGGAGGCAGCAGTAGGAATTTTCGGCAATGGGGGAAACCCTGACCGAGAGCAACGCCATGACGTGAAAGGTTTTCCGGATTGTAAACTTCTGTTATAAAGAACAGCGGCTGGGAAATGGTAGCCAGTGACGGTACTTTATTAGAAAGCCACGGCTAACTACGTGCCAGCAGCCGCGGTAATACGTAAGGTGGCAAGCGTTATCCGGAATTATTGGGCGTAAAGGGCAGGCGGCAGCAAGGGTCTGTGGTGAAGCCTGAAGCGCTTCAGTAAGCCGCGAAGCCAGGCAGCTAGAGTGCAGGAGAGGATCGTGGAATTCCATGTGGCGGTGAAATGCGTAGATATATGGAGGAACACCAGTGGCGAAGGCGACGATCTGGCCTGCAACTGACGCTCAGTCGAAAGCGTGGGGAGCAAATATGCCGATACCCTAGTAGTCCACGCCGTAAACGATGAGTACTAAGTGTTGGATGTCAAGTTCAGTGCTGCAGTTAACGCAATAAGTGCTCCGCCACAGGTGGTACGTTCGCAAGAATGAAACTCAAAGGAATTGTTGAGGGCCCGCACAGCGGTGGAGCATGTGGTTTTAATTCGAAGCAGCACGAAGAAGAACCTTACCGGAATGTGACATACTCACTTAAAAGGCTCAGAGATGGAGAGATGGCTATATGAGATACAGGTGGTGCATGGTTGTCGTCAGCTCGTGTTGTGAAATGTTGGATTAAGTCCCGCAACGAGGCACAACCCTTATCCCTTGTTGCCAGCGGTCGGCAGGAACTCAAAGGGAGACTGCCAGTGATAAACTGGAGGAAGGTGGGGACGTCAAAGTCATCATGGCCCACTACGGTAGGGCTACACACGTGCTACAATGGCGCATACAAAGAGAAGCGACTCGCGAGAGCAAAGCGGACCTCATAAAGTGCGTCGTAGTCAGTTGGAGTCTGCAACTCGACTCCATGAAGTCGGAATCGCTAGTAATCGTGGATCAGAATGCCACGGTGAATACGTTCGGGCCTTGGCACACACCGCCCGTCACACCATGGGGTGGGTTGCAAAGAAGTGGGTAAGCAACCTTCGGAGGGCGCTTACCACTTTGTGATTCCTTGACTGGGGTGAAGTCGTAACACAAAGGTAACCGG
+
)*242464<9-.5/.04-36.2.*-,6:93.:9/:-+32-('+++:-++340,+)((..*4(((%$&&(*.)*+'&/-;63.)10-11-/2:40//))&(.,-44-*162(1,0.-,'**).+)+,,*+//&)*++1,/,(**--+04+',-),.//-.))&4+34583/,.8.4635876313-10108671+,--.406402052/,-+',(+*.-/1/7733449+.,/*/2:6622-340,19422013,04*-)'+92*4*')&*..1*.012%+-$$'**%,3*/*('+,21*,-.,,)+2()&)/./7333,7+0+49.-,&''%+)&&(.1)+-/-0/14/.%(*/(+.(35599(97382,+/-205974443-5,/*+*)+..//04&'&-&*+,&*---.04337,,/45;0.('$&%)-101:0,+-211276354596.18/,,'***&)&/.054674;5;4:6984347;9*)-,./55.60:08045/,--/%0'*-43&%$&))*&*%**'**)5/,,/2&&.,+-81-0515,(*%$((%(,,*17/.7.*,,.1'-.602+++*0-'**0/23,766;5*..%*-.*%(()6*,0,05501+*0-*1*,--//0377322-(&-(744++4/78.---.:93.+*)-0(,1011++)*,/1.104214:979898176128457123220.-.4-.137.1-0606+7.5,/102'')/'6('/*+)0.23:7195528+1-+-2/1/,++0968)3+)*(,*2387;*-+-)+.3987,*))),-38-/./7///-3-32329630+*,,3)+55///+-1237,%&%$%%#%%-.+9721/,'+,-5//*0/822;843312367-'(&(*&&*../3**+('&&%),(&+1466881+('.*,98:864//.201+-1.4++,-/38818//-''%)36-/6/6///-4122411.'%,0-,-01;9434)*)1//3;2739655:8)74152&-64503.*((**.+06+99+)1000127+1-,-'**3017-/18*'*+'-+3+++&(+1221373*.&)-,.,*/+,73),,50-0468:4%*&(+653450,.04,./.2-+)(&/3'0-34:87.2
@745e6d43-c040-47e4-bc63-0b219884121d ch=204 read=75728 start_time=2019-12-13T08:20:25Z barcode=BC01 runid=2c9cf7bc05858273f10e7d7ec552fc0bd742dc3e
TTGGTATGCTTCGTTTCAGTTACGTATTGCTGGTGCTGAAGAAAGTTGTCTTTGTGACACTTTCTGTTGGTGCTGATATTGCTCCTACAGGCAGCAGTGGGGAATATTGCGCAATGGGGAAACCCTGATGCAGCAACGCCGCGTGAGTGATGAAGGTTTTTCGGATCGTAAAGCTCTGTCTTTGGGAAGATAGCCGGCGGTACCTTGAGGAAGCCACGGCTAACTACGATGCCAGCAGCCGCGGTAATACGTAGGTGGCGAGCGTTATCAGTTTACTGGGCGTAAAGGGAGCGTAGGCGGATTGATTAAATGGGATGTGAAATGCAGGCTCAGGTGCTGCATTCCAAACTGGTTATCTAGAGTGCAGGAGGAGGTGGAATTCCCTGTAGCGGTGAAATGCGTAGGGTGGGAAGGCACCAGTGGCGAAGGCGACTCTGGACTGTAACTGACGCTGAGGCTCGGCGTGGGAGCAAACAGGATTAGATACCCTGGTAGTCCACGCGCCGTAAACGATAGATACTAGGTGTGGGGGTTTCCCAGCCTCCGTGCCATAGCACATTAAATCTATTCCGCCTGGGAGTACGGTCAAGATTAAAACTCGAGGAATTGACGGGACCCGCACAGTAGCGGAGCATGTGGTTTTAATTCGGAAGCAACGCAGAACCTTACCTACATGACATCCTTGCATTACTCTTAATCAATCCCCTCGGGGACAAGGTGACAGGTGGTGCATGGTTTGTCGATCAGCTCGTGTCGTGAGATGTTGGTTAAAGTCACAACGAGCGCAAGCCTTGTCGTTAGTTACTACCATTAAGTTAGGGACTCTGGCAGGAACTGCCTGGGTTAACCAGGAGGAAGGTGGGGATGACGTCAAATCATCATGCCCCTTATGTGTGGGAGGCTGCACGTGCTACAATGGCTGGTACAGAGAGATGCAATACCGTGAGGTGGAGCCAAACTTAAAACCAGTCTCAGTTCGGATTGTAGGCTGAAACTCATACCACATGAAGCTGGAAGTTACTAGTAATCGCGAATCAGAGATGTCGCGGTGAATACGTTCCGGGTCTTGTACACACCGCCCGTCGCACCATGAGAGTTGGCAATACCCGAAGTCCGTGAGCTAACCACCAAGGAGGCAGCGGTAGGGTGTGATTGGTGAGAGAAGTCGTAATAAGGTAACCGG
+
%,+0/-)%*.+.,.8),24:41103145312356788650*-4.*-*)+524+(%$%%$',07.543711--&((+,())&&)-'')1(002,88467695'0+-,7-*)$'-1/23,'(,-/5+,-7743/*1.+525:33241,,,+-/-00*2,5582028481/,-7/+/099863167084*--1/&$%$'&,+53,0($##&,)*&&)/*)+'&$3+443.,')&6:,/73,4.+*-(*/--)837-6-,.-.(%*+/30**-)--96/05500--.0)(*/3&+,38258848.0/+,6,1($*&,64743)-3./$2$(0476*.%*-.///.4;1/23:359/9/..96.,/*+9988.)-)%)('..212117,,+''++-755(20**/32)*('('+++*((*1/8/11561-,0,4053//.//94202/.7++,0/-/11.0./01(1/2389/)*,.457562-2*&(')(36**.2346.72(*+/,64568;9:565'&*()+'26543439:4*11.,(&%$&&&/.('&,*&&$('(($)(++')&**12::14;375+(&(*,08,+%&(/.6.8:-664--'''&.,87826-,.93,-,-)**(+-),'(*&(#*)0+9;-295:4-'**#',(+$%&()-+0/-,.0*,+&,(),5374.3/0.81,,+,.7080.&&%%(4+/.',0(,36-.0/0073.2/28625674027-+-,-,**2.45532543*+&')+,22817-/10((-,&')-.,+++((((',.+1//3,9,++47-,')0944:-)//7*+2*)*010-,'%(((,2143922:63413-().0))')(**,,365.77764133:400,/-+,(,+/')((*../)'-)&+.((')(*,7441,./713;99721164-,+++0.+,+/0-1:872//,)*,&)2,999./.)2771:89999725595,3,.3-1066431)4)-/2%&'')(()6/0*)*225-*),9...64.7...6660/--**)(*/-/.+-/:6-,8--80807,*4400-4101...)/6//,,*+*%))-6670.)(+,--+)30/.290,.30247473)331152.(.%4-*5),1-,-'**()-2,*%)**1,/*+)'%+%*(()*'+&%$%')1/193938
@a3a69ad5-02ef-4c9a-9f69-3bf0a89d1092 ch=326 read=115932 start_time=2019-12-13T08:20:22Z barcode=BC01 runid=2c9cf7bc05858273f10e7d7ec552fc0bd742dc3e
CTCCTACAGGGGAGGCAGCAGTAGGGAATTTTGTAATGGGGAAACCCTGACCGAGCAACGCCGCGTGAAGGAAGAAGGTTTTCGGATTGTAAGCCTACTGTTATAAAGGAAGAACAGCGGCTACAGGAAATGGTAGCCAGACGTACTTACTTTATTAAGCCACGGCTAACTACGTGCCAGCAGCCGCGGTAATACGTAGAGTGGCAAGCGTTATCAGGGTATTGGGCGTAAAGAGGAGCAGGCGGCAGCAAGGGTCTGTGGTGAAAGCCTGAAGCAACTTCAGTAAACCATAGAAACCAGGCAGCTAAGAAGTGCAGGAGGAGGATCGTGGAATTCCATGTGTAGCGGTGAAATGCGTAGATATATGGAGGAACACCAGTGGCGAAGAGCGATCTGGCCTGCAACTGACGCTCCAGTCAGCGTGGGGAACAAATAGGATTAGATACCTAGTAGTCCACGCCGTAAACGAGAAGTACTAAGTGTTGGATGTCAAAGTTCAGTGCTGCAGTTAACGCAATAAGTACTCCGCCTGAGTAGTACGTTCGCAAAGAATGAAACTCAAAGGAATTGACGGGGGGGCCCGCACAGAAGCGGTGGAGCATGTGGTTTAATTCGGAAGCAACGCGAAGAACCTTACCAGGTCTTGACATACTCATAAAGGCTCCAGAGATGGAGAGATAGCTATATGAGATACAGGTGGTGCATGGTTGTCGTCAGCTCGTGTCGTGAGATGTTGGAGTTAAGTCCCGCAGCAGGCACCAGCCCTTATCGTTAGTTACCATCATTAAGTTGGGGACTCCTGGCAGAGACTGCCAGTGACAAGCTGGAGGAAGGCAGGGATGACGTCAAACATGCCCCTTATGACCTGGGCTACACGTGCTACAATGGATGGTGCAGAGGGAAGCGGAAAGCCGCGAGGTGAAACAAAACCCATAAAAAACCATTCTCAGTTCGGATTGTAGTCTGCAACTCGACTACATGAAGTTGGAATCGCTTGGTAATCGCGAATCAGCATGTCGCGGTGAATACGTTCTCGGGCCTTGTACACACCGCCCGTCACCACGAGAGTTGATAACACACCCGAAGCCGGTGGCCTAGCCGCAAGGAAGGAGCTGTCTAAGGTGGGATTGATGATTGGGGGGTGAAGTCGTAACAAGGTAACCGGAAGATAGAGCGACAGGCAATGCTTAACCTGAACCGACAACTTTCAGCACCAGCAATACGTAACC
+
-03/))*%*,-+(-/+-15353/'('%'*))(()+,.013),3,05,**123./-.25/,1+)+,..0/02//*-+)-,990/0-*1,0139&/)($'#&'*+-9;+/+-2),50,.-/---,-+-'+-*+2,++%'&#&%)''&&''()37901542,0-)+,)('++)+,-(6).:.,,++020618.6.-,00/.,&((.215:78-8,,,8*.,'*&*+.)'(**,.-(+,/&*+18985;100-3-38;00/3/'-0,+***,3/.-1(*,,*/*/+,559)57%%%'2:16:878:0///.&')()*30+66/+-*-32477;9-..2/3412/--*,-,+'.()3.,/0004,,+,+0578312,-+-16064553/-0+),)(+,-85849478:0//.-,)))/&'*7)'&&)161-.),236/..,0+1..17889;)*+544906..-48312/'20-%%%'(((/3459518372958735.,-86356599::714130203/:00113011160191.'&''33586:<:0416***1++/7/2464;3,+-,/-71702/584-03,,.*.)%&&)+3*&(,'*-+/++,42::52510*&,-$+-,013/.1+*,,718003(*%(#',-6766121///08/.00-7('(++,120***),/,///78652..0--.+-..76631()'++:),-68812677+5/00/..-1343,1.-)*7-800106+,13&8))74,1*($()((3,2276:545:66:6:904241-3067;212/4'(%.-%'()-,2442,211/00504468.--)-+2,%030875770/00-'%',(-/,),2050013-/34/*)('(*4112-23645;5657854),(-.*+,),&)+.+*093-,,-*2+00(*5;;76:7/.63;99-78::<863*,.6:6://2+((,)(+,-.3,-,31/1235908/-410.675.%$%#%%(+1+-*./097:101./44:69&22,*0+').8:844/32233400243425:/5;0.()()'$'(+*(-06111302)0%.))'*/+/9274-/-'()*0-/0/)1025+*'&*44530/*,&.)16302,--0.;0:7:33(-))'')5457868;-778;;:5-3//9730.01154-06/,,'%%%%/*1&'*.-,,*+*''(,35.,---49123)1%#$'$%&&#
@52ad15b0-c6f3-426b-9551-6bd3629a6246 ch=2 read=33182 start_time=2019-12-13T08:20:28Z barcode=BC01 runid=2c9cf7bc05858273f10e7d7ec552fc0bd742dc3e
CCAGTTACCTTGTTACGACTTCACCCCAATCATCAATCCACAGCCAATGGCTCCTTCCCTTGCGGTTTAGGCCACCGGCTGGGGCGTTATCAACATAAGTGGTGTGACGGGCGGTGTGTACAAAGGCCGGAACGTATTCACCGCGACATGCTGACCTCCGCGATTACTAGCGATTCCAGCTTCATGTAGTCGAGTTGCAGACTACAATCCGAACTGAGAATGGTTTTATGGGTTTTGCTTCACCTCGCGGCTGGCTTCCCTCCTGCACCATCCATTGTAGCACGTGTGCCCAGGTCGCCGGGGCGCGGTGGTTGACGTCATCCCGCCTTCCTCCAGCTTGTCACTGGCAGTCGCTAGAGTCCCCAACAATGATGAAATTGTTAACTAACGATAAGGTTGCGCTCGTTGCGGGATAACCCAGCATCTCACGACACGAGGCTGGCGACAATACATGCACCACCTGTATCTCATATAGCTATCTCTCCATCTCACAGACCTTAAGGTATGTCAGACCCTGGTGGGTTACTTCGAATTAAACCACATGCTCCACCCGCTTATTGCGGGCCCAAATCAATTCCTTTGAGTTTCATTCTTGCCCAGAACGTCTTCTCAGGCCAGGTACTTATTGCGTTAACTGCAGCACTGAACTTTTGACATCAACGCTTAAAAAAAAGTACTCATCGTTTACGGCGTGGACTGTAGGGTATCTAATCCTATTTGCTCCCGCTTTCGGGATGAGCGTCAGTTGCAAAAAAAGGCCAGATCGTCGCCTTCGCCACTGGTGTTCCTCCATATATCTACCGCATTTCACCGCTACGCATGGAATTCCACGATCCTCCTGCACTCCTGGCTGCCTGGTTCTGTATATTACTGAAGTTAAGCTTCAGGCTTTCACCAGACCCTTACTGCCGCCTGCTCCTCTTTACGCCCAATAATTCCGGATAACGCTTGCCACCTACGTATTACCGCGGCTGCTGGCGTAGTTAGCCGTGGCTTTCAATAAGGCGCGATCACTCGGCTGTTTCCTGTAGCCGCCGTTCTTCCAGCGCTATAACAGAAGTTTACAATCCGAAACCTTCTTCCTTCACGCGGCGTTGTAGGTCCCTGGGAGGTTTCCCCGATTGCCGAAAGGAATTTCCCTACTGCTGCCTCCCGTGGG
+
40&).*'*&(*(16*),+35:53065/,6.//-119051)*,(+)-))+103557474*/-)/*,*0,+0-8+'.+,)()(/44/707/--)+'(%,.%-'---/-./(2+)-++*+())+'-&0*22/5&&+$'(*:545<70/,(.5210/).)(-'&'((+8,+)))*,//+,)&$*,-414436223-'))8'0(*/)(**2*)/*'%-($')--40/276;,148</9;;+%,6.:638.,%%)&(&)'(&&+,'(*&%&'(/01..:)/+&')+,*-..+)('$$&013-'(%,54-+(&%(()-0422536698053*-5552../3//1.;..-,&)(/+''*+%'(+(,+-0('%*&(,*+**.(%%('*(+)*(+,/543311*/03:*.387966:553:2-'+(-20*&+(*,-)()**413.+),0132.('-(-&$()*2/*,4-14+*((*22/+*,-%++))-0.--/3554.-()'&%%#%%-,)*/.00)(()%36'')%&(,%(%#$1'+()2///7145./.012302,.0*(-,-$)-*.-7206.%'(**)-,1/14950/46;5438;,7++++)$*%'*%)''+(*.)+52+%($*&,,4+11125160.('%$%(,),.+/+)035(--5)663,+*&$#+.204.+'&(%)0547652:7).-51228:43)'%&)*'0)++((/,3.-*2/((1-7-&&'')))4;730('&)*33*/)/%&'-225-(,/.7655776::89:7;9468*000,2/0:57326&(')-82,*+-)-)2;52258013).'--.//5+3+2&%'))+45,.50./,-./++154441,,.038/)&,-+%'*)//.3.-1825),,9.18:377.-%&&():89,2,$*..+/*+10.0027-)22('*),.'0(,&5)4.3135818/&(/*)663452/0(/+.:566691810/1-2*+()&%1)'(9.13.(&&(%$)&&()%&%%**&)+./.++(%&$&..02222668979;6;<7833(&'*%%+')-.-)(.**/8;)*+621,,,//-35;33;/,,0-'+''020,2*&$#%)..1(&'&&$().8.499,&%-(.3--/,+%%('*1)03)(),-,/.,-*)05*()*&*
@dcee0d78-65ff-4374-846d-af7382f4bf0f ch=156 read=79166 start_time=2019-12-13T08:20:34Z barcode=BC01 runid=2c9cf7bc05858273f10e7d7ec552fc0bd742dc3e
CCGGTTACCTTGTTACGGCTTCACCCCAGTCATGAATCACAAAGTGGTAAGCGCCCTCCCGAAGGAGTTAAGCTACCTACTTCTTTTGCAACCCACTCCACCATGGTGTGACGGGCGGGGTGTGTGTACAAGGCCGGGAACGTATTCACCGTGGCATTCTGATCGATTACTAGCAATTCGACTTCATGGAGTCGAGTTGCAGACTCAATCCGGACTACGACACTTGCTTTATGGGGATCCGCTTGCTCTCGCGAGGTCGCTTCTCTTTGTATGCGCCATTGGCAGCACGTGTGTAGCCCTGGTCGTAGGGCCATGATGACTTGACGTCATCCTTCCCAGTTTATCACTGGCAGTCTCCTTTGAGTTCCAGCCGGACCGCTGGCAACAAAGGGATAAGGGTTACGCTTCGTTGCGGGACTTGGCAACATTTCACAACACGAGCTGACGACAGCCATGCAGCACCTGTCTCACAGTTCCTGAAGGCACCAATCCATCTCTGGAAAGTTCTGTGGATCAAGACCAGGTAAAGGTTCTTCGCGTTGCATCGAATTAAACCACATGCTCCACCGCTTGTGCGGGCCCCGTCAATTCATTTAGAGTTTTAACCTTGCGGCCGTACTCCCCAGGCGGTCGACTTAACGCGTTAGCTCCGGAAGCCACGCCTCAGGCTGCTCAAAGTCGACATCGTTTACGGCGTGGACTACCAGGGTATCTAATCCTGTTGTCCCCACGCTTTCCGCACCTGAGCGTCAGTCTTTGTCAGGGGTGCCTTCGCCACCGGTATTCCTCCAGATCTCTACGCATTTCCGCTGCACCTGGAATTCTACCCCCCTCTACGCGAGACTCAAACTTGCCAGTATCAGATGCAGTTCCGCAGGTTGAGCCCGGGGATTTCACGTCTGACTTAACAAACCGCCTGCGTGCGCTTTACTACGCCCAGTAATTCCGATTAACGCTTGCACCCTCCGTATTACACCGCGGCTGCTGGCACAGGTTAGCCGGTGCTTCTTCTGCGGGTAACGTCAGGCAAGGTATTAACTTTACTCCCTTCCTCCCCGCTGAAAGTGCTTTACAACCCGGGCCTTCTTCATACACGCGGCATGGCTGCATCAGGGCTTGCGCCCATTTGATGCAATATTCCCCACTGCTGCCTCCCGTAGG
+
00-025)*,)-+4+&(-(/0712653.,()*'&((222030700.59,7.),.593.,32)(,++&(0.4-)*))-,+257;.785+#%'%./)&((-(&'))34:9:7887086+-0*)**/-.--,5743*9-(28330&0*-82,-.(,.61343.*))(-')):21/-+,0:537*+1170*/-,))*+)(-.:56478621(4*.+4-7521/525&*%%$(57;250&.)',/+),.2-..2//%((&+,,..114/*)16+,./46:;<<*9*'%&$,,.82333-,,,580+.5782312686902/0-,*)+)*+24777782121./+.1<:000231200,6879833;+)(3286+*,.(6-7858776:62*2/7/*30725+(0*0,+-)(--//38453:81*+,''++&-+,9++)+/3.,-.,/223348052*423++,111/0:565731.002:84821-2-01227394:96876556604/-268885,)(+'8779:<6281/6)-21;89<73535-*))+:21/1/2<;:2../1/0/27../&%'%(*2510,/12/*,558593.02(%'(+09<0991808.20857/812+768-*/9:8<9.00*-03.,&*')***205&0(0.+06131473+(()&,*%-55:,.:7747555/390,13<666:866868:581*,+--47;7780)((#&&)(&*+,*5;*0'(+13610108455*21.04,%,*'*.+$#$&&&')*+.*1./5001<7631*+,35568877463-9/-+(-/&.(.102304150/034473)++'#)%'((+.376//(*,.),0%'-*+/25675528853'%$&+--6--109,'),.'14+,*+'0////.1/5045986<5773778-,+**66*'&+(1/57.'.//26:***-1.1.,()+),.11:5349.8/-:.,)-3.//40017813((*%),)1-)*,'/&&%%&&*-)&(-*(&0*4+-'&$&023/)&+'),,))17/+--77)395621;7*)44647-,,-(('&(..2.)*(-,/98:89<:9853*325440/01:54/000.%.+*-/3.37/:5().((')'')5020:/798(,/.-(('%&(7/.8582
