# Supplementary material for: De novo species identification using 16S rRNA gene nanopore sequencing
Source: PeerJ. 2020 Oct 21;8:e10029. doi: 10.7717/peerj.10029 (PMC7585375; doi:10.7717/peerj.10029)
Supplement: Supplemental Information 2 — Contains raw reads. [file peerj-08-10029-s002.zip › pass_fastq_runid_2c9cf7bc05858273f10e7d7ec552fc0bd742dc3e_275.fastq]

@5ced65c0-4614-4bb8-8a54-ea67e55a1f8c ch=85 read=91326 start_time=2019-12-13T08:20:38Z barcode=BC01 runid=2c9cf7bc05858273f10e7d7ec552fc0bd742dc3e
CTCCTACAGGAGGCAGCGGTAGAATATTGCACAATGGGCGCAAGCCTGATGCAGCCATGCCGTGTATGAAGAAGGCCTTCCGGGTTATAAGAGTACTTTCAGCGGGGAGGAAGGAGTAAAGTTAGCTTTGCTCATTGACGTTACCCGCAGAGAAAAAACACCGGCTAACTCCGTGCCAGCAGCCGCAGTAGCCCGGAGGAGTGCAGCGTTAATCAGGTGCACGGGCGTAAAAGCGCACGCAGGCAGTTTGTTAAGTCAGATGTGAAATCCCCGGGCTCAACCGCAGGAACTGCATCTGTGCACTGGCAAGCGAGTCTCGTAGAGGGGTAGAATTCCAGGTGTAGCGGTGAAATGCGTAGAGATCTGGAGGAATACCGGTGTGAAAGGCAGCCCCTGGACGACTGACGCTCAGGTGCGAAAGCGTGGGGAGCAAACAGGATTAGATACCCTGTTAGTCCACGCCTAAACGATGTCGACTTGGAGGTTGTGCCCTTGAGGCGTAGCTTCCGGAGCCTAACGCGTTAAGTCGACCGCCTGCAGAATACGGCCGCAAGGTTAAAACTCAAATGAATTGACGGGGAGATACTGCAAGCGGTGGAGCGTAATGGTTTAATTCGATGCAACGCGAAGAACCTTACCAGTCTTGACATCCACAGAACTTTCCAGAGATAGTTGGTGCCTTCAGGAACTGTAGAGACAGGTGCTGCATGGCTGTCGTCAGCTCGTGTTGTGAAATGTTGGGTTAAGTCCGCAACGAGCGCAACCTTATCCTTTGTTGCCAGCGGTCCGGCCGGGAACTCAAAGGAGACTGCCAGTGATAAACTGGAGGAAGGTGGGGATGACGTCAAGTCATCATGGCCCCTTACGACTACACACGTGCTACAATGGCGCATACAAAGAGAAGCGACCTCGCGAGAGCAAGCGGACCTCATAAAAGTGCGTCGTAGTCGGATTAAGGTCTGCAGCTCGACTCCATGAAGTCGGAATCGCTAGTAATCGTGGATCAGAATGCCACGGTGAATACACGTTCAGGCCTTGTACACACCGCCGTCACACCATCAGAAGTGGGTTGCAAAAGAAGTAGGTAGCTTAACCTTCGGGAGGGCGCTTACCACTTTGTGATTCATGACTGGGGTGAAGTCGTAACAAAGGTAACCG
+
,10/&).(0/(.5+***'2..-.123/8,,,-375'-5--129.583336789'30.-)1/,-242-,0-&***-53114**6.7.(+-+&(&(+),0.++0/)48,)..+.--&''-43.2(($%$(*,.5711523577965:(*.-+,'*2384.+,0200--/3/2684645:8695578/0)-**&*&')6/-/&*+0.1*+,1*6)(*+..,*-+**68636:99.01684535357/+32:.,4:9814:238855&(13*065+38:-+,((.+&&&34740**+580+'(&+'*-21,-.%''%)*+/5667.+,1/)(),//14.*&2--))(,-3;4.12)*,984/,'($++7:0-1-)94%.-*)*+%')/(.-,&..150*322*&(**-,/25691+4000)*,*(++--,6/(*.2<56*8/-2..*04224)(*.,+,32,*,'(%%,86-,+*'0000-,+2/01107/126;5/610,0/54+-,+)/*)*&%'(*59422,0/4/188729510-(%%''*+)22.61.+.1*--365:;20/35:-,*,.+/01*,/5/')$%$','.03251868/'())--.-6.8;;19711()+0::8-)+(-,(**,*'%$($')31/6344987**,/534/0920))*)))*&*,-1-:8866;6&9332015-)')*./+04345:43,+,,)((**-/0.56678:61:0019::322:+666975/,6))*424,,33(//5-0-4/220+13+01+.+)*-*1-2(3+40'7039446/7--.*+.17928+-,,-.1525772.---1/430,.*,658:98921.34790,/+1/23+),*'(%)(10++&),237868414-73.0.-'/07.((&*)&'++0134.---+*,-08-1182/511-/398-,1799:6868738'2'*0(**,*)))+'%,-665703-)*,7//.808/5450.-'--20/0787:711./.5436,/439843:8-/'*+/65(-35-,0'(*.02.39555021-.+.5/3/+%%%)'+-54:77726*&'*)*/2201#&$$*'/2058-6(%.3*60.7-+.4+3/63-/788:9887655573*(&&$%&++//766:(2--7.9.)
@ddded420-6271-40b5-8b4f-96e2ce798484 ch=311 read=79281 start_time=2019-12-13T08:20:42Z barcode=BC01 runid=2c9cf7bc05858273f10e7d7ec552fc0bd742dc3e
CTCAGGAGGAAGTGGCAGTAAAGGAATTTTTTTTTTTTTCAACAATGAAACCCACAGCCGGAAACAACGCCGCGTAAGAAGGAAGAAGTTTTCGGATTGTAACTTCTGTTATAAAGGAAGAACAGCGGCTACAGAAATGGTATGATGACGGAATACTTTATTAAGCCACGGCTAACTACGTACCCTTGGCCGCGGTAATGCATGGAGTGGCAAGCGTTATCCGGAATTATTGGGCGTAAAAGAGGAGCAGGCGGCAGCAAAGATTGGTGAAAGCCTGAAGCTTAACTTCAGTAAAGCCATAGAAACCAGGCAACTAGAGTGCAGAGAGGATCGTGGAATTCCATGTGTAGCGGTGAAATGCGTAGATATATGGAGGAACACCAGTGGCGAAAACGACGATCTGGCCGCAACTGACGCTCAGTCGAAAGCGTGGGAGCAAATGGATTAGATACCTAGTAGTCACGCCGTAAACGATGAGTACTAGGGTGTTGGATGTCGAGAGTTCAGTGCTGCAGTTAACGCAATAGTACTCCCGCCACCGAGTAGTACGTTCGCAAGAATGAAACTCCAAAGGAATTGACGGGGCCCGCACAAGCGGTGGGCATGTGGTTTAATTCGAAGCAACGCGAAGAAGACCTTACTGAGTCTTATGCCACTCATAAAGCTCGAGATGGAGGAATAATATATAGAGATACAGGTGGTACATGGTTGTCGTCGTGTCGTGAGATGTTAAGGCTAAGTCCCGCAACGAAGCTGTACTTATCGTTAGTTACCATCATTAAGTTAGGGGACTCTGGCAGAGACTACCAGTGACAGCTGGAGAGCGGGGATGACGTCAAATCATCATGCCTTATGACCACAAGGCTACACGATGCTACAATGGATGGTGCAGAAGCAGAAGCCGCGAGGTGAAGCAAAACCCATAAAACCATTCACAGTTCGGATGTAGTCCACAGCTCGACTTCACATGAAGTTGGAATCGCTATTAATCACTTGAATCAGCATGTCGCGGTGAATACGTTCTCGGGCCTTACAGCCACCCGCCCCGTCACCGGAAGTTGAGGAAACGCAGAAGCCAGGGTGGCTAACCGCGAAGGGCGGCTACATCTAAAGATTGGGGATTGGAAATTGGTTGGGGTGAAGTCGTAACCGCAGGCCGAAAACCCGG
+
)))%()()('')&&'((&'*''&&()+-244/..1331,.+&,/)((%'(&4)&,&')4+**.*+.,.*.6-0//'(%*0&()+(*)((+4.307/261/1/,.,+-+0--.;6+-5,0(/63)10,0+*'*%%/880262/,,),-+1*''&'&'(-'(*,-($$'$&&'./58501.)+%*,%%&)()(')+3.1*+)5162/,%(+.-18/2++)$&('',**3-,4.(+()++851(%&-*(,0,+-.,5,*)))-''&+(&),),+('.433.)()--2*+-+0*.00:+'-0/1,*07-18668,.&**'+%))+*'()(*0-00*)(%$0(4953(*((''$-.(3101830--%$'*2855-1360&)*+-.8/537..,))1**-***,+*)'-%(&%'((-&.(/')),,1-8'*-+*,8:497*,-0:60$(%-5-/3656:''%0*,.40244;636956202/-*,-..)&*+,-5-9-;:251)(%&)6;9.25,,+,-/2250*,/425.&%(),.-7++282-)$%&*(,-/148:7.3,+'*.-..333/0'/6)*(&$1,99:478,46*(-+.,,*1)2-1-**21**+22<;38793&),&)3&4''(-*&(*(./&'.+-,)),+)'(%+)()(-,8452.'(+-0()-115-*0+,50+(),**)*'()+/*(,/41/--&134166;/0&$&%$'&(&&(''%-2-42&%*&-.,'&()0'&+1.-((*)+-)'&$'()-8115()'2*-7604).-2-,1.&+,,.-.44++++%&&+,01(0+*+203*(&'(95/)'*-&'/4-+013544383,,,**13/3.*0..+-/-#$%%)*.,**&'(%),965243139443)**+&((%'))'.)&*+)**%2,,,05',-63&/5+(*26:.82+2.($((66:9.7+.*+/-./(%()$++0,,,..,,--1-3,+203/01.1,00,)+(&+'%&'(+.9+-%'(*./+,&)&)(*(*((**.53./*)*-**(%%&#&%%'2+'+,+)$%&$'+,)&()*+)('(,1*)$*#%'&'*-(&&%'())'),-1))%''(-*)&*((((&./006(*&)'*)*)())+)(*(&'.*3)&)+&((&('(.+,)'('#%$(&$$%)+-*-,(-.
@774fd34c-a7b9-4465-b604-e87056ba5443 ch=134 read=59701 start_time=2019-12-13T08:20:45Z barcode=BC01 runid=2c9cf7bc05858273f10e7d7ec552fc0bd742dc3e
CTCCTACGGGGAGGCAGCAGTGGGAAGATATTATTGCAATGGAAACCCTGATGCAGCAACGCCCGCGTGAGCGTGAAGGTTTTCGGATCGTAAAGCTCTGTCTTTGGGAAGATAATGACGAGCAGGAGAGCCACGGCTAACTACGTGCCGTAGCCGCGGTAATACGTAGGTGGCGGTTATCGGATTTACTGGGCGTAAAGGGGCGTAGGCGGATGATTGATGGATGTAAATACCAGGCTCAACTTGGGTGCATTCCAAACTGGTTATCTAGAGTGCGGGAGAGGAATTGGAATTCCTAGTGTAGCGAAATGCGCGTAGGGTGGGAGGAAGAACACACCAGTGGCGAGAGCGACTCTCTGGACTGTAATGACGCTGAGGCTCGAAAGCGTGGGAGCAAACAGGATTAGATACCCTGGTAGTCCACGCCGTAAACGATGAATACTAGGTGTGGGGTTTCAACACCTCAATGCCGCCGCTAACGCATTAAGTATTCCGCCTGCCGGTACAAGATTAAAACTCAAAGAATTGACGGGGACCCGCACAAATGTGAGCATGGTTCTTAATTCGAAGCAACTGAAGAACCTTACCTACAGCAGCGTCCTTGCATTACTCTTAATCAGAAATCCCTTCGGGACAACTTAATTGTGGGTGGTGCGTAGTTTAATCGTCAGCTCATCGTGAATGTTGGGTTAAGTCCCGCAACGAAGCGCAACCCTTAATCGTTAGTTACTACCATTAAGTTGAGGACTCTGGCAGGGCGCTGCCTGGGTTAACCAGGAGGAAGGTGGGGATGACGTCAAATCATCATGCCTGCCATGTGAGGCTACGTGCTACAATGGCTGGTACAGAGATGCAATACCATGAGGTGGAGCCAAACTTTAAAACCGGTAGTTCAGTTGTGAAGTGCAAACTCGCCTACATGAAGCTGTACTAGTAATCTTGAATCAGAATGTCACTTGTTGAATACGTTCCCGGGTCTTGTACACACCGCCCGTCTACCATGAGAGTTGGCAATACCCGAAGTCCGTGAGCTAACCGCAGGAGGCAGCAGCCGAAAGGTAGGGTCAGCGATTGGGAGTGAGATCGTAACAAGGTAACCGG
+
(,.4100/-.*',1/,.))*,485++',*-.7'.)(-2,+.+&,.)3))+-210202441,03)*1232)*%''),9490870,(/+20.209-+/14445.14,289*--02161/.0(%&&'-/('&(05*++,*+,,)**++,,0-(&**,1+++,+.'(-;770-,+,6+)&)',,3(5+272/16:820-1391+4/,34975687;871%.%&&''/)-0.,.(%%)0&//334.4,+.)30-*.*+4.8+4222;95:22122--//02&:6/,')&&$*&-+.1/4-0)+-95'%'%&%''%&'+,-2.*&'((()(*'&))054//*.4-000/(&'$%',331.-.),3.,-,))+(%).-)+*)%2-+*2(+.)'(,-+1-.%07913079132/*,-02:-.1)4---5-(),/82+33((,,.,01//35,332/4,256-;44,((%'%&($(+)+6*)(%$'*6../248:8356648:/4;010/0.++--))--//8951128+'%''*/-..&58-,-)(')*,-30/,()&'*(0)-*1*.,//191$,)%(-&*$'+1-286300,-+&''%#$#(&%)+(((()-/1+((%((/,36%%(+(&'1/+1.)43,*0**-++&&'$)&*)'*0,.1)3,248/(*+,/5,+*+-1*/)*05497,3+,+,+0/8./38-+1561+/))+989,64'%&&%))+11+-.;2213220*,.1128/++*%+.31/1-*163+')+,89829,4-4,.*).*,3,./,.+//7.72121161045/12::96*.)#$(,(/.('')&)'%+(14-++,5;4342146006+('(',,0180//1&)(),,/28.--6280/34/4::21+)**'*.;623//+'*&+%$$%'+4*-:9:;765564(,&&&&))*1354540,)*,,100.'+23*)(#')')(%%&0+./-/8./+&,*)219200521128-4;0+05&',/*-,.*((//5/7554209/+-3.0136877211284:+/+)1-*)(((/,04///0%+')+04544---.*3,''%$%''*)*01*3+,+.4(1+59887.
@b9922608-7602-488e-b9ce-65e8b51c99a2 ch=53 read=118523 start_time=2019-12-13T08:20:54Z barcode=BC01 runid=2c9cf7bc05858273f10e7d7ec552fc0bd742dc3e
CTCCTACGGGAGGCAGCAGTGGGGAGCTCGCCGCACAATGGGCGCAAGCCTGATGCAGCCATGCCGCGTGTATGAAGAAGGCTGGGTTGTAAAGTACTTTCAGCGGGGAGGAAGGGAGTAAATTGTGGCGTTACACAGAAGAAACACCGGCTAACTCCGTGCCAGCAGCCGCTTGCGGTAATACGGAGGTGCAAGCGTTAATCAGGGTACTGGGCGTAAAGCGCAGGCCCGGTTTGTTAAGTCAGATGTGAAATCCCCGGGCTCAACCTGGGGCTGCATCTGATACTGCTAAGCGAGTCTCGTAGAGGGTAGAATTCCAGGTGTAGCGGTGGGAATGCGTAGAGATCTGGAGGAATACCGGTGGCGAAGGCAGCCCCCTGGACGAACTGACGCTCAGGTGCGAAAGCGTGGGGAGCAAACAGGATTAGAATACCCTGGTAGTCCACGCCGTAAACGATGTCGACTGAGTTGTGCCCTTGAGGCGTGGCTTCCAGGCTAACGCGTTAAGTCGACCGCCTGGGAAATTACGGCCGCAGAAGTTGAAACTCAAATGGGTGTGAGGGGCCGCACAAGCGGTGGAGCGGTTTAATTCGATGCAACGCGAAGAACCTTACCTGGTCTTGACATCCACAGAACTTTCCAGAGATGGATTGGTGCCTTCGGGAACCGTGAGACAGGTGCTGCATGGCTGTCGTCAGCTCGTGTTGTGAAATGTTGGGTTAAGTCCCGCAACGAAGCGCAACCCTTATCAGCATTTGCCAGCGGTCCGGCCGGGAACTCAAAGGAAGACTGCCAGTGATAGAAGCTGGAGGAAGGTGGGGATGACGTCAAGTCATCATGGCCCTTGACCAGGGCTACGATGCTACAATGGCGCATACAAAGAGAAACTGACCTCGCGAGCAAGCGGGCCTGTAAGTACGTCGTAGTCCGGATTAAGGTCTGCAACTCGACTCCAGTCGAATCGCTAGTAATCGTGGATCAGAATGCCACGGTGAATACACGTTCCACGGGCCCTGTACACACCGCCCGTCACCATGGGAGTGGGTTGCAAAGAAGTAGGTAACCCAACTTCCGGGAGGCGCTTACCACCACTTTGTGATTCATGACTGGGGTGAAGAAGTCGTAACAAGGTAACCGG
+
(..2/02274+.3-,11.04,)+&'%%&%$&'')+-.765;0.+.19/2:611211+)-73999317785677768()&&%$$,1838.,.7.*++--88-+-./79,)./.+03-'+)-,(%$$$$,(++0%'%*()-*&+-&)+/,&***1,,-37,6-/4/./-/40')&%(*+00.:.)(+-.)**.37745316151:.0-&&&))/342'(*,/*,*,(,,/))%12;904867/3;+,.944%+/'(.0.*.6999:5211-.4/*)*')*-25001--/.&()+%'(),-/(,058,),-)+.+0-6.0)),2/00,,,+92.%'*+-.2431,+*+,.051()),1/2:;:<6641--+++.$.*568-),321.-5.//...60:),91330-32*,.)01.,*+-.;98,.-(3-,$&*4459401:95862()+38:78:6/...0/560-/&($'/2*-,17&%&(*565337..6./+&,*,(+7/////846.64123:852'&()),&*&()-0--&-%&%$'(($(.-'&'$%%'(*(()')'+42-0/$&$%'-)-1740/'%(*).8827.,*'(/0;;8:63-/3-/83505018,-&+)15234::92*,-.15016.2))*'*)0.2*..*+-*-69<:0;3:39<4510245-64404,.2/10968982011-12237981;00-132.028.154677*,60*+54/5,+)*-894223),500/,11.28+)24-.56:50(/0013<:285/-(-**,%)&**-020)4-,,,+&+)%*350.2--2*4,/::327664.233--017:7..--48*+(()7:65002/+,,*,0:9872;12:87652./06/((&+-')')*645643/+'()'''*./.2*'%&$%&%,-037:66+4+++)9-+*-,,-0.-./0/))&&&0)'*77(%'+,4330...6/0/78998:6/.60/6/*/,130/:9&.'()-00,%'(.26<60.+,,*--08028/.,-,1,/1394)**.697;3426/')''(.-6//-0+)*&''((&181+,1+2/41.2.,2/.-3;0+,03585751033/32+).//)(*(*//.4954:+9/082917
@9bd60f9c-a0eb-4374-9554-61a10df26e25 ch=73 read=87472 start_time=2019-12-13T08:21:02Z barcode=BC01 runid=2c9cf7bc05858273f10e7d7ec552fc0bd742dc3e
CTCCTACGGGAGGCAGCAGTAGGAATTTTCGGCAATGGGGAAACCCTGACCGAAGCAACGCCGCGTGAAGGGAAGAAGGTTTCAGTTGTAAACTTCTGTTATAAAGGAAGAACGGCGGCTACAGGAAATGGTAGCCGGTGACGTACTTTATTAGAAAGCCACGGCTAACTACGTGCCAGCAGCCGCGGTAATACGTAGGTGGCGTTATCAGGTATTGGGCGTAAAGAGGGAGCAGGCGGCAGCAGGGTCTGTGGTGAAAGCCTGAAGCCTTCGGTAAGCCATAGAAACCAGGCAGCTAGAGTGCAGGAGAGGATCGTGGAATTCCATGTGTATGGTGAAATGCGTAGATATATGGAGGAACACCAGTGGCGAAAGGCGACGATCTGGCCTGACGCTCAGTCCGGCGTGGGGAGCAAATAGGATTGAATGCACAGTAGTCCACGCCGTAAACGATGAGTACTAAGTGTTGGATGTCAAAGTTCAGTGCTGCAGTTAACGCAATGAGTACTCCGCCTGAGTGTAGTACGTTCGCAAAGAATGAAATAAAGAAAATTGACGGGGGGCCGCACGAAGCGGTGGAGCATGTGGTTTAATTCCGAAGCAGCGCGAAAGGAACCTTACCGGAATATTTGACATGCTCATAAAGAACTCAGGATGGAGATGGCTATATGGATACAAGGTGGTGCATATGGTTGTCGTCAGCTCGTGTCGTGAGATGTTGGGGTTAAGTCCGCAGCAGAGCGCAACCCTTATCGTTAGTTACCATCATTGGTTAGGGACTCTAGCAGAGACTGCCAGTGACAAGCTGGAGGAAGGCGGGGATGACGTCAAATCATCATGCTCCTTATGACCTGGAGCTACACGTGCTGGCGGATGGTGCAGAGGAAGCAAAAGGAAAGCCGCGAGGTGAAGCAAAGCCCATAAAACCATTCTCAGTTCGGATTGTAGTCTGCAACTCGACATGAAGTTGGAATCGCTGTGTCGCGAATCAGCGTAATAAAGCGGTGAATACGTTCTCGGGCCTTGTACACACCGCCACGTCACACCACGAGTTGTGCTGCAGAAGCCGGTGGCCTAACCGCAAGGAAGAGGCTGTCTAAGGTGGGATTGATGATTGGGGGGGTGAAGTCGTAACAAAGGTAACCGG
+
))5+)*'')*&121-01*/1+.*%')-/5.&--),.(11+)1649*,-546/.-$*+(**/72/..-,.-,)+,*3,042;./&3&7*./5(0.3--'*,,-8:+*'./,/66.6-0---04).-,/-+/640017,0,,,+*)+,5;8+3/.(.00.37-.-1..0725/423-(&&&**(3/00-))-001:664/,*(++0320/4&*()%(+89863185+(')/)'(*,2783*''()4)6543423/273/69-.1,+),%+)*1/+8-19).2.1&'+0+57375)&%&&$)&)(*)(-*((',8039-3,(,,,:1921,**&%&&'(./;84359:954421.24/,0**.-.5714/2/.*4.'-63999556540(&'%&,1/3.503-4$'%(')'(/+',,1;;.++-'0*&&1-'.*--)*-3064),02237452,++,'('()679:67/6/5-53+0+((().58,(.)((%+$'(-0.//03:.()'(&)+-6113.+&')(*),/0547;7&%0.()-/11//&%'+'%*,)((,*15,)-57*31()+/(*+)*03114*'(&+)*+51:549638*)*+'(,'*)/--2,%,)4-1-3-/8-(/'+%0,&'--(+'-+)%')/-''(&&,'..-,00+++*)(*,-00.+)(+865.2'#&%$$%&*,-.-.4$*+**,+,.//58567*8.*'-6538)+(',2/.*,.)&,.*2('((+4344671/4/025372/3327<7:9+7)*'2.'.21-243*('''(*+,+%$+4-..-,+/10223/.2+/./23-597024585)+()+*-29920..++'&*+//17:347/01.,+$&'-+*+$$#)0-0/0.00.*&)+'+()(+.('&+)*(.10/.)+&)'..'(147'4:2.4+7;9.986<627)./:0*.(/+/%*+24777/5///+))()+&'+-9170/-,+*-'**.3,-..4.5')*(+&&*%%%%%%'*()3/*++/7877*330*,-,.01(/*55))&$&+,2,/-15/3.-+*0**$$%&+%%+)$,)/,5204,,6:9955/)/-/2+$'&'(45706)2((180+//*+-..3727632+,/-//./444614-1)..027/0/1
@dc89fbaa-90ca-4d6e-bd04-683907c102f2 ch=259 read=79568 start_time=2019-12-13T08:21:07Z barcode=BC01 runid=2c9cf7bc05858273f10e7d7ec552fc0bd742dc3e
TTCGTCTTCGATCCTTGAATCAGTGTTCGCTCTCTTTGCAACCCACTCCCATGGTGTGACGGGCGGTGTGTTACAAGGCCCCGGGAACGTATTCACCGTGGCATTCTGATTACTAGCGATTCCGACTTCATGGGTCGAGTTGCAGACTCCAATCGGACTACGACGCACTTTATGAGGTCGCTTGCTCTCGCGAGGTCGCTTCTCTTTGTATGCGCCATTTGTAGCGTGTGTAGCCCTGGTCGTAAGGGGCCATGATGACTTGACACGTCATCCCCACCTTCCTCCAGTTTATCGCAGCGGTCTCGCTTTGAGTTCCCCGGCCAGGACCTGCGCTGGCAACAAAGGATAAGGTTGCGCTCGTTGCGGAACCAACCCAACATTTCACAGCACGAGCTGACGACAGCCATGCAGCACCTGTCTCACGGTTCGAGGCACATTCTCATCTCTGAAAACTTCCGTGGATGTCAAGACCAGGTAAGGTTCTTCGCGTTGCATCGAATTAAACCGCATACCGCTTGTGCGGGCTGATCAATTCATTTGGTTTTAACCTTGCGGCCGTACTCCCAGGCGGTCGACTTAACGCGTTAGCTCCGGAAGCCACGCCTCCAAGGGCACAACCTCCAAGTCGACATCGTTTACGGCGTGGACTACCAGGGTATCTGTCCTGTTTGCTCCCCACGCTTTCGCACCTGAGCGTCAGTCTTCGTCCGGGGGCCTTGTATACCGGTATTTCCTCAGATCTCTGCGCATTTCACCGCTACACCTGGAATTCTACCCCTCTGAGACTCCAAACTTGCCGGTATCCAGATGCAGTTCCCAGGTTGAGCCGGGGATTTTCATCTGATGAACAAACCGTCTGCGTGCTTGCGCCCAGTAATTCCGATTAACGCTTGCACCCTCCGTATTGCGGCTGCTGGCACAGGTTAGCCGGTGCTTCTTCTGCGGGTAACGTCAATAGGCAAAGGTATGCTTCTCCCTTCACTCCCCGCTGAAAGTACTTTGCTTGAAGGCCCTTCTTCATACACCGCGGCATGGCTGCATCGGGCTTTGCGCCCGCTGTGCTAATATTCCCCACTGCACCTCCCGTAGGAG
+
&)(%%&&&$##$#$$$('%'%##%#%%'$%%$$$&/+'&)%-4,*,-094,+.1..4113498120,-)(+(%,*(/0-84,,55.52+325:100:06964-8:0)+')*.//*02003:/0*),0726750)*,-,239/2%(-/.,(2*.2(8,6435535320.5;;),+,/6.+')6)*+-.-4*,-+*/.3/008/440890/11,,-.6.;/*).-')'))1)+/01<249<76441*-07-52)(()((%)./-.-)*+-1868(2.+047;5305'(*8<///9$&)/137999-'%'(&*0364433,*2./'5230*()+*.+5++.(559)9-997344.7350205/01.0/9(2%(.+,)'/06,6:*+*)+(--0)(**,1).237549:55-510223:678895351634.(*/*-../8;857677765,/03.2280.,*/:::767,1.2)-,,4/.0125;9395123/1../462/21229-74$,&&(-,)-/./0.4*2-0&&)-0)4-94/6;1+./89(7-3227+-1/70&2+/1375&/6837796521432.-.+-410..--5.+6%,4,,,,5/6(0*375/01/619/3,2,++1/+0-0868;.$*'.//44546547:2:92/0270,267604<.(++164-*,)*-///+-*27*-/.1.--%-103/-*+/')7;9./,(**+////526.'-6)/(()%'0..06+&+**&1783'*/&'+%(),,+35010/+'%,.*.*-,)(.11/7,-)**('*25+243.7*'**.).(13:6:3(1+,+0%130-410(000-/078*)''$'()2497:5926577,+%$%%(.,44),2266997445421.)+,---+-1-,/7.2-4+%*-0367952-*$&$*)+2,,-9.:2016259;3/.*)13,-6911.)/,&&()-5++.,*(%%(,')+63,5-()(+;4/,652.2*%*&',/)&'(('*3+029-2745;93421*+*%%&('$))11401/12*99/65+,1.)+)%&+).&'&,')'-,/.10)--,,%'*'+4*+3*/*+,
@3e02bfa7-4823-4b98-8a60-071b4bee858f ch=343 read=65402 start_time=2019-12-13T08:21:06Z barcode=BC01 runid=2c9cf7bc05858273f10e7d7ec552fc0bd742dc3e
CCCAGGTGCGCGTACGACTTCCGCCCCAGTCATGAACCTGCCGTGGTAATCGCCCTCCTTACGGTTGAAGCTAACTACTTCTGGCAAAGGCCGCTTCGCGGTGACGGGTGGTGTCGTACCCAGACCCGGAACGTATTCACCGCGGCATGCTGATCCGCTGATTACTAAGCGATTCAGCTTCGCGTAGTCGAGTTGTGCAGGCTACAGTCCAGGACTACGATGCATTTTCTGGGATTAGCTCCACCTCGCGGCAGCAGCCCTCTGTACCATTGTATGACGTGAAGCCCCTGCCATAAGGGCCGGCAGGGACTTGACGTCATCCCACCTTCCTCCGGTTTGTCACTGGCAGTCTCTCTAGAGTGCCTTTCGTAGCAACTAGGACAAAGGGTTGCGCTCGGGACTTAACCCAACCGACACGAGCCGACGACGACCATACGGCTTTCCTGTCCCACTTTCTCTTTCCAGGCACCTAATGCGTATCTGCTTCGTTAGTGGCATGTCAGGGTAGGTAAGGTTTTTCGCGTTGCATCAGATTAATCCATCATCCACCGCTTGTGCAGGTCCCCGTCAATTCCTTTGGTTTTGTCTTTGCGACCGTACTCCCCAGGCGGTCCAACTTCATAGCGCTACGTTACTAAGAGTGAATCCCTTAGCTAGTTGACGGCATCCGGTTTAGGGCGTGGACTACCAGGGTATCTAATCCTGTTGCTCCCCACGCTTTCGTGCGAGCGTCAGTGTTATCCGGGGGGGGGCTGCGCGCCATCGGTATTTCCTCCACACATCTCTACGCATTTCCGCCCGCTTCCCGCGTGGAATTCTGCCCCCTCGGTACCTCTTTCGCCGTGCAGTAACCAATGCAATTCCCAGGTTAAGCCAGGGATTTCACATCGGTCTTACTGGCCGCCTGCGCACGCTTTACGCCCAGTAATTCCGATTAACCTTGGATTCCACAGTATTACCGCGGCTGCTGGCACGTAGTTAGCCGGTCCTTATTCTTCAGTGCCGTCATCCACTAATATTGAATGAGGGTGCGTTTCTTTCCGGACAAAGTGCTTTACAACCCGAAGGCCCTTCTTCACACACGCGGCATTTGCTGGATCAGGGTTGCCCCATTTGTCAAAATTCCCCACTGCTGCCTCCCGTAG
+
8.)$/,/''''&&&&*$',)-'$(,.,+-497826272--0//67:76877679310)/)'++&&%*$$%)(2**+%-)+32/4..6,&(/-&&&$$$$&&%&&(+.)$())%(&&('+,(*-223&+*&%'%)%)2-.18,2)500076644356+,$&(5+/-,'%%'*,034*+/151&(,22988,'+,1)'&-&.,,%$$$$(*)&/,*--*,*+-,-%16:1-/9;0.9,'%))30-0/+++)/(%%''''.5....'%&*)**4+--/.,.()((,%-63))'/0**-)*+*+)&$%#*2-%*&&*+/(655/;5,%(,,110-4(,+7;7/11$*$)0./35442.-/*,&)*00.5;-,(%('/.))/')+-.4;,1,'(/(*(*++*+717493/35,'&**&)*)-(&46711/0$)(*.404&/,+'%&'/.1/,03+$*+33/01-83,--075266.14621',$&&('0288.9.,&3'0*,.-0.-)10.0,.+,-*/07<93*2:53.++,.:+*-4-110/)+)*763'(1,/003--.5&21-566))+.+7/91(-,+*++36+,/+17.',./2:&0'*(99/),39-3-+1&($&4,1))(*+)+,.0325+,-05'%'&'+1(.*'&++%(.(+.6.(+*--.10)'*-65)+,2+0159873,4-*%+%&$(&%+0-3-.).,),-5/.*),,..:81()('&$,-166/,+(-/-+.&'*+**/31)($%&),*,/374(01+)1,/20492-,(*-654../1204;1/'&,('$+.017&$'&)**,&.(.**/407-**%&##**+)()(%)-+./+-%..4.6*))(',0-5-9:-).+2+5*'0(&+*+%-6++&))34-80407*,&($)(356401--+.*+1/3.00375--/2254.+*+3.00.%&*0+*.,++()&$0-.810/+*+4/79:1:*)$)*,./06001.---5/60/:<881)&%*%,346:98-*%&&'10.20/'(+&'&,&(&3*)84.3</--,2.95;6/,--('%((0/32.)((4*99)7;65;41/++'++..8,)+0)*-0:;9:9142-/7-/98,'),)(04):35.0/1/,'*))+)''(,,1)&,),
@674aaae7-b69f-4eca-a30b-669f073e2fb2 ch=201 read=75448 start_time=2019-12-13T08:21:06Z barcode=BC01 runid=2c9cf7bc05858273f10e7d7ec552fc0bd742dc3e
CTCCTACGGGAGGCAGCAGTGGGAATATTGCACAATGGGCGCAAACCTGATGCAACCATGCCGCGTGTATGAAGAGGCCTTCGGGTTGTAAAAGAATACTTTCAGCGGGGAGGAAGAGATGTAATGCCTTTGCTCATTGACGTTACCATAGAAAGAAGCTCAGCTAACTCGTGCCAGTAATACAGAGGTACAACGTTAATCGGAATTACTGGGCATGCAAAGCGCACGCAAGGCGGATTTGTTAAGTCCAGATGTAGCAATCCCCAGATCAACCTGGGGAGCTGCATCCTGATACTGGCAAACTTGAGGTCTCTCTCGTAGAGGGTAGAATTCCAGGTGTAGCGGTGAAATGCGTAGAGAGATCTGGAGGAATACCGGTGGCAGGCGGCCCCCCTGGACGAAGACTGACGCTCAGGTGCGAAAGCGTAAGAACAAACAGGATTAAGATACCCTGGTAGTCCACGCGCCGTAAAAACGATGTCGACGGAGGTTGTGCCCTTGAGGCTTCCAGGAGCTAACGCGTTAAGTCGACCGCCTGAGAGTACGGCCGCAAGGTTAAAACTCAAATGAATTGACGAGGGGCCCGCACAAGCGGTGGAGCGTAATGGTTTAATTCGATGCAGCATAGAAGAACCTTACCTGGTCTTGACATCCACAGAACTTTCCAGAGATGGATTGGTTGCCTTCAGGGCTGTGAGACAGTGCTGCATGGCTGTCGTCAGCTCGTGTTGTGAAATGTTGGGCTAAGTCCGCAAGCAGGCGCAACCCTTATCCTTTACTATTTGCCAGCGGTCGGCAGGAACTCAAAGGAGACTGCCAGTGATAAACTGGAGGAAGGTGGGGATGACGTCAAGTCGTCATGGCCCATACGACCAGGGCTACACGATACAATGGCGCATACAGAAGTGACCTCGCGAGAACAAGCGGACCTCATAAAGAGTACGTCGTAGTCGGATTGGAGTCTGCAGCTCGACTCCATGAAGTCAGGAATCGCTAGTAATCGTGGATCAAGAATGCCACGGTAAGATACGTTCCAGGCGCCTTACGCACCGCCCGTCACACCATAGGGTGAGTTGCAAAGAAGTAGGTAACCCAACTTCGGGGAGGGGCGCTTGCCACTTTGTGATTCTTGGCTGGGGTGAAGAAGTCGTAACAAGGTAACCAGG
+
)+14+*0'75+-41*33&)**2.*.71330//136447763677+14//+/.,1)5,74..0-0584777423++(0-3212%.&4.$**55)'(+-(,/911-/.*/2.)+.,,($&%%$%',+(07/:4/155246333135-0)&'(*--+&)*&''*(&**16131%,$$$%$**+&#$&'&*&(%-'0)+/-7,22&-+'/*/047:97-5,)/3,'***(+,0/-),,-0)/90-0820./2)&'66340'*&/%'26'$'$',,22.**-4-')./12/00+))+-,000205:()*'%&*&))/---+,-.-+))**0,,010++&&*.,*)(,./80.%(''$/0400,++*,.00:41/0(1)/3,*21.70--866791780'+4:85-0/,,0...02467116587+1.))11-)*)+*0.989)./&,)'+'+/28:,/32/0.,4*('(,.07792<:7-----(222,+(--0*.2.0)5,(%*--.30(*--%0*))+445112-4.8./23235634-&&&&%')*61201)++1*20;5<;4556)3//-)'*%(%+&$,.5-.62++-/.',1.1/3.*,+06+0-*06;;597:2/011;6%2())),3*,787160-/)'%(&*0,-0568402234913:1)-(()*,:2.(2*)*/+/3203*(,*%(++-.-446,2-.081579870+'-/463*()+1/3.3.*)-.1..%/0/761244.153*.)*$*''211669/90+1002&&(&$%)'43*&*''()4775132(.0,256927*1,-./76689,/+)*.5;:445-+0+/5)/*()/)*9789999-'*,/0330654792&*'()+4)*.0.23+*$'&(--64866:0/0//0.*$(&%((1438805.-**&003).-316723++-.+&&'()5464&2,1/4%+$7(&*%&(0/.+*%)+4001.0,*-+1,))-(++,8.8665223/900/:98663,,%&')%10/32:1+(&()#&(,70,).40()+**%(&,,-2(-*+&///2/48.0-+'%(%%(,5/0/50'''&().30/,2)().,.63,41+&,523/,)*(%')(,.88/,-+9*(&%*$(&'&'&0),+''('+,,+.5765+00242-%+&
@3513fd31-2916-4cb3-b664-9501772dd380 ch=25 read=28860 start_time=2019-12-13T08:21:10Z barcode=BC01 runid=2c9cf7bc05858273f10e7d7ec552fc0bd742dc3e
CTCCTACAGGAGGCAGCAGTGGGGAAGGCATGTACAATGGGCGCAAACTGGTAGCCATGCCGCGTGTATGAAGGCCTTCAGGTTGTAAAGTACTTTCAGCGGGGAGGAAGGGGGTAAAGTTAATACGCCTTTGCTCGGCGTTGCCCGCAGAAGAAACACCGGCTAACTCCGTGCCAGCAGCCGCGAGGAAAGTAATACAGAGGTGCAAGCGTTAATCGGAATTACTGGGCGTAAAAGCGCACGCAGGCGGTTTGTTAAGTCAGATGTAACAGAAGAATCCCCGGGCTCCAACCTGGGAACTGCATCTGATACTGAAAGCGAGTCTCGTAGGGGAATTGCAGAATTCCAGGTGCTTAGCGGTAAGAATGCGTAGAGATCTGGAGGAATACCGGTGGCGAAGGCGGCCCCTGGACGAAGACTGACGCTCAGGTGCAGCGTGGGGAGCAAACGGGATTAGATACCCTGGTAGTCCACATGCATAAACGTGCATCGACTTGGAGGTTGTACATGAGGCGTAGCTTCCGGAGCTAACGCTAAGTCGACCGCCTGGGGAAGTACCCGGCCGCAAGGTTAAAACTCGATGAATTGACGAGGGGCCCGCACAAGCGGTGGGACATGTGGTTTAATTCGATGCAACGCGAAGAACCTTACCTAGTCTTGACATCCACGGAAGTTTTTCAGAGATGAGAATGTGCAGCTAGAGACCGTGAGACAGGTGCTGCATGGCTGTCGTCAGCTCGTGTTGTAGAAATGTTAGGTTAAGTCCGCAACGAGCGCAACCCGCCTTATCGCTGTTGCCAGCGGTCGGCCGGGAAGGAACTCAAAGGACTGTAGTGATAAACTGGAGGAAGAGGTGGGGATGACGTCAAGTCATCATGGCCCTTACGACCAGGGCTACACGTGCTGTGGCGCATACAAAGCGACCTCGCGAGAACAAGCGGACCTCATAAAGTGCGTCGTAGTCCGGATTGGAGTCTGCAACTCGACTCCATGAAGTCGGAATCGCTAATGCGTGGATCAGAATGCCGCAGTGAATGCGTTCCCAGGCCTTGTACACACCGCCCGTCACCATGGGGAGTGGGTTGCAAAGAAGTAGGTAAGCAACCTTCGGGAGGAACGCTTACGCTGTGATTCATGACTGGGAATTGAAGTCGTAACAAAGGTAACCGG
+
/53/003(35+.81/550150/0*(')(&$($&%(,951598-614''$%&$%&-101188..,..73,'+,(/-9435&1,3,(*.52*--.,10/,00.87**,..1,25+()+96-1/2-.+,'.5/8/+,.//*1,/,(,-,,.**.*$-+,013/...-.8/003489:2.-,**01/0+%'&*0,'*-./-01-(,+,-0872542:2826&1,*5+,.77;95461:7,**&&#(),((.-119<;&6:68,.7*346/,*&'('))$(2*-14++287/9)1&7:78;651.1)*+-5//0212'((('(***/02-/02.+(/))'-(()+)1.4/1++13.('**+,(-+)&)&27,++++/..--32261,./.546897:-9,+(*2+11003:/*+,410*..)*-+-+.000834788*)&'*/++,*%+.6857(:1-7-*'**-380/39:6473++,''$&'*0453,*&&(+1,+(-'(&$'(*-,.+3#%'(+.++*'22.1-)++&'(*+,+&,/0/.03689;9:<8763)))')&(&%',+/)-/116190;:50-*(--+,-.1+-**(*-.1/92/.0113674942,&&&(,',*34;:292;10011;957451381294717,2,+%(*--5/10651((+-2,0*,577.3)''++,5634;6354.'(()''('.2)**'%&((0*/.%.51455556-.2423/'())1063931-'&14,.-2/++4-:65--1.'*43/,&(*244/-5+$'*+1/24&',&*70171232769*7.6')'))+)1-.14.4&0*&)1,(%'*-446<:../1,0))('((,43;;51157:876+()-05:9451-44(&+(*()+*'4;87++*'(*+,.-*)$&&(+.0.(,-(&,-14502,/-*+'%%.2*0,413766(*28,()).//623.-,//).+9/84+,-,15717120//.0177:-5-,,3.5264712*),)$''):98680/1:977-+,(---09.)-,2/3**'128506+-+-*,+/732820*,,3+.302/*'(*&,00:5708-&()()*0215,+*+4286;7,:0-.*&%('*+,*+'),*+-/2:2--.-/0.0,)'-('2,,,4478:88;*4-341594)
@90f1eb8f-e8d6-4dc0-bada-685cb92ce01b ch=292 read=121231 start_time=2019-12-13T08:21:07Z barcode=BC01 runid=2c9cf7bc05858273f10e7d7ec552fc0bd742dc3e
CCGGTTACCTTGTTACGACTTCACCCCAGTCATCAGCCACACCGTGACAAGCGCCCTCCCGAAGGTTAAGCTACCTGCTTCTGGTGCAACAAACTCCCATGGTGTGACGGGCGGTGTGTACAAGGCCGGAACGTATTCACCGCAGCAATGCTGATCTGCGATTATAGCGATTCCGACTTCATGGAGTCGAGTTGAACTCAATCCGGACTGAATGGGGTTTCTGGGATTGGCTTACCGTCGCCGGCGCAGCCCTCTGTCCCTACCATTTAGCCAGGTACGTGTGTGTAGCCCTGGCCGTAGGGCCGCGGTATTGACGTCATCCCCACCTTCCTCCGGTTTGTCACCGGCGGTCTCCATAGAGTTCCCACCATTACGTGCTGGCAACTAAGGACAAGAAGGGTTGCGCTCGTTGCGGGACTTAACCCAGCATCTCACGACACGAGCTGACGACAGCCATGCAGCACCTGTGTGTTCGAGTTCCCAGGCACTGAAATCCATCTCTGGAAAGTTCTCGACATGTCAAGGCCAGGTAAGGTTCTTCGCGTTGCATCGAATTAACCATACTTTCCTTTGTGCGGGCCCCGTCAATTCCTTTGAGTTTCAGTCTTGCGACCATTACTCCCCGGGCGGCGAACTTAACGCGTTAGCTTCGATACTGCGTGCCAGATTGCCAGCATCCAGTTCGCATCGTTTAGGGCGTGGACTGCCAGAATTATCTAATCCTGTGTTTGCTCCCCACGCTTTCGATATAGGTGTCAGTGTTGGTCAGGTAGCTGCCTTCGCCATGGATGTTCCTCCTGATCTCTACGCATTTCACTGCTACACCAGGAATTCCGCTACCCTCTACCACACTCTAGTCGTCCGAGTATCCTGCAGTTCCCGAGTTGAGCCCAGGGCTTTCACAACGGACTTAAACGACCACCTACGCATGCGCCCAGTAGTTCCGGTAACGCTTGCACCCTTCGTATTACCGCGCGGCTGCTGGCACAGAGAGTTAGCCGGTGCTTATTCTTTAGGTACCGTCATCCCAGCCAGGTGATAGCCGGCTGGATTTCTTTCCCAACAAAGGGCTTTACAACCCGAAGATAGCCTTCACCCACGCGGTATGGCTGGATCAGGCTTGCGCCCATTGTCCAATATTCCCCACTGCTGCCTCCCGTAGGAG
+
37).0..8484*38(/17::<761854).15337+,-2)+*-.,-/'-(&'()0.))*)&(,*+.)048*1238840/+0-/.1,364054:22/47,-4361147750763170/.--.3/9)2,6,5.94062/4//15')-+/173541/../.,/.+0834.223/:;644244:2$('*%(+,/+0++%&-0/6*6-5/+3089:7;8+275196/,.-0-+.,:,40,392587:)-''(,,-4:5111/+,11)*-8/94.*%'(%()*15662/.../011:8-2/5/273(/77856.6.**.-154368-8/.*&(,(,4*,.+000<;23535919530/,...%/((,-0:2:9-.,&(&%)11346/8,.,,-,*50893/'((-2///),,.5756933398/,-./0.50+(-.130/&)+.556-*5,1.'-.*-/(+*')(+,3545:4430/,052/+--6.4*&)+*)-&&(&'*/62347668346013<8582347957957/4/4+30+1.*.4<859313419--*//(&*-'+&3-4.)(%&&,+)65./01.4,.61+-13096;8+62+*'--882/.201---/+38+/.*,/17:5'234182-+1/3442377.6-)*-.7011104678650.)&&'2)('(&&(+./+*,07802.7;77<:+459156581010172*+'00000537-45*+-'-64'(+-8;3*.-./96/,$'%&&%)+,//'&1/601,23)*61+33410(&((%)6.45513&/503/2534597446577758;6402322313%2&'1-,//64868:1/70/06684-0.0341)*+,/3+*'$''(41/)*+038:3:6**/.911-31+)032.49+,$$))+.944061;:41+77--0*+,-.&('*'%'((-.0)2634++**421.1/,+-.83-884560**,*(,*',5/115-:,+*1'(-&)+-2,.051842.5--9;42:+%.1/02;7::93271+(02+041***('+)-++,;432:9-/;-390,.*41*).0+062,-,&//((--)'%%$'(.-2,34,&)',)1(+.54345:03:06:8584522:4*,6//1,/..000877,&'((+*')/,.9*,5573+*
@a4c2c682-b273-4611-b34b-ea8dcb339996 ch=293 read=110321 start_time=2019-12-13T08:21:35Z barcode=BC01 runid=2c9cf7bc05858273f10e7d7ec552fc0bd742dc3e
CTCCACCACGGGAGGCAGCAGTAGAATTTTCGGCAATGGAAACCCTGACCGAGCAACGCCATGATGAAGAAGAAGGTTTTCAGTTGTAAACTTCTGTTAAAAAGGAAGACAGCGGCTACAGGAAATGGTAGCCGGTGGTACTGATAGAAAGCCACGGCTAACTACGTGCCAGCAGCCGCGGTAATACGTAGGTGGCAAGCGTTATCGGGGTATTGGGCGTAAAAGAGGGCGGGCGGCAGCAAAGGGTCTGTGGTGAAAGCCTGAAGCCTGATAAGCCGCAAAACCAAGCAGCTAGGTGCAGGGAAGGATCGTGGAATTCCATGTGTAGCGGTGAAATGCGTAGATATATGGAGGAACACCAGTGAGCGACGATCTGGCCTGCAACTGACTATCAGTCGGCGTGGGGAGCAAATAGGGATTAAGATACCCTGGTAGTCCACGCCGTAAGCTTGATGGTACTAAATTTGGATGTCAAAGTTCAGTGCTGCAGTTAACTAAATTGCTCCGCCTGAGTAGTACGTTCGCAGAATGAAACTCAAAGGAATTGACGGGGCCCACACAAGCGGTGGAGCATGTGGTTTTAATTCGAAGCAACGCGAAGAACCTTACCAGATATTGACATACTCATAAAGGCTCCAGAGATGGAGAGATAGCTATATGAGATACGAATTGGTGCATGGTTGTCGTCAGCTCGTGTCGTGAGATGTTGGGTTAGATCCCGCAACGAAGCGCAACATATCGTTAGTTACCATCATTAAGTTGGGGACTCTGGCAGAGACTGCAGTGACAAGCTGGAGGAAGGCGGGGATGACGTCAAATCATCATGCCCCTTATGACCTGGGCTACACACGTGCTACAATGGATTGGTGCAGAGGAAGCAGAAGCCGCGAAGGTGAAGCAAAATAAAACCATTCTCCGAGTTCAGTTGTAGTCTGCAACTCGACGCTACATGAAGTTGGAATCGCTATTAATCGCGAATCAGCATGTCGCCCGGTGAATACGTTCTCGGGCCTTGTACACCGCCCGTCACACCACGAGAGTTGATAACGCGAAGCCGGTGGCCTAACCGCAGGAAGGAGGCTGTCTAAGGTGGGATTGATGATTGGGGTGAGAATCATCAACAAAGGTAACCGG
+
+/.1'''')+43./70.11--0.())*/22.+5/5744)'**+;*++14434-34-.(--&'*+-,,0*)1*.4*0-873-*2,9/119510803+&0*71**,*-)&,0'10.0-%(*'++)0-447./-:-*++&$&%)*''+)'*0.-/-*,276217232969795312-/04.2130-8../87525/01.10+-.47445*84-.,/14761(')-/)'(0,,-&68439,)+),)&.31,-.-,-20(/(%&..0/&$#$$%&',--(24$'(',1+5.+(-&--.*)')&)*/3*(')/01')-,-+.-34/.--10/244575.14,*./77855521(-0,+0)+1010.*-*+'')2382230-0116/-001+--,.$%)'%%('%)*0-&+,*%()0;84,)(2'-.-)'+-*04))&-./767+),4685373*10+)))+'((/77-/,7-082:78835223;866:986552035451.32%2'%+35989;98.00.14230075*,,1.32236/0251;-,(.*0*302)-+*)/-&((+,*.119880'++,1-.00-8;,265874.)(-053231/5(*11412/.-')13,,.+,.1/33446778204280.*)(*,888/+*)++%)*,,/--0138657,&')(6+637890,5/--3600'*,+9577788.-*//220:/2)/()%&)2.(&+-341/2./051,-'**/23/:10/;34;599/4183240,1942661,%//%%'*-.453%'(+,554)**-2.01*2.7419;6/76686797800188725,.2,'(+)-1-54/-141/-.--)+(/,1-,,1-./1,2)*././,--,++,(('&+*)/678/0)+(++.7./.832.-31**044<908+($*2:1&-'2*-/79:87121,-1./,(++)./0,9.,90718884))*$'$-&)+)*)+6081233376414*+-0+*)+*+,14:433.-3.8/7232766/527--244949.-.-*)')18,+*,/0%1&()-56143060-+2043024*3,6++&&(.,,010/(2-307+(3()***%*,'284+/*()((//322625:+/./14334:
@be72a922-0a90-4f0f-a529-5b332fd81943 ch=307 read=116426 start_time=2019-12-13T08:21:35Z barcode=BC01 runid=2c9cf7bc05858273f10e7d7ec552fc0bd742dc3e
CTCCTACGGGAGGCAGCAGTGAAGTGTGCAATGGGGAAACGGTGGCAGCACCCGCGTAGTGATAGAGGTTTTCCGGATCGTAAAGCTCTGTCTTTGGGAAGATAATGACGGTGCCACCCAGGAGGAAGCCACGGCTACGTGCCAGCAGCCACTTGATGACAATACGTAGGTGGCGGCGTTATCCAGTTACTGGGCGTAAAGGGGGCGTAGGCGGATGATGATTAAGTGGGATGTAAGTACCCGAACCAACTTGGGTGCTGCATTCCAAACTGGTTTATCTAGAGTGCAGAGGAGAGTGGAATTCCTAGTGGCGAGGGTAGTACGTAGAGATTAGGAAGAACACCAGTGGCAGAGAGCGACTTGGACTGTAACTGACGGGCTCAGACGTGAGGAGCAAACAGGATTCTAGATACTGGTAGTCCCGCCGTAAACGATACTACTAGGTGTGGGGTTTCCAACACCTCCGTGCCGCCGCTGCTTGCATTAAGTAGGCTACGCCTGGGGAGTACGGTCGCAAGATTAAAACTCAAAGGAATTGACAGGGACCCACCCTGGTAGCCAAGGCATGGTTTAATTCGAAGCAGCACTTGAAGAACCTTACCTACACTTGACATCCCTTACATTACTCACCAATCGAGAAATCCCTTCGGGGACAGGTGACAGGTGGTGCATGGTTGTCGTCAGCTCGTGTCGTGGATGTTAGGTTAGAGTCCCGCAACAGGCGCAACCCTTGTCGTTAGTTACCGCTAAGTTGGGACTCTGGCAGAGACTGCCTGGAGTTAGCCAGGAGGAAGGAGTGGGGATGACGTCAAATCATCTGCCCCTTATGTAGGGCTACACACGTGCTACAATGGCTGGGTACAGAGATGCAATGCCCGAGGTGGAGCCAAACTTAAAACCAGTCTCGAGTTCGGATTGTAGGCTGAAACTCGCCTACATGAGGCTGGAGTTACTAGTAATCCCTTGAGTGGGAATGTCGCGGTGGAGCCCGTTCCCAGGTCTTGTACACACCGCCCGTCACCATGAGGTTGGCAGCCAGGAAGTCCGTAGACTAATGCAGGAGGCAGCGGCCGAGGTAGGTCAGCGGTTAAGTGAGAATCCTTTCAAGGTAAACTTGGGAG
+
-/2*)+0.27(*1*)*+-66-+&()-,,-.+/774**.(+'+*%)(&(*$1.(')+-)+-*,-%%,-,/970*-+/-/0&(((&&(*30.3-3:0080*%&,*+'((%$)**'*&&*,*(,+(+&(,*/3+''%&''*),+*'(*-..3.,).('$)'%$(.*--).((.-,5.)--/110/5'$*)1*/-+).-55352)371((*/)*420,+++/.*&.-.0,07:69**(('$(%)'(*)&('2((,()//,,)++--26-0+,315,23:*/3433+)*,-91/+,,,,'((*/61611+**(+'$$&$(-+,%)*-/783++((-+/26332496301*'+%('%&)'')./0-+,)1-67476.-*+%&&+*/,1),,064--+'+&,231/*&*$0&#%'(2037.,.*&)+,3)&(+,46;/*)%(#%%%)*.15556*633*:-8(,'*+69678/349:676''*#%0),-)-+,&#'$&%%%&'%('+-05+%'(+/&0/&',,-+)5)8;:4.()&('')(,-3045(261).-)$+++(*)&$((%%%('((*.+-4305346),+)-4&3%&&&)-*)''(''(+07-/122231&.,+25'-($&'.,')('$&%*1.3'(&))0(*4-/:6299,**'*1/018,.+-7:889995/6---7654&,,-4564,*+,+)+,-4-%++3++)$&&(,)%&&$$$%''&'*&/0&&%&+40.6-&''$%*)*+(/*4/(62,,03/.(($%(*/02352/6,*+7(%$**-/1.3/0+*)$''++-*&'))-)(&''%*(&((**+54*+,,+)(%*50,,++)+&',55865450439632,()(4*,*+*;986.4(-+)((,-+5:/32:02)('&48:617,,,,,4'((,46.,+<,22()(('(+4,./6+-*$%')+6/78343-(&-.--22.-/,+0''%%&$$)))&'*/*,.***30(1&$(2.-.949/'/2///.-042..+/626:6./1(++(&&$)')()('*$%'&(&(''(73,2%%'().*%#$$())(*,+0.*41-+),*(%(,+-***%'/,25/0*)))+,-./3-*.+)*++,%'%$',-(&
@6ab0f72b-675b-4bda-997c-1bc9a560feae ch=397 read=299487 start_time=2019-12-13T08:21:30Z barcode=BC01 runid=2c9cf7bc05858273f10e7d7ec552fc0bd742dc3e
CCGGTTACCTTGTTACGACTTCACCCAGTCATGAATCCACAAGTGGTAGCGCCCTCCCGAAGGTTAAGCTACCTACTTCTTTTGCAACCCCTCCCATGGTGTGACGGGCGGTGTGTACAAGGAGAAAGCCGGGAACGTATTCACCGTGGCATTCTGATCACGATTACTAGCGATTCCGACTTCATGGAGTCGGTTGCAGACTCAATCCGGACTACGACGCACTTTGGAGTCCGCTTGCTCTCGCGAGTCGCTCTCTTTGGCAATATGCGCCATTGTAGCGTGTGTAGCCCTGGTCGTAAGGGCCACTTGATGACTGACGTCATCCCACCTTCCTCAGTTTATCACTGGCAGTCTCGCTGAGTTCCTTCCCGGCCGGACCGCTGGCAACAAAGGATAAAGGGTTGCCTTTCGTTGCGGGACTTAACAATAACATTTCACAACACGAGCTGACGACAGCCATGCAGCACCTGTCACGGTTCCCGAGGCACATTCTCATCTCCTGAAAACTTCCGTGGATGTCAAGACCAGGTGGAGTTCTTCGCGTTGCATCGAATTAAACCACATGCTCCACCGCTTGTGCGGGCCCAAATCAATTCATTTTGAGTTTAACCTTGCGGCCGTACTCCCAGGTCGACAACGCGATTAGCTCCGGAAGCCACGCTTTCAGGCTGTAACCTCCAAGTCGACATCGTTTACAGCGTGGACTACCAGAATTATCTAATCCTGTTTTGCTCCCACGCTTTCGCACCTGAGCGTCAGTCTTCGATCAGGGGCCGCCTTCGCCACCAGTATTCCTCCAGATCTCTACGCATTTCACCGCTACACCTGGAATTCTACCCCCCTCTACGAGACTCAAACTGCCCGGTATCAGATGCAGTTCCCAGGTTGAGCCCGGGGATTTCACATCTGATACTTAACAAACCGCCTGCGTGCGCTTTACGCCCAGTAATTCGATTAACGCTTGCACCCTCCGTATTACCGCGGCTGCTGGCACGGAGTTAGCCAGTTCTTCTGCGGAGGTAACGTCCAATGAGCAAAGGTAACTTCTCCCTTCCTCCCCCCGCTGAAAGTGCTGCAGCCCGAAGGCCCTCTTCATACACGCGGCTTTGCATGGCTGCATCAGGGCTTGCGCCCATTTATTATACTAATATTCCCCACTGCTGCCTCCCGTAGAG
+
47-,21*./5.(1,%*0/67<833/.*-,/---.3521,-(,'$'()-+./58+--+*)*&(*,6/8),*),.%$),;+855*./10530()+:947;8886568488321./11210/*'++'+.1*,*'510++'()1/-,/8/1542.7:,,3364')-/71-,.++.//3;362046;87995.-.+*'04/1'(4227*;/03060952342413'++.,('$%*+''(1+(*2227+/,*123..3,0//83&%$)'&'++:9;-+1.*-*-/)++.*&&',2,)/00//+1)+/50-&%&$)(,,*((+,;8:99.:2-*06.606*/+-.;20248:.8.-,35445'(+))0433+*-,,(%'-03:359.475;669::;,0/8640((,2-7/-''),,6/80-)70-/8*3'(''$**,-+90..324/,.-+1/./+)(+*-.9/794933101:+.4.')*158430+*(-0*0-/810120/,(&('*/41/4351286;9745710014;-,*,)-,.4;:8<534/31--/00++.6-<<9::00121333;56:3/5...56+75062.34//*3-:/-.9:.+.-1::-86031.-1+0(')*,-88,'(%+#)'$)6.-**&-*+*-/..01*3(+1++')*-'($)+)')%+0()()(9)/0//)0.0244;/(($*(*0025571810).*/-01210:014+--+2(%'--75,--((*0+32/38.3436778580++*&('*/'/661/755:4:457;152%120.0/'*/))*.//,+(%$%'*.5:4.2-'(1020473506-8.88370667.)*%(),&-)./145))((13)(/2//+(/34898998393./415+-0363+212,/9;-*++),/-**'%'&4,61795:/12//011,--,3/)(,)4-)(010-/0/**,64647617++(.23./6)1/07104.,,3.02-*(%$$)(*&(/(%%+(%(.-/4;64,429/120695408*/+/006252(*%,',&*.)*-800845053;46,/26832,**-.,%*+'1,'(-3+31<7//2:52/-+'+**.6.,4)('$&*1/----.6/*1/./0*-+48,*/6*$*(')**()**-55.66--43000.-0,83+-711%%
@0db777ae-0969-4b91-9ab9-db13c46fa845 ch=67 read=96107 start_time=2019-12-13T08:21:34Z barcode=BC01 runid=2c9cf7bc05858273f10e7d7ec552fc0bd742dc3e
CAGTTACCTTGTTACGACTTCATCCCAGTTACCAGTCTCTGTAGGACCCTGCCTCCTTGCAGTTGGCTTCAGATACTTCAGGTGCGACCGGCTTCCATGATGTGACGGGCGGTGTACGGACCAGGGGAACGTATTCAGCGCCGTAGCTGATGCGCCATTACTAGCGATTCCGAGGCTTCATTAGCCAGGCGGGTTGCAATACAGTCCGAACTGGGCCCAGTTTTAGGATTTCCTCCGCCTCGCGGCCCCGGCCCCCCTCTGTACTGCTGGTCGTCGATCGCCGATATCCGAAGAGTCGCGCTCACATGTTGTTCCATTTTAACGTGTCAAGCCCAGATGAGTTCTTCGGCGATCGAATTAAACCACGCCCTCCACCCGCTTGTGCAGGTCCCCGTCATTCTTTGAGTTTTAATCTTTGCGGCCGTACTCCCCAGGCGGCACGCTTAACTTGCGTTAAGCTCCGGCACGCAGGGGGTCGATTCCCCCCGCACACCAAGCGTGCACCGTTTATACCAGGACTACGGGGTATCACAATCCCGCTTTCGCTCCCCTGGCCTTCGTGCCTCAGCGTCAGTTAATGTCAGGAACCCGCCTTCGCCACGAGTGTTCCTCTCGATATCTACGCGTTTCACTGCTACACCGAGGAATTCCGGTTCCCCTCCATTACTCTAGTCTCGCGGTATCGTATTGCCCGTCCATGAGTTGAGCCCGCGCCTTTCTACGACTTACGAACAGCCTGCGCACGCTTTGCGCCCAGTGATTCCGAACAACGCTTGAGACCTCTGTGTATTACCGCGGCTGCTGGCGCAGAGTTAGCCAAATCTCTTCCTCTTAATGGTACTATCTTTTTTAATTTGCTCCCACGCGGCCAGGGTTTACAATCCGGACCTTCATTTCCCCACGCAGCGTCAACACACCATCAGGGTTTCCCCATTGTGAATGATTCTCATTCTTACTTGCCTCCCGTAGGAGACAATATCAGCACCAACAGAAGGTTAAGCCTATCTAGGTTGTTGGGTTTAGCAGCACCTGTAGGTGCTGAAGAAGTTATGTCAGTGTCTTTGTGTTAACCCTGCTTGCCTGTCGCTCTATCTTCCCGGTTGCCTTGTTACGATTTCACACTGATCATGGATACGAGTGGTGGCCACTCGAAGGGTTAAGCTACCTACTTCTTTGCAGCCCACTCCCCATGGTGTGACGGGCGGGGTGTGTACAAGGCCAGGAACGTATTTTCGTGGCATTCTGATCCACGATTACTAGCGGTCCGACTTCATGGAGTCGAGTTACCCAGACTCAATCGGACTACGACGCGCGCTTTATAGGAGTCGCTTGCTCTCGCGAGGTCGCTTCTCTTTGTATGCGCCATTTGTAGCGTGTGTAGCCCTGGTCGTAAGGGCCATGATGACTTGACATCATCCCCACCTTCCTCCAGTTTATCACTGGCAGTCTCCTTTGAGTTCCCGGCCCGGACCATGGCAACAAAGGATAGAGGTTGCGCTCGTTGCGGGACTTAACCCAACATTTCACAGCGAGGCTGACGGCAATACATGCAGCACCTGTCTCCACGGTTCCCGAAGGCACATTTCTCATCTCTAGAAACTTCCGTGGATGCTCAAGACCAGGTAAGGTTCTTCGCGTTGCATCAGATTAAACCACATGCTCCACCGCTTGTGCGGGCCCGTCAATTCATTTGAGTTTTAACCTTGCGGGCCGTACTCCCCGGGCGGTCGACTTAACGCGTTAGCTCCGGAAGCCACGCCTCAAAGGGGCACAACCTCCAAGTCGACATCGTTTACGGCGTGGACTACCAGGGTATCTAATCCTGTTTGCTCCCCACGCTTTCCCTTTGCCTGAGCGTCAGTCTTCGTCAGGGCCGCCTTCGCCCATGGTATTCCTCCAGATCCCTACGCATTTTCACCGCTACACCTGGAATTCTACCTCTACGAGGACTCAAACGCCAGTATCGGTGCGGAACACAGAGTTGGGTTCACATCTGGCAACCGACCGCCTGCGTGGCCTACGCCCAGTAATTCCGTTAACGCTTGCACCCTCCGTATTACGGCTGCTGGCTGGAGTTAGCCAGTGCTTCTTCTGCGGGTAACGTCAATGAGCAAGGTATTAGCTTTGCCAGCTCATCCCCGCTGAAGTACTTTTGGCCCGAAGGCCTTCTTCATACACGCGGCGTAACCTCGGGCTTGCGCCCATTGCAATATTCCTGCGCCCGTAGGAG
+
0+(/4),-9-&4)&'*+27;:723/,&-11,075463++&#($**/699657:/9/)+--&-,,&+)),'+)0069999)-554201200501510-./10(.-1539932-)**(.'/.35%/,+('+-.55501+()*/31620021365677;/;.-,+*')+25;71.+.1/688-4-,*-'&057,++/71-1))*325530,,78989-0/-*--9;4)1-+3;/50-18+.997.)(&-,-&,)928::,+4466(,'#####'##$$$#$$#$###$#$#$#,.*)+*++2*,/0(0+026:-0.&&%*/1)*&&&)'24.'()/+$'$('%(+-63.))'''%&('%(1)33)**%(%('()1,*1..')*/,-.0%+)(+7;2/,+,/3-0:9,-/2;<,-5-('**)+/)40//--,453)%44+')('-,.1./.')''(**2/'%'+-.),)(*&+'*.1/(,,.07;7/;89/,.-1*-,0.,.022.,/414<2)&%*.+,21./&,%04/,245((261082&(0353/25293+*403*+%*+/15:7/'((+29001423172:+.928151-/764504,&')$()*;::745333433142./-/(386*)&&%()(.)./2&*(-11+5*(*59/98/+48.06////03324140,&*--73&(%',,67*+30-$%%%-0.--5143*,(('&*,*&&)*,.49-/&%'('*26,,.)*$)$))-0))'+*)')*,.9901&&562*+'$$$(%*)-3133,+%*(-0'/40648455991-+')*'&,-,)&)&,0.,.177;896/4.($)/334424556189;-*-,4.'(+13.'/,,-+,&&+-1,84-.19.9*'++,//1/+/:.1;9,%*'($))*/-$#$$%%-/7770-0+5<(,-,((-3-/.-,0939:871%%'&(&#''$'.2029--03))*&(0,/,+,&&&&%4.635.-.-+2,0,,).4/353,&/'+8'*./:59<.&+*(.00::62/'1,-+6254/++(',-'+(*/)322441:6(.+/*3*4-)*'+./,132240(&(+257894281*(58%+5+6),3*+)*+<9,*-(+((*-0443(*)&($&&'&1(''&'&()/&'*(/-.703)./-43.((,0-384...*/73(+.-61.$((')&)(.,1:5-..)*+',),.4883/61+.4,2/)1%.+&%,+-/967722())-31//)116101-),.4302//05:7%((+&+-.($&+)&/1,((546:19/2)9.84124,,**(*(*.14++&+-&)*.+/13/011.3)(+))()+./070923;3*/126779;6:7)(*(*,,((,*,-/595487761350*63397-,+)(+(,)(&+(,0408-5.+.9.0-2,1(+/399,--25-3+,+/17262180(&026/*%&&+,,5:243%&(3.+(106)3.3++&'*1,9./,/.865526)96/++&++.10,'032:50%%%((%'**634'5453/-*&*.0***---7:6431/2(&)-37;08.),./2+020+94-.7687630+(./*)*,&''%''&*+(*/.9168<635.4.+.0::8:978160..-12,.-4,*+,+../.,*(*42.21-04023,3..%(*(%+,.52;966;9/&,3;<1274223./(+&*-+-00/397-'2-.)3420)-,+.*,(('+/*,-..,(*&&#-+344577856**3/(%$)-10704'2(**,2'4/235393*+.,+,.16361,,'$)$#0,/000-544233:5*-+1780)-,,17+1+$&%#$0,00-..&,-342253.-00'43+/3./231/./3+$&%*.-/:24/0,--0053,*-.11),45-.*--(,.&((0512,-*2///).,'**+.-$+*+-./-5./+-))(*(.*,/-)((*'*'$&'&&*-&'%%&2)&*,.0/0%--5/('234,/++*+'(%&&$%&,,.4/*+/,-.401+0)/&($','&(',34032-/),&$('*-.29823.-13*,)4**,7,0/,-041472011-64016556/2*+)',)/-*+**-.)%*+2.''&$%&-*$*.,10*-3.1/+-('//+(&&0+&%()++79/6--.0+.*,)+(*310./03+113&0,**+,,+1/)&+.%'*-.+1*.'&&)%'**),%4')-
@80635244-5ce2-45e0-ae1d-cebd266697ce ch=122 read=116598 start_time=2019-12-13T08:21:55Z barcode=BC01 runid=2c9cf7bc05858273f10e7d7ec552fc0bd742dc3e
CCGGATTTACCTTGTTACGACTTCACCCAATCCTCAATCCCACCTTAGACAGCTCCTTCCTTGCGGTTAGGCCACCGGCTTTCAGGTGTTATCAACTCTCATTGAATTAGCTGACGGGCGGGTGTAGCCTGGAGCCCGAGAACGTATTCACGCGACATGCTGATTCGCGATTACTAGCGATTCCAACTTCATGTAGTCGAGTTGCAGACTACAATCCGAACTGAGATGGTTTTATGGGTTTTAGCTTCACCTCGCGGCTTCCTTCCCTCACCATCCATTGTAGCACGTGTGTAGCCCAGGTCATAAGGGGCATGATGATTTATTGTCATCCCGCCTTCCTCAACTTGTCACTGGCAGTCTCGCTTCAGTCCCAACTTAATGATGGTAACTAACGATAAGGTTGCTCGTTGCGGGACTTAACCCAACATCACGGCACAGGCTGACGACAGCCATGCACCACCTGTATCTCCATATAGCTTCTCTCCATCTCTGGAGCCTTTATGAGTATGTCAAGACCTGGTAAAGGTTCTTCGCGTTACTTCAGATTAAACCACATGCTCCACCGGCACATGCGGGCCCAAATCAATTCCTTTGAGTTTTCATTCTTTTGAACGTACTACTCAGGCAGATACTTATTGCGTTAACTGCAGCACTGAACTTTGACATCCAACACTTAGTACTCATCGTTTACGGCGTGGACTGCCAGAATTATCTAATCCCTATTTGCTCCCCACGCTTTCGGGACTGAGCGTCAGTTGCAGGCCAGATGCGTCGCCCTTCGCCACTGGTGTTCCTCCATATATCTACGCATTTCACCGCTACACATGGAGATTCCACGATCCTCTCCTGCCTCACAGCTGCCTGGTTTTCTATGGCTTACTGAAGTTAAGCTTTAGGCTTTCTACAGACCCTTGCTGCCGCCTGCTCCTCGCCCAATAATGGTTCCGGATAACGCTTTGCTTACCTACACGTATTACCGCGGCTGCTGGCACGTATTGGTTAGCCGTGGCTTTCTAATAAATTGCAAATCACTCGGCTACCCATTTTACCGCCTTAGCCGCCGTTCATCCTTTATAACAGAAGTTTACGATAGAAACCTTCTTCCTTCCTTCACGCGGGCGTTATCGGTCAGGGTTTCTTTACGTGCGAAAATTCCCTACTGCTGCCTCCGTAGGAG
+
9*,+&6+))261:+..**.&1562/44,+**-%&$,/*-3+&1./2456-,+,,36594*-,),,0+8*,5;:34/&,*.0'($1-,**30000)55542(3)',)3*)))+,/049:701)&&)%)*+))*$)25()(*.-..63568))')(+-251122/442/39736+*+(**.11/5*2)018236667784*(1/7041360/001;54.-120.,+'(+0159:+678<74;<.&((,6--0424+'&&%%&*(*+.6*+*%)-8102027,,,,+)++1./'(+..9/*.3642./*,7:5/22010,)69'#$%%+,..68.+18:<;830,--11-/223-0-))+-.480.*/%'')/:-0*%&%-(*)(*-6022003755402+/'&&%'554482209'.%%$0(.8+*%++21(.0%(&&%)/45541/+//28:-,&*&*.+/142//0/50)'*-/+.)(().05677955246;114448+'%'&$((0,15/1/139./*0.70*2.;:910/0-6-%,3/.'&*:,;;6;<465658171-43)((%%#,*/,,*(+),0/.0/6075./530(*,9<+,299*+--(*/8834321/$'',-*1)''1*+-1-.+))(3,0))))*%()&(''',,/10./;971*201.)-**+-,/433551953,..;5557;775--&%(%&,))+00.5107+)+07-+,,63-,)+(,/9./)851,.($-///43,7-','/&)2-.(+'()/0,./(065379(/./65669:324:35676799996831:,0'*,*+.+,*-*(+-&&,00/,&(+014412-05221'()#%'-.0/23),15:9,735866--2'*..40.23,*)*,/*&1/.())((*,-04:<437)0114:5762,.-/+')&(,(0**0**&%*.,200-0274/+/.($$$$&*3,..-/+,,-616977.://+)''(($%%%$'('*50.-1-(2-94585,),--.+%($#''),--*,.-2)+%&*/($+--'%,.(,))'(%.//69039)%++*/1+*/0./&%,&*19+&'&%'%&+0,-()((&()*,.8..0-)+-.))+)-/.*-1&7772284787*%&##$&)/0.0:::8266***353520--+42*0.2)&%
@a2b45dc8-3bb5-4293-b5cd-1ffb8a5cda31 ch=412 read=78103 start_time=2019-12-13T08:22:05Z barcode=BC01 runid=2c9cf7bc05858273f10e7d7ec552fc0bd742dc3e
CTCCTACGGGAGGCAGCAGTGGGGAATATTGCACAATGGGCGCAAGCCTGATGCAACCATGCCGCGTGTATGAAGAAGGCCTTCCGGGTTGTAAAGTACTTTCAGCGGGAGGAAGGGAGTAAGAAGTTAATACCTTTGCTCATTGACGTTACCCGCAGAAGAAAGCACCGGCTAACTCCGTGCCAGCAGCCGCGGTAATACGGAAGTGCAAGCGTTAATCAGGTTACTGGGCGTAAAGCGCACGCAGGCGGTTTGTTAAGTCAGATGTAGAAATCCCCGGGCTCAACCTGGGAACTGCATCTGATACTGGCAAGCGAGTCTCGTAGAGGGGTAGAATTCCAAAGACAGCGGTGAAATGCGTAGAGATCTGGAGGAATACCGGTGGCGAAGGCGGCCCCCTGGACGAAGACTGACGCCCAGGTGCAGCGTGGGGAGCAAACAGGATTAGATACCCTGGTAGTCCACGCCGTAAACGATGTCGACTTGGAGGTTGTGCGCGAGGCGTGGCTTCCGGAGCTAACGCGTTAAGTCGTACTGCAGAATTACGGCCGCAAGGTTAAAACTCAAATAATTGACGGGGTACACGGCGGTGAGCATGGTTCCAATTCGATACAGCATGAAAGAACCTTACCTGGTCTTGACATCCACGGGAAGTTTTCCAGAGATGAGAATGTGCGGCCCCGGGCAAGTAGAGACGAACTGCATGGCTGTCGTCAGCTCGTGTTGTGAAATGTTGGGTTAAAGTCCGCAACGAGCGCAACCCTTATCGCTGTTGCCAGCGGTCCGGCCGGGAGCTCAAAGGAGACTGCCAGTGATAAACTGGAGGAAGGTGGGGATGACGTCAAGTCATCATGGCCCTTACGACCAGGGCTACACGTGCTACAATGGCGCATACAAAGAGAAGCGACCTCGCGAGAACAAGCGGACCTCATAAAGTGCGTCGTAGTCCGGATTGGGTCTGCAACTCGACTCCATGAAGTCAGATCGCTAGTAATCGTGGATCCAGAATGCCACGGTGGGCGTTCCCGGGCCTTGTACACACCGCCCGTCACACCATGGAGTGGGTTGCAAAAGTAGGTACCCAACACCTTCGGGAGGGCGCTACCACTTTGGCGATTCATGACTGGGGGTGAAGTCGTAACTAAAAGGTAACCGG
+
**.1,/67;4,+--25504./*+)*21.90-,).088/401..13/2:7778457*7:6979;,,001571030+)2)1*1593)/6/-1.-23*&+(+/587./0.:1),,+*)/*))*,-$&((2042411-.4-+,/0.04///63:34;&'+-+-1(+0/))),(*)*+0..028787974341/13/1031.9/.//,,&+)+,..))*/-4.55(,&+++,9:978488;931//(005159:&49;;07<73158026963.).***/783)+-.072-3811;677675555581001116202-&((&)*-3972/'&//7-121/4/3.).**('('(*29444;634320)*,,/054;431-0307:;78562..,-*-,(-/:62,),4-5-,.**-****).-)%())*+(+*+-145,),/1:(1/39-5//*34638),.831/.6/)-299828;11/*,-3856,1++((/*5---51.-&(-0//)(*))+/)*'(%)++(&()+7+4+)0(&%#&#%''*&*%,+0-401+56(8,88799132579:2&,**'&&'/0)&''$&'*0'+'(&)*'1'',+++.3.3%(**'30%.%%(*.))/65806-.4.+'+++/,+.132.,4+2-+*+2<;20)**,-.2000093151/$'&)+&','.*)&('()*+8'$&-.22')*2.0054559/553577-2.,,879:5+5+7:85;2;/,+25*-2.6*+,-(,-71<345235&'*'&+*0966547.5,6.4149/)&+1229+*)%))67::;26.,,,17200090.+,-/0/4;:5/657888951054484,.*)0/'%&$&(*38142100*+'('03987607//:512//3723'&'&))*/13797770/**)%(3---.:*/-,,..2:625999::585511)1-'4*).)+*&&))(//12-1/2935131/,,%%,01,-+*&'(*)*8489738(*.184590)-1642-(,'(-020-203.+0*+*+*//5:5594.3301110273-''*(32260*02,+())%&%%'()+/+&-3399*:1.17-6334255.328**(&'&2649766765087,-/.6---03.)'&-11-*0.297:69
@d47ae4d6-5758-41c3-aa47-4e32cbf0c49f ch=194 read=78234 start_time=2019-12-13T08:22:05Z barcode=BC01 runid=2c9cf7bc05858273f10e7d7ec552fc0bd742dc3e
CCGGATTACCTTGTTGCGACTTCACCCCAGTCATGAATCACAAAGTGGTAAGCGCCCTCCCGAAGGTTAAAGCTTCGCTATTTTGCAACCCACTCCCATGGTGTGACGGGCGGTGCGTACAAGGCCGGGAACGTATTCACCGTGGCATTCTGATCCACGATTACGCTAGCGATTCCGACTTCATGGGTCGGTTGCGAACTCAATCCGGACCTGACGCACTTTGTGAGGGTCCGCTTGCTCGCGAGGTCGCTTCTCTTTGTATGCGCCATTTGTAGCACGTGTGTAGCCCTGTGGTCGTAGGGCCATGATGACTTGACGTCATCCCACCTTCCTCAGTTTATCACTGGCAGTCTCCTTTGAGTTCCCGGCCGGACCGCTGGCAACAAAGGATAAAGGGTTGCGCTCGTTGCGGGACTTAACATTTCACAACACGAGCTGACGGTGGCCATGCAGCGCCTGTCTCACGGTGAAGGCACATTCTCATCTCTGAAAACTTCCGTGGATGTCAAGACCAGGTAAGGTTCTTCGCGTTGCATCGAATTAAACCACATGCTCCACCGCTTGTGCAGGCCCCGTCAATTCATTTGAGTTTAACGCGGCCGTACTCCCCAGGCGGTCGACTTAATGCGTTAGCTCCGGAAGCCACGCCTCAAGGGCACAACCTCCAGTCGACATCGTTTACGGCGTGGACTACCAGGGTATCTAATCCTGTTTGCTCCCCACGCTTTCGCACCTGAGCGTCAGTCTTCGTCCAGGGGGGCCGCCTTCGCCACCGGTATTCCTCCAGATCTCTACGCATTTCACCCGCTACACCTGGAATTCCTCCCCCCTCTACGAGACTCAAAGCTTCCGGTATCAGATGCAGTTCCCAGGTTGGGCCAGAGTTTCATCTGACTTAACAAACCGCCTGCGTGCTTTACGCCAGTAATTCCGATTAACGCTTGCACCCTCCATTATTACCGCGGCTGCGGCACGGGTTAGCCGGTGCTTCTTCTGCGGGTAACGTCAATGAGCGAATTAACTTTACTCCCTTCCTCCCCGCTGAAAGTGCTTTACAACCGAAGGCCTTCTTCGCTACACGCGGCATGGCTGCATCAGGCTTGCGCCCATTGTGCAATATTCCCCACTGCTGCCTCCCGTAGGGAACCC
+
2603&4-*,0-8-.8%0148<;;4:36/&/3:7:989110119//0273*'(*+1850,..+-2062189((*+,)%&,$-682)210,:0&()8:,*123544522*883.,-)-187:990717%554634:-6*(%/+*2+1-11:941111((*+-7-(*%&-)'()'0.04/-076-$%(+()*-23:03,,8/--)//1(8/43&)()*2-+,/96),)(*2+34746/9...2(),+)./3,//50832;4/046558::396)+-,++%)*/,*)(,.2940.),4368.5-697:5-,,,*,..3135457;62/6)*.-3,++.))-50-439:522.*,,005))3--35:<49(-+5,8723927848337430(401273+265/7--+-0/67;5.+/,+('%&%&&+2..++.()$&&%'()0/-1)'%'*,01-.),,&/224664-%'+)'''(+/-//./;44559:43,++340-/0,/045:7977:.0036<5242/,,11958::35.2/--288121.1.;7080/028991+(,+,,0+)+(,$.+299+,9:8;;<928;0/0./9924.%&%)*1(+*--255,(/,.+.-.../.3/2/,../1/-23/2/-+.*-.-//2::92.0830,/11//,/+,+752-211587;1/-11//4::63456;5851112612:16+-.8<1//.663,-/-04;;114*0*)*+%/26659997;75/0-(-2:66+53/00-:2339--.,2445;7817/.-010153244627;61'(.**/468448554.2/0.&&)-3583-3566454247606+)+()$%%&))+102)+*,*.98.95+/2320,,7,%+(+*9*++-.4423041400225989;/./-,+*,..(-*,*'),-57547..6/3-+&**+*+*198066%-&(5946;673:540..4+'0&4.6)((:)03,+.5:46<6807)/-,-43013/800*)*''''(*+,.14+0.5:-5:75.0;8-*++'*+)%-$$&&%(*/+6-)*5,55:7;66;8((((&'+)+/6/12397.----<(99827-0.3;5.17,+-.140010668-*-.088788/4:,,4'+.&-&(&%
@85ef3c28-8e04-483e-81c3-7df8ef91c30d ch=59 read=116654 start_time=2019-12-13T08:22:08Z barcode=BC01 runid=2c9cf7bc05858273f10e7d7ec552fc0bd742dc3e
CCGGTTACCTTGTTACGACTTCACCCCAGTCATGAATCACAAAGTGGTAAGCGCCCTCGAAGGTTAAGCTACCTACTTCTTTTTTGTAATACTCCCCATGGTGTGACGGGCGGTGTGTTACAAGGCCCGGGAACGTATTCACCGTGGCATTCTGATCGATTACTAGCGATTCCGGCTTCATGGAGTCGAGTTTCAGCCCTACAATCCGAACTGAGACTGGTTTTAAAGTTTGCTGGCTCCACCTCATATTGCATCTCTCTGTACCAGCCATTGTAGCACGTGTGTAGCCCTACATAAAGGGGCATGATGTTTGACGTCATCCCCACCTTCCTCCTGGTTAACCCAGGCAGTCTCGCTAAGTCCTCCAACAATGGTAGTAACTAACGACAAGGGTTGCGCTCGTTGCGGGACAACGCTAACATCTCACGACACGAGCTGACGACAACCATGCCACCTGTCACCTTGTCCCCGAAGGAATTTCCTCGATTAAGAGTAATGCAAGGGATGTCAAGTGTAGGTAAGGTTCTTCGCGTTGCTTCGAATTAAACCACATGCTCCGCGCTTCACTTGTGCGGGTCCCCAAATCAATTCCTTTGAGTTTTAATCTTGCGACCGTACTCCCCAGGCCGGAATACTTAATGCGTTAGCGGCGGCACGGAAGTGTTGAAACCCCACCTAGTATTCATCGTTTACGGCGTGGACTACCAGGGTATCTAATCCTGTTTGCTCCCCACGCTTTCGAGCTACCTCGGCGTCAGTTACGATCAGAGAGTCGCCTTCGCCGCTGGTGTTCTTCTAATCTCTACGCATTTCACCGCTACACTAAATTCCACTCTCCTCTCCTGCACTCTAGATAACCAGTTTGGAATGCAGCACCCAAGTTCGAGCCTGGGTATTTCACATCCCACTTAATCATCCGCCTACGCTCCTTTACGCCCAGTAAAATCGGATAACGCTCGCCACCTACATTACCGCGGCTGCTGTACGTGGTTAGCCGTGGCTTCCTCATGAATTGCCGTCATTATCTTCCCCAAAGACAGGCTTTACGAAAACCTTCATCACTCACGCGGCGTTGCTGCATCAGGGTTTCCCCATTGTGCAATATTCCCCACTGCTGCCTCCCGTAGGAG
+
.-%.,3*..20)6,)*,*..6/+296,..054664:87$&',-)).33./,--4;0-+&&*+67;:8*,+%06538:<9:2;97)%$$$%()+/7;.,18::8899:4898/74/0&'&'(76.-,'%(686;86;96;423858,2+./:71/0.1*./51131,-019<861&/0:25:84**))*'(09,,2012*'%$(*&),+/-,++(*/089/3:9/26,'(6+'%&/*344924634')(.++.331//.,03325:00.4)*0+--.-),/.02,))+12))),-)-9,//81361/-1-05,),11767/:96+244393823(0.6483*-*))-.--363)/.0313+049/5(.%&)/-.****,.21126376+9-(*.*7,,,00347;044;8240',$%%+)./2//.+-//3/4/.1234334346*:7:9899*.0.13678232//286'*41*+('.5*,**1+-.4/1'))*0322133(34368::1*,..0016/0,1/8;88;/+,*,-,,161&'+/-3;810,,+336553,+%(,,)**,0-0168;3-975(%%%&(31-217.894/,79;+/5115;045550'0*,-2.*)+,32+5/361-+/,.-0125.1../392,1-,.*...,122+,-4+-)(((-0*,),.18557:/98.)2.91///-%&((32/0,+1/1323955:626:*).,3::.'+(+-94.05./'(,0-0(64576((+*''&&-1)))+)+-15383;3589*/002,25<:938)+7/04997827+8;0)(1-+,2$)'*.,'/,7/2')*-)*,-..2/101+-.1)+-8406180,9:/0.3/.5,*)'&*.,+--)*&'')-411712-9;.-243.71-'%()/1056:;946844678887/86,-/-7,((+-;;4-4)8-94650487272140('')-0-1;8-6.--66.,%&+).(,+2./08)2.70/.,%(**--+)0)&1:679449211506:;,48,*+,&'32396&-+,370072:2349011/)-,.+3*++30/,)))*/.0;6-9+/6;2(-+)*+007344861:-&)((+1118027,*,*0-,(
@d6e3520b-b427-4664-aa34-7c40ccc5e599 ch=164 read=102861 start_time=2019-12-13T08:22:13Z barcode=BC01 runid=2c9cf7bc05858273f10e7d7ec552fc0bd742dc3e
CCAGTTACCTTGTTACGACTTCACCCCAGTCATGAATCACAAAGTGGTAAGCGCCCTCGAAGGTTAAGCTACCTACTTCTTTTGCAACCCTCCCATACAGATTGTGACGGGCGGTGTGTACAAGGCCCGGGAACGTATTCACCGTGGCATTCACGATACGATTGCCTTCCGACTTCGCCAGGTCAGTTGCAGACTCAATCGACGCACTTTACGGGAGTCGCTTGCTCTCCGCAAGGAGTCCTTCTCTTTGTATGCGCCATTGTAGCGTGTGTAGCCCTGGTCATGGGGCCATGATGACTTGACGTCATCACCTTCCTCCAGTTTATCACTGGCAGTCTCCTTTGAGTTCCCGGCCGGACCGCTGGCAACAAAGGATAGGGTTGCGCTTCGTTGCGGGACTTAACCCAACATTTCACAACACGAGCTGACGACAGCCATGCGCTTACCTGTCTCACGGTTCCCGAGGGCATTCTCATCTCTAGAAACTTCCGTGGATGTCAAGACCAATTAAGGTTCTTCGCGTTGCATCGGAATTAAACCGGCACTCCACCGCTTGTGCGGGCCTACGTCAATTCATTTTGAGTTTTAACCTTGCGGCCGTACTCCCCAGGCGGTCGACTTAACGCGTTGAAACCAAGGAAGCCACGCCTCAAGGGCACAACCTCCAAGTCGACATCGTTTACGGCGTGGACTACCAGGGTATCTAATCCTGTTTGCTCCCCACGCTTTCGCACCTGACGTCAGTCTTCGTCCAGGGCCGCCTTCACCGGTATTCCTCCCGAATCTACGCGTTTCACCGCTACACCTGGAATTCTACCCCCTCTACGAGACTCAGCTTGCCAGTATCAGATGCAGTTCCAGGTTGAGCCCGGGGATTTCACATCACAACCCAACAAACCGCCTGCGTGCGCTTTACGCCCAGTAATTCCGATTAACGCTTGCACCCTCCGTATTACCGCGGCTGCTGGCACGGAGTTAGCCGGTGCTTCTTCTGCGGGTAACGTCAATGAGCAAAGTGTGCTTCTCCCTTCCTCCCCGCTGAAAGTACTTTACAACGAAGGCCTTCTTCATACACGCGGCATGGCTGCATCGGGCTTGCGCCCATTTATTCGCAATATTCCCACTGCCTGCCTCCGTAGG
+
7/+.5;2380;,/.(,2479<4-1))'-.88-/--766457;4/11979:0213:314(+/1+./20-01-..-'15812::-162'0-)'*61..,-)('0&,&-+(,22014545/01349-442*.553663663:2/0213.4023;1*(*#&#%%(/(#((&(50.,1604)'&%'))**.7,)*)-.554+5''')+./+-18<30/++&++/**0*()0//2''&.*((&&(*(+.-2/.51),./598:<8591)),.**((%&&(*1+*-//-*,(+14-.(+()**'+(/+01288:22)./098942/013<300488.8-,&2225;6/8,'$.*3*-)'*,/7;68945,3*+/3009+4.:74.2.1511(&&%')34003:97/1-3-*(%-1141:.,+-614,1,+6344+,--.569;7948+((&&+/))))**+..98901(''),-*)).,/4031/,+$%*.+44;8:789<::699730013)&+*-./54<77<912,-/+.114((-'.10<:4,)(($+,35/0,(&()*.*2)7/3+((0.10/73;6.8:;+33+9;;,190-4-,*1*''%-)*,28:3.18958954011434++)(/*%(('&%&&&)''%+1/24495736+7**/0084905,7.13.0&.,986389+-.:22/1;/-1,.4(.1**-1789:6;:..380.0.587.(,,.0<:4-..37,,,+084230//2.0,;(%37/:745/2,*$)(/++,4:/6)/+%$%./.+%.-2*1:1..23-/5./155.+++%.(((#+0875.6879736211-$,+17116+,,-.:034557398110*(1)5($,0)%(,+)',21..222/()))..(.218877;59:88887875*)(&$)(*,*)*.267461..-3-802/2.)*'/33/2505/5/.:;332856444/.+*+-2&(6***8-68-+,7-519785537/*+%0/24.411,566;0.,*1(-/;4709.-652/-:9-)15,*0.&+'(-0,'*+(/%&&-+7:6;55;5670/(-,0/7110+4,,-31*)(5*-*,*/,37-,/7-)-.%(+3---923;8+00*+)'(,2.595724)
@2d2a674c-18bb-48d5-a9d0-5876fd343ede ch=366 read=107309 start_time=2019-12-13T08:22:43Z barcode=BC01 runid=2c9cf7bc05858273f10e7d7ec552fc0bd742dc3e
CTCTACGGGAGGCAGCAGTGGGAATTTTCGGCAATGAGGGAAACCCTGATGAAGCAACGCCGCTGTGAAGAAGAAAGTTTGGATTGCGGCTTCTGTTATAAAGGAAGAACGGCGGCTACAGAGGCTGGTAGGTGGCGGTACTTTATTAGAAAGCCACGGCTAACTACGTGCCAGCAGCCGCGGTAATGCGTAGGTGGCAAGCGTTATCCGGAATTATTGGGCGTAAAGAGGGGGCAGGCGGCAGCGGGTCTGTGGTGGCTGAAACCGCTGGTAAGCCAGAAACCGAGCAGCTAGAGTGCAGGAGGTCGTGGAATTCATGTGTGGCGGTGAAATGCGTAGATATAGGAGAACTTACACCAGTGGCGAAGGCGACGGTCTGTACCTGGCTGGCAGCGCCAGTCTGAAGCGTGGGGAGCAAATAGGATAGATACCTAATTAGTCCGCCGTAAACGTGAGTACTAAGCGTTGGATGTCAAAGTTCAGTGCAGTTAACATAATAAAGTATACTGATGTGCATTCAGAATGAAACTCAAAGGAATTATTGGGGAGCCCCTTTGGCGGTGGAGCATAATGGTTTAGTTGAAGCAACGCGAAGAACCTTATGGAAGTCTTGACATACTCGCAAAAGGCTCGAGATGGAGAGATAACATATGAGATACAGGTGGTGCATGGTTGTCGTCAGCTCGTGTCGTGAGATGTTGGGTTAAGTCCTGACGAGCGCAACCCTTATCGTTAGTTACCATCATTAAGTTGGGACTCTAGCGAGACTACCGGTGACAAGCTGGAGGAAGGCGGGATGATAAATCATCATGCCCTTATGACCTGGGCTACACGTGCTACAATGGATGGTGCAGAGGGAAGCCGCGAGGGTGGCAAAACCCATAAAACCATTCTAGTTCGGATTGTAGTCTACGCTCGACTACATGAAGTTAAGATCATTAGTAATCGCGAATCAGCATGTCGCGGTGAATACGTTCTCAGGCCTTGTACACCCGCGTCACGCAAGTTGAGTAGCACTGAAGCCGGTGGCCTAACCGCAAGGGCTGTCTAAGTTGAAAGTTGATGATTGGGGTGAAGTCGTAACAAGGTAACCGG
+
*++&'((*-%*))(''%&$&)'''+042//;-/.-+*01)-3,16*%%%)(+-%+879798,/*+*//-+).&*()%)0(&+%1),,&+,..*'&*))+56-.0,,+/40,'')530+)()%&%$$%$$#%(((&&'*+*((&%%.((%),.*.2*/++(*-60514()),,-/5046:051.,*&&$))+3.502201/-...81.1-+,&$+'(2.49:85/68+*%+./)(()/59.93.()&*(**'$(&'#%%&#%'($%&&*)'''*,&+&((1:728,%(*'/11/,)+*(%&++)*(')*60./.05/+0-))%('')(2++./+,23437:4/-&'))*&'&&$%'),0).)5+*'+()).146,8+*((%&('$$$%#*'*&''#&'%&*+#%'&%(*72+0.(*.0;,,+/5,--/12047-)%)'&((/+(-61.1650,,,',,.2248462.7/6/9765,94.3-,/%-&+''*'&&'%%(/,0/)*)+(')(&&'%%#'%*+'$)&.(*(2+,/7)8*-)%&,'%&''*.,%(13/&'('%(&(.379/11'/')*/7/4($#($%)+&()&'&(*+-)*)*'&%%&+)'%$()0,,*(%(&,-4(**41('%#&'&()./1.,+'%'&'%%(..30/-/')+).0.18251(*+359342235*2347697778999759738/2+/-2.2-5)%&''%$&&&,-0491,1-//*/)+-03+.)'(+$$-.0,/32914-,+,(-.(&(++,$)('+6401*+%')4,,/+(++/-,*('''%'*,.(*044+0/.1)+/,-+-08+,,*,,**()*/357176789;;;545433.*+.,)-,/524-(*--&''''.2,.42-/.78/3:750*'$++,+++.30.0/242/)*%+/10-.3*.02/5/,6,,&'%))').*)+.1224//,1.2++./326813+('()2315/052//+324,1('&&'(,/0*-&')&)$'&$&()(($'($&#'$&(/'-''*,+3/+'*+,+%%'&&%$%&#$##&&$&)(*+&)'*$&*--/2+20+,,01/074786722132111-11
@29222aff-6a09-4907-87ed-acef4a7bc589 ch=43 read=92733 start_time=2019-12-13T08:22:37Z barcode=BC01 runid=2c9cf7bc05858273f10e7d7ec552fc0bd742dc3e
CTCAGGGGAGGCAGCATTAAGGAATATTGCACAATGGGCGCAAAACTGTTGTATGCAGCATTGTATGAAGAGGGCCTTCGGGTTGTAAAATTACTCGGCGGGGAAGGGAGTAAAAGTTAATACCTTTGCTCATTGACGTTACCCGCAAACTTTCAGCTAACTCCGTGCCAGCGAAGCCGCGGTACAGGAGTGCAAAAGCGTTAATCGGAATTACTGGGCGTAAGCGGTGGAACAGTCCAGATGTGAAATCCCACAGGCTCAACCTGGGAACTGCATCGGTACTGGCAAGCGAGTCACCG
+
&',%*,2/'.0,**+*..-,-*)*+)-+&('&*3//1(%%(,+(()*+,*&'+***($)(..*+%%%(*&&/.,176;6&051:/-891,03,))('*+,*-)'+(1-(+-266+(3-.*-/7/0/-*249-7*+')*.41.8*+.0-('(.*()(*'/+++0*',(-2/-*')(%&(,&)%%%'%..&(*0/08+*'**+-0-,.02/,0*'((*-0//0)(&'%&$)&))'$%&'%(',,2212,.*56*%+%-/112.50.'(())),965,,('%'&*)+)&&&$%'&('($&$#
@e01451c0-bb13-4664-a139-4298ccdde913 ch=194 read=78304 start_time=2019-12-13T08:22:54Z barcode=BC01 runid=2c9cf7bc05858273f10e7d7ec552fc0bd742dc3e
CGATTTACCTTGTTACGATTTCACCCCAATCATCAATCCCACCTTAGACAGCTCCTTCCTTGCGGTTGAATACCGGCTTCGGTGTCATCAACTCTCGTGGTGTGACGGGCGGTGTGTACAAGGCCGGGCGTATTCACCGCATGCTGATTCGCGATTACTAGCGATTCCAACTTCATGTAGTCGAGTTGCAGACTACAATCCGAACTGAGAATGGTTTTATGGGTTTGCTTCACCTCGGCTTCGCTTCCCTCTGCACCACCCATTGTAGCACGTGTGGCCCAGGTCATAAGGGGCATGATGATTTGACGTCATCCTCGCCTTCCTCCAGCTTGTCACTGGCAGTCGCTAGAGTCCTGATGGTAACTAACGATAAGGAGGTTGCGCTCGTTGCGGGACTTAACCCAACATCTCACGATGACGACAATGCACCACCTGTATCTCATATAGCTATCTCTCCATCTCTGGAGCCTTTATGAGTATGTCAAGACCTGGTAGGTTCTTCGCGTTGCCTTCGAATTAAACCACATGCTCCACCGCTTCCGGCCCCGTCAATTCCTTTGAGTTTCATTCTTGCGAACGTACTACTCGGGCGGGTACTTATTGCGTTAACTGCAGCACTGAACTTTGACATCCAACACTTAGTACTCATCGTTTGGCGTGGACTACTAGATTATCTAATCTATTTGCTCACGCTTTCAGGGACGAGCGTCGGTTGCAGGCCAGATCGTCATATCGCCACTGGTGTTCCTCCATATATCTACGCATTTCACCGCTACACATGGAATTCCCGATCCTCTCCTGCACTTCTAGCTGCCTGGTTTCTATGGCTTACTGAGTTAAGCTTCCGGGCTTTCACCACAGATTGCTGCCGCCGCCCTCTTTACCCAATAATTCCGGATAACGCTTGCCACCTACATTACCGCGGCTGCTGGCACGTAGTTAGCCGTGGCTTTCTAATAAAGTACCGTCACTCGGCTACCATTTCCTGCTTAGCCGCCGTTCAACTTTATAACAGAAGTTTACAATCCGAAAACCTTCTTCCTTCACGGCGTTGCTCGGTCAGGGTTTCCCCATTGCCGAAAATTTACCTTGCCTCCCGTAGGAG
+
6)+/<.,0427-40*/756<740775*6.89798272.8**.4)4'*)6256678788237,339/9'%$$$('-+-050.+)-387:716///021)3'()226818743512366479:5:77,(.*-457;8799254885655584311/411244662$0)1(/'-263,0+,+,.23135824276977667,5+)097531//801037;./2690570',02967:00&)'.,,(+12/:2,.24425729;/002)(&)+&(-2//.)*/.+*1000552.8:8/58223315<.,-9679:.8***/.21427.0-&+*),*.1%+$&)-+***)+23//1/2,$%)+07411.*+2+,,+/-.1)+-.4+/37:;,8+)+*78-(&&2+20+-2,///21./,*(*+.-.0+('(0018.05.0233343'*(()(*,2769859:57410.0/,.66130(-+*+,-6257/*+-/83)1//,5150140295560072:5-1.303<9:8-/),-+,5/+.1+-.2)&,(/790+/247567.42..+46<:438<22:46)'/1-64551002%252+2%&')/5-70--0-:/9/88,*+*&74314+,8.,--/;0,1/+$((&'-*+/6302225-(-/579:;943021++*,/,01+/:776,91)(00*#&&(15,+'49/0-*+,*.74&/32000*+/732378391+*(*.09<76745/1228831,/4465784*2/247<9536955511*./4971717.(&'')/0./,/535/)()(+,*.1448:563.4204./,.*+0+3201)*732-03;52+6810:0/++.+-++,)+(),76-'+''+4.*)73)&&%#3(+0&67,+.9/50.0+),-)16020)),,/.-4:991:22.07.-+),+6652*((-%((+*&&*+'+.60690*,-2:8880553/,/1.45-8;786-,'+'++0627+(-*(&&&(-,++/)'&'.)*0<:/23053-+,+333::;99<838:2)/(),0-/+*,,/.*/),.--9,3:;2-220::2077-/,*&()'((/7.44-(-'5-*+
@00568569-060a-4ca4-89e3-c3873213bf92 ch=473 read=42382 start_time=2019-12-13T08:22:56Z barcode=BC01 runid=2c9cf7bc05858273f10e7d7ec552fc0bd742dc3e
CCGGATTTACCTTGTTGACTTCACCCCAATCATCCACCTTAGACAGCTCCTTCTGCGGTTGGAATACCGGCTTCGGGTGTTATCAACTCTCGTGGTGTGACGGGCGGTATTATTACAAGGCCAGGCGTATTCACCGCGACATGCTGATTCGCGATTACTAGCGATTCCAACTTCATGTAGTGGTTGGGGCTGTGAATGAGAATGGTTTATGGGTTTTGCTCCACCTCGACTGCTTCCTCTGCCATCAGTAGCAGCACGTGTGGCCAGGTCATAAAAGGGCATGATGATTTGACGCATCCCGCCTTCCCCTCCAGCTTGTCACTGGCAGTCGCTAGGTCCCCAACTTAATGATGGTAACTGGCGATAGGGTTGCGCTCGTTTGCGGGACTTAACCTACGACGAGCTGACGACAACCATGCACCTGTATGTATCTCTCCATCTCTGGAGCCTTTATGAGTATGTCAAGGGATACGGTAAGGTTCTTCGCGTTGCTTCAGATTAAAATACATGTCACCGCTTGTGCGGGCCCCGTCAATTCCTTTGGTTTCATTTCTTGCAGACGTACTACTCAGGCGAATTACTTATTGCGTTAACTGCAGCACTGAACTTTGACATCAACACTTGGTACTCATCGTTTACGGCGTGGACTGCTAGAATTATCTAATCCTGTTGCTCCCACGCTTTCGGGATTTGGAAAGCGTCAGTTGCAGGCCAGATCGTCGCCTGCCACTGGTGTTCCTCCATATCTACGCATTTCACCGCTACGCCCAAGTTCCACGGTACTCCTGCCTCTAGCTGCCTGGTTTCATGGCTTACTGGAAGTTAAGCTTCCCGGGCTTTCACCACAGACCCTTGCTGCCGCCTGCTCCCTCTTTACGCCCAATAATTCCGGATAACGCTTACCTGCATTACCGCGGCTGCTGGCACATGGTTGGCAATGGCTTTCTAATAAATGCCGTCCTCGGCTACCATTTCCTGCTTAGCCGGGTCTTCCTTTATAACAGAAGTTTGCAATCCGAAAACCTTCTTCCTTCACGCGGCGTTGCTCGGTCAGGGTTCCCCATTTTGAAAATTCCCTACTGCTGCCTCCCGTAGG
+
2/.1+.71),'+*)+)(*,7<90985-/6187774/3-7-,(..(224,*+*)%'-/70:,,%&')-/0-+1.4+3411332,-2-+-3/60486/0**+1.8753:3,0,(+'#$*+*713')&(+1120/,60028::7:943/-2:85575583322110,684/-(+-40-2/0,141,*(%''%$%&%&)1&&)*,426;5;;023<9,7;0+-./)&+*+)&$%&$$&&(,*0*$)&%'(%))&&&'','*,-03*)+,*5/00./09.&)*),/75788/6:)+#)$((,.2+&*()130+.,.*+,,1//./,0,4,,'.//*,/'*,+-')%-(*++./+,-,.-,%&)&'%')*,,*+/08())+,360:.,/142,&($%$%&&'&&%&'-032200/&/165;75--+.-&'*&%$$$()((&+,--187/04++.+11,'-*'*++756-0.%+*%(&((./.)*.-87;<;9:728-..6+%$(,.-:9+&'))(&',-29232701/3684672*.28792:11/9:306<4.2/9+(/*%&%%'('2)022425,,47--/0+)+1-/.6-.-2;02.0.9.00/03445458;---78:5*4**-+))..2565773493+,/854340/16-31-))&/()+8114322-,1:/00.2+(+*,.:--(40(&%%+-+.+''-/3')3,('&./01//2:9575,+,'&''$')-*1-.::321+-..226352315:5.)+21/0./,.('((*+;0*))*%(#&(-2)*2210/*,.246867:7921)*%%$'*&*-2(/')1/4+(**1.)'(45-+10-/1-'-)./79+,+**(+/1-5:4//0-80-+54++1,1/*/3.11804+6,;*.&(&&'%%+.(%((+0+292+3,,,8:-9*(&)$.'',&%$($"&%&%)-)*-10.57(*%)4305'*)/(((&)*(,6+-(&$%(&'&)&((#)#(%&%%'(*-//0+(+-*-60(12;76-)+.5-068<99<975:2)-+-/92/31//562:26+14/31/9;.'*)&$&-46:/152*(++.,*((*+)06((.,,.
@664cbee7-a134-40bf-9f06-de2672b16d57 ch=11 read=45885 start_time=2019-12-13T08:23:07Z barcode=BC01 runid=2c9cf7bc05858273f10e7d7ec552fc0bd742dc3e
CTTCCTACGGGAGGCAGCAGTGGGGAATTACTGGACAATGGGCGAAAGCCTGATCCAGCAATGCCGCGTGCAGGATGAAGGCCTTCGGGTTTATAAACTGCTTTTGTACGGAACAGAAAAAGCTCCTTCTAATGGGGGGGCCCATGACGGTACCGTAAGAATAAGCTTCGGCTAGACACGTGCCAGCAGCCGCGGTAATACGTAGGGTTGACGTTAATCGATTACTGGGCGTAAAGCGTGCGCGAGCATCGGTTATGTAAGACGGATGTATCCCAGGCTCAACCTGGGAGCTGCATTTGTGTGACTGCATGGCTGGGGGGTACGGTAGGGGATGGAATTCGTGTAGCAGTGAAATGCGTAGATATGCGGAGAGGGAACACCGATGGCGAAGGACAATCCCTGGACCTGTACTTTGACGCTCATGCACGAAAGCGTGGGGAGCAAACAGGATTAGATACCCTGGTAGTCCACGCCTAAACGATGTCAACTGGTTGTTGGGAATTAGTTTTCTCAGTAACGAAGCTAACGCGTGAAGTTGACCGCCTGGGAATTACGGCCGCAAGGTTGAAACTCAAAGGAATTGACGGGGACCCGCGGCGGTGGATGATGTGGTTTAATTCGATGCAGCGCGAAAACCTTACCCACTGACATGGCAGAAGTTTCCAGAGATGGATTCATTATGAGAACCTGCGCACAGGGTTAACGCATGGCTGTCGTCAGCTCGTGTCGTGAGGATGTTGGGTTGGTCCCGCAACGAGCACAACCAATCATTAAATTTACTATTCAGTTGAAACACTCTAATACAAGACTACCAGTGACAAACCGGAAAAGTGAGATGACGTCAAGTCGCAAAAGCCTGCGTTGGGGAGCTACACACGTCACTACAATGACTAGTACAGAAAGTTACCAACCCGCGAGAACTAATCTATAAACCAGTCGTAGTCGGATCGCAGTCTACGCTTTCGACTGCGTGAAGTCAGAATCGCTAATAATCACGCGGATCAGCATACCGCAGTGGAAATACGTTCCAGGTCTGCCTACCATAAATCTGTAGACGATCTCAGAAAATAAATGCTTCTTTCCTAAGGAGGCGCTTACCGGCTTCGGGGGGGTTCGTGACTGGGGTGAGGAGTCGTAACAAGGTAACCGGAGATGGGAGGCGACGGGCAAGTGGGATCAACACGAAGACACCGACAACTTTCTTCAGCACCAGTATTACGTAGCG
+
)+0-%%&*)4,,2710240+1)+-+%%,%$&',7482944;983165-/:0..20+.'04:7587.,*+,-'.-.3:892749817(6008('(&&&&/%&127-)*+..8788&%2232*(*+2346..+**()/692,97'*.-,/.74358564(*-./+*''&).''(()$$%#&%,&$#$$''*10/,0,*5--.9761+).),-.34/9/7,.+*+++-;;;:978:67/1/22223%%30---+)1+*+5469035)412'0''(31&*-33/+./,3/4(),-1220497(-')*,/./2214933')%&'%+,-1.-(001*-/-0*'-')(*-5.././60460/65..,-667789964-'*,(.++)2+//**)((+*'+$--4055/)0407665.++()('%&')0253+*(($)(&',,-$'3/+.02;8:*5712612487:<4.0976644,'(&,)(.;;/...-472;45485;016.62/207-11;:7-/0..1121+/-*,315//025808//90.-,*0/257.+++(+-1524,.--/5060/851290:1*,*(0+//0+6;606;0..&'*064485663432384::00451.022+,'*)11/92/,726/36'$)'*+/+,,-+))++),5,/)&&()+:65(12/$)-,.+*(*129210(,+-'./(+&++1-/242;22288663./.,-),/46.-+&'(,879;8:93-&,+.5+*./&-*&%&&%&#%&++20+6/.0&+)'$&&((03-*4+%**&*%('),-4/+*,.*13437801412-8:42)',',*($((..4/,.+'+040(((&&**,)&'+(&%(*%-,6*&(*0/.+,')+-+&&$&))1+,,/.(*++''#&'&&+)%*%)*0-)(()(('%%'/***$((03-'&()-/0011/4-6033))('11.-.%&-*++0**($'(+0/0--0--.323)+(+''+'&'"&$$()+++-$)(+'.0'+''*+'+(($&(*+04((.51/++,,%&()&&)-))(($%$&'&&'''%&%%-/0,+)+*($%'$$%++1,*(&-(%)*&()*1*)*.*))-*..26:.)72743/+,,/681-.('*$'*0)1/400-02/1614*//+,03-'$)*..1129853(()*.'&()/*3/-&*((++/03,///--.72,/,)).-&'(&&$&-(&+/&$&(#
@4df7c75f-0cae-43dd-98a4-fc8d7d383a24 ch=419 read=132677 start_time=2019-12-13T08:23:22Z barcode=BC01 runid=2c9cf7bc05858273f10e7d7ec552fc0bd742dc3e
CTCCTACAGGAGGCAGCGGTAGAGAATATTGCACAATGGGCGCAAGCCTGATGCGCGCAGCCATGCCGCGTGTATGAAGAAGGCCTTCGGGTTTGTAAGTACTTTCAGCGGGAGGAAGGGTAAAGTTAATACTACCTTTGCTCATTGACGTTACCACCAGAAAACACCGTAACTCCGTGCCAGCAGCCGCGGTATACGGAGGAGTGCGGCGTTAATCGGAATTACTGGGCGTAAGCGCACGCAGGCGGTTTGTTAAATCAGATGTGAAATCCCGGGCTCAACCTGCTGCATCTGATACTGGCAACAGTCTCGTAGAGGGGGGTGGGAATTCGGGTGTAGCGGTGAAATGCGTAGAGATCTGGAGGAATACCGGTGGCGAAGGCGGCCCCCCTGGACGAAGACTGACGCTCGGAGTGCGAAAGCGTGGGGAGCAAACAGGATTAAGATACCTGGTAGTCCACCGCCGTAACGATGTCGACGAGTTGTGCCTTGAGGCGTGGCTTCCGGGCAACGCGTTAAGTCTGACCGCCACGGGAATACGGCCGCAAAGGTTAAAAACTCAAATGAATTGACGGGGCCCGCACAAGCGGTAGACGTAATGGGTTGCAATTCGATGCAACGCGAAGAACCTTACCTGGTCTTGACATCCACGGAAGTTTTTTCAGAGATGAGAATGTGCCTTCAGGAGCCGTGGAGACAGGTGCTGCATGGCTGTCGTCGCTCGTGTTGTGAAATGTTGGGTTAAGTCCGCAACGAGCGCAACCTTATCCTTTGTTGCCAGCGGTCCGGCCGGGAACAAAGGAGACTGCCAGTGATAAACTGGAGGAAGATTGAGGGATGACGTCAAGTCATCATGGCCCTTACGACCAGGAGCTACACGTGCTACAATGGCGCATACAAAGAGAGAAACTGACCTCGCGAGAACAAACGGACCTCGCAAAGTGCGTCGACCGAGATTGGAGTCTGCAACTCTGACTCCATGAAGTCGGAGATCGCTAGTAATCGTGGATCAGAATGCCACGGTGAATACGTTCCCGGGGACGGCCTTGTACCCGCACCGCCCGTCACACCATGGGAAGTGGGGAGTTTGCAAAAGTAGGTAGCTTAACCTTTGGGAGGGCGCTTACCCACTTTGTGTGTGATTCATGACTGAAGTCGTAACAAGGTAACCGG
+
-./2/'/(2*&*)(/02&*1#'%)*4..04,++.89877/--/6;1465531,+**',-(//0-.282*,+++,0350,,*&'-4346-855+%$%$+%*+.28:0,***-,'..1*/0**,5305/3.-+)%',+2:/-787(7((*7.5.,12+30,,31-.)(+)%(%.,12845674-//),0200+.-.*%-),'('$'(.-&,/24:3:23*60429110+1,./.35./0101/0&*/0,15440397<512,-0634//32+.7/*-/-,6,806+''2,.314)*+//2323/02,&(()-8685+(.*/.3)(','**,--&0))'&$((/122179//38./*(%*1226/.3)1+,-1,0-1473.,-+1006:/777,*1:8;34410011226677+'$+.033--/&&*+,*40&)(+813+,0)1/0/.//--5379733632&*&%'**-/0//..*35214'$.,300,3.*,--674132822.2++,'&%-(()(/,7,1411432-%&$&('-(.+)10/.8---+0+,0.3.7;40.57495.+,+.+-,)'//,,0,*,,1+.-/(,0-046'2'%')+-/6*+)1,:,..//9986//227/072959338414553:444883--01/())*2979*5/.,-./*+(*.-+-'0./0-&2-*+.4443''))1),+-.6577686856698555/.34-/,-1.0./2//0062,2193./16.+-//7'&-.254+-&(*),52-82,,,+281131:46'8*6*)+'%%'*4,),(*115672--0/338<8;;;:..5.0.&-$&%,.7/211454310+-00:9770-69(&&%&(*76-5/&&&%&'&)*12897-9,,6:977677933*%''(&()%'$')144756.)(&(&-4+.-4000./'',5,-2//.,(%&(,,%(#*(*(()+.-.//4100+*+,-36012+7,--(-(&')++-3.,,+2-./971874-(0.-1780+7+*')1*-.,-13.*/.+)&)'&&%%%$'',()$,),+()')'*,5604/(+*/,($&()++($)-7,-122*(&)(0+)+%&&%-)622<849.+/1.11508./7*%+496,.),+,.25:7,,,-/43/2-,*+-25380*.,069:59
@2aef33bd-aab5-491e-bc67-1d6ee0dac786 ch=3 read=40340 start_time=2019-12-13T08:23:17Z barcode=BC01 runid=2c9cf7bc05858273f10e7d7ec552fc0bd742dc3e
CGGGAGGCAGCAGTGGGGAATATTGTGCACAATGGGCGCAAGCCTGATGCAGCCATGCCGCGTGTATGAAGAAGGCCTTCCGGGTTGTAAAGAGTACTTTCAGCGGGAAGGGTAAAGTTAATACCTTTGCTCATTGACGTTACCCGCAGAAGAAGCACCAGCTAATGTTGCCAGCAGCCGCGGTAATACGGAGGTGCAAGCGTTAATCGGAATTACTGAATAAGGCGCACGCAGGCGGTTTTGTTAAGTCAGATGTAGAAATCCCGGGCTCAACCTGGGAACTGCATCTCTGATACTGGCAAACTTGAGTCTCGTAGAGGGGTAGAATTCCAGGTGTAGCGGTGAAATGCGTAGAGATCTGGAGAGGAATACCGGTGGCGAAGGCGGCCCCCTGGACTGACGCTCAGGTGCGAAAGCGTGGGGAGCAAACAGGATTAGATACCCTGGTAGTCCACGCCGTAAACGATGTCGACTTGGAGGTTGTGCCCTTGAGGCGTGGCTTCCGGAGCTAACGCGTTAAGTCGACCGCCTGGGGCTGGCCGCAAGGTTTAAAACTCAAATGAATTGACGGGGCCCGCACAAGCGGTGGGCATGTGGTTTAATTCGATGCAACGCGAAGAACCTTACCTGAATCTTGACATCCACGGGAAGTTTTCAGAGATGAGAATGTGCCTTCGGGAACCGTGAGACAGGTGCTGCATGGCTGTCGTCAGCTCGTGTTGTGAAATGTTGGGTTAAGTCCGCAACGAGCGCAACCCTTATCCTTTGTTGCCAGCGGTCGGCCGGGAGCTCAAGAGACACCAGTGATAAACTGGAGGAAGGTGGGGATGACGTCAAATCATCATGGCCCACTGACCAGTACACGTGCTACGTAGCGCATACAAAGAGAAGCGACCTCGAGAGCAAGCGGACCTGCAGGGTACGTCGTGGTCAGTTAGGTCTGCAACTCGACTCCATGAAGTCCGGAATCGCTGGTAATCGTGGATCAGAATGCCACGTGAATACGTTCCCGGGCGCTTGTACGCACCGCCCGTCACACCATGGGAAGTGGGTTGCAAAAGTAGGTAAGCAACCTTCGGGGAGGGCGCTTACCACTTTGTGATTCATGACTGGGGTGAAGTCGTAACAAAGGTAACCGG
+
..64-.3...4/04445,(*+//7(2(((*1512<9:9:7622510&-*02,1511.,*,1110.&)/00')*,40606-)09049257;0&%&)(+/9/++,--9.()**)(*20)+,:+-+3-091-/53-6-.-6.6..27.$&')..)+0'+-46*--++'$$+)%(*(*,,//3.,/)*2+-'101+.1+030,./-0212.1(*-(2-0147%'**,1612/,//0/898351;7-46:69029&,,<91/)-.))75-6877862+/,('+)+-./9:842.(+,-022476546'(***),,,++,411%20.(--1-3025./6:43,---4:4127.-/::90-*(*0/62-*(%+,/42/.+,/1./,,+1.313627:8/,6.-*%'-5/001-98---,25/++009:;2**./<38/940/1.-/48:<-.9;::9364-035879:;:7000+.31/-,--.,,+0/..565''3*/02.1-0-)&*''+.),,1/7001,7+7,,1445583652+))(&(+'01-0--,5,4)/.*1)*37;52-5-5-2-2277-.5+)/+226797570...%,&(,33;7567:21123;463.3,/81280/.-,05/.((*+/7110890),.-4*/4/1;;64,+*+,88855;557::<:89-;:4;489:73556'1+03:;:8720200266,)()'(+26989;86/-*+*-.:/864845.272,-.050/2/26776<70:2024.63)+.'0610239/0)0,-/6/(%+.-('(%((0&.,'30//061(.'(*+0/.0./.,58327779873,,&(-783%-&+25*#&(',-8-%&'(&((*//*%'''&'(*-..'++0('&$((%*225,++''+**+0:*-294351-0,11,*(/02-%$%)/0-009*+.0.)*/043423.213/-/135130/140659..,$--28331549435+,,45882/0.0/094)113<4701514*('%''(*%*+28307)+.0)**./77591.*+-00*-914/6/(&)*-4/2*#&'+*.2;5)-+*',7+76150.13%-,50,0689;85.--..4570/3.6..-3699776+*4,2:8899
@34efd4e5-201c-4cad-bc5a-aca05ab2de32 ch=95 read=371602 start_time=2019-12-13T08:23:17Z barcode=BC01 runid=2c9cf7bc05858273f10e7d7ec552fc0bd742dc3e
ATGGTACTTCGTTCAGTTACGTATTGCTGGTGCTGAAGAAGAGTTGTCGGTGTCTTTGTGTTAACCTACTTGTAATCTATCGGTTTACCTTGTATTTGCGACTTCACTTTGTTCGCTAGATCACAAAGTGGTGACGCCACTCCCGAAGGTTAAGCTACCTAAGCTGGCACAGCCCACTCCATGGTGTGACGGGCGGTGTGTACAAGGCCGGGAACGTATTCACCGTGGCATTCTGGTCCACGATTACACTAGCGATTCCGACTTCATGGAGTCGAGTTGCAGACTCAATCCGGACTACGACGCGCGCAGGTCCGCTTGCTCGCGAGGTCGCTTCTCTTTGTATGCGCCATTTGTAGCACGTGTGCCCTGGTCGTAAAGGGCCATGATGATGACGTCATCCCCCACCTTCCTCAGTTTATCACTGAGTCTCCTTTGAGTTCCCCGGCCGGACCGCTGGCAACAAAGGATAAGAGGTTGCGCTCGTTGCGGGACTTAACCCAACATTTCACAACACGAGCTGACGGCAGCCATGTACAGCACCTGTCTCACGTTCCCGGCACATTCTCATCTCTGAAAACTTCCGTGGATATCAAGACAGGTAAGGTTCTTCGCGTTGCATCGAATTAAACCATGCTCCACCGCGTGCAGGCCCCATCCAATTCGTTTAGGTTTTAACCTTGCGGCCCGTACTCGGTGATCGACTTAACGCGTTAGCTCCGGAAGCCACGCCTCAAAGGGCACAACCTCCAAGTCGACATCGTTTTACGGCGTGGACTACCAGAATTATCTAATCCTGTTGCCACGCTGCGCAGGCGTCAGTCTTCGTCAGGGGCCGCCTTCGCCGCCGGTATTCCTCCAGATCTCTACGCATTTCACCGCTGCACCTGGATTCTACCTCTGCGAGACCCAAGCTTGCCAGTATCAGATGCAGTTCCCAGGTTGGGCCAGGGTTCATCTGACTTAACAAACCGCCTGCGTGCTTTGCACCAGTAATTCGTTAACGCTTGCACCCTCCGTATTACCGCGGCTGCTGGCTGGGTTAGCCAGTGCTTCTTCTGCGGGTAACGTCAATGGCAAAGAATTAACTGCTCCTTCCTCCCCGCTGAAGTGCCTACAGCGAAGGCCTTCTTCATACGCGGCATGAAACGCATCAGGCTTGCGCCCGATTTATTACAATATTCCCCACTGCTGCTCCATTAGGAG
+
"#+*%$$%'%(/0.*//;0109/6.))(,3.99910*(*(%)(-1/.15082454;;/3219.6,5)%&%%$'%'()0&&&$%(/(&+''&%*(,2+$../049/-)*&()''%%%&$%,*+++-5,+)-)'$%&-/6%'(4.'**.+0*526,10)2*'&&#$$'#$#$$&(8,*-.2/&)',+&$()11:9746//-(,-05.0,4-,0,./,)*(,.,,3<6:9<8+/-)&%$%((%(('/)%'*+0112/+-...-.2292*3*-%()0)+129-6478706'/,/*0/052.0463//&'$$$'+*1,+,/----/),+(1,+&&)0202/451*'(..268:6/8+++,..-322))&(++(-+,-,000).59961212/.*&)..7898829:9--2:8.:,,/%,)2,+-+'&%'$&&*:955;941255667,+3.+105::9:95:42-334&52861*(%.--6(),023041..09841434333+-,.52:/,++.'+'-.21334453'.0.61$.%&$%$$%$&%,,408301.*4.-'((''()/840223/.-'&(-1-),0/9343+*($+-)6-31)(,*0--04;25.--3207//.55(+'1'13/0:50/113-+3-*.%&&*$)*398-*/7'8*51*&-22&&.5;;-5711/6/.2/:1+,0/..-*&$($*10/20311.,-*-,.+.,3)'*)*'-20435765+7,183//12611-/(3+/../-/0136802(%')//198:20-.0/%)%$,)+,132,*,('*'(&''$&$%&').-''+012477989;:799+278.89336292356+0012218;/0/2)**544325-0)*+.7<7697278,4349756'+)'(&'%%&&'&''*((***('()9**4)../0603065789:<09,).//0/0,6,'22--0)***,,,-+0.2,&(-//491/111-,*.,+%)%))%)/+(0/.)()+-,++0)'('*22.22',(*+),-+204/1.//1.,$)//21--.:&4.,,5-47;776869855::9:/5--*'%*.'&%$)&/*)3,/153)/.,-0;7,+12-+,'))+%$%%%(,**0-2.608.,3314/0./.,)'('''%%&(+.7&84245(-*14*(&0()%,&()+0-070250.()(''*%)),)(0),-+''
@31fdcdd8-ae86-4a32-8986-ec23e6afc873 ch=236 read=124495 start_time=2019-12-13T08:23:27Z barcode=BC01 runid=2c9cf7bc05858273f10e7d7ec552fc0bd742dc3e
CCGGTTACCTTGACTTCACCCCAGTCATGAGATCACAAAGTGGTAAGCGCCCTCCCGAGGTTAAGCTACCTACCGCTGTGCAACCCACTCCCCATGTGGTGTGACGGGCGGTGTGCACAAGGCCCGGGAACATCACCGTGGCATTCTGATCCACGATTACTAGCGATTCCGACTTCATGGAGTCGGTTGCGAACTCAATCGGACCTCTGACGCACTTTATGAGGTCGCTTGCTCTCGCGAGGTCGCTTCTCTTTGTATGCGCCATTGGCACGTGTAGCCCTGGTCGTAAGGGCCATGATGACTTGACGTCATCCCCACCTTCTCAGTTTATCGCTGGCAGTCTCGCGCTGAGTTCCCGGCCGGACCGCTGGCAGCAAAGGATAAGGGTTGCTCGTTGCGGGACTTAACCCAACATTTCACAACACATTGACGACAGCCATGCAGCACCTGTCTCACAGTTCCCGAAGGCGCAATCCATCTCTGGAAGTTCTGTGGATGTCAAGACCAGGTAAAGGTTCTTCGCGTTGCATCGAATTAAACCACATGCTCCACCCGCTTGTGCGGGCCCCGTCAATTCATTTGAGTTTTAACCTTGCGGCCATTATCCCCAGGCGGTCGACTTAACGCGTTAGCTCCGGAAGCCACGCCTCAAGACTGCACAACCTCAAGTCGACATCGTTTTACGGCGTGGACTGCCAGGGTATCTAATCTGTTTGCTCCCCACGCTTTCGCACCTGAGCGTCAGTCTTCGTCAGGGGCCGCCTTCGCCACCGGTATTCCTCAGATCTCTACGCATTTCACCGCTACCTGGAATTCTACCCCCCTCTACGAGACTCCAAGCTTGCCAGTATCAGATGCAGTTCCAGGTTGAGCCAGGAGTTTCATCTGACTTAACAAACCGCCTGCGTGCGCTTGCGCCCAGTAATTCCGATTAAACGCTTGCACCCTCCGTATTACCGCGGCTGCTGGCTGGGGTTAGCCGGTCTTCTTCTGCGGGTAACGTCAATGAGCAAAGGTATTAACTGCTCCCTTCCTCCCCGCTGAAGTACTTTACAACCCGAGGCCTTCTTCATACACGCGGCATGGCTGCATCAGGCATTGTGCAATATTATTCCCCTGCCTGCCTCCGTAGG
+
,50,4,(0(&%&'476771992,/36430-'),,-.37-*+,2--+,--196124,+&&+.276-220691/4.()0$(%)('+86)'&,0-)((/0*25-+.353::9684212-(*+/0040(,*/-*+',('-1()*9667<:321060,,--07/-.01298:<972124.52571)**()+/423,()*,-+9*:,7,1%(('-0442#+%''++11(-25)*.+*+32-4300(**/05964..--880042348:<+9)($'(00)('&'270,.4:8'*('.7675//12733+&$+-0779;:488+.2431,).*+-63.*.(.*210+3633.++'*0033569;70:61470-.-/,0302%257(408434,//,)*+.3377445<:40-.-)/.).3020:40/.0/,((%#%)*,24732383848/00/0623447222127510(),/+/,-/3:268)-55-.6-//)+;66516;9948966447:288659(,00;88;:5895:12277.,-,.-:99<221+---2,*00/+0-3)/))+-,743-018596;657<3//-9;;,575232//1666%1&'*007+'036387530+-,1+,-/,.51-./.3..-.)0622024462,.&,&$&**1020-4+7-4..*.+453736((,1835483,+,(+0+/1)**54-/101,-/6*&')/57/,/1/4;3,23(/+((0498:9645.',--14+588-761337322:;04202004<,*,.-45666660212,4<:6599655436675,4,5,/)0/721+*++*.--04739(8+,*4,,52--0.34511111879;1,,07.9-+058)-'$*,5-//*,332.0-8.94709<57;657776.,*,*%)',,)'&')+4040,+/.*/0.4.6.&+).83/,-*,,/;2398151005802'%$'-3&0')*23-6,((:+9<87742,5+197567395404741(*,+/0410//&/*7;./;:873891-/,)*')+(,-24,-.,08-*,+309790/60,5.-((&(+.433865..,-.9))%&$)'')0,0,*-4524*54/+((*'$%(*,07/132.
@404914ec-7634-4ee6-9204-326c6044b163 ch=268 read=77408 start_time=2019-12-13T08:23:25Z barcode=BC01 runid=2c9cf7bc05858273f10e7d7ec552fc0bd742dc3e
CTCACAAGGAGGCAGCAGTGGGGAATATTGCACAATGGGTACCAAGCCTGATGCGCCATGCCGCGTGTATGAAGAAGGCCTTCGGGTTGTAAAGGTACTTTCAGCGGGGAGGAAGGGAATTAAAGTTAATACCTTTGCTCATTGACGTTACCGCAGAAACACCAGCTATCTCCGTGCCAGCAGCCATGATACGGAGGTGCAAGCGTTAATCAGATTACTGGGCGTAAAGCGCACGCAGGCGGTTTGTTAAGTCAGATGTGAAATCCCCGGGCTCAACCTGGAACTGCATCTGACGGCAAGCGGAGTCTCGTAGAGGTAGAATTCCAGGTGTAGCGGTGAAATGCGTAGAGATCTGGAGGAATACCGGTGGCGAGCCCCCTGGACGAAGACTGACGCTCGGTGCAGCGTGGGAACAAACGGGATTAGATACCCTGGTAGTCACGCCGTAAAGCGATATGAAGCAGGTTGTGCCCTTGAGGCGGCGTGGCTTCCAGGCTAACGTTAAGTCGACCGCCTGGGGAGAATACGGCCGCAGGTTAAAACTCAAATGAATTGACGGGGGGCCCGCACAAGCGGTGGAGCATGGTTTAATTCGATGCAACGCGAAGAACCTTACCTGGTCTTGAAGCATCCACGGAAGTTTTCAGAGATGAGAATGTGCCTTCGGGAACCGTGAGACGGGTGCTGCATGGCTGTCGTCAGCTCGTGTTGTGAAATGTTGGGTTAAGTCCCGCAACGAAGCGCAACCCTTATCCTTTGTTGCCAGCGGTCCGGCCGGGAACTCAAAGGGGGGCTGCCAGTGATAAACTGGAGGAAGGTGGGGATGACGTCAAGTCATCATGGCCCTTACGACCAGGGCTACACGATGCTACAATGGCGCATACAAGAAACGACCTCGCGAGCAAGCGGACCTCATAAAGTGCGTCGTAGTCCGGATTGGAGTCTGCAACTCGACTCCATGAAGTCGGAATCGCTAGTAATCGTGGATCAGAATGCCACGGTGAATACGTTCGGGCCTTACACACCGCCCGTCACACCATGGGTGGGTTGCAAAAGTAGGTAACAGCTAACCTGCCTTCGGGAGGGCGCTTACCGCTGTGATTCATGACTGGGGTGAAGTCGTAACGAGTAACGG
+
)*-%%)&+,)-,+--.-27517+(-()/+++.,0/.21,$$(%7.57<;98/,-)*.-..562--,,,--,-.(*/+31:56:,.(+()+06-(%+)+.71,(*+-17.*-)0./-(('*)6;:-/3131240/74**-.)4+,.8.8.,81*,+'+*-*-.5/.0/////7614516/-,**5/**)'&(--5151029;;7::0:/:/5%))(+)+-/8632443.++-0)-'/+.5:'.5:3,/512.2501455436:5+120**320/:,729562+-.0../,-%'$%&*(,+&')(%'*+)+03+*)1,++--405-/-096,)((',/1-091046840.,*,22090.4.173472.320:0,+,,134-,1501106.//00127847')/1,)))+-/60()+.8)1%49-.2,(-,02;/14:966.6),/671/.5+*--(($%#%&&&).-2+&&"$%$%%')26./)'+,+10/11/)0('$)$(((+7.34447862583581'''*+1244:6827686674;:25894<93.-*,-1174/888+.2,'('++*,0-1356(,-.2-,0;9,65960(/(),.1.++1.-(3++,('+2./431($)*''13870-)//,,,-22/.++*,-01..03135.,)+4./:+:.:<9;:7877'4.1-18898463136995/6,00126971:1/-4:1/11033348652180)+0/(5%$$')(.114:7)200+(*.-,,712;*+*,3291525211..+-66+0)))--*(,&'-.*,,+,/896.///+0+*-+'-(,56376,+**+63/./*+,78//05'%)%&():747--//45(')*--52564;55::89884/2.'*-''&',01545/*3*42,.4:75/-.,-48,0:24.+')+'01/+)/(+4,0))))+-..412444572/.02/3.,-)8.:8:457./,,5...::<989433::::9//.65*,*(%.,057'.((%'&'*-..2966;9.032213:3633'&&+,,5.2296*(.(,+*+'+(%%$*)1+-'+2198/:+(/4,87:0;006()2*+245;;9877::695,.1/7--*((*//&&').2-+0
