# Supplementary material for: De novo species identification using 16S rRNA gene nanopore sequencing
Source: PeerJ. 2020 Oct 21;8:e10029. doi: 10.7717/peerj.10029 (PMC7585375; doi:10.7717/peerj.10029)
Supplement: Supplemental Information 2 — Contains raw reads. [file peerj-08-10029-s002.zip › pass_fastq_runid_2c9cf7bc05858273f10e7d7ec552fc0bd742dc3e_276.fastq]

@8423cfb7-162e-4150-a627-b970188ca438 ch=95 read=371726 start_time=2019-12-13T08:23:51Z barcode=BC01 runid=2c9cf7bc05858273f10e7d7ec552fc0bd742dc3e
CGGATTACCTTGTTACGACTTCACCCAATCATCAATCCACGCGGGCGGCTCAGCTTCCCTTGCGGACCGTGCAGCTTCAGGTGTTATCAGCTCGACAGTGTGACGGGCGCGGTGTGGCGCAAGGCCAGAACGTATTCACCGCGACATGCTGATTCATTACTAGCGTTCAGCTTCCCGCTATGAGTCAGGTTGCAGACTACAATCCGAACTGAGAATAGTTTATGGGTTTTGGCTTCACCTCGCGGCTACCGCTTCCCTCTGCACCATCCATTTAGCAGCACGTGTGTAGCCCAGGTCATACCAGGGGCATGATGATTTGACGTCATCTTCCCCGCCTTCCAACTTGTCACTGGCAGTCTCGCTAGAGTCCCCAGCAATGATGGTAACTAACGATCAGGTTGCGCTCGTTGCGGATAACCAACATCTCACGACGGCGACAACCATGCCTGTATCTCATATGGCTATCTCATGCAGGCCTTTATGAGTATCATCAAGAGACCTGGTGAGTTCTTCGCGTTGCTTCGAATTAAACCGGCTCCACCCGCTTGTGCGGGCCCAAATCGAATTCAGCGGGTTTCATTCTTGCAGACATTGCTTCTCAGGCGAATTACTTATTGCGTTAACTGCAGCACTGAACTTTGACATCCAACGCCAGTACTCATCGTTTACGGCGTGGACTACTGAGGGTATCTAATCCCTATTTGCTCCCACGCTTTCGGGACTGACGTCAGTTGCAGGCCAGATCGTCGCCACTGAATTGTTCCTCATATCTACGCATTTCACCGCTACATGGAATTCACGATCCTCTCTGCACTCCTGGCTGCCTGGTTTCTGGCTTTACTGAAGTTAGCTTCAGGCTCACCACAGACCCTTGCTGCCGCCTGCTCCCTCTTTACGCCCAATAATTCCGGATAACGCTTGCCACCTACGTATTACCGCGGCTGCTGGCACGTAGTTAGCCGTGGCACCTAATAAAGTACCGTCACTCGGCTACCATTTCCTGTAGCCGCCGTTCTTCCGCTTATAGCGCAGAAGTTTACAATCCGAAAACCTTTATTTCCTTCGCGGCGTTGCTCGGTCAGGAGTTTCCCCATTGCCGAAAATTCCCTACTGCTGCCTCCCGTAG
+
2*,&1('($%%&-'$%$$(**)',*))2/346225.12&)+0123*))*+.&&'+0-3)++*+(,(&$&&%)$%&-60+0*.)-2*)(+$)*0*%)(%*%))-35.**)++/-,*&)&%*,10/3.%*,,.0868<6../-..,)%.+,,..22/$+()*-..0+-,.%$$%(,+)'/.(/)'&+1()*/8$&(*/-,'(,-0.,)+++($)(+.024197.0/.(*21'%&'*,2159885+,(')$&.)--0-91+1402027467743:)'($*-.,10010*(,-,:4..8-,'''%$(*23/2/2..//.295//499968+&%(-.0+0/11*'.()0/.28&-&+*,,/41./+-2)(*-,487)+$$'/*.023765200..-*(%"$))*6*0789:151((.,+$)'-)'&211/)(#')+,*3/&&'-*,04.++('(,(*-88*.+-&110,,)((&$#&%/000188/3.))**5'&)+')&(*+1*%$&+-)*.96080/0,3-'*-.0&%(/%12$*'$%*,2**3-,,439)4,/*,*+-+(..-/'.+200'*(',)+..+(,/-,.*,%'04(0(#$+),-3+/98.--),(*-/.38111.:,3+,*-+)/'./2673106..05863321')&)+0+-..-,,--9924.9//.2-.,((,*)()(%-*()'*/*2/'(*10($--+1-%)*..:71'4363*-%'')*+.4/'/))-,.+,-22(*)&)0,-..&%'))4;0++**--.2*(-.143;2/)),)+++-(,'**&-2+('''+15//+1,.1')*-,,-001052)+./8-*((((+/((45374352*)**/0)-))+0//-('()3::3/5-0146:564/-/.04*+31:712+40*/7035890306/3/20-.0/*28015.+.-.,*'&)*,-,3///'&(,),.++,,04/..5-30+*%&%&'0*-61,002/(-.%''/(-)-(,.++5+210-)++-9+/+-87.+-*.(())++-),*,-&)((.2-)(,0+0+'.23+,*).&#).*$$,,--/*23/4,%*,-(++1-.)%)/5+:8:1-.92695.7;8.-61+$&*+,2665750;4.140
@fb2e54a2-6bc4-4d85-a65b-1cd04be36560 ch=89 read=82699 start_time=2019-12-13T08:23:48Z barcode=BC01 runid=2c9cf7bc05858273f10e7d7ec552fc0bd742dc3e
CCGTTACCTTGTTGACTTCACCCCAATCATCAATCCCTTGAACCAGCTCCTTCCTTGCGGTTAGGTACCAGCTTCGGGTGTTATCAACTCTCGTGGTGTGACGGGCGGTGTTATTTTGAGCCGAACTATTCACCGCGACATGCTGATTCGCGATTACTAGCGATTCAACTTCATGTAGTCGGTTGCGGGCTACCGTCCGAACTGAGAATAGTTTTATGGGTTTTACTTCACCTCGCAGCCAGCTTCCCTCTGCGCCATCCATTGTAGCACGTGTGTAGCCAGGTCATAAGGGCGATGATTTGACGTCATCCCACTTCCTCCAGCTTGTCACTGGCAGTCTCTTCAGAGTCCACAACCCAATGATGGTAACTAACGATAGGGTTGCGCTCGTTGCGGGACTTAACCCAACACCTCGGCGAGCTGACGACAACCATGCACCACCTGTATCATATAGCTATCTCTCCATCTCTGGAGCCTTTATGAGTATGTCAAGACCTGGTAAGGTTCTTCGTTGCTTCGAATTAAACCGTAGCCACCGCTTGTGCAGGCCCCGTCATTCCTTCGAGTTTCATTCTTGCGGTGCCTTCACCAGGCGGAGTACTTATTGCGTTAACTTTGGCACTGAACTTTGACATCCAACACTTAGTACTCATCGTTTACGGCGTGGACTACTAGGGTATCTAATCCTATTTTAACTCCCGCTTTCCGGGACTGAGCGTCAGTTGCGACAGATCGTCGCCTTCGCCACTGGTGTTCTCCATATATCTGCGCATTTCACCGCTACATGGAATTCCACGATCCTCTCCTGCACTCTAGCTGCCTGGTTTCTATATGGCTACTGAAGTTAAGCTTCGACTTTCACCACAGACCCTTGCTGCCGCCTGCTCCTCTTTACGCCCAGTAATTCCGGATATTTTTTTTTGCTTGCCACCTACGTATTACCGCGGCTGCTGGCACGTAGTTATGCGTAACTCAAGTACCGTCACTCGGCTACCATTTCCTGTAGCCGCCGTTCTTCCTTTAACGAAGTTTACAATCCGAAAACCTTCTTCCTTCGCGGCGTTGCTCGGTCGGTTCCCATTGCCGAAATTCCCTGCTGCTGCCTCCGTAG
+
.'+(,',1/.()()/07:3--34-+6-0(((+-245*+*'(13%%'-.28594*+)'$'()+%)&%%')&))'+**0))''++1030004342759699985-+)',4.,,)$*))(&',3*&'+&&%-*()0712+('')',-'(-.,((())7)',&)+./4,3))/25599997940&+*2.1(-%++())'&*((,2/03//510'-1:;,011<68:<1'04:536:67/)%&&*#$&,136*-60/+,+))/.0/0811-//+-11264/%)*(&)2/0&&2,&-'***.,)61,(()*,-4070)$,*004/1/,))())+-(*+)--+362,*%)%%))**,*%,*,*/)/8/0.112..-1%(.,3420,653.,--65546902,32/23432-5+--.)+4/0)%'&'(+.44---.4*7:6940(//+/1/3783.$&),'*--.4111-0-.**+.-18//213;822()+-.-+/3,/-46;7.1,,3)1.:,)-++,0(-024/00101;/30&(&#&)*-3.+,()('+$/0165*'''&'2*('-&()21;64267+4,**/20/3(&''$'(++66.+(*))*5-24401,5)*%&&&#&'+,4553-,/.001304:)7)0/,3,)-1/0112564810(**2.0159653+/,'*)()+--016,*+-+22/()%,+15,).*77*(-8964644188:9,+-)'',*/*,005/./*2--+(#%'&(**(/+,47,/622112,,)%))*'+20-,.1../,,$#%%+'5,-((*+452)))(+.)**))((*'%((,-1/398;,.612'%$#%&%')+*.,-7/*&&&%&'%).20++-4131367:0.0+,./05.06345524.0091',(+)&',-17885-//0++,-01413/())/&'48./3)*0+1-,(&+(&/.400(5226-(+*+..7,+&$$'''&&(%%)&)*0)(*..688.4//,04/0:13311,--//*-301/+&*0.**'(*2$)))+1:03.:-+**-480*+'++569:4;914+01102..02474)(*0,-7,(&*'-+*+)+(-+/(%#&%%'&&+(+/2(*')
@65c98795-8994-4356-ad59-f01590de1538 ch=10 read=37661 start_time=2019-12-13T08:23:46Z barcode=BC01 runid=2c9cf7bc05858273f10e7d7ec552fc0bd742dc3e
CCGGTTACTGTGTTACGACTTCACCCCAGTCGCCAGATCACCAAAGTGGTAGCGCCCTCCCGAAGAGTTAAGCTACCTACTTCTTTGCAGCCTCCCATGGTGTGACGGGCGGTGTGTACAAGGCCGGGAACGTATTCACCGCGGCATTCTGATCACGATTACTAGCGATTCCACCGACTTCGAGTCGAGTTACTGAGCTCAATCGGACTACGACACTTTATGAGGTCGCTTGCTCTCGCGGAGTCGCTTCTCTTTGTATGCGCCATTGTAGCACGTGTGTAGCCCTGGTCGTAGGGTAACTGACGTCATCCCACCTTCCTCAGTTTATCACTGGCAGTCTCCTTTGAGTTCCAGCCGGACCGCTGGCAACAAAGGATAAAGGGTTGCCCTTCGTTGCGGGACTTAACCCAACATTTCACAACACGAGCTGACGTGACAGCCATACGCTTTCTCTCACGGTTGGTACATTCTCATCTCTGAAAACTTCCGTGGATGTCAAGACCAGGTAAAGGTTCTTCGCGTTGCATCGAATTAAACCACATGCTCACCGCTTGTGCGGGCCCCGTCAATTCATTTGAGTTTTAACCTTGCGGCCGTACTCCCCAGGCGGTCGACTTAACGCCGTTAGCTCCGGAAGCCACGCCTCAAGGGCACAACCTCCAGTCGACATCGTTTACGGCGTGGACTACCAGGGTATCTAATCTGTTTACGCTTTCGCACCTGAGCGTCAGTCTTGCGTCCAGGGGCCGCCTTCGCCACCGGTATTCCTCCGATCTCTACGCATTTCACCGCTACACCTGGAATTCTACCCCCCTCTACGAGGACTCAAGCTTGCCAGTATCAGATGCAGTTCCCAGGTTGAGCCGGGGATTTCATCTGACTTAACAAACCGCCTGCGTGCGCTTTACGCCCAGTAATTCCGATTAACGCTTGCACCCTCCGTATTACCGCGGCTGCTGGCACAGGTTAGCCGGTGCTTCTTCTGCGGGTAACGTCAATGAGCAAAGGTATTAACTTTACTCCCTCCCCCCCGCTGAAAGTACTTTACAACCCGAAGGCCTTCTTCGCCCACGCGGCATGGCTGCATCGAACTGCGCCCATTGGTAATATTCCCCACTGCTGCCTCCCGTAGGAG
+
88/-4-+'$%(%-3&(+-37;1,1,,(*+44++*(&335,5+080-.0.-..2218-0.31--0*%)242.'''(395/126-6::../%*(')53*.0,4,-.67/39.3.--221,65117474<72721887;3239-008759<0+--01&'))/3023021446<8/)+(*)1/0./+-/..,208%+()(%423/:11+6.3411,&+,049<56520226)+*:../104++0+'*+++/.;/833:2.046577:;645*'&,-+./.03--.+.3/,2;:956.,-)**+&'+,.4796816,(--6768*.&')82-/2892:20/46565./67'%(2)8($-696858668527127:::+6/767:(0,**6,/0(,6,.37+.):43/702)*(&-2/1091-,077620,)..-..1-(''.-)...20..-125*-.,1/3123(('%(./1;86877551,.088/,1.24481.,---/--,99;2/0..6)103;:48100,4,*+0002.,2+3:90.--*-*$'--/3)*+-*-,0&-//1/()122.3/..495/'++79-175.7-*)-3/:16.2/369/-1575::97642404/230(*1014703-2+4)/.---6;82/(,/.+((../13/*++-04(4*356.;.()/8322::636022(30,*+/-*,30425682')(+,99+*,+-7353/1589/0,+''$'(02(%,++'*,.3455435-*2*/1*+,<:223+)+*/752/001*-55.)./*,/-,+.-*,+.,//*0,.3:87-,0&$&'$))')(*))(,+60090+4,-0401111.6275:6.1-5,*%-62&12/%/+(*655421++)5,56888<9:9433010)%&257/3-85,)//155754-/09096%(-+--,1:6322*-.54.030122..28-:-+*1%)0153328-80./3/17:8:9:05/.-/.-/731454999:-,5*)%,+3'(*'&-.08-++-4:<3)*211.,+%*&()*-*-/,61,,/-0,1-7;88<9-0,*&+),+6/004;700-/0;74--2.208:0(+-+$&',)/1:3775-13343556-59),4-4/(+
@cd6e37d7-0277-4c2a-86b0-bfdb3b097ca7 ch=100 read=155108 start_time=2019-12-13T08:23:44Z barcode=BC01 runid=2c9cf7bc05858273f10e7d7ec552fc0bd742dc3e
CCCAGTTGTATTTACGACTTCACCCCAGTCATGAATCACAAAGTGGTAGCGCCCTCCCGAAGGTTAAGCTACCTACTTCTTTGCAGCCACTCCCATGGTGTGGCTGACGGGCGGTGTGTACAAGGCCGGGAACGTATTCACCGTGGCATTCCCCGGTCGATTACTAGCGATTCCGACTTCATGGGTCGAGTTGCAGACTCAATCGGACTACGACGCACTTTATGAGGTCCGCTTATACTCATGAGTCGCTTCTCTTTGTATGCGCCATTGTAGCACGTGTGTAGCCCTGGTCGTAAGGGCCATGATGACTTGACGTCATCCCCACCTTCCCTCCAGTTTATCACTGGCAGTCTCCTTTGAGTTCCAGCCCGGACCGCTTCAGCAGCGGCAAAGGATAAAGGGTTGCGCTCGTTGCGGGACTTAGCCCAGCAGTTTCACAACACGAGCTGACGACAGCCATGCAGCACCTGTCTCACAGTTCCCGAAGGCACCAATCCATCTCTGGAAAGTTCTGTGGATGTCAAGACCAGGTAAAGGTTCTTCGCGTTGCATCGAATTAAACCATGCTCCACCGTGCGGGCCCCGTCAATTCATTTGAGTTTTAACCTTGCGGCCCGTACTCCCCAGGCGGTCGACTTAACGCGTTAGCTCCGGAAGCCACGCCTCAAAGGGCACAACCTCCAAGTCGACATCGTTTGCAGCGTGGATACCAGGGTATCTAATCTGTTTGCTCCCCACGCTTTCGCACCTGGTGTCAGTCTTCGTCAGGGGGCCGCCTTCGCCACCGGTATTCCTCAGATCTCTACGCATTTCACCGCTACACCTGGAATTCTACCCCTCTACGAGACTCAAGCTTGCCAGTATCGTTGCAGTTCCAGAGTTGAGCCGGGGATTTCATCTGACTTAACAAACCGCTTGCGTGCTTTACGCCCAATGGTGATTAACGCTGCACCCTCCGTATTACCGCGGCTGCTGGCGCGGGGTTAGCCGGTGCTTCTTCTGCCGGGTAACGTCAATGAGCAAGGTATTAGCTTTACTCCTTCCTCCCCGCTGAAAGTACTTTTAGCGAAGGCCTTCTTCATACACGCGGCATGGCTGCATCGAACTTGCGCCCGGTACAATATTCCCCACTGCTGCCTCCCGTAG
+
6/+&(**',(+78)+.03:<8.863+-,66597797....6-,+,32+(++,48.1*)&+-(+/11/*+--6953/5/,8;5+*,$2,%%*.6-+,./-/*'($#&$*+47224113.0.076+*,*+4/15329280/.81.0,//.775*(%'%,,+'.+)./0265185721386;60004102236.5*+%-$/*,-:2:2920,**++3,/-.194,*',%*/42/-0/*+)+,-%&*'**++448462892,-,-),14;09/,('*-(*...1(*,,-93357;:671'/4//<662120./-2-,037794:36-+054273)+0.))*15443%)%$&'&+-312*))&%'3002,(*13++2,83&*((&$&($.,,)(*7+-../13',-0.2(*'((7145,./40'*,*)%((&'+-)$274.,++&**.1497775*-$(*$')*+0/)&&%)-./4997)+-2:/81,*,0-1*$(*/1/7969887667364/09,*(,+4466861,.+12+55347,,10;78<977827****.(&),,7:7286.-113.-8-'0(,070196+*/5*71;948<91320;;./62,3-,*4+83-,0,.-/693*,69'870/(,1/1/,++,.2//27634/-0$)+,03576729.,8.+,-7836.1*.&)++.+.0486.81*++21+*0*$$%('(/524220++0-2**-;1.0/727/(++,0;3.-.-21(&-546300104;9449+,6:4,364979;9467039+4112<6327*+.42112374879;;858:0./-,(30142222312*3530+/,.1-,244752/1/4005;325233./.'*),-08**-%(,2++/11)2,1%+54+.25632-0.7/895021++4,01./%-.10/2.4/)'(()/0.-.0.0.)*.)+'-7213;3852813;502,--./,8+)&.)++'1-,,40176122;29<:991(2432453024*3-,)4.61,10107.'*,6,)*,8:4<9505<:+,861-0+()/+.,,$$',*,-+5.80<67<8672/'+(+-40235652+**+*'&&$&/,/-86'&#'%+,70009199.&)(%')*+1/5('(//,
@27881d80-5cc7-4b30-a334-fdf854c2b3dc ch=366 read=107474 start_time=2019-12-13T08:24:00Z barcode=BC01 runid=2c9cf7bc05858273f10e7d7ec552fc0bd742dc3e
TTGATTTACCTTGTTACGACTACCCCCCAATCATCGTCCCGCATGGGTGTCTTCGCGCGGTTGGGCCACCGGCTGAATTATAAACTCTCGTGGTGTGACCTGACCCGGTGTACAGGCCGGAACGTATTCACCGACTTTATGCTGGTTCGCGATTACTAGCGATTCCAACTTCATGTAGTCGGTTACCGGACTACAATCCGAACTGAGAATGGTTTATGGGTTTTGCTTCACCTCGCGGCTTCGCTTCCTTTTATCCATTTAGCAGCACGTGTGTAGCTAGGTCCGCCGAAGGCATGATGATTTGACATCATCCCCGCCTTCCTCCCAAGCTTGTCACTGGCGGTCGCTGAGTCCCCAGCAATGATGACAGCTTCAACGATAGAGGTTGCGCTCGTTGCGGGACAACAACATCACGGCGCAGGCTGACGACAACCATGCACCTGTATCTCCATATAGCTATCATCTGGACCTTTAACCAGGTATGTCAAGACCTGGTTCTTCACGGCGTTGCTTCAGATTAAACCACATGCTCCACCCACATTGCGGGCCCAAATCAATTCTTTGGGAGTTTCATTCTTGCGAACGTCACCTACTCGAGCCAGGTACTTATTGCTGTTAACTGCAGCAGCACTGAACTGACATCCAACGCCAAGTACTCATCGTTTACGGCCGTGGACTGCAGGTCGCCTAAATCCTATTTGCTCTCCCCACGCTTTTTTGGGACTGTCGGTGCAGGCAGATCGTCGCCTTCGCCACTGGTGTTCCTCCATATATCGCATTTCACCGCTACGCTAAGATTCCGATCCTCTCCTGCACTTCGCTGCCCTGGTTTCTATATGGCTTGCACGAAGTTAAGCTTCAGGCTTTCACCACGAACCCTTGCTGCCGCCTGCTCCCTCTTACGCTTAATAATTCCGGATAGCACTTACCCTACGTATTACCATGGCTGCTGGCGTTAGCCGTGGCTTTCAATAAGTACCGTCACTCGGCTTCACCATTTCCTGTAAACCGCCGTTTGTATTTTATAACAGAAGTTTGTAATCCGAAAACCTTCTTCCTTCACGCGGCGTTGCTCGGTCAGGGTTTCCCCATTGCCGAAATTCCTCCTGCTGCCTCTGAGG
+
1,%%(1*(+**)+*(()/*-%(/19:2',**,%+(%+.,(%'$)$(*'%$%&))$%'))503-1564.2534/-+%%*'&'&&$'&'')()*-*&$&%+'&(%(%%'))%%$')/425+,)//)1-/95421(#'()'$'$*))*.,/,10/-1'())+-./31.,+),001),,./24,'*,2+2-(+'-%*+*0/-)*(.*'&),+53056:8+1.919:<1-25;566622**&)*&',((,)('%&(&)+10+.3+'%%(---0//&,$$$%%&%&)*,*&'%&&%))((,./0117<0.+.',,)*/790-088<7-,,+('%()1-..824.3+&+)),'(%'(,+164((#%)1,-+'&$%$$&',)*,++/1/+%.,.0*+*,,2/7:,0*73/&')&%',.10+/-)+$($('+,633/*'/'/5,9)+./1')+/00.3)))-,(+*+)++(*2(.-'2-25('$+(&*(*+2/572-./07*'''&*.0+#%&%%%($#$-*3((+4+5;80......---+),/(#%%*8251445.()-.+/19641.2+.1*(+2:9/*-7049-3,-1/,-&%&%&&)()&&+,2+)+*)*2,1/7/.*/)+*-*-/0-+,''()*,/0-,-,+4760*2/1+,*&&$)&(+5898117,%'($)&+-28552$-#+(()'),+/5(-.1+).8-())**/78,$*(*.,0*-%(,6/01.1,'+,)*'()0&(+2367824014448<989/7../;62457440/++(%(&)/9302844,**&%%%%',*6*)''++4//-12/,-$''.&())(.1)'13/93.(&'&'$$%%&$**-&&&(/00++-116%17009:2/0.()&(459/.+**+*33+.5/.-+06+)*..%*'''%-+./,2.1.30*&&$%%()(%,,()'0.+,,,*/3$$((()*1(-('*-6/1292:53)(()',3-.&$((2../1(-/3,+(((&%'($&)*..---/5'33/27170(%($'*/+./.43**))(,/-&'*,-.*)-264///0.211))3+)+*),,/.5-*,/01916).954;80/./*)7*.,))+*+/)(&'-,*/..08-/#%&((
@da53016f-2dfb-426a-978b-b25c7f6a5a52 ch=426 read=116946 start_time=2019-12-13T08:23:56Z barcode=BC01 runid=2c9cf7bc05858273f10e7d7ec552fc0bd742dc3e
CCGGTTACTTATTTACGACTTCACCCCAATCATCAATCCCACGGTTAGCTCCTTCCTTGCCGGTTAGGCCACCATTTCGGGTGTTACCAACTCGTGGTGTGACGGGCGGTGTGCAAGGCCGGAACAGCGTATTCACCGCGACATGCTGATTCGCGATTACTAGCGTTCCAGCTTCATGTAGTCGAGTTGCAGACTACAATCCAGCTGAGAATGGTTTTATGGGTTTTGCTTCACCTCGCGGCTTCGCTTCCCTCTGCACCATCCATTTGTAGCATGTGTGTGTAGCCCAGGTCATAAGGGGCATGATGATTTGACGTCATCCCGCACTTCCTCCAGCTTGTCACTGGCAGTCTCGCTAAGAGTCCCCAACTTAATGATGGTAACTAACGATAAGGGTTGCGCTCGTTGCGGGACTTAGCAACATCTCACGACACAGGCTGGCGACCATGCCTGTATCTCATATGGCTATCTCTCCATCTCTGGAGCCTTTGTAGGTATGTCAAGAGACCTGGTAAGGTTCTTCGCGTTACTTCGAATTAAACCACATGCTCCACCGCTTGTGCAGGCCCCGTCAATTCCTTTGAGTTTTCATTCTTGCAGACGTACTACTCCGGGCGGAATTACTTATTGCGTTAACTGCAGCACTGAACTTTGACATCAACGCCATTGCTCATCGTTTGCAGCGTGGACTGCTAGAGATTATCTAATCCTATTTGCTCCCCACGCTTTCCGGGACTGAGCGTCAGTTGCAGGCCAGATCGTCGCCTTCGCCACTGGTGGTACCTCCATATCTACGCATTTCACCGCTGCACGCTTGGAAATTCCACGATCCTCTCCTGCCTCCTGGCTGCCTGGTTTCTATGAAGCACTGAAGTTAAGCTTCCGGGCTTTCACCACAGACCCTTGCTGCCGCCTGCTCCTCTTTACGCCCAATAATTCCGGATAACGCTTTGCCGCCTACGTATTACCGCGGCTGCTGGCGTAGTTAGCCGTGGCTTTCTAATAAAGTACCGTCCTCGGCTACCATTTCCTGTAGCCGCCGTTCATCCCCGCTTTATAACAGAAGTTTACAATCCGAAAACCTTCTTCCTTCACGCGGCGTTGCTCGGTCAGGGTTTCCCCGATCCGAAAATTCCTACTGCTGCCTCCGTAGAG
+
+'))*)--16&.7.,/2267;5,541(-/075666:013+&&()'%)+2131271'&&$%%)))0),--+*/*'(.+/+83213:5491,+++*49730,,/47;:0-'&%(#',--265/4('+++((,.2<989;34346,0'))()/1+)+/4372111++*.--('$%&,(&+'+,02775.6...*0(1476766390//110./413199<-467;58850//0.-(,602.-00-.1/.--,01(*-')*.0619:933<0,+++-+,,.,/+.$$$'*24+*0022779/570+--+010)7/((/0578969+-*.%,1549322.(--1-/2.15-567::6575667,++..,8:,+''('0*.-/0/51/72-.53212&'.01,/**'(*,44;565;81(('($0*(.44554+-0/035%,110/0.)%&(%'$**('1034695754%56.1222215323220113),+(*0*(/.%&/--**+**)+-.6974,--,010:32/+&++*3&(*:4%+'0):968;,/112/.5-*1-,+/+(.(*(0)-/.,./88::;:57<:502/:<0016:*/+++-3.5*+.2.&,,.&12/-&*-*,0,,/0/080113807/118433*0-,+4224---8436*5.**%&')&+324773470++'*)++3:552%*)&'$)%-),,136;955...63),+367+'*)*:9+4(9;;356/-.--2/(.-321.2307'--.-477.7+1+,-8:2+)4*('&%$&))-3.1452,*++-12;:3166+.0.1+.''+&5*-52.:67,../23(')(35532,0/0-(4777282172:92600-/.*((+--'-(-.4-/1243'28323:90--2+/00618,-2-//38:070.,/.38+,5:0.5.4/*1,,598822252:8;83141*(--%/-21326-7.-8;68.:..-0-3'*)*,343/.26*+,*'(()('(+0293)0&-/3533/21:342:;15962223-/036/3777;+&)()+*$'249131'-))-**09.+*1..2,,0790.0/157::98<8053.0...2-++*+'899%3761<7/99.)(*)))-265/,-)%%+++..--1/12*3**'%
@d8d12172-9632-418c-b8c0-d37468c43d58 ch=253 read=147344 start_time=2019-12-13T08:24:02Z barcode=BC01 runid=2c9cf7bc05858273f10e7d7ec552fc0bd742dc3e
CTTATCTACGGGAGGCAGTGGGAATTTTCGGCAATGGGAAACCTGACCGAGCAACGCCGCGTGAAGGAAGAAGGTTTTCCGGATTATGAAGCACTGGTAAGGAGAAGAACGGCGGCTACAGGAAATGGTGTGGTGACGGTACTTTATTAAGCCACGGCTAACTTCCGTTGCCAGCAGCCGCGGTAATACGTAGGTGGCAAGCGTTATCGAATTATTGGGCGTAAAAGAGGGCAGGCGGCAGCAGGGTCGCAATGGTGAAAGCCTGTGAAGCAACTTCAGTAAGCCATAGAACCAGGCAGCTGAGGTGCAGGAGATCGTGGAATTCATGTGTAGCGGTGAAATGCGTGATATATGGAGAACACCAGTGGCGAAGGCGACGATCTGGCTGGCGGCGCTCAGTCCAGCGTGGGGAGCAAATGGGATTAGATACCTAGCAGTCACGCCGTAAACGATAGTACTAAGTGTTGGATGTCAAAGTTCCAGTGCTGCAGTTAACGCAATAAGTACTCCGCCTGCGTAGTACGTTCGCAAGAATGAAACTCAAAGGGAATTGACGGGGGGCCCGCACAAGCGGTGGAGCATGGTTTGAAAAGCCAGAAGCGAAAGCGCGAAGAACCTTACAGATGTGACGCATACTCCATAAAGGCTCCGAGATGGAGATGGCTATATGAGATACAGGTGGTGCATGGTTTGTCGTCAGCTCGTGTCGTGAGATGTTGGGTTAAGTCCGCAACGAGCGCAACCCTTATCGTTAGTTACCATCATTAAGTTTAAGGGGACTCTAGCGAGACTGCCAGTGACAAGCTGGAGAAGGCAGGGATGACGTCAATCATCATGCCCCTTATGACCTGGAGCTACACGTGCTACAATGGATGGTGCAGAGAGCTGAAGCCGCGAGGTGAAACAAAAGCAATACGTAAAGCG
+
#&'(*+')-(7/((+(.13-&&)(/4:;17:83710/)(.).40135743)..+-,4:/0123662-.,&(,.40::41'1.'/,*'%)+$'%%'&&'()),-*-/0462*3-*6,,-8+7+)12,/1-&&'+-0484:7445;;,140.().15260//5)(0&*)).'-6/04-,+/++0+*0,,02768180044:56864:8./%$*,,+6-,*)'()/2.,)&0/1)''+)197413+-441/$&%%(3250,.-&,6/.&)))'))/*,3,)./56'781(''')/3376-+'&&#((.+/07-(%$%)+23++,*/*.)++21.//-4/0/138./15102,,0046,+)'*..78+24394+/-(*/0210//.//-*'&%&)(*-321,,+4&'(+,4.+,*(,,1751)1,./4.)-/*6*(($)&*+201137789<62.*,)(,++-415997;7801/0535*+5+:*+,;2/0002719180/-1/.4715///18.3:743)0%/.,/00/+%(&+*077718900259+(++,2346276:<8:+4-)(+),.,+1,226;223032.-6,')...$%*('+&&(&*'%)*12442.+*..-.,-&('&$&(*+.013220.*%%'+*+//./+**,03;3.*/0&32/01-0/./)((*%30314587+/+.06.-06117012124779:575637785/0/+0528381+$''%*%&27781'191.4.01/412+61/7;3231/5-',)6((&,)5/....)'%%)',,02,0-)+146881/0088+&()(.(&)*,5697999845*-465:93244/,810/366465%'&)&)%))61.++-2946:870&*)+..)*&''%%(-(+7570,)(&')2.)-85,+04:4,1%(%%$&$$
@c1fecf43-ba7b-4cf3-b625-67103e0dfcd8 ch=196 read=75975 start_time=2019-12-13T08:24:00Z barcode=BC01 runid=2c9cf7bc05858273f10e7d7ec552fc0bd742dc3e
CTCCTACGGGAGGCAGCAGTAGGGAATTTCGGCAATGGGGAAACCTGACCGAGCAACGCCGCGTGAAGAAGGTTTTCCGGATTGTAAGCTTCTGTTATAAAGGAAGAACGGCGGCTACAGGAAGTGGTAGCCAGTGACGTACTTTATTAAGCCACGGCTAACTACGTGCCAGCAGCCGCGATGACCACGTAGGTGGCAAGCGTTATCAGGAATTATTGGGCGTAAAGGGGCAGGCGGCAGCAGGGTCTGTAATTTGTTGAAAGCCTGAAGCAACTTCAGTAAGCCATAGAAACCAGGCAGCTAGAGTGCAGGAGAGGATCGTGGAATTCATGTGTAGCGGTGAAATGCGTATATATGGAGGAACACCAGTGGCGAAAGGCGACGATCTGGCCTGCAACTGACGCTCCAGTCCAGAAAGCGTGGGGAGCAAATAGGATTAAGATACCCTAGTAGTCCCACGCCGTAAACGATGAGTACTAAGTGTTGGATGTCAAAGTTCAGTGCAGTTAACGCAATAAATTCCGCCACAAGTGGTACGTTCGCAAGAAATGAAACTCAAAGATTGACGGGGGCCCGCACAAGCGGTGGAGCGTAATGGTTTTAATTCGAAGCAACGCGAAGAAGAACCTTACCAGGTCTTGACATACTCATAAAGGCTCCAGAGATGGAGAGATAGCTATATGAGATACAGGTGGTGCATGGTTGTCGTCAGCTCGTGTCGTGAGATGTTGGGTTAAGTCCCGCAGCAGGCGCAACCCTTATCGTTAATTTTACATCATTAAGTTGGGGACTCTAGCGGACTGCCGGTGACAAGCTGGAGAGGCGGGGATGACGTCAAATCATCATGCCTTATGACCTGGAGCTACACGTGCTACAATGGATGGTGCAGAAGAGGAAGCAGAAAGCCGCGAGGAATTGAAGCAAAACCCATAAAACCATTCTCAGTTCGGATTTGTAGTCTGCAACTCGACTACATGAAGTTGGAGCTCGCTAGTATCGCGAATCAGCATGTCACTTGTGAATACGTTCTCGGGCCTTACACACCGCCGATACACCACGAGTTGATAACACCCAGAAGCCGGTGGCTAACCGCAGGAAGGAGCTGTCTAAAAGTGGGATTGATAGTTAGGTGAAGTCGCTAACAAGGTAACCCGG
+
+,53.+4(7-*.*,-1,'()),&&))198-3;98:*-,(%+.-1:)*+6424-321556;22.),(+',/-017/.4*+-+/2&,*/(-191.,.-,+47+--1)(/0...*/,,.66)++%&%$&))(,-7&(),-,%&&(.2401735)1/-.,23-4*(&%'$)%(-,+.(#(($%+*)&%)()+-04-1-*.*)-./3494/2*,*'%.+&/'-6732,/5),,-))*/936:84.0+-7(,-97/$&-'''-0*10+*352+*'%$&*(1/*&(((3-02/.**.2.8:99:62///*')*+04202+,-.526949301/30/()),..,,,+-*))--)7778/+%()10/-5,07559:487/8/--7+1-:8:1.+.)&$-3738-73//0135952*,-19*%%*++')*,'%(&&$&*-7,+(.)-2+0*,/32<,+/6342041+%--49218983/,.&)&-++,1008334343;2987;9147:1+,(*$'+)))+,*././-))&00)*-%%)(&)'-10348<9+0-)&-00./4:62.0-,)'().,/2+'3/)-2)),+0--,0.500.&''$'),+26/<<5.859+*,+(**(+*0,.2)++)-1+*+*(+((&&),7523/*.)*,21338+2,738(*,/023841,+*.,,33/,*''$&*),2514434656324-57:246777%3345&9*+/3323.05558(/-/334-1/5++-0'7*,6/'-2,699-8011745,),,*%%%*,:438/)+,+-)8.22533()('/*1-/1-)**'*+()'(,36,,'-0,(-66022344686:---/00,4*33'*420,14,00**+754,-,/18627/)1/54867881,+*'('+,'(&%$',,(&,24..('&&&*-(-*%(1:;3/;8+-0:<74<:;<666/23;6-1*//+*+++//2877656662333359/9..956+(().533.-,-')+'*..2--($%(+(3/&'&%&$&&-+,846;431+++*(*')).0$%**,-)&+*0/43-0,,,*,+,+175-0/)&&0)*4;072&('%$#'&$*++0/3,'%-0/*0-01:;2.2580/4/0--&)2.'03*-04.//-&'++)31.1/0715*2:
@ee465ab0-31e6-48df-bf1b-2588492c5874 ch=133 read=60869 start_time=2019-12-13T08:24:11Z barcode=BC01 runid=2c9cf7bc05858273f10e7d7ec552fc0bd742dc3e
CCGGTTACCTTATTTTGACTTCACTGATCATGAATCACAAAGTGGTAAGCGCCCTCCCGAAGGTTAAGCTACCTGCGCTTCTTTTGCAACCCACTCTCATGGTGTGACGGGCGGTGTACAAGACCCGAGAGACGCCTTCACCGCGACATTCTGATTCGCGGTGCTAAATGTGCTCCAACTTCATGTAGGCGAGTTTCGGCTACAATCCGAACTGAACTGGTTTTAAGTTTGGCTCCCTCACGGTATTGCATCTCTCTGCTTGCCAGCCATTTGTGGCACGTGTGTAGCCCTACACGCCAAGGGGCATGATGGTTGACGTCATCACCTTCCTGGTTAACCCGGGAGGAAGATTGAGGATGACGTCAAATCATCATGCCACTATGTAGAGACCTACGTGCTCTTTATTAAATACAATATGAACACAAAAACCGATCTCCATTCGGGCCAGGCACAAACTCTATGTGGGATACAACATAATCGCGAATCAAAATAATCGCGAATATCTACAGCACCGCA
+
;1/2.324180,573,+-/5/.,.,125607-2/,+-.20++/1:997(+,2:.-2+,*-/,0+510+-*),/+*)')2)0164*',326<1+---.0(305434568560)-')%'&..5241.&(%*%),../-+*(&**'+,,.,1951.*.0,*+)(&$&$((')&&',-1-+%'&&$(,&.,063-/**76/&(+&(*+2/11/23/,*',.570589(%%+2:+4+/080'%((/,./,,0/001410.)**$*%$/5024;.:7*()&-+(*..28261559.*&/).+,+0++38.*682153(25+,16698:1(,($)(,-196955/:-&0.())'))),,*(+)+('''%++*.+),0067854.&'&&(%''&&''+'$%&%'$$&%%(('''*.-'&%(%$%$$##$#%)10.**,)).//4').1-.3,+'%%%%$%%'%$&',(&$#$'+'+&')('''')()&*')+,./:5+'&%&&$%%''$#%&%()(%(#$%%%%
@e32e6d33-21fe-4c8e-b0df-56d69c68a9da ch=135 read=68865 start_time=2019-12-13T08:24:12Z barcode=BC01 runid=2c9cf7bc05858273f10e7d7ec552fc0bd742dc3e
CCCGCTCCTGCAGGAGGCAGCGAAGTGGGGAATGTACAATGGGCCATAAGCCTGATGCATACATGCGTGTATGAAGAAGGCCTTCAGGTTGTAAGTACTTTCAGCGGGGAGGAAGGAATTAAAGTTAATGCCTTTTATCATTGGCGGTACCGCAGAAGAAGCACCAGCTAACTCTCCGTGCAGCAGCCGCGGTAATACAGAGTGCAAGCGTTAATGGAGTGCACAGATACAAAGAAGCGCGCAGGCGGTTTGTTAAGTCAGATGTGAAATCCCCGGGCTCAACCTGGGAACCCATCTGATGCAGCGGCAAGGTCTCGTAGAGAGGTAGAATTCCAGGTGTAGCGGTGAAATGCGTAGAGATCTGGAGGAATACGTGGCGAAGGCGGCCCCCTGGACGAAGACGGCGCTCGAGTGCGAAGGCGTGGGAGCAAACGGGATTAGATACCCTGGTAAATTCCACGCCGTAAACGATATCGACGGAAGTTGGCCAGCGGGGGCGTGGCTTCCGGAGCTAACGCGTTGATCGGCCGCCGCAGAGGAGTACGGCCCGCAAGGTTAAAACTCAAATGTGGATGACGGGGGGGCCCGCACAAGCCCGGTGGAGCATGTGGTTTAATTCAGAGTGCTTGCGAGAACCTTACCTGGTCTTGGCATCACGGGATTTTCAGAGATGAGAATGTGCCTTCCCGGGAACCGTGAGACAGGTGCTGCATGGCTGTCGTCAGCTCGTGTTGTAGAAATGTTGGGTTAAGTCCCGCAGCAGAGCGCAACCCTTATCGCCCCTGTTGCCAGCGGTCCGGCCGGGAACTCAAAGGGAGACTGCCAGTGATAAACTGGAGGAAGGTGGGGATGACGTCAGTCGTATTGGCCTGACCAGGGCTACATTAATGGCGCATACAAAGGCTGACCTCCACCCGAGAACAGAAACGGACCTCGCAAGTGCATCGTAGTCCCGGATTGGAGTCTGCAACTCGACTCCATGAAGTCGGAATCGCTAGTAATCGTGGATCAGAATGCCACAGTGAATACGTTCCCGGGCCTTATACACACTGCCCGTCACACCATGGGAGTAGGTTGCAAAGAAGTAGGTAAGCAACCTTCGGGAGGGGCGCTTACCACTTTATGATTCATGGCTGGGGTGAAGTCGTAACAAGGTAACCCGG
+
')*#%(-*((,&//(+0,&$$')&'&&(-))+,/.,.-*4')%'%$$(+$+,+)'(&&''')-./2,((,-025.))'+207465&4548-/)-%($)+.1.))'(+2+)-/,(,)&%(&-46.-702,)*'*55-(04&7&.%*&(-')+%%$%4+'*.+,(0*%((&)''++/.2,./21&,&-3-(&+%%*6.)+)'&(),//))**0,,#1(+'',&)'&&)%&$&'3-&())-,/).$*54-65;944968-29,**.-,+(-.*+6;.*,('(()%/.34;.7+02-.660.&)&(&&&'$&%%)%&'..67/-++$+*+,,0020/**254/)(,,(.00.46.-.0/-('&(-.::966659737./030..2(0,*3-4761,4655/$')++'+(+//8&&*+.4----1134*1,((-8:;8.:1./)((&'+.70.0*'''&&&+(&,)22126;0**))&,--,-*-,+-,2+3+-')+&-16**0.-,('*%*+*'++()'*)1,.-''/-.'.623.)*+%%&%%$(/0-./1*%-)2(42;6<;6456/))'&%$%&''++(*+,-,'0.*'.,3.1+,+()/44+)**%0&*)0186,6595$&%&&'&&%(*+&*,3084:359-1,,+*',+-,-/+,)*(%-9:2/*))*).+*+.325847-0*-&(-634589882&*-3',()+*./..+3+**)14678).01489536+,%&,//+*05-++,75314/2,(*,'3.,)-,(4*)/+%*'(+8&(&(((',**16//.05-2&+&-,*40%$'&)46*/./',,/3-%%&',++,01,.03.+3-,005139:.42367..,-(1-(,&*&+&0($%('1,-,(&%&'&-+)(''.+,011,)/0(&$%%,-10-/)'00)(,**./*'.+%207/+)%'$&()'($%%)1%-(+/1+',5*2,)''&*,,$*)(./1,-+07844+-/,,*&-).,.465.)(+-*.2:80000/.+0.797/0')**-725711/.')*/-((,)()(,*,-12428)+66--,.1+.(3,)(($/34945/:/%'((),2.-25+--/+/-4.&6.++*((''((+*,-'(/2+',-15<86627400',,++--+,/.4575,-+2-1633+/6
@89c663a7-08f9-43fa-b992-032b49c64707 ch=270 read=55814 start_time=2019-12-13T08:24:22Z barcode=BC01 runid=2c9cf7bc05858273f10e7d7ec552fc0bd742dc3e
CCGGTTACCTTTGATACGACTTCACCCCAGTCGCCAAATCACAAAGTGTAGCGCCCTCCCGAAGGTTAAGCTACCTACTTCTTTTTGCAACCCACTCCCCATGGTGTGACGGGCGGTGTGTACAAAGGCCCGGGAACGTATTCACCGTGGCATTCTGATCCACGATTACTAGCGATTCCGACTTCGCTGGAGTCGAGTTGCAGACTCCAATCCGGACTACGACGCACTTCGCCAGGAGTCCGCTTGCTCTCGCGAGGTCGCTTCTCTTTGTATGCGCCATTGTAGCACGTGGTAGCCCTGGTCGTAAGGGCCATGATGACTTGACGTCATCCCCACCTTCCTCCAGTTTATCGCTGGCAGTCTCCTTTTGAGTTCCCATGCGCACGGCAGCAGCAAAGGATAAGGGTTGCGCTCGTTGCGGGACTTAACCCAACATTTCACCTTTGAGCTGACGACAGCCATGCAGCACCTGTCTCCACGGTTCCCGAGGCACGATGCCATCTCTAGAAAACTTCCGTGAGTGTCAAGACCAGGTGGAGTTCTTCGCGTTGCATCGAATTAAGCACATGCTCCACCGCTTGTGCAGGCCCCATCCAATTCATTTTGAGTTTAACAGCGCGGCCATTACTCCCCAGGCAGTCGACTTAACGCGTTAGCTCCAGAGCCGCCTCAAAGGGCACAGCCTCCAAGTCGACATCGTTTACGGCGTGGACTACCAGGAGGTATCTAATCCTGTTTGCTCCCACGCTTTCGCGCACCTGAGCGTCAGTCTTCGTCAGGGGGGGCCGCCTTCGCCACCGGTATTCCTCCGATCTGCGCATTCACCGCTACCTGGAATTCTACCCCCCCTCTACGAGCTCAAGCTTGCCAGTATGGATGCAGTTCCAGGTTTGGGTGGGGTTTTCACATCTGACTTAACAAACCGCCTGCACCGCCCAGTAATTCCGATTAACGCTTTACGCCTCCGTATTACCGCTGGAGTTAGCCCGGTGCTTCTTCTGCGGGTAACGTCAATGAGCAAAGGTATTAACTTTACTCCCTTCACCCCGCTGAAAGTACTTTAGCCAGGCCTTCTTCGCGCAGCATGGCTGCATCAGGCTTGCGCCCATTGTCGCAATATTCCCCACTGCTGCCGCTCCCGTAG
+
221226051,6.(%,&-.146;9*961)-/49,-)),-,22502))))&%'(*583,34,+/-0,'4-7*11/66)+.-63/9994123.273+,.2/0&#&&*'&%&(12744)3///(*..66*/,2/)333--.//48<434;3121..285/./1.'&')/-6,.-///019;39/&/13:/0/+3'()+((509+.+.4827%8+(0*7,3.-&(+/241*-,,&(+((**&+,/**,/2-.-..-+)+'(')*13274804;3.04424346268+,0.-$)+/+,++*+/114943---)'0716.0....+).**,1(),980693-042502+/20-74.,33%2-.65047567'')*'(&-.72*(&)&+*+$('-+$*))*,05(2.716-())-1,/054741911*:942000+..+-*0/79/+%'&%%#%$'%'*+3617147;84,0(()*0.+',--0''**29:45*)(&(*&+,)+$%'+-2111))-584,.7/7451%),/1904379;(+((&&%(8<88<856.//++-.8,&,)+/',-/0)1-1111/530/.2.003)55444-*+.'7*8<807:9+'&(2:..+*$+*)+.,2-(''')+987,+19728978642424/,--0-0*,+1+'**(/6(+-/228)/6.)*(*%.+/2)4/22030412315;3)-'/./47;88730.,0(%+-,.29/12.064,67,(/,37+&*'*+1,-()%+)02))()03575111.3:87:./26740**-.3:3<:9:;081'0610:31/)-***)(&)*--43,+53,,1)+)')-0*20354511750/03634/-+),161()2--7.(,+)*&(.314357:00%.,**'''*&$*0+--())$((,0.,&')+10388::;66&$%$#&%&).**//03184/-/01-.+'(-+'$)).0''3,--683.*''$)-(,-7/.0*&*/.')'0'5:677932,+/33236+2/0/782;,,*-.,001,+10),0.7-0:52176/)1-/27--0/+*,&%%1*'(-,66;56<8,,*(%(*(0,20127787$'&'()),63:0''*''&$))202474.3,&*-.-1/1/%+*29-+5(.
@1d6c6e30-fb06-491f-9893-875a4a88f1b5 ch=83 read=99061 start_time=2019-12-13T08:24:30Z barcode=BC01 runid=2c9cf7bc05858273f10e7d7ec552fc0bd742dc3e
CCGGTTACCTTGTTACGACTTCACCCCAATCATCAATCCCACCTGTAGACAGCTCCTTCCTTGCGGTTAGGCCACCGGCTTCGGTGTTATCAACTCTCGTGGTGTGACGGGCGGTGTGTACAAGGCCGAGAACGTATTCACCGCGACATGCTGATTCGCGATTACTGAATTCCAACTTCATGTAGTCGAGTTGCGAACTACAATCCGAACTGAGAATGGTTTATGGGTTTTGCTTCACCTCGGCTTCGCTTCCCTCTGCACCATCCATTTGTAGCGTGTGTAGCCCAGGTCATAAGGGGGGCATGATGATTTGACATCATCCCGCCTTCCTCCAGCTTGTCGCCTGGCAGTCTCGCTAGAGTCCCCAACAATAGTAACTAACGATAAGGAGTTGCGCTCGTTGCGGGACTTAACCCAGCATCTCACATTACGAGCTGACGACAACCATGCACCACCTGTGTATCTCATATAGCTATCTCTCCATCTCTGGGCTTATGAGTATGTCAAGACCTGGTAAGGTTCTTCTTGTTGCTTCGAATTAAACCATGCTCCACCGCTTGTGCAGGCCCCGTCAATTCCTTTGAGTTTCATTCTTGCGGGCAATTACTACTCAGGCGGAGTACTTATTGCGTTAACGCACTGAACTTTGACATCCAGCACTTGGTACTCATCGTTTACGGCGTGGACCACTAGAATTTATCTAATCCTATTTGCTCCCCACGCTTTCGGGACTGGAAGAGCGTCCGAGTTGCAGGCCGGATCGTCGCCTTCGCCACTGGTGTTCCTCCATATATCTACGCATTTTACATGGAATTCCACGATCCTCTCTGCACTCTAGCTGCCTGGTTTCTATAGTACTAAAGAAGTTAAGCTTCAGGCTTTCACCACAGACCCTTGCTGCCGCCTGCTCCCTCTTTACGCTTAATAATTCCGGATAACGCTTACCACCTACGGCATTACCGCGGCTGCTGGCACGTAGTTAGCCGTGGCTTTCTAATAAATTACCGTCACTTTCGGCTACCGGCTCACCAGCCGCCGTTCAATAGCTTCCCTTTATAACGAAGTTTACCAATCGAAAACCTTCTTCCTTCGCGGCGTTGCTCGGTCAGGGTTTCCCCCATTGCCGAAAATTTCCCTACTGCTGCCCTCCGTAGGAG
+
;.1.271324511911/,,,1,)19:/2/885880:/93+&)((&-))).(*,/3,1,,)0.-.3/7/'+093,/3.2,-1-+1&*,--/323113366880//./59519259554454,6--.95--00865856...9/)+./2578842-21--0325922/.*,/.2).),.5279-+++,73375:45'&666.42;11.-1500*)(../759;:-79<64;;-/3998564+*$%&-/-+.3.59.-/4.../39:::9-9,0---,+122---.-6/,-623235631514.,34/2322:<7345.7991:5,+3678-((),*((-/,./%')),/-,.973415463341388+-*+*4,%03203548///048./&+,5)/,+).,/6332;77/3,3)3.'*$**446-)*%()+*/-/265/+'(*683745,--.5/:;732-,,0279*6./270//.,1114:9:761//,,'%'(+('((*,+,+&0-435-/(-.-103<062(&%*.1*./72&1+172<59:5433055.07061811+1',.299-+887:592-.6.,*/(6+*,3<96946**(-(&1(0/0/../13772-+++,,1.+4.-./904((&%#'(-.635:814579420%/.214.,*+--3086403-+-.;75681/)%&)00&(%*(()21889498+-3<1,.-046-%('(194*+9:3430((%%'**8/4&'$&*:+,*10,2&*',-.79-0-,-.-28.3022458<,2,-345,4+4686:8:(22*)-0((+((()/.+*,-4640,*+&$$)&*+-,&(*.1470+3-32,('*)',+-/443'((*,:05,2283.3938;;,328030/99:/--&,0/1:1241132091-14:5++++,/-:/19;43*.-1/35,,+3+&/5,/2,,0/'%%'%&)+*,374446-8*(%(+-%,..+((&$**02/94/+//.20(,))35351/,.)---,*+(./,*)*'$&%$,-.+/2/55-&$(%$&'+.1*1:84523/*(0)*4,*-,.0-2(+682165:77:922..(+,533260126897835932;8*6;;0..9/0941995*:-4:.-.0)('$$)(((,51763+,&
@0d77f431-e093-42c2-982f-28c63ff54aa9 ch=349 read=66730 start_time=2019-12-13T08:24:31Z barcode=BC01 runid=2c9cf7bc05858273f10e7d7ec552fc0bd742dc3e
CCGGTTACCTTGTTACGACTTCACCCCAATCCGCTGACCTACCTTCGGCCGCTGCCTCCTTTGCGTAGCTCACGGTTTAGGTATGCCGCTCATGTGGTGGCGGGCGGTGTGTACCAAGACCCGGGAACGTATTCACCGCGACATTCTGATTCGCGATTTTCGCTCCAGCTTCATGTAGGCGAGTTTCCGGCTGGTAGGCGGGAACTGGTTTTAAGTTGCGGCTCCACCTCACGGTGTGCATCTCTCTGTGCAGCCATTGTAGCACGTGTGTAGCCCTACGCCAAGAGGGGCATGATGATTTGACGTCATCCCCACCTTCCTCCTGGTTAACCCAGGCAGTCTCGCTTCAGAGCCCTCAACTTAATGGTAGTAACTAACGACAAGGGTTGCGCTCGTTGCGGGACTTAATAACATCTCACGACACGAGCTGACGACAACCATGCACCACCTGTCACCTTGTCCCTGAGGAACATATAAATTAAGTAGGGATGTCAAGTGTAGGTAGGTTCTTCGCGTTGCTTCGGGTAAACCACATGCTCCGCTACTTGTGCGGTCCCAAATCAATTCCTTTGAGTTTTAATCTTGCGACCGTACTCCCCAGGCGGAATACTTAATGCGTTAGCGGCGGCACGGAGTGTTGAAATCCCCACACCTAGTATTCATCGTTTGCAGCGTGGACTACCAGGGTATCTAATCCTGTTTGCTCCCCACGCTTTCCGAGCCTCAGCGTCGGTACGGTCTCCGAGTGCCCTTCGCCTATAATTGTTCTTTAAATCTCTACGCATTTCTTTGCCTTCCACTAGAATTCCACTCTCCTCTCCTGCACTCTAGATAACCAGTTTGGAATGCAGCACCCAAGTTGAGCCCGGGTATTTCACATCCCTTAATCATCCGCCTACGCTCCTTTACGCCCAGTAAATCCGGATAACGCTCGCCACCTACGTATTACCGCGGCTGCTGGCACGTAGTTAGCCGTGGCTTCCTCCTTGGGTACCGTCATTATCTTCCCAAAGACGGGCTTTGGTCATCACTCACGCGGCGTTGCTGCATCAGGGTTTTCCCCATTGTGCAATATTCCCCACTGCTGCCTCCCGTAGGAG
+
685424/393;2-9...445:50587,6161,*-31).0%%((*-*(%/.,,,,49766+54&*%&(-.+,'''(''&$()'$'%/+((()*)+&(+*-*',451**.$(%*%*(2.(..01/92-102678..-4--..-012<:666929.01,0,,'%&'',))-/1:95766/100)''/:*+'+))'$$'$&$'&,,-./3*3/83.*')*.$$$($&,&&0,245925.(.+,/330.-*.0.).,/4<372+%')+*///3742/339/&%(%&(0-))-55418843/.(/1)+468956*767+0278;885240,/-0,,+6,+.61323344)(*)'()*04:302,)(((-*-0)**'')'&%,)655658,8459565899+9*+-3;:101617.1.,,,01-&),.940+%'&+-/72686(3751..-17+-2*%*+-/5-7/0),'$%%'*&'&$'((,)$+$*%&%&,0.882533/+,(&'*/.,*/-87882)++*/-/4381+)/+787:555554540**6&)2**(&$&&&++',..,2*5.8781:;55-8;<,8:6/3/,,/02:,1./01860'2883030/(,--.--.4).;000.:1.4/*/,('((-/;412+(+063(-.17*&((,0<8687160+(,%00427<998787.34..//53444:9453<8,.11871,.+..9.2&'(66:7/,,-)-&)/-*,&+,('(%&&(&''%*+0/267.(%%$%))*2.10&(+0)+/452436549/)+0*&&)*-*'*.)-&('3+82,-,,+,2//*./**65513)+,766828121<;2676647/...-:.14-2/*+-55*3-*+(0230+)*-1/'''*/12299::;;7-0---07198./+;5+*01593//3869;9;97445449--7-2403043/3/+./812/0-0*))223497;0003-446,,9-///,3,22-..697:91561354+53(22,++2(-*,,57+,-.(()'*//+.341811.;,,*++./<589.6;8.48;*)56233718000909;7+/11/))+0+08,-:55'('
@358b580d-8c3e-4d10-ae82-60d4d4e0eb09 ch=373 read=115268 start_time=2019-12-13T08:24:29Z barcode=BC01 runid=2c9cf7bc05858273f10e7d7ec552fc0bd742dc3e
CCTTGTTACGACTTCACCCCAGTCATGAATCCTGAAGTGGTAAAGCGCCCTCCCGAAGGTTAAGCTACCTACTTCTTTGCAACCCACTCCCATGGTGTGACGGGCGGTGTGTACAAGGCCGGGAACGTATTCACCGTGGCATTCTGATCCACGATTACTAGCGATTCCGACTTCATGGGTCGAGTTGCAGACTCAATCGGACTACGACGCACTTTATGAGGTCGCTTGCTCTCGCAGGTCGCTTCTCTTTGTAATAAAAGCCATTGTAGCACGTGTGTAGCCCTGGTCGTAAGGGCCATGATGACTTGACGTCACCACCTTCCTCCAGTTTATCACTGGCAGTCTCCTTTGAGTTCCCGGCCGGACCGCTGGCAACAAGGGATAGGGTTGCGCTCGTTGCGGGACTTAACCCAACATTTCACAACACGAGCTGACGACAGCCATGCAGCACCTGTCTCACGGTTCGAAGGCACATTCTCATCTCTGAAAACTTCCGTGGATGTCAAGACCAAGGTAAGGTTCTTCGCGTTGCATCGAATTAAACCACATGCTCCACCGCTGTGCAGGCCCCGTCAATTCATTTGAGTTTTAACCTTGCGACCCGTACTCCCCAGGCGGTCGACTTAACGCGTTAGCTCCGGAAGCCTCAAAGGGCACAACGCAAGTCCTCGACCGTTTGCGGCGTGGACTGCAGAGGTATCTAATCCTGTTTGCTCCCCACGCTTTCGCACCTGAGCGTCAGTCTTCGTCCAGGGGCCGCCTTCGCCGCAGTATTCCTCAGATCTCTACGCATTTCACCGCTACACCTGGAATTCTACCCCCCCCCCTCTACGAGACTCAAGCTTGCCAGTATCAGATGCAGTTTCCCAGGTTGAGCCCGGGGATTTCACATCTGACTTAACAAACCGCGTTAGCGCACGCCCGGTAATTCCGGTGCTTTACACCCTCCGTATTACCGCGGCTGCTGGCGCAGGTTAGCCGGTGCTTCTTCTTCTGCGGGTAACGTCAATGAGCAAGGCCATTAACTTTATACATCGCTGGAAAGTGCTTTACAACCCGAAGGCCTTCTTCATACACGCGGCATGGCTGCATCAGGCTTGCGCCCATTGTGCAATATTCCCCACTGCCTCCCGTAGGAG
+
25282-7--./3583/566/-.1325/6//12)*(1(,.:-99-(+.2870,))).30.*02-(**.380034:27<705405:.*/.14*)**54433230:83250/1-.(+//,136,708006874:101:396954244'(*04/,-..13.-*%+*+57;5720292;8956*+,0,./501)/--,.,6-1,925.++/0574/0/::1152/.24293;10140446%0//2132703-46,)(*%(.42,&+-*,4/./0/.3234,%%&(3593489:3313+066;8821/*)(+*,-5132)2-&-53;89631035<<68857.8-+&-..75,-5*&%+3933.&.130:356/.,2364*1.*-63680.((*1+///3656<3659811/20.,1+-,2/05301345,)*&%13445541/--40363622333<568754.228.*.(*.085)1-.5-/04/1)+)*+/1,(*50;888;::711/0-/1,0(/-*.)1*:7--7,/0,/.--/04,6+4+2:4;;24340/.04-/5''+*--2%/,,270*,2575:5.24...42<<5/5/+.*)*1&3;624231/691,1::0800.0-*3-:.56/2/-(.,6(('))$((&4.9,.42-%%('&$*'/)/,*'&&*+.*,4.(,+1,.-1,23624.,&)&+,6623:888534<4-2/087**-.,28--,..79015990-....107/3.9*'1172.641616179.&-%.-117451.*(-.3266568977<7537:..0.04486640205195919660::70041020/014570-+-09110'../:;245769003;)37-+4,6,++758'*,(+$9+'(+,,655..,.05247;:8;+*&'$%$%$&$(-0:.(+/06:;55+,($$&'(%*-26624824031+/5/.51+**++1.-'3$/-/-*+-3%1.,.4/24+--207797:424::766*6.11311)'129/+/*)(.2*&%$&*,814.5,,14***'(())+0-034..0/04<:<99<94/01+0243;957484413334-98552-,&++)(0..+*,,)**.00251%'%&(('+3&&'&()((
@34bfc267-efb3-40d8-95d6-f567ce2d7b59 ch=446 read=92571 start_time=2019-12-13T08:25:20Z barcode=BC01 runid=2c9cf7bc05858273f10e7d7ec552fc0bd742dc3e
CCGTTTACCTTGTGCGGCTTCACTGATGTGAATCACAAAGTGGTAAGCGCCCTCCCGAAGGTTAAGCTACCTGCGCTTCTTTGCAACCCACTCCCGCTTAATTGTGACGGGCGGTGTGTACAAGGCCCGGGAACGTGATTCACCGTGGCATTCTGATCCGCGATTTTAGCGATTCCGCTTCGTAGTCGGTTACGGGCCTCAATCAATACGACGCACTTTATGAGGTCCGCTTGCTCTCGCGAGTCAGCTTCTCTTTGTATGCGCCATTTGTAGCACGTGTGTAGCCCTGGTCGTAAGGGCCATGATGACTTGATGGCCCCACCTTCCTCCAGTTTATCACTGGCAGTCTCGCTGAGTTTCGGCGGACCGCTGGCAACAAAGGATAAGGGTTGCGCGTTGCGGGACCAACCCAACATTTCACAACACGAGCTGACGACAGCCATGCAGCACCCTGTCTCACGGTTCCCGAAGGCACATTCTCATCTCTGAAAACTTCCGTGGATGTCAAGACCAGGTGGAGTTCTTCGCGTTGCATCAGATTAAACCACATGCTCCACCGCTTGTACGGGCCCCGTCGAATTCAGGTTTTAACCTTGGCCGTGCTCCCCAGGCGGTCGACTCCCAGCGTTAGCTCCGGAAAGCCACGCCTCAAGGGCACAACCTCCAAGTCGACATCGTTTACAGCGTGGCTACCAGAATTATCTAATCTGTTTGCTCCCCACGCTTTCTTTCCCTGGCGTCAGTCTTCGTCCAGGGGCCGCCTTCGCCACCGGTATTCCTCCAGATCTCTGCGCATTTCACCGCTACACCTGGAATTCTACCCCCCTCTGAGGACTCAAGCTTGCCGGTATCGAATTACAGTTCCCAGGTTGGGCCAGAAGTTTTCACATCTGACTTAACAAAACCTGCGGTGCGCTTCGCCCAGTAATTCCGATTAACGCTTGCCCCGTATTACCGCGGCTGCTGGCACAGGTTAGCCAGTGCTTCTTCTGCAGGTAACGTCAATGAGCAAGGTAGTAACTTCTCCTTCCTCCCCGCTGAAATTACTTTTACAACCCGAGGCCTTCTTCATACGCATGGCATGGCTGCATCAGGCTTGCGCCCATTTGTGCCCAATATTCCCCTGCTGCCTCCGTAGGAG
+
.0()/)$+,/-&1%()/./71++'()($&')5030207/,-0861,))(+71*1,((0/2/7.2'+---31,'*%*,8)497,20/.41%()2-*&&('*%0&(%)(058/.0757746689;/85:/*89/92.1-.24/46:9/:...89:../.3*#'(%4%%&%&)+(1(,)%*.01&(%(,.*0-6$.',%))+02;58)/+'(&%'&'$(-3,+++%'&*+)'*.4./1115.,-'--1&(*0:763274/013.--20.55*+--.--1,/3520/.06.29;::-5,-*.326&'()+-*,+,*+,++347-)+-*332431/14<///:445/,*&'0228&')&'04;'0')*,60187989;96077<+1.9-8-.3/11-,--,-3/0%983/,.)10)/1263;0.-/26201+*2111'1356-34835542&5566-++-661'(&.3:.-.())3-3/113:11326565/008820/2.1-25;9:4771630,(%(##%'%)/:0*0.,/1/82225:+*-,2,873</0/001/02-0-**+(-)',-531:5*%'(%+(,6.'++.9:-.8.0,*.)1,)0&,*.65))678.7546/,,+1(&%(',2/./30/)0*)(&)1/772;2213+27-00/635.6'7+3410(-+*+528/%++.--0+)%)-4:-/),+1/4960710/43;5./24985&++*-+,%$%$*,&',**,770/345<961:()164.(%%0+39678:217)4/26:7923(%',)+--*',+,54<10+5.-.4.212957-2-25/656,6;7+'-$$%),3344'')+2-)0(('*-17(%%(&$')*/,16,),-+0-1736(''*();;:223458/./004363-.)'&(&*+0--/1.)*))(,7.()3374761,.09094/)$#%*++'+,+5/-230.20//::812-*-*+0110/474.---2439<90/1*(((1853684:442.2&'**)&('****))++$$$+-,366-148.70&.'&%**)&&*2143''*.2287;56:6+-(+&,&%+2.0341/*+,+..&-1/48.///7.*-0*(($+-*+-,/9:091,*/14346063,,,2)+(
@e5148a40-d576-4a82-9659-d9cde6f744c6 ch=7 read=61932 start_time=2019-12-13T08:25:20Z barcode=BC01 runid=2c9cf7bc05858273f10e7d7ec552fc0bd742dc3e
CCGGTTACCTTATTTGACTTACCCCAATCCATCAAATCCACAGCAGGCAAAGCTCCTTCCTTGCGGTTAGGCCACCGGCTTCGGGTGTTATCAACTCGTGGTGTGACGGGCGGTGTACAAAGGCCGAGAACGTATTCACCGCGACATGCTGATTCACCGCGATTACTAGCGATTCCAACTTCATGTAGTCGAGTTGCAGACTACAATCCGAACTGAGAATGGTTTTATGGGTTTTGCTTCACCTCGCGGCTTCGCTTCCCTCTGCACCATCATTGTAGCACGTGTGCTTAGCCCAGGTCATAAAGAGGCATGATGATTTGACGTCATCCCGCCTTCCCGCCAACTTGTGCTGGCAGTCTCGCTAGAGTCCTTAATGATGGTACAACTAACGATAGAGGTTGCGCTCGTTGGACTTAACCAACATCTCGACACGGCTGACGACAACCATGCCACCTGTATCTCGTATAGCTATCCATAAAATATATGGGCCTTTATGAGTATGTCAAGACCTGGTAAGGTTCTTCGCGTTGCTTCGAATTAAACCACATGCTCCACCGCTTGTGCGGGCCCCGTCAATTCCTTTGAGTTTCATTCTTGCGAGACGTACTACTCAGGCAGATTACTTATTGCGTTAACTGCAGCACTGAACTTTGACATCAACACTTAGTACTCATCGTTTTACGGCGTGAATACTAGGGTATCTAATCCTGTCCCCACGCTTTCCGGGACTGAGCGTCAGTTGCAGGCCAGATCGTCGCCTTCGCCACTGGTGTTCCTCCATATATCTACGCATTTCCTGCCGCTACACATGGAATTCCCGATCCTCTCCTGCACTCCTAGCTGCCTGGTTTCTATGGCTTACTGAAATTAAGCTTCAGGCTTTCCACCACAGACCCTTGCTGCCGCCTGCTCCTCTTTACGCCCAATAATTCCGGATAACGCTTGCCACCTACGTATTACCGCGGCTGCTGGCACGTAGTTAGCCGTGGCTTTCTAATAAAGTACCGTCACTCGGCTGCTGCATTTCCACTGCCGCCGCCGTTCTTCCTTTATAACAGAGTTTACAATCCGAAAACCTTCTTTCCTTCACGCGGCGTTACTCGGTCGGGTTTCCCCATTGCCGAAAATTCCCTACTGCTGCCTCAATAGG
+
7.1/5;44121(/6)('(,)'*32-+//5,')177+*.)&&%#%$,,--,'(,-26162+)5+--648+*5/912./--496'7/.-/600,3'++2*0.82776780*)%'+*+*-/27(,,/0+%.)2+,8559324800--./24::2,0-)%&+**.123./,),,-7680(/(-/1024400001+*/0904+/*13033:54/'',++,*,2..6-:9;2248<7/;;.*+/7467;78336:66;6///./8++65--*,/027-07.-,--,-4644.&(&&'70+*.00./006**%2-//8000//3:7..0987()68+%0)134*/$('+,+./,-..,,..%10,*&%$*)()++.+)*2/5224/1)&&))&&-+...33(%*.-8+./789.3-(*)%((*',(,+33431-%$%$$(&,0//232;334<1,)--)13,+/+-/36,,,)$))'%)'&$&**'++)+&'),----/0+.+)()+6548//+-0:63.--2,6.:86;8576/:,--;1'*,2.4;;7.*,+,,0/65-.-)*+*.025+768:90-.6,02,4+47//02055++8;162-.+(&*310))+)+1349;:+*+2**+/1,61/.+-,0,-(+-+-/(,.79;513:,,-707+-.%*'&()'%'+,336244:*(,(((()+%,+--4221-/136.5,+-%$"&*18-),++5711-0:84010..3255481;11-2)*)*+99959932719259;56687456:10./645688755241408;9/%&'+234-')&'+,--,-021()(*+15110580163313+*+0247797663;520/-((')./27/75,0110+-.63%,.**)*'*)/4+0*+,32)(.*1389735:...-12,,.10.10-2--.0499:.01319870/,..*+44593.,(*+-6-,)+2-7///78,)%+,-217691003,.-63141*%/,224+)*-1-..0(+00+1+,*,,),+/4833''%$$$*/8018/489::8319-,-443,%&(.;4//,:.+-,0::56;9;7,64.93<5034400-+0*())*0<16&660<./42/)(5--8/07:11129+').+*-01/5..',*(1-
@f78e9ed9-e7ca-46c6-9dae-175f0285cbbb ch=9 read=29949 start_time=2019-12-13T08:25:41Z barcode=BC01 runid=2c9cf7bc05858273f10e7d7ec552fc0bd742dc3e
CCTACGGGAGGCAGCCAGTGAAATATTGCACAATAGGCGCAAACCTGATGCGCAACCATGCCGCGTGTATGAAGAAGGCCTTCCGGGTTGTAAGGAAGTACTTTCAGCGGGGAGGAAGGGGAGTAAAGTTAATACCTTTGCTCATTGACGTTACCCGCAGAAAAACTTTCAGCTAACTCCGTGCCAGCCGCGGTAATACGGAGAAGTACAGCGTTAATCGGAATTACTGGGCGTAAAAGCGCACGCAGGCAGTTTGTTAAGTCAGATGGCATGAAATCCCCAGAGCTCAACCTGGGAACTGCATCTGATACTGGCGAAAGCGGAGTCTCAATGGGGGGGGGTAGAATTCCAGATTGTGTAGCGGTGAAATGAATCTGGAGAGATACCGGTGGCGAAGGCGGCCCCTGGACGAAGACGAGCGCTCAGGTGCAGCGTGGGGAGCAAACAGAGTTAGATGCCCTGGTAGTCCACGCCGTAAACGATGTCGACGGAGGTTGTTAACGCCGGGGCGTGGCTTCCAGGCTAACGCGTTAAGTCGACCGCCTGGGAATACGGCCGCAAAGGTTAAAACTCAAATGAATTGGCAGGGCCCGCACAAGCGGTGGAGCGTAATAGTTTAATTCGATGCAACGCGAAGAACCTTACCTGGTGCTGACATCCACGGAAGTTTTCAGAGATGAGTATGCCTTCGGGAACCGTGAGACGGGTGCTGCGTGGCTGTCGTCAGCTCGTGTGAAATGTTGGGTTAAAGTCCGCAACGAAGCTGGCCCTTATCGCTTTCATTGCCAGCGGTCGGGAACTCAGGGAGACTGCCAGTGATAAGCTGGAGGAAGGTAGGGATGACGTCAAGTCATCGCTGGCCTACGACCAGGGCTACACGTGCTACAATGGCGCATACAAAGAGAAGCGACCTCACTTGAAACAAGCGGACATCCCTCATAAAGATGCGTCGTAGTCGGATTGATCTGCAACTCGACTCCATGATCGGAATCGCTATTAATCGTGGATCAGAATGCCACGGTGAATATTCCCGGAGCCTTGTACACCGCCCGTCACACCATGGGAGTGGGTTGCAAAGAAGTAGGTAGCACCTTAACCTTCGGAGGCGCCTACTTTGGAATTCATGGCTGGGGTAGTCGCTAACAAGGTAACCGG
+
27**.'/,%&''%%&&%)0(%&%%(-*(*,,0..'13/---1&-212+**($'''/0/5382./.03234//5*+*,/08491*/86380/,''&&'%',*0:.-,))+11)',.,/,03-((*,/+*,++,)(.-,5102782141.2152.08,(-)(-3+)&%(()'$''%.0/20.,..3('')%++)4../0)0/10%''$)('(*++792812,60514.2-/286+,*-2,)+,13534/+23/.49/+1969368*)*)&&#$$$,.+'.13())%'--4673+'&'(.41865,,,))./00..&)'*0,&)*'&(*..0,0-+,***+./+*.',+0,0-&*)++'-*,),*,0.-,/%*)*+,4252/*)(203/*((**&&(.+-**&'**)((-029,5-**-++%-./14&*0./,''(-4.66.)+//1''%'&+.7-+15(5:100421.31*')(01,31.'')*+'.10-3-/+/11.&&#((1/0.'+52))/152211/'++,*/61112-5-0,54578;536*((*(.--/*1/0,.25(3-/40:92011696321302/%2(41,*1/)+()'((/-+/30)*+-0.,,)27<:396/))*,1127.-))..*270++)*1701,1+)(*-/4890--.++)),4;11--,)(.)+%)(0.1/1..-501056341(*)-(((+(('&'((-30/,---/6+--,('*&&&+-**-/.&,1+132/-(.)%'/).++*&''&&.,$(()+-&'+,'&'+.*.3.0+,)(%*2506114-(2,+-11676.&-,,6353&.-14..-.)*$*%(+44.---&00&)*+38;.)&'&+)1'(*+*/5-/),-)))&)./01-..052,/--.343343'&(%')*.14020/'('&(.4/0,3(-095+'(+--+4/2393-'*(()((.403/8(6+.&)*+,32.7-,,/,*)(,+&(('**)2+%'*..,(('0*4527788873.+5,)2++*4,,%%$%%((33-+,%&.%&)((++,-0+//)+-/--*232450)(((&..01,.-5)%*))+-,)()$&$,(.+.,.4/6/'/'(+)()(&')),)&,'(-8.((&$$'%+0*(%$&(()()'((,*0.197222
@53a30950-c3a6-4cd8-9f61-d14466d7a674 ch=244 read=166771 start_time=2019-12-13T08:25:40Z barcode=BC01 runid=2c9cf7bc05858273f10e7d7ec552fc0bd742dc3e
TTGGTACTTCGTTCAGTTACGTATTGCTGGTGCTGAAGAAGTTGTCGGTGTATCTTGTTAACCTACCCCGCCTCGCTCTATCTTCCGGTTACCTTGTTACGACTTCACCCCAGTCATGAATCACGAAATTAGTAGCGCCCTCGAAACTACCTACTTCTGCCAGCCCCTCCCACATGGTGGCGGCGACGGGCGGTGTGTGTACAAGGCCGGGAGACGGCGTCACCGTGGCATTCTGATCCACGATTACTAGCGATTCCGACCATGTGGGTCGAGTGCGAACTCAATCGGACTACGACGCACTTTGCCAGGGTCGCTTGCTCTCGCGAGGTCGCTTCTCTTTGTATGCGCCATTGCTTGCGATGTGTAGCCCCTGTGGTCGTAGGGCCATGATGACTTGACGTCATCCCCACCTTCCTCCAGTTTATCACTGGCGGTCTCGCTGGTTCAGCCGGACCGCTGGCAGCAAGGATAAGGAGTTTGCGCTCGTTGCGGGACTTAACCCATTTCACAACACGAGCTGACGACAGCCATGCAGCACCTGTCTCACGGTTCCCGAAGGCACGATTTCTCATCTCTGAAAACTTCCGTGGATGTCAGAGATGGTGGTTCTTCGCGTTGCATCAGATTAAACCATGCTCCACCGCTTGTGCGGGCTATCAATTCATTTGAGTTTAACTGCGGCCGTATTACCTCCCAGGCGGTCGACAACGCGTTGTTAGCTCCGAACCACGCCTCGGGCACAACCTCCATCTCGACATCGTTTACGGCGTGGACTGCCAGGGTATCTAATCCTGTTTGCTCCCCGCTTTCGCACCTGAGCGTCAGTCTTCGTCAGGGCCGCCACCGGTCCTCAGATCTCCTACGCATTTCACCGCTGCACCTGGAATTCTACCCCCCTCTACGAGACTCAAGCTTGCCGGTATCAGATGCAGTTCCCAGGTTGAGCCCGAGGGATTTCACATCTGACTTAACAAACCGCCGCTTTGCGCGCCCAATGTGTGTGAATTCCGATTAACGCACCCTCCGTATTACCGCGGCTGCTGGCTGGGTTAGCCAGTGCTTCTTCTGCGGGTAACGTCAATGAGCAAGGTAACTTGCGCTTCCTCTTACGCTGAAATGCTTTACAACCCGAAGGCCTTCTTCTACGCGGCGGCGCGTGGCTGCATCGGGCTTGCGCCATTGTGCAATATTCCCCCCACTGCTCCGAGGGG
+
+#&%&%/0703599,+1-)+*+)+-*&,/6490-,-*'(&',)))+&+(((&'',)'-516/,%%''((),02/-,-++,--7925/-/5*-569+6+(('&*+4.*057,.036+0+,:43(**,-*+'$&#%'(+,62+6))+%*'&),)&.,.+)(+)))02-))+,)$)&''(')(('%$'&+)/2,231..++)1,.221617%2-(&*,))*(+,&)&))+0-)).+**,170+-.01;01-*+./.690600(*&'$&)5,+-)(*-(1$&4656,:0414../.157-')&).0/''&%-54//*+32./00.336.%.,/-()+657/680-4463868;290-'&&$'*&(%+%$'',64.,++.20704*7473+&'')*.1204-,,.0285399.)357113))0*+0:-+,,/08/70-323--'(()*+,+(+..,2375--'*('')*.+.50772,0)--9-+0(,/--.2/34:8/4730.)+''*5...-4--+6*(886776735224;5715+100083431)*(*&3*1*,*)(--,+$&&'..)*997501.0,+-,('(&&*+-2;99730'&&).-&.*(*,9:862-01/800067&%,..6<8:<9:56665,.-''''()331.('&(+5093:2.25++*/.7/('&+0+-%&'&%&()&-))//-&/507/.((&&)3,.-)),%(+)*2-3$&'%+,+-5790,)&%'&(,3272.+(+*')+/39::8188-./82239;764)//-474.57.*&'(-323*:1-//5-+*%&-564.01880/-165441/./.,**+-+-./.1,2.+41'%*&((,%%),,-1.-,267/7;;146;35($)&('$*(.)-**&&',465164323-'-*+4-'&&(+-)+1)*+)+-))+.23797-65.'*,---+319'(&++/)1:61,0104(),0708++29-46)*)''.0+)-,.).0(+%)&*((())/.311-.0.:/*(%$$-.7--.(+,/:36;69487867511)&))&*++,3;199345;49<87798:84594//-&+',,/61.*)*+0(-()+())+0-.*&$"&'))(--)*****,)*-(.)*+--,'+))7683-((*,,,-*+0)(&&'),+-.0)05.9748503/83&(,%*%&'),,8660795*%)%%&%'))(-.2.
@36bb45bb-3425-406a-8632-729658a10c84 ch=88 read=170717 start_time=2019-12-13T08:25:39Z barcode=BC01 runid=2c9cf7bc05858273f10e7d7ec552fc0bd742dc3e
CTCCTACAGGGGAGGCAGCAGTGGGAATATTGCACAATGGGGGAAACCCTGATGCAGCAACGCCGCGTGAGAATGATGAAGGTTTTCCGGATCGTAAGCTCTGTCTTTGGGAGGAATAATGACAGTACCCAAGGAGGAAGCCACGGCTAACTACGTACCAGCAGCCGCAGTATACGTAGGTGAGCGTTATCGGATTTACTGGGCGTAAAGGGCGTAGGCGGATGATTAAGTGGGATGTGAAATACCCGGGGCTCAACTTGGGTGCTGCATTCAAACTGGTTATCTAGAGTGCAGGAGGAGAGTCGATTCCTAGTGTGGCGGTGAAATGCGTAGAGATTAGGGAGGAGGAACACCAGTGGCGAGGCGACTCTGGACTGTAACTGACGCTGAGGCTCGAAGCGTGGGGAGCAAACGGGATTAGATACCCTGGTAGTCCACGCCGTAAACGATGAATGCTAGGTGTGGGGGGGTTTCAACCTCCCGTGCCGCCATAACGCATTAAGTATTCCGCCTGGGGAGTACGGTCGCAGATTAAAACTCAAAGGAATTGACGGGGACCCGCACCGTGGCAGACGTAATTCGAAACAGCGCGAAGAACCTTACCTACACTTGACATCCCATGCATTACTCTTAATCGAGGAAATCCCTTCGGGGACAAGGTGACAGGTGGTGCATGGTTGTCGTCGGCTCGTGTCGTGAGATGTTGGGTTAAGTCCGCAACAGGCGCAACCCTTAATCGTTAGTTACTACCATTAAGTTGAGGACTCGCGAGACTGCCTGGGTTAACCAGGAGGAAGGTGGGGATGACGTCAAATCATCATGCCCCTTATGTGTAGGGCTACACGTGCTACAATGGCTGGTACAGAGATGCAATGCCGCGGGTGGAGCCAAACTTAAAAACCAGTCAGTTCGGATTGTAGGCTGAAACTCGCCTACATGAAGCTGGAGTTACTAGTAATCAGCGAATCAGAATGTCGCGGTGAATACGTTCCCGGGTCTTGTACACCGCCCGTCACACCATGAGGTTGGCAATGCAGAAGTCCGTGAGCTAATGGCAACCACCGCAAGGAGGCAGCGGCCGAAGGTAAGTCAGCGATTGGGGTGAAGTCGCGTAACAAGGTACCGG
+
*56,+(+%-0-,)/41,//&/+(.+),)$(&',,..96057.'+0.-/&&'(/3:011/6201913223*%'$'*+.+,5,119130(1+-.-*.'*&'+557714:.(*)()*++,4622*/'.,-.5-/+/1,.+*+)1/-+-+++)&((&)&)%)62240(19)*+&'&&&+*,)*'**,*---71-1,-+67//0:882*%((+)()-)*/11544;688/5/5/2848,0.')'+/*&&1(''2213321&(&&+1657::695:28,::69:.9---8550/0+*)%+('1/*)&'($*-)-1++,861.)(%*('1.0,,*-.5.')'&8*/69*(,-(()(,+13/./402.)*'.+3---,,397756792////13466162,+'$)*'.05349+(*,2,0/%90.2.-'-.(591.1;826171-/34:42583,--./19*'*%'-12344:765..08-+))+(,-5*,7457238%'*1.36457843659;:;46:1//0*%&(*3/;:8-2*)+2-2;<63844:)2,./70725+*87/62(''(+&&'#()$&0/-//418-&&+/*0,.(+)+4-.562/0&+-')--/-7--,-*36+'2*+*8+*),*.,0*./0,--+/2+.0(-1)'.7-445010./49111/199788756/7/-.+--&)(*,/8231/1400////2-511:58.383&*++4)*36.5/(15,**)+,.31;0//722-,-0-29::1240(3,++'&$%&)*,078:;720+/.6.76431+-*,.)*+)05211023,-.490/0::978+3/,),/,,+,*)+-364520*+)*,6838696.3//08),3+**+)/,0186017.-+.))6;21074<<08/16<8.-5./01,/2;139.+5+-)-13402;1/3:79743234080/.00.(*10,-0236353-(*+,373621155666043:7-+5-+.,/2371,543/++(,')&).-.22--3./-2183/,+*(/'('/61(4''*')/15./'($$'&$)%$$&'))%'''*,1)/)+(*,*/*515,-,-*++%(''%(')'0+&)+.++/-,-.+(*,04,70-//0.3-5
@f626e70d-031c-46d3-aed9-bcb4a72e7376 ch=81 read=84474 start_time=2019-12-13T08:25:37Z barcode=BC01 runid=2c9cf7bc05858273f10e7d7ec552fc0bd742dc3e
CCAGTTACCTTGTTACGACTTCACCCCAATCATCAATCCCACCTTAGACAGCTCCTTCCTTGCGGTTAGGCCTGCGGCTTCGGGTGTTATCAACTCTCGTGGTGTGACGGGCGGTGTGTGCAAAGGCCAGTGTATTCACCGCGACATGCTGATTCACGCGATTACTAGCGATTCCAACTTCATGTAGTCGAGTTGCAGACTACAATCGAACTGAATGGTTTATGGGTTTTGCTTCACCTCGCGGCTTCGCTTCCCTCTGCACCATCATTGCTTTGTAGCCCCAGGTCATAAGGGGCGATGATTTGACGTCATCCGCCTTCCTCTGGCAATGCTGGCAGTCTCGCTAAGAGTCCCCAACCAATGATGGTAACTAACGATAAAGGGTTTGCGCTCGTTGCGGGACAACTTAACATCTCACGACACGAGCTGACGACAACCATGCACCACCTGTATCTCATATAGCTATCTCTCCATCTCTGGAGCCTTTTATGAGTATGTCAAGACCTGGTAAGGTTCTTCGCGTTGCTTCAATTAAACCACATGCTCCACCCGCTTATTGCGGGCCCCATAATTCCTTTGATTTCATTCTTTGCGAGGAGCATTGCTACTTACTCAGGCGAATTACTTATTGCGTTAACTGCAGCACTGAACTTTGACATCAACGCAGTACTCATCTGCAGCGTGGACTACTAGGGTATCTAATCCTATTGCTCCCCACGCTTTCGGGACTGAGCGTCAGTTACCCGAGCCAGATCGACGCCTTCGCCACTGGTGTTCCTCCTTATATCTACGCATTTCACCGCTACACATGGAATTCACGATCCTCTCCTGCACTCCTGGCTGCCTGGTTTCTATGGCTTGCTGAAGTTAAGCTTCGGGCTTTCACCACAGACCCTTGCTGCCCGCCTGCTCCTCTTTACGCTTGAATTCCGGATAGCTTGCCACCTACGTATTACCGCGGCTGCTGGCACGTAGTTAGCCGTATGAGAAACTCTAATAAGTACCGTCACTCCGGCTACCATTTCTGTGCCGTTCTTCACCACGCTATAACGAAGTTTACAATCGAAACCTTCTTCCTTCGCGGCGTTGCTCGATGGGGTTTCCCCATTGCCGAAAATTCCCTACTGCTGCCTCCGTAG
+
(/%/,823131-27020'//82.768,)2,//1/-3+06.*04.601/6*122211.2,&*-/6:7:1144/)((/*-239,;9873:23.0.++,'(-/48630/01*.7/8//.6362/15+/605((&%')1;97:<6879:9:655546:+(***/-1/+'%&%(*123.'1*.213-0+/.23:55519/0-4620475956.),-*(+-((06:904492+48.%&0+3,/7675+7**7;1+.1209/-052/-/-2.,&(&%',),+--+60,&%-*,)()+(/43+('#&)*/9+)*-/33432+(*--0/1/,'%)*(-)(*)*510277773647,'%()/23)*'(%.3/-,)*,,084349..-/6,).5*60)*34542207.4/6,-)%%$$$0*../073+/1///1.1),,.///692+2<16)+)-*45:75555320,+-,(%$'(0/5325857654456.14039<')*0**+,875:10/234%#(-/)/-696788+-'),)/3;538091<1:7.//00010814:)*218*3*+.*112/3-'+.0237//753,/;:116:-33**3+%)(+)-(7)&),)+/-,+//./13+/+1+*),,+26.2,7-0-..+++'*)+./39235,*+58/8*-*$&&+,0222///-+'$))+66;674..(%)-',-43117+53(&1/%++-*++(-+.4788'7625..2573693171',*')(.7()+:82-#&*00020.3:4647;87792)),/+0-//6773613/1951169+,+)'#&#+%-*(/),,013710./.28455*//-)*/73202-**,)51+.,-/0+/,$())++).-2%&(/50*8:64:3.-0/,/)*,8:.1+'()),12/092.,,.4,14:)((%#%#$+(0*3.4/581&+)((+)(11))++,.30-36461943274-+(&,-/2537223:38,-,)&*,*(-(.29479/401,..2/0/024532/3;.9;*/*+,%-0.9:--('$,'&'#%.)--4/,*4-.96-0/8.+&')/*,69.112.5)+%'&,,20+(()3*&*&,3*-3*(&'(%-*(4:,0,5-1/96-(*...046332552625
@0bd2187d-cbf6-475d-8956-b8fc21caeae3 ch=2 read=33360 start_time=2019-12-13T08:25:35Z barcode=BC01 runid=2c9cf7bc05858273f10e7d7ec552fc0bd742dc3e
CTCCTACGGGAGAGGCAGCAGTGGGAATGTTGCACAATGGAAAGCAACCTGATGCAACCATGCCGCGTGTATGAAGAAGGCCTTCGGGTTGTAAAAGTACTTTCAGCGGAAGGAGGAAGGGTAAAGTTAATACCTTTGCTCATTGGCGTTACCCGCAGAAGCACCGGCTAACTCCGTGCCAGCAGCAGCCGCGGTAATACGGAGGGTACAGCGTTAATCGGAATTGCGGAAAACAAAAGCGCACGCAGGCGGTTTTGTTAAGTCAGATCATGAAATCCCCGGGCTCAACCTGGGTTGCATCTGATACTGGCAACTTGAGTCTCGTAGAGGGAGTAAGTCCAGATTAGCGTTGAAAATGCGTAGAGATCTGGAGGAATACCGGTGGCGAGCGGCCCCTGGACGAACTGACGCTCAGGTGGGCATTAGGAGCAAACAGGGATTGGTACACCGTGCGATACGCCGTAAACGATGTCGACTTGGAGGTTGTGCCCGCTTAGGCGTGGCTTCCAGGTAACGTGTCATTGCCACCAGGAGAATGGCCGCAAAGGTTAAAACTCAAAATGAATTGACGGGGGGCCCGCACGAAGCGGTGGAGCATGTGGTTTAATTCGATGCAACGCGAAAGAACCTTACCTGGTCTTGACATCCACGGAAGTTTTCAGAGATGAGAATGTGCCTTCGGGAACCGTAGGACAGGTGCTGCATGGCTGTCGTCAGCTCGTGTTGTGAAATGTTAGGTTAAGTCCGCAACAGGCGCAACCCTTATCCTTTGTTGTAGCGGTCCGGCCGGGAACTCAAAGGGAGACTGCCAGTGATAAACTGGAGGAAAGTGGGGATGACGTCAAGTCATCATGGCCCGCCACGACCAGGGCTACACGTGCTACAATGGCGCATACAAAGAGAAGCGAGCTCGCGAGAATAGCAGCGGACCTCATAAAAGTGCGTCGTAGTCCGGATTGGAGTCTGCAACTCGACTCCATGAAGTCGGAATCGCTAGTAATCGTGGATCAGAATGCCACGGTGGGCGTTCCCGGACATACACCGCCCGTCACACCATGGGAGTGGGTTGCAAAGAAGTAGGTAACCCAACCTTCGGGAGGGCGCTTACCACTTTGTGATTCATGACTGGGGTGAAGTCGTAACAAGGTAACCGG
+
/+5+&&-&((&(%1.2.22&,0.//(/*','%'*+-720(&%%''*&+3342-,)(&6+775983222/01.'(-&),+3-70;0+2+02,/29:-*3*--8-+(+/-*).,,)-*.(/1)))21+0/3/2(381:70177(7(,&-+2.*0/)$,&%()#%),2(*-,./-.4:89986.,*$&%)-.605/70/50/233.)+(('**+/2-9+;,/+3/)2(%'(-),-*(13/)$#&''/.0',)'%//97/+(+*-)93%%**%'))+11.061*,58879/4170.)&)((+724/-.1/2//.-*+()'''(*,23467*'-2+%'(*&(*+*$)#-&'(.*,++,20-.0420.''),456;2/50164156/2.10.++++/+584,.0973311,....-//1+1..*()+'*)).'')+69/20+-+&/&')&&*)*&($%&)(&'((-31-5;4.112237((++..1.,,17&,,,51'&(&(-712-2+)'))+$+'(%#$%##$$&%'(--%'&(..*&'&'$&(-2448+,9+:/110)+-,5-+)%()13/341(*67,/5/-.-0$)()01/-4,&%#()'+,22;906397011117(3-*-0-+),/.2.6-395)*)**4...446/'+,-*0-/862/))(*+820-,2046789382.4.2,4531()4-6',-.2896644,501167134113445580;///048,(0*%2719252-75--4-7-.563.2+251-5113.,22(.+*%+,/4;;7*+')++042535:8;-,-+(+/199:;7960112;5545.,2,,2&.,/9;556679886-*(*,7::*,,,.1+#%&#%&,-7.15732,+()%&&*(-.3721;877885796*)((('(,&$'+(3/,,)(*'%($%',.2952200+''/8.-089775+-)*),(4-033'-())+/504.00.-./146696371/2)5+:57543,')*+,55:83434-.+60075/2088-%%'(+/1-+-0'2&''(*-2.182233*1.172526.**+-5.3/--06.&),'*+-6.0,4+(,30:7:7-:.+33,23.8-,55++12,+110324485254/52,-+2++)00:;:999183215949
@8644a255-c590-409e-bdf6-c2bfe14e1b72 ch=400 read=71852 start_time=2019-12-13T08:25:41Z barcode=BC01 runid=2c9cf7bc05858273f10e7d7ec552fc0bd742dc3e
CTCCTACGGGAGGAGGGGCAGCAGTGAGAATTTTCGGCAATGGGGAACCTGACCGAGCAACGCGTGAAGGAAGGAAGGTTTTCGGATTGTAAACTTCTGTTATAAAGGAAGAACGGCGGCTACAGGAAATGGTAACCAGTGACGGTACTTTATTAAGCCGCGGCTAACTACGTGCCAGCAGCCGCGGTATTATGCGTAGGTGGCAAGCGTTATCAGGTGTGGGCGTAAAGAGGAGCAGGCGGCAGCAGGGTCTGTGGTGAAAGCCTGGAAGCAACTTCAGTAAGCCATAGAAACCAGGCAGCTATAGAGTGCAGGAGGAGGATCGTGGAATTCCATGTGTGTGGCGGTGAAATGCGTAGATATGGAGGAACACCAGTGGCGAAGGCGACGATCTGGCCTGCAACTGACGCTCGGTCAAGCGTGGGGAGCAAATGGGATTAGATACCTAGTAGTCCACGCCGTAAGCGATGAGTACTAAGTGTTGGATGTCAAGTTCAGTGCAGTTAACGCAATAAGTACTCCGCCTGTAGGTAGTACGTTCGCAAGAATGAAACTCAAAGGGAATTGACGGGGGCCCGCACGAAGCGGTGGAGCATGTGGTTTAATTCGAAGCAACGCGAAGAACCTTACCAGATCTTGACATACTCATAAAAGGCTCCAGAGATGGAGAGATAGCTATATAGCAAGAGATACAGGTGGTGCATAGTTTGTGTCGTCAGCTCGTGTCGTGAGATGTTGGGTTAAGTCCGCAACGAGCGCAGCCCTTATCGTTAGTTACCATCATTAAGTTGGGGACTCTGGCAGGGCGCTGCCAGTGACAAGCTGGAAGGCGGGATGACGTCAAATCATACGCCATGACCTGGGCTACACACGTGCTACAATGGATGGTGCGGAGGAAGCGAAGCCGCGAGGTGAAGCAAAACCCACATAAAACCATTCTCGGATTCGGATTGTAGTCTGCAACTCGACTACATGGTGGAATCGCTAGTAATCGCGAATCAGCATGTCGCGGTGAATACGTTCTCGGGCCTTGTACACACCGCCCGTCACACCACGAGAGTTGATAACACCCGAAGCCCGGTAGCTAACCGCAAAGGAAGGGCTGTCTAAGGTGGGATTGATGATTGGGATTGAAGTCGTAACAAGGTAACCGG
+
,-33-'1&21-01'+0+,+310&'(')).+/9<7./8/3956;9,'0/5,,-5//0)/1)0-328527354,1.&*+./42,/161/9,,*/3,45371110/76*2+34---.%2..30../)0-.30-05++&')(+,-04./*-,.-0,4./(%&&%'.+**+3)+.76889:412.'//,/./-+,-,.(2-1336/0../*%)0.93-.$&$1&,)6522148,'(.,'-.(-10163033*39/.,&')0221.66,.557'*&%&%)'+01,-.39'58---'*1,,6/+--//.-+')((-***+-+&*,'031394986.5+;/8--))()*((0+0--*)*&'./361/0/-00,&*+(4/199,.--44,/,,**,230/..(*,1.54562-//.0/435-711.,'(+39152&*,2<;:698.-8,.07358,'()*+65.,./674216*/-,/-+.//8995.--0/010144410,087.*+**)1162524304/184645111)-1,+*'&'++347:9945011+-393,.:,,36+0+'(+'*,/3++'114,,2))*-/&-**,/9111(+)).(*-54;:377:5/.7.//)75630))()/.20+07,+'*+034462/'22124482,-3115)''''*354,++++0//.0,,++(*)&&&(+))(+(/,.39:88891196('2-28789,000178588/:32279.9-(-20835.-2,(*0,1'%*+,//(4/&'-*/3.9-.*8/.05001.4*0()3./9<708887/4/0*0'2&(+120,,,,2224....*)&(..3,),37.42,/12--3%%%)#&%**,)70..2++/04//*/..0273-7,*-3.0/.+,+.+(+(),,0/22/1432./-00208+./;<83;5,*011893/:69:135*.'9)8+8/.-),-0330++),,/+,(+*,(+,+*+-4698932-+&,-0*+()'(-47101/1033+,(00.4..),((-0-.,.--6481301//.2;.7;.-5655334(**)'&)3,++(-)++/7-)+0**0+')+$-,%)+0-/037)-2)*)('')03665:*3,1://7/.-.*%+))(*(+,+0.+,02899999,604:7;69
@5cbf074d-a6f3-4255-9f21-8395f7fa9080 ch=400 read=71864 start_time=2019-12-13T08:25:51Z barcode=BC01 runid=2c9cf7bc05858273f10e7d7ec552fc0bd742dc3e
CTCCTACGGGAGGCAGCAGTAGGGAATTTTCGGCAATGGAAACCCTGACCGAGCAACGCCGCGTGAAGGAGAGTTTTCGGATTGTAAACTTCTGTTATAAAGAACGGCAGCTACGAAATGGTATGAGTGACGGTACTTGCTATTGAAAGCCACGGCTGCACGTGCAGCAGCCGCGGTAATACGTAGGTGGCAAGCGTTATCCGGAATTATTGGGCGTAAAGAGGAGCAGGCGGCAGCAGGGGTCTGTGGTGAAAGCCGCAGGCTTAACTTCAGTAGCCATAGAAACCAGGCAGCTAGAGTGCAGGGATCGTGGAATTCCATGTAGCGGTGAAATGCGTAGATATATAGAGAGGAACACCAGTGGCGAAGGCGACGATCTGGCCTGCAACTGTCGTCCAGCGTGGGGGGCAAATAGGATTAGATACCTAGTAGTCCACGCCGTAAACGATTACTAAGTGTTGGATGTGAAGTTCAATTAACAGTTAACGCAATAAGTACTCGCCTGAGTATTGCGTTGAGAATGAAACTGCAAAGGAGTTGTTGAGGGGAGGCCCGCACAAGCGGTGGAGCATGTGGTTTAATTCGAAAACAGCATGAAAGAACCTTACCAGATATTGACATACTCATAAAGGCTCCAGAGATGGAGAGATAGCTATATGAGATACAGGTGGTGCATGGTTGTCGTCAGCTCGTGTCGTGAGATGTTGAGTTAAGTCCGCAACGAGCGCAACCCTTATCGTTAGTTACCATCATTAAGTTGGGGACTCTAGCAGAGACTGCCAGTGACAAGCTGGAGGAAGGCGGGGATGACGTCAAATGCCCCTTATGACCCTGGGCTACACGTGCTACAAGCGGACGGTGCAGAGGGAAGCGAAGCCGCGAGGTGAAACAAAACCCATAAAACCATTCTCAGTTCAGTTGTAGTCTGCAACTCGACTACATGAAGTTGGAATCGCTACGTATCGCGAATCAGCATGTCGCGGTGAATACGTTCTCGGGCCTTGTACACGCGTCACCACGAGTTGATAACACCCGAAGCCGGTGGCCTAACCGCAAGGAAGGAGCTGTCTAAAGGTGGGATTGATGATTGGGGTGAAGTCGTAACAAGGTAACCGG
+
(+/*$'.,21*-2../84260*('(+,-/1.0:82:12.+0-/;(+.577/-.//30/2:/00005,0(*(&)2:854*3'0*))/8511602/300-7.*&,..)+(&,,*('()12-.63/'&(&&*2/'*+*'(&%(0+--'()**./)*,(&%&''((,*1)+,-,6-)*'')/%'#3&)).,+%(%*,.106100/+01.04.(+**2555592*)'.0&)*+,62250+-0'+6592237463/.+-.*,-&''$%%&%1(,3-6+,+.,01375,,54.88750../21(),./21873/455:9,4+6+9612-+)-.2954375-,,1160233521)),*))--+,219032171-+5*3,001//00/8/805411)&#%$$'()*%''-86267*+*-:;7111--4-),.//:(',11053((,-43557;93,&4(*,878355373523--(&&(+6124370*--.0.3,+**1++/5353444+.240'')$*)&#'(&%'',-,2,-%+((*/2,-**+25*)*)%+43,%)&,2+).,/.2,-,1+-4)*&*...173::3619/,+/.,./&.&&),2+&)...6.-28--11)-+*+855+0227588,-.-,-''&&+//78/-(&,3031.-.,033///./,10/3...--5*029-02668*3356&3),/135558868:6+31:22-/21,123811-,-2/60<70:///6370,,625;9::64859,2031;343652'.0''')+65889464332.,*+,21.,)*/,332:;544446134-,))&-/.*-723//19-*-435)*(&'*,02+))'%$#''##&',()+.+**'(+)**+4%-97-,)+(**,1/,.::28;4./2:<9:9::<:::57:77&/(4**(232+,.0-..1.1(&&''+517-0-*)''($%%)%'((&+-+-11:54/-+**,10/0/874374.2227326341,)+/+/+-)+).','(,1./.00.9111774),+(**8/142014/4.,/047691+,)*,--)'(4464029(2*.-22,.2-111,6-48821/*+))+378:933/60489:86
@5afd806e-65e1-49a4-965f-255a0e3bd0cf ch=75 read=93739 start_time=2019-12-13T08:26:01Z barcode=BC01 runid=2c9cf7bc05858273f10e7d7ec552fc0bd742dc3e
CTCCTACCACGGGGAGGCAGTGGGAATATTGCACAATGGGCGCAAGCCTGATGCAGCCATGCCGCGTGTATGGAAGGCCTTCGGGTTATGTAAAGTACTTTCTTTCAGCGGGGAGGAAGGGGGGGGGTAAAGTTAATACCTTTGGCATTGGTACCCGCAGAAACACCGGCTATCTCCGTGCCAGCAGCCGCGCGGTAACACGGAGGTGCAAGCGTTAATCGGAATTACTGAAATGCAAAGCGCACGCAGGCGGTTTGTTAAGTCAGATCGCCAGAAATCCCGGGCTCAGCGAGACTGCATCTGATACTGGCGAAGCGAGTCGTAGAGGGTAGAATTCCAGGTGTAGCGGTGAATGCGTAGAATCTGGAGGATACCGGTAGCGAAAGGCGGCCCCGGACGAGACTGACGCTCAGGTGCGAAAGCGTGGGGAGCAAGCAGAAGTTAAGAATGCCCTGTGGTAGTCCACGCCGTAAACGTGTCGACTTGGAGGTTGTGCCCGGCGAGGCGTGGCTTCCGGAGCTAACGCGTTAAGTCGGCCGCCGATACGGCCGCAAAGGTTAAAAAACTCAAATGAATTGACGGGGGCCCACACAAGCGGTGGAGCATGTGGTTTTAATTCGATGCAACGCGAAGAACCTTACCTGGTCTTGACATCCACGGAAGTTTTCAGAGATGAGAATGTGCCTTCAGGGCAAGTAGGACAGGTGCTGCATGGCTGTCGTCAGCTCGTGTTGTGAATGTTGGGTTAAGTCCCGCAGCAGGCGCAACCCTTATCCTTTGTTGCCAGCGGTCCGGCCGAGACTCAAAGGAGACTGCCAGTGATAAACTGGAGGGAAGGTGGGGATGACGTCAAGTCATCGCCAGCCCCTTACGACAGAAGGGGCTACGTGCTACAATGGCGCATACAAAGAGAAGCGACCTCGCGAGCAAGCGGACCTCATAAAGTGCGTCGCAGTCCCGGATTAAGTCTGCAACTCGACTCAGCAAGTCGATCGCTGGTAATCGTGAATCCAGAATGCCACGGTGAATACGTTCCCGGGCCTTGTACGCACCGCCCGTACACCATGGGAATTGGGTTGCAAAGAAGTGGTAAGCTTAACCTTCGGGAGGGCGCTTACCACTTTGTGATTCATGACTGGGGTGAAGTCGTAACAAGGTAACCGG
+
',4))')'&)/58.()((()-/73+1..63,++*3--48733455,.10/010./(5.998:458763-,0660/+/,0'&(,1245%*)+/80)0*+*5:('+0,+00*10'&+-)*().1.,31*)+70),.1/0-0))))&+''**.%'*,4,*+'&*+**-17//1//,-)/4-387,()))/09./.*0841/-&))/*,,*/21.',,1808/2,..+0+---,%&&'&*-4.,---(,-/0575'*/96-3932049203.+'(&)$(10)2)((0.377/0.&)*.1222228.--)%))-*)(-*'(%$&&(*+0/+143.11)3*4(-+.21,**.2150)&%$%&(0**(+-89;5,6),..,.7.-*,-++/'(++.'820(/,8/.,&).///16778679:99+,+(((/3/3/&+%1(,&,,+*&(**('&%1+)25&(+'(254/-.4*,25;99:;61+*'+/2762523.0108,0//5'&&()%0--.0'0-+,--0+),+1./))'(1,5/+-%%$))),&)(,+52780014/&&-05/7;78126;7<;7463141222991(-,'%)(/++-0/7778*./+,)'*5-;</1;8<61120/3(0.1')+'(+.5474632/*4/+**&.3-3**+.+*)(.49,75.---.5422:337786432&.0+.))&($+./3,67722.,-)./301,/2077--..099066+(%%()+3/58;8976/100'(+-)3))45/54.5:*(,*.3,-2/%-4/0:67650,,0-.2.&&),.34/9-))&)*6510*&'())+/;;7996.04+,4*'.&+40/0232012441354/0%'%))+42)*(%$**7(''%'.,/.13534366165;8.8322443455**+*(,')+.3551*,*)(*-201/8326342308+,0.-(-.%5'),.1,,/(1+,&+*/--+,%+,..&--1-.00.-.+(%(,122/5135.2262***-')+386573,/'.1108716103/1,'+.,+'*$+*,)/.19/59,---../85031)''+(,40110248,'*-'&')+(%&&'',(+&&(+)00-.3*3.,/-)1/&.34634688;5.,-.45586*)*.*))+-571/24)6.3869/6
@148cbe43-cd11-436c-8b69-c95448b73aac ch=292 read=121971 start_time=2019-12-13T08:25:54Z barcode=BC01 runid=2c9cf7bc05858273f10e7d7ec552fc0bd742dc3e
CCGGTTACCTTGTTACGGCTTGCTGATGCGGAATCACAAGGTGGTAAGCGCCCTCCCGAAGGATTAAGCTACCTACGCGCTTTTACGCAGCCCACTCCCATGGTGTGACGGGCGGTGTGTACAAGGCCGGGAGCAATGATACCGTGGCATTCTGATCCACGATTACTGGCGATTCCGACTTCGGTGGTTGCAGACTCAATCGGACTCTGACGCACTTTATGAGGTCGGCGCTCTCGCGAGTCGCTTCGCTGTATGCGCCATTGTAGCAGCACGTGTGTAGCCAACCCTGGTCGTAAGGGGCCGCAGTGACTTGACGTCATCCCCACCTTCCCTCCAGTTTATCACTGGCGAGTCTCCTTTGGAGTTCCGGCCGGACCGCTGGCAGCAAAGGATAAGGGTTGCCGCGCGCTCGTTGCGGGACTGGCCCCAACATTTCACAACACGAGCTGACGACAGCCATGCGGCACCTGTCTCACGGTTCCCGAAGGCACATTCTCATCTCTGAAAACTTCCGTGGATGTCAGACCAGGTAAAGGTTCTTCGCGCTTGCATCGAATTAAACCACATGCTCCACCGCTTGTGCGGGCCCAAATCAATTCATTTGAGTTTTAACCTTGCGAGCCGTACTCCCCAGGCGGTCGACTTAACGCGTTAAGCTCGGAAGCCCTCAAAGGGCACAACCTCAAGGTCGACATCGTTTACGGCGTGGACTACCGAATTATCTAATCTGTTGCTCCCCACGCTTTTGCTGAGCGTCAGTCTTCGTCCAGGGGCCGCCTTCGCCACCGGTATTCCTCCGGTCACGCATTTCACCGCTACACCTGAATTTATTTCTACCCCCCCTCTACGGGGTCGAGCTTTGCCAGTATCCAGATGCAGTTCCCAGGTTAGGCCAGAGTTTTACATCAGACTTAACAAACCGCCTGCCGTATGCCGCTAATAATTCCGATTAACGCTTGCACCCTCCACGTATTACCGCGGCTGCGCACGGAGTTAGCCAGTGCTTCTTCTGCGGGTAACGTCGTGACAAGGTATTGCTTTGCTCCCTTCCTCCCCGCTGAAATTACACAACCCGAAGGCCGCGGCATGGCTGCATCAGGCTTGCGCCCATTTATTACCAATATTCCCCACTGCCTCCCCGTAGGAG
+
60002:-33)./02.+/-./,*+*/041')+(+).+.0.(&(+00.-))+..**+*)'**+-(//01(-//16.('')(),24(%'%(*'6/-(-,25.$*(0,((*+01:81.0,++(0+4344,3(),+&'*0++)*.,-7,/-42/*7,,+122-)+*-11.0.-...68:682-/-*).+-*+/'*-1365::7;35'2+*)')*/4/.$++24//1+).**(((%,-2++(')&,,-),1/.()0*,44445::/71+*+,)(*++0//35/%&%('%%+,.,19;5(2%$,11-('%%#&'%(&&++-25687/6.2+(+'(+17*+:+(*+/++007:8441-../.-43)20,'&'2(/('*3/.6368556131/&11:+4-::57*2(*'%)%%')+-034/7.&)$**'&%&%)+*).,+),44-,0040.0,+0-(,+21-2,.05/1**%/-35913445101199937.,061.-'*+2;49:8891.,%(00-45879321922030401791/5/.80,23877:613(''&),567%%-.-.1--/-2,.03670.4-.-8,.0784/,160'*(*0(6-<976;8/1/8<<,881./.+-+'++11211.3:9-*3(3*2.0.0+))-)/01301.,&&')'.**&()((+.9,121+(,+-0814)*'%+,7585231189-,-/.-726673*.('&)-+,-8779645,67+.10782+-)(+*+&#%%'--66320..0031-,1''.365/:464011167359133*4:2,/*&+))(#)'+56<:4187*.512-2/)(&)1,($+*,)/-000783,-.,+.'-,((''%$&.3**/8)))+-+++/0877878<67,,7726-1301**(,)21'&&,-201/*)'.-77:999115/1.&(($()-3*-$&-++229340134330***)')'-2,,30&&',--3.07552:44)'&&$'',$*,8...;/1.(+/2272++++./(),6874*)')+/03,0-((&#&),)%,0.9+/75.0.82(&&('+1-/*&&&)-*03+)*&&%%$&',**$,)-++*./04&57205./03:4*,-*'),'(/+6,0247:7.')'%&&%)*,*)-*)+)'
@9b2c2f9e-a306-4a7f-b987-bff87a036290 ch=325 read=69525 start_time=2019-12-13T08:25:53Z barcode=BC01 runid=2c9cf7bc05858273f10e7d7ec552fc0bd742dc3e
CGATTTACCTTGTTACGACTTCACCCCAATCGCTGACCCTGCAACCGGCCGCTGCCTCGCTTGCGGTTAGCTCACGGACTTCGGGTATTGCCAACTCTCAACGGTGTGACGGGCGGTGTACAGACCAGGAACGTATTCACCTGCTTATTCTGGTCGCGGTCACCTAACGCTCCAGCTTCATGGGCAGGACTTCAGCCTACAATCGAACTGAGACGGTTTTAAAGTTTGGCTCCACCTCACGGTATTGCATCTCTCTGTACCAGCCATTTGGCAGCACGTGTGTAGCCTCACGCAAAGGGCATGATGATTTGACGTCATCGCCCTCCTGGTTAACAGGCAGTCTCGCTAAGAGTCCTCAACAATGGTAGTAACTAACGCGACAAAGGGTTGCGCTCGTTGCGGACTTAGCCAACATCCGACACGACTGACGATAAACTATCTCACCGTCCCCGAAGGATTCTCGATTAAGGTAATGCAAGGGATCAAGTGTAGGTAAAGGTTCTTCGCGTTGCTTCGAATTAAACCACAATGCTCCGCTACTTGTGCGGGTCCCCGTCAATTCCTTTGAGTTTTTAATCTTGCGACCGTACTCTGACGGAATACTTAATGCGTTAGCGGCGGCTGGAGGTGTTGAAACCCCACACCTAGTATTCATCGTTTACGGCGTGTGGACTACCAGGGTAATACAATCACTGTTTGCTCCCCACGCTTTCGAGCCTCAGCGTCAGTTGATCCGAGAGTCGCCTTCGCCACTGGTGTTCTTCTAATCTCTACGCATTTCACCGCTACACTGGGAATTCCACTCTCCTCTCCTGCACTCCTGAATAACCAGTTTGGAATGCAGCACCCAAAGTTGAGCCCGGGTATTTCATCCCTTAATCATCCACGCTCCTTGCGCCTTGATAAATCCGGATAACGCTCGCCACCTGTTACCGCGCGGCTGCTGGCGTAGTTAGCCATGGCTTCCTCTTGGTACCGTCGTTATCTTCCCCAAAGACAGGCACGATCCGAAAACCTTCATCACTCACGCGGCGTTGCTGCATCAGGGTTTCCCCATTGTGCAATATTCCCCACTGCTGCCTCCGTAGAG
+
(*+.:.()().-/5%..+-0:33398+.++.%%*)-1;5-*/,*++,336.4405:6-%&,(.-,./,/)*((%)''('6:81/+,)++(0+/$))((&''),*-,-,.11:96/0+*()-,.059-3-10/0785;532/&%%''(**)'/*-.)()%'%%'%$$$%$'(,+)+./73)'&)-).(0$#*'%$$&*'%')3/3,-0+*(%)))'1,;<4.:6.4;2010788556542/,*,)2*++335,-2456528.(*17227-&)'))-,.-*++(%'(-))*-/&('.*(05.-31023317/**.076421#%(/-.6///1/2/2(2420121162435/)&)*357-/&((4*-3,%,,2,,1--*&*-)2,5++4./300/005+6-+,69.637.)-*'$%&&(&&21*)'&+251+&%'-/+($#%#%%#(&&+/.0,'*('&&)*&*.0,8,2)))+04568//(/,$*)/&-)*+)05053)06215+7635.3,+,8;8+++4*9;:6/+*%%&%&(,()+//+4-&*/11,3+,9:.)).,8093./760-307<5./3/0.5+--54604230/$#(&+2890/,/)2,,-9203*,,)2,1*'&++),,+.16-1;05:75)+'++(''*(,--/48.641)..:421.)-6/40/15(53.(*%%%&*1**&))'*52/1,397+*.+)42(*)(*+---&((++-%$'&%%*+()+*)*+-264442032',*,)4,,60165019332345768,58-.350''*%(),,*/(0'3+76*..0112+*)+/544+0.2)**&.-+1.6-1/:52.1.*+*)*-)30,/4+,02///33)./*-02:340)-7)*)+*,-13+%&()326+,+%)+*(&%&%)*-.)/,*08700/))--.0:046/,1)%&$%%%$((&++**..+**'./1-,-/&(*'*)-1-(()(*---0:/32029455:62;;1-5)).+//0*%'')-.*&+-3+.67;:556.//.&++,0//019..*))'),+.0--:028;4.2---.,1.,.892882+..,+0)-0-32)*,+'(
@6d0d4244-2f5d-44a5-aa35-db78e16bfb26 ch=257 read=61390 start_time=2019-12-13T08:25:59Z barcode=BC01 runid=2c9cf7bc05858273f10e7d7ec552fc0bd742dc3e
CTCCTACGGGGAGGCAGCAGTGGGGAATATTGCACAATGGGCGCAAGCCTGATGCAATAAATGCCGCGTGTATGAAAGGCCTTCGGGTTGTAAAGTACTTTCAGCGGGGGGAGGGGTAAAGTTAATACCTTTGCTCATTGACGTTACCCGCAGAAGAAACACCGGCTAACTCCGTGCCAGCAGCCGCGGTAGCCACGGAGGTGCAAGCGTTAATCAGGATTACTGGGCGTAAAGAAAGCGCGCAGGCGGTTTAAGTCGGATGTGAAGTCGGGCTCAACCTGGGAACTGCATCTGATACTGGCAACTTGGGTCTCGTAGAGAGGGGAGTGTTAGAATTCCAGGTGTAGCGGTGAAATGCGTAGAGATCTGGAGGAATACCGGTGGCGAAGGCGGCCCTGGACGAAGACTGACGCTCAGGTGATGCGTGGGGAGCAAGCGGTTAGGTACCCTGTTAGTCCACGCCGTAAACGATGTCGACAGGTTGAAATTGCCCATGAGGCGGCTTCCGGAGCTAGCGCGTTAAGTCGGCCGCCTGGGGAGTACGGCCGCAGGTTAAACTCAAATGGTCGGGGAATTGCACAAGCGGTAAGACATGTGGTTTTAATTCGATGCAACGCGAAGAACCTTACCTGGTCTTGACATCCACGGAAGTTTTCAGAGATGAGAATGTGCCTTCGAAGTGCGTGAGACAGGTGCTGCGCATGGCTGTCGTCAGCTCGTGTTGTGAAATGTTGGGTTAAGTCCCGCAGCGAGCGCAACCCTTATCCTTTGTTGCCAGCAGTCCGGCCGGGAACTCAAAGGGAGACTGCCAGTGACTGGGAGGTGAAGGGATGACGTCAGATCATCATGGCCCTTGACAGGAGCTACCACGTGCTACAATGGCGCATACAAAGAAGAAGCGACCTCGCGAGAGCAGGCGGACCTCATAAAGTGCGTCGTAGTCCCGGATTGGAGTCTGCAACTCAGCTCCATGAAGTCGGAATCGCTAGTAATCGTGGATCCAGAATGCCACGGTGAATACGTTCGGGCCTTGTACACACCGCCCGTCACACCATGGGGTGGGTTGCAAAAGTGGTAAGCAACCTTCGGGGCGCTTACCCACTTTGTGATTCATGACTGGGGTGAAGTCGTAACAAGGTAACCGG
+
)(*('-/.330&-1*'-,/047;9(.3.,4//,//.5008--++6:*.5/039761)&'-(,)3946773411(,*'$&&-,2/.8020*-01'$+&'(*-+.0057:41+()*)+*-6,+8/3/2242991.133,,..)./20.19.'.**-/)-/(')/,')**-7../&)+:8:3-.+)2)((+')(%'%&(41,.1*,(*,)*1+0,/+/&3'**2+12;<9;9745*&()()))-)+*2460,6:,--//0+,63+2&-)(+3,5676:155956;3,101.......0446666.4/'&&+)*-/06798+**'()-,#($)(*+)2-5+:)*6961/*++,855,14+-085(()(,-78;7031-103685:,2,**,--2..&..+)/64;1-6,-.33449:84',)&&$#&'+7351')&-71*,,/.*''%'()3.-//*)+.7/)+26:778:31.)))**.(+$*&'($&'((/*31+%&&#,*'')&((,'4)-./*+%-.70707.3450(37)+)%%*/+(',+1283,*,0,8/;9;9///70)((%%$&'(($#'&#%$%&,'.01/($&%,,/-*-3.;:-,:/<711123;:854.07+.76*1**395533061105500,*,-+-+*07;701--./.4437970/.13.0.*-,*'%().-..35,/*1+.353'((*-../767772'()+.32041..-/80-.2;3;525261515+*,&(+(+)+383..9/,3002-02-+/8-+3--/-0016)633.9//-.7629,++(&&'+,567.1+*&$$&(*&*&)'%(*-.+.3786830,.1238720+2/1*&'((++34(*,.(*&%'*+(.0/269749:897652/5)%*'&*)()65.,++%'''(((,,/1/1/.3--5231;2016666648569/1+(+$8')*&(*236423//-&'*,7333/6/.-7)2,6//31,&(*1../677-1,,+-++0/17-)*./-/3<86726::177:/8.,---''%,.03;94433323:79442)(*465951/7*&$%)..-+()*,+(-42,4)+,/-8-,89)%'.,))23481.*((.98451,---2,/15:99887/42326(,+
@4c96db3d-909a-4e18-affd-fa76339ba3ee ch=236 read=124829 start_time=2019-12-13T08:26:04Z barcode=BC01 runid=2c9cf7bc05858273f10e7d7ec552fc0bd742dc3e
CCGGTTACCTTGTTACGACTTCACCCCAGTCATAGTCCACAAAAGTGGTAAGCGCCCTCCCGAAGGTTAAGCTACCTACTTCTTTACAACCCACTCCATGGTGTGACGGGCGGTGTGTTACAAGGCCCGGGAACGTATTCACCGTGGCATTCTGATCCACGATTACTAGCGATTCCGACTTCATGGAGTCGAGTTGCAGACTCAATCGGACGACGCACTTTATGAGGTCCGCTTGCTCTCGCGGTCGCTTCTCTTTGTATGCGCCATTGTAGCACGTGTATAGCCCTGGTCGTAAGGGCCATGATGATGACGTCATCCCCACCTTCCTCAGTTTATCACTGGCAGTCTCCTTTGAGTTCCCGGCCGGACGCGGCAACAAGGATAAAGGGTTGCCTTTCGTTGCGGGACTTAACCCAACATTCCACAACACGAGCTGACGACAGCCACGCAGCACCTGTCTCACGGTTCCCGAAGGCACATTCTCATCTCTGAAAACTTCCGTGGATGTCAAGACCAGGCAGGTTCTTCGCGTTGCATCGAATTAAACCATGCTCCACCGCTTGTGCGGGCCCCGTCAATTCATTTGAGTTTAACCTTGCGGCCGTACTCCCCAGGCGGTCGACTTAACGCGTTAGCTCCGGAAGCCAACCCGCCTCAAGGGCACAACCTCCAAGTCGACATCGTTTACGGCGTGGACTACCAGGGTATCCTAATCTGTTTGCTCCCCACGCTTTCGCACCCTGAGCGTCAGTCAACCGTCCAGGGGCGCCTTCGCCACCGGTATTCCTCCAGATCTCTACGCATTTCCACCGCTACACCTGGATTTCACCCCCCCTCTACGAGACTCAAGCTTGCCAGTATCAGATGCAGTTCCCAGGTTGAGCCGGGGTTTCACATCTGGCTTATGGAAACCGCCTGCGTGCGCTTTACGTAATTCCGATTAACGCTTGCGCCCTCCATTATTACCGCGGCTGCTGGCACGGAGTTAGCCGGTGCTTCTTCTGCGGGTAACGTCAAGCAGGCAAAAGGTGTGTAGCTTTGCTCCTTCCTCCCCGCTGAAAGTGCTTTACAACCCGAAGGCCTTCTTCATACACGCGGCATGGCTGCATCAGGCTTGCGCCCGGTGATACCAATATTCCCCACTGCTGCCTCCCGTAGGAG
+
7:381:11537.20.//-,,4-/313++,96'*%+*-6*,036+&2)6,4,*,,98')*.0+,1*'**4+./003;333:;18<:,41634/$&'03(*4:531138399876,*+('*),/)43/6/(202,-34)2*))4;377966860&&'.51-.-./4+*+,.1659<922--0;/150-()*2./-4.-.''13.,*,*2)5,224510..1;;261++(*14133;15684412-'(*04490200:60256//+,('-+(//0/-./0:988365;037987+0-.)598;/-,,+***,4413555-3/+$2/485606()*87./2/673:0./115;93;7104796:1-702.8460-*2)1'+,*)**+//',3,4537(+5*'*)+().6300.11/.23((*45;8-1115102447523*),&*//14&.,-.011;;:95530,/198:7;5.,1,1-.//0:76610,++*+-25305648426:78+44,*,/06054)-/6/;//<2000-4///39))0112;-.2**,6363),,)*1**0//35/731&&+-)('1,.473+)+/;9294/2/-.19842:33/77:+.-514:9866,6,7,8-+'*%%&,.7333*,$&&''+.,&)+,--.(+%,+/3746.3'6+685333.3653:9-/+,*-,4;997567.*.+/,,0'(3;24*,0<9/././6*')+,290-04349)(()+3./1.21)&$%/1.4))1493/.051;:9:;35:4;989<6504)+*0011:9897859;22'&00.89620/3-**(/+(*&*/599...42243045557+)*+3-.9924435:/.0333889<11((-+/,,),7.&-*,*54-(++.3/0)*.***('-(',10474557:94-,26/)0+&(,,8521/5/3,52/31.0&05/./8,0+*4847;765656:9835/,.&.%'664367,14*.4959<50/2,/,+/5740/))##%')20:6(),,(-'&(&*+61'..12*6641/62/+778170..&,-0.(-.5-7/*+1-1324612836630+002574475;7711/01)88459/3.63+*%(('*%.'9(-.8-88:.(*+(*+,*(),+)*,)/((&
@0ff4257b-a422-43d7-9246-487b750b3ffd ch=170 read=110315 start_time=2019-12-13T08:26:09Z barcode=BC01 runid=2c9cf7bc05858273f10e7d7ec552fc0bd742dc3e
CCCGGTTACCTTGTTGACTTCACTGATCATGAATCACAAAGTGGTAAAGCGCCCTCGAAGGTTAAGCTACCTGCGCTTCTTTTGCAACCCACTCCCATGGTGTGACGGGCGGTGTCAATACAGGCCCGGGAATATTCACCGTGGCGTTCTGATCTGATTACTAGCGATTCCGACTTCATGGAGTCGAGTTGCAGACTCAATCCGGACTACGACGCACTTTATGAGGTCGCTTGCTCTCGCGAGTCAGCTTCTCTTTGTATGCGCCATTTGTAGCATTGTGTAGCCCTGGTCGTAGGGAGCCATGATGACTTGACGTCATCCCCACCTTCCTGTTTATCACTGGCGTTCTCCCTTTGAGTTCCCGGCCGGACCGCTGGCAGCAAAGGGATAAGGGGTTGCCTTTCGTTGCGGGACTTAACTAACATTTCACAACACGAGAGCTGACGACAGCCATTACAGCTTTACCCTGTCACTCACAGTTCCCGAAGCACCAATCCAATCTCAGAGAAGTTTCTGTGGATGTCAAGACCAGGTAGGAGTTCTTCGCGTTGCATCCAGATTAAAACCATGCTCCACCGCTTGTGCGGGCCCGTCAATTCATTTGAGTTTAACCTTGCGGCCGTACTCCCCAGGCAGTCGACTTAACGCGTTAGCTCCGGAAGCCACGCCTCAAAGGGCTAACCTCAAGTCGACATCGTTTTGGCGTGGACTACCAGGGTATCTAATCCTGTTTGCTCCTTTCGCACCTGAGCGTCAGTCTTCGTCCAGGGGCCGCCTTCATACCGGTATTCCTCAGATCTCTGCGCATTTCACCGCTACTGCCTGGAATTCTACCCCCCTCACCGCGAGACTCAAGCTTGCCAGTATCAGATGCAGTTCCCAGGTTGAGCCGGGAGTTTCACATCTGACAACCGACCGCCTGCGTGCGCTTACGCCCAGTAATTCCGATTAACGCTTACCCTCCGTATTTACCGCGGCTGCTGGCACGGAGTTAGCCGGTGCTTCTTCTGCGGGCTAACGTCAATGAGCAAAGGTATTGCTTTACTCAACGCCCTCCCCACTGAAAATTACTTTACAACCCGGAGCCTTCTTCATACACGCGGCATGGCTGCATCAGGCCTTGCGCCCGGTAGTACCAATATTCCCCACTGCTACTTTTCCGTAGGAG
+
7.(*-03.2,3,)+&))4381./'(*+,+-.1;65-3,7+,(/7625*)-/3:/-+).,/0033.-/.345,+)%&.&',.*'&'+(/8*%')193,18021136919:9/2-,)(((*+-,,353+.2*,,+*).**/85918/'*/1../-/%()4*)''$&(*01;722/2282455*)(*+,3224000588880<50-0307752514/0$,+.3123)6-,0)*+8//0413--+)))((('(/)*,/;2,,2/2:8;<7;:(*&$()(//+-----/89*+5:8&3'*+''&**%*(*-10413-/1.23608+1,.149:/3*(+3.-04&)'()'(%.)**/+/73126:9685*2+0.<569)'*,,41*38:+*/:0.5.*/0,05//)(2)+256/129:/+5,3*'&3+6079)-,-05604.-+&,434623230125.5'%*-$'')''.-%'(1.(,(++--2::58-)'%$''52291.)/')+22-+-'%&(,*)#++23:88543,**,-8130/&)'%(4:4710-.*-6*-..1&)*308.;:-.,&*+010*)2,**.*,.06-0,10)&/07:593&(*.++.5<;.:5332/.1393/.*,+3:8-./66(46646/5-2+)('(0,,+2/4-6,/0%',-//7;72&'$,--+(**09181/*//38867826+($.'*()+54,/./.(+)&-)+-/345996.17.((,.+)03,053:9788598;93431**(')4*%)/33/625658.&'(,9-423582703-.44/-'(&524.7;8),.6*/3,*%&.3/612/./,/.206991+.(*-'.-%*-552('+,0/-38)&1*,1235945%,6;15/,/0611*337),+%)+5.*(---.1//.+2.))-36/375:;772*&%$#$(,.4.)*,.46;1.),+5182,++(&,,2.39*-27<,&.5-24977799-;++,1-)(4---79'670249/2823891*'$$)+0086283332657()4-(-(&&(,,&,,2%&*-.772.87+%33/04/(/)')471-/13242+)%(697<99<:800.*-13.5431330035555*,(*&,-,.264,)%.#%&%0(1,11225/21,/3423'//,2-1334-3)((
@f8e0569a-b9ba-490a-993b-5ea87129c396 ch=384 read=68772 start_time=2019-12-13T08:26:19Z barcode=BC01 runid=2c9cf7bc05858273f10e7d7ec552fc0bd742dc3e
CCAGTTTACCTTGTTACGGCCTTCACTGACCATGAATCACAAAGTGGTAAGCGCCCTCCCGAAGGTTAAAGGCTACCTACTTCTTTTTTAGCCCACTCATGGTGGGCCGGGCGGGTGTGTACAAGGCCCAGGAACGTGTTACCGTAGCATTCTGATCCACGATTGCTGGCGATTCCCGACTGGAGTCGGTGCGGGCAATCGGACTACGACGCGCTGGGGTCAGCTTGCCCATCTCGCGAGGTCGCTTCTCTTTGTATGCGCCATTTAGCACGTGTAGCCAGCCCAGGTCGCCAGGGCGCTGATGGTTGACATCATCACCTTCCTCCAGCTATCACTGTGATCGCTAAGTCCCAACAATGATGGTAACTAACGATAAAGGAGTTGCGCTCGTTGCAGGATAACCAACATCTTACGGCGAGCTGGCGACAACCATGCACCACCTGTATCTCATATGGCTATCTCTCCATCTCTGGAGCTATGAGTAATGTCAGGACCTAGTAAAGAGTTCTTCGCGTTGCTTCAGATTAAACCATGCTCCACCGCTTGCGGGCCCGTCAATTCAGCTGAGTTTTAACCTTGGCCCATTACTCCCCCCAGGCGGCAGTCGACTTAGCATTAGCTCCGGAATTGCCTCAAGGGCGCCTCCAAGTCGACATCGTTTTGCAGCGTGGACTACCGGGTATCTAATCCTGTTTTGCTCCCCGCTTTCGCACCTGAGCGTCAGTCTTCGTCCAGGGGGGCCGCCTTCGCCACCGGTATTCCTCCAGATCTCTACGCATTTCACCTGCACCTGGAATTCCTCTACGGGACTCAAGAAGCGCAGTATCAGATGCAGTTTCCCAGGTTGAGCCGGGATTTCACATCTATTCGACCATACCAAATTGCAGCACGCCCGATGATTCCGATTAGCAGCACCCTCCGTATTACCGCGGCAACTTTGGCTGGGTTAATGGTGCTTCTTCTGCGGGTAACGTCAATGAGGCAAAATTAGTAAACTGCTCCCTTCCTCCCCGCTGAAAGTACTTTACAGCCCGAAGGCCTTCTTCGCCGCGGCATGAGGCTGCATCAGGCTTGCTTGTTGTGCAATATTCCCCACTGCTGCCTCCGTAGGAG
+
.+$'.9))-3/2-04.,.**&)*((*(-,262441842-2-.()+.40,+')(-+11,/,*+7030.10&120-/160,/14-.-+(&#'&-91%()+%'''(&%')*/861-0))*+&,.99:0804+&+-'%%%('-/+2/'(%*,-/9101235+*+,%,.$33461+*050*%'$$%''&()*+)++31*-32837)2+4-&%*+523''(%&)/+-''(,2(,.+(2303+,.))))+(*.*++)*,0)**''&#+*+0,$$&'&++.*,**(%%&*,)'-,+,'*(,+5//'%(((*/(3.,,3'4687.%*'0244+--,))''*6/3/+))),*%&*$'&(/6-++.083204.1///,0))+*)*+5*/+'*27-0222325902%20-())+3,+/*+('%$%)%.++/2/0*,++1,(-3+/)+(*2+/502765410*+%%$'))-1222121760.+-/7*-/034.,++*('&+'((*.2521.229,)',/852+('((+)((341))-4/5<:132+*/000/3-**0,,))-(-,&$)+-4385&%%)'(--88*/++&$$&)+2+'3&%+011<9;,.3&2%,&%*+,.-)*&)#&$',*'(*2*(&$$%$&*.*434*2**&((-1',)/02,%,*.1,847+$+((0/3/0++,126-.%)*,+)/3/531/510*(*,,80*&(*01//3239/.+13287/***/-6-,,.*),/27/47020-//-28/04*2136:6:+2')*1220273523,,/31+1/&%(&-3.1-..1(,(%+*&('+/)-.1+,$))'+/3*%/&'**,,/*.',)9),0,,-.2/+%)1))+('2:,,')'*+(&(''0145%'%))+-,/,))%$%#&%'(&&**''171)**3,+(,%%%#&''+35)-507.09010))$$%))1+1,(++(*+1((''*,.1528977,3(,))/79673310.')+*+:5,+,))/,,$%($&'+1+/220-.8:2+.86,2(%*&%%&&&%''01.-/5,51:8:61+*%&%%&*//**)%'(*+67566.370//*&&$%(1%/'*+701124:90',..1/.05-37,.361++
@d4145b11-afa2-4fa2-bb35-e208e557f3c4 ch=217 read=82727 start_time=2019-12-13T08:26:16Z barcode=BC01 runid=2c9cf7bc05858273f10e7d7ec552fc0bd742dc3e
CTCCTACAGGAGGCAGCCAGTGGGGAATATTGCACAATAGAAACCACAATTACAGCAACGCCGCGTGAGTGACGAAGGTTTCGGATCAATAAGCTCTGCTCTTTGGGAAGATAATGGCAATTGCAGGAGAGCTACGCTAACTACGTGCCAGCAGCTGATGATAATGCGTAGGTAGCGGCGTTATCCGGGTTACTGGGATAAAGGGGCGTAGGCGGATGGTCAAGTGGGATGTGATACCCGGAAACAGCTTGGGTGCGTTTGGCTGGGTTATCTAGGGTGCAGGAGGTGGAATTCCCTGAGTGTAGCGGTGAAATGCGTAAGAGAGTTAGGAAGAACGCACCAGTGGCGAGCGACCCTCTGGACTATAACTGACGCTGGGAAACAAAGCGTGGGAGCAAGCAAGGATTAGATACCTGGTAGTCCGCAGCAAACGATAGATACTACTAGGTGTAGAGGTTTCAACACCTCCGTGCCGCCGCTAACGCATTGATATTCCGCACGGGAGTACGGTGGAATTAAAACTCAAAGATTGGCAGGGACCCGCACAAATGGCTGACGTATGGTTTAATTCGAAGCCTTGCAGAAGAACCTTACCATGTCCTTGCATTACTCTTAATCGAGGAAATCCCTCGAGGGACAGGTGACAGGTGAAAGATTGCATGGTTGTCGTCAGCTCGTGTCGTAGGATGTTAGGTTAAGTCCACAGCTGTATATCAAATTGAATTTCACCATTAAGTTGAGGACTCTGTGAGACTGCCTGGTTATGCAGGAGGAAGGTGGGGATGACGTCAAATCATGTGCCCCATATGTGTGGGCTACACACATTTCTGGCTGGTACAGAGATGCAATACTGTGAGGTGGGTGGAAACTTCAAACCAGTCTCGATTCGGATTGTAGGCTGAAACTCATACACCACATAGGCGTTACTAGTAGTCGCGAAGATCAGAATGTCACTTGTGAATACGTTGGAGTCTTGTACACACATGCACCATGAGAGTTGGCAATACCCGAAGTCCGTAGGTAACCGCAAGGAAGCAGCCAGAGAGTAGGAGTCAGCGATTGGGGTGAAGTCATATTTCAAGGTAACCGG
+
,-220&.&&,&(*+-+-**)5153))**%3'$(/.372&((++)+%&(&)&&'('(*/-,-5*++,&$'')(*()0)**0,(/637,7+++(),443,)+*+/2',3'*(+*.&+)($&%(&#)%(+'(&$&%#%&&'0)%%((**)*'&*)'''&((,((*-*)')&+')+)&'&'(+1362+,)''*+:*05.-()(15/)02103465897:6,,$(%*('))3866+)$''$'&&%'*+%(('('(*2.'&&%',''(+,..)(((()*++)',)+&((&%%+*./.6.57+('%%*0+*++063.+0((*311/+'(&'(+0+31/4-+2+$&)+2)0,1,((&)+34482124781110/352//+.-.//())('*))+(()+&*)'*,7:'22'+)+0//*.1.48557:4551($%#&%165+/..')21/1//23'/./..)/$-+,550-))$,-+4717032005+..-0++,.03++').923)*%((1-))+++,&&')&)+,+371,-.,1+()0.0-/,698+41+'+)-)(%&$&%%&%)'-%)'('++-6192(*'$-*0+*+,+++)+(&%$##%$#$$(-(('$$&(,(*,,/0/0/.&''&'('(21+)1'%*452*-)/+-/,&+&&&**&('.+---0..36/02266,+,/4/423313),./0%4-%-*/5(0+-4,&'&(&$&&$''*)$')*/'*+--+&%+++.-+'++/))/6-44-+)%&%/-25447,,&%#$&$&$)+*/1(++,+069/5710,%()(4711-()($'''&&,)*()%#&+'&&%'()**%&&''&%%$%%*//3-.+,,00.10,)*$&(%'+.-/-%%%*('&)/2%*12297687-,+((-+.5).+)+/02344*36,-5$(&(%('&*+2&,-''&-*003,..&,2$%').'2053//22032&)(&()&'3203+6-.+,-.*4+%).,0/'%%%#&'+4/71,+)*,1(0++71*1.*&'''*/,+.%''(,)*)$'*,(+&'&%%()*)(*''(.-**'(*((())&,+)242./.1++)(,'),,+-0)++1876./
@b3a26bb7-357f-41df-b333-2b2f58830c36 ch=310 read=95091 start_time=2019-12-13T08:26:21Z barcode=BC01 runid=2c9cf7bc05858273f10e7d7ec552fc0bd742dc3e
CTCCCTACAGAGGAGGCAGCAGTGATTAACCTTTGGCAATAAACGAAAGTTGCTAAGCTATACTAACCCACAAGAGGGTTTGGTCGAATTTCGTGCCAGCCACCGCGGTCACGATTAGCAAGTCAATAGAAGCCGGCGTAAAGGGATGTTTAGATCACCCCCTCCCCAATAAAGCTAAAACTCACGGTTGTAAAACTCCGGATTGACACAAAATAGACTACGAAAGTGGCTTTAACATATCTGAACACACAATAGCTAAGACCCAAACAGGGAGTTAGATGCCGCTATCTTAGCCCTAAACCTCAACAGTTAAATCAACAAAACTGCTCGCCAGAACACTACGAGCCACGGCTTAAAACTCAAAGGACCTGGCGGTGCTTCATATCCCCTAAGAGGCCTGTTCTGTAATCGATAAACCCGATCGAAGCTCACCACCTCTTGCTCAGCCTATATACCGCCATCTTCAGCAAACCCTGATGAAGGCTACAAAGTAAAGCGCAAGTACCCGTAAGACGTTAGGTCAAGGTGTAGCCCATGAGGGTGGCAAGAAGTGAACATTTTCTGCCCCAGAAAACTACGATGTATATGAAACTTAAAGAAGGTGGATTTAGCAGTAAACTGAGTAGGAGGTCTTAGTTGAACAGGGCCCTGACGCGTACACGCCGTCACCCTCCTCAAGTATACTTCAAAGGACATTTACTTCGAGCTACGCATTTATATAGAGGGAGACAAGTCGTAACAAGGTAGCGGAAGATGAGGCGATGGTAAGTGGGTTAACACAAAGACACCGACAACTTTCTTCAGCGCAATAATGCGTGAAAAGAAAAAAGA
+
,,.1('','+&-,)/-+*))&*/466:6:7-40+&+*,2,,/'0),/*',-()+(0$+,-/+,((&)$$'&-'&%0-+1.+0222).*.;401:1821173549142;70**++/-+).-0*3,+.+**1,*1:3944417+*)'',,3;9.067523726).08;..1///4,/00770-16342110%(*8;51/8-,+'-((&*+.,8;80&'---673032++.60267(+(,,38:989940+'%/*+,78760)),/*271,(**,%'.4001,).*&,)(($%$&)16))3;86:76427//-90;4112541775262212057-,)/+.0.(./348/+*',.265<;3337,3+,+15;9:98(/2&%&&('+)-022*'(''&-+18769;5655698432459,65.),-2$'($'('',5-376+6,+*87013:26667.79/198998:72/43:,52-,,231/501/*(()*+((-52*/-/21+...-*'&,+&-6/13,+*,,10+/+**./.;1-/,)','*/,+.*&*($%%'&)'*/3*%%$'()(&%),+&+,'''&)&$&)+/0.640/71:,'*+16465'2,)(,++-/9:.77.,))&'($'&)(++,-6:514*$)-..:-('('(/-+,-,-()%$'%#/34,.,.2-,*,,-(303/.6.+3-7)-.*&(*01''+,&'*-016<:01106+*,0*()+*+)*/2043354.*,*+(0,5-0,+2-+/1--')''&$%$-.84-6/0-.11:3/0358647704..87-145)*,(.,2+,0)$'(%%)+**$*+-)('#&
@3bfc2020-2b24-42ee-978c-af0bf157874b ch=187 read=137331 start_time=2019-12-13T08:26:20Z barcode=BC01 runid=2c9cf7bc05858273f10e7d7ec552fc0bd742dc3e
CTCCTACGGGGAGGCAGCAGTGGGGAATATTGCACAATGGGCCTAAGCCTGATGCAACGATATTATGAAAGCCTTCGGGTTGTAAAGTACTTTCAGCGGGGAGGAAGGGAGTAAAGTTAATACCTTTGCTCATTGACGTTACCCGCAGAAAGCACCGGCTAACTCCGTGCCAGCAGCCGCGGTAATACGGAGGGTGCAAGCGCGTTAATCAGATTACTGGGCGTACAAAAGCGCACGCAGGCGGTTTTGTTAAAGTCAGATGTGAAATCCCGGGCTCAACCGGAACTGCATCTGATACTGGCAAGCGGAGTCTCGTAGAGGAGGTAGAATTCCAGGTGTAGCACGGTGAAATGCGTAGAGATCTGGAGGAATACCGGTGGCGAAAGGCGGCCCCCTGGACCAGACTGACGCTCGGGTGCAGCGTGGGGAGCAAACAGGATGATACCCTGGTAGTCCACGCGTAAACGATGTCGACTTGGAGGTTGGCTTGCCCGCGGGCGTGGCTTCGGAGCTAACGCGTTAAGTCGACCGCCTGCAGAATTACACGGCCGCAAGGTTAAAACTCAAATGAATGACGGGGGCCCGCACAAGCGGTGGAGCATATGGTTTAATTCGATGCAACGCGAAGAACCTTACCTGGTCTTGACATCCACGGAAGTTTTCAGAATGAGAATGTGCCTTCGGGAACCGTGAGACAGGTGCTGCATGGCTGTCGTCAGCTCGTGTTGTGAAATGTTGGGTTAAGTCCCGCAGCAGGCGCAGCACTTATCGCTGTTGCCAGCGGTCCGGCCGGGAACTCAAAGGGAGACTGCCAGTGATAAACTGGAGGAAGGTGGGGACGTCAAGTCATCATGGCCCGCAAGTTACCACGTGCTACAATGGCGCATACAAAGAGAAGCGACCTCGCGAGAGCAAGCGGACCTCATAAAGTGCGTCGTAGTCCCGGATTGGAGTCTGCAACTCGACTCCATGAAGTCGGAATCGCTAATCTCATTAGATCAGAATGCCACGGTGAATACGTTCCGGGCCTTACACCGCCCGTCACCATGGGGTGGGTTGCAAAAAGGAAGTAGGTAACAATTTTAACCTTCGGAGGGCGCTTACCACTTTGTGATGATTCATGACTGGGGTGAAGTCGTAACAAGGTAACCGGAAGATGGGGCGACAGGCAAGTGGGTTAACACAAAGACACAGCACCAGCAATACGTAGAAAGA
+
(*,0.+4260+'/100121(3),50)/*'*(()*/-7/.4+-%&),%,305-3,112/,&)$-))-,++)'(+312(853900180,/--089-**,(/4/,.6./.2-')-,71-0,/-,01.28.*-...320/4/9/./51)))(+*(')56:04/,,61438565:<77732410-1/-061//40/11-/./35.01+//1./+-)*+/,122::6,+**$23,*'+-1,/-1.-2.+/08:(,3,33+)12'(172414;8,44-.86657/,,,)),./:2211.-&$.34602*-,())+&)*+/27:0/*00&+++--3-2+5*+.*(,1-1/'),2/20761145541/.))**/304230.-1(,)'*52/.5)10:.71:54*,0635-+,0.---0./11&*.*+*)***/.4:-()*1835%-5)/%*,458/06943333-'+*0//47/6000.0574.-,,,*.0.--()+,)07.')((-+2/800707)4(***-:604..461,///,0.)+3((&'+%*(%&)*+*-07*-0+2/647<;30+,,27.,**++36-(431-6.*+,.18)344462,-,*1'*+-/4:4824/*+.1.71105')4+,5281711721210.4-11887**+44/'(,:7+-))'0-1855:61745:.1++57194733/0/2431410281101/;55599841*+++--*,00++,.7110448:;8;57/202)(*/%1((54.,*++(,0.23501112:1272032:;4,/+07.:97977:6:+-.*',,10)/,$*''(*5<97673151.2-6.0:8++*,5:60/016772.,/03)&%%%'+'&*+'*)*-4.-001.4/.-2*,)-+0(&'&)&$%'(8724+/0+)((+00,4-1-1301344:2)(((*,95768900(-.)8--0'()+,,0.,,--*-.853,/,5.--62:59/0///.5-+&'&/)(((+-00156181$&%).-/8,*-*+50+'1+.'+'&(-/756;0/*+(*+.320/'(*473:/3.6:3)('$'('$)''(0,(%'(*&3+30/11.7(-58400/0-14)+/.+*,*'(*,-40//-/00096/++,0+-/46769:;/944926-,.*)*+&*&+*-//17:84-),*412.4+,,2,,)(('&%$(**0*0#'&2+.1-(*$'&&#%
@44253fe3-aa8f-4817-b39f-e1783d0fbc52 ch=374 read=90544 start_time=2019-12-13T08:26:18Z barcode=BC01 runid=2c9cf7bc05858273f10e7d7ec552fc0bd742dc3e
CCGGTTACCTTATTTTTTGACTTCACCCCAATCATCAATCCCACAGCAGACAGCTCCTTCCTTGCGACCCACCGGCTTCGGGTGTTATCAACTCTCGTGGTGTGACGGGCGGGTGTGTACAAGGCCGAGAACGTATTCACCGCGACATGCTGATTCGCGATTACTAGCGATTCCAACCTTCATGGTCGAGTTGTAGACTACAATCCGAACTGAGAATGGTTTATGGGTTTGCTTCACCTCGCGGCTTCGCGCCTCTGCACCATCCATTGTAGCACGTGTGTAGCCCAGGTCATAGGGCATGATGAACGACGTCATCCCCGCCTTCCTCCAACATCTTTGCTTGCAGTCTCGCTTCGAGTCCCCAACTTAATGATGGTAACTAACGATAAGGGTTGCGCTCGTTGCGGGACTTAACCAGCATCTCACGACACGAGCTGACGACAACCATACCCACCTGTATCTCATATAGCTATCTCTCCATCTCTGGAGCCTTTATGAGTATGTGAGACCTGGTAAGGTTCTTCGCGTTGCTTCGAATTAAATACATGCTCCACCGCTTGTGCGGGCCCGTCAATTCCTTTGAGTTTCATTCTTGCGAACGTACTACTCAGGCAGGTATTGCGTTAACTGCAGCACTGAACTTTGACATCAACACTTAGTACTCATCGTTTTGCAGCGTGGACTACTGGGGTATCTAATCCTATTTGCTCCCCACGCTTTCGGGACTGAGCGTCAGTTGCAGGCCAGATCGTCGCCTTCGCCACTGAGGTGAACATCTCCATATATCTACGCATTTCACCGCTACATGGAATTCCACGATCACTCTCCTGCACTCTAGCTGCCCTGGTTTCTATGGCTTACTGAAGTTAAGCTTCAGGCTTTCACCACAGACCCTTGCTGCCGCCTGCTCCCTCTTTACGCCCAATTCCCGGATAACGCTTGCCACCTACGTATTACCGCGGCTGCTGGCGGCGTAGTTAGCCCGTGGCTTTCCTATCGTCACTCGAGCTACCATTTCCTGTAGCCGCCGTTCTTCCTTATAACAGAAGTTTACAATCAAAGCCTTCTTCCTTCACGCGGCGTTGCTCGGTCAGGGTTTCCCCCATTGCCGAAAATTCCCTACTGCTGCTTACTCCGTAGGAG
+
54*-2-,8637/29798,001595.5:9*1,+,26547164*',*(+(+-3112234465+)++(2,02.,2908..00&26,-/511-7,+*.*/27832,.,-47::510'*---.0275+1.0'%)+1/.847632673556:8:9::97937*1//10(&)'')+-119-0))'(,2'+'-/522/7.'%%($/**&-))02.06330,&,3.108;;.77<35:;-24;466;6732-1/280*'$()*+0/0016488:033*'(.//155462222-93+*533205+36.75.+)*(*(*&.578;83891*,0102&+/()$-)%&(*)(%%$#%&)..,302370**,,179,.2,.0-1-./20:-2,**.6/11.3*1-)(7/3255785;44385/**+/+10*%//247-*,+,557765763344.:807;34,0/+(,2/3334538///.-*-/26-..-020135335;0.-/.5//:500001/.*+,33:-.62/,0.17;7<.+--,4-2172,1/1319420556788))%''$%*(+,1*3/./7.,/,-5-9746<;3357<;58:<040.//.732557/-./+*1*)'%#2')60121:070437000,/345:11:;8/.,--060//02).-.034177188:-*/)0,.-09499578%5653340--8-34+,09-*,+956,,/-+/<3/(;814/37459::792-+++2607/./785:823.0-,+35+-(*&&'*),))%'(0196831122+)+++67<;2/27/5734&(+/00101.&'),.-%'')--+%')*-.1)&-..184))36,:7./78370/3-/.-3.,5/.%')38403:5395/)()(('),.3**-)0289:332+++)/8,+*60('/-1(%&%)06,'-7593832116/1:46;553-'&)-,03.0177898.7(('(%+,,227/.,5()*-/.08.0&(,*+-27-.//,%,+//7934<660+)&&)+/-3:69;96:3+--)+434('.*+2;8//.2.-'0,&085966;:75<6142236334:45684565,466-;2.9<:+,69267,146,-)31*(*,)')*&'()*--5:2677*.,
@4cb33ea6-f44c-4a7b-8f4e-9822a30aab9d ch=73 read=87958 start_time=2019-12-13T08:26:28Z barcode=BC01 runid=2c9cf7bc05858273f10e7d7ec552fc0bd742dc3e
CTCCTACGGGAGGCAGCAGTGGGAATATTGCACAATGGGAAACCCTGATGCAGCAACACCGCGTGGTGATGAAGGTTTTCCGGATCGTAAAGCTCTGTCTTTGGGGAAGATGTGAGCGGTGCAAAAGGAGGAAGCCACGACTGGCTACGTGCCAGCAGCCGCGGTAATACGTAGGTGGCGAGCGTTATCGGATTTACTGGGCGTAAAAGGCGTAGGCGGATGATTAAGTGGGATGTGAAATGCGGGCTCAGCAGGTGCTGCATTCCAAACTGGTTATCTAGAGTGCAGGGAGAGGAGGTGGAATTCCTAATTGTGGCGGTGAAATGCGTAGAGATTAGGAAGAACACACCCAGTGGCGAAGGCGACTCTCTGGACTGTAACTGACGCTGAAGCTCGGCGTGGGAGCAAACAGGATTAGATACCCTGTGGTAGTCCACGCCGTAAACGATGAATACCACTAGGTGGGGTTTCAACGCCTCCCGTGCCACCGCTAACTTGCCATTAAGTATTCCGCCGCAAGGAGTACGGTCGCAAAATTAAAACTCAAAGGAATTGACGGGGACCGCACAAGTAGCGGAGCATGTGGTTTAATTCGAAACAGCAGAACATACCTACACTTGACATCCCTTGCATTACCTTACTCTTAATCGAGGAAATCCTTCGGGGAACCAGGGTGACAGGTGGTGCATGGTTGTCGTCAGCTCGTGTCATTGAGATGTTGGGTTAAGTCCCGCAACGAGCGCAACCCTTGTCGTTAGTTACTACCATTAAGTTGGGGACTCTGGCAGAGACTGCCTGGGTTAACCAGGAGGAAGGTGAGGAGGATGACGTCAAATCATCATGCCTTATGTGTAGGGCTACACGTGCTACAATGGCTGGTACAGAGGGTCTGCAATACCGTGGTGGAGCCAAACTTTTAAAACCAGTCTCAGTTCAGTTGTGAGGCTGAAACTTCGCCTACCATGAAGCTGGAGTTACTAGTAATCGCGAATCCGTCGCGGTGAATACGTTCCCGGGTCTTGTACACCGCCCGTCACACCATGAGAGTTGGCAATGCCGAAGTCCGTGAAGCTAACCTGCGCAAGGAGCAGCGGCCGAAGGTAGGATCAGCGATTGAAGTGAAAGTCGTAAAGGTAACCGG
+
+,/*((0'2+'+5-.*4.1605/'-+,330.,.,1.,(&(*'(+'&,,-*,+(4455&13''&('%&'*+//302.6:/,'4,5::6*5,*'*+/4343054.57,,6-.-&('()+)1-++-3)'.-./.--,2/()*&+(%$()62/2035-*)')-'%(&1,122.2/1*,-/08-+++'015124*5'01)%)'.6667.;7-%.-*,0-/664<895.-7.3.56;7320//194.'*+-,225*-.)1655783445701,2)559:3920044*&*,.'(*-*)+'**'%)'+.5,8/8)+(&,'&(+214:5-/2)((*),+%(&'3*).0)*'*+-,.)20)%(1*2.-,-+.+.10/--).184751235/1001104/0+(((''&%))'*0&*+/:3+)0-*5,+*--.3;50.))/)+,/61*-.19.11844,*,('1,))&%&%$)&(+476/;934.,'00,83(*002)$3*')+(+&&'&*-*.737166:486++0&')*&&&%('+/2.1,018:4544;;935-23'('%',/2.2*06000,(*(*+&$'%%$))&)2.323489;;.-4+(()),+).1+/01-%*(,5,+*&$%$(*2.25+(,/,.%2%#((('&*-,)+.1442.0..1+*390.8)47)-/,%(*1*)*10+021892//,--/.1566147/1111+5,,-%,+,077:/504554820)+5-*&+*&+$%,/255432(')%*728310/9/0/699-3.-&''+(,675677/2/-(((+*,+')+*.4111-*)*,,-,+*,/+(0)&-/()*,/022664585355972)')('+*/.6+'((-1/'''$&))()0-0/5+.,+).+)+16,*),'--+*/-3./07542+,13//.8/7)'*.+40::52434621+&(*,1%)),*)('('(((*/&),.6))*%'&))*+4,+)11*)'./,+,)&,(,,.-256;87/1334:-:/00;9/8-.1,,++25330911.0/03*)+((,,(+)-40...,*+/1.0+0.-*.(&+/,.05650..-.202,+&'(')31(+&(')+)+-//535-5+,'($-.0321&3('+)&*)).('+'')0,+/+-1:1-11
@90a22459-5782-43a7-98fb-19f7376f0f49 ch=86 read=115004 start_time=2019-12-13T08:26:41Z barcode=BC01 runid=2c9cf7bc05858273f10e7d7ec552fc0bd742dc3e
CTCCCTGCAGGGAGGCGGCAGTGGGAATTTTGGACAATGGGCGAAAGCCTGATCCAGCAATACCGCGTACGGGATGAAAGTGGCGGGTTGTAAAACTGCTTTGTACCCGGAACGAAAAAGCTCCTTCTAATACAGGGGCCTTATGACGGTTACCGTAAGAATAAGCACCGGCTAACTACGTGCCAGCAGCCGCGGTAATACGCATGGGGTGCGAGCGTTAATCGGAATTACTGGAGGCGTAAAGAAGCGGTGCGCGAGCGGTTATGTAAGACGGATGTAGAAATCCCGGGCTCAACCTGGGAACTGCATTTGTGACTGCATGGCTAGAGTACGGTAGAGGGATGGAATTCCGCGTGTAGCAGTGAAATGCGTAGATGTACGGAGGAACACCGATAGCGAAAGGCAATCCCCTGGACCTGTACTGACGCTCATGCACGAAAGCGTGGGGAGCAAACAGGATTAGATACCCTGGTAGTCCACGCCCTAAACGATGTCAACTGGTTGTTGGGAATTAGTTTCTCAGTAAGCAAGCTAACGCGTGAAGTTGACCGCCTGGGGAATTACGGCCGCAAAGGTTGAAACTCAAAGGAATTGACGGGGACCCGCACAAGCCCGGTGATGGTTTAATTCGATGCAACGCGAAAACCCACCCACCTTTGACATGGCAGGAAGTTTCCAGAGATGGATTCGTGCTCCGAAGAACCGCACACAGGTGCTGCATGGCTGCATCGACCAGCTCGTGTCGTGAGATGTTGGGTTAAGTCCTGGCAGGCGCAACCCTTGTCATTAGTTGCTACATTCAGTTGAGCACTCTAATGAGACTGCCGGTGACAAACCGGAGGAAGGTGGGATGACATCAAGTCCTCACTTGGCCCTTATAGGTGGGGCTGCACACGTCATACAATGGCTGGTACAGAGGTTGCCAACCCGCGAGGGAGCTAATCCCATAAAACCAGTCGTAGTCCGGATCACCGTGCAACTCGACTGCGTGAAGTCGGAATCGCTAGTAATCGCGGATCAGCGCGCAGTGAATACGTTCAGGTCTTGGCGCGCACCGCCCGTCACACCATGGGAGCAGGTCTCGCCAGAAGTAGGTAGCCCCAATAACCGCAGGAGGCGCTTACCACGGCAGGGTTCGTGACTGGGGTGAAGTCGTAACAAGGAGGTAACCGG
+
.+16)*-,+23)(,10(6314535.,-10-).03050-/5)&(.67-/622270)*'*.+,(,0.225&1$666:.*-*&%#$&)6337///:8*-5)*04..526),+1-44+*542*),./67:50/-,'&%'/620%%&'*0*1&$,)%)8211-,-9137)*(4319000824499:::920,++5,58/3..('#)')'/)33,+*))&*)*.50712)1-/10/1/,0&.,.1,58-&*,+.)**+('''%)30045.-)**1.554;63.)'&)/*)+)((,,-.408263297-6..//-4;8/3210.+*.4.741((+',)-+2,.*'01.249/2/0.,5&),6563232264+/1+,48781/0./0345,14.61147554),+().),-55;7-94-+58879533-/,,)-.46998320,*--*..+,(+-)&*,59+2/25+0.,*2178;*-32102-6.'*+/1'(38.30,.)-0(6,66856).2(-.,..3.//:4.31-,-+%'+35,-'+$&%$&,(*)).7.-+&%/-2,13,&')('(-(23,127*2/2423895684;,++&(*,./2*0:8.57/**),33/0**(&,'&))(37604695235/*)$*&))-73'.*&$22()3*.4))-3$%&,+-340/.1:--2+*+-.38805856:332/,+/.*'**)$+')(+)4577887867242+%'%(3,*/-)+.//-1/1507....26583832424156,%'$+().2446.4:-/,((,,+.+**62338988::/0/9.*.2.///..8/.,2248:9:8;977:9<::<85.03-6.8.+11-741-'*.02036-++%###%&'*/,//1414-,1/.,+&*)*)+*+/3/%,...110299914'*(/20;53:4:2<41.-,+,(')*/18.65-*-/89,;:578668:971*00274120.++/23/02434166.1''&''-*3/4555522355756394530-''''**.'++)*2.132335').0.0,*&''*%,)/66:;6464-/-4+*,+42&+-*23--*+),)+(+(%)&-210/0/(%-&%'%)3..+,,(.,(/,4,,85)-/30)1351<:7757875&,-,))&''-$+$#%%%***(*+368;28
