# Supplementary material for: De novo species identification using 16S rRNA gene nanopore sequencing
Source: PeerJ. 2020 Oct 21;8:e10029. doi: 10.7717/peerj.10029 (PMC7585375; doi:10.7717/peerj.10029)
Supplement: Supplemental Information 2 — Contains raw reads. [file peerj-08-10029-s002.zip › pass_fastq_runid_2c9cf7bc05858273f10e7d7ec552fc0bd742dc3e_277.fastq]

@1ed4ca44-d331-4404-85d1-23e12436c0f5 ch=29 read=56450 start_time=2019-12-13T08:26:43Z barcode=BC01 runid=2c9cf7bc05858273f10e7d7ec552fc0bd742dc3e
CTCTACAGGAGGCAGCAGTAGGGAATTTTCGGCAATGGGGAAACCCTGACCGAGCAACGCCGTGAAGGAAGAAGGTTTTCGGATTGTAAACTTCTGTTATAAAGGAAGAACGGCGGCTACAAATGGTAGCCGAGTGACGTACTTTAGTAAAGCCACGGCTAACTACGTGCCAGCAGCCGCGGTAATACGTAGGTGGCAAGCGTTATCGGAATTGTGGGCGTAAAGAGGGGCAGGCGGCAGCAAGGGTCATGTGGTGAAAGCCTGAAGCAACTTCAGTAAGCCATAGAAACCAGCTAGAGTGCAGGAGAGGACCGTGGAATTCCATGTGTAGCGGTGAAATGCGTAAGATATATGGAGGAACACACACCAGTGGCGAAGGCGACGATCTGGCTATACAACTGGCCAGCTCAGTCGAAGCGTGGGGAGCAAATAGAAGTTAAGATACCCAGTAGTCCACGCCGTAAACGATGAGTACTAAGTGTTGGATGTCAAAGTTCAGTGCTGCAGTTAACGCAATAAGTACTCCGCCTGAGTAGTACGTTCGCAAGAATGAAGCAAAGGGAGATTGACGGGGGTACACAAGCGGCGGTGGAGCATGGTTTTAATTCGAAGCAACGCGAAGAACCTTACCGGAATGTTGACACTCATAAAGGCTCCAGAGATGGAGAGATAGCTATATGAAGATACAGGTGGTGCATGGTTGTCGTCAGCTCGTGTCGTGAGATGTTGGGTTAAGTCCGCAACGAGCGCAGCCTTATCGTTAGTTACCATCATTAAATTTGGGGACTCTGGCAGGGTACCGGTATGAAGCTGGAGGAAGGCGGGGATGACGTCAAATCATCATACTTATGACCTGGGCTACACGTGCTACAATGGATGGTGCAGAAGAGGAAGCGAAAGCCGCGGGTGAAAAGCAAAACCCGCCATTCTCAGTTCCGGATTGTAGTCTGCGCAACTCGACTACATGAAGTTGGAATCGCTAGTAATCGCGAATCAGCATGTCGCGGTAGCGAATACGTTCTCAGGCCTTGTACACACCGCCCGTCACACACGAGTTGATAACACCGAAAGCCGGTGGCTAACCGCAAGGAAGGAGCTGTCTAAGGTGGGATTGATGATTGGGGTGAAGTCATGGCACAAGGTAACCGG
+
$%)')/(14,-3--+2%*+2--()(/487+08569774/')+(&.,)*.660---/*201+)()+,+-/+(-+)3/6*,7/0,2./03:656:654-3//28).(*.*-762:7090/-0*+)(.0...0/+*++.17//--.0+(*,-++',3/3161,0++,55463--+*1104938/2,/..+733422,5,,03-.-052/1%.'',,%1(676-,/+(&&,35/+./95095../,0*4,/.&*%&'/-),*))+0.+-(&''*)-.0*),./%/933+*-32.3.---,,),,42318*++0817:9:9-)+++,(%%%'((',,1932/95/--*''&%)600,.06112-2-,,)+*+,'((-600/60747-4++/.-/1,+))'(/,,*1*+%%&++1*,.-(++')%'$(,-'-..,($(((%''/)&&*-.58,)/10/32423569889<33((/((*,116330123:6:6635515+,673-/.34334/68:612/0.7126561111867;94111))++,26;6..00.053//()*-2-+-,)&)007673:6-%%$''/1653.0&,/41.)+-.0375<</4:998562231'2022380,-01)/#&%&%(&*$,+(+/&-)+,(4.*'*)-3()+0112:6,*)'+4%/422320&'*',65615010.,).-,&&*11152122-13856778672,,12309,50/;02++-9*,5/6'))-(/+$/)*+.05032/-30+,:.;:/:.71-22.+.57/100-'&%')(&&&*,))(('#)'(0034.-/,3-5.-06-533466689;...99962*(&&%'-+20.20),,-/,-+./11+21856<:;87854')-*),,1,2./''.,+28/1(),*,./.+&+*33-.83((),07...%1,/9&8)+9++,2621&#$&'+***++)0312)++,5./3416536/.*+-228441767<9:3/45666657/6-+&#%'-32655;618&497-0.*),,,-,042192..4*.&&'*,-+,)'')041&,&%*1+*12-,,6,0*07:7352-.+*,&)'%)-.3531/1/.5:-).*)*,-,7-.)''++-...7)-&##%(.-'(+$'.-4/
@34ecf13a-22b7-4eea-a424-b33357bd3724 ch=23 read=88946 start_time=2019-12-13T08:26:42Z barcode=BC01 runid=2c9cf7bc05858273f10e7d7ec552fc0bd742dc3e
CCGGTTACCTTGTTGACTTCACCCCAGTCATGAATCACAAAGTGGTAAGCGCCCTCCCGAAAGGTTATGCCTACTTCTTTGCAACCACTCCCCATGGTGTGACGGGCGGTGTGTACAAGGCCGGAACGTACTCACCGTGGCATTCTGATCCCACGATTACTAGCGATTCCGACTTCATGGGGTCGAGTTGCAGACTCAATCCGGACTACGACGCACTTTATGAGGTCCGCTTGCTCTCGCGAGGAGTCGCTTCTCTTTGTATGCGCCATTGGCAGCACGTGTAGCCCTGGTCTGGGGCCATGTGATGACTTGACGTCATCCCCACCTTCCTCCAGTTTATCACTGGCAGTCTCCTTTGAGTTCCCGGCCGGACCGCTGGCAGCAAAGGATAAAGAGGGTTGCGCTCGTTGCGGGACTTAGCAACGATTTCACAAGCACGAGCTGACTGACAGCCACGGCACCTGTCTCACGGTTCCCGAGGCACATTCTCACCTCTAAAACTTCCCGTGGATGTCAGGATAGGTAAGGTTCTTCGCGTTGCGCCAGATTAAACCATGCTCCACCGCTTGTGCGGGCCCCGATCAATTCATTTGAGTTTTAACCTTGCGGCCGTACTCCCCGGGCGGTGACTTAACGCGTTAACTCCGGAAGCCACGCCTCAAGGGCACAACCTCAAGTCGACATCGTTTGCAGCGTGGACTACCAGGGTATCTAATCCTGTTTGCTCCCCACGCTTTCGCGCACAGGCGTCAGTCTTCGTCCAGGGGCCGCCTTCGCCACCGGTATTCCTCAGATCTCTACGCATTTCACCGCTACCTGGAATTCTACCCCCTCTACGAGACTCAAGCTTGCCAGTATCAGATGCAGTTCCCAGGTTGGGCCAAGAGTTTCACATCTGATAACAAACCGCCTGCGTGCGCTTTTACGCCCAGTAATTCGATTAACGCTTGCACCTCCATGTTACTACGGCTGCTGGCACGGAGTTGGTGCTTCTTCTGCAGGTAACGTCAATGAGCAAAGGTATTAACTTCTCCTTCACTCCCGCTGGTACTTTACAACCCGAAGGCCTTCTTCATACACGCGGCATGGCTGCATCAGGCTTGCGCCCATTGTGCAATATTCCTGCTGCCTCCCGTAGAAG
+
2223/3-.244'-&('+0,+)023,-/865555:10--/94.02:::6.1016')*2,,-/-&)*,(*%-0+&((,,-86*/-'/1+,+4..,,.301/-.12,200,5355131798440),).+.*0,,/0/1;694664949..0-63'&*)*00-,,-./.129/41/43449:9<;6120,+/*%&&&.+.-+.,0+2/364.,2/655255;<21110341)&&,'&(++78684%*'')+.--,,*+,/:2/4441405)(-*&$$%&&)''(%$$%+21+-7:5-,6:949/0*()*+,5725/.--0/6.:54,/298:03.-../2<.--<78060/.698381+60+'*1024.*120263:600-,&'&%'26)**)*5:/'(+-306-/),.3-7-*)+162(&$'$.('+%(/1/--.-2'+*+''13562.(,-+)+2,231:77785554--,-2:907/+)++/,/22394*++1710*(,1/)*5/9+.67<;;99:*792-&)*)1*(-4967;1/,)1+*(&'(%%-+/.;,5/-.98986...)+-1-0.4'21474*%'-./73;7123,+,+7<<-564+/+*+/50408121212,'0'-%&&).-0/2///-*/,&%(()0/3,3&/53547;69()/76./2290:01.3+/11696995495'-&00199;8/-)0)*'&)+,-4679840-.*.)).,401)%(('*-**''%'&)().036938878974.6,*746+7735:5;:995(.2+7356;971501688786/3.002::3329.///541/*1045232/6881+./141,24473-)'()1.04(0553:2247.1/24959/+1.6)),)-).(**0/970,---/--&*+8-7:729*.//0487990//64./1,0+(')+()/1--015*4,+,.9-0037*/7&*#*)&'&&-.847799-5+(,&*&)-,+-++-9.89<9897&/0.18767719100/30,&'$,)+9.++,.()/6-87'((:7*)61,./++-.*&&+.,3)),*/+9:6;44;588/0).,/1-,',././3969:'68517,021<:1/;011.:---2,*&&(.1.27'..('-)(++(
@8f25dfc5-5982-4ce0-a74e-88f51edf23b7 ch=134 read=60045 start_time=2019-12-13T08:26:49Z barcode=BC01 runid=2c9cf7bc05858273f10e7d7ec552fc0bd742dc3e
CCGGTTACCTTGTTACGACCACCCCAATCGCTGACCCTACCTTCCGGCCGCTGCCTCCTTGCAGTTAGCTCACGGACTTCGAGGTATTGCCAACTCTCATGGTGTGACGGGCGGTGTGTATTGCAAGACCCGGGAACGTATTCACCGCGACATTCGATTCGCGATTACTAGTAACTCCAGCTTCGGCGAGTTTCAGCTTCTAGTCGAACTGAGACTGGTTTTAAGTTTGGCTCCACCTCGCGGTATTGCATCTCTCTGTACCAGCCATTGTAGCACGTGTGTAGCCCTACACATAAGGGGCATGATGATTTACGTCATCCCACCTTCCTCTGAGATTAACCCAAGGTAGTCTCGCTAAGTCCTCAACTTAATGGTAGTAACTAACGACAAGGAGGTTGCGCTCGTTGCGGGACTTAGCTTAACATCTCGACACGGAAGGCTGGCGACAATCATGCACCACCTGTCACCTTGTCCCCAGAAGGGATTTCTTCCTCGATTAAAGAGTAATGCAAAGGGATGTCAAGTGTAAGGTAAGGTTCAACATGTAACTTGCA
+
1,/207.1527008)0.,*((+07/,./42121*32*'),)()*)++,1(./4565762414%,,41338////966883-*-..-/106-0%++2-059:75/1-125899889870.'+'$(&('.0/(,79/:986060.-35)+***..3/)+3;:3.,+:+/1**,30&00//-,./+('&(++,-90+('&&&%%&'-/35822/0(,.:9.8<<-:8/1<6+5/00./4971,,%$.+-1--/0197626773881028/78**---+.12434///-7/&&)()1112-.-+,8-,,,,*5.'$'(.06/<60',-,765..&'%'#,'.)-2+)(.*'$%,406-,3**)+,73,3*(+(/-3010-.1062207011879*7-364:00.///+*'(*.852%%$(%(()0+,--.,.()*611''()..,&&)++38<9:674515547:57.--:./;0+-41+''+&((((-3,,325506861603.)++.-422244**00.0(+,.+,-,,3'-)/.2*312/.))&*(())'%%$&%
@ca496530-58a4-4c9b-849c-cafc0d8e90ed ch=270 read=55906 start_time=2019-12-13T08:26:46Z barcode=BC01 runid=2c9cf7bc05858273f10e7d7ec552fc0bd742dc3e
CTCCTACAGGGCAGCAGTGGGGAATATTGCACAATGGAAGGCGCAAAGCCTGGTACAGCCATGCCGCGTGTATGAAGAAGGCCTTCGGGTTCTGTAAAGTACTTTCGGCGGGGAGGAAGGTAAAGTTAATACCTTTGCTCATTGAAGGCGTTACCCGCGAAGAAGCACCGGCTAACTCCGTGCCAGCCATGACCAATACGGAAGTGCAAGCGTTAATCGGAATTACTGGGCATGCAAAGCGCGCAGGCAGTTTGTTAAGTCAGATGTAGAAATCCCCGGGCTCAACCTGGGAACTGCATCTGATACTGGCAGAAGCGGAGTCTCGTAGAGGTAGAATTCCAGGTGTAGCGGTGAGAGTAACGTAGAGATCTGGAGGAATACCGGTGGCAGAGAGCAGCCCCCCTGGACGAAGACTGACGCTCCAGGTGCGAAAGCGTGGGGAGCAAACAGGATTAAGATACCCTGGTAGTCCACGCCGTAAACGATGTCGACTTGAGTTGTGCCCTTGGCGTGGCTTCCCGGAGCTAACGCGTTAAAGTCGACCGCACCTGGGAGTACGGCCGCAAGGTTAAAACTCAAATGAATTGACGAGGGCCCGCACAAGCGGTGGGCATGGTTTTAATTCGATGCAACGCGAAGAACCTTACCTGGTCTTGACATCCACGGAAGTTTTCAGAGATGATATTGCCTTCGGGAACCGTGAGACAGGTGCTGCATGGCTGTCGTCAGCTCGTGTTGTGAAATGTTGGGTTAAGTCCGCAACAGGCGCAGCCCTTATCGCTGTTGCCAGCGGTCCGGCCGGGAACTCAAAGGGAGACTGCCAGTGATAAACTGGAGAAGGTGGGGATGACGTCCATCATGGCCCACTTGACCAGGGCTACACACGTGCTACAATGGCGCATACAAAGGAAACTGACCTCGCGAGAACAAACGGACCTCATAAAGTGCGTCATCGAAACCGGATTGGAGTCTGCAGCTCAGCTCATAGAAGTCGGAATCGCTAGTAATCGTGAATCAGAATGCCACGGTAGACCGATTCCCGGGCCTTGTACACACCGCCCGTCACCATGGGAGTAGGTTGCAAAGAAGTAGGTAACCTTAACCTTCAGGAGGGCGCTTACCACTTTGTGATTCATGACTGGGGTAGAAGTCGTAACAAGGTACCGG
+
,-1)(&(%+,,)*--,36.37/+502871//02;87/1)0.((*('+(*4++*($('%))010:864//-1.134-)*''/+2.3+)1+2)&$$(-4*%'&)),4+--+*58**.'(&((&+1,*.61812/--4+*233&)*+'&'(**2,++8'()%&+&)*')*0.0,+*4*)+-/)+',&&%2*+,*,,5,7/012.-&,((++-*-,151504%,*(5)*,98/('%&'(053./)*'+*176)56:6+//8.245,,++*0**-15,2.-&)***+46:898661,41100214+++--5.6..-)/++-'.%'*/.216*,',-,-+)0/2.+*001.---,120,*%&%'(,.03/-,+,1449/-0(++*2270;./10'')'$(&*,73<62(+-3**).+*+1$+&.,0.5()8:650,281/02.3-50-/12:+7/3/./..)(,748;4/06665261-.03999;;4,/.//783())''$*-+%.)-7*()*&)+-%013-3/)-4/-066/.+,,-31:)*23)(+5+,(,,'*.+')*/01864/113.606373/+.13;;33/6080351'131+5/))*.04.,*.--.('+2-/1<;-.60;//./-88274,()+('&*%)')-5-+/...4235668*'(/2,-+,941-)*(-..--*(/-++'&%)0955526//'(+,4..4000:4323285558:89.*,,,90-',)(*/*-,.0-3&..2.+*+,.7,.4,.()0)/70)/:5-3444''5),++9<433,740*0/2-*55/60292:2*,(&'*,+/0,+++*221121262-)(),1.-4852878800,&'./()+.150$(*()*.636111+++((&()*+.62030/09+**()--40('&(+'(%()6:57590.*.*.9:)2-711421-.272,-/2001&1%%%$$*-/1-//+*(&*-20//%//1('/090/%%/)*,1(2--*,+00.,*/---660)++,2/284.64,1//---/*+&$.(,4/'174504-/.3031380881'30/223847/%%#%,+191009/'))')*+500-/*)*-.095:6%5+..3-319.7..80/67.-0/26;71314788::3,.),-,-4477:547,5146951
@2576c8a4-3c86-40ab-91ba-47562882edab ch=260 read=82170 start_time=2019-12-13T08:27:00Z barcode=BC01 runid=2c9cf7bc05858273f10e7d7ec552fc0bd742dc3e
CTCCTACGGGAGGCAGCAGTGGGAATATTGCACAATGGGCGCAAGCCTGATGCAACGCCATGCCGCGTCGTATGAAGAAGGCCTTCGAGGTTGTAAAGTACTTTCAGCGGGAGGAAGGGAGTAAAAAAGTTAATACCTTTGCTCGTGACGTTACCTGGAAAAGCACCGGCTAACTCCGTGCCAGCAGCCGCCGGTAATACGGAGGTGCAAGCGTTAATCCGGAATTACTGGGCGCTAAAGCGCACGCAGAGCGGTTTGTTAGTCAGATAACGAATCCCCAGCTCAACCGCAGACTGCATCTGACTGGCGAGGTCTCGTAGAGGGGGTAAATTCCAGGTGTAGCGGTGAAATGCGTAGAAGTCTGGAGGAATACCGGTGGCGAAGGCAGCCCCTGGACAGACTGACGCTCAGGTGCGAAAGCGCGAGACAAACAGGATTAGATACCCTGGTAGTCCACGCCGTAAACGATGTCGACTTGGAGGTTTGTACCCTTGAGGCGTGGCTTCAGAGCTAACGCGTTAAGTCGACCGCCTGGGGAGTACGGCCGCAAGGTTTAAAACTCAAATGAATTGACGGGGGGCCAGCGGTGGGTATGGTTTGAAATTTCGATGCAACGCGAAAGAACCTTACCTGGTCTTGACATCCACAGGGCACCCAGAGATGGTTGGTGCCTTCAGAGACTGTGAGACAGGTGCTGCATGTGTCGTCAGCTCGTGTTGTGAAATGTTGGGTTAAGTCCCGCAACGAGCGCAACCCCATATCCTTTGTTGCCAGCGGTCCGGCCGGGAACTAGGGAGCTGCCAGTGAATAAACTGGAGGAAGGTGGGGACGTCAGTCATCATGGCCCTTACGACCAGGGCTACACGTACTACAATGGCGCATACAAAGAGAAGCATTTACTGCGAAACAACCCGGACCTGCATAAAAGTGCGTCGTAGTCGGTTGGAGTCTGCAACTCAACCGAAGTCGGAATCGCTAGTAATCGTGGATCAGAATGCCACGGTGAATACGTTCCCGGGCCTTGTACACACCGCCCGTCACACACCATGGGAGTGGGTTGCAAAGAAGTAGGTAGCTTAACCTTTCGGGAGGCGCCTGCTTTGTGATTCATGACTGGGGGGCGAAGTCGTAACAAGAGTAACCGG
+
+*2/-.3/70,35.4474481.*&+*+91.-.+1--0)()$&,/)-:7777..-')&*-,/167..+,%'+,+*,.)+0-+153/.&$+(-+*-09-,1++.8../.-,6+&-0+/*-(&*+/6:1/*.03120/18087*)-3,+*'')5/-35),%1***%(')3**0./1./27699::5122'*&%)*(/)0***8+.,.1(,36/,+)++.211(-(0+/1.1191/-)&*083/0/1,/,(%'')1.):;-*/5-)+$(+3,%$&%&&(-,,('*),40630(+&'+,0///00/-*''))(&&1*6505.12,&-131)+-(1)6-,+3:86/..-2964.34)),/..+-'&)*+9-,5.0:8788.13.4--+/*.)&*+/2,(*-++&(+*-*,3(0,6&02567303,)*+2.(+'-0651/05.03..1546<00425447;823339659<610/-+010./1011,),,70,.'0'&%&&%(*'&&).-0/.)(&)+56920,,2.8045767998:;8678*)&&&0-427-0//,315'/89455636821/202-02**)/4.-6*+*0-.-(%%$%(/-52+(+(,1*)+,-.94*5,.*-0)'-*,+*.,.8699983:233::2&&'),(&'$&&$&&)./98/.6(,'%')).,(*((+,')+''+,.106699::966.'(-4678/012),+)-60.,49./16..3:.050((/0&$'(',)*(,,,-&-++(%)+-/6,78,/1/5;464/862-//1/.2,($$')',)$'+-(--(+*&'(-3;:5550+-,('*'&.75+*0+))('''%(%')+,30(&$#$')99461021-,')'(#*-346;7-:-,.200334'&'%))&)&+/''.,)+)))*./653,0--))&$&&),5.&),/754418&6.6(608)/(*++*%''&*+*'++-'.)))4-4.0/102311//3//08596////0::9:4+-,6000;92723818.02333//.'&)(+).1/06*+.151,+(/.,-,)''%*%+/2;7/78,&)+'),/6//,,-,7-/.-//4+72)*1)&&$&&*1+--5/./7/4764/..5864'$&()'--/186764*%((2;5;58
@79ddbabd-ecc6-4d66-a8bc-4e894ae576ee ch=94 read=132710 start_time=2019-12-13T08:27:08Z barcode=BC01 runid=2c9cf7bc05858273f10e7d7ec552fc0bd742dc3e
CTCCTGGGAGGCAGCGAGGCAGGATATTGCACAATGGGAAACCCTGATTCAGCAACGCCGCGTGGAGTGAAGGTTTCGGATCGTAAAGCTCTGTCTTTGGGGAAGATAATGACGGTACCCGAGGTACAGCGTAACACTACGTGCCAGCAGCCGCAGTAATACGTAGGTGGCGAGCGTTATCGGATTTACCTGGGCGTAAAGGGAGCGTAGGCGGATGATTAAGTGGGATGTGAAATACCCAGGCTCCAACAGGTGCTGCATTTCAAGCTGAAGTTATCTAGGGGTGCAGGAGAGGGAGGTGGAATTCCCTGAGTGCGTGCAGAAATGCGTAGAGATTAGGAAGAACACCAGTGGCGAAACGACTCTCTGGACTGTAACTGACGCTGAGGCTCGAAAGCGTGGGGAGCAAACGGGATTAAAATACCTATTGTTAGTCCACGCGCCGGCAGTAAGTACTAGGTGTGGGGTTTCAACACCTCCGTGCGCCGCTAACGCATTAAGTATTCCGCCTGGGGAGTACGGTCGCAAGATTAAAACTCAAAGAGATTGACGGGGACCCGCACGGTAGCGGAGCATGTGGTTTTAATTCAAACAGCTTGCGGACCTTACCTACCACTTGACATCCCTTGCGTTACTTTCATCGAGGAAGTCGGGGACAAGGTGACGGGTGGTGCATAGTTGTCGTCAGCTCGTGTCATTGAGATGTTGGTTAAGTCCGCAACGAGCGCAACCCCGCTATCGTTAGTTACTACCATTAAGTTGAGGACTCTAGCAGAGACTGCCTGGGTTAACCAGGAGGAAGGTGGGGGGATGGCGTCAAATCATCATGCCTTGCATGTGTAGGGCTACACGTGCTACAATGGCTGGTACAGAGAGGTAGCCACCGTGAGGTGGAGCCAAACTTTAAAACCAGTCACAGTTCGGATTGTAGGCTGAAACTCGCCTACGCCAAGAGCTGGAAGTTACCTAGTAATCGCGAATCAGAATGTTGCGGTGAATGCGTTCCCGGGTCTTGTACACACCGCCCGTCACACGCCGAGAGAGTTGGCAATACCCAGAAGTCCAGTGAGCTAACCGCAAGGAGGCAGCAGCCGAAGAAAGGTAGGGTCCCTTGTTGGGGTGAGATCGTAACAAAGTAACCGG
+
$'/+(((-),/(()+&','*),)+,,2+**()0:64-&*)'-2.,+('%%$%(070,0603566&&%'&*.-20://*9,65370.(&)*12963396396(.-/2139333739507/''$(%%%+&+)(+-22(/255)/%*))+*(+1*%'%(,+0,./126596685-/67030*),,,*40*(/'&*43867:<1.2-&(*3435997;:;:82929-26;7275,&(+-+)2+*%+/142)/&'$14..030-&$%%(''&*)*(*'-+*,5/'+,1)'&('*+&)%(1*&*'&+-1-1*8.%%$'&((&%&#$$%-11,*()+-,.+,/1+3516138435:66/6*%%,(%**32233178920.),-1144431234/373.4')+*+/2.512())-7:59*22*/00/,)&(,'#$(&&*(&&122,-/0(&$$$.+&/%'#()0134821228;.-4*+5610/60;:-303&.1(*',*,*-,,3/.*.-./91*.:5116.'()*38:78&))((')'6:;9667..+&&'(0-3/417;548;6--('%&',.0+/&&+677678087)2/290%,%,,&+/*+/'(-,-.)**1)//.#'%%)*70-58+'*''$)'$&'&'$$&&)'++'+&)0)181385.4.-.24'/-/.33,-.2(,,)%)/045/-000+3+))&(,+++00+220((()+.+51+-2-0..10.10,2+*)$%''),.111-;/..656:40809--;*(.60364+)&'%((,34588:64:91:060926.+.'-1.8/.++07/23618897598+./:846(3+%&&&)-/65486-+++)+)+)*,5/.33:55;::95101/(''%))(&%(&'--'/,),+),1))((85++-,*.24603490($&&00:9./+3--)%'*+*-,8)))+',)&')%%%)-),,14::16//6-/*(&&+,5-6*.()30.-),())18/11:3018.(,,48265,4///4921,.-,+.505;6./0/3--&&$$&$&&&),,*+)0''%**&$%&((,+((+0.+'320336(1+5,4++*,201').(*.-'+-(,,/-('*)0*((.*.+*/72-,,('(/.433-12,*-098815
@a97fa327-c529-497f-9893-b104409dbcc0 ch=504 read=111613 start_time=2019-12-13T08:27:07Z barcode=BC01 runid=2c9cf7bc05858273f10e7d7ec552fc0bd742dc3e
CTTTACGGGAGGCAGCAGTGGGAATGTGCACAATGGGCGCAAATAGCCTGATGCAACCATGCCGCGCGTGTATGAAGAAGGCCTTCGGGTGTAAAGAATTACTTTCAGCGGGGAGGAAGGGAGTAAGGTTAATACCTTTGCTCGTGGCGTTACCGCGAAGAAGCGCAGCTAACAGGCACTGCCAGCAGCCGCGGTAATACGGAGAGGTGCAAGCGTTAATCGGAATTACTGGGCGTAAAGCGCACGCAGGCGGTTTGTTAAAGTCAGATGTAGCGAAATCCCGGGCTCAACCTGGGAACTGCATCTGATACTGGCAGGTCTCGTAGGGGGGTAGAATTCCAGGTGTAGCGGTGAAGTAAGTAGAGATCTGGAGGAATACCGGCGGCGAGCAGCCCCCCTGGACCGGAACTGACGCTCAGGTGCGAAAGCGTGGGGAACAAACAGGTTAGATACCCTGTGGTAGTCCACGCCGTAAACGATATCGACTTGGAGTTTATTGCCCATGAGGCGTGGCTTCCCGGAGCTAACGCGTTAAGTCGACCGCCTGGGGAGTACGGCCGCAAGGTTAAAACTCGATGAATTGACGGGGGGGCCCGCACAAGCGGTGGAGCATGTGGTTTAATTCGATGCAACGCGAAGAACCTTACCTGGTCTTGACATCCACGGGATTTTCCAGAGATGAGAATGTGCCTTCGAGACCGTGAGACAGGTGCTGCATGGCTGTCGTCAGCTCGTGTTGTGAAATGTTAGGTTAAAGTCCACCCAACAGGCGCAGCACCGCCCTTTGTTGCCAGCGGTCCGGCCGGGAACTCAAGAGGAGACTGCCAGTGATAAACTGGAGGAAGGTGGGGATGACGTCAAGTCATCATGGCCGCCGACCAGGGCTACCACACGTGCTACAATGGCGCATACAAAGAAGCGACCTCGCGAGAGCAAAGCGGACCTCATAAAAGTGCGTCGTAGTCCGGATTGATCTGCAACTCGACTCCATGAAGTCGGAGATCGCTAGTATTCGTGGATCAGAATGCCACGGTAGATACGTTCCCGGGCCTTGTACACACCGCCCGTCACACCATGGGAGTGGGTTGCCGAAAGTGGGTAGCAACCTTCGGGAGGCGCTTACCGCTTTGTGATTCGCTGACTGGGGTGAAGTCGTAACAAGGTAACCGGAAGATAGGCGACAGGCGAAGGTTAACACAAAGGCGACAACTTTCTTCCCAGCACCAGCAATACGTAACTACGA
+
'$&%%'/6/'*0-,0/'**.85-2/-410122;77741.4-.+'%&(&)),.145&2635573,0+311/013330,--+.-60.6+2+,)*29.&'&*&(',-)*')(,24-)..++),)%'+./*0--3*)*5.10*),-.&5*51315-06,.--/*.,*+(/(.,()%%$%$%#'.-07-.2218:3.-,,70/0213+*&(,0---1-.-015158435-3-./5;;99//9:15332+/.0-.//*/8;/,3;.9+,/:*+.0-'%&%%(/*)185'13++9-'--((2+/*05121..*)*./5*1-+(-5/1/876/0(634-330-0.3//-187751331:22*,'((*(),++,-779<6016*32136+21'2.,&)*&+21864,/02*+$**,*+&'(-.1))%)((&'&)-)*1393282'(02:.9()++/,*--24<4/0*-72,120('),2868::/0-,,$,10,,++0)(.,9(%-()94.$)),-7647/9//24)',0,..011...1,905)+/./9:/4934:9'+&-)*+307/03'5,14/980+()&*./.647346+,79;5+27+*0,/.*+.1/82-+,+$+%),7390-.10+*,-.255757+/6/0450.,-3299466494449:3-,.-1/+299-,(')**+866305+*.0-*1')&').2/)*0+3540:;<8832210.:665464/,,,--987653.,-/64-+//)49557;)*99:+2-**'-'&)*%+%'(',*$%(*(1++.5(+.(()-34420808*.3*-02915)*,.)*,22333/33244589.-/.).,(+-/.-584../02611),+/27-,'''&%$#,*'(*938540-*+&%'&')*48856080/455965/433('&''*425657/2/*)'()83,&)+452854465/1+(-&))/0789:97.54.2**&,-87859443-15:;:99/1/--1*6*&./2-0..57766323,2///+/5;88:202161+)7578546.41-2161060216./-04/-95+,100/046976+)()23-10)*%$(*)%&&1//0&+(*)%)..+21(*,&'*.0,0/**..)*122544-++++.0565.+*,)'(43688..0+2--1,-+04,+++()+*/12(*(+$%())-&%$#&,-7+--42464,*++--5;04))+1237320511061,/&(&#$#%
@e10ee9d8-8877-4cc3-b47c-d82b1c8ecf2f ch=149 read=66238 start_time=2019-12-13T08:27:17Z barcode=BC01 runid=2c9cf7bc05858273f10e7d7ec552fc0bd742dc3e
CCAGTTACCTTGTTACGACTTCACCCCAGTCATGAATCACAAAGTGGTAAGCGCCCTCCAGGTTAAACTACCTGCTTCTTTTACAGCCACTCCATGGGTGTGACGGGCGAGTTAATGGCTGCACCAAGGCCCGGGAACCATTCCACCGTGGCGATTCCTGATCCACGATTACTGGCGATTCCGACTTCGCGGAGTCAGAGTTGCGGGCTCAATCCGGACTACGGCAACGCTTTATGAGGTCCGCTTGCTCTCGCGAGGTCGCTTCTCTTTGTATGCGCCGAAATTTGTAGCACGCAGTGGTGTAGCCCTGGTCATGGGGCCATGATGACTTGACGTCATCCCCACCTTCCTCAGTTTATCTTGGCAGTCTCCCTTGAGTTCCCGGCCGGACCGCTAGCAACAAAGGATAAGGGTTGCGCTCGTTGCGGGATAGCAACATTTCACAACACAGGCTGACGACATGCCAGCACCTGTCTGTTCCAGAAGGCACCAATCCATCTCACCAGAAGTTCTGTGGATGTCAAGACCAAGGTAAAGAGTTCTTCGCGTTGCATCAGAATTAAACCATGCTCCACCGCTTGTGCGGGCCCCGTCAATTCATTTGAGTTTTAACTGCCTGGCCGTACTCCCAGGCGGTCGACAACGCGTTAGCTCCGGAAGCCACGCCTCAAAGGGGCACAACCTCAAGTCGACATCGTTGCAGCGTGGACTACCAGGGTATCTAATCCTGTTGCTCCCCACGCTTTCGCACCTGAGCCTCGGTCTTCGTCCAGGGGCCGCCTTCGCCGCAGGTAGATCTCTGCGCATTTCACCGCTACCGATTCCTACCCCCCTACGAGACTCAAGCGCCCGGTATCAGGTACGACCCCAGGTTGAGCCCGGGGAGTTTCACATCCTGACTTAACAAACCGCCTGCGTGCGCTTACGCCAGTAATTCCGATTAACGCACCCTCCGTATTACCGCGGCTGCTGGCTGGGTTAGCCGGTGCTTCTTCTGCGGGTAACGTCAATGAGGAGCAAAGGTATTAACTGCTCCCTTCCTCCCGCTGAAATTGCTTTACAACCCAGGCCTTCTTCATACGCGGCATGGCTGCATCGGGGCTTGCGCCATTGTGCAATATTCCCCGCTGCTGCCTCCCGTAG
+
33(/.5.3-7,,6:----.081..47/*-286653.,+*,--**,/871+,./2601/-(+1.838'/00681%24:03970'.-(4+&(*27+,03-,-'''*,/60-,((-1,,&&$'%'&*)+'+/*0)+48+--(&(+-&*56,4**&))1,+'$%%0/-%)(,2.221,1-,-4931015695%$%'$)*0/.+*0+',,/()-*.9--)20174030)*$%(')/.-,0'',2,/4&-/0,.01/2-+*((,,,'+-062.36.++,---,/6'%%((2-+((*)$(&'%%*&%*'%'*-2)&*..6&)%&+4.913--.*))'(,,10237-943+%,,.479+-,--9:*)'+'/*)(+,,/82'.**,.100620.4--12:80.,(')+1/+7-//::8.(.(0;268878-8,,,2;/2**'++&('+02/.*,&(','+/445654/3+&&%$#&*+5916.-*)%&0&)(-()./+/..1-287:310()((&(((+378955:8+*+)(2151:1,-,,/0,(),/:52822640:---22-('(,*57523.-+-228-09,0/9.301291/790*.3399;747;712,5;<+490.*)'&*(25-1.)(*&$&,)63::9,+*'+./2+/.,+46/1.2(5%+3&(*198558/,52*+*,.../*.'*(,.0/2457614')'+.--13/04141*56311110276695,22(,+266*&**+.13005589233,3&-1*--*,-20130-0892/43273:723,#&#(%&''(*,--+(2,/)-39..55(*(%(%%)*23+,-81200+)*+*)12240/*')*-2,+-2115(0-($%($&).((,91:22093.,+*)$'16,(((),7'(+3.2/4032798;331/)*))))&&((,-/.-*',264;443-7)+%$$&'.86./7011/;/1;8:0;111918-)&')+.:./.*+*&$'2-89<97791.-/+3/116101/*,)()-/9(5,1/0100/.,*(.4--:65,56,%)+(*'-&.()*+(&&(%2,(&*.-99<66;7::78*5161124:9832/22-9.*+25)0013-*.),*-.51100435+()2'+/-.43/:0-.1-
@634768b8-5ed3-4335-bfa6-a6ebb29cc1d9 ch=113 read=101319 start_time=2019-12-13T08:27:16Z barcode=BC01 runid=2c9cf7bc05858273f10e7d7ec552fc0bd742dc3e
CTCCTACAGGAGGCAGCAGTGGGAATATTGCACAGTGGGGGAAACCTGATGCAGCAGCACGCCATGAAAGGTTTTCAGATCTGTAGAAGCTCTGTCTTTAGGAAGATAATGGCGAGGTACCCAAGGAGGACACGGCTAACTACATTACCAGCAGCCAGTAATACGTAGGTGGCAGAGAGCGTTATCGGATTCTGGGCATCAAAGGGCGTAGGCGGATGATTAAGTGGGATGTGAAATGCAGGCTCAACTTGGGTGCTGCATTTTAGAGCTAGTTATCTAGAGTGCAGGAGAGGAGAATTGGAATTCCTAGTGGTGAAATGCGTAGAGATTAGGAAGAACACCAGTGGCGAAGGCGACTCTCTGGACTGTAACTGACGCTGAGGGCTCGAAGCGTGGGGAGCAAACAGGATTAAGATACCCTGGTAGTCCATAAAACGATGAATACTAGGTGTAGAGTTCCAGCACCTCCATTGCGCCTTAACTAACACTAAATTCGAGTATTCCGCCTGGGAGTACGGTGCAAGATTAAAACTCAAAGGGTGTGAGGGACCCACTTTAAGTGTGGAGCATGTGGTTTTGAAAATTCGAAACAGCAGAACCTTACCTACATGACATCCCTTGCATTACTCTTAATCGAGGAAATCCCTTCCCGGGACAAGGTGACAGGTGGTGCATGGTTGTCGTCATCGTGTCGTAGAGATGTTGGGTTAAGTCCGCAGCAGGCGCAACCCTTGTCAGTGAATTCTACCATTAAGTTGAGGACTCTGCTTGAGACTGCCTGGGTTAACCAGGAGGAAGGAAAGGTGGGGATGACGTCAAATCATCATGCCCCTTAATGGCAGGCTACACGTGCCTACAATGGCTGGTACAGAGAGGATGCAATACCGTGAGAATTGGAGCCAAACTTCTGAAACCAGTCTCAGTTCTAGTTGTAGGCTGGAAACTCGCCTACATGAAGCTGGAGTTACTAGTAATCCCTTGAATCAGAATGTCATGAGTGAATACGTTCCCGGAGTCTTGCTTTTACACCGCCCGTCACACCATGGGAGTTAGCGTGCCCAGAGTCCATCGAGCTAACCGCAAAGGAGAGCAGCCGAAGGTAAGGTCAGCGATTAGAGGTGAGAATCGTAACAAAGG
+
,1220+-*/7,,1))**+,./775861910..++$*%(*/+&-/-4*+--/05454&2*/)&%$%%*3(0+611.,),,0/$'$$%&%%'(-**/,19/%-,*+(./16-.')%*'%+*--*.*-)()('()*+-..3,')%'&2)*4/.,,*$$$$$.+3.(0&2&+*',('$'&&()*40900004*/0'&'-+&&*+55**++*,/1259-6486.7.5.+5+254/&%%)1*,.917:8510-,+.+461////348;;8+)+(*,(3/8)+,55)+,11615+()(,,+''$*%%%),.0/,,/((((&+&,/-24324//...3'2*0,+1676:635444+)*,*0.121/0./03:531+1/1--.*,$%')(01+)4&%''$*,/+/-&'#&.8944-0%1(/+)*-%63**.6/.--/1(('-2,/++..-84)+''.-24,*,(*430*-&/03335+%*'#'$(&'%)%&'+'(#%%%)%,%&&((&*+748.29724-'))./'-+(&'**+.,.;83**.08*),',(*&%-7.88;3%(*++,,)+(*,-)*,12134-+)'%'),)*(0*%&''()$$$&(/,)+**08321%*'(+5345/-41214+(()),3,4,0&'))'(*'.0+-01+'+47*06//.++-.-.356::898827.6+++'*+)-/.404513*))*,2.8-)*+5+5-0/1.&+*'0*,)'$/(*-:.-,%+'$&.,)).)()+-831632*,4,'15.3113+.-2,(//11)-)&&,+3,)%'%$3/.2-)*)'(*&().-04,5555623/1562437745(62+&+'&#%'&%',(1/**&'*2*,%#(&)044644.)&&(+*()'(+1046390)0+-,/+()'-*12*-/529:/01*(')+()&((87870/2.,$%)--&)$)'&%&%'.**88044.+,-.)*-+,303+,.8/0.*&*&*(/-'$'##/560.)5.06622'%'+11:302./2.1-&,$'**.+($%%$$$%&),)-54,/3..-.,**(40))3,+('$&%)''(++-/04-/.&)),+.-,++-07+)+(&%'(()-,'*'&'*-(+*,)(&()&.)%+#((,*+*,,//'+*/-37)/7
@f37fa9a3-c91b-47cd-8358-4e67ad0b9776 ch=275 read=74034 start_time=2019-12-13T08:27:20Z barcode=BC01 runid=2c9cf7bc05858273f10e7d7ec552fc0bd742dc3e
CTCTACAGGAGAGCAGCAGTGGGAATATTGCACAATGGGCGCAAGCCTGATGCAGCCATGCCGCGTGTATGAAAGGCCTTCGGGTTGTAAGTACTTTCAGCGGGGAGGAAGGAGTAAAGTTAATACCTTTGCTCATTGGCGTTACCCGCAGAAGAAGCTTCGGCTAACTCCGTGCCAGCAGCCGCAGGCAATACAGAGGGTGCAAGCGTTAATCAGGTGCACTGGGCCAAAGCGCACGCAGGCAGTTTGTTAAAGTCAGATGCTTGAAAATCCCAGGCTCAACCTGGGAACTGCATCTGATACTGGCAAGCGGAGTCTCGTGGGGGGGGGTAGAATTCAGGTGTAGCGGTGAAATGCGTAGAGATCTGGAGGAATACCGGTGGCGAGCGGCCCCTGGACGAAGACTGACGCTCAGGTGCAGCGTGGGGAGCAAACGAGTTAAGATACCCTGGTAGTCCGCCGTAAACGATGTCGACTTGGAGGTTGTGCCCTTAGGCGTGGCTTCCCGGAATAACGCGTTGATCGACCGCCTGGGAAGTACGGCCGCAAGGTTAAAACTCAAATGAATTGACGGGGGCCCGCACAAGCGGTGGAGCGACAATGGTTTAATTCGATGCAACGCGAAGAACCTTACCTGTCTTGACATCCACAGTTTTCAGAGATGAGAATGTGCCTTCAGGAACCGTGGAGACGGGTGCTGCATGGCTGTCGTCAGCTCACGTGTTGTGAAATGTTGGGTTAAAGTCCCGCAACGAGCGCAACCCACTTATCCTTTGTGTTGCCGCCAGCGGTCCGGCCGGGAACTCAAAGGGAGACTGCCGGTGATAAACTGGAGGAAGGCGGGGATGACGTCAGATCATCCTTGCCCCTTATGACCTGGGCTACACACGTGCTACAATGGATGGTGCAGGAAGCGAAGCCGCGGTGAAAGCAAAACCCATAAAACCATTCTCAGTTCAGTTATGATCTGCAACTCGACTACATGAAGTTGGAATCGCTAGTAATCGCAGTCAGCATGTCGCCCGGTGAATACGTTCCCAGGCCTTGTATGCCCTGCGCCGTCACACACCATGGGAGTGGGTTGCAAAAGTAGGTAACCAACCTTCGGGAGAACACCGCTTTGTGATTCATGGCTGGATAGATCGTAACAAGGGTAACCGGG
+
--5(,0'43'(&+,034)/002),.)417))().1//64.(,,2)1335784.)%'(+0/18-//-/1-0,.,)+,:;84:-:060.(&(&(0.1:7/-//*(.,&,0*+(*%'*,73-2-5-01675<62477&,),((*,6-/1(&+*+,/&()%&+,.%0+,-5350'()-03..41010&)$(**))(*-0/-,+'+(0--+-02;/9-/*,*/%'&)-/*&&$',0+-,-,,)/,.79&25:5+3738*+33122.%#$##//.0+12($-52-4-8151498262.//..840.0/253963703-(')())+-0(/310,(,+..,+.,3-+,535...-480/071-.0***'),..3254.12.6259;8:414-%%,+&*396-,79::608/+*++*,,-+-*-(((&(&'*2/590)(,/855,,+//2-02;99<3-170)-/10)-/34692/..///94421232,13-5'3),8*()*.3.-,-3--2/'(,,0--+(,'%+%*'*--+-),/18874+)''**-+4/6'4+3-304.-+-*126;9-2/510.0319:9*65,,++,1-5943788+--*)&(+*+05;8.)/---.10298855+,.)+--1/5.02--)*.2-..1582*-(+.7:4/+**++20.-.6/11042.0,(,0-36:876(()+8'.)+-1553/2250/+13267.///-&'/097<750043-,42(76/508++-04.-23-5*+01/61+25,'-.2/002-7.&*)+2))'$'+)+*.14445651.5,0*+2153+.4)(,018155)1/.0.,+*.,032.(()).*-775-2538//-'&(+04/8%&&&,.0-+20*')5,+*+111+.*+(//-...*24957;8:78756&2*,,..,+0*.1-,,,*+*.+%*.71(*+'))177,;<::;979036:3$+(+%+(%6686622225//0001(+),-+5-:.9:76-*.*0-2--+((&'*,/14354+,&(%$'&()+/--023535/'/34+.)%(%&$(&&##'%*))---/-/.0731-0/'(((0,0/.-,83*)*'+0,,&*&-(,$%*%*3/+-),*())%()*($*(,-873217-,,/((&%&'(,.340/).3858:::6:)
@c79ab757-1738-452a-81a7-ccd92be238d2 ch=76 read=84645 start_time=2019-12-13T08:27:33Z barcode=BC01 runid=2c9cf7bc05858273f10e7d7ec552fc0bd742dc3e
TTCGGTACTTCGTTCCGGTTACGTATTGCTGTGGTGCTGAAGAAGTTGTCGGTGTCTTTGTGTTAACCTGCTGTCGCTCTATCTTCCGGTTAACCTTGTTACGACTTCACCCCAGTCATGAATCACAAAGTGGTAAGCGCCCTCCCGAAGGTTAAATACCTGCTTCTTTGCAACCCCTCCCCATGGTGTGACGGGCGGTGTGTACAAGGCCAGAACGTATTCACCGTGGCATTCCTGATCCACGATTACTAGCGATTCCGACTTCATGAGTCGAGTTGCAGACTCAATCCGGCTACGACGCGCTATGAGGTCCGCTTTGCTCTCGCGAAGTCCTTCTCTTTGTATGCGCCATTGTAGCAGCACGATGTGTAGCCCTGGTCGTAAGGGCCATGATGACTTGACGTCATCCCACCTTCCTCCAGTTTATCATGGCAGTCTCCTTTGAGTTCGGTTCCGGCCGGACCGCTGGCAACAAGGATAAGGAGTTGCGCTTCGTTGCGGGACTTAACCCAACATTTCACAACACGAGCTGACGGCAATACCATGCAGCACCTGTCTCACGGTTCCCGAAGGCACATTCTCATCTCCTGAAAACTTCCGTGGATGTCAAGACCAGGTAAAAGGTTCTTCGCGTTGCATCGAATTAAACCACATATCACCGCTTGTGCGGGCCCAAATCAATTCATTTGAGGTTTTAACCTTGCGGCCGTACTCCCCAGGCAGTCGACTTAACGTTAGCTCCGGAAGCCACGCCTCAAGGGCACAACCTCCCAAGTCGGCATCGTTTACGGCGTGGACTACCAGGGTATCTAATCCCTGTTTGCTCCCCACGCTTTCGCACCTGAGCGTCAGTCTTCGTCCAGGGGCCGCCTTCGCCACCGGTATTCCTCAGATCTCTACGCATTTCACCGCCACGCAGATTCTACCCCTCTACGAGACTCAAGCTTGCCCGTATGGATGCCGTTCCAGTTTGAGCCAGAGGATTTCACATCTGACTTAACAAACCGCCTGCGTGCGCTTTACGCCCAGTAATTCCGAATTAACGCTTGCACCCTCCCGTATTACCGCGGCTGCTGGCACGGAGTTAGCCGGTGCTTCTTCTGCGGGTAACGTCAATGAGCAAGGTATTAACTTTACTCCCTTCCTCCCCGCTGAAAGTACTTTACAACCCGAAGGCCTTCTTCATACGCATGGCATGGCTGCATCAGGCTTACGCCCGTTGTGCAATATTCCCCTGCTGCCTCCCGTAGGAG
+
#"&*&''%+&))+.8++11.+-+-0190013')4258:93,(-)*/61123:98967<8.346;3:28*%()&)23445445321()),1,'&5*16/.5'+*%,,6/-2::/13698:98:94+/-5+++.6694+--27,+//))+,05-;/9*)*,/.(/1;.2:5+)+'376++469*+0.7/...-45;954:1131456*41440'-*4/,71351.,/*++:.,/;/((,123(%'(*,3-/22..0/19241156;6-,+%)*1,/51;,,*)+/.2(7-4'''%&)*/45+,$%&%('*),*30(()24*-575977-)%)*+()2.67/;://565678:348+)*,+')*&)*&()0,-/.84/-67::87-*,486:63//.-+''%&(86:::2:)-*259:840/-.-44/+21-*(-,*/0018'&.*+./590)+/,1-*-0*4/398++./-5/.214,--131*(%-3:/1%(+.-,095/,80+*,,-)-)'+1/1.:5--0030/0000///4641--%##&(.-(,(,--060266,++*((*/)51**/+/--024:7752.,'+-,,+,.,)-94:559;9958289/29<79;899.)++3<:7<;9;:0:00/89///0.15+4**()+'(&#&'&*020327'04,02.0/..6:8;748;/+)('8<<-6943/2+--742195415470-.48&2.0--+,)0,../4../02&-+.-*/2'*./63458+46./113594)+**/567313345.92-%*)3.0/45333259,-'$,)--,*1,/5*,70;9---123*'*-/3;:6672698777869601134662.8(&684)5768:3;:4990.6*0+.072-.0.-233386331306<7.27;7::))$()')5,3.&/34,,-*+.&(*,48801')'''''$&%%%&(%)$)%('+%%%(*2(%%0.8*,%**'*32,+./15763/002238<799)-1./377752)'%%$+*13,*-.268951*&))+5:58826..))00)+4)+:34<29:/1485321+/*($&*/)%*+*%+1*53.24:38<8645/121130/001310.550,),(*1+,%)15/*+*15,2<8.*570)026774*-0+1064,-/,51*&)).+896;89<;9955.2/.0222637211::::)9:789(54240'*,*-,0/6/.-2.0.((),717631:4/02400/
@4bc27b48-8462-4fff-a925-1de23fc4124b ch=283 read=74853 start_time=2019-12-13T08:27:40Z barcode=BC01 runid=2c9cf7bc05858273f10e7d7ec552fc0bd742dc3e
CCGATTTACCTTGTTACGGCTTCACCCCAGTCATGAATCACAAAGTGGTAGCGCCTCCCGAAGGTTAAGCTACCTGCTTCTTTGCAACCCTCCCACATGGTGTGACGGGCGGTGTGTACACAAGGCGGAACGTATTCACCGTGGCATTCTGATCCACGATTACTGCTGATTCCGGCTTTATGGAGTCAGTTGCAGACTCAATCGGACTACGACGCACTTTATGAGGTCCGCTTGCCTCGCGGAGTCGCTTCTCTTTGTATGCGCCGTGTAGCACGTGTGTAGCCCTGGTCGTAAGGGCCATGATGATGACGTCATCCCACCTTCCTCCAGTTTATCACTGGCAGTCTCCTTTGAGTTCCACGGCCGGACCGCTGGCAACAAAGGATAAGGGTTGCGCTCGTTGCGGGACTTAACCCAACATTTCACAACACGAGCTGACAGCCATGCAGCACCTGTCTCACGGTTCCGAAAGGCATTCTCATCTCTCTGAAGAAGCCGTGGATGTCAAGACCAGGTAAAGGTTCTTCGCGTTACATCGAATTAAACCACATGCTCCACCGCTTGTGCGGGCCCCAATCAATTCATTTGAGTTTTAACCTTGCGGCCGTACTCCCCAGGCAGTCGACTTAACGCGTTAGCTCGGAAACCACGCCTCAAGGGCACAACCTCCAAGTCGACATCGTTTACGGCGTGGACTACCAGAATATCTAATCCTGTGCTCCCCACGCTTTCGCACCTGAGCGTCAGTCTTCGTCCAGGGCCGCCTTCGCCACCGGTATTCCTCCAGATCTCTACGCATTTCACCGCTACACCTGAATTCTACCTCTACGAGACTCAAGCTTGCCAGTATCAGATGCAGTTCCCAGGTTGAGCCCGGGGATTTCACATCTGACTTAACAAACCGCCTGCGTGCGCTTTACGCCCAGTAATTCCGATTAACCTTGCACCCTCCGTATTACCGCGGCTGCTGGCGCGGGGTTAGCCGGTGCTTCTTCTGCAGGTAACGATCAATGAGCAAGGTAACTTTACTCCTTCCTCCCGCTGAAGTACTTTACAAAAGCCCGAAGGCCTTCTTCATACACGCGGCAAACAGGCCTGCGCCCATTGATGCAATGTTACTGCCTCCCGTAG
+
,.)%-1('/013/140/-',3.80875.-/2544339675619)+1462+++))*-1..-.,,1%4-8-...6:-+*0.+4;:/.1'6/,(561+,-02::8:98:/63509..--.-/00//1,*,**-,*/,1<:9:;8;,5-+.;-.0002-)+,504+''%&()+7:0-,**,+($&&((*)&#&++',$('*+6*:/8/8285-0002.4&,.89452.23+1..0/0,,()6291+'((,+117.+,+03,.068:764&-)(*-,+.//354/00497-.7:97.8-.5;9:230/+*('&(),017/:3/)3:4<76705.-/6/+./,578977789994597424-,(&$()+00-417:..0/9-4//8<-1/876)1752823399759<398<96+4+7+170/-/',1))''+)+(+&&*-,,-/-044381.(---59/11-*('++8871,')3--14..25245610.,(./02&+*$(,((199:498723499---.2.)*1-:67;0/.+-/$'))*()(2(69041/.--+-/24,.5.203.2+227-352&(%*,.92;5.25+**).88)02-%(*,,187:3911.147-*2:7)785781403.0*+()''&++3&0(4*/4.112:9932.75/./0929/3)3*013616154.9<2,0-:000::88767:62&'.-4255945200)&+)530.+.+-/7202627;668896:4.11/4<9203)'9<9/+&&$%((&')*/:5;7669/4.,+*,068674255615<;64686810007-,'%)2.86*,,).3674656578.,*+01(,0,.0026556777798<5:,,2:4:1/3/52,69/-1960/2226220-/.1/06;85;69<9:;8544/-081-12:5-+-/33733&%'3*0(,).,*+)/7757;6781<11;783324+*+-+)%*(-/--.-.4:&82./2229<8755'34235,(&)0/61126752)(+'+&+61/+*/2,696-61-*43.5-++$(+,+'+(033*.4-*.2+3098<78<87731-10,-*)&*('%((.62364087+/.)%*(&,3/%0*),'&*'&9:,+7+,
@44651a0a-7b67-453b-b0a3-b298d2b7c01d ch=322 read=58822 start_time=2019-12-13T08:27:37Z barcode=BC01 runid=2c9cf7bc05858273f10e7d7ec552fc0bd742dc3e
CTCCTACGGGAGGCAGCAGTGGGGAATATTGCACAATGGGCGCAAGCCTGATGCAGCCATGCCGCGTGTATGAAGAAGGCCTTCGGGTTGTAAAAGTACTTTCAGCGGGGAGGAGAGGAGTAAAGTTAATACCTTTGCTCATTGACGTTACCAAACACCGGCTAACTCCGTGCCAGCAGCCGCGGTAATACGGAAGTGCAAGCGTTAATCAGAATTACTGGGCGTAAAGCGCACGCAGGCGGTTTGTTAAAGTCAGACGAAATCCCCGGGCTCAACCTGGGAACTGCATCGATACTGGCAAACTTGAGTCTCGTAGAGGGTAGAATTCCAGGTTGTAGCGGTGAAATGCGTAGAGATCTGGAGGAATACCGGTGGCGAAGGCGACCCGGACGGCGGCTCAGGTGCGAAAGCGTGGGGAGCAAACGGGATTAGATACCCTGGTAGTCCACGCCGTAAACGCGATGTCGACGGAGGTTGTGCCCCGCTTGAGGCGTGGCTTCCGGGGCTAACGCGTTAAGTCGACCGCCTGGGAAGTACGACGCAAGGTTAAAACTCCGATAATTGGGGCCCGCACAAGCGGTAGAACGTAATGGTTTAATTCGATGCAACGCAGAAGAACTTACCTGGTCTTGACATCACAGAACTTTTAGAGATGGATTGGTGCGGCTGAACTGTGAGACCGTCGATAAATCGTGGGATAAATCAGTGGACAAATCGCCAATTCGTCAAACTCGACTCCATGAAGTCGGAGTCGCTGGTAATGTGGATAGAATGCCACGGTGAATACGTTCGGGCCTTGTACACCGCCCGTCACACCGTAGGGTGGGTTGCAAAAGTAGGTAGCTTAACCTTCGGGAGGGCGCTTACCGCTTTGTGATTCATGACTGGGGTGAAGTCGTAGCTAAAGG
+
,,/400*25-(050,01*+0-491+33,5+)*+,4<8863/+*02369464/)(&&++04+65*.02487650.'++).-46:92;87<264;;3-401098-)-,/47**/+)&&0*%(+/47/.//.,-31.82-.44/8///612-&-'-)''(.2&'/*/)*+67/3997252./5-+,())-+--820-%*)./:7799:;7:..)*%&'&(*9922,,,-/-*+,-),'.+/65*57<-*2-04//17'(*'&*0,*1/3-/,0018-403+58+232433-1.,.(&&%$'%',*,+4/,-00/332.+$11(-0(/+/,0((/)1'$%%%*-00/043//243-++*+.//7,(+)(-,-/476/8/.,2-+3/.%,,**2,(*%%%&'(/'*2113+*,)*)33438))-//;(3/::1/7+,1679;-.35223392-/12:98794,'%(*/0182'/%1%&&)8+,*855,'))',+/20307.,*/*)(20**/*/+,.61:14*.4478<9::888-+''+,12&3(+,+3/273:9,10-'%'-.+5'((*+/4.&)%&'2(+.54%*,.-+.,014:9;8485<746749573**&%.-''++(+.2;7:998192229.2*,/065*13/'&'%(&-%-$.)*(+('''(%('+).22)%*)%$$%$(%&%&$%$$%'*&%%'($$#$##$)$#$$#$$###$#,&#$&%%'**-10)/.02%'''*-*/,.*%,2151)4,4)',-/41,0')-++-1()*4524:88:777*((&'&'+%,'*'+4125/,,0),*.10//)*')-2/4:*-*/))#'$,+*,',/,1+/0.36187(,.-.1+5*(3+')4:.-0134:1/23366753.+*-/--2/,+,++-,+*5
@d237948b-f93f-40dc-9851-f03059477bad ch=325 read=69607 start_time=2019-12-13T08:27:49Z barcode=BC01 runid=2c9cf7bc05858273f10e7d7ec552fc0bd742dc3e
CCAGTTACCTTGGTACGACTTCACCCCAGTCATGAATCCCTGCAAAGGGAGTGGTAAGCGCCCTCCCGAAGGTTAAGCTGCACCTACTTCTTTTTTGCAACCCTCCCATGGTGTGACGGGCGGTGTACAAGGCCAGGAACGTATTCACCGTGGCATTCCTGGTCGGTGCACTAGCGATTCGACTTCATGGAGTCGAGTTACGCTCAATCGGACTACGACGCGCTATGAGGTCGCTTGCTCTCGCGAAGTCGCTTCTCTTTGTATATGCGCCATTGCTGGCGTGTGTGGCCTGAGGGTCGTAAGGGCCATGATGACATGACGTCATCCCCACCTTCCCTCCAGTTTATCGCTGGCAGTCTCGCTGAGTTCCCGGCCGGACCGCTGGCAACAACGGATAAGGGTTGCGCTCGTTGCGGGACTTAACCCAACATTCACAACACGAGCTGACGACAGCCATGCAGCACCTGTCTCACGGTTCGAAGGCACATTCTCATCTCTGAAAACGTGGATGTCAAGACCAGGTGAGTTCTTCGCGTTGCATCGAATTAAACCACATGCTCCACCGCTTGTACTGGGCCCCGTCAATTCATTTGGTTTTAACCTTGCGGCCGTACTCCCAGGCGGTCGACTTAACGCGTTAGCTCCGGAAGCCACGCCTCAAGGGGCACAACCTCCAAGTCGACATCGTTTGCGGCGTGGACTACCAGAATTATCTAATCCTGTTGCTCCCCACGCTTTCGCACCTGAGCGTCAGTCTTCGTCCAGGGGCCTTCGCCACCGGTATTCCTCAGATCTCTACGCATTTCACCCTTTACACCTGGAATTCTACCCCTCTACGAGACTCAAGCTTGCACCAGTATCAGATGCAGTTCCCAGGTTGAGGTTTCACATCTGACTTAACAAACCGCCTGCGTGCGCTTTACGCCCAGTAATTCCGATTAACGCTTGCCCTCCGTATTACCGCGGCTGCTGCAACGGGAGTTAGCCGGTGCTTCTTCTGCAGGTAACGATCAATGAGCAAAGGTGTGCTACTCCCTTCCTCCCCGCTGAAGTACTTTAAAGCCCGAAGGCCTTCTTCATACACGCGGCATGGCTGCATCAGGCTTCCGCCCATTGTACCAATATTCCCCACTGCTGCCTCCCGCAGGGCG
+
22.-3.-4-0-/++*-0-23:3919:4+-277:88:08,(%%(*0,'(&%()18252./007.,2-**.21,,3.4'/,%*).4,(*--+3.93;-5.6,79.)/:-)/../.-.02+2822,*))'-1--02:).63600220<423;7514///51$%,0-+')+&'&()*,/23570)**590,--.+)*+,*0+*#&#%,/07792932,**.10,,$&0*+3..-,2*)-+*+553857((&%*&%'4+98/67+%$%'(/03666**,&%$,*0-/0.,'*1.4**&+-'*+5.*.*0348&'''((&&%++24126:1:14--057248.,12021:9101%*),./-/-31.()0.-2564:-0.3+98-1--./3002&86576;61*%*/4/9043788516/.,64753+)-'+),**(.2.../,,+-32566/(,+'540:844352/.*//254534355;9/2*+14.,*,,19/)-053223-433)/(,2<;;378350118-3,+)(-/9/.1,(,,-412001$&,-03;864*),-,.-,7//:324..1)3&31-0520./4*6/:708:8(,/61+470,/.+-.736/732.420+/5:8::954525442-/*.0.,-.00*+''(263565:99/(-,/*,,.2720-3-5.23365947870;5,-&.+--79++0)+70(((&/(*)+7--864119*,-/85.+0-/.770-/-18.0,12259/0159620/3))335),+**477;10..---4:4728--155456364754:70%).&&.((-+15142133424+585-(*,,22.32558+4--32)+-34.11139125879789644-,.2..,*,)09.+**(*500/-/,3..,583;5791387445,,.2//98/9)$'*.,06100009/80**++&+.+*1+)(),.,27(&)/0--,+*%(+.,,)#%-5**+1&26245<4785568%531+'/-'),1721.246<1.0020-*5).1/:)3;;9/:55.)+-)/+(*$'&&$)+-*-0-&'/(.+,.),.0/-)++*+()+7.,/*&&''+.03''%(%'&)(-53+2,,*%/&/(*+4-88;.*++)*1,13,10,(4&0*&%#
@7687c65c-54fc-49ee-ac2b-2af24a374538 ch=159 read=101241 start_time=2019-12-13T08:27:48Z barcode=BC01 runid=2c9cf7bc05858273f10e7d7ec552fc0bd742dc3e
CCGGTTACCTTGTTACGACTTCGCACAGTCATGAATCACAAAGTGGTAAGCGCCCTCGAAGGTTAAGCTACCTACTTCTTTTGCAACCCCTCCCATGGTGTGACGGGCGGTGTGTACAAGGCCCGGGAACGTATTCACCGTGGCATTCCTGATCCACGATTACTAGCGATTCCGACTTCATGGAGTCGGTTGCCGAACTCAATCCGGACTACGACGCACTTTGAGGTCCGCTTGCTCTCGCGAGGTCGCTTCTCTTTGTATGCGCGGCACGGTATTGTAGCCCTGGTCGTAAGGGCCATGATGACTTGACGTCATCCCACCTTCCTCCAGTTTATCACTGGCAGTCTCCTTTGGGTTCCCGGCCGGACCGCTGGCAACAAAGGGGATAAGGGTTGCGCTCGTTGCGGGACTTAACCCAACATTTCACAACACGAGCTGACGACAGCCATGCAGCACCTGTCTCACAGTTCCGAAGGCGCAATCCATCTCTGGAAAGTTCTGTGGATGTCAAGACCAGGTAAAGGTTCTTCGCGTTGCATCGAATTAAACACATGCTCCACCGTATTGCGAGGCCCCGTCAATTCATTTGAGTTTCAACCTTGCGGCCGTACTCCCCAGGCGGTCGACTTAACGCGTTAGCTCGACCACGCCTCAAAGGGCACAACCTCCAAGTCGACATCGTTGCGGCGTGGACTACCGGGAATTATCTAATCCTGTTTGCTCCCCACGCTTTCGCACCTGAGCGTCCAGTCTTCGTCCAGGGGCCGCCTTCATACCGGTATTCGCCAGATCTCTACGCATTTCACCGCTACACCTGGATTCTACCCCCCTCTACGAGACTCAAGCTTGCCATTATCAGATGCAGTTCCCAGGTTGAGCCGGGGATTTCGCATCTGACTTAACAAACCGCCTGCGTGCGCTTTACGCCCAGTAATTCCGATTAACGCTTGCACCTCCGTATTACCGCGGCTGCTGGCACGAGTTAGCCGGTGCTTCTTCTGCGGAGTAACGTCAATGAGAGCAAGGTAACTGCTCCCTTCCTCCCCGCTGAAAGTACTTTACAACCCGAAGGCCTTCTTCATACACGCGGCATGAAACGCATCAGGCTTGCGCCCATTGTGCAATATTCCCCACTGCTGCCTCCCGTAGG
+
826607%,,---06'*+)/172&-()+0332212:751558/..1,.,-**+/60/3)-/.1-40-*-.2376113;2-9;<.755673*.-;2./-&+')+787;;6886550)(**'001/*59;0943:/1.--3;8:-8--.:0**-/77/*++*22010///03:<753/459/,-./+++*.)0*(+*(-/--.)4/325;6:0...-/%,$%'*'%$))+,&&(-6,//0050-+(+)332005-/.2;804350)()(+/.-.')&5(*,23292+07::,3-1*367:0,+,,*,(%)++.5783105+)2-8/4-(..-.9<804221,,**(-31041.81-(/-758.,-024:8946889;:4145:.+.3.*+75'1+-.+.1225.4../699215.4..1/+--67;812248746568965.237/.-5/062500000;5331-/02,2:59+&'(*,1)4+:09768998783502-.787625;7878:85558<492-3,(*,-738:977608//-5:+(.--/2)'&''0/444:164'%$(''*)%+&*)+*,-1489<857;:6248<935070/0/.118+*4+(./22--27;7::6.*)-);-5443260/131+&15+/.2:585:)387.00189:/8(2*234766366150%&.136879699777(-.%%*'**,(+52482/4<9357187.(..01;:700,1311011--+*,-278;97/9(%5;:-;866:182+,,01-0,,153%&+&&)+*-..156606;2/,01101,/,11/+()+-+*'*,565--.)*,-.3578966,128-1,()))+864799:9::/55,)0.1/,+.2/*57..4941%*(/130+(''/-76;99:48:78::9810,51,+4061&(-.298;7702292<45.3/--/2821/).**7.0;675;77757,0++,.'**8.---).'&(,,0585555/3%()26858/5.,++***(4*.*)/(&.$))16+6<:88/88/)++*.++'*+-24/+1,60:0++1.527818+92,-+,(0/2/83033&'%&**',5&.6-.95729;0-;//+*,*4,003523.'***.0./1.15++1451
@d301ec75-465f-4c4d-84ce-5fe8241af83b ch=46 read=103922 start_time=2019-12-13T08:27:54Z barcode=BC01 runid=2c9cf7bc05858273f10e7d7ec552fc0bd742dc3e
CCGGTGCCTTGTTACGACCTTCGCAGTCATGAATCACAAAGTGGTAAAGCGCCACTCCCGAAGGTTAAGCTACCTACTTCTTTTGCAACCCACTCCCCATGTGACGGGCGGTGTGTACAAGGCCAGACGTATTCACCGATGGCATTCGATCCACGATTACTAGCGATTCCAGGCTTCATGGAGGTCGAGTTGAACTCAATCGGACGACGCACTTTATGAGGTCGCTTTGCTCTCGCGAAGGTCGCTTCTCTTTAGCATGCGCCATTGTAGCACGTGTGTAGCCCTGGTCGTAAGGGCCATGATGATGACGTCATCCCCACCTTCCTCAGTTTATCACTGGCAGTCTCCTTTGAGTTCGGCCGGACCGCTGGCAACAAGGATAAGGGTTGCGCTCGTTGGGACCCGGTAACATTTCACAACACGGGCTGACGACAGCCATGCAGCACCTGTCTCACGGTTCCCGGCACATTCTCATCTCTGAAAACTTCCGTGGATGTCAAGGATTAGGTAAGGTTCTTCGCGTTGCATCGGAATTAAACCACATGCTCCACCGCTTGTGCGGGCCCAAATCAATTCATTTGAGTTTTAACCTTACGGCCCATGCTCCCCAGGCGGTCGACTTAACGTTAGCTCCGGAAGCCATATCAGGGCACAACCTCCAAGTCGACATCGTTTACGGCGTGGACTACCAGAATTATCTAATCTGTTTGCTCCCCACGCTTTCGCACCACAGGCGTCAGTCTTCGTCAGGGGCCGCCTTCGCCACCGGTATTCCTCAGATCTCTACGCATTTCACCGCTACACCTGGAATTCTACCCCTCTGCGGACTCAAGCTTGCCAGTATCAGATTCTGGCAGTTCAGGTTGAGCCAGGGATTTCGCATCTGACAGCGACCACTGCGTGCGCTTTACGCCCAGTAATTCCGATTAACGCTTGCACCCTCCGTATTACCGCGGCTGCTGGCGCAGGTTAGCCGGTGCTTCTTCTGCGGGTAACGTCAATGAGCAAAGGTATTAGCATCCTTCCTCCCGCTGAAAGTGCTTTACAACCCGAGCCTTCTTCGTACACGCGGCGTAACATCAGGCTTGCGCCCATTGTGCAATATTCCCCTGCTGCCCCTCCCGTAGG
+
2(,(*&-.4/-22*)+'10092$0&(-315.,2,627152--062861++,.3'((31*+,-,0-3.-,./+./,'.384175,-63,.-(&((0.-+.//-./2+664087..--,2,-0+2*&,*'()*-<7668%'3'/,03:)'((2,*+,,1/*)*(+/00684($,'..8/)11/))(+-)'223+'1,470;+3).*.%%'%'#'*,&$%&&+*)*(*,1)*35558670,++/.30126262682%%%+-/2//2.17,,..-&(--/..0-+,41,/475,3,'*265:6700-,*&'-.23:919-2.*/44;8767356<0..34::9;867977:4472(&0883+4-//81*&)--5.+4)/$'*0,06*-1.,53523354.4-51,.($)$%(.-)3:8..+.+($&'&+,00355/6-13750.,++..63112231+-+648..)+***5454.+./13110+.32.1293:569<89789.0(*$)$&+*,,-*/2978<:89533,,,.3.&.(-5/<:6<22120//1-,7.&$$$$+%)*5573/((*-0)6.75/164)('399,0*+&(&#%+*84)$5&/01-.)'064091.,(')'-%)%*(*(,-+)-++/),+'$%+,,&-4..0/0('(.*-,./11//13576;811/61126:345348-+**-+11387:34*(/6+',./970)-)*.4+'%&#'%*+-28758966656;8679+-8;4/0+0+-.-*-/%/.,2.14;)(-0--233270011247::6378-05.2.36,+)-(.300)2..(')/),034470('&'.2/280061240+.26.(')%&+2.2'(*/,*'507*,++%07)*&.-250,,+&+''&')(*)(((*++')3/,)-,-1.+-1359.6'(%0)30,'(0-1221;2,/4143-:..7305///:::592(/'-,00..3:,86/02829;641,/531377./.-52333689+*(,),/*&/),54*764-52/*954-5/)('(()+%--/,0*&'1131939;:5991).,--2-*)'%'&*8+65.*.**..77,,5++(-'*),.0522-*)./,-45.):/**4/2,
@e242d9d4-4f27-48e7-9e97-1ab336051c3b ch=325 read=69609 start_time=2019-12-13T08:27:53Z barcode=BC01 runid=2c9cf7bc05858273f10e7d7ec552fc0bd742dc3e
CTCCTGCAGAGGCAGCAATTAAGGGGAATATTGCACAATGGGCGCAAGCCTGATGCAACCATACCGCGTGTATGAAGAAGGCCTTCGGGTTGTAAAGTACTTTCAGCAGGGAGGAAGGGGAGTAAAGTTAATACCTTTGCTCAAATTTGACGTTACCCGCAGAAAGCCTCAGCCATCCGTGCCAGCAGCCCGCGGTAATACGGAGAGTGCAAGCGTGAAAATCGGAATTACTGGGCGTAAAGCGCGCGCAGGCGGTTAAGTCAGATGCCGAAATCCCGAATAACCTGGGAACTGCATCTGATACTGGCAAGCGAGTCTCGTAGAGGGTAGAATTCCAGGTGTAGCGGTGAAATGCGTAGAGATCTGGAGGAATACCGGTGGCGAAGGCGGCCCCCTGGGCAGACTGACGCTCAGGTGCAGCGTGGGGGGCAAACAGGATTAGATACCCTGGTAGTCCACGCCGTAAACGATGTCGACGGGTTGTGCCCTTGGTGGCTTCCGGAGCTAACGTTAAACGACCTTACAGGGGAATACGGCTACCAAGGTTAAAACTCAAATGTGACGGGGGGCCCGCACGAAGCGGAGGAGGGTGGAATAATGGTTTTAATTCGATGCATGCGAAGAACCTTACCCTGGTCTTGACATCCGAGTTTTCAGAGATGAGAATGTGCCTTCGGGGAGCCGTGAGACAGGTGCTGCATGGCTGGCGTCAGCTCGTATTTTGTGAAATGTTGGGTTAAGAGATCCACCCAACGAGCACCGGCCCGCCATCCGTTGTTGCCAGCGATTCGTAGAACTCAAAGGAGACTGCCAGTGATAAACTGGAGGAAGGTGGGGATGACGTCAAGTCATCATAGCCCCTTACGACCAGGGCCACTACCACGTGCTACAATGGCGCGCTGAAGAAGCGACCTCGCGAGAACAAGCGAGGACCTCATAAAGTGCGTCGTAGTTGGTTGAGTCTGCAACTCAAACTCCATGAAGTCGAATCATGGCCATCAATGGATCAAGAATGCCACGGTGAATACGTTCGGGCCTTGCCCGTCACCAGGATGGGTTGCAGTAAATCGCTTAACCTTCGGGGAGGGCGCTTACCACTTTGTGATTCATGACTAGAGGGTGAATCCGTAACAAGGTAACCGG
+
+..2,.0-+))*-233376824,03,/47+6*((+,3;44511143:+391.-/&,-$,',,,09.13430*+,/1)**(-,6627*:7-1)++21*.,+,33+(,*%/5-(-*--+11,+,./:1//320&&))-2.+++-&%$'.,,-414412;6,..%,'&$'%&)*%%%%'.5041521./,')))((+(&*'&(/.0/+&(-,/78+,,/((*-2)/(*)1/5/882:900-690*,,-*-(-&(-+-0+2)+)-2)**1,%%'(.5*+25(%'&',$&%'(),(+3,--./1-.///809/05/1&%.///,'(%($/0)+(.)1+.2)+060.,&+&***,04,*+,(&)('*)659:.,3-/9447828//3,*-+,.-102860(((*$)(),+$*%*$(+0-/434-,))+21'-..+-.763(//(6,,,34,47-*.6662452*,,/8,/1;2//,+&,,.(0$0/*/%+(+4*0**&''()((&&+)'*+8774-+*''''()-*'&&)%*00)'&(*-1(&%'*2--,208-5:8083691*)/*(,,39;:3/:0-,,-$)+(+-3,.+&-/'*&*&')*-,020:;/.71:0./0)-&&''(+**.42509.03&&')+,00/.12,1'&%**29,610()*8441374+5'.5778--**(#/2/31'.2507273343445152/-(*+-5&$&&'$+&+1/.('(*+(+136*6.6-1(%('$*16*/-'&')%&&'*+.+/-2+$((++32/16+20/5*.$'&#(#(*&&((,/02.+&.)(**67634-0//033;35667-+.+2-7/.8;6/0011(35/-*-,-220+(&11,((('()*&&*22331-.%%(&&+*4/01.14:7372,.%)()(-%('()--.+210//+'+%+33/,)')+//:651003+)(.488542,(-)*+.3*((++.(++'()++0+++22+/..3-+*%%)+,((%&&'++4+&-*-034-.)+..37-.-/+(('**185455%,+0(,'$%)**)+&($%*)&)(.'++$&%&+/84)$$$%'01186;8396,).3/-&(-,+4:33/91+-1468432,*+/()(+,('&(%()')2366,-)5+/82+30
@b3c4bb48-8344-426e-857e-2607a082641c ch=193 read=1424777 start_time=2019-12-13T08:28:08Z barcode=BC01 runid=2c9cf7bc05858273f10e7d7ec552fc0bd742dc3e
CCGGTTACCTTGTTACGACTTCACCCCAGTCATGAATCACAAAGTGGTAAGCGCCCTCCCGAAAGGTTAAGCTACCTACTTCTTTTTGCAGCCCTCCGGGTGTGACGGGCGTGTAGCGCAGGCCCGGGACATTCACCGTAACATTCCTGATCCCGATTACTAGCGATTCCGACTTCATGGAGTCAGTTGCGGGCACTCAATCGGACTACGACGCACTTTATGAGGTCCGCTTGCTCTCAGGTCGCTTCTATATTTTGTATGCGCCATTGTAGCACGGTGATGTGTAGCCCTGGTCGTAAGGGCCATGATGACTTGACATCATCCCGCCTTCCTCAGTTTATCGCACAGACGTCTCCTTTGAATTCCCAGCCGGACCGCTGGCAACAAAGGATAAGGGTTGCGCTCGTTGCGGGGTTAACAACATTTCACAACACGAGCTGACGGCAATACATGCAGCACCTGTCTCACGGTTCCAGGCATTCTCATCTCTGAAAACTTCCGTGGATGTCAAGACCAGGTAAAGGTTCTTCGCGTTGCATCGAATTAAACCACATGCTCCACCGCTTGTGCGGGCCGTCAATTCATTTGAGTTTTAACCTTGCGGCCGTACTCCCCAGGCGGTCGACTTAACGCGTTAGCTCCGGGAAGCCACGCCTCAGGGCACAACCTCAAAGTCGACATCGTTTACGGCGTGGACTACCAGGGTATCTAATCCTGTTTTGCTCCACGCTTTCGCACCTGAGCGTCGATCTTCGTCAGGGGGCCGCGCCCTCGCCACCGGTATTCCTCAGATCTCTACGCGACTGCGCACGCCTGATTACCCCTCACGGACTCGGCGCAGTATCGTCGTTCCCCAGTTTGAGCGGGGTTCCCTCAACAACCGACGCCTGCGTACGCGCGCCCAAAATAATTCCAGTGCGCACCCTCCATATTCACCGCGGCTGCTGGCACGGTGTGATCACTTCTTCGCGGGTAACGTCAATCGACGAACAACTGCTCCATGCCCACTTCGTATACAGCGAGGCGCTATGCGCGTCGGGACGGTATCATGCAGCAGCGTAGAG
+
660459/3111/11./26::--**063(+/7-102:85/11:310/70.++,/37++..+*.3*((///*(+++040,20320.(''%'%%&)*&-*%)-(.-116*04/0/,-(012454341')1(*.*-0+.05/(%$%$&,.*(+247)('++;44114786939--*,*-)))*.'()0&*+8+5+0),$'(/+5.5/:270-,,.35/--.88130*()*31)-23/020-.().-1()3.-(&)$*09215764667<426*))++*,,/+**../31///:7-2:::5230,371988122.+++*,-2*/14/81'%123302,/-23;30-0(+)*)).,*(+04))0))02:.33*%&4)3,1*/.0207.0,.3:*2,9945'-+-../2477,6,++,.2(/(2((/400/80-*(.22-0,*))(-$.-),,(&%')-//01224965432/+--29:03++/+&((+,528744,+-99602:28667:89/88342438214202)./3;4664,0,2/..:9;,(/,/4<3:;036423349238/448320233/14)*2353832086..2/9;..7251500187602-0.0*,'%+&0.50/----0/.)(**.5/*,-1/24).-(094555933(&/(&&(,/,206-8+,1344727715;1,+*-,,013100//6./(&.+,.,-7005-+173+*,,10'),,55//./-26)*+688:9/,-,,41648'))0..1721)-6*+.47.(2+-2/00;3(03/041-+*//52,%%%)')$&%'&+'&''(-'+1,+,0*+,,&$$$%$*)0$&'**&&&&%%,(02+))*2.,,**(()(*.)11,/'&*('*&&%'#%%'&))*%&$$$&%(+))..-%((',$$%%(%%$&&*-*,/,'('),''-1+-&&%%%%%)'&$$)''&%&%&&')2621,)%%(('(*,,***&$&#'$$'&%%('+1+0/4(#(%)1++22,(%$%#%&%(,&$-*)&&&$#%$$#)+,(,&%$&%#$((*+)*%%&$$$$$)'%&
@d3d90eeb-2540-4bfc-bf9b-9efe8d647cd3 ch=151 read=85085 start_time=2019-12-13T08:28:10Z barcode=BC01 runid=2c9cf7bc05858273f10e7d7ec552fc0bd742dc3e
CCGGTTACCTTGTTACGACTTCACCCCAATCGCTGACCCTACCTTCAACCGCCTCCTTGCGAGTTAGCTCACGGACTTCGGGTATTGCCAGCTCTCATGGTGTGACGGGCGGTGTGTACAAGACCAGGACGTATTCGCCGCAACATTCTGATTCGCGATTACTAGTAATTCCAGCTTCATGTAGGCGAGTTTCAGCCTACAATCCGAACCTGAGACTGGTTTTAAAGTTTGGCTCCACCTCACGGTATTGCATCTCTCTGTACCAGCCATTGTAGCACGTGTAGCCCTGCATAAGGGGCATGATGATTTGACGTCATCCCACCTTCCTCTGGTTAGCCAGGCAGTCTCGCTAAGTCCACTCAACTTAATGAAGTGACTAACGACAAGGGTTGCGCTCGTTGCGGGACTTAACCCAACATCTCACGACACGAGCTGGCGACAACCATGCACCACCTGTCACCTTGTCCCCGAAGGGATTTCCTCGATTAAGAGTAATGCAAAGAGGGATGTCAAGTGTAGGTGGAGTTCTTCGCGTTGCTTCAGATTAAACCACATGCTCCGCTACTTGTGCAGGTCCCCGTCAATTCCTTTGAGTTTTTTAATCTTGCGACCGTACTCCCCAGGCGGAATACTTAATGCGTTAGCGGCGGCACGGAGGTGTTGAAACCCCCACACCTAATTCATCGTTTACAGCGTGGACTACCAGGGTATCTAATCCTGTTTGCTCCCCACGCTTTCGAGCCTCAGCGTCAGTTACAGTCAGAGTCTCGCTTCGCCACTGGTGTTCAACAATCTCTACGCATTTCACCTTCACACTAGAGATTCCACTCTCCTCCTGCTCTAGATAACCAGTTTGGAATTTGGCACACCCAGAAGTTGAGCCCGGGTATTTTCACATCCCTTAATCATCGCCTACGCTCCTTTGCCCAGTAAATCCGGATAACGCTCGCCACCTACGTATTACCGCGGCTGCTGTGGCGTAGTTAGCGTGGCTTCCTCCTTAGGTACCGTCATTATCTTCCCCAAAGAGACGGTACGATCCGAAAACCTTCATCACTCACGCGGCGTTGCTGCATCAGGGTTTCCCCATTGTACCAATATTCCCCGCTGCTGCTGCCTCCCGTAGGAG
+
/)**)5%%$%'$)-*++)-14/*382+0/16200011;2+*/,.01,*40'(((-$)(+,+(++.-),-212382145745/1&.)*6/1&-,2*,&.+.1/0/21.254-3-150468373424)1244.015;97:8453251598898:<:438375101.)*-0:/-+**..605853.14.-*,+80/&312,.03;27''/10*)+./103363;;-./0//;323399:5544401.23-8.--23387748861682479,7-)'&-/,0231+*+071)%)+,73.-5.+-/*,/./1;7222.6310301+-39;::04)',*,+)0/+,65*444474334-+*.+$'(+,6+-,4,.*&%%(&)')2/21-2-)..-+:14488986:04+4)-'''.*,0,,0,0002/'),,/24*'3101..//23(49394334:37:787858241//4591,,,+-++.731,+,.-,''.%)(*&'*&1/5)(&.2-:98::70/3//1.3.,*(*594596-1037(-285+*,5,5;9:1,))104458453205313/3%/1+7:;-348586954/75,(/1+9<</1,+*17.--.3116+2/210*&21+)*'+013732323/-+7),,-85/1,*+)2*,/'''*$&.,2::7*&(&()&)+',4268159/)))+.117;997-7-+32.,1221374/---1<2,12598-&($&461)++4788/-,.-374191115646***)*.',),)4,67<23336-)./''%%'/./785232319</--3+*0$%&(00*)''+2402,***'('*,(&%((/(((+-1023191;,3710.65*-,(*(-/.-(,,*1../8/6+*-'/()5;./-..-47,)..265.+1)-943411/3,-,%%*)'&&()-'(,02233/*/*..869:67:524'/+.-,-.*41;221681&(*+*01.:*%''&&(((+/,0.1,.,*.5//18673.4.,-./.38:-43/)*+,&*&%%()/24))0::-8:7;878:-12,&*&(.1,+21,---*%.7-6:.18.,5:6-/8-0)))*+(,8/853)%'0-.-('2&(.+//)+5,.-*&
@268f4769-82ce-4ced-8065-a660e824856d ch=88 read=171238 start_time=2019-12-13T08:28:10Z barcode=BC01 runid=2c9cf7bc05858273f10e7d7ec552fc0bd742dc3e
CTCCTCGACAGCAGTAGGGAATTTTTTTCAGCAATAAATTCCCTGACCGAGCAACGCCGCGTGAAGGAAAGAGTTTTTCCGGATTGTAAACTTCTGGTATAAAGGGCAGCAGCTACAGGGAAATGGTAGCCAGTGACAGTACTAATAGAAAGCCACAGCTAATAACTACGTGCCAGCAGCCGCCTTGGTATACGTAGGTGGCAAGCGTTATCAGGTGTGGGCGTAAAGAGGAGCGGGCAGCAAAGGGGTCTATGGTGAAGCCTGGAAACCTTCAGTAAGCCATAGAAACCAGACGGCTAAGAGTGCGAGGAGAGGATCGTGGAATTCCATGTGTAGCGGTGAAATGCGTAGATATATGGAGGAACGCACACCAGTGGCGAAGGCGACGATCTGGCCGCAACTGACGCTCAGTCAGCGTGGGGAGCAAATAGGATTAGGCCTAGTAGTCCCGCGTAAACGATACTAAGTGTGTTGGATGTCAAAGTTCAGTGCTGCAGTTAACGCAATAAGTACTCCGCCTGAGTAGTACGTTCGCAAGGAATGAAACTCAAAGAGGAATTGACGGGGGCTACACAAGCGGTGGAGCATGTGGTTTTAATTCGAAGCAACGCGAAAGAACCGCCTGGAGTCTTGACATACTCATAAAGGCTCAGAGATGGAGAGATAGCTATATGAGATACAGGTGGTGCATGGGTTGTCATCAGCTCGTGTCGTGTGAGATGTTGGAGTTAAGTCCCGCAGCAGGCGCAACCCTTATCGTTGATTACCATCCATTAAGTTGGGGACTCTGGCGAGACTGCAGTGACAAGCTGGAGGAAGGCGGGGATGACGTCAAATCATCATGCCCCTTATGACCTGGGCTACACACACGTGCTGCAATGGATGGTGCAGAGGGAAAGCCACTTGAGGGTGAAACAAAACCCATAAAACCATTCTCAGTTCGGATTGTAGTCTGCGCTCGACTACATGAAGTTGGAATCGCTAGTAATCGCGAATCAGCATGTCGCGGTGACCACGTTCTCGGAGCCTTGCTGCCCGTCACACCACGAGTTGATAACACCCAGAAGCCGGTGGCTAACCGCAAGGAAGAACATAAGGTGGGGGATTGATGATTGGGGCAAGTCAGCAACAAGGTAACCGG
+
0256(%($%%(+&,-++.,).+03895-2-210,)'''$$)))''-.5+)&(*3.-43'-/245,3/,0'%%)/5:;4/&')&1)'.0994482//1--+.4),))&$)*).///50,*&)))/0443227)*+,-1%&/+-0*'0*'.,))+313%/.,-(%'%%'#%&)0111/32146''''%(')))%+/11(+,).+/513..4/.0()).&+%*/.4.78.&'('%**(4/+%,+.3+(+.-,./13/0.&)+',-%&%(%%'%%('+-.5:*.5...-/:2/9./&.$*/*.++**+%$&$+('))01./1+11/0///.2-***''''(.20-(50**,//659844(-60.5.082-1/0/1930+-**).1/6389/+*--+3)'%%'0*+*,**$'(/.22/('))/'082))+1<80-3.,2+)%#%&%%)*,,//,((-+-08(1/0,**+0822.,(+2297:688/0.++64-.123889,,4.2-224293/)'()+*09,.965+)-+,/*6.54.,,-4*'-(*8/8412:79+((&&().26584:;7+-)%*+,,-,028457001050-/10;;.0:695-+0+--'0*')')*'(/*)#'&&)(('(./3,00,*'(').//2',*(+7*)')*67-,+*)4,'--,430//,011,3015/*-)*-*'*-)/2,/-)-.%'(+424,10,,)'--2/4/500+')2-6-,/06.(')$(&&+../1,0/)')%*/)3*'&*+*.4))-''0662,+:.55*,,15,+.+&(*-.1-,''(,))+,)1233+*()0/66)/60167797:::<400/030,(85.)-/('(*,637:620*,*+((&(*423-'+-*,23187677501,03,,41)03%%%%'(()%%&+.&+8;801/,(,,6:8698756)*%+&(())%.%')++2450/),-754774642,*&*'8+/)),3065/2030//-./2:52112/944-%$''$&')-')),3432+)'(*'(&#$%#%))'+,,/+.((*+,.*4(+..2/(-&'(',)&/17;),'''*.-1'++0*/-('(%%&(*0*30596**./4,+)'$-,)20+%')$'('*,0),/.0524:7:4;
@cb5937f7-9cf0-4eee-a2c1-578465cb9c2e ch=177 read=161783 start_time=2019-12-13T08:28:18Z barcode=BC01 runid=2c9cf7bc05858273f10e7d7ec552fc0bd742dc3e
CTCCTACGGGAGGCAGCAGTGATGAGAAATTTTTTTTCGGCAATGGAAACCCTGACCGAGCAACGCCGCGTGAAGAATTTCTGTTATAAAGGAAGAACGGCGGCTACAGGAAGCTGGTAGCCGGTGACGGTACTTTATTAGAAGCGCGGCTGCTCATTGCAGCAGCCGCGGTATACGTAGGTGGCAGCGTTATCGGAATTATTGGGCGTAAAGAGGGAGCAGGCGAAGCAGCGAAAGGGTCTGTGGTGAAAGCCTGAGCAACTTCCAGTAAGCCATAGAAACCAGGCAGCTAGGTGCAGGAGAGGATCGTGGAATTCCATGTGTAGCGGTGTCTGCGTAGATATATGGAGGAACACACCAGTGGCGAAGGCGACGATCTGGCCTGCAACGACGCTCAGTCCCAGCGTGGGGAGCAAAATAGGATTAGATACCCTGGTAGTCCGCGCCGTAAACGATGAGTACTAAGGGTGTTGGATGTCAAAGTTCAGTGCTGCGGTTAACGCAATAAGTACTCCGCCTGATGAAATACGTTCGCAAGAATGAAACTCAAAGGAGAATTGACGGGGCCCGCACAAGCGGTGGGTATGGTTTAATTCGAAGCAACATGAAAAGAACCTTACCAGTCTTGACACTCATAAAGGCTCAGAGATGGAGAAGATAGCTATATGAGATACAGGTGGTGCATGGTTGTCGTCAGCTCGTGTCGTGAGATGTTGGGTTAAGTCCCGCAACAGGCGCAACCCTTATCGTTAGTTACCATCATTAAGTTGGGGACTCTAGCGAGACTGCCAGTGACAAGCTGGAGGGAAGGCAGGGGATGACGTCAAATCATCGCATATGACCTGGGCTACACACGTACCACAATGGATGGTGCAGAGGAAGCGAAGCCGCGAGGTGAAAACAAAACCCATAAAGCCATTCTCAGTTCGGATTGTAGTCTGCAACTCGACTACATGAAGTTGGAATCGCTAGTAATCGCGAATCAGCATGTCGCGGTGAATGCGTTCCTCTCGGGCCTTGTACACCGCCCGTCACCACGAGTTGACACAGAAGCCGGTGGCTAACCGCAGGAAGAGCTGTCTAAGGTGGGATTGATGATTGGGGTGGAAGTCGTAACAGGTAACGG
+
0110**//82),2/.//%&(&'*&&&&)-*1;;</30;4;44;84*')(28---56+,+,/0886::46263,1($&().+--31./35-+0-6-042.7*/**+45.+&*'$#$+'++/60*-./.5'01*2551129.&()&*&*'*()'*+.%*%#*%'('%3/56+-./,+/236/5-,'%'&(+-:4/3-.*,,-,/207.--135-(',0,%)*-07.'*((($+,'((&&))+,--.,6/-.3.+.996.(,.-('('('+-294:;36''*//.4%'-/%%$&$&)***'0/('(06363122-3,2-4:2/./.13524-1)()))././05554(03-*/.'3/34/4:456294207/7279100/-(,'*)--03-/+*,-/.0*--./(()+,4:87,*(*/:;11-.2'7**(11/48.+010+-,4+&-335527:32)()($&'(..&&(*.-33<7:7:-,+1+*).6:-1355815&307/3-,*(')1.&/',.23),6--,*&-,*--3558+%0).+0:7+)1-**0.<0(,('',),*-/.32+)(*&((,3:27264*,-'(,.38:83:2..*1,+-:16((+,21,),31.1-,45(+')-7*-((,./-)294+6002''(*+77,*'*&),+,/566521-..0,./,..-78387/./01<556677577788:99889984693-1+6017221,61('*-)-+-35051+2:6.711165:255:5688990;/9/1041.6104:74&,+-/134656:23422633.//0/,21')&)((&*+24/13587789;7.//.*&(%('*,6843*+'(*,0/.)*$$#'(%%%')+/23/1---95-3-+-)+-4-,2;6863233-+./,*189.42,,0/:/.2:88975724+7,+/+1--.,56789.8---9789945432.6,//9/7:1/$&*)*+.0.11997;4:..011/0401+2/.5.+'.+.1+('+,4-896+/+),1.-..,390/-,%'**,,../1,++(/((,.)(,-/)074,-786455*4,))(*+7977234-207<;00/+-,-/915462%*(/'(*-'((1./,6/888+9
@413f80b7-5cbc-4a64-9ec1-8cc0d21bac04 ch=209 read=79831 start_time=2019-12-13T08:28:35Z barcode=BC01 runid=2c9cf7bc05858273f10e7d7ec552fc0bd742dc3e
CTCCTCCAGGGCAGCAGTAGAATTTTCGGCAATGGGAAACCCACAGCCGAGCAACGCCGCGTGAAGAAGAAGGTTTTCTTGGATTGTAAACTTCTGTTATAAAGGAAGAACGGCGGCTACAGGAAATGGTAGCCAGTGGCAGTACTATTAAAGCCACGGCTAACTACGTGCCAGCAGCCGCTGAAGTAATGCGTAGGTGGCAAGTATCCAGGGTATTGGGCGTAAAGAGGGCAGGCGGCGGCAAGGGTCTGTGGTGAAAGCCTGAAGGCTTAACTTCAGTAAGCCATAGAAACCAGGCAGCTAAGTGCAGGAAGATCGTGGAATTCCATGTGTAGCGGTGAAATGCGTAGATATGGAGGAACACCGAGTGGCGAAGGCGACGATCTGGCCTGCAACTGACGCTCCAGTCAGCGTGGGGAACCGATAGAGTTAGATACCGCAAAAGTAGTCCACGCCGTAAACGATGAGTACTAAATTGTTGGATGTCAAAAGTTCAGTGCTGCAGTTAACGCAATAGAATTACTCCGCCTGAGTAGTACGTTCGCAGGAGAAACTCAAAGGGAATTGACGGGAATTACTGAAGCGGTGGAGCATGTGGTTTTAATTCGAAACAACGCGAAAGAACCTTTTCCAGGTCTTGACATACTCATAAAGGCTCCGAGAGATGGAGATAGCTATATGAGATACAGGTGGTGCATGGTTGTCGTCAGCTCGTGTCGTGAGATGTTGGGTTAAGTCCGCATAACCCTTATCGTTGGTCACCATCATTAAAGTTGGGGACTCTAGCGAGACTGCCAGTGACAAGCTGGAGAAGGCGGGGATGACGTCAAATCATCATACTTATATGACCTGGGCTACACGTGCTACAATGGATGGTGCAGAGGAAGCGAAGCCGCGAGGTGAAACAAAACCCATAAAACCATTCTCAGTTCAGTTGTAGTCTGCAACTCGACTGCATGAAGTTGGAATCGCTAGTAATCGCGAAAGATCAGCATGTCATGAATACGTTCTCGGGCCTTGTACACACCGCCGTCACCACGGTGATAACACCCGGAAGCCGGTGGCCTAACCGCAAGGAAGGGCTGTCTAAAGTGGGATTGATGATTGGGGTGGGGA
+
.24832)(381-,,0-//*)((*57.(,7,5*))*')*+-1*%&'&0()(+*697689'(()*0+*(*&+.+/1954*'%-+'1(&'+/1./9275493233-,5,61470-/----)'*'*++*'*..-,,1-&(')'1$*-&+-*2-/,-),3,+*,,,1/)'(+0,(('(%)(*-2%&$%'''(0+,&1,-//-,&(%))(+.-9*%-*&+(-.22777296(%$-00+/18-/,+&1-.-+3..('&*,33-/42.3901.*(%#$$*%(-,+)+-4:)1.++--/650:88:..)--5-'-+-+3-.*)*+,47.-0,6+30-2143-+,-'./1097005877021010-)*'*.-176&&)+.40-+((,,240,,//256461*3.+...0-+(+++***-,+/01212'-&-''+01/0/30,,54)+'%'(,,'%(()*.,%((/.879;36,%,$*%-*./53'2')5:6742+2/.::,/789..1.++)+&+3+2+1-0261/&,%+'')-.0,/.)(&'(**1,01272%%%0/')'12*,76:4+/)$$''-)007/)&&$$&''+,)-.6775+,++/'*+0.0,%3+364*,0)*-23--..1'(++-/,,&&-+(-,+**,)*-011454+*'*'&/.-7)&&%')+81()*,:3430021131-31/4--4.()')*02234511200.))+,:361374744133553,573724,/)(%%$$*'*+)-1/10,,/&))$(+3/7631539*,02%*1+,7644---'$*&*+*--++000..-&*,51.-(+,2.&01(-0/36.,/3;7211,.'(((&))-01-/14*',256,,')&*(.+*/1:44-,)'''(('(&+,+0-..+.&,-550,-,)())(,+/+)(0**-/::./344/118+,.;7%-(7+--*5686629//.)+-+$)*-/7/.0:2.1//7766/)+*//4270.0,)./7+,.&,-/2%%-.-+.//3;765+..0-8,,,40..)0++4.+)-&*-23*-../31/-&,*&'&')),2-84519+-47571444+203-)*,.153//5&*(+,((--1034.5.134))/,+)%
@39b78f08-e3f2-45fd-b38a-232d59dfa90c ch=22 read=112674 start_time=2019-12-13T08:28:47Z barcode=BC01 runid=2c9cf7bc05858273f10e7d7ec552fc0bd742dc3e
CGGTTGCAACTGTACGACTTCACCCAGTCATGAATCACAAAGTGGTAAAGCGCCCTCCCGAAGGTTAAGCTACCTGCTTCTTTTGCAACCACTCCCATGGTGTGACGGGCGGTGTGTACGGCCCGGGAACGTATTCACCGTGGCATTCTGATCCACGATTACTAGCGATTCCCGACTTCATGATCGAGTTGCAGACTCGGACTACGACGCACTTTATGAGGTCGCTTGCGCTCTCGCGAGGTCGCTTCTCTTTGTATGCGCCATTGTAGCACGTGTGTAGCCCTGGTCGTAGGGGCCATGATGACTTGACGTCATCCCCGCCTTCCTCCAGTTTATCCACTGGCAGTCTCCTTTGAGTTCCCGGCCGGACCGCTGGCAACAAAGGATAAGGGTTGCGCTCGTTGCGGGACTTAACAACATTTCACAACACGAGCTGACGGCAGCCATGCAGCACCTGTCTCACAGTTCAGAAGGCACCAATCCATCTCTGGAAGTTCTGGATGTCAAGAGACCAGGTAAGGTTCTTCGCGTTGCATCAGATTAAACCACATGCTCCACCGCTGACCCCGTCGAAGATTGTTTGAGTTTAACCTTGCGGCCCGTACTCTCCCCAGGCGGTCGGCACCAACGCGTTAGCTCCGGAAGCCACGCCTCAAAGGGCACAACCTCAAGTCGACATCGTTTACGGCGTGGACTACCAGGGTATCGAAATCCTGTTTGCTCCCCGCTTTCGCACCTAGGCGTCAGTCTTCGTCCAGGGGCCGCCTTCGCCACCGGTATTCCTCAGATCTCTACGCATTTCACCCATACACCTGGAATTCTACCCCTCTACGAGGACTCAAGCTTGCCAGTATCAGATGCAGTTCCCAGGTTGAGCCCGGGGTTTCATCTGACTTAACCGACCGCCTGCGTGCGCTTTGCGCCCGGTAATTTCCGTTAACGCTTGCACCCTCCGTATTACCGCGGCTGCTGGCAGGTTAGCCGGTGCTTCTTCTGCGGGTAACGTCAATCGAGCAAAGGTATTAACTGCTCGCTTCCTCCCGCTGAAGTGCTTTACAGCGAGGCCTTCTTCATACACGCGGCATGAAACATCGGGCTTGCGCCCAGTGTGCCAGTATTCCCCACTGCCGCGCCGTG
+
&'&.0'+&&%)$/$&*.18;815+(%&,3/623910$&(-,),-9105'%''+,((*0)(//+0.-80(*+),.'#)/91196,.,/*.-%')19-),71:98632,534*1//1.*'$*&4,*+3/7+/*(+.<322:0507102;:87788-('')-0-.34-/33951/)+*.283%((%),4012804344761.3//-&)))2.0&,-2-,)*)*)13)*++(+$'(-3223/,,.-/-0333864</--7-,,&07,5-*)*,+%,*,-1,*,,464//794,,(',53.-*)'()&&&+''*7330230380'+40926/3*,,395-02/(-1173*23303+34++&+8-7:-0.3-788995675;76398;+2/985'*.-*6.2-12544:22+97222/+()*0-+08--00000,/)(42))&+'',(017/501/00,-0,+/.)(())-/--''.)+,*$)*-1/388:9768603/-48877,,.,12/1'''()1*121/1+40;78<910,,.++//1$'-+-5;85/,,,..124:448))#'#10/'#(+**(&','%08...06;/1/59/7.-*-30)'+')*0(*--(*1611320.%'#&$/)--6)/-++26/+--,.*/4'+,28477;+293/./0510.1*5-652'313686::-,-///673&0339;6;610/.-(/*+*+.///;+-358..+)*59--12147*&*779:,*&+,574216,,116.3834:3:5/,4,-0',(+.<9:47..27620/'/+1-4:91(--)&)(-.0867+2)4+2-'01/*.12-0,)+**78.4-)*.8/09)616380258163::5495+073911246+.*//0:,.(%'0.-./1112$'(.6112..2669701168(1+-+*&.-132;,23*&/.800-11++),45355$+'-*)-+)..0+%$$$$'$%)/1.,,20106+./9.882++-1843,6,,--2+*(((296;--1-/...*('#(,.*,60600/12(+/()0&)*+.0(%(,&.+++0-.2/.474/0//).--.0-)***0*-*-0-;9857+0-0.)%&'',$,)%)*)',++.(#'%%)(&)&**(%&
@a7169984-8639-479e-85f5-f5f6d2b9d688 ch=241 read=119502 start_time=2019-12-13T08:28:47Z barcode=BC01 runid=2c9cf7bc05858273f10e7d7ec552fc0bd742dc3e
CTCCACGGGAGGCAGCAGTGGGAATGTGCTGTGGGCGCAAGCCTGATGCCTTCATGCCGCGTGTATGAAGAAGGCCTTCCGGGTTGTAAAGTACTTAGCGGGAGGAAGGTAAGAGTTAATACCTTTGCTCATTGACGTTACCCGCAGAAGAAACACCGGCTAACTCCGTGCCAGCAGCCGCGGTAATGCGGAGGTGCAAGCGTTAATCGGAATTACTGGGCATGCACAAAGGCGCACTGCAGGCAGTTTTGTTAAGTCAGATGTAGAAATCCCAGGCTCAGCCGCAGGAACTGCATCTGATACTGGCAAGCAGTGCCGTGTGGGGGGGTAGAATTCCAGGTGTAGCGGTGAAATGCGTGATCTGGAGAGGAATACCTGCCGGTGGCGAAGGCAGCGGACGAAGACTGACGCTCAGGTGCGAAAGCGTGGGGGGAGCAAACAGAGTTAGATGCCCTGTTAGTCACGCCGTAAAGCGATGTCGACTTGGAGAGTTGTGCCTTGAGGCGTGGCTTCAGGCTAACGCGTTAAGTCGACCGCCTGGAATGCGGCCGCAAGGTTAAAACTCAAATGAATTGACGGGGCCCGCACAGGCGGTGGAGCATGTGGTTTAATTCGATGCAACGCGAAAGAACACCTGGTCTTGACATCCCACAGGAAGTTTTCAGAGATGAGAATGTATGGGAACCGTGAGACAGGTGCTGCATGGCTGTCGTCAGCTCGTGTTGTGAAGCCGGGTTAAGTCCGCAACAGGCGCAACCCTTATGCTTTGTTGCCAGCGGTCCGGTCAGGAACTCAAAGTGCCAGTGATAAACTGGAGGAAGGTGGGGATGACGTCAAGAGTCATCATGGCCCGCCGACCAGGGCTACACACGATATACAATAGCGCATACAAGAGAAGCGACCTCTGAGAGCAAGCGGACCTCGCAAAGGTGCGTCTCGCGTGGTTGGAGTCTGCCAACTCGACTCCATGAGTCCGGAATCGCTAATCGTGGATCAGAATGCCACGGTGAATACGTTCCCAGGCCTTGTACACACCGCCCCGTCACACCATGGGAGTGGGTTGCAAAAGTAGGTAGCTTAACCTTCGGGAGGGCGCTTACCACTTTGTGATTCATGACTGGGTGAAGTCAACAAAG
+
,/14,.(21'+11033+/447-++)%,&(&%'(365350(%5.0.-,&(&'+-*,,552/000157121'))+*88991'.8468565:4.//$%#%(+09/,0-*&+((,*%&'+508100((0*+/11/9000909,,,33./--3,(-.&)*.+&'2.3,++2,/0879223-./4+2'(*,(+(1&1++0-+..2.//095;07),-,2,.01-(%#$(')(&-/+(&))*))%*/(.01185::2)0730046-066--%&,/2*/2/%26801(&-+$%&2213-..../01,-,+-0://62$)%,)%'(%((**/1884+((%1'4*8*&,/+--&+(..+/-0*)*()(%$*+/:20.'*+())*0,&''&&'-),()(+(.,##'&&./1//,--/-//0101*56731/-,*()+9878580&+,24'/,+)*00-,11+69**1)+*,96)+-381127+%..,,+//1225/6/++&+/80(',('2,113,,,,2/143$)((+39200./12..145887126255((%$$(&+'))'.)2,9..,')/2+;;0..576949'396-92,.//,'()(/./,')*01/+*.'20,5,4.+/1002).*,)*1+&+'&'+-.(.0.-5-.17612,%(%*(('%,05.0/+-.002-*).+,2.-(/*/,2801,()),*-3478:887703-)+0635.&'*,946.21..,$%&('&473638..9-(*0&7.054482(24**($'%'*&-,.8-.8/0+0,,*(/-/5(1)/,.08,0,((%22./.././8;2388/.0-3.0.,3935877423-4+('*+.,/-)*+)..+$'('),.4.642+&%&)*))%(&'(*+6411225677982)*&)')*6-/%')#&'(%(+01),(2+253.&%')+&--/22..$$%%(&&))/,/,./.414()&00234678946//')..3)3),31.(()((-./:427,-/0012-(*''')(2049.1.,,'&,.1''($)%'$'*1:6278**,**.-24599;9----61/5/./9.)'+)+)&)))-0.1,5-91'7/*/3,53060.//++1:0,+*(+*0%&))*+./-*/.3-(,&(*/6-,
@7d7ccb86-f6f3-40e8-ae4b-67777d480268 ch=261 read=62838 start_time=2019-12-13T08:28:47Z barcode=BC01 runid=2c9cf7bc05858273f10e7d7ec552fc0bd742dc3e
TTGTTGTGCTTCGTTCAGTTACGTATTGCTGGTGCTGAAGTTGTGTTGTGGTAACCTACTTGCCTGTCGCTCTATCTTCCGGTTACCTTGTTACGACTTCCTTTGCGATCGCCGAATCACCAAAGTGACGCGCCGAAGGTTAAGCTACCTACTTCTTTTGCAACCCACTCCCATGGTGTGACGGGCGGTGTACAAGGCCCGGGAACGGCGTATTCACCGTGGCATTCTGATCCACGATTACCTAGCGATTCCGACTTCGGAGTCCAGGTTAAAGACTCAATCCGGACTGACTGCCGCTTTATGAAGTCCCGCTTTATATCAAGCTGTACCCTCCATATCAGTAGCCAGCACGTGTTGTAATGGCCAGGTCATAAGGGCATGATGATTGACGTCATCCCGCCCATCCTCCAGCTTGTCGCAGCGAGGAATCTCGGAGTCACTAGCAATGATGGTGACTAACGATAAGGTTGCGCTCCGTTTTGGGACCAACTTAACATCGCCGACACGAGCTGACGACAACCATGCACCACCTGTATCTCCATATAGCTATCTCCATCTCTGGGGCGCTTTGTAAAGTATCATCCGAAGACCTGGTAAGGTTCTTCGCGTTGCTTCGAATTAAACCATGCTCCACCGCTTGTGCAGCCCAAATCAATTCGCTGAGTTTCATTCTTGCAGACGTACTACTCAGGCAGATGCCAATTGCGTTAACTGCAGCACTGAACTTTGACATCAACGCCAGTACTCATCGTTTACGGCGTGGACTACTAGGGTATCTAATCCTATTTGCTCCCACGCTTTCGGGACTGAGCGTCGGTGCAGGGCCGGATCGTCGCCTTGCGCCACTGGTGTTCCTCCATATATCTGCGCATTTCACGCTGCATGGATTCCGATGCTCCTGCACTCTGGCTGCTGGTTTCTATGGCTTACTGAGAGTTGCAGCTTCAGGCTTTCACCACAGACCCTTGCTGCGCCTGCTCCCTCTTTGCCCGTAATTCCGGATCAACGCTTGCCACCTACGTATTACCGCGGCTGCTGGCGTCAGTTAGCGAGCGGCTTTCAATAAAGTACGCAATAACAAACCGCATTCCGCTGGCGTTTAACTTCCCTTTAACGAAGTTTACAATCCGAAAACCTTCTTCCTTTCGCGGCGTTGCTCGGTAGAGGTTTCCCCATTGCCGAAAATTCCCTGCTGCTGCCCG
+
&--00,-)-*/*)*51)-/:4503.1.-/678876''*%((,*+'(&%%&''$$&&&%'%&&.,4468025521+(+)&()0+://050-28%/,+-054/+2+&')*12130+),,.*-(&%%&)'&&'('(-..1**+-8-+.+&,0*,/56507910/7-690(++32+&))%*&((.4398524*,.05505094,062)**&&%$%'-/./05.12955594,,-/2/*,+*/.)2)'&,-,,/8.,-+/-1(&'%()+)%&*+3-+(),)(+,613,332)%$$#%'*'$%/0.,43130-18'&'0+&%&$%&))&+*+&&-3,')&##$((%((&(('))+*)')&&&%$&&&%*-/(,33,+,-1*05-.,++,++09-474331,87)&)&$$'(,,01,,./510+$%#&)'')'&&&&'&%*%'(+%)$'#*)4,./0-/-'+),35311./'/,3-())+-.%&**)&&.,+*'(''&%)$&#&($(**((''()%+/,%)'''*)++).)-/2107122558759)'()*&,--)0123:55531.*01)+''+()%%'*(&,)*&'(-'&&')(+//)+.,*/.3:74983544901153+(.,/3<964-(*-0*/%&'&(.,-1/,%'(*().1,-.3/,*$$*)(-/:3349;,3++**+36/1++())01--78+*'($'$*'/)*,//,.()+1300/,/10870-*0..1637(++&)''',,00367863::,/-512299575154.2512222/))),('(/82*/0..+),,,092.)86/-+*&)+267&48')*'+(*)'-77932-&&%%'&''*0.27:;998<5,+,0,/.0/24+*'%%&(.-,(+')../***(/+5+)()+$%()((/2)/.3+-711,.'&(%)+)'().620/')(**'%(+)$$'$(031)*431:8/-/4,/,+38;.5-,*&(*'.00/-//6-*).4+'(&#&$&))00410+.'0+2.//6/14(/'%&+(&(*2168.(+**,67/9,+($#&'0)%%%&'%(+/..661.(%-2++,()%&('(&$%$&&%%$'%+-+)%$'&&%)&)(%$&2)/6*0,+1/3%')(*30)(0++21.-253+()*++-)'(*'&%'''&*+,&()+%33*-%,)1*%+-+)&%*%*0)*431+,15.,$())'&$%&''
@97808bae-7b2e-40f9-b2c1-c1df244838ea ch=258 read=68236 start_time=2019-12-13T08:28:45Z barcode=BC01 runid=2c9cf7bc05858273f10e7d7ec552fc0bd742dc3e
CTCCGGGAGGCAGCAGTAAGGGAATTTTTCAGCAATGGGGAAACTGACCGACAACCGCGTGGAAGGTTTCAGTTGTAAACTTCTGTTATAAAGGAAGAACGGCGGCTACAGGAAATGGTAGCCAGTGACGGTGCTATTGGCCCGTAACCACGTGCCAGCAGCCGCGACATACGAGTGGCAAGCGTTATCAGGTCGTGGGCGTAAAAGAGGGAGCAGGCGGCAGCAGGGTCTGGTGAAAGCCTGAAGCCAACTTCAGTAAGCCATAGAAACCAGGCAGCTAAGAGTTGCAGGAGAGGATCGTGGAATTCCGCTGTGCTTGGCGGTGAAATGCGTAGATATAGCAAGGAGGGGAACACCAGTGGCGAAGGCGACGATCTGTACCACAACTGACGCTCAGTCCGAAAGTGGGAGCAATGGGATTAGATACCCTATTGGCGATTACCGCCGTAAACTTGATGAGTACTAAGTGTTGGATAATCAAAGTTCAGTGCTGCAGTTAACGCAATAAATTGCCTCCCGCCTGAGTAGGCGTGCGGGAATGAAACTCAAAGGTGACGGGGCCCGCAAGCGGTGGAGCATGGTTTAATTCGAAGCAACGCGGGAACCTTACCAAAGTCTTGACATGCTCATAAAGGAAACCGGGTGGAGGGCCGTATATGAGATACAGGTGGTGCATGGTTGTCGTCAGCTCATTGTCGTGAGATGTTGGTTAAGTCCGCAGCAGGCGCCAGCCACTTATCGTTAGTTACCATCATTGGTTGGGGACTCTAGCGAGACTGCCAGTGACAAGCTGGAGGAAGGCGGGGATGACGTCAAAGTAAATGGTGCCCCTTATGACCTGGGCTACACATTACAATGGATAGTGCAGAGGAAGCGAAGCCCGCGGTGAAGCAAAACCATAAAAGCCATTCTCAGTTCGGATTGTAGTCTGCTCGACTACATGGGGATTGGAATCGCTAGTAATCGCAGATCAGCATGTCGCGTGAGTACGTTCTCGGAGCGCCCATACCGCCCGTCACACCACGAGTTGATAACACCCGAAGCCGGTGGCCTAACCGCAGGAAGGAGCTGTCTAAGGTGGGATTGATGATTGGGGTGAAGTCATGGCAGGTAACGG
+
+)3%+.,(-3..05-/,2&()'*(/8;9-9527775661(('#%&'02303*.'*&'')*)&)'%%7:70+,+3./1953393,-.((,:;)5-/3.176564134334,4,-5--92,,+-&')5478082&,+(-)))/0)&(()'&%%*14:.--,*/30((&&&&%#&(%)*113*0%(*.710-%+)*'+.(56665856-()+2.(+.67:97;43+1(-6620./,16031+++))+*$%#(%)/,63459;4:;240/071485;:.,,,+4))*1--%1)44-+).//0.(&')++/--*$%$%%&&*(),.,+(&'12.2764979761+(*+'()&,-4-)1,-9873/20..15/7359:323/-.,*+(&())-//24377812.5*',2,)-*.-),./:/*14*.,,(1**,2))(*+*&'()*&'+((03+4,*$%$&*.0+*(*&))-82567984401'&'63313;759:99755--004.1*,-2/24*/+(,/+11+(.02,*,-(**)++),*+'')%&,9627822+'$,)*,+,4/./'%((',348441-.,(,,+,<;497:80/*,/316//)3.,00615,2,+(%$()5+*,,--%/..**26/)',0'/++0+)+,)()'$$#')/.210.2111&-234:4322::796115012.0003-8,),/023303686;--+6'1)),9+-2&2+*23.0*)(17(*1/-.1.:...0812;9:8,5../09*7:745560%//(),*/1129&5545851.//45.))&**31+4943:78:811+/)(++,'('&&&-,-.,2/.,-03/)'+/1,,'&$&'&./:738,-&,*042/*0,+/,0-5.-.8++1,,,+*0',-::*4+$%&+,+(/646<849+008217-2/-./42,%%%'))$''((*.0)*.%0,10564601-&('-,--99*)2.3,-033554*)'&&%%#&()05757+,&'+''&'%%(+0-0;8//857467-1-..-31145,+%-')(.,*133777:52/0423011(-'+)(&'(4476-5/++0/.%()++,-1565/24*()-''('$'&(*$,,,//1+0
@188bf69a-42a1-4578-a816-f2d95f25e53e ch=398 read=66927 start_time=2019-12-13T08:28:44Z barcode=BC01 runid=2c9cf7bc05858273f10e7d7ec552fc0bd742dc3e
CCGGTTACTTATTTGCAGCTTCACCCCAGTCGCCAGATCACAAAGTGGTAAGCGCCCTCCGAAGGTTAAGCTACCTGCGCTTCTTTGCAACCCACTCCATGGTGCTTGACGGGCGGTAGCAAAGGCCAGGAACGTAGTTCCGCCGTGGCATTCTGATCACGATTTACTATAGCGATTCCGACTTCATGGGAGTCGGAGTTGCGGAGCTCAATCGGACTACGACGCACTTTAGGAGTCCGCTTGCTCTCATAGTCGCTTCTCTTTGTATGCGCCGACGCGCGTGTGTAGCCCTGGTCGTAAAGAACCGCGGTAACGACGTCATCCCCACCTTCCTCCAGTTTATCACTGGCAGTCTCCTCTGAGTTCAGCCGGACGCTGGCAGCAAAGGATAAGGAGTTTGCGCTCGTTGCCGGGAGAAACAGCAACATTTCACAACACGAGCTGACGACAGCCATGCAGCACCTGTCTCACGGTTCCCGAAGACACATTCTCATCTCTAAGAAAACTTCCGTGGATGTCAAGACCAGAGTATTAAGGTTCTTCGCGTTGCATCGAATTAAACCACATGCTCCACCGCTTGTGCAGGCCCCGTCGAATTCATTTGAGTTTTAACCTTGCAGCCGTACTCCCCAGGCGGTCGACTTAACGCGATTAGCTCCAGGTACGCCTCAAGGGCACAACCGCCTCAAGTCGACATCGTTTACGGCGTGGACTACCAGGTATCTAATCTGTTGCTCCCCACGCTTTCGCACCTGAGCGTCAGTCTTCGTCAGGGGCCGCCGCCACCGGTATTCCTCAGATCTCTACGCATTTCACCGCTACACCTGGAATTCTACCCCACTCTGCAGGACTCAAGCTTGCCAATTATCGATGCAGTTCCCAGGTTGAGCCCGGATTTCATCGACTTAACAAACCGCCTGCGTGCGCTTTACGCGCCCAGTAATTCCGATTAACGCTTGCACCCTCCGTATTACCGCGGCTGCTGGCGCAGGTTAGCCGGTCTGCTTCTTCTGCGGGTAAACGTCAATGAGAACAAAGGTATTAACTGCTCCTTCCTCCCGCTGAAAGTACTTTACAGCCGAAGCCTTCTTCATACACGCAGCATGGCTGCATCAGGCTTACGCCGGTGTGCAATATTCCCCTGCCTCCCGTAGGAG
+
6++&(%$'--,26+&-&%.140.3.0+//36,5,*+504'+,31.03440-(((01+*..),4173750)+*(.-.(+$*.2)32-#&()+4.',,.7-.,/,0%(&*+8.97(,&&##$%)/*5.9)2647434+)'+-'$(+**$%')-113./*,&&%(.-7+*+*((**--074)*+77;7%&%'(&(+-')%'/614*)&%)(),.+1-928987811.0+-6:,')&%((+*(*+)$%))./&&&'()/33912,,1.)*(*)/19;871'&%(.0230..-067/09;:5381+&(&(),/.7--5,.26788/11752-126:6636,.07<:156676/1+%256497245413654$0.027..%(+*+)*$&/.(4/817),-'*37()4345869715&,),(#'(''0$3'*+,15*+/038956--3233334)1/).30567304456.+155637+7:<780)())&..013:3+1/,,.-+,'%.237,0:2;689<97.44133647.*&''%)).-'.+;9:<:79233/0278(,)2)16662---0.0./0*+-*,3/5647'1.685-,-0'0)3.36289,,+1;<,7;6401--)145*0,01.960,534,2/-/1-5-3-.,-*-.3,13-2)%*)(*,-.723,/(-(,$$%$%$$-+.0+7-355678::27<5+0064357:431&**$,*'*552.9-/-/'($%'123,*,+,,82-,1.3:26769787*31//43027)**-&()%('#%').2-4002:41/4((,0//11.-*)(+1*,*31++8-.0.3-/5/20//.%221/%**+&%))/43796+&'*,4+-0.&.*,.,()+14699<05-**-*3,,*60')/*18530/+++/0546579:;:34:4::8:5,)$$%%&--0,4:.+-0/47;2:3235303.0.4+++072-17*-.6/*,*+-03012776.,#$&*/-90007-.0&&$),+77;42&4,4/-/1+))-208/-((&%+02(/*00-1-(&,#&(+5285)).51(+,++,'%%%&))&$%$%)(&))&)/,/,-05)+((%*(*%,--:9;:500002/37,0(#()1.*&,%(%*)5-,.)-82,))*-(-7*,113%*%
@5039ec1f-2e3b-4558-ad16-3bb3b1f4c331 ch=6 read=56705 start_time=2019-12-13T08:29:05Z barcode=BC01 runid=2c9cf7bc05858273f10e7d7ec552fc0bd742dc3e
CTGTTTTGAAGAAGTTGTCGGTGTCTTTGTGGTAACCTCTGCGCCCGCGCAATGTCTATCTTCCAGTTGCTGTATTGCAGCTTCTTGATCATGAATCCTGCGAAGTGGTAAGCGCCCTCCCGAAGGTTAAAGCTACCTACTTCTTTTGCAGCCCACTCCATGGTGTGACGGGCCGGTGTGTACAAAGGCCGGGGCGAAGTCACCGTGGCATTCTGATCCACGATTACTAGCGATTCCGACTTCCTTGGAGTCAGGTTGCGAACTCAATCCGGACCTGACACTTTATGAGGTCGCTTGCTCTCGCGAGTCGCTTCTCTTTGTATGCGCCATTGTAGCACGTAGCTGGTCGTAAGAGACTGACGACTTGACGTAATCCCCACCTTCCTCCGGACGCTGTGATCTCCTTTAAGGTTCCAGCCGGACCGCTGGCAAAGGGATAAGGGTTGCGCTCGTTGGGACTAAACGCTTATTTCCACAACACGAGCTGGCGACAGCCATGCAGCACCACCATCTCACAGTTCGAAGAGTACCAATCCATCTCTGCGCAGTTCTGGCTGGATGTCAAGACCAGGTAAGGTTCTTCGCGTTCATCAGATTAAACCACATGCTCCCCGCGTGCGGGCCCCAATCAATTCGACAGCAGTTTTAACCTGCGGCCGTACTCCGGAGCGGTCGACCATGCGGTGATAGCTCAGGAAGCCACGCCTCAGGGCACAACCTCCAAGTCGACATCGTTTGCAATGGACTACCAGGGTATCTAATCCTGTTTGCTCCACGCTTTCGCGCGGGCGTGATCAATAACGTCAGGGGCCGCCTTCGCCACCGGTATTCCTCCAGATCTCTACGCATTTCACCGCTACACCTGGAATTCTACCCCCCCCTCTACGAGACTCAGAAACTTTACCGGTATCAGATGCAGTTCCCAGAGTTGGCCAGGGATTTCACATCCTGACTTAACAAACCGCCTGCGCGTGCGCTTTACGCCCAGTAATTCCGATTAACGCTTGCACCCTCCGTATTACCGCGGCTGCTGGCGCAGGGTTAGCGGTACTTCTGTGGTAACGTCAATGAGCAAGGTATTAACTTTCTCCATATACCCCGCTGAAATGCTTTACAACCCGAAGGCCCTTCTTCATACACGCGGCATGGCTGCATCGAACTGCCCATTGTGCCAATATTCCCCACTGCTGCCTCATGCATG
+
'%('(*'&')%)*(,1012)/,+/034+(')&($#'(%%$#'&*-('*$&&%&#&%%&),3311%+3.$&&&&$$&'*(*,22)%%'(0/).++731.)&$$+)(+,.,*)&&$(+5)00.+-4/30568,+434672'13:5.:;9)+)$).,$'(0/$))001135645+/&*&)','(%++4(,,.0&.0+)$%$$''*-554/600127(*,72))*)-.7.43+-.-.95651,0185&+'*))+-/&++2.$+*+78982;20003/1*)+,,&+)-0-/((+)(%$&.+-.03(('**+0.../;.664297123.--,17149))*'&'*'&$&%$$&&,.1.1%%('*-)3/*&)''))1.,**')-..+.6/147)0+.*'&#$&%%%%-*),()/)&()(501*()-21:31632-&)+*0-*1,,214*/+-5//*1/0)1)&+,(%$)&%*%%%'**30*/*+.,*')+06422**)%)/+4702'(%)*,-1(''&)*00-003212%&*''(((),*:.0787640+*))&&*,273,/+'/945).-06/10.)+,-,,(/.*)%$&)(+/41/22'%).+/<:74')''$&'((('%''*(/(2-,()&-/61--**&&%%'#'#&,31(.*&%%$&*,-/+++++3+(,%&)07432,)$%''*+&*++,-.103%*+)2&,.,-,0665&+1+((*.537/6(/(*+)'$'&+.)-4-$+&'*-5477124-11)))('&).,020-3;0(/.16'*+-'(**'+)1',..-0*(-('%%%#&&(+)/35504212/3..00)/31:869<8840,+,./-.,-031336;;245:111,0+1201201.0,**02516/-(,-&%&&&0.154&&&%%%'.(&'-'0)--9167:89498<01+,,)-3,2(,&$*1+(,90-+()+0()+,0317220,'.835802.0*22541/2/-(/.053-/168:;370&06.871-1.*+-08:538*.+-/-3:27/:10,/+0+(#'%),)(2),(')(&)*(&&%$&,+,,0+*+3---/.2+-)-*/*2--,(,.&(/2')&&$,+-*-.,**+&'%%((&')-+243.-5,1-5*6:54;6,,+-%+))+.+./0-)*+--23('%&-%+/)),7*+'-0-6.1/.6693*,001/-+2+*$&$%'*/
@255539a2-77a8-4180-a895-422a3b8556a3 ch=89 read=83158 start_time=2019-12-13T08:29:03Z barcode=BC01 runid=2c9cf7bc05858273f10e7d7ec552fc0bd742dc3e
CTCCTACAGGAGGCAGCAGTGAGAATATTGCACAATGGGGGAAACCTTGATGCAGCAACGCCGCGTGAGTGGTTTCGGATCGTAAGCTCTATGGCACAGGAAGATAATGACGGTACCCAGGAGGAAGCCACGGCTAACGTGCCAGCAGCCGCGGTAATACCTGCGTAGGTGGCAGGCGTTATCCCGGATTTACTGGGCGTAAAGGAGCGTAGGCGATGATTAAGTGGGATGTGAAATACCCGGGCTCAGCAGGTGCTGCATTTCAAACTGGTTATCTAGAGTGCAGGAGAGGAGAGTAAAATTCCTAGTGTAGCGAGGTGAAATGCGTAAAGTTAGGAAGAACACCAGTGGCGAAGGCGACTCTGGACTGCAACTGACGCTGAGGAAACTCCAGCGTGGGAGCAAACAGGATTAGATACCCTGGTAGTCCACGCCGTAAGCGATGAATACTGGGTGTGGGACAACACCTCCGTGCCGCCATAACGCATTAGGAAGTATTCCGCCTGGGAGTACGGTCGCAAGATTAAAACTCAAAGGAATTGACGGGGACCCGCACAGTAGCGGAGCATGTGGTTTTAGTGAAGCAACGCGAAGAACCTTACCTACATGACATCCCTTGCATTACTCTTAATCGAAATCCCTTCAGGGGACAAGGTGACAGGTGGTGCATGGTTGTCGTCAGCTCGTCGTGAGATGTTGGGTTAAGTCCGCAACGAAGCGCAACCCTTGTCGTTAGTTACTACCATTAAGTTGAGGACTCTAGCGAGACTGCCTGGGTTAACCAGGAGGAAGGTGGGGATGACGTCAAATCATCATGTACCCTTATGTGTAGGGCTACACGTGCTACAATGGCTGGTACAGAGATGCAATACCGTGAGGTGGAGCCAAACAAAACCGTCTGCAGTTCGGTTGTAGGCTGAAACTCGCCTACATGAAGCTGGAGTTACTAGTAATCACTTGAATCAGAATGTCGCGGTGAATACGTTCGGGTCTTGTACACACCGCCGTCACACCATGAGTTGGCAATACCCGAAGTCCGTGAGCTAACCGCAAAGGAGCAGCGGCCGAAGGTAGGGTCAGCGGTGGGGGGGGGGGGGGTGAAATCATGCTGGGTAACCGG
+
,,0**&*&+.(+4,,66122,(,)0-00:.,,.053.72-((.1.5282467613.0$(&)+-/43,*&''%++,-):.99344(*)+2201(-)(),/.-*,.20620+.+++),.**-3,-0)-+,6/,0-,,1((%'*.6-*.,.2-+,/0-5--,-+'%+.13050/2-&',--11/.3'&&('03.,./3.*++047-./)+.-4(/)')0/211420+1(/30123-0:/-124()+/+,0--0.//902362(*1,*+7219:/9...966//11000350+)/+)*((*%++2)5-2*(*/-**)(*#+(''*,+(227/3*+'),.'*(-)(+))-2(,+/.((((*-+-0***)+5./.+*'')+,(-(*(-%(&()*(*/,+,,-+,4-&(&27..)-,&1./0,.-14-*/44.341)$++222358+2.///0;9854&5422531,'&(*(.18138.237,,5-%%%.*,-&0&&'&((%)/1798037335/'(*+-,;::,022,,,.,;;-899+2*)+-126858+*6801:2)*'&&$,''+%(%%)00/,/4-8:0.+*%''$&)5.45-1.&'--323033,+)))((((*13-0,(+%1&$&((0,/-/.,-..*,0(.4/%-344/041+/.-34116678741/+)').1362320121823,&/()*13326052060.+)-)'*3*,'('+,517/488192,++/.,*-5./17::1903*)+,,,.3/42/*''')+----.0955963737.8/-1,5/(/**+)37/.--.3677391,,+---0*$%(,(*,,-6440-24+-.52,/,.024331:2.65775114.,,,-:894;444:9:8503./6300718+)023-/)(*((%**-.68'317&$#*'./01:2/25-1.--745.8.--:81+'-.+++,12430.'+('/8;89..3.-..+()/8355;78:653/%(.-0500/3310+35+0-)+723.,,*../0/3),*1521.73*+1.165477860//6010248,+)'((03.*-3-*.())+*-5+*+618/70/22-,&***--01++**,(()',&%%&*/.184;.8
@b4777170-f63c-47f3-805f-9aca05194b78 ch=213 read=150404 start_time=2019-12-13T08:29:07Z barcode=BC01 runid=2c9cf7bc05858273f10e7d7ec552fc0bd742dc3e
CTCCTGGGGAGGCAGCGGTGGGGAATGTGCTGTGGAAGCCTGATGCAGCAACGCCGCGTGAAGTGATGAAGGTTTTCGGATCGTAAGCTCTGTCTTTGGGGAAGATAATAGCCCGGGTACCCAGGAGGCCACGGCTGCTTTACGTGCCAGCAGCCGCGGTAATACGTAGGTGGCGAGCGTTATCCCGGATTACTGGGCGTAAAGGGGCGTAGGCGGATGAGGTCGATTAGTGGGATGTGGCAAATACCCGGGCTCAGCAGATTGCTGCATTCCAAACTGGTTATCTAGAGTGCAGGAGAGGAGAGTGGAATTCCTAGTGTGGCGGTGAAATGCGTAGAGATTGAGGAAGAACACCAGTGGCGAAGGCGACTCATGGACTGTAACTGACGCTGAGGCTCGAAAGCGTGGGAGCGAACAGGATTAGATACCCTGGTAGTCCACGCCGTAAACGATGAATACTACTAGGTGTGGTTTCAACACCTCCGACGCCATAACGCATTAAGTATTCCGCCTGGGGTACGGTCGCAGATTAAAACTCCGGAATTGACGGGACCCGCTTTTAAGTAGCCCGGGCATGTGGTTTTAATTCAGGCAACGCGAAGAACCTTACCTACACTTGACATCCCTTGCGGCTCTTAATCGAAATCCCTTCCAGGGGACAAAGGTGACAGGTGGTGCATGGTTTGTCGTCAGCTCGTGTCTCTAAAGTGAGGATGTTGGTTAGTCCCGCAACAGCGCAGCCTTGTCGTTAGTTACTACCATTAAGTTGAGGACGGACTCTAGCGAGACTGCCTGGAACCAGGAGGAAGGTGGGGATGACGTCAAATCATCATGCCCATATGTGTAGGGCTACACACGTGCTACGTGAAACGGGTACAGAGATGCAATACCATGAGGTGGGGCAACTTTAAAACCAGAAGTCTCAGTTCGGATTGTAGGCTGAAACTCGCCTACGAAGCTGGAATTACTAGTAATCGCGAATCAGAATGTCGCGGTGAATACGTTCGGGTGTTGTACACCGTCACCATGAGAGTTAACGAAGTCCGTGAAAAGCTAACCTGCCAAAGGAGAGCAGCAGCCGAAGGTAGGGTCAGCGATTGGGGTGAAGTCACAATAACAAGGTAACCGG
+
,.53-/03-,11-,..(65499'0,+','(%%&'''&$)(()+-.-/..442148211.+,''(+*-.3508048//*5/:940.((*.8862,/51-61))2/2+3*($++),+1)+*./*(+/*((&()+,-)%$#%)'(00559:040./7/78.1/0'&#('&)(1+//+)*.,+/++-7%'*4'1**,:2,,,,.47+*4*,,23779140..-*(*&$*(.*)(/-99740((''),2-)/1).572340$-&-$/'(-'')',9/11:69::6261112+'+)*//150+)&++')&(*/+1)1'+'((/.-+'-,50++.601222,.'('(4-/.,/+0-270)-**,31:1'(&*)--*+)(#*//-*%&(*5/01322335,572.8&++))-/179.,,.'&53+99080//98/8:4.287,531+'),/6447944/.///;51()'(+&...(&*+-<961(0.0335+*$&'26()(.,./+-02(((+/798038231-&&'*),**)()&+//0:;/227*5/%&-(++0.,3+27*$&(),(,(()(*2)*00+-)3,,-33;;,887;9,+232/201+,2)(,/:190160/-+,/-0-1-2.4/)/+)&$&+./65522)%%+&'-+.21(&/68,477<+2/345:,.-206645351113+),7)27**++,./210)'%$%()-..,*,0441/,)/%(),*&#)*((&*)+,,&4/+6(//.42117;577170+--)*.02)&,0**(,//760,,,,-033874300,-%-((47//2,1/2/38;82.+++,/56:0+,*-0&2&,-*$*+//41/+,.))((*(('**+.0-),&)&)-'(%'&&%'%'()*76707/--0$('&'),)0.($$')*/+-59.65+)*++.245)-.4203-/0)(%--++,,31/0///.+*)%%''(.1*)%*(**0/.013233884;56++.80///,//8379;:474575&,')(1,%)()$).+3112.+,.*(('8+4,3++&(*987843('%&*,19/.'''&,-),.*%'$&%('$+,02.-*.+.-1+**((''%,&-12++++($('%'&$(08338-8.0810+/
@c3c594a3-ddb3-4de1-94c4-2b050d1a96de ch=29 read=56576 start_time=2019-12-13T08:29:15Z barcode=BC01 runid=2c9cf7bc05858273f10e7d7ec552fc0bd742dc3e
CCGGTTACCTTGTTGACTTCCTTTGATCGCGAATCCACAAAGTGGTAGCGCCCTCCCGGGGATTAAGCTACCTACTTCTTTGCAACCCACTCCCATGGGTGTGACGGGCGGTGTGTACAAGGCCCGGGAACAATATTCGTGGCATTCTGATCCACGATTACTAGCGATTCGACTTCATGAGTCGGTGCAGACTCAATCGGACTACGACGCACTTTAGAGGTCCCGCACGCTCTCGCGAAGTCGCTTCTCTTTGTATGCGCCATTTGGCACGTGTAGCCCCTGGTCGTAAGGGCCATGATGACTTGACGTCATCCACCTTCCTCCAGTTTATCACTGGCGGTCTCCTTTGAGTTCCAGCCCGGCGGACCGCTGGCAACAAAGGATAGGGTTGCTTGCGCTCGTTGCGGGACTTAGCAACTTCACAACTACGACTGACGACAGCCGTAAACACCTGTCGCGGTTCCCGAAGGCATTTCTCATCTCTGGCTTTCCGTGGATAATGAGACCAGGTAGGTTCTTCATCGAATTAAACCACATGCTCCACCGCTTGTGCAGGCCCCGTCAATTCATTTGAGTTTTAACCTTGCGGCCATCTCCCCAGGCGGTCGACTTAACGCGTTAGCTCCGGAAGCCACGCCTCAAGGGCTGCAACCTCCAAGTCGACATCGTTTGCGGCGTGGACTACCAAGTTATCTGAAATCCTGTTTGCTCCACGCTTTCGCACCTGAGCGTCAGTCTTCGTCCAGGGGCCGCCTTCGCCACCGGTATTCCTCCAGATCTCTACGCATTTCACCATACACCTGGAATTCTGCCTCTACGAGACTCAAACTTGCCGGTATCAGATGCAGTTCCCGGGTTGAGCCCGGTTTCACATCTGACCCAACAAACCGCCTGCGTGCGCTTTTAGCCAGTAATTCGATTAACGCTTGCGCCTCCGTATTACCGCGGCTGCTGGCACGAGGTTAGCCAGTGCTTCTTCTGCGGGTAGCGTCAATGAGCAAAGGTGCTTTACTCCCTTCCTCCCGCTAGAGAAGTACTTTAACCCGAAGGCCTTCTTCATACGCGGCATGGCTGCATCGGGCTTGCGCCCGATGTGCAATGTTCCCCACTGCTCCGTAGAG
+
0*0.15..-.2-.,,,+,30&%)'''01-/,*4-/''--94/1210013339512)&',33++&1*)+,78:348;;.9<:.08,:7-*,-24'%$)+(,,12791;;739111*.35:94965('0(+$&(%+-2722/8100::975516,++-015*,+**/345,(%%(.80&()''(-(1*.0+.2246*9/4(9-86110*+,,(017(&%%%-,)-(%'$%(../.426/.),/2,,0'(-,863/53200/5:-9.(&&')3+*)'$'-2-+//674%+(++-1/-**,.--++/()*75689-8)(*++041+..,,1:0-.3345,1+(&)+01'(()*,-3,5)&(.3)-)(+4-'))+,280-+)-4,-/)''),*--(+-..//5775482106/+'&&&()+,)**-+,..-%$''%//0023353-2,%%$&&++/0/+..)-5;:5/+()++/-.'(,-..355/,&$%&%(,+--,,2:61'%&')(+::11400+73<::67/-+&&(),5<:;913-024569/05,-,(,.,5%1/285*'*+2788447;85352<<2/52405/00910$('*789..18;49:86411435253.4/,+0.2+3.-9..958799601'0,01/-027270,,/,-000/4145173+$&(*),-/40//)1.(&)+/--/,&2'''24/14:9-5.8+(*++2:--23/31''%5469:556218865:*+35:2322572:4--.+020:6-5-6,/1-,-254465798:66;:1*))#&%&*,4/5+5*5+-&$-*%(')-)&1+231,,&'&'(12*01015(,.2/3*//5793'45,3,(/52(')%03*)('-164/0(&,/166438046.////71/*,)&$#&'''*568655./.4-3-0060))$-.0/++.-.4.4.%*)0+00863,*)*)$*)2.)(('''3-/0:07;876-3/0+&---.*4,++25789).(*&(,32*-+09)7856-45.()2%%,'('(*+)2+''*-/+'(/*0.7/93353++-.*/-81,1173322+01%75659/2.36)(((('%(,,+-:;/8//&-*++'+.,-02$&
@e1dd819a-7424-46de-ae0e-4eea7861a2b5 ch=211 read=80939 start_time=2019-12-13T08:29:11Z barcode=BC01 runid=2c9cf7bc05858273f10e7d7ec552fc0bd742dc3e
CTCCTACGGGAGGCAGCAGTGGGGAATATTGCACAATGGGCGCAAAGCCTGATGCAACCATGCCGCGTAATGAAGAAGGCCGCTTGGGTGTAAAGTACTTTCAGCGGAGAGGAAGGGAGTAAAGTTAATACCTTTGCTCATTGACGTTACCCGCAAGAAGAAGCACCGGCTAACTCCCGTGCCAGCAGCCGCGGTAATACGGAGGTGCTGTAAGCGTTAATCGGAATTACTGGGCGTAAAGCGCAGGCGGTTTGTTAGAGTCAGATCTTGAAATCCCCGGGCTCAACCTGGGAACTGCATCTGATACTGGCAACGGAGTCTCGTAGAGGGGGGGGTAGAATTCCAGGTGTAGCGAATGCGTAGAGATCTGGAGATACCGGTGGCGAAGGCGGCCCCTGGACGAAGATTGACGCTCAGGTGCGAAAGCGTGGGGAGCAAACGGGATTAGAATACCCTGGTAGTCCCGCCGTAAACGATGTCGACTTGGAGGTTGTGCCCTTGAGGCGTGGCTTCCGGAGCTAACGCGTTAAGTCGACCGCCTGGGGAAGTACGGCCGCAAGGTTAGAAACTCCAAATGAATTGACGGGGGCCGCACAAGCGGTGGAGCATGGTTTAATTCGATGCAACGAAGAACCTTACCTGGTCTTGACATCCCACGGAAGTTTTTCAGAGATGAGAATGTGCCTTCGGGAACCGTGAAGGACAGGTGCTGCATATCGTCAGCTCGTGTTGTGAAATGTTGGGTTAAGTCCCGCAACGAAGCGCAACCCTTATCGCTGTTGCCAGCGGTCCGGCCGGGAACTCAAAGGGAAGACTGCCAGTGATAAACTGGAGGAAGGTGGGGATGACGTCAAGTCATGCGCTGGCCCCTTACGACCAGGGCGCACGTGCTACAATAGCGCATACAAAGAGAAGCGACCTCGCGAGGCGGCGGACCTCATAAAAAGTGCGTCGTAGTCCGGATTGAGTCTGCAACTCGACTCGCCAAGTCCGGAATCGCTAATAATCGTGGATCAAGAATGCCACGGTGAATACGTTCAGGCCTTGTACACACCGCCCGTCACACCATGGGAGTGGGTTGCAAAAGAAGTAGGTAGCTTAACCTTCGGGCGCTTACCACTTTGTGATTCATGACTGGGGTGAAGTCGTAACAAGACCGG
+
--1'%(/)56,-2./53+-/)./'()(+/---556974;30./0:.-38/+''#%'&-*30)54,-.+*()(64'*+)**(''(&(+&+%)(3,*.///450,/01/,+*-0-4+5.('(+;3,4,9+1&/)'(+*236031/+1.9..1:4,,/&%0*$*&%&028.4.,-1.+54),:49:707,0/5.41:.3/..825/22*..-,&(-+.,8,3,-.+2.,1-,.366//0050*''*..596+5/7.(+81*&'')1*).,..,2:503,2*'-6/025*5:56:463244454:555647638)+''&,$&)41258/.+/+2/100,,.--..2.*)-4.,)''&(%%():8660/.0157441-()..88;76;4.)))-*,/1;2.,1487728)*-/,/5/004-.9113.,.+()10562+%''-4*8);5.9-*)&*)(',2,/6733180)'(()*-75.-+++221/+'(.,+*-/5+-309*.2/-170/0*0..0.+).)&).14/.,+*637-2337:4221.*04**'&*,-+456/2/*2/12+(.5+,-1+46;6..)2),-7.322(&%%'-/275716653&,--))&&)2)3*+3,-/*+%'&+040,+2*,.*+51536200,.--616,*/-3/3-/8:9,..,.-.1221/90.//35877%8617379;:75--(0.03032543/2*4616766676581191118<31,3-+51345-+-./3-.2(2/-'(-0565::60911+#$)'.911:3'1(-,(.1224)87,533731&,.+()*,9:887034./00<7666:.//,5,71-495/2350./1-(*/130+*&$$)*.52&'&%')1/900321++-12373.+&&&)$3103458430)''&)*(.07956921,))-'(((0+*)()0.3194,+-/698852+-407+-**-//./30+-/+).-141344./+-*.,5'4+9:86*+(*'-.613399.-,-/()++*'+(%,%4665:1+..3:4),00++3./01//-1:73;9220///,7//,/))')26-3-+*057.&).('*+1+,&()*/-/.086',(,)*-.,20**-+*(+-.5:2121175354,-,4.--338111.6+-0789
@f094c179-7850-4a22-8198-b6eb53ee0a40 ch=154 read=88093 start_time=2019-12-13T08:29:06Z barcode=BC01 runid=2c9cf7bc05858273f10e7d7ec552fc0bd742dc3e
TTGGTATACTTCGTTTCAGTTACGTATTACTCGTGCTGAAGAAGTTGTGGTGTCTTTATTATTGCTTTCGGTTGGTGCTGATGTTATCTGCGGGAGGGCGGCGGTAGGAAGAATATTGCACAATGGAAGCGCAAGCCTGATACAGCCATGCCGCGTGTGAAAGAAGGCCTTTGTTGGGTTTAGCAAAAAAATGCTTTCAGCGGGAGTGCAGTTAATGCCTTTATGTTGGCTACCCGCAGAAGAAGCTCGGCTAACTCCATTGCCAGCCGCGGTAATACGGAGGGTGCAAGCGTTGAAATCAGGAATTGCTGAAGCCGCAGCGCACGCAGGCAGTTTGTTAAGAGATCAGATCTTGAAATCACAGCAGGCTCCCAACCAGGAACTGCATCTGATACTGCTTAAGCGGAGTCTCGTAGAGGGGTAGAATTCAGGTGTGGCGGTGAAATGCGTAGAAGATCTGGAGGAATACCGGTGGCGAAGGCGGCCCTGGACAGACTGACGCTCCAGGTGTTTAGCGTGGGGCAGAAGCAAGTTACCATAAGATACCTGGTAGTCCCGCCGTAAACGATCGACTTGGGGGGTTGTGCCCCTTGGGGCGTGGCTTCCCGGAGCTAACGCGTTAAGTCGACCGCCTGGGAATACGGCCGCAAAGTTTAAAACTCAAATGAATTGACGGAATTTTGCAAGCGGGTGGAGCATGTGGTTTAATTCTGATGCAACGCGAAAGAAGACATACCTGGATGCTTGACACATCCCACGGAAGTTTTCAGAGATGAGAATGTACTGGGAACCGTGAAGGACAGGTGCTGCATGGCTGTCGTCAGCTCGTGTTGTGAAATTTGGGTTAAGTCCGCGAAGCAGGCGCAACCCTTATCCTTCATTTGCTTAGCCCGGTCGGCCGGGAGGAACTCGAAAAGGGAGACTGCCAGTGATAAACTGGAGAGGAACAGGATGACGTGAAGTCATCTGCTGGCGCTACGACCAGGGCTACACGTGCTACAATGGCGCATACAAAGAGAGAAGCGACCTCGAGAGCAAAGCGGACCTCATAAAGTGCGTCGTAGTCCGGATCCGGTCTGATGACTCCGTAGTCGGGTCATAGTAATCGTGGATCGAATGCCGATGAATATTACGTTCCCGGGCCTTACACACCGCCCATCACCATGGGAGTGGAGTTTAAAAAGAAGTAGGTAACTTAACGGGAGAACGCTTACCACTGGATTCTTTAGGGTGGGGAATCGTAACCTGAGTAGCCGG
+
$#),-&-(12/2(*3.-'*.)'(*-*2+$%&&()',)*(,%()&'*)%)/-02//73+-3&/'$$%%)&,+.7+602/.+(+%.($))*05-32(*1--(31'/0-,&((%&++++-+**+-62,.'&''(018257-,*(#*%&+2.3487.+*''$$&+*&)-+0/002($&%*)229))$&)24333-))(,++*%&'*+*%&'#$'*-,6-+*/'()(&(%+')%&'&-0)#'&%+($((''',+)..(**+.1'+(&%%$(*.*-+/+/--%81***+),+//2,.+/,&'('&(&+*&'+'&(&&('%&%$$%&%&(&,*4011,&0-6+(+3,*$%&'-0(+,1(+)(+0,+,$&%&&%/2-*))%%#%#'')'+/044431,*,1-,,-$&&1//4-'')+-*-204***+-2-/0-3.40.3330*%+*3730032...,*(&*)'*.--(*'((++*+00.1-2-+))*(+)/(340(401/+'*)'*'+(*+.'%..,-45-(++*(%)++,)(,)%(,&(')&%$#&(*'+++.7-11.--))2)+775798/21-/(..-3.3/(*/*/0')())+&%&),,++0,.*()(0*&)-()+2221(*&%**/+..0.58.29757-'(()2426.-/,3&/(5*-681.-0,3/00&%+%+$,.-&%&%&%$()*&**+'*')&**03++*,(02.2/9-$&',*-,(-&*'*2*%)*)/-$'')434+(.%$+)-,-++./41'&(--+-*-5;6.+++++:9&'&*),-$)$%&**63:6)*&&+326/.--35:98785620144*5++&()244/5.*($)(((,1)124912/,3/)+'**'.+.0.)+.,1:01/-,/(&)&$&5*$(/*+*0(+.4,/)./''%(&(*'*+60%*,+*(-*'(+7688*$&&'-+211).20*)'()('&%/316564-,'%'***++*$$%(,()%(&'(+-88//1.-('(%')(*,401230.1.*,.-&227,))**(++*++,+)***+()'(+/3*.37112//0201.),+,,-/-00454(,1+,%%()'($$%&'$(+0,'%%''''.',,((*#(+++.0107651)+41*3/&&&%')(-)'&(-5.,30'1&(%&&%'(),20%)%$$'''*(*+%)*'('3/%(4/()041*%()&)'++))'&(*/+('+,*(+),,+.++/-&'$&%%6'&%&$%051,,))*%(-.2453-'#&#'&+%1+(*
@fc3cfdcb-2506-461f-8924-0fd7df5fd25e ch=325 read=69696 start_time=2019-12-13T08:29:20Z barcode=BC01 runid=2c9cf7bc05858273f10e7d7ec552fc0bd742dc3e
CTCCTACGGGGAGGCAGCAGTGGGAATGTTACACAATGGGCGCAAGCCTGATGCAGCCATGCCGCGTGTATGAAGAAGGCCTTCGGGTTGAAATACTTTCAGCAGGAGGAAGGAGTAAAGTTAATACCTTTGCTCATTGACGTTACCCGCAGAAGAAGCACCAGCTAACTCCGTGCCAGCAACCCGCGGTAATACGGAGGGTGCAAGCGTTAATCGGAATTACTGGGCGTAAAGCGCGCAGGCGATTGTTAAGTCAGATGTGAAATCCCGGGCTCAACCTGGGAACTGCATCTGATACTGGCAAGCGGAGTCTCGGGGGGTAGGAATTCCAGGTGTAGCGGTGAAATGCGTAGAATCTGGAGGAATACCGGTGGCGAAGGCGGCCCCCTGGACGAGGCTGACGCTCAGGTGCGAAAGCGTGGGAGCAAACAGGATTAGATACCCTGGTAGTCCACGCCGTAAACGATGTCGACTTGGAGGTTGTGCCCGCTTGAGGCGTGGCTTCCGGAGCTAACGCGTTAAGTCGACCGCCTGGGGATGCAGCCTGGAGTTAAGAAACTCAAATGAATTGACGGGGGCCGCACAGAAGCGGTGGAGCATGTGTTAATTCGATGCAACGCGAAGAACCTTACCTGGTCTTGACATCCACAGAACTTTCCAGAGATGGATTGGTGCCTTCGGGAACTGTGAGACAGGTGGCACATGGCTGTCGTCAGCTCGTGTTGTGAATGTTGGGTTAAGTCCGCAACAGAGCGCAACCCTTATCCTTTGTTGCCAGTTCCGGCCGGGAACTCAAAGGGAGACTGCCAGTGATAAAAACTGGAGGAAGTGGGGATGACGTCAAGTCGTATGGCCCCGCCGACCAGAAGGGCTACACACGTGCTGGCATACAAAGAGAAGCGACCTCGCGAGAGCAAGCGGACCTCGCATAAAGTGCGTCGTAGTCGGATTGGAGTCTGCAACTCGACTCCATGGTCCGGAATCGCTAGTAATCGTGGATCAGAATGCCACGGTGAATACGTTCCCGGGCCTTGTACACACCGCCCGTACACCATGGGAGTGGGTTGCAAAGAAGTAGGTATCGCCTTCCGGGAGGGCGCTTACCACTTTGTGATTCATGACTGGGGTGAAGTCATTACCAAGGTAACCGG
+
--0-,/1002,)+1,033&0+-/((((%4*((-+.711;60-018'4966671./&1-3447:4423021557.,.**+-751:+902-'',+'%&'.2*+**',+',,+.1.%()03-*),2,,-3-17-+444709/./32501;1.05.//),,(++.4,----2./29589994340-48)+505,-3-.020-01--,/6014/4/+--.(1,105/34:511-)1-+)-/3&-,(*'(%3.)/66427:114933.,32*/-,.36112.2/7/4:.0,.////.3,*+,,:905-*,&'%'$'--.*%)198/5/3)-+.5.300530/./.1643/45//)***),(*2490.1,-3-)*-,21660)+,*.,-528770,/673)&-&*),,6044537:9.-).+()21,'+,(*+99*-(',%8+/-/0/1;0-1:96517-(+13:542*-)*(++0994203240261:23,72*%()(,'././.07555-/*-),-0260/.+0-8+)*++(14/394350())(-'23:57-*)6(8+&)((/1739:33/809/3/&,45,/3(*+.*'+(+027678/../31-((..1163123223.0))&&)),/..,**+1-++(,,5011::71,++..4*+50,,-*,-0067+/0*2278:796-4.5,-10154111'01.0'%$'&1/545010..6,'((*+95571(+'230+8&/749+&%)-4(,2-6&&&)..1426;64:5460-80.973/.'%).*0.:/103)6018769-/23,/15799<///--1/;50.55:.,.')*+()5.-./55764/)'(*.%.&(%)+/3*(.0)*.92)&&,.5.+*()*-./01+)&&&)149;9/)*'*+()20,,-0)+'&&&()59,31:74853%&+)06&.')).017879/8*/'/.*0(+++*+,./311()+-3;-1/,.1',(+1345641./02/.0;72//.,-(2,/00+-.3345:612217.0+)08742400//-,)/2$*&%%)'+/03&%'+,()+.2(+,)*03+%(&(,(-)*())&)5151,,80./0)00,7,+8/-+570,1368;803235861/%'(0++*/%2'&*&*(222487947
@a656aba8-8b30-4d80-90be-cba1b37cbf2d ch=86 read=115531 start_time=2019-12-13T08:29:33Z barcode=BC01 runid=2c9cf7bc05858273f10e7d7ec552fc0bd742dc3e
CCGGATTTACCTTGTTACGACTTCACCCCAATCATCAATCCCACATAGACAGCTCCTTCCCTTGCGGTTGGGCCACCGGCTTCGGGTGTTATCAACTCTCGTGGTGTGACGGGCGGTGTGTACAAGGCCGAGAACGTATTCACCGCGACATGCTGATTCCGCGATTACTAGCGATTCCAACTTCATGTGAGATCGAGTTGCAGACTACAATCCAGGCGAGAATGGTTTTTTATGGGTTTGCTTCTCATGGCTTCGCTTCCCTCACCATCCATTTAGCAGCACGTGTGTAGCCCAGGTCATAAGGGGCCATGATGATTTGACGTCATCCCGCCTTCCTCCAGCTTGTCACTGGCAGTCTCGCTAGAGTCCCCAACTTAATGATGGTAACTAACGATAAAAGGGTTGCGCTCGTTGCGGGACTTAACCAACATCTCCGCGACACGAGGCTGGCGACAACCATGCACCACCTGTATCTCCATATGCTTCTCTCCATCTCTGGAGCCTTTATGAGTATGTCAAGACCTGGTAAGGTTCTTCGCGTTATCGAATTAAAACCACGCTCCACCGCTCATTGCGGGCCCAAATCAATTCAGCGAGTTTCATTCTGCGAACCCGTACTACTCAGGCGGAGTACTTGTGCGTTAACTGCGAACTTTGACATCCAACACTTGCTCATCGTTTACAGCGTGGACTACTAGGGTATCTAATCCTATTGCTCCCCACGCTGGGACTGAGCGTCAGTTGCGGGCCAGATAGTCGCCCTTCGCCACTGGTGTTCCTCCATATATCTGCGCATTCACCGCTACGCCATGGATTCCACGATCCTCCTGCACTCTAGCTGCGGTTTCTATATGGCTTACTGAAGTTAAGCTTCAGGCTCACCACAGACCCTTGCTGCCGCCGCTCCCTCTTTACGCCCAATGAATTCCGGATAACGCTTGCCACCTGCAGTATTACCGCGGCTGCTGGCACGTAGTTAGCCGTGGCTTTCACAATAAAAGTACCGTCACTCGGCTGCCATTTCCTGCCAGCCGCCGTTCTTCCTCCGCTTTATAACGAAGTTTACAATCCGAAAACCTTCTTCCTTCGCGGCGTTGCTCGGTGGGGTTCCCCATTGCCGAAAATTCCCTACTGCTGCCTCCCGTAGAG
+
21-2-,87-./-0'.6,.2567:75.01+*.-/+,.6:375((,()*+11*1113/0042+)-+-(419-557:-.8-70077)8410/;//0.-+*)'++22601..08-483*-+&))-03-60307)**,7//:27+**9+4656967664302.1,+-.,*/((+-+/2*3(*%)')-4.././%'&&-/,*+2,(-&&+&+*.09-7)$,'(&))-2//561<6;+469<8685+)*2-*.'(+/,.7.&(6.3;3,-#',./2976:'&&&&*)(+,-,,)((**40*----261*+'/,,,(,./220194.+,++,8106+'.329462/++-,3.)-3%2/.80-+8733++0-&(()/-,&2)++/030.,238675.063442449,'))/(803087763811-85/+.,.,++,.04/,%))(*546.+)(+'/,0-132.02-/-))10/3+-1,1.-0/.)+&%$$$&)*)*+*,4*+1//-/1**&%%()&(%&'-,.,35353477/,1357)50;56:713-2,((%%%*+)979,.+%%&005347;5999)+*)1+0*+-.-3424185:6)'*&%,-:9,18-*)''&%++)(&+*0'(,//+360&,%%()*(+%,(,()-04/1*10/65/12)*+17201/,)'(&&)*+/00/7;0)-,/./136451-,.)(&&(',*//30+('%''#((994,,/-*((383885195244273:1.%+3):*-+4++-..67*7;:89;76668/1212-+/6())-/141-/('&-50/20))2),+,($%***03/++++043*,0-13,))),(&),,13,-/;--***'),...5+..,,+*.81/+/3//&*1-..02/.//788</3.+,//2+(/*#&(/7,*,,2,),+-)&,0,(1*90162726/+.++5,,540360*/%%').4+05+*.*-.10308.*-,,/74:22252:384082-&&,6,1;9,,4)60310&*+.,)**&1845;82,*%$$&(-8/4:8::.1++'&('$)+0-.**%*().),6,).11.02**/2/,.-1,3:9521/),-38030-,04011-,2.')'('+')/*.')077*(%1,*(&*+./6646022/-1*+'&
@72ea99ab-2e93-4ccd-be7e-22bc48e3d471 ch=86 read=115529 start_time=2019-12-13T08:29:29Z barcode=BC01 runid=2c9cf7bc05858273f10e7d7ec552fc0bd742dc3e
CTCCTACGGGAGGCAGCAGAAGGAATTTTCGGCAATGGGGGAAACCCTGACCGAGCAACGCCGCGTGAGGGAAGAAGGTTTTCGGATTATGAAACTTCTGTTACTTATAAAGGAAGAACTGGCGGCTACAGGGAAATGGTAGCCAGTGACGGTACTTTATTAGAAAGCCACGGCTAACTACGTGCCAGCAGCCGCAGTAATACGTAGGTGGCATCCGGAATTATTGGAGCAAAGAGGGAGCAGGCGGCAGCAAGGGTCTGTGGTGAAAGCCTGAAGCTTAACTTCAATACATAGAAACCGGGCAGCTAGAGTGCAGGAGAGGATCCGTGGAATTCCGTAGCGGTGAAATGCGTAGATATATGGAGGAACACACACCAGTGGCGAGCGACGATCTGGCCTGCAACGGTATCAGTCCAGAAAGCGTGGGGAGCAAATAGAAGTTAGATACCCTAGTAATTCCACGCCGTAAACGATGATGCTAAGTGTTGGATGTCAAAGTTCATTGCTGCAGTTAACGCAATAAGTACTCCGCCTGAGTGAATACGTTCGCAAGAATGAAACTCAAAGGAATTGACGAGGGGCCCGCACAAGCGGTGGAGCATGTGGTTTAATTCAGAGCAGCGAAGAACCTTACCGGAGTCTTGACATACTCATAAAGGCTCCAGAGATGGAGAGATGGCTATATGAGATACAGGTGGTGCATGGTTGTCGTCAGCTCGTGTCGTGAGATGTTAGGTTAAAGTCCCGCAACAGGCGCAGCCCTTATCGTTAGTTACCATCATTAAGTTGGGGACTCTGCTTGAGACTGCCAGTGACAAGCTGGAGGAGGGAAGGCAGGGATGACGTCAATCATCATGCCCCTTATGACCCTGGGCTACACGTGCGCACAATGGATGGTGCAGAGGAAGCGAAGCCGCGAGGTGAAGCAAAGAGCCATAAAACCATTCTCAGTTCCGGATTGTAGTCTGCAACTCGACTACATGAAGTTGGAATCGCTAGTAATCGCGAATCAATGTCGCAGTGAATACGTTCTCGGGCCTTGTACACACCGCCCGTCACACCACGAGAGTTAATGCTTACCCGAAGCCGGTGGCCTGCACCGCAAGGAAGGAGCTGTCTAAAGGTGGGATTGATGATTGGGGTGAAGTCGTAACAAAAGGTAACCGG
+
,-16.&2)7.'-,+.&1)*-())')/7;8,0/-'(&)/5.&)10-4.))'0403423*3123/1//0+-5.,3+,-.5,89:4&1%3+,..01)**/(,*.)(&)*+.,/++/,5-19+&),)1./...',-),3.-*31--.3&((*.849423/26).),&-//-14---0.,1-*+/0/3232-,..*260.%,+5*+%714111&)'%%*+)4/1022-30,('%$,,,'+,61*/0099/.9,(+*('+-4,-,--.32+/21%)'&%)(&&'&(%(.,4(/*%')*-.18639:762+')+*(()).2..1)()/744/*+82-*+.40)#(%&*2:434;93332.1+--85453331000.,-*,/02&-,(/('&')28702-,%&(,0+'12$2,-''(/,3.6'(%,17-0348:9)*++15-,4*&((,4-/3888<.-,1461501++..881/054.///)(&$'%&.0662;3:38-102:62+6($%'&(+-0+./7273466:68842/004;0383'&)'&(&(*44181),+1(,894,28,-874****044975.'573-46,*..104.5*-.93)--).'*)11:83716-$%)%()',*)')(0*4.1-.2+,'%+,)--./1,--..+*/76)2-14+,-*-/8852,+(,+/4,*),+/0).(*'.+&'*+6-53::6709///78956601,//4650.--.1-7-&1)1/+7-,9283/0246&&++$,((,1*,.-133531-15-0669975:52.5/+074372.+&)(+**/112-0)+.1/350,++-97//-)-1/+2.4624.6-868:9995:+..410.//;9,,.//999<4///(*.6+**)*55++)+.601:9:75/235.,2.*-()&)-+18')*+,***+1,..9,'%'&&)*(035098:<897,-026*/,,5.0286986-5,*-./,/022/.//)2,-35327560331412//01833951,')+5528%32+,30/2469734+877:295512//)03359235532-,)&)+,+(+-2(*)'%,&)52-(*,+.6-75./1.,#($')$)%'&)+0+/())0660*/7,-.20*(&*))*..1--*,,(,*.-,,2$-%&$*//)'*,175:-0
@1522923c-29ac-4252-8dc1-9f5a64195088 ch=364 read=134502 start_time=2019-12-13T08:29:27Z barcode=BC01 runid=2c9cf7bc05858273f10e7d7ec552fc0bd742dc3e
CCGGTTACCCTGTTACGACTTCACCCCAATCATCGATCACCTTAGACAGCTCCTTCCTTGCGGATTTAGGCCACCGGCTTCAGGTGTTATCAACTCTCGTGGTGTGACGGGCGGTGTGTACAAGGCCGGAGAACGTATTCACCGCGACATGCTGATTCGCGATTACCAGCGATTCCAACTTCATGTAGTCGGTTGCACGGGCCTACAATCCGAACTGGGGAATGGTTTTATGGGTTTTGGCTTCACCTCGCGGCTTCGCTTCCCTCTGCACCATCCATTGTAGCACGTGTGGAGTCATAAAGGGGGGCATGATGATTTGACGTCATCCCGCCTTCCTCCAACTTGTCACTGGCGGTCGCTAGAGTCCCCAACTTAATGATGGTAACTAACGATAGGAGTTTGCGCTCGTTTGGGACTTAACCCAGCATCTCACGACACGAGCTGGCGGCAACCATGCACACACCTGTATCTCATATAGCTATCTCTCCATCTCTGGAGCCTTTATGAGTATGTCAAGACCTGGTAAGGTTCTTCGCGTTGCCAATTAAACCACGTACTCCACCGCTTGTGCAGGCCCCGTCAATTCCTTTGAGTTTCATTCTTGCGAACACTACTCAGGCCAGGTACTTGTGCCGTTAACTGTACTGAACTTTGACATCCAACGCCAACCATCGTTTTACGGCGTGGACTACTGGGGTATCAAATATATTTTGCTCCCCACGCTTTCGGGACTGAGCGTGGGTTGCAGGCCAGATCGTCGCCTTCGCCACTGGTGTTCCTCCATATATCTACGCATTTCACCGCTACATGGAATTTACGATCCTCTCCTGCACTCTAGCTGCCTGGTTTCTATGGCTTACTGAAGTTAAGCTTCAGGCTTTCCACAGACCCTTGCTGCCGCTGTATACTTTACGCCCAATAATTCCGGATAACGCTTGCCACCTACGTATTACCGCGGCTGCTGGCATGTAGTTAGCCGTGGCTCAGCAGAGTACCGTCACTCGGCTACCATTTCCTGTAGCCGCCGTTCTTCCAACATAACAGAGTTTACAGTCAAAACCTTCTTCCTTCACGCGGCGTTGCTCGGTCAGGGTTTCCCCATTGCCGAAAATTCCCTGCTGCGCGCCACGTAGGG
+
43/-4-,7:,,,--,+1067;506:8,--*-98-&'(-%(%*'*+54,-.-2756.*)*+-2.%,*'(-54.*0))+*+2,%2/**(*(-*,)++/*,,7-2-/011520,+++(,.34/1').535+(('(.-.345;8/62-.2584::;;;:1:.*)0.:0,)%&')*&6-4(4),3/54438778/).04,,'.%/*.'('-21//0,/6412,++'+,,0:;<,31.*'))*&&%'+50-15/2474856<:679916-,-/*.+.3.05713;--./0,..)('&&$')11/72),2749,9610/.))5;4136:88708).(.108*'+0(++,/-..1./,/-.'286)(3''*,,,7;--+',)/,0//349/20*+1822++(,+%(58.,2022302;',*/.-5*3(++()$%(*'((%'+,/266567712-)%.177;57,.+('(()&(*545564%((,.----..//-8703-+()14-+-/-792374/400-112856:<:2++,+.00;67<:3221-&%(&.)1,;86;21(*%,-28*,9-,1-++)*%))356.12336797-0542(35<63-69225/.'')((..1467556:,),*++/5-&2'))),111/0343523244368/025812121))%'&.,245718;/'+(+--753277,-,+280-,+*&*&&$&%*/,,..-4:8,+-+,15..'5775/,&))()&*&---.+,314//002*-.**)&*--1:78877025;53116/3,,--,-./03*3/-)-14*02+1%&(,*&+)&'.**+-,,3588671,---3...005:6892;90133.551:011.0-,0823(*(/&%20,**)-*&),+/+2+0,+,/002))'#'''%'*35/02.//+.+*+*,/-,038670/-7,.7:457324020.//8;760,)+4:636/+-*($*.2./2869.(,-*+&+)%(&**.1--./0101322183%'))'%'$$%'.4.05,6.+..*('&&)))','(*)75.*+'%2/%(0.+89;9:<91694,../09645:-.,++)+824403<7+7;0,1603/*,,(+,5-5,)')*)+''$+(%'),+-))
@35469c0c-5fe1-4c94-a1ea-41e6f48d633f ch=297 read=122049 start_time=2019-12-13T08:29:35Z barcode=BC01 runid=2c9cf7bc05858273f10e7d7ec552fc0bd742dc3e
CTCCTGCAGGAGGCAGCAGTGGGGAATATTGCACAATGGGCGCAAGCCTGATGCGAAAGCCATGCCGCGTGTATGAAGAGCCTTCGGGTTGTAAAGTACTTTCAGCGGGGAGGAAGGGAGTAAAGTTAATACCTTTGCTCATTGACGTTACCCGCGAAGAAGCGCAGCTAATATTACCCAGCAGCCGCGGTAATACAGAGGTGCAAGCGTTAATCAGATTACTGGGCGTAAAGCGCACGCAGGCGGTTTGTTAAGTCAGATGTAAATCCAGGAAACAACCTGGGAACTGCATCTGATACTGTGAAACTTGAGTCTCGTAGAGGGGGGGTAGAATTCCAGGTGTAGCGGTGAAATGCGTAGAGATCTGGAGAGGGAATGCCACCGGTGGCGAAGGCAGCCCCTGGACAGACTGGCCGCTCCAAGGTGCGAAAGCGTGGGAGCAAACCCAGTTAGATACCCTGGTAGTCCACGCCGTAAACGGTATCTCGGCGGTTGTGCCCTTGAGGCGTGGCTTCCGGAGCTAACGTTAAGTCGACCGCCACCAGAGTACGGCCGCAGGTTAGAGCTTTCGAGCTAAGATTGTGAGGGCCCGCACAAGCGAAGTGGAGCGTAATAGTTTAATTCGATTCTGCAACGCGAAGAACCTTACCTGGTCTTGACATCCACAGAGTTTTCAGAGATGAGAATGTGCCTTCGGGAACCGTATGAGACAGGTGCTGCATGGCTGTCGACTCGTGTTGTGAAATGTTGGGTTAAGTCCGCAACGGAAGGCGCAACCCCTTATCCTTTGTTGCCAGCGGTCGGCCGGGAACTCGAGGGGACTGCCAGTGATAAACTGGAGGAGAATTAGAATGACGTCAAAGTCATCGCGGGCCCCGCGACCAGGGCTACACACGATGCTGTGGCGCATACAGAAGCGACCTCGCGAGCAAGCGGACCTCGCAAAGAGTGCGTCGTAGTCCGGATTGGAGTCTGCAACTCGACTCCATGAAGTCAGATCCCTTAGTAATCGTGGATCAGAATGCCACGGTGAACACGTTCAGGCCTTATTACACCGTCACCATGGGAGTGGGTTGCAAAAGAAGTAGGTAACAACAACCTTCGGGAGAACACCGCACAGCGATTCATGACTGGGGTGAAGTCGTAACAAGGTAACCGG
+
+./71+3+81,4/.'20/&6)25/*1.,4.,-014:7/71.,.3:04;210114()'*%-13201--01111566-2(&,23215(3002%'(1+%)%%%+*((**-31)'++).*/((%++98/275831,**,)-.21&,''%*'./-1;.-/(&)%&&'(%,&..--)''))%-1)++,**+1-1-86140(000*-+,*100/00/;3:/3'))-5/116;8776470)(.2)/-0.347)3%&'&$,(.).1)-/1++,52-3/(/+'&&(*..7455-/*,.....6++,11541'$**&'-++()*,35794/)/2430*&(*(,,1.3-&,+,&$$'(/4+*''-'+-2.*))+,019:30,*./,,1+*)($**575/((++1-40',2<7./7976%-(.1*)'&'(..,-'*(**,&(-.)**.*/+((/,2,.)'*)+0.*0149<1.19:75780/1/53/02:57('*)+/+''$%&)),&0,-9./'('*+14.6,,00..&*$&0.2:512333+-2,/4:33)$&((+%&')31365'((),)*'%%%%$&&'&(%),-/+)4*(&&&-0/,55)**-.1*+(((((0.)+,*1*/.'04918:8;0-),%'&*,22645')5,,61305.084-42/(((),4261++,'&(*6;7-//*,-9752262388:5+*)*353447++'('(,,.)..../2022519221532,21526205,),-97013:'*.1766.-3,())&.(+)-+/-),/)250'(3*.0,30.)10/39523/235(1*,&**)*0.-%'+-.-++764,)+*+345905554++')&)'+)*'(+*03/..,+*&&)*-22)('+).,/($'(++9/.897631++)*)(*,-,',%%$%($&&%)&)(&'&'0200..,+-**4,-3<97977))083&%),54898672.,*)(,-342/,,,-23/4...723687846324,01%%+)2+%&%((*(3,,,559857.,.::6:3-0,-,,+*(()-.37(+/2,,+**(')$'&#$&&)2+((.*'%()/+//(,)-/)%'''')-.,/)('+),1044<7+7-*+'&*+,0'*%&%*++23::992021/7831,2+++3277372/-2-/78909
@f3e0a02c-7822-4b7e-ae7b-2282d5509aa8 ch=476 read=71628 start_time=2019-12-13T08:29:43Z barcode=BC01 runid=2c9cf7bc05858273f10e7d7ec552fc0bd742dc3e
CCGGTTGCTTATTTACGGCTTCACCCCAGTCATGAATCACCGGTGGTAAGCGCCCTCGAAGGATTAAGCTTCACCTGCTTCTTTGCAACCCGCTCCATGGTGTGACGGGCGAGGGTGTATGCAAGACCAGGAACATCGTCACCGTGGCATTCTGATCCACGATTACTGGCGATTCGACTTCATGGAGTCGGATGCGAATCCAATCCGGACTACGGCGCTATGAGGTCCGCTTGCTCTCACGGAGTCTATTCTTTGTATGCGCGTTGCTTAGCGTGTTAGCCGGTCGTAAGGGCCATGATGGCTTGACGTCATCCCCACCTTCCTCAGTTTATCACTGGCAGTCACCAGCTGAGTTCCAGCCGGACCGCTTGGCAAAGGAGTAAGGTTGCCGCTCGTTGCGGGACTTAACCCAACATTTCACAACACAGGCCTGACGGCAATACATGTGCAGCACCTGTCACGGTTCCCGAGGCTGTTCTCGTCTCTGAAAACTTTGCGTGGGTCATCAGACCAGGTAAAGGTTCTTCGCGTTGCATCAATTAAACCGCATGCTCCACCGGCCTGCGGGCCCAAATCAATTCATTTGAGTTTTAACCCAGCAGCGTACTCCCCAGGCAGTCGACTTAACGCGTTAGCTCCGGAAGCCACGCCTCAAGGGGCACAACCTCCAAGTCGACATCGTTTACGGCGTGGACTACCAGAATTATCTAATCCCGTTTGCTCCCCGCTTTCGCACCTGGGCTGATCTTCGTCAGGGGCCGCCGCCGCGGTATTCCTCCAGATCTCCGTTACCCGCTGCATGATTCTACCCCTCTACGGGATCAAACGCAGTATCAGATTACGGTTCCCCAGGTTGAGCCAGGGGATTTCATCTGGCTTAACAAACCGCCTGCGTGCGCTGCCCGATGAATTCCGATTAACGCGCACCCTCCGTATTACGCCGCGGCTGCTGGCTGGAGTTAGCTGGTCTTCTTCTGCGGGTAGCGTCAATGCGACGAGGTATTAACTGCCTCCTTCCTCCACGCTGAAAGTGCTGCCACAACCCGAAGGCCTTCTTCGCCACACGGCATGGCTGCATCAGGCTTGCGCCCATTGTACAATGTCCCCACTGCCGCGCCGTAGAG
+
22,3/.'(),&,/'&',+.063.0-/.)*28042/,+++4/++,.//'&&)(+0().&''/,)./,''(,5/0282%(6.78<;271*11*%**34().6*,+..4/22/'%&-)-.0,+%/++-)27.3./-*&*+*-/-05)1*/-.252-./570%'((2911*(&'*4685/11588664)%&,-*5&)%*(*/-.'0)5300439-,+,&%$%('*-).((-3*.-,++-/21.41.)*+,%$,*(-8.,0+-(&((&*'&%(%%$&&(&,%$%+*('*,//,,*/58:0300+-(((%&)846895917-(,2.967/6)*.<,,,7**+*)((*).$&%$$&%&%.119)'*01+566.,(%#)%)-7+0-&((&%-+04**(%++5347..'320,0+,%)(%,(+**85/-/021-3(*.3',+*,,-((.'$$#$&&%'',--.1,())'**07;6:4.'-.-$&/6-')%-/-,)**,,(''&%$(()'(#*$%&(-(,0;-43038.-54788;:784791234.%*)+87.4)%*(3/346/-.)&$#%$'+'2--,(*-/-2&,1724683)*+09;-,)2,'$$%#&&')*-/.61,*263&.0358732.)*+/4/8,*,/-0+/+.'+32367:57-+*34+(&(*&-0./-2--0017627877<0/-,+)++/6767239+0'+(0,00479829-+.8,(+2+1.)&'18.,('$,.)*'+*%*$*+)/,-,-)/43)*'%%''*3*,,2002;96333++./.*.&%)'&/0+'))#%%%'*,0//*5973+..-/+..&'+(562.6$'**,..0-.&%'%.08/'&%$(*+.*)*7,$((/-'01+-/,+'''))00518;:8:1616343312()$$*+('(,%*(0;1544251-*('$('-53127-3+0+&+&*4/0.5/1399:8402&&)0-,*('(&'**;38<9432,,&'%'++2315.&-00.&)''(&*)++-1-*('(/0485469-2/247162(-&&%#))%&)%44+,25363739239.++*()()('12449554715,(-('&&+/41:3/0933&3+5,%*&,/.%&%%'%%&$()&''(&%
@38447722-989a-4938-9c19-87743ed560ff ch=326 read=116388 start_time=2019-12-13T08:29:44Z barcode=BC01 runid=2c9cf7bc05858273f10e7d7ec552fc0bd742dc3e
CTCCTACGGGGAGGCAGCAGTGGGGAATGTGCACAATGGGAAACCCTGACGCAGCAACGCCGCGTGAGTGATGAAGGTTTTCCGGATCGTAAAGCTCTGTGGGGAAGATAATGACGGTACCCAAGGAGGAAGCCACGGCTAACCACGTGCCAACAGCCGCGGTAATACGTAGGTGGCAGGCGTTATCGGATTTACTGGGCGGCGTAAAGGGCGTAGGCGGATGATTAAGTGGGATGTGAAATACCCGGGCTGCTTAAGGTGCTGCATTCCAAACTGGTTATCTGAAGTGCAGGAGAGGAGAGTGGAATTCCTGGTGTAGCGGTGAAATGCGTAAGTTAGGAAGAACACCAGTGGCGAAGGCGACTCTCTGGACTGTAACTGACGCTGAGGCTCGAAAGCGTAAGAACAAACAGGTTGAGTACCTGGTAGTCCACGCCGTAAACGATGAATACTAGATTGTGGGGGTTTCAACACCTCCGTGCCGCTAACGCATTAAGTATTCCGCCTTACAGGGTACGGTCGCAAGATTAAACTCAAAGGAATTGACGAGGGACCCGCGTGTGGAGCATGTGGTTTAATTCAAACAACACGAAGAACCTTACCTACACTTGACATCCCTTGCATTACTCTTAATCGAGGAAATCCCTTCGGGGACAAGGTGACAGGTGGTGCATGGTTGTCGTCAGCTCGTGTCGTGAGATGTTGGGTTAAGTCCCGCAACAGGCACAACCCTTGTCGTTAGTTACTACCATTAAGTTGAGGACTCTACTTTGAGACTGCCTGGGTTAACCAGGAGGAAGGTGGGGATGACGTCAAATCATCATGCCTTATGTGTGGGGCTACACACGTGCTACAATGAGGCTGGTACAGAGAGATGCAATACCGTGGTGGGCAAAACCAGTCTCAGTTCGGATTGTAGGCTGAAACTCGCCTACATGAAGCTGGAGTTACTAGTAATCGCGAATCAGAATGTCGCGGTGAATACGTTCCAGGTCTTGTACACACCGCCCGTCACACCATGAGAGTTAGCAATACCCGAAGTCGTGAGCTAACCGCAAGGAGGCAACTGGCCGAAGGTAGGGTCAGCGATTGGGGTGAAAGTCGTAACAAGGTAACGG
+
-,0-,)6+58,$,,)242&*..5:+-)*(*'**+031//,',.,7))/-3500//68536;0--(&&%&'022.8.4-<6-1'8)/002525*'++'$$%&,,*&*),-,2.-,1056)4))+.()(1,*.,01)).+++5*-)%',937;8&1/+5/''&$)))*08766-.+.0/+-8873810,'.')7/-03:773,0--.6;*/-.-3863876;9:8-7-7.285;/++*+-,5:/,33/042)(%$%&%$5)8689++*5+1-61,11/63:242+))&'(32-1+(++04+*$'(0.8-5-1/)%2542%0-053-23,+23871,''*)1/.2*+2,,06**,(0.,,3,,.0633//(-2:3610348/00008888448435(&'(')*+)1)(&--60/0+/*3(&)+**(*,6222-9-+,24842694/.,-.475442.'%+)&-+661)+0)+-(,,/2-2.+,+2-+-),2.'+-/20(&()5901(*)'%$$%,'%)(-,:78*..,-03-47..7888,-,/2358//+%25,198*(+&)(&,((()3311303;8587:3(/,.1+0%)',+',55434004-))''--,.4320/++6*0022.)(&+(--.,((,),,*)05,7:5--7/5456+5,0/7)/+,489566:4326/06632+,++,../1336:4122,,3/:.8.2%&(*3($/237**62%/10170.0015.6..-49110*32,0.5-.1/*),//444,&(*+'(*5559:9;88:4+6+0++**.).+/..2-04;5797898797;:333:83*&-*))',,../'.33/32/--'*-/17134450,())*./43,6/.*))*+8682:012971,%*(%#$%(9.99)00007(+-49.;0-:-/*4..-1.5..0412..12212-0*+,3.+-/7///*2.7//0,+++789/1,.-05+%&&*/--8/+1,,1/'&/3//-60,,,+-.1:63;6./0--,.1*-,.--.2/)*(&(*,5*+'(*-2668.+),+0429122/-4+-//0'0%/*04./3/4.0&/-,-)554/311,3)+--,)'+32543)03),%**,+0
