# Supplementary material for: De novo species identification using 16S rRNA gene nanopore sequencing
Source: PeerJ. 2020 Oct 21;8:e10029. doi: 10.7717/peerj.10029 (PMC7585375; doi:10.7717/peerj.10029)
Supplement: Supplemental Information 2 — Contains raw reads. [file peerj-08-10029-s002.zip › pass_fastq_runid_2c9cf7bc05858273f10e7d7ec552fc0bd742dc3e_278.fastq]

@678fcc4a-091d-4dc4-8b61-c2b31ad052f9 ch=165 read=150105 start_time=2019-12-13T08:29:53Z barcode=BC01 runid=2c9cf7bc05858273f10e7d7ec552fc0bd742dc3e
CCGGTTACCTTGTTGACTTCACCCCAGTCGCAGATCACAAAGTGGTAAGCGCCCTCCCGAAAGGTTAAGCTACCTACTTCTTTTTGCAACCCACTCCCATGGTGCTTGGCGGTGTGTACAGGCCGGAACTTGTATTCACCGTGGCATTCTGATCCACGATTACCAGCGATTCCGACTTCCTTGGAGTCGAGTTGCGAACTCAATCGACGCACTTTATGAGGTCAGCACTCTCGCGAGTCGCTTCTCTTTGTATGCGCCATTGTAGCACGTGTTAGCCCTGGTCGTAAGGGCCATGATGACTTGACGTCATCCCCTTCCTCCAGTTTATCACTGGCGGTCTCCTTTGTTCCCGGCGGACCGCTGGCGGCAAAGGATAGGGTTGCGCTTCGTTGCGGGACCAACATTTCACAACACGAGCTGACGACAGCCATGCAGCACCTGTCTCACGGTTCCAGGCATTCTCATCTCTGAAAACTTCCGTGGATGTCAAGACCAGATGGAGTTCTTCGCGTTGCATCGAATTAAACCACATGCTCCACCGCTTGTGCGGGCCCGTCAATTCGTTTTGAGTTTAAACCTTGCGGCCGTACTCCCCGGGCGGTCGACTTGCGTTAGCTCCGGAAGCCACACCTCAAGGGCACAACCTCAAGTCGACATCGTTTGGCGTGGACTACCAGGGTATGTCGGTTTGCTCCCCACGCTTTCGCACCTGAGCGTCAGTCTTCGTCAGGGGCCGCCTTCGCCACCGGTATTCCTCAGATCTCTACGCATTTCACCGCTTCACGCCTGGAATTCTACCCCCTCTACGAGACTCCGGCGCCATTATCGGGTAGTTCCCAGGTTAGGCCAGGAGTTTCACATCTGACTTAACAAGCCGCCTGCGTGCGCTTTACGCCCAGTGACTGATTAACGCTTGCACCCTCCATTATTACCGGCTGCTGGCACGGAGTTAGCCGGTGCTTCTTCTGCGGGTAACGTCAATGAGCAAGGTATTAACTTTCCTTCCTCCCGCTGAAAGTACTTTACAACCCGAAGGCCTTCTTCATACGCGGCGGCTGCATCAGGCTTGCGCCCATTGTGCAATATTCCCCTGCTGCCTCCCGTAGG
+
4,0+0)*-+0(&%%(.0:<:,960),&-/%%$&024(*+71/15;655)+,41,,.&&))0(**6+2)*+-102.,-07.3:84-45///8,*.-:<-.:87.,'*&*&,.4421//-114-9,/..-)&&))-/;867:293:527;645697('),109+,''),&')(/4/..030)2)0&)*,323454).))/,,-,5/-(),+0/01<85652203,(&&%&')--(+('*+/+2284865;6,,,/398:5*0.+,34100./2-)&&)59*+9:6)2'$2797967110-,,---.534.,,-'-**04404')+3<-,-<79:-7.+56799517/)',,81'//.;59:9:-:,,124/4*3-21,().*4.1')0.11382200'*'&/+74,8-)),+.-,-/5436778839718:56&)$&''+/.286743404903'&%))01;.+/557673018822859;129<;;79:58789:12%3))'+5969<:9:818///45315+6+<:67/),1/4244.190111,,.25806:3,15597;4(+23-/%+/3*11(40221149877:56*201+-598+476/,,(*%%%)*(*222/0215/27,-+.4681+271.)**)+0-1%-*/0-.+),/.25,.4022:;888689//&$*)+'+/+71::05/88:0%(((.8++12/5911,&*676)./01<9799/15924833416557958332014;:102**022277797808:..,.0*,.*)&'%.,051-.+1+.-0886,*1034.+/./-7'(&&$&$%-)*,7*6)%')2;481.2/8.+-829+/+&'-6,*()+/14/-*)(6+89:*9;68832/107200065+.+74+***''&'&(*.9<75504--,0:145)(-++/;,/,/(018895/,+-+/&(580-07(9211:277<75462.,/,32548/:3339:99)3./1++(&()&'')0-4).;1/666/2'()+//46001*22-%$(,'699<99<:8/00+01/+(+*,*,.0019;556%0//76/.6-0,.*5,/.*367+'(+.107,5:)*5/2'
@c04562d8-ead4-449e-be26-95031ecfb685 ch=165 read=150101 start_time=2019-12-13T08:29:49Z barcode=BC01 runid=2c9cf7bc05858273f10e7d7ec552fc0bd742dc3e
CTCTACAGGGGAGGCAGCAGTGGGAATATTGCACAATGGGCGCAAGCCTGATGCAGCCATGCCGCGTGTATGAAAGAAGGCCTTCGGGTTGTAAAGTACTTTCAGCGGGGAGGAAGAGTAAAGTTAATACCTTTGCTCCATTGACGTTACCCGCAGAAGAAGCACCGGCTGCTCCGTGCCAGCAGCCGCGGTAATACGGAGAGCGTTAATCAGATTACTGGGCGTAAAGCGCGCAGGCGGTTTGTTAAGTCAGATGTAGAAATCCCGGGCTCAACCTGGGAACTGCATCTGATACTGGCAAGCTTGAGTCTCTCGTAGAGGGGTAGAATTCCAGGTGTAGCGGTGAAATGCGTAGAGATCTGGAGGAATACCGGTGGCGAGCGGCCCCTGGACGAACTGACGCTCAGGTGCGAAAGCGTGGGGAGCAAACAGGATTAGATACCCTGGTAGTCCACGCCGTAAACGATGTCGACGGAGGTTGTGCCCTTGAGGCGTGGCTTCAGGCTAACGCGTTAAGTCGACCGCCTGGGAATACGACCGCAAGGTTAAAACTCCGTGAACCGGCGGGGGCCCGCTGGCGGTGGAGCATGTGGTTTAATTCGATGCAACGCGAAGAACCTTACCTGGTCTTGACATCCACGGAAGTTTCAGAGATGAGGATGTGCCTTCGGGAACCGTGAGACAGGTGCTGCATGGCTGTCGTCAGCTCGTGTTGTGAAATGTTGGGTTAAGTCCGCAGCAGGCGCAACCCTTATCGCTTTGTTGCCAGCGGTCCGGCCGGGAACTCAAAGGAGACTGCCAGTGATAAACTGGAGGAAGGTGGGGATGACGTCAAGTCATCATGGCCCTTACGACCAGGGCTACACGATGCTACAATGGCGCGCTTAATACAAAGAGAAGCGACCTCGCGAGAGCAAGCGGACCTCATAAAGTGCGTCGTAGTCGGATTGGAGTCTGCAACTCGACTCCGCCGAAGTCGGAATCGCTAATCGTGAATCAGAATGCCACGGTGAATACGTTCCCGGGCCTTACACCGCCCGTCACACCATGGGAGTGGGTTGCAAAAGAAGTAGGTAGCTTAACCTTCGGGAGGCGCTTACCACTTTGTGATTCGCGGCTGAGGGTGAAGTCATGGCAAAGGTAACCGGAG
+
&)+412&+0-)&0-41/.'//596/41(/+*+)./31/9543586'040446651+273818346564536103)&)+*3198:7-(..,$(,.(&)()/93)'*(,69*),--**&%+*<8034444895192.05.((2//.4-/.,.8224..1+'))&(&()*'''%(12802+36557449;.04-'/413463,'''(*/3/3/-&+&(,,..6<9987+:/+,,.(/*173(*16/,1644/11/179*)(%.5-..21,687793124/01)+(,0/000471344495941.,*0,,*-++++)00355)0.51--+/,.*/++7:73*)+,1-,,,//+-3870-.-.156:;//9.85245175/(&,,+,*.175-(,367/,.+*+-42334.68:93/,/*()&7(/7/,)00:892-/'1..,+(%++,*3;9,465/34455347<4-,,,+**((&+3+-*./*,338.0/--3767724-*/,)-6630600/04352,(''&):7::;79*)&#$%'$+-./1)7/3:4<:8434)'*)&%&&,(8)278/0.*$((,/40532.%+-*.%))2586**.**)-/12;:867')0-//12,4-.73.-/,-)--6785.),..-.-/53-+*&'--355623.3./7738-88550-+-+'&,1/59677,***)++*)*699974567813/.0*,+)2**,2727458401245),2%7).96361(0,-',.130,4.-(10--6,,,050/+1.3.9<040.2427+0*%'&*454:11/--,.8;29983,++-,087:;52698:211/()+/2:9'',2/8+)'&'(.0:28-&'%%'%')(,*01223+2&()*+*',&3,34265,()')*():86545490/,)'+/3178;77977&&)95./7;8:86816/6(4(1-0++,.048666546726731'('&(***-070312)*)'()+/5/&1/3*+,66499.0-7/.-5187*43/&('/%)%&$(*/4;,88-(*+*,46:8:6--'&%-/-.655788+%'*&')-,++*+)*/./34;6(96-.3024270,/$))(3.01208/%%+,000(45*.+-+('+-)'$'%'%'$'&&*3+.*'
@823abfdf-407b-4cff-ad99-6b2a7797e929 ch=151 read=85243 start_time=2019-12-13T08:29:47Z barcode=BC01 runid=2c9cf7bc05858273f10e7d7ec552fc0bd742dc3e
CCAGTTACCTTGTTACGGCTTCGCAATCATCAATCCCACCTTAGACAGCTCAGCCTTGCGGATTTAGGCCACCGGCTTCGGGTGGTATCAACTCTCGTGGTGTGACGGGCGGTGTGTACAAAGGCCCGAGAACGTCACCGCGACATGCTGATTCGCGATTACTAGCGATTCCAACTTCATGTAGTCGAGTTGCAGGCTACAATCCGAACTGAGAATGGTTTTATGGGTTTTGCTTCCTCGCTGCTTCGCTTCCCTCTGCACCATCCATTTGTAGCACGTGTAGCCCGGGTCGTAAGGGCCATGATGACTTGACGTCATCCCACCTTCCTCAGTTTATCACTGCTTGATCTCCTTTGGTTTAGCCGGACCGCTGGCAACAAAGGATAAAGGAGTTTGCGCTCGTTGCGGGACTTAACCCAACATTTCACAACACGAACTGACGGCAGCCATGGCACCTGTCTCACAGTTCCGAAGGCACATTCTCATCTCTGAAAACTTCCGTGGATGTCAAGACCAGGTAAGATTTCGCGTTGCATCGGAATTAAACCACGTATGCACTTGTGCGGGCCCCGTCAATTCATTTTGAGTTTTAACCTTGCGGCCCGTACTCCCCAGGCCGGTCGACTTAACGCGTTAGCTCCGGAAGCCACGCCTCAAGGGCACAACCTGAGTGACATCGTTTGCATGGACTACCAGAATTATCTATCCTGTTTGCTCCCCACGCTTTCGCACCCTGAGCGTCAGTCTTCGTCGGGGGCCGCCTTCGCGCGGTGTTCTCAGTCTCTACGCATTTCACCGCTACACCTGGAATTCTACCCCCCCCTCTACGGACTCAGAAGCTTGCCGGTATCCAGATGCAGTTCCCAGGTTGAGCCAGGGATTCCCACATCTGATGACTTAACAAACCGCCTGCGTGCGCTTTACGCCAATTCCGATTAACTTGCACCCTCCATGCTACGGCTGCTGGCACGGAGTTAGCCGGGTACTTCTTCTGCGGGTAACGTCAATGAGCAAAGGTAGTAACTACTCCCTTCCTCCCCGCTAGAAGTACTTTACAACCCGAGGCCTTCTTCGCACACGGCATGGCTGCATCAGGCGCCGGTAGTAATATTCCCCTGCTGCCTCCCGTAG
+
53/15<6794:3.8..-124:525498912/-/+,1'&)*,*'*.+(///.*%'%&')*03(/.2.+168,-101.173,871*%.++**'))+&)+1276411286995)*(+++.+-7:)5916*)),050&/$&0806750.0008789</...-191//.++..019.4--//022,%*,/1(*,20+/%/*/.00082.3,-9964424:8:39:<,785<7614+*,0+.*(+389455;5..0.16(*2,,+).309;:269,'%*,+%)&%%%&*.1,(3,-/.0-),-,,3,,+-..++)++,-)005194.+.20<2711),+4,*-/7791,-0)(1214,12((,*3(')8.7:8:7,.0,3..,40:-5/;79;*/)(+15)(.,346*-('&)49200,.&,+(,+4//63//1276.2/)(.10.//1*()1(%'&%*),34232/2-/*9/+-*'*4)2.*0*--*+4265310,023+('&('/16;8:36635468843:42))%45((78718+--*,')+)/31:94:++'&&)',$(**+./6,5,464-,-36:8<931<;1/23/<<3,:05/2.,',41,-:11.18:.1103-+02876.6/8.310,2/0+-..),).+%16.011:6708+84.-/1,+$#&&')+33677003-(($((.43534:2+*&/+,-.''(+/+,,;8+,-/32+-11/1;2/16248*+-06200104578:9135-363,/9152436680*0)&%&&%&)''/2134-43528<;/312''-%)'--.**/&4,1135385953.,./24243/-/.&+)&)0..2.&),,3/)**.0//678<59//-4,6+),/3%+3()8118/)*,-63/-+')('&,))%&106.6:69988610-6.)*3-8/*.5701--01+*)%&&)&.74*.3,.)('$&(*23/.++)(%)+/&)30.-/2+2()&..627;77670-''(,212407/*()-2:/*,+(%,*,*.&,-79--8571-:;/)-1'&,)')(//41(*,+.40*+(1094;5320%(&&$&,*2,017673544520)(&*&&')'%'(*(.15662(()-6367302++..,
@16c33a93-301c-4418-9098-cc9f1138c400 ch=115 read=129436 start_time=2019-12-13T08:29:55Z barcode=BC01 runid=2c9cf7bc05858273f10e7d7ec552fc0bd742dc3e
CCAGTTACCTTATTTACGGCTTCACTGATCACAAGTGGTAAGCGCCCACTCCAGAGGTTAAGCTACCTCGCTTCTTTTGCAGCCTCCCATGGTGCTGACGGGCGGTGTGTACAAGACCCGGGAACATGCCCGTGGCATTCTGATCGATTACTAGCGATTCCGACTTCGCGGAGTCAGGTTGCAGACTCAATCGGACTACGACGCGCTTTATGAAGGTCCGCTTGCTCCTCGCGAGGGTCTTCTCTTTGTATGCGCCATTTAGCACGTGTGTAAGCCCTGGTCCGTAAAGGGCCATGATGACTGAGCGTCATCCCCACCTTCATCAGTTTATCACTTTGCTTGATCTCCTTTAGGTTCAGCCGGACCGCTTGGCAGCAAAAGGATACGCGCTCGTTGCGGGACTTAACCCAGCGATTTCCACAACACGAGGCTGGCAGCAGCCATGCAGCGCACCATATCTCCACGGTTCCCGAAGGGCACATTCTCATCTCTGAAACTTCCGTGGATGTCAAGAGACCAGGTAGAGTTCTTCGCGTTGCATCAGATTAAAACCACATGCTCCACCGCTTGTGCGGGCCCCAAATCAATTCATTTGAGTTTTAACCTTGCAGCCGTACTCCCCGGAGCAGTCGACTTAACGCGATGGCTCAGGCCACGCCTCAAAGGCACAACCTCAAGTCGACATCGTTTACGGCGTGGACTGGGAATTATCTAATCCTGTTTGCTCCCGCTTTCGCGCACCTGAAGCGTCAGTCTTCGTCAGAGCCGCCTTCGCCCACCAGTATTCCTCCAGATCTCTACGCATTTCCACCGCTACACCTGGAATTCACCCCCCTCTACGGGGCTCCGTACCCAATTATCAGATGCAGTTCCCAGAGTTGGGCCAGGGATTTCATCTGACTTAATAAAGTCGCCTGCGTGCGCGCCGCCCAGTAATTCCGATTAGCAGCACGCCCTCCGTATTACCGCGGCTGCTGGCACGGAGTTAGCGGTACTTCTTCTGCGGGTAACGTCAATGGGCAAAGGTATTAACTTTGCTCCTTCCTCCCGCTGAAAGTAGCACCACAGCCCGAGGCCCTTCTTCGCGCCGCATGGCATGGCTGCATCAGGGCTTTGCGCCCATTGTGCAATATTCCCCACTGCTGCCCCGTAGGAG
+
3/(+-/+/(('%03))00+147.))(+(1.*).,)'%''()),-.4+)/,3*$%)),.4,/)00//3*)+,,''(()('()'//).9-*/,)+'%)+11/97505*,.,/02704*35)-2,*')),&&**'/*//1484)+-24144500--+,-477/3*%*-)(&%')&'(2,,/-1,./566574:/5-:47645775.+%'(*'%%%&%))*,2*,,0-//4''(('''''$)&(1,3,78.-63646479637&%&'&+',%,&&((),30-09-5'((92+06645,/..,,(&$('),&&(*,446,+-/-2+%()%%1;.-/5.,12/'&((),-1/6+-2'$'+18-%()+/60/+(&&$(&&'$,/:6)-2/9/0,-'()+/072.09--04//+-+'($(%%2++.(((+%)&('')).)3**%(,+,-3/4162,+(*'00*(+*,-3&$&&--5/3+()')',+)./1:0../2433/,-15)+.,0(+7940))+&(&(++88/3-+,(&*5998<835/2-++-.5.,.1-1::+78*,(.,//19330+.1/1205/0,*0-++1+**,208,+,95.,.19;,383.2-,,*1711411/2/3+',%''(011,(%'%(#&('('+%()-7%)%$&(++1967.0(3)*+,7979/4(--246551772264'*+4123384)+)*)&)+,022,,**9///09*),+5+-(--912&(&*).400,*()+-3++,...,+,2+)(('(&*.-44359*(1+%)//2:6720/-.16320025/302;52-&,*&(('**.4137.4-2*$'*./3-23.,/&-($$'+,))'+/0)&2*..5),.879535;,5***(*1507919),+*'28)((''''-&&%0()-0())*&),+-/-0-*('')0*)()(*,039;1-,*4(+'0(%*(+,294.380254:120..*5+--9/:-,)0+.&)/4-)(&*(%/5989<9875+3,,/554660/.)'-./5*-/-,2+0**(,($&)485:01+23+*657)4))'$%%$,%%&()1.'&(+*/70/711:8773-+&)%%+/+(-/65.....6&*-)&)4*+724;2-17&&$%(-,'3.0/0/%)**-.,368/*,+51&+
@60c477a7-bbc1-4047-b7e5-ed068759f3a6 ch=297 read=122095 start_time=2019-12-13T08:30:04Z barcode=BC01 runid=2c9cf7bc05858273f10e7d7ec552fc0bd742dc3e
CCAGTTACCTTGTTTCTGGCTCTTTGATCATGAATCACAAAGTGTGGCGACGCCCTCAGGGTTCAGCTATCTACTTCTTTACCTTACTCCCGTAGTTGGCGGGTGTGTACAAGGCCCGGGAACGTATTCGCAGTGGCGTTCCTGATCCAGTTACCAGCAGTTGGCTTCGTGGAGTCGGTTGCAGACTCCAATCCGGACTACATTGCGCTGGGGTCGCTTGCTCTCCTTGAGGTCGCTTCTCTTTGTATGCGCCATTTGTGGCACGTGTGTAGCCCTGGGTCGGGCCATGATGACTTGACGTCATCCCCACCTTCCTCAGTTTATCACTGGCGTCTCCTTTGAGTTCCCGGCGGACCGCTGGCAACAAAGGATAAAGGGTTGCGCTCGTTGCGCGGGACCAGCATTTCACAACACGAGCTGACGACAGCCATTTGGCACCCTGTCTCACGGTTCCCGAAGGCACATTCTCATCTCTGGGCTTCCGTGGATGTCAAGACCAGGTAAAGGTTCTTCGCGTTTGCATCAGATTAAACCGGCCTCCACCGCTTGTGCGGGCCCCGTCAATTCATTTGAGTTTTTTAGCCTTGCGGCCGTACTCCCCAGGCCCGGTCGACTTAACGCATTCCAGCCCGGAAAGCCCACGCCTCCAAGGGCACAACCTCAAGTCGACATCGTTTACGGCGTGGACTGGGGTATCTAATCCTGTTTTGCTCCCACGCTTTTCGCTTTTAGACGTCAGTCTTCATCCAGGGGCCGCCTTCGCCGCCGGTATTCCTCCAGAATCTCTACGCATTTCACCGCTACACCTGATTTCTACCCCCTCTGCGGACTCAAACGCGGTATCAGATGCAGTTCCCAGGTTAGGCCAGGGATTCCATCAGCTGCTCGACCGCCGCATTGCGCTTAGTAGTTCCGATTAACGCTTGCCTCCATTATTGCCGCGGCTGCTGGCTGGAGTTAGCCGGTGCTTCTTCTGCGGGTGGCGATCAGTGAGCGAGTCATTGGCTTTCTCCCCTTCCTCCCGCTGAAAGTGCTTTTACAACCCAGGCCTTCTTCGCATACACGCATGGCTGCATCAGGCTTGCGCCCATTGTACAATATTCCCCTGCTGCCTCCCGTAG
+
('$1*:,-625),.($#&)./)',.,.260333;42)/,.('+)&')'',-.07,-*%)+&)*'%+--4220+/39.11*&,))(%*+3.'&#$')(()%)('&,./146661-40(+00.+,((**2*&$&(*,..+25.('*',,**+2-+'$(*,%'*'&('*-6(-()&(),)(+/(2+-0512(0.,+--2.2*%&%%$%&$$&%(32//+.-0**+*54%%''$/)-+(''**+*28,+3250..072294**)*)*,+.,0+)++/.+)).)++')'2*$$'$-,...21266/0-'*42+.055:21.1+.1;93454410/--./')//77115956;,-+,/82.%%(*-/*,%,25'2,6437)**1.4464699-9-((&((04++++',0.:20/00(*')*'(*+,+-3.40)&&$$'%(&''04*+)142414.:9/;3((,((1,-/01:4*,.55440*&$&',+1//1965)./,2/3355/5.64*-7/<88;986265(%***.$'/)10<;2/(%%&',3-02,,,'$)))-60553--/3498;3.47**%)(3:49&%#&'*,.0(*(*')%**443.)+%+'&&111-**,*(+-12$0(*&*&1-*)1//))*03%++4:49)0,,1(,&(-)--+1.3/54'&%'*,3765/*0+**//51+.*1+%+)+/('(*-,**.94,*30483(.**/:7*($&*/2)&&%-.0134445:56-:*%*)2*26445123002*-.%0,,-65,*,$&,+500/0)&//2,2;8/-0,,.1*1),*&($-5)-/,06320+*((*,0.012')%)')%'()*43551//--18+/))/1/2'''&%$&''$+()&)()%+*,(*))*,.2+,*&&%('(&'&%$%$.++050+)(0+8.4-*+)'(-*04&,((6-'24-/-710,-.,1,*-*%(*7./,4(.)'$(&(-4/644*))++0.+%(*)(,()*)'('&)%+%&$$(+(&*202--34.-2-+*43-'+)%+%&.2.('+.-.*'))&'()-,283%'''''$''($')/-2/0.//+25012.00/5-&*.),)15<6752200/,+*$%*+++())+5.
@415f10a9-dc87-4e1c-a63c-6b5f5fb475e5 ch=138 read=87612 start_time=2019-12-13T08:30:07Z barcode=BC01 runid=2c9cf7bc05858273f10e7d7ec552fc0bd742dc3e
CCTTATTTTGACTTCACCCAATCATCAATCCCACATAGACAGCTCCTTCCTTGCGGTTAGGCCACCGGCTTCGGGTGTTATCAACTCTCGTGGTGTGACGGGCGGTGTGTACAAGGCCGAGAACGTATTCACCGCGACACATGCTGATTCGCGATTACTAGCGATTTCAACTTCATGTAGTCGAGTTGCAGACTACAATCCGAACTGAGAATGGTTTTATGGGTTTTGCTTCACCTCGCGGCTTCGCTTCCCTCTGCACCATCCATTGCTTAGCACGTGTGTGTAGCCAGGTCATAAGGGGCATGATGATTTGACGTCATCCCCGCCTTCCTCCAGCTTGTCACTGGCAGTCTCGCTAGAGTCCCCAGCAATGGTAATAGCGATAAGGGTTGCGCTCGTTGCGGGACAACAGCATCTCACGACACGAACTGACGACAACCATGCACCACCTGTATCATATAGCTATCTCTCCATCTCTGGGCCTTTATGAGTATGTCAAGACCTGGTAAGTTCTTCGCGTTGCTTCAGATTAAACCACATGCTCCACCGCTTGTGCGGGCCCGTCAATTCCTTTGTGAGTTTCATTCTTGCGAACGTACTACTCAGGCGAATTACTTATTGCGTTAACTGCAGCACTGAACTTTGACATCCAACGCCAGTACTCATCGTTTACAGCGTGGATTCTGGGGTATCTAATCCTATTTGCTCCCCACGCTTTCGGGACTGAGCGGACGTCAGTTGCAGGCCAGATCGTCGCCTTCGCCACTGGTGTTCCTCCATATATCTGTTTCACCGCTACGCTGGAATTCCACGATCCTCTCCTGCACTCTAGCTGCCTGGTTTCTATGAAGCTTACTGAAGTTAAACTTCAGGCTTTCACCACAGACCCTTGCTGCCGCCTGCTCCCTCTTTACGCCCAATAATTCGGATAACGCTTGCCACCTACGTATTACCGCGGCTGCTGGCGTAGTTAGCCGTGGCTTTCAATAAAATTACCGTCACTCGGCTACCACCATTTCTGCCAGCCGCCGTTCTTCCTTTATAACGAAGTTTACAATCCGAAAACCTTCTTCCTTCGCGCGGCGTTGCTCGGTCAGGGTTTCCCCATTGCCGAAAATTCCCTACCAACTGCCTCCCGTAG
+
(,*,%)(&&'*+282)15,,.064484:067,**%($&-6+67677989.*1))'((-+136-+--.-,141&6801.;22.1/,+,)+-13563114:7:77+3-/0-)-2311-/'&*/265164484469776-*'(*/1//000960/.137//.,-12134(+'*(+1+)+)+13795673812/35867-9,,,))252/00/3:670;<<,4659.5;:2-03<555:5666.0,,3123551;6-/1,--1.3876226-&*)(*0-/1*))('&&%'0,')-..122.)*3.*03..//.3:0--3863011.,,*,92;78600-,*6,--;787/6//063/.)*2(,++,,-,)((')'))-**(&%'&)-./)-5+4812266995:/1.7..-1&,+$++./,-+++,-,3-&&./0-2457863656,,+5-69740.,--,.3-&**,/0664/68,/532..,),6399457)*,-2+,,*(')'',.20-,.2<77<:9:10.)*-33&&-.*26429-..+,--66+-0,,1--0/4)4+62(%*++409-((-*'&%&/-<93.7;/8//0&&33.422.(+,,(+-.'(--+*+/.+4.-,,*3-3-0,-,,.-133793130-/3:49'7+4(*&&&-%&(*12989<912*4423*2&/*)('12)./..'*./0,-&03'%)(/25-&('(50./+;:7641,('((%(+-5460://*/-,,),0883111-,+,+-2822249.17;140/0/11531.,,*44,,0/#%$#%%%%%)))-914....4150,)--,0,%++,)(,/243:44519:1.)**''$%&&)+4-)))./62)+(,.)186099-(*,)++144:0-2/01243,/612350:,-,182+,,+('0,,*2+7*07210953/20&03/36,+,%)&+*/9<795:666909++&''+-4/.04*/..****%),-/83&.('25301../..0--(.%%/)12;5+&'(&(*/3-/557;826..-40-.262'','*5/*+*+-,*).28,654744668.9.&+**.3.-/101582:53*/5//:./79/(//.391.7531152)(%($'&()-17.57--336
@272fe0bb-7034-452c-8b8a-8ad06f7854f0 ch=15 read=64787 start_time=2019-12-13T08:30:15Z barcode=BC01 runid=2c9cf7bc05858273f10e7d7ec552fc0bd742dc3e
CCGGTTACCTTGTTACGGCCACCCAATCGCTGACCCTACCTTCGGCCGCTGCCTCCTTTGCAGTTAGCTCACGGACTTCGGGTGTGCCGCTCTCTTGGTGTGACGGGCGGTGTGTACAGAGACCAGGAACGTATTCACCCGCAACATTCTGATTCGCGATTACTAGTAACTCAGCTTCATGTAGGCAGTTTCAGCCTACAGTCGAACTGAGACTGGTTTAAAGTTTGGCTCCACCTCATTATTGCATCTCTGCACCATCCATTTGTAGCGTGTGTAGCCCAGGTCATAGAGGCGCAGTGGTTGACGTCATCCCGCCTTCCTCCAGCTTGTCACTGGCAGTCGCTGGGAGGTCTGGCTGTGATGGTACGATAAGGGTTGCGCTCGTTGCGGGACTTAACAACATCTCACGTGACACGAGCTGACGACAGCCATGCACCACCCTGTATCTCATATGGCTATCTCCTGGGTGTATGAGTATGTCCAAGACCTGTGGGTTCTTCGCGTTGCTTCGAATTAAACCACATGCTCCACCGCTTGTGGGCCCCATCCAATTCCTTTGAGTTTTCATTCTTGCGAACGTACTACTCAGGCGGAGTACTTGTGCGTTAACTGCAGCACTGAACTGACATCCAACACTTGAGTACTCATCGTTTGTTTACGGCGTGGACTACTGGAATATCTAATCCTATTTGCTCCCACGCTTTCCGGGACTGGGCGTCAGTTGCAGGCCAGATCGTCGCCAACCTTCGCCACTGGTGTTCCTCCATATATCTACGCATTCACCGCTACGTAGATTCCACGATCCTCTCCTGCGCTCTGGCTGCCTGGTTTCCATGGCCTTTTCAGAGTTAAGCTTCAGCTTTCACCACAGACCCTTGCCGCCTGCTTCCTCTTGTGAATTCCGGATTAACGCTGCCACCTACGTATTACCGCGGCAACGGCGTGGTTAGCCGTGGCTTTCAATAAAGTACCGTCCGCTCGGCTACCGATTTCCTGCTTAGCCGCCGTTCATCCTTTATAGCAGAGTTTTGATCGAAACCTTCTTCCTTCGCGGCGTTGCTCGGTCGGGTTTCCCCATTGCCGAAATTCCCTGCACCATCCCGTGGAACGATATCGGCACCGGCAGAAGGTTAACGCAGGACATGAATGACCGGCGGTGGCCCC
+
''&'*1(-.0.-+&&','((%(*'1,./+***,-:3+,/7731*,--%.41010.')*''''11710210*+,4*0..0+5-,),%+($&*),))*3/52521-(,*&)++4550+./''*-0'%/+/+++/04;,%'.-*2/01,36402237+&%)(/0/./2.4+',,-*-.087.2+,)/42&+*8-/+043.,,-&-*'(/--..2345/547*-2)*4:,1,4168*-80,%)'%-+)+03331/-,(-20764/02,(,+/-),-,+')*-/+(*011/2/('/()%%%'-.(05)+.3-,,+42*%-./317*+)*$*40+17((%%,)%'&&&%'&+*$*(),$%%%&%%&$(*%'#$%'&'&+2104/.+02500:-1+840/.0.//*/-421.-**)&()-.0)%-+&-#**)/.&07+3%+&+/-,+&%$('..16$+'*(41/0-,-/)%%'*('&%'((***/-1-).()++1-,+*+,+8368403001*+.2/)+(1.36/--(*),--/-+&+(&&&%('&(%*1/((-0.313:6.1-,*&--78./16;08///'(8805*560000,1./-/*++-+0.*/./,4-0(0/-)'*+)/1-*&'''(.,.1+7++((+'&$'))1234763.3+(-2.(,+0+,*-7332&*-).$%)*-.408102+)(4/((,/2-(.***+--+1:72,)*&..((+$)19,/(+(#$')011.43'*%&$&'),,.02)'(.-3/332/.18,/-//1.+*,((&/***,1)+-&,(*)()+//*&(,--/)**/01---$)())&)()'))+-3/6**(&%'$%$%%&&%$&%()/24%)(1'#$$*0-)*,2&(-,,+/'%&&('&-*,(*().'&$&&%&$&(,-/*,)+'#*&+&&&%)*&+)'%'*+)1+',0+,*%&%%%'&%&'%*-(&&,(++,.),1+&+1,..''),1801))&,.1/-00,12'$((',*'&%&&)(,/),+(+8'%')*.40,-/'/%%%),60*$'/2*+*&+1-716:6)+-+''()(,-5,'----0/'4-,3,,,*&$).*1,*,-'0(3,&%%%$-'$&.+''*',(('$*,)-.&'('(&&%)%',(*,(-)*($'%&)*+&'&'$#$$$&'%%'%%&#(*)#
@14c05ce6-9735-4478-bd5a-a8cc49d18bce ch=90 read=87417 start_time=2019-12-13T08:30:24Z barcode=BC01 runid=2c9cf7bc05858273f10e7d7ec552fc0bd742dc3e
CCAGTTACCTTGTTACGACTTCACCCCAATCATGACCCTACCTTCGTATGCTACCTCCTTGCGGTTAGCTCTTTTGGACTTCGGGTATTGCCAACTCTCATGGTGTGACGGGCGGTGTGAACCCGGGAACGTATTACCGCAACATTCTGATTCGCGATTACTAGTAACTCCAGCTTCATGTAGGCGAGTTTCAGCCACAATCGAACTGAGACTGGTTTTAAAGTTGGCTCCACCTCACGGTATTGCCATCTCTCTGTACCAGCCATTTGTAGCACGTGTGTAGCCACACCAAGGGGCATGATGATTTGACGTCATCCCACCTTCCTCCTAGTTAACAGGCAGTCTCGCTAGAGTCCTCAACTTAATGGTAGTAACTAACGACAAAGTTTGCGCTCGTTTGGGACTTAACTAACTTATCTCGGCGAGCTGACGACAACCATGCACCACCACCATCCGCCTTGTCCCCGAAGATTTCCTCGATTAAAAGAGTAATGCAAAGGGATGTCAAGTGTAGGTAAGGTTCTTCGCGTTGAATTAAACCACATGCTCCGCTTTTGCGCGGGGTCCCCGTCGAATTCCTTTGAGTTTAATCTTGCGACCGTATTACTCCCAGGCGGAATGCTTAATGCGTTAGCGGCGGCGGAGGTGTTGAAACCCCACACCTAGTATTCATCGTTTGGCGTGGACTACCAGGGTATCTAATCCTGTTTTGCTCCCCGCTTTCGAGCCTCTCAGCGTCAGTTACAGTCCAGAAGTCGCCTTTCGCCACTGAATTGTTCTTCCTAATCTGGGAAGGAGGTGAATCAAGTTGAGCGGGTATTTCACATCCCAATCATCCGCCTACGCTCCCTTTACGCCCAGTAAATCCGGATAACGCTCGCCACCACCGTATTACCGCGGCTGCTGGCACGTAGTTGTAGTGGCTTCCTGCTGGGTACCGTCATTATCTTCCCAAAGACAGAGCTTTACGATCGAAAACCTTCATCACTCACGCGGCGTTGCTGCATCAGGGGTTTCCCATTGCAATATTCCCCTGCTGCCTCCCGTAGGAG
+
2,++2//9945.3/.-0112<43.:6.,,-,'')*.8,,.12061(*&&&)*)04131/5.0*,7,++--*(*+(7.35495//*,+5227:27///22-3399988897;:66754797:18..7748502*)'&(2*46697563,10110'./2/:/0(%/002//.2+('(*,47897::81)./4*'&*6,,/06.4*.+')',,368:):<;*110*-6)2,/08.0:7512)(2..1,(+)+,1/-./11122--0+(--)%'$)+,5436734.//.)+'*(.,('0,,-**++,2933+--0.482:5..688;:705)*+115111+*12061-&+*,'('()208()+'(/4.7-&/10387866694/*005++,5-,-3769644(+0333.4-+*$'*&(((*.,.*+,+%//2434.(*+*-2/46868.-8,)))())&$.+120/39:-+,)&')3817785,3+2/0*&),*,(+(%-4+*7/;:71//%,',1015-2/).3;48<:8:513,)2-6/<:;0000:7.,3*&**+-*(((*)..)*+-/.129'.+.9/02741207<9-94045.04676-1*+-)*,093+,)3/858/*+/,14-.,.07++++2,'*)(+&*-,.2913;21;7-'++/7*',357;847..-,'*(,*,)-*/875;3-((,,11.07/4531754&%*,76.+**0;/.98478,0+3,+///94725//06-8'(''$(')()1)41..24*,(+'').-/96708'(7;//'$&)'((&%%%#%$%-./6-.9/004.0)++9:00',-*/-/-8/869:63+0%')*+290(170-01/54*+00*0)*,6/79::9667755.,3*''))),30.2-,*0*-.30..)**,&.%/))&'&$)*+))-.)'$%(''()*13/39.:---6625:.+72*,4)(*---0/&&,/.6(*46-/92;522,,--.344324000:444653550.75,2:2,77)0-,+,6,..-6:2+)0123465),+)*15'+(
@9caea3d7-5e12-4cba-88d0-cbd6da3496e6 ch=126 read=159590 start_time=2019-12-13T08:30:25Z barcode=BC01 runid=2c9cf7bc05858273f10e7d7ec552fc0bd742dc3e
CAGAGGAGGCAGCAGTAAAGGGAATTTTCGGCAATGGGGGAAACCTGACGAAACAACGCCGCGTGAAGAAGGTTTCGGATTGTAAACTTCTGTTATAAAGGAGAAGAACGGCGGCTGATGAGTAGCCAGTGACGGTACTGATAAGCCGGCCATTACGTACCAGCAGCCGCGGTAATACGTAGGTGGCAAGCGTTATCCGTGGGCGTAAAGAGGGGGCAGGCGGCAGCAAAGGGATGCAATGGTGAAAGCCCTGAAACCCTAGCTTCGGTAAACCATAGAAACCGGGCAACTAGAGTGCAGGAAGGGATCGTGGAATTCCATGTGTAGCGGTGAAATGCGTAGATATGGAGGAACACCAGTGGCGCGAAAGGCGACGATCTGGCCTGCTGTGACGCTCCAGTCGAAAGCGGTATGGGGAAAATAGGATTAAGATACCCTAGTGGTGGGGATAGGGGTTTTAGGTTGGCGGTTGCGGCGTGGGGGGTGCCAAAATCCGCAGGTAAAGTACGTTCGCAAAAGGCAAAAAAAAAAATTGACGAGGCCCGCACAGCGTTAAGAGCATGTGGTTTAATTCGAAGCAACGCGAAGAAACCTTACCAGATCTTGGCTTATACTCATAAAGGCTCCAGAGATGGAGAATGGCTATATGAGATTTAGGTGGGTGCATGGTTGTCGTCAACGTGTCGTGAGATGTTGGGTTAAGTCCCGCAACGAGCGCAAGCCCTTATCGTTGATTACCATCATTAAGTTGGGGACTCTGGCGAGACTGCCAGTGACAAGCTGGAGGAAGGCGGGGATGACGTCAAATCATCATGCCCCTTATGACCTGGAATACACGTGCCTACAATGGATATGGTGCAGAGGGAAGCGAAGCCGCGAATTGAAGCAAAACCCATAAAACCATTCTCAGTTCAGTTGTGGTCTTGCAACTCGACTACATGAAGTTGGAATCGCTAATGTCGCGAATCGGCATGTCGCGGTGAATACGTTCTCGGGCGCTTGTACACCGCCCGTCACACCTACGAGAGTTGATAACACCCACGAAACCCTGGCTAACCGCAAGGAAGGGCGCTGTCTAAAGGTGGGATTGATGATTGGGGTGAAGTCGTAACAAGGTAACCCGGAAGATAAAGGCGACGAGCCGTGGGTTAACACAAGAACACCGACAACTTTTCTTCAGCACCAGCAATACGTAACGCA
+
))*&*/'*////5)//.+&)(%)'.7;34683%&**00/+&*+%)&'%*&'-,.:9514:675**++%*).1-81,241331238/..5-0//711061&-(&,1)-46/7-+,+*'&#&$%''*.)%',--6'101..,-,36*.-)&)(%'*(,('%..*.0/+1*#&&&(,,+-:72/*0,1/),4&03494441-0256:95;93++)-.1((+*0*0:2)-.,3**/*&&$((.-171,0.+*.3**)(+&,8&'('(()*'/,10(,/*')&,...6%9:85023*+*,+3318824*52227-42+(*,-46/0,+*0,-,/220+0/*-2++*&*---/2.7,..-3392,2+2+)')*0,+-633+()*+//45:..)'&(+,+)*))))-05&''))*)(+*$$&.*$%*0+)-1+0+.)(+4-/0'%&$+&&#%%%%(*&*496263($)+',)*&**2-%%'%))-/3/./(*(++/30*'((#'%-((*)&$(',(*1/*.(+(&%$#(,211-1/*%)'-)0..)/.060')&)%((%(''%'((*++'*',7:;2-3,'&+(&',0/..++'%+.+,)(%')'$&'((2++&)*(,-,/--,,,4-+3.-7,*(++.09:0/-6.-120021+))'%01*)++*45*,)235&619.01420(&(&'%&%&)..266.9.33-*9,6-025.,20*.,,-3351-&37*'.-.011+('2(*/:/0-$(*.+-1/8:<94263/(&'),/013144'*+.0553/004.,4.-506,-+1+558563024;93415623)72/(**&+*'++'&''(++)')')%$$%+,2866:30&+(/-053,(/,'+.)*&(/&-410))%)%&,'$).54+16..11::3183:<248-1276%),)(')--+,''*+%,.61)143503022-3070797:431-&-((*+.-/420)40126687717112957857:5363950%%,),)+-.0974<71..*,+2+$#%)('&)6/---084+2.*$((&*'*.%%)//./8894422,,-1).0*&(,*04017+/)*0+),1+%','(,1178/,),(((,')(,147)3,)/+,(2+0*,-+**&'408993*.8)*/29769451&'*,(-32,4))55/5,-22,0247()+,./,--3:4+2/&+'&#&$
@2eb760dd-e324-47d8-8022-9ec4c7dd6dde ch=280 read=88342 start_time=2019-12-13T08:30:25Z barcode=BC01 runid=2c9cf7bc05858273f10e7d7ec552fc0bd742dc3e
CTCCTACGGGAGGCAGCAGTAAAGGGAATTTTCGGCAATGGGGAAACCTGACCGAAACAACGCCGCGTGGGCGAAGAAGGTTTTCCGGATTGTAAACCTTCTGTTATAAAGGAAGAACGGCGGCTACAGGGAAATGGTAGCCAGTGACAATACTTTATTAAAGCCACGGCTAACTACGTGCCAGCAGCCGCGTATGCGTAGGTGTGGCGTTATCCCGGGGTGTGGGCGTAAAGAGGGCGAGGCGGCAGCGGGGTCTGTGGTGACCTGAAGCGCCGCAGCTTCAGTAAGCCATAGAAACCAGGCAGCTAGAAGTGCAGGGGAGAGGATCATGGAATTCCATGTGTGGCGGTGAAATGCGTAGATATGTGGAGGAACACCAGTGGCGACGATCTGGCCTGCAACTGACGCTCAGTCTACAGCGTGGGGAGCAAATAGGATTAGAATGCCCTAGTAGTCCGCCGTAAACGATGGTACTGGTGTTGGATGTCAAGTTCAGTGCTGCAGTTAACGCAATAATTACTCCGCCTGAGTAGTACGTTCGCAGGGAATGAAGCTCAAAAGGAATTGACGGGGGGCCCGCACGAAGCGGTGGAGCATGTGGTTTTAATTCGGAAACAGCGAAAGAACATACCAGGTGTGACATACTCATAAAGGCTCCAGGGTGGAGGCGGGTGGGGATTGGGTTTGGGTTAGGCGTCGGCTTCTGCTTATATGTTAGTTACCATCATTAGAGGTGGAGACTCTGGCAGAACTGCAGTGACAAGCTGGAGAAGGCGGGATGACGTCAAATCATCATGCCCCTTATGACCTGTTCTACGTGCTACAATGGATGGTGCAGAGGAAGCGAAGCCGCGGTGAAACAAAACCCATAAAACCATTCTCGAAGTTCAGTTGTAGTCTGTAACTCGACTACATGAAGTTGGAATCGCTAGTAATCCGCGAATCCAGCATGTCGCAGTGAATACGTTCTCGGGCCTTGTACACCGCCCGTCACACACCACGAGAGTTATTAACACCCGAAAGCCGGTGTAGACTAAGCCGCAAGGAAGGTTGTCTAAGGTGGGATTGATGATTGCAGGAGTATGAAGTCGTAACAAGGTAACCGGAAGATAGAGCGACGAGCCGTGGGTTAACTAAAGACACCGACCTTTCTTCAGCACCAGCAATACGTAACTTTACCGCA
+
004,,/2.80),.*+11'6661++/'*+-6:6.2;81<116/(*1-29(),994.(*-0/,)-40754+)%$'*+%++*+.9:/3'4+,/0,.02'*%)-,-,/...89)3,03)-35+71.7.-.3/03,*36/.'&&&2+%0///'*&%$&&)+*0.25.)/44/1/./3512023337:0'*%$&%()+((+3873.,++,'%,.,1.+,/+'+2+(*&,)52-.-1:-''0/4/%&0,,-;3,23',30,*'(),300,3622*'%%%)&#$%$,.01&0.19,7:,..*).3*3019.-(,,(**'+*..%*1,,)-,/7664'3/+1+4-4620/.,&)1,/6/.07002663654533(+,.,0202//08'2/)'+,++/.*)&*(2.44560///,-*-*4*.--&$%%&(*;68:/&*-5;:6014-21,()*/+08)()/144'+*&(/**+0++../*'&$%''*(,.;4/../4524()693586532404.9/7.'&+('&*-()-56:792(('(),,-.205;7+*.*.)+-21/5%**,463),,..1-+*3/,.29,45,)0)0%(('+56778.01)3,,-02;:..6371)(*+%)2%)&%'*(+/-*,-/00--.&'$&(3/),*)))-64-50/1($*&$&)/&)&)&+(%(,2,&)%%)*(('(-,.3(,)%&$%%+'')&#$%'%&-)+-57')+1.16*,&%&)'(&*)'*('(-542/%.-''+11/,0((0.1/580344-*''&)+-.0-+./7:88888+()-*0*'(/0*')-*//3764+./&%$))).37567966:::-23442-+,&*(&'%),#,(*-**),,7++,9;928/+*-510-379<631*-)(1;8%-(4(*%,0*('%((.0-)))-*.5507/+5+&'*(+6.0.(+',7,3)'-)*1321/1278899,.%.0417-'*,6:445--+,3/8//-//0443;7124/1.0.2714/+)()40))()''%*'('*,)%-//5.*&%%#%$$%&.7/7.--4,,-..///840-/.,7;100,*++,&1&&)',/&'(&('+.(,-,1-))-,)0+3,-++,-0(+03/328599&'*2&'(%-212/0,+).-(*64:3/0.'*..-2;9/////95)6,8/--/.-,'%%&$%%%%%
@b9f362b7-827a-440e-86b9-593f76b4b7ee ch=129 read=84082 start_time=2019-12-13T08:30:23Z barcode=BC01 runid=2c9cf7bc05858273f10e7d7ec552fc0bd742dc3e
CTCTGGGGAGGCAGCAGTGGGGAATATTGCACGATGGGGGAACCCTGATGCAGCAACGCCGCGTGAGTGATGAAAGTTTCGGATCGTAAAGCTCTGTCTTTGGGAAGATAATGACGGTACCCAAGGAGGAAGCCGGCTAACTACGTGCCAGCAGCCGCGGTAATACGTAGGTGGCAGGCGTTGTCGATTTACTGGGCGTGGGCGTAGGCGAGGATGATTGGAGTGGGATGTGAAATACCCGGGCTCCAACTTGGGTGCTGCATTCCAAACTGGTTATCTAGAGGTGCAGGAGAGGAGAGTGGAATTCCCTAGTGTGGCAGTGAAATGCGTAGAGATTGAGGAAGAACACACCAGTGGCGAGCGACTCTCTGGACTGTAACTGACGCTGGGGCTCGAAAGCGTGGGAGCAAACGAGTTAGATACCCTGGTAGTGCCGTAGCGATGAGTACTAGGTGTGGGGACTTCCAGCACCTCCGTGCCGCCGCTAACATGATAAGTATTCCGCCTGGGAGTACGGTCCGCAAAGATTAAACTCAAAGGAATTGACGGGGACCCGCACAGATAGCGGGCATGTGGTTTTAATTCGAAGCAACGCGAAGAACCTTACACCTACACTTGACATCCCATGCATTGCCTCTTAATCGAGGAAATCCCTTCGGGGACAAGGTGACAGGTGGTGCATGGTTGTCGTCAGCTCGTGTCGTGAGATGTTAGGTTAAGTCCCGCAGGCGCAACCCTTGTCGTTAGTTACTACCATTGAAGTTGGGGACTCCAGCAGGACTGCCTGGGTTAACAGGAGGAAGGTGGGGATGACGTCAAATCATCATGCCCCTTATGTGTAGGGCCTACACGTGCTACAATGGCTGGTACAGAGATAAATACCGCGAGGTGGGGCCAAACTTTAAAATAGTCTCAGTTCCGGATTGTAGGCTGAAACTCGCCTACATGAGCTGGGTTACTAGTAATCCCTTGAATCGAATGTCGCAGTGAATACGTTCCCGGGTCTTGTACACACCGCCCGTCACACACCATGAGAGTTGGCAATACCCGAAGTCCGTGAGCTAACCGCAAAGGAGGCAGCAGCCGAAGGTAGAGTCAGCGATTAGAGGTGAAGTCGTAACAAAGGTAACCGGGGACGTTGACGACGACGGTGGTAAATCATAG
+
+(*%)+4,(,/)(+++/2/67*+2/-80,**+(),,650,(507+*+/3214'1.5++++&'),-)+-,/0/,2'-,7+-3:596/+22('*+/1011073%.,.-246494405071+0''-).+**+***1-($'),..0030-.20,*/--,1)*,...6//078252046+(%,*/90+,(*),5.*)(()((()&*./478895,(,3+./+2,''%().797,)(&).+)..7*-78608)+&')'(+-1++..'&,)&(863112/41..1/''(&)/0623+))(,.,.-.02.3-4-47(*-494.(..(-4.,47..582-+*))4,''-+.0.&2105349/1/1*'&&(,,70111067:8976563,++'(&&$(*//+66&''((*+**4,'(--0)'&*+./+,31./6(*33/%%&$&%')(()')-)))+(220)3+/-'11(&(+&,)*'-+//-24+.36976,+,')(($&''+')'+/1:49027441.)%'%3/758($&'-/.).(278-1143),)('+(**0'5:576;50/*,)'%%$&(.,.005.)+,/;;-495:4*+(*,3,401)**)*,.)'%$&&+.((+'*+1-//&0(-&#$$%$1)$(*),,3232++(.)+.,),9,8;93:;3683,2+*+67/0401785556/.67/07566466456434304315/7659*-&/(/-,+33+&*%&'+-4458;/0.-.6/90/.34//,'//*2(%(%',-1-69./61((*+((2,44%56026+1,4*5**.+/+,0-30,69.025662679;81115968-84+*/63322-%-+.-.'),2+.)*'.//04:68:87511-4++()&($'/.,044731.,**,)(-4493-.**,0/+&$%-33824556'5(+:+-./6756.1+(*+0*.42///0+(()+,0*+-+,1)3/42,3)'$$'41.+')-,05615'5511;5584363++,1421171013..,0805:0)225422/29/0/.,,.06*1(++++0:)&(4*)62*0**0236763+/.1(.+-+,,.,-'-01146,6+-(#&*)('()'.*%&&.)/--)'))$+&('*0*(*'+$$#%&1,''($&)*+((''#('$#&&%*,*%%&#$$
@a03ff8bb-b7e3-40c0-938a-ff3dec0198c2 ch=307 read=117408 start_time=2019-12-13T08:30:31Z barcode=BC01 runid=2c9cf7bc05858273f10e7d7ec552fc0bd742dc3e
CTCCTGGGAGGCAGTGGGAATGTGTGCAATGGGAAACCCTGATTACGCTTAGCATGAAAGTAATGAGATTTCGGATCGTAAGCTCTGTCTTTAAGGAAGATAATGACGGTACTGCCAAGGAGGAAGCCGGCTAACTACGTGCAGCAGCCGCAGTAATACGTAGGTGGCGTTATCCCGGATTTACTGGGCGAAAGGGAGCGTAGGCGGATGATTAAGTGGGATGTGAAATGCCAGGCTCAACTTGGGTGCTGCATTTCCAAACTGGTTATCTGAAGTGCAGAGGAAGGAGAGTGGGAATTCCTGGTGTGGTGAAATGCGTAGAGATTAGGAAGAACACCAGTGGCAGAAGCGACTCTCTGGACTGTAACTGACGCTGAGGCTCAGCTAGAGGAGCGAACAAGAGTTAGATACCCTGAAGTAGTCCACGCCGTAAACGATGAATACTAGGTGTGGGGGGTTCAACACCTCCGTGCCGCCGCTAACGCATTAAGTATTCACTTGGGAGTACGGTCGCAAGATTAAAACTCAAAGGAATTGACAGGGACCCACTATTGGCAGGCATGTGGTTCTTCCGAAGCAACGCGAAAAGAGTGCCCACCCTACACTTGACATCCCTTGCATTACTCTTAATCGAGGAATCCCTCGGGGACAAAGGTGACAGGTGGTGCATGGTTTATCGTCAATGTAGTGAGATCTTAGGTTAAGTCACCCAACAGGCGCAACCCTTATCGTTGGGTCGTTACTACCATTAAGTTGAGGACTCTGGCGAGACTGCCTGGGTTAACCAGGAGGAAGGTGGGGATGACGTCAAATCATCATGCCCCTTATGTGTAGGGCTACGTGCTACAATGGCTGGTACAGAGATGCAATACCGTGAGGTGGGGCCAAACTTTAAAACCAGTCTCAGTTCAGTTGTAGGCTGAAACTCTCGCCTGCATGAGTTACTAGTAATCACGAATCAGAATGTCGCGGTGAATACGTTCCCGGGGTCTTGTACACCGCCCGTCGCACCATGAGGAGTTGGCAATACCCGAAGTCCGTGAGCTAGCCGCAAGGAGGCGGCGGCCGAAGGTAGGGTCAACGGTGGGAATTGAGAATCGTAACAAGGTAACCGGAAGATGGGGCGACAAACCGTGGGTTAACCTGAACACCGACAACTTTCTTCCAGCACCAATAATGCGTAGCGGG
+
)++&#'20(((*++3.0*/**')(+(-0.76-%+(',3,*().'%*##%#($'%%**3/))&)%%&'%'*)',3048//4/)*,.-&0*,/(&&2+-0,(%%&&*)/+4.+,'&))(//6+/.)+)-*''(+221,++&**.*))('.1+1&23154356702.$(&%'%%%(00,,/+23*),,,//+%))(&*/),/.321784:78,')*,,.05;874-/&*+&&&+''162/.)&'%%'-//1354540:*053;98758'/$'''(&&%&%&'('),*(++*('&)&'')*+-,(%#&&&%&.-+,1)(&'')+)+**0,+586978:9654+)/-0-&&*'()311/--*/4:464&/-,*,-.3103/,+.04''$#$%)&))')-'(3.6,(%'-,,)//*05()(+(&()+')+&(0240179/)&(,(*40-4/,2424699:65+406'+,/254894789:79:,,-7-3-/-+4.-)++/5/%%$$&,+'*,+0'34/'*15.0-1,::6.354/)+(,*.-0/4&698)12)&..%-'&&&#.+.,0-)./03&'--*''/%*+,0./)*1,'%%%'%&)'(.5+*,..//9.35284:3+4//,5.&)&',*,/32.*(&(&+-95+-&-54...2/)0-002--2-0(-'-0/.(),)&(*'&&'#%$&$&((&0'-&*-$+*/9/20-.%)*),)3*).114859;302&*-).*(,'(%(,31227:;-7.0%**,*)491566,+**&((-50*-))(4.002005120+/()('%*$(1+178898896;734485(*),2+*0,+,./')*+&),+,-,-32412160-4//.22/,+())*(()'(.).2/0/,.+-40'*,21:6/-1*+596/646755655744%,)4(-(.2//1082//0).'('(#+-3(%%*,-.97667:0-&)(),+,&'*.2-30%'%*)02987905.50-+.0)++27314536;0040035-0.293700-)'*2,1,0175'16*(),,-1855,)/+,+&/,(**'/-)*-+&+((,-1.-0-2.130-./*$(&(,,1-%%+&&(+-003.-,***1)71747928/(+01)1,+'*'(*-)1/.1(0)++6+5..+)3415/+553/0094.+/)('+..-2*('-/1+.*&'%(##$
@3cf00233-4871-40ac-aa38-5ffe802dec26 ch=37 read=91761 start_time=2019-12-13T08:30:30Z barcode=BC01 runid=2c9cf7bc05858273f10e7d7ec552fc0bd742dc3e
CTCTACGGGGCAGCAGTGGGAATGTATTGTGCACAATGGGCGCAAGCCTGATGCAGCCATGCCGCGTGTATGAAGAAGGCCTTCCGGGTTGTAAAGTACTTTCAGCGGGGAGGGAGTAAGTTAATACGCTTTGCTCATTGACGTTACCCGCAGAAAAAAACACCAGCTGCTCGGCAGCCGCGGTAATACGGAGGAATTGCAAGCGTTAATCCAGGTGCTGGGCGTAAAGCGCACGCAGGCGGTTTGTTAAGTCAGATGTAGAAATCGGGCTCAACCTGGGAACTGCATCTGTTGCTGGCAAGCGAGGTCTCGTGAGAGGGTAGAATTCCAGGTGTAGCGGTGAAATGCGTAGAGATCTGGAGGAGGAGGAATACCGGTGGCGAGGCGGCACCCTGGACGAACTGACGCTCAGGTGCGAAAGCGTGGGAACAAACGGGATTGCAAATACCCTGGTAGTCCACTTAAATAACGATGTCGACTTGGAGGTTTGTGCTGAGGCGTGGCTTCCAGGCCTTTAACGCGTTAAGTCGACCGCCTGGAAGTAAAGCCGCAAGGTTAAACTCAAATGAATTGACGGGGAGCCCGCACAAGCGGGCATGTGGTTTAATTCGATGCAACGCGAAGAACCTTACCTGGTCTTGACATCCACGAAGTTTTTCAGAGATGAGATAATGCCTTCGGGAACCGTGAGACAGGTGTGCATGGCTATCATCGGCTCGTGTTGTGAAATGTTGGGTTAAGTCCCGCAACGAGGCGCAACCCTTATCCTTTGTTGCCAGCAGTCCCGGCCGGGAACTCAAAGGGAGACTGCCAGTGATAAACTGGAGGAAGGTGGGGACGTCAAGTCATCATGGCCCACTTCGACCAGGGCTACGATGCTACAATGGCGCATACAAGAGAAGCGACCTCGCGAGAGCAAGCGGACCTCGCAAAGTGCGTCATGTAGTCCAGTTGGAGTCTGCAACTCGACTCCATGAAGTCGGAATCGCTAGTAATCGTGGATCCAGGAGAAATGCCACGGTAGATACGTTCCCCGGAGCCTTGTACACCGCCCATCACACCGGCCAGGGTAGGTTGCAAAAGAAGTAGGTAAGCTTAACCTTCGGGAGGCGCTTACCACTTTGTGATTCATGACTGAGAGGTGAAGTCGTAACAAGGTAACCGGAAAGATAGAGCGACAGGCAGAATGGGATGCTACAAAGACCACCGACAACTTTCTTCAGCGCCAGCAATACGTAACTACATA
+
*/30-20872113413522-(+'%*'-+(,+++-/..,)')$%/5-14...4-**%)(11277123378775/.%))(/.56;2)2:165-.26-&-()-9-**+-.86/&-.***+,2*--2,..1&%0.**243+1,-,2)6.*-6,*,/+,2.111+,.18--,-%%'%%%$%%+2,103204.*022..-%$(&*+97,0409/9/4%&%(,$'+454.-+10,(*,,)+')(),.369<91/6.1.7822665/,%,+%).)*/3994130/06./0/344231,*((&3148625-*+**(++../.((&%+,*,&,)2-4/.-2985-/0008/+.2,+.586+)&(&*+29,*4+(./))))))+6-66.4,-*%*)1.*+$'')'+424/-3+001//0/0482-.,((0-'(/+.*-&')+21,,;.,4))-+---(2:80.6101'-)$&&%&&&)+,)+**$,,/..0233/,.06*+3+-%')/3--)././+)-*,41.(+&-+0-220:14075346:/30)'*''&()65.44/*.*,-277;:-*+-400-9.8.979316-**18-)-).,0+(+*%&0+)+++49122272-'..05/-++'(.)+52425/277.*+&'$%$)+,/(&'&'*'+<;7,1*)**+'))%(,))-.17293,92517720('.-3-3-+)%%'+-/*(&%*1/87*1(%(+-88</1.4:.-36;09618,)&(0-))/./3+()*.15444:0+5.22,,60/1521-+))&003/),0+3(1*(,/055:+-,,''&-..43,0/--,-4.++++,+'*0).,.8;6-/0151-.13++&$$&&,43')('''*+4/3775**(&%('+/*)0/-%*)*,/0354.(*'*)'''(,0221--)+(**-5+-.843601*,+551156797*+''#(*,((*,50-+,-01.00./.2++*+/.)4*-()(-*8-676662(-*,/--2860335'*-/,(+*-((,,),/970.11-31//.2/'%($(0/+3(&'((173594',,(+,3-&&+((.++*'+,-3,0,28+&)&&)(9-,,&&(-+7-43596+95*.-,,,42173')1+**7567:8)0+-.67%%%)&,+)('(++,07137*5+/53,3.4)+$*'&%+%,335-/41*%'++)&,%*$%&(//5+,-,'%),*/1.)))/0*+-()((%,)-%''4+/14021**$%##%
@436f455b-f62f-4f9d-ac3b-f60cd598f625 ch=312 read=156226 start_time=2019-12-13T08:30:30Z barcode=BC01 runid=2c9cf7bc05858273f10e7d7ec552fc0bd742dc3e
CGGTTACCTTGTTACGACTTCACCCCAATCGCTGACCCTACCTTCGGCCGCCTGCCTCCTTTGCGGTTAGCTCACGGACTTCGGGTATTGCCAGCTCTCATGGTGTGACGGGCGGTGTGTACAAGACCGGGAACGTATTCACCGCGACATTCTGATTCAGGTGCCTAGTAACTCAGCTTCATGTAGGCGAGTTTCAATACAATCGAACTGAGATGGTTTTAAAGTTTGTCCACCTCGCGGTATTGCATCTCTGTACCAGCATTGTAGCACGTGTGTAGCCCTGCACGCCAGGGGCATGATGATTTGACGTCGTCCCCTGGATTGGCAGGCAGTCTCGCTAGAGTCCTCAGCAATGGTAGTAACTAACGACAGGGTTGCGCTCGTTGCGGGACTTAACCCAATCTCACGGCAGGCTGACGACAACCATGCACCACCTCACCTTGTCCCCGAAATTTCCTCGATTAAAGAGTATTATTACAGGGATGTCAAGTGTAGTGGAGTTCTTCGCGTTGCTTCGAATTAAACCATGCTCCGCTACTTGTGCGGGTCCCCGTCAATTCGCTTTGAGTTTTAATCTTTGCGACCGTACTCCCCAGGCGGAATGCCAATGCGTTAGCGGCGGCACGGAGATGTTGAAATTCCCCACCTGGTATTCATCGTTTACGGCGGACTACCAGGGTATCTAATCCTGTTGCTCCCCACGCTTTCGAGCCTCAGCGTCAGTTACAGTCAGAGAGTCGCCTTTACGCCACTGGTGTTCTTCCTAATCTCTGCGCATTTCCGCTACTAGAATTCCCACTCCTCTCCTCCTGCTCTAGATAACCAGTTTGGAATGCCTTTAGAATTGAGCCTGGGTATTTCCGCATCCCTTAATCATCCGCCTACGCTCCTTTACGCCCGAGTAAATCCGGATAACGCTCGCCACTACGTATTACCGCGGCTGCTGGCGTAGTTAGCCGTGGCTTCTCATGAGTACCCGTATTTATCTTTAGGAATAGGCTTTACGATCAACCTTCACCACTCGCGGCGTTGCTGCATCAGGGTTCCCCCGTTGTGCAATATTCCCCTGCCTCCGTAG
+
4*3/4,0516.,0$++%/08,(,04.,.1644//,.+''*-5/3-,0/4,*)+,*,,,&'()(,),*,,-886/5-6*-.61//)+'.+,1.-+++002/4594521/0'08386311/,(0.'(+0/,94/50081882-02.12474771.-$/(%#(),*+&&%'+**++-'(*.9:4853158.-,,+8.,&%&&(*:33-057631//%',-4.%-1,*-80)()0*,138+,*0+).../5.,-,,2616/(+*$')'''-)&(*+0-'$$(10+)%)''$%%&,1//./0/+-*'.7+*,1//)%)((&&%'.%2&(&))26946877:3321--./3989.&*/*+296/00./-((+,,*('(+-)2),,/2335741)67/+,*,'/-''/).0/*+,&($')*(+$'((*/'26+-+,(32--.*('/1-3.000.(%&')'3/44120*5+5-*%'''',+*.0/0'/8919876/&'))+%((*)%'6-)(-#)+,/(&)323+),..0;521)*%%*-,,/1/*+)++*-'*+)365+00903131&(-+0+*+.:;,091053)$'*,89.4/117-5+#+()*4363')%,+/,,*/+)+0./.*/,'*).(++/66;0,0)''&*)+'/0*&./34;747:.653%+&,&)../5/.2'3,)0-.288:051--29-./0+,)%)().94,0279745.02146,.4-,,.567-+**(*//()&%&&%(')'%)*00-06:7661/**2..+)&%')+01:7.1$$)$%(&'(,*01+)$)++-,--1,-/)(()*(('*0/2738,41;:-3/2.&%$$%$)&*&&+-/3464/7,---9/-''*4114+)+,*-.1693048114678;/67.&1/-2.'&&(/94,1.6/6979:889:23-).*23.4/-1(,,)&)''&$$%)'()-+.3.,-44144510..*,'),+,-,)*&(*)31))1),*%('&'+)((/327:).)%22,&/454218423/.*+*0.*17,.-,+',1*23.23-:;:-%/8,.0639213012*&%#%%%...-04
@26cf00b5-1189-40ef-b4a2-571f506587fa ch=44 read=105248 start_time=2019-12-13T08:30:30Z barcode=BC01 runid=2c9cf7bc05858273f10e7d7ec552fc0bd742dc3e
CTCCTACGGGAGGCAGCAGTGGGGAATATTACTGCAATGGGCGCAAACCTGATGCAGCCATGCCGCGTGTATGAAGAAGGCCTTCCGGGTTAATAAAGAGTACTTTCAGCGGGGAGGAAGGGAGTAAAGTTAATACCTTTGCTCATTGACGTTACCCGCAGAAGAAGCACCGGCTAACTCGTGCCAGCAGCCGCGGTAATACGGAGGGTGCAAGCGTTAATCGGAATTACTGGGCGTAAGCGCACGCAGGCGGTTGTTAAGTCAGATGTGAAATCCCGGAGGCTCCAACCTGGGAACTGCATCTGATACTGGCAACTTGAGTCGTAGAGGGTAAATTCCAGGTGTAGCGGTGAAATGCGTAGAGATCTGGAGGAATACCGGTGAGCGGCCCCCTGGACGAAGACTGACGCTCAGGTGCAGCGTGGGGAGCAAACGAGTTAGATACCCCTGGTAGTCCACGCCGTAAGCGTGTCGACGGAGGTTGTGCCCGCTGAGGCGTGGCAGGAGCTAACGTTAAGTCGAGCCGCCTGAAGATTTTGGCCGCAAGGTTAAAACTCAAATGAATTGACGGGGGCCCGCGCAACTATATGGAGCATGTGGTTTAATTCGATGCAACTGCCAGAACCTTACCTGGTCTTGTCCACGGAAGTTTTCAGGAGAAGTGATGTACAGAACCGTGAGACCAGGTGCTGCATAGCTGTCGTCGGCTCGATGTTGTGAAAATGTTGGGTTAAGTCCCGCAACGGCACAACCCCTTATCGCTGTTGCCAGCGGTCCGGCCGGGGTAAAGAGACTGCCAGTGATAAACTGGAGGAAGGTGGGGATAGCGTCAAGTCATCATGGCCATGACCAGGGCTACACGTGCTACAATGGCGCATACAAGAGAAGCGACCTCGCGAGCAAGCGGACCTCATGAAGTGCGTCGTAGTTGGTTGAATGCTGGCACTCGACTCCATGAAATCCAGATCGCGTAATCGTGGATCAGAGTGCCACGATGAATACGTTCCGGGCCTTGTACACGCCGTCACACCATGGGAGTGGGTTGCAAAAGAAGTAGGTAGCTTAACCTTCGGGAGGCGCTTACCACTTTGTGATTCATGACTGGGGTGAAGTCGTAACAAGGTAACCGG
+
)*0(),3%56).5//44000/89.+31'4($)%&+.332:752469*9<544446304541/7')*50,,(()2*&)()0.,''.*-4-4./--.4*&&&'&(+59-'+)-17.(,,,3,31(+,/98-0242430.14--874*).--./.,&).3+10+)(%(&),587.3.+-+,-4*.5::5570/06,0(.+*1.)0+-,**+-.010-,-(&+/,/+20-4,--149140.42),.,*+%.()+*(..2%*,4,447)+(*')).6-(1,(,4'(&-.6+1+03/27/0-+%%)*01.--.+4677-1+'(**+/-,*++)&.1--/(2*.1++593/,-//3;6507.+*&'&&&'),/21::--4+546895910,)*+1/8773-08786/4(((&(*76312.5:99,*++,6735*(,-25+/&&+.-,+552576.()0.,0-44.247:4360+-+++-((%'''''&31/0/:5+'*%'$(),/.7*,%*''**)+%(&*)-+*,/,,(+1'/0-,(%&%&&'%++32(//6*2.4*35-//0.825576261-2)+3:4-8*()6.5/-.((%%&)'%*-.(,*2/<7176;5223251+-&$$#&&')*1,2/0712+'%''$(/010-+***079.+0.))%$&''*(*'&#'(''21889423/5)&,034::4322.3//0213,*(')*,)(,'.,+*00-2/**1:*256:850.85)(.,.7/,&'(&(*.1,+0.01)(5*.--62.-/1:07(2-76)00)).30+'+*-268:45.---9;5::;8//5,4032*173,*'%()+,..+-24773-+(-*$%-.2;699952+*())/2:94132-20/.4555921)*%)(%(,-0047,0,0%,4502/6.-*,/-+',-((*,,+/(('&($'*)+%%-1--))*+%01201116912.+-%&'&$%**,'&%'*++.688<63+.))(++03&((*,-/;6795425+(-),)++,,3304//1/../12/3343/'(')-5527+1,85)&(+'&%(&()#)&'*)-0.46+;511+)),//.37/,08/.3488<8740011376.-,20./22768734/802:8;68
@6f6b277c-925c-4ff1-a64a-50fcb0e40db8 ch=268 read=78052 start_time=2019-12-13T08:30:29Z barcode=BC01 runid=2c9cf7bc05858273f10e7d7ec552fc0bd742dc3e
CTCCTACGGGGAGGCAGCAGTGGGGAATATTGCACAATGGAAACCCTGATGCGCCAACGCGTGAGTGATGAAGGTTTTCGGATCGTAAGCTCTGTCTTTGGGGAAGATAATGACGGTACGCAGGAGGAAGCCACGGCTAACTACGTGCCAGCAGCCGCGGTAATACGTAGGTGGCGAGCGTTATGTTTACTGTGGGCGTAAAGGGGCGTAGGCGGATGATTAAGTGGGATGTGAAATACCCGGGCTCAGCGGGTGCTGCATTCCAAACTGGTTATCTAGGGTGCAGGAGAGGAGTGGAATTCCTAGTGTAGCGGTGAAATGCGTAGAGATTAGGAAGAACACCAGTGGCGAGCGACTCTGGACTGCTGACGCTGAGGCTCGAAAGCGTGGGGGGGGAGCAAACAGGATTAGATACCCTGGTAGTCACGCCGTAAACGTGGACTCTTTGGGTGGGGGGGTTTCCAGCTCCGTGCCGCCGCTAACGCATTAAGTATTCCGCCTGGGGAGTACGGTCGCAGATTAAAACTCAAAGGAATTGACGGGACCCGCACAAGTAGCGGAGCATGTGGTTTTAATTCGAAGCAACGCGAAGAGACTACCTACGCCCGGCATCGCTTGCGTTACTCTTAATCGAGGAAATCCTTCGAGGAGGACAAGGTGACAGGTGGTGCATAGTTGTCGTCAGCTCGTGTCGTGAGATGTTAGGTTAAGTCCCGCAACGAGCGCAGCCCTTGTCGTTAGTTACTACCATTAAGTTGAGGACTCTGAGACTGCTGGGGTTAACCAGGAGGAAGGTGGGATGACGTCAAATCATCATGCCCTTATGTGTAGGGCTACACGTGCTACAATGGCTGGTACAGAGATGCAATACATGAGGTGGAGCCAAACTTTAAACCAGTCTCAGTTCCGGATTGTAGGCTGAAACTCGCCTACATGAAGCTGGAGTTACTAGTAATCGCTGAATCAGAATGTCGCAGTGAATACGTTCGGGTCTTGTACACACCGCCCATCACCATGAGAGTTGGCAATACCCGAAGTCCGTGAGCTAACCTGGGAGAGCAGCGCTGACCGAAGGTAGGGTCAACGGTGGGGTAGAAGTCGTAACAAAATTGG
+
--,((*/-05-(,,-/0/-.2253(-*+10/+)*,,6//-*---3)++01//&%$.)-*--/'('(),0/..*,-86-1+3,76814,'(+5877059..65*+++64233/,.,1-(*$-&'*)1*,/,0-*,.,*+0,3434/844.-&+,+41*)&*-/;11169705,1++*/01/60.*&*33,,,+*.252458:++10)(),.18947333242/,&(+;886/-%)0---/.),30/0--,-&8787853314806*2,6682630**++)&%'$%&//+(')('(+,/-/.0,))+.13+(++7;:88::66757,**)+,0&0132.1798::12218-**%'.-+++*,2'''''(+-/,+,,-38127(*0/+1686783607+)*+8:/4'9.-3-0*/097:,-49636780367;99:;3/**))'&'%%)'(+(%(*28:0,5;-3(*%'',/.155,)-...++&**/-2/40+,-4,/*'0969:6)'*..2.730$)&&(-+087.116/9,3*,,1-111.76.06-&*$''*'('*,%)%(+,/2102+35..9433((,)+*'0,,-,/,((,(()),222))%$'$($,,'+())'*,/*())*-,4./**,*(-),2:0:9*&+,%/00.63)0+,-/)*+,31-*++,*4/8.//674%()-;787999:8756808/'2//414,/46*+3324/.0/*8)&+61+3.//44:0-2/-.3066/3941*0*))053775')'++.*)(',34,0..-1..5/*//+-,/54:1+,0699::9:0-/++*-0)36*,:2427420.-,.11.(*./311.4172387799554+***)0.+/**).&+,(0+)5.)*-(288306,1984:244/.(%&)):(0))1*./2553..),))*,+/25-,***1--,432*,.8/,-.126951'*&*-4344,-8658961&+,/2:8795282&/0/-10--152314;6791+)*+,,'+&((**7)*()11//066''--.0447767978:865400*'&(**)*'&&)'/*++0)1)./34/++&)(%.&,.()$$&*%&-&)-4+1-(%'&+)
@c5357d8b-66be-4f62-aa62-4ab7fb0fcd97 ch=204 read=76497 start_time=2019-12-13T08:30:34Z barcode=BC01 runid=2c9cf7bc05858273f10e7d7ec552fc0bd742dc3e
TCGCGTACTTCGTTCAGTTGCATTATTTAACAGTTGCTGAAGAAAGTTGTGATGTCTTTAATATTGTACTTCTGTTGATTGCTGATGCTCCTACAGGAGGCAGCAGTGAGAATATTGCACAATGGAAGGCGCAAGCCTGATGCAACCATGCCGCGTGTATGAAGAAGGCCTTCGGGTTGTAAAGAAGGTACTTTCAGGCAGGAGGAAGGGAGTAAGTTAATGCTTTGCTCATTGACGTTACCAGAAAAGCACCGGCTAACTCCGTGCCAGCAGCCGCGGTAATACGGAGGTGCAAGCGTTAATCGGAATTACTGGGCGTAAAAGCGCACGCAGGGACGGTTTGTTAAGTCAGATGTGCGTCCCAGGCTCAACCTTACCAGGGAACTGCATCTGATACTGGCAACTTGAGTCTCGTAAGAGGGGTAGAATTCCAGGTGTAGCGGTGAAATGCGTAGAGATCTGGAGGAATACCGGTGGCGAAGGCGGCCCCTGGACGAACTGACGCTCAGGTGCAGCGTGGGGGGCAAACAGAGGATTAAGATACCCTGGTAGTCCCACGCCGTAAACGATGTCGACTTGGAGGTTGTACCCCTTGAGGCGTGGCTTCCGGAGCTAACGCGTTAAGTCGACCGCCTGAAATTACAGCTGCAGGGTTAAAACTCTCGTGGGGTGAGCGGGGGCCCGCACAGGCGGTGGAGCGTAATGGTTTAATTCGATACAACGCAGAATTACCTGGTCTTGAAGCATCTACGGAAGTTTCAGAGATGAGAATATGCCTTCGGGAACCGTGAGACAGGTGCTGCATGGCTGTCGCCAGCTCGTGTTAATGAAATGTTGGGTTAAGTCCGCAGCGCAACCCTTATCGCTGTTGCCAGCGGTCCGGCCGGGAACTCAAAGGGAACTGCCGGTGATAAACTGGAGGAAGGTGGGGATGACGTCAAGTCATCATGGCCCGCCACGACCAGAGGGCTACACGTGCTACAATGGCGCATACAAAGAGAACGACCTGCGGAGAACAAACGGACCTCGCGGTATGTAGTCCAGTTGGAGTCTGCAACTCGGCTCCATGAAGTCGGAATCGCTAGTAATCGTGGATCAGAATGCACCACGGTGGGCCGTTCCAGGCCTTGTACACACCGCCCGTCACACCATGGGGAGTGGGTTGCAAAAGAAATTGGTAAGCAACCTTCGGGAGGGCGCTTACCACTTTGTGATTCATGACTGGGGTGAGTCATGGCATTAACCGG
+
#)*/03.339578;:5.9-&++0-(/)'%%((,/&'):921')/.-/6*+'$+*-.23.1)(%+'#%#%,-*++&*&%**$%(%%+')*83*-2-38)+/*+4321-,&,)3//31+++,*7**0&&%&%&*56/28--.4/2.&,0.3437++),-/01440'(-*2-..4.&/209+-2/+%''&$(%),3-)&&')$),(*()+)+'&$+,/,-8.+)%&'0-,014-1/--0204'**''./*-')131.1--0300443779:420/.6-4++%*-5.-/70-20,.253230304/..1702/2-/.0:645653,''&),'++-%(-(%)-,6:1-395805;-/01''%%')2/+%.6-47/-/,,)(*&&)((**,444224*,-3346/0,,-((()*/11000++('%*.06.0-01111+*))*+(()+/6-,)1,'&(*+**+**01091,0**3036606/,2,,.207747/80+(.-(%-.%+,++427781/3514+-0-3/++63-57;+7-2%,,*/),%%++).4+,69987185(&,,19:97<73344-4741+/))*')*/-*,(+3/%&&'&2601,'()(0'(+,+%(+-1.0022238-5967:975,))%'&'&%%%$&$&(%--,*++02),()'''$$,2-+)*,0.5::.28)'-&((%+.17-0..-,(2*+,*47;8072:0.-,$**)0-)&'&'%&'()')&)&(('(*(-762.-/1515..40*+--./0.-'*1/+/./677:)41*,-87984530.(,,4543466.7./0898:;8666667726+.+-.(3*,4<06+4,5-0+2+&%'$((32011.+0/12&',%(2++3-.+.9./03),)$&&(++,1+/-)(('$'*-04'-/&(,/7:399/-2(***+0.3743756776663026./47638372)--*+.107,*'./-/.*+(**2367445:5341,,***//0*)(')')2175.1311-/1626:336*).),1$$&&&#&%*--/8*+,834,)()*,,0/10231200.)*,,3,++525.601,++((+,1111:8355443397.-%(*++-/-).+0+(,,5)'370/+1,.0422117276/.)+)+)-4/20,6+*+++44.8,.,75)'+.')'(-()*'')5012:6/;-+/3+6552613;/.09/,,,-20476////.293*)((''$)$$&%$*()*1'.
@19a0acd6-39ce-44cd-88ad-92fb1d92559f ch=470 read=66185 start_time=2019-12-13T08:30:32Z barcode=BC01 runid=2c9cf7bc05858273f10e7d7ec552fc0bd742dc3e
CTCCTACGGGAGGCAGCAGTGGGGAATATTGCACAATGGGCGCAAACCTGATGCTGTCATGCCGCGTGTATGAAGAAGGCCTTCGGGTTGTAAGGCCTTTCTCGGCGGGGAGGAGGAATGCGAGATTATTACCTTTGCTCGTGACGTTACTGCCGCAGAAGAGAAACACCAATAACTCCGTGCATGGCGCGGTAATACAGGAGTGCAAGCGTTAATCGGAATTACTGGGCATCAAAGCGCGCAGGCGGTTTGATCAGTCGCCAAAATCCCCGGGCTCAACCTGGGAACTGCATCCTGAAGAAGTACTGGCAAGCAAGGTCTCGTAGAGGGTAGAATTCCATTGCTTAGCGGTGAAATGCGTAGAGATCTGGAGGAGGAGGGAATACCGGTGGCGAAGGCGGCCCCTGGACGAAGACTGACGCTCAGGTGCAGAAGCGTAGAGCAAACAAGTTAGATACCTAGTGAGTCCACGCCGTAAACGATGTCGACTTGGAGGTTGTGCCCAGCGAGGCGTGGCTGGGCTAACGTTAAGTCGACCGCCTGGGAATGCAGCCGCAAAGGTTAAAACTCAAATGAATTGACGGGGGGGGCCCGCACAAGCGGTGGGAGCATGTAGTTTTAATTCGATGCAACGCGAAGAACCTTACCTGATCTTGGCATCACAGAACTTTCCAGAGATGGATTGGTGCCTTCGGGAACTGTAAGGACAGGTGCTGCGCCTGGCTGTCGTCAGCTCGTGTTTGTGAAATGTTAGGTTAAGTCCCGCAACGAAGCGCAACCCTTATCCTTTGTTGCCAGCGGGTCGGCCGGGAACTCAAAGGGAGACTGCCAGTGATAAACTGGAGGAAGAATTAGGGATGACGTCAAGTCATCATGGCACCCTGACCAGGGCTACACGTACTACAATAGCGCATACAAAGAGAAGCGACCTCTTGAAACCAAAGCGGACCTCATAAAGTGCGTCGTAGTCGGATTGGAGTCTGCACAGCTCGACTCCATGAAGTCGTCCCCGCTAGTAATCGTGGATCCAGAATGCCACAGTGAATACGTTCCAGGCCTTGTACACACCGCCCGTCACACACCATACAGGAGTGGGTTGCAAAGTAGGTAAACAACCTTCCGGGAGGGCGCTTACCTTTGTGATTCATGACTGGGGTGAAGTCGTAACAAAGGTAACCGG
+
-/03++-&//,.*).43,-0*33.*/+'.''*-.0941.&%&+25(-.+)054-+))%-,+34')**,344510+*(,2/332.+0+.8+*3**&0-,50(),)/)(/5/),)'/+'+)),+',+/+*+)'/.,50+-//(,-+1*3*%'##)((*+*+'%'#*,)*1232&&)/++.5.+,)%#&))*,)0.70/.6.-&%)*.055/1-6.8.78/7,3/3.236835333292*)&(&(&,)()'.0'&',-%(()$%$),.*+289+-/''*0.+0/++15.1./---,0/()-+%&&$'',..7//3&.'(''()//+.-((,-*-/&+)+5-,&&(##&&')*+2./173//+')(),*-.-+./-4.*2,&(/+*6027329,1,)(+((-(*)./1)),298-.,(,2--(,.125,472/-)'(''')*(+&''58652*/*0%(,/*3,)',-,+*-0-)-.4:78:<;+*()'/--&+**+)&+**5,,,30)$&&'%(*')****+0.$$%(%*(/.('%')+,/:567311-&+'(/-+01-/05(2,25014/+/6579/--324001&*1-530'+,+#,##$&(('2/65&%*--533*31;;1174:4)(/)../000,+)(+,)&'&'.2,,++&)(''+-40001130-2:-3,++.,.115,,1-509,('$'&--),/551-'/.55'.**+3/.-&%$&*5134885771367835-,30%)+-4-++8:201/813/032((..32)*+(*&(*%..(')',1.+5.-78123+,.-+'*/)4-1&570522/,0+)-+(*./0,0+*)($&+.:;883.*,*',''&+**342/599:677631222:94+.'&%*+*#(*1/)-)+,/++)*(/)21.1173'1126***+*3*()')*&(*&,,++05.--*-)60,*00<644+,$&',,-.12767895312*3)1+.*&()*'%&$'((200++,128686.4-)'(%&-.+)).*,./500///2.-4&,),9848)**%++++9326/118+%+$'$%%#(+000/01-76.&2/'''*/1801&&(,''')(//32++-.*%%$1.),2(,/,3.374,27,&*0,)&(+*')')-)&+),3:3-)(*.0030)''*2++,134735;*,,018:686
@294eb1d9-7adc-4953-9f2e-5e8016c2a0a8 ch=365 read=123237 start_time=2019-12-13T08:30:45Z barcode=BC01 runid=2c9cf7bc05858273f10e7d7ec552fc0bd742dc3e
CCCGGTTACCTTGTTACGACTTCACCCCAATCATCAATCCCACCTTAGACAGCTCCTTCCTTGCGGTTAGGCCACCGGCTTCGGGTGTTATCAGCTCGTGGTGTGACGGGCGGTGTGTACAAGGCCCGAGACGTATTCACCGCGACATGCTTCGCGATTACTAGCGATTCCAACTTCATGTAGTCGAGTTGCAGACTACAATCCGAACTGGGGAATGGTTTTATGGGTTTTGCTTCACCTCGCTGGCTTCGCTTCCCTCTGCACCATCCATTGCCAGCACGCGTGTAGCCAGGTCATAAGGGGCATGATGGTTGACGTCATCCCGCCTTCCTCAACTTGTCACTGGCAGTCTCGCTAGAGTCCCCAACTTAATGATGGTAACTAACGATAAGGGTTGCGCTCGTTGCGGGACTTAACAACATCTCACGACACGAGCTGACGACAACCATGCACCACCTGTATCTCATATGGCTATCTCTCCATCTCTGGAGCCTTTATGAGTATGTCAAGACCTGGTAAGGTTCTTCGCGTTAACTTCGAACCACATGCTCCACCGCTTGTGCGGGCCAAATCAATTCCTTTGAGTTTCATTCTTGCGAACATTACTACTCAGGCGAATTACTTATTGCGTTAAACTGCAGCACTGAACTTTGACATCAACATAGTACTCATCGTTTTACGGCGTGGACTACTAGGGTATCTAATCCTATTTGCTCCCCACGCTTTCGGGACTACAGGCGTCAGTTGCAGGCCAGATCGTCGCCTTCGCCACTGGTGTTCCTCATATCTACGCATTTCACCGCTACGTGATTCCACGATCCTCTCACCTGCCTCTAGCTGCCTGGTTTCTGCCGTAAACTACTGAAGTTAAGCTTCAGGCTTTCACCACAGACCCTTGCTGCCGCCTGCTCCTCCTTACAATAATTCCGGATAACGCTTGCCACCTACGTACGGCTGCTGGCGTAGTTAGCCGTGGCTTTTAATAAAGTACCGTCACTCGGCTACCATTTCCTGTAGCCGCCGTTTCATCCTTTATAACGAAGTTTACAATCCGAAAACCTTCTTCCTTCGCGGCGTTGCTCGGTCAGGGTTTCCCCATTGCCGAAAATTCCCTACTGCTGCCTCCCGTAAGG
+
11''*43)-272&27-00)/2834*573,42:8994:+-6,-2525***(%#)+299;9+3++*4/5.,-.2/348181296+;2203300,-'*)+)/4642(-+118::7:614+/*/..-3/4&*%&%,+-+(5,*.1,0018720))+)*.0-6.*)+,+23238/4,2)+:-9:998776-/0.5+.)*2.../471,3)*3774(*+',1042::205486-:9-+-8.80/6//&&*01/350,-2-,6./00,,*4,;;96378*&',/0100.-11/.*.&&*,.//-62)/8524,+++,&+((%)(./42;9--;;;<;:/7(-)**.1:8999;9879:68312+*,//79:(0()-,-1--.-4--55///4010-2**.1,:///:9:6/9--+/41%%$0&)'1,7644/(*//644/+(-12'3/46849<984535;018.)''**44%+%+*3167852223775541299.02+46*)0-()*,:257-+,+./..6+1)0*7;65;802/03,&'(-))(+)20/.01..32.3-++,*.0/121,/+$(+,00/576/070/1/5;,-2:<382--))22&0&(*/-.01*/34-5-3-/-2-,/3*,()*()+)++:11101889:1/4.-/8535(3,(*')(+,8:9:93779(''%-**,55/+.013)323112655;50,,)(2-,,+1-,)'+,+0;.1+;930-((,-:8422&32:*0-+.19100223856:86;869;-6464-*1+2*22*++&$%*,+./1<;437915931*-.16:73./,-0/1-,*,,/1..,+,0,..233476783:.)'%'%$&(,'''(*,***)-922+-/24(071057/+-.*/)-.:<246*-38897:;5331--(,*+*$(+0/56;;191:08995/.,+-10*-403.+'#%)*./182:/,+++33:3343156.,/79.+;148,*+)21035*122*7-,+2,(6:/0,*-/4135.27/76'$'()+/21++--.%%0')29,-1:62,*-32-126:78<977,-'+*0..3/..665856/38139+19:5+4105753:8:29/7-**0.-...-**,3()/.&),
@35907ec4-cc65-4d65-88bc-bcb77a7ebf69 ch=180 read=139951 start_time=2019-12-13T08:30:42Z barcode=BC01 runid=2c9cf7bc05858273f10e7d7ec552fc0bd742dc3e
CTCGGGAGGCAGCAGTGGGGAATGATACAATGGGCACCAGCCTGGTCGCAACCATATGCCGCGTGTATGAAGAGCCTTCGGGTTGTAAAGAGTGGCGCTTTCAGCGGGGAGGAGAACAAAGTTAATACCTTTGCTCATTGACGTTACCCACCGGAGAAAACACCGGCTAACTCGGTACCCAGCGAAAGCGGTAGTACGGAGGGTCAGCGTTATTATCGGAATTACTGGGCGTAGAGCGCGCAGGAGTTTGTGGTCAGCAGATGTAGAAATCCACAGGCTCAACCTGGGAGCTGTCTGATACTGGCAAGCAGGTCTCGTAGGGGTAGAATTCCAGGTGTAGCGGTGAAATGCGTGAGATCTGGAGGATACCGGTGGCGAAGGCGGCCCCAGACGAGCGCGGCGCTCAGGTGCAGCGGTAGGGAACAAACAGGATTCTGGTACCCACCGGTAAGTCCACGCCGTAAACGATATCGGCTTAGGTTGTGCGCGAGGCGTAGCTTCAGAACTAACGCGTTAATTAAAACCGCGTTTTGCCTGGGAATACGGCCGCAAGGTTTAAAAACTCAAAATGAATTGACGGGGGCCGCACAAGCGGTGGGCATGTGGTTTAATTCGATGCAACGCGGGGACCGCTAGTCTTGACTGAGCATCCGCGAATTTCAGGGAATGAGAATGTGCCTTCGGGAACCGTGAGACAGGTGCTGCATGGCATGATGCTTCGTGTTGTGAAATGTTGGGTTAAGTCCCGCAACGGAAAAGCAACCCTTATCTAACTGTTGCCAACGGTCCGGCCCAGAACTCAAAGGGAGACTGCCGATAAACTGGGAGGAAGGTGAGGATGACGCGTAGATAAAATGCGCTGGCCCGCCGACCAGGGCTACGCTACAATGGCGCATACAAAGCGACTGACCTCGCGAGCAAGCGAGGACTCGCAAAGGTGCGTCGTAGTCCGGATTAGGTCTGCAAAACTCGACTTTACATGAAGTCAGGAGAAATCGCTTCATCATCGGCGGATCAGAATGCCGCGGTGAATACGTTCCCGGGCCTTGTACACACCGCCCGTACACCATGGGAGTGGGTTGCAAAGGATGGTAGCTTAACCTTCCAGGGCGCTTACCGCTTTGTGATTCATGACTGAAGTGTGAAGTCGTAACAAGGTAACCGG
+
%$&&+5-1420/3/04315*+-+%&*),,;42:6,)(/)%%%%&%(&$&'&&&(&'*'+.+++.,0146.+)'',-.77,3/03&-*62%%'')*(#&/473./0-59(&,(%(%&'(.-,-/22,,,+)1+),./-400,3,3-*32+*3125,+,11',/13(2-,.-,-,(''$2))(/1*.*%$%%''&&-)-)/,,'$&%%(,.553-1)+--1.,2,,,::<:64-,(%(+)*$$%&&$&),'')%)),&&%(,/223,)--,(+(%+&*0127.733.*1+'%(&%'(1./0''&%%)*(#'$'()*-.-6-3,2))0.,3-4.')02110/21051..82./352'(&*/0/40+--())+/*(*&(%()+(*)-/27-((/.+&%((%)('30259-/650,+,++&&#-.)''(,615196,1,)&)$$%*.,$'&'''%&'+24,-/13+,05,+'(*)---&+''()++6/2.0,.,)04..-**,-1,(*(&,.38/02+3'.&&%%*--6/,,+.,/+%))('('%$&%'(,241255,6+5/+01.))&%'+-5,/3464526+142)'&#&##*0+-3.+*(&()*+44:5;87:9;90//..4+0()%*)%&'*$$(&(.//.''(+*+'.0.,%$&'%)(-.1*+/)(.21636:94:47;867&54*3,2/0*''*+%(%'(//'(#%%$%$$$&&$&*/+-//.;.005:720719:62;23001,''*,+/++&(,*$(*(05./71110-*(*(,+#(/./*1*)*).+03))*+0,366;3*-,&&),00+'%%&268.616*',++//0.,*-/+&)')(&)+)($%$&%&'%%''*)./7(#$%&103/4,)(&%'$&&'/+/--82.-')*&++'%),,-)%$%'(/*-/3+441$*&%*,''&%$%*4)/(+),-/1/.+*)/-(0--6.+502**&%(-.+230$+&(%$$'&*((',7'++(%&)'(+//.0%&%%*.//(/)1155'&)*0&3-)+,73+(301642130-.-,.'((%'&''**08698,&)%)+/:13.5,)'(,8+)%$((-+')&&&))+&))'1*,.,30)$-+''*--6)*2,,13,)3.10;4444/31,%$)%(&)+../3+&&)+.6*6,/3/3**
@c6a02aec-baff-463f-b911-ed38ad52822f ch=78 read=114411 start_time=2019-12-13T08:30:48Z barcode=BC01 runid=2c9cf7bc05858273f10e7d7ec552fc0bd742dc3e
TTCATTACTTCGTTTCAGTTACGTATTGCCAGTGCTGAAGAAGTTATCGGCGAGGTGTCTTTGTGTTAACCTGCCTGTCGCTCTATCTTCCGGTTACCTTGTTACGACTTCACCCCAGTCATGAATCACAAAGTGGTAAGCGCCCTCCCGAAGGTTAAGCTACCTACTTCTTTTGCAAGCCCCACTCCCCATGGTGCTGACGGGCGGTGTGTACAAGGCCCGAACGTATTCATAGTAGCATTCTGATCCACGATTACTGCTTGATTCCGACTTCATGGGTCGAGTTGCAAGACTCAATCCGGACTACGACGCACTTTATGAGTCCACTTGCTCGCAAGGTCGCTTCTCTTTGTCGCCATTGTAGCCTGTACCAGCCCTGGTCGTAAGGGCCATGATGACTTGACGTCATCCCCACCTTCCTCCAGTTTATCACTGGCAGTCTCCTTTGAGTTCCCGAGCCGGACCGCTGGCAACAAAGGATAAAGGGTTGCGCTCGTTGCGGAAGGACTTAATAACATTTCACAACACGGGCTGGCGACAGCCATGCAGCACCTGTCTCACAGTTCCCGAGGCGCAATCCATCTCTGGAAAGTTCTGCCTTGGATGTCAAGACCAGGTAAGTTCTTCGCGTTGCATCGAATTAAACCACATGCTCCACCGCTTGTGCGGGGCCCATCAATTCATTTTGAGTTTAACCTTGCGGCCGTACTCCCCAGGCGGTCGACTTAGATTAGCTCCGGAAAGCCACGCCTCAAGGGCACAACCTCAAAGTCGACATCGTTTACGGCGTGGACTACCAAAATTATCTAATCCTGTTGCTTACGCTTTCGCACCCACAGACGTCAGTCTTCGTCAGGGGCCGCCTTCGCCACCGGTATTCCGCAGATCTCTACGCATTTCACCGCTACGCACAGATTCTACCCCCCCCCCTCTACAGAGACTCAAACGCGGTATCAGATGCAGTTCCCAGGTTAGGCCAGAGTTCACATCTGACTTAACAAACCGCCTGCGCGCTTTACGCCCAGTAATTTCGATTAACGCTTGCACCCTCCGTATTACCGCGGCTGCTGGCGCAGGTTAGCCAGTGCTTCTTCTGCGGGTGGCAATGAGCAAAGGTATTAACTGCTCCCTTCCTCCCGCTGAAAGTACTTTACAGCCCGAAGGCCTTCTTCATACACGCGGCATGAAAACGCATCCAGGCTTGCGCCCATTGTGCAATATTCCCACTGCTGCCTCCGTAGG
+
((&%)&',686.5:-,1335-015305.,1'-/-0232+)-,*14&)(%&')$,'(&,*(-')(')5.007.(+&(*87313434899-4.*+/4,.4:4316&&,',.0,(048*+-441442754()'*(*+-010&',-98/-26-*+++3283.)')$()&%)(/)188-)-.''038*$''+-,-,.260-&''%)(.-**2/13/2435:/9/8/)&-*076390,+*)*%1467:8111814)))*/<1/0*&(((*8:47313382*++/**-''34941,)*.0321933*1../3)+2.53/+.4::,-,,/+4($(-*(('+%%('(&)+,-0205415+&)%)+8367-))&)''),)''*,080-17792-3++38-9.+***)(**1.1333..,-)*))1.6<3501.-.2:8/1379090//9:90/'%*-+).17//()&*,42:1.,+./.:/++/-3&111/55)*(*+-*+)+,./6<33.3()+++.3*.'%+///2;5/03/2101'5:97741-'-(,.637,2../12;312,)-'*'-7758-''%--(4,79;969876679-45+,73'$($)'4,87023131/4:525-4-*+:4352/434900011*&-*.3<:;1-+,0.1121-2.-/5/2437468-,6/*11*4,6-0/990*,/051-44080--/0708:00/067,-200(7.23207,))$''(,/00'1,+'(#(30346;77+*.50..0-3-8-2*8+*-,*,,16-,14,++)/./.25364.5-./&*&-)08-/:/94,)3/)&'%&'+/0;81*+)-3))-/504./68822172749*,+.*/1,/.1./('%')2-1--/97*),--33424760..,/4)-/29012.1'.'&+*/0.2-/52121.763-.0226,,+**)*.$%%)''%'.-.0467+,)')0447/...2/*286:--&')3**,-/1121.5.8.76315:2/,&%%%')(('$$()6/**13608;)+)*-.211(&%$&)(,03.29-1.,/,.866160017.;-+(+'**,/..3;,600*))%293613(-+)&&%)4,,,9978+-)/++/.+)-%))03,,1//+29/+26428401.*-0+'-.*264.-4-1-3/20.458845-22210,)*',--)'&(),5'&+'+*,,/51;1+.7121160024140)&,+*,,+/638;/14/)
@920bed7a-7a23-4311-92d2-29ba9d0f2b4e ch=474 read=52825 start_time=2019-12-13T08:30:53Z barcode=BC01 runid=2c9cf7bc05858273f10e7d7ec552fc0bd742dc3e
CTCCTACGGGAGGCAGCAGTGGGGAATGTGCACAATGGAAACCCTGATGCAGCAACGCCGCGTGATGATGGTTTTGGATCGTAAAGCTCTGTCTTTGGGGAAGATAATGGCGTACCCAGGAGGAAGCCACGGCTAACTACGTGCCAGCAGCCACTGATAATACGTAGGTGGCAGGCGTTATCGGATTACTGGGCTGTCTAAAGGGAGCTAATGGGCGGATGATTAAGTGGGATGTGAAATACCGGGCTCAGCAGGTGCTGCATTTCAAACTGGTTATCTAAGAGTGCAGAGGAATTCCTGGAGTGTGGCGGTGAAATGCGTAAGTTAGGAGGAAGAACACCAGTGGCGAAGAGCGACTCTCCGGACTGTAACGGCTGAGGCTCAGCGTGAGAGGCAAACAGGATTAGATACCTGGTAGTGCGTAAAGCGATGAATACTAGGTGTGGGGTTTCCAACACCTCCGTGCCGCCATAACGCATTAAGTATTCCGCCTGGGAGTACGGTCGCAGATTAAAACTCAAAGGGAATTGACGAGGGACCGCACGAAGTAGCAGGGCATGTGGTTTAATTCGAAGCAGCGCGAAGGACCTTACACCTACGCTTGACATCCTTGCATTACTCTTAATCAATCCTTCCGGACAAAGGTGACAGGTGGTGCATGGTTTGTCGTCAACTCGGTATGTAAGTGATGTTGGTTTAAGTCCCGCAACAGTACAGCCCTTATCGTTGGTTACTGCCATTAAGTTGAGGACTCTAGCCGAGACTGCCTGGGTTAACCAGGAGGAAGGTGGGGAGATGACGTCAAATCATCATGCCTTATGTGTAGGAATACACGTGTGCTACAATGAAAGGTACAGAGAGATGCAATACCGTGAGGTGGAGCCAAACTTTAAAACCAGTCTCAGTTCGGATTGTAGGCTGAAACTCGCCTACACGAAGCTGGAGTTACTAATGTCCTTGAATCAGAATGTCGCGGTGAATACGTTCCCGGGTCTTGTACACACCGCCCGTCACACCATGAGTTGGCAATACCGAAGTCCAGGCTATTAACCGCAAGGAGGCATACAGCGGCCGAAGGTAGGGTCAGCGATTGGGGTGAAGTCGTAACAATTAACCGG
+
01,+&'*-64/00-,22.030+,'')*&-)*()1,-9.*.,+;.--6543/2334646;4/.+(%)(,)'.-260.8345.0280))/5755.5:0(78*033706/*3)**-+/2.-(3)0.,.-/70//..-/,12.64889;77/*(0+%'$%%'+/,+//0+/,,35/()899-:++-&,),)(+761,,%%'&%)-)'/+%')&%%)&.35:;::9221.2%3%)4385212;6355908,+)+)),)7777:953(-8-/.:7::987;02360()'*(44+*('&&',*/-(('$&))-,-,04,+*,*()0666'*,2033/,')&(-+)+,/-13)61---$&#()),).+/(512331123))&'#%('.12/))+.2($($)*,-;:9535,.3-.07/77*.85)('%(+,-9)*//,.&&*'('().0-&#(1/.,97-./+-02626:45661.2903/.+''$)%*+*,-0:7935:326-()+-.1934387-,-0.480+*+.5*+,)++-*//6,&,6*355-.+-&*+)()*+%422-+2+,(4/71,8.;5-'*%)-).).'''('')&('()(+3-)/%)+1--0(/41-611)7(&)'(413/+*%'&(*+61(/-./19++.1134/00+/++*--*-(//,&-+(-//'//.*,),%"$'%%('((*/7-/)/&*,,-13('+-4,&'$'''&*)''('*--1.,&07*.1,3*/48.'1+.)*-.57742*/-+*+--),,.47672151214.20-4,1*0,,195('-./4566686;62-,-,*)''&)((+//.0-.+%$'$&%'(,,-1222.4-&&%&$,%)*35,+*+*,.0+9---;;9821,-(+3.00:2;875:7.9;929368657.01;435,,4-/-392455;857668733.-.,-.*.0/,(*/1.-.1230/.&$$).618-.0988896817755:6.31144&'(+0/609///1.-(-40/:1.,/+0(264422-0.2,+0-,)4*(+()*0((1130(+(*'+,,..1*-()'&$%'))*+,'/***',*00/4/-/06776783)/1'(+(&-,-3464-%()/.9::9
@a074d0c2-0f88-41a4-8ad5-6a5878b525a2 ch=66 read=95774 start_time=2019-12-13T08:31:04Z barcode=BC01 runid=2c9cf7bc05858273f10e7d7ec552fc0bd742dc3e
TGCATTTATTACTTCGTTCAGTTACGTATTGCTGTGGTGCTGAAGAGTTGTCGGTATCTTTGGTGGCTGTTGGTGCTGATATTGCTCCTGCAGGGAGGCAGTAGGAATTTTCGGGAAACCCTGACCGAGCAACGCCGCGTGAAGGAAGAAAGGTTTTCGGTTGTAAACTTCTGTTATAAAGGAAGAACGGCGGCTACAGGAAATGGTAGCCGAGTGACGGTACTTTATTAAAGCCACGGCTAACTACGTGCCAGCAGCCGCCTTGTTAATGCGTAGGTGGCAAGCGTTATCCGGAATTGTGGAGATAAGAGGAGCAGGCGGCAGCAAGGGTGCAATGGTGGCTACAGGCAACTTCAGTAAGCCATAGGAAACCAGGCAGCTAGAGTGCAGGAGAGGATCGTGGAATTCCATGTGTAGCGGTGAAATGCGTAGATATATATGGGGCACTAAGTGGGCGATCTGGCCTGCAACTGACGCTTTCAGTCCCGAAAGCGTAGAGGGTAAATGGGATTAGATACCCTAGTAGTCCACGCCGTAAACTGATGAGTACTAAGTGTTGGATGTCAAAGTTCAGTGCTGCAGTTAACGCAATAATTACTCCGCCGCAAGATAGTACGTTCGCCATAAGGAATGAAACTCAAAGGAATTGACGGGGGGCCCGCACAAGCGGGGCGTAATGGTTTAATTCGAAGCAACTGCGAAGAACATACGGAATCTTGACATACTCATAAAGGCTCCAGAGATGGAGAGATAGCTATATAGAGATACGGGTGGTGCATGGTTGTCGTCAGCTCGTGTCGAGATGTTAAGGTTAAGTCCCGCAACGAGCGCAATATCGTTAGTTACCATCATTAAGTTGTTGGGGACTCTAGCGAGACTGCCAGTGACAAGCTGGAGGAAGAGGCGGGGATGACGTCAAATCATCGCGTACCCCTTATGACCTGAATACACACGTGCTACAATGGATGGTGCAGAGGGAAGCGAAGCCGCGAGGTGAAGCAAAACCCATAAAACCTTTCTCGAGGTTCGGATTGTAGTGCAACTCGACTGCATGAAGTTGGAATCGCTAGTAATCGCGAATCAGCATGTCACTTAGTGAATACGTTCTCGGGCCTTGTACACACCGCCCGTGCACCACGAGTTATTAACACCCAGAAGCCGGTGGCCTAACCGCAAGGAAGGGGCTGTCTAAAGGTGGGATTGATGATTGGGGTGAAGTCGTAAAGGTAACCGG
+
'"&%%*&%*)%+131,.64-/2/--+1,1.--40).6278:91.'('0611)')'',%++%(()$$%#%'++,53780/0(0**,424.%)$,*)&(-+''&&'+(+1;<,)+)&(*/,4,+-/571.4423635:-,,--363,0.',2).,0;2*+(,,6-/0.&*,+)1)//-,38*0)1-,53/-70.710/5*,&-)--251.004++--/8/)%&&')4/+7+4+'&*)),-6//.1+-&++126:310,+0)(*&&&,-2041&2436,5.07.46*.190/,1+.//./0+/,,,&(&,-)'-)%),+0.+///)43,)+22.%&$%(+.*.''$%&%&$&$%%()($,2496:<58/+&-+(/3'(---),--,,--//,28..+.2,:1+*''0&6*;<75351-*)(/.615;2025779000/.21,.111++00*,&&#%%%%()...2)240*/04./.+*&&*,&&**.5*+)+//(+%*')+*-+).3:,&152541,0032:**-656545/-./9977;<51()*.,+,-*879617-2413/32395;53558+-246589275948405.3).2,.+--46()&$&*(&%.-/78846-,$)&''+))(,5014;735:7<7*1-+7*+,81**/2)+8)).,.-.-0..'%%&+)+/2+7<;.9632(*/'-0&+&)**1/+22((+,3)0'&(%*&',-.4/222232:/1640:&+(+,/:96.+**-1101101/-(((++979'7-+6;9889:..9-,-9889366675965-''((,)/*%%-*02.7-/75.*..24-,,,(*-))+//427210713;99961914,5*()(*175/-//.'((&&+244616-./34577+--/1/3*,*(++,+&07525314/,16;///504$&$'&//*(/+,-1.12-.(+(-../(+-.051-2/601:-0&+,+,-,'--'+-,4-4--6;352/*3.,5,,-:<;98<6246990*'%'()*0'((2*80'7$6+/+)+0-11.11.-.178:12,.)*06041647300/.0.7..-512:452056554-'*)&&'/67;825,2/..5)245&'+%)(*%)*-2,05,&'&&&/6/0,/-)70*0033-22/'&)))166;;808*+3;7;593/,)(-(0.+*-+0-.07(.//5<<1-.)**&%47&/.0)&(.)-24489,)'(-<::89
@d24c4b4b-9af6-4cd3-9811-10f3e18612d1 ch=76 read=84995 start_time=2019-12-13T08:31:05Z barcode=BC01 runid=2c9cf7bc05858273f10e7d7ec552fc0bd742dc3e
CTCCTACGGGAGGCAGCAGTGGGGAATATTGCACAATGGGCGCAAGCCTGATGCAGCCATGCCGCGTGTATGAAAAGGCCTTCCGGGTTGTAAAGTACTTTCAGCGGGAGGGAAGGGGTAAAGTTAATACCTTTGCTCATTGACGTTACCCGCAGAAGAAAGCACCAGTAACTCCGTGCGGCAGCCGCGGTAATACGGAGGGTGCAAGCGTTAATCAGGTGCTGGGCGTAAGCGCACGCAGGCGTTTGTTAAGTCAGATGTGAAATCCCGGGCTCAACCTGAGGGAACTGCATCTGATACTGGCAAGCAGGTCTCGTATTAGAGGGTAGAATTCCAGGTGTAGCGGTGAAATGCGTGAGAGATCTGGAGGAGAGGAATACCGGTGGCGAAGGCGGCCCCCTGGACGAAAGACTGACGCTCAGGTGCTGGCGTGAGAGCAAACAGGATTAAGATACCCTGGTAATTACGCCGTAAGCGATGTCGACTTGGAAGTTGTGCCCTTGAGCGTGGCTTCCGGAGCTAACGCGTTAAGAAGTCGACCGCCGCAAATTACTGGCCGCAGGTTAAAACTCCGATGAATTGACGGGGCCCGCAAGCCTGTGGGCATAATGGTTTAATTCGATGCAACGCGAAAACCTTACCTGGTGCTTGACATCGGTTTTCAGAGATGAGAATATGCCTTCGGGAACCGTGAGACGAGTGCTGCATGGCTGTCGTCAGCTCGTGTTGTGAAATGTTGGGTTAAGTCCGCAACGAGGCACCAGCCTTATCCTTTGTTGCCAGCGGTCCGGCAGGAACTCAAGGAGACTGCCAGTGATAAACTGGAGGAAGGTGAAGGACGACGTCAAGTCATCGCAGCCACTTACGACCAGGGCTACGATGCTACAATGGCGCATACAAAGAGAAGCGACCTCGCGAGCAAGCGGACCTCATAAAAAAGTGCGTCGTAATTAGTTGGAGTCTGCAAATACCGACTCCATGAAGTCGGAATCGCTAGTAATCTCGTGGATCAGAATGCCACGGCGATACGTTCCCGGGCCTTTGTACACACCGCCCGTCACACACCATAGGAGTGGGTTACCGTAGGTAAGCAACCGCCTTCGGAGGCGCTTACCACTTTGTGATTCATGACTGGGGTGAAGTCGTAACAAGGTAACCGGAAGATGAGCGACGACAGTAGGTTGCTTACAAAAGACACCGACCTTTCTTCAGCACTGTAATACGTAGCCGCG
+
&+-/-(.(45*(,+-56..1.,1)(-/,40--'--+/%'+')*..)-121//-.-)/6276:85322124434:3-,20:619,*3+4,%).4.*'(*+322./0/:-'+1&*(',))).73//44623750;4/181'&,+.0.2-).61/1.+1-',*'$(-/.(-,220/01&.))'+++-021012/171121+*+/+42657252644356'-&*$()49:611--+./1.20522,)))/))-508.58)*04.-)/2++283,52///-'.$$&%0.*(%,3130/***/2555./'-*&'&,,+**-*/-*-)(&-34/3+2.101('-(.*))--192/062++*)'%%%(+,1458802,))%+-*6.)0,-,2/4..-.()((,*767+/9;51/01'+-+,,--/313(4,)'$$&).-6.*-$%',2521'1&-+*,(3119:...(''%&$$(,053.5+*,24314865605+/(-+17,0+34&$&%&-,+--1-,/*&*+'(+)0-,,1-4,.($'')/54688/2,$&%%%'''*$+.01*0)(/,931-.*+1)$$'#'--4/37-7.*-7*(**0'2')%.()%%(*'&+,42951217---..;68655*1+)'-.,.-.710--$(+//23//')'*4:94-+)'*//2,,3-)00384.8%,+*//5780.-,+&&+.122(-///<9:885+58445568872;11046:1118.777;962462-/1-*'()(,$2'+%41+20-/0/50)-,)*&&'+'74543--&,)-+-1.)'***,/28979322./01;79:90./'*&)%*')+11.,++1564+&(+.994(&%&-)#%&%%%*4290,*4+(')&%++46056;89832224697;,(*'+))*1000/0,+*,&*2:-06;-.+'),/06:/.)0-+-134)-(&($#)*.'*'),1201(($%#''(-,/02*/+/++)0,614320//-03/7.,(*/15:5462*/7851-),&1.-2.+-,1*41+,627-,7,&-),0.,/3-04.*,.31./,07,-'*,&(',2104+0&&&$/+)-*#'%%%%&+,+/,(/)-2.1-8++47+,/6.,2589;:751000010+*)+'&)+),-//,*'(,.0375535031**&())(%''&)++2551-+0)+,394))10274)%%'(/5330.&%'%'&&&()*((%%&$)&%&$
@5f1b1a70-e069-4992-a423-9db1549e3709 ch=149 read=66470 start_time=2019-12-13T08:31:02Z barcode=BC01 runid=2c9cf7bc05858273f10e7d7ec552fc0bd742dc3e
CGGTTACCTTGTTACGAACTTCACCCCAATCATCAATCCCACACCTTAGACAGCTCCTTCCTTGCGGTTTAGGCCGCAGCTTCAGGTGTTATCAACTCGTGGTGTGACAGGCGGTGTGTACAAAGGCCGAACGTATTCACCGCGACATGCTGATTCGCGATTACTGGCGATTCCAACCATGTAGTGGGTTGCAGACTGAAATCCGAACTGAGAATGGTTTTATGGGTTTTGCTTCACCTCGCGGCTTCGCTTCCCTCTGCACCATCCATTGTAGCACGTGTAGCCCAGGTCATAAGGGGCATGATGATTTGACGTCATCCCCGCCTTCCTCCAGCTTGTCACTGGCAGTCTCGCTAGAGTCCCCAACTTAATGATGGTAACTAACGATAAGGGTTGCTCGTTGCGGGACTTAACCCAACATCTCACGACACGAGCTGGCGGCAACCATGCACCACCTTAATCTCCCTTATAGCTATCTCTCCATCTCTGGAGCCTTTATGAGTATGTCAAGACCTGGTAAGGTTCTTCGCGTTGCTTCAGGTAAACCACATGCTCCACCGCTATTGCGGGCCCCATCAATTCCTTTGAGTTTCATTCTTGCAGACGTACTACTCAGGCAGGTACTTATTGCGTTAACTGCAGCACTGAACTTTGACATCAACCTTAGTACTCATCGTTTACGGCGTGGACTACTTCGTTATCTAATCCCTATTTGCTCCCCACGCTTTCGGGACTGAGCGTCGAAGTTGCGGAGCCGGATCGTCGCCTTCGCCACTGTGTTCCTCCATATATCTACGCATTTCACCTTTACACGTGGAATTCCACGATCCTCTCCTGCACTCTAGCTGCCTGGTTTCTATGAAACTGCTGAAGTTAAGCTTCAGGCTTTCACCTGAACCCTTGCTGCCGCCTGCTATATCCTCTTTACGCCCAATAATTCCGGATAACGCTTGCCACCTACGTATTACACCGCGGCTGCTGGCGCAGTTAGCCGTGGCCTCTAATAAAGTACCGTCACTCGGCTGCACCATTTCCTGCAGCCGCCGTTCTTCCTTTATAACAGAAGTTTACAATCGAAAACCTTCTTCCTTCACGCGGCGTTGCTCGGTCGGTTTCCCCATTGCCGAAAATTCCCTACTGCTGCCTCCCGTGGG
+
7)/-2.3/9.-45)+*'%'2-4-/%'%-,011734:34+(&++0/-3/.072233489686*4/109/44..689./+')'),&*1.144113,&(()5.5...,+(+&,5-/633302778;*6,52*&(.+-.282/27/35599:9777,6,,'/,/.5-/-&1+//13/),)*/,3110,--4/--+/05.*)%)(()-,+162/-,*.0.2,:7;-+.8<,5<;-%,-<056;7411/2*''((,2/2:/.11.-,04260/./9**+*('*+,7.**(,*$*)*,3329*69/1583221,71,,347::892:9,-797;9655811118671/%(/501562)0/478113,388-/0/15/8/--/.40))*+2660/-,(,,/09*-00/4;-4-711+5(6(,2--//0014/*-..4131.1215*41.33.3845..-49&*%'&'$&&06+$,')++3558:8987::130/./17../16;/.25-)()+,871*,-.54-30,)..0859<98972.),0-3(3,+/570/...000067128../+-/-.04.077,'()'&('+),4610668.,*1:63922%',+&4.01(/01*697%***)*.--3/./65-2(($(((*+%0/.-62.39,,/812**''(-*..46786:963;5/0-62102825/.-0-+-*31/0,-6,1.(*+/9+**+,42)(+'*/50*&771./,&*.-*+*,)+0-).&,%)-3-5.444-/,3/486489.100//09/700411/43584//+,*+1/+(*%%,***''%)(+.(3,:/+,*+)+2*,*+011.$((*0--0061911:8;:41+(()*&'&%&''**'.-1*'-251&-10013,')1))+66<070..345757:65-,*+*+'()+/0,+215/*,3,18:7012249:775-7,+7/.3,,+,(.*2,*/$&)*,1<3423305('$&*.3//.4$,%&%%'('+1/2:301.5:7++&'&*&()*$'&.).3;132,.)(*/208:9+-%%(,/070.--,0,),+(,:9./-)3301243-46:78<:94;5..,.+113541112+827+8-9+/022+0:46:50345..64+*0264444482050-0-94
@0ca8c902-3d42-4ba4-ab89-174f3d1aaeea ch=12 read=52005 start_time=2019-12-13T08:30:56Z barcode=BC01 runid=2c9cf7bc05858273f10e7d7ec552fc0bd742dc3e
CCAGTTACCTTGTTACGACCACCCAATCATCAATCCCACCTTAGACAGCTGCGGTTAGGCCACCGGCTTCGGGTGTTATCAACTCTCGTGGTGTGACGGGCGGTGTGTACAAGGCGGGAACGTATTCACCGCGACATGCTGATTCGCGATTACTAGCGATTCCGACTTCATGTAGTCGGATTGCAGACTACAATCCGAACTGAGTAGTTTTATGGAACATTTCACCTCGCGGCGCTTCCCTCTGCACCATCCATTGTAGCACGTGTGTAGCCCAGGTCGCCAAGGGGCATGATGATTTGACGTCATCACGCTGCCAGCTTGTCACTGGCAGTCTCGCTAAGTCCCCAACTTAATGATGGTAACTAACGATAAGGGTTGCGCTCGTTGCAGGACTTAACCAACATCTCACGACACGAGCTGACGACAACCATGCACCACCTGTATCTCATATAGCTATCTCTCCATCTCTGGAGCCTTTATGAGTATGTCAAGACCTGGTAAGGTTCTTCGCGTTGCTTCGAATTAAACCACATGCTCCACCGCTTGTGCGGGCCCAGTTTCATTCTTGCAGACATCTCAGGCGGGTACTTATTGCGTTAACTGCAGCACTGAACTTTGACATCCAACGCCAGTACTCATCGTTTACGGCGTGGACTACTAGAATTATCTAATCCTTTGCTCCCCACGCTTTCGGGTTCGAGCGTCAGTTGCAGGCCAGATCGTCGCCTTCGCCACTGGTGTTCCTCCATATATACGCATTTCACCGCTACACATGGAATTCCACGATCCTCTCTCTGCACTCTGGCTGCCTGGTTTCTATGGCTTACTGAAGTGCTTCAGGCTTCACCACCAGACCCTTGCTGCCGCCTGCTCCCTCTTTACGCCCAATAATTCCGGATAACGCTTGCCACCTACGTATTACCGCGGCTGCTGGCGTAGTTAGCCGTGGCTTTCTAATAAAGTACCGTCACTCGGCTACCATTTCCTGTAGCCGCCGTTCTTCCTTTATAACAAGTTTACAGTCGAAACCTTCTTCGCTACGCGGCGTTGCTCGGTCAGGGTTTCCCCATTTGCCGAAAATTCCCTACTGCTGCCTCCCGTAGGAG
+
16(,0,%2/00-2-),,+)(+172,70755438.47*)2*2/./5.*,+(*)&./0*1860/6,3-++,.(4755.:-,+.)//1.012-454668:53.))(&)/01467723.(().+1+4//72027*+)+.69::;;7531/194;311--0138;<55/(--2/46576678/3*;*+,;:7532027340.1981/*++*-3;<4.341+('()+5018;98)2+341248192./)),-/83885029.1/20--//-0)),+48-+1684'('3-*49524533667169,-2675535(+,54-34.(+-.-/:6973<2-18:78443+''(*6:4+)+).,4,,,0/8457666730.,2,*/43;8;899835868':90,++)''%++-..../-0428)/*''',11211215192:97257367/+($)+/2/5350898927-/0461411.12:0//23::561'(+,257953437:836445.81835:434327)/041&'*1)3:8.0+-.636669359/-0,)+*)'.())'$('<7149;716/0&&--%((,027::-,&(',,2*1/./7/:.7.52,%,,,87680/44--,2)*0&5+0*-*(*('-24/00.(4+()&10/36:988433)+&'/)-/:74:3/%&'$#&+-6:.*..)+04)(1,&'$)*01699791;110:;6/2/14769989:6;82486678;;:;;;997856551/'//2.5<1/178*+,%)),-,.**+,7-,())./26.,*)*+3//,../'('('-53/0:4;80/,--.,-4/10.(&&%$$#$)&45+,.-.02.1(-.<:<38/,*(*/.,/2/02026)+*71**33280/112:9.6,.,489:40-1,,7//5/(&*&-+,63661+0,+,7605+.)*+242--/80;38,-.,&&++.050(,(+206.)+,-1:8++-*'1:6/)''&*&-028;89<874,+**(',,00**)*53)(+%-,(46)385;454,##*$+*,3/0//5...3.:5908;12903973+-7)*.6.+8:50080()-/003456960:,-104+()
@857d76c4-f9a4-47e4-b9fb-8d5776374dc6 ch=73 read=88387 start_time=2019-12-13T08:31:14Z barcode=BC01 runid=2c9cf7bc05858273f10e7d7ec552fc0bd742dc3e
TTCAGTGATGTACTTCGTTCCGGTGCAGCCGGTAATGTTGCTGAAGAAGTTGTCCCGGTGTCTTGTGTTAACCCTGCGCGCAATAGAACTCTATCTTCGTTTACCTTGTTACGGCTTCACTGATCATAGCACAAAGTGGTAAAGCGCCCTCCCGGGTTAAAATACCTACTTCTTTTTTGCAACCCACTCCCATGGTGTGACGGGCGGTGTGTACAAGGCCAGGAACAGCACCGTGGCATTCCTGATCCACGATTACTTAGCGATTCCGACTTCATGGAGTCGGTTACGGACTCAATCCGGACTACGACGCGCTTTATGAGGTCCGCTTGCTCTCGCGAGGTCCTTCTCTTTGCTTATGCGCCATTGTAGCACGTGTGTAGCCTGGTCGTAAAGGGCCAAAGTATTGACGTCATCCCCACCTTCCTCCAGTTTATCACTGGCAGTCTCGCTGAGTTTGGCGGACCGCTGGCAACAAAGGAGGATAAGGAGTTGCGCTCGTTGCGGGACAACATTTCTGGCAGGCGACGACAGCCATGCAGCACAATCTTCACGGTTCCCGAAGGCACATTCTCATCTCTGAAAACTTCCGTGGATGTCAAGACCAGGTAGGTTCTTCGCGTTGCATCGAATTAAACCACATGCTCCCAGCATGCGGGCAAATCGAATTCATTTGAGTTTTAACCTTGCGGCCCGTACTCCCCAGGCAGTCGGCAACGCGTTAGCTCGGAAGCCACGCCTCAAGGGGCACCTTACTCCAAGTCGACATCGTTTGCAGCGTGAACTACCAGGGTATCTAATCCTGTTTGCTCCCCACGCTTTCGCACCTGAGCGTCAGTCATCTTCGTCCAGGGCCGCCTTCGCCACCGGTATTCAAGATCGCTCTACGCATTTCACCGCTACCTGGAATTCTGCCTCTACGAGACTCAAGCTTGCCGGTATCAGATGCAGTTCCCAGGTTGGGCCAGGGATTTCGCATCTGACTTAACAAACCGCCTGCGTGCGCTTTACGCCCAGTAATTCCGATTAACGCTTGCACCCTCCGTATTACCGCGGCTGCTGGCACAGGTTAGCCGGTGCTTCTTCTGCGGAGGTAACGTCAATGAGCAAAGGTATTAACTTCTCCTTCCTCCCGCTGAAAGTACTTTTACAGCCAGAAAGGCCTTCTTCATATACACGCGGCGCCAAGCGCATCCGAACTGCGCCCATTGTGCAATATTCCCCACTGCTGCCTCCCGTAGGAG
+
(#$$&('%*,025657026:++.8+-)//..+*-&&$)((+,/.2*)''(,,/0((,3374--/)/5*7*8+3&((*%($*','*%&$&)014875/2+)2/+-64;209./-'++2.211//...//13102.++/17.57+'*-:5//0(&(()'+/3*$%$--0,46;88396</07442.'(+*27..54;9888898<;070//,*,&)160:33142/,+$))-1559793,435&(*010''(&&*,((&()+*,*6;321134958991..0*'*.-(/+1&.-*.,)4)9,:900/-,.+-$***''&(+-/+0-))0)))//00**,+*.+1-+8*-*.4)')-,023968:811*$&)--/3323//000.'+4998:;4*,210,'('&(%'((-4356:6302)(.23436*+*,,.90+*-../4:5465544'()&&-+4'('**5.7/++,+1-/5239-)('*1-107,0&)3-+-$&/)-371/)73/+/,))08-.1/20,*/-2'341..-8/6759/).%%$'()'(.,.-57.*+''))(,,*123;65667533454975,(-*,-66<96354/5024**)2/+&2-<98<96636+*+,-7-*/./.8.('''*.-(&)+''')%1.2/63/%(*+.&+*,;*,79.,*)-6;./9/7260(%$&')*211,6-*&'.12/68*,'()7++)*--,'--5'0+-(,-'-+0246/).40*(%($&&%*-5(6+5600///3473:4)-%/../12620-18(55.,).011;432/.28))0-442(',)--;96.0(-,(''48999.0)'%((.3101/('39951(104;,,,9,5:2:62.4'-,.13*%'()0122400830$%)))-'(1+327/0+(%$*,+6607-$/,'**,$##$&(4)'(*(+)&&**53-4235/)'-114(.+3/')/'&39/.%*,02-...2*0(#%&$')35;8664435,+-0-).,44,+)+(*)*+0-+2+7*,,252,,$*.)).5+,*+0/12,+(,).5200/,(.&/.20//46047122725;99,9+,%&&*-756970700/*06;0100,4-5*')+'*/50:0)),70)323-73,-1/0/*%%%&,01''-/(.,211;2:<7//-*,-%.*.--)$%%*+&+(++./(')..1-0/,91&(-',*0-;../1999302301.-./,.<5-/78//*
@39e4bf58-3d3c-4c3e-a61f-39eae384251f ch=8 read=67456 start_time=2019-12-13T08:31:13Z barcode=BC01 runid=2c9cf7bc05858273f10e7d7ec552fc0bd742dc3e
CTCCTACGGGGAGGCAGCAGTAGAGGAATTTTTCGGCAATGGAAACCCTGACCGAGCAACGCCGCGGCGTGAAGCAGAAGAAGGTTTTCGGATTGTAAACTTCTGTTATAAAGGAAGAACGGCGGCTACAGGAAGTAGTAGCCGGTGACGGTACTTTATTAAGCCACGGCTAACTACGTGCCAGCAGCCGCGGTATACGTAAGGTGGCAAGCGTTATCCGGAATTATTGGGCGTAAAGAGGGCAGGCGGCAAAGGGTCTGTGGTGAAAGCCTGAAGCAACTTCCCAGTAAGCCATAGAAGCCAGGCAGCTAGAGTGCAGGAGAGGATCGTGGAATTCCATGTGTAGCGGTGAAATGCGTAGATATGGAGGAACACCAGTGGCAGAAGGCGACGATCTGGCCTGCAACTGACGCTCCAGTCAGCATTATAAGAGGGAGCAAATAGAGTTAGATACCTAGTAGTCCACGCCGTAAACATTAGTGCCTAAGTGTTGGATGTCAAAGTTCAGTGCTGCAGTTAACGCAATGAAGTACTCCGCCTGAGTAGTACGTTCGCAGAATGGAACTCGAAAGGAATTGACGGGGGCCCGCACAAGCGGTGGAGCGTAATGGTTTAATTCGAAGCAACGACCACCAGGTCTTGACATACTCATAAAGGCTCCAGGATGGAGAATGGCTATATGAGATACAGGTGGTGCATGGTTGTGTCAGCTCGTGTCGTGAGATGTTGGGTTAAGTCCGCAACAGGCGCAGCCCTTATCGTTAGTTACCATCGGTAAGTTGGGGACTCTGCTTGAGACTGCCAGTGACAAGCTGGAGGAAGGCGGGGATGACATCAAATCATCATGCCCCTTATGACCTGGAGCTACACACGTGCTACAATGGATGGTGCAGAGGGAAGCGAAGCCGCGAGGTGAAAACAAAACCCATAAAACCATTCTCAGTTCGGATTGTAGTCTGCAACTCGACTACATGAAGTTGGAATCGCTAGTAATCGCGAATCAGCATGTCATGAATACGTTCTCGGGCCTTGTACACACCGCCCAATCACACCACGAGTTGATAACACTGCCCGAAGCCGGTGGCCTAACCGCAAGGAAGGAGCTGTCTAAGATTAGGATTGATAGTTGGGGTGAAGTCGTAACAAAGGTAACCGG
+
+022+,0'05+',(%++--06/.)*&)'+478/-+32+%-'(),)-1')*66643+++$)%1-**+&&*+)(&$%'',*(/-(1/:764(/&6)%+*',')7096371237*0*05258.,.-*4//.4,,+((%$$('+,50&,*'''&))&*((0+4001&-2-1-:/..4-.02063770.,+*.-,-&&++)',--9'3,315029674451/1)-(*(,,+132;::8756,)(+2/,5192,/+*,)+05.1./.296..))&)+50(('&)+)0+2-($%-)3-47.1++,,(-06360/)('('(*+,%$*,%''2905:7:9.1.4*.,$(%&%''*--22+,7,*),++,../()+0-5.,;87796783:3%&.+,2-780//002.,.3.189321200/10.,,-1)'%%%2(**/**$*.-+,*,13,/,+(1--*/--.7(+,55548412227365929032/.)&*$%*1/567<6:89775492/39;1330-*+-*+3*,&,%''-*(*&'*+,/17/800.(*+*'0+-.6.-%''('.--541173%*)')+-/43878*/85-29,)+*/.1353:333,.0'.'&(163;85:5;5)*0$)'$'%')'$*(')')*4724388.7665.47/*21-5*+)+,54,)'(*6-9877501113770.)/,-39.2489893.'&&%&145565:45630+)*+,(2:4;63833014+*,2,5&'51,.,*37-(/-1152711.;/08089('-)(-+3*286340/-&''',,657759534534562/0172-.*)(+)(,69866415&13--..21/-%%%&&&%*(),4395769),+/441/)+,,036-33836:66694980/&),..1.//14035/00--.++**,,,6;;67<8262881-558<758*+.<:3.*7*)-&'//--0'$'')654/.../151.608075594310+).*),1245;8<53666974(&)+6658135225-/)-334/002/1-4;/95,()+,.21294/.-/(4,,,/31/2*)++'')5)*,/((&(()+043+$%'&+*,*+,'(34587-5,)%.,*20./-+*)%*3-)55+***'')..671209.*2+2:8:)5
@cc82d568-bb1d-479b-98df-29adc0bc4802 ch=84 read=95793 start_time=2019-12-13T08:31:11Z barcode=BC01 runid=2c9cf7bc05858273f10e7d7ec552fc0bd742dc3e
CCGGTTACCTTGTTACGACTTCACTGATCATGAATCACAAAGTGGTAAGCGCCACTCCCGAAGGTTAAGCTACCTACTTCTTTTTGCAGCCATGGTGTGACGGGCGGTGTGTACAAGCGGGAACGTATTCACCGTGGCATTCTGATCCACGATTACTAGCGATTCCGACTTCATGGAGTCGAGTTGCAGACTCAATCCGGGCAGCGCACTTTATGAGGTCCGCTTACTCTCGCGAGTCGCTTCTCTTTGTATGCGCCATTTGTAGCACGTGTGTAGCCCTGGTCGTAAGGGCCATGATGACTTGACGTCATCCCGCAACCTTCCTCAGTTTATCACTGGCAGTCTCCTTTGGGTTCCGGCCGGACCGCTGGCAATGACAAAGGATAGGGTTGCGCTCGTTGGAACAACCAACATTTCACAACACGAGCTGACGACAGCCATGCAACCTGTCTCACGAGGCATAATCCATCTCCGGAAGAAGTTCTGTGGATGTCAAGACCAGGTAAGGTTCTTCCAGCGTTGCATCAGGTAAACCACATGCTCCACCGCTTGTGCGGGCCCCGTCAATTCATTTTGAGTTTTAACCCTGCGGCCGTACTCCCCAGGCGGTCGACTTAACGCGTTGTTAGCTCCGGAAGCCACGCCTCAAGGGCACAACCTCAAGTCGACATCGTTTACGGCGGACTACCAGGGTATCTAATCCTGTTGCTCCCACGCTTTCGCACCTGAGCGTCAGTCTTCGTCCAGGGGCCGCCTTCGCCACCGGTATTCCTCAGATCTCTACGCATTTCACCGCTGCACCTGGAATTCACCCCCCCTCTACCCGGAATGGCTTGCCAGTATCGAGATGCAGTTCCCAGGTTGAGCCCGGGGATTTCACATCTGACTTAACAAACCGCCTGCGTGCGCTTTACGCCCAGTGATTCGATTAACGCTTGCACCCTCCATTATTACCGCGGCTACTGGCACGGGTTAGCCGGTGCTTCTTCTGCAGGTAACGTCAATGAGCAAGGTATTAACTTTACTCCCTTCCTCCCTGCTGAAAGTACTTTAGCCGAAGGCCTTCTTCATACGCGCGGCATGGCTGCATCGGGCTTTGCGCCCATTGTTACAATATTCCCCACTGCTGCCCCATTAG
+
7545/0+.,4.,00,,/057;854)()277:87771*007./+1-,..*+.28%),101+,2/50457),10494577;2/881)%'($)+()5/+*+)*5482/+4021/0-00.(+(+0*2.,64090004(4-3157<:7772:2)*++12-&*,./458:430/02<35772(*,0*,//:24*+-4686:61,.2&)%%').*,-13+-..-1/1.*(0*&(*++0),.2556/12837080.+-,48;:;;793)%&&),),+*+,-,-01;812797-6,)-66.9683230.+,-,.42--3733)''%$&$%).3(++-.;:334665/1)%%)'(+(%%$&&)317-,,.)4..&**.326,.($$%'/2)2-6.+',/19132765527.+&),+)/*+'.&(,,/.2//0-/138886663&53,47.2.00/1325889,*))'/,1//.:1178;::906225%('(0<:9968:::579/-++''(,7-/.+/1<8/+)$$',//8,,-00(1./-75151-,/.0100+-+)%%%'(/137/373(')*-:9;7.9;;,1.21:;0/50<65608.1-+,..-/79-.29:8:;9722.4-4,())&&&+'*,02153506/06,/.354543):.--.632/-0(1+008776998299+//3**-&0452:11/,/0.-*.:345,-.7&'*083+.++09-//4259.107989746647:83.1,(.762255574;312647130./7;4604)+.866*%'..238<:178;3::642261..1(5,.+-00.420,3/)3)(&(%%%#%%)**5(&%+'+,*++-289/87;31)+3/21.-.7/+0565*39,-'(*01520,+,/1056++(&*)&./0183.-.20,0.74-+,-)&50//.4-32381:00-+191464'0(*1902:.,.,+,-,.+3*'*'*1.5-./5+3+)-1,59;86561050195348+9041.-,(*.)**+,*).53.022;21:69187++556405/-,&(&)%%$*&')1,/+1195:<:9:78642,-,,,52610.0012%+,*.0((1,8:,'0,&++*+.:/../359-/12/,)).154%/'),
@700990c7-800f-4100-9dac-271b29491e61 ch=146 read=92890 start_time=2019-12-13T08:31:09Z barcode=BC01 runid=2c9cf7bc05858273f10e7d7ec552fc0bd742dc3e
CTCTACGGGAGGCAGCAGTAAGGAATTTTTTTCGGCAATGGAAACCCTGACCGAGCAACGCCGCGTGAAGGAAGAAGGTTTTCCAGTTGTAAACTTCTGTTATAAAGAAGAACGGCGGCTACAGGGAAATGGTAGCCAGTGACGGCTACTGATAGCCACGGCTACGTGCCAGCAGCGCGGTAATACGTAGGTGGCAAGCGTTATCAGGTGTGGGCGGCAAGAGGGCAGGCGGCAGCGGGGTCTGGTGAAAGCCTGAAGCTTAACTTCGGTAAGCCATAGAAACCAGGCAGCTAGAGTGCAGGAGAGGGATCGTGGAATTCCATGTGTAGCGGTGAAATGCGTAGATATATGGAGAGGGAACACCAGTGTAGAAGGCGACGATCTGTACCACAACTGACGCTCAGTCAGCGTGGGGAGCAAATAGGATTAGATACCTAGTAGTCCACGCCGTAAACGATGAGTACTAAGTGTTGGATGTCAAAGTTCAGTGCTGCAGTTAACGCAATAAGTACTCCGCCTGAGTAGTACGTTCGCAAGAATGAAACTCAAAGGAATTGACAGGGGGGCCCGCAAGCGGTGGAGCATGTGGTTTAATTCGAAGCAGCGCGAAAAGAACCTTACGGGTCTTGACATACTCATAAAGGCTCCAGAGATGGAGAGATAGCTATATGAGATACAAGGTGGTGCATGGTTGTCGTCAGCTCGTGTCGTGAGATGTTGGGTTAAATTCCCGCAGCAGGCGCAGCCCTTTATCGTTAGTTACCATCATTAAGTTGGGGACTCTGCTTCAGGACTGCCAGTGGCAGAAGCTGGAGGAAGGCGGGGATGACGTCAAATCATCATGCCTTATGACCTGGAGCTACACACGTGCTACAATGGATGGTGCAGAGGAGAGCCGCGAGGTGAAGCAAAACCCATAAAACCATTCTCAGTTCGGATTGTAGTCTGCAACTCGACACATGAAGTTGGAATGCTGTGTCACTTGAATCAGCATGTCGCGGTGAATACATTCTCGGGCCTTGTACACACCGCCCGTCACACCACGAGAGTTGATAACGAAAGCCGGTGGCTAACCGCAAGGAAGAGCTGTCTAAGGTGGGACATTGATTGGGGTGAAGTCGTAACAAGGTAACCGG
+
,,1..1.63(+2..35336/((%((1179:4-85:64874-.3,0;.--/28'%002443591122704//13-.317052.-)&+,-)(0772251442732/8*)./-541,/-'..114/0,()/1-0:,++9+&')+/+(%#%#*%$%'($$&,*/)))&'*+86640//+2-8,5/2--+5*,*+,+3945611.3/+*/%-75343;8.1+.(*)&))'/$2,,0;60+-'1671/...,./,*,2554+'%&(&+&)*0)*.09;-7;860/011.2677/.,-.())('99598-()+3,556-.*&0'4*6:54432+,.,(2167;;414530/1/08-94:.,&+1(,,+9:+,','%'&))*1/8::33633/-'+('(*(.01450/00-16--,,,0)+0*)+--8./-59-6/,+32519/0/7-.-/5',02:557<;10(*,,-./0594/225,1++,39839,-4<9-&-()345625353445/5-,'&,*--/5/25.-''(+-301.29920/3),533.19./17:1)(-*22656&..42))+71+-+*--1/467/01.31').89;48572+/,),.)-,,0120)''.++..)/()0243730224.()%('-7.08419&((+*++02+***+9,9875545431-1(,.'4)+921,---+)(+*+./.1,/24479732.--10154856443966+**),'&(+'3./5604/'./'&'(+-3.5/.-8104:57647834--4-6:2/150,%'&'*%'/*)-.2:14-4)((&)+*-0:3/1.-+*+&&12,344344/0,6+23997+4*25,6675576123'('*..(*'*-45:97:8:99<;<;:942,-&&&&$%*/45.-,/*/*/-$(2832296.22:;86::9;4-.+-.<917*/,)*,.2257523/01.*)&&(/-62125.)-)*%$,(+,/.#)'(/29690011222969+4324:)))$%++,-'+50.,5,--0//,1:55:6122./-0+(*)**'+*/))(*%*&(+1&1+6-+3))+))*)',24,5,*,'*+,45420-,-,+01'&$(),*)3*564-+-)(,7/11*.18*714:6;,-
@1aa18ef6-f970-4ea9-bb79-16242d5ffbe1 ch=93 read=119500 start_time=2019-12-13T08:31:23Z barcode=BC01 runid=2c9cf7bc05858273f10e7d7ec552fc0bd742dc3e
CCGGTTACCTTGTTACGACACCCCAGTGAATCACAAGTGGTAAAGCGCCCTCCCGAAGGTTAAGCTACCTGCTTCTTTTGCAACCCTCCCATGGTGTGACGGGCGGTGTGTACAAGGCCGGAACGTATTCACCGTGGCATTCTGATCGATTACTAGCGATTCCGACTTCATGGAGTCGAGTTGCAGGAACTCAATCCGGACTACGACGCACTTTATGAGGTCGCCCTTCAGGAGTCGCTTCTTTGTATGCGCCATTGTAGCACGTGTGTAGCCCTGGTCGTAAAGGGCCATGATGACTTGACGTCATCCACCTTCCTCCAGTTTATCACTGGCAGTCTCCTTTGAGTTCCAGCCGGACCGCTGGCAACAAAGGGATAGTTTGCTCGTTGCGGGACTTAGCAACATTCCTGCACAACACGAGACTGACGACAGCCATGCAGCACCTGTCTCACAGTTCGAAGGCGCAATCCATCTCTGGAAAGTTCTGTGGATGTCAAGACCAGGTAAGGTTCTTCGCGTTGCATCGAATTAAACCACATGCTCCACCGCTTGTGCGGGCCCTCGTCAATTCATTTGAGTTTTAGCCTTGCGGCCACCGTACTCCCCGGGCGGTCGACTTAGCGTTAGCTCCGGAAGCCACGCCTCCAAGGGCACAACCTCCCAAGTCGACATCGTTTGCGGCGTGGACTACCAGGGTATCTAATCCTGTTTGCTCCCCACGCTTTCGCACCTGGGCAGTCTTCGTCCAGGGGCCGCCTTCGCCACCGGTATTCCTCCAGATCTCTACGCATTTCACCGCTTTACACCTGGAATTCTACCCCCCCTCTACAGGACTCAAGCTTGCCAGTATTATCAGATGCAGTTCCCAGGTTGAGCCCGGGGATTTCATCTGGCCAACAAACCGCCTGCGTGCTGTACCCACGCCCAGTATTAATTCCGATTAACGTTTACCCTCCGTATTACCGCGGCTGCTGGCTGGAGTTAGCCGGTGCTTCTTCTGCGGGTAACGTCCAATGAGCAAAGTGTGCTTCTCCCTTCCTCCCCGCTGAAAGTACTTTACAACCCGAAGGCCTTCTTCATACACGCGGCAGCCAAACTGCATCGAACTTGCGCCCATTGTGCAATATTCCTGCTGCACTCCGTAGGG
+
0)2-1:,-33411:2**$'&.46*(*,,&*).%$&)&'/5115))*+370+1,)*$%*5/922%//*0-+)01974:;1)0)/-9,()1)(*-'8-10431:531:4557669:77879/:)8,/987<7357*6/5168<711146,)/,*.**+++129220589:96578--..102.9&-$)$*'+56/:01.1011++,-05/-#(&&*&)'*,2./(+*'')(&()%*+2/+,)((/1*()+*)+01-:.,+'.+'+**,-.3000<117:::7747**/63:7/...,.*,*)*,,/0023*(//4147+---00<2.-)#'.+21/24987.*+'&'2391*(*0.49545&%(/2220.06()6.74*$&+$#$&)).4011;972301$*-32440-(&#%&)--+(*'%''/02246*30.2.))(,&,-/3254544/00//5-0')--/,+-3846957753134)10.197874354348875457:+68528*5-:::<878,7+)'&+-)/*:-::77:+**,-014/,4//.,3-.-0./(+('$('++.94;609<;,4+8;;..%-2.9-+/)-''*0.121.1)+)&,'+.:97744/6.-**++))**1+2./6-086988;/4).,(1)%&'/+0-0(1+).011443&2483;-%+,6/0/79455388+)($1'++070098506<8+,.,121+/-.596334,0'',&+*'*-16;8437(&/0.'$()-5372128169/60..;35-6***223299776769<95457+---3-,-.4.2,-*3-641502262,-7515).5.15:)2(219/1-+*-&(+*,.*./389698;31-,/27/+&./.&(0.('8612754-,'(&*31:;9:;58.+*+)-,+&&#$*/*$**30*))*''&(%.+-/--0713,)$&%'/60.17/60/9/082/610,)-*.*'$&)'+-3101*-*)&*+''),,778199//975/7'3)553/75;-,+..0**+&'-0+2:772407,(((&(06+0,*,-&')1)3-((*1*3-:6;66;846-,(*(+-2*''(&+.-)'('*/:+(*'%%(+.06,'-*'+&-'.*.-///'(,/*+&(*37141,))
@825b27cb-8d07-4db3-88dd-0ec8645b05bf ch=389 read=69527 start_time=2019-12-13T08:31:23Z barcode=BC01 runid=2c9cf7bc05858273f10e7d7ec552fc0bd742dc3e
CTCCTACGGGGAGGCAGCAGTGGGGAATATTGCACAATGGGTAAGCCTGATGCAATACATGCCGCGTGTGTATGAAGAAGGCCTTCGGGTTGTAAAAGTACTTTCAGCGGGAGGAAGAGTAAAGTTAATACCTTTGCTCATTGACGTTACCCGCAGAAGAAGCACCGGCTAACTCCAGCCGCGGTAATACGGAGGTGCAAGCGTTAATCGGAATTGCACTGGGCGTAAAGCGCACGCAGGCGGTTTGTTAAGTCAGATGTGAAATCCCCGAGTCAACCTGGGAACTGCATCTGATACTGGCAAGCGAAAGGTCTCGTAGAGGGGTAGAATTCCAGGTGTAGCGGTGAAATGCGTAGAGATCTGGAGGAATACCGGTGGCGAAGAGCGGCCCCTGGACGAAGACTGACGCTCAGGTGCGAAGCGTGGGAGCAAACGGATTAAGATACCCTGGTAGTCCACGCCATGCCGTAAACGATGTCGACTTGGAGGTTGTGCCCGCTTGAGGCGTGGCGGAGCTAACGCGTTAAGTCGACCGCCTGGGAATACGGCCGCAAGGTTAAAACTCAAATGAATTGACAGGGGCCCGCACAAGCGGTGGAGCATGTGGTTTAATTCGATGCAACGCGAAGAACCTTACCTGGTCTTGACATCCACAGAACTTTCCAGAGATGGATTGGTGCCTTCAGGAACTGTGAGACAGGTGCTGCATGGCTGTCGTCAGCTCGTGTTGTGAAATGTTGGGTTAAGTCCGCAACGAGCGCAACCCTTATCCTTTGTTGCCAGCGGTCCGGCCGGGAACTCAAAGGAGACTGCCAGTGATAAACTGGAGGAAGGTGGGGATGACGTCAAGTCATCTTATTTACCCACGACCCAGGGCTACACGTGCTACAATGGCGCATACAAAGAGAAGCATTATAGCGAACAAGCGGACCTCATAAAAGTGCGTCATGGTCAGTTGGAGTCTGCAACTCGACTCCATGAAGTCGGAATCGCTAGTAATCGTGGATCAGAATGCCACGGTGAATACGTTCCGGGCCCTTGTACACACCCGTCACACCATGGGAGTGGGTTGCAAAAGTAGGTAGCTTAACCTTCGGGAGGGCGCTTACCACTTTGTGATTCATGACTGGGGTGA
+
--14.&1+14-).6.,00-/20)('(++).*,,012953.*&*4/3:85675,0'&'(*,8994/++)'&(*-039+,/,/2:8:711*0+(,.8/*),,3281,*-.1;5..**(($%(+70./71702//-5-,898)6**+540:,1:5/3-+-)&*,*+.3/&/*((',*6*'#&(-/)/*+..-:40/2/25656342/./,+-)2+(/(%)(+0788971381,,-,(+*.07::)257404;7702522281414:50-9;1*%%(+345:465212211111;94443457530/'*(-,'&*122667-*))13-+-)-(-'''(,410*)**173,21+)239:800-..3290-1))*)+3+--'+-+*,+&%)+'01;40,36/6404*-,+-015667'7450*'()&(-1890*+/4;0+*/(.,0)+.977</-4853//00'+'&'$&$)*-.7<783+**)*-*,,..5-0+2+*+175,%''%'&0,,3:08--4++-058635+0-8.010016328597;+&&''4+4+6*118-6192:93/1/4;1/.04331.6'09;024*'.$/0616/6014//03621274;9487:2100021-2--/.6/0,,*)*-/87786226113928-&+,-2+*/2,2++,()+/40.2026478//66(884/.,--.(+--,.3656889798;999:979600//16673:1/.+(0'*+2.884:660/61%)(%3&'03,6067<56:66.--67-/2.22,++,619)0(9/-76)..0359,-)')*5577:560//08:/6672//),.-/-'-15,988:786.''(+3601)#%#%&-4-+.0+81*&./,+-1/,.+,087342:2/94/222777;-))(+,(,'&,''%%'((&*28-3694674302079-.3888::/81777&-*.+-*)+-484542111/20595628210728184846/-./1:783015./22,.7547,(*+2134;98:59/90&5267)16/..0/*(,,).0776368-701,)&*%,,,5-0063%**),('+%'&)-.1:8<9,8,'(-0-1/60/68-2/96,+-/0963.,./63,/.'(,
@f7a3165c-cd57-4c4e-b965-0a75e7ca8f32 ch=106 read=124718 start_time=2019-12-13T08:31:22Z barcode=BC01 runid=2c9cf7bc05858273f10e7d7ec552fc0bd742dc3e
TGGGTGCCTTGTTGCGGCTTTTACCCCAGTCGCCAGATCACAAAGTGGTAAGCGCCACTCCCGAAGGTTAGCTACCACCTACTTCTTTTGCAACCACTCCCATGGTGGCGGTGAGCGAGGATATTACAAGGCCCCGGGAACGTATTCGCAATGGCATTCTGATCCACGGTACTTCGCGTTGAAAACTTCGTGAGTCGAGTTGCAGGCTTCCAATCCGTTTGACGCTTTATGAAGTCCCGCTTGCTCTCGCGGGGTCGCTTCTCTTTGTATGCGCCATTGTAGCGTGTGGCCTGGTGTAGGGCCGCTGATGACTTGACGTCATCCCCACCTTCCTCCGGACGCATCACTGGCAGTCTCCTTTGAGTTCCGGCCGGATGCTGGCAACAAGGATAAGGAGTTGCGGTGGGACTTGTGCTAACTTGTTCACAACACAGGCTGACGACAGCCATGCAGCACCTGTCTCACGGTTCCCGAAGGCACATTCTCATCTCCGAAAACTTCCGTGGATGTCAAGACCAGGTAAGGTTCTTCGCGTTGCATCGAATTAAACCACATGTGCTCCACCGCTTGTGCGGGCCCCGTCGAATTCATTTGGTTTTAACCTTGCGGCCGTACTCCCCAGGCGGTCGACTTAACGCGCGTTAGCTCCGGAAGCCACGCCTCGGGCACAACCTCCAAGTCGACATCGTTTACGGCGTGGTTCCAGGGTATCTAATCTGTTTGCTCCCCGCTTTCGCACCTGAGCACGTCAGTCTTCTTCGTCCAGAAGGGGCCGCCTTCGCCACAGGTATTCCTCAGATCTCACGCATTTCACCGCTACACCTGAATTCTATCCCCTCTACGAGACTCAAACTGCCAGTATCAGATGCAGTTCCCAGAGTTGAGCCGGGGATTTCACATCTGACTTAACAAACCGCCTGCGTGCGCTTACCGCCCAGTAATTCGATTAACGCTTGCACCCTCCGTATTACCGCGGCTGCTGGCGCAGGTTAGCCGATTAGCTTCTTCTGCGGGTAACGCGTCAATGAGCAAGGTATTAACTTTACTCCCTTCCTCCCCGCTGAAAGTGCTTTACAACGAAGGCCTTCTTCATACACGCGTAAGCTGCATCGGGCTTGCGCCCATTGTGCAATGATACACTGCTGCCTCCCGTAGG
+
,&,--,.+,4,-2*+,)))'(&%)*(%&&//'('''10/.1531,--/1.,*+*1.'))0-)'&')'.)'#$%$&'&*2.+22475<;3)))$,)()+06+*)-&,&1(-'')&'&'%(*(--/4/3485-873**+4-774658;7*-($&*'()054778:8+**011))),')()0)%(())*/7/+*)%*)/12,6,,,&&110+3*,+74.//-'&')&*(-7210,(,)(/+)+-5../877.**&)'+,/0070551;8*)+./569;517'(()*'*&&''((&'('((&/2.2**,-.-,+)())*-989:99*((0)58:<:7.6,(-*%#&(*;88/600/7:::;6/86..3742.',/,1*'&&&0.865/659*8/,7,,*%+2<0/.,(+*-+3+,&$#%())&%&$12*+025203&,5233330*,**.610/0,-.&.6136530/10:9937*(/+33-*)*0/-)+34:921-078//162;143777635.,-/07+,2/3(3-:;97<;862/0%'(+/%/'/.0;9.<3510/*'0462+.2,//2.00714),0.*)-/'+)1,2+-/1&*(14-180317+004./',%,.0*/+&.32+:23//++-15../..-00*,002%-+*1+,534237-1*9/,,-5-0//,././6770-)-.-85,*+-/,-.*%),*'+)))/+,/362/4*+.;4,/.443-&(+595/0(.701%3/*++,.,/0,.*))3.024'),)&+/484723323115+)+&-*+.;;:838,.25/.*%),1369;3799117001231,.,4-878181-0-////0+0-471./+(1,0/%,-.580257251+596;.,,%(3.-).3+'',-$0'((/0244/..+,5,4+.7+(%'-8344676800.,%(('*25,-/0.232*-/64644.2*&(&-53/05-112:15;771:230323-,$'&+,,*()5()&0'$$%,529<;;::7:.-490+**./33/.//.41,3-/.9/1*+,*'*+89,5:710.:6,+42637---*)'''%,,-0*+3+5051912;56605*0-,)&%'$&'*+.150820,4./50:6',*'(+,,8/--*(*)*/..,,/4+39-*/(7-
@a29f9468-6410-4a8c-bb7a-cc2a637d2af8 ch=258 read=68371 start_time=2019-12-13T08:31:22Z barcode=BC01 runid=2c9cf7bc05858273f10e7d7ec552fc0bd742dc3e
CTCCTACAGGGGAGGGCAGCAGTGGGGAAATATTGCACAATGGGCGCAAGCCTGATGCAGCCATGCCGCGTGTATGAAAGAAGGCCTTCGGGTTGTAAAGTACTTTCAGCGGGGAGGAAGGGTAAAAGTTAATACCTTTGCTCGTGACGTTACCCGCAGAAAAAAAACACCGGCTAACTCCGTGCCAGCAGCCGCGGTAATACGGAGGTGCAAGCGTTAATCAGATTACTGGGCGTAAAGCGCACGCAGGCGGTTTGTTAAGTCAGATGTGAAATCCCGGGCTCAGCCTGGGAACTGCATCTGATACTGGCACCGAGTCTCGTAGAGGGGTAGAATTCCAGGTGTAGCGGTGAAATCGTAGATGTGGAGGAGGAACACCAGTGGCGAAGGCGACGATCTGGCCTACAACTGACGCTCAGTCCCGAAAGCGTGGGGAGCAAATAGGGATTAAGATACCCTAGTAGTCCACGCCGTAAACGATGAGTACTTGCTAAGTGTTGGATGTCAAAAGTTCGATGCTGCAGTTAACGCAATAAGTACTCCGCCTGAGTAGTACGTTCGCAGGAATGAAACTCAAAGGGAATTGACGGGGGCCCGCACAAGCCCGGTGGAGCATAATGGTTTAATTCGAAGCAACGCGAAGAACTACCAGGTCTTGACATACTCATAAAAGGCTCCAGAGATGGAGAGATATGGCTATATGAGATACAGGTGGTGCATGGTTGTCGTCAGCTCGTGTCGTGAGATGTTGGGTTAAGTCCCGCAACAGGCGCAACCCTTATCGTTAGTTACCATCATTAAGTTGGGGACTCTAGCGAGACTGCCAGTGACAAGCTGGAGGAAGGCGGGGATGACGTCAAATCATCATGCCTTATGACCTGAGCTACACACGTGCTACAATGGATGGTGCAGAGGAAGCGAAGCCGCGAGGTGAAAGCAAAACCCATAAAACCATTCTCAGTTCGGATTGTGATCTGCAAAACTCGACTACATGAAGTTGGAATCGCTGTGTGCCGAATCCAGCATGTCGCGGTGAATCCGTTCTCGGGCCTTGTACACGCGTACACCACGAGAGTTGATAACACCCGAAGCCGGTGGCTAACCGCAAGGAAGGAGCTGTCTAAGGTGGGACGAGTGATTGAAATTGAAGTCGTAACAGGTAACCGG
+
--2-,/1)2/.,*-/+/015/34367*,1...8/+*+(3;99;::597669:866651/(1/13.533785220,-44)%(*)2/87:915817,-.:++//.324/-./05:+*-4+*-+)+,79.,,918//0.,/1.0793//&--/-+-2,/1432)5410-%%&+.+3**,3/345-317:3551'4515161/4//14,,+))207848.:.5.56)0-,2-02:;94/23:7120/*-,-.4:8,/09122939.4/+)+)&,*-71,063,6778/,(0-24;:/456/0/./6-./,+,))%%'('&))+-/220,%035,12,.-/-10.18311./-/0/.03/-'.-.2*)%'*2-/.(0/-967::052140//6/539770001-:-0++&033////2::;;4707.,*.22/07:673&)&,1870.0(*#7*-&(.7/68+)%'(&,,/.&*+577878&0((.*))+&(%$%)+,86955<5:5;9;2957-./85$$-0189;2226464770800425.../636:83//0./-(--4:6.30+&''%&+4.,29+2/),+)0/1-1109;9+37,,11211-.''+1;:9./.,.'&+*/-/((0,3/02/--14856149/1+*&(/6,,4451:10023.536364:7.)/116+()*,1294.+''.*'')'(&,.0-,,--'(,%5368:899687:8;78899/*,,-745.0/010&(+34271985084,-49301155&('(+81&07+-01455/:0//439<9;:85:59209.7:839751%()&'*.49796000/0123.//1/-)-+4/820;;/000597983950126666396.51.-/90-+%-1-,*)'%')*347682<22;99888990/'-(+*).')+'/-,/-+/.++4/-*00;:48;3)+)29/598;:87935:;8(()2*+,%&12140(0.(+-10/1/....284/905/6333542/%$$%(&&1*+.&&&()21368:2;3-.+)$'(*5-.55:85+*4,0.+)*%'%($)).1,/++*&'-+*,-32)%,+))//08:4411/0)*/13,..3+-++,+'+-24550,%,%,294+''%'(+7694),&())+))(()8886.()()'794:
@5f6e8e11-93ba-4637-83d1-c227075d2e37 ch=392 read=72880 start_time=2019-12-13T08:31:20Z barcode=BC01 runid=2c9cf7bc05858273f10e7d7ec552fc0bd742dc3e
CCGGGTTACCTTGTTACGACTGCAGTCATGAATCACCGATGGTAAGCGCGCCCTCCCGAAGAGTTAAGCTACCCTGCTTCTTTTTTTGCAACCCACTCCCATGGTGTGGCGGGCGGTGTGTACAGGCCCGGGAACGTATTCACCGTGGCATTCTGATCCACGATTACTAGCGATTCCGGCTTCATGGAGTCGAGTTGCAGACTCCCAATCTGGACTACGACACTTTATGAAGGTCCGCTTATCTCGCGAGTCGCTTCTCTTTGTATGCGCCATTGTAGCACGTGTGTAGCCCTGGTCGTAAGGGCCATGATGACTTGACGTCATCCCACCTTCCTCAGTTTATCACTGGCAGTCTCCTTTGAGTTCCCGGCCGGACCGCTGGCAACAAAGGATAAGGGTTGCGCTCGTTGCGGGACTTAACAACATTTCACAACACGAGCTGACGACAGCCATTGCGGCACCTGTCTCACGGTTCCCGAGGCACATTCTCATCTCTGAAAACTTCCGTGGATGTCAAGACCAGGTAGGGTTCTTCGCGTTGCATCAGATTAAACCATCCACCGCTTGTGCGGGCCCCCGTCAATTCATTTGAGTTTTAACCTTGCAGCCGTACTCCCCAGGCGGTCGACTTAACGCGTTAACTCCGGAAGCCACGCCTCAAGGGCACAACCTTGAAGTCGACATCGTTTTACGGCGTATGGACTGCCAGGGTATCTAATCCTGTTTGCTCCCCACGCTTTCCCTTTTACAGGCGTCAGTCTTCGTCAGGGGCCGCCTTCGCCACCGGTTCCTCCAGATCTCTACGCATTCACCGCTTTACCTGGAATTCTACCCCTCTACGAGACTCAAACTTGCCAATTATCAGATGCAGTTCCCAGGTTAGGCCAGGGATTTCACATCTGACTTAGCTCGCCTGCGTGCGCTTTACGCCCAGTAATTCCGTTAACGCGCCTTCCGTATTACCGCGGCTGCTGGCACCGGGTTAGCCGGTGCTTCTTCTGCGGGTAACGTCAATGAGCAAAGGTATTAACTTTACTCCTCCCGCTGGAAGGTACCTGGCCAGGCCTTCTTCATACACGCGGCATGGCTGCACCAGACTTGCGCCCATTGTGCAATATTCCCCACTGCTGCCTCCCGTAGAGG
+
6))2(4,,272:026,-+')*$'')1115526-,).))%*0211+&(&&'/3,+/4'&+'&$+,--)-..*69.*')'-*./2194..-7*:2,(-+06*%)*(()+.73,375660)-(+-14-4,2)/0+5:64266;5227071:535:0.34820'(*+1,+,))++),.4,*(*+.11245/*)+0++02/*--/.+),,)+-11.23/.)'(++.$+)-3,,)+(+++.1///1(,..7'+-')*,*,/6174163,0342547<92:.-,..,.-,*'$$#&36834801&('**357:77221-,++++-94755-7','0428:904*+/;...53/0.0/4588774074-).072*''008)71888:.4-,.'03;/319-5+),-+903068855757.60*)'$(%((**-07+++*3+,+1+../0.-..,3.),,'2)',(/.05;58889869689-64,*++//)235:2010,,.-))*/0/..907445;8834511235<55930,163;86:7250/)+.-14+*3384<647'+)2-00--7+-/*6.5/-564)'*+064<717;3,..2;;3-.1-',--'.31.0230475/+115.9:676435451.1-,-*$,.2014*6)*1+,05;814*/1-'+-/4,,(%'++*-0/-/-38,133+///))(+%'+34875871750...5*-66897189+),*54/)+-/-0/-1*&%$$#'*.175897/3435<754:)+7:01756;8<898,)+(&%(''&',)()-.-1//02,.*23++00-,,''%.248,5+6,:9*993-02214'$0%./23/*+//*,.2+7...9)2.-+,,.9:/.()//.1,-434%,43*0;93.2113**++-+,$+)*%'()+.7633-0/78//.10.&,-/9908..1:6/.+-&213432-0/12/5;71600076,/'&#(&%*./-,()*,2600283+2(')22734282125010-+123;.-0*+,-/.()-))0+,('+-.(02-'(')+&%*)&+)2'()++65<88<95665,2--&-+).-.++*+%*0)*)'&0-112:0*-4&.%+&/*.442142*-./05468-39.-2-,)''
@b4862a11-d769-4c5a-8f85-7ee7d301b41d ch=14 read=56763 start_time=2019-12-13T08:31:41Z barcode=BC01 runid=2c9cf7bc05858273f10e7d7ec552fc0bd742dc3e
TTGTTATTACTTACCGTTCAGTTACGTATTACTGGTGCTGAAGAAAGTTGTCGGTAACGACTTCTGTTGGTGCTGATATTGCTCTACAGGAGGCAGCAGTAAAGGGAATTTTCGGCAATGGAAACCCTGACCGAGCAACGCCGCGTGAGGAAGAAGGTTTTTCGGTTGTAAACTTCTGTTATAAAAGGAAGAACGGCAGCTACGAAATGGTAGCCAGTGACGAACACTGATAGAAAGCCACGGCTAACTACGTGCCAGCAGCCGCGGTAATACGTAGGTAATAAGCGTTATCCGGAATTGTGGGCGTAAAGAGGGGCAGGCGGCAGCAGGGTCTGTGGTGAAAGCCTGAAGCAACTTCAGTAAGCCATAGAAACCAGGCAACTAGAGTGCAGGGAGAGGGATCGTGGAATTCCATGTGTAGCGGTGAAATGCGTAGATATGAACACCAGTGGCAGAGGCGACGATCTGGCCTGCAACGCGGCTCAGTCCGAAAGCGTGGGGAGCAAATGAGGATTAGATACCTAGTAGTTACGCCGTAAACGATGTCGACTTGGAGGTTGTGCCAGCGGGAGGCGTGGCTTCCGGAGCTAGCGCGTTAAGTCGACCGCCTGGGAATTACGGCCGCAAGGTTAAAACTCAAATGAATTGACGGGGGGCCCGCACAAGCGGTGGAGCATGGTTTAATTCGATGCAACGAAGAAGAACCTTACCTGGGTCTTGACATCCACAGAACTTTCCAGAGATGGTTGGTGCCTTCGGGAACTGTGAGACAGGTGCTGCATGGCTGTCGTCAGCTCGTGTGAAATGTTGGGTTAAGTCCGCAACGAAGCGCAACCCTTATCCTTTGTTGCCAGCGGTCCGGCCGGGAACTCAAAGGAGACTGCCAGTGATAAGCTGGGAAGGTGGGGATGACGTCAAGTCATCGCCAGCCCCTTACGACCAGGGCTACCACGTGCTACAATGGCGCATACAAAAGAGAAGCGACCTCGCGAGAGCAAACGGACCTCATAAAGTGCGTCGTGGTCCGGATGGAGTCTGCAACTCGACTCCATGAAGTCGGAATCGCTAGTAATCGTGGATCAGAATGCCACGGTGAATACGTTCCGGTTATGTACACACCGCCCGTCACGTAGAGTGGGTTGCAAAAAGAAGTAGGTAGCAACCTTCGGAGGCGCTTACCACTTTGTGATTCATGACTGGGGTGAAGTCGTAACAAGGTAACCGG
+
$%2%('*)'(-*$%,+048'./0-/02,0-&.67;;;;;;82)+2--11/.*&()$$$%#$&((,43836356-,+*(0)((+-&'()-7/051-..-,-3(%.1('()5;:07:78:76,-3++7+,159941,//2626;786/,*)--0&)//31677,)**-,().2/013//-+../3;8'0,45,/65'51%01/-,,,43//6//-9/)+)+.6/+&%&%$&(-&&*1/-/4-.+4-//3010025/797)21(70,3)//1432614'32,&$%-827434010120,(.)%,*0456.91))',/-+/+2476963-4.0:6321311020026*/,*/--**)4/295/01(1'.823)(+.10;29852&/..-/1116(04+)(*.4-779572-,,-:.;--,,+0012182//11/2251.-2/'(,-3123926-;--''++-758710-,).+.0,--0(*#&'&+)4.5()&$%*)**659;8+',-7:96(''*%.--+03.29..,.''-*++-.1-01;660+-,/31.*''-*0/33:-,+.*()'&++%((('2'1+-71000-+,.0'/1440*,+(*6./59153+')&'$*&%*/,1-(,,(4,95894(-+-2::22.6171993/783*67-'-,22757-9533.-,-01.5;;0:7;0./0.*/()(,0(*+*343.-2,.400)(*,54145877-*.3220+,6.4(,''')/50-3+/2,/98<:5:5*02376'')+0567788:996/60009::677,--/3-/(()-181.8..274;45122*%)35401(),*+385531945575<;42912:55537/41*196.97*5/3895-),)/-10003%&&*)233(,/24.(,,0.,11*,,.347756,,-6587()$%(-0.'')&&&(/.122645,.'$&*1377555:020..36650862*%'((0(*+.-,.0371-,*+-3:+4,7)4*)(%''-*,239997)5(43..,2()$)&)*.//30501141222813',+(*916453552/**.3323::9.434,+.9:570(*+23339,*+(5),%1(++'*'*()),,/736;:47521(.+()(*+270<//,:51-%())+)1+*-$/+/166;9.8(,120070.7/.-250.0233713334852,0***-**+53555859)5+1:48/3
@c68ae31e-1ddc-413a-8355-96d4556b24e5 ch=133 read=61239 start_time=2019-12-13T08:31:39Z barcode=BC01 runid=2c9cf7bc05858273f10e7d7ec552fc0bd742dc3e
CTCCTACGGGAGGCAGCATTGGGAATATTGCACAATGGGCGCAGAATTCTATACATGCCGCGTGTATGAAAGGCCCCTTCGGGTTGTAAGTACTTTCCAGCGGGGAAGGGTAAGTTAATACCTTTTGCTCATTGACGTTACCCGCAGAAAACACCAGCTAACTCCATGCCCGGCATACGCGGTAATACGGAGAAAGCGTTAATCGGAATTACTGGGCGCACGCAGGCAGTTTGTTAAGTCAGATGTGAAAATCCCGGGCTCAACCTGGGAACTGCATCTGATACTGGCAAACGAGGAGTCTCGTAGGGGTAGAATTCCAGGTGTAGCGGTGAAATGCGTAGAGATCTGGAGGGATACCGGTGGCGAGGCGGCCCCTGGACGAAGACTGACGCTCAGGTGCGAAAGCGTGGAGACGGCAGAGTTGAATGCCTGGTACGCCGTAAACGATGTCGACTTGGAGGTTGTGCCCGCTTGAGGCGTGGCTTCCGGGGCTAACGCGTTAAGTCGACCGCCTGGGGAAGCCGGCCGCAAGGTTAAAACTCAAATGAATTGACGAGGGGCCCGCACAAGCGGTGGGAGCGTAATGGTTTAATTCGATGCAACACGAAAGAACCGCACTGAAGTCTTGACATCCACGGAAGTTTTCAGAGATGAGAATGTGCCTTCCAGAGACGAGACGGAGTGCTGCATGGCTGTCGATCAGCTCGTGTTGTGAAATATTGGGTTAAGTCCACAACGGCGCAACCCTTATCCTTTGTTGCCAACCCGGTCGGCGGGAACTCAAAGGGAGACTGCCAGTAAACTGGAGGAAAGGTGAGGATGACGTCAAGTCATCATGGCCCTTACGACCAAGAATACACGTGCTACAATGGCGCATGCAAAGAGAAGCGACCTCGCGAGAGCAAGCGGACCTCATAAAGTGCGTCGTAGTCCGGATTGGAGTCTGCAACTCCGACTCCATGAAGTCGGAATCGCTGGTAATCGTGGATCAGAATGCCACGGTGAATACGTTCCCGGGCCTTGTACACACCGCCCGTCACACCATGGGAGTGGGTTGCAAAGAAGTAGGTAGCAACCTTCAGGGAGGGCGCTTACCGCTTTGTGATTCATGACTGGGGGGTGAAGTCGTAACTAAAGGTAACCGG
+
+/43//70:7*-300.1)*+280*.113/+*)-14688-,$&($*%4&'$%%$(+/.6:67784622)-,()0/2))1.9+911/*,./()1//4//+&*..61+)(**&$%'(0/2/2315-32,,3,.,+./.5.7//5:2%,%$()(%&'(-++,-*&(*2336/76)&()''&**--.,5-,,1''%$%*(,-.4110/-(..-.//0/)'&$%)*1/45797(03:1/467455:015:64.-/)-+18,*38462.011222.0-,/000.6.-.12388865232//,'')+0*+--/-16/,0)6*4)4**8897-(-,/633,7.*)-,,,+)%*23221',/)()$('-42354,**+%''-83**261))*-)/,//.--*,-,22/..,-11(*347.%,,,/33/*,*.5**-+'01,/)-())6:9;;<9400.-020002343--/-7./+64-&()%+,,1/66680040)*/)')'-,-,3.2230/3232583475344((+&),,225.102.3./**.-)*949:40,.2/3/--%05:-02+*//1.1,..-.&%&#)-),+)(/33;72:5;1/./)4/(,)+)+5+(,354%&%'&)&%$'(,0,.0567,./61'.).3:7,')+,-:8/-20,'++.7415'%'&(*('(+.1'/))*52.**)*',,-+35-(,*/2454)/**2.,%&'&&',/)0+1,/.,.4/&('&('&&#&.3193.6345.26.'34+.91(.&')1,1/53'3,/1/599:*+)*&*'01349+00-/)*+6004-,+)'%(&&-05.,../399869:884+0.-,/&$$(),/224)&)%$$%'++-/6832/(/&()*.55&*21)&'&)(+,5668.---+++)+,27/10753854-*2:21387420+,*+*,(,-1927+)**+''-+*.+/('(7677244/4/./170601+-,,,*-3223;9643.-'*3798,)*.85./45385869/)0687132/023//*0872;/01547/52(*)*,%)*3747;.179-(*+)+%----')'-*,/25(-6,,/5325625020*)()))/00298661-/*+.9/($*'0.--5**($**28*2646;7706
@2c838c97-1958-4021-8cc9-dd1b980b454f ch=133 read=61237 start_time=2019-12-13T08:31:35Z barcode=BC01 runid=2c9cf7bc05858273f10e7d7ec552fc0bd742dc3e
TTGTTATTAGCCTTCGTTCAGTTACACGTATTGCTGGTGCTGAAGTTGTCGGTGTGCTGTTAACCTGCTTGCCTGTCGCTCTATCTTCCGGTTACCTTGTTGACTTCACCCCAATCATCAATCCCACCTTAGACAGCTCAGCTCCCTTGCGGATTTAGGCCACCGGCGGGTGTTATCAGCTCGTGGTGTGACGGGCGGTGTACAAAGGCCAGAACGTATTCCACGATATGCTGATTCGCGATTACTTGATTCAATGGTCAGGTTACCAGACTACAATCCAGACTGAGAATGGTTTTATGGGTTTTGCTTCACCTCGCGGCTTCCTTCCCTCTGCCATCCGTTAGCACGGTATTGTAGCCCCGAGTCATAAAGGGGCATGATGATTTGACGTCATCCCGCCTTCCTCCAGCAATCACTGGCAGTCTCGCTAAGTCCCCAACTTAATGATGGTAACTTAACGATAAAGGGTTGCATCGGGTGGGCTTAGACTTCATTTATCTGCGACTGGCTGCAACCGTACGCACCTGTATCTGCGCAGCCATCTCGGGTATGTCAGGCCTGGTAAAGGGTTTCTTCCGTTACTTTGGAATTTAAGCCATGCTCCGCACCGCTTTGTGCGGGCCCATCGATTCATACGTTTCATTCTGCGAGACGTCATATACTCCAGGCGAGGTACTGGCCGTTGCTGCTGGCGCGAACTTTGCAGCATCCCAACGCCAGCCTTTTCTGCTCCGTTTGCGGCGTGGACGCAAAGGGTATCTCGTACGCTCCTTGCGCGCTGGGACTGCGAGGCGTCGGACTGGGGCGATCAGTAACGCCATGACCGTTTCCTCCACTTTCATCGCGGATGCGAACATTCGACGGACTTCAGGGTTAAAACCCGAGCTTTACCCTGGAACACTGCTGCTGCATTACCCTTTACTGATAGTTCCGGTTCTTGCGCTGCTTTGGCACGTAGTTAGCCGTGGCTCAATAAGTACCGTCCTCGGCTACCATTTTACGAAGCAACAGATTTAATACCTGTGCTGTCCAGGCGTGACACCTTCGCGTTCACTCGGTCAGGGTTTCCCCATTGCCAGAAAATTCCCTACTGCTGCCTCCCGTAGAAC
+
+3002%+%$$'''(*+/:62.9--,+--0+/-+./15303&&))&4---5'20..&$'(+7,7-9.(+/,+.:767/,,+,,-/6693,2114/1-1,%,(&'13501065//114::917025)(+)-+,.2.'))*-'''*.0(2-../8&,,,)-+82/0.-*(&23311:22/&&((,*1*/02.*)+0./-.'(')&),1,*308)*,--(*&*'(&%&&((')%(&(%)..,12)*''#'%)*97*+'(&,/1)5.7-'1)%))*(**2/,5-+*33*-+-+0.,*4:9-4516'977+'(,2/349010./4/,-*()0+4-+-)''')),&%))%&&**(%,&.&%$&&*+*&'%'(*.,.1),271.3822.-)07+)++,568617/')+)-.1,/))$%&2+5.3+-((&(*.//&'*+)'),-.'*,((.001011*'((/))(.++*+,14+),'('%$&%&&'&$'&$$%&%$&%'&&%')(&(%#$$%&&$&$#$#$$$&#$%#&#&&)+*))&('$#$$%&#%$$%)($%$$$&'#(%$*)*4.,,),0*).0.61(((%&'*/%&(-(''+(1,(+)$+)'('..,*$'%+*(&''&%'$$'*)./()++(*.+*$$#$(+01+$()&%%&&%&%(%&##%$*),,2**670&'(&,).++')'()&$$)%$$&)*'*&&)(('%$%$&*+,/+'&#&%)'&$%$%&(+(&#$&&"%%%&$&&'*('+(&'#&&)(')%-%'&%&#&#&$%**'$#$&%&$$$'/)''*'(%$'()-1.%*$#%%).*'&%%%)#(##%$%)%&&)*/%184*%$''$%&%***%$#$$,(+%*'#$%#%&$#$$%.&$$#$#%(%'%%((%'(&%'$',/'(/-'&$&&$$#&()-,**&&&%%##%&%%&%#&#$%$%(0)-)$('*&%$#$#$$#$&*++*((-,.-,.4/),-('&$%&'(,%.0(()*6.52)*,(3-))+*$**)%#$$&%$%(''''*,-&*-)')(')($&%%('(&*('%%$%&$('%'(&''*+&#&*)0/./3442.:.,.32,.647:((1:;62/65,+.00/03137+01-+10-(3+
@0ceb2c4d-1fed-48b2-9403-4fcf43fa604a ch=121 read=81166 start_time=2019-12-13T08:31:42Z barcode=BC01 runid=2c9cf7bc05858273f10e7d7ec552fc0bd742dc3e
CTCCTACGGGAGGCAGCGGTAGAATTTCAGCAATGGAAACCTGACCGAGCAACGCCGTGAAGGAAGAAGGTTTTCAGTTGGCTTCTGTATAAAGGAAGAACGGCGGCTACAGGAAATGGTAGCCGGTGACAGTGCTATTAAACCACAGCTAACTACGTGCCTTAGCCATATTATTATGCATGGGTGGCAAGCGTTATCCAGGTGTGCTGGGCGTAAAGAGGGCAGGCGGCAGCAAGGGGTCTGTGAGGTGAAGCCGAAGCAGCCTGGTAAGCCATAGAAACCAGGCAGCTGTTGCAGGAGGAAGGATCGTGGAATTCCATGGTGAAATGCGTAGATATATGGAGGAGACACCAGTGGCAGAGAGCGACGATCTGACCTGGCAACCTCAGTCAGCGTAGGGGCAAATGGGATTAAGATACCCTAGTAGTCCACGCCGTAAACGATGAATTACTAAGTGTTGGATGTCAAGAGTTCAGTGCTGCAGTTAACGCAATAAGTACCCGCCTGAGTAGTACGTTCGCAGAATGAAACTCAAAGGGAATTGACGGGGGGCCCGCACAAGCGGTGGAGCATGGTTTAACTCAGAAGCAACGCGAAGAACCTTACCAGGTCTTGACATACTCATAAAGTCCAGAGATGGAGAGATGGCTATATGAGATACAGGTGGTGCATGCTGTCGTCAGCTCGCGCGTCGTGAGATGTTGGGTTAAGTCCACAACAGGCGCAACCCATATCGTTAGTTACCATCATTAAGTTGGGGACTCTGTAAGGACTACCCGGTGACAAGCTGGAGGAAGGCAGGAATGACGTCAATCATCATGCCCCTTATGACCTGGGCTGCACACGTGCTACAATGGATGGTGCAGAGGGAAGCTGAAGCCGCGGTGAAACAAAGCCATAAAACCATTCTCAGTTCGGATTGTAGTCTGCAGCTCCGGCCACATGAAGTTGGAGATCGCTAGTAATCGCTTGAATCTGGCATATCGCGGTGGGTGATCCCTCGGGCCTTGTACACCGCCCGTCACACAGGTTGATAACACCCGAAGCCGGTGGCCTAACCGCAAGGAAGAGGGCTGTCTAAGATTGGGATTGATAGTTAGAGGGTAAGTCATGCTCACAAGGTAACCCGG
+
+-1/-02.97+*10)11082-''()8-*&),+7/0,(1.+6../2**)'(0*2+)*'*+/4--*-)+-+2-65/-%)(*)&().),(,(*.8*1,3,&')*$/.(,,+-/.+'*.,.45,+),$''(*$.')*$+1*366:)((()+%%%3*/012-1-+)*+),/6(+(*.)-++'%(%.%-,+2-,.,%)+/4-,.&&4,0(/'%',33/.029/(&+*)*(.43240+./)-)270//++'%%+(**+&')%&&)'))%)(()0.08,25./,+/4-1821950+*'($$%&&0-,-*'%+*)*,).'-**.7/('&().+)+))563603692/(,01.2.&').0893302('''('&+..5///,.%&&+*,,-+*&/-24254+'&&*1&4,)(--8:9/00(0+/+015)04+)'*,*--2-*,039658://../'$'&&*+02(*)+.6/646.0-01%'+,66/04887785627/5/**/+*())*),1((..-5-///*).36664)),+,101-88/12*+(((.)+,.-%))*,./*+2-()(,..')%*'33),-*+'-(4+-*+,7-),)&*-%+)(*0,('*,,*,+-4(*%*)2402232-//0+,+*(%%0***-,,/41.+*)-,-988862/+)/,/26291052+)-,,(&-),3111+'&'+./.,../.10-.11349-.*--.-))1)%(025*37304/,32-&/*---/3--,3*/3014)).0/).,(36*)*++*&%'&,,/12)))%)%%&$$*''(+:1/4/.2.41-13350//2-.*2..-/11/4.840(**'()*1/-.,)++)+**&*+0./.,.**,.646464457-*./&,''(,--4-.402351.38.-16.)17//58;.8:8:<99946893.-)7(((*,/11160/203',&)&&&)5112-.1.,)%)53000)+--40,&(,'*5:6,((-.,0%34,3'+)03.('&+05,-7,5431/4-.,-,/421:3,.)''%'&)''()*+-'-,.3/*+*,.3(&*&)(*'*.-5*3,6(/+0)''+-//(+,,-.((,*,11+-,+'*&*5,&&&**+*'&&(*&+#$$&%$-/,916:86*,8
@452f0fbc-3209-4983-ad01-25ea2d1eb13e ch=274 read=74074 start_time=2019-12-13T08:31:43Z barcode=BC01 runid=2c9cf7bc05858273f10e7d7ec552fc0bd742dc3e
CTCCTGAGGAGGCAGCAGTGGGAATATTACTGTGGGCGCAAGCCTGATGCAACCATGCGCGGTAGTATGAAAGAAGGCCTTCGGGTTGTAAAAGTACTCGGCGGGAGGAAGGGGTAAAGGTTAATACCTTTGCTCATTGACGTTACCCGCAGAAAAGCACCGGCTAACTCCATTAGCCGCAGGGAGTAATGCTGGAGGTGCAAGCGTTAATCGGAATTACTGGGCGTAAAGCGCACACCATGGTAGTTTATTAAGTCGGATGTGAAATCCCCGGGCTCCAACCTGCGGAGCTACATCTGATACTGTAACGGAGTCTCGTAAGAGGGGTAGAATTCCAGGTGTAGCGGTGAAGTAAGCCTGAGATCTGGAGATACCGGTGACGAAAGCGGCCCCCTGGACGAAGACTGACGCTCAGGTGCAGCGAAAGCGTGAGCAAACAGGATTAGATACCCTGGTAGTCCACGCCGTAAACGATGTCGACTTGGAGGTTGTGCCCGCTGCCTTGAGGCGTGGCTTCCGGAAGGGCTAACGCGTTAAGTCGCCGCAGATACGGCCGCAAGGTTAAAACTCAAATGAATTGACGGGGGCCCGCACAAGCGGTGTATGTGGTTTAATTCGATGCAGCGCGAAGAACCTGGTCTTGACATCCGGAAGTTTTTTCAGAGATGAGAATGTGCCTTCAGACGCTATGAGACAGGTGCTACATGGCTGTCGTCAGCTCGTGTTGTGAAATGTTGGGTTAAGTCCCGCAACGAGCAACCCTTATCTTTGTTGCCAGCGTCCGGCCGGGAACTCAAAGGGAGACTGCCAGTAGAAGCTGGAGGAAAAGGTGGGGATAATCAGAACTCGCAAGCCCCTACAGCCAAGGCTACATGCTACAATAAGCGCATACAAAAGAAAGGCAGCCCTCGCAGAAACAAAGCCGGACCCTCCTCAGGAGTGCGTCAGTAGTCCCGGATTAGAGTCCTGCAACTCGACTCCATAGAAGTCGGAATCGCTAAGTAATCGTGGATCAGAATGCTGGTGAATACGTTCCCGGAGGCAGCAGCACCGCCGTCACACCGCGCACTAGGAGTGGGTTGCAAGAGTGGGTGGCTTAACCTTCGGGGCGCTTACCTTTGATTCATGACTGGGTGAAGTCGTAACAAGGTAACCGGAAGATGAGCGACGAGCAGGGTAAGTTGCTTACCAAAAGCCCACCGACAAACTTGCCTCTTCCAAGCACCATAATACCCATATTACCGT
+
211()+(1.'/,)3)4(67563-.,%*'#(&&(,732/0-0)*13339991'03.1,*&%'%%%$)*--*1*$)),-*+)-,(++)5+1/79.*,.,.)&)*,72,--(,-55+**/*,/3,4'**22.76./80&.-,,-+..-3:0)-&**.)+(*-7.'+*(3)*+53*1(%$))(($(*&$&),**&..4-*/*($&(*'()4-/+-,)0..2/456:;80//87-*+++**')'%&''&$/.4+)--1../.,-*.)-'-3)),)*)(0556/100.3-+(+,&%(%%)(('&')*'*)'$&$'&*$')//22.1)(&.350//*0-/.0//.6./-/01195+5,%)+*%'%&&&+.--+3,((*).1.+%*((('*,)*'(&(/80*)-./.)(*)--./.*'))+1321',$&%'(()+0*)+*$0(*()'0/-2+,+)&%11+).11&-,/(')/18479:.41.0/25,+(&%/)*2+5.--/4;0))('((')*'17+127;656+')()'&,*,%'$+)+',(:*3)*%('$'$%('&))&**+-/.1509//22./6.;:94+)+*--407;93-5*),*/+/+.084/%$(%(+25<:2:6;-,+*(&$%'%%$(-+.*-+((++)*---20/.2).*3,,0;9;+1.,,+.++*(%,)*)()'(0,((,*'+)&$'(-,0(316550*//-40./23212/(+,+069-0*&+((,**4591:5-5/)*,-:.*-028-(()*)-/*,,)')*.*+/:..2&%$$&),*%/0)./3/-121:*0.+'**,/24,('*'&*+'(34.+0+.12(.+2-2/,,%%(&'(*&(&&)$&*')/20)'$&'(0-.)('&$#&$+%+(&%-''+,'((*$'%)*00*$(*('+)))0.''(%)%&*//+23-+,)0.46:+',%%%%'(%'()*,.,''(+536)(-2,/(''&'),/+)*%$--/&'+22*$$($'&)*/(5,724&+,+(&))2,.*-&'))++)-3**)',/,,+1,)*(),060,/')')$$&##%(+0-36-03/0++/(*%&$%%(%&$&(09.-++(1,%(%(%%(((//.411.1/4,',-,+('*%")%%%$'(494,*)),465%&(&*&',++032203..8:9;79370/.*)&+252+++**/(%&%&$)'$&'(')&),0,&'51&+'%223:4+1+$*(((--)'++$'*,,/0112&1+&$*%&%$&##"
@944164d4-be12-42b5-b65d-a2b122d66a8b ch=17 read=38827 start_time=2019-12-13T08:31:53Z barcode=BC01 runid=2c9cf7bc05858273f10e7d7ec552fc0bd742dc3e
TTGTTATTGCTTCGTTCAGTTACGTATTGCTGGTGAAGAAAGTTGGTGTCTTTGGCAACCTGCCGCGCCTGTCGCTCTTCCGGTCACCTTGTTACGACTTCACCCAATCGCTGACCCTACCGCTGACCGCGCCTCCTTGCGGTTAGCTCACGGACTTCAGGTGTGCCAGCTCTCATGGTGTGACGGGCGGTGTGCAAGACGAGACGTATTCACCGCGACATTCTGATTCGCGATTACCTGTGCTCCAGCTTCATGTAGGCGGTTCAGCCTACAATCGAACTTCGAGACTGGTTTTAAAGTTTGCTCCCCACACCTCACGGTATTATTGCATCTCTGTACCAGCCATTTGTAGCGTGTGTAGCCTACATAAGGAGGCATGATGATTTGATCATCCCCACCTTCCTCCTGGTTAACCCAGGCAGTCTCATAGAGTCCTCAGCCAGTAACTAACGACCAAGGGACGCTCGTTGGGACTTAACATCTCACGACACGAGCTGACGTAGCCACCACCTGTCACCTTGTCCCCGAAGGATCTCCTCGATTAAGAGTAATGCAAGGGATGTCAAAGTGTAGAGTGAGTTCTTCGCGTTGCTTCAGAATTAAACCACGCTCCGCTATTGTGCGGGTCCCCGTCAATTCCTTTGAGTTTTTAATCTTGCGACCATGCTCCACAGGCGGAATGCCAATACGTTAGCGGCGGCAGGTGTTGAAACCCCACACCTAGTATTCATCGTTTACGGCGTGGTTTACCAGAATTATCTAATCCTGTTTGCTCCCCACGCTTTCCGTCAGCGTCAGTTACAGTCAGTCGCCTTCGCCACGCCAGATTGTTCTTCCTAATCTCTACGCATTTCACCGCTTTACGCGATTCCACTCTCTCCTCTCCTGCACTCTAGATAACCAGTTTGGAAGCGCAAGTTGAGCCCGGGTATTTCATCCCTTAATCATCCGCCTGCGCTCCCTTTACGCCCAGTAAATCCGGATAACGCTCGCCACCTACGTATTACCGCTGGCTGCTGGCGCATGTAGTTAGCCGTAATCCTCATAGGTACCGTCATTATCTTCCCCAAAGACAGGCTTTACGATCGAAAACCTTCATCTCACGCGGCGTTGCTGCATCAAGGTTTCCCCATTGTGCAATATTCCCCACTGCTGCCTCCCCGTAGGAG
+
%%*&($*((+.11+0,'#&-'%,/+'+*(011-**))'++)*-.,.--/,,1(&$''&)4)&&%#$&(,-/33*(('),421313*-,+.),1()+%'(''&+,-+/27355-,-/)*'/'$%*)(+2'(')'')%))*-1927.1043,1-6.4475$.()$(%+/+---,*,.27:877565/22.+()'*%'(**)*%#()0052896/28*,,/010197714741.,(/&'/*))*%')*(()35;8230,((-+)+-7,-0273155;.8*().*,)'*.3370+568.+3..09-%%'+02)%)+.1-117/42**.&.+,-55300/,0,10-.1:047+,622300+/%$%&0,'&*&'*&-,%.++642220+/6(&&'(73802*'+,+122-2-,--0.2)7-))-12233/-,')+)(2,244,/$'$#&-/431214551.1*+0&&&%(,/+9+,)1).4.3,,-,,*-&11//),*(./10+)&%%#$$$1*348431,,-.)-*/358-,,-+*$&)-.6522.3&&%%('(.3/,.-1*2-.;89+33,'800+($&(&&*,6-273)./271129-'((*,-3<977*)&'(,3))*$,**436-150660-()-17/60*,2*),-05<42-73106...(/1()%+)0(#'(+83,..6/(-*+.,'-//-+(*)/+'(*%,()(00*(./092)&)'+('*+,.275476439.0/10.*0&,+6,+.3..)*,.-34-06568024<6.024;7,&-*-/620$$&())2115455;35035.%)'()/,'(,.72**%'%%('0*.8:75521)*0--.1201*--/271.12+())%&,+.+/06-/'++,-..0521,/%&$*$&*+,'&''$$&0*/-;4/,&%%&%*&+)/:,,+,.(*3..*49*).+14&&%,*/0299:).+&#++122:/.63%.''%%$%&&&')1'9)<8;777:.-+/*(-.+*,(-.30078-/&4)+,50//2-,1(/&''++2**+*)+)'(&$(.%&%'*-+3879:257//3712:;-18/+--'*('-3-,...,,%(-,*173;87980/&)))***)/1.-.-,026.-(**94479+*,.*,*.4954475.2,&(()21114,/())/.102+-
@4d910a95-b43d-475a-8868-0e6f3fbae60d ch=134 read=60324 start_time=2019-12-13T08:31:53Z barcode=BC01 runid=2c9cf7bc05858273f10e7d7ec552fc0bd742dc3e
CTCCTACGGGAGGCAGCAGGTGGGAATATTACAATGGGGAAACCTTGATGCAGCAACGCCGCGTGAGTGATGAAGGTTTTCCGGATCGGCGTAAAGCTCTGTCTTTGGGGAAGATAATGACGGTACCCAGGAGGAAGCCACGACTAACTACGTGCCAACAGCCGCGGTAATACGTAGGTGGCGTTATCCAGATTTACTGGAATTAAAGGAGCGTAGGCGGATGATTAAGTGGGATGTGAAATGCCGGGCTCCCAGCTTGGTGCTGCATTCCAAGCTGGTTATCTAGAGTGCAGGAGAGGAGGGTGATTCCTGGTGTAGCGGTGAAATGCGTAGAGATTAGGAAGAACACCAGTGGCGAAGAGCGACTCTCTGGACTGTAACTGACGCTGAGGCTCGAAAGCGTGGGGAGGCAAACGGGATTAGATACCCTGGTAGTCCACGCCGTAAACGATGAATACTAGGTGTGGGGGTTTCCAGCACCTCCGTGCCGCCGCTAACGCGATGGTATTCCTTACCAGAGTACGGTCGCAGATTAAAACTGCAAAGGAATTGACGAAATTTTAGTAATAGACGCCAATGGTTTAATTCGAGCAACGCGAAGAACCTTACCACTTGACGTATTGCATTATATATGTAATCGAAATCCCTTCGGGACGCAAGGTGACAGGTAGGGTGCATGGTTGTCGTCAGCTCGTGTCTCGTGAGATGTTGGGTTAAGTCCCGCAACGAAGCGCAATACTTGTCGTTAGTTACTACCATTAAAGTTGGGGACTCTAGCGAGACTGCCTGGGTTAACCAGGAGGAAGGTGGGGATGACGTCAAATCATCATGCCCCTTATGTGTAGGGCTACACACGTGCTACAATGGCTGGTACAGAGATGCGATACCGCGAGGGTGAGCCAAACTTTCTAAAAACCAGTCTCAGTTCGGATTGTAGGCTGCTCGCCTACATGAAGCTGGGTTACTGTGTCCGCGAATCAGAATGTCGCGGAAGGAATACGTTCCAGGTCTTGTACACACCGCCCGTCACACCATGAGAGTTGGCAATACCCGAAGTCGTGAGCTAACCGCAAGGAGGCAGCGGCCGAAGGTAGAGGTCAGCGATTGGGAGTAGGGAAATCGTAACAAAGGTAACCGG
+
,101./1'743426/0/'''(274*31.41)/158872*&+-(205--.//2.23888:;1214**(((*+*.0(1,7:/1(8*:98()&'(480,.0887966;9(*4,'+*-3365203186+70)+*/,,,)/+21++*+*,111445164544'2.01605.7/,7//08:617'*+(*14001'*'*-68-.36+'&*(76+),&)*558574.)(')*-.7/4339:142.--8.+*0'*.**',))(-+,+..*+242+*.++(40(046854/,+**)*,.251:6..*--*,+')*%+(,,)*./.1-..0:74050,-;988/-++../57.62455170+/+-,,+.2(%)+/+2301-04;8:::9620+.-3,./-*34259,--('*,51**'%(,+/;48(:;418,,14217()/,)()).))**67/./3202024486/44127887/6::-1:81,-(-./9464-2.-,*,/'))+*+))&(+$%'(.28*)*(.)+*%%'(4093.$%%%)0/0;;.564/00*'&()-)+','(*#$$$#%$'%$&'*12141711909<;-838/)-%,-&2''(+.-.4/(+(&)-$)+4023)(%(&'0-.7//*,&(&)+4/0&)''&/61.,*-*'&'&,-2)52567.0/0&'*,,/006.65;)*-0-8,.2778501,').19:9:;0:/0/42:6:168,+).,.2&'%(+++-)%&)),+.046:434933234851718*--5'.4527875)1/%(().7::;959/5/6/66.-0)*++..530:;/98220-15488011:956,65.*-41569873501),'(%(&(,2363322623;885:656.....4:8565447,+.+/2+,.(0.6381+'')$'-49995:989313.14;:15,12/12,1+%$$)*--3/*-./,1,),**-%-)*2)'+*,,(')-0:87313998:951.+%%)&-++360408('.6,,+2102424359309212640..1*,.(('(0/0/,4<7+73*')(*)/),/..,,0/1+')/*-,*-.).31/53111(-*()/'-*/0./10%6&094'*+&%)'('(*22248247+,4.6:7,8*
@00f0af2d-d67c-4461-a7ba-9fc5f06cd101 ch=250 read=129200 start_time=2019-12-13T08:32:05Z barcode=BC01 runid=2c9cf7bc05858273f10e7d7ec552fc0bd742dc3e
CCGGCGGTGCTTGTTACGACTTCACCCCAGTCATGAATCACAAAGTGGTAAGCGCCCTCCCGAAAGAGTTAAGCTACCTGCTTCTCTTGCAACCCACTCCCATGGTGTGACCCGGGCGGGTATTAATACAAGGCCGGGAACGTATTCTGTGGCATTCTGATCACGATTACTAGCGATTCCCGACTTCATGGAGTCGAGTTGCAGACTCAATCCGACGCGCTTTGCCAGGGTCCGCTTGCTCTCGCGAGGTCCTTCTCTTTGTATGCGCCATTTGTAGCACGTGTAGCCCTGGTCACGTAGGGCCATGATGACTTGACGTCATCCCCACCTTCCTCCAGTTTATCACTGGCAGTCTCCTTTGAGTTCGGCGGACCGCTGGCAACAAAGGATAAGGGTTGCCGCTCGTTGCGGGATAGCTTAACCATTTCACAACACGAGGCCCCACGGCGACAGCCATTTTCCTGTCTCACGCGTTTGAAGGCACATTCTCATCTCTGAAAACTTCCGTGGATGCTCAAGACCAGGTAAGGTTCTTCGCGGGCATCAGATTAAACCACATGCTCCACCGCTTGTGCGGGCCCCAATTCATTTGAGTTTAACCTTGCTTGCGGCCCGTACTCCCCAAGGCAGTCGACTTAACGCGTTAGCTCCGGAAGCCACGCCTCAAGGGCACAACCTCAAGTCGACATCGTTTACGGCGTGGACTACCAGGGTATCTAATCCTGTTGCTCCCACGCTTTCGCACCCTGAGCGTCAGTCTTCGTCCGGGGACCGCCTTCGCCACCGGTATTCCTCAGATCTACGCATTTCCACCGCTACACCTGGAATTCTACCCCCCCCCTCTGCAGGACTCAAGCTTGCCGGTATCAGATGCAGTTCCCAGGTTGAGCCAGGGGATTTCACATCTGACTTAACAAACCGCCTGCCGTGCGCTTTACGCCCAGTAATTCCGATTAACGCTTGCACCCTCCGTATGCGGCTGCTGGCTTTTGAGTTAGCCGGTACTTCTTCTGCGGTAACGTCAATGAGCAAAGGTATTAACTTTACTCCCTTCCTCCCGCTGAAAGTACTTTACAACCCGAAGGCCTTCTTCATACACGCGGCATGGCTGCATCGGGCTTGCGCCCATTGTGCAATATTCCCCTGCTGCCTCCCGTAG
+
1/')%*''$&''$0+(+222775+448-,-58('/0933.33:5/143/*$$$&&06,.3,))*)%'+065-),,6796(45969+3+$.()*74*,+::0'.,'((')-3&(/68.0-&&$)('$%%(*3,666-;766426431,())+711277*+,-0%&()/++,5.220+/2.1)-+14:5568.,,-2)$+4***&,.0/4.+),'$%'&(&&*))*123'-21601136-+,-,0('&$)&)+((2/7/89.-0/3599;<,83*&*)(*'*))))&(.9/.063-&)+-+*,/)1,,.-00/.-0.04366691592*.8628/.-))-3<8557,02.3,./58651/51-,03/)&+'.2/242671:00*444&6.8831)-))/&*(),421,2()',/+)'()'(--+*'.3*((.((*-.(&+)/')(&+155773.,-)#%$$%*((*93*-$'&)*(2/+-+*-+)--47//5585323-035,.3-30**9:630&).-.-/1;293412*2,91394,,(%%%&')%'+.,3;8/9.,'+)('*((04,*.'),1/,,.-/1-&'-1.*./,,$(/9:-3-,(&%%,&())(,*'%.)+,14:*/./6-&,,-341.4.6.55/3//-2-3&+()('*,*,.3:850'360-./273715(4-67888279548/&,&..0268/0.+.1.30((*1123;9:9431/%)*2:6+.*-+301.1.21*%%%-.147/5678;93.6)(3/*$+1/2412.('%$+%+),-:<9946'((.-0-125.0730&(.3.11245884/-.,/24759060.582*)+-%,(25-254-+&('()18-00./25///-/349274+)04-6+%&/)&)2..(3:)'%'()0+,./00.0-+474<7:;5-(()(*+)'.,)%,+,1.)+/03730,*).5.625/6.++,.66027,*&%#'&(.04:986)$$%$&$/21//49),+'%(0*09-))*.--0546732-.*),+*0),/,//11.**25*-.37+,202);9/)1/0.60+-)-/65-/.*/.,)++0,899<99<987//'.+5/449;:;52.----*40/17(3207+&*-),,-/0..2159-+)+,,./702:/,0+.
@1d399403-52ee-4469-a0d4-6fe238a581c7 ch=163 read=133349 start_time=2019-12-13T08:32:03Z barcode=BC01 runid=2c9cf7bc05858273f10e7d7ec552fc0bd742dc3e
CCGGTTACCTTGTTACGACACCCAATCGCTGACCCTGCCTTCGGCCGCTGCCTCCTTTGCGGTTAGCTCACGGACTTCGGGTATTGCCAACTCATGATTGTGACGGGCGGTGTGTACAAGACCAGGAACGCGTATTCACCGCGACATTCTGATTCGCGATTACTAGTAACTCCAGCTTCATGTAGAGGCCGGTTCAGCCACCGAACTGAACTGGTTTTAAGTTTGCTCCACCTCGCGGCATTGCATCTCTCTGTACCAGCCATTGCAGCACGTGTGTAGCCCTACACATAAGGGGCATGATGATTTGACGTCATCCCCACCTTCCTCCTAGTTGGCAGGCGTCCTCGCTAGAGTCCTCAACAATGGTAGTAACTAACGACAAGGGTTGCGCTCGTTGCGGGACTTAACCAACATCTCACGACACGAGCTGACGACAACCATGCACCACCTGTCACCTTGTCCCGAGGGGATTTCCTCGATTAAGAGTAATGCGAGGATGTGGTATGAGTAAGGTTCTTCGCGTTGCTTCGAGATTAAACCACATGCTCCGCTTCTTGTGCGGGTTAAATCATTCCTTTGAGTTTTAATCTTGCGACCGTACTCCCAGGCGGAATACCCAATGCGTTAGCGGCGGCACGAGTGTTGAAACCCCACACCTAGTATTCATCGTTTTACAGCGTGGACTACCGGGGGTATCTAATCCTGTTTGCTCCCCGCTTTCGAGCCCCAGCGTCAGTTACAGTCAGAGAGTCGCCTTCGCCACTGGTGTTCTTCTAATCTCTACGCATTTCACCGCTACACTAAAATTCCCTCTCCTCTCCTGCACTCCTGAATGAAAAGCAGTTCGGAATGCAGCACCCAAGTTGAGCCGGGTATTTCACATCCCACTTAATCATCCGCCTACGCTCCTTTGCGCCCAGTAAATCCGGATAACGCTCGCCACCTACGTATTACCGCACCTGCTGGCACGTAGTTAGCCGTGGCTTCCTCATGGGTACCGTCATTATCTTCCCCAAAGACAGAAGTTTACAATCGAAAACCTTCTTCCTTCACGCGGCGTTGCTCGGTCAGGGTTTCCCCATTGCCGAAAATTCCCTACTGCTGCCTCCGTAGG
+
2210.3/1090+4-&')#&'/2,2-67412212;60).(*./-618,0981/,/.+01***('5,,,..+,1401060.314-3.,43//.,-)/,&++*,.5638576:720+(&&*1,233.9:18,%(-.68<989<766673:92-/.7:4475211,+&(&(.--,90.+/0:1'+'(%('*(,*/-5<,,-,,%')()/86401579,:;;.-2..4.+()29208/105565&3**,1567544433109///:/1+)%'.-,-+,+('%(%/7..-1110241+583015111104;201:89:9916;4+-0.625++''$('&(**&.1.-++'(+,+/*)*.003000(*,.+2930145:4349677887.71-1/1/222.11-/+932--+/'-'*%((..01%(+-0231.--23+0.-,334;69865685788:9:62.2-+-1+()$46.,+0<:58687424+-.--.,91//+%05/10'&+*+-,(1218(.*;:9<52331912324&(((2)4;;90...532031',3,0(-(**6)1(,((*+(&%))74+7,+',1;<1,9136634679:'3(/-276+278%*-***/.,03022060,+--72*63/2.(./19;0.9/1980(*+/:1-/534885797195+)*&+,./29111.02(59:1.246315/164.:6/'&)-+/*$&162/*)/,//*(*-.1:5535010789*+-0,-.//;88:0/09-477821395555(*7434,/.51456<83059)+0..()')-((&+$(((*-01.//3645622.4.*+6;*)011/))/034/0/0101512/-,6)//+0+))004&,('&+33/,/00.3,&&,*43454:;<89:7370312)'-($''((&(*+,78.14879;:;:877878:524-,.(/+/95790.+(*%%'2*3+-/017-9-,&)+--.*,1.6/(*&)'*)*+43.24/51.05:,;;8*282-350)-))/;1.15977.-593176:77;877<1'-*,*64/7/..651414-044/:44:<6/3;478449:858361+),113776528946-,,
@07f8b5c9-beb7-4bed-b484-5f3bc11fe327 ch=193 read=1424995 start_time=2019-12-13T08:32:02Z barcode=BC01 runid=2c9cf7bc05858273f10e7d7ec552fc0bd742dc3e
CCGGTTACCTTGTTGCGACTTCACCCCAGTCATGAATCACAAAGTGGTAAGCGCCCTCCCGAAGGTTAAGCTACCTACTTCTTTTGCGCAGCCCCTCCCCATGGTGTGACGGGCGGTGTGTACAAGGCCGGGCAGTATTCACCGTGGCATTCTGATCGATTACTAGCGATTCCGACTTCATGGGTCGAGTTGCAGACTCAATCCGGACTGACGCACTTTATGAGGTCCGCTTGCTTTCTCGCGAGGTCGCTTCTCTTTGTATGCGCCATTGTAGCACGTGTGTAGCCCTGGTCGTAGGGCCATGATGACTTGACGTCATCCCACCTTCCTCCAGTTTATCACTGGCAGTCTCCTTTGAGTTCCCCGGCGGACCGCTGGCAACAAAGGATAAGGTTGCGCTCGTCGCGGGACTTAACTAACATTTCACAACACGAGCTGACGACAGCCATGCAGCACCTGTCTCCACGGTTCCCGAAGGCACCATCTCTGAAAACTTCCGTGGATGTCAAGACCAGGTAAGGTTCTTCGCGTTGCATCGAATTAAACACATGCTCCACCGCTTGTGCAGGCCCCGTCGAATTCATTTGAGTTTTAACCTTGCGGCCGTACTCCCCAGGCGGTCGACTTAACGCGTTAGCTCGGAAGCCACGCCTCGGGCACAACCTCCAAGTCGACATCGTTTGCAGCGTGGACTACCAGAATTATCTAATCCTGTTTGCTCCCCACGCTTTCGCACCTGAGCGTCAGTCTTCGTCAGGGGCCGCCTTCGCCACCGGTATTCCTCCCAGATCTCTACGCATTTCACCGCTACGCAGATTCTACCCCCATAAGCTTGCCAGTATCAGATGCAGTTCCCAGGTTGAGCCCAGAGTTTCACATCTGACAACAAACCGCCTGCGTGCGCTTTACGCCCAGTAATTCCGATTAACGCTTGCCCTCCGTATTACCGCGGCTGCTGGCGCAGGTTGGCGGTGCTTCTTCTGCGGGTAACGTCAATGGTACCAAAGGTATTAACGCCGCTGCTCCCGCTGAAAGTACTTTTACAACCCGAAGGCCTTCTTCATACACGCGGCATGGCTGCATCGGGCTTACGCCCATTGTGCAATATTCCCCTGCTGCTCCGTAGGAG
+
2*/+17-.626,,*(('(%),,&)-1/),242655:6413312--/-2.*)+./6'),*'(&'(,-131-0+*0+*%.2:+8;;+.,&***/9.)).6:(#*')556661/97--1+++(*).49017.)-+*((*.0;.,,1*.-80./:333334+./7021.../*7-2.,+/-/+(**0-/0..0.7-1+-/837.9235382-))*+02+..3-%$&#24-4(&&(&%&*)++33441&)+.,,.9.754076-.-/4799;021.++./*112571--*-,*(*178403.6;89440/1-,-,2.-+-018804)(/4253(-3../4<1//5788080+,.787-23-*++8:101&('.(7265641/4..07/8'2*693+-*'(+,//10/12-027844565/.()./1294-/4374121242441++*++-7.80+,&&'(/1053222))+4;:<895(&'(*+%'&,-9992/.450/5956566<41+/014378<7352-/-5.;88<87852012036,'**''/*)'-/,+++6;233.1//-/.0&.0496*(+,(,*+9,019-+**.8:):-5.3.-.'0-5).()(377,029:/98630.5-5-4.1145,)*+/,+-,+296768::8*3***+4823.4+8-677637644-16,'+(14146;77666;63/)4,+,3121017.0/8-&+,3<8++3**/9,,3449:00110/./+2344<5248)*-300677;7<88:;669.6767:982-((''10//03458847;93*-/+-.,+#*%%&)5(&',0.,)#%%%$*+1.180/0/25778:88477268/)*))800/6,)&)'*(82+$((+11-++(616761:'5945666441127,+,4/95-)+,,.:450+2.+,'%',('/0,,/5+/-0316;7060//7684:0-0'(++1+2,.77335:4:;:89:3;743975652422+'%*'14,+7,,,2.2.-,0()'$&&-6.*,+*,,+(*$'$%'(+.1616(%(/*117-8,-888864*0,0*73$1&*-.00.05&4520-%)*16301;22/84;4325/76.())%$'&/4)-'-+')
@a749a10d-2070-4b30-bb07-ef9f13a15778 ch=325 read=69848 start_time=2019-12-13T08:32:08Z barcode=BC01 runid=2c9cf7bc05858273f10e7d7ec552fc0bd742dc3e
CTCCACCACGGGGAGGCAGCAGTGGGAATATTGCACAATGCGCAAACCTGAGTCGCCATACCGCGTGTATGAAGAAGGCCTTCGGGTTGTAAAAGTACTTTCAGCGGGGAGGAAGGGAGTAAAGTTAATACCTTTGCTCATTGACGTTACCCTGAAGCTTTCAGCTAACTCTCCGTGCCAGCAACCCGCGGTAGCAGAGGGTGCAGAAAGGCGTAAATGGAATTACTGGGCGTAAAGCGCACGCAGGCGGTTTGTTAAGTCAGATGTGAAATCCCCGGGCTCAACCTGGGAACTGCATCTGATACTGGCAACGAGTCGTAGGGGGGGGTAGAATTCCAGGTCTTAGCGGGTGTTGAAATGCGTAGAGATCTGGAGGAATACCGGTGGCGAGGCGACCCCCTGGACGAAGACTGACGCTCAGATTCACCCGAAAACGTGAGGAGCAAACAGGATTAGATACCCTGGTAGTCCACGCCGTAAACGATGTCGACTTGGAGGTTGTGCCCGCTTGAGGCGTGGCTTCCGGGCTAACGCGTTAAGTCGACCGCCTGGGGAGTACGGCCGCAAGGTTAAAACTCAAATGGTGACAGGGGGGGCCCGCACAAGCGGTGGAGCATGTGGTTTAATTCGTACGGCGCGAACCTGGTCTTGACATCCACGGGGTTTCGTTAGTGCCTTCGGGAACCGTGCCAGGTGCTGCATGGCTGTCGTCAGCTCGTGTTGTGAAATGTTGGGTTTAAGTCCGCAACAGGCGCAACCTTATCCTTTGTTGCCAGCGGTCCGGCCGGGAACTCAAAGGGAGACTGCCAGTGATAGAAACTGGAGGAAGGTGGGATGACGTCAAGTCATCATGGCCCTTGACCAGGACTACACATTTCTAATGGCGCATACAAAGCGACCTCGCGAGCAAGCGGACCTCATAAAGTGCGTCGTAGTCCGGATTGGAGTCTGCAACTCTCGACTACATGAAGTCCGGAATCGCGTAATCGTGGATCAAATGCCACGGGTGAATACGTTCAACCTTGTACACCGCCGTCACACCATGGGAGTAGGTTGCAAAAGTAGGTAGCTTGATGACCTTCGGGAGGGCGCTTACCACTTTGTGATTCTGACTGGGGTAGAAGTCGTAACAAGGTAACCGG
+
)+2*(-,(.&*.+&()(.02026263+32.8/-,/03&&%$#(06'/))*)$'&#$%&%$',-013/.++,/-&)*(&,,,64.4*+%&)2:4*%/(')-+((,++58+*-2.2,2*'(+.822.;-9-019/97-.78325002529.2*&$%(($$'.0*)&+%*)&('().*.0480301'92%&,-%((&)*+*,*')&++)-0,&(+))'101/-,),-.049:56./173/--+'*+-&'35198<<13220077'+/3/,,085.3-2,+25526/(1502+*.),:555555444+6011-082-,.-2/6.-(2-3/6153.//1/.+&-(*$&&&(+,1(&&''*,1/*+977-,)+,7626/+++)102698:83/+('&*()%)335/)53-)**,(-++-016778*)(,('$-(&$)('%*/.**,/')),<72'0.*5+))..9:<./9<::7367-/1597:<<861/002;95303-'&'&,+),,96,',-0.217866-/+)*.%*+)+-57453/7/:13450/171::8555)'()+/-181-..,*,04285-,2)$$$&)(('(1&-,/14..02.())+'')-/7./0%)+35.132:<;-66/,*+&))++&&(*()+''/3327223967+)++,*(&(%"$'&(&/&,2122'')(-0,-,**,&+,.38156355945456147../1188030)(+,45/,2/51-+71.4-046-.2*4&&/2271&.0.7356&&+&'18,6,,)40913,-'03*751525:48)+**(--7679;00+'((+(12--885*+))''*(**.,/69:8:8530468:8+)'117+(.++3&%*)$%%#%$'%.43-'*1.6..-64333/,+%'./533733.---/9&/2:4553444062.0/00013978-:+.-,5.3*+),540-..+,-),)('%#&')+1,+*6)('()-.+,()+:45,706699888325/-.)/+++/65693381%%&'(*+(()*.7/73-,0*0,1565,9-)))$342;/116.%%%$)()(++-*+(&(+,0+-&&,-*+1*.+*)'(,-&)/.)&&&)*7+---/1//4/,)&+&%(-%)&&%&''')0:9919
@21a2105a-91a3-48a3-ac2f-ac0ba7736c13 ch=331 read=72674 start_time=2019-12-13T08:32:04Z barcode=BC01 runid=2c9cf7bc05858273f10e7d7ec552fc0bd742dc3e
CTCCTACGGGAGGCAGCGGTAAAGAATTTTTCGGCAATGGGAAACCCTATTGAGCAACGCCGCGTGAAGGAAGAAGGTTTTCGGATTGTAAACTTCTGTTATAAAGAAGAACAGCGGCTACAGGAAATGGTAGCCGAGTGACCGTACTTATTAAGCCACGGCTAACTACGTGCCAGCAGCCGCGTGTAGCGTAGGTGGCAAGCGTTATCGGAATTATTGGGCGTAAAGAGAGGGGCAGGCGGCGGCAGGGTCTGTGGTGAAAGCCTGGAAGCAACTTCAGTAAGCCATAGAAACCAGGCAGCTAGAGTGCAGGAGGATCGTGGAATTCCGTAGCGGTGAAATGCGTAGATATGGAGGAACACCAGTGGCAGAAGGCGACGATCTGGCCGCAGCTGACGCTCAGTCCCGAAAGCGTGGGGAGCAAATAAGTTAGATGCCCTATTAGTCCCACGCCGTAAACGATAATTACTAAGTGTTGGATGTAAGTTCAGTGCTGCAGTTCGCGCAATAAGTACTCGCCTGAGTGGTACGTTCGCAAAATGAAACTCAAAGGAATTGACGGGGGCCCGCACAAGCGGCGGAGCATGGTTTAATTCGAAGCAACGCGAAGAGACCTTACCGGAGTGTGACATACTCATAAAGGCTCCAGAGATGGAGAGATGGCTATATGAGATACAGGTGGTGCATAGTTTGTCGTCAGCTCGGTAAGTAGAGATGTTGGGTTAAGTCCGCAACGAGCGCAACGCTATCGTTAGTTACCATCATTAAGTTGGGGACTCTACACTTGAGACTGCCAGTGACAAGCTGGAGGAAGGCGGGGATGACGTCAAATCATCATGCCCCTTATGACCTGGAGCTACACACGTGCTACAATGGATGGTGCAGAGGGAAGCGAAGCCGCGAGGTGAAACAAAACCCATAAAACCGACAGTTCGGATTGTAGTCTGCAACTCATTTACATGAAGTTGGAATCGCTAGTAATCGCGAATCAGCATGTCGCAGTGAATACGTTCTCGGAGCCTTGTACACCGCCGTCACACCACCGAGTTGATAGCACCCGAAGCCGGGCTAACCGCAAGGAAGGAGCTGTCTAAGGTGGGATTGATGATTGGGGTGAAGTCGTAAAGGTAACCGG
+
**33/.4,96(,20035/2,+*($*'-5;;71%6437964(*0*,3*'(+-/00555969;9878.,**,,.*+/*2.;97.&0&.2-.040,,6-9/8///70'(**)-5021.*+*()*/-0/81/7-***9,&&(+-*,'((#(&&)-%*)$(4-,.+**4((+&'''+.<+*+*+07()'&')',-016/71.5,09248/9///100.10-00,4523237.((*%+0.1.+,3.-.''&%(+22/-//0.512/33..611),(%(&%(0/.'+,39%5914/-.541:,,9**())*+,..0.*.*%/+3782:51-*)9-/()&&'21114::32487/+)'&&'+)2,.73227223331'',,)509;:420.*.+2)#$$%*+,...//0+.+1*((.4.*+38:67/+,03:60/-*/5-),)&*6-,)./&'/.4-(*,05578;45)%,))+)()0534::9<9;70,&'/)0;95510.,)3*3-,$&*),000,.&)%((++++('$&&(121+&)63,0,+)-(,,73/087,),)453843556;90.6+*-),'+''))%(+%'(+-0,7;917383-,))-0)+')'**&&&$$%&*)08*,')+'-(+.5300/1234:-,.,,;,.,..//95+*('*7/765664777561024/2/-201235&6,4'*,75560-/14(%%'(''&&'))943729/6/0/---/+/446*++--12,+'%('-.2240-2/-27077+3-6,,0.05921..*'%($'*)*,442+(*((%-(++6/,-.80..+*0.41.87.354554::776123385.+62-(,1,0//57147'+,441**&'+4596570;//;336:889/.)0+*),*,+2.-27450103/,0.%)1<<4680/21;<423.&&%(/;68910/+,.15:8997754,$$&')014091..804076960))(*,301.3(,1/6445555888;597669578-5-++2/1),.%&'#(*,-.-,18+-201*0+(,-*,**)'(('&)),/+)/*)05')%%$(/1912-(/,/3**&()3/.+)-3'/-9;:20.*+*,)1*4.3/+++-,,-((---*6.6;9;;9
@0d81d12b-f435-47ff-9069-c2b89e332781 ch=426 read=117831 start_time=2019-12-13T08:32:05Z barcode=BC01 runid=2c9cf7bc05858273f10e7d7ec552fc0bd742dc3e
CCGGTTACCTTATTTACGACTTCACCCCAATCATCAATCCCACCTTAGACAGCTCCTTCCTTGCGGTTAGGCCATCGGCTTCGGGTGTTATCAACTCTCGTGGTGTGACGGGCGGTGTGTACAAAGGCCAGGGCGTATTCACCGCGAGCATGCTGATTCACGATTACTAGCGATTCCAACTTCATGTAGTCGAGTTGCAGACTACAATCCGAACTGAGAATAATGGTTTTATGGGTTTTTGCTTCACCTCGCGGCTTCCCGCTTCCCTCTGCGCAAAATCGTGTAGCGTGTAGCCCAGGTCATAAGGGGCATGATGATTTGACGTCATCCCGCCTTCCCTCCAGCTTGTCACTGGCAGTCTCGCTAGAGTCCCCAACTTAATGATGGTAACTAACGATAGAGTTGCGCTCGTTGCGGGACTTAGCCAACATCTCACGACACGAGCTGACGACAGCCATGCACCACCTGTATCTCATATGGCTATCTCTCCATCTCTGGAGCCTTTGTAATTATGTCAAGACCGCAAGTAAAGGTTCTTCGCGTTGCTTCGAATTAAACCATGCTCCACGCTTGTGCGGGCCCCGTCAATTCCTTTGAGGTTCATTCTTGCGAACGTACTACTCAGGCAGATTACTTATTGCGTTAACTGTACTGAACTTTGACATCAACATAGTACTCATCGTTTACATGGACTACTAGAGATTATCTAATCCTATTTGCTCCCACGCTTTCGGGACTGAGCGTCAGTTGCAGGCCAGATCGTCGCCTTCGCCACGGGTGTTCCTCCATATATCTACGCATTTCACCGCTACGCTTGGAGATTCCACGATCCTCTCCTGCACTCTGGCTGCCTGGTTTCTATGAAGCTACTGAAGTTAAACTTCAGGCTTTCACCACAGACCCTTGCTGCCGCCTGCTCCCTCTTTTACGCCCAATATAATTCCGGATAACGCTTGCCACCTACGTATTACCGCGGCTGCTTAGTAGTTATACCGTGGCTTTCTAATAAAGAATTACCGCCACTCGGCTACCATTTCCTGTAGCCGCCGTTCTTCCTTATAACAGAAGTTTACAATCCGAAAACCTTCTTCCTTCACGCGGCGTTGCTCGGTCAGGGTTTCCCCCATTGCCGAAAATTCCCTACTGCTGCCTCCGTAGGAG
+
;,(+3:+,./3-661,32&016/+6;9-363:6434:-75)),(*((+0.,..0788:6.*.+--/-/+2;:;9::+/*()',.-*(-)),8*-'))*+/023-+**.22:874:73301'0*0*/,+,$/,&&$)*1:5249340)+),.1366*5')),,,.....1/23055))+).0522.+-+,1/.-,--$/,02561858922.//.-,))&**)--/3-88,,/06/*357+)*0-211966&&'2).50()&+2+90+(,-)-%,').,')()+(*+-),'((*+60(-.//99630,85536001105<3104,211+;6*)024291**4+'')2,,-.*--/71128758458202101'''-+,,/.3.00579724/-/3-,),)+$(+,665778668434:61&'&(%-*(+313532+.1/233-,104532//45%00132424;/7/-+/./0561301)5614739889;98998582,.4/66.)-,((+*,')+(/-.,-&)(&'&+/*,,/:34<:88/8/*-393-.-3-5<899,,-2356-1*.,1).).&.)/1,)0376:7;74/74-+++'(,*2:122/0377916123-045,110+,,2(()5,+06,-,505/0//(/358:.-680.03379031*)'),13442430/9+()'()62877990-(&'1,0-.)++,7651,72*,,3.*',**-2--):;874,*+--0526-1++),40/,/1675..&'$$%*/0/''%*,,/29:70.1***+-/-)&++-63;90),1+-5*/++-*/*))*06/-(**),0,-..29754%&(*/&/+**.-/35.2-+&$()..,.5254/,-*/.84--+*)%/882;8..2-,.-;9:;*9+,,777:68:22/,+2*(1355($)(+,*.2+,*().4628680/(.,-02-49/.+&&**1111,00/+/+++1)($#%'(/6/-*)-337491399.10902:/'()2-.7<99;244,3,++%0,/1:87821...20./1/2634.-'')(.8870,/,-152&&*0/2((+/55+95944523071(/*/+3,-+8,,,0-;270.--+8./8:83+-4141,,/5545:6)+.+)()(,07/68+.04,,&
@6804091d-b912-44cd-a42c-c393f0e6521a ch=196 read=76516 start_time=2019-12-13T08:32:13Z barcode=BC01 runid=2c9cf7bc05858273f10e7d7ec552fc0bd742dc3e
CCTTGTTACGACTTCACCCCAGTCATGAATCCACAAAGTATTAGCGCCACTCCCGAGGTTAAGCTACCTACTTCTTTTACAGCCCTCCCATGGTGTGACGGGCGGTGTGTACAAGGCCCGGGAACGTATTCACCGTGGCATTCTGATCCACGATTACTAGCGTTCCGACTTCGCTGGAGTCGAGTTGCGAACTCAATCCGGACTACGACGCACTTTATGAGGTCGCTTGCTCTCGCGAGGTCGCTTCTGCTTTGTATGCGCCATTGTAGCACGTGTGTAGCCCTGGTCGTAAGGGCCATGATGACTTGACGTCATCCCACCTTCCTCCAGTTTATCACTGTCTCCTTTGAGTTCAGCCCGGACCGCTGGCAACAAAGGATAAGGGTTGCGTTGCGGGACTTAACCCAACATTTCACAACACGAGCTGACGACAGCCGTAACACCTGTCTCACACGGTTCCCGAGGCACATCCTCATCTCTGGCTTCCGTGGATGTCAAGACCAGGTAAGGTTCTTCGCGTTGCATCAGATTAAACCACATGCTCCACCGCTTGTACGGGCCCCGTCAATTCATTTGAGTTTAACCTTGCGGCCGTACTCCCCAGGCCTTTGGTCGACTTAACGCGTTAGCTCCGGAAGCCACGCCTCAAGGGCACAACCTCCAAAGTCGACATCGTTTGCGTGGACTACCAGGGTATCTAATCCTGTTTGCTCCCCACGCTTTCGCGCCTGAGCGTCAGTCTTCGTCAGGGGCCGCGCTTTATACCGGTATTCCTCCAGATCTCTGCGCATTTCACCGCTACGCGATTCTACCCCCTCTACGAGACTCAAACTTGCCAGTATCAGATGCAGTTCCCAGGTTGGGCCCGGGGAGTTTCACATCTGACCAACAGAGCGCCTGCGTGCGCTTCTGCGCCCAGTAATTCCGATTAACGCTTGCACCCTCCGCATTACCGCCGGCTGCTGGCCACAGGTTAGCCAGTGCTTCTTCTGCGGGTAACGTCAATGAGCAATTATTACTTTACTCCCTTCCTCCCCGCTGAAAGTACTTTACAACCCGAAGGCCTTCTTCCGCCTACGCGGCGCGAAACGCATCAGGCTTGCGCCCATTGGTACCAATATTCCCCACTGCCTCCCGTAG
+
)407(/8*-048786,/771.2593644995,+.062,+$*&%$%''9/001,'(&,*6-7,'($)484144962:9/'/.%2-*(-92+-/10/00166;:6094++)**/73,.5.''41+.--,-5;866:4516002<82001/5)**+0901,,+)+.96562435/%$'3.-./-..+/5-.**7355-703327386334341+))28<.0/+*,)*')/+*,..02/022,50/,,0,)(%(*1+,113499<;*6)'('+,-532-1'()+/75-.4*+(3+'*05084400/,()),,13567906:0,/828:8,4---7<;68:683/,+-5.25//025.4%,,,(-9134/22+2*(./.6,20-+1,)/3'&&'%(-,*-36.'%%-*,22-00+9;**131.0+.+(20321/0-1.)+.(+,*04583&35)-'(&*+65:7:5(),7../00.(&)*238++'%%'/*./99533014)0/46:/,*+)%(+0:87;76690:///--&%),-1;68;472768842-/4,//4/1&0)0-.65)()+.52;916:602/4:6-477/8//+348*0/1/29;.-1+/''(%)&+,877/6/5,//*-/++004*3,+-(0.-657;870*06-,,,5/26.3,81-,543661765-71')001977838932-),*,./19848:16;4,234:;6-123693.45-56400)/4394488:<9455*()1*.1.,%(,+&'%()5(5446;81,1*)(.--.')++)*(.69269:106/0)*($'.++&).066+1736555547670%+-1.1:1*3,-1579;78.65/7&&&/06/.-106)--.,&',5//&(*.03,,*&+-31.-./.695788:-,)(-*(%&'%&(&'(--42;14,-.7/7412/6-/,2;/+1913/4316;4/*.,//,+/+&%&&(%-++7)))-%//023<05<4473364/19889:665/*1./-&+*0)'%').%'(/;,-71*+.99.*/1.*1+*+*/261/-0+.2.((*,211-4+(+,(',*'&,(+,2/-/&&0-'(+$+(&+,(+*%),59,&*(%$%%)'/-4438/2.+$&&%(((,75-+')
@f9cf66a1-6704-420f-8227-25a4cda3de53 ch=180 read=140166 start_time=2019-12-13T08:32:13Z barcode=BC01 runid=2c9cf7bc05858273f10e7d7ec552fc0bd742dc3e
TTGTTACTTCGTTCAGTTACGTGCTGGTGCAGAAGAAGTTGTCGATGTTAATGCTTTCTTATTCGTTGTTGATATTATCACCACGGGAGACAGCAGTAGAACCGGCAGGAAACTGACCAACTTGCCGTGAAGGTTTCCGGATTTATAACGTACAGGAAGAACAGCGGCTACGGAAATGGCAGCCGAGTGACCGGTAAACAATGAAAACCACGTATACGTGCCAGCAGCCGCGGTAATACGTAGGTGGCAAGCGTTATCCGGAATTATTGGGCGTAAAGAGGGCAGGCGGCAGGGTGCCAGGCAGCCTGAAAGCAACTTCAGTAAGCCATGAGAAACCGAGCAGCTGGAGTGGGGAGAGGTCGGTAAATTCCATGGCGGTGGTGCAGATATATGGAGGTTTGGTGGCGAGGCGACTGATGTTCAGCCTGCAACTGACGCTCAGTCCAGCGTGGGGAGCAAATGGGATTGGAGAAATACCCTAGTAGTCCACGCCGTAAGCGATGAGTACTAAGTGTTGGATGTCAAAAGTTCAGTGCTGCGGTTAACTTGCAGCTCCGCCTGGTAGTACGTTCGCAAGGAAAGTGAAACTCAAAAGGAATTGACGGGGTACAGCGGTGCGTAATGGTTTAATTCGAAACGACGCGAAGAGAGCACTAGATACGGCATACTCGCAAAACCGGTGGAGAATGGCTATATGAGAGATACAGGTGGTGCATAGTTTGTGTCAACTCGTATGTAGAGATATTGGGTTAAGTCCCACAACGAAGCGCAACCCTTATCGTTGTTACCATCATTGGGTTGGGGACTCTATACCAGTGACAAGCTGGAAGGCTGGGGATGACGTCAAATGTCGCGCATTTTCTGACGCGAATTTTACGATGGCACAATGGATGAAGCGGCCGCGAGGAATTAAAACCCATAAAATACATTTCTCCAGTTCAGTTTGTAGTCTGCAACTCGACTACATGAAGTTGCTAGTAATCGCCGATCAACTTATCTCGCGGTAGATACGTTCTGGGCATGTACACCGCCCGTCACACCGCGAGTTGATAACACCCCGGTAATTGACAACGCAAAGGAAGCTCTAAGGTGGATTGATGATTGGGGTGAAGTCGTAACAGAAGTAACCCCGG
+
%&&'(&+,8426:9+,8-))%*&((+&(#%'+/+'+)&(+./*+&($&%%$%#'*+1*'+'./%%.(%''(-+.*.++.$%()+(0,&&#&$$&&()&&'%&$&$)$+%'&&(()')%&&'('#%#$#%'&'-)6.,)++'-)*&'($&$%$'&'))2+-37-2/01*)%(&&())*)($(-.3&%&%''*'*&((&%&''('+/.(*(%'&*&'(,...3:1(,,+8-7:,7+.-,+412%0((/4497342320,0,,++'*,(2)0.4//11:,'&--,-,/0)(&%()/()'%%$((%&(+00202('(*2+++,**,2803:3/((%*0/,-)(*/')(&&'&&&*0+'&(%,-+*+))&'3(7-7)))'&+%%&%$#&&',,*,&'*)&&%###*&&)*&&')+146743&($%''&+003/54.0(,(,(,0314621.-./1),,+%)+4.5,*37+1,1*+$(('$&).-*(2336487*,4886001(.0/0,*,-,.163-2-'.'/+3/355;9.-289,-00+('&&%'.,.''''(&*/402-,,(*//.&**02665.1)))'(&'$+*/20-75698)+(&)+++.2//)&%$(&**&'%&%%%$%*.0582136:8,31&(('*&%'+)&(()%(%'$)'-+.))&(%'&(+.%)(-4.-&*)''+.-/62()&&)('#$&%')(''*&,*-&+/(*(0'-08)*1/0..'--6.3--%&&&&'*+&+.+-009820.4,($..32+-.++365246-)0.45/6+)*($+0,-0(/(')()%'-0*12430+*%.-3-42562/)*+4*/)+/)%())*..78744+'+,,&*%$$#%$&&&$%$%$%%'&&'(*(%%&$$+$&'(),51299%(&&%&(*,.+-+()(&&+'-6:22;104197*&$%%*0('),)),285)2*51'&)-2564706/.*+*+-,--0/82*2*((+**+1-,,$'$'*6/0/-.4.-*(,&&)0-''.-,1).)$&')''')&+(*&).10;7,,,//(+.&*+-,-.--235/(-)'&'*+$%.$$#%(--&.+,')'%'%((),)%)(*)*+------)5+(*)&+(,,,,0)%%'+*&()((-,,+(%(*
@b503cbc6-77d5-4e1c-b335-70ccb0513800 ch=455 read=73269 start_time=2019-12-13T08:32:12Z barcode=BC01 runid=2c9cf7bc05858273f10e7d7ec552fc0bd742dc3e
CCGGTTACCTTGTTACGACTTCACCCCAATCATCAATCCCATGAACAGCTCCTTCCTTGCGGTTAGGCCACCGGCTTCGGGTGTTATCAGCTTCGTGGTGTGACGGGCGGTGTACAAGGCCAGAACATTATTCACCGCGACATGCTGATTCGCGATTACCTTGATTCCAACTTTATGTAGTCGAGTTGCAGACTACAATCCGAACTGAGAATGGTTTTATGGGTTTTGCTTCACCTCGCGGCTTCGCTTCCCTCTGCACCATCCATTGTAGCACGTGTGTAGCCAAGGTCATAAGGGGCATGATGATTTGGCTTCATCCCGCCTTCCTCCAACTTGTCACTGGCAGTCTCGCTAGGTCTAACTTAATGATGGTAACTAACGATAGGAGTTGCGTTGAGTTAACCCAACATCTCACGACACGAGCTGACGGCAATACTACCACCACAACCCATCTCATATAGCTATCTCTCCATCTCTGGGCCTTTATGAGCAACAAGACTGGTAAGGTTCTTCGCGTTGCTTCGAGTTAAACCACATGCTCCACCCGCTTGTGCCGGGCCCCCCCCAAATCCGAATTCCTTTGAGTTTCATTCTTTGCGACGTACTACTCAGGCAGATACTTATTGCGTTAACTGCAGCACTGAACTTTGACATCCAACACTTAGTACTCATCGTTTACGGCGTGGACTACTAGGGTATCTAATCTATTTGCTCCCCACGCTTTCCAGGGACTCGAGCTGTCAGTTGCAGGCCAAGATCGTCGCCCTTCGCCACTGGGTGTTCCTCCATATATCTACACATTTCACGCTACGTAGATTCCACGATCCTCTCCTGCACTCTGGCTGCTGGTTTCTATGACGCGAGTTAAGCTGGGCTCACCACAGACCCTTGCTGCCGCCTGCTCCCTCTTTACGCCCAATAATTCCGGATAACGCTTGCCACCTGCACATTACCGCGGCTGTAACGTGATAGTTAGCCGTGGCTTTCTAATAAAATTGCCGTCACTCGGCTACCGTTTCCCGCCAGCCGCCGTTCTTCCTTTATAACAGAGTTTACAGTAAACCTTCTTCCTTCACGCGGCGTTGCTCGGTCAGGGTTTCCCCATTGCCGAAAATTCCCTGCTGCCTCCACGTAGAAGGAG
+
314143/5030.2:001247<7.4..)/51879132.+5+*)&&0-+,.0192921,3-0/366/3240*-2.6,*2-*70-/+/+.,*%(&&*$4(8*--,*4*61-.,+)+&0254839%))&)&+&%**().-430,00+.0,,%-'**2107+&'#$#&*609.).-199.66765932211967,/,))),18/---1544)%+).,090:<1066;/6;8-+.3-.,/103,.171296++)*,5.+545/..2.576385--')++.0112.+%'(',+-1000.1/37;7186/.-,(2+''-(',*.2058+.8:<782.--0)1+*+902021/,184/2456$')+,)+,'*)/+(('&+,,/+-,1,**0/,,*$+2+++*(2+%,/95024*1,/12386,..-.,030/.15+/.'+0-.*-'$$'),1)()'(%&(/.0.$-*,+/0007411/3923223443&'+-1)&'&%(((%$()(,-,.0106,50;97;:670+0*,-920*42:33)5,-.,1233/0+.0+).(5$'%)%,,+*050:56++-.,0($*/-:-%&),,-24;87678+(*)$$(*/,)-2.,--.&0+-(,*'%(2).473321/'$&(120(0(/36:8534/*+-98322-2+)+*)*0-0784763183)*')')'/8478500-.**.-01(22//(&,:0-//353+)*)*/:7*.-,4--*'#$$$$&&(1'+-.$+&)-6,3-1249584-/+(+(**45544,/))+-<7356834124742),%%%03)-%)$%('*%%$))-6--(**.008766765453368,(---1/2-,/9-,**,-%)%&')')243'*+*+('-/-./+-+-/8;454-+()-023<:21.36.+3/:8/0/020-4-08::3-30498773538231/2.*%(&&)*/-1;604--)'$$%'(&)'*(+01-*)*$,-2,3862+,3/16.%-'&(%%')*-303,(&%))&.340+*$0.,(-/04837;7795-.32141/3('+(,59--)*+,30-4/10909.)1,$(*+01.-3,,++*/.32+17-,86-57/,-5327./7:958170+,0444825/&'(*/(%'('((
@3d711d58-6d75-4552-ab02-b3e0a09c9bb1 ch=20 read=52968 start_time=2019-12-13T08:32:17Z barcode=BC01 runid=2c9cf7bc05858273f10e7d7ec552fc0bd742dc3e
CGCGTACGACTTCACCCCAGTCGCCAGATCGCAAAGTGGCGCGCCAGAGACGGCACCTACTTCTTTGCAATCCACTCCCATGGTGTGACGGGCGGTGTACAAGGCCCAGGGCAATGATACCGTGTTCTGATTACACGATTACTAGCGATTCCGACTTCGCCAGGTCAGGTTGAACTCAATCCGGACTTCTGACGCGCTATGAGGTCCGGCACTGGATCGCTTCTGCTGTATGCGCCATTGCCAGCGTGTGGCGGTCGTAAGGGCCATGATGACTGACGTCCCACCTTCCTCCGGACATAGCAGTCTCCTTTGAGTTCCCAGCCCGGACCGCTGCCCAACAAAGAGGATAAGGAGTTGCGCTCGTTGGGGACCGGCTGCGGCACGACTGACGACAGCCATGCAGCACTGTCTCAGGACACGGGCTTTGTTTTCTCCTTCCCGTGGATGTCCGGTGGGGCAAGGACTTCTTCGCGTTGCATCGGTGTGCGCTCACGCGCGCGGGCCCCGTCGAATTCGACGGTTTTGGCTGCGGCCATTACTCCCCAGGCGGTCGACTTAACGCGTTAGCTCCGACCACACCTCAAGACTGCTCCGGTCGGCGCTCGTTTACGGCGTGGACTACCAGGGTATCTAATCCTGTTTGCTCCCGCCGCGCAGGCGTCAGTCTTCGTCAGGGGCCGCCTTCGCCACCGGTATTCCTCAGATCTCTACGCGTTACCGCGCACCGATTCTGAGACTCAAGCTTGCGGAAATTATCAGATGCAGTTCCCAGGTTGGGCCCGGGGATTTTCACATCTGACTTAAACGGCCGCCTGCGTGCGCTGCCGCCCAGTAATTCCGATTAACGCGCACTCAACGCGTGCTGGCACCGGGTGTGGGCCTTCTTCTGCCGGGTAACGATCAATGAGCAAAGTGTTAACTTTATACCTTCCTCCGCTGAAAGTGCTTACAGCCGAAGGCCTTCTTCATACACGCGGCGGCGCATCAGGCTTGCGCCCATTGTGCAATATTCCTGCTGCCTCCCGTAGG
+
))))'&*-/35;6025/-+*15130,,447'*&+)(&)'(+,%'-&(%&$%%%'(+((&,*3/4;0*-39242(*+87.&*)1(,06792:;90+))*&3254955/%..*)(*+,-0'.,+-(&*&$+)0$%&%&*+.:/000/0113<550,,-9.,,+$)'&((*,,.(%&()93;51(5-31-.*%($%%'##('(7,6++-))'(*&)%,$+-'-1/+,%%%&)*6589;<866.*&'&*',(&&'%%))/221((.2-7//,-/+*(&&+++,,+/+01-.,++.()+$$%&#$%$))*-1('/*+/28:57,%-24+6<97722-*&+)*+.08))'--0174+-%*-4+0/557.9-*/0**&'&'&&%'(*/*((%))*/+,21.)-2.2,,)('$((*(($%#((%$$$&')%$&&$*.0)%*%###$'**23:7732/)(''%((&',*)-'%(%&-5016161.+'.+(&&$"$%%'--*,**('),++'+1.,..4'-)-:(&$#'*%(('%%%%#%'*24&-&%(+898,..58&8756945524,*-+(/+&)*1*)(.1)*',3.1-&,&+(&$&('(((%'$$#$$((04--.2821137*(.*.-,.''.**/(,4:675441/')..1(&'$%&#'$'/0/,3,1565,*&',))7:2.98:;9:102-,3,+5046:;734((....-33542('('+2&&$&#(*'#&&&%()/..60)+),/30/0--0++0//1125959569<.6.,.-''')(*,**02.(5/.,*(+-.2(*,*(''&$&('*+(*&&')(&%'%$''--(*(%&#)%&/8.'(+0501.)*(+&(*&&%'%&'&$'(/)(#&$*+''&#')',),-1032/*5).*%%'1,-,.-62229-889,*'(%$&%+,21)*&.-102.(18+.32.5-))&((%&''$.%(,0113:8<66<77521,11+0+)*,)%&&)0(56161/01/:7--9)/'-275567.,)+,-*)'*53),443,
@f7cddb25-541a-419c-8f51-f3fff061e70c ch=258 read=68418 start_time=2019-12-13T08:32:24Z barcode=BC01 runid=2c9cf7bc05858273f10e7d7ec552fc0bd742dc3e
CTCCTACAGGAGGGCAGTGGGGAATATTGCACAATGGGCGCAAGCCTGATGCAGCCATGCCGCGTGTATGAAGGCCTTCGGACTTAAAGAAGTACTTTCAGCGGGGAGGAAGGGGTAAAGTTAATACCTTTGCTCATTGACGTTACCCGCAGAAGAAGCACCGGCTAACTCCGTGCCAGCAGCCGCGGTAATGCGAAGTGCAAGCGTTAATCGGAATTACTGGGCGTAAAGCGCACGCAGGCGGTTTGTTAAGTCGAATGTGAAATCCCCGGGCTCAACCTGGGAACTGCATCTGATACTGGCAACGAGTCTCGTAGGGGTAATTCCAGGTGTGGCGGTGAAATGCGTAGAGATCTGGAGGAATACCGGTGGCGGCCCCTGGACGAAGACTGACGCTCCGGGTGCGAAAGCGTGGGGAGCAAGCAGAGTTAGATACCCTGGTAGTCCACGCCGTAAACGATGTCGGCAGGTTGTGCCCAGCGGGGCGTGGCTTCCGGAGCTAACGCGTTAAAGTCGAGCCGCCTGGGGAGTACGGCCGCAAAGGTTAAAACTTTCAAATGAATTGACGGGGGCCCGCACAGCGGTGGGCATGTGGTTTAATTCGATGCAACGCGAAGAACCTTCTGGTCTTGACATCCACGAAGTTTTCAGGAGATGAGAATGTGCCTTCGGGAACCGTGAAGCAGGTGCTGCATGGCTGTCGTCAGCTCGTGTTGTGAAATGTTGGGTTAAGTCCCGCAACGAGCGCAACCCTTATCGCTGTTGCCAGCGGTCCGGCCGGGAACTCAAAGGAGACTGCCAGTGATAAACTGGAGGAAGGTGGGGATGACGTCAAGTCATCATGGCCCGCCACGACCAGGGCTACGTGCTACAAGCGCATACAAAGAAGCGACCTCGCGAGCAAGCGGACCTCATAAAGTGCGTCGTAGTCCGGATTGGAGTCACAACTCGACTCCATGAAGTCGGAATCTCGCTAGTAATCGTGGATCAGAATGCCACGGTGAATACGTTCCGGAGCCTTACCTTACGTCACACCATGGGAATTAGGTTGCAAAAGAAGTAGGTAACCAGCAACCTTCCGGGAGGCGCTTACTGCTTTGTGATTCATGAGGGCTGGGTGAAGTCGAACAAAGGTAACGG
+
-,22*+-'0*(+20-(//,-2++++07-++*,/75371.')(5)+95447651-1517506---2384)*.*)1/767326/)*()*,&'''-**)(.*'-.-,2+'-+0,.1.&',;10-9.9-2448:0/887&0&('6.4.-46)&(*&)-*+.(*,6.4.--452478,.6)*&)),+2/25/0*.--(2'(++*/2232341:29/2--/+0+.02;:58779<81554(/+/)-2/%05<5.1-3-/03))8603(*51+020)+37100/'64668613./---/080/0-/+,##+'()&)((''+)*/,5*)*-*7,++12/-*%-+133/54.+.0981.-+,.02:1..(+()17:5;./,**-/92-*3245..4-.21213/0-./&24324/-0*)*89::9*(/02:')&*$(++((/,87;0/041&'1561367:788:).--..960'+'+.-31202/)$&%)(.,/2516///+**/&)*-032650803.(')*)+(.65888263('(++0/052*/00))4*;4;:0((,).)9720,.+1,+/1/41**-''('(($''&-(,**-1.),44;:6:7<0/,..610/.0237/087.*(('&%*)+1,,.379-*'(''&-318/--,,'*-,,,+2-.527;9<9-:91926/4)%&&*(+-36784444/;//089782-...28876;2..+-4*(3./774955,/08--/437+(%&'1,6.8.,-..2-,,'.7,-0..,4/1101428,;84867949*./*-/2424///0)*+.36445/,-*,-,-/).43298931332/-//5;9,,/*3-)"''&'+229/7452(((&'652(&%$()/002.624)$'((-/34,-122-.++.;*32:5546845692&/),056583661**/)-/-.))**&-(,-/03*57896:/8.--72,0-+1&1,22(/+1,,,::98742+,2;6371+-,2/))6./7170.+3,&(('&&$)&'&%'*-856135,0,3--'-(%326;-0.85*&+)&((2--.(+((%&)*+'%&*'1:1,0*&'(-,**%$)./81247840*+(%*/)1/-5*,//3.//10857:*..78:918
@6890930a-8d51-4406-a478-69620386696c ch=184 read=143928 start_time=2019-12-13T08:32:23Z barcode=BC01 runid=2c9cf7bc05858273f10e7d7ec552fc0bd742dc3e
TTATTTAAACTACGTTCAGTTGCATGTGCTGGTGCTGAAAGTTGTAGTTATCTTTCATCATTAACCTTTCGTTGCTGATGTTATCCCTACAGGAGGCAGCAGTAGGGAATTTTCAGCAGTAGAACTGACCGAAACAGCGCCTTGGTAGGGTTTGCTGGATTATGAAAGCCTATTTATAAAGGCAGCAGCTACAGAATGGTAGCCGGAAATCAGGCGGTACTTTATTAGAAAGCCATTGCTGTCTGGCAGCCCATGAAGTAATGCATGGAGGTGTGGCGTTATCCGGAATTATTGGGCGTAAAGAGGGCAGACTGACATGAGGTCTATGGTAGAAATACAAAACCAGCTGATAAACCATAGAATATGGAGGCAGCTAAGAGGTGCAGGGAAGGGATCGTAGATTCATGGTGGTAGAATGCATGAATATATGGAGAGACACCAGTGGCAGAGAGGCGACGGTCGGCCTGCAGCTCAATCCCAGTGAAAGGGCGAATAGGATTAGATACCCTGTGGTCCACACCGTAAAACAGTAGATGCACTATTCTTTGGATGTCAAAGGGATTCAGTGCCGCAGTTAGCACCAAGCCAGTGCTCCGCCTGGGTAGTACGTTCGCAAGAATGAAACTCAAGGTGTGAGGGGCCCATACAAGCAGTGGGCATGTAGTTTTAATTCAGAAGCAGCGCGGGAACCTTACAGATCGCCGGCATACTCATAGGCTCAGGATGGAGAGATGGCTATACTTGAGATACAGGTGGTGCATGGTTGTCGTCAGCTCGTGTCGTGAGATGTGTGGGATTCAGTCCCGCAACAGGCGTACAGCCCTGCTCATTCAGTTACCATCGATGAGATTGGGGACTCTGGCAGGACTGCCAGTGACAAGGCAGGGGATGACTCAGTCATTATTTTATATGGCCTAAACACACACATGCTACGTGGATGGTAAGGAGAGGTAGAAATATGAGGTGAAATGAGCCAACAAACCATTCTCTCAGTTCAGGGATTCTGATCTACCAGCTCTGACTACAAAGTTGGAATCCTTCAAGTAATCCCTTGAAGATCAACCAATAGCAGTGAATACGTTCCCAGGCCTTATACACCATAAATCACGAGTTGTGCTTTGAGCCAGTGGCCTAGCCATAAAGGAAGGGCTATCTAAATTAGGATTGATGATTGGGGTGAAATCCCTTCATAACAAGTGACTTGG
+
%$#()*..(+)*,+.0)&%+&%''**4())))*(++&*,)&1/&+$%()'-).5+#%&$&&&)(-)/1('((+)(%&$*$1-)+1.(&%(*//*,)''))'.//)+*)*-22*&&()+).'('%(&&&-1**,/*+%'%($'$(&#&&(0)0($&&*+)1-)-),*'"&%$#,*&'(+)&(')))/))'&&'&)&%%&+)%&*')'(('''$')'&)''')*((,-.*,0,%,-(*%'')%&$%%(&%'-*('%$&%%(-+)%)(()+'%)+'%%%&&)-,-1&*+'(/*(1(+1**3377()&---.)*%&$%')(+)(-+*,*&-.10-+-/'&%&&$&)''+$,),-.67&01/.../0+-*&*$&(2,,,+,**((..12152(&'()-21,%,%)))-,(*))&&**'%'%*+*'+)'2011./13)(&))*)4)()-283***'(,,*.02)'+'))/*/(%&%')3030)*$&$#%&())--*)+3/3/.-2-**++(,/+(%)'*++(%&&,//2/72+)$(((,&'&+'(&%%$%)/./735.01.9.)(*$6*72.-++&%)*10/-&'%%$.)#$#&$%$&$)(&-2..+'('''&&$)))#$'*'&.0('++*/(*&''*($$%**-()+.%&(*,)$($)'*2030832*2)722-0-2-&'&'$)&()+,+/,)).,.*'*$(('&$)(+%/-+$)&('&''*(*9)+5698,))((.+,,5(),-%%%'',00+/,./.48766651+06-/1.11/010012112,0,*22232.*(('&/6./,./4+'+.(3(*1,%)')-,08-*%%(*)).%%(*&$%#%')$$(%&)&,+'260,-,-3-0-*,52650%$%&(&'&'%&%#$(003/1,)&%$%$'$(&%#(((''('))'.(%%$$&#$$&$'&%$&$$&$)0-,+10((-))%&$('$&$*,'%%#'',))'&&%##%%*)+&%&*-2777945503,/.:4&(,*(./-)*+---(,(&$'&'%'(+)%&&&'&,,--12*4+(,%*)$&,0/4*&,''+'%0-,+%'$.&''$$$)((&.-)-*/201*'+/.)0(#%%'%'&#%'.&&%$%&&'((&)&%*)(%$&'#'')*,-&&'%(%%#*-)())/+2(&'%(-,.)&()(+,*1+,*-)%/*%.4/0*&(&'*/'(&'&%(+).)(%$%$$$((
@2ca13c45-6db6-45db-83cf-2e1632bc8797 ch=347 read=72082 start_time=2019-12-13T08:32:34Z barcode=BC01 runid=2c9cf7bc05858273f10e7d7ec552fc0bd742dc3e
CGGTACCTTGTTACGGCTTCACTGATGTACGAATCACAAGTGGTAAGCGCCCTCCCGAAGGATTAAGCTACCTACTTCTTTTGCAACCCACTCCCATGGTGTGACGGGCGGTGTGTACAAGGCCCAGGAACGTATTCACCGTGGCATTCCTGATCTGATTACTAGCGATTCCGTGTGGAGTCGAGTTGCAGACTCAATCGGACTACGACGCACTTTATGAGGTCGCTTGCTCTCGCGAGGTCGCTTCTCTTTGTATGCGCCATTGTAGCACGTGTGTAGCCCTGGTCATGGGGCCATGATGATGACGTCATCCCACCTTCCTCCAGTTTATCACTGGCAGTCTCGCTGAGTTCAGCCGGACCGCTGGCAACAAAGGATAAGGAGTTGCGCTCGTTGCGGGACTTAACCCAACATTTCACAACACGGGCTGACGGCAGCCATGCAGCACCTGTCTCACGGTTCGAAGGCGCAATCCATCTCTGGAAAGTTCTGTGGATGTCAGACCAGGTAAGGTTCTTCGCGTTGCATCAGATTAAACCCTGCTCCACCGCTTGTGCGGGCCCAAATCAATTCATTTGAGTTTTAACCTTGCGGCCATTACTCCCAGGCGATCGACTTAACGTTAGCTCCGGAAGCCACGCCTCAAGGGCACAACCTCCAAGTCGACATCGTTTACGGCGTGGATTCTGGGGTATCTAATCCTGTTTGCTCCCACGCTTTCGCACCTGAGCGTCAGTCTTCGTCCAGGGGCCGCCTTCGCCACCGGTATTGTCCTCAGGTCTACGCATTTCACCGCTACACCTGGAATTCTACCCCCCCCTCTACGAGACTCAAGCTTGCCAGTATCGGTCACAGTTCCCAGGTTAGCGAGCCCGGGGATTTCACATCTGACTTAACAAACCATACCGTGCTTTACGCCCAGTAATTCCGATTAACGCTTGCGCCTCCGTATTACCGCGGCTGCTGGCAGGTTGGACCGGTGCTTCTTCTGCCGGGTAACGTCAATGAGCAAAGGTGTGCTTTTACTCCCTTCACTCCCCGCTGAAAGTACACAACCCGAAGGCCTTCTTCATACACGCGGCATGGCTGCATCAGGCTTGCGCCGATGATACAATATTCCCCACTGCTGCCTCCCGTAG
+
95;877536-3/../*.0,,&($'(+''%(+/4344148,12:51-'(),.(*/50-1/03*2,5--0/0383477;71;:0*14.4:0%&'.('%*+5765345-154),.(+,-03757885,%.3,513989:6508/0/643762.,,.00(+.39442436636753(2-012)+,-*+4/;55++754,+/+.072753565601'++/2010,+0'+)0-9...1/3*+,**-*+**.,//+27-,4346769:/:/-+%++*)*,03//011:--19:8'/(02545-/+,+*(&(/055690:70+194<:860*+,0/+(*;89:1+*)*1764&&/++/220$*,/:;998/0,.235457;,2,99360-&*4;597876169/1.2(**--1)+*(,-75.9,**,433*1+'2556465&5113:35/3,0012:348754%*&,/6.))'+1-&3)5+20.-.-),/+0+,--9443569971/)('*49,70--,..,-&%$$'*+10--,-.-,.1/0<;62+&'(247354//02,1/143427-.3223284;624:0-&*4;;.896+:***7988&5').4552,087'%00//-1.3.2/3.-,.//+1.,.%+0/12486//'/2-)*.896815,6,/004)46886:<;/220..0/.'++.,+11--/1566:78965/;0,.,490+2/0-70,*,*1)&()1449966988;9418''044.27513-3-/17-09))('*0(&(*/1'+(-.:8:6906;4148:023002320/*--102438252977.,-,-..13579864)/2302:+-1///%/*++/,03;37..3708&&$&$*-4)-497..;8.,--/1,+))./32376135%((*532-(,,'%+,/3*,02678</1++,2.23547434,35*-4022+5))2,*..,.99*,'($(,.7,2'#*)22124639<88869'34109656414110864:*.*++-,,/670+1/59+5;0%'(+<:,-885-/.')(+--/&/31,.5487;7<67:536'-*-,01:9::996667688(36328.115.*&%%#(**1-+-05/045+.2333/--,29),;98
@0c1b526e-959f-430b-934f-74af40b9f98f ch=252 read=146178 start_time=2019-12-13T08:32:43Z barcode=BC01 runid=2c9cf7bc05858273f10e7d7ec552fc0bd742dc3e
CTCTACGGGAGGCAGCAGTGGGGAATATTGCACAATGGGCGCAAGCCTGATGCAATATGCCGCGTGTATATGAAGAAGACGCTGGGTTCCTTAAGTACTTTTCAGCGGGGAGGAAGGGAGTAAAAGTTAATACTGCTATGCTCATTGACGTTACCCGCAGAAACACCGGCTAACTCCGTGCCAGCAGCCGCGCCGGTAACCACGGAGAAGTTGCAAGCGTTAATCAGATTACTGGGCGTAAAGCGCACGCAGGCGGTTTGTTAAGTCAGATGTGAAGTCCCGGGCTCCAACCTGGGAACTGCATCTGATACTGGCAACTTAGCGGAGTCTCGTAAGAGGGGGTAGAATTCAGATTAGCCAGCGGTGAAATGCGTAGAATCCTGGAGAATGCGGCATTTCAGACGGCATCGGGATGGGGAACTGACGGGATTCGATACCGGTCGCCCGACAAACGATATGGGCGGTTGCGGAATGGACGCCGGGCTAACGCGTTGGAAACGCAGGGGCGACGCAGGTTAAACAAATGAATTTGGCGGTACGGCGGGCGTAACGGTTTGTTAGTGCGCGAAGGAACGATGTGACATCCACGGAAGTTTTTCAGAGATGAGGAGTATTGCCTTCAGAACCGTGAGACCAGGTGCGCATAGCTGTCGTCAGCTCGTGTTGTGAAATGTTGGGTTAAATTACACCAACGAGAGCGCAAACCGCATCCCTTTGTTGGCGGTCCGGCCGGGAACTCAAAGGAGACTGCCAGTGATAAACTGGAGGAAGGTGGGGATGACGTCAGGTAAATGCTGGCCCACTGACCAGGGCTACGATGCTACAATGGCGCATACAAAGAGAAGCGACCTCGCGAGAACAAGCGGACCTCGCTAAAGTGCGTCGTAGTCCGGATTGGAGTCTGCAACTCGACTCCATGAAGTCGGAATCGCTAAGTAATCGAAGTGGATCGAGAATGTCACGGTGAATACGTTCCGGGCCTTGTACACACCGTCACACACCGGCAAGTGGGTTGCAAAAAAGTAGAGTAGCGCAACCTTCTGGAGGCACTTACCACTTTAGCGGTCACATGACTGGGAGTGAAGTACGTAACAGGTAACCGG
+
('+016/5,*/61033337104*)++-7.+,021:33:9979::34:555-,*+(&)*&-601112335&%'+/(),*(*%',04,++$#(&1*(&&',04+1,//*3:-+0,+,,1-%()277++/8.7-+)%%&($))+/0,-0-/1233-3;0+3-)+*)%'.,%(,+,.(*-5+/78<66-++7,#%%'()'&(+)*)+*,+(*))*'(+86025080806%++),./3:<7:84432+++2-1031.55379;5.2.67+08,-/5/.'(0*,.'''27660+--/867:8/54,+-,+73000..**'%)'%%$%%')*($+,,01(*,((+-+*&&(),,.-0*'(+*('-,**++-(&(1*)*//02-*--.,*++)&%$#$#'&&&')+%$%%$&%(%&$&,&#$%'**'+')+)*&-+%))%&$$#%%%$&'$&%#$('+/)+(&)*&%(%'')''%%'+%$#''&&$(&($$&'%$&&&&&$*).6),&*#*($#%'&40/)*(+'&%$%'(&%$'%73,,+(+%'##%'$((%$%$$(&(+(+'%*&$$$%&&(&$'&*&&%%$,))&&*123624+3,3-/798,.0---/00/-'&%((3,+422/-&++*+%%%''+,3'+295+,'))1(,,++2358:42453787691)*.800*/6.64.8/7,1-()%'%6*30*)&++.448)2)&)((,,)(6.+,-)%'&*(.'&&*(%+'/(,6:.:-0.+,/577+/'*,.065372190.4.170737::245569-,,&&*))/,'%%(*+-/+#%$%'954734*'((&,-.2415091/62-000146;,*++,.*-/76946-6.*+')*24(220.4.+0$',191-,((&(//33451)*.'--.-*,,/,./,.,++*',,070,*,*(.2/+&)%&&11*&&'0---(++(+2311,&((+3/18323+50/093121354+(0075250/03/-+--+/0./,.*/-(&&,'''(.206%006530*()+''('%&%$&*((&(+'$+/))/+$*(&)+2*/082$('15/-)(*,211127-)&*)//**%(*,314%('&,64,71
@c1f6d0dd-ea8e-4aad-86e4-808e98ba5b74 ch=9 read=30227 start_time=2019-12-13T08:32:53Z barcode=BC01 runid=2c9cf7bc05858273f10e7d7ec552fc0bd742dc3e
CCTACAGGAGGCAGCAGTGGGGAATATTGCTGGGCGCAAGCCTAGATGCAACCATGCGCGTGAAAGGCCTTCGGGTTGTAAAGTACTTTCAGCGGGAGGAAGGGGAGTAAAGTTAATACCTTTGCTCATTGACGTTGCCGCAGAAGAAGAAGCTTCGGCCAACTCCGACAGCAGCCGCGTGTACTGGCGTTAATCGAGATTGCACCGATAAAGCGCACGCAGGCAGTTTGTTAGTCGGAATCGTATCCCAGGCTCAACCTGGGAACTGCATCTGATACTGGCAGCGAGTCTCGAGGGGTAGAATTCCCAGGCGGTGAAATGCGTAGCAGTCTGGAGGAATACCAGTGGCGAGCAGCCCCACGGACGAAGACTGACGCTCAGGTGCGAAAGCGTGGGGAGCAAACAGGATTAGATACCCTGGTCACGCCGTAAACGATATCGACTTGGAGGTTGTGCCCTTGAAGGCGTGGCTTCCCGGAGCAACGCGTTAGAGTCGACCGCCTGGGAAGTGGCCGCAAGGTTAAAAGCGCAAATGGATTGACGGGGGGGGCCCGCTGGCGGTGGAGCATGTGGTTTTAATTCGATGCAGCGCGAACCTTACCTGAATGTGACATCCACGGAAGTTTCGAGAGATGAGAATGTGCCTTTGGAGCAGAGACGGGTGCTGCATGGCTGTCGTCAGCTCGTAATGTTGTGAGGGAAATGTTGGAGTTAAGTCCAGCGAAGCGCAATAACGCCAGACCGGCCAGAACTCAAGGGGAACTGCAGTATTAAACTGGAGGAAGGTGGGGATGACGTCAAGTCGCTGGCCTTATGTGTAGGACTACACGTGCTACAATGGCACAGTACAGAGAGATGCAATGCCGCGAGGTGGGCCGACAAAACCAGTCTCGGTTCGGATTGTAGGCTGAAACTGCATGGCTGGAGTTAGTAGTCGCGAATCAGAATATGTCGCGTGAATACATTCAGGTCTTGTACACCGCCCGTCACCTTGAGAGTTGTAATGCAGAAGTCCGTGACCTACCTGGGAGGCAGCGGCCGAAGGTAGGTCAGCGGTGGGGTGAAGAGAATCGTAACTCAAAGGTAACCGG
+
2,)+0'56+*-.*12).4%+1-.43/7/)/++1-(%'(&%')('*-/120&..15.2)*&'%&(''()'0*,'3,3,,)(*&'(''*,/+)0039/+1-.*.1/*''(-<7,4.4--)(%$'*/110%0&'*6/02'.2',%%)(&)+&)(%'*+)&%($2(-./+(&(((+*,0-((%($$$&*/),)',-/1.)&&(0*%+$$#%-(.00'(+/+/.4()/0*,14,)-.()-.&),,1*&(''*3-%/1/37-'+%%&--+3-.5643/.,,./1,1(&%&'&%(++*%)&*,+*(+)-+/)6/'%23014212:84474/-)**+,037*)-*)0.02,&+-./,,+*))-032+$%)+*+0.1.+*+,,/.0./*04433'(//)+11034)&%#*0&4+2,)/.+*--.7;'&)%&'$)'.1-57:57332/0-+(('..1.-*2.)&%)*'&+'().+,**)1017.31--)&$(.(&').))&%%*+326;79<4061*.))'*)7*4-)/)/7)33(%)$**-1.05105/.,,)/0/250+8'%'%'(*+423302179100-364%&'&(++,+%0)&,())),'&('(,1.,%&(%+'),713*)+/2,/,.952%&&&*+111..21/3*0)(%#%%%%'&%%(/1'0()**((1//-6-01531120&*)($%##(%*-*,))&'%**)''*++*(+27630411'''&&&''#&%%%##$$$&#'&%+(,,-++(,+-7)++-*)&'/+0,),*'%&03/--+,(*+)5061315.//168574-%&(*'+)+$'%%&(+$,$'&*.)0/**&((2166685;4*0.*+)+,-01-****,:8020-&0.13.).,*/.-++%)+,3942201441-)1285/1*,8.1+02001170/&$&$%)++-.7*&,(&&*)'0/&&&'00520-4/&+&))(+(()+7-*,,483),4..-/&,()&)*(0.'%'(&)%$$&')(*/60()'(%.%%**)+,432-))(%%&&$&()%((((++)*',,/..(#$*&)*-2+/'*(,-.*-.'&(%&%(**/,('%(03)+**2659$0
