# Supplementary material for: De novo species identification using 16S rRNA gene nanopore sequencing
Source: PeerJ. 2020 Oct 21;8:e10029. doi: 10.7717/peerj.10029 (PMC7585375; doi:10.7717/peerj.10029)
Supplement: Supplemental Information 3 [file peerj-08-10029-s003.zip]

Archive with 458 entries (458 files):
- pass_fastq_runid_2c9cf7bc05858273f10e7d7ec552fc0bd742dc3e_379.fastq
- pass_fastq_runid_2c9cf7bc05858273f10e7d7ec552fc0bd742dc3e_380.fastq
- pass_fastq_runid_2c9cf7bc05858273f10e7d7ec552fc0bd742dc3e_381.fastq
- pass_fastq_runid_2c9cf7bc05858273f10e7d7ec552fc0bd742dc3e_382.fastq
- pass_fastq_runid_2c9cf7bc05858273f10e7d7ec552fc0bd742dc3e_383.fastq
- pass_fastq_runid_2c9cf7bc05858273f10e7d7ec552fc0bd742dc3e_384.fastq
- pass_fastq_runid_2c9cf7bc05858273f10e7d7ec552fc0bd742dc3e_385.fastq
- pass_fastq_runid_2c9cf7bc05858273f10e7d7ec552fc0bd742dc3e_386.fastq
- pass_fastq_runid_2c9cf7bc05858273f10e7d7ec552fc0bd742dc3e_387.fastq
- pass_fastq_runid_2c9cf7bc05858273f10e7d7ec552fc0bd742dc3e_388.fastq
- pass_fastq_runid_2c9cf7bc05858273f10e7d7ec552fc0bd742dc3e_389.fastq
- pass_fastq_runid_2c9cf7bc05858273f10e7d7ec552fc0bd742dc3e_390.fastq
- pass_fastq_runid_2c9cf7bc05858273f10e7d7ec552fc0bd742dc3e_391.fastq
- pass_fastq_runid_2c9cf7bc05858273f10e7d7ec552fc0bd742dc3e_392.fastq
- pass_fastq_runid_2c9cf7bc05858273f10e7d7ec552fc0bd742dc3e_393.fastq
- pass_fastq_runid_2c9cf7bc05858273f10e7d7ec552fc0bd742dc3e_394.fastq
- pass_fastq_runid_2c9cf7bc05858273f10e7d7ec552fc0bd742dc3e_395.fastq
- pass_fastq_runid_2c9cf7bc05858273f10e7d7ec552fc0bd742dc3e_396.fastq
- pass_fastq_runid_2c9cf7bc05858273f10e7d7ec552fc0bd742dc3e_397.fastq
- pass_fastq_runid_2c9cf7bc05858273f10e7d7ec552fc0bd742dc3e_398.fastq
- pass_fastq_runid_2c9cf7bc05858273f10e7d7ec552fc0bd742dc3e_399.fastq
- pass_fastq_runid_2c9cf7bc05858273f10e7d7ec552fc0bd742dc3e_400.fastq
- pass_fastq_runid_2c9cf7bc05858273f10e7d7ec552fc0bd742dc3e_401.fastq
- pass_fastq_runid_2c9cf7bc05858273f10e7d7ec552fc0bd742dc3e_402.fastq
- pass_fastq_runid_2c9cf7bc05858273f10e7d7ec552fc0bd742dc3e_403.fastq
- pass_fastq_runid_2c9cf7bc05858273f10e7d7ec552fc0bd742dc3e_404.fastq
- pass_fastq_runid_2c9cf7bc05858273f10e7d7ec552fc0bd742dc3e_405.fastq
- pass_fastq_runid_2c9cf7bc05858273f10e7d7ec552fc0bd742dc3e_406.fastq
- pass_fastq_runid_2c9cf7bc05858273f10e7d7ec552fc0bd742dc3e_407.fastq
- pass_fastq_runid_2c9cf7bc05858273f10e7d7ec552fc0bd742dc3e_408.fastq
- pass_fastq_runid_2c9cf7bc05858273f10e7d7ec552fc0bd742dc3e_409.fastq
- pass_fastq_runid_2c9cf7bc05858273f10e7d7ec552fc0bd742dc3e_410.fastq
- pass_fastq_runid_2c9cf7bc05858273f10e7d7ec552fc0bd742dc3e_411.fastq
- pass_fastq_runid_2c9cf7bc05858273f10e7d7ec552fc0bd742dc3e_412.fastq
- pass_fastq_runid_2c9cf7bc05858273f10e7d7ec552fc0bd742dc3e_413.fastq
- pass_fastq_runid_2c9cf7bc05858273f10e7d7ec552fc0bd742dc3e_414.fastq
- pass_fastq_runid_2c9cf7bc05858273f10e7d7ec552fc0bd742dc3e_415.fastq
- pass_fastq_runid_2c9cf7bc05858273f10e7d7ec552fc0bd742dc3e_416.fastq
- pass_fastq_runid_2c9cf7bc05858273f10e7d7ec552fc0bd742dc3e_417.fastq
- pass_fastq_runid_2c9cf7bc05858273f10e7d7ec552fc0bd742dc3e_418.fastq
- pass_fastq_runid_2c9cf7bc05858273f10e7d7ec552fc0bd742dc3e_419.fastq
- pass_fastq_runid_2c9cf7bc05858273f10e7d7ec552fc0bd742dc3e_420.fastq
- pass_fastq_runid_2c9cf7bc05858273f10e7d7ec552fc0bd742dc3e_421.fastq
- pass_fastq_runid_2c9cf7bc05858273f10e7d7ec552fc0bd742dc3e_422.fastq
- pass_fastq_runid_2c9cf7bc05858273f10e7d7ec552fc0bd742dc3e_423.fastq
- pass_fastq_runid_2c9cf7bc05858273f10e7d7ec552fc0bd742dc3e_424.fastq
- pass_fastq_runid_2c9cf7bc05858273f10e7d7ec552fc0bd742dc3e_425.fastq
- pass_fastq_runid_2c9cf7bc05858273f10e7d7ec552fc0bd742dc3e_426.fastq
- pass_fastq_runid_2c9cf7bc05858273f10e7d7ec552fc0bd742dc3e_427.fastq
- pass_fastq_runid_2c9cf7bc05858273f10e7d7ec552fc0bd742dc3e_428.fastq
- pass_fastq_runid_2c9cf7bc05858273f10e7d7ec552fc0bd742dc3e_429.fastq
- pass_fastq_runid_2c9cf7bc05858273f10e7d7ec552fc0bd742dc3e_430.fastq
- pass_fastq_runid_2c9cf7bc05858273f10e7d7ec552fc0bd742dc3e_431.fastq
- pass_fastq_runid_2c9cf7bc05858273f10e7d7ec552fc0bd742dc3e_432.fastq
- pass_fastq_runid_2c9cf7bc05858273f10e7d7ec552fc0bd742dc3e_433.fastq
- pass_fastq_runid_2c9cf7bc05858273f10e7d7ec552fc0bd742dc3e_434.fastq
- pass_fastq_runid_2c9cf7bc05858273f10e7d7ec552fc0bd742dc3e_435.fastq
- pass_fastq_runid_2c9cf7bc05858273f10e7d7ec552fc0bd742dc3e_436.fastq
- pass_fastq_runid_2c9cf7bc05858273f10e7d7ec552fc0bd742dc3e_437.fastq
- pass_fastq_runid_2c9cf7bc05858273f10e7d7ec552fc0bd742dc3e_438.fastq
- pass_fastq_runid_2c9cf7bc05858273f10e7d7ec552fc0bd742dc3e_439.fastq
- pass_fastq_runid_2c9cf7bc05858273f10e7d7ec552fc0bd742dc3e_440.fastq
- pass_fastq_runid_2c9cf7bc05858273f10e7d7ec552fc0bd742dc3e_441.fastq
- pass_fastq_runid_2c9cf7bc05858273f10e7d7ec552fc0bd742dc3e_442.fastq
- pass_fastq_runid_2c9cf7bc05858273f10e7d7ec552fc0bd742dc3e_443.fastq
- pass_fastq_runid_2c9cf7bc05858273f10e7d7ec552fc0bd742dc3e_444.fastq
- pass_fastq_runid_2c9cf7bc05858273f10e7d7ec552fc0bd742dc3e_445.fastq
- pass_fastq_runid_2c9cf7bc05858273f10e7d7ec552fc0bd742dc3e_446.fastq
- pass_fastq_runid_2c9cf7bc05858273f10e7d7ec552fc0bd742dc3e_447.fastq
- pass_fastq_runid_2c9cf7bc05858273f10e7d7ec552fc0bd742dc3e_448.fastq
- pass_fastq_runid_2c9cf7bc05858273f10e7d7ec552fc0bd742dc3e_449.fastq
- pass_fastq_runid_2c9cf7bc05858273f10e7d7ec552fc0bd742dc3e_450.fastq
- pass_fastq_runid_2c9cf7bc05858273f10e7d7ec552fc0bd742dc3e_451.fastq
- pass_fastq_runid_2c9cf7bc05858273f10e7d7ec552fc0bd742dc3e_452.fastq
- pass_fastq_runid_2c9cf7bc05858273f10e7d7ec552fc0bd742dc3e_453.fastq
- pass_fastq_runid_2c9cf7bc05858273f10e7d7ec552fc0bd742dc3e_454.fastq
- pass_fastq_runid_2c9cf7bc05858273f10e7d7ec552fc0bd742dc3e_455.fastq
- pass_fastq_runid_2c9cf7bc05858273f10e7d7ec552fc0bd742dc3e_456.fastq
- pass_fastq_runid_2c9cf7bc05858273f10e7d7ec552fc0bd742dc3e_457.fastq
- pass_fastq_runid_2c9cf7bc05858273f10e7d7ec552fc0bd742dc3e_458.fastq
- pass_fastq_runid_2c9cf7bc05858273f10e7d7ec552fc0bd742dc3e_459.fastq
- pass_fastq_runid_2c9cf7bc05858273f10e7d7ec552fc0bd742dc3e_460.fastq
- pass_fastq_runid_2c9cf7bc05858273f10e7d7ec552fc0bd742dc3e_461.fastq
- pass_fastq_runid_2c9cf7bc05858273f10e7d7ec552fc0bd742dc3e_462.fastq
- pass_fastq_runid_2c9cf7bc05858273f10e7d7ec552fc0bd742dc3e_463.fastq
- pass_fastq_runid_2c9cf7bc05858273f10e7d7ec552fc0bd742dc3e_464.fastq
- pass_fastq_runid_2c9cf7bc05858273f10e7d7ec552fc0bd742dc3e_465.fastq
- pass_fastq_runid_2c9cf7bc05858273f10e7d7ec552fc0bd742dc3e_466.fastq
- pass_fastq_runid_2c9cf7bc05858273f10e7d7ec552fc0bd742dc3e_467.fastq
- pass_fastq_runid_2c9cf7bc05858273f10e7d7ec552fc0bd742dc3e_468.fastq
- pass_fastq_runid_2c9cf7bc05858273f10e7d7ec552fc0bd742dc3e_469.fastq
- pass_fastq_runid_2c9cf7bc05858273f10e7d7ec552fc0bd742dc3e_470.fastq
- pass_fastq_runid_2c9cf7bc05858273f10e7d7ec552fc0bd742dc3e_471.fastq
- pass_fastq_runid_2c9cf7bc05858273f10e7d7ec552fc0bd742dc3e_472.fastq
- pass_fastq_runid_2c9cf7bc05858273f10e7d7ec552fc0bd742dc3e_473.fastq
- pass_fastq_runid_2c9cf7bc05858273f10e7d7ec552fc0bd742dc3e_474.fastq
- pass_fastq_runid_2c9cf7bc05858273f10e7d7ec552fc0bd742dc3e_475.fastq
- pass_fastq_runid_2c9cf7bc05858273f10e7d7ec552fc0bd742dc3e_476.fastq
- pass_fastq_runid_2c9cf7bc05858273f10e7d7ec552fc0bd742dc3e_477.fastq
- pass_fastq_runid_2c9cf7bc05858273f10e7d7ec552fc0bd742dc3e_478.fastq
- pass_fastq_runid_2c9cf7bc05858273f10e7d7ec552fc0bd742dc3e_479.fastq
- pass_fastq_runid_2c9cf7bc05858273f10e7d7ec552fc0bd742dc3e_480.fastq
- pass_fastq_runid_2c9cf7bc05858273f10e7d7ec552fc0bd742dc3e_481.fastq
- pass_fastq_runid_2c9cf7bc05858273f10e7d7ec552fc0bd742dc3e_482.fastq
- pass_fastq_runid_2c9cf7bc05858273f10e7d7ec552fc0bd742dc3e_483.fastq
- pass_fastq_runid_2c9cf7bc05858273f10e7d7ec552fc0bd742dc3e_484.fastq
- pass_fastq_runid_2c9cf7bc05858273f10e7d7ec552fc0bd742dc3e_485.fastq
- pass_fastq_runid_2c9cf7bc05858273f10e7d7ec552fc0bd742dc3e_486.fastq
- pass_fastq_runid_2c9cf7bc05858273f10e7d7ec552fc0bd742dc3e_487.fastq
- pass_fastq_runid_2c9cf7bc05858273f10e7d7ec552fc0bd742dc3e_488.fastq
- pass_fastq_runid_2c9cf7bc05858273f10e7d7ec552fc0bd742dc3e_489.fastq
- pass_fastq_runid_2c9cf7bc05858273f10e7d7ec552fc0bd742dc3e_490.fastq
- pass_fastq_runid_2c9cf7bc05858273f10e7d7ec552fc0bd742dc3e_491.fastq
- pass_fastq_runid_2c9cf7bc05858273f10e7d7ec552fc0bd742dc3e_492.fastq
- pass_fastq_runid_2c9cf7bc05858273f10e7d7ec552fc0bd742dc3e_493.fastq
- pass_fastq_runid_2c9cf7bc05858273f10e7d7ec552fc0bd742dc3e_494.fastq
- pass_fastq_runid_2c9cf7bc05858273f10e7d7ec552fc0bd742dc3e_495.fastq
- pass_fastq_runid_2c9cf7bc05858273f10e7d7ec552fc0bd742dc3e_496.fastq
- pass_fastq_runid_2c9cf7bc05858273f10e7d7ec552fc0bd742dc3e_497.fastq
- pass_fastq_runid_2c9cf7bc05858273f10e7d7ec552fc0bd742dc3e_498.fastq
- pass_fastq_runid_2c9cf7bc05858273f10e7d7ec552fc0bd742dc3e_499.fastq
- pass_fastq_runid_2c9cf7bc05858273f10e7d7ec552fc0bd742dc3e_500.fastq
- pass_fastq_runid_2c9cf7bc05858273f10e7d7ec552fc0bd742dc3e_501.fastq
- pass_fastq_runid_2c9cf7bc05858273f10e7d7ec552fc0bd742dc3e_502.fastq
- pass_fastq_runid_2c9cf7bc05858273f10e7d7ec552fc0bd742dc3e_503.fastq
- pass_fastq_runid_2c9cf7bc05858273f10e7d7ec552fc0bd742dc3e_504.fastq
- pass_fastq_runid_2c9cf7bc05858273f10e7d7ec552fc0bd742dc3e_505.fastq
- pass_fastq_runid_2c9cf7bc05858273f10e7d7ec552fc0bd742dc3e_506.fastq
- pass_fastq_runid_2c9cf7bc05858273f10e7d7ec552fc0bd742dc3e_507.fastq
- pass_fastq_runid_2c9cf7bc05858273f10e7d7ec552fc0bd742dc3e_508.fastq
- pass_fastq_runid_2c9cf7bc05858273f10e7d7ec552fc0bd742dc3e_509.fastq
- pass_fastq_runid_2c9cf7bc05858273f10e7d7ec552fc0bd742dc3e_510.fastq
- pass_fastq_runid_2c9cf7bc05858273f10e7d7ec552fc0bd742dc3e_511.fastq
- pass_fastq_runid_2c9cf7bc05858273f10e7d7ec552fc0bd742dc3e_512.fastq
- pass_fastq_runid_2c9cf7bc05858273f10e7d7ec552fc0bd742dc3e_513.fastq
- pass_fastq_runid_2c9cf7bc05858273f10e7d7ec552fc0bd742dc3e_514.fastq
- pass_fastq_runid_2c9cf7bc05858273f10e7d7ec552fc0bd742dc3e_515.fastq
- pass_fastq_runid_2c9cf7bc05858273f10e7d7ec552fc0bd742dc3e_516.fastq
- pass_fastq_runid_2c9cf7bc05858273f10e7d7ec552fc0bd742dc3e_517.fastq
- pass_fastq_runid_2c9cf7bc05858273f10e7d7ec552fc0bd742dc3e_518.fastq
- pass_fastq_runid_2c9cf7bc05858273f10e7d7ec552fc0bd742dc3e_519.fastq
- pass_fastq_runid_2c9cf7bc05858273f10e7d7ec552fc0bd742dc3e_520.fastq
- pass_fastq_runid_2c9cf7bc05858273f10e7d7ec552fc0bd742dc3e_521.fastq
- pass_fastq_runid_2c9cf7bc05858273f10e7d7ec552fc0bd742dc3e_522.fastq
- pass_fastq_runid_2c9cf7bc05858273f10e7d7ec552fc0bd742dc3e_523.fastq
- pass_fastq_runid_2c9cf7bc05858273f10e7d7ec552fc0bd742dc3e_524.fastq
- pass_fastq_runid_2c9cf7bc05858273f10e7d7ec552fc0bd742dc3e_525.fastq
- pass_fastq_runid_2c9cf7bc05858273f10e7d7ec552fc0bd742dc3e_526.fastq
- pass_fastq_runid_2c9cf7bc05858273f10e7d7ec552fc0bd742dc3e_527.fastq
- pass_fastq_runid_2c9cf7bc05858273f10e7d7ec552fc0bd742dc3e_528.fastq
- pass_fastq_runid_2c9cf7bc05858273f10e7d7ec552fc0bd742dc3e_529.fastq
- pass_fastq_runid_2c9cf7bc05858273f10e7d7ec552fc0bd742dc3e_530.fastq
- pass_fastq_runid_2c9cf7bc05858273f10e7d7ec552fc0bd742dc3e_531.fastq
- pass_fastq_runid_2c9cf7bc05858273f10e7d7ec552fc0bd742dc3e_532.fastq
- pass_fastq_runid_2c9cf7bc05858273f10e7d7ec552fc0bd742dc3e_533.fastq
- pass_fastq_runid_2c9cf7bc05858273f10e7d7ec552fc0bd742dc3e_534.fastq
- pass_fastq_runid_2c9cf7bc05858273f10e7d7ec552fc0bd742dc3e_535.fastq
- pass_fastq_runid_2c9cf7bc05858273f10e7d7ec552fc0bd742dc3e_536.fastq
- pass_fastq_runid_2c9cf7bc05858273f10e7d7ec552fc0bd742dc3e_537.fastq
- pass_fastq_runid_2c9cf7bc05858273f10e7d7ec552fc0bd742dc3e_538.fastq
- pass_fastq_runid_2c9cf7bc05858273f10e7d7ec552fc0bd742dc3e_539.fastq
- pass_fastq_runid_2c9cf7bc05858273f10e7d7ec552fc0bd742dc3e_540.fastq
- pass_fastq_runid_2c9cf7bc05858273f10e7d7ec552fc0bd742dc3e_541.fastq
- pass_fastq_runid_2c9cf7bc05858273f10e7d7ec552fc0bd742dc3e_542.fastq
- pass_fastq_runid_2c9cf7bc05858273f10e7d7ec552fc0bd742dc3e_543.fastq
- pass_fastq_runid_2c9cf7bc05858273f10e7d7ec552fc0bd742dc3e_544.fastq
- pass_fastq_runid_2c9cf7bc05858273f10e7d7ec552fc0bd742dc3e_545.fastq
- pass_fastq_runid_2c9cf7bc05858273f10e7d7ec552fc0bd742dc3e_546.fastq
- pass_fastq_runid_2c9cf7bc05858273f10e7d7ec552fc0bd742dc3e_547.fastq
- pass_fastq_runid_2c9cf7bc05858273f10e7d7ec552fc0bd742dc3e_548.fastq
- pass_fastq_runid_2c9cf7bc05858273f10e7d7ec552fc0bd742dc3e_549.fastq
- pass_fastq_runid_2c9cf7bc05858273f10e7d7ec552fc0bd742dc3e_550.fastq
- pass_fastq_runid_2c9cf7bc05858273f10e7d7ec552fc0bd742dc3e_551.fastq
- pass_fastq_runid_2c9cf7bc05858273f10e7d7ec552fc0bd742dc3e_552.fastq
- pass_fastq_runid_2c9cf7bc05858273f10e7d7ec552fc0bd742dc3e_553.fastq
- pass_fastq_runid_2c9cf7bc05858273f10e7d7ec552fc0bd742dc3e_554.fastq
- pass_fastq_runid_2c9cf7bc05858273f10e7d7ec552fc0bd742dc3e_555.fastq
- pass_fastq_runid_2c9cf7bc05858273f10e7d7ec552fc0bd742dc3e_556.fastq
- pass_fastq_runid_2c9cf7bc05858273f10e7d7ec552fc0bd742dc3e_557.fastq
- pass_fastq_runid_2c9cf7bc05858273f10e7d7ec552fc0bd742dc3e_558.fastq
- pass_fastq_runid_2c9cf7bc05858273f10e7d7ec552fc0bd742dc3e_559.fastq
- pass_fastq_runid_2c9cf7bc05858273f10e7d7ec552fc0bd742dc3e_560.fastq
- pass_fastq_runid_2c9cf7bc05858273f10e7d7ec552fc0bd742dc3e_561.fastq
- pass_fastq_runid_2c9cf7bc05858273f10e7d7ec552fc0bd742dc3e_562.fastq
- pass_fastq_runid_2c9cf7bc05858273f10e7d7ec552fc0bd742dc3e_563.fastq
- pass_fastq_runid_2c9cf7bc05858273f10e7d7ec552fc0bd742dc3e_564.fastq
- pass_fastq_runid_2c9cf7bc05858273f10e7d7ec552fc0bd742dc3e_565.fastq
- pass_fastq_runid_2c9cf7bc05858273f10e7d7ec552fc0bd742dc3e_566.fastq
- pass_fastq_runid_2c9cf7bc05858273f10e7d7ec552fc0bd742dc3e_567.fastq
- pass_fastq_runid_2c9cf7bc05858273f10e7d7ec552fc0bd742dc3e_568.fastq
- pass_fastq_runid_2c9cf7bc05858273f10e7d7ec552fc0bd742dc3e_569.fastq
- pass_fastq_runid_2c9cf7bc05858273f10e7d7ec552fc0bd742dc3e_570.fastq
- pass_fastq_runid_2c9cf7bc05858273f10e7d7ec552fc0bd742dc3e_571.fastq
- pass_fastq_runid_2c9cf7bc05858273f10e7d7ec552fc0bd742dc3e_572.fastq
- pass_fastq_runid_2c9cf7bc05858273f10e7d7ec552fc0bd742dc3e_573.fastq
- pass_fastq_runid_2c9cf7bc05858273f10e7d7ec552fc0bd742dc3e_574.fastq
- pass_fastq_runid_2c9cf7bc05858273f10e7d7ec552fc0bd742dc3e_575.fastq
- pass_fastq_runid_2c9cf7bc05858273f10e7d7ec552fc0bd742dc3e_576.fastq
- pass_fastq_runid_2c9cf7bc05858273f10e7d7ec552fc0bd742dc3e_577.fastq
- pass_fastq_runid_2c9cf7bc05858273f10e7d7ec552fc0bd742dc3e_578.fastq
- pass_fastq_runid_2c9cf7bc05858273f10e7d7ec552fc0bd742dc3e_579.fastq
- pass_fastq_runid_2c9cf7bc05858273f10e7d7ec552fc0bd742dc3e_580.fastq
- pass_fastq_runid_2c9cf7bc05858273f10e7d7ec552fc0bd742dc3e_581.fastq
- pass_fastq_runid_2c9cf7bc05858273f10e7d7ec552fc0bd742dc3e_582.fastq
- pass_fastq_runid_2c9cf7bc05858273f10e7d7ec552fc0bd742dc3e_583.fastq
- pass_fastq_runid_2c9cf7bc05858273f10e7d7ec552fc0bd742dc3e_584.fastq
- pass_fastq_runid_2c9cf7bc05858273f10e7d7ec552fc0bd742dc3e_585.fastq
- pass_fastq_runid_2c9cf7bc05858273f10e7d7ec552fc0bd742dc3e_586.fastq
- pass_fastq_runid_2c9cf7bc05858273f10e7d7ec552fc0bd742dc3e_587.fastq
- pass_fastq_runid_2c9cf7bc05858273f10e7d7ec552fc0bd742dc3e_588.fastq
- pass_fastq_runid_2c9cf7bc05858273f10e7d7ec552fc0bd742dc3e_589.fastq
- pass_fastq_runid_2c9cf7bc05858273f10e7d7ec552fc0bd742dc3e_590.fastq
- pass_fastq_runid_2c9cf7bc05858273f10e7d7ec552fc0bd742dc3e_591.fastq
- pass_fastq_runid_2c9cf7bc05858273f10e7d7ec552fc0bd742dc3e_592.fastq
- pass_fastq_runid_2c9cf7bc05858273f10e7d7ec552fc0bd742dc3e_593.fastq
- pass_fastq_runid_2c9cf7bc05858273f10e7d7ec552fc0bd742dc3e_594.fastq
- pass_fastq_runid_2c9cf7bc05858273f10e7d7ec552fc0bd742dc3e_595.fastq
- pass_fastq_runid_2c9cf7bc05858273f10e7d7ec552fc0bd742dc3e_596.fastq
- pass_fastq_runid_2c9cf7bc05858273f10e7d7ec552fc0bd742dc3e_597.fastq
- pass_fastq_runid_2c9cf7bc05858273f10e7d7ec552fc0bd742dc3e_598.fastq
- pass_fastq_runid_2c9cf7bc05858273f10e7d7ec552fc0bd742dc3e_599.fastq
- pass_fastq_runid_2c9cf7bc05858273f10e7d7ec552fc0bd742dc3e_600.fastq
- pass_fastq_runid_2c9cf7bc05858273f10e7d7ec552fc0bd742dc3e_601.fastq
- pass_fastq_runid_2c9cf7bc05858273f10e7d7ec552fc0bd742dc3e_602.fastq
- pass_fastq_runid_2c9cf7bc05858273f10e7d7ec552fc0bd742dc3e_603.fastq
- pass_fastq_runid_2c9cf7bc05858273f10e7d7ec552fc0bd742dc3e_604.fastq
- pass_fastq_runid_2c9cf7bc05858273f10e7d7ec552fc0bd742dc3e_605.fastq
- pass_fastq_runid_2c9cf7bc05858273f10e7d7ec552fc0bd742dc3e_606.fastq
- pass_fastq_runid_2c9cf7bc05858273f10e7d7ec552fc0bd742dc3e_607.fastq
- pass_fastq_runid_2c9cf7bc05858273f10e7d7ec552fc0bd742dc3e_608.fastq
- pass_fastq_runid_2c9cf7bc05858273f10e7d7ec552fc0bd742dc3e_609.fastq
- pass_fastq_runid_2c9cf7bc05858273f10e7d7ec552fc0bd742dc3e_610.fastq
- pass_fastq_runid_2c9cf7bc05858273f10e7d7ec552fc0bd742dc3e_611.fastq
- pass_fastq_runid_2c9cf7bc05858273f10e7d7ec552fc0bd742dc3e_612.fastq
- pass_fastq_runid_2c9cf7bc05858273f10e7d7ec552fc0bd742dc3e_613.fastq
- pass_fastq_runid_2c9cf7bc05858273f10e7d7ec552fc0bd742dc3e_614.fastq
- pass_fastq_runid_2c9cf7bc05858273f10e7d7ec552fc0bd742dc3e_615.fastq
- pass_fastq_runid_2c9cf7bc05858273f10e7d7ec552fc0bd742dc3e_616.fastq
- pass_fastq_runid_2c9cf7bc05858273f10e7d7ec552fc0bd742dc3e_617.fastq
- pass_fastq_runid_2c9cf7bc05858273f10e7d7ec552fc0bd742dc3e_618.fastq
- pass_fastq_runid_2c9cf7bc05858273f10e7d7ec552fc0bd742dc3e_619.fastq
- pass_fastq_runid_2c9cf7bc05858273f10e7d7ec552fc0bd742dc3e_620.fastq
- pass_fastq_runid_2c9cf7bc05858273f10e7d7ec552fc0bd742dc3e_621.fastq
- pass_fastq_runid_2c9cf7bc05858273f10e7d7ec552fc0bd742dc3e_622.fastq
- pass_fastq_runid_2c9cf7bc05858273f10e7d7ec552fc0bd742dc3e_623.fastq
- pass_fastq_runid_2c9cf7bc05858273f10e7d7ec552fc0bd742dc3e_624.fastq
- pass_fastq_runid_2c9cf7bc05858273f10e7d7ec552fc0bd742dc3e_625.fastq
- pass_fastq_runid_2c9cf7bc05858273f10e7d7ec552fc0bd742dc3e_626.fastq
- pass_fastq_runid_2c9cf7bc05858273f10e7d7ec552fc0bd742dc3e_627.fastq
- pass_fastq_runid_2c9cf7bc05858273f10e7d7ec552fc0bd742dc3e_628.fastq
- pass_fastq_runid_2c9cf7bc05858273f10e7d7ec552fc0bd742dc3e_629.fastq
- pass_fastq_runid_2c9cf7bc05858273f10e7d7ec552fc0bd742dc3e_630.fastq
- pass_fastq_runid_2c9cf7bc05858273f10e7d7ec552fc0bd742dc3e_631.fastq
- pass_fastq_runid_2c9cf7bc05858273f10e7d7ec552fc0bd742dc3e_632.fastq
- pass_fastq_runid_2c9cf7bc05858273f10e7d7ec552fc0bd742dc3e_633.fastq
- pass_fastq_runid_2c9cf7bc05858273f10e7d7ec552fc0bd742dc3e_634.fastq
- pass_fastq_runid_2c9cf7bc05858273f10e7d7ec552fc0bd742dc3e_635.fastq
- pass_fastq_runid_2c9cf7bc05858273f10e7d7ec552fc0bd742dc3e_636.fastq
- pass_fastq_runid_2c9cf7bc05858273f10e7d7ec552fc0bd742dc3e_637.fastq
- pass_fastq_runid_2c9cf7bc05858273f10e7d7ec552fc0bd742dc3e_638.fastq
- pass_fastq_runid_2c9cf7bc05858273f10e7d7ec552fc0bd742dc3e_639.fastq
- pass_fastq_runid_2c9cf7bc05858273f10e7d7ec552fc0bd742dc3e_640.fastq
- pass_fastq_runid_2c9cf7bc05858273f10e7d7ec552fc0bd742dc3e_641.fastq
- pass_fastq_runid_2c9cf7bc05858273f10e7d7ec552fc0bd742dc3e_642.fastq
- pass_fastq_runid_2c9cf7bc05858273f10e7d7ec552fc0bd742dc3e_643.fastq
- pass_fastq_runid_2c9cf7bc05858273f10e7d7ec552fc0bd742dc3e_644.fastq
- pass_fastq_runid_2c9cf7bc05858273f10e7d7ec552fc0bd742dc3e_645.fastq
- pass_fastq_runid_2c9cf7bc05858273f10e7d7ec552fc0bd742dc3e_646.fastq
- pass_fastq_runid_2c9cf7bc05858273f10e7d7ec552fc0bd742dc3e_647.fastq
- pass_fastq_runid_2c9cf7bc05858273f10e7d7ec552fc0bd742dc3e_648.fastq
- pass_fastq_runid_2c9cf7bc05858273f10e7d7ec552fc0bd742dc3e_649.fastq
- pass_fastq_runid_2c9cf7bc05858273f10e7d7ec552fc0bd742dc3e_650.fastq
- pass_fastq_runid_2c9cf7bc05858273f10e7d7ec552fc0bd742dc3e_651.fastq
- pass_fastq_runid_2c9cf7bc05858273f10e7d7ec552fc0bd742dc3e_652.fastq
- pass_fastq_runid_2c9cf7bc05858273f10e7d7ec552fc0bd742dc3e_653.fastq
- pass_fastq_runid_2c9cf7bc05858273f10e7d7ec552fc0bd742dc3e_654.fastq
- pass_fastq_runid_2c9cf7bc05858273f10e7d7ec552fc0bd742dc3e_655.fastq
- pass_fastq_runid_2c9cf7bc05858273f10e7d7ec552fc0bd742dc3e_656.fastq
- pass_fastq_runid_2c9cf7bc05858273f10e7d7ec552fc0bd742dc3e_657.fastq
- pass_fastq_runid_2c9cf7bc05858273f10e7d7ec552fc0bd742dc3e_658.fastq
- pass_fastq_runid_2c9cf7bc05858273f10e7d7ec552fc0bd742dc3e_659.fastq
- pass_fastq_runid_2c9cf7bc05858273f10e7d7ec552fc0bd742dc3e_660.fastq
- pass_fastq_runid_2c9cf7bc05858273f10e7d7ec552fc0bd742dc3e_661.fastq
- pass_fastq_runid_2c9cf7bc05858273f10e7d7ec552fc0bd742dc3e_662.fastq
- pass_fastq_runid_2c9cf7bc05858273f10e7d7ec552fc0bd742dc3e_663.fastq
- pass_fastq_runid_2c9cf7bc05858273f10e7d7ec552fc0bd742dc3e_664.fastq
- pass_fastq_runid_2c9cf7bc05858273f10e7d7ec552fc0bd742dc3e_665.fastq
- pass_fastq_runid_2c9cf7bc05858273f10e7d7ec552fc0bd742dc3e_666.fastq
- pass_fastq_runid_2c9cf7bc05858273f10e7d7ec552fc0bd742dc3e_667.fastq
- pass_fastq_runid_2c9cf7bc05858273f10e7d7ec552fc0bd742dc3e_668.fastq
- pass_fastq_runid_2c9cf7bc05858273f10e7d7ec552fc0bd742dc3e_669.fastq
- pass_fastq_runid_2c9cf7bc05858273f10e7d7ec552fc0bd742dc3e_670.fastq
- pass_fastq_runid_2c9cf7bc05858273f10e7d7ec552fc0bd742dc3e_671.fastq
- pass_fastq_runid_2c9cf7bc05858273f10e7d7ec552fc0bd742dc3e_672.fastq
- pass_fastq_runid_2c9cf7bc05858273f10e7d7ec552fc0bd742dc3e_673.fastq
- pass_fastq_runid_2c9cf7bc05858273f10e7d7ec552fc0bd742dc3e_674.fastq
- pass_fastq_runid_2c9cf7bc05858273f10e7d7ec552fc0bd742dc3e_675.fastq
- pass_fastq_runid_2c9cf7bc05858273f10e7d7ec552fc0bd742dc3e_676.fastq
- pass_fastq_runid_2c9cf7bc05858273f10e7d7ec552fc0bd742dc3e_677.fastq
- pass_fastq_runid_2c9cf7bc05858273f10e7d7ec552fc0bd742dc3e_678.fastq
[truncated: 158 more entries]
