# Supplementary material for: De novo species identification using 16S rRNA gene nanopore sequencing
Source: PeerJ. 2020 Oct 21;8:e10029. doi: 10.7717/peerj.10029 (PMC7585375; doi:10.7717/peerj.10029)
Supplement: Supplemental Information 3 [file peerj-08-10029-s003.zip › pass_fastq_runid_2c9cf7bc05858273f10e7d7ec552fc0bd742dc3e_379.fastq]

@5f515dce-c450-4b68-8b61-7d394134cb9a ch=339 read=108352 start_time=2019-12-13T13:43:47Z barcode=BC01 runid=2c9cf7bc05858273f10e7d7ec552fc0bd742dc3e
CTCCTACGGGAGGCATGGCAGGGAATATGCACAATGGGCGCAAGCCTGATGCAGCCATGCCGCGTGTATGAAGGCCTTCAGGTTGTAGAAGTACTTTCCGGCGGGAGGAAGGTAAAGTTAATACCTTTGCTCATTGGCGTTACCCGCAGAGAAGAAGCACCGACTCCGTGCCAGCATGCGGTAATACGGAGGTGCAAATCGGAATTACTGGGCGTAAAGCGCACGCAGGCGGTTTGTTAGGAGAGTCAGATGTGAAATCCCGGGCTCAACCTGGGGAACTGCATCTGATACTGGCAAGCGGAGTCTCGTAGGGGGGTAGAATTCCAGGTGTAGCGGTGAAATGCGTAGAGATCTGGAGGAATACCGGTGGCGGCGGCCCCTGGACGAAGACTGACGCTCAGGTGCAGCGTGGGAGCAAACGGGATTAGATACCCTGGTCCACGCCGTAAACGATGTCGACTTGGAGGTTGTGCCCGCGAAGGGCGTGGCTTCAGGCTAACGCGTTAAGTCGACCGCCTGGGAAGTACGGCCGCAAAGGTTAAAACTCAAATGAATTGACAGGGGCCCGCACAAGCGGTGGAGCATGTGGTTTAATTCGATACAGCGAAGAACCTTACCTGGTCTTGACATCCACGGAAGTTTTCAGAGATGAGAATGTGCCTTCCGGGAACCGTGAGACAGGTGCTGCATGGCTATCGTGCTCGTGTTGTGAAATGTTGGGTTAAGTCCGCAACAGGCGCAACCCTTATCCTTTGTTGCCAGCGGTCCGGCCGGGAACTCAAGGAGACTGCCAGTGATATAAACTGGAGGTAGAGATGACGTCAAGTCATCGCGGCCCGCCTGACCAGAATACACACGATATACAATGGCGCATACAAAGAGAAGCGACCTCGCGAGCAAGCGGACCTCATAAAGTGCGTCGTAGTCGGATTGGAGTCACCGCAACTCGACTCCATGAAGTCGGAATCGCTAGTAATCGTGGATCAGAAGATGCCACGATACGTTCGGGCCTTGTACACACCGCCCGTCACACCATGGAGTGGGTTGCAAAGAAGCGGTAACTTAACCTTCGGGAGGGCGCTTACCGCTTTGTGATTCGCCGGCTGGGGTGAAAGTCGTAACAAGGTAACCGG
+
++--,576:3,-+(&#&).'23(0-,5775467;;::73.02826<5222132.2829779*+*++425*0*()/20:2/511/'&%%((),/*36**(--*/81)--1++-+/:332838115-51-*./.&/&,&+,-301;5121**'**(,,'(,0+&%**3767646/.*('%%%&*/,+,:6-.('(0(-*&&3.50121/2:91-2379:60143)/)+(*.--147(%&1+()%%&,,007880)&(-0+./-'4847:05.6-1.-(&$&&'**-4)()*&+-14202,0&+%&(,//17./(559,12&-*.3.++081.++++,57./66.2486-++)*345;1/7019569;7:7*5-+.-/.43-+/1778..)&+.,+.1178961811*%((*;7<+((*7;18&6+)/,.-17&+4('*&(',)-)4:5+51/*,)*%)*3304//0223-9,/,23)%&(((*172786:53/5%*-.+-&**..-826-01)&&*,/.'))*(''+,-4:98588:,/1184<<079:3;:/+.,--///-5::2/8++,--.13537567/-.*+'*+6286061:2.+,%**'*))/),69141/5:6754502-,-0/5+**1---+08:8/++*++..*)+-+,4369878&+.(4.8:5:5/3563756:::53*-,1,,&150+*)+-46139.-'(,.*+/;/31.:/2+,//+--1:3398.3112;70:0012297*,6/06344596617482-0+,)+5546-2*,/1688834.-,*)(-0-15-(&'%+'+&'&(,&0-''',).//0/%($(*.,%)&(*-.:40,,++(''%&&(+*,-/-:/.7734226389)')&)+(+865215./,2&,36,32976666.-48+,;67677898818*/)5,3/-,/-*++(*-'25743588;7711-,++(,*.23266/0../-.1;8;:6:,+-($0/78-*)(-+-11477%-26515//0100/2:65:-+221213934,+&&'*+*,7*.09.&'(%%)*,,)&%%/-484:6.:+),70--.20.35(,.33./46793)+,,.11,461/-0-+,874883//2+1+075708
@90f6d624-81e7-4727-b2bd-b2007d3e2bcd ch=122 read=153095 start_time=2019-12-13T13:43:45Z barcode=BC01 runid=2c9cf7bc05858273f10e7d7ec552fc0bd742dc3e
TTGTTGTACTTCGTTCAGACGTATTGCTGAGTTATGAAGTTGTCGGTGTGTGTTAACCTGCTTGCCTGTCATCTATGCCGGTTACCTTGTTACGACTTCACCCAGTCATGAATCACGGGGTAAAGCGCCTCCCGAAGTTGGCTACCTACTTCTTTTGCAATATCCCGTAGTTGTGACGGGCGGTGTGTACAGGCCAGGAACGCGTATTCACCGTGGCATTCTGATCCCGCGATTACCTGCTGATTCCGACTTCGGAGTCAGGTTGCAGACTCAATCCGGACTACGACCGACGCTTTATGGTCATATAAGGTGTACCTGTAGCGCCATTGTAGCGTGTGTAGCCCTGGTCGTAAGGGCCATGATGACGGCGTCATCCCACCTTCCTCAGTTTATCACTGGCAGTCTCCGCTGAGTTCCCGGTGGACCGCTGGCAACAAAGGGATACCAAGGGTTGCGCTCGTTGCGGGACTTAACCCAACATTTCACAACACGAGCTGACTGACAGCCATTACGCTTATATGCGGTTCCCGAGCACATTCTCATCTCCTGAAAACTTCCGTGGATGTCAAGAGACCAGGTAAGGTTCTTCGCGTTATCAGATTAAACCACATGCTCCACCGCTTGTGAGACCCCATTTGAGTTTTAGCCGCCGTACTCTGAGCGGTCGACTTAACGCGTTAGCTCCGGAAGCCACGCCTCAGGGCGCAACCTCAAGTCTCGAGCATCGTTTACGGCGTGGACTACCAGGGTATCTAATCACCAACATACGCTAGCACCTGAGCGTCAGTCTTCATCGGGGGCACTCTTCGCCACCGGTATTCCTCCAGATCTCTGCATTTCACCGCTTCGTTCGACGCCTCGATATCGGATAGTTCTGGTCAGGATCGTGTCAATGAATTCCGATCAACGCGCCCTCCGTATTTTAGCGGCTGCTGGCGCAGGTTAGCCCGGTGCTTCTTCTGCGTTAAATGGTAGGCAAAGGTATTAACTTTACTCCCTTCCTCCCGCTGAAAGTACTTTTAGCCGAAGGCCTTCTTCATACGCGGCATGGCTGCATCGAGCTTGCGCCCATTTGTGCAGCCTTCCTTGCACTGCTGCCTCCCGTAG
+
%&')1'-,37:857/,%'%%&((.7-/15)*1+&#%(&'*3./4+4)&+&)1/5/1042/-0--24223+%'(('(%$&'*+7().06)00*.0045:6,/(&&&..%&-(3./',,+'(%'-)&'',+*,(&&%$*),(+,/-/3,*0466048.-010-/+-&)&+)-/4/-036/583/0+,.,-./+*&''$.)-)&$##'((0-,091618.,.6122214/&$''(7)%-+'&),*-/4:01*431,('&)+.)(-/801+/266./-,01.4/71011)*&%'*'+)+'$%'%&#$%#%$%&&&%##%%$$$$%',,1+/0)''*+'()-)*-.4./+,143(/)%020)(&*&'&'&%'%'&*)+,23,+4//5-%*-,,2;2.56.1..-,%+000.**,24+./7-1/+(%(,)56011621/'/1*''//6502.13(0/-4+/.34627203+654.7.0(*)&./557;60/00..%'*+-2/-&$%((.,$%&')*('&%$$%'*+&))-1..,$&&'&+*,4765645541..(*+'$,.124162978.01)-(*+*-**62031*,11777201239112-+,.6-9/)**,//10/0*&*('()&'&&&)'/73.',.)*)),9:-*)&$%%%'(&*,+**'&&(&*320.0-4-5)+),*((.+7+6*2/-29,/-.-/+)-4/*((($'&(*'1(**%$'&$'%'$&%()$)(0.-...*/0+/6'0+&),2/--304#%$'&'%&#$#$%$$((-30..26269,+,++/0/08%.2/)+(*.)&(*+-1.07-50-09.*(,&'&.,-,/,+0(.90.)-*%''%$#%%%)&&#$$$&&$)(+)*/+)'')+'$&$%$$&$$$##$#$%'%)'('(/+.(*,-*&)#%$'((*/.')(*()%#&,+63449;.,)$)%,)**&%)&'%&)%&)0779530,**)'')''**%$+028*+++,.40-.270)+,1;10234*25-$'-&,)('20.354'&$0('(/+//4/54458*.*.+,+0,'(,2/-.-++*+)&%%2-2.89.(40))1-3-*)'()*%''$&$%*$'*),0+3:++:*,
@ae5be201-394d-4f4b-b851-ef49c3d6e73c ch=82 read=117636 start_time=2019-12-13T13:43:52Z barcode=BC01 runid=2c9cf7bc05858273f10e7d7ec552fc0bd742dc3e
CCGGTTGCTTTGTTGACTTCACCCCAGTCATAGCAGATCTAGAGAGTGGTAGCGCCCTCCCGAAGGTTAAGCTACCTACTTCTTTGCAACCCACTCCCATGGTGTGACGGGCGGTGTGTACAAAGAATTGCGGGAACGTATTCACCGTGGCATTCGATCCACGATTACTAGCGATTCCGACTTCATGGAGTCGAGTTGCAGACGCTCAATCCGGACTACGACGCACTTTATGAGGTCACTTGCTCTCGGTGCTTCTCTTTGTATGCGCCATTGTAGCACGTGTATTTTAGCCCTGGTCATGCAAAGTCATGATGATGACGTCATCCCCACCTTCCTCAGTTTATCACTGGCGATCTCCTTTGAGTTCCCGGGCGGACCGCTGGCAACAAAGGATAAGGGGTTGCGCGCTCGTTGCGGGACTTAACCAACATTTCACAACTTTGAGCTGACGACAGCCATTACGGCACCTGTCATGCGGTTCCCGAAGGCATTCTCATCTCTAGAAACTTCCGTGGATGTCAAGACCAGGTAAAAAGGTTCTTCGCGTTGCATCGAATTAAAACCGTACTTCACCGCTTGTGGGGCCCAAATCAATTCGATTTGAGTTTTAACCTTGCGGCCACTCTCCCCAGCGATCGACTTAACGCTACGTTAGCTCCAGGCCACGCCTCAAAGGGCACAACAGTCGACATCGTTTGCATTGGACTACCAGGAATTATCTAATCCTGTTGCTCCCCACGCTTTCGCACCTGAGCGTCAGTCTTCGTCAAAGAGCGCTTTCCAGTATTTCTCCAGATCTCGCGCATTTCACCCGCTTTACGCGCGGAATCCACCACCCCTCTGCGAGGACTCCAGGCTTGCCAAATTATCAGATGCAGTTTAGGTTGGGCCGAGAGTTTACATCTGACTTAACAAACCGCCTGCGTGGCACGCCCGAAGTAATTCCGATTAACGCTTGCACCCTCCGTATTACCGCGGCTGGCAGGTTAGCCGGTCTTCTTCTGCGGGTAACGTCAGTGACAGGTATTAACTCCTTCCTCCCCGCTGAAGTACTTTTACAACCCGAAGGCCTTCTTCATACGCGGCATGGCGTCGGGCGCCCATTGTGCAATATTCCCCATACTTGCCTCCGTAGAGACAG
+
0*'+4,((*')*&(%'+,5-)038/./3701.-.--5.-**&*%&&*)'%$%*(-/2-2*'(..1,,,+(&'',/5/-139-46.)/,)/63*,*/3+*50.+-.246353.*0)*-)))-&&($'%'%%&)',.(**,**/+,0306483340,**+,0+--.240020.010:;0-((*0/76464,,,-)*/.501()')'./3-8//,33221''+..+0,3.77/.0*-&(,$&)+'*+(&&'+'&&*-12.55+&))-+,*,.+1.)%')+&)'0()#%&%$&'3.()3864475,31*&(+(**),+)*+-.33571705.+.90286)0++-;734500,/,,'(/006))1++035716*')**.422*()(*0/,'0-5).04430+4,')3(*(*+,,,-1100,841.0+,&'$-).+.6-/''&&()))*+767866630//8/*-'%'(++,.5.000%'#$(+1503,,.3(''%':*+7642201*(/510.3./-14;9+*)++3.0.1/0+*-30-(.-8873:412020...,.(&*)'677,54%)'&&*+',./+2)(%%(''),(&(++-*2-9/((.0,(&,.:;*8.2,-+*(),0-**('')+,()%%'')-(()0/3+)%&%&('*,,*,,9+')&,*./0592147+,64,(-+('(%*+-331129074+,$($3)544542-%%()02444.,6/020-42*,*573-*,)+/95.'((02021()+*601255;8686//-'('%&'&+)-.'//+/4.-.1'&'$*,)&%))/&+675066*&)+.0))&''+&*&%(1-'+('/72-),)&''%+)*240)+/5,0/(+/+,,,/5665453/.+/-1**(-)*%+-.-+'%$*-/*&(',7..-)('3.1556/5-/2.+*)%&$$$&%++)'&&&'&3+0/-*-/0.1)((')++'+43..2'/-.7158-'''&&&&*',,.,**/4*10..026<768820)'),,+/+&%%&(''(,+.0'*%&'25+6896.73)'/1,+0(*'+-,(%'((++/,(()**044;26<7,+')'+(-+'**(&#+-,-&%'*.7)0*(,#$(-//21826+%'$%'%'+1-1*&$&%&')*&'
@d7488d0e-5d84-4086-a08a-b6b62fb34fd0 ch=292 read=165350 start_time=2019-12-13T13:44:04Z barcode=BC01 runid=2c9cf7bc05858273f10e7d7ec552fc0bd742dc3e
CTCCTACGGGAGGCAGCAGTGGGAATATTGCACAATGGGCGCAAGCCTGGTGCAGCCATGCCGCGTGTGAAGGCCTTCCAGATTTGTAAAGAATACTTTCAGCGGGAGGAAGGGAGTAAAAGTTAATACCTTTGCTCATTGACGTTACCCGCAGAAAAGCGCAACTAACTCCGTGCGCCAGCGTACGCGGTAATACGGGAGGTGCAAGCGTTAATCAGGAATTACTGGGCGTAAAGCGCGCACGCAGGCGGTTTGTTAAGTCCAGATGCTTAAAATCCCCAGGCTCAACCTGGGAACTGCATCACAAGTACTGCTTGAAGCAGGTCTCGTAGAGGTAGAATTCCAGGTGCTGATTGAAATGCGTAGAGATCTGGAGGAATACCGGTGGCGAAGGCGGCCCCTGGACGAAGACTGGCAGGTGCAGCGTGGGAACAAACAGGATTAGATACCCGCAGTCCCGCGCCGTAAACGATGTCGACTTGAGTTGTGCCCCTTGAGGGCGTGGCTTCCGGAGCCCCAACGCGTTAAGTCGACCGCCTGGGAGTACGGCCGCAAGGTTAAAACTCAAATGAATTGGCAGGGGCCCGCAGGCGGTGGAGCATGTGGTTCCAATTCGATGCAACGCAGGAACCTTACCTGAATCTTGGCATCCACGAGTTTTCAGAGATGAGAATGTGCAGCCGGGAACCGTAGAGACCAGGTGCTGCATGGCTGTCGTCAGCTCATTGTGGAGATATTTGGGTTAGAAGTCCGCAACGAAGCGCAAACCCTTATCGCCTGTTGCCAGCGGTCCGGCCAGGGAACTCAAAGGGCTGCCAGTGATAAACTGGAGGAAGGTGGGGATGACGTCAAGTCATCATGGCCCACTTACGACCAGGGCTACACACGTGCTACAATGGCGCATGCACAAAGAGAAGCGACCTCGCGAAGGCAAGCGGACCTCATAAAAGTGCGTCGTAGTCCCGGATTGGAGTCTGCAACTCGACTCCATGAAGTCGGAATCGCTAGTAATCGTGGATCAGATACCCACGGTGAATACGTTCCAGACCTTGTACACACCGCCCGTCACACCATGGGAGTGGGTTGCAGAAGTAGGTAGCTTAACCTTCGGGAGGGCGCTTACCACTTTGTGATTCATGACTGGGGTGAAGTCGTAACAAGGTAACCGGAAGAAGATAGAGCGACGAGCCGTAGGTTAACACAAAGACACCGACAACTCTTCAGCACCAGCAATACATGGCAAAA
+
/341),1+87*+0*'++%)+)/3+43,1/,--//:641*'%(,/)/2+)*,-95)/001*-+(('*)&',+'317463'%,%20*'*,4.')')%(1)+,%,)+06-0/,+*0+''),8;0,-739213/491+5660310+0+/5019/+.,.01+-(+/3)&&',-./66-+,+%()'%&%&%((+.6,1.-)3&--*).)*+--*3(+*2-33,'&')///22651+',,22,+*(&&&),/0.12+039:(3+81&5'*)-.6-$$%+,-,,0/7*&/:99;33151.:95:6443443.-.)$)))*)$$#&+,)-.)/.11312.*&,+'0',,,6,--.3+.+&+$2&(-)'(&+(+,*,+.0118.)/-+81%7120./40(((,)/+-0;5++4637)(-'72-2(,(.289,-*+,2475(*09:43,+,&-)-*02427+$'&)*)4''*)5/034:871.-%+-10.0-+&'*+-/*41-&$&'(,4+20428222/.*,()+-*))-**()0,:.34622086884.*''$(,-.654.256695;6<7,1/17;<56/6/4/56/.674.,*&)'+19-7549&...411)420***/3:0..1099564,$*()-/609//820(*,&'%(*)*88.,,'&'(3:60+)*./-.+(0+,74+,%%''&-,-.0981-&&+&-+((.335:989:9985/331-0-1110(0-(+/3)).6'41'+0,2-,$(())//&)4353.6-*).-8)8;3.3330%'$')37-30*,24:05*-,'('/-(*4//333(-0*-.'1,+,**)*+2,/+,2-)/+2-51+51**'%*+/4651-/2/55374,90*$)+*++-//:*-+'&(&(-+())*-25003300321454&'''+0**+(+*&'((,545.,+*('(&.2+-1631978782:8,,1689;;88945..)*,%5+))*,.28::1710.*%-.28.0727100.61625.--(.+5--.8976323,,0//73*(,.530097)2+.04)(,-3&(($+)*+//29207-*,-).+.04719.,)**1.+9&'(#'*(+*/2-0%*.-1/392;/&++'12+22/6/.68-3/61)-.56;8511./.-)-.+,+5./00410558*7+0957492.&('*+.('(+,--2+*+0),1'230769324/2)()*0884(+.((-1538+,/-/-,+*6,-&3)&'$%$##%
@08de98fe-b59f-4edc-a645-92a551c5406e ch=443 read=107342 start_time=2019-12-13T13:44:18Z barcode=BC01 runid=2c9cf7bc05858273f10e7d7ec552fc0bd742dc3e
CTCCTACAGGAGGCAGCAGTAGAATTTTTTTCGGCAATGGGAAACCCTGACCGAGCAACGCCGTGAAGGAAGAAGGTTTTTCGGATTGTAAACTTCTGTTATAAAGAAGAACGGCTACAGGAAATGGTAGCCGGTGACGGCTACTTTATTAGAAGCCACGGCTAACTACGTGCCAGCAGCCGCGGTAGCGCATGCGTGCGTAAGCGTTATCCGGAATTATTGGGCGTAAAGAGGGCAGGCGGCAGCAAGGTCTGTGGTGAAAGCCTGAAAAACAACTTCGTATGCCGAAACCAGAGCAGCTAGAGTGGAGAGGATCCGTGGAATTCCATGTAGCGGTGAAATGCGTAGATATGTGGAGGAACACCAGTGGCAGGCGGGCGTCGTACCACAGCGGCGCTCCAGTCAGCGTGGGGAGCGATAGGACGGGCTGCCTAGTAGTCACGCCGTAAACATTAGTGCAATTTGGATGTCAAAGTTCAGTGCTGCAGTTAACACCGTAGTACTCCGCCTGCCGATGTACGTTCGCAAGAATGGAGAGCTCAAAGAATTGACAGGGGACCCGCACAAGCGGTGGAATAGTTTTACTGAATTCGAAACAACGCGAAGGAACCTTACCAGGTCTTGACATACTCATAAAGGCTCGAGATGGAGGATAGCTATATGAGATACAGGTGGGTGCATAGTTTGTCGTCAGCTCATTGTCGTGAGATGTTGGTTAAGTCCGCAACGAGGCGCAACCCTTATCGTTAGTTACCATCATTAGGGTTGGGGACTCTAGCAGGACTGCCAGTGACAAGCTGGAGGCAGGGGATGACGTCAAATCATGCCTTACTTGAAGCCTGGGCTACACGTGCTACAATGGATGGTGCAGAGGAAGCCGAGGCGCGAATTGAAACAAAACCCATAAAACCATTCTCGGGTTCGGATTGCCGTCTGCAACTCGACTTCGCTGAAGTTACGGAATCGCCTTCGTAATCGCGTCGCATGTCGCGGTGAATACGTTCTCGGGCCTTATACACACCGCCGTCACACCACGAGTTGACTATAACACCCGAAGCCGGTGGCCCAACCGCCGAAGGAGCTGCCTAAGGTGGGATTGATGATTGGGGGGTGAAGTCGTAACAAAGGTAACCGGAAGAATGGGAGCGACAGGCCGTGGGATTAACACAAAGGAACACCATTAACTTTCTTCAGCAGCAATGCATGGCGGCA
+
,13.++.*23,,4*,//(+(*'&))/4:;6.65:65:56.)(,.+26+,288/-0/1120-0')*.301/3)*,(,+488/1)7-31..181207131181/.*,&)**+3+%-+)/2+1/+40+8850/.++*+,2-,'&&*,.53///+'-*)0.*+...12722/0,.&0923-++5-20.,*+,--/13/'('&#$$&'(/-,80/0)'.-*4+-))-342,+55&'$-,-,.4861.+$&$(',+*+&%)*&,,-0,)')'&(.'+')&&')(('**)$%$&+--3650(*+-///-,+'%*)&(&-0(($&$%'(,)8*98-,)($(,-320*+.'&))*../676-))+)/().//6/.,,0*(%,+2*)'%&''&'%(&$''&-*+.-055-/13'&%%'-().()%'($$#+(%&%'&%'$+(''&(,-,,&+,36657:00%()'&'$#'%)20-2.102740+.(16,-112-.0.03-/&)'*'((%,*)+/22,/3,*)((&++++.+,46)*,1((.,,()'('+830.,'((()-)0&6:5+,/50-0,2183614215*%$$&*.2)%&$&)(*)+,'2/***-+,101'&((/('(')-*+1/1/3044153554366;4.5334,-./274-.+()'.**)*+53+0+-66,3,-26()*3,0)064))-.1-3,0233225.0110*'0/2516+1+9052280*.6,7%&/)62+0&347/92330110-06/257;;344*(*&(',080141//,,/&)0322)00**)'*(*.'''.((((&%,.1*016889997:/+-++'.)%%%&%$&'''/-21-))'((%'+2277367868;::61113,,,+)(,&)'&%&++/-*+$(&&*.*&,;;41:0**&&)((,+/744-*/*./,&($3'#'*(//.(0,(.0/-('''(&&%$%%&(-%&'+(,*,)-)**%&&(/,*((''(')(,)*+*,&001282230/5*(''*'($&'(+',),+0739:2583324-*++(-*0-+%%&&*,/,/2,*(2)-6,20/.51,-)/,#'(')')((+,1%47(*0*.*/02*,,*+.-)0,*)*,/*-'()'*20/34277.'*,.+27,6-*))+-.1&%)*,14-33.'*-.1*%*4+6)-664))((+,-20)*,+'*08923<40./,/32;2&)&%%%%$$$&
@4d192c93-e795-41a8-a7d0-b7eba00ef45f ch=150 read=87903 start_time=2019-12-13T13:44:18Z barcode=BC01 runid=2c9cf7bc05858273f10e7d7ec552fc0bd742dc3e
CGCTGCCCAGTCATAAGATCACAAAGTGGTAGCGCCACTCCCGAAGGTTAAATACCTACTTCTTCACACAGCCCGCCCATGGTGTGACCCAGACTCGGTGTGTACAAGGCCCGGGGTATGTTGCCAGTAGCATTCTGATCCGGTTACTAGCGATTCCGACTTCATGGAGTCGAGTTGCAGACTCCCAATCCGGACTACGACGCACGCTGGGTCAGCGCTCGCGAGGTCGCTTCTCTTTGTGCCCATTGTAGCACGTGTGTAGCCCTGGTCGGCAGGGCCATGATGACGACCACCTTCCTCAGTTTATCACTGGCAGTCTCCTTCCGAGTTCCCCGGCCGGACCGCTGGCAGCCAGACGGTTGCGCTCGTTGCGGGACTTAACCAACATTTCCTGGCACGGGCTGACGACAGCCGCTTTTATCTCCACGGTTCCCGAAGGCACATTCTCATCAGCTTTGTGGATCTCCAAGATAGGTAAGGTTCGCGCGCATCAGATTAAAACCCATACTCACGCTTGTGCGAGGCCCCGTCAATTTCATTTGAGTTTTAACCTTGCGGCCGTATACAGGCGGTCGACAACGCGTTAGCTCCGGAAGCCACGCCTCAAGGGGCACAACCAGTCGACATCGTTTACGGCGTGGATTCTGGAGTATCTAATCCTGTTTGCTCCCCACGCTTTCCGCACAGGCGTCAGTCTTCGTCCAGGGGCCGCCTTCGCCACCGGTATTCCTCCAGATCTCTACGCATTTCACCGCTGCACCGATTCTACTCTGCCGGACTCAAACACCCGGTATGGATGCAGTTCCCAGGTAGGCCAGAGGTTTCACATCTGACTTAACAAACCGCGCACGTGCGCTTTACGCCCAGTAATTCCGATTAACGCTTGCACCCTCCGTATTACCGCGGCTGCTGGCACGAGGTTAACCGGGTGCGCCTTCTGCGGGTAACGTCAATGAGCATAATTATTAACTTCTCCCTTCCTCCCCGCTTCAAGTACTTTGGCCAGAGGCCTTCTTCATACACACGCGGCATGGCTGCATCGATTACGCCCATTGTCTGTAATATTCCCCACTGCTGCCTCCCGTAGGAG
+
)&()+01-*-++&)'+&))($'*&'')*02/-.-.4&')374,.-+/*627)&(-53156;770.()$&&)/4+(+-+%'(*+*(*)-&$$%*+()./*,-/18997406/)-1/'$##$(')**%&))(-(072010+7'*%*'*++,221*2,.,0036:7/0+/*)+,((252,0.211*2,')1-004537*&'*(0+*&)%&'%%*'.$,(&%')(*+(+-+/)*-/,.--12&&&*-)'-.''),.-0//01-+--3:.-277.&%$$-16591..+-,..(($&',11:9;.3..0:1--.*/+1--'34554,-0)%&'*20675+-4/04888,*+(+,,'&,&$*)'(1*2033679393010:53(&%0)13)-1/07.2,-,/*%%(*+),+(,-*,,&(%$$(&&$%)3,/(').45;07'&+*+/--,$%.$*+(*$#&(('%$')5-1)-/*-*11-032368,60:+%$%%%&(340-+1+1:;/9+*+,)((*#&'(**+%')(%+(*/+(%*+-,07'&%(.+,,01;</-2,,$$())-+,&)&($%%',3+76-,+(()(()&,+(+.-.&0),*%&')*1388:30.7:0-0+-&,*0//1-,/136638*$'&*++.+0&7,1.2.(*,037)/21157/8;/,5,250.*,''()'()$(%&(+2367856887:8507'*.00,(,+00021/23-2919647</851*+*/11/31000003:++(./--+$)$'%'*,/,)$&%%$%+-*..249*3-0)2/(.6/'&%(*,*+(2-:05/(*&&$0103()(+()9.+)**,7*+,((&4)2++86:4.(*$(/142/+0-,)/-62,+,-/.4:/-))/)4.0)*.1--),1,,-/*0-40.483322+-++,.1-).(&,(6++%.+*,%$%%%)*)0599:01.*.---59.831*54-.,,)5'0(&&'++'(,7-16/+*,-4-)*/*+*&'&'(**&%$)&%&)++361911;92310)+$)()*3.67665/.-..+*$''%)+.3.+02,+'$$%(+**256101,/0.,))*-)14()311**&
@3fd1e781-8e8f-4ac0-a032-131128644749 ch=339 read=108382 start_time=2019-12-13T13:44:17Z barcode=BC01 runid=2c9cf7bc05858273f10e7d7ec552fc0bd742dc3e
CTCTACGGGAGGCAGCAGTGGGAATATTGCACAATGGGCGCAAGCCTGATGCCTTCATGCCGCGTGTATGAAGAAGGCCTTCGGGTTGTAAAGTACTTTCGGCGGGAGGAAGGAGTAAAGTTAATACGCTGCTCATTGACACCCGCAGAAGAAAACACCATTATCCGTGCCAGCAGCCGCTGATATGCGGAGGGTGCAAGCGTTAATCGGAATTACTGGGCGTAAAGCGCACGCGAGCGGTTTGTTAAGTCAGATGTGAAATCCCGGAGCTCAGCCGCAGGGAACTGCATCTGATACTGGCAACTTGAGTCTCTCGTAGAGGTAGAATTCCAGGTGTAGCGGTGAAATGTGAGGAATCTGGAGGGATACCGGTGGCGAAGAGCAGCCCCTGGACGAACTGACGCTCAGGTGCAGCAGGAGCAAACAAGTTAGATACCTGGTAGTCACGCCGTAAACGATGTCGACTTGGAGGTTGTGCCCTTGAGGCGTGGCTTCCCGGGCTAACGCGTTAAGTCGACCGCCTGGGAAATACGGCCGCAAGGTTAAACTCAAATGGTCGACGGGGCCGCGCAGCCTGGGCATGGTTTAATTCGATGCAACGCGAAAAGAACCTTACCTGGTCTTGACATCACGGAAGTTTTTTTTCAGAGATGAGAATGTACCTTCGGGAACCGTGAGACAGGTGTGCATGGCTGTCGTCAGCTCATGTCGTGAAATGTTGGTTAAGTCCCGCAACGAAGCGCAACCCTTATCGCTGTTGCCAGCGGTCCGGCCGGGAACTCAAAGGAGACTGCCGGTGATAAACTGGAGGAAGGTGGGGATGACGTCAAGTCATCATGGCCCTTACGACCAGGGCTACACGTGCTACAATGGCGCATACAAAGAGAAGCGACCTCGCGAGAGCAAGCCTCATAAAGTGCGTCGTAGTCCGGATTGAGTCTGCAACTCGACTCATGAAGTCGGAATCGCTAATCGTGGATCAGAATGCCACGGTGAATACGTTCCCGGGCAGCGCACCGCCCGTCACACCATGGAGTGGGTTGCAAAAGAAGTAGGTAAGCAACCTTCGGGAGACTTACCACTTTGTGATTCATGACTGGGAAGAAGTCGTAACAAAGGTAACCGGAAGATAGAGCGACGAGCAGTAAGGATTGTACAAAGACACCGGCAACTTTCTTCAGCACAGCAATACGCATAG
+
339949)/1++0//7957810.+/,++3,,,0394+2/+)+-3-562433*.%#&)-+,//.0/1./+,*2*'+(*./6681)4/+3-/092))(*-,-+'+*.4/**(/)+(%)),513-:-9-11)(,**./(4)*$&&++*),+*,1%+'&((*+)(%((+10/32673-3.'/4+,$(&+.)'.03-+-%+&%'*(*00312/008.2-3-13:<:;::7:4,-/-'*')$$*+**070./8/2-26//73'**/52,5.)2.))+:-,(4,(('*')*,.35501,&')))..-7-0,)+)+,2/..0-:58++'*'++*/---3('/0.+',.06;8124))*$'&)'&.--142*(-,+/+1/2125820/1'$&%%%25:0),212*(0-...0&+).,37762,()(-+'+027.6&()+./*2278;.-3)-()),0+-77868)+*+,25881-/.02135/;+,038**-,(07/636524.6-'200024:331+5+4,*,.1-10++)%%,,-.''(*.58627414100484.+,,670-,)),,.,65-37,/64-%+')+-%)'-+/8;;899<2111182)5..146-))10494:348588540.046884().1+/**1;9<.9,.+*++.03*''*+(2%*/0321;8/2386877557&+)*(,(-.33;9989732734643'.-3255.1-*+,,6(.(507.1.4..1408-*%&)$'-21:002//4&&7-210880/11::2)3(0((20-134:7;/-..056779,)***+,0206683.-''')&--55012501)./63267897)1,,03)'*''*-9506;874.-(*+/1754.2/..9612324476)')&)((+7/1.-/510*)(&).1%0/-0+,04,*3/11--+-+./2,...11-%'*+077+*-.112577-.*3,+)6-./.-4+,)*'**6878878730721341/1100496/3.07373*,'%&&&%((.952:/.1104240%&()('-(,,+5,1087+&('(**3-+.'&(,-*%&%+18()+)*-/,40(.277/014797-/./285:0),&+)*,.011.,19+-+)-+2:68.3./54-%(,031&')-)')(&/,)1+&$(+/5&&//274.&/31.4:.,0-*$$%$'&(%**($-%$$#"&
@c0d2a0b0-88e9-4df8-87c8-c3abe5a4d2d0 ch=277 read=99143 start_time=2019-12-13T13:44:30Z barcode=BC01 runid=2c9cf7bc05858273f10e7d7ec552fc0bd742dc3e
CCGGTTACCTTGTTACGACTTCACCCCAATCGCTGACCCTACCTTCGGCCGCTGCCTCCTTGCGGTTAGCTCACGGACTTCGGGTATTGCCAACTCTCGTGGTGTGACGGGCGGTGTGTACAAGACCAGGAACATTCACCGCGACATTCTGATTCGCGATTACTAGTAACTCCAGCTTCATGTAGGCGAGTTTCGGCCTACAATCCGAACTGAGACTGGTTTTAAAAGTTGGCTCCACCTCGCGGTATTGCATCTCTGTACCAGCCATTTAGCCCAGCACGTGTGTAGCCCTGCACATAAGGGGCATGATGATTTGTCATCCCCACCTTCCTCCTGGTTAGCAGGCAGTCTCGCTAGAGTCCTCAACAATGGCATTATTAACTAACGACAAAGGTTGCGCTCGTTGCGGGACTTAACCAACATCACGGCGAGCTGACGACAATAGCCACCACCTGTCACCGTCCCCGAAGAGTTCCTCGATTAAGAGTAATGCAAGGGATGTCAAGTGTAGGTAAGGTTCTTCGCGTTGCTTCGAATTAAACCACATGCTCCGCTACTTGTGCGGGTCCCCGTCAATTCCTTTGAGTTTTAATCTTGCGACCGTACTCCCCAGGCGGAATACTTAATGCGTTAGCGGCGGCACGGAGGTGTTGAAACCCCACACCTAGTATTCATCGTTTGCGGCGTGGACTGGGGTATCTAATCGTGTTTGCTCCCACGCTTTCGAGCCTCAGCGTCAGTTACAGTCAGAGAGTCGCCCAGCCGCCACTGGTGTTCTTCCTAATCTCTACGCATTTTCACCGCTTCACTAGGAATTCCTCTCCTCTCCCTCTAGATAACCAGTTTGGAATGCAGCACCCAGAGTTGGGCCAGGTATTTCATCCCATGAAAATCATCCGCCACGCTCCCTTTACGCCAGTAAATCCGGATAACGCTCGCCACCTACGTATTACCGCGGCTGCGCTGGCGTGGTTAGCCGTGGCTTCCTCGCTGGGTACCGTCATTATCTTCCCCAAGACAGAGCTTTGCACGATCGAAGCCTTCATCACTCACGCGGCGTTGCCATCAGGGTTCCCCATTGTGCAATATTCCCCACTGCTGCCTCAGG
+
554639.1001.-:-..48964)336)2/77--3//1:-*,084;85:8844432354+2+*,29-1,$,+-*+.0,/59630.1/-6./9,(*+,/.+.&+4++,.,*/*(04.0132349:2317(1-.(((-,++,:,735889<:998:;1,,/+6.,+10((,1.-2/.,009/',)+88;:(%*.8+*5-:+$&)+.-.**.02-.(),68848;<,6:2&+)4&,'+-503;7934+1+(+*)+./.00,))(&-*)/;078.*+,.**-,+/0/57-+**-53+$))'./29+/+++---./.,50+*0.47249.+,104371131/07//)6/04:/25525**++(**(6,,))(&+9...&%*((/022033823+56.(-+*:-1799977;463<:1//10)0)**4231%)+,.)*0231012136,&'&')(+75785660(),*+(-02*,+&%'0:*434101.0(()+,/3-++/--782789996456693:.3.1/9:87;98908*&'1*2,+-.,.8433/,.025516(())+-00235,'.+035(()++/021--760122:91+9.234013656'++0+;84+1040,4,3+,,3,30356739///074)51/130-..-04;65;77:8+'+)./+''(*/;;9::9:55$&*62669;474453)*-.644;01$+*.9/,/1,)(*,.2/;;+*),4745-*../9672:1217-5('(%()11.70+%$&)*12,+0*)(*/958.;+(.0-,///-01222;;3.0300,,*)*.0,2)/+4+5,(+-34,0',('&,,43674140.16<:3768.*/))0-26-,&)(..&..1'$242,4:1040:70(+&+**()*1016('&&'(77/9/-72'-///%)*775-0-526.6--,485128/06**+)+-4.-8<8675405.&)+0*,''&1/5.+.5*9/924:583/'))//---26565-6/,-47-9::-7634761.0,21($%$$)-23+4,'586;43551434-2083:5/42)))(*/18954-5991/-9///8,:,--:28:3+./))))+3.2'(1
@3cf73388-c01b-40c1-8516-575a05e9e51e ch=317 read=183867 start_time=2019-12-13T13:44:24Z barcode=BC01 runid=2c9cf7bc05858273f10e7d7ec552fc0bd742dc3e
CCGGTTACCTTGTTACGACTTCACCCCAATCGCTGACCCTACAGCTAAACCGCTGCCTCGCGCGGTTAGCTCACGGACTTCGGGTATTGCCAACTCATGGTGTGACGGGCGGTGTGTACAAGACCAGGAACGTATTTCACCGCGACATTCTGATTCCGCGATTACCTAGTAACTCAGCTTCATGTGGCGGTTTCAAGCTACCACAATCAGACTGAGAATGGTTTTATGGGTTTGCCTTCCGCCTCGCGGCTTCAGCACCTCCTGCACCATCCATTGTAGCACGTGTGGCAGCTGGTCATAAAGAGGGCATGATGATTTGACGTCATCCCGCCTTCCCTCCAACTTGTCGCACAGCGTCTCGCTTCAGTCCACAATAATGATGGTAACTAACGATAGGTTGCGCTCGATTTGGGACTTAATAACTTCGACACGAGCTGGCGACGGCTTAAGCTGCCACCACCACTGTACATCTCCTTATGGCTATCTCTCATCTGCGGGCCAGCAGGTATGTCGAGAGACCTGGTAGGTTCTTCGCGTTGTACCGATTAAAACCGCATGCTCCACCGCTTGTGCATTTTATCGATTCGCAGGTTCGTGCTTGCGAACGCGTATAACTCAGGCGAATTACTTATTGCGTTAACTTCCACGGCACTGAGGGCTTTGACATCAGCGCTAAGGTACTCATCGTTTGGCGTGGACTACTAGAGATTATCAATCCTATTGCTCCCCGCGCTTTCAGGTTTGGGCGTCGTCGGTTGCGGAGCAGATCGTCGCGCTACTTTGTTCCTCCATATATCTACGCATTCACGCTGCGTAGGTTACGTCTATCACACTCTGGCTGCCCTGGTTTCGCGGCTTTGCTAAAGTTGGCTTCGGGCTTTCACCGCAGACCCTTGCTGCCGCCTGCTCCTCTTTGCGCCCAATGAAGATTCCGGTCAACGGCACCCGCTGCGTATTACCGCGGCACGGCCGTTGCTTCGTGACTCCTGGCAAAATTTTAAAATCCTCCGGCTGCCATTTCCATAGCAGCGCCGTTCTTTACCGCTATAACCAGGATTTACAATCGAGCCTTCTTCCTTCACGCGGCGTTAACCGATTAGGGGGTTTTACATTGCCGAAAGATTCCCTGCTGCCGCGCACCCGGCTAGAACCGTATCAACGCGCCAACGAAGGTTAAACACGGGCTTGCCGACGGCTTTCAGCCGACGCCAGCAATACCTTAACGCGGG
+
5-3+3,*0020--2,-,.02<61-66*,)+0*,,/*05*((+)()%$%&.+//()+,+.%%'()3--)**-32127-,-9/0964-2.-4.+&((*-032.,%'$)*24.04/,/''(/2**209-06162+4,/7)*.54+-.-.'*61/12923,,-.-21+1,(&*--430.&')6:7.-+*&,')/-6-))(&'$''&(+0;12*+)+$%'''.+-1::<,1218)25+$)(,4.%#'&*,*(.++38.$$'&-)()%'$'%(&$%-.)6+'(*+,)-(.))''&(.-*,)+--,23+(&,0/*++*+/-%27((**(*34853&%&')*)/+*1(3+)/+'+0&+%%%*,./.('%&)(&%%*2*#$'&')5+--/.-+*,-/18,+(&)(++/,--112(%+**+,-+(((/+&'-)*2**$$&+)---$&'+,-0&,(&%*'%&&%(*%10.0/&'%%'&%'+,,,',()+'/.)*+)('$&%'&%%'&*($'%$'%)%$$(%))%'('+*/-*(%($-(2156<6+-'*%%##&&()+0&39957'-.,+,+2-+-,&')*'.*,%+02)+-)%%0'%#&$--/5,('$%%$$(+)5205+*'#$$$&&$+)*((+.**)1++7.-.1255/+,5,+'(*,+$,*'().*+,-,)*/+'')$)&&$'(&)..0332/0'*(%&&,-88;974))++&'(&..--).)(+%####"&'*)))$((*.644(00+-*'(&'')(()+&./.'((*$&(.+.1106511''&#%%$''(*(((.2%&&)+1.,)+,.'.1+&)(+)'*+(&*&(*#%&''&%(($($*-*(&('&'+,+*1,41)%$%(,),1.$',%'%&+(&$$$&%),)''+**,-'#'$)(,5+-.-.3335469--++/,&),1'$*),+(.--()(&%+(.%*%'&.*-(-+*.3'$%%#&%)),.,01'%&%$"&&,*,+,1,,-60/./),,1/(*,,/4*%'%&'378+,-3+).++(&#)(,)030+')+..&,-**)),5)*(%$')&&'%%)&*%)(.&23***1..*&(%&#)0-1806/:5+.,-*51+1)$#'(+*.+&(0,-)(''$%&*+1-2.*.-'&')'*('%./541.*,&(%*,*(&%'(+.2-)%&%),*)(')$*,0*+'&'+)''+,))),'*()))(+-/-.+-+-7:-*(,+*#%#*%'&+-:/(.$)$&%%$'$#$
@e306d340-db9c-48aa-88a9-b1f19c3a19b9 ch=462 read=93452 start_time=2019-12-13T13:44:41Z barcode=BC01 runid=2c9cf7bc05858273f10e7d7ec552fc0bd742dc3e
CCGGTTACCTTGTTACGACTTCACCCCAGTCATGAATCACAAAGTGGTAAGCTTCGAGTTAAGCTACCTGCTTCTTTGCAACCACTCCCATGGTGTGACGGGCGGTGTGTACAAGGCCCGGGAACGTATTCACCGTGGCATTCTGATCCACGATTACTAGCGATTCCGACTTCATGGAGTCAGGTTGCGAACTTTCAATCGGACTACGACGCACTTTATGAGATCCTTGCTCGCGAGTCGCTTCTCTTTGTATGCGCCATTGTAGCACGTGTGGCCCTGGTCGTAAGGCCATGATGACTTGACGTCATCCCCCCACCTTCCTCCAGTTTATCACTGGCAGTCTCCGCTGAGTTCCCGGCCGGACCGCTGGCAGCAAAGGATAAGGGTTGCGCTCGTTGCGGGACTTAACCCAAACATTTCACAACACGAGCTGACGACAGCCATGCAGCGCAATCACGGTTCCCGAGGCGCATTCTCATCTCTGAAAACTTCCGTGGATGTCAAGACCAGGTAAGGTTCTTCGCGTTGCATCAATTAAACCACATGCTCCACCGCTTGTGCGGGCCCCGTCGAATTCATTTGAGTTTTATGCTTGCGGCCGTACTCCCCAGGCGGTCGACTTAACCGCGTTAACTCCGGAAGCCGCCTCCAGGGCACAACCTCAAGTCGACATCGTTTACGGCGTGAACTACCAGGGTGTATCTAATCCTGTTGCTCCCACGCTTTCGCACCTGAGCGTCAGTCTTCGTCCAGGGGCCGCCTTCGCCACGCAGTATTCCTCCAGATCTCTACGCATTTCACCGCTACACCTGGAATTCTACCCCCCCCCCTCTACGAGACTCAAGCTTGCCATCAGATGCGGTTTAGGTTGGGCCGGGGTTTCACATCTGACTTAGCTCTGGAAAAGCCGCTGCGTGCGCTTGCGTAGTAGTGCGATTAACGCTTGCCTCCGTATTACACCGCGGCTGCTGGTTAGCCGGTGCTTCTTCTGCGGGTAACGTCAATGAGCAAAGATGTGCTTTACTCCCTTCCTCCCGCTGAAAGTACTTTACAACCCGAAGGCCTTCTTCATACACGCGGCATGGCTGCATCAGGCTTGCGCCCATTGTTGCAATATTCCCCACTGCTGCCTCCCGTAG
+
68.64;13313+07,-2.458561*,+((.0/445:.-*/.8-,-5:75-)*&(&'&**8..(++/480((%)&176+12.2.*+-/94.0;;7542356;:0,()&**.46687456/,/-&',23244115:5:09111;620.16-+,,43822..+,-11;694566:64550&**/&&22:.1+*.(,.-,/;-:+7/961.45604*+-2++,2-($&-(&),+.,((*'))*1115.0..65*+*,.15:;09.+)+,-%*('((%'/,$%.7;:671&106986..,+&'')(.2-(*07;.4/1,'./465910./04;;/0089;/;///7918)%&-+-044583+6-,/2469+,.092/'113(/80055(,+/5-.''+176836(:850111-1/*'&%''*1--*+0+-*--19766567782*15054*)''%&&'''%'(:8;89-().),&)%%.*,.1534534-76-*3,,*++.:;8423/4155:'1,,04,70<:97935527//.4-%&%(7984-**,52454:576,+)%%%&'*2,8<8+)--)2*9.9.49701.855*'$#&)'(+/52902//,378/)/3901..-/0120-.*&*),./),+1+,++,'*-',544)+-1/..+-)0,.1',)+.7796/1)+.9)-.1/056-3,0-096.(&*$(&)+1/.*,,**20-..62,'0+*0;*+',*2-(('124564644373020*+/4:144*.30-,)0*(*'-(*,*-3.)(+,*).//:::996767<<76593559987;773120204/829732;:3.+0*+-/$+%0,332(.+/.**(++/.//.1'5-4)+)0,01+-50(+2*,6-))++-.00.-0**%'*+,.6195-%37(()+013651&&%#%&$%&)%%$#%&'341//-*.('0+*88.6,3,*+()/+-.8443'&+('82335%2378:::9;9/..3756672212183230768(-%,&(#%'.)%'(88,4:43*48.*57**,)&)))*)&&'(&,/-*+,1.375;89<70/..*//0-,()*,0/0/0000'//*-)')63<;.01-,+*+1.-.94968-/033596785.:1,-+2
@daaba944-2b97-4034-8b72-826bfbbd81b6 ch=100 read=206476 start_time=2019-12-13T13:44:41Z barcode=BC01 runid=2c9cf7bc05858273f10e7d7ec552fc0bd742dc3e
CTCCACCACGGGAAGCAGCAGTGGGGAATATTGCACAATGGGAAACACAGGTATGGCACCGCGTAGTGATGAAGGTTTTCCGGATCGTAAGCTCTGTCTTAATGACGGTACGCAGGAGAAGCCACGGCTAACTACGTGCCAGCAGCCGCAGTGTGCAGAGTGGCGAGCGTTATCCGGATTTACTGGGCGTAAAGAGGGCGTAGGCGGATGATTAAGTGGAGATGTGAAATACCCGGAAGCTCAGCGGGTGCTGCATTCCAAACTGGTTATCGAAGTGCAGGAGAGGAGAGTGGAACTGCAAGGTGTAGCGGTGAAATGCGTAGGGTGGAAGAGCACCAGTGGCGAAGGCGACTCTCTGGACGCAACGACGCTGAGGCTCGAAAGCGTGGGAGCAGGATTAGATACCCTGGTAGTCCGCCGTAAACGATGAATACTATAGGTGTGGGGGGTTTCAGCACCTCATTGCGCCGCGCTAACGCATTAGGAAGTATTCCGCCTGGGAGTACGGTCGCAGATTAAAACTCAAAGGAATTGACGGGGATTACGCACAAGTAGACGTATTGGTTTTTAATTCGAAGCAACGCGAAGAACACACCTACATGACATCGCCGCATTACTCTTAATCGAGGAAATCCTTCGGGACAAGGTGACAGGTGGTGCATGGTTGTCGTCAGCTCGTGTCGTGAGATGTTGGGTTAAGTCGCAACAGGCGCAACCCTTCGTCGTTAGTTACTACCATTAAGTTGAGGACTCTGGCGAGACTGCCTGGGTTAACCGCAGGAGGAAGGTGGGGATGACGTCAAATCATCATGCCCTTATGTGTAGGGCTACACACGTGCCACAATGGCTGAGTACAGAGATGCAATGCGCGGTGGGCCAAACTTAAAAACCAGTCTCGAGTTCCGGATTGGAAGCTCGCCTACATGTGAAGCTGGAGTTACTAGTAATCGCGAATCAGAATGTCGCGGTGAATACGTTCCCGGGCCTTGCGCACCGCCCGTCACACCATGTGTAGAGGTGGTTGCCAAAAGAAGTGGTAAGCAACCTTCAGGAGAGGCGCTTACCACTTTGTGATTCATGACTGGGGTGAAGTCGTAACAAGGTAACCGG
+
//61'(+*,,86.),,+11035,2-'-,,*,*$%)+2:743.'+'%%&%.&&%%%'))-3+-..'',*,043833/75.**++,1-((++()-,'%####,***%()*)684705+)(*'),-*-.4/2140001+7-1:-///.7.5+*&*&#%%$&$''+-+()14115-,,(()&1.+*/17727-/640(%**))+962375<::91704/454/-%'-&)'*2/*.,8,/*)%%)-,*%'&40236855161,-999:9:84:3-+'''+,5545/--'*)'))*,.4*%&&#(-(%&)))),,-7,+-6-++..01/+))*-'+(%''*/*,-.330-*)'**-8322103+,&$##'%,*&.+++*%**'(2*-2.-.0110*&$&'(7.12..3868;41221'.).+&*645:8:/..)))-**22/+,/435557854,4:<73(//1120$&%$%#&(((*+-.:378-6--+*&)%'0/-2-+17135/(&+'*)97935+,/.0-<;57996:-/,**3,855/663'&%#('(()'''(%,'/)4'1(0*.7;</298:7)-,*+1)-),+-5+('(%&(+712267898734)+*(,*1-++./,5-5-1/./-+0+(.//83+75+,-0(1,//4/-,,061,-,,/96:+-0///,,01189768573,&,331;4763836/47.53,-'&,*)6/369-+.$%-332;10/4*0258:%-('(+/.+*18,343.''')+..375462/0-)5'%)('%#)-(*++107428;351/00099786001878963;1+0./1540/-2202++))'../,*%&)/;00778/&(((4-,,,,93113(&($&).).-()32795361954402137772'&&05//.3(0*)()/%(-/6891+0/0+&''+'(,))'(..--864010--*,-1;8911/:968:40200/152375838++0378+.('&$&&(+'-03016'4-59..),*-,*'&$+)1(4*&&563)%'+(*./+-.*-/,,($%)$2+()%.6.--0.)5804.78./))1*)75447510.')+-0,,+0666254/30297869
@883020a4-dd21-4871-b75b-98038a3089f7 ch=467 read=85637 start_time=2019-12-13T13:44:40Z barcode=BC01 runid=2c9cf7bc05858273f10e7d7ec552fc0bd742dc3e
CTCCTACGGGAGGCAGCAGTGAGGAATTTTCGGCAATGGAAACCCTGACCGAGCAACGCCGCGTGAGGAAGAAGGTTTTTCGTTGTAAACTTCTGTTATAAAGGAAGAACGGCGGCTACAGGAAATGGTAGCCGAGTGACCTTACTTTATTAGAAAGCCACGGCTAACTACGTGCCAGCAGCCGCGGTAATACGTAGGTGGCAAGTTATCAGGTGTGGGCGTAAAGGCGGCAGCAGGGTCTGTGTTGAAAGCCTGAAGCTTAACTGATAAGCCATAGAAACCAGGCAGCTAGAGTGCAGGGAGAGGATCGTGGAATTCCATGTGTAGCGGTGAAATGCGTAGATATGTGGAGGAACACCAGTGGCGAAGGCGACGATCTGGCCTGCAACTGACGCTCAGTCCGAAAGCGTGGGAGCAAATAAGTTAGATACCCTAGTAGTCCACGCGCAAACGATGAGTACTAAGTGTTGGATGTCAAAGTTCAGTGCTGCAGTTAACGCAATAAGTACTCCGCCTGGTAGTACGTTCGCAGAATGAAACTCAAAGGAATTGACGGGGGGCCCGCACAAGCGGTGGAGCATGGTTTTAATTCGAAGCAACGCGAAAGAACGATCTTGACATACTCACAAAGGCTCCAGAGATGGAGAATGGCTATATGAGATACAGGTGGTGCATGGTTGTCGTCAGCTCGTGTCGTGAGATGTTGGGTTAAGTCCGCAACGAGCGCAACCCACTTATCGTTAGTTACCATCATTAAGTTGGGGACTCTGGCGAGACTGCCAGTGACAAGCTGGAGGAAGGCGGGATGACGTCAAATCATCATGCCCCTTATGACCTGGAGCCACACGTGCCACAATGGATGGTGCAGAGGAAGCCAGAAGCCGCGAGGTGAAAGCAAAACCCATAAACCATTCTCAGTTCGGATTGTGGTCTGCAACTCGACTACATGAAGTTGGAATCGCCTAGTATCGCGAATCAGCATGTCGCCCGGTGAATACGTTCTCGGGCCTTTGTACACACCGCCGATCACACCACGAGTTGTGCTTACCCGAAATGGCCTAACCGCAAGGAAGGAGCGCTGTCTAAGGTGGGATTGATGATTGGGGTGAAGTCGTAACAAGGTAACCGG
+
-.210.3.76/053.45000&'-*.42:;:25<64953,/5+4;*,.3671.302///49/.0-,-(.44,...1040,(+-/4//26.,1017-2.,,2+(,/*83561+0(-**+9918.,4-)1++&,01)'))*13'+'%(-3-*.2/+-46).30112..5.3223275:<77///7+,,/,-,&(&/-/0.10,51,('*--.8,2*+%-(740.,(&%(&,-66100&0522547//*+(-(*'+,)'&&%'++1/1-,,.54,1600--2:24:578/.)**,*)-,,../.**$(/3+23286/3/526;56.+*)),3497/050..769789.+,&(120-))0+/49+1/220/0.0//21310224454/((+*3000544547+,.0(%)/)'(9,1-*%'+774-+/),1/)1244;,+).01278,()%'#$,:76,*1%')))*0/1-/16;6:58(3/&*1*+7;05855553'+,97765648574-4../-''*-**)*,34.//1;720,,-2443;223432-,,)0/40650/34.&'+)()),+2667;899.11/63.3;:.%%/(+,0-)-5*0)/.03((*,.'&('&%()/00+0-,'*173/8829&*'))-/2-,)'*0%..--1/156577/1*.*-121476951.6-++,,-1445579898,7./+.8.7.,10231/-/2.*-4/2-)*)%.&'*2,'&(../15171-00.48,--*.253/6259<786977/.(*)01356::./33456:479952/&)('*+*24.78883889;857689-/0095*'.+..358-23+''((()*.025.///;00;99.*,,,0/+-*++)/-,%*''-1*,--,2-5.5('*3::506.*-299/066;833-.032'0(+1%+(0*,&(*18111+--,+**++)()-++-'*)+*3'()'(+)*0023;895-66688940)'-36,,5-,214;:89*,53.+00,..0-.,08110-),+/101713/.*0(&$#$%%'-))).4/&&/+()38430-4*5*0/-+))(&'**44,6+1+-6;8/5*))*+-4/4750-'.)))++-39898-6/09593:
@7d4cb5ca-377f-42c5-8e22-a85f20843923 ch=412 read=101206 start_time=2019-12-13T13:44:50Z barcode=BC01 runid=2c9cf7bc05858273f10e7d7ec552fc0bd742dc3e
CGTTACCTTGTTACGACTTCACCCCAGTCATGAATAAAGTGTTAGCCTCCCGAAGGTTAAGCTACCTACTTCTTTTGCAACCCACTCCCATGGTGTGACGGGCGGGTGTGTGCAAGGCCGGGAACGTATTCACCGTGGCATTCTGATCGATTACTAGCGATTCGACTTCATGGAGTCGAGTTGCAGACTCAATCGGACTACGACGCGCTTTATGAGGTCGCTTGCTCTCGCGAGTCAGCTCCTCTTTGTATGCGCCATTGTAGCGTGTGTAGCCCTGGTCGTAAGGGCCATGATGACTTGACGTCATCCCCACCTTCCTCCAGTTTATCACTGGCAGTCTCGCTTTGAGTTCCCGGCCGGACCGCTGGCAGCAAAGGATAAGGGTTGCTCGTTGCGGGACTTAACCCAACATTTCTGGCTTACGAGCTGACGACAGCCATGCAGCACCACCACTCACGGTTCCCGAAGGCATTCTCATCTCTGAAACTTCCGTGGATGTCAAGACCAGGTAAGGTTCTTCGCGTTGCATCGAATTAAACCACATGCTCCACCGCTTGTGCGGGCCCCGTCAATTCATTTGAGTTTTAACAGCGGCCGTACTCTGGGCGGTCGACTTAACGCGTTAGCTCCGGAAGCCACGCCTCAAGGGCACAACCTCCAAGCCGGCATCGTTTACGGCGTGGACTACCAGGGTATCTAATCCTGTTTGCTCTACGCTTTCGCACCTGGGCGATAAGTCGTCAGGGGCCGCCTTCGCCACCGGTATTCCTCCAGATCTCTGCATGTTCACCGCTACACCTGGAATTCTACCCCCCCCTCTACGAGACTCAAGCGCCGGTATCAGATGCAGTTCCCAGGTTGGGCGGGGATTTCATCTGTTAACAAACGCCTGCGTGCGCTTTACGCCCAATCGATTAACGCTTGCACCTCCGTATTACCGCGGCTGCTGGCACGGAGTTAGCCAGTGCTTCTTCTGCGGAGTAACGTCAATGAGCAAAGGTATTAACTTTACTCCCTTCCTCCCCGCTGAAAGTGCTTTACAACGAAGGCCTTCTTCATACGCGGCGTAAGCTGCATCAGGCTTGCGCCCATTGTCTGTATTCCCCACTTGCCTCCCGTAGGGTG
+
-0/9,/2).*++()+)*+3/749:4036:764+2(142-,/&)'()')-)(*04-111,+(*,88:778892378+34862:.*,,76-)2279765672::445+,***,&.+3+:46090-009:739-&(***,/./4;876561,*+..014.1+).7.1.56;76+.+%&*0('+6.*.%&.,+-'.+2+718777667,-'(+.,,13126-2(,-.*+./.4''%$.32(*+-31/1362*,,205079.8..(*+.)4+**+..79834::92/6*-/529/.--.--/496786789.88:-*.:4:36//2/.5;,+.<9::7;2001/2/%%**()*16513.,6+/.<31/+,,6:71%33:,2.4*:-*--**$%'.--/(%'+4/*3*3)..+,1070:0*'#$)'(),0210/.-/.*1-++/-//7'66315%(&"')-566:91.')).2266,-,-.0566,*%%(*&(,-62456<:;8:;17+,08&.+,/6)41;99<967070--122+1-.0.<;;;/-.03888++70*('$(*11(-0486/,095:7;728;7.%*.9:/,++(&''%'&)+*21.%%,0707320*3.0//+,--+.*(-.8&-,-0139*+(*).1*.)4/-),.14716+71,.82(6663/21))//:775:9420+2:29810038-7-,,**-,88./0/%(,,-/8:0./-0,&')542))&&$$$$%4&,--&**'++-74890.8.330-201+--+**-/00752343,2/0),6,-0--//.+&)1%7+88/9250742***)',++---1421')&./.63425+-',),+582782+*)+.0-20(+-)(23)+)'(,++/./.'),($+,()+*/+4+,)-*(+-11*%$*%&*,,683-*,&%'&.5-/1021.6--7/1.:787:9920')%(%)-4/0/6(0-(*8.;9<9856+-$'(37866.4--.++-26**,,-+8.0-6:612259)6;9640893+/72197,0&+//+%**-2').+017396796#%%)')+)(',&%$&'01047(7836302739:1.8/.-.,+&+)178.((%%&(0+89(*,%1*$$$
@3c6a70f6-0e8b-4aa3-8323-6afed1963107 ch=297 read=159945 start_time=2019-12-13T13:44:49Z barcode=BC01 runid=2c9cf7bc05858273f10e7d7ec552fc0bd742dc3e
CTCCTACAGGCAGCAGTGGAGGATATTGCACAATGGGCGCAAACCTGATGCGAAATATGCCGCGTGTATGAAGAAGGCCTTCCCGGGTTGTAAAAATTACTTTCGGCGGGAGGAAGGAGTAAAGTTAATACGCTGCTCATTGGCGTTACCCGCAGAAGAAGCACCGGCTAACTCGGTACCAGCAGCCGCGGCGGTAATACTGCGGAGGGTGCAAGCGTTAATCGGAATTACTGGGCGTAAAGCGCACGCAGGCAGTTTTATTAAGTCAGATGTAAAGAATCCCCGGGCTCAACCTGAGACTGCATCTGATACTGGCAACAGGTGCCGTAGAGGGTAGAATTCCAGGTGTAGCAATTGAAGTAGTAGAGATCTGGAGGAATACCGGTGGCGAAGGCAGCCCCTGGACGAGACTGACGCTCAGGTGCGAAAGCGTAGGAGCAAACAGGATTAAGATACCCTGGTAGTCCACGCCGTAAACGATGTCGACTTGGAGGTTGTGCCCTTGAGGCGTGGCTTCCCGGAGCTAGCGCGTTAAGTCGACGCTTACAAAATTGCCGCAAGGTTAAAACTCAAATGAATTGACGGGGGCCCGCACAAGGCAGTAGGAGCATGGTTTAATTCGATGCAACGCGAAGAACCTTACCTGAGTCACCCGGCATCCACAGAACTTTCCAGAGATGGATTGAATTGCCTTCGGGAACTGTGGGATTGCTGCATGGCTGTCGTCAGCTCTCGTGTTGTGAAATGTTGGGTTAAGTCCCGCAACGGTACCAACCCTTATCCTTTGTTGCCAGCGGTCCGTAGGAACTCAAGGAGACTGCCAGTGATAAACTGGAGGAAGGTGGGGATGACGTCAAGTCATCATGGCCCACCCGACCAGGGCCACCACACGTGCTACAATGGCGCACATACAAGAGAAGCGACCTCGCGAGAGCAAGCGGACCTCGCAAAGTGCGTCGTAGTCCGGATTGGAGTCTGCAACTCGGCTCCATGAAGTCAGGAATCGCTAGTAATCGTGGATCAGAATGCCACGGTGAATACATTCCGGAGCCTTGTACACACCGCCGTCACACACCATGGGAGTTGCGAAAGAAGTAGGTAAGCAACCTTCGGGAGGGCGCTTACCACTTTGTGATTCATGACTGGTGAAGTCGTAATAAAGGTAACCGG
+
+-.*(*)%,+(++,,344/*+*,1308-,,/0:86733*-07)7;811/((&*.'%(()0*,330-.+,-2+(*')2196270(*4011%/-570),+*,.69-)-+(4,'+-*+++&))+0+*+/401%1$&)&'95'**-('$))(.62-.,,1+'*'&),01+2.,/,,+/%(,'.+'+**+2*.-4.&'--/8/*)$&((-**+%''32,*35364412..2-7-310162104/7..132.1/3'1.+,+7//%#,*1+/,-)-++)&(*-$'&$'-1+,2689:744/+)'(./155304)*,0046,7,+.+$(%'#()*,-*(/3-,-,3+4+5.0.601,&--'%1&('&%(*%'''))+35,0,*0,+:2183+.)&))().*0)'**221*1,,'&&')+'(+*+,,/(*2/(.)*0,)./1&).)*-196,&64*2**(*,647;.05354567()-.08647:5/,.1(3786-4-5-/3/0/(.123**/+0690/1-4./8-3//-,('(($%%%%.,6.,..,,+&(&'(*'.+()(&$%&',.-03:586'++/+743/+-1.0.0-177/.62+,++)%(('%)+%**%*)*,,+*37,249//.00:565342.-)0556/7./2//%&)+#'*((),.42()+-237-380)+,*,+/67:017-1+/,-1:555*3414105.'&(&%()+32255.655567488*((''&()2)55...04'&$.2+/0367:3328+*-75.*(%%0)2-4;,5,,,;./.-*03/01,../85/()('0*4--98-*.-*.-.(%/.)***+--+(++-.)+(*.,,++32*01356-,+)**,/375%(&'(+((,1(((76-1*+*+&(''()++,267561711841-+(,,+*'(%'%',()-,.03411/.&%)/0:.7-625655&&15,,/)-.65&1(++,)(+$/+./*,,,100*)-.*)(++4357604--..)('()-0/.,+*.--..367233/-+4/283-,.)(&(//*2&*+2+(,%)7:2:01/4/2/3:+*(&(),-+.,-8-,,6-((1/./'*-/%)-)*'.+),%#%(0-7072%44/01)00131+/0&)*0,'''$(+-$&((++//$&&'$'*'+&$$&1(*'&+:68/6
@dd213d6f-5037-43ff-8481-4e813f15ab45 ch=387 read=171035 start_time=2019-12-13T13:44:48Z barcode=BC01 runid=2c9cf7bc05858273f10e7d7ec552fc0bd742dc3e
CTCCTACGGGAGGCAGCAGTGGGGAATATTGCACAATGGGCGCAGACCTGATTACATGCCGCGTGTATGAAGAAGGCCTTCCCGGGTTGTAAAGTACTTTCAGCGGGGAGGAAGGGTAAAGTTAATACCTTTGCTCATTGACGTTACCATAGAAGAAACTTTCAGCTAACTCCACCGTGCCAGCAGCCACTTGTCAATACCGGAGAAGTGCAAGCGTTAATCGGAATTACTGGGCGTAAAGCGCGCAGGCGGTTTGTTAAGTCAGATGTGAAATCCCGAGGCTCAACCTGGGAACTGCATCTGATGCTGGCAAGCTTAGTCTCGTAGAGGGGTAGAATTCCAGGTGTGGCGGTGAAATGCGTAGAGATCTGGAGGAATACCGGTGGCGAGCAGCCCCCCCCTGGACGAAGACTGACGCTCAGGTGCGAAAGCGTGGGGAGCAAACGGATTAGATACCCGGGTAGTCCACGCCGTAAACGTGTCGACTTTGGAGGTTGTGCCCTTGAGGGCGTGGCTTCGGAGCTAACGCGTTAAGTCGACCGCCTGGAGTACGGCCGCAGGTTAAAACTCAAATGAATTGACGAGGGGGGCCCGCGCCCGGTGGAGCATGGTTTAATTTCGATGCAACGCGAAGAACCTTACCTGGTCTTGACATCACAGAACTTTTCCAGAGATGGTTGGTGCCTTCGGGAACTGTAGGGCAGGTGCTGCATGGCTGTCGTCGCTCGTGTTGTGAAATGTTGGGTTAAGTCCGCAACGAGCCACAACCCTTATCCTTTGTTGCCAGCGGTCCGGCCGGGAACTCAAGAGACTGCCAGTGATAAACTGGAGGAAGGTGGGGATGACGTCAAGTCATCATGGCCCTTGACCAGGAGCTACACGTGCTGTGGCGCATACAAAGAAGCGACCTCGCGAGGTAAGCGGACCTCATAAAAAAGTGCGTCTCGTAGTCCGGATTGGAGTCTGCAACTCGACTCCATGAAGTCGGAATCGCTAGTAATCGTGAATGCCCACGGTGAATACGTTCCCGGGCCTTGTACACCGCCCGTCACACACCGTAGGAGTGGGTTGCAAAGAAGTAGGTAGCTTAACCTTCGGGAGGCGCTTACCGCTTTGTGATTCATGACTGGGGTGAAGTCGTAACCTAGGTAACCGG
+
10+)&$'(/7105/)0//67528++..*//+,,/-70.8-,&*+*,-'')).%%&,-04-)((('**,3540/-+-.88:/('-8367-,.,+&&%')16.,210-5.*-),*+/)()//+./1//12:/;:-.84*)0,),''%%+,%''&-)&,+&&))'))'/..5//.&$**)2031-,+**6*%)*''($'((-02*/-'$%**0197/8((0/8.4&'+&,)2.-1602686;100+-'(&)/2)2386),-*))/1/2573/%-2(***(($)+0.9+6.2-,02///0//+++)(+0)0082254'*))()../3670/*1.0,,&+'-*./,+/30,(%/,.40/0:510320'%(*-02297135296454/11*,'&'()+23/35;67/*,57/,-,)0,.-,+*(),(+8110+-).)/6:75:/+,0/;52)/()0/-16/37-,5765696.-//180.12/,+-/361%026,33/532937366-+0-+-3+23421./3.+1,,3'(--*,-.8++(*+2574003/3-(%)*+,556015)7.;8;:67799;:32+,)0**,-&.1005.-53),))%%)109.'))*----<947.97///11:79644*,1*)-2314.1:7867/1/++3810/0-024.,6813(((,--0.1%/(/+-+1..,)01.00143&22151-548:;76465;67788798+))*,2134/,-.0.,*4-3301533/24*(,114*))(%&)/1294,6.//1.84-2/.8:6'3+64200414,11--*+*('(%*'*.139%/0,++-.7-2;:0-+),+1/06943879:79752.256:7*-,+20'$%')-955/&),+)*&(+221+%(%(')-./%-/2/%''()546;988:-)(&$++'01:60//0+-26:26,3468/42-/--,-+1(,,,8-6*))')*)*-3///434337*-,-4//0-30868789&6307//+,,0.2'+'%$(-747698/62..1,+*)'$$'%'##%%*626;933.-,*-,/7(4&/.(((,6209/4/9-'('')%)*)&%&)435193:22;3.264715/-0-%&-4')6589;70,**++3-32,(***+103+))(),,423898:9
@d411b0d7-5b48-42e3-b96f-b6181df32132 ch=9 read=38532 start_time=2019-12-13T13:44:47Z barcode=BC01 runid=2c9cf7bc05858273f10e7d7ec552fc0bd742dc3e
CTCCTACGGAGGCAGCAGTGGGGAATATTGCGCAATGGGAAGCAACCTGGAGTGCAGCCATGCCGCGTGTATGAAGGCCCCGGGTTATCAAAGTACTTTCAGCGGGAAGGGAGTAAAGGATTAATACCTTTGCTCATTGTTCACCCGCAGAAGAAACACCAGCTATCATTGCCAGCGAAAAGCCGCGTGGCCACGGAGGTGCAGCGTTAATCAGATTGCGGGCGTAAAGCGCACGCAGGCAGTTTATTAAGTCAGATGTGAAATCCCAGGCTCAGCAAGACTGCATCTGATACTGGCAACGGGTCTCGTAAGAGGGGTAGGGTGATTCAGGTGTAGCGGTGAAATGCGTAGAGATCTGGAGGAATACCGGTGGCGAAGGCGGCTGGACGAAGACTGACGCTCAGGTGGGCGGTGGGGAAGCAAACAGGATTAGATACCTGGTAGTCCACGCCGTAAACGATGTCGACTTGGGGGTTGTGCCCTTGGGCGTGGCTTCCGGAGCTAACGCTAAGTCGAGCCGCCGCAGGGGATGCAGCCGCAGGTTAAAGGCTCAAATGAATTGACGGGGCCGCACAGAGCGGTGGAGCGTATGTGGTTTAATTCGATGCAGCACTTGAAAGACCTTACCTGGTCTTGACATCCGGAGTTTTCAAGAGATGAGAATGTGCAGCCGGAACCGTGAGACAGGTGCTGCATGGCTGTCGTCAGCTCGTGTTGTGAAATGTTAGGTTAAGTCCCGCAACGAGCGCAGCCTTATCCCTTTGTTGCCAGCGGTCCGGCCGGGAACTCAAAGGGAGACTGCCAGTGATAAACTGGAGGAAGGAATTGGGGATGACGTCAAGTCATCATGGCCCGCACGACCAGGGCTACACGTGCTACAATGGCGCATACAAAGAGAAGCGACCTCGCGAAAGGAGCAAGCGGACCTCATAAAGTGCGTCAGCATGGTCCGGATTGGAGTCTACGCTCGACTCCATGAAGTCAGTCCGCTAGTAATCGTGGATCAGAATGCCACGGTGAATGATACGTTCCCGGGCCTTATACACACCGCCCGTCACACACCGCATGGGAGTTGCCAAAAGTAGGTAAGCTTAACTTCGGGGAGGCGCTTACCGCTGTGATTCCTTGGCTAGAGGTGAAGTCGTAACAAAGGTAACCGG
+
%(..,(/.2(,0))++%+-'--)'&)*2.01+4383./+''#%'(.3.,'%%'*))'/*44470()'*&%&%&+('/,32,(-),/++$-31,0**(,,*'(&%//),(,+&&'*,,(0&.+//002178.+,,-*2-*0)%$*+'#,'&),',+&)*,.,*,*'%%%'+'.'&%($''('%*(*+)'&'*+)-/3,3+)*+,'(+//.+*-)++0)$*'/340/285-0.1/3,1+-12167;6)/422/39*+/821%&.1)01*','))*2$/()+/2711112756644-1*','($'(&(')(**(&%+..(*&,)%'%%**..-3.-)%(&/,+3163..-,.,*,)+122:9/,0)--452.1,.,*).+(***(+%(+59608,,++,.00/02--('&%)'((''((*$&'(/703,52)(((*,2,38++31),-+)&)+,0//072---.46841)&%+-,)).2(-+/4'%&*)*)(-+,,/*1+,.++0%()****01())&('04/2.&)(-/*()/)-*'.'&''(-+4-.)''+-959922/819087287,4.''*+-%&&*++/.-'*+,/,))((.189/:/:8)$&()-+.','%*()((*-+,,*161,//1286453*.'&($').00&*(*(**3-.')1.-+''$&&&''))/3132.3/5'&)0.-%&'%%$(%&#*220-%/-02,,+.0)--.22-.06',30831,035*&(+-/''(*(+$'*'(,(-0)((85+/1.14/+-+204,+-.0.61-4/07,3+-.,&)-/79::33,++,*&%'',*(++*)&(%')*'483067873601-,/98;9453/1/($&%&).-80-,*.*+*'(*,,+))0.8/(11/2/0((//*'(%'))-.46;9848310'('''/19032'''&&41/0960//0'.0(,-&.&+-/+1.,2010./*)'#*()+../360.,,/07...%)')*(+1----4.//6355///)+6118814*,/+*0*&%''2+3421**,)0)**&((**,,1911:5/052,++'/)%&&()35.,/7)+&1.()$&&()*,(((,)4)'')*'-))'-./---/+.5,+-(''*/1.''**,,,%&*'))*+2,--,++2..5*+)(+*++13
@60f060df-c9eb-4dd6-b36c-358f62196827 ch=320 read=94786 start_time=2019-12-13T13:44:58Z barcode=BC01 runid=2c9cf7bc05858273f10e7d7ec552fc0bd742dc3e
CGGTTACCTTACGGTACGACTTTACCCCAGTCGCTGACCCTACACCTTCGGCCGCTGCCTCTCATGCGGTTAGCTCATCACGAGGACTTCAGGTATTACCAACTCATGGTGTGACGGGCGGTGCGTACAAGACCGGGAACGTATTCACCACATTCCTGATTCGCGATTACTAGTAACTCCAGCTTCATGAGCGAGTTTCGGCCTACAATCCGAACTGAGACTGGTTTTAAAGTTTGGCTCCACCTCACGGTATTGCATCTCTCTGTACCAGCCATTTGTAGCACGTGTAGCCCTGCATAGGGCATGATTTGACGTCATCCCACCTTCCTCTGGTTGTAGGCGATCTCGCTAAGTCCCTCAACAATAGTAGTAACTAACGACAAAGGTTGCGCTCGTTGCGGACTTAGCAACATCTCGACGCAGGCTGACGACAACATACCACCTGTCACCTTGTCCCAGAGGAGTTTCCTCGATTAAAGAGTAATGCAAAGGGGATGTCAGAGTGTAGGTAAAGGTTCTTCGCGTTAGCTTCGTTCACATGCTCCGCTTCTTGTGCGGGTCCCGTCGAATTCCTTTTGAGTTTTAATCTCTTGCGACCGTACCAGGCGGAATACTTAATGCGTTAGCGGCGGCACGGAGGTGTGAAACCCCCACACCTAGTATTCATCGTTTACGGCGTGGACTGCAGAATTATCTAATCCTGTTTGCTCCCCACGCTTTCGAGCCTCAGCGTCAGTTACAGTCCAGAGTCGCCTTCGCCACTGGGTATTTCTTCCCACAATCTCTACGCATTTCACCCGCTACACTGAATTCCACTCTCTCCTGCACTCCTAGATAGCCAGTTTGGGATACGCTTTTAGGATTGAGCCCGGGTATTTCACATCCCCGCTTAATCATCGCCTACGCTCCCTTTGCCCAGTAAATCGGATAACGCTCGCCACCTACGTATTACCCGCGGCTGCTGGCACGTAGTTAGCCGTGGCTACCACTCTCCCCTTAGGTACCGTCATTATCTTCCCAAAGACAGGCTTTGCGATCAAAACCTTCATCACTCACGCGGCGTTGCTGCATCGGGGTTTCCCCATTGTGCAATATTCCCCACTGCTGCCTCCCGTAG
+
''*1.,3./)$%$$/%+-03/3''*23-*,.0)/+,,53,''((183:8(4-8,245520.)'$+(*+//--+-.0(()()*%**(+-03*6,+)1,&18.*)**$.&),**+06,9:348(+-3000-2,/0+(++---0555;4,-,*,),2.'(,3483'),.-9*-*'&'*),+9+**-.42+,)$)++,/0;8.*.1,&&*)0-0))-8767747588+8<;2/8+.,76)3+00835930+-*+1,1,,,...-+++,)(&**)*.7/65+&)(,,*+(+('**173-*,+(+(.-)%''%)/)).01662-.('%*,(-/*)-('+,*%&$()()(*-142541+)*/7**36))'3&&'&(++.72367655733'.,1-)**+8540://.90)*()$/(,.34402,)*%(%&2412+0/&,+&&$'&+/*-8*+-5--%')'*00,&(&-)$&(3-46,0/0/75:)'&()-012417*.56+01/13,+&,'.//0//-3+161:4260,-**)%$%&*#&&+('),01-,/+'))+(&+'.).&46-61(%+,(*/,:,,*/13+**7;=+-9-,+*/-++,+.9(/&)%%).)+3-0-+('%1)0055562111-,'2/034.,.--.*(+/*0544*'*)-*'&(,,3;9,,-,*05(*+(,-969634..&'-(1.333676256452:+&,*750)(+00/761*'24663%')-73**+1--4240,*))-+02:1-.0/71*-*++'))-0'%,)&&&''04(*,2/)2-/,.8).+.0/,.202+-(')+8+40'*)+.1(+2310%&&,)(*.1-)$'(-+24..3955/,%$$%(&((*&)##&+2/(),*/,/<3.,--,4/.*$(+*2:37,))&/)&&)(),1,&)'%$))&'(),0.,))-.,20.',1.188/060.1++'('(//)',*1-23615,+$)(/-22-*).*,,'***#''%&'(+.1.)0,(/-/,14211/07/..154:3,.))+,*).-59.*,,,,.&)..(6393454112/),*,(+'*+,,,**,-.:'33-/:+165.(.,)+01/6/00.6892%.1012104.79)+7./
@915390f5-9ff0-4625-beee-308f04900d9a ch=297 read=159981 start_time=2019-12-13T13:45:10Z barcode=BC01 runid=2c9cf7bc05858273f10e7d7ec552fc0bd742dc3e
CTCCTGCAGGAGGCAGTGGGAATATTGCACAATGGGCGCAAATACAGTGCAGCCATGCCGCGTGTATGAAGAAGGCCTTCCGGGTTGTAAAAGTACTTTCAGCGGGGAGGAAGGGGTAAAAGTTAATACCTTTGCTCGTGACGTTACCCGCAGAGGAAACACCAGCTAACTCCGTGCCAGCAGCCGCAGTAATACGGAGGAGTGCAAGCGTTAATCAGGAATTGGGCGTCACAAAGCGCACGCAGAGCAGTTTCATTAAGTCAGATGTAGAGAAATCCCCGGGCTCAACCTGGGAACTGCGCTGATACTGGCAAGCTTGAGTCTCGTAGAGGGTAGAATTCCAGGTGTAGCGGTGAAATGCGTAGAGATCTGGAGGAGGAATACCGGTGCTTGAGAGCGGCCCCTGGACAGACTGACGCTCAGGTGCAGCGTAAGGGAGCAAACAGAGTTAGATACCCTGGTAGTCCACGCCGTAAACGATAAGCTTGGAGGTTGTGCCCTTGGGAGGCGTGGCTTCCCGGAGCTAACGCGTTAAAGTGACCGCCTGGGAGATACGGCCGCAAGGTTAAAACTCAAATGTCAGATTGACGGGGGCCCGCGCACGAAGCGGTGGAGCGTAATGGTTTAATTCGATGCAGCGCGAAGAACCTTACCTGAATCTTGACATCCACGGAAGTTTCAGAGATGAGAATGTGCCTTCCAGGGAACCGTAGGACAGGTGCTGCATGGCTGTCGTCAGCTCGTGTTGTGAAATGTTGGGTTAAGTCCGCAACGAGGCGCAACCCCTTATCCTTTGTTGCCAGCGGTCGGCCGGGAACTCAAAGGGAGACTGCAGTGATAGAAGCTGGAGGAAGGTGGGGATGACGTCAAGTCATCCTTGGCCCTTGACCAGGGCTACCGCACGTGCTGTGAAAGCATACAGAGAAGCGACCTCGCGAGAATAGCCGGACCTCATAAAAGGTGCGTCGTAGTCGGATTGGAGTCTGCAACTCTCGACTCATGAAGTCCCCGGAATCACTTCGTAATCGTGGATCAGAATGCCACGGTGAATACGTTCCCGGGCCTTGCTTACCGCCCGTCACACCATGGGAATTAGGTTGCAAAGAAGTAGGTAAGCAACCTTCAGGAGGCGCTTACCACTTTGTGATTCGCGGCTAGGGTAAGAAGTCGTAACAAGGTAACGG
+
-./4--1(20+,,**,+0*()*++1-,-111:87;.-,,43,'(*'',,-2148396864765++**+0.())(0/852//'2+3,%$(+-*',)*+02.(*')-0*'/,),+/.+*.7.'**100.)50060*103)5*)--2/-07/+-/0-,))&$&((++*--,7./06(4+/4-*/+-0+(*'+,+1.,.1.,*($')112/*++--4,11(**('+(/262'/')+.52*,/1,/,1,-%')&6361&$.)-)(*-+5482-/')')*.)07:++69/8923485535),,*)(%()*,/.1358560)'%&'&()*./212+&+*4.3022201'(112-'&'%)+,/,11-,1686//...3380-0.(..,41(4-,*-++.+*(&'((,.1:6*(-3-4&(/----16768/,557-(&$&()+'0)(*,9:04*,%'.:.02679;1./8831541','.104:<9-,()&&%)0../)*)+4.0-67&'%()+&+0+,/*3,&(,(&*&%()642---.-4*,'$%&),5489/.1,&&*-*+*311-/-,+3.2/7:745615,)%$#('+2---:-,6:/*8+)-()),%'+'*+./54/-0*++()*74;84:470,-12.0%-(+.18..1482921-,,*,/),,,(**+04+-05-5..9/2(&(*,:8841:32632//0+)&'.'*%3630&)0./*0**%/./14.4...988331(+-.21-+2,*))(+./358'/-.72*('/)&(0-3,')*++402.;:+,5324))*)*46/1*)/04:72,02-&,--123776*,*.%))32,.((*+/0+&),&(24.+/(++.'/'.7701234010510./,**%&*1128'%%%'473289752/-&(&*+21/+&+#*)'#%))+-+')((.**--045615.()'.$)(,-)1.0446235:5,&)+-5455002379'4&7+*+')*)('+)****((--035(+,5-+(4.*&.12644&*(''')42454706101/./5205*)//72('82)60.4.-+'154.5,('$#&,--:6,)..00/071210/'%(&$),-62669+%))$)$***++'**1/2/80*64*-2-*(%$'+5,0.71*(*-274**-1-+%',0(%($&'&(-,.25865*5-462*2
@87f115ea-23cb-4af7-87b8-d6be2aabc5d3 ch=106 read=169588 start_time=2019-12-13T13:45:18Z barcode=BC01 runid=2c9cf7bc05858273f10e7d7ec552fc0bd742dc3e
CTCCTACGGGAGGCGGCAGTGGGGAATATTGCACAATGGGAAGCCTGAGTACAGCAACGCCGCGTGAGTGATGAAGGTTTTCGGATGGTAAAAGCTCTGTCTTTGGGAGATAGCCCGGTACCCAAGGGAGGGGAAGCCACGGCTAACTACGTGCCAGCAGCCGCGGTAATACGTAGGTGGCGAGCGTTATCAGTTTACTGGGCGTAAAGGAGCGTGACGGATGAGTGGGATGTAAATGCACCCGGGCTCAACTTGGGTGCTGCGACGTGGTTATCTAGAGGTGCAGGAGAGGAGTGATTCCTAGTGTGGCGGTGAAATGCGTAGAATTAGGGAAGAACACCAGTGGCGAAGGCGACTCTGGACTGTAACTGGCTGAGCTCCGGCGTGGGAGCAAACAAGTTAGATACCCTGGTAGTCCACGCCGTAAACGATGAATACTAGGTGTGGGGTTTCAACTACCTCCAGTTTTCGCTAACGCATTAAGTATTCCGCCTGGGAGTACGGTCGCAAGATTAAAACTCAAAGGAATTGGCCAGGGGACCCGCACAAGTAGCGGAGCACGTGGTTTTAATTCGAAGCAACGCAGAAGAACCTTACCCTGCTTGACATCCCTTGCATTACTCTTAATCGAAATCCCTTCGGGGACAAGGTGACAGGTGGTGCATGGTTGTCGTCAGCTCGTGTCGTGAGATGTTGGGTTAAGTCCCGCAACGAGCGCAACCCTTGTCGTTAGTTACTACCATTAAGTTGAGGACTCTGCTTGAGACTTTGCCTGGGTTAACCAGGAGGAGGGAAGATTCAGGGATGACGTCAAATCATCATGCCTTATGTGTAGGGGCACACGTGCTACAATGGCTGGTACAGAGAGAAGTACAATACCGTGAGGTGGAGGCAAACTTTAAAACCAGCCTCAGTTCGGATTGTAGGCTGAAACTCGCCTGAAGGCTGGAATTTACTAGTAATCACGCAGATCAGAATGTCGCGGTGAATACGTTGAGTCTTGTACACACCGCCCGTCACACCATGAGAGTTATGCAGAAGTCCGTGAGAGCTAACCGCAGGAGGCAGCGGCCGAAGGTAGGGTCAGCGATTGGGTGAAAGTCGTAACAAGGTAACCGG
+
*,21./2/6,*4+*&003497::,042/7/,*)+,20372)&&'%#&$'))2/.0061&/5*,./0--.+*---85808:0,(-'-*,*.26+(*-/98965;8)5*)')''&'((+.2.14*2-,.+')*+()*)16..)*'%()23251536:4-.--4021,/,./..5'2#,'()*''&)1023..-$*'43/00-*-.---/)**%)*22,)+-6./,+*.0:9443/*--*)+*20+478777--)+,6:2.,)&&&'))'%'+,300/12.+--),1,6/&))*&%&%&-,/04+)03553:.30//5;9/..')%-&**-'.2,.5).//0422'0(.*&'2(0-11*,/00510/,./++&&$&&&&,+,3'()*+:4:2+*/3;565)0.4-,04.5;.+167---.4.0/5<:9;;9-,,,,293-/)).,4)/(153-;924/-++.2//('%)(&%,)(*.+.+,,-2//,/1593/(,21681))')62;96)*/0-.4/5<;5...29+,)'%)'+&(%$+18:052,%)'(+'&&&*-)+$)-)+//469;<-89590(*,%'%%'')&',-+)/,('&'*1+)%&((,.170:8-2/.-(210155372525,'&)%':,29639:4/010,5///7&-*+0/6.02558794678994345516356,6,,)+/,*++153933225.'%/(/+/01237232:3021355/<0-0...768;72937025.-/6--0/-'%&%')*)&'.')3778:55:4.4,+780.-',-*+*)&((+-(++&*-.0679/97111::99765-0.,*+*+&+-.()&''0-.380-/.71184531//0/++**'+*(**/.9111:992.,1-27,,//0;9/3:84::142/.08.5.1393,5*.4-//0331//81.13)+)''*(%',-08%%&('*+514-5,-,%/&*+.748,,085588567976190-/),&&$20-0---441/-/4+*45+-54,+1,*0/-*&),,()'-''+/,.3:6810,(--*.*-,))()('&()'*(+,.6110/.,.4/./11-3-%0(/+**-/1/)*-2688684-415;9:83
@e509ffc4-df37-43b5-a057-3a1f2e4bc45d ch=150 read=87946 start_time=2019-12-13T13:45:16Z barcode=BC01 runid=2c9cf7bc05858273f10e7d7ec552fc0bd742dc3e
CTCCTACAGGGGTAGCCAGTGGGAATGTGCAATGGGCGCAAACCTGATGCAATACATGCCGCGTATGAAGAAGGCCTTCCAGGTTGTAAAGTACTCCTTGTAGGGAAGGGTAGAGTTGGCCATACATATTGTGATTGCAGAAGGCACAAGCTCGCCCGTGCCAGCAGCCGCTGATGTGGAGGTGCAAGCGTTAATCCAGAATTACTGGGCATGCAAAGCGCACGCAGGCAGTTTGTTAAGTCAGATCGCAAATCCAGGCTCGCCTGGGAACTGCATCTGATACTGGCAAGAAAGCAGGAGTCTCTCTCTCGGCGTAGAGAGGGTAGAATTCCAGGTGTAGCGGTGGAAATGCATGAGATCTGGAGGAATACCAGTGTGAAAGGCAGCCCCTATGGACCAGACAGCGCTCAAGGTGCGCGTGGGGGGGCAAACAGGATTAGATACCTGGTAGTCCACGCCGTAAACGATGTCGAAGGAGGTTGTACCCTTGAGGCGTGGCACCGGAGCTAACGCGTTAAGTCGACCGCCTGGGAATTACGGCCGCAAGGTTAAAACTCAAATGATAATGAATTGACGGGGCCCGCACAGGCGGTGGAGCCATGTGGTTTTAGTGGGTAACGCGAAGAACCTTACCTGGTCTTTGACATCCACGGAAGTTTTCAGAGATGAGGTGTGCGCTGGGAACCGTGAGACAGGTGCTGCATGGCTGTCGTGCGGCTCGATGTTGTGAAATGTTGGGTTAGAAGTCCCGCAACTTGAAGCGCAGCCCTTATCCTTTGTTGCCAGCGGTCCGGCCGGGAACTCAAAGGAGGACTGCCAGTGATAAAAGCTGGAGGAAGGTGGATGACGTCAAGTCATCATGGCCCGCCACGATCCCAGGGCTACACACGTGCTGCAATGGCGCATGCAAAGAGAAGCGACCTCGCGAGAGTAAATGGACCTCATAAGGTCTGCGTCATGTAGTCGGATCAGGTCTGCAACTCGACTCCATGAAGTCCGGAATCGCTAGTAATCGTGGATCAGAATGCCCACGGTGAATACGCTCCCGGGCCTTGTACACACCGCCCGTCACACCGTAGGAGTGGGTTGCAAAGTAGGTAGCTTAACCTTCAGGGCGCTTACCGCGCCTGTGATTTCACTGACTGCGGGGTGAAGTCGTAACAAGGTAACCGGAGAGATAGAGCGACAGGCAAGTAGGTTAACACAAAGGGTTTCCGACGAAGCG
+
*-/2-,0(0/)&%%%)&*)2.0*'')%)&)+/05961,0,8-07+...-,,&$$%')24-&&'&$&'*)',)+1-321-&%1334+/17/&-&))+(%%'&(+6+-*/2.+'&$)&''%&&%&)..0%2/.+*(-,$($%&&%&&&+*,&+-*&&+0+.33.*++%0.,$$%(%-)&*/.1614375,0)*/14.6(''.)2,456:;63..(&),2*...+-&/('/('-.26-1967.4912032(2+*2'+-'**'*&#'*('3-+04-,,,-64/00-03,,*-*%*('&,+)+%$'(*('()+0-*%'*1./(*%+1/1*3&3)5.-,2531,-/0///.+.0+,,0%0&&&')02;.,5-,7329+(**,$%',)(,.&,/7/)'%%''''+-*++&'&'+0,,&)%*%$%%&,'()(+++))/01256/04./24-2/,.8876873-01494587+2,++('()%&')(..31./%37+27316831+/)(%'&,''(,/4..-00/:20/46449:48/-.+'(&-('**.3-%.(-)5,6414***1-%+&$#%))--.91:046-89113-+1(-'%*+/1128,0*&&)*)+/1<:.('.).(%((,+,-/0)+'-53812411682172-%.23453459/600;<:2-*(*&(*')'''$&'&(),.(/)8<53-*3++%'&()8756,//9675980+*%'+*-+-(+*.2,-,+,))1/:+1+,-,(++)-05*)),(*0,-/'')-,-%475.7011)01,'-/*+('))+*''110/1(83.5/1152(+0%',-7532))''&#&(,,'%'*)+(,,).*0*10,/5.--++-0+02/5(#*.125/$)(&'''&,1+*/:65532//-/02441(/-6.,0)')))(,01('&&)%$%''79,/47/+(&%&&*&%,1-,*+-('-+('(%&(/*12'+&*%(*1*:.66'.()+-601'/-2)*,/1903-0-,+2**/2923546234586625.1.(+'%(+/(/-)&++/,*)1.//24/43-14441/1'/))*)(.,(**&$%*%,+05'0(0,***.1/+(%+'.)'&&-22100128206021%.53-++0-+26'*#%%'&11125)&$'(,,.00((-+.*./0-,-.03:779)302958--,))+3154255479-.1..1&.%,*(*3.3-,05-'&&''(+(+61$&%$%$
@58572b39-856c-430f-aed4-564c0a09b7a6 ch=165 read=199764 start_time=2019-12-13T13:45:27Z barcode=BC01 runid=2c9cf7bc05858273f10e7d7ec552fc0bd742dc3e
CCCGGTTTACCTTCATTTTGACTTTATCATCAATCCCACCTTAGACAGCTCTTCCCTTTGCGGTTGTTACCGGCTTTCGGGTGTTATCAACTCTTGTATTGAGCGGGCGGTGTACAAGGCCGGGAACGTATTCACCGCGACATGCTGATTCCGCGATTACTAGCGATTCCAGCTTCATGTAGTCGAGTTGCAGACTACAATCCGAACTGAGAATGGTTTTATGGGTTTTGCTTCACCTCGCGGCTTCGCTTCCCTCTGCACCATCCATTTGTAGCATTATTGTAGCCCGGGTCATAAGGGGCATGATGATTTGACGTCATCCCCATAATATCAGCTTTGTCACTGGCAGTCTCGCTGGTCCCCAGCAATGATGGTAACTAACGATAAGGGTTGCGCTCGTTGCGGGACTTAATAATCTCACGGCACAGGCAGCGACAATAGCCGCCACCTGTATCTCATATGGCTATCTCTCCATCTCTGGGCCTTTAGCGGTATGTCAGAGACCTGGTAAGGAGTTCTTCGCGTTGCTTCGAATTAAACCACATGCTCCCGTTTCGCCTGTGCGGGCCCGTCAGATTCCCTTTGAGTTTCATTCTTGCAGACGTACTACTCAGGCGAATTACTTATTGCGTTAACTGCAGCACTGAACTTTGACATCCAGCACTTAGTACTTTCATCGTTTACGGCGTGGGCTACTAAGTTATCTAATCATTGCTCCCCACGCTTTCGGGACTACAGGCGTCGGTTAGACCAGATCGTCGCCTTCGCCACTGGTGTTCCTCCATGTATCACCACCGCCGCTGCCTTAGATTCCACGATCCTCTCCTGCACTCTATGCGCAATCATGAGAAACACTGAAGTTAAGCTTCCAGGCTTTCACCACAGACCCTTGCTGCCGCCTGCTCCACTCTTTACGCCCAATAATTCCGGATAACGCTTACCACCACCATTATTACCGCGGCTGCTGGCGTAGTTAGTATTGGCTTTCTAATAAAGTCACTCGGCTACCATTTCCTGCTTGGCGCGTTCTTCCTTTATAACCCAGAGTTTGCAATCCGGCGCTTCTTCCTTCGCGGCGTTGCTCGGTCAGGGGTTTCCCCATTGCCGAAAAATTCCCCTACTGCTGCCTCCCGTAGG
+
50'&).3/&()(*%$*&$#)&./3.'&&(---/-/4-,0,,-..11,,,*(&)0*&&/&%''.+)($$$(&%%$),)*.72/+.--.32010-/+'%#&'+(+-(.(/''*'()++,0.3/*,*,(,.//3;603/-..381535/1-4/',+,-*3-,,/./24.736,-%-2533455.542/+.,0&)'1.13/.19333,-222..)-00516:;'+,9<34;;3+/180.2715332612:7111619++-31000747442*/+-/.+-'''+090/.06/.,1-,+,./319;624511111397//135657/72*$%$&&')+$)')++)..)'(0+,%01110--'(+*479.**//9/-.515107./0+,++-.'/0)1)*+(*5:55:3308-/.1/0/+,')*76113&)&&%'.+$*+.546-$%%'&$,-/28133243/.+,*-*1.016765124.0331./.)*31:0*$&%(+*,,23*%')..;8454.*++(.575838(,.0/*-213)(*.*1;8:2-(+/+/11/('(**,/1998827-0*-,&&*+&'(-'*1+,3,.%+087219;.6--.%&56265662000-440'-'2'&(--*/---32748440.%..,21059068305541:'-#(%'%%()(&**3,--014497.,0//-6.)%+.&'.)*'*7./1/07.+'+4')*292-/,+,4:;.0:0/+,)*))33234&+*)(&&*1&-,./678787282'(+'*--'/)+262003..,++'(%&*%)'$**%&(%'$)%&'3,8/-+-,340--..43/,.'.+,$"$#%#%&&)&((+'$(*')$(&()(*/20,)*017*)4;018-,+..,1-0466)).-./259,/410,-(*&*+,70--4-86*3,,0628563677.'-%%%&%%%'2+%')'+**.,&/413'3333/5*)'()3,7+'&%&-)+(-,35*&+2-.4'&(('--,/-..+32'397,.,'$'%))0,+'%)%+2//+51-/1001))*-//65%*(&14-+((%$*'*,..5510&-/:8384.-.0-453)--.,,;+.65/-073:3239;:02:7/2,*)...140+,*-2+*0/2*
@2a857d14-b6da-45d2-867c-1b48e5b742ac ch=2 read=43381 start_time=2019-12-13T13:45:38Z barcode=BC01 runid=2c9cf7bc05858273f10e7d7ec552fc0bd742dc3e
TTGGTATTGCTTCGTTCAGTTACGTATTGCTGGTGCTGAAGAAGTTGTCAGTGATGGTTAACTTATTTTCTGTTGGTGCTGATATTGCTCCTACGGGAGGCAGCAGTGGGAATGTTGCAATGGGCTGGCCTGATGCAGCCATGCGCGTGTATGAAGAAGGCCTTCGGGTTGTAAAATTACTTTCAGCGGGGAGGAAGGTAAAGTTAATGCAGCTGCTCGTGGCGTTACCCGCAGAAGAAGCTTTACCAACTCCGTGCCAGCAGCCGCGGTAATACGGAGGGTGCTGGCGTTAATCGGAATTACTGGGCGTAAAGGCGCTTGCGCAGGCAGTTTTGTTAAGTCAGATGTGAAATCCCGGGCTCAACCTGGGAACTGCATCTGATACTGTAACTTGAGTCTCGTAGAGGGGTAGAATTCCAGGTGTAGCGTGCGTAGAGATCTGGAGATACCGGTGGCGAGCGGCCCCTGGACTGAAGACTGACGCTCAGGTGCGTGGGGAACAAACGGGATTAGATACCCTGGTAGTCACGCGTAAACGATGTCGACGGAGGTTGTGCCCTTGAGGCGTGGCTTCCGGAGCTAATGGTCAAGCCGCCTGGGAATACGGCCGCAAAGGTTAAAACTCAAATGAATTGACGGGGGCCCGCGCACGAAGCGGTGGAAGGGACATGTGGTTTAATTCGATGCAACGCGAAGAACCTTACCTGAATGCTTGACATCCACGGAAGTTTTCAGGTGCGAATAGCGGGGAACTAGACAGGTGCTGCATGGCTGTCGTCAGCTCGTGTTGTGAGGAAATGTTGGGTTAGTCCGCAACAGGCGCAACCCTTATCGCTTTGTTGCCAGCGGTCCGGCCGGGAACTCAAAGGGAGACTGCCAGTGATAAGAAACTGGAGGAAGGTGGGGATGACGTCAAGTCATCATGGACCCCTTGACCAGGGCTACCGATGCTACAATGGCGCATGCGGCTGACCTCGCGGGAAGCAAGCGGACCTCGCAAAGTGCGTCGTAGTCGGATTGGAGTCTGCAACTCGACTCCATGAAGTCAGGGTCTTCAATCTCGTGGATCAGGAATGCCGCGGTGAATACGTTCAGGCCTTGTACACACCGCCCGTCACACCATGGGGAGTAGGTTGCAAAGAAGTAGGTAAGCTTAACCTTCCGGGAGGGCGCTTACCACTTTGGCGTTCGCTGACTGGGGTGAAGTCGTAACAAGGTAACCGG
+
%&+0-)+*)-9:84645(+-0*-15-5.,-74,---130/'**(+-54/*.+*&&'((*'$''&&%)/..44380.+*)*+,-)3)'()12+&+*2/&(**&)(%'.1:7.60'+,&)),034/**((-'**.0*)*&00-/*/,0054623--5+,0,/,,12//:406&-,2(&&)&)/5:,%,*/16,),1,*..+,78-42710)0&$%-))/0,30*5-8--9<3+.*)/,()+'((-))/30235354447:/44.//1-,-,)2+++660.,*',%&$*'')272917*8,9.:-..2:0/.+./+'&&#'()+,*/(+88(,19:..614,,-3,./)&,&,2,*130+232782.-,()0/*0,,1103720/1&*+%#&&&&&)')*+.1442+(/1,3,0+2-5-0,(1262/,,)+))(..2()*,,,*2-)*))-44-9-2.(''('+22:6/+/561++/-+)*++**()*/14+,(()-)04/,0-1824/89-.3./1556;./59624/.%+)1/+0-&)(,-/20.-+)1$,.-500028).---380-1084414/*1+,-('%#%&&*&''.6*,)$$))&$&'-1*+((.)3*1/4489:.56:5;;763548234-1::2083'(''&,&*,,.28314%$'-,..)/(*-23<8,22:1/,11934422303026580:/0955$')').,-+.002)%(02,6-.9<52(')&&+(&%&$'(%%'*&)'&%',())+,125545304.,-..468*+,--,'(+.*++*(&.*)-217144.,*(+0.$-$&&%&+,'0136<5-42/2''+)))13024000/803*3-43+2,4,/:55:-'*,)**'*-10/,,*/-2'%'&(-.52/0*(%&('*0751433113545357130$)((%-+-%&(),.3/0221(&(&%%'*665-9-,580/0/,'&(&'&+),''($%(-,--'-17'0//*+-,0''/0*')/99997946.6,/,9-92-.//188/4///50465-*-+)((()'*412/05,)(**-0235922+)*))**,01),+-,-.86&6679:-4361*+-0/2-.).60981/:74403969687(&(*%-*-9.0.3-''(),/.600-('()5-36337(6:.).0,11030)/6+-03-+'$%))'#$&'(00041-,+-,*,/-//35-*)-(+57:82
@0b4ccb14-bee5-4226-813e-e6ff64cf3049 ch=393 read=55645 start_time=2019-12-13T13:45:40Z barcode=BC01 runid=2c9cf7bc05858273f10e7d7ec552fc0bd742dc3e
TTGTTACTTCGTTCGGTGCACGTATTGCTGGTGCTGAAGTTATCCCGGTATCTTTGGTAACCTACTTGCCTGTCGCTCTATCTTCCGGTTACCTTGTTACGACTTCGATCATGAATCACAAAGTGGTAAGCGCCCTCCCGAAGTTAAGCTACCTACTTCTTTTTTGCAACCCCTCCCATGGTGCTTGACAGGTGCGGTGTAGTACAAGGCCAGGAACGTATTCACCGTGGCATTCTGATCCACGATTACTAGCGATTCCGACTTCGCGCTGGAGTCGAGTTGCAGACTCAATCCGGACCTACGACGCACTTTGTAAAGGGAGTCCGCTTGCTCTCGCGAGTCGCTTCTCTTTGTATGCGCCATTGTAGCACGTGTAGCCCCTGGTCGTAGGGCCATGATGACAAACGTCATCCCCACCTTCCTCAGTTTATCACTGGCAGTCTCCTTTGAGTTCAGCCGGACCGCTGGCAGCAAAGGATAAAGGTTGCGCTCGTTGGACTTAACCCAACATTTTACAACACGAGGCTGGCGGCAATACATGCAGCACCATACCACGGATTTCCCGAAGGCGCAATCCATCTCTCTGGAAGGATTCACCAGCGGATGTCAAGACCAATTAAGGTTCTTCGCGTTGCATCAGATTAAACCACATGCTCCACCCAGCGGCAGGCCCCGTCAGATTCATTTGAGTTTTAACGGGCCGTACTCTTTGGGCAGTCGAAGCAACGCGCGCGTTAAGCTCCGGAAACCACCTCAAGGCGCAACCTCAAGTCGACATCGTTTACGGCGTGGACTACCAGAGTTATCATAATCCTGTTTGCTCCCACGCTTTCAGCACCTGGAGGCGTCAGTCTTCGTCGGGGCCGCCTTCCATACCAGTATTCCTCAGATCTCCACGCATTTCACCGCTACACCTGGAATTCTACCCCTCCTGCAGGACTCAAAGCTTGCCAGTATCCAGATGCAGTTCCCAGAGTTGAGCCAGGGATTTCACATCTGACTTAACCGACCGCCTGCGTGCGCGCCGCTTAGTAATTCCGATTAACGCTTGCGCCTCCGTAATTACCGCGGCTGCTGGCACGGAGGTTAGCCGGTGCCTTCTTCTGCAGGTAACGTCAATGAGCAAAGGAATTATTAACTTTACTCCCTTCACTCCCCGCTGAAAGTGCTTTTGACCCGAAGGCCTTCTTCATACACGCGGCATGGCTGCAGGCTTACGCCCATTGTGCAATATTCCCCACGCACTCCCGTAGG
+
%$$*(#(,1.1570.-+&''*'-(+,('+(.042&(**&/-&*5/+*0,+.'(0)*&'+717.+)*)'--(&,//2200'/-(&+()+//.2020)01+-.*,+2-,*-014*,((-$'(*''))2/*'&(,17,),+('&'((5./)+,-0,($(&.'(-1/8,/.25-94**15/+,071(&(%'(+$0(%%(*..50(%''0011417*0./,,-.,*633483704425:9889;1.'(),/5/..*,-/0690%%()/4/((&$)1+*&&)((43:35599578-;1/(4.20'(),-.0+-'(%,.$()/()+*%')040,2-+*,0-1(()'()+*+01154/9/-04668479,8+(''''&,*.)'&&)0/***1('$&&+043:10,+*++)*,%&(,,-10((''/-05.&,1)*+:5/./%''(+(&,10/2%$,'),-+))%'512:55100-3.,/'049+3,9983(*+)2&$%'(+*++')'&%$*&0)*,'-(++-&&(,..,++*-*/).')*),/+%#%&*/.*((%'&%%%((&+*1&27)3*&&)),6/-/.:8975..++,2/2.*)(,(11.&))(&'*2++),20//-/5,%((2-,4/83.2,+,+),)*227*,,/0/:99;,.-(())-+',)'%'')(%%+,285,'+,++,1(**244+)(07:,(&&((.,,$/'+*''*'(&*..04*(('&)-5/,/---))/+/''(,-0-/('%(,(),+-.207--3325:66.1,-+)',.456.9-$$(0+01672-,,.5)*'*'0,/0%&&1*-2,..95+-+3.,'1-/.70-%&''))).,*,-3463/0///7322.)11-,0-/+'*('%()2-/554:</366'(33..+&%)(/)096/-08055-/,/415.8-7-631/94,*4&(&0(,40355./+&'%')05%(/*+,''*.2./*//8*'&(,#&+*%&-.,'++)%40-++*+/230.,.*0'(%&.3428;0//-)//+,(++&'&%%&-.36834.+-/())$&&&%(&(((+'&*+)2+*15-,/../65300+$,,,$'*+2/--,'--)*(++.365778/1811;;78121..(4415+'*%'**)5,,'(,.)%)*.7+5:3)*+,91,&--*-.)(-&)((&##'/.('*(+)/327..50)*))&))+5862217.+*($/+())%),174$(+',./-1-./2935/(-'*#&&/8-(,%+%
@6f15af4b-ad52-4542-bafd-5523703744de ch=193 read=1906545 start_time=2019-12-13T13:45:40Z barcode=BC01 runid=2c9cf7bc05858273f10e7d7ec552fc0bd742dc3e
TCGGTACTTCGTTCAGTTGTGTGCTCACAGCATTTCACAACACAGGCCCCTGACGTGACAGCCATGCAACACCTGTCTCACACGGTTCCCGAAGGCATTCTCATCTGAAAACTTCCGTGGATGTCAAGACCAGGTAAGGTTCTTCGCGTTGCATCGGGTAAACCACACTCCACCGCCACATTGGGCCCCGTCAATTCATTTGAGTTTTAACCTTGCGGCCGTACTCCCCGGGCGTCGACTTAACGCGATTAGCTCCGGAAGCCACGCCTCAAGGACACAACCTCAAGTCGACATCGTTTACGGCGTGGACTACCAGGAGTATCTAATCCTGTTTGCTCCGCTTTCGCACCTGAGCGTCAGTCTTCGTCAGGGGCCGCCTTCGCCACCGGTATTCGCGCCAGATCTCTACGCATTTCACCGCTACACCTGGAATTCTACCCCTCTACGAGACTCAAACTTGCCAGTATCAGATGCAGTTCCCAGGTTGGTAGAGTTTCACATCTGACTTAACAAACTTTCGCGTGCGCTTGCGCCCAGTAATTCCGATTAACCTTGCACCCTCCGTATTACCGCGGCTGCTGGCACGAGGTTAGCCGGTGCTTCTTCTGCGGGTAACGTCAATGAGCAAGGTATTAACTGCTCCCTTCCTCCCCGCTGAAAAGTGCTTTACAACCCGAAGGCCTTCTTCATACGCACTTGGCACATGGCTGCATCAGGCTTGCGCCCATTGTCTATTCCCCTGCTGCCTCCCGTAGG
+
$%(%)'--5/,-/9.-5,&-$+&)*/%+)&,-,78.(/.'.+/&&45+*)$(%*.')-10+12/.&+,+134944542,**')-44832/+,2(,)-,87331/.-'(4.('1097.16422219275783.+3,*-.10;66;:6807.*++,1+(%/(9:83-,(,-1.(.-*('#&#%''*,,:7.-266779524:5..-7;<.483505/0.4190:2101.5,'.--+',+//44444.+,&2**)++/(5*-5-.7///.22,-%,'+/2338685701.0.,*,*29509-*+4:6675922401,)2-%')1354000288589+)..26),5:10,-.3:3522334756421:365:*,.0./4/.8.;59;<;;848435<2)-)+2/,.10077+668/6<0-11.-03-,*/0562915240+4600158673/32438,1+*%&+35'//03;534311(24;10-)*1))(,#')'()6-++++10//-,0-8-*+'('&&'&&&+234.*+)%++24+).0388<88565;380''*))),55302.--22/8:,-4-+*-,/6+*#&(&),/.+,2.'80./8088<52.3+2668:4234)0-,-5752+/)&))%&),*1109,.63++566-++)%%-61)0(,.89-./718,+,507256;56<87853+-'&'$-&&&''+,.,1.///.'77224/02.;7-.4-(()*,/4.-)'%()*34-46((6*1.
@74c747fa-30b1-400d-a336-74b9c7dde895 ch=453 read=147065 start_time=2019-12-13T13:45:35Z barcode=BC01 runid=2c9cf7bc05858273f10e7d7ec552fc0bd742dc3e
CTCCTACAGGAGGCAGCAGTAGATTTTTTCGGCATGGGGAAACCCTACAGCCGAGCAGCGCCGTGATTCGGAAGAAGTTTTCAGTTATGCAAACTTCTGTGCATAAAGGAAGAACGGCGGCTACGGAAATGGTAGCCGAGTGACGGTACTATTAGAAAGCCACGGCTAACTACGTGCAGCGGCGCGGTAATACGTAGGTGGCAAGCGTTATCCGGAATTATTGGGCGTAAAAGAGGGCAGGCGGCAGCAGGGTCTGTGGTGAAAGCCTGGAAGCAACTTCGGTAGCCATAGAAACCGAGCAGCTAGAGTGCAGAGGAGAGGATCGTGGAATTTAGCGGTGAAATGCGTAGATATGTGAACACACCGGTAGGCGACGATCTGGCCTGCAACTGACGCTCAGTCAGCGTGGGGAGCAAATAGGATTGAATGCCCTGGTCCACGCCGTAAACGATGATGAGTACTAAGTGTTGGATGTCCAAAGTTCAGTGCTGCAGTTAGCAATAAGTACTCCACCTGTGGTATTCGCGAATGAAACTCAAAAGGGAATTGACGGGGCCCGCACAAGCGGGTGGAGCATAATGGTTTAATTCGAAGCAACGCGAAGAACCTTATAGTCTTCTCGCAAAGGCTCCAGGATGGAGAGATGGCTATATGAGATACAGGTGAATTCTGTGGTTGTCGTCAGCTCGTGTCGTGAGATGTTAGTCCACCAGCGAGCGCAGCCATATCGTTAGTTACATCATTAAGTTGGGGACTCTGCTTGGACTGCCAGTGACAAGCTGGAAGGCGGGGATGACGTCAAATCAGCGTACCGCCATGACCTGGGCTGCACGTGCTACAATGGATGGTGCAGAGGGAAAGCCCGAAGCCGCGAGGTGAAGCAAAACCCGTAAAACCATTCTCGATTCGGATTGTGGTCTGTAGCTCGAGCGTGAAGTTTGGAATCGCTGGTAATCGCGAATCAGCGTCGCGGTGAATACGTTCTCGGGCCTTATGCACACCGCCCGTCACACCACGAGGAGTTGATAACACCCGAAGCCGGTGGCCCAACCTGGGAAAGGAGCTGTAAGGTGGGATTGATGATTGCAGGGTGAAGGGAAGTCGTAACTAAAGGTAACCGGAAGATAGAGCGACCAGGCAGAAGTAGGTTAACACAAAGGCACCGACAACTTTCTTTGCTTTCCAGCAATATGGCGCACGCA
+
+(+'&&)%,*&++)034,2-'&((5<;;/30''%''+)(%)*.3*)&%%%1-//+/.)-'*&&$%$%(%-*2+(+'*08;74%1'4&-%$/1.-/.+*'($%&,-9**(&((-51.9--0/)%&&%'*/()-(()3*%%&(+24196*++&&0&&(*(')))(.)*+242*(()*-,$()'*.')'&..7,*+**-1/.38404-//4:66533-4,3,//31;:554680(&'31/+',1,3;9223..1/,/64321-+//,+.744**)&&(&(%&'*).+*,1()''+00.5(&/1,&&*')$+(,602&+-+,(0,,--46/2)%'%&$)),100+20))-,,,,-.*0*)((1*),&+4*'%%&(3255223327;8;78758-**-+/79722.('&'*-,*+*'((04./041*8*%&50/28.+).+2)')345136:42/,)((+++10)--,2/367:89443.6,+64033902//-+-1),.*)'(*)-+-+,,/.2+%0,.-))(&$)+2&&(-*322762//,73)*-+*,,4.//(.40,70()%''*(+','%'+(',(-(*-+-5;<397;5+/-*,+&,()(*2(*..+'(&&%'&&%%$&(%')20-1/-1*'%--/37+*'''(***-,..14434224%.+)*%%(''&%&(*))(..269.024620339360016787:))'**%)*%)))&'&%%(%14.34560:00-:.*+*+./26.()*,/69416884-.1/0/646770.-,-67,'&&&6+,',1-*29/1588:6878;821&%%$$#*&$&&(+,-0:/2100($'&'(*-/-,179799/.1,-112,&,/(*-.+,+'''+)+4.2++,2.-+0)++3842;:002;:/28339412%&16511-5*&)(.10,(%(&())&$%+%''(()13(%()+,,$'+)-+,2..,112:9.*''$+((()',.*0--0069637-311-/0+/+.,--/787;:346&,*/7,/.)*''),.+,,-)+#'')%'+'+2076/2.,((&)($'-/(0*&*'++,--'&+)(151'),+,//+7))$$/,(*,00(+((''(,-22/1/-60'*--64:23/)+06,,++),,+',)1,,%'&')(.*1)-&**)/3,/5*).*(032*0/61,*32)()0(1())-2,-')&%$#$$&%&%
@72fec866-2290-437a-b6b1-5d266843c647 ch=3 read=52053 start_time=2019-12-13T13:45:54Z barcode=BC01 runid=2c9cf7bc05858273f10e7d7ec552fc0bd742dc3e
CTCTACGGGAGGCAGCAGTAGGGAATTTTCGGCAATAGGGGAAACCTGACCGAGCAACGCCGCGTGAAGGAAGAAGGTTTTCAGTTGTAAACTGCGACATAAAAGGAAGAACAGCAGCTACAGGAAGTGGTAGCCAGTGACGATACTGTTAAACCACGGCTAACTACGTGCCAGCAGCGCGGTAATACGTAGGTGGCAAGCGTTATCCATATTGGGCGTAAAGAGGTGGGCGGCAAGGGTCTGGTGAAAGCCTGAAGCAACTTCAGTAAGCCATAGAAACCAAGCGGCTAGAGTGCAGGGAAGGATCGTGGAATTCCAGCAATAGCGGTGGTAGATATATGGAGGAACACACCAGTGGCGAAAGGCGATCTGGCCTGCAGCGACGCTCGGTCGAAAGCGTGGGGCAATGGGATTAGATACCTAGTAGTCCACGCCGTAAACGATGAGTACTAAGTGTTGGATGTCAAAGTTCCAGTGCTGCAGTTAGCGCAATAAGTACTCCGCCTGGTAGTACGTTCGCAGAGGCCGACTCAAAGGGAATTGACGGGGGCCGCGCAAGCGGTGGAGCATGTGTGGTCTAATTCAGAAGCAACGCGAAGAACCTTACCAGGTCTTGACATACTCATAAAAGGCTCCAGGAGAGATAGCTATATGAAGATACAGGTGGTGCATAATGGTTGTATCAAAGCTCGTGTAGTAGAGATGTTGGAGTTAAGTCCCGCAACGAAGCGCAACCACTTATCGTTAACCATCGTTAGTTGGGGACTCTACTTGAGACACCAGTGACAAGCTACGGAGGAAGGCGGGGATGACGTCAAATCATCATGCCCCTTATGACCTGGAATACACGTGCTACAATGGATGGTGCAGAGGAAGCGAAGCCGCGAGGTGAAACAAAACCCATAAAACCATTCTCAGTTCGGATTGTAGTCTGCAACTCTCGACTACATGAAGTTGGAATCGCTAGTAATCGCGAATCAGCATGTCGCAGTGAATACTCGGGCCTTGTACACCGCCCGTCACACACGAGAGTTGATAACACCCGAAGCCGGTGGCTAACCGCAGGAAAGGAGCTGTCTAAGGTGGGATTGATGATTGGGGTGAAGTCGTAACAAAGGTGAACCGG
+
-,/..2,87)+1-)+*&*++*0))0)6:9-.71.71&/-.'*0-07/./35,-+--01-.7/.12/04.//.)/-,1.4+)+&'+.,).0&''#%%&%'*-86))-+4-.4/).,&+,-55++'&&$%&(()/16-12267($-*,/&('**(&,++-+,+0513141527;43-+*/(,+8+0,(),).1./.1615:8:80:0-0.*,(1).2812/58/(&+,)(-78282.0/80//,-863464-062*+&%%')',6.%//5607.,.&%27,190*)-',-00,,.../+.6/'+*.-1541-)1)5+1-%+)+()&*(,)%(')+14666247100+/1-,,),401-0/,.17+/02,.///68693332%13(,&)))*,).$(+*'(+;39,+('++%-/'/..-65-3/0--10065*+-46:668:80.,-,*+()*0250118191::48827,-+20.-0277665$+1-)((%'(+10,%*'(*6**2)//()),523163*'&,'(&(*'')*2539.+-,,00274628<9+3-'($++40/-0/38..--1+0/./1,+,)(,(&%%+)'),,1,*-/4-/513-6--3$1'*-0//0133232+++028/(2-.6,+.*(((,.0354111-.--(&$&%''(*,*3123+*&&)&23+((%%&-1,*,.))*&*'))$&''*+-260+'*1.+'&(+-**1004)(()-366/0(&(/,444331-++..16,*,&&*1,190..//0*(*,.-224392-.//367611,)*(*'+*-4093&+/-,:8892122:10/2314411990+711/3481--'%)++)+*-29646-<--:0004.588.+2*,8/-))($*3262/.1*+*+'+.7;666'*24;:54+228102588:5,5.260./25897-7-+*/,,../1233**-*),-0.675601224-6+,,3441-+*)*,,102758%00238-+(&*%206/4.-,+++,296;114,++**/..&(((,://-/.0)52)(0-,4;20**((&*'*'$'(,,.3,+-+-..53,&(,,/,3;7101-//1457,++''*)+*+3,,)2437&.%&%$%'2-6
@38e3b167-eb1a-4558-9ebb-776c09841c8f ch=340 read=98277 start_time=2019-12-13T13:45:59Z barcode=BC01 runid=2c9cf7bc05858273f10e7d7ec552fc0bd742dc3e
TTCGTGTACTTCGTTCAGTTACGTATTAACAGTGCTGAAGAAAGTTGTCCGGTGTGTAACCTACTTGCCTGTCGCTCATCTTCCGGTTACCTTGTTACGACTTCACCCCAATCGCTGACCCTACCTTCGGCCGCTGCCTCCTTGCGGTTAGCTCACGGACTTCGGGTATTGCCAGCTCTCATGGTGTGACGGGCGGTGTGTGCGAGACCAGGAACGTATTCACCGCAACATTCTGATTCGCGATTACTAGCTAACTCCAGCTTCATGTAGGCGAGTTTCAGCCTACAATCCGAACTTCAGACTGGTTTTAAGTTTGGCTCCACCTCACGGTATTGCATCTCTGTACCAGCCATTTGCTTAGCACGTGTAGCCCTACACATAAGGGGCATGATGATTTGACCTCATCCTGACTTCCTCCTGGTTAAACAGGCAGTCTCATGATCCTCCAACTTAATGGTAGTAACTAACGACAAAGGGGTTGCGCTCGTTGGGACTTAACCGAAAACATCTACGACACGAGCTGACGACAACATTGCGCCACCTGTCACCTCTGTCCCGGAAATCTCTATCTCTAGAGGTCAGAGGGATGTCGCAGACCTAGTAAGGTTCTTCGCGTTGCTTCGAATTAAACACATCGCTCCACCGCTTGTGCGGGCCCGTCAATTCCTTTGAGTTTCAACCTTGCGGTCGTACTCCCCAGGCGGAGTGCTTAATGCGTTAACTGCGGCACTAAACCCGGAAAGGGTCTAACACCCTAGCACTCATCGTTTACGGCGTGGACTACCAGAATTATCTAATCCTGTTGCTCCCACGCTTTCGAGCCTCAGCGTCGGTTACAAGCCAGAGAGCCATACCGGTGTTCCTCCATATATCTACGCATTTCACCGCTACACATGGAATTCCACGATCCTCTCCTGCCTCTGGCTGCCTGGTTTCTATGGCTTACTGAAGTTAAGCTTCGAAGGCTCACCGCAGACCCTTGCTGCCGCCTGCTCCCTCTTTACGCCCAATAATTCCGGATAACGCTTGCCACCAGTATTACCGCGGCTGCTGGCGTAGTTAGCCGTGGCTTTCTGGCAATTACCGTCGCTCGGCTACCATTTCCTGTAGCCGCCGTTCTTCCTTTATAGCAGAGTTTACAATCCGAAGCCTTCTTCCTTCACGCGGCGTTGCTCGGTCAGGTTTCCCCATTGCCGAAAATTCCCTACTGCTGCCTCCCGTGAG
+
+"''+',$,.801365,/.4-001&&+%'(('-'++063-./)/,9./-)/./*,&(*1/6121/3/1;369:5422&*,594,202701719,.2++*(,,4/.031..504**+,'00'$&(;7<.0)+*,.212863+0--.'6282138989:;879;7/772,2--5+*%)(..//:997577890;:8/7/..20&.000325'665875999<610-))-,-,-76-/033225871;//,*)&#,*./0(&((3;5&1'((+1,,-1/:00.11.'%%('(,)('*-.,*(.-.04/36,%1),,9.-.002513861/1043+/,,.9/----29:53/-04-92('(+(()-.00++'%&(+1..22/4767.48.177//..+69,)(+&-.853&#$%(),,.,33/%*1,4+'**).0169742&&')+00/-(-++0/00/074----00*+2.12567(,768/8//.3343293914-/*,'-,%),.(.13,)&)))3454024567880,/&(%(()-8:<33;./33',3/3678.-)(()*))*635461/.-&))..2944./1:-/'*%%(+-0+()'%*&&(+,:78<955213-.084'+*0*,+)'%)$%($&)-**24.,1,+-8855,.+'&+,/2796*.2-*)..9.//44120/06:9914//-069-.0;:/,)(),-.4-3024/7+.%,-998;84124;0:22*0+9-*/--./155559''',./04437665<1')+,.369;:9883+%)%%,+-.23150165.6/)+.,53*,-/5<0/-,'/224/1200.'''&'+14&59522..--,&((+4,:566986/5))+00/37933/1,2663+0-**-)*&)(.*-+&.*0))))*,,(()*/6212*,-/,32104;:::1:70201-(*+*%*)),.)/,4.(-/70&&%'$()++-)'+*0498-+-(),-2578:53-.+4-()06+-0,0)',-+788<04/7.40/,$&1(*71+,+&$*))3.0;572:7878-8*+()(5160/164712))**&%#&&($($%*1-80'0/-4////11'*13444540019/*//320)*)()-**(,%*$$)(*;9,.+00/%$(&&+56:58;823861301-83505///3'-17'111804;:-)0702964:894073/'%(((,-/085082-.(&*
@d39e3bf6-a7f7-42e8-a0be-de4b8f478795 ch=85 read=125707 start_time=2019-12-13T13:45:57Z barcode=BC01 runid=2c9cf7bc05858273f10e7d7ec552fc0bd742dc3e
TTAAGTACTTCGTTCAGTTTACATTGCTGTGGTGCTGAAGGATTGTCGGTGATAGTGTTAGCCACTTGCCTGTCGCTCTATCTTCCGTTACCTTGTTACGACTTCACCCCAATCGCTGACCCTACCTTCGGCCGCTGCCTCCTTGCGGTTAGCTCACGGACTTCGAGGTATTGCCAACTCATGGTGTGACCGGGCGGTGTGGCCCGCAAGGAACCGGAACGTATTCACCGCGACATACGATTCGCGATTACTATTAACTCCAGCTTCGTAGGCGAGTTTCAATCGAACTGAGACTGGTTTTAAAGTTTGAAATACCTCGCGGTATTGCATGTCTCTGTACCCAGCCATTTAGCCAGCACGTGTAGCCTACACATAAGGGCATGATGATTTGACGTCATCCCCACCTTCCTCCTGGTTAACCCAGGCGGTCGCCTAGAGTCCTCCAGCAATGGTAGTAACTAACGACAAAGGGTTGCGCTCGTTGCGGGACTTAACCTTTATCTCGGCACGAGCTGGCCAGGCGACAGCCATGCACCGCCTGTCACCTTGTCTGAAGGATTTCCTCGATTAAAGGTAATGCAAGGGATGTCAAGTGTAGGTAAGGTTCTTCGCGTTGCTTCGAATTAACCACATGCTCCGCTACTTGTGCGGGTCCCCGTCAATTCCTTTGAGTTTAATCTTGCGACCATTGCTCCCCAGGCGGAATACTTGAAATGCGTTAGCGGCGGCACGGGGTGTTGAAACCCCACACCTGAAGTATTCATCCGTTTACGGCGTGGACTACCAGGGTATCTATTATGTTGCTCCCCACGCTTTCAGTCAGCGTCGGTTGTGATCCAGAGTCGCCTTCGCCACTGGTGTTCTTCTAATCTGCGCATTTCACCGCTACACTGGAATTCCACTCTCACTCTCCTGCACTCTAGATAACCAGTTTTGGAATGCAGCACTCAAGTTGAGCCGGAATTTCACATCCCGCAATCATCCGCCTACGCTCGCTTGCGCCCAGTAAATCCGGATAACGCTCGCCACCTACGTATTACCGCGGCTGCTGTGGCACGTGGTTAGCCGTGGCTTCCTCACTGGGTACCGTCATTATCTTCCCCAAAGGCAGAGCTTTTACGATCCGAAAACCTTCATCACTCACGCGGCGTTGTTGCTTGTCAGTTCCCCCATTGTGTGCAATGTTCCCCACTTGCGCACTCCGTAGGAG
+
)&-)%%'*/936760*-./&$$#('$%,('*2/////-,,*(1.,+(-+'&+).%)(),)*.*(+0/*,65674)(,.1036779:008/-+,/*/0*/5...3+$+,1)).,.+,0./2:,((*&-+//6487:-+*&(,*+0-/3:-5**+00242932-.*($(%-*0207-3()'(#+(+,++,-/(288+/))&((/0/+$'&(%'*,-5*1*0/144.0-,/0-0014+)$&),886+/12393/,,(-.//220,*++3.)/,0233,--70.**,-1-*'$$+-.278,6;<.5:243;6.((+)(+0,128/++'/)((),$+))()*--4*'(-/82690)(+,',-/00/+*&),.')*,/013906867811//-39.,-68:::0:590*-11:7:764-,.*5.9.7.+,30))++'/()--.0/03/-**%((0---***/073426/1*436)(,--/./6667)2(()-34/,2-5++()++*//''&&#%(')**,*,&+&(,0)**.+21/20.028*321224%+))*)*+%&'(&(%04.78376-7,50(-*,332131-)/0+878564-153.+))%$.)484272*.-.1+,.;/(%%&)%()/+,-145762++-'&))*+060:52046))-112333.281++-340*5/-2.*)))((%'%#$*.46+).2-'+*1,)#$$$*)()+41441-,,/,.5.'*(+('(+36-.7.-62-%**.42++*(*,5855536.08/*+./.-411,,1/36.62/+++-+,*)$((/6./+566-).-02;7,(%(+.),&($-'*&'&%$$&)&%()*3130+3+*:;4677:70003-1311.+++)00426<22.0802311'(&&'-(5+50(**,/,%''*./4221/-((%%&1/%%)-*/,:8.(.',-&*%()'--./02/:23.6&*''&,+))(()0050%'&.*38.8/-5;8676762&'+('*(.,('+,.693459799896/44757;689+++)(-0858;784;77563,&'('&)*0*(/)''+/174/.172466)(),+')):;9;:5:656:9-;::)/6/+0--+%''0/1'#&*+/00+.64)5852.++*+.0/(*'('1.-,-,+0.*+&$()%*)02;:9.,/9)0,0/51738:79766$&*&$%&)'*+59*//2((&
@aa8b437f-da40-41ee-8227-f1c9f649248a ch=280 read=105559 start_time=2019-12-13T13:46:20Z barcode=BC01 runid=2c9cf7bc05858273f10e7d7ec552fc0bd742dc3e
CTCCACGGGGAGCAGCAGTGGGAATATTGCACAATGGGCGCAAGCCTGATGCAACCATGCCGCGTGTATGAAGAAGACTTCGGGTTGCCGAGTACTTTCAGCGGGGAGGAAGGGGGTAAAGTTAATACCGCTCATTGACGTTACCCGCAGAGAAGCACCGGCTAACTCCGTGCCAGCAGCCGCGGTATGCGGAGGATTGCAAGCGTTAATCAGGTGCAGATGCGCGCACGCAGGACGGTTTTGTTAAAGATCAGATGTAGCAGAAATCCCGGAGGCTCAGCACAGAGACCGCATCTGATACTGGCAGGTCGTAGAGGGGTAGAATTCAGGTGTAGCGGTGAATGCGCGAGATCTGGAGGAATACCGGTGGCGAAGGCAGCCCCTGGACGAAGACTGACGCTCAGGTGCGAAAGCGTGGGAGCAAACAGGATTGGAAATACCTGGTAGTCCACGCCGTAAACGATGTCGGCAGGTTGTGCCCACTTGAGGCGTGGCTTCGGGCTAACGCGTCAAGTCGACCGCCACAGAGATACGGCCGCAAGGTTAAAAGCACAAATGAATTGACGGGGGCCCGCAAGCGGTGGAGCGTAATGGTTTTAATTCGATGCAACGCGAAGAACCTTACCTGGTCTTGACATCCACCAGAACTTTCCAGAGATGGATTGGTGCCTTCCGGGAACTGTGGGGCTAAGGTGCTGCGGCTGTCGTCAGCTCGTGTTGTGAAATGTTGGTTAAGTCCGCAACGAGCGCAGCCCTTATCGCTTGTTATAGCGGTCCGGCCGAGACTCAAAGAGGAGACTGCCAGTGATAAACTGGAGGAAGGTGGGGATGACGTCGGAAAAGTCATCATGGCCCTTGACCAGGGCTACACACGTGCTACAATGGCATACAAGAAGCGACCTCGCGAGAGCAAACGGACCTCATAAGTGCGTCGTGATGCGGATGGAGTCTGCAACTCGACTCCATGAAGTCGGAATCGCTATTGTCGTGATCCAGAATGCCACGGTGAATACGTTCAGGCCTTGTACACACACCGCCCGTCACACCTTGGAATTAGGTTGCAAGAAGTAAAGTAAGCTTAACGGGAGGGCGCTTACCACTGTGGTCATGACTGGTGAAGTCGTAACAGGTAACCGGAAGATAGAGCTGACGAGCAAACAGGGTAACACGAACACCGACAACTTTCTTCAGCACCAGCAATACGTAACTGCGGG
+
0*/(''+36*')&)+)),,),)+--%3(((*-,7782)(').6-593+,-,-/'/5099:<89884323/1.),,(')(+.-9--**##%&%*(--971+10079))*'+*),,+&,(40-,-,('$('%()+)3+**-)4,,6;0%1)**'*-)-.8342/.-3/124037:-,,,+1472-4++1*&/28/-.&)-(0-*,-1345312-/-,+/'(''$%'(**(+*-)))$*06/;;2+8,2,.,012*,/41.%%$'%/++,.52,/)).-3..$-&')&')*88344665*((()'(%&%*&'(().+(+..4.0-6-5-5,15112453/3(&),(00--,+,2445;/..),/-07;384'21,.,+.2/2/76+(/<9:-2-**00019688:459121(+3)'-**+-*)*-7:46.16-7-(+'+.*.0;339987772+--14227:3,+))&*)*&'#,%*0(+045,$)((,--44888:20+,+,((**0,()+/31)',-0:98//0%%%%%%&&%*/&'%(*04,948732)%)$)*-4/-00808492/43,/.($%%%&'*-,-7,.-&+&&)/139:)4/6;32233<;6970/63).0.+/+*01-,()**+,..../&$)%)+85-18.-+))***3.5(3+0-4/331,2(087061296&)'&)'$$/*1///.+./12499410()*+-*+((''(,+/3+-.://,0410/6((,7&6),)))0..09,,--.4%')('2+%%&)*/741/1,01+''/,/83:,)%,+)*,1468;4561233;9442/+-+-2,2/149424434553))+**%(+,/:5+)0)12(&&')-7.74,+(((''()+*1,**(/++.+*&(/-4+%'*&(../157110''&&(67-.-6248665571',$&%'$%)+-)&'+*221.++-/3+732/01*,-./,+-218000.5243667.)*''*400+(()'*,478553)-....480+.)*26$-/11611183/.),+0848<852.'(&+),*&')&+'(353:(2(2'+-**,)%&+-)''(&+%(%)*(*0./+.*)'+($(('$)&($%('.-,.7,,-1,,-++,24(',+4;6:7216022,+(()%(*-+,3431,&$(+%(%&&(+'&1/152)$$.),271/25.())+071.142003131,*$#$$##
@37629ea0-1aa7-4b16-b49d-0984c80861ea ch=94 read=183696 start_time=2019-12-13T13:46:30Z barcode=BC01 runid=2c9cf7bc05858273f10e7d7ec552fc0bd742dc3e
CTCTGGGGAGGCAGCGGTAGAATATTGCACAATGGGCGCAAGCCTGGTCAACCATGCGCGTGAAGAAGGCCTTCGGGTTGTAAAGTACTTTCAGCGAGACGAGGCGAAAGTGACGGTACCTGCAAGAAGCTGACTGGCTACGTGCCAGCAGCCGCGGTATTAATACGTAGGGGGCAAGCGTTATCCGGATTCATTGGGCGTAAAGGCGCTCGTAGGTCTGTTAGGTCGGAGTTAAATCGGGGCTCAACCCGTTCGCTCCCGATACCGGCAGACTTGAGTTTGGTAAATTCCTAGTGTAGCGGTGGAATGCGCAGATATTAGGAAGAACACCAGTGGCGAAGGCGGCCTTCTGGGCCATAACTGACGCTGAGGGCGAAAAGCTAGGGAGCAAAACGGGATTAGATACCCTGGTAGTCCTAGCCGTAAACGATGGACACTAGGTGTGGGGGAATATTTCTTCCGTGCCGCAGCTAGCATTAAAGTGTCCGCCTGGGAAATACGGCCGCAAGGCCTAAAACTCAAAAGGAATTGACGGGGGCCGCACAAGCAGCGGAGCATGTGGTTTTAATTCGAAGCAACGCGAAGAACCTTGGAGCTTGACATTTAGGTGAAGCGGCGGAAACGTCGTGGCCGAAAGGAACCTAAGCAGGTGGTGCATGGCTGTCGTCAGCTCGTGTCGTGAGATGTTAGGTTAAGTCCTGCAACGAGCGCAACCCTCGTCGTATGTTGCCAGCGGTTGGGCCGGGCACCCATACGAGACCGCGGCGTCAAGCCGGAAGGGACGACGTCAGAGTCATCATGCCCCTTATGTCCTGGGCTACGTGCAATGGCCGGCTGTGGGCTGCCAACCCGCGAGGTGAGCGAATCTAAAGCCGGTCAGTTCGGTTGGAGGCTGCAGCCCGCCTCCCATGAAGTCGGAGTTGCGCTAGTAATCGCGGATCAGCACGCCGCGGTGAATGCGTTCCCGGGCCTTGTACGCCCATCACACCACCCGAAGTCGGTGCACGAAGTCGTCGGCCTAACCTTTTAGGAGGAGACGCCGAAGGATAATGTTATTAAGAGAGGTGAAGTCATAACAAAGGTAACCGG
+
+0+')/0)%'%''())-(%*(,//291/./0425:883665&..%)&*(*',312-+()')('*&(()/.4368*:65:4464*&'(*.7/-+,+.%,*4,,.210.32+.23,3+**31)**,(%)&(*%,#*%$#'&&*-06852.6/12-+,.+)(&*(,01724/,2994/31/1/621.9((*.43429299:74526*+3.22136)(+().0109/-540*/''+.5;93-*,7---,-+/./(+7.*+,-:2+-01876;45682431017;8.*%%%'&../*-36411240:22677521(0%&0/(--).,/*',1,00:*5-6*(+/1.0,*,.01;89::769010-.&+-76711/00.-*020,'..$+.-'-/2;8(7);8/7-..995:;432(6/0314+,-46469;10,+/0711++,).-0,*+34.(+*,+1<712934++**%)*+01**')'-+/1+,42343,.*'+/*))((1-2.6--.422.-&%/8:6589971)'(*,,5011-3:9.57,-01176976840(+,11++1-3::.*'.((')-$(74202128,.6/-(*')&))+900122:9-24504..-'324+.7+*15+**)'3-..3-('-%2.,1/&/++--5;987826320212189.(...67566567726808//..1-4-003-(''(')),22165289500-,.,/5840:+./+,.*30309330*+0+(1,*++.5-./018,+(('()(*/(,04.'((*',+&(*%+1)+%(*-0/30,-:17/*0121,+.+.:98802)))+*,-3585*6//.233,-0/2,,81<-++&(+-),,0.++-+2((3-+072913&((8/(3&3(.(/2('())'.80027/34.).,.3-+/')',25.-'(*$%%'')+5:31/.))**(1,1404074-,6619783:+('/3.-)+%()/+.-+)--...09216,*)+(14+,0**&+'*,.2635.1-81,,717/;;7-6/*4+'+,24:9,3,++')'&*%0+%&(,+**+&0,.,/.,,,&3.2129,,,-/93890
@2cf64dbe-6d07-43b8-b983-2fa3e3a372a9 ch=360 read=148639 start_time=2019-12-13T13:46:30Z barcode=BC01 runid=2c9cf7bc05858273f10e7d7ec552fc0bd742dc3e
CTCTACCCGGGAGGCAGCGGTCAGAATATTGCACAATGGGCGCAAGCCTGATGCAGCCATGCCGCGTGTATGAAGAAAGGCCTTCAGGTTATAAAGTACTTTCGGCGAGGGAGGGAGTAAAGTTAATACCTTTGCTCATTGACGTTACCCGCAGAAAAAACACCAGCCTCGTGCCAGCAGCCGCGGTAATACGGGTGCAAGCGTTAATCAGATTACTGGGCGTAAAGCGCACGCAGGCGGTTTGTTAAGTCAGATGTGAAATCCCCGGGCTCAACCTGGGAACTGCATCTGATGCTAACGGAGTCTCGTAGAGGGGGTAGAATTCCAGGTGTAGCGGTGAAATGCGTAGAGATCTGGAGGGGCCACCGGTGGCGAAGGCGGCCCCCTGGACAGACTGACGCTCAGGTGCGAAAGCGTGGGGAGCAAACGGGATTAGGCTCCTGGTAGTCCACGCCGTAAACGATGTCGACTTGGAGGTTGTGCCCGCGAGGCGTGGCTTCCGGAACTAACGTTAGAGATCGACCGCCTGGGAAGCGGCCGCAAAGGTTAAAACTCAAATGAATTGACGGGGCCCGCACAAGCGGTGGAGCATGTGGTTTAATTCGATGCAACGCCCGAAGAACCTTACCTGTGAATGTGACATCCACGGAAGTTTTCAGAGATGAGAATAACCTTCGGGAACCGTGAGACGGAGTGCTGCATGGCTGTCGTCAGCTCATTGTGAAATGTTGGGTTAAGTCCCGCAACGAGCGCAACCCTTATCGCTGTTAGCGGTCGGCGGGAACTCAAAGGGGAGACTGCCAGTGATAAACTGGAGGAAGGTGGGATGACGTCAAGTCATCATGGCCCGCCGACCCAGGGCTACACGTGCTACAATGGCGCATACAAAGAAGAAGCGACCTCGCGAGCAAGCGGACCTCATAAAGTGCGTCGTAGTCCGGATTGGAGTCTGCAACTCGACTCCCATGAAGTCGGAATCGCTAGTAATCGTGGATCAGGGAATGCCACGACGATACGTTCCCGGGCCTTGTACACACCGCCCGTCACACCATGGGAGTGGGTTACGCAAGAAGTAGGTAACAACCTTCGGGGAGGGCGCTTACCACTTTGTGATTCATGACTGGGGTGAAGTCGTAACAAAGGTAACCGGAAG
+
-.103.))-74-.2-.,.(-+&'+)0-/730-+./8559.-,-371276779820*2.1/-16898868775/0(+,*+3-6182'3421-,-0-+-+--563&0)+&,-(')+(&().3,047/6././/3))788+8++,:518..3-+0+,-,1-/)&),/&/1413*,2:41-0//+(%&$))-,++4-3-/13270115.5-+*&'*,.-029;79550:.3320*-*/069:*97:2*0*:/220*-/+)''*34+335-(1459:776:66::/6642220/.,+.&++((*(+%'*,55895.++045(,-'1)/,/3./:53....4888090.-/27-,*'+-/0561/-%%%'(4,5501))(*)''()--870*,1748$&../000,-..26999974:3///3205)(+,:;99-9;-8,'-'&&)&&0312/43/0138:233;3.,)*(1775202.1//13:-1/53+%'),-8687.4-.51.322146420,,-.%&%%)*648;659538,.(**021/0029)1.2:5:801344;91,)&,'+&)*+/2,/**-)/*/-118458011385/398<:686;71/235;84.3(''+,),2.-7-,69+)('%&((2,-192:--*0,+*,.2<:2.,,+,610/+/,%%&(,212;:677<86545-/(''**.2546326;43322467//.,+&/+)''),++,16/7314661.50+*1/3633.--.2227-+---3,,2*+'$$)*65/',+,;-4-,3139-*--.),,06-9///73445<25411,,..1,1*.5,*/259886/1+/78:9-//5+*(&).(*-6)(/6977,+'(')/050,0.-(1116998868*')-&())+/676.,(,,4,038/21:85655&&48/./-33454779:.-*-'6*0-*,./313.1./0665466),8394338+.)-+++22(*,)((*4:96431%',((*)+0+&&'$)()')+,.48'&059740:12.1/0-886020,-/020246945.))*-545:565+0*&**)((+(+-&+*2/78;:(2-.--10//122/4;3/4;/+2-..9.3342.--45.*,5/-.5467788;*.,8192./.4-*
@5ae6d08c-3577-4285-b1a8-4c310a3f5e80 ch=28 read=70976 start_time=2019-12-13T13:46:26Z barcode=BC01 runid=2c9cf7bc05858273f10e7d7ec552fc0bd742dc3e
CTCCACGGGAGGCAGCAGTAGAATTTCGGCAATGGGGAAACCCTGACCGAGAGCAACGCCGCGTGAAAGAAAGGTTTTCAGTTGTAAACTTCTGTTATAAAAGAGAACAGCGGCTACAGGAAATGGTAGCGGTGACAATACTTTATTAAGCCACGGCCTTACGTGCCAGCAGCCGCGGTATACGTAGGTGGCAAGCGTTATCAAATTATTGGGCGTAAAGAGGGCAGGCGGCAGCAGGTCTGTGGTGAAAGCCTGGTAACTTCGGTAAGCCATAGAAACCAGGCAGCTAAGTGCAGGAGAGGATCGTGGAATTCCTTCGTGCCAGCGGGTGAAATGCGTAGATATGGAGGAACACACCAGTGGCGAAGGCGACGATCTGGCCATGCAACTGACGCTCAGTCAGCGTGGGGGGAGCAAATAGAGTTAGATACCCTGGTAGTCCACGCCGTAAACGATGAGTACTAAGTGTTGGATGTCAAGTTCAGTGCAGTTAACGCAATAAGTACTCCGCCTGAGTAATTACGTTCGCAAAGATGAAACTCAAAGGAATTGACGGGGGCCACAAGCGGTGGAGCATGGTTTAATTCGAAGCAACGCAGAACCTTGTCTTGACGCTCGCCAAAGGCTCCAGAGATGGAGAGATAGCTATATGAGATACAGGTGGTGCATGGTTGTCGATAGCTCGTGTCGTGAATGATGTTGGGTTAAGTCCACAACGAGCGCGAAATCACTTATCGTTAGTTACCATCATTAAGTTGGGGACTCTAGCGAGACTGCCAGTGACAAGCTGGAAGGCGGGGATGACGTCAAATCATCATTACCCATATGACCTGGGCTACACACGTGCTACAATGGATGGTGCAGAGGCAAGAACCGCGAAGGTGAAAGCAAAACCCATAAAACCCATTCTCAGTTCGGATTGTAGTCTGCAACTCGACTACATGAAGTTAGAATCGCTAGTAATCATAGCATGTCGCGGTGAATACGTTCTCGGGCCTTGTACACACCGCCCGTCACACCACGAGAGTTGATAACACCCGAAGCCGGTGGCCTAACCGCAAGGAAGACTGTCTAAAGGTGGGATTGATGATTGGGGTGAGGGAGTCGTAACAAAGGTAACCGG
+
,,8--.%0.&)2**5612.-%'(08:-5<92:2*40(+4336+))/3-,-,*-//61017263')(+(%*-**,+2/+.',,.'(.13-.5.2060.*0/2)&($(+)&)*+3++'(&*))..+-1+%,,(,+)%)*/,,**+))./0,()-/1-((%&%$&'+)+4-+/,,/1,-,'))&$..1-..+3--66,/035+*)'%&))+1-79<98,;4-(,.111*1++4;9200%-++-5342876074--.)((*+)(*/*(/-37379132-/71026(/()'())&&(*9/0,&+(-4245577/8+7*0)%*'&*,./-,,,-.)+,8600456866612-5/17.4-,+'+5+52261--7/9795864653)/%'$%%0+)-*.(*(**3***-)(+,,41144)(+,88;10,...41*0358;+,'2/,.,21+,17;59591..,-**+++1413%.')78;9:7:94/*+62&&)#&%*/83824329332-.13120)-477./--&.%'*,-74-1+3.*,1/38,-./)3+*,*.3///3,.45//-(+-31())&(2(,+)//,-<:36573.2.--3770.**'0*+0+))+,+*+,&)')$&&.5/+32/8)*)-./::0.**)-*)*++02.00-,-0*.%(+,.63:::;839432.-**$'),3*0-/3%4()1-,$-+33,-.-5--,-0,$&(+60/--()&..-,-&(/+01170://-9.20007(+,*&.*4)0770520+$%&(,-1244360100.,'+()+3.**',,(3910425668957535376*5&'0-+%*&)+3471+13/221/,'*--587651912:02133/)$%&&''$&&&'(0/5/-*-01506)&+0<:,39/,/1780/2(+.2646379;:47./3-.)*++,5.9...9763.././273/70&&)-34134)*.-80/$%'))0198856/30//2012449300(233509.//2//,,.*+/-,//0101823/*)')13-..4;2/040*,1-04-222423/062-%+')',')'%')13//.9.-438::00,*,-.152452+**)*)'%%)1288:26;*.-2485541
@d54baf31-c8a6-4224-8923-af40bf2802f4 ch=292 read=165677 start_time=2019-12-13T13:46:25Z barcode=BC01 runid=2c9cf7bc05858273f10e7d7ec552fc0bd742dc3e
CTCCTACGGGAGGCAGCAGTAAATTTTCGGCAATGGGAAACCCTGACCGAGCAACGCCGCGTGAAGGAAGAGTTTTCGGATTGTAAACTACATTTATAAAGGAAGAACGGCGGCTACGGGAAATGGTAATGAGTGGCAGTACTTTATTAAATAAGCTAACTACGAGCCAGCAGCCGCGGTAATACGTAGGTGACAAGCGTTATCAGGTGTGGGCGTAAAGAGGAGCAGGCGAAAAGCAGGGTCTGGTGAAGCACAGAGAAGCAACTTCAGTAAGCCATAGAAACCAGGCAGCTAGAGTCTGGGAGGATCGTGAATTCCATGTGTAGCGGTGAAATGCGTAGATATGTGGAGAGGAACACACCGGTGGCGAAGGCTGACGATCTGGCCTGCAACTGACGCTCAGTCAGCGTGGGGAACTAGGCCAAAATTAGATACCTAGTAGTCCACGCCGTAAACGTGTGAGTACTAAGTGTTGGATGTCAAAGTTCCGGTGCTGCAGTTAAATAAATTACTCACCTGAGTAGTACGTTCGCAAGAATGGAAACTCCAATGACGGGGTACTGAAGCGGTGGAGCGTAATGGTTTAATTCCGAAGCAACGCAGAAGAACCTTACCAGGTCTTGACATACTCATAAAAGGCTCCAGGATGGAGAGATGGCTATATGAGATACAGGTGGTGCATGGTTGTCGTCAGCTCGTGTCGTGAGATGTTGGGTTAAGTCCCGCAGCAGGCGCAGCCCTTATCGTTAGTTACCATCATTAAGTTTGGGACTCTAGCGAGACTGCCAGTAAGCTGGAGGAGGCGAGGATGACGTCGATGTCAATGTGCCCTTATGACCTGGGTACACACGTGCTGCAATGGATGGTGCAGAGGAAGCGAAGCCATGAGGTGAAAACAAAACCCCATAAAAACCATTCTCAGTTCGGATTATGATCTGCAACTCGACTACATGAAGTTGGAATCGCTAGTAATCGCGAATCAGCATGTCGCGAGTGAATACGTTCTCAGGCCTTGTGCACCGCCCGTCACACACCACGAGGAGTTGATAACACAGAAGCCGGTGGCCCAGCCACCGGAAGGGCTGTCTAAGGTGGGATTGATGAAGTTAGGGTGGAAGTCGTAACAAGGTAACGG
+
*+73-)1(.-(+-2,5.,--,'1*7::-2/6/.2*.*&)(.8.,,/34452555658;2//0/06*,***$)08871481.9+//7&0.((&*&&&(,-+,)+,0221',)*('&(*&0*-320264*%'&&((1.0)%+*/151+5/86()'(&,-10//////15:5230000042;709/*/02+-+.-.*%')*-040/2)1,0&2(8997126.)(--&+-504-+)073),%.44.-+..2'()'&%'%&'&'&%(((')+.%,+1725:130+--.*53120+../)+$-('&%,+*,0+/1./(&+-,::56543-()(+/,.,/.*+-78889730')-2.-'--(60-/*//,.+-++''*)'%%-/0/.01/.92;./,2*%'()-+,,-//,)'%')4.(-(,+/--''%$,**%.'()42105(),41252-,.*2.)),23-+)&&('+,,0.58*,83723,-)...9,/9250',,00513(/1)'&)'/6.6*))(*%*-62%()),/'/0074221-+-01/(&*'--5(-.(**1(2.+)+--./*-+0589;444&0$#(,+9:6,:366&%'*&*++1/1%%/.+.56536122())-0.9,,,..-../.0490(*1.+3)*...15/-,(&0/18876623+)*+*'*'-(*3968785))14012113,-.25474796811133243,---;87.2),)$&%*-+'*('0.*.0'&('--50;0/-8--77:9,6,.*-2:,0343330-%**'&/...-1)'&''1*257/,-+(*/**'2+31..30//,-,&**'#&%,&,/)+0,,.012-))$(#((-)+-.16,%*+134944484572-,,.'.*,.-2.18++-**,+//-.*),941521+'(+58643:8:<67806753(-)2,-./..//*1-&,,,.)-/.033+0,*1-')*.186540&0,7-3)+)*624-./+.*-127***,*+60%3-+8455)23514/'&"&%)2,.8((2-,,+.133-1++-))(*/('(('%%+%&*('+16:725..')$,)).',-,/..0+//773231236:8.-3+--,+&(.-'(,.+,(*((&%$)*.12-)'%1(+*6
@0616a9d9-1110-47db-adda-d7ac58fcd816 ch=445 read=174337 start_time=2019-12-13T13:46:36Z barcode=BC01 runid=2c9cf7bc05858273f10e7d7ec552fc0bd742dc3e
CCAGTTACCTTATTTACGACTTCACCCCAATCCTTTGACCCTACCTTCGGCCGCTGCCTCCTTGCGGTTAGCTCACGGACCTTCGAATTATTGCCAACTCTCTCTCATGGTGTGACGGGCGGTGTACCATAGGAACCAGGAATATTCACCGCGACATTCTGATTCGCGATTACTAGTAACTCCAGCTTCGTAGGCGAGTTTCAGCCTACAATCGAACTGAGACTGGTTTAAGTTTGCTGGCTCCACCTCACGGTGGTGCATCTCTCTGTACCAGCCATTGTAGCACGTGTGTAGCCCTACATACGGGGCATGATGATTTGACGTCATCCCCACCTTCCTCCTGGTTATTGGGCAGTCTCATGGTGCCAACTAATGGTAGTAACTAACGACAAGGAGTTTGCGCTCGTTGCGGGACTTAATAACATCTCACGACTGTGACGACAGCCATGCACCACCTGTCACCTTGTCCCCGAAGGGATTTCCTCGATTAAGAGTAATGCAAGGGATGTCAAGTGTAGGTAAGGTTCTTCGCGTTGCTTCGAATTAAACCACATGCTCCGCTACTTGTGCGGGTCCCCAAATCAATTCCTTTGAGTTTTGATCTTGCGACCGTACTCCCAGGCGGAATGCCCAATGCGTTAGCGGCGGCTTTGAGGTGTTGAAACCCCCCCACACCTAGTATTCATCGTTTACGGCGTGGACTACCAAATTATCTAATCCTGTTTGCTCCCCCCGCTTTCCGGGCTCAGCGTCAGTTACAGTCCAGAGGAACTTCGCACTGGTGTTCTTCTAATCTCTACGCATTTTACCGCTACATAGGAATTCCACTCTCACTCTCCTGCACTCCTAGATAACCAGTTTGGAATGCAGCGCAAGTTCAGAGCCCGGGTATTTCACATCCCACTTAATAATCATCCGCCTACGCTCCCTTTACCGCCCAGTAAATCCGGATAACATCGCCACCTACGTATTACCGCGGCTGCTGGCGTGGTTAGCCGTGGCTTCCTCCTTGAATTTGCCGTCATTATCTTCCCCAAGAAGACAGAGCTTTACGATCCGAAAACCTTCATCGCTCACGCGGCGTTGCTGCATCGGGGTTTCCCCATTGTGCAATATTCCCCACTGCTGCCTCCGTAG
+
20(0.2//,3,)181+-+-/582/+5;7+806(&-+*+.9./29:9991965/0,++2+-08111.94:2)+-01--0)*).27'%&2)+5/+5.3+-,/.-,,(,+0587785454612%)((),/.%%*+-,100'30-,&*/:6*-,+-23759<84763:212770:../0/1/6112**+-/82&,&*&)+%(-;..+,.2,-0-7/1-06660)&-174/273)()00*)&'.++-7.-0.2425+/.)')'*+,541.-11659/.+81-/2,+)++').013,,.-.5*'(.')&%'043236./.,,.83-+/1446909:2.4836861270,,,/+'++332-22343&'(&&%&%-+,++0--6201448./120--.24+.%)/7//2566864;23,943/6))$%(+&))+12,/0++$&&*'04473%5:382/-11/684640),,,-,-589.*,.+2.--77/7320,4,/,))*,+%*$&/,*33054472/,2/2-.)*%)+)6;9:<2.//+-&+1-7+(.0.;<982--,.,+,15/.,+*--/016256230/+&&&)0,2.6/''.')*63;;0'-..61-.123:2/+++8;5-48616260)+'%+5013041--,//,/1)%&%*'*/,/.:.-8312425,,'*)+-*(&/)-;7886+,1-'..0///84160-1.4/5/9.36,.83688394,(//43952*),.8/1'))-,010,3.**(*/../5115)*+')'*)//600.'*+(-.+394,+'&&()+/*-12.2..7:2,4.')1'-+,+('.&4,40,--.16')+0.-'*-0*+,1*+-68060;0375<;5:5<5270,0$*&%&)4,))&(62-,3/1,29,-.01083.'(),/..+010133.07<65655183)/:4/././.*)(*.42+---034+')()++;:338366+5,/0-2/''*3/01723')..&2+2+,.1267:56:6545-5.&%%+'('/3+54-6-..976353+.*&(,(++,,&)(34,)+,--0,+-5970;:<968,)*)*(,/21;3/31./411131(150-<808;.,3902.0/4256-66,-%)(*++*,1,79+.61
@7e563a3f-51c2-4844-8bc8-7ae0d1ae7115 ch=245 read=230711 start_time=2019-12-13T13:46:34Z barcode=BC01 runid=2c9cf7bc05858273f10e7d7ec552fc0bd742dc3e
CTGCGTACTTCGTTCAGTTACGTATTTGCTGTGCTGAAAGTTATGGGTAATCTTTAATGTGTTAACCTACTTGCCCTGTCGCTCCTCTTCCGGTTGCCTTGTGCTTCACCCCCCAGTGTAGATGCAAAGGGGTGGTAAGCGCCCTCCCGAAGGTTAAATTACAGCCTTTTACAGCCTCCCTTGGTGTGACGGGCGGTGTGTACAAGGCCGGAACGTATTCACCGTGGCGTGGTCACGTTAGCGATTCCGACTTCATGGGTCAGTTGCAGACTCAATCGGACTACGACGCACTTTATGAGGTCGCTTGCTCTCGCGGGAGTCGCTTCTCTCTTTGTGCCGCCATTGTAGCACGTGTGTAGCCCTGGTCATGGGGCCATGATGATAGGCGTCATCCCACCTTCCTCGGTTTATCGCAGCGATCTCCTTTGAGTTCAGGCGGACCGCTGGCAACAAAGGATAAAGGTTGCTGCGGGACTTAACCCAACATTTCGCAACACGAGCTGACGACAGCCATGCAGCACCTGTCTCACGGTTCCCGAGGCACATTCTCATCTCTAAGAAACTTCCGTGGATGTCAAGACCAGGTAAGGTTCTTCGCGTTGCATCAGATTAAACCACATGCTCCACCGCTTGTGCGAATTTACGATCAATTCATTTTGAGTTTTAACCCTGCGGCCGTACTCCCCGGGCGGTCGACTTGGCAGCGTTAGCTCCGGAGCCACGCCTCGGGCGCAACCTCCAAGTCGACATCGTTTACGGCGTGGACTACCAGGGTATCTAATCTGTTTGCTCCCCACGCTTTCGCACCTGAGCGTCAGTCTTCGTCAGGGGCCGCCTTCGCCACCGGTATTCCTCCAGATCTCTACGCATTTCGCCGCTACGCCGCAGATTCTACCCCCTCTACGGACTCAGAGCTTGCCGGTATCGGATGCAGTTCCCAGGTTTGGGCGGGGATTTCACAATCTGGCTTAACAAGAGCCGCCTGCTGCGTGCTTTGCGCCCAGTAATTCCGATTAACGCTTGCACCCTCCGTATTACCGCGGCTGCTGGCACGAGTTAGCGGGTGCTTCTTCTGCGGGTAGCGATCAATGAGCAAAAGGTATTAACTTCTCCCTTCCTCCCGCTGAAAGTACTTTACAACGAGCCTTCTTCGCACACGCGGCGTGAAGCATCGAACTTGCGCCCATTTGTGCACCAATATTCCTGCCTTGCCTCCCGTAGG
+
"*%&%*$+-831187-,9+**-/'05*'),.8634(*,*(/4'+*+&(&***18*,&'&)(.20514*%$(&'*3++/36(++.%**1327'303&+('')$"&,+7+00339*&),&$')23/357,)*(%'')'+(&()075014/+-5*3+4**$%##%%$''+09/%0/*..(.*%'(+*4-*).2+.,,0-&(+%*&++7,043--.119749322:978(,(%%%))**,*,+('/95853-)(.08213/.)-/192;331465788<5:(8,50.-*)-/1(*02+'()(*)))+,.6/010.53.0)*&)*--.7/0/---.4*&%$$%'+.,/4--*..-.32/,)(+,092'*(+)*0/5126400,-.,+&&+()$-+/4030-/86933+)(%$$%(1.'($**&%0/.1+13+)(.637&+,),1.883773:3/322:.041075)1+.+''*)+(650313-)&+++03'11)'$**)-.0,+1.22024310091899:87878;786611,.19877*+(')**++-18./3-+*)**('$,1,*/,+0,,.7899::/3-..<180011(2/:48;:89428*,.45'',2,47/501/2334448.46,-21/22/*%%**($''&+,9:9<714<:3+((1:;*/:1<20065255-1-./4*,('/04+1,,))%%%&&*'(+/38/238.1(,''+.*//3/++'(+&#)(++1*2*7-3553(2/2345;6*-1..-6694571/3,.0+,-/552221033;3-/*276/(**).4+,2647931)-35682+--+--,-.++064-579;9<;88936818446;61,5'&%*,,66.-/./.5981(,++,/(($+(%&)*.054-.0975,+,()+*++177+'&(+*0',2**1-./-.*-)0.45:074*,--/&'*.+)))*%061,%$'//4343-2+1,.-(')239-.+(%'%&+(+)*+0+%'*11.)+,.,3/2+)*060;3405/+,%)01+.(%)'2714400121347/4/,,//(++5)&($')&%(2-34<7645)/*&+*/.&((.9.(%)(*83(.,23203-')1(+/8*-42(+5.(&&,++5+***-/2.,-1++&%((-0217;6+-*+(0/3,4+&((+,%).,1(')*,''+)-4-)21)).'+&)1)8*,-*-)%$(%%*$&/.04+,+,(-
@cee0c670-b4c3-48bc-859a-fbc8b7518009 ch=376 read=155853 start_time=2019-12-13T13:46:49Z barcode=BC01 runid=2c9cf7bc05858273f10e7d7ec552fc0bd742dc3e
CCAGGATTTACCTTGTTGCGACTTCACCCCAGTCATGAATCACAAAGTGGTAAGCGCCGAAGGTTAAGCTACCTACTTCTTTACCAGCCCACTCCCCATGGTGTGACGGGCGGTGTGTACAAGGCCGGGAACGTATTCACCGTGGCATTCTGATCCACGATTACTAGCGATTCCGGCTGGAGTCGGTTACCAGACTCAATCCGGACTACGACGCACTTTATGAGGTCCGCTTGCTCTCGCGAGGTCGCTTCTCTTTGGCGCGCCATTGCCTTTTGTAGCCCTGGTCGGCGTAGGGCCATGATGACGACGGTATCCCACCTTCCTCGGTTACTGGCGGTCTCGCTGAGTTCCCAGCCGGACCGCTGGCAGCAAAGGATAAGGGTTGCGCTCGTTGCGGGACTTAGCAACATTTCACGAAAAACACAGGCGGCGGCAATACATGCAGCACCTGGCGGTTCCCGAAGGCATTCTCATCTGAAAACTTCCGTGGATGTCAAGACCAGGTAAGGTTCTTCGCGTTGCATCGAATTAAACCACATGCTCCACCGCTGTGCGGGCCCGATCGAATTCATTTTGAGTTTAACGCGTATACTCCCCAGGCAGTCGGCTGCGCGTTGGCTCCGGAAGCCACGCCTCAAGGCACAACCTCAAGCCGACATCGTTTACGTGGACTACCAGGAGTATCAATCTGTTTGCTCCCCACGCTTTCGCATGAGCGTCAGTCTTCGTCCAGGGCCGCCTTCGCCGCAGTATTCCTCCAGATCTCTACGCATTTCACCACCGCTACCTGGAATTCTGCCTCTACGAGACTCCAAGCTTGCCAGTATCAGATGCAGTTCCCAGGTTGAGCCCGGGGATTTCACATCTGACTTAACGACCGCCTGCGTGCGCTTTGCGCCCAGTTCCGGTGCTGCTTGCACCCTCCGTATTACCTGCTGGCTGAGTTAGCCAGTGCTTCTTCTGCGGGTAACGTCAATGAGCAAAGGTAACTGCGCTTCCTCCCCGCTGAAAGTACTTTACAACCCGAAGGCTACTTCCTTACGCGGCATGGCTGCATCGGGCTTACGCCCATTGGTACAATATTCCCCACTCCCGTAG
+
,-$.+*602+,037+/0&,,&./752:94,'++,'(((0-1133;903-(*+'')+1..-0*.+707.44333-%)4-9/;;-.-,'3-*%)*/;;.,8899965.8,889781/.(()-49-.52*85/,/-4449223:4:7;667:874408/*+,,34/0/01344:;80.(--/-&()*+-/2(.0))3627*:.5+2-68665889963.69*(*,,,,21-../,..-.).06/,/1/4343447/78)+'&(+-19430*&$%&'&&&('-61)357450..-...758,0+,*)('()-+')-06:)+77593531+326(+0-44+75446.321.-36297&/11336598996;63)533)3.98.3+/-09,/4778645,,,683030-$,((')+3.-$%&-//-*,.1%&0-.,/'.0-,(%'+,6766656943/.186:22'**+*..019667137('*047,.:588:964.'.018:::;746.1(**2978<636-,4'..26&'-4.4<9::,+,.05457225+*+'-*-.40,3+((**%/&4,87-:;7,/24<94()&&%'%%&)/..31,.8:&26,+(--1433,-'%'*+2/01.7/175668<7-.)'*)*..1.205.+%.,4.202233;7+//*,:577/7:5.*&(+.000//)-(8:,)+-.()*)0--29//()&((-578:9,232297638'&8;8.7158/;:782$&'%*&2.56/4+$+%))337-3-./1::31/*&+.,1//0407513/5+-%++',1&-./04428)/'*,.6345(/11250/02255:9<380./3.5/..97-,(*.$.21,+'*03966-2+3&%%'.6567//2(3(*(')((&/*.*&%%(401/&.&''%'*)///3;211434505***&&(1)0)&((*)2002;388355:58:5310*+)),0971-''&*..37<,)&&(%%.'-+-1.10,756.*,/3,3**-(,1,&$(()-3,)*,.*)'%&0,3*/+(('*+20897:77*))((%32./.()(+.($+(,&'&%+1.2225-1'"%(6:(*702
@2bde1c5d-3ae8-4567-baf6-5a4ecb779c25 ch=173 read=196279 start_time=2019-12-13T13:46:51Z barcode=BC01 runid=2c9cf7bc05858273f10e7d7ec552fc0bd742dc3e
CTCCTACGGGAGGCAGCATGAGGAATATTACACAATGGGCGCAAGCCTGATGCAGCCATGCCGCGTGTATGAAGAAGGCCTTCGGAGTTGTAAAGTACTTTCAGCGAGGAGGAAGGAGTAAAGTTAATACCTTTGCTCATTGACGTTACCCACAGAGAAACACCAGCTAACTCCGTGCCAGCAGCCACTTGCGGTAATACGGAGGGTGCAAGCGTTAATCGGAATTACTGGGCGTAAAGCGCACGCAGGCAGTTTGTTAAAGTCAGATGTAATCCCGGGCTCCAACCTGGGAGCTACACCTGATACTGGCGGCAGGTCTCGTATTAGAGGGGTAGAATTCCAGGTGTAGCGGTGAAAATGCGTAGAGATCTGGAGGAATACCGGTGGCAGAAGGCGGCCCCTGGACGAAGACTGACGCTCAGGTGCAGCGTGGGGAGCAAACAGGATTAGATACCCTGGTAGTCCACGCCGTAAACGATGTCGACTTGGAGGTTGTGCCCTTGAGGCGTGGCTTCCGGAGCTAACGCGTTAAGTCGACCGCCTGGGGAGTACGGCCGCAGGTTAAAAACTCAAATGAATTGACGGGGGCCCACTGGCGGTGGAGCATGTGGTTTTAATTCGATGCAGCGCGAAGAACTTTACCTGGTCTTGACATCCACGGAAGTTTTCAGAGATGAGAATGTGCCTTCGGGAACCGTGAGACCTTGAGTGCTGCATGGCTGTCGTCAGCTCGTGTTGTGAAATGTTAAGTCCACCAACGAAGCACCCAACCCTTATCCCTTTGTTGCCAGCGGTCCGGCCGGGAACTCAAAGGAGACTGCCAGTGATAAACTGGAGGAAGGTGGGGATGACGTCAAGTCATCATATTACCGACCAGGGCTACACGATGCTACAATGGCGCATACAAAGAGAAGCGACCTCGCGAAACCAAGCGGACCCCTCATAAAAGTGCGTCGTAGTCCAGTTGGAGTCTGCAACTCGACTCCATGAAGTCGGAATCACTAGTAATCGTGGATCAGAATACCCACATTGAATACGTTCCCGGGCCTTGTACACTGTCCACACCATGTAGAGTGGGTTACGCAAAAGTAGGTAGCTTAACCTTCCGGGAGAGAGAGGCTTACCACTTTGTGATTCATGACTGGGGTGAAGTCGTAACAAGGTAACCGGAAGATAGAGCGACAGGCAAAGTAGAGTTGCCCACAAAGGAGCACCGACAACTTTTCTTCCTTTCCAGCAATACGGCAACTAC
+
+/010.1+61,+,//**%$%$*(,,+)-+')*+.88(600-048.77/*((*.,(-322,22-286676786/*+'(+)1-3-+3*,18)/05*)))*.3.+%+))%++',,*2+-&(),70,./4,-..1).0,-98'3'.%74.9*+/'$)'(+$+*+*.39,11%'0)//+-+'-1+..-070$(%''(195/;/,-,-+*))++17621/021226,1/*4)*+773/*'*.5-(*+/*/*/149:--68))9.220+-80116*'),'.50(24301*1/35*%,-))*+(,(,3+*.004.1.'&%&%(*+,+1.2,,.))(.26./1+6+6+2-,2:5522333:,,12,,),.++*'(+,22.0,*/*--,,01.8-7--%&,,)0,--140*,/762-//,-*+*)'),03138676-,-,*-*3-**.4:-2+13,.)'&',-4;-,1:834431,/15;667<4/,',465/(+)-013434;15268++,+/0311*-1,'),)/7+/11372/0.*2*2*.+*'*..//.''(%%$(-,3090-..24130795.036+::11-6/1,./-7:7.4:6(-')'&)'(.6+//19.(++4;<)67592++.-.+%/-.+,)(-50187.19:767/6/.,00135011/0/,09305++-/05/-,,5/254320,((,'+).2/995575,,-,&.134522333;89::8/./,,0116642:100/51+,//*20685,.0//2.,&))'2,*+%18+)1,018*+4/,-8009111/5..**055,:9/811888.*('+-2447:0-*))*/1/.,,,*/,/-1/..582,08897722.+/1898',&0++02()+:1179643/*+)&*,8855/5/**)),/1.254*+,),+(*6433121/,+('+'/-),/85-6.**1)'/0(&('119::6889651./3/,*')*010/12//.,+-674342/2...+5,//3*,,'),+/../21)..0066;6&40$$'%*)*9<:76/.7+(),/+/1310,,*('().1)())+0-3//(*%&'-0).,&(&,)-.('+(/)),')++5..2-1/'.62-)'&&&%((+/0.62+/174.0456;578532+)*/,+(*.*,22564869.812;:;8434.1184044259369927(),**()/*%)'('+-7.(,&&)/32+,*,*,.78.17:/)()'*)')++/.(+,(%)&'$$$
@de0f77ab-cfe5-4e1f-ab67-2bba38f4cb6b ch=100 read=206838 start_time=2019-12-13T13:47:02Z barcode=BC01 runid=2c9cf7bc05858273f10e7d7ec552fc0bd742dc3e
CTCCTACGGGGGAGGGCAGCAATGAGAATATTGCACAATGGGCGCAAGCCTGATGCAGCCATGCCGCGTGTATGAAGAAGGCCTTCGGGTTGTAAAGTACTTTCAGCAGGAGGAAGGGAGTAAAGTTAATACAACTGCTCATTGACGTTACCCGCAGAAGAAGCACCACGTAACTCCGTGCCAGCAGCCGCGGTAATACGGAGGTGCAAGCGTTAATCGGAATTACTGGGCGTAAAGCGCACGCAGGCAGTTTGTTAAGTCAGATGTGAAATCCCGGGCTCAACCTGGAACTGCATCTGATAACAAACTTGAGTCTCGTAGAGGGGGGTAGAATTCCAGGTGGCGGTGAAATGCGTAGAGATCTGGAGGAATACCAGGCGAGGCGGCCCCTGGACGAAGACTGACGCTCAGGTGCAGCGTGGGGAGCAAGCAAGTTAAAGATGCCCTGGTAGTCCCGCCGTAAACGATGTCGACTTGGAGGTTGTGCCTTGAGGCGTGAAACGGAGCTAACGCGTTAAAGTCGTAACAAAGGTAACCGG
+
,85-,+**/2,)'.4/2/786962%.(.-0952..//8326110035+2;56598.$$&(...:74432-3-.251),,*./0346,452:.*/1,$0'(*57-,,,)5.+-**+(*'&(().-)(,0+((&***1--120352,450;00;5.5-,0,)+1+,-89'-+*+%))34,6/10..,,,7113-5,2,,)2&,+2502796--,-5/4.5/34)5))+66:776778..//3141,4.5.*-3;1,.924/45(//1'.&(0.+24+-66129569:892/1048732.*)*'*&&'.*,.301032-.2340--+448.11)1*-.,)*3/,)%&,+-').,)/38:/-)'*-.//1/900;62/0&*,'&&,*3440;82+9:;;-1.,,/000/,30;13944*%&&'21-4-,-./-((*+,/.5.*(/02;;4/09835083)',+-.4;4.-,.-8995-5,6-01-04-('.&%((+/606,(()%+(+)((,8,0,,-0-54+*316688669(--0197:1:
