# Supplementary material for: De novo species identification using 16S rRNA gene nanopore sequencing
Source: PeerJ. 2020 Oct 21;8:e10029. doi: 10.7717/peerj.10029 (PMC7585375; doi:10.7717/peerj.10029)
Supplement: Supplemental Information 3 [file peerj-08-10029-s003.zip › pass_fastq_runid_2c9cf7bc05858273f10e7d7ec552fc0bd742dc3e_380.fastq]

@3a1337b1-ff10-49e9-a791-e583bedfd806 ch=70 read=120651 start_time=2019-12-13T13:46:57Z barcode=BC01 runid=2c9cf7bc05858273f10e7d7ec552fc0bd742dc3e
CCGGTTGCCTTGTTACGACTTCACTGATCATGAATCACAAAGTGGTAAGCGCCCTCCCGAAGGTTAGCTACCTACTTCTTTGCAGCGCTCCTTGGTGTGACGGGCGGTGTGTACAAGGCCCGGGACCGTATTCACCGTGGCATTCCTGATCCACGATTGCGATTCCGACTTCATGGAGTCAGTTGCAGACTCCCAATCCGGACTACGACGCACTTTGAGGTCGCTTGCTCTCGCGGGGTCGCTTCTCTTTGTACGCCATTGTAGCACGTGTTAGCCCTGGTCATGGGGCCATGATGATGACGTCATCCCACCTTCCTCAGTTTATCACTGGCAGTCTCCTTTGAGTTCCCGGCCGGACCGCTGGCAACAAAGGATAAAGGGTTGCGCTCGTTGCGGGACTTAACCCAACATTTCACAACACGAGCTGGCGACGGCATTGCAGCACCTGTCTCACGGTTCCCGGGCACATTCTCATCTCTGAAAACTTCCGTGGATGTCAAGACCAGGTAAGGTTCTTCGCGTTGCATCGAATTAAACCACATGCTCCACCGCTTGTGCGGGTCCCAAATCAATTCTTTGGGACTCTTGCGACCGTACTCCCCAGGCGGAATACTTAATGCGTTAGCGGCGGCACGGGGTGTTGAAACCCCCCACACCTGGTATTCATCGTTTACGGCGTGGATACCAGGAGTATCTAATCCTGTTTGCTCCCCACGCTTTCGAGCCTCAGCGTCAGTTACAGTCAGAGAGTCGCCTTCGCCACTGGTGTTCTTCCTAATCTCTACGCATTTCACCGCTACACTAGAATTCCACTCTCCTCTCCTGCACTCTAGATAGCCAGTTTGGAATGCAGCGCAAGTTGAGCCGAATTGTTCATCCCTTAATCATCCGCTTCACCGCTCCTTTGCGCCCAGTAAATCCGGATAACGCTCGCCACCTACGTATTACCTGCTTTGGCACGTAGTTAGCCGTGGCTTCCTCCTTAGGTACCGTCATTATCTTCCCAAGACAGAGCTTTACGATCCGAAGCCTTCATCACTCACGCGGCGTTGCTGCATCAGGGTTCCCCCATTGTACAATATTCCCCACTGCTGCTCCGTAGGAG
+
4,,0./&')).'-5)++.5580-.%$%*5)*().0/03384//-7//1,,.0:*++00,,5.7*2($&),-,*$&&2+7;9031),*.00'%&/(-)(),3*-87797774618.32*9-(09333388160019;8846456+7(&'+,4)()+)7&%&)(3;182,/151..3,))*)%-)7,2')10126+2*.32-3078423.1,0%,&(''%,/,0)+-0,---*/.20&0110,.4.*0+22+$%$*)1:855.&'**(-.23+((()935;::7&2(+*('++.,--)(&()336655,-))/64;9;38//1<30032.-00-*123:966;7234888;7096-58657-+3*+*,,06:*604325,)031:2/()50-6,+*.6222142.34,0.63177////10/2221/+0)++$&))*$('+*,--,6355/--0.45:8906*)(')-0/2:659678658629:503435302923638/../0<69:8/-+1.:979725123/0387,.+0*5;169(//001147/05-*5((*43-62083/&))./.65.2-4/2),%$*)*2+)++--()'))0/0+'+0..8796+0./,2-.1425+-,-2/2:513)+/+,059/-7205:68,,./285(**.562-1298<:1..-..8870(),-)7-'(*-25/2336633071*,+/9:/-0.-2843*,,1/-3**-11701:111873:*)+-)/2349:9<;:;<8454/)+-;7838')3933589986876<61),1.0-***,0,/'2(6+2.1224080/-25423%&'*/,*/-2&4.57/83-,2..50/--*2../0811145')'+%$)++**.7/*.3.,-::4*%),1+$&((*,-8(63*,)),++/05823/,00,),/1,1-,&&$&5+6.20/00;002&'(+,)0)(&(*/*-44226926621429845',('*0+01;8::0://..110/+'**-0//./0/50))*+,/''.*(/11959::5774*-.0/72,19*-,1238;28854716;9,(9-+,&1-3-//59370+---00./0454736+*&
@5de19ed7-1f18-435e-bb93-6a973c5eccea ch=29 read=72647 start_time=2019-12-13T13:47:19Z barcode=BC01 runid=2c9cf7bc05858273f10e7d7ec552fc0bd742dc3e
CTCCTACGGGGAGGCAGCAGTGGGGAATATTGCGCAATGGGGAAACCCTGATGCAGCAACGCCGCACGTGATGATGAAGGTTTTCGGATCGTAAAGCTCTGTCTTTGGGAGAGATAATGACGGTACCCAGAAGGAGGAAATGACATAACTACGTGCCAGCTTATGCATTAATACGTAGGTGGCGAGCGTTATCGGATTTACTGGGGTAAAGGGGCGTAGGCGGATGATTAAGTGGGATGTGAAATGCCGGGCTCCAGCAGGTGCATTTCCAAACTGGTTTATCTAGAGTGCAGGAGAGGGGAGAGTGGAATTCCCTGAGTGTAGCGAGGTGAAATGCGTAGAGATTAGGGAAGGAACACCGGTGGCGAAGGCGACTCTGGACTGTAACTGACGCTGAGGAGGCTCAGCGTGTAAACAAGGATTAGATACCCTGGTAGTCCCGCATGCGTAAACGATGGAGTACTAGGTGCAGGGGTTTCAACACCTCCGTGCCGCCGCTGTTACAGTAAGTATTCCGCCTGGGAGTACGGTCGCAGATTAAAACTCAAAGGGAATTGACGGGGACCCGCACAAGTAGCGGGCATGTGGTTCAATTCGAGAAGCAGCACGAAGAACCTACACTTGACATCCTTGCATTACTCTTAATCAGAATCCTTCGGGGACAAAGGGTGACAGGTGGTGCATGGTTGTCGTCAGCTCGTGTCGGTAGAGATGTTGGGTTAAGTCCTGGCAGGCGCAACCCCTTGTCGTTAGCTACGTGGGATTGAGGACTCTGAGACTGCCTGCAGGTTAACCCAGGAGGAAGGTGGGGATGACGTCAAATCATCATGCCCTTATGTGTAGGGGCTACACGTGCTACAATGGCTGGTACAGAAGTCTGCAATACCGTGAGTGGAGCCAAACTTTAAAACCAGTCTCGGATTCGGATTGTAGGCTGGGCTTCGCCTACATGGGCTGGAGTTACTAGTAATCGCGAATCAGAATGTCGCGGTGAATACGTTCAGGTCTTGTACACACCGCCCGTCACACCATGAGTTGGCAATACCCGAAGTCCGTGAAGCTAACCGCAAAGGAGAGCAGCGGCCGAAGGTAGGGTCAGCGGTGGGGAGTAATCGCCAACAGGTAACCGG
+
)+-)(-/6:7*'050066234206).1,(,(%$$',6010)%*)0/7)+,899711545324:+,))&('&(((+((**/-880-)4*,-+10:/,.17985.05/07.+'((1/273324.64*2'&'',(+.),*-*%$+)**-.211-1/238/),('%$%%'%*'3(22604,12/()&+**-./9/./$((-88,-04,'$%):+-35314986943;6:;62425.348345655,95,(2)'///+0)*$&#,*'&(#%0)1*2.(,/0,(3.-..+'+%)&()'0*(+%,11(&('**-,-,.+51((&(%)'&&))+'.,,,*(*+**(*)&('$2'((-))()%,*,355)2119-,,+(+)-37877895984779010/-+,--.0,&,--9('%%'/..06617(,'&/-/-/2/4:/,,,,/2295'#)%'$)(+37/.,,/,+&$&&(()-4/78.998-9;9:485244+-2//2+.128(()'((%(''-/3+-,.442/3788;2(('(93742$%%%')'5:;6440--(+++)..3145.27-*-.'&*+/0/-+*+.&/-036420...)-3377)''()*,*('$&(+2*&%'(%%)$($$&'7778())&+,31*,-.,6.9/4)'(&%.-/33.0812254**1'()55115226/-0358150..-+*+(-..1-5-+)&++,/-//1755-/,/7.)(),+$%$('(,.08594;4)/40/006($$&%&'&)'+,%($%#3+4555,+),,44.5930(%/311('')**/7/08-3152776).21433465::/0/86,.*-+(,,,-&4)*(+*1)+((()+().67768866;:8834471,,')('%$),2045975*)&)+/*+/72;965:85<;349547954&2%6+4&2%0-.0/52101(%$%*((*0--001-'''*+.$'(2*.**(**.//051274700,21/6636+610,50263688(-001+*%'&(),/081273010././96921++/--*,7.&/.(&'++-/223/2,*,1,3+/)0,3+--()%'%),,/*3*)0/.011-.'*+/01157545.%&(++,,'&)))'()/-088758
@b5c65d83-d399-4d61-80f8-bf3610b634fa ch=419 read=175304 start_time=2019-12-13T13:47:20Z barcode=BC01 runid=2c9cf7bc05858273f10e7d7ec552fc0bd742dc3e
CCGGTTACCTTGTTACGACTTCACCCCAATCATCAATCAGGCAAGCTCCTTCCTTGCGGTTAGGCCACCGGCTTCCGGGTGTTATCAACTCTCGTGGTGTGACGGGCGAGGTGTGTACAAGGCCCGAGAACGTATTCACCGCGACATGCTGATTCGCGATTACTAGCGATTCCAACTTCATGTAGTCGAGTTGCAGACTACAATCCGAACTGAAGAATGGTTTATGGGTTTTGCTGCTTCACCTCGCGGCTAGCTTCCCTCTGCACCATCCATTTGTAGCACGTGTGCTTAGCCCAGGTCATAAGGGGCATGATGGTTGACGTCATCCCCGCCTTCCTCCAACTTGTCGCAGTCTCCTTCGAGTCCCCAACTTAATGATGGTAACTAACGATAGGGTTGCGCTCGTTGCGGGACTTAACCAACATCTCACGACACGAGCTGACGACAACCATGCACCACCTGTATCATATAGCTATCTCTCATCCCTGGAATATGAGTATGTCAAGACCTGGTTAAGGTTCTTCGCGTTGCTTCAGATTAAACCACATGCTCCACCGCTTATGCAGGCCCCAAATCAATTCCTTTGAGTTTCATTCTTGCGAACGTACTACTCCAGGCCAGATTACTTATTGCGTTAACTGCAGCACTGAACTTTGACATCAACGCACTTAGTACTCATCGTTTACGGTAGTTTCTTTAGGGTATCTAATCCTGTTGCTCCCCACGCTTTCCAGGACTGAGCGTCAGTTGCAGGCAGATCGTCATACCTTCGCCACTGAATTGTTCCTCCATATATCTACGCATTTCACCGCTACATGGAATTCCACGATCCTCTCCTGCACTCCTAGCTGCCTGGTTTCTATGGCTTACTGAAGTTAAGCTTCCGGGCTTTCACAGACCCTTGCTGCCGCTGCTCCTCTTTACGCCCAATAATTCCGGATAACGCTTGCCACCTACATTACCGCGGCTGCTGGCGCGTATTAGTTAGCCGTGGCTCAATAAATTACCGTCACTCGGCTGCATTTCCTGTAGCCGCCTGGCTTCCTTTATAACAGAAGTTTACAATCGAAAGCCTTCTTCCTTCACGCGGCGTTGCTCGGTCGGGGTTTCCCCATTGCCGAAAATTCCCTACTGCCTCCCGTAGGAG
+
22&)//(.344,2/)+-%-),+)*572/24521-1(')$'&3.+(+.07-70,..--++)3)0787144..-/01&.6+3*-/./.8/--/+,130'()(**-.8:21(0-,-0314586.7.7**--+453988;6349481423459:868:7041.02.////1658:2602.082143346653252;3425*)(%',+.1-),732''%*%,(-39<<-138+6;<.2)&$'+4/-.6,,%%)$','*,/2/61-150//315;92)*/)()*+-,0021/.&)&()-;1),4///45-)49.447110/(14*-347000,95--:;:8:9*0(*%),,*-357/56545031/*),-489*/.+/+2+)*,-0533+//06-,)))*-51;211227291.--785.2/3--0)/+2*006-/222.4466221/00,2828;:8421371570./**+&'*++1457712-*+-116+,..&#$#&%'''*5146+**,-8/-''(2/+5/;99<76772,)*1,4&(-+/-;:;<665311225+,,&%&%&+/1+102**'+./*018495--784164<:438<-5-,-..8947473./00,-4/7*%((--,-17,4.---3/603313/67697:991/6:-.2759+.+')$%&$)*)&+-.576127+&)),,,208/'&(+..+)-,4366:/0-*%/7&(**8:/+-,,79/-+&39/00.--.*,.562600/68645676230%&(,6/95)('%)+)'%'5-/;865652/.-,/56230334<;638;58911...2111-2/)+-/04643.24++.(-*1/-&./..33049/98.-.24:435%24*++()*6+/14:4.05(%%%$)&(*,649013/.+-.7/44/1//6),3;,)-(*'%...699:/0/2/:/4-**1-++(&,)&&')+1.2644/:000886,*&)&,)),*,0/,,0-+('$&)((/+29+,)'03./+(*,*2,,(',*+93560/++,25+,.&%%%'(,),70.14;8++/-*,3,)(')-0%'(%%)'&,*18:9896021.0-,,.1,,-0/85-&21,16108:7+-:0273397:4.5/((&*))27+79(*;2-'&$
@31d3683d-bda4-4e5a-98da-ed068ed12ea6 ch=156 read=103385 start_time=2019-12-13T13:47:18Z barcode=BC01 runid=2c9cf7bc05858273f10e7d7ec552fc0bd742dc3e
TTACCCCAGTCATGAATCACAAGTGACGGCGCCTCCCGAAAGTTAAGCTACCACTTCTTTTACCTTCCCATGGTGTGACGGGCGGTGTGTACAGGAGCCCGGGAACGTATTCACCGTGGCATTCTGATCCACGATTACTAGCGATTCCGACTTCATGGAGTCAGGTTAGGGCTTCCAATCCGGACTACGGCACTTAGGTCACTTGCTCTCGCCCGGGTCGCTTCTCTTTGTATGCGCCATTGTAGCGTGTGTAGCCCTGGTCGTGGGCCATGATGACTTGACTTCATCCCTACGCTTCCTCCAGTTTATCACTGGCAGTCTCCTTTGAGTTCCAGCCGGACCGCTGGCAACAAAGGATAAGGTTGCTCGTTGCGGGACTTAACAACATTCACAACACGAGCGACGACAGCCATGCAGCACCTGTCTCCACGGTTCCCGAAGGCATTCTCATGAAAACTTCCGTAGATGTCAAGACCAGGTAAGGTTCTTCGCGTTGCATCGAATTAAACCACATGCTCCACCGCTTGTGCGGGCCCCGTCAATTCATTTGAGTTTTAACCTTGCGGCCGTACTCTACGGGCGGTCGACTTAACGCCCGATTAACGGAAGCCACGCCTCAGGGCACAGCACCAAGTCACCGACATCGTTTACGGCGTGGACACCAGGGTATCGATCCCTGTTTGCTCCCCGCTTTCGCACCGGGCGAAATAGTCTTCGTCCAGGGGCCGCCTTCGCCACCGAGTATTCCTCAGATCTCTACGCATTTCACCGCTACACCTGGAATTCTACCCCCCCCTCTACACAGAGACTGGCTTGCCAGTATCAGATGCGGACTGGGGTTGAGCCGGGATTTCATCTGACTTAACAAACCGCCTGCGTGCGCTTTACGCCAATGAAAATTCCGATTAACGCTTGCACCCTCCGTATTACCGCGGCTGGCACAGGTTAACCGGTGCTTCTTCTGCAGGTAACGTCAATGAGCAAAGGTATTGGCTTTACTCCCTTCCTCCCACTTCATTGCGCACCACAACCGAAGGCCTTCATACACGCGGCATGGCTGCATCAGGCTTGCGCCCGATGACCGCAATATTCACCTGCCGGTACTCCCGTAGGAG
+
1-()*+))(+.+.&'410%)**''((*'++).6,4-)),/),-74++,+30-)--716:;4+4-*+.02(+./.21146.58112/-,,-)-/'3%'-.*-7:5*)&&'02103979290,0;5322224,.../9../114447:40/.35755880,,-0&'&.+$*)&),.**+/82,00-23,*'&&#'$$%*(()')4.+++,.0-/+'))+))()(,**+-21-.3123227-110-+-/(*20&(-00:-,1;;74704359-++,---+-)'%(,)02/9-(&')%().04),2+,-4-023693330/3:864,.23,02671.)+/3.7-(*'(**0*)'*/62*2,344,402$(()1./*&'4663.3,1(+-.-670+-+')%&&&(',./0%-.#$&(*,8200./4*-4515**,068;491-19)3-/53*()%'%*.42/540-23-,7647884688;529(1+((3/:9<::993:00071*+,-03<698+.,.0011-,1./0.4,/.531/235,,/3799;866:721,6:8--.,,,.-,*/.5-31-/,'%*'043+/-/0..001-+*+&%&%.&%$&,+,,&1;4767854*-7/-&'(%*)303+,,,$&'-.0659/05;343;8786:5,')(#(*-+/0,%&'))&(./70+,+32**'**86.-1..+%*(%%&')+**///4381;'',(*&')*-1131&&''0.,%'*/::5347-.155477676987<7436;23/*,(.728100002405060413.-0.)+('))),(,$&%'(&&&&&%-)*-()+1'-.3/((%&+).*,%%&&(-.)26..,,,--)'%%,'%%(&+/,15,.34553--.-1/3855+/0-+00-,0,)(&1+2/46-4,&,*34522978.5/-11.+-()+.*'$'$/*-/.&/3183*43858851'3$483411.0.1--,-,+62)(&(),+%***..&'),7+05513150'++%$%%$$%#$%((&(.-43))*+0.2172/0.-*---/+'%'(/+,,1013)1.03702,68+$&.))))%&,-,)5-,()-))+$((%(,,1:/,6-3+-&
@ab79d474-49d0-4745-a416-3c5d3f75c801 ch=280 read=105638 start_time=2019-12-13T13:47:29Z barcode=BC01 runid=2c9cf7bc05858273f10e7d7ec552fc0bd742dc3e
CCAGTTTACTGTATTTACGACTTCACCCCTGGTCATGAATCACAAGGTGGTAGCGCCACTCCCGAAGGTTAAGCTACCTGCGCTTCTTTTGCAACCCACTCCCCATGGTGTGACGGGCGGTGTACAAGGCCCGGGAACAGTATTCACCGTGGCATTCTGATCCACGATTACTGGCGATTCCGACTTCATGGAGTCGAGTTGCGGGTAATCCGGACTACGACGCACTTTGAGGTCGCTTGCTCTCGCGAGTCGCTTCTCTTTGTATGCGCCATTGTAGCACGTGTAGCCCTGGTCGTAAGGGCCATGGTGACGACGTCATCCCCTTCCTCCAGTTTATCGCTGCAGTCTCCTTTGAGTTCCCGGCCGGACCGCTGGCAACAAAGGATAAGAGGGTTGCGCTCGTTGCGGGACTTAACCCAACATTTCACAACACGAGCTGACGACAGCCGCTACGGCACCTGTCTCACGTTCCCGAAGGCACATTCTCATCTCTAAACTTCCGTGGATGTCAAGACCAGGTAGTTCTTCGCGTTGCATCGAATTAAAACCACATGCTCCACCGCTTGTGCGGGCCCCCCGTCAATTCATTTGAGTTTTAGCCTTGCTTGCGGCCCGTACTCCCCAGGCGGTCGACCAGCGCGTTAACTCCGGAAGCCACGCCTCAAGGGCACAACCTCAAGTCGACATCGTTTACGGCGTGGACCCTACCAGGGTATCTAATCCTGTTTGCTCCCCACGCTTTCGCACCTGAGCGTCAGTCTTCGTCCAGGGGGGCCGCCTTCGCCACCGGTATTCCTCCCAGATCTACGCATTTCACCGCTACACCTGGAACTCTACCCCTCGGACTCAAGCTTGCCGGTATCAGATGCAGTCCCAGGTTGAGCCCGGGGATTTCACATCTGACTTAACAAACCGCCTGCGCTTACGCCCAGTAATTTCCGATTAACGCTTGCACCCTCCGTATTACCGCGGCTGCTGGCGCGGAGTTAGCCAGTGCTTCTTCTGCGGAGTAACGTCAATGAGCAAAGGTATTAGCTTTACTCCCTTCCTCCCGCTGAAAGTACTTTACAACCAAGAGGCCTTCTTCATACACGCGGCATGGCTGCATGGGCTTGCGCCCGGTACTAATATTCCTGCTGCCTCCCGTAGGAACTTA
+
2.(,,:(&(&(-+.60%'*(/084.0++(%%)-8,-,0.31)--3+)/+.0-)+.04*+,.96,-2/3-549(53.24*%(%(7.13:;1.15.1;2+,/.6:1(*.*)6658:6854&('%&&*+(+,,3+-+&'&)&(+.7:6113,5/5156<865555*))(,/./01183('21/+*--.1,+,--',,...2/4(/-1.%)0-0,0/00*(*+(-+.),0/+(&'+*1%)./0/242740,%(')*.9/77.76/*.-00334:518.))***++-86434;0,-2./,,-(,055;36411/-'.0469::,:/+&)+/2-1,*+090.01+(''&%/1348))0.+'-288:6/72*106682415544,87:)9.:56''&*/+04-/-005448./,7753131-/2./01/57.,.01..,,*+*).556870..6/&%)(+)+++5/---1+,()',1165./61/++,*/6,+335,*'%&(&&-124458:75----/*+..'.0/./7:79<76631911070,,0/.3;:+83,++/.1006,13)+.1-0/3&79;/7:9/*04175;917:5*)/-9:1***+))&(2+..-7292-322+0.1+&).**25+*&'$&%*)**.--&)*06/.1-*.2-,.0927,/*;31/1207725,+*-.640-///18.-0,50/0592)*&()59/41/-..2,.2..4220;2,.//78.+///-87.-0&/030.235440334486225)(7.606+54.1/123379-/5)4../;864/1+%&-//1034514<;,/37346/1.2:78:998861*3010))%+).775.)*--,36)//0/:*,/:8:8736;1,+4-9/./6/(*.1-,.;:-*(*,1))*'()9.98;497((()+-*(++()+60*+%)&%+662(*-597994/3.%+(.61+03'/-/4026/.3/.0433//+&+*,()382117,33**151536.2430())/43336171114155*(%1+,2,)-.840013;+4976*1:.*3220)-(*)//54)),)-(''$&0*793<76<66622*1/1/80-.184523220.0215,1-74)'$*(+*-2/12-41**///.,)08,*621%+()*&.
@c2590d56-e761-404c-bfb7-415e3c8a651c ch=275 read=94556 start_time=2019-12-13T13:47:28Z barcode=BC01 runid=2c9cf7bc05858273f10e7d7ec552fc0bd742dc3e
CTCTACGGGAGGCAGCAGTGGGAATGTGCACAATGGGCGCAAACCTGATGCAGCCATGCCGCGTGTATGAAGGCCTCCGGGTTGTAAAGTACTCGGCGGGAGGAAGGGAGTAAAGTTAATACCTTTGCTCATTGACGTTACCCGCAGAAGAAGCACCGGCTAACCAGTACCCAGCGGCCGCGGTAATACGGAGGTGCAAGCGTTAATCGGAATTACTGGAGCGTAAAGCGCACGCAGGCGTTGTTAAGTCAGATATGTGAAATCCCCAGGCTCAACCACAGAACTGCATCTGATACTTGAAGCGAGTCTCGTAGAGGGTAGAATTCCAGGTGTAGCGGTGAAATGCGTGAATCTGGAGGAGGGAATGCACCGGTGGCGAAAGGCGGCCCCCCCTGGACGAGACTGACGCTCAGGTGCAGCGTGGGAGCAAACAGAGTTAGATACCCTGGTGAGGAGTCCCGCATGACAAACGATGTCGACTTGGAGGTTGTGCCCGCTTGAGCGTGGCCGGAGCTAACGCGTTAAGTCGACCGCCTGGGAATGCAGCCGCAAGGTTAAAACTCAAATGAATTGACGGGGGCCCGCACAAGCAGTGGAGCATAATAGTTTAATTCGATGCAACGCAGAAGAACCTTACCTGGCCTTGACATCCACGGAAGTTTTCAGAGATGAGAATGTGCCTTCGGGAACCGTGAGACAGGTGCTGCATGGCTGTCGTCAGCTCGTGTTGTGAAATGTTGGGTTAAGTCCCGCAACGAGCGCAACCCTTATCCTTTGTTGCCAACCCGTTGACCGGGAACTCAAAGGAGACTGCCAGTATTAAACTGGAAGAGTGGGGATGACGTCAAGTCATCGCGACACTGACCAGAACACACGTGCTACAATGGCGCATATACAAAGAGAAGCGACCTCGAGCAAGCGGACCTCATAAAGTGCGTCGTAGTCCCGGATTGGAGTCTGCAACTCGACTCCATGAAGTCGGAATCGCTAGTAATCGTGGATCAGAATGCCACGGTAGATACGTTCCGGGCCTTAACACACCGCCCGTACACCGTAGGAGTGGAGTTGCAAAAGAAGTAGGTAGCTTAACCTTCGGGAGGGCGCTTACCGCTTTGTGATTCATGACTGGGGTGAAGTCGTAACAAGGTAACGG
+
%'''')(270/4-,-.025562)-&%)%&().80)1-,+232&,14414/+,%%&))*-('))*-0+,-)2(+)//0/*665:44/8/$*%'****&+1.+1,02+..&'*2:6//110-.4+*+*(+,.%2%(%3.30/4:.,,''/))-/+,/47,3./-4,*&(*&*,(&)'(%(&()(.-,91.0-0,-2-2377577/;/:/6&,+).),-961)(&%(062)**('(&(&+(&%%('409/.-:()-2'-*+,07.*974)'24518&,&(&(')&.*,21),&)),'%&%#$,+)0&$((),78:0/(.+1**)1/*.1++641(/*+,0:91543-,--$''-,12:1.1-'*,+-34'-*-41;5262))0(,+8+863295-,++*((''&(,--,2(,,/,/743+(%)*//6.*,,46).//$)*/*,5589<)*7775)('%'(0.)&+))''$.74.---+334-)*),)++,*0*,*36+%(*&+(-*&*$%+'.),((45985773:1/,051(./*//735.(*)%,++373533(/,-4::.657/;+*))*/2115+562,29,(++,32,2(8777,+*&'))'%)6994.,..445%-/)*'*'&-.)./+'(*).;755,*&''&.227)(-1*')(,::30--,--0,+))),/1-352.1-531038592,102-1401182211152347767720100/*.-4./.0;/,,/:/88997525.-+*+/,50169832%6.(/.-.51.45+-/--10*.%%'%%)%14*750031224(-+*+./506'&(+)%.1513357*('&)).-)*,-76989:87465*.%$%%#%#&%')812/-*(''%')./47888917211730.,+.24)()%(((()+*,*)'&%(*0'+)4/5555322:5239:488787406)+-1-232/.-/2224333342346798:190007/63436*-&''*+3001:9;:9.&%,-1235*./8.--4//225:8&(0-0),)&(*)+*.6-88++/()').-2.+&%&(,/%)5;33675)'(-*+,1.')&&(*3,6;9<:/;1,/0+/,+/+(0(%'.40.0-)7.8672233298.*&(1),/5679888-8/29649
@52fa28c1-ed17-444e-8b3b-9f9678b69d87 ch=14 read=74226 start_time=2019-12-13T13:47:27Z barcode=BC01 runid=2c9cf7bc05858273f10e7d7ec552fc0bd742dc3e
TTGGTATGCGCCCCGTTCCAGTTACGTATTGCTGGTGCAAGAAGAAGTTGTCGGGGTGTCTTTGTGTTAACCACCTGCTTGCCTGTCGCTCTATCTTCCCGGTTACCTTGTTACGACTTCCTTTAGTCACTTAGATCACAAAGTGGTAAGCGCCCTCGAAAAGGTTAAGCTACCTGCGCTTCTTTGCAACCCTCCGCTTGGTGTGACGGGCGGTGTGTACAAGGCCCGGGAACGCGTATTCACCGTGGCATTCTGATCCACGATTATAGCGATTCCGACTTCATGGAGGTCGAGTTGCAGACTCAATCCGGACTACGACGCACTTTATGAGGTCCGCTTGCTCGCCGAAGGTCGCTCCTCTTTGTATGCGCCATTGTAGCTGGCATTATTAGCCCTGGCCGTAGGGCCATGATGACTTGACGTCATCCCACCTTCCTCCAGTTTATCGCAGCAGTCTCCTTTGAGTTCCCGGCCGGACCGCTGGCAGCAAAGGATAAGGGTTGCGCTCGTTGCGGGACTTAACCCAACATTTCACAACACGAGAGCTGACGACAGCCATGCGGCACCTGTCTCACGGTTCCGAAGGCACATTCTCATCTCTGAAAACTTCCGTGGATGTCAAGACCAGGTAAAGGTTCTTCGCGTTGCATCGGAATTAAACCACATGCTCCACCGCTTGTGCGGAAGCTACGTCAATTCATTTGAGTTTTAACCTTGCGGCCCGTACTCCCCAGGCGGTCGACTTAACGTTAGCTCCGGAAAAGCCACGCCTCAAGGGCACAACCTCCAAGTCGACATCGTTTACGGCGTGGACTACCAGGGGTATCTAATCCTGTTTACTCCCCACGCTTTCCGCACCTGAGCGTCAGTCTTCGTCCAGGGGCCGCCTTCGCCACCGGTATTCCTCCAGATCTCTACGCATTTCACCGCTACTGCCTGGAATTCTACCCCCCCTCTGCAGGACTCCAAGCTTGCCAATTATCCAGATGCAGTTCCAGGTTGGGCGAAGTTTCATCTGACTTAACAAACCGCCTGCGTGCTTTACGCCCAGTAATTCCGTTAACGCTTGCACCCTCCGTATTACCGCGGCTGCTGGCAGGTTAGCCGGTGCTTCTTCTGCGGGTAACGTCAATGAGCAAAGGTATTAACTTTACTCCTTCCTCCCCGCTGAAATTACTTTACAACGAAGGCCTTCTTCATACACGCGGCATGGCTGCATCAGGCTTGCGCCCATTTATTGCCAATATTCCCCACTGCTGCCCCGTAAG
+
%'4+001/,&(&'-*,./*),-;0/,3,-101177//.2(&-+'*+(*+()(*))*,*4-2:2+.,++/&-.&).(%),(-57756666766630/,-.),,41,2141/22..--/*)&$&((**/3'&(&))55301031./.../1+,*+,*(.'(+.()1-:05-0116:0.-+*,+)12-+.1)0+))00%&((*)3((+0339:10///0/0468;/8851/4/))*(*)()6+**7.4706//0:9678+3)&').6.,,-.-/.5;97634595)*,2')(-.2/20:00(--035,6--0132980000/.0(*.55-53.53/2.))1*(((*&/)&()*+,'%%)*3/0.:5)*,/2567:154+)-,,),(+&)&$-)'%(,/,,339*,6+064979000.-/.1//0--10-7:2-58::34..(*+8<6231&)&.0'//..1+*0/+,/607-(,,.-37/50/006//.'129-3/32.*,)0+7/1,1133+:*)*95-'()1*40--./41<80/.2.,*..)('()34359830.33/2.//6034;6744--*-39732.((+,1/+024;768676751.023-.072//-.64855904499<090.58-'-+;659813-/(&(((8&(,*/00<;:5-,,/.0110/5/)+1,24560)&&$$#$'$,0,.+:369<:32109<01637.9.+/-9-*'6+--657+.0/3/710120213--*()()113(1)340+&(-/0-12++1+)*+(,/5;38/0(3.331+)-,134/49++,9545::46647:0701(,-750)6)*3333;0&,+:62/(-(*,1,.(&)(,3)++/3686./--.72/04)*/071482292:868:003-2004:6//0./.555444675877<9410),6/,+%$***+''*'4+54834563..01*.*'-.217(5*,.08529'%/')+:(),7877376.6,&)+-./&,3%%**+84-0-0110.//362.)(-4-3653333++*.,,231:-**,.)2+2(')0211--0/,-.187348.*-1625:36*4+,,0++*+(-203,-,*05.//8066;5533..('&(&)6404.*'3,4:*.).*.1/.)+-($()594973.398-,2710-*)*'(./+)(+&+%'*)+055637<88755+0.0/8441810+,.,.7-1/)*3-02/;7,-6*&-(%/.-2+.06776/-44005*264,('*&(
@f98bdc0b-9ab8-4744-b706-e9f1bd15d5d6 ch=394 read=63717 start_time=2019-12-13T13:47:28Z barcode=BC01 runid=2c9cf7bc05858273f10e7d7ec552fc0bd742dc3e
TCACCCAGTCATGAATCACAAAGTGGTAGCGCCCTCCCGAAAGGTTAAGCTACCTACTTCTTTTGCAACCACTCCCATGGTGTGACGGGCGGTGTGTACAAGGCCGGGAACGTATTCACCGTGGCATTCTGATCGATTACTAGCGATTCCGACTTGTAGGTCGAGTTGCAGACTCCAATCGGACTGACGCACTTTATGAGGTCGCTTGCTCTCGCGAGGTCGCTTCTCTTTGTATGCGCCATTGTAGCACGTGTGTAGCCCTGATCGTAGGGGCCATGATGACTTGATCCCACCTTCCTCAGTTTATCACTGGCGGTCTCCTTTGAGTTCCCCGGCCGGACCGCTGGCAACAAAGGATAAGGGTTGCGCTCGTTGCGGGACTTAACCCAACATTTCACAACACGAGCTGACGACAGCCCCATGCAGCACCTGTCTCACGGTTCCCGAAGGCACATTCACCATCTCTGAAAACTTCCGTGGATGTCAAGACCAGGTAAGGTTCTTCGCGTTGCATCGAATTAAACCACATGCTCCACCGCTTTGTGCGGGCCCCGATTCATTTGAGTTTTAACCTTGCGTACGACTCCCCAGGCGGTCGACTTAACGCGTTAGCTCCGGAAGCCACGCCTCAAAGGGCACAACCTCCAAGTCGACATCGTTTACGGCGTGGACTACCAGGGTATCTAATCCTGTTTGCTCCCCACGCTTTCGCGCACCTGACGTCAGTCTTCGTCAGGGGCCGCCTTCGCCACCGGTATTCTCAGATCTCTACGCATTTCACCGCTACACCTGAATTCTACCCCCCTCTACGAGACTCAAGCTTGCCAGTATCAGATGCAGTTCCAGGTTGAGCCCGGGAGTTTCACCTCTGACTTAACAAACCGCCTGCGTGCGCTTTACGCCCAGTAATTCCGATTAACGCTTGCACCCTCCGTATTACCGCGGCTGCTGGCACGGAGTTAGCCGGTGCTTCTTCTGCGGGTAACGTCAATGAGCAAAGGTATTAACTTTGCTCCCTTCCTCCCCGCTGAAAGTACTTTACAACCCGGTACTTCTTCATACGCATGGCTGCATCAGGCTTGCGCCATTGTGCAATATTCCCTGCTGCCTCCCGTAG
+
96)/,/,.39,,,+34305285234960*,/1;2.14+)..'/,7978/3237:4557<51;;1.865/*$''0:1.089:755410(,)4/.--+*&&,/.410+88273-1*+/..280809/2288*)*,/*),--,2001/,23.1-(+-&%%%*.-...-,-,,/0110.*1+/2*4,*%%&'')$'('((0.*4-,-*0.6+,-..8//0.1226)('''*..89325668:<<:880*-/323335820/..9/)+&5544**16+26/.,,/..+0'&%&0:6,1:5:6805)+-;:124798444(21/0421;853578744-.7445:76:8999;:7277;+3.:944/3,01030,7045:445:3.*+)/)13(,&'&,0,..1235152360/.,*))+)&'010/47+*'((.3-/2511+.1889383*-*,+,),*17*%',+-/202359:/-483:86767766775579<:0;,0-..6;87;:14042..011*0(,*3<5;:20235899457;/020//97:27/783'$'.):9:<;21+5;;00,,'&*+-(0))*&+)989,&4925/.-,++2-20455011/(..,200+0+-66778;990)&76321,6,3.06'6*88856546569<9534533563001051&-1))(./,,78:8882:3010398,++*(45+,5.%-,49(('()*1/2323;9777)-0/+1;11//..46;23:396-8,--9/,/0//64.//105;2015523/.-'.($''3.638791:.1/-165655677810'&'17+..,,-,-7*+.9894+9)3+#,+*234325.(+,$(+7,1'(*,.-.00334448;818.1.'()*.,.--06924/76.+.0197;4,+*071761/.,*+,188126(*(,/-12+.,3178:9381'/))$(7,--674;545696:7:969/63-.66223-2)+-/288*2,84021-)).)%--34,,;44*574()+1,)*+),*-.470039574(/*(((./:;96733)+,./7347;9;:(5963601/49),+'-))-.,-715/,(-.8238/78,-:89
@2f39b514-e4a6-44fe-b0c4-caa8f279972b ch=173 read=196443 start_time=2019-12-13T13:47:38Z barcode=BC01 runid=2c9cf7bc05858273f10e7d7ec552fc0bd742dc3e
CCGGTTGCCTTGTTCGACTTCACCCCAGTCATGAATCACAAAGTGGTAAGCGCCCTCCGGGTTAAGCTACCTACCTCTTTGCAACCCACTCCCATGGTGTGACGGGCGGATTATTGTACAAGGCCGGAACGTATTCACCGTGGCATTCTGATCCACGATTACTGTGATTCCGACTCATAAGGTCGAGGTTGCCGGAGCTCAATCCGGACTACGACGCACTTTATGAGGTCGCTTGCTCTCGCGAGGAGTCGCTTCTCTTTGGCAGTAACGCCATTGTAGCACGTGTGTAGCCCTGGTCGTAAAGGGCCATGATGACTTGACGTCATCCCACCTTCCTCAGTTTATCACTGGCAGTCTCCTTTGAGTTCCCGGCCGGACCGCTGGCAACAAAGGATAAGGGTTGCGCTCGTTGCGGGACTTAACTTAACATTTCACAACGCAGGCTGACGACAGCCATTACTAACACCTGTCTCACGGTTCCCGGGCACATTCTCATCTCCTGAAAACCCGTGGATGTCAAGACCAGGTAAGGTTCTTCGCGTTGCATCAGATTGGCCGCCACTTGTGCGGGCCCGTCAATTCATTTTGAGTTTTGCTTGCTTGCGGCCGTACTCCCCGGGCGGTCGACTTAACGCGATTAGCTCCGAAACCACGCCTCGAGGGCGCAACCTCCAAGTCGACATCGTTTACGGCGTGGACTACCAGAATTATCTAATCCTGTTTGCTCCCCACGCTTTCGCACCTGAGCGTCAGTCTTCGTCCAGGGGGCCGCCTTCGCCGCGGTATTCCTCAGATCTCTACGCATTTCACCTTTACACCTGGAATTCTACCCCCCCACTCTACGAGACTCCAGCGTATCAGATGCAGTTTCCCAGGTTAGGCCCGAGAGTTCACATCACTGAAGCAACAAACCGCCGCGTGCGCTTTACGCCCAGTAATTCCGATTAACGCTTGCACCCTCGGTACGCGGCTGCTGGCACGGGTTAGCCGGTGCTTCTTCTGCCCGGGTAACGTCAATGAAACAAAGGTATTAACTTTACTCCCTTCCTCCCCGCTGAAAGTACTTTACGGCCGAAGGCCCTTCTTCATACGCGGCATGGCTGCATCAGGCTTACTTGCGCCATTGTACGTATTTACGCGCCTCCCGTAGG
+
05-2-6&15/7/07/)*.2:58-:5/(,.0&'-+,,+*)/1+)/+-0*+)-.29/,0')&**1*'),.577/.122,2.+')*&,62+-1143'').00-,,/',/2+)(,,&**),(0/.1817/0(50(4,.61/17,3*+(+186/01/0(&'*1-:..+-(+-08//,--//342(2++,)'*(20,-(,-**-5608,..5/30+(+($/()#(+25--,,/,-0)*-0++//.756/&.)&(+4+,/20351:3,)&*--07/.0946;5401.+,,+.3,+.-28204:973558)06:4:68220.,-.2027889**14(%-(377804*,/<:343*-/,1-%/7768//71-,/3328.*.4.8:657,,/-01/6118)5/754'446-9-1/56665:67293.()',)&%&,)*+08-,+/,+/&/$$224320010.042)6''+002.-.4'),3410339:;0.*('/)%*(+:,-3/222.+,+.,2*'+,017;::/..4/663:215535,5/9-/8/48.9.-.878(+'.(%%)(')0%)))+,25&0.-73*.6194;7096:+,'-838*('(%#$'%*)(,+.(()(&-+-(&,)*+,../123331/.--).-.,,,1)('.--1(*)/./5(&/0/.&,106047-/.224405000.0:0,+20/*6.:078656/)'(+0.225648:8542<2/144:8.*.,*,0*+*,,38--/),333,+00147,0/**/194021./.)0,,4((*+/,./<5405..121131*33513<5/07*&+&%)*,.*)'(+-2./15268838%'),424+-.43/6()&$$$$*,025744%2-:+086,1.0.-.331*(&(&'+/(%&'-)$(%&('$%-.,65-/8//))+,260.+0-)'-)1-*)./115616--.3042.-0-'++/85/,%')%%#%'*//4::09+')'16.;---8347334;39;87/85*00..2874605//.-5*219)-,+-371/''%''..09+284410::,)00//5,,-(,./.'&&&-(%()*1-:,2;5452/-./.003000093201123.26411*('('*036))1%$$%'+&%)%$&&)+-1,57))3/2(
@acaa2437-fc09-463a-9e2e-e682aede12cf ch=164 read=140562 start_time=2019-12-13T13:47:41Z barcode=BC01 runid=2c9cf7bc05858273f10e7d7ec552fc0bd742dc3e
CTCCTACGGGAGGCAGCAGTGGGAATATTGCACAATGGGGGAAACCCTGATGCAGCAACGCCGCGTGAGTGATGAAGGTTTTCGGATCGTAAGCTCTGTCTTTGGGAAGATAATGGCGGTACCCAAGGAGGAAGCCACAGCTAACTGTGCCGGCAGCCGCGGTAATACGTAGGTGGCAGGCGTTATCAGTTTACTGGGCGTAAAGGGGCGTAGGCGGATGATTAAGTGGGATGTAAAGAATACCCGGGCTCCAGCGGGTTGCTGCATTTCCAAACTGGTTATCTAGAGTGCAGGAGAGGAGGTGGAATTCCTAGTGTGGCGGTGAAATGCGTAGGGTGGAAGAACACCAGTGGCGAAGGCGACTCTCTCTGGACTGTAACGCTTGGGGCTCAGCGTGGGGAGCAAACAGGATTAGATACCTGGTAGTCACGCCGTAAACGATGAATACTAGGTGTGGGGGGGTTTCAACACCTCCGTGCCGCCGCTAACGCATTAAGTATTCCGCCTGGGAGTACGGTCGCAGATTAAAACTCAAAGGAATTGACGGGGACCCGCGCACAGAGTAGCGGGCATGGCGGTTTAATTCGAAGCAGCGCGAAGGGCGCACTACACTTGACATCACTTGCATTACTCTTAATCGAGGAAATCCCTTCGGGACAAGGTGACAGGTGGTGCATGGTTGTCGTCAGCTCGTGTCGTGGTGTTGGGTTAAGTCCGCAACGAGCGCAGCCTTATCTTAGTTACTACCGGTGGATTGAGGACTCTAGCGGGGAACTGCCTGGGTTAACCAGGAGGAAGGTGGGGATGACGTCAAATCATCATGCCCCTTATGTGGCAAGGGCTACACACGTGCTACAATGGCTGGTACAGAGATGCAATACCGCGAAATTGGGCCAAACTTTAAAACCAGTCTCGGTTCGGGATTGTAGGCTGAAACTCGCCTACATGAAGCTGGGTTACTGGTAATCATAGTCAGAATATCGCAGTGGAGAATGCACGTTCCCGGGTCTTGTACACCGCCCGATCACACCATGAGAGTTTGGCAATACCCGAAGTCCGTAGGCTACCGCAAAGGGAGAGCAGCGGCCGAAGGTAGGGTCAGCGATTGGGGTGAAAGTCATGCTCGGAAGTAACCCGG
+
,-13./2+52*.1/046537396.41+6...564;6395/))1-09-+,,.-0.-0/.,)--,/131/.+++,+/2,30:;904---+&+08)*,,/-1305726+)+013/0-,&&(-,518+.)/-..++0-.5.+)&*).*''('),1%....27-2.7//642455+3,+23/&*//07;643%*&80-.77:67709;,/892277)',018998/7-++**-78,++(,2)&)()(/20+7:651)*+0(/)*1+.14430;*./.5699;/;..,0./.01111&7()*),-)*,,-/0-0,-(*)141*'.-/42+-)&'+,/12,&((()++*,-17:8,22151)'*(')764.--,-100((%%$(%%(&%&&',4,++)%()*--270+,-09,-(9/,5+,,9945:')774450(*)-9789<5.,),**765440020487891.0,8;;74/-+-/.683556528;42334.&++-545(2,.:8.-2.)'*)&%+(,%,/-/00*+5+8;<47766:1*/,/5(1&)./9925:/++(*+,-%(')**),63/,.&&$+,.4;3;7;7,//*,*',+,-,1-1.)%)&())**+3/644374,./,+.,01+,-./33545.*'&)+-*02*160)07.,5-,--.28)2/15::9969/434/22222''(),46357685*,+-6+./0/5/3/43)+-'2(&/-++$+-&'''*+'-+-/1./2455/&%)(%.*))0.7641/%%&&.*.%',254954;717/0/6.68..5+3/618::61644544620.)%'*++3-.70++++,532*)+(.4736/41.(*,-2:8896<6495414002++++*7770;/+,('(*'%((-+,+,67:203531;<;25/./0/4&.(.'(,/+/,))&'*)+*-92.04766.*,(&(,*)*,5-),9230/+)((*,%&&'(*./152'...0%343(-(*.-(*&(',,.,/(122-4,))(((---.71(,.113348893/,%+-3''&&&*,(00('),*-2544+.++(&&+(/04(20('*$&'-..//3.-.-+-,,+4'()3454/31156---,*(&+,)+'&%#&()%%&$#)%&+5
@5aa546a7-25b6-49a6-9483-9f4660d32554 ch=145 read=110729 start_time=2019-12-13T13:48:11Z barcode=BC01 runid=2c9cf7bc05858273f10e7d7ec552fc0bd742dc3e
CTACGGGAGGCAGCAGTGGGAGATATTGCACAATGGGGAAACCTGATGCAGCAACACCGCGTGAGTGATGAGTTTTGGATCGTAGCTCATCTTTGGGAGAATGACGTGCCAAGGGAAATACGTAACTACGTGCCAGCAGCCGCGGTAATACGTAGGTGAGCGTTATCCACGGTTACTGAATAAAGGGAGCGTAGGCGGATGATTAAGTGGGATATTATGCCGGGCTCAACTTGGGTGCTGCATTCCAAACTGGCCCATCTAGAGTGCAGGAGAGGAGAGTGGAATTCCCTGAGTGTAGCGGTGAAATGCGTAGAGATTAGGAGGGAAGAACACCAGTGGCGAAGGCGTCTCTGGACTGTAACTGACGCTGAGGCTCAGCGTAGAGGAGCAAACAAGTTAGATACCTGGTAAGTCGCCGTAAACGATGAATACTAGGTGTGGGGGGGTTTCAACACCTCCGTGCCGCCGCTAACGCATTAAGTATTCCGCCTGGGGAGTACGGTCGCAGATTAAAACTCAAAGGAATTGACGAGGACCCGCGCACAAGTAGCGGAGCATGGTTCGAAGCAGCATGAAGAACCTTACCTACACTTGACACATCCCTTGCATTACTTAATGAGGAAATCCTTCGGGGACAAGGTGACAGGTGGTGCATGGTTGTCGTCAGCTCGTGTCGTGAGATGTTGGGTTAAGTCCGCAACGAGCACCAACCCTTGTCGTTAGTTACCACCACCATTAGTTGAGGACTCTAGCGAGAGACTGCCTGGGTTAACCAGGAGGGAAAGGTGGGGATGACGTCAAATCATCATACCTTATGTGTAGGGCTACACGTGCTACAATGGCTGGTACAGAGAGATGCAATACCGTGAGTGGAGCCAAACTTTAAAACCGATCTCCAGTTCGGATTGTAGGCTGAAACTCGCCTACATGAAGCTGGAGTTACTAGTAATCGCGAATCCAGAATGTTGCGGTGAATACGTTCCAGGTCTTGTACACACCGCCCGTCACACCATATGAGTTGGCAGCCGAAGTCCGTGGAGCTACCGAGCGGCCGAAGGTAGGGTCAGCGATTGGGGTGAAGTCGCTAACAGGTAACCGGG
+
)$%(.54*.3+'.-+77671*&&)'.***,0.:2015,(02-6544..-+*//&1/2.&%'0)))*)-.,,.,73**7.32'''%%'-(.03:7&2))&&,))(*))%,++0*+(&)'&&&$$'+))'*',%)()(-+,02/626/6///878725(('')+,-,,7+%'%(.7(***(+'-/-%,,&+,57:67809699+8*5*356<:3,('%&)%.,&.*.--)%'*(+5878::44123408:8940,+('',/3,.&)+03150-,)-2**'(+,0-2)5.9)+('&)*-(+)-//-+,1)*98932')%)))/-),/(+*..6559;68757)(*)%'(+,,0-,.5&&)+-651*,)(%*+142977-,++,3++(.(()+2/)(+(**1..1666:8733+'))+).26655--+./,1.--5511443405783/,0615,1.+,+*1927899002'+,.40(,*0,-'()*+2.2.5.,/1,%%$(-//773'.('+/0/:970587:501//('*%)%$+266:3,.,--.-,*)$,+/-&((()%/19.)-)&'-+322213.-3512104834/.&*),)-*)*-.9+0.---8*(%%$.+1/',(-./,/8/:60&0.,733-3-0360/0/3:::::;484;057767+-./465+250640/01-;055229192221*,,-420//'2(1'64*0--.7-14**0+&72050.+,,3-))2--+*11153.&--%%%&)*:9;:;537417372420-',+&+,0*7+/26),.1521452<92218721'+*).-/05111..+/.****).591/.-/*,0.//30,0/-+))+,:880;0/0954.,-*.3+'-+(97/28//:;816''2220.-.1;920(0*(*78200/0;4138686.+-+-/02./28,*-/7./.%*+-.,,&&'',)-*-%$%'(1;-.-9444<,./+/9/-)./-%)+,420/.*1953<,**,*003:-,'),2-0*4(((#$('),++/'()('%&()+*+)$&$')..*,))($$*/+*,,+..)5+367+*''%(&(&$(/-34,3/2988.6(
@917e1b0b-de71-4d3f-8018-e585f430aae4 ch=128 read=243041 start_time=2019-12-13T13:48:11Z barcode=BC01 runid=2c9cf7bc05858273f10e7d7ec552fc0bd742dc3e
TTGGTATGCTTCGTTCAGTTACGTATTGCCGGGTGCTGAAGAAGTTATCAGTGTATCTTTGTGTTATCTTGCCTGTCATCTATCTTCCAGTTACCTTGTTACGACTTCACTGATCATGAATCACAAAGTGTTAAGCGCCCTCCCGAAGGTTAAGCTACCTACTTCTTTTGCAACCCACTCCCATGGTGCTGACGGGCGGTGTGTACAAAGGCCAGGAACGTATTCGCAAATGGCATTCTGATCCACGATTACTAGCAGTTCCGACGCTTCATGGAGTCGAGTTGCGAAGACTCAATCCACGACGCACTTTAAAGGTCCGCTTGCTCTCGCGAGGTCGCTTCTCTTTGTAGTAATGCGCCATTGTAGCGCGTGGCCAGCCAGCCCTGTTCGTAGGGCCATGATGACTTGACGTCATCACCTTCCTCAGTTTATCACTGGCGTCTCCTTTGAGTTCAGCCGGACCGCTGGCAGCAAAGGATAAGGGTTGCGCTCGTTGCTGGGACAACTTAACATTTCACAACACAGGCTGACGGCAGCCATGCAGCGCCTGTCTCGGTTCCCGAAGGCACATTCTCATCTCTGAAAACTTCCGTGGATGTCAGAGACCAGGTAAAGTTCTTCGCGCGTTGCATCGAATTAAACCACATGCTCCACCGCGTACGGGCCCAAATCAATTCATTTGAGTTTTTAACTGCGGCCGTACTCTCCCCAGGCGGTCGACTTAACGCGTTAGCTCCGGAAACCACGCCTCAGGGCACAACCTCCAGTCGACATCGACACGGCGTGGACTACCAGGGTATCTAATCCTGTTTGCTCCACGCTTTCGCACCTGAGCGTCAGTCTTCTTCGTCAGGGGGGCCGCCTTCGCCACCGGTATTCCTCTCCAGATCTCTGCATTTCACCGCGCTACGCAAATTCTACCTCTACGAGACTCAAACGCCAGTATCGGGTGCAGTTCCAGGTTGGGCCGAAGTTTCACGTCTGACAACAAACCGCCTGCGTGCGCTACGCCCAGTAATTCCGATTAACGCTTGCACCCTCCGTATTACCGCGGCTGCTGGCGCAGGTTAGCCAGTGCTTCTTCTGCGGGTAACGTCAATGAGCAAGGTATTAACTGCTCCTTCCTCCCCGCTGAAGTACTTTACAACCCGAAGGCCTTCTTCGCCACACGCGGCATGGCTGCATCAGGCTTGCCCACGTTATTACTGCGTATTTACACTGCTGCCTCCCGTAGGAG
+
&&)./.0+./512572(/+5)**.'1)&*'&'(*+,354.(,)(.7).-&))*+&,+/1-)/(0&$$&%().46885,)**++36.+)&31937260&0+*-/&)&&&&&(,-496788;:7.321)&%'))&'&')/30+2-&'')*'&(&$''*,595157;5297--12/42-)*++95.0772-()+-70853*,))')**)*,*++,0(200-*+/-21,%+'+'*,4/0139+,.::2,--.26+-.'+,))/0+,)**$',-0''''%''())-1;-2'%(&./090;51,&(&%'&%&(-.)%&&)-4/+-3/900172501.*+*,--.70981250).'%&&(,,-259439-..--(+&)'%%&*'0(%(34,''$.)..6,*406+*,'+%')*-./5454/1-&,21666*.,1-70**.+-+-'('++/1)*4)*+126-$).+6:6660.5*,(''(2/*,,1101*-**513299900+(&$*..++$%%&$.,755;6/--,//.0%+,--002-+.-+-1,4-,*++%12012*)))*6905-+++*/++--/97),/34*'''*661-1,4/-77;98,**'&(*-..'.((&&%)(2*5<813+(*).--.22((,1,1:921-+*($(-1634/++&*$.'1*+)'+22/1.6/74.9;:-0318<;1*%%$'(('*)'5--,,(/33')-&-,,--352032500///923304,0-*3',4-//39960'4...0222305)%'-.4%*((',*)&&'-.457:65503/*5/)..6100915651*0/.1,36)++,1:2/.1/4501/46/-.)),*)')+84236*+*122-.7248-8011</8+&(,*302-++))+((-,+,-,-/).8/)+.1*,(+-)*&)'%1185,)0/(+)$')&+'+,80+)&(+6'%,()-&+&'$&$01-5+(.6.:(*(,($',),14/,,*..((()+4001+6;20,')+,*'&$%$$'(**'*+,/31:1**.28586+++-+./193./.-1/*-'.)%&0/..39:820*($,-)7/-,2)13266;78<9628*11*,.,+./)2(()2468*6-0+/.'&'#'*7-(/),*,41-*+5*,(%&))+1*%)*)*)&'),//183:0.63++)()&**-252,0+-**),)-1(4/*+)%(,'$&$&&$($#&&')'''*2(#&&(+)+*/.3147.0504',%
@af357b76-fe41-44a7-93cb-e58dc04dc26d ch=139 read=101320 start_time=2019-12-13T13:48:11Z barcode=BC01 runid=2c9cf7bc05858273f10e7d7ec552fc0bd742dc3e
CCGGGTTTACCTTATTTACGACTTCACCCCAATCATCAATCCCTTGGGCAGCTCCTTCCCTTGCGGTTGGGCCACCGGCTTCAGCGGGTGTTATCAACTCGTGGTGTGACGGGCGGTGTGTACAAAGGACCCGAGAACGTATTCACCGCAGCATGCTGATTCGCGATTACTAGCGATTCCAACTTCATGTGATGGTTGCGGGCCTGAAATCCGAACAGAATGGTTTATGGGTTTTGCTTCACCTCGCGGCTTCGCCCTCTGCACCATCCATTTGTAGCGTGGTAGCCCAGGTCAGGGGCATGATGATTTGACGTCATCGCGCCCTCCAACTTGTCCACTGGCAGTCTCGCTAGAGTCCCCAACTTAATGATGGTAACTAACGATAGGGTTGCGCTCGTTGGGACTTAACAACATCTCACGACGAGCTGACGACAACCATGCACCACCTGTATCTCGTATAGCTATCTCTCCATCTCTGGAGCCTTTATGAGTATGTCAAGGGCCTGGTAAGGTTCTTCCGCGTTGCTTCGAATTAAACCACGCCCACAGCATTGCGGGCCCCGTCAATTCCTTTGAGTTTCATTCTTGCGAACGTACTGCTCAGGCAGGTACTTGTGCGTTAACTGCAGCACTGAACTTTGACATCCAACGCTTAGTACTCATCGTTTACGGCGTGGATACTGGGGTATCTAATCCTATTTGCTCCACGCTTTCGGGACTGAGCGTCGGTTGGCCAGATCGTCGCCTTCGCCACTGGTGTTCCTCCATATATCTACGCATTTCACCGCTACACATGGATTCCACGATCCTCTCCTGCACTCTAGCTGCCTGGTTTCTATAAACTTTACTGAAGTTAAGCTTCGGGCTTTCACCACAGACCCTTGCTGCCGCCTGCTCCCTCTTTACGCTAATAATTCCGGATAACGCTTGCCACCTGCAGCCATTACCGCGGCTGCTGGCACGTAGTTAGCCGTGAAACTCAATAAAGTACCGTCACTCGGCGCAGCTTTCCTGTAGCCGCCGTTCTTCGCTTTATAACGAAGTTTACAATCCGAAAGCCTTCTTCCTTCGCGGCGTTGCTCGGTCAGGGTTTCCCCATTGCCGAAAATTCCCTGCTGCCTCCCGTAGGAACAG
+
3*%)&2.-*-3,3&*3/**++.04.,/68.003979938&-)&#''*%)#+,4353586)-7-.-4(4&3015+.304--6,%'%%,..//5/.+..+,/-035721/.7*07-*'((-,-)'*.'2.-/3+++--311567<878;40,&'(,-1::9:<96774583454556388.3/1,14140,*'''%''-,-&,%*'%%//*(36($,0%,(*):59;;-75;4089/*,.;/3797866+4('+-((,++-010),24:99166*+,+++(+*')&*-.6*,2*('(.3+,.---/-,2;72247899/2),'&&+(1(/,*0,*),'$'(,4///543,*)-),+-..97+.**0-0//-.115618/--/.145524537/0+,,-(-*)-2+,++,+/,)0-0..+%'*).,*-3431/-(,.-//55--'.0/1:187799671868299952--,*062200-/45%(15081%***-./:869++(1+0801563/,1399960))-/3*)*8-9,,.,+4;8/(%'$%&&%(%''#(%'+&1-1860+-3497983254.-/4<:3&(+)..-1'&.3+5-0)%'()&727)'',&','%-..*1,/,/01730/),+--/.3::61/..,00*+%'()(++*,//5400298-+-,+,5522/)&%',+)0.00+/5002-'04)&.-05),--191,*32-/01659999*-4-()2../9983799:13/.-28.//,22-3:66010+5898763031506872+.0123/*&'&&)+)8.91'()+,9.---.,)()$(,-*)14766946:8<53*+-'%%',)*+453842594-+,282(690/9.**+++.0/68<.7.--1100-36..-+47**-63'%*(&,*3365720'8);9::;6507.093581%/&)'&')'(+601,0-10334/-,-.55272/.1416+)(&'+)+.-.1)*+-1;89,(***)'&'+&%&&+*+)))/-/0717:37866:4'(+*,*+()'(,-+4;;011;:8/-.52./9.8./9:77/2%+(1.647,--+-0/0-231/:/1:;1.0:4564/::8-7.+)''(/00*,/9,,210'-&(%&
@e4b042b2-919e-42db-971a-f10bbafe2d20 ch=274 read=92779 start_time=2019-12-13T13:48:19Z barcode=BC01 runid=2c9cf7bc05858273f10e7d7ec552fc0bd742dc3e
CCGGTTACCTTGTTACGACTTCACCCCAATCATCAATCCCGCACTAGATTATCGCTTCCTTGCGGTTGGGCTTTTCCTTCGGGTGTTATCAACTCTCGTGGTGTGACTGGGCGGTGTGTGCAAGGCCGAAGGCGTATTCACCGCGACATGCTGATTGATTACTATGATTCCAACTTCGTAGTTGCGGGCTACAATCCGAACTGAGAATGGTTTTATGGGTTTTGCTTCACCTCGCGGCTTCGCTTCCCTCTGCACACCATCCATTGTAGCACGTGTGTAGCCAGGTCATAAGGGGCATGATGATTTGACGTCATCCGCCTTCCTCCAACTTGTCACTGGCAGTCTCGCTAGAGTCCCAACTTAATGATGGTAACTAACGATAAGGGTTGCGCTCGTTGCGGGATAACCAACATCTCACGACACGAGCTGGCGACAACCATGCACCACCTGTATCTCATATAATATCTCTCATCTCTGGAGCCTTTATGAGTATGTCAAGACCTGAGTTCTTTGTTACTTCGAATTAAACCACATGCTCCACCGCTTGTGCGGGCCCGTCAATTCCTTTGAGTTTCATTCTTGCGGGCGATACTACTCAGGCGAATTACTTATTGCGTGCTGCAGCACTGAACTTTGACATCAACACTTAGTACTCATCGTTTGCAGCATTGGGCTACTAGGGTATCTAATCCTATTTGCTCCCCACGCTTTCGGGACTGAGCGTCAGTTGCAGGCCAGATCGTCGCCTTCGCCACTGGTGTTCCTCCATATCTACGCATTTCACCGCTACACATGGAATTCCACGATCCTCTCCTGCACCTAGCTGCCTGGTTTCTATGGCTTACTGAAGTTAAGCTTCGAGCTTTCACCACAGACCCTTGCTGCCGCCTGCTCCTCTTTACGCTAATTCCGGATAACGCTTGCCACCTACGTATTACCGCCCGGCTGCTGGCACGTAGTTAGCCGTGGCTTTTCTAATAAAGTACCGTCACTCGGCTACCGCATTTCCTGTAGCCGCCGTTCATCCTTTATAACGAAGTTTACAATCGAAAACCTTCTTCCTTCACGCGGCGTTGCTCGGTCGGTTTCCCCATTGCCGAAAATTCCCTACTGCTGCCTCCCGGCGGAG
+
0+00/8./73;020,,.356;74778./317793/5+07%$'%%&%*$/')*,%&0)0(()),//1.(2+)*,.**&'-++6..+-/.0/30.-0,-/64755,,)%$233'*,&*-..)-05,/92&&''(+,/23.,+//01-1-26476723*()0/+*(&$()4,6*+'-1/4$.%*+1+0*3*-&&'&----+1:0/*'*),31/;;<*6787,074/,019015./.*+,4/195&&)00;60042,,,*/8576511700-/.+-1/-.)*-*4,&)8665712(27249:101005<:456777334/+-4/351'00).-.8/0.01//4001787913/0.23043.+*(-)/-++,.4;:39110510001)3.().-.455748<*-496,'('(&/+67622,)+,-626532114(4267:;::7214/2+66644325324',()*&'*-/0/./),09889:0,/./02-,**')+/.37,5/66921258:.2+%$#$(+687(+,/-4;8:<23433555400/+)-''&&.)43091)+2/81840-45,+..;;17872-0.2,'%*'',*+***+,%.+4*+.1++)2)%,()*.,(%'%)(),/378891174//023901*$&.)*,0014764330:8,-%/.%1&-&,-*)+/&687555867;749*+-;502/5.,*%*%+1;84/<;876-,'),2:4,9***%)..4000332;::;;8;8687,-//8864774/374567798:7979<9869:1561,'*),,*)+3/.+)**,,:///51*+-//14((*2.+.+*272;8,.20-&&&%(*4375+/*&&%&(.*(()),-(-+,4/3.139:1.5./046;/2<0..,2/(*-88+-..-417:6043446731-4-,7;66750.+,+.8/20',)))10,))+'+*),,23556545758593/88-0)*7122*(()2;44,$)+,2540+0+&&$'-/041.,*,01.81337)&()*,2*'*+-/*(2))56)./1,-(,)*'.86;79<;89;2,../09661;/013/24/2418+270-11<46:6-326,:0:-,+.*()**17/32(.&&,(('
@57712581-0b2b-4ae6-8ca8-910c0cb4ac01 ch=350 read=135264 start_time=2019-12-13T13:48:18Z barcode=BC01 runid=2c9cf7bc05858273f10e7d7ec552fc0bd742dc3e
TTGGGATTGCCTTATTTGGAAAACGCTGATAAATGTCGATACCCACGCCGGACGGCGAACTCCTTGCGGTTAGGCCACCGACTTCGGGTGTTATCAGCTCTCGTGGTCTTGACGGGCGGTGTATTACAAGGCCCAGGCAATATTCACCGCGACATGCTGATTCGCGATTAAGCGATTCCAACTGTAGTCAGGTTGCAGACTACAATCCAGACTGAGAATGGTTTATAGGTCTTGCCTTCACCTCGGCTTCAGCTTCCCTCTGCACCATCCATTGCTGGCGTGTAGCCAGTCGCTAAAGGGGGCATGATGGTTGACGTCATCCCGCCTTCCTGAAACGTCACTGGCAGTCTCGCTTCACGAGTCCCAACAATGATGGTAACTAACGATAAAGGTTGCGCTCGTTGCGGGACAGCAACATCTCGACACGGGCTGACGACAACCATACTTTCCTGCTTATCTCAATATGGCCTATCTCTCCATCTCTGGGCTGACACATGGGTAATATCAAGACCTCAAGTGAGTTCTTCTGCTTCAGATTAAAACCATGCTCCCACCCTTGTGCAGGCCCAAATCAGTTCCTTTGAGGTTTCATTCTTTTTTGAACGTACTCTCAGGTGAATTGCTTATTGCGTTAACTGCAGCACTGAACTTTGACATCCAACGCTTGGTACTCATCGTTTACGGCGTGGGCTACTAAATTATCCTGATCTATTTGCTCCCCACGCTTTCCGGGACTGAGCGTCAGTTGCAGGCCAGATCGTCGCCTTCGCCACTGGTGTTCCACTCCATATCTGCGCATTTCACCCTTCACACATGGGATTCGCTTTGATCCTCTCCTGCCTCTGGCTGCCTGGTTTCTATATGAAACTACTGAAGTTAACGGGCTTTCACCACCGAACCCTTGCTGCCGCCTGCTCCTCTTTACGCTTAATGAATTCCGGATAACGCTTGCCACCTGCGGTAATGCACGCGGCTGCTGGCTTTGTAGTTAGCCGTGGCTCAAATAAAGAGATGCTGCAAAATTAAATGAGCGCGGGCAATTTCTTATAACAGAGTTTACAATCCGAAACCTTCCATTCACGCGGCGTTGCTCAGTCGGGGTTCCCCGTTGCCGAAAATTCCTCGCTGCTGCCTCCCGTAG
+
.&&(($/'%(&&+%))&&&(+*+*'($%%(#$$%#')'&(#&)($(&&%&))*'''&'(%$&%$%''+'&'#(%&&$&&'$'*1.)1++'0()*8--.--+-+4-)*#(&&)6&+%)%0'+*&(%%'('('**(%./)+6223;3--,'+*'+,*),&)+395342-1($#%$--21.))%(&$&()4404738%1%(+,(&)*//6,%'0/+(*&)/-)/3:9,2$(21-6-+*-'.(%+-'(&&%'-'$$'*-,4-+-&$(')3.63+.5921+(('()&$$&1-',)+%&(-.+,0751/.00+,+&/0)*.**-86014).7312(%$(%$$%(,&',+2/+,.,&'$(++'%''%&*/*')&&)9,/-2/50,-*,/6,,(+%&%++,5.1166971:10,:00%)&+(%(&*+/0/1/(0,'&+*+(.-&,0,*.&'#%&(('%%#&)(,--//*%'$&%((%&&(*&))05//300..1*(%&%&$'(+*/(+&'&'&%(*'(&%&$&%'((&)*6//('#$&,,0')'*'%')')(&'$$'-.*'02*,*('$(%)..2/*.*)*)&)--%&('%(,00;87249172,)/(+,61$.'''')0+,/+&&&'&%',+*3.../5696650,&++%-)+*1/087447'07'-%-%*))$'*')-/0/2*.0+$$++./1%,3*0.11&&(',-.,&&#)*.('-6().,212)#()+/75,1191*'%('$$%&*)+4*)*20/1.*-643131(($%&()/212348777<+-&))0***(*--%,+.,.9*)$)(&(-(&&%(%'%('&-'(%'++),12230/--+*))'(+*)+,.*/1./4296)%$$%#$(,'(-&++-.+(2*-'$(12/571/++-%)%'&'(+*,.*,/15/.5/.--,05-+17+(1+))%0(((2+8+6.4.7.4,-),-/*39...&%'&#%1,'%($'%)*/+-.4312)%%$&)012:322,-*&$$%&%)*'+.,($&&++-+)((*))+-,/*('%%&&&$$$$#$%$##$%')()*'&%*+3)()//13((.,()'')%'')+*%'$$+2/./-,+./12+*)0,++2184/(0.,/1,.45.300*'%$$($((&((&*.,+---
@cf9111ff-257d-439b-979b-7cd4db97809d ch=248 read=120691 start_time=2019-12-13T13:48:17Z barcode=BC01 runid=2c9cf7bc05858273f10e7d7ec552fc0bd742dc3e
CCGGTTACCTTGTTGCGACCCCAATCATCGGCTTTACCTTGAACGGCTGGCTCACGGTTACCCACCGGCTTTGGGCACTTCCGACTTTCGTGGTGTGACGGGCGGGTGTGTACAAACCCAGGAACGGCGTATTCACCGCGGTATGACCTGCGATTACTAGCGATTCCGACTTCGTAGGCGGAGTTGCAGCTACTACGATCCGAACTGAAGTGTTTCCTCAGGTTTGCTCCACCTCGCAGTATTGCTTCCGTCTAGTAACTCCCATTTATGCTGGTACGTGTAGCAGCCCAGGTCATAAGGAATGATGATTTGACGTCATCCCGCCTTCCTCCACATTGTCTGCGGCAGTCTCTCATAATTTCCCACCCGAAGTGCTGGCAGCAACATAAGATAGGGTTGCGCTCGTTGCCGGGACTTAACCCAACATCTCACGACACGGGCTGACGACAACCGTACTTTCACCTGTTTCTGGCTTCCGAAGAAGAGGAGCCATCTGGTTCTGTCCATCAATATCCAAGACCTGGTAAGGTTCTTCGCGTTGCGTCAAGGAATTAAACCATGCTCCACCGCTTGTGCGGGCCCCGTCAATTCCTTTGAGTTTCAACCTTGCGGTCGTACTCCCCAGGCAGGGGTACTTATTGCGTTAACTCCGGCGCTGGAAGATTCGATACCTCCTACACCTAGTACCCATCGTTTGCAGCCAGGACTACCGGGGTATCTAATCCCACGTTCGCTCCTGGCTTTCGCGCCTCAGCGTCAGTTTTTTCGTCAGAAAGTCGCCTTCGCCACTGGGTATTCTTCCTAATATCTACGCATTTCCACCCGCTACACTGAGATTCCACTTTCCTCTCCGATACCCTAGATTGGCGGTTTTCCATCCCATCACGGGGTTGGCCCCGAACTTTAAGACAGACCCGATAATCCGCCTGCCTGCGCTTACGTAATTCCGGACAACGCTTGCCACCTACGTATTACCGCGGCTGCTGGCACGTAGTTAGCCGTGGCTTTCTATTCAGTACCGTCAATCCTTCTAACTATTCGCAAAGAGGCCTTTCGTCCCGATTAACAGGCTTTACAACCCGAAGGCCGTCATCACTCCGCGGCGTTGCTCCGTCGGACTTTCGTCAGTGCGGAAGATTCCCCACTGCTGCCTCCGTAGGAG
+
9)/,9218:59/.4%-0)-%%$,,01166/02069%.(''&&--#&%(*()((#&**-.+480*//3.(+(&%,..-01:1850-08//+3034/,-/3369630*)+2)*)(+()*..+13/4,-+**123<6169,.(*)%'()+52/1--.8-,,&-.44781*)(/32/')(-(%&(&(-7-.)($)(,,0210300**331+*&'(,4<.+/)+%/+-1*&./4701214.-%,,,15.01948367331141114:5)/4('*)%(&/,/2222/')('*-4,(0*))''++'(-,/-+**).5,,'/,1-,-10)&(('*+1,./)*&.)&,*)(*)2-,04/5654-/.0/7/68+)/20*,++,3315/-,(-+&.0168466*-),*9389:;929;--*7<85-0*-$6-+./-2202.+-.(/+/*'13///-077413:07,,(('*',++*099.78:119/.+,/*./,--/'%3:8764/54:011113034',,+*6)&&*+(''%''(*/.3:88;7,/)*2***,+('((**./0;940/(%*)2845:02/9)0*,18/732*016/70/-%',.-/22;8,.(,()-)-5701%*')*332()240(-0-'((+1--21/1.0333123202,%*(,%2()$&.*,-.+49700(&()-2-+,0.8://<;83:6+,,(3,)/:243/45+80+,+,+)+.,20)%))-:4/0,2/(*-**+0-/54797.*-.-48.152;:7.2.41(',31.130264;89;944344(*%68728+5(*23331)&*'(+1:7/,)24+)45/2..-(%&(.,3.),+.30421-10.1305;))(,'/+(.,*3099//45189/.96+3.17)/&')-25--.2./.-$&'+*&'+(&$%&%&*,-)+512.,)%&(')0.*,+.5+608-5.50-*..,2-+491030023717/+2***,++,,,+6'$&./443430/27577:21;4+/12:4*24+59+4/-))1-344'()-/34<63545*)'4/1-/66--0161-//8-1-++.-.78,,)--.+)*-02054457::222,&$'(+)-+,*,-4:458.6,,55.544.'%,&)+,4--356616/(,,-/**41133(*+3.)+
@a045440f-7ac1-4963-b19e-030d1af48f3c ch=23 read=109791 start_time=2019-12-13T13:48:29Z barcode=BC01 runid=2c9cf7bc05858273f10e7d7ec552fc0bd742dc3e
CTGGGAGGCAGCAGAAGATTTTCGGCAATGGGGGAAACCCTGACCGAGAGCAACGCCGCGTGAAGAGGTTTTGGTTGTAAACTTCTGTTATAAAGGAAGAACGGCTACAGGAAATGAGTAGCGTGTGCTATTAGAAAGCTGACTAACTACGTGCCAACAGCCATACGGTAATACCGTAGGTGTAAGCGTTATCAGGAATTCGTGGGGCGGATAAAGAGGGGAGCAGAGGCGGCAGCAAGGGTCTGTGGTGAGAAAGCCTGAAGCAACTGTAGTAAGCCATAAAAGTAGCAGGCAGCTAGAGTGCAGGGAGAGGATCATTGGAATTCCATGTAGCGGTAGTGCATGCAGATATGGAGGAACACCGAGCGACGATCTGACCTGCAACTGACGCTCAGTCCAAGCGTAGAACAAGCCAGGATTAGATACCTAGTAGTCCGCCGTAAACGATGAGTACTAAGTGTTGGATATGTCAAGTTCAGTGCTGCAGTTAACGCAATAAGTACTCCGCCTGAGTAGTACGTTCATAGGAAAATGAAACTTCCAAAGGAATTGACGGGGAGACCCCGCACAAGCGGTGGAGCATGTGGTTTAATTCAGAGAAGCAACGCGAAGAACCTTACAGGTCTTGACGTACTCATAAAGGCTCAGAGATGGAGAATGGCTATATGAGATACAGGTGGTGCATGGTTGTCGTCAAGCTCGTGTCTCGTGAGATGTTGGTTAAGTCCCGCAACGAAACGGCTTATATCGTTAGTTACCATCATTAAGTTGGGGACTCTAGCGAGACTGCCAGTATTGACAAACTGGAGGAAGGCGGGGATGACATCAAATCATCATGCCTTATGACCTGGGCTACGATATTTACAATGGATGGTGCAGAGGGAAGCTGACCGCGAGGTTAGTAAAACCCATACATATATTCTCAGTTCGGTTGTAGTCTGCAACTCGACTACATGAAGTTGGAATCGCTTAGTAATCGCGAATCAGCATGTCGCGGTGAATACGTTCTCAGGCCTTACACCGCCCGTCACACCACGAGTTGATAACACCGGCCGGTGGCTAACCGCAAGAGCACATCTAAGGTGGGATCGATGATTGGGGTGAGAATCGTAACAAAGGTAACCGGAAGGCCTGGGGCGGCAAACCCATTAACACAGGAGCACCGACAACTTTCTTCAACTTTAGCAATACGTAGCACGGCA
+
+102*&)))&$'))*&)'(683)$),(.-/45-)&&&&:3224881,*))*/%-#&'%())',($'**,--)&'&)),-3+234451.2+*+0+,0,+&+()%)))+1/1-)02+*(&$%*)''&(%*-+0-,'+-)&&$'$*+346663.1-2/0&*+(2+(&#$,&+(2,/,0()*5../'-4-3326*)($%(''+,%$'&.2+**($%*,*'*),2)&*-&&&*/-070.//43/8712/0.01/))&*).,0:7814..,,)-&$$'(--)/-,)+.2,..'''&)...,,-),'*(/4/97*'(&,,(*,)5*&)((+4-,*('(''-*0-%&*&'&)&)((,'&)()**-,(()-('%'(776-..-+.)40,*013////0033433,8,&(((++'+**.*-)-,('-%1+,*'$&)5'*,865,0($'++-2:46523*(%)*2218.00909/87-/**'2,,...,,923311,,252(0*,1--.)))*2463.061/+*+,+*)*')1-(*(((*',.*(((%%&''&+)(((,,03223369+'))*08/)+,-4:76/3/06*-,*/'+,2*/**.,1/.*+'&&%'25533*--),10(-))*%(.022511/%3+112364;3,5538*)+-/0:8//+//'00124252444635,1/.7;99:::/91:)(*43/()&(*1./0,+&'):77466,7,-('*,-*/08/-20//.,&$)(&&%%&*)+-/480(0..4;698.8.+$''((26'*.550($#%'*./1&13+.,(((''*()&%$-*)3+())-**48349966&0/.7-0/13(%&"(&%'&('*+4-2/'&&'(%$)).3,++071298898887&,(,0),*))'&&0335(&+(*('%+-5965;8'(%$%'((((/+03+02:4*)',').077443301.3+.0.,.-./8/*6*/+.-+)&&'2.--3+*+(*01:65101259:958-6702758868:8.-(/-3&''#)',0-497011)+,1.,-+/*,6---142125'-&'($$(('+,111(-('&%'%&(*,/,5)+*-.89872.+03/03'-1+)&''&&*+678866:'3+56;8:2//(+%$%'',+,2*04,'%,$#&)&($%%%'&&''+)+*$)*2*)073-,.(&&'%'&'(),41235).%(#%#&%$
@ed636c86-2d2d-4cfd-a836-3b3462f7dfb8 ch=145 read=110741 start_time=2019-12-13T13:48:28Z barcode=BC01 runid=2c9cf7bc05858273f10e7d7ec552fc0bd742dc3e
CCGGTTCCTTGTTACGACTTCACCCCAGTCATGAATCACAAAGTGGTAAGCGCCCTCGAGGTTAAGCTACCTACTTCTTTTGCAACCCACTCCCATGTGGTGTGACGGGCGGTGTGTACAAGGCCGGGAACGTATTCACCGTGGCATTCTGATCCACGATTACTAGCGGTCCGACTTCATGGAGTCAGGTTGCGAACTCAATCCGGACTACGACGCACTTTATGAGGTCGCTGCTCTCGCGAGTCGCTTCTCTTTGTACGCCATTGTAGCACGTGTAGCCCTGGTCGTAAGAGATACCGTGATGACTGACGTGTCCCACCTTCCTCAGTTTATCACTGGCAGTCTTGAGTTCCGGCCGGACCGCTGGCAACAAGGATAAGGGTTGCGCTCGTTGCGGACCAACCCAACATTTCTAGCACAGGCTGACGACAGCCATGCAGCACCTGTCTCACAGTTCCCGAAAGCGCAATCCATCTCTGGAAGAAGTTCTGTGGATGTCAAGACCAGGTAAAGGTTCTTCGCGTTGCATCCGGAATTAAACCACATGCTCCACACCCAGCGTACGGGCCCCGTCAATTCATTTGAGTTTTAACCTTGCGGCCGTACTCCCCAGGCCGGTCGACTTAACGCGTTAGCTCGGAAGCCACGCCTCAAGGGCACAACCTCCAAGTCGACATCGTTTTGCAGCGTGGACTACCAGATTATCTAATCCTGTTTTGCTCCCCGCTTTCGCACTGACGTCAGTCTTCGTCAGGGGCCGCCTTCGCCGGTATTCCTCCAGATCTCTACGCATTTCACCGCTACACCGCGATTCTACCCCCACTCTACGAGACTCAAGCTTGCCAGTATGAAGATGCAGTTCCAGGTTGAGCCAGGGATTTCCTGACTTAACAAACCGCCTGCGTGCGCTTACGCCCAGTAATTCCGATTAACCACCCTCCGTATTACCGCGGCTGCTGGCACGGGTTAGCCGGTGCTTCTTCTGCGGGTAATAATGAGCAAAATTATTAACTTTACTCCCTTCTACCTCCCGCTGAAAGTACTTTACAACCCGAAGGCCTTCTTCATACACGCGGCATGGCTGCATCAGGCTTGCGCCCATTATTACCAATATTCCCCACTGCTGCCTCCCGTGG
+
20133:43720/.,.0155:60776---/66:98;70(/,63-2.4166*,,/3%%&%&()5+6/&*(*083024:1/780,4223:-)+,.;6++,(.5487655*434/40000025532322.:549627312,*,60106122<3,--.1.&(+,030/2/+,,&/('((/090998*()*+'(+.616/075/7+4.:-6.12,('..../'+/5/-200/3./()/(,3322/0.),(+,.8.7763:*(&%&)/89/5*)&%&%(())**.59017:8:*5)((**+)*/5--*)&''(')&)+0++-*'$0*:;7746/13;,,-<79:8<70/5,..-//73*-*..-246965234803%+.*(-1-6)--./2,+)+((*+1.+-7.-)4*7*).0104:0,'&),*.)058655/1*101474:6/,%)(034434-0')+5./-/)(+-))-(3*9-68128-435-2-%''(4955413;88.000/4417+02,.1+.60;89<8343/:///34%'&-&-.,8.34//-07883*)+*-.(*.0(*$*-75457.**/194;758<942*7:;)/.0001.-,./4-31/1:87-/0.2',+853353:/6+*+,11.*,,/)3-4-07*,-07./,-.941)2464312&/)*+,/.-.-.,757,)+'///68;877567+***.,//0(+/0433/6;.,.0/5,)()-24-+-&))((/27822.--5.256'033-/204:5<8009,33)/+6+.6)+*//.-/++,*,-0:5127;.//+,(,*(*+11;46-16312%'(*0.0//210891+)+,832;4/4//*.+'$)'-)0229++*7/6-&&&$$'&)%28*+&&&-(&%3*56;674059756676-)&'%(+/55-,2378:;50/017-,+)&/31/284532625;9170007718,*%+'.,0,.$)*'1,,,:.:9;977735)(.)(('*'(%029(&&+)06-+(),('-.-9+1:41-*1*-2.*613281/0-/.84(,/31:2,.+.-465;32631343*0/0.6000272225457+/4414,.)-66(/+%0)()&0)++.0..,+&+**,-.45+58.+4')
@3349d6e6-c7a9-425f-ace8-e14bddd44e33 ch=23 read=109793 start_time=2019-12-13T13:48:34Z barcode=BC01 runid=2c9cf7bc05858273f10e7d7ec552fc0bd742dc3e
CCGGTTACCTTGTTGCGACTTCACCCCAATCATCGATCCACCTTGAATGGCTCGCGCCGCGGTTAGGCCACCGGCTTCGGGTGTTATCCATCGTGGTGTGACGGGCGGTGTACAAGGCCAGGCAATATTCACCGCGACATGCTGATTCCGCGATTACTAAGCGATTCCAAACGCCATGTAGTCGAGTTGCAGACTACAATCCGAACTGAGAATGGTTTATGGGTTTTGCTTCTCGCGGCTTCGCTTCCCTCTGCACCATCATTTGTAGCCAACACGTGTGTAGCCAGGTCATAAGGGCATGATGATTTGACGTCATCCCCGCCTTCCTCCAGCTTGTCGCGGCAGTCTCGCTAGAGTCCCCAACTTAATGATGGTAACTAACGATAAGGTTGCGCTCGTTGCGGGACTTAACCAACATCTCACGACACGAGCTGACTGACAACCATGCACCACCTGTATCTCATACCAGCTATCTCTCCATCTCTGGAGCCTTTATGAGTATGTCAAGACCTGGTAAGGTTCTTCGCGTTGCTTCGAATTAAACCACATGCTCCACCATTTGTGCGGGCCCGATGAATTCCTTTGAGTTTCATTCTTGCAGACGTACTGCGACGGAGTACTTATTGCGTTAACTGCAGCACTGAACTTTGACATCAACATAGTACTCATCGTTTACGGCGTGGACTACTGGTATAATCCTATTTGCTCCCCCACGCTTTCGGGACTGAGCGTCAGTTGCAGGCAGATCGTCGCCTTCTCGCCCACTGGTGTTCCTCCATATATCTACGCATTTCACCGCTACGCGGAATTCCACGATCCTCTCCTGCCTCTGGCTACTGGTTTCTTGCTGGAAGTTAAGCTTCAGGCTTTCACCACTGAACCACTTGCTGCCGCCTGCTCCTTACGCCCAGCAGATTCCGGATAGCAGCACTACGTATTACCGCGGCTGCTGGCGTAGTTAGCCGGCTTTCAATAAAGTACCGTCACTCGTACCACCATAGCCGCCATTCTTTATAACGAAGTTTACAATCCGAAAACCTTCTTCCTTCACGCGGCGTTGCTCGGTCAGGGTTTTATTGCCGAAATTCCTTCTGCTTTGCCTCCCGTGAGG
+
2.204:-1050,34%./-0323,257..1/1223*,,41'*'((&#$%'''-.()%'(%/171:0.720-6/43*+0*(1(.)+5200(+.31599/124577<:,+.'*++,8).(')%+2-+81/1-,*40,-3368761101251)*-0/674332''(.-360'('%&##&*+-12379515.:///7554-2/71210586500+/62448;/*/5832;:*),.)'*-*)+/,-2,&(.+48.),(')-26667056,+/---1.4/,./040-)**+-'(),/9948/88168////+60-*./678;92771+*-,4,,0.**,,1.-.73.&,+)23438.,/.,,1,288+--'%&0+434669732/1365331.*./.802265676;453:4520,-'+&1'01101.*-./1.,)*)*00*,',003-07,/(,+1/234*).*-/71,,&'&$*+-8622103+./431138/0472:9233+++,-45:7935841.*/)*(.0;121..3:6933495%'().,;;85//-/147.+'))$%'*(-+./2-.0+'&**3-51843971,/2::657;4/4./)+-5+111.)%($(',)%,,.-9./6437/:/3,),**-.%0*-1841680&0202(2(#$%&'+/3327527;-&+-512389454044631$))0(30)+.9/+,.1688/&--.2:36.;:5.00027799-+7*&)).1/447652695815.)'-*09-(&(&*,*.3-/-0958665/.*&(()+,515479,-.)+&'$)**1/43////741,,)-1,,*()-,*/14$2)(/,26-,)'))(%+(*.-/*(*/:0+4800;6**+,(*(*.01.(*.-//156:89:7630+)+()-142+'+*'$)1*.+3/4:/+/($'$&(&*+-/4823946-;../782-,*()--2--/1/---44,-4038++--/76::./10+-/58..($&'(**,38''&$%&))--%)$'((1<,,+80063+-2/).32:67<884;5*.-+///,7/..::8762..940<<1,8-,46./,3+448*561.*-**)/-+.82-)%&+-
@debb5851-d66a-48e0-9d0c-22253c479a56 ch=454 read=88733 start_time=2019-12-13T13:48:36Z barcode=BC01 runid=2c9cf7bc05858273f10e7d7ec552fc0bd742dc3e
CATCCTACGGGAGGCAGCAGTGGGGAATATTGCACAATGGGCGCAAGCCTGATGCAGCCATGCCGCGTGTATGAAGAAGGCCTTCAGGTTGTAGGCACTTTCCAGCGGGAGGAAGAGTAAAGTTAATACCTTTGCTCATTGACGTTACCCGCAGAAGAACCTGCTCGTGCCAGCAGCCGCGGTAATACGGAGGTGCAAGCGTTAATCGGAATTACTGGGCGTAAAGCGCACGCAGGCGGTTTGTTAAGTCAGATGTGAAATCCCCGGGCTCAACCTGGGAACTGCATCTGATACTGGCAAACTTGAGTCTCGTAGAGAGTGCAGAATTCCAGGTGTAGCGGTGAAATGCGTAGAGATCTGGAGGAATACCGGTGGCAGGCAGCGGCCCCCCTGGACGAAGACGACGCTCAGGTGCGAAAGCGTGGGGAGCAAACAAGGATTAGATACCCTGGTAGTCCACGCGCCGTAAGCGATGATGTCGACTTGGAGGTTGTGCCCTTGAGGCGGCTTCCGGAGCTAACGCGTTAAGTCGACCGCCTGGGGAGTACGGCCGCAGGTTAAAACTCAAATGAATTGACGGGGCCGCACAAGCGGTGGAGCATGGTTTAATTCGATGCAACGCGAAGAACCTTACCTGTCTTGACATCCACGGAAGTTTCAGAGATGAGAATGTGCCTTCGGGAACCGTGAGACAGGTGCTGCATGGCTGTCGTCAGCTCGTGTTGTGAAATGTTGGGTTAAGTCCGCAACGAGCACCAGCCCTTATCCTTTGTTGCCAGCGGTCGGCCGGGAACTCAAGGAGACTGCCAGTGATAAACTGGAGGAAGGTGGGGATGACGTCAAGTCATCATGGCCCTTACGACCAGGGCTACACGATGCTATGCATACAAGAGAAGCGACCTCGCGAGGAGCAAAGCGGACCTCATAAAGTGCGTCGTAGTCCGGATTGAGTCTGCAACTCGACTCCATGAAGTCGGAATCGCTAGTAATCGGTCAGAATGCCACGGTGAATACGTTCCCGGGCCTTGTACACACCGCCCCGTCACACCATGGGAATTAGGTTGCAAAAAAAGTAGAAGTAGCTTAAACGCTGGGGCGCTTACCACTTTGTGATTCATGACTGGGGTGAAGTCATGCAACAAGGTAACCGG
+
$%+,1,&1&47'*1*.11),.+14-*2/0652+*,+721640/232+/15343210*./01*16+..653'''/-&))(.*6584%5837(&%%$$#%*0)+(),3/2/)+*-)'%&(-<710302./35.72()+,+12/.-*2*(*0,)+*),)$(&&+*-.//'&)/-,+*&,.5,-+,,2.//7,-''(()4417713.1.-/./2.2/255:;9;898:52332*/.*&'++.12<2,5.1(++--47953(*0+(063)+587391979408/2./**+**57//*-+-+/+-3')&''')*,-7869.,)')*+.6(+)3(-').72420100:21/88003::.-,**-/.7203/-0-13969351,()0-(21057/6:6,),0'(.,7/.,*&+/101'*...23.2-**21.69+)(+7;561(+*%3)2+/158;3//32/0061%*()),51756%-,++(&),/30+(&$0(.-,4--.55;5082106-+&'(,**,/-+.105+*)*,0./,447750*5/82+.%($((1/676&)'-4293;<67897;72.3/7074//,72/7%*&**2.-5/.80),-+//-.:;6;6730-1+587510+-0)076160/6:42),*..//167.--1/,.+.4;4.,,--:30/.4-/147::;;1<;2:698:32111/13257910+,36/,,/1595,./03:7+/,)'),./+0.;/:66801++1*'*22400-0*2.-%14+(/+0/)*/((-60174-42:59261*'54021282,(*(+327/4+**++0019:669.+6,,+.),.06322120../,**+-1:9465658,('$$+-:;689986,,'('%*+.-&'&(*00450()'(+')..-772./,*,))()-/($',512710**,4&)(,17:8395562)6+)+$%$)*,-450-//011588966-5/./6-92100-..-'(*)'&*&''*)-3212-()'21-(7--1122:00+67::09..+-,--0865:9),465636;9978.&$(&'/.7;+.4/041**'(*'''$&&$$$%--&+$$%(0,(((-6--79+1074-.124;5432/3++.4.-/.3-..$($',.-30*/04:2*3.
@0025d960-7669-4cbb-bd4e-5d10cf6f5282 ch=148 read=100124 start_time=2019-12-13T13:48:46Z barcode=BC01 runid=2c9cf7bc05858273f10e7d7ec552fc0bd742dc3e
CTCCTACAGGAGGTGGCAGTAGAAATTTTCAGCAATGGAAACCCTGACCGAGCAACGCCGCGTCAAGAAGAAGTTTCGGATTATAAGCTTCTGTTATAAAGGAAGAGCAGCAGCGAAATGGTAGCCCGGCGAATACTTTATTAGAAGCCACGGCTAACTACGTGCCAGCAGCCAATGTAATACGTAAAATTGTAAGCGTTATCAGGAATTGTGGAGGCGTAAAGAGAGGGCAGGGCGGCAGCGAGGGTCTGTGGTGAAAGCCTGAAACTGGTAAGCCACCGAAACCAGGCAGCTAGAGTGCAGGGAGAGGATCTGGCCAGAATTCCATGTAGCAGTGAAATGCGTAGATATATGGAGAACACACCAGTGGCAGGAAGCGACGTCAGCCTGCAACTGGCATCAGTCCCGAAAGCGTAGAGGCAAATAGGATTAGATACCTAGTAGTCCACGCCGTAAACGTGAGTACCTAAATTTGGTGTCAAAGTTCAGTGCTGCAGTTAACGCAATACAATTACTCCGCCTGGATGAATACGTTCGCAAGAATGAAACTCAAAGGAATTGACGGGGCCCGCACAAGCGGTGGAGCATGTGGTTTAATTCAGAGCAGCGAAGGAACCTTACCGAATCGCCGACAGCATACTCATAAAGGCTCCCGAGATGGAGAGATAGCTATATATGAGATACAGGTGGTGCATGGTTGTCGTCAGCTCGTGTCGTGAGATGTTGGGTTAAGTCCCGCAACAGGCGCAACCCTTATCGTTAGATTGCCATCATTAAGTTGGGGACTCTGGCAGGACTGCCAGTGACAAAAGGCTGGAGAGGCAGAGGATGACGTCAAATCATCCCATGCCCCTTAGGCCACCTGGAGCTACACACGTGCTACAATGGATGGGTACGGGGAAGCAGAGCCGCGAAGTGGGGCAAACCCATAAAACCATTCTCAGTTCGGATTGTAGTCTGCAACTCGACTACATGAAGTTGGAATCGCCTAGTAATCCTCGCGAATCAGCATGTCATGGTGGAAGATACGTTCTCAGGCCTTATACACACCGCCCGTCACACCACGAGAGTTGATAACGCGAAGCCGGTGGCCTAACCGCAGAAGGAAGGCGCTTTATCTAAGGTAAAGTTGATGGTGGGGTGGAAGTCGTAACAAAGGTAACCGG
+
--/1-/113+(''%&*+-45,*''*&+9:5507383,+'*))0+'&'2.))'*1,,,0-'(%(&)'&)+&)')-8/,-,+5)%$)-%*+/)+$/1./34,-+-+%(&&$(&%&'%&'.*,(')*6,()('&&&()))))(/-+%*'&03/+*++,695657'4&-)))*'(,'-&,&(()+,2')((&&'())/($%%,++-7'**'(-+'.)+&)'&(*16(%&(',,**(62).%42%++&'*0501+)-,0-,,(,++0.&%&%$'$+.1**5,)-'&)-,,,/+1/3---,(+,,$1(,2)(*'-7./1$'$$$(%,,010:1+'&$%%$*),29/..3/4367543/252,)(+)-,**3,.,9..-'+'%'(4440*'$)+(..035312$-$%&'&2.-,+-52-./7**'')./:++&.('3,2(,-*4-')%')**.)&-,/3./386-'''&+,-,*)0('+-,+#&&-,081/282/-/0.)+//.8-/&*(*-&&%%)&.((+44867:5+.11'%('*0,082.204(*20-&1.'9848-,,,..-*(%(.+)32*&('(&'&&)/229-./,/++&+*80203:6('(*(')'%('(%++5616+1,'$&($#)'**/)(+,,,-+..112-*,,16('&'(*-:30--)0/%1677731(*0/5..-.+.31&/3,01799694,,((+/0133-50263:44022208.)+,1/2.1070-.616'02//72.14***+-)'&-$(&*'$+1-/1637/((*4/79024461231+21221-1,*+011'9<:4075:;1+(&(',,+(/2+*))(*/01;31172120./&007+,*'(&&''--011%'**)(((&((*+-('++/7710035()&2$,''('(+'&)')7,/(((')-45,)*0/+0+)..565,.0/,,,-%(+-3/0./1--./762'/1*..8342.-.+,/(2**3/5/544,.%*(2/5/-/)%((*,/5/-+)*(.,-0$%'(*+/*%%*)+/./3)+-,442&)''+..,,(-0-49-,60,,)-.&+,(*&'),*,-/*(%+&'*)-/+(&(&)'(0+3,'*''*)*-')'*'&&(*)(21625'++*+))/+)(*,(.%''((('**,-0-,-//07(-+.-,07.,
@cebcae47-926d-4fe0-a658-b182d885bc7d ch=393 read=55723 start_time=2019-12-13T13:48:56Z barcode=BC01 runid=2c9cf7bc05858273f10e7d7ec552fc0bd742dc3e
CAGTATGCCGCTTCGTTCAGTTACGTATTACTTCAGTGTCTTTGTGTAACCTTTCTGTTAGTGCTGATATTGCTCTACAGGGAGGCAACAGTAGGAATTTTCGGCAATGAAACCCTGACCGAAACAACGCCGCGTGAAGGAAGAAGGTTCAGTTGTAAACTTCTGTTATAAAGGAAGAACGGCTACAGGAAATGGTAGCCGAGTGACGGTACTGATAGAAAGCCACGGCTAACTTCACGTGCCAGCAGCCGCGGTAATGCGTAGGTGGCAAGCGTTATCCAGGTGTGGGCGTAAAGAGGAGCGAAAGGCGGCAGTAGGGTCTGTGGTGAAAGCCTGAAGCAACTTCAGTAAGCCATAGGAAACCAGGCAGCCTAGAGTGCAGGGAAGGGATCATTGGAATTTCAATAGCGGTGAAATGCGTATGAATATGGAGGAACACCAGTGGCGAAGGCGACGATCTGGCCTGCAACTGACGCTCAGTCGAAAGCGTAAAGAGGGGAGCAAATGGGATTAGATGCAGTAGTCCACGCGCCGTAAACGATGAGTGCTAAGTGTTGGATGTCAAAGTTCAGTGCTGCAGTTAACGCAATAAGTGCTCCGCCTGTAGTGAGTACGTTCGCAAAGATGAGCTCAAAGGAATTGACGGGGGCCCGCGCAAGCGGTGGAGCGTATGGTTTAATTCGGAAACAGCGCGAAGAACCTCCAGATCTTGACATACTCATAAAGGCTCGAGATGGAGATGGCTATATAGAGATACAGGTGGTGCATGGTTGTCGTCGGCTCGTGTCGTGAGATGTTGAGTTAAGTCCCGCAGCAGGCGCAGCCTTATCGTTAGTTACCATCATTAAGCTGGGGACTCTAGCGAGACTGCCAGTGACAAAGCTGGAGAGGAAGGATGACAATCAAATCATCATGCCTTAAGCCTGGGCTACGTGCTACAATGGATGGTGCCGGAAACAGAGCCGCCGGTGAAACAAAACCATAAAACCGATTTCTCAGTTCAGTTGTAGTCTGCAACTCGACTACATGAAGTTGGAATCGCTAGTAATCGCGAATCCAGCATGTCGCGAGTGAATACGTTCTCAGGCCTTGTACACACCGCCCGTCACACCACGGAAGTTATTAACGCAGAAGCCGGTGGCCTAACCGCAAGGAAAAGGAGCTATCTAAAGGTAGGATTGATGATTGAGGTGAAGTCGTAACAAAGGTAACCGG
+
"#&)+6)+(#&/)1)*16./4,''&)%+)$*186./0331*42%'%$%%&(*.+(+'--%).038/0.+)+)+-0*(,'--+)5736*6''-('(((+165-+43133(&,'*0'(*0170(*%0034345..,0/).*,-+).*07296&*+(%&/0+*,,-/-321158+*+)+)***(.((&&&+)*,)(*(1++,4&'(+--6'5.(*)'%')#*&('-4/0&321.)((,&&)*'%**(((''*)%)%+,//*&)%'&)'')*)+*),11:516)*'$($**552113:/+*.+)+*)+)'',-.11*-.*,-.---13))))*./&565/2-***-))**&*//7'36+,**(*,,+4..3*&&(&*())**1/*.(+'().../8&7&+(3)60)))*#%$&+31.*31032)*))'-('&+.+(+&&&'+-,%%+*7,'&+**)/60//-,))%'&%&())...-+&(*../23))+2*-//5-()'..0&)%).0-,**'%5*.'//*-#('*(*.('*(+-/46389520'*,,'&$'%/,(**/4.64:77609.--41)43/0../-./200/1102/-/+/(-..('*,..'&((%%&)*.02--((15)'+2+*%-./(+&%&(*+2--/.068+33+&'&),)'.,7444),-+1...46;:06491*,*,'('(*%&(*)'&++)(+'(+(-*.*(+212)422./1:3/4101$'*,.70.--,,4011630)&$,/0794471/-/-/34495;55426.&()*2075464667553,./,(*./700/5.))0//92641/()$'),2323245/-3)&+0-55,:+2*&(((,1.-.10*'+*'&*((*+3801200.-((&)*2-*&&(%+'0-345-3%(+//;91228755*,)$%%')*---)+-+*+))332'-1..:;:;:8804&-*'(&*&%)(,4&'%'&('*7+*),('*,((,482+.(*20**56+.286%1%3%'$&)+-11.,001**('$')*407-009/753.*+))*)1+,-$$%'(121(*+,-167,1)'))%&,'%*+/20,-'/23)**$*(*(*'((&,))(,,02011+-)()&&/)*%,)+,)-(()(&-0,5,+6.3(.)-,%%*0,/-2++()%()-).024;),*2(20.1)(().09++*(&/&(***.+')-210+*12497960
@ec4a18dd-6202-418c-b322-ef1f9e073764 ch=13 read=70251 start_time=2019-12-13T13:49:20Z barcode=BC01 runid=2c9cf7bc05858273f10e7d7ec552fc0bd742dc3e
TCGGTATGCGCCCGTTCAGTTGTATTGCTATGCTGAAGGGTGTCCAGTGTCTTTGTTAACCTGCGCTTGCCTGTCGCTCTATCTTCCAGTTACCTTATTTACGGCTTCACTTTAATCATCAATCCCACCTTAGGCAAGCTCCTTCCTTGCGGTTAGGCCACCGGCCAGGTGTATCAGCTCCTCGTGGTGCGAGCGGGCGGCGGTGTGTAAGGCCAGGCAATATTCACCGCGACATGCTGATTCGCCGATTACTAGCGATTCAGCCTCATGTAGTCAGGTTGCAGACTACAATCCGGGCTAAGGGAATGGTTTTATGAGTTTTTGCTTCACCTCGCGGCTTAGCCCTCTGCACCATCCATTGTAGCGTGGCCCAGATTCATAAGGGGCGCGAGTGGTTGGCAATCATCCCGCCTTCCTCAACTTATCACTGCTTGATCTCGCTTCAGTCCCAACCAATGATGGTAACTAGCGGTAGGGTTGCGCTCGTTGCGGGAACAACCCAACATCTCCACATTTTAGGCTGGCTGACAGCCATGCACCACCTGTATCTCATAGCAAAGCTATCTCTCTGGGTAACAGGTAATATCAAGACCGCAAATTGGGTTCGCGCGTGCTTCAGATTAAACCACATGCTCCACCGCTTGTACGGTTACGTCAATTCTTTGGAGTTTCATTTCGCGAGACGTACTTTCTCAGGCGGATACTTATTGCGTTAACTGCAGCATTGAACTTTGGCATCCAGCAGTACTCATCGTTTACGGCGTGGACTGCAAAGTTATCTAATCCTATTTACTCCCCAGCACCGGGACTGAGCGTCAGTTGCCAGGGCAGATCGTCGCCTTCGCCACTGGTGTTCATCATATATCTACGCATTTCCGCCGCTACGCCGATTCACGATCCTCTCCTGCACTCTGGCTGCCTGGTTTCTATGGCTTACTGATTAAACCAGGCTTTCACCACAGACCCTTGCCGCCGCCTGCTCCTCTTACGCCCAATGAATTCCGGATAACGCTTGCCGCACCATTATTACCGCGGCTGCTGGCATGTAGTTAGCCGTGAAAGCACTCAATAAGTGCAAATCACTCCGGCTACCGTTTCCTGCCAGCCGCCGTTCTTCCATTACCTGTAGAGTTTGATCGAGCCTTCTTCCTTCGCGGCGTTGCTCAGTCAGGGTTTCCCCCCATTGCCGAAGATTCCCCACCTGCTGCCTCCGTAGAG
+
$&0)+-3,-,,//')/7,)+(()$-)'&(%(*)&*'&')&&%&)&%,*/2629:-2-0'.*&%&%%'%&/0/,343344342.210.&**7*,+++&)/)),+(+*(,%'))'-726/02,.*,3,(/'('&'%'&%&(+/57960/0+*--/*#&%&&'/(.''#$*+*(-'(+,./50-,.-201*)&(&+0.65/+*$'++//-*((,0.2%00.0*+,)-+/4****44.3-2+,'3+2*.'*+6523+&***$+1)+&0224&)%(*012*+318/2$&-01272:20.%.&0/+.',&%)1*03;;0/6*%+.890-*,-6./16-6).,3''%%$&()(1/-.-072889-4-+)+(*'&%&),,)+*.-,,.//(.3,011*())+)1-)%'&'(---21+*/()--2+2(,*.-(//)+++')(&%0.(*%&*)%''(,4-*'(%/(,*)/,44573-,%*+)*,%+.,721+%)+.4665./)()*,1,3*.-60/.--+%%#$&)%%&)((+++$+*/.&+,&-&)(+/')-*,-0/201&%$#%')(%'(,.5+*)))(0('&#$')-+,))(2,,)*+5.#&%'$(&&-//2-%%&'(+*,.80(*)2)01352*)*+-..30-/1'(()(*)3+')&$%#'()-0,*()'%'%*0974,-8*,+*''()0+/,+))++*+,1/1+0+'&+/-*8,,,%2*.+-./7012,*0'()*,80-**$()%%$&&-,+$&(,-.-1;,**'),.14:43.'(('%&'+)*/'*2,.*+'//)%++937-&*,--5+34-2-++*)'45.2/6,&)')-*.$*)-/+/0351-3103:220.+)'++,$&)((*-+..-(+(,*,31/)%'(((.(+'*((%/..%)*-/28//*,0--+)%**&(,13.63-182;8/./2/3//1*,),&0**,*(,%*0'*0)*')+')'/24;-2-$)&%)&(+/***+-6+).-(+-2/+-3.+//51/1/0'&'').//3-1.'-&(+')()1/),)('+...//0.-,%*'**.6.-+2-42.'((&(&((,(,')*)--038-+/$'*1&'$$$$(%'()./*&%$"%$*(-7/.3.&&&(&#*'&).-,'%$)&1*&&),*&*$+46:669522)*'))***0-)(-0*.03*-42/7.-+.03+',+(.(%',$..51),,%'+()*+,.8165./3+*)
@6e8985e3-1b8d-43da-ae05-fd338dc5a12a ch=85 read=126076 start_time=2019-12-13T13:49:19Z barcode=BC01 runid=2c9cf7bc05858273f10e7d7ec552fc0bd742dc3e
CTCCTGCGGGGCAGCAGTAAAGGAATTTTCGGCAATAAACCCTAACCGAACGCCGCGTGAAGGAAGAAGGTTTTCAGTTTATAACTTCTGTTATAAAGGAAGAACGGCGGCTACAGAAAATGGTAGCCGGTGACGGTACCTGCTATTAAGAAAGCCACGGCTAACTACGTGCCAGCAGCCGCGGTATACGTAGGTGGCAAGTTATCCGGAATTATTGGGCGTAAAAGAGGGTGGAAGGCGGCGAAAAGGGTCTGTGGTGAAAGCCTGAAGCCCAACTTCAGTAAGCCATAGAAACCAGGCAGCTAGAGTGCAGGAAATCGTGGAATTCCATGTGTAGCGGTGAAATGCGAGATAACTGGAGAGGAACACCAGTGGCGAAGGCGACGATCTGGCGCAGCGGCGCTCAGTCAGCGTGGGGAGCAAATAGGGATTAAGATACCCTAGTAGTCCACGCCGTATTGATGAGTACTAAGTGTTGGATGTCAAAAGTTCCAGTGCTGCAGTTAACGCAATAAGTACTCCGCCTGAGTAGTACGTTCGCAGAATGAAACTCAAAGGAATTGACGGGGGCCCGCACAAGCGGTGGAGCGTAATGGTTTAATTCGAGCAACGCGAAGAACCTTACCAGATCAACCCGACATACTCATAAAGGCTCCAGAGATGGAGAGATAGCTATATGAGATACAGGTGGTGCATGGTTGTCGTCAGCTCGATGTCGTGAGATGTTGGGTTAAGTCCGCAGCAGGCGCAACCCTTATCGTTAGTTACCATCATTAAGTTGGGGACTCTAGCAGAGACTGCCAGTGACAAGCTGGAGGAAGGCGGGATGACGTCAAATCATCATGCCCCTTATGACCTGGGCTTACACGTGCTACAATGGATGGTGCAGAGGAAGCGAAGCCGCGCGAGAGGTGAAACCAAAGCCCATAAAACCGATTTCTCAGTTCCGGATTATGGTCACCGCAACTCGACTACATGAAGTTGGAATCGCTGTGAAATCGCGGGGTCATGTCGCAGTGAATACGTTCTGGAGCCTTGTACACACCGCCGTCACACCACGAGAGTTGATAACACCCGAAGCGTGGCCTAACCGCAAAGGAAGGAGGCTGTCTAAGGTGGGATTTGATGATTGGGAGTGAAGTCGTAACAAAGGTAACCGG
+
*)/&'&&')'(&(+**,-0'%)&)*/8:4+.7,1,+),1)0*()33,+&$%&'*(*+...,.010*,,&)/873/%0-/&&**(&(1*/-4///8;,(()%'-1,+,,)40//3.+2.+.+*'')).5'-,169/50/,,)'%)*,64(%++,))))*/501196200/14:;33/-..),,,2*,.01885440.($##&'-5/5,5-0.2.(3*699221:31)'(,-/,,('&*0)1+.&%&(++1.0.+*,-24429.-4.9/2-*.*&&&'-+5.33692;<9:9.37/3:752//*.00')+-02032,13+/2:8.(/,4/75774/+***.742-13*)'(%$',$$$)+0,.),2-510431257<83-2)/,4985453-/+,&(()*.5/.025-34-++,-54.4)+'+57)$$)0&%2(0'(+3358)&)'123864+*'))'*''''(200.1235440//6292;:5953:7*+181),-4687896659181123:32**(+,.183663.-%+*.07757:6*)(&)01/0:813710*'%%%*'-.2.5:6117,**-/273555472)*-(0-1.037<:09591**-+0-.-9,-3+,4-1-5-08)-%+)%&+.**-/()()*+24381,40+0('')*+54/,))(---22103/60-.,-/23010182///0*8/;.//778001003&((,-+-/33643201133:72./12+-/%1(*/0).,0296271.--1/-..8/59243/42.+0,7*48324434*++('%*//20/*+,./++*)&()1-+3,-5/66.88002336:::;0/05788;4385,*201056:.-.%$%#$&')-./.)-..823:65/*+(*$*'*+'/)*)*,,0821+'++('+*/+)3)+(,1*&-4-((-,++)+%'30.,0/*0238(7+.01+.1432'(&%)))-/263740100217.1120.-,'&%%('$((*'*::1&)'**+.-/637%50012058139+'&*#).313+0..,-+07165.464313-$(''('(-4/015;8208*'*((((().5,')//0---7*-*,0++&&(,-/14/0000-13.''&%&(*/205.2+&()/02/01-00356:)0&&)*(226
@107d3256-f7b3-482e-90ee-edab493e787f ch=183 read=228105 start_time=2019-12-13T13:49:18Z barcode=BC01 runid=2c9cf7bc05858273f10e7d7ec552fc0bd742dc3e
CCGGTTACCTTGTTACACGGCTTCACCCCAATCGCTGACCCTACCTTCGGCCGCTGCCTCCTTGCGGTTAGCTCACGGACCCCTGGTGTGCCAGCTCGTGGTGTGACGGGCGGTGTGTACAAGACCAGGAACGTATTCACCGCGGCATTCTGATTCGCGATTACTGAAAAAAAAAAAGTAACTCAGCTTCATGTAGGCGAGTTTCAGCCTACGATCCGAACTGAACTGGTTTTAAAGTTTGGCTCCACCTCACGTGTGCATCTCTGTACCAGCCGGTAGCCAGCACGTGTGTAGCTACACATAAAGGGGCATGATGATTTGACGTCATCCCCACCTTCCTCCCTGATTCCAACAGGCAGTCTCCTTCAAGTCACCAGCAATGGTAGTAACTAACGACAAGGGTTGCGCGCAGCAACATCTCACGACACGAGCTGACGGCAACCATGCACCACCTGTCACCTTGTCCACGAAGATTTCCTCGATTAAAGAGTAATGGGGATGTCAAGTGTAGGTAAAGGTTCTTCGCGTTGCTTCGAATTAAACCACATGTGCTCCGCTACTTGTGCGAGGTCCCCGTCAATTCCTTTGAGTTTAATCTTGCGATACCGTACTCCCCAGGCCCGGAATACTTAATGTGCGTTAGCGGCGGCGGAGGTGTTGAAACCCCCACACCTGGTATTCATCGTTTACGGCGTGGACTACCAGGGTATCTAATCCTGTTTGCTCCCCACGCTTTCGAGCCTCAGCGTCAGTTACAGTCCAGAGAGTCGCCTTCGCCACTGGCGAAGGTGTTCTTCTAATCTCTACGCATTTCACCGCTTTACACTTTAAATTCCACTCTCCTCTCCGCACTCTAGATAACCAGTTTGGAATGCAGCACCGAACTGGTATTTCACATCCCACTTAATCATCCGCCTACGCTCCCTTGCACTTTAGTAAATCCGGATAACGCTCGCCACCTACGTATTACCGCGGCTGCTGGCGTAGTTAACCGTGGCTTCCTCCTTGGGTACCGTCATTATCTTCCCAAAGACAGAGCTTTACGATCCGAAGACCTTTCATCACTCACGCGGCGTTGCTGCATCAGGGTTTCCCCATTGTGCAATATTCCCCACTGCTGCCTCCCGTAG
+
3604*3)+*,+).4))(++12363.357..4/2.-0./1<51.09/80/82928877578./2./0.3---543/03:23'(&&+0./3,46/%((($*17-,.-.5499638-..-,,.36.+3.'2,4239:9:<9232*-5954872),+/--,0/.0.*,*%/+,.011775/&).'336)*,06438757141+().5410344/*'&&(*++17998'6437/79<-79,,.80365243&)2,0&.&-&+*,-3....+6:;;0//.(*/**,-*,0-0'-''&$&**((),*.059)*/5+-11./2116</./;788;738;2-078;77556'%*#)&+)+&6)*---+--65%&/'3++,-%(*)%(+,)+31$++,++*2.97672-.0-,-)'%$$'*$.)-,-,*)*/154656.,-**,.12&24:5<03((*4744:45493650/-)0,$(')((%(4.0/./42:18/.''(*+.+*'0/789:9544520.,++4,),00755;934+*+--.8.--,+02<;:3/**+)')+,8945310././05.'/*1789./04193:4//530+/1::-:0034230,),.53.---858*,0/9+(.2./+''('3*)*-/0344,-./5))&((,(+0-12;76;85;86,')&,1-,*(..8522310:6..11/137;864/..(25,..7640901804281)*)/2/*&)*,1:21,.298794-0**-$'('%&&&)3')*,*&*+-2796:737845.2'#&&%,(+(580.3%('3*535101/0,/4'*'**'((0'''()-+--*1+9-7(*+,)-1/.('($'$+*.12275555711893244:3440.3*2./2*).'*)'+171+,)'*.+'%('6-5710770395,445275+-6,.%+.8333699,-.*5.5:645'(+/*-5385/-/-1/4927:57/8///67/5//.58553(34;<671162///'()(0'('491480;///;:2:;.+85////,+01089//221&$%('&&'(&00,,00.244,.+.(,-+0-,+*)*+-307:54<027:+)10*-11810060689/-./.012.,*/6,-751
@26aeae05-161e-4189-8f89-d0ab5eaa8769 ch=329 read=70704 start_time=2019-12-13T13:49:30Z barcode=BC01 runid=2c9cf7bc05858273f10e7d7ec552fc0bd742dc3e
CCGGTTACCTTGTTACGACTTCACCCCAGTCTGAATCACAAAATTAGTAGCGCCCTCCCGGTTCTTCTTCTTTTGCAACCCATCCATGGTGTGACGGGCTGGTGTGTAAAGGCCGGAACGTATTCACCGTAGCGCATTCAGTCCCGTTACTAGCGATTCCGACTTCATGGAGTCGAGTTGCGGAGCTCAATCGGACTACGACGCTTTGCCGAGGTCCGCTTGCTCTCGCGAGTCGCTTCTCTTTGTATGCGCGCCATTAGCACGTGTAGCGCCCTGGTCAATAGAGGCCATGATGACGTCATACACGCTTCTCCAGTTTATCACTGGCAGTCTCCTTTGAGTTCAGGCGGGCCGCTGGCATGAAGGATAAAGGGTTGCGCGCTCGTTGCGGGACTTAGCAACATTTCTGGCAGTGACGGCAGCATGCAGCACCTATACAGTTCCCGAAGGCATTACATCTCTGGAAAGAAGTTCTGGATGTCAAGACCAGGTAAAGGTTCTTCGCGTTGCATCCAGATTAAACCATGCTCCACCGCTTGTGCGGGCTGATCAGATTCATTTGAGTTTTAACCTTGCGGCCGTACTCCCCAGGCGGTCGACTTAAGCACGTTAGCTCCGAGCCACGCCTCAGGGCACAACCTCAAGTCGACATCGTTTGCAGTGGACTACCAGGGTATCCTAATCCTGTTTATCCCCGCTTTCCTTGCCCTGAGCGTCAGTCTTCGATCAGGGGCCGCCTTCGCCGCCGGTATTCCTCCAGATCTCTACTGCCGCTGCGCAGATTCTGCCTCTGCACGAGACTCAAACTTGCCGGTATCAGATGCGGTTCTGGCAGGTTGGGCCGGGGATTTCACATCTGGCTTAACAAACCGCCTGCGTTGGCTTGCAGCAGTAATTCCGATTAACGCTTGCCCTCCGTATTACGCGGCTGCTGGCACAGGTTAGCCAGTGCTTCTTCTGCGGGTAACGTCCAATGAGCGAGTATTAACTTTACTCCCCTTCCTCCCCGCTGAAAGTACTTTACAACCCGAAGGCCTTCTTCATACGCGCGGCATGGCTGCATCAGGCTTGCGCCGGTATTTTAATATTACTGCTGCCTCCCGTAG
+
.('/-2)/-,2,+6'*+,-.7//234*+,,,''&+)./11:51221174454270-13+.3-3')''$,)/41+,-/)/,&$%&)),/-0-)(,,((*(%,.(..-'),*-,5(.*/.,$'#'$(&)(&-%'''('.++%%).0,*,)(&'#*+-45:5/.+4481//-.++,1(',,,)&).').9958.1&+*0.))+()&)(++&&%'%++4560005,.00-1+++(**+*,..001198.-07610/&*4')&$%'$*&(&($&'&'(('/2+&&')&)$**,1//(((((04663,')&)+-.3+((%%(-,0./244515/(./---()())./**%#''(*0-0.&%$)('&%$'',1.19<-)+()'%&&(&(5/,4,++/:67.2.,(3+-.+38')%&%'#&$*))*''*&)+***(')(4+)))(+,032/.*(*'**1).*'(-,/(*+3,11*&''(1..-5.;:88964+,-3&+)+/6)(+2:314,,-..60/02/(''-1/4:38:70//03-%))**./,.++)'&'%$$*+,(+2/3059600)467/(2),+0+-7181,-*+-/8:5*/8846+0,-)*'-'$'%++20/(,-5('(&.1*-+--++**--**/353613+)'*,6785997.8/(''()-5.+,+.5+32)*-,:((5832*-/.7*%',31+%()331)*3(+7,-.101-+-130./8,+)*1$(2++-+*.--***.-'--(.-04;32.2*$'',.643('&%(01/-),)++(&.8,'$'*'20)+$()*/0-4602/)*''*3/44).,&)),.1597/.%&'$%0*2*,(1.,'''&#/-.-,/024,3++1-2.((*4,-&&&#$&&+)&%%)(%)#$$#&&(50010*(1020310.0',1+-1434417/1-+/+,,2..((&%($+*(2)-.-**-++*,-09446940//.4.--4(1*1/(.*%&%*),730,.-1%,-1./*+20+,1:9-+67613-*,)()*(%(,+/3,+-5.4587;67;61210-.*)+4/345:750/./2/155150/020),*&(&%*+1,'-*&'.),/---+/8+-811
@0c240bcb-6ab5-4210-820f-43e0bf69ba16 ch=3 read=52169 start_time=2019-12-13T13:49:41Z barcode=BC01 runid=2c9cf7bc05858273f10e7d7ec552fc0bd742dc3e
CCGGTTACCTTGTTACGACTTCTTGTCGATGTTGCCAGGCAGCTCCTTCCTTGCCGGATTTAGGCCACCGGCTTCGGGTGTTATCAACTCTCGTGAATTGTGACGGGCGGTGTGTACAAAGGCAGAACGTATTCACCGCGACAACTTTGATTCGCGTGCAGCGTTCCAACTCATGTAGTGAGTTACTGATCCGAACCAGGCTCGGTTTTATGGGTTTTGCTTCACCTCGCGGCTTCGCTTCCCTCTGCACCATCCATTGTAGCACGTGTGTAGCCAGGTCATAAGGGCATGATGACGTCATCCGCCTTCCTCCAGCTTGTCACTGGCAGTCTCGCTAGAGTCACAACTTAACGATGGTGATAAGGGTTGCGCTGTTGGGACAACTTAACATCTCGACACGGTGACAACCATGCACCACTGTATCTCATATAAGCTATCTCCATCTCTGGAGCCTTTATGAGTATGTCCAGAAGACCTGAAGTAAGGTTCTTCGCGTTGCTTCAGATTAGACCACATGCTCCGCCGCTTTGTGCGGGCCCCGTCAATTCCTTTGAGTTTCATTCTTGCGAACGCGTACTGCTCAGGCGGAGTACTTATTGCGTTAACTGCAGCACTGAACTTTGACATCCAACACTTAGGTACTCGTTTTACGGCGTGGACTACTGGGGTATCTAATCCTATTTGCTCCCGCTTTCGGGGCTGACGTCAGTTGCAGGCCAGATATTCGCCTTCGCCACTGGTGTTCCTCCATATCTACGCATTTCACCGCTACACATGGAATTCACGATCTCCTGCACTCTAGCTGCCTGGTTTCTATGGCTTACTGAAGTTAAGCTTCAGGCTTTCACCACAGACCCTTGCGCCTGCTCCCTCTTTACGCCCAATAATTCGGATAACGCTTGCCACCTACGTATTACCGCTGCTGGCGCGTGGTTAGCCGTGGCTCAATAAAGTACCGTCCTCCTGGCTACCGTTTCCATAGCCGCCGTTCTTCGCCCCATAACAGAAGTTTACAATCGAAAACCTTCTTCCTTCACGCGGCGTTGCTCGGTCCTGCCCCCATTGCCGAAAATTCCCTACTGCTGCCTCATGAGAG
+
5+*'*2(,85:105**++-('%&''*)%'*(66.0,$/*.**+-/69<83330.+/1(3/,+/)23-.1/2.1,+(7*+);//0767/--*-041&%')*),-/&0716:///.13508(1+2%*&*+0979:4.2702.*)%$%**)((.95230.'($'&*+/-(-&&&0/3542+))'+12(+%%**-()14($&%$#'%.,1:<.899<.8;:0017:667:77+)05/181123338***2+.+/501:;139.,*.-,-,-./-(&'+'(,32,('+,'29.40/-,)**,211132*,,./--./*)*+4100323212/)/34620000400-,((-.+/1222112/.+&*)0.-551:.,)(%)-5*341+,+'%$(()*+//5011/.*-%%&')')-/4-/.26-(&%%%%)+5()*,+)(*,,20678545/00,/&*07)90$&#(&(*/'(')'%(,,.77,,&%%&/+*+,678<725+3*))7,-&&)0,*+040/..414533%./-/+0,,./0,2//3/()--,4-7...300'-/94769<53500049+*+++25/*,+0,02+-,+(,(*,1,11.//4420+,(*(**(*1',+*700/12-//+-+-$'%%('++)--,)379-&0&.,++,7075455*0))-,/.-151*-.*/9.-/.890)-690.&24'-))(/052273:23*,/-4++./+++*(/.+25+,.*,33:866;5+++((+2369675636<922281//0.-1-1.'+(2*2)..000./21-/&**1/+()*+.2,5:2<8113412.-4/0322''4,6*'(%'*&042265+(*,',*)),5/.00/128242451)'-36/,00.3,/,+.,0440;62*043/6/.40)+,*-003.4/')%%#'(.0.*&$**3-28*)&-*,,,))))'.*3:0')(+1666-,,*)+--1,37&3:7**&+'&(/-6849<++0,%)),+++5521,..+/;0-.0930*+112*0/635;992;+%('$%+-022../15670%%#,598-+.--11,,3730-80(&%(+)%%%''(,')&('&(
@ef030ab5-3880-4a04-8d2c-ed40c02a5a51 ch=17 read=48953 start_time=2019-12-13T13:49:37Z barcode=BC01 runid=2c9cf7bc05858273f10e7d7ec552fc0bd742dc3e
CGAAAAGTGAGGGCGGCAATGGGAAACCCTGACCGAGCAACGCCGCGTGAAGGAAGAAAGGTTTTCAGTTGTAAACTTCTGTTATAAAGGAAGAACGGCGGCTACAGGAAATGAAGGTAGCCAGTGACGGTACTTTATTAGAAAGCCACGGCTAACTACGTGCCAGCAGCCGCGGTAATACGTAGGTGGCAAGCGTTATCGGGTAGGGCGCAGAGGGCAGGCGCGGCAGCAAGGGTCTGTGGTGAAAACCTGAAGCGGCACAGTAAGCCATAGAAACCAGGCGGCAAGTGCAGGGAGAGGATCGTGATTCCATGTGTGGTGAGATGCGTAGATATATGGAGGAACGCCAGTGGCGAAGGCGACGATCTGGCACCGCAACTGGCATCCAGTCGAAAGCACATTATAGAACAAAGATTAAGATGCCTAGTAGTCCCACGCCGTAAACGATGAGTACTAAGTGTTGGATGTCAAAGTTCGGATGCTGCGGTGCTGTAAAACTCGCCAGTGGGCATTTCGCAAGAGCCAGCTCAAAAGAAATTGGCGGGAGACTGGCGAGGTGGTATAGTTTTAATTCAAACGCGCAGAAGAACCGCACAGAATGACATACTCATAAAAGGCTCAGAGATGGAGGAATGGCTATATAGAGATACAGGTGGTGCATGGTTGTCGTCTAATCGTGTCGTGAGATGTTGGGTTAAGTCCTGTGAAGCGCAACCCCTTATCGTTAGTTACCATCATTAAGTTGGGGACTCTGGCAGGGCTGCCAGTGACAAGCTGGAGGAGGGCGGGGATGACGTCAAATCATGCCCCTTATGACCTGGGCTACACACGTGCTACAATGGATGGTGCAGAGAGGGAAGCAGAAGCCGCGGGGTGAAGCAAGCCGCGGTGTTCTGGTTCGGACGCGATGCGGCTGTTGCAGTTGGAATCGCTGGTCGCGAATCAGCATGTCGCAGTGAATACGTTCTGGGCGCATACACCACGAAGTTGATAACACGAAGCCGGTGGCTAACCGCAAGGAAGGGCTGTCTAAGGTGGGATTGATGATTGGGGTGA
+
%%()*$$#$$(*&%&)(),-)(&(++-02./25720-1262(-,)-.1/---,-+&,*'-..60/-&.(4%--3/.10,.-/62358*/*57,013(3./0)((*)/3-62-./3))'%-02*+,-17-5-,+243,0/(%**(&'&')13/./6+%&)*-2742,+**1,&'%%',9/003012524844936.6,&*1(.'(#*))'&&&&%()+*'03/.+-12//.0/-6--,+))+440./672;9704-.+.,)*)2323,04-,%%.1+,6..0++),/6*-632+-*(+)+5131(&')*2/6342**$)-/-**+,/8;:555447/860-0&)'(%+(-/0.:/)-)(*1177425406..$)((+.02/.&(#(+))+1.'**)&&%($)''$&*'&&&'''%1'0++*)%*&'%,-13.61,$-*,-*(075..)+-,..(/6434552;17*+$&(.81-09(('#&&&)('&%+%%#$$*43*,(+#%$%%&'/,,'.6*-&&('%&$%%'&--,/76,$(&'&)*,()-(%$%&$'&&%%&%'(&$#$&'+6;-68593-*''&*$+(%*0',21)$''*+))&##'&00378632487+)/-18)(%(*56*((&&&)'/02241/&'+,1169124018654252132//23-,&%$''%,),1010.)*,4886:445-*&()&$$$&(.&'()+2-65))4.12,7--,9:89;9::.4.0,*1,88<5./,+)$'((,&(13365,0001834/3441-2/)0522'/61./12305645-,-112072,,60,*'5+./430-,+**(*+,388314204:9:4897621/*',2*++)*))..+.6*)*.-&$%+)%()(%)&%&%&#$&.*,&1/53&1,/'&&%&&&&%&&$(&$%%'*00830./(**&%(*.+.-8/.++,,017836*01110/*,/091/)($$#$#%%))-511,&%&+&%%((()(0*,5+.3/2,'/1.1330,*-..(0*&)'1-)22-6/*,-'70.3/.-//)3-/03+'(,
@44d10732-e04f-44e7-a8b3-fa886af3eb6d ch=320 read=95113 start_time=2019-12-13T13:49:53Z barcode=BC01 runid=2c9cf7bc05858273f10e7d7ec552fc0bd742dc3e
CTCCTGCAGGGAGGCAGCGGTGGGAATATTGCACAATGGGCGCAAGCCTGATGCAGCCATGCCGCGTGTATGAAGACCTTCGGTTGTAAAGTACTTTCAGCGGGAGGAAGGAGCCAAAGTTAATACCTTTGCTCATTGGCGTTACCGCAAATGACTAACTCCGTGCCCAGCAGCCGCAGTAGCTCTGGAGGAAGTGCAAGCATTAATCAGATTACTGGGCGTAAAGCGCATGAGCATTTGTTAAGTCAGATGTGAAATCTGAGGCTCAACCTGGGGGCATCCTGATACTGGCAACGAGTCGTAGAGGGTGGAATTCAGGTGTAGCGGGTGAAATGCGTGAGGAATCTGGAGGAATACCGGTGGCAGAAGGCAGCCCCTGGACCCAGACGTGACGCTCAGGTGCAGCCGTGGGGAGCAAACAGGATTAGATGCCCTGGTAGTCCACGCCGTAAACGATGTCGGCGGAGGTTGTGCCCGCTGGGCGTGGCAGGCAGCAGGTAAATCTGACCACGCCTGGGAGTACGGCCGCAAGGTTAAAACTCAAATGGATTGACAGGGGCCGCACGGCGTTGGGTGGTTTCAATTCGATGCCGCAACGCGAAGAAGAACCTGAATGTGGCATCACGGGATTTTGAGATGAAGTGTGCCTTCAGGAACCGCAGGACGGAGTGCTGTGGCCATCGTCAGCCCGTGTTGTGGAAATGTTGGGTTGAGTCCGCAGCAGGCGCAACCCATATCCTTTGTTGCCAGCGGTCGACCCGGGGACTCAGGGGCCAGTGATAAACTGGAGGAAGAGGTGGGGATGACGTCAGTCATCCTTGGCCCCTTGACCAGGGCTACACACGTGCTACAATGGCGCATGCAAAGAAGGCAACCTCGCGAGAACAAGCGGGCCCTCGCCAAAGTGCGTCTAAGTAGTCCGGATTCGGAGTCTACAGCACCGACCATGAGAGTCGGAATCGCTAGTAATCGTGGATCAGAATGTACGTGCATTGAGATACGTTCCGGGCCTTGTACACACCGCCCGTCACACCATGGGGAGTGGGTTGCAAAGAGTGGGTAACCCAACCTTCGGGAGGCGCTTACACCGCACTGTGATTCATGGCTGGGGTGA
+
)31.(%)(--+&(/*,35&2/*0(,)*+4--,.1185.4,+%-.7+043////-&%''))57712233533),,'&3648.*.+3+&'3-+/)01;6/*,()+)'-4/*/)'&)*1/..791:/./111*).0+$&$'%&%),*.6$&()'##&$&&$(&,(&)&&'((+.-%02&+%'()$(,1,././++%&+&))'$#$)'/-..-'++4.0.2673/3393+++,&$%%())#&((/431.140/61'(%-4)'*#&#/*,0471121+/74-0///*+-/0-/+3+*&%(((&&'&('(%+*&&''-)3+4)+*%$&#()*,((+-4***.,'%%,()++1357.0,*30+0*&+0/0.('.,*.-.*4:6/,,320)&((-*'&'(3.445'*()+-+*+&)**.8.**-.8-4+44,..)&.2/55+'((+'*+/1'*.13-./74.,)'''(&&'&,)*,,3++**-($&&&.32400(+$+)'$&'&$'%(',))&)+3+(+,46)))*&&'','.-4-1-((+-:0;:7676/+,)(&%'('()&-22+/2&)*--/(*+&*,)+-5'/*%.71:-&&)&+*'++)1+0+,2&())-',)&&$%(&(&')'0404*62.5:99.&,)+,*%&'&').),*+'410/4-++%(1.2(.%')0++)&''&#$'0-/+((00*)/109/))&**')),(*+.-6%&+.-)$('%)%)'(%&'$)'(&+,/1)(-'(,2++.)--.6-0-$03&(+)'')-.'&)'%'&%%**+17;:79:2-/1*-('))*+17,055681--)((,,46&(/.,02-%$$'),0+5+)()),**(+,,./.',,&)3874-(($'05'&'&'('$(.*+)$&'%*&&)+,)..60.:-.1)))33(-(%&&''$'&(++./4)/-.10)**%((),)(&&&#&%%$(((),+%&++.,2/215)))$'..334/566441+('+,%('*%,(-&+('(%)3,71/03,&2*+%%%%&&**-.2;03:3/0622-,.,-.72*&((+(-10)-)-.&'()'-../+,%&)'(&())(2-&(+,))2/),&)-%&"$**.--.1+'&(%#&&00+,,+
@7228da4a-e72b-412e-99b1-d47a195bb2f9 ch=333 read=82611 start_time=2019-12-13T13:49:52Z barcode=BC01 runid=2c9cf7bc05858273f10e7d7ec552fc0bd742dc3e
TTGTTACTTCGTTTAGTTACGTATTGCTACAGGCCCACTGAAGTGGGCATGTGGTTTAATTCGATGCAACGCGAAAAGAACCTTACCTGGTCTTGACATCCACGGGAAGTTTTCAGAGATGAGAATGTACCTTCGGGAACCGTGAGACAGCAGGTGCTGCATGGCTGTCATCAGCTCGTGTTGTGAAATGTTAGGTTAAAGTCCCGCAACAGGCGCAACACTTAATATTTGTTGCCAGCGGTCCGGCCGGGAACTCAAAGGGAGACTGCCAGTGATGATAAACTGGAAGGTGGGATGACGTCAGATCATCATGGCCCGCGACCAGGGCTACACGTGCTACAATGGCGCATGCAAGAGAAGCGACCTCGCGAGCAAAGCGGACCTCCGCATAAAGTGCGTCGTAGTCCCGGATTGGAGTCTGCAACTCGACTCCATGAAGTCGGAATCGCTAGTAATCGTGGATCAGGAATGCCACAGTGAATACGTTTGAGCCTTGTACACCGCCCGTCACACCATGGGGAGTGGGTTGCAAAGAGTAGGTAGCAATAACCTTCGGGAGGGCGCTTACCGCTGTGATTCGCTGAGCTGGGGTGAAGTCGGCTAACAAGGTAACCGG
+
*(%''%%*&**22('+3,,,46+3++,0')'24,2+#''&'($#)*),(1)+*33;020284.','/0(3./0031((-7303+*3.-.711/+++.,...,3,1()+(06<9-20...1/-+-5/3429:5;8*61/.0../9+++)($&%+'*+990553161//22/44'(*,023+08-/.0664518'06621,&$(..+)0027-*.1-./+*$&(%'$%#'*()1:/030*1+872,1/1/5973854749)*+2',-17101+-.)*+*,-4<;::5,,'*0,/87,+-04884+&'+-887.11.98,&'*,,:..780,-,&(++-0722251/211460*+))')&)*$(++/78801,,**-9**-.211528)&+%%')*+/4798:6:75-7-%--*2/2/+,,,%%+/./+,)**/97,--1/..5/8056831,./069575998894)'(*+01;412-1455;/(-*-/)*%1/--,)+))*,/./91.,.)*%(*(-,0.*$&&,877:'5)8.&&()*13'(%)('%(+,53:6'4+(-2,31/1,*/,'&$%%&'/))%%%'((*3484.+.-7//-+,*$-..1')'+0:6467
@b5bd863b-88c7-4a58-8a1d-596ce5428683 ch=151 read=112022 start_time=2019-12-13T13:49:51Z barcode=BC01 runid=2c9cf7bc05858273f10e7d7ec552fc0bd742dc3e
GGTATAGCTACGTTCCAGTTTACATTGCAGATTGCTGAAGTTGTAGTGTCTTTAATGTTAGCCTACTTGCCTGTCGCTCTATCTTCCGTTACCTTGTACGGCTTACTTTATTAATCAATCCACCTTAGACGGCTAACGCGCAGGATTTAGGCCCGCGGCTTCAGGTGTCATCAGCTCCTCTCGTGGTGCTTGACGGGCGGGGTATGTACAAGGCCGAGAACGTATTGCGTGGCACTGATTCGCGATTACTAGCCGATTCCAGCTTCATGTAGTCGGATTTGCAGACTACAATCCAGACTGAGGAATGGTTTATGGGTTTTGCTTCTCAGCAGCTTCGCTTCCCTCTGCACCATCCATTTATGGCACGTGTAGCCCAGGTCATAAAAGGGCATGATGATTTGACGTCATCCCGCCTTCCTCCAGCTTAATCGCTGGCAGTCTCGCTTCGATCCCCAGCAATGGTAACTAACGATGGGGTTGCGCTCGTTGGCGGGAGAAACAGCAACATCTCACGACACAGGCTGGCGGCAGCCGTACCACCTGTATCTCATATTTATCCTCTCCATCTGGAGCGCTTTATGTCAAGACCTGGTAAAGGTTCTTCTTCGCGTTACTTCAGATTAAACCACGCCTCCACCGCTTGTACGTTTATCGTTCCTCTGGGATTTCATTCGCGCGACGTACTACTCGGTAGGTATGGCCGCATGGCACGGCGCAGAACGACATCAACGCTTAGGTACTCATCACGGCGTGGACTACTGGATATCTGAAATCCTGTCTTTACTCGCAGGACTGAAGGCGTCAGTTGCGGGACGGATCGTCGCCTTCATACTGGGTGTTCCCTCCATATATCTACGCATTTCACCGCTACGCGGAACCGGTCTCTCCTGCACTCTGGCTGCCTGGTTTCTGCCAAGCACTGGGGTTGAAAGCTGAACTCGCACGCTGCCGCCTGCTCCCTCTTGCGCCCAATAATTCCGGATAGCGCTTGCACCTACGTATTACCGCGGCTGCTGGCGCAGCGTAGTTAGTATTGAAACTCAATAAAGTACCGTCACTCGGCTACCATTTCCACCGTAGCCACGCCGTTCTTCCTTTATAACCAGAAGTTTACAATCGAAACCTTCTTCCCTTCACGCGGCGTTGCTCAGTCGGGGTTTTTACCCCATTGCCGAAAATTCCCCTCTGCTGCCTCCCGTAGG
+
.1)$&%&'$$('/40-)+-6+()$*'%%%'(.)01&)*)'-6..)&,%**,-+(((''*)%-,(%*)*),.*'3458892556/*/*&.('*,*.*-*-)1/,/,,,6.*-+0-.*-*'1,'*))**.,+&$%%%$&$$#$$((*06/*1,50'%+(-)+.*&1./&/147/.),,1'**()'-%,-,*-((('&(+++13--(-',*-412215)'+))-$%%(+**'&%.*+0048835&*-,00+*(&%%#('-.(&*$.283(%$*,155&0%9)'(2/432+$#&'((*''1,&%'&*,.*0+-10(,'3*/78*$()*)+-$%&%)&%'$%(4./96-2,+,.142279++5&%&%))',--*())*45,+2121315,)(*..-0//00/:<:0.0&-*%'/2,)050827000)+*,+-&)+%/./4.-,//--*-.,(&%,3((%'$&'(%&(%**-,-3+,*+%'-*)-*+*,78/5,+%**2*'$&%#$&#'(/,300-,*,*%(%%#***,.)(%%'''''&(%442662.../0.-+-'*+)%)*.+-034,**)'*$&'&$$$%'0,0/,+)+-956771:++/12/,**/2/23+14')+4-++(9(983/0','%()*3,-*&'*'%'$&$)**'*''%&*++-/2))&77-.9:<7-/,&(%%%'$'&$()(-'&%&$'#$#''(&'%(#%$$%&'')/$'$$&')02880-,)'$#'((*,211/.,)),*(%&)7010*,(-,+///0))14+,0/+$*&*/*'&&'$'$35-+$&&&'),.170209'&,.(-1),/994992(')*&('&)')+))&-8-70/04-/-/0354)31210:7.())(*)&(&%**$#&&%%)')+*,'&$,'++/)*321033/11*64.,+1'.+#&%)(..''&&&'&%%&('''+-+$%#$$%&)-0.48----36++--,%''''&+-,-529144749(76-*)($&%**+'-,-+3-(.)%$*++-3373.+%'$$#&*+.6,(''('&&%%%+)*(0*/+(&))26560,*-)+))(&*,)0:56+#&$$(%'))&+*077857+-+-+;--.6/5)%&*&'.8/).&(+'&)*)05271--39+.;0%**(.)&''))-/6(--/'/,++4741((221+.6,00(')'+,1.21+)(**-/121044()/-0*
@3c1526df-b77c-4213-b9dd-00c9ba56e162 ch=35 read=132039 start_time=2019-12-13T13:49:50Z barcode=BC01 runid=2c9cf7bc05858273f10e7d7ec552fc0bd742dc3e
CCAGCCACAGGAGGCAGCAGTGGAATATTGCACAATGGGCTGCAGCCCTGATGCAGCCATACCGCGTGTATGAAAAGGCCTTCCGGGTTGTAATTACTTTCAGCGAGAGGAAGGGAGTAAAGTTAATGCCTCATTGGCGTTACCCGTAGAAAGCACCGGCTGGCACTCTACGTACTTATCCGCGGTAATACGGAAGTGCAAGCGTTAATCGGAATTACTGGGCGTAAAAGCGCACGCAGGCGGACTTGTTGGAGTCGGATGTAGAAATCCCGGGCTCAACCTGGGAACTACATCCTGATACGGCGGCAGGAGTCTCGTAGAGGAAATTTAGAATTCCAGGTGCTTGGTGAAATGCGTGAGATCTGGGAGATACCGGTGGCGAAGGCGGCCCCTGGACGAAGGGCAAACTCCAGGTGCGTAGAGAACAAGCGAGTTGGAAGAATGCCCTGGTAGTCGCCGTAAACGATGTCGACTTAGAGTTATTGCCCCTTGAGAGCGTGGCTTCCGGAACTAACGCGTTCAGTCAGTACCCTGGGAGTACGGCCGCAAGGTTAAAACTCAAATGATTGTTGGCGCACAAGCGGTGGGCGTAATGGTTTAATTCGATTAACGCGAAGAACCTGTATGTAACACGCACC
+
*)*'+*%&#+)&+,(*+/,010,+*+'0)+,/23;593/)''&&&28)--//.-)#$$))+385-()(*/0,+2.-(.,22-,(.5/0+'$%%&&')089-$(''$,&)+,.)..$'(*8,+1000)%(%'*+0-.+.,/.+76-+0&&*'*$(12-**)'$$%#'+*+)+,.,,//+,5///1/+3---96.2.*.155013,6+8+57+/0*2,,-37.-1043:7)'*+0'-*.,/.**%$$'+*10*+'')0/7682/,('(*',9+,36223/*/1+//),&'$%'**8()+2-)(&*+-,+&**%&)*+8680.)((+)'-/+*-,3.5/**0+++''$3)75240+*,+()+*,,,+5/))+-,248/42-4.(+*,4073481,(+057-,''(&,$&%%$(''.)'&%%$$&()+1*(*&*&$)(+&('(&,0/)360+)*+,,14'*-245<;3/.-&-213.3.%*'+(/&0((125.,2**%$+024(22340(/'0'+23,+'%&%$&$%'&%')'.1(('/+)&*)-,164)/,5)4.51981-,,-/&&'%((&%%)(*((%'(+),'%*'*(../0&'11//2-0091+&,%'&)(*+-3/1,2*(&&''#$%%%#%#&#%"
@d16ed902-9227-4687-9c6a-ac77bec3da37 ch=319 read=148567 start_time=2019-12-13T13:49:59Z barcode=BC01 runid=2c9cf7bc05858273f10e7d7ec552fc0bd742dc3e
CTCCTACAGGGAGGCAGCAGTGGGAATATTGCTGTGGGAAACCCTGATGCAGCAACGCCGTGATGAAGGTTTTCGGATCGTAAAGCTCTGTCTTTAGGGAAGATGGCAGTACACCCAAAGGAGGAAGCGGCTAACTACGTGCCAGCAGCCGCGGTAATACGTAGGTGGCAGGCGGCGTTATCCAGATTTACTGGGCGTAAAGGCGTGGGCGGATGATTAAGTGGGATGTAGAAATACGCGGAGCTCCAGGTGCTGCATTCCAAACTGGTTATCTGAGGTGCAGGAGAGAAATTCAAATTCCTAGTGTAGCGGTGAAATGCGTAGAGATTAGGAAGAACACCAGTGGCAGAGCGACTCTGGACTGTAACTGACGCTGAGGCTCGAAAGCGTGGGGAGCAAACAGGATTAGATACCTGGTAGTCCACGCCGTAAACGATAGATACTACTAGGTGTGGGGGTTTCCAACACCTCCGTGCCGCCGCTAACGTAAGTATTCCGCCTGGGGAGTACGGTCGCAAGATTAAAACTCAAAGGAATTGAGCGGGACCCGCACAAGTAGCGGAGCATGTGTGGTTTAATTCGAAGCAACGCGAAGAACCTTACCTACACTTGACATCCATTGCTCTTGATCGAGGAAATCCTTCGGGGACAAGGTGACAGGTGGTGCATGGTTATCGTCAGCTCGTGTCGTGAGATGTTGAGTTAAGTCCCGGCAGAGCGCAGCCCTTGTCGTTAGTTACTACCATTAAGTTGAGGACTCTAGCGAGACTACCTGGGTTAACCAGGAGGAAGTGGGGATGACGTCAAATCATCATGCCCCTTATGTGCAGGGCTCACGTGCTACAATGGCTGGTACAGAGGATGCAATACCGTGAGGTGGAGCCAAACTTTAAAACCCAGTCTCGAGCTCGGTTGAGCTGAAACTCGCCTGCATAGGCTGGAGTTACTGTAATCGCGAATCAGAATGTCGCGTGTTCAGGTCTTATACACCGCCCGTCACACCATGAGAGTTGGCAATACCAGAAGTCCGTGAGCTAACTGCAAGGAGGCAGCGGCCGAAGGTAAGTCAGCGGTGGGGGGTAGAAGTCATGAAACAAAGGTAACCGG
+
*.12..-%&.+%-/)-1.*-./5..-,,7-+))(*(.*&+--4(*+3645233001,,)'%'(+,330//74+--8273$,(--()+87441394(.2.+))&)'&0-03+,)-2)23(/+*,*)+'*'*)//312/,+((*1+./-.5515&2-1///:671-*-/3//167&--1.50.1)&)%.8))+-4:86)*)+)),++,'-)))60555/905(/(.4440--&+/.)+)%%&($'**/(&+8477534+).-/+16+.60,.+++%%%&,,//-3/*('(%&(&/'/3443.*'))1**++/1:962870-//0(('%%-)-0517)-82278062/'$'(,(+0+,,++.0//*''(+)&.#+$$%)&***+.)*--)*+5./2/(*+,:134-5-00''2537;/4:;64545+.189476850011&%4/*&&'*)'+0146+1//+/73.(0-.*0--27,089957:,/01.,'(&-',/0469/194324)(''%%(116$%&'$(0,4<;:69/32))+&%*%(%'(1763271-,,/,'&()//28,//0/-,,(.3.896:694,/)&*.(,'))(+)%(((&&*.2***)$,(()-/450(/,&+((,*'*23))''*,*)13131%,51122305/348**+/&.-35667:+*),.7886888973*,/25422678291'.+:.5./60'(,+-(%()(','/9,3-%,9.7.-,02,.,,3:54:0.+..,)0203310)'&()+*+-+-655:5.5.1,-12.+-(*(,*+6:4134544224;534340+''*1./,5..-+(&)-,-,)*(*(*.2(*+2--9:8.0,,+1(-%.,')%%%%'%(+-+,*4).7,,&,)20,(&#$*,0--.-*-2653'&%).7',&)'%)*,3-7./07--,*&+(+&.5563-..7:655-+*.*,+0,*8443449756.,*'&%')+(/54.0,',)..//14;7461.-((%'%&'''*1./,-.2.*.6'(()(-.9692056506+%$%%%(*.*&'&('+--)*/*&-)/,./+**+-&1&*265-/,,)''())/0)''*-6*3,459/4,6
@c0c6bc8f-36d5-4a1d-b558-578927a61f7d ch=138 read=112654 start_time=2019-12-13T13:50:10Z barcode=BC01 runid=2c9cf7bc05858273f10e7d7ec552fc0bd742dc3e
TTGTTGTACTTCGTTCGGTTACGTATTGCTGGTGCTGAAGAGAGTTGTCGGTGTCTTTATTGTTAACCCTGCCTGTCATCTTCCGGTTACCTTTACGACTTCACCCCAGTCATGAATCACAAGTGGTAGCGCCACTCCCGAAGGTTAAGCTACCTGCGCTTCTTTTGCAACCCACTCCCATGGTGTGACGGGCGGTGTGTACCAAGGCCCGGGAACGTATTCACCGTGGCATTCTGATCCACGATTACTAGCGATTCCGTTGGCGGTCGAGTTGCAGACTCCAATCCGGACTACGACGCACTTTATGAGGTCGCTTGCTCTCGCGAGGTCGCTTCTCTTTGTATGCACCATTTGTAGCGTGTGTAGCCCGCAGGTCGTAAGGGCCATGATGACAGCGTCATCCCACCTTCCTCCAGTTTATCACTACAGCAGTCTCCTTTAATTTGGCCGGACCGCTGGCAACAAAGGATGGGAGTTGCGCTCGTTGCGGGACTTAACCCAACATTTCCTGCTTACGAGCTGACGGCAATACATGCAGCACCTGTCTCACAGTTCCCGAAGGCGCAATCCATCTCTGGAAAGTTCTGTGGATGTCAAGACCAGGTAGGTTCTTCGCGTTGCATCGAATTAAACCACATGCTCCACCGGCGGTAAGGCCCCGTCAATTCATTTGAGTTTAACCTTGCGGCCATTACTCCCCAGGTCGACTTATTTGCGTTGACCGGAGGCCACGCCTCAGGGCACAACCTCCAAGTCGACATCGTTTACGGCGTGGACTACCAGGGTATCTAATCCTGTTTGCTCCCCACGCTTTCACCTGAGCGTCAGTCTTCGTCCAGAGGCCGCCTTCGCCACCGGTATTCCTCAGATCTCGTTGCATACACCTGGAATTCTACCCCTCTACGAGACTCAAGCTTGCCGGTATCAGATGCAGTTCCCAGGTTGGGCCCGAAGTTTCGCATCTGATAACAAACCGTGCGTGCTTTTGCGCCCAGTAATTCCGATTAACGCGCACCCTCCGTATTACCGCGGCTGCTGGCGGAGTTAGCCAGTGCTTCTTCTGCGAGGTAACGTCAATGAGCAAAGGTATTAACTTTACTCCCCTCACTCCCCGCTTTGAAACGCTTTACAAGCGAAGGCCTTCTTCATACGCGGCATGGCTGCATCAGGCTTGCGCCCATTTGGTATATTCCCCACTGCTGCCTATACGTAGGAG
+
'))420/.08-5.332&+0)')'.%)-++019866654-()&'(0.,,5(2*1461:;),-*2)5(3+$$$''/-,*(++18591-7-,957;5.0.).0///.46.*.374553:7.**++(*/65/+,/16(**0,++-1,6-51+))*/571),&''.%,6:2-/.0172%'(9;--5504,)++0)-,+.02551437-,(001:(/78/7-,..562/332:495,39/0111/+'(&(-2-00-&&+-594/(&((&&*+()*,2-9--&(1217(/+//.4233444682)*#&*+/))('/)*-,-/1-/1**+'*/%+&//+-14164295//12--*208,3-(&&%)**00*-/0/9/(($-*++)+)*-69797843--+$&0/0154-41*(054479+/++,6;6001/0*$%$(+,454/00066&&(&$'(,+5648678827.-+-,5(1.85)-2)*-.','),,.19433;40*(),,,0---+)-3*-)(($%%')&&02100/1*0,+(&(0224466-5867633/./12:793/)*2-40'4)4+564677775.,/)+,/75446;9915255346:1.20++33<97;6+1.-5..-13&&1311;549.+./.1001(,*(%%),(%#.*1;6,(,+11192(*.,,+,-66-51718.0.025%,)*+0557-)).,)*&&*&(%))-+*)''%.)&*%''*(&)+08680'1+*+./6/6/5,4-(1',*)*).'(0.)*1//3/5:8985770650/131,-1--7775<501+466-(+*+045+)-6*,,(/(*-+4545<7535'(-%3.*1,,.,018893484:688<5806'(+2.('%'&'(&'&'%+306/1/1./+&/300,02+3-$-)-77+.+).-*0;'/4015*+-112(7617:0+.2211'3.2)'%')19++'*,./0.+(+124370&%%$'-,,'&)+%$&&'%%%/03,6:41/10:08.,-',).55018171/6+/72013114847)'*)&+/4,--8&2/)-054:<92.-'%+*+598475172238887)1*2/-/.*+/33*,-0852..%&(-<5+',,)/,,.%%&(+240/11$*(**,(696:77<8-**,*34;5666:984445665:41710//7/*,-&&()&%'(,/892),+()$%)'#$%%''',.*+(
@5b60bfa0-9907-439b-8a69-82e8576ed5eb ch=449 read=45384 start_time=2019-12-13T13:50:07Z barcode=BC01 runid=2c9cf7bc05858273f10e7d7ec552fc0bd742dc3e
CTCCACCGGGAGGGAGGCAGCAGTAAGGAATTTTTCGGCAATGGAAACCCTGACCGAGCAACGCCGCGTGGGGAAAGAAAGGTTTTTTCAGTTGTAAAGCTTCTGTTATATAAAGGGAAGAACGGCAGCTACAGGAAGTGGTAGCGAGTAGTACTTTATTGATAGAGAAGCCACGGCTAACTGCGCAGTATTAATACTGCATGGAAGTGGCAAAGCGTTGGCATCGGGTTATTATGGGCGTAAAGAGACGGGCGGCAGTAGGTCTGTGGTGGCTTCGGCTTAACTGGTAAGCCATAGAAACCAGGCAGCTAGAGAGTGCAGGAGAGGATCATTAGGAATTCCATATGTAGCGGTGATGCGTAGATATGGAGGGAACACCAGTGGCGAAGGCGACGATCTGGCCTGCGACTGACGCTCCGGTCGAAAGCGTGGGGGCAAAATGGGATTAGATACCCTAAGTAGTCCACGCCGTAAACGATGAGTACTAAGTGTTGGGTATCAAAGTTCAGTGCTGCAGTTAACGCAATAAATTGCTCCGCCTGGTATGAGTACACGTTCCGCAGAATGAAACTCAAAGGGTGACGCGGGGGGCCCGCACAAGCGGTGGAGCGTAATGGTTTTGAGAACAAGAGCAACGCAGAAAGAGACGCGGAATCTTGACGCGCTCATAAAGGCTCCAGAGATGGAGATAGCTATATGAGATACAGGTGGTGCATGGTTGTCGTCAGCTCATTGTCTGTTGAGATCGTGAGTTAAGTCCGCAACGAGCGCAACCTTATCGTTGTTCACCATCATTAAGTTCCAGGGGACTCTGGCAGAGACTGCCAGTGACAAGAAGCTGGAGGAAGGCAGGGATGACGTCAAATCATCGTACTTACATATGACCTGGGCTACACACGTGCTACAATGGATGGGTGCAGAGGAAGCGAAGCCGCGAGGTGAAGCAAAACCCATAAAACCATTCTCAGTTCGGATTGTAGTGCAACTCGACTACATGAAGTTGGAATCGCTAGTAATCGCAGATGGCATACTTGGTGCCAGGAATACGTTCTCGGGCCTTGTACACACCGCCCGTCACACCGAGTTGATAACGCCTTTGACCGGTGGCCTAACCGCAAGGAAGGAGACTGTCTAAGGTGCGTTGATGATTGGGGTGAAGTCGTAACAGGTAACCGG
+
++.,%&%&-.)+.)#)(%*,1%&'&'))).199:3,0/./00.,-.,.3)(),.6.11328511/**-**''().+$,)),.1/355.-$-+-%('..'-0737.3+('))02,)*+,2(,3,(-,$()(**-,'*%%*+//&-.%%('&$'&*,-*'/)%&+)%(%'($(()+221//.%%%$$+'&*&'(-).-3/,-)-,/,'++,6459224,.+%$('(*&)$*+*/2&%+0531437(&&*&-%552-84003**0*-02/*,0-.++0*'*,+,,'&'%%('.(,-*,((/4,594374////((('&)*10385/)&-0')4+8,&)'&+0523/1',,*$,+383/00*-112165,-,.)(,))---1++,/-/-'(*)+,.8-,,,,..6390-//./00-.-./,,(/,.((,+)*,,,.0*(+,;;+7073-0,/(0080;*(+*)*,.32/-.+./++,.*')+../,1./-:-*(,.,)++,*,-%)+))28(+/()-//-6/8*1*,-1//++**-%-,-2,.41-&$%&&')*+.%+)+/3&$(,,-322,71/0/)+'**%''%'%&(+,2.*,5)'-,.3836.334-)(($+&%',.5-)$$&&')''($)$+'$&&'$%*(*&&&*,(*&)&%+,12++*%&$(),$&(.++5028)')*+-171,,,*),/005--.045637656453.)***+222/16-01'3401&&('())(*30//55'%)'&0/813+/01(-.,5)(//264))'&)*-))*('*-('(,',.'++/+..0$#'-+2-5.+*('('(*%*(44688.222317,().+-183/50,*0*+(-634888853338:4*))'%*(*)($'$&%')&/+'$&&)++--,*,*+,-*)/1:5700,-*()+25+)((%&&($'().057/)*)*'1/$*(+-5*16/13:;9799:<999-74//-/'-'%&%')'))(-/00//,+++,.5-)-+-.2912+.**,23434/1+,/+,%$#(&(('('+(&&$)%.))2713:866-++*+,,$'$'&*-081/63',/.0*+''))()()(/),%''%($()56397114**/))(&*)()&**((%$&00.23)4+,)-')*02-+,-,.5,/1*)(,0//345665,-3/1163-2
