# Supplementary material for: De novo species identification using 16S rRNA gene nanopore sequencing
Source: PeerJ. 2020 Oct 21;8:e10029. doi: 10.7717/peerj.10029 (PMC7585375; doi:10.7717/peerj.10029)
Supplement: Supplemental Information 3 [file peerj-08-10029-s003.zip › pass_fastq_runid_2c9cf7bc05858273f10e7d7ec552fc0bd742dc3e_381.fastq]

@c66c13fa-002b-48c4-847d-8c9cf3f7081f ch=268 read=101387 start_time=2019-12-13T13:50:20Z barcode=BC01 runid=2c9cf7bc05858273f10e7d7ec552fc0bd742dc3e
CCGGTTACCTTGTTACGACTTCACCCCAGTCATGAATCACCAAAGTGGTAAGCGCCCTCCCGAGGTTAAGCTACTTCGCAACCCCTCCCATGGTGCTTGACGGGCGGGTGTGTACAAGGCCGGAACGTCACCGTGGCATTCTGATCCACGATTACTAGCGATTCCGACTTCGCGATTCGGTGCGATAATCGGACTGGGCGCTATGAGGTCCGCTTGCTCTCGCGGGTCTTCTCTTCTTATGCGCCATTGTAGCACGTGTAGCCCTGGTCGTAAAGGGCCATGATGACTTGACGTCATCCCACCTTCCTCCAGTTTATCACTGGCGGTCTCCTTTAGTTCCCGGCCCGGACCGCCCAGCAACAAAGGATAAGGGTTGCGCTCGTTGCGGGATTAACCAACATTTCACAACACAGCTGACGACGGCTGCGGCACCTGTCTCACAGTTCCGGGCGCATTCATCTGAAAACTTCCGTGGATATCAAGACCAGGTAAGGTTCTTCGCGTTGCATCAGATTAAACCACATGCTCCACCGCTGCTTGTATTGCGGAGGCCCCATCCAGGTCATTTAGGTTTCGCGCGTACTCCCAGGCGGTGGGCTTAACGCGTTAACTCCGGAAACCACTCGGGGCCCAGCCTCCGGGGGGGGTCGACTTATCGTTTACGTGATTTCACCGGGTATCGTCTGTTTATCCCCGCTTTGCGCAGGCGTCAGTCATGTCTTCGTCAGAGTGCGCCTTCGCCACCATTATTCCTCGATCTCTACGCATTTCACCTTTACCTGGAATTCTACCCCCTCTACGAGGACTCAAGCTTGCCAGTATCAGATGCAGTTCCCAGGTTGAGCCAGGGGATTTCCGCATCTGATAACAAACCGCCGCGGTAGCCGCCGCCAATGAATTCCGGGTTACCCTTGCACCCTCCGTATTACGGCTGCTGGCACAGGTGTGGTCTTCTTCTGCGGGTAACGTCAATGAGCAGGTATTAACTGCTCCCCTTCCTCCCCACGCTGAAAGTACTTTAGCCGAAGGCCTTATTTACGCGGCGGCATGGAGAAACGCGCCCGGTGTGCAATATTCCCCGCCTCCCGTAGGG
+
661619135/6.01+*+,.6<5519:6.36('&&&2+,%(%,.*)++-+,1%*+054.0&')&(*/819'('%$%'&&'(*/73-)62//2/10,&*&()2'(&%(.*)*/*,//0,+)+)+)-))'.+,/708592(282001430*++/-:/---02533826-.779.'$'&1,.-.+()+**-++/(1')&'&'(()-.323/./23%'&%$&*+/+&'&(&'%%,-+++.)++%&%().6146+%%&'%0--,)')*71.0799455.)+344913/00.)-+1/1388896323,397976/.)+-/94./35617/.'.-/042,4/),1-51)**,40*2865++,&''(*),04'2.+,02(.++724135623400,21&-)0-.,(-/+07-+-//7400*&-,.-1/+)'(%&,0,0--0-((**(''*'16:5.)*)&%'&*+'%(((&(/1+*,-022366..&+,-(*-141.1103*31;7351/03-9,-)*-''+.-/9824+++.(./.-)-+**/)((&''%(''++,%&&..,(%&*(&%$-(&*2,%-3.40,)$#$#%)+-.1,(.02,,+('(*-033111**-1*-.23/,.-&+-&()('7,**'$&%)&'+''-++-++&(((%&((,.61.5'$$&%)&-/+-'+)'1+,((&#$%%#(*&#'*+*'%%())'($%%(,//4(%(%#&($++.8486:((&''$(',*+2.650(.,')*(582**%&(()10-(.,/45<7433*,(#%-+12222231674:8:2*,2,0&'*+2446+/&-,3-/3.....5+-1646287;;/.,,/6/.+*2-$)525+24++%$)../*+)-/816:61:2-2$&%%$$%&$$%'%()))+&1(7.1&()%/'%*-(**),2458137.215'%&%&3348781/&&$/(*&&&+,()1+086416+)'*+82776*0%((&2%-//+*+/,+($('070+/7.+),/7+$'%'*)+4+)-&(*&'((,/(*3122,++$-2($$$%)&'))(%'+-)'''%'&)*1850.0&'$)'5+./6.52*%*&&+/,,4+-'&
@d4c8bd51-534b-4fc1-a9e1-b63792ae22bc ch=159 read=136798 start_time=2019-12-13T13:50:20Z barcode=BC01 runid=2c9cf7bc05858273f10e7d7ec552fc0bd742dc3e
CGGTTACCTTGTTACGACTTCACCCCAGTCATGAATCACAAAGTGGTAGCGCCACTCGAAGGTTAAGCTACCGCTGCTTTTGCAACCCTCCCCGTAGTTGGCGGTGACGGGCGGTGTGTACAAGGCTGGAACGTATTCACCGTGGCATTCTGATCCACGATTACTAGCGATTCGACTTCATGGAGTCGAGTTGCAGACTCAATCCAGTTCCCGACGCACTTTATGGGTCCTTGCTCTCGCGAGTCGCTTCTCTTTGTATGCGCCATTGTAGCGTGTGTAGCCCTGGTCGTAAGGGCCATGATGACTTGACGTCATCCACCTTCCTCCAGTTTATCACTGGCAGTCTCCCTTTGAGTTCCCAGCCGAGGGTCCGCTGGCAGCAAAGGATAAGGGTTGCGCTCGTTGCGGGACTTAACTTAACGATTTCACAACACGAGCTGACGGCAGCCATGCAGCACCTGTCTCGGTTCCCGAAAGGCACATTCTCATCTCTGAAAACTTCCGTGGATGTCAAGAGACCAGGTGTAAGGTTCTTCGCGTTGCATCGAATTAAACCACATGCTCCACCGCTTGTGCGGGCCCCGTCAATTCATTTGAGTTTTTTTTAACCTTGCGGCCGTACTCCCAGGCGGTCGACTTAACGCGTTAGCTCCGGAAGCCACGCCTCAAAGGGCACAACCTCCAAGTCGACATCGCTTGCGGCGTGGACTACCAGGGGTATCTAATCCTGTTTGCTCCCCACCGCACCTGAGCGCCAGTCTTCTCAGGGGCCGCCTTCGCCACCGGTATTCCTCAGATCTCTACGCATTTCACCGCTACACCTGGAATTCTGCCCCCCCCTCCTACGAGACTCAAGCTTGCCGGTATCAGATGCAGTTCCCCAGGTTGGGCCAGGGATTTCGCATCTGACTTAACAAACCCGCCTGCGTGCGCTTTACGCCCAGTAATTCCGATTAACGCGCCCTCCGTATTACCGCGGCTGCTGGCGCGGAGTTAGCCGGTGCTTCTTCTGCGGGTAACGTCAATGAACAAGGTAACTTTCTCCCTTCCTCGCTGAAAGTGCTTTGGCGAAGGCCTTCTCCATACACGCGGCATGGCTGGGCTTGCGCCCATTGTGCAATATTCCCCGCTGCTGCCTCCCGTAG
+
:473;02839./4*,-)45:60035+&&&('',-733,.,+''*+-,+))+-6$)-2))*,4/:42,1..-2&(,$%01.(,..)00*(+99,'1&+/)'.+..*()),38529210/0-3..,,,),0/21(,-/<556;9:1:11188)*,96))++/+;,,*+*+-5728)*+140.1/1*+,--*34<56(-,-.2,511+,/0-**'**3)+%'17;67562-*++2,/01-0.0.(*+-.11:07047/-112.-*0844710.12/3240.//0;-.:;::515'-12173100103020-05356781.(+-3;::24+-04<...:4777;97797374(/2/,..3392*&-/-(',*0+()*,.8..0$2'.,,-8712,5,//*-,/012.7,+,560/400.%'&1+/('))+(+*1+,)31373442,-',++.4-1',&)&&100/42-2)*,;19/./4(02.0013;878698672118891495:./7<::475-)')++8:(,)+&*,.*2147741+/,00--++)((,.-22&72,./233/31*-.+/1./114*5,-43+(*-085;869<95679042<56/4:00/0-./2-2+,+1-3:.,17426547864848233.3+*)+-0304+3)+1-323847*7)/91-/14838050/).02877,12/*++'(,2/128:80222:+31/,1136012/182-51*(001./*$)%#$$(&$()42239+-,)+2-23*199.39453133/6.-5//-+*/3-./1*+.554955666-5:+./13++2.0.48664022316,647273.+*-()$,)'-+169/.(-.6),1&./0243233569888957*'/+,./*-1,#,,+%4/+,&,--/+.1-7,9-96;62;*,46320,.)+)),-,'...3,(),467/1-*+13152,*%+.,+1848041/497607/0/2/6*)%*-,&*05--.4.+5+./:/6;688:.7**.98677.60117842()+)*%*/(&((4/6;11+/',)2/3--,&+-)($'&''++1/94;4644-0./*1150/*)*--'&()+0/1+.-060)0,')(0/-3216.794+02/01/2:/8;--;66
@375529b7-56e4-4066-97b7-ed2172f1300d ch=164 read=140960 start_time=2019-12-13T13:50:30Z barcode=BC01 runid=2c9cf7bc05858273f10e7d7ec552fc0bd742dc3e
TTGGTAATGCTTCGTTCAGTTACGTGACGCGGTGCTGAAAGTTGTCGGTGTCTTTGGTGTTAACCGCGCCTGTCGCTCCATAACGTTTACCTTGTTACGACTTCACTGAAGTCATGAAGATCACAAAGTGGTAAGCGCCACTCCCGAAGGTTAAGCTACCTGCTTCTTTTGCAACCCACTCCCCATGGTGTGACCCGGGCGGTGTGTACAAGGCCCGGGAACGTATTCACCGTGGCATTCTGATCCACGATTACTAGCGATTCCGACTTCATGGGTCGAGGTTGCAGACTCCCAATCCGGACTACGACGCACTTTATAGGGTCGCTTGCTCGCGAGGTCGCTTCTCTTTGGCATGCGCCATTGGCGTGGTAGCCCTGGTCGTAAGGGCCGATGACTTGACGTGCTCCCACCTTCCCTCCAGTTTATCCTGGCGAGTCTCCTCTGAGTTCCCAGCCGGACCGCTGGCAACAAAGGATGAGGTTGCGCTCGTTGCGGGACTTAACCCAACATTTCACAGCTTACGAGCTGACGACAGCCATGCGGCACCTGTGCGGTTCCCGAAGGCGCAATCCATCTCGCGGAGAAGTTCTGTGGATGCTCAAGACCAGGTAAGGTTCTTCGCGTTGCATCAGATTAAACCGTAACCCGCAGCTGTGCGAACATCGGTGTTTGAGTTTAGCCTTGCAGCCCGTACTCCCCGGGCGGTCGACTTAACGCGTTAGCTCCGACCACGCCTCAAGGGCGCTTTAACCTCGAGTCGACTTCGTTTACGGCGTGGACTACCAGGGTATCTAATCCTGTTTGCTCCCACGCTTTCCCCTGAGCGTCAGTCTTCGTCCAGGGCCGCCTTCGCCGCGGTATTCCTCAGATCTCTACGCATTTCACCGCTACACCAGATTCTACCCTCTACGAGACTCAAGCTTGCCAGTATCAGATGCAGTTCCCAGGTTGAGCCCGAGGTTCACATCTGACAACAAACCGCCTGCGTGCGCTTGCATGATAATTCCGATTAACGCTTGCACCTCCGTATACCGTGGCTGCTGGCGGAGTTAGCCAGTGCTTCTTCTGCGGGTAACGTCAATGAGCAAGGTATTAACTTTACTCCTTCCTCCCGCTGAAAGTACTTTACAACCCGAAGGCCTTCTTCATACACGCGGCATGGCTGCATCAGGCCTTACATTGTACCAATATTCCTGCCTCCCGTAG
+
$)./-.(*%11461396/125'.*(%$%$%'+/+,--0++(4/./,-*((,,/:7)&'**+2.0,&*&+*,,054534()+%%&$'+0*,326007-0/16873%-)*,/--/122.,&20/-/+0(**69762/00:5&()0*'(*%)%''//(+,*04.$++4.098/+97.0:2')(778+01487200/6))0366(433202131-0/.1((03,402555;6548*./...978./188,,.0-9-,,4,-.004;431378;98855*++.,*/,6*-,2666**'-,04,1/555,+-..0.--177-.)'+2..&(,)**++/03-.../.0/2/2319/+&'$,-4461/0,)((*)(&%&*,63,/8;:-0,(.*)*5+%(*%$'%')43.)'%28+*889496*+0()*28-,-0&&/))&%(-,+.')+23(,46*.,(+/'5,9890673942+666(+'#&&&))*6131233219-/&62.//3-(/)(((./092//1-(*&'(,43766616768*37:4705&210451,-&*(21:/)&).8)3.&7(:+:98:1.)%()*)%('*/;222349621/1241./19*23,/.//2:57;857)20--,./''+0.8<99:1-,$*/(&(%'(&(,(,*##$%'0)+.))+(++.7:1++0,.0,+)+0.+'3+-.5621&147398877.9.6-867145/.010(&&/30114;4405,611&%&&$)&5.46&''))+%&$'*+-00(,(2,-.973(&%((%.0*+,/3*,85,+,+/8,)./4;7+./-5:.-830-01289:9,2/-,/,+-3)*538-:681322/5/(*,4430:2928('..-,512489,95+)').*,,,*%)&$(3,8+)'*.-*/31//*.15782,)*1--47%**,/:334777,236784/2-4-/$417')&-*,-*(,.13(''')8256.2,0342688981.,.+',(&&%)-84;0--14:5955242/0'/3+/5))..+/851710165+(%*04&(.'('5-354114549<:9999961584//,-,-+'+*('(%-%'(+**,4501149/8:8,89.)98/3,)'/&&&''&()'03,+.2277;3<54<9710/*/253;6435756/0/./-/*2%$$"$$,.**&,&+'+,7864.,,++/.(+435
@7f1a25fb-9b37-4b8a-91f3-a781f11d62cc ch=44 read=144409 start_time=2019-12-13T13:50:29Z barcode=BC01 runid=2c9cf7bc05858273f10e7d7ec552fc0bd742dc3e
CTCCTACGGGAGGCAGCAGTGGGAATATTGCACAATGGGGGAAACCCTGATGCAGCAACGCCGCGTGAGTGATGAAAGGTCTTGGATCGTAAGCTCTGTCTTTGGGAAGATAATGACGGTACCCAGGAGGAAGCCACGGCTAACTACGTGCCAGCAGCCGCGTTAATACGTAGGTGGCGAGCGTTATCCGGATTTACTGGGCGTAAAGGGGCGTAGGCGGATGATTAAGTGGGATGTAGTGAAATGCCGGGCTCAGCGGGTGCTGCATTTCCAAACTGGTTATCTAGAGTGCAGGAGAGGAGAGTGGGCCTGAATGTAGCGGTGAAATGCGTAGAGATTAGGAAGAACACCAGTGGCGAGCGACTCTGGATATAAACTGACACTGAGGCTCGGCGTGGGGAGCAAACGGGATTAGATACCCTGGTAGTCCACGCCATGGCGATAGAATACTAGGTGTGGGGTTTCCAACACCTCCGTGCCGCCACTTAACGCATTAAGTATTCCGCCTGGGAAGTACGGTCGCAAGATAAAACTCAAAGGAATTGACGGGGACCCGCACAAGTAGCGGAGCATGTGGTTTAATTCGAAGCAACGCGAAGAACCTTACCTACATGACATCCCTTGCATTACTCTTAATCGAAATCCCTTCGGGGACAAGGTGACAGGTGGTGCATGGTTGTCGTCAGCTCGTAAATGTCGTAGAGATGTTGTTGGGTTAAGTCCGCAACGAAGGCGCAACCCTTGTCGTTAGTTACTGCATCATTAAGTTGGGGACTCTGGCAGGACTGCCAGTGACAAGCTGGAGGGCGGGGATGACGTCAAATCATCATGCCCCTTGACCTGGGCTACACGTGCTACAATGGATGGTGCAGAAGAGGGAAGCAGAGCGCGAGGTGAAGCAAAACCCATAAAACCATTCTCAGTTCGGATTGTAGTCTGCAAGCTCGACTACATGGTTGGAATCGCTAGTAATCGCGAATCAGCATGTCGCGGTGGGCCGTTCTCGGGCCTTGTACGCACCGCCCGTCACACCACGAGTTGAAGTAACACCCGAAGCCGGTGGCCTAACCGCAAGGAGGCAGCGGCCGAAGGTAGAGGTCAGCGGTGGGGTGAAGTCGTAACAAGGTAACCGG
+
(..2*)0)46027556:647198.77181-,-/5;:86.+('*+0;(+/9:996466771461101,'**),.-.5+/-33402+&*,68:7+0128884043,42(1*/012+)(()530/(&(*,'-*'0*-2-0101,/113450411-+++%,,*%&&%*3,1/468777437201.0/150./*&+,/8,**;;<99778:/,451/0268:98<:0/,4+5.134<:9.,+'%(+/681&696:987.-'*,1-*9664406<).30:9666140/,,.,+.0113,2*'*(-,((%%%&&'+--,(&)+&%('*&(&+0)+-/876/-**/,+59580372248.22.1)&&(*032332203*)$%($%%*,.477753765)(&'):789+*./2<79'::005.-04046+*,-,+,-47*-0/4%-%'&%$%%&'4,..3/37667',)(,4++(-1.*+'%,,)/.06076(%'%($(&,+-0210566;36/01.,//))*,/4-46425.0)+'-4.),*+.7.)*'**-*$+&14404;8./02*(()%'''*%(-+,-0186;:27390+*1,/0&3,3-,,**5+(,'&*)%&*&+')-34240*1.1*07...-2,2,11*''+&(5+282,-75053.10//39/3+++8762*1*6.+)**489123/.))+.),&&'&&%&&',,45/-0-&-20:39/274),2//)))-,5388:8;3.6,..+.(&%(&$'&&*+/1/:.6--2/68;639775131)),186.61,00019:.-..:-,**)+(04+,..3445907024:;;8:,863-250-1517-&')+,(+-/152)-+5*,62//,,160.-.**,/'(&')%%*,/*,-2132335,-075)-:--26:88,349<78:589:848125023597650,(%'+0/0230/&-%/,4(.(/,)+201..4001784471,++-,545639+5./*)))&'.+/1,11,&)''*,/(/.2:6797554,0+..-.-/10(((%%(+.,-.52+*-'+0.60/,/*%&'-,--21,/*/0,557-6-6.04*3,.+%+$)*./0/'5*22,*,82117567882-,4-.679-7
@db5f4128-d6b1-45ba-a58f-563710ae210b ch=7 read=81327 start_time=2019-12-13T13:50:46Z barcode=BC01 runid=2c9cf7bc05858273f10e7d7ec552fc0bd742dc3e
CTCCTACAGGAGGCAGCAGTGGGAATATTGTGCACAATGGGGAAACCTGATGCAGCAACGCCGCGTGGTGATGTCGGATCGTAAAGCTCTGTCTTTAGGGAGATAATGGCCGAGGTGCCAAAGGAGGAAGCCACGGCTAACTACGTGCCAGCAGCCATGATGATACGTAGGTGGCGAGCGTTATCGGATTTACTGGAATATGAGGGCGTAGGCGGATGATTAAGTGGGATGAAATACCCGGGCTCAACTTGGGTGCTGCATTCCAAACTGGTTATCTAGGTGCAGAAGGGGAGGAGAGTGGAATTCTAGTGTAGCGGTGAAATGCGGCAGGGTGAGGAGAAGAGACACCAGTGAGGCGACTCTGGACTGTAATGGCTTGACGCTGAGGCTCAGCGTAGAGCAAAACAGAGTTAGATACCCTGGTAGTCCACGCCGTAAACGATGAATACTGGGTGTGGGGGTTTCCAGCACCTCCATTGCCGCCGCTAACGCATTAGAAATTATTCCGCCTGGGGAGTACGGTCGCAAGATTAAAACTCAAAGGAATTGTGGGGACCCGCACAAGTAGCGGGCATGGTTTAATTCGAGCAACGCGAAGAGACCTTACTCATGACATCCCTGCATTACTCTTAATCGAAATCCCTTCCGGGGACAAGGTGACAGGTGCATGGTTGTCAGTAAAGCTCGTGTCTCGTGGATGTTGGGTTAAGTCCACAACAGGCGCGACCCTTGTCATTAGTTACTACCATTAAGTTGAGGACTCTAGCTGAGACTGCCTGGAGTTACCAGGAGGAAGGTGGGGATGACGTCAAATCATCATGCCCCTTATGTGTAGGGCTACGCACACGTGCCACAATGGCTGAGTACAGGGGTAATACGAGTGGAGCCAAACTTCAAAACCAGTCTCGGATTCGGATTGTCCAAGGCTGAAACTCGCTACGGCTGGGTTACTAGTAATCGCGAATCAGAATGTCGCGAGTGAATACGTTCCAGGTCTTGTACACCGTCACACCATGAGTTGGCAATACCCGAAGTCCCGTGAGCTAACCGCAAGGAGGCAGCGGCGAAGGTAGGGTCAGCGATTGGGGTGAAGTCGTAACTGAGTAACCGG
+
)*/2103&7:234213444;6;9*73133/014-/0/-03+&***/5))+4422*,-++*-1,-.-())'')(*/+916710594-/00+-0.25(%33*(*-.-2*.'/&$%,++%,+(/(.*(/*(+,.1*-+3./-80117-6-384,42&6:2-++'%)&(+*073;307,(((,157416)3)46/-1-('#$%&%$&+-.,/777986;662-.2/0,0/632,*'*/0,51.149842,+)+*(340--./5/14*.78-7652421000,(&%(1./0+,+/+&-0(((*)3,3*4*3.1,4)#%)+,343)%-))))%$$')%*((,,*+)**)(*-/13.,+(&(/*/,....4:372,*'&'&%&%))*,)+++*1-/.1-')+0*.&)*-)*-*+/**.0,.2012:014:976474%*)..,-/50**)*+16+'*&%,*/,.)550*16(1-,+-.14147(.)'*2,.5166500*+,,5+)*)**+,7546-/+'%*,&%')/-0000002-'+5.175)(')/5),*&$(')%%)37.5;5*,*,0,**'+,)210,-,))3;3;8;5--*-222.0.01+(%'''%%$%&(+)*-454/0+()-+1.*,++10/0.2''((%01*581*)3:7-66201./38.../14884-/4,+-(&'&)&%((1073.-''*32000508/110953/14-)+0/3,-*(&)&&(+***&*,'.21024/.).17./883+5)+&3,1//0.$*)&(*-.02514113*,/&$$&'01+,*),*-)08;2-05476855841369615+21-).-..89763764-+$)'+2.,--*,*'&',/-.822/(++,8.0'-''*+(''%$''4:.245/39-.0)'*0//2877845(0%/..).',/%+$%&'&&'''+9--.4'(&$&&)(&(')*/)-2/,---,,)+,+3.1225:7/,-(('$(+,-:542*,,-*%,2.436&$%&$()*+0)*%'%$$*),(1*-%+4/&2.('+,*+),(,-%%,,&()-+(+-,+3,.-.0)-,2+*+2,7./+.(),3331'5%)*/).-.,)+-&.$$$&)&(*574836
@fe11e8d7-4b61-4ebb-b3ef-82b873c7f50a ch=342 read=81722 start_time=2019-12-13T13:50:52Z barcode=BC01 runid=2c9cf7bc05858273f10e7d7ec552fc0bd742dc3e
CCTTATTTACGACTTCCACCCCAGTCATGAATCACAAAGTGGTAAGCCTCCCGAAGGTTAAGCTACCTACTTCTTTTGCAACCCACTCCCATGGTGTGACGGGCGGTGTGTACAAGGCCGGGAACGTATTCACACCGTGGCATTCTGATCCACGATTACTAGCGATTCCGACTTCATGGAGTCAGTTTGAACTCAATCGACTACGACGCACTTTATGAGGGTCGCTTGCTCTCGCGGGTCGCTTTCTCTTTGTATGCCATTGTAGCACGTGTGTAGCCCTGGTCGTAAGGGCCATGATGATGACGTCATCCCACCTTCCTCCAGTTTATCATGGCAGTCTCCTTCAGGTTCCAGCCGGACCGCTGGCAACAAAGGATAAAGGGTTGCGCTCGTTGCGGGATGGCAACATTTCACAACGCGAGCTGACGACAGCCATGCAGCACCTGTCTCACGGTTCCCGAGGCACATTCTCATCTCTAGAAACTTCCGTGGATGTCAAGACCAGGTAGGAGTTCTTCGCGTTGCATCGGGTCACAAACCACATGCTCCACCGCTTGTGCAGGCCCCGTCAATTCATTTTGAGTTTTAACCTTGCATTACCGTACTCCCCAGGCGGTCGACTTAACGCGTTAGCTCCGGAATACGCCTCCAGGGCACAACCTCCAAGTCGACATCGTTTACGGCGTGGACTACCGGAATTATCTAATCCTGTTTTGCTCCCCGCTTTCGCACCTGGCAGTCTTCGTCCAGGGCCGCGCTGTACCGGTATTCCTCCCAGATCTCTACGCATTTCACCGCACACCTGGAATTCTACCCCCCCCTCTGCACGAGACTCAAACGCATTATCAGATGCAGTTCCCCGGGTTTGACCCAGGGATTTCTACATCTGACAACAAACCGCCTGCGTGCGCTTTACGCCCGGTAATTCCGATTAACGCTTGCCCTCCCGTATTACCGCGGCTGCTGGCACGGGTTAGCCAGTGCTTCTTCTGCGGGTAAATCAATGAGCAAAGATAACTTTACTCCTTCCTCCCCGCTGAAAGTACTTTTACAGCCCAGGCCTTCTTCATACACGCGGCATGGCTGCATCAGGCTTGCGCCAGTACAATATTCCCCACTGCTGCTTGCCTCCGTAGGG
+
-1/5/.89+*,,1//.(',++)+-15$/&(887*63910..*1(%%'&'0.(()&)+,1+.)/.039/23235179-,,/'3/-$((82(*112//00297;:2-'''*+02659)7/6)87-6.289964/1,4547160)/81+,,+.,+-2.5/,*.,+-015930/.2491)*),&)*-%,,2**+5326+9..)%,-).412/0).135)'&&'0/-3*++2''*,67/0/*,*+(*/1/-2578,()'%&(-'.8)+,/.-.22986/10170-.2/0*2)'.566:66///,,+-/75878/90-(120854234459<8333+'%-*)+-44($&&#&)22//'$'.)612/..011601+367)507532+*1-1426565656:57496-&$&)''+&)/-)&()&)$'))..11227665/65/4(//,//251/1311.1/889421,+,/.'*)-2/,11000-*%$/1+.50;;249;;;9::513348403+,'+&,8;88;91506/./556)*(-+*-.6450++)+,//7:/00)*1&,)(%&-,065'&()+35:7/.672+++352*2,)&%)*/&(&'+0-1/1038:)+21/'0.1240/2++(+++.-+'))1,+)$$##'%-1+,(-+7/()-/)/3+0'0*213/0//381374)++3---/55572.2$,')*.,22,-2045431::5/01/74+)*2:4/,.+.2/0,$(,./,1214/,%075-0-.)*+)('+/,1278<94/.0(().//454451426<8253:2.)+*,3.15+1.610-1/305684+20*+))(&0058:,/(,&)$+/.03%+.2.2145;927))+&$%$&#+*&(&()(.3.-.,,/20(('%'0-5:7/:05984400)*))/01)0306*(%(++743,-/20-&+&()0(/40+.7*+121;303--*1/59904/-*1*+*-2***1(../38;8:<9873083,-/-,-((+,14850((%&**(*,+'-.7:1:9451990,03/-13**%('')&'')%/1)%)-285<77:65544*.,+*,+&+,2/..-)/2&2642712145(%.%(((')./033,%**'((''2('-+*04)+(*')
@b6751bad-00cd-4693-8db4-ec2b8626ea94 ch=297 read=160591 start_time=2019-12-13T13:50:51Z barcode=BC01 runid=2c9cf7bc05858273f10e7d7ec552fc0bd742dc3e
CTCCTACGGGAGGCAGCAGTGAGAATGTTGCGCAATGGGCGCAAGCCTGGTCTGGCAGCCATACCGCGTGTATGAAGGCCTTCGGGTTGTAAAATTACTTTCAGCGGGAGGAGGAGTAGTTAATACCTTTGCTCGGTGGCTACCCGCAGAAGAAGCGCCAGCTAACTCCGTGCCAGCAGCCGCGGTAATACGGAGGAGTGCAAGCGTTAATCCAGATTACTGGGCGTAAAGCGCACGCAGGCAGTTTTGTTAAGTCAGATGTAGAATCCACGGGCTCAACCTGAAGACCGCATCCTGATACTGTAACGGAGTCTCGTAGAGGGTAGAATTCCAGGTGTAGCGGTGGGAAATGCGTAGGATCTGGAGAGGAATACCGGTGGCGAAGGCGGCCCCCCTGGACAGACGGCGCTCAGGTGTTGAAATGGGAGCAAACGGGATTAGATACCTGGTAGTCCGCCGTAAACGATATCGACTTGGAGTTGTGCCCCTTGAGGCGTGGCTTCCGGAGCTAACGCGTTAAGTCGACCGCCTGCAGGGAATTACAGCCGCAAGGTTAAAACTCAAATGGATTGACAGGGGCCCGCACAAGCGGTGGAGCATGTAGTTTAATTCGATACAACGCAGAAAGAACCTTACCTGTCTTGACATCCACGGGAGGTTTTTTTCAGAGATGAAGAATGTGCCCCGAGGAACCGTAGGACGAATTGCTGCATGGCTGTCGTCAGCTCGTGTTGTGAAATGTTGGGTTAAGTCCCGCAGCAGGCGCAACCCACGTATCCTTTGTTGCCAGCGGTCCGGCCGGGAACTCAAGGGGACTGCCAGTGATAAACTGGAGGAAGGTGGGGATGGCGTCAGAGTCATCATGGCCCTTACGACCAGGGGCTACACACGTGCTACAATGGCGCATACAAAGGAAGCGGCCTCGCGAGAGCAAGCGGACCTCATAAAGTGCGTCGTAGTCGGATTGGAGTCTGCAACTCGACTCCATGAAGTCAGATCGCTAGTAATCGTGGATCAGAATGCACGGTGAATACGTTCCCGGAGCCTTGTACACACTGCCCGTCACACCATGGGAGTAGGTTGCAAAGAGTGGGTAAGCAACCTTCCGGGAGGGCGCTTACCACTTTGTGATTCATGACTGGGGTGAAGTCGCTCTGGGTAACCGGAAGATAGGGCGACAGGCAGAGCAATGCATGGCA
+
--0***1%0*&*)*)++&3+.%*(.*'0*''%(+;0/0-*''47.8;./21*&&&&$%'%))-39,/66272()++(0-7191*683:001;8*.,()*.+.+-0-93+,,('(&%(&'(5.6**/-/0-'.-+((('&%%%,/,(+)*.+',,()(,),.//1500230464--,,+,24.507,0..*53/-.*&,,136345+7%9%(+'&,(),&(&&1978796.+*+-%+*..-0-'.2;;1.2535/554+,00)'&&((*&$&&.2--8+72-+**))--(&'(,.')*/0+,-*%'+.&)&$')*,05,.(---/*/&,(-0),+5-0.+,),/.1((+,,)-17-/'+)888:6-*(+.+9359,1-+-90,+/*1+-54.7:9-*4635-/221.11443%,*+''&&$%'+,25&)+.343(21*4/+(**-1;+/.*.(*+4(+./47;70/--)--*-07/,,',*7-/+0/-)((.%55.2435/.+/)/,.01016..--.902&042264663+'$%**)()+*&++,3/&'')*./90;96135*0660(%/)+&3&./0-,3,'*)*/*&)'--05+,-*+)(%./63998;80/0)04&5.3&&1-+(-.2111)1+)'()-101899:5--,2+&'..26:<2,5/--./7-,)'+4/35(1-.)$&'((+/102)**+0%('.)+-755.519342786670124576/6/.-.)+0**1/26739083/62&'..&/-0666:5-4:2&*%.-/5(%('%/.-241-/-630+1,2,+4+.7227++)*--*669/;-,+-.-0-1138/,/-),.--16;94303//08/''(*2151'+,62;.1-++-/37),563/330-+')+,&.+,12540',-./2/875'(&(()*.(.307--/.,++-.,))+7228773328.1256,332322/4+0'1,%&%&)232000,()')+33:44++)((20/1/0)-+,%+-/,16758210,&*347322,64((541313:/44+.)-4+6,++./*,)-.%65,+41..+.7/6*/2.*.+.23:/129-'(((+2,*/'%(,*+)/,3))0'(./,21-6,+54$*-1,+(+-171//003330-')*/())*$$$%#%+*.287-7.4/.45-.&&'*&.-254/++-..;302-($''$
@45d425de-8fd7-4307-8d46-66132a740281 ch=229 read=221378 start_time=2019-12-13T13:50:48Z barcode=BC01 runid=2c9cf7bc05858273f10e7d7ec552fc0bd742dc3e
CTCCTACGGGGAGGCAGCAGTGGGAATGCTGTGGGCGCAAGCCTGATGCAGCCATGCCGCGTGTATGAAAGAAGGCCTTCCGGGTTGTAAAAAAAGTACTTACTTTCAGCGGGGAGGAAGGGGAGTAAGTTAATACCTTTGCTCGTGGCGTTACCGCAGAAGAAACACCGGCTAACTCCGTGCCAGCAGCCGCGGTAATGCGGAGGTGCAAAATTGTTAATCGGAATTACTGAATAGAAGCGCACGCAGGTGACGGTTTGTTAAGTCAGATGTGAAATCCCGGGCTCAACCTGGGAACTGCATCTGATACTGGCAAGCGAGGTCTCGTAGAGGGGTAGAATTCCAGGTGTAGCGGTGAAATGCGTAGAGATCTGGAGGAGGAATACCGGTGGCGAAGGCGTGGCCCCCTGGACCCGAAGACTGACGCTCAGGTGCAGCGTGGGGAGCAAACAGAGTTAGATACCTGGTGGTCACGCCGTAAACGATGGCGGAGGTTGTGCCCGCTTGAGGCGTGGCTTCCGGAGCTAACGTTAAGTCGACCGCCTGGGGAGTACGGCCCGCAAGGTTAAAACTCAAATGTGACGGGGCCCGCACAAGCGGTGGAGCATGTGGTTTAATTCGATGCAGCACGAAGAACCTTACCTGGTCTTGACATCACGGAAGTTTTCAGAGATGAGAATGTGCCTTCAGGAACCGTATGAGACAGGTGCTGCATGGCTGTCGATATTGTTGTGAAAATGTTGGTTAAGTCCGCAACGAAGCACAACCCTTATCCTTTGTTGCCAGCGGTCCGGCCGGGAACTCAAAGGGAGACTGCCAGTGATAAACTGGAGGAAGGTGGGGATGACGTCCGTCATCACTTGGCCCTTACGATCAGGGGCTACACGTGCTACGATGGCGCATACAAAGAAAGCGACCTCGCGAGCAAAGCGGACCTCATAAAGTGCGTCGTAGTCCGGATTGAGTCTGCAACTCGGCATGAAGTCCGGAATCGCTAGTAATCTCGTGGATCGAATGCCACGGTGAATACGTTCGGGCCTTGTACACACCGCCCGCCACACCATGGGAGTGGGTTGCAAAAGTAGGTAACAACCTTCGGAGGGCGCTTACCACTTTGTAGTTCCTGACTGGGGTGAAGTCGTAACAAGGTAACCGG
+
.22,)-1/0/*&&*-,44,/0.11'.)'(&&(*576358;/4;966776/&,/-1+89:;98-+()+44)$')'-/8791+/9/610/214693,///,.+*,/6:5/00/59,*,2.5)/3-%((0.**200--/-/11*,-6-3.)/..3//8+,&*-+%)+()*2.1--+6/..060119.+--,023297:18,/(4%/'1,6607.*%/&'0/1..0-01,0)$)(''*--%)),022,/.0/.0&'$')5/7*)+;,9,14++,2.+&,-+)31+-57434/.2516812104643224.//00332/1715011311-/230/*0.7-1/-+0/01*+6;75122,4---4:9//088.--++132;524.+42281,-/,40162,+.+10)$'&-442,).263)*',.)*+)*+5366623642//-//2658,%((.2*12,,---*)+61575476,121((*+99::;70/.),&'(4+,.0823,83,#&&$''/-56859./0.0-/*,.14431-413-56528:-17569.*'#'(..778*,765-)*',471+573:4/&/(**.+'&-.'&,-.39::8<87-)-*33..055<;8;8;1.-.,02%0'.+-7*.613.6.170.*.13:43453402.1+-*.::91+*)*-1++)+.014567462'34,66614*-//025.5743476687/9676880/('('$*1+.-457+6+6*,,,00//10(&++')&&'$&'(+.17124137.,72,.7++5,*63:72..3-3,50/2/37-3(,-*&,*.124:-01-.11;1334,*.),//11117/300566)*(),--)+*))'()+/*')&'*-.2,07/')'*+*-.-38;89454451/22200/5*()+)(),0040531-,,),+)'*6:95655123;2--6800...46-3*1-+.*)&$**.&00614/3--*../3./.),,'1-0,,,%..12-,)*.+,.**1&'-./29/10:98090)/2416(+78151..//./.2971;8016-/027362-(&''1*),;.-61.('(%&))+(*,20.38525,/3+0--((&+,/3/86-,*,25,1--.55530)(+////4/&'1-68))'*(*869
@dbdf7e81-29ed-4b26-a537-c16767a23758 ch=163 read=183340 start_time=2019-12-13T13:50:47Z barcode=BC01 runid=2c9cf7bc05858273f10e7d7ec552fc0bd742dc3e
CCTACGGGGAGGCAGCAGTGGGGAATATTGCACAATAGAGAAACTTTCCCTGATGCAACAACGCCGCGTGAGTGATGAAAGGTTTTCGGATCGTAAAGCTCTGTCTTTGGAGAATAATGACCCGGTACCAAGGAGGAAGCCACGGCTAACTACGTGCCAGCAGCCGCAGTAATACAGGTGGCAGGCGTTATCCCGGATTTACTGGGCGTAAAGGGCGTAGGCGGATGATTAAGTGGGATGTGAAAATACCGGGCTCAACTTGGGTGCTGCATTCCAAACTGGTTATCTAGAGTGCAGGAGAGTGGAATTTCTAGTGTAGCGGTGAAATGCGTAGAGATTAGGAAGAACACCAGTGGCGAAAGGCGACTCTGGACTGTAACTGACGCTGAGGCTCGAAAGCGTGGGGAGCAAACAGAGTTAGATACCCTGGTAGTCCACGCCGTAAACGATGAATACTAGGTGTGGGGTTCAACACCTCCGTGCCGCCGCTAACGCATTAAGTATTCCGCCTGGGGGGCTGCGGTCGCAAGATTAAAACTCAAAGGAATTGACGGGGACCCGCACAGTAGCGGAGCATGTGGTTAATTCGAAGCAACGCGAAGAACCTTACCTACACTTGACATCCCTTGCATTACTCTTAATCGAAATCCTTCGGGACAAGGTGACAGGTGGTGCATGGTTGTCGTCAGCTCGTGTCGTGAGATGTTGGGTTAAGTCCGCAACAGGCGCAACCCTTATCGTTAGTTACCATCATTAAGTTGGGGACTCTGGCGAGACTGCCAGTGACAAGCTGGAGAGGAAGGCGGGGATGACGTCAAATCATCATGCCCCTTATGACCTGGGCTACACGTGCTACAATGGATGCAGAGGGAAGCGAAGCCGCGAGGTGAAGCAAACCCATCAAAACCATTCTCAGTTCGGATTGTAGTCTGCAACGCTCGACTTTACATGAAGTTGGAATCGCTAGTAATCGCGAATCAGCGTATCGCGGTGAATACGTTCTCGGGCCTTGTACACCCGTCACACACCACGAGTTGATAACACCCGAAGCCGGTGGCCTAACCGCAAGGAAGGAGCTGTCTAAGGTGGGATTGATGATTGGGGTGAAGTCGTAACAAGGTAGCGG
+
65-05268*',.)--,%42(),)'%'(1***0108/(()&'+-%#$&,.***,---1&622323;7677/.*+$'$%(++(2)50..-50221*36,),-233544:3+,(%'-..3/+(+('*4.-1'&(//,+))-*11-./40..+,--.8:899021..14*.&)+%%&'%&*++1:3&&5655:414/+-2,06/,/047::8096,+,,24657;98723-,/465268<;652-,+-19.-57697575()'))398778766791;,:;;:::010,,212//121638,*(&''2-2,4-((++,14/+//3954159/./++,,'$(3--11,.14:00051776:60/3+-1199----*4...4//1,,2354484405//1)+***+02661+'++/9*1(($(+0(+7-,),.0+*3&,,,+0336;99::4/-%$'()(0150476587993,5,+50-0/.5339386.49342340,.00746287637305:795.*%$%'&,/977)*+)')1*:;:201129-+,(+4/7561)88,7<410/,''&&,-01).168545:11*76974.3.,,*-&(++4((13*1)*.4++)*+0.011:9841/2,,)/-*+../-23.5/(')%(;45,(.3,303+5,--3+..--33//--,317,/6889/.///786774/..,.0-1065.+3,21/8/),.*0)*01''-+24.22656042002:44;8983432,,2*07:3/6751(,-,-...6/72(0103-21)*/4.,+')(''+)),494263440-./40,..8502,56-&+)*.179;9:;54742+-((.75208007843./&,',,+*.+-)*.*-.,*)(,(3./1,,0<8/;3&&(+<;72858;800(//:6'/%1.(,+,473(0,*-&-/0-+)(+*))-.-8-*7,3-6447/-++++,&'%%'),:77-*-*-*/+.10823181.0115113179964700(*%)+2,-0++'-,/4-0/0,-,+*+-5602:-)+')598:99+;/(+&(%%'+(*'''+)++,-----120100/2)2*+,.04261172*+/-,,42210--3+7..0405
@cf4d9835-5235-49fd-a7b0-3062648fc4a4 ch=347 read=92767 start_time=2019-12-13T13:51:01Z barcode=BC01 runid=2c9cf7bc05858273f10e7d7ec552fc0bd742dc3e
CTCTACGGGAGGCAGCGGTAGAATTTTTTTCGGCAATGGAAACCCTGACCGAGCAACGCCGCGTGAAGGAAAGGTTTGGATTGTAAACTTCTGTTATAAAGGAAGAACAGCGGCTACAGGAAATGGTAGCCAGTGACAGTACTTTATTAAGAAAGCCACGGCTAACTACGTGCCAGCAGCCGCGGTAATACGTGAGTGGCAAAGCGTTATCCGGGTGTGGGCGTAAAGGGGAGCGGGCGGCAGCGAGGTCTGTGGTGAAGCTGAAAGGCTTAACTTCAGTAAGCCATAGAAACCAGGCGGCTAGAGTGCAGGAGAGGATCGTGGAATCATGTGGCGGTGAATGCGTAGATATATGGAGGAACACCAGTGGCGAAGGCGACGATCTGGCCTGCAGCTGACGCTCGATCCCGAGCGTGGGGAACAAATAGGATTAGATACAGTCCACGTAAACGATGAGTACTAAGTGTTGGATGTCAAAGTTCAGTACTGCAGTTAACGCAGCCATTACTCCGCCTGAGTAGTACGTTCGCAGAATGAGCAAAGAAATTGACGGGGGCCCGCACAAGCGGTGGAGCATGGTTTTAATTCGAAGCAACGCGAAAGAGACATACAGATGTGACATACTCATAAAGGCTCCAGAGATGGAGAGATGGCTATATGAGATACAGGTGGTGCATGGTTGTCGTCAGCTCGTGTCGTGAGATGTTGAGTTAAGTCCCGCAACAGGCGCAACCACTTATCGTTAGTTACCATCATTAAGTTGGGACTCTAGCAGAGACTGCCAGTGACAAGCTGGAGGAAGGCGGGGATGACGTCAAATCATCATGCCCCTTATGACCTGGGCTACACGTGCTACAATGGATGGTGCAGGAAAGCGAAGCCGCGAGGTGAAAGCAAAAAAAACCCATAAAACCATTCTCAGTTCGGATTGTAGTCTGCAACTCGACTACATGAAGTTGGAATCGCTAGTATCGCGAATCAGCATGTCGCGGTGAATACGTTCTCGGACCTTGTACACCGCCGTACACTACGAGTTGATAACACCCGAAGCCGGTGGCTAACCGCAAGGAAGGAGCTGTCTAGGTGGGATTGATGATTGGGGTGAAGTCGTAACAAGGTGTGG
+
//1./.'10.253,33'2*)&(*).364-*006271-+),,-45*,,,+&%*$'.5.)/1&&*)20/-.+/()+,5)//+/0.02:922:26/0/.-59++,/3./76'42-67754(**(-4.084213.',,-47'))*)346,/00'%-.*-2;64331//50,,.,.18;100..2.,/,0/.'//314))*)-,*/8-+1606/,/&.+&*(-,:79637:+*(5-(,/'776474'))+'0414/.+1),'(.&)'')'&,-*+)1((+*,(,/19(.4/04.09-17.987+4-..,,.0/2149.0,07647577/9/*0()(*)''10-+&%()*-78333--,/08.02*0289;'67/.('()--28:0//..00+('$#%'%*()*31323'$411-($()45676+-'+8::0+0/,5+/(-&%%$&+-1)+1347'5102,&$&%&--,1,--5-0-54693;42451))*(*(*,,2161514//%'(',()+3474583.+,*,(3+-,290$$*''//'(*./3*'-0,-2.--)18:.65)()&+,+'*,864.*-,:85/16;+104:8.6.-.62/-++-3*))',,%)'+'))2&.')+55(302()2;54:93:'((*++::4.+*&+.'1113614546765976:78;94312-92:/12457334467988:7:33),071;0(,-804.419'(04.4&&.-%',**-(*1/7657791+3*(+8/9969:72,1-138/122+'/2')(),,79:/----8689//00/-1++/-/,(*122845677:9:---:8816.272-,60/.+42/.5407.+(()+988678;99;0/.2.24*,(&)-&(((-(-1*)+)&%,)//(&217978241.34*)+/3/.368<7/7,.385/4*-0*'+.3895+5,++578:98:99/&%(1.(-+..3577+.,,+/-/33:7944555877798;:76;901,-1212/813%&)(((+(,3.77(+++-121/**,)2++*0.-.58++.8,..4008,4*-9::2657+6,7-,+*+1/222+--,1;;423-../*0,17:2*./4*++(,+/+2/.-+%(+,
@4419048b-7d6a-4e72-80cf-83b9420667b2 ch=323 read=91997 start_time=2019-12-13T13:50:59Z barcode=BC01 runid=2c9cf7bc05858273f10e7d7ec552fc0bd742dc3e
CATTTGCGACACCCCAATCGCTGACCCTGCAACTGGCCGCCATTTGCGGATTGGCTACCCGGACCGGGTACCCAACTCATGGTGTGACGGGCGGTGGAACCACCGCGACATTCTGATTCGCGATTACTAAGTAACTCCAGCTTCATGTAGGCGAGTTTGGCTACGTCAACTGAGACTGGTTTTTAAAGTTTGGCTCCACCTCGCGGTATTGCATCCTGTCGGCAGCTGTTTGCCAGCGATGTGTAGCCCTACGCAAGGGGCATGATGATTGACGTCATCCCCACCTTCCCTCTGGTTAACCCAGGCAGTCTCGCTAAGTCCTCCAGCAATGGTAGTAACTAACGACAAAGGGTTGGGGCTTTAACCTTTATCTCACGACACGAGCTGGCGACAATACATACCACCTGTCACCTTGTCCCCGAAAGGATTTCCTCGATTAAAGAGTAATGCAAGGGATGTGTAGGTAAGGAGTTCTTCGCGTTGCGCTTCCGGGTAAACCACATCACTTTGCTTGTGGGTCCCGTCGATTCGCAGTTTAATCTGCGACCGTACTCCCCAGGCAGAATACTTAATGCGTTAGCTGGCAGCACGAGTGTTGAGGCCCCACTGGTATTCATCGTTTGCGGCGTGGACTACCGAATTATCTAATCTGTTTGCTCCCGCTTTTTTTTCGAGCCTCAGCGTCAGTTACAGTCCAGAGTCGCTTCGCCACTGGTGTTTGGCTGTCTACGCATTTCACCCGCTTCACTAGAATTCACTCCTCTCCTGCACTCTAGATAACCAGTTGGAATGCAGCGCAAGTTGAGCCAGGTATTTCATCCCAATCGTCGCCTACGCTCCTTTACGCCCGGTAAATCCGGATAACATCGCCACCTACGTATTACCGCGGCTGCTGGCGTAGCGTGGCTTCGCCGTTGCCGTCATTATCTTCCCCAAAGGCAAATTTACGATCGAAAACCTTCATCACTCGCGGCGTTGCCATCAGGGTTCCCCATTTGTGCAATATTCCCCTGCTGCCTCCCGTAAAG
+
%',.*$$'%($)),*,../)*%*%.3***1/(,+.,+)$%$$'(,('**'9,*')'$**',71*(&+''%.0(..++-'(,,)))**-.20-.2-*(+*)+&))'&'%%(+1)+1.0902365.6*(('(&*./../2.015:7230/'2642//25+&(&(')*))*,/2.+(,110,089.0-82/2;9.84660.21.3201*+&,'%%')($$#&#$#$#&'&'/4+()'&'++&))+**.-26-'&+))3-.,,,+07553,'35/45455012694,082376,,3)&0061+2)**15:5984-015367.188763))((+)0++++./4///8062878-+0+(**-*%('(%,++($$()-+-,)-0//+,+*),.2+0''')0'%$&%%'''*,**,$%.3140/,)*(&)+)'($//*554/.*0*17+'%$'*3-/.80*45(*))%)&)())()(&+48222.%))0+**(*-1/'-+&*.723+''$''')*-&%&&$()'*+(,'&$*((%)%%$$%(.4.0-+))$'..:823//.264//13.((.+*,$$#,*(&+*,1.,-&-)%#+*+0)$'')680-*,*,/-(+&&)+,6;7442//54%**4/6490),-*.(&)'),111**,+/+,,4++3-9.+',+04.96-(&''.27461233172526.0+*,/*+''''+')()-+-/)/./1,(#$'(%&(%'+2143538<:8199.+/02,),-,+&,(2)$(*.-+1,/.,,-*(*+/.-3-3,3-$+%'&),,,++$&&%+&''++,,-12%00.,08/10*.*(++13%(+1451)/'--4/+7+%.',-'&()$&'$)*1915*))&((+-4,15--.,,/.5,-/((,033488351.-++-++/32282*+')(*)23142,-1)-.31:7;.*)))$+&(&-(*&&(&')(,551396;778----,&/*2233852..99/1/++319:4+/:,*.+449565,67/(((+,,-6.96*+0-'')
@f7cd48dc-f6d9-450f-876f-9c2727e33bda ch=275 read=94780 start_time=2019-12-13T13:51:19Z barcode=BC01 runid=2c9cf7bc05858273f10e7d7ec552fc0bd742dc3e
CCCGGTTACCTTGTTACGACTTCACCCCAGTCATGAATCACAAGTGGTGGTAAGCGCCACTCCCGAAGGTTCGCTACCTGCTTCTTTTGCAGCCCACTCCCCATGGTGTGACGGGCGGTGTGTACAAGGCCCGGGAACGTATTCACCGTGGCATTCTGATCACGATTACTATGATTCCGGCCTTCATGGGTCGAGTTGCAGACTCAATCGGACTACGACGCGCTTTATGAGGTCCGCTTGCTCGCGAGTCGCTTCTCTTTGTATGCGCCATTGGCAGTATTAGCCCGGTCGTTAAGGGCCATGGTAACGGCGTCATCCCGCGCTTCCTCAGTTTATCATGGCGATCTCCTTTGAGTTCCCGGCCGGACCGCTGGCAACAAAGGATAAAGGGAGTTTCTCGTTTAGGAACAACAACATTTCACAACACGAGCTGGCTTGACAGCCATGCAGCACCATGTCTCACAGTTCCCCGAAGGCACCAATCCATCTCTGGAAAGCTCTGTGGATGTCAAGACCAGGTGGAGTTCTTCGCATTGCATCAGATTAAACCATGCTCCACCGCTTGTGCAGGCCCCGTCAATTCATTTGAGTTTTAACCGCGCGGCCGTACTCCCCAGGCGGTCGACTTAACGCGTGGCTCAGGAAGCCACGCCTCTAAGGGCACAACTTCAAGTCGACATCGTTTACGGCGGCTACCAGATTATCTAATCCTGTTGCTCCCCACGCTTTCCTTTTCGGCGTCGAAGTCTTCGTCAGGGCCGCCTTCGCCACCGGTATTCCTCAGATCTCTACGCATTTCACCCGCTGCACCTGGAATTCTACCCTCTACGAGACTCAAGCTTGCCGGTATCAGATGCAGTTCCCAGGTTGAGCCGAGGTTTCATCTGACAACAAACCGCCTGCGTGCGCTGCGCCCAGTAATTCCGATTAACGCTTGCACCCTCCGTATTACCGCGGCTGCTGGCACGGGTTAGCGGGTGCTTCAACTCTGCGGGTAACGTCAATGAGCAAAGATTAACTACTCCTTCCTCCCGCTGAAAGTGCACAGCCAGGCCTTCTTCATACACGCGGCATGGCTGCATCAGGCTTCGCCCATTATTGCAATATTCCCCACCTGCTGCCTCTCGTAGAGGG
+
.0)),00.496;238/./,33:5,875+).42(/))56526,6+2050%(,&*').37,/0/42,-56322*'(,+040*54;41:;2-62+13-%'(928,//6965//171870+02*,-2467/4814)*14/2128,2+'&0-135;77775---,.'(++3-,,2*+..78871$+&)./)/)4422)'2,8*-*,76672;15)7+.*((00440%.179123.41,3''*04())*&'*&)++/09088638/(+-03536;0:.,')%%*,+1%%%'&+)+/),$&'**./5*++(*)-,%''&*;:0:1-&*$)/+3(*/*+-<,**2-('+)&#('*35.84.+/3220*'*6.8;191*,1.0/1*/3:)3,9.3/)*.)&),3++(+*32)%(+'*'$%'(+*21:,-,,0).*.++++')'%$$&'0/++')*$-*+,-06&(*43..+-+04</30+'*++.0(0+00.4871/.-.12,-(&'(543-,6.//8722/03://+)&('+/;89<978081-,012%(*-*;<:321(+303.,12--0.../)'/.0852+,54;:<:27<7,0+2;<*6,2+'')(,,5/,,12-44:--0;93952,(+2,60.'&')%+*/2&-&.*)161467:630-,193/-..0,'+-+-*--0)--230/73-,()$'&)*/09.,-/.//000:240311,%&&+00*$,,03:12%%'('*,/,).)%&+(*05;8637*/00+/%%&'*66:;88:-550223015)*,//47...--+39:2109*+03(,+,,,00+0-5.8,84,'1024)'/+018/-'((((/6+45547.02928788;6;.-01/7.(245(&)--5-,+*,,-.005469:79235)()''1--,,)-)++(*-057814,(%,.-712.3/)))/57138,2)1,*61(+,6011817+)&)(.)-+,,.'4*2)()/(&$%&('---2-+-741,/):2307820)'$,$)$(,(+,76-991+380)./--20*+()$%'%,,&*)*/0614983431&.,..3.*+-6532)*,-+//..02-16)%..(1))+10//4-765,%*))014547110336*(%(+&
@f8f32d24-aefe-4e63-aa86-05dcd10bf16c ch=337 read=129621 start_time=2019-12-13T13:51:29Z barcode=BC01 runid=2c9cf7bc05858273f10e7d7ec552fc0bd742dc3e
CCGGTTACCTTATTGCGACTTCACCCCAGTCATGAATCACAAAGTGGTAGCGCCCTCCCGAAGGTTAAGCTACCCTAGCACGCAGCCCACTCCCATGGTGTGACGGGCGAGATTATTATTGCAAGGCGGGAACGGCAATTCACCGTGGCATTCTGATCCACGATTACTAGCGATTCCGACTTCATGGAGTCGGATTGCAGACTCAATCCGGACTACGACGCACTTTATGAGGTCCGCTTGCTCTCGCGAGGTCGCTTCTCTTTGTATGCGCCATTTGTAGCACGTGTGTAGCCCTGGTCGTAGGGCCATGATGACCTTGACGTCATCCACCTTCCTCAGTTTATCACTGGCAGTCTCCTTTGAGTTCCCGGCCGGACCATGGCAGCAAGGATAAGAGTTGCGCTCGTTGCGGGACTTAACCCAACATTTCACAACACGAGCTGACGACAGCCATTACAGCCTGTCTCACGGTTCCCGAAGGCACATTCTCATCTGAAAACTTCCGTGGATGTCAAGACCAGGTAAGGTTCTTCGCGTTGCATCGAATTAAACCACATGCTCCACCGCTTGTGCAGGCCCCGATCGAATTCATTTTGAGTTTTTAACCTTGCGGCCATTACTCCCAGGCAGTCGACTTAACGCGTTAGCTCCGGAAGCCACGCCTCAAGGCACAACCTCCAAGTCGACATCGTTTACGGCGTGGACTACCAGGGTATCTAATCCTGTTGCTCCACGCTTTCGCACCTGAGCGTCAGTCTTCGTCCAGGGGGGGTACCTTCGCCACGGTATTCCTCCAAAGATCTCTACGCATTTCACCGCTTCACCGCAGATTCTACCCCCTCTACGAGACTCAAGCTTGCCAGTATAGATGCGGTTCGGTTGAGCCCGAGTTTCACATCTGACTTAACAAACCGCCTGCGTGCGCTTACGCCCAGTAATTCCGATTAACGCTTGCACCCTCCATTATTACCGGCTGCTGGCGCAGGTTAGCCAGTGCTTCTTCTGGGTAACGTCAATGAGCAAAGGTATTAACTTTACTCCCTTCCTCCCCGCTGAAAGTACTTTACAACCCGAAGGCCTTCTTCATACGCCGTGGCTGCATCAGGCTTACGCCCATTGTGTGCAATAAATATTCCCCACTGCTGCCTCCGTAGGAG
+
48583;242)+','&)../6:8929;2-192((''04567892,,*'('&)(*2*+-.,+..02/390+--024'$&&('+))*)5/-$'(.61*,09987446166.+%&$0)./3,+0+0.4027(3-2.00,*'$)%'',-/30653666,/135'&)-.550-,)*+-3;<98513574-1-&%')2*/&3-/0,+6738+;-+.01//-))+./-.&*/15-.-'6++,'(*,6-..3260...-/21,-112753:801010//781:9+,2-0.-.0-/1524.3</)/:::.4+/166812.//.+/*/,,-95873/8/&)5+89:04+-/<.,,:17,3-,*-,03704960)371785+2-)0.378$%)(&(%(,3.94/8-(%,-:.40435123///::53141000,,+-34:1-,-0/1.2+)4577775550/14+4(*-00120410,.)+-98142)(,'),213309.,,,12/)+05-,..03445<::7895/257:*.2.,3+4.;:8<867424.//77&%...7<91;/00128887124.+)&)(&($,*134*(&),+6,7-74/9:.1422<<9,6;6/4/-..7/6%,-)*+2:1,3;;.254-'*,,3/7462162//20605+4,,0/203627)2+),-./79758(,&)*+466122118-*++5111::821/0723-+./23**,,+4-.8;,--10)+/-3<1.37318.,*$),1208768<9673/.2/2932+*+595;711/$&+1210523-7,-*(((/,.3404/0/1;34*,0%(,)))./%%&)-)3*...2354,.*&&%%/*03506+0.2+1*''(()%%())0.10*&',03.%.1.)((*-42,+,--/30.++),+),165;467223543*(&&$&)..6-&')+/9;:61.2-.+*')*'(*',4-*-5*-,-2:/-+*)),1771:1/0,*/-60/1:*0-&)./27--(033./66554-'/.-3605,+1--*/.*(,)(%,,8;*5;76/6/3,-03+,3/%+%',2-&%(%+5,)+3-40:7<567613))$'%'%%'&''*+/3+47638%0.27*)20-++*)+0+,'+(+-53052.%)*,16405.17,122/++
@b16a7a73-c019-458a-821a-2dd5397e7a01 ch=394 read=63914 start_time=2019-12-13T13:51:29Z barcode=BC01 runid=2c9cf7bc05858273f10e7d7ec552fc0bd742dc3e
CTCCTACGGGAGGCAGCAGTGGGAATATTGCACAATGGGCGCAAGCCTGATGCAACCATGCCGCGTGTATGAAGAAGGCCTTCGGGTTGTAAAAAGTACTTTCAGCGGGGAGGAAGGGTAAAAAAAAAAAAAAAGTTAATACCTTTGCTCATTGACGTTACCCGCAGAAGAAACGCCGGCTAACTCCGTGCCAGCAGCCGCGGTAGCTGGAAGTGCAAGCGTTAATCCGGAATTACTGGGCGTAAAAGCGCACGCAGGCAGTTTGTTAAGTCGAATGTATCGGCTCAACAGACTGCATCTGATACTAACGAGTCTCGTGAGGGGGGGTAGAATTCAAGGTGTAGCGGTGAGAAATGCGTAGAGATCTGGAGGAATACCGGTGAAAGCGGCCCCTGGACGAACGACGCTCAGGTGCGAAAGCGTGGGGAGCAAAAACGAAGTTAAGATACCCTGGTAGTCCACGCCGTAAACGATGTCGACGGAGGTTGTGCCTGCCCCTTGAGGCGTGGCTTCCGGAGCTAACGTTAAGTCGACCGCCACCAAAGTACGACCGCAAGGTTAAAACTCAAATGAATTGACGGGGTTTTAGAAAACGGGCGGTGTGGTTTGGTGGTACGCGGGCAAATGGGGTTTGGGGAGCGAGAATGTTGCCTTCGGGAACCGTGAGACGAGTGCTGCATGGCTGTTGTCCGCTCGTGTTGTGAAATGTTGGGTTAAGTCCCGCAACGAGCGCAACCCTTATCCTTTGTTGCCGGTCCGGCAGAATAAAGGAGACGCTGCCAGTGATAAACTGGGGAAGATTGAGGACGGCGATCAAGTCATCATGGCCCGCGACCAGGGCTACACGTGCTACAATGGCGCATACAAAGAGAAGCGACCTCGCGAAACAGAAGCGGACCTCATAAAGTGCGTCGTAGTCCGGATTGAGTCTGCAACTCGACTCCATGAGATGAATCGCTAATCGTGGATCAGAATGCCACGGTGAATACGTTCGGGCCTTGTACCACCGCCCGTCACACCATGGGAAGTGGGTTGCAAAAAGAAGTAGGTAGCTTAACCTTCGGGGAGGGCGCTTGCACTTTGTGATTCATGACTGGGTGAAGTCATAACAAGGTAACCGG
+
+-0*$&))17(*.,&+..070(*)../33+++-8865224**#&$15234.,*)')++()2-,30-+0,/45/(*)'./249416577113::6++*(')-+'&(+/16/*+004.4()27:;<:::;:;<<;.+*8(8*,-256-+,,1)1)+/)(-*(170)('&-,&+.','65462002../4/0373.--+,.2)+&1,)(($,'&(,*+.76)7,6,8,822.3/359487:65,--7;6,*5441212020.%+,6-32626/12&&)/%,'*,.2+**,()('/,077642-*)+&,-&&**,...+*)#$#)/249.,.-*/-0.5)*.-,)')+.6763,%-,*)'/).)+(())*1891/,+4-.:95.()),,%*.3/952*0762+'$&$$&'(02..6//+)..+,.354:;/),.,;70/6,-++120-+-261:6*+6076/80&)*.41412'*))+,5515513.0-1-**')'%$)++%$$%$3/,-/2/.3-0,*1++,/4/.+1/60./101231481753''&'(./%3056670724468-./0/4--**(()017)..'%&&%&%*++%,).*'(%$%%)+'+'(%**/(''%$$$#$$%%$%(-**/*&/-)%*+*)%,.+-*,,276;4*()*,/3041--+2%$(**0,+*+,174620+***'*,.14402/*,,.76-115.37.,,'')'/))*/3633314:03-5-.2125/077+/3*-+(+,2,1..')***,1+0*$*(.,0235920-(--1902/,)*(-+++0,,'-*'%,'//(+&2/*-5565.0,116'$%&'7-,,)**$'()*+-02,,,,5--9600/0155;-()',)&)-*2867-0.)(%')%)*),-;22859672:-++0265489.747'..&/-,,.4458.2.+,10/,*1-+324/10'&&)**()(+)&)*+/66531274'''%+(*+.1477986;6)/,-%%'&%$%)(-3.477330..-.126371+2,,,536<06.883.$'*)*0--****,+.,-5.;8-20-*-1/31,2'#)%'+23*.,/2623555883.'(')1/14+106255*4.1:9:86
@c9374661-2044-4a64-afae-db50f03c1401 ch=258 read=85286 start_time=2019-12-13T13:51:43Z barcode=BC01 runid=2c9cf7bc05858273f10e7d7ec552fc0bd742dc3e
CCGGTTACCTTGTTTGCGACTTCACTAGCATGGAAATCACAGAGTGGTAGCGCCACTCCCGAAGGTTAAGCTACCTGTATTTTTGCAACCCACTCCCATGGTGTGACGGGCGGTGTGTTACAAGGCCGGGGAACGTATTCACCGTGGCATTCACAGTCCACGATTACTGGCGATTCCGACTTCATGGAGTCAGTTGCAGACTCCAATCCGGACTACGACACTTTATGAGTCCGCATACTCGCGAGGTCAGCTTTGTATGCGCCATTAGCGTGTAGCCCTGGTCGTAGGGCCATGATGACCGACGTCATCCCCACCTTCCTCAGTTTATCACTGGCAGTCTCGCTGAGTTCCAGCCGGACCGCTGACAGCAAAGGATAAAGGGTTTGCGCTCGTTGCCGGGACTTAACTGGCGACACGCTTACGAGCTGGCGGCAGCCATGCAGCACCTAATACTACGGTTCCCAGGGCATTCTCATCTCCTGAAAACTTCCGTGGATGTCCGAAGACCAGGTAAAGGTTCTTCGTGTTGCATCAGATTAAACCCACATGCTCCACCGCTACGCGTGCGGGGCCCCCCCGTCAATTCATTTGGGTTTTAACCTTGCGGCCGTACTCCCCCAGGCGGTCGACTTAACGCGTTAGCGGAAACCACGCCTCAAGGGCACAACCTCCAAGTCGACATCGTTTACGGCGTGGACTACCAGGGTATCTAATCCTGTTTGCTCCCACGCTTTTCGCACCTGAGCGTAAGTCTTCGTCAGGGGCCGCCTTCGCCACCAATTCCTCAGATCCTCTACATTTTGCACTACACCTGGAATTCTACCCATCTACAGGACTCAAACTTGCCAGTATCCGGATGCGGTTCTGGAGTTGGCCGGGGATTTCACATCTGACTTAACAAACCGCCTGCGTGCAGCACTTAGTAATTCCGTTAACGCTTTACCCTCGTATTACGCACGGCTGCTGGCGCAGGTTAGCCAGTGCTTCTTCTGCGGAGTAACGTCAATGAGCAAAGGTATTAACTCCCTTCCTCCCACAAGTACTTTACAACCCGAAGGCCTTCTTCATACACGCGGCATGGCTGCATCAGGCTTGCGCCCATTGCAATATTCCCTGCTGCCTCCCGTAG
+
//+,0.),*))(&(%$'*.-08'&&'&(/+**%-)&%(&),&'(*.0,*+-*21)*+4-)*...+-,0,'-,''%%#'%)1780/64/42-)*,2/.(/-03*)+*-+66636510,-'(*484::7*04*#$0%'(*4.(+0063:23320%&&342+(),,2.+0(',.016:753-0180031*'(*-&30:47/.6411,/,.5+60540))))+'+377311..,6%&(%%$''))')$*',-)*+088013468367*3($%'',&''*-40,.3541.-+577:8811,+)(%*-764440;76,,,.,/1,*+&+35(%+,-3.9-/)-.*((%'/--/7/6'$)3,758;950/,',-%34:,./1&/,*&11.64''%()/-/:+/+020+)*(,'))&'$%'%%'%''(&)'&+,.2'3/510(.7.3+0+22),)%()*''$#(*52900*&**)()/+/--18853(*&%**),3,37235:--*+,'$(((,+6908137*,),+'-6013.0-*+((*0**-,-7,.4)%')*,..32.2/),0,.-.''&'&')(/0/465.029'31/,)/53)+*)2<0/6..-6-0/56831///-/34,$+)&(&0,/1402/5.,--,,,)+-(,+&/.&'&(&*-,*)2-**.585:36)0*)*+25838986:9*,(--338965623.*.(&.*+---41/--/0<003.75.)0,.-;:103526:22122-0,2/586;6*08()44*0(%&%%'&&)7+2+($0,,&',%&--+))-.,-',//+)(%&&&('+('&(+%4++-)-0+&'(%')&)++.46))'(*.,--').+/0,'/5659/87:00-/'',&)&1*(48+,1:8,**+,:4//(%%4-768,57-.2*))+*-*$&&$$$$'&+-47-/+)+%&',)*/.,*.35./+/+0*%'%&%(+1/37828*''-(,-+.()+0&22-115/7:88860,&(,06124/+.-.:774:*+*./.-/++*1.'-,3++4/&$#&&'))00991.5+5.(&(.)-'((2*296)+)*)--2/85555963///.0%/3235&.+/7.(3)%%-4122/4.,''(&$'**.43--*-
@8ed458cd-7f79-4b01-8fa3-3e6c764e4231 ch=478 read=85982 start_time=2019-12-13T13:51:41Z barcode=BC01 runid=2c9cf7bc05858273f10e7d7ec552fc0bd742dc3e
CCTTGTACGACTTCACCCCAATCATCAATCCACCTTAGACAGCTCCTTCCCTTGCGGTTAGGCCACCAGCTTCGGGTGTATCAACTCTCTCGTGGTGTGACGGGCGGTGTGTACCAAGGCCCGGAGAACGTATTCACCGCGACATGCTGATTCGCGATTACTGCTTGATTCAACTTCAGCTAATAGTCGAGTTGCAGACTACAATCCAGACGAGAATGGTTTATGGGTTTTTGCTTCACCTCTCGCGAAGCGCCCTTCCCTCTGCACCATCATTGTAGCACGTGTGTAGCCCAGGTCATAAAAGAGCATGATGATTTGACGTCATCCCGCCTTCCTCCAGCTTGTCACTGGCGGTCTCGCTAGAGTCCCAACTTAATGATGGTAACTAACGATAAGGGTTGCGTTGCGGGACTTAACCAACATCTCACGACACGAGCTGACGACAACCATACCCACCACCAGCTTATCTCATATGGCTATCTCTCCATCTCTGGAGCCTTTATAGGTATGTCAAGACCTGGTAAGGTTCTTCGCGTTGCTTCAGATTAAACCACATGCTCCACCGCTTGTGCGGGCCCAAATCAATTCAGCACAGGTTTTCATTCTTGCGGAACGTACTACTCAGGCGGAGTACTTATTGCGTTAACTGCAGCGCACAGACTTTGACATCCAGCACTTGGTACTCATCGTTTTGCGGCGTGGACTGCTAGGGTATCTAATCCTATTTTGCTCCCCACGCTTTCCGGGACTGAGCGTCAGTTGCCAGGCCAGATCGTCGCCTTCGCCACTGGTGTTCCTCCTTATATCTACGCATTTCACTTACACATGGAATTCCACGATCCTCTCCTGCACTCTAGCTGCCTGGTTTCTATGGCTTACTGAAGTTAAACCGGGCTTTCACCACAGACCCTTGCTGCCGCGCCTGCTCCTCTTTACGCCCAATAATAATTCCGGATGCCCTTGCCACCTACGTATTACCGCGGCTGCTGGCGCGGCGGTTGTGGCTTTCCTAATAAAATTGCACCGTCACTCGGCTACCATTTCCACTCCTTAGCCGCCGTTCTTCCTTTATAACCATTTACAATCCGAAACCTTCTTCCTTCACGCAGCGTTGCTCGGCCAGGGTTTCCCCATTGCCGAAAATTCCCTACTTTCCCGTAG
+
,),(%&#$&,,4:3+,6;,-+)*7887;386+-*+))(,2&'(,27:.;9*2,*-2/+513:9;/0;055659(50,,//330.--,,+*.%3(,0./2674;7589433,-')&/,1403+-)%,+/,4978,3-04/35779;:;;;5342./120*(('&%&(*,:33(((2+2'''%+,.01:83/.04012856433-8++-+-12-'))3.1:9;../;<;.4;9-*-5/866;75463,*-*%'().*,/-:0-41-./0-587*)5.*+,-,3220/*&((12++-40..02;3*'')&-))+++53:.++3747:29/+&*),,37/2511025223/').6/*43358276510123/,-.-,0-4-/./6/.37..16333551*610;/067;455;97,5,1(2-)-1-+,,*&()+--1037555557807+**+*(0,)*12()-*$%$%)*2-5(-()%./02643636946760166//07.8*$%&&,./148*0(-*8;9::+9/).8989<300.-3../6/$),)++7+53/),53776847:3407/0&2*4241.+/0/1,4/31+*'%%&(3-::-139;-7,,--+*3..515/,013-18:65,.0/007,07,/0291:1224*//),&&''1//60,-3/520+'0./10.-0-.//.122818,*/00-,.-4086*1.$./-,.,.'-))20-)*+4-+-)381-*-,/21.3'-55++)*)26797/6/8)'%%))0/..896354')'((*+5:66876768;45/1')),-3674.2*-+13*,'(,(''+*(.1020314--/.565854367678010//,//01897998<:565.-)'*(()4/--+.8/;/77+5923;4,,02,2*,,8<./.--0--&),.2:565359.05:6-2315*2*'-&'(+*70103/.$&)(++)0;4690%2'()3-,6643285668:17/((*)(-,/(&%&++182*))/**,.,%-)(+&/%%'')211*5+*'0300:12,#$((+,.-/2:37979;8392)0+()014.&)+.7.120..('41*141838;987;,%&#'%'-,-1**+/.-4.*167,;207:/+/205,+578:59-9)&%&%&')2*+60/
@e3bba470-48b3-4529-b0d3-8bb3b4a0ee50 ch=245 read=231542 start_time=2019-12-13T13:51:41Z barcode=BC01 runid=2c9cf7bc05858273f10e7d7ec552fc0bd742dc3e
CTCCACGGGAGGCAGCAGTGGGGAATATTGCACAATGAAACGACCTGATGCAATAATACCGCGTGCATGAAGAAGGCCTTCAGGTTATGGTACTTTCAGCGGGAGGAAGGGTAAAGTTAATACCTTTAACCATTGACGTTACCGCAGAAGAAGCACCGGCTAACCGTGCCAGCAGCCGCGGTAATGGAAGGTGCAAGCGTTAATCGGAATTACTGGGCGTAAAGCGCACGCAGGCAGTTTGTTAAGTCGAATCATGAAATCCCCGGGCTCAACCTGAGACTGCATCTGATACTGGCAACTTAAATTCTCGTGGTAGAATTCCAGGTGTAGCGGTGAAATGCGTGAGATCTGGAGGAATACCGGTGGCGAAGGCGGCCCACGAAGACTGACGCTCAGGTGCAAGCGTGGGGCAAACAGGATTAGATACCCTGGTAGTCCCACGCCACCGTAAACGATATCGACTTGGAGGTTGTGCCTTGAGGCGTGGCTTCCGGAGCTAACGCGTTAAGTCGACCGCCTGGGGAATACGGCCGCAAAGGTTAAAACTCAAATGAATTGACGGGGAATTGCACAAGCGGTGGAGCATGTGGTTTAATTCGATGCAGCGCGAAGAACCTTACACAGATGTGACATCCACGGAAGTTTCAAGAGATGAGAATGCCTTCGGGAACCGTGAGACAGGTGCTGCATGGCTGTCGTCAGCTCGTGTTGTGAAATGTTGGGTTAAGTCCGCAACGAGCGCAACCCTTATCGCTGTTGCCAGCGGTCCGGCCGGGAACTCAAAGGGAGACTGCCAGTGATAAACTGGGAGGAAAGGTGGGGATGACGTCAAGTCATCATGGCCCTTACGACCAGAGGGCTACACGTGCTACAATGGCGCGTACAAAGAGCGACCTCGCGAGCAAACGGACCTCATAAGTGCGTCGTAGTCGGATTGGAGTCTGCAACTCGACTCCATGAAGTCGGAGATCGCTAGTAATCGTGGATCCAGAATGCCACGGTGAATACGTTCGGGCCTTGTACACACCGCCCGTCACACCGTAAGTGGGTTGCAAAGAAGTAGGTAGCTTAACCTTCGGGAGGGCGCTTACCGCTGTGATTCATGACTGGGGTGAGAGATCGTAACAAGGTAACCG
+
,)+)')/8:+-90-11.01/70'+)*,5.,+-/.942*8++,37;,-.1,,+,*+(*'25-,,-/39:87.*+&&(.3374$1214)(&%%'(15/5+-.-2.)++,2-.&&)76*0-1-0,0+('$*'0.244214368/7;*.-+1-'+,))4520.,*-((()*,&&)&*-.01.1..++'$&*'++21+015,4,7+8,88-7.-1.,-9;<<98784+(&)-',)0+07542482,/4-/,,.%&33+%)*-5-*733*,//,+0.0/0+(%*'.%%'*+80,,--.404,/,)+*(%%*&&(0/.1),)*0,1.2**3722/1232755093..))+%&'+--+0.*/2+75888162140''%&((**64)%++/3./.000--..//1421,+/*-5,0'-(),967,.2(*-($().7:61.60.+-75)*20.-$)))--1,-('(&*00.++++,,.,.0*++*-+,,,673///2---/&)+&%)+-94443,;.:-65358<568436/&)((.1269/(1+2--5,80;;779:8<:2-.0.43030(*+$#'%%&').103*,424&)-3.,,135<:7;7<61122411100')2+/34,,*(+'()*-*%&%'(76:,,,-,*1*,82,-((*-//221/50.-5486/46263970/,..70.6167987684100/08023,.012783350024:9425612)3-17*,3(&*+'-**..396-/;,-+**:5,-,0/-.-,+,3;8757653.5*3314:,7*+,+&))/-/2:,//..37:94434,*0,).(++/.51(),01289652011344/1*236(&&%%)*1:-.()*0++,*((++5597222/.40.//46899('(*''%'$(&*+./038;*646+//,,((-6*.8;:;9345516(-(3-1+,+.06;:8863.++.153'(+-,+,.16,)+,1&''%)41500/,.1-,5')+5656992,+)))+--/4000-(+/0'&$#*$'(+13:615/.0.+)'.*$.(+'-(/2482116)%)(&'*)0++**..403:7:5&7-)07,:7040*4,((.)())/0-.76475376/,+)%'&%-0--3733'.+01:9:.
@b4acdd8f-9071-417a-90ef-eb592b420e35 ch=267 read=98408 start_time=2019-12-13T13:51:49Z barcode=BC01 runid=2c9cf7bc05858273f10e7d7ec552fc0bd742dc3e
CCGGTTACCTTGTTGCGACTTCACCCCAGTCATGAATCGCAGAAATTAGTAGCGCCCTCCCGAAGGTTAAGCTACCTACTTCTTTTAGCCCACTCCCCGTAGTTGGCTGACGGGCGGTGTGTACAAGGCCCGGGAACGTATTCACCGTGGCATTCTGATCCACGATTACTAGCGATTCCGACTTCATGGAGTCGAGTTGCAGACTCAATCCGGACTACGACGCTTTATGAGGTCGCTTGCTCTCGCGGGGTCGCTTCTCTTTGTATGCGCCATTGTAGCGCGTGTGTAGCCCCTGGTCGTAAGGGCTATGATGACTTGACGTCATCCCCACCTTCCTCCAGTTTATCGCTGGCAGTCTCCTTTGAGTTCAGCGGACCGCTGGCAACAAAGGATAAGGGTTGCGCTCGTTGCGGGACTTAACCCAACATTTCACAACACGAGCGGCGGCAGCCATGCAGCACCTGTCTCACAGTTCCCGAAGGCGCAATCCATCTCTGGAAAGTTCTGTGGATGTCAAGACCAGGTAAGGTTCTTCGCGTTGCATCGAATTAAACCACATGCTCCACGCCCGCTTGTGCGGGCCCCGTCAATTCATTTGAGTTTTAACCTTGCGGCCGTACCCCAGGCAGTCGACTTAACGCGTTAGCTCCGGAAAAGCCACGCCTCAAGGCACAACCTCCAAGTCGACATCGTTTGCAGCGTGGACTACCAGGGTATCTAATCACGTATTTTGCTCCCACGCTTTGCGCACCTGAGCGTCAGTCTTCGTGGGGGCCGCCTTCGCCACCAGTATTCCTCAGATCTCTACGCATTTCACCGCTTTACACCTGGAATTCTACCCCCCCTCTACGAGACTCAGCTTGCCAGTATCAGATGCAGTTCCCAGGTTGAGCCCAGGGGATTTCATCTGACCAATAAAACCGCCTGCGTGCGCTTTACGCCCAGTAGTTTCGATTAACGCTTGCACCTCCGTATTACCGCGGCTGCTGGCAAGGTTAGCCGGTCTTCTTCTGCGGGTAACGTCAATGACAAGGTAACTTTGCTCACTTCCTCCCCGCTGAAAGTACTTTACAACCCGAAGGCCTTCTTCATACACGCGGCATGGCTGCATCAGGCTTGCGCCCATTGTTAATACTCCCCTGCTGCCCCATTAGGAG
+
502039,6707-+0%)+.3481+19;/14:535518+*#''%,-(,*&+../33094./0.,.707259;.285451+2680-,+'')121*,--/*+$,$&-)('&(+,1099657///.0,3/84:39,1738-...,80--2:2:46233:834399+),-,23./1434559<73+++9+7)/++&'))))35968(*6007):0125733+)()(*'*(0;0041-4+/)-0/+,,-/0''&',--1/11:27.57.'%&(*/003129,)*--(.//13/---07+%%'/.626.-+44234300.---/-.-3024555:;5/488:6960)++391/53&2,,())6655),,0.-)356-$+++;3::777371.(+39.50:966+/+,/%-**01-8,,-+:91.-.+++/*-.841;4//344623+)*(*-*(((+%'),--0,,/01:128870-...1<281..4+/-&3)9-32367321636:7-1:98977:65224/916:<-//,2+1-:<:9-+,-,23.//46,'1*2/<950+-/19:;97)(%,.+*.//./.'*/&973,./51:486366,1(**9<5,73626/.)1/4/0)432,'134%3887754858-,,--46566/3.5-10,)084567;47()+-*)-4609.2(5+/01216,.+*-11%+%++,876)&+)+//31+-.,5/0;50$&*,*.78/-23170,.-*,-)&&#&'-4'))197883-.-,5/&)%+.7.0910828//02.26(6765;20/4,,00..-+)02771::0077.,-+-+/1310.&,*102..134562/,02561244465)))*6.11+.//86.-00/1899<25(*/6.9.//75.%,236-/82..375220+/*$069*:;/6<4332055-*-0.%0/16+(,/-&-4(+)*00.4.,*1-+,',.)+1)1,.748;715000223,'%''(*+00056022''7+9<4-,%%,,030.-.207-*,*/5)*,)+&*+'%%)*,-0169(:9.*,./52;7/10,260)*.3192,2,),3667-)*&#''&%&'(*./2),+*(,--/+'2,+48-0/.:1)1*(&'+0../060--,+*%%+)*&$-'(14,,
@0980e4a1-0610-403e-956d-25e572b5887e ch=381 read=162979 start_time=2019-12-13T13:51:49Z barcode=BC01 runid=2c9cf7bc05858273f10e7d7ec552fc0bd742dc3e
CCGGTTACCTTGGTACGACTTCACCCCAATCGCTGACCCTACCTTCGGCCGCTGCCTCCTTGCAGTTAGCTCACGGACTTCGAGGTATTGCCAGCTCTCATGGTGTGACGGGCGAGGGTGCGTATAAGGCCGAGAACGTATTCACCGCGACATGCTGATTCGCGATTATAGCGGTCAACTTCATGTAGTCGAGTTGCGGGCTACAATCCGAACTGAGAATGGTTTTGCTGGGTTTCTTCCTCGCGGCTTCGCTTCCCTCTGCATCCGTGTAGCGTGGTAGCCCAGGTCGTAAGGGCATGATGATTTGACGTCATCCCGCCTTCTCCAACTTGTCCGCACAGCGGTCTCGCTAGAGTCCCCAACTTAATGATGGTAACTTTAACGATAAGGGTTGCGCTCGTTGCGGGACTTAACCAGCATCTCACGACACGAGCTGGCGACAGCCATGCACCACCTGTATCTCATATAGCTATCTCTCCATCTCTGGAGCCTTTATAGAGTATGTCAAGACCTGGTAAGGTTCTTCGCGTTGCTTCGAATTAAACCACATGCTCCACCGCTTTGGCGCGGGCCCCGTCAATTCCTTTGAGTTTCATTCTTGCGAACGTACTACTCAGGCAGGAGTACTTATTGCGTTAACTGCAGCACTGGACTTTGACATCCAACACTTAGTACTCATCGTTTACGGCGTGGACTACTAGGGTATCTAATCCTATTTGCTCCCCACGCTTTCCGGGACTGAGCGTCAGGTTGCAGGCCAGATCGTCGCCTTCGCCACTGGTGTTCCTCCATATATCTACGCATTTTACCGCTACATGGAATTCCACGATCCTCTCCTGCACTCTAGCTGCCTGGTTTCTATGGCTTACACTGAAGTTAAGCTTCAGGCTTTCACCACAGACCTGCTGCCTCCCGTAGGAG
+
*5160924-6++(**.0069.-+879+5,54&(3*-1:*,-531/+*'-*,3444788/21*-'2.3(')***,996561-(',))'/,+480'./.--0349787434228')&),/*--.10137.53.-+*,1/.105;4158./006375632,154'***--()*++-).-*2-2;7*5**,/021.0/612,3(/./.2024//4:60/.'.215+9:;/'&%*35/65()-,((,/2-2,-4//14486((*&'(')/+%/'))-0%1&(''&%$$%(-0/+0-,,67/.5223326<0/08769:,;:/,:9685/4)6((,(&'+,*-,,-'-,30//34442*(,)344,,2*,,2.64361230--+(-,300/,0*',2.312556647414,33.**)*')**$0021,/(*+,013134/-*2()&'))*-..,.+01-/8.452/2*-/45658777656658:950/*,4,++4/34**'&&%(+,,+...4233650'*')(-,848<:9:625-...2'(+-+2<9;;200235532*-1&((/'*----054394))55.1/80'(+-//20:,.2;</9.-/(%10/436.---.+330&0&&')()0+-/8/0/2420--,./00/6657.5747-**..+(4-00'+),-552452799081+,216465:732210-.-)1+043395/,*)-5-(+.2884),,,08/.(*3831.)'&')74&+'0+)+*+*03/.//.-01//50620183248...329+,7847144::71201+9:8))6;66424%)*-0+2.34.+)&)0/*.,.,,,0()*,114588:<8917;8+,&%%%%&''(*,1115.01-)(),24+/3/)*,++./+*-.,49***)'+*-09..-),'*%
@145952fb-a713-4ac5-8370-4dd38bf39bc9 ch=3 read=52249 start_time=2019-12-13T13:52:03Z barcode=BC01 runid=2c9cf7bc05858273f10e7d7ec552fc0bd742dc3e
TCGGTACTTCGTTCAGTTACGTATTGCTGGTGCTGAAGAAAGTTGTCGTGTCTTTAGTGTTAACCTGCTGTCTATCTTTTCCGGTTACCTTGTTGCGGCCTTCACCCCAGTCAAGATCCACCGAAGTGAGTAAGCGCTTCCTCCGAAAGGTTAAAGCTACCCCTGCTTCTTTTGCAACCCACTCCCCGTAGATTGGCGAGCCGGGCGGTCAGTATTACCAAGGCCAGGAACGTATTCACCGTGGCGCATTCCTGATCCACGATTACTAGCGATTCGACCTTCATGGGTCGGTTGCGGAACTCAATCACGACGCACTTTTGTGAGGTGCGCTTGCTCTCGCGAGGTCGCTTCTCTTTGTATGCGCCATTGTAGCACGCGTGTGTAGCCTGGTCGTAAGGGCCATGATGACAAATAATACACCTTCCTCGTTTATCACTGGCAGTCTCCTTTGAGTTCCCCGGCGGACCACGCTGGCAACAAAGGATAAGGGACGTTGCGGGACAGCTGACATTTCACAACACGAGCTGACGACAGCCATGCAGCACCTGTCACGGTTCCCGAGGCATTCTCATCTCGAAAACTTCCGTGGATGTCAAGACCAGGTAAGGTTCTTCGCGTTGCATCCGATTAAACCATGCTCCACCACATGCGGACCCCGTCAATTCATTTGAGTTTTAACCTTGCGGCCGCTCTCCCCAGGCGGTCAACATGGTGACTCCGGAAGCCACGCCTCAAGGGCACAACCTCCAAATTTCGACATCGTTTACGGCGTGGACTACCAGAACCGTAATCATTTTGCTCCGCTGCTGAGCGTCAGTCTTCGTCCAAAGGGGCCGCCTTCGCCGCAGTATTCCTCGAATCTCGCATTTCACCGCTTCACTGGAATTCTACCCCCTCTCCGGACTCAAGCTTGCCGGTATCAGATTACGGTTCCAGGTTGAGCCCGGGGACATCTGACTTAACAAACCGCCTGCGTGCGCTTTGCGCCCAGTAATTCCGATTAACGCTTGCACCCTCCGTATTACCGCGGCTGCTGGCACGGAGTTAGCCGGTGCTTCGCTGCGGGTAACGGCAAGGTATTAACCTCGCTTCATCTCCGCTGAAAGTACTTTACAGCCGAAGGCCTTCTTCATACACGCGGCATGGCTGCATCGGGCTTGCGCCCGACGTTGACCTGTCTTCCCCGCTGCGGGAG
+
##%$('23532165..9+)++,1.;..-0,+,/+,.+&),+*.+*)+&&%)+*/($'*)00..03&%&%%-*'(++250,.1-+2-(--0,*/5(+.-/,13-)/20*,-5*&'%+*-'$&$%(&&(.'*+2,,+),**-,,-0*,4/.+1.43-,,..179**'*).(,14,*--141+&)*733+()&%$($&&&&',,2'0&)()'&&&++.3*0.-/0938+7.4-.3446;4012(,(/*)+/1/1,'*-3/,()(//5.-+(*(-2382.&-',.5332,(*('&)((*(+&&)*+-/-.$'*110-(+-35/$#&$')&')',,1-0/0/5'(.+-/12/43.---/63,+*,*,05:08.*)'*+(+')*2-.*''+1-./88:2316,577;61.-)'('(')(*.*&)+-.131.)*)*55013-**/1..19849..8**.675879*+*1*4584(,''('+...2061,2-922+))%((*,,-02,*)%%&'$*)+,92*.*/'(%&&$'+0144860).90655*%''%&&&&)*),-21,/4))&+)11681-.,/011)+,,-.0+2,,58766/0/-./039-.-)%$&*+8,+4--8/30,,..1&$'6*35//;/7/2../*,-)*%'&'((&.032+-52758433:/-,-098+2.-0/4/1-,(&#%%)'06:,*048*4,(%'(%&)'&%&(..(2+/.&02+-*.4095/060-*-/538/6*''$*(%*-,4/54,19-,2+700069365236))&'&($'%(%('*89*',,42)+)%'&%'(***+2,,,1-667/',*$768+464755<699:*.+%*(0-,++-%&410()(-+3:4..21%)*,'%('.+1*2-6310:::4*/+/'')'&,.+5+/09142'//0//**+-2+.'52/7/,-7.5+))0.'*.+'%$'10/01.1011.22/-1+,**+*021.((-,,*0+*''&(,031:'*-23;5;3+,*,+//161/1335306./2)/.20022216/-0+,&(/2--/1)0*%'**'##'&'*.,-+)'&$%'*)*,'.-,+)'')$)/,.,%&&.--087360/./348620.,2/'(('(&$$%&%&&'$%0&.,12;4$**-,(&''(5(0/014/3.67)(&%$'%$$$&'&)()&/0.)%,()'(*%*$
@0ba2fbb5-3206-4053-87e2-fe70e5a3e1f4 ch=327 read=85278 start_time=2019-12-13T13:52:03Z barcode=BC01 runid=2c9cf7bc05858273f10e7d7ec552fc0bd742dc3e
CCGGTTACCTTGTTGCGGCTTCACCCCAGTCATGAATCACAAAGTGGCGTGCGCCCTCCCGAAGGTTAAGCTACCTGCTTCTTTGCAGCCTCCCATGGTGTGACGGGCGGTGTGTACAAGGCCCGAGACGTACCGTGGCATTCTGATCCACGATTACTGGCGATTCCAGGCTTCATGCGTTCGAGTTGCGAACTCAATCCGGACTACGACGCACTTTATGAGGTCGCTTGCTCTCGCGAGGTCGCTTCTCTTTAGCGTAATGCGCCATTGTAGCGTGTGTAGCCCTGGTCGTAAGGGCCATGATGACCTTGACGTCATCCCCACCTTCCTCCAGTTTATCGCTGGCAGTCTCGCTGAGTTCCCGGCCGGACCGCTGGCAACAAAGGATAAGGGTTGCGCTCGTTGCGGGACTTAACCCAACATTTCACAACACAGGCTGACGACAGCCATGCGGCACCTGTCTCACAGTTCCCGAAGAGCGCAATCCATCTCTGGAAAGTTCACCATGTCCAAGAGACCAGGTAAGGTTCTTCGCGTTGCATCAGATTAACCACATGCTCCACCGCTTGTGCGGGCCCCGTCAATTCATTTGAGTTTAACCTTGCGGCCCGTACTCCTGAGCGGTCGACTTAACGCGTTAGCTCGGAAATACGCCTCAGGGCACAACCTCAAGTCGACATCGTTTACGGCGTGGACTACCAGGGTATCTAATCCTGTTTGCCTCCACGCTTTCGCACCTGAGCGTCAGTCTTCGTCAGGGGGCCGCCTTCGCCACCGGTATTCCTCCAGATCTCTACGCATTTCACCGCTTTACCTGAATTCCCCTCTGCGAGACTCAAGGCATTATCCAGATGCAGTTCCCAGGTTGGGCCAGGGGATTTCACATCGACTTAACAAACCGCCTGCGTGCCTTTACGCCCAGTAATTCGATTAGCAACTTGCACCCTCCGTGATGGCTGCTGGCACGGAGTTAGCCAGTGCTTCTTCTGCGGGTAACGTCAATGAGCAAAGGTATTAACTTCCTCCTTCCTCCCCGCTGAAGTGCTTTTACAGCGAAGGCCTTCTTCATACATGGCGCAGCTGCATCAGGCTTGCGCCCGTTATTCACTAATATTCCCCACTGCTGCCTCCGTAGGACAATATCAGCACCAAGCAGAAAGGAAGGTTAACGCAAAGGAGCCACCGACCTAACATTGGCACCAGCAATACGTAACGTA
+
79655:13858+.*&&'&+284.4*'&)',,&(')+()*.*'/()(+&&&%&),9403)(*.///0453143355/%,-4-02-+-+%50(+8.+017023469998/31()+1345.*6.7.(-+.0/(''*1+558434;93003390/--/2.0-3+(+.012)$*)+225'('$&-5/22-6---)$)'&++062*4.10/(+/3411&*./,'*'(+(')(,,3/3431,&&*).103./15//+04+#&')(**,,56991/1((')/,000(++-/6./2564-/-*+2'-3/1/0/+*)%')*,0588.+598+&)().,520-,/0:6/++'++.1.).1/.,***()26/6.+*40/39748785341.(307*62::74*7609/1-255/4/--/84*)+**&4,)+(20680,123+52:(':0..),0)1//43383.)---55/011/11225;72/)&%-(')*)0-639:6764014944,+,1.%%&%'),1(,('))*4;4/)'**-/4;9:<;9:91900039/./.3'-*7,33477777///*+5-./24*.'%'*'$),/84:445<:5328;9/50+++(()'*+)%2',-1&'*),1,41./)..30*+*+)*/(++/2+1-/&'*+19;981-51,'(+'708966460'').45/-06&(+43100/.//333)6/**,0646:770--/:7,)*(/0'()*3621.0.37-///10/412233<9487-,388,5704*,'+&,+*2)3,**7:6515(**23387746.4028:4-02/,+)(',,.+)3/-.131'*,+00,,*)*1))'&&$%%((9(%+347:/992840',.&1('+1,(+21+*0:2/155..+)('&1,46;:9/.6-,)*(**-()44-.../(+&-()1/4)).++$(%&&'&((+09746920&%&+,+187-6+($'-3())4,,,7(45456:47:678:520/2898::/3-)',334'/(+*2..*(.0'(.40.05/.345.049435'/&'+64'&%'&+%%&-.+14:33:6,-++%#'&&&('111-/./1,0663902253%$(&%')&'(%'2+340825*&)((&0+-.*,0+/(,(*,'-*)04-&+(*,+/&*,*,.*)(*+&*'.&,'')(-*&*+$.0,0,+&,('+((%&&+*-,21023152*/+%*&$##$
@bf406cc2-b9ba-4b1f-a284-0b5d1891208d ch=150 read=88333 start_time=2019-12-13T13:52:11Z barcode=BC01 runid=2c9cf7bc05858273f10e7d7ec552fc0bd742dc3e
CCGGTTACCTTGTTACGACTTCACCCCAATCATCAATCCCACCTTAGACAGCTCCTTCCCTTGCGGTTAGGCCACCGGCTTCAGGTGTTATCAACTCTCGTGGTGTGACGGGCGGTGTGTACAAGGCCGGAGACGTATTCACCGCGACATGCTGATTCGCGATTACTAGCGATTCCAACTTCATGTAGTCGAGTTGCAGACTACAATCCCGGGCAGGAATGGTTTATGGGTTTTGCTTCACCTCGCGAAAGCTAGCTTCCCTCCTGCACCATCCATTGTAGCACGTGTAGCCCAGGTCATAAGGGGCATGATGATTTGACGTCACCTTCCTCAACTTGTCACTGGCAGTCTCGCTAGAGTCCCAACTTAATGATGGTGGCTAACATTAAGGGTTGCGCTCGTTGCGGGACTTAACCCAGCATCACGACACGGAGCTGGCGGCAACCACATGCACCACTGTATCTCATATAGCTATCTCCATCCCTGGGCCTTTATGAGTATGTCAAGACCTGGTAAGGTTCTTCGCGTTACTTCAGATTAAACCATGCTCCACCGCTTGTGCGGGCCCGTCAATTCCGCTTTGGGTTTCATTCTTGCAGACGTACTGCTCAGGCGAATTACTTATTGCGTTAACTGCAGCACTGAACTTTGACGTAACCTTAGTACTCATCGTTTGGCGTGGACTACTAGGGTATCTAATCCTATTGCTCCCCACGCTTTCAGGACTGAGCGTCAGTTGCAGGTAGATCGTCGCCTTCGCCACTGGTGTTCCTCCATATATCTACGCATTTCCGCCGCTACGTGGAATTCCACGATCCTCTCCTGCACTCTGGCTGCCTGGTTTCTGTGAGCACTGAAGTTAAACTTCCGGAGGCTTTCACCACAGACCCTTGCGCCGCCTGCTCCCTCTTTGCGCCCAATAATTCCGGATAGCAGCACCTACGTATTACCGCGGCTGCTGGCACGTAGTTAGCGTGGCTTTCTAATAAAATTACCGTCACTCGGCTGCTGTTTCCTGTAGCCGCCGTTCTTCCGCGCTTTATAACAGAAGTTTAATCCGAAACCTTCCTTCACGCGGCGTTGCTCGGTCAGGGTTTCCCCCATTGCCGAAAATTCCCTGCTGCCTCCCGTAG
+
2+(+1/,2,1,*.)$(+347;960994,5/229959254&&*'++,-245688747594)--)+0709/3889346.3++4.&511&5.-.;.8..+((-17;887566)88,5+*(,),,06.2,50,)'%,3/546<6441-/.445..-.-3790*++./603000/02654,+&*./7$-%(+-+5++.3:69233,.+22807-(*...,&++1.110890339447:-/35;5.59463+**)+,-)&'(**0-)(,,,.//2-,-4-+1+)((***/.0+(%'+,()-321,/,+-282,*0/0566:<5013564,..0633,0('(%'(+8-7080,*,--0/.--(&(+*+)&)'(('6-411,(')&%&)1.701413+0*/423689862:01&341'((0,11*,+1100%(,+1,2+($&)*3.1)(148:3/*,30234813/146:8890233020-&)'&)(*6/94+--(*+,1-%(((*+-1)12276589103.40+16:6.+-'+203,.0<8*(.3/6<;362)).,1-,12+.--.1/1.-)'(&#&+(+-+-*&'.21,-2/;,2),.--822+-32,1,2,&*)*(/+.(''+'((2-*/+()(,.3,*'(*'+.(.***41/5+*%%#'''('&'*&()010(.1)1/+,.4569;9:9786+3,'),1513;532,'%*#()558/*,1/3;10'5940.///5537353/--,13+)(*,-..--4.050/19(4575246::5447/1/2244')/1306<2.&%+.+-,)*%*)-&+1,/&&(,-.2-./636223.01216:7754422/262,('%%%$%&(*-+-*0-''&',,0.+.'))&(*1.-12+.-/65:.4.,*-.619:/,+,,4**,283&&&(((,**./04361738122/&*&**(+,(0*-1+03-./543326*-%&))-*043//211370-11)(+2,06,&*+).//01-.22.811*-++.;.388660//3-4:6460+5110,*+/51//2,1*,-,(*+)+/372/14.+-).-.,2,'.//69774;32312201//3.0;5.584,&(,*-+),369263/+'%'**06.17.-,.,
@28d20615-a6b5-4bab-988a-d43e3ec2b4ca ch=305 read=171839 start_time=2019-12-13T13:52:30Z barcode=BC01 runid=2c9cf7bc05858273f10e7d7ec552fc0bd742dc3e
CTCTACAGGAGGCAGCAGTAGAATATTGCACAATGGAAGGCGCAAAGCCTGATGCAACCATGCCGCGTGTATGAAGAAGGACCTTCGGGTTGTAAAAGTACTTTCAGCGGGGGAGGAAGGGTAAAGAGATTAATACCTTTGCTCATTGACGTTACCGCAGAAGAAACACCAGCTAACTCCGTGCCAGCAGCCACTTGATAATACGGAGGAGTGCAAGCGTTAATCCGGAATTACTGCATCACAAAGCGCACGCAGGCAGTTTGTTAAGTCAGATGTAGAATCCCGGGCTCAACCTGGGAGACTGCATCTGATACTGTGAAACGGGGATCTCGTAGAGAGGGGAGTAGAATTCCAGGTGTAGCGGTGAAATGCGTACTTAGAGATCTGGAGGGAGGGAATACCGGTGGCGAAGGCGGCCCCTGGACGAAGACTGACGCTCAGGTGCGAAGGCGTGGGAGCAAACAGAGTTAAGATACCCTGGTAGTCCACGCCGTAAACGATATCGACTTGGAGGTTGTGCCCTTGAGGCGTGGCTTCCGGAGCTAACGCGTTAAGTCGACCGCCTGGGAAGTACGGCCGCAAGTTAAACTCAAATGGATTGACAGGGGCCCGCACAAGCGGTGGAGCATGTAGTTTAATTCTGATGCAGCAGCCTGTCTTGAAGCATCACGGAAGTTTTCAGAGATGGGAATGTGCCTTCGGGAACCGTGAGGACAGGTGCTGCATGGCTGTCGTCAGCTCGTGTTGTGTGAGAATGTTAAGGTTAAGTCCCGCAGCAGGCTGTACCAATCCTTTGTTGCCAGCGGTCCGGCCGGGAACTCAAAGGAGACTGCCAGTGATAAACTGGAGGAAGGTGGGGATAGCGTCAGAGTCATCATAGCCCACTTGACCAGGGCTACACCACGTGCTACAGCCAAACATACAAGAGAAGCGACCTCGCGAGCAAGCGGACCTCGCAAAGTGCGTCGTAGTCGGATTGATCTGCAACTCGACTCCATGAGGTGGAATCGCTAGTAATCGTGGATCCAGAATGCCACGGTAGATACGATTCAGCCTTGTACACCGCCCGTCACACCGCTTCAGGAGTAAGGTTTGCAAAAAAACAGGTAACCAGCAGCCGGGAGGAGGCGCACCACTTTGCTGATTCATGGCTGGGGAGGTGAAGTCGTAACCGAGGTAACCGGAAG
+
+-0*-/(20)+3/-..)2630/40+/3,++.07451+()(&(*/.*$)+'()+*0-',004438.1,0*+&(*0,&(%((%-./4+(5648+&*26-),3/8;.*'&&*.1/)(,-,+).&$&*)%%&&7*7/653-.4,)011.00,,,&',)-,)+**/)$+-%%(*,(,+*2+0072,0,3:4/4/,0+&&($)&+2--,0-+-'&$)*.-1/,0-4.6./1&(-(&,'#&%$&&&%%),2-))+,-0014065586;903:67+.5*+331*-'-++42,&140231,11..21%%'.////012000*)))$#+*'.%-3-'*)/000/+*&%*+.+&('&(()+,.)+.602-(/-0531-3.,+.,),&$$''(',71124../)(//%'-12912/-+/-+.)1*++,,41++76652/3.-.&'),)--3,-77631+.%*+-+&)-&))+6/0%%''..-()*:747*),/.03:82-/**)(,,.,--/.&('(*71603-/2.514.38,,2.*+*0.227.-/+))+'&')**+,.1154805679::9:9306-*)'+*+-631++/*,1.-41,25361/-+/.2..1',32.,5,(*&))'**4;85*(')00/4547:82922/$()..++'('$(),-/-5**)('/032+-,3+4+*6</1./+,,'&())-+47/2&((''1.3557/-()**34432413543,)(+,-6%''+,,454545/27--'('(%*--223+&,+2:46.316/,/0,70../&''&&$/*-0&&,('*+*.3/010:28'8-96.831424127.,+&++75678,110142,,,/00*+,*//2.0(681,(*-,+/.&)(+./8624&/48.&''%%'+5135721*,*,&%'''(+/-,)&'&*()'%#&'''&)&((&'()-103',++.*0413+706835(+.82/.13143-5-313*5-3))%)+9574532.1*03583+)&&((..2//6(&((**,0/1,/2212/****11+0(*'(%%%%+)-0-+1.-''**)-+('*'+2.26+*7.,+(+.'(*'('.)(%+)-&+,9*(+02320-)*'-+*+&(&'#'$$'''*,+/+$)*+(($(.(+.3+(%'(+886((-000/*,)&)))))*')+0-+,+&%$)()457;18-1)
@a938fc77-cc71-42d0-bc70-b4902fe621c8 ch=4 read=54232 start_time=2019-12-13T13:52:27Z barcode=BC01 runid=2c9cf7bc05858273f10e7d7ec552fc0bd742dc3e
CACCCGGTGCTGAATCACCAGAGTGGTGGCTTTCCGAGGTTAAGCTACCTCGCTAACACGCGGCCTCACGTAGTGCTTGACGGGGCGGTGTGTACAGGGCCGGGGCTGTCTATTCACCGTGGCATTCTGATCACGATTACTGGCGATTCCGGCTTCATGGAGTCGGAGTTGCAGACTCAATCCGGACTGCTGACGCGCTGCCAGGAGTCGCTTGCTCTCCGGTCGCTTCTCCTGCATATTTGTGGCGTGTGGCCTGGTCATCGGGCGTATTGACGTGTCCCCGCAGCTATCAGTTTGTCGCGGCGGTCTCCTTTGAGTTCCAGCCGGACCGCTGGCAACAGAAGGTAAAGGGTTGCGCTCGTTGCGGGACTTAATTTCACAACACAGGCTGACTGACGGCCATGCAGCACCTGTCTCACAGTTCGAGGCGTTCTCATCTCTGAGAGCTTCCGTGGATGTCAAGAGACCGGGTAAGGTTCTTGGCGTTGCATCAGTTAGAGCCATGCTCACCCGGCGTAGATTTGCGTCGGATTCGTTTGAGGTTTTGGCAGCATTGCGTATGCGGGCCGGTCGATGGCGTTGGCTCCGGAGCCCATCAGGGGCTGACCTTCAGAGTCGGCATCGTTTGGCGTGGACTGCCAGGGGTATCTAATCTGTTTGCTCCCCGCTTTCGCGTCAGTCTTCGTCCGGGGGCCGCCTTCGCCACCGGTATTCCTCCCAGACCTCCTGCATTTCACGCTGCACCAGATTCTGCCCTCTGCGGACTCCGGCGCAGTATCAGATGCAGTTCAGAGTTGGGCCGAAGTTTCATCCCTGACTTAGCTTAAGAGCCGCCTGCGTGCGCTTGCCGCCCAATGTAATTCGATTAGCGCTTGCCTCCGTATTACGGCTGCTGTGCTTTTGGAGTTAGCCAGTGCTTCGCTGGCATCAATAGGCAAAGTGTGCTTTCTCCTTCCTCCCCGCTGAAGTACTTTGGCCGAAGGCCTTCCTGCATGCGGCTGCATCGACGCGTGCAATGTTCACAACGCGCTCCGTAGAAAGTATCCAGCACCGGCGGAAGGATTGCCGAGACACCGACAGCTGCTTGGCTGGCAATGCAGCTGAAAGCGGG
+
,%'$%)*.+*++$-/2+4+(&()*064'-++,*0))((*2.,%'('&/**$$%+(+)'(%()//5./#&'*$,*+&*&&&'&,,(**/-0122,1+(/.+)'/2,--0,()*-6.(+))+-)($-10,++-/((+)//)--$+,((-,+&($+3-4(*+,')*+()$'-'&'&(./43/2.1/0203/,++*++*)&&)''&)+*%'(*&&'&&&/*''$''((%%%+&'&&$#$%(%',&$'((&%%%&)/-6).+,+$+$%)%$$#$('-,/**&+/41'$+$$$%%)2)--:+&,4,*)*&(('',.)(/)**.0.4*')/.-0.%%&(,/3+,%,('(&'&(('&(..-/*++336.11--&65-$'%'%4,)-&&(&(&(%)/-',%(%*)+,2.1(.%)%)*$*.&&)('**,-0793&%),().3-00176760-+('%'$#)%'+-715,-.**)&*)-0*33202*4194.3(+*-.1/.013(()3-)((4.('$$$&$'$%&&&%$#%$++*'*(-1&'&0.-&*+'(%+*116''))%'&%'&'('-)(%&')%)'/)0,+')'.**--'%%'+'0.())+%#%(%+/*(&'&&)(%&')%%'(,,(0/10)0)%'.*+,28656/35%15+%(&'*..3./(&-1,).0,*'&%%%&&$$$%,,-.)'')',,0))186*35,0,'(+'*+&,,%1236:/0-/.(+127723&'&+*09-*%(&(+$'$&$%)$'+,(%*.++-1(1(,+237'($(&/&%+(*,%-/3+1),31.'''**-'2+/)%''&*:+&()**'&(%&)&($$$$''%'&01$$%&(*+,((&&%$$)'&'%&)-,(+(,*4/,(/+(%&'++.+.0+27+,+0+%)&++.--3/*)#$&'%**%&('%'('*+.+-0&%$##*&**-0''%%(/-.5.+0,+))+)(*./)*0-+-210*&&&%('%,'++-)'(.)%$&)-++&%%%##%###$$'&&&%%&&'$&%$%'$'%&&$)&&$&())(+$%'+''('#(''%+-*2)$(+(0/-++&''&&'#1&$%%$$'%)',.)(*(('%$$'%)&&##%''**$(%$##$%&%%&$%&
@4515d9dc-b86b-4ef2-8d10-f51aea412911 ch=251 read=186658 start_time=2019-12-13T13:52:28Z barcode=BC01 runid=2c9cf7bc05858273f10e7d7ec552fc0bd742dc3e
CCGGTTACCTTGGTATTGCGGCCACTGATCATGAATCACAAAGTGGTAAAGCGCGCCCTCCCGAAGGTTAAACTACCCACTTCTTTTTGCAACCCACTCCCATGGGGTGTTGGCCGGGCGGTGTGTACAAGGCCAGGGCAATATTCACCAAGTGGCATTCCAGTCCGATTACTATGATTCCGACTACGTAGATCAATTTGCAGACTCAATCCGGACTACGACGCACTTTGGGGAGTCCGCTTGCTCTCGCGAGGTCGCTTCTCTTTGTATGCGCCATTGTAGCACGTGTGGCCCTGGTCGTAAGGGCCATGATATTGAAGCGGTAAATACCTTCCTCAGTTTATCACTGGCAGTCTCCTTTGAGTTCCCAGCCGGACGCTGGCAGCAAAGGATAAGGGTTGCGCTCGTTGCGGGACTTTAACCCAACATTTCACAACACGAGGCTGACGGCAATATTACGGCACCTGTCTCACGGTTCCCGAAGGCACATTCTCATCTTTAAAACTTCCGTGGATCTCAAGACCAGGTGAGTTCTTCGCGTTGCGTCAGATTAAACCACATGCTCCACCATGCGGGCCCGTCAATTCATTTTGAGTTTTAACCTTGCGGCCCGTACTCCCCAGACTTGGCGGTCGATAGCGCGTTAGCTCCGGAGCCACGCCTCAGGGCACAACCGCCAAGTCGACATCGTTTGCAGCGTGGACTACCAGGAGTATCTAATCCTGTTTGCTCCCCACGCTTTCGCACCTGGTATCAGTCTTCGTCAGGGGGCCGCCTTCGCCGCCGGTATTACCTCAGATCTCTGCATTTCACCCGCTACACCTGGAATTCTACCCCCCCTCTACGGGACTCCAAACGCCAATTATCAGATGCAGTTCCCAGGTTGGGCCAGGGTTCACATCTGACTTAACCGACCATACCGTGCGCTTTGATGAATTCCGATTAACGCTTGCCCTCCGTATTACCGCGGCTGCTGGCGCAGGTTAGCCGGTACTTCTTCTGCGGGTAGCGTCAATGAGCAAAGGTAATGCTTTACTCCTTTACTCCGCTGAAGTACTTTTAGCCCGAAGGCCTTCTTCATACGCGGCATGGCTGCACCAGGCTTGCGCCCGATTGTGCAATATTCCCTGCTGCCTCCCGTAGGGAG
+
/((().+...1-,+&'&#%)&*''*%&(87..117.2(,.72-/05507*((%%&-41+..+*/4095;83-,*)./(%)*6,/884,,,,$/+(&*+3-*',*0/()(**1-34078+.+&*,*+(,//0+.,(.851/90-+5++,2)'%(*1-.2-('&'**+)+-7(+*)%')0764.+*4&*&)'))00,)1+'(3156616+7/33252872-335-0+*+2,+')($*/.,)*,.445636.1,(%)''&(*3243251,.141556:817*)'+++-,.)(&((/+(+-/1%)%&,,()*,,--+*,)((%'%')'&&&&&*,,4.*'*%(&('(,8687573-1454,++31/0/21142++-3+7)-&+*,)%)(),6(7.9917-34/7+6/03224<..'44+*0/(+*+,,*',//;4.*)-()'*)))),*,(-.'**%%'())*0*)(-++,3667.1-4387:5+*1+-*(*+.6.,02991://76//143:5787',)-1)0/224..)('$,+932885871:/1*1/((+++8;83<221245548+15)+-.4:8291**-('.7/(+78.+&(1;;*172306)+)&%(&&,'''+49.'.$++(,)&,5/2/+/-(+*+./21*-..*()'%+/.*45886+/93-,-///,#*)1+-..1-2-//*.4,)/+---139654311/2.&&(/22+11/38624:2(&',22+&+,-08/--/-670410*/2237769612/%)269/05,-0-3248;),.1.-+07%),,/./31-+)&)+).70.)/4/+13,2*21-)01%5*1)+-13:72--03,3'/..225'*)()*)-%(+)+.7,-./.5399;34-*,/.53)225&(.+,6**.-/2512.2/4/0&&*$'%%$%(&*(2.005/+,)'(),0+0-.1+/.,*301'*()*66),),5.7810040.,,.++)$'#-')(+&*,0,,%77;9;;99887:72/+..0.4...4667;++4(+***,02*%**..+1*&))-.(+3,.,(+*)10/&*%1/*(,,.-377<89<:--,,+1084'+***00-%.0)10.++&*)23,(#,&&(%((,(*./0,)&+,0..3.29)+2///'+'
@3da8ab8e-0579-46b4-9125-dbf38063a1f9 ch=332 read=96708 start_time=2019-12-13T13:52:27Z barcode=BC01 runid=2c9cf7bc05858273f10e7d7ec552fc0bd742dc3e
CCAGTTACCTTATTTACGCTTCACCCCAGTCATGAATCACAAAGTGGTAAGCGCCTCCCGAAGAGTTAAGCTACCTACTTCTTTGCGAAAAAACCCACTCCCATGGTGCTGACGGGCGGTGTGTACAAGGCCCGAAGAGAACATCACCGTGGCATTCCTGATCCACGATTACTAGCGATTCCGACTTCATGGAGTCGAGTTGCCAGACTCAATCCGATACGACGCACTTTATGAGGTCCGCTTGCTCTCGAGTCCTTCTTTGTATGCGCCATTGTAGCGTGTGTAGCCCTGGTCGTAAGGGCCATGATGACTTGACGTCATCCCCACCTTCCTCAGTTTATCACTGGCAGTCTCCTTTGAGTTCCCCGGCCGGACCCGCTGGCAGCAAAGGATAAGGGTTGCGCTCGTTGCGGGACTTAACCCATTTCACAGCACGAGCTGACGACAGCCATGCAGCACCTGTCTCACGGTTCCCGAAGAGCACATTCTCATCTCCTGAAAGCGTGGATGTCAAGACCAGGTAAGGTTCTTCGCGTTGCATCAGATTAAACCACATGCTCCACCGCCTGTAGGGCCCCGTCAATTCATTTGAGTTTTAACCTTGCGGCCGTACTCCCCAGGCAGTCGACTTAACTTGCTGATTAGCTCCGGAAGCCACGCCTCAAAGGGCGCAACCTCAAGTCGACATCGTTTACGGTGTTCTGGGAATTATCTAATCCTGTTTGCTCCCCACGCTTTCGCGCACCTGAGCGTCAGTCTTGCTTCGTCAGGGCCACCTTCATACCGGTATTCCTCAGATCTCTACGCATTTCACCCGCTGCACCTGGAATTTACTGCCCCCCTCTACGAGATCAAGCTTGCCGGTATCAGATGCAGTTCCCAGGTTGAGCCCGGATTTCACATCTGACTTAACAAACCGCCTGCGTGCGCTTGCGCCCAGTAATTCCGATTAACCTTGCCCTCCATTACCGCGGCTGCTGGCGCAGGAGTTAGCCGGTCTTCTTCTGCGGGTAACGTCAATGAGTAAAGGTATTAACTTTACTCCCTTCCTCCCCGCTGAAAGTACTTTTACAACCCAGAAGGCCTTCTTCATACACGCGGCATGGCGCATCAGGCTTGCGCCCATTGTGCAATATTCCCCACTGCTGCCTCCCGTAG
+
02)0/9/,*.-&-3*)++/21/+-''&*)6502))410-/,0+**///,)(*,-3'-/*)++('(2,3-+/+,03.,--5.:34(''(0686'52,%))-+*),296.(*(,;1::6/4211+257::1-75*(&''$)%$%#%)(0705-302449').494:--,-06/0/000157;72*'+135366/*+++**115-2/%%6522(2-.)&(,.2755-1-/2::22)(),*.6+-26-/..'*)')),()-)...+0/024259344)&''*(*-0,***/6414;;9(/('06758+++))&&%'&()+,/...07:-.3:6;02/1/-652)-,32,5+,+9:8770133,+,111,)'()6/09504))+-1--+(0/8(1.2/6*)/---*--12552:.0*71-,---+,&'*+3-.''(%)'-/086630.+,--.7/49.2'-//58440.*--005:7-1-'*3)(-+*()095454430.''(--($(),.85579:73557:(.,*)&/)74/11068719.-+24,,0303;619//(((*+/.-2/12644/&-+'/44+*456:8;6.-65..,:;<-38211100(328+/)%'*16/,199/4770++0,/))((),,(((+((--1)0*+-%,0*,,.402.5,-1)&$%(,+4-4)4,36*)(%'336:-)')&$%&,)+,0(/(1-22..---88147;4/01769,(*-,56--,,(.*43/02488897870.(#%7+8589/40/**&**.-1)*/73.-325;1+,6))-98978675707:(,/46))65.002431('),0)&&%$+/434,21.'/-++)+/17-3/:+.518777,+(,045267885-+3314(&.1'&)7./;7/,00050.+)'(0.37819;69<888878:1+,(%&$&%$')+.86<843*1**&'%&(&.3-),1*,502/-,3../88822-%,%-&$)47112702/'&/*6;899:756478859121.+'(&,7*01.116/,+/52+++,97.79871:90,99846---,*/10)+-./-2.&&0(28596;56<921--'-+/)74563/,(*+34088576/431:-)//,,/2/:///38792023.-'(*1+17,/651
@8e5c7d3b-b69a-43f2-b0c3-fefadb2af8bd ch=332 read=96716 start_time=2019-12-13T13:52:37Z barcode=BC01 runid=2c9cf7bc05858273f10e7d7ec552fc0bd742dc3e
CTCCTACGGGAGGCAGCAGTAAAGGGAATTTTCGGCAATGAAACCTGACCGAGCAACGCCGCGTGAAGGAAGAAGGTTTCAGTTGTAAACTTCTGTTATAAAGGAAGAACAGCGGCTACAGGAAATGGTAGCCGAGTGATACTTTATTAAGCCACGGCTAACTACGTACCGCTTGGCCGCGGTAATACGTAGGTGGCAAGCGTTATCCAGGATTGTGGGAGGCGTAAAGAGGAGCGAGCGGCAGCAGGGTGCGGTAAGCCTGAAGCAACTTCAGTAGCCATAGAAACCAGGCAGCAGAGTGCAGAAGGAGGATCGTGGAATTCCATGTGTAGCGGTGAAATGCGTAGATATATGGAGGAACACCAGTGGCGAAAACGCTGACGATCTGGCCTGCAACTGACGCTCAGTCAACGTGGGGAGCAAATAAGTTAGATACCTAGTAGTCCACGCCGTAAACGATGGAGGTACTAAGTGTTGGATGTCAAAGTTCGTGCTGCAGTTAACGCAATACAAGTACTCCGCCTGAGTGAGCGTTCGCAAGAATGAAACTCAAAGGAATTGACGAGGGGCCCGCACGAAGCGGTGGAGCATGTGGTTTATTCGAAACAACGCAGGAACCTTACCAGGTCTTGACATACTCGCAAAGGCTCCAGGATGGAGAGATAGCTATATGAGATACAGGTGGTGCATGGTTGTCGTCAGCTCGTGTCGTGAGATGTTGGGTTAAGTCCCGCAACGAGCGCAACCCTTATCGCTAGTTACCATCAGTTAGGGGACTCTGGCAGAGACTGCCAGTGACAAGCTGGAGAAGGCGGGGATGACGTCAAATCATCATACTTGCCTGCCAATGGGCTACACGTACTTTACAATGGATGGTGCAGAGGGAAGCCCGAAGCCGCGAGGTGAAACAAAACCCATAAACCATTCTCAGTTCGGATTGTAGTCTGCAACTCGACTACGCAGGGGTGGAATCGCTAGTAATCGCGAATCAGCATGTCGCCCGGTGAATACGTTCTCGGGCCTTGTACACACCGCCCGTCACACCACGAAGGTTGATAACACGGAAAGCCGGTGTGGCTAACCGCAAGGAAGGAGCTGTCTAAGGTGGGATTGATTGGGGTGAAGTCGTAACAAAAGGTAACCGG
+
&(,+'(+)16*,63005,,*+-)*0(+(/45702;3191*%,2(/113773,/33/2028.**))+3.1-+(.*-74<40**-0,)/7426432,((*+46+/,.,*075)2.2//.33*40/41/.()(,14'%&$%%$'*02+*2--(&'),.03../404265722+&$$#)%7))+051/4/0156)(---/-.035.3/.-1++0**,-%0(2+&*1.0/68)'(-*%(*'$,-/93-13)+4,+*()1-('$*.8,0+)*&%'/,-)(*+(*3.4*))/.054341))(&'')+-/(*+***)--563.31,.-2.5957550+,,-2;64257/01:9868965,041/5+030250*-..4.++4.++-,).02234320006/3437.-./.1222212,,'&'(('-%&'*9;8.,(''--+.0)32,,1233275.0248456:96.)*&(%'%)*22563857;8:9:(43.7.,.5.-/0/---/10:2900-1,+'(,/),*+-1203.(%%&&('&+(+++(,00+,5/0148//0,5+'&*)-1001+'+2/-+52(*)+)&(++/..59-//.3212.8<)+,1+)*0(,-675/).0-5/*,*)27-1-//372334/).-.-/1:5-763:*,+/024/,,*+2127543115663543842822:725553158--1113,4555)8.131833268618)./.7*.+./1,*.057./*+,4//19-.,-/;3111//3+.501-')-6+*+,0,1664)1-'$%*2288680/.*/+/-++),6.++*-71-87-4768:9:99;5112:8+*&)'(*.20(()0+,-/0/*()'('0-,,)+*-+*,.640&*+.55/-10)+1-,''&/**1;3,++'&-)14)*3;;.-41&(',.-)'*5+-.)-+73.8,6.,+.//51212+112./3/,.(,(%'((+,3/41/$'*-.1342229,7++*+(+#-%()(,&$'((--96(11091/4(66706/..6433/3+*2-*+72))'*)%&&)*(,+,+,,157/5+'*+)-/7435,&'-3(*9684546*0,0++&*+366604*4+-49/.0///,9/992+*.+*.248872682+--0182;09
@121c46d4-be5c-4889-bce4-edd8966ab5da ch=401 read=60419 start_time=2019-12-13T13:52:37Z barcode=BC01 runid=2c9cf7bc05858273f10e7d7ec552fc0bd742dc3e
TCACCCCAGTCATGAATCACAAAGTGTTAAACCCTCCCGAAGGTTAAGCTACCTAACTTCTTTTGCAGCCCACTCCATGGTGTGACGGGCGGTGTGTACAAGGCCCGGGAACTGTGTCCACCGTGGCATTCTGATCCGATTACTAGCGATTCCGACTGTTGGTGGAAGTTGCGAACTCAATCCGGACCACGACGCACTTTATGAGGTCCGCTTGCTCTCGCCGAGGTCGCTTCTCTTTGTATGCGCCATTGTAGCACGTGTGTAGCCCTGGTCGTAAGGGCCATGATGACTTGACGTCATCCCCACCTTCCTCCAGTTTATCACTGGCGAGTCCCTTTGAGTTCCCCGGCCGGACCGCTGGCAACAAGGGATGAGGTTGCGCTTTCGTTGCGGGACTTAATAACGACACAACACGAGCTGACGACAGCCATGCAGCACCTGTCTCACGGTTCCCGGGCACGACTCTCATCTCTGCGAAAACTTCCGTGGATGTCAAGACCAGGTAAGGTTGCTTCGCGTTATCCGGAATTAAACCATGCTCCACCGCTTGTGCAGACCCCCGTCAATTCATTTGAGACAGCCTTGCGGCCGTACTCTGAGCGGTCGACTTAACGCGTTAGCTCCGGAAATACGCCTCAAAGACTTACTCCAAGTCGACATCGTTTACGGCGTGGACTACCAGAGATTATCTAATCCTGTTGCTCCCACGCTTTCGCACCTGAGCGTCAGTCTTCGTCAGGGGCCGCCTTCGCCACCGGTATTCCTCCAGATCTCTACGCATTTCACCGCTACACCGCAGATTCTACCCCTCTACGGACTCAAACTTGCCAGTATCAGATGCAGTTCCAGGTTGGGCCCGGGGATTTCACATCTGACTTAAACCGCCTGCGTGCGCTTTTACGCCAGTAATTCCGATTAACGCTGCACCCTCCGTATTACCGCGGCTGGCGCAGGTTAGCCAGTGCCTCTTCTGCAGGTAACGATCAATGAGCAAAGGTGGCATACTTCCTCCCGCTGAAAGTACTTTACAACCCGAAGGCCTTCTTCATACACGCGGCATGGCTGCATCAGGCTTGCGCCGGTATAAACTCTTCCCCACTGCGCACTCCGTGAG
+
-/&-%)&*,98561/024,0*.3,(.+%2)&/2&(,0-)+/*-..2.054/2)),'(.(($&'''.,%/7/)++75)'/.,/1766.33-(,)+,)++-5:06.7(.:95.,**+*/,('.6./9..-9:740011/*+081.0-++),.5390022,&'(,)((&&(10/0('78898:82'3-42,&'),/,+('-5.-21)-&(--%'8+,-/,)*#*&%%++,--1.1--.*13//366949;6794..-,*+,,./*045580/09;:460,**3,:99111//2/9/00879:/;8:/)*'(++./.3../;-+-:5962*''&$'%.0+0,().09:45+)--4.79::6749330())%)+(**'&,,,+%&%&&')-,-601.;:62513.(),+%#$%',-/*/458443111/-.//71569,33118./0.(+&),/0815*+*,+)))'$(**.0/-,()&%%'),)-036<355814301.4/7:;56650/-3.6&(,8.576+($&(*-(,(),+50,.+*+..7:012(*((),/1-4,-124.(*-138<886;5/)&&'$$&'(**+..07'-,-/0,,*187:8777-8,8,2,+*+0,+./-.,)++%%&(+.-+--1('%'$%%(+.*81376506367/963+,/...97/*&(',71.%$&1+667324334345;'+03:1*../1;:..3179134599::::;9:67,.*&04/4...163;8434.24087:8;84.9('*676774.0/0-3:6.37;344,++3*#$%(**)'().44,(30/2+3/77741,1.3+02+../0:88:2-3128:2*+,+--/*17/((-20-0;/-,-,13300,.(026.0')*',.1262/,/++**-*-,'',-15:6-,029296-+/(*,/86456(,)*:/04./+5-,-()'-,.-0+*)9-(63./3.14;940/&-+03510(+1/:2330619*.*(%%&%%&++324,07+*147..*))),-+*)-1+59+(,)++577;77;85632(208.644/410/24456/16303+/080.)+&'(-0+*'++/;91')()*'(%((-5,+&&'
@e1135361-36fe-408d-aea4-f8791f1dbf56 ch=89 read=113351 start_time=2019-12-13T13:52:45Z barcode=BC01 runid=2c9cf7bc05858273f10e7d7ec552fc0bd742dc3e
CGGTTACCTTGTTACGACTTCACCCCAATCGCTGACCCTGCAGCCGGCCGCTGCCTCGCGCGGTTAAGCTCACGGACTTCAGGTATTGCCAACTCATGGGTGTGACGGGCGGTGTGTGCAAGACCAGGAACGTATTCACCGCGACATTCGATTCGCGATTACCAATAACTCCAGCTTCATGTAGGCGAGTTTCAGCCTACAATCCAGACTGGTTTAAAGTTTGGCTCACCTCGCGGTATTGCATCTCTCTGTACCAGCCATTTGTAGCACGTGTGTGGCCTACACGCCAGAGGGCATGATGATTTGACGTCATCCCCACGCTTCCTCCTGGTTAGCAGGCAGTCTCACAGCTAAGTCCTCAACTTAATGGTAGTGACTAACGACAAGGGTTGCGCTCGTTGCGGGACTTAACTTAACATCTCACGACACGAGCTGACGACAACCATGCACCACCTGTCACCTTGTCCCCGAAGGGATTTCCTCGATTAAGAGTAATGCAGGGATGTCAAGTGTAGGTAAGGTTCTTCGCGGTGCTTCGAATTAAACACATGCTCCGCTACTTGCGGGTCCCCGTCAATTCCTTTGGGTTTTGAAATCTTGACCGTACTCCCCAGGCGGAATACTTAATGCGTTAGCGGCAGCTGGTGTTGAAATTACACCTAGTATTCATCGTTTACGGCGTGAGACTGCCAGAATTATCTAATCTGTTTGCTCCCCGCTTTCGAGCCTCAGCGTCAGTTACAGTCAGAGAGTCGCCTTCGCCGCGGTGTTCTTCTAATCTCTACGCATTTCACCGCTACACTAGAATTCCACTCTCCTCTCTCCTGCACTCTAGATAACCAGTTTGGAATGCAGCACCAAGTTGAGCGGGTATTTCATCCCCTTAATCATCCGCCTACGCTCCTTACGCCCAGTAAATCCGGATAACGCTCGCCACCTACGTATTACCGCGCGGCTGTTTGGCACGTAGTTAATATTCCTCCTTAATTTGCCGTCATTATCTTAAAGACAGGCTTTACGATCGAAAACCTTCATCACTCACGCGGCGTTGCTGCATCGGGGTTCCCCATTGTGCAATATTCCCCACTGCTGCCTCCCGTAGAG
+
1.110,0/.4./3'*,,0597-522)0.35$%-()09.+%.%%(*(*-,,/0,.-+,%&*)-*.(..)+.12446134:5+211).,-1/1,*,.(,*(%$'$),.6;:869403,-%,10-330'*02348889<645824.--,550(+0;1/./-5,++%+&(+.,,1))(./883.,+/)6+0.0-:84/032../11/4*'',-.698<:-9/-.:-0,84-%'..369/42&1(*/:9.,,+)&&$&+100534;;-/2//.,-///1-+'+0/++.-0()$$)%11-/((+,-.+4:+*,45422-233*'*$'%%0+*25-.3*+*&*),277887..)*%$%'&))*0478/1+*/(/(&.*)+21.0+))(**/2--4//3%((-/4.60,,*6/1+*&(&&&%5*123331)-014/5*'2430//+(*/6795910-03010%%(*',.,/,1459)(*+++)&2654511-,0.1+(')+0)-'&))16199986%+()**/5/14*11923+*%&$%((,3-,*/*,.+1+(*)*+)(,./%)*%'.,+((-+--04+#()5.8-6+25000*179,%-',()*(*+.8*.+,,0--(*-'02415.*,-,/4/3378:/,++/)'(($+)'(((**)$$$&)-+,)++-03;759:7094(,-81117621,-&+./&-'1/011*-531.+153-0,98+-)*.96+0456766.02003'+-3011249)()('+,+/18196586)'+0-14;8878,.533212,22314;71137,0703(++()&.'4+-*++*--'**,1/6+.1300010/18:.9/:-73;8494:43/--,*0.3.//6/0.4')(+*56//0(,3-'()-+)(&%%('-7122*.01()3*.0175).36:,+,+5;6:9;:77877:;689737.1+-.+3*))++.,*'&''--/.$-'-&%1($#&$%(,*))'+)('*)((.3468.;---./-+/+'*%''.13;0-,.01101::1081914:8(+..,2034<877</5844231)031285,-'#&(%)(.+0..,+-..))+-,-0021-.,'%'%'($
@1350eed9-fe10-4a6a-884f-3a81eff64d6f ch=117 read=181634 start_time=2019-12-13T13:52:57Z barcode=BC01 runid=2c9cf7bc05858273f10e7d7ec552fc0bd742dc3e
CAGTTGCAACTTCACCCCAGTCATGAATCCTGGTAAGCGCCCTCGGGTTAAATACCTACTTCTTTACAACCCTCCCATGGTGTGACGGGCGGTGTGTACAAGGCCGGGAACATTCACCGTGGCATTGATCACGATTACTAGCGATTCCGACTTCATGGAGGTCGAGGAGTTGCAGACTCAATCGGACTACGACTGCCCTTTCTCGCGGGTCGCTTCTCTTTGTATGCGCCATTGTAGCGCGATGTATAGCCCTGGTCGTAGGGCCATGATGACTTGACGTCATCCCGCATTCCTCCAGTTTATCACTGGCAGTCTCGCTGAGTTTGGCCGGACCGCTGGCAGCTTAAAGGTAAAGTTGCGCTCGTTGCGGGACTTCTTAATTTTCACAGCTTGCAGGCTGACGACAGCCATGCAGCACCTGTCCCGGTTCCAGAGCATTCATCTCACAAAACTTCCGTGGATGTCGAGAGACAGGTTCTTCGCGTTGCATCGATTAAACCACATGCTCCACATTGCGGGCCCCGTCAATTCATTTTGAGTTTTAACCTTGCGGCCGTACTCCCCAGGCGGTCGACAACGCGTTAACTCCGAGCCACGCCTCAAAGGCGCAACCTCAAGTCGACATCGTTTACGGCGTGGACTACCAGAATTATCTAATCCTGTTTGCTCCCCACGCTTTCGCACCTGAGCGTCAGTCTTCGTCAGGGGCCGCCATGCCGGTATTCCTCCAGATCTCTACGCATTTTCACCGCTGCACCTGGAATTACCCCTCTACGAGACTCAAGCTTGCCGGTATCAGATGCAGTTCCCAGGTTGAGCCCGAGTTTCACATCTGACAACAAACCTGCGTTAAGCACGCCAGTAATTCCGATTAACGCTTGCACCCTCCGTATTACCGCGGCTGCTGTGAGTTAGCCGGTGCTTCTTCTGCGGGTAACGTCAATGTAAAGTACTCCTTCCTCCCCGCTGAAAGTACTTTACAACCCGAAGGCCTTCTTCATACGCGGCGCTAATGGCTGCATCAGGCTTGCGCCCATTATTCGCAATATTTTACTGCTGCCTCCCGTAGGAG
+
*'.5//,-(+/0.+279.,-5:9:97:/50'*/'+3)+068+.3&&--.02*)+085459818;:-0/(5.('.&*%()--/),)*(000117234+)+))4-7/19/4.-.,2,*.442330'-)))12(),/<0-,/*33546844/-2480+,00*+(,-+(*(')04/0('422.*/,/,:0:88876*&(./),81+-0**--3+2+./51625;5033634448475-)(-)$''',('(-2.1:119799652)58;2/.-0100)&%)*869::/:2+&'&+/+.*,-,/0;7112*2117224:989+)3++.7;.,.--179:;.///1.-'(%%01'-''',),.6264558312,)+4/,,''#$%(/.54**&&())-)$)*15+%+(),050-18/4),-,-016/.+3-()+.,4('%)%*,..30+/,+'',42+(((*)*11889255%&'()*+',0(*%+(-.5700)()+)*,,-4;53833//*%),&$$#&#&(%-,089++6757593&(..)-*+,1+&-)(&&&&*+*47'2--.-876*17.1+,,1-)+-+,.0..+'+,3('(%,,%($%$(*8:1040*2255824.)(*+324455+46,'+,0.)..967628871.0011)*+055:9463<41365775*,**/5.-01-.0*)&/1.013675896313.1/8.78+))%&$)+(.001478(.*)+436798242320;:+,087+/3&*%-0.636+/'#)-.-+1/).,,13429(-,)2*',3&1057:345666/99;6:2.-/)/+)0-5)*$()942+()/05433/*(%&$$%&&(*''&(%&$(''%'&*.-6583017:7:1-+2'&('*733693864;26:-,1,+,64,+*+&(*-,+675:.--7-434/&'*-3.-/4-'+)++++000,*+,/0222-6'),;6,-241/2(''%((*,+/2/85,+0*/+04291482'(')'+-50&$%$##((&(,-,.0+755/5-/-.3+&.5*/*)%).70-0,(&)+-,.'(+,*13)),,/,-%
@f656097d-e6bd-4486-9845-7ad0dfe82fc8 ch=134 read=111123 start_time=2019-12-13T13:52:56Z barcode=BC01 runid=2c9cf7bc05858273f10e7d7ec552fc0bd742dc3e
CTGGTTACTTGTTACGGCTTCACCCCAGTCATGAATCGCACAAGTGGTAGCGCCTCCCGAAGGTTAAGCTACCTGCTTCTTTTTGCAACCCACTCCCCGCGTGTGACGGGCCGGTGTGTACAAGGCCGGAACGTATTCACCGTGGCATTCTGATCCACGATTACTAGCGATTCCGACTTCATGGGTCGGTTGCGGGCTCAATCAGGACGCACTTTATGAGGTCCGCTTGCTCTCATGAGGTCGCTTCTCTTTGTATGCGCCATTTAGCCAGCGCGTGTGTAGCCCTGGTCAGCCAGGGCCATGATGATGACGTCATCACCTTCCTCCAGTTTATCACTGGCAGTCTCCTTTGAGTTCCGGTTGCTGGCAACAAGATAAGGGTTGCGCTCGTTGCGGGACTTAACCCAACATTTCACAACCACGAGCTGACGACAGCCATGCAGCACCACATCTCACGGTTCCCGAAGGCACCGTCCATACTCCGGTTGTGCGGTTGTCAGAGACGGGTAAGGTTCTTCGCGTTGCATCGAATTAAACCACATGTGCTCCACCGCTTGTACGTTTGTCGGTGGTTTTAACCTTGCGGCCGTACTCCCCGGGCGGTCGACTTAACGCGTTAGCTCCGGAAGCCGCGCCTCAAGGGCACAACCTCCAAGTCGACATCGTTTACGGCGTGGACTACCAGGGTATCTAATCCTGTTTTGCTCCCCACGCTTTCGCGCGACGTGAGTCTTCGTCGGGGCCGCCTTCGCCACCGGTATTCCTCAGATCTCTCACGCATTTCACCGCTTCACCTGGAATTCTACCCCCCCCCTCTACGAGACTCAAGCTTGCCGATTATCGGATGCAGTTCCCGGAGTTGAGCCCGGGGTTCACACCTGACAGCAAGCCGCCTGCGTGCGCTTTACGCGCCCAGTAATGATTCCGATTAACGCACCCTCCGTATTACGCGGCTGCTGGCGCAGGAGTTAGCCAGTGCTTCTTCTGCGGGTAACGTCAATGAGGCAAAAGGTATTAACTTTACTCCTTCCTCCCCGCTGAGAAATTGCCTGGCAGGCTAACAACATTACCGCGGCGTAAACCTCAGGCTTGCGCCCATTGTGCAATATTCCCCACTGCTGCCTCGTAGGAG
+
//.434'**(+-4)/.0/08434994.133$&%&224%)'+..-1155-,-%)--3(()+,*/.9.0+-,,23-&--2.114:/*+-)/1/%').:6-'')*')6681:84004*++,-)(,957650839:6888:655,**,44257-/43.-1+,-.121420+.13::94204352-/.0&')',+708+)%2.10737*((%$',(+069033334350/.5/,,-,00$$'&(*0--/:.3421:5'&')+436;53:''(-)')+)*-/4/)('&*,)+.644&%%%**774712/0+*)&($')125-6)/002,&+/2-34<1//47:73931386+.((,.0/48442)()((')-//.*0++*/..,0/-+1)-+02556;45)7+,,.00+--(+&/0/8**&%)(,'%('',./1111+..)4-/6,015102/%)(+,/-*,)3:862+))()*)','('*((*&(*/$)%&%&%&%*(''&).*&&((-)0++++-.1:89<;::72;.//332)/+0.;:;0.0-/.-.397-*.++,,0,-+.--6,*,+&%$)'(9:-4930-.-/,859%-'((358/%/(3+6002423545323+/)'*+,/+7-)3&*)&((+..1.+186/(..748/8,2),-/63736847<0+.1:3336.'%)(.4/62)).094472001.376+)--735-*--+09-.+($$'&'%&%&&*./91,.1&273,/,.8/<8677/5317767<35-7((,3..-'%$''//4;;5034,.+/*',4/2+1+0..)%.15415:4+13636.$)&+23)'&&&&(0-&$.)1240'*,897::,:4+'-%&..+$505(*(*',7.*/.5;22/'((+(*%*/5987785854+'*($%)(+)+21/-/-(($)-6+2,-,6-+*'(&+43/0667436//**-,++0.-.*('*$-(&(0'&'.+%11/12837<878922,+,3212647)))(*93:/)((*((.+,*-48*-/09/8921-:4**8602%,/),.//))/00))+(&&#$%&(()('*((*71/,*+,,)&*,(.4.-2&,/072*,5./053;433-766+$')*7877:61+'%()(&
@e8854fac-9656-44e8-8119-53cae03fcbba ch=382 read=124016 start_time=2019-12-13T13:53:11Z barcode=BC01 runid=2c9cf7bc05858273f10e7d7ec552fc0bd742dc3e
CCCGGTTACCTTGTTGACTTCACTGATAGCCAATTTTTTATTAGACAGCTCGGCCTTCCCGCGCGGATTTAGGCCGCGGCTGGTTATCCAGACTCTCGTGGTGCTGACGGGCCGGTGTGTACAAGGCCCGGGGCGTATTCACCGCGACATGCTGATTCGCGATTACTACTTGATTCAGCTTCACGTAGCAGATCAGGTTACGAGCTACAATCGAACTGGGGAATGGTTTATGGGTTTTTGCTTCACTCAGCTTCCAGCTTCCCTCTGCACCATCCATTGCTTAGCGCGTGTAGCCCAGGTCATAGAGGGGCATGATGGTTGGCGTATTCCCATAGCTTCCTCCAGCTGTCACTGGAGTCTCGCTAAGTCCCCAACTTTAATAGTGGTAACTAACGATAAGGGTTGCGCTGTTGGGACTTGGCCAGCATCTCCACGGCACGAGCTGACTGACAACCACATGCACCACCTGTTATCTCATGGCTATCTCTCCATCTCTGGAGTAACTGTAGGTATCCACTAATTAAGGTCCTTCCGTGCTGAACAACCATGCTCCACCGCTTGTGCAGACCCCGTCGTTCCTTTGGGTTATTCTTGCGGTGATACTACTCAGGAAATTACTTATTGCGTTAACTGCAGCGCAGACTTTGACATCCAACGCCGCATTGCCAGTTTTGCAGCGTGGACTACTGGGGTATCTAATTATAGCGCCCCACGCTTTCCGGGACTGAGCGTCAGTTGCAGAATGGATCGTCGCCTTCATCACCGTTTCCTCCATATATCTACGCGTTTCACCGCTGCGTAGATTCCACGATCTCCTGCCTCTGGCTGCCTGGTTTCTATGGCTTACTGAAGTTAAGCTTGGGCTCACCACAGACCCGCTTGCTGCCGCCTGCTCCCTCTTTACGCTTTGTGATTCGGATAACGCTGCACCATTATTACCGCGACACTGGCGTAGTCAGCCGTGGCTTTCTAATAAAATTGCGATAACCGGCTACCGTTTCCTGTAGCCGCCGTTCTTCCGCTTTATAACAGAAGTTTACCGATAAAGACCTTTACTTTACGCAGCGTTGCTCGGTCAGGGGTTCCCCATTTGCCGAAAATTCCCCTCCGTAGGGAATAAAGCACCAACAGAAGGTTAACACAAAGAGACACCGTGGCAACAGCGCAATAATGCTTTACC
+
&*,(629*02-8'*(('..63*+''')$#&)&&&**-.%&%$&(+,$('()')+(*,.,,%%'')3$6)'%*/.+&&'%$$%%)*0/1+%',,,/,,(''-0'$')*--514)-.*+,+-01423+53*,./+-(206;94631103113366667<8349508..*)%$$*).+*$$'(.)&&%)%&%%%&+/*.539-,*&')+*).3.1&'+2.-33)&*)03385+,)762:<9-.017-'(')&'&%'(%$'))1+63*,*%('*.*-/623/(*-+,+-+1&-''''-4-++)03/1.,&+*/+-('&%,,)0,/-.'*&')36-$%$$(-3-/,.&&&')&)*1/,*'&$(*//'&(%(',125(+''%%%+-.&&./--2--,/--++0*2)/$%%(()()',-&+/)'%%+(.)'%,211)**%&+&'%%&%*,%(%*%(*4(,**'((,&)%/613:0.,')*76,)$$',-0/,+**36368,&'/.('$$'&-&+')(-,0(%%$$*)/+.,,-,.01*,')(+))'$##)**(&%$-.4:441*./,.,&&$&%/11+)+'&*7.(&)-(,'-+%(,+))&&(%'%'')-**)*,)%&&&(('**,1(0*)*(+*0+,-66--+$)&+11288136--.'.11*-)$$$))#$##$),.*'''--.306+13,+(%$%#%$%$')&+&&'''+$%'.('))*2910,+78//(('..0242-7-+,&)%&')-+,.*-.873/3/'&%#&&$-/314/0+&,+0152,*./1,5;:0.04.5)%)%(**/,7,)'(*./2.1///5.026271/.463596:70,(,-5219,/..&*(+90-&&&&)'$%)//07-0/0158-%(('&'++08.19422-04,*+/6)&)(')*%$*&'+,,.:29341(('$&$'*)).(0,'-,'('#$$$()*%',,68-++4,.125+*1*++1.,101'.*)*)$('$&&&'&&#*(&-86/*'&%$)*0(,6.9:0,)+)%')*)*4476(()((*/*%'')'*&((%$-%&(&#(*3*$())%/02091117/:56&011/+1,48/1+;1/1,*,1.115)(''%-0**'.(%%$$#'&%'',2-10-*('(+,//*'',/1'''*-216/&%%$$$&'(-.'-*/'***&""###%"
@d52fd57b-5001-46f9-a676-c9f28162ac79 ch=329 read=70859 start_time=2019-12-13T13:53:19Z barcode=BC01 runid=2c9cf7bc05858273f10e7d7ec552fc0bd742dc3e
CATTTACCTTATTGCGGCTTCTGATCGCGGAATCCACCAAAAGTGGTAAGCGCCACTCGAAGGTTAAGCTACCTGCATGCTGCAACCCTCCCCATGGTGTGACGGGCGGTGTGCAAGGCCCGGGAACGTGAATTCACCGTGGCATTCTGATCCACGATTACTAGCGATTCGGCTTCGTAGGTCGAGTTACCAGACTCAATCCGGACTTCTGACACTTTATGAGGTCCTTGCTCTCGCGAGATCGCTCCTCTTTGGCAATGCGCCATTGGCACGTGTGTAGCCCTGGTCGTAAGGGCCATTGATATGACGTCATCTACCTTCCTCAGTTATCGCTGGCAGTCTCCTTTGAGTTCAGCCGGACCGCTGGCAGCAAAGGATAAGGGTTGTCGTTAGCGGGACTTAACCCAACATTTCCTGGCTTAAGGCTGACGACAGCCATGCAGCACCTGTCTCACAGTTCCCGAAGGCACCAATCCATCTCTGGAAAGTTCTGTGGATGTCAAGACCAGGTAAGGTTCTTCGCGTTGCATCCGGAATTAAACCACGGCTCCACCGCTTGTGCGGGCCCGTCAATTCATTTGAGTTTTTTTAACCTTGCGGCCGTACTCTACTGGGCGGTCGACTTAACTTGCGATTAGCTCGGAAGCCACGCCTCAAAGGGGCACAACCTCCAAGTCGGCGTTTACGGCGTGGACTACCAGAATTATCCTAATCCTGTTTTGCTCCCCACGCTTTCGCACCTGAGCGTCAGTCTTCGTCAGGGGCCGCCTTCGCCACCGGTATTCCTCCAGATCTCTACGCATTTCCACCCACTTCCACCGCCTGCGATTCTACCTCTGCGGGGACTCAAGCTTGCCAGTATCAGATGCAGTTCCCAGGTGAGCCAGGGGATTTCACATCTGACTTAACAAACCGCCTGCGTGCGCTGCGCCCAGTAATTCCGATTAACGCTTACCCTCCCGTATTACCGCGGCTGCTGGCGCAGGTTAGCCAGTGCTTCTTCTGCAGGTAACGTCCAATGAGCAAAGGTAATTAACTTCTCCCTTCCTCCCCGCTGAAAGTGCTGGCAAGGCCTTCTTCATACGCGGCATGGCTGCGCATCAGGCTTACGCCCATTTGTTACCGTATTCCACTGCTGCCTCCCATTAAGG
+
+++5,+0-5-&4,%**&)1'*#$'(('((')*46'&+&.-*(&*+413+'(-.7,,*-')-.020/,*+*(+-'%#%'%$(&((&'&'&,.1-/08765656758531,*))(/172693*27959525+4+/*+*-7-104-./860000-0)**//9//+'++-'3/)-*,292.3(/,-+.*,,4*03012819*:/4)3.//.2.1122+--56145443)+&(+-.1.++'')))&1124526.,.2--'#+))+:899+5)%&(%*-/13./-.,6,+/898481--686-*,('('%()/46789,/$&/-5-,2/0*//7,++%*)1+**-.5473183+(*.//'))*,10+)&'''*'&&,25+3064/-()**8$*,,1*$&()2*-,./2.33,//..05,/++/*''%'&'')*.)+))*11474910/./.4966550/./07970.)'+,),/*0*,.*+/2,.;99977;0.31/35669453381/133:142.1+-+5;69<;68/12./121(/'/)0,3862-*))(-(/()1+*'&$$()006*54*&01,70652396.++-011;20/4//*/),,412.+)'''&$%#''/2,33/*(&*'.)&(('(+&/*-/157*2*0()/-034848*9+,06+)%,00,,,,(5+-../*31/;.%))**)().'---242)2(1.101'(7;6634/943)+-07/4-%()).8,,'').6-026888:53525:8754()33,/0+*('()'('&)'*01128/(())*+.-,,)-1403.69(/*#'))%*-.+(&+(%()'&$&'-5.--*+*)'(+&*+,,034)+((''*16*%,'(-/02634233+2.)'13.'#+1*$)-.0(130+(')-30/-(&%1,77;848,-***+,+,,+*-,-*/-)**+,1.:500/2110-+((&$/53+11+)-.3:2295/./..355-+'%+%1..1.-10'45/03528<8889-0,.,83,+.(+*2333558(0(03.6..*(*,'(+4+0:78/640.).-215++,*-''-)((&&)#%('-23*()+(&''&$,+.))''&(+,.&44014).,7;,*.82,,*%+%#((,&+($'*)*,++5+47,&)0,(),
@f05a975a-0693-4694-9de5-c320adb6a86e ch=274 read=93074 start_time=2019-12-13T13:53:20Z barcode=BC01 runid=2c9cf7bc05858273f10e7d7ec552fc0bd742dc3e
CCGGTTACCTTGTTACGGCCACCCCAGTCATGAATCACAAAGTGGTAAGCGCCCTCCCGAAAGGATTAAGCTACCTACTTCTTTTGCAACCACTCCCATGGTGTGACGGGCGGTGTACAAGGCCGGGGAACATTCTGATCCACGATTACTAGCGATTCCGACTTCATGGAGTCGAGTTGCGAACTCAATCGGACTACGGCACTTTATGAGGTCGCTTGCTCTCGCGGGTCGCTTCTCTTTGTATGCGCCATTGTAGCGTGTGTAGCCCTGGTCGTAAGGGCCATGATGACTTGGCGTCATCCCCACCTTCCTCAGTTTATCACTGTCTCCTTTGAGTTCCAGCCGGACCGCTGGCAGCAAAGGATAAGAGGTTGCGCTCGTTGCGGAACTTAACCCAACATTCACAACTTACGGAGGCTGACGACAGCCATGCAGCACCTGTCTCTGGTTCCCGAGCACATTCTCATCTCTGAAAACTTCCGTGGATGTCAAGACCAGGTAAGGTTCTTCGCGTTGCATCAGGTAAACACATGCTCCACCGCTTGTGCGGGCCCCGTCAATTCATTTGAGTTTTAACCTTGCGGCCGTACTCCCCAGGCGGTCGACTTAACGCGTTAGCTCCGGAAGCCACGCCTCCAGGCACAACCTCCAAGTCGGCATCGTTTACGGCGTGGACTACCGGTATCTAATCCTGTTTGCTCCACGCTTTCGCACCTGAGCGTCAGTCTTCGTCCAGACCCGCCTTCGCCGCGGTATTCCTCCAGATCTCTACGCATTTCACCGCTACACCTGGAATTCTACCCCCCTCTACGAGACTCAGAAACGCCATTATCAGATGCAGTTCCCAGGTTGGGCCCGGGGATTTTCACATCTGACTTAACAAACCGCCTGCGTGCGCTTTACGCCAGTAATTCCGATTAACGCTTGCACCCTCCGTATTACCGCGGCTGCTGGCGCAGGTTAGCCGATTGCTTCTTCTGCGGAAGTAACGTCAATGAGCAAAGGTAATTAGCACTCCTTCCTCCCTTTGAAAGTACTTTACAGCGAAGGCCTTCTTCATACACGCGGCATGGCTGCATCGGGCTTGCGCCCATTGTGCATCATTCCCCGTAG
+
70504;336/8,.-()*'*+0.:;8+13:6977:-,+-1;6//1:,0&((-/3--,2/**0))*%8(:/46888;346:;59;:,*2186/()+6;8,0365522561;:73-,+*()/5.718'00+&'(--1+'(*.62)***34/12302447:64--35541241,-.,-./4/,/218717):-8+:/7967/'/%,).0.0//2321(),-+,/.,0+*'(,+,+/7/87/77/.547788:<,8,+*-././21(*,-056)*398-7,4*489;9700/.+''%'&+-128.974*233597936)*,:.,,7,0/))**,&'/+./254:*(*171;8;;03122,,&/5;(4,10(.(%)1-0')%((106</41612+.,/+,0+-41357*(,/0-,,+..4,+///0-,&((*11;.0/**'*(-1+.130.)-./003,)%1.0346;968675540/3::/-12..-/1;9;481232279030+0*..98:9<:88534%)-16('$,'1,-+*,-+---8233/0070547,,+.2/((+./4/:10195.,*588(5/2/.,-.4:5817221/583-36-3--,2)0-2)+%&*,,1,(,.*)02.3.3956449-1(%23/,/274405(7.005/,346754:5,*&*+,88601.,-,'((&)-,1.0/(),3<4-2414'(').:90+0,26444137:7455443-,*(*$'%)/.,/8094:<:,3,7545;6../+)(76521,+-3428<;046;0/3+-,173502020.))229782+//*../53578/%-(&)'(&%&,+,5+,/877266<63--033),)(72-+179.63:,,*()+,.-.+4-;-:9;596:::9997981.+-3*)*,)%&(,..7-5,-,/...20-2+++,.7-,47011.3.161226123848-+$,&-1/0,,1,+(/((*0:09;4310&/&%')-953411,((')./1**,10&5'+#($++18-99616*'(1))+/'&'')+/-)*,)1,*//0095:88<932./)-,1,5122181,+---4'845582640;3..:11/0$)&&2..243-.13
@0d998bad-aa46-45c7-9084-b4ca8ca0d983 ch=391 read=68227 start_time=2019-12-13T13:53:16Z barcode=BC01 runid=2c9cf7bc05858273f10e7d7ec552fc0bd742dc3e
TTGTTGTAAGCGTTTCAATTTACATGTGCTGGTGCTGAGAGAGTTGTCAGTATCTTGTAATTGCTTTTCTGGCACGTCTTTGATATGCTCCTGCAGGAGGCAGCAGTGGGAATGTGCACAATGGAAGCAAGCCTGATGCAATAATGCCGCGTGTAGAAGGCCTTCCCAGGTTATAAAAATTAGCACCAGCGGGAGGAAGGAGTAAAGTTAAGTACCTTTTGCTCATTTGGCATTACCCGCAGAAGGAAGCCACCAGCTAACTCCATTACCCAACAGCCATAGTAATGGAGGGAGTGCAAGGCGATGAAATCAGGATTACTGGGAGGCATCAAAGGCGCACGCAGGCAGTTTTATTAAGTCAGATCTCTGCAGAATCCCAGGCTCAACAGGAGACTGCATCTGATACTGGCAAACTTGAGTCTCATGGGGAGTGGGAATTAGATTATAGCGAGTAGAGTGCATGAGATCTGGGAGGAATGCAGTGGCAGAAGCAGCCCCCCCTGGACGGGCCAGGCGCTCAGGTGCAGAAATGAGAGAACAAGAGCAGGATTAAGATGCCTGAAAGTAGTCCACGCCATCGAGCAGTGTATCGGCTTGGAGGTTGTACCCTTAGGGCGTGGCTTCCCGGGAGCTAGCAGCGTTAAAGTCGACCATGATACAGCCTGGAGTTAGAAACTCAAATGGAATTGGCAGGGGGCCCACACAGAAGCCCAGTGGGGCGTATGGTTTAATTCAATTACAGCACGAAGAGACCTTACCTAGTCTGCAGCATCCACAGGAGTTTCAGAGATGGGAATGTGCCTTGGGAACCGTAGGACCAGGTGCTGCATGGCTGCTCCATCAAAGCTCGTGTTGTGAATGTTAGGATTTAAGTCCCTGGCAAGCACAACCCACTTATCCTTGTACCCAGCGAGGTCCGGCCAGGAACTCAAAGGGACTGCCAGTGATGAGCTGGAGGAAGAGAATTAGGGATGACGTCAAGTCATCCCCTTGGCCCCTTGACCAGGGCTACACGTGCTACAGTAAAGCACATACAAAGCGACCTCGCGAGAACAAGACGGACCTCATGGGGAGTGCGTCATGAGTCCAGTTGGAAGTCTGCAGCTCCAGCTCCCATGTAGAGTCCAGGAATCACTTCTAGTAATCGTAGATCAGAGGAATGCACAGTAAGATACAGTCCCCAGGCCTTATACACCGCCCATCACACCATGGGAGTAGGTTCTGCAAAGAAATGGGGTAAGCAACCTTCAGGAGAGCCTTTCCCCACACCTTGAGACATGGCTGGGTGAAGTCTAGTAGCAAAGGTATGG
+
%&-,'&()+&'+)9)-+(.0-(*+)'+%'.*,)*,(&&%%&%,+8&-($(''3/11&)'$.$#%%&)**)*,*&&$&&'%)*,-&.).-27-,4-4/*.-+%++%+((++(-+)-)(*-0//+&)+#'0)'*2/-,-,)+&$'+*(01$%&'%%&%''(,02.-/*)(-+.-+-192*+(.-.-1/2*(&'-,+*.&((('%((,+)+33/')&*().31%(,.,/0()$'&-+'(+)'*++-,,-('%()&(0+131/,,,,+'*('..-+&.*)+*&$&(+.--42))('%++,-3))++&#*$)*'%''(&%-,)***,+%''%&*&-2*.+1.2)*')(01/',.77*(()*+/145358)(%#%(**-,*7/-*+0.00'&''*,(''00/0101311112//%$'&&'&&&$%'(-,(3+.0+$(('.*%$&%$')(,((%((&$&'&((%('(**,+-/.2('/+'*'&('%*%(*+*'&'('&((..01591,,570+''%*)&&&&$&'.(*01//#%''&%$$&$(&&).,'*'('))%,,-),-1(.-(&+*'()(*..0%&&-0&)'(&()'%*)/+0--*(,'))%'&0.(*&05.,-).4+)&((+**0%&%*-(%&'')+*'%&%*.-2)**)'(-630..,&,,,2(%'($&+*'&),*+73/-*('&%'-*'(*'*11(()/*$'$%'%''')(''**-3(,*'1(+(,*36,736)''*)+.*(($'%).((*,/0.4./63&*,,*%%%&)(/.*'*&-'((-4,*'*%)%'',/)+*,(&+*)(%*2,,/0&-'-0+/*&%%)%)().-,'.-,+-+-.'+-&,'&(00,/).+&&%$)('+'%+)'.3000,*4-(##%+'%$&&(*&.4.&%'')*1'','*$+,''%$%&($)*-)1.7'0/,/.880,',*))+3443/.,(')%%$')+-%(*)*'(&''-*+++,,+-(&%--*&%+.+,/23*,)+*-3.(($%'563.*')''(()(+*,***-+-))(%(&))/+/,*(%#$&,5/-$,&%*(+)-''$%(1-4822.,')'&&%)$&&+3..%&'(-(()2/3.-0,+,)$+*)-*0+%(.+.'+'($&(&'''&%&**-2/-&&,)((/'(*--+%)$('),.(&&'(1(%)$%#%(&*%*+(+%#+,-1+())%$&&$%')),-&))(++,',-02+)%0,*((&,/()%'%1)4+&(((*,*&&$*+%))(*&&'((*'%($%&$%'&())'$$#$$$$%%'(.))+)'$&*(+.&.')*(''$'&*+0*(&,&*++
@2a6c3dd9-7c82-403f-b55c-e8d3200c7174 ch=454 read=89006 start_time=2019-12-13T13:53:30Z barcode=BC01 runid=2c9cf7bc05858273f10e7d7ec552fc0bd742dc3e
TGTTATTACTTCGTTCCAGTTACGTATTGCTGGTGCTGAAGAAGTTGTCAGTGTACTTTAGTGTTAACAGTAGTTACAGTAACTAGCTCTGACAGCGGTAAAATTTTTTTCGGCAATGGGGAAACTGACCGAGCAACGCCGCGTCGAAGGAAGAGGTTTTGGTTACAGCAAGCTTCTGGTATAAAGGAAGAACGGCGGCTACAGGAAATGGTAGCCGGTGACGTACTTTATTAGAAAGCCACGGCTAATACGTGCAGCCGCGGTAATACATTAGGTGAAGCAGAAAGCGTTATCCGGAATTATTAGATAAAGAGAGAACGGGCGGCAGCAGGGTGCAATGGTGAAAGCCTGAAGCTTAACTTCAGTAAGCCATAGAAGCCGACGACTGATTACGAAGGAGAGGTCAGTAGACCATGTAGCGGTGAAATGCGTAGATATGGAGGAACACCAGTGGCGAGCGACGATCTGGCTGTGACGCTCCAGTCCCGAAAGCGTGGGAGCAAATGAGTTAGATACCCTAGTAGTCACGCGTAAACGTGGTACTAAGTGTTGGATGTCAAAGTTTAAGTGCTGCAGTTAAACGCAATAAGTACTCCGCCCACCAGAGTAGAGTACGTTCCGCCAAAGGAATGAAACTCAAAGGAATTGACGGGGCTGCATGGCGGTGGAGCATGGTTTTAATTCGAAACAACGCGAAAGAACCTTACCAGGTCTTGACATGCTCATAAAAGGCTCCAGAGATGGAGAGATAGCTATATGAGATACAGGTGTTGCATGGCTGTCGTGAAACAAACGTGGTGAATGTTAGGTTAAGTCCCGCAACGAGCAGCCCTTATCGTTAGTTACCATCATTAAGTTGGGACTTCTAGCGAGACTGCCAGTGACAAAGCTGGAGGAAGGCGGGGATGACGTCAAATCAATGGCGCATATGACCTGGGCTACACGTGCTACGGTTGGTGCAGAGAGCGAAGCCGCGGGGGTGAAACAAAACCCATAAAACCATTCTCAGTTCGGATTGTAGTCTGCAACTCTGACTACATGAAGTTGGAATCGCTAGTAATCGCGAATCAACATGTCGCATTCGACCGTTCTCAGGCCTTACACTGCCGTCACCGCGGTAATGCTTACGAAGCCGGTGGCCTAACCGCAGGAAGGAGCTGTCTAAGGTGGGATTGATGATTGGGGTGAAGTCGTAGCACAAGGTAACGG
+
&(,'$)&&)2/1-/03'&''0*,-2..4%(*+,-,(+((*')))-2012'420+%)-0+)$*%-*(%%'#'%%&&$$$$)(%$%%#(((#&%)&--$/0/2(*&,(&%'++.551:1.2-((,*)/002753,-.&+)15%%%&%'',*/,1--.),*%#((+-'$$'()($&()---'+))/:*1--4.088&2.,+++(,&(*,*(+02+**6(,('(),+-*,,31+/-.$)('&-))*+,-.23*)++-')%%&%$%**,+2/+,'.'(/42*()%(%&.1/./051/21)1.,,3-+3-',&',0)'&)'),+0*3,++(+%(')&),)+)/,,44/--0*+361--(%%&$%$&(0.')-/6,1+**+%,)&-&*&*'(*+,+*,%%&'%.**+(+1)*%'&#%$%*'))(&)+-5467:957797758/(**)(.+04137:287/7,'&,/5;2100/./*)(&%(),*,+1'(*09,((*.*'(-0*1-)++1:6-''+(3%&/3/29)*(.0)&&%#&&(*+-621*+)*)+-530)')-001./&()&+'&))&)*(-,0179829,2+$&$%'.+)*'*+,330$+'%$&%(&(&**''$%%)')-/%&,',,('&))(&)2,*;:8;,,).(3('$#%*,1*()($+(-,&3227,0.-/0//;</224.*&-2)1/(1//-/6**-61497442(,3-+,1205.0%000357;3+)4//2'((+,-;:5*(('(+)/455523..-1323*0.3-++*+4446/0-(&%'$*)()*,'%#(&&''%+*%-)',609670527-%+,16,*(,.(2:2/30001.9.10;23:./.%))2*..0/1*-,,,(%'(,-.2213438*..//203')-.8400+/-/73'38/2568998727**+,7,$%$%'&+)++/1-+-+(()*,&((+-01,'($*&-*3/3),%'%&$&&))-+***-/1*)(**&&*7;92:4%)-7;:0:84:10/(/186.6-.6'-((32/).,&./,(())'*-.3/+.+-/''*/4531*)(',))).034952+(),./2/&+%-/))%%%&);325)-),'*'()&'%'%$#%$$''%%&'&%+%%&&$%*#&+$)*),))--5.0634+,.(0,5)*'&$)(*-)/.//57;0/7./0116251/72,/+**))')&')%'.2.638940/
