# Supplementary material for: De novo species identification using 16S rRNA gene nanopore sequencing
Source: PeerJ. 2020 Oct 21;8:e10029. doi: 10.7717/peerj.10029 (PMC7585375; doi:10.7717/peerj.10029)
Supplement: Supplemental Information 3 [file peerj-08-10029-s003.zip › pass_fastq_runid_2c9cf7bc05858273f10e7d7ec552fc0bd742dc3e_382.fastq]

@b91e476d-f257-45b0-b5c3-5ad4c8d06dc2 ch=195 read=91389 start_time=2019-12-13T13:53:28Z barcode=BC01 runid=2c9cf7bc05858273f10e7d7ec552fc0bd742dc3e
CAGTTTACCTTGTTACGACTTCACCCCAATCATCAATCCACCTTAGACAGCTCCTTCCTTGCGGTTGGGCCACCGGCTTCGGGTGTTATCAACTCTCGTGGTGGGCGGGTGTGTACAAGGCCGAGAACGTATTCACCGCGACATGCTGATTCGCGATTACTGGCGATTCAACTTCCCGTAACCAGTCGGGGCTGCGGGCTAAATCCGAACTGAGAATGGTTTAACGGTTTCACCTCGCGGCTTCGCTCTGCACCATCCATTGTGGCGTGTGTAGCCCAGGTTATAAGGGCATTGATTTGACGTCATCCCCGCCTTCCTCCAGCTTGTCACTGGCGGTCTCGCTAGGTCCCCTGACTTTAATGATGGTAACTAACGATAGGGTTGCTCGTTGCGGGACTGCCCAACATCTCACGACACGAGCTGACGACGAAGCCATGCACCACCTGTATCTGTATGGCATCTCTCCATCTCTGGAGCCTTTGCCTTAGGTATGTCGAGACCTGGTAAGGTTCTTCGCGTTGCTTCGAATTAAACCACATGTGCTCCACCGCTTGTGCGGGCCCGTCAATTCTTTGAGTTTCATTTAACGCGGGCATGCAGGTGGAGTACTTATTGCGTTAACTGCAGCGCTGAACTTTGACATCCAACACTTAGTACTCATCGTTTACGGCGTGGACTGGTATCTAATCCTGTTGCTCCCCACGCTTTCGGGACTGAGCGTCAGTTGCAGGCCAGATCGTCGCCCTTCGCCACTGGTGTTCCTCCATATAATATCTACGCATTTCACCGCTACATGAATTCCACGATCCTCTCCTGCACTCTAGCTGCCTGGTTTCTGGCTTACTGAAGTTGGCTGGGCTTTCACCACAGACCCTTGCCGCCTGCTCCCTCTTTGCGCCCAATAATTCCGGATAACGCTGCCACCTACATTATTACCGCGGCTGCTGGCGCAGGTTGACCGGTGCGCTACGGGCGTCAATGGGCAAAATTATTATCCCTTCCTCCCCGCTGAAAGTACTTTACAACCCGAAGGCCTTCTTCATACGCGGCATGGTTGCATCAGGCTTGCGCCCATTACCAGTAATATTCCCCACTGCTGCCTCCCGTAAAG
+
.'+*:''04/.***'(..28;6-8:7*60221213:-28)+()'()04/145367;3.0.,-1:4:+,'''(,-/,+.,/(5.,*7)+,07///645240.(-++(47()+0.,*/871265-)(+*,&.(,6213:250,/.017844493353*30--1-7255946'((***-&&'-'-%%'''('&$%'+,'1103,.+//2.0/530,',,,157:7+.*-++1,)-/7450.06/17/$'()7/.-/52::;217('%'*+/.1-)%)+.((/042/+*&*)'&%&')+:;3-,(&./59097**345966-1&)$)-++/6132)31+,/('+015-&)-0+-,%'()*.0%&(('-141/3.-,+-,,/,*12,)%&().451113.*$%#)(&,+65665/&)+/0+/0/+//01--''%$%&+,'+&'&0*).,(''),-.'+()'*('+,+,+.520./0+./)+7609.%&''(*()-,0076)%')9943+,.'1*89567(),'(*357=8/1//0/:19711/-(-//230*-.)*,++-5434-72)&+,158:61871,.0;97014(*')*/*-(&%$#&$(+$&()%*)*..,.6/0.5242478811/(.1268.014--)+-.*0(-).-2+-0,246244310+&(,.,-(+..))/,(,.086;266--34.022991)-+,.9900;:-4),-28896.53933+--),.--01-/161:)1754860-.06777:3710534&1///0032.1-.)066/048-0***#$$$+,4.+),,.,46*-,-2.0/&)))'&%*.26736567('$%()(+*-0474-8''$'()--1.94-()(&(((.34/1+*,++9;7221-9,*+16.%('()'-+-14:241414.6)+&&)).0.60.*+),++/90211093236647-+'+%,,*/'()-)3.-(#%&#$''$&(+7-924(6866)$'*(*)((.0*3;832055.-076*72..-.133-.0*3&'&*1+0.2.246;-*.*++/,:10011(-(**,0*22*0,)+31:1..3%&''('.3--...59.(+++16669,89-*/1+(+
@7003fed3-30f9-46b2-89e2-d9b4b4c9e012 ch=277 read=99690 start_time=2019-12-13T13:53:39Z barcode=BC01 runid=2c9cf7bc05858273f10e7d7ec552fc0bd742dc3e
CCGGTTACCCGGTACGGCTTCACCCCAGTCATGAATCACAAAGTGGTAGCGCCACTCCCGAAAGGTTAAGCTACCTGCTTCTTTTTTTGCAACCCACTCCCATGGTGTGACGGGCGGTGTGTACAAGGCCGGGAACGTATTCACCGTGGCATTCTGATCCACGACTACTAGCGATTCCGACTTCATGGAGTCCCGCGAACTCAATCCGGACTACGACGCACTTTATGAGGTCGCTTGCTCTCGCGGGTCGCTTCTCTTTGTATGCGCCATTTGTAGCACGTGTTAGCCCTGGTCGTAGGGCCATGATGACTTGACGTCATCCCACCTTCCTCCAGTTTATCACTGGCAGTCTCCTTTGAGTTCAGCCGGACCGCTGGCAACAAAGGATAAGGGTTGCGCTCGTTGCGGGACTTAACCCAACATTTCACAACACGAGCTGACGGCAGCCATTGCAGCACCTGTCTCACGGTTCCCGAAGGCATTCTCATCTCTGAAAACTTCCGTGGATGTCAGACCAGGTAAGGTTCTTCGCGTTGCATCGAATTAAACCACGCGTCCACGCTTTGTGCGGGCCCCGATCATTCATTTGAGTTTTAACCTTGCGGCCGTACTCCCCAGGCGGTCGACTTAACGCGTTAGCTCCGGAAGCCACGCCTCAAAGGGGCACAACCTCCAAGTCGACATCGTTTTACGGCGTGGACCACCGGGGTATCTAATCCTGTTTGCTCCCCCACGCTTTCGCACCTGAGCGTCAGTCTTCGTCAGGGCCGCCTTCATACGGTATTCCTCTCCAGATCTCTACGCATTTCACCGCTACACCTGGAATTCTACCCCTCTACGAGACTCAAGCTTGCCAGTATCAGATCAGTTCCCAGGTTGGGCCAGGGATTTCACATCTGACTTAGCAAACCGCCTGCCGTGCGCTTTGCATAGTAATTCCGTTAACGCTTGCGCAGTATTACCGCGGCTGCTGGCTGGGTTAACCGGTGCTTCTTCTGCGAGGCCAACGTCAATGAACGAGGTATTAACTTTACTCCCTTCTCCGCTGAAAGTGCTACAACCCGAAGGCCTTCTTCATCATACACGCGGCGTAGCTGCATCAGGCTTGCGCCCATTGTGCAATATTCTTTACTGCTTTGCTCCGTGGGAG
+
.0*./+&,%%%%-'()*,2,,*314-./093853:552625,./-*+*+,,,+&)(-1+*+1')+-0/--.,*.,))+0924794</-607.29,()(.3,,:79986211.6787;7620//0667977+:1411:::9<8166.14;636;753333+)+-1143312264479421-/1701441--+.)&%)&&*,1,*:+,/,1//01024624-.0:;14/.,.36/12/,-,+,/.2,*2,.,/-2,/-1:/*+./14:;</35)+'())'/.(')'&(+/*+18<95.4)4779,*,*-+,(&%)*9469:-45.+8:7897(++)*4;101:658/8/..45461562.)0764,/00.7117335060/033:*.-332/,3.()*-0153327.2-,3./0+.(3/*/02.79,++,.+202333244345*..$'',.**--&))/8)+/774244;;8487..6221,/5-/56774-0./.5100918*.,0,/1255+,1;461+&&)52:99<:99/41/.278&+)/,1<6:;21*%'+1-%'$%(///0590../40&$),,%(12.8:7-)+,-,&%%+),,+(*((*(0)*,09:0128/1...20'&%+,64324.-,,-:,5*1/,192345;7738-.78*,.20**)'*3150522463893:12($,%6555:952,&*0)3,'-*+.*,6.9++,2;1.24361,)%)&)-59/,.)-3046369::49999<9788(-2.-5/*'&,%$&&/(041374-*++0()(00/134356775;/.)..,.4/2%.,+++2.3;343186/*25333.++&(,43%,/0+/8*.-/0:'-&%()/0;880/.5140-665(/,+'03+(%&()72444151,1655,,%''%%(+),-//+1,'%)#''(*18:+8'()8/:.+)1+*+(,&()*/3'1943-82654/1*'$(1---,%1,-/,,,6,99<9845,%,.,151000143../&.'%(')*..--*.7.(,,67*5/6).9+-73/3*,.+)0()+(11*(*4+53:6;5641&)(,+()())-2*(')'-())*+-:&37060+./48,-36.2-/-9110+)0/(+,**)%)(&-*/3&&&+'.%
@743a30a3-923e-4612-847f-bf6bae84dc86 ch=70 read=121315 start_time=2019-12-13T13:53:50Z barcode=BC01 runid=2c9cf7bc05858273f10e7d7ec552fc0bd742dc3e
CTCCTACGGGAGGCAGCAGTGGGAATATTGCTGTTTTAGCCTGATGCAATATGCCATGTATGAAGGCCTTCAGGTTGTAGTACTTTCAGCGGGGAGGAAGGGAGTAAAGTTAATACCTGCTCATTGACGTTACCCGCAGAAGAAGCACCGACTGCTCCGTGCCAGCAGCCGCGGTAATACGGAGGGTGCAAGCGTTAATCGGAATTACTGGGCGTAAAAGCGCACGCAGGCGGTTTGTTAAGTCAGATGTAGAAATCCCGGGCTCAACCTGGAACTGCATCTGATACTGTAACGGAGTCTCGTAGAGGGTAGAATTCCAGGTGTAGCGGTGAAATGCGTAGAGATCTGGAGGAATACCGGTGGCGAAAGGCCCCTGGACGAAGACTGACGGCATTCCAGGTGCAGCGGTAAACAGGATTAGATACCCTGGTAGTCCACGCCGTAAACGATGTCGACTTGGAGGTTGTGCCCGCTTGAGGCGTGGCTTCGGAGCTAACGCGTTAAGTCGACCGCCTGGGAAGTACGGCCGCAAGGTTAAAACTCAAATGAATTGACGGGGGGCCGCACACAAGCGGTGGAGCATGCTGGTTTAATTCGATGCAGCGCGAAGAACCTTACCTGGTCTTGACATCCACGGAAGTTTCAGAGATGAGAATGTGCCTTCGGGAACCGTGAGACCCAGGTGCTGCATGGCTGTCAGCTCGTGTTGTGAAATGTTGGGTTAAGTCCGCAACGAGCTTAACCCTTATCGCTTTGTTGCCAGCGGTCCGGCCAGAATCAAAGGAGACTGCCAGTGATAAACTGGAGGAAGGTGGGGATGACGTCAGGTCATCGCTGGCCCTTGACCAGGGCTACATTACTTCACAATGGCGCATACAAGAGAGAAGCGACCTCGCGAGAACAACCCGGACCTCATAAAGTGCGTGGTCGGATTGGAGTCTGCAACTCGGCTCCATGAAGTCGGAATCGCCGTAATCGTGGATCAGAATGCCACGGTGAATACGTTCAGGCCTTGTACACCTGCCAAATCACACCATGGGAGTGGGTTGCAAAAGAAGTAGGTAGCTTAACCTTCCGGAGGCGCTTACCCACTTTGTGATTCATGACTGGGTGAAGTCGTAACAGTGCTCCGG
+
+.55+'4(43((+++-.,-0&+%*%%#*&$'&'%%$#%&.+**(+(*,'$((&.-')*,,1,1-*'..*-+',.38-.*0/'*+01+&+(-24)(.)1-+0*&%)+;7-1.4.,,*()()46-//,++&)-*-51./)*1.&*+)(37.*)()(,//53617;3(0--.5-.'%++,(*./0-).).,2683430;0;00'-*-22/249;8:8:8<:,*../2303104/)58;301:13/4:*+.;93/*,4/..(((2767:4867--,(+./00///+*++-5,+$(&('(&)+,38750)%38,/1&1)22/))286-5,///8613:1/15892/.,-/2261-1/-2/48--,+*/)**/)(+.+-/,49580)*&++&'(,')&%(*-((.),('&%$%$$'-2.,,,%/*/+/138:*')&&'044)*,349799:443-015863405,1(,+-*&/()5,&*2)..4265/2-,//3-,*,,35:799.:.9022.-/4:64:127-*)%*,.(659/43739164<:73887500(/(0.546//357*:9)**+(()+,.-9.05%++/1.-.002<;.6674..-,*,%+*1/050054-5-,7<9:9;2:10297771255220.061.+**++:7320835777;748/:/8.89,8,(+247()4;:;;;::/41,(&%(*'-/1268031....68.-6/9;;8;863/20*+-2,('(%$$-'04-082-/))))0)0,*/+&()+2/0/201.%)$*'+/;5+-(,-9979523--+,(.3-06204/203-207:626:676773(0044:9-,+3+7-'%%'(5:44273&'(&&,)+--,)+06.1,+*0114622''%(%)(&&-,/74914/00/5+,(*&(*517:886-79/-647+4*)&+'0)/30,)++/.+,(-,9-1)+*23/30*.,,,070822/1())).+-.56741-2()/.270,3/8789<:9956;6'578424/./-)*'(+00).,,,/2/1944,/-()**-(40161:8-%)((*+0++*+++/13,-,/.'-0&*,,+,+.(1.(%,+-2-/..08/&&'(,546***2-,.7210)*&($%%&()).
@0da50286-3d85-42e1-b4b9-eeaaed78c1b8 ch=117 read=181796 start_time=2019-12-13T13:53:48Z barcode=BC01 runid=2c9cf7bc05858273f10e7d7ec552fc0bd742dc3e
CTCCTACACGGGGGGGAGGCAGCAGTGAATATTATTGCACAATGGTACAAGCCTGATGCAGCCATGCCGCGATGTATGAAGGCCTTCGGGTTGCCTGGAGTACTTTCAGCGGGAGGAAGGGAGTAAAGTTAATACCTTTGCTCATTGAAGGCGTTACCACAGAAGAAAGCACAGTAACTCCCGTGCCAGCAGCCGCGGTAATACGGAGGGTGCAAGCGTTAATCGGAATTACTGGGCGTAAAGCGCACGCAGGCGGTTTGTTAAGTCAGATGTAATCCCGGGCTCCAACCTGGGAACTGCATCTGATACTGGCAACGAGTCTCGTAGAGAATTCCAGGTGTAGCGGTGAAATGCGTAGAGATCTGGAGATACCGGTGGCAGAGCGGCCTGGACGAAGACTGACGCTCAGGTGCAGCGTGGGAGCAAACAGGATTAGATACCCTGGTAGTCCCACGCCGTAAACGATGTCGACTTGGAGGTTGTGCCCTTGAGGCGTGGCTTCCGGAGCTAACGCGTTAAGTCGACCGCCTGGGAGTACACGGCCGCAAGGTTAAAACTCAAATGAATTGACGGGGGGCCCGCACAAGCGGTGGGAGCATGTGGTTTAATTCGATGCAACGCGAAGAACCTTACCCACGGTCTTGACATCCACGGAAGTTTTCAGAGATGAGAATGTGCCTTCGGGAACCGTGAGACGATTACTGCATGGCTGTCATCAGCTCGTGTTGTGAAATGTTGGGTTAAGTCCCGCAACGAGCGCAACCCTTATCGCTGTTGTTGCCAGCGGTCGGCCAGAACTCAGAGGAGACTGCCAGTGATAAACTGGAGGAAGGTGGGGATGACACGTCAAGTCATCATGGCCCCGCGACCAGGCTACACACGTGCTACAATAGCGCATACAAAGAGAAGCGAGCCTCGCGAGCAAGCGGACCTCATAAAGTGCGTCGTAGTCCGGATTGGAGTCTGCAACTCCACGACTCCATGAAGTCGGAATCGCTAGTAATCGTGAATCAGAATGCCACGGTGAATACGTTCCCGGAGCCTTGTACACGCCAAATCACACCATAAATTAGGTTAAAAGAGTAGGTAGCTTAACCTTCGGAGGGCGCTTTTACCACTTTGTGATTCATGACTGGGGTGAAGTCGTAACAAAGGTAACCGG
+
0-2)'()&'+./*+-.**/./3511,,,/+&,'&*(()))1/08.)+-5826:.---,/.'22367:9/.(&*022+++(&,,)&',)5352.-+)&&%&(')11++&)(287(*,)+)+($((-54/03/2--//-:9./74(1))(%&+*).+%)(&(&&,'&*)&&'&(&&*+3,,/6(+6/1),%()(0-16/8,.+&'*+3+-,*)*,42)+1...-*,&/*,1101/2424777<6000.),())'+.08.8///0/--33./293--+.171+*.+1*,-7.614)4,.//01104)()---/..+..*)'))*+213+')(-/1+1))2:421/11.72.09/,.299/.-+-76540*'//09;59410(%%%'('+33'(30/.+'&/.13345556,-341.*+,.38;:./-07+-1*0&2+/*337:;4-//222,6.)%-+1344:<:9000/0:84+0*/*/142811,3-&')+.375211-*((-++/)*-.0;4310340&&,.,/0925:7.,)'$&(.%),(.-*+,(+*1:3;92301$',0*,/5264627;::-.22)+(.15/2070.2)'-,51-*-42::182;/...-9:8513(%(%)''*+2/4.($&(&*'()**-1210+-+-,++-5<6.0+++-111,,60/5*3//44)76142644--/,*('+($%$%(&-.512133(67-.//0554390,+24/5256/64160,0036)+7426,-)+,-.52;3/5345./3,--),/0184447:70'*/)(,'/*,84,+-+('(2)+-2-,.,.015,,,..+5+-.+2.289/31021)*+///-*/46:5'('+-.4-(*+,-1,,-//,+**%&*2/22020:,%+++2455823(&&&&(*(-)$),)-')%(&*)0%008969761-4:5-0//021(-%,..()*(6*6*+,,*&%)(4210((+,0053735020.-1*50546+-*++.152308.)+,2**-//-.-*+)2.+-643646.576,.*-/(.)'((*&((+.-0,,./0(%$&&'%''(++1-8/67.%&))(.,++)(%%2*-),30*1&(+)+%&(*,)+.401/:9/.569;646569,72,(+(*+)*20204008*.702;9;7-
@4133a09e-583b-49a6-8c83-ca0a70ee00ac ch=93 read=164116 start_time=2019-12-13T13:53:59Z barcode=BC01 runid=2c9cf7bc05858273f10e7d7ec552fc0bd742dc3e
CCGGTTACCTTGTTACGACTTCACCCCAATCATCAATCCACATGGGCAAGCTCCTTCCCTTGCGGTTAGGCCACCGGCTTCGGTGTTAGCAACTCTCGTGGTGTGACGGGCGAGGTGTGTACAAGGCCGGGAACGTATTCACCGCGACATGCTGATTCTCGCGATTACTAGCGATTCAACTTCAGCATGTAGTCGAGTTACGGGCCTAATCCAGACTGAAGATGGTTTTATGGGTTTTGCTTCACCTCATGGCTTCGCTTCCTCTGCACCATCCATTTGTAGCACGTGTGTAGCCCAGGTCATAAGGGCATGATGATTTGACGTCAGCCCACCTTCCTCCAACTTGTCACTGGCAGTCTCGCTAGAATTTAGCAATGATGGTAACTAACGATAAGGAGTTGCGCTCGTCGGGACTTAACCAACATCTCACGACACGAGCTGACAGCAACCATGCACCTGTATCTCATATAGCTATCTCTCCATCTCTGGAGCCTTTATGAGTATGTCAAGACCTGTAGTAAGGTTCTTCGCGTTGCTTCGAATTAAACCACATGCTCCACCGCTTGTGCGGGCCCCGTCATTCCTTTGGAGGTTTCATTCTTGCGGGCAATACTACTCAGGCAGATTACTTATTGCGTTAACTGCAGCACTGAACTTTGACGTAACATAGTACTCATCGTTTGGCGTGGACTACCTGCAGAATTATCTAATCCTATTTGCTCCCCACGCTTTCGGGACTGAGCGTCAGTTGCAGGCCAGATCGTCGCCTTCGCCACTGGTGTTCCTCCATATATCTACGCATTTCACCGCTACACATGGGTCACGATCCTCTCCTGCACTCTAGCTGCCTGGTTTCTATGGCTTACTGAAGTTGGCTTCAGGCTTTCACCACAGACCCTTGCTGCCGCCTGCTGCTCCCTCTTTACCTTAATAATTCCGGATAACGCTTGCCACCACGTATTACCGCGGCTGCTGGCACGTAGTTAGCCGTGATGGCTTTCTAATAAAGTACCGTCACTCGGCACCATTTCTTTAGCCGCCGTTCTTCCTTTATAACAAGTTTACAATCCGAAACCTTCTTCCTTCACGCGGCGTTGCTCGGTCAGGGTTCCCCATTGCCGAAAATTCTGCCTCCCGTAGAG
+
,..0/5001/2-06.0-'24:75385+0-456+*+,*35(+*-(,$(*%%)/131001+*,,01408/0*3((1./,*.,//-*),(%&%.4/01145789234768676,+(,**,/32.05:./8.*(',,22:99<645<47565678543+(/**.0342260.///00-6-/)-+223'),-1014355+%+20,102-+)',../4)(..(&)'%(/,60<<6.91:/7;;0048;2-/701$&)407;.--7+46*/32233:9;;;/90,*'&&&%+*,/11)'(+**(/.//..-,-65--,)*.--17,()++/,'%*.,#)))./630+0/-04/2388420+,.//16.253'/(/1*+#('3+1144861-+.*0/-//,-,+&),-,-2988674.55-/-00.++*-)+-144,011/)+,,)-,,&$$**13868657.1,,,0034.7+-11(/0*,3322.386773215101898;913/--.**'*-1221671.*),-.-315;::;866512(-/34'*'++*3541-'*11885.+.-((%((&#&'((*,*&#&%(.,71240.'&%*/59548<43512./)()--,.-+(+.((.,*(*+&)++5),+))-,6291951*/0/74661-+).,.1*/+.+(*',+,/01288*-*'(+.0149353+2)($%(+)++/+./63:3,+.105/)*)6;:/*.,,1:.-/:;76443+2678781:*0,-0.5*,8786;6++,(.006;+)*0/769:532383111036723/0./:1..22,+++,+(*.02-)+&(*2300./046...$+-2//.0147:653*51363539354126.4-,11((+-./%6451:5//4522+*65;+3+),%',3,41.*%(%++6/)*0/90),%&&+.//66:5365899:94/4/-3/,0+&(*,:7312605/:0019;+8($(*-1-5*&)1((++,0.1,*.-'(*3.08-(1%.0354,23.)%&'+.05;2042&&'*/89;9;:25030054//3)7/++-870*8**,$%02-2((0-4;4-26867670:1*.+))2,6,,--472.3+:;5+-2//1,/-01,,**(*/*06-+73*).
@47a39b1b-cd83-40dd-b04d-c81f84518b43 ch=229 read=221832 start_time=2019-12-13T13:54:19Z barcode=BC01 runid=2c9cf7bc05858273f10e7d7ec552fc0bd742dc3e
CCCGTTTACCTTGTTACACGACTTCACCCCAATCGCTGACCCTACCTTCGGCCGCCTGCCTCCTTGCGGTTAGCTCCACGGACTTCGGGTATTGCCAACTCTCATGGTGTGACGGGCGGGTGTGTACGAGCCAGGAACGTATTCACCGCAACATTCTGATTCGCGATTACTGGTAACTCCAGCTTCATGTAGGCGAGTTTCCAGCCTACAATCCGAACTGAAGACTGGTTTTAAAGTTTGGCTCCACCTCACGTGCATCTCTCTGTACCAGCCATTTGTAGCACGTGTGTAGCCCTACACATAAGGGCATGATGATTTGACGTCATCCCCACGCCTCCTGGATTAGCCCAGGCAGTCTCGCTAGAGTCCTCAACTTAATGGTAGTAACTAACGACAAGGGGTTGCGCTCGTTGGGACTTAACCAACATCTCGACACGAGCTGACGACAACCATGCACCACCTGTCGCGATACGAAGGTGCCTCGATTAAGAGTAATGCAAGGGATGTCAAGTGTAGGTAAGGTTCTTCGCGTTGCTTCGAATTAAACCACATGCTCCGCTACTTGTGCGGGTCCCCGTCAATTCCTTTGAGTTTTAATCTTGCGACCGTACTCCCCAGGCGGAATACTTAATGCGTTAGCGGCGGCAGGTGTTGAAACCCCACACCTAGTATTCATCGTTTACGGCGTGGACTACCAGGGCCGCTAATCCTGTTGCTCCCCACGCTTTCGAGCCTCAGCGTCAGTTACAGTCAGAGAGTCGCCTTCGCCACTGAATTGTTCTTCTAATCTCTACGCATTTCACCGCTACACTGGGAATTCCCACTCTCCTCTCCTGCACTCTGAATAACCAGTTTGGAATGCAGCGGCACCCAAGTTGAGCCAGATTTGTTTCACATCCCACTTAATCATCCGCCTACGCTCGCTTTACGCCCAGTAAATCCGGATAACGCTCGCCACCACGTATTACCGCGGCTGCTGGCACGTAGCCGTGGCTTCCTCCTTGGTGCCGTCCATCTTCCCCAAAGACAGAGTACGATCCGAAACCTTCATCACTCACGCGGCGTTGCTGTCAGGGTTTCCCCATTGTGCAATATTCCCCGCTGCTGCCTCCCGTAGAAC
+
21('*,.,3317008/-(+-/59;73062*.-+-766011:,,-198;+7*73''))*+5061*/.0,+*0,-.40%'(5955666(4502/514;0,,)**10792/,+*-6489-37)*,01//2&%+*2'/)0+,:::;<534:*+201/2755557:6142+4+'*%'+/1453;.,./3;96855/57543/4:,-)(+-1-/1/:0/**399800.+.676/8;<)695-28.0-,,10+.4/0/42---,,0010,3585:<758:316''(%((*0./11/-00/4.++-.+-..)0450800+*)+/;,*+.*23546)-)%)&($'-:679+2-*)24)(075.220.11./,,*-/063-**%'(/-2484+,+,0-.11243440./3*433332345,(*+.6/6.6+0'0*113436434+1&&*')+)25390+081862/02(+./564)-(''#''+(+'$"%%&++3,5.0((*+023//41,55,535670).,/14:647*4-;7693-//)7'/167+/.2.1;56,*)&'&(,-7/,4-//6,2050320744+,-3-6161(+-,**,6;<*111/13-/./-(%%#'(,:;/*18:3-7--+,*+''&&%(/7212150),+$''(*01-,7-,/-'&((0-....12<747774<;.23:5///2-15-5-'.-)*(#%((14645*6-+)(42.*(,').95/'*-0998425125(0/6142507(*+.+-.1/282:6679'423)),,,:984/0*+545576577868<:659;/3511/20'1'-+.2/9/-+--,-.-/0831.3--*63,,866:8:4:8<;3(/+114,33&32.15-1..2/'%*0*%''.**%,3,+**-140,),,1,8,/)678363/+--..2&'*),*,..51,,124,..33647160016911,(*&$&(0007/--(*'+*014.2+'#%$&&'7357230103(%''$%'),&-30./&)+3538;;*94+-(1,'+&*&'+//.'&,5+.45:98:;.67823576;542-*&$$'**-9.,8,/69-*/---.004548;3<;7).1.-**(&&)3)*;41,*,
@eb463cf9-ebce-40c0-9d6c-4d6fa00e61b2 ch=182 read=210374 start_time=2019-12-13T13:54:16Z barcode=BC01 runid=2c9cf7bc05858273f10e7d7ec552fc0bd742dc3e
CCTTGTTACGACTTCACCCCAATCTGACCCTACCTTCCGGCCGCTGCCTCCTTGCGGCGGATTAGCTCACGGACTTCGGGTATTGCCAACTCATGGTGTGACGGGCGGTGTGTACAAGACCAGGAACGTATTCACCGCGACATTCTGATTCGCGATTACTAGTAACTCCAGCTTCATGTAGGCGAGTTTCAGCCTACAATCCGAACTGAGACTGGTTTTAAAGTTTGGCCCCACCTCACGGTATTGCATCTCTGTACCAGCCATTTGCTTAGCACGTGTGGCCCTACGCATAAGGGGGGCATGATGATTTGACGTCATCCCACCTTCCTCCTAGTTAGCAGGCAGTCTTCGCTAGAGTCCTCAACTTAATAAGTAACTAACGACAAAGGGTTGCGCTCGTTGGGACTTAATAACATCACGACACATTTGACGCCAACCATGCACCTGTCACCTTGTCCCCAGAGGATTTCCTCGATTAAAAGAGTAATGCAAGGGATGTCAAGAGTGTAGGTAAAGGTTCTTCGCGTTGCTTCAGATTAAACCACATGCTCCGCTTCCGTGCAGGTCCCCGTCGAATTCCTTTTGAGTTTTAATCTTGCGACCGTACTCCCCAGGCCGGAATACTTAATGTGTTGGCGGCGGCACGGTGTGAAACCCCCACCTAAAGTATTCATCGTTTACGAGCGTGGACTACCAGGGTATCTAATCCTGTTTGCTCCCCACGCTTTTCGAGCCTCAGCGTCAGTTACAGTCAGAGAGTCGCCTTCGCCACTGGTAATTTCTTCCTAATCTCGCGGTACCTTCCACTGGAATTCACTCTCCTCTCCTGCACTCCCTAGATAACCAGTTTGGAATGCAGCACCGTTAAGGCTTGGGTATTTCACATCCCACTTAATCATCCGCCTACGCTCCTTTGCGCCCAGTAAATCCGGATAGCGCTCGCCACCTACGTATTACCGCGGCTGCTGGCACGGCGTAGTTAGCCGTGGCTTCCACATCATAGGTACCGTCATTATCTTCCCCAAGACAGAGCTTTTACGATCCGAAAACCTTCATCACTCACGCGGCGTTGCTGCATCAGGGTTTCCCCCATTGTGCAATATTCCCCACTGCTGCCTCCCGTAGAACAATATCAGCACCAACAGAAGGTTAACACAAAGAGACGCAAACAGCGCTGGCACCAGCAATGTAACTGGG
+
,+2-'4.'*-.-2.,),58-,-/1&(*.7.))3,0*,&0)0--/111863%(()*(.$**&-)*,-/6136:67898(*&,&(.%.0.'.1,))+.0244452863332..(0./3/+.19170600666693*++*,.16/37.+--9/.+.,11:21*+((*).+3,+)-.8/&-%$&,,65331;6/*,.1-212;11*).654566623443;<-5:.,09/)*,66.+145646-,1)0++,810.,.11-392//0*/6,*'(((),(0/00,-+40'&'*$*,.03-/63:/347011109<///7677872:7+).+452-1(*&0+5,+.*+-1+32*%''%&''&'(*062-4+,0)+((')(*.20144353669,,1,+1/2399:37:.62.)'&.(*,3**+-(...10/.18*()015;6346.3(*%*)+*--*.1,41/21,&&'))'&/4.640,)$-(046-&&,--/-&(3*).6.863,1*'(-.63-/-,32))2-:87;.+**.,,,3:3/-.///<899011265660,06/*)')&0%/41678*,/2'.).9.(*+*'***,;<.5;3*4-''%%)1(0,/0.582,/'.)+**('$&''.*,/:46/4.).-+,602+,+&*-(-3/.2.,)',*)//)'+-/<858854:2+))'')0232)(+%'*&+))1+.135:8:;8075((.//::4*--0/:8+.*++47220033584518./.12:*+-.,)--2774:557:-2+.+(%.+2535771.05*)&&$%%%&#&'&+*))/,-'+'1*,**+.//.,.//(()*')*/;-)(-35486:596<:486761.-*++,)',')(+))((,-*,,.;0-*,++/*-%)+*0/-.,,4+(,.%(**+,0-),*$/,01)%(*--0)).120-,%+*/24%%%*193../008965/.+1...7:-:,)$*(''++,24:+&(*)-/2.+/)(%&&*)%)&(40/0656992;+//9389:+4/-.1*-&)(10.*&&),.0-&(47/0316047834540313275/3:),/.-+-0(+..,:1-588-*/5(,+2/44663837-'*+'---01,50*%0%(%%')-./1,+**).11/.))0+09/603-,1/2+'*+,;05-2)'&$&$%%''''020(,)'&&&&$(#$$$
@7cfca0c8-db16-4ba9-92ea-f2823736d930 ch=453 read=147456 start_time=2019-12-13T13:54:13Z barcode=BC01 runid=2c9cf7bc05858273f10e7d7ec552fc0bd742dc3e
TGAAGATGCTTCGTTCAGTTGCGTATTGCTTGCCTGTGCTCTATCTTCCAGTTACCTTATTTACGACTTCACCCCAATCATCAATCCCACCTTAGACAGCTCAGCCCTTGCGGTTAGGCCACCGGCTTCGTTATTATCAACTCTCGTGGTGTGACGGGCGGTGTGTATAAAGGCCGGAACGTATTCACCGCGACATGCTGATTCGCGATGCCTGGCGATTTAACTTCATGTAGTCGAGTTGCAGACTACAATCCGAACTGGAGTGGTTTATGGGTTTTGCTTCGCCTCGCAGCCAGCTTCCCTCTACCATCCATTTAGCGTGTGTAGCCCAGGTCATAAGGCATGATGATTTGACGTCATCCCCGCCTTCCTCAACTTGTCACTGGCAGTCTCCTTCGATCCCCAACAATAATGGTAACTAACGTGGGTTGCGCTCGTTGCGGGACTTAACCCAACATCTCACGACACGAGGGCTGACGGCAACCATGCACCACCTGTATCTCATATGGCTATCACCTCTCCATCTCTGGAGCCTTTATGAGTATGTCAAGACCTCGTGGGTTCTTCGCGTTGCTTCAGATTAAACCACATGCTCCGCGCGTGCGGGCCCAAATCAATTCCTTTTCGTTCTTGCGGACGCACTGCTCAGGCAATTGCTTATTGCGTTAACTGCAGCACTGAACTTTGACATCAACGCCCAGGTACTCATCGTTTACGGCGTGGACTACTGGGGTATCTAATCTGGCTGCTCCCCACGCTTTCCAGGACTGAGCGTCAGTTGCAGGCCAGATCGTCGCCTTCGCCACTGGTGTTCCTCCATATATCTGCATTTCACCGCTACGCCCAAATTCCACGATCCTCTCCTGCACTCTGGCACCTTGCCTGGTTTCTATGGCTTACTGAAGAGTTAAACTGAGCTTTCACCACAGACCCTTGCTGCCGCCTGCTCCCTCTTTACGCCCAATAATTCCGGATAACGCTTGCCACCTGCACGTATTACCGCGGCTGCTGGCGTAGTTAGCCGGCTCTAATAAAGTACCGTCACTCGGCTGCCATTTCCTGTAGCCGCCGTTCTTCGCTTATAACAGAAGTTTACAATCCGAAAACCTTCTTCCTTCACGCGGCGTTGCTCGGTCGGTTTCCCCATTTGCCGAAATTCTGCTCCCGTAGGAG
+
%&,&($%$'(/0-168,).*'))-*2/))--*5($$&#$&',,/3971'(*1;13353.07-**./122-./:9/-,.13311:1/92.0-4.+(*))***-%%&''&+*+-6/6%+/0/(,..8/.52*--$.6130/)-,.,-.6497521497:02'+-*)')((,4+0.12+(+,-3869:-*+7/968989;;:;834.&&**,$+%'$%%'%-1''('/.967677554/+10501)0/46276;91,,20000(%&%*93::246<13;</.0363*--*+'&%'(&&&(+3,5.,..'26/357161'$&(+001)'&',-('*-341,2(--/.---++$.*'(//'/0/*774+/291;6336*0./.*0534-2-,-3-+'(%&2*&&*,.+&/)/-6,('/-,,6.66781)$&+,03033669485445;62-,-/../*/-045572)+.-045.',*))*0/0/&26-8:6521/26,.8/346589.((&(,734581(+/)--8:63834356.0104:,+-%%(*)2(*+)51403)),3/2/4;.5+&&)*-7&*)/)+*-.0.<578-.1//001,()(()+-10705.,%&&(*/74;6+,..&'(59/0--.((+.//'**#'(++.05*))*%*,3,.6/0,6.2.131.%../888742.5:,,/378073--)&'*(((..+67826:3*.-711179444.1.)241221504;28++.+(&(+16:3(**.2:/2'$9;543.(-/120',+1)+*//3/234881787785;679;78776+/6582,,4067766750334;94-/1,1(%*&*0+'')*,83+,,-/2:64248246,012.+0.'(*)-+/5,-639.*))).8224-012/*)%*.4/0(+)'&2,28-+./3*.(,599/0-+,325:675+***34,*/,8-*,5/8,.+,/.570+4.69980,+)'(/1,05*%($(),,/935;541:4548-7*+),,151-+-+(%')*',0,3:2.1.69*,+%()))&'&&)1-0:,-%&#$$(-//4959;6690&&&,*.,&()',,+/:6-..764.+.3762868546401:7,.(('),-.5.//6,;.+,0-6439;3-16-,1-*,0'))+('+)(8/.154,*'
@96b4e125-e92e-485c-9fd5-ab81519db14a ch=109 read=215455 start_time=2019-12-13T13:54:23Z barcode=BC01 runid=2c9cf7bc05858273f10e7d7ec552fc0bd742dc3e
TTGTGCCTTTGAACAGTTACGTATTGCTGGTGCTAGAAGAAGGAAGGAGGTTGCGCCGGGTATGTTGTGCTGGTGCGATGGTACCTGGAAAAGCAGCAGTGGAATATGCACAATGGAGGCGCAAGCCTGGTACAATAATACCGCGTGTATGAAGAAGGCCTTCGGAACCGTAAAATTACTTTCAGCGGGGAGGAGGGAGTAAAGTTAATACCTTTGCTCATTGGCGTTACCCGCACCAGAAGAAGCGCAAACCGCTCCGTGCCAGCAGCCGCGGTAATACAGGTGTAAGCGTTAATCGGGATTACTGGGCGTAAAGCGCACGCAGGCGGTTTGTTAAGTCAGATGTAAGTCACAGGCTCAACCTGGGAACTGCATCTGAGAATACTGACAAGCTTGAGTCTCGTAGAGGGGTAGAATTCCAGGTGTAGCGGTGAAATGCGTAGAGATCTGGAGGGAATACCGGTGGCGAAGGCGGCCCCCTGGACGAAGACTGACGCTCAGGTGCGAAAGCGTGGGGAGCAAACAGGATTAAGATACCCTGGTAGTCCACGCCGTAAACGATGTCGACTTGGAGGTTGTGCCCATGAGGCGTGGCTTCCGGGCTAACGCGTTAAAGTCGACCGCCACAAATTACGGCCGCAAGGTTAAAAACTCAAATGTGGATTGACAGGGCCCGCCTGTGAGTGGAGCATGGTTTAATAATTCGATGCAACGCAGAAAGACCTTACCTGAATGCTTACGACATCACAGAACTTTCCAGAGATGGATTGGTGCCTTCAGGGCTGTGGACAGGTGCTGCATGAAACATCGTCAATCGTGTTGTAAAATGTTGGGAGTTAAGTCCCGCAACGAAGCGCAACCCTTATCCTTTGTTTAGCGGTCCGGCCGGGAACTCAAAGGAGACTGCCAGTGATAGAAGCTGGAGGAAGGTGGGGATGACGTCAGGTCATCATGGCCCCTTACGACCAGGAGCTACGTGCTACAATGGCGCATGCAAAGAGAGCGCGACCTCGCAGGAAGCGGACCTCATAAAGTGCGTCATGGTTGAGTCTGCAGCTCGACTCCATGAAGTCGGAATCGCTAGTAATCGTGGATCAGAATGCCACAGTGAATACGTTCCCGGGCCTTATACACACCGCCCGTCACACCATGGGGAGTAGGTTGCAAAGAAGTGGGTAACAACCTTCGGGGGAGGCGCTTACCACTTTGTGATTCATGACTGGGGTGAAGTCGTAACAAGGTAACCGG
+
%,*'$%$&,%($$#%*-3//-10-6,.,+())--%%1((++'*((('%*,**%'&(+&+%&$%$**'*$#$%%'#$&))0%$#$&')''()*&),/0/.0/,/.*+++../.0.,'&*)**-.8,02.,('$%'''+*(&--,30202,-,.-)*)),+4020&0%$%%')13+%3')./::1,0+'-3+)+('+-+&'')01),.1-.).0).+,-35%0%/&(*&-)+4)*,*1*)(-4(+,)+'*'%#%''-06&&*%)*''((,-5&)'()2*+((%+)&&%)++.1-2-2)+&*+'.'*.00500.56;1,.2/,/-/.24704,0-,0:25/58.35+(')((('%&$+0.-2*3.+*-,0*./5664,3&&&&*-)(/)+%.20%&%%)$'(*.78:21(.-.()*+2+3,1**254/*),,,310-.4,-.21.*)(++/06.*/*(2-09966613''+,-,1+,+04:3-*272/,.,+++&'&)+.36.1:997,++()(/)/0.((*-09*5(58,7*+&(+767;..790..-0*'*,0866:9/-,,-,999918020*,.,6*-.19-()))14.,-.4./.1*+,*+/460,''0+:0/.21766602,%')'(''&*'/7001.-+./8(6::0323,1+((('($'(*0-)-00-5+%(%'*)'&&'20*//,/((+97++(*114.+,-.90/0-.'&.)&&)3030.1540-43*%*(&&,,05..((*562,-/,,0))(+-813&3)+-0.26/51'0/++*+**.10+-0//10*,%%*%&%(*.3698.,,.2:193/.+(+0(*/:.1($&,+-.3538.-..%1&&&&**,-51:2.,**0+07,)'($%(*,752,3.0,(503744:1:.(+'*./5'//()+*,,,%**$*785,**),*++.71(*-/442/5,,5456:8(,',+20)-,))((21+2/(**%()'337656273-654766)014)&'&(&))(+,/2,/%(#'&&'%*0616975&+05+,020467.52708/,,/*&&('$'*,0)0*--*,.(((')*4/325)*+,)-,4.107(0*,20)-10/1,(+'-.//:535.1,-*)+*).,.)$((*+,,1:417*,28400-.**))+&'&+)-2381148-'*-(*'0*,1--'++)++**33,(&-7,./00+/3+-080*+-00:1&+'&*-0*0**)*+))3&%&-+21'++197;2-
@25f9a9d8-c778-4417-9456-29fd5cce0382 ch=173 read=197523 start_time=2019-12-13T13:54:21Z barcode=BC01 runid=2c9cf7bc05858273f10e7d7ec552fc0bd742dc3e
CTGGTTACCTTGTTACGACTTCGCCGTCAATCCACCTCAGACAGCTCCTCCCTTGCGGTTAGGCCACCGGCTTCGGGTGTTATCAACTCTCGTGGTGTGACGGGCGGTGTGTACAAGGCCGAGAACGTATTCACCGCGACATGCTGATTCGCGATTACTAGCGATTCCAGCACTTCATGTAGTCGAGTTGCAGACTACAATCGAACTGAGAATGGTTTTATGGGTTTTGCTTCACCTCATGGCTTCGCTTCCCTCTGCACCATCCGGTGTAGCACGTGGTATTGGGTCATAAGGGCATGATTTGACGTCATCCCCGCCTTCCCTCCAACTTGTCACTGGCAGTCTCGCTAAGTCCCAACTTAATGATGGTAACTAACGATAAGGGGTTGCGCTCGTTGCGGGACTTAACCCAACATCTCACGACTTGGCTGTGACGACAACATGCACCACCTGTATCTCATATAGCTATCTCTCCATCTCTAGACCTTTATGAGTATGTCAAGACCTGAGGAGTTCTTCGCGTTGCTTCGAATTAAACCACATGCTCCACCGCTTGTGCGGGCCCTGTCAATTCCTTTGAGGTTTCATTCTTGCGAACGTACTACTCAGGCAGGTACTTATTGCGTTAACTGCAGCACTGAACTTTGACATCCAACACTTAGTACTCATCGTTTACGGCGTGGACTACTAGAATTATCTAATCCTATTATTGCTCCCCACGCTTTCAGGGACTGAGCGCGTCAGTTGCAGGCCAGATCGTCGCCTTCGCCACTGGTGTTCCTCCATATATCTACGCATTTCACCGCTACATGGAATTCCCGTCCTCTCCTGCACTCTAGCTGCCTGGTTTTCTATATGGCTTACTGAAGTTAAGCTGGGCTTTCACCACAGACCACTTTGCTGCCGCCTGCTCCTCTTTACGCTTAATAATTCCGGATAACGCTTGCCACTACGTATTACCGGCTGCTGTACGTAGTTGGCTTTCTAAAGGAGTACCGTCACTCGGCTACCATTTCCTGTAGCCGCCGTTTCTTCTTTATAACGAAGTTTACAATCCGAAACCTTCTTCCTTCACGCGGTGCTCGGTCAGGGTTTCCCCCCGTTGCCGAAAATTCCTACTGCTGCCTCCCGTAG
+
210)0-*//.1*/2',.236,+%&(&),09677+.525.020&,,0432.9-/...2537+.-42,-+-+)-.,&4200/501/20,+,,,+'**()*++3.66447-.0532/52)/00'()4978:9996456)+())-27:974,:--.:7682-.)..325:0+.$+#(+3.&*),)+-.,(04448(00/)(+*+-1'*4752,-0007.:61,036:569;.,02<3./0+,&'(+&(/05-7,/-,&()'(-053592($+($&'**0.,/')(+))&/01599,/53./,,*-11/1469801.9:;*.65381+**))+*--&**$.+//..13523,,5(41-2*(),&&%2'*+465:8851249///..)/58.1935888976;44,:872321+-+(/203000/'*++&%$'*))*)(),.0320-.----59244/).,/1,/05301,-.2740/*06506/1,$/')34853:-*()+/.*))))+*%$$)'*%,4;61..',.03-/051(',0-5<7::33220101++1-/0.3,0.2-52/7.-/35164:99599,%(++<;9:;<8270/.187363890111/205(+$(&+..1181203//---497766788:966:8123:2/+//-,).+&)&&+,./7:71;9,,&--*-//-65477.((&--,/122637'(+(,'/2),,688+),+/0;71&39/365652-,(,03)63:22//3.4-,+3328628:+:201;249:;99;:79658.1124853275978<82012.2,*)#%#%&$)&1/&&&%(')---'&,*225-(35767;57+89;0..+,(*-6,1/./:49321611+000972681/$%)%'(*)34(-/3-,14440,/0.,//07*,45+*-(%&%/*+359<-/0;19:0.,,//.2:*.+-..133,*-)+,+-22+/%$*,3464210,/0*')%-0&%%$,'0..02)+,./7//-5:46;:2//,-..133896-:-3401),-,-+.+&'+*5:1,-4-..*)*(&)''-*.1374<,)*('+)+&')000.,*7821;100874.%+2.2/027243200**..038887219,+20/
@410abc06-e583-4ecd-989e-fe3a11122bc8 ch=321 read=69498 start_time=2019-12-13T13:54:26Z barcode=BC01 runid=2c9cf7bc05858273f10e7d7ec552fc0bd742dc3e
CTCCTGCAGGGAGGCAGCAGTGGGGAATATTGCAATGGGCGCAAGCCTGATGCAACTACCGCGTGTATGAAGAGGCAGCCGTGCGCCAGCGGAGGAAGGGTAAAGTTAATACCTTTGCTCATTGACGTTGCCGCGAAGAAACCAGTAACTCCATTGCCAGCAGCCGCGATATGCGGAGGGTGCAAGCGTTAATCAGAATTACTGGGCGTAAAGCGCACGCAGGCGGTTTTGTTAAGTCGAAGATGTGAAATCCCAGGCTCAACCTGGGAACTGCAAAATACATTACTGGCAAAGCAGGTCTCGTAGAGGGGTAGAATTCCAGGTGTAGCGGTGAAGTAGTAGAGATCTGGAGGAATAGATGGCGAGCGGCCCTGGACGAACTGGCTCGGGTGCAGCGTGGGGAGCAGACAAGTTAGATACCCTGGTAATTCACGCGCAAGGCGATGCTCGACTTTGATTTGTGCCGGGCGTGGCTGGGAGCTTTCGCTGCGCGTTAAGTCGACCACCTGGGGTACGCGAGTTAAAACTCAAATGATTGACGGGGGCACACAAGCGGTGAACGTAATGGTTTCATTCGATGCAACGCGAAGAACCACCTGGTCTTGACATCCACGGAAGTTTTCAGAGATGAGAATGTGCCTTCGGGGAACCGGAACAACGGGCATACGCTGGCTGTCGTCAGCTCGTGTTGTGAAATGTTGGTTAGTCCTGCCGAGGCGCAACATATCCTTTGTTGCATGATCCGACCGGGCATAAAGGGGCTGCCAGTGATAAACTGGAGGAAGGTGAGGACCGTCAAGTCATCATGGCCCTTACGACCAGCTGCCGTGCTACAATGGCGCATGCAGAAGCGACCTCGCGAACGAAGCGGACCTCATAAAGTGCGTGTGATCCGGATTGGGTCTGCAGCTCGACTCCATGATCGGAATCGCTAATCGTGAATCAGAATGCCACAGTGAGCCGTTCCCAGGCCCCGGCATTTTGCCTGTACACCATGGGAGTGGGTTGCAAAGAAGTGGTAAGCAACCTTCGGGAGGCCTTACCGCTGTGATTCATGACTGGGGTGAAGTCGTAACAGGTAACCGGAAGATAGGCGACAGGCAAGTAGGTTAACGCAGGGCGCGGCTTTTTCGCTACGGCTTCCATGAAAAGA
+
'+*,('((/1+',.'(+)&*,.*,*)-0.5/)02344230-*--&*((()+-/30-*'+-),,-,-,**,*&&'#####&&%$%#&-**+-/'),),-1,*.<8448695,2(%*++,/2-21/-101+,25..**+&(&$&%&&#%1)---'-,),1&./-)+)&'(&)*+),/6-*0-+,.*,,/22;4;32+*'',')),.6996444-((&(&+(+*.49)61;</*2.4-133-++&,,&(&-22-04-&,,-.267412000(&%$$)+131/))$'%$(0/,,*4+',%'+*,*,+-(('*),)-+(1+0.-,%/+.,.,-+/.-)+(%(%'$%'()*+*)-+,-+/51'((,).+),))(00;3+-55-,*/)')%(**(+/,++***-0205)&'($%-*),,+1,,00-.6))-.*+.*1+-/-,'+)*'(***,()+*'('%$&),07.%&&'(++($'&*)&&%)(&'&*)'$'''&'&'('3.-,-//2/.$003,-*&%$&(&&&&),076*,,169631+-,,,-+,20,+)0/00446292.&,,$/%&()'&&%%(+7-//.,.,203-')+(*-,,%).,1223684-0012701--+'(1:;:.,*)*+81-)(/,*0.-2014*(,)(%,+*-(.-%$$'(&'&&&('(%)-,1023587222232,-+.(((,42-01;3744+((*&#$%%&(++($#%%'%()//*)80+2)')##'$(+**&)%)(')%$'+')*($%%%)())/./13<876:3.//.0*+-*(.+&#"&&(21/467:9,2+227*,)&&()5-%%%%#&&',(''%&*/*&**+.(-%')&+*)/1746./,,)'%*'*))-470-3/7665+'&%'-,)$$&%*.,+-*9-//--)(''&%)*2023076(+)&),&+-**0'(')&&$(,+(*++)'')*)+,++%)..)'***.4/1*&('/34+&%&$&$%$%'%%$'$+&,//325,$%)+,-06-,.8*%)+'),5021..03415.8',.)**)%%%*/4%./,-1329332352./650+,*4.//04351),4059897/510770,*,-./135664/0//0072/,'+%'(&,%'$%$$%13//2//$+*/(##$#$$$)&&%#&
@fc0a8a86-39e9-4faa-b16e-fcb79015c704 ch=274 read=93135 start_time=2019-12-13T13:54:35Z barcode=BC01 runid=2c9cf7bc05858273f10e7d7ec552fc0bd742dc3e
TTGTTGTGCTTCGTTCGGTTACGTATTGCTGGTGCTGAAGAAGTTGTCGGTGTCTTTGTGTTAACCGCGCCTGTCAGCTCTATCTTCCGGTTACCTTGTTACGACTTCACCCCAGTCATGAATCACAAAGTGGTAGCGCCCTCGGAAAAGTTAAGCTACCTGCTATTTTTTTGCAACCCTCCCATGGTGTGACGGGCGGTGTGTACAAGGCCGGGAACAATATTCACCGTGGCATTCTGATCCACGATTACTAGCGATTCCGACTTCATGGAGTCGAGTTGCAGACTCAATCCGGACTGACACTTTATGAGGTCAGCAGCCCTCGCGAGTCGCTTCTCTTTGTATGCGCCATTGGCACGATGTAGCCCTGGTCGTAAGGGCCATGATGACTTGACGTCATCCCACCTCCCTCCAGTTTATCACTGGCAGTCTCCTTTGAGTTCCCGGCCGGACCGCTGGCAGCAAAGGATAAGGAGGTTGCGCTCGTTGCGGGACAACCCAACATTTCACAGCTTACGAGGCTGACGACAGCCATGCAGCACCTGTCTCACGGTTCCCGAGCACGATCTCATCTCTGAAAACTTCCGTGGATGTCAAGACCAGGTAAGGTTCTTCGCGTTGCATCGGAGTGCAAACCATGCTCCACCGCTTGTGCGGGCCCATCAATTCATTTGAGTTTAACCTTGCGGCCGTACTCCCCAGGCGGTCGACTTAACGCCGTTAGCTCCGGAAAAGCCACTCAAGGGCACAACCTCCAAGTCGACATCGTTTGGCGTGGACTGCCAGGGTATCTAATCTGTTTGCTCCCCACGCTTTCGCACCTGAGCGTCAGTCTTCGTCCAGGGGCCGCCTTCGCCACCAGTATTCCTCCAGATCTCTACGCATTTCACCGCTACACCTGGAATTCTACCCCCCTCTACGAGACTCAAGCTTGCCAGTATCGAATTCACCCAGTTCCCAGGTTGAGCCCGGGGATTTCACATCCCTGACTTAACAAACCGCCTGCGTGCGCTTTACGCCCAGTAATTCCGATTAACGCTTGCACCCTCCGTATTACCGCGGCTGCTGGCACGGGTTAGCCGGTGCTGCTTCTTCTGCGGGTAACGTCAATGAGGGCAAAGGTATTAACTTTTACTCCCTTCCTCCCGCTGAAAGTACTTTACAACCCGAGCCTTCTTCATACACGTGGCTGCATCGGGCTTGCCCATTGTGCAATATTCCCCACTGCTGCCTCCCGTGGG
+
%&&2.)/*0273'),,'427,/+*,24003:8;888751).+).421.16./7708,%)#(&3*,&$'&(-/233')./055204226,+1*)5828-0-+-348:;:1:88/./375666;//..22/,.07..-..490-0'**0-($,)3(***./6.*)/$./22510,-3:9;4-290-444379666198515100-6/4747,9,-45-,.)',-71-,05-103003;78889:++,/9-;,,-201113<50/157:75884000*)*,/.*,%%4532)2,2'8+.-,--+&')*-,/354653')*)&*2,/035/*,+--/707256:9324568526((+&(**++'()(*+190-27;:315)2899:1/,,.+**+++-979871372(+,+)6,+1+&+.:1/14135282039333,.72..2674;0./6.46694/.2+40-)008,020623*,&),.3143053133001:-+)',+-,+)+,47-,-+,%+,*)+&'.+872232*621494:89*./-5/-.222.'+.29237-((1/..)&0).-104./343::.-8/88123:65300)5-08;304(.*&+.79:;/,,,)+,-.27*.''**0153::9:011/7,,,'(2**,/84/.,+(*,/+73;7329,++329/,2()+--/3769.7330567-.089/20.0.5/8/8.+)%&+,*(-,2'0/-0-)'+*%'',+(*1/-**+*()(,'6,5552/3/02),)&',1117:600*07105,123887:571,45,)0/7583),/02630///26/274787:,1112612.:)%-0**,2+-,,688:;08+%),(,.420-/,+-111::897858;:1-/4-1.-,&+%$+.-./3065637374.14,3&$,'-01-))+.--4-+&/(,,(+&.%&%)'((-9<6:2,/41;11136.'0/-(37/2),-.6/*(--/114238;579-271365421.,-,/*..54-*+,/55253-+6-6-;7/7/-,018.0-4-/.31.2:78/;/+*&'*-%$'(05/8.--5,4-((*&+1479<7757.4--6985772:/.*)('*52(/*./441*)038,*...://8644/9:+.5,,,/&-$)/5.-:93382,).1./:7:<9+1+/++).)434-.---(55-4.(*0--18222718011:1873&+,+++)*0,3-)'&&1+
@2f6450ec-64ca-418a-a819-df8643e4fc55 ch=400 read=93837 start_time=2019-12-13T13:54:34Z barcode=BC01 runid=2c9cf7bc05858273f10e7d7ec552fc0bd742dc3e
CTCCTACGGGGAGGCAGCAGTGGGAATATTGCACAATGAACAAGCCTGATGCATATGCGATGTATGAAGAAGACCTTCGGGTTGTAAAAGTACTTTCAGCGGGGAGGAAGGGAGTAAAGTTAAATACCTTTGCTCGTGACGTTACCCGCAGAAGAAGCACCGGCTAACTCCGTGCCAGCAGCCGCGGTAATACGGAGGTGCAAGCGTTAATCCGGAATTACTGGGCATGCAAAGCGCACGCAGGCGGTTTGTTAAGTCGGATAATGAAATCCCGGACTCCAGCGCAGGAACTGCATCTGATACTGGCAAGCGAAAGTCTCGTAGAGGTAGAATTCCAGGTGTAGCGGTGAAATGCGTAGAGATCTGGAGAATACCGGTGGCGAAGGCGGCCCCTGGACGGGCAATAAGGTGCGCAGCGTGGGGAGCAAACGGGATTAGATACCCTGGTAGTCCGCCGTAAACGATATCGACTTGGAGGTTGTGCCCTTGAGCGTGGCTTCAGGAGCTAACGCGTTAAGTCGACGCCTGAGAGCCGGCCGCAAGGTTAAAAAACTCAAAATGAATTGACGGGGGGCCCGCACAAGCGGTGGAGCAGGTTTTAATTCGATGCAACGCGAAGAACCTTACAGTCTTGACATCCACGGAAGTTTTCAGAGATGAATGTGCCTTCGGAACCGTGAGACAGGTGCTGCATGGCTGTCGTCAGCTCGTGTTGTGAAATGTTGGTTAAGTCCGCAACGAGCGCAACCCTCATCCTTTGTTGCCGGGTCCGGCCGGGAACTCAAAGGGGCTGCGCGGTAAACTGGAGGAAGGTGAGACGACGTCAAGTCATCATGGCCCACCCACGACCAGGGCTACCACCACGTGCTACAATGGCGCATACAAAGAGAAGCGACCTCGCGAGAGCAAGCGGACCTCATAAAAGTGCGTCGTAGTCCGGATTGGAATAAAGCTCGACTCCATGAAGTCGAGTCGCTAGTAATCGTGGATCAGAATGCCACGGTGAATACGTTCCCGGGCCTTGTACACACCGCCAAATCACACCGTGGGAGTGGGTTGCAAAAGAAGTAGGTAGCAACGCTTCGGAGGGCGCTTACCACTTTGTGATTCGACTGAAGTCGTAACAAAGGTAACCGG
+
-.030/3/48/+.43629.6)%.),2/.810/1/410-/3048*2;443,&%%&''(*$%+*,./,,.)+-+*/5227'7079455;://0/.43:4/10.+5,)/,,1*/.%'(296-/189823361:8,-23&6)$*&&-)28.-.,*1+'-($&(-*'%%%.'*)16//6:<6110.1/++**-.2+)((/*+,((,01/020:/6..)/,1/21032624.*-))+,)')*1-0-/.479.82:4/0959,/3(*--&%'*28/)33,'+%+//('()&,,)/(2.377452,++,+5,.)(''%'&*(&%'(+,-7,,'-)-.,1.3./*,-52422337<;96:94110-,+++,556:3--+.33411.0/;-+,.'0-7,73/(',*,--1+((('*1*13.-&%$&&(--'00')+/5+(','%5)--55403((*-+.1)-*')0036:30//20544634351,*+,4.0.7:+(-,&,*/1.61042'/)%),))2423-2-4/+.21&(%**%%''')*10.63/032*5-069;9:/173/1//+-2:3;259457870-;1,-,-.1+-07/-*%$$$%(+6:3++,-*,-/,139211'&''*0+&&$$%%(.()5+//0.0*(+.4(-++6;;34/./0-../,/567:7;7.0+/230-%&+,045872262133(51116668:2222232-5,$&)+5830-4+*)0200.54+-3)5)('(',484:3,-166*,-*')./0,+*'(9.2*272:03645659+/5/)'''**/(')+3489::/.1--1-,+&,),1'46773.,/12;942.143-&(&&&+,23:2542.-*)'%)&&((++.97565.3///7752652,)+(+*()7567563500)'&*+8377;64032&%19:+0.*+,.;6665.6((+%7)/,*&(%&&$)+975552-(+..1.(('&&+,)+*'%((,+-89999870+-30-2/,.+,+(,2/--,-41)(+1/5717///200/16267-,.+./0))&%$'10*)+-5330+*/12,'),(++/0+-)*'(+#$%((%-'+0+1*)+**27,/,4-*),,6,+*%+2/0-++/-3-,006'---.8693:
@afec0ba6-3b88-43fa-955d-05175fc06fc0 ch=109 read=215529 start_time=2019-12-13T13:54:52Z barcode=BC01 runid=2c9cf7bc05858273f10e7d7ec552fc0bd742dc3e
CTCCTAGGGAGGCAGCAGTGGGAATATTGCACAATGGGGGGGAAACCTCGATGCAGCAGCATTGAGTGATGAAGGTTTTCCGGATCGTAAAGCTCTGTCTTTGGGAAGAGATAATGACGGTACCCAGGAGAAGCCACGGCTAACTACGTGCCAGCAGCCGCGGTATACGTAGGTGGCGAGCGTTATCGGATTTACTGGGCGTAAAGGGAGCGTAGGCGGATGATTAAGTGGGATGTAAAATACCCAGCGGGCTCAACTTGGGTGCTGCATTCCAAACTGGATTTATCTAGAGTGCAGGAGGAGGTAAAGATTCTAGTGCTTAGCGGTGGGAAATGGGGTGGGAAGAACCTCCAGTGGCCAGGCGACTCTGGACTATGGCTTGACGCTGAGGCTCAAGCGTGGGAGGAGCAAACAGGGACTAGATACCTGGTAGTCCACGCGTAAACGATAGATACTAGGTGTGGGGTTCAACACCTCCGTGCCGCCGCTAACGCATTAAATGCCTGGGGAGTACGGTCACTTAAGATTAAAACTCAAAGGAATTGGCAGGGGACCCGCTGCGTGTGGGCATGTGGTCTAATTCGAAGCAACGCGAAAGGGCCTTACCTACGCCAGCATCCCTTGCATTACTCTTAATCGAAATCCCTTCGGGGACAAGGTGACAGAGTGGTGCATGGTTATCGTCAGCGTGTCGTGAGATGTTGGTTAAGTCCGCAACAGGCACCAGCCCTTGTCGTTAGTTACTACCATTAGAAGTTGGGGACTCTGGCGAGACTACCTGGAGTTAGCAGGGGAGGAAGGTGGGGATGACGTCAAATCCTCATGCCCCTTATGTGTAGGGCTACACATGTGCTACAATGGCTAGTACAGAGAGATGCAATACCGTGAGGAATTGAGCCAAACTTAAAAACCAGTCTCAGTTCGGATTGTAGAGGCTGAAACTCGCCTACATGAAGCTGGAGTTACTAGTAATCGCGAATCAGAATGTCGCGGTGAATACGTTCCCGGATCTTGTACACCGCCCGTCACATGAGAGTTGGCAATGCAGAGCCCGTAGGCCTAACCGCAAGGAGGCAGCGGCCGAAGGTAGGGTCAGCGATTGGGGTGAAATCGTAAAGGTAACCGG
+
)(.&&%*1,*.4.,/0-0/170)/,0/7,,+.59644200*'*-..6-,)*,*0+*,/26.7,*&(')-/.,.-1-:1/1(3+;::2569300//.&+'(/(2601/')(*)*''&''))%&-)))*.**(('*,'*..,*.)+,01,0/4.,,,(24,**+'&(+*4/.,+((+90'&-.*,,((+%*%0/**.039:86778.,4.%()75728779666.9-8.245<;894/1..,()-*-$(&-.636-,*(/*172127:984:4*-.'%*&)+$-+/./0*))*+-/6).&%)-(''*&','3-1-')*1.,-*%**+2/0)%-+%$%%())(,,+*)+*)'%))*-.03**-.-01650/..1/22),*%)(,,*,+,/2/600/2+'%%(0,-+&/('+,:<95(/7.3242-1168;'),,,4363'*--024:5.,+,%&11433159:::299127,+2202.)+($*&*,*26/0/4//,,-0:/('&$&&%',+)%'()93831&)&&,)))--.6:687842+'-&)+,-,.-(,3,44:0(**(*--+)%,()-10,*.-0*,4596&',+-6340../2,+'(./,)*0,+,,$&%$&2234:/.-+-//5/---0.1124&())'-;7,63'5902444(+%$&+)(%&(06(+-9:7928%0136-*&('+,58589978:0-1((+/*/-.4/')/*+'+0/%,(*&/.'%&#(*,34/+0/-.358;/9/-(,)*//,*4-2547.)30()-*//+.5.0/'&,($%%&-,..)-/-,'*+056/.2344143655059458,',,+*,1/31-,%&*10/0.-+(*.%,%/+-..29671.*+++.//*))*+97:1:111:/.+)()((+,'%+,4182)&&-126--5/.07-,'),80-1+7,+*+*&**,623:7366--.,,+,*'(*'*54/-*08100*.(.1/039)(30101/65689799<:61:658.3.-+/)+',(+/,+-.--1,.8-*)+-,$'++'$').10205212-*-*0<924(*,-*%)+)/*-,1*/)/-)''&'',3106.8/.'2))*5576-1.0/2((+),)()%)%&&)-+.4061:
@1a9f2d4e-0c37-467b-9599-a7596ffa8967 ch=400 read=93851 start_time=2019-12-13T13:54:56Z barcode=BC01 runid=2c9cf7bc05858273f10e7d7ec552fc0bd742dc3e
CCAGTTGCCTTGATTACGACTTCACCCCAATCATCTATCACAGCAGGCGGCTGGCTCCAAATGGTTACCTCACCGACTTCGGGTGTTACAAACTCGTGGTGCTGACGGGCGGTGTGTACAGGCCCGGGAACGTAATTCACCGCGGCGCGCTGATCCGCGATTACTGGCGATTCCGACTTCATGTAGGCGGGATTTGCAGCCTGGCGGAGCTGAGACTGGCTTTAAGAGATTAGCTTGCCGTCACCGACTCGCGCGACTCGTTGTACCAGCCATTGTAGCGCGTGTAGCCCAGGTCATGTAAGGGCATGATGATTTGACGTCATCACCTTCCTCGAGTTTAATTACCGGCAGTCTCGCTAGGTGCTTAACTAAATGATGGCAACTAACAATAGGGGGTTGCGCTCGTTGCGGACTTAACCCAACATCTCACGACACGAGCTGACGGCAACCATGCACCACCTGTCACCTCTGTCGAAGGAAAACTCTATCTCTAGAGCGGTCAGGATGTAAGAACCTGGTAAGGTTCTTCGCGTTGCTTCGAAATTGACTACATGCTCCACCGCTTGTGCATTTAAATCGAATTCCTTTGAGTTTCAACCTTGCGGTCGTACTCCCCAGGCGGAGTGCTTAATGCGTTAGCTGCGGCACTGAGTCAGGGGAAAAGGACCCAACACCCTGCTCATCGTTTACGGCGTATACCAGGGTATCTAATCCTGTGTTGCTCCCCACGCTTTCCGAGCCTCAGCGTCAGTTACACAGACCAGAAGGCGCTTTCGCCACGGTGTTCCTCCATATATCTGCATTTCACCGCTACGCTTGAATTCCTCTCCTTCTGCACTCAAGTTAAACAGTTCCAAAGCGTACTATGGTTAAGCCACAGCCTTTAACTTCAGACTTATCTAACCGCCTGCGCTCGCTTTGCTTAATAAATCGGATAACGCTCGGGACCTGCATTACGCGGCTGCTGGCGTAGTGTGATCCCTTTCTGGTAAGTTACCGTCACAGTGTGAACTTTCCACTCACCTCGTTCTTCTCTTACAACAGGCTTTACGATCCGCCTTCTTCACTCACGCGGCGTTGCTCGGTCAGACTTCCGTCCATTGCCGAAAGTTCCCTACTGCTGCCTCCCGTAGGAG
+
5.*.35',%%%)$+()*4+('*'(037-,07655.-,)*'*'$''*9/0/.07:4.5(*((''&0.)*6761286366.6-85//+4,,.3)*+/&,'.++')(*.'38226423*'&'%))0./)/5*580/0(592029020632465453.5.+-/,./+-.'-+*02944+'*-/7*12064:2**.&-.,+,)-.)('*)1,('-.0*-1-/4;33:31.(''(*-+/,3+),/,4424947677/.*'(,-12.7///8::88::408/,*,,,0+2,,+-+/+*/8//-+$&(+)054550011/383+,-,.1546,0*,*+'&,*(-*6/&&0*15:6:41122280000%'*'''%.,/1144///63;5141./62/4,,,-1.-*7,//34642;--0:4151/*.-)+-.22431+0335461.///6364(4558;8--*)/2-453694/05014665'&&))+189/55760.-+)&('*'4-,-&1'')))'**.0-(*'&(+++8.;9:<944.1+%'%*'(*-&,'$%')-.03/0//5,.4+/--.%'''*1*(&),/'5)5,56.65../7;</311708253,+*%*$))+.0,/165+'&'(('.(517673751)+,.7511/54,())/&(),&,0/,.3-81.+),016&%%'%'346572**--:54/((&-+%24++./7669842,++')-(*+/9:4,2124951)')6787*'&()555527**&(#*+&(,(-+.,2,0,080395.0'6-/2985247%&').33,$,'*/8123938810(%$$%'2263630/05+1864/()*,050/60.2.*265-135.*+00-18/460.2/4,07-0+-.0,00/**3,912343623376919./5+*+),/1*,/2-(&%%2+.898.1,84:;::7979*58630'%)')'&(*(+))).-')***)$&+%'').01--63-,9//3500624:76/(().85530424891)'+-..1+,14:<86<53-3.+,0+.)+3,/.,+.-.-17.188;87<8112/+//0.:011:88993<79,.)37888018427835,+,0)(,+,/))-/0035487,2:*,8251((
@32fcf9e2-3bc9-4be2-9f21-564fa4403529 ch=398 read=86236 start_time=2019-12-13T13:55:10Z barcode=BC01 runid=2c9cf7bc05858273f10e7d7ec552fc0bd742dc3e
CAAGGAGGCAGCAGTGGGAATATTGCACAATAGGGGCGCAAGCCTGGTCGCCTTCATGCCGCGTGTATGAAGAAGGCCTTCCGGGTTGTAAGAGTAGCGGGAGGAAGGGGAGTAAAGTTAATACCTTTGCTCATTGACGTTACCCGCAGAAGAAGCACCAGCTAACTCCGTGCCAGCAGCCGCGGTAATACGGAGGGTGCAAGCGTTAATCGGAATTACTGGAAGGCGTAAAGCGCACGCAGGCAGTTTGTTAAGTCAGATGTAAATCCCCGGGCTCAACCTGGGAACTGCATCTGATACTTTGTAAACAGGTCTCGTAGAGGGTAAATTCCAGGTGGCGGTGAAATGCGTAGAGATCTGGAGGAATACCGGTGGCGAAGGCGGCCCCTGGACGAAGACTGACGCTCAGGTGCGAAAGCGTAGAACAAACAGGATTAAGATACCCTGGTAGTCCACGCCGTAAACGATGTCGACTTGGAGGTTGTGCCCCTTGAGGCGTGGCTTCCGGAGCTAACGCGTTAAGTCGACCGCCTGGGAATACGGCCGCAAGGTTAAAGAACTCAAATGAATTAGGCAGAGGGCCCGCACAAGCGGTGGAGCGTAATGGTTTAATTCGATGCAACGCGAAAGACCTTACCTGGTCTTGGCATCCACGGGAAGTTTTCAGAGATGAGTGTGCGGCGGGAACCGTGAGGACAGGTGCTGCACGGCTGTCGTCAGCTCGTGTTGTGAAATGTTAAGGTTAAGTCCGCAACGAGCGCAACCCTTATCGCTGTTGCCTTGGTCCGGCCAGAACTCAAGGGGAGACTGCCAGTGATAAACTGGAGGAAGGTGGGGATAGCGTCAAATTTCATCATGGCCCTTACGACCAGGGCTACACGTGCTACAATGGCGCATACAAGAGAAGCGACCTCGCGAAACAAGCGGACCTCATAAAGAGGTGCGTCGTAGTCCGGTTGGAGTCTGCAACTCGACTCCATGAAGTCGGAATCGCTAGTAATCGTGGATCAAGAATGCCGCAGTGGGCACGTTCCCGGGCCTTGTACACCGCCCGTCACACCATGGGAGTGGGTTGCAAAAGTAGGTAGCTTAACCTTCGGGAGGGGCGCTTACCACTTTGTGATTCATGACTGAAGTCGTAACAAAGGTAACCGG
+
&$%/+./4,+---61+()+*+(1))+..030%+5970--.3,.:66481,,%#%+00/98/00/153465/+/+/018709-476491)2/&'()%&&'22')//5/45+&((095-7-7-6%2)-/-,451&*)+%0+-2$)+*(+*)-)&,(&'',/++*).(++3+'+02-0160125,0.6,0.,,3351,-+12753132/6,5,-(.,,,.+-.8/,)++,.1291+*%+)0.343640/68-,2;39.49224-'&&(+&/65).79667201..0511/.2222220....*+'*+'&*()(,3.0*0262)(.3/01(5+15--05,*%',1,+07+-.8+3,+*)*/0880)/,'1*(1+)*(5++)+/*/,-/750+*-400+-,)*-...47989578876.-23'(,.+,*,+1764-8/,:+2)*+979<-.3,501041*,27;8975-*))**317990:04-/.0:02+2.+&+)+,.6155298808)0-.-0048777439381977367.//,,5-)+*(.+504-355+8/:5;-&*'*3349:11-./,#)&0&('-.5.9+*+,/0/,/098:-,,,8:-2.-76;/9/8</,*//:010/0./4%'+.53613720-/.-0,,-/29,)*+5.**+/3;36*+*,+2*),,+,)()/+):8+62630''*,21-/4689:0/.--0.&&-1034156674/,1/,,()*-)'0)'$6+0;17-36,*-1+6332369383;030//4''0'*2+)+%()124-25/0),&*).3*+*33)',,75-5.-.,&(++;:8;;0-2))*)(()39,+&*).23240-,2))-0222%&%$%$%#$(*:811433+++')*(.087637227.))))-.2.*+(+*)*/3126820.+)-),3.14;739651/51*&%&*./3278-6,3-6.)/*6&,''++788/2/-.)+,778'((-/.).+3-958-.-'+.4./05:7;:::2,--623:7)1%/.0+('%(+105&'&368.0-%&&('/425;2121,2.28221.)(%*$)00:0509/(&))++*)&(),2-36292)70+/23)*2.0*)-0++23*(''*.81&&+&-/+)*()4-()3.49(/')(,,678
@6ec9bbda-f604-49c1-84ee-66f154a932ee ch=276 read=100609 start_time=2019-12-13T13:55:10Z barcode=BC01 runid=2c9cf7bc05858273f10e7d7ec552fc0bd742dc3e
TTGATATTACTTCGTTCAGTTGCATATTGCTGGTTTTGAAAGAAAGTTGTCAATTATCTTTGTGTTAGCTGCTTCTGTTGGTGCTGTCGTATCCTCGGGAGGCAGCAGTACAGAATATTGCAATGGGCGCAAGCCTGATGCAACCATGTATGAAGAAGGCCTTCAGGTTATAAAGTACTTTCAGCAGGGGAGAAGGGTAAAGTTAATACGCTGCTCATTGACGACACCCGCAGAAGAAGCACCAGCTAACTCCGTGCCAGCAGCCGCGGTAATACGGAAGTGCAAGCGTTAATCGGAATTACTGGGCGTAAAGCGCACACGCAGGCAGTTTGTTAAGTCAGATGTAAAATCCCAGGCTCAACACAGAACTGCATCTATTTTGTAAGCAAGGTCCTCGTAGAGGGGCAGAATTCAGGTGTAGCGGTGAAATGCGTAGTAGAGATCTGGAGGAATACCGGTGGCGAAGGCAGCCCCTGGACAGACTGACGCGCTCCAGGTGGCAATGGGAGCAAACAGGATTAAGATACCTGGTAGTCCGCGCCGTAAGCGGTATAAACTTGGGGTTGTACTTGCCAGAGGCGTGGCTTCCGGTGCGTTGAAGTCAAACCGCCGCAAGGGAGGTACAGCCGCAAAGATTAAAACTCAAATGAATTGACGGGGGGCCCGCACACAAGCGGTGGAGCGTATGGTTTAATAATTCGATGCAACGCAGAAGAACCTTACCTGGTCTTGTATCCACGGGAAGTTTCAGAGATGAGAATGTGCCTTCCGGGAACCGTGAGACGGAGTGCTGCATGGCTGTCGTCAGCTCGTGTTGTGAAATGTTGGGTTAAGTCTGGCAGAGCGCAACCCTTATCGCTGTTCTGGCGGTCCGGCCAGGAACTCGAGAGACTGCCAGTGATAGCTGGAGGGTGAGGCGTCAGTCATCATGGCCCATACGACCAGGGCTACACACGTGCTACAATGGCATACAAAGAGAAGCGACCTCACGCGAGCAAGCGGACCTCATAAAGTGCGTCGTAGACCGGATTGGAGTCTACAACTCAGCTCCATGAAGTCGGAATCGCTAGTAATCGTGGATCAGAATGCCCACGGTAGATACGTTCCGGGCCTTGTACACACCGCCCGTCACACCATGGGAGTGGGATTTGCAAAAGTGGTAACCCCAACCCAGCCGGGAGGAGCGCTTACACTTTGTGATTCACTTGACTGGGGTGAAGTCGCCCAACAAGGTAACCGG
+
&)'')()'(*8461358/,4,%')++/..//.+/*-)&)-.'*1.)1/-.8*/-0(+,15*$+(//+''&$&,.*-.11++.*0/+&%#($,+1+.%57314,,--,--'&)),//'-'"%&+).(&&$*-5%/5)*+1.+0)*(%&$(*-0.,'*)*.*1-1,.103/*+)-+&(,-2:1-),-%053')')(+)%%*/+)+-,.).)(*--343&6'*$/..,,,1-%*((-.$+)&+&*%&%%$$$)'-(),3670../-6/''(.+.0.,1-.-)++1.13*,/3,2++,&,-+0/122563546621))0/,*'**,3464-3478'*+0,.16102774--0,(-.*%2469:0+.*)...5810///2.',0/-,,/3).*%)&+,&*/046+)*,+..*(,,0,5*+31-'(*+011.*,2--04/)*))*++-/436,',(-,,*/*.//5950.3(2+&31;52,6956--,+,,+0./-/30+)/()*((#&*&1+)**.202157,0($$'(-)50++,-.*..1)-/37*5./),(*,+/12(*-(*(*-.91.)*)%&&%$'$.1('('-++5-,()%%'&**$'&'..23269684+--),-+')'')4/013+.),&$#)$*+)&)+5,8+*')).:/45/166/*02+**(***/1,**)',2.**'&$)$'&0((.')/.01//002553/1*),-++1-4/5/08/00.+/+%(&)3-))'/(-))/5/),+**,8440092289::863)2:7455848223.5%*$&'**)))),/95879978801233$/%+3'()-0/+*/,,21.40110/)*,/-('*+3/0%2,(-1-/*)+'(*1%%&*'(++.+0+-)(,0.32-,$'''))..-2-)'(&())%()*-('('$'%)&*+412/365760+(+46,%'&')+16*/+,)(&(&'%)+,22/.306))&&$('*,7,')%))'(/-162.'+)(+++,09*0,0/234432181/162000+,*'&.*/)'$#'(%$',%%',,/02-/021844-3/,++,/2//354421/6/005520*-,-+.61/64&&+)*)(&//-2-,31+(.),%&%#&&'--+.2,-0,&)+&+,177.16+)*,+24&3-)'1-2/('(('&')*%&%(%'&$$#(*(25.-*%''))'&%(('12))003391/+2,..645771+%&,%'0*-,(0326.-/0265000
@09096257-37f6-4425-a74c-0fb33c3c030d ch=32 read=94966 start_time=2019-12-13T13:55:06Z barcode=BC01 runid=2c9cf7bc05858273f10e7d7ec552fc0bd742dc3e
CAGTTACCTTGTTGCGACTGCCCCAATCACATCAATCCCGCATGGGCAAGCTCCTTCCCCTTGCGGATTTGGAAGTATTACCGGCTTCAGGTAGTATCAACTCTCGTGGTGTGACGGGCGGTGTGTACAAGGCCGAGAACGTATTCACCGCGACATGCTGATTCGCGATTACTAGCGATTCCAACTTCGGCATGTAGTCAGGTTGCAGACTACAATCCGAACTGAGAATGGTTTTATGGGTTTGCTTCACCTCGCGGCTTCCTTCCTCTGCACCATCCATTTGCTTAGCGCATTGCTGGCCCAAGGTCATGGGCATGATGATTTGGCGTCATCCCGCTATCAACTTGTCACTGGCAGTCTCGCTAAGTCCCCAACAATGATGGTAACTAACGATAAAGTTGCATCGTTGGGAAGGACTTAACCCAACATCTCACGACACGAGCTGACGACAACCATGCACCACCTGTATCTCCATATAGCTATCTCTCCATCTCCTGGAGCCTTTATAGGTATGTCAAGACCCATAGTAAAGGTTCTTCGCGTTACTTCAGATTAAACCACATGCTCCACCGCTTGTACGGGGCCCCATCAATTTCCTTTGGAGGTTTCGTTTCTTGCAGACGTACTACTCAGGCGGAGTACTTATTGCGTTAACTGCAGCACTGAACTTTGACATCCAACACTTAGTACTCATCGTTTACGGCGTGGACTACTAGAATTATCTAATCCTATTTGCTCCCCACGCTTTCAGGACCCAGGCGTCAGTTGCAAGGCCAGATCGTCGCCTTCGCCACTGAGTGTTCCTCCATATCTTCGTGGTGGCATTTCACCGCTACATGGAATTCCACGATCTCCTGCACTCTGGCTGCCTGGTTTCTATATGGCTTACGCAAAGTTAAACTGGGCTCACCACAGACCACTTGCTGCTGCCCGCCTGCTCCCTCTTTACGCTTAATAATTCCGGATAACGCTTGCTACAATGGCCACCGCGGCTGCTGGCACGTAGTTAGCCGTGGCTCTAATAAAATTACCGTCACTCGGCTACCATTTCCTGTAGCCGCCGTTCTTCCTTTATAACAGAGTTTACGATCCGAAAACCTTCTTCCTTCGCTGGCGTTGCTCGGTCAGGGTTTCCCCATTGCCGAAAATTCCCGCCAAACGCCTCCATTAGAAGACAATATCCAGCACCAACAGAAGGTTAACACAAGACGCAGACAGCTTTCTTCGCTGTATGGCGCGGG
+
&((5/*3-8-(/)'+.(()&.88)031-+&)-83:318+%**.+,('0'&(-/814,4.).*)).0%2+)*,))$%%$#%(1'2-,2.+020'%'*---1*()'*6888//.3798812$-*./00227://2+')+,413876<4/243933.223777.7)*',,*.-+*/.*,/1324'/'*273.7.+--.//14.-106.0/3//0,./6685+%%+&%%&&-+(-9;<+78.8/6:<-11;157803('0825942.4/3,/32...6/868259-+&+')(**-&(&&$%('0,),/*0-//,/30.35000//5910*212*)*,,)&(*+*-%(%&()+0)/-.((,345..))-)0-.779,.)()4*+**)*-.*-/36.($,/5-(-/%''*-&()%(''(+1+')'*'2++./.0133-)**+02432214674126618;5851010+.02233-015/'(()*.1220/0005834425'(8++,15297*)$(''(,'*,/**)-&$'+'(+).&)*2:53:.-.+-.*+040,+.021<97:-024-5568005-0/4/2(1.2/*2/-(()/0/37*5-68.50+)*1;80*+1))-.+1)025171-0'')1)+69)*)#('+/--3,+++/./)++0/&./'-,138/.81.-1+/0,4).'()()--,13/,/.-/85&+(,+./096885681/*.-/103*.:9745)62)$,+833*(*++17-2%180,*()+++*.078/;./.&(,.900171'.0+-*-+,,9;662+'((*1887464)*)(%%##$%$'$$$'(.421/260*(('$'*,,*-)5,%'+,,+)+*,//01110,5212987483;71+))()++(+.)+%((,)(.-7.%'(%(*&-)').,..0664%(()+,+**)+-3,+06.-./07*+***&#$#$&%,,10059+.627965-,+.*&'%%#/),1/5.*/2.-3///980:.,%*+5409/.-3215+%&'')'+()-+)))(5:770-.-//2//&3006;3/1)%)%++4/37.06,()*(&)((**).,()+1:0)*$+032+,+.,/)((%$&%%%&&&($-)-.50)+./-719)+0/0;0-34-*/4+36-//--,4.:-,-.%$$%(*1-5-%+((&&%%'*+111840-+,(*.385-,5+02,4-.*',)*((+2/&#),'%(*0.*)+%&*-''%%$&'#&$"$
@976f77ad-ec08-4f5d-b84b-7f8b39137ed9 ch=38 read=147059 start_time=2019-12-13T13:55:12Z barcode=BC01 runid=2c9cf7bc05858273f10e7d7ec552fc0bd742dc3e
CTCTACAGGAGGCAGTGGGGAATGTTGCTGTGGAAGGCGCAAGCCTGATGCAGCCATGCCGCGTGTATGAAGAAGGCCTTCCCGGGCTGTAAAGTACTTTCAGCGGGGAGGAAGGAGTAAGTTAATGCTATCATTGACGTTACCCAGAGAAGCACCGGCTAACTCCATTACCAGCCATGATGGCTGGAGGAGTGCAAAGGCGTCAAGATTACTGGGCGAAGCGCACGCAGGCAGTTTTGTTAAGTCAGATGCTTAAGAAATCCCCAGGCTCAACCCTGGGAACTGCATCTGATACTGGCAAGCTTGAGTCTCAATGGGGGGGGTAAATTCCGGTGGTGAGAATGCGTAGTAGAGATGTCTGGAGGAGTACCGGTGGCGAAGGCGGCCCCTGGGCGAGGCTGACGCTCCAGGTGCAGCGTGGGAGCAAACAGGATTAGATACCCTGGTAGTCACGCCATCAAACGTGTCGACTTGGAGGTTGCTTGGCAGGAGGCGTGGCTGGCTAACGCGTTAAGTCGACCGCCTGGGGAGTACGGCCGCAAGGTTAAAACTCAAATGAATTGACGGGGCCCGCACAAGCGGTGGGCATGTGGTTTAATTCGATGCAGCGCGAAGAACCTTACCACAGATGCTTGACATCACGGGAAGTTTTCAGAGATGAGAATGTGCCTTCCCGGGAACCGTGAGACAGGTGCTGCATGGCTATCGTCAGCTCGTGTTGCAATGTTAAGGTTAGTCCCACCAGGCGTACAACCCTTATCCTTTGTTGCCAGCGGTCCGGCCAGGAACTCCGAGACTGCCAGTGATAAACTGGAGGAAGGTGGGATGACGTCAAGTCATCATGGCCCGCCCGACCAGGGCTACACGTGCTGCAATGGCGCGCATACAAAGAGAAGCGACCTCGCGGAGCAAAGCGGACCTCATAAAGTGCGTCATGTGAGTCGGATTGGAGTCTGCAACTCGACTCCATGAAGTCGGAATCCCTTGTCGTGGATCAGAAGAATGCCACGGCGAATACGTTCCCGGAGCTTGTACACACCGCCCGTCACACCATGGGAGTGGGTTGCAAAGAGTAGGTAGCTTAACCTTCCGGGGCGCTTACCGCTGTGATTCATGGCTAGAGGTGAAGTCGTAACAAGGTAGCCCGGGGCCAGGCGACAGGCCGTGGTTCGCTGCAGGGCGCGACAGCTTTCTTCGCGCCAGCAATACGTGAAAAGGGA
+
((*-,.--*'***,/55/3,(.-+0(&*00177(&''%&'*.'/2022585/,03/3-.0-5665513.05+)**..520,,),.03.-(26-'2**-4-+*('&-1*(-,,/,/',+.*-,2+'%#&&$&&$(()$')&,*0/*#%%%*)&*22,(*+*//-.02*.-),,''(*&'(&*$##$(-*)&%%'&&+*''%'%&&'(&+*1*--,+%$$&(),,/*-+--122384<<6*5,5-/171022*$)&))(.1-//891*.56895548**()/*,,.-.(),--..-55553+)&&%%$')'+2,0)*,/,**'&$(().,34*1'&('%''%(++,.40))())),*+(%&)-1.,'%&*+-5+1/2/.'(,+00.11<70)1.%)((-(),--1-31:-)/602-,+'')(**))+9;30(77./0*)-//6<7/0130124*,,05%2%278-.'(-312-+*/*'&(,*'$$$&%$%-1*.4.1*/('&*-1115523-.907.69602,&,.-2+5+'(((.3070,-0+)/48461/+.3,7:4060400+,')37/74')&''*)*''&'+,/(,')(25;91879.+,..33'-&*'*-)*4-0/3.02&'%&),''*&,$,+**'+(3*-+(186+5/,,-./22.-5//756103--()77168:0/()-,5+.2999/..,,+000&211022-44))''(&%&%&&%''$%+)1+$&),2+'-,,17/,&)01348.-.,,0--0.*6,+37.+*&.-61)104&,0*(*.,'(+-,0,(+'&(.,,-0382368/.++***),1.*033315870111298,.+*-,&#+)*&*,93,34640*''%&(.+(),*+1/)*'(5576607'&'&&''&/.3623)0,($''*2)(,'*&/((632251*1)-./13652*'().)-)1.1,++**%&*+&//0656688$%&'.+,/%,*))1)(*))*.-468526))*.)-3465*)))'#&)+,&+'.-0('()$&,*-'+*,+,(02'-*('*,+0,02-204-))*-345;569:,&'*+1164/+*++7-9:625')++)*%(/',32$**&+,.2:85060/-,('---,-.**-/2,,.&())$$%***'+//./()1-.-,))/7.,/++**(&%%'*).540&&&%'-,21;:/-2)&'&+3*,+.)($'&+$.-*(%'%%
@a5068a3e-2dd6-4477-b2ed-51d1eba90605 ch=373 read=162619 start_time=2019-12-13T13:55:18Z barcode=BC01 runid=2c9cf7bc05858273f10e7d7ec552fc0bd742dc3e
CTCCTACGGGGAGGCAGCAGTAGGGAATTTTCGGCAATGGGGAAACCCTGACCGAGCAACGCCGCGTGAAGGAAGAAGGTTTTTCCGGATTGTAAACTTCTGTTATAAAGGAAAAGAGGCAGCGGCTACAGGAAATGGTAGCCAGTGGCAATACTTATTAAGCCACGGCTAACTACGTGCCAGCAGCCGCAGTAATACGTAGGTGGCAAGCGTTATCCAGAATTATTACGTAAGGGAGCAGGCGGCAGCAAGGGTCTGTGGTAAAGCCTGAAGCCGCTTCAAGTAAGCCATAGAAACCAGGCAGCTAGAGTGCAGGAGAGGATGTGGAATTCCATGTGTAGCGGTGAAATGCGCGTAGATATATGGAGGAGGAACACCGGTGGCGGGGGCGACGATCCTGGCCTGCAACTGACGCTCAGTCCCGAAAAGCGTGGGGAGCAAATAGAGATTCGATACCCTGAAGTAGTCCACGCCGTAAACGATATGGAAGAGTACTAAGTGTTGGATGTATCAAAGTTCAGTGCTGCGGATAGCAATAAGTACTCCGCACAGGTAGTACACGTTCGCAAGAATGGAAACTCAAAGGAATTGACGGGGGGCCCGCACAAGCGGTGGAGCATGTGGTTTTAATTCGAAGCAACGCGAAGAACCTTACCAGGTCTTGACATCATAAAGGCTCCAGAGATGGAGAGATAATATATGAGATACAGGTGGTGCATGGTTGTCGTCGCTCGTGTCGTGAGATGTTGGGTTAAGTCCGCAACGAGCGCAACCCATATCGTTAGTTACCATCATTAAGTTGGGACTCTAGCAGAGACTGCCAGTGACAAGCTGGAGGAAGGCGGGGATGACGTCAAAATCATCATGCCCCTTATGACCTGGGCTACACACGTGCTACAATGGATGGTGCGGGGAAGCGAAGCCGCGAGGTGAAGACAAACCCATAAAACCATTCTCCAGTTCGGATTGTAGTCTGCAGCTCGACTACATGAAGTTGGAATCGCTAGTAACGAATCAGCATGTCGCGGTGAATACGTCCTCGGGCGCTGTACACCGCCCGCACACCACGAAGAGTTGATAACACACCCGAAGCCGATGGCCTAACCGCAAGGAAGGCGCTGTCTAAGGTGGGATTGATGATTTGGGGTGAAGATCGTAACAAAGGTAACCGG
+
(/.2--0'*1)&**+7541((('+())-8;817820**)))&(,+.7+))-5024.145103:16165.4.1)/(,-,./79:,1(7**1+*+25&12956212/-09)*,1)-)$&''0*00/821+,&-')*-+-3511/9&'&(%/)/--)),**)-)%(.(*,',,11,')+-/17;233.0251.+++1*+%1,.,,-/-4001))+/-,,/&'&)&-'*0,*&**-%'/+),-5/842:2/03//)1,--2-++&%()).10,/)*$'(%&+*'&%&&+1,49342%/2*-7.086+&.//)+.029768..,.4.-(&%&*&5)32,-,.1-,../;21/90,,/-'(**)-672+-04,1+(0,06214:(13-5.*)-42599-,++-))/92:2553.,%*)-023811/7-*&(/-*%&(--01'*%+783/**&'%-(%(*),2;((%&&%(*./6.*,+04349;:1/.-*(''&($'$-),.481565251/4//).-/;0-4;921424-*,')%(%$'*0.(,'*(++/5')'*()+)*,../%(*2.-,+/(&&,,&%..++664:/+.+/2354600882-17)(,+-1404/:68;243)/**-,7<<+8:7:.&('$&-1523247,,3//2//59-3321/2,,*,--/.09--/./:,+)*++::-+***.-,**+.155436649030/39983231010228666++,/*2-/25/.*%(3/220683:20115.+,./414235:7.8;,)4132-8-..6;66<:;:98:6*,.-'4604,+($%&&))*)*-*06-.//16980012/-1.)-+,0*(05--1552302;<5/45:9564/81+.122778;59:77,*',,+-/0376283;3288:9/.+%')()'2)-(+,,4;410)+(++**&'(.36290.269:62/47;648)),81051/11./.330,)%((..15252/001/81/08-.-.-126544034101:81-../3676,.&,-..:4451153/12-,-))*%%&',/6303)'*)3268%())('+,-6...0..&,&/)++-2+/2'$')(*)*-/.30/0)0,/,.+)%'/23352113259./1.)*+-+8-',1630,,'%(,-(0*('),'0-35;:<89
@b10e6750-24ab-4c1b-bfc8-f4b68cb98d2c ch=413 read=194079 start_time=2019-12-13T13:55:17Z barcode=BC01 runid=2c9cf7bc05858273f10e7d7ec552fc0bd742dc3e
CCACGGTTACCTTGGGCTTCACCCCAGTCATGAATCACAAAGTGGTAAGCGCCCTCGAGGTTAAGCTACCTACTTCTTTTGCAACCCACTCCCATGAATTGTGACGGGCGGTGTGTACAAGGCGGAACGTATTCACCGTGGCACCATTCTGATCCACGATTACTAGCGATTCCGACTTCATGGAGTCGAGTTGCGGGCTCAATCCGGACTGGCACTTTGCCAGATCGCTTGCTCTCGCCGAGGTCGCTTCTCTTTGTATGCGCCATTTGGCACGTGTATTTAGCCCTGGTCGTGGGGCCATGATGACTTGACGTCATCCCACCTTCCTCCAGTTTATCTGGCAGTCTCCTTGAGTTCCGGCCGGACCGCTGGACAGCAAAGGATAGGGTTGCGCTCGTTGCGGGACAACAACTTGTTCACAACACGAGCTGACGGCAGCCATGCAGCACCTGTCTCACGGTTCCCGAAGGCACATTCTCATCTCCTGAAAACTTCCGTGGATGTCAAGACCAGGTAAGGTTCTTCGCGTTGCATCAATTCAAACCACATGCTCCACCGCTTGTGCGGGCCCAAATCAATTCATTTGAGTTTTAACCTTGCGGCCGTACTCCCCAGGCGGTCGACTTAACGCCAGCTCGGAAGCCACGCCTCAGGGCACAACCTCCAAGTCGACATCGTTTTACGGCGTGGACTACCAGAATTATCTAATCCTGTTTGCTCCCCACGCTTTCGCACCCTGAGCGTCAGTCTTTGTCCAGGGGCCGCCTTCGCCGCAGTATTCCTCAGATCTCTACCGCTCGCTACACCTGGAATTCTACCCCTCTACGAGACTCCGGCTTGCCGGTATCAGATGCAGTTCCCAGGTTGGGCCGGGGATTTCACATCTGACAACAAACGCGCGTGCGCTTTACGCTGACGTTCCGATTAACCTTGCACCCTCCGTATTACCGCGGCTGCTGGCACGAGTTAGCCGGTGCTTCAACTGCGGGTAACGTCAATGACAAAGGTGCTAACCTTCTCCCTTCCTCCCCGCTGAAAGTGCTACAACCCGAAGGCCTTGCTTCATACGCAGCATGGCTGCATCGAGCTTGCGCCCATTGTACTGGCTTCACACTGCTGCCTCCGGGG
+
60%'+-0)'*('&$$&$+7140993-,/-((+-:7202/90,-5320&&)*-3201&%.0.568/32*66/%,(,-5995*52*.:1,-..94&-($$.'))-.63;:559/02/0.159*4/*-2,-*/34:4349'2'.($&,+2363//002,-//45/')')*-/7:5)*/88;9575/+*)-*+13511/3%**.(.+21+1*'*'&%$&(0*&*,)(+,,,+/*((../1%&%(',,,+),118764;91244/99:<826-,,**-+0+,#&(*(+.:/.54.'&))0448;963331-')((*4378642.1(*4,;74.6,',0;-,*3'(-6,33367++(*)/0-9)((,+2712/*+0+1,-*(018(-/+,-**.+3.1088777;351:4-.,+-*+'$'(/5-)),))(,'&23254645..%'),-/8777679535510-.*1/2/-*,.7-5.',-075.23870/$%%',)''**/5*-8<:9.100--33<-4440)..3:87<:895.+&($&#03-5)%)'-3.)+..//29467-//5.0+0(46755.3/-.0:7;979<93120:;02;6:.:.--292/623149:2.132(10044026564*(&&).01%+*(&/41456:96)2920/0287:06+5..212/4356694:))*100068;564214.+)&*+,.261:1.)*,1:4(/,897.+-+).:--11-08*+-.33/13.0204;.,-2)(784,154696;90/-(++.466<2301)*.33,-+&(&$%)()*0+./1523.5-6-97)6850.2)),24763-2)&).02,28&13325346:89799<484,+-.+,2(6+)38.+27+,,,-24*),*(51-..-&'&')-./.*0.++2/.**('%/4/.+*0*+%)&')(,.1993463757:6851+/++,46311(%(&%,+-)).+,./+-3:10%)*))33./0976888:1/-+0:,,,)%)-011/-+&(/2*061*+3560)**)**+')(0($)2-49,+-.,*,(+)%(-.40-,,(*'+)%)%),,-./.8+&')-4,210:5(.1+/+)$$#%&+*$*'+-+)&'+(*+)-0-(
@dd8207bb-9dd3-4e36-a790-e82a6fe28771 ch=389 read=88292 start_time=2019-12-13T13:55:25Z barcode=BC01 runid=2c9cf7bc05858273f10e7d7ec552fc0bd742dc3e
TTCGTACTTCGTTCCAGTTACGTATTGCTGGTGCTGAAGAAGTTGTCGGTGTCTTTGTGTTAACCTGCCCTTGCATCGCTCTATCTTCCGGTTACCTTGTTACGACTTCACCCAGTCATGAATCACAAAGTGGTAAGCCCTCCCGAAGGGTTAAGCTACCTACTTCTTTTTGCAACCCACTCCCATGGTGTGACGGGCGGTGTGTACAAGGCCCAGGAACGTATACCGTGGCATTCTGATCGATTACTAGCGATTCCGACTTCATGGAGGTGGAGTTGCGAACTCAATCGGACCACGACGCACTTTATGAGGTCCGCTTGCTCTCGCGAGGTCGCTTCTCTTTGTATGCGCCATTGTAGCACGTGTAGCCCTGGTCGTGGGGCCATGATGACTTGACGTCGGCCCCGCCTTCCTCCAGTTTATCACTGGCAGTCTCGCTGAGTTCCCGGCCGGACCGCTGGCAACAAGGATAAGGGTTGCGCTCGTTGCGGCTTAACCCAACATTTCACAACACGAGCTGACGACAGCCATGCAGCGCCTGTCTCACGGTTCCCGAGAGCTATTCTCTCATCTCAGAAAACTTCCGTGGATGTCAAGACCAGGTAAGGTTCTTCGCGTTGCATCGAATTAACCACGGCAACCACCGCTTGTGCGGGCCCCATCAATTCATTTGAGTTTAACAGCGGCCGTACTCTCCCCCGAATCGGTCGACTTAACGCGTTAGCTCCGGAAAACCACGCCTCAAGGCACAACCTCCAAGTCATCGTTTACGGCGTGGACTACCAGGGTATCTAATCCTGTTTGCTCCCCACGCTTTCGCACCTGAAGCGTCAGTCTTCGTCAGGGGACCGCCTTCGCCACCGGTATTCCTCCAGATCTCTACGCGCGTTTCACCGCTACGCACCTGGAATTCCTACCCCTCTACGAGACTCAAGCTTGCCAATTATCAGATGCAGTTCCCAGGTTGAGCCCGGGGATTTCATCTGACTTAACAAACCGCCTGCGTGCGCTTGCCGCCCAGTAATTCCGATTAACGCTTACCCTCCGTATTACCGCGGCTGCTGGCTGGAGTTAGCCAGTTAGACTTCTTCTGCGGAAGTAACGTCAATGAGAGCAAGGTATTAACTGCTCCCTTCCTCCCGCTGAAAGTACTTTTACACAACCCGAGGCCTTCTTCATACACGCGGCATGAAACGCGGGCTTGCGCCCGGTGACAATATTCCCCACCGCTTTACTCCCGTAGGAG
+
'(%&*%,-5./6.6*(+.5'-160:00/78:<99984.)++)/3/.0&-,11--,--4,6,5,26(&)))(,')),.1111178:9604(,.-,2+3+(4,(+-056:5+51+)4595843731/023+)),-.0.%0*)*-3+&(*(*,1854),+,4:8679;71:50,)+/01:8-.11;./4:;;976786987*96663578973/40-'-2486-0*)(0*()&#%',12++,*+&'')),/113436/0'&&./93784,*(&*((&(0:'1*+3667.:18.9031,-//30/'+/36122043.6,))/-)+,,+.(',(**//-33913.38/-1245679;,1,&(%+-.8520,&'(,217:-+%(',/41813//.-+/23.1201/&*.66,(.21359*.)%'5:6/3547.5.-+//--0((4--12-0,'()3+3541,--**5--)0/3*8/:0-,--,7-4/438-8+)&'(()*2)52+.*2-18/-&'))*&')(/+,..8769557<5878302)15335772/1188:.())*&%'(&',9...,/103,/.&+-04*/704+-6;;:51117,08<22510//32;:8<:::82:00/42'(&*%&&(+%*%**'('((160102-..-,+++/2/+,9-5*7,,,76.*26;.3+*$%')-,8'5(0.,*+379.+,,*(+/4533.718184341:3127/,10079/185789;:90)--),,474406'4*3))%&'.9<6+/.93328;96545:14.3*23645971-,-0;0+//9471,./+1;6+,0+1-,,/'(*:9957766:3114-,53,'--/3:-;757;24:38766914.1))*655430(+*,.0'*69+(.0).5..(,+2448404./+&'&(*./+74351.34425*3-207/16.+-0..2./1;8100/800+*+)).*(.5+)-.0-(46)+.))&()+8+8+87:67;27:778180/+(&%$%&&)1.+/026757711355561./1'/40-0848.5.,2:1*2*++79643-(+.()04++,*&&*&$%%'*857975556/*&((025+11-6/.++'*-.7-5//101,*0%+--8.,8//-57)*::9/4*()&(776**)))*&0.((*+2/:7<78<83301*001/90//1150-*0&56/31,--25-)'.+%*2,-.:9476-*11---10&')*1((2/3,+'
@16c58731-69a0-4190-8bb9-5d7ae0c9872c ch=473 read=53432 start_time=2019-12-13T13:55:38Z barcode=BC01 runid=2c9cf7bc05858273f10e7d7ec552fc0bd742dc3e
CCGGTTACCTTGTTATGACTTCACCCCATCATCAATCCGCCTTAGCTCCTTCCTTGCGGTTAGGCCACCGGCTTCAGGTGTTATCAGCTCTCGTGGTGTGACCCGGGCGGTGTGTACAAGGCCGGGAACGGTATTCACCCGCGACAATACTTTGATTCGCGATTACTAGCGATTCCAACTTCATGTAGTCGAGTTGCAGACTACAATCCGAACTGAGAATAGTTTTATGGGTTTTGCTTCACCTCGCGGCTTCGCTTCCCTCTGCCATCCATTTGTAGCACGTGTGTAGCCCAGGTCATAAGGGGCATGATGATTTGACGTCATCCCGCCTTCCTCCAACTTGTCACTGGCAGTCTCACTAGAGTCCCAGCAATGATGGTAACTAACGATAAGGGTTGCGCTCGTTGCGGGACTTAACCCATCTCGACACGAGCTGACGACAATATGCACCACCTGTATCTCCTTATAGCTATCTCTCCATCTGGAGCCTTCCTTAGTATGTCAAGACCTGGTAGGTTCTTCGCGTTACTTCGAATTAAACCACATGCTCCACCGCTTGTGCAGGCCCCGTCAATTCCTTTGAGTTTCATTCTTGCGGAACGTACTACTCAGGCAGGTACTTATTGCGTTAACTGCAGCACTGAACTGACATCCAACGCTTAGTACTCATCGTTTTACGGCGTGGACTACTAGGGTATCTAATCCTATTTGCTCCCCACGCTTTCCGGGACTGAGCGTCAGTTGCAGGCCAGATCGTCGCCTTCGCCACGGGTAACCTCCATATCTACGCATTTCACCGCTACACATGGAATTCCACGATCCTCTATGCCTCGCTGCCTGGTTTCTATGGCTTACTGAAGTTAAGCACAGGCTTTCACCACAGACCCTTGCTGCCGCCTGCTCCTCTTTGCACCCAATTTAGGATAACGCTTGCCACCTACGGCAATACCGCGGGCTGCTGTGGCGTAGTTAGCCGTGGCTTTCAATAAAGTACCGTCGCTCGGCTACCATTTCCTGTAGCCGCCGTTCTTCCTTTACTATAACAGAAGTTTACAATCCAGCCTTCTTCCTTCACGCGGCGTTGCTCGGTCAGGGTTCCCCATTGCCGAAAATTCCTACTGCTGCCTCCCGTGGG
+
/*.,5.-8171+6+$'*)),5*'*&''&*559:49486.*,(&'336798;7030/19:67117::779.-'(,(%0-,*0-+,$%$)(,)+/39:7756,82('-),-5/00335595361-,(((&&('*+6<1./3)*00-,,&&$%$&#*&2,223,&.)/0-/*.15:1;.1,02.-'*'))-/224-4---575673/50/0,'%*+'(+,.71%5/5;8+03/1.:92')+6416570$$)(*.81**.++0,+2,*.)):;:0:9)+/.,,&(,,,-(-+-0.*)-262/.0128:6-.2/01107<51368755.422*047:9456-,,-,6122688674+,,--2-01)*+-,.80)%&'4(*+,37021.)*1+++,.0+/--2+((*+-//5-+(440+/+1+(-)*+4/2,-.57303444352-/.0(*-,..1.(--,,34:998//.*%&(+.63332,85*.+))-,.1743.1*1.,+%-',.+5,1760-**-)5-;9;<300,0.)+/41+%('*1<790*'(*68899012*+/(*+.,%-//61''+,(5.:402711377;4/.1976905()&-3/102433440076%&&)'(.)+4-*+-/;3;3966)24/2...**1+-564420(/')*')*+%-23.002979+,,.../79:784233,/%$+(,2,.3-1))(.7++.36.5.()(*/30-&1-'&%(&&--69,%(*+)..042:45688+3/.01,2..19%(''#'$$%$'%$')(43.343540;2./6:/..,+,-+-('+'3,4*)))/005*,&%'#'%&&&(++671387:./+*/./..1211,,))./11'-'((-/42;1//20))$%+.33,7&++23737;411126,,33($+&%'$&(*2+$//04698.+1++77-/2,(105.2+))..*3,0--.09;6)/*+*0*5-6*&'+*,/1'$%'%0,/3;314.5;632,//0-402158,8<-33/),**'4$(367;66:7/33.'&(*,11.*)(%()2*')+5,0%)$+,/637;73484%*)'((()0622343;884::7410;9.,45249429943314)*0/113132+2:,)*''&
@4bed2713-48e7-432b-bff4-c5027d5470b0 ch=397 read=375007 start_time=2019-12-13T13:55:40Z barcode=BC01 runid=2c9cf7bc05858273f10e7d7ec552fc0bd742dc3e
CAGGCAGCAGTGGGGAATATTGCACAATGGGCGCAGAAGCTGATGCAGCCAATGCCGCGTGGCCCATGAAGAAGGCCTTCGGGTTATAAAGTACTTTCAGCGGGGAGGAAGGAGTAAAGAAGGGTGCATACCTTTGCTCGTGGCGATTTACCCGCAGAAGAAACACCGGCTAACTCCGTGCCAGCAGCCGCGGTAATGCCGGAAGTGCAAGCGTTAATCAGGAATTACTGGGCGTAAAAGGCACTTGCGCCAGGCAGTTTATTCGTCAGATGGCAAATCCCGAGGCTCAACCTGGGAACTGCA
+
-*,0/-33)032/.,(-/,61-,'-+/.+0*'%()&()&)*(&++,.(-)+'-(/)&%$&$$+)*$+')2.,.+1+40502;06/%-175++((+32+.,+&,0)(-0*0*-&(*.8.)**(,((#"&''3-44,%002/,0*)*$/&)'-55130--/'+,&(116(*/+/,++/0+-+,3)./--05.-).,-5.).(1*,*(),015-.--917&&$-',40701055642448,%$%%&'-((+*-+%)*($),5+%'%$&((+147.+)18/+68''%('01637461*/3**))%$%
@7de9acdf-60b2-4c6f-81b1-1ac9ef725ab3 ch=85 read=126718 start_time=2019-12-13T13:55:35Z barcode=BC01 runid=2c9cf7bc05858273f10e7d7ec552fc0bd742dc3e
CCGGTTACCTTATTTACGACTTCACCCCAGTCACGAACCCGCCGTGGTAAGCGCCCTCCTTGCGGTTAGGCACCTACTTCTGGCGAGACCCGCTCCCATGGTGCGACGGGCGGTGTGTGGCTAGAGACCGAGACGTATTCACCGCGGCATGCTGATCGCGATTACTAGCGATTCCGACTTGCACCCAGTCGAGTTGCAGACTGCGATCCGGACTTACGACTGGTTTTATGGGATTAGCTCGGGTTGGCAACCCTCTGTACCAGCCATTGTATGATGTGTAGCCCCACCTATAAGGGCCATGAGGACTTGACGTCATCCCACCTTCCTCCGGTTTGTCACCGGCAGTCTCGATAGAGTGCTCAACTGAATGTAGCAATAATGACAAGAGGGTTGCGCTCGTTGCGGGACTTAACCCAACATCTCATTTTGAGCTGACGGCCTTAGCCATGCAGCACCTGTGTGCAGGTTCTCTTTCGAGCACGAATCCATCTCCTGGAAACTTCCTGCCATGTCAAAGGTGGGTAAGGTTTTCGCGTTGCATCGAATTAACCACATCATCCACCGCTTGTGCGGGTCCCCGTCAATTCCTTTGAGTTTCAACCTTGCGGCGTACTCCCCAGTTGACCTCACGCGTCAGCTTCGTTTACTGAAAACTATTCCCAGCAACCAGTTGACATCGTTTGGGGCGTGGACTACCAGAATTATCTAATCTGTTTGCTCCCCACGCTTTCGTGCACTTGAGCGTCAGTACAGGTCAGAGGATTGCCTTCGCCATCGGTGTTCCTCCGCATATCTACGCATTTCACTACACGCGGAATTCCATCCCCTCTACCGTACTCCTAGCCAAAATTGCAGTCACAAATGCAGTTTCCCAGGGGTTAGGCCGGGGAGTTTCATCTAATCTTACACACCAACCGCCTGCGCACGCTTGCGCCCAGTAATTTCGATTAACGCTCGCACCTGATTACCGCGGCTGCTGGCGTGGTTAACCGGTGCTTATTCTTACGGTACCGTCATGGGCCCCTGTATTAGAAGGGCTTTTCGTTCCGTACAAAAAAACGGTTTACAACCCGAAGGCCTTCATCACCGCCGGCATTGCTGAATCGGGCTTTTCGCCCGTGTCCCAAATTCCTGCCGCCTCCGTAGGAACAATATCAGCACCAGAAGGTTGTACGAAGACACCGACAACAACAGCACCAGCAATACGTAATGGCACTACCGCA
+
10+0/..2-3,*981.23368953.:5/+/8.-.--2174.49684:780*,,23)(*535,1(2-9,1.++-,5367;64-0-+),.6:+*+--6+,000.+$&&.(3564810.+(&&&&'',).67((*,-,-)0/5357(-(++4455601-.'))*5,1--/-.438;:91&*+'#&%,,*+1280/03102.4268/--,-/)1.0*%%()-.58814:;3*./;8-7,,,2/4'*04:-1,-/48,./54668;625954:.0..--.0530-.-770*576521/-437;11,)0,&%))*,7527:.7:1+2:7:8:30+130<4354231%//069832222+,,--23431-5768<:86113.2+,4133353*'..-./23177873;331<943634.2/*/2185302./22+*)&)46),*'%#&$'&+)*2*1123322.-.&1()-296<77.531++/*2-02/:31//1101*+8013.,-80866692423657(2(+23/-*-+,.7;00062741267823301-6-4-//16778.-5.6415/01657702/1/-.8733.-$'+++122;954,2,3,++0&%',)+*988&%&&$&(1866,325.--++.275075+,211).4/(--2624--%01+500201-)&',-97<(%'%'*,34930.(*)&/$'))+/164832014;8/201(+))-0/1;2.0944&'**)/1989:.//1120611.0&,*)/001::<98:<991200.:80').+&(+46872./.0.38)+$&&')'**2),,).,.2+.9.60,15579496657')*043*/**)()-(..--229911125/;,08-'(-+,/5)/475)*..$)*+(,+0,+(,--11-)()((%*%3*24541000.-,)0*'(,.7/+'-)+,+'+*+./.)-&%++./,.6//..(*/4..4../99140..277372.2;3:1/.1..394,5*),.-.;:9;3+.-322:4.)),+,4--/4,,*(/9;,4193-0-01-73435-&3*6183,*.+183/04/4288<11++&'&'*)113/9/..96.955*87606:.01298*/-24/*')(+1,,%$'''-*/48+/54')&)'*(-440/3+*()%)-((%&$&$(%'+(0348845.-,)')(%++)4/+0,3-+&.*++)%%$&#$$#%%$&&
@4e7bf79a-0ceb-4d73-862f-5991197bd23a ch=381 read=163524 start_time=2019-12-13T13:55:45Z barcode=BC01 runid=2c9cf7bc05858273f10e7d7ec552fc0bd742dc3e
CCGGTTACCTTGTTACGACTTCACCCCAGTCATGAATCACAAGTGGTAGCGCCCTCCCGAAGGTTAAGCTACCTACTTCTTTGCAGCCCTCCCATGGTGTGACGGGCGGTGTGTACAAGGCCGGGAACGTATTCGCAATGGCATTCTGATCCACGATTACTAGCGATTCCGACTTCATGGAGTCGAGTTGCAGACTCAATCCCGGACTACGACGCACTTTATGAGGTCCGCTCTCGCGAGGTCGCTTCTCTTTGTATGCGCCATTGTAGCACGTGTGTAGCCCTGGTCGTAAGGGCCATGATGACTTGACGTCATCCCACCTTCCTCCAGTTTATCACTGTGGTCTCCTTTGAGTTCCCGGCCAGGACCGCTGGCAACAAAGGATAGGGGTTGCGCTCGTTGCGGGACTTAACCCAACATTTCACAACACGAGCTGACGACAGCCATGCGGCACCTGTCTCACGGTTCCCGAGGCACATTCTCATCTCTGAAAACTTCCGTGGATGTCAAGACCAGGTAAGGTTCTTCGCGTTGCATCAATTAAACCACATGCTCACCGCTTGTACGGGCCCCGATCAATTCATTTGAGTTTAACGTACGGCCGTACTCCCCAGGCGGTCGACTTAGCTCCGGAAGCCACTCAAAGGGGCACAACCTCCAAGTCGACATCGTTTACGGCGTGGACTACCAGGAGTATCTAATCCTGTTTGCTCCCCACCTTTCGCCTGAGCGTCAGTCTTCGTCCAGGGGCCGCCTTCGCCACCGGTATTCCTCCAGACGATCTCTGCGCATTTCACCGCTACACCTGGAATTCTACCCCCCCTCTACGAGACTCAAGCTTGCCAGTATCAGATGCAGTTCCCAGGTTGAGCCGGTTTCATCTGACAACAAACCGCCTGCGTGCGCTTTTACGCCCAGTAATTCCGATTAACGCTTGCACCCTCCGCGGCGGCTACCGCGGCTGCTGGCTTTTGAGTTAGCCGGTCTTCTTCTGCAGGTAACGTCAATGAACAAGGTATTAACTTTACTCCCTTCCTCCCGCTGAAATTTTACAACCCGAAGGGCTTCTCCATACGCGGCATGGCTGCATCGGGCTTGCGCCCATTGACGCAATATTCCCCGCTGCTGCCTCCCGTAGAACGAG
+
265/50.5234..6),,..)*+.056&,)43341/11.,.,/*+.++,(+,/87/1.()/0(--/6.04-+,.*/26:/8;3)--%1-+*-..,14:99989:499/70/+,)'*+570161-::-70/6./+*)./60.933487335780.-,.3033244554410'(*/3368980-//0//-,/-./.0011101-(()/-534364810)-.79232*1201(&(1/,2.1)%')(,*-185862:7-.023579<788/,,++*/.0564+++267,-49635-*2669;9700,+('%%')-+,.1+88-*587824,0)*+490-/07744)++35586284//.20.*(('()$+-%/545051/4.1)8)30:95)3-)*5,.('/0,6-,)1890**&%%'&'+))+-6),011-2.0///-16555'94(8;5866442028-044-.+**%5/25)&'+++..,+5/015766.)'-21*+3239768;671677679:;/./+21*12:87;946354..,,,'-)/.;883..-+,,,-$%(().-,.%204.375,*'*+598;-%&**./4489-3.%&$)*024-002./7:--056'410*'%%$*&)*-(2-,5***&(&116)/5:++'-080:/7&*//040268::98<;//,1//19854447648*&(++.2,.105/0-78*%++-*/)$(*+972'+'(*116..314547<96.8*)389-486472.+).(*5.5888902.*+)'',$$*+*2,/%30214<92239-4834221-,'+).,/(&+378:3++//44.,3025906%++,,0.*,-*020457676:9:80--,001.+/5()*06//2/11101/629<98:55:466687:3*./,).2035++,.497<832-7-2+1.,2,)+,398301'')'')')(',(%),-+0:947+&#$$#(%/-,*)1*'+**3167:5.13%23347223207//.03.))&)(*-0+(*.'$(-2;,0.3.3081+-5/2/.-234*+,+.+,()))+,-0266780,01+0251113;6434324+9765:35188-%')&$%%'+,*,/,565,'.166685:172*+'))*2.-,(
@89119152-22ac-41d1-bb85-bfb6ccde7064 ch=389 read=88318 start_time=2019-12-13T13:55:58Z barcode=BC01 runid=2c9cf7bc05858273f10e7d7ec552fc0bd742dc3e
CTCTACGGGAGGCAGCAGTGGGGAATATTACCAATGGGCGCAAGCCTGATGCCGCGCAGCCATGCCGCGTGTATGAAGAAGGCCTTCGGGTTGTAAAAGTACTTTCAGCGGGGAGGAAGAATTAAGGGTAAATACCTTTGCTCATTGACGTTACCCGCAGAAAAAGCACCGGCTAACTCCGTGCCAGCAGCCGCGGTAATACGGAGGGTGCAAGCGTTAATCCGGAATTACTGGGCGTAAAGCGCACGCAGGCAGTTTGTTAAGTCAGATGTGAAATCGGGCTCAACCTGGGAACTGCATCTGATACTGGCAACTTGAGTCTCGTAGAGGGGTAGAATTCAGGTGTAGCGGTGAAATGCGTAGAGATCTGGAGGAGGAATACCATTGGCAGCGGCCCCTGGACGAAGACTGACGCTCAGGTGCGAAAGCGTGGGGAGCAAACAGGATTAGATACCCTGGTAGTCCACGCCGTAAGCGATCGCCGACTTGGAGGTTGTGCCCGCTTGAGGCGTGGCTTCCGGAGCTAACGCGTTAAGTCGACCGCCTGGGGAGTACGGCCGCAAGGTTAAAACGATGAATTGACGGGGCCCGCACAAGCGGTGGAGCATGTGGTTTAATTCGATGCAACGCGAGAACCTGAATGTGACATCACAGAACTTTCCAGAGATGGATTGGTGCCTTCGGGAACTGTGAGACAGGTGCTGCGCGGCTGTCGTCAGCTCGTGTTGTGAAATGTTGGGTTAAGTCCGCAACGAGCGCAACCCTTATCCTTTTGTTGCCAGCGGTCCGGCCGGGAGACTCAAAGGAGACTGCCAGTGACTGGAGGAAGGTGGGGAATGACGTCAAGTCATCATGAGCCCCTTACGACCAGGGCTACGATGCTACAATGGCGCACTAAAGAAGCGACCTCGCGAGAGCAGAAGCGGACCTCATAAAAGTGCGTCGTAGTCCGGATTAGATCTACCGACTCGGCTCCATGAAGTCGGAATCGCTAGTAATCGTGGATCAGAATGCCACGGTGAATACGTTCCCGGGCCTTGTACACACCGCCCGTCACACCGTAAATTGAGTTGCAAAGAAGTAGGTAGCAACCTTCGGGAGGGCGCTTACCACTTTGTGATTCATGACACAAGGGTAAGAAGTCGCTAAAGGATACCGG
+
*,3++-/80,0,+'-,,78037(//.257&2&0+7531.-/430381211*1%()$'&'--1559635341212155&*)))-+*.,%667;56859-*,11/5:0'10/67*(**..(($)&%&'&&.)1*+,03084027709/..22090/;-+,*.-2,1/$**,+'*)).0-01,)0114,,(&%+(&)+-,,9+()(,))(%+).-2//,3,4-4-/)/+,/0.01:;89678;9....*-+-((*+&65;4.5081//55473',,.;94107768:0.1817;64644100114../.-3/4-01'%%(%()+*02120+0.6,./+4+5-6*,000/...3;:97;0..522-'(')+.-8/,0*),('**-46+,,2&'$'(*/2;81/3990./-*2,...,1-/30599870121*)*6)272(*,3;.4+//(.-*'))-1;-,1775406/),58:4199),)'*##%)*2/.608013.:).)46-%'&$&%/*668/50)+).-,*+,5424451807.2375232.4:7584&)&((++-21,/)*0619692'*&)*,.144406(*-)*2+&()+36366:796///03++--/:;-86;-,))').&,()))%&&)'$&(**'-)+08*,'(*559-18,3,*)*)+77:2/8/91:::::858;09++**)+-15067:;;82/%&),*,+.078500//10/,8++,00591-8/112173+**.500478+)'()4,-.92/:1//&(.0.*3106:61/3/.457717)56&'&*.049,,/*.02999622/.///:2/0,-3*-,396,(.66899::8559+*+($$&%'/-3)))'(*,992:964)))('/.23--'&%)..--(&'',,%'(((0452687-,,'(&,+%())-/<2360/%%(0--(7167860.))()..1,2($)**,5,5*'&00.'#&&/.+75190/0*5.635,-*%((++))*-3;8665-.54795.20999:<956341:/),135.:.--643314;76;226434348(376//.+&-31---.+'+'(*+-,*)&'&3.32;92:/*,2+2385:352--76,-7689<889632-,0*/-/*')$)((*-)((*6*.(,-&-417
@2e78aa35-e98d-4435-b9d8-3b24c018cc16 ch=320 read=95516 start_time=2019-12-13T13:55:58Z barcode=BC01 runid=2c9cf7bc05858273f10e7d7ec552fc0bd742dc3e
CCAGTATACTTCGTTCAGTTACGTATTGCTTGTCAGTGTCTTTGTATTAACCTTTCATGGTAGTGCTGATATCCTACAGGAGGCAGCAGTAGGAATTTCGGCAATGGGGGAAACCTGACCGAGCAGCATAGCGTGGAAAGAAGGTTTCCCGGATTGTAGACTTCTGTGCATAAAAGGAAGAACGGCGGGCTACGGGAAATGAGTAGCCGAGTGACGGTACTTATTAAGCCCACGGCTAACTACGTGCCAGCAGCGCGAGTAATACGTAGGTGGTAAGCGTTATCCGGAATTAGGCGTAAAGAGGCAGGCGGCAGCAGGGTCTGTATGGTGAAAGCCTGGAAACAGCACAGTAAACCATAGAACCAGGCAGCTACAGAGTGCAGGAGAGGATCGTGGAATTCCATGTAGCGGTGAAATGCGCGTAATATATGGAGGAACACACCAGTGGCGAAGGCGACGACTGGCGTACAGCGGCCTTTCAGTCAGCGTAAGAGGGAGCAAACAAGTTAGATACCCTGAAGTAGTCCCACGCCGTAAAGCGATGAATTACTAAGTGTTAGATGTAAAGTTCAGTGCTGCGGTTAACACCAATAAAGTACTCCGCCTGGAAGTAGTACGTTGCCAAAGAATGGAAACTCAAAGAAAGGAATTGACAGGGCCCGCACAAGCAGTGCGGAGCATGTGAAGCAATTCGAAGCAACGCGAAGGACCTTACCGGAGTCTTGACATACTCATAAAGGCTCAGAGATGGAGATAGCTATATGAGATACAGGTGGTGCATGGTTGTCGTCAGCTCGTATCGTGAGATGTTGGAGTTAAGTCACCAACAGGCGCAGCGCGTTAGTTACCATCATTAAGTTGGGAGGACTCTGTGAGACTGCCAGTGACAGAAGCTGGAGGAAGGCCAGGGACGACGTCAAATCATCATACCCCTTATGGCCTGCGGCTACACGTTATACAGTATGGATTAGTGCGAGAGGAAAACTGAAGCCGCGAAGGTGAAGCAAAACCCATAAAACCATTCTCAGTTCGGATTGTAGTCTGCAACTCGACGCTACATGAAGTTGGAATCGCTAGTAATCGCGAATCAGCGCATGTCGCCGTAGATACGTTCTCGGGCTTTATACACGCCCGTCACACCACGAGTTGTGCTTGCAGAAGCCGGTGGCCTAACCGCAAGGAAGGAGGCATCTGGGTGGGATTGGTGATGATTGGGGTGGAAGTCATGGCACAAGGTAACCGG
+
#)'+//1&2/4.-.812393/0/.,*)(*.-./0'00/1-021+0*//+&)&',/+(+&&0(+,111/01004*&%($).%'''''(),-1/(1(330*-03*7+*163*(.+-7*,-46/-),,'+()&+,+()&(&)%,+(*,8*--(/8035/-../,+(&&'*%&$%*44,',+1+,5,.,,/,&''#&'-*'*/++'&%'-/*)((()*,,.)&&%$&++3-*24(&*)(*,-+)('+*),0301/)'''(&$'()//-/446010+,*./+.-085,6()((())%'((*45:,)$.)(*8:.',+'../+735,*+**(,))$'(&$')(*(0*'('**&/'../9&35.+(%,)061.30+,-(&&+,./056*7/**+./-55.3-+1*.+2:.*'%#%&%))).24))(&(-//5)-.+)1*(),*32--(,2-03063)('$%%)&.&&$&&''$&'.+%('.*+'(-//3*+%%%')))&&,()'%,171.03+-/)(,--:9('&(&%)),/+-*')+-23132+'*++1&+&+''+/.0-0231()*+*+-24/0882231/.-.&)/0/-.&.**),-52)++-+3,+/.)'&&&$'))*,/0.0'((,/,))6-.')23),202*&)-*()''*,0+1&/31.-+(+*++*)+%))*%)'(')&+'%%''$'&-*51'*-)*-..(*++4,4-/*)('+*&'$%)*111()&&&*+30437),..27))'+-83/.+-.(*+.063432/0/-/+.***((('*-.-12421,0-')),1*,(+&'+)(+/0.13**$'+,*('((&2&0&4*+/0*..(*')&%'''(.**354-%((,)),-'-*%*5/061*(&(),/2478;.4403/)$)%$$&&)(*)'%'*,((+1-*01-0'*+/4...,//&((.53),4-+)'/3*)&)+/)%*%(&''(%''*$)$%),+.%%*-.2'%%&*(*+-$&$%&.(*.*1()('*'**4&./88-/4*'().0,-*%).%)0-0144+.'*$%(-/65/.0,.+,+*$*&)*()()-(.(*+-+0302123%.+/554))&&&'(((('&&-(,/*.&()'(76/3+,+((*)+'%$('')&,%(&-11--/'-*/5-0--*1*''%%)%$/%&+++/1/6//60-,)*/1**/2),)/',%&&%(*,,(()+.99/3.,#,))*+'/*')10)+(-)&+/(/&&&%&(($$'(,*41,
@14bfedba-f17c-4fb6-8409-619d61055548 ch=220 read=95871 start_time=2019-12-13T13:55:56Z barcode=BC01 runid=2c9cf7bc05858273f10e7d7ec552fc0bd742dc3e
CTCCTACGGGGAGGCGAAGACAGAATATTGCACAATGGAAACCTTGATGCAGCAACGCCGCGTGAGTGATGAGTTTTCCGGATCGTAAAGCTCTGTCTTTGGGGAAGATAATGACGGTACCAGGAGGAAGCCACGGCTAACTACGTGCAGCAGCCGCGGTAATACGTAGGTAGCGAGCGTTATCCGGATTTACTATAGGCGTAAAGGGCGTAGGCGGATGAATTAAGTGGGATGTGAAATACCAGGCTCCAGCAGGTGCTGCATTTCAAACTGGTTATCTAGAGTGCAGGAGAGGAGAGTGGAATTCCTAGTGTAGCGGTGAAATGCGTAGAGATTAGGAAAGAACACCAGTGGCGAAAGGCGACTCTCTGGTTCTGTAACTGACGCTGAGGCTCGAAAGCGTGGGGAATAAACAGGATTAGATACCCTGGTAGTCCGTAAACTTGATGAATGTCATAGGTGTGGGGGTTTCCAACACCTCCGTGCCGCCGCTAACGTGAAATGACCCGCCTGGGGAATTGCGGTCACTTGGGTCACTCAAAGGAATTGACGGGGACCCGCACAAGTAGCGGAGCATGTGGTTTAATTCGAAGCAACGCGAAGAACCGCCCCACCCTACGCCAGCATCCCAGCATTTTCTTAATCGAGGAAATCCCTTCGGGGACAAGGTGACAGGTGGTGCATGGTTTGGCCGTCAGCTCGTGTCGTGAGATGTTGGGTTCCAGAATCCCGCAACGAGCGCAGCCCGCTAATCGTTAGTTACTACCATTAAGTTGAGGACTCTGGGGCCGCCTGGGTTAACCAGGAGTGGGGATGACGTCAAATCATCATGCCCCTTATGTGTAAAGGCTACATTGCTACAATGGCTGGTACAGAGATGCAATACCGTGAGGTGGGGCCAAACTTTAAAACCAGTCTCAGTTCGGATTGTAGGCTGAAACTCGCCTACATGAAGCTGGAGTTACTAGTAATCGCGAGATCAGAATGTCGCGGTGAATACGTTCCAGGTCTTGTACACACCGCCCGTCACACCATGAGAGTTGGCAATACCCGAAGTCCGTGAGCTAACCGCAAAGGAGGCAGCGGCCGAAGGTAGGGTCAGCGATTGGGGTGA
+
/074.16)23+'-//).*$&#$)(++/240//,4-.9-)/,)-/-*+22404436748;69982,))*,---00::/4'9+99722/.)'()566663:9315).-//,++(()*,4/,1&*-/,/+/5/21+.-.*,.10101/./4(*,232/)(+/+0...5.0)*)+&00/00212:-,,+*,)355//1,)),.3-337.&,,.056-,.,/,100'0'93*4(.55843')1/)-/5-0722.-,&&#.**,/*,+)..%),1+346)3-++202/1356944.*-)2/*+*+,0/-/1,2)(&'*'&$'%+1)*-5/,-164,++)'1,-02/4)((&((+3011/-)'*-),4/21.,-.+054+5%,'-03001114466345--0()+*)*74)&&'%#%&.'/+*+(,,-*-149:,.72722454435.-)()+,.++,,&&&')+39998693+)-;.2),%3138145--468,-9+,*,%$%%$'*+**%'+-),,,((&%&%*'+,4;72)'&%-1--.,/-0/93-3-719062/,841391,.-2)()''()*1$()//(()-0:956444-*-)-32867101('))($%&(**/,(&&('),*.0-,/5+%%%#)'&((011101/-,-*/.*.711:;4::2/110.3.105,12249650/0.3,/+&)(,+)++/1467888878762267390+'1)('(((**/7++/231)+(*-3.*.3+().,0-,*,,,-26111259+0532,8,-(67366/')'(&')*379074.548280-+&()+1-)./4688888:6/0/7779509+,/946541./1+2'2)()$&%%'...8..99763.%%'((());;:5;3,393-.+*'003+,-.:;6/87--16:/88997/.+-226-3.3/-.*.*++..5//986996/./00.4../5.+(1;234703042+'(((&)-/,,4;6&68/5*6/,-3/07+5*0)%062-3.--44,.(.555:4214210150++)''*0000/084/19,*+/-.05142-,121512)-,0,)1)*(+-13/91/./6*3-2+')).0043-8.4-7,,+0
@e8d92b52-3847-4270-807f-366424439ad8 ch=353 read=157045 start_time=2019-12-13T13:55:56Z barcode=BC01 runid=2c9cf7bc05858273f10e7d7ec552fc0bd742dc3e
TTGTTATTACTTCGTTCAGTTACGTATTGCTGGTGCTGAAGAAAGTTGTCAGTGTCTTTGTGTGCTTTCGCGCCTGTCGCTCTATCTTCCAGTTTACCTTGTTACGACTTCACCCCAATCATCAATCCACCTTAGACCAGCTCCTTCTTGCGGTTAGGCCACCGGCTTCGGGTGTTATCAACTCGTGATTAGCTGACGGGCGGGTGTGTACAGGCCGAGCAGTATTCACCGCGACATGCTGATTCACGATTACTGGCGATTCCAGCTTCGTAGCCAGTCGAGGAGTTGCAGACTACAATCCGAGACTGGGGAATGGTTTTATGGGTTTTGCTTCGCATAGCGGCTTCGCTTCCTCTGCACCATCCATTTGTAGCGTGTGCCCGGGTCATAAAGGGCATGATGATTTGACGTCATCCCGCCTTCCTCCGGCTTGTCACTGGCAGTCTCGCTAGAGTCCCCAACTTAATGATGGTAACTAACGATAAGGGTTGCGCTCGTTGCAGGACTTAACCCAACATCTCACGACACGGTGACGACAACCATACCTATAATATCTCATATAGCTATCTCTCCATCTCGACCTTTGTAAGGTATGTCAAGACCTGGTAAGGAGTTCTTCGCGTTGCTTCAGATTAAAACCACATGCTCCACCGCTTGTGCAGGCCCGTCGAATTCCTTTGAGTTTCATTCTTGCGGGCAATACTACTCCAGGCAGATACTTATTGCGCGTTAACTGCAGCGCACTGAACTTTGACATCAACACACTTAGTACTCATCGTTTACGGCGTGGACTACTGGTGTATCTAATCTGTTGCTCCCCACGCTTTCAGGACTGAGCGTCAGTTGCAGGCCAGATCGTCGCCTTCGCCGCTGGTGAACCTCCATATATCTACGCATTTCACCGCTACGCCGATTCCCGATCCTCTCCTGCCTCTGGCTGCCTGGTTTCTATGGCTTACTGAAGTTAAGCTTCAGGCTTTCACCACAGACCCTTGCTGCCGCCTGCTCCTCTTTACGCTTAATAATTCGGATAACGCTTGCCACCTACGTATTACCGCGGCTGCTGGCACGTAGTTAGCCGTGGCTTTTCTAATAAAGTACCGTCACTCGGCTACCATTTCCACCGCCAGCCGCCGTTCTTCCTTTATAACAGAAGTTTACAATCCGAAAACCTTCTTCCTTCACGCAGCGTTGCTCGGTCAGGAGTTTCCCCCCATTGCCGAAAATTCCCTACTGCTGCCTCCCGTAGGAG
+
%#*%'$)&%,1/3-49.$03)'*)*.2:21121/--/4/.*-+1-/42/:&2211.8;3&+%(#$&*,)')(+3./0106672345/*''#&+8+,1636&/3'+.056:64379-///0+//19074',-03++./'&)//244,)'&&**//6+/::-,9-+2++/*(/*-',,,-/8/..7/40-/2)***,../61.130,./123340:98/'')(*+.8;767;34315*6254668/-%+),+2-,,,/-.,570+-&((.)'+**-,--312+*(&(1,++'*-')*-0342.('),.,,*-(**02-:;8,,//95/6.-*.0,*%)$'&&(*0,-4,+,.+4.,.1001274:994773/(()))13))'))/3++)(+,4)066220/00/1/85--3565.(*,,)587<;8160(1206.11+00252./01083140--.+-&(&,'*,-.2+-(,.0++--008/.//50+5+.-))-104,,+(+&02-&''2(51+.+-/14(*&)-.245,'&((20'3567;2.&.($%&&&)-778:151104789:80/-/8248641+/2/82'**+*,*(*(*6*5-56;4.),,/)/%*6;89<8233/2,,.3/'%,3-3<;.:6,,,,.)*.*(-4/413/0-2%0+*+&$*++1,5)&&%+'(**+986049,0/-.2,'('%'&)+-./310288**,+&)/*,25/,+-)--2.00/64,/-0+44558124+++938:/3/),'(,,/.321233888389--.20/13;586541/+(%('*11340/,&-3040842.-.+,-680'9:8840(/1389781;1006758331-*(+,(+**,5/06225111($$&%*+*(-23499:495857<:457824,+,&(&**-0.+((.-8-,-027244301.)((*-79774.;7-058687/9///5.4..64/*-063-2:155//+-2/00289<010,,-/1827:7332490-87,+-())(/5.-.022)9108/-+-.1.29/27../-/44:102,*+0,.1331/,',-541:-+,9/1+2('&&)'%&+-,471/2,78033,./2*62.(0--8;36-'))('(*-01-151791/5.,*.1,)+()+()++1<9/21831/-.8:63:7<88<:88<8(*''$+*-.4+,-0.:99/30'*.8+2.9;;0.08/142097+/(21+*.1423544:8/8,-107..&
@10746f9c-fb09-48db-b9fd-519400ff204e ch=140 read=93501 start_time=2019-12-13T13:55:56Z barcode=BC01 runid=2c9cf7bc05858273f10e7d7ec552fc0bd742dc3e
CTCCCTGCAGGAGGCAGCGGTAAAGAATATTACTGAAATGGGCGCAAATACCTGGTAGCCATGCCGCGTGTATGAAGGCCTTCGGGTTTGTAAAAGTACTTTCAGCGGGGAGGAAGGGAGTAAAGAGTTAATACCTTTGCTCATTGAGCGTTACCGCAGAAGAAACACCAGCTAACTCCGTGCAGCAGCCGCGGTAATACGGAAGTGCAAGCGTTAATCAGATTACCAGGCGCTAAAGCACCGGCGTTTGTTAAGACAGATGTGAAATCCCCGGGCTCAGCCTGGAACTGCATCTCGATACTGGCAAGCGGAGTCTCGTAGAGGGTGAAATTCCAGGTGTAGCGGTGAAATGCGTAGAGATCTGGAGGAATACCGGTGAAAGCAGCCCCTGGACGAAGACTGACGCTCAGGTGCGAAAGCGTAGAGGAGCAAACAGGATTAAGATACCTGGTAGTCCACGCCGTAAACGATGTCGACTTGGAGGTTGTGCCCTTGAGGCGTGGCTTCCGGGCTAACGTTAAGTCGACGCCGCAGAATACGGCCGCAGAGTTAAAACTCAAATGAATTGACGAGGGGCCCGCACAAGCGGTGGAGCGTATGGTTTAATTCGATGCAACGCGAAGAACACGGTGATGCGGCGCTCCGGAACAGAAGAATGTGCCTTCAGGAACGCCGTGAGACAGGTGCTGCATAGCTGTCGTCAGCTCGTGTTGTGAAATGTTGGGTTAAGTCCCGCAACAGGCGCAACCCTTATCCTTTGTTGCCAGCGGTCGGCCGGGGCGACTCCGGGGCGCAGTGTTGATAAAGCTGGGAGGAAGGTGAGATGAGCGTGAAGTCATCATGGCCCTTGACCAGGGCTGCACGTGCTACAATGGCGCATACAAAGAGAAGCGACCTCGCGAGGAGAACGAAGCGGACCTCATAAAGTGCGTCGTAGTCGGATTGGAGTCTGCAACTCGACTCCATAGAGTGGAATCACGCTTTAGTAATCGTGATCGAATGCCCACGGTGGAGAAAATGCATTCCGGGCCTTGTACACACCGCCCGTCACCATGGGAGTGGGTTGCGAAACAGCAACTGGGAGGGGCGCCTACCACTTTGTGATTCATGACTGGGGAATTGAAGTCGTAACAAGGTAGCGG
+
/,2/&')*(,/,+2-'1+&++,-((&((%+%#%&%0*)(150/())+'&#&%$%&&%%&+)+*/'((())*+()++)41211008.-1))+1:7++0355=8.+--.44,*.0**.0-(*,-,)*%*)0()*'*(*.++676*/**(&'-,,%+.(,.+0.(,.,),/50.0-0///1510.+&(./,48**)(*(.,./0.0%))-.22,1)),5/.-&'(+,+'%%,.-'')-.-$%$%$((+)+.+&,138159365544')84-033++1-./1*%-5/90,0..66,+('%&(+,+(,.+0+%&'*&'*105244+'..*('&('*./-/.72/51221921.90,-;9;610./044;1/,)&')/250//-,0-%%$*.:9.,44./,''%1,-//06536)+.7/1*3,*+-05*.%*()*.9;2-&++&1(()*-6,18,/83*&()/&)*/7128<96310-0302/21-0)'*/7(+/27)()((+-+2-00./,1()-,*.-+.)(*%'&,*,'(&(-$%(((+)$%+)8.104&*++6-9862689;+**0064837/&171/39*).//5836-6466**)#*&.,05;708292(*02;:985.+'(&)&&%'%)*)%)++,)+%*+,*&(&)))')&%'.-0848622.&.,2,*(,106.-004.0.11157776&6868/----),-.168,4,$'(/40-+1+-.20703.206++.0'4(*('#)*+/8--1/22)'(*'*2,+.'))/714-92-(0.+*'%$&+))+,%*,/),-&),+,1-,))(&)*+)*(%',)&'&*--/$%&*-,1...:8:6)+,-170*/,-**%+/0('#)%(-1156/7394.90/055+553)'&%&)()30-+./..-*+()**),&,*+,0;7677611195*-27788597979&-(2+-,()(-./1//3321)0,2'&(&%*),.41701'($)-07)%((-))%$%%()&&,*%..,*-)/,-**%,-*-)(++28/-)688231--++(*(1863:7/0-,-0'0,1-)(*(,*-:/&%&%#'*')'&*))..)03/+*1240,03,-,/,(**./8131226540-)&$)&&5+*+0+*(((*.$%'(&(&.
@ba6efa91-a413-4e1b-858c-242dd686cc7b ch=269 read=90439 start_time=2019-12-13T13:56:12Z barcode=BC01 runid=2c9cf7bc05858273f10e7d7ec552fc0bd742dc3e
CCGGTTACCTTGTTACGACTTCACCCCAATCATCAATCCCACCTTAAGACAGCTCCTTCCTTGCGGTTAGGCCACCGGCTGGGTGTTATCAACTCTCGTGGTGTGACGGGCGGTGTGTACAAGGCCGGAACGTATTCCTGCGACATGCTGAGTTCGCGATTATAGCGATTCCAACTTCATGTAGTCGGTTGCAGACTACAATCCGAACTGAGAATGGTTTGCTTCACCTCGCGGCTTCGCTTCCCTCTGCACCATCCATTTAGCACGTGTAGCAGCCCAGGTCATAAAGGGCATGATGACTTGACGTCATCCCCGCCTTCCTCCAGCTTGTCACTGGCGGTCTCGCTAAGTCACAGCAATGATGGTAACTAACGATAAGGGTTTGTCGTTGCGGGACAACCCAACATCTCACGACACGAGGCTGACGACAGCCATGCACCACCTGTATCTCATATAGCTATCTCTCCACCTCTGGGCCGCGCACGTAGGTATGTCAAGACCTGGTAAGGTTCTTCGCGTTGCTTCGAATTAAACCACATGCTCCACCGCTTGTGCGGGCCCCAAATCACG
+
5+-*5,+7-9-*/+&',.36:4,141--3-1241/4,06)&-#$$,'*+6002146799.1.*-5./-)*446026,1)(&)&,&)/./0/2-///2/7060325693;:87:432/0+*231-8,.().--996<4&(*+--/24.(&(%&,;/,+*)..,(+,.769;/4--*+1./324-+++(*0-#'$+*/.,,/8341/-/-++,/172()*,/&029388:8734)10192//01/5*+6610//649;3))3&$%'(201.+('&',+70*+63214/0*+2749.---,01.635788990:00*.048;8:90,,',23/1303..,-(764,.01.+%%'#$&*$''6+1277;8421./4323.1'+***0(&'()1823*4455707*).3176600+,--0-4(%.'014/20021%4924)+%*1286)),-0010(+,(%(*&%)*,-130%+1-257/--2''%%$'$&%(),,0/03010128753300*3/73:;747617/1064*,-6-:;:87..././006017/609,-),&/-483+)+(*,%%#
@a1c6a9e4-47fc-40b0-a593-e2a95c8744bc ch=203 read=97921 start_time=2019-12-13T13:56:09Z barcode=BC01 runid=2c9cf7bc05858273f10e7d7ec552fc0bd742dc3e
CCGGTTACCTTGTTACGACTTCACCCCAGTCACTTGAATCACAAAGTGGTAAGCGCCCTCCCGAAGGTTAAGCTACCTACTTCTTTTTACAGCCCTCGCTGGTGTGACGGGCGGTGTGTAGGAGCCCGGGCAATATTCACCGTGGCATTCTGATCCACGATTACTAGCGATTCCGACTTCATGCGGAGATCGAGTTGCAGACTCAATCCGGACTACGACGCACTTTGTGAGGTCCGCTTGCTCTCGCCGAGGTCAGCTTCTCTTTGTATGCGCCATTGTAGCACGTGGTAGCCCTGGTCAGGGCCATGATGACTTGACGTCATCCCCCTTCCTCCAGTTTATCACTGGCAGTCTCGCTTTTGAGTTCCCGGCCGGACCGCTGGCAGCAAAGGATAAAGGAGGTTGCTTGCTCGTTGCGGGACTTAACCCAACGTTTTCACAACACGAGGCTGACGACAGCCATGCAGCACCTGTCTCACAGTTCCGAAGGCGCCAATCCATCTCTGGAAAGTTCTGTGGATGTCAAGACCAGGTAAGGTTCTTCGCGTTGCATCAGATTAAACCACATGCTCCCGCCGCTTATGCGATTTAAATCCAATTCATTTGAGTTTAACCTTGCGGCCGTACTCTCCCCAGGCGGTCGACTTAGCGTTAGCTCCGGAAAGCGCCTCAAGGGCACAACCTCCAAGTCCTCGACATCGTTTACGGCGTGGACTACAGAATTATCCAATCCTGTTGCTCCCACGCTTTCGCGCCTGAACGTCAGTCATCTTCGTCAGGGGCCGCCTTCGCCACCGAGTATTCCTCCAGATCTCTACGCATTTCCACCCGCTACACCTGGAATTCTACCCCTCCTACGAGACTCCGGCTTGCCAGTATCAGATGCAGTTCAGGTTGGGCCGGGATTTCGCATCAGCTTAACAAACCGCCTGCGTGCGCTTTTGCATGGCCCAGTAATTCCGATTAACGCTTGCCCTCCGTATTACCGCGGCTGCTGGCACGGAGTTAGCCGGTGCTTCTTCTGCGGGTAACGTCAGTGAGCAAAGGTATTAACTTTCTCCCTTCTCAAAGTGCTACAACCCGAGGCCTTCTTCATACGCGGCGCCGAGCATCGGGCTTGCGCCCATTGTACAATATTCCCTGCTGCCTCCCGTAGGAGCAATATCAGCACCAACAGAAGGTTAACACACGGAGCGCAAACGCTTTCGCTGGCACCCGGCAGTACGTGGCA
+
/(++17/0/03(.-%')%*.-0+.(&$&#1.*+1,15,,+%***+(+,54,)''&)-)--1,),4/41321+--,.0+)-06109:3+%-)&,4-(4$&%+&&&$')),630*/))-(&&(+$(-6)-484475/4/.,23(,*.+2597-..29/++*+0.,*,'(*-048833367:7./-)'/($%))-*02:47398836,811*3123-&%*,40/&*1.+&$)',,,23/+1+))++'*)*'*(,.-(%%%&-**+08././+-,-/5007)+)00*,-,+$&&(+4)*0664'046-5/.--//')%%+$1+020/558.)(40420++,07-.1:0241'$$&*+*0&()-+((%+/725,&.1018687/-++,+*#$',+*-8052*,)'*.,/-)''&'*'(1**)-5,*'((*'+('++3*.44+/-0110,/'%+)644+-.*-,.6022)3/(,,11443322*1+/322/*,4.++')&+0+-83533.,0.22,01:7775:<7703445566:+251391:8;87:112,2.--567))-.//;9:;01//.2,7.%$(('''(%''))#/+&&'*(+(2,5;728;92.12;:35/+*,*-/.//(*(((+)236.*.-,*0/-,*''+*%))*0..160&*+,*&'((1.231,*71/&01326/5)1-'+1&')+,../6163-)+,614459-+*&(&%'%+'))9(3*05'),30---16*)+*+2012&'$+,**)%0-00'(*(%*)144037*,59+562474:845/*3.+&'),8;6650+,-279879698:88<800',/1-04**$'&#%)().8*()34,,,0)*'51,52452%&'*,/.37'+,-/6)('--/*1701$()*.).,5.))/'63+,$().-&%&%%0),&(*'*)('$&)01*.*'('))',%'%).,)),1488:6.//311.0,+-(%(..+/3.01/7*-'()2656412+'&&()-#'-3-,.8'87568:675,''(',,*,-2,-+%*,,,*./8*)1)+/10.(+1*'*-5+020%'#'(')*+.(-.(-'&&'(*445:8:<96,+,((+*(''%%&%(*,.&552/6-0,49++69),+0-5/12115-(335449064+*+&*&'&)594.461221253676//1+1,2.6.&,*-),'$+')')-($$$')''''),+%2+('*+&%,%((&%&'$
@950f303d-369e-4397-afff-4e3c8f1112c7 ch=10 read=49701 start_time=2019-12-13T13:56:20Z barcode=BC01 runid=2c9cf7bc05858273f10e7d7ec552fc0bd742dc3e
CAGGAGGCAGCAGTGGGAATGTGCACAATGAAGCGACCTGGTACAACCATGCGGTGATGTGAAGAAGGCCTTCGGGTTGTAAGTACTGTGGCAGGAAGAGGAATGGATGCGCTCGTTGACGTTACCGCAGAAGAAGCACCGGCTAACTCCGTGCCAGCAGCCGCGGTAATACGGAGGGTGCAGCGTTAATCAGATTACTGGGGCAAGCGCACGCAGGCGGTTTGTTAAAATTAGTCTGTGAAATCCCGGGCTCAACCTGGGAACTGCATCTGATGCTGGCAAGCGAGTCGTAGAGGGGGGTGAATTCCAGGTGCCGGTGAAATGCGTAAGTCTGGGAGGAGGGAATACCGGTGGCGAAGGCGGCCCCTGGACGAACTGACGCTCAGGTGCGAAAGTAGGGCAAACAGGATTAGATACCCTGGTAGTACGCCGTAAACGTGTCGGCAGGTTTTGCCCTTGAGGCGTGGCTTCCGGAGCTAACGCGTTAAGTCGACCGCCTGGTAAAACCCGCAAAGTTAAAATAAATAAAGAATTGACGGGGGCCGCACAAGCGGTGGGTATGTGGTTTAATTCCGTGCGGCGAAGAACGCATACCTGGTCTTGTCCACGGAAGTTTTCAGAAGTGAAATTGCGCCTTCCGGGAACCGTGAGACGGAGTGCACTGCATGGCTGTCATCAGCTCGTGTTGTGAAATGTTGGGTTAAGTCCCGCAACGAGCGCAACCCTTATCCTTGTTGCCAGCGGTCGGCAGAACTCAAAGGGAACTGCCAGTGATAAGGCTGGGAAGGTGGATGACGTCAAGTCATCATGGCCCTTGACCAGGGCTACACCTGCGTGCTGCGCCTGAAGCGACCTCGCGAGCAAACGGACCACTATAAAGTGCGTCGTAGTCCCGGATTGGAGTCTGCAACTCGACTCTCCATGAAGTCTGGAATGCTTAGTAATCTCGTGGATCAGAATGCCACGGTGAATACGTTCCCAGGCCTTGTACACACCGCCCGTCACATGGGAGTGGGTTGCAAAGAGTGGTAGCTTAACCTTCGGAGGGCGCTTACCACTTTGTGATTCATGACTGGGGTGAAGTCGTAACAAGGTAACCGGAAGATAGAACGGCAAAACCAAGTAGGTTAACACAAAGACATGGAAGCAACTTTCTTCAGCACCAGCAATACGTAACGCA
+
(#1,*.,.,,(&&'(.'*)'%+()),-63))($(('3.--'*%(&$)+&%%(*,+,/0)-,.1+-1'/*8688'3*1-%&*+*)('(%%'+/(21)&%&)(&&&$%$$$'%''&&&%'$*++3-15)))(3,'--%(&/0.5.,-+)+383589<757*..:-..-)5*++64,+4.&($'(',/0/./-8--$.)&&$(*&'&)&')+,')'+%&+--6685,/(*+)&+*%'*)$%&(+24+35-+46413/52+,,54**-145556-..0&)$%+*,+$&)(+-.+01,'0,/45,*(*0-..)+.)('%%*+,+/7-+02851&%&&)+1)&0*(,-(-2/7:<1;,0-+(+'((+/)37-*+/:81)')*"&%&(17-*.-*4.*//)&)%((&(.3+0)21,8,,)../.9-*,4/+&)&**2678:<34,'%'%%#$#'(+0-)(*/+)*,)45342,0--,/+/*)')(+,++3..727/--+,05183%)(%(.3'+,*+-2;.,,-(()*%)+*)&++&+)/-768+871*/0'))*/)&%)*(,0&%+2-1/34;:287/0&+(%'&&&&&((()($'#%$(-3377510*)*-).*,''),85.,(''%'%#%(&&&&))+.,10'2505-4...11/0/*/'(*-,&+,/1/2010-(,,)232+0.2*/+.4.,)13*),.5///023//0+3.*+.-5)&--(*+,)+')++,/%**&.3+-,-'*1849331(+*/+20/5,,'*+'*20))+(,)+++(%)''+1.(*(*.-,-()-////0-/02465(++436((&'(6,+),(+.+-((&$$(*+%&%$%$%%&'++%%%'(,+0..*+$&(2&..7512$((),.254478887./0230+*/6-6-2+(),,*((+())2/4-++(*/,--1))((&./-*(%%&(((-,0,,)*+359:57)+-55791./2:655:5+4/2912/&-166261113111382360/0/)+**+2-'()*0..-$(*-+%$&''/())**)3*1.193.2(,,2-.-.'%&$#&',,-320685*),/-.,66+.,+,)+.1410+.2/42240,0201/24%*'')('(*-+',0.0+-*(008270-,/45/3-'%&'+)%/01,48--9:6/00*/.-,.34.(+(&&#%$$#
@2fdd5ad1-9321-4e1f-8d97-3fda02b3cf68 ch=136 read=307721 start_time=2019-12-13T13:56:20Z barcode=BC01 runid=2c9cf7bc05858273f10e7d7ec552fc0bd742dc3e
CTCTGGAGGCAGCAGTGGGAATGTGCACAATGGGCACCGGTAACCATGCCGCGTGTGAAACGCTTCTGGGTTCAGCAAAGTGCCAGCGGGAGGAAGGGAGTAAGTTAATACCTTTGCTCGTGGCGTTCCGCAGAAAGCACCGGCTGTATTGGCAGCCGCGGTAATACGGAGGGTGCGGCGTTAATCAGATTGCTGGGCGAAACGCACGCAGGCGTTTGTTAGTCAGATCTTGAAATCCCGGGCTCAACCTGGGGCGCATGATACTGGCAACCTTGAGTCTCGTAAGGGGTAGAATTCAGGTGTGGCAGGCAAGAAATGCGTAGAATCTGGAGGAGGAATACCGGTGGCGAAGGCGGCCCCTGGACGAACTGACGCTCGGGTGCAGCAGTAATGGGGAGCAAACAGAGTTAGATACCCTGGTAGTCCACGCCGTAAACGATGTCGACGGAGGTTGTGCCCTTGACGTAGCTTCCGGAACTAACGTTAGAATAAAGCCCGCCACAGTACGGCCGCAAGGTTAAAACTCGATAGATGACGGGGGCTACACAAGCGGTGGAACATGGTTTAATTCGATGCAACGCGAAAAGGGCACTACCTGGTCTTGACATCCGGAACAGGTGAATGTGCCTTCGGGAACCACCGGCTGGTGAGTGCTACATAGCTGTCATTAAAGCTCGTGGCATCGGTTCAAGTCCCGCAGCGTGCAGCCCCTTATCGCTTTATTCTGTAGTCCGGCCAGGGCGCTCAAAGGGGCCATGACCAGCTGGAAGGTGGGGATGACGTCAAGTCATCATGGCCTACGACCAGGGCTACGTGCTTTGTAACGCACAAAGAAAGCAGCCTCTGAGAGCAAACGGACCTCGCAAAGTGCGTCTCGTAGTCCGGTTAGGTCACCAACTCCGACTCCGAAGTCGGAATCTTCTTAATCGTGGATCAGAATACCCACGGTGAATACGTTCGGGCACGCTTACACCGCCCGTCACACCATGGGGAGTGGGTTGCAAAAGAAGTAGGTAGCTTAACCTTCGGGAGGGCGCTTACCACTGTGATTCATGACAGGGTGAAGTCGTAACAAGGTAACCG
+
..0*)/&**,'//&3448+*''&*&((*/1/''%&#&$+%&$&(+//(.4,-+-*%%''&*&'*+)&),+0./*(+.3*(&&'(&)(*+)&*,,(*,)'()02+,607/022/4**/40*()&(',*+($'&$***%''+)(%%%#%$$))+*(*0,,,/0/.-,)/,.,//''%%(,,.3.6,+,++-/2,,')&&%&%'%&(-',(-)+,(,)41-4/*))(%&(($'%'284*24..0.-.-)()('&-'$%#%%'&'))/,+/(,*%$""'&*+/2656'&,+/),)$&%+((()-*(&%&'$)'')(&1-)--/)1)(,23667..1,*.3+4356,5,,29-,+'),)'*245/-2752)%*'$()-'+*+&)*,'&'&'%%%%'*,16&''*:;08.+,+16317788;1.0*,'-,1')*4799::9.7000)/6440)0),/.900/28((((&()0',0432/)*&*,,/(0,--*&%%($%$$%''&)'$&'&(&**/,(*-12)4.16;8263,%,,&(++***)*.-(&%$*&''3*0(./12(%''00.3<9677:8111./.,//0127.&('$&$'(+.412687562213+2'*'$$%#'$$%%$*+4154+3-&,)1)0,&''%%$$)&%&&'-&()(,))+-02182(-(12'$)+71*'&%&&)'(*1'1..,63($&$'%&$#%&(()''())*,$%3/,*2-*-,/03458043)$.,**%0112:+((-)+&$%&&$$)*321-'(%$+)28620//-,21+'()+8:83131723001335-/(&('%'%'&&(('&$$$&&)*+.8-%**(%()%/)''$%$'''*-4(.,3.54-/$&575-226412353775/7*),,/$'**+&,&,).-/,**.*-&&*5012*++./,((%%$*)-.19777/6)*'2-&78()217.0295+0./31&100'*$%&&&),/5/.6/*,-*,+/4+(*'*+%'()///0*++66+'*,*+..2,-&(('3*12/34-;0+/4.97:5;/-3),--1204;8-('%&'(*+((+*&(..64644)+,1463-&
@2376198f-62f6-4e0c-97e4-7d98a85e1701 ch=412 read=101940 start_time=2019-12-13T13:56:17Z barcode=BC01 runid=2c9cf7bc05858273f10e7d7ec552fc0bd742dc3e
CCGATTTACCTTGTTACGGCTTCACCCCAATCATCAATCCCACCTTAGACAGCTCGCTTCGCGCGGTTAGGCCACCGGCTTCGGGTGTTATCAACTCTCGTGGTGTGACGGGCGGTGTGTACAGGCCGAGGGCATATTCACCGCGACATGCTGATTCGCGTTACTAGCGATTCCTTCATGTAGTCGAGTTGCAGACTACAATCCGAACTGAATGGTTTTATGGGTTTTGCTTCACCTCGCGGCTTCGCTTCCTCTGCACCATCCATTGTAGCACGTGTGTAGCCAGGTCATAAGGGGCATGATGATTTGACGTCATCCCGCCTTCCTCCAGCTTGTCACTGGCAGTCTCGCTAGAAGTCCCCAACTTAATGATAGTAGTAACTAACGATAAGGGTTGCGCTCGTTGCGGGACCAACTAACATCTCACGACACGAGCTGACGACAACCATGCACCACCTGTATCTCCTTATAGCTATCTCTCCATCTCTGGAGCCTTTATGCCGTCTCTTCAAGACCTGGTAAGGTTCTTCGCGTTGCTTGATTAAACCACATGCTCCACCGCTTGTGCGGAGCCCCCCGTCAATTCCTTTGAGTTTCATTCTTGCGGGCAGTACTACTCAGGCGGAGTGCTTATTGCGTTAACTGCAGCACTGAACGACATCAACGCCGGTACTATCGTTTACGGCGTGGACTACTAAATTATCTAATCCTGTCGCTCCCCGCTTTCGGGACTGAGCGTCAGTTGCAGGCCAGATCGTCGCCTTCGCCGCTGGTGTTCCTCCATATATCTACGCATTTCACCGCTACACATGAATTCCACGATCCTCTCCTGCACTCTAGCTGCCTGGTTTCTATGGCTTACTGAAGTTAAGCTTCAGGCTTTCACCACAGATTATTGCTGCCGCCTGCTCCCTCTTTACGCCCAATAATTCCGGATAACGCTTGCCGTATTACCGCGGCTGCTGGCACGTGGTTAATGCGTGGCTTTCAATAAAGGTACCGTCACTCGGCTGCACCATTTCCTGTAGCCGCCGTTCTTCCTTTATAACAGAAGTTTACAATCCGAAAACCTTCTTCGCTTCACGCGGCGTTGCTCGGTCGAGTTCCCCATTGCCGAAAATTCCCTACTGCTGCCTCCGTAGG
+
/.,&12*,1/41/0:+-*.)*/+208;/.33575/5/,76*#-&))$%*))/231&*-8/34,(/.1:26990.7+:,,577,:8333;87//%,,201+4.5-&(&&+6<;74732/.)&+,-.00*&*(()000280'*)(),778;:::84482(,,+0/--(018423,+,2*#5'0+3651/1/2..)1+23256::2/++40.,+++/098</357<06980.0484541033917.-0,$&'(.5+-.34256;:96/47+--/-,,./2/+'&'*)&(/-.,-,0+)1.*./,,..,6:-),479::2;1/,:::<5-.02+%'())+5-,*0,,(221166462%)'(*289+,0*.-3.201/*./,%&)*()-0+-.-44'),0:37764542;450:1,*'*+**/))'///0(,,012414-.---1.'/,0-:/400/14-/5./356674%/%&(1../,,*+,/0757543450+,21.7,*++'%%&$$&%%(,.448;83/3/.+4-<78=947-6*)&##&%5(;;574..,-+**/757:3-2*'++,,4'*8/7;9+),/'6+9/*-/.-138<<87;<07...,,,.)-101711/2-19:88,,+*,2.-14122/8-6,107656144353-+-115711/*-*')('(+-4566;:34+86356710*&()*+1+5-30,((%*'&%&%&')0.-*&)1220-<85545023..2392<11)01-3-.077985264,55363&/207789686533(,+..112485832;*.-/4+./--,1%&(%3*9/-)+,3421-.).8346+-/.+).11.01--639(&&&(2655:6881:00/;-**-497,594181.%,-*,*-+(&%-),.978:79:0,---/.+.081.2.41+.3/4::-:/-08523-++)($''&)*,/+12-11845690;,+(**.%0-/.)&#+,423**+($,,249)($'%0+,./.45-*+++.-&+0/2;848774324911/,1*(%'(&(1,--0*1'&'&(/;3,22563.,-.443:840.50%)3;524340911-8--.6/661*$'.,4880+...7/.17:42.81,($()(+-.24/69,.)-/
@0bbcaef5-8e84-4f73-9eb8-ec0fbaa3119e ch=273 read=88178 start_time=2019-12-13T13:56:40Z barcode=BC01 runid=2c9cf7bc05858273f10e7d7ec552fc0bd742dc3e
TTGGTAGCGTAGCTACGTTCAGTTACGTATTGCTTCCACTTGCTCTCGCGAGTCTCTTTGTATGCGCCATTGTAGCGCATTAGTAGCCCTGGTCGTAAGGGCCATGATGACTTGACGTCATCCCCACCTTCCTCCAGTTTATCACTGGCAGTCTCGCTGAGTTCCCGGCCGGACCGCTGGCAACAAAGGATAAGGGTTGCGCTCGTTGCGGGACAACCCAACGATTTCACAACACGAGCTGACGACAGCCATGCAGCCTGTCTCACGGTTCCCCGAAGGCACATTCTCACATCTCTGAAAACTTCCGTGGATGTCAAGGCCAGATGGAGTTCTTCGCGTTGCATCGAATTAAACCACATGCTCACCGCTTGTGCGGGCCCGTCAATTCATTTGAGTTTTAACCTTGCGGCCCGTACTCCCAAAGGTCGACTTAACGCGTTGGCTCAGGCCACGCCTCAGGGCACGCCTCAAGTCGACATCGTTTACGGCGTGGACTACCAGGGTACATCTAATCCTGTTGCTCCCCGCTTTCGCACTGAGCGTCAGTCTTCGTCCAGGGGGGGCCCGCCTTCATACAGTATTCCTCAGATCTCTACGCGTTTCACCGCTACACCGCAGATTCTACCCCCCTCTACGAGACTCAAGCTTGCCAGTATCAGATGCAGTTCCCAGGTTGGGCCAGAGTTTCCGCATCTGACTTAACAAACCGCCTGCGTGCGCTTGCATGATAATTCCGATTAACGCTTGCGCCCTCCGTATTACCGCGCGGCTGCTGGCGCAGGTTAGCCGGTGCTTCTTCTAACGTCAATGAGCAAAGGTATTAACTTTACTCCTTCCTCCCCGCTGAAATTACTTTACAACCCGAAGGCCTTCTTCATACACGCGGCATGGCTGCATCAGGCCGCCCATTGTGCCAATATTCCCCACTGCTGCCTCCCGTAG
+
&,0/,)*))()%'%%'*/6+)-30/049-5-(,7712$)*&$%&&+0/.,),(-*,/93&(*-06:;;677*)++,,,%+)'''%'+6109:89.000-6689*)+-/.-/-3/005678326:1/373546-./,-0;1-.4699590-.0003&&6+.59;/81(1241904/--..7,+&-18'80221/,0++0/1/126131..+744&0-2--,+.''14-+++2/0/6+),,--*1/-,))*5-4,-%$%'')2410005;9:,874//0-0*(+*.91..-*+65746.4:6*-8/::019::845514+,08**.40,++8<:8.-,-+6.,,/03),,3/6<8870//00121-08210-+''%)+(+/'%(),97:767;522.7;;*/+)&)++-0648./0./,32**'(&%**0/-0111--,+-+&.545%($.)02-01/1++401'*(+,,1./+-/--./1112:3)+.85559899877://(''''+310))//2./23//.0;4*(+12..24/1,)%)--2364444;4517'(013380,84((.0,+0+-+2%-+./;8758)*.61.-+,035&156/14;24521,/1')*,004/-'.04791-25/1()-/28064$)++)0.*,.-781/01119::;85,)0(%%(0768.,+)-8*-'%(*.1//0-/.2*&&*0,18897888862/(%$#&#$#%(,70861-)1304,)))&),).85/5:+-82:23:00()062446.6('%)&,,//,,19/42)*3443,+&&'+,2161113266;*0+20060+)./*)-0784:561096*').'*(%+&%(+/-%%&')4,'*+*-799<55;67856-312/900-4.-,333/0%-''&%*.*%(+),*1+2,0001511+&)))---27*69+)802
@6aa429d9-7be5-445f-8fdc-71d04704bc1f ch=257 read=76310 start_time=2019-12-13T13:56:39Z barcode=BC01 runid=2c9cf7bc05858273f10e7d7ec552fc0bd742dc3e
CCGATTTACCTTGTTGCTGACTTCACCCCAGTCATGAATCGCAAAGTGGTAAGCGCCCTCCCGAAGGGATTGGCTTCTGCTTCTTTGCAACCACTCCCGTAGTGTGACGGGCGGTGTACAAAGGCCCGGGAACGGCGTAATTCACCGTGGCATTCTGATCCACGATTACTAGCGATTCCGGCTTCATGGAGTCGAGTTGCAGACTCAATCCGGACTACGACGCGCACTTTATGAGGTCGCGCTTGCTCTCGCGAGTCGCTTCTTTGTAGCATGCGCCATTGTAGCACGTGTTAGTAGCCCTGGTCGTAGGGCCATGATGACTTGACGTCATCCCCACCTTCCTCCAGTTTATCACTGGCAGTCTCCTTTGAGTTCCGGCCGGACCGCTGGCAGCAAAGGATAAGGGTTGCTCGTTGCGGGACAACCCAACATTTCACAACACGAGCTGACGACAGCCATGCGGCACCTGTCTCACGGTTCCCGAGGCACATCCTCATCTCTGAAAACTTCCGTGGATGTCAAGATAAGGTAAAGGTCCTTCGCGTTGCATCGAATTAAACCACATGCTCACCCAGCACGGTACCCCGTCAATTCATTTTGAGTTTTAACCTTGCGGCCCGTACTCCCCAGGCGGTCGACTTAACGCGTTAGCTCCGGAAGCCACGCCTCAAGGGCACAACCTCCAAGTCGACATCGTTTACGGCGTGGACTACCAGAATTATCTAATCCTGTTTGCTCCCCACGCTTTCGCACCTGACGTCAGTCTTCATCCCGGGGCCGCCTTCGCCACCGGTATTCCTCAGATCTCTACGCATTCACCGCTACACCTGGAATTCTACCCCCCCTCTACCGAGACTCAAGCTTGCCAGTATCAGATGCAGTTCCCAGGTTGAGCCCGAGGTTCACATCTGACTTAACAAAACCGCCTGCGGTAAAACGCCCAGTAATTCGATTAACCTTGCACCCTCCGTATTACCGCGGCTGCTGGCACGGAGTTAGCCGGTGCTTCTTCTGCGGGTAGCGTCAATGAGCAAAGGTATTAACTTCTCCCTTCCTCCCCGCTGAAAGTGCTACAACCCGAAGGCCCTTCTTCATACGCGGCATGGCTGCATCAGGCTTGCGCCCATTGTGCAATATTCACACTGCTGCCTCCCGTAGGAG
+
.-+(03-*04/8,-1+'(,./142,/640/3:8*)*+1-.%)*40+15:870/1289*+*-,))-)20*.((('((&&#(*1+.1,),,*.*'')-1)&+&,-*)&&%&-2//*)''&+*6.-100)&,,+'(&&%%'%(+403483528224:9,--10*%((,-/.-01./../.1-.%/070-.,/%().'$**-,-//7626*8/2)3/140*+/*)&''*%)*44//.+,-/0)+'),.*+---3))(%),**+1-61:0,&$&)*2/0/4:352/'')*'**).+('$&)-.82+-7:97*)*&%))'(+11.--,1.03661,&-*-)*.6797417/.0383-0179;:;977987612750238-0'''++99866-*.,4/0..59-+2/06+.-(((%'+-.-5-,17032609.,-1.55;8.,--+*(**-21..+/06523665:59+432393563.0-12358+/.)**+)%)()<:962.-**+,,151.071:656;:;875*%))'')-+/27)0(+044:567009.0166.+/-0/81&$&(++,-+*(++)$&&#'),,$/36+*887:8<72187*--.0;;32932230--+0+'')(*,177*(4353:7421/11,1++,/0/,--2103,-.*.6-024:67.&-/,)%(*..1-/(-)*+,2+53457293+))''(//95643660.&%*'(*3--2//2/-12,(,+.781%+),0:0623033%(+558;04577;75/:/)).4326448174346.3,--,,0+-'(+21450+*('++/+10.)++**)%))-578+4-402/-4459;5/..%%-))+.-.27)**-.5/07(,+,.4447:::799805*(-604-,-./+)')*0.+)*,222.***)*.),150/3)+)%%$)$)/7-&)'((&'),-1213)+.5130'*,&)(-4.-1.*-02:575001534475450-1,.&(20/047.6--.12047346722--)%)*+,2822.8913)-*/.1432*+-&*-9-.63')+8:/+99200,'(%&'%()(13+(+**)-4/,5766/(&&+(/.62567:8122025&(/,-/)-,26(%)1-/.0+--3410*-*/101/,,*'/3'(2*1,()
