# Supplementary material for: De novo species identification using 16S rRNA gene nanopore sequencing
Source: PeerJ. 2020 Oct 21;8:e10029. doi: 10.7717/peerj.10029 (PMC7585375; doi:10.7717/peerj.10029)
Supplement: Supplemental Information 3 [file peerj-08-10029-s003.zip › pass_fastq_runid_2c9cf7bc05858273f10e7d7ec552fc0bd742dc3e_383.fastq]

@60a66ed8-0cf8-48dc-a4d2-3079698bc910 ch=280 read=106171 start_time=2019-12-13T13:56:37Z barcode=BC01 runid=2c9cf7bc05858273f10e7d7ec552fc0bd742dc3e
CTCCTACGGGGAGGCAGCAGTGGGAATATTGCACAATGGGCGCAAGCCTGATGCAGCCATGCCGCGTGTGTATGAAGGAAGGCCTTCGGGTTTGTAAAGTACTTTCAGCGGGGAGGAAGGGAATTAAAAGTTAATACCTTTGCTCATTGACGTTACTGAAGAAACACCGGCTAACTCCGTGCCAGCAGCCGCGGTATTAATACGGAGGGTGCAAGCGTTAATCAGATTACTGGGCGTAAAGCGCACATGAGCAGTTCGTTAAGTCAGATGTGAAATCCCGGGCTCAACCTGGGAACTGCATCTGATACTGGCAAACGAGTCTCGTAGAGGGTAGAATTCCAGGTGTAGCGGTGAAATGCGTAGAGATCTGGAGGAATACCGGTGGCGAAAGGCGGCCCCTGGACGAACTGACGCTCAGGTGCGAAAGCGTGGGGAACAAACAGTTAGATACCCTGATGATCCGCCGTAAACGTCGACTTGGAAGTTTGTGCCCGCTTGAGGCGTGGCTTCGGAGCTAACGCGTTAAGTCGACCGCCTGAAATTACGGCCGCAAAGTTAAAACTCAATGATTGAGGGGCCCGCACAAGCGGTGGAGCATGTGGTTTAATTCGATGCAACGCGAAGAACCTTACCTGGTCTTGACATCACGGAAGTTTTTCAGAAGATGAGAATGTGCCTTCGGGAACCGTGAGACGGAGTGCTGCATGGCTGTCGTCAGCTCGTGTTGTGAAATGTTGGGTTAAAAGTCCCGCAACGGCGCAGCATATCCTTGTTGCCAGCGGTCGGCCGGGAACTCGAGAGACTGCCAGTGATAAGCGCTGGAGAGTGGGGATGACGTCAGATCGTCGTCATGGCCCACTTACGACCAGGGCTACACACGTGCTACAATGGCGCATACAAAGAGAAGCGACCTCGCGAGAACAAGCGGACCTCATAAAGTGCGTCGTAGTCCCGGATTGAGTCTGCAACTCGACTCCATGAAGTCAGGTCGCCTGAAGTAATCTCGTGGATCAGAATGCACCACGGTGAATACGTTCCCGGGCCTTTGCCCGTCACACCATGGGAGTAGGTTGCAAAAGAAGTAGGTAAGCAACCTTCGGGAGGGCGCTTACCACTTTGTGATTCATGAGCTGGGGTGAAGTCGTAACAAGTACCGG
+
,--3,%.(,6.+0/.,/.&()*7.0--(2-+*+-2;75.)*&+-6)2---+-)**'-214144-.,,,,-//2334-(*'+,).146,7.53($'0,&'&(*1;:1,.,+&.)&.,.0),'&$)&:8;..,9/5,(0/-1,&&',)-/,-0*-(%)$'*2&)('%'+2./,-(*+-/658579541//311-1+)')&+*-,.+1/,,'++-56240213036(*(&1*009:85337:8376+''$%&'/313845/00//-12),401%%(2,)1/--:00/:,405334/(+0278967423322010.//)*%&-./37/3/*'+/+..(/)0*9**2)-'$#()///.18/,.2870/*(+123:0.4.,6))/.)5021/++1**2-22/0+(%.1461-,**)((&/,7,,5454%'))))--'./))(+58.2()+4--..24;'('&*')008595.034*)'(*,+,1,3)3+*04*(.+/0*%)+)+,*,/35240002(,'')/39/,+,.763066738;44/+'''*','./,3+)+18(*'8-;71)*'$$&'%(#'$',1-*,'%&%&(*'(,635/+,-30-(,2/96/7290//00;:1967334/17381913;381/.:0//85..'(,*-)),3;:.54++*()840.3//4689:9771;2429;52'(*),(,&')-9922121:8876646635223-,,/0.0.363,-.:2;585941*&)*1+)+066-'&$&(&+(,-/2**/)14/672/12711*0-0-80/5-.1((*),-/9:96./0//23/(+'--45--&)(,48.14525445,,&//40,*++$)(+*0(#'$$%&(24;50++*--.*+*../45010.4--5778776847)'*(*/,-36765729/,)*),/)'',:-/()*/43:53589998689591..-/*+2*()++147/4//044555/296/4,,,*/+/.%($&$''$%)**-%&)214+,-,(*65,,'/)+,27412756857047/.,(*()(&#),++0331/183638*'&$#/,6745375*%(*(''-().2+/412)+.84;6,-1/,*+..+5/&+.//.263-7.*+0.),200/''*.0//3256654/),)+.37
@77f3861f-b34c-46b4-88dd-4f532092176f ch=252 read=199253 start_time=2019-12-13T13:56:48Z barcode=BC01 runid=2c9cf7bc05858273f10e7d7ec552fc0bd742dc3e
CCGGTTACCTTGTTACGACTTCACCCAATCATCAATCCCACCTTAGACAGCTCCTTCCTTGCGGTTAGGCCACCGGCTTCAGGTGTTATCAACTCTCGTGGGCCGGGCGGTGTGCAAGGCCGAGAACGTATTCACCGCGACATGCTGATTCGATTACTAGCGATTCCAACTTCATGTAGTCGAGTTACCGGGCCCCACAATCGAACTGAAGAATGGTTTTATGGGTTTTGCTTCACCTCGCCGGCTTCGCTTCCCTCTGCACCATCCATTGTTAGCCCAGCACGTGTAGCCAGGTCATAAGGGGCATGATGATTTGACGTCATCCCCGCCTTCCTCAACTTGTCACTGGCAGTCTCGCTAGAGTCCCAACAATAGTGGTAACTAACGGTAATAAGGGTTGCGCTCGTTGCGGGACTTAACCCAACATCACGACACGAGCTGACGACAACCATACCACCTGTATCTCATAAACAGCTCTCTCCATCTCTGGAGCCTTTATGAGTATGTCAGAGACCTGGTAAGGTTCTTCGCGTTGCTTCGAATTAAACCACATGCTCCACCGCTTGTGGGCCCCGTCAATTCCTTTGGTTTCATTCTTGCGAACGTACTACTCAGGCGAATTACTTATTGCGTTAACTGCAGCACTGAACTTTGACATCCAACACTTGGTACTCATCGTTTTACGGCGTGGACTACTAGGGTATCTAATCTATTTGCTCCCCACGCTTTCCGGGACTGAGCGTCAGTTGCAGGCCAGATCGTCTTATCGCCACTGGTGTTCCTCATATATCTACGCATTTCACCGCTACACATGCGTCCACGATCCTCTCCTGCACTCTGGCACCTGGTTTCGGCTTACTGAAGTTAAGCTTCAGGCTTTCACCACAGACCCTTGCCGCCTGCTCCTCTTTACGCCCAATAATTCCGGATAACGCTTGCCACCTACATTGCTACCACTGGCTGCGGCGTAGTTAGCCGTGGCTTTCAATAAATTACCGTCACTCGGCTACCATTTCCTGTATGCCGTTCTTCTCCTTTATAACAGAAGTTTGCAATCCGAAAACCTTCTTCCTTCGCGCGGCGTTGCTCGGTCAGGGGTTTCCCCCATTGCCGAAAATTCCTACTGCTGCCTCCCGTAGGG
+
5.),7,,1.1.*4.-.75899745410537695171-91-02152238/00111113,,,+,26,7).79923726..6/%49+-.:11-8.,,-),++')$(%)39869851%-.--/50-+-07559::<:898564334559;;980,('+/102..,/,331*.(.05466657236&'./6&*-+/,342,*,.736-/774,0*'&'(0279;*--7841:;.-49521368806&.+,0:5468:8;7//,.-/233;<900.&,)(*/40+++-..*)(('/..09831./.-49....-121,39/+/5667:9/53-.9:881.*+(+-0//09*.-(++-1984:6620)(*+-6/+*+/.*(&,090/7444:22('&'(/5)331934257644:252;76.7-1,/-+-+.12.&'--0-1246566565&6620.'$$%,$(**-2332&(&+'''&)%').0436902873585)*.*163,1.,---4323,(*,03500.+2*/+3858<:9985723572&&,.-/9147/001677872381.1-(&.-(:82+/166889660:9-)(66539;..713,%(4,+(4756771-77&%')))*,2-.5,0*.,5*))**),*&)**1765:/++0101&0'(&'+)'/+-0697661336)&(*2-/1592673320,(&1(+-809..+-.9+)-829;,(*')2:--'1882804402688564823.0-8,)&,-,-+'$%$))*/26567968:923.0-/044556554:76<642587::--()%)&&'),*&))//-.+)),2557-./24342$,$%'/,0+(&(''+++//))(..4-(('*&&.762:9..09,.++108,2+*3.,9<-,..2802157015121/2/4:9:01.4094730107019037312'3*%,7786*)'*5..-+(&''('/7/..47241+)+-(&+-)-2'**,3;899-./0,6//-3906;:7844-+%%+3164,(()(/,.6.-.4/-,(*)*.65(*'4**))/9*((((527;:6.7,)*$((,+-.7,,,10;8:.188.,6.-9<;))4-.9:2248/4),'''--,,4,.4+45**4-*(+
@0865b526-860e-453c-a37b-2e22651a3255 ch=164 read=141932 start_time=2019-12-13T13:56:47Z barcode=BC01 runid=2c9cf7bc05858273f10e7d7ec552fc0bd742dc3e
CACGGGAGGCAGCAGTGGGAATATTGCACAATGGAAACCCTGATGCAGCAACGCGCCGCATGAGTGATGAAGGTTTCGGATCGTAAGTGTCTTTGGGAAGATAATGACGGTACCCAGGAGGAAGCCACGGCTAACTACGTGCCAGCAGCCGCAGTAATACGTAGGTGAAAGGCGTATCGGATTTACTGGAATAAAGGGGCGTAGGCGGATGATTAAGTGGGATGTGAAATACCAGGCTCAACTTGGGTGCTGCATTCCAAGTTTATCTAGAGTGCAGGAGAGAGTGGAATTCCCTAGTGTAGCGGTGGGAAATGCGTAGAGATTAGGGAGAGAACACCAGTGGCGAAGGCAGCTCTCTCTGGACTGTAACTGACGCTGAGGCTCGAAAGCGTGGGAGCAAGCAGGATTAGATACCCTGGTAGTCCACGCCGTAAGCTTGATGAATACTAGGTGTGGGGTTTCCAGCACCTCCCGTGCCGCCATAACGCATTAAGTATTCCGCCTGGGGAGTACGGTCGCAAGATTAAAACTCAAAGGAATTGACGGGGACCCGCACAAGTAGCCAGACGTGGTTTAATTCGAAGCAGCGAAGAACCTTACCTACACTTGACATCCCTTGCATTACTCTTAATCGAGGAAATCCCCTCGGGGACAAGGTGACAGGTGGTGCATGGTTGTCGTCAGCTCGTGTCGTGAGATGTTGGGTTAAGTCCCGCAACGAAGGCGCAACCCTTGTCGATTAGTTACTACCATTAGGTTGAGGACTCTGGCGAGAGACTGCCTGGGTTAACCAGGAGGAAGGTGGGGATGACGTGAAATCATCATGCCTGTGTGGGGCTACACACGTGCTACAATGGCCCGGTACGAGATGCATACCGTGAGGTGGGGGCAACTTTAAAACCAGTCTCAGTTCGGGTTGAGCAAAATTTCGCCTACGTGAAGCTGGGTTACTGGCCATCCGCGAAAGAATCAGAATGTCGCGGTGAATACGTTCCCGGGTCTTGGCACCGCCCGTCACACCGCCGAGGTTGGCAATGCAGAAGTCCGTGAGCTAACCGCAAGGAGGCAGCGGCGAAGGTAGGGTCAGCGGTGGGGTGGAAGTCGTAACAAGGTAGCGG
+
1&*)99+,2--640412<7,6409630,..320-%)&)-&(*+//684/0'+(+).53667+((()*++.//./93,/;88601'(#''0.4;1/94.226122,-&&)*((,5,(,.+-&+0-/3020;0.-))-%(()-.457743550-%,+4/00737-2630+,)()+&((./','1/+*//4+()'+42)0/-025./38,1,,,,.2.)(*-642/),'-0.,-//&59939,6*++/71-,-**./009+3+%(*,,.+*+*+-023/:1-,')%''1,7+6*60''$*84/,+-(++60+*-.+/0784/*))0+.1.)'&)),-+,.726/:.-*-*4..%,-,-/.0227;9986562,./-/,.-0+482,4*.-(+44//12%),13(+,.0.30212768<4/141138:65678;752*',-+++,-7;9673'0.--528940:.6+,+,,06/28--2668468&+)(+)**.585/324;661695344*()++02:64(*-0*)1*2::/47715..-1/62756').0+6:3(*'),*))(,0&&*&-%,.-354.6-6.,,++*&%&&(,+*2.*-+(,3,*++,-501445495-8/0+;,*+.,2.3.1/)%(((,,),;920.&04../3*11+022(*,,/6834332,2845686/''($#%&'01484//02.1//844641/05/%%),-2/+&)41.6486940610-,(/*))1.,,/135.5//'/,-*(-1+57713,+%&''+,9:8653083.523.6./.*)(',*/.05:223324,+&*-+*-,-3'')27*)(%&%-012160.,(,.0676474342503')*+(/,+,,*./++*.2110.,)//775())-)-//1::868748617+-0;5(.(+.&$((+/+)%&),124/.0*,))()),+*--9//+1*)%0))+'+-++)%+*).++-75676/4)0075;905../1(%'*).)2(($$%.,.59,-3412.0*(*)+(-+0+(&))-,&,#&&(*+44125998555531233,/(+**,./1-)()*+2///61./024225-32+'*)()(*3.3.0)-,)()%//*4
@df9797b2-e44e-401f-a6d3-fc94c2148f64 ch=94 read=185165 start_time=2019-12-13T13:56:59Z barcode=BC01 runid=2c9cf7bc05858273f10e7d7ec552fc0bd742dc3e
CCGGTTACCTTGTTACGACTTCACCCCAATCATCAATCCCACCTTCCAGACAGCTCCTTTCTTTACGGTTGGTACCGGCTTCGGGTGTTATCAACTCGTGGTGTGACGGGCGGTGTGTACAAGGCCGAGAACGTATTCACCACTGACATGCTGATTCGCGATTACTAGCCGGTTCCAACTTCGTAGCAGTCGAGGTTGCAGACTACAATCGAACTGGGAATGGTTTTATGGGTTTTGCTTCACCTCATGGCTTCGCTTCCCTCTGCACCATCCATTGTAGCACGTGTGTAGCCCAGGTCATAAGGGGCATGATGATTTGACGTCATCCCGCCTTCCTCAGCTTGTCACTGGCAGTCTTCAGAGTCCCCAGCACCCAATGATGGTAGCTTAACGATGGGGTTGCGCTCGTTGGGATAACCAACATCTCACGGCGAGCTGACGACAACCATGCACCACCTGTATCTCACATAGCTATCTCCATCTCTGGGCCTTGTAGGTATGTCAAGACCTGGTAGGTTCTTCGCGTTGCTTCGAATTAAACCACATGCTCCACCGCTGTGCGGGCCCAAATCAATTCGAGTTTCATTCTTGCAGACGTACTTTCTCAGGCAGGTACTTATTGCGTTAACTGCGGCACTGAACTTTGACATCAACGCGGTACTCATCGTTTACGGCGTGGACTACTGGGGTATCTATTTGCTCCCGCGCTTTCGGGACTGAGCGTCAGTTGCCAGGCCAGATCGTCGCCTTCGCCACTGGTGTTCCTCCATATATCTACGCATTTCACCGCTACACATGGAATTCCCACGATCCTCTCCTGCACTCTAGCTGCCTGGTTTCTGTACTGAAGTTAAGCTTCAGGCTTTCTACAGACCCGCTTGCCGCCTGCTCCTCTTTACGCCCAATAATTCCGGATAACGCTTGCCACCTGCGTATTACGCGGCTGCTGGCGTAGTTAGCCGTGGCTTTCTAATAAGTACCGTCACTCGGCTACCATTTCCTGTAGCCGCCGTTCTTCCTTTATAACGAAGTTTACAATCGAAACCTTCTTCCTTCACTGGCGTTGCTCGGTCGGGGTTTCCCCATTGCCGAAATTCCCTACTGCTGCCTCCCGTAGG
+
,),&14)060:--4(,-059;2/.52/+9.9797991381,1-*+')*/14+,,,0.49)*(,)$)++*)('%&+-,.00742:---2723/80-+-+,1:974443.-*)/-356453621.-/+-.1081/534;8678'-*--68::::954/-'&*-.0)(()&)',34-8(1)0284*.*)&'*/00+)-/934237735405,1+++,%'2*+-,,078:,---41.;;1-/14.5890*#'*.*.7012453;,+,6133378;;:42:.,,..-33242&&()*3-(.32269450750.86/////9<601399:;7283*.99<7869.03371345833741/3,.-'%&'**-+'#&$(%,)((4*+,70+(%')/+9-10//%/4217132121115),0-(*'+*+,0243,-&),).%'))')&()+.216;874314747:6332324/*+)**+.1/22333...--/+*(,.'*&(&%&,/2-347600555110),)+6.-,-+0,2-(+1/4**)0*;;988-/01,/./6015+*/)-,2-5140*),+--/.2*),*12<:109;58524()++(0++)+0+,0-58:%(%('-),,-2..,0/.../.1121-11224..3/,)(&/0,92.0&+%'&,72771397+-30008910/.'*'&33/./*(&''-)(,*82)$)(-1874,784666541122./5/,1+)-00,+-/22134.147:768;867+-/(*5.7/097977678502/1-7<:5544100)($((++,/)3-2:.'()*(0))*127674././2,5664480299;9)'%&'--,3..0;00),--1%07/34.(&#'((-94+%'*&%(((+.201103-.281097673-2,4583+(8,73503/*02,/7+/2-*..*'.)&+&).1.5469271.).1/60*0706581294/+.-,.5%0*,552+&)**-)/0%5903;:0320(,,/44699:<88:0,*/**-044'(,*2<91.2--)&,4*-.,.*4;602840/,/-,()%()434877'-85.;1*07/)/,*0-(*(-*6-7-()++).,,-5/66(+-+30
@1a52e847-4c21-42e4-ad22-4ffc6913957c ch=37 read=128766 start_time=2019-12-13T13:57:21Z barcode=BC01 runid=2c9cf7bc05858273f10e7d7ec552fc0bd742dc3e
TTGGTAATACTTCCGATTCCAGTTACGTATTTGGTGCTGAAGAAGTTGTCGGTGTCTTTGTGTTCGCCCTGCGCGCAATAGCTCTATCTTCCAGGTTACCTTGTTACGACTTCACCCCAGTCGCCAGATCACCGAGTGGTAGCGCCACTCCCGAGAGGTTAAGCTACTACTTCTTTTTTTACCAACCCTCCCCATGAATTGTGACGGGCGTTGTGCCAGGCCCGGAACGTAATTCACCGTGGCATTCTGATCCACGATTACTAGCGATTCCGACTGTGGGTCAGGTTGCAGACTCCAATCCGGACTACGAGCGCTATGAGGTCCGCTTGCTCTCGCGGTCGCTTCTCTTTGTATGCGCCATTGGCACGTGTAGCCCTGGTCGTGGCGGTAAACTGACGTCATCCCCACCTTCCTCCAGTTTATCACTGGCGGTCTCCTTTGAGTTCCCGCTTTGGCAGCAAAGGATAAGGTTGCGCTCGTTGCGGGAAACGCTTTAACATTTCACAGCACGAGCGCTGACGACAGCCATGCAGCACCGCAATATGCAGTTCCCGGCACCAATCCATCTCTGGAAAGTTCTGTGGATGTCAAGACCAGGTAGGTTCTTCGCGTTGCGTCGTTGACACGCTCCCACCGCTTGTGCGGGCCCCGTCAATTCATTTTGAGTTTTAACCTTGCAGCCAGGTCGACTTGCGCGATTAGCTCCGACGCCTCAAAGGCGGCAAGCGCCAAGTCGACATCGTTTACGGCGTGGACTACCAGGGTATCTAATCCTGTTTGCTCCCCACGCTTTCCGCCTGAGCGTAGTCTTCGTCCGGGGCGCGCTTCGCCACCGGTATTCCTCCAGATCTCTGCGCATTTCACCGCTACGCAAATTCTACCCTCCTGCGAGACTCAAGCTTGCCAGTATCACAGTTCCCCAGGTTGAGCCGGATTTATCTGAAGCAACGACCGCCTGCGTGCGCTTACGCCCAGTAATTCCGATTAACGCTTACACCCTCCGTATTGCGCGGCTGCTGGCGCGGAGTTAGCCAGTGCTTCCTTCTGCGGGTAACGTCAATGAGCAAAGTGCTGCTCCCTTCACTCCCCGCTGGTGCTTTACAGCCCGAAGGCCTTCTTCATACGCGGCATGGCTGCATCCGGGCTTGCGCCAGTAGCATCATTTACTGCGCACTCCCGTGGG
+
$"5+)2)*'&%&+&((-5.-,,2*#'&%%)*,$(,(),1,+&(').7001,:67836;2(+$(0+''('%&'')&'(%$%()./368:731*#.%'''*./2./5)(+,1482+160*.133((&(&65625-+)*(+30''(*,3(+19,())&$)'2*5,+,$%''')/7440//2/+(,(+%5+((+---%%&#%+))(('(&*)')+'()&*'$+)2-*,2-//))%%..,,30708//.9;654046.+,,.61-/4)+++,4:.53443-+&.)))%((,(%)$%1/-2(1.,*/+3.+&&&&&&)(+.*-0,/+/-)*-/5./--*-'&&)-..0/4+3.5/0,1/1++(+1)&,%)'*++/,,%'*3.*+380,%%*(+(',0+*()+09:62/,&)('./2;9983/-14;8,++**,+%%*42343'()')*26''%$$(-22(.++'1295,5,3-*,,++)++--7223//+6+&'%('&()%*%,)49)***-&*()&%*)''*-/654/./60483;68531/&+-20,.$'%),9/))*(('/-0308:.3552346-0.,.655527;9:--,4-66;;/8-'(*36;755+&)(,(%'&*,*/''%%%%&*)14+)/5-,.,+-+6,2,387.--14;:<:70::+(,,8;;-.'*(&'&&#&)&#**(326,0*&'')*).++./15'((+,4755(-'-*(($%'(%*).,8/),))'-.1374;.,-1:433942..(-//13020/..1033822.9+*,+/,..(+*+01-/'&,/,/+/+*0-//1297,(*%*263+,.%'3,8698,3()*--.:75-5'((8641/1'/(').78.379*-1*+#*$&',+*&%*,,*3-)(1(&/146954,././81*000.*'*)/623+'%&()&*%$,2+)-&.+%%&&'(()%((.&(*,2.4:*)+)*850()&%()-2-*./28970,**.00147/7,*+&+34..4/2-5-+*'%'&(*%%%+-+&&/-*+69-.-0'55-./6*)293636)+&((3,4573:4.+*/0.&&%##$#&(31+.83)*+.:7-+/-+)&%%&('(+*)2.0('-,1.87;99<:5*)*')/8+)*+.,-)**,3)*33128-/002$'%$#%%%%$&($$()((%&#),.82*))(+
@947ccb2a-94c6-46d4-bbdf-d36b1bddc5ff ch=368 read=118401 start_time=2019-12-13T13:57:17Z barcode=BC01 runid=2c9cf7bc05858273f10e7d7ec552fc0bd742dc3e
CTCCTCAGGAGGCAGCAGTGGGAATGTGCACAATGGGCGCAAAGGCCTGATGCAGCCACTGCCGCGTGTATGAAAGAAGGCCTTCCAGGTTATGAGTACTCAGCGGGGAGGAAGGGTAAAAGTTAGCAAAATACCTTTGCTCTGGCCGATACCCCACAGAAGAAGCGCAGCTGAACTCCGTACCCGCTTAATGCCACTTGTGTAATACAGGAGGTGCAAGCGTTAATCAGATTACTGGGCGTAAAGCGCGCAGGCAGTTTGTTAAGTCAGATGTAGAATCCCGGGCTCAACCTGGGAACTGCATCTGATACTGGCAAGCAAGGTCTCGTAGAGGTAGAATTCCAGGTGTGGTGGAAATGCGTAGAGATCTGGAGAGGAATACCGGTGGCCGAAGGCCCCTGGACGAAGACTGACGCTCAGGTGCGAAAGCGTAGAGAACCAAACAGGATTAAGATGCCTGGGCTGAGTCCACGCCATGAAACGATATCGACTTGGAGGTTGTAGCAGAGGCGTGGCTTCCAGGTAACGCGTTAAGTCGACCGCCTGGGAATACGGCCGCAGGTTAAAACTCCGATAGATTGACAGGGGGCCCGCTTTGCGGCGGTGGAGCGTAGTTTTAATTCAGGTAGCGCGAAGAACCGCCACCTGGTCTTGGCATCCACAGGAAGTTTTCAAGGAGATGAGAATGTGCCTTCCAGGAACCGTGAGACCCAGGTGCGCTGCACCAGCTGTCGTCAGCTCGTGTTGTAAGGAAATGTTGGAGTTAAGTCCACCCAGCAGGCGCAACCCTTATCCTTTGTTGCCAGCCAGTCCGGCCCAGGAACTCAAAGAGGACTGCCAGTGATAAGCTGGAGGTGGGGATGACGTCAAGTCATGGCCCGCCTGACCAGGGCTACGTGCTACAATGGCGCATACAAGAAGCGACCTCGCGAGAGCAGCGGACCTCATAAAGTGCGTCATGTCCGGATTAGAGTCTGCAACTCGGCCATAAGTCCAGGAATCGCTAGTAATCGTGGATCAGAATGCCACAGTAGATACGTTCCAGGCCTTATACACACCGCCCGTCACACCATAGGAGTAGAGTTGCAAAAGAAGTAGGTAGAAAGCAACCTTCCAGGAGGACGCTTACCGCTTTGTGATTCATGACTGGAGTGAAGATCGTACCAAAGGTAACCGGGAGATAGAGCGACAAACCCAAGTAGAGTTAACTTTAAAGACATAGCTTTCTTGGCACCAGCAATACGTAACTACCA
+
-.1905+/1-.,*)..-5,14++'*,2***-,1100(%%('(&&*01.//51,+'*)%&&),0*-/1463602.*&)0+11/-+/'$+,.-*+%&'(%*1'')+&07-',-)(,*(,,65(0+-(('(./+..7,24.*33(&%%'('&('*,1+%)%'+)'*)&)(3*./.%$'(+053/&,*'')+,)$$%$%$&.('&%%'()*1)0''*)('+(--5519--)*%)+(1+/28;9621392))$$$%&+2*,0205)2-5,1/8..0-)'($+))050(24149624632975653////0,*),'-/+9--0%+&%)&'()*'/(*$(%%%*)/-.0)(/,)'$$(.-&*-+)*5-+,''%&+21/1++&*-*60111,2.(0/&'(%%#'-,('0624)+***/*)%''*/30,3/1/+*/0*+'+')'+%(),06-9').*4,-)(*+(//,+'%%'('').+(**,*%+%)0,)///),./-..1(,(&(,.)%$%'$%%(((*+)('&&(($)&'&)(')(--71/264-582562--*&'()62533-0*--*,).)'%',++-.+))4,5/3&/212).1)%'%%'&%(+,&-./5-/.&0%-,54-'-&+,&*&'%(*''&),'-01,'*((,52-12,.*+$()42))*%,,'*'*15*/)/+''+201-.*0./2-/''(&'$241565.0'%1./30*,.210)-/,,&'$%(++*,/.262557756/5/))%&).))2)-.1)+%&,:,1+23.).+))$&%(((,,.%36.-1125,/4)&*(&+*)'+%$*55/110-()(*-)+,.*.'&'+(,19787,.-,)))'%()**''&*,5:+-03222121/--+$&$'&82%'&%''.6.5/.+'&(%&*)((*+-.07431.-)/*)%&%%'''*565+*+((%$#&%(/7.1//3445;7'2()%65%&&'(/*-&6((&&'(*6552,,-+&%()**'&$&))%+++/.1./1,-+2-..&8)3...,),54-41,/%*,%&(&)1(1*,&',435/6.+'+*,-070/97-+-,,+03*,'+,%&()-&)-0*+*.3*%*(&'(+-+(&(**(*.--))),'$,+),-%+)**++..(+))(').03;3-+-&,*')$%#%)'')**&(%&%)*+)))+227+/-)+..)%+(()*+0((/*(*))++))(()'%%',()+,+*+'''$),54,/-'*//11-*((,'*4+))(&(%%'&
@de23e44c-bd58-42c8-9ade-bac9aa1d74b4 ch=401 read=60611 start_time=2019-12-13T13:57:32Z barcode=BC01 runid=2c9cf7bc05858273f10e7d7ec552fc0bd742dc3e
CTCCTACGGAGGCAGCAGTAGGGAATTTTCGGCAATGGGGAAACCCTGGCCAACGCCGCGTGAAGAAGGTTCGGATTGTAAACTTCTGTTATAAAGGAAGAACGGCGGCTACAGGAAATGGTAGCCAGTGACGGTACTTTATTAGAAAGCCACGGCTAACCGTGCCAGCAGCGGTAATACGTAGGTGTAAAGCGTTATCAGGAATTATTGGGCGTAAAGGGGCAGGCGGCAGCAAGGGTCTGTGGTGAAAGCCTGAAGCAACTTCAGTAGCCATAGAAACCAGGCAGCTAAGAGCGCAGAGAAAGTCGTGGAATTCCATGTGTAGCGGTGAAATGCGTAGATATATGGAGGAGGAACACCAGTGGCGAAGGCGACGATCACAGCCTGCAACTGACGCTCCGGTCAGCGTGGGGAGCAAATAGAAGTTAGATACCCTGGTAGTCACGCCGTAAACGATGAGTACTAAGTGTTGGATGTCAAAGTTCAGTGCTGCAGTTAACGCAATAAGTACTCCGCCTGAGTGACGCGTTCGCAAAGAATGAAACTCAAAGGAATTGACGGGGGCCGCACAAGCGGTGGAGCATGTGGTTTAATTCGAAGCAGCGAAGAACACCGAATGTGACATACTCGCCAAAGGCTCCAGAGATGAAGTTAGCTATATGAGATACGGGCGGTGCATGGTTGTCGTCAGCTCGTGTCGTGAATGTTGGTTAAGTCCGCAACGAGCGCAACCCTTATCGTTAGTTACCATCATTAAGTTGGGGACTCTAGCGAGACTGCCAGTGACAAGCTGGAGGAAAGGCGGGATGACGTCAAATCATCATGCCCCTTATGACCTGGGCTACACGTGCTACAATGGATGGTGCGGAGGAGAAGCGAAGCCGCGAGGTGAAAGCAAAACCCATAAACCATTCTCAGTTCGGATTGTAGTCTACCTCGACCATGAAGTTGGAGAATCGCTAGTAATCGCGAATCAGCATGTCGCCCGGTGAATACGTTCAGGCCTTGCATGCACCATACGTCACACCACGAAGTTGATAACCCGAAGCCGTGGCTAACCGCAGGAAGGCTGTCTAAGGTGGGATTGATGATTGGGGTGAAGTCGTAACAAGGTAACCGG
+
+-/*&)++3,-0114627760/**/*4;90--,27443-&+-*..%$%(&(*-..0-(('())*&(-',,0((/(1./042(,/2,6+4,+)/2)-+-.,-5.&1/./1145$)(./,,3570/06,/2124390)+,.-),-.$*')&+*',,/,..1*&(*-72/00(..'(*/')+410736..%*6+,4327102*'+'&+)(2,89;43148/(,.+*-5;81;1/1-2(.395110/--./.41..(''(%$&&((.-5(**,+.6-00*+-.)678992/303,,+222;,+)(,&'$'(+,,..//5,0,+*((&&)+/82,28+*/496933111+/33,,*(*-23125966/4..&(,)-+2351021'&$(7-426753220,*+)),0;6,((),4447/).12;<72-)&((,)+64159--272(-,0*+,16589841/./'(()(((),**,2-334:279.4.*+5;+-097545005464;5473467)2%*-79-093.,++%&%$'(/384700((-394.78./:6;2+/(/.61690-53/-('($''&(,274481&1(,'(-2/;:08724*+,$)*+.--1/)''%(*&%$'#'%(*35'132,2*65'/+,+:+)*(**71/*(&'()),-2,.33140,.(25555724')(+,/*,6678*0./03305971,),.66<31-722/,35(,1*1(**-18.3,97+4665546&&&&%,6039-9,:,8-7,-1602223111+&)++)*-/.575778:58890-,,(,+.40378/6570/00(+)(+,/0,.+72.,+3/0/257100**((*(*'),10,-1:25844477778-)+(($+'$'((/+-47/.,'(+)3/)$-.::7473-,13++-02:589%'---66011'+'(00-)+&'*--+*+*+6/,8/:--)/&(()))'((()(*460631//-006985-2+*),+++30/214:6'/,2-1,(&$%$().*&&$))+8-,,5-/0-))*.-*'''$'&'&(,(-+%-',+66:84214*))(++,)*..*--1/4481+0.*+,--05-*+'*(*/.-10237458.9/5:880,
@03d2e8f4-e209-424e-af6c-dba9fdbd83d8 ch=229 read=222272 start_time=2019-12-13T13:57:31Z barcode=BC01 runid=2c9cf7bc05858273f10e7d7ec552fc0bd742dc3e
TATTCCTCTATATATAAATGCGCATTGGGGTTTTAGTTAAAATATTCTTTGAAGTATGCTTGAGGGAGGTGCGGCGAGGGCGGTGTCTTCACGCGCTTCCGGAGATTTTCATTCCTTCAAGCACTCTACTCTGGGGTTGCTGCTAAATCCACCTTCGACCCTTAAGTTTCATAAGAGGGCTATCGTAGTTTTCTGGGGTAGAAAATGCCAGCCATTTCTTACCACCTCATGGGCTACACCTTGACCTAACGTCTTTGCGACATGGGTACTTGCGCTTACTTTGTAGCCTTCATCAGGGTTTGCTGAAGATGGCGGTATATAGGCTGACAGAGGTGGTTAGTGATCGGGGTTTATGGAATTACAGAACAGGCTCCTCTAGAGGATATGGAAGCACCGCCAGGTCCTTTGGAGTTTTTAGCTGTGGCTCGTAGTGTTCTGGCGAGCAGTTTTGTTGATTTAACTGTTGAGGTTTAGGGGCCTAAGCATAGTGGGGGTATCTAATCGGATTTGGGTCTTAGCTGTGTGGTGTTCCAGTAATATTTGACCACTTTTCATGTCTATTTTGTGTCAACTGGAGTTTTTACAACTCAATTGAGTTTTAGCTTTATTGGGGAGGGTGATCTAAAACACTCTTTTACGCCGGCTTCTATTGACTTGGGTTAAATCGTGTGACCGCAGTGGCTGGCACGAAATTGACCAACCTGGGGTTAGTATCTTAGTTAAACTTTCGTTTATTGCTAAAGGTTAATCACTGCTGCCTCCATTG
+
)%%((,+-00/..**,....,+,&,%28:44;:,4649188)*$,'%'()**1)+*.%+*(*(/,.,**'$&(%)+'064224200/.5+'++***.+.(**(*'()/*)(053&$-#0/'2((+,/+/0/.,.)*.3(/0/01...*,1/.,+71325;01.91*+:85222/*(&(&+-.26750,/:9//64:8-//,/8:1,+'$*+0502:9-8-&65/346836,73//,,,/+*.,-.5,+%++00,1*$'&%&+-(.&))-.3+*')(2-/.41)'((-.1:65/7+144,86//5425.23-4--622332''&''+/,/**/,0300*((((*,+,8740:;..(/4,8.-/+((01-.1/,/++.0(+#)(33543(,+,,26<44721-,1,-763.%(*694*#%%.(,.1,.10*-'/+0:91060/027473<<31090,/7*0)..-8-.&/1-8)%*.1+)&%&'&(+-(+//654+324653913&)$+,4-870-/,+%')&-&'&%,+.6-&%()+''&.-'&/1.-,67;,7)3&))211;:8,0.2325456.)+3:<6,+-.*044/%***+-4:;*+(+-1-+/+*+4,&.4,1226.-.3774111.189,125723712947515-,)*)-/211%+*)+,2,((+-/)-%44/0/,,-*))(-7,00.078538:/1:;6462'-&'%,(+*7,::204;;319<:.351442:1-2.9(/((',-+/0.0732-$&$(
@1795f51b-34bc-4b24-8042-851c745b8d93 ch=478 read=86300 start_time=2019-12-13T13:57:29Z barcode=BC01 runid=2c9cf7bc05858273f10e7d7ec552fc0bd742dc3e
CCGGTTACCTTGTTGACTTCACCCCAATCTGTCCCACCTTAGACAGCTCCTTCCGCTTGCGGTTAGGCCACCGGCTTCGGGTGATATCAACTCTCGTGATGATTGTGACGGGCGGTGTGTACAAGGCCGAGAACGTATTCACCGCGACATGCTGATTCATGATTACTAGCGATTCCAGCTTCATGTGGTGAGGTTGCAGACTACAATCCGAACTGAGAATGGTTTATGGGTTTTGCTTCACCTCGCGGCTTCGCTTCCCTCTGCACCATCCATTGTAGCGTGTGTAGCCCAGGTCATAAGGGGCATGATGGTTGACGTCATCCCCGCCTTCCTCCAGCTTGTCACTGGCAGTCTCGCTAGAGTCCCCAGCAATGATGGTAGCTTAACGATAGGGTTGCGCTCGTTTGCGGGACTTAACCCAACATCTCACGACACGAGCTGACAACCATGCACCACCTGTATCTCATATAGCTATCTCTCATCTCTGGGCCTTTATGAGTATGTCACTTGCAGAGACTTCTGGTAAGGTTCTTCGCGTTGCTTCGAATTAAACCACATGCTCCACCGCTTGTGCGGGCCCCGTCAATTCCTTTGAGTTTCATTCTTGCGAACGTACTTCTCAGGCAGATGCTTATTGCGTTAGCGCTGAACTTTTGACATCCAACACTTAGGTACTCATCGTTTACGGCGTGGACTACTAGGGTATCTAATCTATTTGCTCCCCACGCTTTCGGGACTGAGCGTCAGTTGCAGGCCAGATCGTCGCTATTCATACTGGTGTTCCTCCATATATCTACCGCATTTCACCGCTTCACATGAATTCCACGATCCTCTCCTGCACTCTAGCTGCCTGGTTTCTATGGCTTTACTGAAGTTAAACTGGGCTTTCACCACAGACCCTTGCTGCCGCCTGCTCCTCTTTACGCCCAATAGTTCGGATAACGCTTGCCGCCTACGTATTACCGCGGCTGCTGGCGTAGTTAGCCGTGGCTTTCTAATAAAGTACCGTCACTCGGCTGCCATTTCCTGTAGCCGCCGTTCTTCGCGCCTTTATAACAGAAGTTTTACGATCCAGCCTTCCTTCACGCAGCGTTGCTCGGTCAGGGTTTCCCCATTGCCGAAAATTCCCTACTGCTGCCTCCCGTAGGAG
+
-(.-.--/+1+'2'&(+0735094.-2++$$((1.(+.,2,.+1/.//23881-&),..--,4+*488;05;0/+.))*+&,)),)--/1,+,)3/0+'-*',*+.739-52+0,,-2//07522+5/)$*)30557868/2853/-++0-25:77;1%%/02:44,,,.-03303(&')/4.,+--324-)-+:11&(+((*+-5.:**3/.,++--23/68:5-/0:461;-+,/:..174554170093-./5.81-/20//163434005+)))-)).420//,/,*,4454322.2+*,/3//0-(1(()8798841:8+)60//23532,./031455554832242/0.1655233.84))#')3*.-4//.),0.721/+,*,.3104-.*-15388(*--5*+..0/*-*'/4/22230+.12445&%34.121/<8;485685611.)+.3576/)+**/067782./..**-1//1-*+2297+0.(('),$''#%&%&%((())-2.7/111/+2/6;77;7045/2(..;/'.--0/<;:1-)+1-0004-33.+*'*+%1,4.297,&/007394(*/-.,/1::5/7;24301/18:864,/1,,0+-48700-++**+/.-.301)*..0+(&)).25+123997240,))-(&(+-.6786-/--94.-*.,-.+2(152231(&%/+.0148450/.9201/964,')'(495++::47843864790/60/.6-60722277586(($%162&'&))-,,,/;:20.4,--33764***),-2:;5141**+/((()+('00421+++,/1001//)*,,,,,/*%14576:67:584,(+*+'&(,*-764+.+.;39-.-,1454;83))(*+-9:9;/.50/*-06065))(,,5/13:54:827.0.-,(2*4,8441810006.09%0-00:68729026,/,6000360..(('191106749985.120.42089-,..3:9::134828,*&+''-97.2//030564798692180()%''*/*++/5.-%'')247'&)(.,0)))2-7688.47.2,0).1002../0+*./,*.-2;/.8;505:49:429980;16/*)+-+,--.1.18+.6+21'*
@dfd2461a-698b-43df-ae28-fba869a5c1d0 ch=274 read=93284 start_time=2019-12-13T13:57:28Z barcode=BC01 runid=2c9cf7bc05858273f10e7d7ec552fc0bd742dc3e
CCAGTTACCTTGTTACGACTTCACCCAGTCATGAATCACAAAGTGGTAAGCGCCCTCCCGAAGGTTAAGCTACCTACTTCTTTGCAGCCCCACTCCCATGGTGTGACGGGCGGTGTGTACAAGGCCGGGAACGTATTCACTGTGGCATTCTGATCCACGTTACTAGCGATTCGACTTCATGGAGTCGAGTTGCGAACTCCCAATCCGGACTACGACGCGCGCTTTGCCAGGGTCGCTTGCTCTCGCGAGGTGCTTCTCTTTGTATGCGCCATTGTGGCACGTGTGTAGCCCTGGTCGTAAAGGGGCATGATGACTTGACGTCATCCCACCTTCCTCAATTTATCACTGGCAGTCTCCTTTGGAGTTCCCAGCCGGACCGCTGGCAACAAAGGATAAGGGTTGCGCTCGTTGCGGGACTTAACCCAACATTTCACAACTTACGAGCTGACGACAGCCATGCAGCACCTGTCTCACGGTTTCGGCGTTCTCATCTCCTGAAAACTTCTGTGGATGTCAAGACCAGGTAAGGTTCTTCTTCGCGTTGCATCCGAATTAAACCACGTAACCACCGCTTGTGCGGGCCCCGATCAATTCATTTGAGTTTTAACCTTGCGGCCAAATGCTCCCCGGGCGGTCGACTTAACCTTGGCTCCGGAAACCACGCCTCCAGGGCACAACCTCAAGTCGACATCGTTTACGGCGTGGACTACCAGAGATTATCTAATCCTGTTGCTCCCCGCTGCACCTGAGCGTCAGTCTTCGTCAGGGCCGCCTTCGCCACCAGGCTTCTCCGATCTCTACGCATTTCACCGCTACACCTGGAATTCTACCCCCCCCTCTACGAGACTCAAGCTTGCCAGTATCAGATGCAGTTCCCAGGTTGAGCCGGGGGGATTTCTCACATCTGATAACAAACCCGCCTGCGTGCGCGCGCCCAGTAATTCCGATTAACGCACCCTCCGTATTACCGCGGCTGCTGGCGCGGTTAGCCGGTGCTTCTTCTGCGGAGTAGCGATCAATGAGTGTGCTTTGCTCCCTTCCTCCCCGCTGAAAGTACTTTAGCCGAGGCCTTCTTCATACGGCATGGCTGCGGCGGGCTTGCGCCCGGTACCAATATTCCTGCTGCCTCCCGTAGG
+
51.03834414)-+%*0-454,((%%%%32,./176545483....2,*),,2:704+*),0*-*502-1115:5448:.42((*+&9/5-$()093.28:7789780/,'-2*//,4248914-0-6737217212.&&&(+1-..;<:95564,++*-.+-425665744,/56254130+-.//234812),210/.-+3,1'6*750.023734/-('+-*'+''+0*.00225,,---1130&*&'#(*+,.0.;9,,+./379;3:20)',-,/0.0++*-,18*%,598779.*)-,'(&(+-/-++*-,.23385/50.+04;<9:553968;.//365483+///19/7703)&)-.93+'0174:61/0223:753.2:)5-4533)*,,4/1,//0-8.*&*/.21031,20+.&2.79.,%%$%'+&*+..5522-+,.+,+9,23:/....6;598775)00529*,**&$+3,+.08868')(146,.052::89<;9/.-/,.156****&$-+5:430.827232351113/((,.0.2<989+,'&'*,+)0-,-7-34883+&()+'%%.07:7;5+/0)*,.5;<-/3//,1.,0,6,(''%#%)+143'.&-,77885-5-4,/&&'%*-11*,+,/)/7),,07.7'(-8.-,-3.*'),)0,/3+++++5$07/)4172337:112/211,')%.(*,705:3980-41)+02,/'%%''**-6...187::4,++1+30.7&+780:5512204::220$&&$&&''(''%)+/551524/1790-37*+-'&)0448/8-7/5.01495934.-23331.1026830%.-2.1-(*,,43),/74539:;46)*--/0,,266(.0.0($2,*&('&(+,2.-*+182467-91005((++.3532*,'-+*(+,/)/4((),0-,)*((',31/1;1590:*-))+)%$')+-.+*%'*/*01016278/1695796,++3/%(*-(-,+,,.2++(*)---,320(11.8+-6835/:5+.676/3*('&),.+(*17()*1/25:/+4+,(()()11339562.(&(/:865:--,/3+*$($./.1/+3++)&&(*(/5.71(*0&4,
@8180fa6d-b6ac-4cdb-ad7b-24432302d1e4 ch=177 read=207850 start_time=2019-12-13T13:57:40Z barcode=BC01 runid=2c9cf7bc05858273f10e7d7ec552fc0bd742dc3e
CCGATTTACCTTGTTGCGACTTCACACTAATCGCTGACCCTACAGCCGGCTCCGCTGCCTCATGCCGGTTAGCTCACGGACTTCGGGTATTGCCAACTCCCATGTGACAGGCGGTGTGTACAAGACCAGGAACGTATTCGCCGCGACATTCTGATTCGCGATTACTGGTAACTCAGCTTCATGTGGGCGGGATTTCAGCCTACAATCGAACTGAGACTGGTTTTAAGTTTGGCTCACCTCAGCATTGCATCTCTGGCACCAGCCATTGTAGCACGTGTGTAGCCTACACATAGGGGCATGATGATTTGACGTCATCCCCACCTTCCTCCTGGTTAACGGGCAGTCTCGCTAGAGTCACTCAACTTAATGGTAATGTGTAACGACAAGGGTTGGCTCGTTGCGGGACTTAACCAACATCTCACGACACGAGCTGACGACAGCCATGCACCACCTGTCACCTTGTCCCCGAAGATTTCCTCGATTAAAGGAATGCAAGGGATGTCAGATGTAGGTAAAGGTTCTTCGCGTTGCTTCAGATTAAACCACATGCTCCACTTCCTTGTGCGGGTCCCCGTCAATTCCTTTGAGTTTTAATCTTGCGACCGTACTCCCCAGGCGGAATACTTAATGCGTTAGCGGCGGCACGAGTGTTGAAACCCCCCACCTGGTATTCATCGTTTACGGCGTGGACTACCACCAGGAGTATCTAATCCTGTTGCTCCCACGCTTTCGAGCCTCAGCGTCAGTTACAGTCAGAGTCGCCTTCGCCGCAGGTGTGCTTCCTGAAATCTCTACGCATTTCACCGCTACGCAGGATTCCACTCTCCTCTCCTGCACTCTAGATAACCAGTTTGGAATGCACAGCACCCAAGTTGAGTCCGGGTAATTTCACATCCCGCTAATCATCCGCCTGCGCTCCCTTTACGCCCAGTAAATCCGGATAACGCTCATACCTACGTATTACCGCGGCTGCTGGCACGTAGTTAGCCGTGGCTTCCTCCTTGGGTACCGTCATTATCTTCCCCAAGACAGAGCTTTGAAAGCCCTCACCATCCGCGGCGTTGCTGCGTAAGGGTTTCCCCATTTATTGCAATATTCCCCACTGCTGCCTCCGTACAG
+
5,*&87+-6649-/3*+-./27)'(&($%&*+)'))*52('$(&'*)+'(')*)/0(+($&$)&+'*+*3+*-++%(+:35423-656426-1-.../,:7,-2+-,4'48247,--)-1379558(#,+,411977-+%2.*,459335002*//((+)(+++,)%31313./''*/41+001&/221'/'00/.*--7+*+.83.((..77:796:6)6<<,6,0-*'(''''&(*((%%''/2.//43420,'&%'+*+/20360----,2/034/*+)4/*)*'+&&'',1-12/....77;.--32554,4)-($-*00-+(3.)*-6,0&+&+494841//()-/&&(*-)+-0282//0.,14,,),('$(%,'--/4..9415+%(*2323233:5/+&(,)*',)40011.-/..2*0-,25,++(($$($'*-422244/54246732./,)**&(&&)&'&)4618986,5+40.''%'&$(,,-77--&),)%%,(,+.9.,4,((+1/19967,8)((2//&'.0115,-*+*-4.000,%+0+)%#"%(&,'3.-,/0/,07*7-8252:9/.--9;1.;4324013613%-),*201+.-23+106.%'$$.*000040)-*+))&')&*)(((*,+&,0*012+-*).42+3455;9799.87.*//851548567-//'(+(3+&&(+44,.92386177./-2-('1/025632047::://00090315..*./1*))+).-0/.2-,2.%)%+)'&)%)/,6)**-0,*,4+..0-.%0880/09/33/1%(%&*$4-22%)(*.,.-.02.-,,$*+/-/0685545)64;10.+-,((()*.6115,-,(,+($''-&/.&'&+),++(**,28+()&-311/.141482'311319--74.02/81++/29943387775+,*+)0)*%.50//-0019233/,,../54.2+)%)+-+247213637350/11.-0())%')+)1.011)2+))875485-423431013050+%).*(3;2210+/%'*/*,,1.,,.)'&&(()')+3-36+10.*%'.')-2.0.9210.457/)+*))-,24069+---,,
@20b3eeb6-d0b8-48da-819c-2b88978633de ch=11 read=60024 start_time=2019-12-13T13:57:38Z barcode=BC01 runid=2c9cf7bc05858273f10e7d7ec552fc0bd742dc3e
TTGTTGGCGCTTCGTTCCGGTTACGTATTGTAGTTGCGCAGAGAAAGTTGTCGGTGTCTTTGTCTAACGCGCAATCGCTCTATCTTCCCGGTTACCTTGTTACGACTTCACCCCGTCATCGATGCGAGCAGCTCCTTCGCGGTTAGGCCCGCCGGCTTCGGGTGTTATCAGCTCTCGTGGTGTGACGGGCGGTGTGTACAAGGCCGGAACGTATTCACCGCGACTGCTGGTCGCGATTACTAGCGTTCCAGCTTCATGTAGTCGAGTTACGGGCTACCATCCGAACTGGAGAAATGGTTTTATGGGTTTTGCTTCCTCGCGGCTTCGCTTCCCTCACCATCATTGTAGCACGTGTGCTTAGCCCAGGTCATGGGGCATGATGATTTTGACGTCATCCCGCCTTCCTCCAGCTTGTCACTGGCAGTCGCTAGAGTCCACAATAATAAGTGGTAACTAACGATAAGAGGTTGCGCTCAGGACAACAACATCCTCACGACACGAGCTGACGACAACCATGCACCACCTATCTCATATAGCTCTCCATCTCTGGAGCCTTTATGGTATGAGACCTGTGGTAAGGTTCTTCGCGTTACTTCGGAATTAAACCACATGCTCCACCGCTTGTGCGGGCCCCGTCAATTCGCTTTGAGTTTCATTCTGCAGACGTACTCGGAGCCGAATTACTTATTGCGTTAATACGGCACTGAACTTTGACATCCAACTTCTTGGTACTCATCGTTTACGGCGTGGACTACTAAATTATCTAATCCCTATTGCCCCACGCTTTCGGGACTGGGCGTCAGTTGCAGGCCGGATCGATCAAAACCTTCGCCATGGTGTTCCTCCATATATCTACGCATTCACCGCTACACATGGAATTCGATCCTCTCCTGCACTCCTGCCTGGTTTCTATGGCTTACTGAAGTTAAAGCTTCAGGCTTTCACCCGCAGACCCTTGCCGCCTGCTCCCTCTTTACGCCCAATAATTCCGGATAACGCTTGCCACCTACGTATTACCGCGGCTGCTGGCGTAGTTAGCCGTGGCTTTCTAATAAAGTACCAAATCCGCTCGGCTGCCATTTCCTGTAGCCGCCGTTCTTCCTTTATAACAGAAGTTTACCGTCCGAAAACCTTCTTCCTTCCGCACTGGCGTTGCTCGGTCGGGTTCCCCCATTGCCGAAAATTCCCTACTGCTGCTTGCTCCGTAG
+
(&+%%%%%$&((('(-*)'2080434027+'(+4)))'((')%*+))(3//0(4002,34,$'$&&&'')%''')&(*.667986,9-(,53:-1125359+/.*11:40484(&*$$)+%#%#%$$%,%0+)1,)+)&&*0.4&*/67)&-,*/./23+52)),,+..+),+1(),1260013354:9769431//12.-15/0(),-/2778<9388+/0.,&%%%)-11),..1//,.-2120+)&&%+28437322667,*/02+0(0%+'),-'100.1-,++'($'(),.1943-),-9,679,),280-.0+-/4/190+/2.77/--%&&')-(*1.+(,+')(-&*%###$$.+()0,4410+476.47344321;:0/1134499161-/56;6941-(%()-(**$+2-654)+*()34*')*.+$&''$'($$&'.28,*1*-496333.-+)///:..,000+25/)*'+*',0,2*')-.,+.-/+++,(()'*3533-/.+$*%)+).*&%*)-9-/,+&$%'(3545690..--(%)(),*'*(''&%%&'102,)'%)-+()+-9129105608--.45-',(+2-;96;46345561-.1.(*2+./12'32.0/'%*.-703/$%'*''(+1:;-8:<.1,-&'11$)$%&''0$'.&&*','''2)%0('*,1-,%'%-)5/+.//5/)--''+6/110-',-*'(')*-).3326740:.$&(0+/0473++)+*)%)'*',2,-/*20))&/+(7<:/+*)))/:/)84-,/-,//.02,*2*()++130(//1/-*,'(*('*..55'&)&&)726977676-+--.67797958.75.+/3/14//)-.044444+.*,01700/3222-*--1.-//41373:2,&'*.3115121/-,+-,(/*&(),,+2932:60/+6+$'))29;-3*(*)*29511.16*,0541/55/81+0--.7704.7/30(/**0**260250(3+3-.702:3.0-,..3)+30-..327.-.806372474*++1/281&,$'(5::0.,)./,'*,,&1-+(.,-120/,(+0-3657:6691),.(*3163'&/().<-)--*00('-.52,,5-,7;8248/(')%,++30105../0'516&-0732;:8/00746-+**,4+/53((./,-*&%'&&%%)-0.//3
@ae80583b-447d-44ca-ad6e-539a833e6e94 ch=415 read=75359 start_time=2019-12-13T13:57:51Z barcode=BC01 runid=2c9cf7bc05858273f10e7d7ec552fc0bd742dc3e
CTCTACAGGAGGCAGTGGGAATATTGCACAATGGGCTGTGAAGCCTGATGCAGCCATGCCGCGTGTATGAAGAAGGCCTTCGGGTTATAAAAGTACTCAGCGGGGAGGAAGGGGTAAAGTAATACCTTTGCTCGTGACGTTACCCGCCAGAGAAACACACCGGCTAACTCCGTGCCAGCAGCCGCGGTAATACGGGAGGGTGCAAGCGTTAATCGGAATTACTGGGCGTAAAGCGCACGCAGGCGGTTTGTTAAAGTCAGATGTGAAATCACAGGCTCAACCTGGGAGACTGCATCTGATACTGGCGAAAACGGAGTCTCGTAGAGGGTAGAATTCCAGGGTGCGGCGGTGAAATGCGTAGAGATCTGGAGATACCGCCGGTGGCGAGCGGCCCCTGGACGAAGACTGACGCTCAGGTGCGAAAGCGTAGAGAACCGGCAAGTTAAGATACCTGGTAGTCCCGCCGTAAACGATGTCGACAGAGTTGTACTTGTAAGGCGTGGCTTCCAGGCTAACGCGTTAAGTCGACCGCCTGGGGAAATACGGCCGCAAGGTTAAAACTCAAATGAATTGACGGGGCCCGCACAAGCGGTGGGTATGGTTTAATTCGATGCAACGCGAAGAACCTTACCTGGTCTTGTGACATCACGGGAAGTTTTCAGAGATGAGAATGTGCGCTGGGAACCGTGGACAGGTGCATGGCTGTCGTCAGCTCGGTATTTGTGAAATGTTGGGTTAAGTCCGCAACGAGCGCCCTTATCCTTTGTTGCCAGGCAGTCCGGCCGGGAACTCAAAGGGAGACTGCCAGTGATAAACTGGAGGAAGGTGGGGATGACGTCAAGTCATCGCTTGGCCCACTTGACCCAGGGCTACACACGTGCTGTGGCATACAAAGAGAAGCGACCTCGCGAGAGCAAGCGGACTCATAAAAGTGCGTCGTAGTCAGTTGGAATACAACTCGACTCCATGAAGTCGGAATCGCTAGTAATCGTGGATCAGAATGCCCGGAATACGTTCGGGCCTTGTACACACCGCCGTCACACCATGGGAGTGGGTTTACCAAAGAAGTAGGTAGCTTAACCTTCGGGAGGAGGCGCTTACCACTTTGTGATTCGCAGGCTAGAAGTGAAATCGTAACAAGGTAACCAG
+
*++(&&&/0-+*'&),-2+'))&3+$($(+64/7732/.-01-15-./222'&'+)..3502043655(*8)+4.5186993<-7-,-397&%'%()'())(.51,070).1*)*+7.((+)*+.-31)*565&(%$%&.3.23)'++''(&(+*)+-%)))*,,-503502589;.,,,.2953&01151/.&3**-,)+()'',42/6/7/6215/5/356;743./66++,-4-/./(.021249++1669*-39-.55.,*.7-,,%(%+-*.4.-38539.+'+0/784870014467+)'&)-)%'()&(*+11421+)..1,00243-5*),,*+++&*+/560+4-,12821...0/2**'&'(('(*'0++(&('%'&-,06/:4**360/&,-)-+21101234*58000%))))*-.&/$*&(**)$'*((1,0'((2159*,8423513+*.3389;)30//0394/0+,&)10-,'+'&&&$(,2.+,05./8,+$*/--24./0-4/910100003451..13*(,--17.6572724-4-81:9*20/)-0.-*315150,38.+3*+-,.+'&()*+)+(%(*++184393;6201/2413-,'),(*3))('').(,'*#)%%%**/0+-)+,1-1..29;102-*')*+*(--,.*'&&'()-2,24:55/++-1*4--,%'+)'%&(006-+,+,/)&)*38,%)),0-))2-122.8.2/05*).4*0(%-,&''('*'/2,25-,29/-0%*')&//1'5*60*2-+*,-1,6,,,-,096:863.00033887789;0.3,5.22'4733323644562045673&(''-,25/'*-/0015((-1421*,&'%)*30)'$%%&&'/--10*&(&)*()1.1-.+%%%''(*.1835590,/-+)/89*-224.,)'+*125$+())&%#&#')/-//1/-+*))-/15.//*//-,,**.*-1/7221:88,,,++'.*(1'')&.(*',,/44&-4-)(-'-.100+,-,1/(((&()364-/-)&'))'+20($*+0--%'('&)*,,--*-+7+88750&3/,2-)/50/,1+*36%,+51/03450.$%#(('+(*&%%('00++/()+1469(4.6.--')
@f12c0bfc-8fac-475b-98d3-bab5c0e9c388 ch=475 read=92709 start_time=2019-12-13T13:57:51Z barcode=BC01 runid=2c9cf7bc05858273f10e7d7ec552fc0bd742dc3e
CCTTATCTACGGGAGGCAGCGGATTCAATGGGCATAGCAGTTGTTTACCGGATTTTCAGATCGCGGCCTAACTTAGGGAAAGGGCCAGGTGCTGCCACGGATACCGGCGACTTTGCCTCTGGCTCGCAGGCCAGCGCCTGTGCCGGGAACTGATCTGCCGGGATATTGCGGCAGCAGTTTACCTGCATCAACAGACGTGACCGCCCGCCTGCTGACAGACAGCGCCAATCCTCTTCAGACCATCGACCAGATGCTACCTGCGCGATACGATAAGTAATGAGTCCAGATTCATGCCAAAATCATACGGACCTGCCGCCAGACTATCATAGCGCCGCCTTCCGGGCGCCCATATCCAGGAAGCCAATACATGCGCCGCAGAGGTTCTGCATTCAGTGTACCCACATCAAAGAGCTGTCATCTTTCAGCCTTTTGGCGGGCGCCCATCAGCACCGTAATCTTTCTTAGCGGACATCGCCAGCATATCGCTGTTGTAGAGTTTCGCTGGGTAGTCTGCTCGATGGGTCGAATGCATATTCTAACTTCACGCTGCTTAATTGAATAGGCGTTCAGCCGTGATGCAGAGTCCATGACCACCGGAATATATTATTTCTTCGCGATGCTATACATCGCTTTTTTAAGTTCCCAGTGGAGCGGCGGCCTGCGGAGTTGCTGAATCGATGGATTTTACGCAGCAATGCCAGCACGATTATTCAGACCTTCTTCAATACCGCGTTCCTAATCCCTCAAGGTCGAAGTTGCTTTAAAAGTCGTCAATAACAAAGGTAGCTGGAGATGTTGTTGGGCGTGCAGAGTTGCTTCCGAAGACACCGGCAAGCCCTGCTTAAAAAGCTGTGAGCATAGCTACC
+
(%%%$&-&%'),.&***(*+)*'07--*('++-/+%**&,./&04)'34'/%09;/0+,-53'((0-5+)*))&&,2),/')*++/(.&($&%'('(./897-,-),,)(%+,.&),--0,,(&(.0.1,+*&*+),**',+0-+5'4)*,--3654/*,;861'*&$%(&()&-()/3*())%#%(*9676')&&%)**/8-.8..063433/'.((.-*'.*,**++/%),0+,(*29;84,)(*8----(&#$&%&&)*,,+*'('%%%%$%)*('(%../*.-443//./1'++)-0+,),+3-.,'&+'$%$&)++&%(,'*%.+*3,*..+)+'+,()$(&&#%%+,)*/1).&&'&%%$&$'&**03(-%%&',*923,0+/84%00,-*,()%,,/233)&%'(,(.0-2-29.+'#$$').*,/-*'%)',-)),*()**1*%(%%%%'),+/1&102912*))$%#%&(%)&('$%%#-+&)))%(.8.,()%,/,')%&')(*-//.1&,(**&&%&#$%-,0..(''&'))%*+.11)+&%%)&)())))+)&--,**0,)&($(*0''%&*.3..+//6/67/74631,(.)(0:6,232-,.+*(&)*/+-,*-*+/03260/4-/)'&&&&)&''(*''$(&(%&'-(.%(.+).11*.'()....&1--&%%$)&2+6,+%%%%&&%*('-*-061%**'//41/41183243/0/1/5,(''*+5*+.+,))**()+),((&'(&)0.%'&$',,,.--'0.0)*(*)*)'')**,+,++')&)(%%%$$&'&%'-(#&*'.&',()&,(-.)'()(#(&'&%%)'&,-,((()'&%#%(+.*&&%$$#
@3c5181dc-f049-48fb-8536-af32b655a834 ch=444 read=186519 start_time=2019-12-13T13:58:01Z barcode=BC01 runid=2c9cf7bc05858273f10e7d7ec552fc0bd742dc3e
CTGGTATGCTGATTCAGTTACGTAGTGCTGAAAGTTGTCCCGGTATCTGTGGACAACCTTTCTGTTGATTTGATATTGCTCCTGAGGAGGCAGCAGTGAGAATATTGCACAATGGGCGCAAGCCTGATACAGCCATACCGTGTATATGAAGAAGGCCTTCCGGGTTGTAAAATTACTTTCAGCGGGAGGAAGATTAAAGTTAATACCTTTGCTCGTGACGTTACCCGCAGAAAAACACCGGCTAACTCCGTGCCAGCAGCCGCAGTATGGAGAGGTGCAAGCGTTAATCAGATTACTGGGCGTAAAGCGCGCGCAGGCGGTTGTTAGTCAGATGTGAAATCCCCGAACAACCTGGAACTGCATCTGATACTGGCAACGGAGTCTCGTAGAGGGTAGAATTCCAGGTGTAGCGGTGAAATGCGTAGAATCTGGAGGAATACTGGCGAGCAACCCCTGGACGAAGACTGACGCTCGAGTGCGAAAGCGATAGAGAACAAACGTTAAGATACCCTGGTAGTCCCACGCGTAAACGATGTCGACAGGTTATTGCTCTTGAGGGGCGTGGCTTCCGGAGCTAACGCGTTAAGTCAACCGCCTGGGGAGTACGGCCGCAGGTTAAAACTCAAATGGTGGCGGGGCCGCACAGGCAGTGGGGCATGTGGACAGTTCCGATGCAACGCGAACCTTACCTGGTCTTGACATCCACGGAAGTTTTTCAGGGATGAATGTGCCTTCGGGAACCGTGAGACAGGTGCGCATGGCTGTCGTCAGCTCGTGTTGTGAAATGTTGGGTTAAGTCCGCAACGAGCGCAACCCTTATCGCCTGTTGCCAGCGGTCAGCCGGGAACTCCGGGGAGACTGCCAGTGATAAACTGGGAGGAAGGTGGGGATGACGTCAAGTCATCATGGCCTGACCAGGGCACACGTGCTACAATGGCGCATACAAGAGAAGCGACCTCGCGAGAGCAAAGCGGACCTCATAAAGTGCGTCATGTGGTCCAGTTGGAGTCTGACTCCATGAAGTCGGAATCGCGCTTCGTAATCGTGGATCAGAATGCCACGGTAGATACGTTGGGCCTTGTACACACCGCCCACGTCACACCATGGAATTGGGTTGCAAAAGAAGTAGGTGGCACCAACCTTCGGGAGGGCGCTTACCACTTTGTGATTCATGACACAGGTGAAATCGTAACAAAGGTAACCGG
+
#'*.-*(%(*$$'(%&(/2,-,+)-2-//002*)*3+.,(('*,))('&('.()&(-*-7-,/&)$%$-+*&+-0.8-.*.'%%&.-**+,1070&5))),.1-7../032841'('%&,4'0:/110-.(%**/0*/.+)+/10('&*-%*+*.-8443++3024)+.42(/+)*-91/).)(./+-,,('%(&00))'+'(((4)12*'248,7137359419+(*')--)/(,*12-6-*--,,222756/'33-)-2*,()*+/0++&&(&1&*+++.536.4--%'')2+349956+1180+-.02336(331+/05+/*.*/5(+-70*&*0++.46,,,/*+719898686612'12301-)**-)...-))')*-+/./$('.21.1)4+80,++242..'%$'%(*/590./1/+'&&+-178*+-,'(()()('(&&,'%+770(*46:4/7.--#&***244%%&.()%*,+%%%&))*)*()+.;8.,*0+*,-;868++()*.1286,),&&)*-0)*+*-.32/(/(,*0.$,))-3854-+.2...220)'%%)%0()'*+27-+)+28/3/0.)%24.07/245+*)**--'('&('-0,637630.12;:54/++***,0*.+),./0'**),./6./-$'%&()%%,-2:1,*+./0/8/,)))++%)%&/4/.)++)(+,5594*,/.+)*)-698.0,.572621)'&**5:697'+,./388:8667703/-,($&),07566656870.2/.+//-3,-+*1.,64;*53.8-2+,20*..45/0.01442,0)*,,,+()))*/3%+/).1593+&)1+%)(.*/04'()/**+014147+0///35;54578*(.0-4+.-*/71,.2355764//11.13,-+&'&%&..*%+0'($%$'(**()%'+/1,.-+.$##$',%'%''*+655505+1-*'''*+9*'/686621.-*07-+.-0/02.5,)&/11.)+//6.-//0/432...,**,)),0043534.0))*(%$)&(+.089;553+),66.992.+*)((5455,1)%''*''(+$$%$&&+1**-'%)-/333238(+%*(&)(+2.3203285,%')(*)-*)%'&%(%-*.,,5.+90+.)&+**.(&&)'*',-,-.0353320/+'&%)*)-.;:56/124416**/.037671
@41fc103c-b2c1-4114-8896-f2c676fecef6 ch=44 read=145184 start_time=2019-12-13T13:57:57Z barcode=BC01 runid=2c9cf7bc05858273f10e7d7ec552fc0bd742dc3e
CCGGTTGCTTGTTACGACTTCACCCCAGTCATGAATCACAAGTAGCGCCCTCCCGAAGGAATTTAAGCTACCTAAACTGGCAACCACTCCATGGTGTGACGGGCGGTGTGTACAAGGCCCGGGAACGTATTCACCGTGGCATTCTGATCCACGATTACTAGCGATTCCGACTTCATTGGTCAGTTGCAGACTCAATCCGGACTACGACGCGCTTTATGAGGTCCGCTTGCTCTCATGAGTCGCTTCTCTTTGTATGCGCCATTGTAGCGTGTGTAGCCCTGGTCGTAAGGGCCATGATGACTTGACGTCATCCCACCTTCCTCAGTTTATCACTGGCAGTCTCCTTTGAGTTCCAGCCGGACCGCTACAGCAAAGGATAAAGGGTTGCGCGCGCTCGTTGCGGGACTTAACAACATTTCACAACACGAGCTGACGACGGCCATGCAGGCACCTGTCTCACGGTTCCCGAAGGCACATTCTCATCTCTGAAAACTTCCGTGGATGTCAAGACCAGGTAAAGGTTCTTCGCGTTGCATCAGATTAAACCACATGCTCCACCGCTTGTGCGGGCCCCGATCAATTCATTTGAGTTTTAACCTTGCGGCCAGTACTCCCCAGGCAGTCGACTTAACGCGTTAACTCGGAAAGCCACGCCCCAAGGGCACAACCTCCAAGTCGACATCGTTTACGGCGTGGACTACCGGAATTATCTAATCCTGTTTGCTCCCCACGCTTTCGCACCTGAGCGTCAGTCTTCGTCAGGGGGGCGCCTTCGCCACCGGTATTCCTCCAGATCTCTGCGCATTTCACCGCTACACCTGGATTCTACCCCTCTACGCGAGACTCAAGCTTGCCAGTATCAGATGCAGTTCCCAGGTTGAGCCAGGGGATTTCACGACTTAACAAACCGCCTGCATTACGCTTGCCGCCCAGTAATTCCGATTAACGCTTGCACCCTCGTATTACGCGTACTGGCTGAGGTAGGTTAGCCGGTGCTTCTTCTGCGGGTAACGTCAATGAGCAAAGGTATTGGCACTCCCTTCACTCCCCGCTGAAAGTACTTTACAACCCGAAGGCCTTCTTCATACACGCGGCATGGCTGCATCGGGCTTGCGCCCGGTGCAATATTCCCCACTGCTGCCTCCCGTAGGAAC
+
./))-*&%)(&07(+,*,2,,'.)'%()50011053,(*'%%'''(*,70.-(')+,(''%,/+04/4-+,*&&$#$%$#&''1.)**57/.2::943451;--/94563448764825,/766766663:/+,1),,),.8:733303*'()*-/,,0/.0/-8/0***./1.&1,*'33&(*/++*+325.2/,.0*4,35446665/*-34:6763123/0(((,()*,+.(*,*-./.55868/78/*+-(*+89,+1.))*,-,++,+*++,50,/;99472/.882733,+)'&'(-,/20/.-*66,(314;8524,929*-/377.8-,'222380/23(',2/5,$,,).1/43-.,'*+'-,2)//678;(223280*&'&(,.17617///98/(('/((+)*)13()*,3,0.205:::83-,)*.93:,7**$'&).19768434354837100,-3/0,,105;016477341/1880.133:6669472/.'*+/3;6:;958(1/4://9/.81.6//.67*)//0/<;44000///08<166,-.2+014&26378.('(*899::47;;5540;<0.31.3.--001,+#*$)*,590,19:+220/&.+0.5.00.10+'())21.10(+2/345<:2-4(6.--/7679.8)6--.51),+/0019:+1-0.-039263,32%,&$*'*+978;798133;3-145(.)&*+,.://+,(/626/698:;48878<9899165;84(*'-(+-,,.3/37.:788;8717'*,8754//%546.:<..892-+(%))396/*-6-72-496..343.'%'&0/234()&'*.,38-1224/('/*13+768283-.503*%/14'.+,*%-30)&&%%'0/4145:29:8993//&0'$)/+++*/2+0.(')+399854+)-4/42/0./+++65+*-19-9,+++*)%$(+1.)$(%+&'%'-.-*+/1&..&'.2.8;78:;/9879:867-/+,,8868;)2*/)0(%$'&++17*5./&'(835-.09735,,-+./2*()/+/0+)-,-/153303211+((%&%&+303325/0-3005'54+0*&'(/4''$*&(*6/04.0(((%()),,+/5,37(+0%$%%&)
@89a0b0a2-f163-4683-9cd5-89a1d66b2940 ch=76 read=113874 start_time=2019-12-13T13:58:15Z barcode=BC01 runid=2c9cf7bc05858273f10e7d7ec552fc0bd742dc3e
CTCCTACAGGAGGCAGCAGTGGGGAATATTGCACAATGGGCGCAACAAGCCTGATGCAGCCATGCCTGAAGAAGGCTTCAGGTTAACCAAGTACTTTCAGCGGGGAGGAAGGGGTAAGGTTAATACCTTTGCTCGTGTTGCGTTACCCGCAGAAGAAGCACCGGCTAACTCCGTGCCAGCAGCGCGGTAATACCGCGGAGGTGCAGCGTTAATCAGGGCTCCACTGGGCGTAAAGCGCACGCAGGCGGTTTATTAAGTCAGTCTTAAATCCCCGGGCTCAACCTGGGAACTGCATCTGATACTGGCAAGCGGAGTCTCGTATGGGGTAGAATTCCGGGTGTAGCGGTGAAATGCGTAGAGATCTGGAGGAATACCGGGCGAAAGGCGGCCCTGGACGAAGACTGACGCTCAGGTGCGAAAGCGTGGGGCAAGCAGGATTGGAATGCCCTGGTTGGTCACGCCCGTAGGCGATGTCAATGGTGAAAGTCGATATCATATCGGAACCGTGGGAACAGGTGCTGCATGGCTGTCGTCGGTTACGTGTTTGTGAAATGTTGGGTTAAGTCCGCAGCAGAGCGCAGCACTTATCGCTGTTGCCAGCGGTCCGGCGGGAGACTCCGGGAGACTGCCAGTGATAAGCGCTGGAGGAAGGTGGGGATGACGTCAAGTCATCATGGCCCGCGCCCGACCAGGGCTACACACGTGCTACAGTAAGCATACAAAGAGAAGCGACCTCGCGAGAGCAAACGGGCCTCATAAAGTGCGTCGTAGTCCGGATTGGAGTCTGCAACTCGACTCCATGAAGTCGGAATCGCTAGTAATCGTGGATAGAATGCCACACGGTGGAGCTGATTCCCGGGCCTTGTACACACCGCCCGTCACACCATGGAGTGGGTTGCAAAAAAGAAGTAGGTAACCTTCGGGAGGCGCTTACACCACTTTGTGATTTATGACTGGGGTGAAGTCACCAAAGGTAACCGG
+
.,.,+,0&3-+3/-133.16.44(.++51910056;:4410%(''%&'+28276966-+,0+))*&%'+*'*)'**)2/&1215*'&$,)%)**-:00*..,38-('--+/6-++05-0//-/,),)+20,/22-,)-((+,.6559.-.-.5.'+*((:994745-5--../3*,-+,1/02-,)**(.)))*$''-*+(*%'(,///626*-%.350.4,+-.+...53::1-2042314,12+*)1/'$,1.5.67'+(''&&/+)+571,69677/-161.5,0,.43220/)(),,3/8.-+*%((''(*1/1-/($'))')(++-.-3()9..0-,,,.5..+/**'(((&&()+22-/.(()''*.0,05-+..5)02./22++)0458+)-()+.+*++-32(3,,++'))(+124304./'(%**/.(.'%&,)+(79++/)&$)**,%()/4()/,(%0/)-+,-###$$$$#$#$####$#'%%%$%&&))&*)-.15+3,.(*0--./87+100/1347//4(-&'%(),//2)*+,()+&'+8277540*(')()+**2''+*+.0/+0)/-0).-)-*),*+8826556351+%&*73/.0/3,$'*(&'+,5878'755765,*-),/0/-/+--,-.*085/349988774037796*00*61*%(%)*'+.2+*9910-+*,,&*-/27/&'''))'&((),.07*)*'++''2+*,/1++1/+',./7&.(*(/1,,*+173.46780+('')'+1-1**%*(&'(*-%,(%+,4477944*,+,7/-..21104//0/016:0/***-,*(&,./07.&)%'(-*,&($)&&%+.1%%')(,---+&))*+*21/22,)0210,.,-/0-())2/+.83740984,&*)%)&-+()%*&--2*73+-.*().((+.02(*+*)(.-/07&&+-.25466*)&()')3)/'01(.),44462,
@69ba21e6-cab4-4fa8-9fad-e23d730fc994 ch=26 read=53484 start_time=2019-12-13T13:58:16Z barcode=BC01 runid=2c9cf7bc05858273f10e7d7ec552fc0bd742dc3e
TTTTTTTTTTTTTTTTTTTTTTTTTTTTTTTTTTTTTTTTTTTTTTTTTTTTTTTTTTTTTTTTTTTTTTTTTTTTTTTTCGGTAGCCTTCGTTCAGTTACGTATTGCTGGTGCTGAAGAAAGTTGTCGGTGTCTTTGGTAACCTGCTTGCCTGTCGCTCTATCTTCCCGGTTATCTTGTTACGACTTCACCCCAGTCACTTGAATCACAAAGTGGTAAGCGCCCTCCCGAAGGTTAAGCTACCTGCTTCTTTTGCAACCCACTCCCATGGTGTGACGGGCGGTGTGTACAGGGCCCGGAACGGTAAACCACCGTGGCATTCTGATCCACGATTACTAGCGATTCCGACTTCATGAGTCGAGTTGCAGACTCAATCCGGACTACGACGCACTTTATGAGGTCCGCTTGCTCTCCTTGAATCCTTCTCTTTGTATGCGCCATTGTAGCGCGTGTAGCCTGGTCGTAAGGGCCATGATGACTTGACGTCATCCCACCTTCCTCCAGTTTATATGGCAGTCTCCTTTGAGTTCCAGCCCGGACCGCTGGCAACAAAGGATAAAGGGTTGCGCTCGTTGCGGGACTTAACCCAACATTTCACAGCACGGTGACAGCCGTAAGCACCTGTCTCACGGTTCCCGAAGGCACATTCTCATCTCTGAAAACTTCCGTGGATGTCAAGACCAGGTAAAGGTTCTTCGCGTTGCATCGAATTAAACCTTTATGCTCCACCGCTTGTGCGGGCCCCGTCAATTCATTTTGAGTTTTAATAGCGGCCGTACTCCCAGGTGGCAGTCGACTTAACTTCAGCTCCGGAAGCCACGCCTCAAGGGCACAACCTCGAAGTCGACATCGTTTACGGCGTGGACTACCGGGAGTATCTAATCCTGTTTGCTCCCCACGCTTTCGCACCTGAGCGTCAGTCTTCGTCAGGGCCGCCTTCGCCACCGGTATTCCTCCGGATCGCATTTCACCGCTGCACCCAGATTCTACCCTACGAGACTCAAGCTTGCCGGTATCAGATGCAGTTCAGGTTGAGCCCGGGGATTTCACATCTGAAGCAACAAACCGCCTGCGTACGCTACGCCCAGTAATTCCGATTAACGCTTGCATCCTCCGTATTACCGCGGCTGCTGGCTGTAGCCAGTGCTTCTTCTGCGGGTAACGTCAATGAGCAAGGTGTCTTCTTCCTCCCCGCTGAAAGTACTTTACAACCCGAGGCCTTCTTCATACGCGGCATGGCTGCATCAGGCTTGCGCCCATTGTGCAATATTCCCCTGCTGCCTCCCGTAGG
+
#'*,#"#%%%$$%$$$$%%$$$$$%%%$%$$%$$%%%$%%$$$$%%%$%$%$%$%%%$$%%%$%%%%%$%%%%%$%$$%%&&*'&%''(',(/**%2.:/009.8---;:99822)*,&+3*119234%7577155/)&,*3/91,.-.-08489989:9879786/')*'.8*+48;428((**-,6/+,+-+*+76-)+,.2:8712/1'*/5:67.(**38/1/51))0+,+-0.(0/(/*'#%&,).793,41,441(,+00+,0-'(%&(,528884871.*)+012-/0-),1-40+3001'))&)*,,.4/01;8511123+,,*1*,,1603546:79/187:4+++(*+-%&007//&(1,--.,+,)0-1522444512+1465,+)*+4141-.-8-,,/.0%)&&(/--&&*+0438/$)(20889<844-)),+'((*&)&%(*+-688*0+'.797:8300.*)()(-,-)),/1.3-)-64267)/../1;*')+,-83/1657:116/,,1415''((+*03-141545966/58<-3/8.8;++.--)'(%'.-,7--,*85/+.+-(*&%*,606:(,&&)%+))('''((,(+(%(&&&(/16/147..+,-332451().--.+,/1:7787752.&')-1-+2-8669965401234369<36665:+375956<98973:/0044/,..-<<11.+3/*/13435120*('%)+%2.82084**66.*7,+41;;-.,/09;*/('&%'')*6110/*19,)-+''**(+-2.)))*,')*,*('++/'0)+.%,1.113855+))6*+*+8:4:31&*((+979:7951294),&'&$((3'&,%'5$8.()*.11.07149554:6,+--67+'),,.;2-))%(-)*)2237601,,*2,637)+2616./4.93221*/0,1//4<9853,*.01/*-/5<;7.66()+%($&.(%(11912)0-(&-.*'1,-9925)..-*.3)13336),/388258-5').553-,81+%+.2&.4.,&&)//0+'+$()1.16101),.-.1//'1*),(,-75,+02475;951115/,-'%%#$&(*990292506009<9.6---98,:***3.,-.20040109/.3./.1-.**-6512.2,.-/143,)(*#*&'(++46671;9,*//1.0,*+*)*))')+'35*(**,00*.+.117))*&'+/-+.053444,25.643391403<3*12%1'*+8221.26/-(+,,*,1*05*,615)
@92e5a6b3-f417-4366-83d6-f981adcc86f3 ch=292 read=167094 start_time=2019-12-13T13:58:28Z barcode=BC01 runid=2c9cf7bc05858273f10e7d7ec552fc0bd742dc3e
CCGGTTACCTTGTTACGGCTTCCCAATCATCAATCCCACCTTAGACGGCTCCTTCCCTTGCGAGGATTTAGGCCACCCGGCTTCGGGTGTTATCAACTCTCGTGGTGTGACGGGCGGTGTGTACAAGGCCAGGCAATATTCACCGCGACATGCTGATTCGCGATTACTGCTTGATTCCAACTTCATGTAGTCGAGTTGCAGACTACAATCCGAACTGGGGGAATGGTTTGTGGGTTTGCTTCACCTCGCGGCCGCTCTGCACCATCCATTTAGCACGTGTGGCAGGTCATAAGGGGCATGATGATTTGACGTCATCCCCGCCTTCTTCCTCCCGGCTTGTCGCACAGCAGTCGCTAGAGTCCCCAGCTTAATGATGGTAACTAACATTAAGGGAGTTTGCGCTCGTTGCGGGACTTAACCCAACATCTCACATGCAGGCGGCGACAGCCATGTACCACCTGTATCTCATATAGCTGTCTCATCTCTGGGCCTTTATGAGATACAGGTGAATATAATTATCGTCGCTCGATAATCGTGAATATTGAGTTAATCCGCAACGAGCATAACCTATCGTTAGTTACCATCGATAAGTTAAGGAGATAACGAACAGTATTGATGGCTGAGATATTATCCAATCATCATGGCCCGCCCGACCAAGGGCTACACGTCTCTTAATAACTTTTTTATCTAAAAGCGACCTCGCGAGAACAAGAAGCGGACCTCATAAAGTGCGTCGTAGTCGGTTAGGTCTGCAGCTCGGCTCCGCCCAGAGTCGGAATCGCTAATGTCGTGAATCAAGGCTCTGCCACGGTGAATACGTTCAACCTTGTACCTACGCCAAATCCCCTCATCGAATAAGGTTGCAAAGAGTAGGTGAAACGGCTTATTCGGGAGGCGCTTACCGCTTTGTGATTCGCGGCTGGGGTGAGAGTCGTGGCTGGAAGTAACCGGAAGATAGAGCGACAAGCTCAGAACTAACTACAAAGACACCGACAACTTTCTTCAGCGCTCAAACTTAC
+
2/&/,8,,-6.-/7/+.+,-*%&%,-.//81,2()2*(.+.,++*++,+5.,)0.2'0+)*+'('$/,*&/76-+6.)0+*)+()/0//144427./..(+0220/0.443.77++((*./569:9,//.&)--02229,,'-+/068;:;:;:9+2*()0...4**,&''**+./0,*(+2.:68774425%%+05/35861/../3/14028778586+(-+/4597(,'+'%')%+,8011720'''++,$&(-+*+$,-4/34**.)&%-*,.0,+&('').30/1/,065-2251000047,+',+458-497,.2/.*-1447-6*&'+)/-,.3)+&'&()(.032/0++')+.33,'%(((*1+--67:612/.,(/)+-0(02/%,4.(')+325.6--()16/3130.03)1-0-,+)('*'+'($'%(*-*,+0/*/4/1,)),)(4152334448&,*--)+,%.-).'.78778100315.&$'''*6+5+2--,%$(&))-0.,+2,1.(+,,*(,.('%$%&'*(%,*),-2+3++39(*+57+($$%&((&&++-.*-&(&*.+19)34../.*'),*%,*('&&)')'%&&%#&&)&$#%###$,((('&&&'-,'/--//54/1)*03+%*(('-,'-((-.,)(&$&&%%)','.(,+*)**,,-*)+')/6,'&()/1486.,,')(,+*+%&%',1;500./465<9.4999::69:997'-).$+,+-164/(/2-*'**2+&(+(%%'')0)0&1.0*+-)&(#'$'21'335,'(%$%%%%(*&)%'.-17/%//40/&(*,,,%(%(($$''-0%&&'()'&$&%%&%%$%&&+)-2-,.4+('(),+3''+-%,+4*,+)16/,92)())-(-1+/.',110+.+,2.*+(*)(+498*'(%'()()*('%'&%%'(%'')*,,)1+(*.,*,')''%')%&#%'+)'%#$'$&(+,91)('&'+*020+)+,'((*+'**&%($,*&%$$#$
@97e8e26c-ceb9-438b-9910-1f2a2dc8975f ch=55 read=147675 start_time=2019-12-13T13:58:27Z barcode=BC01 runid=2c9cf7bc05858273f10e7d7ec552fc0bd742dc3e
CCAGTTATGGTACGACTTCACCCCAATCATCCATCCCACAGCAGACAGCTCCTTCCTTTGCGGTTAGGCCATACCGGCTGGTGTTATCGCTCTCGTGAGCGGGCGGTGTGTACAAGGCCGAGGCAATATTCACCGCGACATGCTGATTCGCGATTACTGGCGATTCCAGCTTCATGTAGTCAGGTTACGGGCTACAATCCAGGCAGAATGGTTTTATGGGTTTTGCTTCACCTCGCGGCTTCGCTTCCCTCTGCACCATCCATTTAGCCAGCGTGTTAGCCCAGGTCATAAGGGCATGATGATTTGACGTCATCCCGCCTTCCTCCAACTTGTCACTGGCAGTCTCGCTAGAGTCCCCAACTTAATGATGGTAACTAACGATAAGGGGTTGCGCTCGTTGCGGGACAACAACATCTCACGACACGAGCTGACGACAGCCATGCACCACCTGTCTCGCATAGCTCCATCTGGAGCCTTTATGGAAATTATGTCCAAGACCTGGTAAAGGTTCTTCGCGTTGCTTCAGATTAAACCACATGCTCCACCGCTTGTGCGGGCTTACGTCGAGATTCCTTTGAGTTTCATTCTTGCGAACATTACTACTCAGGCGGAGTACTTATTGCGTTAACTGCAACTGAACTTTGACATCCAACGCTTGGTTACTCATCGTTTTACGGCGTGGACTACTAGGTATCTAATCCCTATTTGCTCCCCACGCTTTCCGGGACTGAGCGTCAGTTGCGAAAAAGGCCAGATCGTCGCCCTTCGCCACTGGTGTTCCTCCGCTATATCACGCATTTCCACCGCTACACATGGAATTCACGATCCTCTCCTGCACTCTAGCTGCCTGTATGGCTTACTGAAGTTAAGCTTCAGGCTTTCACCACAGGGCCCTTGCCTGCTCCCTCTTTGCTTTAATCGAATTCCGGGATAACGCTTGCCACCTACGTATTACCGCGGCTGCTGGCGTAGTTAGCCGTGGCTTTCTAATAAAGTACCGTCACTCGAGCTGTTTTCGCCGCGGTTCCTTTAACAGAGTTTACAATCCGAAAACCTTCTTCGCTTCACGCGGCGTTGCTCGGTCAGGGTTTCCCCATTGCCGAAAATTCCCTACTGCTGCCTCCCGTAGAG
+
7*)(4*''&&(&*,*,-7,+887+,3.1123'-+53-(+*)/..17*335501136+13---333,11.#&(,-1.5/..2(')*(*))+**'),-1&(.'-*)+,)+..,-/27/847.'&'/%$*/01.&),*,/.2+1++'(#-+/-22136,.*'+))(1-++((,/3167952320%,./1(0.2,64628.11.),(&&')3-0.;<<0883:-6;;-/01:146;99-+*./2:10041,5-+.)()(.61657329&%%&%'(,%4(+)%&'+,*-/11123(29:,2/...-/5<821/*)+-39,)')++24510-/++-.,/2015/7,*++*(-.16+'),,+671*/)()1.1.-1.4.,,--/5355671+-0)0/-023331370100,**-)/0425644.+,--.,-(*7555354*31$%'(*/3347..**$)*+,%'#'&%'*34653/,2-/12/:9*/0(())).*+),-'*&*),7328147,-61;98:979:7912283((-,(464,5,,.,,--67/16,/-7)/,1,24*%$$#$*.+*&(7,61.892.36<<0,:<47945)),,%6&&)+%+,-'*.31/*)*),0/,5833-,&(()2,.606431,(*),+./437)6+/'(,'*%/'$)+.,12/:87,,,'1//168+*/'+1',-)+-213:585+*',-*$//2.2+&,*.,;10*3:;8221.,.0*)'*+4+.*,8;4()).://...2(-&(*'-10241()*.5011-60).5''++,23-*,,.16:60,,14++-'**.')),-)3)0(++.14*)++/6+,2...0''+1,+/0)&&(,,4339/23050+6,9-...7401911::2341..,+,'))%*%%&'&%)*.3+*0-.($%'(&('('$(*+-+('0-24403/,--'59015+*-)-*,304662522399-9)*((*436/./4+,.+*4:9/-3.+-2.%.).7455(+.-**'('$'23&%#$$%&*))'$$'(()+)*&((21+')(+.-++08;5474:52/.'(//,+,+-+4/719000;-;0.+13/2<64::*,298::4/3820.580))+++113161/94,-/.+(
@5c483d6b-a627-4a26-8b07-d55e75e1edfd ch=83 read=130702 start_time=2019-12-13T13:58:36Z barcode=BC01 runid=2c9cf7bc05858273f10e7d7ec552fc0bd742dc3e
CCCTACGGGAGGCAGCAGTGGGGAATATTGCGCAATGGGCGCAAACCTGATGCAACCATGCCGCTTACGTGTATGAAGAGCCTTCGGGTTGGCAAAAGTACTTTCGGCGGGAAGGGTAAAAGTTAATACCTTTGCTCTGATGACGTTACCCGCGGAAAAGAAGCACCGGCTAACTCCGTGCGCCAGCAGCCGCGGTAATACGGAGGGTGCAAGCGTTAATCAGATTTTGGGCGTAAAGCGCACGCAGGCGGTTTGTTAGTCAGATGTAAGTACGGGCTCAACCTGGAACTGCATCGATACTGGCAAGCGGAGTCTCTCGTAGAGGAGGTGAACAGGTGTAGCGGTGAAATGCGTAGAGATCTGGAGGAGGAATACCGTGGCGAAAGGCGGCCCCTGGACGAGACGCGCTCCAGGTGCAGCGTGAGGAGCAAAAGTTAAGATACCCTGACGTCCGCCGTAAACGATGTCGACTTGGAGGTTGTGCCCTTGAGGGGCGTGGCTGGAACTAACGCGTTAAGTCGACCACCACGGGAAATACGGCCGCAAAGGTTAAAACTCAAATGAATTGACGGGGGCCCGCACAGGCGGTGGAGCATGTGGTTTAATTCGATGCAGCGCGAAGAACCTTACCTGGTCTTGACATCGGAAGTTTTCAGAGATGAGAATGTGCCTTCGGGAACCGTAGAGACAGGTGCTGCATGGCTGTCGTCAGCTCGTGTTGTGAAATGTTGGGTTAGAAGATCCCGCAACGACGCAACCCTTATCGCTTTGTTGCCAGCGGTCGGCCAGAACTCCAGGAAGTTGCAGGTATTCGGCTGGAGGAAGGTGGGGATGACGTCAAGTCATCATGGCTGACCAGGGCTACACGTGCTACAATGGCGCATACAAAGAAGAAGCGACCTCGCGAGAACAGAAGCGGACCTCGCAAGAGATGCGTCGTAGTGGATTGGGTCACGACTCGACTCCATGAAGTCGGAATCGCTGGTAATCGTGGATCAGAATGCCACGGTGAATACGTTCGGAGCGCCACCGTCACACCATGGGAAGTGGGTTGCAAAAAAGTAGAGTAGCAACACTTCGGGAGGCGCTTACCACTTTGTGATTCATGACTGGGGTGAAGTCGTAACTAAGGTAACCGG
+
,.))'-+58*-5//57214/.3.*31.01**%+09463.,((+.&173658363%2235-4-+(('"&*-23564-,%&$.+596072./*(&6;7,+/,06::/)-)+)((')/+(.60)--6/8.-0147-,762+,%.&'(/+9++7+,0(113+($*((+,4+*'(',*-,7-*,++%'')*/0034..0.,7/0/86.,+'(++0/.+,*/,+)-/,-,6'%,0,'&()/71)*+.'+)-((,,'+/3-)0,.*78./040.(&%'%'&.4789.,.3.03(0+.,.&(%)-.01,:,+2,)**+'()*,,(,+2,)&*(&''&)'',(-/331---/972)-0(,-+*(&&),1569.'*,&/0(5/*+()*..-,.2)0/:5*99/(&070))'&%'%%%&*3($2510,+++-1/*-%*&'+('$('+'')+002:1--%%()+'%''((*25.,*,-6663*,+*(&'(1-*,0/6+),)',2.4/1))'&'&'(%(&)&&'*&('%%%)**+/($'&$&'++),())./-52538;+0-6;7;6*)*'-4700234423314/2)./)%+%''&*++5780'++.0+-)65;8384;3212085'5,.+,0'),/+1+*/40/.-)'&,$--0/++)*),:922,++++303./210045861:(9838362.'&(,24.13589:0/-...---,740/(*+.9792330/1253-/2<42315*%(((%(2.)(12/*(%0/26/13*'-(,-&(120-/503:0//.6--(/++%,&,(-6%'),))&%&$&#%%$$&&&'*+,..+-),,)*0'-2/,2258666+&)+-28742&02&(**0+05741-+)**(+-402,8-)4334633247.(**&*,)-.599876//)')&*-$((,01830111%&''%')#)*4664.&%%#$&#,'&'$)'%'&&+-100314823-0-++.+3'*,.-00+0),312/-0++)/-/-,+,41-/+/2127124/130*.)**%&$$-)()/.0/0834381-))*/2,.2$-06<84-(('(%'(-%.-0-#)&'++5*)/2/1233045-+22**001732/00112034*)+1,))(&'&$'(+3.71460,03
@9d33afd5-da60-4797-96c1-de4a922b742e ch=229 read=222486 start_time=2019-12-13T13:58:47Z barcode=BC01 runid=2c9cf7bc05858273f10e7d7ec552fc0bd742dc3e
CGGTTACGCGTTTAAGACACCCCAGTCGCCAGATCACAAAGTGGTAAGCGCCCTCCCGAAGGTTAAGCTACCTACTTCTTTGCAGCCACTCCATGGTGTGACGGGCGGTGTGTACAAGGCCCGGGAACGTATTCACCGTGGCATTCTGATCCCGATTACTAGCGATTCCGACTTCGCAGGTCGAGTTGCAGACTCAATCCGGACTACGACGCGCTTTATGAGGTCGCTTGCTCTCGCGAGGTCGCTTCTCTTTGTATGCGCCATTGTAGCACGTGTGTAGCCCTGGTCGTAAGGGCCATGATGATGACGTCATCCCACCTTCCTCCAGTTTATCACTGGCAGTCTCGCTGAGTTCCCAGCCGGACCGCTGGCAACAAAGGATAAGGGTTGCGCTCGTTGCGGGATAGCCAACATTTCACAACACGAGCTGACGACAGCCATACGCTTCTGTCTCACGGTTCCGAAGAGCACATTCTCATCTCCTGAAAACTTCCGTGGATGTCAAGACCAGGTAAGGTTCTTCGCGTTGCATCGAATTAAGCCACATGCTCCACCGCTTGTGCGGGCCCCGTCAATTCATTTGAGTTTTAACGCGGCCGTACTCCCCAGGCGGTCGACTTAACGCCGTTAGCTCCGGAAAGCCACGCCTCCAAAGGGCACAACTCCAAGTCGACATCGTTGGCGTGGACTACCAGGGTATCTAATCCTGTTTTGCTCCCCACGCTTTCGCCTGGGCGTCGGTCGTCCAGGGGCCGCCTTCGCCACCGGTATTCCTCCAGATCTCTACGCCATTTCACCGCTACACCTGGAATTCTACCCCCCCTCTACGAGACTCAAGCTTGCCCGGTATAAATTGCAGTTCAGGTTGAGCCAGAGGTTTCACATCCTGACAACAAACCGCCACCGTGCGCTTTGCGCCAGTAATTCCGATTAACGCTTGCACCCTCCGTATTACCGCGGCTGCTGGCGCGGAGTTAGCCAGTGCTTCTTCTGCGGGTAACGTCAATGGGCAAAGGTATTAACTTTCCTTCCTCCCCGCTGAAAGTGCTTTACAGCCCGAGGCCGCTGGCATACGCGGCGACATCGAACTGCGCATTGTGCAATATTCCCCACTGCTGCCTCCCGTAGGAAC
+
.&&..%(%%()*%$$&%'%)14))*66,.*.,9,+'*194..//216+...460074.08481;4;+122451167:/187(-,'.,&)+,,('*(+()*2419760)$$'%*'+/.21:6((4+6:613007114:-0%'(+.45132.0*')(*-+.)**++7:68/.*2382./&/((*,+.00.0((/)42/:17(7-6,,*--142-&+27:45636,1.*,-,'(+.75-0-(,..1.12927.86--0).-,07;536-)**))-,23730.+-9.(,89:5.6,-083;::31.,,*-667011-09.*/02477////00:0-.5.65-4///10-0%&/,089:20,(*,,1;7:899344113549-(*(*&&-/1++*)(0/45483/0870*(','/*83280./-/)-,4326444544+60009,-**(&$$)(+/560,.,7812+&)/&%,.,.25965-,,,+3('%+/.2.2428137976454.*-124-/3225-606/+,'*-,2.%+--1%&'/(,(%.2'*+,*/*17)0+')1.0116665/92)'+,.:9<957:2-+*2;;+5**(),+42-023306:0-01,/3--4/-//00317*)//-,220/-.,')$()'+*04.6'2/.'1')$&(%(')(5/,-1002233-0+((,-27:9887391)%$/)332544655/9:<+./(27/+,-,/5;;//2+-439989:*8..(+.,&4::3(2(*,082-04/474:569<77/2/**.0027.(-'*&',:6.+04,*&&(&-//31323325571386/)'('&+'*1675503*.+,).-)*++,.%$)-,','.+0.)'/,2-+,2.*,(*(,8*,/11/5)*+5533//0137'&&$*)*)*-/*+))'20/3&'((,-8-+**0,5),(*+.***,22,.4+1-,-$00+0.72336),(&%)),&&08/-/9-86134858<97776:4126757705/-'++-9,,+*'**'((*-4/+)/3004///+/24030,--,+&**(*%//+**),*/((+)'('(&('%&$$%(*()(&)%)551//$(+*)(,.3--..1691*-(&''(,*(,5().((*+&*
@d54c69c9-fcd6-43db-b7b0-dda16911cd85 ch=94 read=185430 start_time=2019-12-13T13:58:46Z barcode=BC01 runid=2c9cf7bc05858273f10e7d7ec552fc0bd742dc3e
CTCCTGGGAGGCGGCAGTGGGGAATATTGCACAATGGGCGCAAGCCTGATGCAACCATGCCGCGTGTGAAGAAGGCCTTCGGGTTGTAAAGTACTTTCAGCGGGGAGGAAGGGAGTAAAGTTAATACCTTTGCTCATTGACGTTACCCGCAGAAAAGCACCGGCTAACTCCGTGCCAGCAGCGGTAATACGGAGGGTGCAAGCGTTAATCAGATTACTGGGCGTAAAAGCGCACGCAGGCGGTTGTTAAGTCAGATGTGAAATCCCCGGGCTCAACCTGGGGAGCTGCATCGATACTGGCAACTTGAGTCTCGTAGAGGGGTAGAATTCCAGGTGGCGGTGAGATGCGCGTAGAGATCTGGAGGAATACCGGTGGCGAAGGCGGCCCCTGGACGAAAGACGACGCTCAGGTGCAGCGTGGGGAGCAAACAGGATTAAGATACCCTGGTAGTCCCGCATAGTAAACGATGTCGACTTGGGTTGTGCCCTTGAGGCGTGGCTTCCGGAGCCTAACGCGTTAGTCACGACCGCCTGGAAATACGGCCGCCGCAGGTTAAAACTCAAATGAATTGACAGGGGCCCGCACAAGCGTGGAGCATGTGGTTTAATTCGATGCAACGCGAAAAGACGCCACCTGGTCTTGACATCACGGGAAGTTTTCAGGGATGAGAATGTGCCTTCGAGGTCGCCGTGAGACAGGTGCTGCATGGCTGTCGTCAGCTCGTGTTGTGAAATGTTGGGTTAAGTCCCGCAACAGGCGCAACCCTTATCGCTTTGTTGCCAGCGGTCCGGCCGGGAACTCAAAGGGGAGCTGCCAGTGATAAACTGGAGGAAGGTGGGGATGACGTCAAGTCATCGCGAAGCGCCACGACCAGGGCTACGTGCTACAATGGCGCATACGAAGCGACCTCGCGAGCAAGCGGACCTCATAAAGTGCGTCGTAGTCCGGATTAGATCTACAACTCGACTCCACAAGTCGAATCGCTAGTAATCGTGGATCAGAATGCCGCAGTGAATACGTTCAGGCCTTGTACACCACCGCCCATCATGGGAGTAGGTTGCAAAAAGTAGGTAGCTTAACCTTCGGGGCGCTTACCACTTTGTGATTCATGACTGGGGTGAAGTCGTAACAAAGGTAACCGG
+
)(+'$%+//0.,%*(),..43(,*)'.)')*+.//98321069268540,%&&%*/356:92401)**4-+-)(-,.3:5&44392,,52,2211982,12&/4.)00-,,4*'-,-6/,./2/--00/64,-/0(1)*,2272//,.*-../4.(%)**.,/+--.,..34658974,**)*)+2---5,('(+)-,+.*()/-321/0'))+),.66:9763:58+*+/2).%.'(24/517/2.0*')+%'-4021376.323+,37456021/*)(/)%%(1-/0/+*++.76,'$(''''(+(*-*,34*,%.18-/2--0/00+.,3++%&-51/,$+,,..&(8---++0/041-0+,-.97;133285-,/*0-/,4:6/,0376315)*+0+++./02%+&)+)*))*3547*()*9<2:3::226)*)-.(6:1.17352.81&'+'))+-08-1/.0/5896314,652:'1),7.,2,--2024.2/06.304-&.()5710//05+&-*)++*2/-33*.-(--()/+,/+(/0,01*4/568651166;0/*0,4-3)0)/55.-64))(.-3)5,../'))/000157<:26653,-/1-3'-+5*,5/'%+1%&'*.8177864853587313040)-+09:810660*/-+'*21,5)/2420)''$''$*+,+%&))1,1,4./077630400299868--03743,/7/-++6,)+/88;24*)'%'(*,(0,(5-387797(7:0.3/0///161//:22:786564402-,--63,2/3;18***,(&%*828+(*,,,08<;9991.5/-4/742.9907578795)+'*.,,)&&)+1,/+/+)*+34;.6/-*'((%,*1112/900865764.&&'&%%()+,-1460+(*.4,-/92281/332;7./46567780//-.-0(8-)*'(&&&-,,0120/273.%&&-&),1/811031,/.2../244989933052)3/'0%+.)+,+,4/272%.*/)('#)##%*('/*&*'$"%&$%)/+*(+%,..;./*58/('*'.-//,,//7/5//47)1./),76:456.*08,+5545922322452*,)),*.++2.,+)*,0,&*-.6778/
@5dd0a9ca-85da-4b9d-9c44-cf2f1c11d389 ch=415 read=75419 start_time=2019-12-13T13:59:01Z barcode=BC01 runid=2c9cf7bc05858273f10e7d7ec552fc0bd742dc3e
CTCCTACGGGAGGCAGCAGTGGGGAATATTGCACAATGGGCGCAAACCTGATGCAGCCATGCCGCGTGTATGAAGAAGACTTCGGTTTGTAAAAGTACTTTCAGCGGGGAGGAAGGGTAAAGTTAATACCTTTGCTCATTGACGTTACCCGCAGAAAGCCTCGGCTAACTCCATTACCCATGCGCGGTAATACGGAGGGTGCAAGCGTTAATCGGAATTACTGGGCCATGCAAAGCGCGCAGGCGGTTTGTTAAGTCAGCGAAATCCCCGGGCTCAACCTGGGAACTGCATCTGATACTGGCAAGCTTAGTCTCGTAGAGGGGTAGAATTCAGGTATGGTGAAATGCGTAGAGATCTGGAGGAATACCGGTGGCGAAGGCAGCCCCTGGACGAACTAGCTCAGGTGCAGCGACAGGGGTAAAACAGAGTTAGATACCCTGGTAGTCCACGCCGTAAACGATCGACTTGGAGGTTGTGCCCTTGAGGCGTGGCTTCCGGAGCTAACGCGTTAAGTCGACCTGCAAAGATACAGCCGCGAAGGTTAAAACTCAAATGAATTGACGGGGCCCGCACAAGCGGTGGAGCATATGAGGTTTAATTCGATGCAACGCGAAAAGAACCTTACCTGAACCTTGGCGGAGTTTTCAGGAATTGAGAATGTGCCTTCGGGAACCGTAGAACAGGTGCTGCATGGCTGTCGTCAGCTCGTGTTGTGAAATGTTGGGTTAGAATCCGCAACGAAAGGCGCAACCCTTATCCTTTGTTGCCAACGGTCGGCCGGGAACTCAAGGCTACCAGTGATAAACTGGAGGAAGGTGGGGATGACGTCAAGTCATCATGGCCCTTACGACCAGGGCTACACGTGCTACAATGGCGCATACAAAGAGAAACTGACCTCGCGAGCAACTGGACCTCATAAGAATGCGTCGTAGTCAGATTGATCTGCAACTCGACTCCAGCGAAGTCGGAATCGCTGTAATCGTGGATCAAGAATGCCACGGTGAATGCGTTCCACGGGCCTTGCTTACGCCGCCCGTCACACCATGGGAGTGGGTTGCAAAAGTAGGTAACTTATTCGGGAGGGGCGCTTACCACTTTGTGATTCATGACTGGGGTAAGTCGTAACAAGGTAACCGG
+
-,3.,-2196,.2/*////6588++2,.4531/2194.92,)+)*'.4//02000(113846610234878986/,-&&'*/+(,)4,'),27+.4/03840.%0,57(',*.1,-().7.+5+1..0111;9.168,2,-,1/-8/.7+'0(&+'&*+-,,'&,,.2003&%.'%,'&%'#*)+(,)3,,,461**(&*+,04+,,-22306*1/+3-.0370*&&','(-1,..**(+(,1:67386-4/7/2670+0()2+*312+,16655166578<8576633323+*,./0.8(&+)%&*)'&'(*.270/%,.1*./'.+--*)+(&(+-3/1064++.4240-*./23:804-*450,2.+*-1**-))-,(,0:1/,4756'&**$($-+6+/061)'%$%$&)+.*''.67*12.,,*5%'0527:..+12//0//+-.28245:2+)&''2331523*-*-*,-415)(3-/28101.600-2*,()**012--./.85/%')')4-&')*-'&)*+1)/28./..,05296<;112659:7181514354372.1)*-.100/4/3222'%%()$.'&'*)47237:5122221.545345/(',4-.-/+060'%&$%&%.**&(&'+960,&'*$#%#%'+*,*%+./10**&++,.12//%+'%%)%,)0046532/688388234--.-/-/31:0-,03.7419*1005.&'()03)+244++1'+.0407033*+**.4.16++/7/.50,/-22.1-3-'2//20197-)-*,*67+1*)*(-765556/')(,+/))+,*//234853.&')*2771-.$+)&%$$%+,8:,94342**$'&+$$%')9.-7876777.547,(('*,(++-.49::98*('%-)*%4-9590.$%')',.1*4576.*+173&-)+*++,)%$'',*,+1./*1'$%'(+0-/.+7-635.--%%'-*,086:440+((4;620(&)/100583+31593,),-43420,+%&%%&$-30*:3/02--,-406,+('((-20082549-('*)3.-,-)&(%,120:1+,3++,000/),.,2-04*,-13942.-+..0141*),).4.4,/.06+7/499980
@723b0d5c-57dc-41dc-9d82-42ba39406c81 ch=116 read=192814 start_time=2019-12-13T13:58:57Z barcode=BC01 runid=2c9cf7bc05858273f10e7d7ec552fc0bd742dc3e
CTCCTACAGGGAGGCAGCAGTAGGGAATTTCAGCAATGGAAACCTGACCGAGCAACGCGCGTGAAGGAAGAAGGTTTTCGGATTGCTTAAACTTCTGTTATAAGCTGAAGAACGGCTACAGGAAATGGTGGCCGAGTGACGATACTTTGATAAGCCGGCTAACTACGTGCCAGCAGCCGCGGTAATACGTAGGTGGCAAAAGCGTTATCCGGAATTGTGGGCGTAAAGAGGCAGGCAGCAGGGTCTGTGGTGAAAGCCTGAAGCGCCTTCAGTAAGCCATAGAAACGAGCAGCTAGAGTGCAGGAAGGGATCGTGGAATTCCATGTGTAGCGGTGAAATGCGCGTAGATATATGGAGGAACACCAGTGGCGAAGGCGACGATCTGGCCTGCAACTGACGCTCAGTCGAAAGCGTGGGAGCAAATAGGATTAGATACCCTAGTAGTCCCACATAAACGATGAAGGTACTAAGTGTTGGATGTCAAAGTTCCAGTGCTGCAGTTAACGCAATAAGTACTCGCCTATGAGTAGTACGTTGCAAGAATGAACTCAAAGGAATTGACGAGGGGCCCGCACAAGCGGTGGAGCGTAATGGTTTAATTCCGAAGCAACGCGAAAAGAACCGCGTTGTTCGGTCGCGACATACTCATAAAGGCTCCAGAGATGGAGATAGCTATGATTACAGGTGGTGCATGGTTTGTCGTCAGCTCGTGTCGTGAGATGTTGGGTTAAGTCCGCAACGAGCGCAACCCTTATCGTTAGTTACCATCATTAGTTGGGACTCTGGCAGAGACTGCAGTATGAGGCTGGAAGGCGGGGATGACGTCAAATCATCATGCCCCTTATGACCTGGGCTACCACACGTGCTACAATGGATGGTGCAGAGGGAAGCGAAGCCGCGAGGTGAAACAAAACCCATACAAAACCGATACTAGGATTGTAGTCTGCAACTCGACTACATGAAGTTGGAATCGCTAGTGATCGCGAATCAGCATGTCGCGGTGAATACGTTCTCGGGCCTTGCTTGCACCGCCCGTCACACCACGAGTTGATAGCTTGCAGAAGCCGGTGGCTAACCGCAAGGAAGGGGCTGTCTAAGGTGGGATTGATGATTGGGTGAAGTCGTAACAAGGTAACCCGGGAGAAATGGGAGCGACGGGCAAGTAGGTTAACACAAAGACACCGACAACTTTCTTCGAAAGCACCAGCAATACATGAAAAAAAGA
+
+,6.(+0&.-+(212/11%()&&('&%))('$+,.4/3,,.,.3((*4413-/4830.+)/2416.0,.&()-./8')87-):)'()--9044936.2''')+%%%$&*&)0*$)++-,%1)*-0(*/(()1*/+,-.60-'*)--2+*+1,+&(+)(+%&%)(+-(((*0*05627:47/831732392-,,*3;.361*,/22401.-./*)++)+-6655485(*'++-+1:/*/.-*6681101.'3**4*-10)++-((%++140+0141-.4+0,+-7,/&&*/,-..,((+,1/056./'0./02354102204:/0341.))(')+),8:-3-.+(.*-*0144766/-.04268:+662;2()+)()*80/0.07878;89533../-.,/-5.22.%%')**)&$&-(++,;9;280(.-/*54686--'+0/01:4''+''*-.*,'+%)&'//2023115-2,2+6766956/++05)+-;8::9:67675153.0,*02)-+.-6014/%$'&%%')101,/,&%'*+06756565630))()),,+-0(&,203-5,*++10/)4-6678...&0)3,./1796:614&&*/&-/2/+-(*84,(+(*$%#$&'$'(+)**%%%('(+,/234566;2+4226'(),--:812()(*&'&&&(%)(+.4354389651+-'%$%%*(&-/045651933414/.-/1739012+5-7++48+,2)3-,-5/-1+472-1.0130:121;56;:;:34.(&+)(39+410+$%'%*+-322-+&*(&%&'')*0/')().-'65109877-+-/;/0078:9:2373/*3//.1987475310/&%''+--024,10314:;;::99:3,).-'/*+0+1*)3;6.+((''&(0,*+:923;4013(38:121/00',(''(%-+&)(-/:778/:00063542435180,0/,-00.2(,.'/2-/0-'6+/7440/)(,(*65645234;86766:6571495/2-&&&%#$$))-29-10.+-+32.1-..+3..,.%(%$$-#&'&*)/253573),(''%&&$/*14+*-,15/./,09.912<5321,-.0018.2+''.*),6578899:/85687<++)''&*(,)())&*-.)4%,-1$$%)*..2/6/-.0/84.1669931/)()-54-276&')-().0,))0)2-11)'%'(,/,*)#%
@023be7f1-0562-46b4-a01b-097815f5ea81 ch=123 read=165171 start_time=2019-12-13T13:59:10Z barcode=BC01 runid=2c9cf7bc05858273f10e7d7ec552fc0bd742dc3e
CTCCTACGGGAGGCAGCAGTAGAAATTTCGGCAGTAGAAACCCTGAAGCCGAGCAACGCCGCGTGAGGAAGAAGGTTTTTTTTCGGATTGTAAACTTCTGTTATAAAGGAAGAACGGCTACAGGAAATGAGTAGCCGAGTGACGATACTTTATTAGAAAGCCACGGCTAAACTGCATTTGCCAGCAGCCGCGGTAATACGTAGGTGGCAGGCGTTATCGAGGTATTGGGCGTAAAGAGGGCAGGCGGCAGCAAGGGTCTGTGGTGAAAGCCTGAAGCTTAACTTCAAGTAAGCCATAGAAACCAGGCAGCTAGAGTGCAGAAGGAGGATCGTGGAATTCCATGTGTAGCGGTGAAATGCGTAGATATGGAGAGGAACACCAGTGGCGAAAGGCGACGATCTGGCCTGCAACTGACGCTCAGTCCCGAAAGCTGATGGGGAGCAAATAGGATTAGATGCCTAGTCCATGGCAAACGATGAGTGCTAAGTGTTTGGATGTCAAAAGTTCAGTGCTGGTTAACGCAATAAGTACTCCGCCTGAGTAGTACGTTCGCAAAGAATGAAACTCAAAGGAATTGACGAGGGGCCCACTGAAGCGGTGGAGCATGTGGTTTAATTCGAAGCAGCGAAGAACCTTACCAGGTCTTGACATACTCATAAAGGCCAGAGATGGAGAGATAGCTATATGAGATACAGGTGGTGCATGGTTGTCGTCGCTCGTGTCGTGAGATGTTGGGTTAAGAATCCCGCAGCGAGCGCAACCCTTATCGTTGAATTACCATCATTAAGTTGGGGACTCTGGCAAGAGACTGCCAGTGACAAGCTGGAGAAGGCAGGGGATGACGTCAAATCATCATGCCTATGGCCCTGGGCACGTACTACAATGGATGGTGCAGAGGAAGCCGCGAGGTGAAGCAAACCCCATAAAACCATTCTCAGTTCGGATTGTAGTCTGCAACTCGACTACATGAAGTTGGAATCGCTAGTAATCGCGAATCAGCATGTCGCGGTGAATACGTTCTCGGGCCTTGTACACCGCCCGTCACACCACGGGGAAGTTGATAACACCCGAAGCCGGTGGCCTAACCGCAAGGAGGGCTGTCTAAGGTGGGATTGATGATTGGGGTGAAGTCGTAACAAAGGTAACCGG
+
*--()*/(68--1*%%%'$+('+/,,6/+(+)%&)'&'*)+8,(&*('19/1%+3-524701+0+),--4)*-,2/272:/7.9.8,04./2:621:03*)*)+::+-)))%,)+(1-.37)5.,10,1')((*0-**+++.,+%.**,3.+10.*/.+(*-++./---3**,&+%+/'(1,++--246.,'*)+-)*,))547446435:851600,*'+%(%**,343444:*)%4,(()05,*/+-.0,&268143525:50133-19501.(((&,')*0+(%&(,:2:8+(&&)0417,,54---.++*,,32*-,***)(.082+2.4.5.8-5/10.,'%**48225<43589:9573//,,+*'-++4.-3:/02286205)0-//::111/.121;2887443332--/.--,:2,(*+))(#&&.568/*+..;:5--4).0*)*,&.+'&)+2,%&*/-032+**-*+*+%++0322569/083;/50465*)*286.8((&%%11202.-0/-20(/)+.0.-0144/.2-*0+.,/7,(*)2,(.:980690289<3)-*-6.0,,+%,60+26($'$$))(./7677,//141/090;917585,+1*/-*,++3.-83.8.-28))*,-29100521101768<*+&&&+)+,/1:.-,+)430776660367376070.744771436496;4568::687967011.3344::14-25-111)(.21.3,+.)*+%'**$+&,(+6/82224-5&)'1+,7<:;:91<13+...8:23334222-/)''-,8898923411(25,//02/-*((.,$*/10/2145/.,-31,--///3*-)($()(03++,+%#$%#$#&',-18779452333550,*+)-'*2/-,*+).)--'*792.16-+-/7;895247136*23;8-4+/-,+..5:::88365736895550../,+3/90:9900/,..1(*,:974:30$1012366883642395562451/44875515('(*)3:308*-12..-13.0,)/(&*((-,--101+8.)'*1+/631,-,0../0/./0-'0)*+)*.,+.-)++**,)46,22.//0/:12.,('(),),848/2.04),+//,4/+.
@1ee31f21-d30e-4d7f-917d-beeb1a7d2960 ch=410 read=75345 start_time=2019-12-13T13:59:08Z barcode=BC01 runid=2c9cf7bc05858273f10e7d7ec552fc0bd742dc3e
CAGTTGTTACGACTTCACTGATATCAATCCACCTTAGACAGCTCCTTCCTTGCGGTTAGGCCACCGGCTTCGGGTGTTATCAGCTCTCGTGGTGACGGGCGGTGTGTACAAAGGCCGGAGCAATATTCACCGCGACATGCTACGTTCGAATTCTGGCGTTCCAGCTGCGCATAGATCCAGGAGGTTGCAGACTACAATCCGAATAGGTTTTATGGGTTTTGCTTCACCTCGCGGCTTCGCTTCCTGCACCATCCATTGTAGCACGTGTAGCCCAGATATAGGGGCGCATGATGATTTGACGTCATCCCGCCTTCCTCCAGCTTGTCACTGGCAGTCTCGCTAGAGTCACAACTTAATGATGATGACTTAATAACGATAAGGAGGTTCATTTCATGGGACCAGCAGCATCTCACGGCGAAGGCGGCGACGCAGCCATGCACCTGTATCTCCATATTATCTCTCCGTACTCTGGAGCCTTTATGAGTATGTCAAGACTGTGGTTCTTCGGGCTTCGAATTAAACCATGCTCCACCGCTGGCTATTAAGAGACACCTCGTTGTTTAAGTTTCATTCTTGAACGTACTACTCGGAGCGGAGTACTTATTGCGTTAACTGCAACGCGCCGCACTTGGTATATCGTTTGGCACGTGGACTGCGGGGTATCCACGCTTTCCCGGGACTGACGTCAGTTGCAGGCCAGATCGATATGCTATGCACTGGTGTTCCTCCATATATATCTACGTTCACGCGCATGCAGTTCCGATCCTCTCCTGCACTCCTAGCTGCCTGGAACCTATGGCTTACTGAAGTTAAGCTTCGGGCTTTCTTTACGAACTACCTTGCTGCCGCCTGCTGTCCCTCTTTACGCGCCCAATAATTCCGGATAACGCTTACCTGCGTATTACCGCGGCTGCAGTAGTTAGCCGTAACTCAATAAATTACCATGCGCTCGGCTACCATTTCCTGTAGCCGCCGATTTCATTTCATACCAACAGAGTTTAATCCGAAAACCTTCAGCACTTCGGCCTTTCCACGCAGCGTTGCTCGATGAGTTTCCCCGAAAATTCACGCGCTGCCTCCCGTAGGAG
+
,%)*-,.5+,+-23;2')%$'./03.7,87$+(',*+,7-6796.,0-.,312/1,6/2678137-3,**-*/),+/:22*&'*(.-/,'(&&'+./89-..*-1-/03/5*.212,'%)1+%,-69666<463(12215+$'&)'&%$%*&&%',,11-+&$$$%$$$'%&%&((+%&*+&('+*&+%)+13-0(&')'&&(*$*)5:9',.;;/8<;0,-/:.23811('')*-5.**-,..))++/2+-,++22(%%&'),+*++)-.7/&),-&&'.591/''%'()+//9:52./%016.97+*7:7;89731')))3...+%'(++)-/..0-/..,,---+/(.)('.+,)&('&('&''+.-(--,130/(/+((&%(%$*,'&$#%*/*+'%*00%112641--*'(%%')+)+-01,,%($&'*+,)+'+*((-..3401+'(%**0/22112('#&'(.140134/8.(')%$'(,&/0)1++*&(&'(&'&%($%&#%'1.+,.1+++))'$'$&(.6-03')$%%''()**'%'$$$&&'$$$,)&,4/(&)5<72353(%%()44)1&./0377',$(*3-())))*')3-,,)0,+,011..%(&'$$##%&(/*+*%&*)--/.4(''&$))-.5662%)$./*)$$%$#.++/;,14+)42-0**(*-5)$&(%')+.40/..15.**+'($$$&'$*+/66786585823-&('(*-/454,.%,0/02--&*%%#%$&)+/'&$+..*/04.1231101&&&((('(()(+2,+&''..6579137+,**/21()*,53+1,-077-*-(%'+-40/)+(,-+-556:234.+%($**-*+0/0*&&*-002*5+-433/4.4/6:3/(%%$$$()&')((0/:03;771*(%$%#%*(0.1*+,002,---+)4,/+(())14&'#'%'*(.()*%-/*,95+0.--0002-.,(%/2(&%,(%%#%%)+%&,+'*(.5-,-./,),./*(%$$'''(%'''&'%&%%%%'&$(-+&++)/,*+0-**,)(+-6'-*-*)),-,**'$%%&&%().2.16.,0.2'')
@dc4dcffc-85f9-444a-a403-e81626aa9aa0 ch=4 read=54374 start_time=2019-12-13T13:59:08Z barcode=BC01 runid=2c9cf7bc05858273f10e7d7ec552fc0bd742dc3e
TTGTTCGTTCAGACCCGTATTGCTGAATTGCTGAAGGGTTATCAGTGTCTTTGTATTAACCTTTCTCGCTGGTACCAATGCTGGCTCCTGCAAGGGCAGTAAGAATAATGTGCACAATGGGCGCAAGCCTGATGCAGCCATGCCGCGTGTATAGAAGAAGACCTTTGAGTTAATAAAATGCTCAGGAAGGGTAAGTTATTACCTTTGCTCTTTCAGCATTACAGAAGAAGTACACAGCTAACTCGTACCCTTGCATGCGTAATGAAGGTACAGCGTTAATGAATTACACAAATAGCGCGCAGGCGTTATTCAGTCAGATGTAAATCCCGCAGGCTAACCTAGGAACTGCATCTGATACACAGCTGAAAGCTTGAGTCTAAATAGAGGGTAGAATTCCAGGTGTAGCGGTGAAATGCGTGAGATCTGGAGAGGAATACCAGTGGCAGAAAGGCAGCCCCCCCTGGACGAAGACCCGAGCGCTCAAATTCTGAAAGCGTGGGAGCAAACAGGATTAAGATACCTGGTAGTCCCACGCCGCTTAAACGATGTCGACTTGGAGGTTGCTACATGCCCTTAAGGCGTAGCTGGGCTAAGGTGAGTGGCCTGGGAAGCATGGCAGGAGTTAAAACTCAAATGGGAGCCCACTGGGCAGTGGGAGGCATGTAGTTTGAAAGATTCAGTACAGCGCGAAAAATTGCCACCTGAGTCTTGACATCCACAGGAAGTTTTTCAGAGATGAGCCTTGAGACCGTGGACAGGTGCTGCATGGCTGTATAAATCAGCTCGTGTTGAAATGTTGGGTTAGAAGTCCCGCAGCAGAGCTGCAACCCTTATCCTTTGCTGTAGTCCCGACCCACAGGAACTCTGAAAGGAGACTACTTGATGATAAACTGGAGAAGGTGGGGATGACGTCAAGTCATCCTTGGCCCGCACCACGACCAGGGCTACACACGTGCTACAGTGGCAGAAGCGACTGCGGACCTCATAAAATTACGTCGTAGATCGGATTGAGTCTGCAACTCCGGCTCCCATGAAGTCAGGAATCACTTCAAGTAATCGTGGATCAGAATGCCACGGTGAATACGTTCCCGGAGCCTTATACACCGCCCATCACACCATGGGAGTGGGGTTACCCAAAAGTAGAGTAGCTTAACCTTCAGGAAGTGCCGCCTAGCGTTTACATGGCTAGGGTGAAAGTCATGGAAGTAACCGG
+
%&$*'%)+62)*'$$%$%$+'$()('%)&')/+)*&'%/)'/.+.1*0*0,*$+'-,(%5-28-'&&%%&'''$'%(&&$$%%**-21,('*''&%&%((0-(,7.2)+)/.//00:410,(%(*-&-73/-.),+*,1+3--,')+10543+(..+.30(/()*'&'+.1-.,.-'$'%'%%$()-'+'#(''**--(**.,03-&+)''')'%'*','$$((-1'*+$$%'$&$,--.4.--&+&+1&'&$%$%%%%()++&(&&$+&)&(),06)'&$$+3+*+$$$#$&&''&&%%%*+'&)0&)1'++12&(**(((-.(+/)#$%((%(*4.63(*0(02001118300/(-&&'&''$)('$$$&('&'('(*')''$*(&)(*',)0.*,..0/-)'&**(**((((('()*)*)*+0,))%*&+'(%(%'(-,.+.+.4.,2//+.12970-.0867***().*(&$&)%-/0*%&*(%%%'*('+(+%/'('*4421,)*%/,-(()&%)0,+--+*/1,*'-+,+&%%$%'%'&&)%***,0/50/***&)&('$'&+*+3**'%%/'*'+&%'#$&',%*('&%%$&$$$'+/*2-+,*)$%*%&&)'&',*)*00+*-*/(('&'#(0.(#-)''&)&*+26(&(+)(*&)&-.4+*02*$(7+,-'1+)))*$&%'//)(('&32')**&&%**,'%%)*762++&.-),).686+''*$'(*)&%&%%%)&(*-*$%('&(&&&'+/.*)*)----20*+'(()*)-/0905.3.*(+1)'*)(*-*0*'+)',,4)'(*'/*)'&&%#$,).1)&()-/&&&&$*,,+-/13-&%%)/+%'&),+62/.*)()))*()+-)')&%&%*)*+070687/)''),1.&+0+/0..*&25651596//,*1.-42+&('*+'))1357-103)%'(('()*251.*,%%(%%$$('%$&$##%#&-*/71400183'**%**26&-$&&',)3-1-*)&(+/12.,0//,*(--/7)*3.,*)*,&-'2644.-*+&&&'),311.74860-))*/-.3+$$%%,*,4-(,&(1.1)(*%%)'(+,-'-+06/.1-'.1././/(.&/.)$*'.1(17&0,*03/*&'*,%(*,'((&/(+(-34).,)'%$#%$$'&'#%$&'*,)*)&(')+.-%(''),(%'%&%%%('&(0+/)+/
@20c50f04-e133-4318-9eb4-cd5e84f98bfe ch=73 read=115806 start_time=2019-12-13T13:59:07Z barcode=BC01 runid=2c9cf7bc05858273f10e7d7ec552fc0bd742dc3e
CCAGTTACCTTGTTGTTCACTGATATTTGACCCCTGCACCTTCGGCCGCTGCCTCCTTGCGAGGTTAGCTCACGGACTTCGGGTGGTACTTAACTCTCATGGTGTGACGGGCGGTGTGTACAAAGACCGGAACGTATTCACCGCGACATTCTGATTCCGATTACTAGTAACTCCAGCTTCTGGGCGAGAGAGTTTCAGCCTACAATCCGAACTGAGACTGGTTTTAAAGTTTGGCTCCCACCTCACGGTATTGCATCTCTCTGTACCAGCCATTTGTAGCATTAGTAGCCCTACACATAAGGGCATGATGATTTGGCGTCATCCCCACCTTCCTCTGGTTAACGGGCAGTCTCATAGAGTCCTCAGCCAATGTGGTAGTAACTAACGCGACAAGGGTTGCGCTCGTTGCGGGACTTAATAACATCTCACGATACGAGCTGACGACAACCATGCACCACCTGTCTGCTTGTCCCCGAAGAGTTTCCTCGATTAGAGTAATGCAAAGGGATGTCAAGTGTAGTGGGTTCTTCGCATTGCTTCGAATTAAACCACATGCTCCGCTACTGTGCGGGTCCCCGTCAATTCCTTTGAGTTTAATCTTGCGACCGTACTCCCCAGGCGGAATGCCCGTGCGTTAGCGGCGGCACGGAGGTGTTAGAAACCCCACACCTAGTATTCATCGTTTACGGCGTGGACTACCAGGGTTATCTAATCCTGTTTGCTCGCTGCACGCTTTCGAGCCTCGCGTCGTACAGTCAGAGAGTCGCCTTCGCCACTGGGTGATTCTTCCTAATCTCTACGCATTTCACCTTACTGGGAATTCCACTCTCCTCTCCTGCGCATCCTAAGATAGCCAGTTTGGAATGCGGCACCCAAGTTCAGGCCCGAATTTCACATCCCCTTGCAATCATTACACGCTCCTTTTACGCCCGGTAAATCCGGACGCTCGCCACCTACATTACCGCGGCTGCTGGCGTAGTTAGCCGTGGCTTCCTCCTTGGGTACCGTCATTATCTTCCCCAAGAGACAGAGCACGATCCGAAAACCTTCATCACTCACGCGGCGTTGCTGCATCAGGGTTTGTTGTGCAATATTCCCTGCTGCCTCCGTAG
+
:*%*70)&%&)'*'%$*($&#$$&$&(&++-65,*&*$&***+)((%((-,/743&&)*)*(*+)0-0071.//4/256826++%%)&')%2&()/-,*.0723.+)*)5846433641-6(5-*-.*)-,-/,612<:69:','('*/5122*)('('--8011/0/01./0-++,240''*)(&'(')(,39)+.26;688:<78)*6..---/++(.,.9;/.9-./89+7-/86&&/,.//21-./.5../65432/3534/2-+.9-92-(((*-,-/***%+,4*&&))(())',,+(12/.00/274)-.4599-;69,()%%&&''('&(+./.0'5433654/4&(&,(*,-1/.,%+&,),,+&/)').-.-)1-/(&*)00,/25,:./.55835401084-))*).'(*(*,,0+&))'&.334/33325639727<694/./9.28052+&&'*)+-:66)(+)+&&.6./()+,.01-))**-131248)/2:097771%+&&'&)'$*0+956/.$%#&'&)022'&-,1/<899///024356.11,**).-4)574596,+026312-(-560(+.90,/3.2.)*,,09(4+-+099-14;43212/(+'##((4,/.(*-.50..,**&,),.--10+)-75,84-*10182'.012;6-/544</(((*,**.,+5979:-..)-)./2349540011<.)(+*''+(*).),/::425478)(),-+*$'(21768++**'('*(.4255+-4)-*+(%*((+))*3,,,-20/02,&1/346<-++1'.'&')&/&/(2,45,//25423446+,-/()#(-'''.+-(*$,+.1.9517283-,&-+)/0,0--//*&)/.,((&&---+*.-.65.&((%$(&)*',%%&&(*2361-59+-/023-,-,897110.3/11335044*/0-'+%+('-,,,-2+.-008.-*),62.,+0.0817--7-7/2+),)20/,293750/6*.-93933,,+')+-50-+'&(''**0&'143015384469889-)+((-4.1/<..-0/(35,61*//(%),((&)-0/.*'./+-,/1//8-8901,.
@6a10f36b-4213-46e0-b054-85339baf3c0d ch=77 read=108123 start_time=2019-12-13T13:59:29Z barcode=BC01 runid=2c9cf7bc05858273f10e7d7ec552fc0bd742dc3e
CTCCTATAGGAGGCAGCAGTGGGAATATTGCACAATGGGCGCAAGCCTGATGCAACCATGCCGCGTGTATGAAGAAGGCCTTCCGGGTTATGAGTACTTTTCAGCGGGAGGAAGGAATTAAAGTTAATGCAACACAGCGTGACGTTACCCGCAAACACCGGCTAACTCCGTGCCAGCCGCCTGCGGTAATACGGAGGGTGCAGCGTTAATCGGAATTACTGGGCGTAAAGCGCACGCAGGCAGTTTGTTAAGTCAGATGTGAAATCCCCGGGCTCAACCTGGGAACTGCATCTGATACTGGCAAACGGAGTCTCGTAGAGGGTAGAATTCCAGGTGTAGCGGTGAAATGCGTAGAGATCTGGAGGAATACCGGTGGCGAAGGCGGCCCCTGGACGAACTGACGCTCAGGTGCAGCGTGGGGAGCAAACGGGATTAAGATGCCTGGTAGTCCCACGCCGTAAAGCGATGTCGACGGAGGTTGTGCCCTTGAGGCGTGGCTTCCGGAGCTAACGCGTTAAGTCGACCGCCTGGGGAGTACGGCCGCAAACTCAAATGAATTGACGGGGGCCCGCCTGGCGGTGGAGCATGTGGTTTAATTCGATGCAACGCGAAAGAACCTTACCTGGTCTTGACATCCACAGAACTTTTCCAGAGATGGATTGGTGCCTTCGAGAGACTGTAGGACAGGTGCTGCATGGCTGTCGTCAGCTCGTGTTGTGAAATGTTGGGTTAAAAGAAGTCCCGCAACGAGCGCAACCCTTATCCTTTGTTGCCAGCGGTCCGGCCGGGAACTCAAAGGAGACTGCGCCAGTGATAAACTGGAAGGTGGGGATGACGTCAAGTCATCATGGCCCTTACGACCAGGGCTACCGTGCTACAATGGCGCATACAAAGGAAAGCGACCTCGAGCAAGCGGACCTCGCAAAGTGCGTCGTAGTCCGGATTAGATCTGCAAACTCGACTCCATGAAGTCGGAATCGCTAGTAATCGTGGATCCAGAATGCCACGGTGAATACGTTCCAGGCCTTGTACACCGCCCGTCACACACCATGGGAGTGGGTTGCAAAAGTAGGTAGCCTTAACCTTCGGGAGAGGCGCTTACCACTTTGTGATTCATGACTGAAATTGAAGTCGTAACTAAGGTAACCG
+
)--***1(11+11+779/11-.)&,-)8-)(*+::776246766&18233/,)*$.*0/)3511/11411.0.(*,+).7542**4)4)&'%)&(+,1:<23,-..77003110*$&(&-3/+.1221+++&)),,)%*//24/21/45+(**&*%(31120/00/1440826,+)0,,-/--0*-,-1./120/((&&%($'+,3331/2-/*.0404&);;979/80+,00-0.0,-30%0-5-0/:05+,.-,42.1,-/+(-65..89726+6.2,&)')--..3333.-...;:3820/%))'&**,(**)*+)/.))+(0,5,7+)/)-)&%'(0636582./4993/*&),-:::2/-,*),00+3//..+.1-2/2+490(/2;:5)'-)**,32203)*767-*,,))#&++*,-0:43&73+1()%%).(29*,/0**/5-)%,,0///67+&+)))(110-,,/+*-,/,+,.4&$%('-4233*.-1.2'.)))*062654/1221057575877:75..)&&(++-'/*&)(.10573;8783343/0312:6.03+)*.-053,5131-0/052446,96365:0///.250/./*-4*(0,/''%'-.-*145594557652,.-.394/9:,2-/,-...9/./.,-+/-:7:5('(()+2286./3,6,+2034:997949454;:750))))-56227001480-,.4.883:482+%''(1-8+,0627-*%,++/(+(%'-+1213;3,2/+1400//((.(/.64055.0/.--6+++')+.90/./7.1/--//5..33-.),0.+,1//,)))*./671698:8/1/429)%'&&+,:;785975+,(&&++,,.1:161107566677.&)(-,&++*,(&'(,'.1+)*.807543'%*2,+4153477:9843(1,.0*)**..25526)3230///16/0-80//3/73758643..-/1//288..+0'%+)2,-6+&)).,').,6955+5)$,)+/,.)(()*-5539/1343/-,)+,+*1;,***0756;61683*)(*-,))&(%''.,453981;+*+$*0/0//3,11))65')8557:2*2)',+').+*,*+*(*--22.''/3)1).9891
@bbe3c5f0-7ec6-46a1-9fae-cda7fff86411 ch=400 read=94131 start_time=2019-12-13T13:59:28Z barcode=BC01 runid=2c9cf7bc05858273f10e7d7ec552fc0bd742dc3e
CCCGCTTGTTACGACTTCACCCCAGTCATGAATCACCAAATTAGTGGCGCCCTCCCGAGGGTTGGCCTACCTGCGCTTCTTTGCAACCCACTCCCGTAGTTAACGGTGGTGTGTACAGGCAGACATGTTCACCCATTAATTCTGATCGATTACTGCTTGATTCCGACTTCATGGAGTCGAGTTGCGACTGTCGAGGGCCACGACGCACTTTATGAGGTCGCTTTATGGTCGCTTCTTTGTATGCGCCATTGTAGCTTGCGTATTGTAGCCCTGGTCGTAAAGGGGCGCGATGACGACGTCATCACCTTCCTCAGTTTATGGCAGTCCCCATACGGAGTTCCCGGCCGGACCGCTGGCAAAGGATAAAGGTTGCGCTCGTTGCGGGACTTAACCCAACATTTTCCTGGCTTACGAACGACAGCCATGCGGCACCTGTCTCCACGGTTCGAAGGCGCCAATCATCTCTGGAAAGTTCTGTAGATGTCAAGACCAGGTAGGTTCTTCGCGTTGCATCGTTAAACGGCCTCCCACCGCTTGTGCGGGCCCCATCGAAAATTCATTTTGAGTTTTTTTAACCTTGCGGCCGTACTCTGGGCGGTCGACTTAACGCGATTAGCTCCGGAAGCCACGCCTCAGGGCACAACCTCAAGTCGACATCGTTTACGGCGTGGACTACCAGGGTATCTAATCCTGTTTGCTCCCCACGCTTTCGCACCCTGAGCGTCAGTCTTCACCGTCCAGGGGCCGCCTTCGCCACCGAATATTCCTCCAGATCTCTGCGCATTTCACCGCTACGCAGAATTCTACCCCCCCTCTACGAGGACTCAAGCTTGCCAGTATCAGATGCAGTTCCCAGGTTGAGCCCGAGTTTCACATCTGACTTAACAAACCGCCTGCGTGCGCTTTACGCCCAGTAATTCCGATTAACGCTTGCACCCTCCGTATTACCGCGTACGGCACGGAGTTAGCCGGTGCTTCTTCTGCGGGTAACGTCAATGAGCAAAGGTATTAACTTTACTCCCTTCCTCCCCGCTGAAGGTACTGGCCGAAGGCCTTCTTCATACACGCGGCATGGCTGCATCGGGCTTTACGCCCATTGTGCAATATTCCCCGCTGCTGCCCGCTCCGTAGGAACGATATCAGCACCAACGAAGGTTAACAAAGAGACACCGACAACCGCC
+
0++%(+)%0'%')$,-/,,116/(.2;576.346'3)+'$'%$'*&&''(2-*/.&'$++*-+,-.+*+571+(%'.+0385,10-16-).-3..(-+,5,'$'))%'+)*-./--$-)&$)&(&(%,-&%,+('5*(*/0/+,+,2)()-%%&&(+)+,7;431335;54340)&(&''.))%%&%$%'(*)%.+')'''+12-1%--8;//))+2/.(*.5&#%%&)()*1/30-1,.012557:637/-,%'&'%')+&).,,+/0;--9;87/43+%,1,/.((($''''%')-.68,.*/.6<:703*--9(&$&(3(405/.($&&*-+&(*07(&(/.04855201,3))(.'--6771)+1*7.116620,1/5-83-(''*%*'&)%*()-0+.,,+1,-)#$($%&---(*/9.6-.&.+33947769:.--&665/&)+/75&2,23576541.149395031+./-%(25135,(*-/<5:650-72<:1:-,,/.60.*)(%)//7,-$'(+,43(&1.00-3'-',*6-863(%)*-2000.32(/36**(,*01793+.*''(((')('))+)(()#&-955;443///,)&.**'%&'&)*./321,1'-2/400.0)'&)&'&&-2.1*/*3-5556747755:8+,)0,,-7<943218&10'-/0545:796542:4---:32-)-+-1:94--(-1(&'(278::5698820),.0-5-,09;3/8..5090&&&$,'(%#$$)1.-+-*)(63310+%++,-3;:158;444&.(+*+(*01+.5623+/.**,0'1&$,4,037-(#((-+./%//0::3/.../414.32,)0.5.-+5.-'(%)(6*)*,+30+,-.101/-++0/-(*'$(*--21-)*&+&700-('*+,/4:7-,)5)9,3.,0,(+&,3228617/3.-5:42-*)--3/'0%,$(2/0/40/10%'*31:<:8-9'+0215136.+$,*',350*+)0+..+()--)%)*/7-6;6/,356//375/1)*'%)&%%(&&)1.328092046++))&,,/092116:8977567&11/03,)10/6'$()'('''+,,1.4.-(#'(&)/(14-'3089+-/2''))(+4568,/102-5.'&+(.*+*-*,*--))//8*51/)'0*)$$$"
@579def6b-2311-492d-bdec-eb3697d5a65f ch=29 read=73259 start_time=2019-12-13T13:59:33Z barcode=BC01 runid=2c9cf7bc05858273f10e7d7ec552fc0bd742dc3e
CTCCTACGGGGAGGCAGCAGTGGGGAATATTGCACAATGGGCGCAAGCCTGGTGTAGCCATGCCGCGTGTATGAAAAAGGCCTTCGGGTTGTAAAGAGTACTCCAGCGGGAGGAAGGGAGTAAAGTTAATACGCCTTTGCTCATTGACGTTACCCGCGAAGCCTGTCCATGCCAGCAGCCGCGGTAATACGGAGATGCAAGCGTTAATCCAGATTACTGGGCGTACAAAGCGCACGCAGGCAGTTTGTTAGTCCAGATGTAAATCCCCGGGCTCCAACCTGGGAACTGCATCTGATACTGGCAAACAGGTCTCGTAGAGGGGTAGAATTCAGATGGCGGTGAAATGCGTAGAGATCTGGAGGGAATACCGGTGTGAAGGCGGCCCCTGGACGAAAGACCTTGACGCTCAGGTGCGAAAGCGTGGGGAGCAAACAGGATTAGATACCCTGGTAGTCCCACGCCGTAAACGATGTCGACTTGGAGGTTGTGCCCTTGAGGCGTGGCTTCCGGAACTAACGCGTTAAGTCCGACCGCCTGGGGAGTGACCGCAAAGGTTAAAACTCAAATGAATTGACGGGGGCCCGCACAAGCGGGGCATGGTTTAATTCGATGCAACGAAAGCGAGAACCTTACCTGGTCTTGACATCCACGGAAGTTTCAGAGATGAGAATGCCTTCGGGAACCGTGAGGACAGGTGCTGCATGGCTGTCGTCAGCTCGTGTTGTGAAATGTTGGGTTAAGTCCGCAGGCGCAACCCTTATCGCTTTGTTGCCAGCGGTCCGGCCGGGAACTCCGAGGAGACTGCCAGTGATAAACTGGAGAAGGTGGGATGACGTCAAGTCATCCTTGGCCCCACTTGACCCAGGGGCTACGTGCTACAATGGCGCATACAAAGAGAAGCGACCTCGCGAGAGCAAGCGGACCTCATAAAGTGCGTCGTAGTCCGGATTGGAGTCTGCAACTCGACTGAAGTCGGAATCGCTAGTAATCGTGGATCAGAATGCCACGGTGAATACGTTCCCAGGCCTTGTACACACACCGCCGTCACACCATGGGGAGTAGGTTGCAAAAGAAGTAGGTAGCAACCTTCGGGAGGGCGCTTACCACTTTTGTGATTCATGACTGGGGTGGGGA
+
,*2++$6(+6.',3)033(24327-)1/3850-)++30096/,/--$&%$%%.&$&$,*30+61)))*)...230--)&-()(,+-5/2.(*-6*'&''&%$''%*).2-)/-0+0.*)*--62//:3+'&'&/4)72,-33)1*,*2103.-7)-/&()&(/(%&(')+-:;6640032),+-,-2./022.+$((,.11310619/2'')+.,*+.4695352%5,)((*4010209;8&7-4%&.)(),2&(*43.+%*)(.48')(...4'2'/&&*.0,0-577576/..,-0/.4/-,%'#*'()335632(-,4.00*/*2+5'+&),+),0()+8-+1462710-/145;96.30(0/,6.5-+.&'+),,6,20:1*)382**/,(,+2(*()*64547248788)'))((1169;.'*.:;(6*62-100,0326;,,5994./4,)(336;7707)+*()%,.//0.4.1-320912045+(*,*15132.+()',+-,+&+2210+)(+)/+--4)**9968:8841+$&%&%*&$+(/*6.765;8'2231;887,..-(%'))/50/72,/../0).)*'%()*-,-97585</...)/*&)%&''%('%'',()*()051/355283338:9-,,0/-/+/9:53.&(*)-/-.100/39./-6.8364.-)&*,01,27;;;;;200/023246666*-173+,/1;024396/0-7.666966,+80&))),5476257'&('++)',&)'1812:53/.2-/+,-/4-7806229'%&-,(*-399::-//--//3,0/3-+)((*-*/3,*:6566641+*+2486#%$+)-+-)%(+(&'**)(.48-0**+'(,*'&&'(((-*+-,/,368*(*'++')3236453/0,+(,-.3*,.86/600&'/7.*+//./67<:5-3+,..312&'(*1.23172334++%&*.+-6&1&(%((110111/,,-0;:87/+)-3348-+-2:7,7+**200628-',7440-)'((/.+*+0/08:011//-/75772/+&&'$,)*913675.%)*')&+++,$*'*)32982:-*00+51209/26-309:/15667;55--.687931,.(''&
@55cea995-242e-48ba-aa16-abdb7a7486fd ch=334 read=154191 start_time=2019-12-13T13:59:36Z barcode=BC01 runid=2c9cf7bc05858273f10e7d7ec552fc0bd742dc3e
CCGGTTACCTTGTTACGGCTTCACTGATCATGAATCACAAAGTGGTAAAGCGCCACTCCCGAAGGTTAAGCTACCTGCTTCTTTTGCAACCCACTCCCATGGTGTGACGGTGAGGGTGTGTACAAGGCCCGGGAACGTATTCACCGTGGCATTCTGATCCACGATTACTAGCGATTCCGACTTCATGGAGTCGAGTTGCAGACCAATCGGACTACGACGCACTTTGTGAGTCCGCTTGCTCTCGCGAGTCGCTTCTCTTTGTATGCGCCATTGTAGCACGTGTGTAGCCCTGGTCGTAAGGGCCATGATGACTTGACGTCATCCCCACCTTCCTCAGTTTATCACTGGCAGTCTCTCGCTAAGTCCCAACAATGATGGTAACTAACGATAAAGGAGGTTGCGCGCTCGTTTTTGGACTCTTAACATCTCGACTTTACAGGCTGACGACAACCATGCACCACCTGTATCTCATATGGCTATCTCTCCATCTCTGGAGCCTTTATGAGTATGTCAAGACCTGGTAAGGTTCTTCGCGTTGCTCCAGATTAAACCACATGCTCCACCAGCATTGCGGGCCCAAATCAATTCCTTTGAGTTTCATTCGCAAGACGTACTAAGGCGAATTACTTATTGCGTTAACTGCAGCACTGAACTTTGACATCAACGCGAGTACTCATCGTTTTACGGCGTGGACTACTAGGGTATCTAATCCTGGCCTCCCCGCTTTCCGGGACTGGGCGTCAGTTGCAGAGCCAGATCGTCGCCTTCACCACTGGTGTTTCTCCATATATCTACGCATTCACCGCTGCACATGGAATTCACGATCCTCTCCTGCACTCTAGCTGCCTGGTTTCCATGGCTTACTGAAGTTAAGCTTCCGGGCTTTCACCACAGACCCTTGCTGCCGCCTGCTCCTCTTTACGCCCAATAATTCCGGATAGCGCTTGCCACCTACGGCGTGTACCGCTGGCTGCTGGCACGAAATGATAGTTAGCCGTGGCTTTCTAATAAAGTACCGTCCTCGAGGCTACCATTTCCTGTAGCCGCCGTTCTTCCCTTTATAACCAGAAGTTTCAATCCGAAAAACCAGCTTCTTCCAGCCACGCGTTGCTCAGTCAGGGTTCCCCCCCCATTGAAAATTCCCTACTGCTGCTTGCTCCGTAG
+
663.5.-4.5-.-()*2'012.**%'(.21763742+/),1+,31168('*.0224-42/*,++1-413*02,4+*#(-9109:/064)45/)+*070&*+768867.3,$'&'./)(+()&+-21817**0,+/.0888<00/:/9273-295222546-.-.1:,+*(+3415;521389;8+-.1*,,+-032900,..,--/+3,7/750.1+210(*+.*$*,./24.,+/**+//-.&%&%&(--/484844:8+/,,.557:'+'&$&'*#(())+*+-.0;.08987*-,-*1:1:4532/.*&&&')547872604-),3-747.5()+90-/0+)+.71.12001-14463*)*,1-.+/.50-.669842./3/0.-.3:*/-(*0/90.,-*-.2153*+-/5-++&'-+0-//-,-)''(*'(*''/.-,)--(13,485111.25&**)*-/4448(,-2052/0333315:7799779:///,26-)/)'+-.9728-.,(-,**++.,/21;:9<855012.,-)-%(-(6);9<<111.,/,/%$*)$&(&1))'-.(,0-)-,-.-43:7,255--45<:7589+%%%'&,2/700/*)2.4&%())))/-*:///10*+%(()+*.2-2338;56:9235889,4-&(%$&('**+09<4:88,)/&--/07:698656.2+')-,5.054551)''&%)4,()*,64,//:6541.&*+)*-/53:1/),&)5.20995324147/5-)/1+&(&*%$',*/++/).+---2,+,+,*.50)-0/,+&*(,+-..0(2*+))()+1700/3,-/1,---0/37887:78*5-(('''*&&(0,035.2//:63'-.-*(*4720;3+*..)+)(++-/07234468.22,('))8**.4+(++3/*0,,697:14/50,0&*(,1--85/02((''$$%&$'$.-03/3///34443)&&&&&%'%&+,24;3230-04701860+/-,4;515579351(,-+'*()0+3317<:562,&&%+1.4318317255*.3226390/,&)''-*)(*+--3-,451+-/'&'&)().&&&%(&%',--)----2%./1*4-*,7(080:36-'*(((771.6.8+**,*)**)++'&('1*'/(,
@c581286e-6121-4d90-b226-a4edc419f1bd ch=269 read=90683 start_time=2019-12-13T13:59:38Z barcode=BC01 runid=2c9cf7bc05858273f10e7d7ec552fc0bd742dc3e
TTCGGTATTGCTACGTTCAGTTACGTATTGCTGGTGGAGCATGTGGTTTAATTCGATGCAACGCGAAGAACCTTACCTGGTCTTGACATCCACGGAAGTTTTCAGAGATGAGAATGTGCCTTCGGAACCGTGGGACAGGTGCTGCATGGCTGTCGTCAGCTCGTATTTGTGAAATGTTGGGTTAAGTCCCGCAGCAGGCGCAACCCTTATCTTTGTTGCCAGCGATCCGGCCGGGAACTCAAAGGAGACTGCCAGTGATAAACTGGAGAGTGGGGATGACGTCAAGTCATCATGGCCCACTACGACCAGGGCTACGTGCTACAATGGCGCATACAAGAGAAGCGACCTCGCGAGAACAAGCGGACCTCATAAAGTGCGTAGTCGGATTGGAGTCTGCAGCTCGACTCCATGAAGTCAGGTGTAGTAATCGTGGATCAAGAATGCACCCACGGTGAATACGTTCGGGCCTTGTACACCGCCCGTCACACCATGGGAGTGGGTTGCAAAGTAGGTAAGCTTAACCTTCAGGGAGGGGCGCTTACACTTTGTGATTCTTGACTGGGGTGAAGTCGTAACAAGAGTAACCGG
+
&10),-(+('(*%)*858-306-/.6.4///<:889:)-../,'*/.7/002;30-/0498840.-0+.0502*(1)++-0117346636($(),(,)-4;7,01&)*)),(+0//114:596100/1721,&316-2255532000.2.116667624311/1&0:+,3/5:0..(',-'/6+3.2.1-)+2)5,-3/.04/49-*2-.-140.09448665001153/2/1;74833:27*1'(*+:9191//.+.00::444,,'%(,/8:4356576631*)088:92-1,60/%+,+,./0;542/2)))))78965552/:21198323/()()+()-/58781..,*+(/36796:44645.-143-03415)426,4--6+,'**+.94,)..2/0236:140,+*+.&(,'%'&$($&(+/55;985/1,065..)/0+)1076.4//.42344&),-/-.%'&&(.1.36---1420080405.()*,11270)5/'%'&,5),-'(+.4/01294',5,))0.+,/.0,*,+,)(3.0456-+'*),0301-')*,1..2/42/22.(%&(1244-(
