# Supplementary material for: De novo species identification using 16S rRNA gene nanopore sequencing
Source: PeerJ. 2020 Oct 21;8:e10029. doi: 10.7717/peerj.10029 (PMC7585375; doi:10.7717/peerj.10029)
Supplement: Supplemental Information 3 [file peerj-08-10029-s003.zip › pass_fastq_runid_2c9cf7bc05858273f10e7d7ec552fc0bd742dc3e_384.fastq]

@9a5a55eb-63ac-4d58-942b-8b164327134c ch=450 read=63099 start_time=2019-12-13T14:00:00Z barcode=BC01 runid=2c9cf7bc05858273f10e7d7ec552fc0bd742dc3e
CCGGTTACCTTGTTACGGCTTCACCCCAATGCTGATTCCTACCTTCGGCCGCTGCCTCATGCAGTTAGCCTCACGGACTTCGGGTATTTATAACTCTCATGGTGTGACGGGCGAATTGTCAGCGCAAGGCCAGGAACGTATTCACCGCAACATTCTGATTCGCGATTACTAGTAACCAGCTTCATGTAGGCGGTTTCCAGCCTACAATCGAACTGAGACTGGTTTTAAAGGTTTTGGCTCCCACCTCACGGTATTGCATCTCTGTACCAGCCATTGTAGCACGTGTGTAGCCCTACACATAAGGGGCATGATGATTTGACGTCATGCAACTTCCTCCTGGTTAACCCAGGCAGTCTCGCTAAGTCCTCAACTTAATGAGTAGTAGTAACTAACGACAAGGGTTGCGCTCGTTGGGACTTAACCCAACATCTCGACACAGGCTGACGACAGCCATGCACCGCCTGTCACCTTGCTCCCCGAGTTTCCTCGATTAAGAGTAATGCAAGGGATGTCAGGGTGTAGGTAAAGGTTCTTCGCGTTGCTTCGATTAAACCATGCTCCGCTACTTGTGCCGGGTCCCGTCAATTCCTTTGAGTTTTAATCTCTTGCGACCGTACTCCCCAGGCGAATACTTAATGCACGTTAGCGGCGGCACGGAGGTATTTGAAACCCCCACACCTAGTATTCATCGTTTACGGCGTGGACTACCAGGGTATCTAATCCTGTTTATCCTTTCGAGCCTCAGCGTCAGTTACAGTCCAGAGAGTCGCCTTCGCCTGGTGTTCTTCCTAATCTCTACGCATTTCACCCGCTACGCTGAATTCCCTCTCCTCTCCTGCGCTCTGAATAACCAGTTTGGAATGCAGCGCAAGTTGAGCCAGGTATTTCATCCCGCCAATCATCCGCCTACGCTCCCCTTTACGCCCAGTAAATCCGGATAACGCTCGCCACCGTATTACGCGGCTGCTGGCACGTAGTTAACCGTGGCTTCCTCCCTGGGTACCGTCATTATCTTCCCCAAAGACCAGGCACACGGTCAAAGCCAACTTCATCACTCCGCGCGGCGTTGCTGCATCAGGGTTTCCCCGATTGTGCAATATTCCCCGCCTGCCTCCCGTAG
+
,50428-13,2--4&.,&,,,($(()&(%)$%&&%(&))*024/5,)'##$&,*.178-.+-,16<,&*%&'$%'-*/093./,-(-1.,-/')),+3)-/966655717950&&*+(()$*+&*)'(&17/33151-635;999;.5211)39259:;:9031./-+,+)$$%#&&&,.40/.575788725(-)('&*,1+-/,5/1*-899523577906<<7,+&&+/;;+19214+*'./,3)++54.7-++.++)*-17.7))*/:*+.)&%*++32336-.01/:0-)1+1&%13.0610590//,+-23,-1455(0&,'&&*2.+,-4/&*,(-&/)..0453232065698.+-09/2*)&%$/+0.&'()+,$'')-+++/,***2--,119-,+,+9269*50.&('.(-+&)%$),+-/++,16%*5634676583(4815,--4//181532032/1*&+0/1'('(&4)--*-0.8.4/,+.-1200256)57.4/-(*)-''(-0,2.17+2/;;:292,-//301445/-02%'10/.,,0/-4--/+')*()&&%+0-,29.-67395:8.16-+,/2:<9,9.++(-/-.0+-.(*'++//0-&+07'&96/0'+'/('*$'*14211/50-3+)*.-,-/*%,2'$'-,-64/3)--.1..,/15;607725:6*/*1*)-/8/0+%''%04/0458218-2.')&,*&((')1)+.+1/75900223:892:1106/9**).*%(*-2876:6571%(,/*/3)*++''+5,.4861736.174.(//*).1+,+*&))508.2'(+-0(()(-,$&('+/0+(&'(+)/5,-9;-7899879222%2&))1733*4*%0/./1:2/-*.10&(*-19983:4./-(*,+-*3-,*-54,..--)&&&&(/'++3/485875578425+)&$$%)($**,-542,+'+)(%('+)'+6('*0-447-,1))'*.-*+0.+,17.//,.90228:/9:6+/'()''(,**((',+&2+')'$&%'&'(),-12.00.'&)).-5/20:32468589(7950;/588*&%.)(++,+2+++*)'(&#%&&%(&&,4),0-1
@3df18550-1160-4b45-82d4-ec242bf4907c ch=480 read=107259 start_time=2019-12-13T14:00:10Z barcode=BC01 runid=2c9cf7bc05858273f10e7d7ec552fc0bd742dc3e
CCGGTGCAGCGGTGACTTCGCAGTCGCGGGTCACAAGTGGTAAGCGCCCTCGAAAGGTTAAGCTACCTGCTTCTTTTGCAACCCACTCCCATGGTGTGACGGGCGGTGTGTACAAGGCCAGGAACGTATTCACCGTGGCTTCTGATCCACGATTGCCTAGCGATTCCGACTTCATGGGTCGAGTTGCGAACTCAATCAATACGACGCACTTTATAGAGGTCGCTTGCTCTCGCGAGTCGCTTCTCTTTGTATGCGCCATTGTAGCGCGTGTGTAGCCCTGGTCGTAAAGGCCATGATGACTTGACGTCATCCCACCTTCCTCCAGTTTATCACTGGCGGTCTCCTTTAGGTTCCCGGCCGGACCGCTGGCAGCAAAGGATAGGAGGTTGCGCTCGTTGCGGGACTTAACCTTCACAGCTTACAGGCTGACGACAGCCATGCAGCACCTGTCTCACGGCGGTTCCCGAAGGCACATTCTCATCTCTGAAAACTTCCGTGGATGTCGAGACCAGGTAAGGTTCTTCGCGTTGCATCGAATTAAACCACATGCTCCACCGCTTGTGCAGGCCCAAATCAATTCATTTGAGTTTTAACCTTGCGGCCGTACTCCCCAGGCGGTCGACTTAACGCGTTAGCTCCGGAAGCCACGCCTCAAGGGCACAACCTCAAGTCGACATCGTTGCAGCGTGGACTACCAGGGTATCTAATCCTGTTTGCTCCCACGCTTTCGCACCACAGGCGTCAGTCTTCGTCCAGGGGCCGCCTTCGCCACCAGTATTCCTCCAGATCTCTTTCGCGTTTACCGCTACACCTGCGTCTACCCCCCCTCTACGAGACTCAAGCTTGCCAGTATTATCCGTTCACAGTTCCCCAGGTTGGGCCCAGAGTTCCACATCTGAAGCAAACCGCCTGCGTGCGCTTGCCGCCCAGTAATTCCGATTAACGCTTGCCCTCCGTATTACCGCGGCTGCTGGCGCGGGTTAGCCAGTGCCTCTTCTGCGGGTAACGTCAATGAGCAAGGTGATGCTTTACTCACTTCCTCCCCGCTGAAATTGCTTTACAGCCCGAAGGCCTTCTTCATACGCGGCGTAGGCTGCATCAGGCTTGCGCCCATTGTGCAATATTCCCCACTGCCTCCCGTAGGGCAATATCAGCACCATCAGAAGGTTAATAAGACGCCGTGCTTTTCTTCCAGCACCAGCAATACGTAGCCCGCA
+
57/.7(+,-3,+)()+8;7252585,.(*+*,-530)+))+.6-//0:/,3*+.,+-0545-///77/'..596::9+,.&188-/15/))+-0,/34674<:98:/./.0,5.1+706)971655998:53370,,)),3-../22('),-13&3+*)3464680/*).143)1-(++,'#(.-'.&%*./1+8.0()'')+/1-,&*-18.-&'%)**0),,4-..2,--/1--.0+-.60442:7014546478//0*((+,',))**'&&)+1-.9:;:57/4,)+)+&(())**,06112324//7,,'/21;98/5-(.06*+.1'33+7,)38640$)+)$)*./-3+.6234987611-,6.+*/16(7.:95-2*,+1.,-,-13,1-)%*1,.-,1-,.111*&'*,,-+*-&.3343122/.++.-0147132018,-25474/.,*.538.30)*2-3.*-02.+,,0582.+)..+)-166:467:73,*'%+,6596661-'+*6985::25,3*''(*:304/4/735;.1025679;68:/0/3-301(.316*13+,-3:4<605991/10:;-.3-2+5-+&)'&'((+*187..0-6&41333334352.,%*'%'-*2(-(*-(,2-1377581+,30-)/+*)&$(*++./1-2-/-,,+$$$()*.1-)&('(0''($++00&(1129983;1)+(,5.*,,.2762))(,'$%'.41(*+--:98;:1*1('*(3+23,,/)0-.18&(1(,,/2.5-,0,++/0/2+)+*,-/'35+(,.*,,)+%)(%$%(*+-/10013/,*10.5)%0*316.1).,2016,)'(-+102&-&*&#'(/05;18)$*2-7-917/-())*/9,)%(**/-($$#&&)/19032.-001450,1,*12-012,-./32940..203:2-+-&'+..-14*+++'(/*34-8//-.-6**&.(405-,,30.4557;765:21-0/1*)*(--/6-813/30)()))%&.$&%('$'&)$&,127+860,+-1))'(&($'.1-**+&-,-'(+)*/.5:46;3*)'+)2394(0%('(,+0,23&'&*(2-/.19/)0+(-',-0/-9+305,)+''),(/:,-135+(+.45452--///60//%))-(*)-)+&)-(*+)15%-%&'*,)(-,*&$(,+,*'))...,140*&+$%$&$
@ab835728-2edc-4d28-a71d-d7a96e32d386 ch=20 read=68015 start_time=2019-12-13T14:00:09Z barcode=BC01 runid=2c9cf7bc05858273f10e7d7ec552fc0bd742dc3e
CCCGATTTACCTTGTTACGACTACCCCAGTCATGAATCTAGTGGTAGCGCCCTCCCGAAAGGTTAAGCTACCTACTTCTTTTGCAACCCTCGGGTGTGACGGGCGGGTAAAGGCCGGGAACCTTCACCGTGGCATTCTGATCTCACGATTGCCTAGCGATTCTGACATGGGTCCATTGCAGAATAAAATCCGGACTACGACGCGCGCACTTTATGGTCGCGCTCCTCTGCGGATGCTTCTCTTTAATATGCGCCATTGTGGCACGTGTGTAGCCCTGGTCGTAGGGCCAAAACGACGTCATCCCCACCTTCCCTCCAGTTTATCACTGGCAGTCTCCTTTGGGTTCCCGGCCGGACCGCTGGCAACAGAGGATAGGTTTACTTCGTTGCGGGACTTAACCCAACATTTACAACACGAGCTGACGACAGCCATGCAGCACCTGTCTCCACACCACGGCACATTCTCATCTCTGAAAACTGGTGGATGTCAAGACCAGGTAAGGTTCTTCGCGCGTTGCATCGTTAAACCACTCCACCGCTGTGCGGGCCCAAATCAATTGTTTGGTTTTAACCTTGCAGCCGTGTACTCTACAGGCGGTCTGACTTAACGTTAGCTCCGGAAAGCCACGCCTCAGGGCACCTCCAAGTCGACATCGTTTACGGCGTGGCTACCAGGGTATCTAATCATTTTGCTCCCCGCTTTCGCACCTGAGCGTCGATCTTCGTCAGGGGCCGCCTTCGCCACCGGTATTCCTCCAGATCTCTGCGCATTTCACCGCTACACCTGATTCTACCCCCTCTCTGCAGACTCAAGCTTTTGAGCATCAGATGCCAGTTCCCAGGTTGAGCCGAAGTTCACGGCTTATAAACCGCCTGCGCATGCGTGGCAATTCCGATTAACGCTTGCACCCTCCACCGTATTACGCGTGCTGGCACGGGTTAGCCGGTGCTTCTGCGGGTAACGTCAGTGACGGTGTCTTTACTCCCTTCCTCCCCGCTGAAAGTACTTTACGAAGGCCTTCTTCCGCTTTTGGCATGCTGCATCGGAGGCTTTGCGCCCATTGTGCAATATTCCCCACACTGCGCCTCCCGTACAGGG
+
.,()$(.('*/+1*,.)+0043//.0,**+,++,++)*'$)**10.'()+/0,-21++0'-+,5/9+00/64/%/-555;;4-00(2.('+&))))()*.19-+0,&**0*.+.*(1+.,+)+/,-.7126.+*-52++(**(+.01&7(&03(*+/4370,%)(,&&'+%)6-$%'(+)*)(*&*/)'(*2006323454+*')&(&),32*+,*,,)(&'()'''&'*),%'%*/:45,12+$&(')-.28;53/)$%'&$*+0.2/**+370/3:6.&*&+450.*.,,*)+,+.---6/6-*-,-/06)*.').3<711/,+,385179758-'0,+)13.79,28262;28200./3-0'$&%%+*,+*',,3+(*,4,..6.1,7100150.01*+*+)..)().40-/)&)'(,,06630,22/1&0./0138655418(&()+)$%()'%'&*54/1130.-.0.00*'(&(%,'*0/861(+-59&-&(%$'+)/&%'$')-../8.-'-*'*11:233&*'&&&*1+,,,,50+2**3-,2**)&%-)--1&,-.--(*(.+5-,-).1+**$,).*+%$&%)))*+--%&'(-&,%''-())01/025/3*%(+-/./522,10-)&''()*&'%'003530334;:/0.7.115656368,3&%&%***,*)'$,56+011/:-)%'1/3.03/41+,(/11)(%%)-:;8//.+-0+),36686;7++'(,0-0/,270**,&**2200/-)1/0/4;/,,01()(&',36,0++444129:4))***.(0).0/-/'*'(&%%$'(()*..-24506-%+-1/:0*15431)014()/..1-)*-)-/*-%05//1,/125/+,*'%(&%&%"'*.9,')(.'0.31.10,-&/,'(+'%)-,-*)'$%%&&%&(,/4/#%()*)2,,,7,2+&&%*/167*50*376452'%$&%+%'/()''/0--109.-4,1//692+/0,)+)((%/035/0'**('+++0(,)(%%&&&$#')1)+(()),**3&1%&*,,71/1121*%*)&'&'+,,'/**+6)$'$&%$'%&'(+3-*-(-)060
@a523692b-41ec-4374-aa9c-21cc4f72ec9c ch=281 read=91972 start_time=2019-12-13T14:00:08Z barcode=BC01 runid=2c9cf7bc05858273f10e7d7ec552fc0bd742dc3e
TGCTTAACCCATCGGTGTGCTTCACCAGTTGCGTATTTAACAGTTGCTGAAGTTGAAATGGGGTGTCTTTGTGTTAACCTGCCTGTGGATTATATCTTCGATTTACCTTGGTACGACTTCACCCCAGTCTTGAATCACAAAGTGGTAAGCGCCCACCTCCCCGAAGGGATTAAAGCACCTACTTCTTTATGACCGCTCCATGGTGTGACGGGCGGTGTGTACAAGGCCGGGAACATATTTCACCGTGGCATTCTGATCCACGATTACTAGCGATTCCGACTTCGTAGGTCGGTTGCAGACTCCAATCGGACTACGACGCACTTTGTAGTCCGCTTGCTCTCGCGAGGTCGCTTCTCTTTGTATGCGCCATTGTAGCACGTGTGTAGCCCGGTAAGGGCCATGATGACTTGACGTCATCCCACCTTCCGCTCCAGTTTATCACTGGCGATACTCGCTGAGTTCCCGGCCGGACGCTGGCAACAAAGGATAAGGGTTGCGCTCGTTGCGGGACTTAACCCAGCATTTCACCAACACGAGCTGACGACAGCCATTACGGCACCCTGTCTCACGGTTCCCGAGAGCACATTCTCATCTCTGAAAACTTCCGTGGATGTCAGAGACCAGGTAAGGTTCTTCGCGTTGCATCGGAATTAAACCACATGCTCCGCAACTTGTGCGGTTACGTCGAATTCATTTGAGTTTTAACCTTGCGGTATACTCCCCAGGCGGTCGACTTAACGCGTTAGCTCCAGAGCCACGCCTCAAAGGGCACAACCTCAGTCGACATCGCGTTTACGGCGTGGACTACCAGGGTATCTAATCTTGTTTACTCCCCACGCTTTCGCACCTGAGCGTCAGTCTTCGTCAGGGGGGCCGCCTTCGCTACCGGTATTCCTCAGATCTCTACGCATTTCACCCACTTCACCTGGAATTCACCCCTCTGCAGAGACTCAAGCTTGCCAGTATCAGATGCAGTTCCCAGGTTGAGCCGGGGATTTCACATCTGACTTAACAAACCGCCTGCGTGCGCTTTACGCCCAATTCCGATTAACGCTTGCACCCTCCGTATTACCGCGGCTGCTGGCACGGGTTAGCCAGTGCTTCTTCTGCGGAAGTAGCGTCAATGAGCAAAGTGTGCTGCTCCCTTCCTCCCGCTGAAGTGCTTTACAACCCGAAGGCCTTCTTCATACGCGGCATGGCTGCATCGGGCTTGCGCCCGACGTGCAATATTCCCCACTGCTCCCCGGCAG
+
##)*-*,+,'%$&')**,())/'#'*%)0)$(()*')'&'*'*)'&)%'*)'.++&&%)%,*&),.,494,12'+0-+*&%&''0+++&(%'(.0.10/').5.+,--0'&,'(,,./4/,+,+()--)('%(202/11:3/21*+(&&()26)%(((215-++/(),&2)21(&($)(%%',+,/6+%()%+((*0//&&),.01579*887565-1.-456)+&-)&('(%&&(&..))&(,+*.,,)24123330+(*,-150/,-,--59;96201341-+)*+*-*,,/)1'(//-.+/0+/,6/83201230/*,136*&'**+.*,/,,,,,,/.3+*)*)*,88:553+4-&*,-.4.3:+9/..35/.../4,+)++-5()'(,**/-3:34233301,/0112-03083**5.5:1,$((.+).-9.')116,0(+&$+$$&'()++.399./)(+6/36-.)+,141/++47*00:52**10,3,,*,+0.14.+,240+()1+43)'%''+54-'*&+*-*,+-0--..//,---9.26('+'53149)&*,87211-68/15/''&%((+012:3352621-&'*541-2245378;;7*/-*&('+9:383316*4-:37:7441002557,*())..19262/./,,+-.2%.&%&)(**.*+%*''('*-(,-.;/038*,.-668,*.2/1.,).'$$$$))3351*/483:56+,,1/201)('+(*,1-4+&)*$,5--./67//,'--')*+/4---,*/4633500)(),-3+,+....:2.4/5666464,..482/500.920;6)-/.6;0',+)/8+,*+).2)*&('101/3589;8678./.451-*3669774((%%/4*1235<85.,))+12175,1)/-0401()2)'./2-(*.+)*&)*1+(-2++//.&.''')*1310)&&++&,4*0114:*+-1*9563/1*((-,0)%%3.,'/3-*2:0-,...2()*--/124*8789+0-,)()-/612.8.*+,13,+()(23.12834211220/(/6411725246-/+))+-.007+)&$$&'-5)8,,,:(77798;87:633311)%&&(%+*1000,-())-,&)(%*$%*%)01:/188533;1.27-**')&+167-10(38++.*0.897;67;9..),%&*,*))/21.,,,-2(47439,20891'&$&)&,'--527.00)$%%$&&0--%%%$$,
@ff44d2d6-0a64-480d-bff5-cab32d2b82ac ch=179 read=183658 start_time=2019-12-13T14:00:16Z barcode=BC01 runid=2c9cf7bc05858273f10e7d7ec552fc0bd742dc3e
CCGTGATACCTTGTTACGACTTCACTGATCATGAATCACAAAGTGGTAGCGCCCTCCCGAAGGTTAAGCTACCTACTTCTTTTGCAGCCCACTCCCATGGTGTGACGGGCAGTGTAATGCAAGGCCAGGAACGTATTCGTGGCATTCTGATCCACGATTACTAGAATTCCGACTACATGGAGTCGAGTTGCAGACTCAATCGGACCCTGACGCGCACTTTATGAGGTCCTTGCTCTCGCGAGTCACTCTTTGTATGCGCCATTGTAGCGCATTGTGGCCTGTGGGGCCGATGAAACGACGTCATCCCCACCTTCCTCAGTTTATCACTGGCAGTCTCTCCTTTGAGTTCCCAGCCGGACCGCTGGCAACAAAGGATAGGGTTGCGCTCGTTGCGGACTTAACCCAACATTTCGCACGAGCGACGACAGCCATGCAGCGCCTGTCTCACACGGTTTCCCGAAGGCATTCTCATCTCTGAAAACTTCCGTGGATGTCAAGACCAGGTAAGGTTCTTCGCGTTGCATCAGATTAAACCACGTATCCCACGCTTGTGCGGGCCCCGTCGAATTCATTTGAGTTTAACCTTGCGGCCATGCTCCCCAGGCGGTCGGCCAACGCGTTAAGCTCCGGAATACGCCTCAAGGGCACAACCTCCAAGTCGACATCGTTTACGGCGTGGACTACCAGAATTATCTAATCCTGTTTGCTCCCCACGCGCACCTGGGCGTCGGTCTTCGTCCAGGGGCCGCCTTCGCCGCAGTATTCCTCCAGATCTCTGCGCATTTTACCGCTACACCTATAGATTCTACCCCCTCTCTACGAGACTCAAACGCCAGTATCAGATGCAGTTCCCAGGCCCAGGGTTCATCTGACTTAACAAACCGCCTGCGTGCGCTGCGCTGGTAATTCCGATTAACGCCCGCCCTCCGTATTACCGCGGCTGCTGGCACGGAGTTAGCCGGTCTTCTTCTGGGTAACGTCAATGAGCAAAGGTATAAACTTTACTCCCTTCCTCCCCGCTGAAGTACTTCTACAACCAGAGAGCCTTCTTCATATACACGCGGCATGGCTGCATCAGGCTTAGCCGTTGATACAATATTCCCCGCTGCTTGCCTCCCGTAGAG
+
*%%#%#$"((()%/*),/'1170%&+(*+-,3//875242:8123-,+*,237)*,*))-1,5.:16/220780/46:65;:6,1/+/:/+,.:;*)+1,*25655),)($/.10&$'$+02.421*33252&-.153(-+'&&'+/**+/36/////6)*&(&&(*.387/./((+,7+*+,-,(+,70201432507-5+905-(#&'+*)&(&*.3510-//1--*)*))*+.00/,&)*-*)+'%&*)()*''287/8;.0132(2&)'(++..2)'/(46660/.,,(&$$(+,899981380*-7/:01/1+,-67,-/67718101-,,+*2)040**/3932.'-01,7789455+)''%+-7/-5.76)-).*).'(031/4+)+3*(,(0)07,,&++17*)'(&*&%/-31/51.+,4.17,0,+*$'&)).0/+)*'(('1:24;60.2.0.),12034666441-471/3568.17:84'33240+31)/+*///64:99<9340,4//.68*)-5-;;990*)&'$')0(%'$%,(**01+-)*.2*%)*&.,1<159;:3343:1,.2/2/--,2.6(.%+,,6:--15:5;90))('0-.../217),-06&'''%$'*(573630)5,,,-4638/4.5434557915836<:+-..++/)0*,--7-'+),///1757:68-0-05/,.1095-(+()%''.1-)'5789++*))((-+.4(%-:;929434061074&)&()&./0''),,,877662/1*)%*+**(-635523*.+%%)((+/.7312:73*))*(/,1-)-,05612,---0'+../4136;8917771/*%,616.&(),+.,,.0*,.+4+9+,'+.07-0,&')*.33*+%%&(')%&).3270+*--8.6.*,((#.071/4'1))9//8885;6769940-%'))&'15001:-90++4.5:2-/+*-01./4305--,-57:*,)2147895577/./,:2.777-253*%**(./&(()((%&&'(&&(&&'(%'(*,/-04/)*))')&,*)*4.236;7757578014-,-%%*-'*3(&($+*4.-.,722-((''()((,-).+((++1&%
@2c24a7b7-0fc1-41f4-84f3-3b0354ecbe12 ch=245 read=232922 start_time=2019-12-13T14:00:37Z barcode=BC01 runid=2c9cf7bc05858273f10e7d7ec552fc0bd742dc3e
CTCCACGGGGAGGCAGCAATGCCGATTTTTTTTTCGGCAATGGAAACCCTGACGGCAGAGCAACGCCGCGTGGTGGAAGAAGGTTTTCGGATTGTAAACTTCTGTTATAAAGGAAGAACTGGCGGCTACAGAATGGTAGCCGGTGACGGTATACTTTATTAGAAGCCACGGCTAACTACGTGCCAGCAGCCGCGGTAATGCGTAGGTGGGCAAGCGTTATCCGGGTGGGCGTAAAGGGGAGGCAGGCGGCAGCAAGGGTCTGTGGTGAAAGCCTGGAAGCTTAACTTCAGTAAGCCATAGAAACCAGGCAGCTGAAGTGCAGGAGAGGATCATTAGAATTCCATGTGTAGCGGTGAAATGCGTAGATATGGAGAACACCAGTGGCAGAGGCGACGATCTGGCCTGCAACTGACGCTCAGTCGAAAGCGTGGGGAGCAAATAGGATTAAGATACCAGTAGTCCCACGCCGTAAACGATGAGTACTAAGTGTTGGATGTCAAAGTTCCAGTGCGCAGTTAACGCAATAAGTACTCCGCCTGGTATTACGTTCGCAAGGAATGAAACTCAAAGAAGGTGACGGGGGGGGGGCCCGCACAAGCGGTGGAGCATGTGGTTTAATTCGAGCAACGCGAAGAACCTTACCAGATCTTGACATACTCATAAAGGCTCAGGATGGAGATAGCTATATGAGATACAGGTGAGATTGCATGGTTGTCGTCGGCTCGTGTGAGATGTTGGGTTGAGTCGCAGAACAACCCTTATCGTTGAATTTGTTAAGTTGGGACTCTGGCAGAGACTACCAGTGACAAGCTGGAGGAAGGCGAGGGATGACGTCGTCATGTGCCTCCATGACCTGGGCTACGTGCTACAATGCTGGATGGGTGAGAGGAAGCAGAAGCCGCGGTGAGGCCAAGCCCGTAAAACCATTCTCAGTTCGGATTGCCTTAGTCTGCAACTCTGACTGCCGTGAAGTTAGAATCGCTAATGTCGCGAAAATCAGCATGTCGCGGTGAATACGTTCTGGGCGCAGCACACCCCGTCACACCACGAGTTGATAACACCTGACCGGTGGCCTAACCGCAGGAAGGAGCTGTCTAAGGTGCAAGGTTGATGGTGGTGAAAGTCATTGAGTAACCGG
+
+.0*+-)-2/(*0.)*,+)0')()&81986.75.55;4552.)-,*373+*($&&%$%'),00316;33210&#($*(%(('./83/-/:132/.391.9286(.0*.28).+-.)/31$**-.))&()+*+0+,010128(+,..2***++0-7<,*6/-'*('/+,,71//2625./---134%.(-5.&&-(*/+(%+')000-*+*+,,)*-1;2./)++%('.050/690+.4-+/10138721'$)).1)412.,+--242185+.111)*-'&'&/'(,*+&*.+/&*++,.22:87;5775-++)))))))(&/**,(/4184&-(&&)).0,10.+73000/.30-/92/24788697555+(-*-0463124495)(*(*./85336631+.'(*.+%+,+*+++-1021/'+2+)44.307)%(*::92(.,),-)1*00(66',-...92+*209;869;52/-1*+&)&*))13442:393986933../:1))-**)&'(-.*.*)(+3-,,),-+/1/-+2))&&&'&''*/2;6422).(.,1.6:./9:88*&*(%'(().10045./(.*173*-.333+5.1227/21.40./61;:087:7-0*.03323226.,30*,(#&(&'%))/..05683433&%,74*2/00('-/270+*+(&997880/.-+/3.1*0-((*'$-&(*230.02-+.,-.)..,&&('%)'--.-6,(3815%$$%&%&%&'&'/-.4/*1..++'*)('*.*('')*-,1,76,142/+/-+*+++))'-0&0412451,,-.6-,.*.+.0)$,0:28543'(%&'*%'###%#$'('-..5;87.()((+++2774588.,%&**()'+%$%%&%(&)((*($(*'*221+.(''**/))&&+.,%('04/0&/*3*-6,1683)7)1($(%))*,16423,,+.+&(&+*&)(%'&)+).1/+./-332*/&-$&$%%&'-1/.2112/055868)((+,:4.0-.41+)/*(%&%$%$'(,-0-*+2**)1)&)*-.*2,,-..5.42+,128(774+/)%++2-(4*+,+,-1%()-+0/+--..--**,(,+,+$'&&%'%&$%'++*2(4'$'-.6:8;-0
@7837c3d5-1552-4ac3-afcd-7a0394fd375f ch=275 read=95411 start_time=2019-12-13T14:00:49Z barcode=BC01 runid=2c9cf7bc05858273f10e7d7ec552fc0bd742dc3e
CTCCTACAGGGAGGCGCGTGGGGAATTTTTCGGCAATGGGAAACCCTGACCGAGCAACGCCGCGTGAAGGAGGTTTTGGATTGTAAACTGCAACAGGGAAAAGAACGGCAGCTGGGAAATGGTAGCCAGTGATGCTTTATTAAGCCACGGCTAACTACGTGCCAGCAGCCCGCGTATGCGTAGGTGTAAGCGTTATCAGATTATTGGGCGTAAAGGGCGGGGCGGCAGGGGTCATGGTGAAAGCCTGAAGCCAGTAAGCCATAGAAACCAGGCAGCCTAAGTGCAGGGGATCGTGGAATTCGCTGTAGCGGTGAAATGTAGATATATGGAACACACCAGTGGCGAAGGCGACGATCTGACGCAACTGACGCTCAGTCCCACGAAAGCGTGAGAACCGATAGGTTAGATACCCTAAGTAGTCCGCCAAATAGAAGCGATGGAGTACTAAGTGTTGGACCATCAAAGTTCCAGTGCTGCGGTTAACGCAGTAAGTACTCCGCCTGAGTAGTACGTTTGGAGAATGAAACTCAAAGATTGACGGGGCCCGCACAAGCGGTGGAGCATGTGGTTTTGGTCGAGCGGCACGAAGAACCTGGTCTTGACATGCTCATAAAGGCTCCAGAGATGGAGAGATAGCTATATACAGGTGGTGCATAGTTTGCCCGTCAGCTCGTATGTGGGAGATGGGTTAGTCCACAGCGAGCGCCATATCGTTAGTTACCATCATTAAGTTGGGGACTCTGCTTGAGACTGCCCAGTATTGACAAGCTGGAGAAGGCAGGGATGACGTCAAATCATCTGGCACCTTATATTTTCCAGGCTGCGTGCTACAATGGATGGTGCAGAGGCGAAGCCGCGAGGTGAAACAAAACCACAAACCATTCTCAGTTCGGATTAGCCAGTCTGCAGCTCGACCATGAAGGTTGGAATCGCTGGTAATCGCGAATCAGCATGTCGCGGTAGATACGTTCTCAGGCCTTGTACACACCGCCCGTCACCACGAGTTAATGCTTACCGAAGCCGGTGGCTAATAGCACCGGGAAGGGCTGTCTAAAGGTGGGATTGATGGTGAAGTCGTAACAAGG
+
&')2+&)%*/*&())(')('(-*++/036.-4;536600,)/)-7()+56955**,('&',,/141*,+(&-+,,+'+*'.+*(*/))%$$&$%$+,(*,6*(.5.'+)$((&'**,1-,75,**-*'+))*)(,0,1)///)$#%&'+.-)*.%).1064574+4,*++''*(()(&*(4(($)&(,,+,,1:320'(--6-11,76-.25:+)*,*'/,'&''&&'1,+,+&)+..%(''')))'+*$&&$'+*3,35%)'()77-72./+%(+)+,&()'((,+.+017786*6)6*1%$&')/003;8.46.+*'*.630.')**,,+*+)*2*..32/,-2+1-6993330**$&%(*6454440121',-22'%)&)**))31)&(&')+**&&&*+2,-76468((+'%)'0/-0(./,.+*'$*'&(1.1-&%)*%-+++-,/1;681./1,+)'&)+:++(,/-,))**//2-*,))&+,*)''',-38)+2,,)*,--3133.:(*)'(/./06:4384*)(&&,0/6548:-35+(*(,(.),0:56-'*+(+'&)..6:))+++)%()*.+(/-.6/0)*&%#(%)-6.//0/*311003;22420<)*(*+-;:8,**)+/1+-,-.0/.+'-+*.435424*273('/,%&+,,0340%(%&''(*+&(&)(*(,(&&*,'&'-&1&&()&$$%(+-124722.5+-1599638-/+1./263-5+*'$$'%)(,,0.,/))%+*%'%$'(/1(--,,()(-274&384/0..-41247102800%('&#)())%,)*2/.++%.*,'%*+,-.((,.227967841-)&'&)'%$(*&17+.)((,+*./)*3511..$')0(-779;878-/2:3)/(.*,,-1),))*&(('+.27/-(,*..'+)/1,/,301323)(+,711'*&&514/(+%'(+878185)'-'+'216313%(33+)/+,,1+++0/44;50.-)*+(,,-,,*%%'&(-($/)',--8;69+5*,&&&$%&(%*'(.3-/+))*().1139*1.56;90/.*((+.+/&,+,/,,++)1*+)
@e1598cad-fc20-4985-b0e8-db1eb24dbaf5 ch=252 read=199796 start_time=2019-12-13T14:00:48Z barcode=BC01 runid=2c9cf7bc05858273f10e7d7ec552fc0bd742dc3e
CCGGTTACCTTGTTACGACTTCACCCCAGTCATGAATCCGCGAAGTGGTAAGCGCCACTCCCGAAGGTTAAGCTACCTACTTCTTTTGCAACCCACTCCCATGGTGTGACGGGCGGTGTGTACAAGGCCGGAACAATATTCGGCATTCTGATCCGCGATTACTAGCGATTCCGACTTCATGGGTCGAGTTGCAGACTCAATCCGGACTTCTGACGCACTTTATGGGGTCCGCTTGCTCTCGCGAGGTCGCTTCTCTTTGTATGCGCCATTGTAGCACGTGTGTAGCCCTGGTCGTAAGGGCCATGATGATGACGTCATCCCCACCTTCCCTCCAGTTTATCACTGGCAGTCTCCTTTGAGTTCCCGGCCGGACCGCTGGCAACAAAGGATAGAGTTGCGCTCGTTGCGGGACTTAACCCAACATTTGCAGCACGAGCTGACGACAGCCGTACGGCACCTGTCTCACGGTTCCCGAAGGCCGCATTCTCATCTCTGAAAACTTCCGTGGATGTCAAGACTTAGGTAAGGTTCTTCGCGTTGCATCGAATTAAACCACATGCTCCACCGCTTGTGCGGGCCCCGTCAATTCATTTGAGTTTTAACCTTGCGGCCGTACTCCCCAGGCGGTCGACGTTAGCTCCGGAAGCCACGCCTCAAGGGGCACAACCTCCCAAGTCGACATCGTTTACGGCGTGGACTACCAGGGTATCTAATCCTGTTTGGCTCCCCACGCTTTCGCGCCTGAAGGCGTCAGTCTTCGTCCGGGGCCGCCTTCGCCACCGGTATTCCTCCAGATCTCTACGCATTTCACCGCTACGCACGGAATTCTACCCCTCACCACGAGACTCAAGCTTTGCAGAAATTATCAGATGCAGTTCCCAGGTTGAGCCAGGAGTTTCCACATCTGACTTAACAAACCGCCTGCGTGCGCTTTACGCCCAGTAATTCTTGCTTGCACCCTCCACCGTATTACCGCGGCTGCTGGCGCGGGTTAGCCGGTGCTTCTTCTGCGGGTAACGTCAATGAGCAAAGGTGTTAACTACTCCTTCCTCCCCGCTGAAAGTACTTTACAGCAGAAGGCCTTCCTTCATACACGCACTGGCATGGCTGTCGGGCTTGCGCCCATTGTGCAATATTCCCCACCTTGCCTCCCGTAG
+
752-6-(//-1,0/%),-56:4(0&&&*,75'&&'310$%((++(')((*,)+/30())40))-1/44663.../6:5335644::3-22,39-()*3<5,2:99877888-0'*3/1256671*/0161,*).((++./.*002486556/80',-.10..00./1169763-1-/0(()+((+,+.+937(,)+,/.2-3+./.('*(&*+1-.%)(.4-/-.41.1.*+-2,.0/-.,/,--4/0//9/9871;90/534378;46:0.-/,+-.-//&$()+50-4;;937.,-684;5-,,+),(+07/010-936+-050/14+)5*,.5;63589::1:1./43480152//2590-*,3/./402;8::9;90*11:+4-874,%..9-1*,05-6///6;83,2.2**)(,,4,55-'0-%0111*+*-0122-3,025%0%'(*)*.,)+0/63022::835/+//+.,'#*259--136643.'*582/2429579;::710.0...-,*,40/4.62<:9<977716.0+/4+)*/*3:5/8+,-39::78460+,,/*/,0'4-5:7.+05173:754;84'+,29.6;16.5.2/427(,-00567.-2:8219**((''.('--0063.,'.*+667:7908)88+,..0:290,1*.3,-66673540561'/-/--,.8672,22'62+-/41,500.()+-5+(&(*005+&*.-084/**%2,10.1.31651,00/48.+*-&-89-26-/1.1879;24:49779:9819(*+78879:9:9923<70.76*,/%.*,*+(0*-+1+6,6:5-')%''(+3067678&'&'$(*..$%/0(.,,/:++-//0597;14,+/705-%237,1)$),1&)(')+-3*))***21/173/303842324320./23-23:90+//0457--'%(0,-./283./1&'(-/2/<//;7-5,,,99825/())4527///8-70..3-,00-2467920022/,-../.)0/.4*/,+&+*)&&0)*.27+2:9/2;9-*22116+))&)),)'+++0&%-)07396:,%&)*+4//',()%%$,*+(+-3/,))*(98332-0//:3*.1))&*).122:/94+$%%%%%*,*7:/+998
@e19abaac-8cf5-4fb6-969e-ac6f4640e13d ch=30 read=84590 start_time=2019-12-13T14:01:08Z barcode=BC01 runid=2c9cf7bc05858273f10e7d7ec552fc0bd742dc3e
CTCCTACGGGGGCAGCAGTGGGGAATATTGCTGTGGGCGCAAGCCTGATGCAACCATGCCGCGTGTATGAAGAAGGCCTTCGGGTTGTAAAAGTACTTTCAGCGGGGAGGAAGGGAGTAAAGTTAATACCTTTGCTCATTGACGCAGAAGAAGCACCAGCTAACTCCGTGCCAGCAGCCGCGGTAATACGGAGGAGTGCAAGCGTTAATCAGGTGCACTGGGCGTAAAGCGCGCACGCAGGCGGTTTGTTAAGTCAGATGTAAAATCCCCAGGCTCAACCTAGAGACTGCATCTGATACTGGCAAGCTTGAGTCTCGTAGAGGTGCAATTCCAGGTGTAGAATGCGTAGAGATCTGGAGGAGGAATACCGGTGGCGAAGGCGGCCCCTGGACGAAGACTGACGCTCCAGGTGCGAAAGCGTGGGGAGCAAGCAGGATTCGTCCTGGTAGTCCACGCCGTAAACGGTATCGACTTAGAGGTTGTGCCCGCGAGGCGGCTTCCGGAGCTAACGCGTTAAGTCGACCGCCTGGGAATGCAGCCGCAAGGTTAAAACTCAAATGAATTGACGGGGCCCGCACAAGCGGTGGGCATGTGGTTTAATTCGATGCGCGCGAAGAACCTTACTACCTGGTCTTGACATCCACGGAAGTTTTCAGAGATGAGAATGTGCCTTCGGGAACCGTGGAGACCCAAGGTGCTGGTATCGTCAGCTCGTGTTGTAGAGAATGTTGGGTTAAGTCCCGCAACGAGCGCAACCCTTATCCTTTGTTGCCAGCGGTCCGGCCGGGAACTCAAGGAGATTGCCAGTGATAAAACTGGAGGAAGGTGGGATGACGTCAAGTCATCATGGCCCCGCCCGACCAGGGCTACACACGTGCCACAATGGCGCATACAAAGAGAAGCGACCTCGCGAGCAAGCGGACCTCATAAGAGTGCGTCGTAGTCAGTTAGGTCTGCAGCTCGACTCATGAAGTCAGAATCGCTAGTAATCGTGGATCAGAATGCCACGGTGAATACGTTCCCGGGCCTTGTACCACACCGCCCGTCACACCATGGGAGTGGGTTGCAAAAGAAGTAGGTAAGCAACGCTGGAGGGCGCTTACCACTTTGTGACTCATGACTGGGGAGTGAAGTCGTGGCTCAAGGTAACCGG
+
-,3*%#'&.0)(%'-/025/'*&)+,+/-&-./026/,%.+7.8<988765,(,1.668620/.,/-/256(+&').1/61-7014+,0;4))%&()870,41*49.',(,+*0+&(*-57.,6.6-12.2.*)348151'&'%'*&(('**(,-1+'('(4-34311433/,-,+.:/57/50-.,,,01/++%*)1.55254/,/)'(&*&*')'++,072/15:95451(-),*.*,99-428/-1130/692450'(&*/')128)$15237/'-&&&&&'+4411122....-7.8)(.,#%%$(&,-./888-1$+%(%#'-)5+.-/42)'%&%-*-.963..+*,-.71/-)&,+*0-/23585483*))1.,+*/61&*49721-'%0+,,-.04.9')9:99:)0.)(225(/6+',.5:(3,40*,,)+(+)()*+-0461/234834/8*-+)//+,,(+,(&,'**2224296+&(+(27/00(%%&'),***)(&($$%'-+/,552389570'%,&.*3(5,)-8+004*3,4.2-(++2.6()(&(/+3292981+2)'(+.265-6,*(('.$.%(+57<:688;722-*)&))*)0*''+*(+(%'%(-702/1146323468*(+,0)*)+:945.)++.84-,0.-2426331-'5,('('&2*)%+(+'&)+,+*(&&$$%$)*8990455688,6,*)%%(%+-,-1).0+/4,203...*,3+6,,**('*),40/3226*'*((-50181+*(--0--,0+&5*2,-3700-('()/+.11//+*,,4:;+:8:0.51)/+,1.)1/035756752/2302+(*)-.,+'%()(*--1,:8365731.*--,+)&')2:42,+-101+125*((&)')*558680&(('(*6:263:659886-7,&'(*66817461525%+*0(+)**-+.+,/0//*//337.4--,6)-)245340/-/.6/0288<8571149/.00'+&)'(&-*172154''-.-0222-.,3)')*+/,.600253646400/+1()*,501;011:8,')/**)1*','&(/++$'*(*%+/-11526/16&,.2/-012233/3357561-+$'))))*+,*,-)*%$,,,1-5;:;21
@fa4d8f64-069f-4660-90ad-e8518d665a84 ch=413 read=194440 start_time=2019-12-13T14:01:18Z barcode=BC01 runid=2c9cf7bc05858273f10e7d7ec552fc0bd742dc3e
CTCCTACGGGAGGCAGCAGTGGGAATATTGCACAATGGAAACCCTGATGCAGCAACGCCGCGTGAAGTGATGAAGGTTTCGGATCGTAAAGCTCTGCTCTTTGGGGAAGGTGAAGCGTACTTAAGGAGGAAGCCACGGCTAACTACGTGCCAGCAGCCACTGTTTGTAGGTAGCGAGCGTTATCGGTTACTGGGCGTAAAGGGGCGTAGGCGGATGATTAAAGTGGGATGTGAAATGCAGGCTCAACTTGGTGCTGCATTCCAAACTGGTTATCTATAGAGTGCTGCAGGAGAGGAGAGTGGAATTCCTAGTGTAGCGGTGAAATGCGTAAGTTAGGAAGAACACCGGGCGAGAGCGACTCTCTGGACTGTAACTGACGCTGAAGGCTCGAAAGCGTGGGAGCAAACAGGTTAGATACCCTGGTAGTCCACGCGAAGCGATGAATACTAGGTGTGGGGTTTCAACACCTCCGTGCCGCCGCTAACGCATTAAGTATTCCGCCACCAGAGTACCGCAGATTAAAACTCGAAAGGAATTGACGGGGACCCTTTCGTGGAGCATGTGGTTTTAATTCAGAGAAACAACGCGAAGAACCTTACCTACACTTGACATCCTTGCATTACTCTTAATCAAGGAAATCCCTTGAGACAAGGTGACAGGTGGTGCATGGTTGTCGTCAGCTCGTGTCGTGAATGTTGGGTTAAGTCCCGCAACGAGCGCAACCCTTGTCGTTAGTTACTACCATTAAGTTGGGGACTCCTAGCGAGACTGCCAGTGACAAGCTGGAGGAAGGCGGCGGGATGACGTCAATCATCGTACCCCTTATGACCCTGGGCTACGTGCTACAATGGATGGTGCAGAGGGAAGCAAGCCGCGAGGAAGCAAAACCCATAAAACGCCATTCTCAGTTCAGTTGTAGTCTGCAACTCGACTACATGAAGTTGGAATCGCTAGTAATCGCGAATCAGCATGTCGCGGTGGAATACGTTCTCGGGCCTTGTACACCGCCCGTCACACACCACGAGTTGATAACACCCGAAGCGGTGGCTAACCGCAAGGGAAGGCTGTCTAAGGTGGGATTGATGATTGAAAGGTGAAGTCGTAACAAAGGTAACCGG
+
+/02*),*68(,40/11/16296366)0,+,+.-700/)0/+50,+,//211117657<7887,-&(&&'((15/72;600:241.0/2,)*-20)%)'(.*289/)'+$''%$'''&%&#$'*1.-.,,-)-1-1-8./.522.//00771'+'*1-12/,+++(+%*+)&'-)*,03/</-0',1.,.,,)--/265*,/(+*168/8458540,7024-,15;:97*-)+21-+003:6744400211034422253/0083:::.8---3-+'))&,,0//.--11--&/,)+'**,.2(3&-'()3341/0/.10/144))*,,4-**400060/166334+(42*)'(),074210+06;8975254000--+,,++'/,108-02-*+1/742(,.29+31(*).)-4468;.,22219796/1,,)&'&''(,/1))$('13.,*+(456-9/.+*+,.5/36*+78;9;<8887964564;0*'**/:-*&'&%-&')%('&/$%$('*2/1<;7494++-*&*(%'$'#,,9;221,'#$$('*'&%&(//2348/77)0,664('(&'))++%.*.*+,)*../1/,/,$&)$'+(,-8417+)0./137-.//044847.+(*(*,(+,%&'('20358,8,--4*+.,.2,-,110722)./372.0//3*2**-&3**3231:1,247965/84''00&40/01067779*),&*0-60.,/2-,--4132420++9/5842326)*%-,))..1881/).-/1--0(+/3/,2,,1/3+'(*%*,*,00653.31*/983(.$/.+'.,,-6057,()*--*)*''.7.*05447;,+/'&668-*26+)())(5)+70++'*'&&#&,:<34<2.237:6-(0328<689,8939.-4,))//6977750301/00211122-2-/34,+-10+(&*/102.1+044;66/////14985.0-+-&&'(,-06445-897-6,**+++,1063*(*+&&&'-.1//,+-)1-..586*80)''+))+31220+,434206+++*+-.-+)+/41.+/,-1;;428../1*7+'*0,'(,(,.+-1*,*-.79+/-1185789
@732c3f87-37ed-4d1f-b935-857aac085e5f ch=453 read=147799 start_time=2019-12-13T14:01:19Z barcode=BC01 runid=2c9cf7bc05858273f10e7d7ec552fc0bd742dc3e
CCGGTTACCTTGTTACGACTTCACCCCAGTCATGAATCACAAAGTGGTAAGCGCCCTCCCGAGAGATAAGCTACCTACTTCTTTGCAACCCACTCCCATGGTGTGACGGGCGGTGTGTACAAGGCCGGGAACGTATTCACCGTGGCATTTCTGATCCACGATTACTAGCGATTCCGACTTCATGGAGTCGGTTACGCTCAATCGGACTACGACGCACTTTATGAGGTCCGCTTGCTCTCGCGGTCGGCTTCTCTTTGTATGCGCCATTGTGGCACGTGTGGTAGCCCTGGTCATGGGGCCATGATGACCGACGTCATCCCACCTTCCTCCAGTTTATCACTGGCAGTCTCCTTTGAGTTCCCGGCCGGACCGCTGGCAACAAAGGATAAAGGGTTGCGCTCGTTGCGGGGCTTAACCCAACATTTCACAACACAGGCTGACGACAGCCATGCAGCTGTCTCACGGTTCGAGCGCATTCTCATCTCTGAAAACTTCCGTGGATGTCAAGACCAGATGAGTTCTTCGCGTTGCGCTCCCGAATTAAGCCACATGCTCCACCGCTTGTGCAGGCCCCGTCAATTCGGGTTTAACCTTGCGGCCGTACTCCCAGGCGGTCGACTTAGTTAGCTCCGGAAGCCACGCCTCAAGGGCACAACCTCCAAGTCGACATCGTTTACGGCGTGGACTACCAGGGTATCTAATCGGTTGCTCCCCGCTTTCGCACCTGGGCGTCAGTCTTCGTCGGGGGCCGCCTTCGCCGGTATTCCTCCAGATCTCTACGCATTTCACCGCTACCTGGAATTCCCCGCTTTGAGACTCAAGCTTGCCGGTATCAGATGCAGTTCAGGTTGAGCCCAGGGGATTTCATCTGACTTAACAAACCGCCTGCGTTGCCTTTTACGCCTTATTAATTCCGATTAACGCTTGCGCCTCCGTATTACCGCGGCTGCTGTGGCTGCAGGTTAGCCGGTGCTTCTTGCGGGTAACGTCGACAAAGGTATTAACTTTACTCCCTTCGCCGCTGAAAATGCTTTACAGCCCGAGGCCTTCTTCATACACGCGGCATGGCATCAGGCTTGCGCCCGGTACGTATTCCCCACTGCTGCCTCCCGTAGGAG
+
5)')/5,.172)34+-/)./70*311*('15&)&'332114:0,-18671&'(.6/-+(')('&$$)))''(),4+.67:34:7*,.-112&()3;4*04).+./75+642-5212./,)/((''&)9.6..796,:*+-:,0161/2;(-&''*2/*,+/07.-,,,//-12//-0258577+)'''2&2/;//+30-1.-/+9-1((,-.-')'*/67-0.(+**,-+)0+')./3/)'-1.,(&')3/2/093/1556647:17.))()'%(**4/2)$%)*10*+5990512+')511/-+(''$')62:99-4.+(/69789*00/.1:++-32::790*-/213&%-&'(/1*64)()-//5160/01/:10*752)/-009:+,.31604.47960801/:1+)*)1)2-')&+,/87+*..+-+.,-5455673*2/*/406/6+'))&*2--,,*421-%&)+$()38225472-0-**).*03336002;8836644555921(,(,--;7882/0,4-)'%&*-+()+2/5.-$2*122313348248/1/5-..1%003:4+&-+*&(&$(&3170--.).)*,03/4(.).,11+&/9416102:/8,'(++-+.21//1)&(*//1))*+/*'/2.),.085816..&,/4336-2365</++10./46;42/+-4%--).++-1.9/0,120,-/946)'(-.-,((&'%(%&/767420//108235(167)/-),42;850.'+*58;.'''*))17756521./.1:73342./,)+(')-++.-.12/*+++-+,14578-.+.///6&(&&(010011.2566/0'++1-,,381)$'-.,)/5-,-*+),--3-7-965043**&'''%*+*/,143+%,'*'*'&')*//7**-153712./20//(02/11'('-('*--3372232,+)),*&'&&,+).+-/7)541008))(&)&1//.4//./33547),)*%.**(**2-(-/0:,-51')2)+('----*)(,,*')*'04)*+11295:33:0/1,-%-+/082,.,&&&()&1.-,.(+)*.(&''*)&,..23350(*,-57746+67-*+')(('
@ff84d634-fc4e-45eb-a046-597cb4b07aa2 ch=99 read=187119 start_time=2019-12-13T14:01:28Z barcode=BC01 runid=2c9cf7bc05858273f10e7d7ec552fc0bd742dc3e
CTCCTAGGGAGGCAGCAGTGGGGAATATTGCACAATGGGGAAACCTTGATGCAGCAACGCCGCGTGAGTGATGAGGTTTCGGATCGTAAAGCTCTGTCTTTGGGAGATAATGACGGTACCCAAGGAGAAGCCACGGCTAACTACGCCAGCAGCCACGGTAATACGTAGGTGGCGAGCGTTATCAGATTTACCGGTAAAGGGGCGTAGGCGGATGATTAAGTGGGATGTAGAAATACCCGGGCTCAACTTGGGTGCTGCATTCCAAACTGGTTATCTAGGTGCAGGAGAGGTGGAATTCTAGTGTAGCGGTGAAATGCGTAGAGATTAGGGAGAGAACACCAGTGGCAGAGCATCTGGACTGTAACTGACGCTGGGAAACGGCTCAGCGTAGAGCAAACGGATTAGATACCCACAGTAGTCCACGCCGTAAACGATGAATACTAGGTGTGGGGGGGGTTTCCGACACCTCCCGTGCCGCCGCTAACGCATTAAGTATTCCGCCTGGGAGTACGGTCACCAAGATTAAAACTCAAAGGAATTGACGGGGACCACTGCGTGGCAAGACATGTGGTTTAATTCGAAGCAACGCGAACCTTACCTACATGACATCGCATTACTCTTAATCCCGAAATTCCTTCCGGGGACAAGGTGACAGGTGGTGCATGGTTGTCGTCAGCTCGTGTCGTGAGATGTTGGGTTAAGTCCGCAACGGGCGCAACCCTTGTCGTTAGTTACTACCGGTTGAGGACTCTGGCAGAGACTGCCTGGGTTAACCAGGAGGAAGATTAGGATGACGTCAGATCATCATGCATATGTGTAGGGCTACGTGCTACAATGGCTGGTACAGAGGTGCAATACGGGAACAGAACCAAACTTTAAAAACCAGTCTCAGTTCGGATTGTAGGCTGAAACTCGCCTACATGAAGCTGGAGTTACTAGTAATCATGAATCAGAATGTCGCGGTGAATACGTTCCCGGGTCTTGTACATACCGCCCATCACACCATGAGAAGTTGCTTGGCCCTTTGAAATTCCAGTAGGTAGCACAAGGAGAGCAGCAGCCGAGTAGGAGTCAGCGATTGGGGTGA
+
')0-./26)).1,04412729:/*/+&.'&(,-099798)+31.607-..3410118757;68881%'()351)340;83-80666,88)(-.88775377-/(&&(++%'&&('-,(/,(,*-2)*&'*,.,,.2-+,.+(%%%)-),,(,0*&+&/--4/*/23-/.//70..436:7649&('-4.&($'%%)2+'/-**-.216:7;9990:.91137<:84*/)(),+,/04,-02010,'(&(,68768722.27///969::4441033/+**'))-(''%&&)(*.+7+7)+.70%%**.4-+.6.-13982/,+*2,,16*+)-+07346947+9**&&'(-)2528:665466722430+,),/*')'#$%)('''')936/&.37./'.'2'*(*%$(,)&(%++)01.-')*/1+-/7:+++++4;8332016655,.35:51)-.,(%#*..43088./875513;377/7...63;25-134;87028.09-(()+31:32&-(-+)+*5,;;957954+/,,/22/**(-26.52%)(()*+,&$''''+-4/11.1:81-3,-+&/(+/'5-/*),('%$&..0/.-0037524&,(-3*+-..51508'%'**))*)&)))'&396085102-144&),,1:89867)339024113./12344.44/4321350908;:6951-,4/*.1+*&*)''-.+27134246308/+0-,+314:(707,+.9.7870++*%%&)*01127543/-9383:79/-6).'(%&&&0825778447+,/2126620(-)+-*'))(&*105*'*((01778878/9,*))(.740-.006618&&%'')(+))*&&-/3;2/06.+7:;.::2477460137;03/-2-.,12//.49+/:9**)')-,.-,/-..23/,14-023753732&&)*.34.0'.,37868274.*/1/9557.4.,6..,3.&,()).019.87-&52++)-/55.1'()*+2*''&'%(%$$%$$&'$*%*%'%+$)&(*&(&+27*/(('(+042.133)&'%&*,&)*.,-.-+7-,00*+*/
@7fdf00b5-623d-40b7-915f-206066d4275c ch=348 read=102620 start_time=2019-12-13T14:01:27Z barcode=BC01 runid=2c9cf7bc05858273f10e7d7ec552fc0bd742dc3e
CCCGGTTACCTTGTTACGGCTTCACCCCAATCATCAATCCACCTTAGACAGCTCCTTCCTTGCGGTTAGGCCACCGGCTTCGGGTGTTATCAACTCTCGTGGTGTGACGGGCGGTGTGTACAAGGCCCGAGAACGTATTCACCGCGACATGCTGATTCGCGATTACTAGCGATTCCAACTTCATGTAGTCGAGTTGCAGACTACAATCGAGCAGGGGAATGGTTTGTAGGTTTTGCTTCACCTCGCGGCTTCTTCCCTCTGCACCATCATTTGGCACGTGTTGGCTTCGGTCATAAGGGGCATGATGATTTGACGTCATCCCGCCTTCACTCCAGCATCACTGGCAGTCTCGCTAAATTAACTTAATGATGGTAACTAACGATAAAGAAGTTTGCGCTCGTTGCGGGACAACCAACATCTCACGACACGAGCTGACGACAACCATTACTTTTCCACCTGTACATCTCATATAGCTATCTCCATCTCTGGAGCCTTTATTAGGTATGTCAAGACCTGGTAAGGTTCTTCGCGTTGCTTCGAATTAAACCACATGCTCCACCGCTTTGTGCGGGCCCCGTCAATTCCTTTGAGTTTCATTCTTGCAGACGATACTACTCAGGCAATTACTTATTGCGTTAACTGCAGCACTGAACTTTGACATCCGGCGCCGTACTCATCGTTTACGGCGTGGACTTCCGTTATCTAATCCTATTTGCTCCCCACGCTTTCAGGTTTGGTAGGATTGCAGGCCAGATCGTCGCCTTCATACTGGTGTTCCTCCATATATCTACGCATTTCACCGCTACACATGGAATTCCACGATCTCCTCACCGCATCTAGCTGCCTGGTTTCTATGGCTTACTGAAGTTAAGCTTCAGGCTTTCACCACCAGACCCTTGCTGCGCGCCTGCAACCTCGCTTTGGCCATTCCGGATAACGCTTGCCACCTACGTATTACCGGCTGCTGGCGTAGTTAGCCGTGGCTTTTCAATAAATTACCGTCACTCGTACCACCATTTCCTGTAGCCCGCCGTTCTTCCTTTATAACCAGAAGTTTACAATCCGAAAACCTTCTTCCTTCACGCGGCGTTGCTCGGTCAGGGTTTCCCCATTGCGAAAATTCCTACTGCTGCCTCCCGTAG
+
30('.-7(*42:0-7,.+%*/)('-13+/-,.*))*()2*(-+0,','1+/01276:7)().43:/:01899),1/0*+/-.72//14239.'.--,/086887./-1/:3.*2(00)/45::/074)*+-2856:99821372-,*)(/-29987:705432700022455961..,,/9.+)%)++.0)*/23.01364.34/;.1'(&-%(**%*()+3-0*')%331:<2/-8-+*08/101/720822:4:6..*%*+5;8:1./+'&'&'*',('(%%%(')+.//0236-582161/00/37<423858::/:5.+558;1'(*0/,((%*+*+-(*+*.12.2(()%0&2&0**.-/.*))++%%)((/.)*(%-02-'()*,60.2278881;-++4+-++/1++.650--,),..235111///.+*'-064:1/&%('()))/*.1,*++),01.-+,,/&///32211137995468()-319*')&(,**-858/76*,7;9899:8+84:78;;59833%+/02,-,/+(/28/...659:97112+)*-(%/+...(&)-)&,3336:00.760*/7:./07;/8/-.347.-++)++&$&(,06,'+)+*,+7,-:000201,).+-+./*0/8::44:93-.++.''&+&'%((&%%&&'403:6.2,74,-&)'&*''%)(*+000284,*+//:3/025,1&#&'(17,/%/,+.&(&$$&,$3(+,&))(6-.-666999:85:7%%$&)16678;5434-&)(*.66655/658</3),4157/.,,,010---/5/'(%$,*)-)'*%('#&&*102386/13,/86:91,,117132-./1*.+-.1,'+-9.),8,+:5/*1,()()+)-60,/**)'&()*,+(&(&%'**,##%&%(&'%&4-/+2.366742.5/,79.06'&)('**1.04+//33804,)&**,/,*),),.07+..)+-.8565())+4:68,***/&((+)(.5.3:1522254.37,-2767860(*(*-,*+0,.'*(*,*-7613/9/.-*,,+*+*.327<:5.1(#&()/3/02/)'+*5:8934:76<53:90),-++*-7881498)*-,+.*+.4-37,-840
@6723c577-1618-47cd-b6f7-5f3f68a38702 ch=244 read=223772 start_time=2019-12-13T14:01:41Z barcode=BC01 runid=2c9cf7bc05858273f10e7d7ec552fc0bd742dc3e
CCTCCTACAGGAGGCAGCAGTGGGGAATATTGCACAATGGGAAACCCTGATGCAGCAACGCCGCGTGATGGGGTTTTCCGGATCGTAAAGCTCTGTCTTTGGGAAGATATTGGTGCAAGGAGGAGAGGTACGGCTAACTGCGTGCCAGCAGCCGCGGTAATACGTAGGTGGCAGGCGTTATCGGATTTACTATTAAAGGAATGAGCGGATGATTAAGTGGGATGTGAAATACCGGAGAAGCCAACGGGTGCTGCGTTCCAAACTGGTTATCTAGAGTGCAGAGGAGAGGAGAGTGGAATTCCTAGTGTAGCAGTGAAATGCGTAGAGATTAGGAAGGAGAACACCAGTGGCCGAAGAGCGACTCTCTGGACTGTAACTGACGCTGAGGCTCAGCAGCGTAGAACCTGGGATTAGATACCTGTAGTCCACGCCGTAAGCTTGATGAATACTAGGTGTGGGGGGTTTCAACACCTCCCATTGCACTCCGCTAACGCATTAAGTGATGTTATTCCGCGCCTGCTGGGAATTACGGTCATAAGATAAAACTCAAAGGAATTGACGGGGACCCGCACAGTAGCGGAGCATGTGGTTAATTCGAAGCAGCGAAGAACTGCCAAATATGGACACTGTAATCGAGGAAATCCCTTCGGGGTTCTGGGTGACAGGTGGTGCATGGTTGTCGTCAGCTCGTGTCGTGAGATGTTGGGTTAAACCGCAGCAGGCGCAACCCTTGTCGTTAGTTACTACCACCATTAAGTTGAGGACTCTGGCAGGACTGCCTGGGAGTTTAACCAGGAGGAAGGTGGGATGACATCAAATCATCATGCCCCTTATGTGTAGGGCTACACGTGCAATGGCTGGTACAGAGATGCAATACCGTGAGGTGGGCAAACTTCAAAACCAGTCTCGGTTCGGATTGTAGGCTGAAACTCGCCTACATGAAGCTGGAGTTACTAGTAATCGCAGATGGGAATGTCGCGGTGAACGTTCGGGTCTTGTACACCGCCCGTCACCATGAGAGTTAGCAATACCCGAAGTCCGTGAGACTAACCGCAAAGGTAGCAGCCAGAAGAGTAGAAGAGAGGGTCAGCGATTGAGGGTGAGAATCGTAACAAGGTAACCGG
+
$%'*.-.0'4402201220020.1'*((',,'+22+0*,/++-.,1(((.//341-1),$%%'&*'(%''*/1/965,+020551402,,-.433513:3/4(.+22.,'(()*+311/.'-+''&()&'*+--,*)**%+1556<8092248/4-9/.3/,--/(2++260()-*,-301/%(#+5-+03,1.32'-*%*&&(./+()*,//400.63;6:754-073/+).(-)*,)(*2+'(&-7600*++108,)2:377508/009885124464.''*'*(.,(**(,-.4-4,32,--.1,%))(,4++(1(+/031.*)((-),-.++*0()/3-7)&('.*,'+-1&)(*)*)*./.454240221.**,-03354536462()'&()+-))+,(&%+0...0.*/1435('+()+00+.+..)--.&('%&()%%1..1/,2.03214868+-7,5.)426708:*$8'(,%&%()%**.)+()(++0*(''&($%+'-/.&&)(,7*))&%*'%$('+-2:88'%10,&&'*/.8892;/./*//1050)/7.53:/))'*%$&$'&-6,-.*-.01639595;0)0,%&%%&'(.(*1..+('%&%%$$%%%&#$$##'*(.%%)'(+*(-;403*)*0-&(*(%)0*0.60.0126+*+++772700//2,()))0899::75220..+-*+:727.''$($()(3('33+2/276.,0,.260;0-./&++*-+&('((/-/)(.)$1-//0/.*))()*+*''+*%(*'%(/3)0839494/2-1.240.(-26872.,,*../2386/2--:5,,.,,,++)),/+*+..')'('&)-+/7331--,-,.,..45020--29882/,-+,&+1+40++/&)6:;4;79:9-9(54<:6:01702//+)),*52,-9563./01180;./.26'&)5,20-)*+444.0%-%)%-&+)-*&&*+.-)('%((,22&0////9++)*(,,0282/2/.151:3.,()+6()))2,+-**')/./3&%&%%((()+4,0(+&)&*)(',.&,,'&&+)'&*+.-/,))())+,-.+(+&*-+&$*0+0((%'%*,146:679-717;6:57
@283d75c1-765f-4bb1-b230-2e7aa54d7b01 ch=480 read=107353 start_time=2019-12-13T14:01:35Z barcode=BC01 runid=2c9cf7bc05858273f10e7d7ec552fc0bd742dc3e
CTCTACGGGAGGCAGCAGTAGGGAATCTTCAGCCCAATGGGGGCAGCCCTGACCGAGCAACGCCGCGTGATGAAGAAGGTTTTTTCGGATCAGCTAAAGCTCTGTGCCAAGAAGCGAGTGTGAGTGGAAAGTTCACACTGTGACGGTATCTTACCAGAAAGGGACGGCTAACTACGTGCCAGCAGCCGCGGTAATACGTAGGTCAGCGTTACTCCAGTTTATTGGGCGTAAAGCGAGCGCAGGCGGTTAGATAAGTCACAAGTTAAAAGTGGCTGTATAGTACGCTTTGGAAACTGTTTAGCAGGTGCAAGAGGGGAGGTGGAATTCCATGTGCTTAGCGGTGAAATGCGTAGATATATGGAGGAACACCGGTGGCGAAAGCGGCTCTCTGGCTTGTAACTGACGCTGAGGCTCGAAGGACGTAGAGGAGCAAACAGGATTACTGCAGATACCTGGTGAGTCCACGCCGTAAACGATGAAGTGCTGGGTGTTAGACCCTTTCCGGGGTTTTAATTTTAGCTAACGCATTAAAGCACTCCGCCTGGGAGTACGACCGCAAAGGTTGAAACTCAAAGAGATTGACGGGGGGGCCCCGCACAAGCGGTGGAGCGTAATAGTTTCGAAACAGCGCGAAGAACCTTACCGGAATCTTGACATCCCTCTGACCGCGCTCTAGAGATAGGTTTTCCTTCGGACAGAGGTGACAGGTGGTGCATAGTTTGTCGTCAGCTCGTGTCGTGAGATGTTGGGTTAGGATCCCGCAACAGGCGCAACCTATTGTTAGTTGCCATCATTCAGTTGGGCACTCTGGCGAGACTGCCGGTAATAAACCGGAGGAAGGTGGGGATGACGTCAAATCATCAGCATATGACCTGGAGGCTGCACGTGCTACAATGGTTGGCAGTACAACGGAGTCGCAAGCCGGTGACGTAGAAGCTAATCTCTTAAGAAGCCAATCTCAGTTCCGGATTGCTTAGGCTGCAACTCACTTGTAGAAGTCAGAATCGCTAGTAATCGCGGATCAGCACGCCGCGGTGGGAATACGTTCCCGGGCCTTGTACACACCGCCGTCACACCACGAGAGTTTGTAACACCCGGGGAGTGGTGAGGGGTAACAGCACGAGCCAGCCGCCTAGGTGGGATAGATGATTGGGGTGAAGTCGTAACTAAAGGTAACCGGAAGATAGGCGGCAAGGCCGTGGGATTATACAAGGAACACCGACAACTTTCTTCAGCACCAGCAATACGTAAAAAAGA
+
-02358,:71262)5-+,*')/,+1,...+#')(&&+.,2/,)((&/-+)++2./0/3464155*.+('(0./1(,1*4.012/*/(6.40)*''1,+(-.261*))(3/'('&)**+/0-,++*.42861591./..0-.+,1*/-781:003:0..0*,3110)5/111/.001741,-,+,,3,04-.*,+*+5)/&**)-()++1-)(,-+$&.:5/14658754592*())-.4:23663226.)-+442--'&(2(*3/8/%''&(&#$#$%'(.-.240670,/7,-553;1,+-))-.-342+',..('(**4-+,5,:;571,*&*&'(+,.**)&&'&),.116763,018/08-764:8.4/.40+)1/*,.4,++-+--0.-6/356211),&&'),)*.15,,*-*%)--'*$0+'+-9:8/,44&1(%#%&('(/-77;0173&&'(03+-../-..322212.2-..0,/(01-.-5+-0/2+3;./2*6834;;,(%+'&$'(1177201109,8+'.-00.-0163./*'()1202240438)**7//%*/&+33:-('$&+)**3101--+)/21('()*()&)+5451.//2/2),(005,+,*,()+&*'.',0)-55626018/&.'*&+.,/1847<523...3.))'+-12(,$+*6)+)*55,20125&-(+/')**++./+,-.-**-,./&126)*01978-0149183564-,,.+/633%+0/7///1/61((+.+5,-41)*,&3/,+10*2/,,20/79556/296)33413/--/.-))++**..146852300317<76:/2,1/03063-)0//4875/)*,8201176$#&$'-./16:130**,)+(,&*),)+$'',(/(*)-+)&%/+3+/'*'+#')*.0/.()-)/1135201%)''(-/651-)&'++$())/416//.2(),47&4*-2-)%'&,16333170//4%((+'+)&)'(-./-.13610/0.,4(*'$%*,+6.+,,,7167)*(1.0&&)))%-'()62+,305:09./-311.3;454)*0*--30--,**)*/:1++.50,82,(.1*$)(&,(&$*,*)(&%-'%'''$(),1//3/')(&'(**/816:/2-,,+/4477//.0//04122/3/36,,/-2:8233,(+.042../(0-'.)241766.(3(#$%'*,(***-49640603./9437/3()./191.1/62/31*)*)('&%%
@82b7f2e2-8add-4ecf-843e-4ccbf662ab91 ch=349 read=85968 start_time=2019-12-13T14:01:34Z barcode=BC01 runid=2c9cf7bc05858273f10e7d7ec552fc0bd742dc3e
CCGGTTACCTTGTTACGACTTCACCCCAGTCATGAATCACAAAGTGGTAAGCGCCCTCCCGAAGGTTAAGCCACCTACTTCTTTGCAACCCACTCCCCATGGTGTGACGGGCGGTGTGTACAAGGCCGGGAACGTATTCACCGTGGCATTCCTGATCGATTACTAGCGATTCCGACTTCATGGAGTCGGTTACGGGCTAATCCGGACTACGACGCACTTTATGAGGTCCGCTTGCTCTCGCGGGGTCGCTTCTCTTTGTATGCGCCATTTGTAGCACGTGTGTAGCCCTGGTCATGGGGCCATGACTTGACGTCATCCCCACCTTCCTCCAGTTTATCACCTGGCAGTCTCCTTTGAGTTCCCGGCCGGACCGCTGGCAACAAGGATAAGGAGGTTGCGCTCGTTGCGGGACCAACCCAACATTCCTGGCGACTGGCAGCCTTCCTGCGGCACCTGTCTCACGGTTCCCGAAGGCTGTTCTCTCATCTCTGAAAACTTCCGTGGATGTCAAGACCAGGTAAGGTTCTTCGCGTTGAATTAAACCACATGCTCCACCGCTTGTGCAGGCCCCGTCGAATTCATTTGAGTTTTAACCTTGCGGCCGTACTCCCCAGGCGGTCGACTTAACGCGTTAGCTCCGGAAGCCACGCCTCAAGGGCGCAACCTCCAAGTCGACATCGTTACGGCGTGGACTACCAGATTATCTAATCCTGTTTGCTCCCCCGCTTTCGCACCTGAGCGTCAGTCTTCGTCCAGGGGCCGCCTTCGCCACCGGTATTCCTCCAGATCTCTGCGCATTTCACCGCCACCTGGAATTCTACCCCCCCTCTACGAGACTCAAACGCCCGGTATCAGATGCGGTTCAGGTTGAGCCAGAGTTTCATCTGACTTAACAAACCGCCTGCGTGCGCTTTACGCCCAGTAATTCCGATTAACGCTTGCACCCTCCATGTTGCGGCTGCTTTGGCGCGGGGTGTAGTGCTTCTTCTGCGGGTAACGTCAATGTGAGCAAAGGTATTAACCTCCTTCCTCTGAAAGTGCTTTACAACCCGAAGGCCTTCTTCATACACGCGGCATGCATCAGACGCGCCCGTTGATGCAATATTCCCCACTGCTGCCTCCCGTAGGAG
+
:+,(-3.1324.01%&+,78;7.5..)'+654763:5314294*),8994,./3<6.2--)-1,/,848%&&%./)%)(5+8;4+/0+5:7./.348-/26898877915777;44453./05.+9,(.+-+-10-(7-.0<::6:545::)**-.)''.'*-/./5777;3&(*46970545,,-+(&+*&)**''&)33/.07-7001755/0'+*18311////.)+-.5//-/,1/2-())(**12540-3:--1365:9;;9,8-(&&&'#()/,/+(-/0:5,/7;916/322/4+0)()--./;99::2568+*/6079611//14<:456-5('/9102898912420+2518-(&(0.122737888;7--045*5/753+1')**,+..01234520-74+*'((,0+.05.3/,'%*1-/*)&)*&$&'%&'(('&(('*(.-11565/-.%0380:0,*(&&%&$,5()/,.04457764;;30293:56;<;;88830/.48((-.,&())06486592-.)%*++3:88/,*+**-44834636-5,,,5%2-4;6,(+*%*'+:.59<:40,275/-6.212/-3/80*2)./089-.1::8;:76223/5-('''*&&')+-,//,1*13.014:58+2)86325456:3/0*0+5555404532:)+-434468675-65(/%/%(*41/8.14,/18.*(*0;93*')*861/2,53*()235975600/501.2*'978,6723:2;:7;<001/0/+4-0*/.()).1/-,&$)*2/5;91256497,,*)01+)-3(((/016:74.34.62+2-1/2+30-,0.(*+--/2&'),*0)965:-.6/2*&)/)(,%)*7),8775221/0160647/9005*,./07854185./3183.-14868620*10434/-00,,,,82-/2&0%,*%&(.-/-,+/(+'%%+'22()-1(-2&'0()-.0457-4/-/875663731+'%//08++.(,+,,))&)-5/501.2(((1-*)(+67+,,7)74)(-(/*988<67<88855(.,-)'%#%'(,-/%(',%++/94((*)')%(*4.//629:2(+*)+)'.*)/:1.03.+**
@fd9413f8-e461-4b35-97dc-1e48b6e159ef ch=46 read=143494 start_time=2019-12-13T14:01:49Z barcode=BC01 runid=2c9cf7bc05858273f10e7d7ec552fc0bd742dc3e
CCGATTTACTGCTTATTTGCGGCTTCACCCCAGTCATGAATCACAAAGTGGTAAGCGCCCTCCCGAAGGTTAAGCTACCGCTTCTTTTGCAAACCTCCCATGGTGTGACGGGCGGTGTGTACAAGGCCCGGGAACGTATTCACCGTGGCATTCTGATCCACACGATTACTAGCGATTCCCGACTTCATGGGAGTCAGGTTGCGAATTTAATCGGACTACGACGCGCTTTGCCTTGAGGGTCCGCTTGCTCTCGCGAGGTCGCTTCTCTTTGTATGCGCCATTTGTAAAGTGTGTAGCCTGGTCGTAAGGGCCGCGGTATTGACGTCATCCCCACGCTTCCTCCAGTTTATCGCACAGCGGTCTCCTTTGAGTTCCCGGCCGGACCGCTTTGGCAGCAAAGGATAAGGTTGCGCTCGTTGCGGGACCAACCCAGCATTTCACAACTTACGGGCTGACGACAGCCATGCGGCACCTGTCTCACGGTTCCAGGCACGCATTCTCATCTCTGAAAACTTCCGTGGATGTCAAGACCAGGTGGGTTCTTCTTCGCGTTGCATCAGATTAAACCATGCTCCACCGCTGTGCGGGCCCCGTCAATTCATTTTGGTTTTAACCTTGCGGCCGTACTCCCCAGACGGTCGACTTAACGCGTTAGCTCCGGTACAGGGCACAACCACTCAAGTCGACATCGTTTGGCGTGGACTACCAGAATTATCTAGTCCTGTTTGCTCCCCACGCTTTCGCGCCTGAGCGTCAGTCTTCGTCCGGGGGGCCGCCTTCGCCACCGGTATTCCTCCAGATCTCTGCGCGCGTTTTCTGCTACTGGAATTCTACCCCTCTACGGGACTCAAGCTTGCCGGTATCAGATGCAGTTCCCAGGTTGAGCCAGGGATTTCACATCTGACTTAACAAACCGCCTGCGTGCGCCCCTTGCGCGCCAGTAATTCCGTTAACGCGCACCCTCCGTATTACCGCGGCTGCTGGCACAGGTTAGCCAGTGCTTCTTCTGCGGGTAACGTCAATGAGCAAAGGTATTAACTTTCCTTCCTCCCCGCTGAAGGTACTTTGAAGCGAAGGCCTTCTTCATACACGCGGCATGGCTGCATCAGGCTTGCGCCCATTGCGATATTCCCCACTGCTTACGCCTCCCGTAGGAAC
+
45,%18-**('''&)-1/)++)//510/8<7/37965),523-0/8-(*3*-45+/012.-*+)(*1/61838.34*+(%%3*83:;9(1&*%2+),3-$)'2,763464;:87:600/..7674-51+.37,30064050/0:479774994,--775,,),,./3-/1112436330(,025932227&&*,1&).4/%-&'(&('--12.:4:733.$%(*&)+,*&&%)(('*464663420--./770/&$***,-/34375/96./5404369097+&%%((%($*'((+32)*/3300.'04540)&&$*(,*))+'78:1:13*&)%)2,;7/7()+7;4./1.../,*+,1-4796484/,06948-+-0-899;82-+(+0-+*$-1;*7-1*)'++.:,037781900/5:0-)(+)20,*&--/80.)*-+'(%%(*&1-2566636'1580413%+-,-0.))((&(*-.+..,&*+)&($()/;5577852321/24++5-;;579<:812213056:+*--,3114.,0+11667527,/04/-(++21;65.)&(/152.22$$&),-1).,.41,*/24::<9-8:9+,)(7:-10/0(**+.159.4/,+.,,*$,&,)4.005345/5///205.-/02$*((%$&(0/+&'()&&$%(+.7084/)(027553,+,0/27:432,,.&*))/.1128325574475,)**121,*.-+3:,.()*/5*,/2645824777<94-4'(+.0*(24,.3.9567://8'-,-/<99.6')*6431.-'/,.(('(./-*'+,''($',.-2125-32,,.133,+/(('*,/,--.1,09-8678;/78;895897495-05661,+5(%''(%.9/,*0101221.20504-8132.0---/+.+2-.'(%'%#&(**.0*+0)2+7)*+2-4/4*+$&&-22021+3,*2,/117/8///12-.*&'%,-+4.*,7,6/.,9/98<84697:824;;:;97863-4259+2--.-5./)11)..(.4/.087.,195*((&&&,-1)$&'&-%&&++570713784,*)&)+,053124421.//00&76.1/,.-88-$))$'))+555497,(*)&)-)%&&*+1/90.1,2''*.
@beaa7456-ed2c-45a8-9085-cc4824652056 ch=200 read=84993 start_time=2019-12-13T14:01:45Z barcode=BC01 runid=2c9cf7bc05858273f10e7d7ec552fc0bd742dc3e
CTCCACAGGAGGCAGCAGTAGAAATTTTCGGCAATGGGAAACCTGACCGAGAGCAACGCCGCTGTGGAAGAAGGTTTTCGGATTGTAAACTTCTGTTATAAAGGAAAGAACAGCAGCTACAGGGAAATGGTAGCCAGTGACGGTACTTTATTAAGCCACGGCTAACTACGTGCCAGCAGCCGCGGTAATACGTAGGTGGCAAGCGTTATCGGGGTAATGGGCGTAAAAAGAGGGGCGAGGCGGCAGCAAGGGTCTGGTGAAAGCCTGAAGCAACTTCAGTGGCCATAGAAACCAGGCAGCTAGAGTGCGGGGAGGATCGTGGAATTCCATGTGTGTAGCGGTGAAATGCGTATTAGATATATGGAGGAGGGAACACCAGTGGCGAAGGCGACGATCTGGCCAACTGACGCTCAGTCGAAAGCGTGGGGAGCAAATGGGATTAGATACCTAGTAGTCCACGCCGTAAACGATGAGTACTAAGTGTTGGATGTCAAAGTTCCAGTGCTGCAGTTAACGCAATAAGTACTCCGCGCCTGGTAGTACGTTCGCAGAATGAAACTCAAAGGGAATTGACGGGGGCCCCACTGGTGGAGCATGGTTTAATTCGAAGCAACGCGAAAGAACCGCCTGAGTCTTGACATACTCGCAAAGGCTCAGAGATGGAGAGATAGCTATATGAGATACAGGTGGTGCATGGTTGTCGTCGGCTTCCGTGTCGTGAGGATGTTGGGTTAAAGTCCGCAACTGAGCTGGCCCTTATCGTTAGTTACCATCGGTAAGTTGGGGACTCTAGCGAGACTGCCAGTGATATGAAGCTGGAGGAAGGCGGATGACGTCAGTATGTACCCCTTATGACCTGGGGCTACACGTGCTACAATGGATGGTGCAGAAGCGAAAAACCGCGAGGTGAAGCAAAACCCATAAAACCATTCTCAGTTCGGATTGTGGTCTGCAACTCGACTACATGAAGTTGGAATCGCTAGTAATCGCGAATCAGCATGTCGCGGTGAATACGTTCTCGGGCCTTGTACACACCGCCCGTCACACCACGAGTTGATAACGCAGAAGCCGGTAGCCTAACCGCAAGGAAGAGGCTGTCTAAGGTGGGATTGATGATTGGGGTGAAGTCGTAACAAGGTAACCGG
+
,*-('('+)&*0,-1-,-.,/*)/*070+03/0:32.)(-,.7(*+30/*)&'*40/.16&.++,,(,*%),'1.;836,6.03.135-+0103.,3./08)+*.0+(.39)32./1,&)&(*'),0,-52+0-,'(),.0+*,+/050-1530*614538223834242457/--,(,/.0200,2)+(722.,-,1913:68253104&0+(+-)//854432:1,*&(0/860*$'')+2)&'()+(11-33654,/+)',,++,3'++,+.++())''05474..66/967910-...'&)+32&33+*/3005267-5-5-5720/...-)(,,5641)*2)*47.+&)*-.111-354//)'/10),229;000.1+'()*+76982(54./(,&)()**,98953--*-'*,*(+-47.-,'*,89;1*751/6.+.0006*((//0675-/./61/263,/..++032243+..2-7-2'(&*-,3(*,19')*:358572/222266637//+*)(+,33-.(--)(-*+,,/1/32.).-177:66:/2474;/++)&**1757)27,,*,,(&)*,**02+.++/))5:02/,2('/*()0*-(*.07+).32*%*/,.%&)(,-.00441321&'*93/6235''%(,,65+*+++7.0//.3/1//04768'11005+.0787969556755(((*/,/+,/3665/-.*+:326/83.3-5+)(5/+*-&*).,))$%$.3-+/,01)/))*/1/3:794)&0)2)5-/9<314832(+,,+0137683-/+**)(%#&(%'02-*0)')(+(2+.-577400,(,,+&(&)1++.1/.,*08/,5/,,.,,(*'.,/+,-.-::;::88764)-)')+,.2.-'+1/232,4-+.-%'.5910:3./6<<:9:9:;54503588-/'-%#&&&-&(*+5+++86/683423-2.+3-6.::8976756080005+)+*',-221362/+,+/-)-4,+,,6;656//510/-(**,)/)/3-/6..0.*-*,1//+,+)4///1/-,.('/((265880/.*'+2/62500*/-/*'&*..167505,3**31*3,)*/0.923483-,/.--.*'%',,,,4-297475
@45a5d26b-72f1-47cf-96ea-97ae75b65d51 ch=267 read=99078 start_time=2019-12-13T14:01:46Z barcode=BC01 runid=2c9cf7bc05858273f10e7d7ec552fc0bd742dc3e
CCGGTTACCTTGTTACGGCTTCACCCCAGTCATGAATCACAAAGTGGTAGCGCCCTCCGAAGGTTAAAGCTGCCCTGCTTCTTTGCAACCCCTCCCATGGTGTGGGCGAGGGTGTGTACAAGGCCCGGGAACGTATTCACCGTGGCGTTCTGGTCACGATTACTAGCGATTCCGACTGTGGAATTCGAGTTGCCGAACTCAATCCGGACTACGACGCACTTCATGAGGTCCGCTTGCTCTGCGGGGACTTCCTGCTTTATGCGCCATTGGCAGCACGTGTGTAGCCCTGGTCGTAGGGCCATGATGATGACGTCATCCCACCTTCCTCCAGTTTATCACTGGCAGTCTCATGAGTTCCCGGCCGGACCGCTGGCAACAAAGGATAAGGGTTGCCTTTCGTTGCGGGCAACCCAACATTTCACAACACGAGCTGACGGCAATATGCAGCACCTGTCTCACGGGTTGCAGGCACATTCTCATCTCTATAGAAAACTTCCGTGGATGTCAAGACCAGGTAAGGTTCTTCGCGTGCATGAATTAAACCACATGCTCCACCCTTGTGCAGGCCCGATCAATTCATTTGAGTTTTAACCTTACCGCGGCCGTACTCCCAGGCGGTCGATAACGCGATTAGCTCAGGAAGCCACGCCTCGGGCACAACCTCAAGTCGACATCGTTTACGGCGTGGACTACCGGGGTATCTAATCCTGAAACACGCTTTTTCGCACCTGGGCGTCAGTCTTCGTCAGGGGCCCTTCGCCACCGGTATTTTCAGTCTGCGTTTCTTTTACACAGATTTCTGCCCTCTACGGGCTCCGGCTTGCCGGTATCAGATGCAGTTCCCAGGTTGAGCCCGGTTCCATCTGACAACAAACCGCCTGCGTGCTTTACGCCCAGTAATTCCGTTAACGCTTGCACCCTCCGTATTTACGCGGCTGCTGGCGCAGGTCCCAGCCGGTGCTTCTTCTGCGGGTAACGTCAGTGAGCAAAGGTAATAACACTCCTTCCTCCCGCTTTGAGGCCGCTTTAGCCGAGGCCTTGCTTTGCGGCGGCATGGGAAGCGCCCCATTGTACGAAATATTCCCCACTGTGCCTCCCGTGGGAG
+
..)-.+)4308217022,007/+0)('+,1312//86737/7/++*141()+/5*+*)'+/+.)4,4/**((,)&$'(/40099,/1-/-1.).93*820-()'-10-'*,()&().588;*/2.%)/*/..18-3*)(3,.,-($&,1%%&&&)$)''**(+-)(),,16-(%&&(&&%(($+&))-,0+*,&''*)-0/:09/420.3,+13503043++$$%'(2)3+().-,*,,)(%&()%%$')%''&')(%&'238;<61/)%%(,-/031.+)&$&..**39**$$%)*,087722.-+&(-.564446.+&+*+.-+,/0-02;:34456+5+*)144**#('+-75675)2*0.477857-:,,0&/09*4-53.'2653912$$,,0.25.,&$#)+'+''**/+-6,*(,/'2,-+-3023052/-1+++1*/(*++,3/--+))'(*/)-*('%'.&%**-7313//,()*'(&%.45/.174968:<;80/0.6468;,-./.2,5.<:8;-(%('$$%)*1,3,482/3+0////-/3,.5(*.++--(-+33'$())6869546<:5321-+')*/.,+&(%%&',')(()++6:5.0776:8+**&+))(%&(23323/6&.**&$).0105866).&&&+0757571410/)**-.576:7//.9232532,+(-).46+-055.1861.)(%$%%%&%)'(,-)''('*/'()36693.222596878+-0.*(,('((-7823..(($&''(,&-*)(&(+.7-($$%$%&%&$',*7.+-'.7-)(&%&')$((,*,-+/.-6:/04//1&(/616(-.;-1+*/.-.,+413./31-'+,-0,++)+707:960-3.))''*%$##$'-+13**%&(/54/-*,+4+5/.0/+,-/7534,*&#',&$'**+40129716-%+%/()'-*,067&54/01:051-&'*,/1+-14506*,.457958'.)*))**(($'(-.,325.,0*&%$%#%&((*(%&-02''+'&'*&(%%&%&..)(+--,&%'%$&(($$'*),,72$%(&'$.(*1--31,489-,-.-+*,)).1**.%./)+
@cfac2c3d-4347-4e51-9e25-cab954dc2c4d ch=405 read=89148 start_time=2019-12-13T14:02:08Z barcode=BC01 runid=2c9cf7bc05858273f10e7d7ec552fc0bd742dc3e
CTCCACAGGAGGCAGCAATGCAAGGAATTTTCAGCAATGGGAAACCCTGACCGAGCAACGCCGATGAAGGAAGAAGGTTTTCCGGATTGTAAACTTCTGTTATAAAGGAAGAACTGGCGGCTACAGAGTAAGTAGCCAGTGACAATACTTTATTAGAAGCCACGGCTAACACTACGTGCCAGCAGCCGCGGTATTAATACGTAGGTGGCAAGCGTTATCAGGTGTGGGCGTAAAGAGGGCAGGCGGCAGCAGGGTCTGTGGTGAAGCCTGGCTTAACTTCAGTAAGCCATAGAAACCAGGCAGCTAGAGTGCAGGGAGGAGGATCGTGGAATTCCATGTGTAGCGGTGAAATGCGTATTAGATATATGGAGGAACACCAGTGGCAGAGAGCGACGATCTGGCCTGCAACTGACGCTCCAGTCAGCGTAGGAGCAAATGATTAGATACCCTAGTAGTCCGCCGTAAACGTGGAAATTACTAAGTGTTGGATGTCAGGTTCAGTGCTGCAGTTAACGCAATAGAAATTACTCCGCCTGGAAATCAGTACGTTCGCAAGAATGGGCACAAAGAAAGGTGTGAGGCCACACAAGCGGTGGAGCATGTGGTTTTAATTCGAAACGCGCGAAGAACCTTACCAGATCTTGACATACTCATAAAAGGCTCCAGAGATGGAGATAGCTATATAGAGGATACAGGTGGTGCATAGTTTGTCGTCAGCTCGTGTCGTGAGATGTTAGGTTAAGTCCCGCAGCAGGCGCAAGCCCTTATATCGTTAGTTACCATCATTAGAGTTGGGGACTCTAGCGAGACTGCCAGTGACAAGAAGCTGGAGGAGAAGGCGAGGATGACGTCAAATCCATCATGCTTACTTATGACCTGGAGCTACACATTGCTACAATGGATGGTGCAGAGGAAGCAGAAGCCCGCGAGGTGAAGCAAAACCCATACAAAACCATTCTCAGTTCGGATTGTAGTCTACCCAGCTCGGCTACATGAAGTTGGAATCGCTAGTAATCATAGCGAATCAGCATGTCGCGGTGAATACGTTCTCTCGGGCCTTGTACACACCGCCCGTCACACCACGAGAGTTGAGAAGTAACACCCAGCCGGTGGCTAACCGCAAAAGGAAGGGCTGTCTAAGGTGGGATTGATGATTGGGGAGTGAAGTCGTAACAAGGTAACCGG
+
-64.()%./')&)('&+))),-2&+)*08::+*--47/+*&(-,-:.+**5+++),.--,/.%%&)/421/,(+('..866,)&,$8(%*/3(./702)1/+,15*.+//04/-'+(*%-+**..%'%''&%&$')+'(*(&(&'((-.562462$*&#&&&()/)('('$+,,/-0-3220/--.*$&&')%,&.',+7/11+0/08531-/12;544,-/50,,)&$%(19+'(+*,)(/*))/('()&-2,+,4.,,1(%'(%+.//-+,+1)*4,8*0121&(+,-'(,5//900*-,,,,6+,/348'30)(0.(3.,45*/%(('1;1:,+)(('%-*10.''.+*+201()(()6755255,(,+)20/37&1/-.,)(+((*-19911//-1.20.-3541111303,4,*&''&$&'2-/''(-38.-/(*-,+2234;,+,87661/*&),(,1973*,*(*'%*%')7972441;2:2945/,.4668/0389888-45-4**)0152($)++(/*,,36.295.(*'%(%'&,+.26<7*+.-'*20++(''.*-(&()'**+,%%$'%&&#%&()&((+((.3*/1/0,(%..;<11:57.&*-**%&%'%)-'(,)(%&'(-+,-2/13'&''&--1.)))-5*)3+./'((+,-;;31.-)++.12*('&'$,+(/-/+-./072.455&.64('22341,///20525507../1748:3+/.061,+7-*%/)%-+,-,*.*(%27/-.)/,./3383/25127446-0/.((&0,244---24((+.'&,--20))*121311,'*'&()30-1))&'&*(+%&,31578012--671/-,/220.*%$%(1.446508..3&&&*')))&+')))+,-666:;:466689,*-)(&&(%%*'&-2*%&)'**,+,-)*,;8/77--1'),/51/711;42,)*+191:104*0/4986-0.,+&,..+&022779837-1.3.8:99)++/1.1)*$%''&'(*538-,.0136726'34)+6/.115/-43340603815'*+-,-).5,5;/,460/.1.'++((')0/,(%((&(**,)*(&'+04(54050**413*+-1,(-*,(.*)--353--,*(,(1/03/-..0'6(,65(%')(%&'%3234-6,--2./90:+7
@e96dd7be-6f08-4e9b-9a01-3ea80f41e8b4 ch=185 read=167123 start_time=2019-12-13T14:02:09Z barcode=BC01 runid=2c9cf7bc05858273f10e7d7ec552fc0bd742dc3e
CCCTCCCTGGGAGGCAGCAGTAGGGGAATGCCAGCAATGGACGAAAGTCTGTCCCGAGCAACGCGTGAGTGAAGGTTCGGATCGTAAAGACTCTGTTGTTAGAGAAGAACAAAGGACATTGGTAACTGGGTAGTATCTAACAGAAGCCAGCTAACTTCATGCTGGCAGCCACTTGCGTGTACATGGAGTGGCAAGCGTTATCCCGGGACGTGGAAGCCTGCATGAAGAAGCAGAGGCATGAGCCAGTTTCTTAAAGTCTGATGTAAAAGCCCCAGCTCCAACCAGGGAGGAGTCATTGAAACTAGGAGACTTAGGTACAGAGGAAGGCAGATTCCATGTGGTAGAAATGCATCAGATATGGAAGGCACCAGTGGCAGAGGCAGCTCTGGTCTGCTCAACTGACGCTGAGGCTCAGAAGCGTAGGGAGCAAACAGGATTAGATACGCCTGGTAGTCCACGCCGTAAACGATGAGTACTAAGTGTTGGAGGGTTTCATAGCCCCAATTGCTGCAGCAAACGCATTAAGCACTCCCGCCTAGGATACGACGGATTGAAACTCAAAGAAAGGAATTGGCAGAATTGCCTGGCAGGTGGAGCATATGGTTTAATTCAAGAGCAGCATGAAGAACCTTACCTACACTTGACATCCCTTGCATTACTCTTAATCAGAAATCCTTCGGGACAAGGTGACAGGTGGGCATGGTTTAATGCGTGGCTCGTGTCGGCCAGGATGTTAGGATAAGTCCACCCTTGAAGCACCAGCCCTTGTCGGTGGGTACACAAACAGTTGGGAGCTCTAGGGAACACCTGGAACCAGGAGAGAGGTGGGATGACGTCAAAGTGTCAGTGCCTTATGTAAGGAGCTACACACGTGCTACAATGGCTGAGTACAGAGATGCAATGCAAATGAGGTGGAACCAAACTTGGAAATGATCTCAGTTCGGATTGCCAAACAAACTCTACTACACTTGAAGCTGGAGTTACTAATCCCCAAGATGGGAGATGTCCTTGAGTGAATACGTTCTCCAGGTCTTGCACCGCCCCATCCACATAGAGTTAGCATGCGAAGTCCGTAGGCTAACCCATAGGAGAGCCAGCAGCCGAAAGGTAGGTGTGATTAGGGGTGAA
+
'%%&,1*(()+&,++01***,'+2,(''&"$$%%&,+(-4/3(*,)'((%%$'&%%&(,.)(%%'('&++).+,,+-*(1178&/,2)%%,.//+/.(-5*+(&',++301:2(3*2)/2((*,32412&#$%&121,0*.((+*(//)*,+.'&(+(%((*')(&(%+*&'%$$%%&$'%-*0-.'(',.+.,**+--,...(',+&')-+-()%+-)'(&&%*+&((&&$%&%$$$('%'&$$'/42*+*0+**00***-$%)./)++45-'++)/+*%-+)17-)0,%))')&)(+1++7503+/1.5.%-'&%)*((,)($''&$)'%++2%&%$%)(%&**%&$%%&&)*1+$%&&&'**(%&%%'(*+,%%'(+'%.,021*.00/*%%%/,))-,-)++((***,7.%&&')11+/,*(*01:260/3-10/)-.',$,+**/-*+001$(',.,-39/4/-/('&'%...,)*)-0.-,,,*)3('##'$,)(%-&3())-%+)'+1784.004065(+%&'48(%''''*0++*---+',$,))'9-+78270%(-+%*&'*,*.+*)(%%%#'%#$$$#)()-0$(%),,/&037727.+(('''+)+&('%&(/+/357--**.%$'%'(')'3-.2*%$%#().2)-+))(.*,+&(##%$)**-(&)'%$*&+)),98+.++-,'&%)).(1'())&(%((-334*-.02%&&&'(4+/117%.('&''%'2,',(%%(&&&&((-)+&28..-(--((...''&)&&%'&),,1*,**%&)01*%))'&$%$)+/'%#$&%)+*'(('&(*(,58.0333,3//,(%%',*(&$#)''+)(&%%&0+)++0-,)*&&&*')'',.7202.,'%)),831)+*4110+(%('*)*+/0113/.(-+*$'))'%$.(&%%'-.,,-/282-5)0+&%%&&''&)&%$'%$%$$&$(('&'(%*-')%$,-+))++'2,*%''*+-*0+)%()'+*$&$%$'(+*/+()(',&'*&'*0+(*&#&',.(-00,-/-*&'%&&'(,,1'+'%&')%&()/0.'.%())'*(,+)',./5**%%'$$%(%')&(,-(*)(()+((()(-/%,0')''')
@1f552cb5-214b-4ac1-8ef6-bde437d55d06 ch=460 read=80280 start_time=2019-12-13T14:02:05Z barcode=BC01 runid=2c9cf7bc05858273f10e7d7ec552fc0bd742dc3e
CGGTATGCTTCGTTCAGTTACGTATTGCTGGTGCTGAAGTTGTCGGTGTCTTTGTGTTAACCCTGCGCGCAATAAACCATCTTCCGGATTTACTTTGTTACGGCTTACAGATCATGAATCACAAAATTGAGTAAGCGCCCTCCGAAGGTTAAGCTACTGCTTCTTTGCAACCACTCCGTAAATTGTGATGGGCGGTGTGTGCAAGGCCGGGAACGTATTTCCTGTGGCATTCTGATCCCGATTTACTAAGCACGATTCCGACTTCGTAGGTCAGAGTTGCGGAGCTCAATCCAGTTCTGACGCACTTTATGGGTCCGCTTGCTCTCGCGAGGTCTTTCTCTTTGTATGCGCCATTGGCGTGTGTAGCCTGGTCGTAAAGAGGCCATGATGACTTGACGTCATCCCACCTTCCCTCCAGTTTATCACTGGCAGTCTCCTTTGAGTTCCCGGCCGGACCGCTGGCAACAAAGGGATAAGGAGTTGCGCTCGTTGCGGGACTTAACCCAGCATTCTAACCACGAGCCGACAGCAATATCATGCGGCACCTGTCTCCACAGTTCCGAAGGCGGCACCAATCCATCTGGAAGTTCTGTGGATGTCAAGACCAGGTAAGGTTCTTCGCGTTGCATCGGAATTAAATACATGCTCCACCGCTTGTGCAGGCCCCAATCAATTCATTTTGAGTTTTAACCTTGCGGCCGTACTCTCCCCAGGCGGTCGACTTAACGCGTTAGCTCCGGAAGCCACGCCTCAAGGGCACCCAACCTCCCAGGCATCGTTTTACGGCGTGGACTGCAGGATTATCTAATCCTGTTTCCGCTTTCGCACCTGAGCGTCAGTCATCTTCGTCCAGGGGCCGCCTTTACGCCACCGGTATTCACTCCAGATCTCTCTACGCATTTCACCGCTACACACCTGGAATTCTACCCCCCTCTACGAGACTCAAGCTTGCCATTATCAGATGCAGTTCCCAGGTTGAGCCAGGGGATTTCACATCTGACTTAACAAACCGCCTGCGTTAACGCTGCGCCCAGTAATTCCGATTAACTTGCACCCTCCGTATTACCGCGGCTGCTGGCACAGGTTAGCCAGTGCTTCTTCTGCGGGTAACGTCAATGAGCAAGGTATTCAGCGCTACTCCCTTCCTCCCGCTGGAAAGTACTTTACAACCCGAAGGCCTTCATACACGCGGCATGGCTGCATCAGGCTTACGCCCATTGTGCCAATATTCGCTGCCTCCCGTGGGAG
+
#.()+42479645881.9.),13.60.-,+)'*+'),)'..,,4,3479259.(**%$.+8:2*''%()-/6104.*-145996710%5)(',-6/+-.-/.,20*$&$'*-53875;,+*+00+&-&(%')'%'),+0*+,**0115'(23-0.**%$$&($%'()+-%1*$&&+)&'(&%+(%$'$$%.2069612..(1/30945,:-454.3&-8..(')&(*')*0-//0/6/&$&)3,*+/)'&'%')+5712)(//-+)).,601%''-,6'')/*,0383;08'(+44,(-(,(*&)-3501/&//-+*,2.,-3406461*...-.9.-3086/+++12769<82,((((+074++(,'(+688:9;3(,%2+9:777650-('&(*86775-674-276/86+)4(),7;9466012/7/)-/04563:2--..09:2'/---/778/342711976:0).(%'$%..%(,-*+,-,-338672:0,&&%,&3((&&'%&)''/11(%'%&.6200/+)+,*('%&&($&'+)'*'('.&30))*.2992+%(+()'(')(0/0,0+'(12-*&-()-.,,+-.62700-(**,.:'',+%$&*16;9986961900067,01+0,*1%%&)+.-446;675/.2.-066(5310.(%&.0675;5-380*2120:<.163-4-,,-042&+&'&*(,14*),)-+6210,./.607330.70017151,/,&,,$()3:52.1*6.+)0(++')&*+5-*,00-422825-&**4-..4965725-*(%&()/01330122(,,''''(,0/0*,+042..26469121-)//1;:84:')6;6*35375)4+#)+5-*-,+/399;8'))/,,,210...33155653<52'()*,*+*%*-.615413230,,/24.-*+,+'&''*-/79,4*--2-/5*.++*61377311016242*,34753641&(*-0'16..'+,.6,,.-,/05069/91768101*3.0))(+,'//-*)&'-/37;/1/135..+'&%'$-6514:3443:36:78393213333.,.&++/*()/+(43+./;/41.,-.++)+&%(%%$-)-0,-../+,)'('%$$&#%)),-192005++2/*(+/+&+*'''()-/'$'+.-61,,2*1/.,417742)1-20;65/5,)%&&')+),10/3%+,,8+).+%,#'++2,..3,%()+,2,0-')4*3/.*
@eeb66872-8669-439f-a514-3a61731423fa ch=200 read=85023 start_time=2019-12-13T14:02:18Z barcode=BC01 runid=2c9cf7bc05858273f10e7d7ec552fc0bd742dc3e
CCGGTTACCTTGTTACGGCTTAATCATCAATCCACCTTAGACAGCTCCTTCCCTTGCGGTTAGGCCACCGGCTTCGGGTATCAACTCTCATTAGTGCTTGTTGGCGGTGTGTGCAGGCCGAGAACGTATTCACCGCGACATGCTGATTCGCGATTACTATGATTCCAACTTCAGCTTAGTCGAGTTGCAGACTACAATCGAACTTCGAGAATGGTTTATGGGTTTTGCCTCGCGGCTTCGCTTCCCTCTGCCATCCATTTGTAGCACGTGTAGCCAGGTCATAAGGGCATGATGATTTGACGTCATCCCACTTCCTCCAGCTTGTCACTGGCGGTCGCTGAGTCCCAACTTAATGATGGTAACTAACGATAGAGGTTGCGCTCGTTGCGGGGACTTAACCCAACATCTCACGACACGAGCTGACGACAACCATACCTGTATCTCATATAGCTATCTCCATCTCTGGAGCCTTTATGAGTATGTCAGACTAGTGAGTTCTGCGGTGTGGTCGTCACCGCTCGGCGATCGAATCGCGATTCGATATCGGGCGAAGTACTACTCGGCGCGAAAATGCCAATCGTCAATCGGCATCAACATAAATGCTCATCGATTATCGGCTGCCTAATCTAATCCTACCTTCAGGATGTCGATATCTATATCTATTCATATCTGCATGGAATTCCACGATCCTCTCCTGCACTCTGGCTGCCTGGTTTTCTGTAATGGCTTGCACAGGTTAAAGCTTCGGGCTTTCACCGCAGACCTAACGCCGCCGCTGCCCTCTTTACGCCCAATAATTCCGGATAACGCTTGCCACCTACGTATTACCGCGGCTGCTGGCGTAGTTAGCCGTGGCTTTCAATAAAGTACCGTCGCTCGGCTACCGACCGCAACCGTTCTTCCTTTATAACGAAGTTTACAATCCGAAAACCTTCTTCATCACGCGGCGTTGCTCGGTCAGGGTTTATTGCCGAAAATTCCCTACTGCCTCCCGTAGG
+
724/31.2.5.,10--+-(((1,/015-(&+16)**(++0.4'...079.:9++3)-2857./79/.9*0+)*3,*+'(&+:150//22&3(&)1.'+('&%))(/2+*-(&$').391//.7779:9:<2-..*01355711611878/67/:.,++)$)+618.-+,/12(((%*(+.1-2,0701/73542*+%%%).63330-,,.3/1-:4,*,+;.88:+)*+*243462384-/2115(*31,/+-2590:7-,)(*--/+*('%'1.'+2/.++.-/93236122226;4.-./168293-(11736104,-,.1--.,./4/.&+..),---*,143&)%%%,)..1804/-3//073334*+'.,2;33//20+78++*00++-4-1),,*/-435675-03-203-*1002.3728566;1,*0/,366751/+,,/+06678110/-2562./3(+01.62+--**))++,0%*(+%$&'&%&*&%%#$&%'%%&&'$#%%$&%$$$%&()&$%'&&$&&%&%$'*(&))(**,23*&'&$'&))%),(%%$%%&*,))(%&%('''%'%&%'',$%$%%-0.'&+3()*0+-.1/+%&#%&*-+,+*.%&'''(#%+'+&$$&&%')()&#$#$$$$%#%$%%&&&%#%())%&%('&%+*(2+2+7-60,+*)-610102210.(-,/.'100,30/12524,..*)%&&(*'((')**'((+,,)&$&'42&583+2/-.89&/+/.+*#$$&*,+*1,*)*%&&)*12:6,0-82,-,*408/8/-1560.0/-21/35-00,'0,3/.6.1512163434-7)*(()405-00313-)''('#*(*04.%1),9666%,/.-,*($-*'%%(%',.1239;33;3,-0(),/20)).()42,1/;1.-,/69303443796%,((--/-54441///,1.-)(--)-8:+3/.35.,37////6*'%'%%'.*13(*516(
@88f71a3e-559b-43c5-bda4-03e9f88f114f ch=248 read=122140 start_time=2019-12-13T14:02:15Z barcode=BC01 runid=2c9cf7bc05858273f10e7d7ec552fc0bd742dc3e
CCGGTTACTTGTTACGGCTTCACCCCAGTCATGAATCACAAAGTGGTAAGCGCCCTCCCGAAGGTTAAGCTACCTACTTCTTTTGCAACCCTCCCATGGTTGTGACGGGCGGTGTGTACAAGGCCCGGGAACCAGCGTATTCACCGTGGCATTCGATCCACGATTACTAGCGATTCCGACTTCGCCAGGTCAGGTTGCAGACTCAATCCGGACTACGACGCTGTGAGGTCCGCTTGCTCGCGAGTCGCTTCTCTTTGTATGCGCCATTTGTAGCACGTGGCAGCCCTGGTCGTAAGGGCCGCGATGACTTGACGTCATCCCACCTTCCTCCAGTTTATCACTGGCAGTCTCCTTTGAGTTCAGCCGGACCATTGGCAACAAAGGATAAGGGTTGCCCGCTCGTTGCGGGACTTAACTTAACATTCACAGCACAGTACAGAGGCGACAGCCATGCAGCACCACTGTCTCACGGTTCCCGAAGGCATTCATCTCTGAAACTTCCGTGGATGTCAAGACCAGGTAAGGTTCTTCGCGTTGCATCGGAATTAAACCACATGCTCCACCGCTTGTGCGGGCCCCAAATCAATTCATTTTGAGTTTTAACCTTGCGTACTCCCCAGGCGGTCGACTTAACGCGATTAGCTCCGGAAGCCACGCCTCAAGGGCACAACCTCCCAAGTCGACATCGTTTACGGCGTGGACTACCAGGAGTATCCTAATCCTGTTTGCTCCCCACGCTTTCGCACCTGGGCGTCAGTCTTCGTCAGGGGCCGCCAGCCATGCCGGTATTCCTCCAGATCTCTGCGCATTTCACCGCTACACAGATTCTACCCCCCCCTCTACGGGACTCAAACGCCGGTATCCAGATGCAGTTCCCAGGTTGAGCCCGGGATTTCATCTGACTTAACCGACTAACGTGCGCTGCCAGTAATTCCGATTAACGCTTGCACCCTCCGTATTACCGCGGCTGCTGGCGCAGGTTAGCCAGTCTTCTTCTGCCGGAACGTCAATGAGCAAAAGGTAGTAACTGCTCCTTCCTCCCGCTGAAAGTGCTTTGCGGCGAGGCCTTCAGCATACACGCGGCGCCCAAAACGCATCAGGCTTGCGCCCATTGTGTAATATTCCCCTGCTGCCTCCGTGGGCAATATCAGCACCAACAGAAGGTTAACACCGGGCGACAACTTTCTTCCAGCGCCAGCAATGCGCTGGCGGG
+
/-*1/5%)*,'11)+)'-.43.552,..12)/+,7980844-**),,%$$$%'1.,0,&%))*,/401'*)(./+/0386877.562/08+)-90&'')(-%*'(+)03046-,,&,,.785257)-852,+'#&%'+,4:312810400/78++.-7/*,,.2:124,++-.3637)*24:3((''+++.-0-2+*+(*/54304.2'6*69533644)-(&('*-202((*3+*,++)''''')/131/1,./-,202245691:8),2,'&$$%'%&%'*+91(+9::1/1+,2037,+)'-(%)),,.2662/,63-(044375,.4//0;6-01467370--0037/0760-044.)+1-791++)+..//2&165).-/004)-*+3,2(('/.1,2..-,31-)**+()&$1-))7+($$&%)()'+)+,(&%&))66,+,91.//2013075&(,/871.,-.460*(&&(&)/,-,+*'*00+((.,&*&',++77;54237+-.0+*(05(60),3;:9;957/2.*'*,1%)$%'%06/27,,//-004.+2-)*,./112&66605,#$&.5398:850;;../,29:)0&1../,.,2-,-3481',20,0300/1,/+%,*+*'/'($*+6,4004,/3-369;9853+85.'-.,/5/.-(+.-/279978755::+-,,**+-4063048065(*+./6'(.1369707;4+./11/-$'&(,13/-0'.700'1/01.,.//0:21/7),4911/*+)##%*&&%+4,0-',434.2(*)21204.-33519<:0134..2&*%'%++-2,.*0367;62-(,''(-)2+667//,**/.*(,)+.((*66334351+0,+,-3,&$/5/%')*%.-'(()*(((),+4.7*)1)#$#&&).50.4-/-*$((107763/604/0--/,()'-42/5747.5.-24..-9798970,*&*&()*5220-%*)(*0/8<:9841/1*.,+10,7--,/00;6(-/*(%+++(/$'',/.14,*-8*+998251,,++)'&$%))('()*33/5)$#%%(),),)**-*)*'&+)&$')-.35'1883:1332:6(0,++(%(.*,-+110+,,/0..5-1+'#''&**+,.0+))*)3,4,5*)5+18/923.+*&'++.-1/1))&&+-//1.)+/&031,0,0//1'#$%$#&$%
@065d45aa-d0ec-4d7d-a768-a78a6fe60083 ch=330 read=79108 start_time=2019-12-13T14:02:37Z barcode=BC01 runid=2c9cf7bc05858273f10e7d7ec552fc0bd742dc3e
CCGGTTACCTTGTTACGACTTCACCCCAGTCATGAATCACAAAGTGGTAAGCGCCCTCCCGAAAGTGGCTTCACCTACTTCTTTTTGCAGCCTCCCCATGGTGTGAGCCCGGGCGGTGTGTACAAGGCCCGGGAACGTATTCACCGTGGCATTCTGATCCACGATTACTAGCGATTCCGACTTCATGGAGTCGAGTTGCGAACTCTCCAATCGGACTACGACGCACTTTGTAAAGTCGCTTGCTCTCGCGAGTCGCTTCTCTTTGTATGCGCCATTGTAGCGCATTGTGTAGCCCTGGTCGTAAAGGGCCATGATGACTTGACGTCATCCCCACCTTCCTCAGTTTATCACTGGCAGTCTCCTTTGAGTTCCCGAGCCGGACCGCTGGCAGCAAAGGATAAGGTTGCGCGCTCGTTGCGGGACTTAACCCAACATTTCACAACACAGGCTGACGACAGCCATGCAGCACCTGTCTCACGGTTCCGAAAGGCACATTCTCATCTCTGAAAACTTCCGTGGATGTCAAGACCAGGTAAGGTTCTTCGCGTTGCATCGAATTAAACCACATGCTCCACCTTGTGCGGGCCCCGTCATTCATTTGAGTTTTAACCTTGCGGCCGTACTCCCCAGGCGGTCGACTTAACGCGTTAGCTCGGAAGCCACGCCTCAGGGCACAACCTCCAGTCGACATCGTTTTACGGCGTGGACTACCAGGGTATCTAATCCTGTTTGCTCCCCACGCTTTCGCACCTGAGCGTCGTCTTCGTCCAGGGGCCGCCTTCATACCGGTATTCCTCAGATCTCTACGCATTTCACCGCTACACCTGGAATTCTGCCCCCCTCTACGAGACTCAAGCTTGCAGTATCAGATGCAGTTCCCAGGTTGAGCCCGGGGATTTTCACATCTGACTTAACAAACCGCCTGCGTGCGCTTTTACGCCCAGTAATTCGATTAACGCTTGCACCCTCCGTATTTCCGCGGCTGCTGGCGCGGGTTAGCCCGGTGCTTCTTCTGCGGGTAACGTCAATGAGCAAGGTATTAACTTTACTCCTTCCTCCCGCTAAAGTGCTTTACAACCCGAGGCCTTCTTCATACACGCGGCATGGCTGCATCGGGCTTGCGCCCATTGTGCGCCAATATTACACTGCCTCCGTAGG
+
54462;13313/19+33/..1.-26:5.0398:87:6636275113:483)+-/031293%(''&*&(()1-*/52258:84991()+*)1,')3;..//)0*)*&'*,-,133120..**-072-+,'%*25-8.-77:;99:;3849556;97661:-+--44:234111229:21+)/1:5963.')*2..306)/'(4,+*'+(1,-4)1,0'),212*,%(*2/*+)+)+)+,/10-.120.%&*)-,-*-7,,/,264/037675:<-30,,,10-0)2)(*20305:.-7:973463+.69:;5/.-.,,+*--034034-;87-/198199-101194.0335((6+)*-/184394,*15732'('&(338477,,10/)(')+;).10111,3.830.0+045/610/0;50('&/*.21-3/,.82+.0/*314,-:8775674/+')&%')+*--/3:5/-+/--01:9:,+*,3,/00-./085023854121076203448,/8;:8567-,,./<9190++,/3;99;64530:22289)&-+-3;758111100/16*,)(,*147496-66+,))&&'%$.50,(+-78/-35060///918.6/2/476/-368.:975421425134,..*+114-2,7017)102914,0892233781+/&)*656-11231940)$(',-.89;:9994811,)/01723:846210;3.04065*).--.:30)++7622.2215/,(+254203))/::01:306,30-.0371720/424.7+,-123556654,4;65/89,/542118140,//0,-$..646/+.23441447883/(-+.+*$01/.4,06867,668252*+/.5-%219(.16/)3/-(**-/.6,-..4.8-.'&,+589:9997:99/+-0,*.13/75,+.25793-,02/22,+0,+,'06-+:8()'&$$(()41;344:1;)(%',.++0+++2(/)4*-.50..&%&%+.,,/87577-4///7386,41(&*%''*,0(,/1:0<9+*2;.-7:7;0/*%&*.,)./.-4+&'2)9:4;33:570/-'.134;5-0/3.++--14-76224-/-59,'1-+,-+($)(,*,--(+,-*))'%-.,0481
@0dacc5fb-cb1c-4824-9f77-a0ad0b7472e8 ch=109 read=216743 start_time=2019-12-13T14:02:44Z barcode=BC01 runid=2c9cf7bc05858273f10e7d7ec552fc0bd742dc3e
CCGGTTACCTTGTTACGGCTTCACCCCAGTCATGAATCACAAAGCGCCCTCGAGTTGACTACCTACTTCTTTTTTGCAACCCACTCCCATGGTGCTGACGGGCGGTGTGTACAAGGCCCGGGAACATTCACCGTGGCATTCTGATCCACAATTACTAGCGATTCCGACTTCATGGAGTCGAGTTACCGAGACTCAATCCGGACTACGGCGCACGCTGGGGTCCATACGCTCTCGCGAGGTCCCTTCTCTTTGCTTGCCGCCATTGCGTGTATGACCCTGGTGCGTGAGGCCATGATGACGCTGACGTGTCCCCGCGCTATCAGTTTATCACTGGCAGTCTCCTTTGAGTTCCCAGCCGGACCGCTGGCAACAAAGGATAAGGAGTTTGCGCTCGTTGCGGGACTTAACCCAACATTTCACCCAACACAGGCTGACGACAGCCATGCAGCACCTGTCTCCACGGTTCCCGAGGCACATTTCTCATCTCACCAGAAACTTCCGTGGATGTCAAGACCAGGTAAAGGTTCTTCGCGTTGCATCCAGATTAAACCACATGCTCCACCGCTTGTGCGGGCCCCGTCAATTCATTTGGGTTTTAACCTTGCGGCCCGTACTCCCCGGGCAGTCGACTTAACGCGTTAGCTCCGGAAGCCACGCCTCAGGCACAACCTCCAAGTCGACATCGTTTACGGCGTGGACTACCAGGGGTATCTAATCCTGTTTTGCTCCCCACGCTTTCGCACCTGAGCGTCAGTCTTCGTCCAGGGGGGGCCGCCTTCGCCTTCGGTATTCCTCAGATCTACGCGACCTGGGAGATTCCTGCCCCTCTACGAGACTCCAAGCTTGCCAATTATCAGATGCAGTTCCCAGGTTGAGCCAGGGATTTCACATCTGACAACAAACCGCCTGCGTGCGCTGCGCCCAGTAATTCCGATTAACGCTTGCACCTCCATTATTACCGCGTGCTGGCACGGGGTTAGCCGGTGCAGCAATGCGTAATT
+
76..09,.824-++)+%''#&+,/01,)*-.*4.,51.(%'&$%))78+),&&)&,'&--*+2*),-72:8;9<-11/)28-)--193,9576.'('*:29874,2&+'*+-35.6183)7454.--0'&&)(,*/,,09,.,,-10&)*-11,/')(**349695021:1$&*+')*,+*-+8%3*(&*(32---,/5/70960.2%/)*'+)&(%%(,*.1--,.&)&))2,))$)(),)(*7,1/00*$$%%$&&'-4.'&&%%-++%'$%.0*+0//+'+(&$*-+:67./,*)'&&$'#+)('(+32($&$#$#(.,02;72574200&%*)*,38..3.,-14641*()-,07.+*)--1:60(105'0,343+*($(,4/13146753921&53-'%%)%()&*'*'47*,&*&&(&0//')0.,.)())--,+/%'%)%3223;44420.-(*+4211.)()&*((-*-1()/029.+,$(%'$0.(+3,1601:;88/330/1459*6,*4.(.-02428201/.6///2/),**--/:64+%&%'+.-1)'.*+++,,-'.'24276,+2777977/19:+/(147*5.3-*+,,2/97*&)&&(8991)667&230*'))(-%''((.70/034'3++.&,/)..3152-'-),.393:/4(+-+101.102570;*$&)%+(,-812**.*%+/*)-,.--1618:-0:67+%.0/75-+.--..01/0-2756468621,./14<9749($6-0864/*+()/,6401,&&+*35508/1+0,,./..,..'$#%&((*(($'1-2-,%140..0100.(1+2.5(')&&,)(0-/+.022340021107871;,+,..-)$+2-,24*'88-,*,-.1*%%%%)'+01/9/8:977.5,/(('%')+1-,,/-(-3-2.,//.-,()+'&($+./49'4(*/5-0:0)*'')310+'.)/**/.,*.3.564/**.(()%)+(&%$#
@5db188ed-362c-4568-a838-8706d6c5a0f7 ch=340 read=99517 start_time=2019-12-13T14:02:48Z barcode=BC01 runid=2c9cf7bc05858273f10e7d7ec552fc0bd742dc3e
CCGGTTACCTTATTTACGACTTCACCCCAGTCATGAATCACAAAGTGGTAAGCGCCCTCCAGAGGTTAAGCTGCCTACTTCTTTTGCAGCCCACTCCATGGTGCTTGACGGGCGGTGTGTACAAGGCAGGGAACATATTCACCGTGGCGACCGTCCACGATTACTGGCGATTCCGACTTCATGGAGTCGGTTGCGAACTCAATCTACGACGCTTTATGAGGTCCGCTTGCTCTCGCGAGGAGTCGCTTCTCTTTGTATGCGCCATTTGTAGCACGTGTGTAGCCCCTGGTCGTAAGGGCCATGAGTGATGACGTCATTACGCCTCCAGTTTATCACTGGCAGTCTCTTTAGGTTCAGCCGGACCACTGGCAACAAAGGATAAGGGTTGCGCTCGTTGCGGGACTTAACCAACATTTCACAACACGAGCTGACGACAGCCATGCGGCACCTGTCTCACGGTTCCCGAAGGCACATTCTCATCTCTGAAAACTTCCGTGGATGTCAAGACCAGGTAAGGTTCTTCGCGTTGCATCGAATTAAACCACATGCTCCACCGCTTGTACGGAGCCCGTCAGATTTGAGTTTTAACCTTGCGGCCGTACTCCCCAGGCGGTCGACTTAACGCGTTAGCTCCGGAAGCCACGCCTCAAGGGGCACAACCTCCAAGTCGACATCGTTTACGGCGTGGACTACCGGGGTATCTAATCCTGTTTGCTCCCCACACCTTTCGCACCTGAGCGTCAGTCTTCGTCCAGGGGCCGCCTTCGCCACCGGTATTCATATCGAATCTCTACGCATTTCACCGCTACACCTGGAATTCTACCCCCCTCTACGGTCAAACGCGGTATCAGATGCAGTTCCAGGACAGGCCCGGGGATTTCATCTGACTTAACAAACCGCCTGCGTGCGCTTTACGCCCGGTAATTCCGATTAACGCACCCTCCGTATTACCTGCGGCTGCTGGCTGGAGTTAGCCGGTGCTTCTTCTGCGGGTAACGTCAATGAGCAAGGTTCCGGCACCTCCTTCCTCCCGCTGAAGTACTTTACAACCCGAGGCCTTCTTCATACGCGGCATGTGGCTGCATCGGGCTGCGCCCATTGTACCAATATTCCCCACTGCCTCCGTGGGAG
+
96/.5.*.,*4%1/(&-//3684/4,+)--282322:64+-+150,1..3+++-<97*4*&'()-/223030(152249:,9:8**-+&16+&()03)*/975&+%')5*672-0/)/-03751/+-$(+'&$%$%&+/,*-1(-&&&#'%%'*.2-/-,+6+,-'0///7;552&22:/%0,.%()..55:.2+)7723)3,025483.*,'*9234-1*+0+*,//,/*-.30/(&+*')+..1320200:7/2566602:19:+,----+11.-/,,./5,2-(*586782/+5749))&%&'')(*.266/'+#$%%&''-.,--94+,--04493/33///25/+(..0+%)-/,31-+&''.254+41:4)3,:01+00-700./.2158674;46/6/1)./*/1138.-/0121+-'(256864325../;.703*10*-0-,*+01/4.:9:464--.+/+,-..6//0678/632.11.*56-/127555/::4--0:+,/312//51:138437508..-22&/(2,45-58-,-..1118113.**&**&0,0&)16/*03+*(-75-&(.58,6932.2.0/846./-.+849,%-401///42-2+-%*+0+.30-//0(.(,+)/1,../:976/.20,***-528.5*4+23./*-,557485$)%)&((270-2//0%201-)+0579/9/./2<;122544*&'$()*972,,-29021,////0000-1:82:..2:640842729249;56:,83021,')$*-'(...8877867138:0245240//&/%$$$('1,()%&.5265+2,(''(&')/%)$&%()*-054798858733(%+&*(#('.4(-**,)-982111)+-0043926;915./*))+,,03..-63*.0/3---13:8;46115942,+))139127.419102-$&),61511-2,)$),&'80//29%541223.33.,-/+.)*-0.,../5520/4/')%('((())())(48.60-+01)*88432(*&),*)*/.1280--/1075;98<9,(**()*2../1(*))**--.1'+'&/-04/66*,0-.,4)4**+4-7;<,),('(+'18*.(5+)(
@c5f9ae3b-aee8-4912-94d4-c03883798a22 ch=334 read=154361 start_time=2019-12-13T14:02:48Z barcode=BC01 runid=2c9cf7bc05858273f10e7d7ec552fc0bd742dc3e
CTCCTACGGGGAGGCAGCAGTGGGGAATATTGCACAATGGGCGCAAGCCTGATCGCCATGTACCGCTATGAAGGCTAATGGTTGTAAAATTTTCAGCGGGAGGAAGGGAGTGAGTTAATACCTTTGCTCATTGGCGTTACCCGCAGAAGAAAACACCAGCTAACTCCATTGCCAGCAGCCACTTGTGAGTAATACAGGAAGTGCAAAGCGTTAATCAGGATTACTGGGTGTAAAGCGCGCAGGCGGACATTCCGAATCAGATGTGAAATCCCCGGGCTCAGCCTAGGAACTGCATCTGATACTGGCAAGCGAGTCTCGTAGAGGTAGAATTCAGGTGTAGCGGTGAAATGCGTAGAGAGATCTGGAGAATACCGGTGGCGAAGGCGGCGGACGAAGACGGCGCTCAGGTGCGGCGTGGGGAGCAAACAGGATTAGATGCCTGGTAGTCCACGCCGTAAACGATGTCGACTTGGGGTTGTGCCCTTGAGGCGTGGCTTCCCGGAACTAACGCGTTAAGTCGACCGCCTGGGAGTACGGCCGCAAGGTTAAAAACTCAAATGAATTGACGAGGGGCCCGCACAAGCGGTGGGTATGTAGTTTTAATTCGATGCCGCCAGAACCTTACCTGAGTGTTGACGTCACGAACTTGAGAGATGGATTGGTGCCTTCAAAGAACTGTGAGACGCAGGTGCTGCATGAGAAACGTAAATCAGCTCGTGTTGTGAAATGTTAGGTTAGTCCGCAACGGCGCCCTTATCGCTGTTGCCTGCGGTGGCCGGGAACTCAAAGGGGCTGCCAGTGATAAACTGGAGGAAGGTGGGGATGACGTCAAGTCATCATGGCCCTTGACCAGAAGGAACACACGATACTACAATGGCGCATACAAAGAAGCGACCTCGCGAGAGCAAGCCTGGCGGACCTCATAAAGGATGCGTCGTAGTCCGGATTAAGATCTGCAACTCGACTCCACATGAAGTCGGAATCGCCTTTAGTAATCGTGGATCAGAATGCCACGGTGAATACGTTCGGGCCTTGTACACACCGCCCGTCACACCATGGGAGTGGGTTGCAAAAGAAGTGGTAACAGCGCTTCAGAGGCGCTTACCGCTTTGTGATTCGCGGCTGGGGTGAGAATCGTAACAAAAGG
+
,-0)*,8128,*06./22013486(/+,-6/)))*,7.25/,+++.%,776.3+)*,+)%&$)*%(+).()'&&'%'$&&-+2*0(+,'+.4-)&))-6-(+--.+1+(()'&$1.2/21656:.,344*2+/(*&)'(.96./,+3+&,*)'-+0&+(**.,,(0+$*'%-+'*+-(+0,+.,)$%%%(,,,.5..+,()('*++*)++,./000)&''.*,,,&*+($$'),**)*&)**31+0),,04)(%%,,3*+.3*4-077-020)(577771&210+612.-)&&((*%&(+/53272/2))&&*..-.-1,+(*(/*))1(2+)1))&(')*,++).0(&$%(*,-)'()*:101/++))+(+*))*'%$(()*/),)%,3-5+/-**0/&-(,-1/.*(%$%%&%*'-1,'*-3:19&55-1,,,4-)*%%'&+')+342202:478:(1001187.,*,)',+--/***)0*+,-/333241422,.-(-/2.12302./0/7/6,176360-10-,.(&%'-*0+4+/0/-+,/01797.+.928*)%'(4,9770%/6-+*63))(+(,*,221/.)%)-**'-/;;+012953,-))'%'$(&,-21*1/24..'&*%'')).(+(%$'%%&&$%%&',.<76+0'*(1*,225)%&&'-3-+*(&%,+1-,%,(*+:999772-*+1/-)/((&(.('+/10/(.-*,02966-4*%)-..$%*/1.3675+&$$'**-*(*%$)**.7*,&$%&%*+&''+(11+2018,0*+,+(,3534(0-,-/7:68875.)+)(.*)1/8-54-.-+.3-''(*5;:7.-(,-*.0*-0.+*--'(+&&&''+*+,%(%%%%#%&((,--.0753*%(&'())+.+010/*)&()67*,'&%%%+,,.0/1-,3:/&'&*23::9&*('(4)5*'2(''(%/065708132355/4-((-.,7...7,80546--%%'(()(/*+,:;:::79-)-0.16/+-&234293135768,5790/.---.**&,&%-***/-+,)-1-/+))''),410-)*,./-$))&$+*)*))$%&$$&*)&))--,0-3-+10&())(&**-/90)')()*(13,(&'$&&(,148:3776+('
@4b2af6a6-efef-4327-a0a7-1fa417e16195 ch=155 read=114427 start_time=2019-12-13T14:02:47Z barcode=BC01 runid=2c9cf7bc05858273f10e7d7ec552fc0bd742dc3e
CTCCTACAGGAGGCAGCAGTAAAGGAATTTTCGGCAATGGGGAAACCCTGACCGAGCAACGCCGTGAAGGAAGAGTTTTCGGATTATAAACTTCTGTTATAAAGGAAGAACGGCGGCTACAGAAATGGTAGCCGGAAGTGACAGTACTTTATTAGAAGCCACGGCTAACTACGTGCAGCAGCCGCGGTAATACGTAGGTGGCAAAGCGTTATCCAGTGGGCGTAAAGAGGAGCGGAGGCGGCAGCAAGGGTCTGTGGTGAAAGCCTGAAGCTTAACTTCAGTAAATACGCGAAACCAGGCAGCTAAGGAGGTGCAGGAGAGGATCGTGGAATTCAGCATGTGTAGCGGTGAAATGCGTAGATATATGGAGGAACACACACCAGTGGCGAAGGCGACGATCTGGCCTGCAACTGACGCTCAGTCGAAAAGCGTGGGGAGCAAATAGGATTAGATACCTAAGTAGTCCGCCGTAAACGATGAGTACTAAGTGTTGGATGTCAAAGTTCAGTGCTGCAGTTAACGCAATAAATTACTCCGCCTAGTGGGCGTGCGGGAATGAAACTCAAAGAAAGGTGGGGGGGCCGCACAAGCTGGTGGAGCGTATGGTTTAATTCCGGAAACTGTACGAAGAGACCTTACCAGGTCTTGACATACTCATAAAGGCTCAGAGATGGAGATGGCTATATGAGATACAGATTGGTGCATGGCGTTGTCGTCGGCTCGTATCGTGAGATGTTGGAGTTAAGTCCGCAACGAGCGCAACCCTTATCGTTAGTTACCATCATTAAGTTGGGACTCTGTGAGACTGCCAGTGACAGAAGCTGGAGGAAGGCCCAGGGTGGCGTGGAAATCATCATGCCCCTTATGACCTGGAGCTTACACATTATACTGCAATGGATGGTGCAGAGGAAGCTGAAGCCGCGAATTGAAACCATAAAACCATTCTCAGTTCGGATTGTGATCTGCAACTCGACTACATGAAGTTGGAATCGCTAGTAATCGCGAATCAGCGCATGTCGCGAAGTGAATACGTTCTCAGGCCTTGTACACACCGCCCGTCACACCACGAGTTGTCTTGCAGAGCCGGTGGCCTAACCGCAAGGAGGAGCTGTCTAAGAACAGGATTGATGATTGGGGTGAAGTCGTAACAAAGGTAACCGG
+
.),1)%*(/))()(''&*$*'(&('/)455,3*62,2/.51'(,*09/-./6833045:852,((*+1-/-/*(.*9:6,,1)*,+/)5//080.,.'&&()*4-.-+/3,(,)--,*++&'&,1)+*&'&'&(&%''&)%*(#+(+,2.,201%**)15340././-,1+0-1),$&&'))-'*'/11843547.-+-062/6('),39506+'('(31/(*/0+*)-)&++)+$()(4-*%**+).5-00,-+.'+*,0++-321,'')+(,(),0/-./08)%%'%&$&-*/1./1220//'&-+)*-*-/020.,',6037*9(,-'5*,')*%*%)*3-.-+1/*,,()01,.,),531++.7.+3*2+(*(*+08,01'.-(),**)+--002224856034667362357781/01'*,+)&+-0+./*'(+/;;928/*4*))0-.32.-(&)+,/54(*,)-*62../0++,++28:6.4-143869)3/33(*365122.-'+-.062210.0,7--/',&$&')/,0('%%&%+'&&()*'0(-)*,+8,-6602-',+)(1+/*,195-+)&''+,-&-+/-/00((+,-+-/43;7514-1()(','$$###''+0%%(+0456.3/)'/11/0*&$(-.6883249..2-+/-++...:4000/89665620**1/1*3'((-*71754320-%)--+.3-23*,.00)3%,/,3..,34-/2.*&(39593394+-01/(&++152&18(*'&)$',+*-.9-.7788)6.4/+..'294643,*$)+3344/5:656344-)+'&)*43..*'((''&'%04*(),,*-'&1('*0062.320;20,91-.%8/84/&'(+-+,(+%,&$&$(-(47;::;,0,'(233,)-+)+)+$*%(%)-&*$&%(('-4+*((('-604778;998,122/)-)4-.,&(/012/.'--2-+---/15204-1/6+*(*-+,.'.0---..13290-+)(%((205744))'((11:716/075,+$-+(**+'(')(*'2375;4111/1*0.'()(*(-)*'*,+,*),).81:9:08))1),+()-2(*'''%**.(20-0-&')(,)/*4-+,+'&1+,.-'()/-+,13788958'*,.-711*4
@64e5dea5-c86f-4776-a2d1-d0f35fc1c6e2 ch=147 read=110396 start_time=2019-12-13T14:02:46Z barcode=BC01 runid=2c9cf7bc05858273f10e7d7ec552fc0bd742dc3e
CTCTGAGGCAGCAGTGGGAATGTGCACAATGGGCTGCAAGCCTGATGCAGCCATGCCGCGTGTATGAAGGCCTTCCGGAGTTTGTAAAATTACTCAGCGGGGGAGGAAGGGAGTAAAGTTAATACGCTGCTCATTGGCGATTACCCGCAGAAGAAGCACCAGCTATCTCCGTGCCAGCAGCCGCGGTAATGGAGACAAGCGTTAATCGGAATTACTGGGCGTCTAAAGCGCACGCAGGAGCAGTTTGTTAAGTCAGATGTAGAATCCCCAGGCTCAGCCTGGGAACTGCATCTGATACTGTGGCTTGAGTCTCGTAGAGGTAGAATTCAGGTGTAGCGGTGAAATGCGTAGAGATCGGAGGAGGAATACCGGTGGCGAAGGCGGCCCCTGGACGAGGCTGGCTCAGGTGCAGCGTGGGAACAAACAGGATTAGATACCCTGGTAGTCCACGCCGTAAACGATGTCACTTGGAGGTTGTGCCCAGCGGGGGCGTGGCTTCCGGAGCCTAACGCGTTAAGTCGACCGCCTGAAATTACGGCCGCAGGTTTAAAAACTCAAATGGAATTGACGAGGGCCCGCACAGAAAGGCGGTGGAGCATGGTTTTAATTCAGTGCCTTGCGAAGAATAACCTGAATCTTGACATCCACGGGGGATTTTCAGAGATGAGAATGCCTTCGGGAACAGCTGAGACCAAAGTGCTGCATGGCTGTCGCCGCTCGTGTTATGAAATGTTAGATTAAGTCCACGCTGACGCAACCCTTATCCTTTGTTGCCAGCGGTCCGGCCGGAACTCAAGGAGACTGCCGGTGATAAACTGGAAGATTAGGGGATGACGTCAAGTCATCATGGCCCTTGACCAGGGCTACACGTGCTGAAACATACCGAGAGGAAGCTGACCTCGCGAGCAAGCGGACCTGCCAAAGTGCATTAAAGCGGTCCCGGATTGGAGTCTGCAGCTCGACTCCATGAAGTCAGGAATCGCTAGTAATCGTGGATGGAATGCATTTGAATCTATTCCCAGACGCCCAGCACACCGCCCGTCACACCATGGGAGTGGGTTGCAAAGAAGTTAAGAGTAACAACCTTCGGGAGGGGCGCTTGCATACGATTCATGACTGGGAGTTGAAGTCGTAACAAAGGTAACCCGG
+
++,$&$*+)*00-.11:6+40(3(**-/65361+&')/506;70/,,,.&2213.2,(*--176)*+*)121.-*(*0$(7/'&.1.(&&'''&)(*+-362,),-)+,3-&((*(''.+0.0.,(',,.30*-.,&/-&1**02*'*+)./),,(-242)*())+*+22*0+-/-/1.-0.,--2.30/-,'&%&$%&'*+2/8.1/.3+8*,-5,.*)$('),1+)++/*,+,*()$)/+02;0.2446*-2*),,0.+(0,+289)&.,,66,'/6438,-*+.//,223////065&&%%#$$&)+.-127*+&.*+)*,,-.310765.--./70.-710488860,*,+*'+&-,%)*&,+/1,,*)**&&(/'0+%-3;2-(032-&&/--'(&('4%/*)''%),)/09/&&)*2,3-9101..,2679;211824/130'-*5721*1+&(('%&'%)*'0.-..0...14-'$'''*27..++*/--,2+),()-(&+,+**)/-2*.//-++(,,/,*&%'%%%'&)*.)*++1+8..6-*(--.%(2-*+''+))'))%30+10)(/.3-*.*&),-+./24)+,'*((+99*7:3:,%&*%(%%%)*&(/).1+,+.0-))&()./,(.345'&''-*+)(2:<40,-'*)62-,,()*,*/*,&.)+%,&+-21'(-8+&'$'''**+-#%$&&)&((&*(''+,03+0)&(..37.*/,')&*-41+)5+#%$%'''*(3.0/50.4566+*.+).3/.5-+**-*.4)50/(4,:778.)+*'(&$'&*))&&&*),-&,((,,*'%+$#+4-1241-,'()'&&*.7860.*028***(+/*-*,'*%&*$(''%&$%%&(++,(-0.*%((')&&'&*,5744110../4:.13;49:412-.*.++-/$/)()&%&&''++(-5*.*/'((+,.+,%(')*))+-74,.+/,+-1&0(.0,,+,*)$&&((+4603(('(%$%$'&()+*,71,('.318,*,/1)*&'$(()**074284,+/+(%))'.+31*(,,1()./045)&)'$('-))&'(0,)'*(/095+8)(,/12.05.+'($$$$&%+-1.-.,/10,/&()5./3/03578;66;*/+05263)*-
@7410da9a-9af7-4bdf-9dcb-9d35401b594d ch=156 read=104478 start_time=2019-12-13T14:03:00Z barcode=BC01 runid=2c9cf7bc05858273f10e7d7ec552fc0bd742dc3e
CCGGTTACCTGTATTTGCGACTTCCCAGTCATGAATCACCAGAAATTATTGGCGCCCTCCCGAAGGTTAAGCTACCTGCTTCTTTTGCAACCCCTCCCATGGTGTGACGGGCGGTGTGTACAAGGCCAGGGCAATATTCGTGGCATTCTGATCCACGATTACTAGCGATTCCGACTTCATGAGTCGAGTTGCAGACTCAATCCGGACTACGACGCACTTTATGAGGTCGCTTGCTCGCGGAGTCGCTGCGTAAAAGCCATTTAGCGTGTGTAGCCCACAGGGTCGCGGGGCCATGATGACTTGACGTCATCCCACCTTCCTCCAGTTTATCACTGGCAGTCTCCCTTTGAGTTCCCAGCCGGACCGCTGGCAACAAAGGATAAGGGTTGCGCTCGTTGCGGGACTTAACCCAACATTTCTTACGAGCTGACGACAGCCATGCAGCACCTGTCTCACAGTTCCCGAGCACCAATCCCATCTCCTGGAAAGTTCTGTGGATGTCAAGACCAGGTAAGGTTCTTCGCGTTGCATCGAATTAAACCATGCTCCACCGCTTGTGCGGGCCCCGTCAATTCATTTGAGTTTTAACCTTGCGGCCGTACTCCCCAGGCGGTCGACTTAACGCGTTAGCTCCGGAAGCCACGCCTCAAAGGGCGGGCACAACCTCAGGGGATCGACATCGTTTACGTGGACTACCAGGGTATCTAATCTGTTGCTCCCCCTTTCGCACCTGAGCGTCAGTCTTCGTCCAGGGGGGCCGCCTTCATACGCCGGTATTCCTCAGATCTCTACGCATTTCACCGCTACACCTGGAGTGCCCCTCTACGAGACTCAAGCTTTGCCGGTATCAGATGCAGTTCCCAGGTTGAGCCCGGGGGTTTCACATCTGACTTAACGACCGCCTGCGTGCGCTTACGCCCAGTAATTCCGATTAACGCTTGCCTCGTATTACGCGGCTGCTGGCACGGAGTTAGCCGGTGCTTCTATTCACGCGGTGGCATCAATGAGCAAAAGGTATTAACTTCTCCCTTCCTCCCCGCTGAAGGTAGCACACAGCCCGAAGGCCTTCGCCCATACACGCGGCATGGCTGCATCAGGCTTGCGCCCATTGTGCAATATTCCCCATAACGCGCCCGTAGG
+
02)3-9,**&'-,92/%.00484655)/1107717,,%'$(#&(&&'%-('&'()710,-+(*7+5/878,.,+261&35:62;;/,/-0/:/&',.*'.')((%)*+*06/13525-1/0((%+,'$'.&.-)/-5-+')*2-+/8166627-(*-.85213224667<64//125703,((+,23/4.))*-/.186;87025695455,1()$&(++*,0),(*-)*,,$&(*002+(*)*%&$$$%&,31)&/2147&%'))()-/*+,03,%('(+&('&&(+224:0.-)&%'%%&&'/-)*,,-*.%,,+/15./(*/7<1/09*002:549:5/67)-.0,,/9491('/.,//2451113704,0:;-2/440%-1+,945334542500.776310/()&$'$'(3:4//2*/,-6621,+,+,03756864%3//18.2653001-38<780-+/-%((*)),4**71./'(3-11+.0979:89:::8:;83548;)+..)(+30<99<;:;0;0..36732-2-3<97;6300030/60)*+4,114)('*..)%.2)7-<279<9.-+28;*-1.2/8..1.4/7946189:*+3:9577967383746/22/211381211/2*12-.-/617.7---.(.+/+--095624)(-.($)*778799059.')*')6-/1143'1,'2/3476;-,++78*/3/30+)*-8-/0/1747262020.2227<9204()21868.4868;9:3&'(+(**,/-.2.3)*-)*-23203/44659<;-,-5+./**'+.-,2)%-*,423,03141.212434/**/4)+35)20128*,/179)99;19+)/5+4'$/05../*)(*3.1,---/((*(*,6.1)++4/10-/1225/-+2'#(',+'*.047363/,/18/52)(,*'+-,-+../9455,-***345470+/--')8///35-.1-//0++$0.,%*+-/++&&'&()%'())183;5(+((')(&%&'.)),7+492%)250)-/:35/*''&)($'%&&)+2-''1(1+,-6.*,---/./'./3141120922/1+./(.20,2./.2:4+/-*/+//1/0441898'$)1-*+&(+3,--.)
@2c5a1886-032e-4b78-90c8-6576226d3ce7 ch=59 read=157980 start_time=2019-12-13T14:03:01Z barcode=BC01 runid=2c9cf7bc05858273f10e7d7ec552fc0bd742dc3e
CCAGTTACCTTATTTTTGACTTCACCCCAGTCATGAATCACAAGTGGTAAGCGCGGCCTCCCGAAGGTTAAGCTACCTACTTCTTTGCAACCCACTCCCGCTTAGTGTGACGGGCGAGGGTGTGGTACAAGGCCGAACGTATTCACCGTGGCATTCTGATCCACGATTACCAGCGATTCCGACTTCATGGAGTCGGTTGCGAACTCAATCCGGACTGCGACGCTGTGAGGTCCGCTTGCTCTCGCAGGTCGCCTGGCGTAGCGTTTAGCGCGATGTAGCCCTGGTCATGGGGCCATGATATTGACGTCATCCCCACCTTCCTCCAGTTTACCACTGGCAGTCTCCTTCGGCCGGACCGCTGGCAAAAGGATAAAGTTTGCGCTCGTTGCGGGACTTAACCCAACATTTCCGCAACGCAGGCTGACGACAGCCATGCAACACCTGTCTCCCACAGTTCCGAGCGCAATCCATCTCTGGAAAGTTCTGGATGTCAAGACCAGGTAAGGTTCTTCGCGTTGCATCGGAATTAAACCACATGCTCTCCACCGCTTGTGCGGGCCCGTCAATTCATTTTGAGTTTTAACCTTGCGGCCCGTACTCCCCAGGCGGTCGACTTAACGCGTTAGCTCAGAGCCACGCCTCAAGGACACAACCTCCAAGTCGACATCGTTTTACGGCGTGGACTACCAGAATCTAATCCTGTTTTGCTCCCCACGCTTTCGCACCTGAGCGTCAGTCTTCGTCAGGGCCGCCTTCGCCACCGGTATTCATCAGATCTCTACGCATTTCACCGCTACACCTGAATTCTACCCCTCTACGAGGACTCAAGCTTGCCAGTATCAGATGCAGTTCCCAGGTTGAGCCAGGGGATTTCACATCTGACTTAACCGACCGCCTGCGTGCGCTTCGCCCAGTAATTCCGATTAACGCTTGCACCCTCCGTATTACCGCGGCTGCTGTGGCACGGGTAGCCAGTGCTTCTTCTGCGGGTAACGTCAATGACAAAGGTATTAACTGCCTTCATCACGCTGAAAGTACTTTTGGCGAAGGCCTTCTTCATACGCGGCATGGCTGCGTCAGGCTTCTGCGCCCATTGTATCCACTGCTGCCTCCCGGCCAGACAATATCAGCACCAACGAAAGGTTAACGCAAAGGCACCGACAACAGAAGCACCCGTGAAGTACGTAGTAGCGCGGG
+
33&+-9--,1*)3888,+/45;7+788+-.26'+)*5763645/107/.''())&''(%+62/05050854(-.-34.)-2162:60353/;2%&'96,$&('&(('''+5.870.)(..,-++&($+,-**/+((4/.5++((&-,670;0.08326645,*+,3380+%*,1-.061-,+1288440'&(*)',,7&+'(+,,-.5/10-2%((((+%'&&-((&&+.,-1*,*3+,-125--((1,,(**''&$&(&&&%(*&$&''-,,/.&&)-10+-87524,01137&%)#*)))*+54*)((+01++.--7311/+,+19-,10%''-++&&//07(*(''+54-8,0:/44464,/,)--:81.*(*-&%))+1220/+&,-924946*76**'0039+/&$'*()%,'+42400/.-1//28.2)1..-+-6011*'+)*)0/49-6)&$++%1'7*896793.011++((*5312,*,-/004118;'21+12)/1;97;648742//-/9*%,&3);;658--../,,,(+*',-.-/.)0///13/7)(')')*.0+17:,3//7<<+//.)%%*)0).,+'.(-..&&%&-885:88/.*.*,&++-+,.*+.21&&''382333940,)+-/1./-/+0*4*.(,,.1675882:95)()+2/4:7:6751350,/++,74:4/*--6:8,--.026-'*++193,*--28243-147755677;8658*.4877441+,*'++)0*++-))'&%/1-.2:989755(,'*.60-00+-101,04/-'5-712(370+/..,,('**547955+*-+'+))-0664&.667:678:38.*.012.*.15%)*+,%0/(+*-/17334025442+,3-3(*.+-11361/(+&&&-.,+./799<860139396/-00'.&042+04.1-/2-1.,,1866710.'()'$'*-*)%%'&%*+*+3049<8889/6311933408..-*.08*.-001:/4/0051/1.%+-'+),15183//%)*))+)(&%''.-23/4*+0+(')*'*011,./84657779%4,++/&%#)*/87/.6*($'$)%--.01./5,15+-'%$#%+'+///3.,',+04101++7'-)/,2.,(*)+')(,$')(((''&&$$&%%&.,+&(%%'%$$%%%(%#$%&$&##$
@8b4338cc-eae9-4c6d-9b5d-57a6fcd9d2ce ch=250 read=176792 start_time=2019-12-13T14:03:07Z barcode=BC01 runid=2c9cf7bc05858273f10e7d7ec552fc0bd742dc3e
CCGGTTACCTTGTTGCGACTTCACTGATCAGCGGCCCTGCAGCCCGGCCGCTGCCTCCTTGCGAAGTTAGCTCACCCGGACTTCAGGTATTTGCCGCTCATGGGTGCTTGACGGGCCGGGTGCCGCAGAGACCAGGAACGTATTCACCGCAACATTCTGATTCGCGACTGCTAAGTAACTCCAGCTTCATGTAGGCGGAGTTTCGGTAAATCCCGAACTGAGACTGGTTTTAAGTTTGGCTCCACCTCCACGGTGGTACGCATCTCTCTGTACCAGCCATTGCTAGCACGTGTGGCCCTGCACATAGGGGCATGATGATTTGACATCATCACCTTCCTCCTCTAGTTAGCAGGCAGTCTCCTTCGATCCTCAATGGTAGTAACTAACGACAAGGTTGCGCTCGTTGCGGGACTTAATAACATCTCACGACACGAGCTGGCGACAGCCGTACCACCTGTCACCTTGTCCCCGGAAGGTTTCCTCGATTAAAGAGTATTAATGCAAGGGATGTCCAGAGTGTAGAGTGGAGTTCTTCAGGTGCCTCAGATTAAACCACATGCTCCGCTACTTTGTACAGGTCCCGTCAATTCCTTTTGAGTTTAATCTTGCGACCATGCTCCCCAGGCGGAATGCCAATGCGTTAGCGGCGGCACGGAAGTGTTGAAACCCCACACCTAAGTATTCATCGTTGCAGCGTGGACTACAGGTATCTAATCCTGTGTTTGCTCCCCACGCTTTCAGGCCTCAAGCGTCAGTTACAGTCAGAGTCGCCTTCGCCGCAGGTATTCTTCCTAAATCTCTGCGCATTTTACGCTTCACCTGGGAATTCCTCTCCTCTCCTGCACTCCTAGATAGCAGTTTGGAATGCGGCACCCAAGTTGGGCCCAGGTGTTTCACATCCCCTTAATCATCCGCCTACGCTCCTTTACGCCCGAAATGAAATCCGGATAGCGCTCGCCGCACCACGTATTGCCGCGGCTGCTGGCACGTAATGGTTAGCCGTGGCTTCCTCCTTAGGTGCAAATCGGCTATCTTCCCCAAAGACAGGCTTTACGATCCGAGAGCCTTCATCACTCACGCGGCGTTGCTGCATCAGGGTTTCCCATTTGTACAATATTCCCCTGCTTGCCTCCCGTAGGG
+
+)%-1:)*060,28110(//6001.,/.,$$&&'07-)%)'&,1)&(/*#$0$(1,6313.-()((/,/.445+.'))/,321/(/+*$%%$&,0,***$')/+*(%)&*+1(+21(12)'())$%&&(,,1700-'-/6976--$(''(*'0,38**/+4/,*+,)))%*+-*''-*,,7.&,-.9633.((,.,)/%'+7--&)%%&(*-(''&//10'2166750;;../+*:8/7/.02).4'0+(+--.).0+*%*+-075/),''$*.,(')()5%$&$%'#*),))&**70-*---,-.,,61.33/021.05.+)*)*.776,.64356)1*(&($)/,*%,&*.5656522&*/(&'01702-3-&-*(+.-03&'-20*&*'+.-.'(),187390-)3-,(&%)(((0+1000-&())(*+('-,+0,,/'2.(,*&*%/1,050)&&%+-.0,+0-.)'&(()+)1*1((+,+.02/2()()(&-*(.'&+**36,4001(*%%&()'%($&)&)'+/:77:0$'()(*510'&(3*:;874+-*.*-00)&&($)+--'($'%),,.8+%+.08464.)-+)-+/3:6+7//1/+**'+,()%**1,&%)+1*+3,)*%&)-235/,)+%*(&**+/-,/.''&,*-,6*-,'177,$&&*3,.*()56<7887449&*(,*%(,/*)*%))(&((+/).40-+'&%%*3.+1329:,&*%%/0)-(+2000).)&')*+,'1,'-,-04&'(().395654/17-.%.*,&4958923(*1**00/.)+)+(*.-%#&%&+)'$&&'&,*-,041-+/(*2-.(+94*-&)(3,+,,/1/*1+-16,)+&--(.(//).*)'(&*'&,-23)'0.+$*.('$&()80.%'&/*-/,/./-/6-033355())$$)',,)'((%%%*)*)-0665)-%('01502,)*&*)%&*--,/+4700/2.,,-4++)%)(-,(1)2381--5'4)4.7:2100*,,).--','('()'%$((,100/35-14,,,,&+.))-%&()*.-*('&(%+))(++33(/0.&))+-+3124---,-001,..,09,33*%+/()*%(((((0-11/)'&'$%'*1,24,(+&*,(
