# Supplementary material for: De novo species identification using 16S rRNA gene nanopore sequencing
Source: PeerJ. 2020 Oct 21;8:e10029. doi: 10.7717/peerj.10029 (PMC7585375; doi:10.7717/peerj.10029)
Supplement: Supplemental Information 3 [file peerj-08-10029-s003.zip › pass_fastq_runid_2c9cf7bc05858273f10e7d7ec552fc0bd742dc3e_385.fastq]

@b228e7b3-c300-4a2d-847a-8f1c280f7745 ch=303 read=197452 start_time=2019-12-13T14:03:28Z barcode=BC01 runid=2c9cf7bc05858273f10e7d7ec552fc0bd742dc3e
CTCCTACGGAGGCAGCAGTAGGAATTTCGGCAATGGGAAACCCTGACCGAGCAACGCCGCGTGAAGGAAGAGTTTTTCAGTTGTAAACTTCTGTTATAAAGAACGGCGGCTACGGAAATGGTAGCCGGTGACGGCTACTTTATTGAAACAGGCCAGCAGCCGCGCAGTAATACAATGGTGGCAAGCGTTATCCAGGTGTGGGCGTAAAAGAGGGAGCAGGCGGCAGCAGGGTCTGTGGTAAGCCTGAAACTAACTTCGTAAGCCATAGAAACCGAAGCAGCTAGAGTGCAGGAAGGATCAATTCCATGTGTAGCGGTGGAAATGCGTATATATGGAGAGGAACACCAGTGGCGAAGGCGACACGATCTGGCCTGCAACTGACGCTCAGTCCAGAAAGCGTATAGAGGCAAATAGGATTAGATGCCTAGTAGTCCCACGCCGTAAACATTGTGCTAAGTGTTTGGATGTCAAAGTTCAGTGCTGCAGTTAACGCAATAAGTACTCCGCCTGGAAGAGTACGTTCGCAAGAATGAAACTCAGAAATTGACGGGCTGATGGAGCATGTGGTTTAATTCGAAGTAACGCGAAGAACCTTACCGGAGTCTTGACATACTCGCAAAGGCTCCAGAGATGGAGAGATAGCTATATGAGATACGGTGGTGCATATGGTTGTCGTCAGCTCGTGTCGTGGATATCGTGTTAGGTTAGTCCGCAACGAGCGCAACCCCTTATCGTTAGTTACCATCATTGGGGACTCTACTTGAGACTGCCAGTGACAAGCTGGAGGAAGGCGGGGATGACGTCTATCTATGCCCCTTATGGCCTGAATACACATTACAATGGATTGGTGCAGGAGGGGAAGCGAAGCCGCGAAGGTGAAACAAAACCCATAAAACCGATTCTCAGTTCGGATTGTAGTCTGCAACTCGACTACATGAAGTTGGAATCGCTAGTAATCTAGATCAGCTGTCGCAGTGAATACGTTCTCCAGGCCTTAACCACTGTCACACCACGAAGTTGATAACGCAGGAAGCCGGTGGCCACAACCGCAGGGAAGGAGCTGTCTAAGGTGCGGTGTTGATATTAGTTGGGGTGAAAGTCGTAACAAGGTGGCTCTGG
+
(*+.*'()+%)**215)*+,+---27.-083282-*&'*,)4''**.6-,-.+(*&,4/66.-..,0,.&('(49902&*)+((,0,+-056+8++(.,)'021-6./-+*''**/0+,26/..9.&++-004,())'+.)'()&%$$#$%)()*%)'$%&%'(*&+*-)(''%%').-&*))'').01/+/)'-)((),643662;5,'&)0-',-+-54/9110*')0,.-..&)'&(+)/1+,&'%&$&%'))&&(),%,)'#+).3.-3%(&''*()*(&'))/2041-))*%%&$((7.2.1.1/+&.+&,-2)11*,34455411%+.20*'&(),,,1+*+1//,&$$()(**)&'(/0--/+0875761,-..-,.-.,233''%)(()-))#$'(&(%%*/,))/.)2,+*65108()+1'0-4/+'.-12/../-/$('&%#%),54/.0/**.+36873/-+,1+'(*'(%(*)/.5/*'((0+,-(+*'-.36()())),'(&%&-.//-)#$'(%&&')+66+..'$*((,/-'-()$#$%%')0'+,./**+1/:8.6.80(&(%$(*,,/,+/*,22/4-+23'+%'++2-*('&)&%((%&-61*.(**)%%&&*772,+**.92431/.*,./3431+',+.7/3243/0/201)./349----.7///.,-/,+*&*%&,)+3%--4,1*/13*.2.2%%,+&,)&+*-&&'(*:09/-))*'*.,./&,)(*73./4/+&%(&()-./3459000/,+,)'))60.0-+++)*%14644101.)**+,.,,/(2/+%-'(*.%1++)&*--*((&&'()1944820-01254))(&*-+)+.)+(**)0622-.(,(+()*),*40/.520/79:/73,*/+-./,238:+6,.7-//66562.01*-0*-.0.-./.2..491-*(),+23./0.*,*"&%,*)(%'&'+/+,)-1./:4342+6010(''&-*.'$$%&%&&&(()*)..,,**('*.---274'/%,+/,*.304/.((%&&+/.+))'&-/,,*+&''---6*-/1*2*&)&/$&')*.'(+''..'.1((*+61+-1//4884/,+*'++)&&(-
@a2234138-1e68-4b27-8132-e3dce63a24c9 ch=211 read=106072 start_time=2019-12-13T14:03:30Z barcode=BC01 runid=2c9cf7bc05858273f10e7d7ec552fc0bd742dc3e
CCGATTTACCTTGTTACGACTTCACCCAATCGCTGACCCTACCTTCCCCACTTCACCCTCATGCGAGTTAGCTCCACCCGGACTTCGGGTGCCGCTCTCGCTGGTGTGACGGGCGGTGTGTACAAGACCCGGGAACGTATTCTGCAACATTCTGATTCGCGATTACTAGTAACTCCGGCTTCATGTAGGCGAGTTTCCGGCCTACAATCGAACCAGACTGGTTTAAAGTTTGGCTCCACCTCACGGTATTGCATCTCTCTGTACCGGCCATTGTAGCACGTGTGTAGCCTACACATAAGGGGCATGATGATTTGACGTGTCCCCACCTTCCTCCTGGTTAACCCAGGCGATCTCGCTAGAGTCCTCAACTTAATGGTATTAACTAACGACAAAGGGTTGTTGCGCTCGTTGGGGACTTAACCCAACATCTCGACACACGGCTGACGACAACCATGCACCACCTGTCACCTTGTCCCCGAGTTTCCTCGATTAAAGAGTAATGCAAGGGATGTCAAGTGTAAGTGGAGTTCTTCGCGTTGCTTCGAATTAAACCACATGCTCCGCTTCGCATTGCAGGTCCCCTCAATTCCTTTGAGTTTTAATCTTGCGACCGTACTCCCCAGGCGGAATGCCCAATGCGTTAGCGGCGGCGCGAGTGTTGAAACCCCACTGCGTATTCATCGTTGCGGCGTAGATACCAGGGTATCTAATCCTGTTTGCTCCCCACGCTTTCGAGCCTCAGCGTCAGTTACAGTCAGAAGTCGCCTTCGCCGCTGGTGTTCTTCCTAATCTCTACGCATTTCACCGCTACACTGGGAATTCCTCCTCTCCTGCACTCCTAGATAACCAGTTTGGAATGCAGCGCAAGTTGAGCCGGGTATTTCACATCCCGCCAATCATCCGCCTACGCTCGCGCCCAGTAAATCCGGATAACGCTCGCCACCTACGTATTACCGCGGCTGCTGGCACGTAGCCGTGGCTTCCTCCTTAGGTGCCGTCATTATCTTCCCAAAGACAGGCTTTACGATCCGAAACCTTCATGCTCGCGGCGTTGCTGCATCCAGGGTTTCCCCATTGTGCAATATTCCCCACTGCTGCCTCCCGTAGGAAC
+
263-2:+*13.6--1%+,,0374+//+***.)*+++.6+*,8:53-+,+%((,)%,/++0%'''***0-()+(/+(/+(*7132.*(/&(%/)$')*23,',16243210),.,'--/2101/32(+06-*7506/.7240/)-/1.656;5123582-./-13)*)-),-6451)(*,3:7(/)((+60-(()2,.&-)9012439.5&(.64()))10-7:,/3,+/8/.-,,53/2953+..20+6+./887865255400.%'*0+36,())*$*)*++('&*.4,.0,*-+2,/59./00-.0009;7/..,*%'+10)*.049352/2../4.4,27-*/63'&.0230010'()+/511,5**)/11,665,6.8.446-+'&23(..1,7*(//..-/.)3+)*3/02/6/6-70012-23-0**+/.'&)-,+,'/0/3869;830-*.1-16,,-//1-/---41:,'&'-8/3-.61+2,2./)))+0./192(167/96:5/)(*+,.(,/()$*6;84;300/1/+.47602+3*4957900/2+'+.,)+4-.('$(&%)&275/80/*0&5)6.--4,-*61<<8,:1/4,*)*$/+(*+.0397-,75826775*,*'/737:59-,,,572.,*)(('''+05,,8*154*%%&##&,/1:1,/006;,..1+-,$&&((+0)0422348769789156<7//-022,)*()11/03347633002239-/,8*1,1/8()*&-01-.,,,444-$**20613;8:.7*)4;6643326476:<0/.90//1/0+11/.%+'+2+&),&+./2')*2*,(+***-378;8;675<;246547/-..&4&(*/801027+303//;7/-/00:*'&.).7/0-76,068*(+&&**2-)-.+),-04../)3.33/34.333389001)+-)+.1912;88473534-5,+(%'$$%.//4150060%/1$('++6-,096::0;0//:948;1.4,,.0'(()+35.11214*)+,($$&)((+$$%('**61006/0...../,)1650940296.-8.0/84744374:9,'*()*,*+*(.9*,2/----*
@7c94ef43-17c4-46bc-8c61-dda25a9b4baa ch=324 read=102716 start_time=2019-12-13T14:03:29Z barcode=BC01 runid=2c9cf7bc05858273f10e7d7ec552fc0bd742dc3e
CCTACGGGGAGGCAGCGGTAAGGAATTTTCGGCAATGGAAACCCTGACCGAGCAACGCCGCGTGAAAGAAGAAGGTTTTCAGTTGTAAACTTCTGTTATAAAAGGAAATTGGCAGCTACTGAAATGGTAGCCGAGTGACGTACTATTAAAGAAAGCCACGGCTAACTACGTGCCAGCAGCCGCGGTAATACGTAGGTGGCAAGCGTTATCAGGGTGTGGGCGTAAAGAAGAGGGGCAGAGGCAGCAAGGGTCTGTGGTGAGAAGGCTGGAAGCAACTTCGGTAAGCCATAGAAACCAGGCAGCTAGAGTGCAGGAGAGGATCGTGGAATTCCATGTGTGTAGCGGTGAAATGCGTAGATATATGGAGGAACACCAGTGGCAGGCGACGATCTGGCCTGCAACTGACGCTCAGTCGAAAGCGTGGGGAGCAAATGGGGATTAGATACCTAGTAGTCCACGCCGTAAACGATGAGTGCTAAGTGTTGGATGTCAAGAGTTTAGTGCTGCAGTTAACGCAATAAATTACTCCGCCTGAGTGAGTACGTTCGCAAGAATGAAACTCAAAGGAATTGACGGGGGGGCCCGCACAAGCGGGCATGTGGTTTAATTCGAAGCAGCGCGAAAGACAGATATTGACATACTCTGCAGGCTCCAGAGATGGAGAGATGGCTATATGAGATACAGGTGGTGCATGGTTGTCGTCAGCTCGTGTCGTGAGATGTTGAAGGTTAAGTCCGCAACGAGCGCAACCCTTATCGTTAGTTACCATCATTAAGTTGGGGACTCTGGCAGGACTGCCAGTGACAAGCTGGAGGAAGGCGGGGATTGACGTCAAATCATCATGCGCACTTATGACCTGGGCTACACCACGTGCTACAATGGATGGTGCAGAAACGAAGCCGCGAGGTGAAGCAAAACCCATAAAACCATTCTCGGTTCGGATTGCAGTCACAGCTCGACTACATGAAGTTGGAATCGCTGGTAATCGCGAATCAGCATGTCGCGAGTGGGCGTTCTCTCAGGCGCGTACACCGCCCGTACACCACGAGAGTTGAACACGAAGCCCGGTAGCTGCTTACCGCAGGAAGAGGCTGTCTAAGGTGGGATTGATGATTGGGGTGAAGTCGTAACAAGGTAACCGGAGATGAGGCGGTGACAGGCAAGTAGGTTAACACCACGAACTGACAACTTTCTTCAGCAGCAATACGTAGCGGG
+
,)*+1+00)(,1+&+(,+,1**&*&.123)/:3240-,$),(;.,+-4/38367;667:698:404'')-(,.+/47+)4$,'9,789400:04//(*.;94*(',(%'(,*+*+,)%,+,48:50860003+%&')0.&&%&*',+5,-&(()*/64-5,*+08/3111705*))('+-+11/2.-0.'./0046411.,..//.7**,%,-&)&-*2654337*(*'()(.0/,.'%(-,'.,*'110//0*02750+%)*$&&&'(('&&&/('(%&&()1'+0132.-/0-4134*((()1,)*+.2.2/+)(17,3622/'0%1'6*./+,*+*'()*/..&,-((12:9556632+-.0+0-(0--06'1/4'$).6236/,*,-5071916762/-0./+-,.-6/0&(/3,.9;9;;+)+*;<:4.47---4-*-.01;.,-1.--*/&((-7468<842'&*'(**1//''('+-194916460%&(2,''*,25321)*-3,.,,-26665*1*(+,79,2.)(&'+&%$%$(()5-+-'('*.434:767866*0,++-,1/*,)/14.),0)(-.1.++**'#$&*&(*54;9698<7)-+)(-'*),,.6,&'+&&4-(+.()))(++-+&#$'*)2.4)(),--88:-,*(+3(46643.(%%.//.5021//3,--..398<677984.//02465573555488428'$&.)/,.*'(60,/1,5($/2,5-&.7.,1.012350-.703:8::0:09.+/.,5;448875-+)'()046442-..//82+**+63---)/,2/03:7/1105../00;:0425,)%&'%''(*,90./91//4234++()'&(()(')*.1;77;66++--.,+,',/(*/*,77*+()&-*,8)-.;<4194--'(-4*/75;4*+)1-.1+/.3/.1%*)+%('+,.610362443..0,.0%+'&')*-+)''+836+/)%%)0,.0(+)*,,3&%'((*.0+,1///.1*1,+&&%&%)(+.+49.))$''.)*+*++(*0)'*('',')**06(3&&&%&)$%$$$',(1,-0/0'&))(&%.016-4.4383-.2,,--)/,*383,/+,+)*),/+%-/(/)4658+3*(-*)&)-,0)'&%,.264()(,(10)/.))')%''(&'%#''0...08909;4$$&%.+2./,8-%*#%##$
@5f92e197-6c2d-402e-983e-c9f261e18ee8 ch=467 read=86728 start_time=2019-12-13T14:03:38Z barcode=BC01 runid=2c9cf7bc05858273f10e7d7ec552fc0bd742dc3e
CCGGTTACCTTGTTACGACTTCACCCCAATCATCAATCCCACCTTAGACAGCTCGCCCCTTGCGGTTAGGCCACCGGCTTCAGGTGTTATCAACTCTCGTGGTGTGACGGGCGGTGTGTACAAGGCCAGAACGTATTACCGCGACATGCTGATTCGCGATTACTAGGATTCCAACTTTCAGCGCGTCAGGTTGCAGACTACTGTCGAACTGAGAATGGTTTTATGGGTTTTGCTTCACCATCGCGGCTTCGCTTCCCTCTGCCATCCATTGTAGCTGTAGCCCAGGTCATAAGGGCATGATGATTTGACACCATCCCTTAGCTTCCTCAGCTTGTCACTGGCAGTCTCGCTAGAGTCCCCAACTTAATGATGAAGGCGCTAACGATAGGGTTGCGCTCGTTTGCGGAACAACAACATCTCGACACGAGCTGACGGCAACCAGCCACCACCTGTATCTCATACCGGCTATCTCTCCATCTCTGGAGCCTTTATGAGTATCAAGACCTGGTAAGGTTCTTCGCGTTACTTCGAATTAAACCACATGCTCCACCGCTTGTGCGGGCCCCGTCAATTCCTTTGGTTTCATTCTTGCGAACGTACTACTCAGGCGGAATTACTTATTGCGTTAACTGCAGCACTGAACTTTGACATCCAACACTTAAGAGTCATCGTTTACGGCGTGGACTACTGAGGGTATCTAATCCTATTTGCTCCCCACGCTTTCAGGACTGAGCGTCAGTTGCAGAGCCAGATCGTCGCCTTCGCCACTGGTGTTCCTCCATATATCTACGCATTTCACCGCTACGCGGAATTCCGATCCTCTCCCTGCCTCTAGCTGCCTGGTTTCTATGGCTTACTAGAGTTAAAGCACAGGCTTTTCACCACAGACCCTTGCTGCCGCTTTCTCCCTCTTGCGCTTGTAATAATTCCGGATAACGCGCACCGCGGCTGCTGGCGTAGTTAGCCGTGGCTTTCTAATAAGTGCCGTCACTCGGCTACCATTTCCTGTAGCCCGCCGTTCTTCCTTTATAACAGAGTTTACAATCCGAAAACCTTCTTCCTTCACGCGGCGTTGCTCGGTCAGGGTTTCCCCCATTGCCGAAAATTCCACCACTGCTGCCTCCCGTAGG
+
97,5/8$'%,&'*.'/0158<98089+//2326618-)2*',*22-.371221.&)(-(%+-//7-8))$%&&-6-5--60&410019334/(,*+*1-./11//0151276/1/-.)/3545)6-2)+-/1)-*,/'16010/445589::9<9249090..(&')$9+3..-*/4((&&((%'(3)+.+0)/-5..*&()+/3*-860//(/55808830/10<2997*)+0**'*%')20415.-7/-.24(7+'&$%2+99:92593+(()')+-.-9.)+&112440299399333326</-++'*./-68&%$&'+,1.(.-))*500063242:3249771(&3&)+.3/7;.))+,+0***,,*)%&)(*,-.33333.'/.0*'(((0229:*,-00(-**--020,+*')()*.0)&+,,225*310-()*%'*%,'%+-,*)(,0/0'(%(+&/')*+,..+6835625372)*30/7.*,/+)+)--+1/37;920/.5,7/;969705-6,%)422,-0/10<:::32/214459/.5++/,+-2.02+3693459575:6+122-0-7+,39;62911&&6559155-113)+/5''+$*&')0.+7,*+))-./,,.**()'-/16925341--,+3)3*1)%''*&&%$%)+--5399('*,+,65:664,/))*-5/./10),5+/-*&,6+*-)/21*(+*+/801%16011698;9:9284:.3*+%)36204664774:3/41.172012656947+./++,-6699:6834/3:9-238045''%%(*).+2.3&&016.0+16+)&+$&(10--..1.-35/:5/-/,**((&#%%&'*((:/1*&$%))*3208:-/)+0+.+./7:+.,')'(.2)(&((()+1-+/.2'(('(&$%%)(/)0,/+042630*'(#$$$%/54:78640/1,++$+0,*+4/.//8//7:-*&&(()%*%6566*')(*)8,009:6:;;6.-+)+()7*,<;663*'/1-.4-*,.20'&)(0:9/0-8...++,.+,66-,5-258;4/1122;6/30-.28,:29.020-9306;:1+21/3;-/-2/161,$&)*,.+,,++4-65*).-.)
@6a810c2c-ece4-4cad-9c7f-0d8b41ebfe8a ch=23 read=110696 start_time=2019-12-13T14:03:43Z barcode=BC01 runid=2c9cf7bc05858273f10e7d7ec552fc0bd742dc3e
CTCCTACGGGGGGCAGTAGGAATTTTTTTCGGCAATGGAAACCCTGACCGAACAACGCCGCGTGAAGGAAGAAGTTTTCAGTTGTAAACTTCTGTTGCAAAGGAGGAGAACAGCGGCTACGGGAAATGGTAGCCGAGTGACGGTACTGATAAGCCACGGCTAACTACGCGCCAGCAGCCGCGGTAATACGTAGGTGGCAAGCGCGTTATCCGGGTGTGGAAGGCCGTAAAGAGGGCGAGGCGGCAGCAGGGTCTGTGTTGAAAGCCTGAAGCAACTCAGTAAGCCGCAAAACCAGGCAGCTAGAGTGCAGGAGGATCGTGGAATTCCATGTGTAGCGGTGAAATGCGTAGATATATGGAGGAGGGAACACCAGTGGCGAAGGCGACGATCTGGCCTGCAACTGACGCTCAGTCCCGAAAGCGTGGGGGCAAATATGGGATTAGATACCGTTTCGTGTCCACGCCGTAAACAGTGGAAATTACTAAGTGTTGGATAGTAAAGTTCAGTGCTGCAGTTGACGCAATAAGTACTCCGCCTGAGTAGTACGTTAAGAATGAAACTCAAAAGGAATTGACGGGGCCCGCACAAGCGGTGGAGCATGTGGTTTAATTCGAGGCAACGCGAAGAACCTTACCAGGTCTTGACATACTCATAAAGGCTCCAGAATGGAGATAGCTATATGTACAGGTGGTGCATGAAGTTTGTCGTCGGCTCACGTGTCGTGAGATGTTGCAGGTTAAGTCCCGCAACGAGCGCAACCCTTATCGTTAGTTACCATCATTAAGTTGGGGACTCTGGCAGGACTGCCAGTGACAAGCTGGAGGAAGGCGGGGATGACGTCAAATCATCATGCCCCTTATGACCTGGGCTACACACGTGCTACAATGGATGGTGCAGAAGCCCAGAAGCCGCGAGTGAAACCCATAAAACCATTCTCAGTTCGGATTGTAGTCTGCAACTCGACTACATGAAGTTGGAATCGCTAGTAATCGCGAATCAGCATGTCGCAGTGGAATACGTTCTCGGGCATGTACACACCGCCCGTCACCACGGGGATAACACCCGAAGCCGGTGGCCTAACTTAAAGGAAGGGCTGTCTAAGGTGGGATTGATGATTGGGAATTGAGAAGTCGTAACAAAGGTAACCGGAGAGCGACGAGGCAAGTAGGTTAGCACGAGGCACCGACAGCTTTCTTCAGCACCAGCAATAAAAAGA
+
2013,.0110*+'0036+5,*/+1354-*01793:21)(,/*-2-.012*'&+.3458<5889510/,.,&%()).9/8+---+,1,&)/.320010/24(+))())*-,5+33*4-.-6**(+-/,9:0.+-,(%'(,3+%'&$))&)0+/(-*+-/1+*,0,14533/280/+'&.)*).)*)+))+./,5--360(.()&(+0911--,4+++410(%))&,.-.9*'&-(+')')*,2/.-10)*63113631')(2.-/1765')%&%)&&.+../6),*&)()--,522632211..+-,20..+(./35828/0)1+3.846242/)323:75190,-49::99978+055--.(,2)-2-/1814300.''3+2/8865344359460&1/%,+,-56827*,)//*'.2,*+30249-*+.8*('')31,3-++./&0&$'*)(%+)-.7.0/076::;48%',.()'%*''*/2323129/5/0(%,-50*,39*,/988320.1.'*)'(04,*)+002--+(+-+-+))'*((+022,*(/3066<946:281&+(((.*()92'420:/.1/1*3+./<87/++*--,+.55::6:6;5,+-.-1./-0,-3.07/),*).*&,())/402389/541''.8-.5,-7*(((+-6/,,'%%*+,-0.1'%#'))8+-54-0.('*'(.;9.0423,*%&'-&'-,/0-*8.//355*,%').216551516'%+165//.-04433:2,2-0131:1,0/.8<50002;87/07*6:557782,40/0423/17<344332.-'*+-/..()*)*('-571:89:84014-,/315/12/97-*2,(&%($$%*,+*,1,,(+(+/.*&''&*1;885120-')+''+'''&,*)+-)+%&)()*.()..)+,0/2.387;667)43:517126.21587./1.72.+*+,'(+/1,1**1:/7277+((($'(**+.()&&/-.,.0)))++,0%'))(+,+052,6--./1/,%*%**///+19/7;0-+,()*%'+),('((210.6.,+1,.5.80/7.5)(&(%$**)&*),)($%%$)1+.8*643:313.-,+,*2,762)&'$%'%('&**&**2-6;)-*/-8/8('&%$)(/0.(&.,+**)*,,+*.)%'#%&&()6,.'%&&$%(,3734:/,+..11/))-&%)''*(#&
@e06a5ba2-d2f1-4d85-9fab-3129dbe995fd ch=346 read=85386 start_time=2019-12-13T14:03:47Z barcode=BC01 runid=2c9cf7bc05858273f10e7d7ec552fc0bd742dc3e
CTCCTACGGGGGAGGCAACAGTAGGAATTTTCGGCAATGGAAACCCTGACCGAGCAACGCCGTGAAGGAAGAAGGTTTCGGATTGTAAACTTCTGTTATAAAAGGAAGAACGGCGGCTACAGGAAATGGTAGCCGAGTGACGGCTGCTTTATTAAGCCACGGCTAACTACGTGCCAGCAGCCGCGATACGTAATTGGCAAGCGTTATCCCGGAATTATTGGGCGTACGCAAGAGGGAGCAGGCGGCAGCAGGTCTGTGGTGAAAGCCTGAAGCTTAACTTCCAGTAAGCCATAGAAACCAGGCAGCTAGAGTGCAGGAGAGGATCGTGGAATTCCATGGCGGTGAAATGCGTAGATATGGAGGAGGAACACCAGTGGCGAAAGGCGACGATCTGGCCTGCAACTGACGCTCAGTCGAAAGCGTGGGGGGGCAAATGAAGTTAGATACCCTGGTAGTCACGCCGTAAACGATGAAGTACTAAGTGTTGGATGTCAAGTTCAGTGCTGCAGTTAACGCAATAAGTACTCCGCCTGATCGAATACGTTCGCAAGAATGAAACTCAAAGGAATTGACGGGGGCCCGCACAAGCGGTGGAGCATGTGGTTTAATTCGAAACAGCAGAACTACCAGGTCTTGACATACTCATAAAGGCTCAGAGATGGAGAATGGCTATATGAGATACAGGTGGTGTAGTTTGTCGTCAGCTCGTGTCGTGAGATGTTGGGTTAAGTCCGCAACGAGCGCAACCCTTATCGTTAGTTACCATCTGGTAAGTTGGGGACTCTAGCGAGACTGCAGTATAGAAGCTGGAGGAAGGCGGGGATGACGTCAAATCATCATGCCCTTATGACCTGAGCTACACGTGCTACAATGGATGGTGCAGAGGAAGCGAAGCCGCGAGGTGAAGCAAAACCCATAAAAAACCATTCTCAGTTCGGATGTAGTGCAACTCGACTACATGAAGTTGGAGTCGCTAGTAATCGCGAGAATCAGCATGTCGCGGTGAATACGTTCTCGGGCCTTGTACACACCGTCACACCACGAGGTTGATGACACCCAGAAGCCGGTGGCTAACCGCAGGAAGGAGCTGTCTAAGTGGGATTGATGATTGGGGTGAAGTCGTAACAAGGTAACCGG
+
.02+**.'235/+.354%511222,0+110.+2455635.+/*,56--05/0136633*1511./.,0)1'+,).*7..+6/6854570.01/86-;,*-92*,0-5-17-),),1/113+5/,1.+/33-112(&((+35371,)*%&&(+00/+/-+.-4011200')++,1;83-,+7,2,+(*+414,)*-2.336+./07111/()*$$+&(-/,2.-&)$*(,,/*)-+*%)+.2947:83),'+()*01224441:6.29907/++.)6**010((+018)89564)),(),)-42///.)&&'*66398)*,23333-70-,,,9-7*))''29751:30.33315*,+++741.)1/+71126+76661(.*()327::101106-89445531.00000.024.6(*-0*+.8:4137)+-.<;8&&$&&.(',.,48**,430263(*,/3259:9,+')*)+'('*277995242426)-.046609+/6::686(/461311*9**1,(*+-..))052+''%$'&&(.35;222-)*065767,45840+,*,/3454752:5-.5.+,-/3913'032.&)++5,,+..4./628.--22./,3)*,)&$$'&&)$+$+)+4001.-11/.49,3;589))+/124,*(',+%*,-+-,.0./-057%.)*('&%&&',320157773469979778772401484:.6/406,//0)'*/)3&&,/18717:0.0/02-2.+*1.+,5..-*%(++3/6237:41152/%'')*-*(**+&,.,,)(,$&((2-,2-06/851.85440200.00;51239966',)&%(),54752)&(*())()-/799577;78:77688880-*/)*0*/.02+0//.,)))-+/1(+0<;23:1/36299:52788;8/0(00772.,1+,'')((*4/128630-,-//:3-7-3,'%(),-.&-.4+*+*-,,()/21-0/).0161602223:6-667;878.5266,3--+000.4;67602..0++)()',)()-.41&+'%$&(-%)1+15-0/*+79610.,.-/+*')*6563..'-,7<:435-.-,-44/02**+41016.--.*-/+0239:;7:
@54de706b-c9b8-43e7-9948-cec4a6413a16 ch=273 read=88501 start_time=2019-12-13T14:03:46Z barcode=BC01 runid=2c9cf7bc05858273f10e7d7ec552fc0bd742dc3e
CCGGTTACCTTGTTGCGACTTCACCCCAGTCATGAATCACCAAAGTGGTAAGCGCCCTCCCGAGGTTCGCTACCTGCTTCTTTTGCAACCCACTCCCATGGTGTGACGGGCGGGGTGTGTACAAGGCCCGGGAACATTACACCGTGGCATTCACGGTCCCACGATTACTGCGATTCCGACTTCATGGAGTCGAGTTACCAGACTCAATCCGGACTACGGCCGCGCTTTATGAGGTCCGCTTGCTCTCCCTTGAGAGTCGCTTCTCTTTGTATGCGCGTGTAGCACGTGTGTAGCCCTGGTCATGGGGTACGGTGACTTGACGTCATCCCACCTTCCTCCAGTTTATCACTGGCAGTCCCCTTTGAGTTCCAGCCGGACCGCTGGCAACAAAGGATAAGGGGTTGCGCTCGTTGCGGGACAACAACATTCCACAGCACAGGCTGACGAGCAGCCATGCAGCACCTGTCCACCACGGTTCCCGAGGCACATTCTCATCTCTCTGAAACTTCCGTGGATGTCAAGTTAGGTAAGGTTCTTCGCGTTGCATCGAATTAAACCACATGCTCCACCGCTTGTGCGGGCCCCGTCAATTCATTTGAGTTTTAACCTTGCGGCCGTACTCCCCAGGCAGTCGGCAACGCTGATTAGCTCCGGAAGCCACGCCTCAAGGGCACAACCTCCAAGTCGACATCATTTACGGCGTGGACTACCAGGGTATCTAATCCTGTTTGCTCCCCACGCTTTCCTTTGCCTGAACGTCAGTCTTCGTCAGGGGCCGCCTTCGCCACCAGTATTCCTCCAGATCTCTACGCATTTCTGCCGCTTTACCTGAATTCTACCCTCTGCGAGACTCAAGCTTGCCAGTATCAGATGCAGTTCCCAGGTTGAGCCCGGGGATTTCACATCTGACAACAAACCGCCTGCGTGCGCTTTACGCCCAGTAATTCCGATTAACGCTTACACCCTCCGTATTACCGCGGCCCGCTGGCACAGGTTAGCCAGTGCCTCTTCTGCGGGTAACGTCAATGAGCAAAGGTATTAACTTTACTCCTTCTGCCTCCCGCTGATGCTTTACAACCCGAAGGCCTTCTTCATACGCGGCATGGCTGCATCAGGCTTGCGCCCATTTATTACAATATTCCCCGCTGCTGCCTCCGTAGAG
+
22),--,9927,0+%%)*993/.-46.)125,+'(++-(+'57-,,/)*+,'*/0:)*-.+*(')),)''-&(1*&/09.588,(..11:-)++49//-6.-.-.284;9---)()(0.-04++/+20*36/1,-$*%$'(3:2:4:445/.''('.,40(*+*0,(%$$%'1073410598;4554)-*+**+/-&/-(,-33-+-*00131*('('(**')&''+-,./+1+**/*,..,.23-4'&$&&&&%,,0-01817-44+'1.7//.-&/%%&(($)(1+-)(*)-4.+.57505486-)&(&&*)))(-,/189877132-184:33,/2./1:9//171//3-+'-(')$$,&(.1632+&-12.8/.0/...:/.+12:-*092+',,,*02330354159,+.3)1'(),)+.,0,2-(*-*0.0()53220-*$'))*.;/6//,.00192337*%()(,.77<18+((,)-(++/8.29780/.++))/1**0.;:877;8:354+0('-%&,,*'0,9976;99:145-.17;//71607169,,0038715+-/*,.,//.3,2.046.*,4396;767;76340<<8,:0-1-+++24117771:69-.4;7*43,-(''0*+))&$(**,341*'0&.$'))+-58770*)4-+(-2518.2'4),,-.01655%/0.+,3.,-/15633315/.&&**,4348667777<84524*.)&)++.://%$&&#,3-.,-44896898798558%+47(,)$&(+,+,8-.0.,/002:26//-,++,((()-/0323:-.(),4++''''+,),(/0524+89/),+()'',2002))#&''',(&)+,8:,*+-)*,.0746-)2314--*8/)-43))/37/++++,)((((',-697:-1+(***+()),14.,--77.)01165443--3+-''$''&$'#+31348-3-2/-7;643527.*)1,.+&'%*+)4.00<0::959124963330/((*(+*(*,4/0/8756(/*)**),+,06.+./37+41$$+1)2/+%&%%%(()&&%&)*..+)()*+.,029//6.,/,-*-,0.&*'-+0/0004&*'&&-(.0295,,3'%&+(-/21/6*599-(.3345444/41)+*+&)
@2558b2ed-b27c-4e0a-ba8a-6da79a70699f ch=197 read=83062 start_time=2019-12-13T14:03:45Z barcode=BC01 runid=2c9cf7bc05858273f10e7d7ec552fc0bd742dc3e
CGGTTACCTTGGTTACGACTTCACTGATCCTTGAATCTGAAGTGGTAAGCTGCCCTCCCGAGTTAAAGCTTCTTCTTCTTTTGCAGCCTCGCCAATTTTGACGGGCGGTGTGTACAAGGCCGGAACATGACATTCACCGGCAGCATTCTGATCCACGATTACTAGCGATTCCGACTTCATGGGTCGAGTTGAACTCAATCCGGACTGACGCAGGAGTCGCTTGCTCTCGCGAAGGTCTTCTCTTTGTATGCGCCATTGTAGCACGTGTGTAGCCCTGGTCGTAAGGGCCATGATGACTTGATCATCCCCCACCTTCCTCAGTTTATCACTGGCGGTCTCAGCACGAGTTCCCGGCCGGACCGCTGGCAACAAAGGATAAGGGTTGCGCTCGGTGGGACTTAACCCAACATTTCACAACACGAGCTGACGACAGCCATACGCTTTACCTGTCTCACGGTTCCCGAGCACATTCTCATCTCTGAAAACTTCCGTGGATGTCAAGACCAGGTAAAGGTTCTTCGCGTTGCATCGAATTAAACCACGTACCACCGCTTGTGCGGGCCCAAATCAATTCATTTGAGTTTTAACCTTGCGGCCCGTACTCTGGGCGATCGACTTAACTGGTTAGCTCAACCCACGCCTCGAGTACAACCTCAAGTCGACATCGTTTACGGCGTGGACTTCGGTATCAATCCTGTTTGCTCCCCACGCTTTCGCACCCTGAGCGTCAGTCTTCGTCAGGCGCGCCTTCACAGAGTATTCCTCCAGATCTCTACGCATTTCACCGCTACACCTGTAGATTCTACCCCCCCCTCTACGGACTCAAACGCCAGTATCAGATGCAGTTCCCAGGTTGGGCCGGGGATTTCGCATCTGACTTGAACAAACCGCCTGCGTGCGCTTTACGCCCAGTAATTCCGTTAACGCACCCTCGTATTACCGCGGCTGCTGGCGCAGGTTAGCCGGTGCTTCTTCTGCGGGTAACGTCAATGAGCAAAGGTATTAACTTTACTTCCTCCCCGCTGAAGTGCACCCACAACCGAAGGCCTTCTTCATACACTTGGCATGGCTGCATCGGGCTTGCGCCCATTGTTGCAATATTCCCCTGCTGCCTCCCGTAG
+
')(,-'+)*)+&03%.,*,,8/---++14+0-+;-)/,*/++*31331*-*-04-*/0)&&+-041+%)+&&)(&-0./98+))$#$%&('&&)',10/-122-(,)+.)*)+.07-2,2,*)*),,.'$#%(,+27.+$$%*..785123255+---341262443/7:572,1171000))*(('))&&%7616(7/3*5/4-*)(''(&2/(**0//11,,+.)1)(*(&(1).)--4.27,((''%&'/.146*&$''(*+-.2.00..61)-6:7'1&%.254956./.-***$%%)*-,*189-,/72903-/+.1:7/00022/+)()(*)(#%&')))3386:11872699:9537675./37:(5.::11/21-1--()0)'&)(-3,-*+--+,)0274092,+.+-.,/'&,----987/-'0,/0)-*'(('&)/-0577-+,.0::79,*+0./013:7685-,+*+,*/+.*365:8861111760,+(.6407053(-0.399<988324/0267*.-/,.<99/''%$%.--/5/,6,+.66)2/013,460109684**8/.+-3:8+2703/2//.1;7*+-,,,+'')-)+*/+*+,122-,&*&(&()+,10*04+(,,4874%&'))+.66323/-%+,102347429/**/85//**'(*((')(&,''(,+*++-57-/*/+*'*,-,5:00./059,,.169:;9,+,,.85--.%',))*&')*.+()*)%')+8:2++-.,-145463././/5<73,.0085.-&)'$%"$%+*6011604/64----)+*,+((,-21(,(.+*+//0/2,.0/0(24;46.--4)6'.,8-(32.(/3/.'-/023/-'%$$''(/1624%&%$%*+,/1/,)+&%'&''%((/,2/12**230-)&&%/.++0%(*,01580-0-.089-:+*'/-.021.,-2,/.-//3-277819070/284-//06556577;,.+*,17/6,05.),,1.2/0991,-,)(+'*%&$''()/-5.:'(+,,13.617<76604&&%%-*55141../1124)75063/2364*'.4*-,,,32/04,76-*'')+(*2-7:,,6//
@bbac653c-cb2c-431e-843b-49429b0657b6 ch=341 read=88143 start_time=2019-12-13T14:03:44Z barcode=BC01 runid=2c9cf7bc05858273f10e7d7ec552fc0bd742dc3e
CGGTTACCTTGTTGCGGCTTCACCCCAGTCCTTTGACCCTACTGGCTGGCCGCTGCCATTGCGGTTGCAGCTCACCCGGACTTCGGGTATTGCCAGCTCTCATGGTGTGACGGGCGGTGTGGACCGGGAACATTCACCGCAACGTGCGATTCGCGATTACTAGTAACTCCAGCTTCATGTAGGCGAGTTTCAGCCTACAATCCGGACTGAGACTGGTTTAAAGTTTGGCTTCACCTCACGGTATTGCATCTCCTCTGTACCAATACATTGTAGCACGTGTAGCCCTACACATAAGGGGCATGATGATTTGACGTCATCCCCACCTTCTCCCTCGGTTGGCAGGCAGTCTCGCTAAGTCCTCAACTTAATGGTAGTAACTAACGACAAGGGTTGCGCTCGTTGCGGACTTAACCCAACATCTCGACACGGGCTGACGACAACCATGTGCCACCTGTCACCTTGTCCCCGAAGGAATTTCCTCGATTAAAGGTAATGCAGGGATGTCAGGTGTAGGTAAGGTTCTTCGCGTTGCTTCGATTAAACCACATGCTCCGCTACTTGTGGGTCCCCGTCGAATTCCTTTGAGTTTTAATCTTTTTTGACCATTGCTCCCCAGGCCGGAATGCCAATGCGTTAGCGGCGGCACGGAGGTGTTGAAACCCCCACGCCTGGTATTCATCGTTTACGGCGTGGACTACCAGGAATTTATCTAATCCTGTTGCTCCCCACGCTTTTCGAGCCTCAGCGTCAGTTACAGTCAGAGTCGCCTTCGCCACTTTGGTGATGCTACAATCTCTACACGCATTTCCACCGCACACTAGAATTTCACTCCTCTCTCCTGCACTCCTAGATAACCAGTTTGAATGCAGCACCCAAGTTGAGCCCGGGTATTTCACATCCCGCCAATCATCCGCCTGCACTTTACGCCCAGATAAATCCGGATAACGCTCGCCACCTACGTATTACCGCGGCTGCTGGCGCAGATTAGCGTGGCTTCCTCCTTAGGTACCGTCATTATCTTCCCCAAAGAGACAGGCTTTACGATCCGAAACCTTCATCACTCACGCGGCGTTGCTGCATCAGGGTTTCCCATTGTGCAATATTCCCTGCTTGCACTCCCATAGGAG
+
8092-).+,/-22'-'(&$)'++2/+&'*3'&0'')151*&%#$(''*./6+3,+,)&,''*-03''&$&**1+1&**0*(()$*0)/,10+3,('+,443)/.//156788<:565+()''-+52;51+*&*)3029%(*1,'1&')).82134314('+**,-4./04(.-+//&($#%-/6,),.:--,/17003382511423.-*&*77818<</<725;9-+'+'-),37968/-2-//,+&,.*++,.356-4*,&''*,75.),*,)***)'&+*2)*.1-&..23(14145.--,,46<9314&500.1.5*&)&(3)*00,'&(**(,*)&)0,*.11,76796.,,/*+,392../-+99725674/+/1.++)+-'010:66457887<542:,,0804,2*/.4452+-&().3(,(*$)(*)-20)16*,(('-614:689855,2+++;990---*'&&-251(),,.3.21,)*)-555,&*2*,--10()$-%&&'()'&+*6:8:;8.1/.4+--2*'(,,4;85:123211157137-./0)),('+.883.22*.,6/60/0/,,..<<.-1.,///88*./28(*)$**222*,152,2.//-+,-+./,0.2/,,0.83,7...54,1.-+3)(*3,,688,'*-/72)((+,;557765;1-,1.-.45:998189*,)%$*&,)311286:98632(,-1995&*+.-7:020011944.122474314/.-002+,-0044992;:9:8&('&'*).+*-&(&&'*0**-.,)-(/232/:-.0+-2**&+,/,($'&(0,,(,-.3.,')(-()*..//0*++.033-18/31<94(8.7/-.---8.*('(&'(,4(',.'-)+97.*,,,/.+%&%*,,,,/79/13/$-%*,4.+--,.+%%')-/1,/-6.52276.051-24/090568878<79:42+700-,)**(&$$'')0&&$&$$&$'/+..0,0,*/2//29896.0/+-.2289:+-8,(),-9,-2.,21+++--4/+,1--85;4451+-.-),.0/:0.10//-----5.+3+0-,&(&(,2+/-117444+8/)$$&'$),)+-23*$($+-&)
@6abf606c-72c1-47cf-9dc4-7897236c7b15 ch=90 read=117425 start_time=2019-12-13T14:03:56Z barcode=BC01 runid=2c9cf7bc05858273f10e7d7ec552fc0bd742dc3e
CTCCTACGGGAGGCAGTGGGGAATATTGCACAATGGGCACCGGCTGATGTAGCCATGCCGCGTGTATGAAGGCCTTCCGGGTTGTAAAAAAAGTACTTTCAGCGGGAGGAAGGGAGTAAAGTTAATACACTTTGCTGTTAGCGTTACCACAGAAAAACTTTCAACTAACTCCGATACCAGCAGCCACCCGGTAATACGGAGGTGCAAGCGTTAATCAAATTACTGGGCGTAAAGCGCGCACCAGGCGGTTTAAGTCAGATGTAGAAATCCCCGTAACCTGGGAACTGCATCTGATGCGGCGAAAAAACAGGTGTCTCGTAGAGGGGTAGAATTCCAGGTGTAGCGGTGAAATGCGTAGAGATCTGGAGGAGGAATACCGGTGGCGAGCGGCCCCTGGACGAAGACTGACGCTCAGGTGCAGCGTGGGGAACAAACAGGATTAGATACCCTGGTAGTCCACGCCGTAAACGATATTCGACTTGGAGGTTGTGCCCCTTGAGGCGTGGCTTCCGGAGCTAACGCGTTAAGTCGACCGCCTGGGAGAGTACGGCCGCAAGGTTTAAAACTCAAATGTCTGACGGGGGCCGCACAGAGCGGTGGAGCATGTGGTTTAATTCGATACGCGAAGAACCTTACCTGGTCTTGACATCCACGGAAGTTTTCAGAGATAGAGAATGTGCCTTCGAGAACCGTGAGACGGGTGCTGCATGGCTGTCGTCAGCTCGTGTTGTGAAATGTTGGGTTAAGTCCGCAGCGGGCGCGACCCTTATCGCTTTGTTGCCAGCGGTCCGGCCGGGAACTCAAAGGAGACTGCCAGTGATAAACTGGAAGGAAGGTGGGGATGACGGTAAGTGTAAGCCCCTTACAACCAGGGCTACACGATGCTACAATGGCGCATATGCAAAGAAGCGACCTCGCGAGAGCAAGCGGATCATAAGTGCGTCGTAGTCGGATGGAGTCTACGCTCGACTCCATGAAGTCGGAATCGCTAGTAATCGTGGATCAAGTCACCACGGTGAATACATTCACGGAGCCTTGTACACACCGCCGTCACACCATGGGAGTGGAGTTTGCAAAGTAGAGTGGCAACCTTCGGAGGAACGCTTACCACTTTGTGATTCATAACTGGGGTGAAGTCGTAACAGAGTAACCGGAAGAATAGAGCGACGAGCCGTGGGGTTAACACCGGGAACGCAACAACTTTCTTCAGCACCAACAATGCAGCCAACTGCA
+
)(.&%%)'),(2,*726022()%('++)+-/02/(,&%#%%(+-,---*$&')0,4585,*,**+,)),++548760)17676009/4;94,,.1/5;/.**+*--'(-++,-('$**92.2200,+)%((')'&(%()#++&'*(--&)'&.,+2+((+-++&-+.)()1-'(-*+8./3/-18$1('%+-+*)'',,*+(()143.1-5+3))),''((%+('967/'(,*%235*2(,-(+/,*2/6&,0459234972'&+-5*,00)%%(,,70291411:4321/*('+&&&(+,1300*(''03/*,--0786-).46.30'.'1)1)'-++&'(,009804;.,/4704+,,./0667..*&/-*6//03.85/:/'&.2++663*&,1:9++,&*,**+0146:25;86..*,.6999,*)-0444&(.&..--0421:,+04..*-..*,-/0-147377-,&+&()0-0./.+,,--).,.3-%$&(&04**-,5/0,9*,+''',-,006.315127999:;89:53/('&&&*+-.$,&&)0-0-00++-0.+0267-+)+*,/03/6;8-/3)*.11/(,,+5012/0/,-*')/077/8593234'1*))-2..5461601600+-+$&)%02255-0/2)2+.7<400---./'&%(,/1687764/4'$-)7,47963355)6841/1//234;9;::8/.*(()*;9:051.-.29002/8.8-/*')+*0)$(&%&'..+434/4;5372451,,,*+/8/.,+++2906/1/141:8/723878+,)(&1.-150(.-+//7<000/,*'&*')*+--3720,,('')'&((+(($$$'.,''%$$'$/*.,1/,)))'+*,0(*.*,5:60:2115441)248(&&%%'(*)-485---))&,/8*,-51****05.--**-6575537-8/4//++,-)$'(()+-,.//3/.//3-,/(6,:56223+-/08333:8888,1)&)&'./+.+531297+7,680''),%()'%,*.-.*,.07&%&&'*-/-0613.3+)**02+-3:(*860+(')-)+)%**&&*-,:6,8'(()%)+/2637:/10;92235281((*++24:95-/3/..1-,/02,%%&'+77474/)%&.*-*)10498/'.2+)+*/-(0,6..&+&''(**.(*%))+-*,500296+,-)+'-$))3,&+$'%#'#$%"%%
@68f880e2-78ea-45fb-b6e2-9910073051c9 ch=139 read=102534 start_time=2019-12-13T14:03:53Z barcode=BC01 runid=2c9cf7bc05858273f10e7d7ec552fc0bd742dc3e
CTCCTGCGGGGCAGCAGTGGGAATATTGCTGGAGGCGCAAGCCTGATGCAGCCATGCCGCGTGTATGAAGAAGGCCTTCGGGTTGTAAAGTACTTTCAGCGGGGAGGAAGGGAGTAAAGTTAATACCTTTGCTCATTGACGTTACCCGCAGAAAAACACCAGCTAACTCCGTGCCAGCAGCCGCGGTAATACCGGAGAGTGCAAGCGTTAATCGAATTACTGGGCGTAAAAGCGCACGCAGGCGGTTTGTTAAGTCAGATGTGAAATCGGGCTCAACCTGGGAACTGCATCTGATACTGTAACGAGGTCTCGTAGAGGGGTAGAATTCCAGGTGTAGCGGTGATAGCGTAAGTGGAGGAATACCGGTGGCGAAGGCGGCCCCTGGACGAACTGACGCTCAGGTGCGAAAGCGTGGGAACAAACAGAAGTTAGATACCTGGTAGTCCACGCCACCGTAAACGATGTCGACTTGGAGGTTGTGCCCTTGAGGCGTGGCTTCGGAGCCAACGCGTTAAGTCGACCGCCTGGGAGTACGGCCGCAAAGGTTAAAACTCAAATGAATTGACGGGGGCCCGCACAAGCGGTGAGCGTAATGGTTTAATTCGATGCAACGCGAAGAACCTTACCTGAAGATGTGACATCCACGGAAGTTTTCAGAGATGAGAATGTGCCTTCGGGAACCGTGAGACAGGTGCTGGCTATCGTCAGCTCGTGTTGTGAAATGTTGGGTTAAGTCCCGCAACGAGCGCACCAGCCCTTGTACTGTTGCCAGCGGTCCGGCCGGGAACTCAAAGGGAGACTGCCAGTGATAAACTGGAGGAAGGTGAGATGACGTCAAGTCATCATGGCCCACCACGACCAGGGCTACGTGCTACAATGGCGCATACAAAGAGAAGCGACCTCCCGCACGAGGTAAACGGACCTCATAAAGTGCGTCGTAGTCCGGATTGGAGTCTGCAACTCGACTCCATGAAGTCGGAATCGCTAGTAATCGTGGATCAGAATGCCACGGTGAATACGTTCCAGGCCTTGTACACACCGCCCGTCACACCAGCAGGAGTGGGTTGCAAAAGAAGTAAGAGCAACCTTCGGGAGGCGCTTACCACTTTGTGATTCATGACTGGGTGAAGTCGTAACAAAGGTAACCGGAAGATAAGAGCGACGAACCGTAGGTTAACACAAAGACACCGGCAACTTTCTTCAGCACCAGCAATACGTAG
+
%'*2*(/+),.')..)1439.+-+143.&$&($++((*/2-35++'(',**+++,,11)''(''&(*,1(*(++1*,/1/9669-+47,,3/./640/442:;,).4-6)3,()*0<6.-100-.408<-,/:8-1-,*0.2--09103.,00+23*'+0(,--,4/-1))*:9622/--1305-4//6204*.)*'&**66;:89.6-4-*+%&%*++./:<38123;:--/*,*+)10897)25:945:64./4))*-,1%(+(&*%),/49-82633;7977788574-,--.5-,&'$'%'('()...25/*.38,/.).*-..-.:;93*'))/8+(')&&')./)&&(-+/6+5343:,.3+0))+,'0/504<4,,3974*')+%&%((,-0/763690242-015271+&/29,7.**()/81,0318;55;877:974643/',+22980,*+,-5852,2+3,31204/1136(&+)+,8-:;7:4242*.&&+',),*(*114116512.2.35368.(%%%*,016052/).11;5<;7103191.+(*3+./7+,772.7+)**+131254/+%+/$'')*,469;9;7;51031143214+-5.177:7;67;/,-'))0%()*.1012+.0.,1,/8<57**%%%%'/.04115'58393%6704698965322*,06)('%&'*)16686)(+.0::7381018<.-,72.7/,100+103,+-/+5+')(%*%-*,(-,'')$%#&*,-20552,/-7123.565376030299<,1*+)+,-16787771111:98999/07-*)'&%%&&$&+++,0,0.379;8,+'%&$$$)*#%*-02)15+'&))*),38783:3+0115665745('(')'()310)-+-+&($%,)+*',7*55;335464674)(1115789;332/(3./5'6()+*,.6.1*)(***404//0090.-0388856+,,',659675;98000+,,50484+-+231114782927,).63-/))$++*--1981:8./3//+..-+++*&%'*0,)*5-/387,%'((*0)+-%)*/-03:92<6+/6/2849232,,060*-'(.;57.-)*(+30,.0/..2289856;(/,79;::77276780*+(-.19:0*,,(+,'.7.8.8.5449---:8:5**0-,*+45--6.%$&$&',%-)3-,'%$#$
@4126ad70-cae0-4b77-9c60-9ae4db611423 ch=413 read=194577 start_time=2019-12-13T14:03:53Z barcode=BC01 runid=2c9cf7bc05858273f10e7d7ec552fc0bd742dc3e
TTGTTATTGCTTCGTTCAGTTACATTGCTGGTGGAAGAAGTTGTCCGGTGTCTTCTTGCCTGTCGCTCATCTTCCGGTTACCTTGTTGACTTCACGCTGAAGTCGCCAGATCACCAAAGTGGTAGCGCCCTCGAAGGATGGCTACCTACTTCTTTTGCAACCCACTCCCATGGTGTGACGGGCGGTGTACAAGGCCGGGAACGTATTCACCGTGGCATTCTGATCCCGATTACTAGCGGTCCGACTTCATGGAGTCGAGGTTGGAATGTTCCCAGTTCTGACGCTTTATGAGGTCGCTTGCTCTCGCGAGTCCTTCTCTTTGTATGCGCCATTGGCAGCACGTGTGTAGCCTGGTCGTAAAGGGCCAGCGGTATTGACGTCATCCCCACCCTTCCTCAGTTTATCGGCGGTCTCCTTTGAGTTCCCGGCCGGACCGCTGGCAACAAAGGATAAGGGTTGCGCTCGTTGGGACTTAACCCAACATTTCACAACACGAGCTGACGACAGCCATTACCGGCACCTGTCTCACAGTTCCCGAAGGCGCCAATCCATCTGGAAAGTTCTGTGGATGTCAAGACCAGGTAAGGTTCTTCGCGTTGCATCGATTAAACCACATGCTCCACCGCTTGTGCAGGCCCATCGAATTCATTTGAGTTTTAACCTTGCGGCCGTACTCCCCAGGCGGTGACTTAACGCGTTAGCTCCGGAAGCCACACGCCTCCAAGGGCACAACCTCCAGTCGACATCGTTTACGGCGTGGACTACCAGGGTATCTAATCTGTTGCTCCCGCGCCTGAGACGTCAGTCTTCGTCCAGGGGCCGCCTTCGCCACCGGTATTCCTCCAGATCTCTACGCATTTCACCGCTACACCTGGAATTCTACCCCTCTACGAGACTCAAACGCGGTATCAGATGCAGTTCCCAGGTTGGAGCCAGAGTTCACATCCTGACAACTCGACCCGCCTGCGTGCGCTTGCTGCGCCCAGTATTCCGATTAACGCTTGCACCCTCCGTATTACGCGGCTGCTGGCACGGAGTTAGCCGGTGCCTTCTTCTGCGGGTAACGTCAATGAGCAAAGGTATTAACTTTACTCATGCCTCCCGCTGAAAGTACTTTACAACCCGAAGGCCTTTCTTCATACACGCGGCGAAGCTTGCATCGAACTGCGCCCATTTGTGCAATATTCCCCACTGCGCTTATCCCGTAGG
+
&'(-(&**)+03,*(1/+.7'%&$'''(2123/'/*&)'*+2(()*+1.12-)-(',*10/147870.'*,79.2),*2-/-1.(1.+*/090),''(()'*,1)*(('002(-')))&-)0('%''00*)*&')'*%&%.(.-28314985/68/+.102;.,,*9:,%0.-4/.,.-*25129211+306,6.8)5+3/199::<8778,7.:268<6333484*((+,+,5)122'7)))*01922351*+,,-*,,27/*'&'%%*12.,-/6+&+()&')0.+.-//202/4.6*)-2/413*(),-()7*0,.5)'&(+-1799-7+/)*+*-*,,+-.)+,-30)*396333,).3334''&)#($%&(+,/014:05;4(*3-/5,).0)1+40)(),+*)1786951761/369495+3.95:67535+6,+-*119++1755+/-339-1%%/,//616522/11-02--)/069/-)(,1/.12*/../243'3../8(6&&10,0//2958988424-4786*()+/,02-2.121252569:;/2++/977346.,,,38-,///0+++*&()--977<8892821043/)((-)3/04,.-00.-1,+22+,./-156-01/6(&()(&'%3)&.92,&+29;.2:807/..)31429120277-(.++''&(&),/+*''()-,/,1.7-5.1901/,,'.36:70-1*093-,./86:42,)*244412210178,,*/--64968.*+&&3/,3/./4.'/+,*03,.)-'&$%%./*,'(',+.80,,,--8896,%3694373696<9569755341/440'),+++387261-112*38-/259/05,/03;9836.2.*&$*22,*+,*1(#/(0576-%'')%&*)).+,./'001774,'%+')('($'3+%)'(+3,.///2((+.''(%&'(,.4*+165341//0-))%%&*%+315+&('*/31,+,.4.811/20+-(+0/-08613.4*-)+-2././5-1+)+-1&(/9*//2)/,)*-/0-41/27862//-5../93:43.584:).-+-341,-/57,-.-((&)++/9.*9-.+1+))%+352&.-518.,-'/)**$('/,/-361/&,)'('((*,')*+)*+.355993..-/<8,4/))615/:0008:68,,)(%$#%%%$'+1()*.*,
@b017e54d-cd54-4f32-9ab2-e67b6bbe1424 ch=78 read=150409 start_time=2019-12-13T14:04:04Z barcode=BC01 runid=2c9cf7bc05858273f10e7d7ec552fc0bd742dc3e
CCGGTTACCTTATTTACGACTTCACCCCAATCATCAATCCCACCTTAGACAGCTCCTTCCCTTGCGGTTAGGCCCAGTACCGGCTGGGTGTTATCAGCTCTCATTAGTGTGACGGGCGGTGTGTAGTACAAGGCCCGAGAACGTATTCACCGCGGTATGCTGATTCGCGATTACTAGCGATTCCCAACTTCGTAGTCGGTTGCAGACTACAATCCGAATGAGAATGGTTTTATAGGTTTTGCTTCTACACCTCGCGGCTTCGCTTCCTCTGCCATCCATTTGTAGCGTGTAGCCCAGGTCAGGGGCATGATGATTTGGCGTCATCCCGCCTTCCCTCCCAACTTGTCGCTGGCGGTCTTCAGTCCCAACTTAATGATGGTAACTAACGATAGGGTTGCGCTCGTTGCGGGACTTAACCCAGCATCTCACGACACGAGCTGGCGGCAACCATGCACCACCTGTATCTCCTTATAGCTATCCTCTCCATCTCTGGAGCCTTTGCCAAGGTATGTCAAGACCTGGTAAAAGGTTCTTCGCGTTGCTTCAGATTAAAACCACATGTGCTCCACCGCTTGTACGGGCCCCGTCAATTCCTTTGGGTTTCATTCTTGCAGACATTACTACTCAGGCGAATTACTTATTGCGATTAGCAGCACTGAACTTTGACATCCAACACTTAATTGCTCATCGTTTACGGCGTGGACTACTGGGAATTATCTAATCTATTGCTCCCCACGCTTTCCGGGACTGAGCGTCAGTTGCAGGCCAGATCGTCGCCTTCGCCGCTGGTGTTCCTCCATATAGCCGCATTTCACCGCTACGCTAGATTCCACGATCCTCTCCTGCACTCTAGCTGCCTGGTTTCTATGGCTTACTGGAGGTTCAGCTTCAGGCGCTTTCACCACCAGACCCTTGCCGCCTGCTCCTCTTTACGCCCAATGAATTTCGGATAACGCTTGCCACCTGCATTATTACCGCGGCTGCTGGCGCGTAGTTAGCCGTGGCTTTCAATAAGTGATACCGTCACTCGGCTGCCATTTCCTGTAGCCGCCGTTCTTTGCTATAACAGAAGTTTACAATCCGAAACCTTCTTCCTTCACGCGGCGTTGCTCGGTCCGGGTTTCCCCCATTGCCGAAAATTCCCTACTGCTGCCTCCCGTAGG
+
/5,60;69828,24.&/.034;98287,/--.99/1/*14+(/)/*%%42**,,.74580**-+./363(.,--'&%))-++)'%$*442.6..+.&++/-,&0)%'+('(44389,+(',,')'&.-.12,2-0+*,.2:76998;6469./-').1078:87.5)1-//4.,+&'')&615.'+')+1-*./031(.1/*,&&*(/*+-770/'&(()**-.-+-87;+),(6048:+-..5+($&'0604')%++29,))/*36013-3.0/11)-0)'++--+//)))*2-(*)*)(,23++)**./,(.7.+).**,10;0+(1--131+)5-(+0+/2./2030.30*,+(*(#**+1,()*&&'6.5101*5.2-*-35240.1'*+-.'''))105:343:7.&'(+&11+.%020//,&-..20/-&*,01)3/16708:2+**(,715:2.)(..25/4021)1//+$)('(89:779777:;..-//0*('%**)'+-757711,)+/+,311:5)*-1<87.-,.,;*))9+7,+*:*0;;.26+.$&%))--2)*2/().,+,%1&2-242**.20,295002/+)109:4597,3-+,$%/1(+,,//-..1--74.+4,*''-,(5*))+$*%%#&&''*52310.474/02883*1'-%)*(,&&&%'(0/552283*-,1+--2:68703-(&&%#,&()4,.7//%&++)+*:62,-0--/;.4+07:44221)+$'**-/:341/,/00/7761,,+0*/30*25%-,*())'4,,),2-2/--$))*++,920/59/35/1(($&'--85:1...-34,..63'(-)+--/1.1311*&+-16,**+/+50/70112-*'&+'$%%&(3*%,)(%),11+,-1),&).78<53725:79:/.2217+,37.)01-5,-,0%)$.,(.-;132,2//0/-16+.5+%/%1(*-)'+('+.800.-0*('')'//4270/07.4-6*,44&(1-00*,)+/+17351)),-*+(&$')'08+,&(%&''*,)*007;227/%&'().'+('*'*0;6-.,100,*.2-579964568+65)100422/80-+//+842'*5.0:5.48:2*21/4;1-1-0*4-8*+,2336987620:0.0454
@9a4d37f1-77ac-4abf-b082-89c06f6abf5c ch=451 read=72366 start_time=2019-12-13T14:04:24Z barcode=BC01 runid=2c9cf7bc05858273f10e7d7ec552fc0bd742dc3e
ACAGTACTTCGTTCAGTTACGTGTTGCTGGTGCTGAAGAAAGTTGTGTCTTTGTGTTATTTCTGCCTGTCGCTCTATCTTCCGATTTACCTTGTTGCGACTGCTGGTAGCTGACCCTACCTTCGGCCGCTGCCTCCTTGCGGTTAGCTCACGGACTTCGGGTATTGCCAACTCTCATGGCGTGACGGCGGGCGGTGTGTACAAGACCGGGAACGTATTCACCGCGACATTCTGATTCGCGTTACTAGTAACCAGCTTCATGTAGGCGAGTTTCAGCCTACCAATCCGAACTGAGACTGGTTTTGGATTTTGGCTCCACCTCGCGGCGTGCATCTCTGTACCAGCCATTTGTAGCGCGATGTGGCTACACCGGGGCATGATGATTTGACGTCATACACCTTCCTCCTGGACAACCCAGGCAGTCTCGCTAAGAGTCCTCAACAATGGTAGTAACTAACGACAAGGGTTTTCGTTGCGGGACTTAACCTTTATCTCGGCAGGCTACGGCGACAACCATGCACCACCTGTCACCTTGTCCCCGAAGGGATTTCCTCGATTAGAAGTAATGCCAAGGGATGTCAAGTGTAGGTAAAAGGTTCTTCTTCGCGTTGCTTCGAATTAAACCACATGCTCCGCTACTTGTGCGGGTCATTCAATTCCTTTGAGTTAAATCTTGCGACCGTACTCCCCAGGCGGAATGCTTAATGCGTTAGCGGCAGCACGGGAGAGGTGGTGAAACCCCGCACCTAGTATTCATCCCGTTTTACGGCGGTGGACTACCAGGGAATTATCCCTGAAATCATTTTGCTCCCCCACGCTTTCCAAAGGAGCCTCAGCGTCAGTTACCGAGTCAAGAGTCACGCCTTCGCCACTTCCAAATTGTTCCTCCATATATCCACCACGCATTTCACCGCTACACGTGGAATTCCACGATCCTCTCCTGCACTCTACAGGCACCGCTGGTTCTATGGCTTACTGAAGTTAAGCTTCAGGCTTTCACCACAGACCCTTGCTGCCGCCTGCTCCCTCTTTGCGCCCAATAATTCGGATAATAACGCTTGCCACCTACGTATTACCGCGGCTGCTGGCGAAGTATTAGCCGTGGCTTTTCTAATAAGTGATCACTCGGCTACCATTTCCTGTAGCCCGCCGTTATCCTTTATAACAGAAGTTTACAATCCGAAAACCTTCTTCCTTCACGCGGCGTTGCTCGGTCCAGGGTTTCCCCATTGCCGAAAATTCCCTACTGCTGCCTCCCGTAGGAG
+
#$#'+)0141./88/,9,++-4%-,,-029:9652,+)++),0.,,,,(07-(**,1(-1,)*&*//1)&)/18556*,,+*/*52,$'')/+0,%%&&*.++&)%(+$**,-07+*+66574*-23.33)+),,$).+.(706///5.,..31264649633/:/0:0(/-,-.$$++)+123.0.-4::8330..0849444,5-.55/1/.479;955;//*)*+01332%/),+.-*/--+((''$&'%'(184674523454/41;/.-0160+5'.).4'(0..-+,/0077399;('(&-36).016-3+,61503/32-1,-0++,+,1425502553,7/**('((++&()((%&%$%&)+-5/++,,+*,,25<61,--.-&&%*&1,0-0+)-.&(,++,&*%%&(&''''-,20/0/(()/13847/,.03/(30-(./2,,-2/30574)53++1'))0<./):8426-2(#$$&((,,*+())*+4/,+,,1/1/4406;692../8098783/.14.:000990.--.1,*39-265..,4((%*'()/3532&/-*54/434;3/.115648/291))3595-4)*//*-00746652'',-1/;9:;0/0,,-*6,))/+,+3+./84;0-.&$'+,6.8/)*02.-15511*)-/7/./,39&.)*+19:+)-/3,3190**-*////2141..2.7+%)*'+)0.'''),..-.''+)+0,&$'(.4*)'/,.73/02,(*569*.,,-(''(0:575301,(.+&'/+-,56+)--3-*,-377,',-/845-'+*,-;26)((&-*)(.756..-+)*'(+*),+'(),.%'&%',,(1*14/54476*,-1.*/+)0**/5,2),2../0558'%'''**,,.62.(/-)(.&)(,))&)**1,51+--.,//,-67:566./+*($#%+,+),/%%%*-1;102.1/.295775','++5,-2254&261.68-,.4-.035;<09/..445;7:<6222+6/./.84')(('('.)--3*/+4.23-%*0,,-4.253/5/)*.)*),./180022127615.''&&%('.('&0,--25-233('&+--00*-),-**,,.)1,--99/,7.023.-(')*)&&#&&&''*-/65++,43()-'(076++,:43++/6:71;81/805215/+--.,4/,//..43-761((/0+)502683&'5,.540106.0-3.**37659666).9+,5.1+)(
@e4251302-3920-407b-9e85-a22c8243a550 ch=245 read=233529 start_time=2019-12-13T14:04:23Z barcode=BC01 runid=2c9cf7bc05858273f10e7d7ec552fc0bd742dc3e
CTGGTATGCTTCGTTCAGTTACACGTATTGCTGGTGCTGTGAAAGAAGTTGTCGGTATACTTTAATCGGTAACCTGCCTGTCGCTCTATCTTCCGGTTACCTTGTTACGACTTCACCCCAATCATCAATCCCACCTTAGACAGCTCCTTCCTTGCAGTTGGGGCCACCGGCTTCCGGAACAATTTACATCAACTCTCGTGGGGTGTGACGGGGCGAGTGTGTACAAGGCCGGGGAACGTATTCACCGCGACATGCTGATTCGCGATTACTAGCGATTCGCTTCATGTAGTCGAGTTGCAGACTACAATCCGAACTGAGGCTTTATGGGTTTTGCTTTACCTCGCGGCTTCGCTTCCCTCGCGTGGCGGGTGCAGGGGCGATGATTTGACGTCTCCCGCCTTCCTCCAGCTTGTCACTGGCAGTCTCGCTAGAGTCCCCAACTTAATGATGGTAACTAACGATAAGGGTTGCGCTCGTTGCGGGACTTAACCCAACATCTCACGGCGAGCTGACGACAACCATGCACCACCTGTATCTCATATGGCTATCTCTCCATCTCTGGAGCCTTTATGAGTATGTCAGGACCTGGTAAGGTTCTTCGCGTTGCTTCGAATTAAACCACATGCTCCACCGCTTGTGCAGGCCCAAATCAATTCAGCAGGTTTCATTCGCGACGTACTACTCAGGCAGATACTTATTGCGTTAACTGCAGCACTGAACATTAACTTGCCAGGTACTCTCGTTTACGGCGTGGGGCTACTGAGGGTATCTAATCCTGGCTCCCCACGCTTTCGGGACTGGAAAGGCGTCAGTTGCAGGCCAGATCGTCGCCTTCGCCACTGGTGTTCCTCCATATATCTACGCATTTCACCGCTACACATGGAATTCACGATCCTCTCCTGCCTCTAGCTGCCTGGTTTCTATGGCTTACTGAAGTTAAGCTTCAGGCTTTCTACAGACCCTTGCTGCCGCCTGCTCCCTCTTTACGCCCAATAATTCCGGATAACGCTTGCCACCTACGTATTACCGCGGCTGCTGGCACGTAGTTAGCCGTAGCCTAATAAAGTACCGTCACTCGGCTACCATTTCCTGTAGCCGCCGTTCTTTCCGCTTTATAACAGAAGTTTACAGTCGAAACCTTCTTCCTTCACGCGGCGTTGCTCGGTCAGGGTTTCCCCATTGCCGAAAATTCCCTACTGCTGCCTCCCGTAGAATGG
+
$+**)&'&(**+(*1:2-:,)+(,,2142/.249653+($%(,(%++'5,,,3)*'%&&&*,0+.('%(&+'-)%&*/,6973.---.98;;975.56/305/(3+((().8;5.7;:.283;222/8304()2/-.*)0.'))+/7483,)*+,(/23&,*+.9)+-*,,3,3)()&%&)-+4-(&--0/3///-/--/2*'**2.+)),0,-*')(-5112374./30-0,+%'*'+),0-19;698:9;<:;;;9:<9226429,('''***281$&+10,015568555,4,))#$&((.0183530383-'(**',).'++45316,&%&(&'//256,3++7;/..6.55)%$$$$$&$$%&&&$$&),*)'**//)08.23543/'+2.-58505./.)&,0.9000+23183/--*&(&%((++12088*-,*/./1---+-*+-,...1/00/.).1,,2./05486.;./-91.'((2(6-'-5388752&(,(+&'+233/22+52*39390../5-/4.1125678&2(+*8857721/+.()+:9875:,,.0076./.+*+,,-/'&'(,,+()22-(),-:3497244/7,,+-((+,-30;981.)+22515((0)((*('*.-+5360-''('+)4-;2%$$#'-/:13(30,&&(*,.,*,-*+-.,1:8/.0-+*5*(2+)+.72835461%110977.*)$+(-)$$$%(&&(%%$')),-.089,-+,*%%%*.',*-/--)-+2.017.19/7)*13/,/6:./.,,05/--95,+-1,2.)+-/.)9490;01+-1.7+,,--6998995:65:;2220%((.:,3//71414579:9:7945;53247**,+,,,*-0/0-0-/'*+.+,1+,77:332,/-***,-46:67:2;10-03092/80129,5.-4,+%)/810/80,73+('**(.5;-00*./028./3,+/-36*+1182/3616/--*)6*9,*0/-49782133-88'+0.-0572/9-.862/3.23404,+$()110:.,*12')$'&+%).,.-+%-*/9882-/33/4,+&.2168887//0..4945845-(&)&(*%(+-/-.//2%&+((-9-+*)%'%%+0.:<;<88<0)29/+.++)5/-0.-,11.8./-52//:.59</-2:58.-363:4-72+)),--/1008306*,,,*%'.(*
@c47eafa0-ffcb-423d-baec-8b766c6fb6b1 ch=413 read=194617 start_time=2019-12-13T14:04:32Z barcode=BC01 runid=2c9cf7bc05858273f10e7d7ec552fc0bd742dc3e
CCGGTTACCTTGTGCGACTTCACCCAATCATCAATCCACCATAGACGGCTCCTTCCTTGCGGTTAAGGCCACCGGCTTCGAAGGTGTTATCAACTCTCGTGGTGTGACCGGGCGGTGTACAGGCCGAGAACGTATTCTGCGACATGCTGATTCGCGATTACTAGCGATTTAACTTCATGTATTGAATCGAGTTGCGAATTCCTAATCCAGACGAGAATGGTTTTTATGGGTTTTGCTTCACCTCGCTTCCTCTGCACCATCCATTGTAGCACGTGTGTAGCCCAGGTCATAAGGGGCGCGGTGATTTTGACATCATCCCGCCTTCCTCCAGCCCGGTCACTGGCAGTCTCGCTAAGTCTAACTTAATGATGGTAACTAACGATAAAGGGTTGCGCTCGTTGCGGGACTTAACAACATCTCACGACGAGCTGGGCGGCAACCATGCACCACCTGTATCTCATATATTATCTCCATCTCTGGAGCCTTTATGAGTATGTCCGAGATTTTGGTAAAGATTTCTTCGCGTTGCTTCGAATTAAATGCATGCTCCACCGCTTGTGCGGGCCCCGTCAATTCCTTTTGAGTTTCATTCGCGAACGTACTACTCAGGCAATTACTGTGCGTTAACTGCAGCACTGGTTTGACATCCCAACGCTGGTATCGTTTACGGCGTGGACTGCTAGGAGTATCTAATCTATTTGCTCCACACGCTTTCCGGGACTGAGCGTCAGTTGCAGGCCAGATCGTCGCCTTCATACTGGTGTTCCTCCATATATCTACGCATTTCACCGCTACATGAATTCCACGATCCTCTCCTGCACTCTAGCTGCCGCAGGTTTCTGCGAAACACTGAAGTTAAACTCGGGCTTTCACCACAGACCCTTGCGCCGCCTGCTCCCTCTTTGTAATAATTCCCACGGATAACGCTTGCCACCTGCGTATTACCGCGGCTGCTGGCACGTAGTTAGCCGTGGCTTTCAATAAAATTCACTCATTTCCGCATTTCCTGTAGCCGCCCGCTTCTTCCTTTATAACAGAGTTTACAATCCGAAACGCTTCTTCCTTCACGCGGCGTTGCTCAGTCAGGGTTTTCCCCCATTGCTTGATTCCCTACTGCTTTTCCGTAGG
+
21060;.00,/,0&)-.06::1770/6377/-.2)8+&'((+,*+(&(**65+223+5232;604'4+20)-),)()/'&&')-*,,4*.../,+,,+*.-6787637'+17601.'/)*/+,/9()*09868658/'(.+.048538778;7561./6,,+,.33*42*+)+.16.2*+(+)(%&(++,.20&.&))4+.&%&''()#))((('0+*,316<70/0&633;:8-01;1879+*%'(049+16+,&('((1832:/+*++'+.012.**'3.))0576651-034),%'(&&)-.971*'&')+22170)*.2716//.+*&)&%$()1331/-3255481032)((,%)+*1.341/1))())/-,+./,./28'055473/+-.1125,**/766111-')*,+./17330'+''++(().)..36579/0&,*-.*0.('+),/7:221.)%'&*311068984455/.185;:131,,..0+)*'%$&&()-+(%%$$$%$+,))67,+++,0+++,-%'(,&()&%#%&()-/68/07,.11.104)0(-34/+06539;/2233.1035921,540(-)*-*)/.//-034.055313-)))'1+,.1514/122002.402'&'''(4301,&)((%&'&))(+--/47(*'+(+).4-**%&''-/'*+.1852921-/.73+,./+()()),/79/./74454,+()+08-53:.4--64;300+,')*105082$%&',1767:;2,//..0388422.25638<;8587+*(&()*--1123.(0.///,--))...4,/+)&&&-134/&'$,(.95,((&%(-&-.5406//4:1/%')+(44-26--002-./159;05-**+.4/49712.16-*5+5,*)))+*4,:18-)*+0.32/50,10),/'+,,'.**)*/*3:4...*+-.+.+)%++31/8)))3-481/)++('*.+26,&*&)$*++&((%&'&)'(-*2++,')(..-1-*&()&()//*)1'(,162&(()-66,-.<,*'%-.(*&(,+338884:5'.--,.4702,,,/(.--*564,76*17;7*)6/+((%&'0+2.*(*+)(('13/.4-0277
@93951a0f-988a-441f-bc29-95feb9766b9e ch=165 read=202815 start_time=2019-12-13T14:04:32Z barcode=BC01 runid=2c9cf7bc05858273f10e7d7ec552fc0bd742dc3e
CTGCTCCACAGGAGGCAGTGGGGAATATTGCACAATGGGGGGGAACCCTGATGCAGCAACGCCGCGTGAGTGATGAGTTTCGGATCGTAAAGCTCTGTCTTTGGGGAATAATGACGGTACCAAGGAGGAAGCCACGGCTAACTACGTGCCAGCAGCCGCGCGGTAATACGTAGGTGGCGAGCGTTATCGAATTTACTGGGCGTAAAGGGGCGTAGGCGGATGAATTAAGTGGATGTGAAATGCCAGGCTCCAACTTTGGGTGCTGCATTCCAAACTGGTTATCTAGAGTGCAGGAGGAGGAATTGGAATTCCTGGTGTAGCGGTGAAATGCGTAGGGTGGGAAACACCAGTGGCGAAGGCGACTCTCTGGACTGTAACTGACGCTGAGAGCTCGAAAGCGTGGGGAGCAAACAGGATTGATACCTGGTAGTCCACGCCGTAAACGATGAATACTAAGGTGTGGGGGTTCCAACACCGCCGTGCCGCCGCTAACGCATTAAGTATTCCCTTGCAAATTTTGGTCGCAAGATTAAAACTCAAAGGAATTGACGGGGACCCGCACAAGTAGCGGAGTATGTGGTTTTAATTCGAAGCAACGCGAACCTTACCTACTTGGCATCCCCTTGCATTACTCTTAATCAGGGAAATCCCTTCGAGACAAGGTGACAGGTGGTGCATGGTTGTCGTCAGCTCGTGTCGTGAGATGTTGGGTTAAGTCCCGCAGCAGAGCGCAACCCTTGTCGTTAGTTACTACGTGCGGTTGAGGACTCTGCTTGAGACTGCCTGGGTTAACCAGGAGGAAGGTGGGAATGACGTCAAATCATCATGCCGTATGTTGTAGGAGCTACACGTGCTACAATGGCTGGTACGATGCAATACCGGGCCAGGCGCTGGGACTGGACGGGCGGGCTGGAAGCGGACGGCGACAAGTCGGAACATCGCGGTGAATACGTTCCCGGTCTTGTACACACCGCCCGTCACGCACCGCGCATGAGAGTTGGCAATACCCGAAGTCCGTGAGAGCTAACCGCAAGAGGGAGGCAGCGGCCGAAGGTAGGAGTCGCGGTAGGGTGAGAAATCGTAACACAAAGGTAACCGG
+
)*',.30*,&.1,.-+,-42)*&()*)3*++-/293282-/--+0.6**,,./03-1042+-+)(+,.,+++-)('(,0)*/-:9933321+,+**(**)0-,/+)%*./1.-./.5.(0,',,-).+-.**0*,,2-+,2,1154861;0&-,.6,(,(+..,7-..311.120160'))-7,8*(*&'--8+))50-%%'*,6+*--,2.021142:87,*&.(81/04984.*$'-+'&+2$*0--7*,')'),*46545556671:(78850/,/.,,1-../,,,,'/(&*+'('&$(&(()+)+'$&%(.,('**1*0((+*(*100.-'(*(0-,/***0-)*..0))*)&++.52101.2462213767-)+,,1422*)'*),/(,-+)002363)(*,19)0*/.+2*+-.(/*).*.)0+4.&()14882/''')+-.-,+)*-(2+4-2,+2700-7,0(.(*'#(((*015.3:374501')(.243,014735&&&$'++)-('&-(5.&*'+)-,3.99133546*(*''**+*+()0--3:.+,/42-*+''&()&(%)/'')30;<-00432++0&'*(&'(')1)&(&%'($%%,&6(-.,84-'1,,,2250112250326$'0+)0,*13-2:6/./-+2++0--.0-0..8:8798:.3-3,/0481+--.4897993432/04.:/63+0.3..0-6.'+)(-*))--,/-'29*,+(+8.5/-+4.+)&#)(-+,&.-0--.41551-+%%$)*10.///889<95:4743128)*0+1)+-+.*(21452*&',3-,0/1337.54''&(%(+*/-.0,--,,+(+,.46/.,-/,/43(-)&%%%'+,759/&&%'%$)%#&%$#%&*/+%%%'*%%&(&'(*$%%&%))%)('%&&%&&$$%$%''')#$##()*,,0-,-1/,.*/'6-)*-*(*-,-4201/2;71:7,,2/-$,*05(+*+.0,++%%*+4143;4/14((*0+-3324,+())-.0612025.*&.-+')&&'&'(''+')((%$(,*&')*+,+2.((,,))()'*('+)+('&&&17-+1+/5666-
@d6e955b7-27d9-4b6a-9cb9-e680b99256b4 ch=191 read=229244 start_time=2019-12-13T14:04:32Z barcode=BC01 runid=2c9cf7bc05858273f10e7d7ec552fc0bd742dc3e
CCGGTTACCTTGTTGACTTCACCTGCCCAATCATCAATCCCACCTTAGACAGCTCCTTCCTTGCGGTTGGGCCACCGGCTTCGGGTGTTATCAACTCGTGGTGTGACGGGCGAGACAAGGCCCGAGAACGTGATACCGCGACATGCTGATTCGCGATTACTAGCGATTCCAACTTCATGTAGTCGAGTTGCGGACTACAATCCGGAGCCTGAGAATGGTTTTATGGGTTTGCTTCACTCTTGGCTTCGCTTCCCTCTGCACCAATCCATTTAGCACGTGTGTAGCGGAGTCATAAAGGGGCATGATGATTTGGCAATCATCGCCTTCCTCAACTTGTCACTGGCAGTCTCGCTAGAGTCCCCAACTTAATGATGGTAACTAACGATAGAGGTTGCGCTCGTTGCGGGACAGCAACATCTCACGATACGAGCTGACGACAACCATGCACCACCTGTATCTCATATAGCTATCTCTCCATCTCTGGAGCCTTTATGAGTATGTCAAGACCTGGTAGGTTCTTCGCGTTACTTCGAATTAAACCACATTAACCACCGACGTGCGGGCCCAAATCCAATTCCTTTTGAGTTTCATTCTTGCGAACTATTACTACTCAGGCAATTACTTATTGCGTTAACTGCAGCGCGGGCAGCGTAAGCACTTGAGTACTCATCGTTTGGCGTGGACTGCGGGGTATCTAATCCTGTTGTTGCTCCCACGCTTTCGGGACCCCAGGCGTCGGTGCAGGCCAGATCGTCGCCCTTCGCCTGGTGTTCCTCCATATATCTACGCATTTCACCGCTACATGGAATTCACGATCCTCTCCTGCCTCTGGCTGCCTGGTTTCTATGTTTACTGAAGTTAAGCTTCCGGGCTTTCACCACAGACCCTTGCTGCCGCCTGCTCCCTCTTTGCGCTATCCGGATAACGCTTGCCACCTACGTATTACCGCGGCTGCTGGCGTAGTTAGCCATTAACTCAATAAAGTGCCGTCACTCGGCTACCATTTCCTGTAGCCGCCGTTCTTCCTTTATAACAGAAGTTTACAATCCGAAACCTTCTTCCTTCACGCGGCGTTGCTCGGTCAGGGGTTTCCCCCATTGCCGAAATTTCCCTACTGCTGCCCGTAGG
+
74+7/:,.2-3--1,,.01.'(&%&.10'7*/+/58;.96*(/.-3./0.)--,9,4+-()*+/35.8/78::89:22./257;---04-.,1+++,*217875547),59(%&%'+*+011()+,1453-,,+&.,(+++1880/40-02.-05409///532627;1*+'',*605688895.',-5.0-41574525*6)0*)'.21/.,-/,0429;5,//;*6::-2685%&&'$$,3**0)*+2.5<3016..+-&/+/275-6(((,,-)(**'('+.%)%&(+,./3)*01.-14124446:++&*%'.5535&,+.66/-.+5+1.+-1&,-+1/,.13396440,),)098),&)))+----22456833385001-'&,,65/0/02638;++.4&(%)%--1236774/0.('-01368764778::8676;11150,-/-1236625)-02/.010610/+1614444672)+,)(,*&'%&&(+.569//..-.,-/14*2,60.0,*'()0&,.56&+(-,-5206)*),*/%*&%&.'#$$&'/,-1,2,'*-,1).%87732:<0./,7;.-,7:-0,+++2--+'--)).&'(*020+)'&)(*13-5/,,+/.//./.6...'**(',$**)+''&'#&%$&$)*,545-23+68,,,00/3556834(797267861;/..+&+)#*.(*+1*('-,-1:121;/,'+''),64254*.7+,,6717/./35477350).2/.26+//)*/89444934353676-77933;0-*1.00*(+((.-4+7+-')*+,0)*-/-1/./3/.-.000)31)+519,.,+.%'/0*+.353-7-7*),.8,/246.54++$%)&''(58;4,/++,-8.7891/..*0,+,09.,1'&$&'((-//:9;96/7/-6//8//02+2*.52171128610.**))&&'*/,*+0+%+)1,1+)(0+3;1/1-464551000-.,,+/7.1;82+'')./31,..-.399:3(&(,,0/)-(',((2<:14090/*'23,786967997.980112+811,:///65854/093-/;2/8:90+0/-4-+*'(*+)'((%$&((+(&*+'&1-'-
@ad394fc1-da59-4ff1-9401-96ede9566728 ch=404 read=100031 start_time=2019-12-13T14:04:47Z barcode=BC01 runid=2c9cf7bc05858273f10e7d7ec552fc0bd742dc3e
CCGGTTACCTTGTTACGACTTCGCCCCAGTCATGAATCACAAAGTGGTGGCGCGCCCTCCCGAGGTTAAGCTACCTACTTCTTTTGCAACCCTCCCATGGTGTGACGGGCGGTGTGTACAAGGCCAGGGAACGTATTCACCGTGGCATTCTGATCCACGATTACTAGCGATTCCGACTGCTTCATGAGTCGAGTTGCGGGCACAATCGGACTACGACGCACTTTATGAGGTCCGCTTGCTCTCCTGGAGTCGCTTCTCTTTGTATGCGCCATTGTAGCGCGTGTGTAGCCCTGGTCGTAGGGCCATGATGACGACGCCATCCCACCTTCCTCAGTTTATCACTGGCAGTCTCCTTTGAGTTCCCCGGCCGGACCGCTGGCAACAAAGGATAAAGAGGTTGCGCTCGTTGGGACTTCTTTAACATTTCACAGCAGGCTGACGACAGCCAGCACCCTGTCTCCTTTGGTTCCCGAAGGCACATTCTCATCCTGAAAACTTCCGTGGATGTTAAGACCAGGTAAGGTTCTTCGCGTTGCATCGATTAAACCACATGCTCCACCGCGTACGGGCCCCGTCAATTCATTTGAGTTTTAACCTTGCGGCCGTACTCCCCAGGCGGTCGACTTAACGCGTTAGCTCCGGAAGCCACTCCGGGCAACCTCAAGTCGACATCGTTTACGGCGTGGACTTCTGGGGTATCTAATCCTGTTTGCTCACGCTTTTCCGCCTGAGCGTCAGTCTTCGTCAGGGGCCGCCTTCGCCGCCGGTATTCCTCCAGATCTCTACGCATTTCACCGCTACACCTGGAATTCCTGCCCCCTCTACGGACTCAAATGCCAGTATCGATGCAGTTCCCAGGTTGAGCCCGGGGATTTCCGCATCCTGACTTAACAAACCGCCTGCGTGCGTTTTACGCTTAGTAATTCCGATTAACGCTTGCCTCAGCCAATACCGCAGCTGCTGGCACAGGAGTTAGCGGGTGCTTCTGCAGGTAACGTCAATGAGCAAAAAAAAAAGGTATTAACTGCTCCTTCCAGCAAAGTGCTTTACAGCCGAAGGCCTTCTTCATACACGCGGCATGGCTGCATCGGAAACTGCGCCCATTGTACTAATATTCCCCGCTTGCCGCGCCAGTAGGGCAATATCGGCAGCAGAAGGTTAACACAAAGACGCGACCCAACAACCGGCGCCAGCAATGCGGCACC
+
46/62:4692;114*,-,4/5-((,1/,.392433:88.5*2*(),0,&*('*+5;710-((')++4,+&)+579212231-010+2/0091+-:6,07962-.045;93/2-*1&$'&0.-+3+$*,+*-0)+,-<64695040..3:62./-0,&(+.,4'*&%%')*9;10-,(%#(+2.++,%&)*+.318/3)4,+&+(0-7(9-:-,,,',()&+-3701161365./02600./,-))),%()/+-+4),(25.,22456;;<4761/.//.-/3./*3/12:30-7/..3)'*)/0..-..-242487:730/36*0:745+/2,,0;**,<471511.23313407722479../-)0,,18675433263/-/2:,0,:4/4+(%.)5--//017770.)1%&''%%')-00/17-,+,/#'%'()457.,&-,..2)//.36()112.-*+2,76891.))+',40/535<657605,+)/51,11.11*891//-+**+(.8;838342037844955:95:.0033'&(,+:78:101268003,,.((')%/&4,673,-.03459556923160<<3/84141./,)+/*-,.,322+,006)76542.+--.*)+--543408(1*10+.*$%$&')/-)('.61./3)-965504467;4-/./,,,37)&&1&&'174///515/01...355'&*,(+),.88,))%('&(&35790-,,,206552.059,::56;5<756;,0(-,0/4:3831+*+48777800/0.5:;156:367-0-00---10310.-,0773/,12365988+*)&'%*/4&0023-('+-1176:8<9/1,/,,&+0/)&0-+'1541((,140,+,+(''0,988102(*-*+,,-,5.2:<3./,(&$''.-42:786749383607/-1--6+%%%)&3.1744+0///7:85-+/)+(&)-2-.0,1.**'))))47&45129:83:*30/%0+/42-)//0-**).+,53)'2%(*32*/)(#$&(,.(*,*'(*#%&&+(&(.,1175;66;8***-)--/030&,*001-.-/,')()'''),-,11,.4,/*,,-9/-/44:8)'))&&*)&(',+$(,*,434/80112+/.(&)'()',/-+.)(%1+,'*)(&($(4+(/1,0*)''%&'/*'))&$*''('(#&#
@0c29a8a0-9c11-41a1-8ebe-315fa5d50daf ch=401 read=60919 start_time=2019-12-13T14:04:42Z barcode=BC01 runid=2c9cf7bc05858273f10e7d7ec552fc0bd742dc3e
CCGGTTACCTTGTTACGACTTCACCCCAGTCATGAATCACAAAGTGGTAGCGCCACTCCCGAAGGTTAAGCTACCTACTTCTTTGCAACCCCTTGTGGTGTGACGGGCGGTGTGTACAGGCCCGGGAACGTATTCACCGTGGCATTCTGATCCACGATTACTAGCGATTCCGACTTCATGGAGTCGAGTTGCGAACTCAATCCGGACTACGACGCGCTTTATGAGGTCCGCGCTCTCGCGGAGTCCTTCTCTTTGTATGCGCCATTGTAGCGTGTGTAGCCCACAGTCGTAAGAGGGCCATGATGACTTGACGTCATCCCCACCTTCCTCCAGTTTATCACTGGCAGTCTCCCTTTGAGTTCCCGGCCGGACCGCTGGCAACAAAGGATAAAGGTTGCGCTCGTTGCGGGACTTAACAACATTCACAACACGAGCTGACGACGACCATTACATGTCTCACGGTTCCCGAAGGCACATTCTCATCTCTGAAAACTTCCGTGGATGTCAAGACCAGGTAAAAGGTTCTTCGCGTTGCATCGAATTAAACACATGCTCCACCGCTTGTGCGGGGCCCCGTCAATTCATTTTGAGTTTAACCTTGCGGCCGTACTCCCCAGGCGGTCGACTTAACGCGTTAGCTCGGGACCACGCCTCAAGGGCACAACCTCAAGTCGACATCGTTTACGGCGTGGATACCGGGTATCTAATCCTGTTTGCTCCCCGCTTCGCACCTGGGCGTCAGTCTTCGTCAGGGCCCGCCTTCGCCACCGGTATTCCTCAGATCTCTACGCATTTCACTACGCCTGGAATTCTACCCCTCTACGGAGACTCGGCTTGCCGGTATCAGATGCAGTTCCCAGGTTGAGCCCGGGATTTCATCTGACAACAAACCTGCGTGCGCTTTACGCCCAGTAATTCGATTAACGCTTGCACCCTCCGTATTACCGCGGCTGCTGGCACGAGGTTAGCCGGTGCTTCTTCTGCGGGTAACGTCAATGAGCAAAGATGCTTTACTCCCTTCCTCCCCGCTGAAAGTGCGCACAACCCGAAGGCAGCTTCTTTAGCACGCGGCATGGCTGCATCAGGCTTGCGCCCATTGTGCAATATTCCCCACTGCTGCCTTGCTCCGTAG
+
40212514/9.,2-*+/.77;77179-),875875:93-2.2,*-,4)+')*42()(/,*).+)+)5/2&224460)1/23/42+,/24/,'#$#&,2255556*67238322/2*-+)(0,'2-+67642+02-/2:4:8:869<30001.'&((//4,&++,/117<753267<889,+)+,.1352:130)2-/9,;./.52567323.425'++22.//-03+0(()+,/1-314(,%'(/+,7.353<9216644469)6-+(+,21256421+27,&)&338787.+(1/769790010-1,3,./47859/;6)(-1/6260/2/02<:451+,,-31341-(2.+2;5+,3466;5.6223;8///0/:330/009,20;:38(//19484545247231982''%)$,+21/68)&(*,/*///0113346%/(&-4)1&%+/353435365::;898+,1,2-).13:53446564+/0873,*-2312/.-0)1.0822:;71911:5,+05;;;997971700059-4+3+3;2/'*'&$')24.17.2-3),*,*,,--73)(---%'.205:;-01.8::,60-1-,-4587*.01.264'%1-./)*)((-5-6-432-3.++.//&1(-.1-1/0945.30:30)0.-,--1)4,6765646654;.*,6988987-''*+3.'+-4464668:6083+*/1/7/-'+-,,01,170('*/0541221496672*)0*+*+'697<;9;9/1208366:54/6)(+0/437687905;0/+,-,.%.66502+4/22'0+,-,-,(-'+%''***%*)0--53.10/15.-./04,60;6931/202//.73,+*+(0800744*+*01636:6+-'&)+-2700-77./4176++-/.6:+)+,1/4-'*0()+*15/-09480://8///1:676540,*%''(/*+2('(/*73/26569:63.0735019958201////767*+$)$&'14,-,14++70340;4,,650-/*&.,+&'%%(%02*),*.*,+(*+0+/2+'&&$*'+16/.,,11/1101:)494440250<7-.5+0,.03002-77:,,-0.0/./),''*-57)+&*
@8f28a941-cb6e-41aa-b39b-5a13c1c440a7 ch=187 read=191953 start_time=2019-12-13T14:04:43Z barcode=BC01 runid=2c9cf7bc05858273f10e7d7ec552fc0bd742dc3e
CCGGTTTACCTTGTGCGACCACTGATCATGGATACAAAATTAGTGGCGTTTCCCCCCCCGAAGGTTAAGCTACCTGACGCTTCCATGGTGTGAGCGGGCGGTGTGTACAAGGCCGGGAACGTATTCGGCATTCTGATCCACGATTACTGGCGTTGACTTCGTGGAGTCGAGTTGTGAACTCAATGTCGGTTTCGACGCACTTTATGAGGTCCGCTTGCTCCGCTGGGTCGCTTCTCTTTGTATGCGCGCCATTGTAGCGGCCCTGGTCGTAAGAGACCATGATGACGACGTCATCACCGCGCTTCCTCCGTTTATCACTGGCGATTCCTTTGAGTTGGACGCGCAGCAGCAAAGGAAGGATAGGTTGCGCTTTCGTTGCGGGACAACAGCATTTCACAACACGAGCTGACGACCAGCCATGAAGCACCTGTCTCCACGGTTCCCGAGGCACATTCTCATCTCTGGCGACTTCCGTGGATGTCGGAACGGTGAGTTGCTACCGCGTTGCATCAGGTAAACCACATGCTCCACCGCTTGTGCGGAGCCCCCCGTCAATTCATTTGAGTTTAACCGGCCGTACTCCCAGGCGGTCGACTTAACGCCGTTAACCGGGAAAACCCGCCTCAAGGGCACAACCTCCAGTCGACATCGTTTACGGCGTGGACTACCAGGGGTATCATCCTGTTTGCTCCCCGCTTTCGCCTGATCCAGTCTTACTGGGGCCTTCGCCACCGGTATTCCTCAGATCTCTACGCATTTCACCGCTACCTGAATTACCCCGCTGAGACTCAAGCTTGCCGGTATCAGATGCAGTTCAGGTTGAGCCGGGATTTTCCGCATCGACAAACCGCCTGCGTGCGCTTCAGTAATTCCGATTAACTTTGCCCTCAGCGTACGCGGCTGCTGGCGCGGGGTTAGCCAGTTAGCTATTGCGAATTAACGTCAATGGAAGCAAAGAATGATAACTACTCCATCTCCCGCTGAAAGTGCGCACAACCCGAAGGCCTTCTTCGCCGCTGGCATGAAACATCGAACTTCGCCGATTGTCCGCAATATTCACCGCTGCTTCCGTGGGAACAATATCGCTTCAACAGAAGGTTAAAGAATTTTCGACAACTTTCTTCAGCGCTTTAACCAATGCATGAAAA
+
3,),*.+*/*+(&%$$%(-0&)%$%((#&(*'+*--41'.*%-*&+)*//,6*--33.))0.30406.+,+#%$%$'+%%&%,(%(+-+,%+*,-,44./00.0*1/35/1155,55/32..-621&/+.152//./..'''--601+2*)')'*-2495366))+-..*1+7+('(&+-+*-,%&'''(&&%&(4,/(-,1/')$(**)/*('''')..'$%')-().&(*0+/+(.)$$'(*+--).5.4./#$$$&&-.1*,7)*'1''%'(+-5**+*'')*),0023511',*&*'(+(-*',*)*..))$&*106-%'-*/(+/*)''%$&'''))%%$&&%%$05-%+')*0./(+)(,&'$%'.*111856.:511.&/,'-,181,&'&%&'*''1/$.$31.1'(*4/)0'%((,.31**..70'(,+/33+/+&'((-+/03;74669853,.'&$(*,.-(,+0310'((&(&$$''%&$)&+%&'$%)),,+(&(+.2'/.1.9989/1**)(*-2.02)+,1-128/,&)/159:,03:56662)250.-/57*'%(&'&)&%,)..391,083-30/+(($#.&('*(),*))+.)0+,9:7/4''*()+63+77,+0120/,1'.(,-1796732162+-*,,)*/8//*)+,%*.,''((&,*,6638:3,/0/93+'**7--',+'('&)))+2/,.%''%)-((&&)*01;58;.7444;10/1*+/76,,,+,-0/,8--*-4'+&'+/*(&((%#)**($%$$$&')47).().//49/7476.+,--36176,.&-//1.)(0(&.5))))&''$))**&')*/04127;633/--((&$$%$%&)41725--15)*$$%'(/5/,+&$&#&#(&*))*+*(','&&#)*(+/;2204$,')&')0*+-,/)%$*',+2558/7/.)(*%(+**&%$'#&)('&(#&'(&%((),7/)*,,-50.-,,(*),.2192*')**-/262396-,+'(%)*-+*),)$%#%$%++)))&&)'&$)%%&%%$)''*,4))&+&$%#$%$%+-)+'720/-&%()..#$$&(),,**5-,5/844,)$$&%&&()*.,411:9.466+//)'(*&&$&#(%**,)/$$$'#
@e9e11544-9887-4460-8dcf-f9a0ef85bd52 ch=410 read=75581 start_time=2019-12-13T14:04:56Z barcode=BC01 runid=2c9cf7bc05858273f10e7d7ec552fc0bd742dc3e
TCGCACCGTTCGTTTACGTATTCGCGGTGCTGAAGAAGTTATTATAATTATCTTTATTCGCCCTCGCTGCCTGTCGCTCTATCTTCAGTTACCTTGTTTGGCTTACCCAATCGCTGACCTACGCGCTGACGCTTCCTCGCGCGTTATCTACGGACTTCGGGTATTGCAGCGCCGGTGGCGGGGACGCGTATTCACCGGCATTCTGATTCGCGATTACTGCGGTAACTCCAGCTTCATGGCGTTTTAAGCCTACAATCGCTGAATTTCAGTTTTAAAGTTTGGCTCCACCTCGCGGTACTGCATCTCTTTTAAGCCATTGCTGCTTGCGATATTAGCCTACATAAGGGGCATGATGATTTGACATCATCACCTTCCTCCTGTTAACCCAAACGATCTCGTAGAGTCCTCAATAATGGTAGTAACTTCGCGAGTTTGCGCTCGTTGCGGAACCAACCCTTTATCTCTGACACGAGGACTGGCAACAACCATGCACCACCTGCTGTCACGAAATTTCCTCGATTAAAGGTAATGCAGGATCTCAGGGCAGGTAAGGTTCTTCGCGTTGCTTCGGGTAAAACACGCTGCTTTGGCCAGGTCACGTCAATTCTTTGAGTTTTAATCTTGCGACCGGCAAACCCGGAATACTTAATGCGTTAGCGGGCGGCACGGTCGTTGAAACCCCCACCTAAGTATTTCATCGTTTGGCGTTCTGGGGTATCTAATCCTGTTTGCTCCCACGCTTTTCCGAGCCTCAGCGTCAGTTACAGTCAGAGGAAGTCGCCTTCGCCACTGGGTGTTCTTCCCACAATCTCTGCGCATTTCACACTTTCGCCAGAATTCCACTCTCTCCTGCACTCTAGACGCCAGTTTGGAATGCAGCACCCAGTTATTCGTTATTCACATCCCCTTAATCATCCGCCTACGCTCCTTTACATGGTAAATCGGATAACGCTCGCCACCTACGTATTACCGCGGCTGCTGGCGTAGTTAGCCGTGGCTTCCTCCTTAGATTTGCCGTCATTATCTTCCCCGAGATGAATTTACGATCGAAAACCTTCATCACTCCGCGGTGCGCATCGGGTTTCTCCCCATTGTGCAATATTCCCCTGCTGCCTCCCGTAGG
+
##$$#)&.,7.+*/'(*)*(-))%&'-/()))(,')&'')*+''&$$('&+)3,+')+++,/&''((-++1(',0/01-*&+')(*$)04*0(%-)+/*%&$&&$$'%)*-.')'&',)&$$%''')*&(')),/-*+%&&''.'%&*'(*)&()**&),&&#(&$("$$#%&)*%&%$$'),(10*+646;6(*'(%+*.46)+-783%&*&+'#%%(*$%)''+)+$%%'&'%%$$&#'(,*%-,'*+'&(+*')&&'%$%&''$$).:;0/;.,-7)+((+93/1814)+&')&%*&)())(&)(&%%$#((+/.&&&$$$$'()%+%.'&&()&'')(..+563243.,*)(.5)(%*(,,,+&%*)+-),,0&'&'(,*-1+*'(&'(&%$$#&%&''*.**(0(&,*)'02)-.-/*(%#$%&&'+2+&(),/611:34/5(.0%2(40'')(*/,.+$().(++(+'%*$))+'&,..,--,&,%)4/0*('%+*21)(('%$'*(+(&((%-&*(('&%&%($&%(''($+,--/'%$('+*.(4196.4,*,,,2./145)*%)$'&$'#&#&%%%''&()'*%+*')$''..,6,8-3532.0.9<2-:/+.+''*&-2,-030*-)')1,3.*+)(/,+)-*20*(+,+*+*2/++,-*)+-0'),%+.)(&%)3-.(&)-+80/077431-')%%'''$),)()-01-/3236525/+)++11)(-*-066,2(&&6675-+)+)1/'008./.449...*-')(014584:4568+///2'),9<5876+(#'&-)+-0/-0---3::40.&)*))($')))*(-+00%''''((*.)()((/-)%+&+*/0+03;:386984/-..(7-*%.+.'&)''(*)360)+.-230&)*.206558:24;6797731%%)'',*,,*$%%%)-,:32611059879;569411+--32/51,)*')+3473,+('(0/3-03425,-(*2,+,*$$$%(*)-($0851/(+1/3378385'%$&&&%&%'+0&)''10(,22-/3271122/23-)'(*,-*)&('*))5/1;;,+29:.+,6/.-.1/.04-45.)*+/7672307--02.(
@24566086-463e-4ff5-9d5e-f48c74ad49ca ch=404 read=100045 start_time=2019-12-13T14:04:53Z barcode=BC01 runid=2c9cf7bc05858273f10e7d7ec552fc0bd742dc3e
TTGGTATTGCTTCGTTCCGGTTACGTAGTGCTGGTGTATTGACCGCTGTTGGTGCTGATAATTATCAGGTGATGATGGGAGACTATTGATGTATCGCTGATGTGGTGTAAAGTCACCGGCTAACTCCGTGCCAGCAGCCGCGGTAACCACGGAGGTGCAGCGTTAATCCAGCACTGGGCGTAAAGCGCGCAGGCGGTTTGTTAAGTCCAGATGTGAAATCCCCGGGCTCAGCCTGGGAACTGCATCTGATACTGGCAACGGAGTCTCGTAGAGGGTAGAATTCCAGGTGTAGCGGTGAAGTCTGGAGAATACCGGTGGCGAAGAGCGGCCCCTGGACGAACTGACGCTCAGGTGAAGCGTAGAACTAAACAGAGTTAGGTACCTGGTAGTCCACGCCGTAAACGATGTCGACTTGGAGGTTGTGCCCTTGGCGTGGCTGGAGCTAACGCGTTAAGTCGACCGCCTGGAATACGGCCGCAAGGGTTAAACTCAAATGAATTGACGGGGGGGGGGCCCGCACAAGCGGTGAGCATGGTTTAATTCGGTACAACGCGAAGAACCTTACCTGGTCTTGACATCCACAGAACTTTCCAGAATGGATTGGTGCCTTCAGGGTGAGACAGGTGCTGCATGGCTGTCGTCGCTCATGTTGTGAAATGTTGGGTTAAGTCACAGCAGGCGCAACCCTTATCTTTGTTGCCAGCGGTCCGGCCGGGAACTCAAAGGGGCTGCGCAGTGATAAACTGGAGGAAGGTGGGGATGACGTCAGTCATCTTGTACCCACGACCGGGCTACACACGTGCTATTAGCGCGCCACCGAAGAAGCGACCTCACTTAGAGAAACCAGCGGACCTCATAAGTGCGTCGTAGTCGGATTAGGTCACCAGCTCGACTCAGCAAGTCAGGTGCCCCAGTAATCGTGGATCAAAATGCCACGGTGAATACGTTCCGGGCCTTGTACACACCGCCCGTCACACCATGGGAGTGGGTTGCAAAAGAGTAGGTAGCTTAACCTTCGGGAGGCGCTTACCACTTTGTGATTCTTGACTGGGGTGAAGTCGTAACAAGGTAACCGG
+
%)/-,)(((*+*-+3*/'()/&$$#$$$)')'(&%#$#$$$$$$"$$$&%'&&&$$%%&%$&%$%%$'%#&&)'&)'*(%&$&&$$##$$$$$%%#$$$$%$%&'&#%','#$"##)&(((+,++05/027:246.%/-**'%**4)'&++++.,+./0()+0/6-/1&(%((+-188.,,-0)'&(,'++/9637;<;.9.-*')*)(,--/)%+,))578,*673/0()-/-,/*/+-.0///33001'131+'121+&%'*1189820)40-+/&1)27.+'1,-+()-+-&%$'&')**44.)'/,.6:8<919-,-0*(//-*686.+.67-++0,11132465-00-+'*(+/0&,),)*0.)((($&)('*,+,763145325573335:487472//0,174-/0211,-,/72344;2/0.,)**+('%)+(,.16:555204/1.945441*.0./2''')).651/00--4,246:7,220:0.-22331224*26831643/5****-),++0+'(&&'%+)(898393;8/-/('(%'(2*+1,/1/)+*)394-&)*/0..1451'()*-,3/-70-.,**-027+1.//467:896*550--,447*0+0,-113*(*7144::9:8-.-.&/*20--05:300061756;640-*$'*&2**54143.+&&,*)/.-5002:56;8186;49,2017,9708335/80,(,%/.*'&%((*+-23;<76640.),,-)3*151-0.05+*,()*+2,,'(*-)/7*(++/2'/23./(*$'&+))())'%,(../4-22-.,''(&')&)**+840$&%%%&)%/,/0.(''.,*+..00378+.8;9::7876.7+9,9+%)&&'*.,,(-+/--/40$%$)0).1,.&+(+/0),(/.5344:86642,5+%2.52+,'**(*0;7:7616,+301*+01//0/047<54;-/482514:1838/+++,568;47496)'()+)-++*(.*015196:/+2,'.,)321702.+,474.--/49-2.--640),+++1/,+-0129765/819<9898
@3e1ce37d-2b85-4d82-85c0-112246efb093 ch=284 read=95346 start_time=2019-12-13T14:05:08Z barcode=BC01 runid=2c9cf7bc05858273f10e7d7ec552fc0bd742dc3e
CTCCTGGGGAGGCAGCAGGTGGGGAATATTGCACAATGGGGAAACATGATGCAACGCGCCGCGTGAGTGATGAAGGTTTCAGATCGTAAAGAAACACATGCTGGGAAGATAATGACGGTACCCAAGGAGGAAGCCACGGCTACGTGCAGCCGCGGTAATACGTAGGTGGCGAGCGTTATCGGATTTACTGGGCGTAAAAGGAGCGTAGGCGGATGATTAAGTGGGATCTGTAGCAGAAATACCCGGGCTCAACGCAGGTGCTGCATTCCAAACTGTGGTTATCTAGGTGCGGGAGAGGAGAGTGGAATTCCTGGTGTAGCGGTGAAATGCGTAGGGTGGGAAGAACTTCCAGTGGCGAGGCGACTCTGGACTGTAGCTGACGCTGAGGCTCAGCGTGGGGAGCATACAGGATTAGGTACTGGTAGTCCACGCCGTAAACGATGAATACTAGGTGTGGGGGGTTTCAACACCTCCGTGCCGCCGCTAACGCATTAAGTATTCCGCCTGGGAATTGCGGTCGCAAGATTAAAACTCAAAGGAAGATTGACGGGGACCCGCACAAGTAGCGGAGCATGTGGTTCAATTCGAAGCAACGCGAAGAACCTTACCTACGCCGACGCCCGCCCATTACTCTTAATCCCTTCGGGGACAAGGTGACAGGTGGTGCATGGTTGTCGTCAGCTCGTGTCGTGAGATGTTGGGTTAAGTCCCGCAGCAGGCGCAACCCACTTGTCGTTAGTTACTACCATTAAGTTGAGGACTCCTGGCAGGAACTGCCTGGGTTAACCAGGAGGAAGGTGGGGATGACGTCAAATCATCATGCCCACTTATGTGTAGAGATACGCACGTGCTTCTGTGCTGGTACAGAGAGATGCAATACCGTGAGGTGGAGCCAAACAAAAACCAGTCTCAGTTCGGATTGTAGGCTGAAACTCGCCTACATAGAAACTGGAGTTACTAGTAATCGCGGTCGAATGTCGCGGTGAATACGTTCGGGTCTTGTACACACCGCCCGTCACACCATGAGAGTTGGCAATACCCGAAGTGGAGAGCTAACCGCAAGGAGGGCAGCGGCCGAAGGTAGGGTGCTTGAACAGGGTGAAGTCATAAAGTGAAACCGG
+
)0.-)'*/0)+0++--++(*-12*+0,&/)++21061391)*11+*.-+-/05+(&)(,802/2(('(+01'',),-7//&/010-34;-+071.((#&%$&$),))),,.723274;7207(11,0++/)3,-.-,2$%&#$''&(#%&((,*+,/:000465.3.175**--338302(-&21++/235627/;92(++%**59.0/*-0-38434/-/35:725')&&%%&&$+./*/73+)'&'')*&)#(&+(-*--33,214*56:54/'+32:76822.5442&5/**)-+'($%.%'-&6+671'.0)))++-200213322.,*,+**'++.3*-((%&2+')556/))/,211*)&)(+1665.....678/.**&($%'7-0359:6/-%))21/0.32,3,*)&*)0-0221)*-0*+279(14:9-,,,,9;-,,++&)+)+,3::5,7<54255324-05,*-1746:10/.2.,2.364,,-01:9803:372),)2-%-230/0403..223;97-789;.*,+**(,//42059368;-**(-*++.-01.,+--31/.085;:4957-*,-%+)$,'-)+0//-(%%&(,2*+*&(&'(4+01,$%%($0(')+,-6+(,,'()+/&19115/--/,.32.+./5966586/...%*,2895564))$#%'''*&(0053<240-834.,7.+)11/81./67.6,18/&(0,11/,2-,,52/./)57,-13,.-500-1-.*5,')7-)(.*+2367;45;74:4536351/5.15.70,162465678787:5344779:3375%)/.44343/0,(&*.+254/101/.-/'%$&'&'+2,,.3*))**,96-5-+)+/**'&+,*(*&&'+.1,/-678.73537576(-4-++.)+0/0./210-2;.-26++,+-.35''.1&.27..,263343021532,,((((%%&)%,,/1.7/--30+1-021)48-,.0/.,,*++19-7:.),.)+&'(&'(++*,1201-0632172)(,&-).+(&(,,,//4(0*-*)&)(&%$')./51645393144,)%%&$'$)''513/101,/.&((*+,*-+)%%2'.
@cf0214ab-1f81-402e-99f4-df8a34ba6b2b ch=127 read=143249 start_time=2019-12-13T14:05:05Z barcode=BC01 runid=2c9cf7bc05858273f10e7d7ec552fc0bd742dc3e
CGGGAGGCAGCAGAAGGGGTATTTTCGGCAATGGAAACCCTGACCGAGCAACGCCGCGTGAAGGAAGAAGGTTTTCGGTTATGAACTGTTATAAAGGGAAAAGAACGGCGGCTACAGAGTGGTAGCCGAGTGACGATACTTTATTAGAAAGCCACGGCTAACTACGTGCCAGCAGTCGCGGTAATACGTAGGTGGCAAGCGTTATCCGGAATTATTGGGCGTAAGGAGCAGGCGGCAGCAAGGGTCTATGGTGAAAGCCTGAAGCTTAACTTCAGTAAACCATGAAACCAGGCAGCTAGAGTGCAGGAAGGATCGTGGAATTCCATGTAGCGGTGAAATGCGTAGATATATGGAGGAACACCAGTGTGAGCGACGATCGGCCTGCAACTGACGCTCAGTCCCGAAAAGCGTGGGGAGCAAATAGGATTAGATACGCACATGATCCCTTAAACGATGAGTACTAAGTGTTGGATGTCAAAGTTCAGTGCTGCAGTTAACGCAATAAATTACTCCGCCTGGGTAGTACGTTCGCAAGATGAAACTCAAAGGAATTGACGGGGGCCCGCACAAGCGGTGGAGCATGGTTTTAATTCGAAGCAACGCGAAGAACCTTACCGAATCTTGACTGCTCATAAAGGCTCAGGATGGAGAGATCGGCTGCATGGGGAACAGGTGGTGCATGGTTGTCGTCAGCTCGTGTCGTGAAGATGTTAGGTTAAAGTCACAACGAGGCGCAACCCTTATCGTTAGTTACCATCATTGAAGTTGGGGACCCTAGCGAGACTGCCAGTGACAGAACTTTGGAGGAAGGCAGGGATGACGTCAATCATTACCCCTTATGACCCTGGGCTACACACGTGCTACAATGGATGAGCGAAGCCACGGAAGAAGAGTGGCAGGGCGCGAAACCATTCTCCAGTTCGGATGGAAGTCTGCAGCTCGACTACATGAAGTTGGAATGCTAATCAGCATGTCATGATGAATAGGCCTCGGGCCTTGTACCCACCGCCCGTCACACCACGAGGATTATTGTGCTTACCCGAAGCCGGTGGCCTAACCGCAGGAAGGAAGGCTGTCTAAGGTGGGATTGATGATTGGGGGTGAAGTCGTAACAAGGTAACCGGAAGATAGAGGCGGCATGAAGGCAGAGGTTTAACAAAGGAACGCCGACAACTTTCTTCAGCACCAACAATGCGTAACACGGG
+
.+6/+0-,/.0.+-0*)(&(%'%'*(+004;77.)10+5-.018+).$+0&2'(&%&%'),2+-,3,,2,2.::73',*-')&'$$(%*(,-07,)--,2.('265071+1/...,%&'()10./14**+,-040,/-+,/.+-4-),3.(-1-00---.4-00117&370131143..,-*3,--623/2-.-52..**-07323(,1.-1,(-*.6;:7770*+&(/'(-.10/)221.*/,,*/'.-03.27/-494/1-('''.&),2+%(**3,,1,+%'.,+2249977772//01/3',%'(/4214-/*(&),401.-+(%../31/082.-/)/')('-.,31-+7,172378*552((*,.47.--...34:4896431..,+./4-.031.(),/*%'*..,0-),*9;95,/1)0.))3+'(#&$%%)(&')%$#$$/,200.*)&'%.(*/21016585918826123984574340/(*,.31.())((*)(+))*542/23/.*(())3-+*)/(&/'*&.--)31*.97:4-0-,4-..6,/9:0070**&*,-,4*.131+)'$'&'+67-,4092.2**,78952-,1*-44-)*'+-'%&(%&%%$&&&&(,*+/8.+0-02123358.+('&%''+&&$"$$$'*+)$#$%%5*.,,,16:8453(/2148023895778964-,''*5,7,%193:28,*,.-1+.&(&)&121-+-0&1+++3430(')--6:398%8'(+2+-/69:1129*''%('*-10.)-1%/*+..+,%%%')(*+(*,,*,1+'8912544654,&())'.%$-23-+4/..0.9,2162.*()&(')+1375360912:9$)$&#&')&((%''&(((,+('%&$#)$*)%%#%#%(),3.2:0+-&()16017.,%%&%&),&%(%$()854523556414-/064*&'%$%)&**)+,-..26))0')')-+)+&%%'()**+0..()'+,($)-..82//1+.,02..-'*)$/(%'(&*$$##&/0**,1(072;79;0+*0794.00(0)0--(&'%(//34/13*,.*5../.,*(*+*3/8:6,1*),*,,/-0112104126670902-..+,&))(($$#$$&&'%($&$'%%&%%%')0'))(&'$)*)-11+,/5/)&&((*-.2//*,372-1,-1.+#%%#$
@3b1e40a5-0b89-49e1-a195-899836dc1d97 ch=100 read=209601 start_time=2019-12-13T14:05:16Z barcode=BC01 runid=2c9cf7bc05858273f10e7d7ec552fc0bd742dc3e
CCTACGGAGGCAGCAGTGGGGAATATTGCACAGCGGAAGCCTGATGCAGCGCTTGCCGCGTGTCGTGATAAGAAGGTTTCGGATCGTAAAGCTCTGTCTTTGGGAAGATGTGGCGGTACCCAGGAAGGAAGCCACGGCTAACTACGTACCCGCTTAGCCGCGGTAATACGTAGGTGGCGAGCGTTATCGGATTTACTGGGCGTAAGGGCGTAGGCGGATGATTAAGTGGGATGAAATACCCGGGCTCAACTTGGGTGCTGCATTCCAAACTGGTTATCTAGAGTGCAGGAGGAGGTGGGAATTCCTAGAGTGTAGCGGTGAAATGCGTAGATTGGGAAGGGCACCAGTGGCGAAGCGACTCTCTGGACTGTAACTGACGCTGAGGCTCCGAAAGCGTGGGGAGCAAACAGGATTGAATGCCCTGGTAGTCCACGCCGTAAACGATGAATACTAGGTGTAGGGGTTCAACACCTCCGTGCCGCCGCTAACGCATTAAAGTATTCCGCCTGGGGAGTACGGTCGCAAGATTAAAACTCAAAGATTGACGGGGACCCGCACAAGTAGCGGGCATGTGGTTTAATTCGAAGCAACTGTGAAGAACCTTACCTACACTTGACATCCCTTGCATTACTCTTAATCGAGGAAATCCCTTCGGGGACAAGGTGACAGGTGGTGCATGGTTGTCGTCAGCTCGTGTCGTGAGATGTTGGGTAAGTCCGCAACAGGCGCAACCCTTGTCAATTTAATTACTACCATTAAGTTGAGGACTCTAAGCGAGACTGCCTGGGTTAACCAGGAGGAAGGTAGGGATGACGTCAAATCATCATGCCTTATGTGTAGGAATACACACGTGCTACAATGGCTGGTACAGAGAGATGCAATACCGTGAGGTGGAGCCAAACTTTAAAACCAGTCTCAGTTCGGATTGTAGGCTGAAACTCGCCTACACTGAAGCTGGAGTTACTAGTAATCGCGAATCAGAATGTCGCGGTGAATACGTTCAGGTCTTGTATACACACCGCCCGTCACACCATGAGAGTTGGCAATACCCGAAGTCCGTGAAGCTGAGCCACCAAGGAGGCAGCGGCCGAAGGTAGAGGTCAGCGTTAAGGAGTGAAAATCGTAACAAAAGGTAACCGG
+
''%$&()&+1'022137225*,0--/6,-,+*&&(+&+$04+,,31)%$%%%%$(.4--+&$&''%')-0('))-/1:+)98;::6739-+,.9977207408/'+-01/,,*%),-1.3++*1+,-,)2++4,.-61210,&&(++%2-'%%%(),1521'.+0*--2232141.70//34488766*/'.0-++-(-012-1(-**)0651066:232/10302848//-(-1**&2,(,47126&-$$$(/46,,*,-/5:0609;::;989776520'*,/-.0*(**(+(%%$#'-/9.3-+)%&(&%%))++-.-1.+'-&'&'(-,+504.+&&)+11244495/,,'*-42310-14:78/,,/12.-*)%)(.&.1+,.,)).+')'.&*,('$')4)1('+$1(&'11.1:++-,-./:1+,.06:6899*,((*-.9/)*((&-)()%-27,4:)+110194687766-/::888861'*''/,4+*007:754573/260))+*.3:8:283/-+3*6:;/556/0'*%))+).%2<807;42//0/2-()***0)*+743485<;4;5;3*1)'*4./)()(-+'&(1-0.+.1+,,,,122133735.022246/+)*)1-2/64/+)())*(*6-/45(0650241.1.013-,4179964-116475570.,++-.443/0../5747:94;//*-')'*,()+-+5**55034&093,3/1+%%-)'('.1-,',-6/3240+8).%8,8763+'%&&&%./2888:325216161837511-2.3841188478899997;8111666600(+''*/100-/,'$%')*-')../23236;65<::5;535/.*()((0125:445:673**/,/62'4,&()(*+'-6;94:98761/&/*7/24.4/./+++)*++7..19452+*.+,.///-.27/-)2.--11,.1--.+.,.3333/.71126486;61,3/,135:6,267110**&*+**+)39466''(*././88:4/-(*1.1.,/9/*/7+(,-)23766(*)$$'(%$(+'1+32),')(&)-.+-/+*,0'-((&%'')),,-,4.1'**%(*+1+1+,-288813:5'/*0195:-8
@396a1cfd-5e80-40ef-9177-ce0c79fb93a9 ch=394 read=64596 start_time=2019-12-13T14:05:16Z barcode=BC01 runid=2c9cf7bc05858273f10e7d7ec552fc0bd742dc3e
CGGACCTGCCGACTTCACTAATCGCTGACCCTACCAGCTTCGGCTGTCTCGCCGTTAGCTCACGGACTTCGGGTGTGCCAACTCTCATGGTGTGACGGGCGGTGTGGCCGCAAGACCGGGGCGTATTCACCGCGACATTCTGATTCGCCTAGTAGCTCCAGCTTCATGTGGGCGAGTTTCAGCCTACAATCGAACTGAAGACTGGTTTTAAGTTTGGCTCCACCTCACGGTATTGCATCTCTCTGTACCAGCCATTGTAGCACGTGTGTAGCCCTACACATAGGGGCATGATGATTTGACGTCATCACCTTCCTCCTGGATTAGCAAACGCTGATCTCATAGAAGTCCTCAACAATGGTAGTAACTAACGGCAAGGGTTGCGCTCGTTGCGGGACTTAACCCAGCATCTCACGACACGGGCTGACGACAACCATGCACCACCTGTCACCTTGTCCCGAAGGGATTTCCTCGATTAAAGTAATGCAAGGGATGTCAGGGTGTAGGTAAGGTTCTTCGCGTTGCTTCGGGTAAACCACATGCTCCGCTACTTGTGCGGGTCCCCGTCAATTCCTTTGGTTTTAATCTTGCGACCGACTCCCCAGGCGGAATGCTTAATGCGCGGCAGCACGGAAGGTGTTGAAACCCCACCTAGTATTCATCGTTTACGGCGTGGACTACCAGGGTATCTAATCCCTGTTTGCTCCCCACCTTTCGAGCCTCAGTGTCAGTTACAGTCAGAGAGTCGCCTTCGCCTGGTGTTCTTCCTAATCTCTACGCATTTCACCGCTACACTGAATTTCGCTCTCTCTCCTGCTCTGATAAGCCAGTTTGGAATGCAGCACCCAAGTTGAGCGGGTATTTCATCCCATAATCATCCGCCTACGCTCCCTTTACGCCCAGTAAATCCGGATAACTCGCCACCTACGTATTGCCGCGGCTGGCACGTAGTTAGCCGTGGCTTCGCATGGTGCCGTCTGCTCTTCCCAAAGACAGGCTTTACGATCCGAAAACCTTCATCATCCGCGGCGTTGCTGCATCAAGGTTTCCCCATTGTGCAATATTCCCCACTGCTGCCTCCGTAGGAG
+
+'/&'&&%''''/+1&$&-+5/1++-/048''(.,'&((*&&$&%*,1/-%&%&&+$'*//(0*126::4.'+(%+(*3,1,+*)*15999876541-4/).1')+(()'(,-(,1.',1)*+7266.--7.476757<85,(()'$&%''-/-%+*0,*))+1-2340&/873420<;2)26613163.4(*-*0()+'.98938<;*02--9207144.-5/0-*0)+/,0../98410//36979<877:3/9-+',+(-,.-305110:3//.-(*)-(23+15+*+++05:,,-:6311,2(-/9;9817')34)1)'*//354&%%)*/228&)'&*)*,40-.++)*2/166**,+2005284&0*)+3/3;37564535966555--/)0(2-**-178870'+,.267(23522.+(+,2/5:37--)-3+.0,,/-(*(()(*22/)-+(('$)((*)),./8.40(&''/,0141,79-88674-01011&,/,+-+7.:88;5011./+,0/7++',)7959.(+/1881()+0,)*-+.17493/578.*+//8280%&+),+-6:,/60/36)-538+&#%(156*+189520/.&''(304302-141(,---1**%*)*,-6*,3-+6/*'-0615777<98885855+..:86469410239),*'(*43.3.,7/)+41:9*+*860(),')5.+22-4,25/66659%0,604-888**))%*-.*.*++0/*4,,1778<66:+)+35888899:8977<945:=845./*.,&%))3)-$&&'''&%'-,*+-**''%(-5.18383;9113326:,-.--73/1+3-,+'2%*-(,-8900087-)**/,/1:,,./:10/-..26'+7*&*0/2*')-)'&'.+0/-+,'*,315;73732243-4,&'.,/,((%),,(,,-46/7.,.63/6.-596'-$'%,%%)12437.++*,08;7+73/05334-/5/,00177/*/33+1*+6+6-,&)+&&'+0..05.1200,02652/2;2,16/--;03/3274,4*678.-00333259131,-00(''
@d406798f-ba3b-4319-9108-50f6dde46add ch=126 read=221528 start_time=2019-12-13T14:05:15Z barcode=BC01 runid=2c9cf7bc05858273f10e7d7ec552fc0bd742dc3e
CCCTGCAGGGGAGGCAGCAGTGAGAATGTGCACAATGGAAGCAAGCCTGATGCAGCTCATGCGCGATGTATGAAGAAGGCCTTCGGGTTGTGAAATTTTTCAGCAGGGGAGGAAGGGGGAGTAAAGTTAATACCTTTTAGTGACGTTACCCGCAGAGAAGAAACACCGGCTAACTCCGTGCCAGCAGCCACTTGCGGTATTATACGGAGGTGCAAGCACGTTAATCGGAATTACTGGGCGTAAAGCGCACACTGACGGTTTACTGTTAAGTCAGATGTAAGAAATCCCGGGCTCAACCTGGGAGCTGCATCTGATACCTTAAGCGAGTCTCGTAAGAGGGGTAGAATTCCAGGTGTAGCGGTGAAATGCGTAGAGATCTGGAGGAATACCTGGTGACGAAGGCGGCCCCCCCCTGGACGAAGACTGACGCTCAGGTGCGAAAGCGTGGGAGCAAGGCAGGATTCGCGAATGCCCTGAGAGTCCATAAGCAATGTCGACTTAAGGTTGTGCCCTTGAGGCGTGGCTTCGGAGCGCGCGTTAAGTCGACCGCCGCCTGGGAGTACGGCCAAGGTTAAAACTCAAATGTGACGGGGGCCCACAAGCGGTGGAGCATGTGGTTTAATTCGATGCAACGCGAAGAACCTTACCTGGTCTTGACATCACGGAAGTTTTAGAGATGAGAATGTGCCTTCAGGGAACCGTGAGACAGGTGCTGCATGGCTGTCGTCAGCTCGTGTTGTGAAATGTTGGGTTAAAGTCCCGCAGCAGGCGCAGCCTTATCGCTGTTGCCAGCGGTCCGGCCAGGAACGCTCAAAGGAAGCTGCCAGTGATAAACTGGAGGAAGGTGGGGATGACGTCAAAGTCATCGCTGGCCCTACGACCAGGGCTACACGTGCTACAATGGCGCATACAAAGAGAAGCGACCTCGCGAAACAGCGGACCTCATAAAGTGCGTGTAGTCCCGGATTGGAGTCTGCAACTCGACTCCGGTCGGAATCGCTAGTAATCGTGGATCAGAATGCCACGGTGAATACGTTCCAGGCCTTGTACACCGCCCGTCACACCATATGGGAGTGGTTGCAAAAGAAGTAGGTAGCTTAACCTTCCAGGAGGGCGCACCACTTTGTGATTCATGACTGGGGTGAAGTCGTAACAAGGTAACCGGAAGATAGAGCGACAGGCAAGTAGGTTAACCTACAGACACCATTAGCTTGCTTGCTGTACGTAAAAACA
+
*/*+'/*51-,*-3..31/11-)*.22&8(),45:974(%&))5.4:79984)(&%#&&&12+)-'+*-+-./-)*((1+,*-,*726:,+&(-0-469,+*,+%+50*'.+15,55.)%&'4;3-0.2..,/&%%$$()/.25091165.$+'((%,+&+0*+.33.--+,2-/-3+/+0.-')*,11-,/***(*)()')('))/('-*/.46-.,/,3.7.,5)1+*1*+-84-2,/-7761+%*(*&'%)'3-540-%&,*1-2.-/7346:6,(($.3+/-.'(+025,/'5,558..&---,),-001+()$&$*)&(%$(()('')(()'.35.,-+)+,+6)(2+.,-+-,.60/*+/*-1//()&'&((.6212(.)*.-+%'(%+#'&)-(,-+36244;63))0968&&*),*%*./2666.24.,+'$%%'+-1073(*,-*'#'%''$-&&$%&(2.'58*(''%%'(--%%&'&(,+//5.,)))(,',+(,*+)/4,&+//00,,)(+&$&%)*%)*/03331711-243685*0+$(%%+8/(*,,4223,%$))201;<154315-+&*'*.+7:7+2-(&()+(*%,,35111-1-..5/8..22.+*)*/:1/0,-,18*,6-44724;978874/-,--+2+,*/-.'/-(%%&&(*.---%+''*-094;5%27(29598::075738796885665.;...344443244577.52/.-..1-66<44207.9+,,4/'%('*2./55%&%'-(',-12/-0./7350///29513443+$1)*)+(..158'(&&'(,+(+,**+++-089121-+.)(*),0/42+./15//0.)3)/068:9'%'.)0/(%#'(0292/4.1'''%'(,224125656;1+,-./120+'(&*+)*75.7./,.-*(.*+*,-7560+*+)13206881)&%')28*(*0%1-1/--.0565350110+./-(&'(-)--,++%'('*-39454;:1//1(()0.378/2-75669705/./0*%,4700622*+*.+&1/+%,*'+*1:30&(',,)**.51+))().,$+)(+*+-*+&()(3,/,2+-($1.+.6//&/(+,(&.20*245784.30/131.2+*).***10467722/3.385816)*())()))+268)1551,*+,0-1.4-4,*&(&()*'+('&%)&')'$%'%&%%#%'0&%('&)'&&
@ddfb8ce6-f2ae-4a04-96c4-e3ded26d83da ch=137 read=116613 start_time=2019-12-13T14:05:14Z barcode=BC01 runid=2c9cf7bc05858273f10e7d7ec552fc0bd742dc3e
CCGGTTACCTTGTTACGACTTCACCCCAATCATCAATCCACCTTAGACAGCTCCTTCCTTGCGGTTGAGCCACCGGCTTCGGGTGTTATCAACTCTCGTGGTGTGACGGGCGGTGTGTACAAGGCCGAGAACGTATTCACCACGCGACATGCTGATTCGCGTTACTAGCGATTCCAACTTCATGTAGTCAGTTGCAGACTACAATCCGAACTGAGAATGGTTTTATGGGTTTTGCTGCCTCTTGGCAACCTCCGCCGCACCGTAAAATTTGTAGCACGTGTGGCCAGGTCATAAGGGGCATGATGATTTGATCATCCCCACTTCGCCGCTGTCGCAGCGGTCGCTTCAGTCCCCAACAATGATGGTGGCTTAACGATAGAGGTTGCGCTCGTTGCGGGACTTAACCCAACATCTCACGACACGAGCTGGCGACAACCATGCCACCTGTATCTCCTTATAGCTATCTCTCCATCTCTGGAGCCTTTATGGTATGTCAAGACCTGGTAGGTTCTTCGCGTTGCTTCGAATTAAACCACATGCTCCACCGCTGCGGGCCCCGTCAATTCCTTTGAGTTTCATTCTTGCGGGCGTACTGCTCAGGCGATAGCATTGCGTTAACTGCAGCACTGAACTTTGAGCGTAGCGCCAAGTACTCATCGTTTACGGCGTGGACTACTAGGGTATCTAATCCTATTTGCTCCCCACGCTTTCGGGACTGGCGTCAGTTGCAGGCCAGATCGTCGCCTTCGCCACTGGTGTTCCTCCATATATCTACGCATTTCACCCGCTTTACATGGGTCCACGATCCTCTCCTGCACTCTGGCTGCCTGGTTTCTATGGCTTACTGAAGTTAAGCTGGGCTTTCACCACAGACCCCTTGCTGCCGCCTGCTCCCTCTTTACGCCCAATAATTTCGGATAACGCTTGCCACCTACACCATTACGCGGCTGCTGGCACGTAGTTAGCCGTGGCTTTCAATAAAGTACCGTCACTCGGCTACCATTTCCTGTAGCCGCCGTTCTTCCTTTATAACGAAGTTTACAATCCGAAAACCTTCTTCCTTCGCGGCGTTGCTCGGGGTTTCCCCCATTGCCGAAAATTCCCTACTGCTGCCTCCCGTAGG
+
6.-/-6-/829.20)+,,/287919:..5275656+*7+)6.1801,4'-10489;93.4-..94:**,4.-7/&-.15.&2.+(31126120002437879644466;9236((+//153//12.*)'&&)'*&+%&$)(%()*128588983/6:641..811/0/...4;1/,()+,425678665(1-8,-(),/1.0/4-1*(195//.)/52415;;4,/'54534(%$%#*(('&$+&'&$+),-)$%&%'$0/*+**)().-+(')+)--//1'&',*/:55&$)3+7;6,.10022-18)&%'(003/4,%((&*'&,(&0(+/*-&),*542.+**&**,-02)-'))/**+./,,&'&(+/.20,-)&$*105.-*--026:785;73/12/1-/(--...-00+-100/1,*0-+.,,*)-0+3803/5:33812346405*)()*(&+)-.19848723998891&*,++-)&')((*/70004,078*+'),)6-;89/-+,-.4./0:3.11222;:16+'(,,//5++8*&%%%'/5/752&%)*,769452:50015;;97:<606*1+)%(%/)*)$**,#''#%%&'(),/-*./08060535//1,/0148,-+%'%'''*%()'(')%)*16253026287)*(0,10689986650-+-//1663;101...7,()(980+&*)*/;3/.;800-.*,-.6.830))$%&)2123::791-18+6715:,'*2989:83,+.80311-4260535/771')+1+&-,-+()))-+&(+*()+-02)*.213432-0/0)'(()4493498<8,,'((&%%$(+,,*)))-4++)),774183/04/,/*-.:27,(---,/0525;522/11,,,24-+0.+,(-*+35,8-0(7..410*(,((./+1,*)*%)'%&%%').+4,--3,6*)%)(.%/22.-08/223/072+.,,79/))+,7897,220,1/1166+.530---,-'+*/2562811376'0801/8/,*-)-5.+/7:75-'++*&+,,0.39736.5,-&,-,4-,,-,%+0'1<1-4;9-'-30673215538-7,'(+//246473/91-.24+
@bf2c9111-491c-4835-9d5d-4eaa76a587aa ch=179 read=184409 start_time=2019-12-13T14:05:39Z barcode=BC01 runid=2c9cf7bc05858273f10e7d7ec552fc0bd742dc3e
CAGGACACCTTGTTACGACTTCGCACAATCATGATCCACACCTTAGACAGCTCCTTCCTTGCGGGTTAGGCCACTGGCTTCGGGTGGCCCATCAGCTCTCGTGAACAGCGGTAGACGCGGCGGTGTGTGGGCCGGAACGTATTCACCGCGACATGCTGATCGCGATTACTAGCGATTCCAACTTCATGTAGTCGAGTTGCAGACTACAATCCGAACTGAGAATGGTTTTGCGCGGGTTTATTTCACCTCCTTTGTTCGCTTCCCTCTGCACCATCCATTGTAGCACATTATTATGTAGGTCATAAGGGGCATGATGATTTGACGTCATCCCCGCGCCTTCCTCAGCTTGTCGCGGCGGTCGCTAAGTCCCCAACAATACGTGTGGCTTCAACGATAAGGGTTGCGCTCGTTGCGGGATGCCAACGTCTCACGACGCGAGCTGACGGCAACCATGCGCACCACCTGTATCTCATATAGCTATCTCTCATCTGGAACCTTTATGAGTATGTCAAGACCTGGTAGTTCTTCGCGTTGCTTCGAATTAAACCACATGCTCCACCGCTTGTGCAGGCCCCGTCAATTCAACGCAGGTTTCATTCTTGCGAACATGCATACTCAGGCGAATTACATGACCCGTTAACTGCAGCACTGAACTTTGACGTAACACTTAATTTACTCATCTCGTTTGCAGCGTGGACTACTAGATTTATCTAATCCTATTGCTCCCCACGCTTTCGGGACTGAGCGTCAGTTGCAGGCCAGATCGTCGCCTTCGCCACTGGTGTTCCTCCAGCATATCTTCTACGCATTTTTCACCGCTACACATGCGATTCCACGATCCTCTCCTGCACTCTGGCTGCCTGGTTCCTGGCTTACGAGTTCGCTTCAAAACACCACAGACCTTGCTGCGCCTGCTCCCTCGCGCTTTACGCCCAGCTAATTCCGGATAACGCGCATACCTGCATTACCGGCTGCTGGCGGCGGATTAGCCGTGGCTTTCTAATAAAGTACCGTCTCAAAACACCGAACCATAGCGCCGCCGTTCATCGCTATAACAGAAGTTTGCAGTCCGAAAACCTTCTTCCCTTCACGCGGCGTTGCTCGGTCAGGGTTTCTCCCCCATTGCCGAAATTCTGCTGCCTCCGTAGAGACAATCAGCACCAACAGAAGGTGCCGCAAAGACACCGACCAGCTGTACCAGCACCAGCAATGCGTAACCG
+
1%++'&(.,3-(15)..+1031#.%),735*)'$'.)&*'..393335)//131510%$&)++33*0+/047.,...+009&3())%'&%#)*-),+,,.0,-$%$%(),-''*(-''*-)01/2/'%'+*3*(()2..445:5352,//.145521*&.++3664:23.,///08:0,.,,/32/+'%+,-2*')+801*/,.''+02.4,,-20/./.1743,27;+))'&&.-13(%$++/)+0+.'''%%'**./:.182*+,+*')218;:+1)&$))'(*#)%%)+(**&$%(/.-123-)6./*/)++'%/1().39:::+;60(,/)16491+12,.005133./&*)&**+*,440+-2:;--*+0*'&$%)*$%&&&-'++013.2*))3+2.-+-2558;1.-44*'$$$+).(.-+++,-.1%)*-*/01055'5647<82++&'&--459334588784651.//.0400-+-'(**34'&-..8.%&$&('()/+3**)-,+(($$&*/424:1/31+2',-<7'(-3.4<;9;3334///00.4,,,9++020&1//87/,16+1.6*'%$$(%+00;95.9;45906))'(&(%)$'(*-3')24,..1)&%$&&&)++')(,''*)***-/4779;77:5113.1,'%')*-*''-(&*/000/'(*+1+%&$)*+76:676/./&(%-(,*20-04126*$%%$').6:.(*(*-641)8511./277781-.-3)0&+..954587.564684;5,.2(1).)(&*--5815+&(**)'&'&(((4152/7;2+6468.0,***+23,()((.*)&),-25:652574680214+&-./38974-//)&%(0./2%)&%(,4('(+./$'*0),.2(*()*)'%)'(,23/3/%&,-,7)('%()))*-).,35-%,0,)(120%0'(*-/-*'%(#$$&%$$$$&('-**((.47+/)''%%*(%9*./7938595296*&(+)/34-/+**&(%'&)*&#&#&$$'%')$#%$%%&*-04334))+,%%,),467/*,*+-76*'%$$&''+-+(,(&(*+029*..6-.-3.-,,082437(8,5)+4,.87)(,4::1,29++'&)...621/4/--1/4;25810+--5/.)(+,(-4-+0**/()))'*)#(,5/+++*0,+(+'&%&)%''*('),'30122132*.+&)(%#$
@988766e8-0538-4d39-9be7-970ab267534d ch=324 read=102882 start_time=2019-12-13T14:05:49Z barcode=BC01 runid=2c9cf7bc05858273f10e7d7ec552fc0bd742dc3e
CGGGAGGCCTTGATAGGGAATTTTCGGCAATGGGAAACCCTGACCGAGCAACTGCGTGAAGGAAGGTTTCGGATTATAAACTTCTGTTATAAAGGAAGAACGGCGGCTACAGAAATGGTAGCCAGTGACAGTACTTATTAATACGGCTAACCGTGCCAGCAGCCGCGGTAATACGTAGGTGGCAAGCGTTATCAGATTATTGGGCGTAAAGAGGGAGCAGGCGGCAGCAAGGGTCTGTGGTGAAAGCTGACGCTTCAGTAAGCCATGAAACCAGGCAGCTAGAGTGCAGGAGGATCGTGGAATTCCATGTGTAGCGGTGAAATGCGTAGATATATGGAGGAACACCAGTGGCGAGCGGCAATCTGGCCTGCAACTGACGCTCCAGTCAGCGTGGGGAGCGAAATAGGATTAGATACCCTAGTAGTCCACGCCGTAAACGATGAGTACTAAGTGTTGGATGTCAAAGTTCAGTGCTGCAGTTAACGCAATGAAATTACTCCGCCTGAGTAGTACGTTCGCAAGAATAAAACTCAAAGGTGTGGGGGGCCACACAAGCGGTGGAGCATGTGGTTTTAATTCGAAACAACGCGAAAATATACCAGGTCTTGACATACTCATAAAGGCTCAGGATGGAGAGATAGCTATATGAGATACAGGTGGTGCATGTACGTACGTCAGCTCGTGTCATTAGAGATGTTAAAGGTTTAAGTCCGCAACAGGCGCAACCCTTATCCGTTAGTTACCATCATTAGAAGTTGGGGACTCTGGCAGGACTGCCAGTGACAAGCTGGAGGAGGAAGGCGGGGATGACGTCAAATCATCATGCCCCACATATGACCTGGGCTACACGCGTGCTACAATGGACGGTGCGAGCGAAGCCGCGAGGTGTGAAGCAAAACCCCATAAAACCATTCCCAGTTCGGATTGTAGTCTGCAACTCGACTACATGAAGTTGGAATCGCTAGTAATCGCGAATCAGCATGTCGCGGTGAATACGTTCTCGGGCCTTGTACACACCGCCCGTCACACCACGAGAGTTGATAACGCACCCGGGCGGTGGCTAACCGCAAGGAAGGAGCTGTCTAGTGGGATTGATGATTGGGGGGTGAAATCGTAACAAAGGTAACCGG
+
/%/-**))%'&$$*((-*(*-388349664431)(-2,0.*),-*+-**1+*-3434541-..0*-,;8118233&.-21./8/75,9-,.;,--04--2-(/*1++,0-('&(&'(**)*1-+12414%&+*'*+-02.4.,/'21+1+)'()*.-,))(*3*(*'%).-.*/(+*+51,1+00+-+-3010()(/,(1+89:85769*(')21&,0069937,'+*0./76223665866-3+()#'$'#&**2*+-4839;66)*/%371,0))*+,-//-.,/,5-)43)830//*5)7*8946/,*&%'(-1./195/'%&'(05655/350.3.)854693550,('%+++)-'...+0&0.033482//.--110.-11+$%%(4-,.)&)*'-/++2882260/21(,0()*),')+.++.137669<9-''*),-005:90-0&39-:88'25*7..067*,19:9;:5658231--./.%)-&*)(+.293463/+).)%/)*-7;6,1-))**+&'+-))4,/)+&*)''*.43(-*%&&*.0*)*.-28232.0*-/30;<.4:64,*,.---(4,.+,4+*'*.//3.1//-1..-313/33333410-/034),-/28/.*)'--054412.02....-9031/23.)+*($&$%$%#&'(4.*+,.55622'/)%%(*,-365*(&&.-8307,,10)+/.8&(14247844**++04113:01/2+.6124+/-/&))(/,09:.14786,60)*2-43-26234440/0-.1572/,)+)(('*(*/0.3357:9990<83448625,/1/($))+22,+-8.7/))%$&&(&++/367464845:764142(&$$$*+0*284530.0+)%'-,',410,,--,%%'79129861/1,*2379,9-1505569:753353320-/06777.8--181214384553**/..-%)')624,+./023715,31,+*+'1*/.--5-3113242+,,,-45<66:402335568,0,,+)-.80115.-%)&(0(')'',14555)*420*.,--.,+*($))7320&%&%):92/9,--.+7-1)*10).+.3/,0047;77:.1167675.7
@313b1152-b891-45b8-a687-0c8b740c427b ch=195 read=92184 start_time=2019-12-13T14:05:58Z barcode=BC01 runid=2c9cf7bc05858273f10e7d7ec552fc0bd742dc3e
CTCCTACGGGGAGGCAGCAGTGGGGAATATTGCACAATGGGCGCAAGCCTGATGCAGCCATGCCGCGTGTATAGAAGAGCCTTCGGGTTGTAAAAGTACTTTCAGCGAGGAGGAAGAGTAAGTTAATACCTTTGCTCGACCCGGCGTTACCCGCAGAAGAAGCACAGTTAACTTTCATTACAGCATCGCGGTAATACGGAGGTGCAAGCGTTAATCAGATTACTGGGCGTAAAAGCGCACGCAGGCAGTTTGTTAAAGTCAGATGTGAAATCCCCGGGCTCAACGAACTGCATCTGATACTGGCAAAGCAGTCTCGTAGAGGTAGAATTCCAGGTGCTTAGCGGTGAAATGCATGAGATCTGGAGGAATACCGGTGAAAGGCGGCCCCTGGACGAAGACGGCAGCTCAGGTGCAGCGTAGAGAACAAACAGGATTAAGATACCTGGTAGTCCACGCCGTAAACGATGTCGACGGTTTATTGCCCTTGAGGCGTGGCTGGAGCTAACGCGATTAAGTCGAGCCGCCTGATACGGCCGCAAAGGTTAAAACTCAAATAATGAATTGACAGGGGCCCGCACAAGCGGTGGAGCATGTGGTTTAATTCGATGCAACGCGAAGAACGCGTTCTGCATCCACGGAAGTTTTCAGAGATGAGAATGTAACTGGAACCGTAGAGACAGGTTAACGCATGGCTGTCGTCAGCTCGTGTTGTGAAATGTTGGGTTAAATCCGCAGCAGGCACAGCCCTTATCCTTTGTTGCCAACTGGTCCGGCCGGGAACTCAAAGGGAGACTGCCAGTGATAAACTGGAGGAAGGTGGGGATGACGTCAGGGTCATCATGGCCGACCAGGGCTACACACGATGCTATTAGCGCATACAAAGAGAAGCGATCGCGCGAGCAAGCGGACGGGGTGCGTCGTAATAGTCCAGTTAGGTCTGCAGCTCGACTCCGTAAGTCGGAATCGCTAGTAATCGTGGATCAGAATGCCACGGTAGACCGTTCCAGACGCCTTTACACCGCCCGTCACACCATGGGAGTGGGTTGCAAAAGTGATAGCTTAACCTTCCGGAGGCGCTTACCACTTTGTGATTCATGGCTGGGGTGAAGTCGTAACAAAGGTAACCGG
+
+/0.+,.&/6/*,03468213/14)/1/1473//1/:3*/10,02916:844542/%00172::16262542&%,'')(+,/,2'27,/'%*77,*3.+.7.)())($,*'*+)(&$%&$'(+6051/2,-/*(313%&%'&)(4/2841:1/1--6,&++&')+)%,,,,(((()%''')***(&**./11/.*&.',,02--0.)*,,1/...2**..6.32:38-),*390,/32/1/11./2(007-*/082,-29*+.:8414;54/66*,636650,,*)-25011114334142.5./3(('&%%&*,07.-'0*./,...-0,-01--+/*+-..64/1/2(')',*)'*.2/40,-*,0.47.3*((((%(**++.35.*)/))&'()&,&)'),146**,)$(&''*0'0(*%&+/9'4*03*20.++,2338'(--).,0)*+45978996.*((',(((('&-72/04//;/2221554*-14.,*/%)+/*-++,+(,'&)),*))%++*22'(('(0/945-.)5*(.-3595-+-,2:.,*+*.(***('%%*37-05*&)(*15*,)-,//')())()-13<:7;8;.--.-:3+)''&&&&(%(%&$&+(&(((*3,*,-*(**-2<:,+*),+1,-&'&'$#$#&%''/)5956))(,+5,3*-'+'&+.,.-700,76558./0018860;0.,240*,31.,+.-*)%(+.)*.%-+110%,.%24003134*)1*(0+)-3-'+$)30040804'76,2))*06,.-+&)-0557;000./34646'+*(3.+4-20398+-42555762+,(%&(+,+'&$'&()8*6(/030*)%&%)(%*,31+(-''*)/-.*314,(*')*))*&&))+*(,--/14,.-1**%')'++6555.0.&(&*+7'%*+7,251+(&'&%'%,,,-,.+&$%)'+--./-,.211&***-,./::98631)+5439/-.3;7703%'(+.7*$'/.'*)+0*()).1.59335625256-...((&&(./08../51((*(%(%***,..-4.03&-/(*20/-+-+-0*+74++5468:88879830,+,,+-0./45572889(/+12:52*2
@3ddcee98-5f51-43b5-8113-b238f249e5fb ch=473 read=53796 start_time=2019-12-13T14:06:10Z barcode=BC01 runid=2c9cf7bc05858273f10e7d7ec552fc0bd742dc3e
CCAGTTTACCTTGTTACGGCTTCACCCCAGTCATGAATCACAAAGTGGTAGCGCCTCCCGAGTTAAGCTACCTACTTCTTTGCAACCCACTCATGGTGTGACGGGCGGTGTGTGTACAAAGGCCCGGAACCCGTATTCACCGTGGCATTCTGATCCACGATTACTAGCGATTCCGACTTCATGGAGTCGAGTTGCAGACTCAATCCGGACTACGACGCACTTTATGAGGTCCGCTTGCTCTCGCGAGTCGCTATAACTTTGTACGCGCCATTGTAGCGTGTAGCCCTGGTCGTAGGGCCATGATGAAATGACGTCATCCCCACCTTCCTCAGTTTATCGCTGGCGGTCTCCTTTGAGTTCCCGGCCGGACCGCTGGCAACAAAGGATAAGGGTTGCGCTCGTTGCGGGACTTAACCCAACATTTCACAACACGAGCTGACGACAGCCATGCAGCACCTGTCTCACGGTTCCCGAAGGCGCATTCTCATCTCTGAAAACTTCCGTGGATGTCAAGACCAGGTAAGGTTCTTGTTGCATCGAATTAAACCACATGCTCCACCGCTTGTGCGGGCCCGATCAATTCATTTGGATTTTTTAACGCCGTACTCCCAGGCAGTCGACTTAACGCGTTAGCTCGGAAATACGCCTCAAGGGCACAACCTCAAGTCGACATCGTTTACGGCGTGGACTACCAGGGTATCTAATCCTGTGTTTGCTCCCCACGCTTTCGCACCTGGGCGTCCAGTCTTCCAGGGGCCGCCTTCGCCGCCGGTGTCCTCCAGATCTCTGCGCATTTCACCGCTACACCTGGAGTTCTACCTCTACGAGACTCAAGCTTGCCGGTATCAGATGCGGTTCAGGTTGGGCCGGGGATTTCACATCTGACTTAACAAACCGCCTGCGTGCGCTTACGCCCGGTAATTCCGATTAACGCTTGCACCCTCCGTATTACCCAATGCTGGCACGGAGGTTAGCCGGTGCTTCTTCTGCGGGTAACGTCAATGAGCAAAGGTATTAACTTTTACTCCCTTCCTCCCGCTTCAGTACTTTACAACGAAGGCCTTCTTCATACACGCGGCATGGCTGCATCAGGCTTTGCGCCCATTGTGCAATATTCCCCGCTGCTGCCTCCCGTAGG
+
1/)01;,,5041*0.%,.-/1,+*0(('(&+-+/,-++)'+,61.01.0+%+-.81-..)')+.(('(),38436:;17;7)0..23-(,++&'&./12553/895)94.-,+-40589+.5/**+4/./)(',,//,*.4/43:323;8/.043/+-,--6-////0/006/2)(&+-326/,()*1'%)-5.0/48828(8*0-./,(**././*+&),4822/,,++02'(/,+,..131/+)*),253,-+*),.+)*&('*+58-:,($$'**0/.&()2/,-651/1/(/08:77322))()&)*/9::969+3,)-43;7867/,39,+.2)-&(.)&,+++5-*20-.,4,//+'-632864977422,+(.39*8.642(258.8..++6*-8/.**04.,-+-'0,&,''')2..356:100*%''',&,..4112907.----'512887-,+,172,26-/-+,.+',-6:7797400-00287303610116;:83**,+*478-2.)/.)132+((',.+-./6,+.--3;978-)),57115+,3(+.//107)5-67+)()(.,.-.,.8.*(&.+8:;-7((%&'*+),-7:30575&445//,0-4//.().,))//7)'*('%'(*-4/20./98,+,,0/1-1+5.53.'-..28/</**2210558553241+1+')*557897;8/-0),5-*/*136,(++*.3.--/,20+.&*-3/5('+5434.+)/69-2730///,-2/'40,.-,./5,2,++550,+)(*(*-698036:355/.+.617/,*0232027--1/1,+,/.0.-*&(+*)4:(&/*+-/25939-9959-.-6.0(/35)20-$0-0--../720*,+/,5-/989825859:86320()&$''+0.%0/59925/,,/3/421001./15<5249,0/.4&0('(/-..50,)(*+1%&*//-)/1,95124649<88787:978;410,.--,-4379*)-*+.,2))1./'#&)/6+1988*87,(*)+$+&**0082-.0/.(*+*2,40<67<612-+&(')*/,&%(-+700001(3625.&%((09:,2---8-2/--12.*+'$)),.200.++80,.*6(
@8afe9c08-c2b1-44cd-a367-d764ed450452 ch=231 read=116920 start_time=2019-12-13T14:06:08Z barcode=BC01 runid=2c9cf7bc05858273f10e7d7ec552fc0bd742dc3e
CGCCCGGTGCGGCCTTCACCCCGATCGCCAGATCCGCAGAGTGGTAGCGCCCTCCGGGGTCCTTCACCTGCTTCTTTTGCAATACTCCATGGTGTGACGGGCGGTGTGTGTACAAGGCCGGGAACGTATTCACCCGTGGCGTTCGGCGTCCCGATTACTTCGCCAATTCCGACTTCATGGAGTCGAGTTGCAGACTCAATCCGGACTACGACGCGCACTTTATGAGGTCCGCTTGCTCTCGCGAGGTCGCTTCTCTTTGTATGCGCCATTGTAGCGTGGTAGCCCTGGTCGTAAGGGCCATGATGACTTGACGTCATCCCACCTTCCTCCGGATTTTATCACTGGCAGTCTCCTTGAGTTCCGGCGGACCGCTGGCAACAAGGATACGAGGTTGCTCGGTGGGCTCTGGCACAGACTGACAACGGCCGTGCAGCACCTATCTCACGGTTCGAAAGCGTTCATCTCTGAAAACTTCCGTGGATGTCAAGACCAAGGTAAAGGTTACTTCGCGTTGCATCGAATTATTCACATGCTCCACCGCGTGCGGGCCCAAATCAATTCATTTTGAGTTTAACTTGCGGCCGTACTCCCCAGGCAGTCGACTTAGCGATGGCTCAGAGCCACTTATCAAGGCGCAACCTCAGAAGTCGACATCGTTTACGGCGTGGACTACCAGGGTATCAATCCTGGGGCGCTCCCAAAAGCGCACCTGGGCAATCGAGTGCTTCGTCAGGGCCGCGCTTCATACCGGTATTCCTCAGATCTCTACGCATTTCACCGCTTTACACCTGGAATTCTACCGAGACTCGAACGCGTGTCAGAATGCAGTTGGGCCGGGATTTCACATCTGACTTAACAAACCGCCTGCGTACTGCGCCAGTAATTCCGGATTAACGGCACCTCTAAAACCATTACCGGCTGCTGGCTGCAGATTCTTCCGGTGCTTCTTCTGCGGAGTAACGTCAATGAGCAAAGGTATTAACTGCTCCTTCCTCCCGCTGAAAGTGCGCTGCCACAACCCGAAGACCGCTATTCATACGCGGCGGCTGCATCGGTTGCCATTGTGCAATATTCCCGCTGCTGCCTCCCGTAGGGCAATATCAAAACAACTGAAAGGTTGGCACGAGGCGCCGACAACTTTCTTTGGCACCCAGCAATGCGTAGCGGG
+
-(+/+)'+(*,),(++(&.02&&&./**()(147*$))')&*%+-,)+/674-0'))&%*-'&/&$-+.'*,/+--+*'()$$%((56),3.,-&&'+2450(+')))**0+-+90989,62,7./9-3+*$,*/)(,++&13,*.-+(+-)%%('%%+++*/+&'/+0//3568688:,+*+,$&*4,*,/155570;55*5/63/&/121./,.*21:;.0-2/1.2.*+0/,-0/+./2.,*)*-.06041/-1/*//11889:867-)&'('%'&"$&-6..799:1+/+))+,1%(')*-+../0277933,3/,'/11/8,--+'-$(%%$#'+$**/21-..,(+&%&&$56-1'*,/083485789;96'62/(7))%'(%'')($$'%%''%%$%&+&)/)&'&'(../.0/(*&(*%%$$%$(,).*(&32*-$&(4--)'*0*(($(,('('(+./0781/2;4:558;97+.+''+-13-)*/.1:0.,0+$(0*)-/-3.,.015*'&(&&&'&%'%)')-02034))(''%04(6.+/0102758:/).0+'*+*7:3*)&'&((.417*5+.,077+).43+137500/-+'))%&&%%%($&&#&%#&&)),'-'*),%+.313+,'&)&&,.86:6::6296--,5//0687754523,320/.-,,)5*(('&''&&&**'*01)$''*++(%%%'(&'*'&''')*7-8337024545.-%'*)&$%%'(%+--536+--%%.,/34//114-,7+3/10-,*,'&')-0-2-0-/.-$$%$$')10/)%'%()*)'$'(*)(**'($&00'+.1+*/2)03)*$))33,+*&&(2.0481,'$$%%%#$##&%$(')'((,-3202'''*/.0,)&&'$(&&&%'()$$$%+'%((+-//-0//1-&&$$'&+'&$%(%,1(+,2<1592-,*(2%()3786671;221+*-87(/*'('($&%#$&*-)-2&&)('&)-+.*)'(&+#$)#%%%).0/7.)(%)$+'$$)&/6/%&%)(''&$&*'&&(%)'&&(&%(,$))%+%'(2/0*+.5+',/.+&&('(+6+-7-.&%,+//20/+,&%'**)$+)3+,-/)#$'%(%%'(**21-/0.+,.73+))(%)*$.(&'*/01.*+*&)%)$%%
@8f142fac-49a2-43ab-a0ac-3324ca31fc0b ch=342 read=82586 start_time=2019-12-13T14:06:21Z barcode=BC01 runid=2c9cf7bc05858273f10e7d7ec552fc0bd742dc3e
CCGGTTACCTTGTTACGACTTCACCCCAGTCATGAATCACAAAGTGGTAAGCGCCCTCCCGAAGGTCGGCTTCCACCTGCGCTAACTGCAGCCCACTCCCATGGTGTGACGGGCGGTGTGTACAGGCCAGGAACGTATTCACCGTGGCATTCCTGATCCACGATTACTAGCGATTCCGGCCTTGAGTCAGTTGCAGACTCCAATCCGGACTACGACGCGCTTTATGAGGAGTCCGCTTGCTCTCGCGAGTCGCTTCTCTTTGTATGCGCCATTTGTAGCACGTGTGTAGCCCACAGGTCGTAAAGGGCCATGATGACTTGACGTCATCCCCACCTTCCTCCAGTTTATCACTGGCAGTCTCGCCTGAGTTCAGCCGGACCGCTGGCAACAAAGGATAAGGGTTGCGCTCGTTGCGGGACAACCCAACATTTCACAACACGAGCTGGCGACCATGCGGCACCTGTCTCACGGTTCCGAGGCGCATTCTCATCTCACCAAGAAACTTCCCGTGGATGAAATAAGACCAGGTGGGTTCTTCGCGTTGCATCGAATTAAACCACATGGCTCCACCGCTTGTGCGGGCCCCGTCAATGAAATTCATTTGAGTTTAACCTTGCGGCCCGTACTCCCCGGGCGGTCGACTTAACGCGTTAGCTCCGGAAGCCACCTCAAAGGGCACAACCTCAAAGTCGACATCGTTTACGGCGTGGACTACCAGGGTATCTAATCCTGTTTGCTCCCCACGCTTTCATACCCTGAGCGTCAGTCTTCGTCGGTGCCAACCATACCGGTATTCCTCCAGATCTCTACGCATTTCACCGCTACACCTGGAATTCTACCCCCTCTACGAGACTCAAGCACCAGTATCCAGATGCAGTTCCCAGGCCCGGGGATTTCGCATCTGACTTAACAAACCGCCTGCGTGCGTACGCCCAGTAATTCCGATTAACGCTTGCACCCTCCGTATTACCGCGGCTGCTGGCAGGTTAGCCGGTGCTTCTTCTGCGGGTAACGTCAATGAGCAAAGGTATTAACTTTACTCCCTTCCTCCCGCTGAAAGTACTTCCTGGCCAGGGGACCTTCTTCATACACGCGGCATGGCCATCAGGCTTGCGCCCGTTGTGCAATATTCCCCTGCTGCCTCCCGTAGGAG
+
47%029+/637203,+,)149430:;9-34:6774;52,..+2(+*0/1/)+,13,+,43+(('&'$()*/30)).1(')')0.+*0/4-//4/'*)-:1.083*+()+-3;:603+,-*-(+)&()-&(2.800658;43551-)*,,6:110/0687/0/,7.--4.,-..:<5-.'+$$&%%+0.+,0.)+-/00/.*1/02025473322*4),%+169/2/0++%&)-/(+/;3554250,,)+(.-12823.3:3+/.0/058:61:-+.,/.+,+,10++-.17/'&%)(*5-416*+)%),$$+&--01-2-//5663/99:0./42521*/+,,7;6123389483+/1+&*&(%%'&/2,)%',.-7(361684903/18<,3+5774.4.//*,./455560-.0&,+3*.,,-.015:8-011*1(++(,.+.(.*$'+)4(+'.++-3/567212438864''*-,1%**39667895/.%''+)%+)&,,2+8,,96661&'%&&&,*1,,(')'&&*/4569814.8.++./0&&,0,3<::;03)++'').,,01%'*),.-3,41464**'''($$)+..:0*372.)./:6,*++,/.-2.40+&.).,19:-%2,1/05,(%%('/,/-,(*+--0,5*0*,.'*-).302/8'1/)(**1,6/55,7.*/54998::3298,.0:88797++,-/9030,++-02161//.+17)(11154+'+)(''')()(42+'***645322226;93.(&%$$&%,%))%%')6(304293-+0-*+441//*+/5658<;7626000/30282342101*)&/3771*5/(1,*/.2771.%+'//'+,-,7'&',+',%12;24,,*+,4*&151+16..'//0/,+)&'&9*:9;17:.00%&)+,21('&+,.20'/0527431./+1+0.*)*(*+-07+/6*(+*,1.:<7171000/#%$&$,--8/009*1,+,5/89;993105746;:8:95640'/.09+..,*),('()-*(,.0;.197908/-)448,6--*$*-,$&&,(4+$).+0&*3/91675'*%'$,*+*.-#%$&$&',,&./-.91503;-(2*))$$'..016091--12563934:4/3,-/+)
@5e734448-ad95-459a-8a6c-b3dfdb64ebf0 ch=165 read=203191 start_time=2019-12-13T14:06:19Z barcode=BC01 runid=2c9cf7bc05858273f10e7d7ec552fc0bd742dc3e
CTCCACGGGAGGCAGCAGTGTGGAATATTGCGCAATGGGGCAACCCTGACGCAGCCATGCCGCGTGAATGAAGAAGGCCTTCAGTTTTAATAAGTTCTTTCGGTAGCGAGGAAGGCGTTGGTTTTAATGGAGCTAGGTGATTGGCGTTAACAGAAGAAGCACCGGCTCCGTGCCAGCAGCCGCGGTAGTACGGAGGTGCGAGCGTTAATCAGATAACTGGGCGTAAAAGGGGCACGCAGGCGGTGACTTAAATTGGGGTGTAGAAGCCCCGGGCTTAACCTGGAGATTGCATTTTCATACTGGGTCGCTAGAGTACTTTAGGGAGGGTAGAATTCCACGTGTAGCGGTGAAATGCGTAGAGATGTGGAGGAGATTACCGAAGGCGAAAGGCAGCCGGGAATGTACTGACGCTCATGTGCGAAAGCGTGGGGAGCAAACAGGATTAGACCCTGGTAGTCCACGCTGTAAACGATGTCGATTTGGGGGGTTGAGCTTTAAGTTTGGCGCGTAGCTAACGTGATAAATCAGCCGCCTGGGGAGTACAGCCTGGGTTAAAGGCTCAAATGAATTGACGAGGGCCGCACAAGCGGTGGAGCATGTGGTTTAATTCGATGCAACATGAAAGAACCTTACCTACTCTTGACATCCAGAGAACTTTCCAGAGATAGTTGGTGCCAGCCGGGAGCTCTGAGACAGGTGCTGCATGGCTGTCGTCAGCTCGTGTTACAATGTTGGGTTAAGTCCGCAACGAGCACCAACCCTTATCCTTTGTTGCCAGCGATTCAGGTCGGGAACTCAAAGGGCTGCCGGTGATAAACCGGAGAAGGTGGGGATGACGTCAAGTCATCATGGCCTGTTAGGGCTACACGTGCTACAATGGCGTATACAGAGGAAGCGATAGTGCGAGCTGGAGCGAATCTCACAAAGTACGTCTAAGTCGGATTGGAGTCTGCGACTCGACTCCGTCCGGAATCTTAGTAATCGCAAATGTTGCGGTGAATACGTTCCCAGACCTTGTACACACCGCCCGTCACACCGTAGGGTGGGTTGTACCAAGTAGATAGCTTAACCTTTTGGAGGCGTTTACCACGGTAGCGATTCATGACTGGGGTGAAGTCGTAACAAAGGTAACCGG
+
.1,'&)+360397.////9864.../,00.0/6953037/41.18--23770/-505882.01.4//5::88,-0,127696).'38,&')*1(,818;41-7-+-1.,,.*(0+0)-0).199*)((*-(&$&%3+,,/602033/.'()*,23,+2*+,;-,*-,0,)2),5647-+*)%)(,+)/-*.(+(+**.0/100/:/5.14&&(0,7/12977995;/))20-,&-)+*).+7,,+1+3+5,%-(+04-+-4+)+*(.22*(,0*,)0)13/0+')0,5,/.756+424+76:<0//564-''&***.13+(4+)+4-.--'1+5.1)*-146...-2.+)3/)+;976'&&$()67/-3**&&*++0,+-0)2.0/7,/1//)6)&.3347796555559978034681,-/+-/5:7:7)*'+,98915/-0+%%))3-.6450./20%)..23566//'&)*/2106825581/'/.45145;99466<:593-0)+,///077431339;+**+%30579821+'%&''+(-51--.'(+6/+#$&'12;9400-/*-.8*&((%&%&(+,07686;88:22223.017399586:7//0/2-)-%%*,4*(*/.225128-+++,1956628+*,1011-)02,//.-,,--%.*6.),*(-$#%1,93-..18640124/889334437845)$$'&))2*/11453114)+)2*+/90883945+-77-014/+*(,)3(1*/0&('')0+'/.+.3046232/&3%&'*233-2/)+(),,1*)*(---.+1,01334<.605-+)'',+.,297486772,-,&*)*+;:78683.,*'&&,,,,..+(*),680/.320/864411/10.*03*2,,,-./465/)(-+140,./1/92210/032)&&-2155412./0/4,6-.&&(,.))))(756/1261.)),%-/)/)(&'$'*.**,./255/%2-)*&7678<99868/:.()0,20/3//0200/1:-5:.,2301.02*)-,-+'%(*)+)+*6)+('(*,21///0121,-,57104+/4.30:7*+/+/,3//+,/13;510/022494-+*,0-.1(0-4/1:)./015122/
