# Supplementary material for: De novo species identification using 16S rRNA gene nanopore sequencing
Source: PeerJ. 2020 Oct 21;8:e10029. doi: 10.7717/peerj.10029 (PMC7585375; doi:10.7717/peerj.10029)
Supplement: Supplemental Information 3 [file peerj-08-10029-s003.zip › pass_fastq_runid_2c9cf7bc05858273f10e7d7ec552fc0bd742dc3e_386.fastq]

@9da62033-e032-4506-9997-7ead4c67d055 ch=382 read=125316 start_time=2019-12-13T14:06:25Z barcode=BC01 runid=2c9cf7bc05858273f10e7d7ec552fc0bd742dc3e
CCGGTTACCTTGTTACGGCTTCACACAGTCATGAATCCACCAGAAATTGGTAAGCGCCCTCCCGAAGGTTAAGCTGCCACCTACTTCTTTTGCAACCCACTCCATGGTGTGACCCGGGCGGTGTGTACAAGGCCCAGGAACGTATTCACCGTGGCATTCTGATTACATTAGCAGTTCCGACTTCATGGAGTCAGGTTGCGAACTCAATCCAGTTGACGCACTTTATAGAGGTCCGCTTGCTCTCGCGAGGAGTCGCTTCTCTTTGTAGCCGCCATTGCTTAGCACGTGTGTAGCCCTGGTCGTGGGGCCGCTTGATGACGTCATCCCCACCTTCCTCAGTTTATCACTGGCAGTCTCCTTTGGGTTCCGGCCGGACCGCTGGCAGCAAAGGATAAAGAGTTGCGCTCGTTGCAGGGAAACCCAACCCAACATTTCACAACACGAGCTGACGACAGCCATGCAGCACCTGTCACAGTTCCGAAGGCGCAATCCATCTCCTGGAAAGTTCTGTGGATGTCAAGACCAGGTTCTTCGCGTTGCATCAGATTAAACCACATGCTCCACCGCTTGTGCGGGCCCGTCAATTCATTTTGAGTTTCAACCTTGCGGCCGTACTCCCCGGGCGGTCGACTTAACGCGTTAGCTCAGGAAAGCACTCAAGGGCACAACCTCAGAGTCGACATCGTTTACAGCGTGGACTACCAGGAATTATCTAATCCTGTGTTTGCTCCCACGCTTTCGCACCCTGGTCAGTCTTCGTCAGGGCCGCCTTCGCCACCGGTAACCTCCAGATCTCTACGCATTTCCACCCGCTACACCTAGATTCTACCCCCCCTCTACAGGACTCAAACGCCGGTATCAGATGCAGTTCCCAGGTTGAACCCGAGTTTCATCTGACTTAACAAACCGCCTGCACGTGCGCTTTACGCCCAGTAATTCCGTTAACGCTTGCACCCTCCATTATTACCGCGGCTGCTGGCACAGGTTAGCCGGTGCTTCTTCTGCGGGTAACGTCAATGAGCAAGGTATTAACTGCTCCTTCTCCCGCTGAAGTGCTTCCACAGCCAGAGGCCTTCTTCATACACGCGGCACTGGCTGCATCGGGCTTGCGCCCGATGTGCAATGTTATTCCCCATACTGCCTCCCGTAGGG
+
02(137/20-2).6(++/,-2)()$'(*/7*1.1888(&*'&%(*'.**,,,)*+,-955050,',)/+82.),-(/+'/,+$((7,5:85*))%.-)&()67*,,*,,/008.-,243+4.//)1.0/*/-,5++273;31652;3116%-'*'&*/,-.,+&%%&)%&(-((271..188985796//-0&&,/3--&'31.3)8162,-..)*+''$)+1.+.&'$)),112,8))),,.-&&'&)*$'()./5/743785--+%%))+71/3,&*%$&(&,-.20+(*,08//7::8.+$,./,*&&%$%$'&--21.+,/.2,'*0,/.,(**/2:**+;744060(.-/+.,+5*)(/0-3)**5-.3++104408/.'/6:*2.636:1*&*,40/*)(+-.20/&+*%'%$''&-+14,0,0))+4*(**&/*-''6544031%-.+-/%-$-).-+*+(*,402/28/+%$('*)3&1+6.7845836(*7.43,.2;75///730)++/4332*%/(,314:5121-2-./04*))1,/9:8;/1/../.2-+5+,+*&&(()-706:2)32(3-54,49:,6*24;:83/41*,016476-2,.)087*&,),'42322-2,2)*+-,010+225',)*&%'+*0/24+.1*)./.,16/3+&''+01*1'(+2-7/$(&&%'(+3.78599*41(%%++3222:6;:663,.1)'/2.7,&++*.:8*()'-0*&'$''11466:7648+-661924867657:23.)(%$%%&)+*&&-,1442//),(,56/(%.,*)1/+.-161%'++-52-4139841.2713&**'&'+44..'('),/034+,.//;899<16.--204/,3,-)*%+%64..7860-.-/040-++17+0733/%'./730)+(&%+*/5/,+0'1*9()'+/20.-0/6.-,/94227(,''*)*4;5-7-,-::726+(*%(--.++0,&4235895575557-5465/4455121115646/8-10401/1++*,++.$$0/,'..,*1)**+,*%%&(+$/)***,/-6-9./34*/,+%+''(*')%&&''(,...2*94-+*+-*.0,)%,',(*+(+&*)#-0/073(*+**(-00/;-.2..'&
@874da8d2-0e7f-4dd3-bf33-7cd0870cb722 ch=283 read=96555 start_time=2019-12-13T14:06:25Z barcode=BC01 runid=2c9cf7bc05858273f10e7d7ec552fc0bd742dc3e
CTCCACCACGGGAGGCAGCAGTGGGGAATGTTATTGCACAATGGGCGCAAATACAGTGCATGTGTATGAAAGAAATTCGGGTTGTAAAGTACTTTCAGCGGGGAGGAAGGGGTAAAGTTAATACCTTTGCTCATTGACGTTACCCGCAGAAAACACCGGCTAACTCCGTGCCAGCGAGCCACTTGGTAATACGGAGAAGTGCAAGCGTTAATCCGGAATTACTGGGCGTAAAGCGCGCAGGCGGTTTGTTAAGTCAGATGTAGAAATCCCCGGGCTCAACCTGGGGCTGCATCTGATACTGTAACGAGTCTCGTAGGGGCATTCCAGGTGTAGCGGTGAAATGCGTAGAGATCTGGAGGAATACCGGTGGCGAAGGCGGCCCTGGACGAGGAGCAACTCAGGTGCGAAAGCGTGGGGAGCAAACGGGATTAGATACCTGGTAGTCCCGCGCCGTAAACGATATCGACTTGGAGGTTGTGCCCTTGAGGGCGTGGCTTCCGGAGCTAACGCGTTAAGTCGACCACCTGGGAGTACGGCCGCAAGAGGTTAAAACTCAAATGAATTGACAGGGCCCACAAACGGTGGAGCATGTGGTTTAATTCGATGCAACGCAGAAGAGACCTTCACCTGGTCTTGACATCCACAGAACTTTTCCAGAGATGGATTGGTGCCTTCGGGAACTGTGAGACAGGTGCTGCATGGCTGTCGTCAGCTCGTGTTGTGAAATGTTGGGTTAAGTCCCGCAACGAAGCACAACCCTTATCCTTGTTGCCAGCGGTCCGGCCGGGAACTCAAAGAGACTGCCAGTGATAAACTGGAGGAAGGTGGGGATGACGTCCAAGTCATCATGGCTACTACGACCAGGGCTACACGTGCTACAATGGCGCATACAAAGAGAAGCGACCTCGCGAGGTAACGGACCTCATAAAGTGCGTCGTAGTCCGGATTGGAGTCTGCAACTCTCGACTCCATGAAGTCCGGAATCGCTGGTAATCGTGGATCAGAATGCCACGGTGAATACGTTCCGGGCCTTGTACACACCGCCCGTCACACCATGGGAGTGGGTTGCAAAAGGGTAGGTAGCTTAACCTTCGGGAGGGCGCTTACCACTTTGTGATTCATGACTGGGGTGAAGTCGTAATAAGGTAACCGG
+
./3/&&'&(281-//--/012.062(,6/*2/,41,***,0.2:54%,'5+*./0.1+)&&$%$((+005(%*)&''*+780:000.(&'%*,2.-&.+/27,',,,,/56++3;4,3-6-1/2,,/+'()%&,'(,6,1**23*,.1+-.*((+00(+-,/1./00*+.59222+)&/0%)'%,)./8..//10*(%(*/-54(*.291804(++3,5,.0;;;410019100,-+.+/31)/490+2849+/8+05874+'/+*-/23.,20076,%1/,+2*(,++,+./2.///012&*,..')),/.-,*,)2)(&+,-().5/-((((0531196136:854312554;0-1+/55463431/2)(+(*+)+**)+'-/./+&,)&)*'(,,.16;90.*-2/,5896::))-.0:12&6.*1,..64338.186&'')0*%,.290456&-((,&000+)%%+*,--.3-1/27*/'&&),4.376:5440+/.,-.+1*++0/.1'.-4887:9(28268.,++*-&*),%.0+)(,+600650,//19-)*0,.-4-6(+(-*8+(+)&%)&)**0+-.+/%*'.3:8/9182,-12132/),%&-,&&%*40-.)*.022321+0-./6764//.()1,,34-*-.,//018313239467:576/:80:21431-023346789660+.()'&$+,.-101466666894433:9/1285900302/4/;2,.516**,,,(/0326+0-,.0+,3*-42-*''((1,3)2,10+./)--.6+0('(--9806(%(**-.182//2-,3,/.0-,.8;5/2('$'*0).*/026;93,((%$%'.,.-/0706774511&(-25:97526128/,-.,)+16)')&(*()54586652/-,,--.4(,-2610,,/42+/12222788970+)-',/,-),,/0866840/+'),056625132//0)4/2423+,+&*/4655/2.4//52(+889;601/4235<622+2,,%&,'1./4223211/2755;7-222322624/8.++*.776;366;1)%)%()++))(*+-10297;829.((-&/)*1..99,/)+2./488;9970000-1.-,')))+4/3)'%(),0*,3*3.3
@6fd9589b-5772-4ed0-bca2-c0b3cd5b0f48 ch=166 read=461626 start_time=2019-12-13T14:06:41Z barcode=BC01 runid=2c9cf7bc05858273f10e7d7ec552fc0bd742dc3e
CCGGTGCGACCTTTGATACAAGTAGGCTTTTGCAGGCGGTGGACGGTTACCCACCGGCTTTGGGCACTTCCGACTTTCGTGGTGTGACCGGGCGGTGTGGGCCAGGAACGTATTCCTGCGGTATGTGCCGTTACTGTATTTCCGGCTTCCGTAGGCGAGTTGCAGCCTACGATCCGAACTGAGAGAGTGTTTCTCGGGTTTCACACCTCGCGTTATTGCTTCCGTCTAATTCCTTCCCCATTGTAGTGCATTATTAGCGAAACTTAGGTCCTGGGGCGTGATTTGACGTCCATCCCGCTTCCTCCATTGTCTGCGGCAGTCTCATGAGGACCGCGAAGTGCTGGCAACATAAGATAGGGGTTGCGCTTGCGGGACTTAACCCAACATCTCGGCACGGGCTGGCGACGGCATTTTTTCCTGTTTTCGCTTCCGAAGAAGAGGAACTATCTCTATGCTCTGTCCATCAACGTCAAGACCTGGTAGGTTCTTCGCGTTGCGTCAGATTAAACCACATGCTCCACCGCTTGGGCGTTTGTCAGTTGTTGAGTTTAACCTTGCGGCCGTACTCCCCAGGCGGTCGACTTAGCGATTAGCTCAGGAAAAGCCACGCCTCAAAGGCACAACCTCCAAGTCGACATCGTTTTACGTGGACTGCCAAATTATCTAATCCTGTTTGCTCCCCACGCTTTCGCGCACCTGAGCGTCAGTGCTCTTCGTCCAGGGGCGCCTTCGCCACCGGTATTCCTCAGATCTCTACGCATTTCACCTTTTGTAGATTTTGCGCAGGGACAGGCGTGTCGGTTACGTTCCCAGGTTAGGCCCGGGATTTCATCTGACTTGACAAACCGCCTGCGTGCGCTTGCGCCCAGCGAAGTAATTCCGATTAGACTTACCTCCATGGTGGGCATGGCAGTTAGCCGAGGTTCTTCTGCGGGTAACGTCAATGAGCAAGGTGACGCATTCCCTTCATGCGCTGAAGTGCGCACAGCCCGAAGGCCTTCTTCACTTTACGCGGCATGGCTGCATCAGGCTTGCTGGGTTGACGTCCTTTTCGTACCAGGAG
+
-,+(&%#%$%$%''&'(%#(&$&&*,)(*(%$%#+)(+'#'%$#&&()%).,',6,5*+0,',1-.46:/.-0/68,,&)&())&&(+(*22+-3(*,.).,-'36362-21272)*-0--*$%%%')&'))'(1/*'-4)+)(&%'()')+*571/'-)9,.,-.1,.101524,%''((''''&)((,+)*+2+5*+-*')*)/5*1'&()-*4/-.49/,-./-&$,(&#$$(++*+01++0(2',)3*(*)%',++++(,++-702(+).*(&&&*&*1--*/)-&%$&46+$//628200,*.+/2889-600.3420+.''('$%%&'+*,-,+,,/0,,*('*,534-&',-+./0,+&*+.(..90/6/0))*),/7456-.((*+-.++-./*01%+(')%'*.35+6/)+049,%&%$$)(&*/)--*&(*(+)0130.*-+.)$()..13621201317574589<:64/1*52<+/,,)0/.5.//22(%-001:6((((,1.1243.21*'(&'()'&,.,((($)--'*/*+,27++*/--/,+/,4..112/665,)/'028620,---,*+)*-*,%').%..+//)$*/&(*077763+-))&()'+*(1)30,--+*,+-2/29:)'()%*/686-4'20719++*)+523563922*+)15-),.)),5,-()%'',,(%&,.378'4.'&&&).-./1)).87-012:1:7789*13-300286014&&/.-,+($*,.*4:**&'('+-)&'%/&//(&')%'$*)((&%/('%%%'%*'((%%'(0/66*-61:)+-91*/4/*57015110.-00735556427244)()**3/-*+&$%&)*''%$$(&&).25:/3.-/.,%(&&&$+-'+)%$&&$(1+)&(&+'$+,4++,-($&$)(+,3*&'*''()&'&&'(*-,*+),%&'%%&%&$%&')/6.-))%%$%#%&%'(&((+&''()&1,''(+./01-5-.4/$'-1*&&(.*.-23296623233/..'&%$%%&'),))#$$$$#$&&,,+-&,'*),+)
@0747a5de-4ca3-4333-8af8-1e8afff96315 ch=348 read=102951 start_time=2019-12-13T14:06:41Z barcode=BC01 runid=2c9cf7bc05858273f10e7d7ec552fc0bd742dc3e
CCGGTTACCTTGTTGCAGCTTCACCCCGGTCATGTGAGATCACCGATGGCAGCGCCACTCCCGAAGGTTAAGCTACCTACTTCTTTGCAACCCCTCCCATGGTGTGACGGGCGGTGTGCAAGGCCCGAGACGTATTCACCGTGGCATTTCTGATCCCACGATTACTAGCGACTCCGACTTCATGGAGTCGAGTTGCGAACTCAATCCGGACTACGACGCACTTTATGAGGTCCGCTTGCTCTCGCCAGGTCAGCTTCTCTTTGTATGCGCCATTGTAGCACGTGTAGCCCTGGTCATGGGGCCATGATGATGACGTCATCCCCACCTTCCCTCAGTTTATCTGGCGATCTCCTTTGAGTTCCCGGCCGGGCCGCTGGCAACAAAGGATAAGGGGTTGCCTTGTTGCGGGACTTAACCCAACATTTCTAACTTACGAGCGACGACAGCCATGCAGCACCTGTCACGGTTCCCGAGGCATTCTCATCTGAAAACTTCCGTGGATGTCAAGACCAGGTAAGGTTGCTTCGCGTTGCATCGAATTAAACCACATGCTCCACCGCTTGTGCGGGCCTTTACGTCAATTCATTTGAGTTTTAACCTTGCGGCCCGTACTCTGTTCGACTTAACTGATTAGCTCCGGAAGCCACGCCTCAAGGGGCACAACCTCGAAGTCATCGTTTACAGCGTGGACTACCAGGAGTATCTAATCACGCTCCCCGCAGCGCACCTGAGCGTCAGTCTTCGTCCAGGGGCCGCCTTCGCCACCGGTATTCCTCGAATCTCTACGCATTTCACCGCTACGCTGGAATTCTACCCCCCCTCTACGGTAAGCTTGCCAGTATCAGATGCAGTTCCCAGGTTGGGCCAGGGGATTTCACATCTGACTTAACAAACCGCCTGCATTGCGCTTTACGCCCAGTAATTCCCGATTAACCTTGCACCCTCCATTATTACCGCGGCTGCTGGCGCGGAGTTAGCGGCAGCTTCTTCTGCGGGTAACGTCAATGAGCAAAGGTATTAACTTTGCTCCTTCCTCCCCGCTGAAAGTACTTTACAACCCGAAGGCCTTCTTCATACGCGGCATGGCTGCGTCAGGCTTGCGCCCATTTATTCATAATATTCCCCACTGCTGCCTCCGTAG
+
543021/4445/2,)($(*05322793'+.-$%$%&'&*0/&'&&)*3*)&*,./5&)(11,+--*,(6/.-..47:7568;/3;1,.1,498,'---(63,-+.-031:77,13(-$+.81.51*0(0403846:1./9,5.6/0.:,0---,59+)0/,4.,(''*+-)**351057:4,,-(&)+20,+/.-.0340662831+424954442500+-.9;541..0,0)(),0--/535))$&'/-1%&'-201328-%+'+'+*4;67;6/..-&-.)))((.76689/.*,'(-/1:/1---****++-,-.369;.-3:3723++1(,+6)*-38884(%0)*/&&1+-/35.29-,/4/(-'/6/1.6.-40505+42:.6/-69*52..()4+.2-.+491+&&++13).'&%)4)(&,())'-.+(,*-'+,'/-*-2.21.--,+,,&'(,(+*78620-'&-).27://1-./+(.23,&(:+6589;66/55644436)360.115*6*-.6533008222674/1/1/<;440))--./5:24;-0.6-117+/*((%'$$''):/918309;800,7;;,5713/*)*)174,*1./.,*(&.,2/-,/-+)%''.)*&+-0)1,+1),0(+,/1/3*,-370,,//721/+&+)*10003-67/'-&../87;854-.4*3.'(*,,,+//+-&&%*(274,#)#'(&,-/7322/0/0/11387;7809,,4;;44:79:8<:9;<68;1945698742*)347457667731:+.'*2167,+%(&&*.(2/2-..25683.-/277.501/&.+5--71041345112222606.51-..4-*'517%).*)#6-**'../56.+'&'5+46;:3;02;231$/-..)&(%##'(*30,,2377776+,.7+1(,),/,**./4453)1)*0:/.,))-1-/0;3;.-*+(0&'1*&&'(&%%%&*,,278876+,,/)4+,-70:344999<./1/-5.3-,,*.)-/3/-7364/:9.)246/4+)*).484**-)04+**+))+-.438;96/..+-2:4*3/+(),+%**%786490232;.(./))12-'#+--/808::+)--+.,*++*-*0497
@95c2d47c-cd10-4f14-b7af-cd2dde1d5f62 ch=210 read=91336 start_time=2019-12-13T14:06:41Z barcode=BC01 runid=2c9cf7bc05858273f10e7d7ec552fc0bd742dc3e
CTCTGGGGAGGCAGCAGTAGGGAATTTTCGGCAATGAAACCTGACCGAGCAACGCCGCGTGAAAGGAAGAAGGTTTTCAGTTATGCTTCTGTTATAAAGGAAGAACGGCGGCTACGAAGAAGAATGGTAGCCGGTATTGACGGTACTATTGAAATTACGGCTAACCGTGCCAGCAGCGCGTGATAATACGTAGGTGGCAAGCGTTATCAGGTGTGGGCGTAAAGAGGCAGGCGGCAGCAGGGTCTGTGGTGAAAGCCTGGAAACGCCTTCAGTAACCATGAAACTGGTAGCTAGAGTTGCAGGAAGTCGATGGAATTCCATGTGTAGCGAATGCGTAGATATATGGAGGAACACACCAGTGGCGAAAGCGACGATCTGGCCTGCAACTGACGCTCAGTCAGCGTGGGGAGCAAATGGGATTAGATACCTAGTAGTCCACGCCGTAAACGATGAGTACTAAGTGTTCATCGAAGTTCAGTGCTGCAGTTAACAATAAGTACTCCCGCCTGAGTAATTACGTTCATAGAATGACTCAAAAGGAATTGACGGGGGCCGCACCAAGCGGTGGAATAATGGTTTAATTCCGGAAACGCGCGAAAGTTGTACCGGAGTCTTGACATACTCATAAAGGCTCAGAGATGGAGAGATAGCTATATGAGATACAGGTGGTGCATGGTTGTCGTCAGCTCGTGTCGTGAGATGTTGGGTTAAGTCCGCAACGAGCGCAACCCTTATCGTTAGTTACCATCATTAAGTTGGGGACTCTGGCAAGACCCGGTGACAAGCTGGAGGAAGGCGGGGATGACGTCAAAATCATGCCTTATGACCTGGGCTACACGTGCTACAATGGATGGTGCAGAGGAAAACCGCGAGGTGAAGCAAAACCAGCAAACCATTCTCAGTTCAGTTGTAGTCTGCAAACTCGACTACATGAAGTTGGAATCGCTGTCGCGGATCAGCATGTCGCGGTGAATACGTTCTCGGGCGCTGTACCACCGCCCGTCACACACGAGTTGATAGCACCCGAAGCCGGTGGCTAACCGCAGGGAAGGAGCTGTCTAAGGTGGGATTGATGATTGGGGTGAAGTCGTAACAAAGGTAACCGG
+
'('#*45*(-00032000,(.+(*/66,129+7++-(*1+/(()10042349202:,-,)),6'...2)*1,43..)+(73:20*'))(,+-0+*.2.'+)-.03.0943;77,+'*-%,+),../821181030+'+-.0+).(+/,1'&).*.*++)(&%*,.2-3/2:.03.+,(*&(&').0,*--.246+0+*47/0..4104%-3404+32,-049,)$3++(22/052/35-.,-)(,-,-70+,),(2323'.*%)()')/+&*).**74-(*0(&&*%#%((1-)**.(&()0)*()),((-./.002387712.($*((')&'+67345555/471.1',)*-.(-0&2306.+*)&%'*/0023311306---/..045:898:-310'')+,.68+(.01::4*8:051--53117)('2*-.07)+.7;99:9-6033,)'**/20++-*/)&$(+%(,*-77--022676.1.6,'*+2//2.)')(+8*,3944)+)-')'&*'()%%&'*&$"#,(,-,-,(%),,1/541-(42,07%'%'%/.-.5-,/*(%$&%+/74;9-7/43'(%,+%'%'*/216'')($$$%&''$&)/1102405(303+()0.,0037,+,./291*))(*5*5443312,),0++.+/-//1-./06575;457782-/01;7:887+2+*/./-6-29:0:/3.3660166711.4--/+05+(-+11,/0-,/1.3:9::,9+/(+*/*47*+/..-+0.//*)))'''&%((++'2244-/-+,.6-0,5/45679782353*//-6+-6,311--15.332/-+-&'+.-10)3383/-')*.344..+*(,*'&.4-,,+*(/**2,-.8;652-,-2:90936;787,11;8&/.2-+(*03325,/'*-14/1)+,-,0832393525570,*$)'+-55889+12%/$&$&)-7223854658;98815/-$&%%&')**/7508'%+1)*%(%))')())'#$%&#'((%''&(/().,30-.003/31./',,'+$&'*)0440100.)01./.+,,.4/6.342,-,/-,,+-,6218.)0,294-55
@de94d184-9540-4a12-8209-1d0a73d476f9 ch=353 read=158234 start_time=2019-12-13T14:06:37Z barcode=BC01 runid=2c9cf7bc05858273f10e7d7ec552fc0bd742dc3e
CCGGTTGCCTTGTTGCGACTTCACACAGTCATGAATCACAGAGAGTGGTAAAGCGCCCACTCCCGGGGATAAGCTACCTACTTCTTTGCAATACTCCATGGTGTGACGGCGAGGTGTGTACAAGGCCCGGGAACGTATTCACCGTGGCATTCTGATCGATTACTAGCGATTCCGACTTCATGAGGTCGAGTTGCAGACTCAATCCGGACTACGACGCACTTTATGAGGTCCGCTTGCTCTCGCGAGTCGCTTCTCTTTGCTTATGCGCCATTGTAGCGCAGTATGTAGCCCTGGTCATGGGGCCATGATGACCAATCATCCCACCTTCCTCAGTTTATGGCAGTCTCCTTTGAGTTCAGCCGGACCGCTGGCAACAAAGGATAAAGAGGTTGCGCTCGTTGCGGGACTTAACCAACATTTCACAGCTTACGAGCTGACGACAGCCGCTATTGCAGCGCCGCCTGTCTCACGGTTCCCGAAGGCGCATTCTCATCTCCTGAAACTTCCGTGGATGTCAATTAGGTGGAGTTCTTCGCGTTGCATCGAATTAAACCACATGCTCCACCGCTGTGCAGGCCCCGTCAATTCATTTGAGTTTTAACCTTGCGGCCCGTACTCCCCAGGCGGTCGACTTAACGTTAGCTCCGGAAGCCCGCCTCAAAGGGCACAACCTCCAAGTCGACATCGTTTACGGCGTGGACTACCAGGGTATCAATCCTGTTGCTCCCCGCGCTTTCGCACCTGAGCGTCAGTCTTCGTCCAGGGGCCACCTTCGCCACCGGTATTCCTCCAGATCTCTACGCATTTCCACCGCCCGCAATTGCCCTCTACGAGACTCCGGCGCGGTATCAGATTTTCAGTTCCAGGTTAGGCCAGGATTTCATCTGACTTAACAAACCGCCTGCGTGCGCTTTGCGCCCAGTAATTCCGGTTAACGCTTGCACCCTCCGTATTACCGCGGCTGCTGGCACGGAGTTAGCCAGTGCTTCTTCTGCGGAGTAACGTCAATGAAAAGGCAAGGTATTAACTACTCCCTTCCTCCCCGCTGAAAGTACTTTTGAAGCCGAAGGCCTTCTCCATACGCGTGGCTGCATCAGGCTTGCGCCCGTTGTGCAATATTCCCCTGCTGCCTCCCGTAGGAG
+
30+//8',*-*%0*&*./3::801(+,+095733:,1()+&(%%'(25374+*/04:*(-.-3*)'))$-%''()),2-.469)1-*&+'**&**07/)5,(()*)(*(&(%-+../.024580786),7,01.,01681,.1+001..3;934525),-9.21-))*+.8-1,+/617-1)'01/20012845.0.2565:72215171117,--,(.23-+'&),+10**,,6)+,0.-&*)),*+(+,42*+(1-*')&+-1456:555%%%&&%)&%*',*),-07*-*666'2'+353/,-,-,'$&&((+-/50:3,/302-(+1-..;,)&*,,)+,.3663:2*)..2-*+1/68::7780:/-3+07:-71:794*)%,(//36588:5.8--*:;5/4)+%+',)1+19++%$'''''')((-134'44353255('**+('(&((%)&&.37663././*/85.1**..+.,(0/197787864..('+2-+3:59567;:6.23*')+',')')),8;88<:7907/..677--.3-88.-,+--,+*,2,+14)*(%&))(322982.3413/1+&+631120;<8++4/4...08.9+)*,,)058,.295(2-**&&+%*$&&'*&'(+.,.--.).4*-198435**.''(*.416-5+.034-/%%,3364:8/,/-,,22995545:39.*0-,+*1-0+,*.5)*-3.-+$*)+-90//216:)+..17:9-+76588317+)479+42%(%$$()54-05+8111654--++*/111887967,/1:1.-12*-*'%'$#*$"'**/22144400()02)0.'(%'()*2()(-'(%'(/0,.+(-211%'-8-(+(&*773212,,,+1,6-35680825744556630+.))'0,24-,0248:<791113241.--.*++.780-3,--17/01,.-(&)/47/)%(,+,')/9//0:(65'*5058<3223-+)))47767121.,+()(%$,)0(,-(.*+(*,&++7;,2732/.89-*98706/*,,(10.'%$&&)''*.+1094:3133&*%%$#$(,31357567.35.2-*,+,2/&(*()20.2-/10477-+.6.-.,)/83-.32+.&
@9e378828-f7ba-4427-8c68-ba98a64fdcdd ch=213 read=202114 start_time=2019-12-13T14:06:51Z barcode=BC01 runid=2c9cf7bc05858273f10e7d7ec552fc0bd742dc3e
CCGGTTGCGGTACGACTTCACCCCAGTCATGAATCACAAAGTGGTAAGCGCCCTCCCGAAGGGATAAGCTACCTGCGCTTCTTTTGCAACCCCGCCCCATGGTGTGACGGGCGGTGTGTACAAGGCCGGAACTTTATTATTCACCGTGGCATTCCTGATCCACGATTACTGGCGATTCCGACTTGTGGGTCAGAGTTGCAGACTCCAATCCAGTTCACGACGCACTCTATGAGGTCGCTTGCTCTCGCGGGAGTCGCTTCTCTTTGTATGCGCCATTGCTGGCACATGTGTAGCCCTGGTCGTAAGGGCCATGATGACTTGACGTCATCCCCACCTTCCTCCGTTTCACTGGCGATCTCCTTTGAGTTCGGCGGACCGCTGGCAACAAGGGGGATAAGGAGGTTGCGCTCGTTTACGGGACTTCCAACCCAGCATTTCACAACTGAGCTGACGGCAATATTGCAGCACCTGTCTCACCGAAGGCACATTCTCATCTCTGAAACTTCGTGGATGTCAAGATAGGTAAGGTTCTTCGCGTTGCATCGAATTAAACCACATGCTCCACCGCTTGTGCAGGCCCCGTCAATTCATTTGAGTTTTAACCTTGCGGCCGTACTCCCCGGGCGGTCGATAACGTTAGCTCCGGAAGCCACGCCTCAGGGCACAACCTCAAGTCGACATCGTTTACGGCGTGGACTGCCGGTATCAATCCTGTTTGCTCCCCACGCTTTCGCACCTGAGCGTCAGTCTTCGATCAGGGCCGCCTTCGCCACCGAGTATTCCTCAGATCTCTACGCATTTCACCGCTACTGGAATTCTACCCCCCCCCTCTACGAGGACTCAAGCTTGCCGGTATCAGATGCGGTTCCCCAGGTTGAGCCGAGTTCCGCATCCTGACAACAAACCGCCTGCGTGCGCTTTACGCCCAGTAATTCCGATTAACGCTTGCACCTCCGTATTACCGCGGCTGCTGGCGCAGGTTAGTGGTGCTTCTTCTGCGGGTAACGTCAATGGTAAAGGTAGCTTTACTCCCTTCCTCCCCGCTGAAGTACTTTTACAACCCGAAGGCCTTCTTCATACACGCGGCATGGCTGCATCGCCATTGTGCAAATATCCCCACTGCTGCCTCCGTAGGAG
+
/,'0/5+1'+*,.2267<8)65.'&&,-*++,3432415.+-(0*/-*+129./.64--1*/'(((*)/3467/%*%'7-.479+-0-&/21($%(**+-5:56588909:51--**(*-17348560-+('%('%-()4945797:-2*'+33&))/196,,+*3-..,%+*++2/97,*)*%#%'**++')%).7).')()).'9)83.*.37-*,.-3,1'*,-/.10,--+-+-//,,,+)--0-30)+--/4385855;7)**.47578-.0+,-/))('%,+.),//2;2/6999.5/+-580955001/,.+2.346656,766,-214850./(*,+*''++30+*$*+553.540147:++*,)7-+%&),03/.5013+741+/,-)+,'))-0/30345309*&),1;34*)'%./08++'411:2..11-.()+7677565/-.*($%#$%#&((./**440/&*'*-507203(195344983/'&*)&&+)7*-7<5*()),4./&&),*24+55;98<:7919-'),.5,/-0-0<9;;*41----7923:-/-6-104$+-1786),5/85;7/298/*+49/)//-0).))+.1/55550610.&2684955-)***.+/,*,507*,*))&..-036937.085/-01:6934+1*/276959768<:-,,3//1786./()*/0*)+$)'655442;5,.-235+*-+*/9.-./*33232678693501/1+)'+-&,3228/2,./1%&&'20+&()08;63041.00////0/,,*-7/0,.+)./,-(-,/,/00..301/1373-.1122'&,+1026+**,.3/2612001677,+(&(,-1241)',2+6+,184*&,-7,522214&''(((/)055,3/1612543''((.0)&.,.*(''//614/-*-/21242.4/,-133110&.),728:67/<1007+.&%$*&(.--*%$(')*,7-::<:999184/086445,70/'$%&'%%(%%')--')).6,/8260/7:3,16.30(++)*+-('',*27('*(+/---10:<94400&.++**(((07753310/%&,$&+'0(-.9(,-.688.+444-*'((',3+.57.-)
@121219cb-aed0-4b3d-be94-ed278153c8e3 ch=339 read=109755 start_time=2019-12-13T14:07:10Z barcode=BC01 runid=2c9cf7bc05858273f10e7d7ec552fc0bd742dc3e
CTCCTACGGGGAGGCGGCAGTAGGGAATTTACTTTTCGGCAATGGGAAACCCTGACCGAGTAACGCCGCGTGGAAGGAAGAAGGTTCGGATTGTAAACTGCTGTTATAAAGAGGAAGAACGGCGGCTACAGGAAATGGTAGCCGGTAGGCGAATACTTTATTAAATACGGCTAACTACGTGCCAGCAGCCGCGGTATTAATACGTAGGTGGCAAGCGTTATCCGGAATTATTGGGCGTAAAAGAGGGAGCGGGCGGCGGCAAAGGGTCTGTGGTGAAAGCGAAGCAACTTCAGTAGACCATAGAAACCAGGCAGCTAGAGTGCGGGAGGATGTGGAATTCCATGTAGCGGTGAAATGCGTAGATATATGGAGGAACACCAGTGGCGAAGGCGACGATCTGGCCTGCAGCTGACGCTCAGTCAGCGTGAGGAGCAAATAGGATTAGATACCTAGTAGTCACGCCGTAAACGTGGAGTACTAAGTGTTGGATGTCAAAGTTCAGTGCTGCAGTTAACGCAATAAATTACTCCCGCCTGAGTAGTACGTTCGCAAGAATGAGAAACTCCGAAATTGACGGGGCCCGCACAAGCGGTGGAGCATGTGGTTTTAATTCGAAGCAGCGAAGACCTTACGGAATCTTGACATACTCATAAAAGGCTCCAGAGATGGAGAATGGCTATATGAGATACAGGTGGTGCATAGTTGTCGTCAGCTCGTGTCGTGAGATGTTGGAGTTAAGTCACAGCAGGCGCAGCGCTATCGTTAGTTACCATCACAAGTTAGGACTCCTTGAGACTGCCAGTGACAAGCTGGAGGAAGGCGGGATGACGTCAAATCATCCATGCCCCTTATGACCTGGGCTACACGTGCTGGCCGAATGGTGCAGAGGGAAGCGAAGCCGCAGGTGAAAGCAAAACCCATAAAACCATTCTCGGTTCGGATTGTAGTCACGCTCGACGCTACATGAAGTTAAGATCGCTTTAGTAATCGCGGAGTCAGCGCCGCGGTAGACAGATTCTCGGGCCTTGTACACCTTAAATCACACCACGAGTTGATAACACCCGAAGCCCGGCAGCCTAACCGCAAGGAAGGAGCTGTCTAAGGTGGGATTGATGATTGGTGAAGTCGCGCCAAGGTAACCGG
+
.14.-.2/;:-'--+',)((*''*()'+-)$'%'**./1)2)))&('*)+4,*+348+%((382-0710342',*()./(,-)+/:/085.6--.:42.*+,,1///9:3%%&))2+17/&.-.6/.*0),/2403150-012&)%#%&%)&'('))-('+/-2'%')+-0010.01215360--,)+,7(**,/*-+0+./;9;7/5.+:..345439555365/0.0)0,587545724*&(*/-(*,%35*+2+'2327)059///41020--.*()%&)$&)+*-..(+*''&+5./--.6..--07..(('&())(/2*6-,-++.*)+*0)5+:;5671/0.24449;211;88867654*.35,,**/45:8220310,+,+/149/...-00)05))()%)'-+23458110)(&'')*&,*(-.1;7102.,7.218745:100555.4(+,59667;:4.*+(&&')06262533<6;5978767-,*5086773645+-.3231-),)(,*&(('*-47)*6785../0-./65661)(./*.74)('').+-/%#(&'((*++,03-05**-*-*./02542.&)*&-'*,00;<1/:848)--+-647('%&%*,.3.1'0(&+*0532120+0/.224:6-.532(,&()./1:/-*))4.97555001/,.1152-3.*575555(86:133662////2280112244-15413.0'/2:491-,&)'%)&''''*+$+$%'),760:-+...7;7/.$&(('.(%*++54,#%%))/11499:*,43473-,-*5*(-(-103//(-096792.///.((')0(*+*790*.:0/,,+,)+.-.0//*+()*)+$&$$'&+++37476/+-/'*)(&'(,)-435&-+)()1'$(/89,63,),,25,-3-/8001&-++*,0(4(%())-'#$%%&('''&,--0---/+*1++'%%%&&'()+**,.--//50*&'))%('')&')/2.)(+*$('-/035&618-3-+,+,&(&$#%).+-+1/1/%)(*,.-++212-%,'''+.)-5)-*&#(*%%-*0,1125)(,+*)&&+'&-1,2/,./34++.,)*))*4,+)**-/...&&%%$+*,2-0-675:
@4ce17b38-ed57-44e8-956a-894bd74be760 ch=159 read=139078 start_time=2019-12-13T14:07:07Z barcode=BC01 runid=2c9cf7bc05858273f10e7d7ec552fc0bd742dc3e
TTACTTTAATCAACTGACCACACCGCCGGCGCTGCCTCCTTGCGGTTAAACCACGGACTTCGAATTATTGCCAACTCTCATGGTGTGACGGGCGGTGTGTACAAGACCAGGAACGTATTCACCGCGACATTCTGATTCGCGATTGCGGCAACTCCAGCGCTTGTATGGGCGAGTTTCAGCTACAATCCGAACTGAGACTGGTTTAAGTTGGCTCCACCTCGCGGTATTGCATCTCTCTGTACCAGCCATTGTAGCACGTGTGGCCTACACATGAGGGGCATGATGATTTGACGTCATCCCCGCCTTCCTCCTGGTTAACCAGGCAGTCTCGCTAGAGTCCCCAACTTAATGGTAGTAACTAATGGCGAGCGAGTTGCGCTCGTTTGCGGGACAACCCAGCATCTCGACACGAGCTGACGACAACCATACCTGTCACCTTGTCCCCGAAGAGTTCCTCGATTAAGTGGTAGGGATGTCAGAAGTGTAGGTAAGGTTCTTCGCGTTGCTTCGAACTAAACCACATGCTCCGCTACTTGTACGGGTCCGATAATTCTGCGAGTTTTAATCTTGCGGCGTACTCCCCAGACTGAATACTTAATGCGTTAGCGGCGGCACGGTGTTGAAACCCCACACCCTGGTATTCATCGTTTGCACGTGGACTACCAGGGTATCTAATCTGTTTGCTCCCCGCTTTCGAGCCTCAGCGTCAGTTACAGTCAGAGAGTCGCCCTTCGCCACTGATGTTCTTCCTAATCTACGCATTTTCACCGCTACACTAGAATTCCACTCTCCTCTCCTGCACTCAGATAACCAGTTTTGGAATGCAGCACCCAAAGTTGAGCCTGGGTATTTCATCCCACTTAATCATCCGCCTACGCTCCTTTACGCCCAGTAAATCCGGATAACGCTCGCCACCTACGTATTACCGCGGCTGCTGGCGTAGTTGGCAGCTTCCTCATGGGTACCCGTCATTATCTTCCCCAAAGACAGAGCTTTACGATCCGAAAACCTTCATCACTCACGCGGCGTTGCTGCATCGGGTTTCCCCATTGTGCAATATTCCCCTGCTGCCTCCCGTAGG
+
5'%''(()3*+'&&''(90)*%',+32)+'')+)+.-4,3,+,+/-+**'))&%)+.0596(-(/-*.0.090++,,,,'1-8878785,)&'+6111--.0.3.256(74.51/448<7524-0-136:963308:8014)4+%*&)'+.+,-+*'(%''%$&$%&*0.0,,-9-/''(&'*/052'(05332/*357577<5/$/(7,73347359-01,/-++10)+*,/-+,'-/618;234:3592.+01.1/..'&)-/))(%'&&%'*/6-/0.,-,+(13)((*,68708;<5(.*+4,5+/5004,41322((44112214)+.+*+../99)0++011211+-.261-0.*1)&((''&.(,*+0(*+./102:)*0-8*.-,*.''($')--01('))'&$$&',*.4236/40-*%)*''&&%)*+/,/2693.-1)&'(,,4,/.-6*/'&&&&$'$)/77786+&))/266513/()(,095292./-,-&,384./53.1222;442411123+,0(')&'('(,6./4,'(*))*(&$%%)'/.78)+.,+1*'$($%&%%+*220'(+*-,-)5-)'(',,23/,20,-0/73/40**(/'+(&')+-+83*&'&.,'+(6675;849:84;7++(*)))9266537.0/*,-88181+00/561-+-0.4,')36..5753532/3444823842.-./+,)++*+-4149+564379.&(&$//5;76:/++))))*4302008830,.1./0/4)2.**(),+:8345554314.12/1*((''%(&..5.5/06:<)0)3116:-.,)+3+./)*.611188439310+9...1-7/&*.,+7,//13+(/13/52344//6/+.1/75*+,/5201-519;999566569:2261+423,.,,16/+-((&))-1,/++,637-3(%'')94511(.+1''$.,**.-)/./11841890)61,/21*-.,-62)))*,.-(,17,233:6.76..,,&)*..601-7///650-+*()-8,-58.%*(&((''('*+*080*,+.1007-65*+3$*&
@0bdf5b45-473a-40f5-bf07-33b7a344c4e3 ch=276 read=101460 start_time=2019-12-13T14:07:07Z barcode=BC01 runid=2c9cf7bc05858273f10e7d7ec552fc0bd742dc3e
CTCCTACGGGAGGCAGCAGAGGAATATTGCACAATGGGGAAATACAGTCACAGCAGCACGCGTGAGTGATGAAGGTTTTCGGATCGTAAAGCTCTGTCTTTGGGGGAAGATATTGACCCAGTACCAAGGAGGAAATACGGCTAACTACGTACCAGCCGCGGTATGCGTGGTGGCAGGCGTTATCCAGTTACTGGGCATAAAGGAGCGTAGGCGGATGATTAAGTGGGATGTGAAATGCCGGGCTCAAACTGGGTGCTGCGACAAACTGGTTATCTAGAGTGCAGGAGAGGAGAGTGGAATTCCTAGTGTAGCGGTGAAATGCGTGAGATTAGGAAGAACACCAGTGGCGGCGACTCTCTGGACTGAAAACTGACGCTGAGGCTCAAAGCGTAGAGACAAACAGGATTAGATACCTGGTAGTCCACGCCGTAAGCGATGATACTAGGTGTAGGGGTTTCAACACCTCCGTGCTGCCGCCGCTAACGCATTAAGTATTCCGCCTGGGAATTGGGTCGCAAGATTAAAACTCAAAGGGAATTGACGGGGATATTTGCACAAGTAGCGGGACATGTGGTTTAATTCAAAACAACGCGAAGACCGCCACCTACACTTGGTATGCCGCATTTACTCTTAATCGAGGAAATCCTTCGGGGACAAGGTGACAGGTGGTGCATGGTTGTCGTCAGCTCGTATCGTGAGATGTTGGGTTAAGTCCCGCAACAGGCGCAACCCGCGTATCGTTAAGTTACTACCATTAAGTTGGGGACTCTGGCGAGACTGCCTGGGTTAGCCAGGAGGAAGGTGGGGATGACGTCAAATCATCATGCCCCTTATGTGTAGGGCTACACACGTGCTACAATGGCTGGTACAGAGATGCTGGCTACCGTGAGGTGGAATAACTAGAACCAGTCTCAGTTCGGATTGTAGGAGCAATACGCTAACTTCCATA
+
(*.*)).(6++0+(#%#,)),0-:7-9-*+*++0.)-0)*.)&%$'$&$#$(&)'&(%)'-,/''''(/0002,3-;9:-4:7:915/5)),010-12273,484*+2-000&*('))/((*(.*)/)-))((*)(*,+3110)(2$'',%-,)%*$$%'$&)*'('''*(*-,&&1543:423%%)*4+/-(+1+&./3)(+(+-/432765:1/+(,*4,.6/788.,*)-731*53+87-+/*0*,36;71013/,*)+'/4434)/.)*65)*&)&,)-15..(,*(')*--/-/.2240-00-1,-./81))*((')))''')+,23600/48679700,/*(('),24332-148-/+'(,)%&$().*,*+(//-/0)+*%%(,*,'&),-8(2)++'0&'&*)247,09865465/00294075'+,+)'&&'(/*-4-+,(.(-+.4430---/5347*.'(%)-314:20,/))&-)+72/,./7:67/384240+)+)'(,(,()3.-+,/*367134/3*'))+,3/303(5:4-+,((%&()*,%%&%'%(-%%'02240319/6.3-,''()(*+/-,$(&&%&&#('(+*&%'$&$#&'&&&%'((+).3(',-.20,0./)*)((+)'00,34-05-.741/0,,-+&)(+-665567895:687403../43((&*+.--'*+0,//29-5,0***.6*)-138&&-/.-1)2-%%$')(+,*2*2')6-,+),1635:5-.+2)06/17745.1,&%*()'',502/.11+(*+*54111,2,4-.,707552415,*0/*./6742&/,,(*,*.-220'/--./51-*')*+321,.0:7)5530()*,.++--174*0''$%(,+.0--0+,.-'&(+)(211224../1.8'(*84.8(1'$#&'(*$))7-,.*'%&%$(+%&#$&
@99d4aa18-248c-45c9-bcfb-2856883fd776 ch=211 read=106391 start_time=2019-12-13T14:07:23Z barcode=BC01 runid=2c9cf7bc05858273f10e7d7ec552fc0bd742dc3e
CCGGTTACCTTGTTACGACTTCACCCCAATCGCTGACCCTGCAACCGGCCGCTGCCTCAGCGCGGTTAGCTCACGGACTTCGGGTATTGCCAGCTCTCATGGTGTGACGGGCGGTGTGTACCAAGACCCGGGAACGTGATTCGCCGCGACATTCTGATTCGCGATTACTAGTAACTCCAGCTTCATGTAGGCGAGGTTTCATTACCTGATCGAATTTCGAGACTGGTTTAAAGTTTGGCTCCACCTCACGGTATTGCATCTCTCTGTACCAGCCATTTGTAGCACGTGTGTGGCCTACATAAAGAATGATGATTTGACGTCATCCCACCTTCCTCCTGGTTAACCCAGGCAGTCTCGCTAAGTCCTCAACTTAATGGTAGTAACTAACGACAAGGGTTGCGCTCGTTGCGGGACTTAGCTTAACATCTCACGACACGGGCTGACGACAACCATGCACCTGTCACCTTGTCCCCAGAGAGTTTCCTCGATTAAGAGTAATGCAAAGGGATGTCAAGTGTAGGTAAGGTTCTTCGCGTGCTTCGAATTAAACCACGTATCCGCTACTTGTGGGTCCCGTCAATTCCTTTGAGTTTTAATCTTGCGACCGTACTCCCCAGGCGGAATGCCTTAATGCGTTAGCGGCGGCACGGAGGTGTTGAAACCCCACACCTAGGTATTCATCGTTTACGGCGTGGACTACCAGGGTATCTAATCCTGTTTGCTCCCCGCGCTTTCGAGCCTCAGCGTCGAGTTACAGTCAAGGAGTCGCCTTCGCCACTGGTGCTCTTCTAATCTCTACGCATTTCACCGCTACGCTAGAGATTCCACTCTCCTCTCCACCACTCTAGATAACCGGACAGATGCAGCGCAAGTTGAGCCGGGTATTTCATCCCACTTAATCATCCGCCTACGCTCCCTTTACGCGAGTAAAGTCCGGATAACGCTCGCCACCTGCATTATTACGCGGCTGCTGGCGCGTAGTTAGCCGTGGCTTCCTCCTTAGATTTACCGTCGTTCCCCAAAGACAGGCTTTACGATCCGAAAACCTTCATCACTCCACGCGGCGTTGCCGTGGTTTCCCCATTGTGCAATATTTCCCCACTGCTTGCCTCCCGTAG
+
:8)92<0..--'+2',,.01:972961/2580144-74,+$2%$'.-3/3)((&(*&'%()+/-004+335.+.+5+,++2/4--'/+)/(+&((/+*%.,/*(*()02;961)1))'+'+(1-2125%,&,.')21()4.4/.('*,-1.57//5233.+++$.'..2-/-2(.,8*&(*,25*,))%,.++&+)/9-,%&&&-*''/02(,*3/&%*+656:93793+.'++9*292216*,401)0/0..-4..*01,+())')%--).0:/98+++*,*),..3640*546/+,*(-7'(%&')*3455:3//14149,64''148:881//*',.20-,**$%.4$,,,,3-((&*'+,62/2.+1+4()(*(**--.+-0337503')*(),+,4655477350670,-++'(+)1+12/01*&'*)859599873+20*3889<8:/.-.748874763620446*('.*%(*41-2/656421-*)+,.83338;*/24-38::64),('&(''%%(*3:6869+,**'(+-1+&&,&88360,,#.&+,.+/1,.02/,,'/+497,378;9;8-71-/0+6<<2192,')''*./3'3)+--99.(-/8.259-(*'$%,+335332.-/15207/,-.0*)++2/7.,84.96/'/+./-((**./<:8:976;;//231246:533),1+0.+0,.131;2+**/.;5,.,168*%),+,*.-*)15817)*,11,*')(7.10333-&)'$'-.30.-.,69<75457,)**,/;4339/.-+%(+0205<3149912613344-+**,/7//*,.//432332+$'(%&(.++-23063-+(((%(.*)2&''%'$(+-6./,6/*3-.-/962356(.&,/036250147,/:.(...719,/5*&(&+%%&*+4.&,-*5058586.077692,.+,+/(,''4,))(),5177:2:-,('&)&11;-,,4*,/0+-:04161.1&.$,'''06521%.*/49+693/20((++,46)++-11**/9;33;3<999:45162'*-+-,+*,/(%$$$'0'4039<4+,9-/26685436,2480')'%'&%$$'(67*+80.
@4f4b8db9-6904-4e4d-bd45-e45996131a45 ch=20 read=68296 start_time=2019-12-13T14:07:31Z barcode=BC01 runid=2c9cf7bc05858273f10e7d7ec552fc0bd742dc3e
CTCCTACGAAGAACGGTAAAGAATAATATTGCACAATGGGCGCAAGCCTGATGCAACCATGCCGCGTGTATGAAGGCCTTCGGGTTATGAGTACTCAGCGGGGAGGAGGGAGTAAAGTTAATACCTTCGGTGATTACCCGCAGAAGCCCATTAACTCCGTGCCAGCAACCGCGATAGCTGGAGAAGTGCAAGCGTTAATCGGAATTACTGGGCGTAAAGCGCACGCAGGCGGTTCAAGTCAGATGTGAAATCCCCAGGCTCCAACACTGGGGTGCATCTGATACTGGCAAAGCTTAGTCTCGTAATGGGGTAAAAAAAATTCCAGAGTGTAGCGGTGAAACGCGTAGAGATCTGGAATACCGGTGAAGAGGCCCCTGGACCGAAGACTGACGCTCAGGTGATGCAGCGTGGGGAACAAACAGGTTAAGATACCCTATGGTAGTCACGCCCACGCGTAAAAACGATATCGACTTGGAGGTTGCCCCTTGGTGACCGAACTAACGCGTTAAGTCGACGCCACCTGGGGTACGGCCACAGGTTAAAAACTCAAATGACGGGGAATTTTTTACAAAATGGTGGAGCAGCTAATGAAGTTTAATTCGCGTGCAACGAAGAACCTTACCAGTGTACGACATCCACGGAAGTTTTCAGGATGAGGAATGTGCCTTCGGGAACCGTGAGACAGGTGCTGCATGGCTACGTCAGCTCGTGTTGTGAAATGTTGGGTTAAGTCCGCAACGAGGCGCAGCCTTATCGCTGTTGCCAGCGGTCCGGCCGGGAACTCAAAGGGCTACCGGTAATAAACTGGAAGGTGGGGATCATCATGTATACGACCAGGGGCTACACGTGCTACAATGGCGCATACAAAGAGAAGCGACCTCGCGAAAAAGCGGACAGCCTCTAAAGTGCGTTAGTAGTCCGGACGAGTCTGCTTTCGACTCCATGAAGTCGGAATCGCTAATGCAATCGTGGATCAGAATGCCACGACGTTCAGACGCCCCGTACACACCGCCCGTCACACCATGGGGGAGTGGGTTGCAAAATTGAAAGGTAGCAACCTTCGGGAGGGCGCTTACCACTTTTGTGATTCATGACTGGGGTGAAGTCATGTAAAGGTAACCGGAGATAGAGCACGACAGGCAAGTAAGGATTTTGGCAAGGAACACCGACTTTCTTCAGCAATACATGGCAAAAAGA
+
,)0+%'0*&$&$%'(*/(,)&%&%**++1.*)*+/85670*),-4%'('))+',%#%',-1:744344514..0+,/9676(65/5(*%&&(++12+..-03,),,'..(%&'/4503/1-+)*%$%''%)&%'1'*-&'-*'(%$(((&+2-4,-*+((*14/12-'05/..)-'...11.(&%'(&*'3+/-)(0*,.&0)+.,343356535971,.25062/.+.-*1/0%)+338''05(((,3+)0+*&#+++*1',&)%'%%(*('&'',.*),+,)(&(),.'$%&&'(.-*-+((%)(--+',.433.0(7)8*+,')+05441230.-72-/332*,)*(.4%'&&&+-:9552+.*&(')-//(',(*,)%(*')*%)&.'+-0),+('$'(&'%&)*('*.()&-16./)-)7*-)-145;*)&+,40-++-')-3:4+,*&()-745/7000&/64-)&&,-$&#'&'.7.$%%('$&%)&)'%$(1-1//1.4-0,.21.-$**'//)0-)&+)+*-.*&)*,9/:-6;9406870+-''*-)**&(*-*('%$&'-,*%().+,'&(&$$&'$))&&),38-4.:-)(()+,...,+*)&%'&%$#$%'%-%.'(*'+575,+,0/+-*,3;55/)*+-/)'*+/..-,2*1..(41/813/21+-/2%,,/.9:66554:4-+*',.%+)(++1116/0-/8+))9-8973836-00,),,+4*'*()())&*))0,00&%7,20/52--.0:04'5&-%&(&-0141'*'*))+,+/4')()(*2:0//60/-,--+'/.()*,28-/-++&&()(7,%+1('''&&&(./3795/61+4++)1023256*'(%('&'32.401-,-21+++'+-91'%$*'//+06/'&#"#$'''--104())&&&$&&(''&*('))*/-/0(*+2.-+5,6162421-/+)%%(((*+)+8:11/+-22(-)$&'$$&*-/&,&1*)+*((--0//03:+*,+,..+,*+/+++131*&*+.3-49./13,*(&'$&%'((-&,,/00487,83(-3055.:-,47)4/69.(*+26/.-)*243642',()),,3&+%&&)(..-486)('(*-00..10))((*)+//*(&(&%-))2-2''%')+('.)+047+)'/5-449.&&')+(&)&++)&)()(&#%
@c2e0e415-8d5a-42e7-92e4-43af56a39285 ch=220 read=96706 start_time=2019-12-13T14:07:31Z barcode=BC01 runid=2c9cf7bc05858273f10e7d7ec552fc0bd742dc3e
CGGTACTTCGTTCCGGTTACGTATTGCTAGTTGTCGGTGTGCGTAACCTACTTGCCTGTCGCTCTATCTTCCGGTTACCTTGTTACGACTTCACCCCAGTCATGAATCACAAAGTGGTAGCGCCCTCCCGAAGGTTAAGCTACCTACTTCAACGCAACCCACTCCATGTGGTGTGACGGGCGGTTGTGTACAAGGCCCGGGAACGTATTCACCGGCATTCTGATCCACGATTACTAGCGATTCCGACTTCATGATCGAGTTGCAGACTCTTAATCCGGACTACGACGCACTTTATGAGGTCCGCTTGCTCTCGCGAGTCGCTTCTTTGTATGCGCCATTTGCGCACGTGTAGCCCTGGTCGTAAAATGATGACTTGACGTCATCCCACCTTCCTCCAGTTTATCACTGGCGGTCTCCTTTGAGTTCAGCCGGACCGCTGGCAACAAGGATAAGGAGTTGCGGCGTTGCGGGACAGCAACATTTCACAACACGAGCTGACGGCAATACATGCAGCACCTGTCCACGGTTCCCGAAGGCACATTCTCATCTCCTGAAAACTTCCGTGGATGTCAAGACCGTGAGTTCTTCGCGTTGCATCAAGATTAAGCCACATGCTCCACCGCTTGTCCAGGCCCCGTCAATTCATTTGAGTTTTAACCTTGCGGCCGTACTCCCCAGGCGGTCGACAGATCGGAAGCCACGCCTCAAAGGGCACAACCTCCAAGTCGACATCGTTTACGGCGTGGACTACCAGGGTATCTAATCCTGTTGCTCCCCCGCTTTCGCACCTGAGCGTGATCTTCGTCCAGGGGCCGCCTTCGCCACCGGTATTCCTCCAGATCTCTACGCATTTCACCGCTACGCACCGATTCCTACCCCCTCTACGAGGACTCAAGCTTGCCAGTATCAGATGCAGTTCTAGGTTAAGGCCGGGGATTTCATCTGACTTAACAAACCGCCTGCGTGCGCTTTTGCGCCCAGTAATTCCGATTAACGCTTGCCCTCCGTATTACCGCGGCTGCTGGCACGGAGGTTAGCCAGTGCTTCTTCTGCGGGTAACGTCAATGACAAAGATCAACTTTACTCCCTTCCTCCCCGCTGAAAGTACTTTTGGCAGAGGCCTTCTTCATACACGCGCGGACATGGCTGCATCAGGCTTGCGCCCATTGATGCAAATATTCCCTGCTGCCTCCCGTAGG
+
#+*-*0381,/2+&(*26,225149+--/(.+**9,840)((&%''+2.%,0*+532394113288:;9;03*(.8'*56;216)/.&-,1.-106+%*:9666-70/+./6.)*.5-/*)*-531-61-,.*+*3/4.34446/*''*'-.+(,,./5/)++/*&(*)/547533/194.0+))%)+,*-).3/62+363(2*+5021.,0-+*,,297///47('**++;/-.$&&)*0055/*2254%/./26,*..4).-.653*%%-,13./437554212/.-.062'&%&)1+0((*/2.-*+&'&')$*-2,+++**./008722236,.1)'&&'++++(((+3;109;.-')&)*(')--..+,+,-:79991:1+*384376/0+,01<.,,<784042*02).1*+40/-044-$,/-::66:322-7--)305)6,-9+0-&*/-)***-.-5//*3-.*+&1'**--5-**.3,+%)**1---,13-**'$%&(,10//,+/6/1/4-+-19897*)*,0*5..1(,7,/336772,,,..0*.1848568;42/1104.--%)&)'-1454:.,)(-+)*+,1(*%),,85&/.,,+435384-/.)((%($#$&(/,96-)455;8<:55920/.3:;,272/00./.901/74304'---198-9764+)$%#')&-''(01--+-11388)(1('$%(++,26+8/4551)113779;:04.76455:885///)0,'&')*56:61.-.09'()+0//&&(067500/3844''&%($'*02;9784/*2::12901:2<;:;;8:98:979:441.()*.0/235685706;80./1/23//)-))%&),5,+-)/561.)73,4*$(*5408*.*,4..14+03427'*,..2.778,)&-+.,%$0)66+682,/8,-+(*4.+*-,9/5/0*20123*()*./3,)157*&,),*)((*-68:84/0/-.,++10+(,+./3457-6,+66))(/+.06.5))'*18+*.-2(*-4.45467;77;878848,.082142(,$$%--/)%''+,4)(+($(*78)8;851576,*./1/1****+10/%'&.%%').,3.3.268,-)(''$)&'&'&*),---,+,--:)1/'%&'**00/*03*$*&('-(./7(-*'%'(.'/7-9:*+:8:*
@408805fe-2dfb-4e90-a92d-5c42fc7e8faf ch=53 read=163879 start_time=2019-12-13T14:07:28Z barcode=BC01 runid=2c9cf7bc05858273f10e7d7ec552fc0bd742dc3e
CTCCTACGGGGAGGCGCAGTAAGGGAATTTTCAGCAATGGGAAACCCTGACCGAGCAACGCCGCGTGAGAAGGAAGAAAGGTTTTCGGTTAAACTATTTATAAAGGAAGAACGGCGGCTGGAAATGGTAGCCAGTGACGGTGCTTTATTAGAAAGCCACGGCTAACTGCGGTGCCAGCAGCCCGCGGTAATACGTAGGTGGCTTGCTCCGGAATTATTGGGCGTAAAGAGGGCAGGCGGCAGCAGGGTCTGTGGTGAAAGCCTGAAGCTTAACTGGTAAATACATAGAAACCAGGCAGCTAGAGTGCAGGAAGGATCGTGGAATTCCATGTGTGGCGGTGAAATGCGTAGATATATGGAGGAACACCAGTGGCAGAGCAGCGATCGGCCTGCAACTGACGCTCAGTCGAAAGCGTGGGAGCAAATAGGATTAGATACCTAGTAGTCCACGCCGTAAACGGTGAGTACTAAGTGTTGGATGTCAAAGTTCAGTGCTGCAGTTAGCATGGCGTCTCCGCCTATGAGTAGTACGTTCGCAAAGATGAAACTCAAAAGGAATTGACGAGGGCCCGCGGCGGTGGAGCATGTGGTTTAATTCGAAACAACGCGAACCTTACCAGAGTCTTGACATACTCATAAAGGCTCAGAGATGGAGAGATAGCTATGAGATACAGGTGGTGCATGGTTTGTCGTCAGCTCGTGTCATTGAGATGTTGGAGTTAAGTCCGCAACGAGCGCAACCCTTATCGTTAGTTACCATCATTAAGTTGGGACTCTGGCAGGACTGCCAGTGACAGGCTGGAGGAAGGCCCGAGGGATGACGTCAAATCATCATGCCCCTTATGACCTGGGCTACACGTGCCACAATGGATGGTGCAGAGGAAGCGAAGCCGCGAGGTGAAAGCAAAACCCAAACCATTCTCAGTTCGGATTGTAGTCTGCAGCTCGACTACATGAAGTTGGAATCGCTAGTAATCGCGAATCAGCATGTCGCGGTGATGCGTTCTCGGGCCCTGTACACCGCCGTCACACCGCGAGTTGATAACACCTTGACCGGTGGCTAACCTACCGCAAGGAAGGGCTGTCTAAGGTGGGGATTGATGATTGGGGTAAAGTCGTAACAAGGTAACCGGAAGATAGAGGCGACGAGCAAGTACGTTAACACGAAGACACCGACAACTTTCTTCAGCACCAGCAATACGTAAAAAGA
+
,---)).(-33&(.206//21*(.(*(-/12/&11(,-)-'+-*4:*+-586/0//0:;99;3134-&'*))*++%).,*/.99/)')(*3+'''$)6)*02:3+1,/(*(*+,+'0,,,.)2/*-*'%&)+')*--7560&++&,'(,+%+)''1/.0.5/..+)'%%%$,*-6,*+**/4-,,2-+9/00857.3*+0/$$##%*--4.)*+,+.02876)(1.(')+/-,*,345;8/0/,)3300111/010,53--31-4,)&&%.&()$&,,4+*&*%%+(-33/864:+)**).(+)*25+43+,*2.6702*+%&*,.4,..0.*&)*08/+,/0*,/89///2*,,770-.(*0/18701060/+),*,'(+---)(,.,9933-+%,0057780.07')-+'*,3063++-/85-322,/-.-6785:+,,6753/('(+38589;6./'(&'(*+'*/41634:3325355./*)(./%,/-0..//1282.///&(&'(&')0+-41('+((++)2*+'*-0.10,)&**)+5/+09+2/)()-/5.+'%+'.4,.3)(,*,2.02/4,+,+,+)-14;:69694*+0(*1/0(&(,+1.15249*,&%*+,1./0,,,.-/)'39.+3,,1&''+,:90-,+*2006764-'&&*123.1-+*0.1567-5/8-,276740011356555(7()+79:88<6+(*3:31*,.4+-186++.0//030:6/7//091<0,./-4;986.207,+-.+681207,.2//*214423900///4-06::;2/0,+'(()+*($-17/95654356<:011;;583/72*+1.01387444443++&(),+*(*+2:23:9:198976,+-.)-*+,02./633.%*()*,6*),1:72/0*%').434;99:178:;48,*''$+.12247+%-*+(+,75535.'&(3--,+++/))(&%-(**,'&03;77/-.*/1589/6.-*'()+24787815/7;))753+),/*/,*--,-+*)%))3-2*)((,)++/-+***1'+**(,*)/..*'&++)+,+-/.3/)*+,154,2+*'.*.1-)+0,//0090547-&.4,(21/-%&/.5)4+0.773534244*)&*,,879''431)+./3/42/,,,.(++(',)/51361.+.649844(*+//6-)034204(',)')'$%
@d61e367e-ce2d-4aa2-bdec-09ba1b8ea007 ch=401 read=61028 start_time=2019-12-13T14:07:40Z barcode=BC01 runid=2c9cf7bc05858273f10e7d7ec552fc0bd742dc3e
CTCTACGGAGGCAGCAGTGGGGAATATTGCACAATGGAAACCCTGATGCAGCAACGCCGCGTGATGAAAGGTTTTTCGGATCGTAAAGCTCTGTCTTTGGGAAGATAATGACGGTACCCAGGAGGAAATACGGCTAACTACGTGCCAGCAGCCGCGGTATTAATACGTAGGTGGCGAGCGTTATCCAGTTTACTGGGCGTAAAGGGGCGTAGGCGGATGATTAAGTGGGATGTATGTAAACACCCGGACTCAGCAGGTGCTGCGACCAAACTGGTTATCTGAAATTGCAGGAGAGGAGAGTGGAATTCTAGTGTAGCGGTGAAATGCGTAGAGATTGGGAAGAACACTGATGGCGAGCGACTCTCTGGACTGTAACTGACGCTGAGGGCTCAGCGTGGGGAGCAAACAGGATTAGATACCCTGGTAGTCCACGCCGTAAACGATGAATTACTAGGTGTGGGGGTTTCCCAGCACTACTCCGTACCGCCGCTAACGCATTAAGTATTCCGCCTGGGAAATTACGGTCGCAAGATTAAAACTCAAAGGGAATTGACGGGGACCCGCACAAGTAGCGAACATGTGGTTTAATTCGAAGCAACGCGAAGAACCTTACCTACACTTGACATCCTTGCATTACTCTTAATCGAGAGGAAATCCCTTCGGGGACAAGGTGACAGGTGGTGCATGGTTGTCGTCAGCTCGTGTCGTGAATGTTGGGTTAAGTCCGCAACGAGCGCAACCCGCCTTAATCGTTAGTTACTACCATTAAAGTTGAGGACTCTAGCGAGACTGCCTGGGTTAGCAGGAGGGAAGGTGGGGATGACGTCAAAATCATCGCCTTATGCGTAGGGCTACGTGCTACAATGGCTGGTACAGAGATGCAATACCGTGAGGTGGAGCAAACTTTAAAACCAGTCTCAGTTCGGATTGTAGGCTGAAACTCGCCTACATGAAGCTGGAGTTACTAGTAATCGCGAATCAGAATGTCGCGGTAGATACGTTCGGGTCTTGTACACCGCCCGTCACACCATGAAGTTGGCAATACCCGAAGTCCGTGAGCTAACCGCAAAGGAGGCAGCGGCCGAAGGTAGGGTCAGCGATTGGGGAGTCGTAACAAGGTAACCGG
+
*+-$%*-4,+,-.34,36197-*/,*4++-331610)(*()55))*+'&&&'+3.57:230*++,,35(0-18::025:73.112:-+,-666765;;593+1+/-./.-*0*0/+/2*-*4+1*.,&%&)(-*,,521/20248;732/010.-+)*('****+//1/121/5/,+*0,1---5**'-68+202*('')+3)/50//46:2;79;8978/;/5-63:33,()%&'&(*)%%,-)+'$&&*,(-'0/4,..20,$(&-01246424.2,+*+)&()).-3.++(++((%&,*,/+8+6)(.2,**++77703;1035763/++*2)(.'--)+*)(*))(-,7-,,1212011337895403344.,+**&*,1--50+,0+++-13,6.*--..+,'./*2-**--85<+(1+,+4760%,,032216,))($$&'$&%%%'33542*499,0;.,'&&$&$('(('.,&.&()),0176883./((3/3,004;4--4.493(')('/*,--,.24630/.,2;;845643&,*(''+*-.32,861390,,+,-,)('*+*$)+-212081:77233.'-+'+57733458.0600.,(++*..*)+*--8557-2,,,+8,*(+)*+,..))*%)&$))')01,0:3(365.784,3.028'.)+,.,()*+%15;),67892////024898--'+--.5'+//238+.60*-5+.-)&,'2,%05+%&%&')),-1/9/+0.--1267748/:/..7.*.3.001.%&%%&*-26-0-+)/)+.)%('*+'//'0+*-*49:204-,,+)+/77,-./3,&''&',(.22311542)))%(.0.),1+-26444,((-*)*-,4475;545985-))'*+1'*0+8:66;96<<:8:99966:,67<:46-/2-../1/.8196202+0//----/./**+,0'&)3,02123/500-/+).+-+,/;846882520.+54354639(430,2(%$$&+3:5.97//000//:530/'**1/0)1+,%/5/)')*//0/1345-,(&)/(..4()*%'%%$...,*(+-...-,-,+*++../%.'1/-(&),11630)/4/405:::7:
@22a75691-616f-4182-a5aa-e107c5390887 ch=390 read=94810 start_time=2019-12-13T14:07:43Z barcode=BC01 runid=2c9cf7bc05858273f10e7d7ec552fc0bd742dc3e
CGGTTACCTTGTTACGACTTCACCCCGATCATGAATCACAAAGTGGTAAAGCGCCCTCGAAGAGTTAAGCTACCTACTTTGCAACCTCCCATGAGTGTGACCCAGGCGGCGGGTGTGTACAAGGCCAGGAACGCGTATTCACCGTGGCATTCTGATCCACGATTGCAATTCCGACTTCATGGAGTCGGAGTTGCGGGCTAATCAGACTATTTATGAGGAGTCCGCTTGCTCTCGCGAGTCGCTACTCTTTGTATGCATGATTGTAGCACGTGTAGCCCTGATCGTAAAGAGGCCACTTGACGCCCGACGCCATCCCCACCTTCCTCCAGTTTATCACTGCTTGGTCTCGCTGGGATTCCATTTTGGGATGGCGGCGGGGATGAGGGGCGGACGTGGCGATATGGGTTTGGGAAGCGGTGAGCTCTCTAGAATTCTGCCAGATGTCAAAGACCAGAAGTAAATTCTTCACGTTACATCAGTTGGAATGCATTAGATGGGTTTGGACATGCGGTGGAGGCGACCAGGGCGCACCTCACC
+
3',+5.6.7-)+)(+//1-//(,/-('(32'&%'3/-*,)+)',&-+24(&(*261.0(+0(%))8-5+10112,$#&)&#,)&*-*15+'+(%&((-**-++%*/,+%%('')'*+125774665+44.3,)%(,.122)+2+0063077,-3361-(++*1*%'$'*0*&&+*0-,).-0**+./1&(-+')+,(''(-)-'*2*(%+13-/+++,')*+,**-*)*+,01+-)()+,031*))(-3-+03..-*)&&.''*)()))''&)''*4-&()//./0,)&%'(-3)'(%&%&$('%&,--13('+12.)++(,-,,.*,'184.4313-,''$&%+*1-#%'%&'%.+)$&%''((,2***('(%(&*-('*'#-(&'%'&$$%$%%$&*)'&'(**8+'/+%%))./.+&##%$&()*()+):-.**'*(..'+,(3*&.,0-&&%&'-((,1/32.*-$**),331&**,)*$%%%%$'#%%%$02,*+$&$$#(((&(&)(-)%%#$%+*)*0**%((+-*'$&#
@6fa87736-08e9-4ceb-826e-5b3b99d6270d ch=258 read=86054 start_time=2019-12-13T14:07:39Z barcode=BC01 runid=2c9cf7bc05858273f10e7d7ec552fc0bd742dc3e
CCGGTTACCCTTTGTTACGACTTCACCCCAATCATCAATCCCTGTAGACAGCTCCTTCCTTGCGGTTAGGCCACCGGCTTCAGGTGTTATCAACTCGTGGTGTGACGGGCGGTGTGTACAAGGCCGAACGTATTCACCGCGACATGCTGATTCTGATTACTAGCGATTCCAACTTCATGTAGTCGAGTTGCAGACTACAATCCGAACTGAGAATGGTTTTATGGGTCTTGCTTCACCTCGCAGCTTCGCTTCCTCTGCACCAATCCATTTGTAGCACGTGTGTAGCAGGTCATAAGGGCATGATGATTTGACGTCATCCCGCCTTCCTCCAGCTTGTCACTGGCAGTCTCGCTAGAGTCCCCAACTTAATGTTGGTAACTAACGATAGGGGTTGCGCTCGTTGCGGGACTTAACAACATCTCACGACACACAGGCTGACGACAACCTTATTACACCACCCAATCTCATATAGCTATCTCTCCATCTCTGGAGCCTTTATGAGTATGTCAAGACCTGGTAAGGTTCTTCGCGTTGCTTCGAATTAAACCACATGCTCCACCGCTTGTGCGGGCCCGTCAATTCCTTTTGAGTTTCATTCTTGCGGGCAATGCCTACTCAGGCAGGTACTTATTGCGTTAACGGCACTGAACTTTGACATCAACGCCAGGTACTCATCGTTTACGGCGTGGACTACTAGGGTATCTAATCCTTTGCTCCCCACGCTTTCGGGACTGAGCGTCAGTTGCAAGGCCAGATCGTCGCCAACTAAACCACTGGTGTTCCTCCATATATCTACGTTCCCTGCTACATGGAATTCCACGATCCTCTCTCCTGCGCACTCTGCTGCCTGGTTTCTATGGCTTACTGAAGTTAAGCTTCAGGCTTTCTACGAACCCTTGCCGCCTGCTCCCCTCTTTACGCCCAATAATTCCGGATAACGCTTGCCACCTACGTATTACCGCGGCTGCGCGTGGTTAGCCGTGGCTCAATAAAGTACCGTCATCATTACCATTTCCATAACAGCCGCCGTTCTTCCTTTATAACAGAAGTTTACAGTCGAAAACCTTCTTCCTTCGCGGCGTTGCTCGGTCAGGGGTTTCCCCATTGCCGAAAATTCCCTACTGCTGCCTCCCGTAG
+
11211:/3/'(-*/18'1///23-#,,1),*++,3359*6,)$$((*)5+*-*078::.0-+-9:4:./291-1/..+./4)820/12/0.0*-,0'-&*+*))),%*-1-1/1554&5153836))/,-43481(+(&(,019977:7040*&)+-710.0//0368424312946720//02)*-455612654220:.2,)+30)(,,0831-:;<,./-++*))9)12:578:6643(00497+,03-5,.1(+).))(*55+51)'**,-,000//+%%'*(+065)+-*-./)5-,*)'%/1/-.3220/+21.(.39<63356333/81113457:7254.*+,,21--01./1*.)),+.---'*0-204+--81111(*'*.,7*-0456228()074/('(.*0)1/2111.&)---,++,**85444441,/(*(')%+((+136-.1,))++23,/---11466577146121/0/261/11.50+,((')&)*1/0(%((),%,-/1034<:;<;47425%'-70%%/-12<97/.,,32656-*..-+0-,.6734..1-(+0305951177.001/:<1.27(*'%(+-1625506..-011'''0&-,+*,-,(***),.-1))$$$$)$')21190,-4-85432&)&)1+*(+-.-01)+./(*'-//35:896654+5564445,23363'1/*,+670*(+*+18/0.;;6657556238550:.-.-+'33..2666;:04+&#$&-/,-./0148349799+-3355:5532*)(&'-+&$%(&%,-54,),1.45././1110,,+'+0/./&-)1.++%%()/21464:5*(')&'%).(*//*(*0,5,/0297'0/++7--)),&'87;43*&,-+6941/,-51()(51)(2,3-)2--99;;.0040456402/5.14.18.02&2)+969;781933**)((/%16--'.*,.-&)/)/0.661-//2;::0,.-&+(',5+2:.3'%&(&+/059203/1;:8;70133//1+,+%''(+3:)/)%-1*137+676;79<988;/,-+,7517///4/201+486+09-.2,($*)+12,..30,,:4,'*-4,,&'()(15-)//0
@4b5c1712-bbdf-455d-b509-3caaca16d986 ch=188 read=198786 start_time=2019-12-13T14:07:40Z barcode=BC01 runid=2c9cf7bc05858273f10e7d7ec552fc0bd742dc3e
CCGGTTGCTGACTTCACCCCAGTCATGAATCACAAGTGGTAGCGCCACTCCCGAAAGGTTAAGCTACCGCCTTTGCAACCCTCCCCATGGTGTGACGGGCGGTGTGTACAAGGCCCGGGAACGTATTCACCGTGGCATTCTGATCCACGATTACTAGCGATTCCGACTTCATGGAGTCGAGTTGCGGAGCTCAATCGGACTACGACGCGCACGCGGGGTCCGCTTGCTCTCGCGAGGTCGCTTCTGCTTTGTATGCGCCGGTAGCACGTGTGTAGCCCTGGTCGTGAGGGCCGCGACAG
+
54/.2.((('$(*-*+.35,,.676744961-.+-)+/680//00;-.-1-+)..''.,5/4-44,65,,)-66037939+(+39,01;;;:95885::86:6774369:93275*178.875987;645;699;979;:01255-++*01502445666;9:65134:47760)++,.*,,40/)*)$*24*9*.)4-9879775//')&*%'$',.-./++00--.-.0-,+%)'('&()1,.(()0,*,-0389:+)$$%()*1114605233;/.1::93,&$,/31-'%'&%$%
@34f37ced-d1ba-429d-92b3-e2e9e9425971 ch=245 read=233997 start_time=2019-12-13T14:07:37Z barcode=BC01 runid=2c9cf7bc05858273f10e7d7ec552fc0bd742dc3e
CGGTTACCTTGTTACGACTTCACCCCAGTCATGAATCACAAAGTGGTAAAGCGCCCTCCGAAGGATTAGCTGCTGCAGCCCACTCCCATGGTGTGACGGGCGGTGTGTACAAGCGGGAACGCGTATTCACCGTGGCATTCTGATCCACGATTACGTTCCGACTTCGTAAGGTCGAGTTGCGGACTCAATCCGGACTACGACGCGCTTTATGAGGTCCGCTTGCTCTCGCGAGGTCGCTTCTCTTTGTATGCGCCATTGTAGCGTGTGTAGCCCTGGTCATGAGGGCCATGATGACTTGACGTCATCCCACTTCCTCCAGTTTATCACTGGCAGTCTCCTTTAGAGTTCCCGGCCGGACCGCTGGCAGCAAAGGATAAGGGTTGCGCTCGTTGCGGGACTTAAACAGCATTTCACAACACGAGCTGACGACAGCCATGCAGCACCTGTCTCACGGTTCCCGAAGGCTGTTCTCATCTCTGAAAACTTCCGTGGATGTCCAAGACCAGGTAAAGTGCTTCGCGTTGCATCAGATGCAAACCACATGCTCCACCGCTTGTGCGGGCCCCGTCAATTCATTTGAGTTTTAACCTTGCGGCCGTACTCCCCGGGCGGTCGACTTAACGCGTTAGCTCCGGAAGCCACGCCTCAAAGGGCACAACCTCCAAGTCGACATCGTTTACGGCGTGGACTACCAGAATTATCTAATCCTGTTTGCTCCCCACGCTTTCGCACCTGAGCGTCAGTCTTCGTCCGGGGGCCGCCTTCGCCACCGGTATTCCTCAGATCTCTACGCATTTCACCCGCTTCGCCTGGAATTCTACCCCCCCTCTACGGACTCAAGCTTGCCAGTATCAGGATGCAGTTCCCAGGTTGAGGCCAGAGGTTTCACATCTGACTTAACCGCCTGCGTGCGCTTGCTACGCCCAGTAATTCCGATTAACGCTTGCACCCTCCGTATTACCGCGGCTGCTGGCACAGGTTAGCCAGTGCTTCTTCTGCGGGTAACGTCAATGAGCAAATTATTAACTTCTCCTTCCTCCCCGCTGAAAGTACTTTACAACCCAGAAGGCCTTCTTCATACGCGGCATGGCTGCATCGGGCTTGCGCCCGGTGACGCAATATTCCCCACTGCTGCCTCCCGTAGGAG
+
92309/0849.05--,(.26510/2+(*22,//091/,,+1)*+34/77,+,65:332-+..*4'*)+&'((((&&%$,/0)+*18-+7556666793;;564+./1212-+*+'*3)5-*++/14;633;7;4;444:6/01+4)&',(6)$&#&'8)**081820.)0--.*(-6/)-%'*-/307410-1.12*044541++/-/'(()03,0.)*,4,002//''))(*,,*,6/9775;80//1,4.1:.4+*'''(&'*.(+(*,93./7.-$#&#,2+791122..,-/4014899:8/'+%*&)01-/0-0.74-.27:/7//+46432,-2.&'%(281:4/672576;:)')-1.*&,/6./2/986+2225/0)*10.5.%')/3/,/)(+())$*(,1.++-2,4/2*(3.65/579:99;;7810*///8:686.)*').32<088,+,+-)&&/:-&(*.252,'+.3,2274:45:711,//,,0/67<89;60/)*,(+,5-/10,5*./55(((,$'*1019*)(*)*153034*-.2-//433,412,+,69::<:19<0++,2;;)2*,&)+()-31:-/*,.***'(.161;21-,--0./*++*0.),24/)1,,,$(**..5:57-3(6740/1239:.7*)++,-656035/:8/*1)2/019:953125/&,'0/022.055/)*)*,)*10769/,,-/88:0021682/+,./5869:89<9891-)5;:4/60/+----80)4139887;50/2)*-22221354:8:<;10:;*(234325:90-31561323244987.59860,/6893/--11/294'5)-.-.1+-./035;2;1,-500+)++-0%'&)(.90*)*)*6*-,+*(0()+'()%&()+-0-/-5,./68716-,)/,//82.-038352))+',-.,8,345+2./0,/0,/422288512(&*',-/+()-.,-.*+2639<9730+1/+0764671:1112411'&+*/610+/-((+84;;811:4-,775.2*&)')/3.'+-(02)%'-*.503173/23++-1-009510-$%%'*+.0.75,3-&+658-.&%)(%%(-/51425/6,(*+*,,+131/:--0141('
@80513956-7c74-4e17-94e7-f54762a4597a ch=84 read=126914 start_time=2019-12-13T14:07:36Z barcode=BC01 runid=2c9cf7bc05858273f10e7d7ec552fc0bd742dc3e
CTCCTACGGGGAGGCAGCAGTGAGAGAATATTACAATGGGCGCAGAAGCCTGATGCTGCAGCCATGCCGCGTGTGTATGAAGGAGGCCTTCGGGTTGTAAAAGTACTTACTTTCAGCAGAAAGGGAGTAAAGTTAATACCTTTGCTCTGTGGCGTTACCCGCAAGCTCAGCTAACTCCATTGAAAGCGCAGTGGCTGGAGGTGCAGAAAGGCGTTAATCGGAATTACTGGGCGTAAAGCGCAGGCGGTTTGTTAAGTCAGATCATGAAATCCCGGAGCTCAACCTGGGAACTGCATCTGATACTGCTGAGTCTGCGTGGGGGGGTAGAATTCCACAGGTGTAGCGGTGAAATGCGTAAGAGATCTGGAGGAATACCGGTGGCGAAGGCGGCCCCTGGACGAAGACTGTGCTCAGGCGCAGCGTAAGGGGAGCAAACGAGTTAGATACCTGGTAGTCCACGCCGTAAACGATGTCGGCTTGGAGAGTTTGTGCCCGCCGGGCGTGGCTTCCCGGAGCTAACGCGTTAAGTCATTTCGACCGCCTGGGAGAGTACGGCGCGGGGTTGGCCGTGAATTGGCAGGGGCTGGCGGTGGAGCATGTGGTTTAATTCAGTACAGCATTACCTGAGTCTTGACGTCCACGGAAGTTTTCAGAAGATGAGAATGTGCCTTCGGGAACCGTGAGACAGGTGCTGCATGGCTGTCGCCAGCTCGTGTTGTGAAATGTTGGGTTAAGTCCCGCAACGAGCGCAACCCTTATCCTTTGTTGCCAGCGGTCCCAGGAACTCAAGGGAGACTGCCGGTGATAAACTGGAGGAAGGTGGGGATGACGTCAAAGTCATCATATTGCCCAGGGCTACACGATGCTACAATGGCATACACAAGAGAACCTCGCGAGAGCAAGCGAGGACCTCATAAGGTGCGTCGTAGTCGGATTGGAGTCAACTCGACTCCCGTAGTCGGAATCGCTGGTAATCGTGGATCAGAATGCCACGGCGGCGGTGGGAATACGTTCCCGGGCCTTGTACACACTGCCCGTCACGTTGGGTTGCAAAAGTAGGTGAAAGCAGCCTTCGGAATGTATTCATGGTAGGGAGGTGAAGTCGTAACAAAGGTAACCGGAAGATGAGGCGACGAACCGTGGAAGTTAGCACCTAAAGACACCGACAACTTTCTTCAACTGTAATGCATGGG
+
(-64236-57)(**--000'1'$'&+*1,.21%.+--)*''#%&%((&+-+-,-)-0/01&283556812-.0.*/-24671/,*,08644+862:28299--,)*.)&().0+&()()0-(+.)&$&+2-**0-0.-1.//)'.,+%%*)0+')--3:0,'+(%%**$#'(+))*,*'0&%)*'&(&)(*,&-./2-+)%'%%&%-0)+'$&'&2+./&)((*1-216;/.-)4-+%'%&#(((-04;1,1*''')-++,+$%))+6.,27-*+&'&.//+0211863:67000005,,($(((##%%&''&#'*,,..15/(*$,)*/'1'%&&0856,&++(0//031..0644'(+),/37;0.9.1960/..3.420/-.-1,&&,12.-46770-.-++,-'*-+/-40/.+(((**''0-1,*+008&0(&+&(%&/.36;*,:;::31-)*)04456<5/-.)#'%&%%&(),*+&(/86'-),4,%&&',414/)),.604,.,+,/,2-,+/,1.6*.15&(+'+--28/081/,(&'%%$#%'&,'(')/*,'(%(&$(,-/4,3)-(1-0(($%'*(&').'+,,.-+'-495.-4,)&$*%,-%*%%$&+-0.&')**)*&02101/0,120-1;755,*++(43..++1--2128597'670518773*++-*-099:864*)&''('+,8:10000:89.7-+*2136.+/.0284;68/-12()42/-+'''%(*%.,'&&%*9)).)%*)$'&&'(%00-*('++)+.182-.1*%)%---,,&/.05467(2330*..(../,068427788263-4**-0+,+'&####++(&362./))&''%++(*(*.1-20/,+*)+*0.))''(-1154,,))(+,:94+)*.-*-&&'&'+*'$/+3/1//21528/8,0//+,*,4,+.,-*,-479)+2/-/./70535---'.51600199/557--.:4250-,1+'(,*.7-/.'/*+38122/10-440-*/+.-,++))&(*1,*+)&)(+*'121/(.(+-(%(&)*'%'&'&**+4-686.3$$&$&+-70.,($&%++(%'(,+30..3.105467)*5/69601-++).1'''*(*-+)'$+#%($*$&%'-&'((*/,.4-(/-/0507900*/1,-8;60110+(&$#$'$%$$'
@5678dcee-1b8f-488e-8857-66153b0a24ed ch=183 read=231072 start_time=2019-12-13T14:07:51Z barcode=BC01 runid=2c9cf7bc05858273f10e7d7ec552fc0bd742dc3e
CCGGTTGCAGTACGACTTCACCCCAATGGCATTTCACAGCTTCGACCGCTGCCCCTCAGCGGATTGCAGCTCACGGACTTCGGGTATTGCCAACTCATGGTGTGACGGGCGTGTGTACAAGAACCGAGACGTATTCACGCAACATTCGATTCGCGATTATAGTAACTCCAGCTTCATGTAAGGCGGGTTTCAGCCTACAATCCGAACTGAGACTGGTTTTTAAAACTCCACCTCACATTATTGCATCTCTGTACCAGCCATTGTAGCACGTGGTAGCCTACACATAAGGGCATGTGATGATTTGACGTCATCACCTTCTCCTGGTTAACCCAGGCAGTCTCGCTAGAGTCCCTCAATAATGGTAGTAACTTAAGCGACAAAGGGTTGCGCTCGTTGCGGGACAACAACATCTCACGACACGAGTACAGGCGTAACCATGCACCACCGTCACCTTGTCCCCGAAGGGATTTCTCGATTAAGAGTAATGCAAGGGATGTCAAGTGTGAGTAAGGTTCTTCGCGTTGCTTCGAATTAAACCATGCTCCCGCTGCTTGTGCGGGTCCCCGTCAATTCCTTTGAGTTTAATCTTGCGACCGTACTCCCCGGAGCGGAATACTTAATGCGTTAGCGGCGGCACGGTGTTGAAACCCCACTAGTATTCATCGTTTACGGCGTGGACTACCAGGGGTATCTAATCTGTTTGCTCCCCCCGCTTTCGAGCCTCAGCGTCAGTTACAGTCCAGAGAGTCGCCTTCGCCACTGGTGTTCCTCCTAATCTCTACGCATTTCACCACACACTGCGTCCACTCTCCTCTCCTGCACTCTGGAGTAACCAGTTTTGGAATGCAGCGCAAGTTGAGCCAGGTATTTCATCCCTTAATCATCCGCCTACGCTCCTTTACGCGCCCGATAAATCCGAGATAACGCTCGCCACCTACGTATTACCGCGGCTGCTGGCACGTAGTTAGCCGTGGCTTCCTCATGGGTACCGTCATTATCTTCCCCAAAGACAGAGCTTTACGATCGAAACCTTCATCACTCACGCGGCGTTGCTGCATCAGGGTTTCCCCATTGTGCAATATTCCCCACTGCTGCCTCCCGTGGG
+
,/%+0-')$&%'(0.0*./)//*%'%'$%%$%'(((*%&')(,,,/.,/10.74+)%#$$&'$+($'**,/1.504.34;514454193270,-*+(-.65610.+,6745*+,,*&%'(%&3241++00+204+-),)148664.,')-87254446-*(/4596.2+)'*/3067746)606--)/6*&(&-3..11:07'(::98420115.518<5+140(&&/6/296511$*((7---77,,-,,6760-,.0.-1++*,/./0.0''''+,())+-++/-287-2+''()01/29-,076779.5(0/331*,3//3,6.1,)**-586363141266)*+./5+.,1+%/.-27100/+()-)*(%&'-+,0),3/26/,*,,/26814297725)1(&(-,01-),,.234'%'&&'$'(**'&'(+1465458,.+&*0168/8.-,),(+,.'('&-64-+5++/*2*))./1:43555.9137:86,*)+-.)%*+0/-03977:/+,,,9-1191((+/,2:69;6,+,,60'$''$('.')'*.12)/02,-.979898,15---08;707001:253349/7/0/379-,,*(+,304/-(),-1..031;/.-/91.7/-0(.*,,8+,62183.'+*(,201;967654<31-4.-.898524++&#/3+'(,52,./-00,2;5)-+-4900(&(/873,/2:882...(,($'(-','(+2&*)-+*+-.4797:789:467874-03/0+2+(,4-/151/0.004<12'(($&&)&'%$$$)%(,/43-+0/0077464-/.0400+)-1658648;<+++(%+%*'.-+-.).+9*,+1&$0,/,06.*+*/2)))1,4554;5/2;8795667036.&,+,),)')-02/+(+)'%&%(-35469858/&.-1046673<328/.*/+,-0,;+*$,)*()-7.)-404,,)+.-753'*%*+)(-)(+,-1:0108:445+282/35+*,2,392((((,))3/+../8776-$'()+....3/1.:00055789/6;66<3/37/%')'*034967754995+-.026218.22*+0%0*
@0795f6a0-33e6-42c8-8ff2-fcc4f41a9035 ch=12 read=66870 start_time=2019-12-13T14:07:59Z barcode=BC01 runid=2c9cf7bc05858273f10e7d7ec552fc0bd742dc3e
CTCCTACAGGGAGGCAGCAGAGGGAATATTGCACAATGGGCGCAAGCCTGATGCAGCCATGCCGTGCATGAAGAGCCTTCGGGTTGTAGTACTCAGCGGGGAGGAAGGGAGTAAAGTTAATACCTTTGCTCATTGACGTTACCCGCAGAAAAACCAGCTAACTCCGTGCCAGCAGCCGCGGTAATACCACGGAGAATTAAGCCCCGTTATG
+
(*1'$%'%*,+'./..0/.+%.-(--3/02--.16<:64562754-17-,-1-21-273835/)'('$&&*)&&&+1595,8208)((&$$'-+()-)15+)1//--1-&&)-2,+)2+4-))'%'*+/041:/-&,'&(&,/,(.-'-*'%$%&(%...5/016&+&)''(+,&.,%$'%''*(++))-+/-,$%*++0%-*-%(''##$
@b60023fb-00e6-42f1-be38-169c9d19f3ed ch=124 read=185197 start_time=2019-12-13T14:07:56Z barcode=BC01 runid=2c9cf7bc05858273f10e7d7ec552fc0bd742dc3e
CTCCTACGGGAGGCAGTGAGAATATTGCACAATGGGCGCAAAGCCTGATGCAGCCATGCCGCGTGTATGAAGAAAGGCCTTCGGGTTGTAAGTACTTTCAGCGGGGAGAAGGGGTAAGTTAATACCTTTGCTCATTGACGTTACCCGCAGAAACACCGGCTAACTCCGTGCCAGCAGCCGCGGTAATACGGAGGGTGCAAGCGTTAATCGGAATTACTGGGCGTAAAGCGCACGCGAGCGGTTTGTTAAGTCAGATGTGAAATCCCCGGGCTCAACCTGGGAACTGCATCTGATACTGGCAGCTTGAGTCTCGAGGGGTAGAATTCCAGGTGTAGCGGTGGGAAATGCGTAGAGATCTGGAGGAATACCGGTGGCGAAGGCAACCCCCTGGACGAACTGACGCTCAGGTGCGAAAGCGTGGGGAGCAAACAGGATTAGATACCCTGGTAGTCCACGCCGTAAACGATAGTCGACTTGGAGGTTGTGCCCGCGGGGACGTGGCTTCCGGAACTAACGTTAAGTCGGCCGCCACAGAAGATACGGCCGCAAAACTCAAATAAAGAATTGACGGGGCCCGCACAAGCGGTGGAGCATGGTTTAATTCGATGCAACGCGAAGAACCTTACCTGAATGTGACATCCACGGAAGTTTTCAGAGATGAGAATGTGCCTTCGGGAACCGTGGCAAGGTGCTGCATGGCTGTCGTCAGCGTGTTGTGAAATGTTGGGTTAAGTCCCGCAACGAGGCGCAACCCTCATCCTTTGTTGCCAGCGGTCGGCCGGGGAACTCAAAAGGAGACTGCCAGTGATAAACTGGAGGTGGGGATGACGTCAAGTCATCATGGCCCACTACGACCAGAATACACACGTGCCACAATGGCTACACAAAGCGACCTCGCGAGCAAGCGGACCTCATAAAGGTACGTCGTAGTCCGGATTAGGTCTGCTCGACTCCATGAAGTCGGGAGATCGCTAATAATCGTGGATCAGAATGCCACGGTGAATACGTTCCCGGGCCTTGTACCTGCCCGTCACACCATGGGAGTGGGTTGCAAAAGTAGGTAGCTTAACCTTCGGGAGGGCGCTTACCACTTTGTGATTCATGACTGGGGGGTGAAGTCGTAACAAGGTGGCGG
+
220)()+,1*(,(-.112'*',+.65*))*:016651+/29'%8.988865.&-3--'5825*4**+,335)*.,)-.31;8-435;331*--0+23++0,+,45))&(*,03*)(.'*237223,,--.88:0;/.-432:514'&*(&*'%&&)0*3)-+6.20513027+/,,-5.7/7.)/&%&(/1/.1)+-/44,1309.506*-1(/*.01;;6877142..0/(,(*+*)-1.6;<60:01-47%&//,+'(04(557)'/2-,+)5,7./79166/////8...-.:090//)('%)%()-*+)%+/28-1*,.,/-'(34300,33/9.+(',0,.148692211256;/,7-/63197/2/-65/.,+*))'/755**-.,,)%*))))0*346*-9999(*+))013365''')59.7.9:.3/++7555:'(8;::9+7,&(13:789:78331()./980718+,/+-,+))***(,+480+-0.2..854130-)))&#(),305/77&(37133&&&*&+&.,.02844,,-42),+22:9.(/*%)).-11-*23,23(%*)++/-01;933*.)+10.2;;59995*+014957454570/3184;33:65'(,/3/125672124-/.+.8<74/.--.5/,(,-.36*68306/9,509;.0.*'*(2,<:;:5544296540/,/)(''&*+39223-28--19366/8)-,/-8-+-/49''+1/19354;8/2577*0+*'072162(3-0,3)9.1+04&1,-29):6+,0+-136789,21//22<;:7:.++,'/8;0000678::7658857723+.25-%'%#%),47+/&&'***,)+++*(%%&./.20/()+-(*.&&'6579893734,/6<467:868665639)+..+.1228::7.5.*..6.&('))*))),0014-+',*.1116*2))(*14/30+%(*+/04::9549*+.:8651)-.7443;78;-3+/*+*024.0-))+++&&&)-23-,*(+529:2-())06/24-0-1-)')*.*+),,.//,,/-91,:5*-500+++(*/1+0068,,/5190&%,,,-/6994)-....,,-+.3265+3-%&.06
@08a82b44-1cd8-4927-a244-a8ece069f845 ch=34 read=118853 start_time=2019-12-13T14:07:26Z barcode=BC01 runid=2c9cf7bc05858273f10e7d7ec552fc0bd742dc3e
TTGTTGTGCGCTTCGTTTCCAGTTACGTATTGCTCACGCCGTAAACGATGTCGACTTGGAGGTTGTGCCCTTGAGGCGTGGCTTCCGGAGCTAACGCGTTAAGTCGACCGCCTGGGAGTACGGCCGCAAAGTTAAAACTCCGATGAATTGACGGGGGGTACACAAGCGGTGGAGCGTAATGGTTTTAATTCGATGCAACGCGAAGAACCCCGCTACCTGGGAGAGTAGCCGACATCCCGCGGGAAGTTTCAGAGATGAAGATGTGCCTTCCGGGAACCGTGAGACAGGTGCTGCATGGCTGTCGTCGCTCGTGGTATCGGAGTTTAAGTCCGCAGGCGCAACCCACTTATCCGCTTTGTTGCCAGCGGTCGGCCGGGAATCAAAGGGGACTGCCAGTGATAAACTGGAGGAAGGTGGGATGACGTCAAGTCATCATGTGGCCCCGCCCGACCAGGGCTACGTGCTACAATGGCATACAAAGCGACCTCGCGAACAAGCGGACCTCATAAAGTGCGTCGTAGTCGGATTGGAGTCTGCAACTCGACTCCATGAAGTCGGAATCGCTAGTAATCGTGGATCAGAATGTCTGCCGGTGAATACGTTCCCGGGCCTTGTACACACCGCCCGTCACACCATGAGGTGGTTTGCAGAAGTAGGTAAGCAACTGGAGGGCGCTTACCGCTTTGTGATTCATGACTAAAGGGTGAAGCCAAGGTAACCGG
+
%.'0/+&%$####*)*/(%$#)'1'+($&*-./05,//19467;46334455/.($$.,./33:/4,47&%&')01/02160-2,*.,-*--1+*(,'+0./4431346130,,2)&&'',-,..../,%'//26/,)(+&%*+(1*7,989213-'%*&'*,/2,/17747&((&'&,+,+&)+++-..,*)-.3777231/4,-)241*#$&#).(/31,(%%(&'-)&&++*,6++3/5.+.*.491.+,-10-+((+/.333./,*'-625765%7((*25).09743011011004:2//0*+0.*)(,)',%'&%*1:+03/2+'#'&'+,*-185;+%$+(**/-&*+18,.3/180002;9+2*.(&/'*()*-3,-2++&.-)1/+.--0,4<;;8:90*&'&(*,,663355767473-/1,/.$'$&%(('(&"('(*-,9/067-('(&'$(('018)+((&,*'*+)$()26652-.-+)+33,33:642-01458/+*+++66*2+./5'4).'**%'(+32755/-.-1235,+%%&*')-&*',+,-.)',*1-,,:9:9878566-,+&%&')/)*+-+.+.143:..))22807/./01-,,16.78+-:7,214:890$-)('.+0-''&$+(&+(.1/-*$&*%'%/+)+0.2*'/()51&*1+,+32147322.,+-)/'3671.-6+0+(%*)0277950
@ac72f4db-a8cc-47ca-b306-6525d520115f ch=66 read=124293 start_time=2019-12-13T14:07:15Z barcode=BC01 runid=2c9cf7bc05858273f10e7d7ec552fc0bd742dc3e
CCGGTTACCTTGACTTCACCCCAGTCATGAATCACAAAGTGGTAAGCCCTCCCGGAAAGTTAAGCTATCTCGCTTCTTTTTACAGCCACTCCATGGTGTGACGGGCGGGTGTAGTACAAGGCCAGGAACGTATTCACCGTGGCATTCTGATCCACGATTACTAGCGTTCCGACTTCATGGAGGTCAGGTTGCAGACTCAATCCGGACTACGACGCACTTTATGAGGTCCGCTTGCTCTCGCGAGGTCGCTTCTCTTTGTATGCGCCATTGTAGCACGTGTGTAGCCCTGGTCGTAAGGGCCATGATGACTTAGCGTCATCCCCACCTTCCCTCCAGTTTATCACTGGCAGTCTCCCTTTGAGTTCCCAGCCGGACCGCTGGCAGCAAAGGATAGGGTTGCGCTCGTTGCGGGACTTAACCCAACTTACGCTTTTGAGCTGACGGCAGCCATGCAGCGCCTGTCTCACGGTTCCCGAAGGCTATTCTCGCTGAAGCACCGTGGATGTCGAGACCAGGTAAGGTTCTTCGCGTTGCATCGAGATTAAACCACATGCTCCACCGCTTGTGCGGGCCCCGTCAATTCATTTTGGTTTTAACCTTGCGGCCATTACTCCCCAGGCCAGTCGGCTTAACGCATTAAAGCTCCGGAAGCCACGCCTCAAGGGCTGCAACCTCCGTCGGCATCGTTTGCAGCGTGGACTACCAGGTATCTAATCCTGTTGCTCCCACGCTTTTCGCGCACCTGAGCGTCAGTCTTCGTCCAGGGCCGCCTTCGCCACCGGTATTCCTCCAGATCTCTGCGCATTTCACGCTACACCTGGATTCTACCCCCCCTCTACGGGGCGCTCAAACATTATCAGATGCAGTTCCCAGGTTGAGCCAGGGAGTTTCACATCTGGCTTAATGCGACCGCCGTGCGCTTTACGCCCAGTAATTCCGATTAGCACTCAAAGTATTACCGCGGCTGCTGGCACGGGTTAGCCGGTGCTTCTTCTGCGGGTAACGTCAATGAGCAAAGGTATTAACTTTACTCCCTTCACTCCCCGCTGAAGTACTTTTACAGCCCGAGCCTTCTTCATACACGCGGCCTTGGCTGCATCAGGCTTGCGCCCATTGTGCAATATTCCCCTGCTGCCTCCCGTAG
+
.().-5(,+)'$#*374/4--)*(9924/400.+-.650125300(*00*9/))'--(--8/6*/331-*&$'.,8186.-(--'1,%()77*+/.1,((+1'*5213''),&&%&'+//4/9+1.2./3345842410749656:7112*.,))122803-.,/-+:26/367;7&((,()()*')--635027885/:/24171641---//1/.085.-+*,+*,((+073545261./*0(+*(),-77+//)&++/)'./5-58*)*+-+/2320+)*))20+,8-.')&%376+81/--..0*,$&'++/272:36-.1569190*1*+-287,-./..../)-.3.:7-065//1;;/3)%*1-89526/07-41.*027,5/:7-+.((+)+)/24-+6./188.&&&*%2*&(**+0&,&%&(*)+/08+.&),-)++5-/6.2123,44420*%'%&),,6*1/-/2/*+$&)4,-1'%%%+($&$&)'(4;76,+-)-/28;303/(',)+-.1977809100157(*'*/.27-7:-..,*.+54-0+)(+)*,%)(../53+%/1376<6')+)#*,.::*/*2-2701&//1&0'')/5871&2,6'%)3/+&'%&./,,0&.*2*&%)*1/)/),&)/&)*/0,,/-,2++&$(&**601'''()&,-./308+''$&**20-&(/.08,0&$&21679899;:6:,--,(''*0/2;:0.,,',*00)')-116/%*+*2882/5'&44//4107/928:;426,3/12:7404'((442121.1/005<8-%'),5-.+,/-(++091425/06983-2,/1)07)0%.)3**&,),1168/5796:378:74...406)')/)((,,$)+85/,(+/601&+.)0(%#(*11+$(()*941*+)(%0+31*(-//15681..*(&$&#'&(%)'&'*/,'/-+40;10/3.1,+')*+'*4---0++($%%+*799521,2)*.76341.0..))/)/*,.-.---*'+11+-+2:-.),$'%-70*'/+.+($$$&)*)%%')&,.)%&03:8<87<2''),+0./.3-%(',)-++,-.9%/,+0+,-/23()38/134-2..0-475.++-.,75(:9*(2(1
@eec73ba7-ee1f-4fab-9063-f599ba298226 ch=55 read=148634 start_time=2019-12-13T14:06:45Z barcode=BC01 runid=2c9cf7bc05858273f10e7d7ec552fc0bd742dc3e
CCAGTTACCTTATTTACGACTCACCCAATCAATAATCCACCTTAGACAGCTCCTTCCTTGCGGATGACCACCAGCTTCGGTGCTTATCAACTCGTGGTGTGACGGGCGGTGTGTACAAGGCCCAGGGCAGTATTCACCGCGACATGCTGATTCGCGATTACTAGCGTTCCAACTGTAGTCGAGTTGCAGACTACAATCCGAACTGAGAATGGTTTTATGGGTTTTACCTTGCTTCACCTCGCGGCTTCGCTTCCTCTGCACCATCATTGTAGCGCGTGTGTAGCGATCATAAGGGGCATGACGATTTGACGTCATCCCCCGCCTTCCTCCAACTTGTCACTGGCAGTCTCGCTAGAGTCCCCAACTTAATGATGGTAACTAACGATAAAGGGGTTGCGCTCGTTTGCGGGACTTAACCCAACATCTCACGACACGGGCTGACGACAACCATACCACCACCTGTATGTCTCATATAGCTATCTCTCCATCTCTGGAGCCTTTATGAGTATGTCAAGACCTGGTAAGGTTCTTCGCGTTACTTCAAATTAAACCACATGCTCCACCGCTTATTGCGGGCCCCATCAATTCCTTTGAGTTTCATTCTTTTGAACGTATACTCAGGCGGAGTACTTATTGCGTGCTGCAGCGCGGGCATCAACACTTAGTACTCATCGTTTTACGGCGTGGACTACTAGGGTATCTAATCCTATTGCTCCCCACGCTTTCAGGGACTGAGCGTCAGTTGCAGGCCAGATCGTCGCCTTCGCCACTGGTGTTCCTCATATATCTACGCATTTCACCGCTACACATGGAATTCCACGATCCTCTCTCCTGCACTCTAGCTGCCTGGTTTCACCATGGCTTACTGGGTTAAGCTTCAGGCTTTCACCACAGACCCTTGCTGCCGCTATATGCTCCCTCTTTACGCCCAATAATTCCGGATAACGCTTGCCACCTACGTATTACCGCGGCTGCTGGCACGTAGTTAGCCGTGGCTTTTCTAATAAAATTACCGTCACTCGGCTACCGGTACCAAGCGCCGTTCTTCCTTTATAACGAAGTTTACAATCCGAAACCTTCTTCCTTCACGCGGCGTTGCTCGGTGGGGTTTCCCCATTGCCGAAAATTCCCCTGCTTGCCTCCCGTAGGAGCAATATCAGCACCAACAGAAGGTTAACACAAAGACGCAAACAACAGCACCAGCAATGCGTGAAAGCGGG
+
)()--7/2140,472('-/141*+0+.,,.%&%(/)+0++&*'')+*0*,-/87983)1.//)'&&'11+.-&,+,)&)*()&((-/50*,,,&.+3.20146*)63695554367751713-(*,))2&.,101129298:87944832472300/1/.,04540*/.)*%&(&(026821/40//222./.,1..532682.*-(-512399<-234:-7;;1'('%&+,49834:68220515;32.-,+-+3/+--.711:-/2,*&+*,,442+'(&()+&,0,/0(+,40-07700.+10.,12588933;83*(,048584/--***.),-+,*2,+*.-3.7434**+,*2-,(.((&'.+++,2052154422*,,.4;'/23--5-./33641:0,..81/(+(1),(&++,1346/&(+/1/4'(0/121..('/,1432./,&,*(,./.+(*%+556+-,,'52221/0/01457675690..2/272/320//0052:1023213--,.2)1-:790/))*..-..5.*'++/.70(''&'/-4536/.4-0/6(1'(+*/0-00(%)4,)&/0.*-(&'+.98,/44/,10.+088,3+((),0*19562*+,*+)))-,''%%#'(----.-1(.&))*-)(5--.2-11,,+,+-42826(')+3./079154042/)(&'(,-,.815*('2,&)/916,),,/2872%07/5686134336)/8-+,)16/6/++--.:9470,/&#%*+2149874;3413,--/.0466624-3;/-279*+-)*01144+),2+/*'(*1330/1241461..+--/,)/000697895<3.,-+-/.680:/0.4/(*7-'(+595-.601:5.+-4/2-,-77213+.1455''%()/0*.-16)+/+64-.,.*)400859;,)4:4::;;3/30.8:139.-/$)')**4;5.2/--2663&$#'(..501,+/023573,03/)%+'&-2*(+++6:777&-074852/5+(#%%'%*%&),47150(%)-++.-'0/64-*4*,81/52:22'&++&1,8;99<:669/&()*+3-+//..56.,($/752</499/+1..82008790/72,(%$'((,/6.89*-968*)$&,)*,550/0,-3).%&%+*)+(313--./5**,-*5*,1+)&)&)+(()+#'&%'$''%#*''$%$$%
@926113c0-0e28-4dd6-bc62-1d0265a2c0aa ch=157 read=93984 start_time=2019-12-13T14:08:52Z barcode=BC01 runid=2c9cf7bc05858273f10e7d7ec552fc0bd742dc3e
CCGGTTACCTTGTTACGACTTCACCCCAGTCATGAATCACAAAGTGGTAAGCGCCCTCTCCCGAAGGTTAGCTACCTACTTCTTTTGCAACCCACTCCCATGTGTGACGGGCGGTGTGTACAAGGCCGGGAACGTATTCACCGGCATTCTGATCCCCGATTACTAGCGATTCCGACTTCATGGGTCGAGTTGCAGACTCAATCGGACTACGACGCGCACTATGAGGTCCGCTTGCTCTCGCGAAGGTCGGCTTCTCTTTGTATGCGCCATTGCTTAACACGTGTGTAGCCCTGTCGTAAGGGCCATGATGACTTGACGTCATCCCACCTTCCTCCAATTTATCACTGGCAGTCTCCTTTGAGTTCCAGCCGGACGCTGGCAACAAAGGATAAGGGTTGCGCTTTCGTTGGGACTTAACCCAACGATTTCACAACACGAGCTGACGACAGCCATGCAGCACCACAATGCGGTTCCCGAAGGCACGTTCTCATCTCTGCTTCCGTGGATGTCAAGACCAGGTAAAGTTTCTTCGCGTTGCATCGAATTAAACCACATGCTCCACCGCTTGTGCGGGCCCGTCGAATTCATTTGAGTTTTAACACTTGCGGCCGTACTCCCCAGGCGGGGCTTAACGCGTTGAATAGCTCCGGAAGCCACGCCTCAAGGGCACAACCTCAGTCGACATCGTTTACGGCGTGGACTACCAGGGTATCTAATCCTGTTTTGCTCCCACGCTTTCGCACCTGAGCGTCAGTCTTCGTCCAGGGGGGCCACCTTCGCCACCGGTATTCCTCAGATCTCTACGCATTTCACCGCTACACCTGGAATTCTACCCCCCCTCTGCAATCCAAGCTTGCCAGTATCAGATGCGTTCCCAGGTTGAGCCCGGGGATTTCACATCTGGCTTAACAAACCGCCTGCGTGCGCTTTACGCCCAGTAATTCGATTAACTTGCTTGCTGCCCTCCGTATTACCGCGGCCGCTGGCACAGGTTAGCCAGTGCTTCTTCCTGCGGGTAACGTCAATGAGCAAAGGTATTAACTTTACTCCCTTCCTCCCGCTGAAAGTACTTTACAACCCGAAGGCCTTCTTCATACACGCGGCATGGCTGCATCCGGGCTTGCTACGCCCATTGTGCAATATTCCCCACTGCTGCCTCCCGTAGGG
+
54576;/33-2(/6'-1156;63848//0585766:721127%-().+.4)+-3;311(0+)),/*.'3*'(,,596366:7-8;90344/;0&(&5),''*)*)*-44;;8595334314)6,1920:4-/--4(.&))4804/06;9700-/)*%''-)&+))46989:733112:25552/.0.0465343336762;59-80653311-)*%&$'(*,+'-''$((*+9*-87.-,-'+*+3+/+%'3,5433;8.//56979:386-)+,*&+),,-/2+6443<7**--//.*/176:89//-,(&%%(*96789,:7,*249;76/5&1)0;/,+3244486/47766*,601-0433&&(4.,704.064:4223/8*/32202,3-.;01-*,,&'+///470528/-)'%..1*)&((&$%+7+++)*1246897250026110.'))'/($')-)'(&*:5100''))()(+(1330237654+(-091.026;83-11.)(-.4'53..0)+,7513:76;81;00087)3*8+9;78<554688833-/-'(',)03:79+62)%+,,-)*:-669.+,//;;/,(-%)*(+,.806/7+*)+7;/+0/0,0+*)-4/91541/7'$$&%&)-,0.2,2(+,)+(05330',,*))(,25866/15865546675<9132<430(--3765:2104.11531613533,91+&+*7:/*0.13::5/0.3013467:;1+**)-,2131,*1/83/'%%$)*)0.''((13*6223;5+/0&(686546353650;8/(/)%&,&(*/877+1,2.398856781-01-%%&())*)-)).,-3;&)0*+.-.*,&%),22.*),,,1./3080-530+47501334700&..0030663*-%&&'*-010100-:9/05385.024093/++/0,*(,)((.-&,'',11--5-034;80+&*'/-805545/,.()..4---6&.-+,/71:61(')-5860086423+4/13767:,+6,1/813.19800+36*-90'',4.,89927,,,./.79..421..,*205167955;8432/'//02;321020,,---0*+1*(*+&'(#')-:5&**()''&(),881532*00/.,,,2+07(*:02)+
@78c8fbb0-d332-4a15-8f7b-c86f5e0fbf29 ch=181 read=198582 start_time=2019-12-13T14:08:51Z barcode=BC01 runid=2c9cf7bc05858273f10e7d7ec552fc0bd742dc3e
CTCCTACAGGGGGGGGGGGGCAGCAGTAAAGGGAATTTTTTCGGCAATGGGAAACCCTGACCGAGCAACGCCGCGTAGAAAAGAAGGTTTTCCGGATTGTAAACTTCTGTTATAAAAGGAAAAGAACGGCGGCTACAGGAAATGGTAGCCGGTGACGGTGCTGATAGAAAGCACGGCTAACTACGTTAACGACCGCGGTAATACGTAGGTGGCAAGCGTTATCAGGTGGGCGTAAAAGAGGGCAAAGGCGGCAGCAAGGGTCTGTGGTGAAAGCCTGAAGCTTAACTTCCGGTAAGCCATAGAAACCAGGCAGCTAGAGTGCAGGAAGGATCGTGGAATTCCATGTGTAGCGGTGAAATGCGTAGATATATGGAGAACACCAGTGGCGAAGGCGACGATCTGGCCTGCAACTGGCCTCCAGTCAGCGTGGGAGCAAATAAGTTAGATACCCTGGTGTAGTCACGCCGTAAACATTGGTACTAAGTGTCAAAGTTCAGTGCTGCGGTTAACCTGCAATAAATTACTCCGCCTGAGTGGTACGTTCGCAAGAATGAAACTCAAAGGAATTGACGAGGACCCGCACAAGCGGTGGAGCGTAATGGTTTAATTCGGAAGCAACGCGAAGAACGCCTACGGAATCTTGACATACTCATAAAGGCTCCAGAGATGGAGAATGGCTATATAGAATACAGGTGGTGCATGGTTGTCGTCGGCTCGTGTCGTGAGATGTTGGGTTAAGTCCGCAGCAGGCGCAACCCTTATCGTTAGTTACCATCATTAAGTTGGGGACTCTGGCAGAGACTGCCAGTGACAAGCTGGAGGAAGGCGGGGATGACGTCAATCATCATGCCTGCTGGGCTACACGTGCTACAATGGATGGTGCAGAGGAAGCGAAGCCGCGAGGTGAAAGCAAAACCCATAAAGCCATTTCTCGAGTTCGGATTGTAGTCTGCGCTCGACTACACATGAAGTTGGAATCGCTAGTAATCGCAATCAGCATGTCGCGGTGAGTACGTTCTCGGGCCTTGTACACACCGCCCGTCACCACGAGTTGATAACGCGAAGCCGGTGGCCTAACCGCAAGGAAGGAGCGCTGTCTAAGGTGGGATTGATGATTGGGGGGGGTGAGATCGTAACAAGGTAACCGG
+
%'++)).&.0-4-)*-&*,)((+,-2234*+-)*//-;9;7305+6++*%'%)()7&(+./3,+)))&+(,/+++.'()))*%+,-.3;82/'))%.+.12:2128043-4.-/65,,(//++(14-,-,2:6763+1*/3-,:8/..6.)3335//-,(0,*+,*'**+(,,..6///82/..*2*)$*'*+1-..3,3///:4752201944;.1-1/--3*,753+6::0;44*''//1)*)&*717;5---+**041-)***+/))-5-0997/+()+//0*+6+'%+,-2*-3/1323::560.2.--.0(+&+(/,.5+.%&&*+09:5,-+-,8:15655-...4;643:2/05:9:99975024.-+'+129:4560:/'(*(+12820//,'(),*%'(*-,',%(#&***()')$&(1.15)--/<;37'+).++4555;-('')$&'+431456:54:;79*2)*).-1/2+++*))'++*,-'%-/3699:430402/(((+)1-+2&-++,15665940.)-*-,,,+0553421''))+7;:346470*,&*(+&%%-+,%&(1/*,.03:3.00.3/--.+0))*.58:815173*)(.&)*%-*5348.181*./)$+&)&%*-032336766561118,.--,;,.,..009))(('2&//00644-0-3+,-*251277259;:::<98:77-*))*9787888732.0381<091310+,-/2)+,%&%'+1282-28*2*+.872:10/712;::6233-+.,3&21.)))*-&-,%(&(.-0.34/+*)*+7/,.,,+))**/*3229;0.000975215/02;814+1*)$$%*145+++)*-25:9688:89<899:975&+$)%')(*'*-*05//-*&&+)-2,)./:91-43+)3*&$%&()2)+/6-.-076)/(-5**)-/0.++'*,-42631/0+33282-9.8/8785,+,)+-1...04)1,.*')*,/+,),*..,+**+./5:9875;:8749244322(.75361/*-(*---+--*0'&,*1+'2'))-798:9574()-.+*,..+0*1-+*&)(')05654.4-7.862/6-+*++)1-1-+)'%,,))('(-.7778778(7+394268
@20423f87-a321-415c-b46e-2e52e9a18e32 ch=301 read=162087 start_time=2019-12-13T14:08:52Z barcode=BC01 runid=2c9cf7bc05858273f10e7d7ec552fc0bd742dc3e
CCGTTTGACTTCGCCCCCCAGTCGCCAGATCACAAGTTGGTGAGCGCCCTCCCGAAGGTTAAGCTACCTACTTCTTTTGCAACCCCACTCCATGGTGTGACGGGCGGTGTGTACAAGGCCCGGGAACGTATTCACCGTGGCATTCTGATCCACGATTACTAGCGGTCCGACTTCATGGAGTCGAGTTGCAGACTCAATCGGACTACGACGCATGAGGTCCGCTTGCTCGCGAGGTCGCTTCTCTTTGCTTATGCGCCATTTGCTTGGCGCATTAGTAGCAGCCCCTGGGTGTAAAACGATGACGACGTCATCCCCACCTTCCTCCAGTTTATGCTGGCAGTCTCGCTGAGTTCCCAGCCGGACCGCTGGCAACAAAGGATAAGAGGTTGCGCTCGTTGCAGGACTTAAGCAACATTTCACAACACAGGCGGCGGCAGCCATGCAGCACCTGTCTCACGGTTCCCGAAGGCACATTTCTCATCTCTAGAAAACTTCCGTGGATCTCAAGACCAGGTAAGGTTCTTCGCGTTGCATCAAGGAATTAAACCACATGCTCCACCGCTTGTGCAGGCCCAAATCGAATTCATTTGAGTTTTAACCTTGCGGCCGTACTCCCCAGGCAGTCGACTTAACGCGTTATCCGGAAGCCACGCCTCAAGGGCACAACCTCCGTCGACATCGCTTACAGCGTGGACTACCAGGGTATCTAATCCTGTTTATACGCGCTTTCGCACCACAGACGTCAGTCTTCGTCCAGGGCCGCCTTCGCCACCGAGTATTCCTCAGATCTCTACGCATTTCCACCGCTACTGGAATTCACCCCTCGAGACTCAGAAGCTTGCCGAGCGTAGATGCAGTTCCCAGGTTGAGCCCGGGGATTTCACATCCTGACTTAAGCAAGAGCCGCCTGCGTGCGCTTTACGCCCAGTAATTCGTGCGCTTGCACCCTCCGTATTACCGCGGCTGGCACGGGTTAGCCGGTGCTTCTTCTGCGGGTAACGTCCATTGGGAGCAAGGTATTAACTTTACTCCCTTCCTCCCGCTGAAAGTGCTTTTAACCCGAAGGCCTTCTTCATACGCGGCATGGCTGCATCAGGCTTGCGCCATTGTTAAATGACCCCTGCTGCCTCCCGTAG
+
+&%%%$%(22+)$+-643(&&22./4.-266461/''*'&)()+1372,++2,+-2'0.712+.-,987278;74;:5/4371<:,*/-16,.5960'(*,1884-1/*+%&%(&(+--60/782:32877<5458+6*1,-/49000/2('))(3.2230111-5/,.046:6-//.+,,10055957469957*6,1/;695,+23*(($%(%2021,)*,2-023,++)*'**+,4.90*57+)$&&'''(%)(&&1/)'+&'%('.*1-+,0+,+)*..+&&(*&'&&)('%$&%'()-002*,'*,.4:1,0:889:--()-2<31145.2(('*,.24(+31257:16-)*1//73-.,++18.3+/54'808)7*'%3*1.05245654;01%780))%)$%'+30.6:.-001,+&'#&'--(20)73,49481-$%&&+83543..*/*-.913/..2150/1/14+,,109833*)&,4560246;2796)*'*,+8.2875++)+/-10;98;7.1-3/-.4553,'*&&(*0:5.3.015244496882/10-.04)3001*(,+-.(+/603'(.(*,*+57+252+*(''()1-1101,2,*'$'-+*-563/..1/4-)'&&)'/,)/,..(140223:48-2.81.-./96:68603/-*/-157.5-')'++,335.*--02)+/',.044198654,13)%'(++0/0/;4-)*$)%&'(0/6680-%&%'&)*,--,0./*1+-0-73484391,&((*:<7558-,-..4111214+4900+(-0+/3(.))+,+.+-)*2-.*0(%,/227,&*)%%&&'-)****,20.0536488;02++,-1-,%*4+(,22/)-920*,,-1'()102/24%-1'$'&*3010*,--+..**//.(+)-.*),.24784/))*&)-,,,./71-/6+.22;22912/8-,,)'(+'00*/*,00(87234;3975573180*010//2)+()-(&'&(1/(-+(3./,)+0*'..9;*8=76/92.(/-++22*-)'-20&*%-('&.+-,790633;5&'')%'(,)()*00/-//--&-2./7/2.41&'-%)%&''*&$&--+)(,.-.7,38-,:56
@83c69df0-c20b-4611-9d61-df3f97adf8a0 ch=45 read=148545 start_time=2019-12-13T14:08:51Z barcode=BC01 runid=2c9cf7bc05858273f10e7d7ec552fc0bd742dc3e
CTCACCGGGAGGCAGTGGGGAATATTGCAATGGGCGCAAGCCTGTTAACTCCTCTTGCACCGAAATCCTATCGAAACCCTTCGGGTTGTAAAATTACTTTCAGCGGGAGGAAGGGGAGTAAAGTTAATACCTTTGCTCGTGGCGTTGCAAACTCGGCTAACTCCGTGCCGCTTGGCCGCAATAGCTACGAAGAAAAATTGCAAGCGATAATCGGAATTACTGGGCGTAAAGCGCGCGGGCGGTTTTGTTAAGTCGATGTAGAGTCGGGCTCTGCTCTCGAACCTGCGTCTGTCTGGCAAGCGAGTCTGAAGTCAGAAGGTAAAGTCGCTCGCCGTCGAAAATGCAAATAAAGAATCTGGAGGAATACCGGTGGCGAAGGCAACCCCCCCCTCTGAACCAAGGCGGCACTTCAATTACCAGCATCAGAACGACAGGTTAGATACCTGAGTACAATTACTACGCCATCAGCATAAATGTCGACGCGCCAGGGTTTGTGCTTCGCTTGAGGCGTAGCTGGACTAACGCGTTAAGTCGACCTTGGGAATTTTCTTCAGATTCAACGACTCTGGAGAAATGAATTACGGCGGGGGCCCTTTTGAAGCGGTGGAGCTGTGGTTTAATTCGATGCGGCGCGAAGACGCGGATGTCGGCGTGTCACGGAAGTTTTCGAGATAAAATATTCGCCGCTAAAGAACAAAACAGGAACCAGTCTCCCATCGCCTACATCATCAAAACTCAATCTTCGTAAATCAACCAGTTCGAATCTCGCTCAGCTCTCCATCCGCCTGTTGCCAGCGATCAACCTAAGAGACTCAGGGGCTGCCGAAATGAAATCATAACCCTGGAAGAAAGTCGGAGACGACGTCGAAGGTCATCGCCTCCAGCGCTACGACCAGGGCTACTATTGCTACAATGGCGCCACGAGAGAAGCGACCTCGCGAACAAGCGGACCTCATAAAGTGCACGTCGTAGTCCGGATTCAGGTCTGCGCTCGACTCAGCGAAGTCAGATCACTCAATGTCGTGGATCCAGGAATGCCACGGTGAATACGTTCAGACTGTACCGCCCGTCACCGTGGGAGTGGAACCAAAGAAGTATCCGCTCCACTCTCCGGGGCGCTTACTGCTTTGTGTTCGACTCCGGGAGTAGAAATCCATAAAACCAGAGAAGAATCACTGAAGGCTTAACAAAACAATCAGGTCTTTGAACGCAGCAACTTTCTTCTAAACCTCGCTCATCCCATCGCCG
+
')*'*''-,')*('+2066**,)(,++,++5//1.-,./'--,)+'%#()0/,*'&$&#&&%&&&&'%%$&$$(++.7,.2-%./-7,.191%)+$)*0.0+..,7-&*,.5.23,'+*,1-+.202/&2/1.(%%+**++(-(-(#'&&&$$&&((++../25)*'++&&((*%'&%(%$''%&&%&%'*%*+)'%'&#%()))'&)'0,1(2)(/)')/-7653139,++--),(.,,-5/89,/28*+,/.'&('(&$%&(-'-,04*$%%&))+*&&*-'&(&'/*)%&%%%&&&$&%'%&&$$%''%'%%('%$&$('%%'$&(+)*'%%%%)+.+($%%'$%%)+&*--+(+.*2,+8/'-&()0/72+-++)*&$*%('()(&))%'%,0'+))&'%&&#&&+))%%%#&&%%%%*,(,*()%(,),+(-(*26/1/*)'$$%('%-&%($%&#(.))-(%'&%',,1*..*%('*&+(%'(.'60**&)&&*&%%$))21122'))*,.)+,-20--,012'*+-02.%%&$'%(',-/2**+)%&*.+(&%%'(1//%-+*%**')'&)+*&(*)/-6:9-,,'&*+('()''.60221/264569392%-)/,+%+&+(*+(-'&%($'#&$)'+&'%'&+))$'&$(+,-/-27.('&&%*+'&(+%'&*+(+.%$%),)'(5)%++'&%((*)-)'&'&$))'$'&$(%&#&').+(**1-(''*/+*),*'#$%&'%%/&)&$&&*(',(&(#$$$$$&&''&&'%&)(%#&%%%**%&&%(''&(+'),+')&'$&((,)%'-'))))((&'*(&$*+&%%&&0003'(&)**$)*(%'&-*(+*&)&'',-+,.&+,/293+*()+)(')%%$$&()24+3430-&(&%*)(*-)0396696''%%'&(('&)((+/.1/*)$&(*(+-,&''.07873''((&)'(*'*+/238-4/9,.,-6-0)3/22((($(*+/,''($%()*,**($&'()'%&#)%'%'(+/1-,+1(()(*')/.+'+*/.43;9.4/284,0++%$%$&'',0--+,&*(',,1-(*(0&%#&'-0,%))#%&&&%#%'+'&'&(%'%(./)**)-)&)(*(()+'+&')($%&..''/*)&('&.-*+-&'('(%#$%%'(&+.'*,)*')&%('%%%&%+))*./-)+'&$$(%)#$'%%(10(/$&.,)(+,-&&&$(','*&%%%'+*%),)%##$##%$
@98a43e43-3a50-4c7b-b779-e502e77b315a ch=140 read=94416 start_time=2019-12-13T14:08:54Z barcode=BC01 runid=2c9cf7bc05858273f10e7d7ec552fc0bd742dc3e
CCGTTACCTTTTACGACTTCACCCCAATCGCTGACCCTACAGCTTCGACACTGCCTCCTTTGCGGTTAGCTCCACGGACTTCGGGTATTGCCAACTCATGGTGTGACGGGCGGTGTGTACAAGGCCAGGAACTGATATTCACCGCGACATTCTGATTCGCGATTACTGTGTAACTCCAGCTTCATGTAGGCGAGTTTCAGCCTACAATCCAACTGAGACTGGTTTGGTTGGCTCCACCTCGCGGCATTGCATCTCTCTGTACCAGCCATTTGGCACGTGTGTAGCCCTACACGCCAGGGCATGATGATTTGACGTCATCCCACCTTCTGGTTAGCAGACGGTCTCGCTAGAGTCCTCCAGCAATAGTAGTAACTAACGACAAGGGTTGCGCTCGTTGCGGGACTTAACCCAACATCTCACGACACGAGCTGACGACAACCATGCCACCTGTCACCTTGTCCCCAGAGAGTTCCTCGATTAAAGAGTAATGCAAAGGGATGTCAGAAGTGTAGGTAAGGTTCTTCGCGTTACTTCGAATTAAACCACATGCTTCGCTACTTGTGCGGGTCCCCGTCAATTCCTTTGAGTTTTAATCTTGACCGTACTCCCAGGCGGAATGCCAATGCGTTAGCGGCGGCACGGAGGTGTTGAAGCCCACACCCTGTTATTCATCGTTTACGGCGTGGGCTACCAGATTGTATCTAATCCTGTTTGCTCCCCCCACGCTTTCGAGCCTCAGCGTCAGTTACAGTCGAAGTCGCCTTCGCCACTGGTGTTCTTCTAATCCCTACGCATTTCACCCTTTACACTGAATTCCACTCTCCTCTCCTGCACTCTAGATAACCAGTTTGTCTGCAGCACTAAGTTGAGCCAGGTATTTCATCACTTAATCATCCACCTACGCTCCTTGCGCCAGTAAAATCCGGATAACCTTTCGCCACCTACGTATTACCGCGGCTGCTGGCGTAGTTAGCCGTGGCTTCCTCCTTAGGTACCGTCATTATCTTCCCCAAAGACAGAGCTTTACGACCCGAAAACCTTCATCTCACTCACGCGGCGTTGTAACGCATCAGGGTTTCCCCCATTGTGCAATATTCCCCACTGCTGCCTCCCGTAGAG
+
-5...,1.3::.,-3266:5,342*7087/.//03:),/1'%'('+(&*&+.)-01861:6/10.8--,6-/')+26569:701-4*,*$&%)))*.)-05333566.<;:9:310,/-+4+((.-(0-2/,+&(**,52028/2577/54./68:<9689626*(('%&'-3141)*)./75&2&%'+541)./;-00/474./31.2)2+---+*-220.*'%%&,0'00216.14/3)*+441.9***--310-135470-+,)))+&((''-,-/10/0237-(&)),'('(.2/-83////*37++*2570/+//0()1*3...1-11$-$').,84224*+./*,-..50-+,&++70,1)()//3//+,,,.40.+2/.9/007570.7-+/:51*+--++*(-/,..353)+/03/5427444'20*-++*102)4**02.00225.2/.-249,&&,)%&*0,5)-,,4-200))++/-+*,-6-*48-3343+'*(*+42.050/1/12;88;0%''-3*.085,,+/)8;:9:///0134;233/..0-1237087-09:0./2495;4))-+..2/;<.,,*',+)+9:.6-/-0:,*3;98;6;4+.,17356051-.1/5/+1--.40+/0+242).+$0.(%**57-.(..,2<8/7876;:21/300/64//5459')%/&'*-..53737977-8,12/63:66,&*')06,-22,0&)*'(+12:586905-553)++++--970<;:::,01..31172304/18,61*(126859<:5556++72//%+&$)'.*;1/0//3253426851-%,+/)*,682328*5196*-'$$%'*/)-$*/-+4**).'%0/0.8;014.0&))+.,*,++-0.82/.2127:/23(+&(&&*3/9;,/.-01282,2,+0-.148129013(2)-/.:;782:223;7;11-+-124/.07-/-.*+2.00.%(&%+'''...-/(-3-/184886,12*).+1/,-+252+01*:/))18;53:9<97-,),,821+.++.'00/5($&%'')),/-550,93.6::-(0+)*0002/*/3645.)-+,,./58+8:,,6''.%
@fe1d1dfb-f939-49d5-acb5-a21e5c48f71d ch=165 read=203189 start_time=2019-12-13T14:06:15Z barcode=BC01 runid=2c9cf7bc05858273f10e7d7ec552fc0bd742dc3e
CCGGTTACATGACTGCCCCAGTCATGAATCATACCGTGGTAAACGCCCTCCAAAAGGTTAAGCTATCTACTTCTGGTACAACCCACTCCCATGGTGTGACGGGCGGTGTGTACAAGGCCGGGAACGTATTCACCGCAACATTCTGATTTGCGTTACTAGCGGTCCGACTTCAGCAGGTCGGAGTCGCGAACAATCCGGACTTAGACTGCTGTGAGATTCGCTCCAGCTCGCCTATCGCTTCCCCTCTGTATACGCCATTGTAGCCAGCACGTGTGCCCAGCCCTACTCGTAAGGGCCATGATGACTTGACGTCATCCCCACCTTCCTCAGTTTATCACCGGCAGTCTCGGAGTTCCCGACCTAATCGCTGGCAACAAGGATAAGGGTTGCGGCGTTGCGGGACAACCCAACATTTCACAACACGAGCTGACGACAGCCATGCAGCACCGCAATCTCAGAGCTCCCGAGGCGCAATCCATCTCTGGAAAGTTCTCCTGGATGTCAAGGTGAGTGAAGTTCTTCGCGTTGCATCGAATTAAACCACGCATGCTCCACCGCTTGTGCGGGCCCTGTCCAATTCATTTGGTTTAACCTTGCGGCCGTACTCCCCAGGCCGGTCGATTTATCACCGTGCTTCACGGGCGCCAAACTTAAAACTCAACCCCAAATCGACATCGTTTGGCGTGGACTACCAGGGTATCTAATCCTGTTTGCGCTTTCGCACATGACGTCAGTACATTCCCAAGGGGCTGCCTTCGCCTTCGGTATTCTCCACATCTCTACGCATTTCACCGCTACGTGGAATTCTACCCCTCTAAAGTACTCTAGCGACCGTGGTACAATTCCCAGGTTGGCCAGGGCTTTCACACCCATAAGTCACCGCCTGCGGTGCCTTTACGCCCAGTTATTCCGATTTAACGCTCGCGCCCTCCGTATTACCGCGGCTGCTGCTGGCGCAGGTTAGCCAGTGCTTCTTCTGTAGTTAACGCCAATCACCTAGTCTATTAAACTAAATGCTTCCTCGCTACCGAAGAACTTTACAACCCGAAGGCCTTCTTCATTCACGCGGCATGAAAACGTCGAGTTCCGGCGCGCAATATTCCTGCTGCCTCCCGTGAGGAACAATGTCAGCACCAACAGAAGGTTAACACAAAGAGACACCATTAACCTTCCTTTTAAACGTACGTAACCGCA
+
33304-'%$$(&'+(***(*+38673084524)57,649357*113:6.1)7/+')*+416.478;98376<3448447.*/7-*,-63*+,58878567.18747..../17771260-842862758;5247.236,/171670:60**''1&,..128*3+3/06786%&$&'0/--*&)+-/2-+,*+-,/(/-2223//,+%&(0-06.--8-74451--/155$&&+455---1744-,.0/3420005:136'('%'$%%'&+-,,*+*/)((8.(()./0'5)/+156962000/206///87889817;5),7/626-1'-/<;23//1:+7122;:2;)0%',,-1+.+43034788885;252468)6,720,.2+822('%'+.,.,5'*()*.-(.1131:3-,.-2,+,*-4445365*:102:053-----58&)').217))+01136,')--3(7+:19888865551-1/-0:::1*,2:8989-3)''*(%+.+(()-.,063277.3)*+17++/0/2:9:0)+',+**+,4.-1.,,,0-02//.*'&%#$(++-/.<3266,'%-::09592;12.637260001722-052-/0/1++1<.233/0'',&',.+*+0405,0-741.,..50)/6402/::1,70..1,5266,..'))-,75:454,66'73.+)++',-0263(62*$(').22710*-'())+,46.*3-.08;79-.+*-30/77756864794;4.3-)084.1+)*/01860%/-0,0:9+168555*/))&*,'7-9961:6++2*+62,1&01111.*+(($(''&'%&$&.,1/,(+*,(*),.)46/,27.+*+(,+(&&(-+0167;30,''&'&,*03)34-.496)+02303973.,.6--,+.037-*$+-*-/6,0./6137,+,1.,(,-/506+)$+$)2/8,,,;%/-,,3;30*'%&()0188/0/--3434038.%-111-2027)/..3+)&'(00003544044/23)+70482'20+33*(**+*0),607:988<4.0/0/7.+,+*00-)+,,(&)/0-%'%%,0/1/5//0;2*$%&+').+.81-/('0*-&.,+,&673.0/062/2((,--5-:190'3/7+*%'+,+2/)-))&'&*2-%%&&%)*'-.0..*(,)''$%$
@9cc5dbfa-a523-4a79-aff8-4f7316e4d065 ch=193 read=1907668 start_time=2019-12-13T14:06:13Z barcode=BC01 runid=2c9cf7bc05858273f10e7d7ec552fc0bd742dc3e
CCGGTTACCTTGTTACATTTCACCCCAGTCATGAATCACAAAGTGGTAAGCGCCCTCCCGAAAGGTTAAGCTACCCTGCTTCTTTGCAATACTCCCATGGTGTGACGGGCGGTGTGTGTACAAGGCCAGGAACGTATTCACCGGCATTCTGATCCACGATTACTAGCGATTCCGACCATGGGTCGGTTACCAGACTCAATCCGGACTGACGCACTTTATGAGGTCCGCTTGCTCTCGCGAGGTCGCTTCTCTTTGTATGCGCCATTTGTAGCACGTGTTAGCCCTGGTCATGGGGCCATGATGACTTGACGTCATCACCTTCCCTCAGTTTATGCTGGCAGTCTCCTTTAGAGTTCCCGGCCGGACCGCTGGCAATAAAGGATAAGGTTGCGCTCGTTGCGGGACTCCTTAACATTTCACAACACGACTGACGACAGCCATGCAGCACCTGTCTCACGGTTCCCGAGGCATTCTCATCTCTGAAAACTTCCGTGGATGTCAAGACCAGACAGGTTGCTTCGCGTTGCATCGAATTAAACCACATGCTCCACCGCCCCGTACGACTGAATTCATTTGAGTTTTAACCTTGCGGCCGTACTCCCAGGCGGTCGACTTAACGCGTTAGCTCGGAAAGCCGCCTCAAAGGGCACAACCTCCGTCGACATCGTTTACGGCGTGGACTGCCAGATTATCTAATCCTGTTTGCTCCCCGCTTTCGCACCTGAGCGTCAGTCTTCGTCAGGGGCCACCTTCGCCACCGGTATTCCTCGAATCTCTGCATTTCACCGCTACACCCCTGGAATTCTACCCCCTCTACGAGGACTCAAACGCCAATATCAGATGCAGTTCCCAGGTTGAGCCCGGGGATTTCACATCCTGACTTAACAAACCGCCTGCGTGCGCTGCGCCCAGTAATTCCGATTAACGCTTGCACCCTCCGTATTACCGCGGCTGCTGTGGCGCAGGTTAGCCGGTGCTTCTTCTGCGGAGTATTGGCGATAGGCGAACTGCTCCTTCCTCCCACTGAAGTGCTTTACAACCCGAGCCTTCTTCATACACGCGGCATGGCTGCATCGAACTGCGCCTTGTTCGCAATATTCCCCACTGCGCCTCCCGTAGAG
+
.4'53;34524,/.&/)1/)'+-23/,/.-(++-,++),+1*,+0210*)++-3'(-)')/3+-.0.2'(()-/4((%'0,0182*/0-&'**-5),/4:9811111661.601/.-'*.0433331'20./1;;3530/2,2*)&337-,,-:.-.-&1&$$(&,+,+9,82113+*+*)+,,*//7&1.%(043*+*)-)1.+((&'*26(+),-*--1/31.*)*,.(,/11735)$)*()%)-623/35/,0-048579+.+&%&%%&$*)(''&&%+0-)15:6(*)*+*8:8/.,)''(),,.2236731)0+3+/..-2(00;8.+&%%'(((-/378,23)&&&*2750+(,2.6968302/2-*.'$3;1/20.5.,009*/&%&&)+.+*/894,*%$$&,*/..8/-.2201()(&-12355/40.29299;12212:220/-.+0*-0:,6+*-*1/+5.+-.1,,*'&-,233.22+-.53:89721-/),12++%$$*.&*$'/,3/1-,'&(*+.*+////6+'%'(0..016956;-8.-((((('$')'+'2,71/5/+).-::0*',/,40.0.0.(.*-.0(&'0//(0-3,'(():.1.,*0,,+./1'3,3*,0)(.1/546)07.+,3548;66'%'(')76895395',(0//2::250012'').0/2454:5454.68*((*/7,,')03314745832&-0/1200236;87772,23/-0$'&+-0/4;59;4;87775---*,52/,+)+-)02+,$,)'(&'((-,)()((0(2-1-*)/76.)24/2-)-,+/6570*((+7.*)+*,'(()*+**0)33+*/+,*'%.76'.02**3630*..-0,,-0,**0**2:91908;5454554,,.'*+++)(),--55+++-03/00.,0-+*0173221/025:69<89/;21020/)*+*&+&-0-2.00:(,**+)429;8787-.$&()*+*''(%&%&++,)*)&$&(44*705/0-+$00*0,((',14-)()%..&'&++/-3/8<7/../+./118636787511111%*('2.1)*&&'$-+,),)'*,03713,*(('('.40070,-,&$&
@82bec712-31b8-4395-885e-06d9b0dcfeba ch=91 read=130964 start_time=2019-12-13T14:09:17Z barcode=BC01 runid=2c9cf7bc05858273f10e7d7ec552fc0bd742dc3e
CTCCACGGGGAGGCAGCAGTGGGAATATTGCACAATGGGGAAACCTTGATGCAGCAACGCCGCGTGAGTGATGAAGGTTTCGGATCGTAAAGCTCAATGCTTTGGGGAAGATAATGACGGTACCCAAAGGAGGAAGCCACGGCTAACTACGTGCCAGCAGCCGCGGTAATACGTAGGTGGCAGGCGTTATCAGATTTACTGGGCGTAAAGGGGCGTAGGCGGATGATTAAGTGGAGATGTAAATACCCAGCCAGCTTGGGTGCCGCATTCCAAACTGGTTATCTAGAGTGCAGGAGAGGTGGAATTCCCTGAATTAGCGGTGAAATGCGTAGAGATTAGGAAGAACACCAGTGGCGAAGGCGACTCTCTGGACTGTAACTGACGCTGAGGCTCAGCGTGGGGGGAGCAAACAGGATTAGATACCCTGGTAGTCCACGCCGTAAACGATGAATACTAGGTGTGGGGTTTCCAGCACCTCCGTGCCACCATAACGCATTAAGTATTCCGCCTGGGGAGTACGGTCGCAAGATTAAAACTCAAAAGGAATTGACGGGGACCCGCACAAGTAGCGGGCATGTGGTTTAATTCGAAGCAACGCGAGACCTTACCTACACTTGACATCCCTTGCGTACTCTTAATCGAGGAAATCCCTTCAGGGACAAGGTGACAGGTGGTGCATGGTTCGACAAATCAGCTCGTGTCGTGAGATGTTGGGTTAAGTCCGCAACGAGCGCAGCCCTTGTCGTTACTACCATTAAAGTTGAGGACTCTGGCGAGACTGCCTGGGTTAACCAGGAGGAGAGGTGGGGATGACGTCAAATCATCATGCCCTTATGGCCAGGGGCTGCACGTGCTACAATGGCTGGTACAGAGATGCAATACCGTGAGGTGGAGCCAAACAAAAACCAGTCTCAGTTCGGATTGTAGGCTGGAACTCGCTACATGAAGCTAAATTTTAATCGCGAATCAGAATCGCTCGCGGTGAATACGTTCCAGGTCTTGTACGCGTGCGCTGAAGTTGGCAATGCGAAGTCAATGACTAACCGCAAAGGTAGCGGCGAAGGGCGGGTCAAGCGTTGGGGGGGTGAGAATCGTAACAAGGTAACCGG
+
-32**+&170)-0.0676692;8*6//:2.,.-21/34,'(++-0/411345445291/07---.-,,**+,-51-./6/40;589664:.,/-*(&(#%064+41**1,.+1,,+),.653/51.1**+&*),2,-+&()0,/'().-0/2123121/024-.0/-7011:655030/74*'57518211'+)142,,07243438:+-23-4472253065:986943/325''+630',5**3--&%',-'''&,64645:66644.4)4799:-1,,,54,)&*,-,/21)*')*)-+1*5,03*+(&$(&$%'(/./025./031/***+.-012240163358%13/:20./+3/31254514761116442./---,+.106569/&))*-+(-27+)+/994--58/14//277:<32575+366734347246<:731-,4-+2//,-65760896/<63//(001523657551$,.,+*$('+'*,00344777776964780''((+,789/353/.2)69<066//76'/))-//53648;256:1../30****//./'+/520174;98;8:6,-2,/1.636/-')**,,*23)*,'%.(,-:8728/./..32/-+)*'0,75.+,)(()(/,(+)%$,11.)/,00./37.36/07289876..+%&&'$$$&&(*)*877777598---..8<8895<662488.118531+,2./%0.(('&)+)2*)()%,.,,5/:+,:0.,.-2.0,*(&&',.15889<8752091:1;01/+/.)(*+1/29;87:888656)+)(,-27/6/98-,($%'%,'(/1*)-+(-'))+-597607.**$(*2015+****2/309222;8,,',)*56((,,70*.*+,,++/86841..,/887//605568:,+,('%)01))'(*//502--,)''&+,0.6/0.221;45-).*)&$%('&&)2+8876+2/-/2''..,).+),%+&'%'(,**..,()*0/0-.61*/((,)*,%$$&%().*.3,106'-'$%.,,4.-,0(-1,,)&(%(%%((*)+*-,,+')')%)'),(+/6178(4+178880
@a40490a6-a095-48f9-abf1-02f37d631c2d ch=193 read=1909162 start_time=2019-12-13T14:09:12Z barcode=BC01 runid=2c9cf7bc05858273f10e7d7ec552fc0bd742dc3e
CTGTTATTGCTTCGTTCAGTTGCGTATTGCTGTGGTGCTGAAGAAGTTGTCGGTGTCTTGTGTTAACCTGCCCCTTACTGTCGCTCTATCTTCCGGTTACCTTGTTACGACTTCACCCCAAGTCATGTATCACAAAGTGGTAAAGCGCCCTCCCGAAAAGTTAAGCACCTACTTCTTTGCAACCCTCCCCGCGGTCCTTGTGACGGGCGGTGTGTACCAGGCCAGAACATGTCACCGTGGCAATTTCCTGATCGATTACCAGCGTTCCGGCTTGCAGGTCAGTTGCGAACTCAATCGGACTACGACGCGCTTTATGAGTCCGCTTTAACCTCGCGAGGTGCTTCTCTTGTAGCCGCCATTTAGCCCAGCGTGTGCTTAGCCCTGGTCGTAAAGACATGATGACTTGACGTCATCCCCACCTTCCTCAGTTTGTCCACTGGCAGTCTCCTTTGAGTTCCCGGCCGGACCGCTTCAACAAAGGATAAGGAGTTGCATCGTTGGGACTTAGCAACATTTCTAACGCAGGCGGCAATATTACAGCACCTGTCTCACAGTTCCCGGTACCAATCCATCTCTGGAAAGTTCTGTGGATGTCCAAAGACCAGTGCTGCGTTTGCATAGCGAATTAAACCACATGCTCCACTGCTTGTGCGGGCCCATCCAATTCATTTAGAGTTTTAGCGCGTATCCCCAGGCGGGTGAAGCTTAACGCGTTGATTAGCTCCGGAAGCCGCCTCCGAGGCACAACCTCCAGAAGTCGACATACGTTTACAGCGTGGACTGCCAGGGTATCCTAATCCTCTGTTTGCTCCCCACGCTTTCGCGCCTGAGCATCGTCTTCGTCAGGGGCCGCCTTCGCCACCGGTATTCTCAAATCTCGCATTTCACCGCTACACCACCGATTTCACCCCTCTACCCAGAGACTCAAGCTTGCCATTATCGGAGATGCAGTTCCCAGAGTTGAGCCCGGGGATTTCACATCTGACAACGACCATACCGTGCGCTTTACGCTGATAATTCGATTCGCGCCGCCCATTTACCGCGGCTGCTGGCTGGAGTTAGCCGGTGCTTCTTTGCAGGGTAACGTCAGGCAGGTATTAACTTTACTCCTTCCTCCCCGCTGAAAGTGCTACAACCCGAAGGGCCTTCTTCATACACGCGGCAGCGGCTGCATCAGGCTTGCCGATACCCAATATTCCCACTGCTGCCTCCCGTAGGGAG
+
""'&+%,$$'6,50402),0-%+541910198,/54453/..(+,*-8/,-&*+%+,/801-6-/*2,'&()*(&&%''(,1/324.0478:1305.3,./11,4.*,.-/7091985),()*,07445-,%&*),%+*4-15,&''+.3-22.),/0(&)+('%'&+.2.57:48<;,./)0+*'145(%&(&,+$$%((,,0*52++,++.)-*+*&)./4(.),)$'&*-/56/+)'&%&(,./()+526'((2#%%$%&''*'&'()-,()(-,,,'*.)&%(',*)*+1*0+4/-0()---**'*.6;762%&'*++++1()')1-9742()$'(*09/.,05')(%(&(/-,8/(',.3'&*++//1,&*(((5:..6:97+.1.&)('$'&(*...9-..96876.833*)+-.-1-12*+02)#))'&)./1,(,+*,.2182**-1-7;+,+2,.56:42,))&(),07/0.51301-))0+#$&)0+0,(*/*'&%'%++*-22:*)&&$&%&#+,-0.0-(''('$+112+-+().321+-./7;//)''&&(*10:9768796799/0)'(2...38;84+/,'3/,+,)**)0-(%'''&-)$$&&%))*&,),2;:59,,++-//41+($')(.).,1.5.11,)-1(5,5;/%&%$%(('-8;*)&&&&''&(*32-(-2.,-'''(($$$%2+-++'))'(.*0/1/5)7*0.*,('.21/**)./,(+/+/.+0'*%''',-,))&)+4015-&(%,--361+)+$,5-34222*:)(0810+*''%14,&*+./3((+,+/910((%,4032//%+%&)(*.2+,/)-14,66139.:6244//6(**,0,*)*.62.-,-(,+2:+*.422897200,%(%((/2*%%.25/222)+(&%&')./4658.-3-+.7/241/4(3)&'/*0'/)9-7-)+%'1,+-060,)15-,9::5/11+*%&)/021&/-5251-.-./60-/6.*-//'%%*387/.('.&#&***($'&$#(+0-16/0/:111:820(%'&$(1710.5-4,+.18+66-(-&++&$&%+.+,&'*,)-**,.7/4+,3-%&'+'(6*),-99))30000,*+,--+--)15+(((**+*)-40774+-*-',,239-(&%'***-104,%.++-2')%&$+',..,5/.03-7,+5601.--5-+:,//*+.)%)
