# Supplementary material for: De novo species identification using 16S rRNA gene nanopore sequencing
Source: PeerJ. 2020 Oct 21;8:e10029. doi: 10.7717/peerj.10029 (PMC7585375; doi:10.7717/peerj.10029)
Supplement: Supplemental Information 3 [file peerj-08-10029-s003.zip › pass_fastq_runid_2c9cf7bc05858273f10e7d7ec552fc0bd742dc3e_387.fastq]

@38af92e7-2d06-489c-8c7f-9c504c8c6c72 ch=55 read=148972 start_time=2019-12-13T14:09:35Z barcode=BC01 runid=2c9cf7bc05858273f10e7d7ec552fc0bd742dc3e
CTCCTGCGGGGGCAGCAGTGGGAATATTGCACAATGGGCGCAAGCCTGATGCAGCCATGCCGCGTGTATGAAGAAGGCCTTCCGGGTTGTAAAGTACTTTCGGCGGGGAGAATTAAAGTTAATGCCTTTGCTCATTGACGTTACCGCAGAAGAAGCAACTGCTCCGTGCCAGCAGCGGTATACGGAGGTGCAAGCGTTAATCGGAATTACTGGGCGTAAAGCGCGCACCAGGCGGTTTGTTAAGTCAGATGTAAATCCCCGGGTTCAGCACAGGAACTGCATCTGATACTGGCGCGAGGTCTCGTAGAGGGGTAAATTCAGGTGTAGCGGTGAAATGCGTAGAGATCTGGAGGAGTGCAGGTGGCGAAGGCGGCCCCTGGACGAAAGACGACGCTCAGGTGCAGCGTGGGGAGCAAACGGGATTAGATACCCTGGTAGTCCACGCCGTAAACGATGTCGACTTGGAGTTGTGCCCTTGAGGCGTGGCTTCGGAGCTAACGCGTTAAGTCGACCGCCTGGGAGTACAGCCGCAAGGTTGAAACTCAAATGAATTGACGGGGGTGCACAAGCGTGGGTATATGGTTTAATTCGATGCAACGCGAAGAACCTGGATCTTGGCAATGGAACAGGATGAGAATGTGCCTTCGGGAACCCGTAGGACAGGTGCTGCATGGCTGTCGTCAGCTCGTGTTGTGAAATGTTGGGTTAAGTCCCGCAACGAGCGCAACCCACTTATCGTTAGTTACCATCATTAAGTTGGGGACTCTAGCGAGACTGCCAGTGACAAGCTGGAGGAAGGCGGGATGACGTCAAATCATCATGCCCTTATGACCTGGGCTACACGTGCTACAATGGATGGTGCAGAGGGAAGCCGAAGCCGCGAGGTGAAGCAAAACCCATAAAACCATTCTCAGTTCGGATTGTAGTCTGCAACTCGACTACATGGGGAATCGTAGTAATCGCGAATCCAGCATGTCACTTGGTGAATACGTTCTCGGGCCTTGTACACCGCCCGTCACACCACGAGTTGATAACACCCAGAAGCCGGTGGCTAACCGCAAGGAAGGAGCTGTCTAAGATTGGGATTGATGATTGGGGTGAAGTCGTAACAAAGGTAACCGG
+
&,,2++1)65/))(21+/1,,*(--+3-'+)+-/-0944127-,7-///,--.')(,)(2747794422*-,))*,42:3/5+*5549/&,4+()'*,371-9/+36)'(''+(2::*.040,*/.+68./78080..30/2&,/(**(.)&*)&&(&'.(,/-0,0460.+('%%&*)+)'*).-22,0224240822101(-+'.*-.16620)(*24-.-,(,&/*+.21),'+('*//./56-.0/'%$*/,,97*(2)+-2--/+*+220/.000603.-.../,,((%%'$&$()667980,.35+23/6/63+/40-&%((&*-+-63./57651//13779,),''%$'(#*)(-'&(')*-(+)184+),444./2(*+,'%%%'(6++/1-()&)*/)02*''+58.7&45-50//98569*,4/1%-012./.08689:4-+%&%*+53++)-*%*+/)-,28+/+-)22113642516);+01025-,,+2.9/3682263-14*33)&&((-%,71-.06*10.'-0)*13689--,2/31.1')02)'$)'),.',()(1)$&%$(*,7:9496:10/009766440-0*),/*+-/'00.)-%($%)%)&()*())('(*-6012676210.847-87('/()206'-,/--1-.&))5-339943-++,,957418/-+26.-./0-0,6.7.24/83.+1',((42.))&'((&+-3.11180.-0825;763,.517+2.28<6/830+&''&%(--567600002796///0-)0*(*,0))4.04576511/7/0158818(20))//001:2./:.-++*)+--3664.1.,0:9980:00)*)+-**/+,.&'1(+/+.+++,.,0/(,19<54830159;78;97;645246;:./,0+&+),01468,4,,-2&-,-.0.*,.)&),-%0&5317111:1.947&((.,/66.')'&*-13486.5469515.7688,.&(&)(+-/092/36-2/11--**+)/011685113*'(--*/74:-/,**,/-.-/41/.,).($(+,,,--,+*%/''01'1)()-.:49.23*()0/--3240,+.1,+6-1;7:09
@01c66727-9609-42ee-97a6-e47ef8af23ea ch=148 read=101580 start_time=2019-12-13T14:09:34Z barcode=BC01 runid=2c9cf7bc05858273f10e7d7ec552fc0bd742dc3e
CTCCTACAGGAGGCAGCAGTAGGGAATTTTCGGCAATGAGAGCCTGACCGAGCAACGCCGCGTGAAGGAAGAAGGTTTTCAGTTGTAAACTTCTGTTATAAAGGAAGAACAGCGGCTACAGGAAGTGGTAGCCGGTGACGAACTACTGATAGAAAGCCACGGCTGCACGTGCCAGCAGCCGCGGTAATACGTAGGTGGCAAAGCGTTATCGGAATTATTGGGCGTAAAGAGGAGCAGGCGGCAGCAAGGGTCTGTAGTGAAAGCGGAAGCTTAACTTTAAGCCATATGAAACCAGGCAGCTAAGGTACGGAGAGGATCGGTAAGATTCCATGTGTAGCGGTGAAGTACGTAGATATAGCCGGAGAACACCAGTGGCGAAAGGCGACGATCTGGCCTGCAACTGACGCTCAGTCCCGAAGCGTGGGGAGCAAATAGGTTAGATACCCTAGTAGTCCACGCCGTAAACGATAATTACTAAGTGTTGGACGTCAAAGTTCAGTGCTGCGGTGCGCAATAAGTACTCCGCCTGCTGCGTGGCGTTCGCAAGAATGAAACTCAAAGGAATTGGCGGGAGGCCCGCACAAGCGGTGGAGCGTATGGTTTAATTCGAAGCAACGCGAAGAACCTTACCAGGTCTTGACATACTCATAAGGCTCCAGAGATGAATGGCTATGAGATACAGGTGGTGCATGGTTGTCGTCAGCTCGTGTCGTGAGATGTTGGTTAAGTCCGCAACAGGCGCAACCCTTATGTTAGTTACCATCATTAAATTTAGGGACTCTAGCGAGACTGCCAGTGACAAGCTGGAGGAAGGCGGGGACGACGTCAAATCATCATGCCCCTTATGACCTGGGCTACACGTGCTACAATGGATGGTGCAGGGGGGGAAGCGAAGCCGCGAGGTGAAACTAAGCTATAAAACCATTCTCAGTTCGGATTGTGGTCTGCAACTCATTACATGAAGTTGGAATCGCTAGTAGTCGAATCAGCATGTCGCAGTGAATACGTTCTCGGGCCACCGCCCGTCACACCGAGTTGATAACACCCGAGAAGCCGGTGGCCTAGCCGCAGGAAGGAGCTGTCTAAAAAATTGGGATTGATGATTGGGGTGGTAACAAGGTAACCGG
+
()0/*+/&8.+1-1256100+-5+.42;;81265+*&&&&'',*)*02827502-,)241225606151-+,*+25:561*(-*)(/54/3:57315114:+2-46118/+)**1-/09)0+*)'().*,*0(()()(/.-3(%&))*++,(*)(')+(&(%''&+)+,///.+*.)/190809/0333;64313028403(),33:323&0(3/6+3,27996787(%&.,&,-4255&4+'*+21087...0/*1++-+-(,&')('''&-().),4803-+++1*+7:-:645-()***&*&(%%'-((),2+18,2.-/*,.:8:6110.+,.-/2-+)*#'%322/-*.*+'$*,%,)((1/289277430().+%&'*,-79964/738.0218422301447/1.8)'&&+')/9:<:&(**;<73(.*(+-+/,,.6('()*%-,,.-/.05(.288-,++&)))&/()-.023<69657875;3/22)*..0+')()')&&%%)'(0.'0)*+3;879-((''$)'(%&(,34,.,))/6421:63598;-++')1,4&5+74&+.,7+%/'(+,///644.(%)%)$&(01;96:7;8,-)(-23312,,++'---7-)4+%*'++0.-&('))'((**,'*());(**(('()(.,063000')12300-,2/5:9:978'049,/6886&1001,0),-/39772788<68.:07-/:8*+0++-(.,/7/+/:6+1+/+,2-/.5017612*,332'27+&.46.1/.%&**&%.)*()++(//0344.*+*./*&***-4..(35,+//1592251.2//103)672()-+-.%51.,--0..3**$&(22464934;9:95754-000./*&)-*,)--*3712+&%%-)14*)-)*%(+1347913()27257%.-5.),&'&')')-+,-1/0..--/)%'((/4...7/1,./5476.67011.*(0..-,,&/,/.%*$+-/0:4'74643*,++'&%%'955;:024,1/.,)'+.0..-/*.*-/+((&(((,:/5./00/*&'*'().(3-2-)(*)3*0..4740+)+,-9-,4++,..,-2*/,**))(),002/-*)40:1:
@898d17a6-ea44-4495-b1a6-d82c7c866adc ch=165 read=203676 start_time=2019-12-13T14:09:32Z barcode=BC01 runid=2c9cf7bc05858273f10e7d7ec552fc0bd742dc3e
CCGGTCACCTTGTTACGACTTCACCCCAGTCATGAATCACAAGTGGTAAGCGCCCTCCCGAAGGTTAAGCTGCCTGTGCCGGCCCCGCCCATTGTGACGGGCGGTGTGTACAAGGCCCGGGAACGTACTTCACCGTGGCATTCTGATCCACGATTACTAGCGATTCCGGCTTCATGGAGTCCGGTTACCGAATCCAATCCGGACTACGACGCGCTGTAGGGTCCGCTTGCTCTCGCGAGGTCGCTTCTCTTTGTATGCGCCATTTGTAGCACGTGTGTAGCCCTGGTCGTAAGGGCCATGATGACTTGACGTCATCCCCACCTTCCTCCAGTTTATCACTGGCAGTCTCCTTTGAGTTCCCGGCCGGACCGCTGGCAACAAAGGATAAAGGGTTGCGCTCGTTGCGGGACTTAACCCAACATTTCACAACACGAGCTGACGACAGCCATGCGCTGTCTCCACGGTTCCCGAAGGCACATTCTCATCTCTGAAAACTTCCGTGGATGTCAAGACCAGGTAAGGTTCTTCGCGTTGCATCGAATTAAGCCACATACTCCGCAGCGTGCGGGCCCAAATCAATTCGTTGAGTTTAACCTTGCGGCCGTACTCCCCAGGCGGTCGACTTAACGCGTTAGCTCAGGAAAGCCACGCCTCAGGGGCACAACCTCCAAGTCGACATCGTTTACGGCGCGGACTACCAGGGTATCTAATCCTGTTTGCTCCCACGCTTTCGCACCTGAGCGTCAGTCTTCGTCAGGGGCCGCCTTCGCCACCGGTATTCCTCGAATCTCTACGCATTTCACCGCTACGCACCGGTTACCCCCCCTCTACGGACTCAAAACTGCCAGTATCAGATGCAGTTTAGGTTGAGCCCGGGGATTTCACATCTGACTTAACAAACCGCCTGCGTGCGCTTTACGCCCAGTAATTCCGATTAACGCTTGCGCCATACCACCCGGCTGCTGGCACAGGTTAGCCGGTGCTTCTGCGGTGCCGATCAATGAGCAAGGTATTAACTTTACTCCTTCCTCCCCGCTGAAGAAATTGCTACAACCCGAAGGCCTTCTTCATACACGCGGCATGGCGCATCAGGCTTGCGCCCATTGTCGCAATATTCCCCACTGCTGCCTCCCGTAG
+
64/75745408/12++-)//4.,134-014:8:9495.),,+'-,51.+()+.455,41**0,3-9/6*&#$*&$$$#&',)/2-*$'&%$*/,*-1737.,.3/-.,2.268++1/).874-+*)&$*)+-68+*,8445<8455257*-/1081*+,-/3287472../70133,()+,')),+&0+()*+,(2,4505333001432)0(*+'$$&*2087/,0,)*..,1/3/--2-/.383:76494-1376:9;;142,,+*+,*11../+-)*-:3/1:988924*374;98/0-,**,,,/69:::906:/+/35;9822)(,0:2//2251/2)()*+251.4/)(0-384+.6333;3;61288:98597;.+2-8;9,.5/31-/011115</36:7,)('0(81(-''&'2/-.0132.2-,../22452:045744*/)(+,0021))+11:/22,)/9250,-./87577:933200995019/6235;6545904357<569686/6384998---,0-/17741*4*2))0+)*-.).--0),%+-+-++,0126+%&')/8:8;+%,/,-07;;1:3505,',(2*12/0/.7:+)+,,)0+32204152232,*4..05:%+).,($&''*01720,(25/-,+,409--+(((+,+,///3-83,(-,++*++2333409'/+''(2228;::8959:+*/00:8)+,.77840/)/2.1/2871/.-.16;9458.27:/2426;8<97:;236*,**,23807'(3555685200/5<<99:;51.()&(#-&+%-)$))/8:8113313(-.179/70')+,4.+---78002625(745%$*...-.66/+,.1)*470-,.056443224568:;8:;7::8876467//,1/'*(),(++54327.-)+/11611+/'&&#%$&'*,4')%$/+12395921.1((//1//23-/+'(.+/((&'((**&'(/,3---8.543)0)+--0,/241)-.12,4-2--691*.7608%*)',*('&(--4.95-.839756;79<97654-4256:1%%&%&'//48(36789/8/:8)$*''((&(**,/877;;.+/0-,((*1+04)+540
@0a0ef9ef-8489-4bfb-a07a-c857c1e71521 ch=445 read=178034 start_time=2019-12-13T14:09:43Z barcode=BC01 runid=2c9cf7bc05858273f10e7d7ec552fc0bd742dc3e
CTCCTACGGGGAGGCAGCAGTGGGAATATTGCACAATGGGCGCAAGCCTGATGCAGCCATGCCGCGTGTATGAAGAAGGCCTTCGGGTTGAAATTACTTTCAGCGGGATGAAGGGGTAAAGTTAATACCTTTGCTCGTGACGTTACCCGCAGAAGAAGAAGCACCGGCTAACTCCGTGCCAGCAGCCGCGGTAATACGGAGGGTGCAAGCGTTAATCGGAATTACTGGGCGTAAAGCGCAGGCAGTTTGTTAAGTCAGATGTAGAAATCTGGGCTCAACCTGGGGCGCTATGCAGTACTGGCAAACGAGTCTCGTAGAGAGTGCAGAATTCCAGGTGTAGCGATTGAAATGCGTAGAGATCACGGGAGGAATACCGGTGGCGGCCCCTGGACGAGGAACTGACGCTCAGGTGCGAAAGCGTGGGGAGCAAACAGGGATTAGATACCCTGGTAGTCCACGCCGTAAACGATGTCGGTTGTACCCTTGAGGCGTGGCTTCCGGAACTAACGCGTTAAGTCGACCGCCTGGAAATATGGCCGCAAGGTTAAAACTCAAATGAATTGACGGGGGCCCACTGGCGGTGGAGCATGTGGTTTAATTCGATGCAACGCGAAGAACCTTACCTGGTCTTGACATCCACGGAAGTTTTCAGAGATGAGAATGTGCCTTCGGGAACCGTGAGACAGGTGCTGCATGGCTGTCGTCAGCTCGTGTTGTGAAATGTTGGGTTAAGTCCGCAGCAGGCGCAACCCTTATCGCTGTTTGCCAGCAGTCCGGCCGGGAACTCGGGAGACTGCCAGTGATAAACTGGAGGAAGGTGGGGATGACGTCAAGTCATCATGGCCCTTACGACCAGGGCTACCCACACGTGCTACAATGGCGCATGCAAGAGAAGCGACCTCGCGAGAGCAAGCGGACCTCATAAAGTGCGTCGTAGTCCAGTTGGAGTCTGCAACTCGACTCCATGGTGAATCGCTGGTAATCGTGGATCAGAATGCCACGGTGAATACGTTCCCGGGCCTTGTACACACCGCCCGTCACACCGTGAAAGTGGGTTAGAAGTAGGTAACAACCTTCGGGAGGGGCGTACCACTGATTCATGACTGGGGGGTGAAGTCGTAACAAAAGGTAACCGG
+
-+2+*&4.))'&+2-74/-.-294(10/80//87350.01/*+.9-7:7852010(372322.-//0030221/&*)*..56/7(4./,))(%)&&(-3:+(&$+-(-.60.,4+((*3++,5.;068.9;.-888'4+,11.1/0:6./1..*(,/**4*+,7332.+/-,,/2./18;7643265*3)10,0--.5.-.0)-.276,//.:/<17,/.-.5021568:984-)%&'1-132+2790,.424/39..1,))('/3.'+%',1,-:.(2868:3/-%()))(/(()++-/0+10&*++15568681,+))()*,.(,,-2./(-3--+0./-$/)*6:3//3281//+-60,)&',',-,/.3:.:.%+'&*)24,))+2-3,*.'/+*/011453603:8::,68+(012298---25<88,,.-(+1/.44/4;534:867286+./17579:3,-()),+.3--*'$,0)(0+/.5163.3025630..%(,.+-07052624743///.10)***+((,-1555.616687;3;;245558:50408099:45:7.,4(#($''*,/.24/2036,1248;;.87:0.,//:4/31-%)0)-45.-,,.91970)&&(%13069+/21/0,/48.2,-+./:5/-+5/6878,7++4;9192:586/20/%*%*),09712.0,--./5783468848.6/-+*/7-,/370673:571562,-2&9+*2.-03+22)')),:/-0-,5)*1:2+1-/3452636+8938782%(+&'(*,+-.*%.*+,1:-//0-)0*'.---.7:/365556430,.1338/)-*-45+--((+-23/1,-31-.)%%((.-/786242;3)4414--(++*&*%)('(111932*4-+)'),::364:86:77353:3(,*/0388:8:29($*+-,/'*+*-714,00:63444758-(&)%3//10+%-/.6---0199972(*//-30.0/8666;9+0/0715.)589:,1*+(,-..48/-0++./,/+097:7/5,+/187,*'$)().-/0,.--***(+11.;5--351)'$'*-$()')698851./*/48/,',)2***511490080(/,129:84:
@91ec535c-01b5-44ed-9be8-89500bf2f27f ch=153 read=121591 start_time=2019-12-13T14:09:42Z barcode=BC01 runid=2c9cf7bc05858273f10e7d7ec552fc0bd742dc3e
CTCTACGGGAGGCAGCAGTGGGAATATTGCACAATAGGCGCAAACCTGATGCATACATGCCGCGTGTATGAAAGACCTTCCAGGTTGTAAAAGATACTTTCAGCGGGAAGAGTAAAGTTAATACCTTTGCTCATTGACGTTACCCGCAGAAGAAACACCAGCTAACTCCATTGGCAGCCGCGGTAATACGGAGGGTGCAAGCGTTAATCGGAATTACTGGGCGTAAAAGCGCAGGCAGTTTGTTAAAGTCAGATGTAAGTCCCGAATCAACCTGGGGGCCATCTGATGCTGCAACGGAGTCTCGTAGGGGGTAAAATTCCAGGTGTATCGGTGAAATGCGTAGAGATCTGGAGGAATACCGGTGGCGAAGCGGCCCCTGGACGAAGACTGACGGCGCTCAGGTGCGAAAGCGTGGGGGCAAACGGATTAGATACCTGGTAGTCACGCCATCGATGTCGGCAGGTTGTGCCCTTGAGGCGTGGCTTCCAGGCTAACGCGTTAAGTCGACCGCCTGGGGAGTACGGCCGCAAGGTTAAAACTCAATGAATTGACGGGGGCCCGCACAAGCGGTGGGTATGGTTTAATTCGATGCAACGCAGAAGAACCTTACCTGGTCTTGGCATCCACGGAAGTTTTCAGAGATAATGTGCCTTCCGGGAACCGTGAGACGGAGTGCTGCATGGCTGTCGTCAGCTCGTGTTGTGAAATGTTGGGTTAAGTCCCGCAACGAAGCGCAACCCTTATCCTTTGTTGTAGCGGTCCGGCCGGGAACTCAAAGGGGCTGCCAGTGATAAACTGGAGGAAGGTGGGGATGACGTCAGGTATCGTGGCCCCTTACGACCAGAGACTTTACGATGCTACAATGGCGCATACAGAAACTGACCTCGCGGAAGCAAGCGGACCTCATAAAGTGCGTCATGAGTCGGATTAGATCTGCAACTCGACTCCATGAAGTCGGAATCGCTAGTAATCGTGGATCAGAATGCCACGGTGAATACGTTCCCGGGCGCACACGCCGCCCGTCACACCATGGGAGTGGAGTTGCAAAAGTAGGTGAAAGCAACCTTCCGGGGAGGGCGCTTACCACTTTGTGGTCCTTGACTGGGGTGAAGTCGTAACAAAGGTAACCCGG
+
*..&%%&-0'*1+.3301-,+(**1,/.%+--072'*+(%**3+1:777-,+*'%%)*'00-32521022..'%&'++32('734946877,'(0,+/:.-**,-6,')%(#-):61.7-7.246753+(*,/260.('(,)/60.0+213%++''**-**,,40.140&.%&%)*%.--+.+*.3.).,-,*)&))455/10.//.+-(/+)0-./,0-%(()4/*(%(),*/34)76;8)0/.4-,19-/15/*,*&(,+'('**$+)2-5-.2.-.-,./-,(*%$#&%%'/&'$'++-054*((*3*+*'&&&%)%*+(--0482+0/.,42,,7633//./15277)),)../52080.00+-**),02:0'(5979607//-//-..+*$-*5,.5564((('(*-4585**+,:.+*0(3/1*0/01612993314)+-49'-%''((/,-$*&-+*1*+%2)'(((&../151.)'&((&)-/-/---12-6--(+,,1810482200(*$*&-(2543-,)-.893;6&((''3-,-/1.--.)697':0*(,),))++///33)%)*),07.193;:,+*'(+*+)+%%,-),56918++8-2,+,+(+'(025,,-/0./,/-+,,()(*,.*1,-/368311&.1-0629447///.&/%&'//./13.8/..7;;662+*+,145-/3-/03:/--0;09+3637+,22-*+147(%%(,,/.//8/11/061093+5,&%)*-,502./4/4+84*3/0749)-.,'**(-1-++',+099778,),**-)+*-7932323666710,'(-($$$',00&%%'(+,48./&)%$''%')+(,()0(+/4/,6445444.,&),(&(*+3625),+%(+)/17&41967644105:0+,.//72.5.+,,.)3%5)$())+*(&'*-./,)-+.4)+/4.--4+7/*++'-%'(-4,,-6758767+'(2./27+-,0-137-,+)-46+(.,++''&&%'#+1*0.*('**-+-1%'%*+(*(*-&(6<452;1+$'%&*)$(--(+1*,))+3'026-),3*52/9/.94+1062-/3787'.$$$''+*)&(++-,,--1/+3.3))(,.50.,)/
@741b0039-817a-48cc-820c-8fae2dad6ebd ch=276 read=102029 start_time=2019-12-13T14:09:40Z barcode=BC01 runid=2c9cf7bc05858273f10e7d7ec552fc0bd742dc3e
CTCTACGGGAGGCAGCAGTGGGGGGAATATTGCACAATGGAAGCTTAAGCCTGATGCAACCATGCCGCGTGTGTGTGAAGGCCTTCGGGTTGTAAAAGTACCTTCGAGGGGAGGAAGGGGTAGAGTTAATACCTTTGCTCATTGACGTTGCCCGCAGAAGAAGCACCAGCTAACTCGGCACCCAGCAGCCGCGGTAATACGGAGGGAGTGCAAGCGTTAATCAGATTACTGGGCGTACAAAGCGCACGCAGGCGGTTTTGTTAGATCAGATGTGAAATCCCCGGGCTCAGCCTGGGGCCTGCATCTGACGCACGGCAACGGAGTCTCGTAGAGGGTAGAATTCCAGGTGTAGCGGTGGGAAATGCGTAGAGATCTGGAGGAGGAATGCCGGTGGCGAAGGCGGCCCCCCCCTGGACGAAGACTGACGCTCCAGGTGCGAAAGCGTGGGGAGCAAACAGGATTAGATACCCATAGTCCACGCCGTAAAGCGATGTCGACTTAGGGTTGTGCCCTTGAGGCGGCTTCCGGAGCTAACGTTAAGTCGACCGCCTGGGAAATACGGCCGCAAGAGTTAAAGAAGCTCAAATGAATTGACAGGGGCGCACAGAAGCGGTGGAGCATGTGGTTGAATTCGATGCAACGCGAAGAGACCTGGTCTTGACATCCACGGGAAGTTTTCAGGATGAAGAATGTGCCTTCCGGGAACCGTGAGACAGGTGCTGCATGGCTGTCGTCAGCTCGTGTTGTTGTTGTGAAATGTTGGGTTAAGTCACAGCAGGCGCAGCCCTTATCCTTTGTTGCCAGCGGTCCGGCCGGGAACTCGGAGACTGCCAGTGATAAACTGGAGGAAGGTGGGGATGACGTCAAGTCATCGCGAAGCGCCACGACCAGGGCTACCCACGATGCTACAATGGCGCATACAAAGAGAGAAAGCGACCTCGCGAGCAAGCGGACCTCATAAAAAAGTGCGTCGTAGTCCGGATTGGAGTCTGCAACTCGACTCCATGAAGTCGCGGAGATCGCTAGTAATCGTGGATCAGAATGCCACGGTGAATTACGTTCCCGGGCCTTGTACACACCGCCCGTCACACCATGGGAGTGGGTTGCAAAGAAATTAGGTAGCTTAACCTTCGGGAGGCGCTTACCGCACTTTGTGATTCATGACTGGGGTGAAGTCGAGGTAACCGG
+
(+.,*,'.,'+-,,/,*./2561))*,--221/-0053++&%$&&&4-,5742(,,.4+797757.1440.-+,,/114/5381:0-1,/5(%*.5/+058;9:2/(1++*)*''(*0.+(%%%&),,21,2,.5-)456+0-+)+*+-'-3+-1,+1*%**'*(,+%++,.1.0./&%$+''%*)(-.5-6-5++0+*.053/,($+,-,00*+,:,7,45/.,.5/333750'-&&+1-/---%*)+%'21.8.;:7+560((-/-/7825,,2,*/35/(27769'(+-(***&+%&',,-1&*(*++&.$+*))),)()*.),.50,(**()&)&,(5..-39*(($'),/.-(',,++-388/-,+,.1121,-.(***/.'3*0*)'0.-*-)-,,5236/3.0().7+3().*+121215626((3;:97*&)'''+3020('*)76+-)5/.3/.-./.32+#,%*,-1(-,077/9/+$)+-./:982,.*%576.<36729(%')*--(')&()+)(-$)*)+')*/031-/-.++1*,4767+-++((,&),206,((&,-5.1*&'(%)-058:0//232002%052*(&))++$%'()(026-*,+)-*+-418)5*8,2/.0/3/--+()+(&'(&)'&&/1-(&)#&'+,125-9./.,.5:0.+)+/1.0(((()(1+-75-2*+2-.-1,*/.+207)*-67798856-8///88-+,&(*+-**)+*')+(/.-.2428212/-(),002//3',+*3358304/'29(-,-/3%&/-,0;559./..934+..43'361721%+(')--554;111//220)*-4./'++0,/-'.333323117745245202&'&*)%(&-,&),02:446653132)'*&%''(&(--,+%('++)()+.4)')'(&*(&)+53386442,*'&,1+-,526:762./03/1*/-,.00:68889-,-7*/0.-+),-+(*0.///0(0/58-./7/--(%'),./2144461434746244:8861)(+'$(&$(*.*+-*,&(*+,:/2++0...3,$+&-,-+1832:+)))(--/8/305.(&()/*02././)'*(&++,3..0))+013063:8*6-*14/,*)((.4(/(*04+)*'+.;0894444204/++,'$''&$*&)-25:1:
@b812cd6e-1c1c-420d-b1a6-ea3b191b507d ch=373 read=164555 start_time=2019-12-13T14:09:54Z barcode=BC01 runid=2c9cf7bc05858273f10e7d7ec552fc0bd742dc3e
CTCCTACGGAGGCAGCAGTGGGGAATATTTTAATGGGCGCAAAGCCTGATCATGCCGCGTGTATGAAGAAGGTGCTTCGGGTTATAAATTTTCAGCGGGGAGGAAGGGTAAAGTTAATACCTTTGCTCGTGTACCCGCAGAAGAAGCACCGGCTAACTCCGTGCCAGCAGCCGCGGTAATACGGAGGGGTGCAAGCGTTAATCGGAATTACTGTGGGCGTAAAGCGCACGCAGGCAGTTTGTTAAGTCGAATGTGAAATCCCCGATAACCACAAGTTTGCATCTGATACTGGCAACGAGTCTCGTAGGGGAATTTAGAATTCCAGGTGTAGCGGTGAAATGCGTAGAATCTGGAGAGGAATACCGGTGGCGAAAGGCAGCGGCCCCTGGACGAACTGACGCCAGGTGCAGCGTGGGAGCAAACAGGATTAGATACCCTGGTAGTCACGCCGTAAACGATGTCGATTTGGAGGTTGTGCCCTTGAGGCGTGGCTTCCGGAGCTAACGCGTTAAGTCGACCGCCTGGAGTACGGCCGCAAGGTTAAAACTCAAATGAATTGACGGGGCCGCACAAGCGGTGGAGCATGGTTTAATTCGATGCAACGCGAACCTTACCGGATCATCACGGAAGTTTTTTCCAGGGGCCAAGAGAATGTGTACCTTCGGGAACCGTGAGACAGGTGCTGCATGGCTGTCGTCAGCTCGTGTTGTGAAATGTTGGGTTGGTCACAACGAGCGCAACCCTTATCCTTTGTTGCCAGCAGTCCGGCCGGGAACTCAAAGGAGACTGCCAGTGATAAACTGGAGGAAGGTGGGGCGGCATCGGTATCATAGCCCACCACGACCAGGGCTACCATGCTGCAACGCCACAAGAGAAGCGACTCGCGAGACAAGCGGACGCCTCATAAAAGTGCGTCGTAGTCCGGATTGGAGTCTGCAACTCGACTCCACATGAAGTCGAATCGCCCCAATAATCGTGGATCAGAAATGCACGAGGTGGAACGTTCCAGGCGCTTGTACACTGCGCCGTCATTTCATGGGGTGGGTTGCAAAAGTAGGTAAGCAGCAGCTACGGGAGAATACCGCTTTGTGATTCATGACTGGGGTGAAGTCGTAACAAGGTAACCGGAAGATAGAGCATGAGCAGAGTAGGTTAACACAAGACACCGACAACTTTCTTCAGCACCAGCAATACATGGCGGG
+
*,./,-011)++./23,45346.)//+0+(',2.376-()*2*)34(),-(+-.4747254424454'((*&&#%(+*(-.22'%&$$(%''*&*&,25,(,+)()'&+)51/--.-))-))3/&&),0.*+-08.,.)(/*&-.%,14705/**3.105.//7331,**3./..)(-++.:4,*,-/+-),-.)-(,''')+&,$#'%$(('(.2664479912*-',+3+60/%.6;94484)'(++*3//124;7-506&%%%,.0.-.4,('),*./1341100.--.*+&*('&*)+*(&'*11**-/6+$&)+*.+-,0+)$''++.6,-.:,+,<:91.+0,--/:,,&(*-10-8/0/,,()*/-().+%+)/12;71*59,7)),+)+)*()*,4676,+))*,-1-'&-/8+0-,.&7,-*1225:*,285235702120//36,+./0(--/,062072150;1//07('(./2357:990/5,,.0+,-22:110:6<21./069;768;*/*''()-,(4/+/+*(.*1,:9*+-:5680/-3-7.015:9++)%'%'*.-/28985+-../1+08;6848.,*,+//1-,*).0(+.*')**-(('&())**,+.+.0/-.('&$(,)'%#('&''(,)),)*'-14772::29276996637&3,//;:::78286668:889/110154121,+,.2,0,11--./95843.-.-.*,,,+-+.-30(0/104082,/823;101%10/&2(1+*,+)&&,**4(+*$+&.+&)'$)+,.05:'1*+-+))+)/0,.*($&)'(%..%*+%*..3%,62,&/.%&)005+....)&((&*)++$(,-/()))*3,'+&))')0./+.*,*&'*.32286+))$$))0-*781)(*'*+-6%0',/2++3*3-2+)***+#%%,)/0,(*)//'($%%-)+,3+&0,-.4((%-('&'++*038676'$-2,+))%&%&(%(+,'$%&')-,*072-+))**))&'$$&')())%#*'%)&(&*-(',100:15154*&.(./-03'11'2)&))&'14/,/&%$&',&-25.),014899.)))()//+(((1*+017798761635:856.2./12..,..)%(+261)*%'%,')(4+0./,)*-/.06*-+-2/291/3:4&$&###$$%'*)&(%&&$#%$$
@4309c45f-6fa6-4c65-9471-40f0b2a158ca ch=329 read=71559 start_time=2019-12-13T14:09:51Z barcode=BC01 runid=2c9cf7bc05858273f10e7d7ec552fc0bd742dc3e
CTCCTGCAGGCGCGTAGTGGGGAATATTGCACAATGGGGAAGCAAGCCTGATGCAGCCAGCACCACCGCGTGGTATGAAGAAGGCCCCTTCAGTTGTAAAGAAATTGCTGTAGCGGGGAGGAAGGGAGTAAAGTTAAGCGCACAGCCATTGGCGTTACCCGCAGAAAAAGCTTTTAAGCTAACTCCCATTGCTAACCGCGTGGCAAGAGGTGCAACGTTAATCAGATTACTGGGCGTAAAGCGCACGCGACGGTAGAACAGATGGCAATCCCCAGGCTCAACCGCGAGACGCATCTGATACTGGCAGGTCTCGTAGAGAATTCCAGGTGGCAGCGGTGAAATGCGTAGAAGATCTGGAAGATACCGGTGAGCGGCCCCTGGTTGAACTGACGCTCAGGTGAAAGCTGGGGAGCAAACAGTTTAAAATTGCCACTGGTAGTCACGCCACGTAAACGATGAAACTTGGGGGTTATTTGCCCCTTGAGGCGTGGCTTCCGGAGCTAACGTTAAGTCGACCGCCTGGGAAATACGACCGCAGGTTACAAACTCCATTACGTTGACGGGGTTGCCACAGGCAGTGGAGCATGTGGTTTTGGTGACCTACGGCCGCTAATTTACTACGGTCATGGCTGTCACGGAAGTTTCAGAGATAAAGAGAGATGTGCCTTCGGGAACCGTGAGACAGGTGCTGCGGCTGCAACCGTCGGCTCGTGTTGTGAAATGTTGGGTTTAAGTCGCAACGAGCAACCCTTATCGCTGTTGCCGGTCCCGGCCGGGAACCCAAAGGAGACTGCCAGTGATAAACTGGAGGAAGATTGGGAATGGCGTCAGTCATATGGCCCATACGACCAAGAACACTACCGTGCTACAATAAACGCTGAAGCGACCTCACGCGAGCAAGCGGACCTAAAATTAAGTAGTCCGGATTGGAGTCTGCATCCATGAAGAATCGCTAGTAATCGTGGATCAGGAATACCACAGGTGAATACGTTCGGGCGCAGCGCACACCGCCCATCACACCATGGGAGTGGGTTGCAGAAGTGGGTAAGCTTAACCTTCGGGAGACGCTTACCGCTTTGTGATTCGCGGCTATGAGGGTGAAGTCGCGCTTAAATTGACGGAAGATGGGGAGCGGCAGGCAAAAGTAAAGTTCTTTACAAGGAACACCGACAATATTTCAGCACCAGCAATGCGTAAGCACCCGCA
+
)).'$##$'()10&%$%0160)),+)/-*)(*+)/..*'&%%%+1,694213132*,)%%)%)('-***')'%+-5315&(('(.,((./2$2(8*.-7+$)*(-*((('#%)*+36*'-*-1.6,&*)176,2.*'%&&'&*((,)4272-2-5-,56--/,-3,1/*&'&'%&**'()()(+05*'-)%%%'$5)((&&%$%%&&&,,1-.2,.,7/3/+-%+)*+)+56986&('')*+,+&*'()'*%$,''('&%)20*-,&*+143))193-5)/-*%%&$',)&)&*&%&)+(1'+&&$'',-,-13''&%%--5.-*2-/,)'*-..3,**4/)).23/.-''003347.((//34869*)')&)(00,('*+*(&'('&+*1/125(,*-%%),%(0077+&-.2;82)6/6'(*'&(&#('&+(*.5010)(,*+,%'(-:98/.))'$%&%'('189.1:(,2,(+)+**/*'((&+.4946:552-)((,)&'%'+--),-.-..)++'%((&'')).+(.0,/%)'&&$%-32))-%+((&)*.---81--&&&%('$&''*,,/32/++,/0++,.599'*,&'(%((')'$&####''&(*')($%*+*)$&('%$$'-*,/4+6--8.,*((&'&&*(&&''&*/&+%,1416.89.3.)*-,&&-4,25645-+&(%$#$$'',01-2'3+.0//-/3,,('-.'(03+***6*,)**-&.,-50*(.-*27+++++,&&%$$(%'&)')3-),+-*+2,/8.51/6+-)&))056982330133<:9890--,-5-%0'),*&'%&&'*-/%+,.*3'*).24+&&$%'(:,2*(*(%%&&&('&')((%$-))'-'/'(%&)'',*/,+*+$*(-((&$+*'(-;57(%'**&,''%')*1,5+**'-),,-///0))$%&'%10)0'(,0/01/-.0//)%%&*2,-0(+&,)(',*&&$'&&(&*&')*098+1.1))$%&$%$'&'**.2(%(%$&(+0''',)'''.61.7(((%**'()3,-.,%((*2.20.0.-50')$$%&&%'-+'*/4-*-/04-+#$)2.2-&'$((%,*,5+.**('&%$,+$'%$$-*3++*)**('(%())&+*1842/,(%(&(%'+)'(..+*/0%++)-29;96.5-)*#%*1)(++0-*++*3/'0,-..$&$&$&&&%
@a83833f5-96b2-4846-b6f6-b8f5221ec01c ch=33 read=110427 start_time=2019-12-13T14:09:59Z barcode=BC01 runid=2c9cf7bc05858273f10e7d7ec552fc0bd742dc3e
CTCCCTGCAAGAAGGGAGGCAGCAGTGAGATATTGCACAATGGGCGCAAGCCTGATGCTGGCATAACACCGCGTGTATGAAGAGCCTTCAGGTTGTAAAAGTACTTTCAGCGGGGAGGAAGGAGTAAGTTAATACCTTTGCTCGTGACGTTACCCGCAGAAAAACTTTTCGGCTAACTCCCGTGCCAGCAGCCACGGTAATACGGAGGAGTGCAAGCGTTAATCGGAATTACTGGGCGTAAAAGCGCACACCAGGCGGTTTGTTAAGTCAGATGTAATCCCGGGCTCAACCTGGGGAACTGCATCTGATACTGGCAAGCGAGTCTCGTAGAGTTAGAATTCAGGTGTAGCGGTGAAATGCGCGTAGAGATCTGGAGGAATACCGGTGGCGAAGGCGGCCCCTGGACGAAGACTGACGCTCAGGTGCGAAAGCGTGGGGAACAAACGGGATTAAATATACCCGGTAGTCCACGCCGTAAACGATGTCGACTTGGAGGTTGTGCCCCTTGAGGCGTGGCTTCCGGAGCTAACGCGTTAAGTCGACCGCCTGGGAATACGGCCGCAAGGGTTAAAATCAAATGAATTGACGGGGGCTGCACAGAAGCGGTGGAGCATGTGGTTTTAATTCGATGCAACGCGAAAGAACCTTACACCTGGTCTTGACATCCACGGGAAGTTTTCAAGAGATGAGAATATTGCCTTCGGGAACCGTGAGACAGGTGCTGCATGGCTGTCGTCAGCTCGTGTTGTTGTGAAATGTTGGGTTAAGTCCGCAACGAGCGCAACCCTTATCCTTTGTTGCCAGCGGTCGGCGGGAACTCAAAGGAGACTGCCAATTGATAAACTGGGAAGATTAAAGGGATGACGTCAAGTCATCATGGCCCTTACGACCAGGGCTACACACGTGCTACAATGGCGCATACAAAGAGAAGCGACCTCGCGAGAGCAAGCCGGACCTCATAAAAGTGCGTCGTAGTCGGATTGGAGTCTGCAACTCGACTCCATGAAGTCGGAATCGCTAAAGTAATCGTGGATCAGAAGAATGCCACGGTGAATACGTTCCCGGGCCTTGTACACACACCACCCGTCACACCATGGGAGTGGGTTGCAAAAAGAAGTAGGTAGCCTTAACCTTCGGGGAGGGCGCTTACCACTTTGTGATTCATGACTGGGGTGGAAAGTCGTAACAAGGTAACCGG
+
')-,'$%((%%*)).,'+30./0..2/&*'(+0.(*&&+++.;72&255./5.//-21.1((*,+()&--))()(.,/0.,&&'26593&2//4)+/;8.)('&*+***,0/,3,(0.-/--&*+,1-3-7,-.2/05--868--*,,.9/-19),0.-0).*(%&)'')'(((.-/001*+.29.,,,++1/%('+,10//3*-)+(&*+1258240-/./.0$,')+(%%%.1626187:--./3*+',)-+46228<;4/908.884100()*2*.5-*2745/.*,,2104+('&''+))*'&./0:160..,'(&%*+++,121''(',+*,,--1'*)+%'%,*/'-+*1+))//++1-,,**01165-03+3./12.4/097,,((.61.76.()0747--'%++,,+*+.-2/020+)),/2,,05796*+)/05.2)80,6+412*,'')+&'%$&-/-4-./5:3696()(+,.:82(0./04.205312-01-&(+)),)'00/.+../-,+-(+329//--308/-///.68537.*)'%$%'*)-+-)-('+7+554:6-*+,4,+,21263241897-&$&''-*'*((+-200.*-,0/+,,/19;+799</..//::9855/-0,'*---1,))+,302112.3,..5973/0)3+()*+650,)('')+600,+,-(2*+5927-,.(/++%&)($.,.,/468772122272002547/--.-966042-210/,..5*36;5:031261554+//55+',/208406.)-.29.27.-3843-,--182-,+)%/++,08:31,)(&,,/(&('($*%')01;71117/))(%)(*,'/33-3557675(+(,.8:802035:2*1&$')3823973,*)&&')(++.-.(.)+.2--.146501)&&%)(&(76...,*)+()(*,/3.0(0++/++43.035../9:75512082524-504.+,--4:0:/.-+($(,25-.1/1-.0--1,++$%&(*(''-5056:96645-*-,).10136+,,92'))'&*+465-)/251*+*()..&*('&)&%+.6++-//.0705391+++.9-5,(-,330,%')')+2.()&))-00.,*%',',0.(05-:1+1*&)*')+.)&))--6-/1////.42*,/'++,*,-2249533,1/5;4923
@c75fc035-f74d-41b3-ba21-f33729959545 ch=202 read=97729 start_time=2019-12-13T14:10:01Z barcode=BC01 runid=2c9cf7bc05858273f10e7d7ec552fc0bd742dc3e
CTCCTACGGGAGGCAGCAGTGAGAGGAATATTGCACAATGAAGCAAGCCTGATGCAGCCATGCCGCGTGTATGAAGGCCTTCGGGTTGTAAAGTACTTTCGGGAAGGGTAAAGAAGTTAATACCTTTGCTCATTGACGTTACCCGCAGAAAGAAACACCGGCTAACTCCGTGCCAGCAGCCGCGGTAATACGGAGGTGCAAGCGTTAATCGGAATTACTGGGCGTAAAGCACTTGAGCGGTTTGTTAAGTCAGATGTGAAATCCGGGCTCAACCTGGGAACTGCATCTGATACTGGCAAGCGAGTCTCGTAGGGGTAGAATTCAGGTGTAGCGGTGTGCGTAGAGATCTGGAGGAATATGCCGGTGGCGAAGGCGGCCCTGGACGAAGACTGACGCTCAGGTGCGAAAGCGTGGGAGCAAACAGAGTTAGATACCCTGGTAGTCCGCACCGTAAACGATGTCGACGGAGGTTGTGCCCTTGAGGCGTGGCTTCGGAGCTAACGCGTTAAGTCGACCGCCTGGGAAATTACGGCCGCAAAGGTTAAAACTCAAATGAATTGACGGGGGCCCGCACAAGCGGTGGGCATAATGGTTTAATTCGATGCAACGCGAAAGAACCTTACCTGGTCTTGACATCCGGAAGTTTTCAGAGATGAGAATGTGCCTTCGGGAACCGTGAGACAGGTGCTGCATGGCTGTCGTCAGCTCGTGTTGTGAAAATGTTGGGTTAAGTCCGCAGCAGGCGCAACCCTTATCCTTTGTTGCCAGCAGTTCCGACGGGAACTCAAAGGGAGACTATGATAAACTGGAGGAAGGTGGGGATGATCAAAGTCATCATATGGCCCGCCCACGACCAGGGCTACTACACGATATACAATGGCGCATACAAGAGAAGCGACCTCGCGAGCAAGCGGACCTCATAAAGTGCATTAACAGTCCGGATTGGAGTCTGCAACTCGACTCCATGAAGTCGGAATCGCTAGTAATCGTGGATCAGAATGCCACGGTAGATACGTTCCCGGGCCTTGTACACACACCGCCGAAATCACACCATGGGAGTGGGTTGCAAAAGAAGTAGGTAGCTTAACCTTCGGGAGGGCGCTTACCACTTTGTGATTCATGACTGGGAGTGAAGTCGTAACACAAGGTAACCGG
+
*-012040:8,/62061000)$'%-*,721.6./-,4,,)(&&(-4-/;78785,))4+53-86456866553.+(%'&),51:72:021<5..0068(****((+,((*1-'))*//2.-(/+08,+788%5&'*.(.++1;-+.**/,(%++*-./4&0/,0../;98999/--+*,6-793:/5//.++&+(+*,5663524/3.-/'-*,.../2;<973/44.')%'%%'$34*/171,2/81//7)).8553580,5/+4878:/312/0143645677766445-,,/++1(&(-+/11,.11+/+5*1&.'/,/.'*1532'10003.-+0765*&)-29::0.7/,9-)'(/.0./293.2/.-4/0184(5886+//+)+(()./26913:4532/6+**979;0))+,/**+(%(.0,/7/-,4))3::97463,.26:77:;8///4498541'2)((.,))*1/''(++222255204.6(-'*,339333-3.9045864998:<9:5*()&)'++--..+023*/50;7;9200/8;4230:2:178,-83-07.(*+-786+0)))-++++&',044;95:7<7112122(0/.55:'(6./-,+)+*('(+,2/,+,.+/'***,*/4:80.,,,-920*-311556;9593;;091781,(+)+'.+-17:2323./,),69796/../044043002/53/0.5.2145;952/77)++$.%&23,50409015223--7,*-901+***&2)+-//.0)0)0027:26,+(,$)$,***,..2;69881/22(3*4,/780,-*+'.)7*+,---.$$$(%..7,$''&%')*:,)0364/**&'(&((*+')+,.8319/--..0144(*&)*&(/0677611/+'*.8060614845245;767:9.8/6*6.0-6'0*/21.,)*+/05740334697468+01/9/00+7/967,,,/0110..2:88443.-283'7-,,.3/'&006755;-7,'+(13.51126..--,48684(''&)))++0.01170,+,172/*%,&-6+&++'+())&&$%&'1+:;9;91:-)17-4.104/2.++0/.,.15895650/00000&&(+-+())',')&&%(',-/397823
@789353b2-10e7-42ed-b221-a3d2865da41a ch=197 read=83455 start_time=2019-12-13T14:09:59Z barcode=BC01 runid=2c9cf7bc05858273f10e7d7ec552fc0bd742dc3e
CCTTACCTTGTTACGACTTCACCCCAATCATCAATCCCACCTTAGACGGCTCCTTCCTTGCGGTTAGGCCATTACCGGCTTCCGGGTGTTATCAACTCTCGTGGTGTGACGGGCGGTGTGTACAAAGGCCGGGGAACGTATTCACCGCGACATGCTGATTCGCGATTACTAGCGATTCCAACTTCGTAGTCGAGTTGCAGACTACAATCCGGGTGAATGGTTTTATGGGTTTTGCTTCACCTCGCCTTCGCTTCCCTCCTGCACCATCCATTGTAGCACGTGGTAGCGGTCATAAAGGGGCATGATGATTTGACGTCATCCCCGCCTTCCTCCAGCTTGTCACTGGCAGTCTCGCTTCAGTCCCCAACAATGATGGTAACTAACGATAAGGGTTGCGCTCGTTGCGGGATAACCCAACATCTCACGACACGAGCTGACGACAACCATGCACCACCTGTATCTCATATAGCTATCTCTCCATCTCTGGAGCCTTTATGAGTATGTCAAGACCTAGTGAGTTCTTCGCGTTACTTCGAATTAAACCATGCTCCACCGCTTGTGCGGGCCCCGTCAATTCCTTTGGAGTTTCATTCTTGCAGACGTACTACTCAGGCGGAGTACTTATTGCGTTAACTGCGCAGCACTGAACTTTGACATCAACACTTAGGTACTCATCGTTTTACGGCGTGGACTGATTATCTAATCCCTGTGTACTCCCCACGCTTTCGGGACTGAGCGTCAGTTGCAGAGCCAGATCGTCATATCGCCACTGGGTGTTCTCATATATCTACGCATTTCACCGCTACATGGAATTCCACGATCCTCCTCCTGCACTCTAGCTGCCTGGTTTCTATGAAGCACTGAAGTTAAGCTTCAGGCTTTCACCACAGACCCTTGCTGCCGCCTGCTCCTCTTTACGCCCAATAATTCCGGACAACGCTTGCCACCTACACATTACCGCGGCTGCTTGGCGCATGGTTAGCCGTGGCTTTCTAATAAAATTACCGTCCACTCGGCTACCATTTCCTGTAGCCGCCGTTCTTTCTTTGCAACAGAGTTTACAATCCGAAAACCTTCTTCCTTCACGCGGCGTTGCTCGGTCAGGTTTCCCCCCCATTGAAAATTCCCTACTGCTGCCTCCCGTAGGAG
+
;.+.-6656/21..0259;:41:80.235440,/+77)):.02/,.1&1,),.0214,4012625&+)&%((%()7*10720),2,.+7...9/0.----,/.732/-,,073..0-)+'&$('--0/5/*'-(*),7778<979:452224469:9,2))(**,2/212.,,/13/:+-%*//0%+().:4444611.3555476:,8-*)%(&*.)-/;<<.899</8;7,*/18213:2)%(*-9302362;+*)()+1579;8::573+'&(,+314.*)'%$)'*00454*.9:2+5-,,,,26;2-,/24466.4--)15784..-+*+-.7223-.0./0067625/..*'%&(/9:/-'+)6***/09/19778;61//.2*132724267945<13*7-+')++/(1,3-.,-,++.(++.+&)*-..14507/3/40.)(0/56862..129;7881///.,203478;992.*,/7./076;:560++.-31886444494-)3('.7:76:4342/6)01:7,1+3*:;7671+,00/:33;/30:/34,/*+,880,/4577;993.),*'*-7:64:<0.:,.,015&4*,*(%)++/493-*+**-4.1..*)*274643/.'),14-47674+.,,,/222:',,.-//'+'(/154533)'-;2..1,),*.2.13/().-23%1*+.6**%+)1(2/5:;.*---.:/./:9444.../+,0),,6/,(&&(0611167452&)&*,29<68423('*,,))($,(*+943255:79<;532604445332,(+,,62.-+..3')/')9:855./.0--((*(+,,-47<34654))'&)/01,6,*5,2*+-1/8%5955:90./6/53021;72913399:6896230/5*-+96/0402-+-)258;14.1*&0521/8/08.-6++*)%%%).)2:670:0/.-1'1,1.-).'+,/-+/2.216,,60-*,3-,*/'*)(5:5.8)&)51,11+&---7<845210002-(-.899./+*)//(&*,.5,'*)2:-*,+708+*-578098;78;:;2<703230811/:333;1:33076292/06::5*(1++/790,,32)),..+-0/10+.2+),+/*)(
@23fa405b-a6b0-4317-9eb1-31fd3027f4b6 ch=284 read=95701 start_time=2019-12-13T14:10:06Z barcode=BC01 runid=2c9cf7bc05858273f10e7d7ec552fc0bd742dc3e
CTCTACGGGGAGGCAGCGGTGGGGAATATATCGCACAATGGGGAAAACCTGATGCAGCAACGCCGCGTGAGTGATGGCTTCGGATCGTAAAGCTCTCTTTGGGGGGGAAGATAATGACGGTACCCAAAGAAGGAGCCACGGCTAACTACGTGCCAACTGGCCACTTATTGTACGTAGGTGGCGAGCGGGGTATCCGGATTTACTATGGGCGTAAAGGGCGTAGGCGGGTGATTAAGTGGGATATTGAAATACCGGGCTCAGCAAGGTTACTTACGTTCCAAACTGAAGTTTATCTAGAGTGCAGGAGAGGAGAATTAAGATTCCTAGTGTAGCGGTGAAATGCGTAGAGATGGGAAGAACACACACCAGTGGCGAGAAGGCGACTCTCTGGACTGTAACTGACGCTGAGGCTCAGCGTGAAGGGGAGCAAACAAGGATTAGATACCCTGGTAGTCCACGCCGTAAACGATGAATGATACTAGGTGTGGGGGTTTCAACGCTACCCCACTCCGTGCCGCCATGCTAGCATTAAGTATTATTCCGCCGCAAATTGCGGTCGCAAGATTAAAGAAACTCAAAGAATTGACGAGGGACCCGCACAAATTGTAGCCAGACGTAATGGTTTAATTCGAAGCAACGCGAAGAACCTTACCTACACTTGACATCCCTTGCATTACTCTTAATCGAAATCCCTTCGGGGACAAAGAATTTGACGAATTGGTGCATGGTTGTCAATCGTCAGCTCGTGTCGTGAGATGTTGGGTTAAGTCCACCAACGGCGCAACCCTTGTCGTTAGTTACTACCATTAGAAGTTGAGGACTCTAGCGAGACTGCCTGGGTTAACCAGGAAGGTGGGGATGACGTCAAATCATCATGCCCATATTAGCCAGGGCTACACGATGCTACAATGGCTGGTACAGAAGTGCAATGCGTGAGGTGGGCCAAACTTTAAAACCAGTCTCAGTTCAGTTGTAGGCTGAAACTTTCATACATGAGCTGGGTTACTGGTAATCGCGAATTGAGATGTTGCGGTGAATACCGTTCCCGGGTCTTGTACGCACCGCCGATCACACCATGAGGAGTTGGCAATGCCGAAGTCCGTGAGAGCTATACCAAAAAAGGGAGGCAGCGAGCCGAAGGTAGGGTCAGCGATTGGGGAGTGAGGAATCATAGCTTTCATTGAAACCGG
+
+--*,/09:,%,0/010&23273(,((*+330)*(*/94494,)1.*,,(,-1286%51.,(*,'()+*%('++.,-')-*()()4+,00*(+,.**.75/3211-('%').-0)**)),*)/0(03)')$(($')**+-.-.-1*)*,*/,-)+++%''+*&')($*'#%%&*,*,,+170*(*)')&%+'(('3)'7-''/.'$%,4011,&%+(,+)*))1(+,&())*/5.&0(5+()%'%'+03,&0)+'((0.+$'%&'(/)$&&#%'$,25+9:83/,('(.7'')76/,'()52,//)+)2)'('%)(,('*--2('&++.00102710)/*&%$%&'))(&)&)(+(&'))*,+-,/4*/./2/.,)),)0-265310,/360100/0,*%()-*)))***./.*('())*.'++-)),/5+,-+(+$/)-,0224<0//20///32'*&)&%&(*870//.)&'%),()*'*.,*0+557,-842-+*$')(+-0+$'(11,-024*,6'($&&)&+'.+3.***+,'0,-+*+)$((''(('(/8/.+10/,'4'10+&*.*())0/)&)*+100).&.,*&())&'%(*,(*''&%%&'$&*,$'%%&-+378+(.+(*-*(,6./-,,+1)*--))&',+&')*(++*+5351;,0/,-10-*''%)(*+.*'($%'(6)260/,60/.+8-%'))*,')((%%-%0(0.,001.3.-,+&&+*01.-+,*0/2587*4**,.,+'-&-329422552(1*33-/*'&-/125+,,)*64/;0/-:0.,-,,+//1%&)&())(--/+10)(***'))43311+,2/..+,.,+-')$(&)*063*0113/0/2<.--341)'%(&%(0-.,''*')064012)((&'//01*&,+*-1,*+('&&'&(&%&))1/*%'&&)&))*-./,-2;81//,(-.,/6201/+-+37;7,-0-+'$(**,.'+,%(((*&&%$''()%((+0+1,+,6)&')),.&&'&)*%(&%(*+06-..7764:2/,),007.(,3**(3*')+*$().4()%$'&&&.+.35831-)&(4./.-.0*&.,'&(((1))-))''&))$$$('600.,'(,-')(&%'&)&$,()1(./0)271,-+..4(7).+,-%'((*()('&%&+&''+*''&*&&,-*.+/+
@081c8f7f-b3ad-40f6-aa6c-d500da568964 ch=94 read=187011 start_time=2019-12-13T14:10:09Z barcode=BC01 runid=2c9cf7bc05858273f10e7d7ec552fc0bd742dc3e
CTCCCTACGGGAGGCAGCAGTGGGGAATGTGCACAATGGGCGCAAACCTGATGCAACCATACCGCGTGTATGAAGAAGCCTTCGGGTTGTAAAGTACTTTCAGCGGGGAGGGGAGGGGAGTAAAGTTAATACCTTTGCTCATTGACGTTACCCGCAAGCACCGGCTAACTCCGTGCCAGCAGCCGCGAGCCGGAGGTGCAAGCGTTGTCGGAATTACTGGGCGTAAAGCGCACGCAGGCGGTTTGTTAAGTCAGATGTGAAATCCCCGGGTCAACCTGGGAACTGCATCGATACTGGCAAGCAGGTCGTAGAGGGGGTAAATTCCAGGTGTAGCGGTGAAATGCGTAGAGATCTGGAGGAGCCAGAGTGGCGAGCGGCCTCTGGACGAACTGATGACGCTCAGGTGCAGCGTGGGGAGCAAACGGGATTGGAATACCCTGGTAGTCCACGCCACCGTAAACGTGTCGACTTGGAGGTTGTGCCCTTGAGGCGTGGCTTCCGGAGCTAACGCGTTAAGTCGACCGCCTGGGGAGTACGGCCGCAGGTTAAAACTCAAATGGTCAGGGGGCCCGCACAAGCGGTGGAGCATGTGAGTTTAATTCGATGCAGCGCGAAAGAACCTTACCTGGTCTTGACATCCACGGGATTTTCAGAGATGAGAATGTGCCTTCGGGAACTGTGGACAGGTGCTGCATGGCTGTCAGTAGCTCGTGTTGTGAAATGTTGGGTTAAGTCCGCGAACAGGCGCAACCTTATCGCTTTGTTGCCAGCGGTCCGGCCGGGAACTCAAAGGGAGACTGCCAGTGATAAACTGGAGGAAGGTGGGGATGACGTCGTCATCATGGCCACTTACGACCAGGGCTACCACGTGCTACAATGGCGCATACAAAGAGAAGCGACCTCGCGAGCAAGCGGACCTCATAAAGTGCGTCGTAGTCCCGGATTGGAGTCTGCAACTCGGCCCATGAAGTCCGGAATTAGTAATCGTGGATCAGAATGCCACGGTGAATACGTTCCCGGGCCTTGTACACGCCCGTCACACCATGGGGAGTGGGTTGCAAAAGTAGGTAGCTTAACCTTCGGGAGGGGCGCTTACCACTTTGTGATTCATGACTGGGGAGTGAAGTCGTAACAAGGTAACCGG
+
$(13))13/;.,0++757759574'2))%,),+,//-01-,&-+5*79)*+3677'7:79'9:67733667601)*+'263.1)824;427;3/..,380.-11,(10),33.**.2*%()16-02615/23205/,167437213151/59,/5/)%))4-1,++.+**063..2/--2/+12.)+%$(032.42*-02423-6+%)*'(,*/.12386332326.+)**''*,.169&30./*,3/3.56''/3481590..57*(),*,+747368646454434---.-6575.52+-()../017.,+137+0.'3)4-//26222-0/1;8.0/,)/1:8410//2879,-')&$%$$&$%'/20/056192905)-83:.%%)$(%'))+,126,3062.(**-1::91*,02:1.%88.03.*%%'(37/.173)*,-4(,*.,#%'(./;2-*)))*-(,-.003343:13379,-4/,00-*+)---+2'0(,,.4591/1.,:/-),,,07;6:<99;7''(*+2316,*+0)5-;5<:3.814:911**&#/577+25.*,)/)-*-3;980+..)0('(&).6+.7174321/---//++1,'*0/11.6-.*%(.46271/./010-0,-&%)581/((),,./,+/3057688514-83-2/0+(,(,4)47::;2////2:8775,(()('(*544./1,+0061+,/:2:46;753451-0)*(-%%653.3)6/0764.((3-+)-6218---)0/1,(2754;:,889/69+-/+*-24889:-/0/2767'--/5.//+4*313:;645367,,)')//5545+115$%&%$%()8858;:.-+(%&'')),66818*.,+,5965777-)+'*)'(44464536//.-09/239527331085.065:5535888/7*(*2'0-/++--41+,***-/.'*'(,53/5--+,01*).''(,-1/03;:;987--).*(()%++442377'735836-&,&/++20262+,*+50141/.-.8182--(&((2732;,/-/+(&(,/400,)&(0,355;6.20*/41,-6.7.-9:0-192*,--3;9121105676-%()..43341422//3'/+115148
@a02ec9e0-2a24-4711-84a2-61e95c774a4e ch=331 read=92864 start_time=2019-12-13T14:10:40Z barcode=BC01 runid=2c9cf7bc05858273f10e7d7ec552fc0bd742dc3e
CTCCTACGGGAGGCAGTGGGAATATTACTGAAGCAGCAATAACGCCGGTGATGGTTTCAGACTCTGTCTTTGGAAGATGACGGTACCCAAGGAGGAAGCCACGGCTAACTACGTGCCAGCAGCCGCATTAATACGTAGGTGGCGAGCGTTATCGGATTTACTGGTGCAAAGGGGCGTAGGCGGATGATTAAGTGGGATGAAATACCCGAGGCTCCTTCAGCGAAAAAAAAAAGGTGCTGCGACCAAACTGGTTATCCTGAAGTGCAGGAAGTGGAATTCTAGTGTAGCGGTGAAATGCGTGAATTGGAGGAAGAACACCAGTGGCGAGCGACTCTGGTTTGTAACTGACGCTGGGCGCTCGAAAATATGAGAACAGAAACAAGTTACTGGTAGTCCACGCCGTAAACGATGAATACTAGGTATTGGGGTTTCAACACCTCCGTGCCATAGCATTAAGTATTATTCCGCCTGTACGTCGCGAGATTAAACTCAATTGTTGACGGGGACCGCGCAAGTAGCGGAGCATGTGGTTTAATGGCAATTCGGGCAACGCGAAGAACCTTACCACTTAACTGCATTACTCTTAATCGAAATCACACAGAAGGGACAAGGTGACAGGTGGTGCATGGTTGTCGTCGCTCGTGTCGTGAATGTTGGTTAAGTCCTGAGCGCAGCCCTTGTCATACCAGTTACTACCATTAAGTTGAGGACTCTAGCCCAGAACTGCCTGGGTTAACCAGGAGAAGATTGGGGATGACGTCAATCATCATGCCCTTATGTGTGGGGCTACGTGCTGGCTGGTACAGAGATGCAATACCGATAGTGGGGCAAACTTTAAAACAGTCAGTTCGGATTGTAGTGAAACTCGCCATGACTGGGAGACCTGTAATCGCGAATCAGAATGTCGCAGTGGAGAAAATACGTTCCACGGGTCTTGTACACCGCCGTCACACCACGAGTTGGCCAGTCCGTATGTGAGCTAACCGCAAAAGGCAGCGGTAGAAGTCAACGGTGGAAGTGAAGTCATGCTGGTAACCGAGAATGGAGGCAGGCTTGTGAGTTACCACGAACACCACGACAACTTTTCTTCCAGCACCAGCAATACGTAATAG
+
..03.01590,*(',-1185.4//05*/0-))$'&%()'%&$%'+(%%'%%&%+.578(%&&%344646;942(,'+*+-3.664.:/,-/-*5-+5.071110-,,0'&'()-779-.,++013.%'(*(,,74320602773146*140-1%+$020-),&%%$%(+.)20./.4+2745;643,4,*+**-,%%%$.5,..86,)$.'&'.('(%%%((*++---0/+'-,6-/211'$$(.4./01214,.-&(&%+&&&.'.*+&('-,5+-+')$0/114557:**.1/54.-)()'-','')+)+&&%$'*0'00./**,')*,,++,,138*),+,(',*+,,,..((&().*.02'$&'&&'%*.*%/*%'(%,)1,1))+)***51'*/3::.89+,//.('.,,.0./1/'/)3197-:,-))(+26762**$-(,-0(3,/.4,**)*+,8294*-%#$$$))+,*+)'(&+&0/,../(*&(&,+*,..)62)/''*+0)*''%*+'-$$%))*)*1,6,.*((%#'(+8,)*(*2141.-1/-2//+'&',*$%$#/&)//00/3--./0+.)*))(&(()$)$$$&'%).*+*-*,.,,,1&+-+,,1*./3147:+-579712588:865..,-321/4,(-/-/-/,)%'(''),+(06*),(''#'#%&-/.8-113492/90)0,70))*)*/-***-((&(&,154510.1*-3-()($0)'*)+,+).-38/+*-/7641.1).7--,,,37(2..-2321/32-/.+,)*-1,+..238656.+-,--984;3123+'(''')40-6.;70/-0.894*&&'*/14953:)0'&%&)*+(+(-.1&)'%%**)),,($%$#$$$&&'(*'(*,3-2((*0,145+,#(*+*.&+*).*41021/*#'$)-41-,&&(/038/06'(,+,)*)(((+(*)&$$%&(44&(-'()*1/0/0/817/3020))')%/0.210'&%&''''-*%,+*('&)-0/./5/2&-*+*')8731'('+*''%&))*((%$$'&*'++1+,)%&&()/(0-(+)()),&,34.+.+/)%&-,/./$%)+)'0--&$"$$
@593591f3-1be3-4dd2-b3c1-3fe88176b935 ch=339 read=110055 start_time=2019-12-13T14:10:50Z barcode=BC01 runid=2c9cf7bc05858273f10e7d7ec552fc0bd742dc3e
CCGGTTACCTTGTTACGACTTCACTGATCATACGGATCACAAAGTGGTGGCGCCCTCCCGAAAGGTTCAGCTACCTGCGCTTCTTTTTTGCAACCCACTCCCGTAGTTGTGACGGGCGGTGTGTACAGGCCAGGGCCGTACCGTGGCATTCTGATCCACGATTACTATGATTCCGACCTTCGCCAGGTCGGTTGCGACTCAATCCGGACTGACGCGCACTTTATGAGGTCCGCTTGCTCTCGCGAGGTCGCTTCTCTTTGCTTATGCGCCATTGTAGCACGTGTGTAGCCCTGGTCGTAGGGCGCGGTGACTTGATCATCCCCTACCTCCAGTTTACATCACTGGCTGGCAGTCTCCTTTGAGTTCCCGGCCGGACCGCTGGCAACCAAAGGATAGGGGTTCGCATCGTTGCGGGACTTAACCCAACATTTCACAACTTTGAGCTGACGACGGCGGCTACAGCACCTGTCTCACGGTTTTACGAAGGCGATTCTCATCTCTGAAAACCGTGGATGTCAAGACCGGGTGAAGTTCTTCGCGTTGCATCAGATTAAACCGTAACCACCTTGTGCGGGCCCGTCGAATTCATTTGAGTTTTAACCTTGCGGCCGTACTCCCCAGGCGGTCGACTTAACGCGTTAGCTCCGGAAACCACGCCTCAAGGGCACAACCTCAAGTCGACATCGTTTGGCGTGGACTACCAGGGTATCTAATCCTGTTTGCTCCCCACGCTTTCGCACCTGAGCGTCAGTCTTCGTCCGGGGCGCCTTCGCCTGGTATTCCTCCAGATCTCTACGCATTTCACCGCTACCTGGGTCACCTCTACGGGGCTCAAACGCCGAGTATCAGATGCAGTTCCCAGGTTGGGCGGGATTTCACATCGGCTTAACGAAACCGCCACCGTGCGCTTCCGCCCGTGTTCCGTTAACGGCGCATCCGTATTACCGCGGCTGCTGGCACGAGTTAGCGGTGCTTCTTTGCAGAATTTAACGTCAATGAGCAAAGGTATTAACTGCCCTTCCTCCCCGCTGAAAGTACCTGGCGAGGCCTTCTTCATACACGCGGCATGGCTGCATCGGGCTTGCCGACGGTACAATATTCGCACTGCTGCCTCCCGTAGGAG
+
40+-27)1/2----(+.'1160+,+./11)+$')'(,.++*.*%(&(&%&&'-,2--41-./++2,5&&)*+.02+&*'&(&'2084:,762(0;5,-.19/&)%,-3),+)4(.57,(0.0.,(&%.314&1-'&$%)&+2/11814587)+-355*---44-,+($'(7:41-'*')((%&%%-/***3(2(')%).04:53036.,.))'%'')(-08:5752424472.3.))++)+*-+',*,*$&/-7552;2-')'''**/1:5190)((($,,244223337500701,+%,/*($%%&'%%'(*)+.14,/30*'%,.*-5,/.1/&$(./3724&%$))-(144267/98-+-3030/)0.8.;07101*,*(*'/)55*5,*),,1/-27&&'&&$)-2-./5;450909-:+,%54173++.-.*&&%(-398412/+(&%%&&%'%(*'-.18-.,*'''*4,691&#%')3,+,%$*&')/-33221+7:-%-('&,+*+*+30,/341-/,%''),+52921)-)*-00/78''.-0.:*7,$)((&(&*'%(&*&*-.0.9.))*'-+1.863:3+)(-:<-28302/..5265262204891'-.,&.---3326381-+'')'**-.)-*,0'17,/15;7444)57+./-802052/+23733133030'-*,-65:7880-*&-/-,..(*+0,03331;0+--047/(,,11;9-05/330./2649946799;:774(.46,)&))++/*.+&(/035:6832*+,/21255357841<.++3)#&-*/866;,-$$)0.20-.,++$&()*,&'$((+(*,,/6500100388642-+.52;4825'((&,63/-0/2.0(,-/325--.)01(1,')++,-*(&%%')*176,.*+-2++//*()%''$'#&*7-3203-/6124323110220+1/*,-6,00.0,,,.+%$)&')$&&(*5,..868.;---8628:)+%(%)'%%&+.-86/:98,978,+-:4,/,'(&)((+-)'+++../6-152771-&,+-/431127520/.02'0.)*,+-3((%(*%&()4,*,4($%%(//1864-+/1)+.,4-*+
@581c0706-b240-451d-8d58-08616085f9e9 ch=310 read=132248 start_time=2019-12-13T14:10:45Z barcode=BC01 runid=2c9cf7bc05858273f10e7d7ec552fc0bd742dc3e
CTCCTACGGGAGGCAGCAGTAGGGAATTTTCGGCAATGGGGAAACCTGACCGAGCAACGCCGCGTGAAGGAAGAAGGTTTTCGGATTGTAAACTTCTGTTATAAAAGAGGAAGAACAGCGGCTACAGGAAATGGTAGCCGAGTGACGGCTACTTTATTAAGCCACGGCTAACTACGTGCCAGCAGCCGCGGTAATGCGTAGGTGGCAAGCGTTATCAGATTATTGGGCGTAAAGAGGGCAGGCGGCAGCAAAGGGGTCTGTGGTGAAAGCCTGAAGCTTAACTTCAGTAAGCCATAGAAACCAGGCAGCTAGGTGCAGGAAGGATCGTGGAATTCCATGTGTAGCGGTGAAATGCGTAGATATATGGAGGAACACCAGTGGCGAAGAGCGACGATCTGGCCTGCAACTGACGCTCAGTCGAAAGCGTGGAGAACAAATAGGATTAAGATACCCTAGTAGTCCACGCCGTAAACGATGAGTACTGGTGGATGTCAAAGTTCAGTGCTGCAGTTAACGCAATAAGTACTCCGCCTGAGTAGGTACGTTCGCAAGAATGAAACTCAAAGGAATTGACGGGGGCCCGCACAAGCGGTGGAGCATGTGGTTTTGAATTCCAGGACAAGCACTTAGAAGAGACATACCAGGTCTTGACATACTCATAAAGGCTCAGAGATGGAGAGATGGCTATATGAGATACAGGTGGTGCATGCGGTTGTCGTCAGCTCGTCGTGAGATGTTGAGTTAAGTCCCGCAACGAGCGCAACCCTTATCGTTAGTTACCATCATTAAGTTGGGGACTCTGGCGGACGCTACCAGTGACAAGCTGGAGGAAGGCGGGGATAACGTCAAAATCATCATGCCCCTTATGACCTGGAGCTACGTGCTACAATGGATGGTGCAGAGGCGAAGCCGCGAGGTGAAGCAAAACCCATCAAAACCATTCTCAGTTCGGATTGTAGTCTGCAACTCGATACATGAAGTTGGAATCGCTAGTAATCGCGAATCAGCATGGCAGTGAATACGTTCTCAGGCCTTTATACACCGCCCGTCACACCACGAGTTATTAACACCCAGAAGCCGGTAGCTAACCGCAAAGGAAGGAGGCTATCTAAGGTGGGATTGATGATTGGGGTGAAGTCGTAACAAAGGTAACCGG
+
,*2+&(3,:4/1**..-,02,.(%*&/58113:5394541*%++*7-.38:66356::55;,,,,**/,4/-*.**.-510./8112..08-//6/4.33,.395)((*/*4).6/)1,)--+01*.0/41.2444235(&(&*45.-)*),252/0'-,'+5.0,8,,,6-%.0.72560&-++,2/....2()'7314-6//5029/010;615&(&-)(2*0530.026*))/-*('(--4961+,,)'16<1/10)-.44,14,*1672/,*)***'&&&(&+23516-,,((,3/+9*0731.--,*&$%'%(*&+.+,-.(6,-/+/-:6442020-101891.7:-.3894333.0,.2.-2-.6/-.2-2512-''+(%'(,+//10-),(&'#$%&,/011,(&''(*02)-/-*-/56,&)(),-:<3.21+.,/((*521;)),-//1271+-/19759;://*,))&(*)&('%'*(1$+,'0()*89359454550/7/8075.7--0'%*)++5945:6,'((','&'+)/71&*,+*1882'00)/747,)(&)2.98:)3984+70,./3-/,(/**4+*,+(+%&*.*08*&+)).2+(,%%&,,(+'('&&%.(&'&-0+0132.-,2447/(,.+**++$'(41+5234*'&,237/,+*)026;999:699254768*311256++)(&%&*+2,-567:48887*+*)+2/1+2-9--%23:882/96**,/&*)*-0//2169/..,.00621-6/.6;221//925,4,048++,-/-.0-+*'&%'+,06(3101669/347/,/-,2-6/.58-6)$(()0,/::*/0::7./'/0.)-4/00579/1.-,,***&',-.,20;33;:;957967-'((&')--8*))''-*/*3+'*6797273+($+15/7689<758,02-8*4*2-,-3882-0-0,--;''%&'--,3-+2061787:555(.*1,,-&**.:87%)*-20-++*.-0;810--1..2&7392-/)%(&(&*+/08*),,1112200.,+++-')%&%&.+-)'*/*+6-6)&(+(.89:6779))'*'(%&))0/&02*++,*+*02//0+,-0446042.(((*((.*,/5469-*1+399689
@c4d10980-bab2-433c-ac75-8a0f0fedcb46 ch=3 read=52977 start_time=2019-12-13T14:11:01Z barcode=BC01 runid=2c9cf7bc05858273f10e7d7ec552fc0bd742dc3e
CTCCTACGGGGAGGCAGCAGTGGGGAATATTGCACAATGGGGCGCAAGCCTGATGCAACCATGCCGCGTGTATGAAGGCTTCAGTTGTAAAATTACTTTCAGCGGGGAGGAAGGGTAAAGTTAATACCTTTGCTCGTTACCACAGAAAGCTCGGCTAACTCCGTGCCAGCAACCGCAGTATGCAAAGTGCAAGCGTTAATCGGAATTACTAGTACAAAGCGCACGCGGTTTGTTAAGTCAGATGTGAAATCCCCGGGCTCAACCTGGAACTGCATCGATACTGTAACGAGTCTCGTAGAGGGGTAGAATTCCAGGTGTAGCGGTGAAATGCGTAGAGATCTGGAGAGGGAATACCGGTGAGCATTCGGTGGAACTGACGCTCAGGTGCGTGGGGAACAAGAGCAAGTTAGATACCCTGGTAGTCCACGCCGTAAACGATGTCGACTTGGAGGTTGTGCCCTTGAGGCGTGGCTTCCGGAGCTAACGCGTTAAAGTCGACCGCCTGGGAATTACGGCCGCAAAACTCAAATGAATTGACGAGGGGCCCGCACAAGCGGTAGACGTAATGGTTTTAATTCGATGCGACGCGAAGAACCTTACCTGGTCTTGACATCCACGGAAGTTTTCAGAGATGAGAATGTGCCTTCGGAACCGTGAGACCCAGGTGCTGCATGGCTGTCGTCAGCTCGTGTTGTGAAATGTTGGGTTAAGTCCCGCAGCGAGCGCAACCCGCCTCCTTTGTTGCCAGCGGTCCGGCCGGGAACTCAAGAGACTGCCAGTATTAAACTGGAGGAAGGTGGGGATGACGTCAAGTCATCATGGCCCGCGACCAGGGCTACACGTGCTACAATGGCGCATGCAAGAAGCGACCTCGCGAGCAAGCGGACCTCATAAAAGTGCGTCGTAGTCCGGATTGAGTCTGCAACTCGACTCCATGAAGTCAGGTAGTAATCGTGGATCAGAATGCCACGGTGAATACGTTCCCGGGCCTTGTACACACCGCCCGTCACACACATGGGAGTGGGTTGCAAAAGTGAAAGCAACGCTTCGGGAGGGCGCTTACCACTTTGTGATTCATGACTGGGGTGAAGTCATGCTTTAAAGGTAACCGGG
+
-,0'')1(66*'.--./0//9353&)(',+8+++.1:7-03)*'*-2%590.//,03*/22543610011154/-/*+*+/-**/)%*-64*1+)')(-*+,.,06)(,.('0+(),8513413//121:.,-)*(*+,,5)/**,()$&%'$&+*2,*+/**.%.3//02)**'+$**)%%')(%,(+,887:80</806'+&(*+&'($'%$%+,)')*0-'(&%'*44..012*,4/24:86/0.3)15:+-17305*&/931-(/'(./-1-))'&(&'**-,,)+,,),0.3*'/16-'($0)3;/2,/2211/0/153-05+)*/210//.1142;41-**,-,4/20(+*&)'))(*,))*%&*)+(+,-00010%11+-,)(+/0*)*+,)$($&+(+,/.)/097;515:;98434.016:758;;3323390/-)+*0***+,-'.*+3,**)&-2.35...*&'&(((()))%((,,0/420+..058:8:3-)%&)%+&+*.&.)#')797536-:91,.,3,459-)*11)271))(--0.2430%*.-1/1+,1.26:-*1,19212//221(0-05-/31,,+*-308777/2-*-330'%)'.'((1;;83+**+,92211742+''')*,*5)8/2*-++)/3(),137:;1////183349:78923455/.+-,(*+/50./5823.,0*,*,05((3.*3*+*++10(07+#$%&)+-4.,2:519.*-19545,*,+')-(4+,44.+'+),../1+-,',,182246.)+(,(3,+478/7536885-...0649923032:2#)&&),*321)'((%*,+.09799;86:42440*(()%)'',315142/-+++-/4*408304,+0/7<7)+74767500-36*,,-*/+.'(*-0453623477767845291006.34-)**2./////94464--0,+0+&*,2134:8082420,*)155.4,(+02-0.2:/26,,1/+-++*+)+,1)(&*-957<6988,'%&%'(''(,2/),//0*6/&()+*-,2/,7-,,26403779:8/5/138595,,*.-)*3(0'#%)(0:.-/23998+6,
@27da789e-7b61-4194-9b44-d79ac3e78b10 ch=465 read=48658 start_time=2019-12-13T14:10:57Z barcode=BC01 runid=2c9cf7bc05858273f10e7d7ec552fc0bd742dc3e
CCTCCTACAGAAGGAGGCGTAGTGAGGGAATATTGCACAATAGGCGCAAGCTGGTCATGCCGCGTGTGTGAAGAAGGCCTTCCAGGTTGTAAAAAGTACTTTCAGCAGGGAGGAAGGGAAGTAAAGTTAATACCTTTGCTCATTGACGTTACTGCCGCAGAAAAACGGCTAACTCATTGCCAGCAGCCTTGACAATACGGAGGAGTGCAAGCTAATCAGGTGCTGGGCGTAAAAGAAGCGCGCAGGCGGTTTGTTAAGTCAGATGTAAGAATCCCGGGCTCAGCCTGAGACTGCATCTGTCTGGCAAGCGGAGTCTCGTAAGAGGTGAGAATTCCAGGTGGCGGTGAAATGCGTAGAGATCTGGAGAATACCGGTGGCGAAGGCAGCCCCCTGGACGAAGACTGACGCTCAGGTGATGCAGCGTAGGGAGCAAACAGGATTAGATACCCTGGTAGTCCACACGTAAAACGTGTCGACTTGGAGGTTGTGCCTTGAGGGCGTGAGCTTCCGGAGACTAACGCTGGGAGTCGACCTGCCACAGGAAATACAGCCGCAGGTTAGAGCTCAAATGGATGACGGGGAGCCGCACAGAGCGGTGGAGCCTGTGGTTTAATTCGGTGCAACGCGAAGAGAACCCGCAGTCGCGGCATCCACGGAAGTTTTTCAGAGATGAGAATGTGCCTTCGGGAACCGTGGAACCAGAGTGCTGCGTGGCTGTCGTCAGCTCGTGTTGTGAAATGTTAGGTTAGGGTGACCGCAGCAGGCGCCCTTATCGCTGTTGCCAGCGGTCAGCAGGGCGGAGACTGCCAGGTGATAAGTGGAGGGAAGAAGAGTGGGGACCGGGCGTCAAGTCATCATGGCCCTGACCCGGGGACCACACGTGCTACAATGGCGCATACAAAGAAGCGACCTCGCGAAACAAGCGGACTGCCTATGCGTCATGCCAGTCGGGTCGGGAGTGCGGCTCAATGAAGTCGGAATCGCTGGTAATCGTGGATCAGAATGCCACGGTGAATACGTTCCAGACGCCATGCACGCCGCCCGTCACACCATAGAGTGGGTTGCAAAAAAGAAGTAGGTAAAACAACGCCTGCCGGGGCGCCACCCTTTGTGATTCGCTGACTGAGGTAGAAGTCGTAACAAGATAACCGGAAGATAGGCGGTGACGAGCCGTGGGAGTTGCTTACAAAGGCACCGACAACTTTCTTCAGCACCAGCAATACGTAGCGGCA
+
(++-/++,*)*&*'%*'''%'(()(0,*+00/80-,,--5/%,*'#(+,'((&$'%(&$(---)+-0/**,.'+)**0*,+)''0526(%)-45-0/00331,()($+0)'*&(&.-')&)''/-)0,4+1-/(&',/103,/--'/*+&%()%,+'*)).)',)(&$+,,&(')&+(%,'&''&%+%%&'%%'+*'-*3,,+$))+,//'(&)()*-1+-'--*,+.21076*&')'''(&((*+*(-273+2932-///10//(,*(--+*6,*.++*)%'-*+*,-010254440''(%'-,/*')(((&'-)+'**+)''%)%%%)+.01((1('&(%,4/-+12/1/,+&'((*31.1-+,.-.-.+)0/273*,*')(%*35;3,,2233')+*),(+*0-11-(.(&('*,.1/00/+**')%*5919144,///*.0.362)+')')*--))$''(-1-''&**-+('*,21/,/-./..(1(&&)&.1()+((()%$&''-*&'%.,,),&*,*+)%$$$((-4.-**$&'0*.,''%**)34*,((+-/)(.%0()*.*10)()''+%+70%).,'*+.+)(*&*&#%*&&&$%$'-()+,1+4*)%%%$%+&+(+'*+&)+-.0/((*',((%',//+11(#%%'()*,454/+---.//+**.,.14-3712+%-.-121/2)*(+2/%'%()+4((%%#'(,.03.&+0&*,55331-6(&'+01.)1)$)'+(&*+&%$$'($(*&+%'''#&&)(2012''1,.814+*),+.+,%))&/-+.,/',+.4.5-'(&#$&%%%%*+5)-1+**''')$')(+56).,()')*/214,355980*.'($%$)',-&',.($$'$&%)).-.+(*-0...,(*(((-+2)%'&''215552()&&(/,/7--/0()$#&#$$%&5333$&$$"$#&&'($%$)-0%%&%%$%%$$%%%%(+)*(*'')-.))%$%&*--./.23///')'-),3,'+)-+()3,.0/1+4)#,&*%$#'(&*%'%,1.392022,,()($%%'$%&,4-0.*-*171,)'-,)+,,/,+0+'+0+*$(&$#&&(-))''(($)+%'1,,0/214*$%(*'+)($+/,.)-*)+-&$$%'('(%&*1/6,1.,,/('('&)%$(12)*,/15760)%&.0)*'').(((*&51731--,'*-3.)-)+)(,),*)''-2.,.'&'%%$%$$
@0cb89268-0e77-4206-9dfb-538b10fcdc3f ch=349 read=86503 start_time=2019-12-13T14:10:55Z barcode=BC01 runid=2c9cf7bc05858273f10e7d7ec552fc0bd742dc3e
CCTCCTACGGGAGAGCCTTGATGAGGAATATTGCACAATGGGCGCAAGCCTGATGCAACCATACGCGACGATAATATGAAAAGGCCTTCGGGTTGTAAAGGAAGTACTTTCGGCGGGAGGAGTAAAGTTAATACCTTTGCTCATTGGCGATTACCCGCAGAAAACACCAGCTAACTCTCCGTGCCAGCAGCCGTGTACGGAGGGTGCAAGCGTTAATCGGAGATTACTGGGCGTAAAAGCGCACGCGAGCGGTTTGATGATCGAATGTGAAATCCCCGGGCTCAACCTGGGAACTGCATCTGATGCGCGAAACGGGTCTGCGTAGAGGTGAAATTCCAGGTCTGTAGCGGTGAAATACGTAGAGATCTGGAGGAGGAATACCAGTGAAAGCGGCCCCTGGACGAACTAACGCTCAGGTGCGAAAGCGGTAAGGAGCAAACAGGATTAGATACCCTGGTAGTCACGCCGTAAGCGATGTCGACTTGGAGGTTTGTGCCCCGCCAGAGGCGTGGCTTCCGGAGGCTAACGCGTTAAGTCAGCCGCCGGTGACCGCAAGGTTAAAACTCAAATGAATTGACGGGGGCCCGCACGGCGAGTGGAGCGTAATGGTTAATTCGATGCAACGCGAAAATTGCCTGGTCTTGACATGCGGAAGTTTTCAGAGATGAGGAGAAATGTGTAGCCCCTACAAGGAGCCGTGAACCGTGCTGCGCGAAACATCAGCTCATTATTTGTGTGAAATGTGGGTTAAGTCCACAACGAGCGCAACCCTTATCCTTTGTTGCCTTGGTCCGGCCGGGAACTCAAAGAGACTGCCAGTGATAAACTGGAGGAAGGTGGGGATGACGTCAGTATCCACTCCAGCCGAATTTTACACGTTACTACAATGGCGCATACAAAGAGAGAAGCGACTCGCGAGCAAGCGGACCTCATAAAGTGCGTCGTAGTCGGATTGGAGTCTGCAACTCGACTCCTTGAAGTCGGAATCGCGCTAGTAATCGTGGATCAGAATGCCACGGTGAATACGTTCCCGGGCCTTGTACACACCGCCCGTCACACCGCTAGTGGGTTGCAAAAGTAGGTAGCTTAACCTTCGCGGGAGGGGCGCTTACCGCTTTGTGATTCATGACTGGGGTGAAGTCGTAACAAAGGTAACCGG
+
%%)-41*3)1)''%(*())))--&*'(*1-7.,-12676,/*+&+).$.)%&%&#%&%*)+&$%$%%%&'&(('('*',1/,+2-3010)3./1.+25-&'&&#%'(,3+'(((/8('''&$'(,*).1,2,,/-//+)/0.'-)+*,+%*+*01.%(($),,-,101++,,+3)))')-+-00-+++),13.,('().,*))()+7462572:1805,-&%%1*124;;7841/74+*-/+**'((&+-*015*((,*,14()20/&%',,**171+4315413372/7,,,.1//..-++++'&%%%+,%'%($&%%$')+$&$(&'%&)+'+))%)(+$'&%$'(+&*$*+&'&,'*%&'&))),,+)/+)-+/,+,-,&-,,,,'('%+.62,-377.+***%%$('./1,/-.++*+./)(+&(&%0-+-/;<9;364-12..1626:..03,/+.6'++2:2568&2/12())'*--0+-$()/4+%.$-.-)&+-**&().'*(-/0,-(')$&'(('&''*)*4.4-881378&)#&$$%%&'&'*+-/.42405./5+321.0,3.315387/(&)'%%#%')+('*,..+*,(/+4*,267)*,(('*.//240*+).0()$#$).-/.1+3,)))%&#)/7*3**5;/,)))+,7//)'*%*)+)&'%$$'***('(,+-*-)(35-,)(,,-,*-1966(%&,,'(&,+)+00.&(+(.3,',)+.1892/2(...6**)+.*%**),.00412211-)+0+03/0:1*20,,&$%0*/5$('.-)/()*..101(+$'&1105-'%&(+/00&*.),)0/+/.+-(05*-03997/)&&$#$$$#%&'''',+&&%(**&%($'')(&,005/4./2./.--.-.5-'(&'&()))1.-*/,)**%'79.817./2001.3:20324516/13729*1)0-.)&&&*)'/)'*./+.607+*++12-/1-,./.21/&&)%*,-500.74:888557;99::4-(+++(*()-)+190-*05653613010..05.43((00'/./1%%%&&+'.25;4+270)'''0)()*+.233386:3,)-30+.0,()((*/*/)%).83../0573.0.044154,..24022/43623;..2.19:95.
@a0214ac7-f664-4f0e-9c31-d3235e5ba06a ch=426 read=150269 start_time=2019-12-13T14:10:55Z barcode=BC01 runid=2c9cf7bc05858273f10e7d7ec552fc0bd742dc3e
CCCGGATTTACCTTATTTTTGACTTCACCCCAATCGCTGACCCTACCTTCGGCCGCTGCCTCGCGGGTGAAAGCTCACGGGACTTCCAGATGTGCCAGCTCTCATGGTGTGACCCGGGCGGTGTGTACAAGACCGGAACGTATTCACCGCGACATTCTGAGTTCGCGATTACTGGTATCCAGCTTCATGTAGGCGGGATTTCGGCCGAAATCCGAACTGAGACTGGTTTTAAGTTTAACCACCTCACGTATTGCATCTCTGTACCGGCATTTGTAAGCACGTATTGTAGCCCTACACGCCAAGGGGCATGATGGTTGACGTCATCCCACTTCCTCCTGGTTAACCCAGGCAGTCTCCTTCGAGGCCACATTACTCAATGGTAACTAACGACAAAGGGTTGCGCTCGTTTGCGGGACTTAACCCAACATCTCACGACCCACGAGCTGACGACCAGCCATGCACCACCTGTCACCTTGTCCCCGAGAAGTTTCCTCGATTAAAAGTGATGAAATGCAAGGGATGCCAAGTGTAGGTAAGGAGTTCTTCGCGTTGCTTCGAATTAAACCACATGCTCCCGCTACTTGTGCAGGTCCCCCATCAATTCCTTTGAGTTTTAAATCTTGCAGCCACGTACTCCCCAGGCGGAATACTTAATGTTAGCGGCACGGAGTGCTGGAAACCCCACACCTAGTGTTATCTGGAATTTACGGCGTGGACTACCAGGGTATAATCCTGGCTTTGCTCCCACGCTTCCAGGCCTCAGCGTCAGTTGATCCAGTCGCCTTCGCCACTGGTATTTCTTCCTAATCTACGCATTTCACCGCGTACTGGGCTGCTCCTCACTCTCCTGCACTCTAGATGACCAGTTTGCGGAATGCAGCACCCAAGTTCTTGTTTGGGTATTTCACATCCCATAATCATCGCCTACCACGCTCCTTTACGCCCAATGCGTCCGGATAACGCTCGCCACCTGCATGTACCGCGGCTGCTGGCACGTAGTTGGCAAATGGCTTCATCGCCAGGTACCGTCATTATCTTTACCCAAAGATAGGCTTTACGATCCGAAAACCATCGCTCCGCGCGGCGTTGCATCAGGGTTCCCCATTGTCAGCTTCCCCTGCCTCCGTAGAACC
+
**(&)$//2-/002,1743*,+-02.'+%(&/,21%&(''22.-+20*+-'((%&(--2,'%#$'*()'(('&)-+()*,))*---)$+$,%/(*-+%*)*''$.+-,1/0..)'+/.,.+4&+&'(*,,.232))&()01.63/+.5,.515,652*,+',;4&%+*3+.0)&%(')++)&&''&()'''('&())$001-%)*'&-+**2,-4:98874888:,9<<626-14)'*')(-331.0(+*,5000320/*%)$($%$,(2.'(.,%(*$)$'%&**,+(.5-'&('))+///+1602144572)6+*+:1663-8/)$&%*(,-/4+(/.)-')%((0876675142,2*)),*0/,+($$"%$(+%'%%&)))+21444976'.064:.0,*'*),60*('32.(('(&%*',(+,//0-(**(/2)(*,.543,')*%(&)).712,,%*.+1/0.3423606./247.+&%($&-1,21,.2.5-792'&('&(&(*&'$$%%-.835/5',&+)%&#&%*'&('')6<88:7,-+,(%&')+%&-.14;78/-..756/75((.-,,2+)*,/)3832622,&+/074:6-22--+.3,+&()*'&&%%%#%,*)*(),.//9:,/1:6552510.0+.(())'&('(('%'+(%'&%&)*((-,*00'%)(-1,*$&'$&&,+'$%%&..,%(&++*004498789100,.-0+.2544/'%+/+(./.:.(**+---.-1799873341075*.'%$)*&'(*+.03/21247+-++3(&+3&%$%)*),112.))%'#&--%#&&&&)'#'$'(&(&(''('&%#%((,+-.+/+***((*/0/09259/;-%,(,*40.30//)17,1+*/.%*(&(*&+*(*)-:54,.0.35,')')*,&)-/36+**(&,,429/+-'#'%**+)3../--/'4,4-*.,+,/+,-+(.*'')%%#&&)**-()(,+.,4*($)*1031-&*+%&&&+*&*')%11&'&$1.,+,8687//1),,.3)$*.,/.'%')*+*+03+(,/134*%,+%$&$%-/),.4,++*/)44-/)'''(/+)1*-/02(&$%''*-()''(+-*()'*)'.-'())')..
@59bf18ac-dad9-4a6f-a005-fb059565d281 ch=368 read=119391 start_time=2019-12-13T14:11:07Z barcode=BC01 runid=2c9cf7bc05858273f10e7d7ec552fc0bd742dc3e
TTGGTTACGGCTTACCCCAATCAATGGTCCCGCAGCAGACGAAACCAGCTGCTTGCGGTTAGGCCACCAGCTGGGTGTATAAGCTCTCGTAGTGCTGACGGGCGGTGTAACAAGGCCAGAACATGTTACCGCGGCTTGTGCTGGTCGCGATTATAGCCGATTCCAGCTTCAGCTAACAGTCAGGTTGCAGACTGCAATCCAGGCTGAATGGTTTATAGGTTTTGCTTCACCTCGCGGCTTCCTTCCCTCACCATCAGTACGTAGCCCGGTCATAGGGCGCTGATGGTTGTTGTCATCCCGCCTTCCTCCAGCTTATCGCGGCAGTCTCGCTAAGAGTCTAACCAATGATGGTAGCTAACGATAAGGTTGCGCTCGTTGCAGGATAACTAACATCCTCACGGCTTACGGGGCTGGCGACAACTGTGCACCACCTCTGTATCTCATATGGCTATCTCTCCATCTGGGTATGAGTATGTCAAGAGACCTGGTAAGGTTCTTGCGTTGCTTCAGATTCGACCACATGCTCCACCAGCCATTGCGGGCCGTCAATTCCTTTGAGTTTCATTCGCGCGGGCAATACTACTCAGGCCAGATGCTTATTGCGTGCTGCGGCACTGAACTTTGACATCAACGCCGTTACTCATCGTTTTGCAGCGTGGACTACTGGTGTATCCTAATCCCTGTTGCTCCACGCTTTTCCGGGACTGGTACATCAGTTGCAGGCCAGATCGTCGCCTTCGCCACTGGGTATTCCTCTACGCGTTTCTGCCGCTACGCTAGATTCGATCCTCTCTGCCTCTAAGCTGCCTGGTTTCTGTAGACGCAGAGTTAAACCCGGAACTCCACCACAGACCCATACCGCCGCCTGCTCCCTCTTGCGCCCAATAATTCCGGATAGCGCTTGCCTGCCTACGTATTACCGCGGCTGCTGGCGCGTAGTTAGCGGCTTCTAATAAAGTACCGTCACTCGGCTGCACCACCGCATTTTCCTGTAGCCGCCGTTTAATCCTTTATAACAGAAGTTTACCAATCCAAAGCCTTCTTCCCTTCACGCGGCGTTGCTCCGGTCAAGGGTTTCCCCATTGCCGAAAATTTCCTACTGCCTCCCGTAATGGAG
+
(%$&25%''$$'%$&('%+()($$%&&*-0(&+)*+$+&'%&)&,/'%&&%&&%&&(%*0%*'%%%-).0011:3,,-*+++$'*+)*)-,-2-%&)*1065.()'()%$'(*,-1-%'+*+$$$'('+6/..(%%&$+0225'30((*'-1)(&))(((011++&')('$'%'+***++-+52/)),'-))(%*-5+7+%'%&')(*()*15,'*&,.-2/(%)...+/-*3'%((%$&$$$&'*&'''-,+,($%&(,''$%&-(')-.04(32-+&'*-/12(4,('%%)64,93*&'''(,+'2)($*).***'&*('(,2663)(($&%&&)-$&%&$.*+'&+*-++'-,35310()%))+**,56571,/-.%0-+**&'%++.0/3+-+%'((&&(),-,('*++,,+,)+''*$(')).3.01+&))..2312),(*$)*+.32,.---&'*.,0&%&)&)*.-.,11,+')*(+&(%'**0(0-7,((&#(*,'(-.1.,*2*)).03*,,+-./0*%)%$%'$%*++-,2)*'#&.*19<61541+((.3**,-30*+,)&*&)$%'%++((('#+'%%&'*+(*'&#.((*.0()--)))(%*%%%*&)*(').**-),,*+)**'&(-0,0/.146('((,,+-+1(-/%**)/*&.-.3'(34176('%.*'.*.*'*,,/600,'+750230+&%%%(1&6*((**03/51129:5;5-,*&&-029././0*+,35(&(''%023&444+%$//%&'#&()1,(()01),.1..0''))*%&)%(&$$+,353582:8/+'%$%$),/)(''-808)53+-)-(+/)**.3)0**-+/+),(++),/(+(&$('32()+/('*'-/)1,,7782-1-8.),&&$$$#$'%#$')+-3212++'/502.900./-.)('*).,*+*%'&((%&%%$,*/050(.(.847/,*-,2/-($'$&%%+)&(%*48////++(-/5/52)12)'$%)**+)(+-'0()-()096).&))*,%2,*&-+)*&',+.(-2,''$%(%)*8)'((,&&*+,))*+,.8.29;2-07103(**)**1*,&&%(.(04108*++/&('+')
@85e014fe-5403-4f72-b635-9e9c863fa4c7 ch=450 read=63557 start_time=2019-12-13T14:11:14Z barcode=BC01 runid=2c9cf7bc05858273f10e7d7ec552fc0bd742dc3e
CTCCTACAGAGGGAGGCAGCAGTAAAGGGAATTTTTCGGCAATGGAAACCCTGACCGAAACGCCGCGTGAAGGAAAGATTTTCGGATGTAAACTTCTGTTATAAAGGAAGAACGGCGGCTACAGGAAATGGTAGCCGAGTGACGGTACTTTATTAAGCCACGGCTAACTGCCAGCAGCCGCGGTAATACGTAGGTGGCAAAGCGTTATCCGGAATTATTGGGCGTAAAAGGGGAGCAGGCGGCAGCAGGGTCTGTGGTGAAAGCCTGAAGCAGCTTCAGTGAAGCCATAAACCAGGCAGCTAGAGTGCAGGAGAGGATCGTGGAATTCCATGTGTAGCGAGGTGAAATGCGTAGATATATGGAGGAACACACCAGTGGCGAAGGCGTGATCCGGCCTGCAACTGACGCTCAGTCGAAAGCGTGGGGAGCAAATAGGATTAGATACCCTAGTAGTCCACGCCGTAAACGATGAGTACTAAGTGTTGTCAAAGTTCAGTGCTGCAGTTAACGCAATAAGTACTTTCCCGCCTGAAGTAGTACGTTCGCAGAATGAAACTCAAAGGAATTGACGGGGGCCCGCACAAGCGGTGGAGCATGGTTTTAATTCGAAGCAACGCGGGGAACCTTACCGGGTCTTGACATACTCATAAAGGCTCAGAGATGGAGAGATGGCTATATGAGATACGGGTGGTGCATGGTTTGTCGTCAGCTCGTGTCGTGAAGGATGTTGGGTTAAAGTCCGCAGCAGGCGCAACCCTTATCGTTAGTTACCATCATTAAGTTAGGACTCTGGCAGAGACTGCCAGTGACAAGCTGGAGGAAGGCAGGGATGACGTCAAATCATCATGCCCCTTGACCTGGGCTACACGTGCTACAATGGATGGTGAGGAAATGACCGCGGTGAAGCAAACCATAAAACCATTCTCAGTTCGGATTATGATCTGCAACTCGACTACATGAAGTTGGAATCGCTAGTAATCACTTGAATCAACATGTCGCAGTGAATACGTTCTCAGGCCTTGTACACACCGCCCGTCACACCACGAGTTGATAACACGAAGCCGGTGGCCTAACCTGAGAAGGAGCTGTCTAAAGGTGGGATTGATGATTGGGTGAAGTCATGGCGCAAGGTATTAACCGG
+
+0.,,-0.*%+-((+-*2133103-**-&+(-6::,99;98:61,),+,1.-,.3/.)-()(+3%&'(+.3,*+-')%,-12.,5&+$+/50.0206.6...:;-0-/3*+41)60,8,))*),().--/71..29***,--91:32..,/$'(+.*,.,.01/-6.,,$)%'&)*+-2-.(%)'('(*,,(((+,7-7:)+:97;626,+1)/-1*1-677233:53))+5,(,..3/**-(')((,35000431/30,1.+,411/0*.-*/03/+&+&(''*-+../.+331570.///+--./5,2,'&)-2*-.+)()0*-+79,/254./*-)'(%''-/5,,.98846644.,//*+(,.**+(+,(238:3/*.,0))%()/14585:53332/.-,*&--1*+,6').4016:458.%--5:83242,3-,(,-35;/+)++-/,5-')/18719::*,,--**++.78436436+12-81./;768;87788(1+703312.1-/314-,+),,68-.44--()*-4:9:69<9-/0/+*+0261/4718++*',)032541;9.04)*0/127777;984*./),2+/;:.-6/9750-,0025133')))*-**+&-0()),..1..-04&0./-229+,30.5('')*886.,,+-0-74433.365766*+%*0)*6824-2,779*,,7655/112267643)3*,)2+7775:3;927.8+,,3-+-6$6'())*3/0/5,)+,0375:2-./),2198&5(*(/+5+.54763,(10%&'+236768/1122876/001.+.*+0-41%*3639565017::10167711*1/-(+**+5:6844..)*&('*.64+32735:77..)*$'''+&%(+.5/00'(,5/&,,-*07,//:;-29::<98:236;1(/&8(&()+-,122.+//0.4872323286/4/703:4521.((&(*)'#('&.09796)322378(7%,,345325408/../575105011/..*075151,./.2-/((*'**)5.//000,1)).-/6287636+,2/21/-'*,,'+%)+478/(/8/,1./24004-./42:421+,-10./3'0**/,220(,('*)0+312+
@1a15a422-14f2-4b23-85eb-d8c4d59b4d5f ch=188 read=199221 start_time=2019-12-13T14:11:15Z barcode=BC01 runid=2c9cf7bc05858273f10e7d7ec552fc0bd742dc3e
CTCCTACGGGGGCAGCAGTGGGGAATATTGCACAATGGGGAAACCTGATGCAGCAACATAGCATTGATGATGAAGGTTTTCAATCGTAAGCTCTGTCTTTGGGGAAGATAATGACGGTACCCAAGGAGAATTACGGCTAACCCCGTGCCAGCAGCCGCGGTAATACGTAGGTGGCGAGCGTTATCGGATTTACTGAACGTCAGGCGGATGATTAAGTGGATGTGAAATACCCAGGCTCAGCAGGTGCTGCATTCAAACTGGTTATCTAGAGTGCAGGAGAGGAGAATTGGAATTCCTAGTGTAGCGGTGAAATGCGTAGAGATTAGGAAGAACACCAGTGGCGGTGACTCTCTGGACTGTAACTGACGCTGAGGCTCAGCGTGGGGGGTACTGGGATTAGATACCCTGGTAGTCCACACCGTAAACGATAATACTAGGTGTGGGGGTTTCAACACCTCGTGCCGCCGCTAACGCATTAAGTATTCCGCCTGGGGAGTACGGTCGCAAGATTAAAACTCAAAGGAAATTGACGGGGACCCGCGTAGCGGAGCATGTGGTTTTAATTCGAAGCTTAACGCGAACCTTACCCTGACATCCCTTACGTACTCTTATCGAGGAAATCCCTTCGGGGACAAGGTGACGAATTGGTGCATGGTTGTCGTCGCTCGTGTCGTGAGATGTTGGGTTAAGTCCGCAACGAGCGCAACCACTTGTCGTTGATTACCACCATTAAGTTGTCTAGCAGAGACTGCCTGGGTTAACCAGGAGGAAGTGGGGATGACGTCAAAAATCATCTTGCTGGAATACACACGTGCTACAATGGCTGGTACAGAGTGATGCAATACCGCGAGGTGAGCCAAACTTTAAAGTTCGGTTGGTGAAACTCGCCTACATGGCTTCGGAGTTACTAGTAATCATAGTCAGAATGTCGCGGTGAATACCGAGGTCTTGTACACACCGCCCGTCACACCATGAGGGTTGGCAATACCCGAAGTCCGTGAAACTAACCGCAAGGAGGCAGCGGCCGAAGGTAGGGTCGCGATTGGGGTGAAAATCGTAACAAAGGTAACCGGAGATGGGGAGCATTGGGCAAGTAGGTTAACACAAGACACCGACAACGGCACCAGCAATAACCCCGCA
+
+.13,-/5431*)1&32.622/&((*(1)**1216236,&*.)3:'(*3346387-6((*-.-,.)&+-11..*-&.2/,7*)/03--('(,556908<<-:8(&0)-,22//0/-7.+-0+-0.0*)&)&(*./(2.'%+'('')/0.,,*&+3-500-.322153422767852113,-13332-,279,-/''%$%&$(-757;820,1,-')(*50715,1/,+447.*-+**,(%+)235488556627);82678/9//.31-../2721+))(-3,**)/)').*3,+-*+.555110)*)%*())-;:9.-()(+*&4749147000946603-)'$')+21.)*--387:9981011234120/135()'()99/+(&#(%&%%.2,0/+,0110;,-3993315,*+*1439:6(/+..*,,,-/-*)*$)%.79-0;951000153529468249''(1.5-,()-*1+123<::6782258+%&'&./6/1'))'%*/.2<;7,34.8)2*.,,+5-78+.9546:/'&&)(-.*-%(*/.,*-2+2:1-7070,3+**+012/00,.2.7584/7+*,-04544&&))-.823303-.),+)+-*0.*-:1-79,77*1386-52349+(&+'5,62889++47+/3554%')-565454532*04-6-1*)1)4**+,%%)0+3')*-.67786%'/+(--'/*((/-+,'%)',0-84+./**0,+&'&&'&-76541.13,1,/+/21-1,-+*)*'(21+.+++*&+,'248*..11.-*#$''*+..0.+-'+.016552140.71129777/-,,,0063032//37793/*,*+%,/.390.09128+/:99&,1*(%$&&'$&/-))++.-//-%%%)(.,+*.,++-,(*+100&'&$,.,-/7313../,66534+(&('%/+2307..,/%--1943;3/12--*1856/,08.3.1*)&/+-/7('(0*+/203/.0(*+.'&$%(/6+.(+**-./--14..,+.-/22-,,.11-/2/33,/*+052-/+,-1-2;-./24:884,)%&%&-,(%'+&''-0541(%&%&(2*4)))+,6-,2376/2*($(&.-/142+(*&%'&'%%%$%$
@809c6912-169c-4ac8-abbc-1b5e6524f3b2 ch=107 read=173572 start_time=2019-12-13T14:11:14Z barcode=BC01 runid=2c9cf7bc05858273f10e7d7ec552fc0bd742dc3e
CCGGTTACCTTGTTGAGCCTCACCCCAGTCGCCGAGATCCACCAAAGTGTGGTGGCGCCACTCGAAGGTTAAGCTACCTACTTCTTTGCAACCCCTCCCCATGATTGTGACGGGCGGTGTGTACAAGGCCCGAGACATATTCCACCGTGGCATTCTGATCGTTACTAGCGATTCCATTTGCTGAGTCGAGTTGCGAACTCAATCCGGACTACGACGCACTGCTGAGTCCGCTTGCTCTATGAGGTCGCTTCTCTTTGTATGCGCCATTTGTACGGCGTGTGTAGCCCTGGTCGTAGGGCCATGATGACTTGACGTCATCCCCACCTTCCTCAGTTTATCTTTAGCGGTCTCCTTTGAGTTCCCGGCCGGACCGCTGGCAACAAAGGACCAGGTTTGCGCTCGTTGCGGGACAACCCAGCATTTCACAACACGAGCTGACGACAGCCATGCGGCACCATCTCACGGTTCCCGAGGCATTCTCATCTCCTGAAAACTTCCGTGGATGTCAAGACCAGGTAAGGTTCTTCGCGTTGCATCGAATTAAACCACATGCTCCACCGGCGTGCCGATAATTCATTTGGGGTTTAACCTTGCGGCCGTACTCCCCAGGCGGTCGACAACGCGTTAGCTCCGGAAGCCACGCCTCAGGCACAACCTCCAAGTCGACATCGTTTGGCTGGACTACCAGGGTATCTAATCTGTGTTTGCCACGCTTTCTTTCGGTAATTATTTCTCGGGGCGCGCTTCGCCACCGGTATTCCTCGAATCTCTACGCGTTTCACCGCTACACCTGGAATTCTACCCCCCCTCTACGAGATAAGCTTGCGGTATCGATGCAGTTCCCCAGGTTGTGACCGAGGATTTCACATCTGATAACAAACCGCCTGCGTGCGCTTTACGCCCAGTAATTCGATTAACGCTTGCGCCCTCCGTATTACCGCGGCTGCTGGCACGGAGTTAGCCGGTCTTCTTCTGCGGGTAACGTCAATGAGCAAAGGTAACTTTACTCCTTCCTCCCCGCTGAAGTACTTTAGCGAAGGCCTTCTTCATACGCGGCTGCATCGACTGCGCCCATTGTGCAATATTCCGCTGCTGCCTCCGTAGGAACAATATCAACACCAACAGAAAGGTTGCCGGAGCACCGACAACTTTCTTCAGCTGTAATGCAGCCAACC
+
674/31+/-5++'%'&$0((-$+,2+-/23...+)'-.4'%,(-,-*)+(*'&)+))15(-(/'(((--70.*-('-+)).+1,3;:-2321:0)+/97),-,&(&%&'',)072,3.--./)5,13-75)(%&,//.).)*)+-.'.-41/5<014414''////125122613+/0+)&#&$&'+53628*.*,9536(:.61676621253.&,')-'$#'&)-.6/+0,)+4/,(''(*)**()1,455189347865363/94+)+%)*,+((/33++,32)*498:65-1569:31133,-&$%)*8797/.5/+'%&',36606'(,<8++'$&%%))*/4446++/.,./251-,*3-)2.6::8902/.-(332'*''*&%-&.37-,))2',05-.+1001514)*((**+5)*,-821'/((000224516,.7;57(7+75-5/,,/,,(**55;/2-)*.0/,.431447625+,',00-2395;777<;8,0117007;67:27.5/:<97;99:52601079*%'(';<::;00021224901-&'''%$%%'(*,,+/--0550*.&(*%&&'$''&((($#%)-.-577/-19:389++%''4,,-5,.%%&),'.(,,'-10114934&-,)'+497;/8,+./0158969:945*,('%325761-,&.--/55813:66(&+)*4,*,+&($%/1))17+(&(+&')'%/8+---*463+'($%/,3/1826:46656;7./2.,5///41.110)/53./17/67,32385753520/+(/489:2.3555+**)(%**%,051-*(*+5/..//9599:;::,-1140)$)'/3'$,((174+)***82.)%*0/8:637*.8346551/+(*('&/-/3,))+.1462+.30155125+)'$-3+*,85653834:893;444:951-&'**&'0,+(1.0++')*,3:799:10*)-;:77/9.,.5207;-)&)%''/51++-/(%)((+13/-13,,,*',)(,+'%((&').,885866:976//)++40200/1/-,,/(12176*,/+-01-7.)+''&%',*))'(')+/+/040.*-.5200+()+',,367/))/,(1,1,*)))'%*+2/-6-.(+2752600)&'$$#&('&0'()%+&$#
@4d9cb0af-c5bd-4357-bcaf-95069ee60feb ch=393 read=56293 start_time=2019-12-13T14:11:29Z barcode=BC01 runid=2c9cf7bc05858273f10e7d7ec552fc0bd742dc3e
CTCCTACGGGAGGCAGCAGTGAGGAATGTACAATGAGGCGCAAGGCTGATGCGAAAACCATGCCGCGTGTATGAAGAAGGCCTTCGGGTTGTAAAAGTACTTTCAGCGGGGAGGAAGGGGTAAAGTTAACGCACTCGTGACGTTACCGCAGAAAGCACCGGCTAACTCCCGTGCCAGCAGCCATAACGGTAATACGGAGAGGGTGCAAGCGTTAATCAGGTATTGGGCGTAAAGCGCACGCAGGCGGTTTGTTAAGTCAGATGTGAATCCCAGGCTCAACCTAGGAACTGCATCTGATACTAGCAAGCGAGTCTCGTAGAGGGTAGAATTCCCAGGTGTGGTGAAATGCGTAGAGATCTGGAGGAATACGGTGGCGAAGGCGGCTGGACGAAGGCTGACGCTCAGGTGCGAAAGCGTGGGAGCAAACAGGATTAAGATACCCTGGTAGTCCACGCCGTAAACGGTGTCGACTTGGAGGTTGTGCCCTTGAGGCGTAGCGCTCCGGAGCTAACGCGTTAAGTCGACCGCCTGGGAGGTACGCGGCCGCAAGGTTAAAACTCAAATGAATTGACGGGGGGCCCACTGGGCAGTGGAGCATGGTTAATTCGATGCAACGCGAAGAACCTGGTCTTGACATCCACAGGAACTTTCCAGAGATGGTTAGTTGCCTTCGGGAACTGTAGAGACCGGTGCTGCATGGCTGTCGTCAGCTCGTGTTGTGAAGTGTTAGGTTAAGTCCGCAACAGGCGCAACCCTTATCCTTTGTGCCAGCAGTCCCGGCCAGGGAACTCAAAGGGAGACTGCCAGTGATAAACTGGAGGTGGGGATGACGTCAAGTCATCATGGCCCACTACGACCAGGGCTACACGTGCTACAATGGCGCATACAAGAGAAGCGGCACCGCGAAACAAAGCGGACCTCATAAGAAGTGCGTCGTAGTCCCGGATTGGAGCCTGCAACTCGGCTCCAGCAAGTCGGAATCGCTAGTAATCGTGGATCAGAATGCCACAGTGAATACGTTCCAGGCCTTGTACACACCGCCCGTCACACCATCAGGAGTGGGTTGCAAAGTAGGTAGCAACAGCTGGAGGCGCTTACCGCGCGATTCATGGCTAGGGGTGAGAAGTCGTAACAAGGTAACCGG
+
(*+321415)('%&().%01+(,''')$%$&*/.+&.*11062*00,)-233+,20)*-13451,+,-764321-)+)*2/7635,.42;13.53**+,,48:,+11&21-'+*-,+41+).2+)*'%$$%&$)33&5*./40://6)+*)++(()568*21')0+/07))7*-*(())%3-'%&&('+,..)+/110,%(.&($+..)+0445346))&)%(*+/25431:2-/--+-,1../,)-/;+(6.5/./504461.&'*'*-1*,211234240%-/+01366676/...)((%%)))%')+,012534+(&*0-5.)+/+5-+()/,+)$&*-0033,*.21/.**++,-..,3-+86/8*:4061))((++(',%&(1/,*)(+*'+('$**8247431,,51*+.3.04)*/0<94/8:.5/-()+2579,,16667/7/*,-/6679<9,*'**5642-0-3.,04,445,-.,)/--/422+(++%(**'1,&')//,*%%&.,4.3533.59076438/''&''-)(*3463936+3/52:987769;9-0&**,,)/')/-6*52,&)&'%((%+--2-+/,//+*4)121/,+0052)1*0+.7*,,10)*98600./.-00,((&0-*0*+91/3,++./822*5&/3&'7:7:1*70384565&')-/4+.0*&*,,-/-+2.--57336,,-.-.2//8.-**'$&&,,$--,879116/$&()0-.37//7/40()**-27.66'-'/5/).)-1-6)-026)66&4--64/61(*)$*&-,&..''''',29766.('*&*-477/55556.//3.76(.)),05-2+&()(*,-/765:953-.&+&+.4.-+/.-.454733-421*+()'''*&&#%&''''()0+3/),.8//*&**-2/&'(,038713./15/6*',4)1-0./.05.-0-+,-,)%)-+*-,0)1*+,.8193533/.**-*+,2+./++8))+98682-0'-.--7-..,1.7,(.,/0-)%&'',/.2:19:+-6233/1,))''*&'&**/3--()*0+)))0,+/%**'+%&%%'0).2+*.,6.-+''$&'*)5)&)'&+3+-,*%*')%'*'(4-/-*(*5*712238*7
@413c1a83-e8a3-44de-b741-d7abc7a65c09 ch=398 read=87169 start_time=2019-12-13T14:11:27Z barcode=BC01 runid=2c9cf7bc05858273f10e7d7ec552fc0bd742dc3e
CCGAGATTTACCGGTACGACCACCCCAGTCATGAATCACAAAGTGGTAAGCGCCCTCCCGAAGAGTTAAGCTACCTACTTCTTTACAGCCCTCCCATGGTGTGACGGGCGGTGTACAAGGCCGGGAACGTATTCACCGTAGCTTTTTTTGGTGATCCACGATTACTAGCGATTCCATTCATGAGTCGAGTTGCAGACTTAATCCGGACTACGACACTTGCTTTATGAGGTCCGCTTGCTCTCGCGAGGTCGCTTCTCGCTGTATGCGCCATTGTAGCACGTGTGTAGCCCTGGTCATGGGGCCATGATGACCTGACGTCATCCCACCTTCCTCAGTTTATCACTGGCAGTCTCCTTTGAGTTCAGCCGGACCGCTGGCAACAAAGGATAAGGGTTGCGCTCGTTGCGGGACTTAACCCAACATTTTCACAACACAGGCTGACGACAGCCATGCAGCACCTGTCTCACGGTTCCCGAAGGCGTTACCATCTCTGAAACTTCCGTGGATGTCAAGACCAGGTAAGGTTCTTCGTATAATTCATCATGCTCCCACTTGTGCGGGCCCGTCATTCATTTGAGTTTTAACCTTGCGGCGCTCCCCAGGCAGTCGACTTAACGCGTTAGCTCGGAAGCCACGCCTCAGGGCACAACCTCAAGTCGACATCGTTTACGGCGTGGGCTACCGAATTATCTATTCTCTTTGCTCCCCGCTTTCGCACCGAGCGTCAGTCTTCGTCGGGGCCGCCTTCGCCACCGGTATTCCTCCAGATCTGCATTTCACCGCTACACCTGGAATTCTACCCCCTCTACGGACTCAAGCTTGCGAAATTATCAGATGCAGTTCCCAGGTTGAGCCCGGGGATTTCACATCTGACGGCAAGGCCTGCGTGCGCGCACGCCCAGTAATTCCGATTAACGCTTGCACCCTCCGTATTACCGCGGCTGCTGGCACGGGTTAGCCGGTGCTTCTTCTGCGGAGTATCAATGAGCAAAGTGCTTTTACTCCCCTTCCTCCCCGCTGAAGTGCTTTTAGCCAGGCCTTCTTCGCCCACGCGGCATGGCTGCATCGGGCGCCCCATTGTACAATATTCCCCTGCCTCCGTAG
+
1,&)(%1,*#,$(&'%&(,-7,4.2*)+774764985-2,.,*,/899411017/+0'((/-'$+-5/5,3647:4-23:18;+&)(#**(&*3.'.-25333563:8341,)(%%'%1/12+53+30.0/18657;6-'(*.-14;8-((-*+0/.(**(5**,1/,-/1663,()+*),,,0320')*826/2.+&&.++.)0-1632361,%('($'--.,//.13-00-.00-,+-..*(-&)'(*0124.(,+323313599:;-5/)'(+,'-*-+/'(++83,+4796'1(27881.*)*))))&%(*96899.86*)2<:;:7/5()+:3./1()*(/1369978+-5+,13465+-043866:+875:52(312*,5+0-.)-2-;-.-67964602.871/1/.+-/-.12609:./2469846&%0/+.'21(3548:9;5:/0.-.2(*,-02*-.63090-*+2,-((%&#%)))+,/)$&/0),.01-18;::79:41478:212+2,.-9;873/&)&()-.7/()$$('++.3,%%'&'*(-'+*4/'&)+2491'*20-.00;;3-1-)()(#(&'%'','%$%'/1+25721)%#*+,)('*1/,./4'/*/*,1+-,,--+&')%$&(/73:46(/*/-+%)%'')-32-0151*(+)'0-//0)$$'(*+0('%/))'&,-*,0.;5.(++7//'($''&%+-47;799.,)&%./'-2-.-+-82;49::./3&433-5/4/1+,.35+)#%#+).-.14..1,+*-/***-,-4-'&*124.*0(&(&)(*03+1(),,+)$&,(*/.036789787;94490-/706,)-5+&**-0#4-+--/147,-)+().-(*)-.-3:5:14++&'%***0/**3/.2-3+))515293/3.-/45<556;/7//9/3:687:10.((.(((3.0*-($'7)736/25:59<99886-(%%&1+.+++-)0+)&&%%%%%')+,/,84+/;4824/7.+.++-+)+)'&$$$'$+&%&('97:44;4+,+-%)(-094)/-63402122'1()'*3;3305)(%+,5/00/433+)(*'(460631
@e5f06d9e-9238-473b-a82f-45cfbffef508 ch=97 read=163313 start_time=2019-12-13T14:11:46Z barcode=BC01 runid=2c9cf7bc05858273f10e7d7ec552fc0bd742dc3e
CCCTGCGGGAGGCGGCGGTGGGAATATTGCTGTGGGCGCAAGCCTACTGATGCAGCCATGCCGTGTATGAAGAAGGCCTTCCGGGTTGTAAAGTACTTTCAGCGGGGAGGAAGAGAATTCAAAGTTAATACCTTTGCTCATTGACGTTACCCGCAGAAGAAGCACCAGCTAACTCCGTGCCAGCAGCCGCGGTAATACGGAAGTGCAAGCGTTAATCAGATTACTGGGCGTAAAGGCGCACGCAGGCGGTTTGTTAAGTCAGATGTGAAATCCCCGGGCTCAACCAGAGACTGCATCTGATACTGGCAAGCAGGAGTCTCGTAGAGGGTAGAATTCAGGTGCTTGGTGAAATGCGTAGAGATCTGGAGGAATACCGGTGGCGAAGGCGGCCCCCTGGACGGAGAGACTGACGCTCAGGTGCGAAAGCGTGGGGAACCGACGGGATTAGATACCCTGGTATTCCCACGCCGTAAAACGATGTCGACTTGGAGGTTGTGCCCTTGAGGGGCGTGGGCTTCCGGAGCTAACGCGTTAAGTCGACCGCCTGGGAATTACGGCCGCGGGTTGAAACTCGATAATGAATTGGCGGGGGCCCGCACAAGCGGTGGAGCATGTGGTTTAATTCGATGCAACGCGAAGAACCTTACCTGGTCTTGACATCCACAGAACTTTCCAAGAGATGGATTGGTGCCTTCGGGAACTGTGGACAGGTGCTGCATGGCTGTCGTCAGCTCGTGTTGTGAAGGAAATGTTAGGTTAAGTCCCGCAGCAGGCGCCAACCCTTATCGCTTTGTTGCCAGCGGTCCGGGAACTCAAAGAGACTGCCAGTGATAAACTGGAGGAAGGTGGGGATGACGTCAAGTCATCTTGGCCCTTACGACCAGGGCTACACGTGCTACAATGGCGCATACAAAGAGAAGCGACCTCGCGAGAGCAAAGCAGCGGACCTCATAAAAGTGCGCGTCGTAGTCCGGATTGAGTCTGCAACTCGACTCCATGAAGTCGGAATCGCTAGTAATCGTAGATCAAATACCACGGTAGATACGTTCAGGCCTTGTACACACCGCCCATCACACCAGCGTAGAATTAGGTTGCAAAAGAAGTAGGTAAGCTTAACCTTCCGGGAGGCGCTTACCACTTTGTGATTCATGACTGAGAGGTGAAATCGTAACAAGGTAACCAG
+
.*'%%*',.'),-&2/'4654)3**&.+**)),,3*)*-*/+.4,''$''-***%.-22/20,*,+&),//()(&'%$)+-+&5-7(&',1.*+,,-520),.&37)&.)(***(,*+%'-43-+7-7-69-69/)567.4/.-.*6++17.+-+./,')*&'.0/(-0.01--0646897./+)*7/,./:0-:/-/31-()).1:75809+7+,.'*)+.+/6:<873+*.*'&%%&$+)-,03-+1(.,+0924-37/0283/&(+*&+25.'0634:2+4+()&&*2-,--.8201325034-48,+%'($&(*441'%'$+1,+((.)2+:2081/$&$-+20(()'(6/40)'+,-/650%,))/+03215022.,+/-0/*0*385,*4879/5()*+1-//..,//1359:971)**''31/*+''&'%'+/'62*2,*,7656<//7:953/24,%--/6581<<10111/4:96-3-2,,-,*5).+-93.5/,-1-5,-+',*+15/.01-02229/--+,528-265372-.)%$'&,).30.3-3.*+-,,))$''&+*-(**1-,-03151'4(697.,2)%'#$%'&(0292-'$&(.**(1-78/7172../-//(-+*'+6-/3866636:74*/1--*,,1194-...20-09/2+,&(&()./0*/*/,;6::295+90-/-.,(()*-(3235790210/622395/),+,./535328-(),3,*+)*)*01*/13545./75'%))-2,,-0)*&-',.&*'(),$&43.,-7*+---5-8))$')-./1;979/)'+-0+&(,)-00021636791./*',)+).795/-,-*,33*),7758.20+02;.4,**,06:),240+)+)*/,0296:7;759979788606/((&)+),.337442,,+))+,/81(('((.701302((/8;,/2:1/.-04+6,-.2-).,4/.))**+21.60/.(%(*0.').+(+'')62745())))+.66652%&./1(0)+&0+(),*)%%41123713&)-.+*)%(&&()*/126;80571/'((%(('%&%)$)&%(50:15/14-$()&)),--0/(('(10110.+''0-*-*)+-/2049*-.0(&*')+;3773,++&&$&((-,,4**)./2,,4-/10/704$*
@1fbb656c-a59a-4beb-ac82-5eb5dfafe98b ch=195 read=92516 start_time=2019-12-13T14:11:45Z barcode=BC01 runid=2c9cf7bc05858273f10e7d7ec552fc0bd742dc3e
CTCTACGGGGAGGCAGTGGGGGAATATTGCACAATGGGCGCAATGATAAGCCATGCCGCGTGTATGAAGAAGACCTCCGGAGTTGTAAAGTACTTTCAGCGGGGAGGAAGGGGTAAAGTTAATACCTTTGCTCGTGACGTTACCCGCAGAAGAAGCACCGGCGTGCCAGCAGCCCGCGGTAATACGGAGGTGCAAGCGTTAATCGGAATTGCAGGCGTAAAGCGCACGCAGGCAGTTTGTTAAGTCAGATGTGAAATCCCCAGGCTCAACCTGGGAACTGCATCTGATAGCAAGCAGGTCTCGTAGAGTTAGAATTCCAGGTGTAGCGGTGAAGTGCGTAGAGATCTGGAGGAGGAATACCGGTGGCGAAGGCGGCCCCCCCCTGGACGAACTGACGCTCAGGTGCGAAAGCGTGGGGAGCAAACAGGTTAGATGCCTGTTAGTCCACACCGTAAGCGATGTCGACTTGGAGGTTGTGCCCTTGAGGGCGTGGCTGGGCTAACGCGTTAAGTCGACCGCCTGGGAGTACGGCCGCAAAGTTAAGAAAACTCAAATGAATTGACGGGGGCCCGCACAAGCGTGAGGGCATGTGGTTTAATTCGATACAGCGCGAAAAACCTTACCTGGTCTTGACATCCCACGGAAGTTTCAGAGATGAGAATGTGCCTTCCGGGAACCGTGAGACAGGTGCTGCATGGCTGTCGTCAGCTCGTGTTGTGAAATGTTGGGTTAGAGGTCCGCAACGAGCTGTACTTATCCTTTGTTGCCAGCGGTCCGGCCGGGAACTCAAAGGAGACTGCCAGTGATAAACTGGAGGGAAGGTGGGGATGACGTCAAGTCATCATGGCCCCTTACGACCAGGGCTACACGTGCTACAATGGCGCATACAAAGAGAAGCGACTCGCGAGAGCAAGCGGACCTCATAAAGTGCGTCGTAGTCCGGATTCTGCAACTCGACTCCATGAAGTCGAATCGCTAGTAATCGTGGATCAGAATGCCACGGTGAGTACGTTCCCGGGCCTTGTACACCGCCCGTCACACCATGGGAGTGGGTTTGCAAAAGAAGTAGGTAAGCTTAACCTTCGGGGAGGCGCTTACCACTTTGTGATTCATGACTGGGGTGAAGTCGTAACAGAAGTAACGGAAGATAGAGCGACAGGCAAGTAGGTGCTGAACGCGACAACTTTCTTCAGCACCAGCAATACATGGCGCGCG
+
-+1*(+&-,*&)'*&++04;8(.412/6+++/.80/533+,)%%&'&&'$&(/+,3669796745+1+&(**%-321,-1(*.1-,45)(1+*+50.+1//39-*/.,(-41-,.9511737012-57.-663+*+/3.50.5<543((,*%+,%&(,-(''&':91//.)/33,.7/;0-:///61.,+,-142+161<1806+/1*6)(-&786677;533//*+)../6.-0198*0.4.05,'&()*-'+/5,737-(,/--11/1+&&/(-%*.../-8)))*'*+,,.,*&,).+/24*-%*'('+'/*/2++875**%''+53..+--0010-+++,666;9/.+'-++0,/46281/70))1)/,-,/1:2921').749-&')*+-98979379:73&&'%&'&((*3**.03:020(.'6(+25*36-%&+'+517,-+.41368'3223240.,+0/4101.1/,.+75)%,,),/++3/8.+#()*,'*100./5192.054-7;7:<96:-(%&'33693-//8*+1,,+)/038-..(37-./0/24156:<9*:4)).-/2212-*&%',../1.(+24;9566:,**'%'%$(%'')/(**0-1-*0,+(02--.+)./,21'(,12*2,/983,,,,,533.172165684*5*0672816/202345).2233955463:66599681-.//9897895436;50216,//+:-(&&$(.5),187&()**/11050111'(0))091383-0-13122210*:+2--87-2)0.,.1189::2332256:/2360-10),,*+*,496266898995,.45598,+%*./.%'&')+45;2669)(')#'',-///..6.)60/031--26-')&('%&*%)(.*2.+')',89+.-.+-/01)'0:6+,----157010))),(-+(#&(*'-.26,5,1*)(525//-'&+-1--++*0/../8974-)),+-14660+-18/((',)+/49694%234525-/-0-/508:/.76465673733,('*,2)+20.2874,'),*+.-40.'('-,7-876:8-75/*/2,0.5-,52'+..**2378;51/.)./2884//.1./17:79/3&(*(('(//.0-,111)(+010634:76,)*'/(&(++*&&/'),-./,),49.14-()+-8:6%7.0)()&+'&)%%$%$
@4c1113f0-1169-4c17-a8af-edd3306b601c ch=181 read=199062 start_time=2019-12-13T14:11:44Z barcode=BC01 runid=2c9cf7bc05858273f10e7d7ec552fc0bd742dc3e
CCGGTTACCTTGTTGTTCACCCCAATCCCGCTGACCCCTACCTTCGGCCGCTGCCTCCTTGCGAGTTGGCTCACGGACTTCGGGTATTGCCAACTCATGGTGTGACGGGCGGTGTGTACAAACCGAGAACCTTCACCGCGACGTTCTGATTCGCGATTACTGGCAACTCAGCTTCGTAGCCAGGCAATTTCGGCCACCACAATCCCGAACTGAGACTGGTTTTAAAGTTTGGCTCCCTCACATTGCATCTCTGTACCAGCCATTTGTAGCGTGTACACATAAGGGGCATGATGGTTGACGTCATCCCCACCCTTCCTGGTTAGCCAGGCAGTCTCGCTAAGTCCTCAATAATGGTAGTGGCAACTAACGACAAGGTTGCGCTCGTTGGGACCAACCACGACACGAGCTGACGACAACCATGCACCACCTGTCACCTTGTCCCCGAAGGTTTCCTCGATTAAGAGTAATGCAAGGATGTCAAGTGTAGTGGAGTTCTTCGCGTTGCTTCGAATTAAACCACATGCTCCGCTACTTGTGCGGGTCCCCGTCAATTCCTTGAGTTTTAATCTGCGATACCGTACTCTGGGCGGAATACTTAATGCGTTAGCGGCAGCACGGGTGTTGAAACCCCTACACCTAGTGTTCATCGTTTGACGTGGACTACCAGGGTATCTAATCTGTTTGCTCCCCGCTTTCGAGCCTCAGCGTCAGTTACAGTCCAGAGAGTCGCCCTTCGCCACTGGTGTTCTTCTAATCTCTACGCATTTCACCGCTACATAGGAATTCACTCTCCTGCACTCTAGATAACCAGTTTGAATGCAGCGCAAGTTGAACCCGAATTTCACATCCCGCCAGTATCGCCTACGCTCCCTTTACGTAGTAAATCCGGATCTTGCTCGCCACCACGTGATACCGCGGCCTTTGGCACGTAGTTAATGGCTTCCTCCTTGGGTACCGTCGTTATCTTCCCAAGAGATGACTTTACGATCGAAACCTTCATCACTCACGCGGCGTTGCTGCATCGGGTTTCCCCATTGTGCAATATTCCCCTGCTGCGCTCCGTAG
+
***./502607-,5*+49,9:7*-.+-))$&&$#$/5/(*0104/5.7012('/)*+'(/+..&*+.*&)0/,-00,/541+2/.,1//9</(-++(,.898888:08975:12226/623/4/*')%(&$'('./1+*-+*&*.*).2796114207,/,&'&%((+/*,/255)3(*)&'+)%&&+344/958,-*')(3*+*&'154--,'(48843;9,,1*)36.050113)**+()/800022534793*+(),2,22)&$#'+()'&%'),*+,-,.3/04743.*%/()*1+(*/2/79-*53()/*,-).+3*(+1*-544222231022*)+,87-/($)4-'00.-)&#%(.),*4,.)3-,)//:'),655-1/-26,.*)&-&#%&%.(+,++./.*+*+02,874521127/30()**%'+)2**+,-)())&'*410../--.1-.((+--80//54*8/6531)/)+110+*./)*(2166702+---.8:8414.7/:.'%)(/03897:,,.,-44222.+(+)231,0157:5:0$$&,*.153)-+/,1-.)*)%',,024*+%%*654/4--')$$2+202/,1&,+-.-%3,''))(%&%'(.1)10-*$$''-3./.02633789.61))+-/77:3*'()-**%#-*--,20-,+*.96-004971(,.644+,/2854,23246&').,/1,28*,,-++,/9175(/'''2)02110**-1...1(,-,.41,-//203;52477$%+$$&&&*'*)//0'(()*.7457,--..449:9:8:-51;<.'3,(6-*.%-)-+.4,-*3.*%'%+.2,-00+3+%#$#'$'&'*'.3.,.++..60/81)-*'&**099+,,(*)($%$%%.*)213-*&'%'$&/.4:43/-*$$(&(,)/12122281100./694&))%%$&/-.(1112*%(4(-.:299/,/%&'(),+*+330,,))+%('',.(4''(2,0240/,*-10/21003220..'3.0:0,790*2.)*.--*+,7251+),,.0.,(**,')(&'
@754c24cc-7bfe-4908-94c4-b955f8b953de ch=95 read=415041 start_time=2019-12-13T14:11:42Z barcode=BC01 runid=2c9cf7bc05858273f10e7d7ec552fc0bd742dc3e
TGGGTACCATGGTACGGCTTCACACGATCGCTCAGTGGTAGCGCCTCGAAGGTTAAGCTACCCTACTTCTTTGCAGCCCTCCCGCGGTGTGACGGGCGGTGTGTACAAGGCCCAGGAACGTATACCCGTGACGTCGGTCACGTTACTAGCGATTCCCGACTTCATGGAGGTGGGTTGCGGGCTCAATCCGGACTACGACACTTTATGAGGTCCGCTTGCTCTCACTTGGTCGCTTCTCTTTGTATGCGCCATTGCAGCACGTGTGTAGCCCTGGTGTAGGGCCGCTGGTGACGCACGACGTCTCCCCATTTCCTCAGTTTATGCTGGCGTCCTCATGCGAGTTCCGGGCGGGACATGGCAAAGGATAAGGAGTTGCGCTCGTTGCGGGACTTAGCAGCATTTCTGACACAGACTGACGGCAGCCATGCAGCACCTGTCTCACGGTTCCCGAAGAGGCACATTTCCTCTGAAAACTTCCGGCGGTTATTCAGGAATGGGCAGGTTCTTTAAGGCATCGTTCGACCAGGCCTCCACCGCTTGTGCGGGCCCCGTCAATTCATTTCCGGTTTAACCTTGCGGCCGTACTCCCCCAGGCGGTCGACTTAACGCGATGCAGCTCCGGAAGCCGCCTCAGGGCGCTGTCTCCAGTCGACATCGTTTACGGCGTGGACTACCAGAATTATCTAATCCTGTTTGCTCCCCACGCTTTCGCGCACCTGAGCGTCAGTCTTCGTCAGGGGCTGCCTTCGCCACCGGTATTCCTCCAGATACTCTACGCATTTTCACCGCCACCTGGATTTCACCTCTACGAGACTCAAACACCCGGTATCAGATGCAGTTTTACGGTTTAGGGCGGGTTTCGCATCTGACAACGACCGCCTGCGTGCGCGCCGCCCAGTAATTTAACGCGCACCCTCGTATTATTACCGCTGCTGGCACGGAGTTAGCCAGTGCTTCTTAGGGTAACGTCAATGAGCAAAGGTATTAACTGCTCCCCTTCCTCCCCGCTGGAAAGTACTTTGCAAGCCGAAGGCCTTCTTCATACACGCGGCATGGCTGCATCAGGCTTGCGCCCATTGTCAATTTACCGCCGCTTGCCTCCCGTAGAGGAACCGGCTCGGCAGCGAAGGAACAACACAAAGACACCGACAACGCCGCCAGCACCAGCAATACGTAGCGCG
+
+'%''#%)%'**&'*'+,-84+-'&&%'(''&&&%'%'-'''&,+.1**0)0+9.1'))')*((''(.(061*,-'41)(*4+*0.0,',.074;87113,-(((+,(334-&$/2/*2$(')&.($&&'$'&(&%((+(+*0-,-2)-.117777+/689:8+-++''()&*)*-*++0(--.22/0(1956.--,,-$--47/.*+,/.0/,*1,+,020.)**'))+++.--7531950156697:9336*,(,,+.1.02+,-.07--6350.'+.)'$%$%***'$%%%#&((1//&&'&()&(1215.2**-;,+***&))&()+&)+')$%&'(727-.+,)).(&$#$%(&,/(3-8-)%,*%)-2-3-.,,,1310,8-++/(+#'$#%&),))$$&%$%$%%-32112(52/473763,+-',0+--1+,+-219;-6*%''(+-2.04,3,,''&)((+02-,5/10((&+-*5+-1/%+*&))$+,&+.423708+*'&$#$&%*%+'&%'&$%%&+)16*-:,-15.//3)02/60((.2-94:6*(+($$('.)$&%,*+*((&,1.+2+,--:8;,-1'5,6667704/7/71+*%($'%&'),,',*($*)',31-(-73-''')%&)*'((,,,+0-373591)-%/6557:754/33.0((-),.2239489437<8*/)360+&*').360-0-314744.59798,1012<5/*-+087.+1-474;76791531-**.,9510''$4+'')+52534209;.,-54)+*++1.+0$1*'&$(,'2..0-*0257:6723'20-*(0,.1...(%(&)*1-&#$)+'/(%-.('&.-.5+($)+*,121(/,*&0.9,-1*/1%1%'()&()(+2-+&-$%*)'',*(*%(',/.,/(*&'''1.')$%#%&2221-$'+2&'-**+8/+5434880.0&)/.*-.446702/.,2239+.-231-1(&*&).10+*+037)32,+-020%.)'',').6-%(%$$+(%(,,-28699:<9()),),)++0101047201005%('*'.'0+.-%%%'%),'&)(&%+)&+*$&(++/6.65(*1+.&*'+*('&$%'%%$(()1----.%'(*/(**,52,.1&,)+.+/''$'(')*(*..090//-+2)1.)($&$&%
@9951a0df-77fc-4bdc-b200-b8bbaa16f355 ch=281 read=92598 start_time=2019-12-13T14:11:54Z barcode=BC01 runid=2c9cf7bc05858273f10e7d7ec552fc0bd742dc3e
CTCCTACAGGAGGCAGCAGTGGGAATATTGCACAATGGGGAAGCCCTGATGCAGCAACGCCGCGTGGTGATGAAGGTTTCCGGATCGTAAGCTCTGTCTTTGGAAGATAATGAAAGCGGTACCCAGGAGGGAAGCCACGGCTAACTACGTGCCAGCAGCCGCGGTAATACGTAGGTGGCGACGTTATCCAGTTTACTGGAGCGTAAAAGGGCGTAGGCGGATGATTAAGTGGATGTGAAATACCCGGAGGCTCAACTTGGGTGCTGCATTCCAAACTGGTTATCTAGAGTGCAGGAGAGGAGAGTGGAATTCCTAGTGTGGCGGTGAAATGGCCAGAGATTAGGAAGAACACCGGTGGCGAGGCGACTCTGGACTGTAACTGACGCTGAGGCTCAAGCGTGGGGAATGGGATTAGATACCCTGGTAGTCCCACGCCGTAAACGATGAAATACTAGGTGTGGGGTTTCCAACACCTCGTGCCGCCGCTAACGCATTAAGTATTCCGCCTGGGGAGTACGGTCGCAAGATTAAAAACTCAAAGGGTGTGGGGACCCGCACAAGTAGCGGGCATGTGGTTTTAATTCGAAGCAACGCGAAGAACCTTACCTACACTTGACATCGCATTACTCTTATCAGAAATCGCGGGGACAAAGGTGTAGGTGGGTGCATGTCGTCAGCTCGTGTCGTGAGATGTTGGGTTAAGTCCCGCAACGAGCGCAACCCCTTGTCGTTAGTTACTACCACTAAGTTGAGGACTCTGGCAGAGACTGCCTGGGTTAACCAGGAGGAAGGTGGGGATGACGTCAATCATCATGCCCCCTTATGTGTAGGGCTACACGTGCTACAATGGCTGGTACAGAGGATGCAATACCGTGGTGGAGCCAAACTTTAAACCAGTCTCAGTTCGGATTGTAGGCTGAAACTCGCCTACATGAAGCTGGGTTACTAGTAATCGCGAATCAGAATGTCGCGGTGAATACGTTCCTTGTACACACCGCCCGTCACACCATGAGAGTTGGCAATACCCGAAGTCCGTGAGCTAACCGCAAAGAGGCGGCGGCCGAAAGGTAGGGTCCAGCGATTGGGGTGAGAAATCGTAACAAAGG
+
/-2'(*.*24(/3+/232290*(/*+.8//.211100.7.*.+4;2,,-:9/.++/''#.*,-/0/('((--04031;+1(1*767461)')+776785:943+.)**&%%'')'&(&**,,/*)-8,-5/*.)+)()&%#)243446695564141024/4%,2,.,-.44517/**),/2215.,/+&,-5()--0/%'(('&*-+(+('&())1,3;443/4/5/1669110.,/3,+*-4-)-&+.,34*/+-,/..+++*-/-1:003;49::-7-,,331102656455*-,-1**(+*.-./0.10,,163+'))07,-.,()'%%')(+++0.)5+-,(&.,46;2:54:4-'/+135--,+-7.346688111013457/6:348,,),06//1*%&%$('$,,/030+25+-1:866605*),077447<;8777,.).),,-.0825)*,35+:.-&*(+'*/,2*/%.726;.1(*4/01/13532655677/386566*&()*,/,--.+,-,,1/.62.3,..69)+,&-))*2832485,+),*)((&(((77110-)+.09;2625755.4,+,'*%2028325/,+0.0,&&((,/31123/2$('(,.//.3-.+/**-3+*,%($*24024:(1)2+,+2--22((%)()'()12-++,,959666-81239989<68.2/1/1488((++'.()020.3,4:4)(6000,9,,+;10011382544)/+0('-0-/062&.,')*+10224645/,+3.-.4165-/7,,.2+/4842559:877.9-//7645,3662/,52313.-'230++&)%')-/7767090/7772/**-2-+).),(211//2;452),/530242:732643;:.;979822/21:869-6-,,)6867005--367871.-.201,++.01(*7,--'134256060/70-(),3588979-8-,//.58,4+-))))+40.-&-31074--/,1.1701.0))*-.0-/,;/)04*'.))*.'''(((2223513638/((),+&'*'./0+,3*,2)*)($&*)(/03*:*011-+.,*15+,.202412:-/9
@44ddff41-f89b-4ef2-ae89-956b48f44a5a ch=385 read=58636 start_time=2019-12-13T14:12:02Z barcode=BC01 runid=2c9cf7bc05858273f10e7d7ec552fc0bd742dc3e
CCGGTTACCTTGTGACACTGATCATGAATCACAAAGTGGTAAGCGCCCTCCCGAAAGTTAAGCTACCTGCTTCTTTTTTACCGGCCTCCCCGTGGTGTGACGGGCGGGGTGTGTACAAGGCGGGGCGTATTCACCGTGGCATTCTGATCCACGATTACTAGCGATTCCGACTTCATGGAGTCAGGTTGCCAGACTCCAATCGTTCACGACACTTTATAGGGTCAGCACTCCTCGCGGAGTCGCTGCTCTTTGTATGCGCCATTGTAGCACGTGTGTAGCCCTGGTCGTAAGGGCCGCCCGATGACTTGACGTCATCCCCGCTACTCCAGTTTATCACTGGCAGTCTCCTTTGAGTTCCAGCCGGACCGCTGGCAACAAAGGATGAGGTTGCGGCTGTTGCGGGACTTAGCAACGTTCACGAAACGCAGGCTGACGGCAGCCATGCAGCACCTGTCACGGTTCCCGAGGCACATTCTCATCTCCTGAAACTTCCGTGGATGTCAAGACCAGGTAAAGGTTCTTCGCGTTGCATCGAATTAACCACATGCTCACCGCTTGTGCGGGCCCATCAATTCATTTGAGTTTTAACCTTGCGGCCGTACTCCCCAGGCCGGTCGACTTAACGCGTTAGCTCCGGAAACGCTCGGGCTGGCTCGAAGTCGACATCGTTTACTGGCGTGGACTACCAGGGTATCTAATCCTGTTTGCTCCCCACGCTTTCGCACCTGAGCGTCAGTCTTCGTCCGAGGGCCGCCTTCGCCACCGGTATTCCTCAGATCTCTACGCATTTCACCGCTACACCTGGAATTCTACCCTCTACGCGAGACTCAAGCTTGCCAGTATCAGATGCAGTTCCCAGGTTGAGCCAGGATTTCATCCTGACTTAACAAACCACCTGCGTGCGCTTGCCTTCGATTAACGCTTGCACCCTCCGTATTACCGCGGCTGCTGGCGCAGGAGTTAGCCGGTGCTTCTTCTGCGGAACGTCAATGGTAAGGTGGCCTGCTCCCTTCCTCCCCGCTGAAAGTGCGCAACCCGGTGCTTCTTCATACGCGGCATGGCTGCATCAGGCTTGCGCCCATTTGTGCAATATTCCCCTGCGCACTCCCGTAGGAG
+
.(3,6/)*%&%$$%$)%%)(**+%&),8++)*,,0+-09786+/023,*,6/*+*$&).+,%&%&)4)),9.773601+1276253,002+(-(1322323+,0()-.-,-5158941.*'(+,'/+2.10,*/2.0593-25*(()130/00229/010.0016;570/0;18-0,2))**&(.2/'3'&()().'6+4.&(')&(*(($&%).,.''),,,+((%+,,-.2)-,.%()-'),%*+.27/)-,/1348:*7,'%&''%++,,-,,--534028::4.3*)(&-2+*(&&&,,1228--.//9,-,++(%&($''*(()/72-/1201/6.-/10/00185001647'')1,,/8;89:9170-2/1:-2044,,/-21.-*+)*')-)-*50.''&%$&&'&#(*&&($.)))$,'/4///.12.25%*/0224210019156.+--66804/*+***(..3;:::950/-,))++&,-327.08501,.00/1554314337(0-3:4494/0,+/./244'3(6*-,-4-..,+*)*&*1)+,1-12404+10)',+499;6//54,'//89-.,6-,0+)-*.+-0/00600,&&201(3141200222,))&)-.-2/5(,*(($%$'&.*+-(%&#'')&()*-0.-,/7884;.*))-,-.146542+).)+,..2474.+/07.17<.+--472*+//+26.*&&'+0-..04,.005548<:658''%,2097,,%%''(.-,4/&0113;7234++-00056452314;:279:358/41130/'2)5.4++/8.*4-,+&*('../03),%,-4.13*..-/7358958889;250+-3/71.-50'/2*2:,,/-/'(*10.105.15/1-'-./37851/*)*'#'''()'(,-0711.4/--10:1/12++/+5,.527585653.2-+%&%6+)*12.)(*)-0+-.7.8<86765,.+.-,*+*+,(%*'('&&%%$'$')79-2<6870:8*+71119202-.&&%%,3),(&$'/*348534--*-+51/0453-,,,,:*020/7/3/67.&,6)&)'*)1,1146-.)&&*(+&)+2:),859*,)
@ae192a09-310d-4dae-a01f-e5377cf72962 ch=281 read=92610 start_time=2019-12-13T14:12:15Z barcode=BC01 runid=2c9cf7bc05858273f10e7d7ec552fc0bd742dc3e
CGGGAGGCAGCAGTAAGGGAATTTTCGGCAATGGGAAACCCTGACCGAGCAACGCCGCGTGAAGGAAAGAAAGGTTTGTAAACTTCTGTTATAAGGAAGAACAGCGGCTACAGGAAGTGGTGGCCGAGTGACGGTACTTTATTAAGCCACGGCTAACTACGTGCCAACAGCCGCGGTAATACGTAGGTGGCAAGCGTTATCCAGGTGTGGGCGTAAAGGGGCAGGCGGCAGCAGGGTCTGTGGTGAAAGCCTGAAGCAACTTCCAGTAAGCCATAGAAACCAGGCAGCTAGAGTGCAGGAGAGGATCGTGGAATTCCATGCGTAGCGGTGAAATGCGTAGATATATGGAGGAACACCAGTGGCGAAGGCGACGATCTGGCCTGCAACTGACGCTCAGTCCCGAAAGCGTGGGAGCAAATAAGTTAAAGATACCCTAGTGGTCACGCCGTAAACGCGATGAGTACTAAGTGTTGGATGTCAAAGTTCAGTGCTGCAGTTAACGCAATAAGTACTCCGCCTGAGTAGTACGTTCGCAAGAATGAAACTCAAAGGAATTGACGGGGGGGCCCGCACAAGCGGTGGAGCAATAATGGTTTTAATTCGAAGCAACACCCGAAGAACCGCCACCAGGTCTTGACATACTCCATGAGCTCCAGGGTGGAGAGATAGCTATATGAGATACAGGTGCATGGTTGTCGTCCAGCTCGTGTCGTGAGATGTTGGGTTAAGTCCGCAGGCGCAACCCTTATCGTTAGTTACCATCATTAAGTTGGGGACTCTGGCAGAGACTGCCAGTGACAGCTGGAGGAAGGCGGGACGTCAAATCATCATGCGCCCCTTATGACCCTAAGGCTGCACGTGCTTTCCACAATGGACGGTGCAAGAGAGGAAGCGACGCGCGAGGTGAAGCAAAACCCATAAAACCATTTCTAGTTCGGATTGTAGTCTGCAACTCGACTACATGAAGTTGGAACCACTAGTAATCGCGAATAAGCATGTCGCGGTGAATACGTTCTCGGGCCTTGTACACACCGCCCGTCACACCACGAGAGTTGACGCAGAAGCCGGTAGCTAACCGCAAGGAAGACATCTAAAGGTGGGATTATTGATTGGGGTGAAGTGGTAATAAGGTAACCGG
+
//82*,/,,01/.2/&*+'+)1543.28789651)&.,)9+,.165/0..-$.'/2.-.,,)(&&'**$(*-)--43(1290.3.13.5...85,/11)/3/(-,40,))*(4,.*')+1-,-6.%%'(++.+-.+,.3/).,**%'+/..+)*0-342456.5,/%1.173.,)*,-,.3955322/-1,18./009638*(3(+&0)9896,9/'-/2/./6885:70.-((41/42/,-0.1/9903;820+))'**.--('((,+(01,+&%+/,/9*-4,+,-.0-)/.16073-/*.5569580(3*4,121733421431:2,12,+04448886553571/6+,))+/-25446.))2+4/97:212103726.//-,***+3+*,0)+,:3.)*,.+-/49;9-..0;221.,/.3.+*1/24:*)&&,(1/0-.-/8569;7,((**+(('+)*,4//554<6:6:7886;723;9659588:;6.9.5,4--13-42**,.02:5693--'+*)),011;1())*).36,*7,)999;+.*).,5-3414468**+52*,+0027.*-*-6)*)'%(.402/5;<,:;9;6+0+&*5/2',&&(.5(-.,&#&').1')%))25221/1-1-.,&'('*//2)+2.1+-.+'((21,011020/0-1..,5%+*,067843.1)*//,-((+3686.,+*%1(),78-6,3,,+1,-,,01)**)11./0&46*&-+-.4765.;//5;8;;91;18018.88/4455-',,)('*015678,++%%%&&'(,.*/)&)*/,/5,)),887;2//388-,,.)1/0(%'(+,(-/&%$+*1..$+%)(2/)(''('&)2;343,5)4.26**'*&&+(('''(&%%()+*+',),/0&,59<68<814/77)064/,''%$),2/)/&0+(',/33--.10//1-.02/303538025749883%-.-/7555612,')*'+*+,0458-407134;88:569755.87:835/-.++,,/:56<831../.11.--**)*.))(&#,&&**%)-*02,21222/+)-.,,*('$$$&()'./-.6/6;9217')+*(050661,,*.++)%%$#&*+)-,7:54.5
@ecc36af5-dfb8-4b25-a79b-336fa1cf50e3 ch=257 read=77058 start_time=2019-12-13T14:12:13Z barcode=BC01 runid=2c9cf7bc05858273f10e7d7ec552fc0bd742dc3e
CTCCTACGGGAGGCAGTGAAATATTGCACAATGGGGCGCAAGCCTGATGCAGCCATGCCCGCGTGTATGAAAGAAGGCCTTCGGGTTGTAAAAGTACTTTCAGCGGGAGGAAGGGGTAAGTTAATACCTTTGCTCATTGATACCGCAGAGAACACCGGCTTAACTCCGTGCCAGCAGCCGCGGTAATACAGAGGGTGCAAGCGTTAATCGGAATTACTGGGCGTAAAGCGCACGCAGGCGGTTTTGTTAAGTCAGATGTGAAATCCCGGGTAACCTGGGAACTGCATCTGATACTGGCAAACGGAGTCTCTCGTAGAGGGTAAATTCAGGTGTAGCGGTGAAATGCGTAGAGATCTGGAGGAATACCGGTGCTTGAGAGCGGCCCTGGACGAACTGACCAGGTGCGAAAGCGTGGGGAGCAAACGGGATTAGATGCCCTGGTCCACGCCGTAAGCGATGTCGACTTGGAGTTTATTGCCTTGAGGCGTGGCTTCCGGAGCTAGCGCGTTAAGTCGACCGCCTGGGGAGTACGGCCGCAAGGTTAAAACTCAAATGAATTGACGGGGGCCCGCACAAGCGGTGGAGCATGTGGTTTAATTCGATGCAACGCGAAGAACCTTACCTGAGATGTGACATCACAGAACTTTCCAGAGATGGATTGGTGCCTTCGGGAACTGTGAGACGGTGCTGCATGGCTGTCGTCAGCTCGTGTTGTGAAATGTTGGGTTAAGTCCGCAACCGGCGCAACCCTTATCCTTTGTTGCCAGCGGTCGGCCGGGAACTCGGAGACTGCCAGTGATAAACTGGAGGAAAGGTGGGGATGACGTCAAGTCATCATGGCCCTTACGACCAGGGCTACGTGCTACAATGGCGCATACAAGGAAAGCGACCTCGCGAGCAAGCGGACCTCGCAAAGTGCGTCGTAGTCGGATTGGAGTCTGCAACTCGGCTCCATGAAGTCAGGAATCGCTAGTAATCGTGGATCCAGAATGCCACGGTGAATACGTTCCCGGGCCTTGTACACCGCCCGTCACCATGGGGAGTGGGTTGCAAAGTAGGTAGCTTAACCTTCGGAGGCGCTTACCACTTTGTGATTCGCGAAGCTGGGGTGAAGTCGTAACAAGGTAACCGGAAGATAGAGCGACAACAGAAGTAGGTTCTAAAGACACCGACAACTTTCTTCAGCACCAACAATACGTGAAAAAGA
+
001**,20:6,+*(%,+'%+)'()+*,354:6680,-+/23(*5+****-)(+-38.91((-+-.//,,/-(&))(1.7316)987;5728:2*/112:641452;3/22/4-03-+/)(,+/0-087466///4112%'.+-9330+-'+1*('--+''&/*/10303159544/-0)-117/10.(.(,,,20./.37154586546).0)//.0047+++280+('+103470566(41;;0-,1/+*+,+4**))(-/)*/4**+(%+(/,/05-)*,500++,000133826*-,'((+&&(,-.+05521&.+-)-(7+/1,-721//..2963106-0386+*+),/33;0.6.47458;480,%&%'')(*,.320*(+040+)-*''&((*.4660-/21''-/8:9')$(/.01%690/9..07.86(''$(/5-0/27373/&,+-/0/0/-*,+((&*,8'%0''1/)0-./97666833.5-5+,,,.-,,.,-+7-3,16599:87720+(%'$,,71936/67*3-987531+.97<;9808-8-110035+)+'&**,.7254<77.,*'*,*-/40<:6978901212:89,+/16249-.,1.2434&(&,'-(+.02/((,-26*-/,+(()*+,7+4$/'.)919:*/92:01.+1.,,(,-*).,/:;;:6:9;99998066&)*/577132/..,20*+.6'+3272,+*-3*+0/4&'*,,5/20/)+*+-5.-841.:-.5225/527)3,/399/523-)'%'(-.699/11//226&3350,/))-'/*-.47/8767:87742134054/0+46:/-1)(+,./..-+,)**)+200*'(+0%,*04443411((+-0+-/063641//-+.4:/11:84544((263.1/1112360508+1)8+')#$'(9655635.0(,,.4..//7../$,(-+-1,-,%*++0./.73/-+0((*2237;7+..612.7/+/0023))1688223//+/')1.:7'')*&)*&'(-1*((*,655;7:81*''&---,-/,022055982/(-.)4243169+).-*(//38;3(('(''(--250,**&(&(*077-61,3156:::41//135(')02232*-*&'''((,+))$&+1-*+30885042/,,5.455/,*-'+(0&.-4.,--,$((''&$%
@4abd9537-7501-4191-83ce-b054d3dd75c4 ch=468 read=85421 start_time=2019-12-13T14:12:31Z barcode=BC01 runid=2c9cf7bc05858273f10e7d7ec552fc0bd742dc3e
CTCCCTACGGGAGGCAGCAGTGGGAATATTGCACAATGGGGAAACCTGATGCAGCAACGCCGCGTGAGTGATGAAAGGTTCGGATCGTAAAGCTCTGTCTTTGGGAAGATGTGGCGGTACGCAAGGAGGGAAGCCACCGGCTAACTACGTGCCAGCAGCCGCGGTAATACGTAGGTGGCGAGCGTTATCGGATTTACTGGGCGTAAAGGGAATAGGCGGATGATTAAGTGGGATGTGAAATACCCGGGCTCAACTTGGGTGCTGCATTCCAAACTGGTTATCTGAGAGTGCAGGAGAGGAGAGTGGAATTCCTAGTGCGGTGAAATGCGTAGAGATTAGGAAGAACACCAGTGGCGAAGCGTCTGGACTGTGACGCTTCGAGGCTCAGCGTGGGGAGCAAACAGGATTGGTGAGTCCACGCCGTAAACGTGAATACTTTTGAGTGCGGGGGTTTCCAGCACACCTCAGTACCGCCATAACTGCAGTAAGTATTCCCGCCTGGGGAGTACGGTCATAAGATTTAAAACTCAAAGGAATTGACGGGGACCCGCACAGAAGTAGCGGGCATGTGGTTTAATTCGAAGCAACGCGAAGAACCTTACCTACGCGACATCCCTTGCATTACTCTTAATCAATCCCTTCGGGGACAAAGGTGGTGCATGGTTGTCGTCGAAAGCTCGTGTCGTGAGATGTTGGAGTTAAGTCCGCAACAGGCGCAACCCTTATCGTTAGTTACTATTAAGTTGAGGACTCCTAGCGAGACTGCCTGGGTTAACCAGGAGGAAGGTGGGGATGACGTCAAATCATCATACCCCTTATGTGTAGGGCTACGTGCTACAATGGCTGGTACAGAGAGATGCAATACCGTGAGGTGGAGCCAAACTTTAAAAACCAGTCTCCAGTTCGGATTGTAGAGGCTGAAACTCGCCTACATGAAGCTGGAGTTACTGGTAATCGCGAATCAGAATGTCGCGGTGAATACGTTCCAGGTCTTGTACACCGCCCGTCACACATGAGAGTTGTATTACCCGAAGTCGTGAGCTAACCGCAAGGCAGCGGTAGGGTCAGCGATTGGGGTGAAGAATCGTAACAAAGGTAACCGG
+
%'1.((*1-7.*0,)314239394*2.(4**)+.-7-0-1+(05-6))*212/.//754690/0.'&&()01002.,/-:./778:4452*(*+145826:-,8.-2./*''(&$(*)./)2*)+0),5(,,-01&'%'%&%($%%#&'/05800/.-91/.6003;333135,6-/91)).+194401+1).2-)-17:6985:4,(,)',+&*211:8)*+'-24054;:955,%(.)*(00*./.+&)*/()',6464677725501+-)54876:53.('&&'+.13.5+)))22.(%%)%((*.2,0+&'&&%)632+,&&&()-/*('+-/+1606,-2239/,--7:6*)'().1*(',+(((%&)(&)-+,,,3556,(++),24/('+.442-%',$/#$$$$%&)-424336+1-62.'*&'.,))+0/,&$-.34'072)-7)/&*$&'((+*+/%++)*((,-,++()&(*&),--)-.065,+).11&.*%'%,(*+956&'+*(+11+1:;7443+-***+-0/557*2:6535-&')*+%'(((+,-*/./4442207<;0;8<6,1*(+94933-..'%.+0.2.0810)%&(%/0+66*-,---9/,,0,0,.'/),*)-8*01/+58.3467%(&%(4367883731(),045)*,+'*,57989:784526;;0<1.),0403-/3'&*/28&'32&.)(-:,*,'-4(50)(+(%&$%++4,+6--,10/-,.''()**+-214658-**,*71600/34)*/,.+++(342/1'**+,69<3.02232-+087-.922297571.+--36),-2,,1244364441//551,+**,982:211999830.1/27,0033;:22:2/:34/9:/+++,2()+;<:5:*1*&&''%)+2342;/13:8953...0,3.--734+*0,,+.&*).1/+*)((6/6,2'*)+./-0-4555<82622/5)&2:8/7/)--..0438;:146**')'-,.-(,)5('&)'%12*)***)-*,20)(&(+/5126-322)*')++,.2323///-'4,316.,-)**)+-./445228**3,2:8:,0
