# Supplementary material for: De novo species identification using 16S rRNA gene nanopore sequencing
Source: PeerJ. 2020 Oct 21;8:e10029. doi: 10.7717/peerj.10029 (PMC7585375; doi:10.7717/peerj.10029)
Supplement: Supplemental Information 3 [file peerj-08-10029-s003.zip › pass_fastq_runid_2c9cf7bc05858273f10e7d7ec552fc0bd742dc3e_388.fastq]

@b885c86f-e916-4452-801e-c36f5d37af64 ch=43 read=128485 start_time=2019-12-13T14:12:53Z barcode=BC01 runid=2c9cf7bc05858273f10e7d7ec552fc0bd742dc3e
CCGGTTACCTTTGTTACGTACCCAGTCGCGGGTCCTGAAGTGGTAAGCGCCACTCCCGAAGGGTTAAGCTACCTACTTCTTTGCAACCCTCCCATGGTGTGACGGTGGTGTGTACAAGGCCGGAGACGTATTCACCGTGGCATTCTGATCCACGATTACTAGCGATTCCGACTTCATGGAGTCGAGTTGCAGACTCAATCCGGACTACGACACGCATGGTCCGCTTGCTCTCGCGAGGTCGCTTCTCTTTGTATGCCATTGTAGCACGTGTTGTAGCCTGGTCGTGGGAGCCATGATGACTCGACGTCATCCCACGCTTCCTCCAGTTTATCACTGGCAGTCTCCTTTGAGTTCCCGGCCGGACCAGCGGCGGCAGGGATAAGGGTTGCGCTCGTTGCGGGACTTAACCACTACAACACGAGCTGACGACAGCCAAGCAGCACCTGTCTCACGGTTCCCGAGGCACATTCTCATCTCTGAAACTTCGTGGATATCAAGACCAGGTAAAGGTTCTTCGCGTTGCATCGAATTAAACCGTGCTCCACACCGCGTGCGGGCCCCGATCAATTCATTTGAGTTTTAACCTTTGCATGCCGTACTCCCCAGGCGGTCGACTTAACGCGTTAGCTCCGGAAGCCACGCCTCAGGGCACAACCTCCAAGTCGACATCGTTTACGGCGTGGACTACCAGGGTATCTAATCCTGTTTGCTCCCCCACGCTTTCGCACCTGAGCGTCAGTCTTCGTCCAGGGGCCGCCTTCGCCGGTATTCCTCCCGAATCCGCATTTTCACCGCTACACCTGGAATTCACCCCCCCCCTCTACGGACTCAAGCTTGCCAGTATCAGATGCGGTTCCCAGGTTGGGCCAGAGTTTCACATCTGACAACAGAGCCGCCTGCGTTGCGCTTTACGCCCAGTAATTCCGATTAACCTTGCACCCTCATTATTACCGCGGCTGCTGGCGCGGGTTAGCCGGTGCTTCTTCTGCGGGTAATGGTGAGCAAAGGTATTAACTTTACTCCCTTCCTCCGCTGAAATTACTTTACAACCCGAAGGCCTTCTTCATACGCGGCATGTGGCTGCGTAGACTTGCGCCATTGTGCAATATTCCCCACTGCTGCCTCCCGTGGG
+
674229+,*'4&)0,)*%+)/0*'+02)%+-%&)%$%3+*-468.')..23(**5*&&)(+3-1416+/01894-423)..($).-071')--+43-0---/0+/%(.-488355591936&)%))+-')*5.'*/,/19446:98///.6*,++4/-,0001778<74-./2032475-,-.*+,3101475511.922-/2,-,*),&*')%(%'()))/-..6-,-.,0**/+-002.026275/43%&$()-1+4/-)'((#('-))*(')*-2+.77866%.,%(9;6...-+-)('))0/6672564)+),4.331.,&-.8))+7/620,*')/0170297/,03416.,1113:.4.)),+5+&)*((4088:6,2//401.///,40-.0:8302/2111$%&%,-32/1,&.,0105589.-*6)0*.)-//182/1014,-1999./(&%-*/)-./88897720*&'')+(5.6,/7;::*11-0+'%0()8518-+2-<99<9463.2$,),5-).-.4;888')*/447++',/+)+*&('(+-30+(*-.-72;5*054//21:;1*,)(*,+&(&$$*,*0.00-89/,59858888733142016548245802.0*/%*'%()/6470,85/,/16,00.).(+-..-1/1375;8.1/:55482.21/3//1,()*-.-178;:5508-)-0-593,(,+-0:1/4858;77,....53-,,0.3((*'&/37-24+-64:.+0+*0.15;65/0(&%&./,('*%)-5,4-0.)).*,+.3..(1(3,*'+1534-53/01(''),*13:,()+5/05;'03003024:9:(8888;0-243359714*-',/:-,.2346-++-.347',+05,(%&&(,-)))((0/-&-,10+*'*(1+8.-(&,'*%&%&'&)$-0)'-'*++-724:31041+((7(3..4-/419.--4*'4)+-;8;<:987.2/+--+-(%(%/-.2(+(,+12,1),5.(')(0+.7.()*)(***+-%()()/7,+03+/+*'().-144:3:<:7+(+++396200)-56845-0&(&+,5,3356'+5020-/-,.8419;7).02020,(*-8/-0).(
@b2479e61-aa61-4fd6-96f1-d0c9724fddeb ch=28 read=72235 start_time=2019-12-13T14:12:48Z barcode=BC01 runid=2c9cf7bc05858273f10e7d7ec552fc0bd742dc3e
CGCTCCTACCGGGAAGCAGCAGTGGGGAATATTGCACAATGGGCGAAAGCCTGATCCAACAATGCCGCGTACGGGATGAAGGCCTTCGGGTTGTAAACTGCTTTTGTACGGAACGAAAAAAGCTCCTTCTAATACAGAGTATGACGGTACCGTAGAAGGAATAAGCGCCAGCCAACTACGTGCCAGCAGCCGCGGTAGCGTATGAAGTGCGAGCGTTAATCGGAATTACTGGGTAAAAGCGTGCGCAGCGGTTATGTAAGACAGATGTGAAATCCCCAGGCTCAACCTGTACATTTGTGACTGCATGGCTAGAGTACGGTAGGGGATGGAATTCCGCGTGTAGCAGAGCAATCGTAGATATGCGGAGAACACCGATGGCGAAGGCAATCCCTGGACCTGTGACGCTCATGCGAAAGCGTGGGGGCAAACGGGATTATGATGTCAACTGGTGGTTGTTGGGGTAGTTTTCTCCGGTAACGACTAACGCGTGAAGTTGACCGCCTGGGAGTACGGCCGCAAGGCTGAAACTCAAAGGAATTGACGGGGACCCGCAAGCGGTGGATGATGGTTTAATTCGATGCAACGCGAAAAACCGCACGCCTTTGACGCGGGAAGTTTCCAGAGATGGATTCGTGCTCGAAGAGAACCTGCACACAGGTGCTGGCTGTCGTCAGCTCGTCGTGAGATGTTGGGTTAAGTCCGCAACGAGCGCAACCCTTGTCGTGTTTGCTACATTCAGTTGAGCACTCTAATGAGACTGCCGGTGACAAACCGGAAGGTGGGATGACGTCAGGTCCTCATGGCCCTTATAGGTGGGGCTACACGTCTATACAATGGCTGGTACAGAGGGTTTGCCAACCGCGAGGAAATTAATCCCATAAAACCAGTCGTAGTCCGGATCGCAGTCACAACTCGACTGCGTGGTCGGAATCGCTTATCCGCGGATCAGCGTATGCCGCGGTGAATACGTTCCGGGTCTTGTACACCGCCCGTCACACCATGGGAGCAGCGGGTCTCGCCAGAAGTAGCAGCTAACCGCAAGGAGGGCGCTTACCACGGCGGGGTTCGTGACTGGGGGGTAGAGAATATTTCTAAAGGTAACCGG
+
'&))53&),*/50*&+--01+,.'(''*+**,---2349713.*')+)',725444)*%*5<769;5,+'#'&3800'),)2-4293/93/3%*)2+/2&+4:<-7769-74..++2789+',-6416-)*&$$&&'%&%'+*6979202546-),**(*(())%&%)'''&%0,-/+.'1)+5./,+*6-00).+*%'%&&'%,**///-/)**4+8+:9106/607--*(%'-:8*344420)((*)+052/0489:15734895-+19/-515+%,3/,5)11.+((&/0097/028760.-+.,*'&'(&'(,+5(')043+,($)'8*42./36722&3*%($%)+'%+,48:9:81425-.+,)*,.-014;94/7-6.5;153+*17557*((%&,,.11)*),(,+,*,./,160++,;8:(99'&$#$%&11+0*.-32.-(+19*+81.-%&',/450,..''+/0',)((*//.+(+3-*)*1/./8958:750,&%'(-&235289312004,7/,-34;1+**-+5.89(3:4*160(+*,186<88;;:5632-00;7894-'')-7010./008770+(%'#'#'%&,)*-7-.-1(,,-.:22-+*,.0:7.+2,+*-++).+02*-+387;7642///0166674510-,13346/34577:73:6759999<7:638151740&0)%-%&-0474417-,1-./%(%%))(**)-/097(116-000////-5-,+-21488:700.*.03;99:64-',+1533-048:887+)',3431,.+//:1/600.0401::90662+,')*)*,((-+(&%&&*4,.14-(*,''31$$$.'41,,-)(&)(%(*02/484-/4;<9876892,*(*.,(4,5:7%2$,))#(+,---,.565660..---62523)),&')'&'(.7334,,-+-*)(/2573;6''/-24140:,1:96514..'((*.*20))0-00/1876'5-'*(%*'.3,,-21111-%))&+)'($$'*+01,*.+/+2*,-*,-/50-/-),-55(5849<588747776::8+/'')&%$$$''(&$+0.)/-4:9952
@87525f56-58e5-4470-8cd5-a4a2e2f150e2 ch=458 read=61378 start_time=2019-12-13T14:12:47Z barcode=BC01 runid=2c9cf7bc05858273f10e7d7ec552fc0bd742dc3e
CGGGAGGGCAGCAGTAGGAATTTTCGGCAATGGGGAAACCCTGACCGAGCAACGCCGCGTGAACGGAAAGAAAGGTTTTCGGTTATGTAAACTTCTGTTATAAGGAAGAACAGCGGCTACAGGAAATGGTATGGTGACCAGTACTATTAAGAAGCCACGGCTAACTACGTGCCAGCAGCCGCGCGGTAGCTACGTAGGTGGCAGAAAGTTATCAGGGTGTGGGCGTAAAGAGGAGCGGAGCGGCAGCAGGGTCTATGGTAGAGAAGCCTGAAGCAACTATTAAACCATAGAAACCAGGCAGCTAGAGTGCAGGAGAGGATCGTGGAATTCCATTAGCAGCGGTGAAATAGATATATGGAGGAACACCAGTGGCAGGAACGACGATCACAATACTGCAACTGACGCTCAGTCCAGAAGCGTAGAGACAGATAGGATTAGATACCCTGGTGATGCCACGCCGTAAACGATGGTACTAAGTGTTGGACGTCAAAGTTCAGTGCTGCAGTTAACGCAATAAGTACTCCGCCTGAGTAGTACGTTCGCAAGGAGAAATGGAAACTCAAAGGTGACGGGGGGCCGCACAAGCGGTGGGCATGTGGTTTAATTCGAAGCAACGCGAAGAACCTTACCAGGTCTTGACATACTCATAAAGAGCTCCAGAGATGGAGAGATAGCTATATGAGATACAGGTAGGTGCATGGTTGTCGTCAGCTCGTGTCGTGAGATGTTGGGTTAAGTCCCGCAACGAGCGCAGCCTTATCGTTAGTTACCGCCGAAATTTAGGGACTCTAGCAGGGCTGCCAGTGACAGAAGCTGGGAGGAAGGCGGGATGACGTCAAATCATGTTGCCCCTTATGACCTGGGCTACACGTGCTACAATGGATGGTGCAGAGGAAAGAAGCCGCGAGGTGAAACAAAACCCATAAAACCATTCTCTCAGTTCGGATTGTAGTCGCAGCTCGACTACGCGAAGTTGGAATCGCTGGTAATCCCGCGAATCAGCATGTCGCCAGTAGACCGTTCTCGGGCGCCTTACACCGCCCGTCACGAGTTGATAACACCCAGAAGCCGGTGGCTAACCGCAAAGGAAGGAGCTGTCTAAGGTGGGATTGATGATTGCGGTGGGGGGGGGGGGAGCGAACAAAGGTAACCGG
+
4&53(*+(,,.++*,,0*+*099615;81<2.50)+3./6.((/5;/014420/614*)('&%#('+.)&,-'1,797/6&.'2&-&$-0)+-,)*)+,-.7(/,25,042'110910/5(3+*0/+521)'&+00/3-++.%02.002,$'('/1.0-5//.946364627866.--8,))*+,/-,/1107551/1-/-,*'-*&(,/.00,1.()%**778867.('%*)),.*)$''(0+()((*16033.1273''*&+)%.31,5-+,0)))%**5.%7)(*'(2823;.1//02,,,()+,,06+.)+&)5.//,)*'&$((+,*+))),-26495./5-+&',+34&&(,(3--5001967.5-))%('+,34.-,,,,-,.(%'%%**+,*+**'*)3(**8)'&-+*001&+%'&,*026&**%*)+,...12+)*'%&%*&&&'+36;-3299,+'(+/++-..*)*2393739455483+-11,-2.,'),*-.404/23/5/26+-..017-0*&$&$*&*+1346:5,-/&/((%(***,()-*,12,.()%&')/*/10,'%$%'*,2978283320-020.166;97;7:7/3/,,1+.,045:1283200-,,&($*'+,++,..-//.&%$''&()*,1,+**'*88.-(((00088843.,)**04..&.*'%*&(&*++3428.1245.*+,,9174487:657786471410659.,8/%%).01)(00'*($''*.013517/,-60.+$$$$$%'-0'&,.)01-,(&&**-/*&%%(/+-23..)',,+,969,)(),.-21275//,*5877.,')''*')(&(14+*--.-./:.50-1++***,-354,2/20175665454./).+()&%&)$04,/3,3.,+40%-/0/+'6,&*$'%%'++,73320/)*,.2-1$1*+-.0/,&-((.3411/.+*)+'*))10000.,/--2*-(-...*/%&))423.*/-/1**%&##()%&'')*+90/0,'))$%$'''*)+*(*()$%%%',*+(023323/),,)&&,+*/7+.++5710520,1/3'3-250+')(-)010/2,-/,711/0,+,0-4.-$+,&&(,,.,*+.0/&&(,&&%'*,+),+.56:/:
@7e377b62-8c1e-4c6d-a36f-97ba2e5b64fd ch=321 read=70234 start_time=2019-12-13T14:13:01Z barcode=BC01 runid=2c9cf7bc05858273f10e7d7ec552fc0bd742dc3e
CCTACGGGAGGCGGCAATGAAAATTTTCGGCAATGGAAACCCTGACCGAGCAACGCCATGAAGAAGGAAGAAGGTTTTCAGTTGTAAACTTCTGTTATAAAGGAAGAACGGCGGCTACGGAAATGGTAGCCAGTGACGGTACTTTATTAAGCCACGGCTAACTACGTGCCAGCAGCCGCGGTATGCAGTAGGTGGCGACGTTATCCAGGTGTGGGCGTAAAGAGGGAGCAGGCGGCATGAGGGTCTGTGGTGAAAGCCTGAAGCAACTTCCAGTAAGCCATAGAAACCAGGCAGCTAGAGTGGGAGAGGATCATTAGATTCCATGTGTAGCGGTGAAATGCGTATATATGGAGGAACACCAGTGGCGAAGAGCGACGATCTGGCCTACAACTGACGCTCAGTCAGCGTGGGGAGCAAATAGGATGCCAAATACCCTAGTAGTCCCGCGCCGTAAACGTGGAAGTACTAAGTGTTGGATGTCAAAGTTCAGTGCTGCAGTTAACGCAATAAGTACTCCGCCTGGTATGAGTACGTTCACCAGAATGAAACTCAAAGGAATTGACGGGGGCCGCACAAGCGGTGCGGGCATGGTTAATTCGAAGCAACGCGAAGAGCCTTACCAGGTCTTGACATACTCATAAGGCTCAGAGATGGAGAGATAGCTATATGAGATACAGGTGGTGCATGGTTGTCGTCAGCTCATCTCGTGAGATGTTGGGTTAAGTCCGCAACGAGCGCAGCCCATGTTAGTTACCATCGGTTGGGGACTCTGCTTAAGAACGCCAGTGACAAGCTGGAAAGGCGGGGATGACGTCAAATCATGCCCCTTATGACCTGGGCTACACATGCTACAATGGATGGTGCAGAGGGAAGCTGAAAGCCGCGAGGTGAAGCAAAACCCATAAAACCATTCTCAGTTCGGATTGTAGTCTGCAACTCGGCTACGTCAGTTAAGATCCGCTAGTAATCGCGAATCAGCATGTCGCAGTGAATACGTTCTCGGAGCCTTGTACACACCACCCGTCACACCACGAGAGTTGATAACGAAGCCGGTAATAACCGCAGGAAGGAGCTGTCTAAGGTGGGATTGATGATTGGGGTGGAAGTCGCTAACAAGGTAGCG
+
&(,,/,03()0-.9++(*'')-3*4:5,3876;52**...,'()017164070/.31%,+,)(**./21*.2.23<:63/2,7+*,2,118186371/07,*+-1+/82+5.*0..17))*1--952.025*/010.,'*((+./)1,.(%%%'(2/--/:2888397572)/-,0*%(''+)(&+()*+1,*2))$*+,-4104('0',)..863'&(,,&()4-&))+*//77/($#*(14154.+-5++32+,-%$%-)#&()'0*-)*0268-49781-*/3,30060-*+-,(%&(&)-).)+20--(,0)%),--)')&)***,,2...79---98961--),/2/.+)5.-/1,.+/,+)+1(&(.666/.../192828:75//.//45:9,23,**+,8173))++;<;8/25.0)*((*)(,7;.(')+,67*7($'(),../86/+()('&'')),..0341;292;6978;726;50256:9998.7.6.5141.++*%*')+10'-.4,('('('$((2-151&1((*(/+*-5**32+3(()')/38580-56/37/.--.546485,(**,'$&)&/.16384-)('+051-,'*,,/%/0-6..9'.),'.)+-74466778,85,3168))()*873-++*-1355423./44/.),('4+*+))+.38/212./2333/0122&0/(()43211/+-/'1/19462.54)+.15%%./262)4*&$%#')((.636;877/(17'18844+*)&%(&'&((%%$+(&(()+-03+./,)('**0,-04.457885410.-,,,/+041-,0./26::4///1,%'&'%&&'-+.3;::<99../573/--*&)($$$&+.*-68580/*-*--4(0+7;0193/13665,*-1:648348<329//8./.134560+.(((&$')(*%(&%),.%&(&**)**.(++,-./')(*450*+,-5434&3#()/2310536:6281+$%('*''))+())-40391200--*1303..+)-/8,,./02+),*,1&%'%$()1,.,/0*,,*)&&'(0-/.104'.*2;91/5-/042;532,(+-&,()+0+%&.(2%''*&(%&&
@9de8b700-c030-4f8a-9920-b51c74cc092f ch=124 read=185848 start_time=2019-12-13T14:12:58Z barcode=BC01 runid=2c9cf7bc05858273f10e7d7ec552fc0bd742dc3e
CTCCTACGGGAGGCAGCAGTGGGGAGTATTGCACAATGGGCGCAAGCCTGATGCAGCATGCCGCGTGTATGAAGAAGGCCTTCAGGTTGTAAAGTACTTTCGGCGGGGAGAAGGGAGTAAAGTTAATACCTTTGCTCATTGACGTTACCCGCAGAAGCACCAGCTAACTCCGTGCCAGCCGCGGTAATACGGAGGTGCAAGCGTTAATCGGAATTACTGGGCGTAAGCGCACATGAGCGGTTTGTTAAGTCAGATGTGAAATCCCGGGCTCAACCTGGGAACTGCATCTGATACAGGCAAGCGGAGTCTCGTAGAGGGTAGAATTCCAGATTGTAGCGGTGAAATGCGTAGAGATCTGGAGGAGAATACCGGTGGCAGCCCCTGGACGAACTGACGCTCAGGTGCGTGAACCAAACAGGATTAGATACCCTGGTAGTCCACGCCGTAAACGATGTCGATTTGGAGGTTGTGCCCTTGAGGCGTGGCTTCCGGAGCTAACGCGTTAAGTCGACCGCCACAGGGGAGTACGGCCGCAAGGTTAAAGCATCACCCGATAATTGACGGGGGGCCCGCACAAGCGGTGGAGCATGTGGTTTAATTCGATGCAACGCGAAGACGCACGGTCTTGACATCCGCAGAACTTTCCAGAGATGGATTGGTGCCTTCGGGAACTGTGAGACAGGTGCTGCATGGCTGTCGTCAGCTCGTGTTGTGTGAAATGTTGGGTTAAGTCCGCAACGAGCGCAACCCTTATCCTTTGTTGCCAGCGGTCCGGTCGGGAACTCAAAGGAGACTGCCAGTAAACTGGAGGAAGGTGGGGATGACGTCAATCATCATGGCCCCTTACGACCAGGGCTACACGTGCTACAATGGCGCATACAAAGAGAAGCGGCCTCGCGAGCAAGCGGACCTCATAAAAGTGCGTCGTAGTCAGTTGGAGTCTGCAACTCGACTCCATGAAGTCGGAATCGCTAGTAATCGTGGATCAGAATGCCACGGTGAATACGTTCCCGGGCGCTTATTTTCGCCCGTCACACCATGGGGAGTGGGTTGCAAAAGTAGGTAGCCAACGGAGGAGGGCGCTTACCACTTTGTGATTCATATGACTGGGGTGAAGTCGTAACAAGGTAACGG
+
*)2(''..97*.32055468664+&%()+0+*.,/.--.+)).-7-08)*+.$'%$%),*06'0..-2/0251*+.*118527(6070-+33)*/-/389,)+),350)).++4,%)*-54+.,3+-.3/77*(*+,/90//74,+++01),'&)($$%'+&*.-5422262338.-+0-0,-*),-&&)')+//,,.*(&'),207/71231322457<::9750,.,1)+&%*+).-23;;2/<07/690/*)(*(05.*.24+((+*,2+50/:<9.50.0/00:3111'//+352,%(('&')--/.2(+)-+0,3/214/3('-&/&)&()+.821-82,.875+(%&/,2490.2.)('-,+23*0.+3/+.5<80)-5792)0+.222455261+&'&'+-+(0(7806-56/.5-/2:88;,,.-+*+/,)/6),*''9:853+,(,,,%3.'.5,-/,9/009;31635439939103-3+1,,,.15:645),444/1113:6785&''113,'**-04578001+4/7168.$+'(&%))'')*%,%,'+.32473'*+('./222020759/,.-/4/,-11<;698:743535:589:)**'('#%%&,42162035445/-//146,39+0***-..::;,2-2,;8:<9;:4<;0.+-)+('+*+(.-77;;99996:7620--1,,,,,;8:72:-++++,69-.3;5;72710//2-'/.00*'/001661:/00./45,66./525;7888;65*003.+3-&%+*./3)/,(+,/344,(())141350.5.+,*,)/9:52:988523))*.000*+-+,0.(*'&'025910477)('&'+239:7,9++22212223,35,)(&),(-.,1310(***)),3.14;11')---5:7-*/3510(%'(,/8%+(100,,.-/+*%'#&')(*&/403494324388988,+)+,.3-,/34598885*,8888,+,090//;:4913737.020.&'.+',,*',(-6+*51-0.16&3'%&($()066690--,,)&&%(&*('&$0*30-(,+'-33+%*+),/4%.-75/.367;42-'+./38663--+-+++15979774.3/282/+
@4f2fac9a-52b5-4bd5-8d12-56a677e52c88 ch=373 read=165028 start_time=2019-12-13T14:13:10Z barcode=BC01 runid=2c9cf7bc05858273f10e7d7ec552fc0bd742dc3e
CTCTACAGGAGGCAGCAGTAAAGATTTTCGGCAATGGGGAAACCTGACCGAGCAACCGCGTGAAGAAGAAGGTTTATGGCTTCTGTTATAAGGAAGAACAGCGGCTACGAAATGGTAGCCGGTGACGTACTTTATTAAGCCACGGCTAACTACGTGCCAGCAGCCGCGGTAATACGTAGGTGGCAAGCGTTATCGGAATTATTGGGCGTAAAGAGGGCAGGCGGCAGCAGGGTCTGTGGTGAAAGCCTGGGGCTTAACTTCAGTAAGCCATAGAAACCAGGCAGCTAGAGCGCAGGAGGATCGTGGAATTCCATGTGTAGCGGTGAAATGCGTAGATATATGGAGGAACACCAGTGGCGAAGGCAGCGATCTGGCCTGCAACTGACGCTCAGTCCCAGCGTGGGGAGCAAATAGGATTAGATACCCTAGTAGTCCACGCCGTAAACGATGGTACTAAGTGTTGGATGTCAAGAGTTCAGTGCTGCAGTTAACGCAATAAGTACTCCCGCCTGAGTAGTACGTTCGCAAGAATGAAACTCAAAGAAATTGACGGGGGCCCGCACGAAGCGGTGGAGCATGTGGTTTAATTCCGGCAACGCGAAGAACCTTACCAGGTCTTGACATACTCATAGGCTCCAGAATGGAGAGATAGCTATATGAGATACAGGTGGTGCATGGTTGTCGTCGCTCGTGTCGTGAATGTTAGGTTAAGTCCGCAACGAAGCGCAACCCTTGTCGTTAGTTACCATTAAGTTGAGGACTCTACTTGAGACTGCCTGGGTTAACCAGGAGAAAGGTGGGGATGACGTCAAATCATCATGCCCTTATGTGTAGGGCTACACACGTGCTACAATGGCTGGTACAGAGATGCAATACCGTGGTTGGGCCAAACTTTAGAGCAGTCTCAGTTCGGATTGTAGGCTGAAACTCGCCTACATGAAGCTGGAGTTACTATCGCGAATCAGAGTGTTGCGGTGAATACGTTCCCGGGTCTTGTACACACCGCCCGTCACACCATGAGAGTTGGCAATACCCGAAGTCCGTGAGCTAACCGCAAGGAGGCAGCGGCCGAAGGTAGGGTCAGCGATTGGGGTGAAGTCGTAACAAGGTAACCGGAAGATAGAGAGCGACGAGCAAGTAGGGATTAACACAAAGACACCGACAACTCTTCCTTTCCAGCAATACGTAACGCA
+
++-557.63*,0200/,+/+'&$(+2/.+/7439333-)',)(&')+12.)('+/.5-3130..)-)&+***,,'%))(*28491810/49*)+*&*&(%..33+)%%+(-3-/00/,0,,/2.///+*++++'+*,%$%%()1/..172666)3),.,(,+*/+$&&',2/0+5/0//++3:688/1248708)5+121+5,56420034*)'0.()+1774971311*96.,&&+145/2:3.3:85+-*)('0&)4,/,..3;,:<992/2863;67:92/11-.(,*9:19.*,*(88587322.4.6/4132.-//4;::.90++4470024241657/07,4-(/74734,,..3.5.(,,,-//32204.153232310),.0/1136-*+--5692((&--100/+1'9)--8756<..'.+()-/10247;98:;7+*++(,.-178746/906..+(+,)(&&+3:3)252344466897988859443&2),-83**3174*+,.171337;83554,/4476<956086)&+,1-:154.)43-/9-)**-(.-,-1:55.(,,*/)().08:282,+%'))/(401210,----,0-08+-&+#/.-04771322,,,,/,+2'%%%03753)*'.+4456565656242596252177&*0145;423:435+,.165/*&'*%%$(-.0+*42;792351&-.22+,%')./777;7394454180-0,*/-,.585215/./33475+'&*)/005399:;822)*5++,0,86+),-(0*807501989966669200343-.)-+(%)*2.1.-,,-//)*,/.'(+-199783:33541263.5,,+,+75788646612021-152.,197--3-(%&$)++.//-,031/++&/+//.24354055,.387;2....1/.+++;1--01-)#%-.21./:26+)+/0/8<32*,..5:455275/95.683208361/+*(/087;:4686555734*))()*5)2+2..-/8/++/./4.,122654160/.448.5.))(()*,//1*,**'()0//..*-0.+0-65;50.//),.4740).3*.-/98:4,0+*0/*)((%'*986*(334322(,0)(,-$$&(*2:0..34940/*+*',).+($%&%,***,3,*'$&%%$'$%#
@fbfc55b6-a878-4259-81f4-33b98219952b ch=452 read=75673 start_time=2019-12-13T14:13:06Z barcode=BC01 runid=2c9cf7bc05858273f10e7d7ec552fc0bd742dc3e
CCGGTTACCTTGTTACGGCTTCACCCCAATCGCTGACCCTACCTTCGGCCACTGCCTCCTTGCAGTTAGCTCACGGACTTCAGGTATTGCCAACTCTCATGGTGTGACGGGCGGTGTGTACAAGACCGGGAACGTATTCACCGCGACATTCTGATTCGCGATTACTAGTAACTCCAGCTTCATGTAGGCGAGTTTCAGCCTACAATCGAACTGAGACTGGTTTTAAAGTTTGGCTCCACCTCGGTGGCTGCATCTCTCTGTACGCAGCCATTTAGCCCAGCGTGTGTAGCCCATACAGGGGCATGATGATTTGACGTCATCCCACCTTCCTCCTGGTTAGCAGGCAGTCTCGCTAGAGTCCTCAACTTAATGGTAGTAACTAACGACAGGGTTGCGCTCGTTTGCGGGACTTAACCCAACATCTCACATTTACGAGCTGACGACAACCATGCACCACCTGTCACCTTGTCCCCGAAGGGATTTCCTCGATTAAAGAGTAATGCAAGGGATGTCAAGGGTGTAGGTAAGGTTCTTCGCGTGCTTTCGAATTAAACCACATGCTCCACCGCGTACGGGCCCCGTCAATTCATTTGGAACGACGCGCGTTACGTACTCCCCGGGCGGTCGACTTAACGCGTTAGCTCCGGAAGCCACGCCTCGGGCACAACCTCCAAGTCGACATCGTTTTTGGCGTGGACTACCAGGGGTATCTAATCCTGTTGCTCCCCACGCTTTTACCTGAGCGTCAGTCTTCGTCCAGGGGCCGCCTTCGCCACCGGTATTCCTCAGATCTCTACGCATTTCACCGCTACACCTGGAATTCTACCCCCTCTACGAGACTCAAGCTTGCCGGTATCGGAGTCACGGTTCCAGGTTGAGCCCAGGGGATTTCACATCTGACTTAACAAACCGCCTGCGTGCGCTTTACGCCCAGTAATTCGATTAACGGCACCTCCGTATTACCGCGGCTGCTGTACAGGTTAGCCAGTGCTTCTTCTGCGGGTAACGTCAATGAGCAAAGGTATTAACTTTACTCCTTCATCCGCTGAAAGTACTTTACAGCGAGGCCCTTCATACACGCGGCATGGCTGCATCAGGCTTGCGCCCATTATTACTAATATTATTCCCCACTGCTGCCTCCCGTAGGAGCAATATCAGCACCAACAGAAGGTTAGCTTACAAAGACACCGTGGCTTTCAGCTTCAGCACCAGCAATGCGTAACTGG
+
41,-13.1232-+4+++)--0.+157)1,01-////1:6.-334:72603&,.,.545&'&*+'/5/.)*,04512+,.86(111+2..7-3*)('%&&)-1201.69689502,+,037942.+2,&-+,*,7768--,7,0113927;237;:<80.0021+.,(,0-../1))(,-90787867:87112;5-('/,2265;6612:875221/02+867-2:845;0)/-1::4460-'&)((&$$%%)'/044453--%-('+:04:+*&,+('(+))--*))#'&$$&&*,/38,/5733334:<:0../.477;5,,379;84-6-)&-3.-,3.+/11686174667)+.2283+1+*/-.-+0-..-12911282-+,/,,),2)*-.0453;+,24:846372,2.*+)/2/.-.--$%)('(//1.22.0.&.0.3925-.,0.+0,)*.,*-/-0./379,+,,()'%,-,3../.+2+1--')'))/),,6.,51::9:/7**,)((*&*()+.,3/<73-,'(('&&'1**%&+3*<;990,+,*,--37+-,()','4,64/84+)12695:436;6)1/42,(,+*)'')%$&$0()+7784&3792;961.,/,1(,,3.0.+),-5253.5*/82436875%0-'&.,3.5-3-0,2130*,**,.0856.+2.007:7765793177//12.*+-/:81,66)+.553,,-,()(&%%.3.0/589842313293419)(69:356//2.386:;43:/7234<:959**,---//45141390/*-5)+1--//6/3443450..0893/+4342/.20276++'(()'*-&01133'*$&()(+*6408('++/-,+410+%(*-1*09.-+--160.-*()/./380&'&'+((*'(.-,(+(%%,*12,**./7482(+..2+2%)($)('+2+036414:341723356*&'*%--10--0:/9-,,7,1220//*0.0,/343/346223886<+,+/./93.*.-,&-/1-,4-#(,,$&(*+0)'))*25+%')',)*-6-801:5350.&+++262-,-/-.02333)7,(0,(*0/91(-,(,)$%'%(()&*&-,/.2.)-.,.--.5*6;,(925/)*,,90003.,-,.7/321*-3-.3+*$)*,+.39+*(*&*&&%&&'&()&&&&(-0)*)&.,./31:4-22/(&(##$
@e7090ee3-418f-49ff-9d43-8eb4a36d4018 ch=82 read=120136 start_time=2019-12-13T14:13:29Z barcode=BC01 runid=2c9cf7bc05858273f10e7d7ec552fc0bd742dc3e
CCGGTTACCTTGTTACGACTTCACTGATCATCAATCCACCTTAGACGCTTCCTTTGCGGTTAGATTACCGGCTTCGGGTGTTATCAACTCATTAGTGCTGACGGGCGGGTGTGTATTACGCAAGGCCGGAGACGTATTCCTGCGACATGCTGATTCGCGATTACCTAGCGATTCCAACTGTAATAGTCGAGTTGCGAGACTACAATCCGGAGCCTGAGAATGGTTTTATGGGTTTGCTTCACCTCGCGGCTTCGCTTCCCTCTGCACCATCCATTGTACAGCGTGTAGCCCAGGTCATAAGGGGCATGATGATTTGACGTCATCCCGCCTTCCTCCAACTTGTCACTTTGGCAGTCTCGCTAAGTCCCCAACAATGATGGTAACTAACGATAAGGGTTGCGCTCAGGACTTAGCAACATCTCACGACACGGCTGACGGCAACCACCTGTATCTCCTTATAGCTATCTCTCCATCTCTGGAGCCTTTATGAGTATGTCAAGACCTGGTAAGTTCTTCGCGTTGCTTCAGGTCTGAAGCCATGCTCCACCGCTTGTGCGGGCCCCAATCAATTCCTTTGAGTTTCATTCTTGCGGAACGTACTACTCAGACGAATTACTTATTGCGTTAACTGCAGCACTGAACTTTGACATCCAACGCTTAGTACTTTCATCGTTTACGGCGTGGACTACTGGGAATTATCTAATCCTATTTGCTCCCCCGCTTTTTTCGGGACTGAGCGTCAGTTGCAGAAGACCAGATCGTCGCCCTTCGCCACTGGTGTTCCTCCATATATCTACGCATTTCACCGCTACGTAGATTCCGCGATCCTCTCCTGCACTCTGGCTGCCTGTATGGCTTACTGAAGTTAAGCTTCAGGCTTTCACCACAGACCCTTGCTGCCGCCTGCTCCCTCTTTACGCTTAATAATTCCGGATAACGCTTGCCACCTACGTATTACCGCGGCTGCTGGCACGTAGTTAGCCGTGGCTTTCTAATAAAGTACCGTCACTCGGCTGCCATTTCCTGTAGCCGCCGTTCTTCCTTTATAACAAGTTTACAATTCGAAAACCTTCTTCCTTCTGCGCGGCGTTGCTTTCGGTCAGGTTTCCCCCCATTGCCGAAAATTCCCTACTGCTGCCTCCCGTAGGG
+
4*'),,*4536106*--*2252**$$'))--,,0,11(+2+2*+22.01-/&(,)(,).07()%'%+4906,)/')*%(',.,/.3*--1$1&&'(&%%)+8/49412)+34//**(')#+)-.2/3,/''(0&3'+94*(**+63+)**/-04:4+---2.(/*'&)**'22*+)'&'$&$'&+*4.+*+)-*,'&((--+/7:734.-'%*$%(-.*103;,9:9)*(4)6;1+046477:7834371290++63,51,.4---3*'--('**$(%(%$&$%%&&.,;.+.9-,+*-(-583033.....4;-++/.2382;8**00202*'*0-&,/2/02*-'(((*//173+53430&'((65+,&()5,12968212,-/.2341/(1385;5655-,(4.0*.*)%0,436779803550)*('(*+*,.0&&$'&%(*,+/0478;52610)-/1/+),,.58767762*/'%,,)*$&'*()+-:768+103.8.-712,,0<98<958557/26:7..&/&)(&%#&%#$%&)03132-*3))+57/:33,+%'&'(--186+.3,&'//;927:<180//()'20'(&)+-.01+-'/$)'-)()/.+2/--(-%(&''&(()++2249-,6452.5,64/3)/&'&&((*(+,-.-04774:4./-5.007:787210'))&(,,+/3+//.2.*&,-))./.774(%)(-0/3*1)63330+'+',38+.-8/0(')&*('%((4484-100304;:9:<75949763014*.0+478768/036739<82138+/,*+&)-//06,'&(*-15.--+35121)--+&*'(*664(&$$%+0038+-,*('(-7.0*-/73*695197//27/11272;-,+(,/02:47:10-,.3,+22;6/1/)%$+/0.+1/6,4.999;;6.8.-57/13-,/(1+-616:4060//41,0(($,+4463:32-,.527//81+*/.,7;7-5+5898+)+-,/4/0*10.3:60/./0/.315;:8993462+)17.+,('()()97-/*7-<92/8921;8;89899//+(%%()&-.3350((*&&*+,2'+70;12/:;90++0),2227370;.50)),---/.23/.6,+/.0-(
@80b91347-7d16-4045-837a-a7f7f6bef73a ch=84 read=127488 start_time=2019-12-13T14:13:40Z barcode=BC01 runid=2c9cf7bc05858273f10e7d7ec552fc0bd742dc3e
CTCCTACGGGAGGCAGCGATGAATTTTCGGCAATGGAAACCCTGACCGAGCAACGCCGTGAAGGAAGGTTTCAGTTAAACTTCTGTTATAAAGGAAGAACGGCTACAGGAAATGGTAGCCGAGTGACGGTACTTTATTAAATACGGCTAACTACGTGCCAGCAGCCGCAGTATACGTAGGTGGCAAGCTTCGTTATCGGAATTATTGGGCGTAAAGAGGGGCGAGGCGGCAGCAAGGGTCTGTGGTGAGAAAGCCTGAAGCTTAACTTCAGTAAACCATAGAAACCAGGCAGCTAGAGTGCAGGGAGAGGAGGATCGTGGAATTCCATGTGGCGGTGAAATGCGTAGATATGGAGGAACACCAGTGAAAGGCGACGATCTGGCCTGCAACTGACGCTCAGTCAGCGTGGGAGCAATAGGATTAAGATACCTAGTAGTCCACGCCGTAAACGTGAGTACTAAGTGTTGGATGTCAAAGTTCAGTGCTGCAGTTAACGCAATAAATTACTCCGCCTGGTAGTACGGTTGCCAAAGAATGAAACTCAAAGGAATTGACGGGGGGCCCGCACGAAGCGGTGGAGCATGTGGTTTAATTCGAAGCAACGCGAAGAACTGCTACCAGGTCTTGACATACTCATGAAGGCTCCAGAGATGGAAGATAGCTATAGAGATACAGGTGGTGCATGGTTGTCGTCAGCTCGTGTGAAGATGTTGGGTTAAGTCCCGCAACGGGCACAGCCACTTATCGTTAGTTACCATCATTAGTTAGGGGACTCTAGCGAGACTGCCAGTGACAAGCTGGAGGAAGGCAGGGATGACGTCAAATCATCATACCCCTTATGACCTGGGCTACACGTGCCCACAATGGATGGTGCAGAGGAAGCAAGCCGCGAGGTGAAGCAAAACCCATAAAACCATTCTCAGTTCGGATTGTAGTCTGCAACTCGACTACATGAAGTTGGAATCGCTAGTAATGCGAATCAGCATGTCGCAGTGAATACGTTCTCGGAGCCTTGTACACCGCCCGTCACACCACGAGTTGATAACACCCGAAGCCGGTGGCCTTTAACCGCAGGAAGGCTGTCTAAGGTGGGATTGATGATTGGGGTTGAAGTCGTAACAAGGTAACCGG
+
151+'+//02)..0*.(%$$%'*)4:;-7;547241+80+9((+79:6321250-1/-1236430-.,(.--+,0,'**12,*+*+6/01<0..+.+1+.,,+'$&',*--*,355//07,,,+,(1+,/--1;81543+)(,/50.-,-.1366.-9.-581145/-$%,,./312,,)+2879911/0/-/..-3).+,/.+//26875513)&&-.,++&(.)33:41031'0561100./421+&*-.&.0/)**'')*,)(.,916789(2-%%'&--*385364++*('*$,,99+9.((%&--%+61233;56-6.70:1,)'(&'--..480..3889::98876/03+5/03;.740++(,/:990//./2154;4889:76433056;596/+(,/4577+,..700-3)1+.'')9.9/.066468/+0526:9372+('*''$,(+,66250909067779670048967310/0742811-*$(&'&'(%)(')-57.0714)*+,435+)2,')&15++4;87,03-.07:-*-&*101221,046(93*(-,/&-+*/05348,00-/**.)/.((.,95/-3-,,%,)/-/.*)'&)).//3903101/3---0/-//0++%)'((():)*).//.984:576033414(&'')426'././57+,,--*-)'(3245,./01)()(),&%$)*27)35194///4/)(/058,)))&('',,&(.,//14/</-//.59+,,+/5-,0.'*1-0.051.*++&'*-0776:33345668/0010.1)--.75&176387896258;211::841&796*-2.,,039020-*)**(--.466')+::9:<9:02379,+(.+))**'.+.695.,&%1).4+.2;<75;0141;;11767;667.349518,7,'*,-./97705-./2/..--23081,5,2-565876/-(-,*)%&(*939,-.2001227)/00/:9::5692,-.2',350822/1/1./0;65893657411/1**)*%%%*)'//)(-,+2435-7-5+$&%/*85/1/,1-.-,*()/1330//,2<2260//01-6.4650,**,&&+22786300&%*,60855
@b6f6ff3d-b7ff-47a5-94dd-31c642bcc8f0 ch=159 read=139770 start_time=2019-12-13T14:13:37Z barcode=BC01 runid=2c9cf7bc05858273f10e7d7ec552fc0bd742dc3e
CTCCTACGGAGGCAGCAGTGGGGAATATTGCACGATGGGCACAAGCCTGATGCAGCCATGCCGCGTGTATGAAGAAGGCCTTCCGGGTTGTAAAGTACTTTCAGCGGGGAGGAAGGGTAAAGTTAATACCTTTGCTCATTGACGTTACCACAGAAGAAGCACCGGCTAACTCCGTGCCAGCAGCCGCGGTAGTAATACGGAGGGTGCAAGCGTTAATCGGAATTACTGGGCGTAAAGCGCACGCAGGCGGTTTTGTTAAGTCAGATGTAGAAATCCCGGGCTCCAGCCTGGGGAACTGCATCTGATACTGGCAAGCTTGAGTCTCGTAGGGGTAGAATTCCAGGTGTAGCGGTGAAATGCGTAGAGATCTGGAGGAATACCGGTGGCGAAGGCGGCCCCCCCCTGGACCCAGACGACGCTCAGGTGCAGCGTGGGAACAGGATTAGATACCCTGGTAGTCCACGCCGTAAACGATGTCGACGGAGGTTGTGCCCTTGAGGCGTACCGGAACTAACGCGTTAAGTCGACCTGGGAATACGGCCGCAAAGGTTAAACTCAAATGAATTGACGGGGGTACACAAGCGGTGGAGCATGTGGTTTAATTCGATGCAACGCGAAAGAACCTTACCTGGTGCTTATTGACATCCACGGAAGTTTTCAGGAGATGAGAATGCCTTCGGGAACCGTGAGGCAAGGTGCTGCATGGCTGTCGTCAGCTCGTGTTGTGAAATGTTGGGTTAAATCCCGCAACGAGCGCAACCCTTATCCTTTGTTGCCAGCGGTCCGGCCGGGAACTCAAAGGGGAGACTGCCAGTGATAAACTGGAGGAAGGTGGGGACGTCAAGTCATCATGGCCCTTGACCAGGGCTACACGTGCTACAATATGGCGCATACAAAGAGAAGCGACCTCGCGAGCAAGCGGACCTCATAAAGTGCGTCATGTAGTCGGATGAGTCTGCAACTCGACTCCATGAAGTCGGAATCGCCTAGCCAATCGTGGATCAGAATGCCACGGTGAATACGTTCGGGCCTTGTACACACCGCCCGTCACACCATGGGAGTGGGTTGCAAAGAGAAGTAGGTAGCAACCTTCGGGGAGGGCGCTTACCGCTTTGTGATTCATGACTGGGGTGAAGTCAACAAGGTAACCCGG
+
&(+**,003'*00./.,-1159/*3//19++)++0158,*&*/4/6:100/+,/*085645/*,.+/263240**,(0.3021'9:96:456<//66.8;..,,).20*'1+,-*.*),750/2.1-/-+.4-.9:9425112223.13'(%)),&*,''(,4*4+)(9,,.83789:73-,,/*)**(**+,,4..030.--'***/,)+.6.3.33/24-2/1239655,,12/2244/..//,60+3/:8-/2684379,,-321*).86.071-41028&+%&&%&,%(&*/0110/0+*+..850.'+,((''+')*+2566+687.00'7(8+;+,7;76+++,/7/-/4++,148-,,+,666;1.6/0:22:040,4..+1---6.8:271936*,4719()'+.,*&&)67825:88....//53*)%%',++8,((8438<9-5:84736.+-/88::;;362/--./.-0.4-1/2/./,39+).**,4-'.)*4/+*(/5580.,,/1,.-22.*--*,8/,+*%6(/270491)(0*92.6*.76;64/4/8/857/+46,(&((+.5266;88:/....--/74<;798:51234;55333-.4+)049707//9-1))$'+*$('(&(*,80+++)(+,1:9;3004,-),/0./0-+.03880,)(+/114/,(),+,/./0279999895998834/....8575.8,,,/62/-601+3374821/,/+-7770/,.08879<516345/-16+,812:7666;94.3/2/'2-*.--:'80*21)(*..:7993440023<87770-.++.,+-/46/.,-.674673-,2()*102'%&%(7;48732++*)*-.15774943,(&/124442246.))(+-*+1858555710(.19355;77912/0/7--047695','&&*.0-3.1'(+,-01+.**+.0)-.778:627001)--,,3.0(&&''+-4/339:8:7:,,.325:.-/7<641834:6506$*07031/026.314;21:4-0523124+0-**')).443:3649-'(&()')'-,+,*+*3*.062*8-*&)5300142040%,/03.0102835-,,,,03,'+*+0*+,(**-/+2-39:9*13
@fb1fb655-ba5a-47d3-859e-2356c890237e ch=460 read=80960 start_time=2019-12-13T14:13:38Z barcode=BC01 runid=2c9cf7bc05858273f10e7d7ec552fc0bd742dc3e
CGGTTACCTTGTTACGACTTCACCCCAATCATCGGCTTTACAGCCAGACGGCTGGCTCCCGAGTTACCCCACCGGCTTTGGACACTTCTCCGACTTTCTGCGTGGTGTGACGGGCGGTGTGTACAAGGCCGGGAACTATTCACCGCAGTATGCTGACCTGCGATTATGGCGTTCACAAACTTCACGTAGGCGAGTTGCAGCCTACGATCGAACTGAGAAGGTGTTTCTCCGGTTTATCCCTCGCGATGTGCTTCCGTCATGCTCATTGTAGTACGTGTGTAGCCCCGGAGTCATAAGGGGCATGATGACTTGACGTCATCCCCACCTTCCTCAGTTTATCACTGGCAGTCAGCCTTTGAGTTCCCGGCCGGACCGCTGGCAACAAAGGATAAGGGTTGCGCTCGTTGCGGGACAGCAACATTTCTGGCTTAGGCTGACGACAGCCATGCGGCACCTATACCACCAGTTCCCGAAGGCACCAATCATCTCTGGAAAGTTCTGTGGATGTCAAGACCAGGTAAAGGTTCTTCGCGTTGCATCGAATTAAACCACATGCTCCACCGCTTGTGCGGGCCCCGTCAATTCGATTTGAGTTTTAACCTTGCGGCCGTACTCCCCAGCGGTCGACTTAACGCGTTAGCTCGGAAGCCACGCCTCAAGGCTGTCTCCAAGTCGACATCGTTTACGGCGTGGACTACCAGGGTAATATCTAATCCTGTTTGCTCCCCACGCTTTCGCACCTGAGCGTCAGTCTTCGTCCAGGGGCCGCCTTCGCCACCGGTATTCACTCGATCTCTACGCATTTCACCGCTACACCTGGAATTCTACCCTCTACGCATTATCAGATGCAGTTCCCAGGTTGAGCCAGGGGATTTCACATCTGGCTTAACAAACCGCCTGCGGCGCGCGCTTTACGCCCAGTAATTCCGATTAACGCTTGCACCCTCCGTATTACCGCGGCTGCTTTAACGGAGTTAGCCGATTCTGCTTCTTCTGCAGGTAACGTCAATGAGCAAAATTATTAACTACTCCTTCCTCCCGCTGAAAGTACTTTACAACGAAGGCCTTCTTCATACACGCGGCATGGCTGCATCAGGCTTATGCGCCCATTGACAATATTCCCACTGCTGCCTCCCGTAG
+
86:8;55./,(,-&-//1443-,-,,.1778:;1.,/0,***(.,+,322845/*)*+('*)/.9,655*.120,,/3.698/+-*)('*))*(-/*''$$&'103345582;8434,--02-/2*,.++%-1+.+*-3<6444).&()+,---.11,*(+*-.7.-(,*(&*&#%&'(%&)(%*),/./0+')).+*+,4011/,++,+253//,+))+)'-.97//1%2/5;:33121+./11-0.,+02835/+)&**,-2%(,&)&+-12/-,*)%)+2360'+&')2)))///8/-:9663/,+---.38998182/,+01394835))-:/-120)+3.,'+.-$&'%(-*+,67:10-*4,40:5661442:32'65:4(1*6,++11293600000680)2..-/0$2&((-21,-((+'&%&%,,05557-8044:0/*-,36*2+(&('*(&*&));-11,*'(*-*+1../5533/.)*/215-,.15332/567587522589'45614'-,6899;9111++.0569*(,*+1;89910%%%)'/6245.,,-+/.3,328651*,468892,&*%'+*//;;0.845,40/'086,,*--342)&&'+1,/-021/00,...-7---10%','&24+//077732++,$%$')*++,*./34535584::-.-4//1::682-2416430-(&'('&)+')/..0:-*,-259+),5449750/./*)+*%(,-90-/11:81.2**620,3.*-+++)*/+.-1+84/3/+%(),+,(,.445646489:7479344(/*...0.3-4..'%+/-,&#$$$'%&('(-)+2966667:5:.*/..311.:0$'(*.(8:--*./3421,*'),.-58746%$####&&%'(((((,,($*)55.,02339652/,3-4.71.3+)*)...+.23:151.1904+0,-,(%&$&(3.($)).++.+-$*%()&'*-17<.-,,%+,.07667507.,&&).42'/.+314+*1%**58,977,61-).01.2*))'-../.*,%*'(,,/*)*-*/-1/,(+%*++060%*$$$)*+,13,04**&#$'))29+'*4('(-.-.64.76,-0136653/1:/,.23
@a7ba3518-efee-4849-be9d-156db937c3ac ch=495 read=155221 start_time=2019-12-13T14:13:49Z barcode=BC01 runid=2c9cf7bc05858273f10e7d7ec552fc0bd742dc3e
CACAATGGGCAAATACAGTCTGTATTACGCGTGTATGAAGAAGGCCTTCGGGTTATAAAGTACTTTCAGCCGGGGAGGAAGGGAGTAAAGTTAATGCTCGGTGACGTGCTGCAAACGCAGCTAACTCCGTGCCAGCAGCCGCCTTGATGGCAATACTGGAGGTGCAAGCGTTAATCGGAATTACTGGGCGTAAAGAAAGCGCGCAGGCGGTTTTGTTAAGTCAGATGTATGGCAGAATCCCCAGGCTCAACCTAGGGAACTGCATCTGATACTGGCAGCAAGTCTCGTAGAGGGTAGAATTCCAGGTGTAGCGGTGAAATGCGTAAGTCTGGAGGAATGCCAGTGGCAGAAGCCCTGGACGAGACTGACGCTCCAGGTGCGAAAGCGTAGGGGAGCAAACAGGATTACCTGGTGAATTCACGCCGTAAACGATGTCGGCTTGGAGGTTGTGCCCTTGAGAGGGCGTGGCTTCCGGAGCCTAACGCGTTAAGTCGACCGCCTGGGAATTACGGCCGCAAGGTTAAAACTCGGAAATAGATTGACAGGGGCCCGCACAGAAGCGGTGGAGCATGTGGTTAATTCGATGCAACGCGAAGAACCTTACCTGGTCTTGGCATCACGGAAGTTTTCAGAGATGAGAGTGTGCCTTCCAGGAACCGTAGGACCTGGAGTGCTGCATGGCTGTCGTCAGCTCGTGTTGTGAAATGTTGGGTTAAGTCCGCAACGAGCGCAGCCCTTATCGCTGTTGCCAGCGGTCCGGCCCAGGGCTCAAAGGAGACCGCGTGATAAGAAACTGGAGGAAGAGGTGGGATGACGTCAAGTCATCGCGGCCCTTACGACCAGGGCTACGATGCTAATGGCGCATACAAGAGAAGCGACCTCGCGAGACAAGCGGACCTCATAAAGTGCGTGTAGTCCCGGATTGGAGTCTGCAGCTCGACTCCATGAAGTCGGAATCATAAAATCGTAGATTGAGAGATGCACCACGGTGAATACGTTCCAGGCCTTGTACACACCGCCCGTCACCGCTGGGAGTGGAGTTTACCCAAAAGAAGTAGGTAGCAACCTTCGGGAGGCGCTTACGCTGTAGTTCCCTTGGCTGAGGGTGAAGTCGTAACAAGGTAACCGAAGATGAGCGACGAGTAGGTTAACGCAGACACCGACAACTTTCTTGGCAGCAATACGTAGCTACACGCA
+
*...41.)')+70*(%&%()$#')*,)-*+-24//+(+.(*)()+/434'2113',+01'/(&()+)**/,'37))01-3,30%*),4*,2:1*(%*)2$&/(%&&,''$%*'653).'*)+,0,.07.3.28+/41.33)*(&%%#)%&$*))((%)+).0-113/)*(,/01++&,*(1+-.4:4,,(&,2+''&&$&&*(--*5/-.3/)''2161.14)))&#%$$%&)+%-+)+11**15871,'+()%'+()(*3/////)+-1'-+*'&($$%&'/0,-/1+*).0../0+/-++'(/5..**)+*/*+*+/++.1.04+,,/;.,2,***(.+&/-///%%+&&+(&&./3/*)&',&''+*,+5(&/(,''$((+(+-0&*+,()(-8;35'6/,/*%(,'*'('''%*)/013924786/'*../7,((('0,,,*/-+++-,'&'&&&&)+(('(-0./2,/,-*,-))+,+''&++()%'(,*/9332-(+)&$*))*'.2/&&()(208453+./4)(),+&%%(*-...'-6:0.3*(+(,('*&)-.8119-..+1)'(+&',1.10-0109.%)&'*'((+1/1/-*./.-0222(($&(31+-,/'))/4841,,,,---,&%))+..09617'%4.60992.+*/,/()(,&()/.533124822127/53**,.0663640.%'+**(2.,00.968-+1*&()'8&%/--.,')4/.6445//31165/8.-.4:52*/)./))'&$&%)*,(.-(**/+,./,-)**+%*++,-2*)*()+(&-,1068,.366/4211-278:.&%&'),)))'(-/12+5-++&$'$$'&(&%&*+,++,+0&-,-()&)+*+.(4735222%()++4)--443/..((161**)(''%%&().''(-%2-1.)*++-*))%(*-)),864.0(-+)*1'2)2/+%'&*+*'+*,(*+4*&&%&&,/)*(,/()+3/--8426135.,%.'-&&(&),0./-0/*.56,*,(*&*)*(-(%))',$'44*&1)'335,&)+)+)/**.$)''*,362'4/,083-.,*%%$%)'($'-)''%%%,&11/%*.'(*/4--,%')2-132722;18./**.3'$&)+,.%$%(+*,,+.&&#%%',0.38433/1-.84*/'$%('%*0++(3/%)"#$%'$&$%$
@38c646b6-520e-45b9-b512-a4e30d042c24 ch=153 read=121896 start_time=2019-12-13T14:13:50Z barcode=BC01 runid=2c9cf7bc05858273f10e7d7ec552fc0bd742dc3e
TTGATACGCTTCGTTCAGTTACGTATTGCTGGTGCTGAAGAAGTTGTCGGTGTCTTTGTGTTCTTCTCTTCCGGATTACCTTGTTACGACTTCACTTTAATCGCTGACCCTACAGCCCCGGTACTGCCTCCTTGCAGTTAGCTCACGGACTTCGAGGTATTGCCAGCTCTCATGGTGTGACGGGCGTTGTGGCTATAAGACCAGGAACGTATTCACCGCGACATTCTGATTCGCGATTACTAAGTACTCCAGCTTCATGTAGGCCCGAGTTTCAGCCTACAATCCGAACTGAAAGGACTGGTTTTGGTTTGGCTCCACCTCACGGTATTGCATCTCTCTGTACCAGCCATTTGCTTAGCGTGTGGCGGCCTACACATAAAGAGGCATGATGATTTGACGTCATCCCACCTTCCTCCTGGATTAACCCAGGCAGTCTCGCTAAGTCCTCAACAATAGTAACCTAACGACAAAGTTGCGCTCGTTGCGGACTGTAATATCTCACGACACGAGCTGACGGCAGCGCGCCACTGTGCGCTTGCATACGGCTATGTTAAAGAGTAATGCAAAAGGGATGTCAAGTGTAGGTAAGAGTTCTTCGCGTTGCTTCAGATTAAACCACATGCTCCGCGCTACTTGTGCGGAGTCCCATTAATTCCTTTGAGTTTTAATCTTTGACCGTACTCCCCAGGCGGAATGCCAATGCGTTAAGCAGCGGCACGGAGGTGAAACCCCGCTGGTATTCATCGTTTACGGCGTTGCCGAGAATTATCTAATCCCTGTTTGCCACGCTTTCCGAGCCTCAGCATCAGTTACAGTCAGAGTCGCCTTCGCCATGGTGTTCTTCCTAAAATCTCGCGCTCACCCCGCTGCACTGGGAATTCCACTCTCCTCTCCCCTGCATCTAGATAACCAGTTTGGAATGCAGCACCCGAAGTTGGAGCCCGGGTATTTCATCCCTTAATCATCACCTGCGCTCCTTTACGCCCAGTAAGTCCGGATGCTCGCCACCTACGTATTTACCGCTGGCTGCGCAACGTAGTCCGTGGCTTCCTCCTTAGGTACCGTCATTATCTTCCCCAAGACAGGCTTTACGATCCGAAACCTTCATCACTCCGCGCGGCGTTGCTGCATCGAGTTTCCCCATTGTACAATATTCCCCACTGCTGCCTCCCGTAGG
+
$$$#(%(&*,/.+-86*./1---3313000699750/*0%)*)+../0(*')+5372+&%&*$%&%$&'++/*0$(%$*+-5.-2'(*-443/))(+,+3.2((,++.1(&&)%%+-+&%%%$&'(/10/(-,+.(638200.-.-05,*.04)%-',+5/.7//*,('''%))0146788+953360%'&&&&''-1)+23.7221/14609/*,,+01.757:81237:60300/9./0/'&')+-.2+)+-62/2122'*++)'),1:4,,.-+')*0<08,)*.-,-02-&-)348.675*12.5-&,()+'(484406043102.//11663222/-1:134;288-+'+'&&)'''('+)(+-2*(,+,*+36.(')(*),+,,,).8)().*..-.291+-3.6.6/2.,&-#8&.&*())-88434238201.'',1724/*,0.-())'(+++.6132866&*(,++./.3448*(.+'00**%%$')11.),-)),.)'*+'('''')%&$%&$('&'+'/*)&&(%$%&%%')(%('*%'.*2)&(')-2../094(),5+79::4,,---'(*)*/&%%3'(4:322.+1$&.61&&+.)29788,)+--0/02**%*&&(/+,.48.2**+,3-'*(1.582,+56,,,9<<*0,)'()&**/4*---,-%%$)0:91+3,,,+(+-*--*1+.&**'./*.+%%*)'*)*''-(+32)%)(*.234<;67754<;2,-)&'''*,*()$*'//004./9154,+.-/,$',#+$(0:,/+(&0,323--/+/8--4.()'&'''%'(-.3::8:8,0&$&'./12<88-7+'%-2)(+//')(,3/1/4++)).#'').&-&-(--/.)++,,/*-.-/80()&'%(+(()251.19056<2.1'(($)%-.(6,'$')'),5)((11(.1--(/3-.-*0*'$%,2330-2(*0'$&&'144*22+--/1)'''*'$')'.*%&%'*+*-.(,0.+/-.(00')/,')$4*-*-,*)***+-),-%'%.'.)+1-.)-,.-)414-455674551233.3:;,22+,-,,/..682---,/&&.00.379879:0100$$&(,*0-/,:+)*)(),-('0.;7168/,421229/7//0/410-#&((/0-/2+09,-:1.&
@f74acf3c-0eec-4bc7-be1f-45003f6477f3 ch=200 read=85983 start_time=2019-12-13T14:13:49Z barcode=BC01 runid=2c9cf7bc05858273f10e7d7ec552fc0bd742dc3e
CTCCTACGGGAGGCAGCGGTAGGAATTTTCGGCAATGGAAACCCTGACCGAGCAACGCCGCGTGAAGGAAGAAGGTTTTCAGTTATGTAAACTTCTGTTATAAAGGAAGAACGGCGGCTACGAAATGGTAGCCGGTGACAATACTATTAAGCGGCTAACTACGTGCCAACGCGGTAATACGTAAGTGTAAGCGTTATCCAGTGTGGGCGTAAAGAGGGCAGGCGGCAGCAAGGGTCTGTGGTGAAAGCCTGAAGCTTAACTTCAATCAAGCCGTAGAAACCAGGCAGCTAAGAGTGCGGGAGAGGATCGTGGAATTCCATGTGTAGCGGTGAAATGCGTAGATATATGGAGAATTTTCCAGTGGCGGCGAAGAGCGACGATCTGGCTCATAACTGACGCTCAGTCAGCGTGGGGGGGGCAAATGGGATTAGATACCTATTGGTCCGCCATTAGACGATGAGTACTAGTGTTGGATGTAGAGTTTGAAAGTGCTGCAGTTAACGCAATAAGTACTCCGCCTGAGTAGTACGTTCGCAAGAATAAACTCAAAGGAATTGACGGGGGCCACAAGCGGTGGAGCATGTGGTTTAATTCGAAGCAACGCGAAGAACCTTACCAGATGTTGACATACTCATAAAGGCTCGAAGTGGAGATGGCTATATGAGATACGGGTGGTGCATGGTTGTCGTCAGCTCGTGTCGTGAGATGTTGGGTTAAGTCCGCAACAGGCGCAACCCTTATCGTTAGTTACCATCATTAAGTTGGGGACTCTGCTTGAACTGCCAGTGACAAGCTGGAGGAAGGCGGGGATGACGTCAAATCATCATGCCCCTTATGACCTGGGCTACACGTGCTGGATGGTGCAGAGGGAAAGCGAAGCCGCGGGTGAAACAAAACCCATAAACCATTCTCAGTTCGGATTGTAGTCTGCAACTCGACTTCACAGTTGGAATCGCGCTATTGTGTCGCGAATCAGCATGTCGCGGTGAATACCTCTCGGGCCTTGCACACCGCCCGTCACCTGGCGAGAGTTAGCAAATGCGCTTGCCGAAGCCGGTGGCTAACCGCAAGGAAGGCTGTCTAAGGTGGAAGTTGATGATTGGGGTGAAGTCGTAACTAAGGTTAACCGG
+
-*/++,-.62),30.0,,+)++*''+-/1,/903101+(,-.2++/67656456;979/./-42+.)**,(-+--/:8.1(.*/%*$&+.-,06/32/6223:*-,(-(.-*)+,//,+++&$&1'*20//2+/*)),'*((%()'*30/))(++-241223052490*-,--/,,(./8132&)*2/43241340+1'%'((,,30/0.91,'&+*)()3861932151'28,00/0.03/(*-2*2976(+&'')..,.5--&+(..*26%/&&+1-/6/280///.1*,),-12-:1++)./--/&-(+.0/:06.-++*)$,,2:85486../524464..)+/,/$(&4440.2,-+0-+&,,**)('-/9831010/5()''%#)&&)+,1/114&44*&%%)/)+-2.-,()*;;4775,.0./27355'&**-,/5*%&)&,)%(-0../-)***10/*2/728163++%%'*.1*&'(&)-.1224744533356291242,**(+6/2:51,+-/298:77;9((01')'()5:.2:0:-*+.,/.//20-86)-%%'3334-'0)3),.,0++,219:4:7<2(3**,94:66102,,4/0.0+0,)*&+#1+*,423(//..,47,)(()0'')'')1,+-+*300/40331..-./(4+)/54+-/7587;65545.....902,--./*,,/5365(/,,1221+6.')-21''/.&,)),6416456437203537<7::74<48,7-46<475431'&&&)+52468956878:8/-..:/,-))/*43-793244797587:,,,:;823.,3-*)-,***/+/03))(&($'&*.24...5595896,(+.&.(,()+-3+3744*.,-*-2)*(/+'+230/6;5-86:<78:589;:1/,2.+--145$%++%.-4-*')%&&)%&(-&,('(*((%%'%(&&(*,5./()468*+-1175/%/'/+44<:152,1-6-060+((%'&*'(,*-7//*.)0+#%),-++(+0,&&$*1)($&%''&#()&)0-19642001(*:90..38)2,((&%'454-62*./3/&'()5-//.',+18:3-,1--/4')+*-.,.'),,495849
@e2dcde44-b458-44f3-862e-2a9de8d3a0bf ch=453 read=149036 start_time=2019-12-13T14:13:47Z barcode=BC01 runid=2c9cf7bc05858273f10e7d7ec552fc0bd742dc3e
CCAGTTACCTTGATACGACTTCACCCCAGTCATGAATCACAAGAGTGGTAAGCGCCCTCCCGAAGGTTGGGCTTCTACTTCTTTTTGCAACCCACTCCCGTAGTGTGACGGGCGGTGTGTACAGGCCCGCGTATTCACCGTGGCATTCGGTCGATTACTAGCGATTCAGGCTTCATGGAGTCGAGTTGCAGACTCAATCCGGACTGCGGCACTTTATGAGTCGCTTGCTCTCATGAGGATCGCTTCTCTTTGTATGCGCCATTGTAGCACGTGTGTAGCCCTGGTCATGGGGCCATGATGACTTGACGTCATCCCACCTTCCTCCAGTTTATCACTGGCAGTCTCCTTTGAGTTCCCGGCCGGACCGCTGGCAACAAAGGATAAAGAGGTTGCCTTTCGTTGCGGGACTTAACAACATTTCACAACACGAGCTGACGACAGCCATGCAGCACCTGTCTCACGGTTCCCGAAGGCACATTCTCATCTCTGAAAACGTGGATGTCAAGACCAGGTAAGGTTCTTCACGTTTACTCGAATTAAACCATGCTCCACCGCTTGTGCAGGCCCCGATCAATTCATTTTGAGTTTTAACCTTGCAGCCGTACTCCCCAGGCGGTCGACTTAGCGCGTTAGCTCCGGAAGCCACGCCTCAAGGGCACAACCTCAAGTCGACATCGTTTGCAGCGTGGACTACCAGGAATTATCTAATCCCTGTTTGCTCCCACACGCTTTCTGCACCTGAGCGTCAGTCTTCGTGGGGGCCACCTTCGCCACCGGTATTCTCAGATCTCGCATTTCACCGCTACACTGGAATTCACCCCTCCTGCACGAGACTCAAGCTTGCTAGTATCAGGTACAGTTCGGTTAGGCCAGGGGATTTCACATCTGACTTAACAAACCGCCTGCGTGCGCTTGCAGTAATTCCGATTAACGCTTGCACCCTCCGTATTACCGCGGCTGCTGGCTGGAGTTAGCCGGTGCTTCTTCTGCAGGTAACGTCAATGAGCAAAGGTATTAACTGCTCCTTCCTCCCCGCTGAAATGCTTTACAACCCGAAGGCCTTCTTCGCCGCGCAGCGTAACGCGTAAGGCTTGCGCCCATTGTCTGCTGCCTCCCGTAG
+
4,%(,,%1302-&.).0*2393,56:-/045,/**511*+-.%&((*-21*(**6630-.,**4)+)+)())&(&%#'.241:8.*/01+370'*,2;3,0'02-/1242884181220/+((.-22*$'')%%+--.:2/4/..5;/.*),)*/4(-.'/01/2:/#''0180&,.-'())))-,-,,887627(5/5)5066,''(&'$')/+(&%'**0+-2-,*,,+,%+()*.(+,34473756:72..*+/443-/1,)&('$',//2(-/00;900997)('*+45802116.,++/-/178989279,/94:98.5)(*5;,**,)642/.,,/2/:/+2''&(3:58-//2.8;78777836,+&+24(2.8766,,%,*.4+,'&2**40.**,8:2,/,0+(+41+-5+)*,-*/*-+*0/+,,-.8:778:6:9911.--90654'*+21,4+3-.-/5251#''-92.0276641*,,($0),091301602114;244+0*,*/:7672%(&&'%$'(*(%+**;;2/74+-4561,/0+--/-/14%')354'$'.1*4,704078()((*;;,.:/231++')*/),*.,2560,.+++,/-/..,1+)(()*+4(..20*,-(**-421/0510/1-54*+-.*02/4)6+26547/12*43+%*$--/83976505604*,+.+,-7559/58+-94<7/002/(%''(*+282,/.,(-200.10/8899:99:621./3/'('%(+.3035:46;-*(&)*/,,+,.-,**).-/<4,+.1.4844,,**,))-(($+**)%*('&'((%%++/480.$%#$$&-&)-468,.')'+)22;23,6-$'117)))*'#(&)())+12--*+--2./')16859;7887:9/-+/'$&"&&-65;60,-5.4670020/124:522(,226428923.7//09824*%(,%(---,84'30.12447:7567138239:68304//1/66;/*1,**+0('+$()4659321/66,)-0)'('#$&&'+)-2+58,),2.3.21;52:7'((%&(($&&$'%&(()++..-6,/.'-,56.+0/$$$##&%&.+(7<,)--+
@b661be68-91cf-49ba-b751-e66b832d5a33 ch=219 read=107586 start_time=2019-12-13T14:13:46Z barcode=BC01 runid=2c9cf7bc05858273f10e7d7ec552fc0bd742dc3e
CCTTGTTACGGCTTCACCCCAGTCGCCGGATCACAAAGTGGTGGCAGCAGCGCCCTCCCGAAGAGTTAAGCTACCTTCTTTTGCAACCCACTCCCATGAAGATTGTGACGGGCGGTGTGTACAAGGCCAGGAACGTATTCACCGTGGCATTCTGATCCACGATTATAGCGATTCCGACTTCATGTAGGTCGAGTTGCAGGCTCAATCCGGACTACGACGCTTTATGAGGTCCGCTTGCTCTCGCGAGGTCGCTTCTCTTTGTATGCGCCATTGGCCAGCGTGTAGCTGGTCGTAGGGGCCATGTGATGACTTGACGTCATCACCTTCCTCCAGTTTATCACTGGCAGTCTCCTTTGAGTTCCCCGGCCGGACCGCTGGCAGGATAAGGGTTGCGCTCGTTGCGGGACTTAACCCAACATTTCACAACACGAGCTGACGACAGCCATGCAGCACCTGTCTCACGGTTCCCGAGCACATTCTCATCTCTGAAAACTTCCGTGGATGTCAAGACCAGGTAAGGTTCTTCGCGTTGCATCGAATTAAACCACATGCTCCACCGCTTGTGCGGGCCCCGTCAATTCATTTTGAGTTTTAACCTTGCGGCCGTACTCCCCAGACGGTCGACTTAACGCGTTAGCTCCGGAAACCACGCCTCAGGGCACAACCTCCAAGTCGACATCGTTTACGGCGTGGACTGCAGGGTATCTAATCCTGTTTGCTCCCCACGCTTTCGCACCTGAGCGTCAGTCTTCGTCCAGGGGGCCGCCTTCGCCACCGGTATTCCTCAGATCTCTACGCATTTCACCGCCGCTACACCTGGAATTCTACCCCCTCTACAGAGACTCCAAGCTTGCCGGTATCAGATGCAGTTCCCAGGTTGAGCGGGGATTTCACATCTGACTTAACAAACTTCGCCTGCGTGCGCTTTAGCGGTAATTCCGATTAACGCTTGCCCTCCGTATTACCGCGGCTGCTGGCGCGGGTTAGCCGGTGCTTCTTCTGCGGGTAACGTCAATGAGCAAAGGTATTAGCTTTACTCCCTTCCTCCCCGCTGAAAGTGCTTTACAACCCGAAGGCCTTCTTCATACACGCGGCATGGCTGCATCCGGGCTTGCGCCCATTGTACCAATATTCCCCACTGCTGCCTCCGTAGGGG
+
164830:/0-,))&++06:1+/38''$-*4492959511.//%)($'(%),.25//,.*(*('&+-8/3-1.,--),-07<5)/1)/.)&*+2:4-+,))(*/-002660:885:44413686+,(*-0592+)%(+03/-0202072.3;4////50),-,04*'%$%)019305&/0:01/'%$&(+,/442912'1(20..0.1*5/244356/-'*)/.-5/,45243./+-*),..2/,*)(,/..2636807:0-758598:<359&*')(*))(('&&()*+68633+7:;6810+)*,.,($&&),868:9/0)-.040,*,+%+)70,.36781;0,.1/.1-/8,)').,/06,,114/7/0-,.+:,,&26123*23050/1233871;.1*9840///+01+./.-17,,+,-,/+.(&1/015561..-5.67:20/-+.6,/077101,-7-35,)&+*,/03;4288:98862.55..4024023:00/040.+02:344111.0085:<;6990-'**+;103131<9;-+,+,+//47457/.1--/4421.070)()*-9:<958;;,4340;</-:/828201/20,101.475(,-20+4103444779676-46(-/-1()&-)%-5+,+-*-1-1:-,+,730,+,(0+(*((*,(-+.028(),)((*79522&/(.020353+1--0-.54;/+,,4661)--./9/-*,&-84664655434/0/6.562-(,2:7-29040212/44/16-030503--/((/22256131326<;2)(%%-+2384525;9:6050603.0;75.-/418)+),-3/7'5*-.-7.06&+-)*,'-0223489;8;4-27191./1(-/(%.3-,*--03./0.1/301/+,&()*%1-4450104.)/-'#$%&,,/38;27604130-*''%%-0.-2424243-12/.2/.--'*,&%&)+.)+-++12+2+(*0.;;<:67654.,/60/77-1--(/314(,4,3/7/./5630305:.3;91.39:1,,0/.60./')+-,'+-/09,*..265;9<:8;1-./1+/./1:967695656680*&060197861;8**4'*&-(-,0/,43;:/+33233302068*.05/)(
@067ea134-64ae-4212-9122-b5d8b46ad719 ch=194 read=100913 start_time=2019-12-13T14:13:45Z barcode=BC01 runid=2c9cf7bc05858273f10e7d7ec552fc0bd742dc3e
CTCCTACGGGAGGCAGCAGTGGAATATTGCACAATGGGCGAAAGCCTGATGCAGCACAACGCCGCGTGAGTGATGAAGCCTTCCGGGTCGTAAAACTCATCCTCAAAGGAAGATAATGACGGTACTTGAGGAGGCCAGCTAACCGTGCCAGCAGCCGCGGTAATACGTAGAGGACTAGCGTTATCCGGATTTACTGGGCGTAAGGGTGCGCAGGCGGTCTTTCAAAGTCAGGAGTGAAAGGCTACGGCTCAACCGTAGTAAGCTCTTGAAACTACGGAGCCGGAGTGCAGGAAGGAAGTGGAATTCTAGTGTAGCGGTGAAATGCGTAGATATTAGGAGACACCAGTTGCGGAGGCAGCTCTCTGGACTGTAACGGCTTTGAGGCACGAAAGCGTGGGAGCAAACAGGATTAGATACCCTGGTAGTCACGCTGTAAACGATGAGTACTGAGTGTCGGGGAGTTACCCTCGGTGCCGCAATAACGCATTAAGTACTCCGCCTGGAGTACGCTCACCAAATTGAAGCTCAAAGGAATTGACGGGGACCGCACAGAAGTAGCGGAGCATGTGGTTTAATTCGAAGCAACGCGAGAACCTAAGCTTGACATCCCAATGACATCTCCTTAATCGGAGAGTTCCCTTCAGGACGTGGTGACAGGTGGTGCATGGTTGTCGTCGCTCGTGTCTCGTGAATGTTGGGTTAAGTCCGCAACGAGCGCAACCCTTGTCTTTAATTGCCATCATTAAGTTGGGCACTCTAGAGAGACTGCCGAGGGATATTAACCTGGAGGAAGGTGGGAATGACGTCAAATCATCATGCCCCGCCTTAGGGCTACACACGTGCGCTACAATGGGTTAGTACAGAGGTTGCCAAGCGTAAAAGGTGGAGCTAATCGCAAAGCTACTCTCAGTTCGTAGGCTGTGAAACTCGCCTACATGAAGCTGGAGTTACTAGTAATCACCAGATCAGAATGCTGCGGTGAATGCGTTCCCGGGTCTTGTACACACCGCCCGTCACACCACAGGAGTTGGAGACGCCCGAAGCCGATATCTAACCTTTTGGAAGAAGTCGTCGAAGGTGGAATCAATAACTGGGGAGGTGAAGTCGTAACAAGGTAACCGG
+
&',**.32;7--1-,/4.02.',*)(-+**-.7<77:72.031.19-,,+'+(&&&'-3.(-52503,'')++**+')297:1*-6-./054896-21*1163418+.5.4/1005001434-+*/())/--++/*'%,,4)*'''&(+(%)$)/.12..*/++-651,&$**%,.'00/072-4(,*.184034;:3//.)',-*,,.07319:7::0:;/*8:/-38'**)%)(/92-7/9786;8878;9:::8557/...-2.-7<841,.)+&#&$%'&*+,0033/')(*+*+(',)/.)%#(+(*+,/0741.5.)),,,6684/+.,-*((',,2.-0/9..--*.+*%0....),2:09:8773/)('$'('*///./&*-+)013.&%&),8:+2((0&*-+*-/0/6.11876572(*/134/4:6/,*----0-./($-/377598,&&//),2+'&.,836/'.(''(,)+.20;1..0/105:440+*%#&'(-..45%2'*&'(('8-&+.219*,(&(+00+*',18188*/04)&'&'')+,/,*,,47421//38.61;8-)''(/152+,,))&+)'/...,,//28:9:1+.*,-35889:460/,/11-*,%*17/:00:702.-,*2-52353/.1/29856561.9./.95/,()+,)/,+,&(*,))1/79;8;86;671662*-.-4)*(+04172;/6.-.88;42+2--8<:021+2744-;-;99334410-.,)).05277*'+./--./.2/::8:70./,1-/1*47)3-/354946;6+118:77,0-*(#$%&%)03,..750/,-+,),&),,/5:7-.*,1./0/0+**))*5)-,51*3---1*&%,&(3/../4:46+0)65)+/..,,*.*.*5&)(+-+.)*))+/*(*.558644443&('((*''()6))&'$&*/.//7/018784,-,,,1224*6411857831/4,+/762001+)(*)..1990<4//855455.0(2.++,*&)'*.0669.+/0)++'*-(+),++*6/;:,122,&++(006990//(+)/90:855601300255,)+.,012228589;297(4.4:::89
@e61adc91-322a-428e-a26a-b7201aa99c0d ch=242 read=188016 start_time=2019-12-13T14:14:00Z barcode=BC01 runid=2c9cf7bc05858273f10e7d7ec552fc0bd742dc3e
CTCCTACAGGAGGCAGCAGTGGGAATATTGCACAATGGGCGCAAGCCTGATGCAGCCATGCCGCGTGTATGAAGAAGGCCTTCGGGTTTGTAAGGTACTTTCAGCTGGGGAGGAAGGGAGTAAAGTTAATACCTTTGCTCATTGACGTTGCCGCAGAAGAAGCACCGGCTAACTCCGTGCCAGCAGCCGCGGTAATACGGAGGTGCAAGCGTTAATCGGAATTACTGGGCGTAAAGCGCACGCAGGCGGTTTTGTTAAAGTCAGATGCAAGGAAATCCCGGGCTCAACCTGGGAACTGCATCTGATGCTGGCAAACTTGAGTCTGGGGGGGGGTAGAATTCAGGTGTAGCGGTGAAATGCGTAGAGATCTGGAGGAATACCGGTGGCGAAGGCTGGCCCCTGGACGAAGACGGCGCTCGGTGCGAAAGCGTGGGGGCAAACGGGATTAGATACCTGGTAGTCACGCCGTAAACGATGTCGACTTGGAGTTTATTACCCGCCAGGCGTGGCTTCCGGGCTAACGCGTTAAGTCGACCGCCTGGGGGAGTACGTACCGAGTTAAAACTCAAATGGTGTGGGGCCCGCGCAAGCGGTGGAGCGAAAGTAATGGTTTAATTCGATGCAGCGCGAAGAACCTTCCTGGTCTTGTATCCACCAGAACTTTCCAGAGATGGATTGGTGCCTTCAGGAACTGTAGGACAGGTGCTGCATGGCTGTCGTCATCGTGTTGTGAAATGTTGGGTTAAGTCCCGCAACGAGCGCAACCCTTATCCTTTGTTGCCAGCGGTCGGCCAGAACTCAAAGGAGACTGCCAGTGATAAACTGGAGGAAGGTGGGGATGACGTCAAGTCATCGTAAGCCCGCGACCAGGGCTACACGTGCTGCAATGGGCGCATGCAAGAGAAGCGACCTCGCGAGAGCAAGCGGACTCGCAAGTGCGTCGTAGTCCAGTTGATCTGCAACTCGACTCCATGAAGTCGGAATCGCTGGTAATCGTGGATCAAGAATGCCACGGTGAATGCGATTCCCGGGCCTTGTACACCGCCCACGTCACACCATGGGAGGTGGGTTGCAAAAGAGTAGGTAACAACCTTCGGGAGGCGCTTACCGCTTTGCTGATTTCGCGATGACTGGGGTGAAGTCGTAACAAGGTAACCGAAGATAGGCGACGAGCAGAAGTAGGTTAACACAAAGAGACACCCAAACCTTTCTTCAGCACCAGCAATACGTAGCACCGCA
+
,.12,%+&13./324.411215.)+**.-*)++474/1*(#),4(/;8732.)))-/15270*,--4402//(%(+)0-6331+7376,*//5.50/.0420-,,$-6;+*0,0.+.)'()055.38393025+2/().-(8)*)10/6'13.2-*-*&*-)*.37,51,0--*5.*+02/+)''&),%)$()+)&'))3+/**+6996877:2920+02-4/133530-'+/5+*+)/)-,014;:.4/54*)20:5/0:8-446-,+,)),*/).20+4447952350.2.*),310,-.3../(.328217../.(&%'&%('+')(,0,0-+/.1-1()2.*)(+-.7586:30/3'1'+*+0122:.+1).,-43216-4.-*,,))'',&067.,/979--2+,0,12633+'(&(*+,/1()+6584(*,1753(94-1/.&*+3:;76860.01/23580-4;:6623+354.+.()*$'19&$,&%,3/&'&%(2+*.0*,''+(.7/136:512//50-,197881/534473,'$&&'7.1)/%($((96;:7458.893743212,,/,3+$&$+,624,3548(--()+*&'*)**15;:38851))+)*('-,,/.0.274.,*'*+.41/)'%%'--*'+'(*594.93/+,-(*+67;516.5-/46352&--...,..,(.+.,.7/22,++)('+,-14534-%$'$*'*.(%),5.-,;00-//858-07,)*43/4))**+1176<557645/49109<583+-/08671402(**3/6654)-)&+--3668-00-./14,--23-.*-)(*(-5:2136893432(*,./3.(%&&%*3*%((*,921.4.6*)&'%&&01.051/42///133%430))'*((&/.779)(((%)%#$)'%-'**1).&&*(&)-4255$0&,/'0$)'*(&+,/6701/0021335:67,6+*)0197:88245.1*-64749620/+)&'')*&--&(,-*).6833-+2+51,048916/,+*(%')'-)'$&(/6*,*2,*,*,)$(++&134:41563)%&%'&+-*,+0--,((+0(./)-.)441401.'+.,.)%(+.+7/.+.,+)*+,-,,0.)%'&%&)')*--*,.3.-4--*-,+32-..-,+,%&.1,&(()+441314234625,((&(+)3+))*3+&'-.*/,*(*+),&()4.600163,$*#&$$%$
@6f18ee7d-b3bb-4d84-a6e7-29297c4aeeb6 ch=365 read=175263 start_time=2019-12-13T14:14:02Z barcode=BC01 runid=2c9cf7bc05858273f10e7d7ec552fc0bd742dc3e
CTCCTACGGGAGGCAGCAGTGGGGAATGTATTATGCACAATGGGCGCAAGCCTGATGCAACCATGCCGCGTGTATATGAAGAAGGCCTTCGGGTTGTAAGAGTACTTTCAGCGGGGAGGAGGGTAAAGTTAATACCTTTGCTCGTGACGTTACCCGCAGAAGAAGCACCGGCTAACTCCCGTGCCAGCAGCCGCGTATTAATACAACGGAGGTGCAAGCGTTAATCAGGATTACTTTGGGCGTAAAGCGCTTGCGCAGGCGATTTGTTAAGTCAGATGTAGAAATCCCCGGGCTCAACCTGGGAACTGCATCTGATACTGGCAAGCGCAGGTCTCGTAGAGGGGGGTAGAATTCCAGGTGTAGCGGTGAAATGCGGCGAGATCTGGAGGAATAAGCAATACGTAACTTGCGGG
+
001*)&((/.'+,.566104)+*()'&$'&'(&(+,,-0822;77307:,/<,+-/./2&1437389,03,++**)+134'),)+--224'03./-(*1(''*+5/:6-*00/.3.+2-(30)//98,-8.6,-.,10+)235.3/+++5-,26++,0.-/&),)+,51.0.*2,,,:8+-86992/12,92))(&#&*'+*(('%,-1,/.*-,2-)*-4*5'+,+()%.**),++298:834;6(*&'&&%,-/.09864387/-3//-27101311+%&'-&&.4/*59788/31513:8-126631.+,*+-/06-3*+-'(&'$('))0366:.-.+475+00(,,,3,((-431**,,195(.4**)'*&%&&%*56682//,,/+.+-,///.53*-&%#$#%%#$
@5505351b-1d48-4806-8c67-6d960ab2ab3a ch=129 read=108540 start_time=2019-12-13T14:13:59Z barcode=BC01 runid=2c9cf7bc05858273f10e7d7ec552fc0bd742dc3e
CTCTACGGGAGGCAGCAGTGGGGAATGTGCACAATGGAGAAACAAGCCTGATGCAGCCATGCCGCGTGTATGAAGAAGGCCTTCGGTTAAAGAATGCTTTCAGCGGGGAGGAAGGGAATTAAAGTTAATGCACCTTTGCTCAGTGACGTTACCCGCAGAAGCTTTCGGCTAACTCCGTGCGGCAGCCGCGGTAATGCTGGAGAAAGTGCAAGCGTTAATCGGAATTACTGGGCGTAAAGCGCAGGCGGTTTTGTTAAGTCAGTCTTTGAAAATCCCGGGCTCAACCTACAGAGACTGCATCTGATACTGGCAACGAGTCTCGTAGAGGGGTAGAATTCCAGATTAGCGGTGAAATGCGTAGAGATCTGGAGGAATACCGGTGACGAAGGCAGCCCCTGGACGAACTGACGCTCAGGTGCAGCGTGGGAGCAAGTTAGATACCCTGGTAGTCCGCCGTAAACAATCAACGGTTGTATTGCCCTTGGCGTATTGCTTCCGGAGCTAACGCGTTAAGTCGACCGCCTGGGAAGTGGCCGCAAGGTTAAACTCAAATGAATTGACGGGGCCCGCACAAGCGGTGGGACATGTGGTTTAATTCGATGCAACGCGAAGAACCTTACCTGGTCTTGACATCCACGGAAGTTTTCAGAGATGAGAATATTACTTCGGAACCGTAGGAACAGGTGCTGCATGGCTGTCGTCAGCTCGTGTTGTGATGTTGGGTTAAGTCCCGCAACGAGCGCAACCCTTATCCTTTGTTGCTTGAGTCCGGCCCAGGAATCGAGACGCCAGTGATAAACTGGAAGGAAGGTGGGGATAACGTCGTCAAGTCATCACCTGTGCCCTTGACAGGGCTACACACGTGCTACAATGGCGCATACAAAGAGAAGCGACCTCGCGAGAGCAAGCGGACCTCATAAGTGCGTCGTAGTCGGATTGGAGTCGCAACTCGGCTCCATGAAGTCGGAATCGCCAATGTCGTGGATCAAGAATGCCACGGTGAATACGTTCCACGGAGCCTTACACACCGCCCGTCACACCATGGGGGTGGGTTGCAAAGAAATAGGTAGCAACCTTCGGGAGGCGCTTACCACTTTGTGATTCATGACTGGGAGTGAAGTCGTAACAAGGTGTTAACCGG
+
(/.*%$+,/),6/-1237958:/-/,).(()),:.-/+'''&*//)3945699/..:.::8873555/3)+.42(),*,.3193+('**,+&'%%$%*.2*),+,-2+*.)-+*2*(&*'6;812-2+*&)'+*.1))334%'0-(/2441.6))+-)-('%$%((*++,-0+.*((('&$((((.1')'()1+)&'&-.-'-*+++,-05./0/737141/5-3-./399764534($&$*))16105;;/&030.,/5))++,2*),3'/'(03*/0..+*%,&%$'+)+-/17543353///()))))-/2'%*,,.9769.+,365.51.3/,0*&/#/&$'*0753.80++;875.-,./65:200).*&'+().+,&/,-0,.3./.:30+15440.-,,--6+2-5$2633.*+,/38;./(-88/5./,434994-.87)0*1'%+;9899324,*(&&**,.3)+%,&'4;1/1/+&)-&(%&%('**%-'*+,4:354,5-:-688768:59:853*('%%%*+/-.0.+*-0-:2-038<;774852//,.&3-+3,)+'/*6062:7781*-./---00:6.8782,-/283'3-.+,+(+,5020.2620'**6--+23330-1)/,.+.<<821-,++**))&&')--),082/8+42+)($*)+00*+20788654.-../810//.//02532/01''&&%%+''+315/2,/60&&*02-(%%'+)'/'*213025&&.)'1)''&%)$'',*.+.0*&-+*('%&&)'1(45../--/1;98870-'+*/-14..3610*&$))2)$&'('**/5:5)./,*,)*/('%&'3+)/.32+-&&&)&-)+--3484/7524457589.(('+*+-0381332-,*)'+,:;155;869653351,/1456789787:40.0//1+-,+')*,/26/*01/*+,-,+))+(4*4.(&&$+))'(-+,)**+1.)(.//.3821/1/044222.516+$(0+'')%'&&)/004:6692/54/1.08/7310+()'467<4766+'(,-,&))(+$*),-03;6080)-5+-.2.-27//+68,-798;9897799752')),0-,,/('(-+0.(&+%*,.(2-0+
@871fed36-fa16-4687-b35b-e3185c5f60c7 ch=389 read=89352 start_time=2019-12-13T14:13:57Z barcode=BC01 runid=2c9cf7bc05858273f10e7d7ec552fc0bd742dc3e
CCGGTTACCTTGTTACGGCTTCACCCCAGTCATGAATCCTGAAATTAGTGCCACTCCCGAAGGTTAAGCTTCTACTTCTTTTGCAACCCACTCCCATGGTGCTGACGGGCGGTGTGTACAAGGCCCGGGAACGTATTCACCGTGGCATTCTGATCCACGATTACTAGCGATTCCGACTTCATGGAGTCGAGTTGCAGACTCAATCAGTTCGGCGCTTTATGAGGTCGCTTGCTCTCGCGGGTCGCTTCTCTTTGTATGCGCCATTGGCACGTGTGTGTAGCCCTGGTCGTAGGGGCCATGATGACTTGACGTCATCCCACCTTCCTCAGTTTATCACTGGCAGTCTCGCCTTTGAGTTCCCGGCCGGACCGCTGGCAACAAAGGATAGGGTTGCGCTCGTTGCGGGATAACTGTATTTCTTACAGGCTGACGGCAGCCATGCAGCACCTGTCTCACGGTTCCAGGCACATTCTCATCTCCTGAAAACTTCCGTGGATGTCAAGACCAGGTAGGTTCTTCGCGTTGCATCGAATTAAACCGCATGCTCCACCGCTTGTGCGGGCCCCGTCAATTCATTTGAGTTTTAACCTTGCGGCCGTACTCCCCAGGCGGTCGACTTAACGCGTTAGCTCCGGAAGCACGCCTCGAACAGCACCAAGTCGACATCGTTTTACGGCGTGGACTACCAGAATTATCTAATCCTGTTTGCTCCCACGCTTTCGCACCTGAGCGTCAGTCTTCGTCAGGGGGCCACCCTCGCTACCGGTATTCCTCCAGATCTCTACGCATTTCACCGCTACACCTGGAATTCTACCCCCCTCTGAGACTCAAACTTGCCGGTATGATGCAGTTCCAGGTTGAGCCCGGGGAGTTCACATCTGACTTAACAAACCGCCTGCGTGCGCTTCACGCCCAGTAATTCCGATTAACGCTTGCACCCTCGGCATTTACCGCGGCGCTTTAACAGGACAACCAGTGCTTCGCTGCTGCGTGCGTCGTAGGCAGATACATTCCGCTGCTCCACTTCCTCCCCGCTGAAAGTACTGGCCGAGAGGCGCTGTTACGCGGCGGCTGCATCGAACGCTGCGCCATTGTGCAATATTCCCCACTGCTGCCTCCCGTAGG
+
7,+)68,.93:-..*+-'.22/-179/-.17,/.-645.++-1,+-*),%(+),-1(')/6*5-7+**,-,(&$(,;.8;8,781*02*'*+8;12:88/,&)),84;:7371-,++(0031,6-(,867;8473350./4112210498222001++**7+-.6323312:14-/+,+-+9:0-./0**31712''04575;57+-073/-+)*)37--*')()+),)0+//0,/*&*+.+//568442+04+,0/02169+8+&&)&-,+-.142-//3;602:93(,%)36847*,+*+*+&(112545636/;8-/7204815../;---<43.-6-..2,(,()%&,(*&(7430.(2/32879;9887;77:6-:+--/0.'(.,81549::305-.-..(-)*)*')((4/-,300*+/1,-,2-,*++/814)-.2/00:06764/)-088-3&%%)(+034;86655410(*,179/-2.---.2;9:46964+)473290/+31;79<9021.900099+/+1+..('*,.14./019457001--/-0+6.863*-.4074831.*(+++8<</07)'&&%&*+47+/777-7<0*19:0532210223246/)*+('.+0)*,(+'*(--/722,//+*&)$').+)*-6895973677+,1/542469655539..''-'*,861;128221:2),-082+20,1;.-26268344*-132/0./.30221(,4:910-,52311((%)38&5433965/1(('.//09:696831;00(+/++1(,-0868-7,6,99481702/-,&%&*+03539,*0*'06%12,'&%((0-05)1)&(,1-++.92,+-//$(,8+--.+0,,-')(3*(())*3..4-/21/3/.+-*'&,)+/(&&(,46;.0-*0,3-.(,-+/015<702(-'%(0),56++(%&$$&'%$$%%)($$%$%)$(&$&)+)&%&%'%&'&&$%%'(&$%&')#&&(%&#'$)'&%%#%%.*$),3243/5.($')*+55++&&&%''%&'%(&%%$%%#&&#&$%(%&''''()+,0*(&'$$()4188+-8,,(*+1229-988,%+-,-,,-1)06')511-
@c4cf0767-48aa-41b5-aba5-d8fd0cbc0815 ch=274 read=94255 start_time=2019-12-13T14:14:10Z barcode=BC01 runid=2c9cf7bc05858273f10e7d7ec552fc0bd742dc3e
CCGGTTACCTTGTTGACTTCACCCCAGTCATGAATCACAAAGTGGTAAGCGCCCTCCCGAAAGGTTAAGCCTACTTCTTTGCAACCCCTCCCCATGGTGTGACGGGCGGTGATGGCCTGGGCCCGGGAACATTCACAAATGGCATTCTGATCCACGATTACTAGCGATTCCGACTTCATGAGTCGAGTTGCGAACTCAATCCGGACTACGACGCGCTATGAGGTCAACGCTCTCGCGAGGTCTCTTTGGTATGCGCCATTGTAGCACGTGTGTAGCCCTGGTCGTAAACGTCGGCCCCACCTTCCTCAGTTTATCACTGGCAGTCTCCTTTGAGTTCCCGGCCCCGGACAGCAACAAAGGATAAAGGGTTGCGCTCGTTGCGGGACTTAACCCAACATTTCGCAACACGAGCTGACGACAGCCAACATCCTGATCTCGTTTCCCGAGCACATTCTCATCTCTGAAAACTTCCGTGTCAAGACCAGGTGGAGTTCTTCGCGTTGCATCGAATTAAACCATGCTCCACCAGCGGTAGGGCCCCGTCAATTCATTTGAGTTTCTTGCTTGCGGCCGTACTCGCGGTCGACTTAACGCGTTAGCTCGGAAACCACGCCTCAAGGGCACAACCTCAAGTCGACATCACGGCGTGGACTACCAGGGTGTATCTATCCTGTTTGCTCCCCCCACGCTTTCGCACCTGAGCGTCAGTCTTCGTCCCGGCCGCCTTCGCCACCAATCCTCCAGATCTCGCATTTCACCCATACACCTGAATTCTACCCCTCTACGAGACTCCATTGCCAGTATCAGATGCAGTTCCCAGGTTGAGCCGAGTTTCATCTGTTAACAAACCGCCTGCGTGCCGCCCAGTAATGCGATTAACGCTTGCACCCATTATTATTACCGCGGCTGCTGGCACGGAGTTAGCGGTGCTTCTTCTGCGGGTAACGTCCGATGAGCAAAGTGCTTGCTCCTTCCTCCCCTTTACAGAGAAATTGCTACAGCGAGCCTTCTTCATACGCGGCATGGCTGCATCAGGCTTGCGCCCATTGTTACAATATTCCCCACTGCTGCCTCCGTGG
+
0012+6++,-+&(%&&12:0*//.''&-206548--)*.3+,*.,,/)(+,-2-1.10+,3&'+0,(%#%%''15;17<6+.22835**,3/*%1.3743468592./-.(&*)'%&#$(++-*1592((&+)+**'*%,04002991./0.4))((1.0,,*..238;45446791*,,*0120,./:.310.,60+:30(0/.0../22335%&(),.+),.0))+,-.1,1+**)+',+**.81-((*1123:;607-)*,/.33358743*51*'177500*&&-+0-&&'*,*%(0)35706*,.<84454553:2/15544))/')$%06,/*-1263,24,%%(),*/4;.-9.87:*1+.54.0269:86;-4(3854/8/6-,*'+)44892.0-1,)++,(*'&'10-43+//(%&&#)&#$&,.55'&*-02)(*'&(-*,51127700./-'),)*.4/7)-+,+460070-8)(*)&,3;:9;845.7...896&(,.--:29:.-.),.'&*'$&*)2.-)2/2:7.,770807/&,/3.--.1($,+*+-++.174830,,1-+*,+,.5522334355*,)))-.0'+*)%.30202768)4,/)'*,.46905)4)..-012./)-.4254-*+)(*-644/--%(')))&*199/4/('015/:84*&+*-,::/.746745557731-.024;834-(%'&'(*-65<9689./.1(-''&,')*010./'-(6;/.+71'&)))&*/**+(1,45,994-0111++*++754'((,./3,..--2.-,/)1/78:9;7.--4-,+1/0**)+9-,:88*&$%*-44;8;;9::7665514.))%%&%)-2,(*,'.%&#&$%%*,/,120&*''/-,17,./+,2:7989717/./.3**1,++/)30,,/1/:<::792:50++2547'%'()%$$&'(%'&'&%#(+,1-820)58-%%&%&&*)+&*+(.))))%(*).'')-%(8,9<:99,,+,.-,-+6//.00011%)*)'2-136<81.6%-*(,4;44483884,/2///--1,*&%)'2
@f0504a6c-0be3-4044-89a5-beea4c91d0e5 ch=339 read=110248 start_time=2019-12-13T14:14:07Z barcode=BC01 runid=2c9cf7bc05858273f10e7d7ec552fc0bd742dc3e
CCGGTTACCTTGTTGACTTCACCCCAGTTATTGATTCCACCTTCGACGGCTTCTTCCAAGGTTAGATAATCGGCTTCAGGCGTCTCAACTCCGTGGTGCCGACCGGGCGGTGTGTACAAGACCGGGAACGCATTCTGCAGCATTCTGATCTGCGATTACTAGTAACTCAGCCTTCATGTGGCGAGTTTCGGCCTACAATCCAGACTGAGTAGCTTTACACAAGGGATTAAGCTCCACCTTACGGCAGCAGCCCTCTGTACTACCCATTGCCCAGCGCGATGGCCCTAAGCATAAAGAGGGGCATGATGATTTGACGTCATCCCACCTTCGCAGGTTATCTGGCAGTCTCTCTAGAGTGCCCAACTTAATGATGGCAGCTAAAGATTAAAGGGTTGCGCTCGTTGCGGGACTTAACCCAGCATCTCGACACGAGCTGACGACAGCCATGCACCACCTGTCGCAATGTCCCCGGGAAACTCTCCGATTAAGGGATCATTGGGATGTCAAACAGGTAAGGTTCTTCGCGTTGCTTCGGAGTGCGCATGCTCCGCTACTTGTGCGGGTCCCCGTCAATTCCTTTGAGTTTCACTCTTGCGAGCGTACTTCCCAGGCGGAGTACTTAATGCGTTAGCTGCGGCACCGAGGGGTAACCCCCCGACTACCTAGTACTCATCGTTTACAGCGTGGACTACCAGAATTATCTAATCCTGTTTGCTCCCACGCTTTCGTGCCTCAGCGTCAGTTACAGTCCAGCCGCCTTCGCAGCTGGTGTTCCTCCTAATATCTACGCATTTCACCGCTACTAGAATTCCACTCTCCTCTCCTGCACTCAAGTCTCCGAGTTTCAAAAGAGCTTGCTACTACGGTTGAGCCGTAGCCTCCTCCTGACTGAAAGACCGCCTACCCGCACCCTTTACGCCCAGTAAATCCGGATAACGCGCTAGCCCTACGTATTACCGCGGCTGCTGGCGTAGTTAGCCGGTTCCTCCTCAAGTACCGTCATTATCTTCCTTGAGGGACAGAGTTTACGACCGAAGGCCTTCATCACTCACGCGGCGTTGCTGCTGCATCAGGCTTTTCGCCCATTGTGCAATATTCCCCACTGCTGCCTCCGTAGG
+
55.7.;..625*-)()-6;94907.*+1:0-4..0<30.2.366567510236998'4+++79647:494,3,+2*,%&'*.3458/7..01+.-,+)$$'%&$,,/2*3/28334058878:-/,/../5565.)**))2&*(('()0175/.,:,).)($.,8/.-*$)%%(,-15,5+++00/:2/-214,.139-7+&&+,)&'%%%,--0-'&&',+/40-2..+)+,:6*0010).+3-'..-/4<532346255*5:+(3/*+,()((')($&'$'(+'+-./-0.4()&-064/27233//*4-//3---.+91-(24286,.%05.80-0()40+07330..)%*%((*+/++)+-)1++('((*))'/0.7/+*)&/20+03/611.//0)6.'%&,620002-0.+*,077610)*)35413---,,,--/&/336.-,3048:6532.528498968+,('(*,()--,(()2*5*+*'&2*+3209974/1112'*))*)*/-02:45;3/10*4+,,.,)+('*$##$%&'..27214,.-5+2/25::15;9))78678:8.36-*(/.5**'*/-10//.*//00.021340+.6:5-*)+%)-+2/766344/-.--/-2../0-&048-54770:66..-,*%051,'.+,.16::6/7.),.),-.2;778-56.+%%0-///()/-17..5;/.:1491+0-.1;9.2235842/0104:2-6-)-0477&'))0-+*%'+&)&'*..4.16;8715().6-..43'1/016;91-/0+(($&'(',(2*95*,,-,3)**//2/00&))+/3.44772/).3<4-24/)''...)%&%&,,-2+-0/.-/4820/,/,+'%)-/*+)+$'-3,*,04,+.,-,..(+/0941;;367182,).1883456368::2/.),.,,00.)1416/7/,11,--4010212%&&'',.8111,(&/,270.*-./3.10289:9/4/,.37094).+(*/9/2,,*+4:7,..'46,.312490:///84545-*))+,+,03*)('(,+,..01490398-7/880-/6.01-6---917;9*(,-,24147/76-011-
@fb3c2974-e3b3-4842-afbb-d38811159eae ch=421 read=197073 start_time=2019-12-13T14:14:07Z barcode=BC01 runid=2c9cf7bc05858273f10e7d7ec552fc0bd742dc3e
CTCCTGCGGGAGGTGAAGTGGGGGTACGGACAATGGGCGAAAGCCTGATCAGCAATGCCGCGTGGGACGAGCCTTCGGAAGTTGTAACTGCTGTACGGAACAGAAAGAAATGCTTTAACAGGGGCCCAGCGTGACGGTACCGTAAGAATAAGCTTTTTTACCGGCTAACTACGTGCCAGCAGCCGCGGTAATACGTAAGTGCGAGCGTTAATCGGAATTACTGGGCGTAAAGCGTGCGCAGGCGGTTACGCATGTAAGACAGATGAAATCCCCGGGCTCAACCTGGGAACTGCATTTGTGACTGCATGGCTAGAGTACGGTAGGGGATGGAATTCCGCGTGTAGCAGTGAAATGCGTAGATATGCGGAGGAGCACCGATGGCGAAGGCAATCTGGACGCGGCGCTCATGCACGAAGGCGTGGGAACAAACAGGATTAGATACCTGGCCAGTCCACGCTAAACGATGTCAACTGGTTGTTGGGAATTAGTTTCTCAGTAACGAAGCTAACGCGTGAAGTTGACCGCCTGGGGAGTACGGCCGCAAGGTTGAAACTCAAAGGAATTGACGGGGACCCGCACAAGCGGTGGATGATGTGGTTTAATTCGATGCAACGCGAAAAACCTTACCCTGCTGACATGGCAGGAAGTTTCCGAAAGCGAAAAGAGATGGATTCGTAGCTCGAGAACCTGCACACAGGTGCCGCATGGCTGTCGTCACGCTCGTGTGGTGAGATGTTGGGTTAAGTCCGCAACGAAAGCAACCCTTGTCATTAATTGCTACATTCGGTTAGACACTCCTAGTAATAGGACTGCGCGGTGACAAACCGGAGGAAGGTGGGGATGACGTCAAGTCCTCATGGCCCACTTATAGGTGGGGCTACACGTCATACAATGGCTGGTACAGAGAGAGGGTTGCCAACGCGAAGGGGAGCTAATCCCGCCAAAACCAGTCGTAGTCCCGGGATGCGCAGTCTGCAACTCGGCGCGTGAAGTCGGAATCCGCTAGTAATCGCGGGATCAGCATGCCGCCCGGTAGATACGTTGGGTCTTGTACACCGCCGTCACACCATGGGAGCGGGTCTCGCCAAGTAGGCCAGCCTAACCACGAAAGGGAGGGGCGCTTACCGGCAGGGTTCGTGACTGGGGTGAAGTCGTAACAAGGTAGCTTGG
+
00,)%$%,13'*,%%%&&)+,,($&%')64;8<::<:3-/-.,17)((./+*.6;657559721(,*-()),36862,,0,,3'*+0,0)'3*+,/2:.90()17,&))&'%%'*&%$&&.14(31'&%'%&'(,-465699915'))-,)()--429.440//./2732-1123:<202//352352.;/00;895)*+.1/.00-7-/-01-5./20--/276542,3-,34651//*,12()/,$$')&((..3-//&(.-,)-+)433)-267895:68357.400441.,7.)/+,-555687:970--+,+,..,-331(&+)+0*7,77575752.120042/:70158/8,,/,-4::-*2)(')/07554100((0*0/48,-'-),*()*+.337749,,'().,,629941*,'+3/2.&2+)2,.(./35:,1(&$'(862/121224'0,-0/0.,&-.599;-7-1/*&%*'%%(-.+*+,03349*(5((*//-,,+,4-3+.-++//024/202*'%))/.2341579-201*5;-,6994,*+2,5/879-9;60000&,'.050404+1*++-4531/56;938193.,0/.6-,*('+05:/05/4/1/'#$$+'(1),,/.,1/.-*06--($+,*$%&,//.&(*,876.2-+%&#'(&('('*.-.*)*))()',$'$'&%&&)-.+0,.255/()&%(*-()&'%(&(),0,3-.878861).281378++-)'&+%(,*((1+135271+2,**/+.13:8*2:2(*)2*,,0++,-).'($(*/35+*)()&)',),52.3/.,/,+.,51-22)1337989993,11201,,),04.$%'')((*,+,,0)+41.&(*-4)'(**7/,*-,,./,..-,('&',623:3/+-()(.)('(.41)*,-.8+03*$&).5:73:399999;9+:,'%(*&'%%%#'*+,+,,/(*+/.''&,,86.6,,-+.0-*.**+((()+63412)+,.5/-%&#%#&('/++)4/'%4**+&*'%'21/23,,++)+//15,-212/2:4814/*..&-22324+/+.&&'$+&%%(&-('-+/*$'&**((./+./+(*.//3./5&//$+-3/<8491232240---,1,-.267855/-)(&&'&&.+
@c07665a1-256e-4397-abfd-1f4433b95615 ch=244 read=226467 start_time=2019-12-13T14:14:05Z barcode=BC01 runid=2c9cf7bc05858273f10e7d7ec552fc0bd742dc3e
CTCCTACGGGGAGGCAGCAGTAGGGAATTTTCGGCAATGGAAACCCTGACCGAGCAACACCAAAACTGAAGGAAGAAGACTGGATTGTAACTTCTGTTATAAAGAAGAACAGCGGCTACAGAATGGTAGCCAGGTGACATTTTGCCTGTTAAGCCACGGCTAACTACGTGCCAGCAGCCGCGGTAATACGTAGGTGGCAAGCGTTATCCGGAATTGTGGGCGTAAAGAGGGCAGGCGGCAGCAAGGGTCTGTGGTGAAAGCCTGAAGCTTAACTTCCAGTAGCCATAGAAAACCAGGCAGCTAGAGTGCAGGAGAGGATCGTGGAATTCCATGTGTGTAGCGGTGAAAATGCGTAGATATATGGAGAACACCAGTGGCGAAAGGCGACGATCTGGCCTGCAACTGACGCTCAGTCGAAAGCGTGGGGAGCAAATGGGATTAAGATACCTAGTAGTCCACGCCGTAAACATTACTAAGTGCCCCGGATGTCAAAGTTCAGTGCAGTTAACGCAATAAGTACTCCGCCTGTAAGTAGTACGTTCGCAAGAATGAAACTCAAAGGAATTGACGGGGGCCCGCACAAGCGGTGGAGCATGTGGTTTAATTCGAAGCAACGCGAAGAACCTGAGTCTTGACATACTCATAAAGGCTCCAGAGATGGAGAGATAGCTATATGAGATACAGGAATTTGGTGCATGGTTGTCGTCGAGAAGCTCGTGTCGTGAGATGTTGGTTAAGTCCGCAACGAGCGCAAGCCCTTATCGTTAGAGAGTTACCATCATTAAGTTGGGGACTCTAGCGAGAGACTGCCAGTGACAAGCTGGAGGAAGGCGGGGATGACGTCAAATCATCATGCCCTTATGACTGGAGCTACACGTGCTACAATGGATGCGGAGAGGGAAGCGAAGCCGCGAGGTGAGAAACAAAACCCATAAAACCATTCTCAGTTCGGATTGTGATCTGCAACTCGACTACATGAAGTTGGAATCGCTAGTAATCGCGAATCGGCGTAATAAAAGCGGTGAGCCGTTCTCGGGCCTTGTACACGCCGCCCGTCACACCACGAGAGTTGATAACACCCGGGGAGACCGGTGGCCTAACCGCAAAGGAAAAGACTGTTATCTAGGTGGGATTGATGATTGGGGGTGAAGTCGTAACAAAGGTAACCGG
+
%&+0002,.3*'-3/0/1*-.'&-(,-1:;:.7;:0<00,'*)29-**./76966846&.&*'%&()./5-,/+(+*%&%')3*7-,(+*),-./015112:+(-++362&0++,++1/)),+)53-,-16%++***)().,(&*'($+/11)+/&(+.,.1638895:89:5.-++20'(')*'&*+65775900,.)1/22170,1-1.++--'.*-&%'(06/*)+/1648995:51-5*-*4/..3./20178:857:811.()+.3.*.0-,++/0)*427.*,5852668:83)-,)')*,/11851/(-4336286010212;65*(()*0+00&.51..92+,2870-....&),)(((,-3:977+4))(./),-.+,,,,530+2,;,012454544,2.3++,2(*)*&'*0%&/-%)*/8:/(81*.-4((*9719)*)4/23//),+/6334:25'*+()&/*$'&*283/61.(*+/3-.8::14.--*,1;/+,)'0((35141221.+/*)%$'(((3378999<84651+010549;23:55+*&+)/0878,,70+,3.(+,-*++)+*+4<..-,7/*0*02./5095/2.,.3864.)0,*+,---/&),)..-0385/10/&&(1,.7./8(**--./91/-+)3/'5465500-./.-+,&)'&%)+*)*1,/05197:4788872'&)'&*,0/6136/71326798;0-,./0,+33-145:)%4/*,(($+.*.+*-7636)''($'-,24;:;643947//5*46+-1974...''''*+8568;2111178:789:302.))&'')/96198:62198<72229955+46++-,+.,.157(),+()()(+.432300-.2/,--(*%'&)*)%&%&%*+*0601-'-*)+/).-+-2<<44:3+()38-1:7:<729),/<6/-).1+(&&,,-55../-..++,%*'*/-4-/1/-,,-.454-01197747-,:5-(*)&+*+*+-,)'+12*)+%%'(*75462377.8.--43,-(3:8397103-0-/,,)))('(*/('**/)&)('+./*&))*+)-++5/-+0688(-*3+,(..*((&*'(6/./51+0214:7//4-,,*)--4432*+**-)*-368:88<)0,24;9869
@823d6cb2-83fb-4f4a-b24f-b5993c7a2111 ch=364 read=194255 start_time=2019-12-13T14:14:08Z barcode=BC01 runid=2c9cf7bc05858273f10e7d7ec552fc0bd742dc3e
CTCCTACAGGAGGCAGCGAGTGGGGAATATTGCACAATGGGCGCAAATACAGTGCAGCCATGCCGCGTGTATGAAGAAGGCCTTCGGGTTGTAAAGTGCTTTCAGCGGGGAGGAAGGGGAGTAAAGTTAATACCTTTGCTCGTGACGTTACCACCCGCAGAAGAAGCACCGGCTAACTCCGTGCCAGCAGCCGCGGTAATACGGAGGTGCAAGCGTTAATCGGAATAACTGGGCGTAAAGGGCACGCAGGCGGTGCCACC
+
'*.1.+1.23**,((*+($'%&+6./213/;,,,.090/47157852+()&'*(')%05633612666664782,(,,(.+75672<85;/00:2))%)(,2,'*,(,3.(/*(&,---&().<8/.7/5./0*-0+*/02*-+%0).*')'#&+/)--.2*'+)$.020/0-,.3-/0/-136764411/1,&%''*1+(-+-).)')+*,+,4373625&5)5.4633587:,212)/0+/&/+0,11'+%&#$$#$"
@9ad90767-9610-4b92-9f8b-46aba5021291 ch=153 read=121946 start_time=2019-12-13T14:14:18Z barcode=BC01 runid=2c9cf7bc05858273f10e7d7ec552fc0bd742dc3e
TTGTTAGACGCCGGTAACGAAGGTTGTGGGCATGTTTTGGTATTTCTCTTGCTTATATCATCTATCTTGCAGATTACCTTGATACGACTTCACTGATATTCACGCTGAACAGCTCAGCCTTCCCTTGCGGATTGCGACCGCACGGCTTCAGGGTGTTCATCAACTCGATAGTGTGACCGGGCGGTGTGTACAAAGCCGAGGCGTATTCGCGGCCGTAGCGATTCGGTGCTGGCGGGTTATTTGTAAGTCGGAGTTGCAGGGCTGATCCGCGACCTGAGAGTGGTTTTATGGGTTTTGCTTCACACCTCAGCGACTGGCTGCTCTTTTTATCCATTGCTTAGCATTAATAGCCCAGGTCATAAGGGCGTGGGTTGGCGTAAATTACGCGCTTCCTCCAACTTTTGTCACTGTGATCTCGCTAAGAGTCCCCAACTTAATGATGGTAATAACGATAAGGGTTGCGCTCGCTGCGGGACAGCGATCTCACGACACGAGCTGACGACAGCCATGCAGCACCTGTCTCACGGTTCCCGAGGCACATTCTCATCTCTGAAAACTTCCGTGGATGTCAAGACCAGGTAAAGGTTCTTCGCGTTGCATCAGATTAAAACCACATCTCCCGCCGCTTGTACGGGCCGTCAATTCGGTACGGTTTTGTGCCGTACTCCCCAGGCGGTCGACTTAACGCGATTAGCTCCGGAAGCCACGCCTCAAAGGGCACAACCTCCAAGTCGACATCGTTTGTGGACTACTGGGTAATCTAATCCTGTTTGCTCCCCACGCTTTCGCACCTGAGCTGTCCAGTCTTCGTCCAGGGGCCATAGCCATACACCGGTATTGCCGATCTACGAACTGCGCTGATTGCCCCCCCTCTGCAGAGACCGAGCGCGGTATCGAGATTACAGGTTGAGCCCGAAGTTTCATCTGACCAGCAGAGCTGCGTGCGCTTCCTTTACGCCCAGTAATTCCGATTAACGCTTGCACCCTCCCGTATTACGCGGCTGCTGGCGTTGTGGTGGCTACCGCGAGGTAACGTCAATGAGCAAGGTATTAACTTCTCCCTTCCTCCCCGCTGAAGTGCTTCCTGGCCGAAGGCCTTCTTCATACCGCTGGCATGGCTGCATCGAATTTGCGCCCATTGTGCAATATTCCCCTGCTGCCTCCCGTAGAAC
+
$$$%%$'&)%$$'%$$$%%+)()*,+.,/*'%+&(,-(('(%-0,'(&&'%(%$&)%)-+*+,,/13*%$#&$&$#)&$%($.+*,'.49*$&%$$&#$'(&(&'$%$#$%)//2('*/,4/7,-.-0(2$7))#'&.1&)$%'/,.5/&-/),('('&'*)**))'&+'())*+*+&,.*/'+)''#'&%)('#'%&%,+0,-('($$$'%%#%'&%&)$(&#$(-'%#%(&&*'-)&'*%$%&'%&%(('(+))*%//,.((%)+&$%*'('$(*%%)*/16::*,-,.02;8+*/180*,&*0,,&(&'%)*.--+'$'%(('*()+),+/2)))*(&)$&%)&'%&&(&)+.////.*-2'%&$'2),'(&((/(*%)$$'())(''&%,-,(-(*1-.%+,020/%$%+./00424+)(+,10/'.+)+)-*,*+.,3-3,')3**+/1-&()-1.2/555--+)%*)%$$%$'%%%'+*')*(*(+*+1-.//0220/.82995-&'(,;:768840-/288:.0)&&)**&*,0884656220.,.***'(-/0/03;;60000.16544.615</./4:759766505.0.45'&-/./:5)31-.)((+20&%+*'()))-)/*/*+/()0(4,6/0-,')(*&((%$##$%&&-11177/+./7'0.52./-/./,)()%**,+,-/03-0-',.*,,074649,..*)%&(+))).(0.2463/0134-61,'++6542.*$'(&*'*&'&((-0244393*+,0.2,)-+.2;5.,-,18353-/&(+5+,/778<;709)(551+1,#$&#)*'&&'%+5+5/'/(#%%&%('&$%%%%&)('$%$%$)-'*,.254/*32.0(%%&'%$&%%&&((().01(%&%%##%%((/3/(415*($%'(8+--*+))&+(-+,&'%(/0-02781/-3*)%&(*'/,2.*&&&()455*)(,(/..*-,-*,,384-.1((-,05/,**+-../5622(+&&&$('%'%'(&''&'*&&&'&,)000,5-//474-)**)0/3,+10)),0*.+.%%*30,(01-.5*+()%$'%#$&2.%'**318393486+,)(%%%$)-,(,'%%%%(*,7(&&%'.,/188)*40(,$*'6+-,5041+)&'%').+45'%(&(&,*
@9f91ba89-f003-477e-836d-e68df364befa ch=259 read=103388 start_time=2019-12-13T14:14:36Z barcode=BC01 runid=2c9cf7bc05858273f10e7d7ec552fc0bd742dc3e
CTCCTACGGGAGGCAGTGGGGAATGTGCACAGTGAGCGCAAGCCTGATGTAGCCATGCCGCGTGGCGAAGGCCTTCGGGTTGTAAGTACTTTCAGCGGGGAGGAAGGGAGTAAGTTAATACAGCGTTACCCGCAGAAGAAGCACCGGCTAACTCCGTGCCAGCAGCCACTGGTAGCCACGGAGGGTGCAGCGTTAATCAGGAATTACTGAATGAAGCGCACGCAGGCGGTTAAGTCGAAATCCCCGGGCTCCAACCTGGGAACTGCATCTGTACTGGCAAACTGAGGGGTAAATTCCAGGTGTAGCGGTGAAATGCGTAAGAACCTGGAGGAATACCGGTGGCGAAGGCGGCCCCTGGACGAACTGACGCTCAGGTGCAGCGTGGGGAGCAATGCCCTGGTAGTCCACGCCGTGATATCGACGGAGGTTTGTGCCTTGAAGTGGCGCTTCCGGAGCTAACGCGTTAAGTCGACCGCCGCAGGCGGCCGCAAGGTTAAAACTCCAAATGAATTGACGGGGGGCCCGCACAGAAGCGGTGGGTATGTGGTTTAATTCGATGCAACGCGAAGACACTAGTAGCGACATCCACAGAACTTTCAGAGATGGATTGAACCTTCCGGGAACTGTGAGACGGAGTTATGCGCTGTCGTCAGCTCGTGTTGTGAAATGTTGGGTTAAGTCCGCAACGAGCGCAACCCTTATCCTTTGTTGCCGGTCCGGCCCGAAGTAAAGGAGACTGCCAGTGATAAACTGGAGGAAGATTGGGATGACGTCAAAGTCATCATGTACCGACCAGGGCTACGTACTACAATGGCACATACAAAGAGAAACGACCTCGCTAAGCCGGATCCCATAAAGCGTCAGTCCAGGATTGAGTCTGCAACTCGACGAAGTCCGGAATCGCTAGTAATCATTAGTCAAGTGCCACGGTAGTTACACCGCCGTCACCATGGGGTGGGTTGCAAAAAAATGATAGCCTTCGGGAGGGCGCTTACCACTTTGTGATTCATGACTGGGGTGAAGTCGTAACAAGTAACCGG
+
,'1//24.2-')&%&'3246+,+*'.),$%$$&*&')(//6)3:+*(&%#$$,)11/201426,($*)**-.87:5/9:5;5302+0**07+,555,)2.*,2/,,.($''(**+8,9-/.+,.,://4;7..'%/((,.*,)+**+..-4//034<5897.2..14-/(,**++/+'*)+)../)*),(+01-1,+,'-&'%),),14((,%))'((*(-'-+--1)/&3+3,33&.'(),/4-')030:)8+88779141154422/0**%),2.1.6(."&%173*,/532.2))1;4542662:81672.119/7''(/.756/.)())*55;8:::95+,&&,3+5/53+)+226*%'+$($((,)*')*11*($')453.+&*)33,.372035756.82$''0+'&+*))11.,**--,-+8.--*)('()'&,*,0,%(.,.,*)'(-3370.+**;.7-67436913.(*('))+325463++*28/752--1'9:81)%'.'()847;87)28/,-.1,)++,,06535.-07,(+0/:52707/((,/38194710.(*'$&&($+$'&)*-473*-.0568./:22(((**,'+&1*.*++(*16(65.60355432443(.'(-'&$$&&%,,/488/--..58:555210397356703,+3.2-+4-(*/30./,+36150:3.5428/+1/-77679.965///16+&$$%(14./-%+(5689:*22.-01;:79:1.80/90+0--69./.)--.363*,31331()($$)&&+.4.8,-)&&'&%$'').-6.-1)&(*+100-+&*%))((()*+.0%)((+*-,3200,3/$)+0-',.3/$**/(&(.&/*($&)++***(*+32&(%()(..-/'/-/0010$%(%&-439:54573*(-*.+)++/*)*0*)++/7189))++-/+++10*)&244:00-,.331-0-*+*'1-69:29/(*1033/3.,29/01<8+1..5:5533133546.-,02./112,*(('%&,4/(3.
@692afd7f-8a65-43d5-bc8f-256275e421ec ch=139 read=103354 start_time=2019-12-13T14:14:35Z barcode=BC01 runid=2c9cf7bc05858273f10e7d7ec552fc0bd742dc3e
CCGGTTACCTTGTTGACTTCACCCAGTCATGAATCACAAAATTGGTAAACGCCCTCCCGAAGGTTAAGCTACCTACTTCTTTGCAACCACTCCCATGTGGTGTGACGGGCGGTGTACAGGCGAGACATTCACCGTGGCATTCTGATCCACGATTACTAGCGATTCCGGCCACCATGGAGTCGAGTTGCAGACTCAATCCGGACTGACACTTTATGGGGTCCGCTTTATACTCGCGAGGTCTCTTTAATGCGCCGTGTGGCACGTGTGTAGCCCTGGTCGTAAGGGCCATGATGACTTGACGTCATCCCCACCTTCCTCAGTTTGCTGGCAGTCTCCTTTGAGTTCCCGGCCCGGACCGCTGGCAACAAAGGATAAGGTTGCGCTCGTTGCGGGACTTAGCAACATTTCACAGCACGAGCTGACGACAATGCATGCCAGCACCTGTCACGGTTCCCGAGGCACATTCTCATCTCCTGAAAACTTCCGTGGATGTCAAGACCAGGTAAGGTTCTCGCGTTGCATCGAATTAAACCACATGCTCCACCGCTTGTGGGGCCCCGTCAATTCATTTGAGTTTTTTAACCTTGCGACCCGTACTCCCAGGCGGTCGACTTAACGCGATTAGCTCCGGAAACGCCCGCCTCGAGGGCACAACATGGTCGACATCGTTTACGGCGTGGACTACCAGGGTATCTAATCCTGTTTGCTCCCCACGCTTTCCGCTTACAAGACGTCGGTCTTCGTCCAGGGGACCGCCTTCGCCACCGGTATTCCTCCAGATCTCTACGCATTTCACCGCTACACCTGGAATTCTACCCCCTCTGCAGACTCAAACGCCATTATCAGATGCAGTTCCCAGGTTGAGCCGGATACATCTGGCTTAACAAACCGCCTGCGTGCGCTTCGCCAGTAATTCCGGTGCCTTGCACCCTCCACGTATTACTGCGGCTGCTGGCTGGGTTAGCCGGTCTTCTTCTGCGGTAACGTCAATGAGCAAAGGTATTAACTTTACTCTTCCTCCCGCTGAAAGTACTTTACAGCGAAGGCCTTCTTCATACACGCGGCATGTGCATCCAGGCTTGCCATTATTAATATTCCCCGCGCTCCCGTAGGG
+
**.6,://90:)/-)),580'*)&(,996772951*0,31)0)0-3/)%)*-4)'*&'(03,4-837*...59337:;,1-)$%&$(('*)18/*/-'+0..3011/83'*(&'++,+--*&$()'+.+4569.1.61-31*$&'()+%(*&/2*./.),01506)*&)&'+2/025./...153;34&)(((.+211*,2/+)&))&+*.7356891.1.+*+)$%&&)*.33/%,&*(,,03++(**215:32.'&--+-22/-*'&+*4,),988403'1587;886673,--5-25559::08;+*::;<9433*/35+(*+*/.*3320102:91028:27/(/,)().2/-(+..9111869&0/121*++*,,-).,.143/,/780++**%,(-+,67+($%'%'%%((.0130//-1.,,'.000/))+1111*',-+0/87601*((+++,--497891-,+,$#%)-1+*4-5956693423613*+)((.,-/(.+47,)&'*+31,-034,8*6'17*2:5532/(**('0/+**)*&(*-*/65/,146::;717;520073:;<,+*+'&')++%./**-,1100/,08808110/8/3-,*)*'%,,-,5635/-,0--*1+)).557+)+2,2(,.('$$$),2279333,17.(,+))+,07455579/6+),-0/-.5067,*-.-,/-4*,,+/.+3:)4*$%'%''&'+$)+3+*)-++,/*/8(&530(&,--236<:.6)'0)&00/3;4636+,,10-,**,/13059:3236324*/+.3.-.-1.30-&.462-')'&&$'()4530'($'%&&+),:834421324;6;7./3.8/-)1)*-+),-/12-'%%%$2+88;+0,)/73574831(+'&%%&(*'+-'7*2(++,(-,..*+-/4/,+*$&&)(()'(%*,-2/000.1)&$',)+3../-0-+)*0.55568-1/*,60006,8/00787;-+/+-..+-*,2/)+,--530/1-+&'*'')))+&++*(#$%&('()*)/0062493011-(,*)*+&$)&+(*,05''56.5,'*&%(+%)+.1044/834(%'%'')*)-&%,)&
@22cd9545-e909-47a4-b5af-443a3b14d7d0 ch=183 read=232191 start_time=2019-12-13T14:14:47Z barcode=BC01 runid=2c9cf7bc05858273f10e7d7ec552fc0bd742dc3e
CCGGTTACCTTGTTACGACTTCACCCCAATCGCTGACCCACTACCTTCGGCCCGTAACCTCCTTGCGGTTAGCTCACGGACTTCGGGTATTGCCAACTCTCATGTGGTGTGACGGGCGGTGTGGTACAAGACCCAGTATTCTGCGACGTTCTGATTCGCGATTACTAGTGGCTCAGCTTCATGTAGGCGGTTCAGCCACCACAATCCGAACTTTGAGACTGGTTTAAAGTTTGGCTCCACCTCACGGTATTGCATCTCTCTGTACCAGCCATTTGTAGCGTGTGTAACCCTACATAAGAGAGCATGATGATTGGCGTCATCCCCACCTTCCTCCTGGTTGGCAGGCAGTCTCGCTAAGTCCTCAACTTAATAATTAGTAACTAACGACAGGGTTGCGCGCTCGTTGGGGACCTAACCCAATAACATCTCACGACACGAGCTGACGACAGCCATGCCACCTGTCGCGATACGAAGGGCTGATTAAAGAGTATTGCAGGGGATGTCAGGGTGTAGGCGAGTTCTTCGTTAGCTTCGGAATTAAACCATGCTCCGCTGCTTGTGCGGGTCCCCGTCAATTCCTTTGAGTTTTAATCTTGCGTGCGTACTCCCCAGGCGGAATACTTAATGCGTTAGCGGCGGCACGGAGGTGACCCCCCGCACCTGTATTAAATGGTTTTACGGCGTGGACTGCCAGGGTATCTAATCCTGTTTGCTCCCCGCGCTTTCCCAGGCCTCAGCGTCGGTTACGGTCAGAGAGTCGCCTTCGCCACTGGTGTTCTTCCTAATCTCTGCATTTCACACTTCACTAGAATTCACTCTCCTCTCCCTGCGCTCCTGAATAGCCGGTTTGGAATGCAGCGCCCAAGTTGAGGTATTTCATCGCCCAATCATCCGCCTACGCTCCCTTTACGCCCGTGATCAGATGCTCTTCACCCACCGTATTACCGCGGCTGCTGGCGTGGTTAGCCGTGGCTTCCTCCTTAGGTACCGTCATTATCTTCCCCAAGACAGAGCTTTACGATCAAAAGCCTTCATCACTCACGCAGCGTTGCGCTGCATCAGGGTTTCCCCATTGTGCAATATTCCCTGCCACTCCGTAG
+
310/3.*41-0+/6%.../0.*'-/4,/2053653+62-)0/030/-4032*%$%$(*++-$)&$',+-)&)./1*/180237018--,4/%-(.*)()**%)$'()6-..11392534111/()*+*)&-76-%())39/+*-.04&472141341+).,.2.*+../+8782)..-563561'343/2.9+%)-((,,+-/://((-3-.)'%&*-+0,.1:2/:)*8<-3+,-;725:41(+,*/%(+**'1./,-*/,1&262/36137+*+++-*./0,*-)-1+$%'''**)%*'++01./0/*3-*((&*,-/722(%+(-21/111.*'-(&%.)-6/,.-/59)*./0)+16)+2*)+'3+.*%0'*(+,*)'')+)*)'',1,-))$&+,.6504(*/-525,-2/6)-'%.-++++-+&(+/131/+***)),..91-18.1*/-(,/.3'*%&$*+&)(((+*%$$))3--)*((&%&*$"%#(15:17687*')(++,*,*'&(*088526-)+(%)-5/'()(+,095232,--253012+*)()/,-195/269345:1649-')+(*)+09:),.,-.2(--,++&+$+,5541&04556180,*,+.-333-/-++,*31,+)))''%'()+*,++*1.*/02/(&%%**%-&)%),46($'+4.2466..,'.5-16,-/55)((*1+++1;4,0-:;;-&(''*2/-2)'*,,756*4345:)081/3.307,,**&)*+&5145426889:77534;56900*,21//($$&%,20**+%)+-(').*)**-0/%)+13312237.&'&&$)(,'()(871,06&55:04157783%/-*+0,($())&#&%*&00**&)-(/))-2.10746/17-.2,-*19)00**5196.+'')((%*$'%$%%'&%'13-'++),/-7,.0(')*,,663:-++*)311(/12:;8;54:3/..&)&%/1..09733-2../98<17:.+&(%&1.+3/372&(**-.0/4/&,6070115&(*,(-++*-..2/,**,/,/,./.)1.,9-068.-,6*/*//;44305+,&%('#&)38*.80
@18767a98-2a6b-4929-8107-57fc5d7653ee ch=173 read=201110 start_time=2019-12-13T14:14:46Z barcode=BC01 runid=2c9cf7bc05858273f10e7d7ec552fc0bd742dc3e
CCGGTTACCTTGTTACGACTTCTTTAATCGCTGACCCTACCTTCGGCCGCTGCCTCCTTGCGGTAGCTCACTGACTTCGAATTTGCCAGCTCTCATGGTGTGACGGGCGGTGTGTACAAGAGACCCGGGAACGTATTCACCGCGACGTTCTGATTCGCGATTACTAGTAACTCCAGCCTTCGTAGCAGGCACCGGCCTGGCAATCCAGACTGAGACTGGTTTTAAGTTTGGCTCCACCTCGCGGCATTGCATCTCTCTGTACCAGCCATTTAGCAGCGTGGTAGCCAGCCCTGCACATAAGGGGCATGATGATTTGGGCGTATCCCCACCTTCCTCCTGGTTAACCCAGGCAGTCTCGCTAAGGTCCTCAACTTATTAGAGGTAGTAACTAACGACAGGGTTGCGCTCGTTGCGGGATGGCAGCATCTCACGACACGAGCTGGCGACAACCATGCACTGTGCCTTGTCCCCGAGGGGATTTCTCGATTAAAGAGTAATGCAAGGGATGTCAAGTCTTAAGTGAGTTCTTCGCGTTGCCCCGAATTAAACCACATGCTCCGCTACTTGTGCGGAGTCCCCGTCAATTCCTTTGAGTTTAATCTTGCGACCGTACTCCCCAGGCGGAATACTTGAAATGCGTTAGCGGCGGCTGCAGGTGTTGTTACACCTGGTATTCATCGTTTACGGCGTGGACTGCCAGGGTATCTAATCCTGTTTGCTCACACGCTTTCGGTATCGGCGTCAGTTACAGTCAGAGTCGCCTTCGCCACTGGTGTTCTTCCTGAAATCTCGCATTTCACCCGCTACACTAGAATTCCACTCTCCTCTCCTGCACTCTAAGATAACCAGTTTGGAATGGCACCCAGTTGAGCCCGGGTATTTCATCCCACTTAATCATCCGCCTACGCTCCTTTACGCCCAGTAAAATCCGGATAACGCTCGCCACCTACGCGTGCTGGCGTAGGGTAGCCGTGGCTATCCTTAGGTACCGTCGTTATCTTCCCCAAAGACAGAGCTTTACGATCCGAAACCTTCATCACTCACGCGGCGTTGCTGCATCAAGGGTTTCCCCATTGTGCAATATTCCCCACTGCTGCCTCCGTAGAGGG
+
3.040701)1)'+*&',+2++&(030:11&(.---61++.72;35286,-20-&&*)/0,.)))&(+13313,)**..)&'&),)0)(&*,../&/,543-.167::879)*,(-/1,(')*,35)3781810899<8082./215479566022/.11,30..4/*)+&*+2+)'(%()0(*((&',((#%)'&'%#$&$$%*-(%%510/,/.042-4;;-3035:(*'()9/.6/7745352-/-+,-.0//.+-./.385679/07(%%'(*++,,-+)+,,+,17-''()*106'+4:6144),3/02:3,1/0--*.314)(.)1001).1+&0/:663;.,2;95577681340'*(0/8,,,,)))*'((%%%&)&,+6:776.-))+2,-10924666777;3612*)$$%&%,).(*-/'*.,/%&'))*(),+/032)4524+.+)()(%+**-*/2)+*-*-1-+(-5+((',-183;+)(,.-2/++-&,5/0:81.-)'&'/+-')'''/0757<946.4-+.'&%&())'1:894,()0044797441.3/..4415&((+68.114-3.111-91-*-27*/924/8//.359+6-.-0:8.//02196:0&+)'()25*-1-5.,,,1-,'.)%&)&.++-19,14(*,06)&'))1728::82::,,./--29;9.-*/(*/,+.//10/0499587<0233/+.,.**,-,)'%#$)(('/.333190006558*)(,)-+-*%%+,45+-,+'+(*85505,)&2/()*+,*,*.;80,33*(-0*,+,/)*(.*3),(**,+,102/36(*(%)*..%$&&(-/3<2:3;:28+4/**(*,11+/090//04',)&,*,8+-,+*6+%&))11.1./5937<98966191.76,/-2+*(+,/89-0/)2+./5:735775:7120'&'%%&)(,0070/,'*+,&((0,252,+.'.2/2/(3**)/9/8:%/401391;8:,/5++-*'(&)**35*--341)(*.++.225478,/14)+)+-112/<00+++,-:2,16.4;,/660*.6)1,.06/.0/036-$''%$+&')257366-&)**
@e9176c3b-e4e4-4405-918e-56be8092661d ch=10 read=50480 start_time=2019-12-13T14:14:55Z barcode=BC01 runid=2c9cf7bc05858273f10e7d7ec552fc0bd742dc3e
CCGGTTACCTTGTTACGACTTCACCCCAGTCATGGTCTGAAATTAGCGCCCTCCAGTTAGCTACCTACTTCTTTTGCAACCCACTCCCCATGGACGACGGGCGAGGGTGTGTACAAGGCCGGGAACGTCACCGTGGCATTTACGGTCCCCGTTACTGGCGATTCCGACTTCGCCAGGTCAGTTGCGAATCAATCCGGACTACGACGCACTTTATGAGGATCCGCTTGCTCTCGCGAGGGTCGCTTCTCTTTGTATGCGCCATTGGCACGTGTGTGGCCAGCCCTGGTCGTAAAGGGCGCGTGGCTTGACGTCATCCCCACCTTCCTCAGTTTATCACTGGCAGTCCTTTGAGTTCCAGCCGGACCGCTGGCAGCAAGGATAAGGTTGCCGCTCGTTGGGACAGCTAACATTTCACAACACAGCTGACTGACGGCAATAGCGGCACCTGTCTCACGGTTTCCCGAAGGCCACATTCTCATCTCTGAAAACTTCCGTGGATCAAGACCAGGTAAGGTTCTTCGCGTTGCATCGAATTAAACCACATGCTCCACCATGCAGACCCCCGTCAATTCATTTGAGTTTTAACCTTGCGGCCCGTACTCACAGGCGGTCGGCAACGTTAGCTCGGAAGCCGCCTCCAGGGGCACAACACTCAAGTCGACATCACGTTTACGGCGTGGACTACCAGAACATCTAATCCATTTGCTCCCCACGCTTTCGCGCACCTGAGCGTCAGTCTTGCTTCTTCGTCCAGGGGTGCCTTCGCCACCGGTGCATTTCCTCCAGATCTGCACTTTCACCGCTTACCTGGAATTCTACCCCCCCTCTACGGACTCAAGCTTGCCAGTATCAGATGCAGTTCCCAGGTTGGGCCGGGGATTTCATCTGACTTAACAAACCGCCTGCGTGCGCTTTTACGCCCAGTATTCCGATTAACGCTTGCACCTCCGTATTACCGCGGCTGCTTTTAACGGAGTTAGCCGGTGCTTCTTCTGCGGGTAACGTCAATGGTGGAGTATTAACTTTACTCCCTTCCTCCCCGCTGAAAGTACTTTTACAACCCGAAGGCGCTAATGCTTTACGCGGCATGGCTGCACCAGGCTTGTTGTGCAATATTTCCCCACTGCCTCCGTATTAGGGTAATATCCCAGCACCATCAGAAAGGTTAACACAAAGACGCCGACTTTCTTCCTTTTGGCAATACGTAACCCCGCA
+
:*),.9./5593,9**+&,-2.,4/2+*,./-2-,,.)('*$*%)')+16*'*'$'()'*,./38+,/320/681).,0-5/)*+2/0((),,$&-.13::8)%+)*,,2/0.0/*0-4/*613/-(+0595/3184/03)$)+&,,&(&((/-.+',+)-/:/1++-7-8())*-*-.(/+8.3((-)()2/3-423644686-))#&'+3++-*,+&,0.-11:/100-1)+&%)-4,/$')1+/+.33/111-./2;76,(''%'))*+''%(,.*,19,,4:9825*+'.0)&*.*((%'**+-:62/...8:7+.6592401*,-;5.266981;20144))2-,-05/:)&(,(8.772..-,1.,,)2-).8-5*1*,)(,**-77-4++*(((&&&)'),+-6-'&(*-,+--%*)+*/00023%2/(%&%$%&)+454487..(*+/0:-8,.('+,/)((-.01.,*)001/.--573.18,(,22//1*&&(-5;-2+**&3,9:88:7142.50/-56+2+1-2;4:<.00.01/2**2+*.))$/'-877**45.91:237:6,*0-89/-2/++)**(-4/+,1-1**#$$(+1+-,-*'),0-*(+')*,.))'+$,'$&%)*&'+1,-+&')%*&*+0*0),/34322.*,*+10),-43277;741&.%((%$%+.-/03.4*(/3*%',/10,,/./066,**'),.8/5/397:8152+/2&(*,++0/320)&,/..*//6493-+0*13--+&$%)+)-(,-+*+./-)%(&(.2-.()+&'%#%++.-.)0+3*&$)369;7/,3,*2(*)-17&()+.2/18.23448-/0567'45.12.%0),',201))03+)-:50./3+-.30605038+585794574.,)%&+*))(00-/''#'(,3,/-%((')*--10--&.50/)%)')/,39,+)-)1.0034(%')).&(*.)%*3)3/-06:6:<::7:15/./7445/.&&'('''&%))/501++6.),./5++2)*+028/+.59076-*'(132++--),/('&)(.+$'-'''#$%('$')/.88998634,,+5.(853//+)/,00424--)6+434-*('(*).38)1),+*+.()***),0)''(,)+0016,+-/**/+5/++--/82-02*0-*&-/8621+)$$%%%%&*(()&'.--(*$&&$%%
@e9dfe38a-df94-4383-a025-3b77f0f962a2 ch=331 read=93108 start_time=2019-12-13T14:14:53Z barcode=BC01 runid=2c9cf7bc05858273f10e7d7ec552fc0bd742dc3e
TTCCGGTATTACTTCGTTCAGTTACGTATTCAGCTAGGGTGCAGGAGAGGATCGTGAATTCCGTAATGTGGCGGTGAAATGCGTAGATATATCGGAGAGGAACACGGTGGCGAGAGCGACGATATTTTCTGGCCTTTGACGCTCAGTCCCGAAAGCGTGGGCGTAGGGATTAGATACCCTAGTAGTCCACGCGTAAACGATGGTACTAAGTGTTGGATGTCAAAGTTCAAGTGCTGCAGTTAACGCAATAAATTACTCCGCCTGAGTGATGCGTTCGCAAGAATGAAACTCAAGATTGACGAAGGGGCCCGCGCAAGCAAGACATGTGGTTTAATTCGAAGCAACGCAGAAGAACCACCAGGTCATGACATACTCCCTTAAAGGCTCCAGAAGTGGAGAGATAGCTATATGAGATACAGGTGGTGTGGTTGTCGTCAGCTCGTGTCATTGAGATGTTGAGTTAGGATCCTGGCAGGCGCAACCCTTATCGTTAGTTACCATCATTAAGTTGGGGACTCTAGCGAGACTGCCAGTGACAAGCTGGAGAAGGCGGGGATGACGATCAAATCATCATGCCCCTTATGACCTGGGCTACACGTGCTACAATGGATGGTGCAGGGGAAGCGAAGCCGCGAGGTGAAACGACCATAAAACCATTCTCAGTTCGGATTGTAGTCTGCAACTCGACACATGAAGTTGGAGATCTAGTAATCGCGAATCAGCATGTCGCGGTGAATACGTTCTCGGGCCTTGTACACCATACGTCACACCACGAGTTGATAACACCCGAAGCCGGTGGCTAACCGCAGGAAAGGGAAGCTGTCTAAAGGTGGGATTGATGATTGGGGTGAAGTCGTAACAAGTAACCGG
+
%$####%&*)&*,4--/56)2/5)/*'$&&&'&%%%**),..&20+,&-7267(5(')++-0&.'&()*+,&,-+*)-,'(955400)--..-.+**&)**-+*+%-&*+))&$'$'6632)&$'*-+*1.')&&'&'(01389/6/9,*)+**))0/,(%#%&%(.++-1,/38449**/6867751+,)*,.04-,,.++%*&),2,'+'+3,55:92:(5//2:7/)*/01134-,0.8.3230912;333-0056.0.((%&(&(,.66662,/,*)08/+09,+26//),/15350,.*12136*'+*-,*'('*,,-(($()24<;6654.++,+,-2//0'&'')*3*)))+2031*$%+'.-,*-,5/'*(04+0-.00')'*(''+**')*-6234317064426738&,'++.*$)(/46248771/..-146778%8'*-789.7.(%-,/)&'&)03-.10&%04(2)2*6.-0-.1.01--1912;9;:,9,/&..+'381)+)('(()**-33235:3554588:6778/.**%))*.6:6298670))&&'%*+467243.8,(0.-.778841430.,-&('+-17568;88;:::9:97%*))*(2,.004+37,.1&+*-*08+(&'1*''-89+8/-6;.07%-,.3&/'./,,+,343/019112+*)&&,-062.:/800+/2*)&'(++,.0445977-///03553315224<9&5348744-+)---2-0.//1/%&&))/0-4257/3///,+%')-442/7,)+-*/36546:543:681754-+2(+''&&'*,.11.09+)006;;517(),)*-379;3-+/,*+0026;44-,-/8;:37
@9db6a49c-91c1-4d38-a6cf-49b1f1d55a45 ch=374 read=120276 start_time=2019-12-13T14:15:07Z barcode=BC01 runid=2c9cf7bc05858273f10e7d7ec552fc0bd742dc3e
CCGGTTACTTGCTTGTTACGGCTTCACCCCAGTCATGAATCACAAAGTGGTAAGCGCCACTCCGAAGGTTAAGCTACCTACTTCTTTTTGCAGCCCACTCCCATGGTGTGACGGGCGGTGTGTACACAAGGCGGGGCATATTCACCGTGGCATTCTGATCCACGATTACTAGCGATTCCGACTTCATGGGTCGAGTTGCAGACTCCAATCCGGACTACGACGCACTTTATGGATCCCTTGCTCTCGCGAGGTCCTTCTCTTTGTATGCGCCATTGTAGCACGTGTGTAGCCCTGGTCGTAAGGGCCATGATGATGACGTCATCCCACCTTCCTCCGGTTATCGCGGCGGTCCTTTGAGTTCCCGGCCGGACCGCTGGCAGCAAAGGATAAGGGTTGCGCTCGTTGCGGGACTTAACCCAACATTCACAACACGAGCTGACGGCAGCCATGCAGCACCTGTCTCACAGTTCCCGAAGGCACCAATCCATCTCTGGAAAGTTCTGTGGATGTCAAGACCAGGTAAGGTTCTTCGCGTTGCATCGAATTAAACCACATTCTCCCACCGTGCGGGCCCCGATCAATTCATTTTGAGTTTTAACCTTGCGGCCGTACTCAGCGACTTAACGCGATTAGCTCCGGAAGCCACGCCTCAAGGGGCACAACGCCAGAGTCGACATCGTTTACGGCGTGGACTACCAGGGTATCTAATCTGTTTGCTCACGCTTTCGCACCTGAGCGTCAGTCGTCCAGGGGCCGCCTTCGCCACCGGTATTCCTCAGATCTCTACGCATTTCACCGCTACACCTGGAATTCTACCCCCCCTCTACGGGGACTCCAAGCTTGCCAGTATCAGATGCAGTTCCCAGGTTGAGCCGAAGTTTCGCATCTGACTTAACAAACCGCCTGCGTGCGCTTTACGCCCAGTAATTCCGATTGGCAGCACCTCCGTATTACCGCGGCTGCCGGCACAGGTTAGCCGGTGCTTCTTCTGCGGGTAACGTCAATGAGCCATTAACTTCTCCCTTCCTCCCCGCTGGCTTTACAACCGGGCCTTCTTCATACACGCGGCATGGCTGCATCGGGCTTGCGCCCATTATTACTGCTGCACTCCCGTAGG
+
/5..2)%'%%&'/,,.-&,,*)-63+,&'&&(.0%*')587.858/./0/..+*+-41%&'+,')0*0/939'+*'1.*(++67/9::)0,+)10*(,-/3,*.3823200.-72./734574,+)*&(210*/1-(+--.3//193818100:52.-,-5)+-/24.+*(''+,/9632,14556652'))$%-60/0&&21.3&7'.0.344867788400*-,44..-0%..3),-,,-/,322.*-0-2()**++-:0-213--./77893,)))%++,-1,../18***&*+332-,160856122-,++-68989.90.*999:79/3(+(55(*&&()1-),+)('.+&&*4:17*0-3.05/04.3228+'#'/6)3/:74*0261901*-+3/5;43362/'%%/(,)()()(,4,.225311.075551/.&--.07.4.4)---50)*.762...09<440-031/--/.-5/361/..,076/0.*-530++012999/-**,:;+20/($+)23.1:29:080--223,(-+.1;3:0&&#%'&.230+-)(&%*,2.140()'++/321.,-690-.,39:,0/15150-1-8-(3-./.&**)**21524750,,/+--1.+2..5&'&(*2498975,58/.00296-+0)(&((,87:8:86177',,:1118;37612:10'$((+21/7./,-/91***.%+'&&')+00-4:23/7879;))''%'4'(49:25:2192;../7-3;0;648;/77+('')+0-7398:2:<;-69;533.-*.5233/404.)%))++63/35546+,,+&..2'5+,+*./07&---.2125646988;98--405.*'127&$&'+:,,,///4/.,'%%2+31/.0-&')((+.12/..190,,+11-//1268;72010,&%($'(#(%%)&&)'16.38264;7647,2('$%$.)+)++.8'79---:-9<885848//5;98908///53-+*-.6,,/-((+5)3;7/-399.-110%%+2*)(-%-%'(*)-+504:7671/%-,/1;66241./01156&1511957276)&*(%+**,4-(%%'%,+2:*+:56'
@5dbed8ca-8a9e-4509-b0a6-aad68ad19fdc ch=239 read=145485 start_time=2019-12-13T14:15:03Z barcode=BC01 runid=2c9cf7bc05858273f10e7d7ec552fc0bd742dc3e
CTCCTACGGGAGGCAGCAGTGGGGAATATTGCACAATGGGCTGGCCTGATGCAGCCATGCCCGCGTGTGTATGAAGAAGGCCTTCGGGTTGTAAGTACTTTCAGCGGGGAGGAAGGGTAAGTTAATACCTTTGCTCATTGACCGTACCCGCAGAAAACACCGGCCTTCCATTACCAGCAGCCACTTGCGGTAATACGGAGGTGCAAGCGTTAATCAGATTACTGGGCGTAAAAGCGCACGCAGGCGGTTTGTTAAGTCAGATGTAGAATCCCCGGTCAACCTGGGAACTGCATCTGATACTGAAAACTTGGAGTCTCGTAGGGGTAGAATTCCAGGTGTAGCGGTGAAATGCGTAGAGATCTCGGAGGCCACCGGTGGCGAAAGGCGGCCCTGGACGAGGAACTGACGCTTTCCGGTGCAGCGGTAAGGGGAGCAAACAGGATTAGATACCCTGGTAGTCGCCGTAAACGATGTCGACTTGGAGGTTGTGCCCCTTGAGGCGTGGCTTCCGGGCTAACGCGTTAAGTCGACCGCCTGGGAGATTACGGCCGCAAAGGTTAAAACTCAAATGAATTGACGGGGAATTTGCAAGCCGGTGGAGCATGTAGTTTGAATTCGATGCAACGCGAAGAACCTTACCTGGTCTTGACATCCACGGAAGTTTTCAGAGATGAGAATGTGCCTTCGGGACCGTGGGGACAGGTGCTGCATGGCTGTCGTCAGCTCGTGTTGTTGTGAAATGTTGGGTTAAGTCCCGCAACGAGCGCAACCCTTATCCTTTGTTACCAGCGGTCCGGCCGCGGGAACTCAAGGAGACTGCCAGTGATAAACTGGAGGAAGGTGGGGATGACGTCAAGTCATCGCAGCCCCTTACGACCAGGGCTACCACACGTGCTACAATGGCGCATACAAAGAGAAGCGACCTCGCGAAACAAGCGGACCTCATAAGTGCGTCGTAGTCCGGATGGAGTCCACAGCAACTCCATGAAGTCGGAATCGCTAATCGTGGATAAGAATGCCGCGTGAATACGTTCCCGGGCGCCTTTTACCGCCGTCACACCATGGGAGTGGGTTGCAAAGAAGTGGTAGCTTAACCTTCCCGGGAGGCGCTTACCGCGTGATTCATGACTGGGGGGTGAAGTCGTAACAAGGTAACCGG
+
+-75346(83+*---/0/27389(-,+'4'&(,126654-(%&%++*)+-//,*,1031.-+),-/,,'+,01/0((+)-,63:7,6338,.(,)+,,3440*13028/*,+'%,*)(,0)+:/8..-+,2,-873%*''%)$#%%().')&$,,(%&'+&'$&%%*/.&/)%14-/1./47&)''&*'.*/82246;424/)*(.))*.+/*+*&'-//-/0282100194*),..)/+.1///%78;/*3,6-1481146,,+&-,*/52(()33246;45:94978/00//1015675-11+&,,2)(&)*20106-2*+('(3&/&0,(*+/.1,+++314118/--:88721./-,('..*+...(--263.51/,2*)'$(&-2,)797:)%)&*)*(**+*%%$#*&-)&&&&)*))*''*1-,'**/;62&78-00,.7648;42484-2+-%+,.//50.-+,-483/*''.)*+.+4//*57*&&(*,.64136:6202+02+,&(('%()0869+/85554165229+*&(,*$1)4/5-339..1153;3*1252;;2+-(.)+,9(),)%%'%&&(('&&-+6/20%'%)))'$)+.&$((+71324396.3011/1-189;3:11652/3-*+*&-0031-.-/.0,/9:75,+(+,312-+71)7('+--*(0*.2/280..*+71298888/--..743266452'0.,/,-240*-.+0.+),'(*/*,(.5*3,0/,+'.*(,-,-017855;4153461.:1,3.'5,+*,.833/.%,%(%104+3/,+&*'.)-/2645+,))*+.5;89994/12,549659:24966777965058::4''%)+1*'#$$&()0:/.480*))&%((,++-/5440:.+))),('+.16,)*(+-*,/326576//-(+)'(&)/0/-,**&$)''(&/-034566.8-3.77/+&(+1)(+.&-&(,,6,)*)-,+-7194954&%%%&)*7:8:22%*'++('**&''&((.+)7+467()0378*+%$&'%).4-35)*-/0/782510/))+2:34;6736*(+)'(+-+*'+*/042;7-8+'296+*,**)-,,96--&*),.;:4.-,-.80067....2.05-*-4257,300:9;.-
@bae41c89-5131-437c-be71-aa0ad31839d0 ch=183 read=232277 start_time=2019-12-13T14:15:26Z barcode=BC01 runid=2c9cf7bc05858273f10e7d7ec552fc0bd742dc3e
CCGGTTACGCCTGTGCGACTTCACCCCGTCCATCAATCCCACATGAACCAGCTTCATGCGGTTAGGCCGCATTTCAGGTGTTATCAACTCTCGTGGTGTGACGGGCGGTGTACAAGGCCGAAACGTATTCACCGCGACATGCTGATTCGCGATTACTAGCGATTCCAGCTTCATGTAGTCGAGTTGCAGACTACAATCCGAACTGAGAATGGTTTTATGGGTTTGCTTCACCTCGCGGCTTCGCTTCCTCTGCCATCCATTGTAGCACGTGTGTAGCCAGGTCATAAGGGGCATGATGATTTGATCATCCCGCCTTCACTCCAGCTTGTCACTGGCGGTCTCGCTAGGGTCCCCAACAATGATGGTAACTAACGATAAGGGTTGCGCTCGTTGCGGGACTTAACATCTCGACACGACAGCTTGGCTCAGCCACCTGTATCTCATATAGCTATCTCTCTCCATCTCTGGAGCCTTTATGAGTATGTCAAGACCTGGTAAGGTTCTTCGCGTTGCTTCGAATGAAAACCATGCTCCACCGCTTGTGCGGGCCCCAATCGGTTGTTTCATTCTTGCGAACGTACTACTCAGGCGGAGTACTTATTGTGTTAACTGCAGCGCAGACTTTGACATCAACGCCAGTACTCATCGTTTACGGCGTGGACTACTAGGGTATCTGTCTATTTGCTCCCCACGCTTTCGGGACTGAGCGTCAGTTGCAGGCCAGATGTCGCCTTCGCCACTGGTGTTCCTCCATGCTATCTGCGCATTTCACCGTTCACCACGTGGAATTCCACGATCCTCTTCTTTCAGCTGCCTGGTTTCTATGGCTTACTGAAGTTAAGCTTCAGGCTTTCACCACAGACCCTTTGCCGCCTGCTCCCTCTTTACGCCCAATAATTCCGGATAACGTTACCCACCTACGTATTACCGCGGCTGCTGGCACGTAGTTAACCGTAACTCGGAATAAAATTACCGTCTCAACTACCGATTTCCTGTAGCCGCCGTTCTTCCTTTATAACAGAAGTTTGCAGTTCGAAAACCTTCTTCCTTCACGCGGCGTTGCTCGGTCAGGGGTTTCCCCATTGCCGAAAATTCCCTACTGCTGCCTCCCGTAGGAACAATATCAGCACCAACAGAAGGTTAACACAAGACATCCGGCTTTCGCTGGCGCCAGCAATACGTGGCGTT
+
4+))*/(*('&)%+#%++-6:2'-/0*'--(),334-/3'&(%*$&.4()$())('%%(+/3/+472-'''(**/)0520.70/-.-*)*(/-,*,1+,,12.:;78:786/6/+-*/0))+(..504<536:12.,12378988-:-,-32/4**'&()+,239'(%)+)+%*%&$&/26453:6812887270747()798..(%''&++/8:+)+)40079*.2:3026/38472./8,--4+13..,-.+-35:6/:-+*.-*+-./3+*-,/0(,543260//8:/502/./.(,8&%')*2,99++9-3-.&),1)*'-)7*+,01./'''-+0165354245,286++&'+6/../)0013++100222..,1,/.))(*,056;143;)&$%%-*556323+')$$%$%&%&'%,'**+*%('+/7477740//)+)*'*-')-0.---.49754.1)+/'(,+)-)(*+*)*+948244./3732/032-44<989869516--.7/$&),$',,&396722202.02,+/++-24/4/*++((**-(.'&%$&--46:-3,,-)(%1'(*.4./01-077('%%)',2.+4.../14.3.339.3200&&/**,*,,2-59-/3*,'%(((+/-*././;-)+2:4449;987555)620/112.(+,7/3:0,/-275**+-,49/1):74875.6769:083932+-/1)+*-*()*+6547547:22155(+-:5++2,%'$$(*554074736<;4,0-&(*+(+'&''%'&-+-71/,-,-1283./)&**(()(*+/150241;4.++//1..4+/3/2,*5*.)')'(*%,625;:/237./,-69;051*$&''+9,+**+6))-085./-23/-4-.,3.5),,*(++)$'(%,8(*7;511./,2.+/3,2/7589:8/2,),,16607*)',))%$&&&%'*'$,0+'+(*631/.(.,./.'-'&'/21280/)*,2:39;5361/-/+)4-)*404)),-)*40%)#+&*)**2;74<:;9/90,/8.,-,,061.2/**/0.168*/7535;,6993-.934/)262*5.6-(&*-./089:9/85))-(3*)%,191225100017378-+.+*2,8171/313-,5043&$%*-11+)(('(()1.-1-.(,*75,,$'$"#
@a3714460-8d6a-4ee2-b743-7f6735485d79 ch=459 read=81305 start_time=2019-12-13T14:15:24Z barcode=BC01 runid=2c9cf7bc05858273f10e7d7ec552fc0bd742dc3e
CTCCTACGGGAGGCAGCAGTAAAGGAATCTTCGGCAATGGACGGAAGTCCTGACCGAGAACCGCGTGAATGAAAGAAAGGTTTTCGGATCGTATTAAAGCTCTGTTGTAAGAAGAACGGAAGTGTGAGAGTGGAAAGTTCACACTGTGACGGTGTCTTACCAGAAGGACGGCTAACTACGTGCCAGCAGCCGCGGTAATACGGCAGGTCCCGAGCGTTGTCCGGATTTATTGGGCGTAAAGCGAGCGCAGGCGGTTAGATAAGATGCAAGTTAAAGGCTGTGGCTTAACCATAGTACGCTTTGGAAACTGTTGCTTAAGGTGCAAAGGGGGGGGAGAGTGGAATTCCATGTGTAGCGGTGGGAAATGCGTAGATATATGGAGGGAACACCGGTGGCGGCAGCTCCTGTGCCAACTGACGCCGAGGCTCCGAAGCGTGGGGAGCAAACAGGATTAGATACCTGGTGATCCCACGCCGTAGAAGATACTAGGTGTGGGGGTTCAACACCTCCGTGCCGCCGCTAACGCATTAAGTATTCCGCCTGGGGTACGGTCGCAGATTCAAAACTCAAAGGGAATTGACAGGGACCCGCAGTAGCGGAGCATGTGGTTTGATGACGGCGCGAAGAACCTTACCGCCGACGTCATTACTCTTAATCAGTCCCTTCGGGGACAAGGTGACAGGTGGTGCATGGTTTGTCGTCAGCTCGTAAATGGTGTTAGGGTTAAGTCCCGCAACGAGCGCAACGCGAAATGGGTGGATTACTACCATTAAGTTGAGGACTCTAGCGAGACTGCCTGGGTTAACCAGGAGGGAAGGTGGGGATGACGTCAAATCATCATGCCTTATGTGTGAGGGCTACGTGCTGGCAAAGCTGGTACAGAGATGCAATACCGTGATTGGGCACAAAAGCCAGTCTCAGTTCTGGTTGCAGGCTGAAACTCGCCTACATGAAGCTGGAGTTACTGTGGCAATCACTGTGAATCAGGGCCATCGCGGTGAATACGTTCCCGGTGCTTGGCACACCGCCCGTCACCATGAGAGTTGGCAATACCCGAAGTCCGTGAGCTAACCGCAAGGAGAGCAGCGGCCGAGGGATAGGGTCAGCAGGGTGGGGTGAGAAATCGTAACAGGTAACCGAAGATAGAGCGACGAGCAGAGTAGGTTAACACAAAGACACCGACACAACGGCA
+
*/.())-(-*&('-.04+/,+*(*1*42358769112.085520./++2-,.171/-'+..5*--+*(%(*/.+%(*+,//74444879:),(+)02.'(+0645;5/4'&)(%+-/-(&''(0///,+,..//3/./:310-.,,---249556+7+'-''&)**.802-,-06/1020659<7673/51.0/3/-2.-++&$#(*+-65*'+-4/9-,...-/4;:/41:874((-.+-./+--(2*,4640-)%&')%&&)*%)**+.90;2,,31'/(4+.0211713*2--,()0+/2/-42,/.82'&%#'&0*76068+*)101,,*(&&(+2.3.5.48641.('')*-020(&++,*0673446630&*05(+5+.9449-2++11./,*%+*+-)()%%'+%$(()**(,0+*,,*(-%%,((/07769.*.119-2'(0&0.-.88139+-21,*2/9++147843/)-,&.-//1'/+/(-*698,14/'(,46:561*.596456%()3*1386581(((*213417;:2.,&%#$',*0-.%&&-)%-0.2+.888.+-,..50656'/:842-,)+(.+**+/1+,//2+)++'*()%%&)&&)),.//5--10)'&&('$&%%&*%)*''*)++.,)'+)(&%'(5/-55+8:5165203/028%*+,/5/227:33)2,%.067+%&+)2*/(++*-&&'(.&'-*)5-/(+,3/-.2)6'(-1-1,),((%+())*/*,,($+/,./0173144533,++0+33742(11..0224/++,-6503,(*-*-*'./+-137176;85866-*((),++-19623*41(*+-'(&&%%%,&+(''&&$'%'$*%&&#$$'%&$%(()*+:67:95*-(%$()-+-&$&$%),3,*1;48883:+-241%**/-'&%,.--/04/.24548211/2)'*&(.4++*3+)&%&%#$$))+.'($$#%(/,,''(++(%./+4*2-148344360;3,'*())++'''$%%(&(.08.+/(-,,+,,%().0/3//3/*21*(*-(+,)()0.,.1150,)-,2(-)&$(*,-.'216,,++)*'))'')+.-,%&%%,,22'())%)'&(-.73//(''#'))-,2-+-06,/47333,*26.''&())((+/)(&&*-*()'(.2,(,%%),*$#$$
@6dd4d827-6748-4e5e-bd05-14a9cc57a114 ch=171 read=161381 start_time=2019-12-13T14:15:23Z barcode=BC01 runid=2c9cf7bc05858273f10e7d7ec552fc0bd742dc3e
TTCGGTACTTCGTTCAGTTACGTATTTGCTGGTGCTGAAGAGGAAGTTGTCGGTGTCTTTGTGTTAACCTACCGCATCTTCGCTCTATCTTCCGGTTACCTTGTTACGAGCTTCCCCAGTCTTGAATCACAGAGTGGTGAAACCCTCCCGAAGGTTAAAGCTACCTACTTCTTTGCAACCCACTCCCATGTGTGACGGGCGGGTACAAGGCCAGGAACCTGTATTCGTGGCATTCAGTCCACGATTACTAGCGATTCCGACTTCATGGAGTCGAGTTGCGAACTCAATCAATGACGCACTTTATGAGGTCAGCTTGCTCTCGCGAGGTCGCTTCTCTTTGTATGCGCCATTTGCTTGGCACGTGTAGCCCTGGTCCGTAGGGCCGTGATGACTTGACGTCATCCCACCTTCCTCCAGTTTATCACTGGCGGTCTCCTTTGAGTTCCCGGCCGGACCGCTGGCAACAAGGGATGGGGTTGCGCTCGTTGCGGGACTTAATAACGTTTTCACAGCACGAGCTGACGACAGCCATGCAGCACCTGTCTCACGGTTCCCGAAGGCCGCATTCTCATCTCTGAAACTTCCGTGGATGTCAAGACCAGGTAAAGGTTCTTCGCGTTGCATCCAGATTAAACACATGCTCCACCATTGCAGGCCCAAATCAATTCATTTGGTTTAACCTTGCGGCCGTACTCCCCAGGCGGTCGACTTAACGCGTTAGCTCCGGAAGGCACGCCTCAAGGGCACAACCTCCAAGTCTGACATCGTTTTGGCGTGGACTACCAGGGTATCTAATAATCCTGTTTGCTCCCCACGCTTTCGCGCCTGAGCGTCAGCCTTCGTCCAGGGGCCGCCTTCGCCACCGGTATTCCTCAGATCTCTACGCATTTTCACCGCTGCACCTGGAATTCTACCCCCCCTCCTACGAGGACTCAAACGCCGGTATCGGATGCGGTTCCCAGGTTGGGCCGAGTTCACATCTGACTTAACAAACCGCCGTGCGCTTTACGCGGTAATTCCGATTAACGCTGCACCCTCCGTATTACCGCGGCTGCTGGCACGGAGTTAGCCAGTGCTTCTTCTGCGGGTAACGTCAATGAGTAAAGGTATTAACTGCTCCCTTCCTCCTTTGAAATTGCTTTACAACCCGAAGGCCTTCTTCATACACGCGGCGAAACGCATCGGGCTTGCGCCATTGTGCAATGTTCCCCACTGCTGCTATCCCGTAG
+
+"#(%))45;56763)-5-&+-.)1/))23::6321*+*&&''))(*3/0/1644735;9.30370++&&%+'&)//11854465,-//11/5&21;2608/'/)()&%'./+554,,--+&)*/92+%(&$'((*&&%*.*-2//.(().2-2/6-7**-06754/21625;8/10.15-(+,07**/,/,*,--%430)&&((0162626)333-,%%$+,6)-&')/.+66,*(,.+())(1*,.4433646;7867:9;8*/..*+,,/'(*9/1''32381:33.'%(%)*,).0840./&(%(+&''0+**..21()+))-/.-/40364/54.-)//,404,06'&%%#&(//21-..+,07-+,88/+,-)-15563.,,,++((&)(0/1142412+16340-(*2-32:8335+,0-71,7;:97/373-(+-0-2,.,/*553::88809//&-0,)12.1',25,,)*((*.+0..-*882--)-)$%('(1782.-/,'0/-,&20366665:3113/214.//..60,00-.-0088143++-/*)*&$')181++.883640153,182;765;9846721035;//1,/6)-*452,2-)+-+,'**+7'&%)2)41*&&'((%,-99'(&$%&'*+33580+1,.02:7;6(.0.)+*460*-+,)'%-(7,%+)+/09;1.247-6685834,2,+,40801-4403.3++'*'&*(-524/.+,(%'+3428-/).++,+%((00/3392/')-/118;2650/*&.4/1335-0*())+49464;7124188.'+)).4*0*+)1/.1.68791/,3,-,1/30/,.380.755:7;879:-3-*-223;9867--24559/..-.,787,2,30'+0(-.12/.'+'6.2/)1/0063/*.'&',*),+*5552+%&$,0'00116****-2&69,9/*)3617'(*4,&'+87++//.1110/0123224633)+*')&$%%%%'%+**+-.7.7:172-6,4,3'(/))*+2/1:94652:24;8363334/-/-)(+.3*+/61217&34+-4548<998743**-.1,*+*61+&&$-0,*++(-),%%.#(+1;0.63))---3+%'''&,(+04.**-,-,*%'(++486967<51200+-)&))'%++'(%&(,:1;:729,1/46(,4,.*-,04&--+/5.)+('('&)$$'34('3*.
@0ac71a41-77cf-457e-b29d-43aed08ac8da ch=187 read=193728 start_time=2019-12-13T14:15:35Z barcode=BC01 runid=2c9cf7bc05858273f10e7d7ec552fc0bd742dc3e
CCGGTTACCATATTTACGACTTCACCCCAATCATCAATCCCACCTTAGACGGCGCTCCTTCCTTTACCGGTTAAGGCCGCCGGCTTCCGGGTGTTATCAGCTCTCGTGATTGTGACGGGCGGTGTGTACAAGGCCGGGGCAGTATTCACCGCGACATGCTGATTCGCGTTACTAGCGATTCCAACTTCATGTAGTCGAGTTACCAGACCTGATCCCGAACTGAGAATGAAAAGTTTTATGGGTTTTGCCGCTGCTTCACCTCGCGGCTTCGCTTCCCTCTGCACCATCCATTTGCTTAGCACGTGTAGCCAGGTCATAAGGGGGCATGATGATTTGACGTCATCCCCGCCTTCCCCTCCAACTTGTCCTGGCAGTCTCGCTGGTCTCCAACTTAATGATGGTAACTAACGATAAGGGTTGCGCTCGTTGCGGGACTTAACCCAACATCACGACGGACTGGCGACGGCATGCCACCTGTGTCTCATATGGCTATCTCTCCATCTCTGGAGCCTTTATGAGTATGTCAAGACCTGGTAAGGTTCTTCGCGTTGCTTCCGTTAAACCATGCTCCACCGCGTACGGGCCAATCGAATTCCTTTGAGTTTTCATTCTTGCGAACGTACCACTCAGGCGAATTACTTATTGCGTTAACTGCGGCACTGAACTTTGACATCCAACGCAGGTACTCATCGTTTACGGCGTGGACTACTAAATTATCTAATCCTATTGCTCCCCACGCTTTCGGGGACTGAGCGTCAGTTGCAGGCCAGATCGTCGCCTTCGCCACTGGTATCGCTATATCTACGCATTTCACCCGCTACGTAGATTCCACGATCCTCTCCTGCACTCTGGCTGCCCCTGGTTTCTATGGCTTGCGGTTAAGCTTCAGGCTTTCTACGAACCCACTTGCTGCCGCCTGCTCCCTCTTACGCCCAATGATTCCGGATAACGCTTGCGCCTACGTATTACCGCGGCTGCTGGCGTGGTTGTCGTGGCTTTCTAATAAAGTACCGTCACTCGGCTGCACCATTTCCTGTAGCCGCCGTTCTTCGCTTTATAACCGAAGTTTACAATCCGAAGGCGCTGCCCTTCACGCGGCGTTGCTCGGTCAGGGTTTTCCCCATTGCCGAAGAATTCCCTACTACTGCCTCCCATTAGG
+
:6133-$*'$)%',(%-,.03533/5.+)1/227659.97+*2/.2+0)0'*%%'(44496((.*&'',52:,.)1+.$+,**).-4'6:90+2,,+)(&)*1-.'0'$%0*,.266:99893./+,-408.936+**)+$&)*88746401118,2./2.23<989418/..'//00929)/&,285576421340/215(('++01+,,/36&')04410-()2./*,.(*+1;/04+9+5:7)$*'%'''*/04338,,)))-*,6+**3,15')+977459999:/89,*%)$&',,0,)''%(+*).812(2.3'445+56601,+'/2,+/4546551:9-)054075*''*+-)&*'&)7&'08,,,,,/30,*,))*,7,0***,.2///2090-5...80.',-/+34-.)('(-.16;.337*03/6//-20/3//0.*+('(')*,)-&-/./,1/54*7.,2744-(./,,*,)1)42236698,75)0..++-.(,3.28-),*&',-.+253)*/.3//5423*6/<7:;:23-2.*+.*+$%())3...-,.431.)0))*23/0'71-&'+-.*0-7.9/370,)),84+648;0/3..),*.()*8;4565313703,4)&&&'*,301258.**+'*'20-0/))-*)-+**644/).0,$%$(((./8857756;0-.2767:9:4660566*))1-16,.8332-)0+'**386,,.+,+11.*.4*(()))18316186;15119:861221/663/../,,/1)0-,.)&)0$$&(,72//./1551:70/57*(*1))%*$)-+4,''()/0,&&')20433+/./1.30..1.-+**..9+(*(+.0.1($'&'*,,**+.51&/55/65*&%'%(462)'(,+*+1.0527:3110/9,+*2/),*,&&,5/0/871+3138324-*''(+),11.10.*0.')/+*0))*31'*'&%&&*-+(),+..-+-01,)$&(,0()+'28245'.1.1---),()0(.971745,().,'+.(1(().-&(26.,.2,2(%&*)+94,-0-6:((+(',.$&'%(3*4<3,/-/.8333;-15-4---688342+&033*%-'&11,)*&).+-..)((-0&/1-16+14+&*-)+)
@95d79cf7-ed82-4a37-8886-326760a8805f ch=66 read=125023 start_time=2019-12-13T14:15:37Z barcode=BC01 runid=2c9cf7bc05858273f10e7d7ec552fc0bd742dc3e
CCGGTTACCTTGTTACGACTTCACCCCAATCATCAATCCCACCTTAGACGGCTCCTTCCTTGCGGTTGGGCCACCGGCTTCCGGGTGTTATCAACTCTCATTATTGGTGTGACGGGCGGTGTGCCGCGGAAGCCCGAGGCAATGTTCTGCGACATGCTGATTCGCGATTACTGATTCCAGCTTCATGTAGTCGAGTTGCAGACTACAATCCGGAGAATGGTTTTATGGGTTTGCTTCACCTCGCGGCTTCGCTTCCCTCTGCACCATCCATTTAGCGTGTAGCCCGGAGTCTATAGGGGCGTGATGATTTGACGTCATCCGCCTTCCTCGCTTATCCTGGCGAGTCTCGCTAAGTCCCCAATAATGATGGTAACTAACGATAAGGGTTGCGCTCGTTGCGGGACTTAATAACATCTCACGACACAGGCGGCGTATTATACCACCTGTATCTCCATATGGCTATCTCTCCATCTCTGGAGCCTTTATGGAGTATGTCAAGACCTGGTAAGGTTCTTCGCGTTGCTTCAGGTCGCCACATGCTCCACCGCTTGTGCGGGCCCCGTCAATTCCTTTGGGTTTCGACTGACGCCTACTCAGGCGAATTACTTATTGCCGCACTGAACTTTGACATCCAACGCACCCGCA
+
10+6/;13313-/3/01-33:/0-34,--)*,--2:203/,/+./)'/-&,,/970.3*,**+(,)2)/0+2-341611/6(4830/.8112/7-,--/,2+(&*)+**')-.+(%&&0,*+%)(&&'&&%$,,('&%#-$%('+,'$&)'$$)//18889:9541/12(*%%'201')$,.5023889897('35:585963.,-*.+-(*)'&++123;::+1228,7;3+379535936-0,9--961220-2,*.*&(',-89:;77;)$&'(*)'$%'((&+%&(*22+2'.1,)(%*+1136</..7359946.*/86;+((*%),2*0.1*1,,%&(*076.-2+-))29;-,(%'2)++,.:/,700/8324/3),/,.9.013354230&0+6,*''.+%+2/38773.10//*)%)'%''(.,(+&$$$&&'+1,+,*-.34/-.--'04558311/144530+&&*&*35271++**%')*,*,.)3,556),/60.+10:75<:68313&*,53*.%0*)**(*+,/2331.20./2*'))).111:50.4--0/76.65-.'/.:5'$#$#(%($$')(*,,-002*+,/,,,./+12(($$%%'-04:/22'(++++3*,'-%*&,)%$&&
@78c47107-8674-4f61-9c04-1fc78fdab314 ch=409 read=67162 start_time=2019-12-13T14:15:46Z barcode=BC01 runid=2c9cf7bc05858273f10e7d7ec552fc0bd742dc3e
CAGGGAGGCAGCGGTGGGGAATATTGCACAATGGAAACCCTGATGCAGCAACGCCGCGTGGTGATGAAGGTTTTCGGATCGTAAAGCTCTGTCTTTGGGGAAGATAATGACGGTACCCAAGGAGGAAGCCACGACTACTACGTGCCAGCAGCCGCGGTAATACGTAGGTGGCGAGCGTTATCGGATTTACTGGGCGTAGGGCGTAGGCGGATGATTTAAGTGGGATGTGAAATACCGGGCTCCAACGGGTGCTGCATTCCAAACTGGTTATCTAGAGTGCAGGAGGGAGGGTGGAATTCCTGGTGTGTAGCGGTGAAATGCGTAGAGATTAGGAAGAACACCGGTGGCGAGGCGACTCTGGACTGTAACTGACGCTGAGCTCGAAGCGTGAGAGCAAACGGTTAGATACCCTGTTGGTCCACGCCGTAACGATGAATACTAGGTGTGGGGTTCAACACCTCCGTGCCGCTAACGCATTAAGTATTCCGCCTGGGGGTACGGTCACCGAATTAAACTCAAAGGAATTGACGGGGGACCCGCACAGTAGCGGGCATGTGGTTTAATTCGAAGCAACGCGAAGAACCTTACCACTTGACATGCATTACTCTTAATCGAGAAATCCCTTCGGGGACAAGGTGACAGGTGGTGCATGGTTGTCGATGGCGTGATACTTGAATGTTGGGTTAGAGATCCGCAACGAGCGCAACCCTTGTCGTTAGTTACTACCATTAAGTTGAGGACTCGCGAGACTGCCTGGGTTAACCAGGAGGAAGGTGGGGATGACGTGGAAATCATCATGCCCCATGTGTAGGGCTACACGTGCTACAATGGCTGGTACAGAGATGCAATACCGTGAGGTGGGCAAACTTTAAAACCAGTCTCAGTTCAGTTGGCAGGCACGGCTTCATACATGAAGCTGGAGTTACTAGTAATCGCGAATCAGAATGTCGCGGTGAATACGTTCGAGGTGCTTGTACACACCGCCCGTTACACCATGAGAGTTGGCAATACCCGAAGTCCGTGAAGGCTAACCGCAAGGAGGCAGCGGCCGAGGTAGGGTCGCGATTGGGGAGGTGAAAGTCGTAACAAGGTAACCGG
+
)$/72,/51,,-%)',**()**+13*.,.062/,'()-2++,-0/13.005-(-1-/,413.--./28/6.9;10/93832212*(+-484644:7360)-40321611251,-,-3)-0*,)3,*-,.1,.-**)'%)),,3289&443'4:615/-0&''((0&10-242./'*./8.,1*-(054-./40-13**(*/44807987<972*-1+0/4558-42+0-.973159.58849(2()(47578/.+)164*9;;99:.:---:10-*-.)--60+,*)')(%+%'*(1*1,*+3..0*+.//083./1,*,;::31(%)..-0641-/.238;(88/9-)*+-,146767::6999764//0012320-1.45&&&+,201)+((,-811)+--(%('*5:5/3(-)1265-/+289776/..006;2.,(),222229:1+3'')-*.,*,(''%''&)-.3,&)(-+0-,.,.412(/636:3,%''-,875'/'&&,/.25(,**/5-+)+(/,223-6;8-45;700.0*%$'*+/,),'0)'*/3;;17773/-.*+/04-0.06*-67/6-'-(&)-..*+$'$*&2**+201404/+++&,0*+.8,121)045,34//0-.34'3,0-5.,,''(/.6*-0.%().+)('')%&%#%%5553933/7/,*'$(*8,'-466,)-3)3*.,<7/712380:/+1,++669:-7-8,021.*,,(+))''(),35::///27411-*())+-*1-1-/,-*)-0,1143%($#*(&**587::04+($'(-.)+',1411..)+'()...//50.:11/:432*)+*+64.3/.0783.,(-(*/3.,..&(.5./:8,04244441.-/60'/+.1,,(22.%&(0/185)(((),62:1116+*(0-))-+-03'()8666638/0/431425/5/..3.-...521&$,)-%&+',%+,--,/8-72''.*(),-51()()&(*5+5+2,(',-))),*,08895.*)++-,527/316(1)*..-///30,,%)'&+..,---,/%/)011+'&**../,)*10/17886*13376557
