# Supplementary material for: De novo species identification using 16S rRNA gene nanopore sequencing
Source: PeerJ. 2020 Oct 21;8:e10029. doi: 10.7717/peerj.10029 (PMC7585375; doi:10.7717/peerj.10029)
Supplement: Supplemental Information 3 [file peerj-08-10029-s003.zip › pass_fastq_runid_2c9cf7bc05858273f10e7d7ec552fc0bd742dc3e_389.fastq]

@3a092fa5-d2f0-4e35-bbdd-2c0299163272 ch=196 read=100690 start_time=2019-12-13T14:15:51Z barcode=BC01 runid=2c9cf7bc05858273f10e7d7ec552fc0bd742dc3e
CCGTTTACTGCCTTGTTACGACACCCCAATCAATCCCGCAGACAGCTTCTTTATTTGCGGTTGAAGCGTACCGGCCGGGTATTATCAGCTCTCATTGATTGTGACGGGCGGTGTGTACAAAGATATTACGAGAACGTATTCGCTGATTCACCTGGCGATTCCAACTGTGATGGGGTTAGACGGGGAGATGGTTTTATGAACACCTTCACCTCGCGGCTTCCCTTCCCTCTGCACCATCCATTGTAGCATTAGCCCAGGTCGCCAGGGCATGATGATTTGACGTCATCCCCTTCCTCCAGCTTGCTGCTTGATCGCTGATTACAACAATGATGGTAATGGCATTAAAGAGGGTTGCGCTCGTTGCGGGATAACATCTCTGACACAGAGCTGACCGACAACCAGCTGCACCACCTGTATCATGGCTATCTCTCATCTCTGGAGCGGGTATCAAGGACCTGGTAGTTCTTCGCGTTCTTCGAATTAAACCACGGCGCTCCACCAACGTACGGGCCCCCCATCGGTGCTTCCAGGTTTCATTCTGCGAACCTACTCAGGCAGATTTTATTGCGTTGATTAGCTTTCTGCAGCACTGAACTTTGACATCCAACGCGGTACTCATCGTTTACGGCGTGGACTACTAGGGTATCTAATCCTATTTGCTCCCCGCGCTTTCCGGGACTGAGCGTCAGTTACTGCGCGGGAGCCAGATCTGTCGCCTTCGCCACTGGTGTTCCTCCATACCATCTACGCATTTTTTTGCTACGCCAGATTCCACGATCCTCTCTCCTGCACTCTAGCTGCCCTGGTTTCTATGGCTTTACTGGGGATTAAGCTCAGGCTTTCACCACCAGATATGCTGCCGCCTACTCCTCTTTACTTAATAATTCCGGATAACGCGCTTACCTGCACACGTATTACCCGCGGCTGCTGGCGCGTGATTAACCGTGGCTTTCTAATAAAGTACCGTCACTTTCGGCTACCATTTCCTGTAGCCGCCGTTCATCCTTTATAACAGAAGTTTACAATCCGAAAGCCTTCTTCCTTTCACGCGGCGTTGCTCGGTCAGGAGGTTTCCCCATTGCCGAAATTCCCTACCTGCTTTTGCCTCCCGTAGGAACAATATCAGCAGGTTAGCCTGAACGCCGACAGCTTTCTTCCAGCGCAACAATGCGTACCGT
+
6*)'68')%',/05.,3%()%)'-28*1-.,./-26&#%&'01*)()&&).,&,(').,2.+&'&&&%$%)'%$&%&+'&$/.,-1/(/./.-%0'(+02,,-/0(2-.,1126655486,..'('(%'&$+,2.18-6(($%%&&),'%'(*+31+)6.7*/'()'%&$'$''$+'$'&''((-('.1505;://1&####&)*)-*.512)*(0*,30-)18,72-/''(')4178;*0*'&%'(%()''..('.521&'('/7-)*++221/7:6//04784*4*(%&(&&(4*,'(%%$$'&$$$&$(*&'')%)%$%'&(*.()')*'(''%(.)&-(,0('%-1,20-*+,/1-4-*&+01'$$$&(*+(*'**,,/-++,,-/-'$%**,/*()%&%$&',4037342-,,%(%((12/**)(-+,/1/0-)$#$$$$+&''')*-)+)''.-(*+.,.530100+&(0+**4151:623,,&')%&'/-(.)*%-&*$.(00,.646-/..*'+$%)&*&%.61;742772+&''',+))))+-/124**)&)(($.&&&'&&%$/*.%')2&&)*/-20*../36-**((%////)1,0(*')(+,4.,*,&')2)(*--+)0)((,,/2-,64//.4+,720+,'.6)+21...('+*+5:--(3:951()'('--0-*3/&))*)&'&'(%%,',+5++&&#"#%(,//-1745644//0532./*(-+''&(+26668179;8;-'%'''(%$$((/.7.0')*/013///1/10./4**)*)),-.,/+''-/-95*))+'(&()((-,+*((#0*-+$%$)'.66184,*,4-.1+.-)%((,142-(-)&#&'.5**12'$&%%&&&(-)2/13456.*)''$%&$#((&%)))*+&**+,(,,()((*(,3.//2,('&&%%0)+&%&(++5+087+,01-/51,--2.&+.'*,)&',*/.&10.4<433++&%&()258567)''+++2-+,526,*,((*24+-2:61-%'*)$-//228:82.5-*).,++-,0.,+++-*1--$+($+*-;3/270+-5+0**)*-),/1*'%')()(,)(+,-5-650)*&((,(&---(-,+%'$)*.+*%(&#$%*+',10-1.%'$%$#&%(&%+0024(0232&.()&%$$"
@94dbb1b4-6c72-475f-bdf6-bdc0427bf566 ch=117 read=185542 start_time=2019-12-13T14:15:48Z barcode=BC01 runid=2c9cf7bc05858273f10e7d7ec552fc0bd742dc3e
CCGGTTACCTTATTTACGGCTTCACCCCAATCGCTGACCCTACCTTCGGCCCTTGCCTCATGCGGTTAGCTCACGGACTTCGGGTATTGCCAACTCTCATGGTGTGACGGGCGGTGTAATGCAAGACCAGGAACGTATTCACCCGCGACATTCTGATTCGCGATTACCGCTAGTAACCAGCTTCATGTAGGCGAGTTTCAGCCTACAATCGAACTGAGACTGGTTTTAAAGAAGAGTTTGAAATACCTCACGGTATTGCATCTCTGTACGCCATTTGTAGCACGTGTAGCCCTACATAAGGGGCATGATGATTTTGACGTCATCCCCACCTTCCTCCTGGTTAGCCCAAGGCAGTCTCGCTAGAGTCCTCAGCAACTTAATGGTAGTAACTAACGACAAGGGTTGCGCTCGTTGCGGGACTTAACCCAACATCTCCTGACACGAGCTGACGACAACCATACCACCTGTCACCTTGTCCCCGAAGGAATTTCCTCGATTAAGAGTAATGCAAAGGGATGTCAAGTGTAGGTAAAGGTTCTTCGCGTTGCTTCGAATTAAACCATGCTCCGCTTCACTTGTGCGGTCCCCGTCAATTCGAGTTTTAATCTTGCGACCGTACTCCCCAGGCGGAATGCTTAATGCGTTAGCGGCGGCGCGAGGTGTTGAAGCCCCCACCTAGTATTCATCGTTTACAGCGTGGACTACCAGGGTATCTAATCCTGTTTTGCTCCCCACGCTTTCGAGCCTCAGCGTCAGTTACAGTCAGAGAGTCGCCTTCGCCACTGGTGTTCTTCCTAATCTCTACGCATTTCACCGCTACGCGAATTCCACTCTCCTCTCCTGCACTCCTAGATAACCAGTTTGGGTGCAACGCGCAAGTTGAGCCCGGGTATTTCACATCCCACTTAATCATCCGCCTACGCTCCTTTACGCCCGAGTAAATCCGGATAACATCGCCACCTACGTATTACCGCGGCTGCTGGCACGTAGTTAGCCGTGGCTTCCTCCTTGGGTACCGTCATTATCTTCCCCAAAGACAGAGCTTTACGATCCGAAAACCTTCATCACTCGCGTTGCTGCATCAGGGGTTTCCCCATTGTGCAATATTCCCCTGCTGCCTCCCGTACAGG
+
91+//1'*(,)%19/,.0.,617.366,./01,-././8/'*258<:0769*+0%)((+',+-.2)4+,-,-++15(12630753/70/4/4,,,0-.-0261//./0256235*-0+%%$'.5+,17%4.6--6788<514:,-6778.42++--2:8521+6+(,,'**.*+-&('$)/173*0+,+-3--).,5)*,*0/0025656),755)(10056/69:..-,&)'&&),4.-,0%$%*(:,(*+.3,.--.01241/-/-*'()&).+&''*+)0002,'),-*'(+)()%*,2.*662232/655--.4455662992+/83;75+6,,+3.2-*+,,-20:5245437//.2(+,002/0-'*(&')'2)+-*)*,2160013011502).,)3(1.467254002:7231-0*(&&+)--0./*'$+0323320(112234796/10.$2**7/224422.2/--5..'()'*))(19,585/.'/%&''(()-412244*+3-./0182))*122/7.09..5269:<:8918,)+5-/(%&+),33.00-,11/-))*'%#%&$(*+1370888400917580('+*;<+.3,-15.2234:-,+.,-77/+.7;9848+&))%3/633.3-)+,-1*./.*).&)./.28,),'*//+)&.-+%*+,/;2-232384',&01025:+*()+2.1)&2)*,(*366320723+)--39:+)---.51.236571/+*,+/0..81/-(//)/.-+(,.//141:6897,-/.0.238::5:(*1<32351/0.105<42+.6,2+*'$%%%*).*1..1104/.0134,-.&**/.+-9::0907(5078+,&$#&($+)*%,')()311040,*)&1(*7/.-/0.45.),0+30125277)-901315087(5824,3-+''&).16/-012286+*%((/7:3390173302304:606/-,0041+*%)%+%)*.,,/.6812./,0,+-)+*(*(+*68477/43-/55/456./60+.0)-)++.60+-01140*0:8,696<8543*,++(**.5.//01868,,./-),,)(+)&*-),05/6//-/052+)()%'-1-28)&3&'+(*
@0b132404-e523-474a-90b6-8938782869b3 ch=375 read=253405 start_time=2019-12-13T14:16:03Z barcode=BC01 runid=2c9cf7bc05858273f10e7d7ec552fc0bd742dc3e
CTCTACGGGAGGCAGCAGTGGGGAATATTTAATGGAAGCAAGCCTGATGCAGCCATGCCGTGTATGAAGAGGCCTTCCAGCGGGTTGTAAAATTACTTTCAGCGGGGAGGAAGGGAGTAAAAGTTAATACCTTTGCTCATTGACGTTACCCGCAGAAAAAACACCGGCTAACTCCAGCAGCCGCGGTAATACGGAGGTGCAAGAAGCGTTAATCCAGATTGCTGGGCGTAAAGCGCACGCAGGCAGTTTGTTAAGTCCAGATGTGAAATCCCCGGGCTCCAACCTGGGGCTGCATCTGATATGCCTGGCAACGAGTCTCGTAGGGGTAGAATTCCAGGTGGCAATTGGGAAATGCGTAGAAGTCTGGAGGAATACCGGTGTGACGGCCCCTGGACGAAGACTGACGCTCAGGTGCGAAGCGTGGGAGCAAACGGGATTAGATACCTGGTAGTCCACGCCGTAGAAACGATATCGACTTGGAGGTTGTGCCCATGGGCGGCGTGGCTTCCGGAGCTAACGCGTTAAGTCGACCATGGGAGTACGGCCGCAAGGTTAAAACTCAAATGAATTGACAGGGGCCGCACAAGCGAGTGGGATATGTGGTTTAATTCGATGCAACGCGAAGAACCTTACCTGGTCGCCCGAGCATCCACGGAAGTTTTCAGAGATGAGAATGTGCCTTCCGGGAACCGTGTGAGACAGGTGCTGCGTGAAGCATGTCAGCTCGTGTTGGCGAATGTTGGGTTAAGTCCGCAACGAGCGCAACCCTTATCCTTTGTTGCCAGCGGTCCATTACGGGAACTCAAGGGGCACAACAGTGATAAACTGGGGAAGGTGGGATGACGTCGAGTCATCATGGCCCACTTGACCAGGGCTACACGTGCTACAGTAAGCGCATAAAGAGAAGCGACCTCGCGAGAGCAAGCGGACAAAAGTGCGTCGTAGTCCGGATTGGAGTCTGCAACTCGACTCCATGAAGTCCGGAATCGCTAGTAATCGTGGATCAGAGTGCCACGGTGAATGCGTTCCCGGGTGCTGTACACCGCCCCGTCACACCATGGGAGTGGGTTGCAAAGTAAGAGTAGCTGGCCTTCGGGAGGGCGCTTACCACTTTGTGATTTCTTTGGCCTGGGGTGAAGTCATGGCTGCCGGGAGACCGG
+
%)-0-4&54),3*)++*,-,3;1,3.''&$(503.4-*005149+,,647/'.4/5353+'044453-***)88515&#'))02393669+&(((*397+***+38-',+/4+60%*+089,/.9090276/99./97(3++'///82/:9-/./.03/0*&)--+%-,/2..14(.1215922+1*/,,+60-(-'%(,+-''()+-3/4.05'$((*)&,+)466984;6--10',(-).65..7:6+2336*-2/,/15*(&*++)-12',,.,1;'1'1/),,+&%)/0232-,++&&%(&&(.,).+(&++,')-.*2+6--,(,-,7,+(1(*)'(**/+3,,.12/02-2.(&&'%',6/,3.+61599642/*--4(31<:.)7:60/.(%*))//./102*.,++0&*+()07464.).0;79'05*4,--650.8--*+,-8871200432-&0+*3211(511/+++1-+/.-/024197%&%*-*+&',/-60/,'$2(+*),5.10.-04421440/2.'(%))&$&'-'17/1521+5.83;<31155<;612242113(/351/3)-,-+,-.)$&'-51(&'**./25;9-;09-,,-.:4/323355)*1+)(()/3/0*,$%+)))&')089)(,)*()(1;;0700/./8642.5315+24467-4891126,+((*,.68&/),/46+*&$&('%'$,'*+(,-.15954+*%%'*,(.16*3.2037.-2.++.(.'&**./453;43544:-07,*.6''&&'(+3+0,$'$#%,37-75470/*.,'('(**)())*//1;;766;:0-133.383,2567651$',.26:7(*(-122$&'&)*9:786565**'*&*/90.,+(-+()*--+-&-*'(%))*02647565/.-+,%/0/./16-)%'(&*'%)+.;487807')+&/-.*)*,5679463654+697635-/*(*.+.-.1.5633)0.1411245:::91/./0161%''-.//7+'+(/31)(++(&)*,))(*).820;:*+61'.)/6/3./,)(('-31;6640)'&())%&')+*%$$)')+0(8/+.0+-+0.6./3*/,54++,,-6*&%($+&*%'+/3/,**.,-1403-+%'(&'0*)(+2(5-
@5a851b4f-8f46-404b-849d-cbc3e32b445a ch=45 read=149558 start_time=2019-12-13T14:16:02Z barcode=BC01 runid=2c9cf7bc05858273f10e7d7ec552fc0bd742dc3e
CTCCTACGGGAGGCAGCAGTAGAATATTGCACAATGGGCGCAAACCTGATGCAGCCATGCCGCGTGTATGAAAGAGGCCTTCCGGGTTGTAAAGTACTTTCGGCGGGGAGGAAGGGTAAAGTTCGCTCATTGACGTTACCCGCAGAAAAACACCGGCTAACTCCGTGCCAGCAGCCGCGGTAATACGGAGGTGCAAGCGTTAATCAGGTTACTGGGCGTAAAGCGCACGCAGGCGGTTTGTTAAGTCAGATGTGAAATCCCCGGGCTCAACCTGGGAACTGCATCTGATACTGGCAGCGGAGTCTCGTAGGGGGGGGTAAATTCCAGGTGTAGCGGTGAAATGCGTAGAGATCTGGAGGAATACCACCGGGCGAAGGCGGCCCCCTGGACGAAGACTGACCTCGGGTGCGAAAGCGTGGGGAGCAAACAGGATTAGATACCCTGGTAGTCCACGCCGTAAACGATAAACTTGGAGGTTGTGCTTAGTGGCTTCCGGAGCTAACGCGTTAAGTCGGCCGCCTGGGGAGAATACGGCCGCAAGGTTAAAACTCAAATGAATTGACGGGGCCCGCACAAGCGGTGGAGCATGTGGTTTAATTCGATGCAACGCGAAAAGACCTACCTGGTCTTGACATCCGGAAGTTTTCAGAATGAGGATGTGCCTTCAGGAACCGTGAGACACAGGTGCTGCATGGCGCTGTCGTCAGCTCGTGTTGTGTCGGTGGGTTAAGTCCGCAACGAGCGCAACCCTTATCGCTGTTGCCAGGTCGGCGGGAACTCAAAGGGAGACTGCCAGTAAACTGGAGAGTGGGGATGACGACCGAGTGTCATGGCCCGCGACCAAAGGCTACGATGCCACAATGGCGCATACAAGGAGAAGCGACCTCGCGAGCAAGCGGACCGTGCGTCGTAGTCCGGATTGGAGTCTGCAACTCGACTCCATGAAGTCGGAATGCGCCAGCAATCGTGGATCAAGAATGCCACGGTGAATACGTTCCCGGGCCTTGTACACCGCCCGTCACACCATGGGAGTGGGTTGCAAAGAAGTAGGTAACAACCTTCGGGAGGGGCGCTTACCACTTTGTGATTCATGACTGGGGTGAAGTCGTAACAAGGTAACCGG
+
,-04*,2'83*-/)*++'*014175328/.),-9//9.,+-7:1683...*,('*3,2,454:654668627)&'-+79876'5:7361231('''./261)6./35+&))'&)'&')1+('%&%&&)(.**&('&))-5+*,/..4031.039-1,-,6/003/2,-,*+-,-05/614/,')%/,5+/-+.645/05765746'+$)),.18;9966691./02,/(,&014-4493,4-7+--,*-,*))&(46+,892+67609,4.2+-,,$&)*12221.,-/&+)(&&'%)*+'*+,5888./'2.0/1+)),5-8.**1631+,-,.22/-05//39/+*)()(0+..)++(5-,+(%*&')%#%'&+*-*0*1882)8--*%(***-..+2,+/&,3322*0,(,24:7:9*)1457.5(/1).3.-0686;.-4;964471'*%)*))4:4--$%%&&&&&0.()-)4*(&')()*+-,/46.-/.()*-,31/0,//61./7(+2538::996(,%('./7192-(()'*+272<:41,104/,+)001..+-16/19+*+),(.*-0403.+.-.2--054;87679.--.%2-&,()*.5-&&+*))&+//266211.,/301%&&(**-8:5/*+*//233301'0*,1310%5/4..7//9553+'++*5,----54/%,+(+137:99/+*++276+1+))%(''%''*169620-32&-)3.,*++*/054:2/5043//,+06)-($&&&((/*&-+2-.8777,*.)**.26647+()*095/11,,&('.4723877,+(#$%%()(**)*+)0-'&()+4042)07.-*+()*))'''6;84:70100334-'('%*)()88794,*+))'+02+01:/2(*+&(+,0594719'/++4+*'&),,03,3---7345279136170.1-8.31'$%&%($&*1+--12665,,(((++-72+++)+,19608-2/40,/0/1*/-,,1/-/-,03*,22.-./0/&)''%'*(++.:046:4')-%+(*4--)()2-/.50.5.+*41.--)+)).:-42:601666:6031234642*+-.+))*3778753+.(*1.:29
@73ccf213-fc4e-41f4-abbd-2e881603f39f ch=271 read=103179 start_time=2019-12-13T14:16:00Z barcode=BC01 runid=2c9cf7bc05858273f10e7d7ec552fc0bd742dc3e
CCGGTTACCTTGTTTACGGCTTCACCCCAATCATCAATCCCGCAACCAGACAGCTCCTTCCTTGCGGTTAGGCCACCGGCTGGGTGTTATCCATTCTCGTGGTGTGACGGGCGGTGTACAGGCCGGGGAACGTATTCGCCGCGACATGCTGATTCGCGATTACTAGCGATTCCAACTTCGTAGTCGAGTTGCAGACTACAATCCGAACTGAGAATGGTTTATGGGTTTTGCTTCTCGGCTTCCTTCCCTCTGCACCATCCATTGTAGCACGTGTGTAGCCCAGGTCATAAGGGGCATGATGATTTGACGTCATCCCCGCCTTCCTCCAGCGATACTGGCAGTCTCGCTAGAGTCCCCAACAATGATGGTAACTAACGATAAGGGTTGCGCTCGTTGCAGGACTTAACAACATCTCACGACACGCGAGCTGACGACAACCATGCACCACCTGTATCTCATATAGCTATCTCTCCATCTCTGGAGCCTTTATGAGTATGTCAAGACCACAGTGAGTTTGCTTCGCGTTGCTTCAATTAAACCACATGCTCCACCGCTTGTGGAGCCCCGTCAATTCCTTTGAGTTTCATTCTTGCCGAACGTACTACTCAGGCGGAGTACTTATTGCGTTAACTGCAGCACTGAACTGACATCCAACACTTGGTACTCATCGTTTGGCGTGGACTACTAGGGTATCTAATCTATTTGCTCCCCACGCTTTCGGGACTGAGCGTCAGTTGCAGGCAGATCGTCGCCCTTCACTGGTGTTCCTCCATATATCTACGCATTTCACCGCGCATGGAATTCCACGATCCTCTCCTGCACTCACAGCTGCCTGGTTTCTATGGCTTTACTGAAGTTAGCTTCAGGCTTTCACCTGAACCACTTGCTGCCGCCTGCTCCCTCTTTACGCCCAATAATTCCGGATAACGCTTGCCACCTACGTATTACCCGCGGCTGCTGGCACGTAGTTAGCCCGTGGCTTTCAATAAAGTGCACCGTCACTCGGCTGCCACCATTTCCCTTAGCCGCCGTTCTTCCTTTATAACAGAGTTTACAATCGAACTTCTTCTTCCTTCACGCTGACGTTGCTCGGTCCAGGTTTCCCCATTGCTGAAAATTCCCTGCTGCCTCCCGTAGAAC
+
0-+10:,0439+33&%/.146:55/9:0,0132:121.24*'*&%'%)*.1'121379:72-4,-.4+8**++.-1+.+++46+--&*'*)&%''%*,.37:.///.96:91,****(.--,0.'*-(/+,/664;1'-/+,-/25666750/-*),.245223454/,38.,1*+7-9%(&*)5**,1.+.('''*',*/*5)($$(&%&&-,,3538:*,-8/684)&'*,,'(%)(292((4,<605433)115750-162,,,+#,)++,*(')-+)*2677((-2+37.257230/.04,'%()+45/804,,.97:9622+-%('&)$+),)**1/1..''+*(*++/58)*%'+8/1254,*+*)./-**),+(/-,+8/44797.8.,.%060,-*+&&&-(,+*'+*,.1/%-'*''133554748838912'((-5./1**,+/006$-),11///0/4521356634689+((&&*(*42..//1532+'(,0.%%%12$',(4.$&0-:88508(('2%'*0)6:667-+-,-//46018+()'(&+-)'-32*,.317720))0-++1-;6414;40/)/))*/+('&'.&*-4(1,+0-'))**7*%2((+-10603335346569::0/3019733,/++%',(&*,',./299805)%)/015:1434-,,+)&-+231.6-.,12;3.0.554)()*+2:22'8622/'&)*+191425//,0-',..786982/3*012*++1.42132)+161358899932./*09:0*/,)&$&'*2/2/3/15+,+-07*+.147./-&((+$%&2584561383;80.01.)'(,**.-.-0*.--&&&,&$/1*))),))1+,--1+#'1-44345:48;8211/84.*14+*3+80*-2-.26552246:;<;884823:202-'10,)+,'/6(+762022//4/-+2024441..30*&,(-*07-*+6-66,(*%%&*-,.,*+--4'50*)%&-,68<18-&($'&160330,('%'*'*2((**'-((,),93)+/5-.'))&$'(-426;98823-0+-%)%121:33374612,%/.0;4.8:6**6-./74404.081+',.5459*12,(956.*)
@b92e7bd1-baed-4e0b-b721-d008820fcc5a ch=282 read=91283 start_time=2019-12-13T14:16:11Z barcode=BC01 runid=2c9cf7bc05858273f10e7d7ec552fc0bd742dc3e
CTCTACGAGGACGGCAGTGGGAATGTCTGGGGCGCAAAGCCACAATTATGCAATACCGCGTGTATGAAAGAAGGCCTTCGGGTTGTAAAGGTACTTTCAGCGGGGAGGAAGGGGTAAAGTTGGCACAACTGCTCATTGGCGTTACCCGCAAACACCAGCTAACTCCCGTGCCAGCAGCGCGGTAATACGGAGGGTGCAAGCGTTAATCAGATTACTGGGCGTAAAGAAGCGCACCGGGCGGTTTGTTAAGTCAGATGTAGAAATCCCCGGGCTCAGCCTGGAACTGCATCTGATACTGGCAAAACGAAAGGTCTCGTAGAGGGTGGAATTCCAGGTGTGGCGTGGTACGTAGAGATCTGGAGGAATACCGATGAAGGCGGCCCCCCTGGACGAACTACAGCGCTCAGGTGCAGCGTGGGAGCAAACAGGATTGAATATGGTAGTCCACGCCGTAAACGATGTATCGACTTGGAGGTTTGTGCCACGCTTGAGCGTGGCTTCCCGGAGCTAACGCGTTAAGTCGACCACGCCTGGGAGTACGGCCTGGTTAAAACCAAATGAATTGACGGGGGCCGCGCAAGCCTGTAAGACATATGGTTTGAATTCGGAAACAGCGCGAGAAAGAACCTTACCGGAGTCTTGACATGCTCATAAAGGCTCCAGGGAGATGGCTATATGAATGCAGGTGGTGCATGGTTGTCGTCAGCTCGTGTCGTGAGATGTTGGTTAGTCCGCAGGCGCAGCACTTATCGTTGATTTACCATCATTAAGTTGGGGACTCTGGCAGAGACTACCAGTGACAAGCTGGAGAGGCGGGGATGACGTCAAATCATCATGCCCCTTATGACCCGGAGCTGCCCGTGCTACAATGGATGGTGCAGGGGAAGCGAAGCGCAGGTGAAACCGACCCATAAAACCATTCTGAATTTCGGATTGATGCAACTCGACTACATGAAGTTGGAATCGCTAGTAATCCCTTGGCGAATCAGCATGTCGCAGTGAATACGTTCCAGACTGTACACCGCCCGTCACACCACGGGAAGTTATTAGCACCCGAAGCCGGTGGCTAACCGCAGGAAGGGCTGTCTAGGTGGGATTGATGGTTGGGGTGAAATTGTAACAAGGTAACCGG
+
-/340,+(0(&*$*+,-.(*&0-30,&%()++)()-41/1/**-.+))'&%*((%12,,+-,-23102,'+,-10111,%,)(;.049,+-+-/2653+00,48,).-'*)30,,,4)&'2(.&$&%$'4,-44),,-&)&&)'.1+(&*(&%(*1,/.,..--42),878;1*0+),+**+*0((&)(/,05/..0(+(),7.6+/1-*+,7+/021&$'(16,&()***+%,**,**&.,+'%&+,,).0*+-53/'%//,*568+*3124:+(.:/49275.--..;/../.3511///,')(*(&'()*08866/+16++6-6.6+5'(2+**&'0)('%%)'-./...,.21.17.02.51/7-/'+()(((*''.11-+%$).'$$%$&$$%'%))125-,.+.(+((+18:.,*+6:77-.,%,%%&40''*/111054(.-2543731+,+,'+'.-53**(/*()*,23+-*,*%)&))'((&%)--3224-1+/+,*+/01-+,,207.//4.0''&+,172.0+%'%-.1*1(%)1,3056(&'6611.,022223(+67-58/0240/..13()'$&.*%%%$&'.3+&4(8+1%'*).,*%,+,.-',,+)/1,$&&'//',&()-.712316'5562323+*--..-+00(&*'*'/,433(++($%$*(/10245++%('+',./168/-../;7:7787811011*40*-*0()+2/),-),+(''$($&%%(*6425+,-6*)/;8::97:86.60)2973451((**)()+-66.5944200//4)+.2.,)**500571//0111878:401343.0&+**%*').11-7,(.$&&)$,0.*/495572:439/6'-,-2--)1*(*&&''((,'*%+0-,.2%1'%5184,-.88.3/-.-)%&%$/+(*08).($$)%)(,-,-)**++,01.2/.+/*/,:97++&$&'-,+0+%'$&'++,449,-/1212-&(%*00096674737(*-523.2,/*-.(34-/785633/$'((+'+)++*&**%+*20.'')&.5+5*2+0)+88401-,)()))+01261+-)3-2;70/6,,.**.5,20')'(*&)'%(,2567-825:9582
@7ee5ed0e-ab43-4a98-a2b1-bceb666c1ef6 ch=260 read=108205 start_time=2019-12-13T14:16:11Z barcode=BC01 runid=2c9cf7bc05858273f10e7d7ec552fc0bd742dc3e
CCAGTTACCTTGTTGCGACTTCACCCCAGTCATGAATCACAAAGTGGTAGCCCTCCCGAAGGTTAAGCTACCTACTTCTTTACAGCCCACTCCCGTGGTGTGACGGGCGGTGTGTACAAGGCCGGAACATTCACCGTGGCATTCTGATCCACGACTACTAGCGGTTGGCTTCATGAGTCGGTTGCGAACTCAATCGGACTACGACGCACTTTATGAGGTCCGCTTGCTCTCGCGGGGTCGCTTCTCTTTGTATGCGCCATTGTAGCGTGTGTAGCCCTGGTCGTAGGGCCATGATGACTTGACGTCATCCCCACCTTCCTCAGTTTATCACTGATCTCCTTTGAGTTCCCGGCCGGACCGCTGGCAACAAAGGATAGGGTTGCGCTCGTTGCGGGACTTAACCAACATTTCACAACACGAGCTGACGACAGCCATGCAGCACCTGTCTCACGGTTCCCGAAGGCACATTCTCATCTCTGAAAACTTCCGTGGATGTCAAAGACCAGGTAAGGTTCTTCGCGTTGCATCGGAATTAAACCACATGCTCCACCGCTTGTGCGGGCCCCGTTAATTCATTTGAGTTTAACCTTGCGGCGTACTCCCCAGGCGGTCGACTTAACGCGATTAGCTCCGGAAGCCACGCCTCAGGGCACAACCTCCAAGTCGACATCGTTTACGGCGTGGATACCAGGGTATCTAATCCTGTTTTGCTCTCCCGCTTTGCGCACCTGAGCGTCAGTCTTCGTCAGGGGCCGCCTTCGCCACCGGTATTCCTCAGATCTCTACGCATTTCACCGCTACACCTGGAATTCTACCCCCCTCTACGGACTCAAGCTTGCCGGTATCAGATGCAGTTCCCAGGTTGAGCCCGGGATTTCACATCTGACTTAACAAACCGCCTGCGTGCGCTTTACGCCCAGTAATTCCGAATTAACGCTTGCACCCTCCGTATTACCGCGGCTGCTGGCGCAGGTTAGCCGGTGCTTCTTCTGCGGGTAACGTCAATGAGCAAAGGTATTAACTTTACTCCCTTCCTCCCCGCTGAAAGTACTTTTACAAGCCCAGAAGGCCTTCTTCATACACGCGGCATGAAACATCAGGCTTGCGCCCATTGTGCAATATTCCCCACTGCTGCCTCCCGTAGGAG
+
11)--4/1109(..&,..0197/996,0369666-655447<72545(')/-:-61++2515074-),+*18./0793493'*)(286*-+3:,%6085877674655253-.)+-.29,+1*.,,+-%+%&'-,&.#*-.1;3676802%')./5000/+)*&(&(&*-06'('%,,**,/.*1()6518+6/8(2),*+.11/,+%'266.//(/0.0/./15,-..-34:.*2+,.455311,24.*..1269::45;.-*,,++-041//4:.,1,-+002,44453301-,+,-2-//6922.437.*,43412/3)-.:6333''&&%),.82272..186485'3253-,5,**3*0.-.259+7.42/*3-009978784733/3860))+0)/(,(3./51*),,.0-0,-3121124%10/2:29883133295566+,)**86833/)+/*-23556<75643555505;9/14326..2:7724003++01:87;724)2-68::94753711188/.&'+*1<7;41),745480'**(*+)'-*-++*)+*('+82:3:.,,21.(.298574-0/,.-2.'-+.--8;,(/,-/5441/,)(,(*+--&2,./01/202+.)*02337:984*70/,-0629.7.*2,-//.85995064-.-:00/85,((+,&('#+)003364354368;,'++,,/4*)'&&$&&$&&,61770245416769;3203*-79*330423:66::56:07517;8212)*-222;;873546;95246134..'.313(0)50564917772,0-,0,-++3753)*)*%+1)22435./0213266<591/14150/,8+'/23.68-,+,,44*,-125575598:<.-,(&+-3251127635095/,./67992-*&',+484,-.2-104:5/.22531801:7353338662*(%'%',0/-,2/%.3'*,737<8637-872349577-80/+0+22))**-2926-.76**,)2.395--+9.-)432184+-+,242&&',&**'&&%,(-75;8<98<:8620*//35;6,/+)'$&'(+'4876:.215;1*3/+0%+(.,/031/0++11146632.47*,/-2.(+
@af55b297-d3a1-4579-abdd-810c0e1e718d ch=109 read=218886 start_time=2019-12-13T14:16:22Z barcode=BC01 runid=2c9cf7bc05858273f10e7d7ec552fc0bd742dc3e
CCAGTTACCTTATTTGACCTTCACCCCAGTCGCAGATCACAAAGTGGTAGCGCCCTCCCGAAGGTTAAGCTACCTACTTCTTTTGCAGCCCACTCCCATGGTGTGACGGGCGGGTGTGTACAAAGGCGGAACGTATTCACCGTGAACAGTCCACGATTACTAGATTCCGACTTCATGAGTCGAGTTGCAGACTCAATCCGGACTACGGCGCACTTTGTAAGGTCCGCTTGCTCTCGCCCAGGGTCGCTTCGTCGCGCCATTTAGCGTGTGTAGCCCTGGTCGTAAGGGCCATGATGACAGCGTCATCCCCACCTTCCTCAGTTTATCACTGGCAGTCTCGCTGAGTTCCCGGCGGACCGCTGGCAGCAAAGGATAAGAGGTTGCGCTCGTTGCGGGACTTAACAACATTTCACAGCACGAGCTGACGAGCAGCCATTACGGCACCTGTCTCCACGGTTCCCGAGGCGCATTTCTCATCTCTAGAAAACTTCCGTGGATGTCAAGACCAGGTGAGTTCTTCGCGTTGCATCAGATTAAACCACATGCTCCACCGCTTGTGCGGGCCCCATCAATTCATTTGGTTTTGTAGCACGTACTCTGAGCGGTCGGCAACGCGTGGCTCCGGAAGCCACGCCTCAAGGGCACAACCTCCAAGTCTGACGTCGTTTTACAGCGTGGACTACCAGGGTATCTAATCCTGTTTGCTCCCCACGCTTTCGCACTGGAAGCGTAAGTCTTTATCCCGAGGGCCGCCTTCGCCACAGGCCATTCTCCAGATCTCTACGCATTTTCACCGCGCCTGGAATTCTACCCCCCTCTACGAGACTCAAACTTGCCGGTATCAGATGCAGTTTCCCGGAACAGGCGAAGTTTCACATCCTGACTTAACAAACCCGCCTGCGTGCGCTTTACGCCCAATGAAATTCCGGTCAACGCTTGCACCCTCCGTAATTGCCGCGGCTGCTGGCACGGAGTTAGCCGGTGGTTCTTCAGGTAGCGATCAATGAGCAAAGGTAATGGCACCTCCCTTCCTCCCGCTGAAAGTGCTTTACAACCCGAAGGCCTTCCTTCGCTACACGCGGCGCGGCTGCGCCGGGCTTGCGCCCATTGTGCAATATTCCCCTGCTGCCTCCGTGAACAGTATCAGCACCAACAGAAAGTTAACACAAGACGCGGCAAACTTCTTCGAAACTCCAGCCAATGCGTAACTGCA
+
5-'*/4)-418+20))()+-5/)334(,,60),(*01746/1'().+%%+++,0)*+1-++1/53977).,,-.*%).8/28:7*.0'.6.&(*78++).+),03696;912-'(&('++/,)&)''*5/86/-(*)))-03/%$$$$%)140113190/-*'&'-*0,)/262()&%..-,--)3//-,.((0*.+,//:096444&1*-(*//*&&&%*((*+*)2*)+/.,-'+*($)01-,&(.+*%'&(*+4;5/3$$%((+.+)'(%*-102134',)'.586.,,(,*()*%*--,++)374,(+2-64503*+,9-((+,-/5..,.22/.#$$&%(310/,&).*8,,++,+0)&)$(-;-3/:986'$.,,0,2*,-967<353;5316,2)*(-,32:4//.-(.,,++,.67/-,&&)&(./-/1,0.30(*-,+0//2)-1.,/*,*'()+).(,+-3.-*,-6553/'&,/22/2323++288827805/-6;2.)**%03:86:75642601166.,-/0/;837111-(-,61,/.,+.*-**'*.+),-''%-,63:5*12++-.95*'(()*(/-0/00/-.-1./51)((()(/*+(+$((..0++''%),+//3832//(1/-,/.436,0*7/252,-+)'',)261'&)&-./:::040/08+/-*/++,-5:883755;8(.//8:1*,*+23*)%%#$'+(+&&)0221+--',(*)3+'*%48+5534.4...7:*+%)&$#$,,+-/-*+/20650-/./-8::/4.06++'*(-144344-+)./786*,.2,32077679+*',.3//6'01*/0-15967033;(2((&-%+-(3-,&$%')8.*()*0.-,,--,,1/505269((*'&(),/610*31++3,,(%)''%&'&-+3.3)9+/.,+((%$%&+0.*13.1.+/+'*-)((/+065.4,)'.)+#'.6+235/()$#)-*.*)$%$+%*+,12.+.,+*/155'1(*&')'''%')-,5/,45/,59-),.)+*&((''&(&$&'**1,,/6-327+21%'*%#$&(*+001/,)'&+*)$%%%&%&&$%&%$(4/:8),0&0&((.-/2.772)(),..26-2&%%&%&&&$)%&&(),+251//''++')0*-&**)+(&'(&**(*&'%&(,&333))&$&'*&)%.&1())0*%'%%#$%%
@cb711173-abfd-404f-b4a4-3a7ca0b4b067 ch=3 read=53142 start_time=2019-12-13T14:16:18Z barcode=BC01 runid=2c9cf7bc05858273f10e7d7ec552fc0bd742dc3e
CTCCTACGGGGAGGCAGCAGTAGGGAATTTTTTCGGCAATGGAAACCCTGACCGAGCAACGCCGCGTGAAGAAGAAGGTTTTTCAGTTGTAAACTTCTGTTATAAAGGAAAGAACGGCAGCTACAGGAAATGGTAGCCGAGTGACGTACTTTATTAGAAAGCCACGGCCTTTACGTGCCAGCAGCCGCGGTATGCGTAGGTGGCAAGCGTTATCAGGAATTATTGGGCGTAAAGAGGGCGGGCGGCAGCAGGGGTCTGTGGTGAAAGCCTGAAGCAACTTCAGTAAGCCATAGAAACCAGGCAGCTAGAGTGCAGGAGAGGATCGTGGAATTCCATGTGTAGCGGTGAAATGCGTAGATATATGGAGGAACACCAGTGAAGAGCGACGATCTGGCCTGCAATGACGCTCAGTCGAAAGCGTATGAGGGAGGCAAATAGGATTAGATACCTATTGGTCCACGCCGTAAACATTGAGTACTAAGTGTTGGATGTCAAGCTGCTGCAGTTAACGCAATAAATTACTCCGCCTATGAGTAGTACGTTCGCAAGAATGAAACTCAAAGGGAATTGACGGGGCCCACACAAGCGGTGGAGCATGTGGTTTAATTCGAAGCAACGCGAAGAACCTTACCAGGTCTTGACATACTCATAAAGGCTCAGGATGGAGAGATAGCTATATGAGATACAGGTGGTGCATGGTTGTCGTCAGCTCGTGTCGTGAGATGTTGGGTTAAGTCCCGCAACGAGCGCAACCCTTATCGTTAGTTACCATCATTAAGTTGGGGACTCTAGCGAGACTGCCAGTGACAAGCTGGAGGAGAGGATGACGTCAAATCATCATGCCTTATGACCTGGGCTACATTGATGCTACAATGGATGGTGCAGAGGAAGCGAAGCCGCGAGGTGAAGCAAAACCCATAAAACCATTCTCAGTCCAGTTGGCCAGTCTGCAACTCGACTACATGAAGTTGGAATCGCTGGTAATCACTTGAATCAGCATGTCGCGGTGAATACGTTCTCAGGCGCTGTACACCGCCCGTCACACCACGAGTTGATAACACCCGAAATAGCCGGTGGCTAACCGCAAGGAAGAGCTGTCTAAGGTGGGGATTGATGATTGGGGGTGAAGTCGTAACAAAGGTAACCGGAG
+
)+5.&)-*06.),4-++'$)*((.(,/.69:<-98;1330/+,-+152+,.5733444:8588,070-&'&++(*)*)-*(&'%%,(3,/091-+.(+)/)),690+0)1.(+39084'43334*40.71-9700080&')+/01*,+)10,,/8-'*)*+...,,,1(%(+,.+5.0;8-72+00,/2222,&/13041.0/-,+(*+-9668'0**(.*%,'/02/5.58*'&4/30&797754,2/)&349-..64355-40,+///01+(()0-030-///4.53+**)0..5712830//0----/0536/*'(-7/76*8-,2+2+/*))*--,-012:84-03++286:66311(.2008000-,1+$+&'()'*-029:87874458:776-.%)*-*.,./5.1')-/*-.0&%'',.0&+.19:81)23/15003867:/+-+/+01(*,28;89;;93'/(%&(')..03-0/31525476.32),12:8::62322236,9++41(/+*-144035/+,*(**,79771596),*,(/:5-*.0).63;)+,,+105876-*9/56-'.-/.0134;556.01*2,.0459:/9555,-.-/70867239,,0.()'&(&&'(*+12/2:85000/0507.)1/.9)),,.(/''(()..-,+./*155470....223874555293;222889//1458979:888858861:0.+.04++,*(,+100-+*../520693281/0115./0612:8:8/35330.6.8:448865/..+*+025*71/.//2750.//6.,1,)'$(&',.4543559-./:;:99&+('(,/1135///-/+,-)+,)),.12344:-,(&'*))-/-.)-**,,1,/1-2800.&)()*01+,0;9-10*()089/72/45244.,,.)#,)3)((**+//2+,*%*+84,-.++./.62-5-+()*0/354*5-4-..%,&&,5;46*+-/037667098124108428..1'*1-'%(%()**/41/51/0656694/0,-+*,**(+*-,,3.*+74/137468-7,,+395713/,-+*,&%&./3553,--1-.4++%(0-./5.:.169,)+),+)*75679/4;(.),7;::+7*%
@4ceb0343-1936-49c4-9668-2f058aff0743 ch=141 read=86540 start_time=2019-12-13T14:16:22Z barcode=BC01 runid=2c9cf7bc05858273f10e7d7ec552fc0bd742dc3e
CTCCACCGGGGAGGCAGCAGTGGGGAATATTGCACAATGGGCGCAAACCTGATGCAACCATGCCGCGTGTATGAAGAAGGCCTTCGGGTTGTAAAAAGTACTTTCAGCGGGAGGAAGTTAATACCTTTGCTCGTGGCGTTACCCGCAGAAGAAACACCGGCTAACTCCGTGCCAGCAACCGCGCGGTAATACGGAGGTGCAAGCGTTGAAATCGGAATTACTGGGCGTAAAGCGCACGCAGGCGGTTGTTAAGTCAGATGTGAAATCCCCGGGCTCAACCTGGGAACCATCTGATACTGGCAAACGAGTCTCGTAGAGGGGTAGAATTCCGGTGTAGCGGTGAAATGCGTAGAGATCTGGAGGAATACCGGTGGCGAAGGCAGCCCCTGGACTGAACTGACGCTCAGGTGCGAAAGCGTGGGGAGCAAACTGAGTTAGAATGCCCACCGGTCCCGCTGGCGGCGACGGAGGTTGTGCCCAGCGGCGTGGCAGAACTGGCATTGGTCGACCGCCTGGGAATTACGGCACGGGTTAAAACTCAATGAATTGACGGGGGCCCGCACAAGCGGTGGAGCGTAATGGTTTAATTCGGTACAACGCGAAGAACCTTACCTGGTCGCCTTGACATCCACAGAACTTTCAGAAGAGATGGATTGGTGCGGCGGGAACTGTGAGACTTAGGTGCTGCATGGCTGTCGTCAGCTCGTGTTGTGTCTGTTGGGGTTGAATGCAGCGGCACCGGCCTTATCGCTGTTGCCAGTTCGGCCGGGAACTCAAAGGAAGACTGCCGGTGATAAACTTCCGGAAGGTGGGGATGACGTCAAGTCATCATGGCCCATACGACCAGGGCTACACGTGCTACAATGGCGCATACAAAGAAAGCCGCGAGAGCAAGCGGACCTCGCAAAGTGCGTCGTAGTCAGTTGGAGTCTGCAACTCGACTCATAGTCCGGAATGTAGTAATCGTGGATCAGAATGCCACGGTGAATACGTTCCCGGGCGCTTGTACACACCGCCCGTCACACACCATGGAGTGGGTTGCAAAAGAAGTAGGTAACAACCTTCGGAGGGCTTACCGCTGTGATTCGGCTAGAGGTGAAGTCGTAACAAAGGTAACCCGG
+
//4(&(/)/5*'2./278777/78.(1)),*,,,..75-/)*&)/8*7;8210&++&,407'56.//1..-0./2(*0/52778:-62/:-/.:4.*(1*+,*1.)/04:-).&'''&./1.(112:1,/22*2,&0/40.192/0,*0+%+*&(./4-2/--2-/16323594.3-&0-**(((,-/80006:010*/273688.5&0)'),$.(%/(,/44:3/(&)+,,,./&0)/-,33//59./738/04%%)-+,)+-2*336,.34563/+12124*(((((+0511223463-40&(*(*+-,-..-+'375-442-4.4.-+0)+-,.1/5110:.+*,*+,,--028613,)'-,,153****+)).,*,+**/73,*,2-,)/..)())+)-/9&200/-*,/-./49666(((+-('$#%'-.6%''0/*16((5,)**+,'$%$((')')*)0'(&++-5*,*33)%$#('&*%)%&$%'%*3*('$&&(#%$&%'$',+*+*&''+)+..)*&&)/-31291(&('-+(&'-04.-+'.550/6-++,/.2/14;88-+%%%&$&)-579:89895/2..66/867302+-(,)+,+053-(*'$%&'++/6777(*,-..4*/7*,%&,,)(++769//3/410.&,+,66,40002,('%%&(&+*-0301112896899:776),--0::60.*)&,,++.0+.3025/)'($(%%%'(*-25+.0,+-.02*+5./0%'$$&%(%(++1.<67:88:7;2'+&+(005495.3/-+,+.,-/+,'+,(%)())185-0878622-&)/641/&'&/+51(&%')*1;3301.+*)'**,13110244'4336465673-%*((#&***)**)+-2:0365-('*,%&+6.*-,-//43:2758(*.-5**,,-+/.1-...*,/01'&*,/1,++*)'%$%')/---8:8;6541)*64//,&*,4078;966,-1,''+3*,$$%$#&'+*--3:5181014..+,*06'&&(&%()1--6&/&.5.$')')&-)(0,20145586(5&+-'(''%,,$%'%$*),00/101*.%.,.+0.,-.*-+1-67+.4.3217/./
@9b51d2af-8fbe-4667-a84e-956dc3e2ae8a ch=53 read=164933 start_time=2019-12-13T14:16:18Z barcode=BC01 runid=2c9cf7bc05858273f10e7d7ec552fc0bd742dc3e
CTCCTACGGGAGGCAGCAGTGGGGAATATTGCACAATGAAACCCTGATGCAACAGCGCCGCGTGGTGATGGTTTTCGGATCGTAAAGCTCTGGCTGGGGAAGATAATGGCCGGTACTTTAAGGAGGAAGCCACGGCTAACTACGTGCCAGCAGCCACTTGTTAATACGTAGGTGGCGAGCGTTATCGGATTTACTGGGCGTAAAGGGAGCGTAGGCGGATGATTAAGTGGGATGTGAAATACGCGGGCTCAACCGTGCTGCATTCCAAACTGGTTATCTAGAGTGCAGGAGAGGAGAGTGGAATTCCCTGAATGTGGCGGTGAAATGCGTAGAGATTAGGAAGAACACCAGTGGCGGCGACTCTCCTGGACTGTAACTGACGCTGAGGCTCGAAAGCGTGGAGCAAAGCAGGATTAGATACCCTGGTAGTCCACCGTAAACGATGAATAGGTGGGGGTTTCCAACACCTCCGTGCCGCCGCTAACGCATTAAGTATTCCGCCTGGGGAGTACGGTCGCAAGATTAAACTCAAAGGGGTGTTGGGGACGCACAAGTAGCGGAGCATGTGGTTTAATTCGAAGCAACGCAGAGAACCTTACCTACACTTGACATCCTTGCATTACTCTTAATCGAGGAAATCCTTCGGGGACAAGGTGACAGGTGGTGCATGGTTGTCGTCAGCTCATTGTCGTGAGATGTTAGGTTAAGTCCGCAACGAGAGCGCAACCCTTGTCGTTAGTTACTACCATTAAGTTGAGATGCTTGAGACTGCCTGGGTTGACCAGGAGGAAGGTGGGGATGACGTCAAATCATCATGCCCCTTATGTGTAGGGCTACACACGTGCTACAATGGCTGAGTACAGAGGGTATGCCGTGAGTGGAGCCGAACTTTTAAAACCAGTCTCAGTTCGGATTGTAGGCTGAAGCTGTATGAAGCTGGAGTTACTAGTAATCGCGAATCAGAATGTCGCAGTGCGAATACGTTCCAGGTCTTGTACGCCCATACACCATGAGAGTTGGCAATACCCGAAGTCCGTGAGCTAACAAAAGTGGCGGCGAAGGTAGGGTCAGCGATTGAAGTGAAATCGTAACAAAGGTAACCGGAAGATAGAGCGACAGGCAAGTAGGTTAAAGCAATACGTAATACG
+
,-40,03+41).1.-/.0,/007--1/,5-,,2+4+++&)'*9)+,78675(3,&'&)''',-*,/'','**675.-7.16,,48-+)(()($%(*26(0+,1026+/(*')*(((%%%'(.)'0*,4/261440/.4/66-111173..-+/5,$)&%**'-(-,6443/20094++88-8-,+8*2+07/())0657777:--3-%)*9584:79<998/9.:/3140&'+*-+/6/-)2&%*-..1/*&&#'(./100148.508.++.5/:*,-/0().235-::.*'.*(*(*./,1+6,14)*'%$'&(&/++2/0.97//3323.-+*/-*1-/.-1/0*,0+(0,,))'%'%()-,-)+9;9:7754610/....1-*+1.36+,/0+)-,/%*&*09-+0179236//0226:)*1674233+'*.-04:34.(*,02/+.200(16..7.6)/',+.115404240&+1(+-0,,(,+*5.,')*,94946:7872)&'*-./:./,-33+-101200/53;.+..'-)+-049,(('*)-1/+-*,-.0),,./.+263:9595;-*-+)-1'2.0&&(**/0-,,+,1&&('%*..57874&'/./,4-+,/.20311.*),),1/*28)75.7;50240110137)+*-3866601../835789953555&5&&(+,1./-.0-3-&,0.1'*+-.8,-517&'&&,,0-0*661,0/000:0+)3**.7698+2,4+-1+'$($%$%%$)*0215/2**&,-,)&(,)+/+).),+,31&9955867:9:;9<930))((+4*750):21130(/1.-./30.,'*,-13++(-3/0;:91%&%(+,,,))%&('&.*,/+)+)16'*27,**,.45*07<:4;43586,()'+0+8-,9,/-655712-&*)'&'*+,0+-.5.*+/2/02222/811+3058472107666714%,..+)'3-./-406($2322.9,&%($&&%&)'/120350/.+*-7.:4585038+*,0-.1856668854-.*-/&&#$(*+*%&)(*))*),(*-010,&5)'&&(').)**2277:/59'0+46:6:490813/.,,,.00/017:76,0.-71;/71(+/94442,0+(&&&
@63390fb2-2077-4221-a9d9-9bb2f0891c59 ch=138 read=114580 start_time=2019-12-13T14:16:17Z barcode=BC01 runid=2c9cf7bc05858273f10e7d7ec552fc0bd742dc3e
TTGATGACCTTCCGTTCAGTTACGTATTTGCTGGTGCTGAAGAAGTTGTCCCTCGATTACGTCTTTGTGTTAACCTGCGCGCAATAAACACTATCTTCCGGTTACCTTGTTGTTGCGACTTCACCCCAGTCATGAATCACAAAGTGGTAAAGCGCCCTCCCAGGTTAAATACCTACTTCTTTTTGCAACCCCTCCCATGGTGTGACGGGCGGTGTGTACAAGGCCAGGAACATATTCACCGTGGCATTCACAGTCCACGATTACTAGCGATTCCGACTTCATGGAGTCGAGTTGCAGACTCCAATCCGGACTACAGCGCACTTTATGAGGTCCGCTTGCTCTCGCGGAGTCGCTTCTCTTTGTACGCCATTGTAGCACGTGTGTAGCCCTGGTCGTAAGGGCCATGATGACTTGACGTCATCCCACAGCTCCTCCAGTTTATGTAGCGGTCTCGCTGAGTTCCCGGCGGACCGCTGGCAATAAAGGATAAGGAGTTGCGCTCGTTGCGGGACTTAACCCAGCGGCTACAACACGAGCTGACGACAGCCATGCAGCACCTGTCTCACAGTTCCCGAAGGCGCCAATCCATCTCTGGAAAGTTCTTGGCGGATGTCAGGGCAGGTAAGGTTCTTCGCGTTGCATCCGAATTAAACCACATGCTCCACCGCTTGTGCGGGCCCCGTCAATTCATTTTGAGTTTAACCTTGCGGCCGGCCTCTCCCCGGGCGGTCGACTTAACGTTAGCTCCGGAAGCCACGCCTCAAGGGCACAACCTCAAGTCGACATCGTTTTACGGCGTGGACTACCAGAATTATCTAATCCTGTTGCTCCCCACGCTTTCGCACCTGAGCGTCCAGTCTTCGTGCAGGGGCCGCCTTCGCCACCAGTATTCCTCAGATCTCTACGCATTTCACCGCTACACCTGATTCTACCTACGAGACTCAAAGCTTGCCAGTATCAGATGCAGTTCCCAGGTTGAGCCAGGGATTTCACATCTGATAACAAACCGCCTGCGTGCGCTTTACGCCCAGTAATTCCGGTGCTTTGCCTCCGTATTACCGCGTGCTACGGGCAGGTTAGCCGGTGCTTCTTCTGCGGGTAACGTCAATGAGCAAAGGTATTAACACTCCCTTCCTCCCGCTGAAAGTACTTTGCAACCCGAAGGACCTTCTTCATACACGCGGCGAAACGCATCAGGCTTGCGCCCATTGTGCCAATATTCCCCACTGCTGCCTCCGTAGAG
+
&%*$(''+*-4)(*.68),2+)*'2)+5+**-.-.43333/))((0***-/'%&$%+'&''($&,0,-3+,3/69221/0*)/**43/(&$((0/9/00/.1/.6555-,0(-4*./248;9-8::,+.2:89969440131+-,.7/18()20385412)$),*526'$&*)-'&'0*6<;6+.,/,734+,0;0-36//++++76<:859666546987.1.1,2/2024779;0++,(+*)*)*8/$$%)/40')**.1./04345539.*+*/8-.'*))&&'/)(1,9251...,)..5/1-3238653--.,,*.263)---13320--,4+-,/-3144,')*+..0.00.1;203-.+-2298+)-..,,,,./0-/2691/1576.1.-.7989/,++,+,--1.1289:98.*.(+%$%(/3-23/-+1.(('($''(021+'$$(&%447690)+*(/.:964234,.*$.0)1)5/3,*+%(14,01566417000:43'#$'+*'%$%)'&%&'*453+/%$233333022215554)0/.003:6664+*)++46053+'',),.&,(6;296$+,+&(*)+-'))2)(&*'&-3/24,+),.---/6867.73;;9<:9:95;44306'&**/,0;656-,./-0.0'%+,*,2--.584:06;70)-0+8.:/*-./'*'(490-9.0.0-./652)*)%'().5:-)5986:860),-//-*),*+*0124..++'033567::1.&),()&)/5051/,5),0/01.373819))+.9/-.27.),#%%())(0//1566;779866;,1/548.,..,0:./,,,2745249759++.;99:604-/.///)*))1719574.%,'$*./;;5-,-&'175434578:0:<3+./6388-2,//)+*)2./()(%'-+./457887*)0/4.083-50.3+-0;7:978:/5+)+./0.0713',-3)091/%,,1642*%(*)0365;4;1///,1-+))+-*(,,1/-(-.48:<3.++*$$''&%,(',/+2,-5/2745+3$'(%)'(%'%//3-,*/00-+('(/+:<::93-)1)/890/---.*'20/0*,,+)/,'%%&().;4.8:7197,*8995:.-,&/3.1%00'20+(*.+0*-4*1)+20461.'--*-'(%*,')()'-0'20,.1+..740,//*++--,3-//27782,..-.2038288**0.&&
@13271313-3549-43fc-b643-e0f55ce49289 ch=38 read=149440 start_time=2019-12-13T14:16:46Z barcode=BC01 runid=2c9cf7bc05858273f10e7d7ec552fc0bd742dc3e
CTCCTACGGGAGGCAGCAGAGTAGAGAATATTGCTGTGAACAAGCCTAGTGCAGCCGCCCGCGTGTATGAAGAAGGCCTTCCAGGTTGCAGAGTACTTTCAGCGGGGAGGAAGGAGTAATACCTTTGCTCGTGACGTTACCCACAGAAGAAGCTTTCCTTCGCTCGTGCAGCAGCCGCGTATGCGGAGGTGCAAGCGTTAATCGGAATTACTGGGCTCTGGCCGCGCAGGCGTTTGTTAGGATCAGATGTAGAAATCCCCAGGCTCGAAGCCGCCAGGGCACCATCTGATACTGGCAGAAGCAGGTCTCGTAGAGGTAAATTCCAGGTGTAGCGGTGAAATGCGTAGAGATCTGGAGGAGGAATACCGGTGGCGAAAGGCGGCTGGACTGGAGCCCGACATGGTGCAAGCGTAGAGGGAGCAAACAGGATTAGATACCCTGGTAGTCCACGCCGTAAACGATGTCGACTTGGAGGTTGTGCCCCTTGAGGCGTGGCCGGAGCTGGCGCGTTAAGTCGACGCCTGGGAGCCGCAAGGTTAAAACTCAAATGAATTGACGAGGGGCCCGCACAAGCGGTGGGTGGCGGTTTAATTCGATGCAACGCGAAGAACCTTACCTGAAGTGCAGCATCCACGGGATTTTCAGAGATGAGAATGTGTGCCTTCGGGAACCGTGAGACCAGGTGCTGCATGGCTGTCGTCGAGCTCGTGTTGTGAAATGTTGGGTTAAGTCCGCAACAGGCGCAACCCTTATCCTTTGTTGCCAGCGGTCCGGCCGGGAACTCAAAGGAGACTGCCAGTGATAAACTGGAGGAAGGTGGGGATGACGTCAAGTCATCATGGCCCTTACGACCAGGGCTACACACGTACAGCCAAGCGCATACAAAGGAAGGCGACCTCGCGAGGACAAGCGGACCTCATAAAGTGCCTCGTAGTCCGGATTAAGTCTGCAACTCTCACGACTCCATGGGGAGTCCGAATCGCTAGTAATCATTAGATCAGATACGGTAGAATACGTTCAGGCCTTACCGCCCGTCACACCATGGGGAATTAGGTTGCAAAAGAGATAGAGTAGCTTAACCTTCAGGAGGCCTTGCCTTTGTAGTTCATGACTGGGGAATTGAAGTCGTAGCAAAGTATTGTTAACCGG
+
+.0/,.2.;3122--.+('$')&))'+4/)4-*((('()--17.261&&0-..&('&((('0045767873+++(//7515*(4248-.'%('*,-.87.)))&15)(0-+-),$&')+2-/,,/+*./3%+(*1104,33*$''(.+',)()'&,3),(&$('(&'%$$**+./1,-,,+*%/./*.,).676'562-1+)*%*)(0*.031-(%&%%%$%$')',+/9*1,/(&..+23011*)&&%(%%00+-158-'/2//2'((&+3*,40/,'*%'(&(0-,-/)-))*+'$)''*%)&%$),)0.,(0/.3(7+:/1/.5.*%(*-/940052-,.-.--,,-.0388/0.*/,)7.-5,0++&%$&'.*-/4054149*+%('%'2.&&%($&$))$%&'%&+.%)#.,*,-/17-3.78.,0*(,+(/7-,,++-.194&)./6348<:-,+*'/.40.6.7,)0.,.--)72,&(')*6978*3'.%*.''+&)&%%(**5).*//646150.&,*')+2-2-2-6,-++)'*)1-.('$%(30/-*)%/434/41+,(2+23409628-,)+)*,+11-11/-$$(-74&1+((*-(*+/4/6/00,)&%%%#&$(./32'%+'10*.:;0,*())).)*')*+*,%,(+.5...9808:;891'-13(+-4010://...987.68012%(--/77765;5410.))).2,(+(4+2*/.-)--,7,153(1*,-;5282232.80+4--651+0,404*4*3,/7302026-/'.*)+,/32/((+/--.09:49:1-.(*,+-*/792-*'%.123-++/09:8&(+109-.,*+./5;.278971/+)%&$%$&&&'%,)+++1111683(0),),,+-.4644**('&&++67144;-4.'),-471)+%&+'00;7918&**)2++&*071'.)$*)*))&()+5366+-1'+(&'(2&''.),%')'(*+-+0'7(%',,-('''$+,72%+(2+*.-407'(,'$%%$-0%&$()*+320--+)&''&%&*(&133<021:4(&&&'))+%%'.'()/3-,+*0.&-($+3-()'%(%&)'&(&//;760/---+()'&&*))./..1066&248+,+%)+&+*1,3646
@358e1f49-9bcb-419f-915d-9f348c40ca8e ch=495 read=155602 start_time=2019-12-13T14:17:00Z barcode=BC01 runid=2c9cf7bc05858273f10e7d7ec552fc0bd742dc3e
CCCGGTTTTTTGTGATACAGGCTTACCCAGTCATGAATCGCAAAGTGGTAAGCGCCCTCGAAGGTTAAGCTACCTACGCCTGGCACGCATTACTCCCGCTGGTGCCCGGGCGGTGTGTACAAGGCCAGGAACGTATTCGCCGTGGCATTCTGATCCACGATTGCTTGTTCGACTTCATGGAGTCGAGTTGCGAACTCAATCCGGACTACGACGCACTTTATAGAGGTCCGCTTGCTCTCGCGGGTCGCTTCTCCTTTGTATGCGCCATTGTAGCACGTGGTAGCCCTGGTCGTAAGGGCCAAAAGCGATGACAACGTCATCCCCACCTTCCTCAGTTTATCACTGGCAGTCTCCTTTGGAGGTTCAGCCGGACCGCTGGCAACAAAGGATAAGGAGTTGCTGCTCGTTGCAGGACTTAGCTTTATTTCACAACTTTTAGGTGGCGGCAGCCATGCAGCACCCTGTCTCACGGTTCCCGAGGGCACATTCTCATCTCTGAAAACTTTAAAATTATGGATGTCAAGACCAGGTAAAGGTTCTTCGCGTTACATCGAATTAAACCATGCTCCACCGCTTGTGCGGGCCCAAATCAATTCATTTGAGTTTAACCTTGCGGCCGTACTCCCCCGGAGCGGTCGACTTAACGCGTTAAGCTCCGGAAGCCACGCCTCAAAGGGGCACCTCCAAGTCGACATCGTTTACCGGCGTGGACTACCAGAATTATCTAATCCTGTTGCTCCCCACGCTTCGCACCTGAGCGTCAGTCTTCGTCAGGGAATGCGCCTTCGCCACCGGTATTCCTCAGATCTCGCATTTCACCCATACACCTGATTCTACCCCCCTCTACGGGACTCAAGCTTGCCGGTATCGGATGCAGTTCCCAGAGTTGGGCCAGAGTTTCATCTGGCTTAACAAACCCGCCTGCGTGCGTACGCCCGAAGTAGTTCGATTAACGCTTGCACCCTCCGTATTACCGCGGCTGCTGGCGCAGGTTAGCCGAGTGCTTCTTCTGCAGGTAACATCAATGAGCAAAGGTAATGCTTCCTTCCTCCCCGCTGAAGTACTTTACCACAACCCGAAGGCCTTCTTCGCCACCGCGGCATGGCTGCATCAGGCTTGCGCCCATCGTGCAATATTCCCCTGCTGCCTCCCG
+
36**'--((,'%%%$%$%$''&)'#()(',11())++*)$').*'+(+***%&&+-(*-2121*-**)'+*(,+(&%&)'&*'(')&)%%$&(/2/(%&*+&''&**18:343+,-),*.590-4/(/1)2006421.)10.+0+)(/8697837+'''%,&#&&%&*,&&%(+.4&(+1,,-.&%--5**)'..00,;83204051,011421,/097()%&).-/3/+,.6./143823,'**--44900.'+3++.-/4678:222)))***.//0-/001;502354%,'(+1322)%)&%%(())))$'+*/2589*4-*+3/.8--/--0;422101/*,)(+34//+01+(&&')/./%(*.4948400-2-+-&.49(529/3),,$(10,**(+03/5.,,)60/+,)))(*.'%*,))'('&&(**'','%)/')&('*0315..-%($++-,300,/,0*755252)'''(+,.//:3/027820,&(241-12+.)+,)+-14:99177575565--,+26-+6,:45;89:547'0136+)+.*77337,+.4331.0/(')&&).0.21-)))*,**+411/,394/.14:.0..$$%'('&+*')&('*287+&+'%)+7235331.0.++./-71'()*:)5,+2''+(+,076858+*440.0.4-0(*+-.//12324./5,')((-/...70./%'*'*%%+(,-/'-1))((&12-/0265/--,,21.*-,161233513766767::718()*'&&($&%).,32478+.6)'1+,/7/,1)*.51+((++4;71./5*#&%()0*)((*510+20545-*,,+-+'0-277,(&'+.)5)'%0)+/-75979676-37*)*%'*+,0+-))()*+71/--.%'$%&'.+.*')-2**.166615-.(%%)',.-()))*-&1.4.0251300/3/*,*,4,+46*,-5.+03--,31200*1'&$(&0+,+**3/,&()**/8/8:5322).,,(()+///1.-*1309--/++)*($%%(+..//),98.+99300'(*-33,&)($'*'.,'&*/+20:5;438711/'-(')071+2-10167678'510/501()+,+-1&)')+20-2,((&)(&('',1-46+,
@0c5c459f-8873-4e69-8921-822e559980a6 ch=160 read=179987 start_time=2019-12-13T14:17:00Z barcode=BC01 runid=2c9cf7bc05858273f10e7d7ec552fc0bd742dc3e
CCCGGTTACCTTATTTGCGACTTCACTGATCATAGATCACAAAGTGGTAGCGCCCTCGAAGGTTAAAGCTGCCTACTTCTTTTACAGCCCCTCCGCTGGTGTGACGGGCGGTGTGTACAAGGCCGGGAACGTATTCACCGTTCTGATCCACGATTACTGAAATTCCGACTTCATGGAGTCGGGTTGCAGACTCCAATCGGACTACGACGCACTTTATGAGGGTCGCTTGCTCTCGCGAGTCGCTTCTCTTTGTATGCGCCATTGTAGCACGTGTGGCCAGCCCTGGTCGTAAGGGGCCATGATGACTTGACGTCATCACGCTTCCTCCAGTTTATCACTGGCAGTCTCCTTTGAGTTCCCGGCCGGACCGCTGGCAACAAAGGATAAAGTCGCGCTCGTTGGGACTTAACCCAACATTTCACAACACGAGCTGACGACGGCCATGCAGCACCTGTCTCACAGTTCCCGAAGGCACCAATCCATCTCTGGAAAGTTCTGTGGATGTCAAGACCAGTGGAGTTCTTCGCGTTGGAATTAAACCACATGCTCCACCGCTTGTGCGGGCCCCGTCAATTCGATTTGAGTTTTAACCTTGCGGCCCGTACTCCCCAGGCGGTCGACTTAACGTTAGCTCGGAAGCCACGCCTCAAGGGCACAACCTCCAAGTCGGCATCGTTTACGGCGTGGACTACCAGGGGTATCTAATCCTGTTGCTCCCCGCTTTCGCACCTGAGCGTCAGTCATCTTCGTCAGGGGCCGCCTTCGCCGCAGTATTCCTCCAGATCTCTGCGCATTTCACCGCTACACCTGGATTCTACCCCCTCTACGGACTCAGAAGCATTTGCCAGTATCAGATGCAGTTCCCAGGTTGAGCCCGAGGGATTTCACATCTGACTTAACAAACCGCGCAGTGCAGCATGTAATAATTCCGATTAATTGCACCCTCCGTATTATTACCGCGGCTGCTGGCACAGGTTAATGCTTCTTCTGCGGGTAACGTCAATGAGCAAAGGTAGTAACTGCTCCTTCCTCCCCGCTGAAGTAGCACAACCCGAAGGCCTTCTTCGCTACACGCGGCATGGCTGCATCGGGCTTGCGCCCATTGTGCAATATTCCCCACTGCTGCCTCCCGTAGGAG
+
31(/.5/'-,-/&+2.)+/157:723$%&*,1200-,,*,22,+)*,($**+37()+),,'+)3-0+$$##)**)/7:,563*%(,(,6/,,46((&((-+.//0*+.(**+-2/258774658(8-3++(+)(1+(''#-+7-./162),-+15/0-&'&((2,*+'.608+.1-*+,,+(--///&)+,.2'7*,8'1,8864*'*%(#&,0202,*/6205,,-2)*,./0('*&((+25574714;7.13312169):)()&,+,///31+(%&')01()/898'3'&).282:51/..--.+.()-.7781-)+%(,,02-3../9<766:'73462,.01050476/135802)++1/3:6656774;43,647'/,.,30+&/').,.16,8)0,4,312.&+6..062151,-02,+)+(*.233++((+&(,/))&+&*,(152354/3)*+27:/('')-)/.508/:/998930/014/51-1:410,,313/35110.0600-1/+-591163/10/1,))%.*/,**)(**,+*-+*'.,*()')+121635550+,456590)$'$$(%)-9:-03-**(%&)&*//)+*++255-,055/6/+*)()&-&.,--/-/02*/,/*08/117;18*7,6+)%(,51936'/*-022-/-.-409/))()),-/3025328,/-/)+,0*(,))253115)+0130.&(.76545159+-&-/47-+))($,+3462/7)*57.6725243229:-0,.102/9-+.))-775220&.*-,.:9-78;001011350,)/3277035876,5540,()*./.$')%&&,.-(+43444492114+0224-52-*.35822461.)%-3+-.;91'//151222143528;:6510))%%$$($$%$%%$)*(*().03-*/'&$%&))*.55228+/.03*2+,:<99.;//097780-/&*(*--%%$*-259<8737+5/008527,6+++-0036,*+)(,+/++**,'.78;.(+320+(((&)*&')''')*)-62*+2,4-6.7.5;1%%'%(+-++,4,./097...-.7.:6444,111:70273445/.//053884),.*,-,00+9;-,92-/(*
@14601718-7e0b-4069-a3f3-9555b8325d91 ch=322 read=74629 start_time=2019-12-13T14:16:59Z barcode=BC01 runid=2c9cf7bc05858273f10e7d7ec552fc0bd742dc3e
CCGGATTGCTTTGATGACTTCACTGATCATGAATCACAAGTGGTAAGCGCCCTCCCGAGTTAAGGCTGCATAAAAGCCACTCCATGAATTAGCGACGGGCCGGGTGTGTACAGGCCGGAACGTATTCACCGTGGCATTCTGATCCACGATTACTGGCGATTCCACAGCTTCATGGAGTCAGAGTTGCAGACTCTCCCAATCCGGACTACGACGCACTTTGCCAGAGTCCACGCTTGCTCTCCTTGAAGTCGCTTCTCTTTGTATGCGCCATTGTAGCACGTCTTGTAAGCCCTGGTCGTAGGGCCAAGGTGGCTTGACGTCATCCCCACCTTCGTTTATCATAGCCCAGTCCCTTTGGAGTTCTGGCCGGACCGCTGGCAGCAAAGGATAGGGGTTTACTTCGTTGGGACAGCAACATTTCCTTACGAGCTGACGGCAGCCATTACAGCACCTGTCTCACGGTTCCCGAAGCACATTCCTCATCTCTGAAACTTCCGTGGATGTCAAGACCAGGTGATGGAGTTCTTCGCGTTGCATCGAATTCAAACCGTATCCACCAGCGGCCGCGGCCCCAAATCGAATTCATTTGAGTTTTAACCTTGCGGCCCGTACTCTCACAGGCGGTCGGCTTAACGCGTTAGCTCCGGAAGCCACGCCTCAAGGGCACAACCTCAAAGTCGACATCGTTTGCAGCGTGGACTACCAGGGGAGTATCTAATCCTGTTTGCTCCACGCTTTCGCACCTGAGCGTCAGTCTTGGGGGGCCGCCTTCATACCGGTATTCCTCCAGATCTCTACGCGCATTTCACCGCTACACCTGGATTCTACCCCCTCTACAGGACTCAAACTTGCCAGTATCAGATGCAGTTCCCAGGTTGAGCCAGAGGGATTTCATCCCGGCTTAACAAACCGCCTGCGTGCATACACGCCCGAAGTTCCGGTGCGCCCTCCGTATTACCGCGCGGCTGCTGGCGCGGGGTGGCGGTGCCGCTGCTTCTGCAGGTAACGTCAATGGGCAAAGTGCGCTTCTCCCTTCCTCGCTGAAGTACTTTTACAGCCAGGAGGCCTTCTTCATGCGCTGCATCAGGCTTGCGCCCATTGTACAATATTCCCCGCCTCCCGTAGGAATATCAGCGCAACAGAAGGGTTAACTGTTACGAGCAAACTTGGCTGGCACTGGCAATGCGTAGCCGCG
+
0(**$*'$&'($&$&''*0.600/*(-00355+*+&'()&())+)&&(*26,'+&#$&&-*,(&(+&&)&%&&(''*)%'+20*,(%$)$#%%(&'+2&.+-(%(%*+..-&(&+**/(1//6559567916,3,,-52-.055/)+,,26)/,)-++-646-,,%%(*0/,-/2,,-,()&+.7)-+./--.**-()+*-43640,*,+.4*,&(-+*'&$&'''&--$.'22.,*)*+.&'&'**'***-5.67329.((''&)(,1):*'')))%&%&$&%&'*''.6-,/;87//+)/0)*'''''$#%&'*)-)/445212*),133.,,4.,-2,*$*.'&&,-,3,*.-'($&)+)$)+/2.82.0+/,1,+-).07)0*01,-./**4+$)%(++,3,)&(('(+/+1/,8''$$$%)+(-010./.)+(&*++/'&(**+&+*'&-/),'*%337**'&)'''%&(-22&*.926--'$)*'('&')+33:77&--*)(*+12+,)''((-(,-624:854.1*'*.12,)/+0+.5/1)''&)*(&+'#%'(,+.'&)&-45++,'&''+'),6+041,)*-8:-21-+*0-/+228,-6,*+*'&$&&.-+*)'+.3,--7/311/41'+++-2(+'+%*.),++000'(-.,,+.).(/*3'4+,535575/*&'+(+.+0/128;885,7)$,-.)%'*/0/*/5.2.-),/*()+,.'))+/131*--14')'()14-,+,*12*+//-(%%&)(&&()./4/-*-'&&*'(,(*+010122.1.0*+-07/.-03))*$'&)-,-+&*4,2.2782+'*)%*(-6/576+*&(*'*-,**-/470335,3+46661-+-0/4($%+())'+(,&16..'**)(&'&'&5+/8:7.0&)()),,-/3$%#$%().-)&&&%*,3**$(&&&(*0),''+**0--+))&&)/+1--'(,,*,'21'(*/,)/-10/-,(&*,+2+./'+*)++-%(*/90,&356,''$$$$&()&(,.,271/*-%))-1-)+&''572)-/%3/*.-(+/-.-5,./-%%$%%))*.-.2+-45060102:/*2-,-,537332,/0/&$&'%25+%&&%%&)(++3)+*(/,--,)/*,0&--+&$$$$%#%&$')'+''+1,.++)&'$%%%%$,1.(.)**)()'#(
@0530dadb-e960-4657-a676-520b6a92dea4 ch=78 read=151836 start_time=2019-12-13T14:17:06Z barcode=BC01 runid=2c9cf7bc05858273f10e7d7ec552fc0bd742dc3e
CTCCTACGGGAGGCAGCCAGTGGGAATATTGCACAATGGGGGAACCCATGATGCAGCAACGCCGCGTAGTGGTGAGTTTTCGGATCAATGCATCTGTCTTTAGGGAAGAAGAGATAATGAGAATTTGCAAGGAGGGCCACGGCTAACTACGTGCAGCAGCCCGCGGTAATGCGTAAGGTAGCGAGGCGTTGCCGGATTTACTGGGCGTAAAGGGCGTAGGCGGATGATTAAGTGGGATGTAAATGCCAGGCTCCAACGGGTGCTGCATTCCAGAGCTGGTTATCTAAGAGTGCGGGAGAGGAGAGTGGAATTCCTAGTGTAGCGGTGGAAATGCGTAGAGATTGGAAGGCACCAGTGGCGAAGGCGACTCTCTGGACTGTAACGGCGCTGAGGCTCCAGAAAGCGTGGGGCAAACCAGGATTAGATACCCTGTTAGTCACGCCGTAAACGGTAGATACTGGGTGTAGGGGTTTCCAGCACCTCGTGCCGCCGCTAACGCATTAAAATTACTCCGCCGCAAAATTACGGTCACTTAAGATAAAACTCAAAGGGGTGGCGAGGGACCCGCACAAGTATGGGCATGTGGTTTTAATTCAGAAACAGCGCGGGAACCTTACCGGCATCGCTTACGTACTCTTAATCGGGAAATCAGCCTTGAGGGACAAGGTGACAGGTGAATTACATGGTTGTCGTCAGCGGCTCGTGTCGTGAGATGTTGGGTTAAGTCCCGCAACGAGCACCAGCCCTTGTCGTTAGATTGCACTACCATTAAAGTTGGGGACTCTAGCGCGGGAACTGCCTGGGTTAACCAGGAGGAAGGTGGGGATGACGTGATGTCATGCCCTTGTGTAGGGCTACGTGCTACAATGAAAGCTGGTACGGAGATGCAATGCCGCGAAGGTGGAAGAGCTTTAAAACCAGTCTCAGTTCCGGATGTAGGCTGAAACTCGCCACCATGAAGCTGGAGTTACTGGTAATCGCGAATCAGAATGTCGCCGGTGAATGCGATTCCAGATGCTTGTACACACCGCCCGTCACACCATGAGTTGGCAATGCCGAAGTCCGTGAGCTAACCGCAAGGTGGCGGCCGAAGAGTGAGGTCAGCGATTGGGGAGTGAAAGTCATGCTCGAGTAACCGG
+
+--1-,0+6-(.,'+,/*(+-085,3+'**&()+384-385*.567*$''),$#)')-85339('+*%')*''(%)+3-).-52921(*)+'+01580597&32()&&*'&)+-)+'&'(&'((-)&*'((-)+&$&''**3./.1,,++,-*.*,-./54*%)',-,**)2,,1++)-%1+*).,-(+($&'&)'01+*/01.,*(+0;2*02124+0/415112+8+4-%.'-+.4+*)21+.13'11./1)0&/%448798220382&-(/',-/*21*+2/0*(%&&''(0/))(-*'&&#'&''+..2-(*(-*&&**03//'(.-(/000-,))',&)+'(*,*001*/0.0,')4,824&0..0//46.0,+(.(++(0,-1/-/1/,3(&&+()%..5/0-((*2.*&'28.01-)//(/1+-.1822/6()+5;372996./++(-+)**$**++,)3)0*-33+*+'+++*+//5372(/1*+-6.9673462:2'-()+.0..16,0/2.((+'/*/1.&'(&)''(,(48200259-,-*%++%*,'*2/*)-)'),*,($()*--*+.0-),/8;:.9;5;1.&'*%'((('''()*+++%$%&%((3305&'+(%()-**+**+)1.0()+(,/*-%'+()&%%,601653/13234,-/-&')/,'.*/(.4.+.9557,+**1-03&4*./-0101274/3',53130-006)),00/(%&&'3++*40(/1-.2/*6*(&3(%'$&)-2947809++/2.-51+))($#$%%%'*()((11496,3*)-+&$#%,.*-****,+/42*/511/'*'(*$($'(&)+()'#(%'(0164++,()+,))-062.(*('(&&(+()&'%)(22480.).,-,))(+,43)+'%'')*,,,4411:678544,./91.-*()%'$0677519*/.4-.*%'))),4/,-.0.,,02..,'((*(12,.0,6//-++2-+--&'$,&//2:3,0&',-/-&)'(#%%&&&'('+-/7,5-'&**')(,73-+*,+/&-..61$1(&())*,244)&(&&0*76+)+'&$$('%&%')213'&')($.'()/+/,'1))*.+'+,+-*('--)/)%).+%)*-46928
@04677445-dfcc-4218-a851-aea10b15303e ch=455 read=95467 start_time=2019-12-13T14:17:12Z barcode=BC01 runid=2c9cf7bc05858273f10e7d7ec552fc0bd742dc3e
CCGGTTACCTTGTTACGACTTCACCCCAGTCATGAATCACAAAGTGGTAAGCGCCACTCGAGTTCGCTACCACTTCTTTTGCAACCCTCCCATGAATTGTGACGGGCGAGGTGTGTACAAGGCCGGAACGTATTCACCGTGGCATTCTGATCCACGATTGCTAGCGATTCCGACTTCATGGAGTCAGAGTTGCAGACTCAATCGGACTACGACGCACTTTATAGCGGGTCCGCTTGCTCTCGCGGGAGTCGCTTCTCTTTGTATGCGCCATTGTAGCACGTGTGGCCCTGGTCGTAAGGGCCATGAAGTGACATGACGTCATCCCACCTTCCTCCAGTTTATCACTGGCAGTCTCCTTTGAGTTCCCGGCCGGACCGCTGGCAACAAAGGATAAGGTTGCCCTTTCGTTGCGGGACAACCCAACATTTCTAGCACAGGCGGCAACCATGCAGCACCTGTCTCCTGGTTCCGAAGGCACATTCTCATCGCAAGAAAACTTCCGGATGTCAAGACCAGGTAAGGTTCTTCGCGTTGCATCGAATTAAACCACATGCTCCACCGCTTGTGCGGAGCCCCGTCGAATTCGGTGAGTTTTAACCTTGCGGCCGTACTCCCCAGGCGGTCGACTTAACGCGTTAGCTCGGGAAGCCACGCCGCAAGGCACAACCTCAAGTCGACGCATCGTTTACGGCGTGGACTACCAGGGTATCTAATCCTGTTTTGCTCCCCACGCTTTCGCACCTGAGCGTCAGTCTTCGTGGGGGCCGCCTTCGCCACCGGTATTCCTCAGATCTCTACGCATTTCACCGCTACACGCAGATTCTACCTCTACAGGACTCAAGCTTGCCAGTATCAGATGCAGTTCCCAGGTTGAGCCGGGGATTTCACATCTGACTTAACAAACCGCCTGCGTGCGCTTTACGCCCAGTAATTCCGATTAACGCTTGCACCCTCGTATTACCCGGCTGCTGGCGCAGGTTAGCCGGTGCTTCTTCTGCGGGTAACGTCCAATGAGCAAAGGTATTAACTTTACTCCTTCCTCCGCTGAGAGGTACTTTACAACCCGAAGGCCTTCTTCATACACGCGGCATGAAACGCATCAGGCTTGCGCCCATTGTGCAATATTCCCCACTGCTGCCTCCGTAGGAACAATCGCTTCCAACAGAAGGTTAACACAAAGGCAGCTTTCTTTAACAGCAATACGTATTAACCCATA
+
06001/,+**,'-,'*344698607:.*,--')(*44322482..00.-,)))-2&()-)*--6.*,,,04&,-70065--2395<4,18,,5)&'*)../01189.+%(()*101579:+8/4(2,73//28<323;266;6679:77729/(+/.130/2544,)7:/43)23:42463*,-*%(%(*718311202(6-3)8+-***-.755/339,)(%%$(,)*..,..0,-.2/7471.)&()*-.9.8753:7+,)+,+39;2;1/,*.-',+()(&''+-.19;:404++,6,6**-(&&('%&$(&)*1778470'(:.9;04./2,/4://19886473138+*.((.-*-.386:/&-2,.34951281952(34:*1,8826,5,913')-3--54622171-&+.--+-0155:4/+(%&&''-+*,*..%.//1,6-.--,.%&*,/2&#',((('%(+-6/1111;85.-.,$+,-(+24/+/.+(*(**/.1)1/5:<81:0-*/.2:9:<87775;3442408.3.3<58711100015;67:3.6.-.:9+($&174+(*+,22938&&)''//<</-5.+&&*+/-2.*,360:78+$-+--8000:/9.:.957.3,)&''+&+*-,*030112)&((')*''),41;.7)8,7986-()*-43.:.*+04012::87547<67/)/-3334:5:9::0<<9255097-*-++15.4'('-0*,.)0/1&%'&&0;4.-%(-2--5124196:;<683)$.(-45/./').33247441203;/.-5.77-++$*%'))*-5,'&-)%&$$)&--.2::9:082;003(././5546736%/(:.92./462/&/1&)-+)&0-,))')*.()(%(&4*45::/7-//$'+/,-.++/:,+,,,**''')-,0642.6.5.9/2621134;8,3+.236...)),./.,-*,('*&,-//.-37397233:39<871///+,.37669'1(./0786:-,.*-08/0**/.+/1::*989887,-.+*%('('#((()*+.(.+)(-7-609891..*(+*,&))-.2/.1.**$)),,.2(13015*-3.:3%'.+1-018451+288+(--/243+*+44*-8:253-6.-%'.0.//212-,5-*2+51,*),-7-0%.%%(*-)',,%&&*&'*-70/042*&&-(3,$$$&
@3bf891f8-ba8f-4482-848f-1c279a9b53a4 ch=154 read=115814 start_time=2019-12-13T14:17:18Z barcode=BC01 runid=2c9cf7bc05858273f10e7d7ec552fc0bd742dc3e
CTCCTAGGAAGCCCTTCAGTAAAGGGAATTTTCAGGCAATGGGGGAAACCCTGACCGAGCAGCGCCGCGATGAAGGAAGAAGGTTTCAGTTTAGCAAGCTTCTGTTACAAAGGAACGGCGGCTACAGGAAATGGTAGCCAGTGACAGTGCTATTAAGCCACAGCTAACTACGGTGCCAGCAGGCCATAGCGAGTAATGCAGTAAGAGTGGCAAGCGTTATCGGAATTATTGGGCGTAGAGGAGCGGGGCGGCAGCAGGGGTCTGTGGTGAAAGCCTGAAGCAACTTCAGTAAGCCATAGAAACAGGCAGCTAAGATAAGGAGAGGATGGAATTCCATGTGTAGCGGTGAAATGCGTAGATATATGGAGGAACACACCAGTGGCGAAGCGACGATCTGGCCTACAACTGACACTCAGTCCGAAAGCGTGGGGAGCAAATAGGATTGGAGAAATGCCTAGTAGTCCCACGCCGTAAACGATGAGTACTAAGTGTTGGATGTCAAGCTCAGTGCTGCAGTTAGCAATGAGTACTCCGCCACCAAATCAAATACGTTCGCGGAGAAATGAAATCAAAGGGGCTGACGGGGACGCACAAGCGGTGGGCATGTGGTTTAATTCGGCAACGCGAAGGGCAGGTCTTGACATGCTCATAAAGGCTCAGAGATGGAGAGATAGCTATATGAGATACAGGTGGTGCATGGTTGTCGTCATCGTGTCGTGAGATGTTGAGTTAAGTCCCGCAACGAGCGCAACCCTTATCGTTAGTTACCATCATTAAGTTGGGGACTCTAGCAGAGACTGCCAGTGACAAGCTGGAGGAAGGCGGGGACGTCAAATCATCATACCCCTTATGACCTGGAGCTACACGTGCTACAATGGATGTGGTGCAGAGGGAAGCGAAGCCGCGAGGTGAAAGCAAAACCCATAAAACCATTCTCAGTTCGGATTGTAGTACTGCAACTCGACTACATGAAGTTGGAATCGCTAGTAATCGCGAATCAGCATGTCGCGGTGAATACGTTCTCTCGGGCCTTGTACACACCGCCCGTCACACCACGAGTTGATAACACCCAGAAGCCGGTGGCTAACCGCAAGGAAGGAGCGCTGTCTAAGGTGGGATTGATGATTGGGGTGAAGTCGTAACAAAGTAACCGG
+
./03(%-**()--&%$'&*+,2+,2,)-+3600%'&((,+283.()/.3;-,.052//....-',2((+'*,1////-*2.+33;3.&)'4)()-01(-/614227334;(,'(&-+1*,..026*0-*1.+3+))*4'%++.-5&01&','+,.)(++''$(-+/31..1).+(($$&('%(13&%%%$'&((-')%,$&'+'&&'&),026222/5.,1)+''++..52:83)+)+%*&&'+*)*()-41-.*')3.20,%%'++,++2++1:.+/(%&'0+/54-,--257;58-,.6/.-13/*('%+)*,+(**,+++.1-0'),*0)++*,%+&'%*+,.0++/.)+98820+-,-+.//-2+('()*./746669(')*&+6663253.5,1.,&//0.../4/-/.,**0(&+2*))340*-)&)+888/)+1(4*%(+%)&*('.1**+314,88-(//0820355-+),-.1,*++-2/045<6667,/*+,%$&,*-20/*--(,1+*&)*-+''')*/0.0(./(*,.3,*,+-&%$)$+9,'''')%*()'&(*(%&(,)&*+'$&()4*44.'.$'$&%').0/..-)('/()),.64,6-5,''(-**'&%**((('*'/++*3,2256(3220112+13319))*--/58.,*)-0%34677146434/02&,*--7189987562349-,+'&%(*,,0.2425574280%--5.)'.-2(&)+'0((/2,..+56*)3*/1418-,./,/9096*/..**/,*28808880-24,,**-7+*-,(+,,22/4*,-14300-1-4/*.)-)*.7579,((*++-/%../*-601.025+.0***,/1)('(().-//86785530/2400('$*/)(,*,,/1.1/*,$%'***,/'$(7:;75;8/02:;447,,4++($&(*/,7+3*&'$((%&$&+*+../210-+),,+.%&/2.2-/,/+010232656352/4/1*,/4566837,766685/302943305.568908,.*,*,-/5//3*%**+/.13-/-))'*&'+.56&.(()(%%(-/0,&(&%&0.065054-2.2+,%)*((0'-0-3.1.4692///,-.0,2,3-40-++.*,/5748113&')1/3:91
@1560120b-458c-4e6d-bfb0-cc2ea5a10b11 ch=275 read=96442 start_time=2019-12-13T14:17:15Z barcode=BC01 runid=2c9cf7bc05858273f10e7d7ec552fc0bd742dc3e
CTCCTACGGGAGGCAGCAGTGGGGGAATATTGCACAATGGGCGCAAGCCTGATGCAGCCATGCCGCGTGTATGGAAGGCCTTCGGGTTGTAAAAGTACTTTCAGCGGGGAGGAAGGGTAAAGTTAATACCTTTGTGACGTTACCCGCAGAAAAACACCGGCTAACTCCGTGCCAGCAGCCGCTGATAGCTGGAGAGTGCAACGTTAATCGGAATTACTGGGCGTAAAGCGCACGCAGGCGGTTTGTTAAGTCAGATGTGAAATCCCCGGGCTCAACCTGGGAACTGCATCTGATACTGGCAACTTGAGTCTCGTAGGGGTAGAATTCCAGGTGTAGCGGTGAAATGCGTAGAAGTCTGGAGAGGAATACCGGTGGCGAAGGCGGCCCCCTGGACGAAAGACTGACGCTCAGGTGCGAAAGCGTGGGAGCAAACAGGATTGGAAATACCCTGGTAGTCCGCCGTAAACGATGTCGACTTGGAGGTTGTGCCCCATGTGGCTTCGGAGCTAACGCGTTAAGTCAAGCCGCCTGGAATACGGCCGCAAAGGTTAAAACTCAAATGAATTGACCGGGGCCGCACAAGCGGTGGAGCATGGTTTAATTCGATGCAACGCGAAGAACCTTACCTGGTCTTGACATCCACGGAAGTTTTCAGGAAATGAGAATGTGCCTTCGGGAACCGTGAGACAGGTGCTGCATGGCTGTCGTCAGCTCGTGTTGTGAAAATGTTGGGTTAAGTCCCGCAACGGCGCAACCCTTATCGTTAGTTACCATCATTAAGTTGGGGACTCTAGCGAGACTGCCAGTGACAAGCTGGAGGAGGGAAGGCGGGGATGACGTCAAATCATCATGGCCCAGCGCCCACGACCAGGGCTACACGTGCTACAATGGCGCATACAAAGAAGCGACCTCACTTGGTAAGCGGACCTCATAAAGTGCGTCATGGTCGGATTGGAGTCTGCAACTCGACTCCACATGAAGTCGGAATCGCTAGTAATCGTGGATCAGAATGCCACGAATACGTTCGGGCCTTGTACACACACCGCCCGTCACCATGAGGAGTGGGTTGCAAAAGAAGTAGGTAGCTTAACCTTCGGGAGGCGCTTACCGCTGTGATTCTGAAGCTGGGGTGAAGTCTCGTAACAAGGTAACCGGAAGATAGAGCATTGAGCAAAGTGGGGTTAACACAAAGACACCGGCTCTTTCTTCGCTTCAGCAATACGTAACGT
+
)114//5.87/-50448668-232-,301820-+/064/83.,/1935;7445142.15133801920/.*2*'*,&.+88/8(0668608:9,20-*,)0,''',0-*'+,-+.*'*+5))0/10/13.86+)&($3/50+/80-/0.-4/4.+-.7.70/,/,,/41346433//.5/--%)(,(.1241,*&')'+((+.,3/2.1203-3-.1<;:4767594+,*,&)&.+-8:089;;35<7:079568951$+1++/357+8575:,.-.*.)--*((,.//0(')-.7130+/,%%&*(+,.-144--)51-/-.002..,.81-.-0///,+-14---./((*''&()741,)/*-0.3:9-242:2-+.+,+1617661.1964/+.*'(700121758)+:444/)+,*+118;9./01<38*3+)0*2,-(/).1<8014434/0-(+7889<5742458::85866434/4/-.02/60%('(*2./40--(''*.'--..03.+073*((/602,*)+(,),20676010:1(/05-83)..0.;71/-13411'$)/3-76%(&'.0000-,7-+11,/0.0<:06798.*1015/2(--/7015484:11101/1,3-.(+),-*)*)*&''*<<53)*'+'(*,-(14149899757&45.82;::98751+02/789:966+30..23578&(*.0..-/511,024,0107).-,3-))+,7)),29965736696;1/7044/5/-,-5.0:9::99;972.:.9:/310.-'./,*123,*-,'0/2374-,,,--+/*%)-)))+.0.3:1326776678<93339886012,)(*,%)&%$').0;,/591+,+)*.-..)*-.8,1-,,2/0.1-4(%*(&)*/0000+**(0)1//,/1;86755/.18/.0577:8(0(*,3/6.00/((-.149655220/*--/)((+33/5-..-51139401-0-7///9;:0646)),:8884&1.-50.11569*46972711221/-.//0'+)*$--1252./&-+()+,554813296)$()*-%5010'''&/(.-,3118+*31,774922.&(0(+556./)('''*40-50--2/.-0+,-1+.&*-(/..3/1/52:336/+,//+/.,*150-)*+'.*((:+4(,+.76-.2168-%&&(,0255/0%(+)'$%%-/0-3/(*'%#"
@773a837b-f5e9-46bc-a4f6-110d5bdd3986 ch=211 read=107184 start_time=2019-12-13T14:17:28Z barcode=BC01 runid=2c9cf7bc05858273f10e7d7ec552fc0bd742dc3e
CCGGTTACCTTGTTACGGCTCACCCCAATCATCAATCCACGCCAGACAGCTCGCTTCCTTGCGGTTAGGCCACCGGCTGGGTGTTATCAACTCTCGTGGTGTGACGGGCGGTGTGTACAAGGCCCGAGAACGTATTCACCGCGACATGCTGATTCGTTACTAGCGATTCCAACTTCATGTAGTCGAGTTGCAGACTACAATCCGAACTGAGAATGGTTTTATGGGTTTTGCTTCCTCAGCGGCTTCGCTTCCCTCTGCATCCATTTGTAGCGTGTGTAGCCCAGGTCATAGGGCATGATGATTTGACGTCATCCCACTTCCTCCGGCTTTGTCGCTGGCAGTCTCGCTAGAGTCCCCAACTTAATGATGGTAACTAACGATAAGGAGTTTGCGCTCGTTGCGGGACTTAACCCAACATCTCCTGACTTACGAGCTGACGACAACCATGCACCACCTGTATCTCATATGGCTATCTCTCCTCTCTGGAGCCTTTATGAGTATGTCAAGACTATAGTAGGTTCTTCGCGTTGCTTCGAATTAAACCACATGCTCCACCGCTTTGTGCGATTTACGTCAGTCCTTTGAGTTTCATTCTTTTGAACGTACTACTCAGGCGGAGTACTTATTGCGTTGACTGTACTGAACTGACATCCAGCACTTAGTACTCATCGTTTACGGCGTGGACTACTAGGGTATCTAATCCTATTTGCTCCCCACGCTTTCGGGACTGAGCGTCAGTTGCAAGGCCAGATCGTCGCCTTCGCCACTGGTGTTCCTCATATATCTGCATTTCACCGCTACACATGGAATTCCACGATCCTCTCCTGCACTCTAGCTGCCTGGTTTCTATGGCTTACTGAAGTTAAGCTTCAGGCTACAGACCCTTGCTGCCCTGCTCCTCTTTACGCTAATAGTTGCGGATAACGCTTGCCACCTACGTATTACCGCGGCTGCTGGCACGTAGTTAGCCGTGGCTCTAATAAAGTACCGTCACTCGGCTACCATTTCCTGCTTGTGCCGTTCTTCTTAACAACGAAGTTTACGGTCGAAAACCTTCTTCCTTCTGCGGCGTTGCTCGGTCAGGGTTTCCCCCATTGCCGAAAATTCCCCTACTGCTGCCTCCCGTAGGAG
+
14/7.://5550/5....*+-&+07/-2.01784;570&**+-+.24..//-)',-9,2+*-)-*2,6:7-+1,4/+,,3,,*6---8/+-..12136:8:8563288201,+,-/37765826.**+/,0(++-96681,..244779998920('****$$$),-8323225:765678747--.0:.2.3//0.06;44''/600.(.(,+3/8:<-455<8709--.3,/()*%*+.//27/++.-76*,4/-/01177,9.**,+/,416--2*-.*'033+'&&(,0-'(*+,0-392-.39:::3;4)&*/-10013,/)$&&%(&$&)+((*136/41442/./+298*,-++1.3,,+,+2./0.0,/./.-,)-*')22((,+--.02811-;930333.32-./.432/2+,,++/+(+./08980,)(,/:9<9:7555;2+&('*,138;2412&5569999745*(,058821+-.-43142000-0*.,.'((&%'--420+00126<:7:628/0041**-,.-;989233612216019//03*)/-.)&+(%#'%*6+','0-6:4+43:61246,-))(,187.+-3-++,-.08910')*+-2313523318-*((((+-1488)1))*675+-%+'&)'(+8679979873<8/2.900/8;99878906402223/.4-.%'(.41,/1/:<8*/,,/;-.0;82,&)(-111:.11<535*-17:53143176756010-04).-//327:.((*(23635+)')&)+:1,13...,,',-/3/,024/522/0/2,*.+,468911112/+0.,37*.98<:43350:.00-/2-/++.340(049,--,)'$$(-//5-.---0/04(&&()37.0/54&*'%&/+.(&30(,284/:..+-0.,47/07/(/(&*.1.373204/.-+**&$%**/%060-,07,,7,,./-.6.2;625/7;72.%')+0+*$'/5-4<013,*(+'&&&))+2<941+++&(%,1-$(*(,5:24(773,,+-)*2-4-9<:65.-%',(-+.4/-.68484708928<-16::2-/9013,-878598.--))-0038697-99*)6+10,+
@cff530c3-ddd3-4382-84b9-4abdc04059c1 ch=30 read=85550 start_time=2019-12-13T14:17:33Z barcode=BC01 runid=2c9cf7bc05858273f10e7d7ec552fc0bd742dc3e
TTGGTATTGCTTCTACGTTCAGTTACGTATTGCTGGTGCTGAAAGTTGTCGGTGTCTTTGTGTTAACCCTGCGCCTGTCATCTATCTTCCGGTTACCTTGTTGCGACTTCACCCCTGATCATGAATCACCAAAGAGTGGTAAGCGCCCACCTCCCGAAGGTTAAGCTACCTGCTTCTTTGCAACCCCTCCCTTGGTGTGACGGGCGGTGCGCAAGGCCGGGAACGTATTCACCGTGGCCTTCTGATCACGATTACTAGCGATTCCGACTTCATGGGCCAGGTTGCAGACTCAATCGGCTACGACGCATGGGGTCCGCTTGCCTCTCGCGAGTCGCTTCTCTTTGTATGCCATTGTAGCATGTAGCCCTGGTCGTAGGGCCATGATGATGACGTCATCACCTTCCTCAGTTTATCACTGGCAGTCTCAACTGAGTTCCCGGCGGACCGCTGGCAACAAAGGATAGGAGTTGCGCTCGTTGGGACTTAACCCAACATTTCACAGCACGAGCTGACGACAGCCATGCAGCACCTGTCTCACGGTTCCCGAAGGCACATTCTCATCTCTGAAAACTTCCGTGGATGTCAAGACCAGGTAAGGTTCTTCGCGTTGCATCGAATTAAACCACCTTCTCCACCGCTTGTGCGGCCCGTCAATTCATTTTGAGTTTTTAACCTTGCGGCCGTACTCCCCAGGCGGTCGACTTAACGCGTTAGCTCGGAAGCCACGCCCAGGGCACAACCTCCAAGTCGACATCGTTTACGGCGTGGACTACCAGGGTATCTAATCCTGTTGCTCCCCACGCTTTCGCACCTGAGCGTCGGTGATCTTCGTCAGGGCCGCCTTCGCCACCGGTATTCACTCCAGATCTCTACGCATTTCACCGCTACCTGGAATTCTACCCCCCTCTACGAGACTCAAGCTTGCCAGTATCAGATTACCCAGTTCCAGGTTAGGCCAGGGGATTTCACATCTGTTAACAAACCGCCTGCGTGCCTTTACGCCCAGTAATTCCGATTAACGCTTGCACCCTCCGTATTACCGGCTGCTGGCTGGAGTTAGCCGGTGCTTCTTCTGCGGGTAACGTCAATGAGCAAAGGTATTAACTTTACTCCCTTCCTCCCGCTGAAGAAGTGCTGGCGAAGGCCTTCTTCATACGCGGCATGGCAAGCATCAGGCTTGCGCCCATTGTGCAATATTCCCCTGCTGCCTCCCGTAGAG
+
$#0&*&,'&**0(%#&(053.181/067-9,++21821/(()*,,0.,,0079660560+30.407/8-+('$&))./(%)-.132812.1/19.1526.17+1,$*&+)$(&&'$&(,,.0,(011*3'2,.&'')*%*$%$&$'&'%)/*3,*().))(72/(,-2792&249-260),1-40.(*,8()((%+)-/42+3+(&(&'%&),+2443+964:4/236;844;69*)'#),-/011/(*-*-2')&&''/24:45379943/+-.)-7,(,10-.373312+8/,)*(+44523**#&&+30.1.*++0%'%&'()(,)''''%'1.22/0:71142333-3/+-1,,'''&&)50--7;:945-(267;6600,*(&'++4568/5,.37906,1)+,:0--3565142'211)/''((((.38,.*+/..:357355.2*+*-47+.8.713-'+2<*/0316+-(*,0-,.+.+.+',-045;5/,/,,0./--2333./0/1/.162:20..--29264552/2/62/01++,4,304415;7678:::9871785+-6.87:;<9:585-,,/09*.**+'.+8978:8575,,'()+6'&,/.0;641(+&+.-23/')%&''+,1--)%#$&&..293;4,296*22107<70/00,/,--0(&&&'$()*%&&$/22&663000-4/4//10143.218)*++*1502*-.*)+61.+./0///.-01/6600123786<9-..,*+,09422'4823'$.(*,++8338413.)*)00/,(,**/5--'(+360/,-.0/.()'(()*',/147)/:90946;6<989:358/20/-7($&',''&20//0/..,.,0580/05,.**,+)24+4+6,43726481+2455444678831*,1/+7-)*--30$)&)(%+*('//04'',-.0%&*-4&,43.-1;5,+)*/6,%,2.4.4633427:5565544&(0+*-3/;4+*2/-/:4854361/0(*0)+)(,2/34./2,5,+./*//1101)+&$(.%)-1,..5/92//51*0611/,*)%&).+3502///-0349(2)+')(%(')36*++.7)8;5.,27/)77603(((*.%&'&%*%)*-*769:88:855+,'*)-,*+-)(%/&().0*75324$))320).3-1*+(-).67/82.)/0-+,0+2')(/0012
@c6fb7868-596c-43bf-b449-3f582887aba3 ch=90 read=118762 start_time=2019-12-13T14:17:43Z barcode=BC01 runid=2c9cf7bc05858273f10e7d7ec552fc0bd742dc3e
CTCCTACGGGGAGGCAGCAGTAAAGGGAATTTGTTCAGCAATGGGGGAAACCCTGACCGAGTGCAACGCCGCGTGAAGGAAGAAGGTTTCCGGATTGTAAACTTCTGTTATAAAGGAAGAACAGCGGCTACAGGAAATGGTATGACGGCTACTTTATTAAGAAAGCCACGGCTAACTACATTGCCAGCAGCCGCGGTAATACGTAGGTGTAGCGTTATCAGATTATTAAGGCGTAAAGAGGGAGCAGGCGGCAGCAAGGGTCTGTGGTGAAGCCTGGAAGCAACTTCAGTAAGCCATAGAAACCCAGGCAGCTAGAGTGCAGGAGGATCACGGTGGAATTCCATGGCGGTGAAATGCGTAGATATATGGAGAGGAACACCAATGGCGAAAGGCGACGATCTGGCCTGCAACTGACGCTCAGTCCAGCGTGGGGAGCAAATGGGATTAAAGATACCTAGTAGTCCACGCCATCGTGATAGTACTAGAGGCATTTGGATGTCAAAGTTCAGTGCTGCAGTTAACGCAATAAGTACCTCGCCTGAGTAGTACGTTCGCAAGAATGAAACTCAAAGGAATTGACGAAGCCCGCACAAGCGGTGGAGCATGGTTTAATTCGAAGCAACGCGAAGAACCTTACCAGGTCTTGACATACTCATAAAGGCTCCAGGATATGGAAGATAGCTATATGAGATACAGGTGGTGCATAGTTTGTCGTCAGCTCGTGTCGTGAGATGTTGGGTTAAGTCCGCAACGAGGCGCAACCCTTATCGTTAGTTACCATCATTAAGTTGGGGACTCTAGCGAGACTGCCGGTAAAGCTGGAGGCAGGGATGACGTCAAATCATCATGCCCCTTATATGACCTGGGCTACACGTGCTACAATGGATGGTGCAGAGGAAAGCGAAGCCGCGAGGTGAAACAAAACCCATAAAAACCATTCTCAGTTCAGTTGTAGTCTGCAACTCGACTACATGAAGTTGGAATCGCTAATCGCGAATCAGCATGTCGCGGTGAATACGTTCTCGAGGCCTTGTACACACCGCCGTCACACCACGAGTTGAAGCCGGGCTAACCGCAAGGAAGGGCTGTCTAAGGTGGGATTGATGATTGGGGTGAAGTCGTAACAAGGTACCGG
+
--02,.0-37+*39134/,+,,-+*//$$(')%-)'#''+2.2:70))0/15/+*,1-&&$'%'((,,163/.00-62+2,(//*..9)+./0,01..26./30/4/32225<4,3.8'+13*44/8/..001*00++/3/*&'(*-)%$$&./0/150*&*++)+-,-)0../8/1,,&-1-210..,//*)++,.2000;78.2,*)&$.2364/.1'('/'(.*)%)'%'),.)(%0/-&/--1:26:700/.5,5---3..//-&.*(-:66).+)*)(*/,9,--1().1-2''180,7)*.44)((&%%(),-**+*&***2,%%%$'&'))2)3*%&%%%%('()),();11+($*+,+,-1**&-,3;5510-')*1.+,0**33;:9-,,+*1,1/2&2/)---//*.-/(**3%&')*8687''),7;:.(40,6*,)*(0/)/5*+,65104-+-.08./&%'(*+$%,+-10+&+'#$()1.515.01,/)+.8;,79766872,8,3*-&'**)/0/22,,*,&*-'$$)-)*-,00/92-0--),013-11+.7-1,*+.044765.0-,2;8)**,.7.0*0/6:412-1.+.:9095;7-..,.4,2/100.)-/--,++04)3&-+6///4131255543;3*5//0)+072730,-.'(,:652213/--*,-742)4++4964678.199++55562.//.2355774545046.6.2-..63/,-/-',256,)'%&()-)183,3102-4..,:203:4897191:*1/5;<32320,(+,&'.028731('$(*'%(**'&&(-,2/1*63575589;6/0056796/;7.,721-,,*/*&%'1+564,/,+-2960:00;;8920//030+1)))*(+*/-(15300)*'+),/*+4;;74;9278<:9,<<9:<9883567:+003,)-/35100.5/11/./00867-0-*/05+2,,,68.2400)-,,5/7))-55476452*+*.---22&3376)&+)2%''''(('**37501$(,12038--**(('$%$%,..-'-((141-00.)/),++&%(%-1+50'(6/80//0+,,0/160:90.---+**%),6239-8/024/9
@9d463f5a-5d25-44d6-bd65-1a18bc8412ee ch=23 read=111504 start_time=2019-12-13T14:17:51Z barcode=BC01 runid=2c9cf7bc05858273f10e7d7ec552fc0bd742dc3e
TCGCGTACTTCGTTTCAGTTGCACGTGGTATGGTACGAAGAAGTTGTCCCGCAATGGTTCAATGATGGCAACCTACTTGCCTGTCGCTCCTATCTTCCCGGTCACCTTATTTGACTTCACTTGCTGATCATAGCAGATCCACAAAGTGGTAGCCTCCGAAGGTTAAGCTACCTGCTGTACAGCCCTCCCATGGGTGTGACCCGGGCGGTAATGTACAAGACCCGGGAACGGCGTATTCACCGTGGCATTCTGATCCACGATTGCAAGCGATTCCGACCTTCATGGAGTCGAGTTGCAGACTCAATCCAGTTTGACGCGCGCGGGGAGTCCGCTTGCTCTCGCAGGTCGCTTCTCTTTAGTATTAGCCATTGTAGCACATTAGCCAGCCCTGGTCGTAGGGCCATGATGACTTGACGTCATCGCATTCCGGATCCAGTTTATCACTGAGCAGTCTCCTTTGGTTCCAGCCCGGACCTGACAGCAAAAGGATAAGGGAGTTGCGCTCGTTGCGGGACTTAACCCAACATTTCACAACACAGGCTGACGGCAATACATGCCTTTGTCACCGTTCCCGAAGGCACATTCTCATCTGCAGAAAACTTCCGTGAGGATGTCAGAGACCGGGTAAAGGTTCTTCGCGTTGCATCGGAATTGAAACCACATGCTCCACCGCTTGTGGGCCCAAATCCAATTCATTTGAGTTTAACCCGGCCCATGCTCCCACAGGCAGTCGGCACCAACGCGTCGCTCCAGAGCCGCCTCCAGGCACAACCTCCAAGTCTTATCGTTTACGGCGTGGACTACCAGGGTATCTAATCTGCTCCCACGCTTTCCGCCTGAGCGTCAAGTCTTCGTCAGGGGCGCGCTTCGCCACCAGTATTCCCTCCCAGATCTCTACGCTCTTTACTACACCGTTCTACCCTCTACGAGACTCAAGCTTGCCGAACATCAGATACAGTTCCCAGGTTAGGCCAGGGATTTCATCTAACAAACCGCCTGCGTGCGCTTGCGCCCAATGTGAATTCCGATTAGCAGCACCCTCCGTAATACCGCGGCTGCTGGCGGGTTAGCCGGTGCTTCTTCTGCGGTAACGTCAATGAGCAAAGGTATTAACTTTACTCCCTTCCCCTCCCGCTGAAGTACTTTTAGCCGGGGCGCTGCTTACACACGCGGCATGGCTGCATCAGGCTTGCGCCCATTGTACCAATATTCCCCGCTGCTGCCTCCAGCAGGAG
+
#&'*).*'))-*,8,,'1+*((&''(*)*%%'''&)'&*%)+),4/-.0'%&*&('))2*,++,&-)-)),+0-*(*''-0./.-&'()'(+-3719/(.-,&'.+01)06,)**120+,-.*,()%01--'%$%#(*1*&+364.)(*'#%&$%.)'+1/7484/%'%%*-**-,*%$('&(.,)-6-'+)01220247&)-374.0,-20//',,++(-*('4.-.-))*/03294348/2080%,1/..1341),+(-'$&&&&(,17:40/./%(-/%%'))-0/(&2.912*12016)9-.+)*-8,),600'(&'',-)$*-22,*,(%%)&*/./%)()*),/616//5+%))**-'+/8+7+'%%()'*&,('$%%''/6,*/88840/+48,3)*()++)*)+*,.-/55-.()$*-,%('&-),*,.76.10)/+*'-+&)),35,/-+)32/6-&(+/)/60-2)*&11+21:6(1.5543)+*$'-'&(()/544732/6)0,2+.%.10--/*/6,,234,213-14314375514,))+,/-1%%%%#$%#'&%&2(-((+0-/-**+15/&(+,,&$$)$+-00+-/13*,)%*-+00..+'*+.28'1,,18+(12:996548114+,,01-(''(*',4(.4-./0-1102()*'(*('*(-0.0*'+,,/+2.786,6:5(',086)+./)&(**&'*(*+2-(&))+79'77,/%($('/--,,('$%'-1'(')%+.(+1./*&,'&$)*))*(+*0--.+-)&*,,381)++)-)+,8122*5*)*&&&%(&)+1()%'&+24('.+-.92,+',-**).-.9860.--,3//2-+)31*-+*$'*,/-1//2.&+,*/-.1+),5+)(00-+,&%%%%)(*'%#%'%%#&$&(1'%$*-,-2233)&1-002+,(,-7*/-)&'(((+'++-(1(-+<-3+*+)(1'*+6,$(,,&1.)).++$+*1393/3.27278624,)&%##&(*-),())(%-)20,-)+,.*'(&***.0/.-*$%%%%').+/0-***($(%&&.&)&%'06(,%%%&(77;530(.('''())0-'/**,03:(.))%1&%%'+-*$&'7:+20:22/(25*''*',,'+,),,+'))2+-/.)*('&%%'%''*)&*))-.,.9730.+,-.0,/*''&#%&),&%,)''%,-,5.//0726.+*,)))(*)(*)&&&%**'*
@2655ec2c-552f-4f8e-b1fa-3fb491665ccb ch=39 read=126227 start_time=2019-12-13T14:18:03Z barcode=BC01 runid=2c9cf7bc05858273f10e7d7ec552fc0bd742dc3e
CGCTCCTACGGGAGGGCAGCAATTAGAATAATGGACAATGGGCAGCCTGATCCAACAATGCCGCGTAGTGATGAAGGCCTTGGGGTTGTAAAGCTCTTTGCAGGATAATGTAACCGGTACCGGGAGGCGCTCAGCTAACTCCGTGCCGCCGCGGTAATACGGAGGAGCTAGCGTTGTTCGGAATTACTGGGCGCGAAAGCGCACGTAGGCGGCTGGCAAGTCAGAGGTGAAAGCCTGGGCTCAACAGAACTGCCTTTGAGACTGCATCACGAGATCAGAGAGAGGTGAGTGGAATTCCGAGTGTAGGGTGAAATTCGTAGATATTCGGAAGAACACCGGTGAGCGGCTCACTGGACTGATACATTGACGCTGAGGTGCAGCGTGGGGAGCAAACAGGATTGAATACCTGGTAGTCCCGCCGTAAACGATGATAACTAGCTGTCGGGCACTTGGTGCTTGGGTGGCGCAATAACGCGTCGCAAGTTATCCGCCGCAAGGGGAGTACGGTCACCGGGTAAAGCTCAAAGGGAGCGGCGGGGGCCTGCACAAGCGGTGGAGCATGGTTTAATTCGAAGCAACGCGCAGAACCTTACACCAGCGTTTGACGCCCGGACGGTACCAGAGATGGATCTCTTCCTTCGGGGACTGGAACACAGGTGCTGCATGGCTGTCGTCAGCTCGTGTCGAGATGTTGGGTTAAGTCCCGCAACGAGCGCAACCCTCGCCTTTAGTTACCATCATTTTGGTTAGGGGACTCTAAAGGAACCGCCGGTGATAAGCCGGAGGGAAGAGGTGGGGATGACGTCAAGTCCTCATGGCCCGCGCTGGGCTACACACGTGCTACAATGGCGGTGACGGTGGGCGGCAAACTCGCGAGGAGATGCGCTAATCTCAAAGCCGTCTCAGTTCGGATCGTTCTCTGCAGCTCAAGGCATGAAAGGCCCGGAATCGCTAATCGCGGATCAGCATGCCGCGGTGAATACGTTCCCAGGCCTTGTACACCGTAATGCACCATGGGAGTTAAGGTTCACCCGAAGGCGTTTACGCTAACTCGCAAGGAAGGGCGACCACGGTGGGCTTAGCGACTGGGGTGAAGTCGTAACAAGGTAATGCCGGAAGATAGGAAGAGTGACAGGCAAGTAGGTTAACCTGAACACCGACAACTAATAGCACCAGCAATACGTGAAAAAAAAGA
+
'$&(32*-5&++((/.--*1-(.),-02+''),1.1-92443-,*-.,-.1/,0-0481%2510//'*.--.)+,)-+&$$)+5109*0286*,-/31)(1/375+,**'(*')(%-..44.5*()&'(+-.*'''2)+-8202,-'&'*(,*,,-()&60/+/%'%)&)*7.:-.721(,%*(.,06:3+*''%(*)'*,*,/-)*')&-&'$&%&'**+-***2+//073-.1/2-&&(/)+*)+-87854-/8,**+2552210-&&&&%*12('%''*')&&(&'(8+0+1,80,*0.1331-*)(,/-.;476107878851.1,,0/--0:,7---0-5-.-0-.-0724/+()%$%&'(,.1550)),/111/01669:*)++.8-8%+,(/)%'1/46;+-40,--4,)(,1::;<;/--,,1-2,*&++/3808+364*-+-/1./-,-+40-.11024/,380,)&*'$%-1+//++1..48&&&%-./)%'()91;*-$&%,3+*-0-%+*++/)(+*'%*)*+'0582-760/../96:7524+)+)+-008;7*'.()-.5).1731434251./()'(*./9,+,**53('(()+,+2*-,+(*-5,-*,/18:;99888:6))2-)/73/189;767320.900/822/0/1-346689:2.100010..)*+-/226/899;8513011*++/442798491;;977590790-/.20366;;06;:---4-(2/5,7532149,++4168-092130.-.*(.4..+-1**+&&*&.(37/31/4769881-23620+--/33)'()*,.764/.,++,-0345.+'-/,)--/13112&.,.0-,)0+-7876410.'*'')&//65/4-3/31++5+%0,6687925767,8.-())*/542.1)%)(*++-00374/7(.-/.2-4286.*)(%$'').-8548+0345/-+*-/2/*+53578861)(&+-.)++(*++'*+')(,*&,)-645+,+&'5+&%0+403(16)(*(.-:585(%202051014'(/,,,'%*--2499.+..:6652)*'&',.0:8536-,*+''(00167327-5./)+(2)6(4-+32*+&%&%')(,+//483/.*,/172:,/0---**.+23/&()&&(*.+&+**:/85857+**)(%+*-37/.*$%
@589ffe82-918e-4318-a752-950d5075f3c6 ch=219 read=107860 start_time=2019-12-13T14:18:06Z barcode=BC01 runid=2c9cf7bc05858273f10e7d7ec552fc0bd742dc3e
CCACGGGAGGCAGCAGTAAGGAATTTTCGGCAATGGGGAAACCCTGACCGAGCAACGCCGCGTGAAGGAAGAAGGTTCCAGTTGTAAACTTCTGTTATAAAGAAGAACGGCGGCTACAGGAAATGGTAGCCAGTATTACTTTATTAGAAGCCACGGCTAACTACGTGCCAGCAGCCGCCTTGCGGTAATACGTAGGCGATTATCCAGTATTGGGTAAAGGGGAGCAGGCGGCAGCAGGGGTCTGTGGTGAAAGCCTGGGCTTAACTTCCGGTAAGCCATAGAAACCAGGCAGCTAGAGTGCAGGAGAGGATCGTGGAATTCCATGTGTAGCGGTGAAATGCGTAGATATATGGAGGAACACCAGTGTGGCAGGCGACGATCTGGCCTGCAACTGACGCTCCAGTCAGCACGTGGGAGCAAATAGGATTAGATACCCTAGTAGTCCACGCCGTAAGCGATGAGTACTAAGTGTTGGATGTCAAAGTTCAGTGCTGCAGTTAACGCAATAAGTACTCCTTACAGGTAATTACGTTCGCAAAAGAATGAAACTCAAAGGAATTGACGAAGCGGTGGAGCATGTGGTTTTAATTCGAAGCAACGCGAAAGAACCTTACCGAGTCTTGACATACTCATAAGAGCTCCAGAGATGGAGAGAGATAGCTATATGAGATACAGGTGGTGCATAGTTGTGTCGTCAGCTCGTGTCGTGAGATGTTGGGTTAAGTCCCGCAACGAGCGCAACCCTTATCGTTAGTTACCATCATTTAAGTTGGACTCTAGCGAGACTGCCAGTGACAAGCTGGAGAAGGCGGGGATGACGTCAAATCATCATGCCTTACGACCAAGGGCTACACACGATGCTACAATGGCGCATACAAGAAGCGACCTTGCGAGAGCAAGCGGACCTCATAAAGTGCGTCGTAGTCCGGTTGAGTCGCCCGCAACTCGACTCCATGAAGTCGGAATCGCTAGTAATCGTGGATCAGAATGCCACGGTAGAATACGTTCCCGGGCCTTGTACACACCGCCCGTCACACCATGGGAGTGGGTTGCAAGTAGGTAGCAACCTTCGGGAGGGCGCTTACCGCTGTGATTCATGACTGGGGTGAAGTCGTAACAAGGTAACCGG
+
&%&(072-/1.007'422)/)((+.21.2843;665,'(,1/4/-.67967266:757<67843622300',,).-/*)%().*-::922;670-,&*./,*.-+/4-*.)*+*,/1(2.+12,-3/..7/&.)%%((-/62+//.&.,&..-/27101502111/03;228/459+,%%$&'(-)+00263.%*&'($-.0.0*+*2+-.)(&&*.(*'/.&,,13855:7342.+89./111-.50519801:70((%(&-&(.,2*,),:.$5/),*)+20483488/0//./,1369591//*5/-//387/20*;2;4410.(())0784487./01124871.),/.*3.&5/26;-3..'//,(),.785111100318/0352//0/322/'2*+/3+)*')-/17+(*-1:..&))()5../7-91)(*.64776.(,+127844)0,..+)-..28886881:181;787450..472275879:786807000-;*+1,-/0/2..****)'*)'/((+035411243.)-4:32;3/1-/1*)*,/06(%%%#(&+-3,).(,0861-..2;<-897-0(,+*+334,2126'''(*,,-.56-(+/419122771.*)%%-+$%+117&((-.//89/)(&('-668987700-..1/04,0./6888888/+9*&()*5573,-..2790//-/8/-,,+2+&)4.:20--35+*2468,,,-.3336<141005659.+0--37453,*.'*),,.+/00763,--)*-15532812--+'*.(-037-)+,/84078.0016789:9<.--312)*%-.''***45,1)/7:673211,/.-2138957641:4/21138/.%(''--16-7.-...)&+.04,14:98987201;1*+.11777877-6)(+,42,/01#'))(+,////442436*1+5,*)2)/-96:287+,-,3./0:99566))-./13903295++..)'&)859/.(2468362321//.0740;6,-.++.3:3540,((*+10430).)%&)+*))'((1/97<:-91*+1*3..+)&+*%'3*0246;72254554+/)%)(-()*,.5966:,7+*/-136
@b9fc0847-4010-4765-9d55-0de72e3d5410 ch=252 read=202594 start_time=2019-12-13T14:18:17Z barcode=BC01 runid=2c9cf7bc05858273f10e7d7ec552fc0bd742dc3e
CTCCTACGGGAGGCAGCAGTAAGGGAATTTTCGGCAATGGAAACCTGACCGAGCAACGCCGCGTGAAGGAAGAAGGTTTTCGGATTGTAAACTTCTGTTATAAAGGAAGAACGGCGGCTACAGAAATGGTAGCCGGTGGCGAATACTTTATTAAGCCACGGCTAACTACGTGCCAGCAGCCGCGGTAATACGTAGGTGGCAAGCGTTATCGGTGTGGGCGTAAAGAGGAGCAGGCGGCAGCAGGGTCTGTGGTGAAAGCCTGAAGCTTAACTTCAGTAAGCCATAGAAACCAGGCAGCTAGAGTGCAGGAGGATCGTGGAATTCCATGTGTAGCGGTGAAATGCGTAGATATATGGAGGAACACCAGTGGCGAGGCGACGATCTGGCCTGCAACTGACGCTCGATCCAGCGTGGGGAGCAAATAGGATTAGATACCCTAGTAGTCCACGCCGTAAACGATGAGTACTAGAAGTGTTGGATGTCAAAGTTCAGTGCTGCAGTTGGCACCGTAAATTACTCCCGCCTGAGTAGATACGTTCGCAAAGAATGAAACTCAAAGGAATTGACGGGGAATACACGAAGCGGTGGAGCATGTGGTTTAATTCGAGAAGCAACGCGAAGAACCAGGTCTTGACATACTCATAAAGGCTCCAGAGATGGAGAGATACTATAGTTGGGCATGGTTGTCGTCAGCTCGTGTCGTGGATGTTGGGTTAAGTCCCGCAGCAGCGCAACCCATATCGTTAGTTACTACCATTAAGTTGAGGACTCGCTTGAGACTGCCTGGGTTAACCAGGAGGAAGGTGGGGATGACGTCAAATCATCATGCCCCTTATGTGTGGGCTACACATTACTTCACAATGGCTGGTACAGAGAGATGCAATACCGTGAGGTGGAGCCAAACTTTAAAAACCAGTCTCAGTTCGGTTGTAGGCTGAAACTCTTCGCCTACATGAAGCTGGAGTTACTAGTAATCGCCAGAATGTCGCGGTGGAGTACGTTCCAGGTCTTGTACACACCGCCAAATCACACCATGAGTTAGCAATACCCGAAGTCCGTAGGGGCTAACCGCAAGGCAGCGGCCGAAAGGTAGGGTCAGCGGTGGGGTGAAAGTAATGGCTCAAGGTAAACCG
+
)121//2,961311/00,/1.'%&%((/8;:.6;92<3.,--+03410,'(+',.3014<689:95702/0*-+)0-;97-69/70//98301705-54-.34-,+/.+589375575777*,(**./')),0:'2//.,&)%($(()*)0,2+*,/2202.-.516666879;84;420+$(%)(11119334.8//745401/22+***&2%-'59:9820+)&/,)//358:7:612.1)770.,,)+341--/',4/,/*('().'*-7/0568:'6:58.,082/3049.-(*-.-./11631-(,-1697:60,+)4+1+,.11/&0-.4.+*+'(&)&*&)*--41562/32073459&1//31,-(/++%-+,++%',261675530213000,%%,.(('')(*-3/*-./;;2)17,0.-*./12<+,.3111024*,.3904036/011,)--).,+%''*,/2;7858678041./:9368221.2(0*'$'(&(&&*/3-++'))16*+6984%'('&&)+,.2:7(.*5/*,531-.4-/02:-,.'007077(23+('))/&+(-/+-'554.,..2311247<:39897)*%&+$(86725),9-./.')/43218.-,,)/5550227(--..1(*),-.2:6/.,+-,**+*(''$%'*%$%(+--,')+*,-(-.,557667'5)',..-2-62182+*,-(**52'-&'(*43145-&/,1160;0,0,((%(/722810,1))'8+85/-$$$$'),-2669988<-6,6,5:351-4.-112137;61667999:8:301398683/783+64544*&'')--*)(($,'$&(%'''-*)),,-16,.322-,,+,/026;6567)'(',2,-4%./-2:7+21*+552,1*,)*+27*.08-.**+*++6786/080-0*%(.,/1())-.018.//5/,),---443413..*1*)+.+,025592522(&#&(1/022'$*'(+00..430..//)/()+/,.-435940+.+,**$$*1/'4/)%%*+-1831%*)''(/,0-6,-*&)''&)*)-+4()2&,))+)2511**+)'-(0/+.'(')%&',()'&*+*+'0%(2)470
@c5c0c1d5-2b6b-4c78-b41d-1dd48127f1e2 ch=321 read=70421 start_time=2019-12-13T14:18:14Z barcode=BC01 runid=2c9cf7bc05858273f10e7d7ec552fc0bd742dc3e
CTCCTCGGGGAGGCAGCAGTGGGAATATTGCACAATGGGCGCAAGCCTGATGCAACCATGCCGCGTGTATGAAGAAGGCCTTCGAGTTTACATCAAGTACTTCGGCGGGGAGGAAGGGAGTAAAGTTAATACCTTTGCTCATTGACGTTACCCGCAGAAAAAGCACCAGCTAACCGTGCCAGCAGCCGCGGTAATACGGAGGGTTGCAAGCGTTAATCAGGTACTGGGCGTAAAGCACGCAGGCGGTTTGTTAAGTCAGATATGAAATCCCCAGAACAACTGGAACTGCATCTGATACTGGCAAGCAGGTCTCGTAGAGGGTAGAATTCCAAGGTGTAGCGGTGAAATGCGTAGAGATCTGGAGGAATACCGGTGGCGAGCGGCCCCTGGACGAACTGACGCTCAGGTGCGAAAGCGTGGGGAGCAGCGGATTAAGATACCCTGGTAGTCCACGCCGTAAACGATGTCGACGGAGGTTGTGCCCTTGAGGCGTGGCTTCCGGAGCTAACGCGTTAAGTCGACCGCCGCAAATTACGGCCGCAAGGTTAAAACCGATGAATTGACGGGGGGGCCGCAAGCGGTGGAGCATGTGGTTTTAATTCGATGCAACGCGAAGAACCTTACCTGGTCTTGACATCCACGGAAGTTTTCGAGATGAGAATGTGCCTTCGGGAACCGTGAGACAGGTGCTGCATGGCTGTCGTCAGCGTGGTAATGAAATGTTGGGTTAAGTCCGCAGAGCGCAACCCTTATCCTTTGTTGCCAGCGGTCGGCCGGGAACTCAAAGGGAGACTGCCAGTGATAAACTGGAAGGTGGGGATGATCAAGTCATCATAACCTTGACCAGGGCTACACGTGCTACAATGGCGCATGAAGCGACCTCGCGAGCAAGCGGACCTCATAAAGTGCGTCGTAGTCGGATTAAGGTCTACAACTCGGCTCCATGAAGTCGGAATCGCTAATAATCGTGGATCAGAATGCCACAGTGAATACGTTCGGGCCTTGTACACACCGCCCGTCACACCATGGGAGTGGGTTGCAAAGTAGTAGCTTAACCTTCGGGAGGGCGCTTACCACTTTGTGATTCATGACTGGGGTGAAGTCGTAACAAGGTAACCGG
+
(+,5141;;+),2//23*.-69/.452751..0.9117/*&&(+'*1///2230+/4/7773122313-6/2,),,-51,6*,'$**/*%&%)&.('%&&(**(+))-/+).2-5(1,'()/86+,555326.8;-,887,0.-01207,./)')%+-/35,&*+..%*+()%-+0169-,+*&*,0/040.3-,),+.,+-&(&$%*)*,--43723(($*'*+9964341.*%%&+(.,-/323602,0:37.39'(.5550285.443+')')&(&'&)+*,-71/-/0,,.,-826'%*,)/'+++++-//1('+.,--*/-0-:.2+0022+++*.3*++20.334,''*)00620/+*&,)*56:..+(/((('',,860((3:61001,11116666*41335.03,,.0788:-))(%$$')'-.,*(-223;0/397/04400456:67794.,+.&)),/6252220:..(03),-,*0/10//50177(+*&(*126335/9/8/238663/+4,'++'&)'&),415051.252:2:3)-,.13/4/40546425871&'&#',.,63:583)..540,-.1;<3/737411223:6534,,0*.31122/4:/5///1734496:50218290386,0')+-201.0921324:868,;19/8:771111.,'1+22/10026<9:9::6695-,,+/3.-)+,.*0*,1;3;98;3**)2+)))($'*1./)28829520)(*+).4317+-/-3*-'+-*&,,+,/7:-2(,/*)*203301&,++,-.78-.0-8,//1*67225,1.2100-0++,')+20,+**,2:02231/--),05422.02855;8662+&++&'*)))*/03330358*0.,((&(+.-3:/*-1589970/0.1.3+6*.(.(().%2001231&0-.5./)-,))/061857/0-1&*,,-/8:850..)'**0,4.,*$*)&(2--/,///(.+,/.2-/./,--18+29++74//,,00434-)'++52/9.0,2*''',)*)*+(5(')+1415.(15.65343049))17((7356;688302.++0-,+**))6250-*((+--3:9698
@e6dbc75d-16ee-429f-ba7e-30bd70db7512 ch=38 read=149654 start_time=2019-12-13T14:18:28Z barcode=BC01 runid=2c9cf7bc05858273f10e7d7ec552fc0bd742dc3e
CCGGGCAGCAGTAGGGAATTTTCGGCAATGGAAACCCTGACCGAGCAACGCCGCGTGAAGGAAGAAGGTTTTCAGTTGTAAACTTCTGTTATAAAGGGCGGCGGCTACAGGAAATGGTAGCCGAGGTGACGAAATGCTATTAGAAAGCCACGGCTAACTACGTGCCAGCAGCCGCCGTGTAATACGTAGGTGGCAAGCGTTATCCAGGTGTGGGCGTAGAGGCGAAAGGCGGCGAAAGCGGGGTCTGCATGGTGAAAGCCTGGAAGCAACTTCAGTAAAGCCATGAAACCAGGCAGCTAAGAGTGCAGGAGAGGATCGTGGAATTCCATGTGGCGGTGAAATGCGTAGATATGGAGGAGAGGAACACCAGTGGCGAAAGGCGACGATCCTGGCCTGCAACTGACGCTCAGTCCAGAAGCGTGGGAACAAATGGGATTAGATACCTAGTAGTCCCACGCCGTAAACGATGAGTACTAAGTGTTGGATGTCAAAGTTCAGTGCTGCAGTTAACGCAATAAAATTACTCCGCCTGTAAGGTAGTACGTTCGCAAGATGATGGAAACTCAAAGGAATTGACGGGGGCCCGCACGAAGCGGTGGAGCATGTGGTTTTTAATTCGAAGCAGCGCGAAGAACCTTACCGGAGTCTTGACATACTCATAAAAGGCTCAGAGATGGAGATAAGCTATATATGAGGATACAGGTGGTGCATGGTTGTCGTCAGCTCGTGTCGTGAGATGTTGAGTTAAGTCCGCAACGAAGCGCAACCCTTATCGTTAGTTACCATCATTAAGTTGGACTCTGGGCAGGACTGCCAGTGACAAGCTGGAGGAAGGCAGGGGATGACGTCAAATCATCATACTTATATGACCCTGGGCTACACGTGCCACAATGGATGGTGCAGAGGGAAGCCCAGAAGAAGCCGCGAGTGAAAGCAAAACCCATAAAACCATTCTCCAGTTCGGATTATGATCTGCAACTCGACTACATGAAGTTGGAATCGCGTAATCGCGAATCAATATGCTTGTGAATACGTTCTCGGGCCTTGTACACACCGCCCGTCACACCACGAGTTATTAACACCGAAGCCGGTGGCCTAACCGCAAGAGCTGTCTAAGGTGGGATTGATGATTGAGGGTGAAGTCGTAACAAGATAACCGG
+
'))+*)*.0&14--'&))+5:4/3<721.3-*3.+<31015835-+3-//8:-++**+605/-*.*,/1;942%0(0&%'(('+.783832286*-*)(,*)'*''$(((%,,,-25,+*/(*()&.-(.%'%%'$&('.60%()**.0//*1/./7474535353/)/)*,3),&()(()-+'*((*+72/60/1*213772:'%.&*%+'2600/-*%,*+,/4,-1447+*-*)'&+)-)4-'%'(,-74,0-*)/3/2(*((++)(0),'++/3*'470-&(2//7-*2-./..-+$(%,+,+27*,).4358473.+)*8-72-*(%*119986:2//303-)+-)+*+)2.*)&,(-,*896/0,'+,)*/((&**/,..-0((00222334/,++++(),--126''$*&&(.-'-'%'*+6;0+40*,1+,/4449*++310/41+).,450,3::30/0-,-./688201039283:76634.0//,('+./5555163825..32/,&-(.(&'**,+0710+*'),//02243744(')%&++)*)+%-.*//8/4,-,)0-3.5814790*74&'%'%-)(*'*+0/'+,6622*7-8<=045786+-('*-'.,4035*-04629-3/.+('))-+++7561453(.)581)3013)'),-9.))))5'%'+,,,,,,30-2+-981%(').4//0022*,(&*4225(,,-0554222437479626)(..918..5/(*(+,(('(+0.1.1523222:/8./*-3158355.274/1/8040675/'*--.-6444+01./00+*.)'*+31--*(/-42&-015,7678387992/2**)%(&'('&'((+%61-+-131/,,&(,20/')+7:9:90/*'(/12-'*.*)(&''(&%-'&)+*-185**-)*,-*&0/:9/39.'+*3823;79;618),.;<858+1-',*+0.)-.100/551/&'*/1104+/-7.7998.-&(),.02832:6,/()++(&(&&*((6*$$&,50.0(2,.3,2*-,/&2-3;746++,,./'*333212+,*('2(4'2)&(6139277234')6:77-/--+*147420,/6*0.6<3241+-/---6(%(*(+).*(+5//37458((-6:98.3
@5fcff5e2-309f-4259-9972-6ca54e342a45 ch=171 read=161830 start_time=2019-12-13T14:18:43Z barcode=BC01 runid=2c9cf7bc05858273f10e7d7ec552fc0bd742dc3e
TCGGTACTTCGAATTCGGTCACGTATTGCTGGTGCTGAAGAAGTTGTCAGTGTCTTTGTGTTAACCTGCCTGTCATCTATCGCCCGGTTACCTTGTTACGACTTCACCCCCGATCCTTGAATCACCAAAGTGAGTGGCGCCTCCCGAAGGTTAAGCTACCGCTTGCGCAGCCCACTTCATGGGTGGCGGGCGGTGTGTACAAGGCCGGGAACGTATTCACCGTGGCATTTCTGATCCACGATTACCTAGCGATTCAGCCTTCGCGGAGTCAGGTTGCAGACTCCAATCCGGACTACGACGCACTTCGCAAGTCCGCTTGCTCTCGCAGGTCGCTTCTCTTTGTATGCATGGCACGTGTAGCCCTGGTCGTAAGGGCCATGATGACTTGACGTCATCTTACCTTCCTCAGTTTATCACTTTGCTTGAAGTCTCCTTTGGTTTCAGCCGGACCGCGCTGGCAACAAAGGATAAGGGTTGCCTTCGTTGCAGGACTTAACCAGCATTTCACAACACAGGCTGACGACAGCCACAACACCTATCTCCGGTTCCAGAAGGCATTCTCATCTCTGAAACTTCCGTGGATCTCAAGACCGATGGAGTTCTTCGCGTTGCATCGAATTAAACCACATGCTCCACCACGCTTGTGCAGGCCCCAAATCAATTCATTTGAGTTTTAACCTTGCGGTACGTACTCCCCAGGCGGTCGGCTTAACGCGTTAAGCTCCGGAAGGCCACGCCTCAAGGGCACAACCTCCAAGTCGATATCGTTTACGGCGTGGACTACCAGAATTATCTAATCCTGTTTGCTCCCCGCGCACCTGAGCGTCAGTCTTCGTCAGGGCCGCAGCCCCATACCAGTATTCCTCAGATCTCTACGCATTTCACCGCTACACCTGGAATTCTACCCCCCTCTACGGGGCCAAACTTGCCAGTATCAGATGCAGTTCCCAGAGTTAGCAGGCCAGGATTTCACATCACAATGCTTTCGACCGCACTTTGAAGCTGGAACTGGGCTGGCGCTTTTTTTCATACTGCGCGGCTTTGCGGCGCAGGTTAGCCAGTCTTCTTCTGCGGAGGTAACGTCAGTAAGGCAAAGATTATTAACTTTACTCCCTTCCTCCCCGCTGAAAGTGCCTTTACCAACCCGAAACTAACTACCATACGCGGCATGGCTGCATCAGGCTTGCGCCCATTGTGCATATTCCCCTGCACCTCCACGTAGAG
+
##'$&%*+/'%%%))()'''',,.,/1.///31179811+**(+)()+)36783733.5116.7.4*&,*()+-&+.'),.&*+()&/2*.-9,*/6*.,+/.301.,.*'%&54(+)*3;80+-)+,'&))$%&&'&%&%'-/++-,(*+-/,&+,+/.,*)%&&$&&),51'''$(%),/%&)&%,762042241/.-,+1121(43141-0/17/.11.1/80)-8-(*--09-**+,15-2((&''*+./0&$%&),5+*'+#(*2/*/24,0-06561(5-/2,//3850/..-''%(-*-),(.*..(&%#$*-.-*-(+'**-.)*-+.++.80,0572*%%''*(--,*'&&)42+,433/+-%('(,)%%&(*,++,/-..'0404/'%(++2883.3(+.:-,,.(,+*+'''%&%%',--.%')&(++3',&(*6+6.-++,+,+.-'**&,5-/-1144(+./,((%)*4,5,++&521+++,)(((&-,+5+(&(*(013119750++***-(((%&%&'&'&%%,,.,)$)*510((+'+/.&'*,,1274/.,*,3,/1117,/87,.)+2*405/,))+-+)-.88480-//1:00025--.3.13(2800/1+'*++).0'+&%$#'%%%$'$')*'&'&),185<:5:<85/20;;3/./.+/,,/,(')&,&..476/+/+61;87/&,-,1/0-.),'+%)+40*-,,+'(-615247.,)&*.+(,-7.67+/)-+032,&$$&.),7/*+/72328;576/67..(-+.41601;527/.-3))0.543*''%().4/0-4335400112:865,&++(12*0+).++*01143&**,-;:5-6++066361146868<;1143%&'$%(*235424.2+,,2/8781./-+0**,$$$&'&().+/.'+*'')&('(%()246361,+%'+/'(*+.+7.'.4,1<--**&((''*)&$%'&'++.(&#$$(*-)(**&%&',**,,34.3205*((&(*)-,%$%%&,/.+)%(%&&(%%&(,*''&(',3-*/(%(&((.+7:6++,--'''&++.12*,$(&(++744(*%/''7*/'*,10',+31,-:6(**6;3+02-/+*(*)-''''$*%(#+))(+/)*+&#$&%*.*++.++.5265382102035237307+//164+-21-,+,()++791+))*$)*-0,&'&&&'%*
@5380a740-59a8-489b-a7c0-ac383b1144e9 ch=17 read=49993 start_time=2019-12-13T14:18:52Z barcode=BC01 runid=2c9cf7bc05858273f10e7d7ec552fc0bd742dc3e
CCGGGACGCCTTGCGACTTACGGTGGATCACAAAGGTGGTAGCGCCCTCTCCAGGGATTAGCTACCTACTCGCGCAACCACTCCCGCATGGTGTGACGGGCGGTGTGTACAGGCCGGGAACTGATATTCACCGTGGCGTTCTGGCGATCCCGCGGCGTTTTTATGATTTTTCCGACTTGCAGCAGGTCAGGTTGTAGACTTCGTCCGGACCGACGCACTTTATGAGGTCGGCGCAGCTTTTCTCAGGTCGCTTCTCTTTGGCGGCGAAACGATGTGCCAGACGTAAGAATGGCATGATGGCGTCATGCCTTCCTCGCAGTTTATCGCAACGTTCTCGCTGAGTTCCAGCCGGACCGCTGGCAACGCCGGATAAGTTTGCGCTCGTTGCGGACAACCCAACATTTCACAACACAGTGACTGACAGCCATGCAACACCTGTCTCGCGGACCGAAGGCCACATTCTCATCTCTGAAACTTCCGTGGATGTCAAGACCAGTGGGATTTTAACAGCATCGAATTAAACCACATACCGCTTGTGCGGGCCGATCAATTCATTTGAGTTTTAACCCGGCACGGCCATTGCTCCAGGCGGTCCAACGTTAGCTCGGAAAATAACGCCTCAAGGAACGACCTCGATCGACATCGTTTACGGCGTGGACTACTGAGACATGGGCTCCTGTTTGCTCCTGCGGCGCACCTGAGCGTCAGTCTTCGATCCAGGGGGCACCTTCGCCACCGGTGACTCACTCCAGATCTCTGCGCATTTCACCGCTGCACCTGCGTTTCACCCTGCCCCTCTACGAGACTCCAAGCTTGCCAATTATCGATGCAGTTCCCGGAGCCAGGGATTTCACATCTGGTATTAACAAACCGCCTGCGTGCGCGCGAAGTAATTCCGATTAACGCTTGCGCCCTCGTATTACCGCGGCTGCTGGCACGAGTTAGCCGGTGCTTCTTCACGGGTAACGTCAATGAGCAAAGGTGGCACTCCCTTCCTCCCGCTTCGTGCTAGCCGAAGAAGGCCTTCTTCATACGCAGGCGCCAACGTATTGGGCTTGAACCCATTGATATTTACCTGCTGCCCTGGCCAAGACGATAAACATGAAGGTAACACAAAGGCCGCAACCAAGCACCAGCAATACGTAGCGCCCGCG
+
36)1+)($+-,5+.,***(%',+&'**-,*-+/)(''-/.+')),-3,.)4(%&+,-+,%()+)+0%%'*,)*$%%%',(*)06+#&'+-.++**))'41.24210./+++01371;51.,'##*(,0---*&')-,,1.+'(%%'*..0'%'%&'+-233*'$*)/52.)'+)+'$$$'())&*)%%$')-)%%#&'%&%%$&,,-20.(),-(*$')+-*,-(.)('&&&$%$$%&(('(&%$''-*$&(4+3/,1('%&&*%$%%$%&)**''%%%$$$$%'('$$$%()+-11),((&2/%%$&&/4-('&%+'*,9.,-1$&%%''&-)(*#&(+,-.747+0-./4293,-0'('($($&(++.,5++'/'&)&)+4135,**-*))*20+-(.*-7'(++-&+*.)-+,//*--3.*.301162(2015+-0212&&),(,-(*++-.''*-.46(*+4342.*+0+*0048/20514)*)%'(..0)),+,0$(('$$#%&%'&//+*+-)79611,+('(0*,+,++-+2)1'*&$$-3074995795.(+-5:/.*.)&%$%$&)-07%/%$''-&$+663232'1(*''/((*05)+)+)'$%%*()*-/,+/'+&'%%)&'($%)*),..0356:9+,*62227:65))*'(,,/.&,%+***--,12<70/**'&%()%&%&%.0-,)05.,/),-4/6.,+,/)(/592+-)*2.75124*1,)21.)''*'*+1')+552-)%%&%''.1./137-0+('%)(&$%)'*)%%0-($#+/+/,3.)0&(+,027'3*,..3,0/(%/*(('()+25&3+*/6,('#%%'')()$(-0/+/0//.&$+&&%,(,/7503')&%%&&'%&%%%&%)'&().402.+).*9,80.1-*.4060,/+-,-.,3;780;110352*(()*%,--)).-1:30021./2+$'(,.,18645.2.--56511++-*(%&%(*/8/062-+1*(&((/---((&%&,'',)%-*-/184;4363-,%)$&#((+&'%(%%$##%#'/2*,'(-*-31'*)&%%$)-)%(+'&*-,('%##))(*')*2(&$&&&&#%&()%%(%)'')-1,)+,(')+.''$##%$./%,-2:766.'*%%#&%$$%$
