# Supplementary material for: De novo species identification using 16S rRNA gene nanopore sequencing
Source: PeerJ. 2020 Oct 21;8:e10029. doi: 10.7717/peerj.10029 (PMC7585375; doi:10.7717/peerj.10029)
Supplement: Supplemental Information 3 [file peerj-08-10029-s003.zip › pass_fastq_runid_2c9cf7bc05858273f10e7d7ec552fc0bd742dc3e_390.fastq]

@58e3d855-570e-4581-a005-27652e146110 ch=322 read=74711 start_time=2019-12-13T14:18:54Z barcode=BC01 runid=2c9cf7bc05858273f10e7d7ec552fc0bd742dc3e
CCGGTTACCTTATTGCGACACACGATTCCTTGGAATCCACCAGAGTGGTAAAGCGCCTCCGAAGGTTAAGCTACCTCACTAACACGGCTTCACTCCCATGTTCGGGCGGGTGTACAGGCCAGGAACGTATTCACCGTGGCATTCAGTGCGATTATAGCGATTCCGACTTCTAGGTCAGGTTGCGTTCAATCGGACTACGACGCACTTCCAGAGATCGCTTGCTCTGCCGAGGTCGCTTCTCTTTATGCGCCATTGTAGCAGCGCATTAGCCCTGGTCGTAAGGGCCGCGGTAAACGACGTCATCCCCACCTTCCTCCAGTTTATCACTGGCAGTCTCCTTTGAGTTCCCAGCCGGACCGCTGGCAGCAAAGGGATAAGGGTTGCGCTCGTTGCCGGGACTGCGGCGGCGACTTCCTGGCAGAGCTGGCGGCAGCCATGCAGCACCTGTCTCACGGTTCCCGAGCGCATTCTCATCTCCCAAAGAAACTTCCGTGGATGTCAAGACCAGGTAAGGTTCTTCGCGTTCATCGAATTAAACCACATGCTCCACCGCTTGTGCGGGCCCCGTCAATTCATTTGGGTTTTGCGGCCATCTCCCAGGCAGTCGGCTCCAACGCGATGGCTCATTACGCCTCAAGGTACAACCTCCAAAGTCGGCATCGTTTGCGTGGACTACCAGAATTATCTAGTCCTGTGTTGCTCCCCGCTTTTCCTTTTACAGGCGTCTTCGTCCAGGGCCGCTACGCCACCAGTATTCCTCAGATCTCACGCATTTCCACCTTACGCTACACCTGGAATTCCTACCCCCTCTACCGCGGACTCAAACTTGCCCAATCAGATGCAGTTCCCAGGTTGGGCCAGGGGATTTCACGTCGGCAGCAAACCCGCCTGCGTGCGCTTTACGCCAGTAATTCCGATTAACGCACCCTCCGTATTACCGCGGCTGCTGGCGCGGCAGGTTGGCCGGGTGCTTCTTCTGCGGGTGGCAATCAATGAGCAAGGTATTAACTACTCCTTCCATACGCTGCAAGTGCTTACCTGGCCAGAGGCCTTCTTCATACGCGGCTGCATCCAGGCTTGCGCCCATTGTTATTTATCCCGTAGAACAATATCAATAACCAGGAAGGTTAACACCGCTACCGACAACTTAGCGCAGCGGTACGCACC
+
7+-)7*(.//5%/(%&'$%#&%&&$+%)$&%,(/,,.'$(%(&'(+-/-+-((,+-*+-)'+-+(-))*$))'*(''%*((%%#&',(&&'$&*..&$$%('(&*+**/&('('/./730).).()+++-2/-0///+)**04,'%*(*)&1,-(**,--/3+*+(*.)'$((/--%',1+&$&%%)&,(0)4./.))..22/%+*'%&&%%($%+**2-++++%'+('&+'()++,*(+('&%%()*.2/)3)''(')&'&#'$)$%%(,3.0765%+&%))'&+)+,4/(,&'-/0280-+152($)(+2,*'-+%218+))'%)*-.+&*1,*.)+,(()+-547-+-42,82030405-+)'++5.)30-*)%&)+,,&)%)*,,,)()++6/-&&$%&')*'(%'%(/*('+++),&)+.-2,*'.-**0+,)2334/0,(&,)&)'(*036+8''&'&$)&*/,,1343/,&%)+*&)+,++0+,*--827/..)(-(&'*39664,73:77:6.1+-+(((,*',,/0;765,,+)')&,*).0*)%%'+%)*,(483+.1620.2/..64+(*.*'$#%'%''&('+/30*0/6%0-*+''%(&*&'%$((,,0,,-%((%'0797643(*$&).*,,-1*+1*+.4&),.04.--&&%&%-1/.-&,.-)'*/2033,+'++')'*&-3),--&*)')089,,)''&$((+-11-(*+3/45/''16324''*$'+584.;+..46;4545/0232,-(/(419:5.*(,)&%#*),*()&)+))',&3(-'))/870,+-*)-'(''++-42)+)%$&&-,'%()(%/8125)/08+51).543*(14-,1'++%4520'&&*)&&'$'++,.,3*$'(&&&'*,/*')./+-,0-&,.*+411.+,./,)(%&#'((+.3*/,,5..*()%'$('%'.,++-*2/'.2-.&'(%''&'$(19206-'(&)'()%$$+)*+*+*+30344(4-/./1)'.%),0(()**$$#(%%''')-&('))'#%&&'*1-**'',,2/6./3*&&&+%%$%$('))-1()28659*/,-.($&,$%%$$$$#*+,%%%$*&+(*60,25+%&)*+++-&(('&*(.-,&*+&)&$'&&'&&$&&$%$#$()),&$$#%$%#%"
@15686bce-6e52-4a14-8992-b73616f20e05 ch=467 read=87727 start_time=2019-12-13T14:19:05Z barcode=BC01 runid=2c9cf7bc05858273f10e7d7ec552fc0bd742dc3e
CCGGTTACCTTGTTACGACTTCACCCCAATCGCTGACCCTACCTTCGGCCGCTGCCTCCTTGCGGTTAGCTCACGGACTTCGAATTGCCAACTCTCATGGTGTGACGGGCGGTGTGTACAAGAGACCAGGAACGTATTCACCGCGACATTCTGATTCGCGATTACTAGTGACTCAGCTTCATGTGGTAGTTCAATACAATCCAGTTCAGACTGGTTTTAAGGTTGGCTCCACCTCACGGTATTGCATCTCTCTGTACCAGCCATTGTAGCACGTGTGTAGCCCTACACCAGAGGTGATGATTTGACGTCACCCCACCTTCTCCTGGTTAACCCGTCTCCTTCTGGAGTCCTCAACTTAATGGTAGTAATAACGACAAAGGGTTGCGCTCGTTGCGGGACTTAACCCAACATCTCACGACTGAGCTGACGACAACCATGCACCACCTGTCACTTGTCCCCGAAGGGGTTTCCTCGATTAAAATTAATGCAAGGGATGTCAAGTGTAGGTAAGGTTCTTCGCGTTACTTCGAATTAAACCACATGCTCGCTACTTGTGCAGTCCCCGTCAATTCGCTTTGAGTTTTTAATCTTGCGACCAGTACTCCCCAGGCGGAATACTTAATGCGTTAGCGGCGGCACGAGGTGTTGAAACCCCCACACCTAGTATTCATCGTTTACGGCGTGGACTACCAGGGTATCTAATCCTGTTTGCTCCCCACGCTTTCGAGCCTCAGCGTCAGTTACAGTCCAGAGAGTCGCCTTCGCCACTGGTGTTCTTCTAATCTCTACGCATTTCACCGCTACACTAGGAATTCACTCTCCTGCACTCTAGATAACCAGTTTGATCACAGCACCCAGTTGAGCCGGGTATTCACATCCCACTTAATCATCCGCCTACGCTCCTTTACGCCCAGTAAATCCGGATAACGCTCGCCACCTACGTATTACCGCGGCTGCTGGCGTGGTTAGCCGTGGCTTCACTCCTTGGGTAGCGTCATTATCTTCCCCACAAAGACAGGCTTTACGATCCAGCCTTCATCACTCACGCGGCGTTTGCTGCATCAGGGGTTTCCCCATTTGTTGCAATATTCCCCCTGCTGCCTCCCGTAGAAGACGATATCAGCACCAACAGAAGGTTAACACAAAGCAATACGTAACTACC
+
*,'*+6,.040+2-*,5079;9+830)//12&'/)+,;4..00073,./7.3676952%-)+--234-1233.5.309:;:,$$(&&290',,,,-/36:787325+-36282222-+%('&'+,64)886;86788<858<400/0/7:85538;8220/2,')))161010/&&&)5;4412%/)),355/,('(('24''',*(%%+,24(/7;*3(+)/2447876/2:32/1286-8-.-134366469722,++4+006-.,-/,/23683-*,150)*,&(&+'%*'%&*+,,-9.*+56543.60'$(&(,-1.3..4-5.&.*&',--2)(4*(&+--0377838.2/..-.7....79+/6011648+,626;67798966:1,)30605*4())),,+-,.10-23)0&)*(,22343/52,272920/05(+401,/)*&*,-.65*&&&())%*+-.))+,1233;50.23497820-1,,.0171/'/(%%*-+26*5/<7:<744.0,%+404.').+.869921034555),/)(/**,98%))*13*(*+),09.)--250226<<9,282,-.((+--2%&'&-+398../52096:1-,2,0-123.9,+*./9.*.-,(,%'(..0&)%().39-,&+)---),-/2<85655395//.44245:32),-8-4(&0*-.132498642;5+-+/871,.-++,))-/099891&.-.26/9..//0/0+++-,+,--.2+,//8:;..,.7)++501861/6/.+($&(',+19(,-/3--6*,-12(0'3(5++%'()../.0+$')+4-/*/.-2.-,38&($*)''&()(3-)(%/.)*023*1+,+56,+')(+$&',-01239145.08:9770./.3*33*.0/0/()-17,,/*5-69270-0467:;660-.0'/'(,+084-3,*&$$$)%'&'&+,2--051;5:45992123%&%*02104533,(--*-4:5275,&')+))*,-)+,,73)+--/2-'$(,.700024555&--/110,/4*+//01025*268-.:*353+*-,)&+))+1.-.54098./++442371190.1,*)+)*+$'+,././//38759.,+'('+5(.*'),0.(,277-51325*'%%$
@42e6d808-3a1f-4782-b5db-e3c6f1795f74 ch=83 read=132325 start_time=2019-12-13T14:19:14Z barcode=BC01 runid=2c9cf7bc05858273f10e7d7ec552fc0bd742dc3e
CTCCTACGGGAGGCAGCAAGGGAATATTGCACAATGGGGAAACCCTGATGCAGCAACGCCGCGTGAGGGTTTTCCGGATCGTAAAATACCACGGCTGGGGAAGATAATGACGGTACCCAAGGAGAGGAAGCCACGGCTAACTACGTGCCAGCAGCCGCGATACGTAGGTGGCAGGCGTTATCGGATTTACTGGAGCGTAAAAGGGAGCGTAGGCGGATGATTAAGTGGGATGTAGAAATACCGGGCTCAGCAGGTGCTGCATTCCAAACTGGTTATCTAGAGTGCAGGAGAGGAGGTGGAATTCCTAGTGTGGCGATTGAAATGCGTAGAAATTGGGAAGAACACACCAGTGGCGAAACGACTCTGGACTGTAACTGACGCTGAGGCTCAGCGTGGGGAGCAAACAGTTAGATATAGTAGTCCACGCCGTAAGCGATGAATACTAGGTGTGGGGTTTCAACACCTCCGTGCCGCCATAACGCATTAAGTATTCCGCCTGGGGAGTACGGTCGCAAGATTAAAACTCAAAGGAATTGACGGGACCCGCACAAGTAGCGGAGCATGTGGTTTAATTCGAAGCAACGCGAAGAACCTACATGACATCCTTGCATTACTCTTAATCGAAATCCTTCGGGGACAAGGTGACAGGTGGTGCATGGTGTCGTCAGCTCGTGTCGTGAGATGTTGGGTTAAGTCCGCAACAGGCGCAACCTTATCGTTAGTTACTACCATTAAGTTGAGGACTCTGGCGAGACTGCCTGGGTTAGCTCCAGGAGGAAGGTGGGGATAGCGTCAAATCATCGCCCTTATGTGTGGGGCTACACACGTGCTACAATGGCTGGTACAGAGATGCAATACCGTGAGGTGGGCCAAACTTTAAAACCAGTCTCGGATTCCGGATTGTGAGCTGAAACTCGCCTATGAAGCTGGAGTTACTAGTAATCGCGAATCAGAATGTCGCATTGAATACGTTCGGGTCTTGTACACACCGCCCGTCACACCATGAGAGTTGGCAATACCCGAAGTCCGTGAGCTAACCGCAAGGAGGCAGCGGCCGAAGGTAGGGTCAGCGATTGGGGGTAGTCGTAGCTGGGTAACCGG
+
/563.*.,99,.52/601'-.(++)'2*)-//59644,)%*,);'*.676665643.'-3-1*0(%(.3-732+(2/3::7/5,*+&))($&'&'0)02(-.,/1--('(+*3,+,600(7+/)&*().+/6/00711//)/,21946:3)100463+*%++9764,2)+(&%&2756:625&-'141/003)&&)+0487,(/-%'(6653675:::9-:,7,666:94640,(05)*5493:726:0.0+-0+-18770526*78899;76744666011314-450+'*('&&((),*3+7(*&04//%422+4,+074-.12020/(*(-%.-)+*-21+0-13+45171))/-*05110/-8,,-68780001277762071++*,+54312*&'(+/*-,()&$(.+-.&11//463013794468&,('*+2856563568330310.933242(,)*,*)*+19457)))1/03-4-9-6778855.282279*(+,,.7<210120-*/*2;;52686;-/--164756084-24-++,-0(')&'(++--.,0.-.3/4:57694***().+3/3(,*'%%)(&+,.-.067334+.01105+--.0*1**+--2-)1:1;:2;;5599100./4716657986737512(++0//++-/09:9877748017.3+28669784-8-'),-0''.0046/6-),(,31383*4***5+5+*-/4*.-4.-.50764-)'''*--3457829</6,*'+)7((43.1.,*.+)+1:965/431./39646692&',,,2.0012,()+'/,&/.+&')),,5242712:77732.2-++**,/91;0)+-*)-(-+)---+-4;92274/:<759224467)1'9,0(,,(7+'%&&(,-,1:/-368983441/4./0:9)..:0-,,**0633)//088922153262-3%'+-9<:24-3.-&5576383343//*/5/01---.***./6630,++.41312;5/68,+.0/04:++*+),-2028%'''(0*()))*+0,3//50.9//-25/0.331&1)1497,3./23-3,$)&$(.)5;8889
@39360a16-800e-4761-8644-76f2fa15bfd9 ch=460 read=81269 start_time=2019-12-13T14:19:23Z barcode=BC01 runid=2c9cf7bc05858273f10e7d7ec552fc0bd742dc3e
CAGGAGGCAGCAGTGGGAATATTGCACAATGGGCACCAAGCCTGATGCAGCCATGCCGCGTGTATGAAGAAGAAGGCCTTCGGGTTGTAAAGTACTTTTCAGCGGGGAGGAAGAGTAAAGTTAATACCTTTGCTCATTGACGTTACCCGCAGAAGAAGCTTACCGGCTATCCGTGCCAGCAGCCGCGGTGTACGGAGGTGCAAGCGTTAATCGGGATTACTGGGCGTGTACTTACGCAGGCGGTTTGTTAAGTCGATGTAGAAGTCGGGCTCAGCCTGGGAATTTGCATCTGATACTGGCAACGAGTCTCGTAGGGGGGTAAATTCCAGGTGTAGCGGTGAAATGCGTAGAGATCTGGAGGAATACCGGTGGCGAGAGCGGCCCCTGGACGAAGACTGACGCTCAGGTGCGAAAGCGTGGGGAGCAAACGGGATTGAATGCCGGTAGTCACGCCGTAAGCAATGTCGACTTGGAGGTTGTGCCCGCTTGAGGCGTGGCTTCGGAGCTAACGCGTTAAGTCGACCGCCTGGGAGTACGGCCGCAGGTTAAACTCGAAATAATTGACGGGGGCCCGCACAAGCGGTGGAGCATGTGGTTTAATTCGATGCAACGCGAAGAACCTTACCTGGTCATGACATCCACGGAAGTTTTCCAGAGATGAGAATGTGCCTTGGGGAACCGTGAGACAGGTGCTGCATGGCTGTCGTCAGCTCGTGTTGTGAAATGTTGGGTTAAGTCCGCAACGAGCGCAACCCTTATCGCTGTTGCCAGCGGTCCGGCCGGGAACTCGAGACTGCCGGTAAACTGGAGGAAGGTGGGGATGACGTCAAGTCATCATGGCCCTTGACCAGGGCTACACACGTGCTACAATGGCGCATACAAAGAGAAGCGACCTCGCGAGAACGAAGCGGACCTCTAAAAGTGCGTCGTAGTCCGGATTGAGTCTGCCGCTCGAGCTCCATGAAGTCGGAATCGCTGAAGTAATCGTGGATCAGAGATTACCACGGTAGATACATTCCCGGGCATACCGCCCGTCACACCATGGGAGTGGGTTGCAAAAAAAAAGTGATGCTTAATACCTTCGGGAGGGCGCTTACCACTTTGTGATTCATGACTGGGGTGAAGTCGTAACAAGGTAACCGG
+
1&10)-+*,-.,224:5-1-+)/++),44338/-%1'1-%.*...00//%4.664:63212259974/(*+&(/)1-5253..0.2--094-14/8:<-7+--,48-(-*,,%&').;70/12/-.67286/034219111715)//)*3))+'#+*#$%&&*2+3/*(*00.123;32.+*,-/1132&,+,.7*1..078233-/-1,-1)3.(6)+-8:;43)/')+'*&%)130/53316<:-7:5,)+)(,,-61%'%&+,/60,*+*%0*--1+-'&*+)21332.00,--,*./212/0..,.2723)468-.-'1*3,++196642222,5--93..3:9,+,**013:+*5+/52-34.3+-/.*+)'++0)310++1532(,+'(0&)-645664365311263/148765)-&.8:/8(/2)6*%&++'20(-,3330()*-48956)0&/./1:0+,.*3.10+30).,02)$)0+.0(2.,+,-)))--2..0202-+,-2/5++142363388314-(''**3242+*0'3,908+&&'&**)+$%+(,04-/88--1)(*)+('),.0834/11221-,28:7888910,0.4321--),4-048/2.-4502&*%#'-,21.1-+-171701:;73(+,,./4..--51/334')*('),+(273875654.58699;76122:7/,...93//0027765:-1/2:63407.4-+50,+-70/1912*((**-/35;253219124344/0+*7:8;96415340:0-/07+('+%-3574(')*/-433-+/,,3/5639:6154565/1(('*0996(,+432-*,,.0734660.+,(*'--.000&,/-,9;;9:76)347+'(&))(*31789958.,(*&)')()02;641*(%(+0*33147:95514/4+.++:++*,--4/0()/110/*//.1..,2../7/84975--+&(&&&+200/79;645-((%#'%$+,(,+81..1+)*'++00-'1%)$%%*-*17,/81..*085468.)'**/./<11/0433.-*,+,,--+(,+1(&$,,/35+:((,5204131/3:,-+680178:<:99535328862/4.,,/'/***+1)1-5:7:50
@c4473c36-f30f-4107-bf13-a612f12413a3 ch=29 read=74266 start_time=2019-12-13T14:19:17Z barcode=BC01 runid=2c9cf7bc05858273f10e7d7ec552fc0bd742dc3e
CCGGTTACCTTGTTGCGACTTCACCCCAATCGCTGACCCTACCTTCGGCCGCTGCCTCGCGGTTAGCTCTGGACTTCGGGTGCCAACTCTCATGGTGTGACGGGCGGTGTGTACAAGACCCGGAACGTATTCACCGCGACATTTCTGATTCGCGATTACTATTAACTCCAGCTTCATGTAGGCGGGTTTGCCAGCCTACAGCCAGTGAGACTGGTTTTAAAGTTTGGCTCCACCTCACGGTATTGCATCTCTCTGTACCAGCCATTGTAGCACGTGTGTAGCCCTACACATAAGAGGGCATGATGATTTGACGTCATCCCACCTTCGCCTGGTTAACCCAGGCAGTCTCGCTAGAGTCCTCAACTTAATGGTAGTAACTAACGACAAGGGTTGCGCTCGTTGCGGGACTTAACCCAACATCCTCTCGACACGAGCTGAGCGACAGCCATGCACCACCTGTCTGCTTGTCCCCGAGAATTTCATCGATTAAGAGTAATGCAAGGGATGTCAGGTGTAGGTAAGGTGCTTCACGCGTTGCTTCGAATTAAACCACATGCTCCGCTACTTGTGCGCCGGGTCCCCGTCAATTCCTTTGAGGTTTTAATCTTGCGACCGGTACTCCCCAGGCGGAATGCCAATGCGTTAGCGGCGGCACGAGGGTGAAACCCCCACACCTAGTATTCATCGTTTACGGCGTGGACTACCAGAATTATCTAATCTGTTTGCTCCCACGCTTTCGAGCCTCAGCGTCAGTTACAGTCAAGGAACTACGCCGCAATTGTTCTTCTAATCTCTACGCATTTCACCGCTACACTAGAATTCCTCTCTCTGCACTCCTAGATAACCGGTTTGGAATGCGAAAGCACCCAAGTTGAGCCGAATTGTTCATCCCACTTAATCATCCGCCTACGCTCCTTTACGCTGGTAAATCCGGATAACGCTCGCCACCTACGTATTACCCGCGGCTGCTTTGACGTAGTTGGCCGTGGCTATCGCGGGTACCCGTCGTTATCTTCCCCAAAGACGGAAGCTTTACGATCCGAAACCTTCATCACTCACACGCGGCGCTGCTGCATGGGGTTTCCCCATTGTGCAATATTCACATACTTTGCCTCCCGTAGG
+
37+65;2462712:044000;1,376*/./314'(+0:/*-299870336))**1520*+-4/7///2/%',*+999+0&%$''(',-/010/084321013765470..+.563+*29-'(((,3153490)*(&*004219),1984:2./42-:+-,(*'*&((7.++-.81(.'$()20,4*.54(,-*,4-*)&((,,%,))+-226613:8(26.-196+4-018.0204+7./0*+,,.-3513.+01259:457940/'()-//11102/.-/67.-,-,(-./,*%431.2/,('('..(&*+*6782:7)*3/0/1%+),.4183,31*)./03454563223')**.6..*/*+3):+,5413349888:777832-0.-1+++/18658441;711111*(%%(&++-1**,+-)*+/0.*+-&'%'*6887,7;672/(.5/5566-/((()&+-.24+()%&%/2-)&+-+)/.*+(%&(-22034,2;438567100+09/1/-.&,*,&*142+3.3105-./31+5*4*3846-*)*.()(-,*,*))*'('%%$%#((,+0463.1646675++1.*)&,(;<<+8-,.4011+61-(%%*).63+-19757150*,+.6/2363;110-0.)1/*0.*15,,*(24.989)'*'.+,%1379:86765/6/)))5-./2510/46952&&-(),486;26)*/<5+/..7,'**+75*,+**0...,.112:*)27261446(*,*,)('$&)47'(()0*,2:9896,0,++1/.)-)*).:9668;696440--&'*-1220-+*+*./.33405()).436384'84:721.-,),%&'''(&+++-04,9'&%-(&%'+,'3/,-.,8.$$%%/),.056112311256662193-/.($''%+,.)*123199,++,+225:55:86778/:,*-0,+//3/.-*,/'(#')*+.7-+(/2+0,.)&(,+))).)*'10*+87*/7/118/7;<(7:/,1.&,&%&(/;6*)*+0/''37-474959::,563),'-.-0.,(,--.1/.-+%+615;.07:,+23./.0+9--...&(%&%'+*,(16068),934(
@e7b84b3a-584b-4162-b64d-f57e78417ca8 ch=454 read=90635 start_time=2019-12-13T14:19:23Z barcode=BC01 runid=2c9cf7bc05858273f10e7d7ec552fc0bd742dc3e
CTCCTACGGGAGGCAGCAGTGGGGAATATTGCACAATGGGCGCAAGCCTGATGCAACCATGCCGCGTGAATGAAAGAAAGCCTTCCGGGTTGTAAGTACTTTTCAGCGGGGAGGAAGGGAGTAAAGTTAATACCTTTGCTCGTGGCGTTACCGCAGAAGAAACACCAGCTAACTCCGTGCCAGCAGCGCGGTAATACGGAGGGTGCAAGCGTCGGAATTACTGGGCGTAGAGGGCAGGCGGCAGCAGGGTCTGTGGTGGCCACAGGCTTAACTACATTAGCCATAGAAACCAGGCAGCTAGAGTGCGGGAGAGGATCGTGGAATTCCACGTATTAGCCAGCGGTGAAATGCGTAGATATATATGGAGAGACACCAGTGGCGAAAGGCGACGATCTGGCCTGCAACTGACGCTCAGTCAGCGTGGGGAGCAAATGGATTAGATACCCTAGTAGTAGTCCACGCCGTAAACGATGAGTACTAAGTGTTGGATGTCAAGTTCAGTGCTGCAGTTAACGCAATAAGTACTCCCGCCTGAGTAGTACGTTCGCAAGAATGAAACTCAAAATTGACGGGGGGCCGCACAAGCGGTGGAGCATGTGGTTTAATTCGAAGCAGCGCGAAGAACCTTACCAGATCTTGACATACTCATAAAGGCTCAGAGATGGAGAGATAGCTATATGAGATACAGGTGGTGCATGGTTGTCGTCAGCTCGTGTCGTGAGATGTTAGGTTAAGTCCTTTTAACGAGCAACCCCTTATCGTTAGTTACCATCATTAAAGTTGGGGACTCTGGCAGGAGCTGCCAGTGACAAGCTGGAGGAAGGCGGGGATGACGTCAAATCATCATGCCCCTTATGACCTGGGCTACACGTGCTACAATGGATGGTGCAGAGGAAGCAGAAGCCGCGAGGTGAAGCAAAACCCATAAAATTCTCCAGTTCGGATTGTAGTCTGCAACTCGACTACATGAAGTTGGAATCGCTGGTAATCGCGAATCAGCATGTCGCGGTGAATACGTTCTCGGGCCTTGTACACACCGCCGTCACACCACGAAGTTGATAACACCCAGAAGCCGGTGGCCTTTAACCGCAGGAAGGAGCTGTCTAAGGTGGGATTGATGATTGGGGTGAAGTCGTAACAAAGGTAACCGG
+
'*00./34;9,.8//24.//.2:4)30*-0+*01.;11;6322093:;944522.(+-.5/15-/2678<:./6+%*)&%(,,2.-/9634).16-2.*.37*.,./-25*(+()))4,&)*064.4/4/134,74.*777%0&+/-2/,51'**)0,%-,'&*+.&())2+./49./553///-)1,/192.7.-///.,*+-/010***,*&)-&/*./::<:542-)(023-+09:0:1/)3*17.1-*))*0,*/+4$'&&(('-.,).&$*+/+*./1*,//4,1+**,,0100,++--2-(37'))07158476+7*7+61)((-**)'()'')/2777.80,+889//(+(*')&).0))')'..2:67515/-.2+-129962/01267897876.+,--2/-.,&//,)+,,-,&-*'),.8,4.4*3--,5443;'),(/''()/03/)-,196:9;91.&)-.021289:1323684996874,--21$()+.255,-6-6+2),,--+(((*0,3-))2551+--&(.)+/8<76623+-665469273570%,)*+6,/43.'.4)+,*/,',2448.,--/.+)+22:83617.&()&//(1.++1.,.41516002+)',)10+,,,/011104+40*4128((*.-/:.)()(*420112646766756:2933354797:.358127988,.//07944410/..331:1&35232*(((,%')*./0,&)+,10:6(*0-.1.9.--4:459888.9-:1-.07)5961/,.'&&%%))'%*6443&5345.53-0049.-*++.94,59928779789795255882423:7,0..,./60599776--(*)-/6980://:;::312-/0+&**(.)*('+)',0:10-,)-(-+%)492,.95./230),/107((,484-+(,/-/26799606,//8-*)0*.13/60-4/5+3--5568)30041139-,85:.5656857144:631710267;50+/34793913454425<598,/11112914,-)(0,&(.-510031&&)(),:9:607-+'.%-*30-.*.(+**'))+9753-04-4/*:/*6-+,/00594;:5/0510041,/10-5)./1587:8/
@194b7eb6-36b6-47d5-8d15-55ab30823b90 ch=22 read=145563 start_time=2019-12-13T14:19:43Z barcode=BC01 runid=2c9cf7bc05858273f10e7d7ec552fc0bd742dc3e
CTCCTACGGGAGGAGGCAGCGGTAAGGGAATATTGCACAATGGGCGCAAAGCCTGATGTAGCCATGCCGCGTGTATGAAGAAGGCCTTCGGGTTGTAAAGAATACTTTCAGCGGGGAGAGGAGTAAGAAAGTTAATACCTTTGCTCGTGACGTTACCCGCAGAGAAGAAACACCAGCTAACTCCGTGCCAGCAGCCGCGGTAATACGGGAGAGTGCAAGCGTTAATCGTTACTGGGCGTAAAGCGCACGCAGGCGGTTTGTTAAGTCAGATGTGAAATCCCCAGGCTCCAACCTGGGAACTGCATCTGATACTGGCAAGCTTGAGTCTCGTAGAGGTAGAATTCCAGGTGTAGCGGTGAAATGCGGCCAGAGATCTGGAGGAATACCGGTGAAGGCGGCCCCCTGGACGAAGGCTGACGCTCAGGTGCGAAAGCGTGGGAGCAAACAGGATTAGATACCCTGGTAGTCCACGCCGTAAGCGATGTCGACTTGGAGGTTGTGCCCTTGGGCGGCGTGGCTGGAGCTAACGCGTTAAGTCGACCGCCTGGGGAATACGGCGCAAGGTTAAAACTCAAATGGTGTGGGGGCCCGCACAAGCGGTGGGCGTAATGGTTTAATTCGATGCAGCGCAGACCTTACCTGGTCTTGACTCCACAAACTTTCCAGAGATGGATTGGTGCCTTCAGGGAACTGTGAGACAGGTGCTGCATAGCTGGCTGTCGTCAGCTCGTGTTGTGAAATGTTGGGTTAGAATTCGCAGCAGGCTGAGCACAACCCTTATCCTTTGTTGCCAGCGGTCCGGCCGGGAACTCAAGGAGACTGCCAGTGATAAACTGGAGGAAGGTGGGGATGACGTCAAGTCATCATGGCCGCCAGCCAGGGCTACGCACGTGCTACAATGGCATACAAAGAGAAGCGACCTCGCGAGGCAAGCGGACCTCATAAAGTGCGTCGTAGTCCCGGCGGATGGAGTCTGCAACTCGACTCCATGAAGTCGGAATCGCTATTAATCGTGGATCAGAATGCCACGGTGAATACGTTCCCGGAGCCTTGTACACACCGCCCATCCTTTTACCATAGAGTAGGTTGCAAAAAGAAGTAGGTAGCTTAACCTTCGGGAGGGCGCTTACCACTTTGTGATTCGTAGGGTGAAGTGTAACAAAGGTAACCGG
+
+,00.152;-(-.&132/00'01%%070.2/,3./,//0<;8:61'/(61%*+,-+.*&(%'(**+965656:94/,+*(*++,-30+5'513:-/74,&('*),-63,*,,/8/-)('+)%')%+%,42)..1.0/2/8:-,00.)---2/9/-5;1021/-)-0'+/)*689*421/500272525+-/-,-4/2618030.,/.6+*+**+,./1*-/-4./*'%)3156-96,-/7;5,/.-.103589738031+,906-46+(&''%$))(*0.3+'.575/(.&-828961113011343/0111/2/,0.%&%%(&)*+7968*.%/),,(0*1*9,-0800.-../93.,-3*+-*))((())+41-.5*+.*-**-4+)()'''),,-06880*06.)%%&'')&*',,//30/4124527712579:.*+-6531052-9--*2067<823755436.%(*/56788+,*+,+68313*-+5,1/12//289,/+/(.)(((-/.2,'&)'&(),,+*0.116126623487:;9700'+&'+,.*-&*+2+6043758/297<:41(+'%&(33+.5.%()./667460)+)(&/&(,-15<;27-8,+,0/,3'-*3+,10'')())$)&)+/3''$&+1),,)3,,:00-,)*,--21%5'1)92430.,&,2&6,-541.*.07//2000622*)$&),+0*'')+.991234468131/.00261148,841.+''#'#&$''#2&*('$(&''$,+1/7)'(&+53-81+-9011-'()4.2)++.+0:312.04,6+-(**-,).*(+,,,1/+'++2-,3)*')('(3311647989950/466784+/)0(%'(').-+..625-2),*--.5:74818).))(./143)'(')(&'+),3.5-+**%%127/22<869663329,/.42787566757(+&'&*-+.*/'((((+,/1335135169.2325)*+*11986)*(')(3)56577987:,-,90/0-**.+,''/'$%&),643(-'(.,,1-/143334:--+-(--&()+))-4+.'&&&(%+13:1407:3*(*0*)')*')$)+,/0183;5(50(,-+-*4/6/150.38,+,,.220,0*+'''(-+(-++,3-07,+6.2511*5
@d65b1ca1-737b-4368-85d9-0bd78f721ec7 ch=258 read=86747 start_time=2019-12-13T14:19:53Z barcode=BC01 runid=2c9cf7bc05858273f10e7d7ec552fc0bd742dc3e
CTCCTACGGGGAGGCAGCAGTGGGGAATATTGCTGTGGGCGCAAAAAACCTGATGCAACCATGCCGCGTATGAAGTCGGGTTGTAAAGTACTTTCAGCGGGGAGGAAGAGGTAAAGTTAATACCTTTGCTCGTTGACGTTACCCGCAGAAGAAGCACCGGCTAACTCTCCGTGCCAGCAACCCGCGGTAATACGGAGGTGCAAGCGTTAATCGGAATTACTGGGCGTAAAGCGCACGCAGGCGGTTCTGGTCAAGTCAGATGTGAATCCCGGGCTCAACCCAGAACTGCATCTGATACTGGCAAACGAGTCTCGTAGAGGGTAGAATTCCAGTGTAGCCAGCGGTGAAACGTCTGGAGAATACCGGTGGCAGGCGGCCCCTGGACGAAGACTGACGCTCAGGTGCAGCGTGGGGAGCAAACGAGACGAATACCTGGTAGTCCACGCCGTAAACGATCGACTTGGAGGTTGGCTGCCCTTGAGGCGTGGCTTCCAGCGATGAAGATCCGACCGCGCCTGGGGAAATTACGGCCGCAAAGTTAAAACTCAAATGAATTGACGGGGGCCCGCACAAGCGGTGGAGCATGTGGTTTAATTCGATGCAACGAAGAACCTTACCTGGTCTTGACATCCACGGAAGTTTTCGAGAGATGAGTATTGCCTTCGGGAACCGTGAGGACGCAGGTGCTGCATGGCTGTCATCAGCTCGTGTTGTGAAATGTTGGGTTAAGTCCCGCGGCAGGCGCAACCCTTATCCGCTGTTGCCAGCAGCGGTCCGGCCGCTCAAAGGAGCCTGCTGATGATAAACTGGAGGAAGGTGGGGATGACGTCAAGTCATCATAACCCCACGACCAGGGCTACACGTGCTACAATGGCGCATACAAGAGAAGCGCGACCTCTCTGAAACGGCGGACCTCAAGGTGCGTCGTAGTCCGGATTGATCTGCAACTCGACTCCATGAAGTCGAATCGCTAGTAATCGTGGATCAGAATGCCACGGTGAATACGTTCCCGGGCCTTGTACACCGCCCGTCACACCATGGGAGTGGGTTGCAAAAGAAGTAGGTAAGCAGCCAGCAACGCCTTCGGAGGCACCACTTTGTGATTCGCCCGAGCTGGGTGAAGTCGTAGCGCAAGGTAACCGG
+
*-2+)./&43-'./,/22167586(-**%++&)/,*+6,,,-6150/&6-,,22&0-%.(*%#('&&&'('*%&$&).87695514-,//-/12/,121;;,)..00+&*-/371.-1.3.01.3:.+-.,'0(.%6549139/,.++4.&+*%&%'-(.+--/,*)'-/,-570)(()&+/.+0/4)+)(&)(+(11,.4--+/+1-5-45/431510399:;:682:2/-)*&)).*+/3+1,.$%(&&%0-./6*,)(%&%0.(02,)144482(1('(/)1-/.-,*+((())3135227(.)()(+./180/'42,('&--/.1)&*)),(('%%(*/---2-''$'+,.)()*,./5;464450%'-,6.180-'..--0-.***'(*,-33627998)'''):473'+%*48,4&%(')$#*+%+*+-530-2224447;88:8*'(%(%1,*'&.(+0)5-.'(+348)'&'*,3388-3/./,'(#&&$&$&*))-+*-77/++%-1.6.3+(,&('),0570//53),,53;:46314:4+&.(1*3,+(05,,,80-/133:5465381---1300033:8-9.:5453'2%&&'(3-*0.,0,,6;7777.02/125,2')*1--+)/4;15%&'(*+**)%&$+%%+(().*860453362+/)')*3)14212334661811261(1*$*)(53625;23/371,-.32843631.-04(((&&*&%1126878:31877*/%&2).1/23,('#$$'++1).(2,'.1,21*&(').1/')&&$()123<855592..(),0.1384050.---....498;8+))&**'&%)*438-32,+)*++-.1344+*.0,0..,,')*,42(*&(+$&&&)-/00-)&$#%*)+%++-('(''/14,0278776/4/4710.0-0--(+-6230,134344+/+*(0.5-,,'%-0.&'&()..612198;::920130024375;9::<:0212044-(234,))(-)++//12;6/03&.*.0../7/)(+%-5391-.51,&+,)-)0.,+'$&&$&$%$'),)$')155'1&&%&%')*+.71-1235,,&&%$&$&44372/,/+++0-2')+&+.4(5*4:7778
@cebee0d2-b4f0-41cb-9238-3942f8fe7bc0 ch=165 read=205432 start_time=2019-12-13T14:19:55Z barcode=BC01 runid=2c9cf7bc05858273f10e7d7ec552fc0bd742dc3e
CCTTATCACGGGAGGCAGCAGTGGGGAATATTGCACAATGGGAAACTGATGCAGCAACGCCGCGTAGTGATGAAGGTTTTCGGATCGGCAGCTCTGTCTTTGGGGAAGATGACGGTACCAAAGAAGGAGGAAATACAACTACGTGCCAGCAGCCGCGGTAACATGAGTGGCGGCGTTATCCAGCGGATTTACTGGTAAAGGGGCGTAGGCGGACGTTAAGTGGGATGTGAAATACTTGGGCTCAACTTGGTGCTGCATTCCAAACTGGTTATCTAGAGTGCACCGCA
+
$%&('**'*-2($*,+1/4/.0072(,+)%,((*030;21/(+-+./-,..00+1075-/10033()+*)*)*.,1-:501(6,651(),**+,5570460.65*+.(((&(117/*/)'0,'+.,-+)'()(('(+('$(*+./63///,00/'()'%%%($$%#%&-,,1'(*59517(%'$,.)30+)+*+('+0,-42**+(/0730/%#&$&-3-54;99965./7/)'$&%02778642././,((-0-./371.19:667-65*-52*(()&''#$($%$
@7837faaf-06a7-4cb0-bb86-02fe520e713c ch=25 read=30750 start_time=2019-12-13T14:20:00Z barcode=BC01 runid=2c9cf7bc05858273f10e7d7ec552fc0bd742dc3e
CGGTTACCTTGTTACGGCTTCACCCCAGTCGCGTTCCTAAAGTGGTAAGCGCCGCCGAAGGTTAAGCTACCTACTTCTTTTTGCAGCCCACTCCATGGTGTGGGCGGTGTGTACAAGGCCGGAACGTATTCAGCGGCATTCGATCCCACGATTACTAGCGATTCCGACTTCATGGGTGGGGTTACCTTCAATCAGTTGACGCGCTTTATGAGGTCCGCTTGCTCTTGAGGTCGCTTCTCTTTGTATGCGCCATTGTAGCACGTGTGTAGCCCTGGTCGTGGGGCCATGATGACGATAATCCCCACCTTCTCCAGTTTATCATAATGCGCGCTGAGTTCCCGGCCGGACCGCTGGCAACAAGGATAAGGTTGCGCTCGTTGCGGGACTTAACCCAACATTTCACAACTGGCGGTGACGGCAGCCATGCAGCACCCTGTCTCCACGGTTCGAGGCATTCTCATCTCTGAAAACTTCCGTGGATGTCAAGACCAGGTAAGAGTTCTTCGCGTTGCATAATTAAACCACATGCTCCACCGCTTGTGCGGGCCCCGTCAATTCATTTGAGTTTTAACCTTGCTTGCGGCACTCACAGGCGGTCGACTTAACGCGTTAAGCTCCGGAAGCCACGCCTCCAGACACAACCTCAAGTCGACATCGTTTGGCGTGATTTTCAGAACATCTAATCTGTTTTGCTCCCCACGCTTTCGCACCTGAGCGTCGGTCTTCGTCAAAGAGTGCGCCTTCGCCACGGTATTCACTCAGATCTCTACGCATTTCACCGCTACACCGCAATTCTACCCTCTCTACGAGACTCAAGCTTGCCGGTATCAGATGCAGTTCCCAGGTTGAGCCAGAGGTTTCACATCTGACTTAACAAACCGCCTGCGTACTTTACGCTGGTAATTCCGGGTTAACGCTTGCACCTCCGTATTACCGCGGCTGCTGGCTGAGTTAGCCGGTGCTATTTCTGCGGGTAACGTCAATGGTAAAGGTATTAACTTTACTCCCTTCCTCCCACTGAGGTACTTTAGCCAGGCCTTCATACGCGGCATGGCTGCATCAGGCTTACGCCATTGTGCAATATTCCCCTGCTGCCTCCCGG
+
6')./,185;331&&('(*2.,,/+,,-/2)')*(*'(/4(,%(--.2.0028$')(.1.6+86.)*)*+-'')-.5194.'((&$))(&)).0)-346/*,226293220.+,+1,62,),)*,22,3,+&))(*)(.+$).-78('++,3-)%/.12449<51-%-.,,+,-0+),*,*23.0.(+2+915*/.*(,*')%',+*)43534/5,$&/.'-/+*'()+,),,349363-66-.377758;-8-,*-..,.--'**-+..:-(.11134&4974110-,,*---00*.'&*+*(/--/+**-,,2:,,05&%%'$$%(),-12,-4230+/640/5('/,0252*)*)(++3(+0/()-2233533245452;;57100*,'(+..108*((&+%(%')&).-16)-&),&1818697-8567)%&)//0'(,264,)%'(+0-/67789:9110.-./*+-4212-,**.*765534280/('))'+-0966;90/+-+))&(&)(--9151(()((./59//3().(,-33+,-57/)'(*-4062038-*(/+:95,4-&&%%%*&*&%%$$+*(#'&,876544)*..4-4-02)1+-&(+0/.10(0'*3/1037/1'(**+&',4-.-.(3).23320287.-(*'*).+,,74++&(*83564-.725341<.('**,-2)$((*0:81(,$)-./1(.0,0&433684003..()#(&%+%)*,/524.+-*7115:4&))4()-64.-&'+1458<;2012'')&(&)*&''-(1+4*..(&+++--/*&,3-250+)),201:.80009../.(2.1589:604030+*)5*$'%**)/1.+(*-.))(&%(,507<1717530*.,)')%&)(.()%%%*'/*-,'*)'((++/,+/-+-204)*.,8--)(*+(./92228/4&%$,)-./-$&''+,,-0//9+-16838777:951-)&%*)),0*,402/4/2,.0+$&'76,,524-6:.&0))*'(+,,53)$$'%&'+'),/-45,-*,,5/232:742.-25+-.+*,&,/35()2,+)-+.55682731+65753624.*-*
@de5abec0-e268-4930-8d60-eb4bb8699929 ch=86 read=161392 start_time=2019-12-13T14:20:01Z barcode=BC01 runid=2c9cf7bc05858273f10e7d7ec552fc0bd742dc3e
CTCCTACGGGAGGCAGCAGTGGGGAATGTTGCACAATGGGCGCAAAGCCTGATGCAGCCATGCGTGTATGAAGAAGGCCTTCCCGAGATTGTAAAAAATTACTTTCAGCAGGGAGGAAGGGAGTAAAGTTAATACCTTTGCTGTTGACACCCGCAGAAGAAACACCAGCTAACCATTTGCAGCCGCGGTGTGGAGGGTGCAAGAAAGCGTTAATCAGAATTACTTGGGCGTAAAGCGCACGCAGGCAGTTTGTTAAAGTCAGATGTAGAATCCCAGGCTCAACCTGAGACTGCATCTGATACTGGCAAGCTTGAGTCTCGTAGGGGGGTAGAATTCAGGTGTAGTGGGAAATGCGTAGAGATCTGGAGGAATACCGGTGGCGAAGGCGGCCCCTGGACGAGACTGACGCTCAGGTGCGAAGCGTGAGGGCAAACAGGATTAGATACCCTGGTAGTCCGCATGGCAATCCTCGACTTAGGTTTGTTATGAGGCGTGGCTTCGGAGCTAACGCGTTAAGTCAGCCGCCTGAAGTACGGCCGCAGTTAAAACTCAAATGAATTTTGACGGGGCCCGCACAAGGCAGTGGAGCATGGTTTAATTCGATGCGAAGAACCTTGCAGTGTGGCGGCATCCACGAGTTTTCAGGATGAGAATGTGCCTTCGGGAACCGTGAGACAGGTGCTGCATGGCTGTCATCCAGCTCGTGTTGTGAAATGTTGGGTTAAGTCCCGCAGCTTAGAGGCGCAACCCTTATCCTTTGTTGCCAGCGGTCCGGCCGGGAACTCAAAGGGAGACTGCCATTTGATATAAGCTGGAGGAAGGTGGGGATGACGTCAAGTCATCGCTGGCCCGCCTGACCGAGACTTTACCACGTGCTGTGCAGCATACAAAGAGAAGCGACCTCGCGAGCAATGGACCTCATAAAGTGCGTCGTAGTCCGGATTGAGTCTGCGGCTCAAACCATGGAATCCTTTCAACAATCGTGGATCAGAATGCCACGGTGAATACGTTCCCGGGCCTTGTACACACCGCCCGTCACACCATGGGGAATTAGGTTGCAAAGAAGTAGGTAACAACCTTCGGGAGGGCGCTTACCACTGACGATTCATGACTGGGTGAAGTCGTAACAAGGTAGCCGG
+
&&*+(%&'3.-5/,%1//37489,-43*7,*(+-,77783/-/.8)+2;8777441-170,()&)--(+,./()(+,78446*((#(%(+,0068,*&*(-./98,'&+%*.3,.6+..5.'()/5,+0,4+0*7,22)%%&$&%&#$&,06*+(%)*%*())-/3/.1,+))+$'&%$$$'*)()%()&&&*),/,3116(&*,(*211:-9-/.3)0,0')&%*./1.041,*(+/+-&*&)46117;6%5.425256.135-1***2.185,.736++','+&%+*,186506)*,8+4-2(''(%&&&(&,,.///2(0)346//21+/-01)*73)&$*'11,-.+)+-)+((),//0041-01-21.33/71.)&'(%''((+,;8.).67.+(-&*+*))%()1(+2633')(('443,4-''(5'/+04+2..)..259+*30007/5'$&$%%%(%%''$%%$'(,*'(*+4)%($"$$&+/+//'1,/),)-,/0759-**).-6.063(+03.282+'&%%%'')/*%*%*'2.87&/0132-)&&&*'$&)$&',4.,6,()./1)-*,',-.7,11*-*/+89494<100116&(3+.752*($%$%()&'+*),)*-.1*,*(**17//.*+,041..1./4541,,(%-2.05918*&604-/3222989373837661(/0.+-0117848;-.++-3078://+/0*(%(,.&%+(,*,)&''-,/)1,,.7...--2+10-*3713.,,,072233636+46,500449.)0,*-.16052(*,'',*+)+%$%(+,*1./-2---)75.-,,//466314+*('%*,./06,#'%$(+/**%,$)**&$&&%'$''*.*)%&(),001565)&'&()')-,.111'))(%%&$$*.*,('*//287+/56,24+3*)*&+-,+1))'(),1.1$&''%#$$'-%+(-*/-.&%'&&'%&/-./7;876683--/0/-)&+%/1,&$&$*'+/+((&,1682800/3--*-1/4:60441212265-,(&'))--267;6868-&)+(+(*'(*',)***,00-:6,,31-+--4-03$*&$'%)*/3.,00123+00*+-.-.1+)*'016.500%2216
@163d044a-ec74-47aa-b8bd-07a78cc81b9c ch=374 read=120877 start_time=2019-12-13T14:20:11Z barcode=BC01 runid=2c9cf7bc05858273f10e7d7ec552fc0bd742dc3e
CTCCACAGGGAGGCAGCAGCGGGAATCTTGCACAATGAAGGCGCAAACCTGATGCAGCCATACGCGTGTATGAAACCTTCGGGTTGTAAAAAAGTACTTTCAGCGGGGAGGAAGGTGAAGTTAATACCTTTGCTCATTGACGTTACCCGCAGAAAACACCGGCTAACTCCGTGCCAGCAGCCGCGGTAATACGGAGGGTGCAAGCGTTAATCGGAATTACTGGGCGTAAAGCGCACGCATGAGCGGTTTGTTAAGTCAGATGTGAAATCCCGGGCTCAACCTGGGAACTGCATCTGATACTGGCGAGTCTCGTAGGGGTACCATTCAGGTGTAGCGGTGAAATGCGTAGAGATCTGGAGGAATACCGGTGGCGAAGGCGGCCCCTGGACGGAACTGACGCTCAGGTGCGAAAGCGTGGGGGGGCAAACAGGATTAGATACCCTGGTAGTCCACGCCGTAAATGTCGACGGAGGTTGTGCCCTTGAGGGCGTGGCTTCCGGAATAGCAGAAGTCGACCGCCTGGGAGTACGCAAAGGTTAAAAAACTCAAATGAATTGACGAGCGGTGGAGCATGTGGTTTAATTTGATGCAACGCGAAGAACCTTACCTGGTCTTGACATCCACGGAAGTTTTCAGAGATGAGAATGTGCCTTCGGGAACCGTGAGACGGGTGCTGCATGGCTGTCGATCAGCTCGTGTTGTGAAATGTTGGGTTAAGTCCCGCAACGAGCGCAACCCTTATCGCTGTTGCCAGCGGTCCGGCCGGGAACTCAAAGGAGACTGCCAGTGATAAACTGGAGGAAGATTGGGGATGACGTCAAGTCATCATGGCCCTTACGACCAGGGCTACGTGCTACAATGGCGCATACAAAGAGAAGCGACCTCGCGAGAGCAAGCGGACCTCATAAAGTGCGTCGTAGTCCGGATTGGAGTCTGCAACTCGACTCCATGAAGTCGGAATCGCTAGTAATCGTGGATCAGAATGCCACGGTGGGCCATTCCCGGGCCTTGTACACACACCGCCCGTCACACCATGGGGTGGGTTGCAAAAGAAGTAGGTAGCTTAACCTTCGGGAGGGCGCTTACCACTTGTGATTCATGACTGGGGTGAAGTCGTAACAAGGTAACCGG
+
+-8++-'29+*+105'4/35','+'+&11-/122:0/+)'(%&)+3&58632-%)++000-%)&(*+555,(&)'-1537+9668243:;31,+-+-/:9-,..257+)/,06-5*%*'&-,3-2(23086025553:2015/8//0&&'&)0+*/&*3131,--7-/072518521210592020+4+*)0*-+.-()+46401,9+4)33(/,,4-3459<;98'11+'+-4*+&'#%(&,2//5:/*/01)&(*)017,'''+1-5)(1:959:414-*,-,(,./444321&&*+,'(''&(,22-.4530))%)&,*%-(+(-5830./04531017.01773/,*,.,)/.+50*504::8:9+/00/5.4-/+355,*14551)*++-.-,'..0035---,290+-067+,08+,01<46$).*.0./04027-,72325173-/25:8841*'$)*-10..*/,13-2-08./1.-/:+8462744.7(0(*(')$(%$%(((./687526106-'$#$%%((45*2/538601,,+-.63+*,/2264,(''(.535953236556:580,&+'$'+,.981753134/15381:24;721.,/0//9599201+/0/)2;<+7,(&(*,332-6//078;:::59/0.:;9:7.22/(0+-88955775:888870())'')-076011--+3:-,436,686;241,50)(/306*+3504440:4.7444((1-1:1197787:49+)036/.1302:86;/,-*,(32.6-)-0..00-(..83/.+,(+%.)(4721546557635-/78::23/304))(%%()8;75863))*((.//,146448.))&%%&,,++)(++*00-,1/1/.-,+&,-19246;665-.--1:5,-2..//-221-8+),$/,.,)+,/28112./3/%.-,/,1-4.--9174966411,1.5011996/.-./--0/-2+),*-+.2-/('4223,)298.9.,*-.-/+-*/5008.,031235;885//&(+000:,.-66,&()'(&'.(,)()*1-242:2+8.(,3,65/7/.78$)('&',-9<98810100::51.1/./410173561734;::/8
@2dcbbc43-7af2-490d-9c27-314bebc49a07 ch=323 read=93897 start_time=2019-12-13T14:20:16Z barcode=BC01 runid=2c9cf7bc05858273f10e7d7ec552fc0bd742dc3e
CCGGTTACCTTGTTACGACTTCACCCCAGTCACGAGCCCCGCCGTGGTAGCGCCCTCCTTGCGGTTAGGCTACCTGCTTCTGGCGAACCCGCCCCATGGTGTGACGGGCGGTGTGGCCTGGGTGAGACGTATTCACCGCGGCATGCTGATCCGCGATTCTGCTTGATTCCGACGTTTGCTCCCCTCGCGGGTTGGCAACCCTCTGTACCAGCCATTGTATGACGTGTGTAGCCCACCTATAAGGGCCATGAGGGACGACGTCATCCCCACCTTCTCCGGTTTGTCACCGGCAGTCTCGATGAGTGCTCGACTGAATCGCAGCAACTAATGACAAGGGGTTGCGCTCGTTGCGGGACTTAACCCAACATCTCGACACGAGCTGACGACAGCCAGCTTGCAGCACCTGTGTGCGGGATTCTCTTTCGAGCACGAATCCATCTCTGGAAACTTCACTGCCATGTCAAGGTGGGTAAAGGTTTTCGCGTTGCATCGAATTAAACCACATCATCCACCGCTTGTGCAGGTCCCCGTCAATTCCTTTGAGTTTCAACCTTGCGGCCACTCTGGGCGAGTCAACTTCGCGTTAGCTTCGTTACTGAAGACTAATTCCCAGCAACCAGTTGACATCGTTTAGGGCGTGGTTCACCAGGGTATCTAATCCTGTTTATCCCCGCTTTCATTAACCAGAGCGTCGAGTACAGGTCAGGGGATTGCCTTCGCCATCCGGTGTTCCTCCGCATATCTACGCATTTCACTGCTACACGCAGATTCCATCCCCTCTACCGTACTCTAGCCATGCAGTCACAAATGCAGTTCCCAGGTTGAGCCGGGGATTTCACATCATCTTACATAACCGCCTGCGCACGCTTTACGCCCAGTAATTCCGATTAACGCTCGCACCCACGTATTTACCGCGGCTGCTGGCGTAGTTAGCCAGTTACTTATTGCTTACGGTACCGTCGCCAGATTTCATGTTAGAAGGGCTTTTTCGTTCCGTGCAAAGCAGTTTTACAACCCGAAGGCCTTCATCCCGCTACGCGGCATTGCTGGATCAGGCCTTGTACATTGTCAAATTCCCCACTGCTGCCCCTCCCGTG
+
05*'/-),-1.$01(+)(..5+*575,1155./(*+-61/-980:.))*)+,-70..&'(**2735/33,*(+20+--5/4.*('(&/2+&)('(*//++),/02,/-+-6**,''&%$',(*&%),10868;745:1432,+,*+.--/0512,*/)''%%$%),/32,+*+(*'&$')1/32,/585:96904+,'01*(,//0&*),,49437(0(+0278541)+-,/:6+.6*)&&&,/.471,)&'/4+''%')--5-5,,().0-+*),+'.2;8254045+4000364/---*((+147.&'*,0,//$'%()+*&+),,*))*/1+(3,03+-,258538(',40.*+(*'((',-66580/.-0/2.-6455(21&+&',)%('%%'*+,./09355.,)%)/,'2..+,/82//011-/+*4447431.,))(+1+)..-%(),-0-.-00.+.,-38//44-.00<;+)***07///22))-0,2;82:*+/122-36177)-,,+0.3&5506:9)',-339:8579531.4:;0812-/,+,4662/0-,,2680&%'(02*.0/-$&%'+)).34:53700.(*,&&&*0.43741,(-/5.5-//9525325+,1;)532/*(%%%(%&).,0*(.,5334:47754+/)%(,2.,'+/76+$($%&%'''%(,+*+'&%&'').521).56,*0-'59*8:996*/1(0./06;00..-,..1235634/0,.962-011172,'+*+%'0,4-:82;33-(,-/59-2/00+'&&&(/+-.'/40&&)02*.22364681)1,),'(*5,&07+*-;:/+1/3423/3/.-331329078423.1-/,++-'&)066/-1355725.)$*,*0,.06501&,(%$*'('+0()0865565665/6//+.,6/6,+--'*21.*1*(*0$%&*(0*//566233,+)#($'(('(,&+'%)'&*(+,,9:0.85831/'*%--65)+.52;8+*+.5063&'.+-299<9969)+$'('*-0)5/)+/('%+2-30+10/&%$$%#&&--')-'0/34/885',,+-**.2+))/4-.2+
@60cb7f15-e400-4212-b82e-c3d91f2762be ch=258 read=86777 start_time=2019-12-13T14:20:32Z barcode=BC01 runid=2c9cf7bc05858273f10e7d7ec552fc0bd742dc3e
CTCCTACGGGGAGGCAGCAGTGGGGAATATTGCACAATGGCAAGCCTGATGCAGCCATGCCGCGTGTATGAAAGAGCCTTCGGGTTGTAAAGTACTTTCAGCGGGGAGGAAGGGGAGTAAGTTAATACCTTTGCTCATTGACGTTACCCGCAGAAAAAGCTTCAACTAACTCCGTGCCAGCAACCGCGATACGGAGGTGCAAGCGTTAATCCGGAATTACTGGGCGTAAAAGCGCAGGCGGTTTGTTAAGTCAGATGTGAAATCCCCGGGCTCAACCTGGGAACTGCATCTGATACTGGCAAGCTTGAGTCTCGTAGGGGTAGAATTCCAGGTGTAGCGGTGAAATGCGTAGAGATCTGGAGGAATACCGGTGGCGAAGGCGGCCCCCTGGACGAAGACTGACGCGCTCGAGTGCGAAAGCGTGGGGAGCAAACAGGATTAGATACCCTGGTAGTCCACGCCGTAACGATGTCGACTTGGAGGTTGTGCCCTTGAGGCGTGGCTTCCAGGCTAACGCGTTAAGTCGACCGCCTGCTGGGGAAATACGGCCGCAAGGTTAAAACTCAAATGGTGACGGGGGGCCGCGCACAAGCGGTGGAGCATGTGGTTTAATTCGATGCAACGCGAAGAACCTTACCTGGTCTTGACATCCACGGAAGTTTTCAGAGATGAGAATGTGCCTTCGGGAACCGTGAGACAGGTGCTGCATGGCTGTCGTCAGCTCGTGTTGTGAAATGTTGGGTTAGTCCGCAGCGAAGGCGCAACCCTTATCCTTTGTTGCCAGCGGTCCGGCCGGGAACTCGGACTGCCGGTGATAAACTGGAGGAAGGTGGGGATGACGTCAGGTCATCATGGCCCACTTGACCAGAATACACACGTGCTACAATGGCGCATACAAAGAGAAGCGACCTCGCGAGAACAAGCGGACATCATAAAAGTGCGTCGTAGTCCGGATTGGAGTCTGCAACTCGGCATGAAGTCCGGAATCGCTGGCAATCGTGTGGATCAGAATGCCACGTGAATACGTTCGGGCCTTGTACACACCGCCCGTCACACCATGGGAGTGGGTTGCAAAAGAAATGGAATGTAGCTTAACCTTCGGAGGGCGCTTACCACTTTGTGATTCATGACTGGGGTGAAGTCGTAACAAGTAACCGG
+
+,4.,.2.79**16/306*43343**(&&)('(-,3-++%'.0)3/+,./.50'1408/8:2332488820,'&&%00155')(/:*,20)%(&(,111,-,/55)'/)/--23.'('++(*,20/02/76,),-,+/6/346482382,.,,0.)*)#$%%*+&120711152448<7/82(1:-+)&**0/2/1/..*36)+82:/6-,/,3,8,8,12<762.,+-.)'**,&./3,'.+)'1044,.4-05.%('*54+622(,4:888688)-*62130-///.:00//08647210$$$$&$&')67785..4.+///3/1.-)-*+.,-.-4894017,,/33/++''114:7101/3013797508/..4/8/5028:41*58:;((*&'))+,0./,/17*(()+-%**'(013464)++/2;'303:615)'('(-412611113:9*,8:;+*411-////861*)(/+11+./*0/2<41511052/)))),+/'%))++/10.0/.82828300//,1804467:6*),***),/81013/-207/:6*.174<;82&**-85*.60)-/)+(,,/06686;77;2112731285<85347-,+,,<:32-)&*+)/11282,-:.702002.-/3346233,++)3;;+94)%)##''%+-,-34587<7/7,4+8;1:40488425223::97:9;9999:75/'(),988/52/03-28*+0;7<.8+''-.2(,(&.,,.+30+/011.)')(.21,70-074572212:2//00156;402/0-+')*3459'40/,+.72299/-2,/3/303:;438678322.%./58:84524082&((&)*0;0/&'(*,,-(+.0377577;96:8340.-003*'(%()(0267778810*''%(.2,--6+*%)*.+/+1+..'+,.28:3847').'0+1+.00751..1-054931,*,2*00'6,04/175/2-)++,)30/+.7494*+-8102**)+&(,0,&*,/74,2/0**/-.13.3/38-26)+251323.12/50,**-6431//-89.%)*&)-,%)+$(%%'(*1.13393-,(,/./031.+.+$++.2-..0495.001469:4-)(,,*-2343320.&)386889
@8c8d62e8-22c8-4cdc-b9c4-e5c05690a6da ch=454 read=90727 start_time=2019-12-13T14:20:29Z barcode=BC01 runid=2c9cf7bc05858273f10e7d7ec552fc0bd742dc3e
CCGGTTACCTTGTTACGACTTCACCCCAGTCATGAATACAAAGTGGTAAGCGCCCTCCCGAGTTAAGCTACCTACTTCTTTTGCAACCCACTCCCATGGTGGTGTGACGGGCGGTGTGTTACGCAAGACCCGGAACGTATTCACCGTGGCATTCTGATCCACGATTACTAGCGATTCCGACTTCGGGTCGAGTTGCGGGCAGCCTCAATCCGGACTACGACGCGCACTTTATGGTCGCTTGCTCGCGAGGTGCTTCTCTTTGTATGCGCCATTGTAGCACGTGTGTAGCCCTGGTCGTAAAGGGCCATGATGGCTTGACGTCATCCCCACCTTCTCCAGTTTATCACTGGCGGTCTCCTTTGAGTTCCCGGCCGGACCGCTGGCAACAAAGGATAAGGGTTGCGCTCGTTGCGGGACTTAACAGCATTTCTGGCTTACGAGCTGACGACAGCCATGCAGCACCTGTCTCACGGTTCCCGAGCTTTTCTCATCTCTGAAAACTTCCGTGGATGTCAAGACCAGGTAAGGTTCTTCGCGTTACGCATCGAATTAAACCACATGCTCCACCGCTTGTGCAGGCCCCCGTCAATTCATTTGAGTTTTAACGCGGCCGTACTCCCCAGGCGGTCGACTTAACGCGTTAGCTCGGAAGCCACGCCTCAAGGGACACAACCTCTCAAGTCGACATCGTTTACGGCGTGAACTACCAGGGTATCTAATCCTGTTTGCTCCCCACGCTTTCGCGCACCTGAACGTCAGTCTTCGTCCAGGGCCGCCTTCGCCACCGGTATTCCCTCCAGATCTCTACGCATTTCACCGCTACACCTGAATTCTACCTCTACGAGACTCAAACGCCGGTGTCAGATGCAGTTCCCAGGTTGAGCCCGGGGATTTCATCTGAAGCAACAAACCGCCTGCGTGCGCTTGCAGCAGTAATTCGGAATTAGCAGCTTGCACCCTCCGTATTATTACCGCGGTTTGCTGGGTTAGCCGGTGCTTCTGCGGGTAACGTCAATGAGCAAGGTATTAACTTTACTCCCTTCCTCCCCGCTTGAAAGTACTACAACCCGAGGCCTTCTTCATACACGCGGCATGTGGCTGCATCGAGCTTGCGCCCGGTATTACCAATATTCCCCGCTGCTGCCTCCGTGAAG
+
41'/0501829.3/$&*+.3884059.,1:635302-*+*+,)+-766,+-,88/2-1+&%*)300)-/5797798:72;;2-,-%16934,,4+,1100.42-.-,))/6949320,2()**.1..(05*--+5117515/.0814453(0730-./-4+,+.14+))*,.136;541358*)(&&+*(&)14)0*4/,%%(')/*:.5/403786798855&+&))02+**$%%&&((')+,-,*'*&)()2./30244.12448159110+**+./15556/,..102-08:9-6..)+)'+,0++*(&'&&&*,-2389839;6,1459/(,0013</-.;79:8<84:999965;:3227624,)-)+./3776872;3/1..8*/09432.11,:/10986282127;86425/''%%+-/98/*+,+-,,-''1...11767359:56,/,*-'4/0123632537:750+')%#%*+''15456764227;602826402;9868:34369;7584*)-./:7;<:04/40,-.0/070(*1+9;4-:354....52/25/(&'()10%,4/6892+.348:;6+/76,008::)6'''()0903323317;2(-14-7/.,++/+0/--/-1/.,325*4,5)073534-,,0-,53&-*-,52/-,%)*.+,,***/0378;,),.65545).)/0262065,34:55;677044<:230387+)+&'-//.-1.3/75*++'2245(*-78;95700,14409+/96<99;;78041016883'',&''7310-0167983<;/).2,141/&)'$%$2/1+'(/1'-/19524447744+*&.-+1/&),.26848&6,,296.0445/+,8/*/4*)%0,()+')4-..')+9.597:<66/,--05422,//./05624786944'.+*0*/&,&$&4-,-33:2115*/+-1*-0,4:7:4068)('(),*+6///8(82.*-*))15..304:7466/7//08595*200.7.1*/4.+.0.:/08743089*%&)%)28535111&.0+/0/*++/063;578640/.'-/1%6754.'*00333232(%&'(2,0115(*%*%&)&1-/0/009938/006)(''),,12/,(&)(
@d77dc7d5-4f31-45d9-8b71-ef463c4615a2 ch=338 read=81151 start_time=2019-12-13T14:20:37Z barcode=BC01 runid=2c9cf7bc05858273f10e7d7ec552fc0bd742dc3e
CTCCTACGGGAGGCAGCAGTGGGAATATTGCACAATGGGCGCAAGCCTGATCAGCCATGCCGCGTGTATGAAGAAGGCCTTCGGGTTGTAAAGTACTTTCAGCGGGGAGGAAGGGAGTAAGTTAATACCTTTGCTCATTGACGTTACCCGCAGAAGAAACACCGGCTAACTCCGTGCCAGCAGCCGCGGTAATACGGAGGTGCAAGCGTTAATCAATTACTGGGCGTAAAGCGCACGCAGGCGGTTTGTTAAGTCAGATGTGAAATCCCGGGCTCAACCTGGGAACTGCATCTGTTACTGGCAACTTGAGTCTCGTAGAGGGGTGGAATTCCAGGTGTAGCGGTGAAATGCGTAGAGATCTGGAGGAATACCGGTGGCGAAGGCAGCCCCTGGACGAAAGACTGACGCTCGGGTGGCGTGGGGAACCAAGCAGGATTAGATACCCTGGTAGTCCACGCCGTAAACGATGTCGACTTGGAGGTTGTGCCCACAGAGGCGTGGCTTCCGGAACTAACGCGTTAAGTCGACCGCCTGGGGAGTACGAGCCGCAGGTAAAACTCAAATGAATTGACGGGGGGCCGCACAAGCGGTGGAGCATGTGGTTTAATTCGATGCAACGCGAAGAACCTGGTCTTGACATCCCACGGAAGTTTTCAGAGATGAGAATGTGCCTTCGGGAACCGTGAGACAGGTGCTGCATGGCTGTCGTCAGCTCGGTATTTGGCCGAAATGTTGGGTTAAGTCCGCAACGAGCGCAGCCATATCGCTTTGTTGCCAGCGGTCGGCCGGGAACTCAAAGGAGACTGCCAGTAAACTGGAGGAAGGTGGGGATGACGTCAAGTCATCGCCAGCCCCTTGACCAGGGGCTACACACGATGCTACAATGGCGCATACAAGAAGCGACCTCGACAAGCGGACCTCATAAAGTGCGTCGTAGTCGGATTGGAGTCTGCAACTCGACTCCATGAAGTCGGAGATCGCTAGTAATCGTGGATCAGAATGCCACGGTGAATACGTTCCAGGCCTTGCACACCGCCCGTCACACCATGGGAGTGGGTTGCAAAAAGAAGTGGTAGCTTAACCTTCGGGGAGGGCGCTTACCACTTTGTGTGATTCATGACTGGGGTGAAGTCGTAACAAGGTAACCGG
+
**0/),/.4/--*/....-879/*-+*./-+-//72.111+136(.,(&&21)&+31748212212334732&)'/*836:824-10)+7;613+228:.,--,.5+)0*(++2+%&&.1,-556457155.,/12-5...8-5.)15+)1/'-)%'*(%&(&(')),'))00,2.22---,/0115-43.4../3+-+(*.:745709,9+,,$&-/-039;8834152/.,.*+*0,179/56<.-1;0*+,-+,,/-,,1:/008,'.958:-50:17;7,4-.65564/-'+$,-14-1+(.*+*00105643/)0-/(('%+(,.3,,53.*'%(*-05/1:1/.266,+,+*33281/705:.'-*,,-/7/*,-'*,')54*&*.52)(1-),*,&')44777&5+&'%&(3523(,)/(+-&-,.3)//-08878;3./.,',+/4*.02868:8.0/+./;:1/.,,./)++/8.2//7*'(%'%)/+/3/400-/+1+1+2/07410.308.1251/*+-172652'*'*)*&%&0-&&%)'$(*00,-::::41+(/-43<77:93-.0+,,130//0;222-0../)(*53;924292101136642/.-+'-.0511896445075294**01)4)(358-0,-+-..1,*('*&+*.628315/,/09575)/-4*3,/06744/31/,++-1(3.+,--.0&(%/6)*)++,/77/.3949+1.-&''*,*,3.7-+655;,%-*$0,-5(*06+)2//:<7760/.+-,1+,/+,+-:16:*+*&*'(&&&)%)+/600/2/-2-,4-7,526)./089753//-28887+,/-./61&'''*382.36-00,*)*())&)*99788:729705354-3,&)((+.46000/0.23+01668787221:4/137::86:.7/9(0*6060*,*),.--4//023446:.26281110.+')-/()')$,'(),2353746/,-95(5/+.0321-:369792:,%436.4/+++-,/678<357866554,))-,)+,/843,(-(+52+%)+')(1*),-/223176;9371+%'-,/157;67;'**8.)+))117;7873233330('*31/.2-3,+0--*01299386
@438ffc39-ddb9-49b0-ab4f-3ac835e753ce ch=477 read=85194 start_time=2019-12-13T14:20:40Z barcode=BC01 runid=2c9cf7bc05858273f10e7d7ec552fc0bd742dc3e
CCGGTTACCTTGTTTACGACTTCACCCCAATCATCAATCCCACCTTAGACGGCTCCTTCCCTTGCAGTTGGAGCCACCGGCTTCGAAGGTGTTATCAACTCTCGTGGTGTGACGGGCGGTTACAAGGCCCGGGGAACGTATTCACCGCGACAGCTGATTCGCGATTACTAGCGATTCCAACTTCATGTGAGTCGAGTTGCAGACTACAATCCGAACTGAATGGTTTATGGGTTTTGCTTCCGCCTCGCGGCTTCGCTTCCCTCTGCACCATCCATTGTAGCGTGTGTAGCGGGTCATAGGGGCATGATGATTTGACGTCATCCCGCCTTCCCTCAACTCACTGGCAGTCTCGCTAAGTCCCCAGCAATGATGGTAACTGGCGATAAAGGGTTGCGCTCGTTGCGGGACTTAACCAACATCTCGACACGAGCTGACGACAACCATGCACCACCTGTATCTCATATAGCTATCTCTCCATCTCTGGAACCTTAGGTATGTCAAGACCTGGTAAGGTTCTTCCGCGTTGCTTCGAATTAAACCACATCCCACCGCTTGTGCGGGCCCCGTCAATTCCTTTGGTTCATTCTTGCAGACGTACCTCGGGCGAATTGCTTATTGCGTTAACTGCAGCACTGAACTTTGACATCTGCCGCCGTGCTCATCGTTTACGGCGTGGACTACTAGGGTATCTTCAATCTATTTGCTCCCACGCTTTCGGGACTGAGCGTCAGTTGCAGAGCCAGATCCGTCGCCTTCGCCACTGGTGTTCCTCTCCATATATCTACGCATTTCACCGCTACATGGAATTCCACGATCCTCTCCTGCACTCTAGCTGCCTGGTTTCTATGGCTTACTGAGTTAAGCTTCAGGCTTTCACCACAGACCGCTTGCTGCCGCCTGCTCCCTCTTTACGCCCAATAATTCCGGATAACGCTTGCCACCTACATTATTACACCGCGGCTGCTGGCACGTAGTTAGCCGTGGCTTTTCAATAAAGTACCGTCACTCGGCTACCATTTCCTGTAGCCGCCGTTCTTCCTTTATAACAGAAGTTTACAATCCGAAAACCTTCTTCCTTCACGCGGCGTTGCTCGGTCTTTCCCCCATTGCCGAAATTCCCTGCTGCCTCCCGTAGGAG
+
13232325:8;549-*+-(45;530881-4266430;+130*2537241-&***671184++001014210&*,+,7..3+*1.,**02763:32..(--/..+20:2955351;98154)(,36-3610.14(-,.7874-,+4-220-+%(((-+0/.,1.//6.1276788;;060/-2520+,*&&)-30))+.,.%/$.))+39625/298+/))&049:1+1482488/*.29*&%,/-0+,'+,/6/()7,;4,+3300+0+,,80+/,)*)--'*(+''%%)$(/++)),(49)*(('+,--72)*1577-,).4.+8:926/(*-&&%)-)/+/,+*13/(20.2.*)*,98/,&.-7-+,11:86.,,%,2/)0/8,.5/-.&,0213458552981//01+.'3)8731,/(*+6875877662,&+-*7-997546-+0+$%()+-78&2,././-./772'1.,0--,-342&)%&'')'(,86770,*04:513/-(.,00+3.-)*.)+**)*,..-4042<;:3+*)%%+-(04,/12/139/62231*-5679::5%%*&),+9,/8623512)+66'0%+,*0(.791(.+,'+//106.-,/2736766//001776:44:720*$&&&'*0+*&'($*)-234729.')*+.-3594756342240---'&$'(,+,.(15(*33373**)+3:54)94.,*-/03686*659352(%*08/--,1***:6:3532/460,.1959:<:2-,()+(.,.-8997711-3;/103:41.,,),/+3*6,2+),*/006/.,.3.01/1//'*,1369:0453:1/33-*%%%(&)((&(*8-*((*42+03+-/)()-,)//187:&'-+,,//183691/0/090.0.41,0-,)'*((,20://8475112.,1-*46025'()$'(*14/-)+,),,405221/+*(***&&,.,*.+*/./)')*+)'.')+''&%'))12%012*.*)&,-049;5776/..32,/538:756/)/44002,7++,(')0()-36/0.,.8921;;<88<966:73434686.6...110,*)).*2;;8*)01,62,*(+*-*')()+2125167),4,-'(&
@d966ce8e-2615-4070-ad9e-e2998ada0ebb ch=433 read=164918 start_time=2019-12-13T14:20:40Z barcode=BC01 runid=2c9cf7bc05858273f10e7d7ec552fc0bd742dc3e
CTCCTACAGGAGGCAGCGGTAGGGAATATTGCTGAAATGGGCGCAAGCCTGATGCAACCATGCCGCGTGTATGAAGAAGCCTTCAGGTTTGTCAAAGTACTTTCAGCGGGGAGGAGAGGTAAAAGTTAATACCTTTGCTCATTGACGTTACCCGCAGAAAAACACCGACTATCCGTGCCAGCAGCCGCGGTAATACGGAGGGTACGGGCGTTAATCAGGTGCACTGGGCGTAAAGCGCACGCGCAGGCAGTTTGTGCGTCAGATGTGAAATCCCCGGGCTCCCAGCCTGGGAACTGCATCTGATACTGGCAACGAGTCTCGTAGAGGGGGGGGGGGGTAGAATTCCAGGTGTAGCGGTGAAATGCGTAGAGATCTGGAGGAATACCACCGGTGGCGAAGGCGGCCCCTGGACGAACTGACGCTCAGGTGCGAAAGCGTAGAACAAACAGTTAGATACCTGGTGAGGAGAAGTCCACGCCGTAAAGCGATATCGACGGAGGTTGTGCCCTTGAGGCGTGGCTTCCGGAACTAACGCGTTAAGTCGACCGCCTGGGGAATACTTTTGTGCAAGGTTAAAACTCAAATGGAATTGACGGGCCCGCACCAAAGCGGTGGAGCATGCCGTGGTTTAATTCGACGCGAAGAACGCTACCTGATGCTTGACATCCACGGGAAGTTTTCAGAGATGAGAATGTGCCTTCCGGGAACCGTGAGACGGAGTGCTGCATGGCTGTCGTCAGCTCGTGTTGTGAAATGGTGAAGCGGTTAAAAGTCCCGCAGCAGGCGCAAGCCCTTTATCCTTTTGTTGCCAGCGGTCCGGCCGGGAACTCAAGGAGACTACCAGTGATAAGCTGGAGAGGAAGGTGCAAAGGATGACGTCAAAGTCATCAGCCCTTACGACCAGGGCTACGATGCTACAATGGCGCATACAAAGAGAAGCGACCTCGCGAGAGCAAGCGGACCTCATAAAATTAAAAAAATGCGTAGTCAGTTGGAGTCTGCGCAACTCGACTCCATGAAAGTCGGGATCGCTATTAATCGTGGTCAGAATGCCGCAGTGAATACACGTTCGGGCCTTATGCACGCCCGTCACACCATGGGAGTAGGTTGCAAAAGTAGAGTAACAACCTTCCGGGAGGGCGCTTACCTGTGATTCATGACTGGGGGGGTGAAGTCGTAACAAAGAGTAACCGGAAGGCCAGGCGACAGGCAAGTAGGTTAACACAAAGACACCAGAAGCAAAGCTTTCTTCAGCACCAGCAATGTACGTAGCCACC
+
*2/(')+'04,-0,+00.,*'/-*.:540:///.32/**351,229-070//3--2&3.886;65578310224,**&&++663%45/90')&(,'')),1::62563:;+(-)&'()*),89,+/9-:../0/81-046)1*.%1-3-,72(&)$&+,+/--*0+(%+*(,.//3683..0-(150.---221032-*54)(()',,)*)./501')*))+,-120.205862))')%)&,)..069*255-(($''*3*+-2/,,./,+046/*13-.,-)('6354:6.)+*++*****//002/.)+*,(%*+--3441,&0*-02,./212,1/-*..0,0*-20,'&)(,3.,-+'((,02++++)212;8/03-6-,0)'4+583-2-,+'&1141:40--/21236/....3/749&*0436----)*--+/.,/47-1(-*8,+.1&6.-,)*''*)(()*'./++-45;9-43($&&$&$-..,,'*((+.9/-(*+-)62338--.+/6683204./.1482/*+2),')*32.6612-&&+/)'&$##((*)&&%((./61:2997127-8.+')(,,05-*,-))2*()&)%*'&&&(+)',%+,+,(%$%&*65;7/,1/++.--/'(*%&&'#&'*/6--%+#$'&,*/12/+))')*)3--781-+*+,12673172-4-16464.186/6182635567(0&(*564(4+.)75425645-+(,,7..--1,..2;9/0($&&%&',5,417+&%))1,+-/%0,.4401+*'**($%%&./+377,+/424823528.5*9,31-374810.30*,$*%/0345(/---.26&2345+*&)+)2+1-,().&31./86:::(*(&&)*4--$%&-'&$#%))46152/+*()&&)+7422.).(/./332*127(((**.)-/55524050,+*&,15033;76842-*1-''',+26865,*($&%'*+1$/*7+7*..+('('*,/1004412511,,/+))+--9:678030(%,///19:82-3$&(0,/4.$*%*+,3:0.*').455)),+*,)%&$'#&%)***..220266642)''(&-046171,+'$)&(&&'*+**./1118(4:2-030/1747*-'%%)*,230*-,.0662.,+-+,',+)+43323,01+%%&(3;9749.*(&'&()-*.19'.10.**,-0-0/1..&+.41--2+4()'+)(,*+&$'-71/18.+,-,57367482.-&-'(%$'$%'"
@b71f4ff2-38a4-4677-9150-5e7c11c77dc6 ch=338 read=81155 start_time=2019-12-13T14:20:45Z barcode=BC01 runid=2c9cf7bc05858273f10e7d7ec552fc0bd742dc3e
CTCCTACGGGAGGCAGCAGTAAGGAATTTTCGGCAATGGGGAAACCTGACCGAAGCAACGCCGCGTGAAGAAGAAGGTTTTCGGATTGTAAACTTCTGTTGTTATAAAGGAAGAACGGCGGCTACGGGAAATGGTAGCCGAGGTACTGTGAAAGCCGGCTAACTACGTTATAGCAGCCACGTAACACGTAGGTGTGAAAGCGTTATCCCGGGGTTGTGGGCGTAAAGAGGGGAGCAGGCGGCAGCAGGGTCTGTGGTGAAAGCCTGAAGCAACTTCAGTAACCACTACACCGAGAAACCAGGCAGCTAGAGTGCAGGAGAGGATCGTGGAATTCCATGTGTGGCGATGCGTAGATAGCGGAGGAACACCGGTGGCGAAGGCGACGTCCTGGCTACGGCGATCCGGTCAGCGTGGGAGCAAATGGGATTAGATACCCTAGTCCACGCCGTAAACGATGAGTACTAAATTGTTGGATAATAAAGTTCAGTGCTGCGGTTAACGCAGCAAAGTACTCCCGCCTGAGTAGTACGTTCATAAAGAATGAAACTCAAAGGAATTGACGGGGACCCGCACAAGCGGTGAGCATGGTTTAATTCAGCAACGCGAAGAACTAACAGGTCGACTCATAAGGCTCAGAGATGGAGATAGCTATATGAGACCACAGGTGGTGCATGGTTGTCGTCAGCTCGTGTGGATGTTGGGTTAAGTCCGCAACGAGCGCAGCGCTATCGTTAGTTACCATCATTAAGTTGGGGACTCTAGCGAGACTGCAGTGACAAGCTGGAGGAAGGCGAGGATGGCGTAAATCATCATGCACTTATGACCTGGAGCTACACGTGCTACAATGGATGGTGCAGAAGCGAAGCCGCGAGGTGAAACAAAACCATAAACCATTCTCGAAGTTCGGATTGTAGTCTGCAACTCGGCTACATGAAGTTGGAATCGCTAGTAATCGCGAATCGGCATGTCGCGGTGAATACGTTCTCGGGCCTTGTACACACCGCCCGTCACACCACGAGTTGATAACACCCGAAGCCGGTGGCTAACCGCAAGGAAGAGCACAATCTAAAGGTGGGATTGATTGGGGTGAAGTCGTAACAAAGGTAACGGAGAAGATAGAGCGACGAAGTAGGTAACACAAAGACACCGACAACTTTCTTCCTTTCCTTGGCGTAAAAAAGA
+
/650-.2(2-()*+/-5/000*,),).8;414677;7+1.+(---5/0126+,('*1//.1624/40-+,)+'-*---90//-1+-3-//5,+)*&)%,3,,4//16+.()()-**(*(-*,-,+&1-*1-,1..//55)#%%&#(&&&&(**%,2(()()'().222/(&)(/.*31&*&%',.&)+/,++,-*(****+.12/./.(',,())'()1506,93+(()14*(,-,850.952+0(/2(-.755103//4/.19844.)))/+./2$*'*+/1'('%''./*)(,4.0425:-,+,,%)(+*77.41*,&+8013+)(*.)2-6842011..2('&((2.,(()(''&,4+.,/--5:;(2,6--)*+(+-*+/+(*'&*%-,',.)''%&',(0,,)*+.2.12*--/;;4-893/0*+2587;*+&2274022100/360-,+,'&',(+-,0(1**583/)*$&'$+&*642)/-,1112&/-+&%'&'&$&.6,**('(28++3335&%')+//367:,%$(0)+464-4:,,9079++*-,429990.40&-5+'*+.69397/1,$%((*+76:60502,&&'+720.-1.-.+-$%$(%)(('%$)'2//+-*2036,+))+72,+*,4-4556743//--&%(+2475496'+/--(+//03988,544504*&('&53696;7-9-:-66.//50/,**,,20'/((+--15*-#&(7,459;;94:4:+5)0391/242.&-,()+/179.%),,0/2-+-.51/3/*1)/.-)-+)*)((*)+47+-,22&%'+%%)*)/2-52,1-&(''((%)+44986-8,,284634545)+&)(//,/*+/32.,,+,)/,%)49;4/2++2;94:8:;11*'''',,1(5*-2,))+,,9650/,*,''**)+(++6/,9/401725310-+.)()%('((((*)/1238887.+)-(,')+435:325-18:.06/0110101;179)*9534120%&$&'-1-.,.00')((&.++4:2:459854431.,3,+)*)*%((%&&%'(*08,//2683112/.024583,++-++85786688,+-)--/(*)')&'*..)*-1285%+)'*'.*+03..004*)..3::79.3*)+.-,261)*-+)$&%%$)%%')*,,)#%
@49bc8e35-bbe2-47ff-bcca-6498f88ca1d7 ch=28 read=72627 start_time=2019-12-13T14:20:56Z barcode=BC01 runid=2c9cf7bc05858273f10e7d7ec552fc0bd742dc3e
CCTGGGAGGCAGCAGTGGGAATATTGCACAATGGGCGCAAGCCTGATGCAGCCATGCCGCGCGTGTATGAAGAAGAAGACGCTTCGGGTTGTAAAGTACTTTCAGCGGGGAGGAAGAGTGAAGTTAATACCTTTGCTCGTGACGTTACCCGCAGAAGAAACACCGGCTAACTCCGTGCCAGCAGCCGCGGTAATACGGAGAGTGCAAGCGTTAATCGGAATTACTGGGCGTAAAAGCGCGCAGGCGGTTTGTTAAGTCAGATGTGAAATCTTTGAACAACCTGGGAACTGCATCTGATACTGGCAACAGGTCTCGTAGAGGGGTAGAATTCCAGGTGGCGAAATGCGTGAAGTCTGGAGGAATACCGGTGGCGAAGGCGACCCCTGGACGGGCGAGCGCTCAGGTGCGAAGTAGGGGAGCAAACGGGATTGAATGCCTGGTAGTCCACGCCGTAAACGATGTCGACTTGAAGGTTGTGCCCTTGAGGCGTGGCTTCCGGAGCTAACGCGTTAGAAGTCGACCGCCTGGGGAGTACGATAAGTTCGGAGAAATGAGAATGGGGCGATGTTTAGTCATCAGGTCAGGTTCGGAACATCACG
+
'&$%/1+-2/.1214944+)++,5..--11731--/057855:588:/-,%+/8759;..,()++.4600((-1(,,+(-%'3.:5;7897.36,(,/159:.'--.07,*+*(,&%'(%*')'1+:,00,09.)889)2-./21:2191)4)),-'--)*4473---/./0264567;777649-+++./.;///592'&'-(+,11232;4942%)*&)%&'3'3461/-04+//,,',%/0,.76;755<52008++244358<,+(&'%'%&()&3+,34)2+,84320/*)+/0031.*)*&%('*+1169.-)21:/4/)**+,*-+-.)()('0/)--/20'('&(,-:;11:/9,+2*($--6-2060836*:6-*..,(((()%&)$)-/24.2:972%$%&'&*/2))./9;1919.+9+((52'08-.76)('(1(*/3:7545.011315710-.*+)%))/:./+55*),*,14202.1)&*))--)&)*/,++2002)&*&',-7053//.-.36,))('(($#%$$$$#%*'%()(&('&%&&')'$#$$#$$%$##$$$#$#%&&'&)&*&(%'%'$&%&$&#
@1b1fef3c-c4f6-44a0-b09d-cf5b8e16f653 ch=45 read=150230 start_time=2019-12-13T14:20:55Z barcode=BC01 runid=2c9cf7bc05858273f10e7d7ec552fc0bd742dc3e
TTGTTGTACTTCGTTCAGTTACGTATTGCTGCTCCAGAGATGGAGAATAGCTATATGAGATACAGGTGGTGCATGGTTGTCGTCAGCTCGTGTCGTGAGATGTTGGGTTAAGTCCCGCAACAGGCGCAGCCTTATCGTTAGTTACCATCATTAAGTTGGGGACTCTATGCTGAGACTGCCAGTGACAAGCTGGAGGAAGGCGGGGATGACGTAAAATCATCATGCCTTATGACCTGGGCTACACACATAACAATGGATGGTGCAGAGGAAGCGAAGCCGCGAGTGAAGCAAAACCCATAAAACCATTCTCCCAGTTCGGATTGTAGTCTGCAACTCGACTGTGAAGTTGGAATCGCTAGTAATCGCGAATCCAGCGTAGCCGCCCGGTGAATACGTTCTCGGGCCTTGTACACACCACCCGTCACACCGCGAAGTTGATAACACTGACCGGTGGCTAACCGCAAAGAGGAAGGAGCTGTCTAAGGTGGGATTGTTGGTTGAAGTGAAGTCGTAACTAAGGTAACCGG
+
$.0'0$,(-0;612::/30;1207271++(()*.)*),-..9.,+&,1(+*++-8633,/5,4-323499789:995944..//+121358872(.'()/:89<60)+.+.*+,2))-,,)'+((&('&*',-,/1,7-,+1613;590%')4+-2./7:+3743-%%#%''+455977+*+--:43-*,,6/-+)'(+3/19;*+/3/20/)442)/0:957,/.'*,1.02:0176643++)((('$#$%)(+5992153310&+((*(*%'+*0756(&++)3.&,39:7/:1.+575,548:;*(-,)*/3;927,2/-.,//1301-(-00/%(%$'''++*3.4,438,-,)&'+++,3664:53++--'**',*(.1+-7389;754217112(26./4/-.13/0./-*02900611/14&+&&%%',*-/1,+%)#'$./+*((.1**.+,,./8(&&))/2*-*+.2886/2,1/43:4,:*(')'))(*&%)+*0.,-3./0,))')(,-2:8626
@4882be67-1056-4ceb-9bd3-660bbc64cb11 ch=450 read=64019 start_time=2019-12-13T14:20:56Z barcode=BC01 runid=2c9cf7bc05858273f10e7d7ec552fc0bd742dc3e
CTCCTACGGGGAGGCAGCAGTGGGAATATTGCACAATGGGCGCAAGCCTGATGCAGCCATGCCGCGTGTATGAAGAAGGCCTTCGGGTTAATAAAGTACTTTCAGCGGGGAGGAAGGGATAAAGTTAATACCTTTGCTCGTGACGTTACTGCAGAAGAAACACCGGCTAACTCCGTGCCAGCGGCCGCGGTAATACGGAGGTGCAAGCGTTAATCGGAATTACTGGGCGTAAAGCACGCAGGCGATTGTTAAGTCAGATGTGAAATCCCCAGGCTCAACCTGGGAACTGCTGATACTGGCAAACTTGAGTCTCGTAGAGGGTGGAATTCAGGTGTAGCGGTGAAATGCGTAGAATCTGGAGGAATACCGGTGGCGAAGGCGGCCCCTGGACAGACTGACGCTCAGGTGCGGCGTGGGAGCGAACAGAGTTAGATACCCTGGTAGTCCACGCCGTAAACGATGTCGACTTGGAGGTTGTGCCCTTGAAGCGTGGCTTCCGGAGCTAACGCGTTAAGTCGACCGCCGCAAGGGAGAATACGGCCGCAAGGTTAAAACTCAAATGAATTGACAGGGGGCCCGCACAAGCGGTGGAGCATAATGGTTTAATTCGATGCAACGCGAAGAACCTTACCTGGTCTTGACATCCACGGAAGTTTTCAGAGATGAGAATGTGCCTTCCGGGAACCGTGAGACAGGTGCTGCATGGCTGTCATCAGCTCGTGTTGTGAAATGTGAGTCAAGTCCCGCAACAGGCGCAACCGCGCTGTTGCCAGCGGTCAGGCGGAGACTCAAAGGGGAGCTGCCAGTGATAAGCTGGAGGAAGGTGGGGATGACGTCAAGTCATCATGGCCCCGCCCGTGGGGGCTACACGATGCTACAATGGCGCATACAAAGAGAAGCGACCTCGCGAGCAAGCGGACCTCGCAAAGTAGTAGTCCGGATTGGAGTCTGCAACTCGACTCCACATGAAGTCGAATCGCTAGTAATCGTGGATCAGAGATGCCGCAGTGAATACGTTCAGGCCTTGTACACACCGCCCGTCACACCATGGGGTAGGTTGCAAAAGTAGGCGCTAACCTTCGGGAGGGCGCTTACCGCTTTGTGATTCATGACTGGGGTGAAGTCGTAACAAAGGTAACCCGG
+
),1+)&.,--)&*/./5411412,)++*0+++343<88<843437.4*)*./332+65586953410+-/0344(*+*+4/807+2--8)()$&*(,'((2,-*./'69.*-,,,(,*&&',)(0+4++)+'(/..876),))+*1,&(#$''(-+&,.(*22(*%%&-2...0.038;45,)')++/+(..2-.022-//*07,0&--+-,,*-6816/3)*-07:7554:.,-'.)2/4-,)'30,5.5**(*+7995845;6/479*%2:9::65,0-,6,2,*.',**)+++6,6.-0$('$%(''-+35443(/,0(-.+0.01*,750-*+*.40.0:0.3795,*(.258;/-1(,./9:7031.80/.00101+7;7-)0636'+&+&)+-1719&)2;8*(''*7.57*,/,(**&'&(*.-*2257;-/.(1)+.883457;5565+0.///3:60,1+0,//.0.+/329,,+*(((),204005.0/4++*-340---,5280,0&))7/1,$%%%0-('(''*+/.0812345+82:6;:7530)+.*,*5/3-1.&03./+,20%((*09/436027(-..3'(,.55<<798:5-*,(,1422*)/0',0511,)+)'(')'.,**//+-/-.//*.+19;510/,,,7440/50/957,7*,&,771613//)$(*0/123220'25011/,.36/0.*+-.155.8...5588/.))%)*,0.-/04++12/0*)11040'15,-**,+.9,//-,./734%,))'*$''1193:,,.,*%%+2./+&*+*0001)./2.,2/+21304;;4542/1/151)++.5:922&,27/)&')'$%$,45)2/++(*(+.//615674531,)(,,253*%'$('*/266997300//07:186:37865'*((%%$$%%$&)/*1-,4-/((&)1257241112+346+%'$'+/.-+7)'/-0++*)$&)))-799::89,+(%)0053)-*3766;20105;7'266/2/*,,*(*)-515;1.--+,.0618050&&'-327/+22/)&''*(%$$$)'+-8::4<3/..*0/316./*%'0.))0/4594(+*+-/.6721.4/--0065777;)2+.446-,16
@d406ea5c-353c-4c61-b329-66e471a0cb68 ch=77 read=109812 start_time=2019-12-13T14:21:10Z barcode=BC01 runid=2c9cf7bc05858273f10e7d7ec552fc0bd742dc3e
CTCCTACAGGAGGCAGCAGTAGGGAATATTGCACAATAGGCGCAAAAGCCTGCAATTACAGCCATACCGCGTGTATGAAGGACGGGTTAATAAAAGTACTTTCGGCGAAGAAGGGTAAAGTTAATACCTCTGCTCATTGACAGAAAAAGCACCAGCTATCCGTGCCAGCGGCCGCGGTAATACCTGTTAATCGAATTACTGGGCGTAAAAGCGCACGCAGGCGGTTGCAGAATCAGATGACGGGAGACAACCTGGGAACTGCATCTGGTACAGCAAGCGCAGAGTCTGCGAGGACAGAATTCAGGTGTAGCGGTGAAATGCGTAAGAATCTGGAGAATACGGTGGCGAAACAGCCCCCTGGACGAAGACTGACGCTCCAGGTGCGAAAGCGCAGGAGCAAACGGGATTAAGATACCCTGGTGATCCACGCGTGAACAGAGGTTGTGGCTGTGGGGCGCGGAGCTAACGCGTTAAGTCGACCGCCTGGGAGTACGGCGCAAGGTTTTAAACTCAAATGAATTGACGGGGGCCCGCACAGGATATATGGGATTTAATTCGATACAACGCGAAGAACCTTACCTGGTCTTGACATCTGAGCACAGAATGGTGCGGTACAGCTAGGGGCGACGGACAAATTGCTGCATAGCTATCCGCTCGTGTTGTAAAGAAATGTTGGGACAGTCCCGACAGAAGACGCTTGTTGGAAGGACGACGGGATGCCAGTGATAGTGACTGGTGGGGATGACGTCAAGTCATCATGGCCCTTTGACCAGGGCTACGCACGTGCTACAATGGCGCACTGAAAGCGACCTCGCTGAAACAAACGGACATAAAGTGTCGCGTCCCGGATTGAGTCTGCAACTCGACTCGCGCCGAAGTCCCGGAATCGCTAGTAATCTAAATGAATCAAGAATACCGGGTGGGATGGTATATGGACGTTATACACACAAACAGGACGGAGGACGCAAAAAGAAGTGAGTAGCTTAGCAACAGCCGGGGAGGCGATTCATGACTGAAGATCGGCTGGGGTAACCGG
+
)+02*$($-0+./042,*)+%0+)(-*,10*)*+04.)-7103344+'/0*&%%(*&'''&),,-%/0*-+.+-./'*('%&%'*..2,+,391&%))+,/0+'-++,*()*+1.+18*+6.4-2+092111../(.&%$%%',,+,-&,-83.+*))(.**-156-,.(2/1-+.**14'&&$$*++/+-/)))$#$'')4254.48,(&)-1*/,/.788,8/2%&%$%&,1'.'$%$$%4,*,,&.2/,+*544530--.+.&'&'$)(+,+*()((&))+**&$%%%,'%%&%,-2+3$**,..03448544;84355.8-%')+.991,*)--,,(),)6&%*+&'%&45:4+(/247+.*''(')+424/5,'-0/13-*'&%&&&&+)'*-4;;:043-3--'&)-.0;/-1-/)*03-**(%)&'%$%%.++//50&'%%'(%&+('&')((&&),-/-.//4080-03-025261-+.*&&'01324)*,0).*)'$'))(,2,.0++.052641+3:4*3/)$)()(**'%*-)'%+*$14121390,--+0.-/)**-0',(022723:6-$')**)+,5,,%&$1--.,+)))+&&%%'&%$''$&&&*1'&&&$$))((31-1,./8.3(((*')'(')',/9340620-,0/$),.*.1;17+(('')*&%%$%&&*%$$$#%&*&.,,+(((&$%'#,''&#$%(*'((*,,%&$$$&$)&%'34,.016769932/46750((*'2-'%%#%&3+(.20))'(%%$()0-0515473*,+'(#&%&)('$%,-2875+'%'))'&.-&(&&&('&-3/&)$$#$$%((*+)+%2++)(*,43/2--,4&(*12+,,.-(,-+,/),*1*3-/(+(*$(--*)%').,+'544.()130-04.-(%%(&$&%%%$$##()**&&%$%%&%&&$#$$$&**$%'*%$$#%%,.562.$*))*&&)++**'(((-/3,*'/-46.(%%%$%$0/-&&'))*+))($(&'%%$*,'%)-//113
@aae6beeb-65c1-4a61-9444-95298239d73b ch=8 read=90220 start_time=2019-12-13T14:21:03Z barcode=BC01 runid=2c9cf7bc05858273f10e7d7ec552fc0bd742dc3e
CCGGTTACCTTGTTACGACTTCGCAGTCATGAATCACAAAGTGGTAAAGCGCGCCCTCCCGAAGGTTAGCTACCTACTTCTTTTGCAACCCACTCCGCTGGTGTGACGGCGGTGTGTACAAGGCCCGAGACGTATTCGCAAGTGGCATTCTGATCCACGATTACTGATCCCGACTTCGTAAGGTCGGTTGAACTCAATCCGGACTACGACGCACTTTATGAGGTCCGCTTGCTCTCGCGGGAGTCGCTTCTCTTATGCGCCATTGCCCAGCGTGTGTAGCCCTGGTCGTAAGGGCCATGATGACTTGACGTCATCCCCACCTTCCTCAGTTTATCACTGGCAGTCTCCTTTGAGTTCAGCCGGACCGCTGGCAACAAAGGATAAGGGTTGCGCTGTTTTGGGACTTAACCCAACATTTCACAACACGAGCTGACGGCAGCCATGCCTTCCTGTCTCACAGTTCCCGAAGGCACCAATCCATCTCTGGAAGGTTGTGGATGTCAAGACCAGGTAAAGGTTCTTCGCGTTGCATCAGATTAAACCACATGCTCCACCGCTTGTGCGGCCCGATCAATTCATTTGAGTCTTAACCTTGCGGCGGCCTCCCCAGGCGGTCGACTTAACGCGTTGAAATAGCCACGCCTCAAAGGGCACAACCTCCAAGTCGACATCGTTTACGGCGTGGACTACCAGGGTATCTAATCCTGTTTGCTCCCCACGCTTTCGCACCTGAGCGTCAGTCTTCGTCAGGGGCCGCCTTCGCCGCCGGTATTCCTCCAGATCTCTACGCATTCACCGCTACGCAATTCTACCCCTCTACGAGAGACTCCAAGCTTGCCAGTATCGAATGCAGTTCCAGAGTTGAGGCCAGGGGATTTCATCTGACTTAACAAAGCCGCCTGCGTGCGCTTTACGCCAGTAATTCGATTAACGCTTGCACCCTCCGTATTACCGCGGCTGCTGGCGCGAGTTAGCCGGTGCTTCTTCTGCGGGTAACGTCAATGAGCAAAGGTATTAACTTTACTCCCTTCCTCCCGCTGAAAGTACTTTACAACCCGAAGGCCTTCTTCATACGCGGCATGGCTGCATCGAACTGCGCCCATTGTACAATATTCCCCTGCTGCTTGCCTCCGTAG
+
-+.81;1292+%--(*/034-,%0'*+2022266-))-1/,-08/87+''*-.76//1+,)*,',(*&'*+/60,*.3132;;2.888094%'(32&%#**++*+-..)'+.,--(0.1334805*&%&,115.6.-%1'(&(+5123;90///2,*,,**5(('&'',+)*.0678)-&'-),,*))%&(65780:401161971.425/*&)(/9686--,,,-+-2/.+,,,-13./+%&(*5548/-'&'(*21029,7**&(&'+,,,/0.+./19/07;:9032)04:8932/,*)'&&')+8799:,8.2,),3.97:7922297/01.6.7--(00//5.52.+*0,)&$&1,6:78533302+$'&,4,./5568(/,1.+))**)02.'.44.*+)/)3,*--0-/6/,,/-21)/-*,)--,32*,**-3/4+-%&(%))*.221./.0:;06.'(1)//*/)1)+2513662330/./3/.(+*6.3+2321//<;++3229)-+5:9:;;79177)*,/1+*-,.1;3/,+,,3./00,*05/-1-((%&'&)**',.00758445;92./0,-02027.:+,/-+%(&+*//60*2786;81-(+,0/,+()*++))'%$'%,22456:7769)271+),0344/6+'('*337:7:9.93.),.*)''(/112,69-4*(-)*+,465525208+(.-355+++(*298412,33+-41977789999<:84:)*97.157797;809-*1,)...:;8202(**2221678977+6+)',,301%'$($)*831+461-+*)'+'&('*+1-.)-*(*.7369/+2(+4*)00*0+56903.)%*-/+%,*03',1)-&1*(,)+//01.-/25259+&7:6:;-,,++00,(.-)(2-.*&)/64883-+3,3-7',2/,,+.4/598-744:4581/02234461.,+,&&-.+%)2,/85455<57<777836,),11047394426659+/*(-+1/2+,,,&(*0:2.686.7:-+:::484../84::..0.29*)*2,4350:88<88722+1-8///3:5612234+&&'-*--9;,(-1-.'2,/-//+570+-./...'*),1/77.1,4
@177fcfcf-b607-4463-932e-6cb5591eabeb ch=277 read=102146 start_time=2019-12-13T14:21:09Z barcode=BC01 runid=2c9cf7bc05858273f10e7d7ec552fc0bd742dc3e
CCGGTTACCTTGTTACGGCTTCACAGTCATGAATCACAAAGTGAGTAAGCGCCCTCCCGAAGGTTAAGCTACCGCTTTTGCAACCCACTCCCATGTAGTGTGACGGGCGGTGTGTACAAGGCCGGGAACGTATTCACCGTGGCATTCTGATCCACGATTACTAGCGATTCCGACTTCATGGAGTCGGTTACCGAGACTCAATCGGACTACGACACTTTATGAGGTCGCTTGCTCTCGCGGGAGTCGCTTCTCTTTGTATGCGCCATTGTAGCACGTGTGTAGCCCTGGTCGTAAGGGCCGTGACTTGACGTCACCCCACCTTCCTCCAGTTTATCATAGCAGTCTCCTTTAGGTTCAGCCCGGACCGCTGGCAACAAAGGATGGGGTTGCGCTCGTTGCGGGACTTAACCAACATTTCACAACACGAGCGGCAACCATGCAGCACCTGTCTCACGGTTCCAGGCACATTCTCATCTCTGAAAACTTCCGTGGATGTCAAGACCAGGTAAGGTTCTTCGCGTTGCATCGAATTAAACCACATGCTCACCGCTTGTGCGGGCCCGTCGAATTCATTTGAGTTTTTTTTTTAACCTTGCGGCCGTACTCCCCAGGCGGTCGACTTAACGCTGATTGGCATCCGGAAGCCACGCCTCCAAGGCACAACCTCAAGTCGACATCGTTTACGGCGTGGACTACCAGGGTATCTAATCCTGTTTGCTCCCCACGCTTTCCGCACCACAAGGCGTCAGTCTTCGTCCAGGGGCCGCCTTCGCCACCAGTGACTGATCTACGCATTTCACCGCTACACCTGGAATTCTACTCACGGGACTCAAGCTTGCCGGTATCGATGCAGTTCCCCAGGTTGGGCCGGGGAGTTTCATCTGACTTAACAAACCGCCTGCGTGCTTGCCCAGTAATTCCCGATTAACGCTTGCCCTCCGTATTACCGCGGCTGCTGGCTGGGTTAGCCGGTGCTTCTTCTGCGGGTAACGTCAATGAGCAAAGTGTGCTTTACTCCTTCTCCCCGCTGAAAGTGCTTTACAGCCGAAGGCCTTCTTCGCCCATGGCATGGCTGCATCAGGCTTGCGCCCGGTGTGCAATATTCCCACTGCTGCCTCCCGTAGGAG
+
64253:13766,7++,/4//-*&-%&'46986854/5470'/(%%(+))**.,201*)),1.-0/3.-/.-/('&'(('),041;0)+,85,+-,,'+0,/0365<;768210.3124-3+2-)615005,*/,).2;5:8:768<7//044.)++.*;+))+,-.08;44.-00846657+*)'&++9(1*(&'+633,5+6)6,-(&&,+*%*,/9333)21-.')//1248073+,+.(,-.0348476394+.044667;.:/.-/..-/10/0+()*/0+),478405,,176'('*(//5/13786649:2,037:89333/13<1//2('&*(')./39308/'(7627&()4*4;7::8553:35677:+5/9-+/-+-6.312223.:--)4.-'''/(/,-.133;9202.5.*+*+++/*-,'6.7:80-.-,2:0478821319;8+-')./)204;3-1211-)*+.554/1709244;99768-7399;539/1*+-6:56:5('$+)()*+.((--/.:94:671.,++.)*0)''(%0+-(/039+&**)./21393;3-+*-3:084;8:/-7.105+/22616856/797./006+7511//03+-,''$&#,&%(*#'/*1+-0*,,%*(.2,1)-*13*,0185324+6/566665774594'(-./0759456248)05+*-24*&'..,*'+/)',*964--1/2.8,2,)+060&'*,+-15861124453,+-*(-05-31'(%%(('-)%*%%(%%(%('&*)+)-/436<--+1.0221113:45/1).''$$()($*+)-+127'(&((,*/6+.002--)-36&13.--0)+/352-'++.(.-,%',60.843)(,&',2327;85;00/+)+,))'$#$&&''*+,24137,+-06/5+)'*)(*/**,2-..32*390.300.,*2(0)(.-)+**(3*250,+)((4965444:9349877/0,...(0.1(*)).)))-.'+,0('1*&+.5/.1516/,)-',06,(*,&-*')..3362966<801.)%$'((''+,,...-/8&354480615/*'$,&*(2.63675760%-.0651.-(+02-105.'*
@387c525d-cdbb-4c79-baae-3287ad59474b ch=82 read=120826 start_time=2019-12-13T14:21:12Z barcode=BC01 runid=2c9cf7bc05858273f10e7d7ec552fc0bd742dc3e
CTCCTACGGGGAGGCAGCAATTAGGAATATTGCACAATGGGCGCAAGCCTGATGCAACCATACCGCGTGTATGAAGAAGGCCTTCGGGTTGTAAAAGTACTTTCAGCGGGAGGAAGGGGGGTAAAGTTAATACCTTTGCTCATTGACGTTACCCGCAAACACAGCTAACTCCATTATGGCAGCCGCGGTAATACGGAGGTGCAAGCTGGTCAAATCGGAATTACTGGCGTAAAGCGCACGCAGGCGGTTTGTTAAGTCGAATCTCCCAGGCTCAACCTGGGGCACATCTGATACTGGCAAACTTGAGTCTCGTAGAGGGGTAGAATTCCAGGTGTAGCGGTGAAATGGCGTAAGAGATCTGGAGGAATACCGGTGGCGAAGGCAGCCCCTGGACGAACTGACGCTCAGGTGCAGCGTGGGGAGCAAACGGGATTAGATACCTGGTAGTCCGCCGTAACGATGTCGACTTGGGGTTGTGCCCTTGAGGCGTGGCTTCCGGAGCCTGCTGCCCGTTAAGTCGACCGCCACAGAGTACGGCAAAGGTTAAAACTCAAATGAATTGACGGGGGCCCGCGCAAGCGGTGGGCATGTGGTTTAATTCGATGCAACGCAGTATACCTGAATAGCATCCCACAGAACTTTCCAGAGATGGATTGGTGCCTTCGGGAACTGTGGAGACCCAGGTGCTGCATGGCTGTCGTCAGCTCGTGTTGTGAAATGTTGGGTTAAGTCCGCAACGAGCGCAACCCTTATCCTTGTTGCCAGCGGTCGGCCGGGAACTCAAAGGAGACTGCCAGTGATAAACTGGAGGAAGGTGGGATGACGTCAAGTCATCATGGCCCTTGACCAGGGCTACACACGTGCTACAATGGCGCATACAAAGAGAAGCGACCTCGCGAGCAAGCGGACCTCATAAAAGTGCGTCGTAGTCCGGATGGAGTCTGCAACTCGACTCCATGAAGTCGGAATCGCTAGTAATCGTGGATCAGAATGCCACGGTGAATACGTTCCTTGTACACACCGCCCGTCACACCATGGGAGTGGGTTGCAAAAGAAGGTAGCTTAACCTTCGGGAGGGCGCTTACCACTTTGTGATTCGCCGAGCTGGGGTAAAGTCGTAACAAAGGTAACGG
+
&'*'')2)57*'-/),..0$6%$+/-80+5.'++-/8766-+*,-815:54466-.%1,10(40*((),.--&(.&(,,.12420096/3&(*5/('***.27*)+*24-(,+,1,.2.+(()01+./0//02-77,+45557:505-4-+12+,-/0-))-&+))*-*+01'2'#$%&/.*020-.+*+-+,.+2,,0*/0/.%(%-&-',,'(*0625/700/06.--5;4,..-*/,00585)238203575/2:--/.*((*($19879.3/2-++*%($(),1-,-//4.8($/2.)('''+,/01558*')..+*,(6(8,1*(.***(&*'++*+76--'&#%)+*(*,/:898,+-)(1--00-0.//1*-,,,6('472+',156755000.-*++/*/223+-')+/6000$)+9;39/;/(,+,+/1(67/17-(+,23*-/,+.-+)*4455.,),)..0/,7-0+./*'1,..23.,-/)),+%,(&$%$'(02/53)(,90.*-..36726*%*)&&&)(+1')&+((0+33;;74898<--,4151878./9915;-+,&2+(/'+'&*'*/+.+,+.178/:7;701234;774/('(%$$&))*,-,&*-.02:.(.-.35/071.-(((*,:75&0-,0/*69758-3-2,,641-('&3032,.6::::45454;786996662235788+6.*)*-2-.1382571:17-.5-)+//6((5522347;1-1000**0()*+37222+/-.(5-8(13.446::;+,)'*)**..6,/,)+,5;41110-4..3,4..68/267887788.59896)(+)13*+*').801889842,+%()+77601273+221544)056)'''+(((-)(+1.+---.057*2.9369576/788-./115997896.7'/,/2,+*(*./5768654-+...+(+*'&)./,52552//+,/-2,,.899464/**,.316-,+0-,()5302013-)),()((*+019157).52./.29,0/60****522;62788+%&''**,()*.9166671&52.35/30212,./&**47--1,.,'#$#'''+.00741492+13424856:++2+.0-,4
@340b5d0c-7398-4a4a-bed6-7f49a513cb6d ch=75 read=124099 start_time=2019-12-13T14:21:11Z barcode=BC01 runid=2c9cf7bc05858273f10e7d7ec552fc0bd742dc3e
CTCCTACGGGAGGCAGCAGTGGGGAGAAAATGTGCACAATGGGCGCAAACCTGGTAGCCTGCCGCGTGTATGAAGGCCTTCGGGTTGTAAAGTACTCCAGCGGGGAGGAAGGGTAAAGTTAATACCTTTGCTCATTAGCGTTACCCACCAGAAGAAGCACCAGCTAACTCCGTACCAGCAGCCGCGGTAATACGGAGGGTACAAGCGTTAATCAGATTGCGGGCGTAAAGCGCACGCAGGCAGTTTTGTTAAGTCAGATGTAGCAGAAATCCCGGGCTCAACCTGGGAACTGCATCTGATACTGTAAGCTTGAGTCTCGTAGAGGGTAGAATTCCAGGTGTGGCGGTGGTATCGGGGATCTGGAAGGCATTTCGGACAGGCCGGCACTCGAGTGCGAAAGCGTGGGGAGCAAACGGGACTAGATGCCTGGTAGTCCACGCCGTAAACGATCGACTTGGGGTTGTGCCCTTGAAGCGTGGCTGAGCTAACGCGTTAAGTCGACCATACAGAATGCAACGCAAGGTTAAAACTCAAATGAATTGACGGGGGCCCGCACACAAGCGGTGGAGCGTAATGGTTTTAATTCGATGCAACGCGAAGAACCTTACCTAGTCTTGACATCACAGAACTTTCCAGGATGGATTGGTGCCTTCGGAACTGTGAGACGGAGTGCTGCATGGCTGTCGTCAGCTCATTGTGAAATGTTAGGTTAAGTCCCGCAACGAAGCGCAACCCTTATCCTTTGTTGCCAGCGGTCGGCCGGGAACTCAAAGGAGACTGCCAGTGATAAACTGGAGGAAGGTGGGGATGACGTCAAGTCATCATGGCCCTTGACCAGGGCTACGTGCTACAATGGCGCATACAGAAGCGACCTCGCGAGAACCAGCGGACCTCATAAAGTGCGTCGTAGTCGGATTAGGTCTGCAACTCGACTCCATGAAGTCGGAATCGCTAGTAATCGTGGATCAGAATGCCACGGTGAATACGTTCCCGGAGCCTTGTACACACCGCCCGTCACACCGCTTGGGAGTGGGTTGCAAAGTAGGTAGCTTAACCTTCGGGAGGCTTACCACTTTGTGATTCATGACTAGGGTGAAGTCGCCTTTCATTAACCGG
+
*+1/,/3081+.-)')(%//)01)(&-)+)-*9.-/0263491.%0'5,2.)-'&%$%('$**())+'(''&))(+/6494)65490--42)*)(/+((),+/0)'-,,(,)%)(-1*+3.6-*.()//-/61(,('(0//6,/2('-))+2-(,+(+-/8.532.7.,/1)*'3-***((,(&(&+)+1+)-0/-01()%$''%,+-648//**&+(&%-2152433-(),.*.,/.*)+&-3;;+%7.7.526)+-9/,%%$$#,/+(34.*7536742571052,3.-..//2-++,,5540.-&'(()*/..+-/45-*,/),,1/304.-.1641+%+)+,'&)))&&'-2--*&#%%$$%(,*,21*),)%$'&'$&&&$)(,$%.160,1-(&(*/*/2('').)/(&33/.2.*.,)/5*,78+-,-4/012;67:<:6)&'%'(*%%&*))01/1)23&%%''&)'-..41/)(&++.,*((*-3/-+./.-02&'(()(&*'*310-*/24/7322;:5/007;1-,+/21/19*59:/24-+/+.+-./2,(**+.&&0*0.,,/07;<+9:7;5+*./02,0')*030.3.,))'**(%(*,,9122840()+07811854&))+,044)9+*0005:7:6++,,+240*),/2'.%&)235340.,9///:8554/1212)2,)*54685314'177;773390'%&'&'&'&(,*-1.40()2.22))5,,29+,2,.04:31101.0*3)),-.,5+.+(,+88756*2.--01;79::2.--.3/61.6940475866510,14454+,*+-,&##''+.,.674'''%&...-.-90.0-+-&'&$)&*(&&/+/6272,-*&+'.'%'(7;-51-/255:5.025146474545+0&/2,-20+)'%'$)+4212126/22140/+(1-1372/.++).-,,69897583/--/24:47142'(-..0-5-,),..'*51.7/0.1//,2:16;2.3414135*(($(,'&(*'+*3.+-05,),)*((('''(+%161::/;-+,('*)+7:+0.5302144;4/0/.14(30---0/---(&&&*)(&'%*)/522
@371716fb-6a5e-4d51-bd32-5ac441f1350a ch=360 read=151579 start_time=2019-12-13T14:21:19Z barcode=BC01 runid=2c9cf7bc05858273f10e7d7ec552fc0bd742dc3e
CCGGTTACCTTATTTACGACTTCACCCCAGTCATGAATCACAGAAGTGGTAAGCGCCCACTCCCGAAAGGTTAAGCTACCTGCTTCTTTTTGCAACCCACTCCCATGGTGTGACGGGCGGTGTGTACAAGGCGGGAACGTATTCACCGTGGCATTCTGATTCACGTTACTAGCGATTCCGACTTCATGGAGTCGAGTTGCAGACTCAATCGGACTACGACGCACTTTAGAGTCCGCTTGCTCTCGCGAGGTCGCTTCTCTTTGTATGCGCCGATAGCACGTGTGTAGCCCTGGTCGTAGGGCCATGATGACTTGACGTCATCCCCACCTTCCTCCAGTTTATCACTGGCAGTCTCCTTTGAGTTCCCGGCCGGACCGCTGGCAGCAAAAGGATAAGGGTTGCGCTCGTTGCGGGACTTAACCCAACATTTCACAACTGAGCTGACGGCTTAGCCATGCGCTTTCCTGTCTCACGGTTCCCGAAGGCATTCTCATCTCTGAAAACTTCCGTGGATGTCAAGACCGGGAGTAAGGTTCTTCGCGTTGCATCCAGGAATTAAACCACATGCTCCACCGCTTGTGCGAGGCCCCGATCAATTCATTTGAGTTTTAACGCTGCGGCCGTACTCCCCAGGCGAATGGGTAACGCGTTAGCTCCGGGAAGCCACGCCTCCAGGGCACAACCTCCAAGTCGACATCGTTTACGGCGTGGACTGCAGAACATCTAATCCTGTTTGCTCCCCCGCGCTTTCGCACCTGAGCGTCAGTCTTCGTCAGGGGGGCCGCCTTCGCCACCGGTATTCCTCCAGATCTCTACACGCATTTCACCGCTACACCTGGAATTCTACCCCCCCCCCCCCCTCTACGGGGCTCAAAGCTTGCCAGTATCAGATGCAGTTCCCAGGTTGAGCCCGAGTTTCACATCTGACTGACTTAACAAACCGCCTGCGTGCGCTTTTACGCCAGTAATTCCGATTAACGCTTGCACCCTCCGTATTACCGCGGCTGCTGGCAGGTTAGCCGATTGCTTCTTTGCAGGTAACGTCAATGAGCAAAGGTATTAACTTTACTCCTTCCTCCCCGCTGAGAAAGTACTTTAACCCGAAGGCCTTCTTCATACACGCGGCATGGCTGCATCCGGGCTTGCGCCCATTGTGCAATATTCCCCACTGCTGCCTCCGTAG
+
7.*.34/1525%23*),-028<8/:9;0./263542940++*%,))+68792.//1:*%()-0,(,/+,.7:8:&11036-&(6+505:30163-49-'+++/*-0634245340683-.)+,03.644407&)-1+-0/+*1./1;697;678:731,*)(')**''(+(//21883,,(--.0+//-),./13-7...757746331+13-+*()**,(,*-,-($&#('*)((2*(&,/24/.,,//4/.09./8-920))&)(+-06.,)+,-,-*-(+(*/315++3::969.6.76;99.-,)''*)-.;889::19;1-284:3820+*.09,,/389/5))(003375/792(*/2+(')+0,04:780420-(&$'*53+)-9/7)++4.:/5-/1662:333<1.(+)1-25-+&-..94-,.+/-/.-/./0321-)&%((/8.5)/)'%%$)+*./4/0166::924*)*-+/.11:526570201-+-0.-.5/2147<;;85:/4407('0(&&*-1)/-206:9250.+()'*9((/.&&('8:369//016777914-++1,-.120)(*033,%%+007-7.*-5/,*)09<.860&(40./)0-/,+-,633*-560%&0/'++,18410/.5'&)++--1),-(.0/3.2505&'11('((2334.2*4*0147674665286$.&3///:9100%-).(,'/02,,8-0-,)09.*/118:4'%*)-1;:/+,)0211322(+-*-.+.77528)*09:<65979:9<;89:7804//-339/-.()+00/0.-/.(/1307<0/-;5-/4..*1999241432549595304326:71/03967.(.''&*(2*)*,7244%*.,-24589889::;4:/+-((/,)-6/**$,%31()-.340.'$')*./031),04-;69;87898862()'&%$*$&&((+-19968433434345/9,-+087267'1,-40392-3.--4970-+*,17*((8(+%,%$&)-,3;7+3&4711::89728223428</+/.16907,/8/,0158*34550<9,(-*)($./-*,+)('%)&+--),*-,99:<88<4420.&.-/1532/6/.-./3.6&5.112:04326.'1//0250;001/48;4.0589988959;0499
@8f72842a-bc0f-4866-aece-1ee874431e0c ch=381 read=167267 start_time=2019-12-13T14:21:18Z barcode=BC01 runid=2c9cf7bc05858273f10e7d7ec552fc0bd742dc3e
CCGGTTACCTTGTTACGACTTCACCCCAATCAGCATTCACCTTCGGCCCGCTGCCTCCTTGCGGTTAGCTCACGGACTTCGGGTATTGCCAACTCCTTGGTGTGACGGGCGGTTATTATTTACCAAGACCAACCGAGAACGTATTCACCGCGACATTCTGATTCGCGATTGATTACTAGTAACTCCAGCTTCATGTAGGCGAGTTTCAGCCTACAATCCGAACTGAGACTGGCTTTAAAGTTTGGCTCCACCTCACGGTATTGCATCTCTCTGTACCAGCCATTGTAGCACGATGTGTAGCCCTACACGCAAGGAATGATGATTTGACGTCATCCCACCTTCTCCTAGGTTAGCAGGCAGTCTCGCTAGAGTCCTCCAACTTAATGGTAGTAACCTTAACGACAAGGGTTGCGCTCGTTGCGGGACTTAACCCAGCATCCACGACACGGCTGGCGACAGCCATGCCACCTGTCACCTTGTCCCCGAAGGTTTCCTCGATTAAAGAGTAATGCAAGGGGATGTCAGAAGTGTAGGTAAGGTTCTTCGCGTTGCTTCGAATTAAACCATGCTCCGCGCGTGCGGGTCCCTAAATCAATTCCTTTGAGTTTTAATCTTGCGACCGTACTCCCCAGGCGGAATACTTAATGCGTTAGCGGCGGCGCGGAGGTGTTGAAACCCCCACGCCTGAAAGTATTCATCGTTTGGCGTGGACTACCAGAATTATCTAATCCTGTTTGCTCCCCACGCTTTCGAGCCTCAGCGTCAGTTACAGTCAGAGAATCGCCTTCGCCACTGGTGTTCTTCTAATCTCTACGCATTTCACCGCTACACTGGGAATTCCCTCTCCTCTCCTGCACTCTAGATAACCAGTTTGGAATGCAGCGCAAGTTAGGCCAGGTATTTCACATCCACTTAATCATCGCCTACGCTCCTTTACGCCCAGTAAATCCGGATAACGCTCGCCACCTACGTATTACCGCGGCTGCTGGCACGTAGTTAGCCGTGGCTCCACTCGCCAGATTTGCCGTCATTATCTTCCCCAAGACAGGCTTTACGATCCGAAAACCTTCATCACTCACGCGGCGTTGTTGCTGCATCAGGGGTTTCCCCCATTGTGCAATATTCCCCACTGCACGCACTCCCGTAGGAG
+
2.-1/:////2&/5&*-04:<3),/-)1-11)('%(*(%((+.***37,+/0)'$(-0.300/8/8+,,,.,01868:;6.-+**2,'*((',**$)'2+73././-5541+/+(-,&,(%%*'3*53+&)(*)&'%(203666<724.)+(./18:45986:+%(+)2,()+2,*,+*+.,..8&')459:6651-+(),*11;-+*,-,&',-895,*-0+*-/.3376:-6:.24)+*787:7870.04))%+&0/..7/018851/-1387751044,0/+**()&(((+,30*)'*+*)/104%%.+*)*,..34777<10.9413319:8-375.1()+*$(',)(%*&'-1.4465811,,))),2505'7)++)0-,'(('&+-+*%%'/,32.)0++...9*,/1.764;13.92+/100*,)&&%(,-.)%',13/,-+,--(+.057&585.+.+)/8/77725647223662,++*)(32/0//..5/3+.(*+.+./0*8+*-6-02-,.*(,0++6+..5121)/.<;9;;88816,,-40&'0-1-;/:97722,2,%%'('-(,180/**&$(*'+-/93;5509910/85<*/7/*.*(*979:*3-.,197*(0393+2+)(*0(51:22/,-++,-74*61'/+.+3.-,96.,0*-787(%'#)'%#)**&&,*6.//83270..02/2//.//4833*,/--.324969577+:)()+8;:.-.--1;30.,.098/%%(+65,-4.+-.224+++'%.,20356<79::5666678:<.5,,(,-*)++107682;<20799,*5*+176)3*,1-2-8(')*.-/1558867.335*+,787::;796980314303---$-')'1*%&*5,%1.0-5:8-022274$'/*////&--&///0266599/:700,61*'/02:/-41729:;;;89:98;00908672726516851611197424*&)+,*111',.723,&%&)*%')-((()(**00(+1332+9///361/79.0,)*+-2-)*40,0../.-*+,01/64:8943,/-.+.-.0:403/))0,/3986//()7244:005980-/:144,8+++8718;7+-56/%*%)&**28)+538/.,
@a37e68b8-b156-45be-aebf-668aa11888c1 ch=76 read=115946 start_time=2019-12-13T14:21:25Z barcode=BC01 runid=2c9cf7bc05858273f10e7d7ec552fc0bd742dc3e
CCGGTTACCTTGTTGCGACTTCACAGTCACGAACCCGCCGTGGTAAGCGCCCTCCTTGCGGTTAGGCTACCTACTTCTGGCAGACCCGCTCGGTGTGACGGGCGGTGTGTACAAGACCAGGAACGTATTCACCGCGGCATGCTGATCGCGATTATAGCGGTCCGACTTCACGCAGTCAGGTGCGTTGCGATCGGACTACGACTGGTTTTATGGGATTAGCTCCCCCCCTCGCGGGTTGGCAACCCTCTGTACCAGCCATTGTATGACGTGTGGCCCCCCCACCTATAAGGGCCATGAGGACTTGACGTCATCCCCACCTTCCTCCGGTTTGTCACCGGCGGTCTCATTATTAGAGTGCTCAACTGGATGCTGGCAACTATTGACAGGGAGTTTCGCGCTCGTTGCGGGACTTAACCCAACATCTCGACACGAGCTGACTGACAGCCATGCAGCACGTGTGCAGGTTCTCTTTCGAGCACGAATCCATCTCTGGAAACTTCCTGCCATGTCAAAGGTGGGTAAAGTTTCGTTGCATCGAATTAAACCACATCATCCACCGCTTGTGAGTCCCCGTCAATTCCTTTGAGTTTCAACCGCTGCGGCCGTACTCCCCAGGCGGTCAACTTCGCGCGTTAAGCTTCGTTACTGAAAGCTAATTCCCGGCAGCCAGTTGACTCGTTTAGGGCGTGGACTACCAGGGTATCTAATCTGTTTGCTCCCCACGCTTTCGTGCATGAGCGTCAGTACAGGTCCAGGGGATTGCCTTCGCCATCGGTGTTCCTCCGTATATCTACGCATTTCACTGCTACGCGGAATTCCATCCCTCTATACCGTACTCCTGGCCATGCAGTCACAAATGCAGTTCCCAGAGTTGGGCAGAGTTTCACATCTGTCTTTACATAACCGCCTGCGCACGCTGCGCCCAGTAATTCCGATTAACGCTCGCACTACGTATTACCGCGGCTGCTGGCACGTAGTTAGCCGGTGCTTATTCTTACAGTACCGTCACGGGCCCCTGTATTAGAAGGAGCTTTTTTTCGTTTCCGCACAAAGCAGTTTGAGGCCTTCATCCTGCACGCGGCATTGCTGGATCAGGCTTGCCCATTGTCCAAAATTCCCCACTGCTGCCCTCCCGTAGG
+
29-,07,.415-.,&'..38;2).)*+*'''(1-32)-410/.,--()'-0**,/+-..,150&4730*)()'.+.784;3%3437+,./.&*)++)*8*;:87791.-,,,,*+-.7(1/,--.21681+-2/3/;203767//-,)--034/,+,,2(0+'+'127136776653&*+*&+.(.((*++3*:0:412225::53<</18478)-+/+..64699+*../219416+3.003;1.0979:43/)1235;34375/2/0))%''-//4/-+,1('&)((138;::0/05.&'$%'11::9:19:5-39:<9:18*),19622456:/96(41/19.2-+'-.+%*,27742511+-/-)$'&/,,1.-,'('''-&-+$(/3)&((*65882:0/+6)+'&&.&-+'+2-541,-+-/46+(0/++*)$*'-,,2028674'+&&&/+5-0)+/+4+--59:6121//2,+97784656344/-6/+165/,-153878987'1(+5930.1+**56/)-*+-/22(**0+36/09.35577863,.4++(&&&($*109:-,./314560288,-.0:;,5(-'%&,10)3160611,3:;..0++3,8:32//5/)00740701*./87-7-,-:.-*)#'*-44,14)&%%'%)-,22-*++)413<7-57887778845.22./($-*/434:682136.()+29:.*.,./840155542--+3/./417100/405*)3.-)-.2.-5/8/4:<;;:&6304:-10/0(+,24(&$#%)*+-8/.&)(+0112,-.,1-3/576090-,/+*--.8952210*,&57:6:86,24.,./9;3).-//9/7-)*$&6-)/60-,)+-7')')*/9546152()/-/2:;<9;<646./('%'+*,+35,-130718-4-,-2.62469:14/3&&('(//6/193/3///8741))&*(6657510283:0//5/219004,0(12+29621012:17;8-),---4,'*,..*,-702-:00718;+26----1:8,.26.4'').1,85;9:;:210*')().6446<5669<968$-'&%%%&%&%(.+.-13:;77-88:.-/820,+,*)(7:**:12(
@764b0a06-e940-4c08-b585-e2ba9070fc29 ch=74 read=222218 start_time=2019-12-13T14:21:32Z barcode=BC01 runid=2c9cf7bc05858273f10e7d7ec552fc0bd742dc3e
CTCTGGGAGGCGCAGTAGAATTTTTTCGGCAATGGGAAACCCTGACCGAAGCAACGCCGCGTGAGGAAGAGGTTTCGGATTGTAAACTTCTGTTATAAAGGAAGAACGGCAGCTACGGGAAATGGTAATGACGTACTGATAGAAAGCCACGGCTAACTACGTGCCAGCAGCCGCGGTAATACCGTAGGTGGCAAGCGTTATCCGGAATTATTGGGCGTAAAAGGGGAGCAGGCGGCAGCGGGGTCTGTGGTGAAGCCTGAAGCTTCCAGTAAGCCATAGAAACCAGGCAGCTAAGTGCAGGAGGCGTAGATTCCATGTGGCGGTGAAATGCGTAGATATATGGAGGAACACCAGTGGCGAAGAGAAAGGCGATCTGGCCTGCAACTGGCGCTCAGTCCAGCGTGGGAACGCAAATAGGATTAAGATGCCTAGTAGTCCACGCCGTAAACGATGAGTACTAAGTGTTGGATGTCAAAGTTCCAGTGCTGCAGTTAACGCAATAAATTACTCCGCCTGGTGGTACGTTCATAAGAATGAAACTCAAAGGAATTGAGCGGGGGCCACACAAGCGGTGGAGCATGTGTGGTTTAATTCGAAGCAACGCGAAGAACCTTGCAAAGGTCTTGACATACTCATAAAGGCTCAGAGGATGGAGATGGCTATATGAGATACAGGTGGTGCGCATGGTTGTCGTCAGCTCGTGTCGTGAGATGTTGGGTTAAGTCCGCAACGAGGCCTTATCGTTGAGTTACCATCATTAAGTTGGGGACTCTACGCGAGACTGCCGGTGACGAAGCTGGAGGAAGGCGGGGATGACGTCAAATCATCATGCCCCTTATGACCTGGGCTACGTGCTACAATGGATGGTGCAGAGGAAGCCGAAGCCGCGAGGTGAAAACAAAACCCATAAAACCATTCTCAGTTCGGATTATGATCTGCAACTCGATACATGAAGTTGGAATCGCTAGTAATCGCGAATCAGCCTGTCGCGGTGAATACGTTCTCGGGCCTTGCTTACACCGCCCGTCACCACGAGAGTTGACCTTGCGAAGCCGGTGGCCTAACCGCAAGGAAGGGCTGTCTAAGGAGTGGGATTGATGATTGGGGTGAAGTCGTAACAAGGTAACCGGAAGATAGAGCGACAGGCAAGTGGGATTAACACAAAATTTTTTTAGAAACGCTTTCTTCAGCACCAGCAATACGTGAAAAAAAAGA
+
,/-')0+(*,,23../,+&+&4::<,,6-,7:676,)/,.<30/053/4,%-4,.,.5+./,**+,,3*-&.-:+,)-+8+01894/-6-0/191+08)/,13014,)6+',,,57&00,44-/11-(*./,'&$&'$'.)',/-*--+-/+,*/,.//0276;<844103113240/40'(()*,)4+584.112060.-2)'.+%-'&++,15655198(((0-+032:;829.+-.(,5.//00-07-(*,&,20/')%%%%&(&--37(+6,.((,2+32)),/+',--)-**)%03//5126,'.-70,.10-*()-643094//785')0...+/2/+2/,51529,11052&'/%'%((''+-,04651318))05854(%'''./0556*()++4.1*&#$$%')-')*($1+/)*,606111,-0287/./02998:<6.-)+%'&)&**)3,-7191//1,1/470,21.-+,.98886+/12320*),))-,(++,./45,-4/-)(&*+./0093'%)+)/;423:6123.4./1+.2*)((**.3/*+-%)*-174555878-//./,/.-/37;91:3;4203-0/(0(&'),*.5.-0,$/&'((&-.-3.-.6845540106---,-:+)(+()2-1-*-+-4443524/--.-,/'(+,067/-',*/2447123667.33332.,1+&/--08:8:<:<:190.+,+-+-.17)'-)/$')*-*-&-,&%+-+2:5691/6+(+-0&05/.0,*$$&$%*+/268083)22236$)*(-.:71,''')4019;48:78876789///788898277+(0,006250/1/1.*+)*061*1152384422356/,)(--1*,&&,,(/1,*('(%-(*031-/;:4-6,&)-5971756<4..(/0:7*.&2(())*/-'%*-(,,.$%%')/0.8/.8/.0/63542310-7..,,-+-505114:4877512*(%)-8685682/5//00+1)&%$#&(,/61/1,,-//1+')(*+%%*''()&&%'+))2+-97/.0/-,')+/3*,0+.+/*-*))*+..10+1,%$%)4,//3--/30925681-0/4--..23,*.+(-+./23.61;4677/+2138:.48/3/%),*.&)%'$'(-08*$(..21-)'(++&)%%)02/1:.&(),7935151/)2-/%))),2,)'$%
@ed7e2702-a6c2-4b4d-803a-4522eb8a6b67 ch=267 read=100385 start_time=2019-12-13T14:21:39Z barcode=BC01 runid=2c9cf7bc05858273f10e7d7ec552fc0bd742dc3e
CCGGTTACCTTGTTACGACTTCACCCCAATCATCAATCCACCTTAATCGCTTGCGGTTAGGCCACCGGCTTTTCGGTGTTATCAACTCACCGTGGTGTGACGGGCGGTGTGTACAAGGCCGAGAACGTATTCACCGCGACATGCTGATTCGATTACTAGCGATTCCAACTTCGTAGTCGAGTTGCAGACTACAATCCGAACTGGGAGTGGTTTTATGGGTTTGCTTTACCTCGCGGCTTCGCCCTCTGCACCATCCATTGTAGCACGTGTGTAGCCAGGTCATAGGGGCGATGATTTGACGTCATCCCCGCCTTCCTCCAACTTGTCGCAACCTCGCTAGAGTCCCCAGCTGTATTGGTAACTAACGATAAGGGTTGCGCTCGTTGCGGGCTTAGCAACATCTCGGCTTGAGCTGACGACAACCATACACCACCTGTATCTCCTTATAGCTATCTCTCCATCTCTGGAGCATAGGTATCAAGACCTGTGCGGGGTGCTGGTGCTCGAATTAAACCACATGCTCCACCGCTTGTGCGGGCCCCAATCAATTCCTTTGAGTTTCATTCTTGCGAACGTACTACTCAGGCGAATGCTTATTGCGTTAACTGCAGCGCTGAACTTTGACATCAACACTTAGTACTCATCGTTTACGGCGTGGACTACTAGGGTATCTAATCTATTTGCTCCACGCTTTCGGGACTGAGCGTCAGTTGCAGGCCAGATCGTCGCCTTCGCCACTGGTGTTCCTCCATATATCTGCGCATTTCACCGCTACGCCAGATTCCACGATCCTCTCCTGCACTCTGGCTGCCTGGCGTTTTATGGCTTACTGAAGTTAAGCTTCAGGCTTTCACAGACCCTTGCTGCCGCCTGCTCCTCCTTTACGCCCAATAATTCCGGATAACGCCGCCTGTATTACCGCGGCTGCTGGCGCGTAGTTAGCCGTGGCTTTCTAATAAATTACCGTCACTCGGCTACCATTTCCTGTAGCCGCCGTTATCTTCATAACGAAGTTTACAATCCGAAAACCTTCTTCTTTGCGCGGCGTTGCTCGGTCAGGGTTTTATTGCCGAAAATTCCCTGCGCTGCCTCCGTAGGAG
+
;72,36+-061,15+//289<:7/:81.21312136.40$%%(''%(&%%&$)+./*4(/899159&,$%'(+*(-*/05112/5/+,$'&%,+51567785/6524223238975/-/,,$++4/486494122.0.004659111124.),3+,-),-..5.4+)$'0(*%*)/066433611/011%#%5(800+,//-./'&'*.58081+.2<811-%%&0&%,,+3523303:51.40**0032446499-46++-0,**+,22.*)'*'%+**+--/&+*&&(*..,6;4/01066422780-002:86211/,,.5/**$&')035579:8112/498.,%)'))'(,-*++-00/4356948*433.*))*23071('(-)++,*#+(++11.+,)*&&%'*1//00395:732,%%$&,/658:89221106'+&'*++,//1/,+*,-.264556.-('',','('42//.04/*)'$%(02()&$$$&$''+1,+0./-+%2,////...73*//.+9*+-/0'224.1(%'-/,6141)*.++'*+:415:<94:2-(++,'*)*+)),.,/22,(,,&+10.60..3/;/9/55:232&00447-/43,.00,,(')$((((+))*..9777397,..2./19:44/)-3-),,+-/0&/211(*-8/.0446(++,/:92,699852,44888681;110+4-91127.+,-,/.-.)&)-)0*3-,+09+-+/0-/76566,&,**,49:579:587-.&'&$'+.20-+++-/10./05:30.++*)+'+,.,.))*)'*241)**,0/3;565000*0,7,/12:;859/,3,*%(()+.2(+)'(+-.87;:2.,,/.,/&+2,*.+5/+//-765,/+/,45*+(%''%(('%+*01&3:/.+6*./2)+&%%('*).06-237184+(14&'$)0-2:314.0446.),-.-2-..8843<7//.,/./15,('$$##%%'-+))/40(&/**55'.1;860(-1.&596921*)%&%$&(*+0/519,11.6-../755/.-&'*8017.1)0-,2+/,(',+,*+/758://1/0,,
@b31f1c7b-e60f-456e-9514-1a6307430a5f ch=427 read=126729 start_time=2019-12-13T14:21:42Z barcode=BC01 runid=2c9cf7bc05858273f10e7d7ec552fc0bd742dc3e
CTCCTACGGGAGGCAGCAGTGGGGAATATTGCACAATGGAAACCTTGTTGGCAACGCCGCGTGGTGATGAAGGTTTTCGGATCGTAAAGCTCTGTCTTTGGGGAAGATAATGGCCCGGTACCCAAGGGAGGAAGCCACGGCTAACTACGTGCTTAGCCGCGTGTAATACGTAGGTGGCGGCATTATCCGGATTTACTGGGCGTAAAGGGAGCGTAGGCGGATGATTAAGTGGGATGTGAAATACCCGGGCTCAACTTGGGTGCTGCATTCCAAACTGGTTATCAGAGTGCAGGAGAGGAGAGTGGAATTCTAGGTGGCGGTGAAATGCGTAGAAGTTAGGAAGAACACCAGTGGCGAAGGCGACTCTGGACTGTAGTAGCTTGTTGCTGAGGCTCGAAGCGTGGGGAGCAAACAGGATTAGATACCCTGGTAGTCCCGCCGTAAACGATGAATGCACTGGGTATGGGGGTTTCAACACCTCCCGTGCCGCCACTAACGCATTAGTATTCCGCCTGGGGAGTACGGTCGCAGATTAAAACTCAAAGGAATTGACGGGGACCCGCACAAGTAGCGGGCATGTGGTTTAATTCGGAAACTAGCGCGAAAGAGACCTTACCTACACTTGACATCCCTTGCATTACTCTTAATCGAGGAAATCCCTTCAGGGGACGGGTGACAGGTGGGTACATGGTTATCGTCAGCTCGTGAGATGTTGGGTTAAGTCCCGCAACGGCGCAACCCTTGTCGTTAGTTACTACCATTAAGTTGAGGACTCCTGGCAGGACTGCCTGGGTTAACCAGGAGGAAGGTGGGGATGACGTCAAATCATCATGCCTGTAATGTAGAATACACACGTGCTACAATGGCTGGTACAGAGATGCAATACCGTGAGGTGGAATTGAAACTTAAAACCAGTCTCAGTTCGGATTGTAGGCTGAAACTCGCCTACCATGAAGCTGGAGTTACTAGTAATCATGAATCAGAATGTCGCGGTAGATACGTTCCGGGTCTTGGCACCGCCCGTCACACCATGAGAGTCAGCAATACCCGAAGTCCGTAAGTAACCGCAAGGAGAACAGCGGCCGAAGGTGGGGTCAGCGATTGGGGTGAAGTCTGTGGCACAAAAGGTAACCGG
+
.0150/1&9:1282*86/13087,()++123373350.+/-+1538*0)'')09429321881(*)*.,,-(0+81+,)3,54,+/30*+-3489/5:/-42*'(()*.*))'+**'.,++/(,)0-('-*,,&2:00-6//-712.1**)'(&')1.+,*&&'+*++846-.))-/+,*,,-4.-.*&+%15-+/00.+*+/.42)12%&(.0345:-038815150-2276672&'.5..,81+/48779-0*++.41231100/3903))34674050-,%'&(())*/-,,)//))&)(11(-+/++()&''+(/61+-,*(*+-.1+-'')/+5603/078152%+++2-*))%(&(%'(+,3:322-,*%''&*/.)0*+,6.).-+.0&,*'(06225)*&*(.*),%/$4*+*,,-78**4:95457*'$''009;:5/(*.26(&'%'-)1*'&'')*-)0;-0.+1/3703(&(,-68378&--/4../+1,+%.))203/375685*%')*84:97(+)%')-0;<742.(-''(').3546+.60+,34,++,,*(*')()-(0*+)'+/1;87-8,+&%(((%$&&+*,--2,$&'--'-()03.+,(*,+0.44619-/0/./30&+*)-*)*-/-))(),1+-813:3%+92224+0**+4/')&)05+,*/.02*-*&+7565*,-*+,-,143:89;5557;831162*+*-&&&&%#,&'(+)&/-3460:0..7//.-061/:1*)*-+(,/227/**,40-(,++.-.42/:4192501053.11*-+')%/5.36889798630-..:9465551++&%%&(*+*-+01./'*.24.,-,,7--10,,0%'*+++,,602,6..1:897,3+,3/+&)%#-('(-.4;<66:545528(,,-+'+(8)().02003/670487863-*&&')%%').0-)*6/-*00020201$%/0:362((*-,./.5/1+''4456-+(-*&)1--2,(#$$('%))*)00/335960.,+(**(&**/832062++1+-4201,'$&(')0/048+-''&%),-*,/,/0-4,4-(&*((,+233,:-021**,0.,*+*&(%&'''-71(/-37;9;67
@e726802e-d5da-4137-97ad-248a34955f0f ch=458 read=61706 start_time=2019-12-13T14:21:56Z barcode=BC01 runid=2c9cf7bc05858273f10e7d7ec552fc0bd742dc3e
CTCCTACGGGAGGCAGCAGTAGAATTTACAAACGTGGAAACCCTGACCGAGCAACGCCGCGTGAAGAAGGTTTTTTGCAGTTGTAAACTTCTATTTATAAAGGGAAGAACGGCGGCGTGGTAGCCGGTGACGGTACTTTATTAGAAAGCCACGGCTAACTACGTTCCAGCAGCCGCGGTAATACGTAAGGTGGCAAGCGTTATCCAGGAATTATTGGGCGTAAAGAGGGGCAGGCGGCAAAGGGTCTGTGGTGAAAGCCTGAAGCTTGACTTCAGTAAGCCATAGAAGGCAGAGCAGCTAGAGTAGGAGAGGATCGTGGAATTCCGTAGCCAGCCAGCGGTGAAATGCGTAGATATATGGAGGGTACCAGTGGCGAAGGCGACGGTGATCTGGCCTGCAACTGACGCTCAGTCGAAAGCGTGGGAGCAAATAGGATTAGATGCCCTAGTAGTCCACGCCGTAAACGGTAAAGGTACTAAGTGTTGGATGTCAAAGTTCAGTGCTGCAGTTAGCAATACTCCGCCTGAGTAGTACGTTCGCAGAGGAGAAATGAAACTCAAAGGAATTGACGGGGCCCACACAAGGCGGTGGAGCGTATGGTTTGAATTCGAAGCAGCGCGAAGAACCTTACCAGGTCTTGACATACTCATAAAGGCTCAGGATGGAGATGGCTATATGAGATGCAGGTGGTGCATGGTTGTCGTCAGCTCTGTCGTGAGATGTTGGGTTAAGTCCCGCAACAGGCGCAGCCCTTATCGTTGATTACCATCATTAAGTTGGGGACTCTGGCAAGAGACTGCCAGTGACAAAGCTGGAGGAAGGCGAGGGATGACGTCAAATCATGCCCCTTATGACCTGGGCTACGTGCTACAATGGATGGGTGCAGAGGAAAGCGAAGCCGCGAGGTGAAACCAAAACCCATAAAACCATTCTCAGTTCGGATTGTAGTCTGCAACTCGGCTACATATGATCGCTAATCGCGAATCAGCATGTCGCGGTGAATACGTTCTCAGGCCTTGTACCGCCGTCACTACGAGTTGATAACACCCGAAGCCGGTGGCCTAGCCGCAGGAAGGAGCTGTCTAAGATTGGGATTGATGATTGCAGGGTGAAGTCGTAACAAAGGTAACCGGAAGATGGAGCGACAGGCAGTAGGTTAGCACAAGACACCGACAACTTTCTTGCACCTGGTGCTGAATTCCAGACCGTCTCATGCAAAGTTAACCACTTGCCTGTCGCTCATCTTCCGGTTACCTTTATTTTTGACTTAGTCCCAATCACGAGCCTCACCTTAGACGGCTCCATCCCTGAGGAGGTTAGAGCCACCAGCTGGGTGCCCACTTTCGACTTGACGGGCGGTGTGTACAGGGCCGGACACATTCACCGCGGCGTTGCTGATCCGCGATTATAGCGACTCCGCTTCACGGAGCCGGGTTGCAGGCTCCGATCCGAACAGAACCGGTTTTCAGGGATCCGCTCCTTTATCGCCATGTCGCATCCCGCTGTTACCGGCCATTGCCAATGCGTGGAAGCCCTGGACGTAAGGGGCATGATGATCTGACGTCATCCCCACCCTTCCTCCGAGTTAACTGCGGCGGTCCCCATTGAGTTCCCCACCAGCAATGCTGGCAACACAGGGCGAGGTTTGCGCCGTTGCCAGGACAGCAACATCTCGGCACGGGACTGACGGCGACCATGCACCACCTGCCGAACCGCCCGAGAAACGCCATCTGGCGTCGTCAGGAACATGTCCAGCCCAGGTAAGGTTCTTTAGCGTTGCCATCCGTCCCGCATGCTCCGCCACTGCAAACTAAATCAGCTGCTGAGGATTTCATACTGCAACCCGTACTCTGAGCGGAGGACGCTCTTTGCGGTGGCTTCCGACGCCTGGAACACGTGGGTGCCGATGCCCACATCCAGCGTCCACCGTTTTACGGCGTGGACTACCGGGGTATCAATCTGTTCACAACAATACGTAACCG
+
+,63246(*+&*))+//'364.&+)+''(*+-**42*.4*/9'()'*)+,))+&)#$%')/*+),(+///22*(*($&&)-1//396.*/'.&131,--0/'1.00-..2)3--(%%*/7,++2)),*,.-)*+)*+-)'(''(.0*).3''*%*+-)()*++36-,),/,01702.1-,1.',/./,,-./2-..,/2474--+&+***/+&+./6/++*+/'(%++,)+'+-,(-0.2&)++(-4/0*.-(*)*'+((*,)')+*00//13++/48(.1.//*(('++'*%--,/.-,*'('(+,+0*19087165)5)1'.*'-''&$$&)'&*.075,*1+)2355(-/324/25/.0/%&(1+-23/80.,0.4056/,&+&,.////02,&&$$$%&&-.32,&+',%'))&'2269-'),8952/47113/-15)77*-,,5/0373-114634:;88/*--.&&%++12842472<29380540-*)156-17439577768-)*,))')(.1.14/+)',&)*.242:7-0-,(*-+*,.-++180/96./+'(*+-.0,1+570.7.&+')*())*38332)-+$)#(,5/4*%**+4+'(+))*(,+,13733666/0..-.+)/0/20/20/)/../403'02317+)),3:4/,-,'+---.')**//4$1&,+.09443+./609235478102//$'*9141*-/21:15/).,51$/(0.*-+*/++34/11-36-+0.04222%&,3.499:94781)/+1,593*+*,*))(&((&,0-*'+.%0/036/+(&'(69/.*'*)).)'-5-1,--,-22/1,-.'-&-1.'**)**(-3.122/**+()4/-&(,,+/7-,.+()+/)-(,-,-%'''*0,/9893/00,*,.,(./91(.96,++588/968;810&++39.0,0.(+&'+,-77/1///0*40.0*(&%&*(/011/7/21623:33----/5.,,-*4123;847.15524&,0211/))(*+(/645/+-+(+**/+1++-.)*&*-*(,4*13445355..-&01-10'5*.)'&').*454/)'%-*.79./:.012267*&'()'*+2/,-/179978:(.)*(8-967,0,-/'+++-/2/++.-,)++)*'-($&'+-/*&.+1.0,5-),,81.0/(*+-432/,))/*)234/*+-25766822-3')+0+-1*(%'&%&.++6<:561*0./-,.8611*0/8+,*)-.',,,,(*,,2//.637.3.:202.08995/..,,-,-/2(3/2294050)''%+-+-3.8*+,033&++%*('(.0*'*,)(20:-(+)-,00/2239677...,.01*'.-*)&&')&()(//,*)''),+(19.2677462,.2.6-'&'(+//432)$'.))%'','*28)/'*../+*/2534-/,3,,()'%$&+72132;;21+/72,.3/()*+%%)%&*858911*//2669195,-1%+'*.84768)5)''%%%%&()))'(&'050/56+.&''''*3/631//,+,..1+**%)*'++391)05(1:7641'(''(--.*&$')*+,8367:3$,''+03*/0*(#)&%')'**%&(&-+++1/2*8977-(+)&*'(.'(%'-6*,'&./,*'%-,*/457--'&'&&&+('*(-'+,'433/+')(/-/8/57,*&%'+302+.2*((((-/*,695540+11248468+5+-&&')(07*)*)-)'+1,,4)2-7+..&#'(*,)#%%&*+$%)-2.*,))(*,31,01'.**)))'''),&%%%$%%#%*(%()(-/+&#'$)(()($26')1,,,*$%%&.*4*()//./0,**0)**(,$#$&+03+(-(,-()/-/+),+,14*($(*&&)*476),,03,++++:0(*14/312($&063+*),(/4253'51-1(*('*+-&%)**%())-,3*%)&(&''&$
