# Supplementary material for: De novo species identification using 16S rRNA gene nanopore sequencing
Source: PeerJ. 2020 Oct 21;8:e10029. doi: 10.7717/peerj.10029 (PMC7585375; doi:10.7717/peerj.10029)
Supplement: Supplemental Information 3 [file peerj-08-10029-s003.zip › pass_fastq_runid_2c9cf7bc05858273f10e7d7ec552fc0bd742dc3e_391.fastq]

@18184768-4508-427b-a2d2-bc32300338f0 ch=326 read=175836 start_time=2019-12-13T14:22:16Z barcode=BC01 runid=2c9cf7bc05858273f10e7d7ec552fc0bd742dc3e
CCAGGATTTACCTTGTTGACTTCACCCCAGTCATGAATCACCGAGTGGTAGCTGGCGCCCTCCCGAAGGTTAAGCTACCTGCTTCTTTGCAACCCCCCTTGGTGTGACGGGCGGTGTATTACAAGGCCCGGGAACGTATTCACCGTGGCATTCTGATCCACGATTACTAGCGATTCCGACTTCATGGAGTCAAGTTGCAGACTCAATCCGGACTACGACGCGCACTTTATGAGGTCGCTTGCTCTCGCGAGGTCGCTTCTCTTTGTATGCGCCATTGTAGCACGTGGTAGCCCTGGTCATGGGGCCATGATGACTTGACGTCATCCCACCTTCCTCCAGTTTATCACTGGCAGTCTCGCTGAGTTCCAGCCGGACCGCTGGCAACAAAGGATAAGGGGTTGCGCTCGTTGCGGGACTTAACCAACATTTCACAACACGAGGTGACGAGCAATGGCCGCAGCACCTGTCTCCACGAAGGCACATTCTTATCTCTGAAAACTTCCGTGGATGTCAAGAATAGGTAAGGTTCTTCGCGTTGCATCGAATTAAACCACATGCTCCACCGCTTGTGCGGGCCCCGTCGAATTCGACGAGTTTAACGGCCGTATTACTCCCCAGGCGGTCGGCAACGCGTTAGCTCCGGAAACCCGCCTCAAGGGGCACAACCTCAAGTCGACATCGTTTACGGCGTGGACTACCAGGGTATCTAATCCTGTTTGCTCCCACGCTTTCGCACACAGGCGTCAGTCTTCGTCAGGGGGCCGCCTTCGCCGCGGTGGCTACTGATCTCTACGCATTTCGCTGCACCTGGAATTCTACTCGAGGACTCAAGCTTGCCAGTATCAGATGCAGTTCCCAGGTTGAGCCCGGGGATTTCACATCTGACTTAACAAACCGCCTGCGCGTGCGCTTTACGCCCAGTAATTCCGATTAACGCTTGCACCCTCCGTATTACCGCGGCTGCTGGCACGGAGTTAGCCGGTGCTTCTTCTGCGGGTAACGTCAATGAGCAAAGGTATTAACTTTACTCCTTCTCCCCGCTGAAAGTACTTTACAGCGAGGCCTTCTTCATACACGCGGCATGGCTGCATCAGGCTTGCGCCACATTGCAATATTCCCCACTGCTGCCCCCGTAGGAG
+
9,*+.).32*+)))&)*)(*(+,0.9;9,0/2-..0+*-$%$%%*(+.-,%%#(&&'.3/,.60*&'++*3/5-11/82.+*-,*,1.'')&2-84-&&'+-2545787;79096-,%-&')97..41'+-0+.1-.135113;6/9...:;2-1267,)++20922245897::864*24523697.../11.6;'.,.1617*:/1(2/254+*+,/-/+-'+-63013425/4+.0.,,+-.315,)**++)-4/7865::556.-,,27/:/..010&.-.+(()*+31-068.*.,13036231213/0/5-..,-.9-:7,*031840-,3.0555,..521160-//..6**.+*3..5/$),+,-42111318/.+129.10:96./*/*4936464542:453;925160-'&-)11.;7--/130/1)$)&(*460*&//%%$&)()*)+,-04//0423'&)'(+,4..4037/0400021/,,054-087;67:<:7+,(+(&&1(%)*(/-+.5;:8<9583462200/-+..00;7:7..054888.,2---+0.,+))++072*()+%/'.9+&%%'(./950)*&((/(+'+)')+:;;.+15113100**'/0,-++4+./21/4/,0'+1'*11.1-0*47.,*/3511/5)7-87617,4355;8-01522489331177190*+03877:8997075)%+,/:7*,,,06/0()(/%&''6543//041234037317:911742717104:22//*$$%&$&%&%''((%%)+.-06,.$%($'&-$$%('(+))%#&%%%%+304871,(),)*-*&***78277864&349-)*)-206/-05.((0.1(290,+)++/)+.115674.-+171380-,+(*600.())&&0,40,(--37:;972419/3+*'))')'0590072634915:242:2310-/*(%,01(*31---4,4,++7,99<:992()0-07:59:5<776878:-+.+/121.*+*+(./37333'*0;-,540&*(%('(/65,,-$-&)(1.4/.)%$/6413+1122;567886875677(123350301.&'%*(*,576350758+'+.-,.-/7:5*+945-+*
@f526d471-f322-40a8-a66d-64a6a9171d9f ch=171 read=162413 start_time=2019-12-13T14:22:17Z barcode=BC01 runid=2c9cf7bc05858273f10e7d7ec552fc0bd742dc3e
TCGGTGTGCTTCGTTCAGTTACGTATTGCTGCTGGTGCTGAAGAGTTGTCCGGGTATCTTTGTATTGGCAGACTTGTCGCTCTATCTTCCGGTTACCTTGTTACGGCTTCACCCCAATCATCAATCCCACCTTAGACGGCTCCTTCCTTGCGGATTTAGGCCCACCGGCTTCAGGTGTTATCAGCTCTCGTGGTGTGACGGGCGGTGTGTACAAGGCCGGGAACGTATTCACCGCGACATGCTGATTCGCGATCACTAGCGATTCCTTCATGTAGTCAGTTGCAGACTACAATCCGAACTGAGAATAGTTTTATAGGTTTGCTTCACCTCACTTGGCTTCGCTTCCCTCTGCACCATCCATTGCTTGCGTGTAGCCGCTGCAAGGGGCATGATGATTTGACGTCGCCCCGCCTTCCTCCAGCTTGTCACTGGCAGCCTCGCTAGAGTCGTCCCAGCAATGATGGTAACTAACGATAAAGGGTTGCCGCGCTCGTTGCAGGACAACCCAACATCTCACGACACGGGCTGGCAATAGCCATGCACCACCTGTATCTCATATGGCTATCTCCTCCATCTCTGGGGCCTTTATGGGTAATATCAGAGACCTGGTAAGGTTGCCGTTGCTTCGAATTAAACCACATGCTCCACCTTGTGCGGGCCCCGTCAATTCTTTGAGTTTCATTTCTCTTGCGAACGTACTCAGGCAGATGCTTATTGCGTTAACTGCAGCACTGAACTTCGACATCCAGCAGGTACTCATCGTTTACGGCGTGGACTGCTAGAATTATCTAATCCTATTTGCTCCCCACGCTTTCCAGGACTGAGCGTCAGTTGCCAGGCCAGATCGTCGCTTCGCCACTGGTGTTCGCCTCCATATATCTACGCATTTCACCGCTTCTGCATGGAATTCCACGATCCTCTGCACTCTATAGCTGCCTGGTTTCACGCGAAACTGCCTGAAGTTAAACTTCAGGCTTTCACCACCAGACCCTTGCCGCCTGCTCCCTCTTTACGCCTTAATAATTCCGGGTGCTGCACCTGCAGTATTACCGCGGCTGCTGGCGTAGTTAGCCGTGGCTTTCAATAAATTACCGTCACTCATTACCATTTCCTGTAGCCGCCGTTAATCCTTTATAACAGAAGTTTGATCAAAACCTTCTTCCTTCACGCGGCGTTGCTCGGTCGGGTTTCCCCATTGCCGAAAATTCCCTGCTGCTGCCTCCCGGCCAAAG
+
$&*&'&,%-/50./73/310),*.+0-**('+.1:9::9,.,((+-*()+&)-''),-2;:0.&-'$$%#&%%)*'447767*+/4504/(,-5.0++4*0/)).''',*'(,--+0./39806+.6++20.2+,0.(,-,98.//*+.-.*-&+'++-,.2''3-161294%5+/*0,+*()%()32452--'**/183:78798/-''+10.2111+*'(*1,.$&')'051446817442-)36.,.0000.//*(),+-,'''-,1/,,,-00((*2+,)/0221*1/)/,,28553/..2.&*04-)+-+016;2+010.,.543,)*(/)//7.)*-/,71-22/.,0//09951-+)*-,-*&%&%&+'$$%$+&,'/5--0...//'47(')*,71**/75,044;74-3&&$&%''-1010,'&',0951'&,+-/,-((+./*)%(*+)(*,,-*(*(*+3--12-)&+,,/1())%&%(+2/28*-%3,-++..7--'64321/*,.+.'.&,2334'0#*%)'-21751'02/3864735577-/*,-26,-3321'(7<89765402)%(&&')'-''+(+,,*))('(*-10*'&'*(.+.2'($$&1&)-**)-.1/2;539,,+*&'&**&*)*,+,+.'0+.20(%)+*+.,)&()+-17;;41+7-*.,4//,&',&&'$%'&.,.,**++$'*))6,,-+,210,,-/'..*.*,+62,-%&'*(,-%*$%'(-*./60./.(-09-20-,*)+94640451))'*-+-/125238+*+1**2,665.)+)+08-3($48+.')'..1463-6,((&'+/.8..0:9/32))%)('+.*),39787;-&*-)-6./333345&512,4;85253--,,'&$'&&')+'-+5/+,+./..)))&(&++++'%),-167964*(2))#%&'()0))+')&%')(&4(3-),+(($-*(,0*,,-,)*)//235).+$)&%)..*)*,7.++*)($)&'&'%)((./48/(,2++%%$"%%(-,(.$(*-/:),,)*1-,-88/;.-**(-+4)-/40+/*)*0)''*'55)(+'0/-.-)('%%('*16)19/4*&'')+2-343)1).')+%$&%''+14.+.()0:40**+&+*)))&++4636/9.,-+/374324../1/722&:41<5+59+&*6-2+)+.140/53)'&))(++)*-./2),)(%*)'+
@6b29d5a7-95a0-497d-b8be-97fa6a8b9842 ch=116 read=196173 start_time=2019-12-13T14:22:16Z barcode=BC01 runid=2c9cf7bc05858273f10e7d7ec552fc0bd742dc3e
CCGGTTACCTTGTTACGACTTCACCCCAGTCTCATGAATCACAAGTGGTAAGCGCCCTCCCGGAAGGTTAAGCTACCTACTTCTTTTGCAGCCACTCCCATGAATTGTGACCAGGCGGTGTGTACAAGGCCCAGGAACGTATTCACCGTGGCATTCTGATCCACGATTACTAGCGATTCCGACTTCATGGAGTCGAGTTGCGAACTCAATCCGGACTACGACGCACTTTATGAGGTCCGCTTGCTCTCGGTGCTTCTCTTTGTCGCCATTGTAGCACGTGTGTTAGCCCTGGTCGTAGGGCCATGATGACTTGACGTCATCCCCACCTTCCTCAGTTTATCACTGGCAGTCTCCTTTTGAGTTCAGCTTCGCTGTAAAGAAGGATAGAGGTTGCGCTCGTTGCGGGACTTAACCCAACATTTCACAACACGAGCTGACGACAGCCATGCAGCACCTGTCTCACGGTTCCCGAAGGCACATTCTCATCTCTGAAAACTTCCGTGGATGGGCCAGGTAAGGTTCTTCGCGTTGCATCGAACTAAACCACATGCTCCACCGCTTGTGCGGGCCCCCCGTCAATTCATTTGAGTTTTAACCTTGCGGCCGTACTCCCCAGGCGGTCGATAGCGTTAGCTCCGGAAGCCACGCCTCAGGCACAACCTCCAAGTCGACATCGTTTACGGCGTGGACTACCAGGGTATCTAATCCTGTTTTGCTCCACGCTTTCGCACCTGATCAGTCTTCGTCAGGGCCGCCTTCGCCACCGGTATTCCTCAGATCTCTACGCATTTCACCGCTGCACCTGATTCTACCCTCTACGGACTCAAGCTTGCCAGTATCAGATGCAGTTCCCAGGTTGAGCCGGGGATTTCACATCTGACAACAAACCGCCTGCGTGCGCTTTACGCCAGTAATTCCGATTAACGCTTGCACCCTCCGTATTACCGCGGCTGCTGGCTGGAGTTAGCCGGTGCTTCTTCTGCGGGTAACGTCAATGAGCAAAGGTATTAACTGCTCCCTTCCTCCCCGCTGAAGGTACTTTACAACCCGAAGGCCTTCTTCATACGCGGCATGGCTGCATCCGAACTGCGCCAGTACCAATTCCCCGCTGCTGCCTCCCGTAGG
+
4..,0/*14*3&)+('))-083/4;80,,,.&*+5528321211+/.3038*,-59-,0.,+,,1$+(,5./00/77*%/29+4::*),+'0-%()/:.-/.$%***')(**&,16(.,4410,/09-707+'/-.6119353/.1932720*7././0132-.--1415//-..)6()%((0363263-*,-//4-6-,-'&8788/9./%-.***,,97522*,0;81/.-5+3-.*.*0)))0)-(*((*13/1,6:*%(&(,635710//.*,*+))%'%%'-+.+.597+2.*/55:,3/-..+'&&)+989::6:6:013;::35/3023:8/01893911-444581.9;.+++276%))(((%&%%%),+%%)*//2/))-.0:2/,/..,3+)&+/,-)&&-(,'(*)11.;7,+*+&,'*..12266522233786:+8(43-/)((-+,.-/8::947.+,-+-)*+-09:9:964/*%$-+)*249842555('($#%&,1..4*4.;<99<8550500078888:97;;98:..0136765030,,0*,/10(+'--977.&+1(3-:4/6;8/3,9;</020111//-()(')*+3/694,.56-93443*)')&,&&'12.6,.-.(22%''074/(*4),+.+5,05+5/4585342448289++,7677842230583774202464852,103/5,,,.0*'))'64)*7836;/-02-+--.20,+,3&.34,:4642555:<244.2005:3./3)),00/288:8:76;;4366365&0'*--.*,,$'(,83*.741+**+2754*/20/4;135336&657778;;<:;4,/3141'132095/*4781.+.220./'.677:835569766353..+.,'%&$%$$+4568975/11:0;20-3-,-11:53561445958:5,2,,,1*,))(*,0&(-/,(,'+*/++-4,9:99984-5+/87576343335781*,*0,/1-)**$+,,901:174/8;5+/26*4&*)))52-++/-.()(-)/,794979<946(+'*)82320;1116462+()(&1,-.*0%*,1101-/,10/,+.14.%'/0-9:++6*2*
@3fd0b4b3-88ac-42e1-91f9-5506a6cbba1d ch=305 read=175413 start_time=2019-12-13T14:22:15Z barcode=BC01 runid=2c9cf7bc05858273f10e7d7ec552fc0bd742dc3e
CTCCTACAGGAGGCAGCAGTGGGAATACTGCTGCAATGGGCGCAAGCCTGGTACAGCCATGCCGCGTGTATGAAAGAAGGCCTTCAGGTTAGCAAAGTACTTTCAGCGGGGAGGAAGGGTAAAGTTAATACGCTGCTCATTGACGTTACCGCAGAAGAAACACCAGCTAACTCCATTGGCAGCCGCGGTAGTATGCGGAGAAGTGCAAGCGTTAATCAGATTACTGGGCGTAAAGCGCACGCAGGCAGTTTTGTTAAGTCAGATGCTTGTGCAGGCTCAACCTGGGAACTGCATCCTGATACTGGCAAGCTTGAGTCGTAGAGGTGGGAATTCAGGTGCTTGGTGAAATGCGTAGTAGAGATCTATGGAGGAATACCGGTGAAGGCGGCCCCTGGACAGACTGACGCTCAGGTGCGAAAGCGTGGGGAGCAAACAGGATTAGATGCCTGGTAGTCCACGCCGTAAACGATGTCGACTTGGAGGTTGTGTGCCCTTGGGGGCGTGGCTTCCGGAACTAACGTTAGTCGACCGCCTGGGGAAATACGGCCGCAAGGGTTAAAACTCAGAGTAATATGAATTGACAGGGGCCCGCACAAGCGGTGGAGCATGTGGTTTTAGTTCTAGTGCAGCATGAAAGAACCTTACCTGGTCTTGACATCCACGGGAAGTTTTCAGGATGAGAATGTGCCTTCCGGGAACAGGATGCTGCATGTGGCTGTCGTCAGCTCGTGTTGTGAAATGTTGGGTTAAGTCCCGCAGCAGGCGCAGCCCTTATCCTTTGTGCCAGCGAGTCCGGCCGGGAACTCAAAGGGAGGGCGCGAAGTGATAAACTGGAGGAAGGTGGGGATGACGTCAAGTCATCGCGGCACCCGACCAGGGCCACACACATTGCCTATTAAGCATACAAAGAGAAGCGACCTCGCGAGAACAAGCGGACCTCATAAAGTGCGTCGTAGTCCAGTTGGAGTCTGCAACTCGACCCCATGAAGTCGGAATCGCTAGTAATGTGGACAAGTGCCACGGTGAATACGTTCCCAGGCCTTATACCCACACCGCCCGTCACACCATGGGAGTAGGTTGCACAGAAGTAGGTAGCTTAACGCTGGCGCTTACCACTTTGTGATTCATGACTGGGGTGAAGTCGTAACAAGGCAACCGGAAGATAGAGCGACGAGCCGTAGAGTTAACACAAAGAACACCGACAACTTTCTTCTTTCCAGCAATGCATGCTTACACCGCG
+
)(-2./4(33..22(13235/2-(./,520/,,.-91.0*((,.1+03-0(*&$'#)(+,.03-.*0%-&&*(4.%(*,-16262(14/5,%,*++%&&)*.-*&-,*49*'+)('+*((+31/1748213*+0.0680120(-+1,+-'''&&)'$*)''.06-01/.3//16#-&%&/.-05.,.,+,',-('*'/,'&%)*1-96),31;-:-.&&(0'-.;::8650575),+.&/-/26;:.73830*0*1+12:-+/1**+))%$&%)+,/0)'.12.7,1..1100-/'%&/157040./.%&'-,())*')(+(,'('-((&*+,(*.,-,/,/2/-(/2)*-.*+),,,--//51,,+-)*('.*/4604/+(',-8-6+72-*1;81&(&*'')...02-*/00---4-**19754)(*+8;59,44..+*)22244-./0-/1173444:559<:-,,,,80/.,1-4..0*0+*+.-.38'&')&13)**-/6102,+.,+%(('%)%-4*&&&$&2-4461289),0+*/,(-5-//+(*++,70855---%'&$')'(%('+4/9427'353**31---2-*.0.3132&,-554-2-/3;0,*0(('&%,-.3'2&$&(-(((,**(('.324330+***+/34)*-07*-,+-8903/+0..&&('(*+./1814.),0.(&(&('$32785+'(%),,+/2443.6),-5602'1-++%'&)''-9)0*+4),())((&)516/122.0/)38,,8.014-8.'-+,6-/,('')0,-*,+(22/40087;.+0'%)/&+()'++)),.49<53342.20)-*,(''02/1/,0,--)'(*+3:3-*)&%&0*(')+**.)',))*+)()$%)'**&%(((&&'',(/14-()('*((+3-3,1+1*(-&(..,**,3,/721,,/881569::947670:)$**.,('()--703-./21*420*(('())++%+*.-21/,&'((*(&..5-,*-*-/0-'+,1-*)742721.2-+$043-))')*27*'))1623;9-2.-.,25,1.3.)))%/+,9,/%'%%,('('(&&(''%%*&,%%&)(-&+.//291.34--7588;7640/12,-.-,3.5.-+(&'*./)**%120/&(*''+6(((/.146''24*+-**,*6*,'//106+'(,.0520543-019//581,0,,/--/.:,*+)'(%%$#&$%(%$$
@49cb9d4f-21e9-414b-bf37-17354a845ccc ch=198 read=140241 start_time=2019-12-13T14:22:14Z barcode=BC01 runid=2c9cf7bc05858273f10e7d7ec552fc0bd742dc3e
CCCGGTTACCTTGTTACGACTTCACCCCAGTCATGAATCTAGAAGTGGTAAGCGCCCTCCCGAAGGGTTAGCTACCTACTTCTTTTGCAACCCACTCCCATGGTGTGATGGCGGTGTGTACAAGGCCCGGGAACGTATTCACCGTGGCATTCTGATCCCGATTACTAGCGATTCCGACTTCATGGAGTCGAGTTACGAACTCAATCGGACTACGACGCACTTTATGAGGTCCGCTTGCTCTCGCGAGGTCGCTTCTCTCTTTATGCGCCATTGTAGCACGTGTGTAGCCCTGGTCGTAGGGCCATGATGACTTGACGTCATCCCCACCTTCCTCAGTTTATCACTGGCGGTCTCCTTTGAGTTCCCGGCCGGACCGCTGGCAGCAAGGGATAAGGGTTGCGCTCGTTGCCGGGACTTAATAACATTTCTGGCTTACGAGCTGACGGCCATGCAGCACCTGTCTCCTGCAGGCGCAAATCATCTGGAAAGTTCTGTGGATGTCAAGACCAGGTAAAGAGTTCTTCAACGTTTGCATCGAATTAAACCATGCTCCACCACGTACGGGTGTCAGTCATTTGAGTTTTAACCTTGCGGCCGTACTCCCCAGGCGGTCGACTTAACGCGTTAGCTCGGAAGCCACGCCTCAGGGCACGGCACTCAAAGTCGACATCGTTTGCAGCTGGACTACCGGGGTATCTAATCTGTTTGCTCCCCACGCTTTCGCACCACAGACGTCAGTCTTCGTCAGGGGCGCCTTCGCCACCGGTATTCCCTCAGATCTCTACGCATTTCACCGCCGCCTGCGATTCTGCCCCCCTCTGCACGAGATAAACGCCGGTATCAGATGCAGTTCCCAGGTTGAGGCCGGGGACCTACATCTGATAACAAACCGCCGTGCGCTTTACGCCAGTAATTCCGATTAACGCACACCCTCCGTATTACCGCGGCTGCTGTGGCACAGGTGCTCCGGTCACTTCTTCTGCGAGTAACGTCAATGAGCAAAGGTATTAACTTTACTCCTTACTCCCGCTGAAAGTACCTTACAACCCGAAGGCCTTCTTCATACGGCATGGCTGCATCAGGCTTGCGCCCATTGTGCAATATTCCCCACTGCTGCCTCCGTAG
+
4-**(-6)+04/..4*.,&.07570:<.)+--+0/0971,('2(('2662/*,.85-+00''---4*/+('(,.271045:64882-01*43+*-+24+')'*.&#('&)/.2857510'0774833'.30030183451/14565845694.../4.)+029..-,))''-424257976+/2,(')))%,+7'.-5:737(;,-)3/61../..),',/9:21/)+)*-.++)/,--,*,-/*',&)*.016-0.//3;2,.*+0452;95/,/-+,,,-,)'-/2;,,8;99+++,0.28-010/-*--30/-+01),5::.*.38979/4++-;2022576771*6197:0261))217/9,0+3-24047)))4,/-&.,.'32:947143/5,,'-,3*:*(,',6:552+/($)1,73:3,'()'$%&'*+.2366,(')&&'$)))+)13.'.--*%$"&%)/,+,)0+*+(*)'*/-0-.0;9::35554),+*-,,5;.20/65/&',38934,)%,,64**/-380'-+-570./-),898:244'''.%-&/+)'$$%*)315:41.,*183+91010../434.002-308,-/645543/%,-+2/51/-(,+++.2/2+/'+/-1/3865/'/**%*(+-(+.5*1**0420505452:8+.*.,*36897688*70,000/..4./%%/7,'*,,89/'*((+01.),-15$%$&%3250./..0:3356*/*1(/(,82;9788./4%52.,-37+,6()010066/0+-(-32,.22'&&#&%$$%%%/+.-*1468:-*,*&)&&+),+(+400.3+1,--93-.2323+02651*+2838,&(.20(-3,.*)&')*,530+%(1,7<;95*0**(56.+*-+'+-.///5688<4/./32400+($**187353*-332039,/-75533/,*.0.13%/'(&$&(((/,'%&4):9:3)'&)&,,0/...+5+++24738*0--,3,1(*285+,.2(*'$')42-'-)))/)(*-1642,--*.2+()*)..47<7:<:893862879866777578'1-568/4329;1.:-..152106/462)'((,-++05/3514//
@01df64a8-bd2b-4bb8-955c-73754dd15367 ch=70 read=123950 start_time=2019-12-13T14:22:24Z barcode=BC01 runid=2c9cf7bc05858273f10e7d7ec552fc0bd742dc3e
CTCCTACGGGAGACAGTGGGGAATATTGCACAATGGGCGCAAGCCTGATGCAACCATACCGCGTGTAGAAAGAAGGCCTTCGGAGTTGTAAGTACTTTCAGCGGGGAGGAAGGGAGTAAAGTTAATACCTTTGCTCATTGACGTTACCGCGAAAAGCCACCAGCTAACTCCGTGCCAGCAGCCGCGGTAGCCACAGGAGAGGTACAGCGTTAATCGGAATTACTGGGCGTAAAGCGCGCAGGCGGTTTGTTAAGTCAGATGTGAAATCCCCGGGCTCCAGCCACAGAACTGCATCTGATACTGGCAACAGTCTCTCGTAGAGGGGTAAAATTCAAGTGTAGCGGTGAAATACGTAAAGTCTGGAGGAATACCGGTGGCAGGCAGCCCCCTGGACGAGACTGACGCTCGGGTGCGGCGGTAGAACGGTTAGATACCCTGGTAGTCCACGCCGTAAAACGATGTCGACTTGGTTGTGCCAGCAGAAATGGCTTCCGGAGCTAACGCGTTAAGTCGGCGCCTGGGAATACGGCCGCAAGGTTAAAACTCAAATAGATTGACGGGGGCCCGCACAAGCGGTGGCATGTGGTTTAATTCGTGCAACGCGAAAGGCCTTACGCAGTCTTGGCGACATCCACGGAAGTTTTTTCAGAGATGAGAATAATGCCTTCGGGAACCGTGGAGACAAGGTGCTGCATGGCTGTCGTCAGCTCGGTATTGTAGAAATGTTACAGGTTCAAAGTCCACAACGAGCATAACCCATATCCCTTTAATTTGCCAGCGGTCAGAAATGGGAACTCCAAAGGAGACTGCCAGTGATAAACTGGAGGTGGGGATGACGTCAAGTCTGGCCCTTGACCAGGGCTACGTATACAATGGCGCGCCACAAGAAGCGACCTCGCGAGCAAAGCGGACCTCGCCAAAGTGCGTCGTGGTCGGATGGAGTCTGCAACTCGACTCCATGAAGTCGGAATCGCTAGTAATCGTGGATCAGAATGCCACGGTGAGACTCATTCCAAAAGGCCTTGTACACACCGCCGTCACACACACCATGGGAGTGAGTTACCAAAAAGAAAGTAGAGTAGCAACTGGGAGGGCGCTTACCACTTTGTGATTCATGACTGAAATTGAAGTCGTAACAAGGTAACCAG
+
('0,%$*+0-')%)/-6+0+'))+%6))))/29776+*'(+/'+466686-.$)%&)'.0/63(&&%%,2*&+,./16670,1*+/0),07-0.12<83*.,.87.)(.**,1,%)*.57,0*8)*)/./6/.664%2%-%4.,+&*'$''),-,$&'&++&)+,.5112.*.*755771//(,3.4,*%&&&(%3&'''))*',,/04+51627,7.5-5,--0888604:0+,+++--453016<;-833)2./+,-876.32-*.33,-3/.,2'('.&%&'*+015555430+,++,755-/*($%&'+,5414/,'(**'))-0,0/5,+)(('))/,54')7/,&0,-/,+'*,.:202*2105:7260/0)().,225966-,/60/,%%&&'*+.*//.(.*+6+*'')'(''&%'%((,*,5548;2/2860301-%+-0666289+--,,,6650**()&1602+13&&&$)%$%$&')-,1-2,)*++,5--.+/,8-//4')+,.40//,)))*4-605.400)0-627;542239--%%*/,1-2/,86/07**+-.*&..126(')+..239597.6.95/(,07-/+*%%)('&-*))')%'&%**+)++,.(033/)$''*),*13;85+4'&)'+*),%()+*./01839/)+*,+.6.*'(&++/.,-1/222.2*&&$$%+.///)(%&'4)&*'2.)*.((./&&-6*-*-/18&())(*/.%(-2,'&$%&$**/4/&+)*+3(((&%(+3)+/84&0.313%',,&&'0+*--2,)-4),-*-/06607&2200008,88/*'+&+.::7.57687661.-06511-/()'$'+/...,,'')')*($/4:656.)+%''',*+&*'&'/.*$''%'&&.-39)+36<87743*+)771-./233516*515--,0-+),-03993222.(*.77733,.-+*..3/63367200.10//299;7754./98/1.%(*/.,)())-0*01.(&)+&&),6190/.-*,*.5.80*,2./.-+-+,1.+0+(&('-&-*6'1+2851*%+**'(0')&%&#$%)(*,3++**'+((.*)3-+*31)%/-/0817+****0,+(*(&,)&'1)(&**-5.7124/+%)
@2f103e15-496a-40d2-86d8-b363a3145f78 ch=53 read=165677 start_time=2019-12-13T14:22:18Z barcode=BC01 runid=2c9cf7bc05858273f10e7d7ec552fc0bd742dc3e
CTGTTATACTTCGTTCAGTTACGTATTGCTGGTGCTGAAGAAAGTTGTCGAGTGTCTTTATTGTTAACGATATTGCTCTACGACAGCAGTGAGAATATTGCACAATGGGCGCAAGCCTGATGCTGCTCATGCCGCGTGTATGAAGAAGGCCTTCGGGTTGTAAAAGTACTTTCAGCGGGGAGGAAGAGTAAAAGTTAATACCTTTGCTCATTGACGTTACCCGCAGAAAAAAAACACCAGCTAACTCCGTGCCAGCAGCCGCGAGTAATACCGGGAGGTGCAAGCGTTAATCGGAATTACTGGGCGTAAAGCGCACGCAGGCGGTTTGTTAAGTCAGATGTAAAAATCCCCGGGCTCAACCGCAGAACTGCATCTGATGCGCAAACTTGAGTCTCGTAGAGGGGGGGTAGAATTCCAGGTGTAGCGGTGAAATGCGTAGAGATCTGGAGGAATACCTACCGGTGGCGAAGGCGGCCCCTGGACGAAGACTGACGCTCAGATTAAGCGTATAGGAGCAACAGGATTAGATACCTGGTAGTCCACGCCGTAAACGATACCGACTTGGAGGTTGTGCCCTTGAGGCGTGGCTTCCGGAGCTAACGTTAAAGTCGACCGCCTGGAAGTACGGCCGCAAGTTAAAACTCAAATGAATTGACGGGGGGTACACAAGCGGAGGTGGAGCATGTGGTTTAATTCGATGCAACGCGAAGAACCTTGCCTGGTCTTGACATCACGGTTTTCAGAGATGAGAATGTGCCTTCGGGAACCGTAGAGGACAGGTGCTGCATAGAAACATCGTCAGCTCGTGTTGTGAAATGTTAAGGTTAAGTCCGCAACGAGCGCAACCCTTATCGCTATTTGCCAGCGGTCGGCCGGGAACTCAAAGGAGACTGCCAGTGATAAACTGGAAGGTGGGGATGACGTCGGTCATCATGGCCCTTACGACAGAGACTGCATGGCTACAATGGCGCATACAAAGAGAAGCGACCTCGCGAGAGCAAGCGGACCTCATAAGGGTGCGTCGTAGTCCGGATTGGAGTCTGCAACTCGACTCCATGAAGTCCGGAATCGCCCCAGTAATCTCGTGGATCAGAAGTGCCCGGTGAATACGTTCAGCCTTGTACACACCGCCCGTCACACCAGCAGGAGTGGGTTGCAAAAGAAGTAGGTAGAAACCGACCTTCGGAGGCGCTTACCACTTTGTGATTCATGACTGGGGTGAAGTCGTAACAAGGTAACCGG
+
$.'2)%*+-/9534:6180;//&0&/('**,1767872-&*,*//6.-.&%*'*,/3;0)*+$)$$#$$(/+2+**+/*))+%+(123/5(')-5/207--*++0+*0562377.09-02420++'+*--06512,,)&&')++'(((,,-./0/;/1*&'+.3)+---()%##'''5.)&1+.))&&',79+,,9+5*(*(&(++444+0,0&5+6-+1;0,0--14/1.)''$&(((),+4/..02(.',-'***+/))+$%&%(%&'1()+**..+.14/1460:0805-5/0/607745/++/093../-%,&*33:9409:.*0:17-39(.(/))*72,.+268-/2/.06/.10&'%-)0.899873--)+%'&%+45,4-,,122/126:0.,+/7933./*7+7+:''332/,---4:833:414778621013:9;3/62+901.($$))150,7-))'),,*/0:6/),138,0,+*,()*00235)-%/'%$(')'(+'-,&&*/**'//-/2-+02,5/-39877687,.79:769;-0011/;;75+()1+*,,.0-,+2,'%)*./5776283322./-''(--*.0/457),57538959:892-0*-.11935.43)/042:8,2335;:61,,0--01(,4/,&%#)(,39711.'))*2/*,,/.*-./494*7.;0/..-46-0*)(/-(+45231&4854443230/23/.&((/.;8,)'')+1167428101133/23'79385621&%(*,12)+-/28766+,($0/,0,56545./23477.6.,*'%%&),0.*%8+9<99336-,4737.+,+-1/)0-*+/-.3+*1&,6-+/*$$&.7/7,9154;95889:5<0/.*,/2::;:/--,-237313-**()1-59921459:761'&/-+,,+-175<8-3'%')6)*(+$+*''#%$&''*//5.042552212/6)%(&((()5+465540/)('(&33*.+-,.9766,71'-'((424522**)+(2*(1)(+%&&)98515/.)&%')4+*,,2,,+6'2+,2,-).&%%'(,.80/,/247:8/1%%&(),,0*()1.))8101/303(*+&%)*--21213944;3)(($'(,.)&&&,)(()-551:122;7*&)(((-0,(&$*-'-)('31/77-5&/-0/---).5+.190-1,+0.+$$&(*1575/+,,,,,.++(&%$$(%(*0-236
@b16ee00c-6c0c-44ed-a07d-388722067365 ch=271 read=103578 start_time=2019-12-13T14:22:16Z barcode=BC01 runid=2c9cf7bc05858273f10e7d7ec552fc0bd742dc3e
CCTACGGGAGGCAGCAGTGGGAATATTGCACAATGGGCCTGGCCTGATGCAGCCATGCCGCGTGTATGAAAGAAGACCTTCAGGTTGCTAAAGGCACTTTCAGCGGGAGGAAGGGTAAAAGTTAATACCCTTGCTCGTGGCCCGTTACCCGCAGAAGCACCACAAGGCTAACTCCGGCAGCAGCCACTGATAATACGGAGGTGCAAGCGTTAATCAGATTACTGGGCGTAAAGCGCACGCAGGCGGTTTGTTAAGTCAGATGTGAAATCCCCGGGCTCAACTGGGAACTGCATCTGTTACTGGCAAGCGAGTCGTAGAGGGGTAGAATTCCAGGTGTAGCGGTGAAATGCGTAGAGATCTGGAGGAATACCCGGTGGCGAAGGCGGCCCCTGGACGAACTGACGCTCAGGTGCAGCGTGGGAACAAACAGGATTAGATACCCTGGTAGTCCACGCCGTAAACGATGTCGACTTGGAGGTTGTGCCCTTGAGCGTGGCTTCAGGCTAACGCATTAAGTCGACCGCCACCAAAGTGCAGCCGCAGAGTTAAAACAAATGAATTGACGGGGCCGCACAAGCGGTGGAGCATGGTTTAACTCGATGCAACGCAGAACCTTACCTGGTCTTGACGTACGGAAGTTTTCAGAGATGAGAATGTGCCTTCGGGAACCGTAGAGACAGGTGCTGCATGGCTGTCGTCAGCTCGTGTTGTGAAATGTTGGGTTAAGTCCGCAACGAGCGCAACCCTTATCTTTGTTGCCAGCGGTCAGCCGGGAACTCAAAGGAGACTGCCAGTGTGGTAAACTGGAGGAAGGTGGGGATGATCAAGTCATCATGGTACCCGACCAGGGCTACACGATGCTACAATGGCATACAAAGAGAAGCGACCTCGCGAGAGCAAGCGGACCTCATAAAGTGCGTCGTAGTCGGATTGGAGTCTGCAACTCGACTCCATGAAGTCGGAGATCGCTGAAATAATCGTGGATCAGAATGCCACGGTGAATACGTTCCCCAGGCCTTGTACCGCCAACCGCACCATGGGAGTGGGTTGCAAAGAAGTGGAGTAACCTTCGGGGCGCCACTTTGTGATTCATGACTGGGGTGAAGTCGTAACAAGGTAACCGG
+
,-,..,36+/3,)--$,,(&)(*,&/.'(&(*.)+'&'#$%&-2.//11:5&0**+&3957::5401//5(&*))%++,0.'+&-,%'+)/)&%%%((31/-.0/:-'*.,,++'),<9)*8+:*,+86+4-+,0.&.+..3-+31/2;3/0+)0*)-.78&&&%)*++7//.0%'%()/**)7*$-%)$,..+.1+)(+)..18236437/4/-*('+(().38121,50,),./*+*,+3:;608<;.181606845741/./950444,*48869(5+..9)4..54342/&&(1-//3:-,(%''%**-1+)*&+-.++'(*0-.1,,98865-/.*1/*/2*)+++,--+)+..068.,0+2/176)*).(1)((1*0--1/95/,6600'&+*)*+.,../05487/-.,*&'''(',8;57020*5+&*4/4292-.3546892,-+8097;<73212055.'*.+1,-+0.8/5,46(+(('*)++.744-3').,*,0--.-,208-27566758514)12&*'%)'/13&+,+'*.8.;8/%046,)&(,*,&*,6.-/0*,+-188926434&)),0+26<404002554&5*4.0,(',,-/3/-1**(,-0//0*2&.(*'+*))2<<:.../11:4.--4./4117213-90*)+/22)*),,0,13/-(')-+..0+1/14566/,00135*1+%'().6,./<3986:30-.11(+026*+41../-21--1.,+-3)&+.*-6.'--5,.+/47+880:11584,,*(+-35,6/-/2/,,6/08:567,*1('')&))3850-,*-.0,,.0476**&)$%(&(,12:82875,)(%'''(-270/7/+/)()./555())&(*(*67/+/0,/-,(&'(+.)*,*')0.0-./3''(1753(%2&-03*0+2/1.,-/3388261/2,.2663/1707///(6')*/302,)''&),6.//::::9://.91/23/10:811:329410320')0951/,&''*.*+.(,+4*-,06.21/,)*)10119002:.&(.&(''%$%'*)((*,,0,)('(%%+-74-3457;7898886056.)),)'+53897/36)0,284969
@54e826b9-d2c8-4168-bb52-bb52dbb4eb94 ch=223 read=276673 start_time=2019-12-13T14:22:26Z barcode=BC01 runid=2c9cf7bc05858273f10e7d7ec552fc0bd742dc3e
CTCCTACGGGAGGCAGCAGTGGGGAGATATTGCACAATGGAAACTCCCTGATGCAACAACGCCGCGTGAGTGACGAAAGGTTTTCGGATCGTAAAGCTCTGTCTTTGGGAGAATAATGACGGTACAGGAGGGAAGCCACGGCTAACTACGTGCCAGCAGCCGCGTGTATACGTAGGTGGCAGGCGTTATCAGATTTACTAGGCATGCAAGGGGCGTAGGCGGATGGTCGTGGGATGTGAAATACCGGGCTCAACTTGGGTGCTGCATTCAAACTGGTTATCAGAGTGCAGGAGAGGAGAGTGGAATTCCTAGTGTAGCGGTGAAATGCGTAAGAGATTAGGAGAGAACACCAGTGGCGAAGAGCGACTCTCTGGACTGTAACTGACGCTGGCTCCAGCGTGGGGCAAACGGGATTAGATACCCTGGTAGTCCACGCCGTAAACGATGTCGACTTGGAGGTTGTGCCCTTGAGGGGCGTGGCTTCCGGAGCTAACGCGTTAAGTCGACCACCTGGGGAGTACGGCCGCAAGGTTAAAACTCAAATGAATTGACGGGGGCCCGCACAAGCGGTGGAGCATGTGGTTTAATTCGATGCAACGCGAAGAACCTTGCCTGGTCTTGACATCCACGGAAACAGAGATGAGAATGTGCCTTCGGGAACCGTGAGACAGGTGCTGCATGGCTGTCGTCTGGCTGTATTTGTGAAATGTTGGAGTTAAGTCCGCAACGAGCGCAACCCTTATCCTTTGTTGCCAGCGGTCGGCCGGGAACTCGAGACTGCCAGTGATAAACTGGAGGAAGGTGGGGATGACGTCAGAGTCATCATGGCCCACTTGACCAGGGCTACACGTGCTACAATGGCGCATACAAAGAGAAGCGACCTCGCGAGCAAGCGGACCTCATAAAAAAGTGCGTCGTAGTCCGGATTGAGTCTGCAACTCGACTCCATGAAGTCGGAATCGCTGGTAATCGTGGATGAATTGCCACGGTGAATACGTTCCCAGGCGCTGTACACACCGCCCGTCACACCATGATGGGTTGCAGTAGGTAGCTTAACCTTCGGGAGGCACACTTTGTGATTCATGACTGGGGTGAAGTCGTAACAAGGTAACCGGAAGATAGAGCGACGAACGAAGCAGGGCCAACACGAAGACACCGACAGCTTTCTTCAGCACCAGCAATACGTAACCCGCA
+
000-&'*)5-+-((6270/7.'-)'(,.+1//+,-.9;6*).())-,'&+,2678-437323:5256/%&'+7744./&++7:-1/5356654;0+/2376714;8071/&%1-0.)(()'.+-./*1+01+,2.170-0-,*,+*+)+,-26600,++2,02/1((&+'+,-659224-+/6/-.5+-0'0+.96.)*'(.,&,,/12(2*+-46:6:::;674241),(532-,)&*6*,(3,+3.451,((().97578:55152/(37678050//1-*(*-55.1.),'-.')&((-,,*.-(-+&056.,-,421.,(.')81.1*'(*'0.0151..*134.77,8607,++-('*,;74220/-0/(')+&&'(,(+.65500*,1&('(+24-,-//7,.%26,11-)///18)+78856763-/13968:;71/-..3874-2,/*%'(17+//78-*/.0+2,0.23./)&')(..,./27:6641617/45610/-',*''*.)%&'(160:1-+0(0+716:;9---7892/2/6/22315;9-.8.++13113747/3,*+,7757897<;181<4001,357767569+.5608/,5955/014626:9:1*)-+(&%&('((,+630,/2/054675:83<:26798:86668-25789;97.-..,/4:;7,++2,4.)*%,2,**,'./+,3;45)-/957/-41),1&2%&*--3896;2,22351073,2..41-007;77*8.31:6261/**&'',189;/,/++-22&,--0*.-22/4,.**&+,8798:84&'),44;6//*'(*)$'$$*+15*/-.*)((&)&(-85324532521432+007,)+')+()6*-,*+01,,,+.2*-.768777778;:14.,98:::8792733+4/.7,&&++-34.5+--2/'2306.,).+*,3-61866/0/).2/701/0,.*)&&&()(55-/.5/-05210///4-*&024))*'+*,)+(.6.4:.-1487353,&*$'+:6480+*$('2,*'''&)./303:6/8/')'''(&(-21023505//03441034(''*)'+0).,-)+*+,,6:9:79.5---..-11299*+47+-,'&%**&&&-+0,+$,('*0+-%&)+(%)06:-472*+--.1/((,.-+,-+-'+#%&&%
@31599bf7-7520-4168-9a5c-7343d0fcd531 ch=320 read=97319 start_time=2019-12-13T14:22:33Z barcode=BC01 runid=2c9cf7bc05858273f10e7d7ec552fc0bd742dc3e
CAGTTACCTTATTACGACTTCACCCAATCATCGGAAATCCCGCGGCGCTCCAGCGCCCGCGGATTTAGGCCACCAGCTTCGGGTATTATCAACTCTCGGAAGTGGTGCTTGACGGGCGGTATGTACAAGGCTGAGGTATTCACGCATTTTGCTGATTCGCGATTACCGCTGATTCAACCATGTAGTCGAGTTGCAGACTACCATTCGGTAGGTGGTTTTGGGTTTTGCTTCCACCTCGCGGCCCTTCCCTCTGCCATTGGCGGCGCATTAGTAGCCCAGGTCGCAAGGGGCGTGATGATTCATCCCCGCCCTCCTCCAGCTTGTCACTGGCAGTCCTGCTTCGGTCCCCAGCAATGATGGTAGCTAACGACAAGGGTTGCGCTCGTTGCGGGACTTAACCAACATCTCACGGCACGAGCTGACGACAGCCATGCACCACCATATATGCCCGTATCTCTCCATCTCTGGGCCTTTTGCCAGGTATCAGCCAGACCTGGTAAGGAGTTCTTCGCGTTGCTTCTAATTAAACCATATTCCACCGCTTGTACATTTAAATCAATTCCTTTGGGTTTCATTTCTTTTGGAAGGACGTATACTCGACCCGAATTACTTATTGCGTTAACTTCACCAGCGCACTGAACTTTGACATCAACACTTAATTGCGCCATCGTTTACGGGCTACTAGAATTAATCTATGTACTCACCACGCTTTCCGGGACTGAGCGTCAGTTGCAAGGCCAGATCAACGCCACTGGTATTCCTCCCATATCCACGCATTTCCACCCGCTTCACGCTTGGAATTTCCACGATCCTCTCCTGCACTCTCTGGCTGCACCAGTTTCTATGGCTTACTGGAAGTTAAACTTCGGAAGCTTTCCACCACAGACCCTTGCTGCCGCCTGCTCCTCTTTACGCCCAATAATTCCGGATAACGCGCCGCCTTTCCATATTACCGCGGCTGCTGGCGTAGTTAGCCGTGGCTTTCTAATAAATTGCATCACTCAGCTGCACCATTTCCTGTAGCCGCCGTTCTCCTTTATAACAGCACGATCAAAACCTTCTTCCTTCACGCGGCGTTGCTCAGTCAGGGTTTCCTCATGCGAAAATTCCTACTGCTGCTCCCGTAGG
+
&&(14()#%&%)(&**)**5+).0**+)-%&$%$''(*.5*)((&%$()-&&%)('&%')).&5-)%/352)('&+,043.4-*%'*(-,-''(**+((%'&'%10-&.&((/&)(0)++&'%(&)((('%#&$'%%$&('')&($$'&'%$'&(546-./+16-+''''+)4,&'%&()22887972/0.8/0.766522-&$**&($$'$%),-5/'&()264+*,-2//,2846-))%(&&&-,4&%&#$'*(,.'&%(''),.3--%(%'++(&2***$%('*23+'%%&&'(%((#%'+-,)'+0,*.+).+)+,10./5/0*3)*)+-.11-/23,-)),)*)&$&'5*..-'*%&$&'($#%&'1--00-0(0,/5977<47+:81+-*.)0/)/.//-&'(*1*)(()$'*+3.6111/%13-.+,,2,(&$$&$'&'&()%%'(**.-*.3.2846(*/)-3042('%%'*(+).$$%&&'(./:.-7/70%,&'4:79<756+0,%+14.(/4,4/8.02())121+*21-315+0,0%)+(&',),')&4,1283++.385/((/,.//-(*&)''(++'*%&'+.,)(('%%(+/,,-,2,.4..+/+3)'0*($'*-.001.02349316,))*,7:310&(*'-(*)%($&),,/,92)$'))%)*(''('&&,,,3)*%$'&+&,/4%(+)+)++4-.&,34221-*+*,,40/31/1''(*/820/)%$#$%(,&&$)%%%$%+)*/6))/.066/1,.$(-'))&+/)),/,+&,**-)*(,)0-&*((-,/21511/38211+*())((*))(%'$&&&+-6.+./2.53+(#&()*(((*7-3(/151))#%$&.29,4127-.+.15:-0.,,//42131-,),+.,/17/+.0.3).)-34631.7.5.3-+&'%+/&*)(*&'$$$',2/191.//./32.0**('(-083+--,/-5.5;./.-2/030./)*'+-()+0%..,&+&)4*3:03&()*+),104988<5340/8/-.0-0%))#%%'())0,&053934;585;4,/,+.1/0810057%553,.36+8*15),%'#$%'.0.482.,(,*)'#$'&-'('+','
@b8c9e666-03e1-4131-b1b2-2fd91ceacc16 ch=183 read=233338 start_time=2019-12-13T14:22:47Z barcode=BC01 runid=2c9cf7bc05858273f10e7d7ec552fc0bd742dc3e
CGGTGTGACGGCTTCACCCAATCATCGACTTTGCAGCCCGAACAGCTGGCTCCCCTTGAGTTGGGCCGCCCTCGAGCACTTTTCGTGGTGTGACGGGCGGGTGTACAAGGCCAGGAACATGCCGCCAGTATGCTGATATGATTACCGGTGGTTCGACTTCACGTAGGCGAGTTAAGCCACCTACACGATCCTGGTGTTTCTCAGGTTTATCCACCTCTTGGTATTGCTTCCCGATCTATTAACTCCCATTGTAGTACGTGTGTAGCCCAGGTCATAGGGCATGATGGTTGACGTCATCCCGCCTTCCTCCCGCATTGTCTGCGGCGGTCTCGGGTTGTAAGTGCTGGCAACATAAGATGGGGGTTGCGCTCGTTGCGGGACTTAACCAACATCTCACGGCACGAGCTGACGACAGCCGTGCACCACCTGTTTTCTGGCTTCCGAGAAGAACTATCTCTAGTTCTGTCCATCAATGTCAAGACCTGGTAAAGTTCTTCGCGTTGCGTCGAATTAAACCACATGCTCCACCGCTTGCCGCGGGGCCCAAATCAATTCGTTTGAGTTCTTAACGCCCAGGTCGTACTCCCAGGCAGGGTACTTATTGCGACGCTCCGGCACAGAGGGGTCGATACCTCACCTGGTACCCATCGTTTGCGGCCAGGACCGGGGTATCTAATCCGTTCGCTCCCTGGCTTTCTTTTCAACGTCAGTTTTCGTCCGAAAGTCGCCTTCGCCACTGGTGTTCTTCCTGATCTACGCGACATCACCGCGTACACTAGAATTCCACTTTCCTCTCCGATGCTCTAGATTGGCGGTTTCCATCCCATCCCCAGTTCGTGTTTACAAACAGACAACCAATCCGCCACTTGCTGCCACGCAGTAATTCCGGACAACGCTTGCCATTGGGTATTACCGCGGCTGCTGGCGTAGTTGACCGTGGCTTTCTATTCCGGTACGTCAATCCTTCGCTAACTATTTTACCGAAGACCTTTCATTAGCCGATTAACAGGCTTTACAACCCGAAGGCCGGTATCCTCCACGCAGCGTTGCTCCGTCAGACTTTCGTCCATTGCGGATGCCCTGCTGCTCCGTAGAG
+
2'**%#'#$&%&+.-+/0-+/-..97-*,074-0*&+-('&(.+47:7977)+&&$%(%%'$%$$$'&(-&%'&&-*$)&((*-46.4,+,./54993-+)&%&%&+2/4.7$+'0-.)*%&'&+&'(,,3/-.-+()()&($%*&&%$&'*'(%((01/+////''$('(,+$((+.%'&'(*(,-122%%*0.//<903/'1-1:-$)*''.-)&%$&$2()1--144)&')++(*,,-1..07))9/+.*+-'-./95)%%(.0'%/332.-'16/--+.12*&43'+:8.,)*.**),.-..),55-)/-.6///4/329.,,-*)&%''(2$&$&&/37988,'%,+126014'4780*1/0/11568:574:97.4(,&,)-+104443.11*.&&++0144,6,,,,'483974149-1-./18815++2)&'-''&'(&'',',./0/,-,.170-,018024390'02/55661*)*2/5'+,:17;766405,--00**-..1<999/.-,*.+0'%)(')-/)())+*''$&'+%&')--703,&(*&(%'))%&').-')%$%)/-0*0*-+692*.0*%(*(.,,00,1)#$%%$#%,.+*-*,0.,&*1/+,-001'43/0'*21',/--54,0676;;&0*-**%/6/4.(53.-,-20/00/*(--,,,,74-+.2127**(-21.,(./::458<<8,339'',4*-.14::7<989:-562610000*.0'%%&'&,)*&%&%%%)*/1:.0/*'(&(*+**0,1.5(+*43/2,.)*,+*+**+12,++3*/1/061;4,.+,/95.,823(%,/2&&%$$%%%'++-&/,0/*(+1/9/63&)'#'%&(((&))&'&&$%)-01.1+2-70.'/,.00/2/%)%&''&),1).0-//7222530.-+(+518%&',+038-+86--%220+1+(&'%(+-916353/'(,,**+,32.*-0((--)+1,**,*$&($$&%'(9-3.2.0,*2-''(*+03((+-,0-*(%),.3--2-%+(+%.1/.835668,++&%(')8154663.6613++%&$())(*0...-57+-$'&-
@c10db6d0-c9d9-4a99-aef4-6d7c979ea742 ch=364 read=195578 start_time=2019-12-13T14:22:43Z barcode=BC01 runid=2c9cf7bc05858273f10e7d7ec552fc0bd742dc3e
CCGGTTGCAACGGTACGACTTCACCCCAATCGCTGACCTACCGCTAAACCGCTGCCTCCTTGCGGTTAGCTCACGGACTTCGGGTATTGCCAACTCTCATGGTGTGGCGGGCCGGTGTGTAGCCGCAAGACCCGGGAACGTATTCACCGCGACATTCTGATTCCCGCGATTACTAAGTAACTCCAGCTTCATGTAGGCGAGTTTCAGCCTACAATCAACTGGTTGGCTTTAAAGTTTGGCTCCACCTCGCCATTATTACTCTCTCTGTACCAGCCATTTGTAGCAGCACGTGTAGCCCTACACACATAAGGGGCATGATGGTTGACGTCATCCCACAGCCTCCTGGATTAGCAAGCAGTCTCGCTAGAGTCCTCAACAATGGTAGTAACTAACGACAAGGAGTTTGCGCTCGTTGCCGGGACTTAACCCAACATCTCGACACGAGCTGACGACAACCATGCACCACCTGTCACCTTGTCCCCGAAGGAATTTCCTCGATTAAAAGAGTAATGCAAAGGGATGTCAAATTAGAGTAAGGTTCTTCGCGTTGCTTCGAATTAAAACATGCTCCGCTTCTTGTGCGGGTCCCCGTCAATTCCCGAGTTTAATCTTGCGGCCGTACTCCCCAGGCGGAATGCCAATGCGTTAGCGGCGGCACGGTGAAACCCCCCACACCTATAGTATTCATCGTTTACGGCGTGGACTACCAGGGTATCGATGTTTTGCTCCCCGCGCTTTCGAGAACTCAGCGTCAGTTACAGTCCAAGTCTTCACCACTGGTGTTCTTCTAATCTCTACGCATTTCACCGCTACACTAGAATTCCACTCTCCTCTCCTGCACTCTAGATAACCAGTTTGGAATGCACCTTTAAGTTGAGCCTGGGTATTTCCATCCCCACTTAATCATCCGCCTACGCTCCCTTTTTTTTTTACGCCCAGTAAATCCGGATACGCTCACCGTATTACCGCGGCTGCTGGCACGTAGTAGTTAGCCAAAGTGGCTTCCTCCTTAAGGTGCCGTCATTATCTTCCCCAAAGAACAGAGCTTTACGATCCGAAAACCTTCATCACTCCGCGGCGTTGCATCAGGGTTTCCCCATTTGTGCAATATTCCCTGCTGCCTCCCGTAGGAG
+
.-.5.9$,%$''--*+)*))+((+07-./,2),.,-/.((+(%%(%**02,.)*-5./-.4,1'0.9,,,00348:22032+4./*1.-37/..,,)+)+-.+35.7/-5/-*4901+'('&&&$(+0+21,%+0),*+.3+00-+18054564698799837**+02106,,-/%()./0*1('$'*52-30/,-..1211;4213584674;0-**)((&%%&(+143.:30-.(('++,/*-:88//&$&-$)(%(((**,2000+-0,*5;/87.+.(''')21122,*(**5+'(,,,,*-.10-220**(&'*&-.5./17999+:9*')%&)(+03-(/&1',+-,'++,55515-/12(+-//0010/1140%/*+,4463232/10-1,,-&)39**75789/6.+-'0380+-*-'*(%(')'()*.()+36+(-12/-.,'..,-635,-,00553..//019-9/..10),-/-,),)13+2+0,0163;3,%'(*.3761:7.*32,,&().+'('('%&(').//:10;.+*+,:...:3+**4(.('&%&.,/.13+-,,('*(-/713**284)&)+-97.1&&'&+,:9-74.1+*))%(').'((+59*+3761:5;6(/*-+**,*10//.1.+,2-.)+($$$$''/1++)&+(/-*)%&*.66;8046.47+(')&+,26;999764&0&$,'*(#$&%(+.)%*)473(',(,+640**)))+.,+%'&()1534/0..25&+%%%%'''$)*%)(+'+()96685+(***),,./4524<*,&*+/2-,-,,4(')'-*/,%''*,+.00089./4+-,-/0.2-/&,'.03:6..*++%&%)%')&*'*(744/582.5-.-/84,-**+-,,&),,-7.2-,+*'+..,224274)0.601.551++/*33*'+-16/,-124-+&%$%&)(),&(-2//31./.8121632+(%+$-%#+),,1+',*+/+&%&&%&+)&'+&&()(*')%04/09/;...98,8;;-44)''4-3/.-,-11--//1/+&+*+/-417177801..&&&)40*-)(((++*+--+/,026.%,1'(01*+.,-2215,)000.1724:0.23&*)%
@63929950-bb28-408a-b16a-88c2e65e70ba ch=106 read=174636 start_time=2019-12-13T14:22:43Z barcode=BC01 runid=2c9cf7bc05858273f10e7d7ec552fc0bd742dc3e
CTCCACGGGGAGGCAGCAGTAGAATTTTCGGCAATGGAAACCTGACCGAGCAACGCCGCGTGAAAGGAAGAAGGTTTTCAGTTGTAAACTTCTGTTGCAAGGAAGAACAGCGGCTACGGGAAATGGTAGCCGAGTGACGTACTTACTTTTATTAGAAAGCCACGATAACTACGTCAGCCGCGGTAATACGTAGGTGGCAAGCGTTATCGGAATTATTGGGCGTAAAGGGGAGCAGGCGGCAGCAGGGTCTGTGGTGAAAGCCTGAAGCTTAACCAGTAAGCCATAGAAACCAGGCAACTAGAAGTGCAGAATGCGTGGAATTCCATGTGTAGCGGTGAAATGCGTAGATATATGGAGGAGGAACACCAGTGGCGAAGGCGACGATCTGGCCTGCAACTGACCCCTTCAGTCAGCGTGGGGAGCAAATAGATTAAGATACCCTAGTAGTCCACGCCGTAAACGTGAAGTACTGGTGTTGGATGTCAAGGTTCAGTGCTGCAGTTAACGCAATAAGTGATATACTCCGCCTGAGTAGTACGTTCGCAAGGAGAATGAAACTCAAAGGAATTGACGGGGGCCCGCAAGCGGTGGAGCATGTGGTTTTAATTCGAAGCAACGCGAAGAACCTTACCAGGTCTTGACATGCCATAAAGGCTCCAGGAGAATAGCTATGAGATACAGGTGGTGCATGGTTGTCGTCAGCTCGTGTCGTGAGATGTTGGAGTTTAAGTCCGCAACGAGCGCAACCGCGCTATCGTTAGTTACCATCATTAAGTTGGGGACTCTAACTAGAGACACGTTGGCTGGAGGAAGGATGGCGTCAATCGTATACCTTATGACCTGGGGCTACACGTGCTACAATGGATGTGGTGCAGAGGAAGCGAAGCCGCGAGGTGAAGCAAAACCCGCCAAAACCATTCTCGAGTTCGGATTGTAGTCACCGCAACTCGACTACATGAAGTTGGAATCGCTGGTAATCGCGAATCCAGCATGTCGCGGTGAATACGTTCTCGGGCCTTGTACACACCGCCCGTCACACCACGAGTTGATGTACGAAGCCGGTGGCCTAACCGCAAGGAAGGAGCTGTCTAAGGTGGGATTGATGAGTTGGGGTGAAGTCGTGAAGCTGGGTAACCGG
+
.,1)*+,38/&-/+949111.*'*)48767;83;3.*,,)05*+,8:65511,++075738556)-1+-'*++/.:7,-%,'9,4472/143:07.**)-*,,2-08/(..1:2*)*(.)+0.,0')+,23)'''(78773(%$#&''*('')(&-0-+/7-/-&&(4.5))''#(&*)((+'+(())141+*))-2+08/5468436+2,000*/,5504478:,)'3,(,,25995:7-+*%.160003344696;90276716-,--0++-&+)+3(.921.-/1818876-)$))+'+)&)$%$,%'$&(,-9-6-6,0-(*'))+-/01)3'(2,*6765534644-250-3,)/-*7///0,33*6)%'.'/-69:323213749378977.--/,)''++045*)&&)(#((')&+57)&%'%3'('(.2(/7))+00/6362-..1856:;930//+---%,*(/.2/:1:1:99:31-45;7+5789889+224/&-'*,.,/.,.))*+-+-*2/+093.,%+.'6)+-:<;76+'+(')-0225;844630*)'&')')+6.6:3,,.'%'05066<:;:/..,-(),0/9</079:6304+++%(&)(+5*,4-**++/6)-*,)0.-.2.-$&$&*.76/6749(+/+*'&*5431100)*(*.170341,-+.-7;3,30,-45671111177677630-),1304+)%(08,13,-.-(,430'%--%,/+1/&)$$'*-:5281-20/6;;:90614-*-,6:<28652/,&)&('&+&+$%'%%$+(-.1)''%$('()&*'%*(++*+%($'$'(&%$&($-)%%'+0**,,&'.2474/2.5-.6..+*,4235+,&(*)/+,).,+4;44(&)(,,/2+,+68-/2+')(,0423583500-%'&.<008,4.+,.-11&'&%',*)**&''*+--..081-9080878220**'*-//29649/5(').)*)*+1704/02::9:19:.07488:5340001(.,1:74:801677341'*-00/'()$%%)-),.+28988707//5764/103-5/7/-,,,2342506,4-453,9(''&')(-8+99-)-51005+2%))%&*(4--7;7775
@14b7fbe0-d123-4f2b-85da-3ef869d18d09 ch=283 read=97555 start_time=2019-12-13T14:22:54Z barcode=BC01 runid=2c9cf7bc05858273f10e7d7ec552fc0bd742dc3e
CTCCTACGGGGAGGCAGCAGTGGGAATATTACTGTCGAAACCCTGATGCAGCAACGCCGCGTAGTGATGAAGGTTTTCGGATCGTACTCTGTCTTTGGGAAGATAATGACGGTACCCAGGAGGAAGCCACGGCTAACTACGTGCCAGCAGCCGCGGTAATACGTAGGTGGCGAGCGTTATCGGATTTACTGGGCGTAAAGGGGCGTAGGCGGATGATTAAGTGGGATGTGAAATACCCAGGCTCAACTTGGGTGCTGCATTCCAAACTGGTTATCTAGAGTGCAGGAGAGGGAGAGTGGAATTCCTAGTGTAGCGGTGAAATGCGCGTAGAGATTAGGAAGAACACCAGTGGCGAAAGGCGACTCTCTGGACTGTAACTGACGCTGAGGCTCAGCGTGGGGAGCAAGCAGGATTATACCCTGGTAGTCCACGCCGTAAACGATGAATACTAGGTGTGGGGTTTCAACACCTCCGTGCCGCCATAACGCATTAAGTATTCCGCCTGCAGAATTACGGTCGCAAGATTAAAACTCAAAGGGAATTGACGGGGACCCGCACAAGTAGCGGAGCATGTGGTTTAATTCGAAGCAACGAAGGGTATACCTACATGACATCCCTTGCATTACTCTTAATCGAAATCCCTTCGGGGACAAGGTGACAGGTGGTTATAGTTTGTCGTCAGCTCGTGTCGTGAGATGTTGGGTTAAGTCCCGCAACGAGCGCAACCCAGCAATCGTTAGTTACTACCATTAAGTTGAGGACTCTGGCAGAGACTGCCTGGGTTAACCAGGAGGAAGGTGGGGATGACGTCAAATCATCCCATGCCCTTATGTGTAGGGCTACGTGCTACAATGGCTGGTACAGAGATGCAATACCACCGCGGGAGGTGGAGCCAAACTTTAAGAAACCAGTCTCCCGAAGTTCGGATTGTAGGCTGAAACTCGCCTACATGAAGCTGGAGTTACTAGTAATCATGGCGAATCAGAATGTCGCGGTGAATACGTTCGGGTCTTGTACACCGCCCGTCACACACCATGAGAGAGTTGGCAATACCCGAAGTCCGTGGAAAGCTAACCGCAAAGGAGGCAGCGGCCGAAGGTAGGGTCAGCGATTGAAGTCGTAACAAAGGTAACCGG
+
+,12,-.)**)$*1,*-,'--,+,'.-.29(21431-$'.'(&(*-+,/--42./'-/((&'''1%&',-5082<823,:/01())*+'-,.14:<48.+*')*+,,/%1-78216+*,+'-*,+(//()).-++*-01505047310//6/-/*1,.1-+///,1-+50-)*((+3-,,5*,(06,**7760/146;/*5/.-.-,/00:;9764651*+,1;;9875*,/-(2.79**5858,.('(+5762+***+469-9:87004-:222772//012496..,,1+)),-,/.,/-:+1)+,973/114:8.26.-434014.-)(*-,%(/+4*,2//2:/70700./6)0/63-,+**,-3899698:80//./667883.,,*%()+66;9.&-,00%))0703411-27*+38756658+-04;7895-0..023;76572455596;;6.<;11-,-175882579971*$'*:379/9.8-334735.,04*)'(&+&+)*,2:882621-.,5,;:43344;/*-.*..2/001.:957:0-,-0/))**010/),.840.-0/84/4198612.00(1')+&%$&$%'+.,,,-//244537,,/,.1360/../3*.,.+((-'(46080(49+6665*4,-.3.3562-4%&(*/3;71112220133577440/23425766<8;83935166)+'..66**,-.32)0/)%&'),,//821/04//159;-8-:.,6,,+351222,,&&&&&*,-/789868/6/4.013.1-0-)-*/-/7:53667742408/-,/.5,**21181)1/001/-,*)/++)+&**+0*-,0+***,1//02-++++4/,,5.0/0'.,)''**'&$-,:-0/:3<:.44-.-&.0,26525303*))-*+539*0+8--..,302-+4.,66312-,+..402..0700+6..--&%+)2//**'+*,,6243/0998:989-40229500-.34%+11131344668274;224831--).5,*+++*)(+/9+4*-920381*.-*+55123&((&')..635+/-3*+-(-+)*,/-824035)3,,)*0,-+++*'-**/+)(--35769<+--36<8;88
@fa4e0120-d9c2-42ad-8fc2-fc22fa099fc6 ch=23 read=111777 start_time=2019-12-13T14:23:02Z barcode=BC01 runid=2c9cf7bc05858273f10e7d7ec552fc0bd742dc3e
TTGGTATTACTTCCACGTTCAGTTACATTGCTGGTGCTGAAAGTTGTCAGTGTCTTGTAATTGCTTTCTGTTGGTGCTGATATTGCTCCTACGGGGAGGCAGCAGTGGGGAATAGTACAATGGGCGCAAGCCTGATGCAGCCATGCCGATATTATGAAGAAGGCCTTTGGAGTTTATAAATACTTTCAGCAGGGAGGAAGGGAGTAAAGTTAATACCTTTGCTCAAATTACCGCAGAAGAAGCACCAGCTAACTCCGTGCCAGCAGCCCGCGTGTACGGAGAGGTGCAAGATTAATCGGAATTACTGGGCGTAAAGCGCGCGGTAGTTTGTTAAGCCGATGTAGAAATCCCAGGCTCAACCACCGGAACTGCATCCTGATACTGGCAAACTTGAGTCTCTCGTAGGGGTAGAATTCCAGGTGTGGCAGTGAAATGCGTATTAGAGATCTGGAGGAATACGGTGGCGAAGGCGGCCCCTGGACGAAGACTGACGCTCAAGGTGCGAAAGCGTGGGAGCAAACAGGATTAAGATACCTGGTAGTCCACGCCAAACGATATGTCGACTTGGAGGTTGTGCCCTTGAGGCGTGGCTTCGGAGCTAACGCGTTAAGTCGACCGCCTGGGGAGTACAGCCGCAAGGTTAAAGCAAATGAATTGACGGGGGCGCACAAGCAGTGGAGCATGGTTTAATTCGATGCAACGCAGAAGAACCCTTACCTGAATGTACGACGTCCGGTTTTCAGAGAGATGAGAATGTGCCTTCGGGAACCGTGAGACGGAGTGCTGCATGGCTGTCGATAGCTCGTGGTGGCGAAATGTTGGGTTAAGTCCGCAACGAGCGCAACCCTTATCGCTGTTGCCAGCGGTCGGCCGAGAGACTCAAAGGGAGACTGCCAGTGATAAACTGGGTGGGGACGACGTCAAGTCATCATGGCCCTTGACCAAGGGCTACCACACGATACTACAATGGCGCACCCACAAAGAAGCGACCTCGCGAGAACAAGCGGACCTCATAAAAGTGCGTCATGAAGGTCCGGATTGGAGTCTGCAACTCGACTCCATGAAGTCCGGAATCGCTAGTAATCGTGGATCCAGAATACCGGTGAATACGTTCAGGCCTTGTACACCCGTCACACCATGGGGAATTGGGTTTACGCAAAAGTAGGTAGCTTAACCTCCGGGAGGCGCACCACTTTGTGATTCGCGGCTGGGGTGAAGTCGTAACAAAGGTAGCCGG
+
%&)'((*,*-15-*$''.6----90.-1/.1265+-/60141))5--.&.0-/+23++,(5'$&)+90200101457:00/*.,**.02-/1/11/&*,,'++-'./+/)()''#&%%))*+/''%)(.(18.--./00+4616,+&&&,&,*+.177',++,63/30-)'(34,%)*-(*(/-:7-'$'$(-*(//)-*4-&)(-5+,13.2,./4461(+,*)**+0+/3&())0,(--++253)+*)-$&%')*-*472/,++4+*')'&#%&''0)*$(*..122+*.+-,..(4,.+*&(',8231-40+)()+'(''%&*.70)/**)%''&(-,1/)*0/,001%,122.3,5,$&$)*'/,0777/,+(),..415)&041*03-+++++,*/+/(++0*,-.025/7)+18120*++(,.-.1/,/031,+0()*+,455:.-2,-41*&'(&,--()-&))1.3:7,)2962+,.).+...-./11.),,21/,.--*-/138/,*.0:34515+..+''(-(-&'%'()-*10),,..'()+.01)/),,+*.041586448.0-90'%)%'+3-011600.0'+'(,,.5303-3.6-/01347914--&)((&%%$-+.4-121./1062/+()*9:10.522.'/%01.&&%('+-&+)(+,5:10/,+&*17/./9;6.+/013/1.0%%)*(*2.5(+)%,1...50&%#&',,%'+&$&,/9731))()*,866449.,*&02221&-(/+5;47.)005*/&()11447676931235/*+*&'(-03/'+&&#'().)+/8/56663,))-+'++(3%%5654312<:,6300&'+,06202&)'*0/,1-7-)$*&(+,-567*--*&++6566:(,))*.07(701()&'/0,+%**1111/2+//057.,1,43(&''*918-,2853*-)'('()+,(3404594/0-*.*()'%'**)$'''+556630,-.-','-00)+0;658230-463*1311032%0*)'(&'(0(,(020.**+)&'(+&++6().462--*..-,4*&)',,-/4//--14232555760)*+.51(/0&*)85;3110430&,-4-1-+)%%%'%('**,+++6-4.))&(%,&)251;7//,0060*&*+05/0)*('.,.2.12%1-(,,(*01492318+))*+2;932++/22-.+,+-.--0&)*+)/:'()**03820
@dc0abcb6-5967-485b-a4a9-ecf1f51f98ba ch=323 read=94035 start_time=2019-12-13T14:23:02Z barcode=BC01 runid=2c9cf7bc05858273f10e7d7ec552fc0bd742dc3e
CCGGTTACCTTATTTACGACTTGCCCCAATCATCAATCCCTGTAGACAGCTCCTTCCTTGGGGTTAGGCCACCGGCTTCGGGTGTTATCAACTCTCGTGGTGTGACGGGCGGTGCAAGGCCGGAGACGTATTCACCGCGGTATGCTGATTCGCGATTACTAGACGATTCCAACTTCATGTGAATCGAGTTGCAGACTTCTGGTGAACTGAGAATGGTTTTATGGGTTTGCTTCACCTCGCAGCTTCGCTTCCCTCTGCACCCATCCATTTGGCACGTGTGGCCAGCCCAGGTCATAAGGGGCATGATGATGATTTTGACGTCATCCCCGCCTTCCCTCCAGCTTGTCACTGGCAGTCTCGCTAGAGTCCCCAACTTAATGATGGTGGCTTTAACGATAAAGGGTTGCGCTCGTTGCGGGATAACCCAACATCTCACGACACGAGCTGACGACAACCATGCACCACCTGTATCTCCTTATGGCTATCTCTCCATCTCTGGAGCCTTTGCCAGGTATGTCAAGTTATAGTGATAGCGTTCTTCGCGTTGCTTCGAATTAAACCACATGCTCCACCGCTTGTGCGAATTTACGTCAATTCCTTTGGGTTTCGTTCTTGCGAACGTACTACTCAGGCAGATTACTTATTGCGTTAACTACGGCACTGGTTTGACATCAACACTTAGTACTCATCGTTTGCAGCGTGGACTACTAGGGTATCTAATCCTATTTGCTCCCCACGCTTTCGGGACTGAGCGTCGGTTGCAGGCCAGATCGTCGCCTTCGCCGCGGGTGTTCCTCCATATATCGCGCATTTCACGCTACACGTAGATTCCACGATCCTCTCCTGCACTCTGGCTGCTGGTTTTGGTACGGTTAAACTGGGGCTTTCTGCAGACCTTGCTGCCGCCTGCTCCTCTTTGCCCAATAATTTCCGGATAACGCTTGCCACCTACGTATTACCGCGGCTGCTGGCACGTAGTTAGCGTGGCTCTAATAAAGGTACCGTCCTCGGCTACCATTTCCTGTAGCCGCCGTTTCTTCCGCTTTATAACAGAGTTTACAATCGAAAACCTTCTTCCTTCACGCGGCGTTGCTCAGTCGGGGTTTCCCCATTGCCGAAATTCCCTACTGCCGCGCTCGTAGGAG
+
35211901040,3;,)*+''&&$&+.,.4373454:/2-*$'(/-//--.1370:8-,/)37101+0799127.6./65,9702/5/,2&,)--0346733/)++.+/2/+*&&(,)/.41+/&('.(++-2--17)+(&%$()1256696244335-,,-,23/-29(,+(*0-:450.&$')*,(0.8.3/./('*&%&+*(*4533536:89:1;:**+,818:7+.26/,06.301(--1:8344448,-2+'('*-*+-4'-,*'%'+)..-.-))).*--++&/)+,660*/682(**++*)*,-082/(*+36999.79:,)0104.3.*,/,*,3.-07.10.32219666)+10),.0.9:*,+)+,-.0006362'&)+-*5-3&(3,;)21.08-0.+8.,20-,092.)+*,)&,0-./243-.002..'$&+...3449:313-.*++11/04/0/44969&-''+%2111325556926611*,/,/8048.*)')+,,.:76201)+3)&(),'&''&))/.67::154.9%-.:0),*--2<745)(*325557.0-'%&%%&%%(%%'**(**-,&.*:-84:93)/5:3/&16.12/1('68((&()-.0*%,*,)'-.++-.4,4+*'),..--+(+)'()003.+17*-777905.-+*(),+,.7769864:0(,*,-.55:53-()(&010002686;070((22,'('167./0-//630+<94840+0.17:.6/6,3+.-*...989+++).6-798::(.%-(++792746:78876.*$('.06<:0./-,/,+&(%&()+0701+,+-0/)+-/550.,&*+.1.5553.'')'&&$%$%&((,,*#$$%*&*.-*.67*&#'(,00,)(%$%#-2'('&%''/:,045((1/*/0/728:'1)6-7500/,,00-4+)/'%%()).2:077+3&*(/05314-*.-/376;5010*(')'+&/.-26.&,+-1:783()**701055,4:03/+)('(0-78;29;()))*(&*28---424)(+)0:9/1+:/)&+109-8/81880-067242.,+,..0+++/'563%132/;/1300,3213(&)+-0528(*%,*&))&)&&(105/3/%'
@1deef7ef-d125-4c17-a03c-9f66d8f6af91 ch=13 read=71564 start_time=2019-12-13T14:22:59Z barcode=BC01 runid=2c9cf7bc05858273f10e7d7ec552fc0bd742dc3e
CCAGTTACCTTCCGACTTCACCCCAGTCATGAATCACAAAGTGGTAAAGCGCCCTCCCGAAAGTTAAGCTACCTCGCTTCTTGCAACCCCTCCCATGAGTGTGACCCGGGCGGGTGTAAGGCCAGGAACATATTCACTGGCATTTCAGTGCACGATTACAAGCTGATTCCGACTTCATGGAGTCAGGTTGCAGACTCAATCCGGACTACGACGCGCTGCCAAGTCCGCTTGCTCTCGCGAGTCGCTTCTCTTTGCTATGCGCCATTTGCAGCACGTGTAGCCCTGGTCGTAAAGAGGCCGCGGTAACTGACGTCATCCCCACCTTCCTCCAGTTTATCACTGGCAGTCTCCTTTGGAGTTCCCGTAGCCGGACCGCTGGCAGCAAAGGATAAAGGGTTGCGCTCGTTGCGGACTTAACCCAACATTTCACAGCACGAGGCTGACGGCAGCCATTGCGGCACCCATATCTCCACGGTTCCCGAAGGCACATTCTCATTTCACAAGCTTCCGGATGTCAAGAGACCAGGTAAAGGTTCTTAGCGTTGCATCAAATTAAGCCATGCTCCCACCCGCTTGCGGGCCCCGTCAATTCCCGCCAGTTTTAACCTTGCGGCCATGCTCCCCAGGCAGTCGGCCAACGCTTCGATTAGCTCCGGAATTATCAAAGGGGCACAACCTCCAAGTCGGCATCGTTACGGCGTGGACTACCAGAATTATCTAATCCTGTTGCTCCCCACGCTTTCGCACCCTGGGTAATCCAGTCTTCGTCAGGGGCCGCCTTCGCCCGCGGTATTCCTCCAGATCCTCTACGCATTTCCACGCTGCACGCAAATTTCACCCCTCTGCAGGGGCTCAAGCTTGCCAGTATGGTTACGGATTCCCAGGTTAAGGCCAGAGTTTACCACATCTGGCTTAACAAGGCCGCCTGCGTGCGCTACCTTAATGTAGTTCGATTAACGCTTGCGCCCTCCGTATTACCGCGGCTGCTGGCTGGAGTTAATGGTGCTATTGCGGGTAGCGTCAGTAAGGCAAAGGTATTAGCCTGCTCCCCTTCCTCCCGCTGAAGTGCTTTTGGCCGAGGCCTTCTTCATACACGCGGCATGGCTGCATCAGGCTTGCGCCCGTTGTACCAATATTCATACTTGCCTCCCGTAGAATAGTATCAGCACCAGCAGAAGGTTAGCACAAGGAATGGCCGGCAGCTTTCTTCGGCACCAGCGTGCGTAGCCCGCA
+
43&)1/''%%%$%&'(('(%*764,,15**()400.2383..&*),4))1-270/,/)'(+%%,+-,*,*(*('&#%''&)'')4+2;4+)/3*'*+'))&)+-.(*)24603''$%')/226$+/)(('*./70))'(/,-37'+)'+$&%()(1'%$%%%$'*-/96**%+)'+),1/***,*+--1-0+-1/.12;32,.002+&&*+3/,$','()-&))//-...+,-035,/'$'(*)+-,0//.1.'&)&..3135164*'+'+*)'&'$%&'+1++-464&+(,*'$))/0)2,730-,&*(/*./,.314,(--.82023/+1093-/366614+**,.2-))+')'$'6.55+(%&'0,25363)(.'&$&)+/9-0/./6:*-,,.7+0&+)62290.+6*&$#)%,.+,)2)-1(((+*%/,/(%,(,+/&0-/,(-2-)+('*-0/,21)#&%-..20+-(./8/3**))*1+',)/2-+031://((*'$')')&,*0/,/1),(*+-8:626549,//36*+'$(,--/)*)/.**)*-+0+2601--+/+'&0-'$$'&)(&+*.51%$&((()*-*$$-($)*59+1504,0)').-/'.%*+0562)-65)-/+.&.(-'*&)((%((+(&(+)4)&&$%&&()+/8-*00(($%(+*5-4(,,.012.4../205'(%('()(,'%)%(+(-&)+&)+3//66885+44)+,/++)$((*/972(*&,.''*,&#&+,/))*366:8(27&)58.0701/.2/,.(*)))**,66431./../13+--7476968<-5*$)%&)#&$'#&%%'+*'&&+-/,+.+'-%-./&*+--.%++**10'.10-',-,&'%+%:)9/*)-+0*/(+/+*++$*)3(&(,(+,0201/**&)''((('/2,-(&&'$,)++**&'$##(*-)(&&*.*),-0.&+'')'&)(+3..37-7/13+/'(*-1.014433,*-*$'+()$%&'+(&2$+(&(&-,+'')%),,&+'',*769*+1**(+'%'%&&,--3-+1;82-7,'')&&,)&)*'+('&'%)%%&(,++-603:3**(+%*())+(%')/*%&'(*5(-,)')&**36-',/*,04.3--'6(*#%$''&(-2.06,-122-,&'$.,.1002/275%6,.--,0,3.&)',(-).+0)**-(,&+%*+/84//.%,)+&-+)*,.5370-+$'#&#%$
@a03aeebd-99f5-4dfb-8c7d-f2bc6c2982d5 ch=320 read=97349 start_time=2019-12-13T14:23:02Z barcode=BC01 runid=2c9cf7bc05858273f10e7d7ec552fc0bd742dc3e
CCGGATTTACCTTGTGCGACTTCACCCCAGTCGCCCGGATCACCCAAAGTGGTAAGCGCCCTCCCAGCGAAGGATTAAGCCTCGCTGCTTTTGCAACCCCACTCCATGGTGTGACTGGCGGTATGTACAAGGCCGGGAACGCGTATTCACCACCGTGGCATTCCTGATCACGGTGCCTAGCGATTCCGGCTTCATGGAGTCGAGTTGCAGACTCAATCCGGACTACTTGCTTTATGAAAGTCCGCTTGCTCTCGCGAAGTCGCTTCTCTTTACATATGCGCCATTTAGCACGTGTGTAGCCCTGGTCGTAAGGGCCATGATGATGACGTCATTACACCTTCCTCCAGTTTATCGCTGGCAGTCTCGCTGAGTTCCCAGCCGGACCGCTGGCAGCGGGATAAAGGAGTTGCGCGCGCTCGTTGGGACTTAACCCAGCATTTCACAGCTTACAGGCGGCGTATGCATGCAGCACCTGTCTCACGGTTGAGGCGTTCTCATCTCTAGAAAACTTCCGTGGATGTCAAGACCAGGTAAGGTTCTTGCCCGCGTTGCATCGGTGTCCACATATGCACCGCTTGTGCGGGCCCCGTCAATTCATTTGAGTTTAACCCGCGGCCGTACTCCCCAGGCCAGTCGACTTAAGCGCGTTAAGCTCCGGAAGCCACGCCTCGGGCACAACCTCCAAGTCGACATCGTTTACGGCGTGGACTAAAATTATCTAATCCTGTTGCTCCCCAGCACCTGAGCGTCAGTCTTCGTCAGGGGCCGCCTTCGCTACCGGTATTCCTCAGATCTCTGCATTTTACCCGCTACACCTGGAATTCTACCCCCCCTCTACGAGACTCGGCTTGCCAGTATCGGATGCAGTTCCCAGGTTGAGCCCGGATTTCACATCTGATAACCGACTACCGCCTGCGCGTGCGCTTACGCCCAATGAATTTCTAACGCACCCTCCCCATTACGCGGCTGCTGGCGCAGGTGTAGTGCTGCTGCAGGTAACGTCAATGAAACAAGGTAATAGCACCTCCCTTCACTCCCGTAAGAAGTGCCCTGGCAAGGCCCAGCCAGCCATACACAGCATGGCTGTCAGGCTTGCGCCATTGTATAATGTTCCCCACTGCGCTGCCCGTAGGAAC
+
20.-*.63,.,2*(&$%)*08;961970+.45.0'&(+./3-.,(-1*'-*/-0')+//3))-6,)&'&))+/)3*(($&&%%#$'$&,47-&+/-5/0+$(+,+*+//////+($'&%''''++-,0525,6-'0,/,*%&'*(*,+*1/$'(/,6--,506'())-/$&)&/%)'%&/1667<72310082766-*((/&$/.2'+).(,,(('&*.,-%$%$%0,(--240/-2/,-0161,2*()--0/'(&&%(*,'&+.02,65+'&$$%'')*.764:)''($)-.03.10108/.09::4622+6979221//-*),./564*2'%'',4-5/551,*-/8,*-7'5403/)-1422$%)(%-19/0,',2103*)))*,3-,*(*%.5/944'2*),05+,(+*+),+0'/1&-2.+()+++/+($')*2.)$$%$&&&'*+120),&%#%%$,-0$0'..+31((,,''%((*+($&),-,//),.1432/.&%+.10-0208./320/*-0((*+.:-4/067,55701,)-42+--.0,,-**%'*$&('%'&)(*$*&+&&&'%*,)(*--/4/**-/'*'7,'/97/0.4:6+*+'&')'''(')*,-411()060+),+,-,*,,*''((,(+*2)(,,/2,1+2*,1.12230-'**'(*,0.4+5.(*-.02-2.24-21+'(,*))*&)'''%&''*,)'((+0028/,.,)-/0''%"#$$(''&)-136.-,.-6<9899*/03+/6130113,-.(/5,1-(-/,2,+*,/03452'.&)-/'*20)()+**&,/+2()*.')&&).1660-.*)))'#.%-','4*,6/2+(())1+,233575895380*,,/,&$5//&++),31,*+,,,,)'')-()*+**%).-0/++)*(,/0+(()'(*3.7+,',(4)3.)*%($%$&$+12-20-'()'$.'))90008.8-+&+$*&'&#$%##&%('(%'$/2359769.7,,+&'#$.1(.*,,)'))'(*+.7,3;1))(72*%%%'$((%)(,'%$''++)**).&'&'%%%)../,*&(%(/016:6/+')&$%'''%)'*&#+*'(%&*1+'.408:3+./,-**%%('()-(.*-++
@2015e8de-88a2-47a6-986f-668cc9713a8a ch=17 read=50160 start_time=2019-12-13T14:23:09Z barcode=BC01 runid=2c9cf7bc05858273f10e7d7ec552fc0bd742dc3e
CCCGATTTACCTTGTTACGACTTCACCCCAATCGCTGACCCTACCTTCGGCCGCTGCCTCATGCGATTGGCGCTCACGGACTTCGAATTGCCAACTCTCATGGTGTGACGGGCGGTGTGTACGAGCCAGAGACGTATTCACCGCGACATTCTGATTCGCGATTACTAGTAACTCCAGCTTCATGTAGGCGAGTTTCAGCCTACAATCGAACTGAGACTGGTTTTAAGCTGGCTCCACCTCGCGGCATTGCATCCTCTCTGTACCAGCCATTGTAGCACGTGTGTAGCCTACACATAAGGGGCATGATGATTTTGGCGTGTCCCCACCTTCCTCCTGGTTAGCGGAGCAGTCTCGCTAAGTCCTCAACTTAATGGTAGTAACTAACGACAAATTTGCGCTCGTTGGACCTTAACATCTCACGACACGGGCGCAACCGTGCACCACCTGTCACCTTGATACGAAGGTTCCTCGATTAAGGAGTAATGCAAGGGATGTCAGGTGGCAGGTGGGTTCTTCGCGTTTAGCCGAATTAAACCACATGCTCCGCTGCTTGGTGCGGGTCCCGTCAATTCCTTTGAGTTTTAATCTTGCGACCATGCTCCCCAGGCGGAATACTTAATGCGTTAGCGGCGGCGGAGGTGTTGAAACCCCACCTAGTATTCATCGTTTACGGCGTGGACTACCGGGTATCTAATCCTGTTTGCTCCCACGCTTTCGAGCCTCAGCGTCGAGATTTACCAGTCAGAGGGTCGCCTTCGCCACTGGTGTTCTTGTAATCTCTACGCATTTCACCGCTGCACACTAGAATTCCACTCTCCTCTCCTGCCTCCTAGATAACCGGTTTGGAATGCAGCATCAAGTTGCCGAGCCAGGTATTTCACATCCACTTAATCATCCGCCTACATCCTTTACGCCCAGTAAATCCGGATAACGCTCGCCACCTACGTATTACACCGCGGCTGCTGGCGTAGTTAGCCGTGGCTTCCTCGCAGGTACCGTCATTATCTTCCCGCAGAGCTTTGATCGAAACCTTCATCACTCACGCGGCGTTGCCTCAGGGTTTCCCCATTGTGCAATATTCCCCTGCTGCCTCGTAGGGTG
+
5.(+(/4((+-+.,.,$&,+-((/,377,4258797111:.,,7:::8,-.*'6+*-)(-/2))($),-,)()*-.139567:8)(&,(-0/2/--///2694//--/33:;;735435313--).0(((),76999:5/061321104:946/9:4441116022*0/05404'''+10.,/1464661155<84/00/%$$%$'.%'+110,)/135/69;+,-$%&*+001503827065753130.%)*(),/0457899506:479(((+*(//049654,61)*/-(-/.2.7:/323//,,)20/('('()&+'...'.6.049-/0-*,-**%01,+,+1/.,',,,,*.+/07224-(%&1+4,.-'/445//04/3)*)+%+,)(*)(+,)2)*+(&&)('('+*,,,(01,323,*-'&(*.,/%+*-%/,+1+,-,,$')'-(()$'(,+**)2)--/0.9./.('%'()4..,.*+3)*/072-%&+*)'()*)&(..35595-,,-4&$$&&%&&'2);589),.10424,+--))+)-&/.90/&)*./*,.37773+.4,,)0.;;/,))%&,)238:;'8)0.2&'%%(()(**..,&*+.2178868*//,84/0-*+&/-+.9<53;6/35+'+/.('4+/:1./++,00%++5/0021///00+,4--,1//4867765.:/01/56**2++/2,*%%+.,-,)'*,--***)+1+(*'%%*,(('//+--,),)/+01;2234:03:;05.&&&-(.066340/+094.374('-&&+/112.,&.)5-7'*,-1/--.28:522$(.')*1000739'8/60..,0./92134450*)(&'),),,5/%24321:70.12262-,0--//20278039012%*.3+7967514-*+-4:-,.+103:752&'2),5846;67615/3/,-)+4/1+%%()1221/(*)24;4246/&)((,.:962&&$-+-.;;:::6281118535,$&&&&,0171-.0,*20-3-'*))/3.02.,.-..0./.*(.))8-4:3/2+18:0).,*,/0-3+-/+45700177655-4.4061.+'
@a639a243-9eee-4c85-9554-eb9cb13292a5 ch=84 read=128427 start_time=2019-12-13T14:23:23Z barcode=BC01 runid=2c9cf7bc05858273f10e7d7ec552fc0bd742dc3e
CTCCTACGGAGGAGGCAGCAGTGGGGAATATTGCACAATGGGCGCAAGCCTGATGCAACCATGCCGCGTGTATGAAGAAGGCCTTCGGGTTGTAAATTACTTTCAGCGGGAGAAGAAGGGGTAAAGTTAATACCTTTGCTCATTGACGTTACCCGCAGAAGAAACACCGGCTAACTCCGTGCCAGCAGCCGCGGTAATACGGAGGAGTGCAAGCGTTAATCGGAGTTACTGGGCGTAAAGCGCACGCAGGCAGTTGTTAAGTCAGATGTAGAAATCCCCGGGCTCAACCTGGGAACTGCATCTGATACTGGCAAGCAGTCGTAGAGAGGGGTAGAATTCCAGGTGTAGCGGTGAAATGCGTAGAAGTCTGGAGGAATACCGGTGGCGAAGAGCGGCCCCTGGACGAAGACGACGCTCAGGTGCGAAAGCGTGGGGAGCAAACAGGATTAGATACCTGGTAGTCCACGCCGTAAACGATGTCGACTTGGTTATTGCCCTTGAGGCGTGGCTTCCGGAGCTAACGCGTTAAGTCGACCGCCTGGGAGTACGGCCGCAAGGTTAAAAACTCAAATGAATTGACGGGGGCCGCACAAGCGGTGGAACGTAATGGTTTTAATTCGATGCAACGCGAAGAACCACCTGGTCTTTATCCACGGAAGTTTCAGAGATGAGAATGTGCCTTCGGGAACCGTGAGACGGAGTGCTGCATGGCTGTCGTCAGCTCGTGTTGTGAAATGTTGGGTTAAGTCCCGCAACGAGCGCAACCCACTTATCGCTGTTGCCAGCGGTCCGGCCGGGAACTCAAAGGGGACTGCCGGTGATAAACTGGAGGAAGGTGGGGATGACGTCAAGTCATCATGGCCCTGCAACCAGGGCTACACGTGTTACAATGGCGCATACCAAAGAGAAGCGACCTCGCGAGCAAACGGACCTCATAAAAGTGCGTCGTAGTCCGGTTGGAGTCTGCAACTCGACTCATGAAGTCGGAGATCGCTAGTAATCGTGGATCAGGAATGCCACGATGAATACGTTCGGGCCTTGTACACACCGCCCGTCACACCGCTGGGAATTAAGGTTGCGCAAAGAAGTAGGTAGCTTAACCTTCGGAGGCGCTTACCACTTTGTGATTCATGACTGGGGTGAAGTCGTAACAAGGTAACCGGAAAATGGGGAGCGACGAGCAAGTAGGTTAACACAAAAAGACACCGACAACTTTCTTCCAGCACCAGCAATACGTAACGCA
+
,-5'')21*'-)%**(..2'*0-)1,,20*5+$)$$)/,/952(1-4','()))&(*&+2/30753311000454.&(+',+00.5*,43:*+*,+/-+.1:;3./0/5.(''(%)'*00+//76/-6.7.13-45-+231328233346*/5/+.-(/)%+.-*-18//++-//22820354.576+36,)'&'$%'.63-,+(%++54/2./+0,6,65(*%%+6-/.9765.,)++'*)+&)$%$)())131%*.5-013./0204/)0,*+-790+468994877456/-&.8655656///00906)+*$%&*,.,/-.,+&,-4-.,-).-,0/--3/2*&*),43-07.+.468/.1.,/175.,*&.()66:6:3/2/*,(&%),1,41/)&-/13*--(+-,)++,+/-.8666///-*,1263:-++.4<16$+*&.,*),--1:.0870/-120147;99944-,%(+-/17/3)*)+2%+()06,,10235630+,*))/+-,**+.09222/1;65046477:460('*)%'),/1/3.-//7-6282:986/353<95/5/7/867,780(.(%')+1:698;77.3(-0-/0-/36<:,787:411225::85-,1.&),.+(,/4/,-,+/(()1,))*.,0,/;713.-,,,,+)+4-/43322;43<;7:472423021'(%+459;88894;665988890111299181/..26513/91:1141*)+--++65/9*+46522+12*#&')./1&&2,0:1.91'21675749316<;.998964*.1+,(000801-,*++/84722.)*/*/.1014830368:99950.168:7/1.3/3+'#%&&4*28:86,*(%'((0/:/0.;32;76643,.&+,+&'&((&+/.212681,*)'03%.054576776:77-.12245518+5.6*)*,-,))*+,033,../0725-5+,//60/1)6,+01--/---3./-.099833303+,.,*1+*,)%0+((')+,0-))253,1-++2.,-*1953;323546259%+**)%)&,.*)307-%*')15+',**,+01.+*())3+696:836%'/.)()(&,:-//:8444426.&)./16694--/+-+-01689862'1*2.4.24/-0+)-/*(#'(889('11+(%*'/4.4/4.00-597.,27688234+0)+6..:9:()+/0051&,,+**+1-.&&$%$
@bd6bf362-4de2-4e89-b7f1-391cf46f99e4 ch=385 read=59019 start_time=2019-12-13T14:23:23Z barcode=BC01 runid=2c9cf7bc05858273f10e7d7ec552fc0bd742dc3e
CCGTTTACCTTGTTGCGACTTCCTCAGTCATGAATCCTGAAAGTGTGGTAAAGCGCCCTCCCAGGTTAAATACCTACTTCTTTTGCAACCCCTCCCATGGTGTGACGGGCGGTGTATTACAAGGCCCGGAACATGTTCTGTGGCATTCTGATCCACGATTACTAGCGATTCCGACTTCATGGAGTCGAGTTGCAGACTCAATCGGACTACGACGCACTTTATGAGGTCTTGCTCTCGCGAGGTCGCTTCTCTTTGTATGCGCCATTTAGCAACGTGTGTGTAGCCCTGGTCGTAAGGGCCATGATGACTTGACGTCATCCCACCTTCCTCAGTTTATCACTGGCGGTCTCCTTTGAGTTCCCGGCCGGACCGCTGGCAACGGGATAAGGTTGCGCTCGTTGCGGGACAACCCAACATTCACAACACGAGCTGACGACAGCCATGCAGCACCTGTCTCCACGGTTCGAGCGCATTCTCATCTCTGAAAACTTCCGTGGATGTCAAGAGACCAGGTAAGGTTCTTCGCACGTTACATCCGTTCGACGTATCTCCACCGCTTGTGCGGGCCCGTCAATTCATTTGAGTTTAACCTTACGGCCATCCCCAGGCGGTCGATAACGCGTTAGCTCCGGAAAACCACGCCTCAAGGGCACAACCTCCAAGTCGACATCGTTTACGTGGACTACCAGAATTATCTAATCCCGTTGCTCCCACGCTTTCGCACCAGTGCGTCAGGGCCCGCCTTCGCCACCGGTATTCCTCCAGATCTCTACGCATTTCACCGCTACGCCTGGAATTCTACCCCCTCTACGGACTCAAACGCCGGTATCAGATGCAGTTCCAGGTTGAGCCGAGTTCACATCTGACTTAACAAACCGCCTGCGTGCGCTTTACGCCCAGTAATTCCGATTAACGCTTGCCCTCCGTATTACCGCGGCTGCTGGCACGGAGTTAGCGGTGCTTCTGCCCGGGTAACGTCAATGAGCAAAGGTATTAACTTTACTCCCTTCCTCCCCGCTGAAAGTACTTTACGGCAAAGGCCTTCTTCATACCCACGGCATGGCTGCATCAGGCTTGCGCCCGATTTGGTACATTCCCCCCTGCTGCTGCCTCCCGTAG
+
.()+64.0333/0.*)2278;9)+-'(+54755;16*(')-/%1(+'1-44**//38)**.+'*40:79(%')31+36:-29:..25+66-)+,33031.0-/2496::7630,-%,+%-474284)48/0,*.$-1+*)%(()+289,++(+,)+//13/1/.../29;42.02575,/30**++(')5+,-/,334.).(+,:6741**)*(.(+,3.'&'(',+-2.,,30/3021/.+/+++5,6565;:02345958962:'$%%'$%')')$*%%'(/2**/3884622*574;67101-)*+-,/3248:8.+,',2.:6711-/.9-*+;79.:-,-22+)*%)..,.15/98+3-4,678:999313/002,.+*)-(,,08-.+-,2147330930&.+30*02116.+%()%*-2*&,./6463%.,$&(-.3,*&('-,102311-+/09604$$++&*)0-**4287351-/78--4---+++-,2+0,,*'),-8;*7/,3)3,;;:98712-1-2/&)-.-,+,-%'&+&'&)+*01*06,*/-*,4705+11)&/0+&)+(33820--3:7.6/,-,&+-%'('*,07,--)/-9//*(')/,.12./*)+-6427/5+&-4//,.3/2.-+1,,(+-(./,2&1(+,,/,0-139296&%&&),**&&('%)0,00/1254:27*,(-/),*31)%*()00+-')$'#$&'$%&(-&13/*&$#--362-./,.4-8317;8323))'111076331323;4-*,0,./'(%))*')((-6..*.8:31)-+',*3/066)((&&+,(-11280./111/65:1)(.02,)'(03*%)(-&()+22//&((*/3/0/1,.+/50///0251*)((%*(((%%%)%-)/--**222221/0.&..1.06*-+,/-2:*-.9330**-)''+*,'(/2,,*(')).1303.7,*(021695.//*0+,-7788*+-*+2.-+&),(%+,0:*183412:6((330.1*)+5.63+%&'(.%'&&'*,5822;443*0')%&'&&&(*/-/37677(43/.2,1.58,'$0()*)&%$$)3.0773..-.,)*()-5,56,,769
@2b6215c3-15da-4f10-8acc-79f7bcf77ab3 ch=257 read=77623 start_time=2019-12-13T14:23:34Z barcode=BC01 runid=2c9cf7bc05858273f10e7d7ec552fc0bd742dc3e
CGGTTACCTTGTTACGGCTTCACCCCAATCATCAATCCCACCTTAGACAGCTCCTTCCCTTGCGGTTGGAGCCACCGGCTTCGGGTGTTATCAACTCTCGTGGTGTGACGGGCGGTGTGTACAAGGCCAGAACGTATTCACCACGACATGCTGATTCACGTTACTAGCGATTCCAACCTTCATGTAGTCGAGTTGCAGACTACAATCCGAACTGAGAATGGTTTTATGGGTTTTGCTTCACCTCGCGGCTTCAGCTTCCTCTGCACCATCATTAGCGCACGTGTGTAGCCCAGGTCATAAGGGGCGGGTGAACGGCGTAATACGCCTTCCTCCCAGCCGCCTGGCAGTCTCTTCGTCCCCAACTTAATGATGGTAACTTAACGATAGAGGTTGCGCTCGTTGCGGGACTTAACCAACATCTCACGACACAGTGACATAACCATGCACCACCTGTATCTCATATAGCTATCTCTCCATCTCTGGAGCCTTTGCAGGTATGTCAAGACCTGGTAAGGTTCTTCGCGTTGCTTCGGGTAAGCACATCCACCGCTTGTGCAATTTCATCCAATTCTGAGTTTCTTTCTTGCGAACGTACTGCTCAGGCGAAGTACTTATTGCGTTAACTGCAGCGCGAACTTTGACATCCAACATAGTACTCATCGTTTACGGCGTGGACTACTAGGGTATCTAATCATTGCTCCCCGCTTTCGGGACTGAAGCGTCGGTGCAGATCTCCTTCGCCACTGGTGTTCCTCCATATATCTACGCATTTCACCGCTACACATGGAATTCCACGATCCTCTCCCTGCACTCTAGCTGCCTGGTTTCTATGGCTTACTGAAGTTAAGCTGGGCTTTCCTAGACCCTTGCTGCCGCCTGCTCCTCTTTACGCCCAATAATTCCGGATAACGCTTGCCACCTACGTATTACCGCGGCTGTGGCACGTAGTAGCCGTGGCTTTCAATAAAGTACCGTCCTTTCGGCTGCATTTCCTGTAGCCGCCGTTCTTCAACTTTATAACCAGAGTTTACAATCCGAAAACCTTCTTCCTTCACGCGGCGTTGCTCGGTCAGGGTTTCCCCATTGCCGAAAATTCCCTACTGCTGCCTCCCAG
+
8.+0+*2706,.,,-39229201991.6134::7;395*+6.71006/-...2203/.),537295:,-')-.+-6+3+-3;39970800/606,++,,*0,326./15*::81:776354887646)&+/34794182,.*$(())+249)'&)(+$+(,-+,322555915'0(-*,0339986699545/8./*2-0//00:40+),0.*(+),3454:;<+7748332:)')04187;773307//80')*/117+,-,-.15469.70)(&'&%(*1).&%&(.0-'-3551123(1.+))(%$'$$%'-0,-*'+&)&')),+7/.-)'('&%&),-5...34675:32-545)0,*.,0.334768410+''1,34440,%.*27241676-7-*,5::302-2+,'4*6433,-*+,5444%)()++&$'%3.6601129356/-+-0/-0(///0.-//079945:12853347%+0*)*($$&&'+-988302+,0.&'*(.../:<:9;;68-8*$&-+1&*()%&&'&&$'),&+*)))'+-12&-'.)%((-./*8+.%&'0.::('+)&)*$%)*24,201.'**+/0841/0-,+)-))061213404/0.2*,+')()-++.+,.:672-1/0$&&)(-07702213<4-0/;2211/&%+%&''+,).-12--4//%'((+21<6/'**:.0+;84/-,/+)+107'36)))**(*',%&%%%.(')'*/87:;8987:3411.226687805;0-/15$%*&(,-,-011/00321201/3/..-/5),82--,,,-/443633::5;734351/./3123/8/.3623'-)+.6)34)'*(((17:-1,++525;79;1100.)('-54+.30:,0,,98141115320++''*&'/8/09/01/1,...953-3--,.))1.,,(,(%.+,-;-8-0(&(*$1()34*&,)+721/&'11-+3+*((')25/000-/%2335.,4/+711&((-.2,*-+,&'&&&/5.**/0)+-),1)(%'&3/9<:88;3,0./18415,++,.4:32*+5,/;/-56-(++')/-0::82056,)-/+*,,+261/3-&+
@697a964b-ca62-49fa-964e-55497ffec41d ch=385 read=59023 start_time=2019-12-13T14:23:31Z barcode=BC01 runid=2c9cf7bc05858273f10e7d7ec552fc0bd742dc3e
CCGGGTTTACCTTTACGACTTACCCAATCATCAATCCCACAGCAGACAGCTCCTTCCTTGCGGTTAGGCCACCGGCTTCAGGTGTTATCAACTCTCGTGGTGTGACGGGCGGTGTGTACAAGGCCGAGGCGTATTCACCCGCGACTTTATGCTGATTCGCGATTACTAGCGATTCCAACTTCATGTAGTCAGGTTGCAGACTACAATAATCCAGACTGAGATAACATGGGTTTTGCTTCACCTCGCGGCTTCGCTTCCTCTGCACCATCCATTTGTAGCGTGTGTAGCCCGGAGTCACCAAGGGCATGATGATTTGACGTCATCCCCGCCTTCCTCCAGCTTGTCGCAACTGATCTCGCTAGAGTCCCCAACTTAATGATGGTAACGATAAGGGTTGCGCTCGTTGCGGGACTTAACCCAACATCTCACGACACGAGCTGACGACAGCCATGCACCACCTGTATCTCATATAGCTATCTCCATCTCTGGAGCCTTTATAGGTATGTCAAGACCTGGTGGAGTTCTTGCGCGTTGCTTCGAATTAAACCATGCTCCACCGCTTGTGCGGGCCTGAATTCCTTTGAGTTTCATTCTTGCGAGACGTACTACTCAGGCAATTATTGCGTTAACACAGCACTGAACTTTGATCCAACGCGGTACTCATCGTTTTTTACGGCGTGGACTACTAGAATTATCTAATCCTATTTGCTCTACGCTTTCCGGGACTGAGCGTCAGTTGCAGGAGCCAGATCGTCGCCTTCGCCACTGGTGTTCCTCCATATATCTACGCATTTCACCGCTGCATGGAATTCGATGCACTCTCTGCACTCTAGCTGCCTGGTTTTCTATGGCTTACTGAAGTTAAGCTTCAGGCTTTCACCACAGACCCTTGCTGCCGCCTGCTCCTCTTTACGCTTAATGAATTCCGGATAACGCTTGCCGCCTACGGCCATTGCCGCGGCTGCTGGCACGTAGTTAGCCGTGTCTAATAAAGTACCGTCACTCGGCTACCATTTCCTGTAGCCGCCGTTCTTCCCCTTTATAACAGAGTTTACAATCAAAACCAGCTTCTTCCTTCACGCGGCGTTGCTCGGTCAGGAGGTTTCCCCCATTGCCGAAAATTCCCTGCTACTGCCTCCGTAGGAG
+
.)()()*)&*--6/)+-.)*&#)*(----,0/*,-03&&*%%'&(%%%%)*644:40.6+-**-7*+.28--**((.4/6.6,,*0.0/22.,,)(&))*,21357-8/1)1-/1.0/0192:36)''&&(,-480.04*,/*(%'(',,//1+),,**10.8.-+--,,*'0.4*0),-1-'''),...%-'0.,-42301-+.-%,425.&&653.-'-)&$$'-69,,0/*/19<7-33-0-./.000.'()'-+*10+*'/+4559.73((,),.)/210,.019,),$&'*'(%**,064230022/:42+,-//39/63:1,055/99*-&()*-/,,1001)+%()5553,,..)*,.5.+%0''-,.0.-.32('%#%++//,.++*5..,-,,--4-*-65.4/5..,-(.+.05540*,.)/-///24./)--442*483855058.6642212217221-.%$&),007200.2+349,-/,/64,+))*)+,'++(&&333+('*(,),8:16/(+,.13:/00:2+0+2-26./.0*+//.*',.++),*(%')&#%#$$(-5/1%%'&(&(.:2307://.+)'(')8/2,-+&'*+,.0.'('*(3,+,*-&+$%$&$&'#%&*,465:+))&')2**$$'*)*/655999:199<-*+,''+)-4584535,0'')-.8554:5640-68,'++,+,--,68..(0::8420.233555.;/.+*/'(&3,++99:688130.11/186543,,/2;:848:0468+*)))0/011;92.18220%+)+,+3*6*3()+%)'.-0**%'+-/0/'').136;561854,///1-40-6-//102//7*)'),4,(.422:7423:354346-(%('.0789369311027,+24(#(%&&%,,-'3(6*8)5*9/.1/,.&'')+%./*%)(')(-..&-)&&'().75689/&((.5734//1500.'*&+,0/;/-205/01-('+.175648:03<4479656259*-358;8844-../3/--8;8.)+'+4+)+-4.0&+.*'&%$(,.57;:57<50100/9430/+,,,5/..11.'),.83/795+,/20/4.189/6063)%$()$..,++*-3),37.,+
@ea322939-0f18-4d67-94aa-4889fd26a2c6 ch=364 read=195693 start_time=2019-12-13T14:23:30Z barcode=BC01 runid=2c9cf7bc05858273f10e7d7ec552fc0bd742dc3e
CCGGTTACCTTATTTGCGGCTACTGATCGCCAGATCACAAAGTGGTAAGCGCCCTCCCGAAGGTTAAGCTACCTACTTCTTTTGCAACCCACTCCCATGGTGTGACGGGCGGGGTGTACAAGGCCCAGGAACGTATTCTGCGTGGCATTCTGATCCACGATTACTGGCGATTTCGAGCTTCATGGAGTCGAGTTGCAGACTCAATCCGGACCTACGACGCGCTGTAAGGAGTCCCGCTTGCTCTCGGTGCTTCTCTTTGTATGCGCCATTTGGCGACGTGTTAGCCCTGGTCATGCAGGGCCATGATGACTTGACGTCATCACCTTCCTCAGTTTATCACTGGCGGTCTCCTTTGAGTTCCCGGCCGGACCGCTGGCAGCAAGGATAGGGGTTGCGCGCGCTCGTTGCAGGACTTAACCCAACACGCTTATTTCACAACACGAGCTGACGACAGCCATGCAGCACCTGTCTCACGGTTCCCGAAGGCACATTCTCATCTCTGAAAACTTCGATGTCAAGACCAGGTAAGGTTCTTCGCGCGTTGCATCGAATTAAACCACATGCTCCACCGCTTGTGCGGGCCCCATCAATTCATTTTGAGTTTTAACCTTGCGGCCCGTACTCCCCAGGCGGTCGACTTAACGCGATGCTCGGAAGCCACGCCTCAAGGCACAACCTCAAGTCGACATCGTTTACGGCGTGGACTACCAGAATTATCGTAATCCTGTTTGCTCCCCACGCTTTCCTTTACAGGCGTCAGTCTTCGTCCAGGGCCGCCTTCGCCACCGGTATTCCTCCAGATCTCTACGCGTTTCACCGCTACACCTGGAATTCTACCCTCTACGGGACTCAAACACGCAATTATCAGATCCCAGGTTAGGCCGGGATTTTACATCTGACTTAACAAACCGCCTGCGTGCGCTTGCGCCCAGTAATTCCGATTAACGCGCACCCTCCATTACACCGCGGCTGCTGGCACGGAGTTAGCCGGTGCTTCTTCTGCGGGTAACGTTAAATGACAAAGGTATTAACTTTCTCCCTTCCTCCCGCTGAAGTACTTTACAGCCGAGCCTTCTTCATACACGCGGCATGGCTGCATCGGGCTTGCCATTGTGCAATATTCCCCTCTGCTGCCTCCGTAGGAG
+
%%&&,1),305&04*%--,++'(%&*')$&$''8//-.2((&'*//23*--385-2))(,/-,2.3-,./5761&1//,.++4+,*'-76*-,/:7*.342.1253131.,1(*+-5035/34/;)%*+))*263390*&)&(110/42.()*5/(%(*//5./,.&%($)1+0&%&+-41476.))*+('+,.*('&26691;5/)00..'&(+/150-%'4)*3*/-*,./1'&)-0,.**'%'&&&(*2/0+.4,*00544669147-((%&$'&-*.(((35)*68998942-*579<9:111-,.,2-./235532-045:81.4+-0<+,,8(2,7,+&310450/64//19126-0134+749844-/%$#''())276)-38-3-%**+*,,/0431:.+%051./+2+31+/30132304+08-,/,0+,+1'&2/--%,+)*./33..$)%*,,03(),11,%(+/8-6:/+/4041,--09./569750**136/.--&&'*,06002559425-1***0.,3.-24322296869:/.2213;53;-15.---13(-*()+)*-/0)0+(+/*&*.5:6;72065,'(.-9;,1*1).)((*),12.000-1:;//287.-+,++-3-0-//./')&((,'+++(.5023592+*',),,,/1/2.50-+--0/2-362193&+&/0456:55345:5-1+.--.-((+571*++/91-21686,()&(.3,.)'(%#%&(16663'')')+874:()2,,*-)-3.96678(*&*,/.2:80-0(()320/.,,//0%49:/.67*.5,4248553+2.5,))-0+'3*'1%/30153.')&$('&&'''23740--)+**(,*0+0)7+'..*179/%..10..(,2-8-3,**.3-286887664-')'$'./60+*--'395/,-1/+2*(($'$*2/.2,'*)$,-/753442113.0/,%)(.&*)3))+7-98344;49<720.-42211-+('$&&').,.:)/-+)-.)(*,,*+2190090,+060):803/(,..13.%$&(*,''+)13836;87840),)+-1,$*(0,)(()+;&36-/*(,2'',')$&)/,//4622.+,.%-,,/3.79*-/2.+-
@51bab6a1-7bd4-4f06-a1bf-64ccdcf8e856 ch=204 read=101543 start_time=2019-12-13T14:23:53Z barcode=BC01 runid=2c9cf7bc05858273f10e7d7ec552fc0bd742dc3e
CTCTACGGGAGGCAGCGGTGGGAATATTGCACAATGGAAGACAAGCCTGATGCAACCATGCCGCGTGTATGAAGAAGGCCTTCGGGTTGTAAAGTACTTTCAGCGGGGAGAGTAAAGTTAATGCAACTTTGCTCATTGACGTTACCCGCAGAAAGCACCGGCTAACTCCGTGCCAGCCGCGTAATACCCGGAGGAATTACAGCGTTAATCGGAATTACTGAATAAAGCGCACGGAAGCAGTTTGTTAAGTCAGATAATATGTGAAATCCCCGGGCTCCAGCAGGAACTGCATCTGATACTGGCAAGCAGGTCTCGTAGAGGGTAGAATTCCAGGTGTAGCGGTGAAATGCGTAGAAGTCTGGAGGAATACCGGTGGCGAAGGCGGCCCCCCTGGACAGACTGACGCTCAGGTGCGAAAGCGTGGGGAGCAAACAGGATTAAGATACCCTGGTAGTCCGCCGTAAACGATGTCGGCGGTTGTGCCCTTGAGGCGTGGCACCGGAGCTAACGCGTTAAGTCGACCGCCGCAGGAGTACGGCCGCAAGGTTAAAACTCAAATGAATTGACGGGGGCCCGCACAAGCGGTGGAGCATGTGGTTTAATTCGATGCAACGCGAAAGAACCTGGTCTTGACATCCACAGGTTTTCGAGATGAGAATATTGCCTTCGGGAACCGTGAGACAGGTGCTGCATGGCTGTCGTCAGCTCGTGTTGTGAAATGTTGGTTAAGTCCGCAACGAGCGCAACTGCTTATCCTTTGTTGCCAGCGGTCCGGCCGGGAACTCAAAGGAGACTGCCAGTGATAAACTGGAGGAAGGTAGGAGATGACGTCAAGTCATCTTGGCCCTTGACCGGGGCTACACGTGCTGTGGCGCATACAAGAAAGCGACCTCGCGAAATGGCGGATACTGCCAAGTGCGTCGTAGTCCCGGATTGGAGTCCACCGCTCTCGACTCCATGAAGTCGGAATCGCTAGTAATCGTGGATCAGAATGCGGTGAATACGTTCCCCACGGGCCTTGTACACCGCCCGTCACACCATGGAAGTGGGTTGCAAAAGAAGTCGTGGCAATAACCTTCGGAGGCGTACCACTTTGTGATTCATGACTGAAGGTGAAGTCGTAACAAAAGGTAACCGG
+
),-)(),54/172166,:74;7*522930/.0,9084++%$&+/',+**&-$%+&-/0/,572765687.-3/'++,-646;6+.),.)+65+(2*)-:,,/22,381'(&'(,45.101//'0(**.62/388161.,.-.5//33..*%+)(&*37609//-9011425.5/)*5/((%&&,()+'),+++&%$)'')**+,,;1713'***-/12/0')*.17.331(1-*(',-)53;5-5.:-727$)*+&)'&&&'*,61-+68--451/3%,%-*.0,2/0577733//+**(.51/+$'%'&)+76993,'--'*()**-+0)(2)*&'',-032).-+*55;931,)&(),9;214/8/-03.7/0-*,-3+4/.671681*-/848%)()(+,54437.321/-+-.(**64-+/&%(+7:(/.*+%,*(&'''(06++23421+8,(,,((/83.-,--75..%(+)0+0),,'&'((,0+130*'$)0-0+%)*2/.//,1-:/*+53874--)%''+''%()2/149.10+313;4:9/1326:2-02755329.*57-08,*---17065<9:-,,,',%()56;9896:40044692824'(0+%''.,*,+-/06223686.(,%+*)17*,(&+*1.,,,2-%5%'523++/9,29398:6,426347444:9999024.-59772(++,4792662356::///8*0,8.7446,*,1*-+()*+11%+'%&,**+1,08/-2:66:6998;:4)1.25.:33411:)3)2+/0006512-,++,-8:;3551.2.-/,//%12-,),./0586.2+.5520&%&,*0)**+-06*;;787-,()'*,+/)'(-..///000.&'))').067584...&&&),)..+&'(**'%))&..2./28:838-.*,.%2)&('()&#$'%&)*+,+%%(,/401,1-'(3,809684100027;65.)+4248*+)/''(((-/687121257/,'#&&)++-,3/1+,+.177;512622015-/,($$)',2339*1*-0+&(-%*('(%$&)&%*+-869:.-(((($'&*/-0/:602457;6643..''&)'/.022225.007489/(0,56:6:/8
@e8c5b9f4-1292-4766-9880-a44e1f176071 ch=117 read=186713 start_time=2019-12-13T14:23:52Z barcode=BC01 runid=2c9cf7bc05858273f10e7d7ec552fc0bd742dc3e
CCGGTTACCTTGTTACGACTTCACCCCAGTCATGAATCACAAAGTGGTAAGCGCCCTCCCGAGTTAAGCTACCTACTTCTTTTGCGACTACCCACTCCCATGAATTGTGACGGGCGAGGGTGTGTACAAGGCCGGGAACGTATTCACCGTGGCATTCTGATCCACGATTACTAGCGATTCCGACTTCCATGGGTCGAGTTGCCAGACTCCAATCGGACTACGACACTATGAGGTCCGCTTGCTCTCGCGGTCGCTTCTCTTTGGTAATGTGCGCCATTTAGTAGCACGTGTGGTCGTAAAGGGCCATGATGACTTGACGTGTCCCCACCTTCCTCCAGTTTATCACTGGCAGTCTCCTTTGAGTTCCCCTGCCGGACCGCTGGGCAACAAGGATAAGGGTTGCGCTCGTTGCCGGGACTTAACCCAGCATTTCACAACACGAGCTGACGCTGACAGCCATGCAGCACCTGTCTCACGGTTCCCGAAGGCACATTCTCTCATCTCTGAAAACTTCCCGTGGATGTCAAGACCAGGTAAGGTTCTTCGCGTTACATCAATTAAACCACATGCTCCCACCGGCAGGCGGTCCCAAATCCATTGCATTTGAGTTTTAACCTTGCGGCCGTGCTCCCCAGGCGGTCGACTTAACGCCCGTTAGCTCCGAGCCACGCCTCAAGGGCACAACCTCCAAGTCGACATCGTTTACGGCGGACTGGGGTATCTAATCCTGACATTTGCTCCCCACGCTTTCGCACCTGAGCGTCCAGTCTTCGTCAGGGGGCCCCGCCTTCGCCACCGGTATTCCTCCAGATCTCTACGCATTTTTTTCACCGCTTTACCTGGAATTCTACCCCTCTACGAGACTCAAGCTTGCCGGTATCAGATGCAGTTCCCAGGTTGAGCCGGGGATTTCACATCCTGTTAACAAACCGCCTGCGTGCGCTTTACGCCCAGTAATTCCGATTAACGCTTTTGCACCCTCCGTATTACCGCGGCTGCTGGCACAGGTTAGCCAGTTAACTTCTTCTGCGGAGTAACGTCAATGAGCAAGGTATGCTACTCCCTTCACTCCCGCTGAAAGTACTTTTACAACGAAAGGCCTTCTTCATACGCGGCATGGCTGCATCAGGCTTGCGCCATTGATACCAATATTCCCCACTGCGCAGCACTCCCGTAGGG
+
3./..*(+)+,)2-%+-058<8+3*+'&&,2'&+%01568594131622/-./36)*04**$()-,.),0167.%13;-774&$&&')$$(*((*,14/)3-+(1()&((,43:2+$*0-//--.,*533846+/,//1''(+5226;626200497.---/.(**&(*&),*(+/0494-,)(&&&'(**,++-)(2/9*/*(*./.6&2)012:750./33+&('$+,'3324,(*.3.0-//0,*1/-/+,.31620;/++&.(('(&)*5;1/5)(,../.,/0)))&'**055/*,368;2.---,,,*/.23)0''*.1,+27305-,20///:9-/1787674156557/274/-.5::/2-+,296;5:71.+)()*-))))-301,+03-/7032271559300/72-&&'.(2,(*%022:42.4050.//324453-(%$)-64397776958///9.25877*0-699192,.7160.)+1-))((*0242+)(*087.22/6)*2278865:10216/,34).,/04;75;5/.//2,,,--/2062<733+(*0./,-2''.)&('$.3++&$(,('''(*&)+*)-23;72230;<3.9724/,*-,50*-(..,''()098/85562,3+7,5-5-*'-3111.1))(%+1.345;7:-0.92/.0455838-512360*224681;;,.1*('*'*(%&%$*)..,/0+/&&&$%)-64+.0-76,(,444:8437164/26587/3')+888;9803&(/37+3/+((+.-5001:13917528.3,,.,,,/2/1.6294738252;3-2-33),+/(%+2/1',&/)+,)35---02120,0146921(**)'&$'$)(,**-22/1(12:32+)+*)2'(.15'*+-(09.+(+(,4*)'%')**%&,+1-165783632**...,0.84.+&-,50:52+-26671'(.-++),,298469545+,)-/,52:4,+&'.(($%$**+*%'*(%%((%&'2*68;76454-(&&&$('*+19431,-+*&%'$(',1/242:2-4-%''0/*)966.2-*+-+10.)+*,)-').*,.688;476424&/+--53+2+21200'.1&)1303&&%(+(+*))*%12-4/.0-%&(*&&'%%$&%%(),*.8,,5&3(&
@f3709076-86b9-4947-902c-0faecb587472 ch=474 read=69614 start_time=2019-12-13T14:23:49Z barcode=BC01 runid=2c9cf7bc05858273f10e7d7ec552fc0bd742dc3e
TTGGTTACCTTATTTACGACTTCACACCCCAATCATCAAACTTTCTACCTTAGACGGCTGGCTCCCGAAGGTTACCCCACCGGCTTTGGGCGCTGACTTTCGGTGTGACGGGCGGTGTGTACAAGGCCAGAACGTATTCACCGCGGTATGCTGATATGCGGTGCTAGCGATTCCGACTTCTGCGTAGGCGAGTTGCGGCTGATCAGCGGGCAGGGAAGGTGACACTCAGGTTTTAGCACCTCATATTATTGCTTCCGTCTATTAACTCCCATTTGTAGTGCGTGTAGCCAGGTCGCAAGGGGCGCGATGATTTGACGTCATCCCGCCACTCCGCATTGTCTGCGGCAGTCTCATGAGTTCCCACCCGAAGTGCTGGCAGCATAAGATAGGGTTGCGCTCGTTGCGGGACTTAACCCAACATCTGACACGAGCTGGCGATGGCAAACGCCACCTGTTTTCCTGGCTTCGAAGAAGAGGAACCATCTCTGGTTCCTGTCCATCAATGTAAGACCTGGTAAGGTTCTTCGCGTTGCGTCAGATTAAACCACATACTCCACCGCTTGTGCGGGCAAATCAATTCCTTTGAGTTTCAATGCGGTCGGCAGGCGGGTGTATTGCGATCTCCGGCGCAGAAGGGTCGATACCTCCTGCAAAATTGCATCGTTCTGGCCAGGACGGGGTATCTGTCCGTTCGCTCCCCACCTGGCTTTCGCGCCCCTCCAGCGTCAGTTTTCGTCCAGAAAGTCGCCTTCGCCACTGGTGTTTCTTCCACAATATCTACGCGCATTTCACACCCACGCGCCAGAGATTTCGCACCACCAGGCCTCCCTAGATTGGCGGGTTTCATTCCCATCACGGTTAAGCCCCGAACTTTTAAGACGGACAGCCAATCCGCCTGCGCGCCTTAATTCCGGACAACGCGCCTTGCCTACGTATTACCGCGGCTGCTGGCGCGTAGCCGTGGCTTTCTATTCCGGTGCCGTCAATCCTTCACAACTTCTTCGCAGAAGGCCTTTCGTCCCGATTATGGGGACTTCCCTTGAAGGCCGTCATCTATCGCGGCGTTGCTCCATCAGACTTTCGTCGTGCGGAAGTTCCCCTGCTGCCTCCCATTAGAGACAATATCAGCACCAACAGAAAGGTGCTGCCTAAAGACACGTGGCTTTCTTCCAGCACCAGCCATGCGTGGCACGCGGG
+
+%')30+1607*02-'-.*11:/+-(/8:-/302*)$&('')*/('&(%$$'*32+)%,&-*--,,+/4-*(4&)58-(0/1/&%%&)/,+&'$%&-0:)&'&%&')24-42,&)(),-47827.202.+*+,-448<849:*-'.4/33320+%%&$%(&0(*-/,...2622)&../**%'&.*/,))((0-++&-*)(+-1&'',()+&)+&%%,,,*+($&(*&402:;-('()+1+,#%''.+9-,,****'.+*$)&&%)*36..:9((*)%0&&'&%$%&'&*.201((1-(/1)&&%'-.-+1:/,-76787036.&()%''.4),-.2/03766/3.-+--))+-%%-/-1/(#+&())0)))*),2-.).--1,,,((,&'/)%&-.1734:44,:72/..1,.,'.3,,+)+,--,-&%10,.)')%%&,-,/))$&&',.((.78*2--37-**(&).)+)'',+-.352441'(),/25')*.4..6/6.,&&)0-05789:324*1-9../%*+.-300145*)(4,6;916++&+&+,--(-1/517+/'+*-)',8601(6-:4,0-('&,/:86%%#%&0''$$#%#)+/.)'$#%%))*()'(()--+2*%''&-'+-.....+)()'-($$&$%$#'$#&#%/+3-'&(+./-.4-(&+&$****)$()1+,80+(*01/,'+%&&**089-++(,-.1/1*+-1236/.755,-..:')*/,/,3458:8;:987.1'*/())7-)/*)&$&,7+/340-/-/,0.5:(*%&%+/)$('())+,+'($0,$'%(&+/'*)%($$$%(+&$$)&-(*)#,3(1/'$%%$))+*--+)./(,,1+.888+15+.-.'*'(-)+4/,%()+-1-19114'(*$%#'%'''(,.1/333,0))&(%''(%#(*'+,,---5,/:68181*()-+0(%&')-,-2,12:41:/.)%/80*(...153720313510.$(+*(-*'+22++&&()**1-162*34/))))0.*'(-0)'*23(,(%%'+()+861+*)))'()*$)),*+-7()+-.%*&%+(),50/206'**)/+0*.+2/8/(&$&'(16.88*%,*)'&%+0(**)*+*,-+4+3),)*.,)())(&&%(,+.5-062(+(()/+-40.22.)+(**-1*),**)')+)*((#&#%%#$
@c09932b6-d7a6-47fa-b1a5-7fe1d24ed660 ch=327 read=87275 start_time=2019-12-13T14:23:49Z barcode=BC01 runid=2c9cf7bc05858273f10e7d7ec552fc0bd742dc3e
ATCGTGTACTTCGTTCAGTTACGTATTGCTGGGTGCTGAAGAAAGTTTAAATTGTCTTTGTGTTGGCTTAACTCTGTTGGTGCTGATATTTATCACCTACGGGGGTAGCGGTGGGAATATTGCTGGCCAGGCGCAAACCTGATGCAACCATACCGCGTGTATAGAGGCCTTCGGGTTGTAAAGTACTCGGCGGGAGGAGTGATTGTACTGGCAGGCGTGCCGCAAGCACCGGCTAACTCCGTGCCGCTTAGCCATGATATGCGGAGAATTACCAGCGTTAATCCCGGAATTACTGGGCGTAAAGCGCAGGCAGTTTGTTAAGTCAGATAATGAAAATCCCAGGCTCAACCTGAGAGACACCATCTGATGCTGTAAGCGGTCTCCGTGAAGTGAATTCAGGTGTAGCGGTGAAATGCGTAGAGATGGAGGAGACTTACCGGTGGCGAAGGCGGCCCCTGGACAGACGGTAACTCAGGTGCGAAAGCGTGGGGAGCAAACAGGATTGAATACCCTGGTAGTCCACGCCCGTAAACGATGTCGACTTAGGTTGTGCCCAGCAGGGCGTGGCTCCCGGAGCTAACGCGTTAAGTCGACCGCCTGGGAAATACGGCCGCGGGTTAAAAAACTCAAATGATTGACGGGGGCCCGCACAAGCGGTCAGGGCATGTGGTTTAATTCGATGCAACGCGAAAAGAACCTTACCTGGTCTTGACATCCACGGAAGTTTTCAGAGATGAGAATGTGCCTTCAGAACCGTGAGACAGGTGCTGCATGGCTGTCGTTAGCTCGTGTTGTGAAATCGGGTTTAATTAACGAGCGCAACCCTTATCGCTGTTCCAGCGGTCCGGCCGGGAACTCGAGGGACTGCCAGTGAAATTTACAGGATGACGTCAAGTCATCATGGCCCCTTCCCGACCGAGGGCTACCTGCGTCGCTACAATGGCGCGGCACAAAGAAGCGACCTCGCGAGAACAAGCGGACCTCATAGAGTGCGTCGGCGTAGTCGGATTGGGAATGCGGCTCAAACTCCATGAAGTCGGAATCGCTAGTAATCGTGGATCAAGAATGCCACGGTGAATACGTTCGGGCCTTATACACCGCCGTCACGCCGTAAATTAGGTTACAAAAGTAGGTAACTTAACCTTCAGGGCGCTTACCGCTTTGTGATTCATGACTGGGGAATCGCTAACAAAGGTAACCGG
+
'.+')()&-,9-..79-./:1218171**0((%(&)(+1-*-.*&(('&4100*,,-81(%%((%%()*)$%*//34:256360/0/+,+('++%+&()4,68/($)&-&.)+2).+++4/&(%&'+*&*0-189:)361130+,***-.1(6:45320//.%$'',/76<8-6.3-(,/6+*++*,),1+)1*'*($(&($)'#'$*"%#$%((&))'.*%+%&%''12*6//040031/133-&%$$&&1(#$%&,))'0.,+)%%'('-&&%(&)+7*+2+),/(+,,))%%()&''+++(),/,342-150'$)++0-674787(&&$--/5))*)$+,.)+,,0.*&&%'(()%''(('((--+.0/**($%&')'&(%%*'(&'$&(/*32)+),,'(-.12218;75565760/./.31-./')'))*',-08,1*+(+.&.+(406,+)1738%'0**(&%%*..4-72::,,22,,05,',((+12969197+3)).8249;3-.1213787**()***/1928550&00.*/-1'*(+++,,70+(,,)-1+,.1(45-57+-*++.3496453,9+1*6548::9::654*''+())+-.*)*(//0//0.)*.))60434---0.-0'--0*-1))-.1390603-%'%&%--2678:994/91;61100162714.,*++)+2-,*&+0042222172128496,-,3(1,-795/0/&(&*)**-4129377573,0(20954-'++.%))+-4416897:88789446'/-/+/0-10..*/1&&%)-++-(''&%&'+)).--.0+395,5468006//+&'%'*2:/2&.)03(4.-.++,+'*++)*,)-.,%$%$$&%+*%&'*3/+*,,)..3/146587..,009/''*)2/+-0.*&/+0+0/0-'',,,'+-0)3494274/-&&%%&//,%((&('+1447.-,-'.(.21)/3;730+*%%&')/0.3,-/)..024516*4*3*''('''$&%&&'*%&-,13656/6//.8284636.--*(,+3..-58;87-6-*07653+),-744473/5.31/',),**(&+)+*,1-/8,/,$%%+,+-/',(,&,.-/)++33+%*$.+),'&&&4*673:6&-*+(*/4/-/.&(((&&&()-99--./123.-(%&)*&%&,./28(+-23::793
@58e5cf4b-c67d-495c-b6b9-9325050c33b1 ch=253 read=205584 start_time=2019-12-13T14:23:57Z barcode=BC01 runid=2c9cf7bc05858273f10e7d7ec552fc0bd742dc3e
CCGGTTACCTTGTTACGACTTCCCACCCCAATGCGCTGACCCTACAACCGGCCGCTGCCCTGTACGGTTAGCTCACGGACTTCGGGTATTGCCAACTCTCATGGTGTGACGGGCGGTTATTGTTTTAAGACCGGGAACGTATTCACCGCGACGTTCTGATTCGCGATTACTGGTAACTCCATGTAGGCGAGTTTCAGCCTACGATCCCGAACTGAGACTGGTTTTAAAGTTTGGCTCCACCTCGCGGTATTGCATCTCTCTGTACCAGCCATTGTAGCGCGTGTATTTTCACACATAGGGGCATGATGATTTGACGTCATCCCCACCTTCCGCCTGGATTGAGCCAGGCAGTCTCGCTAGAGTCCTCAACTTAATGGTAGTAACTAACGACAAGGGTTGCATTCGTTGCGGGACAACCCAACATCTCATTTTGAGCTGACGACAACCATGCACCGCATCTTGCCTTGTCACGAAGGGATTTTCCTCGATTAAAGAGTAATGCAAGGGATGTCAGAGTGTGGGCCGGGAGTTCTTCGCGTTGCTTCGAATTAAACCATGCTCCGCTACTTGGTAGGAGTCCCCGTCAATTCCTTTGAGTTTTAATCTTGCGACCATTACTCCCCAGGCGGAATACTTAATGCGTTAGCGGCAGCACGGAGGTGTTGAAACCACCCTAGTATTCATCGTTTACGGCGTGGATTCTGGAATTATCTAATAATCCTGTTTGCTCCCCACGCTTTCAGGCACCGTCAGTTACAGTCCGAGTGCTTCGCCGCTGGTGTTCTTCTAATCTACGCATTTCACCGCTACACTAGAATTCCCACTCTCCTCTGCTCCTATAGATAACCAGTTTGGAATGCAGCGCAGGGTGGGCCCGAATTTCATCCGCTTTAATCATCCGCCTACGCTCCCTTTACGCCCAGTAAATCGGATAATGCTCGCCACCTACGTATTACACACCGCGGCTGCTGGCGTAGTTAGCCGGCTTCCTCCTTGGGTACCGTCATTATCTTCCCAAAGACAGAGCTTTACGATCAAAAGCCTTCATCACTCGCGGCGTTGCTGCATCAGGGTTCCCCATTGTGCAATATTCCCCACTGCTGCCTCCCGTAGGAACAATATCAGCACCAACAGCAGTAATACGTAGCGGG
+
0)1,20-23/0/-3(),03525+,&1**&,'+%&&)./2194+*,%$&'',5/8998073++,)-)4.5./041./1712253*1()**3-010+,,+))),-/.-03662;98.719,10'036,481562&3.001239:94457020.++/3/120213-6866721.%+..8*(,+*876(6966362;71'&''%%'%(*/(')3631/0-011.+(-95,7+/)33(0*/06266--))&&+(+-,,()(()/0267861--30061(%&'(**(*(%#%%%%)()((,)0'273//101/-(15/,.48899749;4-16647'$(-'*1/31*(&)'+675)**++6000+('**4:560'-1-/..04/&,()()(&')-.477(+-+0('$''(.16)'&.-/--)*'%/+...,+.*,/5/100011479896+52+.//+1.$%&''%&$''**.--')'(/,2.(15/)/277771603.())-28-,+0)/8,99889.%&%**)+0.(%(-*(+/997<855/5/-.5:4(2)0);<6:;/05789:---)()'*(&&()%)(147++.2)*)5+)'0-,*-4;;,8:.--.*1((''%-&&**381()/-.0-5--%0,--0,/5152///32/(30-1/814200250''$()$'-*'&-0116200677<;021:65504''*&%(*&%,)+,2*(-().0/(/)-7+%*07::*(,'+,;94*)22$&-.32/11:.1/4.8'&%&'&((,,.42)(,,0**)50528(+84.*%+*,00;6/.43)*1(+*/201(5*208-(**+/+'(*'#&',/*)'*).56455-41<2.*'+,57/0/,//)($)%'&,/)*(-,2,-,)+*&&&&%+602),.4238./1/140:*1;1/0/;4,+-/28308(3+0.5/.4136:<65;36922-./,)(()--+//:1117833,(*&-.80//3.()-620./0-/'//..1:99:+8.-.9887;8+3.*+5-)-&*+2-$&*,+,)30*)/1,3*,*(&()*&&+/,..<00/10223/30.*)5:8,%&)(('+*(,01,97:0&)*,56-51'18)*607+*)+*7011.-,--17.5.0+/,%*')+--3&'$&$%$
@94b1467b-749d-4844-9fc0-a6cfd2c1e62c ch=244 read=228272 start_time=2019-12-13T14:24:19Z barcode=BC01 runid=2c9cf7bc05858273f10e7d7ec552fc0bd742dc3e
CCGGTTACCTTGTTACGGCTTCACTGATCATAGATCACAAGGTAGTGGCGCCCTCCCGAAGGTTAAGCTACCGCTGGCGCAACCCACTCCCCATGGTGTGACAGGCGGTGTGTACAAGGCCCGGGAACGTATTCACCGTGGCATTCTGATCCACGATTACTGATTCCGACTTCATGGAGTCGAGTTGCAGACTCAATCGGACTACGACGCGCCAGGTCCGCTTGCCCTCGCGAGGTCGCTTCTCTTTGTAGCGCCATTAGCAGCACGTGTGTAGCCCTGGTCGTAAGGGCCATGATGACTTATTGTCATCCCACAGCCTCCAGTTTATCACTGGCAGTCTCCTTTGAGTTCCCGGCCGGACCGCTGGCAAAAGGATAAGGGTTGCGCTCGTTGCGGGACTTAACTTAACATTCACAACACGAGCTGACGACAGCCATGCAGCACCTGTCTCCGTTTGAAGGCATTCTCATCTCAAGAAACTTCGGCGTGGATGTAGAGACCAGGTAAGGTTCTTCGCGTTGCATCGAATTAAACCACATGCTCCACCGCTTGGCGCGGGCCCAAATCAATTCATTTTGAGTTTTAACCTTGTGGCCATACTCCCAGGCGGTCGACTTAACGCGTTAGGCTCCAGGAAGCCACGCCTCGGTACAACCTCCAAGTCGACATCGTTTACGGCGTGGACTACCAGGGTATCTAATCCTGTTTGCTCCCCACGCTTTCGCACCCTGAGCGTCAGTCTTCGTCAGGGGCCGCCTTCGCCGCCGGTATTCCTCCAGATCTCTACGCATTTCACCGCTACACCTGGAATTCTACCCCCCCTCTACAGGGGACTCAAGCTTGCGAAGGTAGCCAGATGCAGTTCCCAGGTTGAGCCCGGGGTTTCCCACATCTGACTTAACAAACCGCGCGTGCGCTTTACGCCCAGTAATTCCGATTAACGCTTGCACCCTCCGTATTACCGCGGCTGCTGGCGCAGGTTAGCCAGTGCTTCTTCTGCGGTAACGTCAATGAGCAAAGGTATTAACTTTGCTCCCTTCCTCCCCGCTGAAAGTGCTTTACAACCCGAAGGCGTAACCATACGCGGCATGGCTGCATCGGGCTTGCGCCCGGTATTCGCAATATTCCCCTGCTGCCTCCCGTAGGAG
+
:6076<20425009-/0--2:90.,,+56**'%&*+135/,-,$32())(.97+55+')*')-83/&*,),,')('&%%()$44/(++907+&+*12..,,1%/986;55320.-/20294)1863512888<86786233105:7////35-//-13()&**7;562047:6%'*.)*+**)*..)-'(-1387:12)0&&*(*,0+%'$%&&**,-0+'++*555,.+/.,,-,-&((2-.--:3+*)()*,0)+)&&'''(')*,061/123;502443'6(%/88385512--(()'%%&(,,1/170))'(*-).-,+-93&).10*/-*,3:924)'++,/06625,%*/-03//.))(((()34(..7747/0/.305*-/:85;44,9324423.(%%1.708;*)/--.----3501*2212012;0644.00.1:6342+.&').*'++,,/)+/99:688.-**%,0/-.+)*'((029()&(&*)),-2'/0.2--.8;85:3***/0-.169/5/0,0;;8<52/100557468/+,(,%&)/08174/%*+,-(6-;3,,661+*+-9:+2:-*(')'),0:4401/28.)4888:666645556553.2,&)'*+/*(+)(&&+94555772/'&'',234+7**()*.4120+/1780(-.2//15:775*,&$3-(+,,/)+0.5:*+2<-*/50992*/+,,7,713309+,135747767778;999:/14:,984584:866,).'/*,*5;*5.1)()676566377821;--.54**4&)+27/15656645171-3762-4668&,+/)%)45-+((((+*)((%%'%$%)()-..:3::<88-,1604-(.,6')+*)*/,-'+'--356513/4/5.6921.&&'')34911061(,*+-+(+/059<12*++3,301-5,,+--4-,02+//1108;3/..3368928.&.&++*4234:)88*+*3+6:797514*((***.3(-*+,-+7-*7).-./+,26.*,,28)6;886850+)+*7(0+'*')*+(')+(.42*()++-%&%$%(*,)+)++50247;70///0<0984895881:,0,.%'('%(-2566.62-*))*+-5704:102-2+(*
@4c93b899-e0c0-4a44-8af8-b552513fec4f ch=483 read=174544 start_time=2019-12-13T14:24:30Z barcode=BC01 runid=2c9cf7bc05858273f10e7d7ec552fc0bd742dc3e
CCACGGGAGGCAGCAGTGGGGAATATTATTGCACAATGGGCGCAAACCTGATGCAACCATGCCGCGTGTATGAAGAGAGGCCTTCCGGGTTGTAAAATTACTTTCAGCGGGGAGGAAGGGGAGTAAAGTTAATACCTTTGCCCGTGACGTTACCCGCAGAGAAGCACCGGCTAACTCTCGTGCAGCCACTTGTGTTAATACAGGTGCAAGCGTTAATCAGATTACTGGGCGTAGCGCACGCAGGCGGTTTTGTTAGAAGTCAGATGTATATGTGAAATCCCCGGGCTCAACCTGGGGCACCATCTGATACACTGGCAAGCTTGAGTCTCGTAGAGGGGTATTCAGGTGTAGCGGTGAAATGCGTATTGAGATCTGGAGGAATACCGGTGGCGAAGGCGGCCCCTGGACAGACGGTAGCTCAGGTGCGAAGAAAGCGTGGGGAGCAAACGGGATTAGATACCCTGGTAGTCCGCCGTAAACGATGTCGACTTGGAGGTTTATTGCCCTTGAGGCGTGGCTTCCGGAACTAACGCGTTAAGTCGACCGCCTGGGAAGATACGGCCGCAAAGGGATTCAGAAACTCAAATGAATTGACGGGGCCCGCACAGAAGCGGTGGAGCATGTGGTTTAATTCGATGCAGCGCGAAGAACCTTACCTAGTCTTGACATCCACGGAAGTTTTTTCAGAGATGAGAATGTGCCGGGAACCGTGAGACAGGTGCTGCATGGCTGATCAGCTCGTGTTTGTGAAATGTTGGGTTAAGTCCGCAACGGGCGCAACCCTTATCCTTTGTTGCCAGCGGTTACGGCCGAGACTCAAAGGGACTGCCAGTGATAACTGGAGGAAGGTGAGGATGACGTCAAGTCATCGCTGGCCTACGACCAGGGCTACACGTGCTACAATGGCGCATACAAAGGAAACGCGACCTCGCGAGCAAGCGGACCTCATAAAGTGCGTCGTAGTCGGATTGAGTCTGCAACTCGGCTCCATGAAGTCGGAATCGCTGGTAATCGTGGATCAGAATGCCACGGTGAATACGTTCCGGGCCTTGTACACACCGCCCGTCACACCATGGGAGTGCTAAAGAAGTAGGTAACCTTCGGGAGGGCGCTTACTTACCACTTTGTGATTCATGACTGGGGTGAAGTCGTAAAGGTAACCCGG
+
&&&(5;9013-,--*///05-*,*)*)(00/+,.,:11822,.19+66677851.')(++%.1++-.*((*)22,)%')))+,6.)08031,)37,%2&$&*05*))*342,*-1-,,3/*&)*.88,5,2,0.2272*(/5-)8323.1(%++*()''(%')').002.+*--++.(/&,(''+0.*)-*'+%&+-,,,:&.+.133002/5/1./0('*1-130/861,,,&'++',+.()3.(60;</-8..&'()..('-,')))+.*&%(,--.793,68889437;6693.,'(''*74233--'+./4/-3(&&%)%../.17961*0-.''$**1+-70-*++.1831+17-*.,)&)'&',,+58;31-(+*+11302%,&&')*)2)))*,;/)05+)(',)+*'%'((95842/.+.3'(,,)*0876;/*-.2;68+:7++1*-0413;7.08:56/4-$%)*-27./0+++,+-,('(,**))-4.'.**290.2///40))04014/,(*-%,0.2//../4-3),/./764640/5),'&&*(.(2742337)(.6+,+&(%(+++.94;;3031.1.0/'0./):/++,-+$''(*4755:23315+),65<:44351032,1*&)'(+,++)*)-+-+.6.&07-%$%%&449.-.-)'((-9;;<-;.--..441/1-)%'$',+996:69781+2-1(*&-*+2988715/+++,-,./0084-22()3,,+-+059030.8422064*,3.6042,*/-*2:6054352/4.+-5+,/+).0,0($(/.67.%0--2769*,+*(-+/-/*////-.++,30.0+,/+0-,)-06788:8682&--/27,')%)2/.&)**55;76786+-)(('(33936081197/.++*+.5-%%'(%*)'*,/86++++('*.9-23:62821&&+5,-3247987:57,8'*(2*,()*+,98:4755/'./.--(*5.--4')*,00)+%().072403610333,-86524+..75-.43164637))3133,3+++-,-+.++1.((,0*2045)0*+(%&)''%%*)&)*)++./**'.313018,'.4-2/./+&'*')05-/481/9899;8))*,065.0)(**0//,*,/,*+1+1869*-9
@4ac6d1ae-c5c9-4052-af9d-b12b4c5c8d17 ch=394 read=65619 start_time=2019-12-13T14:24:30Z barcode=BC01 runid=2c9cf7bc05858273f10e7d7ec552fc0bd742dc3e
CCGGTTACCTTGTTACGACTTCACCCCGGTCATGAATCACAAAATTGGTAAGCGCCCTCCCGGGTTAAGCTACCTACTTTGCAGCCACTCCCATGGTGTGACGGGCGGTGTACAAGGCCCGGGGTGTATTCACCGTGGCATTCTGATCCACGATTACTAGCGATTCCGACTTCATGGAGTCGGTTGCAGACTCAATCCGGACTACGACGCACTTTATGAGGTCCGCTTTGCTCCTTGAGGTCTTCTCTTTGTATGCCGTGCAGCGTGTGTAGCCCTGGTCGTAAGGGGGGGCCATGATGACTTGACGTCATCCCCACCTTCCTCCAGTTTATCACTGGCGGTCTCCTTTGAGTTCCCGGCCGGACCGCTGGCAACAAGGATAAGGGTTGCGCTCGTTGCGGGACTTAACCCAACATTTCTGGCCTGAGCTGACGACAGCCATGCGAAAAGCACCTGTCTCACGGTTCCCATTCTCATCTCTGAAAACTTCCGTGGATGTCAGGACCAGGTAGGTTCTTCGCGTTGCATCCGAATTAAACCACATGCTCCACCGACGTGCGGGCCCGTCAATCATTTGAGTTTTAACCTTGCGGCCGTACTCCCCAGGCGGTCGACTTAACGCGTTAGCTCCGGAAGCCACGCCTCAGGGCACAACCTCCAAGTCGACATCGTTTACGGCGTGGACTACTGGGAATCTAATCCTGTTTGCTCGCGCACCTGAGCGTCGGTCTTCGTCCAGGGGCCGCCTTCGCCGCAGTATTCTCAGATCTCTACGCGATACCGCTACACCTGAATTCTGCCTGAGACTCAAGCTTGCCAGTATCAGATGCAGTTCCCAGGTTGAGCCCGGGGATTTCACATCTGACAAACCGCCTGCGTGCGCTTTACGCCCAGTAATTCCGATTAACGCTTGCACCCTCCGTATTACCGCGGCTGCTGGCGGTTAGCCGGTGCTTCTTCTGCGGGTAACATCAATGAGCAAGGTATTAACTTTACTCCCTTCCTCCCCGCTGAAAGTACTTTACAACCAGGCCCTTCTTCATACACGCGGCATGGCTGCATCGAACTGCGCCCATTGTGCACAATATTCCCCACTGCTGCCTCCGTAG
+
8578/:./82;-1/'+1/39<9-943+(/77796384.-0.7-&+)-,-.(()118,*8/(&*+(6),)-/38:5-0,22(*+'0/'*.0:2/065424466-079683333-9/1/131,,4..**%*00026-50:278:6412133,-.064)0+++/11:<45-,.322*.(*$&*-,+0101'(13672;62/.416640542-+'(-3*+,,,0/21*('+*%%&*(-*.-(,*+,7:6661:7+,+,+-%'&%&#&()*++*%''-0-)5;:856+&./168650987100/*)'(*,376850917,-198;53+/((+45.,-7386684&55132+*.''&*4296+2843597:;56232-1.1451810//(.++/-1-.1124934)734.3.5,4.)-3/.37-0+'22,*,,++,//284420600205$')+-*./4;3623//-..+63**('(:78977310+.1884./;1;669;6776;/3960()1715*8-;::;86732<...0.))*/.0/;4;;245.---45./2,-/*036/*-*.*'++.(+(+-0,-052;;/073.0-**,*39-*)))089/139:,73-)((0*9+217.7.-'//.,''''$+1.023777+01())+/88:/7(2+44756545444:5+*----552432-/**-'*'&&(-+-0)+-4;5456(#%%(/1:112248::&8657<9118+-/684.689;8;98:;&0%)*1483*/00684320,/*)%$&&+903811/152418480'#'&#,-036::6,*+18248+1512.+,.135.88<57/-/605..-44*496/+-67+)+)*3-)-)+,1-.&%$$$&(-450-173/401,(*+,/13452/-141:6761801.6930/4+120;11730020157/;.*.+,-++..**,$%%)19<8643-'%,)3+%.%+))*:5:89)1,)+---+,4-$&(.;.09/)*-59*+88:6:600))*)*)45:8-&(-+2-*639<99842)0/33;5-2,,+**+*.35846:996:;+-37*0((&*,4/4302:;7+.-''/&'/-17-/+-
@c0680f2a-2327-404c-84c1-137e0b9d1268 ch=305 read=175697 start_time=2019-12-13T14:24:28Z barcode=BC01 runid=2c9cf7bc05858273f10e7d7ec552fc0bd742dc3e
CCGGTTACCTTGTGCACGGCTTCACCCCAGTCACTTGAATCACAAAGTGGTAGCGCCCTCCCGGGGTTAAGCTACCTACTTCTTTGCAGCCACTCCCATGGTGTGACGGGCGGTGTGTACAGGCCGGGAACGTATTCACCGTGGCATTCTGATCCCGATTACTGGCGATTCCGACTTCATGGAGTCGAGTTGCCAGACTCAATCCGGACTACGACGCGCTTTATGAGTCGCTTATGCTCGCGAGTCGCTTCTCTTTGTATGCGCCATTGCTTAGCACGTGTGTAGCCCTGGTCGTAAAGACCATGATGACTTGACGTCATCCCCCACCTTCCTCCAGTTTATCACTGGCAGTCTCCTTTAGCGGCCGGTTGTGCATGGCAACAAAGGATAAGGGTTGCGCTCGTTGCGGGACTTAACCCAACATTTCACAACTTGCAGGCTGACGGCAATGCATGCAGCACCTGTCTCACGGTTCCCGAAGGCACATTCTCATCTCTGAAAACTTCCCGTGGATGTCAAGATTGAGTAAGGTTCTTCGCGTTGCATCCAGATTAAACCACATGCTCCACCGCGCTTATTGCGGGCCCCATCAATTCATTTGTTTTTTTTAACCTTGCGACCCGTACTCCCAGACAGTCGACTTAACGCGTTAGCTCCGGAAGCCACGCCTCAAGGGCACAACCTCAAGTCGACATCGTTTACGGCGTGGACTACAGGGTATCTAATCCTGTTTGCTCCCCACGCTTTCGCACCCACAGGCGTCTTCGTCAGGGGCCGCCTTCGCCACCAGTATTCCAGATCTCTACGCATTTTCACGCTACGCAGATTCTGCCCCCCCTCCTGCGGACTCAAACGCGATTATCAGATGCAGTTCTCAGGTTGGGCCAGGGGATTTCACATCTGGGCTTAACCGACCGCCTGCGTACGCTGCCGCCCAGTAATTCCGATTAACGCTTGCACCCTCCGTATTACCGCGGCTGCTGGCTGGAGTTAGCCGGTGCTTCTTCTGCGGGTAACGTCAATGAGCAAGGTATTAACTTTGCTCCTTCCTCCCGCTGAAGTGCTACAGCCCGAAGGCCTTCTTCATACGCGGCATGAAAGCTGCATCAGGCTTGCGCCCATTGTACAGCCCCCCACTGCTGCCTCCCGTAGG
+
02)5.9(--7-+.')%'+(/-02*/(&$%$0,$&%%*&222..,)+(),.,-'((..**+4*').'3)0*%')*/4,+-)-+02*%*('3/,-,//*%+)341.-/62:640:6-,(&$)(,+3-&45+230343;123;3769656:835567)'(*+3)*'%(.018<87/+.303..0.)**+,//60,0(()98790320(.,230121*,*)%'(('''*()*,1)+(%&%(&'((*)-*0...3-/*,4.*/.02579:/4.+'$&$(*)+)(''()*,0;//1233+..+(,*2912./-,**,**-4799661:302%+1/;7851//0.:/,,:255-0,()-./83571'((,,-.+.()&&$'),/5/+*//6+1--,13*+))-,-,*/-'/3-..;83.+,-).-(,(/-2.(+()()&%%%'''10553/0%*-%%$'((*,,..,.3*+,/01076892-)*)*')),*0.192354/.,)'$*,-0,123:*-40833-112.,**&&%)*/+.*3869:3//++,'+++-&%%/1/3;99;2320.0.26-18,-'()(&-&&)'-.547-).1083:5108-,&*+-3.1.16/,)*(+*),6,)902/63*&'$&$&++54334554,('%%%*+./'..,2,-4*,,-42311-93,+.1/4543-*()*+(-/246386)*+.//8892+,')$434.35544:557453:4.13409-(+,+74,.))%'()#%%*:+)+)*00033%,/65,4.3,/+,,11%.1*00$&')%')044540/214-2::.1.2%&&%'&)*&-/820)434582)*,''%((*,-8834,0&%%&)',.;.//0.1-./6667*++,+/3756%),'-$131*)')+6.0'$%(&-',%%*-(*5;,+++*)0)('%(('*1-(**',*3+2.10709//.10-055;6164+))'/*.711,22335;4:2/25-,/-++30'32./17.2:,+,+'.,)-5../0472/,),2.*/3.1-0*'++*'0039-66.-43-'+.)-*&('(,)*-(/*&%&)$((-691431)3-.,20:603+((($*)+,,-/.373/6'/.4;9+2,+)&)&$)()()''*.+--,,4,58(*8/40
@ab9c86c7-f0f1-42d4-9a16-61eea394741b ch=323 read=94129 start_time=2019-12-13T14:24:42Z barcode=BC01 runid=2c9cf7bc05858273f10e7d7ec552fc0bd742dc3e
CTCCTACGGGAGGCAGCAGTAGGAATTTTCAGCAATGGGGAGAGCTGACCGAGCAACGCCGCGTGAAGGAAGAAGGTTTTCGGATTGTAGCTGGTATAAAGGAAGAACAGCGGCTACAGGGAAATGGTAGCCAGTGACAGTACTGATAAGCCACGGCTAACTACGTGCCAGCCGCCTGCAGTATGCGTAGGTGGCGTTATCAGGTGTGGGCGTAAAGGGGCAGGCAGCAGCAGGGTCTGTGGTGAAAGCCTGAAGCTTAACTGATAAGCCATAGAAACCAGGCAGCTAGAGTGCAGGAGAGGGATCATTGGAATTCCATGGCAGTGAAATGTGGAGGGAACACCAGTGGCAGTCAGCCTGCAACTGACATCGATCCCGAAAGCGTGAGGAGCAGATAGAGTTAGATACCTGGTCCCGCAGCAGAAGCCTTGATGAGTACTAGTGTTGGATGTCAAGATTTGATGCTGCAGTTAACGCAATAAGTACTCCACCTGGTAGTACATTCGCAAGGAGAATGAAACTCAGGAATTGACGGGGGGCCACCTGAAGCAGTGGAGCATGGTTTTAATTGAAGCAACGCAGAAGAACGCCAGGTCTTGACATACTCTTAAAAGGCTCCAGAGATGGAGAGATAAGCTACTATATGAGATACAGGTGGTGCATGGTTGTGTCATGGATGTTGGGTTAAATCCCGCAACGAAGCGCAACCCTTATCGTTACCATCATTACTTAGGGACTCTGTGAGACTACCGGTGACAAGCTGGAGGAAGTGGGGATGACGTCGATCATCATGCCCTTATGACTGGGCCTACGTGCTATGGATGGTGCAGAAGGGAAAAGCAGAAATACCGCAGTGAAAACAAACCCATAAACCATTCTTTCCAAGTTCCAGTTGTAATTAAAACAAGGCCTTCAAGAAGTTAGATCCTTAAATGTCGCGAATCGGCATGTCGCGGTGAATACGTTCTGGGGCCTTGTACACACCGCCCGTCACACCACGAGTTGATAGCACTTTTGAAAACGGTGGCCTAACCACTGGAAGGAGCTGTCTAAGGTGGGGATTTGATAGAGTTGGGGTGGAAATCGTAACAAAGGTAAACCCGG
+
'',('$*%2+)0+/140*-,+0,.+-12,)&+,/4//7:-&'&&+'()371/*+*&+)/2'()+048/621*-+..777/4.5'*'$&#%&&%'43434.,2-5.,2-')*+++*-.&)+(())(.00/017(*+,-7%350/.((-+4'*4.,.,.(.424474948/.*2+&&&##$'&),.-.''%&(&(&'&).0*-%+%)%,)53.-**+'(*/2-03:4%,+**/-+62*''%)+/-()*.#&%&')'%%'%+'+*(%)-5(05.0--12,)')++*%()+(&&)+00*220-*+/2.06-2.%$-'4)0)&&&%$$&('&'$$$&&*(.,)'&'%&$&#$$$#$')-+-0726/5*)(*&/(*((%)19/').+**-0,%..*+.+*,-&*%&,1*+15)4/(()('*(#&$&'.%))%)&('').****+/1()-)*/-4-1%1,-*'%'((%%../00224782//(&/,*16,.&332((2.4.()%'**+%-&#$%)'*''&*--+,*.,++),.,31617956631'1+$'%%$*')*,2669-0007--.89,.+/()//$.+,,+.('/+())*#(&'&+)+/*'&('*&-''&'),*+('+,8(()(*,880.-'&)*%&%%(&'&$($,&'++/00'0-*.9)(*%'(+'(&'#$##$%'**%15(154,-+&'/,(%),*.++'%)')020:8*5+,&(*'$)&(*,/7/+#&%$,/-21-'&%'%&*288687'+3,,++-+015/-0)'%($(06-(,+01,)*'*,./8515219006531/-,.-(,&$$&$''()**/562-)*)**)*%*.+.0/)&'*&)*&##$'&+&,--224//078-21*(0:;4;,7*(,3)/*'')-/-&$''+'&'&,%%&&$%&*&%&%%((%($(()00**-),+-,+)&*,,0*--08674;88433215./*+,7566649,)&&,/3909...0/0/26/030*+)'''+,+..1619/0.*++()*,,''+,&$%)*,-12-%(+-,%'&))+))'&''-*--,--+-,(,*)%)$$%%'%&$%/'&1+)0---.*)')),338<,,1.16+/-*,-
@76258b01-f6fa-4251-9b57-b7c129d8e840 ch=81 read=114205 start_time=2019-12-13T14:24:58Z barcode=BC01 runid=2c9cf7bc05858273f10e7d7ec552fc0bd742dc3e
CCCGATGCTTCGTTCGAGTTGCATTGCTGAGATTGCTGAAGAAGTTGTCGAGGTGATATTTGTGTTAACCTGCTTACGCGCATCGCTCTATCTTCCGGTTACCTTGTTACGACTTCACCCCAATCATCAATCCCCGCAGCAGACAGCTCCTTCGCGCGGTTAGGCCACCGGCTTCGATTGTTATCAACTCGTGGTGTGACGGGCGGTGTACAAGGCCGGGAGCAGTATTCACCGCGACATGCTGATTCGCGATTACTAGCGATTCAACTTCATGTAGTGGTTACCCGGGCCTGATCCGAACTGAGAATGGTTTTATGGGTTTTGCTTCACCTCGCGGCTTCGCTTCCCTCTGCACCATCCATTGTAGCATTGGTAGTAGCCCAGGTCGCCATGATGATTTGACGTCATCCCCGCCTTCCTCCAGCTTGTCACTGGCAGTCTCCTTCGAGTCCCCAACTTAATGATGGTAACTAACGATAGGGTTGCGCTTGTTGCAGGACTTAACCCAACATCTCACGACACGAGCTGACGACAACCATACACCCTGTATCTCATAGCTATCTCTCCATCTCTAGGCCTTTATGAGTATGTCAAGACCTGGTAGGTTCTTCGCGTTGCTTCGAATTAAACCATGCTCCACCGCTTGCGGAGCCCCGTCAATTCCTTTGAGTTTCATTCTTGCGAACATTACTACTCAGGCGGAGTACTTGTGCGTTAACTGCAGCACTGAACTTTGACATCCAACACTTAGTACTCATCGTTTACACGGCGTGGACTACTAGGGTATCTAATCTATTTGCTCCCCACGCTTTCAGGCTGAGCGTCAGTTGCAGGCCAGATCGTCGCCAACTTCGCCGCTGGTGTTCCTCCATATATCTGCATTTCACCGCTACACATGGAATTTACGATCACTCTCCTGCACTCTGCCTGGTTTCTATGGCTTACCGAAGTTAAGCTTCAGGCTTTCACCACAGACCCTTGCTGCCTGCTCCTCTTTACGCTTAATAATTCCGGATAACGCTTGCCACCTACATTACCGCGGCTGCTGGCACGTGGCGTAGTTAGCCATTGGCTCTAATAAGTACCGTCACTCGGCTACCATTTCCTGTAGCCGCCGTTCTTCCTTTATAACCAAGAGTTTACCAATCCGAAACCTTCTTCCTTCACGCGGCGTTGCTCGGTCAGGGTTTCCCCATTGCCGAAAATTCCCTACTGCTGCCTCCCGTAGGAG
+
$%*)%&$%''-,04.''%*6'+'*-*(,(%&$-(./75*0'(('-.--5)%(&%%%%")2*/0,6-0,33,(*')',,-&*'-0*),,/1+*8,-0,+)9(**,+*,3(+.-3361.566+1113111484.77'#+%&&')(5./055-/3.(++*-667-085736.9.)3((+%(((/734.5-++.-.27/-.)*2,55./7064*07:+735*5/)++-*-.3/,,20170//-.*+-,(4)-,4385:1022235057'+,*1/3885.)),*+..)0*('0*.)($0.2**599711,0759.99;*111:338;+*+7.102824/-(/*/61-+1-38301,++*/73982+/-**.01).,)-,)''*+31+*2675$$%**+.0/-6<///9899;/;57,&%%&)):7/)))+0812368446224:985()1('(,0097.,*(((.+/-/31700))*7,:0,*)-340:22-0/5/3<55&8:43,0.*+)(/.213343,.1360730.-.-.03285942&&#&$10)(),*/0/-(,*)+++034327;898.,,&-(,-,41+-*))++0+/0/8./.61/624-87</+-//21/7,23<81/3-70;6875124450-4+*)3*+./6,.052(''(-55:5.130-,--89648;54845'(35&.')*-(--./5:50(&'),*/+&-*,-9/706144.-0,11.'0,+38000/40)3)-**,+*,-.176477738.((&).54778835512312///--/-/664-,/:3/1,/+*'&)**.6-/-21.-.023204),-801,/7890/.//,1/7642/)*3+26:/7:;;:907,)(+84679887++.(*5-/0;=86620(,,.2606-7))+2360%'(,23665502,*((*31445;)+977-'&(-**&**-(/*9,)**3,-5:70;:.,/2+.//230&%%$&$$''%)0158,/08.+,0*(%,.03::84/)4-2*12/./1-4:*.)$%'(-0-21.-.30//1,3,*(+,.&&#$)&*,5-,,/(1'(%&&,%-0-22'/,27567+.24.9/+'--*38954/-(('336::689+0++&&'&'*1.1&)'%(,1<:3/)1)+0++%'%$)+549<:436*&(()&0//.9//06095819;13;009;5-/901+*-110+,02)')+,128734-37)**%.)*)
@6e6cd7d3-c5a8-4974-8790-9ea78cf29d21 ch=91 read=132442 start_time=2019-12-13T14:24:55Z barcode=BC01 runid=2c9cf7bc05858273f10e7d7ec552fc0bd742dc3e
CTCCTACGGGGAGGCAGCAGTAGGGAATTTTCGGCAATGGGAAACCCTGACCGAGCAACGCCGCGTGAAGGAAGAAGGTTTCGGATTGTAAACTTCTGTTATAAAGGAAGAACAGCGGCTACAGGAAATGGTAGCCGAGTGACGGTACTTTATTAAGAAGCCACGGCTAACTACGTGCCAGCAGCCGCGCGGTAATACGTAGGTGGCAAGCGTTATCCAGGTGTGGGCAGAGGGCAAGGCGGCAGCAAGGGTCTGTGTTGAAAGCCTGAAGCAACTTCAGTAAGCCATAGAAACCAGGCAGCTAGAGTGCAGGAGAGGATCGTGGAATTCCATGTGCTTGGCGGTGAAATGCGTAAAGATATATGGAGGACACCAGTGGCGAAGGCGACGATCTGGCCTGCAACTGACGCTCAGTCGAAAGCGTGGGGAGCAAATGGGATTAGATACCTAGTAGTCACGCCGTAAACGTGAGAGTACTAAGTGTTGGATGTCAAAGTTCAGTGCTGCAGTTAACGCAATAAGTACTCCGCCTGGTGGTACACGTTCGCAGAATGAAACTCAAAGAAATTGACGGGGGCCCGCACAAGCGAGGTGGAGCATGTGGTTTAATTCGAAACAGCGAAAGAACCTTACCAGGTCTTGACTTATACTCATAAGGCTCCAGAGATGGAGAAATGGCTATATGAGATACAGGTGGTGCATGGTTGTCGTCAGCTCGTGTCGTGAGATGTTGGGTTAAGTCCGCAGCAGGCGCAACCCTTATCTGAATTACCATCATTAAGTTGGGGACTCTAAGCGAGACTGCCGGTGACAAGCTGGAGGAAGGCAGGGATGACGTCAAATCATCATGCCTTATGACCTGGGCTACACACGTGCTACAATGGATGGTGCAGAGAAGCGAAAGCCGCGAGGTGAAGCAAAACCCATAAAACCATTCTCAGTTCGGATTGTAGTCTGCGACTACATGAAGTTGGAATCGCTAGTAATCGCGAATCAGCATGTCGCGGTGAATCGTTCTCAGGCCTTGTACACCGCCCGTCACACCACGAGAGTTGATAACCTGCCGAAGCCGGTGGCCTAACCGCAAAGGAAGGAAGGCGCTGTCTAAAGGTGGGATTGATGATTGGGGTGAAGTCGCAACAAGGGAACCGG
+
,.2.)+4*494-.41./-,+.-+)&(%15<<44<783020(%'*&*5---4.--/,/++(265856*,/,0/2*-0,02:*.)7'2+,-96,/0:074.4//29--+2-*-3*&%,%&(/7705.11-,36-,,3,+(*+,61*)'&'+0,+5,2($*+'46//.5../70447799;<9391.28-14+610/1,,-/3+.)-*,).7/1108.+.)'21.+.,5/,&'&*,+*)'++,,23113,(3;62301-.()'+/1+,/,+.*))*(*4+8'*,03087/0//5914678930-/1/.-/045543/.*,5++3,/1-1.4.48%-&)%#$#&&+04.-&','-14034+)%+-,,),3+*%'(&0--133965470668;////.2345867986///))(''/+,*3&'*/++413-1*'*-8;,+(46+*.''01*/4++-3(123.-.0908::84,.-)'&%)+,0885768<8;::42.+1*,.96./1---*,/0/5402/3,4035-5--,/++.**&'*),--.')+043,..)*3/-)7/+0111)%)/.*5--0.)882-8+)-(-,-/2,%+')/-)02).,,*1/965841)%*,&,)+-*+2*)31/'&%$&$&'+-.0.++*(,%()#&%%%*+,1/04-,+,-.4;9-+(,+)*,,-0/0*.-,...8+9++88945151738123627((+01753321456351009,553802*,48464$8'()('&)/+9,2-.050--'2+/4:678.4/2.-/11/87234-,)$&('(*044359&1/00.3-'&((+(/-+0-36%-36/7233668+51./375.1+20-/0162:921554201/-+-..4995:7-.,+*7567992,+*'***+.*&',4/,++.(5+/,'*285'-54000;;.39788-+,),0832-'0,'(*/52/)+'),1/223404/.707/820((($''+2/0/0229-4()*7778724+21./-,$*,7123036521.*+++13802:115513+0/-.,+)')4+*+)-(-***+(%**(.-/+,.545026754645*+0,+('%%%&(--4345-/7-,2.4;4244.//0,:*+)-.,*(,#')&*)())))3/,63796
@f0dcdd8a-2133-47d7-8416-cdd0228a2ac5 ch=99 read=190866 start_time=2019-12-13T14:25:03Z barcode=BC01 runid=2c9cf7bc05858273f10e7d7ec552fc0bd742dc3e
CCGGTTACCTTGTTGCGACTTCACCCCAGTCATGAATCACAAAGTGGTAAGCGCCCTCCCGAAGGTTAAGCTACCTACTTCTTTTGCAACCCACTCCCATGGTGTGACGGGCGGTGTGTTACAAGGCCCGGGAACGTATTCACCGTGGCATTCTGATCACGATTACTAGCGATTCCGACTTCATGTGGAGTCGAGTTGCAGACTCAATCCGGACGACGCACTTTATGGTCCGCTTGCTCTCGCGGTCGCTCCTCTTTGTATGCGCATTGTAGCACGTGTGTAGCCTGGTCGTGGGGCCATGATGACTTGACGTCATCCCCACCTTCCTCAGTCTATCACTGGCAGTCTCCTTTGAGTTCTGGCCGGACCGCTGGCAACAAAGGATAAGGGTTGCGCTCGTTGCGGGACTTAACCCAACATTTCACAACACGAGCTGACGACAGCCATGCAGCACCTGTCTCACAGTTCCCGAGCCGCAATCCATCTCTGGAAAGTTCTGTGGATGTCAAGACCCAGGTAAGGTTCTTCGCGTTGCATCGAATTAAACCACATGCTCCACCGCTTGTGCGGGCCCCGTCAATTCATTTTGAGTTTTAACCTTGCGGCCGTACTCCCCGGTCGACTTAACGCGTTAGCTCCGGAAGCCACGCCTCAAGGGCACAACCTCAAGTCGACGTCGTTTACGGCGTGGACTACCAGGAATTATCTAATCCTGTTTGCTCCCCACGCTTTCGCACCTGAGCGTCAGTCTTCGTCCAGGGGCCGCCTTCGCCACCGGTATTCCTCCAGATCTCTACGCATTTCACCGCTACACCGCAAATTCTACCCCTCTACGAGACTCAAGCTTGCCAGTATCAGATGCAGTTCCCAGGTTGAGCGGGGATTTCACATCTATTAACAAACCGCCTGCGTGCGCTTTTACGCTTGGTAATTTCCGATTAACGCTTGCACCCTCCGTATTACCGCGGCTGCTGGCACAGGTTAGCCGGTGCTTCTTCCGCGGAGTAACGTCAATGAGCAAAGGTATTAACTTTACTCCCTTCCTCCCCGCTGAAAGTACTTTACAACGAGCCTTCTTCATACACGCGGCATGGCTGCATCGGGCTTGCGCCCATTGTGCAATATCCCCCACTGCTGCTCCATGGCCAG
+
:/6,5-,5628.17&00,121..201(*,840223:87585840/1:33,++,:53/.70++-)0+8292554993$*(1+3<<5-46+6:4,-+18-%0*13111365::98:523/0&()67/9-9*(4/10132015/./715551)--*(+.00(*-//8/0154656:;83-,-7-50.,+-0),-././+3-.'1,237*;44+405765733+*06)$%(-)*1/0//)'*+22(***%*&*-/2,+4:,,6570004(*,,+)/0/11*,-+(&(*&'&1,,*-&+),/889////.106.-./.77/5<:+*697;0424./1:::;;99222/-29835,*1--.349.%(2-1386658:93:316549+,9.811-0,-0),*//518;6/1;-/-:-8,-,*-.-.-71-,-.7212&&.+**++/01-,09/6491'000812568212/1-8,2.+,****-096:604::98:.4800654.-+-40335:865683/%+.*0+3-9;898-*))/--.4652.*1)22.17/./+,(+17253.020*1,/49.875/*,5195<919;;**(0,;<2-,//.2.00707,0/0*2,.)'),/0624222143-6,('*)1'+%&%%,-.0/4:78.*15,*)*45+2.1)3,11471(0000;,**6:878;<867454+4*&&(+,33132/0..-0<200.757+(,*+.;;022/2,&)(226:8360/09/56.)'-1-*,.16:5;:95:11417323<9...-''34449845464:<;45840-/,+).-)+.+1/3/,'+,/,.03230/002574.-,/4,-7)66768/15778772-(%$'.--.,,15&,-)$/..-,*))*+'+)2-6:8479/04,/00511/+,)((&+%$%$'+30058(/++-303336150...356/28.320;..20.200078742,%,-1171.-05+('')0/-49+4,..1)(+5886771:21168191)3*,*0-++158+/.15.+788-1;9-*+,-+2,-/00395..4,.''.252823<;::85/435595660801-0*//(,+,-5.13,57)--,-987:898.8<:++5466/,-)25,-)++,+1
@1ff24153-7807-4688-a5cf-45c68094824a ch=197 read=84331 start_time=2019-12-13T14:25:02Z barcode=BC01 runid=2c9cf7bc05858273f10e7d7ec552fc0bd742dc3e
CTCACGGGAGGAGGGAGGCAGCAGTGGGAATGTGCACAATGGGCGCAAGCCTGATGCGAAACCATGCCGCGCGTGTATGAAGAAGGCCTTCGGGTTTGTAAAGTACTTTCAGCGGGGAGAAGGGAGTAAAGTTAATACCCTGCTCGTGACGTTACCCGCAGAAAGCACCGGCTTAACTCCGTGCCAGCAGCCGCGGTAATACCAGAGGTGCAAGCGTTAATCAGATTACTGGGCGTAAAAGCGCACGCAGGCGGTTTTGTTGTTAAGTCAGATGTGAAATCCCGGGCTCAACCTGGGAACTGCATCTGATACTGGCAAGCGAGTCTCGTAGGGGTAAATTCCAGCGGTGAAATGCGTAGAGATCTGGAGGAATACCGGTGAGCGGCCCCTGGACGAAGACTGACGCTCAGGTGCAGCGTGGGAGCAAACAGGATTAAGATACCCTGGTAGTCCACGCCGTAAACGATGTCGACTTGGGTTGTGCCCTTGGCAGAGGCGTGGCTTCCGGAGCTAGCGTTAAGTCGACCGCCTGGGAATTACGGCCGCAAGGTTAAAACTCAAATGAATTGACGGGGGCCCGCACAAGCGGTGGAGCATGTGGTTTAATTCGATGCAACGCGAAAGAACCTGGTCTTGACATCCACAGAACTTTCCAGAGATGGATTGGTGCCTTCGGGAACTGTGAGACAGGTGTGCATGGCTGTCGTCAGCTCGTGTTGTGAAATGTTGAGTTAAGTCTGTGAGCGCAACCCTTATCCTTTGTTGCCAGCGGTCCGGCCGGGAACTCAAAGGGAGACTGCCAGTGATAAACTGGAGGAAGGTGGGGATGACGTCAAAGTCATCATAGCCCTTACGACCAGGGCTACGTGCTACAATGGCATACAAAGCGACCTCGCGAGCAAGCCGGACCTCATAAAGTGCGTCGTAGTCCGGATTGGAGTCTGCAACTCGACTCCATGAAGTCGGAATCGCTAGTAATCTCGTGGATCAGAATGCCACGGTGAATACGTTCCGGGCCTTGTACACCGCCCGTCACACCATGGGAGTGGGTTGCAAAGAAGTAGGTAACCCAGCTTCGGGAGGGCGCTTACCACTTTGTGATTCATGACTGGGGTGAAGTCGTAACAAAGGTAACCCGG
+
*(,'((3.&-)&/.))/82177)*,,3-)*)+831.//91.774-429/6:4++,--')(&-169666/,*'+-9977656**0*--74:3,.,06)$%&(*'+./0772,32057'(**),.($&'/56.30201126'%$$'('*'%&'))(0.)-,+%,,(&')16(+&%%/),,/13865-++*',--%'%(*0..(6&$+-01-0198241+2+1+3'+'-,()+38751.-382*+++'.+/2160)/3-&'''-'+/.2(-33458/*(+62-45/&06008/42+-.41+0,3673-,*(),+-+')*,,%%$%)*--575-+.4/*+)4*30-,)(*8110:8579;:/.,,,0.*10-1*0,-,600/.-)+/&,5;2+,2661++-'+++,,847994160/+,*-..61&($*59'6):.-;+.().9318*)11103414'))-3189;14.)+-2342367173/7(4*/6+,,+)*((%6+6457:003.*()()*+-&+*143.*,..-7959;73-)'((,+,'-/2,..5)3.52;<66576;4/.,207055-)01)/1+(--105783:337-10*0*++31,&&-,820.0.+1,,,4115,)-/0,+*)+.5831/3/6+&(%,1,-5:24-))'(*07;304,303597:5.3.....22,*-/2'2.,$,-....1*)*,,/242365779:4<4433;6113;2'11:20.11*)&%%+,+-.1/5+/,)+,++4/.3;4575.4+314(5-:85<:3:54727-+0,*,-25-66-341102*42479../-51812*73/+/37554/4)+-36::11*23:-.+**,-35',0.,-+,*+.780012/.0.').1/-*(&7668620/+***-0(+)0/23634*+2:3034668879:80:/*2)403+**+-112-1///25799974020,..(,,.-1/.*&%()/**'*+24;:9932165876%1*541082/25729)*6173+0001301434::106444457886/)((.3..8355:.(+.++-5767//.*)')(+)/;.)*0(111811;://,42,--//:.+'&'*-235.*%%%&&(',,224;(1-23569/-6
