# Supplementary material for: De novo species identification using 16S rRNA gene nanopore sequencing
Source: PeerJ. 2020 Oct 21;8:e10029. doi: 10.7717/peerj.10029 (PMC7585375; doi:10.7717/peerj.10029)
Supplement: Supplemental Information 3 [file peerj-08-10029-s003.zip › pass_fastq_runid_2c9cf7bc05858273f10e7d7ec552fc0bd742dc3e_392.fastq]

@afa3ba69-d941-4c75-a024-3c5403f76b96 ch=109 read=220183 start_time=2019-12-13T14:25:14Z barcode=BC01 runid=2c9cf7bc05858273f10e7d7ec552fc0bd742dc3e
CCGGATTACCTTGTTACGGCTTCACCCCAATCATCAATCCACCTTGGGCGGCTCAGCCTTGCGGATTTGGGGCCACCGGGCTTCGGGTGTTATCAACTCTCGTGGTGTGACGGGCGGTGTGTACAAGGCCCGAGAACGTATTCACCGCGACATGCTGATTCGCGATTACTAATTCCAACTTCATGTAGTTAGGTTGCAGACTACAATCGAACTGAGAATGGTTTTATAGGTTTTGCTTCACCTCGCGGCTTCGCTTCCCTCTGCACCATCCATTTGCCTTAGCGCATTATTGTAGCCCAGGTCATAAGGGGGGGCATGATGACGTCATCCCGCCTTCCTCCAGCTTGTCACTGGCAGTCTCGCTGGAGTCCCCAACTTAATGATGGTAACTAACGATAAGGGAGTTTGCGCTCGTTGCGGGACTTAACCCAGCATGCCTACGACACGAGCTGACGACAACCATGCACCTTATAGCATCTCATATAGCTATCTCTCCATCTCTGGAGCCTTTAGGTATGTCAAGACCTGGTAAGGTTCTTCGCGTTGCTTCAGATTAAATACATGCTCCACCGCTTGTGCGGGCCCCGTCGAATTCCTTTAGCAGGTTTCATTCTTGCGAACGTACTACTCAGGCGAATTACTTATTGCGTTAACTGCAGCACTGAACTTCCAACGCCGTACTCATCGTTTACGGCGTGGACTACTAGGGTATCTAATCCTATTTGCTCCCCACGCTTTCGGGACATTTGGAGGCGTCAGTTGCAGGCCAGATCGTCGCCTTCGCCACTGGGTGTTCCTCCATATATCTACGCATTTCCGCCGCTACACGCTTGATTCCACGATCCTCTCCTGCCTCTGGCTGCCTGGTTTCTATGGCTTGCGGAAGTTAAAAGCTCCAGGCTTTCACCACAGACCCTTGCTGCCGCCTGCTCCCTCTTTACGCCCGTAATTCCGGATAGCAGCACCCACACCGTGGCCACCGCGGCTGCTGGCACGTAGTTAGCCGTGGCTTTCTAATAAAGTACCGTCGCTCGGCTACCATTTCCTGTAGCCGCCGTTCTTCCGCTATGAAGTTTACAATCCGAAACCTTCTTCCTTCACGCGGCGTTGCTCGGTCAGGTTTCCCCATTGCCGAAAATTCCCTGCTGCTGCCTCCCGTAGAACAATATCAGCACCAACAGAAGGTTAACGCGAGACACCGACAACAGCTGGCACCAGCAATGCGTAACCCATA
+
53+4&/0-3.7-,-1'-++0243-2)*'.5077881:,23',%&&&'%$'(),,+''$&&(,*2%4+&-1(&,/,01,/&)/75)71/+3---;+1))*+-&3)0,3111,,89+*)&&'&)%126-245)*/./61,459:6/0.*,-,8389:;;:7;1,+1/12))(.-)+../(+-1/246679-4%&.+7%-)101//11967)+53.-,*/2-../79*13%22346.+-18168;99454:33:/(*3//95,,)#*(,;9:9:43:,+,+*,(,,,,&0&%()*+0+0-)(,+,-()(*)379;4/7/--*+*))''(,.53,)9867352/6.-/05+00,0/).)),..2:6313((')344*/)(+)-,21155707/..35/.%(&&+,*&+82()340/++0.,.)6-+$'%+&+$$$%'%%#%%$$(),266/)*+/3(/0301.2120.+%*('&(+%%()-.24*../&2334+)))).')*43245/()-.))&$&*+-1457-0)*16524-3-1-,8--:85533/-.406.+.2.39+%''(0-+.3,*3+,*1+*+34*550;6*)//+4-8/7,46-%%#%*.5;:-1:;013--)&,./3371,./04456)'),'%&))+/4-,')--,+,,03431355:0.9.,)2+5-,(%(%+,339886;8+,+.+-/37187367+0&%+)126:729))*95,'''-69/,,**48,/)88,)#%'(+**&-1369882:-0&+'&)*01887::9:343216;97973(*+98.6./902024886*603/2437)&0*12532%.&&'$+++406./--0/843024420'(+,/0006482324<90111-/21/%(''-'(.../,(%&*,(#*)%$%%+03/./.36:;1/3-.-/09277--/,35),67;:.//.:0%((,+-3-5./.),//,/)*&%%(&))))*)/*%*+103323887/3,&),031:0/....846,+52../3./7,).&16515')+3.735,89.5;1-24381116/485:<-./-'$%,*.---*,31+.0:85**130998:88;:-6,,(1/./20,3-,,12.902+77,:1/797,/9457+.76.8617,*'#(%',+.5,2.(((()&(/+5-//9,,.-.85..*)4+28-:./,)'&()*327852*.''$%%%())(.)('((5+'*'*+()'%$#%
@fe6e9fc0-fdf3-49fe-8266-32b9cc252db8 ch=179 read=187405 start_time=2019-12-13T14:25:19Z barcode=BC01 runid=2c9cf7bc05858273f10e7d7ec552fc0bd742dc3e
CTCTACGGGAGGCAGCAGTGTGCACAATGGGCGCAAGCCTGATGTAACCATGCCGCCTGTATAGAAGGCCTTCGGGTTTGTAAAAATTACTTTCAGCGGGGAGGAAGGGAGTAAAGTTAATACCTTTGCTCATTGACGTTACCCGCAAGAAAAAACACCAGCTAACTCCGTGCCAGCAACCCATGATAATACCGGAGGTGCAAGCGTTAATCAATCGGAATTACTGGGCGTAAGCGCATAGGCGGTTTTGTTAAGTCAGATGTGAAATCCCAGGCTCAACCTAGAGACTGCATCTGATGATACTGGCAAGCGAGGAGTCTCGTAGGGGGGGTGAGAATTCCAGGTGGTGGAAATGCGTGCGTAGAGATCTGGAGGAATACCGGTGGCGAAGGCGGCCCCCCCTGGACAGACGACGCTCAGGTGCAGCGTGGGGAGCAAACAGGATTAGATACCCCTGGTAGTCCACGCCGTAAACGATGTCGACTTGGAGGAGGTTTGTGCCCACTGAGGCGTGGCTGGGAGCTAGCAGCGGTTAAGTCGACCGCCTGGGAGTACGGCCCGCAAAGGGATTTAAAGAAACTCAAATGAATTGACTGGGGGCCACACAAGCGGTGGGCATGGTTTAATTCGATGCGCGCAGAAGAACTGCACGCAGTCTTGACATCCACAGAACTTTCCAGAGATGGATTGGTGCCTTCGAAGAGACGCTGGAACGGGTGCTGCATGGCTTGTCGTGCAGCTCGTGTTGTGAAATGTTGGGTTAAGTCACAACAGGCGCAACCCTTATCCTTTGTTGCCAGCGGTCGGCCGGGAACTCAAAGGGAGACTGCCAGTGATAAACTGGAGAAGGTGGGATGACGTCGAATCATCATGGCCCTTACGACCAGGGCTACACGTGCTACAATGGCGCATACAAAGAAGCGACCCCTCGCGAAACAAGCGGACTCATAAAGTGCGTCGTAGTCCGGATTGGAGTCTGCATCGGCTCCGCCAGAGTCAGAATCGCTAGTAATCGTGGATCAAGTCTGCCACGGTGAATACGTTCCCGGGCCTTGTACGCACCGCCCGTCACCACCATGGGAGTGGGTTGCAAAAGAAGTGCGGTAGCTTAACCTTCCGGAGGCTTACCACTTTGTGATTCCATGACTGGGGTGAAGTCGCCAACAAGGTAACCAG
+
,+/,02093)*,*,.-+-/'+&'))/<9670.'+15)4:,+*(%$&$)),*%--(*201877''/)-504370(-'%'%&*496.+++''((,+--,*+6,)-4*--6,%)*18*,-4-4-1133:2-289355,,,+.0/33-')'*&(-/,*'&%)'&')*..,-/76867;/3//%1,(&(()+..,,,'.+*-+(/07746/.83802)%'**2//314449501..+(&($'%%&066.)053*)111,-/1'(()'&&&,-(+2,&23221)1,.,(('(-.0.///4))((%+,11120..*$%$#(((++1//121.)--,-''%%))-+1-**.'*('&*%1.(-.-*/'*+0***+,44414014-7019757/7//+//(-/,/72275./,.415%(.+1/-+.-/,05-+**'+(,+-4+))-8;21(62,/3+-321165+*,233472-(+.39,0*+%%(+-+.3.',//3.,-)%'*,2+)--14(#&$)%///2*2''&&*)&()10(,('')&+'.0--5/12/(.2378,(%'$.(0,7.+.&'&-/-&)'$)2)&+'&,,21:/./-+.-)'*%)/66*+'#%')/24547722+-/430195//10(*,.(.'*),%%+(($&)$#&#%#%(,/)1,'+-/026333/16/)/.)((-.133930.4.7/68:4/4'',''-*-&&%)'%',$,(2)++11+)*((*))-6,-%%(+-01-/-,2()*-78--*;,913/.*'()%+22:.175&0**.7002221++.+-07//5.//0835'2+/,885867;.:)00+)./25379)31*+(,37:;;3.+%*-1-08/+)766577')()(%'*&)+-28'$%&')*:972651-(*%('0384/0/(((*(,4668090)%''&(6390)0/0**(+0*.&)&&--*(''++0675666657*4.252)+/(1214./0/,(&'*.'-3778/.,()*+,0$(+,56643110/701)+-92232$&'')+---+)+,-:::7;12282,1336332/123(1.22/3-)&(%&)''394540*&((-810711144*%()'+*.,))&&'(&/'(%&'*),0&*('*2/28)0/57...010))*1-++*+-1)))/.-.6+(-/,-10-3/2724&(
@79f69cfa-182d-48f1-bc4d-c581f9384a91 ch=244 read=228505 start_time=2019-12-13T14:25:16Z barcode=BC01 runid=2c9cf7bc05858273f10e7d7ec552fc0bd742dc3e
CTGCTCCTACAGGAGGCGGCAGTGAAATTTTCGGCAATGGGGAGACCTGACCGAGCAACGCCACGTGAAGGAAGAGGTTTTCGGATTGTAAACTTCTGTTATAAAGGAAGAACAGCGGCTACGAAATGGTAGCCGGTGACGGTGCTGATAGAAAGCCACGGCTAACTACGTGCCAGCAGCCGCGTGGTAATACGTAAGGTGGCAAGCGTTATCGGAATTATTGGGCGTAAGGGAGCAGGCGGCAGCAAGGGTCTGAAAGCCTGGAAGCAACTTCAGTAAGCTATAGAAACCAGGCAGCTAGAGTGCAGGAGGATCGTGGAATTCCATGTGTAGCGGTGAAATGCGTAGATATATGGAGAGGAACACCAGTGGCAGAAGAGCGACGATCTGGCCTGCAACTGACGCTTTCAGTCGAAAGCGTAGGGAGCAAATGGGATTAGATACCCTAGTAGTCACGCGCCGTGAAGCGATGAAGTACGCTAAGTGTTGGATGTCAAAGTTCAGTGCTGCAGTTAACGCAATAAATTACTCCGCCTGAGTAGTACGTTCGCAGAATGAAAGAACTCAAAGGTGTTGAGGGGCCCGCACAAGCGGTGGAACATGTGGTTTCGAAGCAGCATGAAGAACCTTACCAGATCTTGACATACTCATAAAGGCTCCAGAGATGGAGAGATAGCTATATGAGATACAGGTGGTGCATGGTTGTCGTCGAAAGCTCGTGTCATTGAGATGTTGGGTTAAGTCCGCAACAGAGCGCAACCCTTATCGTTAGTTACCATCATTAAGTTGGGGACTCTGGCGAGACTGCCAGTGACAAGCTGGAGGAAGGCGGGGATGACGTCAATCCCGCCTTTATATGACCTGGGCTACACGTGCTACAATGGATGGTGCGGGGAAGCGAAGCCGCGAGGTGGGAAGCAAAAGGCCATAAAACCATTCTCAGTTCGGATTGTAGTCTGCAACTCGACTACATGAAGTTGGAATCGTAATCGCGAATCAGCATGTCGCGGTGAATGCGTTCTCGGGCCTTGTACACCGCCCGTCACACCACGAGTTGATAACACCCGAAGCCGGTGGCCCCTGGCAACCGCAAGGAAGGAGCTGTCTAAGGTGGGATTGATGATTGGGGTGAAGTGCGTAACAAGGTAACCGG
+
$+)0245215%+,(*+('+).%,),'++37337;81:0+21,%&+-2../2-+-(,/3655/&*,03/5*-+2+*)/3842529-10++0964370-)*()+9;.*+1--4:8'2.0/)()*')34-2;53233()*/26042'/-),,-'))((*/+,*-..06---.-65:<210..5+*++&&&)'5+,.637)1.003.-,,/22:545%,('0**2-.643)*-*(+-'-.+.9//:7323+((034432-,.),/11'-'%&'(&&')''+-,(+/05512:9/:22860.23,-)*+8826/+/-343154-../8096821,#$()1930+6.*,,,+*+3855/146.,%+..93732-...6/+(.*(%+,99:/-/0.1226298/&,*.,22+*&(.+,.0&(*-,./0'-2+%*.0;76789/42*'*+,09-($((,,0-&')+/1714/14-0../-./---.%*.25034/;.8,1019-9/24;746:998::53333326+1))%(),))*,1--6:10+*+*+33788;9+.++-0**210&*0,.72/&)&'%',-+,1,-16,)**/-24-4)''&'&*(*,,/3.0,((*'%)-)-$%-294572-0,*-1*,%,*1716567,222055:1+//-:.+*%(+:730-+*00'43222'&)'+0146-5/.4987678598;56776/%&&'(*0269768,8-+*/.32231)32;760032,,/&/++'('&),%385.7122.7/-,/70/878723:18.710/7/6614*(**)%'0./45/'-..970'&'(21.2**+/52,8;4.001782,,)'()+%'%%'&%)+,/6984./+,)*-+,)/.2/.33:995.1/5564*)*)'-)+)+0.10./-.02--'(*+'+-64(-''%()49;83604;738(/.930-),-,.)+2275534126544--112,5,*7-3,4335*-)+**,--1968-+.//645672:878;5-113:648)/,,.6.,+-.-/2*9;+)9734/34'+,/30-++'((*)08*('&*,614475.6-(%%%$&()0--0*+)*)*+'**,++'%)-.*'),/.1,+*,-.04/,0&,)((,)&&(,304,)0.,234241
@32a441d8-b3a7-4c7c-9366-2fc747aac139 ch=61 read=182105 start_time=2019-12-13T14:25:25Z barcode=BC01 runid=2c9cf7bc05858273f10e7d7ec552fc0bd742dc3e
CCAGTTGCCTTGTGCGACTTCCCGCAGTCATGAATCACAAAGTGGTAAGCGCCCTCCCGAAGGTTAAGCTACCTGCTTCTTTTGCAGCCCCACTCATGGTGTGATGGGCGGGTGTGGCCTGGGAGAAGCCCGGGAACGTATTCACCGTGGCATTCTGATCCGATTACCTGCTTGATTCCGACTTCATGGGTCGAGTTGCAGACTCAATCCGGACTACGACACTTTGCTTTATGAGGTCCGCTTGCTCTCGCGAGTCGCTTCTGTATGCGCCGCTGTAGCACGTGTGTAGCCCTGGTCGTAGAATTATGATGACTTGACGTCATCCCACCTTCCTCCAGTTTATCACTGGCAGTCTCCCGCTGAGTTCCCAGCCGGACCGCTTCAGCGGCAAAGGATAAAGAGTTCGCGCTCGTTGCGGGACAACCCAACTTGTTCCCTGCCCGCAGGCGGCAGCCATGCAGCACCCTCATCTCCACAGTTCCCGAAGGCACATTCCTCATCTCTGAAAACTTCCGTGGATGTCAAGAGACCAATTAAGGTTCTTCGCCGTTGCATCGAATTAAACCACATGCTCCACCCGCTTGTGCAGGCCGTCGAGATTCGTTTGAGTTTTAACCTTGCTTGCGGCCATTACTCCCAGGCGGTCGACTTAACGCGTTAATCCGGAAGCCAACCACGCCTCCAGAATTTTAACCTCAAGTCACGACATCGTTTGCAGCGTGGACTACCAGGTATCTAATCCTGTTTGCTCCCCGCTTTCGCGCCCTGAGCGTCAGTCTTCAGGGGCCGCCTTCGCCACCGGTATTCCTCCAGATCTCTGCGCATTTCACCTTCACACCTGGAATTCTACCCTCTACGAGGACTCAAACTTGCCAGTATCAGATGCGCAGTTCCCAGGTTGAGCCAGGGATTTCACATCTGACCAACAAACCGCCGCCGTGCGCTACCGCCCAGTAATTCCGATTAACGCTTGCACCCTCCGTATTACCGCGGCTGCTGGCTGGAGTTAGCCAGTGCTTCTTCTGCGGGGTAACGTCAATGAACGAATTAACTTCACTTCCTTCCTCCCCGCTGAAGAGAGAGTACTTTACAACCCGAAGGCCTTCTTCATACACGCAGCATGGCTGCATCGGGCTTACGCCCATTGTGCAATATTCCCCACTGCTGCCTCCGTAAG
+
*($*.+&(%''&($'')/468*)#.&&(8444,23+&'%(+(),5550,..31((*0)()(&*)/'+&)(&))&%(0,5175.,25.9/6+$(*,+,./--+)'&'+/30.(('(%)&$%&+)'&'&&)/*(3.81288010,,06161:1.1:+)./48'(+2;/0&(%$$$')9;7:647855((+/+,.--24:476897671:41/1403/+*001/0-8,(*+-0.0-.++.0/..01,.0104''+)/)*&(+2+''*/315351%))''&*+(/++((%'&#%)*'/165,.,)'($#$%&*)(&%%(*,/2597/.,(%.614-2,.3/-4:4)0/+-+*+)%)-116.*&(-)'/8710($(,)3.37/+(('((*&'#%.4../3435')%)+3,,-*-/3+0*(&+,(**-(+(&,+&%%$,))3*)+*+)'+,//.--(.'),--*,(&'%)&%&$')437.)-'11:49*)++-0/,-+-31)+-66432)'+34,2393:12:;;:**-')'(*+39.,-/-*.//:26:7%&%')2//037&&,/-4;6/3(,,,,--0,)/0,)*/++.22%+./-'(-(0&(0+-)*16)&,.67/./.,+(&(,/,+,/.+%'&(*,10-(067&145/.,-/33212+/+.&'+&,(*+&'%*&'(&*+0522&%&%$%%%$,&$$'*&+(,+$').037862:5,.-00098;97651,%)%&+.1.1846:84:6()-*550,))-7,-$%#(,('(,/435656788<;.29920813628335:020.0..4<755/'()+.//53.41334:10,*%%*$')+-4151-+0+-/+55/(76)4&$-+--66/5-.../45()*+.91./0)(%)(.3;387+*/,0(%106(.1+*.91.%)+-0++**%0(.18319./0(),+,*2%%&#$**10*%()+3657-**1+('($$$##&&-44./,+0+2,+2/$)'))114//2-)-3&(())*1-+77333;36;1.--,33,,-9701-5+,+'('$(%%$(&)2(-%('-,2)3/0,/*1,%&)%''&(&&'&')('*,*&&(*0&&&*(2+02244533'()+&*((%))(.+11113-./,412..'+)-70&,*$,#&''%'++*32,$)(((&',-2575.-%%
@537bdd71-9130-4888-95b8-31bd1dff065d ch=12 read=67697 start_time=2019-12-13T14:25:22Z barcode=BC01 runid=2c9cf7bc05858273f10e7d7ec552fc0bd742dc3e
CCGGTTACCTTGTTACGGCTTCACCCCAGTCATGAATCACAAAGGTGGTAAGCGCCCTCCCGAAGGTTAAGCTACCACTTCTTTGCAACCTTCCATGGTGTGACCCGGGCGGTGTGTACAGGCCCGGAACGTATTCACCGTGGCATTCTGATCACGATTACTAGCGATTCCGACTTCATGGGTCGAGTTGCGAACTCAATCGGACTACGACGCGCGCTTTATGAGGTCCGCTTGCTCTCTTGAGTCGCTTCTCTTTGTATGCGCCATTGCTTAGCACGTGTGTAGCCCTGGTCGTAAAGGCCATGATGACGACGTCATCCCCACCTTCCCTCAGTTTATCTGGCAGTCTCCTTTGAGTTCCCAGCCGGACCGCTGGCAACAAAGGATAAGGGGTTGCGCTCGTTGCGGGACTTAACCCAACATTTCACAACACGAGCTGACGACAGCCATTACGGCACCACGGTTCCCGAAGGCACATTCTCATCTCTGAAAACTTCCGTGGATATGTCAAGACCAGGTAAAGGTTCTTCGCGTTGCATCGAATTAAACCACATGCTCCACCGCTTGTGCGGGCCCCGTCAATTCATTTGAGTTTTAACCTTGCGGCCGTACTCCCCAGGCGGTCGACTTAACGCGTTAGCTCGGAAACCACCTCAAAGGGGCACAACCTCCAAGTCGACATCGTTTACGGCGTGGACTGCCAGGGTATCTAATCCTGTTTTGCTCCCACGCTTTCACCTGAGCGTCAGTCTTCGTCAGGGGCCGCCTTCGCCACCGGTATTCCTCCAGATCTCCGCTTGTTTCACCCGCTACACCTGGAATTCTACCCCCCCCCTCTACGAGACTCCAAGCATTATCGAATGCAGTTCCCAGGTTGGGCCGGGGATTTCACATCTGACTTAACAAACCTGCGTGCGCTTTACGCCCAGTAATTCCGATTAACGCTTGCACCCTCCGTATTACCGCGGCTGCTGGCACGGAGTTAGCCAGTGCTTCTTCTGCGGGTAACGTCAATGAGCAAAGGTATTAACTTTACTCCCTTCCTCCCCGCTGAAAGTACTTTACAACCCGAAATTTCTTCATACGCGGCATGGCTGCATCAGGCTTGCGCCCATTTGTGCAATATTCCCCACTGCTGCCTCCCGTAG
+
,&((-1*/7/9)0/&-.)//73.2*(%##45064.7211447)(.--565-''')2(*+40++3)-*755.//(-*&(+866<;/03&/)%'+,.066632127(*/466370111132*)707)-+,)0*,+,;--.31127546<:94342()*,2400126896:<541',,-,%)),)*+4845521'&',.65:05)8-:6/,*,,-0,/%)(+-,/032250/,--/+-++*(%&)+032*,8/69767:222-,--25''1)'&%')/+,/.,,)((*112.(6))*070'.*/77922.--//0779;:*.01+).30816,*/,.1;/..+))6335:865)'*+.238<584+//-1..;;6704.-/,17;.4.12/--20)0/+,-.1196;433;634473,1-(-,021:900405/+-.06777../--/1:2*6''(,**')+),-306154-,300,&*-1:9674632-(',36.23989356910%+$*+/2256904/028(0/49758436140//032)*/,0/984;100//004/-2/)((,+.25-1-886-)/49::<919<0/051::0*2-,2/--2750)*)+)155*+-25,72./'---400/0.092*+--&()*&*-%,.47+9+,8:*+()-(.,.2.4/./3/)//0.14;4/*0/,/472.-/%*'(4522221+/)+6111/:;/)-/121*-+,.:8-)-/-279;8:56543,8-,-842492/746:4;655959869636;34/5,-,111,3'$&**+-860018.,.10224:45-0+2.633826316:6,,6001../.033((('1259610''4727233</4*+-839+*465*546,17--(('*-)+(,//3+*69*(%$$$&)*+..261-527-/,-/48647,'*13.3+'(0)())-2.,-1)--.:249672<333:715*&(),(',+((,+'1/+,-7/:<:887312159:79-63-)*677;,-,-.-.0+((++*,-:;12<:85/94++32928/*-').0)(+0/27/)()''*+*14:*,+,',+5101.:00-0000/89353-/*67,*86'(2.20:23382877,.1//0/07//8*+/55
@6c60e9c3-d680-4ea1-af62-4ac827cc0921 ch=365 read=177077 start_time=2019-12-13T14:25:30Z barcode=BC01 runid=2c9cf7bc05858273f10e7d7ec552fc0bd742dc3e
TTGGTGTACTTCTACGTTCAGTTACGTATTGCTGTTGCGAAGGGTCGCCGGTGTAACTGTGTTAACCTGCTTGCCTGTCGCTCTATCTTTCCGGTTTACCTTGTTGACTTCACCCCAATCATCAATCCCACCTTAGACAGCTCTATTGCGGTTAGGCCACCGGCTTCAGGTGTTATCAGCTCTCGTGGTGTGACGGGCGGTGTGTACAAGGCCGGGGCGTATTCACCGCGACATGCTGATTCGCGATTACTAGCGATTCCAACTTCGTAGTAGTCGAGCTGCAGACTACAATCCGAACCTGAGAATGGTTTATGGGTTTTGCTTCACCTCGCGGCTTCGCTTCCTCTGCACCATCCATTTGTGGCGCATTGTAGCCAGGTCATAAGGGCATGATGATTTGACGTCATCCCGCCTTCCTCAACTTGTCACTGGCAGTCGCTAGAGTCCCAACTTAATGATGGTAACTAACGATAAAGGGGGGGTTGCGTTGCAGGACTTAACCAACATCTCACGACACGAGGCTGACGGCAACCATGCACCACCTGTATCTCATATGGCTATCTCTCCATCTCTGGAGCCTTTGCTTGAGTATGTCAGAGACCTGGTAAGGTTCTTCGCGTTGCTTCAGATTAAATCACATGCTCCACCGCTTGTGCGGGCCCGATCAATTCCTTTGAAGTTTCATTCTTGCGAACGTACTACTCCAGGAGGCCGAATTACTTATTGCGTTAGCACTGCAGCACTGAACTTTGACATCCAACGCTGGTACTCATCGTTTACGGCGTGGACTACTGGGTATCTAATCCTATTGCTCCCCACGCTTTCGGGACTGAGCGTCGGTTGCAGGCCAGATCGTCGCCTTTCGCCACTGGTGTTCCTCCATATATCTGCGTTTCACCGCTACGCATAGATTCCACGATCCTCTCCTGCACTCTGGCTGCCTGGTTTCTATGGCTTACTGAAGTTAGCTTCAGGCTTCCCCAGACCCTTGCTGCCGCCTGCTCCTCTTACGCCCAATAGTTCCGGATAACGCTTGCCACCTACGTAGCTACCGCGGCTGCTGGCGCGAAAGTGGTTAGCCGTGGCTTTCTAATAAAGTACCGTCACTCGGCTACCATTTCCTGTAGCCGCCGTTCTTCTATAACGGAAGTTTACAATCCGAAAACCTTCTTCCTTCACGCGGCGTTGCTCGGTCAGGGTTTCCCCATTGCCGAAAATTCCCTGCTGCTGCGTAG
+
%&+,*%*(.03/*+,-/90+*6*(*)/,01-*0,-+*'()(),$$%'*/*/+'*)+*.-,+)+.,280&-.--0837966677667-4/',,-,)**(./3/,23/14;<:5396012699::592.5)&($(%&'11(+-+*'&+)),7;79389;;..00/.565,731-/2120+%,+,++-33:4786783;:5462111.,466/+7+,,)'-*,04<645:344460:89984898311101-0&').31605+0'0184--+$((,22-)/3335.21574.1.-/0&%1-0-,,*-305:9:5/238-1862-.47524623.-0723;5112.21)+6//.401122+32++2)4.,,*+(&%$&-.%*,-,634)08308/.**+&17**-1'-/6/:7,,9:8:73/+*+*0.+(+)-*172/033-/2-(('*+)%&&'%&..///65323743584.'--62'.337.)1+)),+944)790)*'-(.-*)154531*.*%'')'%*&+%)#10-1258<9/--.69/19/31132,,,,,0%-+,+,('&&&'',.23334+,.''.'&%&%#%&+,,*++*)*+/19834-6,/-9<96;:55417),,;.'%0031;9-1)0.4..//7354,)*'))((*0,01'$&(*(/+04/763+&')0970&19-7,,+''38,0/23/0/1'(-1(&'+&*'&)'()1-(2)*+658/,--.630.-//4889;9::://.105'2)5-*'%&(&//336797<9%/)../137434.1+(,.*125,/.,/5.+,,')*8:92'0..1:7/+;94851..,-02-304''#)'**')/11423144,451074*,,('0)+677,24()&-,00/-,()/*%$++*,2./%-*-//63853)+,-0,//217:655(*+,0'20/038-/7/9910--*('(0,.212()021)+.:7+/7351+41/,.07;/6.*,'+-729<.-,,34,,/1(+*-.-,7..&6+2+1,6:1910016.0.(0/**+&('#%)*+/)*+0./66724+(&$()''+(',.'),-/5470592-++/+/841458:86.$',,5.../64(3;:150-*)')*)./478987-(),-884600,0://80:0/0.09;5187:89<;98<96867052/29.68;5988-2-+*7-27;0-09787228776925**%---.2*+)'(,
@7bb9bc41-8291-475e-9542-a7536b054d8a ch=229 read=226051 start_time=2019-12-13T14:25:27Z barcode=BC01 runid=2c9cf7bc05858273f10e7d7ec552fc0bd742dc3e
CTCCTACCGGGAGCAACGATTAAAGAATGTGCACACAATGAACGAATTTTAAATGCGTATGAAGAAAGGCCTTTAGGGTTGTAAAGTACTTTCATGGCGGGAGGAAGGGTAAAGAACCAACCACCTTGCGCTCGCTGACGTTACCGCAGAAAAGCTTTCAAACTTCAACTCGGGTGCCAGCGAAAAGCCGCGATAATACCGGAGGATTCAATAAGATTACTGGGCAATGAAGCGCGCAGGCAGTTTGTTAAGTCGGTCAATCACGGGCTCGCCGCCAGAACTGCATCTGATACTGGCAAGCGCCAGTCTCGTAGAGGTGAAATTCCAGGGTGTGAAATGCGTAGAGAGATCTGGAGGAATACCGGTGGCGAAGCGACCCTGGACGAAGAACCTTGACGCTCAGGGTGCGAAAGCGTGGGGAGCAAAACAGGTTTTGATATACCCTGGTAGTCCCGCCGTAAACGATCATCTCGAGCTTGGGTTGTGCTTGCTGAGGCGTGGCTTCCGGAGCTAACTTGCTGCGTTGAGATCGACCGCACAAAGAGTACGGCCGCAAGGGTTTAAAACTCGAAATGAATTGACGGGGCCGCACGGGCGGTGGAGCATATGGTTTCGATGCAGCATAGAAGAACGCCACTGGGTGGCATGCGGAAGTTTTCAGAGATGAGAATATTGCTGGGGTTAACGGGCGCGGAATTATGCATGAAACATCGTCGCTCGTGTTGTAGAAATGTTGGGGTTGATCCGCAACGAGCGCAACCATATCTTTGTTGCCAGCGGTCGGCAGGGAACTCAGAAGGAGACCTTAAACTGGAGGAAGGTGGGGATGACGTCAAAGTCATCATTGCCTGTTAAGGGGCTACCGTGCTACAGTAAACGCACAAAGAAAACGACTCACTAAGAACAAGCGGACCTCGCAAAGGGTCGCGTCGTAGTCGGATTAGGTCTGCAACTCAAACTCCCATGGAGGGTCAGATCGCTGTGTCGTGGATCAGAATGCCACGGTGAATACGTTCCCGGGCCTTGTACACCGCCCAATCACACCATGGGGAGTGGGTTGCAAAGTGGGTAAGCAACCTTCGGGAGGCGCTTACCACTTTGTGATTCATGACTGGGGTGAAGTCGTAACAGGTAACCGGAAGATGAAGAGCGACGTGGGTTGCTTTAAAGGAGCACCGACAACTTTCTTCCAGCACCAACAATACGTGAAAAAAAAGA
+
+,0&''+(*1)('((%%%&&&12*)-6-(.'+'(('+1&%%%$#%$.+*%&&$$$#$&'//18)*..*0/7281.%..-,%))/,(*(().2.'(&.-(4+)+2***)%%%*('%%&'*'*(%(%%%%'&+3/($%&'++04(1-'*)(,-))$'&)&%&++%%)%+**)*%()%$$$%&,'+0/*$+&%%)&(*3.02;7.+'&$)&'&&'%%''')()&+*'&%$$#+''''($($)**&1132&*+1/-.2-&&$(*)-$''.13**&''%)-,-')+/,,--.,---'&())(''%'$*()*+,,/25.-)*'+(((/(/+),')$%%%%%,)'&0-+)+*'*)+33285//'-++'+**'$%'(''*)&%%*)2')+)+),)$)('&''&&%$$$''*,&&$$$)(())'))03,(''./.&)(*+.87*)()&(&)*%#&**++,0,)'-//1380..'*+%(&)''($'*/+,)()('&')'$$%&%-.,-3/42412+(*(%)+,1%$$%%%%%(+&&&$&+,015831,...''$##%'&'+.,-,,).&6++,/*%*-.$'*'$(+-23668/41/.3-0/-,+((+,-.3,11(0)*(1+96/-&*"$&%-%%&%)('),-(.-$)&&+'&'&&%)%,,0')(-56+1..,-/*+'((*'%/&&(&'+,&%$%#$(/)(&'',%%*%$((,%$$&&''(/.(&$$')5453472-'&))*''**%),%,%$%(+4),,/)%%()-0351,%%%%%&')'**%-)&''+.**&%%$(***.,,/%&(,).)**,&$%),4//:;,-1*/+--+05..//+*&''*,))+)*''$&&#'(*-.30,(43-)'&'&(,)0-+,%'('-(($&$&.7/)+0.(&%$'',$($((%,(+).(.082''*,$)(+**0++(()*.,%%()-7(,(0)+(,+-01*+%'$'(*'''--*,+-+&-)'(*,,-13(*&'&')*)-189220-.2.*1*().**&(41*1-+404/,-00,0,),/2049,60**.-/--++-+,'..'&%)*0(,'$'))*%&%*.+,)$'(*)1595*3)'0,)-.,5.04',/2.,/35793'*%(('./2)''-+(+,*/-))%()*.52816.5//4-*'&(,/1,,*').&)$$',.0.5+))&')+,1*+**)(-31-07)&&$%$%$*&-.9...,+%'(,58/-($%
@1e878477-8544-4c8a-ac5c-bf5029c6bc3d ch=409 read=67625 start_time=2019-12-13T14:25:26Z barcode=BC01 runid=2c9cf7bc05858273f10e7d7ec552fc0bd742dc3e
TCACCCAATCATCAATCCCACCTTAGACAGCTCCTTCCTTGCGGTTAGGCCACCGGCTTCCGGTGTTATCAGCTTCTCGTGGTGTGACGGGCGGTGTGTACAAGGCCGAGAACGTATTCACCGCGACATGCTGATTCGCGATACTAGCGATTCCAACTTCATGTAGTCGAGTTGCAGACTACAATCCGAACTGAGAATGGTTTTATGGGTTTTGCTTCACCTCGCGGCTTCGCTTCCCTCTGCCGTCCATTGTAGCGTGTGTAGCCAGATCGCCAGGGGCATGATGATTTGACGATGTCGCCTTCCTCCCAACGTCACTGGCAGTCTCGCTAGAGTCCCCAACTTAATGATGGCTTAACGATAGGGTTGCGCTCGTTGCGGGACTTAACCCAACATCTCACGACACGAGCTGACGACAACCGCGCCACCTGTATCATGTAGCTGTCTCTCCATCTCTGGAGCCTTTATGGTATGTCAAGACCTGGTAAGGTTCTTCGCGTTGCCCGAATTAAACCACATGCTCCACCGCTGTGCGAACCCCCGTCAATTCGCTTTTGGTTTCATTCTTGCGAACGTACTACTCGAGCGGAGTACTTATTGCGTTAACTGCAGCGCGAACTTTGACATCCAACACTTAGTACTCATCGTTTACGGCGTGGACTACTAGGGTATCATCCCTATTGCTCCCACGCTTTCCGGGACGTCAGTTGCAGGCCAGATCGTCGCCTTCGCCACTGGTGTTCCTCCATATATCTACGCATTTCACCGCTACACATGAATTCCGATCCTCTCCCTGCACTCTAGCTGCCTGGTTTCTATGGCTTACTGAAGTGCGGCTTCAGGCTTTCACCACAGACCCTTGCTGCCGCCTGCTCCCTCTTACGCCCAATAATTCCGGATAACGCTTTGCCACCTACGTATTACCGGCTGCTGGCACGTAGTTAGCCGTGGCTTTCTAATAAAGTACCGTCACTCGGCTACCACCATTTCCTGTAGCTGCCGTTCTTCCTTTATAACAAGTTTACAATCGAAAACCTTCTTCCTTCACGCGGCGTTGCTCGGTCAGGGTTTCCCCCATTGCCGAAAATTCCTACTGCTGCCTCCGTAGGAG
+
:8.77--4/99:97;088+(+'/((+-*%*+)4133*,(/+22;:80382-)/-.1,-0/',-*+////8,()',,/1254-3./0021552070-,+*(+-/.33/()*/44/435<:89:6777966301138:83--+.,*.+*++*05.+1+,3425767/77865629./*/055698;:4,,4-,,*0),..1179;+./0<40;8--019/(-0.2209..683//334<4220,,'$049624'&&%+)002***+')(+'/-),*+.9:1378001005;:/.4421%*-''((-+7.1,*-,,,,&',,090007977654+,*,*.37(.*')(0+53(&(&&-,..*-,+,(*,+/--./2433:-/2:704/6/1/0+/,12349502443-222344556540:/1))((*/)47200,1/'(&--/..'('),*0/47431233,+-..7;4,0'(+756.'+,))(%&*+-'/,576979-2/6.++$%))+.*18-4,+++438996135++*(+,/+*,/357-+.3574/-$''//,*.(14669<8351+**-,4563/1015)*343+))++-31*5)((,,8+)()'/*-2&)),6/-3.)(+--2.30-*)-)(+&&+/.-1111:/%&)-)++/'-,,+,-/((&&&&%*((,*(&,/(++/94)++,1<8.)281+***3&122./048+.,/0:0/0005437647:767911158:;8985546479889896:<41-96//0/..223///20--*+-.500.69)*7/+,-.6/....677915;0,42/,)(.2+-41+(,*%$'()//5,03/00,+)-*+,,/189050/0665838;886,5.+,13400-40*,1+07804*4,5:181.,,4*+2846:/..*,-.31--'+)008.8)'%,-.(2--*+1-5.2*))/)'$--.+62+,+7867.&(,-070/,-.+/177<87511201334:9:;<9:<94789,+-./)/(*57-.097,%'054,0.5,44178;634201/.'1---;:9;;;239,5<,3:82-((/1170./60,+,-()0,-/655:74,/1.8/-*
@4d14e804-8183-4aec-acab-a28075b3e1d3 ch=372 read=165551 start_time=2019-12-13T14:25:26Z barcode=BC01 runid=2c9cf7bc05858273f10e7d7ec552fc0bd742dc3e
CCGGTTACCTTGTTGCGACTTCACCCCAATCGCTGACCCTACCTTCGGCCGCTGCCTCGCTGCGGTTAGCTCACGGACTTCGGGTATTGCCAACTCTCATGGTGTGACGGGCGGTGTGTACAGACCGGGAACGTATTCACCCGCGACGATACGATTCGCGATTACCTGGCGGCTCCAGCTTCATGTGGGCGAGTTTCAATACAATCCGAACTGGGGCTGGTTTGGCTCCACCTCACGGTATTGCATCTCTCTATACCAGCCATTGTAGCACGTGTGTAGCCCTACACGCAAGGGGCATGATGATTTGACGTCATCCCACCTTCCTCCTAGTTAACCCAGGCAGTCGCTAGAGTCCTCAACTTAATGGTAGTAACTTAACGACAAGGTTGCATCGTTGGGACTTAACTTAACATCTCACGACACGGAAGCTGACGACAACCATACCACCATGTCACCTTGTCCCCGAAGAGTTTCCTCGATTAAAGAGTAATGCAAAGGGATGTCAGGTGTAGGTAAGGTTCTTGCGTTGCTTCAGATTAAACCACGTAGCTCCGCTACTTGTGCGGGTCCCCGTCAATTCAGGGTTTTAAATCTTGCGACCGACAGGCGGAACGGCAATGCGTTAGCGGCGGCACGGTGTTGAAACCACGCCTGGTATTCATCGTTTACGGCGTGGACTGCCAGGGGTATCTAATCCTGTTTGCTCCCCGCTTTCGAGCCTCAGCGTCGGTTACAGTCCAGAGTCGCTGCCACTGGTGTTCTTCCTGTCTCTACGCATTTTCACGCTACGCCGGAATTCCCTCTCCTCTCCTGCCTCTAGATAACCAGTTTGAGTCTGGCACCCAAGTTGAGCCCGGGTATTTCACATCCCAATCATCCTTCTACGCTCCCTTTACGCCCAGTAAATCCGGATAACGCTTTCGCCACCTACGTATTACCGCGGCTGCTGTACGTAGTTAGCCGTGCTTCCTCACTGGGTACCGTCATTATCTTCCCCCAAAGACAGAGCTTTACGATCGAAAACCTTCATCACTCACGCGGCGTTGCTGCATCCAGGGTTTCCCCATTGTGCAATATTCCCACTGCCGCACTCCCGTAGGG
+
13/*06),042.49(11+,,:-.379+1/36,,,-004)(,-259:6;774641,(*,'')(*5948///22679;799:8+20/(0'(26.2-+*+*-3364510.1&(44473.0)'%-+.206,.3.0//549<9189)+643+)'&%(+.489..0..3*.*,/4+&')+3('(,395464552,'&&(2;7/'%&&((1+/++4:865(/*10&'()&%$%*-5-.64322/14-4-,,.--221023//2/.34938;1/00.-/.04530/+17/)*,*,''+.++5219:,,,,,5;92356.-+(59,):::;86*0+&&*--/*01++0487541)+*0(+,.14+..0*((/-./,)&*-02*)(9----..-03/:./$*+,.21553./-)*%&$.'''*+/,&(,-002.,'&)+011441138495+*/-*/2*,-43-1708.0/58*&(-)&%+3,-,,.,,3-60+)*+//--3483),5705520&+('(((+/-.-0312)')'+,+/,,0//%&&.);;92;4501-(,/45..-*,-2.0038:4.1740448.52.+$&*+/36+,/)*+83)+.&3)'%('-04-,3,,$)'*'*(+)0)((+48425/+,+,++/7)'3.*3&+(..1&1/,/805962198/-10,,./7640'28-+2/)*.97(**-4./04;2-.0.:4+$((6/-3388999.//00:*120/.0105)*+./**&'*,-74789:668<:9:/*&%)*/53-4)-+52/'&%)&)(#&&*()'-)-+,.)+1.3'(+7610(2323,,-899;:;978;9/&(*)%&-,,-/,/-11:44.9.*,0*++37/,'*'.5''+-,/469'%($#%'()-*61,3/&*,,34)+-142),64723-),'()'(),1/,/,))--1.4106;5/5/..10-,$&)*/+12,(&*%%&%(0731,/')*-1(*+7:-40-,5-/09;258:/,4)).540000.::,,-..-&)59316385999*501%-*2197150+)($%&)0'%8921:15584%%#'.,.+/-13/7/+&,+,-&'-&((59,*8430'
@8baa9db2-403e-4869-9e31-26bbd6bade11 ch=460 read=81564 start_time=2019-12-13T14:25:37Z barcode=BC01 runid=2c9cf7bc05858273f10e7d7ec552fc0bd742dc3e
CCAGTTGCTGTTACGACTTCACCCAGTCATGAATCACAAAGTGGTAAGCGCCCTCCCGAAGGTTAAGCTACCTACTTCTTTTGCAACCCACTCCCATGAGGGTTTTATCGACTTCATGGAGTCGGAGTTGCGAACTCCAATCCGGACTACGACGCACTTTATGGGGTCCGCGCTCTCATAGTCGCTTCTCTCTGTATGCGCCATTGTAGCGGTATCAGCCCACAGTCGTAAGGGCCATGATGACTTGACGTCATCCCCACCTTCCTCTTTGGCAGTCTCCTTTGAGTTCCGGCCGGACCGCTGGCAACAAAGGATAGGGTTTGCGCTCGTTGCGGGACTTAACCAACATTTCACAACACGAGCTGACGACGGCCATGCAGCACCTGTCACATTTCCCGAAGGCATTCTCATCTCTGAAAACTTCCGTGGATGTCAAGACCAGGTAAAGGTTCTTCGCGTTGCATCGAATTGAACCACGTGCTCCACCGCTTGTGCGGGCCACATCAATTCATTTGAGTTTTAACCTTGCGGCCCGTACTCCCCAGGCGGTCGACTTAACGCGTTAGCTCCGGAAGCCACGCCTCAAAGGGCACAACCTCAGAGTCAGAGCATCGTTTTGACGTGGACTACCAGGGTATCTAATCCTGTTTGCTCCACACGCTTTCGCACCTGAGCGTCAGTCTTCGTCCAGGGGCCGCCTTCGCCACCGGTATTCCTCTCCAGATCTCTACGCATTTCACCGCTTCACCTGAATTCCTACCCCCCTCGCGAGACTCAAAGCTTGCCGGTATCAGATGCAGTTCCCAGGTTGAGCCAGAGGTTTCACATCTGACTTAACAAACCGCCTGCGTGCGCTTTACGCCCAGTAATTCCGATTAACGCTTGCACCCTCCCGTATTACCGCGGCTGCTGGCGCGGAGTTAGCCGGTGCTTCTTCTGCGGGTAACGTCAATGAGCAGGTATTAACTTTACTCCCTTCCTCCCGCTGGAAAGTACTTTACGGCGGACTTTGGCGCAGCATACCGGGAGGCATACCAATATTCCCCACTGCTGCCTCCCGTGGGAG
+
4)&+,+$''&,+'&.,01,+*1**)./6025263/%%+2-+.6:097*-0395-30)(*)3-7878..,)*1''*/:129-,.1163;,$&(58-/9'$%&%.10(%&()+0273+-++')*2+(&)-0-2*).14/(3*.//252:72020/,+((+-0.(-)*((/)%%$&&)),%&+-.0058523222646656769;&&%$##%%%%+*-()(/-)%(&+,,061(/799;7710/.,+,.-0479960:22,,/50:/&'..723/.-4566:71:;0-/1533&.1)1-8791022431332;*2,53+-3,0-&'*''())/2-03:85.4+2(/(+(3038,*+,60702,+10+)&()%*$$$')//2,233331.-,()%'*&.)''+*,+++.18896600./00:;9/2:2:557;;:49:8646;;579648)0.1:57763755933258-+-/*$)+.*((%,+.40)*11,.3//0241/*)(%&'+,.86:644<1//39;;-181051+,),0,-+5.-..873.3:766646666758233.3.,,12,/(,'-'.2-00/800.6-(/3-../:6;37*%&&(&%&(',667,152**(/2266301/07,+&&,+,/78;9,(''09*'**5*()+--11;92-01:;101(+570.-00:<:72:+)2::/4:*,60917:9,1829445:7//.+,-+*00./21036948:*,+/3-+*'))/60(%/,5-()+05944-,-&&'&&(-8062*'-.0/44,32445-+33),-.6879..5:3;43308%($*(066+*(+//,--.-4/;19<89:2394/0.0.2,),.+&/+0/**)./6496/+(/0/:24/6/,-.096/-:*,3718019./)0/001,0)($++&&'170--,+*)(-0914/---,0+(-*41210.4,*+%)&&%%(+,,/,+-0*,-33..4+.)4:,':::04*))))*11,'&'&%'&$$%&')'($##$#%&#&&'+*%($$#$#-)-*0199169/&*-.46544-25((,(42)*
@0d448bfa-3ad1-43c9-bdbe-ce000940e7bf ch=273 read=89759 start_time=2019-12-13T14:25:57Z barcode=BC01 runid=2c9cf7bc05858273f10e7d7ec552fc0bd742dc3e
CTCCTACGGGAGGCAGCAGTGGGAATATTGCAATGGGCGCAAGCCTGATGCAGCCATGCCGCGTGTATGAAGAAGGCCTTCGGAGTTGTAAAAGTACTTTCGGGAGGAAGGGAGTAAAGTTAATACCTTTGCTCATTGACGTTACCCGCAGAAGAAGCACGTGGCTCCGTGCCAGCCGCGGTAATACGGAAGTGCAAGCGTTAATCAGGAATTACTGGGCGTAAAGCTGCACGCAGGCGGTTTGTTAAGTCGAGATGTGAAATCCCCGGGCTCAGCCTGGGAACTGCATCTGATACTGGCAAACGGAGTCTCGTAGAAATTTAGAATTCCAGGTGTGGCGACAGAAATGCGTAGAGATCTGGAGGAATACCGGTGGCGAGAGCGGCCCCTGGACGAAGACTGACGCTCGGGTGCGAAAGCGTGGGAGCAAACAGGATTAGATGCCTGGTAGTCACGCCGTAAACGATGTCGACTTGGAGGTTGTGCCCAGCCAGGCGTGGCTTCCGGAGCTAGCGCGTTAAGTCGACCGCCTGGGAATACGGCCCGCAAAACTCAAATGAATTGACGGGGGCCCGCACAAGCGGTGGAGCATGTGGTTTAATTCCGACGCAACGCGAGACCTTACCACGGATATTGACATCCCACGGAAGGAGTTTTCAGAGATGAGAATGTGCCTTCGGGAACCGTGAGACAGGTGCTGCATGGCTGTCGTCAGCTCGTGTTTGTGAAATGTTGGGTTAAGTCCGCAACAGGCGCAACCCTTATCCTTTGTTGCCAGCGGTCCGGCCCGGGAATAAAGGAGACTGCCAGTGATAAACTGGAGGAAGGTGGGGATGACGTCAAGTCATCATGGCCCTTGACCAGGGCTACACGTGCTACAATGGCGCATACAAAGAAGCGACTCGCGAGAGCAAGCGGACCTCATAAAGTGCGTCGTAGTCCCGGATTGGAGTCTGCAACTCGACTCCATGAAGTCCGGAATCGCTAGTAATCGTGGATCAGAATGCCTGCGGTGAATACGTTCCCGGGCCTTGTACACACCGCCCGTCACCATGGGAGTGCAAAAGAAGTGAGTAGCTTAACCTTCGGAGGGCGCTTACCACTTTGTGATTCATGACTGGGGTAAGAATCGTAACAAGGTAACCGG
+
&(0,)(41;7-.5..431/55;/)..*5*&(((+-7.-*,/4-1;9///..436945)553301.+&(),5+.4-5377.8(*&*57034;8+*0.*16(').+)+.-.,/)())165227.3,**'&*)+,13%4&')7-7.'.3-*-++1,(,*('$'#&$##%-/03/52,(-,,/4/.391*10/.$((,,(-+-2/8.9-1''+-/03/..05457/51-'%%'*'+),(+-,)3365-1:52.01&)*44/.-19111062)2789:/&010496.52388641+(),-.413*0,$&')&(*04989-++'%)'%*(.+4,1-,271-'%*&(%)*'-,++22653.-++-006.,/+-4133506/+3+*))&'+*/062+(,623,.+'**(,.1788+(/)(0)(+3/-/253))'%*69'.,+/*2-,-66.68335345-0(+,76568:89--.-.95.,'''*&+)-//1.71-#%$$(+4.2237-+-./,-'&',)%,...5.8..03)*-6458040((&'236475'%().13*44).*,,*54827838;6+11&%'$''+,0/7999/00,,(%&'')917424&))746811.0+$(/.708..,%%()%*%,,+,34058,%/.531+'%(.10+3))(+,-.+)*+-/4259475/:07/6<99800*(%.*-.-++*,/150229:8990111255.23+'*),131457-32592++-2/+,0'7'(10)/*,-</-1//3-,6..193562333;/0,.-33)'+*).,44+*,&)+.451.+--)*,-86445.*1))-+&-'-/0(/2487441/+/169934(677+)**,/;440/0.)+')(+04822-0.-5-,----4--)%''*./+.'+,/1,,''-5;555;739760008..04455:5997500,.2-02,,()+026.2)--3324527232160+1(2(.104-22).-.7342546568./19731.&'+,7---7.(855:/42*232105,0/1+/12915930-223001..,&''(*(-,)%,)&')%)*&'((*1./219310,45++,.8.-56)..61-.//7/6311020+,,(&''$$)).0/2-+.*&$-*9+966
@00518582-32cb-415f-a2f6-e21ee1e82e1c ch=150 read=90519 start_time=2019-12-13T14:25:53Z barcode=BC01 runid=2c9cf7bc05858273f10e7d7ec552fc0bd742dc3e
TTGCTGGAGAAGTTGTCAGTCTTTTTTTTTTGTTGTTGGCCTACTTGCCTGTCGGCGCTCTATCTTCAGTTGCACTTATTGCAGCTTCCACTGATCATCTATCCCTTTTGCCAGGCTGGCTCCAAAAGATTACCTCACCGACTTCGGTCATTACAAACTTTATAAATTGGTGTGACGACAAGGCCGAGAACGTATTCACCGCAGCGTGCTGATCCGCGATTCGCAACTGATTCCATTTCGGCCAGGCGAGTTGCAGCCTGCAATCAGCGCTGAGAGCTTTGAAGATTTGCGCTGACCTCGCGTCAGACGACTCGTTGCCTTCCGTTGGCAGCGCATTATTGTAGCCCAGGTCATAGGGGCATGATAGAGTTTGACGTCATCCCCGCCTTCCTCGGTTGTCACCGGCAGTCTCGCCAGTGCCAACTAGATGATGGCGGCTTAACAATGAGGTTGCACGCTCGTTGCGGGACTTACAGCCAACATCTCGACACGAGGCTGACGACAGCCAGCCACCACCTGTCGCACATCCCGAAGAAGCTCTATCTCTGGTGGTCAAAGGATATCAAGACCAGTAAGGTTCGAAACTTCGCGTTGCTTATCGAATTAAACCACATGCTCCTTTCCTTGTGGCTGCAGGCCCCGTCGAAATTCCTTTAGTTCAACCTTGCGGTCACGGTAACTTTCAGGCAGGTGCTTAATGCGTTCCCAGCATGCAACACTGGAAGACTGGAAACCACTCAACGCCAGCTCATCGTTTACGGCGTGGACTGAATTATCACTGGATCCTGTTGCTCGCTTTCGAAGACGCAGCGTCGATTTTGAACCAGAGGCCGACAATACGCCACTGGTGTTCTCAATATATCACCGCATTTCACGCCCTTGGAATTCCGCTCTCCTCTTCACTTGCTCCGTCCTCTACGGTTCCCAATGACCCTCCCCGGACGACCGGGGAACATCAGACAGAAGACGCTGCGCTCGCTTTACGCTTAATAAATCCCGGACAACGCTTGCCACCTACGTATTACCGCGGCTGCTGGCGTAGTTAGCCGGTAATGGCTTTCTGGTTAGATGCGTCGGGGACGTTCAGTTACTAACGTCCTTGTTCTTCTCTAACAACCAGAGTTTTACGATCCGAGCCTTCTTCACTCCGCTGGCGTTGCTCAGTCGGACTTTCGTCCATTTGCCGAAGTTCCCTGCTGCTTTTAACACTCCGTAGAAG
+
*'''#(%*$)))*0---++...14287895/%,,,-+($(()$'&&'+33672)'')-***&))-')%)12&*$$'%%+(&)),-.0,('+%%'('12400/--&%))&$'(''(((*9/+/&614(($-*+,(&&#(')',+.)%'%#&+'%'(+))*))'')0),)+)10)**$$#$$'(&*'%&&()*04/11.,.4'-)00/0.....43-%,+)-)$$%'$&$'&.-)+%&('&$#''$,852/0*3')''-(%%'(*()$&&$))+*&&&%'2+%)*%&,1*%+)*,--/435.*&$$%$))'%$')+-0&&$$%&%&*&&%%%&&%'&*,++.%''(+-+(/11/*(-(.0,*.(('&$'$'),&&(+**,+,141($'&*/03,2%(-,')3+2/'(*$('+')%'$#%**4..)')((.-&%*%%&*+'')-/2/80)%)-,3,/%-*2/3...,,-1)+**)$&&%,),(*%*+&%&$#%'&'((*+))-**,0'25-%%&&,&%*'&&+*$&#$$%'*(&(*'('%')2/05554(*(%'/05-,)((%&'(*,.*,-+())2,(,3:/(,)'+*5-/040/+*,)&*)),,2,39946,,')(+*,&%%')&&&$%$%##$%(*'+('%%+&%*)*.*/&$&($+,/-(2+(*&$&'31+%&&&&%#%(($'$&15',&,&(,)1**)*))/'(&%$%#&$-&&+*,/1'('%$$&'&'.1*0'&(/.-/''$($&%*)-)&(,(&**0-003,%%(&%,+.+,0%*',(**-*)'.+%%$'#%''(*#$%''&#%$&-,)*.%'%#"%(+3**(++.,(%#%'((%+(.*$&&'&)()2-(',*%)--22%(%#%%(.0+')%(($''('.*0+-(#&**.,-./1-,$$$$#&&*&&&(,)'&$&&)57,)()**)+332*142(+*&&)()/,,+'%%$&&5..+)&%)%&#%$%(&)),---*-,-,00-/*0*,32*)00)/8380,.(&*'%()'+0/,/,,'*'%&'%&(,*--2-6)(&''106/.-/+*),)*-3+.50/97.,2%'''#%%(+(*+-*03597(.15**),&))**,,..2:729.*)&&&(+-,)**(++12+'&'(-1$$*%*''*),1,()*+%#$%&**.4-,'+,&554-4,'..-316683+38%'(')(('*/,(')*('&()+'$#&$'*.1)*,+,)&
@ade0eee8-926b-43c0-99c3-6c74a4ba92bf ch=33 read=111696 start_time=2019-12-13T14:26:13Z barcode=BC01 runid=2c9cf7bc05858273f10e7d7ec552fc0bd742dc3e
CTCCTACAGGGAGGCAGCAGTGGGGAATATTGCACAATGAGTAAGCCTGATGCTGCCATGCCGCGCGTGTATGAAGAAGGCCTTCCGGGTTCTGTAAAAAATTACTTTCAGCGGGGAGGAAGAGTAAAGTTAATACCTTTGCTCGTGACGTTACCCGCGAAGAAGCCTTCAGCCAGCAGCCACTTGACTGCTGGAGGTGCAAGCGTTAATCAAGATTACTGGGCGTAAAGCGCACACCAGGCGGTTTGTTAAGTCAGATGTGAAATCCCGGGCTCAATACAGGAACTGCATCTGATGCTGGCAGAAACTTGAGTCTCGTAGAGGGGTAGAATTCCAGGTGTAGCGGTGAAATGCGTAGAGATCTGGAGGAATACCGGTGGCGAAGGCGGCCCCCCTGGACGGGCGACTCAGGTGCGAAAGCGTGGGGAGCAAGCAGGATTAGATACCCTGGTAGTCCACGCCGTAAACGTGTCGACTTGGAGGTTGTGCCCTTGAGGCGTGGCTTCCGGAGCTAACGCACAAGTCGACCGCCTGGGAGTACGGCCGCAGGTTAAAAAAAAAAACTCAAATGAATTGACAGGGGCCCGCGGCGGTGGAGCATGTGGTTTAATTCGATGCAACGCGAAGGAGCCTTACCTGGTCTTGACATCCACGGAAGTTTTCAGGGATGAGAATGTGCCTTCTTCGGGAACCGTGAGACAGGTGCTGCATGGCTGTCGATCAGCTCGTGTTGTGAAATGTTAGGTTAAGTCGCAACGAGCGCAACCCTTATCCTTGTTGCCAGCGGTCCGGCCGGGAACTCAAAGAGCTGCCAGTGATAAACTGGAGGAAGGTGGGATGACGTCAAGTCATCATGGCCCCTTGACCAGGGCTACACGATGCTACAATGGCGCATACAAAGAGAAGCGACCTCGCGAGCAAAGGCGGACCTCATAAAAGTGCGTCATGTAGTCAGTTGGAGTCTGCAACTCGACTCCATGAAGTCAGATCGCCTAGTAATCGTGGATAGAAGAGTGCCACGGTGAATGCGTTCCCGGGCCTTGTAGCCACGCACCGCCCGTCACACCATGGGAGTGGGTTACAAAAAAGTAGGTAGCAACCTTCAGGAGGGCGCTTACCACTTTGTGATTCATGACTGGTGAAGTCGTAACAGGTAACCGG
+
(*.-))/&,6.+.4-,..-/1/,4).,-/7/..3-4--0&,/5:05;6322,%$%(*6668,)))+-44624568&),*.+3../+164+*'&&),/83/'/'%),/6/+-+)06/'-.+*(&'*+:4*0/1/03452;2/289072**%'&'*0*&&&'(&)'%%$%$%$#'&&'+-%2*%''%'%$%&'..3221013.))*.,:.-)*(%))'2*11::67//23,),+*')&()(,47796<:+4+8*67933696/-093+14,.46662,%$&('3,3-.;//.../.*-(5..--'$*(('/-++/00/4240+'-/2()*1-.-,-)).2225////310)(/(),3/**+*,011:.+,($&$$&(-2.20/--4*1.0151855,)2663,)%('%&%(&(-+,+''(,(+.6896'&'(9:+0*23,1.0+,,)070''74..04.(-%(+)+:95/+**.588,.)3)*-)/,))(,4*)//,2;2553/.4,1,0*+%+--+*%'%(*-+-6771700855:0)))*989:/,./*1,93375879:1,.)*/.45..*1011,*$'(')()(&*+.++,,+7,00,6456;8;112/00///0:73633205+*&&.0,3*-7348::5;53467724761*/*,;;81.19202///0343224620/*235<;3+0*()-.220/,0099:5555)2....-+%')()+-/84124..038721.2%1.5048-..-.3)3+-,,*+'-+8,-,-.3%',*.91182,10751,0////8906444//''%+-,+'&'(,-345;+7761-(+(,,./4;7.089:9:676-.001002'3887,.1.10)*0(&&%%''()%*'&((--81.9211)))),4-()&))()63797973220188,'11580/0./26693,*23212/&-%'$*.0%.*0')%(-.36/3,--2,+./0812--%&'#''&)-)*&&'&*--,--.4-'&%&++'*'*,+(%)*+/./9-%()15-(*.476-4,+(%%%'%'%,,1853;7//1-.-/664*1-'''-0-5,&,45967.+/&,,()%$%%&&..3+7-++&&**,1-,25-+/1,*0068;830*'..03*.,2-.-.31,&'')12::-0+
@71f54c33-61bc-4ab0-820c-f9ed541cb16f ch=11 read=61172 start_time=2019-12-13T14:26:11Z barcode=BC01 runid=2c9cf7bc05858273f10e7d7ec552fc0bd742dc3e
CGGTTACCTTGTTGGCTTCACCCCGTCCATCAATCCCACCTTAGACAGCTCCTTCCTTGCAGTTAGGCCACCGGCTTCGGGTGTTATCAGCTCTCGTGGTGTGACGGGCGGTGTGTACAAGGCCCGAGAACGTATTCTGCCGCGACATGCTGATTCGCGATTGCGGATTCCAGCTACATGTAGTCGAGTTGCAGGCTACAATCCAGGCAGGAATGGTTTTATGGGTTTTGCTTCCTCGCGGCTTCGCTTCCCTCTGCATCCATTGTAGCACGTGTGTAGCCCAGGTCATAAGGACATGATGATTTGACATCATCCCGCCTTCCTCAGCTTGTCACTGGCAGTCTCGCTAGAGTCCCCAACTTAATGATGGTAACTAACGATAAAGAGGTTGCGCTCGTTGCGGGACAACCCAACATCTCACGACACGAGCTGACGACAACCATTCACCACCTGGTATCTCCTTATGGCTATCTCTCCATCTCTGGAGCCTTTATTAGTATGTCAAGACCTGGTAAGGTTCTTCGCGTTGCTTCGAATTAAACCATGCTCCACCGCTTGTGCGGGCCCCGTCAATTCCTTTGAGTTTCATTCTTGCGAACGTACTACTCAGGCGAATTGCTTATTGCGTGGCGGCACTGAACGGCATCCAGCCGCCGTATATCGTTTGCGGCGTATTTTAGAGGGTATAATCCTGGCCTCCCACGCTTTGGGACTGAGCGTCAGTTGCGGAATATTACGCCTTCGCCACTGGTGTTCCTCCATATATCTACGCATTTCACGCTGCACATGATTCACATTCTCTCCTGCACTCTGTGCCTGGTTTCTATGGCTTACTGAAGTTAAGCTTCGGGCTTACCCGCAGACCCTTGCTGCCGCCTGCTCCTCTTTGCGCCCAATGAAGATTTCGGATAACGCTGCCACCTGCGTATTACCGCGGCTGCTTGTGGATTAGCCATTGGCTTTCTAATAAAGTACCGTCACTCGGCTACCATTTCCTGTAGCCGCCGTTCTTCCTTTATAACAGAAGTTTACAATCCGAAAACCTTCTTCCTTGCAGCGTTGCTGCATCAGAGGGTTCCCCCATTGTGCAATATTCCCCACTGCTGCCTCCCGTAGGAG
+
9(4/602-9-'0((&&-3,'*..'%))+)-138)-5/.3../--/0))**,+000++**+%/+83187/,4,*..-11+5.++,..0-,)*(++,-23:8:899:5;:30/+-/430734*2(1-'(,04448987+%$*4322234699996071.04-6)%'')*50/-,$*+*/-1/55487'&0.:)0%&%&'(*-41/3(..*$*-(1-.+:;;.677;2577+//*(,))41..4-.6/'(//08,++('))*1,-25+*,-.+.//254/12-4-'-632..1,/.%-.2-.//-89+)((+--7/:1/)01652'),')*02//51/.-*+,474.3356-))-(132(4)')+.0012*3))*+03363//+02(%$,0*5*+-32536<.55;.2).,3/,-*/3455)$%'(-,3'%85.0'*+01640+%&%$%/2/28/4++-42-54*5+,*7762.///0462346666/),421:-%*'&)(),245403346-*../..20;87;94433-(,20/'(+*0470*-,(+4559019-/-7,//6.1+21/**.1+7.84/082-+,/96,26;/5.-/&%&'$2()'$$')/28:))&+'%(**&+-),(.%%&'*)*.054+*%((,-1%'$*(+*((''+'()-031&,*+%$%%)/-.-)&-.(,)-%'(/&'$&&')+52(,*)((&'0611100131.3)3(&%#',),()+0,///1/1+,0800348754634128.1,.*012242637;.+&&$&&$&%'$%(((2+(*%+*,,--/5/1,(+**.,%$+2,1269/.,-.01/16236..)*2.2,&++1.,('()&',5&#'$*&+0..3-../153573/.0-52.86+%((,.(.,+'*)$'37-1*;.836.&&**0/'/-)()&*118+26*,(*(''$#"'$)-*-/,,,2&1*1./.82-(%((.74)0+,/221,+2-0.)(%+-.5;1/7/.,,,14/3:67;++++(,2---7-4')*++.58,/,.1/-*,13+587;96,/'%&'&&%&(/3002433320,'+0-:<2678,)12()02241/104:;1./+***),,*53*+6/4,-,
@0d06de90-efd4-4728-9b19-66f3cf11ab04 ch=146 read=121728 start_time=2019-12-13T14:26:19Z barcode=BC01 runid=2c9cf7bc05858273f10e7d7ec552fc0bd742dc3e
CCGGTTGCTTATTTACGGCTTCACCCCAGTCGCGATCACAAAGTGGTGATGGCGCCACTCGAAGGTTAAGCTACCTACTTCTTTTGCAGCCCACTCCCATGGTGCTTGACGGGCGGTGTGTACAAGGCCGGAACCGTATTCACCGATGGCATTCCTGATCCACGATTACTAGCGATTCCGACTTCATGGAGTCGGGTTTACCGAACTCAATCCAGTTCTGACGCACTTTATGAGGTCCGCTTACTTGCTCTCGCGGGTCGCTTCTCTTTGTATGCGCCATTTGTAGCACATTATTAGCCACCGTCGTAAGGGCCATGATGACTTGACGTCATCCCCACCTTCCTCAGTTTATCACTGGCAGTCTCCTTTGAGTTCCCGGCCGGACCGCTGGCAACAAAGGATAAGGGTTGCGCTCGTTGCGGGACTTAACCCAACATTTCACAACTTACGGGCTGACGACCTTGTGTAACACCACAATCTCACGGTTCCCGAGGCACATTCTCATCTCTGAAAACTTCCGTGGATGTCAAGACCAGGTAAGGTTCTTCGCGTTGCATCAATTAAACCACGTACTCCACCGCTTGTGCAGGCCCGTCAATTCATTTGAGTTTTAACCTTGCGGCCGGTAATGCTCCCCAGGCGGTCGACTTAACGCGTTAGCTCCGGAAGCCACGCCTCAAGGGCACAACCTCCAAGTCGACATCGTTTACGGCGTGGACTACCAGGGTATCCTGTTTGCTCCCGCTTTCGCACCTGAGCATCAGTCTTCGTCAGGGGCCGCCTTCGCCGCCAGTATTCCTCAGATCTCTACGCATTTCACCGCACACCTGGAATTCTACCCCCTCTACGAGACTCAAGCTTGCCAGTATCAGATGCAGTTCCCAGGTTGGGCCAGAGTTTCACATCTGACTTAACAAACCGCCTGCGTGCGCTGCGCCCAGTAATTCCGATTAACGCTTGCACCCTCCGTATTACCGCGGCTGCTGGCGCAGGTTAGCCGGTGCTTCTTCTGCGGAGTAACGTCAATGAGCAAAGGTATTAACTGCTCCCTTCCTCCCCGCTGAAAGTGCTTTTACAACCCGAAGGCCTTCTTCATACACGCGGCATGGCTGCATCGGGCTTGCGCCCATTATTCGCAATATTCCCCACTGCTGCCTCCCGTAGGAGCAATATCAGCACCAACAGAAGGTTAGCACAAAGGAACTTGCCGACAACAACCAGCACCAGCAATACGTAATA
+
3.(,1+)&)*)/63),,)23:55-641*0:/)(('*,*1,43-/.-)%%)%()+/7./12235422.5-()))-,)(.29.456,*--)320%'(085+-.70/(-'*+6%443382123314,+3466092.0((+55;556;***(1.%.04((+34-'%(),0/+*,-,5676;3/.,//;/3545)(+-3562:.&.2*%*''*-.-:*)+771-234+*'(''-,10-+)+2/-+1*$($%&)230/*&)(%%)),0/77377*%$$&)./5;693/%%%(*(+$,(&+'''/+%)*-.-232.,772*$%%%,,-1/50.1.,),--6;3+066:28-4(*,:6124344395258866023-)(16;35+&*.00;3440043962*121&6.7577,2)+/-/001234<562:8002)-''%%/4244:0/$$')*(((+&(*//,*,,-/'*+''%$%%&(-.'$%$&(*-(+.-9,/1)%'.*76727:147478321++-0,..70:274;7424501/01;6261/,031;,47*%3336,.*)'')+*5;89;24'.%(+.,+---/03/138&//.7)%&((4-;748<50123;;81903,5,-,824*0+,4.,..6790)-167976443184:48827,,%(*,*1-./-16.../3/101-82/-014/5+/(/+134556366418/)*/201659833(0..71/312/,-./;3,.1./*')*35/+.-1133.44%*++,878;7/./*020*+./374:872,%))%-00179725--/57477674767<50(,(&'$)+.6796.4.71433795,(/0231220012./%''(&1(''0139/-.00278:;382(-.-11*-3($'#)(5/,++./021/-/22534997<7;88853640''%#&'(('(+-.10445//0:1;411/3,--085*2-&'/3115///2:4559,:+*(4)4.6-,,73&8-,,3+/3;9:8:/5'+*259698594418709*+'*$&(+&(*'+-89+7;843/;6,,43((*'%*',.//'&&)$,**()4*3-64:46;521/0+00-1,+&&%%'''(&,5&;:65:-54/;5+(0%)('%'*+,,28-873*1-,+')+)(/:**:45.),,://.78000009273,,2,--0,/$-),'(('(',('&$1968*.'%&%()&,-+01(01076244*/*$&
@00560fa5-7851-48e4-ae78-a54e09fec4e9 ch=252 read=204126 start_time=2019-12-13T14:26:27Z barcode=BC01 runid=2c9cf7bc05858273f10e7d7ec552fc0bd742dc3e
CTCCTACGGGAGGCAGCAGTGGGGAATATTGCACAATGGGCGCAAGCCTGATGCAACCATGCCGCGTGTATGAAGAAGGCCTTCGGGTTGTAAAGTACTTTCAGCGGGAGGAAGGGGTAAAAGTTAATACCTTTGCTCATTGACGTTACCCGCAGAAGAAACACCGGCTAACTCCGTGCCAGCAGCCACGGTAATACGGAGGTGCAAGCGTTAGTCAGATTACTGGAAAAGCGTAAAGCGCACGCAGGCAGTTTGTTAAGTCAGATGTAAAATCCCGGGCTCAACCTGGGAACTGTCTGATACTGGCAAACGAGTCTCGTAGAGGGGTAGAATTCCAGGTGTAGCGGTGAAATGCGTAGAGATCTGGAGGAATACCTGCACCGGTGTGAGCGGCCCCTGGACGAAGACTGACGCTCAGGTGCGAAAGCGTGGGGAGCAAACAGAGTTAGATGCCCTGGTAGTCCACGCCGTAAACGATGTCGACGGAGGTTGTGCCGCTTGAGGCGTGGCTTCCGGAGCTAACGCGTTAAGTCGACCGCCTGGGAAACCGGCCGCAAAGGTTAAAACTCAAATGAATTGACGGGGGGCCCGCACGAAGCGGTGGAGCATGTGGTTTTAATTCGATGCAACGCGAAGAACCTTACCTGGTCTTGACATCCACGGAAGTTTTCAGAGATGAGAATGTGCCTTCGGGAACCGTGAGACAGGTGCTGCATGGCTGTCGTCGCTCGTGTTGTGAAATGTTGGGTTAAGTCCCGCAACGAGCGCAACCCATATCCTTTGTTGCCAGCGGTCCGGCCGGGAACTCAGGGAGACTGCCAGTGATAAACTGGAGGAAGGTGGGATGACCAGTCATCATGGCCCTTACGACCAGGGCTACTACACACGATGCTACAATGGCGCATACAAAGAGAAGCGACCTCGCGAGAGCAAGCGGACCTCATAAAGTGCGTCGTAGTCGGATTGGAGTCTGCAACTCTCGACTCCATGAAGTCGGAATCGCTGGTATTCGTGGATCAGAATGCCACGGTGAATACGTTCCGGGCCTTGTACACACCGCCCCGTCACACGCGGGGTGGGTTGCAAAGAAGTAGGTAGCTTAACCTTCGGGGAGGGCGCTTACCACTTTGTGATTCATGACTGGGTGAGTGTAGCTCACAAGGTAACCGG
+
.-/-+-/-30)-0/2,3314,62'1+,384/-.//;2-*6536892:;56563,,$+)0/-.*()*+-24589;*+,*-688:94<958+0,66-+..36:4,11'3.*/++++1.)*/6/().502.03132(',-/*.0//9.9..39/-1**2*$))&+,.-,,+*1/-.13456:;7.7359:26-9/+:/..**)')./4;;59629*+++&&(-.2303*,)(&%-,23:6233400).+,-,&*14.*.807,09..-.-,%(-,).20)46576354456;/0'.0035/..//.*4))1,((*.011.0463,&,03.)'(..0011/3::96///-810-62,-4::,+++,:98:-+6,0941/1)'(%)102//$&((()',/.*)-138.+++-.2323*-1436:99/.06-,-18289**-/4;+8**,+070-02+06*+16513051./26;::;:0+'')+780***.,..09+..27*+2,,+9:1497:6551(3(/%*55765472;3:089::;975833-,(+&),-240./47(,2,5/6:131+')4'(016.//0..1:;0.92,-/3%))(*.700/&))01(,+1653+.2194,,,),10212016017531304;806,,)4,/09::4452/,0*,7<41--)&+/-.%'.,'1*/93:4+53.1-7754(&14048668:::7/1/,,/12545&'(+231350.(*+,)+.:4<877460/62().3*8,-...21(15/*/022()2+,36*53+*++38846,663;9/82/0)'.+')*24262//.-.--.0-899-.*)+*,*7;7.,,+*&-+00797$$'&))%$$#$(*97246865/.%()-,*,-(+-4875761341011,&)0/(&(%)*)+70,423433,')&+2.)+.;76566-*37-+0./1765668.8(2(/-*))--34+7460.-*+.0477777300-.1*9-:78-/)))*+7;7689;99:634755675688821485:572:,8,+,0,0+-,,,-)0912;4(+4-,,(,&%(*)%&,1(*8,-1:,'+)',,/6++(),/11082;3/54+),/,43234015$).2-,32**-/34456877+%'&'(&%%$(&)&(((/,6777141
@b230f19c-00ba-4f3d-a6eb-e7212ac0df73 ch=305 read=175945 start_time=2019-12-13T14:26:26Z barcode=BC01 runid=2c9cf7bc05858273f10e7d7ec552fc0bd742dc3e
CTCCTACGGGAGGCAGCAGTAGGGAATTTTCGGCAATGGGGAAACCCTGACCGAACAACGCCGCGTGAAGGAAGAAGGTTTTTCGGATTGTAAACTTCTGGTATAAAAAAAAGGAAGAACGGCGGCTACAGGAAATGGTAGCCGGTGACAGTGCTATTAAGCCACGGCTAACTACGTGCCTTGGCCGCGGTAATACGTAGGTGGCAAGCGTTATCCGGAATTATTGGGCGTAAAGAGGGAACTAGCGGCAGCAAAGGGTCTATGGTGACTGGAAGCTTAACAGTAAAAGCCATAGAAACCAGGCAGCATGGGAAGTGCAGGAGAGGATCGTGGAATTCCATGTAGCGGTGAAATGCGTAGATATATGGAGGGAACACCGGTGGCGAAGGCGACGATCTGGCCTGCAACTGACGCTCAGTCAGCGTGGGGAGCAAATAGAGGTTAAGATACCCTAGTAGTCCACGCCGTAAACGTGAGTACTAAGTGTTGGATGTATCAAAGTTCCAGTGCTGCAGTTAGCGCAATGGTACTCCGCCTGAGTAAGTACGTTCGCAGAATGAAACAAAGGAATTGACAGGGGGCCCGCACAAGCGGTGGAGCATGTGGTTTAATTCAGAAGCGAAGACCTTACAGGCCTTGACATACTCATAAGGCTCAGAGATGGAGAGAGATAGCTATATGAGATACAGGTGGTGCATGGTTGTCGTCAGCTCGTGTCGTGAGATGTTGGGTTAAGTCCCGCAGCAGAGCGCAACCCTTATCGTTAGTTACCATCATTAAGTTGGGACTCTGCTTGAGACTGCCAGTGACAAGCTGGAGGAAGGCAGGGATGACGTCAAATCATCCTTGCCCCTTATGGCCCTGGGCTACACGTGCTACAATGGATGGTGCAGAGGAAGCCCGAAGCCGCGAGGTGAAGCAAAGCCATAAAACCATTCTCAGTTCAGTTGTAGTCTGCAGCTCGACTACATGAAGTTGGAATCGCTAGTAATCGCGAATCAACTGTCGCCAGTGAATACGTTCTCGGGCCTTGTACACACCGCCCGTCACACCACGGAGATTGATAACACAGGACCGGTGGCCTAACCGCAGGAAAGGCTGTCTAAGGTGGGATGATTTAGAGGGTGAAGTCGCTTAACAAAGGTAACGG
+
)./2..1*:522.1/.(%'))),))*.7:7+/:-2.-,/-)&+).24+-1760-*2252,14''),/16/32-'***2.637,4,6007/01:7215--)&,/0425260-*)*'*(*1-+5.+40/+-(,))./+6111225)&(()+$&&#%))-201+/.+/-.,,//2202+2&/*'()%)'&'(*,./-.87701,./1025)*+1800/+)./*0--/10553-13/+()+,((%&%%'++6357617+*2--,0*.0.-,+,**&,)''*()$$'&,-4,&$.4--0-.8709761.+(+*,,0-*)+,65480-+'+)*,.58)+('1),+),,+(.,1---)+.))6,,,')777-335+*))*0.52+'))*40.+1)1.54.,,00+3-4-4::7,531+,(-,0340)(&&(3'46,'..0;+*()(*&0,-++,252:*(,0133;:422/3858;<26&,'''+(010.(*+*+1,21',(-0*711438()+85667;627//%-.5/9.)*'')*/7*-742)&()(&).//5;430-+*/.+*/)(.9+,,*-02.*1%)-440,4/++(.(.)**4-.0&**52.,+.1;;0;7.-'&&)%($&'%'+(*'%)*.3*+*2,./34011/.+/,*-/06&&'*+992.*))*-.0*011..')..101/5+0..+-,/066+432(.,-37122223612437787::477&25/305(*.2((-/&3*'$*439676;0-4/67+7,++/7//6/12-0:60./827.+*000%%&%'())*)*.2.../011410114,+*%()*))-6837775-(()+(++.,3(*().92,-2.../34+)*,*+*,,*,-1467351901:3432/.%'*',((.(*'(',+*.5/10.-2-.-3(0196+39//0::)3;8;;999/457:02*8())015./3,(--/02385668,9,+7../-2895344441812+000-+,))%&&+,,+3*,-64:1//.3;138)754715,-.1./-19538//352201,&(+*'()/--.0584+1&*)&(/0644-4*(+*3//0/)**,',,/.-1//08)4,0:9565/6/%&,((+%.(+2*++)%($2'12:+1,.3/...
@8959d303-a31d-4454-84ee-015b341384f9 ch=84 read=128761 start_time=2019-12-13T14:26:36Z barcode=BC01 runid=2c9cf7bc05858273f10e7d7ec552fc0bd742dc3e
CCGGTTACCTTTATTTACGACTTCCACCCCAGTCATGAATCACAAAGTGGTAGCCACTCCCGAAGGTTAAGCTACCTGCTTCTTTTGCAACCCACTCCCATGGTGTGACGGGCGGTGTTAACAGGCCAGGAACGTATTCACCGTGGCATTCTGATCCACGATTACTAGCGATTCCGACTTCATGGGTCGAGTTGCAGACTCAATCCGGACTACGACGCACTTTATGAGGATCGCTTGCTCTCATGAGGTCGCTTCTCTTTGTAGCGCCATCGTAGCACGATGTGTAACCCTGGTCGTAAGGGCCATGATGACTTGACGTCATCCACCTTCCTCCAGTTTATCACTGGCAGTCTCCTTTGAGTTCCGGCCGGACCGCTGGCAACAAAGGATAAGAGGTTACTTTGCTTCGTTGCGGGACTTAACCCAACATTTCACAACTTGAGCTGACGACAGCCATGCAGCACCTGTCTCACGGTTCCCGAGGCACCAATCCATCTCTGGAAAGTTCTGTGGATGTCAAGACCAGGTAAGGTTCTTCGCGTTGCATCAGATTAAACCACATGCTCCACCGCTTGTGCGGGCCCCGTCAATTCATTTGAGTTTTAACCTTGCGGCCGTACTCCCCAGGCAGTTGACAACGCGTTAGCTCCGGAAGCCACGCCTCAGGGCACAACCTCCAAGTCGACATCGTTTGCAGCGTGGACTACCAGGGTATCTAATCCTGTTTGCTCCCCACGCTTTCGCACCTGAGCGTCAGTCTTCGTTGGGGGCCCGCCTTCGCCACCGGTATTTAGATCTCTACGCATTTCACCGCTACACCTGGAATTCTATCCCCCTCTACGAGACTCCAAGCTTGCCAGTATCAGATGCAGTTCCCAGGTTGGTGAGTTTCACATCTGACTTAACAAACCGCCTGCGTGCGCTGCATGGTAATTCCGATTAACGCTTGCACCCTCCATTATTACCGCGGCTGCTGGCACGAGGTGTGGTGCTTCTTCTGCGGGTAACGTCAATGAGAGCAAAGGTATTAACTTTACTCCCTTCACCCGCTGAAAGTGCTACAGCCGGAAGGCCTTCTTCATACACGCGGCATGGCTGCATCAGGCTTACGCCCGTTGTGCAATATTCCCCACTGCTTGCTCCGTAGGG
+
/4+317.2,10+(-1*''&'*781/',12,)*-.+.--630-/+2203231.&),(*,-0*(-/03263/(++/485678;54<<3*,*'01,)*+093//5:9754574<;949..(&#%$$.2.-%1*,-,+0,.;433:/6/711195//.00&&()*8+,,2%2232920../78;96854+-*(',/902(-+1520951/00020-.//440./5:<52+)--$)+01.7-//0/3+)'&2-45./09/2.5:0-.,(++,43894,,++'20/+**'+)*,9--+344+1+&,-0+87532320*./*+44589,6*'-.3+3(*-/+.0;5002*/+.12236534%&.'(.0415.)2/-23:931110;66:99<+6-77'+)&03/:'*+.(('&(%',6./.961--+/+-3*015.48),&%''(&''%)),2-,/,.134<4;8;20000:-./1/0)+%55942')-+0/'/)0508747986330/1-,-167756:::59:3668:;67:-62,20:49<523/30/0466$)***:;88-,+)++-/84./6+*++)0-.-0//93)(,..919057:810,7;:148.1,1+-107/,,06-:59+'./0$'3))&'(2)+((/.+&,-1/13.2+/5-.-.643,)50-,..3-1,1,71302''+/.//0:7-/,00&5*8,6799;7:720019256550012<3-.1499.,1.24;;75736:01199886%4218;6*3*01:70.5+-4;8<:9;<:;7460-28+,*-/249837675.;/119:45-+,,5;88.2.2216771680)'&'+,-0411.2'8,,429034-/--/0146:79999963+,//30*'&&&)+7/3//2270/+(**-,77;989248369%8)*))3(+++),0495;/-,,208/8-+2-+-.0:5//7%.'(;//50121<222;-;)($)&&.(*('%.0/00909;::9-02+*/345503/.,-,*-123*0-7/6..().67.4046-0;5.22**,-**/,'.%((')*(4.,2++0,/.6;89;9.5..+1022;302/3.//3568+66222)/-79.%)-*0,,3///4.3:;-'(($(&)%*,35)-13%'
@efc32c13-8904-4f97-8b45-83598c0f1879 ch=401 read=61786 start_time=2019-12-13T14:26:30Z barcode=BC01 runid=2c9cf7bc05858273f10e7d7ec552fc0bd742dc3e
CCGGTTACCTTGTTACGACTTCACCCCAATCATCAATCCCACCTTAGACAGCTCCTTCCTTGCGGTTGGGCCACCGGCTTCGGTGTTATCAACTCTCGTGGTGTGACGGGCGGTGTACAAGGCCGAGAACGTATTCACCGCGACATGCGGATTCATGATTATAGCGATTCAACTTCGTAGTCGAGTTGCGGCCTTCTGATCGAACTGAGAATGGAACTTTATGGGTTTTGCTTCACCTCGCGGCTTCGCTTCCTCTGCACCATCCATTGCGCGTGTGTATTTGGGTCATAAGGGGCATGATGATTTGACGTCATCCCCGCCTTCCTCCAGCTTGTCGCGCCCAGTCTCGTAGAGTCCCCAACTTAATGATGACGCTAACGATAGAGTTTGCGCTCGTTGCGGGACAACCCAACATCTCCGCGACACAGGCGGCGGCAATAGCATTACCACCTGTATCTCATATGGCTATCTCTCCATCTCTGGAGCCTTTATGAGTATGTCAGACCTGGTAAAGGTTGCTTCGCGTTGCTTCGAATTAAACCACATGCTCCACCGCTTGTGCAGGCCCGTCAATTCGCGCACAGGTTTCTTGCGAACGTGACACTACTCAGGCGGGTACTATTGGGTAACTGCAGCACTGAACTTTGACCATCCAGCAACATAGGTACTCATCGTTTGCGTGGACTACTAAGGGTATCTAATCTATTTGCTCCCCCACGCTTTCGGGACTGAGCGTCGGATTTGCAGGCCAGATCGTCGTCTTCATACTGGTGTTCCTCCATATATCTACGCATTTCACACCACACATGGAATTCCACGATCCTCATCCTGCACTCTAGCTGCGTTTCTGCCTGGCTTACTGAAGTTAAGCTTCCCGGGCTTTCCTGAACCCGCTTACTTGCCGCCTGCTCCCTCTTTACGCCCAATAATTCCGGATAACGCTTGCCACCTACGTATTACCGCGGCTGCTGGCACGGCGTAGTTAGCCGTGGCTTTCTAATAAAGTACCGTCACTCGGCTACCATTCCTGTAGCCGCCGTTCTTCCTTTATAACAGAAGTTTACAATCCGAAGCCTTCTTCCTTCGCGCGGCGTTGCTCGGTCAGGGTTTTCTGTGCCGAAAATTCCCTACTGCTGCCTCCGTAGGAGCAATATCAGCACCAACGAAAGGTTAACACAAAGACACCCGACAACTTTCTTCAGCACCTGGTGCTGCGACGGTTGAATTCACCTCTTACATTAACGCTCTGTTGGTGCTGATATTGCTCCTACGGGAGGCAGCAGAATATGGGCAGCCTGATGCAGCTTAACGCCGCGTGATGATGGCGGCCTTCGGGTTGTAAACTCTGTCTTCAGGGACGATAATGACGGTACCTGAGAGAAGCTGGCAACTACGTGCCAGCAGCCGCGTACGTAGGTGGCAAGCGTTGTCCAGTTTACTAGATAAAAGGGGCGTAGGCGGATGTTTAAGTGGGATGTGAAATACTCCGGGCTCAGCAGGTGCTGCATTCCAAACTGGATATCTAGAGTGCAGGAAAGGAGAGTGGTGGCAGCGGTGAAATGCGTAGCAGGGTGGAAGAATACCAGTGGCGAAGGCGCCTTTCTGGATATGGCAGCGCTGAGGCTCGAAAGCGTGGGGAGCAAACGGGATTAGATGCCCTGGTGGTCACGCCGTAAACGATGAATACTAGGTGTAGGGGTTGTCATATACTGTGCCGCTAACGCAAGTATTCCGCCGCAGAGTACGGTCTTAAAGATTAAAGCTCAAAGGTGACGAATACCTATGTATGTAGTTTAATTCGAAAGCTGTACCAGCGAGCTACTACCAAACATCTCTGACCACTTCGCCAATGGAGGAAGCTCTTCGGAGCGGAAGCAGGTGGTGCATGGTTGTTTGTCGTATCGCAGATGTAGAATCCTGTACAATATGTTCAGTTGCTACCATTGGATTGAGCACTCTAGCGAGACTGCTGATTAACCAGCGAAGGTGGGGACGACGTCATCGCATATGTTCAGAACCACGTGTAATACCAGTAAGATGCAATATACCGTGAGGTTGGACGCTCAAAACCGGTCTCGGTTCCGGTTAATAATAGCTCTACAAAGCTGGATGCTAATCGCGGGCTGATGAATACGTTCCCGAGCGCTCTCTACATAGTTAACATACAAAGTTCATCGAGCTAACGCGTAGCGAGCAGCGACCACAAAAGGCAAGGGTCAGCGATGGGGTGGGACGGCTGGATAGAATAAGAAGGTGAATCTAGCAAATCGCAGCACCAGCAATACGTAACGAAAAAAAGA
+
;.1,8.*-'+*)/1'-/035;72166,,,-/04;9:5:4*)20.0-./.&//468.960/4/20326%1(,**13.3-.5+.-)(*/,012'+,.-0.6060/,..76::/042100.7:1271.+/.755995;434:-/20/01/76,+7*-((-01;1()+,,1673+3.26/')(,0/001/9/+*$*%'*++*++.')20-,,&*0,')'%%,-**,4<9-590.27<6239341-+,,6:-,,1.36.053446;::::549)'(+*+-*&&&*-*(,*-,+.-6,571*0:333336<-,-8569:+;89+(*.0714*2*+&(+.+02,4+-(('(((''$%%'),,-874,0)-*0,/..'($##(*/2/-,))(%*--'*43444061110.(41/6,4--/5510&+-,.46211&.4/./,*&++)&'(($-()14'*('),-369:2322&.+,*,+0//271223654+**2428+)+,+,-.1+++*)1/.*+...7(.,04&'1,4./*,'()90;/1//0/;781,--,,9:98241,.0,/0.2%5,43'&+,+3.5./.+-,-&046;5*2)))3+-1&,&#$$'(((.54899'*'*'')%1--3.0(/+467)35577780+-+(*+1.0,0))&,+(*$%$'(/,.03,.83830('),-6131/1.,'0343332/),+,-00:3.0./143-+/,-2;//285///4614..2'2$4/,,2234/7100787:9555653'&%$$+-./220)+11+/66676+&)$%&')*&(*,.,*+,/(/''+-,:22-.,-+/+*($+0311.*+*,'%'(+--'*973.'&$'&&%&)%,-/+/)..1)*,0/2&'(.31090,((&%*25)$(,&()-,,/5,06657/73,-03<2/2++(')1(*3241.2/49717())-,37'),().*/+/.*.1,35<;:99/3+)(*.&&'((11.,+2.+.0:1445.-/40/8/,012:6793231')--)+'&),*0.)*+*,644424;8882-&+(&(+&('&)+))43)+/972)(-*%*)+405;4.0-*%*(+,.+*/.+,/30:77221,2:9*-%#()-1/1;;8/+76)&')*01442813.*('('%&++2/109,-.--:6'7&'4(.,10+(((*+3*)-.+/5),.+2*'-7,,2;9.00/0:574722.--1155382&'1.5.35;6/5.**$%$*).)+2,.2/601/2462231.6--*0-'(4+/3(-4/-++)(+(($&')0,.-7089896/&%'()///143/./42221/1-*()(,2193-544;**1::.6453434:/+38.75677--*()./4+,/67+))&&%%'&$),./--))//299:212-+-/''$'(*,0,/*)1//.3,.-0////*%-%2,()*$'-*-1.)',./-10,/,-.422/1;9--*+-;:796866;9/-//.-+/3-03+$.&,/.-,--1.27/*-.*//0*/*,..)*),-.14(2*)((())'$&'&%&%%$$(+0:1+.8**130-*('(-32-.8/91096058,/./53/03-253350;8009595544/-,&+$$%&))2.12&)*)&+.,35:,),.;;76&69//7----'15/-/36,626')*-//17:/400110;8355&-*/--+,37039))*$&&*%%&'+&+,'('$#$#&'-(+*+80((.)%))('))(.+%/&'(./(&'.).-)$&%)-1)*'+'&$&('$$&())%$%&($+&0-97-2/51'&'(&'()*)*&($&&')+-+))'()*(&'%&2(($'$()$%(&&&$$,*.1+),'(*+-.8436./%''&'''&)&+*.19887'+*.-7/13)&*(&'*(&$$))')'(*)*-*/)#$#%('-$%'%+03.-0.*)/)63&'*&*$2)+,-,%-.,,(&*++./.-,,%((*(0/-*&''(&)*-(0580,*+')(')*)&#(#&%'$'(%+(+(,&&')+(*)'&'(%)$*&+&*74619//*&/-,-*(*(+&+)&.%%&&)2.'*)('()+,)()')&()(+))%&'$%&'(*)))%'/((+3,,-+/,,)+)03.-,)(+&+(*0*''&.(-+*(*)*%'+%''&%&'(%((-.2,'(%*,3../74%-)&'%)./82112,1++*'-/((,-*((%%.20(+*%+',32//&%%'',.560)()''&'+)'''(,-''''&'&,,,..,+4--%%%)$&%'),-,$,(-8431330/340-'&%)'.0-,(#%
@b2d853ed-4751-423c-b19e-26c6dd1dede5 ch=200 read=86720 start_time=2019-12-13T14:26:37Z barcode=BC01 runid=2c9cf7bc05858273f10e7d7ec552fc0bd742dc3e
CTCCTACGGGGAGGCAGCAGTGGGGAATATTGCACAATGGGGAAACCTGATGCCAACGCCGCGTGAAGTGATGAAGGTTTTCAGGATCATGCAAAACAAATGGCTGGGAAGATAATGACGGTACCCAGGAGGAAGCCACGGCTAACTACGTGCCAGCAGCCGCGGTAATACGTAGGTGGCGAAGCGTTATCCGGATTTACTGGGCGTAAAGGGGAGCGTTGGCGGATGATTAAGTGGGATGTGAAATACCCGGAAGCTCAGCAGGGTGCTGCATTTCAAAACTGGTTATCAAGGTGCAGGAGAGGAGGTGGAATTCCTAGTGTGGCGGTGAATGCGTGAATTAGGAGGAAGAACACCAGTGGCGAAGGCGACTCACGGACTGTAACTGACGCTGAGGGCTCGAAAGCGTGGGGAGCAAACGGGATTAGAATGCCTAATGGTAACAAAAGCGATGAATACTGGTGTGGGGTTTCAACACCTCCGTGCCACCGCTAACTTGCGTGAAATATTCCGCCTGGGGAGTACGGTCGCAGATTAAAACTCAAAGGAATTGACGGGGACCCGCACAAGTAGCGGAGCATGTGGTTTTAATGGCCAATTCCGAAGCAGCACGAAGAACCTTTACCTACACTTGACATCCCTTGCATTACTCTTAATCGAGGAAATCCCTTCGGGGACAAGGTGACAGGTGGTGCATGGTTGTCGTCAGCTCGTGTCGTGAGATGTTGGGTTAAGTCCCGGCGAGCGCAACCCGTGTCGTTAGTTACTACCATTAAGTTGAGGACTCTGGCGAGACTGCCTGCGTTACCAGGAGGAAGGTGGAGAGGATGACGATCAAATCATCATGCCACCCCTTATGTGTAGGAGCTACGCACGTGCTACAATGGCTGGTACAGAGATGCAATACCGCGAGGTGGAATGAAACTTTAAACCAGTCTCAGTTCGGATTGTAGGCTGAAACTCGCCTACATGAAGCTGGAGTTACTAGTAATCGCGAATCAAGAATGTCGCGGTGAATACGTTCGGGTCTTGTACACACACCGCCCGTCACACCATGAGAGAGTTGGCAATACCCGAAGTCGTGGAGCTAACCGCAAGGAGCAGCAGCCGAGGGTAGGGTCAGCGATTGGGGAGAATCGTAACTTTAAAGGTAACCGG
+
,,/-+//008*(,)()+,431-**()(),3-++--500461()1/0744/-&&*))..04.,,*))&$'()---4,6,::7.'/0(**%&$%*.,(&'*&')&&'(,+*/)..,5.+&0'-+*2*(()-+*)/**643315001967753000-+,,.'79)-+/-.233:797-3.-3.)+(*+93:331-111082--0343356191(+/*&*-/9,1+,0845718/83//2.,000')+873005.(/&&')*,,&)$12)935++*&++''(,.')%+'**((($&)()'/.760,).0)+')(,,/3./)&'120,,7/540.&*&'(**)*&))*3/)--)-,17223:0/1/0*(+-*.,0*+*)#'.6385521/+(,,0/02/-++*+)/*+.('(*,08:/**//6.0'27-0.(',)3+0*',*(*)&&%&(+*($,-(,+,,.,32431203::-0;804.1(14148-/1+(%,+*/+/1(%%())''(+)*./615.28001-'%%*)2,114''&',6-6<<469956,.+-+0333+,+911;:1,,)-.&&''--2+*+,23223-4;:--*)(+&))2-4,((.,*-3/3),(,,*/30*%*'(,0('(''0-314,/29.1110244.....2-2-0./+&*+().1+3;41;;-5878.70128,/0018554.1/1/1./,+*-&)+(54876767764585.;-73556+')/(($%'()-.(,,*0/*()(-.0282.1/,+--181250/,.1/.192525()33/.1266724)(%(*,$(,()/.0-.2(.,)'%+,/41664-+&(+8;311466.0)0*%+56.+://.755784,-,-,)$*))+--.2($*/.+65335553-++++4262:212:893*/.+.0*/*(+-'',.*+02+2767657+-0;:70./////5:77254+.*-*/10//.-.--+,/0,(((0,+)*-.5.//+*./4.-6')2643471506012:4',+-74%////05002431-,,-5/5:424622112/-$)*$*(*-.3.127/-/5.+-1///*.))&(,,0*)('(,-')&*)/++$*+/.'001,...10+(+,*).,.'3+)*''()(+%'$&)&+*).(*,.2-3/
@c707bb1f-2cf8-426e-b639-a07852f751be ch=393 read=56860 start_time=2019-12-13T14:26:33Z barcode=BC01 runid=2c9cf7bc05858273f10e7d7ec552fc0bd742dc3e
CCGATTTACCTTGTTACGGCTTCACCCCAGTCATGAATCACCAAAGTGGTAAGCGCCCTCCCAGAGGATTAAGCCTGCATGCTTTGCAACCCCATCCCGCTGTAGTTAGCGATGACCGGTGTGTACAGGGCCAGGAACGTATTCACCGTGGCATTTCTGATCCGATTGCACTAGCGATTCCGACTTCGCTGGAGTCGAGTTGCGGACTCAATCCGGACTACGACGCACTTTATGAGTCCGCTTGCTCTCTTGAGGTCGCTTTGTATGCGCCATTGTAGCACGTGTGTAGCCCTGGTCGTAAGAGACCATGATATTGACGTCATCCCCACCCTCCTCAGTTATCACTGGCAGTCTCCTTTAGGTTCCAGCCGGACCGCTGGCAACAAAGGATAAGGGGTTGCGCTCGTTGCGGGACTTAACTGGCATTTCACAGCACGAGCTGACGACAGCCATGCAGCACCTGTCTCACGGTTCCCGAAGGCACATTCTCATCTCTAAACTTCCGTGGATGTCAAGACCAGGTAAAGGTTCTTCGCGTTGCATCAGATTAAACCACATGCTCCACCGCTTGTGCGGGCCCCGTCAATTCATTTCGAGTTTAACCTTGCGGTATTACCGTACCTCCCCCCGTCGACAGCGCCATTCAGCTCGGAAGCCACGCCTCAAGGGCACAACCTCCCAAGTCGACATCGTTTACGGCGGACTACCAGAATTATCTAATCCTGTCCCCACGCTTTCCGCACCCTGAGCGTCCAGTCTTCGTCAGGGGCCGCCCTTCGCCACCAGTATTCCTCCAGATCTCCGCATTTCACCGCTACACCTGGATTCCCCTCTACGAGGACTCAAACGCCGGTATCAGATGCAGTTCCCAGAGTTGAGCCAGGATTTTACCACATCTGACTTAACAAACCGCCTGCGATGCGCTTGCCTTAGTAATTCCGATTAGCAGCACCTCCGTATTACCGCGGCTGCTGGCTGGAGTTAGCCAGTGCTTCTGCGGGTAACGTCAATGGTAGTAGTAATTTTACTCCCTTCCTCCCGCTGAAAGTACTTTACAGCCAGAAGGCCTTCTTCCTTACACGCGGCATGGCTGCGTGGGCTTGCGCCCGTTGTACCAATATTCCCCACTGCTGCCTCGGCCAGGAGCAAATATCAGCACCAGCAGAAGGTTAACAAGGGCGCGACAGCTTTCTTCCGGCACCAGCAATACGTAAC
+
2-)(+70+.-4,(,&%('',5:5,6/0)++13(2,-:85+1'.-'(),578:*2428*+*&'%'&)($8(4+%'&%#%%'&&)-+)1-(/-1(%(++0&(&*,+23+#&%))%+(,+./.120)&)&',5+,)2*,+.-0).)($$$%%$&%(*3+*&('+0*(&4+$)%%'&'+.26965,,/230(%',0)++-,0-9.,,*+(00-+-+/(,)'''')*&+'*(*16.+*((*'0+'*0.+),,))')*,*,-1+'((('+)((++29-33**+-.$--.03122/3;+)0,,**,.*'%+(79-,,,+('(*-143467168-+.86*,302)006/128::4;3226777**,%%(3309'%(-(1+763-/10300)1.6+2/7551)(,(,-*/((12419/0.92013321*''*)%')%*(+,&0+-,+2453022(+)*2+%'%,*(-+,2+,.3-/+/.85:23,),,-0,%)*/;4145710.,&'%'+/411./-,,831++,028-/0,/4)((-4373/,//065,(*+*-//4/<984,'*-4556,*2+&)+,,0653.--60'%+,/:7;-'*-+&''+399,6.2,/,.($&&)((.3-*''')./976%,(''(&(%*(+($(+))+224',*-'*2*-/375..&/0.+'2468:5/5)022345866:95064,,,2+),).7312..'(,(()322706)*+1/480&(')33-4(%&&,//+-.32'/2)'*96675104*)281.9,1(&',*/,1,-,(--/1;4415(*+96,-,+),)090-(+,./3*/,/1-+,'-'(),+)-%%'&$*)+*1(''''(,)++,&.2257756043:-6-&'%*+0*%-4)&(*$+2-'+.1+(*-8/..+''.-+170-)$)()22/%)*1+(&$$(&&&'(0//5/,)('.'(%'#$%#)+).&',*+4*,.'))3,218753,'+4*+-3/+,.%.+&((,&'$*+1634:9699181./(*%')'.)+'10*$&)09-+31+(3++(,*%'.+)+'+.-(%&&',''&*++0,6.52286022+*)+-..80/32-(&%'())0,-/3,-+03+&+.*--2*2)++.-/13,%)('(,+25.0%&'*%)(('-**'$%-+*+--3:5%3((0++/,5+*)(,&/,+((,),,'.2;;34/5%*'-)1-)**/+-+4(''%$
@bef8b90b-a31d-459d-8f6a-5be03f20e25c ch=43 read=129900 start_time=2019-12-13T14:26:46Z barcode=BC01 runid=2c9cf7bc05858273f10e7d7ec552fc0bd742dc3e
CTCCTACGGGAGGCAGCAGTGGGGAATTTTGGACCAATGGGCAGCCTGATCCAGCAATACCGCGTGCAGGATGAAGGCCTTCGGTTTGTAAACTGCCTTTTGTACGGAACGGCTCGCTTCTAATACAGGGGAGGCCCTTGACGGTACCGTAGAATAAGCACCGGCTAACTACGTGCCAGCAGCCGCGGTATTACGTGAAGTGCGAGCGTTAATCGGAATTACTGGCGTAAAGCGTGCGCAGGCGGTTATGTAAGACAGATGTGAAATCCCAGGCTCAACCTGGGAACTGCATTTGTGACTGCATGGCTAGAGTACGGTAGAGGGGATGGAATTCCGCGTGTAGCAGTGAAATGCGTAGATATGCGGAGAACACCGATGGCGAAGGCAATCCTGGACCTGTACTGGCTGCTCATGCACGAAAGCGTGGGGGGGCAAACGGGATTAGATACCCTGGTAGTCCACGCCTAGACGATGTCAACTGGTTGTTGGGAATTAGTTTTCTCAGTAACGAAGCTAGCGCGTGAAGTTGAAGCCGCCTGGGGAGTACGGCCGCAAGGTTGAAACTCAAATTGACGGAGGGACCCGCGGTGGATGATGTGGTTTTAATTCGATGCAACGCGAAAACCTTACCCACCTTTGACATGGCAGGAAGTTTCCAGAGATGGATTCGTGCTCGAAGACCTGCACACAGGTGCTGCATGGCTGTCGTCAGCTCGTGTCGTGAGATGTTTGGGTTAAGTCCCGCAACGAGCTGCAATACCCTTGTCATTGATTTGCTTTACATTCAGTTGGAAAAACACTCCTAATGAGACTGCCGATGACAAACCGGAGGAAGGTGGGGATGACGACGTCAAGTCCTCGCCTTAGCCCTTATAGGTGGGGCTACACACGTCATACAACGGCTGTGGTACAGAGGGTTGCCAACCCGCGGAGCTAATCCCATAAAACCAGTCGTAGTCGGATCTGATCTGCAACTCGACTGCGTGAAGTCAGAATCGCTGTAATCGCGGATCAGCATGCCGCGGTGAATACGTTCAGGTCTTGTACACACCGCCGTCACACCATGGAGCGGGTCTCGCCAGAAGTAGGTAGCCTAACCGCAAGGCGCTTACCACGGCGGGGTTCGTGACTGGGGTAGAAGTCATGCTAAGGTAACCGG
+
/*3,'$3+82*-0/.4//-.198),-.3331-,-)052595-,)01,,-734/(./50-27233/..&2:8*+'''++55:515/5*'/.3.,,/52.:;826/7(.,4,&,+,6&&+%.').+,-,-061'-2/8,--'&(-65587503*+311,+,,0;6:435635895847:23422550418.-)'&(.3&&&-)-.*+38/;-7+,,)/+.+3,.,-2---08/.37700.0**41(+*1-,++*0,05533554018:.2--)+2003)7,&&'12,1//3303:7.00232../007*)$&&(')3344++%-240*06-0,1/08.12753.//--0,)((''*/.1/0003882-,,(-137411.)//*.-+.45;798/3889:410*,'('%$((,011.0,/++.*)+64.2342)%,,/*-(,2',,)(-014<3./2/,-775.///()),*.,)(%+,,6023;8;44;02+&')**-09;:-//*--2.7-3---0/(.-205.1,+5()($%.-01,$$('($$''/-5/8)5+/*+/,-%'*%%&%(*)2-//0,'/6*344(%&'(,.-,+*,--33/-95*'),.(0+-.398968228:8.1-.,191,0--2,''('*,,+)94.4,-8,3,--224692/7155648::+.*%+34640*))*+89785-,*+,/7454776880111255888653+2/5106*)397;5504-0*()148+*'(%%&(%$$&'('1+/1*8&'$0.('*,(1+/371:$--80++)**%+-420((,9..-230667;(%)'(+.79095/.1,/1,0.038302664.'*&-.34265723%''('((-7,++,-.-+.+13244310-*,--4//03539&*'((%&(105+3,/76.;644-3.9701/$&%%()(+881,52<;8/666977877-9,2.-)'*+4:99.7,,,9889:7;::120.-3),+313),*'+)'(*.05454/)*,.:6:;6/,--*)50165598&./1..5,-,,-.+2:030,,1343494647)-//8600.6180.())()),00.,/5,.758253**-&&')(+11.0092/84.-0.*20121/753.)(+**,4&+&$%%,'4*09::97
@3e3ee3a8-6c7a-40dd-b3ba-fca1fa84f791 ch=46 read=146634 start_time=2019-12-13T14:26:46Z barcode=BC01 runid=2c9cf7bc05858273f10e7d7ec552fc0bd742dc3e
CCGGTTACCTTGTTACACTTCACCCCAATCATCAATCCCATAGACAGCTCCTTCCTTGCGGTTAGACCGCAGCTTCGGGTATTATCGCTCTCGTGGTGCTTGACGGGCGGGTGTACAAGGCCGGGAACGTATTCACCGCGACATGCTGATTCGCGATTACTAGCGATTCCAACTTCATGTAGTCGAGTTGCGGGCGCTACAATCCGAACTGAGATGGTTTTATGGGTTTTGCTTGCTCGCGGCTTCGCTTCCCTCCACCATCCATTGTAGCACGTGTGTAGCCCAGGTCATAAGAGGGGCATGATGATTTGACGTCATCCCGCCTTCCCTCCAACTGTCACTGGCAGTCTCGCTAGAGTCCCCAACTTAATGATGGTAACTAACGATAAGGAGTTTGCGCTCGTTGCAGGACTTAACAACATCTCACGACACGGGCTGACGACAGCATTACCACCTGTATCTCCTTATAGCTATCTCTCCATCTCTGGAGCCTTTATAGGTATGTCAAGACCTGGTAAGGTTCTTCGCGTTACTTCGGAATTAAACCACATGCTCCACCGCTTGTGCGGCCCCGTCAATTCACGGGTTTCATTCTTGCGAACGTACTACTCAGGCAGATACTTATTGCGTTAACTGCGGCACTGAACTTTGACATCAACACACTTGCTCATCGTTTACGGCGTGGACTACTAGGGTATCTAATCCCTGTTGCTCCCCACGCTTTCGGGACTGGGCGGCGTCAGTTGCAAGGCCAGATCGTCGCCTTCGCCACTGGTGTTCCTCCATATATCTACGCATTTCACCGCTACGCATATTGGAATTCCACGATCCTCTCCTGCCTCTGGCTGCCTGGTTTCACCAAAACTACTGAAGTTAAGCTTCGGGCTTTCACCACAGACCCTTGCTGCCGCCTGCTCCCTCTTTACGCTTAATAATTCCGGATGAACGCTTGCCACCTACGTATTACCGCGGCTGCTGGCGCATGTAGTTAGCCGTGGCTTTCTAATAAAGTGCCGTCACTCCGGCTGCCAGCAGCCGCCGTTCTTCCGCTATAACTGAGTTTACAATCCGAAACCTTCTTCCTTCACGCGGCGTTGCTCGGTCGGGTTTCCCCATTGCCGAAAATTCCCTACACTTGCCTCGTAGG
+
2.+&.1'*215/1801268;8+/13,,,((*-.+7,55+(%%'***)**14687+*+((%+*8(-&*+'/*,.055*0()(-610,)-,,+-14.*,,$)%()6%/2834+**,+.03(-/3)5*+(+897793-.2.035:8988:9180/)--,03+%&&'+,*630','+-///567,,,-*-152//15-/%%)**-.),*(),++,$&&'+,95:+*,)91768('%&%#&++*(1)(13.*+,//:5-/..092:72049**-,--110++'&'+0-*(,012261-*%,/42),4..///6<63267889235'(08-373+,4',&'$&*1(01/70..0/)4554&-&)(-53*))&%%'$+(*,.-()(+./402110*.,*..9'',0001-38+-289531++&()3,-000+(*)(/+1)'3311',*,--%*&2&%++(042/,,/029&3'''*),--56:87873/--*-2,++22057+,%+*++5&/,-.+.17/.&((&*+1:47:523.7/(.171$,$%*&.376911/.///4.,4.,*/,+,&*,)+12(',-19940)*%,+0;2+/6:/40./&%1103/-.+',-))).$'((%(.-(2+,./400002,/(0.35457:+36/(./6991++&)%'(&$(+-6+-&(+8+-+4,,)-4357/4)(-.-2127339061)*)//)*)454+'+*+.632)72+,'&*40+')))+/.5/.*)%*'-,32222-3458313002:/12557455+%')(+,.44772.212+41(%(,6000**%($$#&&++%()/,)%(+,06710,+//--1./4463223755:177+(*)**,&)((*12)4+,2.,+-.61+98409.*,/4-00168<.3.(,3/3924:,,-,26,',-60)0)&'%,-+2:::81645/++'())-)-7:00/((,*+).(&+,)11:343773;0,,&.%%&+3,*)1-+).)(04,+**1-*-(%)')1464(*(+&*))(%&$$%&(,-.,/437;98<6,'(*'**%)/(*/3:5-,%&+-)&)7:*82:1281&'--'-*++1/1/8--,0/43**0-0:-/4:5.0889,+'**2-5.3)&'(&&&&(*1+.%&(0(
@89a3fcec-8c34-4689-b38f-6b2ea7ed5eee ch=211 read=107894 start_time=2019-12-13T14:26:47Z barcode=BC01 runid=2c9cf7bc05858273f10e7d7ec552fc0bd742dc3e
CTCCTACACGGGGAGGCAGCAGTGGGGAATACTGCACAATGGAAACCCTGATGCAGCAACGCCCGCGTGAGAGTGATGAAGGTTTCGGATCGTAAAGCTCTGTCTTTGGGAAGATAATGACGGTACCCAAGGAGGAAGCCACGGCTAACTACGTGCCAGCAGCCGCGCGGTAATACGTAGGTGGCGAGCGTTATCGGATTTACTGGGCGTAAAGGGCGTAGGCGGATGATTAAGTGGGATGTGAAATACCGGGCTCCAACTTAGTTGCTGCATTTCCAAACTGGTTATCTAGAGTGCAGGAGAGGAGAGTGGAATTCCTAGTGTGATTGAAATGCGTAGAGATTAGGAAGAACACCAGTGGCGAAGGCGACTCTCTGGACTGTAACTGACGCTGAGGCTCAGCGGTAAGGGCAAGCAGAGTTAGATACCCTGGTAGTCCACGCCGTAACCCGATGGAGAATACTGATTGTGGGGTTTCAACACCTCCGTGCCGCCGCTTAACGCATTAAGTATTCCGCCTGGGGGGAATTGCGGTCGCAAGACTAAAACTCTAAAGGAATTGACGAGGGACCCGCACAAGTAGCGGAGCATGTGGTTTTAATTCGAAGCAACGCGAAGAACCTTACCTACACTTGACATCCCTTGCATTATAACCAATCGAAATCCTTCGGGGACAAATTGACAGGTGGTGCATGGTTGTCGTCAGCTCGTGTCGTGAGATGTTGGGTTAAGTCCCGCAACGAGCGCAACCCTTGTCGTTAGTTACTACCATTAAGTTGAGGACTCTAGCGAGACTGCCTGGGTTAACCAGGAGGGAAGGTGGGGATGACGTCAAATCATCATGCCCTTATGTGTAGGGCTACACACGTGCTACAATGGCTGGTACAGAGATGCAATACCGTGAGGAATCAGGCCAAACTTTAAAACCAGTCTCGGTTCGGATTTGGCAGGCTGAAACTCGCCTACATGAAGCTGGAGTTACTAGTAATCGCGAATCAGAATGTCGCGGTGAATACGTTCCGGGTCTTGTACACACCGCCCGTCACCATGAGAGTTGGCAATACCCGAAGTCCGTGAGCTAACCGCAGAGCAGCGGCCGAAGGTGGTCAGCGGTAAGGGTGAAATCATAACAAAGGTAACAGAAGGTGAGCGACAGGCAAATGGGGTTAACATACCGACAACTCTTCAGCACCAGCAATACGTAACGCA
+
./73---&(,26/),/4465-57888)/+)&(++3344:74,+1-,5/..0860,)(181/25*''()(*(&%&&%,*,2*..<.-2:4961125+++-::::819909310-,)'')*',+.,)*.),(,+(+,)0),-')*,&))*+-,11742:0/,+(((')*',&*)''','(..5-510.15563;3.2'+(194037;<:98794-+-,./9998:9768:.9.0.+-1;9;:62-19++)20'45325',&&&%&+(/)***++2;(-)7:799:525.--./****)&'/,+*&+()%%'++,..2.2)*+23/'%$&,().-)*,550*++&7+(8728)+---1-+-/091124-736543/.),083862/,,++--1,,./.0504)'&&()+)'+*'(',')(*''%5+/02346,,3;;99790.0569877//%%%+.))0$)+-/.+*&))+/,32/.925216438322),/899;:.))*1,0++)*+.)%()+37;*-<::9:0-'))*,+-/;:5.01512573::01.-'),(&%)'3,3.1)&*.4.2670005551,+*,.5*../323523;;,209;9070/088532*+1'&&&%%$(.5011/0-2.,.35170.4..(-+)((&*+-045+)&)'+6/99.66-.1/*%&.,00..3/263,/02.017--0-./00111.3032898,44661;/889<3314/6*-27890076+51939,)/-56242-,-2(+--19/9/8.,3-+&5815642%&'$'+*.446;76:031414<764./0'2,32/+-23064343/0+83012:;7:/9:0*810.**+25-****,,.&(..15542442('(((5666-++*)-,.-:///;880.-+&)++'-,,-390-32,28:8-526874103453'1#3($&*)$,*))54<857:9493003316201:76.-/4.-///42722-10+1.0..0654797:09+**-,574738,(553309///00/*4933;2/()(*-66/,)%'0*1)+2310480--0/.036433/.013/2/3/*(.,025-733-.0),.(++/,/0/5.1'12-/,.**).(.*)(+0+-/-/01%)+)*-),,*,246007755&/'(+(0:20+)$)06346-0+--4<:120/.6+0014324/&%$&#%$
@b6465ea3-8ab5-4848-9b2d-c98334584e3e ch=221 read=76541 start_time=2019-12-13T14:26:54Z barcode=BC01 runid=2c9cf7bc05858273f10e7d7ec552fc0bd742dc3e
CCGGTTACCTTGTTACGACTTCACCCCAGTCATGAATCACAAAGTGGTAAGCGCCTCCCGAAGGTTAAGCTACCCTACTTCTTTTCGCCCCTCCCATGGTGTGACGAATATTATTTACAAGGCCCAGGGTGCATATTCACCGTGGCATTCTGATCACACGATTGCACTAGCGATTCCGACTTCATGGGTCAGTTGCGAACTCAATCCGGACTACGACGCACTTTATGGGGTCCGCTTGCTCTCCGCGGAGTCGCTTCTCTTTGTATGCGCCATTGTAGCGTGTAGCCCTGGTCGTAGGGCCATGATGACTTGACGTCATCCCCACCTTCCTCCAGTTTATCACTGGCAGTCTCGCTGTGGTTCCAGCCGGACCGCTGGCAACAAAGGATGGGGTTGCGCTCGTTGCGGGACTTAACCAACATTTCACAACACGAGCTGACGACAGCCATGCAGCACCTGTCTCACGGTTCCCGAGGCACATTCTCATCTCTGGCTTCCGTGGATGTCAAGACCAGGTAAGGTTCTTCGCGTTGCATCGAATTAAACCACATGCTCCACCGCTTGTGCGGGCTATCAATTCATTTTGAGTTTTAACCTTGCGGCCGTACTCCCCAGGCGGTCGACTTAACGCGTTAGCTCCGGAAGCCACGCCTCAAGGGCACAACCTCAAGTCGACATCGTTTACGGCGTGGACTACCAGATTATCTAATCCTGTTTGCTCCCCACGCTTTCGCACCTGAGCGTCAGTCCTCGTCAGGGGGCCGCCTTCGCCACCAGTCCTCCAGATCTCTACGCGTTCCACCGCTACCTGGAATTCTACCCCCCCTCTACGAGACTCAAGCTTGCCAGTATCAGATGCAGTTCCCAGGTTGAGCCGAAGGAGGTTTCACATCTGACTTAACAAACCGCCTGCGTGCGCTTTACGCCCAGTAATTCCGATTAACGCTTGCACCCTCCGTATTACCGCGGCTGCTGGCTGAGTTAGCCGGTGCTTGCTATTCTGCGGGTAACGTCAATGAGCAAAGGTATTAACTTTCCTTCCTCCCGCTGAAAGTACTTTACAACCCGAAGGCCTTCTTCATACACGCGGCATGGCTGCATCAGGCTTGCGCCCATTGATACCAATATTCCCCACTGCTGCCTCCCGTAAGGG
+
9544/:+,649.19,.1678;-++245,.12&&&',..-0/42.13543)((''++,()).8.0-2.2(1138;4//0653+)(&'&+.0,,192.:9;98999:8651''*(42'$0.54173)'.2+*'(%''.,*+/1+2/92030((*+(.'))(()2($(%'*,-/213:530.03622523*+-(*.,*,))1+)4*7///04197544-3,.*-177.4489,*1,*+.8.00217''(+&%'*3023627267206454549;745/))+-')&&%&,44/0::94.+,284:1,+*+)++,0,.03678.99;//4:8;68/.1-.5<855689:5:5248411'(./*+0122-),.52;96++++383//-24*,4-.&(/008242777457333<71/111))%,+413;0+./675350-)2121231--(9/8-+'$$$%/+-.3542/22795::,+,.,10023;34536211,/32370633799:8::73445;38;638)4.:./5-,652933378'%%,%4887;112--..66560./7/3637*(%$&')2,92<41:;:+/.,6;;*-/.0/9//,226,/11/09:1-09;091008232111130141)+-.03/00-2836469880)1661+2183834273887896:8749/+**-)**.3699/7.'+&),-.2416128566<;5556;:,,12,5;-,1025:51.*87-,)((,'/1503')6;9020+10475680%'#&$*/630-..1888:94534%09)+*05+,,,2617*4+4.220358;;3/136.0'()+2680+(*(/,4:'-0./6'(-766768<33),0/00-(1.+,-.0+',.-91../00.+*)*+,00-256/806:7:;97.,*)20-,21831+-.79:<87311313267/9*+*/71.21,00-900;773;77687420.2*,,5//01-/-+)+($%.%4;6365-362187555/7/,)++-7**'-+0//*'*)*,:,:89-7:/*99524)**()-/*(+++12*)1:17111537<:1010+.---/0128:9811011(7775:2565;6++-(%**)(5**,115<;,,9,,,,,53090).)*.+,,
@3b5992ed-d6e3-4409-97e4-ce2b46494300 ch=198 read=140451 start_time=2019-12-13T14:26:54Z barcode=BC01 runid=2c9cf7bc05858273f10e7d7ec552fc0bd742dc3e
CCGGTACCTTGTTACGACTTCACCCCAGTCATGAATCACAAAGTGGTAAGCGCCACTCCCGAAGGTTAATACCTACTTCTTTTGCAACCCACTCCCACATGGTGTGACGGGCGAGGGTGTGTGCAAGGCCAGAGACGGCGTATTCACCGTGGCATTCTGATCCACGTTACTAGCGATTCCGACTTCATGGGTCAGTTGCGAACTCAATCCGGACTACGACGCACTTTATGAGGTCCGCTTGCTCTCGCGAGGTCGCTTCTCTTTGTATGCGCCATTGTAGCACGTGTGTAGCCCTGGTCGTAAGGGCCATGATGACTTGACGTCATCCCCACCTTCCTCAGTTTATCACTGGCGGTCTCCTTTGAGTTCCAGCCGGACCGCTGGCAACAAAGGATAAGGGTTGCGCTCGTTGCGGGACTTAACCCAACATTTCACAACACGAGCTGACGACAGCCATTACGGCTTTCTGTCACCACGGTTCCCCGAAGGCACCTCATCTCTGAAAACTTCCGTGGATGTCAAGACCAGGTAAGTTCTTCGCGTTGCATCGAATTAAACCACATGCTCCACCGCTTGTGCGGGCCCCGTCAATTCATTTTGAGTTTTAACCTTGCGGCCCGTACTCCCCAGGCGGTCGACTTAACGCGTTAGCTCCGGAAACTTCCCGCCTCAAAGAGCTGTCTCAAGTCGACATCGTTTACGGCGTGGACTACCAGGGTATCTAATCCTGTTTGCTCCCCACGCTTTCGCACCTGAGCGATCGATCTTCGTCCAGGGGCCGCCTTCGCCACCGGTATTCCTCCAGATCTCTACGCATTTCACCGCTACACCTGGAATTCTACCCCCCCTCTACGAGACTCAAGCTGCCAGTATCAGATGCAGTTCCCAGGTTGAACCCGGGGATTCACATCTGACAACAAACCTGCGTGCAGCGTTTACGCCCAGTAATTCCGATTAACGCTTGCACCCTCCGTATTACCCGCGGCTGCTGGCACGGAGTTAGCCGGTGCTTCTTCTGCGGGTAACGTCAATGAGCAAAGGTATTAACTTTACTCCCTTCCTCCCCGCTGAAAGTACTTTACAACCCGAAGGCCTTCTTCATACAGCATGGCTGCATCAGGCTTGCGCCATTGATACCAATATTCCCCTGCTGCCTCCGTAG
+
65)+4(+-2,,14'/0232:120554+144'(+,-21/25:2-/-+-+++-/01)++1))).3,.(2$$%')66256:51;;2/658391)+)1/.'+)/234388895991/%'++'%'$,&**31728))++.9(,(*+01:444733240./9798872,%'()+'&*++.1)4'*&&)-1036754&)+,*0,+,&%4417)5-.*/.16625976,.+./9;463*,**.-+-.:,.--+,&%*'(%'(*++0'*&&*0/2357978;-51)((''#(&.')%#(-/93-.598/6+)-677;885661,)'))+478993569-.258860-/'.0;**-<9992831730-,)-14.128:31-012093;88003//22/57)0-31,+0652714+1,7/16//1;71-.+0*+)&*)+*,7,*+,32/&)**-//1/57-41238,6)*+1/(&'(.2/3+$()'+(./;1;;3-26-2.+*(*307955.'(140*50453412./,.545557;36547-1/:18;9699/0**(*/))0203959;12*0(0027++-*+,-(('())))/0++,3.65:70895*.*//883,21+***(++1-,+5351:4:-++43+75436364750/-1/6/-.3153..3-+,/-:,+039876*)&/1+(%+*2)1+4689:9:5255.*,096879832112900*$1)**/++035564:7.//399*,33-09.+(*(-/,-,-//%)(+'/78;;81:-*2::,2647;8<:969+/214226<644.+,+.134787:9:89<94346/2500'110/)0(5+56462536-/0/+,-.055565)%%%$+-&''2,+.))*/#%'(441(&),-00.,'3,,*278015--4435)+,/.358::9<8465632$&(',.-+2/4:/++--53953.-03/472.3/--.1://3915/-3+07+-224//0-005/'2&*$)*3,/18(-0.-3;46;6569)233292/04164443557-.-,'''+*(**&#)*/0)0742*399+,65314.---.254*.39091(),()//3823:70''(%(201%//034353'261662468:5/9'$)&)''%&',1853,--08668675*).0
@a93b004b-3faa-4d06-acfb-e6883ac02192 ch=216 read=107446 start_time=2019-12-13T14:27:06Z barcode=BC01 runid=2c9cf7bc05858273f10e7d7ec552fc0bd742dc3e
CTCCTGCAGGGAGGCAGCAGTGGGGAATATTGCACAATGGGAAACCCTGATGCAGCAACGCCAGTAGTGATGAAGGTTTCGGATCGTGAAAGCTCTGTCTTTGGGGAAGATAATGGCCAGTACCCAGGGAGGGAAGCCACGGCTAACTACGTGCCAGCAGCCGCAGTATGCGTAGGTGTGAGCGTTATCCAGTTACCTGGGCGTAAAGGGGCGTAGGCGGATGATTAGATGGGATGTGAAATACCCGGGCTCAACTTGGGTGCATTTCCAAGCTGGTTATCTAGAGTGCAGGAGAGGAGAGTCAAATTCCCTAGTGTAGCGGTGAAATGCGTGGGGTGGGAGAGAACACCCAGTGGCAGAGGGCGACTCCTCCTGGACTGTAACTGACGCTGAGGCTCAGCGTGGGAGCAAACGAGTTAGATACCCTGGTAGTCCATGCCGTAAACGAGTAGACACTAGGTGTGGGGTTTCCAACACCTCCGTGCCGCCGCTAACGCATTAAGTATTCCGCCTAGAATTACGGTCCCTTGAATTAAAACTCAAAGGAATTGAGAGGCAGGGACACAAGTAGCGGAGCATGTGGTTTAATTCGAAGCAACGCAGAGCCTTACCTACACTTGACATCCTTGCATTACTCTTAATCGAGGAAGTCCTTCGGGGATAAGGTGACAGAGTGGTGCATAGTTTGTCAATAGCTCGTGGTGTCGTGAGATGTTGGGTTAAGTCCCGCAACTTGAGCGCAACCCTTATCGTTAGTTACCATTAGAGTTGGGGACTCTGGCAGGACTGCCTGGGTTAGCTCAGGAGAGGTGGGGATGACGTCAAATCATCATGCCTTATGTGTAGGGCTACACGTGCTTCACAATATTAACAGGTACAGAGATACAATACCAGTAATGGAGCCAAACTTAAAACCAGTCTCAGTTCGGATTGTAGGCTGAAGCGCTCCTTACCACATGAAGCTGGAGTTACTAGTAATCTCGCGAATCAGAATGTCACTTGGTGAATACGTTCCAGGTCTTGTACACACCGCCCGTCACACCATGAGAGTTGGCAATACCCGAGGTCCGTGAGCTAACCGCAGGAGAGCAGCGGCCGAGGTAGAGGTCAGCGGTGGGGGGTGAGAGAATCGTAACAGGTAACCGG
+
,.4.'%(%)1*&)*)-.//78/38*,-.'**++,/09842*',*-:))(&-)0.-.,()$%$%$)$%'))./0227-:00):/72&(',,)'*+:8-70790-26/'(*-/2,-*&)%&'-(-)(((1)(+-((*'.,**.-**/32852()&-./)-,(23-,&,..,),)++00--&)*)+319303'&)0-+/&&%)+,&&,2*)121-2431767;0///.8,*(,.7766784.77.*1+**2013.5+)-(-02.,,-48,2'3-$)+0+-5*-36,.$++--56.++',*(($$&%''/+:03((,-1+(&%#'*--'33,++&(%(-0./94+'(*)1//3/.&+*02.'()(,),))+-0&(-'(47265/+-//2000-.21+00,1/,,-+64;1(+/12)3%$)&2,/4448<71/)*,188:41%5/-02312&&'-+-40122-4432**--+/7.0)2-2358122&+'('$*.%/-.--,/23993/312865%&'%&*%%'%%*(/,4.(-+)-3.6/:;;6678:,1+,+1,,+*%').'2-)(%$%))(('*,'*'$*&.'*-1.8:-:6:5'&+$',./))%&'+,3./***()****++(,/23/)3/0,14*,-.-605/,(&+(())+-./-.%-/+$'()*)+,47'+'(+/200089%.05,%**,+('./2327-'')-5,05577:649,).+534.5/77+,--)&'%&,+&)-089,0-*.75570*,++-20290)(&,8(18545763.3-,+*&(,+9;77;02/'*,+/'--**(+**+394067753661<:02-./*)$+('),0::99886812--*,(,.*(,&&(.*))))/*-%(()*/--*+*/&-4+-+2+%''))+32,,41;<7-.0*3;79544623613683*3(/,*,+,-*+//1**',',,3.-..+(*1+-,))/01%(8-./9)606-.**4*3.2:7742395%/.*-+/-3/56;8,+)/*/,'-6104111//).)48*65+',.-2036.2(()')2.%-,((((+4-,-1/67732-%,+)*)--%&&*3)(&))***024-)'*%&'/'/*-/02303228647./+'&'&'()1/3.*(%(,*,3475:
@ce893f0c-52eb-41d7-a873-80d2a8c218da ch=13 read=71673 start_time=2019-12-13T14:27:08Z barcode=BC01 runid=2c9cf7bc05858273f10e7d7ec552fc0bd742dc3e
CGATTTACCTTATTTGCATTTACTGATCGCAGATCACCAAGTAGTAGCGCCCTCCGAAGGGATTCAGCTGCTTCTTTTGCAGCCCACTCCATGGTGTGACCCGGGCGAATTAATGTACAAGGCCAGGAACGTAGTCACCGTGGCATTCCTGATCCACGGTACTAGCGATTCCGACTGGAGTCAGGTTGCAGACTCAATCCGGACTACGACGCACTTTGTAAGGAGTCCGCTTGCTCTCATGAGTCTCTTTGTATGTGCGCCATTTAGCCAGCGCGTATGTAGCCCTGGTCGTAAGGGCCATGATGACCGGCATCATCCCCACGCTATCCAGTTTATCACTGGCAGTCTCCTCGAGTTCCCGGACCGCTGGCAGCAAAGGATAAGGTTGCGCTCGTTGCGGGACTTCGCTAACATTCTGCTGACTGGCGGCAGCCATTGTACCATATCTCACGGTTTCCCGAGGCTACATTTATCTCTAGAACTTCCGTGGATGTCAAGATGATGAGTTCTTCGCGTTGCATCAGATTCGACCACATGCTCCACCGCTTATGCGGGCCGGCCAAATCAATTCATTTGGAGTTTTAACCTTGCGTATGCTCCCCAATGATCGACTTAGCGCGATGGCTCCGGGAAACCACGCCTCAGGGGCACAACCTCAAGTCGACATCGTTTACGGCGTAAGGATACCAGATTATCCTAATCCTGTTGCTCTACGCTTTCCTTGCCTGGAATCAGTCTTGTCCAGAGGCCCGCCTTACTTCGCGGTATTCCTCAGATCTACGCATTTCCGCCTTTCACCAGATTCTACCCTCTACGAGGACTCAAACGCAGTATCCAGATGCAGTTCCAGAGTTGGGCCAGGACTTCACATCCTGGCCAACCGACCGCCTGCATTAAGCCGCCGCCCAGTAATTCCGATTAACGCTTGCACCCTCCGTATTACCGCGGCTGCTGGCACGGGTTAGCCAGTCTGCTTCTTCTGCGGTGACATCCAATTAGGCAAAGGTAGTAACTGCTCCCTTCCTCCCCGCTTTAGAAATTGCACCTGGCCCGAAATTTGTAGCAGCCTTCATACACGCGGCAAACTGCATCAGGCTTGCGCCCATTGTACAATGGCCCTGCTGCCTCCGGG
+
'**/9+)+.-,')*'$,+-31*+,+-.0%'$&100*.)&&$*%&''%)*.9.-/$')&(*'$0*$&%$%$$&%%'*+*')+&-3,$&%,(&,-0+,'**7((.1.('&#%'$&(+514552321$1&.72241.40/02&,)+.1275(&''1/1())%/&+/,('((-/0++(*,))''&,(+'19((')+,37/921003065/0/%+'*$)(+)'(*,+*')+.)%$'%&',-)+&%)')'*)(.2($(&'$$#'(0;55:.)&$#%'*)(&(%)%*&-/5+(+-,.%((+,070:-.-+)('($(%&'++,-201)(+)'.$'),*-/;))+8243-3-,,22/05/))(,02*)&((*%''*,--*(*,18)31,,))(),1+-.01330-(%&-/,%%)$$$&1)+,04)%%%%'&//06,/+&,&,.&+&%#$*),.010//(-%1.;/+1+)('(&#%(%&)&&&((,*'&()'/0+&(/-6..*,.))&&$%$'%'++:32-('((*1+,-00(('/)%&)(*%('((,*+((2+(')%$&%&),+($%#%%&(0-0196;84172,*$')676*-,)+'#&&%$%"')-)(%#%&%&)()+*+(*$-''++,.2055'/*&''%+*1334;87'-4-))$&)&,3/4))&)-'*+387)4-('++-..1*')*-./.2$('+(-.0()2864/0)/.'(((%$)*)++*-&%%$(&&&%$$'(,++(*'').)()&+*46))3.*+$&(('$'%$'&'+*--231+,+('*)+13:31-&)&'(%)#%$%)+*0-('+0)'*('(%'*+1055.+0+,5-022*+'%)/0+2437.6+'(&(29,8-4,&-2++,-.*+,*-%#$$)&1--',./3'),'()$)'*%%)($&'',0)&(-()+430*+01-.+%')'*,-08..2/*-..824924091/+*0/.+&+%,01:4448%1-&&$)/3101*%(*'$(&&'')+&-%/(%+/,-32,3/+*))&%%$))7:)3942,15.+'(*)),%(*%&+(+%)'%&)/*'&(+*),+''%)*))+++/,-,+*')*(,'&$%&%%&(-.*%*'%%%#')-.*$-1.)&'(+,%#$',%++'(**'+&%'&
@c27fc067-06dd-49ff-8910-230862f0bc17 ch=173 read=203194 start_time=2019-12-13T14:27:13Z barcode=BC01 runid=2c9cf7bc05858273f10e7d7ec552fc0bd742dc3e
CCGGTTACCTTGTTGCGACTTCACCCCAATCATCAATCCCACCTTAGATGCTCCTTCCTTGCGGTTAGGCCACCGGCTTCGGGTGTTATCAACTCTCGTGGTGTGACGGGCGGTGTGTACAAGGCCGGGAACGTATTCGCGACATGCTGATTCGCGATTACTAGCGATTCCAACTTTATGTAGTCGAGTTGCAGACTACAATCCGAATGAGAATGGTTTTATGGGTTCACCTCGCGGCTTCCTTCCCTCTGCACCATCCATTGTAGCACGTGTGGCAGCGGGTCATAGGGGCATGATGATTTGACGTCATCCCCGCCTTCCTCAAAGCTTGTCACTGCTTGGTCACCTTCGAGGTCAACTTAATGATGGTAACTAACGATAAAGGGTTGCGCTCGTTGCGGGACTTAACCCAACATCTCACGACACGAGCTGGCGAGCAACCATGCACCACCTGTATCTCATATAGCTATCTCTCCATCTCTGGAATTTGTAGGTAATGTCAGAGACCTGGTAAGGTTCTTCGCGTTGCTTCGAATTAAACCATGCTCCACCGCTTGTGCGGGCCCCGTCAATTCCTTTGAGTTTCATTCTTGCGGGCAATACCTACTCAGGCCAGGTACTTATTGCGTTAACTGCAGCACTGAACTTTGACATCAACACTTAGTACTCATCGTTTACGGCGTGGACTACTAGGGTATCTAATCTATTTGCTCCCACGCTTTCCGGGACTGAGCGTCAGTTGCAGGCCAGATCGTCGCCTTCATACTGGTGTTCCTCCACGTATATCTACGCATTTCACCGCTACACGCTTAGATTCCACGATCCTCTCCTCTGGCTGCCTGGTTTCTATGGCTTACTGAAGTTAAGCTTCAGGCTTTCACCACAGACCCTTGCTGCCGCCTGCTCCCTCTTTACGCCCAATAATTCGGATAGCACCTACGTATTACCGCGGCTGCTGGCGCGTAGTTAGCCGTGGCTTTCACAATAAAGTACCGTCACTCGGCTTCCACCATTTCCTGTAGCCGCCGTTCTTCCCTTTATAACAGAAGTTTACAATCGAAAACCTTCTTCCCTTCACGCGGCGTTGCTCGGTCAGGGGTTCCCCATTGCCGAAAATTCCCTACTGCTGCCTCCCGTAAAG
+
31..2/+++),'.*%*+*22:65729+.,-.43419208)(*((+')%*&().4694,'-)-.4/945:;836122/252+,&'$(,-54281-,&&)/1;55542439921.31443,1+.0722+*((+.,22394(+**+(*+-/4-04/,.3.11+,-.,,0012;.2,,/63./196434(+*3.#+#,&+,113:6,/*+3&'*-/657;,7<:.23+'*(%#,2.2//.4.091)+7-92014/10366:78.3.&&%((%*.147+(%%&)&.0/-.01*6:0.0/..+*%)4(+*,)+01/21/,+,)((,,)'(-)%(,+&,0-/++(2&)'))(-1-*)(**++*&%',)/+,+/105.---0194412-.'2270:/1167965;./-64,-++1-03*.'32323/%%),/343131/4420/(0287<6;8878<69:24535679/40236856888879:9:7641(+%%&)*$*&(+)*0+$(+'&*,-2844120..22:996.,-,.0./3;4%)+2-5<<110)*0007238/+0,,,'--/,,''%#),-45451,33/0.::-/-16*-0-/&34/3(.'.'&&(),**13*(-*++/31-9111/9+/&($&&'&-0246990-35+,,400/1-$&%%'())*11/553288(+(41228;695+4502.+1-/188:48)(.6,+2,69.(0-.0:2/(3932422365699595<44,))-,)(..-13468:2:1001359:919..8032*+&-0598989:8:55<:016;352-,%*$&%%+,4250,('&*,-;66//..-*&-124790178;956575;529/2/1*.+)5.5*.-20&-(((.-,,0/,.,0287100//52698:;0///2:0/0281.0301,.-+(3*1*(:0)+#&%('%%'(-05;66.+-/6122:/8-+()*1183:31166314,01,,&&(1(+6402269675,,01/0)'+%(&1-37<8674/)*,.9.154:;77;13'(23,,/10'&*((,95./3:18*,053.54806/37*7<5*..0'410,1(),3/;33+.64413.;:5-08)1-(*4240619++-36456151,78++3296,
@0a817643-73d3-483a-9604-bfd61283e2cc ch=253 read=206035 start_time=2019-12-13T14:27:16Z barcode=BC01 runid=2c9cf7bc05858273f10e7d7ec552fc0bd742dc3e
CTCCTACGGAGGCAGCAGTGGGGAATATTGCACAATGGGCTTAAGCCTGATGCAGCCATGCCGCGTGTATGAAGAAGGCCTTCGGGTTATAAAAGAATACTTTCAGCGGGGAGGAAGGGAGTAAAGTTAATACCTTTGCTCGTGACGTTACTCGCAGAAGAAGCACCGAGCTAACTCCGTGCCAGCAGCCGCGGTAATACGGAGGTGCAAGCGTTAATCAGATTACTGGGCGTAAAGCGCACGCAGGCAGTTGTTAAAGTCAGATGTGAAATCCCCGGGCTCAACCTGGGAACTGCATCGTGCACTGGCAACTTGAGTCTCGTAGAGTGCAGAATTCCAGGTGTAGCGGTGAAATGCGTAGAGATCTGGAGGAATACCGGTGGCAGGCGGCCCCTGGACGAAGACTGACGCTCAGGTGCGAAAGCGTGGGGAGCAAACAGGATTAGATACCTGGTAGTCCACGCCGTAAACGATGTCGACAGGTTGTGCCCTTGAGGCGTGGCTTCCGGAGCTAACGTTAAGTCGACCGCCTGGGAGTACGGCCGCAGGTTAAAACTCAAATGAATTGACGAGGGGCCCGCACAAGCGGTGGAGCATGGTTTAATTCGATACGCGAAGAACCTTACCTGGTCTTGGCATCCCACGGAAGTTTTCAGAGATGTGCCTTCGGGAACCGTGAGACAGGTGCTGCATGGCTGTCGTCAGCTCGTGTTGTGAAATGTTGGGTTAAGTCCGCAACAGCGCAACCCTTATCCTTTGTTGCCAGCGGTCCGGCCGGGAACTCAAAGGGGAGACTGCCAGTGATAAACTGGAAGGAAGGTGGGGATGACGTCAGAGTCATCATGGCCCCGCTGACCAGGGCTACACGTGCTACAATGGCGCATACAAAGGAAACTGACCTCGCGAGCAAGCGGACCTCATAAAGTGCGTCGTAGTCCGGATTGGAGTCTGCAACTCGACTCCATGGGGTCGATCGCTAGTAATCGTGGATCAGAATGCCACGGTGAATACGTTCCAGACGCTGTACACCGCCCGTCACACCATGGGAGTGGGTTGCAAAGAAGTAGGTAAGCAACCTTCGGGGAGGGCGCTTACCACTTTGTGATTCGCGCCTTGACTGGGGGGGTGAAGTCGTAACAAGGTAACCGG
+
++5-%(.)+%()*(,,+28454&.()/03,+*-/84/.(&&&'(%)++++--1)(-207894486653-2121.+*(-,98893<*3)%'-11+&('''),19+*,,/-1)'.+,++-)(*+,62//.4.--5/36*(-0..00/4+4,++/0/6+,),%)(&)-3/+(%(/0623483762;1-00'130.4-,330/3542-++1377233081604(*&1*+,:9:,,,4180+.3513'0+*4.-*43-.1/7*+69)+,0)/()25+2(,+(.123:284:46:06//0....1).*,(,-//*-&((+,+0667725,*$+%)(.,.234.3.-72/-...096,,4/*04870--,,-1181+2.,211484;785**())-(682,-/899-.*&*,)**++102'53+)()(12+,/1(,0((&*12**,(,&4)&)10278/18711366.034;9::9/.-,--35.,*((1+6/1048+()((16/2:5;98611,2&&&%%$**,317.785555277579/-)().273:.32.42973.+*,0.:-+(%,2.424-&2337.5/*-+-/../18454./0/4/.-564710-()+#.(((/,&)-/203,158998,.*+'12172**4,.,-+,48/1++(&()'7+.45650;9174:764+110+,6/77656550813333777-/01388547(*-36...3:4;99;203344)+1),%++,5809<2343465/81--40/5/01697616464,970711/76-)),)&(//77::)4---,,+*''+3*()+-10546;:042.-3022(%&(/03;;56*2621(#$'')89031()(**)--/48)))((+&'&)0.01311%(&()&)$))6923*)&')-/9354;352/1%*'10-.344240205/6(/,-0//.+--.276100011-141,,+**(,)'(+,.&'$%$(0---89:98773.,6102*(-&020.6,,-*2+'&')11)&&%%&((-5*87-*1/0...907*3+''+',41:5665,&(%%,,+.,1+)&.7322855351'*./0,.+*(+-,.2:0.100090''%$$'&)+9887311++.).*)*1129;399)5/0777)-
@64bcfffa-3766-43a7-966e-68e48465aac3 ch=480 read=108606 start_time=2019-12-13T14:27:25Z barcode=BC01 runid=2c9cf7bc05858273f10e7d7ec552fc0bd742dc3e
CCGGTTACCTTGTTGCGACTGCCCCAATCATCAATCCCGCAGCAGACAGCTCCTTCCCTTGCGGTTAGGCCACCGGCTTCGGGTGTTATCAACTCTCGTGGTGTGACGGGCGGTGTGTACAAGGCCGAGGCAATATTCACCGCTGACATGCTGATTCGCGATTACCTAGCGATTCCAGCTTCATGTAGTCGAGTTGCAGACTACTGAACTGAATGGTTTTATGGGTTTTGCTTCACCTCGCGGCTTCGCCCTCTGCACCATCCATTGTAGCGTGTGTAGCCCAGGTCTGGGGGCATGATGATTTGACGTATCCCGCCTTCCTCCAGCTTGTCACTGGCAGTCTCGCTAGAGTCCCCAACAATGATGGTAACTAACGATAAAGGGTTGCGCTCGTTGCGGGACTTAACCCAACATCTCGACACGAGCTGACGACAACCATACCCACCTGTATCTCATATGGCTATCTCTCCATCTCTGGAGCCTTTATGAGTATGTCAAGACCTGGTAAGGTTCTTCGCGTTGCTTCAGATTAAACCACATGCTCCACCGCTTGTGCGTCCCGTCAATTCCTTTGAGTTTCATTCTTGCGAACACTACTCCAGGCGGAGTACTTATTGCGTTAACTACGGGCACTGAACTTTGACATCCAACATAGTACTCATCGTTTACGGCGTGGACTACTGAACATCTAATCCTATTTGCTCCCCACGCTTTCGGGACTGAGCGTCAGTTGCAGGCCAGATCGTCATCGCCACTGGTGTTCCTCCATATATCTACGCATTTCACCGCTACGCCCAGGATTCCACGATCCTCTCCTGCCTCTAGCTGCCTGGTTTCCTGTAAACTGCAGAGTTAAACTTCAGGCTTTACCACAGACCTTGCTGCCGCCTGCTCCTTTACGCCCAATAGTTCCGGATAACGCTTGCCGCCTACGTATTACCGCGGCTGCTGGCACGTAGTTAGCCGTGGCTTTCTAATAAGTACCGTCCTCGGCTGCACCATTTCCTGTAGCCGCCGTTCTTCCTTTATAACAGAGTTTACAATCGAAAACCTTCTTCCTTCACGCGGCGTTGCTCGGTCAGGGTTTTCCCCATTGCCGAAAATTCCCTGCTGCTTGCTCCGTAGGAG
+
89*61802594//2'+,*,-&1.-(1/30/0+,-((/*$)%$%'(*:32333794:8(20+0--,.(1868//+++)-,+282002412409-,,-/.64768778;.504+2*-,,666960,5(*$'(/)&*+4:744-'($)*98;;:9869;9+)*),%&,**,12447433*(+,53674344572--10./(+*++&&$('+(/..+*:72<<2/76:41550*+15123924002*+/-4&'&/*11234597897/06,)()*)00++(),-:/),21)&&(+8-05500.,*03*)*3()'(,1+(154323,0.+))+*(,:697774-.4686+*5'))+),')%.&)+4,,,/6956632370//.4:*-285931.//227:45)962--0.)-,(*&5247++()+14*(4/01&.2.,/&.)/-'-,)*08457788,7*-1458837867668869856,00.-465<;34.(,.027994,.29:9601.)-3/<:8<:9:926+--10)(,./-9420+))116193(**&'''(+(&'%),+-26999:92483/++*54119;.4.+,-(*(%(+*,,/)*498,/+)-.-12//6..+7*6)((#)'*,-/58838238-++47900010'('''*,89787607*%)(,+*+-0)222471(&$+0/02400,/0.42+,//6:0).--7;,.*66115457:633100401--1/5--.26/-,%*+02;256166785;416:56686983/0.1.0:3-(-0-0200))'%)&&'+9--+--5602/00533+0&'(,(*+-/1,*(+*9601..,-0)('')((&&,8-.(++52+47--,**.2*0)*-2-)+,,2149)*()$%&)%&(,,42+*),,.-&24//141:9:74123039+-,%&(%**,//5;44,6-./307+)$+*.165<54565:7:36:7/,,3,--'.(-.01-,,+1,++%('.-4/;50-''&&'(-+/414;0-1+)*//,.075,+-,5<904.'.+)+397095;46;517:5)0./*6/0-:---1.;6:0230.7:*69:-,270051.430/;,9,*&%%%%'(&*/12*,'1*+,
@724e69bb-8464-407c-a662-ebe5829e6b87 ch=132 read=101352 start_time=2019-12-13T14:27:25Z barcode=BC01 runid=2c9cf7bc05858273f10e7d7ec552fc0bd742dc3e
CTCCTACGGGGCAACGGTAAAGGGAAATCTTCGGCAATGGGGCAACCCTGTTGACAGCATGGTGAAGGGTTTTAGGATCATGAAGCTCATTTGTAAGAGAACGAGAGTGTGAGTGAAAGTTTCACACTGTGACGGTATCTTACAAGAGAAAGGGACTGACTAACTACATTGGCCGCGGTATGCAATGGAGTCCCGAGCGTTATCCAGTTGTGGGCAAAGGCGACGCAGGCAGTTAGATAAATCTGAAGTTAAAGGCGCGGCTCACCGGCACAAAACTGTTTGCTTGAGTGCAGGGGAGAGTGGAATTCCGCTGTGTAGCGGTGAAATGCGTAGATATATGGAGAGGTGCAGAATTGGCAGCAGCTCTGGCTTGTAACTGACACTGAGGCTCCGGCGTGAGGTAAAGCCGGTTGATACCCTGTTAGTCCGCCGTAAACGATGATTTTGGTGGGCCTCCCAGGGTTTGTGCGCCTTCAACGTTCCAGCACTCCGCCTGGGGAATTACATTGCCGAGGTTGGCTCGAAGTGACGGGGGCCACTGGCGTGGAGGCATGCATGCGGTTGATTAAAACCGGCGCGGGCCACAGATCTGGCATCCCTCTGACCGCTCTAGAGATAGAGTTTTCCTTCGGGATGAGAGGTGACGGTGGTGCATGGATTTGTCGTCAGCTCGTCGTGAATGTTGGGTTAAGTCCGCAACAGCGCAACCCTATTGTTAGTTGCCATCATTCGGTTTGAACTCTGGCGGGCTGCGTGACGGAAGGTGGGGATGATCAAATTAATGTGCATATGACCTGGAGCTACACACGATGCTATAAATGGTTTGGTACAACGAGTCGCAAACCGGTGACGGCAAGCTAATCTCTTAAAGCCAATCTCAGTTCGGTTGTAGGCTGCAACTCTTCGCGGTCCAGGTCGCTGTGTCGCGGGATGGCACTTGCGGGTGAATACGTTCCGGTACGCCGTCACCACGAGTTTGTAACACCCGAAGTCGGTGGTAGCGCCTTTAAAGATGGCCGCCCTGGGATGGGATAGGTGGTTGGGGTGAAATTCGTAACCAGTGCCGGAAGATAGAGCGACAGGCAAGTGATAGAGGACAACACAAAAGACACCGACAACATAACAGCACCAGCAATGCGTAACTGCA
+
,151-16-8203407-2-2-&,-',)'')-/2.2)+)('-1334725((&&$$%%%$$%%&)((*)&)'+*)&%/3.,%%%$*(%)*.&++)(+)(%('+1/.*)&*+4/*)((('*(')5--033788768746865-1.,,4.((&),()1-//%)%)*/7/10*$'&%$&%$&%&&&'#$'$%+*(,.-10)*++-33/+/-$+(5*-,*%$(+'%%%&#'156275)(,'%&0),*&)34506/-/.9/-5.+*''$%($&$&&*(''(()*)+24($$$$($+*,-(()*(&%((,-0-++)++&**(./.-//*12,+,3)-022549976.01/+*%('%$+&&($+$+''$&&%***+)'-+0-'+(*),++-')*-,+(&&''-)*+/+%'&'(*'$)(*,)1,%)$493/*()'')+)&+91556///0-*%(&%&(&$&&%('')-(%15*/74//-/*-'$&&(&,')&)'%')$%'/)*/+--20&&$&$()$%))14.(04*4*)(*(%)&$&'***/21*/)#%$'*')&((&*+**.('&)&%'+-*&%*'&*-+(*%)+,-*($(%%%%&%'$%$%%&&12-+2100390343*+*.-026/,+)376.$$&&)/,'&&%*(('%&&)061.'&&($%),(71,+7644.0%-+,&,,4951643599;86:74124*,1758*)(,54768.''.4,2--+91'3713888**+,&'$&$$$)(,$%$&*-*')%%$&#%+**++/.-4821))'$%,*&,%&&('%%&%$&**29:788(),+*,+*)+*'*+*)(',0))4:-2.%)+*.2770)*,4/435&57-3///624-95*-/0:1/.*+,27:179271229.1385$.*1#(%)-)('(%%&%&&&&#$&%'-($*&(+-.0-+)++'&%-)('$%&$&('))&**()&/+,,-.40**%$#%#%#$'$&+1*-+,/+72*,,,,(,*(*%'*)++7*/)(%)*',+,0+)'%(&%#&'''+,,*$((&*+6868-.*)+(('',,($&&)'*(&%$&)*&%(&'''*)+-,0/++-/11/6''*5%$##%$&$&%*-***%(*33:5*(12,.227+.'&$)*,+*,++02.3,5++%3/%($%#$%%
@76495f19-8bed-4936-bce9-31aa85b9e221 ch=179 read=187714 start_time=2019-12-13T14:27:24Z barcode=BC01 runid=2c9cf7bc05858273f10e7d7ec552fc0bd742dc3e
CCGGTTACGCCCAATTTTGCGACTTCACCCCAATCGCTGACCCTACCTTCGGCCGCTGCCTCATGCGGTTAGCTCACGGACTTCGGGTATTGCCAGCTCTCATGGTGTGACGGGCGGTGTGTACCAAGACCAGGAACGTATTCCACCGCAACATTCTGATTCGCGATTACTAGTAGCTCCAGCTTCATGTAGGCGGTTCAGCCTACAATCCGAACTGAGACTGGTTTAAAGTTTGGCTCCACCTCACGGTATTGCATCTCTCTGTACCAGCCATTGCTTGGCACGTGTAGCAGCCCTACACATAAGGGGCATGATGATATGACGTCATCCCACCTTCCTCCTGGATTAACCCAGGCAGTCTCGCTAAGTCCTCAACTTAATGGTAACTAACGACAGAGTTGCTCGTTGTGGGACTTAACCCAACATCTCGACACAGGCTGACGACAACCATGCGCCACCTGTCACCTTGTCCCCGAAGGGATTTCCTCGATTAAAGAGTAGGGATGTCAGGGTGTAGGTAAAAGGTTCTTCGCGTTGCTTCGAATTAAACCACATGCTCCGCTACTTGTGCGGGTCCCCGTCAATTCCTTTGAGTTTTAATCTTGCGACCGTACTCCCCAGGCGGAATACTTAATGCGTTAGCGGCGGCACGAGGTGTTGAAACCCACCTAGTATTCATCGTTTACGGCGTGGACTACCAGGGTATCTAATCCTGTTTGCTCCCACGCTTTCGAGCCTCAGCGTCAGTTACAGTCAGAGAGTCGCCTTCACTGGTGTTCTTCCTAATCTCTACGCATTTCACCGCTACGCACCAGAATTCCACTCCTCCTCTCCTGCCTCCCTGGATAACCAGTTTGGAATGCAGCACCCAAGTTGAGCCCGGGTGTTTCACATCCCTTAATCATCCGCCACCACGCTCCTTGCGCCCAGTAAATCCGGATAACGCTCGCCACCTACACGTATTACCGCGGCTGCTGGCGTAGTTAGCCGTGGCTTCCTCGCCAGGGTACCGTCATTATCTTCCCCAAAGAATAGGCTTTACGATCGAAAACCTTCATCACTCACGCGGCGTTGCTGCATCAGGGTTTCCCCATTGTGCAATATTCCCACTGCTGCCTCCCGTAGG
+
)0-0,:*-)*$$%(0.2($),)-/74/278..00.-.+,45;10/24467+52:).5+,&')(*(+182911174232937;::/%$-'0.-580&00/..+--/-12247356/0,-+,-407)7+7516)+5+543568<3**0.)+5/94786-/+-7350/.4/124.0)('*)1/-(*+4-06342/6+)**54.+/7-//1:51-&%4454-0448858<:.90-0:-031734.06--*.,:6123--/3....-2798:9111;,/52')%&(*))%)&'%**++/:0,+.,*/.3(/41/+6612101327764+564.8.)'0/+7,2,22/0.(*2,,11+*.425731-/%'-**&--311--*+*9,-1-**(((2968856&'*)((+0112810,130/3.1-/-)-*/03501+++/1%'610/'/1.5101;098989;567138626010..28:(+)(**'(18,81+-20313-+)()++,2:095984'+%&)980810.***/1;88;212067+/275-*1.0/;87;/1)-*(*-2(+,'*+.+.),+0/,,6940474;8;:81;:0,)0::*/5.,+-%'+-.9)/'++46:,-596302/+''*'+,+*(,,1+**.3,*0.,..$)('(27((*%)+)(11/+*401;89/.-588*.)1-)*-/+5544:(.21.2482643:9005<2.2/5;0+0/,3:.-*+24653,,-**(%'09141133--/(%)-+)*-+1767603234:7749')4934588796737;52./1++4'*&+&(&%&'*.-7.,,,-'(+)(,,3.,--(+,1'('',1.329244;719182,-)+,+.0+0/-+6+).5,%)*%$$),)'+,-/45()*./44.568508*-0-11387+3,&*305.&')*/&(,'.<89696669:4564442.1+-&**-;220../8344:;/9--,,018//0:3:48//--+)(%(((*.(*,585:9*.,,.96*;;;,06*)+7-))20251&'(..-(*68829:<:99:5674/1021:550<1/*+*&)(,+62364-2:/+27(+,+*7,,-3988&./--/-/3-66(+6/3)
@79499e7c-bcc3-414e-b2b4-2ffc3728e426 ch=166 read=463415 start_time=2019-12-13T14:27:34Z barcode=BC01 runid=2c9cf7bc05858273f10e7d7ec552fc0bd742dc3e
CTCTACGGGAGGCAGCGGTGGGGAATTTTTTTTTGGACAATGGGCGAAAGCCTGATCCAGTAACGCGTGCAGGATGAAGGCCTTCCGGGTTGTAAACTGCTTTTTGTACGGAACAAGAAAAGCTCAGCCTTCAGGGCCCGCTGACGGGCGAAATGGCGTCGCTTTACCGTATAGGCTTCCACATGCTATGCATGCGAAGTAGAGGCCGGCGTAGGATGCGGTACGTTCGGAAACGGAAAAGGCGGTTAGCATAATAAGATGGATCTTAGAAATCCCAGGCTCAACCTGGGAACTGCATTTTAATGACTGCATGGCTAGAGTACGAGTAGAGGATGGAATTCCGCGTGTAGCAGGCGATACGTAGATATGCGGAGAACACCGGTTGAGGAAGAGCAATCCCTGGACCTGTACTTGGCAGGCATCGCGTAAGCAAGACGTGGGACAAACGGGATTAGATACCCTGGTAGTCCACGCCTAAACGATGTCGAAACTGGTTGTTGGGAATTGGGTTTTCTCAGTAACGAAGCTAGCAGCGTGAAGTTGACCGCCTGGGGAGTTTGACCGCAAAGGAGAATTTCTGATCTGAAAAGGTTTGACGCAGGGACCGCACAAGCGGTGGATGATGTGGTTTAATTCAGGACACAACGCGGAACCTTACCGCAGCGACATGAAGTTTCCAGGAGATATTCGTGCTCGGAAGAGAACCTGCACACAGGTGCTGCATGGCTGTCGTCGAGAATAGTGTCGTGGATCGAACGGGTTAAGTCCTGGGCGACGCCTTATCGTGAATTGCTACGCGGTAGTTGAGCACTCTAATGAGACTGGCAACCGGTGATAGAACCGGAAGGTGGGGACGATCAAGTCCTCATAGCTGCCAAACAAATTGGATACGCGTGCATACAATGGGCAGGTACAGGAGATGCAATACCGTGGTGGATTAAATGAAGACTTCGGTATCGGGTTTAGTTGTTCGACGGAACTCAGCAGGCGGGCGGGTTACACAATGTCTGAATCAGAATGAAACTTCGCGGTGAATACGTTCCCAGGTCTTATGTACACGCGTAGGCGCATCACACCGCGCACAGGGTGCGTAACGATCCGTGAGAACTGGTAAAGTGGAACGGCGGAAGGTAGAGGTCAGGCAGGTTAGAGGTGATCGTAACAAAAGGTAACCGGG
+
/39400(55.11/-.-'00,.3/)0.11.+**)(36787:78;94--22+,3187,7*&%#$#%'*,0-/151/.+,0+..8944/(404,('',.5-*,28:4,,1+1)/.53*'$+--.)+.1%&&*'%$#&('---%&*+,,*)'%$%(&'+)')++(*,-)$'%$$%'$&$&)1+)''$%#$%'(#%$&%%&'*((%&'(&(*'%%*'&,*(1/2*,(%$%%&$%$#$&(('-0)+))*)8.-&)+-.,)&)&'%&.2./&(&'&/3//386(.3227*7-7-05/2//0./--0-*%%()01.--..::97-())*%1)%&)*+)-*-.3,5,0+39*,25/'*,.%((*)'*%,*-/.78::8980/+*/,*-+'%(&)$('&'(&()8.,661'+1'**)&&#&%%+--$&+,$*'&'()*'$'++,/203./%'(1310-6-+6,..99,68+*.5242211,.079(*2(+*++%()())'-.445;2380-0*+,-+1'66/*,.0*-.-34&(,$)+/$)%)*.1,/1..8./067:<:763'%%(-.,*13/245*/)(''%*+''$&&%%''+/.()+&(&&&($$#(++)&'%&%'.2,0+(.)-*,0-,&**34;84:554-20*)()*,.).('(&$%%$&+1&'''%(-03*+*$'/7+9++,'&&*.(*.-&-%''*(/*3++(,0//))*(())*..02448656385/((''))'(&%$'&'()*-)*(&&(&&,)+%3+7*,')'*'$&'%&())(*-*.&-,%,%&-./(*+'))(($($'(%''$''(.0.3-.+-,.02*&%())-,.('&$&(,.-1)*%'%')+18.*'$$(*&-*10332*,*(-#$')*./,-&%-&+'%%&'&'''))$$&()2.*)&(%'+*-3223.*(&'(-202.)(()))))%'',40,+&'(**,-('*'#&&'*&((%$(),%&*'(#$')()&'((%(&$%$''),+2*+/+-#$((+),,)+/1+1-,-440%&&$&&))-*,+&*3/07335--)(,13003)+&%'(%)&&&($(('()'+1(+(+/,-*)&%%'*%$%%%')),$$(6740/(&+)('%'**/-$'(-(,**))%(%'&((,'&&%'&$&'*#(&.+()$'''')**(.*1,05,'()+,302*2+
@9667a57b-c2b1-4f03-bf70-efc0310e7742 ch=156 read=106614 start_time=2019-12-13T14:27:43Z barcode=BC01 runid=2c9cf7bc05858273f10e7d7ec552fc0bd742dc3e
CCGGTTGCCTTGTTACGACTTCACCCCAATCGCTGGCCCTACCTTCGGCCGCTGCCTCATGCGGGTCATCACGGACTTCGGGTATTGCCAACTCTCATGGTGTGACGGGCGGTGTGTACAAGACCGGGAACGTATTCACCGCGACGTTCTGATTCGCGATTACTAGTAACTCCAGCTTCATGTAGGCGAGTTTCGGCCTACAATCCCGAACTGAGACTGGTTTTAAGTTTGGCTCCCACCTCGCTGGCATTGCATCTCTCTGTACCAGCCATTTGGCACGTGTGTGGCTACACATAAGGGGCATGATGGGTTATCCCACAGCTTCCTCCTGGTTAGCAGGCAGTCTCGCTGATCCTCAACTTAATGGTAGTAACTAACGAGGTTGCGGCTGTTGCGGGACTTAACCCAACATCTCACGACACGAGCTGACGACAGCCATGCACCACCTGTCTTGCTTGATACGAGAAGGGATTTCCTCGATTAAGAGTAATGCAAAGGTGTCAGAAGTGTAAGGTAGATTCTTCGCGTTGCTTCGAATTAAACCACATGCTCCGCTACTTGTGCGGTCCCCGTCAATTCCTTTGAGTTTTAATCTTGCGACCGTACTCCCCAGGCGGAATACTTAATGCGTTAGCGGACGGCACGGAGGTGTTGAAACCCCCACACCTAGTATTCATCGTTACGGCGTGGACTACCAGGGTATCTAATCCTGTTTGCTCCCCACGCTTTCGAGCCTCAGCGTCAGTTGCAGTCCAGAGAGTCGCCTTCGCCGCTGGTGTTCTTCCTAAATCTCTACGCGACTGCGCTACACTGAATTCCCACTCTCTCTCACTCTAGATAACCAGTTTGGAATGCAGCACCAAGTTCCAGGCCCGGGTATTTCACATCCCCTTAATCATCCGCCTACGCTCCCTTTACGCCCAGTAAATCCGGATAACCCTCGCCACGGCAATGCGTAACCCATA
+
-,/006'1132,4-,-3,228/+088-2/27'+-4196/**,1010.+-'$+--4:64)-*+*2.*&&),.15;6537/).*/+-613/8,*)*(('-/6665544-01-/7---43274226926<9284399951/34.2556+3;446/421.44437122866-5,,,.+,/2:7(1+,*.+*,3/6;,0'2-<7898:48,)+/50//-.2277+/4;3.947;92810.3)*1:65,.'0'520200377763241+',*)35;377+,((()+724.,*.*(()+.0148*.)('*++,-(-&.)&)57*'-$$'*31512966/7.-&+'*/,$&&$-//.-++/5:93-)(%&*(+-,))+-3:0/+(''$+*/3(()%%%)*,*-1;72713/0,1*00333362/1102120,348888:8:0&/9/7-,*2-120*()%#%$%'%&'($$%'%'(-2+)02/48556/:.6/++,-.54455/(,(($(.('(,*-.21)/114/*28,/;,(&(-*()1+,),)+3.8.37/00065123,/4,+/-+.44.10-131+-639691,3:/,*,2;<,5:650:///268'0)**216+-501)+0,+-)+)6/711+1)('),-*-,,))),*+*)*.9:3)64*65-))+(2***)+-3;7821,5,&+%0.(0+3-53228/31*0097337607...<802/034+,/,.-2-)(*&*+(+*-/-.,,,2-))/./3')*10007569;8<8799%165:589<87.5)('.,,+-25-3--&$%&'-*-/24,2.*..3047*&**--/()&*%)&0245902,-.46494/-0-.,.,)*')&(('*+'$&()3/)155133;:22550;2/*,/28274856457*,245/:7&34($++-61+*.072341/0+)--110/6498/0'.-*5--.8)-$'&%$$%
@a1da7c9a-9645-44b3-ae15-78fe67cc4d59 ch=73 read=118343 start_time=2019-12-13T14:28:02Z barcode=BC01 runid=2c9cf7bc05858273f10e7d7ec552fc0bd742dc3e
CAGGGGAGGCAGCAGTGAGAATATTGCTGTGCAAGCCTGATGCAGCCATGCCGCGTGTATGAAGAAGGCCTTCGGGTTGTAAAGTACTTTCAGCGGGGAGGGAGGGGTAAAGTTGTGCGGCACAGCATCGCCAGGTCAGATGTTGATGCCGTATCCGGTGGCGGCCCCTGGACGAAGACTGACGCTCCGGGTGCGGCGTGAGGGAGCAAGCAGAAGTTGGAATACCCTGGTAGTCCACGCCGTAAACGATGTCGGCTTGGAGGTTTGTGCCGCGAGGCGTGGCTTCCGGAGCTAACGCGTTAAGTCGACCGCCTGCAGGAGTACGCGGCCGCAAGGTTAAAAACTCAAATGAATTGACGGGGGCTCGCACAAGCGGTGGAGCATGGTTTAATTCGATGCAACGCGAAGAACCTTACCTGGTCTTGACATCCACAGAACTTTCCAGAGATGGATTGGTGCCTTCGGGAACTGTAGAGACAGGTGCTGCGCATGGCCGTCGTCGGCTCGTGTTGTGAAATGTTGGGTTAAGTCCGCAACGAAGCGCAACCCTTATCCTTGTTGCCAGCGGTCCGGCCGGGAACTCAAGGGAGCTGCCGGTGATAAACTGGAGGAAGGTGGGGATGACGTCCAGTCATCATGGCCCTTACGACCAGGGCTACGTGCTACAATGGCGCATACAAAGCGGCCTCGCGAGCAAGCGGACCTCATAAAGTGCGTCGTAGTCCGGTTGGAGTCTGCAACTCGACTCCTGAAGTCGGAATCGCTGGTAATCGTGGATCAGAATGCCACGGTGAATACGTTCCCGGGCCTTGTACACACCGCCCGTCACACCGGGAATTGGGTTGCAAAGAAGTAGGTAAGCTTAACCTTCGGGCGCTTACCACTTTGTGATTCATGACTGGGGTGAAGTCGTAACAAGGTAACCGG
+
(%)2.-)2742452(6&%&')*-.://.+$%,-5(-)&%&2//+$(-.03993/-0..0122.()),/2/3-5,:8661(*-&&$%$)+((%,,105+(+*%&-5-*)-96,3-&1*+).,'*&$$#"#####$$#,&)%%$##$#%$$#$#$####,,/55.+1.*&*/61,)0,&**&*-75626.(6---')&&&5*(/2*+,.14'1,''((-/+)(*)--/'%'2,)*+*(&(*153223++)),-44/**,,1.847-:),*+3-)/,+/763669006,2-.,,-310,**,-721-10.+285880/%%)'&'(*)),,6120201'&.-&3204,-01980/02/2..0462'##'),+&+.6887479/-.-+-.*+88'2/:50(*)*+'/'/0.,&**-/,0-074667/-1,+++,06000055-0;-1,&%'(+:73,0--2/479717*244./.--)((*)8,62.---,-&&'*./92*+//0-(-+**(+)+/-.+/0--/2:7656;20001.'*0283/(%*,/1/4:2,1,01%&3.0:413(((,7/10151.6:7.*//8+)*/)&%',-40'...3242(../00+&*+,1/4;:,38666551)'),.955/.0471('/('+,26/2887)))&(**(%&/620.,,-//,6))'%$,&-23553/-+(-.)*0:32046++577150000011,00-**./1%.%%',/2348545,-054*&'&',+1-7/1-)$$(/,/7../587:98811)6-.05)*%++++6218-6,3**.403/*/*++/0024<3082./1*.*,*(*)&'('-+)+9.36;.&)+(*)-(%$$&&)(3+31//*+.+,01/5/2;+.0;0./127:5230232373)))5,+,6439983.*.*5:8:,1
@a87f301a-e1fa-4d8a-b8ea-564e9a8cc860 ch=280 read=108138 start_time=2019-12-13T14:28:00Z barcode=BC01 runid=2c9cf7bc05858273f10e7d7ec552fc0bd742dc3e
CCGGTTACCTTGTTACGGCTCCTTTGATCATGAATCACGAGTGGTAAGCCTCGAAAGGTTAAGCTACCTGCTTCTTTTGCAACCCCTCCCATGGTGTGACCCGGGCGGTGTGTACAAGGCCGGGAACGTATTCACCGTGGCGTTGATCCACGATTACTAGCGATTCCGACTTCATGGAGTCGAGTTGCGAACTCAATCCGGATTCTGACGCACTTTATGAGGTCCGCTTGCTCTCGCGAGGTCGCTTCTCTTTGTATGCGCCATTGTAGCACGTGTGTAGCCCTGGTCGTAAGGGCCATGATGACTTGATGTCATCCCCACCTTCTCAGTTTATCACTGGCGATCTCCTTTAGAGTTCCCAGCCAGTTGCTGGCAGCAAGGATAGGGGTTGCGCTCGTTGCGGGACTTAACCCAACGTTCCTGGCAGGCTGACACCAGCCATGCAGCACCTGTCTCACGGTTCCCGAAGGCACATTCTCATCTCTGAAAACTTCCGTGGATGTCAAGACCAGGTAAAGGTTCTTCGCGTTGCATCGAATTAAACCACATGCTCCACCGCTTGGGCCCCAAATGTTGTTTGGTTTTAGCTTAGCTTGCGGCCGTACTCCCCAGGCGGTCGACTTAACGCGTTAGCTCCGGAAGCCACGCCTCAAAGGGCACAACCTCCAAGTCGACATCGTTTACGGCGTGGACTACCAGATTATCTAATCCTGTTTGCTCCCCACGCTTTCGCACCTGAGCGTCAGTCTTCGTCAGGGGCCGCCTTCGCCACCGGTATTCCTCCAGATCTCTACTGCCGCTACACCTGGAATTCCTGCCCCTACCGAGACTCGACTTGCCAGTATCGGATGCAGTTCCAGAGTTGAGCCAGGATTTCACATCATGACTTAACAAACCGCCTGCGTGCATACGCGCCAGTAATTCCGATTAACGCTTGCACCCTCCGTATTACCGCGGCTGCTGTGGCACGGTGTAGTGCTTCTTCTGCGGGTAACGTCAATGAGCAAAGGTAACTTTACTCCTTCCTCCCTTGGTACTTTACAACCCGAAGGCCTTCTTCATACACGCGGCATGGCTGCATCAGGCTTGCGCCCATTGCAATATTCCCCACTGCTGCCTCCCGTAGGAGCAATATCAGCACCAACAGAAAGGTTAACACAAAGACACCGACAACTTTCTTCAGCACCAGGTGCTGGCTTGCGATGATGCTTAGTATCATTAACCTTTCTGTTGGCGGATTGCTGATATTGCTCCAGAGCAACAGTGAAGCATAATGCACAATAGGCTGGTAATCAACATTTCCACGTAGTTGAAGGCCCTCGGGTTAATAAACTCTTTATCGGGGAGCAAGCGTGGTGAAGTTTACCCGTTGAATAAGCACCGGCTAACTACGTGCCAGCAGCCGCGGTAATACGTAAGAGGGTGCAAGCGTTATCCAGGAATTATTGGGCGTAAAGGAATATTAGGCGGTTCGTCGCGTCCGGTGTGAAAGTCCATCGCTTAACGGTGTACTTGCGCCGGAGTACGGGCAGGCTTGAGTGCGGTAGGGAGACTGGAATTCCCGGTGTAACGGTGGAATGTGTAGATATCGGGAAGAACACCAATGGCGAAGGCAGGTCTGGGCCGTTACTGACGCTGAGGAGCGAAAGCGTGGGAGCGAACAAGTTAGATACTGGTAGTCCACGCCGTAAACGGTGGATGCTGGATGTGTGGGGCCCGTTCCCACGGAGGTTCCGTGTCGAACTAACTTGCGTTAAGCATCCCGCCTGGGGAATTACGGCCGCAAGGCTAAACTCAAAGAAATTGACGGGGGGCCCGCGCACAAACTGTGCCAGGCTATACCGGATATTCGATGCAACACCACAACTGGCTATGTTAACGATCCAGAGATGGGGTTTCCCTTCGGGCGGGTTCTGAGTGGTGCGTGGTCGTCGTCAGCTGATGTCGTGAATGTTGGGTTAAGAATCCCGCAACAGCACTAACTTAAATGTTGCCAGCGGATTCCAGGAACTCTGAACCGCCGGGGATTGGCAACTCGGAGGAAGGTGAGACGACGTCAGATCATCATAACGCCGCCCAGAACTTCACATGCTACAATAAGCCTTCCGGCTAACAGGATGCGACGCGCGGCGACGCAGGCGGATCACAAACCGGTCTCTCAGTTCGGATCGCAGTCTGCAACTCGACTGCGTGAAGGCGATCGCTAGTAATCGCGAATCAGCAACGTCACGATGAATCACGTTCCCGGGCCTTGTACACACCGCCCGTCAAGTCATGAAAGTGGGCAGCACCCGAAGCCGGTGGCCCTAACCCCTTGTAGGATGGAGCCGTCTAAGGTGAGGCTCGTATTCAGATCAAATCATTATAGATGTCGGAATGAACGAAGTGGGTTAACGTGATGCATCAATCAAATCCGCA
+
7(,)6,+56-5*,1'(*+*+.%&'&%&,3'&'%)('%&&&().520'&($&)*,1+0,193:+51234,($)+*17:*13581:1-,6:8+11743-,/-0,*00,(,(((&&&'+0,428+63586,---43./-,--('%$$()15,)+,)-.$((()///--++(,-2025756'((*15-7-+,'%+232162/0(2''*,)-06..+-,92++.)1))-((*23,-.//5,0-()((),-/12814;/,./16889;91/+%&)*'0//221,..35..4988.2/5*354:85///-++*,+.144764/;8,+0/-+)')&(*7,+,9(200'&&).32:84:8&)&)6;280++/:&,('&&+-0/*(+*0)2+6'+,-.00/3%&0--30-+/85223211,7-+,6164,,)*)+'*00,-%+&)())0,/3143/..4/..0013,0196211.,/0+.,../1;7565510//*051)/61<9995-3310006/49;92:13;+/,8878888825100445.3.1/2<889/./**,,:0/1-)()&&%&&&(($%(*(*.).6,-).78-)%'&&$#%(.,//65504////77,(120/.-.3430708/112,.*)*.8(5*5-*7:44339465:..63../0618-5'2+34552748883:7'//823379465128()'/,./2.1;6;-,.050*-0/89.(/*,/::0+,+0/,/7485653443696667-47:4/.*/,.35585032/7445<161/(&%433242,,%%*+(,.)-.1:5705-50.')&00+'%$&%&(-.9841/0.3./8.(1**.&10907263-7())-//7/'.0*'&&%-7+,11368**&)&%%0*6572/3,39.---.3)$%#%*,&-*((/.45;586414+-(&(-*,,*676098.07,;,.5/24864441.&)(('.,0*)$$&%#$)-2362/123:9008:582230038749+)%/++)/.+(*+07'.86266))%&$&%(-0-**.,30+).*.**+-234:44851+,*,*34/0095601100*89048+143;8+1(%$,*0+2,0.32(,0),/))),33*-1*,*),-900/741.1124676.-41(.+5150223/1.*-*(.60/0*)*38827;1)*,&4'-9;**)()9138-++*,+000-.++-4469305-2-4.;;0-+7,--/*)$'+)/032+$&%#$'/()''%)0-3456-,-$#'(&(($&&'-+())*+))$$$('&(&'$%%$)'#&()%,%%&'(**6953411+)-,/.6+(*()45-,32(,.)&-.4700.1532).(*/8;**5)(-.-2:/4,'*)1040--/4/5,6644))+./,.79..60.6.+*,,,5+))+.314688/146:607&&++%%+('+-5403-.87+)&%(+)&))-776:;;8686897671565640093-45(%+)(+-+5,7260*%$&%&(**.2*($'++*54+))-,(*(((+,-4160,()-')+/2440304*''*-136897337164532310('889;:+4,,),3701142402:8/.0)0-'2433464+/6126/../13:912+-''()//52+-55780-.0'%*,-/,0.-+01-1/23886042').25669742/712;69345:<8710/028:0/2,+..84((,*+&'(1746031582%(((,*)(.)+,2745-102/83-/1-,((&'$+%')6+2,'(+/.230770,789:,').0,3/).,+-31-,7*''')(+)*&'%$%#%%%&&&'&'$'$,*6,*()(+13334((&((%%$'&()&&')*((*%&'%)*6,**-.01367-,7..0*(4)+76.0*/*-)%%$',4:875&2.32/122(*&%$$$&$('(%'&'&%%$&',.+.1-.&*,*13,%&+//'$($&'%$%$#('**))0)*/+235-(4)%($-(0((+)&'())6367/,0+%.')-1.2+)*(/)''*)(()*$((%++-.21,+/.//22&''')''*%)*(')()+*('&'$'&,-.-2.,*'%('&)')*+)+'))'296778854--)-'*)0)*$*%,&*.5((($%&+,-067321.(4&/*:47995946/374../)''(+*+.53793,/(*'%%%*,,37,5.9,++,,11:7:20-3)+'*+1,*&*%&&)%%(,..-2.,.),-4--*+*(,-0767;/3/5)'')+&((+3---)/86&541551*)2-/*'%-)-)-'%&))/1-&/$#%-,88871.19,-3/&',.-++'**-/30%&($%&%'$'(%%&#(&%$%&&+%'$(&'&$'$$%$%%$&((%($&$%$#%$$$#$&&')$%$%$#$##%$
@e50cbc94-724c-4fcc-96e8-d856eac77393 ch=27 read=66202 start_time=2019-12-13T14:28:13Z barcode=BC01 runid=2c9cf7bc05858273f10e7d7ec552fc0bd742dc3e
CCGGTTACCTTGTTACGACTTCACCCAATCATCAATCCCACCTTAGGCGGCTCCTTCGCGCGGTTAGGCCACCGGCTGGGTGTTATCAGCTCTCATTAGTGTGACGGGCGGGTGTATGACCCGAGAACTTGTCACGCCGCGACATGGCGATTCGCGATTACCAGCGATTTAGCCTTCGTAGTCAGTTGCAGACTACAATCCGAACTGAGAATGGTTTATGGGTTTTGCTTCACCTCGCGGCTTCGCTTCCCTCTGCACCATCCATTGTAGCGTGTGGCCGGAGTCATAAAGGGGCATGATGATTTGACGTCATCCCCGCCTTCACTCAACTTGTCACTGGCAGTCTCGCTAGAGTCCTGGCACTTAATGAGTGGTAACTAACGATAAGGGTTGCGCTCGTTGCAGGATAACAACATCTCACGGCACGGGCCCCGGCGATAACTCATACCACCTGTATCTCATATAGCTATCTCTCCATCTCTGGGCCAGCGAGTATGTCAAGACCTGATAAGGTTCTTCGCGTTGCTTCGAATTAAACCACATGCTCCACCCGCTTGTGCAGGCCCCGTCGATTCGCTGAGTTTTCATTCTTGCGGACGTACTGCTCAGGCGGAGTACTTATTGCGTTAACTGCAGCACTGAACTTTGACATCAACGCCCAGGTACTCATCGTTTTGGCGTGGACTACTGGGGTATCTAATCTATTTGCTCCCCACGCTTTCGGGACTGAGCGTCAGTTGCAGAGCCAGATCGTCGCCTTCGCCGCTGGTGTTCACTCCATATATCTACGCATTTTTACCGCTTCACACGTAGATTCCACGATCCTCTCCTGCACTCTAGCTGCCTGGTTTCATGTAAAGCTTTGAAGTTAAGCTCCGGGCTTTTCACCACAGACCCTTGCTGCCGCCTGCTCCCTCTTTACGCCCAATAATTCCGGATAACGCGCTTGCCACCTACGTATCGCCGCGGCTGCTGGCGCGTAGTTAGCCGTGGCTTTCTAATAAAGTGCCGTCACTCGGCTGCCATTTCCTGTAGCCGCCGTTCTTCCTTTATAACTTAGAGTTTACAATCAAAACCTTCTTCCTTCACGCGTTGCTCGGTCAGGGGTTCCCCATTGCCGAAAATTCCCTACTGCTGCCTCCCGTAG
+
+)%30:02/20,5/./62348/./7-*,/04:94:244))/)--+*+*')'*.*+3.*+,+/52:00797--.,+(').,.+6///01&//502'5(&*9865577452-/(((+(()'-1'(''*,)((()*&)'+1..-'-0/1&$*,./7-10/4+(/*'&*,+-/%'(..-64%0'(.30637,2059:7862821316:7420).42-1560)1/<60974,03942250125(.-.52-+-/,.*',,)*'*-+:34,22'(,.0,,*'&'))&($&'+2,/,((04+747011108;4014899:7.77,&)'%%*$)*/,2,4...3.22.5/./76(++.0.)+../'$%&'$')),(*&%&*294/2..+(****)&-(,,+)+**15.9.-,&5.+&))/+4.4565.)*.*.)-,,..,,(.-**))%%%),&&$)-+3841.////1&-),1654&41/.,('%(*-+,.2/))&&&&#&-/0/21+)(+.5055349'.,<8681'+,/.'-182(+-//0<7;;321211/20*--*&(('(--/%60498.-5/+(5)0'(.++3/990,279424/.(-*4+/*/-&,+,1548--*&+%).,(4...-0656230-+)*&**,7:22:1/.1-/.+-.-/6,*,0/2488586/5*&#&--/88:431'/((('%0),,),2-2,--93+++4520--,.270/%2,))+.//3759/123/0.&%'1+,.897.0*)+6-99590&,()+0/178$'(-1-0/33762*31311::4,&)*#&*,''(&'%($+/(0-+()*/02+,-,..--.,--1+*-/-,-/-,,29+'&(&+()'$$$%$)'%&+8-/+..52)98.78:*-))'&((135:/2,+,--3;78:--,,(3-+)31*%''()&1+/-&3541545-40-..()0+(14-16246585+,,//16/:/.-,+*)(%&(-+/02..1218572.98.-25259,(*%,2%/,%(*((%%'+-3,0::73*,,11687:<2:--+.,+(,,**+&($$''+)+5/,-(3*++8:6192;22:894;5-.***)+*)-+6,+0%*353/,288.-09-.,,+22-.*:1*)(**').+,5,6:,+43,
@969aeafc-c5b0-4c6b-83d4-3e52cec299b3 ch=172 read=197433 start_time=2019-12-13T14:28:13Z barcode=BC01 runid=2c9cf7bc05858273f10e7d7ec552fc0bd742dc3e
CCGGTTACCTTGTTACGACTTCACCCCAATCATCAATCACAGCAGACGGCTCCTTGCGGTTAGGCCACCGGCTTCGGTGTTATCAACTCGTGGTGTGACGGGCGGTGTGTACAAGGCCGAACGTATTCACCGCGACATGCTGATTCGCGATTACTAGCGATTCCAACTTCATGTAGTCGAGTTGCGGACTACAATCCGAACTGGGAGAATGGTTTGCCGGGTTTTGCTTCCACCTCAGCAGCTTCGCTTCCCTCTGCAAAAATGGTGGCGTGTAGCCCAGGTCATAAGGGGCATGATGATTTGGCGTATCCCGCCTTCCTCCAGCTTGTCTGGCAGTCTCGCTAGAGTCCCCAACTTAATGATGGTGGCTTAACGATAGGGGACTCGTTGGACTTAACCCAACATCTCACGACACGAGCTGACGACAACCATGCCACCTGTATCTCCTTATAGCTATCTCTCCATCTCTGGAGCCTTTATGAGTATGTCAAGACCTGTTAAGGTTCTTCGCGTTGCTGAATTAAACCACATGCTCCACCGCTTGTGCGGGCCCCGTCAATTCCTTTGAGTTTCATTCTTGCGAACGTACTACTCAGGCGGAGTACTTATTGCGTTAACTGCAGCGCGGGCACGACATCAACGCCAGGTACTCATCGTTTACGGCGTGGACTACTAGGGTATCTAATCTAATGTACTCCCCACGCTTTCGGGACTGAGCGTCAGTTGCAGGCCAGATCGTCGCCTTCGCCACTGGTGTTCCTCCGCTATATCTACGCATTTCACCGCTACACATGGAATTCCCACGATCCTCTCCTGCCTCTGGCCTGCCTGGTTCTATGGCTTACTGAAGTTAAGCTTCAGGCTTTCACCACAGACCCACCGCGCCGCCTGCTCCTCTTTACGCCCAATAATTTCGGATAACGCTTGCCACCTGCGTATTGCGCGGCTGCTGGCGTAGTTAGCCGTGGCTTTCTAATAAAGTACCGTCACTCGGCTACCATTTCCTGTAGCCGCCGTTCTTCCTTATAACGAAGTTTACAATCCAAAGCCACTTCTTCCTTCACGCGGCGTTGGTCAGGGTTTCCCCATTGCGAAAATTCCCTACTGCTGCCTCCCGTAGGAG
+
21-0.;/104/+*3(*,/56:6/8;;,1-.017.7-+,,,*$&(**-),(()$$$((-)+,).;95/21.2-.52)2(,+4///6//+,*.0869989:8<;*.1(+.20,-*2/501+*-*-1/06.,2-,-.55/44345+5))*85,4,++10013397:(4*0273/3232-+../0+8%-*3000118213../:0+.0/('&*-+&$$$$&('53/;:,)-7/5*',1,.$%&&/0190&'4*3:-)*''(*-2/('$$$%%*)-,)(&+,)&/./.,0-*/6;53481100026+.)))+)')1-)433958310)*++4/--'(),*-..16106--.0.446*/+*2-3040/1.01,/(**/,622.,'.10$$,,+4:)1),0-0*.,(.3057920)*,-046774777776(97-8:51+2+,8:77868888(3(*,423543343.6:565//,-2-.074;;12-'-.0336.3/,-19.1.)-)*-095:<92440-)*,*/3141<;99/../11232171.,1-,-43&45094*)33789:942:7.&20<:32:;52:01,'(++7...--560.0/&*')+),/.-2501115+&'&$2&))'&))&(&%((0/+/*1-*.((*..02577:9080()/*84448936615713.--..1,1.,-)''-%,%),0890&*)*17-/.9:3*)'(*,//5)2.4)-',//2/.033299:;678649;5650-+*0105014''++/642..22618<9/479342-.*//35,2*1+:2*(/.123122269342&(+*-2++/26854,39)),/16123.03808-0.5,,-4;7)493/971078/0/./61)#'%$&))*(.2..-0/6+,19-.1324./.-961;,/*8/;2910+2,+48-/4)%*&-)*1)/1/600/53-3)*')*090/.3-.1,.-/9,2)+2/191/137;898-24/2.-.04:,9<5+,,(&'')45:;9:<,,)*&%$%+*60'',,.;;133;68+&)-$,4%+.:0:;::7<8131/0'1/2-+(*+04.()6-/:93-20/*)*0440-54(&&(&*-./16/25--:880/.
